# Supplementary material for: Development of a pipeline for automated, high-throughput analysis of paraspeckle proteins reveals specific roles for importin α proteins
Source: Sci Rep. 2017 Feb 27;7:43323. doi: 10.1038/srep43323 (PMC5379994; doi:10.1038/srep43323)
Supplement: Supplementary Dataset SD1-c PART 2 [file srep43323-s5.zip › I8P/8C-S-PSF/_/Mock anti-PSF-A546 8C-S-PSF V2.00_Statistics/Mock anti-PSF-A546 8C-S-PSF V2.00_Nucleus_Ellipsoid_Axis_A.csv]

Nucleus Ellipsoid Axis A
====================
Nucleus Ellipsoid Axis A X	Nucleus Ellipsoid Axis A Y	Nucleus Ellipsoid Axis A Z	Unit	Category	Collection	Birth [s]	Death [s]	CellID	ID	OriginalID	Original Component Name	Original Component ID	Original Image Name	Original Image ID
-0.353412	0.342238	0.870617	um	Nucleus	Nucleus Ellipsoid Axis A	0.000	1.000	0	100000000	100000000	Mock anti-PSF-A546 8C-S-PSF V2.00	0	5. Mock and anti-PSF-A546_Pos001_S001	00-Fj8Wpqcb3uWoGWRjPiA5vT
-0.0882597	-0.0615597	-0.994193	um	Nucleus	Nucleus Ellipsoid Axis A	0.000	1.000	1	100000001	100000001	Mock anti-PSF-A546 8C-S-PSF V2.00	0	5. Mock and anti-PSF-A546_Pos001_S001	00-Fj8Wpqcb3uWoGWRjPiA5vT
0.00230558	0.017618	0.999842	um	Nucleus	Nucleus Ellipsoid Axis A	0.000	1.000	2	100000002	100000002	Mock anti-PSF-A546 8C-S-PSF V2.00	0	5. Mock and anti-PSF-A546_Pos001_S001	00-Fj8Wpqcb3uWoGWRjPiA5vT
-0.078351	0.196393	0.97739	um	Nucleus	Nucleus Ellipsoid Axis A	0.000	1.000	3	100000003	100000003	Mock anti-PSF-A546 8C-S-PSF V2.00	0	5. Mock and anti-PSF-A546_Pos001_S001	00-Fj8Wpqcb3uWoGWRjPiA5vT
0.307974	-0.890417	-0.335126	um	Nucleus	Nucleus Ellipsoid Axis A	0.000	1.000	4	100000004	100000004	Mock anti-PSF-A546 8C-S-PSF V2.00	0	5. Mock and anti-PSF-A546_Pos001_S001	00-Fj8Wpqcb3uWoGWRjPiA5vT
-0.0434345	0.0482801	0.997889	um	Nucleus	Nucleus Ellipsoid Axis A	0.000	1.000	5	100000005	100000005	Mock anti-PSF-A546 8C-S-PSF V2.00	0	5. Mock and anti-PSF-A546_Pos001_S001	00-Fj8Wpqcb3uWoGWRjPiA5vT
-0.0225258	-0.086506	0.995997	um	Nucleus	Nucleus Ellipsoid Axis A	0.000	1.000	6	100000006	100000006	Mock anti-PSF-A546 8C-S-PSF V2.00	0	5. Mock and anti-PSF-A546_Pos001_S001	00-Fj8Wpqcb3uWoGWRjPiA5vT
-0.0495689	-0.00147252	0.99877	um	Nucleus	Nucleus Ellipsoid Axis A	0.000	1.000	7	100000007	100000007	Mock anti-PSF-A546 8C-S-PSF V2.00	0	5. Mock and anti-PSF-A546_Pos001_S001	00-Fj8Wpqcb3uWoGWRjPiA5vT
-0.0109065	-0.0443114	0.998958	um	Nucleus	Nucleus Ellipsoid Axis A	0.000	1.000	8	100000008	100000008	Mock anti-PSF-A546 8C-S-PSF V2.00	0	5. Mock and anti-PSF-A546_Pos001_S001	00-Fj8Wpqcb3uWoGWRjPiA5vT
0.0944149	-0.00164757	0.995532	um	Nucleus	Nucleus Ellipsoid Axis A	0.000	1.000	9	100000009	100000009	Mock anti-PSF-A546 8C-S-PSF V2.00	0	5. Mock and anti-PSF-A546_Pos001_S001	00-Fj8Wpqcb3uWoGWRjPiA5vT
-0.0182217	-0.0292168	0.999407	um	Nucleus	Nucleus Ellipsoid Axis A	0.000	1.000	10	100000010	100000010	Mock anti-PSF-A546 8C-S-PSF V2.00	0	5. Mock and anti-PSF-A546_Pos001_S001	00-Fj8Wpqcb3uWoGWRjPiA5vT
0.0377636	-0.138738	-0.989609	um	Nucleus	Nucleus Ellipsoid Axis A	0.000	1.000	11	100000011	100000011	Mock anti-PSF-A546 8C-S-PSF V2.00	0	5. Mock and anti-PSF-A546_Pos001_S001	00-Fj8Wpqcb3uWoGWRjPiA5vT
0.00482639	0.0419364	0.999109	um	Nucleus	Nucleus Ellipsoid Axis A	0.000	1.000	12	100000012	100000012	Mock anti-PSF-A546 8C-S-PSF V2.00	0	5. Mock and anti-PSF-A546_Pos001_S001	00-Fj8Wpqcb3uWoGWRjPiA5vT
0.116465	0.129616	0.984701	um	Nucleus	Nucleus Ellipsoid Axis A	0.000	1.000	13	100000013	100000013	Mock anti-PSF-A546 8C-S-PSF V2.00	0	5. Mock and anti-PSF-A546_Pos001_S001	00-Fj8Wpqcb3uWoGWRjPiA5vT
-0.00904396	-0.0141907	0.999858	um	Nucleus	Nucleus Ellipsoid Axis A	0.000	1.000	14	100000014	100000014	Mock anti-PSF-A546 8C-S-PSF V2.00	0	5. Mock and anti-PSF-A546_Pos001_S001	00-Fj8Wpqcb3uWoGWRjPiA5vT
0.00757333	0.0565272	-0.998372	um	Nucleus	Nucleus Ellipsoid Axis A	0.000	1.000	15	100000015	100000015	Mock anti-PSF-A546 8C-S-PSF V2.00	0	5. Mock and anti-PSF-A546_Pos001_S001	00-Fj8Wpqcb3uWoGWRjPiA5vT
-0.0265255	-0.0673603	0.997376	um	Nucleus	Nucleus Ellipsoid Axis A	0.000	1.000	16	100000016	100000016	Mock anti-PSF-A546 8C-S-PSF V2.00	0	5. Mock and anti-PSF-A546_Pos001_S001	00-Fj8Wpqcb3uWoGWRjPiA5vT
-0.405495	-0.147298	0.902151	um	Nucleus	Nucleus Ellipsoid Axis A	0.000	1.000	17	100000017	100000017	Mock anti-PSF-A546 8C-S-PSF V2.00	0	5. Mock and anti-PSF-A546_Pos001_S001	00-Fj8Wpqcb3uWoGWRjPiA5vT
-0.0375254	-0.0446031	0.9983	um	Nucleus	Nucleus Ellipsoid Axis A	0.000	1.000	18	100000018	100000018	Mock anti-PSF-A546 8C-S-PSF V2.00	0	5. Mock and anti-PSF-A546_Pos001_S001	00-Fj8Wpqcb3uWoGWRjPiA5vT
-0.0584465	-0.0162729	0.998158	um	Nucleus	Nucleus Ellipsoid Axis A	0.000	1.000	19	100000019	100000019	Mock anti-PSF-A546 8C-S-PSF V2.00	0	5. Mock and anti-PSF-A546_Pos001_S001	00-Fj8Wpqcb3uWoGWRjPiA5vT
0.0068505	0.151844	0.988381	um	Nucleus	Nucleus Ellipsoid Axis A	0.000	1.000	20	100000020	100000020	Mock anti-PSF-A546 8C-S-PSF V2.00	0	5. Mock and anti-PSF-A546_Pos001_S001	00-Fj8Wpqcb3uWoGWRjPiA5vT
0.0252641	0.0348715	-0.999072	um	Nucleus	Nucleus Ellipsoid Axis A	0.000	1.000	21	100000021	100000021	Mock anti-PSF-A546 8C-S-PSF V2.00	0	5. Mock and anti-PSF-A546_Pos001_S001	00-Fj8Wpqcb3uWoGWRjPiA5vT
-0.00819694	0.0152647	0.99985	um	Nucleus	Nucleus Ellipsoid Axis A	0.000	1.000	22	100000022	100000022	Mock anti-PSF-A546 8C-S-PSF V2.00	0	5. Mock and anti-PSF-A546_Pos001_S001	00-Fj8Wpqcb3uWoGWRjPiA5vT
0.0113983	-0.0276795	0.999552	um	Nucleus	Nucleus Ellipsoid Axis A	0.000	1.000	23	100000023	100000023	Mock anti-PSF-A546 8C-S-PSF V2.00	0	5. Mock and anti-PSF-A546_Pos001_S001	00-Fj8Wpqcb3uWoGWRjPiA5vT
-0.0810672	-0.137503	0.987178	um	Nucleus	Nucleus Ellipsoid Axis A	0.000	1.000	24	100000024	100000024	Mock anti-PSF-A546 8C-S-PSF V2.00	0	5. Mock and anti-PSF-A546_Pos001_S001	00-Fj8Wpqcb3uWoGWRjPiA5vT
-0.043968	-0.110811	-0.992868	um	Nucleus	Nucleus Ellipsoid Axis A	0.000	1.000	25	100000025	100000025	Mock anti-PSF-A546 8C-S-PSF V2.00	0	5. Mock and anti-PSF-A546_Pos001_S001	00-Fj8Wpqcb3uWoGWRjPiA5vT
-0.0346528	0.0349055	0.99879	um	Nucleus	Nucleus Ellipsoid Axis A	0.000	1.000	26	100000026	100000026	Mock anti-PSF-A546 8C-S-PSF V2.00	0	5. Mock and anti-PSF-A546_Pos001_S001	00-Fj8Wpqcb3uWoGWRjPiA5vT
0.0877293	-0.103067	-0.990798	um	Nucleus	Nucleus Ellipsoid Axis A	0.000	1.000	27	100000027	100000027	Mock anti-PSF-A546 8C-S-PSF V2.00	0	5. Mock and anti-PSF-A546_Pos001_S001	00-Fj8Wpqcb3uWoGWRjPiA5vT
-0.00667085	0.019151	0.999794	um	Nucleus	Nucleus Ellipsoid Axis A	0.000	1.000	28	100000028	100000028	Mock anti-PSF-A546 8C-S-PSF V2.00	0	5. Mock and anti-PSF-A546_Pos001_S001	00-Fj8Wpqcb3uWoGWRjPiA5vT
-0.0318731	0.0203176	-0.999285	um	Nucleus	Nucleus Ellipsoid Axis A	0.000	1.000	29	100000029	100000029	Mock anti-PSF-A546 8C-S-PSF V2.00	0	5. Mock and anti-PSF-A546_Pos001_S001	00-Fj8Wpqcb3uWoGWRjPiA5vT
-0.0181233	0.0312402	0.999348	um	Nucleus	Nucleus Ellipsoid Axis A	0.000	1.000	30	100000030	100000030	Mock anti-PSF-A546 8C-S-PSF V2.00	0	5. Mock and anti-PSF-A546_Pos001_S001	00-Fj8Wpqcb3uWoGWRjPiA5vT
0.000292317	0.0494513	0.998776	um	Nucleus	Nucleus Ellipsoid Axis A	0.000	1.000	31	100000031	100000031	Mock anti-PSF-A546 8C-S-PSF V2.00	0	5. Mock and anti-PSF-A546_Pos001_S001	00-Fj8Wpqcb3uWoGWRjPiA5vT
-0.121735	0.121536	-0.985094	um	Nucleus	Nucleus Ellipsoid Axis A	0.000	1.000	32	100000032	100000032	Mock anti-PSF-A546 8C-S-PSF V2.00	0	5. Mock and anti-PSF-A546_Pos001_S001	00-Fj8Wpqcb3uWoGWRjPiA5vT
-0.0578053	0.081987	0.994956	um	Nucleus	Nucleus Ellipsoid Axis A	0.000	1.000	33	100000033	100000033	Mock anti-PSF-A546 8C-S-PSF V2.00	0	5. Mock and anti-PSF-A546_Pos001_S001	00-Fj8Wpqcb3uWoGWRjPiA5vT
-0.0505557	0.0769911	0.995749	um	Nucleus	Nucleus Ellipsoid Axis A	0.000	1.000	34	100000034	100000034	Mock anti-PSF-A546 8C-S-PSF V2.00	0	5. Mock and anti-PSF-A546_Pos001_S001	00-Fj8Wpqcb3uWoGWRjPiA5vT
-0.18785	-0.0456656	0.981136	um	Nucleus	Nucleus Ellipsoid Axis A	0.000	1.000	35	100000035	100000035	Mock anti-PSF-A546 8C-S-PSF V2.00	0	5. Mock and anti-PSF-A546_Pos001_S001	00-Fj8Wpqcb3uWoGWRjPiA5vT
0.0145217	0.0355357	0.999263	um	Nucleus	Nucleus Ellipsoid Axis A	0.000	1.000	36	100000036	100000036	Mock anti-PSF-A546 8C-S-PSF V2.00	0	5. Mock and anti-PSF-A546_Pos001_S001	00-Fj8Wpqcb3uWoGWRjPiA5vT
0.0243789	-0.0304515	0.999239	um	Nucleus	Nucleus Ellipsoid Axis A	0.000	1.000	37	100000037	100000037	Mock anti-PSF-A546 8C-S-PSF V2.00	0	5. Mock and anti-PSF-A546_Pos001_S001	00-Fj8Wpqcb3uWoGWRjPiA5vT
-0.0488717	-0.0353103	0.998181	um	Nucleus	Nucleus Ellipsoid Axis A	0.000	1.000	38	100000038	100000038	Mock anti-PSF-A546 8C-S-PSF V2.00	0	5. Mock and anti-PSF-A546_Pos001_S001	00-Fj8Wpqcb3uWoGWRjPiA5vT
0.0634179	0.0324164	0.99746	um	Nucleus	Nucleus Ellipsoid Axis A	0.000	1.000	39	100000039	100000039	Mock anti-PSF-A546 8C-S-PSF V2.00	0	5. Mock and anti-PSF-A546_Pos001_S001	00-Fj8Wpqcb3uWoGWRjPiA5vT
0.0119778	-0.0210863	0.999706	um	Nucleus	Nucleus Ellipsoid Axis A	0.000	1.000	40	100000040	100000040	Mock anti-PSF-A546 8C-S-PSF V2.00	0	5. Mock and anti-PSF-A546_Pos001_S001	00-Fj8Wpqcb3uWoGWRjPiA5vT
-0.0185937	0.0104683	0.999772	um	Nucleus	Nucleus Ellipsoid Axis A	0.000	1.000	41	100000041	100000041	Mock anti-PSF-A546 8C-S-PSF V2.00	0	5. Mock and anti-PSF-A546_Pos001_S001	00-Fj8Wpqcb3uWoGWRjPiA5vT
0.0210094	-0.0445383	-0.998787	um	Nucleus	Nucleus Ellipsoid Axis A	0.000	1.000	42	100000042	100000042	Mock anti-PSF-A546 8C-S-PSF V2.00	0	5. Mock and anti-PSF-A546_Pos001_S001	00-Fj8Wpqcb3uWoGWRjPiA5vT
-0.0456133	0.100275	0.993914	um	Nucleus	Nucleus Ellipsoid Axis A	0.000	1.000	43	100000043	100000043	Mock anti-PSF-A546 8C-S-PSF V2.00	0	5. Mock and anti-PSF-A546_Pos001_S001	00-Fj8Wpqcb3uWoGWRjPiA5vT
0.0184384	-0.077269	0.99684	um	Nucleus	Nucleus Ellipsoid Axis A	0.000	1.000	44	100000044	100000044	Mock anti-PSF-A546 8C-S-PSF V2.00	0	5. Mock and anti-PSF-A546_Pos001_S001	00-Fj8Wpqcb3uWoGWRjPiA5vT
0.0134592	0.0310777	0.999426	um	Nucleus	Nucleus Ellipsoid Axis A	0.000	1.000	45	100000045	100000045	Mock anti-PSF-A546 8C-S-PSF V2.00	0	5. Mock and anti-PSF-A546_Pos001_S001	00-Fj8Wpqcb3uWoGWRjPiA5vT
0.0404141	-0.0274184	0.998807	um	Nucleus	Nucleus Ellipsoid Axis A	0.000	1.000	46	100000046	100000046	Mock anti-PSF-A546 8C-S-PSF V2.00	0	5. Mock and anti-PSF-A546_Pos001_S001	00-Fj8Wpqcb3uWoGWRjPiA5vT
0.0135345	-0.00467435	0.999897	um	Nucleus	Nucleus Ellipsoid Axis A	0.000	1.000	47	100000047	100000047	Mock anti-PSF-A546 8C-S-PSF V2.00	0	5. Mock and anti-PSF-A546_Pos001_S001	00-Fj8Wpqcb3uWoGWRjPiA5vT
-0.0803021	0.00155901	0.996769	um	Nucleus	Nucleus Ellipsoid Axis A	0.000	1.000	48	100000048	100000048	Mock anti-PSF-A546 8C-S-PSF V2.00	0	5. Mock and anti-PSF-A546_Pos001_S001	00-Fj8Wpqcb3uWoGWRjPiA5vT
-0.0672163	-0.0390566	-0.996974	um	Nucleus	Nucleus Ellipsoid Axis A	0.000	1.000	49	100000049	100000049	Mock anti-PSF-A546 8C-S-PSF V2.00	0	5. Mock and anti-PSF-A546_Pos001_S001	00-Fj8Wpqcb3uWoGWRjPiA5vT
-0.0270532	-0.0660771	0.997448	um	Nucleus	Nucleus Ellipsoid Axis A	0.000	1.000	50	100000050	100000050	Mock anti-PSF-A546 8C-S-PSF V2.00	0	5. Mock and anti-PSF-A546_Pos001_S001	00-Fj8Wpqcb3uWoGWRjPiA5vT
0.250126	0.232294	0.939934	um	Nucleus	Nucleus Ellipsoid Axis A	0.000	1.000	51	100000051	100000051	Mock anti-PSF-A546 8C-S-PSF V2.00	0	5. Mock and anti-PSF-A546_Pos001_S001	00-Fj8Wpqcb3uWoGWRjPiA5vT
-0.0442138	-0.0539687	0.997563	um	Nucleus	Nucleus Ellipsoid Axis A	0.000	1.000	52	100000052	100000052	Mock anti-PSF-A546 8C-S-PSF V2.00	0	5. Mock and anti-PSF-A546_Pos001_S001	00-Fj8Wpqcb3uWoGWRjPiA5vT
-0.0105471	-0.106283	0.99428	um	Nucleus	Nucleus Ellipsoid Axis A	0.000	1.000	53	100000053	100000053	Mock anti-PSF-A546 8C-S-PSF V2.00	0	5. Mock and anti-PSF-A546_Pos001_S001	00-Fj8Wpqcb3uWoGWRjPiA5vT
0.00800195	-0.0392677	0.999197	um	Nucleus	Nucleus Ellipsoid Axis A	0.000	1.000	54	100000054	100000054	Mock anti-PSF-A546 8C-S-PSF V2.00	0	5. Mock and anti-PSF-A546_Pos001_S001	00-Fj8Wpqcb3uWoGWRjPiA5vT
0.00313878	0.0186231	0.999822	um	Nucleus	Nucleus Ellipsoid Axis A	0.000	1.000	55	100000055	100000055	Mock anti-PSF-A546 8C-S-PSF V2.00	0	5. Mock and anti-PSF-A546_Pos001_S001	00-Fj8Wpqcb3uWoGWRjPiA5vT
0.0023295	-0.0530687	0.998588	um	Nucleus	Nucleus Ellipsoid Axis A	0.000	1.000	56	100000056	100000056	Mock anti-PSF-A546 8C-S-PSF V2.00	0	5. Mock and anti-PSF-A546_Pos001_S001	00-Fj8Wpqcb3uWoGWRjPiA5vT
0.00115845	-0.00645546	0.999978	um	Nucleus	Nucleus Ellipsoid Axis A	0.000	1.000	57	100000057	100000057	Mock anti-PSF-A546 8C-S-PSF V2.00	0	5. Mock and anti-PSF-A546_Pos001_S001	00-Fj8Wpqcb3uWoGWRjPiA5vT
-0.0374983	-0.0744052	0.996523	um	Nucleus	Nucleus Ellipsoid Axis A	0.000	1.000	58	100000058	100000058	Mock anti-PSF-A546 8C-S-PSF V2.00	0	5. Mock and anti-PSF-A546_Pos001_S001	00-Fj8Wpqcb3uWoGWRjPiA5vT
-0.0284066	-0.0384288	0.998857	um	Nucleus	Nucleus Ellipsoid Axis A	0.000	1.000	59	100000059	100000059	Mock anti-PSF-A546 8C-S-PSF V2.00	0	5. Mock and anti-PSF-A546_Pos001_S001	00-Fj8Wpqcb3uWoGWRjPiA5vT
-0.0128814	-0.0190015	0.999736	um	Nucleus	Nucleus Ellipsoid Axis A	0.000	1.000	60	100000060	100000060	Mock anti-PSF-A546 8C-S-PSF V2.00	0	5. Mock and anti-PSF-A546_Pos001_S001	00-Fj8Wpqcb3uWoGWRjPiA5vT
0.0229852	0.0316778	0.999234	um	Nucleus	Nucleus Ellipsoid Axis A	0.000	1.000	61	100000061	100000061	Mock anti-PSF-A546 8C-S-PSF V2.00	0	5. Mock and anti-PSF-A546_Pos001_S001	00-Fj8Wpqcb3uWoGWRjPiA5vT
0.0052343	-0.0076379	0.999957	um	Nucleus	Nucleus Ellipsoid Axis A	0.000	1.000	62	100000062	100000062	Mock anti-PSF-A546 8C-S-PSF V2.00	0	5. Mock and anti-PSF-A546_Pos001_S001	00-Fj8Wpqcb3uWoGWRjPiA5vT
0.0516168	0.0775672	0.99565	um	Nucleus	Nucleus Ellipsoid Axis A	0.000	1.000	63	100000063	100000063	Mock anti-PSF-A546 8C-S-PSF V2.00	0	5. Mock and anti-PSF-A546_Pos001_S001	00-Fj8Wpqcb3uWoGWRjPiA5vT
-0.0381195	-0.00673933	0.99925	um	Nucleus	Nucleus Ellipsoid Axis A	0.000	1.000	64	100000064	100000064	Mock anti-PSF-A546 8C-S-PSF V2.00	0	5. Mock and anti-PSF-A546_Pos001_S001	00-Fj8Wpqcb3uWoGWRjPiA5vT
-0.0737083	-0.0343623	0.996688	um	Nucleus	Nucleus Ellipsoid Axis A	0.000	1.000	65	100000065	100000065	Mock anti-PSF-A546 8C-S-PSF V2.00	0	5. Mock and anti-PSF-A546_Pos001_S001	00-Fj8Wpqcb3uWoGWRjPiA5vT
0.00870992	-0.0210879	0.99974	um	Nucleus	Nucleus Ellipsoid Axis A	0.000	1.000	66	100000066	100000066	Mock anti-PSF-A546 8C-S-PSF V2.00	0	5. Mock and anti-PSF-A546_Pos001_S001	00-Fj8Wpqcb3uWoGWRjPiA5vT
0.0355983	-0.0831725	0.995899	um	Nucleus	Nucleus Ellipsoid Axis A	0.000	1.000	67	100000067	100000067	Mock anti-PSF-A546 8C-S-PSF V2.00	0	5. Mock and anti-PSF-A546_Pos001_S001	00-Fj8Wpqcb3uWoGWRjPiA5vT
0.0485008	0.0019629	0.998821	um	Nucleus	Nucleus Ellipsoid Axis A	0.000	1.000	68	100000068	100000068	Mock anti-PSF-A546 8C-S-PSF V2.00	0	5. Mock and anti-PSF-A546_Pos001_S001	00-Fj8Wpqcb3uWoGWRjPiA5vT
-0.109072	-0.130377	0.985447	um	Nucleus	Nucleus Ellipsoid Axis A	0.000	1.000	69	100000069	100000069	Mock anti-PSF-A546 8C-S-PSF V2.00	0	5. Mock and anti-PSF-A546_Pos001_S001	00-Fj8Wpqcb3uWoGWRjPiA5vT
0.0207019	-0.111593	0.993538	um	Nucleus	Nucleus Ellipsoid Axis A	0.000	1.000	70	100000070	100000070	Mock anti-PSF-A546 8C-S-PSF V2.00	0	5. Mock and anti-PSF-A546_Pos001_S001	00-Fj8Wpqcb3uWoGWRjPiA5vT
0.0391498	0.0296814	0.998792	um	Nucleus	Nucleus Ellipsoid Axis A	0.000	1.000	71	100000071	100000071	Mock anti-PSF-A546 8C-S-PSF V2.00	0	5. Mock and anti-PSF-A546_Pos001_S001	00-Fj8Wpqcb3uWoGWRjPiA5vT
0.63276	-0.629139	-0.45144	um	Nucleus	Nucleus Ellipsoid Axis A	0.000	1.000	72	100000072	100000072	Mock anti-PSF-A546 8C-S-PSF V2.00	0	5. Mock and anti-PSF-A546_Pos001_S001	00-Fj8Wpqcb3uWoGWRjPiA5vT
-0.0642702	-0.056739	0.996318	um	Nucleus	Nucleus Ellipsoid Axis A	0.000	1.000	73	100000073	100000073	Mock anti-PSF-A546 8C-S-PSF V2.00	0	5. Mock and anti-PSF-A546_Pos001_S001	00-Fj8Wpqcb3uWoGWRjPiA5vT
-0.016972	-0.0409658	0.999016	um	Nucleus	Nucleus Ellipsoid Axis A	0.000	1.000	74	100000074	100000074	Mock anti-PSF-A546 8C-S-PSF V2.00	0	5. Mock and anti-PSF-A546_Pos001_S001	00-Fj8Wpqcb3uWoGWRjPiA5vT
0.0094821	-0.170831	0.985255	um	Nucleus	Nucleus Ellipsoid Axis A	0.000	1.000	75	100000075	100000075	Mock anti-PSF-A546 8C-S-PSF V2.00	0	5. Mock and anti-PSF-A546_Pos001_S001	00-Fj8Wpqcb3uWoGWRjPiA5vT
0.0694784	-0.0311825	0.997096	um	Nucleus	Nucleus Ellipsoid Axis A	0.000	1.000	76	100000076	100000076	Mock anti-PSF-A546 8C-S-PSF V2.00	0	5. Mock and anti-PSF-A546_Pos001_S001	00-Fj8Wpqcb3uWoGWRjPiA5vT
0.0209933	-0.00110821	0.999779	um	Nucleus	Nucleus Ellipsoid Axis A	0.000	1.000	77	100000077	100000077	Mock anti-PSF-A546 8C-S-PSF V2.00	0	5. Mock and anti-PSF-A546_Pos001_S001	00-Fj8Wpqcb3uWoGWRjPiA5vT
-0.00391834	-0.0190098	0.999812	um	Nucleus	Nucleus Ellipsoid Axis A	0.000	1.000	78	100000078	100000078	Mock anti-PSF-A546 8C-S-PSF V2.00	0	5. Mock and anti-PSF-A546_Pos001_S001	00-Fj8Wpqcb3uWoGWRjPiA5vT
-0.0570123	-0.187916	0.980529	um	Nucleus	Nucleus Ellipsoid Axis A	0.000	1.000	79	100000079	100000079	Mock anti-PSF-A546 8C-S-PSF V2.00	0	5. Mock and anti-PSF-A546_Pos001_S001	00-Fj8Wpqcb3uWoGWRjPiA5vT
-0.0364533	0.723427	-0.689438	um	Nucleus	Nucleus Ellipsoid Axis A	0.000	1.000	80	100000080	100000080	Mock anti-PSF-A546 8C-S-PSF V2.00	0	5. Mock and anti-PSF-A546_Pos001_S001	00-Fj8Wpqcb3uWoGWRjPiA5vT
0.0457248	-0.0404366	0.998135	um	Nucleus	Nucleus Ellipsoid Axis A	0.000	1.000	81	100000081	100000081	Mock anti-PSF-A546 8C-S-PSF V2.00	0	5. Mock and anti-PSF-A546_Pos001_S001	00-Fj8Wpqcb3uWoGWRjPiA5vT
0.00406289	0.00362715	0.999985	um	Nucleus	Nucleus Ellipsoid Axis A	0.000	1.000	82	100000082	100000082	Mock anti-PSF-A546 8C-S-PSF V2.00	0	5. Mock and anti-PSF-A546_Pos001_S001	00-Fj8Wpqcb3uWoGWRjPiA5vT
-0.00035212	0.00315704	0.999995	um	Nucleus	Nucleus Ellipsoid Axis A	0.000	1.000	83	100000083	100000083	Mock anti-PSF-A546 8C-S-PSF V2.00	0	5. Mock and anti-PSF-A546_Pos001_S001	00-Fj8Wpqcb3uWoGWRjPiA5vT
-0.0900715	0.658222	0.747416	um	Nucleus	Nucleus Ellipsoid Axis A	0.000	1.000	84	100000084	100000084	Mock anti-PSF-A546 8C-S-PSF V2.00	0	5. Mock and anti-PSF-A546_Pos001_S001	00-Fj8Wpqcb3uWoGWRjPiA5vT
-0.0331314	-0.146692	0.988627	um	Nucleus	Nucleus Ellipsoid Axis A	0.000	1.000	85	100000085	100000085	Mock anti-PSF-A546 8C-S-PSF V2.00	0	5. Mock and anti-PSF-A546_Pos001_S001	00-Fj8Wpqcb3uWoGWRjPiA5vT
0.0661746	-0.0253944	0.997485	um	Nucleus	Nucleus Ellipsoid Axis A	0.000	1.000	86	100000086	100000086	Mock anti-PSF-A546 8C-S-PSF V2.00	0	5. Mock and anti-PSF-A546_Pos001_S001	00-Fj8Wpqcb3uWoGWRjPiA5vT
-0.0204403	-0.0139194	0.999694	um	Nucleus	Nucleus Ellipsoid Axis A	0.000	1.000	87	100000087	100000087	Mock anti-PSF-A546 8C-S-PSF V2.00	0	5. Mock and anti-PSF-A546_Pos001_S001	00-Fj8Wpqcb3uWoGWRjPiA5vT
0.0260911	-0.0454192	0.998627	um	Nucleus	Nucleus Ellipsoid Axis A	0.000	1.000	88	100000088	100000088	Mock anti-PSF-A546 8C-S-PSF V2.00	0	5. Mock and anti-PSF-A546_Pos001_S001	00-Fj8Wpqcb3uWoGWRjPiA5vT
0.173581	-0.0114536	-0.984753	um	Nucleus	Nucleus Ellipsoid Axis A	0.000	1.000	89	100000089	100000089	Mock anti-PSF-A546 8C-S-PSF V2.00	0	5. Mock and anti-PSF-A546_Pos001_S001	00-Fj8Wpqcb3uWoGWRjPiA5vT
-0.0433229	0.079227	0.995915	um	Nucleus	Nucleus Ellipsoid Axis A	0.000	1.000	90	100000090	100000090	Mock anti-PSF-A546 8C-S-PSF V2.00	0	5. Mock and anti-PSF-A546_Pos001_S001	00-Fj8Wpqcb3uWoGWRjPiA5vT
-0.127687	0.0784688	0.988706	um	Nucleus	Nucleus Ellipsoid Axis A	0.000	1.000	91	100000091	100000091	Mock anti-PSF-A546 8C-S-PSF V2.00	0	5. Mock and anti-PSF-A546_Pos001_S001	00-Fj8Wpqcb3uWoGWRjPiA5vT
-0.0126752	-0.00460452	0.999909	um	Nucleus	Nucleus Ellipsoid Axis A	0.000	1.000	92	100000092	100000092	Mock anti-PSF-A546 8C-S-PSF V2.00	0	5. Mock and anti-PSF-A546_Pos001_S001	00-Fj8Wpqcb3uWoGWRjPiA5vT
0.0461285	-0.0316109	-0.998435	um	Nucleus	Nucleus Ellipsoid Axis A	0.000	1.000	93	100000093	100000093	Mock anti-PSF-A546 8C-S-PSF V2.00	0	5. Mock and anti-PSF-A546_Pos001_S001	00-Fj8Wpqcb3uWoGWRjPiA5vT
-0.00586412	-0.0749644	0.997169	um	Nucleus	Nucleus Ellipsoid Axis A	0.000	1.000	94	100000094	100000094	Mock anti-PSF-A546 8C-S-PSF V2.00	0	5. Mock and anti-PSF-A546_Pos001_S001	00-Fj8Wpqcb3uWoGWRjPiA5vT
0.0216497	-0.0150502	0.999652	um	Nucleus	Nucleus Ellipsoid Axis A	0.000	1.000	95	100000095	100000095	Mock anti-PSF-A546 8C-S-PSF V2.00	0	5. Mock and anti-PSF-A546_Pos001_S001	00-Fj8Wpqcb3uWoGWRjPiA5vT
-0.0604701	-0.00198593	0.998168	um	Nucleus	Nucleus Ellipsoid Axis A	0.000	1.000	96	100000096	100000096	Mock anti-PSF-A546 8C-S-PSF V2.00	0	5. Mock and anti-PSF-A546_Pos001_S001	00-Fj8Wpqcb3uWoGWRjPiA5vT
0.0172143	-0.038834	0.999097	um	Nucleus	Nucleus Ellipsoid Axis A	0.000	1.000	97	100000097	100000097	Mock anti-PSF-A546 8C-S-PSF V2.00	0	5. Mock and anti-PSF-A546_Pos001_S001	00-Fj8Wpqcb3uWoGWRjPiA5vT
0.0277897	-0.0351597	0.998995	um	Nucleus	Nucleus Ellipsoid Axis A	0.000	1.000	98	100000098	100000098	Mock anti-PSF-A546 8C-S-PSF V2.00	0	5. Mock and anti-PSF-A546_Pos001_S001	00-Fj8Wpqcb3uWoGWRjPiA5vT
-0.00403204	0.00380989	0.999985	um	Nucleus	Nucleus Ellipsoid Axis A	0.000	1.000	99	100000099	100000099	Mock anti-PSF-A546 8C-S-PSF V2.00	0	5. Mock and anti-PSF-A546_Pos001_S001	00-Fj8Wpqcb3uWoGWRjPiA5vT
-0.0486663	-0.029754	0.998372	um	Nucleus	Nucleus Ellipsoid Axis A	0.000	1.000	100	100000100	100000100	Mock anti-PSF-A546 8C-S-PSF V2.00	0	5. Mock and anti-PSF-A546_Pos001_S001	00-Fj8Wpqcb3uWoGWRjPiA5vT
0.00874811	0.0551463	0.99844	um	Nucleus	Nucleus Ellipsoid Axis A	0.000	1.000	101	100000101	100000101	Mock anti-PSF-A546 8C-S-PSF V2.00	0	5. Mock and anti-PSF-A546_Pos001_S001	00-Fj8Wpqcb3uWoGWRjPiA5vT
-0.152901	-0.114227	0.981618	um	Nucleus	Nucleus Ellipsoid Axis A	0.000	1.000	102	100000102	100000000	Mock anti-PSF-A546 8C-S-PSF V2.00	0	5. Mock and anti-PSF-A546_Pos002_S001	00-otNgTRvhcLNd4ng6Ho8PtZ
-0.0132869	-0.0131624	0.999825	um	Nucleus	Nucleus Ellipsoid Axis A	0.000	1.000	103	100000103	100000001	Mock anti-PSF-A546 8C-S-PSF V2.00	0	5. Mock and anti-PSF-A546_Pos002_S001	00-otNgTRvhcLNd4ng6Ho8PtZ
-0.204054	-0.0241739	0.978661	um	Nucleus	Nucleus Ellipsoid Axis A	0.000	1.000	104	100000104	100000002	Mock anti-PSF-A546 8C-S-PSF V2.00	0	5. Mock and anti-PSF-A546_Pos002_S001	00-otNgTRvhcLNd4ng6Ho8PtZ
0.069279	0.119952	0.99036	um	Nucleus	Nucleus Ellipsoid Axis A	0.000	1.000	105	100000105	100000003	Mock anti-PSF-A546 8C-S-PSF V2.00	0	5. Mock and anti-PSF-A546_Pos002_S001	00-otNgTRvhcLNd4ng6Ho8PtZ
0.544194	0.12949	-0.828906	um	Nucleus	Nucleus Ellipsoid Axis A	0.000	1.000	106	100000106	100000004	Mock anti-PSF-A546 8C-S-PSF V2.00	0	5. Mock and anti-PSF-A546_Pos002_S001	00-otNgTRvhcLNd4ng6Ho8PtZ
0.185312	0.212959	-0.959327	um	Nucleus	Nucleus Ellipsoid Axis A	0.000	1.000	107	100000107	100000005	Mock anti-PSF-A546 8C-S-PSF V2.00	0	5. Mock and anti-PSF-A546_Pos002_S001	00-otNgTRvhcLNd4ng6Ho8PtZ
-0.041068	0.0202051	0.998952	um	Nucleus	Nucleus Ellipsoid Axis A	0.000	1.000	108	100000108	100000006	Mock anti-PSF-A546 8C-S-PSF V2.00	0	5. Mock and anti-PSF-A546_Pos002_S001	00-otNgTRvhcLNd4ng6Ho8PtZ
-0.172472	0.232703	0.957133	um	Nucleus	Nucleus Ellipsoid Axis A	0.000	1.000	109	100000109	100000007	Mock anti-PSF-A546 8C-S-PSF V2.00	0	5. Mock and anti-PSF-A546_Pos002_S001	00-otNgTRvhcLNd4ng6Ho8PtZ
-0.17074	-0.0359501	0.98466	um	Nucleus	Nucleus Ellipsoid Axis A	0.000	1.000	110	100000110	100000008	Mock anti-PSF-A546 8C-S-PSF V2.00	0	5. Mock and anti-PSF-A546_Pos002_S001	00-otNgTRvhcLNd4ng6Ho8PtZ
0.96079	-0.18552	0.206069	um	Nucleus	Nucleus Ellipsoid Axis A	0.000	1.000	111	100000111	100000009	Mock anti-PSF-A546 8C-S-PSF V2.00	0	5. Mock and anti-PSF-A546_Pos002_S001	00-otNgTRvhcLNd4ng6Ho8PtZ
0.0789884	0.0187787	-0.996699	um	Nucleus	Nucleus Ellipsoid Axis A	0.000	1.000	112	100000112	100000010	Mock anti-PSF-A546 8C-S-PSF V2.00	0	5. Mock and anti-PSF-A546_Pos002_S001	00-otNgTRvhcLNd4ng6Ho8PtZ
-0.0420589	0.0448002	0.99811	um	Nucleus	Nucleus Ellipsoid Axis A	0.000	1.000	113	100000113	100000011	Mock anti-PSF-A546 8C-S-PSF V2.00	0	5. Mock and anti-PSF-A546_Pos002_S001	00-otNgTRvhcLNd4ng6Ho8PtZ
-0.0604788	0.0906423	0.994045	um	Nucleus	Nucleus Ellipsoid Axis A	0.000	1.000	114	100000114	100000012	Mock anti-PSF-A546 8C-S-PSF V2.00	0	5. Mock and anti-PSF-A546_Pos002_S001	00-otNgTRvhcLNd4ng6Ho8PtZ
-0.0530615	0.0155632	0.99847	um	Nucleus	Nucleus Ellipsoid Axis A	0.000	1.000	115	100000115	100000013	Mock anti-PSF-A546 8C-S-PSF V2.00	0	5. Mock and anti-PSF-A546_Pos002_S001	00-otNgTRvhcLNd4ng6Ho8PtZ
0.0524609	0.356324	-0.932889	um	Nucleus	Nucleus Ellipsoid Axis A	0.000	1.000	116	100000116	100000014	Mock anti-PSF-A546 8C-S-PSF V2.00	0	5. Mock and anti-PSF-A546_Pos002_S001	00-otNgTRvhcLNd4ng6Ho8PtZ
-0.168549	-0.0661486	0.983471	um	Nucleus	Nucleus Ellipsoid Axis A	0.000	1.000	117	100000117	100000015	Mock anti-PSF-A546 8C-S-PSF V2.00	0	5. Mock and anti-PSF-A546_Pos002_S001	00-otNgTRvhcLNd4ng6Ho8PtZ
-0.345207	0.0731296	0.935673	um	Nucleus	Nucleus Ellipsoid Axis A	0.000	1.000	118	100000118	100000016	Mock anti-PSF-A546 8C-S-PSF V2.00	0	5. Mock and anti-PSF-A546_Pos002_S001	00-otNgTRvhcLNd4ng6Ho8PtZ
-0.0368992	0.0533821	0.997892	um	Nucleus	Nucleus Ellipsoid Axis A	0.000	1.000	119	100000119	100000017	Mock anti-PSF-A546 8C-S-PSF V2.00	0	5. Mock and anti-PSF-A546_Pos002_S001	00-otNgTRvhcLNd4ng6Ho8PtZ
0.0703617	-0.852843	0.517405	um	Nucleus	Nucleus Ellipsoid Axis A	0.000	1.000	120	100000120	100000018	Mock anti-PSF-A546 8C-S-PSF V2.00	0	5. Mock and anti-PSF-A546_Pos002_S001	00-otNgTRvhcLNd4ng6Ho8PtZ
-0.21453	0.0113549	0.976651	um	Nucleus	Nucleus Ellipsoid Axis A	0.000	1.000	121	100000121	100000019	Mock anti-PSF-A546 8C-S-PSF V2.00	0	5. Mock and anti-PSF-A546_Pos002_S001	00-otNgTRvhcLNd4ng6Ho8PtZ
0.00908262	0.0338388	0.999386	um	Nucleus	Nucleus Ellipsoid Axis A	0.000	1.000	122	100000122	100000020	Mock anti-PSF-A546 8C-S-PSF V2.00	0	5. Mock and anti-PSF-A546_Pos002_S001	00-otNgTRvhcLNd4ng6Ho8PtZ
-0.0928448	0.0616399	0.993771	um	Nucleus	Nucleus Ellipsoid Axis A	0.000	1.000	123	100000123	100000021	Mock anti-PSF-A546 8C-S-PSF V2.00	0	5. Mock and anti-PSF-A546_Pos002_S001	00-otNgTRvhcLNd4ng6Ho8PtZ
-0.00873879	0.0379479	0.999242	um	Nucleus	Nucleus Ellipsoid Axis A	0.000	1.000	124	100000124	100000022	Mock anti-PSF-A546 8C-S-PSF V2.00	0	5. Mock and anti-PSF-A546_Pos002_S001	00-otNgTRvhcLNd4ng6Ho8PtZ
0.104894	-0.049062	-0.993272	um	Nucleus	Nucleus Ellipsoid Axis A	0.000	1.000	125	100000125	100000023	Mock anti-PSF-A546 8C-S-PSF V2.00	0	5. Mock and anti-PSF-A546_Pos002_S001	00-otNgTRvhcLNd4ng6Ho8PtZ
-0.058192	0.0258879	0.99797	um	Nucleus	Nucleus Ellipsoid Axis A	0.000	1.000	126	100000126	100000024	Mock anti-PSF-A546 8C-S-PSF V2.00	0	5. Mock and anti-PSF-A546_Pos002_S001	00-otNgTRvhcLNd4ng6Ho8PtZ
-0.216788	-0.0156797	0.976093	um	Nucleus	Nucleus Ellipsoid Axis A	0.000	1.000	127	100000127	100000025	Mock anti-PSF-A546 8C-S-PSF V2.00	0	5. Mock and anti-PSF-A546_Pos002_S001	00-otNgTRvhcLNd4ng6Ho8PtZ
-0.211425	0.0239859	0.9771	um	Nucleus	Nucleus Ellipsoid Axis A	0.000	1.000	128	100000128	100000026	Mock anti-PSF-A546 8C-S-PSF V2.00	0	5. Mock and anti-PSF-A546_Pos002_S001	00-otNgTRvhcLNd4ng6Ho8PtZ
0.246656	0.236353	-0.939839	um	Nucleus	Nucleus Ellipsoid Axis A	0.000	1.000	129	100000129	100000027	Mock anti-PSF-A546 8C-S-PSF V2.00	0	5. Mock and anti-PSF-A546_Pos002_S001	00-otNgTRvhcLNd4ng6Ho8PtZ
0.254419	-0.212921	-0.943364	um	Nucleus	Nucleus Ellipsoid Axis A	0.000	1.000	130	100000130	100000028	Mock anti-PSF-A546 8C-S-PSF V2.00	0	5. Mock and anti-PSF-A546_Pos002_S001	00-otNgTRvhcLNd4ng6Ho8PtZ
-0.220215	-0.0213269	0.975218	um	Nucleus	Nucleus Ellipsoid Axis A	0.000	1.000	131	100000131	100000029	Mock anti-PSF-A546 8C-S-PSF V2.00	0	5. Mock and anti-PSF-A546_Pos002_S001	00-otNgTRvhcLNd4ng6Ho8PtZ
-0.0366365	0.0359758	0.998681	um	Nucleus	Nucleus Ellipsoid Axis A	0.000	1.000	132	100000132	100000030	Mock anti-PSF-A546 8C-S-PSF V2.00	0	5. Mock and anti-PSF-A546_Pos002_S001	00-otNgTRvhcLNd4ng6Ho8PtZ
0.0121948	-0.00842368	0.99989	um	Nucleus	Nucleus Ellipsoid Axis A	0.000	1.000	133	100000133	100000031	Mock anti-PSF-A546 8C-S-PSF V2.00	0	5. Mock and anti-PSF-A546_Pos002_S001	00-otNgTRvhcLNd4ng6Ho8PtZ
-0.0161487	-0.00456282	0.999859	um	Nucleus	Nucleus Ellipsoid Axis A	0.000	1.000	134	100000134	100000032	Mock anti-PSF-A546 8C-S-PSF V2.00	0	5. Mock and anti-PSF-A546_Pos002_S001	00-otNgTRvhcLNd4ng6Ho8PtZ
0.0137328	-0.0583074	0.998204	um	Nucleus	Nucleus Ellipsoid Axis A	0.000	1.000	135	100000135	100000033	Mock anti-PSF-A546 8C-S-PSF V2.00	0	5. Mock and anti-PSF-A546_Pos002_S001	00-otNgTRvhcLNd4ng6Ho8PtZ
0.0469089	0.0184603	-0.998729	um	Nucleus	Nucleus Ellipsoid Axis A	0.000	1.000	136	100000136	100000034	Mock anti-PSF-A546 8C-S-PSF V2.00	0	5. Mock and anti-PSF-A546_Pos002_S001	00-otNgTRvhcLNd4ng6Ho8PtZ
-0.0530233	0.0513149	0.997274	um	Nucleus	Nucleus Ellipsoid Axis A	0.000	1.000	137	100000137	100000035	Mock anti-PSF-A546 8C-S-PSF V2.00	0	5. Mock and anti-PSF-A546_Pos002_S001	00-otNgTRvhcLNd4ng6Ho8PtZ
-0.0162417	-0.0432864	0.998931	um	Nucleus	Nucleus Ellipsoid Axis A	0.000	1.000	138	100000138	100000036	Mock anti-PSF-A546 8C-S-PSF V2.00	0	5. Mock and anti-PSF-A546_Pos002_S001	00-otNgTRvhcLNd4ng6Ho8PtZ
0.0690975	-0.0815957	-0.994267	um	Nucleus	Nucleus Ellipsoid Axis A	0.000	1.000	139	100000139	100000037	Mock anti-PSF-A546 8C-S-PSF V2.00	0	5. Mock and anti-PSF-A546_Pos002_S001	00-otNgTRvhcLNd4ng6Ho8PtZ
-0.114557	-0.135202	0.984173	um	Nucleus	Nucleus Ellipsoid Axis A	0.000	1.000	140	100000140	100000038	Mock anti-PSF-A546 8C-S-PSF V2.00	0	5. Mock and anti-PSF-A546_Pos002_S001	00-otNgTRvhcLNd4ng6Ho8PtZ
-0.0983301	-0.0366084	0.99448	um	Nucleus	Nucleus Ellipsoid Axis A	0.000	1.000	141	100000141	100000039	Mock anti-PSF-A546 8C-S-PSF V2.00	0	5. Mock and anti-PSF-A546_Pos002_S001	00-otNgTRvhcLNd4ng6Ho8PtZ
-0.039844	0.00584662	0.999189	um	Nucleus	Nucleus Ellipsoid Axis A	0.000	1.000	142	100000142	100000040	Mock anti-PSF-A546 8C-S-PSF V2.00	0	5. Mock and anti-PSF-A546_Pos002_S001	00-otNgTRvhcLNd4ng6Ho8PtZ
-0.0888211	-0.0132935	0.995959	um	Nucleus	Nucleus Ellipsoid Axis A	0.000	1.000	143	100000143	100000041	Mock anti-PSF-A546 8C-S-PSF V2.00	0	5. Mock and anti-PSF-A546_Pos002_S001	00-otNgTRvhcLNd4ng6Ho8PtZ
-0.133078	0.0275459	0.990723	um	Nucleus	Nucleus Ellipsoid Axis A	0.000	1.000	144	100000144	100000042	Mock anti-PSF-A546 8C-S-PSF V2.00	0	5. Mock and anti-PSF-A546_Pos002_S001	00-otNgTRvhcLNd4ng6Ho8PtZ
-0.0198461	0.0402175	0.998994	um	Nucleus	Nucleus Ellipsoid Axis A	0.000	1.000	145	100000145	100000043	Mock anti-PSF-A546 8C-S-PSF V2.00	0	5. Mock and anti-PSF-A546_Pos002_S001	00-otNgTRvhcLNd4ng6Ho8PtZ
-0.042548	-0.00281171	0.99909	um	Nucleus	Nucleus Ellipsoid Axis A	0.000	1.000	146	100000146	100000044	Mock anti-PSF-A546 8C-S-PSF V2.00	0	5. Mock and anti-PSF-A546_Pos002_S001	00-otNgTRvhcLNd4ng6Ho8PtZ
-0.0185756	-0.00900375	0.999787	um	Nucleus	Nucleus Ellipsoid Axis A	0.000	1.000	147	100000147	100000045	Mock anti-PSF-A546 8C-S-PSF V2.00	0	5. Mock and anti-PSF-A546_Pos002_S001	00-otNgTRvhcLNd4ng6Ho8PtZ
0.0357173	-0.00789502	-0.999331	um	Nucleus	Nucleus Ellipsoid Axis A	0.000	1.000	148	100000148	100000046	Mock anti-PSF-A546 8C-S-PSF V2.00	0	5. Mock and anti-PSF-A546_Pos002_S001	00-otNgTRvhcLNd4ng6Ho8PtZ
-0.209936	0.0343236	0.977112	um	Nucleus	Nucleus Ellipsoid Axis A	0.000	1.000	149	100000149	100000047	Mock anti-PSF-A546 8C-S-PSF V2.00	0	5. Mock and anti-PSF-A546_Pos002_S001	00-otNgTRvhcLNd4ng6Ho8PtZ
-0.361281	-0.191681	0.912543	um	Nucleus	Nucleus Ellipsoid Axis A	0.000	1.000	150	100000150	100000048	Mock anti-PSF-A546 8C-S-PSF V2.00	0	5. Mock and anti-PSF-A546_Pos002_S001	00-otNgTRvhcLNd4ng6Ho8PtZ
-0.0496986	-0.0140129	0.998666	um	Nucleus	Nucleus Ellipsoid Axis A	0.000	1.000	151	100000151	100000049	Mock anti-PSF-A546 8C-S-PSF V2.00	0	5. Mock and anti-PSF-A546_Pos002_S001	00-otNgTRvhcLNd4ng6Ho8PtZ
-0.0552202	-0.103482	0.993097	um	Nucleus	Nucleus Ellipsoid Axis A	0.000	1.000	152	100000152	100000050	Mock anti-PSF-A546 8C-S-PSF V2.00	0	5. Mock and anti-PSF-A546_Pos002_S001	00-otNgTRvhcLNd4ng6Ho8PtZ
-0.0161496	0.0261501	0.999528	um	Nucleus	Nucleus Ellipsoid Axis A	0.000	1.000	153	100000153	100000051	Mock anti-PSF-A546 8C-S-PSF V2.00	0	5. Mock and anti-PSF-A546_Pos002_S001	00-otNgTRvhcLNd4ng6Ho8PtZ
-0.103841	0.0667711	0.99235	um	Nucleus	Nucleus Ellipsoid Axis A	0.000	1.000	154	100000154	100000052	Mock anti-PSF-A546 8C-S-PSF V2.00	0	5. Mock and anti-PSF-A546_Pos002_S001	00-otNgTRvhcLNd4ng6Ho8PtZ
-0.119939	0.112107	0.986431	um	Nucleus	Nucleus Ellipsoid Axis A	0.000	1.000	155	100000155	100000053	Mock anti-PSF-A546 8C-S-PSF V2.00	0	5. Mock and anti-PSF-A546_Pos002_S001	00-otNgTRvhcLNd4ng6Ho8PtZ
-0.00514491	-0.0165354	0.99985	um	Nucleus	Nucleus Ellipsoid Axis A	0.000	1.000	156	100000156	100000054	Mock anti-PSF-A546 8C-S-PSF V2.00	0	5. Mock and anti-PSF-A546_Pos002_S001	00-otNgTRvhcLNd4ng6Ho8PtZ
-0.154766	0.466459	0.870898	um	Nucleus	Nucleus Ellipsoid Axis A	0.000	1.000	157	100000157	100000055	Mock anti-PSF-A546 8C-S-PSF V2.00	0	5. Mock and anti-PSF-A546_Pos002_S001	00-otNgTRvhcLNd4ng6Ho8PtZ
0.105379	-0.0408566	-0.993592	um	Nucleus	Nucleus Ellipsoid Axis A	0.000	1.000	158	100000158	100000056	Mock anti-PSF-A546 8C-S-PSF V2.00	0	5. Mock and anti-PSF-A546_Pos002_S001	00-otNgTRvhcLNd4ng6Ho8PtZ
0.112633	0.029692	-0.993193	um	Nucleus	Nucleus Ellipsoid Axis A	0.000	1.000	159	100000159	100000057	Mock anti-PSF-A546 8C-S-PSF V2.00	0	5. Mock and anti-PSF-A546_Pos002_S001	00-otNgTRvhcLNd4ng6Ho8PtZ
0.0119854	0.0481721	-0.998767	um	Nucleus	Nucleus Ellipsoid Axis A	0.000	1.000	160	100000160	100000058	Mock anti-PSF-A546 8C-S-PSF V2.00	0	5. Mock and anti-PSF-A546_Pos002_S001	00-otNgTRvhcLNd4ng6Ho8PtZ
0.105197	0.987936	-0.113651	um	Nucleus	Nucleus Ellipsoid Axis A	0.000	1.000	161	100000161	100000059	Mock anti-PSF-A546 8C-S-PSF V2.00	0	5. Mock and anti-PSF-A546_Pos002_S001	00-otNgTRvhcLNd4ng6Ho8PtZ
-0.094948	-0.992152	-0.0813602	um	Nucleus	Nucleus Ellipsoid Axis A	0.000	1.000	162	100000162	100000060	Mock anti-PSF-A546 8C-S-PSF V2.00	0	5. Mock and anti-PSF-A546_Pos002_S001	00-otNgTRvhcLNd4ng6Ho8PtZ
0.133026	-0.339962	-0.930983	um	Nucleus	Nucleus Ellipsoid Axis A	0.000	1.000	163	100000163	100000061	Mock anti-PSF-A546 8C-S-PSF V2.00	0	5. Mock and anti-PSF-A546_Pos002_S001	00-otNgTRvhcLNd4ng6Ho8PtZ
0.0176699	-0.0197615	0.999649	um	Nucleus	Nucleus Ellipsoid Axis A	0.000	1.000	164	100000164	100000062	Mock anti-PSF-A546 8C-S-PSF V2.00	0	5. Mock and anti-PSF-A546_Pos002_S001	00-otNgTRvhcLNd4ng6Ho8PtZ
-0.0483186	0.00348804	0.998826	um	Nucleus	Nucleus Ellipsoid Axis A	0.000	1.000	165	100000165	100000063	Mock anti-PSF-A546 8C-S-PSF V2.00	0	5. Mock and anti-PSF-A546_Pos002_S001	00-otNgTRvhcLNd4ng6Ho8PtZ
-0.0820681	0.00148942	0.996626	um	Nucleus	Nucleus Ellipsoid Axis A	0.000	1.000	166	100000166	100000064	Mock anti-PSF-A546 8C-S-PSF V2.00	0	5. Mock and anti-PSF-A546_Pos002_S001	00-otNgTRvhcLNd4ng6Ho8PtZ
-0.0484429	0.0369384	0.998143	um	Nucleus	Nucleus Ellipsoid Axis A	0.000	1.000	167	100000167	100000065	Mock anti-PSF-A546 8C-S-PSF V2.00	0	5. Mock and anti-PSF-A546_Pos002_S001	00-otNgTRvhcLNd4ng6Ho8PtZ
0.00139111	-0.00882926	0.99996	um	Nucleus	Nucleus Ellipsoid Axis A	0.000	1.000	168	100000168	100000066	Mock anti-PSF-A546 8C-S-PSF V2.00	0	5. Mock and anti-PSF-A546_Pos002_S001	00-otNgTRvhcLNd4ng6Ho8PtZ
0.0674103	-0.0917698	-0.993496	um	Nucleus	Nucleus Ellipsoid Axis A	0.000	1.000	169	100000169	100000067	Mock anti-PSF-A546 8C-S-PSF V2.00	0	5. Mock and anti-PSF-A546_Pos002_S001	00-otNgTRvhcLNd4ng6Ho8PtZ
-0.204451	0.235589	0.950104	um	Nucleus	Nucleus Ellipsoid Axis A	0.000	1.000	170	100000170	100000068	Mock anti-PSF-A546 8C-S-PSF V2.00	0	5. Mock and anti-PSF-A546_Pos002_S001	00-otNgTRvhcLNd4ng6Ho8PtZ
0.0525176	-0.0497276	-0.997381	um	Nucleus	Nucleus Ellipsoid Axis A	0.000	1.000	171	100000171	100000069	Mock anti-PSF-A546 8C-S-PSF V2.00	0	5. Mock and anti-PSF-A546_Pos002_S001	00-otNgTRvhcLNd4ng6Ho8PtZ
-0.0549921	-0.0294326	0.998053	um	Nucleus	Nucleus Ellipsoid Axis A	0.000	1.000	172	100000172	100000070	Mock anti-PSF-A546 8C-S-PSF V2.00	0	5. Mock and anti-PSF-A546_Pos002_S001	00-otNgTRvhcLNd4ng6Ho8PtZ
-0.0795633	0.0187912	0.996653	um	Nucleus	Nucleus Ellipsoid Axis A	0.000	1.000	173	100000173	100000071	Mock anti-PSF-A546 8C-S-PSF V2.00	0	5. Mock and anti-PSF-A546_Pos002_S001	00-otNgTRvhcLNd4ng6Ho8PtZ
-0.0382225	-0.0641542	0.997208	um	Nucleus	Nucleus Ellipsoid Axis A	0.000	1.000	174	100000174	100000072	Mock anti-PSF-A546 8C-S-PSF V2.00	0	5. Mock and anti-PSF-A546_Pos002_S001	00-otNgTRvhcLNd4ng6Ho8PtZ
-0.0237347	-0.00770659	0.999689	um	Nucleus	Nucleus Ellipsoid Axis A	0.000	1.000	175	100000175	100000073	Mock anti-PSF-A546 8C-S-PSF V2.00	0	5. Mock and anti-PSF-A546_Pos002_S001	00-otNgTRvhcLNd4ng6Ho8PtZ
0.105544	-0.0756329	-0.991534	um	Nucleus	Nucleus Ellipsoid Axis A	0.000	1.000	176	100000176	100000074	Mock anti-PSF-A546 8C-S-PSF V2.00	0	5. Mock and anti-PSF-A546_Pos002_S001	00-otNgTRvhcLNd4ng6Ho8PtZ
-0.0437373	-0.0544829	0.997556	um	Nucleus	Nucleus Ellipsoid Axis A	0.000	1.000	177	100000177	100000075	Mock anti-PSF-A546 8C-S-PSF V2.00	0	5. Mock and anti-PSF-A546_Pos002_S001	00-otNgTRvhcLNd4ng6Ho8PtZ
0.0479676	0.0517341	0.997508	um	Nucleus	Nucleus Ellipsoid Axis A	0.000	1.000	178	100000178	100000076	Mock anti-PSF-A546 8C-S-PSF V2.00	0	5. Mock and anti-PSF-A546_Pos002_S001	00-otNgTRvhcLNd4ng6Ho8PtZ
-0.132054	0.803611	0.58032	um	Nucleus	Nucleus Ellipsoid Axis A	0.000	1.000	179	100000179	100000077	Mock anti-PSF-A546 8C-S-PSF V2.00	0	5. Mock and anti-PSF-A546_Pos002_S001	00-otNgTRvhcLNd4ng6Ho8PtZ
-0.117587	0.0628543	0.991071	um	Nucleus	Nucleus Ellipsoid Axis A	0.000	1.000	180	100000180	100000078	Mock anti-PSF-A546 8C-S-PSF V2.00	0	5. Mock and anti-PSF-A546_Pos002_S001	00-otNgTRvhcLNd4ng6Ho8PtZ
-0.0697271	0.0921305	0.993303	um	Nucleus	Nucleus Ellipsoid Axis A	0.000	1.000	181	100000181	100000079	Mock anti-PSF-A546 8C-S-PSF V2.00	0	5. Mock and anti-PSF-A546_Pos002_S001	00-otNgTRvhcLNd4ng6Ho8PtZ
-0.172182	0.148559	0.973799	um	Nucleus	Nucleus Ellipsoid Axis A	0.000	1.000	182	100000182	100000080	Mock anti-PSF-A546 8C-S-PSF V2.00	0	5. Mock and anti-PSF-A546_Pos002_S001	00-otNgTRvhcLNd4ng6Ho8PtZ
-0.187659	-0.164358	0.968386	um	Nucleus	Nucleus Ellipsoid Axis A	0.000	1.000	183	100000183	100000081	Mock anti-PSF-A546 8C-S-PSF V2.00	0	5. Mock and anti-PSF-A546_Pos002_S001	00-otNgTRvhcLNd4ng6Ho8PtZ
-0.0297171	0.010053	0.999508	um	Nucleus	Nucleus Ellipsoid Axis A	0.000	1.000	184	100000184	100000082	Mock anti-PSF-A546 8C-S-PSF V2.00	0	5. Mock and anti-PSF-A546_Pos002_S001	00-otNgTRvhcLNd4ng6Ho8PtZ
-0.0783276	-0.0568692	0.995304	um	Nucleus	Nucleus Ellipsoid Axis A	0.000	1.000	185	100000185	100000083	Mock anti-PSF-A546 8C-S-PSF V2.00	0	5. Mock and anti-PSF-A546_Pos002_S001	00-otNgTRvhcLNd4ng6Ho8PtZ
-0.0978552	0.0954604	0.990612	um	Nucleus	Nucleus Ellipsoid Axis A	0.000	1.000	186	100000186	100000084	Mock anti-PSF-A546 8C-S-PSF V2.00	0	5. Mock and anti-PSF-A546_Pos002_S001	00-otNgTRvhcLNd4ng6Ho8PtZ
-0.0844646	-0.00526003	0.996413	um	Nucleus	Nucleus Ellipsoid Axis A	0.000	1.000	187	100000187	100000085	Mock anti-PSF-A546 8C-S-PSF V2.00	0	5. Mock and anti-PSF-A546_Pos002_S001	00-otNgTRvhcLNd4ng6Ho8PtZ
0.502278	0.770721	-0.392052	um	Nucleus	Nucleus Ellipsoid Axis A	0.000	1.000	188	100000188	100000086	Mock anti-PSF-A546 8C-S-PSF V2.00	0	5. Mock and anti-PSF-A546_Pos002_S001	00-otNgTRvhcLNd4ng6Ho8PtZ
0.0840446	-0.0487238	-0.99527	um	Nucleus	Nucleus Ellipsoid Axis A	0.000	1.000	189	100000189	100000087	Mock anti-PSF-A546 8C-S-PSF V2.00	0	5. Mock and anti-PSF-A546_Pos002_S001	00-otNgTRvhcLNd4ng6Ho8PtZ
-0.0665175	0.0157171	0.997661	um	Nucleus	Nucleus Ellipsoid Axis A	0.000	1.000	190	100000190	100000088	Mock anti-PSF-A546 8C-S-PSF V2.00	0	5. Mock and anti-PSF-A546_Pos002_S001	00-otNgTRvhcLNd4ng6Ho8PtZ
-0.0767962	0.00405428	0.997039	um	Nucleus	Nucleus Ellipsoid Axis A	0.000	1.000	191	100000191	100000089	Mock anti-PSF-A546 8C-S-PSF V2.00	0	5. Mock and anti-PSF-A546_Pos002_S001	00-otNgTRvhcLNd4ng6Ho8PtZ
-0.0524387	-0.097775	0.993826	um	Nucleus	Nucleus Ellipsoid Axis A	0.000	1.000	192	100000192	100000090	Mock anti-PSF-A546 8C-S-PSF V2.00	0	5. Mock and anti-PSF-A546_Pos002_S001	00-otNgTRvhcLNd4ng6Ho8PtZ
-0.0240604	-0.014954	0.999599	um	Nucleus	Nucleus Ellipsoid Axis A	0.000	1.000	193	100000193	100000091	Mock anti-PSF-A546 8C-S-PSF V2.00	0	5. Mock and anti-PSF-A546_Pos002_S001	00-otNgTRvhcLNd4ng6Ho8PtZ
0.00261324	0.0239581	0.99971	um	Nucleus	Nucleus Ellipsoid Axis A	0.000	1.000	194	100000194	100000092	Mock anti-PSF-A546 8C-S-PSF V2.00	0	5. Mock and anti-PSF-A546_Pos002_S001	00-otNgTRvhcLNd4ng6Ho8PtZ
-0.00578684	0.00202684	0.999981	um	Nucleus	Nucleus Ellipsoid Axis A	0.000	1.000	195	100000195	100000093	Mock anti-PSF-A546 8C-S-PSF V2.00	0	5. Mock and anti-PSF-A546_Pos002_S001	00-otNgTRvhcLNd4ng6Ho8PtZ
-0.00478649	-0.107928	-0.994147	um	Nucleus	Nucleus Ellipsoid Axis A	0.000	1.000	196	100000196	100000094	Mock anti-PSF-A546 8C-S-PSF V2.00	0	5. Mock and anti-PSF-A546_Pos002_S001	00-otNgTRvhcLNd4ng6Ho8PtZ
-0.0507938	0.0576111	0.997046	um	Nucleus	Nucleus Ellipsoid Axis A	0.000	1.000	197	100000197	100000095	Mock anti-PSF-A546 8C-S-PSF V2.00	0	5. Mock and anti-PSF-A546_Pos002_S001	00-otNgTRvhcLNd4ng6Ho8PtZ
-0.0223619	0.0037907	0.999743	um	Nucleus	Nucleus Ellipsoid Axis A	0.000	1.000	198	100000198	100000096	Mock anti-PSF-A546 8C-S-PSF V2.00	0	5. Mock and anti-PSF-A546_Pos002_S001	00-otNgTRvhcLNd4ng6Ho8PtZ
0.025777	0.0635687	0.997644	um	Nucleus	Nucleus Ellipsoid Axis A	0.000	1.000	199	100000199	100000097	Mock anti-PSF-A546 8C-S-PSF V2.00	0	5. Mock and anti-PSF-A546_Pos002_S001	00-otNgTRvhcLNd4ng6Ho8PtZ
-0.0214003	0.00211906	0.999769	um	Nucleus	Nucleus Ellipsoid Axis A	0.000	1.000	200	100000200	100000098	Mock anti-PSF-A546 8C-S-PSF V2.00	0	5. Mock and anti-PSF-A546_Pos002_S001	00-otNgTRvhcLNd4ng6Ho8PtZ
-0.0558632	0.00632214	0.998418	um	Nucleus	Nucleus Ellipsoid Axis A	0.000	1.000	201	100000201	100000099	Mock anti-PSF-A546 8C-S-PSF V2.00	0	5. Mock and anti-PSF-A546_Pos002_S001	00-otNgTRvhcLNd4ng6Ho8PtZ
-0.182666	0.0781371	0.980065	um	Nucleus	Nucleus Ellipsoid Axis A	0.000	1.000	202	100000202	100000100	Mock anti-PSF-A546 8C-S-PSF V2.00	0	5. Mock and anti-PSF-A546_Pos002_S001	00-otNgTRvhcLNd4ng6Ho8PtZ
-0.321735	0.540332	0.777514	um	Nucleus	Nucleus Ellipsoid Axis A	0.000	1.000	203	100000203	100000101	Mock anti-PSF-A546 8C-S-PSF V2.00	0	5. Mock and anti-PSF-A546_Pos002_S001	00-otNgTRvhcLNd4ng6Ho8PtZ
0.0169437	-9.91477e-005	0.999856	um	Nucleus	Nucleus Ellipsoid Axis A	0.000	1.000	204	100000204	100000102	Mock anti-PSF-A546 8C-S-PSF V2.00	0	5. Mock and anti-PSF-A546_Pos002_S001	00-otNgTRvhcLNd4ng6Ho8PtZ
0.0525978	0.0494569	0.99739	um	Nucleus	Nucleus Ellipsoid Axis A	0.000	1.000	205	100000205	100000103	Mock anti-PSF-A546 8C-S-PSF V2.00	0	5. Mock and anti-PSF-A546_Pos002_S001	00-otNgTRvhcLNd4ng6Ho8PtZ
0.0534498	0.11934	-0.991414	um	Nucleus	Nucleus Ellipsoid Axis A	0.000	1.000	206	100000206	100000104	Mock anti-PSF-A546 8C-S-PSF V2.00	0	5. Mock and anti-PSF-A546_Pos002_S001	00-otNgTRvhcLNd4ng6Ho8PtZ
-0.0579023	-0.0595811	-0.996543	um	Nucleus	Nucleus Ellipsoid Axis A	0.000	1.000	207	100000207	100000105	Mock anti-PSF-A546 8C-S-PSF V2.00	0	5. Mock and anti-PSF-A546_Pos002_S001	00-otNgTRvhcLNd4ng6Ho8PtZ
-0.0540354	0.0488652	0.997343	um	Nucleus	Nucleus Ellipsoid Axis A	0.000	1.000	208	100000208	100000106	Mock anti-PSF-A546 8C-S-PSF V2.00	0	5. Mock and anti-PSF-A546_Pos002_S001	00-otNgTRvhcLNd4ng6Ho8PtZ
0.0921289	-0.0285057	-0.995339	um	Nucleus	Nucleus Ellipsoid Axis A	0.000	1.000	209	100000209	100000107	Mock anti-PSF-A546 8C-S-PSF V2.00	0	5. Mock and anti-PSF-A546_Pos002_S001	00-otNgTRvhcLNd4ng6Ho8PtZ
-0.0544043	-0.0023641	0.998516	um	Nucleus	Nucleus Ellipsoid Axis A	0.000	1.000	210	100000210	100000108	Mock anti-PSF-A546 8C-S-PSF V2.00	0	5. Mock and anti-PSF-A546_Pos002_S001	00-otNgTRvhcLNd4ng6Ho8PtZ
0.170543	-0.055852	-0.983766	um	Nucleus	Nucleus Ellipsoid Axis A	0.000	1.000	211	100000211	100000109	Mock anti-PSF-A546 8C-S-PSF V2.00	0	5. Mock and anti-PSF-A546_Pos002_S001	00-otNgTRvhcLNd4ng6Ho8PtZ
-0.344689	0.049439	0.937414	um	Nucleus	Nucleus Ellipsoid Axis A	0.000	1.000	212	100000212	100000110	Mock anti-PSF-A546 8C-S-PSF V2.00	0	5. Mock and anti-PSF-A546_Pos002_S001	00-otNgTRvhcLNd4ng6Ho8PtZ
-0.0257081	0.015714	-0.999546	um	Nucleus	Nucleus Ellipsoid Axis A	0.000	1.000	213	100000213	100000111	Mock anti-PSF-A546 8C-S-PSF V2.00	0	5. Mock and anti-PSF-A546_Pos002_S001	00-otNgTRvhcLNd4ng6Ho8PtZ
-0.191129	-0.0147251	0.981454	um	Nucleus	Nucleus Ellipsoid Axis A	0.000	1.000	214	100000214	100000112	Mock anti-PSF-A546 8C-S-PSF V2.00	0	5. Mock and anti-PSF-A546_Pos002_S001	00-otNgTRvhcLNd4ng6Ho8PtZ
0.960647	0.183708	0.208346	um	Nucleus	Nucleus Ellipsoid Axis A	0.000	1.000	215	100000215	100000113	Mock anti-PSF-A546 8C-S-PSF V2.00	0	5. Mock and anti-PSF-A546_Pos002_S001	00-otNgTRvhcLNd4ng6Ho8PtZ
-0.081227	0.0328468	0.996154	um	Nucleus	Nucleus Ellipsoid Axis A	0.000	1.000	216	100000216	100000114	Mock anti-PSF-A546 8C-S-PSF V2.00	0	5. Mock and anti-PSF-A546_Pos002_S001	00-otNgTRvhcLNd4ng6Ho8PtZ
0.166456	0.142453	-0.975705	um	Nucleus	Nucleus Ellipsoid Axis A	0.000	1.000	217	100000217	100000115	Mock anti-PSF-A546 8C-S-PSF V2.00	0	5. Mock and anti-PSF-A546_Pos002_S001	00-otNgTRvhcLNd4ng6Ho8PtZ
-0.314927	0.351192	0.881751	um	Nucleus	Nucleus Ellipsoid Axis A	0.000	1.000	218	100000218	100000116	Mock anti-PSF-A546 8C-S-PSF V2.00	0	5. Mock and anti-PSF-A546_Pos002_S001	00-otNgTRvhcLNd4ng6Ho8PtZ
-0.264314	-0.00680676	0.964413	um	Nucleus	Nucleus Ellipsoid Axis A	0.000	1.000	219	100000219	100000117	Mock anti-PSF-A546 8C-S-PSF V2.00	0	5. Mock and anti-PSF-A546_Pos002_S001	00-otNgTRvhcLNd4ng6Ho8PtZ
-0.0408849	0.0150216	0.999051	um	Nucleus	Nucleus Ellipsoid Axis A	0.000	1.000	220	100000220	100000118	Mock anti-PSF-A546 8C-S-PSF V2.00	0	5. Mock and anti-PSF-A546_Pos002_S001	00-otNgTRvhcLNd4ng6Ho8PtZ
0.00580359	0.0026763	0.99998	um	Nucleus	Nucleus Ellipsoid Axis A	0.000	1.000	221	100000221	100000119	Mock anti-PSF-A546 8C-S-PSF V2.00	0	5. Mock and anti-PSF-A546_Pos002_S001	00-otNgTRvhcLNd4ng6Ho8PtZ
-0.00529087	0.0174469	0.999834	um	Nucleus	Nucleus Ellipsoid Axis A	0.000	1.000	222	100000222	100000120	Mock anti-PSF-A546 8C-S-PSF V2.00	0	5. Mock and anti-PSF-A546_Pos002_S001	00-otNgTRvhcLNd4ng6Ho8PtZ
-0.188846	0.045131	0.980969	um	Nucleus	Nucleus Ellipsoid Axis A	0.000	1.000	223	100000223	100000121	Mock anti-PSF-A546 8C-S-PSF V2.00	0	5. Mock and anti-PSF-A546_Pos002_S001	00-otNgTRvhcLNd4ng6Ho8PtZ
-0.0991965	-0.0503262	0.993794	um	Nucleus	Nucleus Ellipsoid Axis A	0.000	1.000	224	100000224	100000122	Mock anti-PSF-A546 8C-S-PSF V2.00	0	5. Mock and anti-PSF-A546_Pos002_S001	00-otNgTRvhcLNd4ng6Ho8PtZ
-0.0986181	0.036083	0.994471	um	Nucleus	Nucleus Ellipsoid Axis A	0.000	1.000	225	100000225	100000123	Mock anti-PSF-A546 8C-S-PSF V2.00	0	5. Mock and anti-PSF-A546_Pos002_S001	00-otNgTRvhcLNd4ng6Ho8PtZ
0.0317121	-0.247586	0.968347	um	Nucleus	Nucleus Ellipsoid Axis A	0.000	1.000	226	100000226	100000124	Mock anti-PSF-A546 8C-S-PSF V2.00	0	5. Mock and anti-PSF-A546_Pos002_S001	00-otNgTRvhcLNd4ng6Ho8PtZ
-0.0736329	-0.095981	0.992656	um	Nucleus	Nucleus Ellipsoid Axis A	0.000	1.000	227	100000227	100000125	Mock anti-PSF-A546 8C-S-PSF V2.00	0	5. Mock and anti-PSF-A546_Pos002_S001	00-otNgTRvhcLNd4ng6Ho8PtZ
-0.0116706	-0.00152864	0.999931	um	Nucleus	Nucleus Ellipsoid Axis A	0.000	1.000	228	100000228	100000126	Mock anti-PSF-A546 8C-S-PSF V2.00	0	5. Mock and anti-PSF-A546_Pos002_S001	00-otNgTRvhcLNd4ng6Ho8PtZ
-0.00381855	-0.0270752	0.999626	um	Nucleus	Nucleus Ellipsoid Axis A	0.000	1.000	229	100000229	100000127	Mock anti-PSF-A546 8C-S-PSF V2.00	0	5. Mock and anti-PSF-A546_Pos002_S001	00-otNgTRvhcLNd4ng6Ho8PtZ
-0.0389416	0.0292002	0.998815	um	Nucleus	Nucleus Ellipsoid Axis A	0.000	1.000	230	100000230	100000128	Mock anti-PSF-A546 8C-S-PSF V2.00	0	5. Mock and anti-PSF-A546_Pos002_S001	00-otNgTRvhcLNd4ng6Ho8PtZ
-0.038426	-0.0858325	0.995568	um	Nucleus	Nucleus Ellipsoid Axis A	0.000	1.000	231	100000231	100000129	Mock anti-PSF-A546 8C-S-PSF V2.00	0	5. Mock and anti-PSF-A546_Pos002_S001	00-otNgTRvhcLNd4ng6Ho8PtZ
-0.15346	-0.00761614	0.988126	um	Nucleus	Nucleus Ellipsoid Axis A	0.000	1.000	232	100000232	100000130	Mock anti-PSF-A546 8C-S-PSF V2.00	0	5. Mock and anti-PSF-A546_Pos002_S001	00-otNgTRvhcLNd4ng6Ho8PtZ
0.0823215	-0.0346688	0.996003	um	Nucleus	Nucleus Ellipsoid Axis A	0.000	1.000	233	100000233	100000131	Mock anti-PSF-A546 8C-S-PSF V2.00	0	5. Mock and anti-PSF-A546_Pos002_S001	00-otNgTRvhcLNd4ng6Ho8PtZ
-0.27517	0.00134793	0.961395	um	Nucleus	Nucleus Ellipsoid Axis A	0.000	1.000	234	100000234	100000132	Mock anti-PSF-A546 8C-S-PSF V2.00	0	5. Mock and anti-PSF-A546_Pos002_S001	00-otNgTRvhcLNd4ng6Ho8PtZ
-0.0138033	-0.03064	0.999435	um	Nucleus	Nucleus Ellipsoid Axis A	0.000	1.000	235	100000235	100000133	Mock anti-PSF-A546 8C-S-PSF V2.00	0	5. Mock and anti-PSF-A546_Pos002_S001	00-otNgTRvhcLNd4ng6Ho8PtZ
-0.0879745	0.0246298	0.995818	um	Nucleus	Nucleus Ellipsoid Axis A	0.000	1.000	236	100000236	100000134	Mock anti-PSF-A546 8C-S-PSF V2.00	0	5. Mock and anti-PSF-A546_Pos002_S001	00-otNgTRvhcLNd4ng6Ho8PtZ
-0.0402513	0.0456201	0.998148	um	Nucleus	Nucleus Ellipsoid Axis A	0.000	1.000	237	100000237	100000135	Mock anti-PSF-A546 8C-S-PSF V2.00	0	5. Mock and anti-PSF-A546_Pos002_S001	00-otNgTRvhcLNd4ng6Ho8PtZ
-0.115288	-0.0546553	0.991827	um	Nucleus	Nucleus Ellipsoid Axis A	0.000	1.000	238	100000238	100000136	Mock anti-PSF-A546 8C-S-PSF V2.00	0	5. Mock and anti-PSF-A546_Pos002_S001	00-otNgTRvhcLNd4ng6Ho8PtZ
-0.0920611	-0.00317792	0.995748	um	Nucleus	Nucleus Ellipsoid Axis A	0.000	1.000	239	100000239	100000137	Mock anti-PSF-A546 8C-S-PSF V2.00	0	5. Mock and anti-PSF-A546_Pos002_S001	00-otNgTRvhcLNd4ng6Ho8PtZ
0.0203373	0.156698	0.987437	um	Nucleus	Nucleus Ellipsoid Axis A	0.000	1.000	240	100000240	100000000	Mock anti-PSF-A546 8C-S-PSF V2.00	0	5. Mock and anti-PSF-A546_Pos003_S001	00-p6eG2T7z9qoXZnZ5ehJGGF
0.0203946	-0.00541584	0.999777	um	Nucleus	Nucleus Ellipsoid Axis A	0.000	1.000	241	100000241	100000001	Mock anti-PSF-A546 8C-S-PSF V2.00	0	5. Mock and anti-PSF-A546_Pos003_S001	00-p6eG2T7z9qoXZnZ5ehJGGF
0.0822328	0.404606	0.910786	um	Nucleus	Nucleus Ellipsoid Axis A	0.000	1.000	242	100000242	100000002	Mock anti-PSF-A546 8C-S-PSF V2.00	0	5. Mock and anti-PSF-A546_Pos003_S001	00-p6eG2T7z9qoXZnZ5ehJGGF
0.0450009	0.00363022	0.99898	um	Nucleus	Nucleus Ellipsoid Axis A	0.000	1.000	243	100000243	100000003	Mock anti-PSF-A546 8C-S-PSF V2.00	0	5. Mock and anti-PSF-A546_Pos003_S001	00-p6eG2T7z9qoXZnZ5ehJGGF
-0.0339065	0.0487793	-0.998234	um	Nucleus	Nucleus Ellipsoid Axis A	0.000	1.000	244	100000244	100000004	Mock anti-PSF-A546 8C-S-PSF V2.00	0	5. Mock and anti-PSF-A546_Pos003_S001	00-p6eG2T7z9qoXZnZ5ehJGGF
-0.0868608	0.0238999	-0.995934	um	Nucleus	Nucleus Ellipsoid Axis A	0.000	1.000	245	100000245	100000005	Mock anti-PSF-A546 8C-S-PSF V2.00	0	5. Mock and anti-PSF-A546_Pos003_S001	00-p6eG2T7z9qoXZnZ5ehJGGF
0.00474952	-0.0514939	0.998662	um	Nucleus	Nucleus Ellipsoid Axis A	0.000	1.000	246	100000246	100000006	Mock anti-PSF-A546 8C-S-PSF V2.00	0	5. Mock and anti-PSF-A546_Pos003_S001	00-p6eG2T7z9qoXZnZ5ehJGGF
0.025128	-0.0100568	0.999634	um	Nucleus	Nucleus Ellipsoid Axis A	0.000	1.000	247	100000247	100000007	Mock anti-PSF-A546 8C-S-PSF V2.00	0	5. Mock and anti-PSF-A546_Pos003_S001	00-p6eG2T7z9qoXZnZ5ehJGGF
0.0485074	-0.0732697	0.996132	um	Nucleus	Nucleus Ellipsoid Axis A	0.000	1.000	248	100000248	100000008	Mock anti-PSF-A546 8C-S-PSF V2.00	0	5. Mock and anti-PSF-A546_Pos003_S001	00-p6eG2T7z9qoXZnZ5ehJGGF
0.0519924	-0.0649767	0.996531	um	Nucleus	Nucleus Ellipsoid Axis A	0.000	1.000	249	100000249	100000009	Mock anti-PSF-A546 8C-S-PSF V2.00	0	5. Mock and anti-PSF-A546_Pos003_S001	00-p6eG2T7z9qoXZnZ5ehJGGF
-0.037238	0.0590529	0.99756	um	Nucleus	Nucleus Ellipsoid Axis A	0.000	1.000	250	100000250	100000010	Mock anti-PSF-A546 8C-S-PSF V2.00	0	5. Mock and anti-PSF-A546_Pos003_S001	00-p6eG2T7z9qoXZnZ5ehJGGF
0.0295113	0.0998733	0.994562	um	Nucleus	Nucleus Ellipsoid Axis A	0.000	1.000	251	100000251	100000011	Mock anti-PSF-A546 8C-S-PSF V2.00	0	5. Mock and anti-PSF-A546_Pos003_S001	00-p6eG2T7z9qoXZnZ5ehJGGF
-0.0911504	-0.0497995	-0.994591	um	Nucleus	Nucleus Ellipsoid Axis A	0.000	1.000	252	100000252	100000012	Mock anti-PSF-A546 8C-S-PSF V2.00	0	5. Mock and anti-PSF-A546_Pos003_S001	00-p6eG2T7z9qoXZnZ5ehJGGF
-0.0157189	0.00270737	0.999873	um	Nucleus	Nucleus Ellipsoid Axis A	0.000	1.000	253	100000253	100000013	Mock anti-PSF-A546 8C-S-PSF V2.00	0	5. Mock and anti-PSF-A546_Pos003_S001	00-p6eG2T7z9qoXZnZ5ehJGGF
0.29423	0.110218	-0.949358	um	Nucleus	Nucleus Ellipsoid Axis A	0.000	1.000	254	100000254	100000014	Mock anti-PSF-A546 8C-S-PSF V2.00	0	5. Mock and anti-PSF-A546_Pos003_S001	00-p6eG2T7z9qoXZnZ5ehJGGF
-0.0105835	0.0221567	0.999698	um	Nucleus	Nucleus Ellipsoid Axis A	0.000	1.000	255	100000255	100000015	Mock anti-PSF-A546 8C-S-PSF V2.00	0	5. Mock and anti-PSF-A546_Pos003_S001	00-p6eG2T7z9qoXZnZ5ehJGGF
-0.0199324	0.0732409	0.997115	um	Nucleus	Nucleus Ellipsoid Axis A	0.000	1.000	256	100000256	100000016	Mock anti-PSF-A546 8C-S-PSF V2.00	0	5. Mock and anti-PSF-A546_Pos003_S001	00-p6eG2T7z9qoXZnZ5ehJGGF
-0.0208499	0.0251885	-0.999465	um	Nucleus	Nucleus Ellipsoid Axis A	0.000	1.000	257	100000257	100000017	Mock anti-PSF-A546 8C-S-PSF V2.00	0	5. Mock and anti-PSF-A546_Pos003_S001	00-p6eG2T7z9qoXZnZ5ehJGGF
0.00493129	-0.0124041	0.999911	um	Nucleus	Nucleus Ellipsoid Axis A	0.000	1.000	258	100000258	100000018	Mock anti-PSF-A546 8C-S-PSF V2.00	0	5. Mock and anti-PSF-A546_Pos003_S001	00-p6eG2T7z9qoXZnZ5ehJGGF
-0.140536	-0.0556781	0.988509	um	Nucleus	Nucleus Ellipsoid Axis A	0.000	1.000	259	100000259	100000019	Mock anti-PSF-A546 8C-S-PSF V2.00	0	5. Mock and anti-PSF-A546_Pos003_S001	00-p6eG2T7z9qoXZnZ5ehJGGF
0.0186509	-0.00642862	0.999805	um	Nucleus	Nucleus Ellipsoid Axis A	0.000	1.000	260	100000260	100000020	Mock anti-PSF-A546 8C-S-PSF V2.00	0	5. Mock and anti-PSF-A546_Pos003_S001	00-p6eG2T7z9qoXZnZ5ehJGGF
0.127104	-0.103199	0.986506	um	Nucleus	Nucleus Ellipsoid Axis A	0.000	1.000	261	100000261	100000021	Mock anti-PSF-A546 8C-S-PSF V2.00	0	5. Mock and anti-PSF-A546_Pos003_S001	00-p6eG2T7z9qoXZnZ5ehJGGF
0.0403291	0.0648804	0.997078	um	Nucleus	Nucleus Ellipsoid Axis A	0.000	1.000	262	100000262	100000022	Mock anti-PSF-A546 8C-S-PSF V2.00	0	5. Mock and anti-PSF-A546_Pos003_S001	00-p6eG2T7z9qoXZnZ5ehJGGF
0.0376545	-0.0150965	0.999177	um	Nucleus	Nucleus Ellipsoid Axis A	0.000	1.000	263	100000263	100000023	Mock anti-PSF-A546 8C-S-PSF V2.00	0	5. Mock and anti-PSF-A546_Pos003_S001	00-p6eG2T7z9qoXZnZ5ehJGGF
-0.0449044	-0.0271826	0.998621	um	Nucleus	Nucleus Ellipsoid Axis A	0.000	1.000	264	100000264	100000024	Mock anti-PSF-A546 8C-S-PSF V2.00	0	5. Mock and anti-PSF-A546_Pos003_S001	00-p6eG2T7z9qoXZnZ5ehJGGF
0.0122338	0.108135	0.994061	um	Nucleus	Nucleus Ellipsoid Axis A	0.000	1.000	265	100000265	100000025	Mock anti-PSF-A546 8C-S-PSF V2.00	0	5. Mock and anti-PSF-A546_Pos003_S001	00-p6eG2T7z9qoXZnZ5ehJGGF
-0.0148125	0.0149685	0.999778	um	Nucleus	Nucleus Ellipsoid Axis A	0.000	1.000	266	100000266	100000026	Mock anti-PSF-A546 8C-S-PSF V2.00	0	5. Mock and anti-PSF-A546_Pos003_S001	00-p6eG2T7z9qoXZnZ5ehJGGF
-0.000462616	0.00806199	0.999967	um	Nucleus	Nucleus Ellipsoid Axis A	0.000	1.000	267	100000267	100000027	Mock anti-PSF-A546 8C-S-PSF V2.00	0	5. Mock and anti-PSF-A546_Pos003_S001	00-p6eG2T7z9qoXZnZ5ehJGGF
-0.0384482	0.0192058	0.999076	um	Nucleus	Nucleus Ellipsoid Axis A	0.000	1.000	268	100000268	100000028	Mock anti-PSF-A546 8C-S-PSF V2.00	0	5. Mock and anti-PSF-A546_Pos003_S001	00-p6eG2T7z9qoXZnZ5ehJGGF
-0.0187409	-0.0203637	-0.999617	um	Nucleus	Nucleus Ellipsoid Axis A	0.000	1.000	269	100000269	100000029	Mock anti-PSF-A546 8C-S-PSF V2.00	0	5. Mock and anti-PSF-A546_Pos003_S001	00-p6eG2T7z9qoXZnZ5ehJGGF
-0.0778638	0.140762	0.986977	um	Nucleus	Nucleus Ellipsoid Axis A	0.000	1.000	270	100000270	100000030	Mock anti-PSF-A546 8C-S-PSF V2.00	0	5. Mock and anti-PSF-A546_Pos003_S001	00-p6eG2T7z9qoXZnZ5ehJGGF
-0.0227992	0.0069645	0.999716	um	Nucleus	Nucleus Ellipsoid Axis A	0.000	1.000	271	100000271	100000031	Mock anti-PSF-A546 8C-S-PSF V2.00	0	5. Mock and anti-PSF-A546_Pos003_S001	00-p6eG2T7z9qoXZnZ5ehJGGF
-0.00808952	0.0398402	0.999173	um	Nucleus	Nucleus Ellipsoid Axis A	0.000	1.000	272	100000272	100000032	Mock anti-PSF-A546 8C-S-PSF V2.00	0	5. Mock and anti-PSF-A546_Pos003_S001	00-p6eG2T7z9qoXZnZ5ehJGGF
-0.0684779	0.0525953	0.996265	um	Nucleus	Nucleus Ellipsoid Axis A	0.000	1.000	273	100000273	100000033	Mock anti-PSF-A546 8C-S-PSF V2.00	0	5. Mock and anti-PSF-A546_Pos003_S001	00-p6eG2T7z9qoXZnZ5ehJGGF
0.00182514	0.0267462	0.999641	um	Nucleus	Nucleus Ellipsoid Axis A	0.000	1.000	274	100000274	100000034	Mock anti-PSF-A546 8C-S-PSF V2.00	0	5. Mock and anti-PSF-A546_Pos003_S001	00-p6eG2T7z9qoXZnZ5ehJGGF
-0.000384858	-0.00231614	0.999997	um	Nucleus	Nucleus Ellipsoid Axis A	0.000	1.000	275	100000275	100000035	Mock anti-PSF-A546 8C-S-PSF V2.00	0	5. Mock and anti-PSF-A546_Pos003_S001	00-p6eG2T7z9qoXZnZ5ehJGGF
0.0517433	-0.0494486	0.997435	um	Nucleus	Nucleus Ellipsoid Axis A	0.000	1.000	276	100000276	100000036	Mock anti-PSF-A546 8C-S-PSF V2.00	0	5. Mock and anti-PSF-A546_Pos003_S001	00-p6eG2T7z9qoXZnZ5ehJGGF
-0.0424074	-0.0891707	0.995113	um	Nucleus	Nucleus Ellipsoid Axis A	0.000	1.000	277	100000277	100000037	Mock anti-PSF-A546 8C-S-PSF V2.00	0	5. Mock and anti-PSF-A546_Pos003_S001	00-p6eG2T7z9qoXZnZ5ehJGGF
-0.0453764	0.0287502	0.998556	um	Nucleus	Nucleus Ellipsoid Axis A	0.000	1.000	278	100000278	100000038	Mock anti-PSF-A546 8C-S-PSF V2.00	0	5. Mock and anti-PSF-A546_Pos003_S001	00-p6eG2T7z9qoXZnZ5ehJGGF
0.0386351	0.0590302	0.997508	um	Nucleus	Nucleus Ellipsoid Axis A	0.000	1.000	279	100000279	100000039	Mock anti-PSF-A546 8C-S-PSF V2.00	0	5. Mock and anti-PSF-A546_Pos003_S001	00-p6eG2T7z9qoXZnZ5ehJGGF
-0.0234373	0.0894192	0.995718	um	Nucleus	Nucleus Ellipsoid Axis A	0.000	1.000	280	100000280	100000040	Mock anti-PSF-A546 8C-S-PSF V2.00	0	5. Mock and anti-PSF-A546_Pos003_S001	00-p6eG2T7z9qoXZnZ5ehJGGF
-0.0177945	-0.0253933	0.999519	um	Nucleus	Nucleus Ellipsoid Axis A	0.000	1.000	281	100000281	100000041	Mock anti-PSF-A546 8C-S-PSF V2.00	0	5. Mock and anti-PSF-A546_Pos003_S001	00-p6eG2T7z9qoXZnZ5ehJGGF
-0.0627366	0.0414886	0.997167	um	Nucleus	Nucleus Ellipsoid Axis A	0.000	1.000	282	100000282	100000042	Mock anti-PSF-A546 8C-S-PSF V2.00	0	5. Mock and anti-PSF-A546_Pos003_S001	00-p6eG2T7z9qoXZnZ5ehJGGF
0.0268333	-0.0194844	0.99945	um	Nucleus	Nucleus Ellipsoid Axis A	0.000	1.000	283	100000283	100000043	Mock anti-PSF-A546 8C-S-PSF V2.00	0	5. Mock and anti-PSF-A546_Pos003_S001	00-p6eG2T7z9qoXZnZ5ehJGGF
-0.00289553	-0.0550266	0.998481	um	Nucleus	Nucleus Ellipsoid Axis A	0.000	1.000	284	100000284	100000044	Mock anti-PSF-A546 8C-S-PSF V2.00	0	5. Mock and anti-PSF-A546_Pos003_S001	00-p6eG2T7z9qoXZnZ5ehJGGF
-0.0358771	0.000790405	0.999356	um	Nucleus	Nucleus Ellipsoid Axis A	0.000	1.000	285	100000285	100000045	Mock anti-PSF-A546 8C-S-PSF V2.00	0	5. Mock and anti-PSF-A546_Pos003_S001	00-p6eG2T7z9qoXZnZ5ehJGGF
0.0367364	0.0267836	0.998966	um	Nucleus	Nucleus Ellipsoid Axis A	0.000	1.000	286	100000286	100000046	Mock anti-PSF-A546 8C-S-PSF V2.00	0	5. Mock and anti-PSF-A546_Pos003_S001	00-p6eG2T7z9qoXZnZ5ehJGGF
-0.0101503	0.0583707	0.998243	um	Nucleus	Nucleus Ellipsoid Axis A	0.000	1.000	287	100000287	100000047	Mock anti-PSF-A546 8C-S-PSF V2.00	0	5. Mock and anti-PSF-A546_Pos003_S001	00-p6eG2T7z9qoXZnZ5ehJGGF
0.00537487	0.00873453	0.999947	um	Nucleus	Nucleus Ellipsoid Axis A	0.000	1.000	288	100000288	100000048	Mock anti-PSF-A546 8C-S-PSF V2.00	0	5. Mock and anti-PSF-A546_Pos003_S001	00-p6eG2T7z9qoXZnZ5ehJGGF
0.170511	0.0166132	0.985216	um	Nucleus	Nucleus Ellipsoid Axis A	0.000	1.000	289	100000289	100000049	Mock anti-PSF-A546 8C-S-PSF V2.00	0	5. Mock and anti-PSF-A546_Pos003_S001	00-p6eG2T7z9qoXZnZ5ehJGGF
-0.0124736	-0.137914	0.990366	um	Nucleus	Nucleus Ellipsoid Axis A	0.000	1.000	290	100000290	100000050	Mock anti-PSF-A546 8C-S-PSF V2.00	0	5. Mock and anti-PSF-A546_Pos003_S001	00-p6eG2T7z9qoXZnZ5ehJGGF
-0.0492634	-0.00192269	0.998784	um	Nucleus	Nucleus Ellipsoid Axis A	0.000	1.000	291	100000291	100000051	Mock anti-PSF-A546 8C-S-PSF V2.00	0	5. Mock and anti-PSF-A546_Pos003_S001	00-p6eG2T7z9qoXZnZ5ehJGGF
-0.0110702	-0.0169563	0.999795	um	Nucleus	Nucleus Ellipsoid Axis A	0.000	1.000	292	100000292	100000052	Mock anti-PSF-A546 8C-S-PSF V2.00	0	5. Mock and anti-PSF-A546_Pos003_S001	00-p6eG2T7z9qoXZnZ5ehJGGF
0.0328211	0.0120858	0.999388	um	Nucleus	Nucleus Ellipsoid Axis A	0.000	1.000	293	100000293	100000053	Mock anti-PSF-A546 8C-S-PSF V2.00	0	5. Mock and anti-PSF-A546_Pos003_S001	00-p6eG2T7z9qoXZnZ5ehJGGF
0.155907	-0.0342176	-0.987179	um	Nucleus	Nucleus Ellipsoid Axis A	0.000	1.000	294	100000294	100000054	Mock anti-PSF-A546 8C-S-PSF V2.00	0	5. Mock and anti-PSF-A546_Pos003_S001	00-p6eG2T7z9qoXZnZ5ehJGGF
-0.176759	0.0164167	0.984117	um	Nucleus	Nucleus Ellipsoid Axis A	0.000	1.000	295	100000295	100000055	Mock anti-PSF-A546 8C-S-PSF V2.00	0	5. Mock and anti-PSF-A546_Pos003_S001	00-p6eG2T7z9qoXZnZ5ehJGGF
0.0442242	0.0552449	0.997493	um	Nucleus	Nucleus Ellipsoid Axis A	0.000	1.000	296	100000296	100000056	Mock anti-PSF-A546 8C-S-PSF V2.00	0	5. Mock and anti-PSF-A546_Pos003_S001	00-p6eG2T7z9qoXZnZ5ehJGGF
0.112684	0.00978515	0.993583	um	Nucleus	Nucleus Ellipsoid Axis A	0.000	1.000	297	100000297	100000057	Mock anti-PSF-A546 8C-S-PSF V2.00	0	5. Mock and anti-PSF-A546_Pos003_S001	00-p6eG2T7z9qoXZnZ5ehJGGF
-0.0338484	0.0635719	-0.997403	um	Nucleus	Nucleus Ellipsoid Axis A	0.000	1.000	298	100000298	100000058	Mock anti-PSF-A546 8C-S-PSF V2.00	0	5. Mock and anti-PSF-A546_Pos003_S001	00-p6eG2T7z9qoXZnZ5ehJGGF
0.0190392	0.00952776	0.999773	um	Nucleus	Nucleus Ellipsoid Axis A	0.000	1.000	299	100000299	100000059	Mock anti-PSF-A546 8C-S-PSF V2.00	0	5. Mock and anti-PSF-A546_Pos003_S001	00-p6eG2T7z9qoXZnZ5ehJGGF
-0.0049153	-0.0279711	0.999597	um	Nucleus	Nucleus Ellipsoid Axis A	0.000	1.000	300	100000300	100000060	Mock anti-PSF-A546 8C-S-PSF V2.00	0	5. Mock and anti-PSF-A546_Pos003_S001	00-p6eG2T7z9qoXZnZ5ehJGGF
0.105725	-0.0508277	0.993096	um	Nucleus	Nucleus Ellipsoid Axis A	0.000	1.000	301	100000301	100000061	Mock anti-PSF-A546 8C-S-PSF V2.00	0	5. Mock and anti-PSF-A546_Pos003_S001	00-p6eG2T7z9qoXZnZ5ehJGGF
0.00855788	-0.0475973	0.99883	um	Nucleus	Nucleus Ellipsoid Axis A	0.000	1.000	302	100000302	100000062	Mock anti-PSF-A546 8C-S-PSF V2.00	0	5. Mock and anti-PSF-A546_Pos003_S001	00-p6eG2T7z9qoXZnZ5ehJGGF
0.0468704	0.0219423	0.99866	um	Nucleus	Nucleus Ellipsoid Axis A	0.000	1.000	303	100000303	100000063	Mock anti-PSF-A546 8C-S-PSF V2.00	0	5. Mock and anti-PSF-A546_Pos003_S001	00-p6eG2T7z9qoXZnZ5ehJGGF
-0.0288797	0.0440214	0.998613	um	Nucleus	Nucleus Ellipsoid Axis A	0.000	1.000	304	100000304	100000064	Mock anti-PSF-A546 8C-S-PSF V2.00	0	5. Mock and anti-PSF-A546_Pos003_S001	00-p6eG2T7z9qoXZnZ5ehJGGF
0.0492899	-0.159136	0.986026	um	Nucleus	Nucleus Ellipsoid Axis A	0.000	1.000	305	100000305	100000065	Mock anti-PSF-A546 8C-S-PSF V2.00	0	5. Mock and anti-PSF-A546_Pos003_S001	00-p6eG2T7z9qoXZnZ5ehJGGF
-0.10569	-0.0388387	0.99364	um	Nucleus	Nucleus Ellipsoid Axis A	0.000	1.000	306	100000306	100000066	Mock anti-PSF-A546 8C-S-PSF V2.00	0	5. Mock and anti-PSF-A546_Pos003_S001	00-p6eG2T7z9qoXZnZ5ehJGGF
0.00165442	0.0114082	0.999934	um	Nucleus	Nucleus Ellipsoid Axis A	0.000	1.000	307	100000307	100000067	Mock anti-PSF-A546 8C-S-PSF V2.00	0	5. Mock and anti-PSF-A546_Pos003_S001	00-p6eG2T7z9qoXZnZ5ehJGGF
0.00522033	0.0741258	0.997235	um	Nucleus	Nucleus Ellipsoid Axis A	0.000	1.000	308	100000308	100000068	Mock anti-PSF-A546 8C-S-PSF V2.00	0	5. Mock and anti-PSF-A546_Pos003_S001	00-p6eG2T7z9qoXZnZ5ehJGGF
0.0151909	-0.00929021	0.999841	um	Nucleus	Nucleus Ellipsoid Axis A	0.000	1.000	309	100000309	100000069	Mock anti-PSF-A546 8C-S-PSF V2.00	0	5. Mock and anti-PSF-A546_Pos003_S001	00-p6eG2T7z9qoXZnZ5ehJGGF
-0.00531396	0.0322351	-0.999466	um	Nucleus	Nucleus Ellipsoid Axis A	0.000	1.000	310	100000310	100000070	Mock anti-PSF-A546 8C-S-PSF V2.00	0	5. Mock and anti-PSF-A546_Pos003_S001	00-p6eG2T7z9qoXZnZ5ehJGGF
-0.0388763	0.016693	0.999105	um	Nucleus	Nucleus Ellipsoid Axis A	0.000	1.000	311	100000311	100000071	Mock anti-PSF-A546 8C-S-PSF V2.00	0	5. Mock and anti-PSF-A546_Pos003_S001	00-p6eG2T7z9qoXZnZ5ehJGGF
0.00694617	0.0287547	0.999562	um	Nucleus	Nucleus Ellipsoid Axis A	0.000	1.000	312	100000312	100000072	Mock anti-PSF-A546 8C-S-PSF V2.00	0	5. Mock and anti-PSF-A546_Pos003_S001	00-p6eG2T7z9qoXZnZ5ehJGGF
-0.017218	0.000365127	0.999852	um	Nucleus	Nucleus Ellipsoid Axis A	0.000	1.000	313	100000313	100000073	Mock anti-PSF-A546 8C-S-PSF V2.00	0	5. Mock and anti-PSF-A546_Pos003_S001	00-p6eG2T7z9qoXZnZ5ehJGGF
-0.0425362	0.0545995	0.997602	um	Nucleus	Nucleus Ellipsoid Axis A	0.000	1.000	314	100000314	100000074	Mock anti-PSF-A546 8C-S-PSF V2.00	0	5. Mock and anti-PSF-A546_Pos003_S001	00-p6eG2T7z9qoXZnZ5ehJGGF
-0.0267659	-0.0122808	0.999566	um	Nucleus	Nucleus Ellipsoid Axis A	0.000	1.000	315	100000315	100000075	Mock anti-PSF-A546 8C-S-PSF V2.00	0	5. Mock and anti-PSF-A546_Pos003_S001	00-p6eG2T7z9qoXZnZ5ehJGGF
0.00201098	-0.00444354	0.999988	um	Nucleus	Nucleus Ellipsoid Axis A	0.000	1.000	316	100000316	100000076	Mock anti-PSF-A546 8C-S-PSF V2.00	0	5. Mock and anti-PSF-A546_Pos003_S001	00-p6eG2T7z9qoXZnZ5ehJGGF
0.00147456	-0.0721966	-0.997389	um	Nucleus	Nucleus Ellipsoid Axis A	0.000	1.000	317	100000317	100000077	Mock anti-PSF-A546 8C-S-PSF V2.00	0	5. Mock and anti-PSF-A546_Pos003_S001	00-p6eG2T7z9qoXZnZ5ehJGGF
0.0460299	0.0987832	0.994044	um	Nucleus	Nucleus Ellipsoid Axis A	0.000	1.000	318	100000318	100000078	Mock anti-PSF-A546 8C-S-PSF V2.00	0	5. Mock and anti-PSF-A546_Pos003_S001	00-p6eG2T7z9qoXZnZ5ehJGGF
0.0333498	0.0174922	0.999291	um	Nucleus	Nucleus Ellipsoid Axis A	0.000	1.000	319	100000319	100000079	Mock anti-PSF-A546 8C-S-PSF V2.00	0	5. Mock and anti-PSF-A546_Pos003_S001	00-p6eG2T7z9qoXZnZ5ehJGGF
-0.00397815	-0.0618748	0.998076	um	Nucleus	Nucleus Ellipsoid Axis A	0.000	1.000	320	100000320	100000080	Mock anti-PSF-A546 8C-S-PSF V2.00	0	5. Mock and anti-PSF-A546_Pos003_S001	00-p6eG2T7z9qoXZnZ5ehJGGF
-0.0675097	0.0226699	0.997461	um	Nucleus	Nucleus Ellipsoid Axis A	0.000	1.000	321	100000321	100000081	Mock anti-PSF-A546 8C-S-PSF V2.00	0	5. Mock and anti-PSF-A546_Pos003_S001	00-p6eG2T7z9qoXZnZ5ehJGGF
-0.0295818	-0.03165	0.999061	um	Nucleus	Nucleus Ellipsoid Axis A	0.000	1.000	322	100000322	100000082	Mock anti-PSF-A546 8C-S-PSF V2.00	0	5. Mock and anti-PSF-A546_Pos003_S001	00-p6eG2T7z9qoXZnZ5ehJGGF
-0.102352	-0.118571	0.987656	um	Nucleus	Nucleus Ellipsoid Axis A	0.000	1.000	323	100000323	100000083	Mock anti-PSF-A546 8C-S-PSF V2.00	0	5. Mock and anti-PSF-A546_Pos003_S001	00-p6eG2T7z9qoXZnZ5ehJGGF
0.0515136	0.0211913	0.998447	um	Nucleus	Nucleus Ellipsoid Axis A	0.000	1.000	324	100000324	100000084	Mock anti-PSF-A546 8C-S-PSF V2.00	0	5. Mock and anti-PSF-A546_Pos003_S001	00-p6eG2T7z9qoXZnZ5ehJGGF
-0.0238459	0.00307043	0.999711	um	Nucleus	Nucleus Ellipsoid Axis A	0.000	1.000	325	100000325	100000085	Mock anti-PSF-A546 8C-S-PSF V2.00	0	5. Mock and anti-PSF-A546_Pos003_S001	00-p6eG2T7z9qoXZnZ5ehJGGF
-0.0113993	-0.0375571	0.999229	um	Nucleus	Nucleus Ellipsoid Axis A	0.000	1.000	326	100000326	100000086	Mock anti-PSF-A546 8C-S-PSF V2.00	0	5. Mock and anti-PSF-A546_Pos003_S001	00-p6eG2T7z9qoXZnZ5ehJGGF
-0.0258641	0.0607579	0.997817	um	Nucleus	Nucleus Ellipsoid Axis A	0.000	1.000	327	100000327	100000087	Mock anti-PSF-A546 8C-S-PSF V2.00	0	5. Mock and anti-PSF-A546_Pos003_S001	00-p6eG2T7z9qoXZnZ5ehJGGF
0.02939	0.00654275	0.999547	um	Nucleus	Nucleus Ellipsoid Axis A	0.000	1.000	328	100000328	100000088	Mock anti-PSF-A546 8C-S-PSF V2.00	0	5. Mock and anti-PSF-A546_Pos003_S001	00-p6eG2T7z9qoXZnZ5ehJGGF
-0.0354817	0.0294409	0.998937	um	Nucleus	Nucleus Ellipsoid Axis A	0.000	1.000	329	100000329	100000089	Mock anti-PSF-A546 8C-S-PSF V2.00	0	5. Mock and anti-PSF-A546_Pos003_S001	00-p6eG2T7z9qoXZnZ5ehJGGF
0.0266437	-0.0277706	0.999259	um	Nucleus	Nucleus Ellipsoid Axis A	0.000	1.000	330	100000330	100000090	Mock anti-PSF-A546 8C-S-PSF V2.00	0	5. Mock and anti-PSF-A546_Pos003_S001	00-p6eG2T7z9qoXZnZ5ehJGGF
-0.0251489	-0.0251788	0.999367	um	Nucleus	Nucleus Ellipsoid Axis A	0.000	1.000	331	100000331	100000091	Mock anti-PSF-A546 8C-S-PSF V2.00	0	5. Mock and anti-PSF-A546_Pos003_S001	00-p6eG2T7z9qoXZnZ5ehJGGF
-0.0221226	0.00311267	0.99975	um	Nucleus	Nucleus Ellipsoid Axis A	0.000	1.000	332	100000332	100000092	Mock anti-PSF-A546 8C-S-PSF V2.00	0	5. Mock and anti-PSF-A546_Pos003_S001	00-p6eG2T7z9qoXZnZ5ehJGGF
-0.00586782	0.00365469	0.999976	um	Nucleus	Nucleus Ellipsoid Axis A	0.000	1.000	333	100000333	100000093	Mock anti-PSF-A546 8C-S-PSF V2.00	0	5. Mock and anti-PSF-A546_Pos003_S001	00-p6eG2T7z9qoXZnZ5ehJGGF
0.0817673	0.00623906	0.996632	um	Nucleus	Nucleus Ellipsoid Axis A	0.000	1.000	334	100000334	100000094	Mock anti-PSF-A546 8C-S-PSF V2.00	0	5. Mock and anti-PSF-A546_Pos003_S001	00-p6eG2T7z9qoXZnZ5ehJGGF
0.0776719	0.0820085	0.9936	um	Nucleus	Nucleus Ellipsoid Axis A	0.000	1.000	335	100000335	100000095	Mock anti-PSF-A546 8C-S-PSF V2.00	0	5. Mock and anti-PSF-A546_Pos003_S001	00-p6eG2T7z9qoXZnZ5ehJGGF
0.00830402	-0.0241343	0.999674	um	Nucleus	Nucleus Ellipsoid Axis A	0.000	1.000	336	100000336	100000096	Mock anti-PSF-A546 8C-S-PSF V2.00	0	5. Mock and anti-PSF-A546_Pos003_S001	00-p6eG2T7z9qoXZnZ5ehJGGF
-0.0335045	-0.0469672	0.998334	um	Nucleus	Nucleus Ellipsoid Axis A	0.000	1.000	337	100000337	100000097	Mock anti-PSF-A546 8C-S-PSF V2.00	0	5. Mock and anti-PSF-A546_Pos003_S001	00-p6eG2T7z9qoXZnZ5ehJGGF
0.0277477	0.00467625	0.999604	um	Nucleus	Nucleus Ellipsoid Axis A	0.000	1.000	338	100000338	100000098	Mock anti-PSF-A546 8C-S-PSF V2.00	0	5. Mock and anti-PSF-A546_Pos003_S001	00-p6eG2T7z9qoXZnZ5ehJGGF
0.0239067	0.0406149	0.998889	um	Nucleus	Nucleus Ellipsoid Axis A	0.000	1.000	339	100000339	100000099	Mock anti-PSF-A546 8C-S-PSF V2.00	0	5. Mock and anti-PSF-A546_Pos003_S001	00-p6eG2T7z9qoXZnZ5ehJGGF
0.0225315	-0.0684223	0.997402	um	Nucleus	Nucleus Ellipsoid Axis A	0.000	1.000	340	100000340	100000100	Mock anti-PSF-A546 8C-S-PSF V2.00	0	5. Mock and anti-PSF-A546_Pos003_S001	00-p6eG2T7z9qoXZnZ5ehJGGF
-0.0145997	-0.0593844	0.998128	um	Nucleus	Nucleus Ellipsoid Axis A	0.000	1.000	341	100000341	100000101	Mock anti-PSF-A546 8C-S-PSF V2.00	0	5. Mock and anti-PSF-A546_Pos003_S001	00-p6eG2T7z9qoXZnZ5ehJGGF
-0.0234089	-0.0850712	0.9961	um	Nucleus	Nucleus Ellipsoid Axis A	0.000	1.000	342	100000342	100000102	Mock anti-PSF-A546 8C-S-PSF V2.00	0	5. Mock and anti-PSF-A546_Pos003_S001	00-p6eG2T7z9qoXZnZ5ehJGGF
0.0423563	-0.00901034	0.999062	um	Nucleus	Nucleus Ellipsoid Axis A	0.000	1.000	343	100000343	100000103	Mock anti-PSF-A546 8C-S-PSF V2.00	0	5. Mock and anti-PSF-A546_Pos003_S001	00-p6eG2T7z9qoXZnZ5ehJGGF
-0.0290578	-0.0281451	0.999181	um	Nucleus	Nucleus Ellipsoid Axis A	0.000	1.000	344	100000344	100000104	Mock anti-PSF-A546 8C-S-PSF V2.00	0	5. Mock and anti-PSF-A546_Pos003_S001	00-p6eG2T7z9qoXZnZ5ehJGGF
-0.047987	0.0171539	0.998701	um	Nucleus	Nucleus Ellipsoid Axis A	0.000	1.000	345	100000345	100000105	Mock anti-PSF-A546 8C-S-PSF V2.00	0	5. Mock and anti-PSF-A546_Pos003_S001	00-p6eG2T7z9qoXZnZ5ehJGGF
0.102959	0.0649325	0.992564	um	Nucleus	Nucleus Ellipsoid Axis A	0.000	1.000	346	100000346	100000106	Mock anti-PSF-A546 8C-S-PSF V2.00	0	5. Mock and anti-PSF-A546_Pos003_S001	00-p6eG2T7z9qoXZnZ5ehJGGF
-0.112356	0.0902862	0.989558	um	Nucleus	Nucleus Ellipsoid Axis A	0.000	1.000	347	100000347	100000107	Mock anti-PSF-A546 8C-S-PSF V2.00	0	5. Mock and anti-PSF-A546_Pos003_S001	00-p6eG2T7z9qoXZnZ5ehJGGF
0.010784	0.00444801	0.999932	um	Nucleus	Nucleus Ellipsoid Axis A	0.000	1.000	348	100000348	100000108	Mock anti-PSF-A546 8C-S-PSF V2.00	0	5. Mock and anti-PSF-A546_Pos003_S001	00-p6eG2T7z9qoXZnZ5ehJGGF
0.00845593	0.0465713	0.998879	um	Nucleus	Nucleus Ellipsoid Axis A	0.000	1.000	349	100000349	100000109	Mock anti-PSF-A546 8C-S-PSF V2.00	0	5. Mock and anti-PSF-A546_Pos003_S001	00-p6eG2T7z9qoXZnZ5ehJGGF
0.00523629	-0.0489998	0.998785	um	Nucleus	Nucleus Ellipsoid Axis A	0.000	1.000	350	100000350	100000110	Mock anti-PSF-A546 8C-S-PSF V2.00	0	5. Mock and anti-PSF-A546_Pos003_S001	00-p6eG2T7z9qoXZnZ5ehJGGF
0.0168733	0.0245424	0.999556	um	Nucleus	Nucleus Ellipsoid Axis A	0.000	1.000	351	100000351	100000111	Mock anti-PSF-A546 8C-S-PSF V2.00	0	5. Mock and anti-PSF-A546_Pos003_S001	00-p6eG2T7z9qoXZnZ5ehJGGF
0.0303153	-0.132721	0.99069	um	Nucleus	Nucleus Ellipsoid Axis A	0.000	1.000	352	100000352	100000112	Mock anti-PSF-A546 8C-S-PSF V2.00	0	5. Mock and anti-PSF-A546_Pos003_S001	00-p6eG2T7z9qoXZnZ5ehJGGF
0.0544713	0.0217173	-0.998279	um	Nucleus	Nucleus Ellipsoid Axis A	0.000	1.000	353	100000353	100000113	Mock anti-PSF-A546 8C-S-PSF V2.00	0	5. Mock and anti-PSF-A546_Pos003_S001	00-p6eG2T7z9qoXZnZ5ehJGGF
-0.067824	-0.0528969	-0.996294	um	Nucleus	Nucleus Ellipsoid Axis A	0.000	1.000	354	100000354	100000114	Mock anti-PSF-A546 8C-S-PSF V2.00	0	5. Mock and anti-PSF-A546_Pos003_S001	00-p6eG2T7z9qoXZnZ5ehJGGF
0.111784	0.121782	-0.986242	um	Nucleus	Nucleus Ellipsoid Axis A	0.000	1.000	355	100000355	100000115	Mock anti-PSF-A546 8C-S-PSF V2.00	0	5. Mock and anti-PSF-A546_Pos003_S001	00-p6eG2T7z9qoXZnZ5ehJGGF
0.951643	0.183173	-0.246626	um	Nucleus	Nucleus Ellipsoid Axis A	0.000	1.000	356	100000356	100000116	Mock anti-PSF-A546 8C-S-PSF V2.00	0	5. Mock and anti-PSF-A546_Pos003_S001	00-p6eG2T7z9qoXZnZ5ehJGGF
0.153784	-0.937075	0.313434	um	Nucleus	Nucleus Ellipsoid Axis A	0.000	1.000	357	100000357	100000117	Mock anti-PSF-A546 8C-S-PSF V2.00	0	5. Mock and anti-PSF-A546_Pos003_S001	00-p6eG2T7z9qoXZnZ5ehJGGF
-0.130522	-0.0032853	0.99144	um	Nucleus	Nucleus Ellipsoid Axis A	0.000	1.000	358	100000358	100000118	Mock anti-PSF-A546 8C-S-PSF V2.00	0	5. Mock and anti-PSF-A546_Pos003_S001	00-p6eG2T7z9qoXZnZ5ehJGGF
-0.0957516	-0.0676465	0.993104	um	Nucleus	Nucleus Ellipsoid Axis A	0.000	1.000	359	100000359	100000119	Mock anti-PSF-A546 8C-S-PSF V2.00	0	5. Mock and anti-PSF-A546_Pos003_S001	00-p6eG2T7z9qoXZnZ5ehJGGF
-0.0126942	-0.030235	0.999462	um	Nucleus	Nucleus Ellipsoid Axis A	0.000	1.000	360	100000360	100000120	Mock anti-PSF-A546 8C-S-PSF V2.00	0	5. Mock and anti-PSF-A546_Pos003_S001	00-p6eG2T7z9qoXZnZ5ehJGGF
-0.0118548	0.022155	0.999684	um	Nucleus	Nucleus Ellipsoid Axis A	0.000	1.000	361	100000361	100000121	Mock anti-PSF-A546 8C-S-PSF V2.00	0	5. Mock and anti-PSF-A546_Pos003_S001	00-p6eG2T7z9qoXZnZ5ehJGGF
-0.0418628	0.0568343	0.997506	um	Nucleus	Nucleus Ellipsoid Axis A	0.000	1.000	362	100000362	100000122	Mock anti-PSF-A546 8C-S-PSF V2.00	0	5. Mock and anti-PSF-A546_Pos003_S001	00-p6eG2T7z9qoXZnZ5ehJGGF
-0.0442882	0.0951445	0.994478	um	Nucleus	Nucleus Ellipsoid Axis A	0.000	1.000	363	100000363	100000123	Mock anti-PSF-A546 8C-S-PSF V2.00	0	5. Mock and anti-PSF-A546_Pos003_S001	00-p6eG2T7z9qoXZnZ5ehJGGF
0.113315	-0.0777386	-0.990513	um	Nucleus	Nucleus Ellipsoid Axis A	0.000	1.000	364	100000364	100000124	Mock anti-PSF-A546 8C-S-PSF V2.00	0	5. Mock and anti-PSF-A546_Pos003_S001	00-p6eG2T7z9qoXZnZ5ehJGGF
0.0815841	0.124583	0.988849	um	Nucleus	Nucleus Ellipsoid Axis A	0.000	1.000	365	100000365	100000125	Mock anti-PSF-A546 8C-S-PSF V2.00	0	5. Mock and anti-PSF-A546_Pos003_S001	00-p6eG2T7z9qoXZnZ5ehJGGF
-0.0239161	0.0339255	0.999138	um	Nucleus	Nucleus Ellipsoid Axis A	0.000	1.000	366	100000366	100000126	Mock anti-PSF-A546 8C-S-PSF V2.00	0	5. Mock and anti-PSF-A546_Pos003_S001	00-p6eG2T7z9qoXZnZ5ehJGGF
-0.00681644	-0.159343	0.9872	um	Nucleus	Nucleus Ellipsoid Axis A	0.000	1.000	367	100000367	100000127	Mock anti-PSF-A546 8C-S-PSF V2.00	0	5. Mock and anti-PSF-A546_Pos003_S001	00-p6eG2T7z9qoXZnZ5ehJGGF
0.0898649	-0.0298172	-0.995508	um	Nucleus	Nucleus Ellipsoid Axis A	0.000	1.000	368	100000368	100000128	Mock anti-PSF-A546 8C-S-PSF V2.00	0	5. Mock and anti-PSF-A546_Pos003_S001	00-p6eG2T7z9qoXZnZ5ehJGGF
-0.0234166	0.0414296	0.998867	um	Nucleus	Nucleus Ellipsoid Axis A	0.000	1.000	369	100000369	100000129	Mock anti-PSF-A546 8C-S-PSF V2.00	0	5. Mock and anti-PSF-A546_Pos003_S001	00-p6eG2T7z9qoXZnZ5ehJGGF
-0.0238891	0.0229986	0.99945	um	Nucleus	Nucleus Ellipsoid Axis A	0.000	1.000	370	100000370	100000130	Mock anti-PSF-A546 8C-S-PSF V2.00	0	5. Mock and anti-PSF-A546_Pos003_S001	00-p6eG2T7z9qoXZnZ5ehJGGF
-0.00802168	0.00700141	0.999943	um	Nucleus	Nucleus Ellipsoid Axis A	0.000	1.000	371	100000371	100000131	Mock anti-PSF-A546 8C-S-PSF V2.00	0	5. Mock and anti-PSF-A546_Pos003_S001	00-p6eG2T7z9qoXZnZ5ehJGGF
0.0452979	-0.00445281	0.998964	um	Nucleus	Nucleus Ellipsoid Axis A	0.000	1.000	372	100000372	100000132	Mock anti-PSF-A546 8C-S-PSF V2.00	0	5. Mock and anti-PSF-A546_Pos003_S001	00-p6eG2T7z9qoXZnZ5ehJGGF
0.0239979	0.0227983	0.999452	um	Nucleus	Nucleus Ellipsoid Axis A	0.000	1.000	373	100000373	100000133	Mock anti-PSF-A546 8C-S-PSF V2.00	0	5. Mock and anti-PSF-A546_Pos003_S001	00-p6eG2T7z9qoXZnZ5ehJGGF
-0.0545599	0.136691	-0.98911	um	Nucleus	Nucleus Ellipsoid Axis A	0.000	1.000	374	100000374	100000134	Mock anti-PSF-A546 8C-S-PSF V2.00	0	5. Mock and anti-PSF-A546_Pos003_S001	00-p6eG2T7z9qoXZnZ5ehJGGF
-0.0968893	0.0254169	0.994971	um	Nucleus	Nucleus Ellipsoid Axis A	0.000	1.000	375	100000375	100000135	Mock anti-PSF-A546 8C-S-PSF V2.00	0	5. Mock and anti-PSF-A546_Pos003_S001	00-p6eG2T7z9qoXZnZ5ehJGGF
-0.0138452	-0.154179	-0.987946	um	Nucleus	Nucleus Ellipsoid Axis A	0.000	1.000	376	100000376	100000136	Mock anti-PSF-A546 8C-S-PSF V2.00	0	5. Mock and anti-PSF-A546_Pos003_S001	00-p6eG2T7z9qoXZnZ5ehJGGF
-0.0701612	0.160168	0.984593	um	Nucleus	Nucleus Ellipsoid Axis A	0.000	1.000	377	100000377	100000137	Mock anti-PSF-A546 8C-S-PSF V2.00	0	5. Mock and anti-PSF-A546_Pos003_S001	00-p6eG2T7z9qoXZnZ5ehJGGF
-0.0963277	0.0589594	0.993602	um	Nucleus	Nucleus Ellipsoid Axis A	0.000	1.000	378	100000378	100000138	Mock anti-PSF-A546 8C-S-PSF V2.00	0	5. Mock and anti-PSF-A546_Pos003_S001	00-p6eG2T7z9qoXZnZ5ehJGGF
-0.104007	-0.173276	0.979366	um	Nucleus	Nucleus Ellipsoid Axis A	0.000	1.000	379	100000379	100000139	Mock anti-PSF-A546 8C-S-PSF V2.00	0	5. Mock and anti-PSF-A546_Pos003_S001	00-p6eG2T7z9qoXZnZ5ehJGGF
0.0178925	0.0266558	0.999485	um	Nucleus	Nucleus Ellipsoid Axis A	0.000	1.000	380	100000380	100000140	Mock anti-PSF-A546 8C-S-PSF V2.00	0	5. Mock and anti-PSF-A546_Pos003_S001	00-p6eG2T7z9qoXZnZ5ehJGGF
-0.0284559	-0.0324398	0.999068	um	Nucleus	Nucleus Ellipsoid Axis A	0.000	1.000	381	100000381	100000000	Mock anti-PSF-A546 8C-S-PSF V2.00	0	5. Mock and anti-PSF-A546_Pos004_S001	00-ZFedmdMuS2PCGMLv2vrWAh
0.106633	-0.11512	0.987612	um	Nucleus	Nucleus Ellipsoid Axis A	0.000	1.000	382	100000382	100000001	Mock anti-PSF-A546 8C-S-PSF V2.00	0	5. Mock and anti-PSF-A546_Pos004_S001	00-ZFedmdMuS2PCGMLv2vrWAh
0.0132911	-0.0487188	-0.998724	um	Nucleus	Nucleus Ellipsoid Axis A	0.000	1.000	383	100000383	100000002	Mock anti-PSF-A546 8C-S-PSF V2.00	0	5. Mock and anti-PSF-A546_Pos004_S001	00-ZFedmdMuS2PCGMLv2vrWAh
0.000685228	-0.0674786	0.99772	um	Nucleus	Nucleus Ellipsoid Axis A	0.000	1.000	384	100000384	100000003	Mock anti-PSF-A546 8C-S-PSF V2.00	0	5. Mock and anti-PSF-A546_Pos004_S001	00-ZFedmdMuS2PCGMLv2vrWAh
-0.0102973	-0.00217884	0.999945	um	Nucleus	Nucleus Ellipsoid Axis A	0.000	1.000	385	100000385	100000004	Mock anti-PSF-A546 8C-S-PSF V2.00	0	5. Mock and anti-PSF-A546_Pos004_S001	00-ZFedmdMuS2PCGMLv2vrWAh
0.0279418	-0.0619843	0.997686	um	Nucleus	Nucleus Ellipsoid Axis A	0.000	1.000	386	100000386	100000005	Mock anti-PSF-A546 8C-S-PSF V2.00	0	5. Mock and anti-PSF-A546_Pos004_S001	00-ZFedmdMuS2PCGMLv2vrWAh
-0.0125058	-0.0422004	0.999031	um	Nucleus	Nucleus Ellipsoid Axis A	0.000	1.000	387	100000387	100000006	Mock anti-PSF-A546 8C-S-PSF V2.00	0	5. Mock and anti-PSF-A546_Pos004_S001	00-ZFedmdMuS2PCGMLv2vrWAh
-0.0167787	-0.0141191	-0.99976	um	Nucleus	Nucleus Ellipsoid Axis A	0.000	1.000	388	100000388	100000007	Mock anti-PSF-A546 8C-S-PSF V2.00	0	5. Mock and anti-PSF-A546_Pos004_S001	00-ZFedmdMuS2PCGMLv2vrWAh
-0.0124284	-0.0321408	0.999406	um	Nucleus	Nucleus Ellipsoid Axis A	0.000	1.000	389	100000389	100000008	Mock anti-PSF-A546 8C-S-PSF V2.00	0	5. Mock and anti-PSF-A546_Pos004_S001	00-ZFedmdMuS2PCGMLv2vrWAh
0.0146812	-0.037055	0.999205	um	Nucleus	Nucleus Ellipsoid Axis A	0.000	1.000	390	100000390	100000009	Mock anti-PSF-A546 8C-S-PSF V2.00	0	5. Mock and anti-PSF-A546_Pos004_S001	00-ZFedmdMuS2PCGMLv2vrWAh
0.00108071	-0.0096805	0.999953	um	Nucleus	Nucleus Ellipsoid Axis A	0.000	1.000	391	100000391	100000010	Mock anti-PSF-A546 8C-S-PSF V2.00	0	5. Mock and anti-PSF-A546_Pos004_S001	00-ZFedmdMuS2PCGMLv2vrWAh
0.00327321	-0.0435465	-0.999046	um	Nucleus	Nucleus Ellipsoid Axis A	0.000	1.000	392	100000392	100000011	Mock anti-PSF-A546 8C-S-PSF V2.00	0	5. Mock and anti-PSF-A546_Pos004_S001	00-ZFedmdMuS2PCGMLv2vrWAh
-0.209061	-0.167385	-0.963471	um	Nucleus	Nucleus Ellipsoid Axis A	0.000	1.000	393	100000393	100000012	Mock anti-PSF-A546 8C-S-PSF V2.00	0	5. Mock and anti-PSF-A546_Pos004_S001	00-ZFedmdMuS2PCGMLv2vrWAh
0.0495719	0.0246404	-0.998467	um	Nucleus	Nucleus Ellipsoid Axis A	0.000	1.000	394	100000394	100000013	Mock anti-PSF-A546 8C-S-PSF V2.00	0	5. Mock and anti-PSF-A546_Pos004_S001	00-ZFedmdMuS2PCGMLv2vrWAh
-0.0280497	-0.0161724	0.999476	um	Nucleus	Nucleus Ellipsoid Axis A	0.000	1.000	395	100000395	100000014	Mock anti-PSF-A546 8C-S-PSF V2.00	0	5. Mock and anti-PSF-A546_Pos004_S001	00-ZFedmdMuS2PCGMLv2vrWAh
0.0119045	-0.0011378	0.999928	um	Nucleus	Nucleus Ellipsoid Axis A	0.000	1.000	396	100000396	100000015	Mock anti-PSF-A546 8C-S-PSF V2.00	0	5. Mock and anti-PSF-A546_Pos004_S001	00-ZFedmdMuS2PCGMLv2vrWAh
0.0454854	0.00890245	0.998925	um	Nucleus	Nucleus Ellipsoid Axis A	0.000	1.000	397	100000397	100000016	Mock anti-PSF-A546 8C-S-PSF V2.00	0	5. Mock and anti-PSF-A546_Pos004_S001	00-ZFedmdMuS2PCGMLv2vrWAh
-0.247434	0.104365	0.963268	um	Nucleus	Nucleus Ellipsoid Axis A	0.000	1.000	398	100000398	100000017	Mock anti-PSF-A546 8C-S-PSF V2.00	0	5. Mock and anti-PSF-A546_Pos004_S001	00-ZFedmdMuS2PCGMLv2vrWAh
0.00987945	-0.000388697	0.999951	um	Nucleus	Nucleus Ellipsoid Axis A	0.000	1.000	399	100000399	100000018	Mock anti-PSF-A546 8C-S-PSF V2.00	0	5. Mock and anti-PSF-A546_Pos004_S001	00-ZFedmdMuS2PCGMLv2vrWAh
0.00742219	0.00999292	0.999923	um	Nucleus	Nucleus Ellipsoid Axis A	0.000	1.000	400	100000400	100000019	Mock anti-PSF-A546 8C-S-PSF V2.00	0	5. Mock and anti-PSF-A546_Pos004_S001	00-ZFedmdMuS2PCGMLv2vrWAh
0.0153775	0.033407	0.999324	um	Nucleus	Nucleus Ellipsoid Axis A	0.000	1.000	401	100000401	100000020	Mock anti-PSF-A546 8C-S-PSF V2.00	0	5. Mock and anti-PSF-A546_Pos004_S001	00-ZFedmdMuS2PCGMLv2vrWAh
-0.0336364	-0.0436593	0.99848	um	Nucleus	Nucleus Ellipsoid Axis A	0.000	1.000	402	100000402	100000021	Mock anti-PSF-A546 8C-S-PSF V2.00	0	5. Mock and anti-PSF-A546_Pos004_S001	00-ZFedmdMuS2PCGMLv2vrWAh
-0.103022	0.173609	0.979411	um	Nucleus	Nucleus Ellipsoid Axis A	0.000	1.000	403	100000403	100000022	Mock anti-PSF-A546 8C-S-PSF V2.00	0	5. Mock and anti-PSF-A546_Pos004_S001	00-ZFedmdMuS2PCGMLv2vrWAh
-0.191708	0.0739952	0.978659	um	Nucleus	Nucleus Ellipsoid Axis A	0.000	1.000	404	100000404	100000023	Mock anti-PSF-A546 8C-S-PSF V2.00	0	5. Mock and anti-PSF-A546_Pos004_S001	00-ZFedmdMuS2PCGMLv2vrWAh
0.0418465	0.0400909	-0.998319	um	Nucleus	Nucleus Ellipsoid Axis A	0.000	1.000	405	100000405	100000024	Mock anti-PSF-A546 8C-S-PSF V2.00	0	5. Mock and anti-PSF-A546_Pos004_S001	00-ZFedmdMuS2PCGMLv2vrWAh
-0.0651117	0.0299417	0.997429	um	Nucleus	Nucleus Ellipsoid Axis A	0.000	1.000	406	100000406	100000025	Mock anti-PSF-A546 8C-S-PSF V2.00	0	5. Mock and anti-PSF-A546_Pos004_S001	00-ZFedmdMuS2PCGMLv2vrWAh
-0.0657971	-0.0450013	-0.996818	um	Nucleus	Nucleus Ellipsoid Axis A	0.000	1.000	407	100000407	100000026	Mock anti-PSF-A546 8C-S-PSF V2.00	0	5. Mock and anti-PSF-A546_Pos004_S001	00-ZFedmdMuS2PCGMLv2vrWAh
0.107392	-0.00392813	0.994209	um	Nucleus	Nucleus Ellipsoid Axis A	0.000	1.000	408	100000408	100000027	Mock anti-PSF-A546 8C-S-PSF V2.00	0	5. Mock and anti-PSF-A546_Pos004_S001	00-ZFedmdMuS2PCGMLv2vrWAh
0.0313756	-0.0462908	0.998435	um	Nucleus	Nucleus Ellipsoid Axis A	0.000	1.000	409	100000409	100000028	Mock anti-PSF-A546 8C-S-PSF V2.00	0	5. Mock and anti-PSF-A546_Pos004_S001	00-ZFedmdMuS2PCGMLv2vrWAh
-0.0398099	0.134538	0.990108	um	Nucleus	Nucleus Ellipsoid Axis A	0.000	1.000	410	100000410	100000029	Mock anti-PSF-A546 8C-S-PSF V2.00	0	5. Mock and anti-PSF-A546_Pos004_S001	00-ZFedmdMuS2PCGMLv2vrWAh
-0.151131	0.188102	0.970452	um	Nucleus	Nucleus Ellipsoid Axis A	0.000	1.000	411	100000411	100000030	Mock anti-PSF-A546 8C-S-PSF V2.00	0	5. Mock and anti-PSF-A546_Pos004_S001	00-ZFedmdMuS2PCGMLv2vrWAh
0.162093	-0.128281	-0.978402	um	Nucleus	Nucleus Ellipsoid Axis A	0.000	1.000	412	100000412	100000031	Mock anti-PSF-A546 8C-S-PSF V2.00	0	5. Mock and anti-PSF-A546_Pos004_S001	00-ZFedmdMuS2PCGMLv2vrWAh
0.121598	-0.0928503	0.988227	um	Nucleus	Nucleus Ellipsoid Axis A	0.000	1.000	413	100000413	100000032	Mock anti-PSF-A546 8C-S-PSF V2.00	0	5. Mock and anti-PSF-A546_Pos004_S001	00-ZFedmdMuS2PCGMLv2vrWAh
-0.0207262	0.00355557	0.999779	um	Nucleus	Nucleus Ellipsoid Axis A	0.000	1.000	414	100000414	100000033	Mock anti-PSF-A546 8C-S-PSF V2.00	0	5. Mock and anti-PSF-A546_Pos004_S001	00-ZFedmdMuS2PCGMLv2vrWAh
0.0990182	0.0766671	0.992128	um	Nucleus	Nucleus Ellipsoid Axis A	0.000	1.000	415	100000415	100000034	Mock anti-PSF-A546 8C-S-PSF V2.00	0	5. Mock and anti-PSF-A546_Pos004_S001	00-ZFedmdMuS2PCGMLv2vrWAh
-0.0867937	-0.0264999	0.995874	um	Nucleus	Nucleus Ellipsoid Axis A	0.000	1.000	416	100000416	100000035	Mock anti-PSF-A546 8C-S-PSF V2.00	0	5. Mock and anti-PSF-A546_Pos004_S001	00-ZFedmdMuS2PCGMLv2vrWAh
-0.0260204	-0.0917278	-0.995444	um	Nucleus	Nucleus Ellipsoid Axis A	0.000	1.000	417	100000417	100000036	Mock anti-PSF-A546 8C-S-PSF V2.00	0	5. Mock and anti-PSF-A546_Pos004_S001	00-ZFedmdMuS2PCGMLv2vrWAh
0.0209535	-0.0153521	0.999663	um	Nucleus	Nucleus Ellipsoid Axis A	0.000	1.000	418	100000418	100000037	Mock anti-PSF-A546 8C-S-PSF V2.00	0	5. Mock and anti-PSF-A546_Pos004_S001	00-ZFedmdMuS2PCGMLv2vrWAh
-0.0410289	-0.0178799	0.998998	um	Nucleus	Nucleus Ellipsoid Axis A	0.000	1.000	419	100000419	100000038	Mock anti-PSF-A546 8C-S-PSF V2.00	0	5. Mock and anti-PSF-A546_Pos004_S001	00-ZFedmdMuS2PCGMLv2vrWAh
0.0455965	-0.0614791	0.997066	um	Nucleus	Nucleus Ellipsoid Axis A	0.000	1.000	420	100000420	100000039	Mock anti-PSF-A546 8C-S-PSF V2.00	0	5. Mock and anti-PSF-A546_Pos004_S001	00-ZFedmdMuS2PCGMLv2vrWAh
-0.0568689	0.0102878	0.998329	um	Nucleus	Nucleus Ellipsoid Axis A	0.000	1.000	421	100000421	100000040	Mock anti-PSF-A546 8C-S-PSF V2.00	0	5. Mock and anti-PSF-A546_Pos004_S001	00-ZFedmdMuS2PCGMLv2vrWAh
-0.0117643	-0.0299784	0.999481	um	Nucleus	Nucleus Ellipsoid Axis A	0.000	1.000	422	100000422	100000041	Mock anti-PSF-A546 8C-S-PSF V2.00	0	5. Mock and anti-PSF-A546_Pos004_S001	00-ZFedmdMuS2PCGMLv2vrWAh
0.0329952	0.0149401	0.999344	um	Nucleus	Nucleus Ellipsoid Axis A	0.000	1.000	423	100000423	100000042	Mock anti-PSF-A546 8C-S-PSF V2.00	0	5. Mock and anti-PSF-A546_Pos004_S001	00-ZFedmdMuS2PCGMLv2vrWAh
0.00723725	0.00625365	0.999954	um	Nucleus	Nucleus Ellipsoid Axis A	0.000	1.000	424	100000424	100000043	Mock anti-PSF-A546 8C-S-PSF V2.00	0	5. Mock and anti-PSF-A546_Pos004_S001	00-ZFedmdMuS2PCGMLv2vrWAh
0.0287455	0.0369446	0.998904	um	Nucleus	Nucleus Ellipsoid Axis A	0.000	1.000	425	100000425	100000044	Mock anti-PSF-A546 8C-S-PSF V2.00	0	5. Mock and anti-PSF-A546_Pos004_S001	00-ZFedmdMuS2PCGMLv2vrWAh
-0.0403298	-0.061684	0.997281	um	Nucleus	Nucleus Ellipsoid Axis A	0.000	1.000	426	100000426	100000045	Mock anti-PSF-A546 8C-S-PSF V2.00	0	5. Mock and anti-PSF-A546_Pos004_S001	00-ZFedmdMuS2PCGMLv2vrWAh
-0.107862	-0.109467	-0.988121	um	Nucleus	Nucleus Ellipsoid Axis A	0.000	1.000	427	100000427	100000046	Mock anti-PSF-A546 8C-S-PSF V2.00	0	5. Mock and anti-PSF-A546_Pos004_S001	00-ZFedmdMuS2PCGMLv2vrWAh
0.0822976	-0.233786	0.968799	um	Nucleus	Nucleus Ellipsoid Axis A	0.000	1.000	428	100000428	100000047	Mock anti-PSF-A546 8C-S-PSF V2.00	0	5. Mock and anti-PSF-A546_Pos004_S001	00-ZFedmdMuS2PCGMLv2vrWAh
-0.0111575	-0.0449294	0.998928	um	Nucleus	Nucleus Ellipsoid Axis A	0.000	1.000	429	100000429	100000048	Mock anti-PSF-A546 8C-S-PSF V2.00	0	5. Mock and anti-PSF-A546_Pos004_S001	00-ZFedmdMuS2PCGMLv2vrWAh
-0.000621291	-0.0221041	0.999756	um	Nucleus	Nucleus Ellipsoid Axis A	0.000	1.000	430	100000430	100000049	Mock anti-PSF-A546 8C-S-PSF V2.00	0	5. Mock and anti-PSF-A546_Pos004_S001	00-ZFedmdMuS2PCGMLv2vrWAh
-0.00773909	0.00187516	0.999968	um	Nucleus	Nucleus Ellipsoid Axis A	0.000	1.000	431	100000431	100000050	Mock anti-PSF-A546 8C-S-PSF V2.00	0	5. Mock and anti-PSF-A546_Pos004_S001	00-ZFedmdMuS2PCGMLv2vrWAh
0.00562821	0.0300506	0.999533	um	Nucleus	Nucleus Ellipsoid Axis A	0.000	1.000	432	100000432	100000051	Mock anti-PSF-A546 8C-S-PSF V2.00	0	5. Mock and anti-PSF-A546_Pos004_S001	00-ZFedmdMuS2PCGMLv2vrWAh
-0.264135	0.00443103	-0.964475	um	Nucleus	Nucleus Ellipsoid Axis A	0.000	1.000	433	100000433	100000052	Mock anti-PSF-A546 8C-S-PSF V2.00	0	5. Mock and anti-PSF-A546_Pos004_S001	00-ZFedmdMuS2PCGMLv2vrWAh
-0.0112477	-0.0423548	0.999039	um	Nucleus	Nucleus Ellipsoid Axis A	0.000	1.000	434	100000434	100000053	Mock anti-PSF-A546 8C-S-PSF V2.00	0	5. Mock and anti-PSF-A546_Pos004_S001	00-ZFedmdMuS2PCGMLv2vrWAh
-0.120914	-0.0418479	0.991781	um	Nucleus	Nucleus Ellipsoid Axis A	0.000	1.000	435	100000435	100000054	Mock anti-PSF-A546 8C-S-PSF V2.00	0	5. Mock and anti-PSF-A546_Pos004_S001	00-ZFedmdMuS2PCGMLv2vrWAh
0.052446	0.0334392	0.998064	um	Nucleus	Nucleus Ellipsoid Axis A	0.000	1.000	436	100000436	100000055	Mock anti-PSF-A546 8C-S-PSF V2.00	0	5. Mock and anti-PSF-A546_Pos004_S001	00-ZFedmdMuS2PCGMLv2vrWAh
0.011326	-0.00905676	0.999895	um	Nucleus	Nucleus Ellipsoid Axis A	0.000	1.000	437	100000437	100000056	Mock anti-PSF-A546 8C-S-PSF V2.00	0	5. Mock and anti-PSF-A546_Pos004_S001	00-ZFedmdMuS2PCGMLv2vrWAh
-0.00327678	0.011589	0.999927	um	Nucleus	Nucleus Ellipsoid Axis A	0.000	1.000	438	100000438	100000057	Mock anti-PSF-A546 8C-S-PSF V2.00	0	5. Mock and anti-PSF-A546_Pos004_S001	00-ZFedmdMuS2PCGMLv2vrWAh
0.0101078	0.0244443	0.99965	um	Nucleus	Nucleus Ellipsoid Axis A	0.000	1.000	439	100000439	100000058	Mock anti-PSF-A546 8C-S-PSF V2.00	0	5. Mock and anti-PSF-A546_Pos004_S001	00-ZFedmdMuS2PCGMLv2vrWAh
-0.0184858	0.0147394	0.99972	um	Nucleus	Nucleus Ellipsoid Axis A	0.000	1.000	440	100000440	100000059	Mock anti-PSF-A546 8C-S-PSF V2.00	0	5. Mock and anti-PSF-A546_Pos004_S001	00-ZFedmdMuS2PCGMLv2vrWAh
0.0130875	-0.0317494	0.99941	um	Nucleus	Nucleus Ellipsoid Axis A	0.000	1.000	441	100000441	100000060	Mock anti-PSF-A546 8C-S-PSF V2.00	0	5. Mock and anti-PSF-A546_Pos004_S001	00-ZFedmdMuS2PCGMLv2vrWAh
-0.0419177	-0.0188396	-0.998943	um	Nucleus	Nucleus Ellipsoid Axis A	0.000	1.000	442	100000442	100000061	Mock anti-PSF-A546 8C-S-PSF V2.00	0	5. Mock and anti-PSF-A546_Pos004_S001	00-ZFedmdMuS2PCGMLv2vrWAh
-0.0014809	-0.0138102	0.999904	um	Nucleus	Nucleus Ellipsoid Axis A	0.000	1.000	443	100000443	100000062	Mock anti-PSF-A546 8C-S-PSF V2.00	0	5. Mock and anti-PSF-A546_Pos004_S001	00-ZFedmdMuS2PCGMLv2vrWAh
0.00597536	-0.00545506	0.999967	um	Nucleus	Nucleus Ellipsoid Axis A	0.000	1.000	444	100000444	100000063	Mock anti-PSF-A546 8C-S-PSF V2.00	0	5. Mock and anti-PSF-A546_Pos004_S001	00-ZFedmdMuS2PCGMLv2vrWAh
-0.0192313	0.0444102	-0.998828	um	Nucleus	Nucleus Ellipsoid Axis A	0.000	1.000	445	100000445	100000064	Mock anti-PSF-A546 8C-S-PSF V2.00	0	5. Mock and anti-PSF-A546_Pos004_S001	00-ZFedmdMuS2PCGMLv2vrWAh
0.0235809	0.0261582	0.99938	um	Nucleus	Nucleus Ellipsoid Axis A	0.000	1.000	446	100000446	100000065	Mock anti-PSF-A546 8C-S-PSF V2.00	0	5. Mock and anti-PSF-A546_Pos004_S001	00-ZFedmdMuS2PCGMLv2vrWAh
-0.0361906	-0.0129085	-0.999262	um	Nucleus	Nucleus Ellipsoid Axis A	0.000	1.000	447	100000447	100000066	Mock anti-PSF-A546 8C-S-PSF V2.00	0	5. Mock and anti-PSF-A546_Pos004_S001	00-ZFedmdMuS2PCGMLv2vrWAh
-0.0197652	-0.050021	0.998553	um	Nucleus	Nucleus Ellipsoid Axis A	0.000	1.000	448	100000448	100000067	Mock anti-PSF-A546 8C-S-PSF V2.00	0	5. Mock and anti-PSF-A546_Pos004_S001	00-ZFedmdMuS2PCGMLv2vrWAh
-0.00060746	-0.0251786	-0.999683	um	Nucleus	Nucleus Ellipsoid Axis A	0.000	1.000	449	100000449	100000068	Mock anti-PSF-A546 8C-S-PSF V2.00	0	5. Mock and anti-PSF-A546_Pos004_S001	00-ZFedmdMuS2PCGMLv2vrWAh
0.0585005	-0.0167057	-0.998148	um	Nucleus	Nucleus Ellipsoid Axis A	0.000	1.000	450	100000450	100000069	Mock anti-PSF-A546 8C-S-PSF V2.00	0	5. Mock and anti-PSF-A546_Pos004_S001	00-ZFedmdMuS2PCGMLv2vrWAh
-0.0310353	0.0258409	0.999184	um	Nucleus	Nucleus Ellipsoid Axis A	0.000	1.000	451	100000451	100000070	Mock anti-PSF-A546 8C-S-PSF V2.00	0	5. Mock and anti-PSF-A546_Pos004_S001	00-ZFedmdMuS2PCGMLv2vrWAh
-0.0185554	0.00128153	0.999827	um	Nucleus	Nucleus Ellipsoid Axis A	0.000	1.000	452	100000452	100000071	Mock anti-PSF-A546 8C-S-PSF V2.00	0	5. Mock and anti-PSF-A546_Pos004_S001	00-ZFedmdMuS2PCGMLv2vrWAh
-0.0348446	-0.0342224	0.998807	um	Nucleus	Nucleus Ellipsoid Axis A	0.000	1.000	453	100000453	100000072	Mock anti-PSF-A546 8C-S-PSF V2.00	0	5. Mock and anti-PSF-A546_Pos004_S001	00-ZFedmdMuS2PCGMLv2vrWAh
-0.015603	0.0134041	0.999788	um	Nucleus	Nucleus Ellipsoid Axis A	0.000	1.000	454	100000454	100000073	Mock anti-PSF-A546 8C-S-PSF V2.00	0	5. Mock and anti-PSF-A546_Pos004_S001	00-ZFedmdMuS2PCGMLv2vrWAh
-0.102923	-0.039945	0.993887	um	Nucleus	Nucleus Ellipsoid Axis A	0.000	1.000	455	100000455	100000074	Mock anti-PSF-A546 8C-S-PSF V2.00	0	5. Mock and anti-PSF-A546_Pos004_S001	00-ZFedmdMuS2PCGMLv2vrWAh
-0.0384423	0.00333654	0.999255	um	Nucleus	Nucleus Ellipsoid Axis A	0.000	1.000	456	100000456	100000075	Mock anti-PSF-A546 8C-S-PSF V2.00	0	5. Mock and anti-PSF-A546_Pos004_S001	00-ZFedmdMuS2PCGMLv2vrWAh
-0.166253	0.143939	0.975521	um	Nucleus	Nucleus Ellipsoid Axis A	0.000	1.000	457	100000457	100000076	Mock anti-PSF-A546 8C-S-PSF V2.00	0	5. Mock and anti-PSF-A546_Pos004_S001	00-ZFedmdMuS2PCGMLv2vrWAh
-0.153486	-0.0582061	0.986435	um	Nucleus	Nucleus Ellipsoid Axis A	0.000	1.000	458	100000458	100000077	Mock anti-PSF-A546 8C-S-PSF V2.00	0	5. Mock and anti-PSF-A546_Pos004_S001	00-ZFedmdMuS2PCGMLv2vrWAh
0.149164	0.158517	0.976024	um	Nucleus	Nucleus Ellipsoid Axis A	0.000	1.000	459	100000459	100000078	Mock anti-PSF-A546 8C-S-PSF V2.00	0	5. Mock and anti-PSF-A546_Pos004_S001	00-ZFedmdMuS2PCGMLv2vrWAh
0.0537449	0.0268415	0.998194	um	Nucleus	Nucleus Ellipsoid Axis A	0.000	1.000	460	100000460	100000079	Mock anti-PSF-A546 8C-S-PSF V2.00	0	5. Mock and anti-PSF-A546_Pos004_S001	00-ZFedmdMuS2PCGMLv2vrWAh
-0.0361699	-0.0482068	0.998182	um	Nucleus	Nucleus Ellipsoid Axis A	0.000	1.000	461	100000461	100000080	Mock anti-PSF-A546 8C-S-PSF V2.00	0	5. Mock and anti-PSF-A546_Pos004_S001	00-ZFedmdMuS2PCGMLv2vrWAh
0.0435685	-0.0149997	0.998938	um	Nucleus	Nucleus Ellipsoid Axis A	0.000	1.000	462	100000462	100000081	Mock anti-PSF-A546 8C-S-PSF V2.00	0	5. Mock and anti-PSF-A546_Pos004_S001	00-ZFedmdMuS2PCGMLv2vrWAh
-0.0350861	-0.0111501	0.999322	um	Nucleus	Nucleus Ellipsoid Axis A	0.000	1.000	463	100000463	100000082	Mock anti-PSF-A546 8C-S-PSF V2.00	0	5. Mock and anti-PSF-A546_Pos004_S001	00-ZFedmdMuS2PCGMLv2vrWAh
-0.0698476	0.00954439	0.997512	um	Nucleus	Nucleus Ellipsoid Axis A	0.000	1.000	464	100000464	100000000	Mock anti-PSF-A546 8C-S-PSF V2.00	0	5. Mock and anti-PSF-A546_Pos005_S001	00-YuLEh88P4WBu5sWvLaR88Q
-0.00612268	0.00854905	0.999945	um	Nucleus	Nucleus Ellipsoid Axis A	0.000	1.000	465	100000465	100000001	Mock anti-PSF-A546 8C-S-PSF V2.00	0	5. Mock and anti-PSF-A546_Pos005_S001	00-YuLEh88P4WBu5sWvLaR88Q
-0.139072	0.121204	0.982837	um	Nucleus	Nucleus Ellipsoid Axis A	0.000	1.000	466	100000466	100000002	Mock anti-PSF-A546 8C-S-PSF V2.00	0	5. Mock and anti-PSF-A546_Pos005_S001	00-YuLEh88P4WBu5sWvLaR88Q
0.110756	-0.914361	0.389458	um	Nucleus	Nucleus Ellipsoid Axis A	0.000	1.000	467	100000467	100000003	Mock anti-PSF-A546 8C-S-PSF V2.00	0	5. Mock and anti-PSF-A546_Pos005_S001	00-YuLEh88P4WBu5sWvLaR88Q
0.0912832	-0.190641	-0.977407	um	Nucleus	Nucleus Ellipsoid Axis A	0.000	1.000	468	100000468	100000004	Mock anti-PSF-A546 8C-S-PSF V2.00	0	5. Mock and anti-PSF-A546_Pos005_S001	00-YuLEh88P4WBu5sWvLaR88Q
-0.0381857	0.0255358	0.998944	um	Nucleus	Nucleus Ellipsoid Axis A	0.000	1.000	469	100000469	100000005	Mock anti-PSF-A546 8C-S-PSF V2.00	0	5. Mock and anti-PSF-A546_Pos005_S001	00-YuLEh88P4WBu5sWvLaR88Q
-0.002522	0.0252057	0.999679	um	Nucleus	Nucleus Ellipsoid Axis A	0.000	1.000	470	100000470	100000006	Mock anti-PSF-A546 8C-S-PSF V2.00	0	5. Mock and anti-PSF-A546_Pos005_S001	00-YuLEh88P4WBu5sWvLaR88Q
0.156743	0.0736874	-0.984887	um	Nucleus	Nucleus Ellipsoid Axis A	0.000	1.000	471	100000471	100000007	Mock anti-PSF-A546 8C-S-PSF V2.00	0	5. Mock and anti-PSF-A546_Pos005_S001	00-YuLEh88P4WBu5sWvLaR88Q
-0.0207861	-0.0880485	-0.995899	um	Nucleus	Nucleus Ellipsoid Axis A	0.000	1.000	472	100000472	100000008	Mock anti-PSF-A546 8C-S-PSF V2.00	0	5. Mock and anti-PSF-A546_Pos005_S001	00-YuLEh88P4WBu5sWvLaR88Q
0.0526732	-0.0250195	0.998298	um	Nucleus	Nucleus Ellipsoid Axis A	0.000	1.000	473	100000473	100000009	Mock anti-PSF-A546 8C-S-PSF V2.00	0	5. Mock and anti-PSF-A546_Pos005_S001	00-YuLEh88P4WBu5sWvLaR88Q
-0.0318534	0.0493606	0.998273	um	Nucleus	Nucleus Ellipsoid Axis A	0.000	1.000	474	100000474	100000010	Mock anti-PSF-A546 8C-S-PSF V2.00	0	5. Mock and anti-PSF-A546_Pos005_S001	00-YuLEh88P4WBu5sWvLaR88Q
-0.0377719	0.0480994	0.998128	um	Nucleus	Nucleus Ellipsoid Axis A	0.000	1.000	475	100000475	100000011	Mock anti-PSF-A546 8C-S-PSF V2.00	0	5. Mock and anti-PSF-A546_Pos005_S001	00-YuLEh88P4WBu5sWvLaR88Q
0.0474235	0.0254602	0.99855	um	Nucleus	Nucleus Ellipsoid Axis A	0.000	1.000	476	100000476	100000012	Mock anti-PSF-A546 8C-S-PSF V2.00	0	5. Mock and anti-PSF-A546_Pos005_S001	00-YuLEh88P4WBu5sWvLaR88Q
0.00563719	0.00616714	0.999965	um	Nucleus	Nucleus Ellipsoid Axis A	0.000	1.000	477	100000477	100000013	Mock anti-PSF-A546 8C-S-PSF V2.00	0	5. Mock and anti-PSF-A546_Pos005_S001	00-YuLEh88P4WBu5sWvLaR88Q
0.011479	0.0161609	0.999803	um	Nucleus	Nucleus Ellipsoid Axis A	0.000	1.000	478	100000478	100000014	Mock anti-PSF-A546 8C-S-PSF V2.00	0	5. Mock and anti-PSF-A546_Pos005_S001	00-YuLEh88P4WBu5sWvLaR88Q
-0.0143423	0.0170938	0.999751	um	Nucleus	Nucleus Ellipsoid Axis A	0.000	1.000	479	100000479	100000015	Mock anti-PSF-A546 8C-S-PSF V2.00	0	5. Mock and anti-PSF-A546_Pos005_S001	00-YuLEh88P4WBu5sWvLaR88Q
0.0272055	0.00208663	0.999628	um	Nucleus	Nucleus Ellipsoid Axis A	0.000	1.000	480	100000480	100000016	Mock anti-PSF-A546 8C-S-PSF V2.00	0	5. Mock and anti-PSF-A546_Pos005_S001	00-YuLEh88P4WBu5sWvLaR88Q
-0.011547	-0.108437	0.994036	um	Nucleus	Nucleus Ellipsoid Axis A	0.000	1.000	481	100000481	100000017	Mock anti-PSF-A546 8C-S-PSF V2.00	0	5. Mock and anti-PSF-A546_Pos005_S001	00-YuLEh88P4WBu5sWvLaR88Q
-0.00716807	0.017159	0.999827	um	Nucleus	Nucleus Ellipsoid Axis A	0.000	1.000	482	100000482	100000018	Mock anti-PSF-A546 8C-S-PSF V2.00	0	5. Mock and anti-PSF-A546_Pos005_S001	00-YuLEh88P4WBu5sWvLaR88Q
0.0560627	0.0113471	0.998363	um	Nucleus	Nucleus Ellipsoid Axis A	0.000	1.000	483	100000483	100000019	Mock anti-PSF-A546 8C-S-PSF V2.00	0	5. Mock and anti-PSF-A546_Pos005_S001	00-YuLEh88P4WBu5sWvLaR88Q
0.0260993	-0.000753129	0.999659	um	Nucleus	Nucleus Ellipsoid Axis A	0.000	1.000	484	100000484	100000020	Mock anti-PSF-A546 8C-S-PSF V2.00	0	5. Mock and anti-PSF-A546_Pos005_S001	00-YuLEh88P4WBu5sWvLaR88Q
0.00824375	0.0213646	0.999738	um	Nucleus	Nucleus Ellipsoid Axis A	0.000	1.000	485	100000485	100000021	Mock anti-PSF-A546 8C-S-PSF V2.00	0	5. Mock and anti-PSF-A546_Pos005_S001	00-YuLEh88P4WBu5sWvLaR88Q
-0.0116604	-0.0113021	0.999868	um	Nucleus	Nucleus Ellipsoid Axis A	0.000	1.000	486	100000486	100000022	Mock anti-PSF-A546 8C-S-PSF V2.00	0	5. Mock and anti-PSF-A546_Pos005_S001	00-YuLEh88P4WBu5sWvLaR88Q
0.00601295	-0.00542073	0.999967	um	Nucleus	Nucleus Ellipsoid Axis A	0.000	1.000	487	100000487	100000023	Mock anti-PSF-A546 8C-S-PSF V2.00	0	5. Mock and anti-PSF-A546_Pos005_S001	00-YuLEh88P4WBu5sWvLaR88Q
-0.0834006	0.0855477	-0.992837	um	Nucleus	Nucleus Ellipsoid Axis A	0.000	1.000	488	100000488	100000024	Mock anti-PSF-A546 8C-S-PSF V2.00	0	5. Mock and anti-PSF-A546_Pos005_S001	00-YuLEh88P4WBu5sWvLaR88Q
-0.0439999	-0.0549544	0.997519	um	Nucleus	Nucleus Ellipsoid Axis A	0.000	1.000	489	100000489	100000025	Mock anti-PSF-A546 8C-S-PSF V2.00	0	5. Mock and anti-PSF-A546_Pos005_S001	00-YuLEh88P4WBu5sWvLaR88Q
0.0175764	0.0592528	0.998088	um	Nucleus	Nucleus Ellipsoid Axis A	0.000	1.000	490	100000490	100000026	Mock anti-PSF-A546 8C-S-PSF V2.00	0	5. Mock and anti-PSF-A546_Pos005_S001	00-YuLEh88P4WBu5sWvLaR88Q
0.0128197	-0.0129811	0.999834	um	Nucleus	Nucleus Ellipsoid Axis A	0.000	1.000	491	100000491	100000027	Mock anti-PSF-A546 8C-S-PSF V2.00	0	5. Mock and anti-PSF-A546_Pos005_S001	00-YuLEh88P4WBu5sWvLaR88Q
-0.0208098	-0.083647	0.996278	um	Nucleus	Nucleus Ellipsoid Axis A	0.000	1.000	492	100000492	100000028	Mock anti-PSF-A546 8C-S-PSF V2.00	0	5. Mock and anti-PSF-A546_Pos005_S001	00-YuLEh88P4WBu5sWvLaR88Q
-0.0297871	0.00774631	0.999526	um	Nucleus	Nucleus Ellipsoid Axis A	0.000	1.000	493	100000493	100000029	Mock anti-PSF-A546 8C-S-PSF V2.00	0	5. Mock and anti-PSF-A546_Pos005_S001	00-YuLEh88P4WBu5sWvLaR88Q
-0.082084	0.0672225	-0.994356	um	Nucleus	Nucleus Ellipsoid Axis A	0.000	1.000	494	100000494	100000030	Mock anti-PSF-A546 8C-S-PSF V2.00	0	5. Mock and anti-PSF-A546_Pos005_S001	00-YuLEh88P4WBu5sWvLaR88Q
-0.0424292	0.0227398	0.998841	um	Nucleus	Nucleus Ellipsoid Axis A	0.000	1.000	495	100000495	100000031	Mock anti-PSF-A546 8C-S-PSF V2.00	0	5. Mock and anti-PSF-A546_Pos005_S001	00-YuLEh88P4WBu5sWvLaR88Q
-0.0395375	-0.0125103	0.99914	um	Nucleus	Nucleus Ellipsoid Axis A	0.000	1.000	496	100000496	100000032	Mock anti-PSF-A546 8C-S-PSF V2.00	0	5. Mock and anti-PSF-A546_Pos005_S001	00-YuLEh88P4WBu5sWvLaR88Q
0.063568	0.112875	0.991574	um	Nucleus	Nucleus Ellipsoid Axis A	0.000	1.000	497	100000497	100000033	Mock anti-PSF-A546 8C-S-PSF V2.00	0	5. Mock and anti-PSF-A546_Pos005_S001	00-YuLEh88P4WBu5sWvLaR88Q
-0.0382104	-0.00427316	0.999261	um	Nucleus	Nucleus Ellipsoid Axis A	0.000	1.000	498	100000498	100000034	Mock anti-PSF-A546 8C-S-PSF V2.00	0	5. Mock and anti-PSF-A546_Pos005_S001	00-YuLEh88P4WBu5sWvLaR88Q
-0.0421406	0.0377938	0.998397	um	Nucleus	Nucleus Ellipsoid Axis A	0.000	1.000	499	100000499	100000035	Mock anti-PSF-A546 8C-S-PSF V2.00	0	5. Mock and anti-PSF-A546_Pos005_S001	00-YuLEh88P4WBu5sWvLaR88Q
0.0166802	0.0594525	0.998092	um	Nucleus	Nucleus Ellipsoid Axis A	0.000	1.000	500	100000500	100000036	Mock anti-PSF-A546 8C-S-PSF V2.00	0	5. Mock and anti-PSF-A546_Pos005_S001	00-YuLEh88P4WBu5sWvLaR88Q
0.0382904	-0.00515331	0.999253	um	Nucleus	Nucleus Ellipsoid Axis A	0.000	1.000	501	100000501	100000037	Mock anti-PSF-A546 8C-S-PSF V2.00	0	5. Mock and anti-PSF-A546_Pos005_S001	00-YuLEh88P4WBu5sWvLaR88Q
0.0256184	-0.013929	0.999575	um	Nucleus	Nucleus Ellipsoid Axis A	0.000	1.000	502	100000502	100000038	Mock anti-PSF-A546 8C-S-PSF V2.00	0	5. Mock and anti-PSF-A546_Pos005_S001	00-YuLEh88P4WBu5sWvLaR88Q
0.0601193	-0.0696332	0.995759	um	Nucleus	Nucleus Ellipsoid Axis A	0.000	1.000	503	100000503	100000039	Mock anti-PSF-A546 8C-S-PSF V2.00	0	5. Mock and anti-PSF-A546_Pos005_S001	00-YuLEh88P4WBu5sWvLaR88Q
-0.0151224	0.0422328	0.998993	um	Nucleus	Nucleus Ellipsoid Axis A	0.000	1.000	504	100000504	100000040	Mock anti-PSF-A546 8C-S-PSF V2.00	0	5. Mock and anti-PSF-A546_Pos005_S001	00-YuLEh88P4WBu5sWvLaR88Q
-0.00614362	-0.0255072	0.999656	um	Nucleus	Nucleus Ellipsoid Axis A	0.000	1.000	505	100000505	100000041	Mock anti-PSF-A546 8C-S-PSF V2.00	0	5. Mock and anti-PSF-A546_Pos005_S001	00-YuLEh88P4WBu5sWvLaR88Q
0.042466	0.012906	-0.999015	um	Nucleus	Nucleus Ellipsoid Axis A	0.000	1.000	506	100000506	100000042	Mock anti-PSF-A546 8C-S-PSF V2.00	0	5. Mock and anti-PSF-A546_Pos005_S001	00-YuLEh88P4WBu5sWvLaR88Q
-0.0524462	-0.00612178	-0.998605	um	Nucleus	Nucleus Ellipsoid Axis A	0.000	1.000	507	100000507	100000043	Mock anti-PSF-A546 8C-S-PSF V2.00	0	5. Mock and anti-PSF-A546_Pos005_S001	00-YuLEh88P4WBu5sWvLaR88Q
-0.0530464	-0.0130261	0.998507	um	Nucleus	Nucleus Ellipsoid Axis A	0.000	1.000	508	100000508	100000044	Mock anti-PSF-A546 8C-S-PSF V2.00	0	5. Mock and anti-PSF-A546_Pos005_S001	00-YuLEh88P4WBu5sWvLaR88Q
-0.0506717	-0.0243979	-0.998417	um	Nucleus	Nucleus Ellipsoid Axis A	0.000	1.000	509	100000509	100000045	Mock anti-PSF-A546 8C-S-PSF V2.00	0	5. Mock and anti-PSF-A546_Pos005_S001	00-YuLEh88P4WBu5sWvLaR88Q
-0.03032	-0.0479183	-0.998391	um	Nucleus	Nucleus Ellipsoid Axis A	0.000	1.000	510	100000510	100000046	Mock anti-PSF-A546 8C-S-PSF V2.00	0	5. Mock and anti-PSF-A546_Pos005_S001	00-YuLEh88P4WBu5sWvLaR88Q
-0.00372575	-0.0593531	-0.99823	um	Nucleus	Nucleus Ellipsoid Axis A	0.000	1.000	511	100000511	100000047	Mock anti-PSF-A546 8C-S-PSF V2.00	0	5. Mock and anti-PSF-A546_Pos005_S001	00-YuLEh88P4WBu5sWvLaR88Q
-0.0403942	0.00676496	0.999161	um	Nucleus	Nucleus Ellipsoid Axis A	0.000	1.000	512	100000512	100000048	Mock anti-PSF-A546 8C-S-PSF V2.00	0	5. Mock and anti-PSF-A546_Pos005_S001	00-YuLEh88P4WBu5sWvLaR88Q
-0.0627524	0.118897	-0.990922	um	Nucleus	Nucleus Ellipsoid Axis A	0.000	1.000	513	100000513	100000049	Mock anti-PSF-A546 8C-S-PSF V2.00	0	5. Mock and anti-PSF-A546_Pos005_S001	00-YuLEh88P4WBu5sWvLaR88Q
0.082988	0.00355796	0.996544	um	Nucleus	Nucleus Ellipsoid Axis A	0.000	1.000	514	100000514	100000050	Mock anti-PSF-A546 8C-S-PSF V2.00	0	5. Mock and anti-PSF-A546_Pos005_S001	00-YuLEh88P4WBu5sWvLaR88Q
0.0633135	0.0318026	0.997487	um	Nucleus	Nucleus Ellipsoid Axis A	0.000	1.000	515	100000515	100000051	Mock anti-PSF-A546 8C-S-PSF V2.00	0	5. Mock and anti-PSF-A546_Pos005_S001	00-YuLEh88P4WBu5sWvLaR88Q
-0.0136309	0.009347	0.999863	um	Nucleus	Nucleus Ellipsoid Axis A	0.000	1.000	516	100000516	100000052	Mock anti-PSF-A546 8C-S-PSF V2.00	0	5. Mock and anti-PSF-A546_Pos005_S001	00-YuLEh88P4WBu5sWvLaR88Q
0.0028767	0.040685	0.999168	um	Nucleus	Nucleus Ellipsoid Axis A	0.000	1.000	517	100000517	100000053	Mock anti-PSF-A546 8C-S-PSF V2.00	0	5. Mock and anti-PSF-A546_Pos005_S001	00-YuLEh88P4WBu5sWvLaR88Q
-0.0032108	0.0193008	0.999809	um	Nucleus	Nucleus Ellipsoid Axis A	0.000	1.000	518	100000518	100000054	Mock anti-PSF-A546 8C-S-PSF V2.00	0	5. Mock and anti-PSF-A546_Pos005_S001	00-YuLEh88P4WBu5sWvLaR88Q
-0.00466977	-0.0253511	0.999668	um	Nucleus	Nucleus Ellipsoid Axis A	0.000	1.000	519	100000519	100000055	Mock anti-PSF-A546 8C-S-PSF V2.00	0	5. Mock and anti-PSF-A546_Pos005_S001	00-YuLEh88P4WBu5sWvLaR88Q
0.459309	-0.00476186	0.888264	um	Nucleus	Nucleus Ellipsoid Axis A	0.000	1.000	520	100000520	100000056	Mock anti-PSF-A546 8C-S-PSF V2.00	0	5. Mock and anti-PSF-A546_Pos005_S001	00-YuLEh88P4WBu5sWvLaR88Q
-0.0164865	0.00385498	0.999857	um	Nucleus	Nucleus Ellipsoid Axis A	0.000	1.000	521	100000521	100000057	Mock anti-PSF-A546 8C-S-PSF V2.00	0	5. Mock and anti-PSF-A546_Pos005_S001	00-YuLEh88P4WBu5sWvLaR88Q
-0.25383	0.0613276	0.965303	um	Nucleus	Nucleus Ellipsoid Axis A	0.000	1.000	522	100000522	100000058	Mock anti-PSF-A546 8C-S-PSF V2.00	0	5. Mock and anti-PSF-A546_Pos005_S001	00-YuLEh88P4WBu5sWvLaR88Q
-0.0103382	-0.00520978	0.999933	um	Nucleus	Nucleus Ellipsoid Axis A	0.000	1.000	523	100000523	100000059	Mock anti-PSF-A546 8C-S-PSF V2.00	0	5. Mock and anti-PSF-A546_Pos005_S001	00-YuLEh88P4WBu5sWvLaR88Q
-0.167918	0.1164	0.978905	um	Nucleus	Nucleus Ellipsoid Axis A	0.000	1.000	524	100000524	100000060	Mock anti-PSF-A546 8C-S-PSF V2.00	0	5. Mock and anti-PSF-A546_Pos005_S001	00-YuLEh88P4WBu5sWvLaR88Q
0.0925921	0.0157951	0.995579	um	Nucleus	Nucleus Ellipsoid Axis A	0.000	1.000	525	100000525	100000061	Mock anti-PSF-A546 8C-S-PSF V2.00	0	5. Mock and anti-PSF-A546_Pos005_S001	00-YuLEh88P4WBu5sWvLaR88Q
-0.0261284	-0.00564198	0.999643	um	Nucleus	Nucleus Ellipsoid Axis A	0.000	1.000	526	100000526	100000062	Mock anti-PSF-A546 8C-S-PSF V2.00	0	5. Mock and anti-PSF-A546_Pos005_S001	00-YuLEh88P4WBu5sWvLaR88Q
0.0482843	-0.0225169	0.99858	um	Nucleus	Nucleus Ellipsoid Axis A	0.000	1.000	527	100000527	100000063	Mock anti-PSF-A546 8C-S-PSF V2.00	0	5. Mock and anti-PSF-A546_Pos005_S001	00-YuLEh88P4WBu5sWvLaR88Q
-0.0397029	-0.0714363	0.996655	um	Nucleus	Nucleus Ellipsoid Axis A	0.000	1.000	528	100000528	100000064	Mock anti-PSF-A546 8C-S-PSF V2.00	0	5. Mock and anti-PSF-A546_Pos005_S001	00-YuLEh88P4WBu5sWvLaR88Q
0.0421631	-0.0872652	-0.995292	um	Nucleus	Nucleus Ellipsoid Axis A	0.000	1.000	529	100000529	100000065	Mock anti-PSF-A546 8C-S-PSF V2.00	0	5. Mock and anti-PSF-A546_Pos005_S001	00-YuLEh88P4WBu5sWvLaR88Q
-0.0200305	5.71095e-005	0.999799	um	Nucleus	Nucleus Ellipsoid Axis A	0.000	1.000	530	100000530	100000066	Mock anti-PSF-A546 8C-S-PSF V2.00	0	5. Mock and anti-PSF-A546_Pos005_S001	00-YuLEh88P4WBu5sWvLaR88Q
-0.0603504	0.0316054	0.997677	um	Nucleus	Nucleus Ellipsoid Axis A	0.000	1.000	531	100000531	100000067	Mock anti-PSF-A546 8C-S-PSF V2.00	0	5. Mock and anti-PSF-A546_Pos005_S001	00-YuLEh88P4WBu5sWvLaR88Q
-0.0391288	0.00891705	0.999194	um	Nucleus	Nucleus Ellipsoid Axis A	0.000	1.000	532	100000532	100000068	Mock anti-PSF-A546 8C-S-PSF V2.00	0	5. Mock and anti-PSF-A546_Pos005_S001	00-YuLEh88P4WBu5sWvLaR88Q
0.0124079	-0.0233845	0.99965	um	Nucleus	Nucleus Ellipsoid Axis A	0.000	1.000	533	100000533	100000069	Mock anti-PSF-A546 8C-S-PSF V2.00	0	5. Mock and anti-PSF-A546_Pos005_S001	00-YuLEh88P4WBu5sWvLaR88Q
0.142675	-0.0983173	-0.984874	um	Nucleus	Nucleus Ellipsoid Axis A	0.000	1.000	534	100000534	100000070	Mock anti-PSF-A546 8C-S-PSF V2.00	0	5. Mock and anti-PSF-A546_Pos005_S001	00-YuLEh88P4WBu5sWvLaR88Q
-0.011045	0.00378697	0.999932	um	Nucleus	Nucleus Ellipsoid Axis A	0.000	1.000	535	100000535	100000071	Mock anti-PSF-A546 8C-S-PSF V2.00	0	5. Mock and anti-PSF-A546_Pos005_S001	00-YuLEh88P4WBu5sWvLaR88Q
-0.00544576	-0.0501273	0.998728	um	Nucleus	Nucleus Ellipsoid Axis A	0.000	1.000	536	100000536	100000072	Mock anti-PSF-A546 8C-S-PSF V2.00	0	5. Mock and anti-PSF-A546_Pos005_S001	00-YuLEh88P4WBu5sWvLaR88Q
-0.00767533	0.118834	0.992884	um	Nucleus	Nucleus Ellipsoid Axis A	0.000	1.000	537	100000537	100000073	Mock anti-PSF-A546 8C-S-PSF V2.00	0	5. Mock and anti-PSF-A546_Pos005_S001	00-YuLEh88P4WBu5sWvLaR88Q
0.0423689	-0.000718601	-0.999102	um	Nucleus	Nucleus Ellipsoid Axis A	0.000	1.000	538	100000538	100000074	Mock anti-PSF-A546 8C-S-PSF V2.00	0	5. Mock and anti-PSF-A546_Pos005_S001	00-YuLEh88P4WBu5sWvLaR88Q
0.021071	-0.0276845	-0.999395	um	Nucleus	Nucleus Ellipsoid Axis A	0.000	1.000	539	100000539	100000075	Mock anti-PSF-A546 8C-S-PSF V2.00	0	5. Mock and anti-PSF-A546_Pos005_S001	00-YuLEh88P4WBu5sWvLaR88Q
-0.00121234	-0.0383784	0.999263	um	Nucleus	Nucleus Ellipsoid Axis A	0.000	1.000	540	100000540	100000076	Mock anti-PSF-A546 8C-S-PSF V2.00	0	5. Mock and anti-PSF-A546_Pos005_S001	00-YuLEh88P4WBu5sWvLaR88Q
-0.0103533	0.03069	0.999475	um	Nucleus	Nucleus Ellipsoid Axis A	0.000	1.000	541	100000541	100000077	Mock anti-PSF-A546 8C-S-PSF V2.00	0	5. Mock and anti-PSF-A546_Pos005_S001	00-YuLEh88P4WBu5sWvLaR88Q
-0.0107009	0.0294489	0.999509	um	Nucleus	Nucleus Ellipsoid Axis A	0.000	1.000	542	100000542	100000078	Mock anti-PSF-A546 8C-S-PSF V2.00	0	5. Mock and anti-PSF-A546_Pos005_S001	00-YuLEh88P4WBu5sWvLaR88Q
-0.0865279	-0.0242979	0.995953	um	Nucleus	Nucleus Ellipsoid Axis A	0.000	1.000	543	100000543	100000079	Mock anti-PSF-A546 8C-S-PSF V2.00	0	5. Mock and anti-PSF-A546_Pos005_S001	00-YuLEh88P4WBu5sWvLaR88Q
-0.0454923	-0.0170388	0.998819	um	Nucleus	Nucleus Ellipsoid Axis A	0.000	1.000	544	100000544	100000080	Mock anti-PSF-A546 8C-S-PSF V2.00	0	5. Mock and anti-PSF-A546_Pos005_S001	00-YuLEh88P4WBu5sWvLaR88Q
0.289677	-0.0582616	-0.955349	um	Nucleus	Nucleus Ellipsoid Axis A	0.000	1.000	545	100000545	100000081	Mock anti-PSF-A546 8C-S-PSF V2.00	0	5. Mock and anti-PSF-A546_Pos005_S001	00-YuLEh88P4WBu5sWvLaR88Q
0.0236517	-0.0525031	0.998341	um	Nucleus	Nucleus Ellipsoid Axis A	0.000	1.000	546	100000546	100000082	Mock anti-PSF-A546 8C-S-PSF V2.00	0	5. Mock and anti-PSF-A546_Pos005_S001	00-YuLEh88P4WBu5sWvLaR88Q
-0.0403699	-0.124201	0.991436	um	Nucleus	Nucleus Ellipsoid Axis A	0.000	1.000	547	100000547	100000083	Mock anti-PSF-A546 8C-S-PSF V2.00	0	5. Mock and anti-PSF-A546_Pos005_S001	00-YuLEh88P4WBu5sWvLaR88Q
-0.00550452	-0.0716522	0.997414	um	Nucleus	Nucleus Ellipsoid Axis A	0.000	1.000	548	100000548	100000084	Mock anti-PSF-A546 8C-S-PSF V2.00	0	5. Mock and anti-PSF-A546_Pos005_S001	00-YuLEh88P4WBu5sWvLaR88Q
0.0306745	-0.0505072	0.998253	um	Nucleus	Nucleus Ellipsoid Axis A	0.000	1.000	549	100000549	100000085	Mock anti-PSF-A546 8C-S-PSF V2.00	0	5. Mock and anti-PSF-A546_Pos005_S001	00-YuLEh88P4WBu5sWvLaR88Q
-0.167135	0.174655	-0.970341	um	Nucleus	Nucleus Ellipsoid Axis A	0.000	1.000	550	100000550	100000086	Mock anti-PSF-A546 8C-S-PSF V2.00	0	5. Mock and anti-PSF-A546_Pos005_S001	00-YuLEh88P4WBu5sWvLaR88Q
-0.0243946	0.0148036	0.999593	um	Nucleus	Nucleus Ellipsoid Axis A	0.000	1.000	552	100000551	100000087	Mock anti-PSF-A546 8C-S-PSF V2.00	0	5. Mock and anti-PSF-A546_Pos005_S001	00-YuLEh88P4WBu5sWvLaR88Q
-0.276901	-0.0721459	0.958186	um	Nucleus	Nucleus Ellipsoid Axis A	0.000	1.000	553	100000552	100000088	Mock anti-PSF-A546 8C-S-PSF V2.00	0	5. Mock and anti-PSF-A546_Pos005_S001	00-YuLEh88P4WBu5sWvLaR88Q
-0.0598984	0.0451473	0.997183	um	Nucleus	Nucleus Ellipsoid Axis A	0.000	1.000	554	100000553	100000089	Mock anti-PSF-A546 8C-S-PSF V2.00	0	5. Mock and anti-PSF-A546_Pos005_S001	00-YuLEh88P4WBu5sWvLaR88Q
-0.397871	-0.089435	0.913072	um	Nucleus	Nucleus Ellipsoid Axis A	0.000	1.000	555	100000554	100000090	Mock anti-PSF-A546 8C-S-PSF V2.00	0	5. Mock and anti-PSF-A546_Pos005_S001	00-YuLEh88P4WBu5sWvLaR88Q
-0.0429646	-0.00693115	-0.999053	um	Nucleus	Nucleus Ellipsoid Axis A	0.000	1.000	556	100000555	100000091	Mock anti-PSF-A546 8C-S-PSF V2.00	0	5. Mock and anti-PSF-A546_Pos005_S001	00-YuLEh88P4WBu5sWvLaR88Q
0.0112177	0.199979	0.979736	um	Nucleus	Nucleus Ellipsoid Axis A	0.000	1.000	557	100000556	100000092	Mock anti-PSF-A546 8C-S-PSF V2.00	0	5. Mock and anti-PSF-A546_Pos005_S001	00-YuLEh88P4WBu5sWvLaR88Q
0.0194597	0.0275715	0.99943	um	Nucleus	Nucleus Ellipsoid Axis A	0.000	1.000	558	100000557	100000093	Mock anti-PSF-A546 8C-S-PSF V2.00	0	5. Mock and anti-PSF-A546_Pos005_S001	00-YuLEh88P4WBu5sWvLaR88Q
-0.00931961	0.0684142	0.997613	um	Nucleus	Nucleus Ellipsoid Axis A	0.000	1.000	559	100000558	100000094	Mock anti-PSF-A546 8C-S-PSF V2.00	0	5. Mock and anti-PSF-A546_Pos005_S001	00-YuLEh88P4WBu5sWvLaR88Q
0.0289504	-0.0140527	0.999482	um	Nucleus	Nucleus Ellipsoid Axis A	0.000	1.000	560	100000559	100000095	Mock anti-PSF-A546 8C-S-PSF V2.00	0	5. Mock and anti-PSF-A546_Pos005_S001	00-YuLEh88P4WBu5sWvLaR88Q
-0.0271066	-0.0117554	0.999563	um	Nucleus	Nucleus Ellipsoid Axis A	0.000	1.000	561	100000560	100000096	Mock anti-PSF-A546 8C-S-PSF V2.00	0	5. Mock and anti-PSF-A546_Pos005_S001	00-YuLEh88P4WBu5sWvLaR88Q
0.0652486	-0.129394	-0.989444	um	Nucleus	Nucleus Ellipsoid Axis A	0.000	1.000	562	100000561	100000097	Mock anti-PSF-A546 8C-S-PSF V2.00	0	5. Mock and anti-PSF-A546_Pos005_S001	00-YuLEh88P4WBu5sWvLaR88Q
0.0408987	-0.0223865	0.998912	um	Nucleus	Nucleus Ellipsoid Axis A	0.000	1.000	563	100000562	100000098	Mock anti-PSF-A546 8C-S-PSF V2.00	0	5. Mock and anti-PSF-A546_Pos005_S001	00-YuLEh88P4WBu5sWvLaR88Q
0.000340161	-0.0679929	0.997686	um	Nucleus	Nucleus Ellipsoid Axis A	0.000	1.000	564	100000563	100000000	Mock anti-PSF-A546 8C-S-PSF V2.00	0	5. Mock and anti-PSF-A546_Pos006_S001	00-BqpT4yevA6KWbYKNKjsiFm
-0.0217764	-0.0367634	0.999087	um	Nucleus	Nucleus Ellipsoid Axis A	0.000	1.000	565	100000564	100000001	Mock anti-PSF-A546 8C-S-PSF V2.00	0	5. Mock and anti-PSF-A546_Pos006_S001	00-BqpT4yevA6KWbYKNKjsiFm
-0.0246706	0.0200632	0.999494	um	Nucleus	Nucleus Ellipsoid Axis A	0.000	1.000	566	100000565	100000002	Mock anti-PSF-A546 8C-S-PSF V2.00	0	5. Mock and anti-PSF-A546_Pos006_S001	00-BqpT4yevA6KWbYKNKjsiFm
0.0806096	-0.00556629	0.99673	um	Nucleus	Nucleus Ellipsoid Axis A	0.000	1.000	567	100000566	100000003	Mock anti-PSF-A546 8C-S-PSF V2.00	0	5. Mock and anti-PSF-A546_Pos006_S001	00-BqpT4yevA6KWbYKNKjsiFm
-0.012216	-0.0139073	0.999829	um	Nucleus	Nucleus Ellipsoid Axis A	0.000	1.000	568	100000567	100000004	Mock anti-PSF-A546 8C-S-PSF V2.00	0	5. Mock and anti-PSF-A546_Pos006_S001	00-BqpT4yevA6KWbYKNKjsiFm
0.0562631	-0.0191969	0.998231	um	Nucleus	Nucleus Ellipsoid Axis A	0.000	1.000	569	100000568	100000005	Mock anti-PSF-A546 8C-S-PSF V2.00	0	5. Mock and anti-PSF-A546_Pos006_S001	00-BqpT4yevA6KWbYKNKjsiFm
-0.00284049	0.0100046	0.999946	um	Nucleus	Nucleus Ellipsoid Axis A	0.000	1.000	570	100000569	100000006	Mock anti-PSF-A546 8C-S-PSF V2.00	0	5. Mock and anti-PSF-A546_Pos006_S001	00-BqpT4yevA6KWbYKNKjsiFm
-0.0210178	-0.0259737	0.999442	um	Nucleus	Nucleus Ellipsoid Axis A	0.000	1.000	571	100000570	100000007	Mock anti-PSF-A546 8C-S-PSF V2.00	0	5. Mock and anti-PSF-A546_Pos006_S001	00-BqpT4yevA6KWbYKNKjsiFm
-0.0398706	0.029179	0.998779	um	Nucleus	Nucleus Ellipsoid Axis A	0.000	1.000	572	100000571	100000008	Mock anti-PSF-A546 8C-S-PSF V2.00	0	5. Mock and anti-PSF-A546_Pos006_S001	00-BqpT4yevA6KWbYKNKjsiFm
-0.0131641	-0.0367424	0.999238	um	Nucleus	Nucleus Ellipsoid Axis A	0.000	1.000	573	100000572	100000009	Mock anti-PSF-A546 8C-S-PSF V2.00	0	5. Mock and anti-PSF-A546_Pos006_S001	00-BqpT4yevA6KWbYKNKjsiFm
0.0167551	0.0525247	-0.998479	um	Nucleus	Nucleus Ellipsoid Axis A	0.000	1.000	574	100000573	100000010	Mock anti-PSF-A546 8C-S-PSF V2.00	0	5. Mock and anti-PSF-A546_Pos006_S001	00-BqpT4yevA6KWbYKNKjsiFm
-0.0233846	0.0682581	0.997394	um	Nucleus	Nucleus Ellipsoid Axis A	0.000	1.000	575	100000574	100000011	Mock anti-PSF-A546 8C-S-PSF V2.00	0	5. Mock and anti-PSF-A546_Pos006_S001	00-BqpT4yevA6KWbYKNKjsiFm
0.0569391	-0.0517883	0.997034	um	Nucleus	Nucleus Ellipsoid Axis A	0.000	1.000	576	100000575	100000012	Mock anti-PSF-A546 8C-S-PSF V2.00	0	5. Mock and anti-PSF-A546_Pos006_S001	00-BqpT4yevA6KWbYKNKjsiFm
0.0155009	-0.0468918	0.99878	um	Nucleus	Nucleus Ellipsoid Axis A	0.000	1.000	577	100000576	100000013	Mock anti-PSF-A546 8C-S-PSF V2.00	0	5. Mock and anti-PSF-A546_Pos006_S001	00-BqpT4yevA6KWbYKNKjsiFm
0.00993102	0.0103911	0.999897	um	Nucleus	Nucleus Ellipsoid Axis A	0.000	1.000	578	100000577	100000014	Mock anti-PSF-A546 8C-S-PSF V2.00	0	5. Mock and anti-PSF-A546_Pos006_S001	00-BqpT4yevA6KWbYKNKjsiFm
0.0885428	-0.0139999	0.995974	um	Nucleus	Nucleus Ellipsoid Axis A	0.000	1.000	579	100000578	100000015	Mock anti-PSF-A546 8C-S-PSF V2.00	0	5. Mock and anti-PSF-A546_Pos006_S001	00-BqpT4yevA6KWbYKNKjsiFm
-0.0595693	-0.0324961	0.997695	um	Nucleus	Nucleus Ellipsoid Axis A	0.000	1.000	580	100000579	100000016	Mock anti-PSF-A546 8C-S-PSF V2.00	0	5. Mock and anti-PSF-A546_Pos006_S001	00-BqpT4yevA6KWbYKNKjsiFm
-0.0697952	0.0672706	0.995291	um	Nucleus	Nucleus Ellipsoid Axis A	0.000	1.000	581	100000580	100000017	Mock anti-PSF-A546 8C-S-PSF V2.00	0	5. Mock and anti-PSF-A546_Pos006_S001	00-BqpT4yevA6KWbYKNKjsiFm
0.00641915	-0.0831281	-0.996518	um	Nucleus	Nucleus Ellipsoid Axis A	0.000	1.000	582	100000581	100000018	Mock anti-PSF-A546 8C-S-PSF V2.00	0	5. Mock and anti-PSF-A546_Pos006_S001	00-BqpT4yevA6KWbYKNKjsiFm
0.0014572	-0.0109664	0.999939	um	Nucleus	Nucleus Ellipsoid Axis A	0.000	1.000	583	100000582	100000019	Mock anti-PSF-A546 8C-S-PSF V2.00	0	5. Mock and anti-PSF-A546_Pos006_S001	00-BqpT4yevA6KWbYKNKjsiFm
-0.115702	0.581732	0.805109	um	Nucleus	Nucleus Ellipsoid Axis A	0.000	1.000	584	100000583	100000020	Mock anti-PSF-A546 8C-S-PSF V2.00	0	5. Mock and anti-PSF-A546_Pos006_S001	00-BqpT4yevA6KWbYKNKjsiFm
-0.0354787	0.0136548	0.999277	um	Nucleus	Nucleus Ellipsoid Axis A	0.000	1.000	585	100000584	100000021	Mock anti-PSF-A546 8C-S-PSF V2.00	0	5. Mock and anti-PSF-A546_Pos006_S001	00-BqpT4yevA6KWbYKNKjsiFm
0.00927454	0.0960401	0.995334	um	Nucleus	Nucleus Ellipsoid Axis A	0.000	1.000	586	100000585	100000022	Mock anti-PSF-A546 8C-S-PSF V2.00	0	5. Mock and anti-PSF-A546_Pos006_S001	00-BqpT4yevA6KWbYKNKjsiFm
0.00178033	0.0100614	0.999948	um	Nucleus	Nucleus Ellipsoid Axis A	0.000	1.000	587	100000586	100000023	Mock anti-PSF-A546 8C-S-PSF V2.00	0	5. Mock and anti-PSF-A546_Pos006_S001	00-BqpT4yevA6KWbYKNKjsiFm
0.0518583	-0.00355108	0.998648	um	Nucleus	Nucleus Ellipsoid Axis A	0.000	1.000	588	100000587	100000024	Mock anti-PSF-A546 8C-S-PSF V2.00	0	5. Mock and anti-PSF-A546_Pos006_S001	00-BqpT4yevA6KWbYKNKjsiFm
-0.0697709	-0.0028552	0.997559	um	Nucleus	Nucleus Ellipsoid Axis A	0.000	1.000	589	100000588	100000025	Mock anti-PSF-A546 8C-S-PSF V2.00	0	5. Mock and anti-PSF-A546_Pos006_S001	00-BqpT4yevA6KWbYKNKjsiFm
0.00537534	0.0586225	0.998266	um	Nucleus	Nucleus Ellipsoid Axis A	0.000	1.000	590	100000589	100000026	Mock anti-PSF-A546 8C-S-PSF V2.00	0	5. Mock and anti-PSF-A546_Pos006_S001	00-BqpT4yevA6KWbYKNKjsiFm
-0.0366617	-0.11739	0.992409	um	Nucleus	Nucleus Ellipsoid Axis A	0.000	1.000	591	100000590	100000027	Mock anti-PSF-A546 8C-S-PSF V2.00	0	5. Mock and anti-PSF-A546_Pos006_S001	00-BqpT4yevA6KWbYKNKjsiFm
0.0121932	-0.00550086	0.999911	um	Nucleus	Nucleus Ellipsoid Axis A	0.000	1.000	592	100000591	100000028	Mock anti-PSF-A546 8C-S-PSF V2.00	0	5. Mock and anti-PSF-A546_Pos006_S001	00-BqpT4yevA6KWbYKNKjsiFm
-0.0212215	0.0738529	0.997043	um	Nucleus	Nucleus Ellipsoid Axis A	0.000	1.000	593	100000592	100000029	Mock anti-PSF-A546 8C-S-PSF V2.00	0	5. Mock and anti-PSF-A546_Pos006_S001	00-BqpT4yevA6KWbYKNKjsiFm
-0.0246885	-0.0577976	0.998023	um	Nucleus	Nucleus Ellipsoid Axis A	0.000	1.000	594	100000593	100000030	Mock anti-PSF-A546 8C-S-PSF V2.00	0	5. Mock and anti-PSF-A546_Pos006_S001	00-BqpT4yevA6KWbYKNKjsiFm
0.0253174	0.0409048	-0.998842	um	Nucleus	Nucleus Ellipsoid Axis A	0.000	1.000	595	100000594	100000031	Mock anti-PSF-A546 8C-S-PSF V2.00	0	5. Mock and anti-PSF-A546_Pos006_S001	00-BqpT4yevA6KWbYKNKjsiFm
-0.0184179	0.0181287	0.999666	um	Nucleus	Nucleus Ellipsoid Axis A	0.000	1.000	596	100000595	100000032	Mock anti-PSF-A546 8C-S-PSF V2.00	0	5. Mock and anti-PSF-A546_Pos006_S001	00-BqpT4yevA6KWbYKNKjsiFm
-0.0415401	-0.57678	-0.815843	um	Nucleus	Nucleus Ellipsoid Axis A	0.000	1.000	597	100000596	100000033	Mock anti-PSF-A546 8C-S-PSF V2.00	0	5. Mock and anti-PSF-A546_Pos006_S001	00-BqpT4yevA6KWbYKNKjsiFm
0.00157196	0.0819791	-0.996633	um	Nucleus	Nucleus Ellipsoid Axis A	0.000	1.000	598	100000597	100000034	Mock anti-PSF-A546 8C-S-PSF V2.00	0	5. Mock and anti-PSF-A546_Pos006_S001	00-BqpT4yevA6KWbYKNKjsiFm
-0.142145	-7.71389e-006	0.989846	um	Nucleus	Nucleus Ellipsoid Axis A	0.000	1.000	599	100000598	100000035	Mock anti-PSF-A546 8C-S-PSF V2.00	0	5. Mock and anti-PSF-A546_Pos006_S001	00-BqpT4yevA6KWbYKNKjsiFm
0.020386	-0.0735961	0.99708	um	Nucleus	Nucleus Ellipsoid Axis A	0.000	1.000	600	100000599	100000036	Mock anti-PSF-A546 8C-S-PSF V2.00	0	5. Mock and anti-PSF-A546_Pos006_S001	00-BqpT4yevA6KWbYKNKjsiFm
-0.0526809	-0.0245396	0.99831	um	Nucleus	Nucleus Ellipsoid Axis A	0.000	1.000	601	100000600	100000037	Mock anti-PSF-A546 8C-S-PSF V2.00	0	5. Mock and anti-PSF-A546_Pos006_S001	00-BqpT4yevA6KWbYKNKjsiFm
-0.00245371	0.0545501	0.998508	um	Nucleus	Nucleus Ellipsoid Axis A	0.000	1.000	602	100000601	100000038	Mock anti-PSF-A546 8C-S-PSF V2.00	0	5. Mock and anti-PSF-A546_Pos006_S001	00-BqpT4yevA6KWbYKNKjsiFm
0.0461797	-0.0659719	0.996752	um	Nucleus	Nucleus Ellipsoid Axis A	0.000	1.000	603	100000602	100000039	Mock anti-PSF-A546 8C-S-PSF V2.00	0	5. Mock and anti-PSF-A546_Pos006_S001	00-BqpT4yevA6KWbYKNKjsiFm
0.0371476	-0.0281587	0.998913	um	Nucleus	Nucleus Ellipsoid Axis A	0.000	1.000	604	100000603	100000040	Mock anti-PSF-A546 8C-S-PSF V2.00	0	5. Mock and anti-PSF-A546_Pos006_S001	00-BqpT4yevA6KWbYKNKjsiFm
-0.00063547	0.00587884	0.999983	um	Nucleus	Nucleus Ellipsoid Axis A	0.000	1.000	605	100000604	100000041	Mock anti-PSF-A546 8C-S-PSF V2.00	0	5. Mock and anti-PSF-A546_Pos006_S001	00-BqpT4yevA6KWbYKNKjsiFm
-0.00162915	-0.0333255	0.999443	um	Nucleus	Nucleus Ellipsoid Axis A	0.000	1.000	606	100000605	100000042	Mock anti-PSF-A546 8C-S-PSF V2.00	0	5. Mock and anti-PSF-A546_Pos006_S001	00-BqpT4yevA6KWbYKNKjsiFm
0.05592	-0.0483949	0.997262	um	Nucleus	Nucleus Ellipsoid Axis A	0.000	1.000	607	100000606	100000043	Mock anti-PSF-A546 8C-S-PSF V2.00	0	5. Mock and anti-PSF-A546_Pos006_S001	00-BqpT4yevA6KWbYKNKjsiFm
0.034421	-0.0755097	0.996551	um	Nucleus	Nucleus Ellipsoid Axis A	0.000	1.000	608	100000607	100000044	Mock anti-PSF-A546 8C-S-PSF V2.00	0	5. Mock and anti-PSF-A546_Pos006_S001	00-BqpT4yevA6KWbYKNKjsiFm
0.0271218	0.00517684	0.999619	um	Nucleus	Nucleus Ellipsoid Axis A	0.000	1.000	609	100000608	100000045	Mock anti-PSF-A546 8C-S-PSF V2.00	0	5. Mock and anti-PSF-A546_Pos006_S001	00-BqpT4yevA6KWbYKNKjsiFm
0.0222914	-0.0271014	0.999384	um	Nucleus	Nucleus Ellipsoid Axis A	0.000	1.000	610	100000609	100000046	Mock anti-PSF-A546 8C-S-PSF V2.00	0	5. Mock and anti-PSF-A546_Pos006_S001	00-BqpT4yevA6KWbYKNKjsiFm
-0.00786211	-0.00672031	0.999947	um	Nucleus	Nucleus Ellipsoid Axis A	0.000	1.000	611	100000610	100000047	Mock anti-PSF-A546 8C-S-PSF V2.00	0	5. Mock and anti-PSF-A546_Pos006_S001	00-BqpT4yevA6KWbYKNKjsiFm
-0.0338345	-0.0460123	0.998368	um	Nucleus	Nucleus Ellipsoid Axis A	0.000	1.000	612	100000611	100000048	Mock anti-PSF-A546 8C-S-PSF V2.00	0	5. Mock and anti-PSF-A546_Pos006_S001	00-BqpT4yevA6KWbYKNKjsiFm
-0.0319868	-0.0187902	0.999312	um	Nucleus	Nucleus Ellipsoid Axis A	0.000	1.000	613	100000612	100000049	Mock anti-PSF-A546 8C-S-PSF V2.00	0	5. Mock and anti-PSF-A546_Pos006_S001	00-BqpT4yevA6KWbYKNKjsiFm
0.00107449	-0.0721419	0.997394	um	Nucleus	Nucleus Ellipsoid Axis A	0.000	1.000	614	100000613	100000050	Mock anti-PSF-A546 8C-S-PSF V2.00	0	5. Mock and anti-PSF-A546_Pos006_S001	00-BqpT4yevA6KWbYKNKjsiFm
-0.00918752	0.0268731	0.999597	um	Nucleus	Nucleus Ellipsoid Axis A	0.000	1.000	615	100000614	100000051	Mock anti-PSF-A546 8C-S-PSF V2.00	0	5. Mock and anti-PSF-A546_Pos006_S001	00-BqpT4yevA6KWbYKNKjsiFm
-0.0296767	-0.0507126	0.998272	um	Nucleus	Nucleus Ellipsoid Axis A	0.000	1.000	616	100000615	100000052	Mock anti-PSF-A546 8C-S-PSF V2.00	0	5. Mock and anti-PSF-A546_Pos006_S001	00-BqpT4yevA6KWbYKNKjsiFm
-0.102693	0.0146109	0.994606	um	Nucleus	Nucleus Ellipsoid Axis A	0.000	1.000	617	100000616	100000053	Mock anti-PSF-A546 8C-S-PSF V2.00	0	5. Mock and anti-PSF-A546_Pos006_S001	00-BqpT4yevA6KWbYKNKjsiFm
-0.0097786	-0.00492972	0.99994	um	Nucleus	Nucleus Ellipsoid Axis A	0.000	1.000	618	100000617	100000054	Mock anti-PSF-A546 8C-S-PSF V2.00	0	5. Mock and anti-PSF-A546_Pos006_S001	00-BqpT4yevA6KWbYKNKjsiFm
0.0445098	-0.0282964	0.998608	um	Nucleus	Nucleus Ellipsoid Axis A	0.000	1.000	619	100000618	100000055	Mock anti-PSF-A546 8C-S-PSF V2.00	0	5. Mock and anti-PSF-A546_Pos006_S001	00-BqpT4yevA6KWbYKNKjsiFm
0.0660174	-0.0811567	0.994513	um	Nucleus	Nucleus Ellipsoid Axis A	0.000	1.000	620	100000619	100000056	Mock anti-PSF-A546 8C-S-PSF V2.00	0	5. Mock and anti-PSF-A546_Pos006_S001	00-BqpT4yevA6KWbYKNKjsiFm
-0.0553612	-0.0434223	0.997522	um	Nucleus	Nucleus Ellipsoid Axis A	0.000	1.000	621	100000620	100000057	Mock anti-PSF-A546 8C-S-PSF V2.00	0	5. Mock and anti-PSF-A546_Pos006_S001	00-BqpT4yevA6KWbYKNKjsiFm
-0.0328556	0.010094	0.999409	um	Nucleus	Nucleus Ellipsoid Axis A	0.000	1.000	622	100000621	100000058	Mock anti-PSF-A546 8C-S-PSF V2.00	0	5. Mock and anti-PSF-A546_Pos006_S001	00-BqpT4yevA6KWbYKNKjsiFm
0.017988	-0.0535361	0.998404	um	Nucleus	Nucleus Ellipsoid Axis A	0.000	1.000	623	100000622	100000059	Mock anti-PSF-A546 8C-S-PSF V2.00	0	5. Mock and anti-PSF-A546_Pos006_S001	00-BqpT4yevA6KWbYKNKjsiFm
-0.0342634	-0.072555	0.996776	um	Nucleus	Nucleus Ellipsoid Axis A	0.000	1.000	624	100000623	100000060	Mock anti-PSF-A546 8C-S-PSF V2.00	0	5. Mock and anti-PSF-A546_Pos006_S001	00-BqpT4yevA6KWbYKNKjsiFm
-0.1051	0.0793916	0.991288	um	Nucleus	Nucleus Ellipsoid Axis A	0.000	1.000	625	100000624	100000061	Mock anti-PSF-A546 8C-S-PSF V2.00	0	5. Mock and anti-PSF-A546_Pos006_S001	00-BqpT4yevA6KWbYKNKjsiFm
0.030958	0.0373499	0.998823	um	Nucleus	Nucleus Ellipsoid Axis A	0.000	1.000	626	100000625	100000062	Mock anti-PSF-A546 8C-S-PSF V2.00	0	5. Mock and anti-PSF-A546_Pos006_S001	00-BqpT4yevA6KWbYKNKjsiFm
-0.0379379	0.0306043	0.998811	um	Nucleus	Nucleus Ellipsoid Axis A	0.000	1.000	627	100000626	100000063	Mock anti-PSF-A546 8C-S-PSF V2.00	0	5. Mock and anti-PSF-A546_Pos006_S001	00-BqpT4yevA6KWbYKNKjsiFm
-0.00162635	0.0709917	0.997476	um	Nucleus	Nucleus Ellipsoid Axis A	0.000	1.000	628	100000627	100000064	Mock anti-PSF-A546 8C-S-PSF V2.00	0	5. Mock and anti-PSF-A546_Pos006_S001	00-BqpT4yevA6KWbYKNKjsiFm
-0.00931283	0.00281311	0.999953	um	Nucleus	Nucleus Ellipsoid Axis A	0.000	1.000	629	100000628	100000065	Mock anti-PSF-A546 8C-S-PSF V2.00	0	5. Mock and anti-PSF-A546_Pos006_S001	00-BqpT4yevA6KWbYKNKjsiFm
-0.0125381	-0.0229719	0.999658	um	Nucleus	Nucleus Ellipsoid Axis A	0.000	1.000	630	100000629	100000066	Mock anti-PSF-A546 8C-S-PSF V2.00	0	5. Mock and anti-PSF-A546_Pos006_S001	00-BqpT4yevA6KWbYKNKjsiFm
-0.103046	0.0600449	0.992863	um	Nucleus	Nucleus Ellipsoid Axis A	0.000	1.000	631	100000630	100000067	Mock anti-PSF-A546 8C-S-PSF V2.00	0	5. Mock and anti-PSF-A546_Pos006_S001	00-BqpT4yevA6KWbYKNKjsiFm
0.0121347	0.109952	0.993863	um	Nucleus	Nucleus Ellipsoid Axis A	0.000	1.000	632	100000631	100000068	Mock anti-PSF-A546 8C-S-PSF V2.00	0	5. Mock and anti-PSF-A546_Pos006_S001	00-BqpT4yevA6KWbYKNKjsiFm
-0.0131606	-0.0575834	0.998254	um	Nucleus	Nucleus Ellipsoid Axis A	0.000	1.000	633	100000632	100000069	Mock anti-PSF-A546 8C-S-PSF V2.00	0	5. Mock and anti-PSF-A546_Pos006_S001	00-BqpT4yevA6KWbYKNKjsiFm
-0.0157518	0.0359915	0.999228	um	Nucleus	Nucleus Ellipsoid Axis A	0.000	1.000	634	100000633	100000070	Mock anti-PSF-A546 8C-S-PSF V2.00	0	5. Mock and anti-PSF-A546_Pos006_S001	00-BqpT4yevA6KWbYKNKjsiFm
-0.0393826	0.0148117	0.999114	um	Nucleus	Nucleus Ellipsoid Axis A	0.000	1.000	635	100000634	100000071	Mock anti-PSF-A546 8C-S-PSF V2.00	0	5. Mock and anti-PSF-A546_Pos006_S001	00-BqpT4yevA6KWbYKNKjsiFm
0.0107428	0.0109713	0.999882	um	Nucleus	Nucleus Ellipsoid Axis A	0.000	1.000	636	100000635	100000072	Mock anti-PSF-A546 8C-S-PSF V2.00	0	5. Mock and anti-PSF-A546_Pos006_S001	00-BqpT4yevA6KWbYKNKjsiFm
-0.0197525	-0.0269654	0.999441	um	Nucleus	Nucleus Ellipsoid Axis A	0.000	1.000	637	100000636	100000073	Mock anti-PSF-A546 8C-S-PSF V2.00	0	5. Mock and anti-PSF-A546_Pos006_S001	00-BqpT4yevA6KWbYKNKjsiFm
0.0344121	0.000346901	0.999408	um	Nucleus	Nucleus Ellipsoid Axis A	0.000	1.000	638	100000637	100000074	Mock anti-PSF-A546 8C-S-PSF V2.00	0	5. Mock and anti-PSF-A546_Pos006_S001	00-BqpT4yevA6KWbYKNKjsiFm
-0.0421754	-0.0602683	0.997291	um	Nucleus	Nucleus Ellipsoid Axis A	0.000	1.000	639	100000638	100000075	Mock anti-PSF-A546 8C-S-PSF V2.00	0	5. Mock and anti-PSF-A546_Pos006_S001	00-BqpT4yevA6KWbYKNKjsiFm
0.0901616	0.00760072	-0.995898	um	Nucleus	Nucleus Ellipsoid Axis A	0.000	1.000	640	100000639	100000076	Mock anti-PSF-A546 8C-S-PSF V2.00	0	5. Mock and anti-PSF-A546_Pos006_S001	00-BqpT4yevA6KWbYKNKjsiFm
0.0173496	-0.079718	0.996666	um	Nucleus	Nucleus Ellipsoid Axis A	0.000	1.000	641	100000640	100000077	Mock anti-PSF-A546 8C-S-PSF V2.00	0	5. Mock and anti-PSF-A546_Pos006_S001	00-BqpT4yevA6KWbYKNKjsiFm
0.0158955	-0.0184284	0.999704	um	Nucleus	Nucleus Ellipsoid Axis A	0.000	1.000	642	100000641	100000078	Mock anti-PSF-A546 8C-S-PSF V2.00	0	5. Mock and anti-PSF-A546_Pos006_S001	00-BqpT4yevA6KWbYKNKjsiFm
-0.0206569	0.00405807	0.999778	um	Nucleus	Nucleus Ellipsoid Axis A	0.000	1.000	643	100000642	100000079	Mock anti-PSF-A546 8C-S-PSF V2.00	0	5. Mock and anti-PSF-A546_Pos006_S001	00-BqpT4yevA6KWbYKNKjsiFm
0.00423358	-0.0228893	0.999729	um	Nucleus	Nucleus Ellipsoid Axis A	0.000	1.000	644	100000643	100000080	Mock anti-PSF-A546 8C-S-PSF V2.00	0	5. Mock and anti-PSF-A546_Pos006_S001	00-BqpT4yevA6KWbYKNKjsiFm
-0.0380661	0.0370986	0.998586	um	Nucleus	Nucleus Ellipsoid Axis A	0.000	1.000	645	100000644	100000081	Mock anti-PSF-A546 8C-S-PSF V2.00	0	5. Mock and anti-PSF-A546_Pos006_S001	00-BqpT4yevA6KWbYKNKjsiFm
-0.00227544	-0.0366203	0.999327	um	Nucleus	Nucleus Ellipsoid Axis A	0.000	1.000	646	100000645	100000082	Mock anti-PSF-A546 8C-S-PSF V2.00	0	5. Mock and anti-PSF-A546_Pos006_S001	00-BqpT4yevA6KWbYKNKjsiFm
-0.00230449	-0.042318	0.999102	um	Nucleus	Nucleus Ellipsoid Axis A	0.000	1.000	647	100000646	100000083	Mock anti-PSF-A546 8C-S-PSF V2.00	0	5. Mock and anti-PSF-A546_Pos006_S001	00-BqpT4yevA6KWbYKNKjsiFm
0.305243	-0.332873	0.892201	um	Nucleus	Nucleus Ellipsoid Axis A	0.000	1.000	648	100000647	100000084	Mock anti-PSF-A546 8C-S-PSF V2.00	0	5. Mock and anti-PSF-A546_Pos006_S001	00-BqpT4yevA6KWbYKNKjsiFm
-0.0404266	-0.112731	-0.992803	um	Nucleus	Nucleus Ellipsoid Axis A	0.000	1.000	649	100000648	100000085	Mock anti-PSF-A546 8C-S-PSF V2.00	0	5. Mock and anti-PSF-A546_Pos006_S001	00-BqpT4yevA6KWbYKNKjsiFm
-0.0689055	-0.0457387	0.996574	um	Nucleus	Nucleus Ellipsoid Axis A	0.000	1.000	650	100000649	100000086	Mock anti-PSF-A546 8C-S-PSF V2.00	0	5. Mock and anti-PSF-A546_Pos006_S001	00-BqpT4yevA6KWbYKNKjsiFm
-0.0136858	-0.0103353	0.999853	um	Nucleus	Nucleus Ellipsoid Axis A	0.000	1.000	651	100000650	100000087	Mock anti-PSF-A546 8C-S-PSF V2.00	0	5. Mock and anti-PSF-A546_Pos006_S001	00-BqpT4yevA6KWbYKNKjsiFm
-0.079301	0.155569	0.984637	um	Nucleus	Nucleus Ellipsoid Axis A	0.000	1.000	652	100000651	100000088	Mock anti-PSF-A546 8C-S-PSF V2.00	0	5. Mock and anti-PSF-A546_Pos006_S001	00-BqpT4yevA6KWbYKNKjsiFm
-0.0101315	0.0588871	0.998213	um	Nucleus	Nucleus Ellipsoid Axis A	0.000	1.000	653	100000652	100000089	Mock anti-PSF-A546 8C-S-PSF V2.00	0	5. Mock and anti-PSF-A546_Pos006_S001	00-BqpT4yevA6KWbYKNKjsiFm
0.0207722	-0.00564976	0.999768	um	Nucleus	Nucleus Ellipsoid Axis A	0.000	1.000	654	100000653	100000090	Mock anti-PSF-A546 8C-S-PSF V2.00	0	5. Mock and anti-PSF-A546_Pos006_S001	00-BqpT4yevA6KWbYKNKjsiFm
-0.0170192	0.00628336	0.999835	um	Nucleus	Nucleus Ellipsoid Axis A	0.000	1.000	655	100000654	100000091	Mock anti-PSF-A546 8C-S-PSF V2.00	0	5. Mock and anti-PSF-A546_Pos006_S001	00-BqpT4yevA6KWbYKNKjsiFm
-0.0117104	-0.0519446	0.998581	um	Nucleus	Nucleus Ellipsoid Axis A	0.000	1.000	656	100000655	100000092	Mock anti-PSF-A546 8C-S-PSF V2.00	0	5. Mock and anti-PSF-A546_Pos006_S001	00-BqpT4yevA6KWbYKNKjsiFm
-0.0101537	0.0291113	0.999525	um	Nucleus	Nucleus Ellipsoid Axis A	0.000	1.000	657	100000656	100000093	Mock anti-PSF-A546 8C-S-PSF V2.00	0	5. Mock and anti-PSF-A546_Pos006_S001	00-BqpT4yevA6KWbYKNKjsiFm
0.00233685	-0.00806599	0.999965	um	Nucleus	Nucleus Ellipsoid Axis A	0.000	1.000	658	100000657	100000094	Mock anti-PSF-A546 8C-S-PSF V2.00	0	5. Mock and anti-PSF-A546_Pos006_S001	00-BqpT4yevA6KWbYKNKjsiFm
0.00353534	-0.0861136	0.996279	um	Nucleus	Nucleus Ellipsoid Axis A	0.000	1.000	659	100000658	100000095	Mock anti-PSF-A546 8C-S-PSF V2.00	0	5. Mock and anti-PSF-A546_Pos006_S001	00-BqpT4yevA6KWbYKNKjsiFm
-0.0678024	-0.0697049	-0.995261	um	Nucleus	Nucleus Ellipsoid Axis A	0.000	1.000	660	100000659	100000096	Mock anti-PSF-A546 8C-S-PSF V2.00	0	5. Mock and anti-PSF-A546_Pos006_S001	00-BqpT4yevA6KWbYKNKjsiFm
-0.0233965	0.0421577	0.998837	um	Nucleus	Nucleus Ellipsoid Axis A	0.000	1.000	661	100000660	100000097	Mock anti-PSF-A546 8C-S-PSF V2.00	0	5. Mock and anti-PSF-A546_Pos006_S001	00-BqpT4yevA6KWbYKNKjsiFm
-0.0265622	-0.0120771	0.999574	um	Nucleus	Nucleus Ellipsoid Axis A	0.000	1.000	662	100000661	100000098	Mock anti-PSF-A546 8C-S-PSF V2.00	0	5. Mock and anti-PSF-A546_Pos006_S001	00-BqpT4yevA6KWbYKNKjsiFm
0.00865054	-0.0143398	0.99986	um	Nucleus	Nucleus Ellipsoid Axis A	0.000	1.000	663	100000662	100000099	Mock anti-PSF-A546 8C-S-PSF V2.00	0	5. Mock and anti-PSF-A546_Pos006_S001	00-BqpT4yevA6KWbYKNKjsiFm
0.0172634	0.0255012	0.999526	um	Nucleus	Nucleus Ellipsoid Axis A	0.000	1.000	664	100000663	100000100	Mock anti-PSF-A546 8C-S-PSF V2.00	0	5. Mock and anti-PSF-A546_Pos006_S001	00-BqpT4yevA6KWbYKNKjsiFm
0.0454752	0.00976358	0.998918	um	Nucleus	Nucleus Ellipsoid Axis A	0.000	1.000	665	100000664	100000101	Mock anti-PSF-A546 8C-S-PSF V2.00	0	5. Mock and anti-PSF-A546_Pos006_S001	00-BqpT4yevA6KWbYKNKjsiFm
0.116416	-0.00314902	0.993196	um	Nucleus	Nucleus Ellipsoid Axis A	0.000	1.000	666	100000665	100000102	Mock anti-PSF-A546 8C-S-PSF V2.00	0	5. Mock and anti-PSF-A546_Pos006_S001	00-BqpT4yevA6KWbYKNKjsiFm
0.0161934	-0.0711061	-0.997337	um	Nucleus	Nucleus Ellipsoid Axis A	0.000	1.000	667	100000666	100000103	Mock anti-PSF-A546 8C-S-PSF V2.00	0	5. Mock and anti-PSF-A546_Pos006_S001	00-BqpT4yevA6KWbYKNKjsiFm
0.0417088	-0.0269119	0.998767	um	Nucleus	Nucleus Ellipsoid Axis A	0.000	1.000	668	100000667	100000104	Mock anti-PSF-A546 8C-S-PSF V2.00	0	5. Mock and anti-PSF-A546_Pos006_S001	00-BqpT4yevA6KWbYKNKjsiFm
-0.00166481	-0.054394	0.998518	um	Nucleus	Nucleus Ellipsoid Axis A	0.000	1.000	669	100000668	100000105	Mock anti-PSF-A546 8C-S-PSF V2.00	0	5. Mock and anti-PSF-A546_Pos006_S001	00-BqpT4yevA6KWbYKNKjsiFm
-0.0128645	0.0703454	0.99744	um	Nucleus	Nucleus Ellipsoid Axis A	0.000	1.000	670	100000669	100000106	Mock anti-PSF-A546 8C-S-PSF V2.00	0	5. Mock and anti-PSF-A546_Pos006_S001	00-BqpT4yevA6KWbYKNKjsiFm
-0.0235032	0.00531031	0.99971	um	Nucleus	Nucleus Ellipsoid Axis A	0.000	1.000	671	100000670	100000107	Mock anti-PSF-A546 8C-S-PSF V2.00	0	5. Mock and anti-PSF-A546_Pos006_S001	00-BqpT4yevA6KWbYKNKjsiFm
-0.0515541	0.0617485	0.996759	um	Nucleus	Nucleus Ellipsoid Axis A	0.000	1.000	672	100000671	100000108	Mock anti-PSF-A546 8C-S-PSF V2.00	0	5. Mock and anti-PSF-A546_Pos006_S001	00-BqpT4yevA6KWbYKNKjsiFm
-0.0607406	0.0174053	0.998002	um	Nucleus	Nucleus Ellipsoid Axis A	0.000	1.000	673	100000672	100000109	Mock anti-PSF-A546 8C-S-PSF V2.00	0	5. Mock and anti-PSF-A546_Pos006_S001	00-BqpT4yevA6KWbYKNKjsiFm
0.0215743	0.00261517	0.999764	um	Nucleus	Nucleus Ellipsoid Axis A	0.000	1.000	674	100000673	100000110	Mock anti-PSF-A546 8C-S-PSF V2.00	0	5. Mock and anti-PSF-A546_Pos006_S001	00-BqpT4yevA6KWbYKNKjsiFm
0.0193417	0.0750152	0.996995	um	Nucleus	Nucleus Ellipsoid Axis A	0.000	1.000	675	100000674	100000111	Mock anti-PSF-A546 8C-S-PSF V2.00	0	5. Mock and anti-PSF-A546_Pos006_S001	00-BqpT4yevA6KWbYKNKjsiFm
0.0682647	0.013353	0.997578	um	Nucleus	Nucleus Ellipsoid Axis A	0.000	1.000	676	100000675	100000112	Mock anti-PSF-A546 8C-S-PSF V2.00	0	5. Mock and anti-PSF-A546_Pos006_S001	00-BqpT4yevA6KWbYKNKjsiFm
-0.0533421	-0.126921	-0.990478	um	Nucleus	Nucleus Ellipsoid Axis A	0.000	1.000	677	100000676	100000113	Mock anti-PSF-A546 8C-S-PSF V2.00	0	5. Mock and anti-PSF-A546_Pos006_S001	00-BqpT4yevA6KWbYKNKjsiFm
0.0430516	-0.144784	-0.988526	um	Nucleus	Nucleus Ellipsoid Axis A	0.000	1.000	678	100000677	100000114	Mock anti-PSF-A546 8C-S-PSF V2.00	0	5. Mock and anti-PSF-A546_Pos006_S001	00-BqpT4yevA6KWbYKNKjsiFm
-0.0408586	-0.00801024	-0.999133	um	Nucleus	Nucleus Ellipsoid Axis A	0.000	1.000	679	100000678	100000115	Mock anti-PSF-A546 8C-S-PSF V2.00	0	5. Mock and anti-PSF-A546_Pos006_S001	00-BqpT4yevA6KWbYKNKjsiFm
-0.00198863	0.0156266	0.999876	um	Nucleus	Nucleus Ellipsoid Axis A	0.000	1.000	680	100000679	100000116	Mock anti-PSF-A546 8C-S-PSF V2.00	0	5. Mock and anti-PSF-A546_Pos006_S001	00-BqpT4yevA6KWbYKNKjsiFm
-0.0305509	-0.0975108	-0.994765	um	Nucleus	Nucleus Ellipsoid Axis A	0.000	1.000	681	100000680	100000117	Mock anti-PSF-A546 8C-S-PSF V2.00	0	5. Mock and anti-PSF-A546_Pos006_S001	00-BqpT4yevA6KWbYKNKjsiFm
0.0246163	-0.116993	-0.992828	um	Nucleus	Nucleus Ellipsoid Axis A	0.000	1.000	682	100000681	100000118	Mock anti-PSF-A546 8C-S-PSF V2.00	0	5. Mock and anti-PSF-A546_Pos006_S001	00-BqpT4yevA6KWbYKNKjsiFm
0.000171249	0.0217637	0.999763	um	Nucleus	Nucleus Ellipsoid Axis A	0.000	1.000	683	100000682	100000119	Mock anti-PSF-A546 8C-S-PSF V2.00	0	5. Mock and anti-PSF-A546_Pos006_S001	00-BqpT4yevA6KWbYKNKjsiFm
-0.00607127	-0.041156	-0.999134	um	Nucleus	Nucleus Ellipsoid Axis A	0.000	1.000	684	100000683	100000120	Mock anti-PSF-A546 8C-S-PSF V2.00	0	5. Mock and anti-PSF-A546_Pos006_S001	00-BqpT4yevA6KWbYKNKjsiFm
-0.0104839	-0.0379102	0.999226	um	Nucleus	Nucleus Ellipsoid Axis A	0.000	1.000	685	100000684	100000121	Mock anti-PSF-A546 8C-S-PSF V2.00	0	5. Mock and anti-PSF-A546_Pos006_S001	00-BqpT4yevA6KWbYKNKjsiFm
-0.00193448	-0.0321267	0.999482	um	Nucleus	Nucleus Ellipsoid Axis A	0.000	1.000	686	100000685	100000122	Mock anti-PSF-A546 8C-S-PSF V2.00	0	5. Mock and anti-PSF-A546_Pos006_S001	00-BqpT4yevA6KWbYKNKjsiFm
0.00692554	-0.0112884	0.999912	um	Nucleus	Nucleus Ellipsoid Axis A	0.000	1.000	687	100000686	100000123	Mock anti-PSF-A546 8C-S-PSF V2.00	0	5. Mock and anti-PSF-A546_Pos006_S001	00-BqpT4yevA6KWbYKNKjsiFm
-0.0741295	0.0302746	-0.996789	um	Nucleus	Nucleus Ellipsoid Axis A	0.000	1.000	688	100000687	100000124	Mock anti-PSF-A546 8C-S-PSF V2.00	0	5. Mock and anti-PSF-A546_Pos006_S001	00-BqpT4yevA6KWbYKNKjsiFm
-0.0698462	-0.286451	-0.955545	um	Nucleus	Nucleus Ellipsoid Axis A	0.000	1.000	689	100000688	100000125	Mock anti-PSF-A546 8C-S-PSF V2.00	0	5. Mock and anti-PSF-A546_Pos006_S001	00-BqpT4yevA6KWbYKNKjsiFm
0.129522	-0.130666	-0.98293	um	Nucleus	Nucleus Ellipsoid Axis A	0.000	1.000	690	100000689	100000126	Mock anti-PSF-A546 8C-S-PSF V2.00	0	5. Mock and anti-PSF-A546_Pos006_S001	00-BqpT4yevA6KWbYKNKjsiFm
-0.0171785	-0.039507	0.999072	um	Nucleus	Nucleus Ellipsoid Axis A	0.000	1.000	691	100000690	100000127	Mock anti-PSF-A546 8C-S-PSF V2.00	0	5. Mock and anti-PSF-A546_Pos006_S001	00-BqpT4yevA6KWbYKNKjsiFm
0.260597	0.157084	0.952583	um	Nucleus	Nucleus Ellipsoid Axis A	0.000	1.000	692	100000691	100000128	Mock anti-PSF-A546 8C-S-PSF V2.00	0	5. Mock and anti-PSF-A546_Pos006_S001	00-BqpT4yevA6KWbYKNKjsiFm
0.0458767	-0.0413581	0.998091	um	Nucleus	Nucleus Ellipsoid Axis A	0.000	1.000	693	100000692	100000129	Mock anti-PSF-A546 8C-S-PSF V2.00	0	5. Mock and anti-PSF-A546_Pos006_S001	00-BqpT4yevA6KWbYKNKjsiFm
-0.0231462	0.0494583	0.998508	um	Nucleus	Nucleus Ellipsoid Axis A	0.000	1.000	694	100000693	100000130	Mock anti-PSF-A546 8C-S-PSF V2.00	0	5. Mock and anti-PSF-A546_Pos006_S001	00-BqpT4yevA6KWbYKNKjsiFm
-0.00305274	-0.0835342	-0.9965	um	Nucleus	Nucleus Ellipsoid Axis A	0.000	1.000	695	100000694	100000131	Mock anti-PSF-A546 8C-S-PSF V2.00	0	5. Mock and anti-PSF-A546_Pos006_S001	00-BqpT4yevA6KWbYKNKjsiFm
0.061709	-0.0246432	0.99779	um	Nucleus	Nucleus Ellipsoid Axis A	0.000	1.000	696	100000695	100000000	Mock anti-PSF-A546 8C-S-PSF V2.00	0	5. Mock and anti-PSF-A546_Pos007_S001	00-2Xj79uWqNxsC3EuMB3zgZe
-0.00996961	0.0374446	-0.999249	um	Nucleus	Nucleus Ellipsoid Axis A	0.000	1.000	697	100000696	100000001	Mock anti-PSF-A546 8C-S-PSF V2.00	0	5. Mock and anti-PSF-A546_Pos007_S001	00-2Xj79uWqNxsC3EuMB3zgZe
0.00630842	0.0230124	0.999715	um	Nucleus	Nucleus Ellipsoid Axis A	0.000	1.000	698	100000697	100000002	Mock anti-PSF-A546 8C-S-PSF V2.00	0	5. Mock and anti-PSF-A546_Pos007_S001	00-2Xj79uWqNxsC3EuMB3zgZe
0.0218939	-0.0214975	0.999529	um	Nucleus	Nucleus Ellipsoid Axis A	0.000	1.000	699	100000698	100000003	Mock anti-PSF-A546 8C-S-PSF V2.00	0	5. Mock and anti-PSF-A546_Pos007_S001	00-2Xj79uWqNxsC3EuMB3zgZe
-0.0215648	-0.0157307	0.999644	um	Nucleus	Nucleus Ellipsoid Axis A	0.000	1.000	700	100000699	100000004	Mock anti-PSF-A546 8C-S-PSF V2.00	0	5. Mock and anti-PSF-A546_Pos007_S001	00-2Xj79uWqNxsC3EuMB3zgZe
-0.0185347	-0.0056433	0.999812	um	Nucleus	Nucleus Ellipsoid Axis A	0.000	1.000	701	100000700	100000005	Mock anti-PSF-A546 8C-S-PSF V2.00	0	5. Mock and anti-PSF-A546_Pos007_S001	00-2Xj79uWqNxsC3EuMB3zgZe
-0.087875	0.0214567	0.9959	um	Nucleus	Nucleus Ellipsoid Axis A	0.000	1.000	702	100000701	100000006	Mock anti-PSF-A546 8C-S-PSF V2.00	0	5. Mock and anti-PSF-A546_Pos007_S001	00-2Xj79uWqNxsC3EuMB3zgZe
-0.0528998	-0.0396322	0.997813	um	Nucleus	Nucleus Ellipsoid Axis A	0.000	1.000	703	100000702	100000007	Mock anti-PSF-A546 8C-S-PSF V2.00	0	5. Mock and anti-PSF-A546_Pos007_S001	00-2Xj79uWqNxsC3EuMB3zgZe
-0.0980423	-0.0459503	0.994121	um	Nucleus	Nucleus Ellipsoid Axis A	0.000	1.000	704	100000703	100000008	Mock anti-PSF-A546 8C-S-PSF V2.00	0	5. Mock and anti-PSF-A546_Pos007_S001	00-2Xj79uWqNxsC3EuMB3zgZe
0.0412751	0.035561	0.998515	um	Nucleus	Nucleus Ellipsoid Axis A	0.000	1.000	705	100000704	100000009	Mock anti-PSF-A546 8C-S-PSF V2.00	0	5. Mock and anti-PSF-A546_Pos007_S001	00-2Xj79uWqNxsC3EuMB3zgZe
0.00859109	-0.0238523	0.999679	um	Nucleus	Nucleus Ellipsoid Axis A	0.000	1.000	706	100000705	100000010	Mock anti-PSF-A546 8C-S-PSF V2.00	0	5. Mock and anti-PSF-A546_Pos007_S001	00-2Xj79uWqNxsC3EuMB3zgZe
0.00749288	-0.0893397	-0.995973	um	Nucleus	Nucleus Ellipsoid Axis A	0.000	1.000	707	100000706	100000011	Mock anti-PSF-A546 8C-S-PSF V2.00	0	5. Mock and anti-PSF-A546_Pos007_S001	00-2Xj79uWqNxsC3EuMB3zgZe
0.0272986	0.0363901	0.998965	um	Nucleus	Nucleus Ellipsoid Axis A	0.000	1.000	708	100000707	100000012	Mock anti-PSF-A546 8C-S-PSF V2.00	0	5. Mock and anti-PSF-A546_Pos007_S001	00-2Xj79uWqNxsC3EuMB3zgZe
-0.0915118	0.0401167	0.994996	um	Nucleus	Nucleus Ellipsoid Axis A	0.000	1.000	709	100000708	100000013	Mock anti-PSF-A546 8C-S-PSF V2.00	0	5. Mock and anti-PSF-A546_Pos007_S001	00-2Xj79uWqNxsC3EuMB3zgZe
0.368303	0.590375	0.718199	um	Nucleus	Nucleus Ellipsoid Axis A	0.000	1.000	710	100000709	100000014	Mock anti-PSF-A546 8C-S-PSF V2.00	0	5. Mock and anti-PSF-A546_Pos007_S001	00-2Xj79uWqNxsC3EuMB3zgZe
0.0123251	-0.0335601	0.999361	um	Nucleus	Nucleus Ellipsoid Axis A	0.000	1.000	711	100000710	100000015	Mock anti-PSF-A546 8C-S-PSF V2.00	0	5. Mock and anti-PSF-A546_Pos007_S001	00-2Xj79uWqNxsC3EuMB3zgZe
-0.0653637	0.0171062	0.997715	um	Nucleus	Nucleus Ellipsoid Axis A	0.000	1.000	712	100000711	100000016	Mock anti-PSF-A546 8C-S-PSF V2.00	0	5. Mock and anti-PSF-A546_Pos007_S001	00-2Xj79uWqNxsC3EuMB3zgZe
-0.0273154	-0.0891043	0.995648	um	Nucleus	Nucleus Ellipsoid Axis A	0.000	1.000	713	100000712	100000017	Mock anti-PSF-A546 8C-S-PSF V2.00	0	5. Mock and anti-PSF-A546_Pos007_S001	00-2Xj79uWqNxsC3EuMB3zgZe
-0.0276395	0.0382918	0.998884	um	Nucleus	Nucleus Ellipsoid Axis A	0.000	1.000	714	100000713	100000018	Mock anti-PSF-A546 8C-S-PSF V2.00	0	5. Mock and anti-PSF-A546_Pos007_S001	00-2Xj79uWqNxsC3EuMB3zgZe
-0.0226529	-0.0946677	0.995251	um	Nucleus	Nucleus Ellipsoid Axis A	0.000	1.000	715	100000714	100000019	Mock anti-PSF-A546 8C-S-PSF V2.00	0	5. Mock and anti-PSF-A546_Pos007_S001	00-2Xj79uWqNxsC3EuMB3zgZe
-0.0175224	0.06601	0.997665	um	Nucleus	Nucleus Ellipsoid Axis A	0.000	1.000	716	100000715	100000020	Mock anti-PSF-A546 8C-S-PSF V2.00	0	5. Mock and anti-PSF-A546_Pos007_S001	00-2Xj79uWqNxsC3EuMB3zgZe
-0.0700859	-0.103739	0.992132	um	Nucleus	Nucleus Ellipsoid Axis A	0.000	1.000	717	100000716	100000021	Mock anti-PSF-A546 8C-S-PSF V2.00	0	5. Mock and anti-PSF-A546_Pos007_S001	00-2Xj79uWqNxsC3EuMB3zgZe
-0.0751114	0.116488	0.990348	um	Nucleus	Nucleus Ellipsoid Axis A	0.000	1.000	718	100000717	100000022	Mock anti-PSF-A546 8C-S-PSF V2.00	0	5. Mock and anti-PSF-A546_Pos007_S001	00-2Xj79uWqNxsC3EuMB3zgZe
-0.020359	0.0289141	0.999375	um	Nucleus	Nucleus Ellipsoid Axis A	0.000	1.000	719	100000718	100000023	Mock anti-PSF-A546 8C-S-PSF V2.00	0	5. Mock and anti-PSF-A546_Pos007_S001	00-2Xj79uWqNxsC3EuMB3zgZe
0.0530206	0.0182651	0.998426	um	Nucleus	Nucleus Ellipsoid Axis A	0.000	1.000	720	100000719	100000024	Mock anti-PSF-A546 8C-S-PSF V2.00	0	5. Mock and anti-PSF-A546_Pos007_S001	00-2Xj79uWqNxsC3EuMB3zgZe
0.00765849	-0.0224415	0.999719	um	Nucleus	Nucleus Ellipsoid Axis A	0.000	1.000	721	100000720	100000025	Mock anti-PSF-A546 8C-S-PSF V2.00	0	5. Mock and anti-PSF-A546_Pos007_S001	00-2Xj79uWqNxsC3EuMB3zgZe
-0.0447063	0.0235642	0.998722	um	Nucleus	Nucleus Ellipsoid Axis A	0.000	1.000	722	100000721	100000026	Mock anti-PSF-A546 8C-S-PSF V2.00	0	5. Mock and anti-PSF-A546_Pos007_S001	00-2Xj79uWqNxsC3EuMB3zgZe
-0.0102166	-0.0110879	0.999886	um	Nucleus	Nucleus Ellipsoid Axis A	0.000	1.000	723	100000722	100000027	Mock anti-PSF-A546 8C-S-PSF V2.00	0	5. Mock and anti-PSF-A546_Pos007_S001	00-2Xj79uWqNxsC3EuMB3zgZe
-0.0408297	-0.00210025	0.999164	um	Nucleus	Nucleus Ellipsoid Axis A	0.000	1.000	724	100000723	100000028	Mock anti-PSF-A546 8C-S-PSF V2.00	0	5. Mock and anti-PSF-A546_Pos007_S001	00-2Xj79uWqNxsC3EuMB3zgZe
0.0249932	-0.00736947	0.99966	um	Nucleus	Nucleus Ellipsoid Axis A	0.000	1.000	725	100000724	100000029	Mock anti-PSF-A546 8C-S-PSF V2.00	0	5. Mock and anti-PSF-A546_Pos007_S001	00-2Xj79uWqNxsC3EuMB3zgZe
-0.0412318	0.0410097	0.998308	um	Nucleus	Nucleus Ellipsoid Axis A	0.000	1.000	726	100000725	100000030	Mock anti-PSF-A546 8C-S-PSF V2.00	0	5. Mock and anti-PSF-A546_Pos007_S001	00-2Xj79uWqNxsC3EuMB3zgZe
-0.0763972	0.0359195	0.99643	um	Nucleus	Nucleus Ellipsoid Axis A	0.000	1.000	727	100000726	100000031	Mock anti-PSF-A546 8C-S-PSF V2.00	0	5. Mock and anti-PSF-A546_Pos007_S001	00-2Xj79uWqNxsC3EuMB3zgZe
-0.0156253	0.0222713	0.99963	um	Nucleus	Nucleus Ellipsoid Axis A	0.000	1.000	728	100000727	100000032	Mock anti-PSF-A546 8C-S-PSF V2.00	0	5. Mock and anti-PSF-A546_Pos007_S001	00-2Xj79uWqNxsC3EuMB3zgZe
0.0113869	0.0398019	0.999143	um	Nucleus	Nucleus Ellipsoid Axis A	0.000	1.000	729	100000728	100000033	Mock anti-PSF-A546 8C-S-PSF V2.00	0	5. Mock and anti-PSF-A546_Pos007_S001	00-2Xj79uWqNxsC3EuMB3zgZe
0.0272194	0.0190982	0.999447	um	Nucleus	Nucleus Ellipsoid Axis A	0.000	1.000	730	100000729	100000034	Mock anti-PSF-A546 8C-S-PSF V2.00	0	5. Mock and anti-PSF-A546_Pos007_S001	00-2Xj79uWqNxsC3EuMB3zgZe
0.0245722	-0.0223044	0.999449	um	Nucleus	Nucleus Ellipsoid Axis A	0.000	1.000	731	100000730	100000035	Mock anti-PSF-A546 8C-S-PSF V2.00	0	5. Mock and anti-PSF-A546_Pos007_S001	00-2Xj79uWqNxsC3EuMB3zgZe
0.0146229	0.0364647	0.999228	um	Nucleus	Nucleus Ellipsoid Axis A	0.000	1.000	732	100000731	100000036	Mock anti-PSF-A546 8C-S-PSF V2.00	0	5. Mock and anti-PSF-A546_Pos007_S001	00-2Xj79uWqNxsC3EuMB3zgZe
0.034201	0.0092143	0.999372	um	Nucleus	Nucleus Ellipsoid Axis A	0.000	1.000	733	100000732	100000037	Mock anti-PSF-A546 8C-S-PSF V2.00	0	5. Mock and anti-PSF-A546_Pos007_S001	00-2Xj79uWqNxsC3EuMB3zgZe
-0.00859496	-0.000261474	0.999963	um	Nucleus	Nucleus Ellipsoid Axis A	0.000	1.000	734	100000733	100000038	Mock anti-PSF-A546 8C-S-PSF V2.00	0	5. Mock and anti-PSF-A546_Pos007_S001	00-2Xj79uWqNxsC3EuMB3zgZe
-0.0149623	-0.00808846	0.999855	um	Nucleus	Nucleus Ellipsoid Axis A	0.000	1.000	735	100000734	100000039	Mock anti-PSF-A546 8C-S-PSF V2.00	0	5. Mock and anti-PSF-A546_Pos007_S001	00-2Xj79uWqNxsC3EuMB3zgZe
0.0441127	-0.00234523	0.999024	um	Nucleus	Nucleus Ellipsoid Axis A	0.000	1.000	736	100000735	100000040	Mock anti-PSF-A546 8C-S-PSF V2.00	0	5. Mock and anti-PSF-A546_Pos007_S001	00-2Xj79uWqNxsC3EuMB3zgZe
-0.0543426	0.03233	0.997999	um	Nucleus	Nucleus Ellipsoid Axis A	0.000	1.000	737	100000736	100000041	Mock anti-PSF-A546 8C-S-PSF V2.00	0	5. Mock and anti-PSF-A546_Pos007_S001	00-2Xj79uWqNxsC3EuMB3zgZe
-0.0147265	0.00793761	0.99986	um	Nucleus	Nucleus Ellipsoid Axis A	0.000	1.000	738	100000737	100000042	Mock anti-PSF-A546 8C-S-PSF V2.00	0	5. Mock and anti-PSF-A546_Pos007_S001	00-2Xj79uWqNxsC3EuMB3zgZe
-0.0418256	0.0179444	0.998964	um	Nucleus	Nucleus Ellipsoid Axis A	0.000	1.000	739	100000738	100000043	Mock anti-PSF-A546 8C-S-PSF V2.00	0	5. Mock and anti-PSF-A546_Pos007_S001	00-2Xj79uWqNxsC3EuMB3zgZe
-0.0553916	-0.0519695	-0.997111	um	Nucleus	Nucleus Ellipsoid Axis A	0.000	1.000	740	100000739	100000044	Mock anti-PSF-A546 8C-S-PSF V2.00	0	5. Mock and anti-PSF-A546_Pos007_S001	00-2Xj79uWqNxsC3EuMB3zgZe
-0.0406421	0.0155727	0.999052	um	Nucleus	Nucleus Ellipsoid Axis A	0.000	1.000	741	100000740	100000045	Mock anti-PSF-A546 8C-S-PSF V2.00	0	5. Mock and anti-PSF-A546_Pos007_S001	00-2Xj79uWqNxsC3EuMB3zgZe
-0.000643739	0.0508239	0.998707	um	Nucleus	Nucleus Ellipsoid Axis A	0.000	1.000	742	100000741	100000046	Mock anti-PSF-A546 8C-S-PSF V2.00	0	5. Mock and anti-PSF-A546_Pos007_S001	00-2Xj79uWqNxsC3EuMB3zgZe
0.00234418	0.00263974	0.999994	um	Nucleus	Nucleus Ellipsoid Axis A	0.000	1.000	743	100000742	100000047	Mock anti-PSF-A546 8C-S-PSF V2.00	0	5. Mock and anti-PSF-A546_Pos007_S001	00-2Xj79uWqNxsC3EuMB3zgZe
-0.0642807	-0.0302988	0.997472	um	Nucleus	Nucleus Ellipsoid Axis A	0.000	1.000	744	100000743	100000048	Mock anti-PSF-A546 8C-S-PSF V2.00	0	5. Mock and anti-PSF-A546_Pos007_S001	00-2Xj79uWqNxsC3EuMB3zgZe
0.016303	0.0122112	0.999793	um	Nucleus	Nucleus Ellipsoid Axis A	0.000	1.000	745	100000744	100000049	Mock anti-PSF-A546 8C-S-PSF V2.00	0	5. Mock and anti-PSF-A546_Pos007_S001	00-2Xj79uWqNxsC3EuMB3zgZe
0.0485588	-0.0489675	0.997619	um	Nucleus	Nucleus Ellipsoid Axis A	0.000	1.000	746	100000745	100000050	Mock anti-PSF-A546 8C-S-PSF V2.00	0	5. Mock and anti-PSF-A546_Pos007_S001	00-2Xj79uWqNxsC3EuMB3zgZe
0.0343033	-0.0535617	-0.997975	um	Nucleus	Nucleus Ellipsoid Axis A	0.000	1.000	747	100000746	100000051	Mock anti-PSF-A546 8C-S-PSF V2.00	0	5. Mock and anti-PSF-A546_Pos007_S001	00-2Xj79uWqNxsC3EuMB3zgZe
-0.0577204	-0.0352778	0.997709	um	Nucleus	Nucleus Ellipsoid Axis A	0.000	1.000	748	100000747	100000052	Mock anti-PSF-A546 8C-S-PSF V2.00	0	5. Mock and anti-PSF-A546_Pos007_S001	00-2Xj79uWqNxsC3EuMB3zgZe
-0.0306497	0.00393718	0.999522	um	Nucleus	Nucleus Ellipsoid Axis A	0.000	1.000	749	100000748	100000053	Mock anti-PSF-A546 8C-S-PSF V2.00	0	5. Mock and anti-PSF-A546_Pos007_S001	00-2Xj79uWqNxsC3EuMB3zgZe
0.0245969	0.0119589	0.999626	um	Nucleus	Nucleus Ellipsoid Axis A	0.000	1.000	750	100000749	100000054	Mock anti-PSF-A546 8C-S-PSF V2.00	0	5. Mock and anti-PSF-A546_Pos007_S001	00-2Xj79uWqNxsC3EuMB3zgZe
0.0262339	0.0122465	0.999581	um	Nucleus	Nucleus Ellipsoid Axis A	0.000	1.000	751	100000750	100000055	Mock anti-PSF-A546 8C-S-PSF V2.00	0	5. Mock and anti-PSF-A546_Pos007_S001	00-2Xj79uWqNxsC3EuMB3zgZe
0.0193057	0.114466	0.99324	um	Nucleus	Nucleus Ellipsoid Axis A	0.000	1.000	752	100000751	100000056	Mock anti-PSF-A546 8C-S-PSF V2.00	0	5. Mock and anti-PSF-A546_Pos007_S001	00-2Xj79uWqNxsC3EuMB3zgZe
-0.0715305	0.0325785	0.996906	um	Nucleus	Nucleus Ellipsoid Axis A	0.000	1.000	753	100000752	100000057	Mock anti-PSF-A546 8C-S-PSF V2.00	0	5. Mock and anti-PSF-A546_Pos007_S001	00-2Xj79uWqNxsC3EuMB3zgZe
0.0149559	0.0272579	0.999517	um	Nucleus	Nucleus Ellipsoid Axis A	0.000	1.000	754	100000753	100000058	Mock anti-PSF-A546 8C-S-PSF V2.00	0	5. Mock and anti-PSF-A546_Pos007_S001	00-2Xj79uWqNxsC3EuMB3zgZe
-0.267508	0.30016	-0.915611	um	Nucleus	Nucleus Ellipsoid Axis A	0.000	1.000	755	100000754	100000059	Mock anti-PSF-A546 8C-S-PSF V2.00	0	5. Mock and anti-PSF-A546_Pos007_S001	00-2Xj79uWqNxsC3EuMB3zgZe
-0.0152578	-0.0375398	0.999179	um	Nucleus	Nucleus Ellipsoid Axis A	0.000	1.000	756	100000755	100000060	Mock anti-PSF-A546 8C-S-PSF V2.00	0	5. Mock and anti-PSF-A546_Pos007_S001	00-2Xj79uWqNxsC3EuMB3zgZe
-0.0165825	-0.0143617	-0.999759	um	Nucleus	Nucleus Ellipsoid Axis A	0.000	1.000	757	100000756	100000061	Mock anti-PSF-A546 8C-S-PSF V2.00	0	5. Mock and anti-PSF-A546_Pos007_S001	00-2Xj79uWqNxsC3EuMB3zgZe
0.0326711	-0.0268051	0.999107	um	Nucleus	Nucleus Ellipsoid Axis A	0.000	1.000	758	100000757	100000062	Mock anti-PSF-A546 8C-S-PSF V2.00	0	5. Mock and anti-PSF-A546_Pos007_S001	00-2Xj79uWqNxsC3EuMB3zgZe
0.0415847	0.00441378	0.999125	um	Nucleus	Nucleus Ellipsoid Axis A	0.000	1.000	759	100000758	100000063	Mock anti-PSF-A546 8C-S-PSF V2.00	0	5. Mock and anti-PSF-A546_Pos007_S001	00-2Xj79uWqNxsC3EuMB3zgZe
-0.0265023	-0.0103095	0.999596	um	Nucleus	Nucleus Ellipsoid Axis A	0.000	1.000	760	100000759	100000064	Mock anti-PSF-A546 8C-S-PSF V2.00	0	5. Mock and anti-PSF-A546_Pos007_S001	00-2Xj79uWqNxsC3EuMB3zgZe
0.0125878	0.00203451	0.999919	um	Nucleus	Nucleus Ellipsoid Axis A	0.000	1.000	761	100000760	100000065	Mock anti-PSF-A546 8C-S-PSF V2.00	0	5. Mock and anti-PSF-A546_Pos007_S001	00-2Xj79uWqNxsC3EuMB3zgZe
0.0260518	0.0214891	0.99943	um	Nucleus	Nucleus Ellipsoid Axis A	0.000	1.000	762	100000761	100000066	Mock anti-PSF-A546 8C-S-PSF V2.00	0	5. Mock and anti-PSF-A546_Pos007_S001	00-2Xj79uWqNxsC3EuMB3zgZe
0.00983606	0.0310995	0.999468	um	Nucleus	Nucleus Ellipsoid Axis A	0.000	1.000	763	100000762	100000067	Mock anti-PSF-A546 8C-S-PSF V2.00	0	5. Mock and anti-PSF-A546_Pos007_S001	00-2Xj79uWqNxsC3EuMB3zgZe
-0.0489532	-0.0239395	0.998514	um	Nucleus	Nucleus Ellipsoid Axis A	0.000	1.000	764	100000763	100000068	Mock anti-PSF-A546 8C-S-PSF V2.00	0	5. Mock and anti-PSF-A546_Pos007_S001	00-2Xj79uWqNxsC3EuMB3zgZe
0.0180475	-0.0199848	0.999637	um	Nucleus	Nucleus Ellipsoid Axis A	0.000	1.000	765	100000764	100000069	Mock anti-PSF-A546 8C-S-PSF V2.00	0	5. Mock and anti-PSF-A546_Pos007_S001	00-2Xj79uWqNxsC3EuMB3zgZe
-0.0203023	-0.00415961	0.999785	um	Nucleus	Nucleus Ellipsoid Axis A	0.000	1.000	766	100000765	100000070	Mock anti-PSF-A546 8C-S-PSF V2.00	0	5. Mock and anti-PSF-A546_Pos007_S001	00-2Xj79uWqNxsC3EuMB3zgZe
0.000574504	-0.00730612	0.999973	um	Nucleus	Nucleus Ellipsoid Axis A	0.000	1.000	767	100000766	100000071	Mock anti-PSF-A546 8C-S-PSF V2.00	0	5. Mock and anti-PSF-A546_Pos007_S001	00-2Xj79uWqNxsC3EuMB3zgZe
0.0498129	0.0419628	0.997877	um	Nucleus	Nucleus Ellipsoid Axis A	0.000	1.000	768	100000767	100000072	Mock anti-PSF-A546 8C-S-PSF V2.00	0	5. Mock and anti-PSF-A546_Pos007_S001	00-2Xj79uWqNxsC3EuMB3zgZe
-0.0475146	-0.12004	0.991631	um	Nucleus	Nucleus Ellipsoid Axis A	0.000	1.000	769	100000768	100000073	Mock anti-PSF-A546 8C-S-PSF V2.00	0	5. Mock and anti-PSF-A546_Pos007_S001	00-2Xj79uWqNxsC3EuMB3zgZe
-0.00319607	-0.0471071	0.998885	um	Nucleus	Nucleus Ellipsoid Axis A	0.000	1.000	770	100000769	100000074	Mock anti-PSF-A546 8C-S-PSF V2.00	0	5. Mock and anti-PSF-A546_Pos007_S001	00-2Xj79uWqNxsC3EuMB3zgZe
-0.0098394	-0.0494156	0.99873	um	Nucleus	Nucleus Ellipsoid Axis A	0.000	1.000	771	100000770	100000075	Mock anti-PSF-A546 8C-S-PSF V2.00	0	5. Mock and anti-PSF-A546_Pos007_S001	00-2Xj79uWqNxsC3EuMB3zgZe
-0.179811	-0.144369	0.97305	um	Nucleus	Nucleus Ellipsoid Axis A	0.000	1.000	772	100000771	100000076	Mock anti-PSF-A546 8C-S-PSF V2.00	0	5. Mock and anti-PSF-A546_Pos007_S001	00-2Xj79uWqNxsC3EuMB3zgZe
-0.0225675	-0.261292	0.964996	um	Nucleus	Nucleus Ellipsoid Axis A	0.000	1.000	773	100000772	100000077	Mock anti-PSF-A546 8C-S-PSF V2.00	0	5. Mock and anti-PSF-A546_Pos007_S001	00-2Xj79uWqNxsC3EuMB3zgZe
0.581567	0.0205447	0.813239	um	Nucleus	Nucleus Ellipsoid Axis A	0.000	1.000	774	100000773	100000078	Mock anti-PSF-A546 8C-S-PSF V2.00	0	5. Mock and anti-PSF-A546_Pos007_S001	00-2Xj79uWqNxsC3EuMB3zgZe
0.0587345	0.0669465	0.996026	um	Nucleus	Nucleus Ellipsoid Axis A	0.000	1.000	775	100000774	100000079	Mock anti-PSF-A546 8C-S-PSF V2.00	0	5. Mock and anti-PSF-A546_Pos007_S001	00-2Xj79uWqNxsC3EuMB3zgZe
0.00356289	-0.001672	0.999992	um	Nucleus	Nucleus Ellipsoid Axis A	0.000	1.000	776	100000775	100000080	Mock anti-PSF-A546 8C-S-PSF V2.00	0	5. Mock and anti-PSF-A546_Pos007_S001	00-2Xj79uWqNxsC3EuMB3zgZe
0.0145505	-0.0175733	0.99974	um	Nucleus	Nucleus Ellipsoid Axis A	0.000	1.000	777	100000776	100000081	Mock anti-PSF-A546 8C-S-PSF V2.00	0	5. Mock and anti-PSF-A546_Pos007_S001	00-2Xj79uWqNxsC3EuMB3zgZe
0.0495693	-0.0160434	0.998642	um	Nucleus	Nucleus Ellipsoid Axis A	0.000	1.000	778	100000777	100000082	Mock anti-PSF-A546 8C-S-PSF V2.00	0	5. Mock and anti-PSF-A546_Pos007_S001	00-2Xj79uWqNxsC3EuMB3zgZe
0.0118218	-0.00816311	0.999897	um	Nucleus	Nucleus Ellipsoid Axis A	0.000	1.000	779	100000778	100000083	Mock anti-PSF-A546 8C-S-PSF V2.00	0	5. Mock and anti-PSF-A546_Pos007_S001	00-2Xj79uWqNxsC3EuMB3zgZe
-0.0285001	-0.0173186	0.999444	um	Nucleus	Nucleus Ellipsoid Axis A	0.000	1.000	780	100000779	100000084	Mock anti-PSF-A546 8C-S-PSF V2.00	0	5. Mock and anti-PSF-A546_Pos007_S001	00-2Xj79uWqNxsC3EuMB3zgZe
0.0178831	-0.00123812	0.999839	um	Nucleus	Nucleus Ellipsoid Axis A	0.000	1.000	781	100000780	100000085	Mock anti-PSF-A546 8C-S-PSF V2.00	0	5. Mock and anti-PSF-A546_Pos007_S001	00-2Xj79uWqNxsC3EuMB3zgZe
-0.00554805	-0.0124473	0.999907	um	Nucleus	Nucleus Ellipsoid Axis A	0.000	1.000	782	100000781	100000086	Mock anti-PSF-A546 8C-S-PSF V2.00	0	5. Mock and anti-PSF-A546_Pos007_S001	00-2Xj79uWqNxsC3EuMB3zgZe
-0.0207058	0.149182	0.988593	um	Nucleus	Nucleus Ellipsoid Axis A	0.000	1.000	783	100000782	100000087	Mock anti-PSF-A546 8C-S-PSF V2.00	0	5. Mock and anti-PSF-A546_Pos007_S001	00-2Xj79uWqNxsC3EuMB3zgZe
-0.00586957	0.0713004	0.997438	um	Nucleus	Nucleus Ellipsoid Axis A	0.000	1.000	784	100000783	100000088	Mock anti-PSF-A546 8C-S-PSF V2.00	0	5. Mock and anti-PSF-A546_Pos007_S001	00-2Xj79uWqNxsC3EuMB3zgZe
-0.0355238	0.0345081	0.998773	um	Nucleus	Nucleus Ellipsoid Axis A	0.000	1.000	785	100000784	100000089	Mock anti-PSF-A546 8C-S-PSF V2.00	0	5. Mock and anti-PSF-A546_Pos007_S001	00-2Xj79uWqNxsC3EuMB3zgZe
-0.0364754	-0.0218828	0.999095	um	Nucleus	Nucleus Ellipsoid Axis A	0.000	1.000	786	100000785	100000090	Mock anti-PSF-A546 8C-S-PSF V2.00	0	5. Mock and anti-PSF-A546_Pos007_S001	00-2Xj79uWqNxsC3EuMB3zgZe
0.00756128	-0.020181	0.999768	um	Nucleus	Nucleus Ellipsoid Axis A	0.000	1.000	787	100000786	100000091	Mock anti-PSF-A546 8C-S-PSF V2.00	0	5. Mock and anti-PSF-A546_Pos007_S001	00-2Xj79uWqNxsC3EuMB3zgZe
0.0108775	0.0141058	0.999841	um	Nucleus	Nucleus Ellipsoid Axis A	0.000	1.000	788	100000787	100000092	Mock anti-PSF-A546 8C-S-PSF V2.00	0	5. Mock and anti-PSF-A546_Pos007_S001	00-2Xj79uWqNxsC3EuMB3zgZe
0.00974019	-0.0366946	0.999279	um	Nucleus	Nucleus Ellipsoid Axis A	0.000	1.000	789	100000788	100000093	Mock anti-PSF-A546 8C-S-PSF V2.00	0	5. Mock and anti-PSF-A546_Pos007_S001	00-2Xj79uWqNxsC3EuMB3zgZe
-0.0267749	-0.92521	0.378511	um	Nucleus	Nucleus Ellipsoid Axis A	0.000	1.000	790	100000789	100000094	Mock anti-PSF-A546 8C-S-PSF V2.00	0	5. Mock and anti-PSF-A546_Pos007_S001	00-2Xj79uWqNxsC3EuMB3zgZe
0.115955	-0.00399036	0.993246	um	Nucleus	Nucleus Ellipsoid Axis A	0.000	1.000	791	100000790	100000095	Mock anti-PSF-A546 8C-S-PSF V2.00	0	5. Mock and anti-PSF-A546_Pos007_S001	00-2Xj79uWqNxsC3EuMB3zgZe
-0.0270209	-0.0049811	0.999622	um	Nucleus	Nucleus Ellipsoid Axis A	0.000	1.000	792	100000791	100000096	Mock anti-PSF-A546 8C-S-PSF V2.00	0	5. Mock and anti-PSF-A546_Pos007_S001	00-2Xj79uWqNxsC3EuMB3zgZe
-0.152856	-0.0060445	0.98823	um	Nucleus	Nucleus Ellipsoid Axis A	0.000	1.000	793	100000792	100000097	Mock anti-PSF-A546 8C-S-PSF V2.00	0	5. Mock and anti-PSF-A546_Pos007_S001	00-2Xj79uWqNxsC3EuMB3zgZe
0.0201386	-0.0144904	0.999692	um	Nucleus	Nucleus Ellipsoid Axis A	0.000	1.000	794	100000793	100000098	Mock anti-PSF-A546 8C-S-PSF V2.00	0	5. Mock and anti-PSF-A546_Pos007_S001	00-2Xj79uWqNxsC3EuMB3zgZe
-0.00947492	0.00294814	0.999951	um	Nucleus	Nucleus Ellipsoid Axis A	0.000	1.000	795	100000794	100000099	Mock anti-PSF-A546 8C-S-PSF V2.00	0	5. Mock and anti-PSF-A546_Pos007_S001	00-2Xj79uWqNxsC3EuMB3zgZe
-0.0279173	0.0739087	0.996874	um	Nucleus	Nucleus Ellipsoid Axis A	0.000	1.000	796	100000795	100000100	Mock anti-PSF-A546 8C-S-PSF V2.00	0	5. Mock and anti-PSF-A546_Pos007_S001	00-2Xj79uWqNxsC3EuMB3zgZe
-0.0134994	-0.0466873	0.998818	um	Nucleus	Nucleus Ellipsoid Axis A	0.000	1.000	797	100000796	100000101	Mock anti-PSF-A546 8C-S-PSF V2.00	0	5. Mock and anti-PSF-A546_Pos007_S001	00-2Xj79uWqNxsC3EuMB3zgZe
-0.0301248	0.0602456	0.997729	um	Nucleus	Nucleus Ellipsoid Axis A	0.000	1.000	798	100000797	100000102	Mock anti-PSF-A546 8C-S-PSF V2.00	0	5. Mock and anti-PSF-A546_Pos007_S001	00-2Xj79uWqNxsC3EuMB3zgZe
0.103327	-0.0735209	0.991926	um	Nucleus	Nucleus Ellipsoid Axis A	0.000	1.000	799	100000798	100000103	Mock anti-PSF-A546 8C-S-PSF V2.00	0	5. Mock and anti-PSF-A546_Pos007_S001	00-2Xj79uWqNxsC3EuMB3zgZe
0.0293271	-0.00622546	0.99955	um	Nucleus	Nucleus Ellipsoid Axis A	0.000	1.000	800	100000799	100000104	Mock anti-PSF-A546 8C-S-PSF V2.00	0	5. Mock and anti-PSF-A546_Pos007_S001	00-2Xj79uWqNxsC3EuMB3zgZe
-0.118323	-0.0751729	0.990126	um	Nucleus	Nucleus Ellipsoid Axis A	0.000	1.000	801	100000800	100000000	Mock anti-PSF-A546 8C-S-PSF V2.00	0	5. Mock and anti-PSF-A546_Pos008_S001	00-cGiNJh829tDT6p5ATwnSzc
0.117238	0.00691707	-0.99308	um	Nucleus	Nucleus Ellipsoid Axis A	0.000	1.000	802	100000801	100000001	Mock anti-PSF-A546 8C-S-PSF V2.00	0	5. Mock and anti-PSF-A546_Pos008_S001	00-cGiNJh829tDT6p5ATwnSzc
-0.00201623	-0.0268303	0.999638	um	Nucleus	Nucleus Ellipsoid Axis A	0.000	1.000	803	100000802	100000002	Mock anti-PSF-A546 8C-S-PSF V2.00	0	5. Mock and anti-PSF-A546_Pos008_S001	00-cGiNJh829tDT6p5ATwnSzc
0.00684797	-0.044161	0.999001	um	Nucleus	Nucleus Ellipsoid Axis A	0.000	1.000	804	100000803	100000003	Mock anti-PSF-A546 8C-S-PSF V2.00	0	5. Mock and anti-PSF-A546_Pos008_S001	00-cGiNJh829tDT6p5ATwnSzc
-0.00514486	-0.0257721	0.999655	um	Nucleus	Nucleus Ellipsoid Axis A	0.000	1.000	805	100000804	100000004	Mock anti-PSF-A546 8C-S-PSF V2.00	0	5. Mock and anti-PSF-A546_Pos008_S001	00-cGiNJh829tDT6p5ATwnSzc
-0.00534867	-0.0612823	0.998106	um	Nucleus	Nucleus Ellipsoid Axis A	0.000	1.000	806	100000805	100000005	Mock anti-PSF-A546 8C-S-PSF V2.00	0	5. Mock and anti-PSF-A546_Pos008_S001	00-cGiNJh829tDT6p5ATwnSzc
-0.0693081	-0.0262217	0.997251	um	Nucleus	Nucleus Ellipsoid Axis A	0.000	1.000	807	100000806	100000006	Mock anti-PSF-A546 8C-S-PSF V2.00	0	5. Mock and anti-PSF-A546_Pos008_S001	00-cGiNJh829tDT6p5ATwnSzc
-0.0337484	-0.0668025	0.997195	um	Nucleus	Nucleus Ellipsoid Axis A	0.000	1.000	808	100000807	100000007	Mock anti-PSF-A546 8C-S-PSF V2.00	0	5. Mock and anti-PSF-A546_Pos008_S001	00-cGiNJh829tDT6p5ATwnSzc
0.00495034	-0.00767344	0.999958	um	Nucleus	Nucleus Ellipsoid Axis A	0.000	1.000	809	100000808	100000008	Mock anti-PSF-A546 8C-S-PSF V2.00	0	5. Mock and anti-PSF-A546_Pos008_S001	00-cGiNJh829tDT6p5ATwnSzc
0.0227612	-0.224936	0.974108	um	Nucleus	Nucleus Ellipsoid Axis A	0.000	1.000	810	100000809	100000009	Mock anti-PSF-A546 8C-S-PSF V2.00	0	5. Mock and anti-PSF-A546_Pos008_S001	00-cGiNJh829tDT6p5ATwnSzc
-0.0512886	-0.0721809	0.996072	um	Nucleus	Nucleus Ellipsoid Axis A	0.000	1.000	811	100000810	100000010	Mock anti-PSF-A546 8C-S-PSF V2.00	0	5. Mock and anti-PSF-A546_Pos008_S001	00-cGiNJh829tDT6p5ATwnSzc
-0.0932892	0.0100061	0.995589	um	Nucleus	Nucleus Ellipsoid Axis A	0.000	1.000	812	100000811	100000011	Mock anti-PSF-A546 8C-S-PSF V2.00	0	5. Mock and anti-PSF-A546_Pos008_S001	00-cGiNJh829tDT6p5ATwnSzc
0.0690338	0.00999916	0.997564	um	Nucleus	Nucleus Ellipsoid Axis A	0.000	1.000	813	100000812	100000012	Mock anti-PSF-A546 8C-S-PSF V2.00	0	5. Mock and anti-PSF-A546_Pos008_S001	00-cGiNJh829tDT6p5ATwnSzc
-0.0453869	-0.0360585	-0.998318	um	Nucleus	Nucleus Ellipsoid Axis A	0.000	1.000	814	100000813	100000013	Mock anti-PSF-A546 8C-S-PSF V2.00	0	5. Mock and anti-PSF-A546_Pos008_S001	00-cGiNJh829tDT6p5ATwnSzc
0.00491147	-3.61522e-005	0.999988	um	Nucleus	Nucleus Ellipsoid Axis A	0.000	1.000	815	100000814	100000014	Mock anti-PSF-A546 8C-S-PSF V2.00	0	5. Mock and anti-PSF-A546_Pos008_S001	00-cGiNJh829tDT6p5ATwnSzc
0.020035	-0.00889496	0.99976	um	Nucleus	Nucleus Ellipsoid Axis A	0.000	1.000	816	100000815	100000015	Mock anti-PSF-A546 8C-S-PSF V2.00	0	5. Mock and anti-PSF-A546_Pos008_S001	00-cGiNJh829tDT6p5ATwnSzc
-0.0114824	-0.136373	0.990591	um	Nucleus	Nucleus Ellipsoid Axis A	0.000	1.000	817	100000816	100000016	Mock anti-PSF-A546 8C-S-PSF V2.00	0	5. Mock and anti-PSF-A546_Pos008_S001	00-cGiNJh829tDT6p5ATwnSzc
0.0490491	0.0986532	-0.993912	um	Nucleus	Nucleus Ellipsoid Axis A	0.000	1.000	818	100000817	100000017	Mock anti-PSF-A546 8C-S-PSF V2.00	0	5. Mock and anti-PSF-A546_Pos008_S001	00-cGiNJh829tDT6p5ATwnSzc
-0.00113338	-0.010731	0.999942	um	Nucleus	Nucleus Ellipsoid Axis A	0.000	1.000	819	100000818	100000018	Mock anti-PSF-A546 8C-S-PSF V2.00	0	5. Mock and anti-PSF-A546_Pos008_S001	00-cGiNJh829tDT6p5ATwnSzc
-0.0512087	0.00107993	0.998687	um	Nucleus	Nucleus Ellipsoid Axis A	0.000	1.000	820	100000819	100000019	Mock anti-PSF-A546 8C-S-PSF V2.00	0	5. Mock and anti-PSF-A546_Pos008_S001	00-cGiNJh829tDT6p5ATwnSzc
0.0276925	-0.00479086	0.999605	um	Nucleus	Nucleus Ellipsoid Axis A	0.000	1.000	821	100000820	100000020	Mock anti-PSF-A546 8C-S-PSF V2.00	0	5. Mock and anti-PSF-A546_Pos008_S001	00-cGiNJh829tDT6p5ATwnSzc
-0.0426281	-0.00852666	0.999055	um	Nucleus	Nucleus Ellipsoid Axis A	0.000	1.000	822	100000821	100000021	Mock anti-PSF-A546 8C-S-PSF V2.00	0	5. Mock and anti-PSF-A546_Pos008_S001	00-cGiNJh829tDT6p5ATwnSzc
-0.0623726	-0.0155778	0.997931	um	Nucleus	Nucleus Ellipsoid Axis A	0.000	1.000	823	100000822	100000022	Mock anti-PSF-A546 8C-S-PSF V2.00	0	5. Mock and anti-PSF-A546_Pos008_S001	00-cGiNJh829tDT6p5ATwnSzc
-0.0464191	0.00181508	0.99892	um	Nucleus	Nucleus Ellipsoid Axis A	0.000	1.000	824	100000823	100000023	Mock anti-PSF-A546 8C-S-PSF V2.00	0	5. Mock and anti-PSF-A546_Pos008_S001	00-cGiNJh829tDT6p5ATwnSzc
0.0210374	-0.0629696	0.997794	um	Nucleus	Nucleus Ellipsoid Axis A	0.000	1.000	825	100000824	100000024	Mock anti-PSF-A546 8C-S-PSF V2.00	0	5. Mock and anti-PSF-A546_Pos008_S001	00-cGiNJh829tDT6p5ATwnSzc
-0.00153932	0.0179957	0.999837	um	Nucleus	Nucleus Ellipsoid Axis A	0.000	1.000	826	100000825	100000025	Mock anti-PSF-A546 8C-S-PSF V2.00	0	5. Mock and anti-PSF-A546_Pos008_S001	00-cGiNJh829tDT6p5ATwnSzc
0.00139553	-0.00839135	0.999964	um	Nucleus	Nucleus Ellipsoid Axis A	0.000	1.000	827	100000826	100000026	Mock anti-PSF-A546 8C-S-PSF V2.00	0	5. Mock and anti-PSF-A546_Pos008_S001	00-cGiNJh829tDT6p5ATwnSzc
-0.0331833	-0.0150918	0.999335	um	Nucleus	Nucleus Ellipsoid Axis A	0.000	1.000	828	100000827	100000027	Mock anti-PSF-A546 8C-S-PSF V2.00	0	5. Mock and anti-PSF-A546_Pos008_S001	00-cGiNJh829tDT6p5ATwnSzc
-0.0411025	-0.030153	0.9987	um	Nucleus	Nucleus Ellipsoid Axis A	0.000	1.000	829	100000828	100000028	Mock anti-PSF-A546 8C-S-PSF V2.00	0	5. Mock and anti-PSF-A546_Pos008_S001	00-cGiNJh829tDT6p5ATwnSzc
-0.00266298	-0.00380633	0.999989	um	Nucleus	Nucleus Ellipsoid Axis A	0.000	1.000	830	100000829	100000029	Mock anti-PSF-A546 8C-S-PSF V2.00	0	5. Mock and anti-PSF-A546_Pos008_S001	00-cGiNJh829tDT6p5ATwnSzc
0.0464129	-0.0112808	0.998859	um	Nucleus	Nucleus Ellipsoid Axis A	0.000	1.000	831	100000830	100000030	Mock anti-PSF-A546 8C-S-PSF V2.00	0	5. Mock and anti-PSF-A546_Pos008_S001	00-cGiNJh829tDT6p5ATwnSzc
0.106203	0.0161437	-0.994213	um	Nucleus	Nucleus Ellipsoid Axis A	0.000	1.000	832	100000831	100000031	Mock anti-PSF-A546 8C-S-PSF V2.00	0	5. Mock and anti-PSF-A546_Pos008_S001	00-cGiNJh829tDT6p5ATwnSzc
0.350065	0.42882	-0.832807	um	Nucleus	Nucleus Ellipsoid Axis A	0.000	1.000	833	100000832	100000032	Mock anti-PSF-A546 8C-S-PSF V2.00	0	5. Mock and anti-PSF-A546_Pos008_S001	00-cGiNJh829tDT6p5ATwnSzc
0.0297166	-0.0102989	0.999505	um	Nucleus	Nucleus Ellipsoid Axis A	0.000	1.000	834	100000833	100000033	Mock anti-PSF-A546 8C-S-PSF V2.00	0	5. Mock and anti-PSF-A546_Pos008_S001	00-cGiNJh829tDT6p5ATwnSzc
0.0133836	0.00402085	0.999902	um	Nucleus	Nucleus Ellipsoid Axis A	0.000	1.000	835	100000834	100000034	Mock anti-PSF-A546 8C-S-PSF V2.00	0	5. Mock and anti-PSF-A546_Pos008_S001	00-cGiNJh829tDT6p5ATwnSzc
0.000166031	-0.036686	0.999327	um	Nucleus	Nucleus Ellipsoid Axis A	0.000	1.000	836	100000835	100000035	Mock anti-PSF-A546 8C-S-PSF V2.00	0	5. Mock and anti-PSF-A546_Pos008_S001	00-cGiNJh829tDT6p5ATwnSzc
0.0838218	0.0267106	0.996123	um	Nucleus	Nucleus Ellipsoid Axis A	0.000	1.000	837	100000836	100000036	Mock anti-PSF-A546 8C-S-PSF V2.00	0	5. Mock and anti-PSF-A546_Pos008_S001	00-cGiNJh829tDT6p5ATwnSzc
-0.0072827	0.0462188	-0.998905	um	Nucleus	Nucleus Ellipsoid Axis A	0.000	1.000	838	100000837	100000037	Mock anti-PSF-A546 8C-S-PSF V2.00	0	5. Mock and anti-PSF-A546_Pos008_S001	00-cGiNJh829tDT6p5ATwnSzc
0.0940972	0.0248021	0.995254	um	Nucleus	Nucleus Ellipsoid Axis A	0.000	1.000	839	100000838	100000038	Mock anti-PSF-A546 8C-S-PSF V2.00	0	5. Mock and anti-PSF-A546_Pos008_S001	00-cGiNJh829tDT6p5ATwnSzc
0.00558183	-0.035978	0.999337	um	Nucleus	Nucleus Ellipsoid Axis A	0.000	1.000	840	100000839	100000039	Mock anti-PSF-A546 8C-S-PSF V2.00	0	5. Mock and anti-PSF-A546_Pos008_S001	00-cGiNJh829tDT6p5ATwnSzc
-0.0643395	-0.132502	0.989092	um	Nucleus	Nucleus Ellipsoid Axis A	0.000	1.000	841	100000840	100000040	Mock anti-PSF-A546 8C-S-PSF V2.00	0	5. Mock and anti-PSF-A546_Pos008_S001	00-cGiNJh829tDT6p5ATwnSzc
-0.0856891	-0.069125	-0.993921	um	Nucleus	Nucleus Ellipsoid Axis A	0.000	1.000	842	100000841	100000041	Mock anti-PSF-A546 8C-S-PSF V2.00	0	5. Mock and anti-PSF-A546_Pos008_S001	00-cGiNJh829tDT6p5ATwnSzc
0.0348689	-0.0157495	0.999268	um	Nucleus	Nucleus Ellipsoid Axis A	0.000	1.000	843	100000842	100000042	Mock anti-PSF-A546 8C-S-PSF V2.00	0	5. Mock and anti-PSF-A546_Pos008_S001	00-cGiNJh829tDT6p5ATwnSzc
-0.0360638	-0.035394	0.998722	um	Nucleus	Nucleus Ellipsoid Axis A	0.000	1.000	844	100000843	100000043	Mock anti-PSF-A546 8C-S-PSF V2.00	0	5. Mock and anti-PSF-A546_Pos008_S001	00-cGiNJh829tDT6p5ATwnSzc
0.130567	0.0426693	0.990521	um	Nucleus	Nucleus Ellipsoid Axis A	0.000	1.000	845	100000844	100000044	Mock anti-PSF-A546 8C-S-PSF V2.00	0	5. Mock and anti-PSF-A546_Pos008_S001	00-cGiNJh829tDT6p5ATwnSzc
0.0109196	-0.0782187	0.996876	um	Nucleus	Nucleus Ellipsoid Axis A	0.000	1.000	846	100000845	100000045	Mock anti-PSF-A546 8C-S-PSF V2.00	0	5. Mock and anti-PSF-A546_Pos008_S001	00-cGiNJh829tDT6p5ATwnSzc
0.0191129	0.153982	-0.987889	um	Nucleus	Nucleus Ellipsoid Axis A	0.000	1.000	847	100000846	100000046	Mock anti-PSF-A546 8C-S-PSF V2.00	0	5. Mock and anti-PSF-A546_Pos008_S001	00-cGiNJh829tDT6p5ATwnSzc
0.0249103	0.0528769	0.99829	um	Nucleus	Nucleus Ellipsoid Axis A	0.000	1.000	848	100000847	100000047	Mock anti-PSF-A546 8C-S-PSF V2.00	0	5. Mock and anti-PSF-A546_Pos008_S001	00-cGiNJh829tDT6p5ATwnSzc
-0.0045242	0.016002	0.999862	um	Nucleus	Nucleus Ellipsoid Axis A	0.000	1.000	849	100000848	100000048	Mock anti-PSF-A546 8C-S-PSF V2.00	0	5. Mock and anti-PSF-A546_Pos008_S001	00-cGiNJh829tDT6p5ATwnSzc
0.00450523	-0.0665292	0.997774	um	Nucleus	Nucleus Ellipsoid Axis A	0.000	1.000	850	100000849	100000049	Mock anti-PSF-A546 8C-S-PSF V2.00	0	5. Mock and anti-PSF-A546_Pos008_S001	00-cGiNJh829tDT6p5ATwnSzc
0.0605246	0.119405	-0.990999	um	Nucleus	Nucleus Ellipsoid Axis A	0.000	1.000	851	100000850	100000050	Mock anti-PSF-A546 8C-S-PSF V2.00	0	5. Mock and anti-PSF-A546_Pos008_S001	00-cGiNJh829tDT6p5ATwnSzc
0.00683504	-0.0156296	0.999855	um	Nucleus	Nucleus Ellipsoid Axis A	0.000	1.000	852	100000851	100000051	Mock anti-PSF-A546 8C-S-PSF V2.00	0	5. Mock and anti-PSF-A546_Pos008_S001	00-cGiNJh829tDT6p5ATwnSzc
0.0235541	-0.0220731	0.999479	um	Nucleus	Nucleus Ellipsoid Axis A	0.000	1.000	853	100000852	100000052	Mock anti-PSF-A546 8C-S-PSF V2.00	0	5. Mock and anti-PSF-A546_Pos008_S001	00-cGiNJh829tDT6p5ATwnSzc
0.0295877	0.0389818	0.998802	um	Nucleus	Nucleus Ellipsoid Axis A	0.000	1.000	854	100000853	100000053	Mock anti-PSF-A546 8C-S-PSF V2.00	0	5. Mock and anti-PSF-A546_Pos008_S001	00-cGiNJh829tDT6p5ATwnSzc
0.0142159	0.00569132	0.999883	um	Nucleus	Nucleus Ellipsoid Axis A	0.000	1.000	855	100000854	100000054	Mock anti-PSF-A546 8C-S-PSF V2.00	0	5. Mock and anti-PSF-A546_Pos008_S001	00-cGiNJh829tDT6p5ATwnSzc
0.000985223	0.00645286	0.999979	um	Nucleus	Nucleus Ellipsoid Axis A	0.000	1.000	856	100000855	100000055	Mock anti-PSF-A546 8C-S-PSF V2.00	0	5. Mock and anti-PSF-A546_Pos008_S001	00-cGiNJh829tDT6p5ATwnSzc
-0.040251	0.0248726	0.99888	um	Nucleus	Nucleus Ellipsoid Axis A	0.000	1.000	857	100000856	100000056	Mock anti-PSF-A546 8C-S-PSF V2.00	0	5. Mock and anti-PSF-A546_Pos008_S001	00-cGiNJh829tDT6p5ATwnSzc
0.0658771	0.100884	0.992715	um	Nucleus	Nucleus Ellipsoid Axis A	0.000	1.000	858	100000857	100000057	Mock anti-PSF-A546 8C-S-PSF V2.00	0	5. Mock and anti-PSF-A546_Pos008_S001	00-cGiNJh829tDT6p5ATwnSzc
-0.00871571	-0.0227512	0.999703	um	Nucleus	Nucleus Ellipsoid Axis A	0.000	1.000	859	100000858	100000058	Mock anti-PSF-A546 8C-S-PSF V2.00	0	5. Mock and anti-PSF-A546_Pos008_S001	00-cGiNJh829tDT6p5ATwnSzc
0.0155998	-0.0214029	-0.999649	um	Nucleus	Nucleus Ellipsoid Axis A	0.000	1.000	860	100000859	100000059	Mock anti-PSF-A546 8C-S-PSF V2.00	0	5. Mock and anti-PSF-A546_Pos008_S001	00-cGiNJh829tDT6p5ATwnSzc
0.00868071	0.027145	0.999594	um	Nucleus	Nucleus Ellipsoid Axis A	0.000	1.000	861	100000860	100000060	Mock anti-PSF-A546 8C-S-PSF V2.00	0	5. Mock and anti-PSF-A546_Pos008_S001	00-cGiNJh829tDT6p5ATwnSzc
-0.022522	-0.0140326	0.999648	um	Nucleus	Nucleus Ellipsoid Axis A	0.000	1.000	862	100000861	100000061	Mock anti-PSF-A546 8C-S-PSF V2.00	0	5. Mock and anti-PSF-A546_Pos008_S001	00-cGiNJh829tDT6p5ATwnSzc
0.0326887	-0.0166736	0.999326	um	Nucleus	Nucleus Ellipsoid Axis A	0.000	1.000	863	100000862	100000062	Mock anti-PSF-A546 8C-S-PSF V2.00	0	5. Mock and anti-PSF-A546_Pos008_S001	00-cGiNJh829tDT6p5ATwnSzc
-0.0396824	-0.0299188	0.998764	um	Nucleus	Nucleus Ellipsoid Axis A	0.000	1.000	864	100000863	100000063	Mock anti-PSF-A546 8C-S-PSF V2.00	0	5. Mock and anti-PSF-A546_Pos008_S001	00-cGiNJh829tDT6p5ATwnSzc
0.0127458	0.000422019	0.999919	um	Nucleus	Nucleus Ellipsoid Axis A	0.000	1.000	866	100000864	100000064	Mock anti-PSF-A546 8C-S-PSF V2.00	0	5. Mock and anti-PSF-A546_Pos008_S001	00-cGiNJh829tDT6p5ATwnSzc
0.05017	-0.0544541	-0.997255	um	Nucleus	Nucleus Ellipsoid Axis A	0.000	1.000	867	100000865	100000065	Mock anti-PSF-A546 8C-S-PSF V2.00	0	5. Mock and anti-PSF-A546_Pos008_S001	00-cGiNJh829tDT6p5ATwnSzc
-0.0241846	0.0446521	0.99871	um	Nucleus	Nucleus Ellipsoid Axis A	0.000	1.000	868	100000866	100000066	Mock anti-PSF-A546 8C-S-PSF V2.00	0	5. Mock and anti-PSF-A546_Pos008_S001	00-cGiNJh829tDT6p5ATwnSzc
-0.0129474	-0.0584577	0.998206	um	Nucleus	Nucleus Ellipsoid Axis A	0.000	1.000	869	100000867	100000067	Mock anti-PSF-A546 8C-S-PSF V2.00	0	5. Mock and anti-PSF-A546_Pos008_S001	00-cGiNJh829tDT6p5ATwnSzc
-0.0318895	0.0166224	0.999353	um	Nucleus	Nucleus Ellipsoid Axis A	0.000	1.000	870	100000868	100000068	Mock anti-PSF-A546 8C-S-PSF V2.00	0	5. Mock and anti-PSF-A546_Pos008_S001	00-cGiNJh829tDT6p5ATwnSzc
0.0571533	-0.0794117	0.995202	um	Nucleus	Nucleus Ellipsoid Axis A	0.000	1.000	871	100000869	100000069	Mock anti-PSF-A546 8C-S-PSF V2.00	0	5. Mock and anti-PSF-A546_Pos008_S001	00-cGiNJh829tDT6p5ATwnSzc
-0.0474996	0.0606947	0.997026	um	Nucleus	Nucleus Ellipsoid Axis A	0.000	1.000	872	100000870	100000070	Mock anti-PSF-A546 8C-S-PSF V2.00	0	5. Mock and anti-PSF-A546_Pos008_S001	00-cGiNJh829tDT6p5ATwnSzc
0.0484391	-0.0919137	0.994588	um	Nucleus	Nucleus Ellipsoid Axis A	0.000	1.000	873	100000871	100000071	Mock anti-PSF-A546 8C-S-PSF V2.00	0	5. Mock and anti-PSF-A546_Pos008_S001	00-cGiNJh829tDT6p5ATwnSzc
-0.00931299	0.00202515	0.999955	um	Nucleus	Nucleus Ellipsoid Axis A	0.000	1.000	874	100000872	100000072	Mock anti-PSF-A546 8C-S-PSF V2.00	0	5. Mock and anti-PSF-A546_Pos008_S001	00-cGiNJh829tDT6p5ATwnSzc
-0.015812	0.0184521	0.999705	um	Nucleus	Nucleus Ellipsoid Axis A	0.000	1.000	875	100000873	100000073	Mock anti-PSF-A546 8C-S-PSF V2.00	0	5. Mock and anti-PSF-A546_Pos008_S001	00-cGiNJh829tDT6p5ATwnSzc
0.00386621	-0.0327187	0.999457	um	Nucleus	Nucleus Ellipsoid Axis A	0.000	1.000	876	100000874	100000074	Mock anti-PSF-A546 8C-S-PSF V2.00	0	5. Mock and anti-PSF-A546_Pos008_S001	00-cGiNJh829tDT6p5ATwnSzc
0.0179546	0.0161188	-0.999709	um	Nucleus	Nucleus Ellipsoid Axis A	0.000	1.000	877	100000875	100000075	Mock anti-PSF-A546 8C-S-PSF V2.00	0	5. Mock and anti-PSF-A546_Pos008_S001	00-cGiNJh829tDT6p5ATwnSzc
0.0301432	0.0614254	0.997656	um	Nucleus	Nucleus Ellipsoid Axis A	0.000	1.000	878	100000876	100000076	Mock anti-PSF-A546 8C-S-PSF V2.00	0	5. Mock and anti-PSF-A546_Pos008_S001	00-cGiNJh829tDT6p5ATwnSzc
0.0250913	-0.0950807	0.995153	um	Nucleus	Nucleus Ellipsoid Axis A	0.000	1.000	879	100000877	100000077	Mock anti-PSF-A546 8C-S-PSF V2.00	0	5. Mock and anti-PSF-A546_Pos008_S001	00-cGiNJh829tDT6p5ATwnSzc
0.128208	0.276324	-0.952475	um	Nucleus	Nucleus Ellipsoid Axis A	0.000	1.000	880	100000878	100000078	Mock anti-PSF-A546 8C-S-PSF V2.00	0	5. Mock and anti-PSF-A546_Pos008_S001	00-cGiNJh829tDT6p5ATwnSzc
-0.143387	-0.00997285	0.989616	um	Nucleus	Nucleus Ellipsoid Axis A	0.000	1.000	881	100000879	100000079	Mock anti-PSF-A546 8C-S-PSF V2.00	0	5. Mock and anti-PSF-A546_Pos008_S001	00-cGiNJh829tDT6p5ATwnSzc
0.0265868	0.000403562	0.999646	um	Nucleus	Nucleus Ellipsoid Axis A	0.000	1.000	882	100000880	100000080	Mock anti-PSF-A546 8C-S-PSF V2.00	0	5. Mock and anti-PSF-A546_Pos008_S001	00-cGiNJh829tDT6p5ATwnSzc
-0.028455	-0.00433718	0.999586	um	Nucleus	Nucleus Ellipsoid Axis A	0.000	1.000	883	100000881	100000081	Mock anti-PSF-A546 8C-S-PSF V2.00	0	5. Mock and anti-PSF-A546_Pos008_S001	00-cGiNJh829tDT6p5ATwnSzc
-0.0341464	-0.0549937	0.997903	um	Nucleus	Nucleus Ellipsoid Axis A	0.000	1.000	884	100000882	100000082	Mock anti-PSF-A546 8C-S-PSF V2.00	0	5. Mock and anti-PSF-A546_Pos008_S001	00-cGiNJh829tDT6p5ATwnSzc
-0.0217681	-0.052323	0.998393	um	Nucleus	Nucleus Ellipsoid Axis A	0.000	1.000	885	100000883	100000083	Mock anti-PSF-A546 8C-S-PSF V2.00	0	5. Mock and anti-PSF-A546_Pos008_S001	00-cGiNJh829tDT6p5ATwnSzc
-0.00864199	-0.0674771	0.997683	um	Nucleus	Nucleus Ellipsoid Axis A	0.000	1.000	886	100000884	100000084	Mock anti-PSF-A546 8C-S-PSF V2.00	0	5. Mock and anti-PSF-A546_Pos008_S001	00-cGiNJh829tDT6p5ATwnSzc
-0.0195666	0.0326666	0.999275	um	Nucleus	Nucleus Ellipsoid Axis A	0.000	1.000	887	100000885	100000085	Mock anti-PSF-A546 8C-S-PSF V2.00	0	5. Mock and anti-PSF-A546_Pos008_S001	00-cGiNJh829tDT6p5ATwnSzc
-0.00318637	-0.00388603	0.999987	um	Nucleus	Nucleus Ellipsoid Axis A	0.000	1.000	888	100000886	100000086	Mock anti-PSF-A546 8C-S-PSF V2.00	0	5. Mock and anti-PSF-A546_Pos008_S001	00-cGiNJh829tDT6p5ATwnSzc
-0.0168286	-0.00672272	0.999836	um	Nucleus	Nucleus Ellipsoid Axis A	0.000	1.000	889	100000887	100000087	Mock anti-PSF-A546 8C-S-PSF V2.00	0	5. Mock and anti-PSF-A546_Pos008_S001	00-cGiNJh829tDT6p5ATwnSzc
-0.0147152	-0.0592911	-0.998132	um	Nucleus	Nucleus Ellipsoid Axis A	0.000	1.000	890	100000888	100000088	Mock anti-PSF-A546 8C-S-PSF V2.00	0	5. Mock and anti-PSF-A546_Pos008_S001	00-cGiNJh829tDT6p5ATwnSzc
0.0263933	0.0398656	0.998856	um	Nucleus	Nucleus Ellipsoid Axis A	0.000	1.000	891	100000889	100000089	Mock anti-PSF-A546 8C-S-PSF V2.00	0	5. Mock and anti-PSF-A546_Pos008_S001	00-cGiNJh829tDT6p5ATwnSzc
0.0368884	-0.0193367	0.999132	um	Nucleus	Nucleus Ellipsoid Axis A	0.000	1.000	892	100000890	100000090	Mock anti-PSF-A546 8C-S-PSF V2.00	0	5. Mock and anti-PSF-A546_Pos008_S001	00-cGiNJh829tDT6p5ATwnSzc
-0.0175499	-0.019063	0.999664	um	Nucleus	Nucleus Ellipsoid Axis A	0.000	1.000	893	100000891	100000091	Mock anti-PSF-A546 8C-S-PSF V2.00	0	5. Mock and anti-PSF-A546_Pos008_S001	00-cGiNJh829tDT6p5ATwnSzc
-0.231525	-0.0815281	-0.969407	um	Nucleus	Nucleus Ellipsoid Axis A	0.000	1.000	894	100000892	100000092	Mock anti-PSF-A546 8C-S-PSF V2.00	0	5. Mock and anti-PSF-A546_Pos008_S001	00-cGiNJh829tDT6p5ATwnSzc
-0.296786	-0.209935	0.931582	um	Nucleus	Nucleus Ellipsoid Axis A	0.000	1.000	895	100000893	100000093	Mock anti-PSF-A546 8C-S-PSF V2.00	0	5. Mock and anti-PSF-A546_Pos008_S001	00-cGiNJh829tDT6p5ATwnSzc
-0.0828034	-0.0239365	0.996278	um	Nucleus	Nucleus Ellipsoid Axis A	0.000	1.000	896	100000894	100000094	Mock anti-PSF-A546 8C-S-PSF V2.00	0	5. Mock and anti-PSF-A546_Pos008_S001	00-cGiNJh829tDT6p5ATwnSzc
0.213432	0.92363	0.318363	um	Nucleus	Nucleus Ellipsoid Axis A	0.000	1.000	897	100000895	100000000	Mock anti-PSF-A546 8C-S-PSF V2.00	0	5. Mock and anti-PSF-A546_Pos009_S001	00-L76HxL4JaTkj3j7ZWrmVPX
-0.0678281	0.0720436	0.995093	um	Nucleus	Nucleus Ellipsoid Axis A	0.000	1.000	898	100000896	100000001	Mock anti-PSF-A546 8C-S-PSF V2.00	0	5. Mock and anti-PSF-A546_Pos009_S001	00-L76HxL4JaTkj3j7ZWrmVPX
0.0346526	-0.0321243	0.998883	um	Nucleus	Nucleus Ellipsoid Axis A	0.000	1.000	899	100000897	100000002	Mock anti-PSF-A546 8C-S-PSF V2.00	0	5. Mock and anti-PSF-A546_Pos009_S001	00-L76HxL4JaTkj3j7ZWrmVPX
0.120262	0.044313	0.991753	um	Nucleus	Nucleus Ellipsoid Axis A	0.000	1.000	900	100000898	100000003	Mock anti-PSF-A546 8C-S-PSF V2.00	0	5. Mock and anti-PSF-A546_Pos009_S001	00-L76HxL4JaTkj3j7ZWrmVPX
0.0398454	-0.0568575	-0.997587	um	Nucleus	Nucleus Ellipsoid Axis A	0.000	1.000	901	100000899	100000004	Mock anti-PSF-A546 8C-S-PSF V2.00	0	5. Mock and anti-PSF-A546_Pos009_S001	00-L76HxL4JaTkj3j7ZWrmVPX
-0.0619824	-0.0539167	0.99662	um	Nucleus	Nucleus Ellipsoid Axis A	0.000	1.000	902	100000900	100000005	Mock anti-PSF-A546 8C-S-PSF V2.00	0	5. Mock and anti-PSF-A546_Pos009_S001	00-L76HxL4JaTkj3j7ZWrmVPX
-0.0119427	-0.0146512	0.999821	um	Nucleus	Nucleus Ellipsoid Axis A	0.000	1.000	903	100000901	100000006	Mock anti-PSF-A546 8C-S-PSF V2.00	0	5. Mock and anti-PSF-A546_Pos009_S001	00-L76HxL4JaTkj3j7ZWrmVPX
0.0424881	-0.000259371	0.999097	um	Nucleus	Nucleus Ellipsoid Axis A	0.000	1.000	904	100000902	100000007	Mock anti-PSF-A546 8C-S-PSF V2.00	0	5. Mock and anti-PSF-A546_Pos009_S001	00-L76HxL4JaTkj3j7ZWrmVPX
-0.0687139	-0.0155687	0.997515	um	Nucleus	Nucleus Ellipsoid Axis A	0.000	1.000	905	100000903	100000008	Mock anti-PSF-A546 8C-S-PSF V2.00	0	5. Mock and anti-PSF-A546_Pos009_S001	00-L76HxL4JaTkj3j7ZWrmVPX
-0.0010191	0.0210872	0.999777	um	Nucleus	Nucleus Ellipsoid Axis A	0.000	1.000	906	100000904	100000009	Mock anti-PSF-A546 8C-S-PSF V2.00	0	5. Mock and anti-PSF-A546_Pos009_S001	00-L76HxL4JaTkj3j7ZWrmVPX
0.0154545	-0.0969087	0.995173	um	Nucleus	Nucleus Ellipsoid Axis A	0.000	1.000	907	100000905	100000010	Mock anti-PSF-A546 8C-S-PSF V2.00	0	5. Mock and anti-PSF-A546_Pos009_S001	00-L76HxL4JaTkj3j7ZWrmVPX
0.0124398	-0.0581244	-0.998232	um	Nucleus	Nucleus Ellipsoid Axis A	0.000	1.000	908	100000906	100000011	Mock anti-PSF-A546 8C-S-PSF V2.00	0	5. Mock and anti-PSF-A546_Pos009_S001	00-L76HxL4JaTkj3j7ZWrmVPX
0.0105558	0.0318483	0.999437	um	Nucleus	Nucleus Ellipsoid Axis A	0.000	1.000	909	100000907	100000012	Mock anti-PSF-A546 8C-S-PSF V2.00	0	5. Mock and anti-PSF-A546_Pos009_S001	00-L76HxL4JaTkj3j7ZWrmVPX
-0.00711421	-0.0805264	0.996727	um	Nucleus	Nucleus Ellipsoid Axis A	0.000	1.000	910	100000908	100000013	Mock anti-PSF-A546 8C-S-PSF V2.00	0	5. Mock and anti-PSF-A546_Pos009_S001	00-L76HxL4JaTkj3j7ZWrmVPX
-0.0304791	-0.00541794	0.999521	um	Nucleus	Nucleus Ellipsoid Axis A	0.000	1.000	911	100000909	100000014	Mock anti-PSF-A546 8C-S-PSF V2.00	0	5. Mock and anti-PSF-A546_Pos009_S001	00-L76HxL4JaTkj3j7ZWrmVPX
-0.0573431	0.0389934	0.997593	um	Nucleus	Nucleus Ellipsoid Axis A	0.000	1.000	912	100000910	100000015	Mock anti-PSF-A546 8C-S-PSF V2.00	0	5. Mock and anti-PSF-A546_Pos009_S001	00-L76HxL4JaTkj3j7ZWrmVPX
0.00301879	0.04663	0.998908	um	Nucleus	Nucleus Ellipsoid Axis A	0.000	1.000	913	100000911	100000016	Mock anti-PSF-A546 8C-S-PSF V2.00	0	5. Mock and anti-PSF-A546_Pos009_S001	00-L76HxL4JaTkj3j7ZWrmVPX
-0.0517012	-0.063094	0.996668	um	Nucleus	Nucleus Ellipsoid Axis A	0.000	1.000	914	100000912	100000017	Mock anti-PSF-A546 8C-S-PSF V2.00	0	5. Mock and anti-PSF-A546_Pos009_S001	00-L76HxL4JaTkj3j7ZWrmVPX
0.0182851	0.0556317	0.998284	um	Nucleus	Nucleus Ellipsoid Axis A	0.000	1.000	915	100000913	100000018	Mock anti-PSF-A546 8C-S-PSF V2.00	0	5. Mock and anti-PSF-A546_Pos009_S001	00-L76HxL4JaTkj3j7ZWrmVPX
-0.193238	0.00796239	-0.98112	um	Nucleus	Nucleus Ellipsoid Axis A	0.000	1.000	916	100000914	100000019	Mock anti-PSF-A546 8C-S-PSF V2.00	0	5. Mock and anti-PSF-A546_Pos009_S001	00-L76HxL4JaTkj3j7ZWrmVPX
0.0383517	-0.0282839	0.998864	um	Nucleus	Nucleus Ellipsoid Axis A	0.000	1.000	917	100000915	100000020	Mock anti-PSF-A546 8C-S-PSF V2.00	0	5. Mock and anti-PSF-A546_Pos009_S001	00-L76HxL4JaTkj3j7ZWrmVPX
-0.0305236	-0.0726257	0.996892	um	Nucleus	Nucleus Ellipsoid Axis A	0.000	1.000	918	100000916	100000021	Mock anti-PSF-A546 8C-S-PSF V2.00	0	5. Mock and anti-PSF-A546_Pos009_S001	00-L76HxL4JaTkj3j7ZWrmVPX
0.045758	0.0257379	-0.998621	um	Nucleus	Nucleus Ellipsoid Axis A	0.000	1.000	919	100000917	100000022	Mock anti-PSF-A546 8C-S-PSF V2.00	0	5. Mock and anti-PSF-A546_Pos009_S001	00-L76HxL4JaTkj3j7ZWrmVPX
-0.0459084	0.0797895	-0.995754	um	Nucleus	Nucleus Ellipsoid Axis A	0.000	1.000	920	100000918	100000023	Mock anti-PSF-A546 8C-S-PSF V2.00	0	5. Mock and anti-PSF-A546_Pos009_S001	00-L76HxL4JaTkj3j7ZWrmVPX
0.012996	0.0452194	0.998893	um	Nucleus	Nucleus Ellipsoid Axis A	0.000	1.000	921	100000919	100000024	Mock anti-PSF-A546 8C-S-PSF V2.00	0	5. Mock and anti-PSF-A546_Pos009_S001	00-L76HxL4JaTkj3j7ZWrmVPX
-0.0495575	-0.0376095	-0.998063	um	Nucleus	Nucleus Ellipsoid Axis A	0.000	1.000	922	100000920	100000025	Mock anti-PSF-A546 8C-S-PSF V2.00	0	5. Mock and anti-PSF-A546_Pos009_S001	00-L76HxL4JaTkj3j7ZWrmVPX
-0.0602353	0.0993307	0.99323	um	Nucleus	Nucleus Ellipsoid Axis A	0.000	1.000	923	100000921	100000026	Mock anti-PSF-A546 8C-S-PSF V2.00	0	5. Mock and anti-PSF-A546_Pos009_S001	00-L76HxL4JaTkj3j7ZWrmVPX
-0.0457864	-0.0535748	0.997514	um	Nucleus	Nucleus Ellipsoid Axis A	0.000	1.000	924	100000922	100000027	Mock anti-PSF-A546 8C-S-PSF V2.00	0	5. Mock and anti-PSF-A546_Pos009_S001	00-L76HxL4JaTkj3j7ZWrmVPX
0.0126531	-0.198553	-0.980008	um	Nucleus	Nucleus Ellipsoid Axis A	0.000	1.000	925	100000923	100000028	Mock anti-PSF-A546 8C-S-PSF V2.00	0	5. Mock and anti-PSF-A546_Pos009_S001	00-L76HxL4JaTkj3j7ZWrmVPX
-0.0452679	-0.0417202	0.998103	um	Nucleus	Nucleus Ellipsoid Axis A	0.000	1.000	926	100000924	100000029	Mock anti-PSF-A546 8C-S-PSF V2.00	0	5. Mock and anti-PSF-A546_Pos009_S001	00-L76HxL4JaTkj3j7ZWrmVPX
0.00493612	-0.197722	0.980246	um	Nucleus	Nucleus Ellipsoid Axis A	0.000	1.000	927	100000925	100000030	Mock anti-PSF-A546 8C-S-PSF V2.00	0	5. Mock and anti-PSF-A546_Pos009_S001	00-L76HxL4JaTkj3j7ZWrmVPX
-0.100993	-0.109116	0.988885	um	Nucleus	Nucleus Ellipsoid Axis A	0.000	1.000	928	100000926	100000031	Mock anti-PSF-A546 8C-S-PSF V2.00	0	5. Mock and anti-PSF-A546_Pos009_S001	00-L76HxL4JaTkj3j7ZWrmVPX
0.0716738	-0.0085662	0.997391	um	Nucleus	Nucleus Ellipsoid Axis A	0.000	1.000	929	100000927	100000032	Mock anti-PSF-A546 8C-S-PSF V2.00	0	5. Mock and anti-PSF-A546_Pos009_S001	00-L76HxL4JaTkj3j7ZWrmVPX
-0.0630373	0.0565436	0.996408	um	Nucleus	Nucleus Ellipsoid Axis A	0.000	1.000	930	100000928	100000033	Mock anti-PSF-A546 8C-S-PSF V2.00	0	5. Mock and anti-PSF-A546_Pos009_S001	00-L76HxL4JaTkj3j7ZWrmVPX
-0.0446622	-0.0200531	0.998801	um	Nucleus	Nucleus Ellipsoid Axis A	0.000	1.000	931	100000929	100000034	Mock anti-PSF-A546 8C-S-PSF V2.00	0	5. Mock and anti-PSF-A546_Pos009_S001	00-L76HxL4JaTkj3j7ZWrmVPX
-0.037089	0.082274	0.995919	um	Nucleus	Nucleus Ellipsoid Axis A	0.000	1.000	932	100000930	100000035	Mock anti-PSF-A546 8C-S-PSF V2.00	0	5. Mock and anti-PSF-A546_Pos009_S001	00-L76HxL4JaTkj3j7ZWrmVPX
-0.0522168	0.0392599	-0.997864	um	Nucleus	Nucleus Ellipsoid Axis A	0.000	1.000	933	100000931	100000036	Mock anti-PSF-A546 8C-S-PSF V2.00	0	5. Mock and anti-PSF-A546_Pos009_S001	00-L76HxL4JaTkj3j7ZWrmVPX
0.00918617	0.0649956	-0.997843	um	Nucleus	Nucleus Ellipsoid Axis A	0.000	1.000	934	100000932	100000037	Mock anti-PSF-A546 8C-S-PSF V2.00	0	5. Mock and anti-PSF-A546_Pos009_S001	00-L76HxL4JaTkj3j7ZWrmVPX
0.259748	-0.0408432	0.964812	um	Nucleus	Nucleus Ellipsoid Axis A	0.000	1.000	935	100000933	100000038	Mock anti-PSF-A546 8C-S-PSF V2.00	0	5. Mock and anti-PSF-A546_Pos009_S001	00-L76HxL4JaTkj3j7ZWrmVPX
0.0338104	-0.0431347	-0.998497	um	Nucleus	Nucleus Ellipsoid Axis A	0.000	1.000	936	100000934	100000039	Mock anti-PSF-A546 8C-S-PSF V2.00	0	5. Mock and anti-PSF-A546_Pos009_S001	00-L76HxL4JaTkj3j7ZWrmVPX
-0.105205	0.0485743	0.993264	um	Nucleus	Nucleus Ellipsoid Axis A	0.000	1.000	937	100000935	100000040	Mock anti-PSF-A546 8C-S-PSF V2.00	0	5. Mock and anti-PSF-A546_Pos009_S001	00-L76HxL4JaTkj3j7ZWrmVPX
0.0187374	-0.0798069	0.996634	um	Nucleus	Nucleus Ellipsoid Axis A	0.000	1.000	938	100000936	100000041	Mock anti-PSF-A546 8C-S-PSF V2.00	0	5. Mock and anti-PSF-A546_Pos009_S001	00-L76HxL4JaTkj3j7ZWrmVPX
-0.0328145	-0.0101383	0.99941	um	Nucleus	Nucleus Ellipsoid Axis A	0.000	1.000	939	100000937	100000042	Mock anti-PSF-A546 8C-S-PSF V2.00	0	5. Mock and anti-PSF-A546_Pos009_S001	00-L76HxL4JaTkj3j7ZWrmVPX
0.00219804	0.0172328	0.999849	um	Nucleus	Nucleus Ellipsoid Axis A	0.000	1.000	940	100000938	100000043	Mock anti-PSF-A546 8C-S-PSF V2.00	0	5. Mock and anti-PSF-A546_Pos009_S001	00-L76HxL4JaTkj3j7ZWrmVPX
0.0368912	-0.0199809	0.99912	um	Nucleus	Nucleus Ellipsoid Axis A	0.000	1.000	941	100000939	100000044	Mock anti-PSF-A546 8C-S-PSF V2.00	0	5. Mock and anti-PSF-A546_Pos009_S001	00-L76HxL4JaTkj3j7ZWrmVPX
0.0330566	0.0327087	0.998918	um	Nucleus	Nucleus Ellipsoid Axis A	0.000	1.000	942	100000940	100000045	Mock anti-PSF-A546 8C-S-PSF V2.00	0	5. Mock and anti-PSF-A546_Pos009_S001	00-L76HxL4JaTkj3j7ZWrmVPX
-0.0176816	-0.0056529	0.999828	um	Nucleus	Nucleus Ellipsoid Axis A	0.000	1.000	943	100000941	100000046	Mock anti-PSF-A546 8C-S-PSF V2.00	0	5. Mock and anti-PSF-A546_Pos009_S001	00-L76HxL4JaTkj3j7ZWrmVPX
-0.00712969	0.0150691	0.999861	um	Nucleus	Nucleus Ellipsoid Axis A	0.000	1.000	944	100000942	100000047	Mock anti-PSF-A546 8C-S-PSF V2.00	0	5. Mock and anti-PSF-A546_Pos009_S001	00-L76HxL4JaTkj3j7ZWrmVPX
-0.0825333	0.0108627	0.996529	um	Nucleus	Nucleus Ellipsoid Axis A	0.000	1.000	945	100000943	100000048	Mock anti-PSF-A546 8C-S-PSF V2.00	0	5. Mock and anti-PSF-A546_Pos009_S001	00-L76HxL4JaTkj3j7ZWrmVPX
-0.0258142	0.0102453	0.999614	um	Nucleus	Nucleus Ellipsoid Axis A	0.000	1.000	946	100000944	100000049	Mock anti-PSF-A546 8C-S-PSF V2.00	0	5. Mock and anti-PSF-A546_Pos009_S001	00-L76HxL4JaTkj3j7ZWrmVPX
-0.0445512	-0.00933084	0.998964	um	Nucleus	Nucleus Ellipsoid Axis A	0.000	1.000	947	100000945	100000050	Mock anti-PSF-A546 8C-S-PSF V2.00	0	5. Mock and anti-PSF-A546_Pos009_S001	00-L76HxL4JaTkj3j7ZWrmVPX
-0.0289554	-0.0159347	0.999454	um	Nucleus	Nucleus Ellipsoid Axis A	0.000	1.000	948	100000946	100000051	Mock anti-PSF-A546 8C-S-PSF V2.00	0	5. Mock and anti-PSF-A546_Pos009_S001	00-L76HxL4JaTkj3j7ZWrmVPX
-0.00566699	0.000966227	0.999983	um	Nucleus	Nucleus Ellipsoid Axis A	0.000	1.000	949	100000947	100000052	Mock anti-PSF-A546 8C-S-PSF V2.00	0	5. Mock and anti-PSF-A546_Pos009_S001	00-L76HxL4JaTkj3j7ZWrmVPX
-0.00173545	0.0570753	-0.998368	um	Nucleus	Nucleus Ellipsoid Axis A	0.000	1.000	950	100000948	100000053	Mock anti-PSF-A546 8C-S-PSF V2.00	0	5. Mock and anti-PSF-A546_Pos009_S001	00-L76HxL4JaTkj3j7ZWrmVPX
-0.0343482	0.0264395	0.99906	um	Nucleus	Nucleus Ellipsoid Axis A	0.000	1.000	951	100000949	100000054	Mock anti-PSF-A546 8C-S-PSF V2.00	0	5. Mock and anti-PSF-A546_Pos009_S001	00-L76HxL4JaTkj3j7ZWrmVPX
0.024778	-0.00751313	0.999665	um	Nucleus	Nucleus Ellipsoid Axis A	0.000	1.000	952	100000950	100000055	Mock anti-PSF-A546 8C-S-PSF V2.00	0	5. Mock and anti-PSF-A546_Pos009_S001	00-L76HxL4JaTkj3j7ZWrmVPX
-0.00695814	0.0635429	-0.997955	um	Nucleus	Nucleus Ellipsoid Axis A	0.000	1.000	953	100000951	100000056	Mock anti-PSF-A546 8C-S-PSF V2.00	0	5. Mock and anti-PSF-A546_Pos009_S001	00-L76HxL4JaTkj3j7ZWrmVPX
-0.00762218	-0.00345897	0.999965	um	Nucleus	Nucleus Ellipsoid Axis A	0.000	1.000	954	100000952	100000057	Mock anti-PSF-A546 8C-S-PSF V2.00	0	5. Mock and anti-PSF-A546_Pos009_S001	00-L76HxL4JaTkj3j7ZWrmVPX
-0.0245202	-0.0372296	0.999006	um	Nucleus	Nucleus Ellipsoid Axis A	0.000	1.000	955	100000953	100000058	Mock anti-PSF-A546 8C-S-PSF V2.00	0	5. Mock and anti-PSF-A546_Pos009_S001	00-L76HxL4JaTkj3j7ZWrmVPX
-0.0246712	0.0146001	0.999589	um	Nucleus	Nucleus Ellipsoid Axis A	0.000	1.000	956	100000954	100000059	Mock anti-PSF-A546 8C-S-PSF V2.00	0	5. Mock and anti-PSF-A546_Pos009_S001	00-L76HxL4JaTkj3j7ZWrmVPX
0.0619274	-0.0128364	0.997998	um	Nucleus	Nucleus Ellipsoid Axis A	0.000	1.000	957	100000955	100000060	Mock anti-PSF-A546 8C-S-PSF V2.00	0	5. Mock and anti-PSF-A546_Pos009_S001	00-L76HxL4JaTkj3j7ZWrmVPX
-0.199402	-0.0377861	0.979189	um	Nucleus	Nucleus Ellipsoid Axis A	0.000	1.000	958	100000956	100000061	Mock anti-PSF-A546 8C-S-PSF V2.00	0	5. Mock and anti-PSF-A546_Pos009_S001	00-L76HxL4JaTkj3j7ZWrmVPX
-0.00616721	0.0156025	0.999859	um	Nucleus	Nucleus Ellipsoid Axis A	0.000	1.000	959	100000957	100000062	Mock anti-PSF-A546 8C-S-PSF V2.00	0	5. Mock and anti-PSF-A546_Pos009_S001	00-L76HxL4JaTkj3j7ZWrmVPX
-0.180468	-0.0473823	-0.982439	um	Nucleus	Nucleus Ellipsoid Axis A	0.000	1.000	960	100000958	100000063	Mock anti-PSF-A546 8C-S-PSF V2.00	0	5. Mock and anti-PSF-A546_Pos009_S001	00-L76HxL4JaTkj3j7ZWrmVPX
-0.0303535	-0.0385566	-0.998795	um	Nucleus	Nucleus Ellipsoid Axis A	0.000	1.000	961	100000959	100000064	Mock anti-PSF-A546 8C-S-PSF V2.00	0	5. Mock and anti-PSF-A546_Pos009_S001	00-L76HxL4JaTkj3j7ZWrmVPX
0.0079522	0.000624436	0.999968	um	Nucleus	Nucleus Ellipsoid Axis A	0.000	1.000	962	100000960	100000065	Mock anti-PSF-A546 8C-S-PSF V2.00	0	5. Mock and anti-PSF-A546_Pos009_S001	00-L76HxL4JaTkj3j7ZWrmVPX
0.00996857	-0.0305047	0.999485	um	Nucleus	Nucleus Ellipsoid Axis A	0.000	1.000	963	100000961	100000066	Mock anti-PSF-A546 8C-S-PSF V2.00	0	5. Mock and anti-PSF-A546_Pos009_S001	00-L76HxL4JaTkj3j7ZWrmVPX
-0.00986901	-0.00811827	0.999918	um	Nucleus	Nucleus Ellipsoid Axis A	0.000	1.000	964	100000962	100000067	Mock anti-PSF-A546 8C-S-PSF V2.00	0	5. Mock and anti-PSF-A546_Pos009_S001	00-L76HxL4JaTkj3j7ZWrmVPX
0.0361334	-0.0366277	0.998676	um	Nucleus	Nucleus Ellipsoid Axis A	0.000	1.000	965	100000963	100000068	Mock anti-PSF-A546 8C-S-PSF V2.00	0	5. Mock and anti-PSF-A546_Pos009_S001	00-L76HxL4JaTkj3j7ZWrmVPX
0.0738245	0.0148554	-0.997161	um	Nucleus	Nucleus Ellipsoid Axis A	0.000	1.000	966	100000964	100000069	Mock anti-PSF-A546 8C-S-PSF V2.00	0	5. Mock and anti-PSF-A546_Pos009_S001	00-L76HxL4JaTkj3j7ZWrmVPX
-0.710111	0.226556	0.666644	um	Nucleus	Nucleus Ellipsoid Axis A	0.000	1.000	967	100000965	100000070	Mock anti-PSF-A546 8C-S-PSF V2.00	0	5. Mock and anti-PSF-A546_Pos009_S001	00-L76HxL4JaTkj3j7ZWrmVPX
0.055953	0.0144354	-0.998329	um	Nucleus	Nucleus Ellipsoid Axis A	0.000	1.000	968	100000966	100000071	Mock anti-PSF-A546 8C-S-PSF V2.00	0	5. Mock and anti-PSF-A546_Pos009_S001	00-L76HxL4JaTkj3j7ZWrmVPX
0.00363597	0.00369617	0.999987	um	Nucleus	Nucleus Ellipsoid Axis A	0.000	1.000	969	100000967	100000072	Mock anti-PSF-A546 8C-S-PSF V2.00	0	5. Mock and anti-PSF-A546_Pos009_S001	00-L76HxL4JaTkj3j7ZWrmVPX
-0.00630688	-0.0524861	0.998602	um	Nucleus	Nucleus Ellipsoid Axis A	0.000	1.000	970	100000968	100000073	Mock anti-PSF-A546 8C-S-PSF V2.00	0	5. Mock and anti-PSF-A546_Pos009_S001	00-L76HxL4JaTkj3j7ZWrmVPX
0.0364331	-0.000451168	0.999336	um	Nucleus	Nucleus Ellipsoid Axis A	0.000	1.000	971	100000969	100000074	Mock anti-PSF-A546 8C-S-PSF V2.00	0	5. Mock and anti-PSF-A546_Pos009_S001	00-L76HxL4JaTkj3j7ZWrmVPX
-0.128618	0.0097436	-0.991646	um	Nucleus	Nucleus Ellipsoid Axis A	0.000	1.000	972	100000970	100000075	Mock anti-PSF-A546 8C-S-PSF V2.00	0	5. Mock and anti-PSF-A546_Pos009_S001	00-L76HxL4JaTkj3j7ZWrmVPX
0.0198246	-0.11619	0.993029	um	Nucleus	Nucleus Ellipsoid Axis A	0.000	1.000	973	100000971	100000076	Mock anti-PSF-A546 8C-S-PSF V2.00	0	5. Mock and anti-PSF-A546_Pos009_S001	00-L76HxL4JaTkj3j7ZWrmVPX
0.0376796	-0.0718194	0.996706	um	Nucleus	Nucleus Ellipsoid Axis A	0.000	1.000	974	100000972	100000077	Mock anti-PSF-A546 8C-S-PSF V2.00	0	5. Mock and anti-PSF-A546_Pos009_S001	00-L76HxL4JaTkj3j7ZWrmVPX
0.0182722	0.00774996	0.999803	um	Nucleus	Nucleus Ellipsoid Axis A	0.000	1.000	975	100000973	100000078	Mock anti-PSF-A546 8C-S-PSF V2.00	0	5. Mock and anti-PSF-A546_Pos009_S001	00-L76HxL4JaTkj3j7ZWrmVPX
-0.100478	0.0386411	0.994189	um	Nucleus	Nucleus Ellipsoid Axis A	0.000	1.000	976	100000974	100000079	Mock anti-PSF-A546 8C-S-PSF V2.00	0	5. Mock and anti-PSF-A546_Pos009_S001	00-L76HxL4JaTkj3j7ZWrmVPX
0.0412555	0.00422447	0.99914	um	Nucleus	Nucleus Ellipsoid Axis A	0.000	1.000	977	100000975	100000080	Mock anti-PSF-A546 8C-S-PSF V2.00	0	5. Mock and anti-PSF-A546_Pos009_S001	00-L76HxL4JaTkj3j7ZWrmVPX
0.0156709	0.0278567	0.999489	um	Nucleus	Nucleus Ellipsoid Axis A	0.000	1.000	978	100000976	100000081	Mock anti-PSF-A546 8C-S-PSF V2.00	0	5. Mock and anti-PSF-A546_Pos009_S001	00-L76HxL4JaTkj3j7ZWrmVPX
0.0374425	0.0267855	0.99894	um	Nucleus	Nucleus Ellipsoid Axis A	0.000	1.000	979	100000977	100000082	Mock anti-PSF-A546 8C-S-PSF V2.00	0	5. Mock and anti-PSF-A546_Pos009_S001	00-L76HxL4JaTkj3j7ZWrmVPX
-0.047205	0.0275568	-0.998505	um	Nucleus	Nucleus Ellipsoid Axis A	0.000	1.000	980	100000978	100000083	Mock anti-PSF-A546 8C-S-PSF V2.00	0	5. Mock and anti-PSF-A546_Pos009_S001	00-L76HxL4JaTkj3j7ZWrmVPX
-0.0108172	-0.0106259	0.999885	um	Nucleus	Nucleus Ellipsoid Axis A	0.000	1.000	981	100000979	100000084	Mock anti-PSF-A546 8C-S-PSF V2.00	0	5. Mock and anti-PSF-A546_Pos009_S001	00-L76HxL4JaTkj3j7ZWrmVPX
0.0313083	-0.00136835	0.999509	um	Nucleus	Nucleus Ellipsoid Axis A	0.000	1.000	982	100000980	100000085	Mock anti-PSF-A546 8C-S-PSF V2.00	0	5. Mock and anti-PSF-A546_Pos009_S001	00-L76HxL4JaTkj3j7ZWrmVPX
0.0554146	-0.00408498	0.998455	um	Nucleus	Nucleus Ellipsoid Axis A	0.000	1.000	983	100000981	100000086	Mock anti-PSF-A546 8C-S-PSF V2.00	0	5. Mock and anti-PSF-A546_Pos009_S001	00-L76HxL4JaTkj3j7ZWrmVPX
-0.0658268	-0.0316434	-0.997329	um	Nucleus	Nucleus Ellipsoid Axis A	0.000	1.000	984	100000982	100000087	Mock anti-PSF-A546 8C-S-PSF V2.00	0	5. Mock and anti-PSF-A546_Pos009_S001	00-L76HxL4JaTkj3j7ZWrmVPX
0.0243592	0.122097	-0.992219	um	Nucleus	Nucleus Ellipsoid Axis A	0.000	1.000	985	100000983	100000088	Mock anti-PSF-A546 8C-S-PSF V2.00	0	5. Mock and anti-PSF-A546_Pos009_S001	00-L76HxL4JaTkj3j7ZWrmVPX
0.0245121	0.0328046	0.999161	um	Nucleus	Nucleus Ellipsoid Axis A	0.000	1.000	986	100000984	100000089	Mock anti-PSF-A546 8C-S-PSF V2.00	0	5. Mock and anti-PSF-A546_Pos009_S001	00-L76HxL4JaTkj3j7ZWrmVPX
-0.0389087	-0.0603342	0.99742	um	Nucleus	Nucleus Ellipsoid Axis A	0.000	1.000	987	100000985	100000090	Mock anti-PSF-A546 8C-S-PSF V2.00	0	5. Mock and anti-PSF-A546_Pos009_S001	00-L76HxL4JaTkj3j7ZWrmVPX
-0.00678634	0.0413741	0.999121	um	Nucleus	Nucleus Ellipsoid Axis A	0.000	1.000	988	100000986	100000091	Mock anti-PSF-A546 8C-S-PSF V2.00	0	5. Mock and anti-PSF-A546_Pos009_S001	00-L76HxL4JaTkj3j7ZWrmVPX
0.0376686	0.0137805	0.999195	um	Nucleus	Nucleus Ellipsoid Axis A	0.000	1.000	989	100000987	100000092	Mock anti-PSF-A546 8C-S-PSF V2.00	0	5. Mock and anti-PSF-A546_Pos009_S001	00-L76HxL4JaTkj3j7ZWrmVPX
-0.282503	0.0216601	0.959022	um	Nucleus	Nucleus Ellipsoid Axis A	0.000	1.000	990	100000988	100000093	Mock anti-PSF-A546 8C-S-PSF V2.00	0	5. Mock and anti-PSF-A546_Pos009_S001	00-L76HxL4JaTkj3j7ZWrmVPX
-0.0195021	0.088231	0.995909	um	Nucleus	Nucleus Ellipsoid Axis A	0.000	1.000	991	100000989	100000094	Mock anti-PSF-A546 8C-S-PSF V2.00	0	5. Mock and anti-PSF-A546_Pos009_S001	00-L76HxL4JaTkj3j7ZWrmVPX
-0.0861425	-0.0474232	-0.995153	um	Nucleus	Nucleus Ellipsoid Axis A	0.000	1.000	992	100000990	100000095	Mock anti-PSF-A546 8C-S-PSF V2.00	0	5. Mock and anti-PSF-A546_Pos009_S001	00-L76HxL4JaTkj3j7ZWrmVPX
-0.0370885	-0.168217	-0.985052	um	Nucleus	Nucleus Ellipsoid Axis A	0.000	1.000	993	100000991	100000096	Mock anti-PSF-A546 8C-S-PSF V2.00	0	5. Mock and anti-PSF-A546_Pos009_S001	00-L76HxL4JaTkj3j7ZWrmVPX
0.00237685	-0.0459838	-0.998939	um	Nucleus	Nucleus Ellipsoid Axis A	0.000	1.000	994	100000992	100000097	Mock anti-PSF-A546 8C-S-PSF V2.00	0	5. Mock and anti-PSF-A546_Pos009_S001	00-L76HxL4JaTkj3j7ZWrmVPX
0.725558	-0.618444	-0.301817	um	Nucleus	Nucleus Ellipsoid Axis A	0.000	1.000	995	100000993	100000098	Mock anti-PSF-A546 8C-S-PSF V2.00	0	5. Mock and anti-PSF-A546_Pos009_S001	00-L76HxL4JaTkj3j7ZWrmVPX
-0.0661382	0.0298303	0.997364	um	Nucleus	Nucleus Ellipsoid Axis A	0.000	1.000	996	100000994	100000099	Mock anti-PSF-A546 8C-S-PSF V2.00	0	5. Mock and anti-PSF-A546_Pos009_S001	00-L76HxL4JaTkj3j7ZWrmVPX
-0.025053	0.0211754	0.999462	um	Nucleus	Nucleus Ellipsoid Axis A	0.000	1.000	997	100000995	100000100	Mock anti-PSF-A546 8C-S-PSF V2.00	0	5. Mock and anti-PSF-A546_Pos009_S001	00-L76HxL4JaTkj3j7ZWrmVPX
0.0207489	0.0117795	0.999715	um	Nucleus	Nucleus Ellipsoid Axis A	0.000	1.000	998	100000996	100000101	Mock anti-PSF-A546 8C-S-PSF V2.00	0	5. Mock and anti-PSF-A546_Pos009_S001	00-L76HxL4JaTkj3j7ZWrmVPX
-0.020684	-0.0470237	0.99868	um	Nucleus	Nucleus Ellipsoid Axis A	0.000	1.000	999	100000997	100000102	Mock anti-PSF-A546 8C-S-PSF V2.00	0	5. Mock and anti-PSF-A546_Pos009_S001	00-L76HxL4JaTkj3j7ZWrmVPX
0.00136038	-0.0420876	0.999113	um	Nucleus	Nucleus Ellipsoid Axis A	0.000	1.000	1000	100000998	100000103	Mock anti-PSF-A546 8C-S-PSF V2.00	0	5. Mock and anti-PSF-A546_Pos009_S001	00-L76HxL4JaTkj3j7ZWrmVPX
0.0980682	0.12054	-0.987853	um	Nucleus	Nucleus Ellipsoid Axis A	0.000	1.000	1001	100000999	100000104	Mock anti-PSF-A546 8C-S-PSF V2.00	0	5. Mock and anti-PSF-A546_Pos009_S001	00-L76HxL4JaTkj3j7ZWrmVPX
-0.00601988	-0.00599584	0.999964	um	Nucleus	Nucleus Ellipsoid Axis A	0.000	1.000	1002	100001000	100000105	Mock anti-PSF-A546 8C-S-PSF V2.00	0	5. Mock and anti-PSF-A546_Pos009_S001	00-L76HxL4JaTkj3j7ZWrmVPX
0.194837	0.309327	0.930782	um	Nucleus	Nucleus Ellipsoid Axis A	0.000	1.000	1003	100001001	100000106	Mock anti-PSF-A546 8C-S-PSF V2.00	0	5. Mock and anti-PSF-A546_Pos009_S001	00-L76HxL4JaTkj3j7ZWrmVPX
0.0273269	0.0933415	0.995259	um	Nucleus	Nucleus Ellipsoid Axis A	0.000	1.000	1004	100001002	100000107	Mock anti-PSF-A546 8C-S-PSF V2.00	0	5. Mock and anti-PSF-A546_Pos009_S001	00-L76HxL4JaTkj3j7ZWrmVPX
0.0243468	-0.0712096	-0.997164	um	Nucleus	Nucleus Ellipsoid Axis A	0.000	1.000	1005	100001003	100000108	Mock anti-PSF-A546 8C-S-PSF V2.00	0	5. Mock and anti-PSF-A546_Pos009_S001	00-L76HxL4JaTkj3j7ZWrmVPX
0.0802787	-0.0349648	-0.996159	um	Nucleus	Nucleus Ellipsoid Axis A	0.000	1.000	1006	100001004	100000109	Mock anti-PSF-A546 8C-S-PSF V2.00	0	5. Mock and anti-PSF-A546_Pos009_S001	00-L76HxL4JaTkj3j7ZWrmVPX
-0.0147818	0.0177993	0.999732	um	Nucleus	Nucleus Ellipsoid Axis A	0.000	1.000	1007	100001005	100000110	Mock anti-PSF-A546 8C-S-PSF V2.00	0	5. Mock and anti-PSF-A546_Pos009_S001	00-L76HxL4JaTkj3j7ZWrmVPX
0.068019	-0.304351	-0.950128	um	Nucleus	Nucleus Ellipsoid Axis A	0.000	1.000	1008	100001006	100000111	Mock anti-PSF-A546 8C-S-PSF V2.00	0	5. Mock and anti-PSF-A546_Pos009_S001	00-L76HxL4JaTkj3j7ZWrmVPX
-0.129296	-0.213099	-0.968438	um	Nucleus	Nucleus Ellipsoid Axis A	0.000	1.000	1009	100001007	100000112	Mock anti-PSF-A546 8C-S-PSF V2.00	0	5. Mock and anti-PSF-A546_Pos009_S001	00-L76HxL4JaTkj3j7ZWrmVPX
0.0886375	0.0510716	-0.994754	um	Nucleus	Nucleus Ellipsoid Axis A	0.000	1.000	1010	100001008	100000113	Mock anti-PSF-A546 8C-S-PSF V2.00	0	5. Mock and anti-PSF-A546_Pos009_S001	00-L76HxL4JaTkj3j7ZWrmVPX
-0.0393214	-0.0309281	0.998748	um	Nucleus	Nucleus Ellipsoid Axis A	0.000	1.000	1011	100001009	100000114	Mock anti-PSF-A546 8C-S-PSF V2.00	0	5. Mock and anti-PSF-A546_Pos009_S001	00-L76HxL4JaTkj3j7ZWrmVPX
-0.020858	-0.0955432	0.995207	um	Nucleus	Nucleus Ellipsoid Axis A	0.000	1.000	1012	100001010	100000115	Mock anti-PSF-A546 8C-S-PSF V2.00	0	5. Mock and anti-PSF-A546_Pos009_S001	00-L76HxL4JaTkj3j7ZWrmVPX
0.0405091	-0.00744763	0.999151	um	Nucleus	Nucleus Ellipsoid Axis A	0.000	1.000	1013	100001011	100000116	Mock anti-PSF-A546 8C-S-PSF V2.00	0	5. Mock and anti-PSF-A546_Pos009_S001	00-L76HxL4JaTkj3j7ZWrmVPX
-0.00423493	0.0360607	0.999341	um	Nucleus	Nucleus Ellipsoid Axis A	0.000	1.000	1014	100001012	100000117	Mock anti-PSF-A546 8C-S-PSF V2.00	0	5. Mock and anti-PSF-A546_Pos009_S001	00-L76HxL4JaTkj3j7ZWrmVPX
0.0121608	0.011568	0.999859	um	Nucleus	Nucleus Ellipsoid Axis A	0.000	1.000	1015	100001013	100000118	Mock anti-PSF-A546 8C-S-PSF V2.00	0	5. Mock and anti-PSF-A546_Pos009_S001	00-L76HxL4JaTkj3j7ZWrmVPX
-0.0208006	-0.00453886	0.999773	um	Nucleus	Nucleus Ellipsoid Axis A	0.000	1.000	1016	100001014	100000119	Mock anti-PSF-A546 8C-S-PSF V2.00	0	5. Mock and anti-PSF-A546_Pos009_S001	00-L76HxL4JaTkj3j7ZWrmVPX
0.0249512	0.0196187	0.999496	um	Nucleus	Nucleus Ellipsoid Axis A	0.000	1.000	1017	100001015	100000120	Mock anti-PSF-A546 8C-S-PSF V2.00	0	5. Mock and anti-PSF-A546_Pos009_S001	00-L76HxL4JaTkj3j7ZWrmVPX
-0.0196581	-0.0155832	0.999685	um	Nucleus	Nucleus Ellipsoid Axis A	0.000	1.000	1018	100001016	100000121	Mock anti-PSF-A546 8C-S-PSF V2.00	0	5. Mock and anti-PSF-A546_Pos009_S001	00-L76HxL4JaTkj3j7ZWrmVPX
-0.00747139	-0.0295432	0.999536	um	Nucleus	Nucleus Ellipsoid Axis A	0.000	1.000	1019	100001017	100000122	Mock anti-PSF-A546 8C-S-PSF V2.00	0	5. Mock and anti-PSF-A546_Pos009_S001	00-L76HxL4JaTkj3j7ZWrmVPX
-0.0340768	-0.0249323	0.999108	um	Nucleus	Nucleus Ellipsoid Axis A	0.000	1.000	1020	100001018	100000123	Mock anti-PSF-A546 8C-S-PSF V2.00	0	5. Mock and anti-PSF-A546_Pos009_S001	00-L76HxL4JaTkj3j7ZWrmVPX
0.0406331	-0.0834126	0.995686	um	Nucleus	Nucleus Ellipsoid Axis A	0.000	1.000	1021	100001019	100000124	Mock anti-PSF-A546 8C-S-PSF V2.00	0	5. Mock and anti-PSF-A546_Pos009_S001	00-L76HxL4JaTkj3j7ZWrmVPX
0.0745487	0.010398	0.997163	um	Nucleus	Nucleus Ellipsoid Axis A	0.000	1.000	1022	100001020	100000125	Mock anti-PSF-A546 8C-S-PSF V2.00	0	5. Mock and anti-PSF-A546_Pos009_S001	00-L76HxL4JaTkj3j7ZWrmVPX
0.0710061	0.0762758	-0.994555	um	Nucleus	Nucleus Ellipsoid Axis A	0.000	1.000	1023	100001021	100000126	Mock anti-PSF-A546 8C-S-PSF V2.00	0	5. Mock and anti-PSF-A546_Pos009_S001	00-L76HxL4JaTkj3j7ZWrmVPX
-0.13866	-0.206928	-0.96848	um	Nucleus	Nucleus Ellipsoid Axis A	0.000	1.000	1024	100001022	100000127	Mock anti-PSF-A546 8C-S-PSF V2.00	0	5. Mock and anti-PSF-A546_Pos009_S001	00-L76HxL4JaTkj3j7ZWrmVPX
0.000544426	-0.0384266	-0.999261	um	Nucleus	Nucleus Ellipsoid Axis A	0.000	1.000	1025	100001023	100000128	Mock anti-PSF-A546 8C-S-PSF V2.00	0	5. Mock and anti-PSF-A546_Pos009_S001	00-L76HxL4JaTkj3j7ZWrmVPX
0.10474	-0.00705477	-0.994475	um	Nucleus	Nucleus Ellipsoid Axis A	0.000	1.000	1026	100001024	100000129	Mock anti-PSF-A546 8C-S-PSF V2.00	0	5. Mock and anti-PSF-A546_Pos009_S001	00-L76HxL4JaTkj3j7ZWrmVPX
-0.00227698	-0.0602068	-0.998183	um	Nucleus	Nucleus Ellipsoid Axis A	0.000	1.000	1027	100001025	100000130	Mock anti-PSF-A546 8C-S-PSF V2.00	0	5. Mock and anti-PSF-A546_Pos009_S001	00-L76HxL4JaTkj3j7ZWrmVPX
-0.144347	-0.0779375	0.986453	um	Nucleus	Nucleus Ellipsoid Axis A	0.000	1.000	1028	100001026	100000131	Mock anti-PSF-A546 8C-S-PSF V2.00	0	5. Mock and anti-PSF-A546_Pos009_S001	00-L76HxL4JaTkj3j7ZWrmVPX
0.0583493	0.00929333	0.998253	um	Nucleus	Nucleus Ellipsoid Axis A	0.000	1.000	1029	100001027	100000132	Mock anti-PSF-A546 8C-S-PSF V2.00	0	5. Mock and anti-PSF-A546_Pos009_S001	00-L76HxL4JaTkj3j7ZWrmVPX
-0.0288055	-0.018731	0.999409	um	Nucleus	Nucleus Ellipsoid Axis A	0.000	1.000	1030	100001028	100000133	Mock anti-PSF-A546 8C-S-PSF V2.00	0	5. Mock and anti-PSF-A546_Pos009_S001	00-L76HxL4JaTkj3j7ZWrmVPX
-0.000249093	0.297709	-0.954656	um	Nucleus	Nucleus Ellipsoid Axis A	0.000	1.000	1031	100001029	100000000	Mock anti-PSF-A546 8C-S-PSF V2.00	0	5. Mock and anti-PSF-A546_Pos010_S001	00-UE2xQDFVq6VRbAPGThU5Fg
-0.00156828	-0.0116044	0.999931	um	Nucleus	Nucleus Ellipsoid Axis A	0.000	1.000	1032	100001030	100000001	Mock anti-PSF-A546 8C-S-PSF V2.00	0	5. Mock and anti-PSF-A546_Pos010_S001	00-UE2xQDFVq6VRbAPGThU5Fg
0.00971205	0.0666503	0.997729	um	Nucleus	Nucleus Ellipsoid Axis A	0.000	1.000	1033	100001031	100000002	Mock anti-PSF-A546 8C-S-PSF V2.00	0	5. Mock and anti-PSF-A546_Pos010_S001	00-UE2xQDFVq6VRbAPGThU5Fg
0.076806	-0.0693161	-0.994634	um	Nucleus	Nucleus Ellipsoid Axis A	0.000	1.000	1034	100001032	100000003	Mock anti-PSF-A546 8C-S-PSF V2.00	0	5. Mock and anti-PSF-A546_Pos010_S001	00-UE2xQDFVq6VRbAPGThU5Fg
-0.0169546	-0.000962889	0.999856	um	Nucleus	Nucleus Ellipsoid Axis A	0.000	1.000	1035	100001033	100000004	Mock anti-PSF-A546 8C-S-PSF V2.00	0	5. Mock and anti-PSF-A546_Pos010_S001	00-UE2xQDFVq6VRbAPGThU5Fg
0.0161955	0.0166916	0.99973	um	Nucleus	Nucleus Ellipsoid Axis A	0.000	1.000	1036	100001034	100000005	Mock anti-PSF-A546 8C-S-PSF V2.00	0	5. Mock and anti-PSF-A546_Pos010_S001	00-UE2xQDFVq6VRbAPGThU5Fg
-0.130501	-0.0116134	0.99138	um	Nucleus	Nucleus Ellipsoid Axis A	0.000	1.000	1037	100001035	100000006	Mock anti-PSF-A546 8C-S-PSF V2.00	0	5. Mock and anti-PSF-A546_Pos010_S001	00-UE2xQDFVq6VRbAPGThU5Fg
0.0162295	-0.0354491	0.99924	um	Nucleus	Nucleus Ellipsoid Axis A	0.000	1.000	1038	100001036	100000007	Mock anti-PSF-A546 8C-S-PSF V2.00	0	5. Mock and anti-PSF-A546_Pos010_S001	00-UE2xQDFVq6VRbAPGThU5Fg
-0.0320886	0.125265	0.991604	um	Nucleus	Nucleus Ellipsoid Axis A	0.000	1.000	1039	100001037	100000008	Mock anti-PSF-A546 8C-S-PSF V2.00	0	5. Mock and anti-PSF-A546_Pos010_S001	00-UE2xQDFVq6VRbAPGThU5Fg
-0.0552506	0.00558269	0.998457	um	Nucleus	Nucleus Ellipsoid Axis A	0.000	1.000	1040	100001038	100000009	Mock anti-PSF-A546 8C-S-PSF V2.00	0	5. Mock and anti-PSF-A546_Pos010_S001	00-UE2xQDFVq6VRbAPGThU5Fg
0.0760053	0.0766574	-0.994156	um	Nucleus	Nucleus Ellipsoid Axis A	0.000	1.000	1041	100001039	100000010	Mock anti-PSF-A546 8C-S-PSF V2.00	0	5. Mock and anti-PSF-A546_Pos010_S001	00-UE2xQDFVq6VRbAPGThU5Fg
0.0151166	-0.0459911	0.998827	um	Nucleus	Nucleus Ellipsoid Axis A	0.000	1.000	1042	100001040	100000011	Mock anti-PSF-A546 8C-S-PSF V2.00	0	5. Mock and anti-PSF-A546_Pos010_S001	00-UE2xQDFVq6VRbAPGThU5Fg
-0.0927975	-0.0608638	0.993823	um	Nucleus	Nucleus Ellipsoid Axis A	0.000	1.000	1043	100001041	100000012	Mock anti-PSF-A546 8C-S-PSF V2.00	0	5. Mock and anti-PSF-A546_Pos010_S001	00-UE2xQDFVq6VRbAPGThU5Fg
-0.000950681	0.0400219	0.999198	um	Nucleus	Nucleus Ellipsoid Axis A	0.000	1.000	1044	100001042	100000013	Mock anti-PSF-A546 8C-S-PSF V2.00	0	5. Mock and anti-PSF-A546_Pos010_S001	00-UE2xQDFVq6VRbAPGThU5Fg
0.00331717	0.0317058	0.999492	um	Nucleus	Nucleus Ellipsoid Axis A	0.000	1.000	1045	100001043	100000014	Mock anti-PSF-A546 8C-S-PSF V2.00	0	5. Mock and anti-PSF-A546_Pos010_S001	00-UE2xQDFVq6VRbAPGThU5Fg
0.232897	-0.113518	0.965853	um	Nucleus	Nucleus Ellipsoid Axis A	0.000	1.000	1046	100001044	100000015	Mock anti-PSF-A546 8C-S-PSF V2.00	0	5. Mock and anti-PSF-A546_Pos010_S001	00-UE2xQDFVq6VRbAPGThU5Fg
-0.0104157	-0.0302995	0.999487	um	Nucleus	Nucleus Ellipsoid Axis A	0.000	1.000	1047	100001045	100000016	Mock anti-PSF-A546 8C-S-PSF V2.00	0	5. Mock and anti-PSF-A546_Pos010_S001	00-UE2xQDFVq6VRbAPGThU5Fg
0.0288645	-0.0427131	0.99867	um	Nucleus	Nucleus Ellipsoid Axis A	0.000	1.000	1048	100001046	100000017	Mock anti-PSF-A546 8C-S-PSF V2.00	0	5. Mock and anti-PSF-A546_Pos010_S001	00-UE2xQDFVq6VRbAPGThU5Fg
0.0978857	0.0220347	0.994954	um	Nucleus	Nucleus Ellipsoid Axis A	0.000	1.000	1049	100001047	100000018	Mock anti-PSF-A546 8C-S-PSF V2.00	0	5. Mock and anti-PSF-A546_Pos010_S001	00-UE2xQDFVq6VRbAPGThU5Fg
-0.054364	-0.114076	0.991983	um	Nucleus	Nucleus Ellipsoid Axis A	0.000	1.000	1050	100001048	100000019	Mock anti-PSF-A546 8C-S-PSF V2.00	0	5. Mock and anti-PSF-A546_Pos010_S001	00-UE2xQDFVq6VRbAPGThU5Fg
-0.00795158	-0.021009	0.999748	um	Nucleus	Nucleus Ellipsoid Axis A	0.000	1.000	1051	100001049	100000020	Mock anti-PSF-A546 8C-S-PSF V2.00	0	5. Mock and anti-PSF-A546_Pos010_S001	00-UE2xQDFVq6VRbAPGThU5Fg
-0.0409091	0.111362	-0.992938	um	Nucleus	Nucleus Ellipsoid Axis A	0.000	1.000	1052	100001050	100000021	Mock anti-PSF-A546 8C-S-PSF V2.00	0	5. Mock and anti-PSF-A546_Pos010_S001	00-UE2xQDFVq6VRbAPGThU5Fg
0.0194114	-0.0204847	0.999602	um	Nucleus	Nucleus Ellipsoid Axis A	0.000	1.000	1053	100001051	100000022	Mock anti-PSF-A546 8C-S-PSF V2.00	0	5. Mock and anti-PSF-A546_Pos010_S001	00-UE2xQDFVq6VRbAPGThU5Fg
0.0122548	-0.00420176	0.999916	um	Nucleus	Nucleus Ellipsoid Axis A	0.000	1.000	1054	100001052	100000023	Mock anti-PSF-A546 8C-S-PSF V2.00	0	5. Mock and anti-PSF-A546_Pos010_S001	00-UE2xQDFVq6VRbAPGThU5Fg
-0.0632184	0.0238976	0.997714	um	Nucleus	Nucleus Ellipsoid Axis A	0.000	1.000	1055	100001053	100000024	Mock anti-PSF-A546 8C-S-PSF V2.00	0	5. Mock and anti-PSF-A546_Pos010_S001	00-UE2xQDFVq6VRbAPGThU5Fg
-0.0118271	-0.00110655	0.999929	um	Nucleus	Nucleus Ellipsoid Axis A	0.000	1.000	1056	100001054	100000025	Mock anti-PSF-A546 8C-S-PSF V2.00	0	5. Mock and anti-PSF-A546_Pos010_S001	00-UE2xQDFVq6VRbAPGThU5Fg
-0.114112	-0.125199	-0.985547	um	Nucleus	Nucleus Ellipsoid Axis A	0.000	1.000	1057	100001055	100000026	Mock anti-PSF-A546 8C-S-PSF V2.00	0	5. Mock and anti-PSF-A546_Pos010_S001	00-UE2xQDFVq6VRbAPGThU5Fg
0.126602	-0.0834181	0.98844	um	Nucleus	Nucleus Ellipsoid Axis A	0.000	1.000	1058	100001056	100000027	Mock anti-PSF-A546 8C-S-PSF V2.00	0	5. Mock and anti-PSF-A546_Pos010_S001	00-UE2xQDFVq6VRbAPGThU5Fg
0.036053	0.0518576	0.998003	um	Nucleus	Nucleus Ellipsoid Axis A	0.000	1.000	1059	100001057	100000028	Mock anti-PSF-A546 8C-S-PSF V2.00	0	5. Mock and anti-PSF-A546_Pos010_S001	00-UE2xQDFVq6VRbAPGThU5Fg
0.0753413	-0.014778	0.997048	um	Nucleus	Nucleus Ellipsoid Axis A	0.000	1.000	1060	100001058	100000029	Mock anti-PSF-A546 8C-S-PSF V2.00	0	5. Mock and anti-PSF-A546_Pos010_S001	00-UE2xQDFVq6VRbAPGThU5Fg
-0.0196967	0.0191939	0.999622	um	Nucleus	Nucleus Ellipsoid Axis A	0.000	1.000	1061	100001059	100000030	Mock anti-PSF-A546 8C-S-PSF V2.00	0	5. Mock and anti-PSF-A546_Pos010_S001	00-UE2xQDFVq6VRbAPGThU5Fg
-0.0227455	-0.00212502	0.999739	um	Nucleus	Nucleus Ellipsoid Axis A	0.000	1.000	1062	100001060	100000031	Mock anti-PSF-A546 8C-S-PSF V2.00	0	5. Mock and anti-PSF-A546_Pos010_S001	00-UE2xQDFVq6VRbAPGThU5Fg
-0.0214922	-0.0915794	0.995566	um	Nucleus	Nucleus Ellipsoid Axis A	0.000	1.000	1063	100001061	100000032	Mock anti-PSF-A546 8C-S-PSF V2.00	0	5. Mock and anti-PSF-A546_Pos010_S001	00-UE2xQDFVq6VRbAPGThU5Fg
0.00440181	-0.0614933	0.998098	um	Nucleus	Nucleus Ellipsoid Axis A	0.000	1.000	1064	100001062	100000033	Mock anti-PSF-A546 8C-S-PSF V2.00	0	5. Mock and anti-PSF-A546_Pos010_S001	00-UE2xQDFVq6VRbAPGThU5Fg
-0.00948592	0.0513082	0.998638	um	Nucleus	Nucleus Ellipsoid Axis A	0.000	1.000	1065	100001063	100000034	Mock anti-PSF-A546 8C-S-PSF V2.00	0	5. Mock and anti-PSF-A546_Pos010_S001	00-UE2xQDFVq6VRbAPGThU5Fg
-0.0161837	-0.0430181	-0.998943	um	Nucleus	Nucleus Ellipsoid Axis A	0.000	1.000	1066	100001064	100000035	Mock anti-PSF-A546 8C-S-PSF V2.00	0	5. Mock and anti-PSF-A546_Pos010_S001	00-UE2xQDFVq6VRbAPGThU5Fg
-0.047909	-0.0019692	0.99885	um	Nucleus	Nucleus Ellipsoid Axis A	0.000	1.000	1067	100001065	100000036	Mock anti-PSF-A546 8C-S-PSF V2.00	0	5. Mock and anti-PSF-A546_Pos010_S001	00-UE2xQDFVq6VRbAPGThU5Fg
0.00671877	0.00561722	0.999962	um	Nucleus	Nucleus Ellipsoid Axis A	0.000	1.000	1068	100001066	100000037	Mock anti-PSF-A546 8C-S-PSF V2.00	0	5. Mock and anti-PSF-A546_Pos010_S001	00-UE2xQDFVq6VRbAPGThU5Fg
-0.160478	-0.102411	-0.981712	um	Nucleus	Nucleus Ellipsoid Axis A	0.000	1.000	1069	100001067	100000038	Mock anti-PSF-A546 8C-S-PSF V2.00	0	5. Mock and anti-PSF-A546_Pos010_S001	00-UE2xQDFVq6VRbAPGThU5Fg
-0.00530302	0.0263551	0.999639	um	Nucleus	Nucleus Ellipsoid Axis A	0.000	1.000	1070	100001068	100000039	Mock anti-PSF-A546 8C-S-PSF V2.00	0	5. Mock and anti-PSF-A546_Pos010_S001	00-UE2xQDFVq6VRbAPGThU5Fg
0.00580424	0.0289322	-0.999565	um	Nucleus	Nucleus Ellipsoid Axis A	0.000	1.000	1071	100001069	100000040	Mock anti-PSF-A546 8C-S-PSF V2.00	0	5. Mock and anti-PSF-A546_Pos010_S001	00-UE2xQDFVq6VRbAPGThU5Fg
0.0103552	0.0384081	0.999209	um	Nucleus	Nucleus Ellipsoid Axis A	0.000	1.000	1072	100001070	100000041	Mock anti-PSF-A546 8C-S-PSF V2.00	0	5. Mock and anti-PSF-A546_Pos010_S001	00-UE2xQDFVq6VRbAPGThU5Fg
-0.0823171	-0.0366828	0.995931	um	Nucleus	Nucleus Ellipsoid Axis A	0.000	1.000	1073	100001071	100000042	Mock anti-PSF-A546 8C-S-PSF V2.00	0	5. Mock and anti-PSF-A546_Pos010_S001	00-UE2xQDFVq6VRbAPGThU5Fg
0.0879041	0.04625	0.995055	um	Nucleus	Nucleus Ellipsoid Axis A	0.000	1.000	1074	100001072	100000043	Mock anti-PSF-A546 8C-S-PSF V2.00	0	5. Mock and anti-PSF-A546_Pos010_S001	00-UE2xQDFVq6VRbAPGThU5Fg
0.023086	-0.000792771	0.999733	um	Nucleus	Nucleus Ellipsoid Axis A	0.000	1.000	1075	100001073	100000044	Mock anti-PSF-A546 8C-S-PSF V2.00	0	5. Mock and anti-PSF-A546_Pos010_S001	00-UE2xQDFVq6VRbAPGThU5Fg
0.0148958	-0.0366926	0.999216	um	Nucleus	Nucleus Ellipsoid Axis A	0.000	1.000	1076	100001074	100000045	Mock anti-PSF-A546 8C-S-PSF V2.00	0	5. Mock and anti-PSF-A546_Pos010_S001	00-UE2xQDFVq6VRbAPGThU5Fg
0.00808819	-0.00504767	0.999955	um	Nucleus	Nucleus Ellipsoid Axis A	0.000	1.000	1077	100001075	100000046	Mock anti-PSF-A546 8C-S-PSF V2.00	0	5. Mock and anti-PSF-A546_Pos010_S001	00-UE2xQDFVq6VRbAPGThU5Fg
-0.0250642	-0.10269	-0.994398	um	Nucleus	Nucleus Ellipsoid Axis A	0.000	1.000	1078	100001076	100000047	Mock anti-PSF-A546 8C-S-PSF V2.00	0	5. Mock and anti-PSF-A546_Pos010_S001	00-UE2xQDFVq6VRbAPGThU5Fg
-0.0213296	-0.0591356	0.998022	um	Nucleus	Nucleus Ellipsoid Axis A	0.000	1.000	1079	100001077	100000048	Mock anti-PSF-A546 8C-S-PSF V2.00	0	5. Mock and anti-PSF-A546_Pos010_S001	00-UE2xQDFVq6VRbAPGThU5Fg
-0.0113477	-0.00265347	0.999932	um	Nucleus	Nucleus Ellipsoid Axis A	0.000	1.000	1080	100001078	100000049	Mock anti-PSF-A546 8C-S-PSF V2.00	0	5. Mock and anti-PSF-A546_Pos010_S001	00-UE2xQDFVq6VRbAPGThU5Fg
-0.117098	0.862391	0.492513	um	Nucleus	Nucleus Ellipsoid Axis A	0.000	1.000	1081	100001079	100000050	Mock anti-PSF-A546 8C-S-PSF V2.00	0	5. Mock and anti-PSF-A546_Pos010_S001	00-UE2xQDFVq6VRbAPGThU5Fg
0.0663607	0.125933	-0.989817	um	Nucleus	Nucleus Ellipsoid Axis A	0.000	1.000	1082	100001080	100000051	Mock anti-PSF-A546 8C-S-PSF V2.00	0	5. Mock and anti-PSF-A546_Pos010_S001	00-UE2xQDFVq6VRbAPGThU5Fg
0.125981	-0.0578685	0.990343	um	Nucleus	Nucleus Ellipsoid Axis A	0.000	1.000	1083	100001081	100000052	Mock anti-PSF-A546 8C-S-PSF V2.00	0	5. Mock and anti-PSF-A546_Pos010_S001	00-UE2xQDFVq6VRbAPGThU5Fg
0.0638177	0.0981777	0.993121	um	Nucleus	Nucleus Ellipsoid Axis A	0.000	1.000	1084	100001082	100000053	Mock anti-PSF-A546 8C-S-PSF V2.00	0	5. Mock and anti-PSF-A546_Pos010_S001	00-UE2xQDFVq6VRbAPGThU5Fg
-0.0120585	0.0145529	0.999821	um	Nucleus	Nucleus Ellipsoid Axis A	0.000	1.000	1085	100001083	100000054	Mock anti-PSF-A546 8C-S-PSF V2.00	0	5. Mock and anti-PSF-A546_Pos010_S001	00-UE2xQDFVq6VRbAPGThU5Fg
-0.0170625	-0.0173351	0.999704	um	Nucleus	Nucleus Ellipsoid Axis A	0.000	1.000	1086	100001084	100000055	Mock anti-PSF-A546 8C-S-PSF V2.00	0	5. Mock and anti-PSF-A546_Pos010_S001	00-UE2xQDFVq6VRbAPGThU5Fg
0.0491159	0.0426006	0.997884	um	Nucleus	Nucleus Ellipsoid Axis A	0.000	1.000	1087	100001085	100000056	Mock anti-PSF-A546 8C-S-PSF V2.00	0	5. Mock and anti-PSF-A546_Pos010_S001	00-UE2xQDFVq6VRbAPGThU5Fg
-0.06843	0.0165708	0.997518	um	Nucleus	Nucleus Ellipsoid Axis A	0.000	1.000	1088	100001086	100000057	Mock anti-PSF-A546 8C-S-PSF V2.00	0	5. Mock and anti-PSF-A546_Pos010_S001	00-UE2xQDFVq6VRbAPGThU5Fg
-0.000471689	0.0205391	0.999789	um	Nucleus	Nucleus Ellipsoid Axis A	0.000	1.000	1089	100001087	100000058	Mock anti-PSF-A546 8C-S-PSF V2.00	0	5. Mock and anti-PSF-A546_Pos010_S001	00-UE2xQDFVq6VRbAPGThU5Fg
-0.0369907	0.00869425	0.999278	um	Nucleus	Nucleus Ellipsoid Axis A	0.000	1.000	1090	100001088	100000059	Mock anti-PSF-A546 8C-S-PSF V2.00	0	5. Mock and anti-PSF-A546_Pos010_S001	00-UE2xQDFVq6VRbAPGThU5Fg
0.0339061	0.0290044	0.999004	um	Nucleus	Nucleus Ellipsoid Axis A	0.000	1.000	1091	100001089	100000060	Mock anti-PSF-A546 8C-S-PSF V2.00	0	5. Mock and anti-PSF-A546_Pos010_S001	00-UE2xQDFVq6VRbAPGThU5Fg
0.0587064	-0.0682881	0.995937	um	Nucleus	Nucleus Ellipsoid Axis A	0.000	1.000	1092	100001090	100000061	Mock anti-PSF-A546 8C-S-PSF V2.00	0	5. Mock and anti-PSF-A546_Pos010_S001	00-UE2xQDFVq6VRbAPGThU5Fg
0.00504995	-0.0555694	0.998442	um	Nucleus	Nucleus Ellipsoid Axis A	0.000	1.000	1093	100001091	100000062	Mock anti-PSF-A546 8C-S-PSF V2.00	0	5. Mock and anti-PSF-A546_Pos010_S001	00-UE2xQDFVq6VRbAPGThU5Fg
-0.07178	0.0297326	0.996977	um	Nucleus	Nucleus Ellipsoid Axis A	0.000	1.000	1094	100001092	100000063	Mock anti-PSF-A546 8C-S-PSF V2.00	0	5. Mock and anti-PSF-A546_Pos010_S001	00-UE2xQDFVq6VRbAPGThU5Fg
0.0859985	-0.0420344	0.995408	um	Nucleus	Nucleus Ellipsoid Axis A	0.000	1.000	1095	100001093	100000064	Mock anti-PSF-A546 8C-S-PSF V2.00	0	5. Mock and anti-PSF-A546_Pos010_S001	00-UE2xQDFVq6VRbAPGThU5Fg
-0.0259238	0.0180196	0.999502	um	Nucleus	Nucleus Ellipsoid Axis A	0.000	1.000	1096	100001094	100000065	Mock anti-PSF-A546 8C-S-PSF V2.00	0	5. Mock and anti-PSF-A546_Pos010_S001	00-UE2xQDFVq6VRbAPGThU5Fg
0.0181324	-0.00837271	0.999801	um	Nucleus	Nucleus Ellipsoid Axis A	0.000	1.000	1097	100001095	100000066	Mock anti-PSF-A546 8C-S-PSF V2.00	0	5. Mock and anti-PSF-A546_Pos010_S001	00-UE2xQDFVq6VRbAPGThU5Fg
-0.0419204	-0.0232823	0.99885	um	Nucleus	Nucleus Ellipsoid Axis A	0.000	1.000	1098	100001096	100000067	Mock anti-PSF-A546 8C-S-PSF V2.00	0	5. Mock and anti-PSF-A546_Pos010_S001	00-UE2xQDFVq6VRbAPGThU5Fg
-0.0232553	-0.0238266	0.999446	um	Nucleus	Nucleus Ellipsoid Axis A	0.000	1.000	1099	100001097	100000068	Mock anti-PSF-A546 8C-S-PSF V2.00	0	5. Mock and anti-PSF-A546_Pos010_S001	00-UE2xQDFVq6VRbAPGThU5Fg
-0.0221476	-0.0579678	0.998073	um	Nucleus	Nucleus Ellipsoid Axis A	0.000	1.000	1100	100001098	100000069	Mock anti-PSF-A546 8C-S-PSF V2.00	0	5. Mock and anti-PSF-A546_Pos010_S001	00-UE2xQDFVq6VRbAPGThU5Fg
0.0745393	0.0473321	-0.996094	um	Nucleus	Nucleus Ellipsoid Axis A	0.000	1.000	1101	100001099	100000070	Mock anti-PSF-A546 8C-S-PSF V2.00	0	5. Mock and anti-PSF-A546_Pos010_S001	00-UE2xQDFVq6VRbAPGThU5Fg
-0.0604215	-0.0253885	0.99785	um	Nucleus	Nucleus Ellipsoid Axis A	0.000	1.000	1102	100001100	100000071	Mock anti-PSF-A546 8C-S-PSF V2.00	0	5. Mock and anti-PSF-A546_Pos010_S001	00-UE2xQDFVq6VRbAPGThU5Fg
-0.141805	0.0451608	-0.988864	um	Nucleus	Nucleus Ellipsoid Axis A	0.000	1.000	1103	100001101	100000072	Mock anti-PSF-A546 8C-S-PSF V2.00	0	5. Mock and anti-PSF-A546_Pos010_S001	00-UE2xQDFVq6VRbAPGThU5Fg
-0.0059651	0.0795964	0.996809	um	Nucleus	Nucleus Ellipsoid Axis A	0.000	1.000	1104	100001102	100000073	Mock anti-PSF-A546 8C-S-PSF V2.00	0	5. Mock and anti-PSF-A546_Pos010_S001	00-UE2xQDFVq6VRbAPGThU5Fg
-0.0328309	0.00134321	0.99946	um	Nucleus	Nucleus Ellipsoid Axis A	0.000	1.000	1105	100001103	100000074	Mock anti-PSF-A546 8C-S-PSF V2.00	0	5. Mock and anti-PSF-A546_Pos010_S001	00-UE2xQDFVq6VRbAPGThU5Fg
0.183827	-0.522474	-0.832603	um	Nucleus	Nucleus Ellipsoid Axis A	0.000	1.000	1106	100001104	100000075	Mock anti-PSF-A546 8C-S-PSF V2.00	0	5. Mock and anti-PSF-A546_Pos010_S001	00-UE2xQDFVq6VRbAPGThU5Fg
0.0449014	-0.0171224	0.998845	um	Nucleus	Nucleus Ellipsoid Axis A	0.000	1.000	1107	100001105	100000076	Mock anti-PSF-A546 8C-S-PSF V2.00	0	5. Mock and anti-PSF-A546_Pos010_S001	00-UE2xQDFVq6VRbAPGThU5Fg
0.00103655	-0.00307461	0.999995	um	Nucleus	Nucleus Ellipsoid Axis A	0.000	1.000	1108	100001106	100000077	Mock anti-PSF-A546 8C-S-PSF V2.00	0	5. Mock and anti-PSF-A546_Pos010_S001	00-UE2xQDFVq6VRbAPGThU5Fg
0.00257761	-0.00487423	0.999985	um	Nucleus	Nucleus Ellipsoid Axis A	0.000	1.000	1109	100001107	100000078	Mock anti-PSF-A546 8C-S-PSF V2.00	0	5. Mock and anti-PSF-A546_Pos010_S001	00-UE2xQDFVq6VRbAPGThU5Fg
0.0383065	-0.00183675	0.999264	um	Nucleus	Nucleus Ellipsoid Axis A	0.000	1.000	1110	100001108	100000079	Mock anti-PSF-A546 8C-S-PSF V2.00	0	5. Mock and anti-PSF-A546_Pos010_S001	00-UE2xQDFVq6VRbAPGThU5Fg
0.0119483	0.0104221	0.999874	um	Nucleus	Nucleus Ellipsoid Axis A	0.000	1.000	1111	100001109	100000080	Mock anti-PSF-A546 8C-S-PSF V2.00	0	5. Mock and anti-PSF-A546_Pos010_S001	00-UE2xQDFVq6VRbAPGThU5Fg
0.0855554	0.10306	-0.990989	um	Nucleus	Nucleus Ellipsoid Axis A	0.000	1.000	1112	100001110	100000081	Mock anti-PSF-A546 8C-S-PSF V2.00	0	5. Mock and anti-PSF-A546_Pos010_S001	00-UE2xQDFVq6VRbAPGThU5Fg
-0.0208894	-0.0398311	0.998988	um	Nucleus	Nucleus Ellipsoid Axis A	0.000	1.000	1113	100001111	100000082	Mock anti-PSF-A546 8C-S-PSF V2.00	0	5. Mock and anti-PSF-A546_Pos010_S001	00-UE2xQDFVq6VRbAPGThU5Fg
0.00782976	-0.0914622	0.995778	um	Nucleus	Nucleus Ellipsoid Axis A	0.000	1.000	1114	100001112	100000083	Mock anti-PSF-A546 8C-S-PSF V2.00	0	5. Mock and anti-PSF-A546_Pos010_S001	00-UE2xQDFVq6VRbAPGThU5Fg
-0.04269	-0.274759	-0.960565	um	Nucleus	Nucleus Ellipsoid Axis A	0.000	1.000	1115	100001113	100000084	Mock anti-PSF-A546 8C-S-PSF V2.00	0	5. Mock and anti-PSF-A546_Pos010_S001	00-UE2xQDFVq6VRbAPGThU5Fg
-0.00681222	-0.0322801	0.999456	um	Nucleus	Nucleus Ellipsoid Axis A	0.000	1.000	1116	100001114	100000085	Mock anti-PSF-A546 8C-S-PSF V2.00	0	5. Mock and anti-PSF-A546_Pos010_S001	00-UE2xQDFVq6VRbAPGThU5Fg
0.0324306	0.0375709	-0.998768	um	Nucleus	Nucleus Ellipsoid Axis A	0.000	1.000	1117	100001115	100000086	Mock anti-PSF-A546 8C-S-PSF V2.00	0	5. Mock and anti-PSF-A546_Pos010_S001	00-UE2xQDFVq6VRbAPGThU5Fg
0.0894449	-0.0239265	0.995704	um	Nucleus	Nucleus Ellipsoid Axis A	0.000	1.000	1118	100001116	100000087	Mock anti-PSF-A546 8C-S-PSF V2.00	0	5. Mock and anti-PSF-A546_Pos010_S001	00-UE2xQDFVq6VRbAPGThU5Fg
0.00576852	0.0364789	0.999318	um	Nucleus	Nucleus Ellipsoid Axis A	0.000	1.000	1119	100001117	100000088	Mock anti-PSF-A546 8C-S-PSF V2.00	0	5. Mock and anti-PSF-A546_Pos010_S001	00-UE2xQDFVq6VRbAPGThU5Fg
0.312583	-0.0439812	0.948872	um	Nucleus	Nucleus Ellipsoid Axis A	0.000	1.000	1120	100001118	100000089	Mock anti-PSF-A546 8C-S-PSF V2.00	0	5. Mock and anti-PSF-A546_Pos010_S001	00-UE2xQDFVq6VRbAPGThU5Fg
-0.223801	-0.0552743	0.973066	um	Nucleus	Nucleus Ellipsoid Axis A	0.000	1.000	1121	100001119	100000090	Mock anti-PSF-A546 8C-S-PSF V2.00	0	5. Mock and anti-PSF-A546_Pos010_S001	00-UE2xQDFVq6VRbAPGThU5Fg
0.00686954	0.0388484	0.999222	um	Nucleus	Nucleus Ellipsoid Axis A	0.000	1.000	1122	100001120	100000091	Mock anti-PSF-A546 8C-S-PSF V2.00	0	5. Mock and anti-PSF-A546_Pos010_S001	00-UE2xQDFVq6VRbAPGThU5Fg
-0.0682885	0.0730315	0.994989	um	Nucleus	Nucleus Ellipsoid Axis A	0.000	1.000	1123	100001121	100000092	Mock anti-PSF-A546 8C-S-PSF V2.00	0	5. Mock and anti-PSF-A546_Pos010_S001	00-UE2xQDFVq6VRbAPGThU5Fg
-0.098361	-0.0463599	0.99407	um	Nucleus	Nucleus Ellipsoid Axis A	0.000	1.000	1124	100001122	100000093	Mock anti-PSF-A546 8C-S-PSF V2.00	0	5. Mock and anti-PSF-A546_Pos010_S001	00-UE2xQDFVq6VRbAPGThU5Fg
0.0377135	-0.0285037	0.998882	um	Nucleus	Nucleus Ellipsoid Axis A	0.000	1.000	1125	100001123	100000094	Mock anti-PSF-A546 8C-S-PSF V2.00	0	5. Mock and anti-PSF-A546_Pos010_S001	00-UE2xQDFVq6VRbAPGThU5Fg
-0.0164648	0.152775	0.988124	um	Nucleus	Nucleus Ellipsoid Axis A	0.000	1.000	1126	100001124	100000095	Mock anti-PSF-A546 8C-S-PSF V2.00	0	5. Mock and anti-PSF-A546_Pos010_S001	00-UE2xQDFVq6VRbAPGThU5Fg
-0.00638662	-0.0268654	0.999619	um	Nucleus	Nucleus Ellipsoid Axis A	0.000	1.000	1127	100001125	100000096	Mock anti-PSF-A546 8C-S-PSF V2.00	0	5. Mock and anti-PSF-A546_Pos010_S001	00-UE2xQDFVq6VRbAPGThU5Fg
0.129409	0.146483	0.980712	um	Nucleus	Nucleus Ellipsoid Axis A	0.000	1.000	1128	100001126	100000097	Mock anti-PSF-A546 8C-S-PSF V2.00	0	5. Mock and anti-PSF-A546_Pos010_S001	00-UE2xQDFVq6VRbAPGThU5Fg
0.140885	0.175534	0.97434	um	Nucleus	Nucleus Ellipsoid Axis A	0.000	1.000	1129	100001127	100000098	Mock anti-PSF-A546 8C-S-PSF V2.00	0	5. Mock and anti-PSF-A546_Pos010_S001	00-UE2xQDFVq6VRbAPGThU5Fg
0.0271564	-0.0291784	0.999205	um	Nucleus	Nucleus Ellipsoid Axis A	0.000	1.000	1130	100001128	100000099	Mock anti-PSF-A546 8C-S-PSF V2.00	0	5. Mock and anti-PSF-A546_Pos010_S001	00-UE2xQDFVq6VRbAPGThU5Fg
0.00837183	-0.0509376	0.998667	um	Nucleus	Nucleus Ellipsoid Axis A	0.000	1.000	1131	100001129	100000100	Mock anti-PSF-A546 8C-S-PSF V2.00	0	5. Mock and anti-PSF-A546_Pos010_S001	00-UE2xQDFVq6VRbAPGThU5Fg
0.0147174	-0.024461	0.999592	um	Nucleus	Nucleus Ellipsoid Axis A	0.000	1.000	1132	100001130	100000101	Mock anti-PSF-A546 8C-S-PSF V2.00	0	5. Mock and anti-PSF-A546_Pos010_S001	00-UE2xQDFVq6VRbAPGThU5Fg
-0.112216	-0.724793	0.679767	um	Nucleus	Nucleus Ellipsoid Axis A	0.000	1.000	1133	100001131	100000102	Mock anti-PSF-A546 8C-S-PSF V2.00	0	5. Mock and anti-PSF-A546_Pos010_S001	00-UE2xQDFVq6VRbAPGThU5Fg
0.0451238	0.0239691	0.998694	um	Nucleus	Nucleus Ellipsoid Axis A	0.000	1.000	1134	100001132	100000103	Mock anti-PSF-A546 8C-S-PSF V2.00	0	5. Mock and anti-PSF-A546_Pos010_S001	00-UE2xQDFVq6VRbAPGThU5Fg
0.135313	-0.0365189	-0.99013	um	Nucleus	Nucleus Ellipsoid Axis A	0.000	1.000	1135	100001133	100000104	Mock anti-PSF-A546 8C-S-PSF V2.00	0	5. Mock and anti-PSF-A546_Pos010_S001	00-UE2xQDFVq6VRbAPGThU5Fg
0.023922	-0.865286	0.500708	um	Nucleus	Nucleus Ellipsoid Axis A	0.000	1.000	1136	100001134	100000105	Mock anti-PSF-A546 8C-S-PSF V2.00	0	5. Mock and anti-PSF-A546_Pos010_S001	00-UE2xQDFVq6VRbAPGThU5Fg
-0.186911	-0.00996164	0.982326	um	Nucleus	Nucleus Ellipsoid Axis A	0.000	1.000	1137	100001135	100000106	Mock anti-PSF-A546 8C-S-PSF V2.00	0	5. Mock and anti-PSF-A546_Pos010_S001	00-UE2xQDFVq6VRbAPGThU5Fg
0.0487739	0.0354345	-0.998181	um	Nucleus	Nucleus Ellipsoid Axis A	0.000	1.000	1138	100001136	100000107	Mock anti-PSF-A546 8C-S-PSF V2.00	0	5. Mock and anti-PSF-A546_Pos010_S001	00-UE2xQDFVq6VRbAPGThU5Fg
-0.00307654	-0.0218774	0.999756	um	Nucleus	Nucleus Ellipsoid Axis A	0.000	1.000	1139	100001137	100000108	Mock anti-PSF-A546 8C-S-PSF V2.00	0	5. Mock and anti-PSF-A546_Pos010_S001	00-UE2xQDFVq6VRbAPGThU5Fg
-0.0452312	-0.00440154	0.998967	um	Nucleus	Nucleus Ellipsoid Axis A	0.000	1.000	1140	100001138	100000109	Mock anti-PSF-A546 8C-S-PSF V2.00	0	5. Mock and anti-PSF-A546_Pos010_S001	00-UE2xQDFVq6VRbAPGThU5Fg
0.108409	0.00561986	0.99409	um	Nucleus	Nucleus Ellipsoid Axis A	0.000	1.000	1141	100001139	100000110	Mock anti-PSF-A546 8C-S-PSF V2.00	0	5. Mock and anti-PSF-A546_Pos010_S001	00-UE2xQDFVq6VRbAPGThU5Fg
-0.0996391	0.0622342	-0.993075	um	Nucleus	Nucleus Ellipsoid Axis A	0.000	1.000	1142	100001140	100000111	Mock anti-PSF-A546 8C-S-PSF V2.00	0	5. Mock and anti-PSF-A546_Pos010_S001	00-UE2xQDFVq6VRbAPGThU5Fg
0.036494	0.119965	0.992107	um	Nucleus	Nucleus Ellipsoid Axis A	0.000	1.000	1143	100001141	100000112	Mock anti-PSF-A546 8C-S-PSF V2.00	0	5. Mock and anti-PSF-A546_Pos010_S001	00-UE2xQDFVq6VRbAPGThU5Fg
-0.129	0.187682	0.973722	um	Nucleus	Nucleus Ellipsoid Axis A	0.000	1.000	1144	100001142	100000113	Mock anti-PSF-A546 8C-S-PSF V2.00	0	5. Mock and anti-PSF-A546_Pos010_S001	00-UE2xQDFVq6VRbAPGThU5Fg
0.0749843	-0.131796	-0.988437	um	Nucleus	Nucleus Ellipsoid Axis A	0.000	1.000	1145	100001143	100000114	Mock anti-PSF-A546 8C-S-PSF V2.00	0	5. Mock and anti-PSF-A546_Pos010_S001	00-UE2xQDFVq6VRbAPGThU5Fg
0.00859495	-0.0179532	0.999802	um	Nucleus	Nucleus Ellipsoid Axis A	0.000	1.000	1146	100001144	100000115	Mock anti-PSF-A546 8C-S-PSF V2.00	0	5. Mock and anti-PSF-A546_Pos010_S001	00-UE2xQDFVq6VRbAPGThU5Fg
-0.145553	-0.157164	-0.976788	um	Nucleus	Nucleus Ellipsoid Axis A	0.000	1.000	1147	100001145	100000116	Mock anti-PSF-A546 8C-S-PSF V2.00	0	5. Mock and anti-PSF-A546_Pos010_S001	00-UE2xQDFVq6VRbAPGThU5Fg
-0.366217	0.811872	0.454696	um	Nucleus	Nucleus Ellipsoid Axis A	0.000	1.000	1148	100001146	100000117	Mock anti-PSF-A546 8C-S-PSF V2.00	0	5. Mock and anti-PSF-A546_Pos010_S001	00-UE2xQDFVq6VRbAPGThU5Fg
-0.240408	0.896513	0.372115	um	Nucleus	Nucleus Ellipsoid Axis A	0.000	1.000	1149	100001147	100000118	Mock anti-PSF-A546 8C-S-PSF V2.00	0	5. Mock and anti-PSF-A546_Pos010_S001	00-UE2xQDFVq6VRbAPGThU5Fg
-0.06012	0.0185973	-0.998018	um	Nucleus	Nucleus Ellipsoid Axis A	0.000	1.000	1150	100001148	100000119	Mock anti-PSF-A546 8C-S-PSF V2.00	0	5. Mock and anti-PSF-A546_Pos010_S001	00-UE2xQDFVq6VRbAPGThU5Fg
-0.142474	-0.161569	0.976523	um	Nucleus	Nucleus Ellipsoid Axis A	0.000	1.000	1151	100001149	100000120	Mock anti-PSF-A546 8C-S-PSF V2.00	0	5. Mock and anti-PSF-A546_Pos010_S001	00-UE2xQDFVq6VRbAPGThU5Fg
0.0221397	-0.927174	0.373976	um	Nucleus	Nucleus Ellipsoid Axis A	0.000	1.000	1152	100001150	100000121	Mock anti-PSF-A546 8C-S-PSF V2.00	0	5. Mock and anti-PSF-A546_Pos010_S001	00-UE2xQDFVq6VRbAPGThU5Fg
-0.0214424	0.00918668	0.999728	um	Nucleus	Nucleus Ellipsoid Axis A	0.000	1.000	1153	100001151	100000122	Mock anti-PSF-A546 8C-S-PSF V2.00	0	5. Mock and anti-PSF-A546_Pos010_S001	00-UE2xQDFVq6VRbAPGThU5Fg
-0.0115856	0.0154121	0.999814	um	Nucleus	Nucleus Ellipsoid Axis A	0.000	1.000	1154	100001152	100000123	Mock anti-PSF-A546 8C-S-PSF V2.00	0	5. Mock and anti-PSF-A546_Pos010_S001	00-UE2xQDFVq6VRbAPGThU5Fg
0.00347746	0.0633932	-0.997983	um	Nucleus	Nucleus Ellipsoid Axis A	0.000	1.000	1155	100001153	100000124	Mock anti-PSF-A546 8C-S-PSF V2.00	0	5. Mock and anti-PSF-A546_Pos010_S001	00-UE2xQDFVq6VRbAPGThU5Fg
-0.0479973	0.0405327	0.998025	um	Nucleus	Nucleus Ellipsoid Axis A	0.000	1.000	1156	100001154	100000125	Mock anti-PSF-A546 8C-S-PSF V2.00	0	5. Mock and anti-PSF-A546_Pos010_S001	00-UE2xQDFVq6VRbAPGThU5Fg
0.0349633	-0.00603434	0.99937	um	Nucleus	Nucleus Ellipsoid Axis A	0.000	1.000	1157	100001155	100000126	Mock anti-PSF-A546 8C-S-PSF V2.00	0	5. Mock and anti-PSF-A546_Pos010_S001	00-UE2xQDFVq6VRbAPGThU5Fg
-0.00320526	-0.0930351	0.995658	um	Nucleus	Nucleus Ellipsoid Axis A	0.000	1.000	1158	100001156	100000127	Mock anti-PSF-A546 8C-S-PSF V2.00	0	5. Mock and anti-PSF-A546_Pos010_S001	00-UE2xQDFVq6VRbAPGThU5Fg
0.0109238	0.0572159	0.998302	um	Nucleus	Nucleus Ellipsoid Axis A	0.000	1.000	1159	100001157	100000128	Mock anti-PSF-A546 8C-S-PSF V2.00	0	5. Mock and anti-PSF-A546_Pos010_S001	00-UE2xQDFVq6VRbAPGThU5Fg
-0.0310149	0.0163033	0.999386	um	Nucleus	Nucleus Ellipsoid Axis A	0.000	1.000	1160	100001158	100000129	Mock anti-PSF-A546 8C-S-PSF V2.00	0	5. Mock and anti-PSF-A546_Pos010_S001	00-UE2xQDFVq6VRbAPGThU5Fg
0.0292592	-0.535348	0.844124	um	Nucleus	Nucleus Ellipsoid Axis A	0.000	1.000	1161	100001159	100000130	Mock anti-PSF-A546 8C-S-PSF V2.00	0	5. Mock and anti-PSF-A546_Pos010_S001	00-UE2xQDFVq6VRbAPGThU5Fg
-0.0638668	0.171274	0.983151	um	Nucleus	Nucleus Ellipsoid Axis A	0.000	1.000	1162	100001160	100000131	Mock anti-PSF-A546 8C-S-PSF V2.00	0	5. Mock and anti-PSF-A546_Pos010_S001	00-UE2xQDFVq6VRbAPGThU5Fg
-0.00888869	0.00656856	0.999939	um	Nucleus	Nucleus Ellipsoid Axis A	0.000	1.000	1163	100001161	100000132	Mock anti-PSF-A546 8C-S-PSF V2.00	0	5. Mock and anti-PSF-A546_Pos010_S001	00-UE2xQDFVq6VRbAPGThU5Fg
0.00641672	-0.0102165	0.999927	um	Nucleus	Nucleus Ellipsoid Axis A	0.000	1.000	1164	100001162	100000133	Mock anti-PSF-A546 8C-S-PSF V2.00	0	5. Mock and anti-PSF-A546_Pos010_S001	00-UE2xQDFVq6VRbAPGThU5Fg
0.0519412	-0.0227076	0.998392	um	Nucleus	Nucleus Ellipsoid Axis A	0.000	1.000	1165	100001163	100000134	Mock anti-PSF-A546 8C-S-PSF V2.00	0	5. Mock and anti-PSF-A546_Pos010_S001	00-UE2xQDFVq6VRbAPGThU5Fg
-0.0741921	-0.0257355	0.996912	um	Nucleus	Nucleus Ellipsoid Axis A	0.000	1.000	1166	100001164	100000135	Mock anti-PSF-A546 8C-S-PSF V2.00	0	5. Mock and anti-PSF-A546_Pos010_S001	00-UE2xQDFVq6VRbAPGThU5Fg
-0.00954724	0.0110345	0.999894	um	Nucleus	Nucleus Ellipsoid Axis A	0.000	1.000	1167	100001165	100000136	Mock anti-PSF-A546 8C-S-PSF V2.00	0	5. Mock and anti-PSF-A546_Pos010_S001	00-UE2xQDFVq6VRbAPGThU5Fg
-0.0814158	-0.0524595	0.995299	um	Nucleus	Nucleus Ellipsoid Axis A	0.000	1.000	1168	100001166	100000137	Mock anti-PSF-A546 8C-S-PSF V2.00	0	5. Mock and anti-PSF-A546_Pos010_S001	00-UE2xQDFVq6VRbAPGThU5Fg
0.144661	-0.129943	-0.980912	um	Nucleus	Nucleus Ellipsoid Axis A	0.000	1.000	1169	100001167	100000000	Mock anti-PSF-A546 8C-S-PSF V2.00	0	5. Mock and anti-PSF-A546_Pos011_S001	00-NGibrUTCv3MPNnxMxpHFRc
0.0257258	-0.00887658	-0.99963	um	Nucleus	Nucleus Ellipsoid Axis A	0.000	1.000	1170	100001168	100000001	Mock anti-PSF-A546 8C-S-PSF V2.00	0	5. Mock and anti-PSF-A546_Pos011_S001	00-NGibrUTCv3MPNnxMxpHFRc
-0.00742791	0.057691	0.998307	um	Nucleus	Nucleus Ellipsoid Axis A	0.000	1.000	1171	100001169	100000002	Mock anti-PSF-A546 8C-S-PSF V2.00	0	5. Mock and anti-PSF-A546_Pos011_S001	00-NGibrUTCv3MPNnxMxpHFRc
0.014149	-0.0965303	0.995229	um	Nucleus	Nucleus Ellipsoid Axis A	0.000	1.000	1172	100001170	100000003	Mock anti-PSF-A546 8C-S-PSF V2.00	0	5. Mock and anti-PSF-A546_Pos011_S001	00-NGibrUTCv3MPNnxMxpHFRc
-0.0444382	-0.209885	0.976716	um	Nucleus	Nucleus Ellipsoid Axis A	0.000	1.000	1173	100001171	100000004	Mock anti-PSF-A546 8C-S-PSF V2.00	0	5. Mock and anti-PSF-A546_Pos011_S001	00-NGibrUTCv3MPNnxMxpHFRc
-0.00801999	-0.00643187	0.999947	um	Nucleus	Nucleus Ellipsoid Axis A	0.000	1.000	1174	100001172	100000005	Mock anti-PSF-A546 8C-S-PSF V2.00	0	5. Mock and anti-PSF-A546_Pos011_S001	00-NGibrUTCv3MPNnxMxpHFRc
0.207899	-0.0772431	0.975096	um	Nucleus	Nucleus Ellipsoid Axis A	0.000	1.000	1175	100001173	100000006	Mock anti-PSF-A546 8C-S-PSF V2.00	0	5. Mock and anti-PSF-A546_Pos011_S001	00-NGibrUTCv3MPNnxMxpHFRc
-0.102247	0.13224	0.98593	um	Nucleus	Nucleus Ellipsoid Axis A	0.000	1.000	1176	100001174	100000007	Mock anti-PSF-A546 8C-S-PSF V2.00	0	5. Mock and anti-PSF-A546_Pos011_S001	00-NGibrUTCv3MPNnxMxpHFRc
0.0220011	-0.041841	0.998882	um	Nucleus	Nucleus Ellipsoid Axis A	0.000	1.000	1177	100001175	100000008	Mock anti-PSF-A546 8C-S-PSF V2.00	0	5. Mock and anti-PSF-A546_Pos011_S001	00-NGibrUTCv3MPNnxMxpHFRc
0.0628665	0.0513495	-0.9967	um	Nucleus	Nucleus Ellipsoid Axis A	0.000	1.000	1178	100001176	100000009	Mock anti-PSF-A546 8C-S-PSF V2.00	0	5. Mock and anti-PSF-A546_Pos011_S001	00-NGibrUTCv3MPNnxMxpHFRc
-0.0562664	0.0990514	-0.99349	um	Nucleus	Nucleus Ellipsoid Axis A	0.000	1.000	1179	100001177	100000010	Mock anti-PSF-A546 8C-S-PSF V2.00	0	5. Mock and anti-PSF-A546_Pos011_S001	00-NGibrUTCv3MPNnxMxpHFRc
-0.0166529	-0.0685017	0.997512	um	Nucleus	Nucleus Ellipsoid Axis A	0.000	1.000	1180	100001178	100000011	Mock anti-PSF-A546 8C-S-PSF V2.00	0	5. Mock and anti-PSF-A546_Pos011_S001	00-NGibrUTCv3MPNnxMxpHFRc
-0.00433247	-0.0518855	-0.998644	um	Nucleus	Nucleus Ellipsoid Axis A	0.000	1.000	1181	100001179	100000012	Mock anti-PSF-A546 8C-S-PSF V2.00	0	5. Mock and anti-PSF-A546_Pos011_S001	00-NGibrUTCv3MPNnxMxpHFRc
-0.0553373	-0.127171	-0.990336	um	Nucleus	Nucleus Ellipsoid Axis A	0.000	1.000	1182	100001180	100000013	Mock anti-PSF-A546 8C-S-PSF V2.00	0	5. Mock and anti-PSF-A546_Pos011_S001	00-NGibrUTCv3MPNnxMxpHFRc
0.0261644	0.0850359	-0.996034	um	Nucleus	Nucleus Ellipsoid Axis A	0.000	1.000	1183	100001181	100000014	Mock anti-PSF-A546 8C-S-PSF V2.00	0	5. Mock and anti-PSF-A546_Pos011_S001	00-NGibrUTCv3MPNnxMxpHFRc
0.0696608	0.0779786	-0.994518	um	Nucleus	Nucleus Ellipsoid Axis A	0.000	1.000	1184	100001182	100000015	Mock anti-PSF-A546 8C-S-PSF V2.00	0	5. Mock and anti-PSF-A546_Pos011_S001	00-NGibrUTCv3MPNnxMxpHFRc
-0.0408864	0.0207968	0.998947	um	Nucleus	Nucleus Ellipsoid Axis A	0.000	1.000	1185	100001183	100000016	Mock anti-PSF-A546 8C-S-PSF V2.00	0	5. Mock and anti-PSF-A546_Pos011_S001	00-NGibrUTCv3MPNnxMxpHFRc
0.0342606	-0.0296596	0.998973	um	Nucleus	Nucleus Ellipsoid Axis A	0.000	1.000	1186	100001184	100000017	Mock anti-PSF-A546 8C-S-PSF V2.00	0	5. Mock and anti-PSF-A546_Pos011_S001	00-NGibrUTCv3MPNnxMxpHFRc
0.0198644	0.070813	0.997292	um	Nucleus	Nucleus Ellipsoid Axis A	0.000	1.000	1187	100001185	100000018	Mock anti-PSF-A546 8C-S-PSF V2.00	0	5. Mock and anti-PSF-A546_Pos011_S001	00-NGibrUTCv3MPNnxMxpHFRc
0.0141507	-0.0197047	0.999706	um	Nucleus	Nucleus Ellipsoid Axis A	0.000	1.000	1188	100001186	100000019	Mock anti-PSF-A546 8C-S-PSF V2.00	0	5. Mock and anti-PSF-A546_Pos011_S001	00-NGibrUTCv3MPNnxMxpHFRc
-0.00755885	0.0208282	0.999754	um	Nucleus	Nucleus Ellipsoid Axis A	0.000	1.000	1189	100001187	100000020	Mock anti-PSF-A546 8C-S-PSF V2.00	0	5. Mock and anti-PSF-A546_Pos011_S001	00-NGibrUTCv3MPNnxMxpHFRc
-0.0150533	-0.011446	0.999821	um	Nucleus	Nucleus Ellipsoid Axis A	0.000	1.000	1190	100001188	100000021	Mock anti-PSF-A546 8C-S-PSF V2.00	0	5. Mock and anti-PSF-A546_Pos011_S001	00-NGibrUTCv3MPNnxMxpHFRc
-0.0544664	0.0154632	-0.998396	um	Nucleus	Nucleus Ellipsoid Axis A	0.000	1.000	1191	100001189	100000022	Mock anti-PSF-A546 8C-S-PSF V2.00	0	5. Mock and anti-PSF-A546_Pos011_S001	00-NGibrUTCv3MPNnxMxpHFRc
0.00100612	-0.137753	0.990466	um	Nucleus	Nucleus Ellipsoid Axis A	0.000	1.000	1192	100001190	100000023	Mock anti-PSF-A546 8C-S-PSF V2.00	0	5. Mock and anti-PSF-A546_Pos011_S001	00-NGibrUTCv3MPNnxMxpHFRc
-0.00917468	-0.0680453	-0.99764	um	Nucleus	Nucleus Ellipsoid Axis A	0.000	1.000	1193	100001191	100000024	Mock anti-PSF-A546 8C-S-PSF V2.00	0	5. Mock and anti-PSF-A546_Pos011_S001	00-NGibrUTCv3MPNnxMxpHFRc
-0.0345561	-0.0596601	0.99762	um	Nucleus	Nucleus Ellipsoid Axis A	0.000	1.000	1194	100001192	100000025	Mock anti-PSF-A546 8C-S-PSF V2.00	0	5. Mock and anti-PSF-A546_Pos011_S001	00-NGibrUTCv3MPNnxMxpHFRc
-0.00173214	-0.0178327	0.999839	um	Nucleus	Nucleus Ellipsoid Axis A	0.000	1.000	1195	100001193	100000026	Mock anti-PSF-A546 8C-S-PSF V2.00	0	5. Mock and anti-PSF-A546_Pos011_S001	00-NGibrUTCv3MPNnxMxpHFRc
-0.00237042	0.0278062	0.999611	um	Nucleus	Nucleus Ellipsoid Axis A	0.000	1.000	1196	100001194	100000027	Mock anti-PSF-A546 8C-S-PSF V2.00	0	5. Mock and anti-PSF-A546_Pos011_S001	00-NGibrUTCv3MPNnxMxpHFRc
-0.0126753	-0.0514362	0.998596	um	Nucleus	Nucleus Ellipsoid Axis A	0.000	1.000	1197	100001195	100000028	Mock anti-PSF-A546 8C-S-PSF V2.00	0	5. Mock and anti-PSF-A546_Pos011_S001	00-NGibrUTCv3MPNnxMxpHFRc
-0.0465413	-0.015124	0.998802	um	Nucleus	Nucleus Ellipsoid Axis A	0.000	1.000	1198	100001196	100000029	Mock anti-PSF-A546 8C-S-PSF V2.00	0	5. Mock and anti-PSF-A546_Pos011_S001	00-NGibrUTCv3MPNnxMxpHFRc
0.0201894	-0.0300495	0.999344	um	Nucleus	Nucleus Ellipsoid Axis A	0.000	1.000	1199	100001197	100000030	Mock anti-PSF-A546 8C-S-PSF V2.00	0	5. Mock and anti-PSF-A546_Pos011_S001	00-NGibrUTCv3MPNnxMxpHFRc
0.0369617	0.00450151	-0.999307	um	Nucleus	Nucleus Ellipsoid Axis A	0.000	1.000	1200	100001198	100000031	Mock anti-PSF-A546 8C-S-PSF V2.00	0	5. Mock and anti-PSF-A546_Pos011_S001	00-NGibrUTCv3MPNnxMxpHFRc
-0.0635944	-0.129524	0.989535	um	Nucleus	Nucleus Ellipsoid Axis A	0.000	1.000	1201	100001199	100000032	Mock anti-PSF-A546 8C-S-PSF V2.00	0	5. Mock and anti-PSF-A546_Pos011_S001	00-NGibrUTCv3MPNnxMxpHFRc
0.0702904	0.0816885	-0.994176	um	Nucleus	Nucleus Ellipsoid Axis A	0.000	1.000	1202	100001200	100000033	Mock anti-PSF-A546 8C-S-PSF V2.00	0	5. Mock and anti-PSF-A546_Pos011_S001	00-NGibrUTCv3MPNnxMxpHFRc
-0.0809088	-0.0342851	0.996132	um	Nucleus	Nucleus Ellipsoid Axis A	0.000	1.000	1203	100001201	100000034	Mock anti-PSF-A546 8C-S-PSF V2.00	0	5. Mock and anti-PSF-A546_Pos011_S001	00-NGibrUTCv3MPNnxMxpHFRc
0.00857781	-0.0412385	0.999112	um	Nucleus	Nucleus Ellipsoid Axis A	0.000	1.000	1204	100001202	100000035	Mock anti-PSF-A546 8C-S-PSF V2.00	0	5. Mock and anti-PSF-A546_Pos011_S001	00-NGibrUTCv3MPNnxMxpHFRc
-0.0330856	-0.0525454	0.99807	um	Nucleus	Nucleus Ellipsoid Axis A	0.000	1.000	1205	100001203	100000036	Mock anti-PSF-A546 8C-S-PSF V2.00	0	5. Mock and anti-PSF-A546_Pos011_S001	00-NGibrUTCv3MPNnxMxpHFRc
0.0437905	0.0121518	0.998967	um	Nucleus	Nucleus Ellipsoid Axis A	0.000	1.000	1206	100001204	100000037	Mock anti-PSF-A546 8C-S-PSF V2.00	0	5. Mock and anti-PSF-A546_Pos011_S001	00-NGibrUTCv3MPNnxMxpHFRc
-0.00395699	-0.11354	-0.993526	um	Nucleus	Nucleus Ellipsoid Axis A	0.000	1.000	1207	100001205	100000038	Mock anti-PSF-A546 8C-S-PSF V2.00	0	5. Mock and anti-PSF-A546_Pos011_S001	00-NGibrUTCv3MPNnxMxpHFRc
-0.00821163	0.000755211	0.999966	um	Nucleus	Nucleus Ellipsoid Axis A	0.000	1.000	1208	100001206	100000039	Mock anti-PSF-A546 8C-S-PSF V2.00	0	5. Mock and anti-PSF-A546_Pos011_S001	00-NGibrUTCv3MPNnxMxpHFRc
0.0397502	-0.00918652	0.999167	um	Nucleus	Nucleus Ellipsoid Axis A	0.000	1.000	1209	100001207	100000040	Mock anti-PSF-A546 8C-S-PSF V2.00	0	5. Mock and anti-PSF-A546_Pos011_S001	00-NGibrUTCv3MPNnxMxpHFRc
0.0181345	-0.01915	0.999652	um	Nucleus	Nucleus Ellipsoid Axis A	0.000	1.000	1210	100001208	100000041	Mock anti-PSF-A546 8C-S-PSF V2.00	0	5. Mock and anti-PSF-A546_Pos011_S001	00-NGibrUTCv3MPNnxMxpHFRc
-0.0551949	0.0139433	0.998378	um	Nucleus	Nucleus Ellipsoid Axis A	0.000	1.000	1211	100001209	100000042	Mock anti-PSF-A546 8C-S-PSF V2.00	0	5. Mock and anti-PSF-A546_Pos011_S001	00-NGibrUTCv3MPNnxMxpHFRc
0.00872442	-0.00779403	0.999932	um	Nucleus	Nucleus Ellipsoid Axis A	0.000	1.000	1212	100001210	100000043	Mock anti-PSF-A546 8C-S-PSF V2.00	0	5. Mock and anti-PSF-A546_Pos011_S001	00-NGibrUTCv3MPNnxMxpHFRc
-0.00930581	-0.00355313	0.99995	um	Nucleus	Nucleus Ellipsoid Axis A	0.000	1.000	1213	100001211	100000044	Mock anti-PSF-A546 8C-S-PSF V2.00	0	5. Mock and anti-PSF-A546_Pos011_S001	00-NGibrUTCv3MPNnxMxpHFRc
0.0287634	0.0312269	0.999098	um	Nucleus	Nucleus Ellipsoid Axis A	0.000	1.000	1214	100001212	100000045	Mock anti-PSF-A546 8C-S-PSF V2.00	0	5. Mock and anti-PSF-A546_Pos011_S001	00-NGibrUTCv3MPNnxMxpHFRc
0.0546138	-0.0779741	-0.995458	um	Nucleus	Nucleus Ellipsoid Axis A	0.000	1.000	1215	100001213	100000046	Mock anti-PSF-A546 8C-S-PSF V2.00	0	5. Mock and anti-PSF-A546_Pos011_S001	00-NGibrUTCv3MPNnxMxpHFRc
-0.00198484	-0.00286488	0.999994	um	Nucleus	Nucleus Ellipsoid Axis A	0.000	1.000	1216	100001214	100000047	Mock anti-PSF-A546 8C-S-PSF V2.00	0	5. Mock and anti-PSF-A546_Pos011_S001	00-NGibrUTCv3MPNnxMxpHFRc
0.0578505	-0.00115159	-0.998325	um	Nucleus	Nucleus Ellipsoid Axis A	0.000	1.000	1217	100001215	100000048	Mock anti-PSF-A546 8C-S-PSF V2.00	0	5. Mock and anti-PSF-A546_Pos011_S001	00-NGibrUTCv3MPNnxMxpHFRc
-0.0168655	0.0342054	0.999273	um	Nucleus	Nucleus Ellipsoid Axis A	0.000	1.000	1218	100001216	100000049	Mock anti-PSF-A546 8C-S-PSF V2.00	0	5. Mock and anti-PSF-A546_Pos011_S001	00-NGibrUTCv3MPNnxMxpHFRc
-0.0718117	0.0206674	0.997204	um	Nucleus	Nucleus Ellipsoid Axis A	0.000	1.000	1219	100001217	100000050	Mock anti-PSF-A546 8C-S-PSF V2.00	0	5. Mock and anti-PSF-A546_Pos011_S001	00-NGibrUTCv3MPNnxMxpHFRc
0.0257273	0.00449699	0.999659	um	Nucleus	Nucleus Ellipsoid Axis A	0.000	1.000	1220	100001218	100000051	Mock anti-PSF-A546 8C-S-PSF V2.00	0	5. Mock and anti-PSF-A546_Pos011_S001	00-NGibrUTCv3MPNnxMxpHFRc
0.00633297	0.0933131	0.995617	um	Nucleus	Nucleus Ellipsoid Axis A	0.000	1.000	1221	100001219	100000052	Mock anti-PSF-A546 8C-S-PSF V2.00	0	5. Mock and anti-PSF-A546_Pos011_S001	00-NGibrUTCv3MPNnxMxpHFRc
-0.0774702	-0.127651	-0.988789	um	Nucleus	Nucleus Ellipsoid Axis A	0.000	1.000	1222	100001220	100000053	Mock anti-PSF-A546 8C-S-PSF V2.00	0	5. Mock and anti-PSF-A546_Pos011_S001	00-NGibrUTCv3MPNnxMxpHFRc
-0.726538	-0.0923613	-0.68089	um	Nucleus	Nucleus Ellipsoid Axis A	0.000	1.000	1223	100001221	100000054	Mock anti-PSF-A546 8C-S-PSF V2.00	0	5. Mock and anti-PSF-A546_Pos011_S001	00-NGibrUTCv3MPNnxMxpHFRc
-0.123815	-0.00212127	0.992303	um	Nucleus	Nucleus Ellipsoid Axis A	0.000	1.000	1224	100001222	100000055	Mock anti-PSF-A546 8C-S-PSF V2.00	0	5. Mock and anti-PSF-A546_Pos011_S001	00-NGibrUTCv3MPNnxMxpHFRc
-0.0293703	-0.0582003	0.997873	um	Nucleus	Nucleus Ellipsoid Axis A	0.000	1.000	1225	100001223	100000056	Mock anti-PSF-A546 8C-S-PSF V2.00	0	5. Mock and anti-PSF-A546_Pos011_S001	00-NGibrUTCv3MPNnxMxpHFRc
-0.0233683	0.0428718	0.998807	um	Nucleus	Nucleus Ellipsoid Axis A	0.000	1.000	1226	100001224	100000057	Mock anti-PSF-A546 8C-S-PSF V2.00	0	5. Mock and anti-PSF-A546_Pos011_S001	00-NGibrUTCv3MPNnxMxpHFRc
0.00231444	0.0126153	0.999918	um	Nucleus	Nucleus Ellipsoid Axis A	0.000	1.000	1227	100001225	100000058	Mock anti-PSF-A546 8C-S-PSF V2.00	0	5. Mock and anti-PSF-A546_Pos011_S001	00-NGibrUTCv3MPNnxMxpHFRc
0.222211	-0.168738	-0.960286	um	Nucleus	Nucleus Ellipsoid Axis A	0.000	1.000	1228	100001226	100000059	Mock anti-PSF-A546 8C-S-PSF V2.00	0	5. Mock and anti-PSF-A546_Pos011_S001	00-NGibrUTCv3MPNnxMxpHFRc
-0.0325489	-0.00345506	0.999464	um	Nucleus	Nucleus Ellipsoid Axis A	0.000	1.000	1229	100001227	100000060	Mock anti-PSF-A546 8C-S-PSF V2.00	0	5. Mock and anti-PSF-A546_Pos011_S001	00-NGibrUTCv3MPNnxMxpHFRc
-0.00772153	0.00140836	0.999969	um	Nucleus	Nucleus Ellipsoid Axis A	0.000	1.000	1230	100001228	100000061	Mock anti-PSF-A546 8C-S-PSF V2.00	0	5. Mock and anti-PSF-A546_Pos011_S001	00-NGibrUTCv3MPNnxMxpHFRc
0.0203486	-0.025093	0.999478	um	Nucleus	Nucleus Ellipsoid Axis A	0.000	1.000	1231	100001229	100000062	Mock anti-PSF-A546 8C-S-PSF V2.00	0	5. Mock and anti-PSF-A546_Pos011_S001	00-NGibrUTCv3MPNnxMxpHFRc
-0.014132	-0.0417036	-0.99903	um	Nucleus	Nucleus Ellipsoid Axis A	0.000	1.000	1232	100001230	100000063	Mock anti-PSF-A546 8C-S-PSF V2.00	0	5. Mock and anti-PSF-A546_Pos011_S001	00-NGibrUTCv3MPNnxMxpHFRc
-0.0193062	-0.0698105	0.997373	um	Nucleus	Nucleus Ellipsoid Axis A	0.000	1.000	1233	100001231	100000064	Mock anti-PSF-A546 8C-S-PSF V2.00	0	5. Mock and anti-PSF-A546_Pos011_S001	00-NGibrUTCv3MPNnxMxpHFRc
-0.0122054	-0.00232999	0.999923	um	Nucleus	Nucleus Ellipsoid Axis A	0.000	1.000	1234	100001232	100000065	Mock anti-PSF-A546 8C-S-PSF V2.00	0	5. Mock and anti-PSF-A546_Pos011_S001	00-NGibrUTCv3MPNnxMxpHFRc
-0.018207	0.00641483	0.999814	um	Nucleus	Nucleus Ellipsoid Axis A	0.000	1.000	1235	100001233	100000066	Mock anti-PSF-A546 8C-S-PSF V2.00	0	5. Mock and anti-PSF-A546_Pos011_S001	00-NGibrUTCv3MPNnxMxpHFRc
0.00251773	-0.0508408	0.998704	um	Nucleus	Nucleus Ellipsoid Axis A	0.000	1.000	1236	100001234	100000067	Mock anti-PSF-A546 8C-S-PSF V2.00	0	5. Mock and anti-PSF-A546_Pos011_S001	00-NGibrUTCv3MPNnxMxpHFRc
-0.00215629	-0.00482685	0.999986	um	Nucleus	Nucleus Ellipsoid Axis A	0.000	1.000	1237	100001235	100000068	Mock anti-PSF-A546 8C-S-PSF V2.00	0	5. Mock and anti-PSF-A546_Pos011_S001	00-NGibrUTCv3MPNnxMxpHFRc
0.0400278	0.0351053	-0.998582	um	Nucleus	Nucleus Ellipsoid Axis A	0.000	1.000	1238	100001236	100000069	Mock anti-PSF-A546 8C-S-PSF V2.00	0	5. Mock and anti-PSF-A546_Pos011_S001	00-NGibrUTCv3MPNnxMxpHFRc
0.0590643	-0.036434	-0.997589	um	Nucleus	Nucleus Ellipsoid Axis A	0.000	1.000	1239	100001237	100000070	Mock anti-PSF-A546 8C-S-PSF V2.00	0	5. Mock and anti-PSF-A546_Pos011_S001	00-NGibrUTCv3MPNnxMxpHFRc
-0.00964687	-0.0518793	0.998607	um	Nucleus	Nucleus Ellipsoid Axis A	0.000	1.000	1240	100001238	100000071	Mock anti-PSF-A546 8C-S-PSF V2.00	0	5. Mock and anti-PSF-A546_Pos011_S001	00-NGibrUTCv3MPNnxMxpHFRc
0.00286624	0.0290727	0.999573	um	Nucleus	Nucleus Ellipsoid Axis A	0.000	1.000	1241	100001239	100000072	Mock anti-PSF-A546 8C-S-PSF V2.00	0	5. Mock and anti-PSF-A546_Pos011_S001	00-NGibrUTCv3MPNnxMxpHFRc
-0.0217335	0.0274151	0.999388	um	Nucleus	Nucleus Ellipsoid Axis A	0.000	1.000	1242	100001240	100000073	Mock anti-PSF-A546 8C-S-PSF V2.00	0	5. Mock and anti-PSF-A546_Pos011_S001	00-NGibrUTCv3MPNnxMxpHFRc
0.0033651	-0.0441593	0.999019	um	Nucleus	Nucleus Ellipsoid Axis A	0.000	1.000	1243	100001241	100000074	Mock anti-PSF-A546 8C-S-PSF V2.00	0	5. Mock and anti-PSF-A546_Pos011_S001	00-NGibrUTCv3MPNnxMxpHFRc
-0.0898525	-0.00861949	-0.995918	um	Nucleus	Nucleus Ellipsoid Axis A	0.000	1.000	1244	100001242	100000075	Mock anti-PSF-A546 8C-S-PSF V2.00	0	5. Mock and anti-PSF-A546_Pos011_S001	00-NGibrUTCv3MPNnxMxpHFRc
0.092072	0.0182505	0.995585	um	Nucleus	Nucleus Ellipsoid Axis A	0.000	1.000	1245	100001243	100000076	Mock anti-PSF-A546 8C-S-PSF V2.00	0	5. Mock and anti-PSF-A546_Pos011_S001	00-NGibrUTCv3MPNnxMxpHFRc
-0.0423337	-0.0438295	0.998142	um	Nucleus	Nucleus Ellipsoid Axis A	0.000	1.000	1246	100001244	100000077	Mock anti-PSF-A546 8C-S-PSF V2.00	0	5. Mock and anti-PSF-A546_Pos011_S001	00-NGibrUTCv3MPNnxMxpHFRc
0.0303572	0.0245619	0.999237	um	Nucleus	Nucleus Ellipsoid Axis A	0.000	1.000	1247	100001245	100000078	Mock anti-PSF-A546 8C-S-PSF V2.00	0	5. Mock and anti-PSF-A546_Pos011_S001	00-NGibrUTCv3MPNnxMxpHFRc
0.0175924	0.0461354	0.99878	um	Nucleus	Nucleus Ellipsoid Axis A	0.000	1.000	1248	100001246	100000079	Mock anti-PSF-A546 8C-S-PSF V2.00	0	5. Mock and anti-PSF-A546_Pos011_S001	00-NGibrUTCv3MPNnxMxpHFRc
-0.0288626	-0.0644276	0.997505	um	Nucleus	Nucleus Ellipsoid Axis A	0.000	1.000	1249	100001247	100000080	Mock anti-PSF-A546 8C-S-PSF V2.00	0	5. Mock and anti-PSF-A546_Pos011_S001	00-NGibrUTCv3MPNnxMxpHFRc
0.0273072	0.0112206	0.999564	um	Nucleus	Nucleus Ellipsoid Axis A	0.000	1.000	1250	100001248	100000081	Mock anti-PSF-A546 8C-S-PSF V2.00	0	5. Mock and anti-PSF-A546_Pos011_S001	00-NGibrUTCv3MPNnxMxpHFRc
0.0133638	-0.019162	0.999727	um	Nucleus	Nucleus Ellipsoid Axis A	0.000	1.000	1251	100001249	100000082	Mock anti-PSF-A546 8C-S-PSF V2.00	0	5. Mock and anti-PSF-A546_Pos011_S001	00-NGibrUTCv3MPNnxMxpHFRc
0.0173981	0.150643	0.988435	um	Nucleus	Nucleus Ellipsoid Axis A	0.000	1.000	1252	100001250	100000083	Mock anti-PSF-A546 8C-S-PSF V2.00	0	5. Mock and anti-PSF-A546_Pos011_S001	00-NGibrUTCv3MPNnxMxpHFRc
-1.98322e-005	-0.0105537	0.999944	um	Nucleus	Nucleus Ellipsoid Axis A	0.000	1.000	1253	100001251	100000084	Mock anti-PSF-A546 8C-S-PSF V2.00	0	5. Mock and anti-PSF-A546_Pos011_S001	00-NGibrUTCv3MPNnxMxpHFRc
-0.00788818	-0.00299881	0.999964	um	Nucleus	Nucleus Ellipsoid Axis A	0.000	1.000	1254	100001252	100000085	Mock anti-PSF-A546 8C-S-PSF V2.00	0	5. Mock and anti-PSF-A546_Pos011_S001	00-NGibrUTCv3MPNnxMxpHFRc
-0.00663032	-0.0531716	0.998563	um	Nucleus	Nucleus Ellipsoid Axis A	0.000	1.000	1255	100001253	100000086	Mock anti-PSF-A546 8C-S-PSF V2.00	0	5. Mock and anti-PSF-A546_Pos011_S001	00-NGibrUTCv3MPNnxMxpHFRc
-0.0297392	-0.0566387	0.997952	um	Nucleus	Nucleus Ellipsoid Axis A	0.000	1.000	1256	100001254	100000087	Mock anti-PSF-A546 8C-S-PSF V2.00	0	5. Mock and anti-PSF-A546_Pos011_S001	00-NGibrUTCv3MPNnxMxpHFRc
0.00443143	-0.0279146	0.9996	um	Nucleus	Nucleus Ellipsoid Axis A	0.000	1.000	1257	100001255	100000088	Mock anti-PSF-A546 8C-S-PSF V2.00	0	5. Mock and anti-PSF-A546_Pos011_S001	00-NGibrUTCv3MPNnxMxpHFRc
-0.0129153	0.206133	0.978439	um	Nucleus	Nucleus Ellipsoid Axis A	0.000	1.000	1258	100001256	100000089	Mock anti-PSF-A546 8C-S-PSF V2.00	0	5. Mock and anti-PSF-A546_Pos011_S001	00-NGibrUTCv3MPNnxMxpHFRc
-0.0397313	0.0425805	-0.998303	um	Nucleus	Nucleus Ellipsoid Axis A	0.000	1.000	1260	100001257	100000090	Mock anti-PSF-A546 8C-S-PSF V2.00	0	5. Mock and anti-PSF-A546_Pos011_S001	00-NGibrUTCv3MPNnxMxpHFRc
0.0136578	0.00622537	0.999887	um	Nucleus	Nucleus Ellipsoid Axis A	0.000	1.000	1261	100001258	100000091	Mock anti-PSF-A546 8C-S-PSF V2.00	0	5. Mock and anti-PSF-A546_Pos011_S001	00-NGibrUTCv3MPNnxMxpHFRc
-0.0786853	0.187433	-0.979121	um	Nucleus	Nucleus Ellipsoid Axis A	0.000	1.000	1262	100001259	100000092	Mock anti-PSF-A546 8C-S-PSF V2.00	0	5. Mock and anti-PSF-A546_Pos011_S001	00-NGibrUTCv3MPNnxMxpHFRc
0.0392101	0.0284285	0.998827	um	Nucleus	Nucleus Ellipsoid Axis A	0.000	1.000	1263	100001260	100000093	Mock anti-PSF-A546 8C-S-PSF V2.00	0	5. Mock and anti-PSF-A546_Pos011_S001	00-NGibrUTCv3MPNnxMxpHFRc
-0.0542633	0.0745609	0.995739	um	Nucleus	Nucleus Ellipsoid Axis A	0.000	1.000	1264	100001261	100000094	Mock anti-PSF-A546 8C-S-PSF V2.00	0	5. Mock and anti-PSF-A546_Pos011_S001	00-NGibrUTCv3MPNnxMxpHFRc
0.0215659	-0.0222051	0.999521	um	Nucleus	Nucleus Ellipsoid Axis A	0.000	1.000	1265	100001262	100000095	Mock anti-PSF-A546 8C-S-PSF V2.00	0	5. Mock and anti-PSF-A546_Pos011_S001	00-NGibrUTCv3MPNnxMxpHFRc
-0.0665494	-0.0263715	-0.997435	um	Nucleus	Nucleus Ellipsoid Axis A	0.000	1.000	1266	100001263	100000096	Mock anti-PSF-A546 8C-S-PSF V2.00	0	5. Mock and anti-PSF-A546_Pos011_S001	00-NGibrUTCv3MPNnxMxpHFRc
-0.00850576	0.0241736	-0.999672	um	Nucleus	Nucleus Ellipsoid Axis A	0.000	1.000	1267	100001264	100000097	Mock anti-PSF-A546 8C-S-PSF V2.00	0	5. Mock and anti-PSF-A546_Pos011_S001	00-NGibrUTCv3MPNnxMxpHFRc
-0.000481952	0.00373566	0.999993	um	Nucleus	Nucleus Ellipsoid Axis A	0.000	1.000	1268	100001265	100000098	Mock anti-PSF-A546 8C-S-PSF V2.00	0	5. Mock and anti-PSF-A546_Pos011_S001	00-NGibrUTCv3MPNnxMxpHFRc
-0.0629462	-0.00325078	0.998012	um	Nucleus	Nucleus Ellipsoid Axis A	0.000	1.000	1269	100001266	100000099	Mock anti-PSF-A546 8C-S-PSF V2.00	0	5. Mock and anti-PSF-A546_Pos011_S001	00-NGibrUTCv3MPNnxMxpHFRc
-0.0166522	-0.00529154	0.999847	um	Nucleus	Nucleus Ellipsoid Axis A	0.000	1.000	1270	100001267	100000100	Mock anti-PSF-A546 8C-S-PSF V2.00	0	5. Mock and anti-PSF-A546_Pos011_S001	00-NGibrUTCv3MPNnxMxpHFRc
-0.00719251	0.0137275	0.99988	um	Nucleus	Nucleus Ellipsoid Axis A	0.000	1.000	1271	100001268	100000101	Mock anti-PSF-A546 8C-S-PSF V2.00	0	5. Mock and anti-PSF-A546_Pos011_S001	00-NGibrUTCv3MPNnxMxpHFRc
-0.105266	0.190007	0.976123	um	Nucleus	Nucleus Ellipsoid Axis A	0.000	1.000	1272	100001269	100000102	Mock anti-PSF-A546 8C-S-PSF V2.00	0	5. Mock and anti-PSF-A546_Pos011_S001	00-NGibrUTCv3MPNnxMxpHFRc
0.24347	-0.145593	-0.958919	um	Nucleus	Nucleus Ellipsoid Axis A	0.000	1.000	1273	100001270	100000103	Mock anti-PSF-A546 8C-S-PSF V2.00	0	5. Mock and anti-PSF-A546_Pos011_S001	00-NGibrUTCv3MPNnxMxpHFRc
-0.102423	0.223808	0.969237	um	Nucleus	Nucleus Ellipsoid Axis A	0.000	1.000	1274	100001271	100000104	Mock anti-PSF-A546 8C-S-PSF V2.00	0	5. Mock and anti-PSF-A546_Pos011_S001	00-NGibrUTCv3MPNnxMxpHFRc
-0.0162281	-0.00483986	0.999857	um	Nucleus	Nucleus Ellipsoid Axis A	0.000	1.000	1275	100001272	100000105	Mock anti-PSF-A546 8C-S-PSF V2.00	0	5. Mock and anti-PSF-A546_Pos011_S001	00-NGibrUTCv3MPNnxMxpHFRc
-0.167618	0.219583	0.961087	um	Nucleus	Nucleus Ellipsoid Axis A	0.000	1.000	1276	100001273	100000106	Mock anti-PSF-A546 8C-S-PSF V2.00	0	5. Mock and anti-PSF-A546_Pos011_S001	00-NGibrUTCv3MPNnxMxpHFRc
-0.067257	-0.122987	-0.990127	um	Nucleus	Nucleus Ellipsoid Axis A	0.000	1.000	1277	100001274	100000107	Mock anti-PSF-A546 8C-S-PSF V2.00	0	5. Mock and anti-PSF-A546_Pos011_S001	00-NGibrUTCv3MPNnxMxpHFRc
0.0393431	0.143858	-0.988816	um	Nucleus	Nucleus Ellipsoid Axis A	0.000	1.000	1278	100001275	100000108	Mock anti-PSF-A546 8C-S-PSF V2.00	0	5. Mock and anti-PSF-A546_Pos011_S001	00-NGibrUTCv3MPNnxMxpHFRc
0.00942044	-0.0301614	0.999501	um	Nucleus	Nucleus Ellipsoid Axis A	0.000	1.000	1279	100001276	100000109	Mock anti-PSF-A546 8C-S-PSF V2.00	0	5. Mock and anti-PSF-A546_Pos011_S001	00-NGibrUTCv3MPNnxMxpHFRc
0.00692367	-0.0212581	0.99975	um	Nucleus	Nucleus Ellipsoid Axis A	0.000	1.000	1280	100001277	100000110	Mock anti-PSF-A546 8C-S-PSF V2.00	0	5. Mock and anti-PSF-A546_Pos011_S001	00-NGibrUTCv3MPNnxMxpHFRc
-0.00114623	-0.0119185	0.999928	um	Nucleus	Nucleus Ellipsoid Axis A	0.000	1.000	1281	100001278	100000111	Mock anti-PSF-A546 8C-S-PSF V2.00	0	5. Mock and anti-PSF-A546_Pos011_S001	00-NGibrUTCv3MPNnxMxpHFRc
-0.0451456	-0.0117005	0.998912	um	Nucleus	Nucleus Ellipsoid Axis A	0.000	1.000	1282	100001279	100000112	Mock anti-PSF-A546 8C-S-PSF V2.00	0	5. Mock and anti-PSF-A546_Pos011_S001	00-NGibrUTCv3MPNnxMxpHFRc
-0.241136	-0.55732	-0.794511	um	Nucleus	Nucleus Ellipsoid Axis A	0.000	1.000	1283	100001280	100000113	Mock anti-PSF-A546 8C-S-PSF V2.00	0	5. Mock and anti-PSF-A546_Pos011_S001	00-NGibrUTCv3MPNnxMxpHFRc
0.257358	0.259561	-0.930803	um	Nucleus	Nucleus Ellipsoid Axis A	0.000	1.000	1284	100001281	100000000	Mock anti-PSF-A546 8C-S-PSF V2.00	0	5. Mock and anti-PSF-A546_Pos012_S001	00-qQUhbPj3HxTPkuNaZjLSbY
0.899252	-0.427174	-0.0941689	um	Nucleus	Nucleus Ellipsoid Axis A	0.000	1.000	1285	100001282	100000001	Mock anti-PSF-A546 8C-S-PSF V2.00	0	5. Mock and anti-PSF-A546_Pos012_S001	00-qQUhbPj3HxTPkuNaZjLSbY
-0.0164031	-0.0619269	0.997946	um	Nucleus	Nucleus Ellipsoid Axis A	0.000	1.000	1286	100001283	100000002	Mock anti-PSF-A546 8C-S-PSF V2.00	0	5. Mock and anti-PSF-A546_Pos012_S001	00-qQUhbPj3HxTPkuNaZjLSbY
-0.221367	0.165608	0.961026	um	Nucleus	Nucleus Ellipsoid Axis A	0.000	1.000	1287	100001284	100000003	Mock anti-PSF-A546 8C-S-PSF V2.00	0	5. Mock and anti-PSF-A546_Pos012_S001	00-qQUhbPj3HxTPkuNaZjLSbY
0.00619889	0.0339895	0.999403	um	Nucleus	Nucleus Ellipsoid Axis A	0.000	1.000	1288	100001285	100000004	Mock anti-PSF-A546 8C-S-PSF V2.00	0	5. Mock and anti-PSF-A546_Pos012_S001	00-qQUhbPj3HxTPkuNaZjLSbY
-0.015493	0.00899874	0.999839	um	Nucleus	Nucleus Ellipsoid Axis A	0.000	1.000	1289	100001286	100000005	Mock anti-PSF-A546 8C-S-PSF V2.00	0	5. Mock and anti-PSF-A546_Pos012_S001	00-qQUhbPj3HxTPkuNaZjLSbY
-0.0543065	0.0386497	0.997776	um	Nucleus	Nucleus Ellipsoid Axis A	0.000	1.000	1290	100001287	100000006	Mock anti-PSF-A546 8C-S-PSF V2.00	0	5. Mock and anti-PSF-A546_Pos012_S001	00-qQUhbPj3HxTPkuNaZjLSbY
0.0447528	0.00467332	0.998987	um	Nucleus	Nucleus Ellipsoid Axis A	0.000	1.000	1291	100001288	100000007	Mock anti-PSF-A546 8C-S-PSF V2.00	0	5. Mock and anti-PSF-A546_Pos012_S001	00-qQUhbPj3HxTPkuNaZjLSbY
0.103231	-0.380492	0.919004	um	Nucleus	Nucleus Ellipsoid Axis A	0.000	1.000	1292	100001289	100000008	Mock anti-PSF-A546 8C-S-PSF V2.00	0	5. Mock and anti-PSF-A546_Pos012_S001	00-qQUhbPj3HxTPkuNaZjLSbY
-0.143154	0.650099	0.746243	um	Nucleus	Nucleus Ellipsoid Axis A	0.000	1.000	1293	100001290	100000009	Mock anti-PSF-A546 8C-S-PSF V2.00	0	5. Mock and anti-PSF-A546_Pos012_S001	00-qQUhbPj3HxTPkuNaZjLSbY
-0.0070536	0.0182629	0.999808	um	Nucleus	Nucleus Ellipsoid Axis A	0.000	1.000	1294	100001291	100000010	Mock anti-PSF-A546 8C-S-PSF V2.00	0	5. Mock and anti-PSF-A546_Pos012_S001	00-qQUhbPj3HxTPkuNaZjLSbY
0.0877205	-0.299616	-0.950019	um	Nucleus	Nucleus Ellipsoid Axis A	0.000	1.000	1295	100001292	100000011	Mock anti-PSF-A546 8C-S-PSF V2.00	0	5. Mock and anti-PSF-A546_Pos012_S001	00-qQUhbPj3HxTPkuNaZjLSbY
-0.147846	-0.0744429	0.986205	um	Nucleus	Nucleus Ellipsoid Axis A	0.000	1.000	1296	100001293	100000012	Mock anti-PSF-A546 8C-S-PSF V2.00	0	5. Mock and anti-PSF-A546_Pos012_S001	00-qQUhbPj3HxTPkuNaZjLSbY
0.0459994	-0.0240702	0.998651	um	Nucleus	Nucleus Ellipsoid Axis A	0.000	1.000	1297	100001294	100000013	Mock anti-PSF-A546 8C-S-PSF V2.00	0	5. Mock and anti-PSF-A546_Pos012_S001	00-qQUhbPj3HxTPkuNaZjLSbY
-0.303927	-0.0708762	0.950055	um	Nucleus	Nucleus Ellipsoid Axis A	0.000	1.000	1298	100001295	100000014	Mock anti-PSF-A546 8C-S-PSF V2.00	0	5. Mock and anti-PSF-A546_Pos012_S001	00-qQUhbPj3HxTPkuNaZjLSbY
-0.0128362	0.0360908	0.999266	um	Nucleus	Nucleus Ellipsoid Axis A	0.000	1.000	1299	100001296	100000015	Mock anti-PSF-A546 8C-S-PSF V2.00	0	5. Mock and anti-PSF-A546_Pos012_S001	00-qQUhbPj3HxTPkuNaZjLSbY
0.0472088	0.0929424	0.994552	um	Nucleus	Nucleus Ellipsoid Axis A	0.000	1.000	1300	100001297	100000016	Mock anti-PSF-A546 8C-S-PSF V2.00	0	5. Mock and anti-PSF-A546_Pos012_S001	00-qQUhbPj3HxTPkuNaZjLSbY
0.0421775	0.129278	0.990711	um	Nucleus	Nucleus Ellipsoid Axis A	0.000	1.000	1301	100001298	100000017	Mock anti-PSF-A546 8C-S-PSF V2.00	0	5. Mock and anti-PSF-A546_Pos012_S001	00-qQUhbPj3HxTPkuNaZjLSbY
-0.174371	-0.0383285	0.983934	um	Nucleus	Nucleus Ellipsoid Axis A	0.000	1.000	1302	100001299	100000018	Mock anti-PSF-A546 8C-S-PSF V2.00	0	5. Mock and anti-PSF-A546_Pos012_S001	00-qQUhbPj3HxTPkuNaZjLSbY
-0.0135367	0.00983091	0.99986	um	Nucleus	Nucleus Ellipsoid Axis A	0.000	1.000	1303	100001300	100000019	Mock anti-PSF-A546 8C-S-PSF V2.00	0	5. Mock and anti-PSF-A546_Pos012_S001	00-qQUhbPj3HxTPkuNaZjLSbY
0.145797	0.0837574	-0.985763	um	Nucleus	Nucleus Ellipsoid Axis A	0.000	1.000	1304	100001301	100000020	Mock anti-PSF-A546 8C-S-PSF V2.00	0	5. Mock and anti-PSF-A546_Pos012_S001	00-qQUhbPj3HxTPkuNaZjLSbY
0.0182892	-0.025095	-0.999518	um	Nucleus	Nucleus Ellipsoid Axis A	0.000	1.000	1305	100001302	100000021	Mock anti-PSF-A546 8C-S-PSF V2.00	0	5. Mock and anti-PSF-A546_Pos012_S001	00-qQUhbPj3HxTPkuNaZjLSbY
0.0382826	0.0967956	0.994568	um	Nucleus	Nucleus Ellipsoid Axis A	0.000	1.000	1306	100001303	100000022	Mock anti-PSF-A546 8C-S-PSF V2.00	0	5. Mock and anti-PSF-A546_Pos012_S001	00-qQUhbPj3HxTPkuNaZjLSbY
-0.0143534	0.00884105	0.999858	um	Nucleus	Nucleus Ellipsoid Axis A	0.000	1.000	1307	100001304	100000023	Mock anti-PSF-A546 8C-S-PSF V2.00	0	5. Mock and anti-PSF-A546_Pos012_S001	00-qQUhbPj3HxTPkuNaZjLSbY
-0.0396414	-0.039212	0.998444	um	Nucleus	Nucleus Ellipsoid Axis A	0.000	1.000	1308	100001305	100000024	Mock anti-PSF-A546 8C-S-PSF V2.00	0	5. Mock and anti-PSF-A546_Pos012_S001	00-qQUhbPj3HxTPkuNaZjLSbY
-0.046494	0.0126756	0.998838	um	Nucleus	Nucleus Ellipsoid Axis A	0.000	1.000	1309	100001306	100000025	Mock anti-PSF-A546 8C-S-PSF V2.00	0	5. Mock and anti-PSF-A546_Pos012_S001	00-qQUhbPj3HxTPkuNaZjLSbY
0.0658903	0.0939079	-0.993398	um	Nucleus	Nucleus Ellipsoid Axis A	0.000	1.000	1310	100001307	100000026	Mock anti-PSF-A546 8C-S-PSF V2.00	0	5. Mock and anti-PSF-A546_Pos012_S001	00-qQUhbPj3HxTPkuNaZjLSbY
-0.0656664	0.218296	0.973671	um	Nucleus	Nucleus Ellipsoid Axis A	0.000	1.000	1311	100001308	100000027	Mock anti-PSF-A546 8C-S-PSF V2.00	0	5. Mock and anti-PSF-A546_Pos012_S001	00-qQUhbPj3HxTPkuNaZjLSbY
0.11823	0.187908	0.975045	um	Nucleus	Nucleus Ellipsoid Axis A	0.000	1.000	1312	100001309	100000028	Mock anti-PSF-A546 8C-S-PSF V2.00	0	5. Mock and anti-PSF-A546_Pos012_S001	00-qQUhbPj3HxTPkuNaZjLSbY
0.0255925	-0.00381853	0.999665	um	Nucleus	Nucleus Ellipsoid Axis A	0.000	1.000	1313	100001310	100000029	Mock anti-PSF-A546 8C-S-PSF V2.00	0	5. Mock and anti-PSF-A546_Pos012_S001	00-qQUhbPj3HxTPkuNaZjLSbY
0.0343713	0.114864	0.992786	um	Nucleus	Nucleus Ellipsoid Axis A	0.000	1.000	1314	100001311	100000030	Mock anti-PSF-A546 8C-S-PSF V2.00	0	5. Mock and anti-PSF-A546_Pos012_S001	00-qQUhbPj3HxTPkuNaZjLSbY
0.0634808	0.457132	0.887131	um	Nucleus	Nucleus Ellipsoid Axis A	0.000	1.000	1315	100001312	100000031	Mock anti-PSF-A546 8C-S-PSF V2.00	0	5. Mock and anti-PSF-A546_Pos012_S001	00-qQUhbPj3HxTPkuNaZjLSbY
0.00721831	-0.022034	0.999731	um	Nucleus	Nucleus Ellipsoid Axis A	0.000	1.000	1316	100001313	100000032	Mock anti-PSF-A546 8C-S-PSF V2.00	0	5. Mock and anti-PSF-A546_Pos012_S001	00-qQUhbPj3HxTPkuNaZjLSbY
-0.00213562	0.00360153	0.999991	um	Nucleus	Nucleus Ellipsoid Axis A	0.000	1.000	1317	100001314	100000033	Mock anti-PSF-A546 8C-S-PSF V2.00	0	5. Mock and anti-PSF-A546_Pos012_S001	00-qQUhbPj3HxTPkuNaZjLSbY
-0.040202	0.0117828	0.999122	um	Nucleus	Nucleus Ellipsoid Axis A	0.000	1.000	1318	100001315	100000034	Mock anti-PSF-A546 8C-S-PSF V2.00	0	5. Mock and anti-PSF-A546_Pos012_S001	00-qQUhbPj3HxTPkuNaZjLSbY
0.00440865	0.0791204	0.996855	um	Nucleus	Nucleus Ellipsoid Axis A	0.000	1.000	1319	100001316	100000035	Mock anti-PSF-A546 8C-S-PSF V2.00	0	5. Mock and anti-PSF-A546_Pos012_S001	00-qQUhbPj3HxTPkuNaZjLSbY
-0.0409179	0.0323534	0.998639	um	Nucleus	Nucleus Ellipsoid Axis A	0.000	1.000	1320	100001317	100000036	Mock anti-PSF-A546 8C-S-PSF V2.00	0	5. Mock and anti-PSF-A546_Pos012_S001	00-qQUhbPj3HxTPkuNaZjLSbY
0.00537177	-0.0199339	0.999787	um	Nucleus	Nucleus Ellipsoid Axis A	0.000	1.000	1321	100001318	100000037	Mock anti-PSF-A546 8C-S-PSF V2.00	0	5. Mock and anti-PSF-A546_Pos012_S001	00-qQUhbPj3HxTPkuNaZjLSbY
-0.0263115	0.0103472	0.9996	um	Nucleus	Nucleus Ellipsoid Axis A	0.000	1.000	1322	100001319	100000038	Mock anti-PSF-A546 8C-S-PSF V2.00	0	5. Mock and anti-PSF-A546_Pos012_S001	00-qQUhbPj3HxTPkuNaZjLSbY
0.0260188	0.0438592	0.998699	um	Nucleus	Nucleus Ellipsoid Axis A	0.000	1.000	1323	100001320	100000039	Mock anti-PSF-A546 8C-S-PSF V2.00	0	5. Mock and anti-PSF-A546_Pos012_S001	00-qQUhbPj3HxTPkuNaZjLSbY
0.0149524	-0.0310201	0.999407	um	Nucleus	Nucleus Ellipsoid Axis A	0.000	1.000	1324	100001321	100000040	Mock anti-PSF-A546 8C-S-PSF V2.00	0	5. Mock and anti-PSF-A546_Pos012_S001	00-qQUhbPj3HxTPkuNaZjLSbY
-0.0849737	-0.132129	-0.987584	um	Nucleus	Nucleus Ellipsoid Axis A	0.000	1.000	1325	100001322	100000041	Mock anti-PSF-A546 8C-S-PSF V2.00	0	5. Mock and anti-PSF-A546_Pos012_S001	00-qQUhbPj3HxTPkuNaZjLSbY
-0.0301834	0.0112568	0.999481	um	Nucleus	Nucleus Ellipsoid Axis A	0.000	1.000	1326	100001323	100000042	Mock anti-PSF-A546 8C-S-PSF V2.00	0	5. Mock and anti-PSF-A546_Pos012_S001	00-qQUhbPj3HxTPkuNaZjLSbY
0.049749	-0.0203979	0.998553	um	Nucleus	Nucleus Ellipsoid Axis A	0.000	1.000	1327	100001324	100000043	Mock anti-PSF-A546 8C-S-PSF V2.00	0	5. Mock and anti-PSF-A546_Pos012_S001	00-qQUhbPj3HxTPkuNaZjLSbY
0.0072337	0.0856201	0.996302	um	Nucleus	Nucleus Ellipsoid Axis A	0.000	1.000	1328	100001325	100000044	Mock anti-PSF-A546 8C-S-PSF V2.00	0	5. Mock and anti-PSF-A546_Pos012_S001	00-qQUhbPj3HxTPkuNaZjLSbY
-0.0351214	0.0291788	0.998957	um	Nucleus	Nucleus Ellipsoid Axis A	0.000	1.000	1329	100001326	100000045	Mock anti-PSF-A546 8C-S-PSF V2.00	0	5. Mock and anti-PSF-A546_Pos012_S001	00-qQUhbPj3HxTPkuNaZjLSbY
0.0160565	-7.1407e-005	0.999871	um	Nucleus	Nucleus Ellipsoid Axis A	0.000	1.000	1330	100001327	100000046	Mock anti-PSF-A546 8C-S-PSF V2.00	0	5. Mock and anti-PSF-A546_Pos012_S001	00-qQUhbPj3HxTPkuNaZjLSbY
0.0293095	-0.053614	0.998132	um	Nucleus	Nucleus Ellipsoid Axis A	0.000	1.000	1331	100001328	100000047	Mock anti-PSF-A546 8C-S-PSF V2.00	0	5. Mock and anti-PSF-A546_Pos012_S001	00-qQUhbPj3HxTPkuNaZjLSbY
-0.0531498	0.0559632	0.997017	um	Nucleus	Nucleus Ellipsoid Axis A	0.000	1.000	1332	100001329	100000048	Mock anti-PSF-A546 8C-S-PSF V2.00	0	5. Mock and anti-PSF-A546_Pos012_S001	00-qQUhbPj3HxTPkuNaZjLSbY
0.0137481	-0.034534	0.999309	um	Nucleus	Nucleus Ellipsoid Axis A	0.000	1.000	1333	100001330	100000049	Mock anti-PSF-A546 8C-S-PSF V2.00	0	5. Mock and anti-PSF-A546_Pos012_S001	00-qQUhbPj3HxTPkuNaZjLSbY
-0.0504199	0.00827641	0.998694	um	Nucleus	Nucleus Ellipsoid Axis A	0.000	1.000	1334	100001331	100000050	Mock anti-PSF-A546 8C-S-PSF V2.00	0	5. Mock and anti-PSF-A546_Pos012_S001	00-qQUhbPj3HxTPkuNaZjLSbY
-0.474028	0.568691	0.672225	um	Nucleus	Nucleus Ellipsoid Axis A	0.000	1.000	1335	100001332	100000051	Mock anti-PSF-A546 8C-S-PSF V2.00	0	5. Mock and anti-PSF-A546_Pos012_S001	00-qQUhbPj3HxTPkuNaZjLSbY
-0.0629905	-0.0207811	0.997798	um	Nucleus	Nucleus Ellipsoid Axis A	0.000	1.000	1336	100001333	100000052	Mock anti-PSF-A546 8C-S-PSF V2.00	0	5. Mock and anti-PSF-A546_Pos012_S001	00-qQUhbPj3HxTPkuNaZjLSbY
0.0336806	0.0123626	0.999356	um	Nucleus	Nucleus Ellipsoid Axis A	0.000	1.000	1337	100001334	100000053	Mock anti-PSF-A546 8C-S-PSF V2.00	0	5. Mock and anti-PSF-A546_Pos012_S001	00-qQUhbPj3HxTPkuNaZjLSbY
0.665432	-0.0457552	0.745055	um	Nucleus	Nucleus Ellipsoid Axis A	0.000	1.000	1338	100001335	100000054	Mock anti-PSF-A546 8C-S-PSF V2.00	0	5. Mock and anti-PSF-A546_Pos012_S001	00-qQUhbPj3HxTPkuNaZjLSbY
0.00668795	-0.00130074	0.999977	um	Nucleus	Nucleus Ellipsoid Axis A	0.000	1.000	1339	100001336	100000055	Mock anti-PSF-A546 8C-S-PSF V2.00	0	5. Mock and anti-PSF-A546_Pos012_S001	00-qQUhbPj3HxTPkuNaZjLSbY
0.017618	-0.0102345	0.999792	um	Nucleus	Nucleus Ellipsoid Axis A	0.000	1.000	1340	100001337	100000056	Mock anti-PSF-A546 8C-S-PSF V2.00	0	5. Mock and anti-PSF-A546_Pos012_S001	00-qQUhbPj3HxTPkuNaZjLSbY
-0.0426695	0.0064096	0.999069	um	Nucleus	Nucleus Ellipsoid Axis A	0.000	1.000	1341	100001338	100000057	Mock anti-PSF-A546 8C-S-PSF V2.00	0	5. Mock and anti-PSF-A546_Pos012_S001	00-qQUhbPj3HxTPkuNaZjLSbY
-0.0757987	0.00322748	-0.997118	um	Nucleus	Nucleus Ellipsoid Axis A	0.000	1.000	1342	100001339	100000058	Mock anti-PSF-A546 8C-S-PSF V2.00	0	5. Mock and anti-PSF-A546_Pos012_S001	00-qQUhbPj3HxTPkuNaZjLSbY
0.0021882	-0.0509813	0.998697	um	Nucleus	Nucleus Ellipsoid Axis A	0.000	1.000	1343	100001340	100000059	Mock anti-PSF-A546 8C-S-PSF V2.00	0	5. Mock and anti-PSF-A546_Pos012_S001	00-qQUhbPj3HxTPkuNaZjLSbY
0.0515914	0.0209673	0.998448	um	Nucleus	Nucleus Ellipsoid Axis A	0.000	1.000	1344	100001341	100000060	Mock anti-PSF-A546 8C-S-PSF V2.00	0	5. Mock and anti-PSF-A546_Pos012_S001	00-qQUhbPj3HxTPkuNaZjLSbY
0.0292918	0.028774	0.999157	um	Nucleus	Nucleus Ellipsoid Axis A	0.000	1.000	1345	100001342	100000061	Mock anti-PSF-A546 8C-S-PSF V2.00	0	5. Mock and anti-PSF-A546_Pos012_S001	00-qQUhbPj3HxTPkuNaZjLSbY
-0.00963095	0.0348905	0.999345	um	Nucleus	Nucleus Ellipsoid Axis A	0.000	1.000	1346	100001343	100000062	Mock anti-PSF-A546 8C-S-PSF V2.00	0	5. Mock and anti-PSF-A546_Pos012_S001	00-qQUhbPj3HxTPkuNaZjLSbY
0.0989077	-0.0613053	0.993206	um	Nucleus	Nucleus Ellipsoid Axis A	0.000	1.000	1347	100001344	100000063	Mock anti-PSF-A546 8C-S-PSF V2.00	0	5. Mock and anti-PSF-A546_Pos012_S001	00-qQUhbPj3HxTPkuNaZjLSbY
-0.0395258	-0.0192564	0.999033	um	Nucleus	Nucleus Ellipsoid Axis A	0.000	1.000	1348	100001345	100000064	Mock anti-PSF-A546 8C-S-PSF V2.00	0	5. Mock and anti-PSF-A546_Pos012_S001	00-qQUhbPj3HxTPkuNaZjLSbY
-0.00915823	-0.00924133	0.999915	um	Nucleus	Nucleus Ellipsoid Axis A	0.000	1.000	1349	100001346	100000065	Mock anti-PSF-A546 8C-S-PSF V2.00	0	5. Mock and anti-PSF-A546_Pos012_S001	00-qQUhbPj3HxTPkuNaZjLSbY
-0.0354853	0.00442087	0.99936	um	Nucleus	Nucleus Ellipsoid Axis A	0.000	1.000	1350	100001347	100000066	Mock anti-PSF-A546 8C-S-PSF V2.00	0	5. Mock and anti-PSF-A546_Pos012_S001	00-qQUhbPj3HxTPkuNaZjLSbY
-0.0617134	0.0114952	0.998028	um	Nucleus	Nucleus Ellipsoid Axis A	0.000	1.000	1351	100001348	100000067	Mock anti-PSF-A546 8C-S-PSF V2.00	0	5. Mock and anti-PSF-A546_Pos012_S001	00-qQUhbPj3HxTPkuNaZjLSbY
-0.0290297	0.0339631	0.999001	um	Nucleus	Nucleus Ellipsoid Axis A	0.000	1.000	1352	100001349	100000068	Mock anti-PSF-A546 8C-S-PSF V2.00	0	5. Mock and anti-PSF-A546_Pos012_S001	00-qQUhbPj3HxTPkuNaZjLSbY
-0.0384564	0.0344891	0.998665	um	Nucleus	Nucleus Ellipsoid Axis A	0.000	1.000	1353	100001350	100000069	Mock anti-PSF-A546 8C-S-PSF V2.00	0	5. Mock and anti-PSF-A546_Pos012_S001	00-qQUhbPj3HxTPkuNaZjLSbY
-0.00173999	-0.0107731	0.99994	um	Nucleus	Nucleus Ellipsoid Axis A	0.000	1.000	1354	100001351	100000070	Mock anti-PSF-A546 8C-S-PSF V2.00	0	5. Mock and anti-PSF-A546_Pos012_S001	00-qQUhbPj3HxTPkuNaZjLSbY
-0.0131846	-0.0408301	0.999079	um	Nucleus	Nucleus Ellipsoid Axis A	0.000	1.000	1355	100001352	100000071	Mock anti-PSF-A546 8C-S-PSF V2.00	0	5. Mock and anti-PSF-A546_Pos012_S001	00-qQUhbPj3HxTPkuNaZjLSbY
0.0476452	0.0841576	0.995313	um	Nucleus	Nucleus Ellipsoid Axis A	0.000	1.000	1356	100001353	100000072	Mock anti-PSF-A546 8C-S-PSF V2.00	0	5. Mock and anti-PSF-A546_Pos012_S001	00-qQUhbPj3HxTPkuNaZjLSbY
0.0866223	0.0139443	-0.996144	um	Nucleus	Nucleus Ellipsoid Axis A	0.000	1.000	1357	100001354	100000073	Mock anti-PSF-A546 8C-S-PSF V2.00	0	5. Mock and anti-PSF-A546_Pos012_S001	00-qQUhbPj3HxTPkuNaZjLSbY
0.016777	0.00488099	0.999847	um	Nucleus	Nucleus Ellipsoid Axis A	0.000	1.000	1358	100001355	100000074	Mock anti-PSF-A546 8C-S-PSF V2.00	0	5. Mock and anti-PSF-A546_Pos012_S001	00-qQUhbPj3HxTPkuNaZjLSbY
0.159074	-0.000383403	0.987267	um	Nucleus	Nucleus Ellipsoid Axis A	0.000	1.000	1359	100001356	100000075	Mock anti-PSF-A546 8C-S-PSF V2.00	0	5. Mock and anti-PSF-A546_Pos012_S001	00-qQUhbPj3HxTPkuNaZjLSbY
-0.250081	0.00299944	-0.96822	um	Nucleus	Nucleus Ellipsoid Axis A	0.000	1.000	1360	100001357	100000076	Mock anti-PSF-A546 8C-S-PSF V2.00	0	5. Mock and anti-PSF-A546_Pos012_S001	00-qQUhbPj3HxTPkuNaZjLSbY
-0.014026	-0.00328658	0.999896	um	Nucleus	Nucleus Ellipsoid Axis A	0.000	1.000	1361	100001358	100000077	Mock anti-PSF-A546 8C-S-PSF V2.00	0	5. Mock and anti-PSF-A546_Pos012_S001	00-qQUhbPj3HxTPkuNaZjLSbY
-0.00634978	-0.0219525	0.999739	um	Nucleus	Nucleus Ellipsoid Axis A	0.000	1.000	1362	100001359	100000078	Mock anti-PSF-A546 8C-S-PSF V2.00	0	5. Mock and anti-PSF-A546_Pos012_S001	00-qQUhbPj3HxTPkuNaZjLSbY
-0.237687	0.0607926	-0.969438	um	Nucleus	Nucleus Ellipsoid Axis A	0.000	1.000	1363	100001360	100000079	Mock anti-PSF-A546 8C-S-PSF V2.00	0	5. Mock and anti-PSF-A546_Pos012_S001	00-qQUhbPj3HxTPkuNaZjLSbY
0.109152	-0.0879816	0.990124	um	Nucleus	Nucleus Ellipsoid Axis A	0.000	1.000	1364	100001361	100000080	Mock anti-PSF-A546 8C-S-PSF V2.00	0	5. Mock and anti-PSF-A546_Pos012_S001	00-qQUhbPj3HxTPkuNaZjLSbY
0.0130378	-0.00946586	0.99987	um	Nucleus	Nucleus Ellipsoid Axis A	0.000	1.000	1365	100001362	100000081	Mock anti-PSF-A546 8C-S-PSF V2.00	0	5. Mock and anti-PSF-A546_Pos012_S001	00-qQUhbPj3HxTPkuNaZjLSbY
-0.100704	0.0513141	0.993592	um	Nucleus	Nucleus Ellipsoid Axis A	0.000	1.000	1366	100001363	100000082	Mock anti-PSF-A546 8C-S-PSF V2.00	0	5. Mock and anti-PSF-A546_Pos012_S001	00-qQUhbPj3HxTPkuNaZjLSbY
-0.0314539	-0.0158022	0.99938	um	Nucleus	Nucleus Ellipsoid Axis A	0.000	1.000	1367	100001364	100000083	Mock anti-PSF-A546 8C-S-PSF V2.00	0	5. Mock and anti-PSF-A546_Pos012_S001	00-qQUhbPj3HxTPkuNaZjLSbY
0.00036093	0.0306349	0.999531	um	Nucleus	Nucleus Ellipsoid Axis A	0.000	1.000	1368	100001365	100000084	Mock anti-PSF-A546 8C-S-PSF V2.00	0	5. Mock and anti-PSF-A546_Pos012_S001	00-qQUhbPj3HxTPkuNaZjLSbY
0.0161838	-0.0791621	0.99673	um	Nucleus	Nucleus Ellipsoid Axis A	0.000	1.000	1369	100001366	100000085	Mock anti-PSF-A546 8C-S-PSF V2.00	0	5. Mock and anti-PSF-A546_Pos012_S001	00-qQUhbPj3HxTPkuNaZjLSbY
0.00184979	-0.0339529	0.999422	um	Nucleus	Nucleus Ellipsoid Axis A	0.000	1.000	1370	100001367	100000086	Mock anti-PSF-A546 8C-S-PSF V2.00	0	5. Mock and anti-PSF-A546_Pos012_S001	00-qQUhbPj3HxTPkuNaZjLSbY
-0.0194206	-0.109079	-0.993843	um	Nucleus	Nucleus Ellipsoid Axis A	0.000	1.000	1371	100001368	100000087	Mock anti-PSF-A546 8C-S-PSF V2.00	0	5. Mock and anti-PSF-A546_Pos012_S001	00-qQUhbPj3HxTPkuNaZjLSbY
0.0152851	-0.0635562	-0.997861	um	Nucleus	Nucleus Ellipsoid Axis A	0.000	1.000	1372	100001369	100000088	Mock anti-PSF-A546 8C-S-PSF V2.00	0	5. Mock and anti-PSF-A546_Pos012_S001	00-qQUhbPj3HxTPkuNaZjLSbY
-0.03841	0.0803031	-0.99603	um	Nucleus	Nucleus Ellipsoid Axis A	0.000	1.000	1373	100001370	100000089	Mock anti-PSF-A546 8C-S-PSF V2.00	0	5. Mock and anti-PSF-A546_Pos012_S001	00-qQUhbPj3HxTPkuNaZjLSbY
-0.038569	-0.00759578	0.999227	um	Nucleus	Nucleus Ellipsoid Axis A	0.000	1.000	1374	100001371	100000090	Mock anti-PSF-A546 8C-S-PSF V2.00	0	5. Mock and anti-PSF-A546_Pos012_S001	00-qQUhbPj3HxTPkuNaZjLSbY
0.667648	-0.49293	0.557912	um	Nucleus	Nucleus Ellipsoid Axis A	0.000	1.000	1375	100001372	100000091	Mock anti-PSF-A546 8C-S-PSF V2.00	0	5. Mock and anti-PSF-A546_Pos012_S001	00-qQUhbPj3HxTPkuNaZjLSbY
0.0183244	-0.0706167	0.997335	um	Nucleus	Nucleus Ellipsoid Axis A	0.000	1.000	1376	100001373	100000092	Mock anti-PSF-A546 8C-S-PSF V2.00	0	5. Mock and anti-PSF-A546_Pos012_S001	00-qQUhbPj3HxTPkuNaZjLSbY
0.0466489	0.0435178	0.997963	um	Nucleus	Nucleus Ellipsoid Axis A	0.000	1.000	1377	100001374	100000093	Mock anti-PSF-A546 8C-S-PSF V2.00	0	5. Mock and anti-PSF-A546_Pos012_S001	00-qQUhbPj3HxTPkuNaZjLSbY
-0.0235765	0.0718215	0.997139	um	Nucleus	Nucleus Ellipsoid Axis A	0.000	1.000	1378	100001375	100000094	Mock anti-PSF-A546 8C-S-PSF V2.00	0	5. Mock and anti-PSF-A546_Pos012_S001	00-qQUhbPj3HxTPkuNaZjLSbY
0.103861	-0.110017	-0.988488	um	Nucleus	Nucleus Ellipsoid Axis A	0.000	1.000	1379	100001376	100000095	Mock anti-PSF-A546 8C-S-PSF V2.00	0	5. Mock and anti-PSF-A546_Pos012_S001	00-qQUhbPj3HxTPkuNaZjLSbY
-0.0177969	0.0379609	0.999121	um	Nucleus	Nucleus Ellipsoid Axis A	0.000	1.000	1380	100001377	100000096	Mock anti-PSF-A546 8C-S-PSF V2.00	0	5. Mock and anti-PSF-A546_Pos012_S001	00-qQUhbPj3HxTPkuNaZjLSbY
0.0263545	-0.0373752	0.998954	um	Nucleus	Nucleus Ellipsoid Axis A	0.000	1.000	1381	100001378	100000097	Mock anti-PSF-A546 8C-S-PSF V2.00	0	5. Mock and anti-PSF-A546_Pos012_S001	00-qQUhbPj3HxTPkuNaZjLSbY
-0.261603	0.022451	0.964914	um	Nucleus	Nucleus Ellipsoid Axis A	0.000	1.000	1382	100001379	100000098	Mock anti-PSF-A546 8C-S-PSF V2.00	0	5. Mock and anti-PSF-A546_Pos012_S001	00-qQUhbPj3HxTPkuNaZjLSbY
0.0499979	-0.0398509	-0.997954	um	Nucleus	Nucleus Ellipsoid Axis A	0.000	1.000	1383	100001380	100000099	Mock anti-PSF-A546 8C-S-PSF V2.00	0	5. Mock and anti-PSF-A546_Pos012_S001	00-qQUhbPj3HxTPkuNaZjLSbY
0.122889	0.963621	0.237345	um	Nucleus	Nucleus Ellipsoid Axis A	0.000	1.000	1384	100001381	100000100	Mock anti-PSF-A546 8C-S-PSF V2.00	0	5. Mock and anti-PSF-A546_Pos012_S001	00-qQUhbPj3HxTPkuNaZjLSbY
0.0117263	-0.0258022	0.999598	um	Nucleus	Nucleus Ellipsoid Axis A	0.000	1.000	1385	100001382	100000101	Mock anti-PSF-A546 8C-S-PSF V2.00	0	5. Mock and anti-PSF-A546_Pos012_S001	00-qQUhbPj3HxTPkuNaZjLSbY
-0.00646307	0.0415352	0.999116	um	Nucleus	Nucleus Ellipsoid Axis A	0.000	1.000	1386	100001383	100000102	Mock anti-PSF-A546 8C-S-PSF V2.00	0	5. Mock and anti-PSF-A546_Pos012_S001	00-qQUhbPj3HxTPkuNaZjLSbY
-0.0138895	-0.0156106	0.999782	um	Nucleus	Nucleus Ellipsoid Axis A	0.000	1.000	1387	100001384	100000103	Mock anti-PSF-A546 8C-S-PSF V2.00	0	5. Mock and anti-PSF-A546_Pos012_S001	00-qQUhbPj3HxTPkuNaZjLSbY
-0.325516	0.117433	-0.938216	um	Nucleus	Nucleus Ellipsoid Axis A	0.000	1.000	1388	100001385	100000104	Mock anti-PSF-A546 8C-S-PSF V2.00	0	5. Mock and anti-PSF-A546_Pos012_S001	00-qQUhbPj3HxTPkuNaZjLSbY
-0.519574	0.196103	0.831617	um	Nucleus	Nucleus Ellipsoid Axis A	0.000	1.000	1389	100001386	100000000	Mock anti-PSF-A546 8C-S-PSF V2.00	0	5. Mock and anti-PSF-A546_Pos013_S001	00-WMeNCdkx8ogHrKw9rD2qvc
-0.0101862	-0.00225921	0.999946	um	Nucleus	Nucleus Ellipsoid Axis A	0.000	1.000	1390	100001387	100000001	Mock anti-PSF-A546 8C-S-PSF V2.00	0	5. Mock and anti-PSF-A546_Pos013_S001	00-WMeNCdkx8ogHrKw9rD2qvc
-0.0491152	-0.013171	0.998706	um	Nucleus	Nucleus Ellipsoid Axis A	0.000	1.000	1391	100001388	100000002	Mock anti-PSF-A546 8C-S-PSF V2.00	0	5. Mock and anti-PSF-A546_Pos013_S001	00-WMeNCdkx8ogHrKw9rD2qvc
0.0172569	-0.0447378	0.99885	um	Nucleus	Nucleus Ellipsoid Axis A	0.000	1.000	1392	100001389	100000003	Mock anti-PSF-A546 8C-S-PSF V2.00	0	5. Mock and anti-PSF-A546_Pos013_S001	00-WMeNCdkx8ogHrKw9rD2qvc
-0.126285	0.052474	0.990605	um	Nucleus	Nucleus Ellipsoid Axis A	0.000	1.000	1393	100001390	100000004	Mock anti-PSF-A546 8C-S-PSF V2.00	0	5. Mock and anti-PSF-A546_Pos013_S001	00-WMeNCdkx8ogHrKw9rD2qvc
-0.0175983	0.016496	0.999709	um	Nucleus	Nucleus Ellipsoid Axis A	0.000	1.000	1394	100001391	100000005	Mock anti-PSF-A546 8C-S-PSF V2.00	0	5. Mock and anti-PSF-A546_Pos013_S001	00-WMeNCdkx8ogHrKw9rD2qvc
-0.0056037	0.0658611	0.997813	um	Nucleus	Nucleus Ellipsoid Axis A	0.000	1.000	1395	100001392	100000006	Mock anti-PSF-A546 8C-S-PSF V2.00	0	5. Mock and anti-PSF-A546_Pos013_S001	00-WMeNCdkx8ogHrKw9rD2qvc
-0.0304752	0.0812874	0.996225	um	Nucleus	Nucleus Ellipsoid Axis A	0.000	1.000	1396	100001393	100000007	Mock anti-PSF-A546 8C-S-PSF V2.00	0	5. Mock and anti-PSF-A546_Pos013_S001	00-WMeNCdkx8ogHrKw9rD2qvc
-0.0774679	0.00881156	0.996956	um	Nucleus	Nucleus Ellipsoid Axis A	0.000	1.000	1397	100001394	100000008	Mock anti-PSF-A546 8C-S-PSF V2.00	0	5. Mock and anti-PSF-A546_Pos013_S001	00-WMeNCdkx8ogHrKw9rD2qvc
-0.0231106	-0.0317679	0.999228	um	Nucleus	Nucleus Ellipsoid Axis A	0.000	1.000	1398	100001395	100000009	Mock anti-PSF-A546 8C-S-PSF V2.00	0	5. Mock and anti-PSF-A546_Pos013_S001	00-WMeNCdkx8ogHrKw9rD2qvc
-0.0262672	-0.00263536	0.999651	um	Nucleus	Nucleus Ellipsoid Axis A	0.000	1.000	1399	100001396	100000010	Mock anti-PSF-A546 8C-S-PSF V2.00	0	5. Mock and anti-PSF-A546_Pos013_S001	00-WMeNCdkx8ogHrKw9rD2qvc
0.0541083	-0.0316563	0.998033	um	Nucleus	Nucleus Ellipsoid Axis A	0.000	1.000	1400	100001397	100000011	Mock anti-PSF-A546 8C-S-PSF V2.00	0	5. Mock and anti-PSF-A546_Pos013_S001	00-WMeNCdkx8ogHrKw9rD2qvc
0.902985	0.4289	-0.0257267	um	Nucleus	Nucleus Ellipsoid Axis A	0.000	1.000	1401	100001398	100000012	Mock anti-PSF-A546 8C-S-PSF V2.00	0	5. Mock and anti-PSF-A546_Pos013_S001	00-WMeNCdkx8ogHrKw9rD2qvc
-0.0243725	-0.00728552	0.999676	um	Nucleus	Nucleus Ellipsoid Axis A	0.000	1.000	1402	100001399	100000013	Mock anti-PSF-A546 8C-S-PSF V2.00	0	5. Mock and anti-PSF-A546_Pos013_S001	00-WMeNCdkx8ogHrKw9rD2qvc
0.147367	-0.0856433	0.985367	um	Nucleus	Nucleus Ellipsoid Axis A	0.000	1.000	1403	100001400	100000014	Mock anti-PSF-A546 8C-S-PSF V2.00	0	5. Mock and anti-PSF-A546_Pos013_S001	00-WMeNCdkx8ogHrKw9rD2qvc
-0.0538346	-0.0364632	0.997884	um	Nucleus	Nucleus Ellipsoid Axis A	0.000	1.000	1404	100001401	100000015	Mock anti-PSF-A546 8C-S-PSF V2.00	0	5. Mock and anti-PSF-A546_Pos013_S001	00-WMeNCdkx8ogHrKw9rD2qvc
-0.0177068	0.0742944	0.997079	um	Nucleus	Nucleus Ellipsoid Axis A	0.000	1.000	1405	100001402	100000016	Mock anti-PSF-A546 8C-S-PSF V2.00	0	5. Mock and anti-PSF-A546_Pos013_S001	00-WMeNCdkx8ogHrKw9rD2qvc
0.0194187	-0.0099024	0.999762	um	Nucleus	Nucleus Ellipsoid Axis A	0.000	1.000	1406	100001403	100000017	Mock anti-PSF-A546 8C-S-PSF V2.00	0	5. Mock and anti-PSF-A546_Pos013_S001	00-WMeNCdkx8ogHrKw9rD2qvc
-0.00528927	0.0293013	0.999557	um	Nucleus	Nucleus Ellipsoid Axis A	0.000	1.000	1407	100001404	100000018	Mock anti-PSF-A546 8C-S-PSF V2.00	0	5. Mock and anti-PSF-A546_Pos013_S001	00-WMeNCdkx8ogHrKw9rD2qvc
0.0193297	0.0108473	0.999754	um	Nucleus	Nucleus Ellipsoid Axis A	0.000	1.000	1408	100001405	100000019	Mock anti-PSF-A546 8C-S-PSF V2.00	0	5. Mock and anti-PSF-A546_Pos013_S001	00-WMeNCdkx8ogHrKw9rD2qvc
-0.00201152	0.0479593	-0.998847	um	Nucleus	Nucleus Ellipsoid Axis A	0.000	1.000	1409	100001406	100000020	Mock anti-PSF-A546 8C-S-PSF V2.00	0	5. Mock and anti-PSF-A546_Pos013_S001	00-WMeNCdkx8ogHrKw9rD2qvc
-0.226211	-0.0584406	0.972324	um	Nucleus	Nucleus Ellipsoid Axis A	0.000	1.000	1410	100001407	100000021	Mock anti-PSF-A546 8C-S-PSF V2.00	0	5. Mock and anti-PSF-A546_Pos013_S001	00-WMeNCdkx8ogHrKw9rD2qvc
-0.045705	0.0159085	0.998828	um	Nucleus	Nucleus Ellipsoid Axis A	0.000	1.000	1411	100001408	100000022	Mock anti-PSF-A546 8C-S-PSF V2.00	0	5. Mock and anti-PSF-A546_Pos013_S001	00-WMeNCdkx8ogHrKw9rD2qvc
0.00506917	0.000445936	0.999987	um	Nucleus	Nucleus Ellipsoid Axis A	0.000	1.000	1412	100001409	100000023	Mock anti-PSF-A546 8C-S-PSF V2.00	0	5. Mock and anti-PSF-A546_Pos013_S001	00-WMeNCdkx8ogHrKw9rD2qvc
-0.0866727	-0.0479411	0.995083	um	Nucleus	Nucleus Ellipsoid Axis A	0.000	1.000	1413	100001410	100000024	Mock anti-PSF-A546 8C-S-PSF V2.00	0	5. Mock and anti-PSF-A546_Pos013_S001	00-WMeNCdkx8ogHrKw9rD2qvc
0.0100824	-0.00472052	0.999938	um	Nucleus	Nucleus Ellipsoid Axis A	0.000	1.000	1414	100001411	100000025	Mock anti-PSF-A546 8C-S-PSF V2.00	0	5. Mock and anti-PSF-A546_Pos013_S001	00-WMeNCdkx8ogHrKw9rD2qvc
-0.0697576	0.174997	0.982095	um	Nucleus	Nucleus Ellipsoid Axis A	0.000	1.000	1415	100001412	100000026	Mock anti-PSF-A546 8C-S-PSF V2.00	0	5. Mock and anti-PSF-A546_Pos013_S001	00-WMeNCdkx8ogHrKw9rD2qvc
0.0184044	-0.00651516	0.999809	um	Nucleus	Nucleus Ellipsoid Axis A	0.000	1.000	1416	100001413	100000027	Mock anti-PSF-A546 8C-S-PSF V2.00	0	5. Mock and anti-PSF-A546_Pos013_S001	00-WMeNCdkx8ogHrKw9rD2qvc
-0.00042348	0.0281403	0.999604	um	Nucleus	Nucleus Ellipsoid Axis A	0.000	1.000	1417	100001414	100000028	Mock anti-PSF-A546 8C-S-PSF V2.00	0	5. Mock and anti-PSF-A546_Pos013_S001	00-WMeNCdkx8ogHrKw9rD2qvc
0.0676438	0.142385	0.987497	um	Nucleus	Nucleus Ellipsoid Axis A	0.000	1.000	1418	100001415	100000029	Mock anti-PSF-A546 8C-S-PSF V2.00	0	5. Mock and anti-PSF-A546_Pos013_S001	00-WMeNCdkx8ogHrKw9rD2qvc
-0.00861143	0.0100185	0.999913	um	Nucleus	Nucleus Ellipsoid Axis A	0.000	1.000	1419	100001416	100000030	Mock anti-PSF-A546 8C-S-PSF V2.00	0	5. Mock and anti-PSF-A546_Pos013_S001	00-WMeNCdkx8ogHrKw9rD2qvc
0.00335925	0.00562748	0.999979	um	Nucleus	Nucleus Ellipsoid Axis A	0.000	1.000	1420	100001417	100000031	Mock anti-PSF-A546 8C-S-PSF V2.00	0	5. Mock and anti-PSF-A546_Pos013_S001	00-WMeNCdkx8ogHrKw9rD2qvc
-0.0120147	-0.0123565	0.999851	um	Nucleus	Nucleus Ellipsoid Axis A	0.000	1.000	1421	100001418	100000032	Mock anti-PSF-A546 8C-S-PSF V2.00	0	5. Mock and anti-PSF-A546_Pos013_S001	00-WMeNCdkx8ogHrKw9rD2qvc
0.0208805	-0.00443958	0.999772	um	Nucleus	Nucleus Ellipsoid Axis A	0.000	1.000	1422	100001419	100000033	Mock anti-PSF-A546 8C-S-PSF V2.00	0	5. Mock and anti-PSF-A546_Pos013_S001	00-WMeNCdkx8ogHrKw9rD2qvc
-0.0828678	0.0238646	0.996275	um	Nucleus	Nucleus Ellipsoid Axis A	0.000	1.000	1423	100001420	100000034	Mock anti-PSF-A546 8C-S-PSF V2.00	0	5. Mock and anti-PSF-A546_Pos013_S001	00-WMeNCdkx8ogHrKw9rD2qvc
-0.0223995	0.0020554	0.999747	um	Nucleus	Nucleus Ellipsoid Axis A	0.000	1.000	1424	100001421	100000035	Mock anti-PSF-A546 8C-S-PSF V2.00	0	5. Mock and anti-PSF-A546_Pos013_S001	00-WMeNCdkx8ogHrKw9rD2qvc
0.00156274	0.0146548	0.999891	um	Nucleus	Nucleus Ellipsoid Axis A	0.000	1.000	1425	100001422	100000036	Mock anti-PSF-A546 8C-S-PSF V2.00	0	5. Mock and anti-PSF-A546_Pos013_S001	00-WMeNCdkx8ogHrKw9rD2qvc
-0.0360878	0.0223739	0.999098	um	Nucleus	Nucleus Ellipsoid Axis A	0.000	1.000	1426	100001423	100000037	Mock anti-PSF-A546 8C-S-PSF V2.00	0	5. Mock and anti-PSF-A546_Pos013_S001	00-WMeNCdkx8ogHrKw9rD2qvc
-0.0179448	-0.0626656	0.997873	um	Nucleus	Nucleus Ellipsoid Axis A	0.000	1.000	1427	100001424	100000038	Mock anti-PSF-A546 8C-S-PSF V2.00	0	5. Mock and anti-PSF-A546_Pos013_S001	00-WMeNCdkx8ogHrKw9rD2qvc
-0.0372532	0.0010251	0.999305	um	Nucleus	Nucleus Ellipsoid Axis A	0.000	1.000	1428	100001425	100000039	Mock anti-PSF-A546 8C-S-PSF V2.00	0	5. Mock and anti-PSF-A546_Pos013_S001	00-WMeNCdkx8ogHrKw9rD2qvc
-0.0798082	0.0183818	-0.996641	um	Nucleus	Nucleus Ellipsoid Axis A	0.000	1.000	1429	100001426	100000040	Mock anti-PSF-A546 8C-S-PSF V2.00	0	5. Mock and anti-PSF-A546_Pos013_S001	00-WMeNCdkx8ogHrKw9rD2qvc
-0.000595125	0.0196816	0.999806	um	Nucleus	Nucleus Ellipsoid Axis A	0.000	1.000	1430	100001427	100000041	Mock anti-PSF-A546 8C-S-PSF V2.00	0	5. Mock and anti-PSF-A546_Pos013_S001	00-WMeNCdkx8ogHrKw9rD2qvc
-0.0338384	0.0246034	0.999124	um	Nucleus	Nucleus Ellipsoid Axis A	0.000	1.000	1431	100001428	100000042	Mock anti-PSF-A546 8C-S-PSF V2.00	0	5. Mock and anti-PSF-A546_Pos013_S001	00-WMeNCdkx8ogHrKw9rD2qvc
-0.00656113	-0.00131876	0.999978	um	Nucleus	Nucleus Ellipsoid Axis A	0.000	1.000	1432	100001429	100000043	Mock anti-PSF-A546 8C-S-PSF V2.00	0	5. Mock and anti-PSF-A546_Pos013_S001	00-WMeNCdkx8ogHrKw9rD2qvc
0.0592989	-0.0310414	0.997757	um	Nucleus	Nucleus Ellipsoid Axis A	0.000	1.000	1433	100001430	100000044	Mock anti-PSF-A546 8C-S-PSF V2.00	0	5. Mock and anti-PSF-A546_Pos013_S001	00-WMeNCdkx8ogHrKw9rD2qvc
0.0151512	-0.00762775	0.999856	um	Nucleus	Nucleus Ellipsoid Axis A	0.000	1.000	1434	100001431	100000045	Mock anti-PSF-A546 8C-S-PSF V2.00	0	5. Mock and anti-PSF-A546_Pos013_S001	00-WMeNCdkx8ogHrKw9rD2qvc
0.0238806	0.00275419	0.999711	um	Nucleus	Nucleus Ellipsoid Axis A	0.000	1.000	1435	100001432	100000046	Mock anti-PSF-A546 8C-S-PSF V2.00	0	5. Mock and anti-PSF-A546_Pos013_S001	00-WMeNCdkx8ogHrKw9rD2qvc
0.0248849	-0.0223566	0.99944	um	Nucleus	Nucleus Ellipsoid Axis A	0.000	1.000	1436	100001433	100000047	Mock anti-PSF-A546 8C-S-PSF V2.00	0	5. Mock and anti-PSF-A546_Pos013_S001	00-WMeNCdkx8ogHrKw9rD2qvc
-0.000934061	-0.0703553	0.997522	um	Nucleus	Nucleus Ellipsoid Axis A	0.000	1.000	1437	100001434	100000048	Mock anti-PSF-A546 8C-S-PSF V2.00	0	5. Mock and anti-PSF-A546_Pos013_S001	00-WMeNCdkx8ogHrKw9rD2qvc
-0.0730756	-0.0856582	0.993641	um	Nucleus	Nucleus Ellipsoid Axis A	0.000	1.000	1438	100001435	100000049	Mock anti-PSF-A546 8C-S-PSF V2.00	0	5. Mock and anti-PSF-A546_Pos013_S001	00-WMeNCdkx8ogHrKw9rD2qvc
-0.022936	-0.0418097	0.998862	um	Nucleus	Nucleus Ellipsoid Axis A	0.000	1.000	1439	100001436	100000050	Mock anti-PSF-A546 8C-S-PSF V2.00	0	5. Mock and anti-PSF-A546_Pos013_S001	00-WMeNCdkx8ogHrKw9rD2qvc
-0.0312611	0.0161043	0.999381	um	Nucleus	Nucleus Ellipsoid Axis A	0.000	1.000	1440	100001437	100000051	Mock anti-PSF-A546 8C-S-PSF V2.00	0	5. Mock and anti-PSF-A546_Pos013_S001	00-WMeNCdkx8ogHrKw9rD2qvc
-0.0663889	0.0186597	0.997619	um	Nucleus	Nucleus Ellipsoid Axis A	0.000	1.000	1441	100001438	100000052	Mock anti-PSF-A546 8C-S-PSF V2.00	0	5. Mock and anti-PSF-A546_Pos013_S001	00-WMeNCdkx8ogHrKw9rD2qvc
0.0119157	-0.0621789	0.997994	um	Nucleus	Nucleus Ellipsoid Axis A	0.000	1.000	1442	100001439	100000053	Mock anti-PSF-A546 8C-S-PSF V2.00	0	5. Mock and anti-PSF-A546_Pos013_S001	00-WMeNCdkx8ogHrKw9rD2qvc
-0.0260695	0.0411199	0.998814	um	Nucleus	Nucleus Ellipsoid Axis A	0.000	1.000	1443	100001440	100000054	Mock anti-PSF-A546 8C-S-PSF V2.00	0	5. Mock and anti-PSF-A546_Pos013_S001	00-WMeNCdkx8ogHrKw9rD2qvc
-0.090648	-0.026101	0.995541	um	Nucleus	Nucleus Ellipsoid Axis A	0.000	1.000	1444	100001441	100000055	Mock anti-PSF-A546 8C-S-PSF V2.00	0	5. Mock and anti-PSF-A546_Pos013_S001	00-WMeNCdkx8ogHrKw9rD2qvc
-0.0879313	0.0309136	0.995647	um	Nucleus	Nucleus Ellipsoid Axis A	0.000	1.000	1445	100001442	100000056	Mock anti-PSF-A546 8C-S-PSF V2.00	0	5. Mock and anti-PSF-A546_Pos013_S001	00-WMeNCdkx8ogHrKw9rD2qvc
0.0318849	0.00233128	0.999489	um	Nucleus	Nucleus Ellipsoid Axis A	0.000	1.000	1446	100001443	100000057	Mock anti-PSF-A546 8C-S-PSF V2.00	0	5. Mock and anti-PSF-A546_Pos013_S001	00-WMeNCdkx8ogHrKw9rD2qvc
0.0292551	0.0396629	0.998785	um	Nucleus	Nucleus Ellipsoid Axis A	0.000	1.000	1447	100001444	100000058	Mock anti-PSF-A546 8C-S-PSF V2.00	0	5. Mock and anti-PSF-A546_Pos013_S001	00-WMeNCdkx8ogHrKw9rD2qvc
-0.0275547	-0.256594	0.966127	um	Nucleus	Nucleus Ellipsoid Axis A	0.000	1.000	1448	100001445	100000059	Mock anti-PSF-A546 8C-S-PSF V2.00	0	5. Mock and anti-PSF-A546_Pos013_S001	00-WMeNCdkx8ogHrKw9rD2qvc
-0.091842	-0.0112173	-0.99571	um	Nucleus	Nucleus Ellipsoid Axis A	0.000	1.000	1450	100001446	100000060	Mock anti-PSF-A546 8C-S-PSF V2.00	0	5. Mock and anti-PSF-A546_Pos013_S001	00-WMeNCdkx8ogHrKw9rD2qvc
0.000962587	0.00536264	0.999985	um	Nucleus	Nucleus Ellipsoid Axis A	0.000	1.000	1451	100001447	100000061	Mock anti-PSF-A546 8C-S-PSF V2.00	0	5. Mock and anti-PSF-A546_Pos013_S001	00-WMeNCdkx8ogHrKw9rD2qvc
-0.0647965	-0.0127936	0.997817	um	Nucleus	Nucleus Ellipsoid Axis A	0.000	1.000	1452	100001448	100000062	Mock anti-PSF-A546 8C-S-PSF V2.00	0	5. Mock and anti-PSF-A546_Pos013_S001	00-WMeNCdkx8ogHrKw9rD2qvc
-0.00860549	-0.0665395	-0.997747	um	Nucleus	Nucleus Ellipsoid Axis A	0.000	1.000	1453	100001449	100000063	Mock anti-PSF-A546 8C-S-PSF V2.00	0	5. Mock and anti-PSF-A546_Pos013_S001	00-WMeNCdkx8ogHrKw9rD2qvc
0.996317	-0.0596961	-0.0615577	um	Nucleus	Nucleus Ellipsoid Axis A	0.000	1.000	1454	100001450	100000064	Mock anti-PSF-A546 8C-S-PSF V2.00	0	5. Mock and anti-PSF-A546_Pos013_S001	00-WMeNCdkx8ogHrKw9rD2qvc
0.00227157	-0.0610119	0.998134	um	Nucleus	Nucleus Ellipsoid Axis A	0.000	1.000	1455	100001451	100000065	Mock anti-PSF-A546 8C-S-PSF V2.00	0	5. Mock and anti-PSF-A546_Pos013_S001	00-WMeNCdkx8ogHrKw9rD2qvc
-0.217566	-0.556221	-0.80205	um	Nucleus	Nucleus Ellipsoid Axis A	0.000	1.000	1456	100001452	100000066	Mock anti-PSF-A546 8C-S-PSF V2.00	0	5. Mock and anti-PSF-A546_Pos013_S001	00-WMeNCdkx8ogHrKw9rD2qvc
-0.0344018	0.00551877	0.999393	um	Nucleus	Nucleus Ellipsoid Axis A	0.000	1.000	1457	100001453	100000067	Mock anti-PSF-A546 8C-S-PSF V2.00	0	5. Mock and anti-PSF-A546_Pos013_S001	00-WMeNCdkx8ogHrKw9rD2qvc
-0.0564542	0.00782493	0.998375	um	Nucleus	Nucleus Ellipsoid Axis A	0.000	1.000	1458	100001454	100000068	Mock anti-PSF-A546 8C-S-PSF V2.00	0	5. Mock and anti-PSF-A546_Pos013_S001	00-WMeNCdkx8ogHrKw9rD2qvc
0.0781626	-0.00833489	0.996906	um	Nucleus	Nucleus Ellipsoid Axis A	0.000	1.000	1459	100001455	100000069	Mock anti-PSF-A546 8C-S-PSF V2.00	0	5. Mock and anti-PSF-A546_Pos013_S001	00-WMeNCdkx8ogHrKw9rD2qvc
0.0401152	0.00393216	0.999187	um	Nucleus	Nucleus Ellipsoid Axis A	0.000	1.000	1460	100001456	100000070	Mock anti-PSF-A546 8C-S-PSF V2.00	0	5. Mock and anti-PSF-A546_Pos013_S001	00-WMeNCdkx8ogHrKw9rD2qvc
0.0294155	-0.117081	0.992687	um	Nucleus	Nucleus Ellipsoid Axis A	0.000	1.000	1461	100001457	100000071	Mock anti-PSF-A546 8C-S-PSF V2.00	0	5. Mock and anti-PSF-A546_Pos013_S001	00-WMeNCdkx8ogHrKw9rD2qvc
0.00502343	0.0545658	0.998498	um	Nucleus	Nucleus Ellipsoid Axis A	0.000	1.000	1462	100001458	100000072	Mock anti-PSF-A546 8C-S-PSF V2.00	0	5. Mock and anti-PSF-A546_Pos013_S001	00-WMeNCdkx8ogHrKw9rD2qvc
-0.0500472	0.158986	-0.986012	um	Nucleus	Nucleus Ellipsoid Axis A	0.000	1.000	1463	100001459	100000073	Mock anti-PSF-A546 8C-S-PSF V2.00	0	5. Mock and anti-PSF-A546_Pos013_S001	00-WMeNCdkx8ogHrKw9rD2qvc
-0.036641	0.0264296	0.998979	um	Nucleus	Nucleus Ellipsoid Axis A	0.000	1.000	1464	100001460	100000074	Mock anti-PSF-A546 8C-S-PSF V2.00	0	5. Mock and anti-PSF-A546_Pos013_S001	00-WMeNCdkx8ogHrKw9rD2qvc
0.020841	0.00494482	0.999771	um	Nucleus	Nucleus Ellipsoid Axis A	0.000	1.000	1465	100001461	100000075	Mock anti-PSF-A546 8C-S-PSF V2.00	0	5. Mock and anti-PSF-A546_Pos013_S001	00-WMeNCdkx8ogHrKw9rD2qvc
0.0211586	-0.0129046	0.999693	um	Nucleus	Nucleus Ellipsoid Axis A	0.000	1.000	1466	100001462	100000076	Mock anti-PSF-A546 8C-S-PSF V2.00	0	5. Mock and anti-PSF-A546_Pos013_S001	00-WMeNCdkx8ogHrKw9rD2qvc
-0.0563764	-0.0273556	0.998035	um	Nucleus	Nucleus Ellipsoid Axis A	0.000	1.000	1467	100001463	100000077	Mock anti-PSF-A546 8C-S-PSF V2.00	0	5. Mock and anti-PSF-A546_Pos013_S001	00-WMeNCdkx8ogHrKw9rD2qvc
0.114216	0.00991607	-0.993406	um	Nucleus	Nucleus Ellipsoid Axis A	0.000	1.000	1468	100001464	100000078	Mock anti-PSF-A546 8C-S-PSF V2.00	0	5. Mock and anti-PSF-A546_Pos013_S001	00-WMeNCdkx8ogHrKw9rD2qvc
-0.0539798	-0.00955113	0.998496	um	Nucleus	Nucleus Ellipsoid Axis A	0.000	1.000	1469	100001465	100000079	Mock anti-PSF-A546 8C-S-PSF V2.00	0	5. Mock and anti-PSF-A546_Pos013_S001	00-WMeNCdkx8ogHrKw9rD2qvc
-0.00410737	0.0344275	0.999399	um	Nucleus	Nucleus Ellipsoid Axis A	0.000	1.000	1470	100001466	100000080	Mock anti-PSF-A546 8C-S-PSF V2.00	0	5. Mock and anti-PSF-A546_Pos013_S001	00-WMeNCdkx8ogHrKw9rD2qvc
-0.0317179	-0.054931	0.997986	um	Nucleus	Nucleus Ellipsoid Axis A	0.000	1.000	1471	100001467	100000081	Mock anti-PSF-A546 8C-S-PSF V2.00	0	5. Mock and anti-PSF-A546_Pos013_S001	00-WMeNCdkx8ogHrKw9rD2qvc
0.00466328	0.0289072	0.999571	um	Nucleus	Nucleus Ellipsoid Axis A	0.000	1.000	1472	100001468	100000082	Mock anti-PSF-A546 8C-S-PSF V2.00	0	5. Mock and anti-PSF-A546_Pos013_S001	00-WMeNCdkx8ogHrKw9rD2qvc
-0.0362738	0.0198209	0.999145	um	Nucleus	Nucleus Ellipsoid Axis A	0.000	1.000	1473	100001469	100000083	Mock anti-PSF-A546 8C-S-PSF V2.00	0	5. Mock and anti-PSF-A546_Pos013_S001	00-WMeNCdkx8ogHrKw9rD2qvc
-0.0228079	0.00209174	0.999738	um	Nucleus	Nucleus Ellipsoid Axis A	0.000	1.000	1474	100001470	100000084	Mock anti-PSF-A546 8C-S-PSF V2.00	0	5. Mock and anti-PSF-A546_Pos013_S001	00-WMeNCdkx8ogHrKw9rD2qvc
0.0223512	-0.0148882	0.999639	um	Nucleus	Nucleus Ellipsoid Axis A	0.000	1.000	1475	100001471	100000085	Mock anti-PSF-A546 8C-S-PSF V2.00	0	5. Mock and anti-PSF-A546_Pos013_S001	00-WMeNCdkx8ogHrKw9rD2qvc
0.0245124	-0.916605	0.399042	um	Nucleus	Nucleus Ellipsoid Axis A	0.000	1.000	1476	100001472	100000086	Mock anti-PSF-A546 8C-S-PSF V2.00	0	5. Mock and anti-PSF-A546_Pos013_S001	00-WMeNCdkx8ogHrKw9rD2qvc
0.0367952	-0.0597763	0.997533	um	Nucleus	Nucleus Ellipsoid Axis A	0.000	1.000	1477	100001473	100000087	Mock anti-PSF-A546 8C-S-PSF V2.00	0	5. Mock and anti-PSF-A546_Pos013_S001	00-WMeNCdkx8ogHrKw9rD2qvc
-0.0287509	-0.0753082	0.996746	um	Nucleus	Nucleus Ellipsoid Axis A	0.000	1.000	1478	100001474	100000088	Mock anti-PSF-A546 8C-S-PSF V2.00	0	5. Mock and anti-PSF-A546_Pos013_S001	00-WMeNCdkx8ogHrKw9rD2qvc
-0.0588756	0.0615933	0.996363	um	Nucleus	Nucleus Ellipsoid Axis A	0.000	1.000	1479	100001475	100000089	Mock anti-PSF-A546 8C-S-PSF V2.00	0	5. Mock and anti-PSF-A546_Pos013_S001	00-WMeNCdkx8ogHrKw9rD2qvc
-0.0144333	0.025915	0.99956	um	Nucleus	Nucleus Ellipsoid Axis A	0.000	1.000	1480	100001476	100000090	Mock anti-PSF-A546 8C-S-PSF V2.00	0	5. Mock and anti-PSF-A546_Pos013_S001	00-WMeNCdkx8ogHrKw9rD2qvc
0.0102347	0.131324	0.991287	um	Nucleus	Nucleus Ellipsoid Axis A	0.000	1.000	1481	100001477	100000091	Mock anti-PSF-A546 8C-S-PSF V2.00	0	5. Mock and anti-PSF-A546_Pos013_S001	00-WMeNCdkx8ogHrKw9rD2qvc
-0.0371795	-0.0488674	0.998113	um	Nucleus	Nucleus Ellipsoid Axis A	0.000	1.000	1482	100001478	100000092	Mock anti-PSF-A546 8C-S-PSF V2.00	0	5. Mock and anti-PSF-A546_Pos013_S001	00-WMeNCdkx8ogHrKw9rD2qvc
-0.293112	-0.0297336	0.955616	um	Nucleus	Nucleus Ellipsoid Axis A	0.000	1.000	1483	100001479	100000093	Mock anti-PSF-A546 8C-S-PSF V2.00	0	5. Mock and anti-PSF-A546_Pos013_S001	00-WMeNCdkx8ogHrKw9rD2qvc
0.0245708	0.178182	-0.983691	um	Nucleus	Nucleus Ellipsoid Axis A	0.000	1.000	1484	100001480	100000094	Mock anti-PSF-A546 8C-S-PSF V2.00	0	5. Mock and anti-PSF-A546_Pos013_S001	00-WMeNCdkx8ogHrKw9rD2qvc
-0.0478676	-0.239365	0.969749	um	Nucleus	Nucleus Ellipsoid Axis A	0.000	1.000	1485	100001481	100000095	Mock anti-PSF-A546 8C-S-PSF V2.00	0	5. Mock and anti-PSF-A546_Pos013_S001	00-WMeNCdkx8ogHrKw9rD2qvc
-0.126992	0.17117	0.977023	um	Nucleus	Nucleus Ellipsoid Axis A	0.000	1.000	1486	100001482	100000096	Mock anti-PSF-A546 8C-S-PSF V2.00	0	5. Mock and anti-PSF-A546_Pos013_S001	00-WMeNCdkx8ogHrKw9rD2qvc
-0.450707	0.54087	0.710157	um	Nucleus	Nucleus Ellipsoid Axis A	0.000	1.000	1487	100001483	100000097	Mock anti-PSF-A546 8C-S-PSF V2.00	0	5. Mock and anti-PSF-A546_Pos013_S001	00-WMeNCdkx8ogHrKw9rD2qvc
0.0631246	0.0745783	0.995215	um	Nucleus	Nucleus Ellipsoid Axis A	0.000	1.000	1488	100001484	100000000	Mock anti-PSF-A546 8C-S-PSF V2.00	0	5. Mock and anti-PSF-A546_Pos014_S001	00-BfWLUoESfHbR8uf8tgXztG
-0.0353169	0.0241473	0.999084	um	Nucleus	Nucleus Ellipsoid Axis A	0.000	1.000	1489	100001485	100000001	Mock anti-PSF-A546 8C-S-PSF V2.00	0	5. Mock and anti-PSF-A546_Pos014_S001	00-BfWLUoESfHbR8uf8tgXztG
0.0295426	0.0073999	0.999536	um	Nucleus	Nucleus Ellipsoid Axis A	0.000	1.000	1490	100001486	100000002	Mock anti-PSF-A546 8C-S-PSF V2.00	0	5. Mock and anti-PSF-A546_Pos014_S001	00-BfWLUoESfHbR8uf8tgXztG
-0.00472204	0.010905	0.999929	um	Nucleus	Nucleus Ellipsoid Axis A	0.000	1.000	1491	100001487	100000003	Mock anti-PSF-A546 8C-S-PSF V2.00	0	5. Mock and anti-PSF-A546_Pos014_S001	00-BfWLUoESfHbR8uf8tgXztG
0.0456461	0.00805275	0.998925	um	Nucleus	Nucleus Ellipsoid Axis A	0.000	1.000	1492	100001488	100000004	Mock anti-PSF-A546 8C-S-PSF V2.00	0	5. Mock and anti-PSF-A546_Pos014_S001	00-BfWLUoESfHbR8uf8tgXztG
0.00987659	-0.0757115	0.997081	um	Nucleus	Nucleus Ellipsoid Axis A	0.000	1.000	1493	100001489	100000005	Mock anti-PSF-A546 8C-S-PSF V2.00	0	5. Mock and anti-PSF-A546_Pos014_S001	00-BfWLUoESfHbR8uf8tgXztG
0.0470464	-0.0202893	0.998687	um	Nucleus	Nucleus Ellipsoid Axis A	0.000	1.000	1494	100001490	100000006	Mock anti-PSF-A546 8C-S-PSF V2.00	0	5. Mock and anti-PSF-A546_Pos014_S001	00-BfWLUoESfHbR8uf8tgXztG
-0.604529	0.187015	0.774319	um	Nucleus	Nucleus Ellipsoid Axis A	0.000	1.000	1495	100001491	100000007	Mock anti-PSF-A546 8C-S-PSF V2.00	0	5. Mock and anti-PSF-A546_Pos014_S001	00-BfWLUoESfHbR8uf8tgXztG
0.074385	0.0664924	-0.99501	um	Nucleus	Nucleus Ellipsoid Axis A	0.000	1.000	1496	100001492	100000008	Mock anti-PSF-A546 8C-S-PSF V2.00	0	5. Mock and anti-PSF-A546_Pos014_S001	00-BfWLUoESfHbR8uf8tgXztG
-0.604015	0.436791	-0.666618	um	Nucleus	Nucleus Ellipsoid Axis A	0.000	1.000	1497	100001493	100000009	Mock anti-PSF-A546 8C-S-PSF V2.00	0	5. Mock and anti-PSF-A546_Pos014_S001	00-BfWLUoESfHbR8uf8tgXztG
-0.109771	0.0600786	0.99214	um	Nucleus	Nucleus Ellipsoid Axis A	0.000	1.000	1498	100001494	100000010	Mock anti-PSF-A546 8C-S-PSF V2.00	0	5. Mock and anti-PSF-A546_Pos014_S001	00-BfWLUoESfHbR8uf8tgXztG
-0.089406	0.0201964	0.99579	um	Nucleus	Nucleus Ellipsoid Axis A	0.000	1.000	1499	100001495	100000011	Mock anti-PSF-A546 8C-S-PSF V2.00	0	5. Mock and anti-PSF-A546_Pos014_S001	00-BfWLUoESfHbR8uf8tgXztG
0.0742199	0.0373938	0.996541	um	Nucleus	Nucleus Ellipsoid Axis A	0.000	1.000	1500	100001496	100000012	Mock anti-PSF-A546 8C-S-PSF V2.00	0	5. Mock and anti-PSF-A546_Pos014_S001	00-BfWLUoESfHbR8uf8tgXztG
-0.623818	-0.67978	-0.385681	um	Nucleus	Nucleus Ellipsoid Axis A	0.000	1.000	1501	100001497	100000013	Mock anti-PSF-A546 8C-S-PSF V2.00	0	5. Mock and anti-PSF-A546_Pos014_S001	00-BfWLUoESfHbR8uf8tgXztG
0.0192676	0.15075	-0.988384	um	Nucleus	Nucleus Ellipsoid Axis A	0.000	1.000	1502	100001498	100000014	Mock anti-PSF-A546 8C-S-PSF V2.00	0	5. Mock and anti-PSF-A546_Pos014_S001	00-BfWLUoESfHbR8uf8tgXztG
-0.15494	0.10763	0.982044	um	Nucleus	Nucleus Ellipsoid Axis A	0.000	1.000	1503	100001499	100000015	Mock anti-PSF-A546 8C-S-PSF V2.00	0	5. Mock and anti-PSF-A546_Pos014_S001	00-BfWLUoESfHbR8uf8tgXztG
0.00299549	-0.0405239	0.999174	um	Nucleus	Nucleus Ellipsoid Axis A	0.000	1.000	1504	100001500	100000016	Mock anti-PSF-A546 8C-S-PSF V2.00	0	5. Mock and anti-PSF-A546_Pos014_S001	00-BfWLUoESfHbR8uf8tgXztG
-0.000530052	0.0583665	0.998295	um	Nucleus	Nucleus Ellipsoid Axis A	0.000	1.000	1505	100001501	100000017	Mock anti-PSF-A546 8C-S-PSF V2.00	0	5. Mock and anti-PSF-A546_Pos014_S001	00-BfWLUoESfHbR8uf8tgXztG
-0.0279127	-0.0392893	0.998838	um	Nucleus	Nucleus Ellipsoid Axis A	0.000	1.000	1506	100001502	100000018	Mock anti-PSF-A546 8C-S-PSF V2.00	0	5. Mock and anti-PSF-A546_Pos014_S001	00-BfWLUoESfHbR8uf8tgXztG
-0.453308	-0.0851537	0.887277	um	Nucleus	Nucleus Ellipsoid Axis A	0.000	1.000	1507	100001503	100000019	Mock anti-PSF-A546 8C-S-PSF V2.00	0	5. Mock and anti-PSF-A546_Pos014_S001	00-BfWLUoESfHbR8uf8tgXztG
0.0247925	0.0297507	0.99925	um	Nucleus	Nucleus Ellipsoid Axis A	0.000	1.000	1508	100001504	100000020	Mock anti-PSF-A546 8C-S-PSF V2.00	0	5. Mock and anti-PSF-A546_Pos014_S001	00-BfWLUoESfHbR8uf8tgXztG
0.0271661	-0.0112566	-0.999568	um	Nucleus	Nucleus Ellipsoid Axis A	0.000	1.000	1509	100001505	100000021	Mock anti-PSF-A546 8C-S-PSF V2.00	0	5. Mock and anti-PSF-A546_Pos014_S001	00-BfWLUoESfHbR8uf8tgXztG
-0.0460485	-0.0975368	0.994166	um	Nucleus	Nucleus Ellipsoid Axis A	0.000	1.000	1510	100001506	100000022	Mock anti-PSF-A546 8C-S-PSF V2.00	0	5. Mock and anti-PSF-A546_Pos014_S001	00-BfWLUoESfHbR8uf8tgXztG
-0.0568787	0.0297037	0.997939	um	Nucleus	Nucleus Ellipsoid Axis A	0.000	1.000	1511	100001507	100000023	Mock anti-PSF-A546 8C-S-PSF V2.00	0	5. Mock and anti-PSF-A546_Pos014_S001	00-BfWLUoESfHbR8uf8tgXztG
-0.0134921	0.0171601	0.999762	um	Nucleus	Nucleus Ellipsoid Axis A	0.000	1.000	1512	100001508	100000024	Mock anti-PSF-A546 8C-S-PSF V2.00	0	5. Mock and anti-PSF-A546_Pos014_S001	00-BfWLUoESfHbR8uf8tgXztG
0.0336483	-0.0696784	0.997002	um	Nucleus	Nucleus Ellipsoid Axis A	0.000	1.000	1513	100001509	100000025	Mock anti-PSF-A546 8C-S-PSF V2.00	0	5. Mock and anti-PSF-A546_Pos014_S001	00-BfWLUoESfHbR8uf8tgXztG
0.0688943	-0.0153294	-0.997506	um	Nucleus	Nucleus Ellipsoid Axis A	0.000	1.000	1514	100001510	100000026	Mock anti-PSF-A546 8C-S-PSF V2.00	0	5. Mock and anti-PSF-A546_Pos014_S001	00-BfWLUoESfHbR8uf8tgXztG
0.00542081	0.00725194	0.999959	um	Nucleus	Nucleus Ellipsoid Axis A	0.000	1.000	1515	100001511	100000027	Mock anti-PSF-A546 8C-S-PSF V2.00	0	5. Mock and anti-PSF-A546_Pos014_S001	00-BfWLUoESfHbR8uf8tgXztG
0.0840657	0.148364	0.985353	um	Nucleus	Nucleus Ellipsoid Axis A	0.000	1.000	1516	100001512	100000028	Mock anti-PSF-A546 8C-S-PSF V2.00	0	5. Mock and anti-PSF-A546_Pos014_S001	00-BfWLUoESfHbR8uf8tgXztG
-0.0780723	0.117822	-0.989961	um	Nucleus	Nucleus Ellipsoid Axis A	0.000	1.000	1517	100001513	100000029	Mock anti-PSF-A546 8C-S-PSF V2.00	0	5. Mock and anti-PSF-A546_Pos014_S001	00-BfWLUoESfHbR8uf8tgXztG
0.0129104	0.0203641	0.999709	um	Nucleus	Nucleus Ellipsoid Axis A	0.000	1.000	1518	100001514	100000030	Mock anti-PSF-A546 8C-S-PSF V2.00	0	5. Mock and anti-PSF-A546_Pos014_S001	00-BfWLUoESfHbR8uf8tgXztG
-0.124852	0.0996244	0.987161	um	Nucleus	Nucleus Ellipsoid Axis A	0.000	1.000	1519	100001515	100000031	Mock anti-PSF-A546 8C-S-PSF V2.00	0	5. Mock and anti-PSF-A546_Pos014_S001	00-BfWLUoESfHbR8uf8tgXztG
0.0271858	0.0098937	0.999581	um	Nucleus	Nucleus Ellipsoid Axis A	0.000	1.000	1520	100001516	100000032	Mock anti-PSF-A546 8C-S-PSF V2.00	0	5. Mock and anti-PSF-A546_Pos014_S001	00-BfWLUoESfHbR8uf8tgXztG
-0.0653077	-0.00217049	-0.997863	um	Nucleus	Nucleus Ellipsoid Axis A	0.000	1.000	1521	100001517	100000033	Mock anti-PSF-A546 8C-S-PSF V2.00	0	5. Mock and anti-PSF-A546_Pos014_S001	00-BfWLUoESfHbR8uf8tgXztG
0.00307651	0.023649	0.999716	um	Nucleus	Nucleus Ellipsoid Axis A	0.000	1.000	1522	100001518	100000034	Mock anti-PSF-A546 8C-S-PSF V2.00	0	5. Mock and anti-PSF-A546_Pos014_S001	00-BfWLUoESfHbR8uf8tgXztG
0.0351598	0.0658176	0.997212	um	Nucleus	Nucleus Ellipsoid Axis A	0.000	1.000	1523	100001519	100000035	Mock anti-PSF-A546 8C-S-PSF V2.00	0	5. Mock and anti-PSF-A546_Pos014_S001	00-BfWLUoESfHbR8uf8tgXztG
-0.0412126	-0.0603714	0.997325	um	Nucleus	Nucleus Ellipsoid Axis A	0.000	1.000	1524	100001520	100000036	Mock anti-PSF-A546 8C-S-PSF V2.00	0	5. Mock and anti-PSF-A546_Pos014_S001	00-BfWLUoESfHbR8uf8tgXztG
0.0179746	0.100333	0.994792	um	Nucleus	Nucleus Ellipsoid Axis A	0.000	1.000	1525	100001521	100000037	Mock anti-PSF-A546 8C-S-PSF V2.00	0	5. Mock and anti-PSF-A546_Pos014_S001	00-BfWLUoESfHbR8uf8tgXztG
0.0880636	-0.0312932	0.995623	um	Nucleus	Nucleus Ellipsoid Axis A	0.000	1.000	1526	100001522	100000038	Mock anti-PSF-A546 8C-S-PSF V2.00	0	5. Mock and anti-PSF-A546_Pos014_S001	00-BfWLUoESfHbR8uf8tgXztG
-0.00126265	0.106038	-0.994361	um	Nucleus	Nucleus Ellipsoid Axis A	0.000	1.000	1527	100001523	100000039	Mock anti-PSF-A546 8C-S-PSF V2.00	0	5. Mock and anti-PSF-A546_Pos014_S001	00-BfWLUoESfHbR8uf8tgXztG
-0.0721558	0.0287655	-0.996978	um	Nucleus	Nucleus Ellipsoid Axis A	0.000	1.000	1528	100001524	100000040	Mock anti-PSF-A546 8C-S-PSF V2.00	0	5. Mock and anti-PSF-A546_Pos014_S001	00-BfWLUoESfHbR8uf8tgXztG
0.114658	-0.119124	0.986237	um	Nucleus	Nucleus Ellipsoid Axis A	0.000	1.000	1529	100001525	100000041	Mock anti-PSF-A546 8C-S-PSF V2.00	0	5. Mock and anti-PSF-A546_Pos014_S001	00-BfWLUoESfHbR8uf8tgXztG
-0.0076848	0.0255677	0.999644	um	Nucleus	Nucleus Ellipsoid Axis A	0.000	1.000	1530	100001526	100000042	Mock anti-PSF-A546 8C-S-PSF V2.00	0	5. Mock and anti-PSF-A546_Pos014_S001	00-BfWLUoESfHbR8uf8tgXztG
0.00465529	0.0619378	-0.998069	um	Nucleus	Nucleus Ellipsoid Axis A	0.000	1.000	1531	100001527	100000043	Mock anti-PSF-A546 8C-S-PSF V2.00	0	5. Mock and anti-PSF-A546_Pos014_S001	00-BfWLUoESfHbR8uf8tgXztG
-0.0453524	-0.0508248	0.997677	um	Nucleus	Nucleus Ellipsoid Axis A	0.000	1.000	1532	100001528	100000044	Mock anti-PSF-A546 8C-S-PSF V2.00	0	5. Mock and anti-PSF-A546_Pos014_S001	00-BfWLUoESfHbR8uf8tgXztG
0.0701449	-0.0726669	0.994887	um	Nucleus	Nucleus Ellipsoid Axis A	0.000	1.000	1533	100001529	100000045	Mock anti-PSF-A546 8C-S-PSF V2.00	0	5. Mock and anti-PSF-A546_Pos014_S001	00-BfWLUoESfHbR8uf8tgXztG
-0.0353609	0.0222443	0.999127	um	Nucleus	Nucleus Ellipsoid Axis A	0.000	1.000	1534	100001530	100000046	Mock anti-PSF-A546 8C-S-PSF V2.00	0	5. Mock and anti-PSF-A546_Pos014_S001	00-BfWLUoESfHbR8uf8tgXztG
-0.0706115	-0.0521921	0.996138	um	Nucleus	Nucleus Ellipsoid Axis A	0.000	1.000	1535	100001531	100000047	Mock anti-PSF-A546 8C-S-PSF V2.00	0	5. Mock and anti-PSF-A546_Pos014_S001	00-BfWLUoESfHbR8uf8tgXztG
0.0574876	0.149808	0.987042	um	Nucleus	Nucleus Ellipsoid Axis A	0.000	1.000	1536	100001532	100000048	Mock anti-PSF-A546 8C-S-PSF V2.00	0	5. Mock and anti-PSF-A546_Pos014_S001	00-BfWLUoESfHbR8uf8tgXztG
0.0237005	-0.0281602	0.999322	um	Nucleus	Nucleus Ellipsoid Axis A	0.000	1.000	1537	100001533	100000049	Mock anti-PSF-A546 8C-S-PSF V2.00	0	5. Mock and anti-PSF-A546_Pos014_S001	00-BfWLUoESfHbR8uf8tgXztG
-0.0105475	-0.0272426	0.999573	um	Nucleus	Nucleus Ellipsoid Axis A	0.000	1.000	1538	100001534	100000050	Mock anti-PSF-A546 8C-S-PSF V2.00	0	5. Mock and anti-PSF-A546_Pos014_S001	00-BfWLUoESfHbR8uf8tgXztG
-0.0470601	0.00577974	0.998875	um	Nucleus	Nucleus Ellipsoid Axis A	0.000	1.000	1539	100001535	100000051	Mock anti-PSF-A546 8C-S-PSF V2.00	0	5. Mock and anti-PSF-A546_Pos014_S001	00-BfWLUoESfHbR8uf8tgXztG
-0.0031117	0.0230892	0.999729	um	Nucleus	Nucleus Ellipsoid Axis A	0.000	1.000	1540	100001536	100000052	Mock anti-PSF-A546 8C-S-PSF V2.00	0	5. Mock and anti-PSF-A546_Pos014_S001	00-BfWLUoESfHbR8uf8tgXztG
0.0144546	-0.0337079	-0.999327	um	Nucleus	Nucleus Ellipsoid Axis A	0.000	1.000	1541	100001537	100000053	Mock anti-PSF-A546 8C-S-PSF V2.00	0	5. Mock and anti-PSF-A546_Pos014_S001	00-BfWLUoESfHbR8uf8tgXztG
0.347548	-0.129157	-0.928724	um	Nucleus	Nucleus Ellipsoid Axis A	0.000	1.000	1542	100001538	100000054	Mock anti-PSF-A546 8C-S-PSF V2.00	0	5. Mock and anti-PSF-A546_Pos014_S001	00-BfWLUoESfHbR8uf8tgXztG
0.0822935	0.166115	-0.982666	um	Nucleus	Nucleus Ellipsoid Axis A	0.000	1.000	1543	100001539	100000055	Mock anti-PSF-A546 8C-S-PSF V2.00	0	5. Mock and anti-PSF-A546_Pos014_S001	00-BfWLUoESfHbR8uf8tgXztG
0.0844159	0.0162928	0.996297	um	Nucleus	Nucleus Ellipsoid Axis A	0.000	1.000	1544	100001540	100000056	Mock anti-PSF-A546 8C-S-PSF V2.00	0	5. Mock and anti-PSF-A546_Pos014_S001	00-BfWLUoESfHbR8uf8tgXztG
-0.276643	-0.325874	0.904032	um	Nucleus	Nucleus Ellipsoid Axis A	0.000	1.000	1545	100001541	100000057	Mock anti-PSF-A546 8C-S-PSF V2.00	0	5. Mock and anti-PSF-A546_Pos014_S001	00-BfWLUoESfHbR8uf8tgXztG
-0.0304883	0.0139401	0.999438	um	Nucleus	Nucleus Ellipsoid Axis A	0.000	1.000	1546	100001542	100000058	Mock anti-PSF-A546 8C-S-PSF V2.00	0	5. Mock and anti-PSF-A546_Pos014_S001	00-BfWLUoESfHbR8uf8tgXztG
0.0123567	-0.16354	0.986459	um	Nucleus	Nucleus Ellipsoid Axis A	0.000	1.000	1547	100001543	100000059	Mock anti-PSF-A546 8C-S-PSF V2.00	0	5. Mock and anti-PSF-A546_Pos014_S001	00-BfWLUoESfHbR8uf8tgXztG
-0.024509	-0.0417942	0.998826	um	Nucleus	Nucleus Ellipsoid Axis A	0.000	1.000	1548	100001544	100000060	Mock anti-PSF-A546 8C-S-PSF V2.00	0	5. Mock and anti-PSF-A546_Pos014_S001	00-BfWLUoESfHbR8uf8tgXztG
-0.134425	-0.0218705	0.990682	um	Nucleus	Nucleus Ellipsoid Axis A	0.000	1.000	1549	100001545	100000061	Mock anti-PSF-A546 8C-S-PSF V2.00	0	5. Mock and anti-PSF-A546_Pos014_S001	00-BfWLUoESfHbR8uf8tgXztG
0.00798545	0.183616	-0.982966	um	Nucleus	Nucleus Ellipsoid Axis A	0.000	1.000	1550	100001546	100000062	Mock anti-PSF-A546 8C-S-PSF V2.00	0	5. Mock and anti-PSF-A546_Pos014_S001	00-BfWLUoESfHbR8uf8tgXztG
-0.0146026	-0.0573575	0.998247	um	Nucleus	Nucleus Ellipsoid Axis A	0.000	1.000	1551	100001547	100000063	Mock anti-PSF-A546 8C-S-PSF V2.00	0	5. Mock and anti-PSF-A546_Pos014_S001	00-BfWLUoESfHbR8uf8tgXztG
-0.0488289	-0.987454	0.150169	um	Nucleus	Nucleus Ellipsoid Axis A	0.000	1.000	1552	100001548	100000064	Mock anti-PSF-A546 8C-S-PSF V2.00	0	5. Mock and anti-PSF-A546_Pos014_S001	00-BfWLUoESfHbR8uf8tgXztG
-0.00459932	0.0408567	0.999154	um	Nucleus	Nucleus Ellipsoid Axis A	0.000	1.000	1553	100001549	100000065	Mock anti-PSF-A546 8C-S-PSF V2.00	0	5. Mock and anti-PSF-A546_Pos014_S001	00-BfWLUoESfHbR8uf8tgXztG
0.016262	0.0886591	0.995929	um	Nucleus	Nucleus Ellipsoid Axis A	0.000	1.000	1554	100001550	100000066	Mock anti-PSF-A546 8C-S-PSF V2.00	0	5. Mock and anti-PSF-A546_Pos014_S001	00-BfWLUoESfHbR8uf8tgXztG
-0.00383864	0.0278699	0.999604	um	Nucleus	Nucleus Ellipsoid Axis A	0.000	1.000	1555	100001551	100000067	Mock anti-PSF-A546 8C-S-PSF V2.00	0	5. Mock and anti-PSF-A546_Pos014_S001	00-BfWLUoESfHbR8uf8tgXztG
0.104838	-0.119801	0.987247	um	Nucleus	Nucleus Ellipsoid Axis A	0.000	1.000	1556	100001552	100000068	Mock anti-PSF-A546 8C-S-PSF V2.00	0	5. Mock and anti-PSF-A546_Pos014_S001	00-BfWLUoESfHbR8uf8tgXztG
0.0939915	-0.0126934	0.995492	um	Nucleus	Nucleus Ellipsoid Axis A	0.000	1.000	1557	100001553	100000069	Mock anti-PSF-A546 8C-S-PSF V2.00	0	5. Mock and anti-PSF-A546_Pos014_S001	00-BfWLUoESfHbR8uf8tgXztG
-0.0460935	0.0323449	-0.998413	um	Nucleus	Nucleus Ellipsoid Axis A	0.000	1.000	1558	100001554	100000070	Mock anti-PSF-A546 8C-S-PSF V2.00	0	5. Mock and anti-PSF-A546_Pos014_S001	00-BfWLUoESfHbR8uf8tgXztG
0.00531178	-0.0591089	0.998237	um	Nucleus	Nucleus Ellipsoid Axis A	0.000	1.000	1559	100001555	100000071	Mock anti-PSF-A546 8C-S-PSF V2.00	0	5. Mock and anti-PSF-A546_Pos014_S001	00-BfWLUoESfHbR8uf8tgXztG
0.0106838	-0.0292008	0.999516	um	Nucleus	Nucleus Ellipsoid Axis A	0.000	1.000	1560	100001556	100000072	Mock anti-PSF-A546 8C-S-PSF V2.00	0	5. Mock and anti-PSF-A546_Pos014_S001	00-BfWLUoESfHbR8uf8tgXztG
-0.0660389	-0.188944	0.979765	um	Nucleus	Nucleus Ellipsoid Axis A	0.000	1.000	1561	100001557	100000073	Mock anti-PSF-A546 8C-S-PSF V2.00	0	5. Mock and anti-PSF-A546_Pos014_S001	00-BfWLUoESfHbR8uf8tgXztG
0.037426	0.0835103	0.995804	um	Nucleus	Nucleus Ellipsoid Axis A	0.000	1.000	1562	100001558	100000074	Mock anti-PSF-A546 8C-S-PSF V2.00	0	5. Mock and anti-PSF-A546_Pos014_S001	00-BfWLUoESfHbR8uf8tgXztG
0.0197936	0.0134277	0.999714	um	Nucleus	Nucleus Ellipsoid Axis A	0.000	1.000	1563	100001559	100000075	Mock anti-PSF-A546 8C-S-PSF V2.00	0	5. Mock and anti-PSF-A546_Pos014_S001	00-BfWLUoESfHbR8uf8tgXztG
0.00674411	-0.038138	0.99925	um	Nucleus	Nucleus Ellipsoid Axis A	0.000	1.000	1564	100001560	100000076	Mock anti-PSF-A546 8C-S-PSF V2.00	0	5. Mock and anti-PSF-A546_Pos014_S001	00-BfWLUoESfHbR8uf8tgXztG
-0.0802363	0.0102988	0.996723	um	Nucleus	Nucleus Ellipsoid Axis A	0.000	1.000	1565	100001561	100000077	Mock anti-PSF-A546 8C-S-PSF V2.00	0	5. Mock and anti-PSF-A546_Pos014_S001	00-BfWLUoESfHbR8uf8tgXztG
-0.0451735	0.00637671	0.998959	um	Nucleus	Nucleus Ellipsoid Axis A	0.000	1.000	1566	100001562	100000078	Mock anti-PSF-A546 8C-S-PSF V2.00	0	5. Mock and anti-PSF-A546_Pos014_S001	00-BfWLUoESfHbR8uf8tgXztG
-0.0238698	0.114595	0.993125	um	Nucleus	Nucleus Ellipsoid Axis A	0.000	1.000	1567	100001563	100000079	Mock anti-PSF-A546 8C-S-PSF V2.00	0	5. Mock and anti-PSF-A546_Pos014_S001	00-BfWLUoESfHbR8uf8tgXztG
0.0237448	-0.0824108	0.996316	um	Nucleus	Nucleus Ellipsoid Axis A	0.000	1.000	1568	100001564	100000080	Mock anti-PSF-A546 8C-S-PSF V2.00	0	5. Mock and anti-PSF-A546_Pos014_S001	00-BfWLUoESfHbR8uf8tgXztG
-0.0677318	-0.0544901	0.996214	um	Nucleus	Nucleus Ellipsoid Axis A	0.000	1.000	1569	100001565	100000081	Mock anti-PSF-A546 8C-S-PSF V2.00	0	5. Mock and anti-PSF-A546_Pos014_S001	00-BfWLUoESfHbR8uf8tgXztG
-0.0475911	0.0259683	0.998529	um	Nucleus	Nucleus Ellipsoid Axis A	0.000	1.000	1570	100001566	100000082	Mock anti-PSF-A546 8C-S-PSF V2.00	0	5. Mock and anti-PSF-A546_Pos014_S001	00-BfWLUoESfHbR8uf8tgXztG
-0.0107112	0.0371115	0.999254	um	Nucleus	Nucleus Ellipsoid Axis A	0.000	1.000	1571	100001567	100000083	Mock anti-PSF-A546 8C-S-PSF V2.00	0	5. Mock and anti-PSF-A546_Pos014_S001	00-BfWLUoESfHbR8uf8tgXztG
0.023851	0.573547	-0.818825	um	Nucleus	Nucleus Ellipsoid Axis A	0.000	1.000	1572	100001568	100000084	Mock anti-PSF-A546 8C-S-PSF V2.00	0	5. Mock and anti-PSF-A546_Pos014_S001	00-BfWLUoESfHbR8uf8tgXztG
-0.00203336	-0.00801343	0.999966	um	Nucleus	Nucleus Ellipsoid Axis A	0.000	1.000	1573	100001569	100000085	Mock anti-PSF-A546 8C-S-PSF V2.00	0	5. Mock and anti-PSF-A546_Pos014_S001	00-BfWLUoESfHbR8uf8tgXztG
-0.0060953	0.00509691	0.999968	um	Nucleus	Nucleus Ellipsoid Axis A	0.000	1.000	1574	100001570	100000086	Mock anti-PSF-A546 8C-S-PSF V2.00	0	5. Mock and anti-PSF-A546_Pos014_S001	00-BfWLUoESfHbR8uf8tgXztG
-0.0335237	0.367767	-0.929313	um	Nucleus	Nucleus Ellipsoid Axis A	0.000	1.000	1575	100001571	100000087	Mock anti-PSF-A546 8C-S-PSF V2.00	0	5. Mock and anti-PSF-A546_Pos014_S001	00-BfWLUoESfHbR8uf8tgXztG
0.128712	0.019393	0.991492	um	Nucleus	Nucleus Ellipsoid Axis A	0.000	1.000	1576	100001572	100000088	Mock anti-PSF-A546 8C-S-PSF V2.00	0	5. Mock and anti-PSF-A546_Pos014_S001	00-BfWLUoESfHbR8uf8tgXztG
0.0292485	0.00830562	0.999538	um	Nucleus	Nucleus Ellipsoid Axis A	0.000	1.000	1577	100001573	100000089	Mock anti-PSF-A546 8C-S-PSF V2.00	0	5. Mock and anti-PSF-A546_Pos014_S001	00-BfWLUoESfHbR8uf8tgXztG
0.00522173	0.054059	0.998524	um	Nucleus	Nucleus Ellipsoid Axis A	0.000	1.000	1578	100001574	100000090	Mock anti-PSF-A546 8C-S-PSF V2.00	0	5. Mock and anti-PSF-A546_Pos014_S001	00-BfWLUoESfHbR8uf8tgXztG
0.0390485	0.0293672	0.998806	um	Nucleus	Nucleus Ellipsoid Axis A	0.000	1.000	1579	100001575	100000091	Mock anti-PSF-A546 8C-S-PSF V2.00	0	5. Mock and anti-PSF-A546_Pos014_S001	00-BfWLUoESfHbR8uf8tgXztG
-0.0618349	-0.0918989	-0.993847	um	Nucleus	Nucleus Ellipsoid Axis A	0.000	1.000	1580	100001576	100000092	Mock anti-PSF-A546 8C-S-PSF V2.00	0	5. Mock and anti-PSF-A546_Pos014_S001	00-BfWLUoESfHbR8uf8tgXztG
0.0368546	0.00391921	-0.999313	um	Nucleus	Nucleus Ellipsoid Axis A	0.000	1.000	1581	100001577	100000093	Mock anti-PSF-A546 8C-S-PSF V2.00	0	5. Mock and anti-PSF-A546_Pos014_S001	00-BfWLUoESfHbR8uf8tgXztG
0.0230528	-0.0116349	0.999667	um	Nucleus	Nucleus Ellipsoid Axis A	0.000	1.000	1582	100001578	100000094	Mock anti-PSF-A546 8C-S-PSF V2.00	0	5. Mock and anti-PSF-A546_Pos014_S001	00-BfWLUoESfHbR8uf8tgXztG
0.0629202	0.0290185	0.997597	um	Nucleus	Nucleus Ellipsoid Axis A	0.000	1.000	1583	100001579	100000095	Mock anti-PSF-A546 8C-S-PSF V2.00	0	5. Mock and anti-PSF-A546_Pos014_S001	00-BfWLUoESfHbR8uf8tgXztG
-0.00426643	-0.0125936	0.999912	um	Nucleus	Nucleus Ellipsoid Axis A	0.000	1.000	1584	100001580	100000096	Mock anti-PSF-A546 8C-S-PSF V2.00	0	5. Mock and anti-PSF-A546_Pos014_S001	00-BfWLUoESfHbR8uf8tgXztG
0.0483004	0.722921	0.689241	um	Nucleus	Nucleus Ellipsoid Axis A	0.000	1.000	1585	100001581	100000097	Mock anti-PSF-A546 8C-S-PSF V2.00	0	5. Mock and anti-PSF-A546_Pos014_S001	00-BfWLUoESfHbR8uf8tgXztG
-0.0534344	-0.110879	0.992396	um	Nucleus	Nucleus Ellipsoid Axis A	0.000	1.000	1586	100001582	100000098	Mock anti-PSF-A546 8C-S-PSF V2.00	0	5. Mock and anti-PSF-A546_Pos014_S001	00-BfWLUoESfHbR8uf8tgXztG
-0.519946	-0.0711863	0.851228	um	Nucleus	Nucleus Ellipsoid Axis A	0.000	1.000	1587	100001583	100000099	Mock anti-PSF-A546 8C-S-PSF V2.00	0	5. Mock and anti-PSF-A546_Pos014_S001	00-BfWLUoESfHbR8uf8tgXztG
0.213955	0.0799415	-0.973567	um	Nucleus	Nucleus Ellipsoid Axis A	0.000	1.000	1588	100001584	100000100	Mock anti-PSF-A546 8C-S-PSF V2.00	0	5. Mock and anti-PSF-A546_Pos014_S001	00-BfWLUoESfHbR8uf8tgXztG
-0.236158	-0.344952	0.908426	um	Nucleus	Nucleus Ellipsoid Axis A	0.000	1.000	1589	100001585	100000101	Mock anti-PSF-A546 8C-S-PSF V2.00	0	5. Mock and anti-PSF-A546_Pos014_S001	00-BfWLUoESfHbR8uf8tgXztG
-0.0273561	-0.0113202	0.999562	um	Nucleus	Nucleus Ellipsoid Axis A	0.000	1.000	1590	100001586	100000102	Mock anti-PSF-A546 8C-S-PSF V2.00	0	5. Mock and anti-PSF-A546_Pos014_S001	00-BfWLUoESfHbR8uf8tgXztG
-0.00368774	0.0512587	0.998679	um	Nucleus	Nucleus Ellipsoid Axis A	0.000	1.000	1591	100001587	100000103	Mock anti-PSF-A546 8C-S-PSF V2.00	0	5. Mock and anti-PSF-A546_Pos014_S001	00-BfWLUoESfHbR8uf8tgXztG
-0.0116103	0.0189254	0.999753	um	Nucleus	Nucleus Ellipsoid Axis A	0.000	1.000	1592	100001588	100000104	Mock anti-PSF-A546 8C-S-PSF V2.00	0	5. Mock and anti-PSF-A546_Pos014_S001	00-BfWLUoESfHbR8uf8tgXztG
0.0274336	0.0389793	0.998863	um	Nucleus	Nucleus Ellipsoid Axis A	0.000	1.000	1593	100001589	100000105	Mock anti-PSF-A546 8C-S-PSF V2.00	0	5. Mock and anti-PSF-A546_Pos014_S001	00-BfWLUoESfHbR8uf8tgXztG
-0.159904	-0.0969212	0.982363	um	Nucleus	Nucleus Ellipsoid Axis A	0.000	1.000	1594	100001590	100000106	Mock anti-PSF-A546 8C-S-PSF V2.00	0	5. Mock and anti-PSF-A546_Pos014_S001	00-BfWLUoESfHbR8uf8tgXztG
0.0647683	0.016352	-0.997766	um	Nucleus	Nucleus Ellipsoid Axis A	0.000	1.000	1595	100001591	100000107	Mock anti-PSF-A546 8C-S-PSF V2.00	0	5. Mock and anti-PSF-A546_Pos014_S001	00-BfWLUoESfHbR8uf8tgXztG
-0.020362	0.0123113	0.999717	um	Nucleus	Nucleus Ellipsoid Axis A	0.000	1.000	1596	100001592	100000108	Mock anti-PSF-A546 8C-S-PSF V2.00	0	5. Mock and anti-PSF-A546_Pos014_S001	00-BfWLUoESfHbR8uf8tgXztG
-0.0277228	0.0943654	-0.995152	um	Nucleus	Nucleus Ellipsoid Axis A	0.000	1.000	1597	100001593	100000109	Mock anti-PSF-A546 8C-S-PSF V2.00	0	5. Mock and anti-PSF-A546_Pos014_S001	00-BfWLUoESfHbR8uf8tgXztG
0.0822656	0.0686534	0.994243	um	Nucleus	Nucleus Ellipsoid Axis A	0.000	1.000	1598	100001594	100000110	Mock anti-PSF-A546 8C-S-PSF V2.00	0	5. Mock and anti-PSF-A546_Pos014_S001	00-BfWLUoESfHbR8uf8tgXztG
0.0370268	0.150149	0.98797	um	Nucleus	Nucleus Ellipsoid Axis A	0.000	1.000	1599	100001595	100000111	Mock anti-PSF-A546 8C-S-PSF V2.00	0	5. Mock and anti-PSF-A546_Pos014_S001	00-BfWLUoESfHbR8uf8tgXztG
-0.0432167	0.0112624	0.999002	um	Nucleus	Nucleus Ellipsoid Axis A	0.000	1.000	1600	100001596	100000112	Mock anti-PSF-A546 8C-S-PSF V2.00	0	5. Mock and anti-PSF-A546_Pos014_S001	00-BfWLUoESfHbR8uf8tgXztG
-0.00366187	-0.0307894	0.999519	um	Nucleus	Nucleus Ellipsoid Axis A	0.000	1.000	1601	100001597	100000113	Mock anti-PSF-A546 8C-S-PSF V2.00	0	5. Mock and anti-PSF-A546_Pos014_S001	00-BfWLUoESfHbR8uf8tgXztG
-0.00702749	-0.0320749	0.999461	um	Nucleus	Nucleus Ellipsoid Axis A	0.000	1.000	1602	100001598	100000114	Mock anti-PSF-A546 8C-S-PSF V2.00	0	5. Mock and anti-PSF-A546_Pos014_S001	00-BfWLUoESfHbR8uf8tgXztG
-0.0123454	-0.00638343	0.999903	um	Nucleus	Nucleus Ellipsoid Axis A	0.000	1.000	1603	100001599	100000115	Mock anti-PSF-A546 8C-S-PSF V2.00	0	5. Mock and anti-PSF-A546_Pos014_S001	00-BfWLUoESfHbR8uf8tgXztG
0.0392848	-0.0126823	0.999148	um	Nucleus	Nucleus Ellipsoid Axis A	0.000	1.000	1604	100001600	100000116	Mock anti-PSF-A546 8C-S-PSF V2.00	0	5. Mock and anti-PSF-A546_Pos014_S001	00-BfWLUoESfHbR8uf8tgXztG
-0.00036109	-0.0538309	0.99855	um	Nucleus	Nucleus Ellipsoid Axis A	0.000	1.000	1605	100001601	100000117	Mock anti-PSF-A546 8C-S-PSF V2.00	0	5. Mock and anti-PSF-A546_Pos014_S001	00-BfWLUoESfHbR8uf8tgXztG
0.0227537	0.0488927	0.998545	um	Nucleus	Nucleus Ellipsoid Axis A	0.000	1.000	1606	100001602	100000118	Mock anti-PSF-A546 8C-S-PSF V2.00	0	5. Mock and anti-PSF-A546_Pos014_S001	00-BfWLUoESfHbR8uf8tgXztG
0.949949	-0.281056	0.136401	um	Nucleus	Nucleus Ellipsoid Axis A	0.000	1.000	1607	100001603	100000000	Mock anti-PSF-A546 8C-S-PSF V2.00	0	5. Mock and anti-PSF-A546_Pos015_S001	00-bmgH2PfNjttJXjW8rco6TU
-0.0875591	-0.428457	0.89931	um	Nucleus	Nucleus Ellipsoid Axis A	0.000	1.000	1608	100001604	100000001	Mock anti-PSF-A546 8C-S-PSF V2.00	0	5. Mock and anti-PSF-A546_Pos015_S001	00-bmgH2PfNjttJXjW8rco6TU
0.041941	-0.0822087	0.995732	um	Nucleus	Nucleus Ellipsoid Axis A	0.000	1.000	1609	100001605	100000002	Mock anti-PSF-A546 8C-S-PSF V2.00	0	5. Mock and anti-PSF-A546_Pos015_S001	00-bmgH2PfNjttJXjW8rco6TU
0.0524211	0.0489247	-0.997426	um	Nucleus	Nucleus Ellipsoid Axis A	0.000	1.000	1610	100001606	100000003	Mock anti-PSF-A546 8C-S-PSF V2.00	0	5. Mock and anti-PSF-A546_Pos015_S001	00-bmgH2PfNjttJXjW8rco6TU
0.0509476	-0.120373	0.991421	um	Nucleus	Nucleus Ellipsoid Axis A	0.000	1.000	1611	100001607	100000004	Mock anti-PSF-A546 8C-S-PSF V2.00	0	5. Mock and anti-PSF-A546_Pos015_S001	00-bmgH2PfNjttJXjW8rco6TU
-0.0829478	0.0158826	0.996427	um	Nucleus	Nucleus Ellipsoid Axis A	0.000	1.000	1612	100001608	100000005	Mock anti-PSF-A546 8C-S-PSF V2.00	0	5. Mock and anti-PSF-A546_Pos015_S001	00-bmgH2PfNjttJXjW8rco6TU
-0.0939342	0.0986909	-0.990675	um	Nucleus	Nucleus Ellipsoid Axis A	0.000	1.000	1613	100001609	100000006	Mock anti-PSF-A546 8C-S-PSF V2.00	0	5. Mock and anti-PSF-A546_Pos015_S001	00-bmgH2PfNjttJXjW8rco6TU
0.0284432	0.00134417	0.999595	um	Nucleus	Nucleus Ellipsoid Axis A	0.000	1.000	1614	100001610	100000007	Mock anti-PSF-A546 8C-S-PSF V2.00	0	5. Mock and anti-PSF-A546_Pos015_S001	00-bmgH2PfNjttJXjW8rco6TU
0.250304	0.636427	0.729595	um	Nucleus	Nucleus Ellipsoid Axis A	0.000	1.000	1615	100001611	100000008	Mock anti-PSF-A546 8C-S-PSF V2.00	0	5. Mock and anti-PSF-A546_Pos015_S001	00-bmgH2PfNjttJXjW8rco6TU
0.0208509	-0.019677	0.999589	um	Nucleus	Nucleus Ellipsoid Axis A	0.000	1.000	1616	100001612	100000009	Mock anti-PSF-A546 8C-S-PSF V2.00	0	5. Mock and anti-PSF-A546_Pos015_S001	00-bmgH2PfNjttJXjW8rco6TU
0.0317245	-0.122287	0.991988	um	Nucleus	Nucleus Ellipsoid Axis A	0.000	1.000	1617	100001613	100000010	Mock anti-PSF-A546 8C-S-PSF V2.00	0	5. Mock and anti-PSF-A546_Pos015_S001	00-bmgH2PfNjttJXjW8rco6TU
0.553183	-0.0375256	0.832214	um	Nucleus	Nucleus Ellipsoid Axis A	0.000	1.000	1618	100001614	100000011	Mock anti-PSF-A546 8C-S-PSF V2.00	0	5. Mock and anti-PSF-A546_Pos015_S001	00-bmgH2PfNjttJXjW8rco6TU
0.0864313	0.0804426	-0.993005	um	Nucleus	Nucleus Ellipsoid Axis A	0.000	1.000	1619	100001615	100000012	Mock anti-PSF-A546 8C-S-PSF V2.00	0	5. Mock and anti-PSF-A546_Pos015_S001	00-bmgH2PfNjttJXjW8rco6TU
0.00355412	-0.0179485	0.999833	um	Nucleus	Nucleus Ellipsoid Axis A	0.000	1.000	1620	100001616	100000013	Mock anti-PSF-A546 8C-S-PSF V2.00	0	5. Mock and anti-PSF-A546_Pos015_S001	00-bmgH2PfNjttJXjW8rco6TU
-0.802268	0.322605	0.502286	um	Nucleus	Nucleus Ellipsoid Axis A	0.000	1.000	1621	100001617	100000014	Mock anti-PSF-A546 8C-S-PSF V2.00	0	5. Mock and anti-PSF-A546_Pos015_S001	00-bmgH2PfNjttJXjW8rco6TU
0.107996	-0.100323	0.989076	um	Nucleus	Nucleus Ellipsoid Axis A	0.000	1.000	1622	100001618	100000015	Mock anti-PSF-A546 8C-S-PSF V2.00	0	5. Mock and anti-PSF-A546_Pos015_S001	00-bmgH2PfNjttJXjW8rco6TU
0.859271	-0.0638519	0.50752	um	Nucleus	Nucleus Ellipsoid Axis A	0.000	1.000	1623	100001619	100000016	Mock anti-PSF-A546 8C-S-PSF V2.00	0	5. Mock and anti-PSF-A546_Pos015_S001	00-bmgH2PfNjttJXjW8rco6TU
-0.0269651	0.059046	0.997891	um	Nucleus	Nucleus Ellipsoid Axis A	0.000	1.000	1624	100001620	100000017	Mock anti-PSF-A546 8C-S-PSF V2.00	0	5. Mock and anti-PSF-A546_Pos015_S001	00-bmgH2PfNjttJXjW8rco6TU
0.0491938	-0.0187062	0.998614	um	Nucleus	Nucleus Ellipsoid Axis A	0.000	1.000	1625	100001621	100000018	Mock anti-PSF-A546 8C-S-PSF V2.00	0	5. Mock and anti-PSF-A546_Pos015_S001	00-bmgH2PfNjttJXjW8rco6TU
-0.0909748	0.257189	-0.962069	um	Nucleus	Nucleus Ellipsoid Axis A	0.000	1.000	1626	100001622	100000019	Mock anti-PSF-A546 8C-S-PSF V2.00	0	5. Mock and anti-PSF-A546_Pos015_S001	00-bmgH2PfNjttJXjW8rco6TU
0.429867	0.100063	0.89733	um	Nucleus	Nucleus Ellipsoid Axis A	0.000	1.000	1627	100001623	100000020	Mock anti-PSF-A546 8C-S-PSF V2.00	0	5. Mock and anti-PSF-A546_Pos015_S001	00-bmgH2PfNjttJXjW8rco6TU
0.000773592	-0.0457661	0.998952	um	Nucleus	Nucleus Ellipsoid Axis A	0.000	1.000	1628	100001624	100000021	Mock anti-PSF-A546 8C-S-PSF V2.00	0	5. Mock and anti-PSF-A546_Pos015_S001	00-bmgH2PfNjttJXjW8rco6TU
-0.00555941	0.030905	-0.999507	um	Nucleus	Nucleus Ellipsoid Axis A	0.000	1.000	1629	100001625	100000022	Mock anti-PSF-A546 8C-S-PSF V2.00	0	5. Mock and anti-PSF-A546_Pos015_S001	00-bmgH2PfNjttJXjW8rco6TU
-0.0411997	-0.0671813	0.99689	um	Nucleus	Nucleus Ellipsoid Axis A	0.000	1.000	1630	100001626	100000023	Mock anti-PSF-A546 8C-S-PSF V2.00	0	5. Mock and anti-PSF-A546_Pos015_S001	00-bmgH2PfNjttJXjW8rco6TU
0.181074	0.131733	-0.974607	um	Nucleus	Nucleus Ellipsoid Axis A	0.000	1.000	1631	100001627	100000024	Mock anti-PSF-A546 8C-S-PSF V2.00	0	5. Mock and anti-PSF-A546_Pos015_S001	00-bmgH2PfNjttJXjW8rco6TU
-0.035119	0.0380558	-0.998658	um	Nucleus	Nucleus Ellipsoid Axis A	0.000	1.000	1632	100001628	100000025	Mock anti-PSF-A546 8C-S-PSF V2.00	0	5. Mock and anti-PSF-A546_Pos015_S001	00-bmgH2PfNjttJXjW8rco6TU
-0.0842355	-0.0307468	0.995971	um	Nucleus	Nucleus Ellipsoid Axis A	0.000	1.000	1633	100001629	100000026	Mock anti-PSF-A546 8C-S-PSF V2.00	0	5. Mock and anti-PSF-A546_Pos015_S001	00-bmgH2PfNjttJXjW8rco6TU
0.1014	-0.0942208	0.990374	um	Nucleus	Nucleus Ellipsoid Axis A	0.000	1.000	1634	100001630	100000027	Mock anti-PSF-A546 8C-S-PSF V2.00	0	5. Mock and anti-PSF-A546_Pos015_S001	00-bmgH2PfNjttJXjW8rco6TU
0.126163	-0.238814	-0.962835	um	Nucleus	Nucleus Ellipsoid Axis A	0.000	1.000	1635	100001631	100000028	Mock anti-PSF-A546 8C-S-PSF V2.00	0	5. Mock and anti-PSF-A546_Pos015_S001	00-bmgH2PfNjttJXjW8rco6TU
0.118288	0.00784066	0.992948	um	Nucleus	Nucleus Ellipsoid Axis A	0.000	1.000	1636	100001632	100000029	Mock anti-PSF-A546 8C-S-PSF V2.00	0	5. Mock and anti-PSF-A546_Pos015_S001	00-bmgH2PfNjttJXjW8rco6TU
0.0745382	-0.0461577	0.996149	um	Nucleus	Nucleus Ellipsoid Axis A	0.000	1.000	1637	100001633	100000030	Mock anti-PSF-A546 8C-S-PSF V2.00	0	5. Mock and anti-PSF-A546_Pos015_S001	00-bmgH2PfNjttJXjW8rco6TU
0.184416	-0.118651	0.97566	um	Nucleus	Nucleus Ellipsoid Axis A	0.000	1.000	1638	100001634	100000031	Mock anti-PSF-A546 8C-S-PSF V2.00	0	5. Mock and anti-PSF-A546_Pos015_S001	00-bmgH2PfNjttJXjW8rco6TU
0.197222	-0.0407037	-0.979513	um	Nucleus	Nucleus Ellipsoid Axis A	0.000	1.000	1639	100001635	100000032	Mock anti-PSF-A546 8C-S-PSF V2.00	0	5. Mock and anti-PSF-A546_Pos015_S001	00-bmgH2PfNjttJXjW8rco6TU
-0.0105049	-0.0231707	0.999676	um	Nucleus	Nucleus Ellipsoid Axis A	0.000	1.000	1640	100001636	100000033	Mock anti-PSF-A546 8C-S-PSF V2.00	0	5. Mock and anti-PSF-A546_Pos015_S001	00-bmgH2PfNjttJXjW8rco6TU
0.0268329	-0.020377	0.999432	um	Nucleus	Nucleus Ellipsoid Axis A	0.000	1.000	1641	100001637	100000034	Mock anti-PSF-A546 8C-S-PSF V2.00	0	5. Mock and anti-PSF-A546_Pos015_S001	00-bmgH2PfNjttJXjW8rco6TU
0.057463	0.0184218	0.998178	um	Nucleus	Nucleus Ellipsoid Axis A	0.000	1.000	1642	100001638	100000035	Mock anti-PSF-A546 8C-S-PSF V2.00	0	5. Mock and anti-PSF-A546_Pos015_S001	00-bmgH2PfNjttJXjW8rco6TU
-0.0526313	-0.0539152	0.997158	um	Nucleus	Nucleus Ellipsoid Axis A	0.000	1.000	1643	100001639	100000036	Mock anti-PSF-A546 8C-S-PSF V2.00	0	5. Mock and anti-PSF-A546_Pos015_S001	00-bmgH2PfNjttJXjW8rco6TU
0.00950723	0.016735	0.999815	um	Nucleus	Nucleus Ellipsoid Axis A	0.000	1.000	1644	100001640	100000037	Mock anti-PSF-A546 8C-S-PSF V2.00	0	5. Mock and anti-PSF-A546_Pos015_S001	00-bmgH2PfNjttJXjW8rco6TU
0.00772342	0.0186164	0.999797	um	Nucleus	Nucleus Ellipsoid Axis A	0.000	1.000	1645	100001641	100000038	Mock anti-PSF-A546 8C-S-PSF V2.00	0	5. Mock and anti-PSF-A546_Pos015_S001	00-bmgH2PfNjttJXjW8rco6TU
0.000148128	-0.317437	0.948279	um	Nucleus	Nucleus Ellipsoid Axis A	0.000	1.000	1646	100001642	100000039	Mock anti-PSF-A546 8C-S-PSF V2.00	0	5. Mock and anti-PSF-A546_Pos015_S001	00-bmgH2PfNjttJXjW8rco6TU
-0.0308019	-0.00749264	0.999497	um	Nucleus	Nucleus Ellipsoid Axis A	0.000	1.000	1647	100001643	100000040	Mock anti-PSF-A546 8C-S-PSF V2.00	0	5. Mock and anti-PSF-A546_Pos015_S001	00-bmgH2PfNjttJXjW8rco6TU
-0.00919259	-0.0307526	0.999485	um	Nucleus	Nucleus Ellipsoid Axis A	0.000	1.000	1648	100001644	100000041	Mock anti-PSF-A546 8C-S-PSF V2.00	0	5. Mock and anti-PSF-A546_Pos015_S001	00-bmgH2PfNjttJXjW8rco6TU
-0.0624287	-0.0182871	0.997882	um	Nucleus	Nucleus Ellipsoid Axis A	0.000	1.000	1649	100001645	100000042	Mock anti-PSF-A546 8C-S-PSF V2.00	0	5. Mock and anti-PSF-A546_Pos015_S001	00-bmgH2PfNjttJXjW8rco6TU
0.0373442	-0.0881563	0.995406	um	Nucleus	Nucleus Ellipsoid Axis A	0.000	1.000	1650	100001646	100000043	Mock anti-PSF-A546 8C-S-PSF V2.00	0	5. Mock and anti-PSF-A546_Pos015_S001	00-bmgH2PfNjttJXjW8rco6TU
-0.0248683	-0.00967335	0.999644	um	Nucleus	Nucleus Ellipsoid Axis A	0.000	1.000	1651	100001647	100000044	Mock anti-PSF-A546 8C-S-PSF V2.00	0	5. Mock and anti-PSF-A546_Pos015_S001	00-bmgH2PfNjttJXjW8rco6TU
-0.0187355	-0.0556741	0.998273	um	Nucleus	Nucleus Ellipsoid Axis A	0.000	1.000	1652	100001648	100000045	Mock anti-PSF-A546 8C-S-PSF V2.00	0	5. Mock and anti-PSF-A546_Pos015_S001	00-bmgH2PfNjttJXjW8rco6TU
-0.0466759	0.0455431	0.997871	um	Nucleus	Nucleus Ellipsoid Axis A	0.000	1.000	1653	100001649	100000046	Mock anti-PSF-A546 8C-S-PSF V2.00	0	5. Mock and anti-PSF-A546_Pos015_S001	00-bmgH2PfNjttJXjW8rco6TU
-0.0379524	-0.0306514	0.998809	um	Nucleus	Nucleus Ellipsoid Axis A	0.000	1.000	1654	100001650	100000047	Mock anti-PSF-A546 8C-S-PSF V2.00	0	5. Mock and anti-PSF-A546_Pos015_S001	00-bmgH2PfNjttJXjW8rco6TU
0.0109831	0.0311242	0.999455	um	Nucleus	Nucleus Ellipsoid Axis A	0.000	1.000	1655	100001651	100000048	Mock anti-PSF-A546 8C-S-PSF V2.00	0	5. Mock and anti-PSF-A546_Pos015_S001	00-bmgH2PfNjttJXjW8rco6TU
0.287783	-0.138896	-0.94757	um	Nucleus	Nucleus Ellipsoid Axis A	0.000	1.000	1656	100001652	100000049	Mock anti-PSF-A546 8C-S-PSF V2.00	0	5. Mock and anti-PSF-A546_Pos015_S001	00-bmgH2PfNjttJXjW8rco6TU
0.00595035	0.00953484	0.999937	um	Nucleus	Nucleus Ellipsoid Axis A	0.000	1.000	1657	100001653	100000050	Mock anti-PSF-A546 8C-S-PSF V2.00	0	5. Mock and anti-PSF-A546_Pos015_S001	00-bmgH2PfNjttJXjW8rco6TU
-0.043619	0.0176241	0.998893	um	Nucleus	Nucleus Ellipsoid Axis A	0.000	1.000	1658	100001654	100000051	Mock anti-PSF-A546 8C-S-PSF V2.00	0	5. Mock and anti-PSF-A546_Pos015_S001	00-bmgH2PfNjttJXjW8rco6TU
-0.036325	0.0707949	-0.996829	um	Nucleus	Nucleus Ellipsoid Axis A	0.000	1.000	1659	100001655	100000052	Mock anti-PSF-A546 8C-S-PSF V2.00	0	5. Mock and anti-PSF-A546_Pos015_S001	00-bmgH2PfNjttJXjW8rco6TU
-0.023556	-0.0415674	0.998858	um	Nucleus	Nucleus Ellipsoid Axis A	0.000	1.000	1661	100001656	100000053	Mock anti-PSF-A546 8C-S-PSF V2.00	0	5. Mock and anti-PSF-A546_Pos015_S001	00-bmgH2PfNjttJXjW8rco6TU
-0.019188	-0.0556746	0.998265	um	Nucleus	Nucleus Ellipsoid Axis A	0.000	1.000	1662	100001657	100000054	Mock anti-PSF-A546 8C-S-PSF V2.00	0	5. Mock and anti-PSF-A546_Pos015_S001	00-bmgH2PfNjttJXjW8rco6TU
0.0574907	0.0818502	0.994985	um	Nucleus	Nucleus Ellipsoid Axis A	0.000	1.000	1663	100001658	100000055	Mock anti-PSF-A546 8C-S-PSF V2.00	0	5. Mock and anti-PSF-A546_Pos015_S001	00-bmgH2PfNjttJXjW8rco6TU
0.0225418	-0.0856828	0.996067	um	Nucleus	Nucleus Ellipsoid Axis A	0.000	1.000	1664	100001659	100000056	Mock anti-PSF-A546 8C-S-PSF V2.00	0	5. Mock and anti-PSF-A546_Pos015_S001	00-bmgH2PfNjttJXjW8rco6TU
0.158121	0.00120323	-0.987419	um	Nucleus	Nucleus Ellipsoid Axis A	0.000	1.000	1665	100001660	100000057	Mock anti-PSF-A546 8C-S-PSF V2.00	0	5. Mock and anti-PSF-A546_Pos015_S001	00-bmgH2PfNjttJXjW8rco6TU
-0.0270148	0.0103165	0.999582	um	Nucleus	Nucleus Ellipsoid Axis A	0.000	1.000	1666	100001661	100000058	Mock anti-PSF-A546 8C-S-PSF V2.00	0	5. Mock and anti-PSF-A546_Pos015_S001	00-bmgH2PfNjttJXjW8rco6TU
0.073468	-0.0306844	0.996825	um	Nucleus	Nucleus Ellipsoid Axis A	0.000	1.000	1667	100001662	100000059	Mock anti-PSF-A546 8C-S-PSF V2.00	0	5. Mock and anti-PSF-A546_Pos015_S001	00-bmgH2PfNjttJXjW8rco6TU
0.0692747	-0.0743358	0.994824	um	Nucleus	Nucleus Ellipsoid Axis A	0.000	1.000	1668	100001663	100000060	Mock anti-PSF-A546 8C-S-PSF V2.00	0	5. Mock and anti-PSF-A546_Pos015_S001	00-bmgH2PfNjttJXjW8rco6TU
0.0337404	0.0375207	-0.998726	um	Nucleus	Nucleus Ellipsoid Axis A	0.000	1.000	1669	100001664	100000061	Mock anti-PSF-A546 8C-S-PSF V2.00	0	5. Mock and anti-PSF-A546_Pos015_S001	00-bmgH2PfNjttJXjW8rco6TU
0.0017986	-0.00138939	0.999997	um	Nucleus	Nucleus Ellipsoid Axis A	0.000	1.000	1670	100001665	100000062	Mock anti-PSF-A546 8C-S-PSF V2.00	0	5. Mock and anti-PSF-A546_Pos015_S001	00-bmgH2PfNjttJXjW8rco6TU
-0.0696704	0.00201455	-0.997568	um	Nucleus	Nucleus Ellipsoid Axis A	0.000	1.000	1671	100001666	100000063	Mock anti-PSF-A546 8C-S-PSF V2.00	0	5. Mock and anti-PSF-A546_Pos015_S001	00-bmgH2PfNjttJXjW8rco6TU
-0.0298398	-0.00542727	0.99954	um	Nucleus	Nucleus Ellipsoid Axis A	0.000	1.000	1672	100001667	100000064	Mock anti-PSF-A546 8C-S-PSF V2.00	0	5. Mock and anti-PSF-A546_Pos015_S001	00-bmgH2PfNjttJXjW8rco6TU
-0.0691098	0.0109102	0.997549	um	Nucleus	Nucleus Ellipsoid Axis A	0.000	1.000	1673	100001668	100000065	Mock anti-PSF-A546 8C-S-PSF V2.00	0	5. Mock and anti-PSF-A546_Pos015_S001	00-bmgH2PfNjttJXjW8rco6TU
-0.0357513	-0.0127247	-0.99928	um	Nucleus	Nucleus Ellipsoid Axis A	0.000	1.000	1674	100001669	100000066	Mock anti-PSF-A546 8C-S-PSF V2.00	0	5. Mock and anti-PSF-A546_Pos015_S001	00-bmgH2PfNjttJXjW8rco6TU
-0.0595192	0.104593	0.992732	um	Nucleus	Nucleus Ellipsoid Axis A	0.000	1.000	1675	100001670	100000067	Mock anti-PSF-A546 8C-S-PSF V2.00	0	5. Mock and anti-PSF-A546_Pos015_S001	00-bmgH2PfNjttJXjW8rco6TU
-0.125277	-0.112024	0.985777	um	Nucleus	Nucleus Ellipsoid Axis A	0.000	1.000	1676	100001671	100000068	Mock anti-PSF-A546 8C-S-PSF V2.00	0	5. Mock and anti-PSF-A546_Pos015_S001	00-bmgH2PfNjttJXjW8rco6TU
-0.271501	-0.120924	0.954811	um	Nucleus	Nucleus Ellipsoid Axis A	0.000	1.000	1677	100001672	100000069	Mock anti-PSF-A546 8C-S-PSF V2.00	0	5. Mock and anti-PSF-A546_Pos015_S001	00-bmgH2PfNjttJXjW8rco6TU
0.0115507	0.0429423	0.999011	um	Nucleus	Nucleus Ellipsoid Axis A	0.000	1.000	1678	100001673	100000070	Mock anti-PSF-A546 8C-S-PSF V2.00	0	5. Mock and anti-PSF-A546_Pos015_S001	00-bmgH2PfNjttJXjW8rco6TU
-0.0265173	-0.094016	-0.995218	um	Nucleus	Nucleus Ellipsoid Axis A	0.000	1.000	1679	100001674	100000071	Mock anti-PSF-A546 8C-S-PSF V2.00	0	5. Mock and anti-PSF-A546_Pos015_S001	00-bmgH2PfNjttJXjW8rco6TU
0.0782882	-0.375433	0.923537	um	Nucleus	Nucleus Ellipsoid Axis A	0.000	1.000	1680	100001675	100000072	Mock anti-PSF-A546 8C-S-PSF V2.00	0	5. Mock and anti-PSF-A546_Pos015_S001	00-bmgH2PfNjttJXjW8rco6TU
-0.0674916	0.0234404	0.997444	um	Nucleus	Nucleus Ellipsoid Axis A	0.000	1.000	1681	100001676	100000073	Mock anti-PSF-A546 8C-S-PSF V2.00	0	5. Mock and anti-PSF-A546_Pos015_S001	00-bmgH2PfNjttJXjW8rco6TU
-0.119439	-0.119645	0.985606	um	Nucleus	Nucleus Ellipsoid Axis A	0.000	1.000	1682	100001677	100000074	Mock anti-PSF-A546 8C-S-PSF V2.00	0	5. Mock and anti-PSF-A546_Pos015_S001	00-bmgH2PfNjttJXjW8rco6TU
-0.00798587	-0.104746	0.994467	um	Nucleus	Nucleus Ellipsoid Axis A	0.000	1.000	1683	100001678	100000075	Mock anti-PSF-A546 8C-S-PSF V2.00	0	5. Mock and anti-PSF-A546_Pos015_S001	00-bmgH2PfNjttJXjW8rco6TU
-0.207222	0.139998	0.968225	um	Nucleus	Nucleus Ellipsoid Axis A	0.000	1.000	1684	100001679	100000076	Mock anti-PSF-A546 8C-S-PSF V2.00	0	5. Mock and anti-PSF-A546_Pos015_S001	00-bmgH2PfNjttJXjW8rco6TU
0.0492279	-0.22794	0.97243	um	Nucleus	Nucleus Ellipsoid Axis A	0.000	1.000	1685	100001680	100000077	Mock anti-PSF-A546 8C-S-PSF V2.00	0	5. Mock and anti-PSF-A546_Pos015_S001	00-bmgH2PfNjttJXjW8rco6TU
0.0814065	-0.0757301	-0.9938	um	Nucleus	Nucleus Ellipsoid Axis A	0.000	1.000	1686	100001681	100000078	Mock anti-PSF-A546 8C-S-PSF V2.00	0	5. Mock and anti-PSF-A546_Pos015_S001	00-bmgH2PfNjttJXjW8rco6TU
-0.230352	0.00637416	-0.973087	um	Nucleus	Nucleus Ellipsoid Axis A	0.000	1.000	1687	100001682	100000079	Mock anti-PSF-A546 8C-S-PSF V2.00	0	5. Mock and anti-PSF-A546_Pos015_S001	00-bmgH2PfNjttJXjW8rco6TU
0.0454531	-0.0503267	0.997698	um	Nucleus	Nucleus Ellipsoid Axis A	0.000	1.000	1688	100001683	100000080	Mock anti-PSF-A546 8C-S-PSF V2.00	0	5. Mock and anti-PSF-A546_Pos015_S001	00-bmgH2PfNjttJXjW8rco6TU
0.0193023	-0.00263385	0.99981	um	Nucleus	Nucleus Ellipsoid Axis A	0.000	1.000	1689	100001684	100000081	Mock anti-PSF-A546 8C-S-PSF V2.00	0	5. Mock and anti-PSF-A546_Pos015_S001	00-bmgH2PfNjttJXjW8rco6TU
0.172327	0.0482625	-0.983857	um	Nucleus	Nucleus Ellipsoid Axis A	0.000	1.000	1690	100001685	100000082	Mock anti-PSF-A546 8C-S-PSF V2.00	0	5. Mock and anti-PSF-A546_Pos015_S001	00-bmgH2PfNjttJXjW8rco6TU
0.0843254	-0.0311095	0.995953	um	Nucleus	Nucleus Ellipsoid Axis A	0.000	1.000	1691	100001686	100000083	Mock anti-PSF-A546 8C-S-PSF V2.00	0	5. Mock and anti-PSF-A546_Pos015_S001	00-bmgH2PfNjttJXjW8rco6TU
0.0870779	0.705152	-0.703689	um	Nucleus	Nucleus Ellipsoid Axis A	0.000	1.000	1692	100001687	100000084	Mock anti-PSF-A546 8C-S-PSF V2.00	0	5. Mock and anti-PSF-A546_Pos015_S001	00-bmgH2PfNjttJXjW8rco6TU
0.0587867	0.0537536	0.996822	um	Nucleus	Nucleus Ellipsoid Axis A	0.000	1.000	1694	100001688	100000085	Mock anti-PSF-A546 8C-S-PSF V2.00	0	5. Mock and anti-PSF-A546_Pos015_S001	00-bmgH2PfNjttJXjW8rco6TU
-0.143208	0.0551653	-0.988154	um	Nucleus	Nucleus Ellipsoid Axis A	0.000	1.000	1695	100001689	100000086	Mock anti-PSF-A546 8C-S-PSF V2.00	0	5. Mock and anti-PSF-A546_Pos015_S001	00-bmgH2PfNjttJXjW8rco6TU
-0.120735	0.0436278	-0.991726	um	Nucleus	Nucleus Ellipsoid Axis A	0.000	1.000	1696	100001690	100000087	Mock anti-PSF-A546 8C-S-PSF V2.00	0	5. Mock and anti-PSF-A546_Pos015_S001	00-bmgH2PfNjttJXjW8rco6TU
-0.222697	0.18858	-0.956474	um	Nucleus	Nucleus Ellipsoid Axis A	0.000	1.000	1697	100001691	100000088	Mock anti-PSF-A546 8C-S-PSF V2.00	0	5. Mock and anti-PSF-A546_Pos015_S001	00-bmgH2PfNjttJXjW8rco6TU
0.0453107	-0.138981	-0.989258	um	Nucleus	Nucleus Ellipsoid Axis A	0.000	1.000	1698	100001692	100000089	Mock anti-PSF-A546 8C-S-PSF V2.00	0	5. Mock and anti-PSF-A546_Pos015_S001	00-bmgH2PfNjttJXjW8rco6TU
-0.0998058	-0.0484685	-0.993826	um	Nucleus	Nucleus Ellipsoid Axis A	0.000	1.000	1699	100001693	100000090	Mock anti-PSF-A546 8C-S-PSF V2.00	0	5. Mock and anti-PSF-A546_Pos015_S001	00-bmgH2PfNjttJXjW8rco6TU
-0.011304	0.0354835	0.999306	um	Nucleus	Nucleus Ellipsoid Axis A	0.000	1.000	1700	100001694	100000091	Mock anti-PSF-A546 8C-S-PSF V2.00	0	5. Mock and anti-PSF-A546_Pos015_S001	00-bmgH2PfNjttJXjW8rco6TU
-0.0630027	-0.0615146	0.996116	um	Nucleus	Nucleus Ellipsoid Axis A	0.000	1.000	1701	100001695	100000092	Mock anti-PSF-A546 8C-S-PSF V2.00	0	5. Mock and anti-PSF-A546_Pos015_S001	00-bmgH2PfNjttJXjW8rco6TU
-0.0081091	-0.0565296	0.998368	um	Nucleus	Nucleus Ellipsoid Axis A	0.000	1.000	1702	100001696	100000093	Mock anti-PSF-A546 8C-S-PSF V2.00	0	5. Mock and anti-PSF-A546_Pos015_S001	00-bmgH2PfNjttJXjW8rco6TU
-0.089375	0.0992658	-0.991039	um	Nucleus	Nucleus Ellipsoid Axis A	0.000	1.000	1703	100001697	100000094	Mock anti-PSF-A546 8C-S-PSF V2.00	0	5. Mock and anti-PSF-A546_Pos015_S001	00-bmgH2PfNjttJXjW8rco6TU
-0.011878	-0.0169002	0.999787	um	Nucleus	Nucleus Ellipsoid Axis A	0.000	1.000	1704	100001698	100000095	Mock anti-PSF-A546 8C-S-PSF V2.00	0	5. Mock and anti-PSF-A546_Pos015_S001	00-bmgH2PfNjttJXjW8rco6TU
0.057499	-0.0841605	-0.994792	um	Nucleus	Nucleus Ellipsoid Axis A	0.000	1.000	1705	100001699	100000096	Mock anti-PSF-A546 8C-S-PSF V2.00	0	5. Mock and anti-PSF-A546_Pos015_S001	00-bmgH2PfNjttJXjW8rco6TU
0.0483403	0.0274594	0.998453	um	Nucleus	Nucleus Ellipsoid Axis A	0.000	1.000	1706	100001700	100000097	Mock anti-PSF-A546 8C-S-PSF V2.00	0	5. Mock and anti-PSF-A546_Pos015_S001	00-bmgH2PfNjttJXjW8rco6TU
0.147689	-0.120487	0.981667	um	Nucleus	Nucleus Ellipsoid Axis A	0.000	1.000	1707	100001701	100000098	Mock anti-PSF-A546 8C-S-PSF V2.00	0	5. Mock and anti-PSF-A546_Pos015_S001	00-bmgH2PfNjttJXjW8rco6TU
-0.028226	-0.0301257	0.999147	um	Nucleus	Nucleus Ellipsoid Axis A	0.000	1.000	1708	100001702	100000099	Mock anti-PSF-A546 8C-S-PSF V2.00	0	5. Mock and anti-PSF-A546_Pos015_S001	00-bmgH2PfNjttJXjW8rco6TU
0.0508024	-0.0601895	0.996893	um	Nucleus	Nucleus Ellipsoid Axis A	0.000	1.000	1709	100001703	100000100	Mock anti-PSF-A546 8C-S-PSF V2.00	0	5. Mock and anti-PSF-A546_Pos015_S001	00-bmgH2PfNjttJXjW8rco6TU
-0.0156585	-0.00712184	0.999852	um	Nucleus	Nucleus Ellipsoid Axis A	0.000	1.000	1710	100001704	100000101	Mock anti-PSF-A546 8C-S-PSF V2.00	0	5. Mock and anti-PSF-A546_Pos015_S001	00-bmgH2PfNjttJXjW8rco6TU
-0.0102775	0.028764	0.999533	um	Nucleus	Nucleus Ellipsoid Axis A	0.000	1.000	1711	100001705	100000102	Mock anti-PSF-A546 8C-S-PSF V2.00	0	5. Mock and anti-PSF-A546_Pos015_S001	00-bmgH2PfNjttJXjW8rco6TU
-0.0427992	-0.0197851	0.998888	um	Nucleus	Nucleus Ellipsoid Axis A	0.000	1.000	1712	100001706	100000103	Mock anti-PSF-A546 8C-S-PSF V2.00	0	5. Mock and anti-PSF-A546_Pos015_S001	00-bmgH2PfNjttJXjW8rco6TU
-0.00159612	-0.0460783	-0.998937	um	Nucleus	Nucleus Ellipsoid Axis A	0.000	1.000	1713	100001707	100000104	Mock anti-PSF-A546 8C-S-PSF V2.00	0	5. Mock and anti-PSF-A546_Pos015_S001	00-bmgH2PfNjttJXjW8rco6TU
0.0233428	0.0562172	0.998146	um	Nucleus	Nucleus Ellipsoid Axis A	0.000	1.000	1714	100001708	100000105	Mock anti-PSF-A546 8C-S-PSF V2.00	0	5. Mock and anti-PSF-A546_Pos015_S001	00-bmgH2PfNjttJXjW8rco6TU
0.146615	0.0650872	-0.98705	um	Nucleus	Nucleus Ellipsoid Axis A	0.000	1.000	1715	100001709	100000106	Mock anti-PSF-A546 8C-S-PSF V2.00	0	5. Mock and anti-PSF-A546_Pos015_S001	00-bmgH2PfNjttJXjW8rco6TU
-0.0375164	0.0013914	0.999295	um	Nucleus	Nucleus Ellipsoid Axis A	0.000	1.000	1716	100001710	100000107	Mock anti-PSF-A546 8C-S-PSF V2.00	0	5. Mock and anti-PSF-A546_Pos015_S001	00-bmgH2PfNjttJXjW8rco6TU
-0.350016	-0.604618	0.71549	um	Nucleus	Nucleus Ellipsoid Axis A	0.000	1.000	1717	100001711	100000108	Mock anti-PSF-A546 8C-S-PSF V2.00	0	5. Mock and anti-PSF-A546_Pos015_S001	00-bmgH2PfNjttJXjW8rco6TU
-0.0401781	-0.013247	0.999105	um	Nucleus	Nucleus Ellipsoid Axis A	0.000	1.000	1718	100001712	100000109	Mock anti-PSF-A546 8C-S-PSF V2.00	0	5. Mock and anti-PSF-A546_Pos015_S001	00-bmgH2PfNjttJXjW8rco6TU
-0.0121498	-0.10871	0.993999	um	Nucleus	Nucleus Ellipsoid Axis A	0.000	1.000	1719	100001713	100000110	Mock anti-PSF-A546 8C-S-PSF V2.00	0	5. Mock and anti-PSF-A546_Pos015_S001	00-bmgH2PfNjttJXjW8rco6TU
0.0884106	-0.0480458	-0.994925	um	Nucleus	Nucleus Ellipsoid Axis A	0.000	1.000	1720	100001714	100000111	Mock anti-PSF-A546 8C-S-PSF V2.00	0	5. Mock and anti-PSF-A546_Pos015_S001	00-bmgH2PfNjttJXjW8rco6TU
0.0151529	-0.0204342	0.999676	um	Nucleus	Nucleus Ellipsoid Axis A	0.000	1.000	1721	100001715	100000112	Mock anti-PSF-A546 8C-S-PSF V2.00	0	5. Mock and anti-PSF-A546_Pos015_S001	00-bmgH2PfNjttJXjW8rco6TU
0.11595	0.0201767	-0.99305	um	Nucleus	Nucleus Ellipsoid Axis A	0.000	1.000	1722	100001716	100000113	Mock anti-PSF-A546 8C-S-PSF V2.00	0	5. Mock and anti-PSF-A546_Pos015_S001	00-bmgH2PfNjttJXjW8rco6TU
0.00145038	0.0125331	0.99992	um	Nucleus	Nucleus Ellipsoid Axis A	0.000	1.000	1723	100001717	100000114	Mock anti-PSF-A546 8C-S-PSF V2.00	0	5. Mock and anti-PSF-A546_Pos015_S001	00-bmgH2PfNjttJXjW8rco6TU
-0.0561949	-0.0312999	0.997929	um	Nucleus	Nucleus Ellipsoid Axis A	0.000	1.000	1724	100001718	100000115	Mock anti-PSF-A546 8C-S-PSF V2.00	0	5. Mock and anti-PSF-A546_Pos015_S001	00-bmgH2PfNjttJXjW8rco6TU
-0.0298527	-0.240646	-0.970154	um	Nucleus	Nucleus Ellipsoid Axis A	0.000	1.000	1725	100001719	100000116	Mock anti-PSF-A546 8C-S-PSF V2.00	0	5. Mock and anti-PSF-A546_Pos015_S001	00-bmgH2PfNjttJXjW8rco6TU
0.0792994	0.0097201	-0.996803	um	Nucleus	Nucleus Ellipsoid Axis A	0.000	1.000	1726	100001720	100000117	Mock anti-PSF-A546 8C-S-PSF V2.00	0	5. Mock and anti-PSF-A546_Pos015_S001	00-bmgH2PfNjttJXjW8rco6TU
-0.0547419	0.00678871	0.998477	um	Nucleus	Nucleus Ellipsoid Axis A	0.000	1.000	1727	100001721	100000118	Mock anti-PSF-A546 8C-S-PSF V2.00	0	5. Mock and anti-PSF-A546_Pos015_S001	00-bmgH2PfNjttJXjW8rco6TU
0.144103	0.548053	-0.823937	um	Nucleus	Nucleus Ellipsoid Axis A	0.000	1.000	1728	100001722	100000119	Mock anti-PSF-A546 8C-S-PSF V2.00	0	5. Mock and anti-PSF-A546_Pos015_S001	00-bmgH2PfNjttJXjW8rco6TU
0.0930267	0.000754349	0.995663	um	Nucleus	Nucleus Ellipsoid Axis A	0.000	1.000	1729	100001723	100000120	Mock anti-PSF-A546 8C-S-PSF V2.00	0	5. Mock and anti-PSF-A546_Pos015_S001	00-bmgH2PfNjttJXjW8rco6TU
-0.0658203	0.0190819	-0.997649	um	Nucleus	Nucleus Ellipsoid Axis A	0.000	1.000	1730	100001724	100000121	Mock anti-PSF-A546 8C-S-PSF V2.00	0	5. Mock and anti-PSF-A546_Pos015_S001	00-bmgH2PfNjttJXjW8rco6TU
0.0998672	0.0276379	0.994617	um	Nucleus	Nucleus Ellipsoid Axis A	0.000	1.000	1731	100001725	100000122	Mock anti-PSF-A546 8C-S-PSF V2.00	0	5. Mock and anti-PSF-A546_Pos015_S001	00-bmgH2PfNjttJXjW8rco6TU
-0.00800171	-0.0163129	0.999835	um	Nucleus	Nucleus Ellipsoid Axis A	0.000	1.000	1732	100001726	100000123	Mock anti-PSF-A546 8C-S-PSF V2.00	0	5. Mock and anti-PSF-A546_Pos015_S001	00-bmgH2PfNjttJXjW8rco6TU
-0.0104023	0.00708554	0.999921	um	Nucleus	Nucleus Ellipsoid Axis A	0.000	1.000	1733	100001727	100000124	Mock anti-PSF-A546 8C-S-PSF V2.00	0	5. Mock and anti-PSF-A546_Pos015_S001	00-bmgH2PfNjttJXjW8rco6TU
0.137984	0.0218858	-0.990193	um	Nucleus	Nucleus Ellipsoid Axis A	0.000	1.000	1734	100001728	100000125	Mock anti-PSF-A546 8C-S-PSF V2.00	0	5. Mock and anti-PSF-A546_Pos015_S001	00-bmgH2PfNjttJXjW8rco6TU
0.0534851	0.145793	0.987868	um	Nucleus	Nucleus Ellipsoid Axis A	0.000	1.000	1735	100001729	100000126	Mock anti-PSF-A546 8C-S-PSF V2.00	0	5. Mock and anti-PSF-A546_Pos015_S001	00-bmgH2PfNjttJXjW8rco6TU
-0.00179113	-0.743798	0.668402	um	Nucleus	Nucleus Ellipsoid Axis A	0.000	1.000	1736	100001730	100000127	Mock anti-PSF-A546 8C-S-PSF V2.00	0	5. Mock and anti-PSF-A546_Pos015_S001	00-bmgH2PfNjttJXjW8rco6TU
0.382814	-0.474351	0.792745	um	Nucleus	Nucleus Ellipsoid Axis A	0.000	1.000	1737	100001731	100000128	Mock anti-PSF-A546 8C-S-PSF V2.00	0	5. Mock and anti-PSF-A546_Pos015_S001	00-bmgH2PfNjttJXjW8rco6TU
-0.0290867	0.00809233	0.999544	um	Nucleus	Nucleus Ellipsoid Axis A	0.000	1.000	1738	100001732	100000000	Mock anti-PSF-A546 8C-S-PSF V2.00	0	5. Mock and anti-PSF-A546_Pos016_S001	00-8mFwgHzo9Fmm8iZNAhSsbM
-0.0123162	-0.0951256	0.995389	um	Nucleus	Nucleus Ellipsoid Axis A	0.000	1.000	1739	100001733	100000001	Mock anti-PSF-A546 8C-S-PSF V2.00	0	5. Mock and anti-PSF-A546_Pos016_S001	00-8mFwgHzo9Fmm8iZNAhSsbM
0.0137965	0.0344072	0.999313	um	Nucleus	Nucleus Ellipsoid Axis A	0.000	1.000	1740	100001734	100000002	Mock anti-PSF-A546 8C-S-PSF V2.00	0	5. Mock and anti-PSF-A546_Pos016_S001	00-8mFwgHzo9Fmm8iZNAhSsbM
0.074392	0.16589	0.983334	um	Nucleus	Nucleus Ellipsoid Axis A	0.000	1.000	1741	100001735	100000003	Mock anti-PSF-A546 8C-S-PSF V2.00	0	5. Mock and anti-PSF-A546_Pos016_S001	00-8mFwgHzo9Fmm8iZNAhSsbM
0.0208678	0.0607686	0.997934	um	Nucleus	Nucleus Ellipsoid Axis A	0.000	1.000	1742	100001736	100000004	Mock anti-PSF-A546 8C-S-PSF V2.00	0	5. Mock and anti-PSF-A546_Pos016_S001	00-8mFwgHzo9Fmm8iZNAhSsbM
-0.0737569	0.0589358	-0.995533	um	Nucleus	Nucleus Ellipsoid Axis A	0.000	1.000	1743	100001737	100000005	Mock anti-PSF-A546 8C-S-PSF V2.00	0	5. Mock and anti-PSF-A546_Pos016_S001	00-8mFwgHzo9Fmm8iZNAhSsbM
-0.0523446	-0.0338991	0.998054	um	Nucleus	Nucleus Ellipsoid Axis A	0.000	1.000	1744	100001738	100000006	Mock anti-PSF-A546 8C-S-PSF V2.00	0	5. Mock and anti-PSF-A546_Pos016_S001	00-8mFwgHzo9Fmm8iZNAhSsbM
0.127285	-0.0440197	-0.990889	um	Nucleus	Nucleus Ellipsoid Axis A	0.000	1.000	1745	100001739	100000007	Mock anti-PSF-A546 8C-S-PSF V2.00	0	5. Mock and anti-PSF-A546_Pos016_S001	00-8mFwgHzo9Fmm8iZNAhSsbM
0.109321	-0.0101865	-0.993954	um	Nucleus	Nucleus Ellipsoid Axis A	0.000	1.000	1746	100001740	100000008	Mock anti-PSF-A546 8C-S-PSF V2.00	0	5. Mock and anti-PSF-A546_Pos016_S001	00-8mFwgHzo9Fmm8iZNAhSsbM
-0.168245	0.101013	0.980556	um	Nucleus	Nucleus Ellipsoid Axis A	0.000	1.000	1747	100001741	100000009	Mock anti-PSF-A546 8C-S-PSF V2.00	0	5. Mock and anti-PSF-A546_Pos016_S001	00-8mFwgHzo9Fmm8iZNAhSsbM
0.0669124	-0.0844269	0.994181	um	Nucleus	Nucleus Ellipsoid Axis A	0.000	1.000	1748	100001742	100000010	Mock anti-PSF-A546 8C-S-PSF V2.00	0	5. Mock and anti-PSF-A546_Pos016_S001	00-8mFwgHzo9Fmm8iZNAhSsbM
0.0343186	-0.025709	0.99908	um	Nucleus	Nucleus Ellipsoid Axis A	0.000	1.000	1749	100001743	100000011	Mock anti-PSF-A546 8C-S-PSF V2.00	0	5. Mock and anti-PSF-A546_Pos016_S001	00-8mFwgHzo9Fmm8iZNAhSsbM
-0.0187078	-0.0281339	0.999429	um	Nucleus	Nucleus Ellipsoid Axis A	0.000	1.000	1750	100001744	100000012	Mock anti-PSF-A546 8C-S-PSF V2.00	0	5. Mock and anti-PSF-A546_Pos016_S001	00-8mFwgHzo9Fmm8iZNAhSsbM
0.833674	-0.0569395	0.549314	um	Nucleus	Nucleus Ellipsoid Axis A	0.000	1.000	1751	100001745	100000013	Mock anti-PSF-A546 8C-S-PSF V2.00	0	5. Mock and anti-PSF-A546_Pos016_S001	00-8mFwgHzo9Fmm8iZNAhSsbM
-0.0983801	-0.130729	0.986525	um	Nucleus	Nucleus Ellipsoid Axis A	0.000	1.000	1752	100001746	100000014	Mock anti-PSF-A546 8C-S-PSF V2.00	0	5. Mock and anti-PSF-A546_Pos016_S001	00-8mFwgHzo9Fmm8iZNAhSsbM
-0.111122	0.0551742	0.992274	um	Nucleus	Nucleus Ellipsoid Axis A	0.000	1.000	1753	100001747	100000015	Mock anti-PSF-A546 8C-S-PSF V2.00	0	5. Mock and anti-PSF-A546_Pos016_S001	00-8mFwgHzo9Fmm8iZNAhSsbM
-0.161498	-0.126069	0.978787	um	Nucleus	Nucleus Ellipsoid Axis A	0.000	1.000	1754	100001748	100000016	Mock anti-PSF-A546 8C-S-PSF V2.00	0	5. Mock and anti-PSF-A546_Pos016_S001	00-8mFwgHzo9Fmm8iZNAhSsbM
-0.415802	-0.00763469	-0.909423	um	Nucleus	Nucleus Ellipsoid Axis A	0.000	1.000	1755	100001749	100000017	Mock anti-PSF-A546 8C-S-PSF V2.00	0	5. Mock and anti-PSF-A546_Pos016_S001	00-8mFwgHzo9Fmm8iZNAhSsbM
0.00491741	-0.0502204	0.998726	um	Nucleus	Nucleus Ellipsoid Axis A	0.000	1.000	1756	100001750	100000018	Mock anti-PSF-A546 8C-S-PSF V2.00	0	5. Mock and anti-PSF-A546_Pos016_S001	00-8mFwgHzo9Fmm8iZNAhSsbM
0.0269696	0.244798	-0.969199	um	Nucleus	Nucleus Ellipsoid Axis A	0.000	1.000	1757	100001751	100000019	Mock anti-PSF-A546 8C-S-PSF V2.00	0	5. Mock and anti-PSF-A546_Pos016_S001	00-8mFwgHzo9Fmm8iZNAhSsbM
0.0145858	0.0123611	0.999817	um	Nucleus	Nucleus Ellipsoid Axis A	0.000	1.000	1758	100001752	100000020	Mock anti-PSF-A546 8C-S-PSF V2.00	0	5. Mock and anti-PSF-A546_Pos016_S001	00-8mFwgHzo9Fmm8iZNAhSsbM
0.0498204	0.0320275	0.998245	um	Nucleus	Nucleus Ellipsoid Axis A	0.000	1.000	1759	100001753	100000021	Mock anti-PSF-A546 8C-S-PSF V2.00	0	5. Mock and anti-PSF-A546_Pos016_S001	00-8mFwgHzo9Fmm8iZNAhSsbM
-0.00790215	-0.0752608	0.997133	um	Nucleus	Nucleus Ellipsoid Axis A	0.000	1.000	1760	100001754	100000022	Mock anti-PSF-A546 8C-S-PSF V2.00	0	5. Mock and anti-PSF-A546_Pos016_S001	00-8mFwgHzo9Fmm8iZNAhSsbM
-0.0456287	0.0738763	0.996223	um	Nucleus	Nucleus Ellipsoid Axis A	0.000	1.000	1761	100001755	100000023	Mock anti-PSF-A546 8C-S-PSF V2.00	0	5. Mock and anti-PSF-A546_Pos016_S001	00-8mFwgHzo9Fmm8iZNAhSsbM
0.0174802	-0.0599638	0.998047	um	Nucleus	Nucleus Ellipsoid Axis A	0.000	1.000	1762	100001756	100000024	Mock anti-PSF-A546 8C-S-PSF V2.00	0	5. Mock and anti-PSF-A546_Pos016_S001	00-8mFwgHzo9Fmm8iZNAhSsbM
-0.0235629	-0.057932	0.998042	um	Nucleus	Nucleus Ellipsoid Axis A	0.000	1.000	1763	100001757	100000025	Mock anti-PSF-A546 8C-S-PSF V2.00	0	5. Mock and anti-PSF-A546_Pos016_S001	00-8mFwgHzo9Fmm8iZNAhSsbM
0.077131	-0.290617	-0.953726	um	Nucleus	Nucleus Ellipsoid Axis A	0.000	1.000	1764	100001758	100000026	Mock anti-PSF-A546 8C-S-PSF V2.00	0	5. Mock and anti-PSF-A546_Pos016_S001	00-8mFwgHzo9Fmm8iZNAhSsbM
-0.195475	0.457718	-0.867343	um	Nucleus	Nucleus Ellipsoid Axis A	0.000	1.000	1765	100001759	100000027	Mock anti-PSF-A546 8C-S-PSF V2.00	0	5. Mock and anti-PSF-A546_Pos016_S001	00-8mFwgHzo9Fmm8iZNAhSsbM
0.0849197	0.0710172	0.993854	um	Nucleus	Nucleus Ellipsoid Axis A	0.000	1.000	1766	100001760	100000028	Mock anti-PSF-A546 8C-S-PSF V2.00	0	5. Mock and anti-PSF-A546_Pos016_S001	00-8mFwgHzo9Fmm8iZNAhSsbM
0.131716	0.0142881	0.991185	um	Nucleus	Nucleus Ellipsoid Axis A	0.000	1.000	1767	100001761	100000029	Mock anti-PSF-A546 8C-S-PSF V2.00	0	5. Mock and anti-PSF-A546_Pos016_S001	00-8mFwgHzo9Fmm8iZNAhSsbM
-0.00630059	0.0227147	0.999722	um	Nucleus	Nucleus Ellipsoid Axis A	0.000	1.000	1768	100001762	100000030	Mock anti-PSF-A546 8C-S-PSF V2.00	0	5. Mock and anti-PSF-A546_Pos016_S001	00-8mFwgHzo9Fmm8iZNAhSsbM
-0.0544288	0.0200252	0.998317	um	Nucleus	Nucleus Ellipsoid Axis A	0.000	1.000	1769	100001763	100000031	Mock anti-PSF-A546 8C-S-PSF V2.00	0	5. Mock and anti-PSF-A546_Pos016_S001	00-8mFwgHzo9Fmm8iZNAhSsbM
-0.0411471	0.0196115	0.998961	um	Nucleus	Nucleus Ellipsoid Axis A	0.000	1.000	1770	100001764	100000032	Mock anti-PSF-A546 8C-S-PSF V2.00	0	5. Mock and anti-PSF-A546_Pos016_S001	00-8mFwgHzo9Fmm8iZNAhSsbM
-0.0821769	-0.024159	0.996325	um	Nucleus	Nucleus Ellipsoid Axis A	0.000	1.000	1771	100001765	100000033	Mock anti-PSF-A546 8C-S-PSF V2.00	0	5. Mock and anti-PSF-A546_Pos016_S001	00-8mFwgHzo9Fmm8iZNAhSsbM
-0.0222352	-0.0123614	-0.999676	um	Nucleus	Nucleus Ellipsoid Axis A	0.000	1.000	1772	100001766	100000034	Mock anti-PSF-A546 8C-S-PSF V2.00	0	5. Mock and anti-PSF-A546_Pos016_S001	00-8mFwgHzo9Fmm8iZNAhSsbM
-0.10433	0.0157005	0.994419	um	Nucleus	Nucleus Ellipsoid Axis A	0.000	1.000	1773	100001767	100000035	Mock anti-PSF-A546 8C-S-PSF V2.00	0	5. Mock and anti-PSF-A546_Pos016_S001	00-8mFwgHzo9Fmm8iZNAhSsbM
-0.143816	-0.243501	-0.959179	um	Nucleus	Nucleus Ellipsoid Axis A	0.000	1.000	1774	100001768	100000036	Mock anti-PSF-A546 8C-S-PSF V2.00	0	5. Mock and anti-PSF-A546_Pos016_S001	00-8mFwgHzo9Fmm8iZNAhSsbM
0.0353033	0.393776	0.918528	um	Nucleus	Nucleus Ellipsoid Axis A	0.000	1.000	1775	100001769	100000037	Mock anti-PSF-A546 8C-S-PSF V2.00	0	5. Mock and anti-PSF-A546_Pos016_S001	00-8mFwgHzo9Fmm8iZNAhSsbM
-0.0302455	-0.0118166	0.999473	um	Nucleus	Nucleus Ellipsoid Axis A	0.000	1.000	1776	100001770	100000038	Mock anti-PSF-A546 8C-S-PSF V2.00	0	5. Mock and anti-PSF-A546_Pos016_S001	00-8mFwgHzo9Fmm8iZNAhSsbM
-0.0247425	-0.0590339	-0.997949	um	Nucleus	Nucleus Ellipsoid Axis A	0.000	1.000	1777	100001771	100000039	Mock anti-PSF-A546 8C-S-PSF V2.00	0	5. Mock and anti-PSF-A546_Pos016_S001	00-8mFwgHzo9Fmm8iZNAhSsbM
-0.0308827	-0.0232555	0.999252	um	Nucleus	Nucleus Ellipsoid Axis A	0.000	1.000	1778	100001772	100000040	Mock anti-PSF-A546 8C-S-PSF V2.00	0	5. Mock and anti-PSF-A546_Pos016_S001	00-8mFwgHzo9Fmm8iZNAhSsbM
-0.00895104	-0.00948466	0.999915	um	Nucleus	Nucleus Ellipsoid Axis A	0.000	1.000	1779	100001773	100000041	Mock anti-PSF-A546 8C-S-PSF V2.00	0	5. Mock and anti-PSF-A546_Pos016_S001	00-8mFwgHzo9Fmm8iZNAhSsbM
-0.00196605	-0.00132899	0.999997	um	Nucleus	Nucleus Ellipsoid Axis A	0.000	1.000	1780	100001774	100000042	Mock anti-PSF-A546 8C-S-PSF V2.00	0	5. Mock and anti-PSF-A546_Pos016_S001	00-8mFwgHzo9Fmm8iZNAhSsbM
-0.0012756	0.024709	0.999694	um	Nucleus	Nucleus Ellipsoid Axis A	0.000	1.000	1781	100001775	100000043	Mock anti-PSF-A546 8C-S-PSF V2.00	0	5. Mock and anti-PSF-A546_Pos016_S001	00-8mFwgHzo9Fmm8iZNAhSsbM
0.0338806	-0.0470578	0.998317	um	Nucleus	Nucleus Ellipsoid Axis A	0.000	1.000	1782	100001776	100000044	Mock anti-PSF-A546 8C-S-PSF V2.00	0	5. Mock and anti-PSF-A546_Pos016_S001	00-8mFwgHzo9Fmm8iZNAhSsbM
0.11226	0.0280471	0.993283	um	Nucleus	Nucleus Ellipsoid Axis A	0.000	1.000	1783	100001777	100000045	Mock anti-PSF-A546 8C-S-PSF V2.00	0	5. Mock and anti-PSF-A546_Pos016_S001	00-8mFwgHzo9Fmm8iZNAhSsbM
-0.019343	0.0374731	0.99911	um	Nucleus	Nucleus Ellipsoid Axis A	0.000	1.000	1784	100001778	100000046	Mock anti-PSF-A546 8C-S-PSF V2.00	0	5. Mock and anti-PSF-A546_Pos016_S001	00-8mFwgHzo9Fmm8iZNAhSsbM
-0.00320984	0.0544038	0.998514	um	Nucleus	Nucleus Ellipsoid Axis A	0.000	1.000	1785	100001779	100000047	Mock anti-PSF-A546 8C-S-PSF V2.00	0	5. Mock and anti-PSF-A546_Pos016_S001	00-8mFwgHzo9Fmm8iZNAhSsbM
-0.00568351	-0.00190604	0.999982	um	Nucleus	Nucleus Ellipsoid Axis A	0.000	1.000	1786	100001780	100000048	Mock anti-PSF-A546 8C-S-PSF V2.00	0	5. Mock and anti-PSF-A546_Pos016_S001	00-8mFwgHzo9Fmm8iZNAhSsbM
-0.0425288	0.0069505	0.999071	um	Nucleus	Nucleus Ellipsoid Axis A	0.000	1.000	1787	100001781	100000049	Mock anti-PSF-A546 8C-S-PSF V2.00	0	5. Mock and anti-PSF-A546_Pos016_S001	00-8mFwgHzo9Fmm8iZNAhSsbM
0.022374	-0.0103613	0.999696	um	Nucleus	Nucleus Ellipsoid Axis A	0.000	1.000	1788	100001782	100000050	Mock anti-PSF-A546 8C-S-PSF V2.00	0	5. Mock and anti-PSF-A546_Pos016_S001	00-8mFwgHzo9Fmm8iZNAhSsbM
0.138326	-0.0798169	-0.987165	um	Nucleus	Nucleus Ellipsoid Axis A	0.000	1.000	1789	100001783	100000051	Mock anti-PSF-A546 8C-S-PSF V2.00	0	5. Mock and anti-PSF-A546_Pos016_S001	00-8mFwgHzo9Fmm8iZNAhSsbM
-0.0363195	0.0725617	0.996702	um	Nucleus	Nucleus Ellipsoid Axis A	0.000	1.000	1790	100001784	100000052	Mock anti-PSF-A546 8C-S-PSF V2.00	0	5. Mock and anti-PSF-A546_Pos016_S001	00-8mFwgHzo9Fmm8iZNAhSsbM
-0.00838464	-0.000926399	0.999964	um	Nucleus	Nucleus Ellipsoid Axis A	0.000	1.000	1791	100001785	100000053	Mock anti-PSF-A546 8C-S-PSF V2.00	0	5. Mock and anti-PSF-A546_Pos016_S001	00-8mFwgHzo9Fmm8iZNAhSsbM
-0.0159807	-0.00200628	0.99987	um	Nucleus	Nucleus Ellipsoid Axis A	0.000	1.000	1792	100001786	100000054	Mock anti-PSF-A546 8C-S-PSF V2.00	0	5. Mock and anti-PSF-A546_Pos016_S001	00-8mFwgHzo9Fmm8iZNAhSsbM
0.0591433	0.0363938	0.997586	um	Nucleus	Nucleus Ellipsoid Axis A	0.000	1.000	1793	100001787	100000055	Mock anti-PSF-A546 8C-S-PSF V2.00	0	5. Mock and anti-PSF-A546_Pos016_S001	00-8mFwgHzo9Fmm8iZNAhSsbM
-0.146174	0.0781549	0.986167	um	Nucleus	Nucleus Ellipsoid Axis A	0.000	1.000	1794	100001788	100000056	Mock anti-PSF-A546 8C-S-PSF V2.00	0	5. Mock and anti-PSF-A546_Pos016_S001	00-8mFwgHzo9Fmm8iZNAhSsbM
-0.0208683	0.00186321	0.99978	um	Nucleus	Nucleus Ellipsoid Axis A	0.000	1.000	1795	100001789	100000057	Mock anti-PSF-A546 8C-S-PSF V2.00	0	5. Mock and anti-PSF-A546_Pos016_S001	00-8mFwgHzo9Fmm8iZNAhSsbM
0.00658082	-0.0136425	0.999885	um	Nucleus	Nucleus Ellipsoid Axis A	0.000	1.000	1796	100001790	100000058	Mock anti-PSF-A546 8C-S-PSF V2.00	0	5. Mock and anti-PSF-A546_Pos016_S001	00-8mFwgHzo9Fmm8iZNAhSsbM
-0.00947271	-0.0294528	0.999521	um	Nucleus	Nucleus Ellipsoid Axis A	0.000	1.000	1797	100001791	100000059	Mock anti-PSF-A546 8C-S-PSF V2.00	0	5. Mock and anti-PSF-A546_Pos016_S001	00-8mFwgHzo9Fmm8iZNAhSsbM
-0.697228	0.10796	-0.708673	um	Nucleus	Nucleus Ellipsoid Axis A	0.000	1.000	1798	100001792	100000060	Mock anti-PSF-A546 8C-S-PSF V2.00	0	5. Mock and anti-PSF-A546_Pos016_S001	00-8mFwgHzo9Fmm8iZNAhSsbM
-0.0119206	-0.0604167	-0.998102	um	Nucleus	Nucleus Ellipsoid Axis A	0.000	1.000	1799	100001793	100000061	Mock anti-PSF-A546 8C-S-PSF V2.00	0	5. Mock and anti-PSF-A546_Pos016_S001	00-8mFwgHzo9Fmm8iZNAhSsbM
-0.0720964	0.0144405	0.997293	um	Nucleus	Nucleus Ellipsoid Axis A	0.000	1.000	1800	100001794	100000062	Mock anti-PSF-A546 8C-S-PSF V2.00	0	5. Mock and anti-PSF-A546_Pos016_S001	00-8mFwgHzo9Fmm8iZNAhSsbM
0.0957244	-0.100628	0.990308	um	Nucleus	Nucleus Ellipsoid Axis A	0.000	1.000	1801	100001795	100000063	Mock anti-PSF-A546 8C-S-PSF V2.00	0	5. Mock and anti-PSF-A546_Pos016_S001	00-8mFwgHzo9Fmm8iZNAhSsbM
-0.015324	-0.0879722	-0.996005	um	Nucleus	Nucleus Ellipsoid Axis A	0.000	1.000	1802	100001796	100000064	Mock anti-PSF-A546 8C-S-PSF V2.00	0	5. Mock and anti-PSF-A546_Pos016_S001	00-8mFwgHzo9Fmm8iZNAhSsbM
0.193708	-0.0300922	-0.980598	um	Nucleus	Nucleus Ellipsoid Axis A	0.000	1.000	1803	100001797	100000065	Mock anti-PSF-A546 8C-S-PSF V2.00	0	5. Mock and anti-PSF-A546_Pos016_S001	00-8mFwgHzo9Fmm8iZNAhSsbM
0.0582157	-0.0459473	0.997246	um	Nucleus	Nucleus Ellipsoid Axis A	0.000	1.000	1804	100001798	100000066	Mock anti-PSF-A546 8C-S-PSF V2.00	0	5. Mock and anti-PSF-A546_Pos016_S001	00-8mFwgHzo9Fmm8iZNAhSsbM
0.0798934	0.0020442	0.996801	um	Nucleus	Nucleus Ellipsoid Axis A	0.000	1.000	1805	100001799	100000067	Mock anti-PSF-A546 8C-S-PSF V2.00	0	5. Mock and anti-PSF-A546_Pos016_S001	00-8mFwgHzo9Fmm8iZNAhSsbM
0.0519505	-0.0349219	0.998039	um	Nucleus	Nucleus Ellipsoid Axis A	0.000	1.000	1806	100001800	100000068	Mock anti-PSF-A546 8C-S-PSF V2.00	0	5. Mock and anti-PSF-A546_Pos016_S001	00-8mFwgHzo9Fmm8iZNAhSsbM
0.0153831	0.00675694	0.999859	um	Nucleus	Nucleus Ellipsoid Axis A	0.000	1.000	1807	100001801	100000069	Mock anti-PSF-A546 8C-S-PSF V2.00	0	5. Mock and anti-PSF-A546_Pos016_S001	00-8mFwgHzo9Fmm8iZNAhSsbM
-0.185239	-0.0639124	0.980613	um	Nucleus	Nucleus Ellipsoid Axis A	0.000	1.000	1808	100001802	100000070	Mock anti-PSF-A546 8C-S-PSF V2.00	0	5. Mock and anti-PSF-A546_Pos016_S001	00-8mFwgHzo9Fmm8iZNAhSsbM
-0.0922487	0.031414	0.99524	um	Nucleus	Nucleus Ellipsoid Axis A	0.000	1.000	1809	100001803	100000071	Mock anti-PSF-A546 8C-S-PSF V2.00	0	5. Mock and anti-PSF-A546_Pos016_S001	00-8mFwgHzo9Fmm8iZNAhSsbM
-0.00508784	-0.0353102	0.999363	um	Nucleus	Nucleus Ellipsoid Axis A	0.000	1.000	1810	100001804	100000072	Mock anti-PSF-A546 8C-S-PSF V2.00	0	5. Mock and anti-PSF-A546_Pos016_S001	00-8mFwgHzo9Fmm8iZNAhSsbM
-0.132804	-0.202132	0.970312	um	Nucleus	Nucleus Ellipsoid Axis A	0.000	1.000	1811	100001805	100000073	Mock anti-PSF-A546 8C-S-PSF V2.00	0	5. Mock and anti-PSF-A546_Pos016_S001	00-8mFwgHzo9Fmm8iZNAhSsbM
-0.0476289	-0.226884	-0.972756	um	Nucleus	Nucleus Ellipsoid Axis A	0.000	1.000	1812	100001806	100000074	Mock anti-PSF-A546 8C-S-PSF V2.00	0	5. Mock and anti-PSF-A546_Pos016_S001	00-8mFwgHzo9Fmm8iZNAhSsbM
-0.0761935	0.0347226	0.996488	um	Nucleus	Nucleus Ellipsoid Axis A	0.000	1.000	1813	100001807	100000075	Mock anti-PSF-A546 8C-S-PSF V2.00	0	5. Mock and anti-PSF-A546_Pos016_S001	00-8mFwgHzo9Fmm8iZNAhSsbM
0.0692083	0.00596279	0.997584	um	Nucleus	Nucleus Ellipsoid Axis A	0.000	1.000	1814	100001808	100000076	Mock anti-PSF-A546 8C-S-PSF V2.00	0	5. Mock and anti-PSF-A546_Pos016_S001	00-8mFwgHzo9Fmm8iZNAhSsbM
0.0498352	0.0150993	0.998643	um	Nucleus	Nucleus Ellipsoid Axis A	0.000	1.000	1815	100001809	100000077	Mock anti-PSF-A546 8C-S-PSF V2.00	0	5. Mock and anti-PSF-A546_Pos016_S001	00-8mFwgHzo9Fmm8iZNAhSsbM
0.0254755	0.00191436	0.999674	um	Nucleus	Nucleus Ellipsoid Axis A	0.000	1.000	1816	100001810	100000078	Mock anti-PSF-A546 8C-S-PSF V2.00	0	5. Mock and anti-PSF-A546_Pos016_S001	00-8mFwgHzo9Fmm8iZNAhSsbM
-0.00371621	0.0236524	0.999713	um	Nucleus	Nucleus Ellipsoid Axis A	0.000	1.000	1817	100001811	100000079	Mock anti-PSF-A546 8C-S-PSF V2.00	0	5. Mock and anti-PSF-A546_Pos016_S001	00-8mFwgHzo9Fmm8iZNAhSsbM
0.129158	0.0216943	-0.991387	um	Nucleus	Nucleus Ellipsoid Axis A	0.000	1.000	1818	100001812	100000080	Mock anti-PSF-A546 8C-S-PSF V2.00	0	5. Mock and anti-PSF-A546_Pos016_S001	00-8mFwgHzo9Fmm8iZNAhSsbM
-0.0951526	-0.115384	-0.988753	um	Nucleus	Nucleus Ellipsoid Axis A	0.000	1.000	1819	100001813	100000081	Mock anti-PSF-A546 8C-S-PSF V2.00	0	5. Mock and anti-PSF-A546_Pos016_S001	00-8mFwgHzo9Fmm8iZNAhSsbM
0.0304207	-0.997362	0.0659026	um	Nucleus	Nucleus Ellipsoid Axis A	0.000	1.000	1820	100001814	100000082	Mock anti-PSF-A546 8C-S-PSF V2.00	0	5. Mock and anti-PSF-A546_Pos016_S001	00-8mFwgHzo9Fmm8iZNAhSsbM
0.0529271	-0.173143	-0.983473	um	Nucleus	Nucleus Ellipsoid Axis A	0.000	1.000	1821	100001815	100000083	Mock anti-PSF-A546 8C-S-PSF V2.00	0	5. Mock and anti-PSF-A546_Pos016_S001	00-8mFwgHzo9Fmm8iZNAhSsbM
-0.00667877	0.0476361	0.998842	um	Nucleus	Nucleus Ellipsoid Axis A	0.000	1.000	1822	100001816	100000084	Mock anti-PSF-A546 8C-S-PSF V2.00	0	5. Mock and anti-PSF-A546_Pos016_S001	00-8mFwgHzo9Fmm8iZNAhSsbM
0.205001	0.0535486	0.977296	um	Nucleus	Nucleus Ellipsoid Axis A	0.000	1.000	1823	100001817	100000085	Mock anti-PSF-A546 8C-S-PSF V2.00	0	5. Mock and anti-PSF-A546_Pos016_S001	00-8mFwgHzo9Fmm8iZNAhSsbM
-0.0197992	0.0134601	0.999713	um	Nucleus	Nucleus Ellipsoid Axis A	0.000	1.000	1824	100001818	100000086	Mock anti-PSF-A546 8C-S-PSF V2.00	0	5. Mock and anti-PSF-A546_Pos016_S001	00-8mFwgHzo9Fmm8iZNAhSsbM
0.0288947	-0.0230185	0.999317	um	Nucleus	Nucleus Ellipsoid Axis A	0.000	1.000	1825	100001819	100000087	Mock anti-PSF-A546 8C-S-PSF V2.00	0	5. Mock and anti-PSF-A546_Pos016_S001	00-8mFwgHzo9Fmm8iZNAhSsbM
-0.173185	0.025429	0.984561	um	Nucleus	Nucleus Ellipsoid Axis A	0.000	1.000	1826	100001820	100000088	Mock anti-PSF-A546 8C-S-PSF V2.00	0	5. Mock and anti-PSF-A546_Pos016_S001	00-8mFwgHzo9Fmm8iZNAhSsbM
-0.026595	-0.00497324	0.999634	um	Nucleus	Nucleus Ellipsoid Axis A	0.000	1.000	1827	100001821	100000089	Mock anti-PSF-A546 8C-S-PSF V2.00	0	5. Mock and anti-PSF-A546_Pos016_S001	00-8mFwgHzo9Fmm8iZNAhSsbM
-0.0566059	-0.0770085	0.995422	um	Nucleus	Nucleus Ellipsoid Axis A	0.000	1.000	1828	100001822	100000090	Mock anti-PSF-A546 8C-S-PSF V2.00	0	5. Mock and anti-PSF-A546_Pos016_S001	00-8mFwgHzo9Fmm8iZNAhSsbM
0.00889944	0.0402097	0.999152	um	Nucleus	Nucleus Ellipsoid Axis A	0.000	1.000	1829	100001823	100000091	Mock anti-PSF-A546 8C-S-PSF V2.00	0	5. Mock and anti-PSF-A546_Pos016_S001	00-8mFwgHzo9Fmm8iZNAhSsbM
-0.0303222	-0.0452076	0.998517	um	Nucleus	Nucleus Ellipsoid Axis A	0.000	1.000	1830	100001824	100000092	Mock anti-PSF-A546 8C-S-PSF V2.00	0	5. Mock and anti-PSF-A546_Pos016_S001	00-8mFwgHzo9Fmm8iZNAhSsbM
-0.0161593	0.0875566	-0.996028	um	Nucleus	Nucleus Ellipsoid Axis A	0.000	1.000	1831	100001825	100000093	Mock anti-PSF-A546 8C-S-PSF V2.00	0	5. Mock and anti-PSF-A546_Pos016_S001	00-8mFwgHzo9Fmm8iZNAhSsbM
-0.017888	-0.0313739	0.999348	um	Nucleus	Nucleus Ellipsoid Axis A	0.000	1.000	1832	100001826	100000094	Mock anti-PSF-A546 8C-S-PSF V2.00	0	5. Mock and anti-PSF-A546_Pos016_S001	00-8mFwgHzo9Fmm8iZNAhSsbM
0.020728	-0.0264699	0.999435	um	Nucleus	Nucleus Ellipsoid Axis A	0.000	1.000	1833	100001827	100000095	Mock anti-PSF-A546 8C-S-PSF V2.00	0	5. Mock and anti-PSF-A546_Pos016_S001	00-8mFwgHzo9Fmm8iZNAhSsbM
-0.212207	-0.593854	0.776083	um	Nucleus	Nucleus Ellipsoid Axis A	0.000	1.000	1834	100001828	100000096	Mock anti-PSF-A546 8C-S-PSF V2.00	0	5. Mock and anti-PSF-A546_Pos016_S001	00-8mFwgHzo9Fmm8iZNAhSsbM
-0.131973	-0.340616	-0.930894	um	Nucleus	Nucleus Ellipsoid Axis A	0.000	1.000	1835	100001829	100000097	Mock anti-PSF-A546 8C-S-PSF V2.00	0	5. Mock and anti-PSF-A546_Pos016_S001	00-8mFwgHzo9Fmm8iZNAhSsbM
0.0691771	0.0297557	-0.997161	um	Nucleus	Nucleus Ellipsoid Axis A	0.000	1.000	1836	100001830	100000098	Mock anti-PSF-A546 8C-S-PSF V2.00	0	5. Mock and anti-PSF-A546_Pos016_S001	00-8mFwgHzo9Fmm8iZNAhSsbM
0.395125	-0.909649	-0.128118	um	Nucleus	Nucleus Ellipsoid Axis A	0.000	1.000	1837	100001831	100000099	Mock anti-PSF-A546 8C-S-PSF V2.00	0	5. Mock and anti-PSF-A546_Pos016_S001	00-8mFwgHzo9Fmm8iZNAhSsbM
0.758792	-0.52115	0.390688	um	Nucleus	Nucleus Ellipsoid Axis A	0.000	1.000	1838	100001832	100000100	Mock anti-PSF-A546 8C-S-PSF V2.00	0	5. Mock and anti-PSF-A546_Pos016_S001	00-8mFwgHzo9Fmm8iZNAhSsbM
-0.191565	0.0446487	0.980464	um	Nucleus	Nucleus Ellipsoid Axis A	0.000	1.000	1839	100001833	100000101	Mock anti-PSF-A546 8C-S-PSF V2.00	0	5. Mock and anti-PSF-A546_Pos016_S001	00-8mFwgHzo9Fmm8iZNAhSsbM
0.00402003	-0.223757	0.974637	um	Nucleus	Nucleus Ellipsoid Axis A	0.000	1.000	1840	100001834	100000102	Mock anti-PSF-A546 8C-S-PSF V2.00	0	5. Mock and anti-PSF-A546_Pos016_S001	00-8mFwgHzo9Fmm8iZNAhSsbM
0.0267529	0.0686447	0.997282	um	Nucleus	Nucleus Ellipsoid Axis A	0.000	1.000	1841	100001835	100000103	Mock anti-PSF-A546 8C-S-PSF V2.00	0	5. Mock and anti-PSF-A546_Pos016_S001	00-8mFwgHzo9Fmm8iZNAhSsbM
-0.403406	-0.909304	0.102131	um	Nucleus	Nucleus Ellipsoid Axis A	0.000	1.000	1842	100001836	100000104	Mock anti-PSF-A546 8C-S-PSF V2.00	0	5. Mock and anti-PSF-A546_Pos016_S001	00-8mFwgHzo9Fmm8iZNAhSsbM
0.148354	-0.00569644	0.988918	um	Nucleus	Nucleus Ellipsoid Axis A	0.000	1.000	1843	100001837	100000105	Mock anti-PSF-A546 8C-S-PSF V2.00	0	5. Mock and anti-PSF-A546_Pos016_S001	00-8mFwgHzo9Fmm8iZNAhSsbM
0.0310821	-0.0670181	-0.997267	um	Nucleus	Nucleus Ellipsoid Axis A	0.000	1.000	1844	100001838	100000106	Mock anti-PSF-A546 8C-S-PSF V2.00	0	5. Mock and anti-PSF-A546_Pos016_S001	00-8mFwgHzo9Fmm8iZNAhSsbM
-0.108953	-0.0897241	0.989989	um	Nucleus	Nucleus Ellipsoid Axis A	0.000	1.000	1845	100001839	100000107	Mock anti-PSF-A546 8C-S-PSF V2.00	0	5. Mock and anti-PSF-A546_Pos016_S001	00-8mFwgHzo9Fmm8iZNAhSsbM
0.0383127	-0.0653685	0.997125	um	Nucleus	Nucleus Ellipsoid Axis A	0.000	1.000	1846	100001840	100000108	Mock anti-PSF-A546 8C-S-PSF V2.00	0	5. Mock and anti-PSF-A546_Pos016_S001	00-8mFwgHzo9Fmm8iZNAhSsbM
0.00237013	0.0421807	0.999107	um	Nucleus	Nucleus Ellipsoid Axis A	0.000	1.000	1847	100001841	100000109	Mock anti-PSF-A546 8C-S-PSF V2.00	0	5. Mock and anti-PSF-A546_Pos016_S001	00-8mFwgHzo9Fmm8iZNAhSsbM
-0.0470921	0.151268	0.98737	um	Nucleus	Nucleus Ellipsoid Axis A	0.000	1.000	1848	100001842	100000110	Mock anti-PSF-A546 8C-S-PSF V2.00	0	5. Mock and anti-PSF-A546_Pos016_S001	00-8mFwgHzo9Fmm8iZNAhSsbM
-0.0711432	-0.100264	0.992414	um	Nucleus	Nucleus Ellipsoid Axis A	0.000	1.000	1849	100001843	100000111	Mock anti-PSF-A546 8C-S-PSF V2.00	0	5. Mock and anti-PSF-A546_Pos016_S001	00-8mFwgHzo9Fmm8iZNAhSsbM
-0.0642985	-0.0954992	0.993351	um	Nucleus	Nucleus Ellipsoid Axis A	0.000	1.000	1850	100001844	100000112	Mock anti-PSF-A546 8C-S-PSF V2.00	0	5. Mock and anti-PSF-A546_Pos016_S001	00-8mFwgHzo9Fmm8iZNAhSsbM
-0.0300383	0.00119651	-0.999548	um	Nucleus	Nucleus Ellipsoid Axis A	0.000	1.000	1851	100001845	100000113	Mock anti-PSF-A546 8C-S-PSF V2.00	0	5. Mock and anti-PSF-A546_Pos016_S001	00-8mFwgHzo9Fmm8iZNAhSsbM
0.0556715	0.204971	-0.977183	um	Nucleus	Nucleus Ellipsoid Axis A	0.000	1.000	1852	100001846	100000114	Mock anti-PSF-A546 8C-S-PSF V2.00	0	5. Mock and anti-PSF-A546_Pos016_S001	00-8mFwgHzo9Fmm8iZNAhSsbM
-0.0379964	0.0574765	0.997624	um	Nucleus	Nucleus Ellipsoid Axis A	0.000	1.000	1853	100001847	100000115	Mock anti-PSF-A546 8C-S-PSF V2.00	0	5. Mock and anti-PSF-A546_Pos016_S001	00-8mFwgHzo9Fmm8iZNAhSsbM
-0.105303	-0.0229513	0.994175	um	Nucleus	Nucleus Ellipsoid Axis A	0.000	1.000	1854	100001848	100000116	Mock anti-PSF-A546 8C-S-PSF V2.00	0	5. Mock and anti-PSF-A546_Pos016_S001	00-8mFwgHzo9Fmm8iZNAhSsbM
0.01688	-0.110617	0.99372	um	Nucleus	Nucleus Ellipsoid Axis A	0.000	1.000	1855	100001849	100000117	Mock anti-PSF-A546 8C-S-PSF V2.00	0	5. Mock and anti-PSF-A546_Pos016_S001	00-8mFwgHzo9Fmm8iZNAhSsbM
-0.0481342	0.0514694	-0.997514	um	Nucleus	Nucleus Ellipsoid Axis A	0.000	1.000	1856	100001850	100000118	Mock anti-PSF-A546 8C-S-PSF V2.00	0	5. Mock and anti-PSF-A546_Pos016_S001	00-8mFwgHzo9Fmm8iZNAhSsbM
0.13755	0.287469	-0.947862	um	Nucleus	Nucleus Ellipsoid Axis A	0.000	1.000	1857	100001851	100000119	Mock anti-PSF-A546 8C-S-PSF V2.00	0	5. Mock and anti-PSF-A546_Pos016_S001	00-8mFwgHzo9Fmm8iZNAhSsbM
0.240513	0.0404772	-0.969802	um	Nucleus	Nucleus Ellipsoid Axis A	0.000	1.000	1858	100001852	100000120	Mock anti-PSF-A546 8C-S-PSF V2.00	0	5. Mock and anti-PSF-A546_Pos016_S001	00-8mFwgHzo9Fmm8iZNAhSsbM
-0.00836189	0.0161221	0.999835	um	Nucleus	Nucleus Ellipsoid Axis A	0.000	1.000	1859	100001853	100000121	Mock anti-PSF-A546 8C-S-PSF V2.00	0	5. Mock and anti-PSF-A546_Pos016_S001	00-8mFwgHzo9Fmm8iZNAhSsbM
-0.153126	0.138761	0.978416	um	Nucleus	Nucleus Ellipsoid Axis A	0.000	1.000	1860	100001854	100000122	Mock anti-PSF-A546 8C-S-PSF V2.00	0	5. Mock and anti-PSF-A546_Pos016_S001	00-8mFwgHzo9Fmm8iZNAhSsbM
-0.107267	0.0141091	0.99413	um	Nucleus	Nucleus Ellipsoid Axis A	0.000	1.000	1861	100001855	100000123	Mock anti-PSF-A546 8C-S-PSF V2.00	0	5. Mock and anti-PSF-A546_Pos016_S001	00-8mFwgHzo9Fmm8iZNAhSsbM
-0.0655554	0.0364669	0.997182	um	Nucleus	Nucleus Ellipsoid Axis A	0.000	1.000	1862	100001856	100000124	Mock anti-PSF-A546 8C-S-PSF V2.00	0	5. Mock and anti-PSF-A546_Pos016_S001	00-8mFwgHzo9Fmm8iZNAhSsbM
-0.0140159	-0.0179828	0.99974	um	Nucleus	Nucleus Ellipsoid Axis A	0.000	1.000	1863	100001857	100000125	Mock anti-PSF-A546 8C-S-PSF V2.00	0	5. Mock and anti-PSF-A546_Pos016_S001	00-8mFwgHzo9Fmm8iZNAhSsbM
0.00837016	0.0450569	0.998949	um	Nucleus	Nucleus Ellipsoid Axis A	0.000	1.000	1864	100001858	100000126	Mock anti-PSF-A546 8C-S-PSF V2.00	0	5. Mock and anti-PSF-A546_Pos016_S001	00-8mFwgHzo9Fmm8iZNAhSsbM
0.131704	-0.0172461	0.991139	um	Nucleus	Nucleus Ellipsoid Axis A	0.000	1.000	1865	100001859	100000127	Mock anti-PSF-A546 8C-S-PSF V2.00	0	5. Mock and anti-PSF-A546_Pos016_S001	00-8mFwgHzo9Fmm8iZNAhSsbM
0.0822671	-0.143675	0.9862	um	Nucleus	Nucleus Ellipsoid Axis A	0.000	1.000	1866	100001860	100000128	Mock anti-PSF-A546 8C-S-PSF V2.00	0	5. Mock and anti-PSF-A546_Pos016_S001	00-8mFwgHzo9Fmm8iZNAhSsbM
-0.0604597	0.00416569	0.998162	um	Nucleus	Nucleus Ellipsoid Axis A	0.000	1.000	1867	100001861	100000129	Mock anti-PSF-A546 8C-S-PSF V2.00	0	5. Mock and anti-PSF-A546_Pos016_S001	00-8mFwgHzo9Fmm8iZNAhSsbM
-0.0893644	-0.0437228	0.995039	um	Nucleus	Nucleus Ellipsoid Axis A	0.000	1.000	1868	100001862	100000130	Mock anti-PSF-A546 8C-S-PSF V2.00	0	5. Mock and anti-PSF-A546_Pos016_S001	00-8mFwgHzo9Fmm8iZNAhSsbM
0.274045	-0.359503	-0.891996	um	Nucleus	Nucleus Ellipsoid Axis A	0.000	1.000	1869	100001863	100000131	Mock anti-PSF-A546 8C-S-PSF V2.00	0	5. Mock and anti-PSF-A546_Pos016_S001	00-8mFwgHzo9Fmm8iZNAhSsbM
0.0403524	-0.0734735	0.99648	um	Nucleus	Nucleus Ellipsoid Axis A	0.000	1.000	1870	100001864	100000132	Mock anti-PSF-A546 8C-S-PSF V2.00	0	5. Mock and anti-PSF-A546_Pos016_S001	00-8mFwgHzo9Fmm8iZNAhSsbM
-0.0505481	-0.00432429	0.998712	um	Nucleus	Nucleus Ellipsoid Axis A	0.000	1.000	1871	100001865	100000133	Mock anti-PSF-A546 8C-S-PSF V2.00	0	5. Mock and anti-PSF-A546_Pos016_S001	00-8mFwgHzo9Fmm8iZNAhSsbM
-0.0280429	-0.0258455	0.999273	um	Nucleus	Nucleus Ellipsoid Axis A	0.000	1.000	1872	100001866	100000134	Mock anti-PSF-A546 8C-S-PSF V2.00	0	5. Mock and anti-PSF-A546_Pos016_S001	00-8mFwgHzo9Fmm8iZNAhSsbM
-0.0556418	0.106505	-0.992754	um	Nucleus	Nucleus Ellipsoid Axis A	0.000	1.000	1873	100001867	100000135	Mock anti-PSF-A546 8C-S-PSF V2.00	0	5. Mock and anti-PSF-A546_Pos016_S001	00-8mFwgHzo9Fmm8iZNAhSsbM
-0.150306	-0.215891	0.964779	um	Nucleus	Nucleus Ellipsoid Axis A	0.000	1.000	1874	100001868	100000136	Mock anti-PSF-A546 8C-S-PSF V2.00	0	5. Mock and anti-PSF-A546_Pos016_S001	00-8mFwgHzo9Fmm8iZNAhSsbM
-0.0327127	0.0442499	0.998485	um	Nucleus	Nucleus Ellipsoid Axis A	0.000	1.000	1875	100001869	100000137	Mock anti-PSF-A546 8C-S-PSF V2.00	0	5. Mock and anti-PSF-A546_Pos016_S001	00-8mFwgHzo9Fmm8iZNAhSsbM
-0.0255392	-0.00935964	0.99963	um	Nucleus	Nucleus Ellipsoid Axis A	0.000	1.000	1876	100001870	100000138	Mock anti-PSF-A546 8C-S-PSF V2.00	0	5. Mock and anti-PSF-A546_Pos016_S001	00-8mFwgHzo9Fmm8iZNAhSsbM
-0.18498	0.136403	0.97323	um	Nucleus	Nucleus Ellipsoid Axis A	0.000	1.000	1877	100001871	100000139	Mock anti-PSF-A546 8C-S-PSF V2.00	0	5. Mock and anti-PSF-A546_Pos016_S001	00-8mFwgHzo9Fmm8iZNAhSsbM
0.0364944	0.000743551	0.999334	um	Nucleus	Nucleus Ellipsoid Axis A	0.000	1.000	1878	100001872	100000140	Mock anti-PSF-A546 8C-S-PSF V2.00	0	5. Mock and anti-PSF-A546_Pos016_S001	00-8mFwgHzo9Fmm8iZNAhSsbM
-0.0323165	0.01426	0.999376	um	Nucleus	Nucleus Ellipsoid Axis A	0.000	1.000	1879	100001873	100000141	Mock anti-PSF-A546 8C-S-PSF V2.00	0	5. Mock and anti-PSF-A546_Pos016_S001	00-8mFwgHzo9Fmm8iZNAhSsbM
0.0263445	0.00767574	0.999623	um	Nucleus	Nucleus Ellipsoid Axis A	0.000	1.000	1880	100001874	100000142	Mock anti-PSF-A546 8C-S-PSF V2.00	0	5. Mock and anti-PSF-A546_Pos016_S001	00-8mFwgHzo9Fmm8iZNAhSsbM
0.121533	-0.0681273	0.990247	um	Nucleus	Nucleus Ellipsoid Axis A	0.000	1.000	1881	100001875	100000143	Mock anti-PSF-A546 8C-S-PSF V2.00	0	5. Mock and anti-PSF-A546_Pos016_S001	00-8mFwgHzo9Fmm8iZNAhSsbM
0.0404591	-0.126767	0.991107	um	Nucleus	Nucleus Ellipsoid Axis A	0.000	1.000	1882	100001876	100000144	Mock anti-PSF-A546 8C-S-PSF V2.00	0	5. Mock and anti-PSF-A546_Pos016_S001	00-8mFwgHzo9Fmm8iZNAhSsbM
-0.0215345	0.00287414	0.999764	um	Nucleus	Nucleus Ellipsoid Axis A	0.000	1.000	1883	100001877	100000145	Mock anti-PSF-A546 8C-S-PSF V2.00	0	5. Mock and anti-PSF-A546_Pos016_S001	00-8mFwgHzo9Fmm8iZNAhSsbM
-0.0295791	0.0402424	0.998752	um	Nucleus	Nucleus Ellipsoid Axis A	0.000	1.000	1884	100001878	100000146	Mock anti-PSF-A546 8C-S-PSF V2.00	0	5. Mock and anti-PSF-A546_Pos016_S001	00-8mFwgHzo9Fmm8iZNAhSsbM
0.0110886	-0.0639532	0.997891	um	Nucleus	Nucleus Ellipsoid Axis A	0.000	1.000	1885	100001879	100000147	Mock anti-PSF-A546 8C-S-PSF V2.00	0	5. Mock and anti-PSF-A546_Pos016_S001	00-8mFwgHzo9Fmm8iZNAhSsbM
0.134375	-0.101967	-0.98567	um	Nucleus	Nucleus Ellipsoid Axis A	0.000	1.000	1886	100001880	100000148	Mock anti-PSF-A546 8C-S-PSF V2.00	0	5. Mock and anti-PSF-A546_Pos016_S001	00-8mFwgHzo9Fmm8iZNAhSsbM
0.0117247	0.107183	0.99417	um	Nucleus	Nucleus Ellipsoid Axis A	0.000	1.000	1887	100001881	100000149	Mock anti-PSF-A546 8C-S-PSF V2.00	0	5. Mock and anti-PSF-A546_Pos016_S001	00-8mFwgHzo9Fmm8iZNAhSsbM
-0.0749579	0.107776	0.991345	um	Nucleus	Nucleus Ellipsoid Axis A	0.000	1.000	1888	100001882	100000150	Mock anti-PSF-A546 8C-S-PSF V2.00	0	5. Mock and anti-PSF-A546_Pos016_S001	00-8mFwgHzo9Fmm8iZNAhSsbM
-0.0293866	0.0434327	0.998624	um	Nucleus	Nucleus Ellipsoid Axis A	0.000	1.000	1889	100001883	100000151	Mock anti-PSF-A546 8C-S-PSF V2.00	0	5. Mock and anti-PSF-A546_Pos016_S001	00-8mFwgHzo9Fmm8iZNAhSsbM
0.0796466	-0.002578	0.99682	um	Nucleus	Nucleus Ellipsoid Axis A	0.000	1.000	1890	100001884	100000152	Mock anti-PSF-A546 8C-S-PSF V2.00	0	5. Mock and anti-PSF-A546_Pos016_S001	00-8mFwgHzo9Fmm8iZNAhSsbM
-0.0171509	0.0337849	0.999282	um	Nucleus	Nucleus Ellipsoid Axis A	0.000	1.000	1891	100001885	100000153	Mock anti-PSF-A546 8C-S-PSF V2.00	0	5. Mock and anti-PSF-A546_Pos016_S001	00-8mFwgHzo9Fmm8iZNAhSsbM
0.00424236	-0.00116815	0.99999	um	Nucleus	Nucleus Ellipsoid Axis A	0.000	1.000	1892	100001886	100000154	Mock anti-PSF-A546 8C-S-PSF V2.00	0	5. Mock and anti-PSF-A546_Pos016_S001	00-8mFwgHzo9Fmm8iZNAhSsbM
0.241917	0.93014	-0.276252	um	Nucleus	Nucleus Ellipsoid Axis A	0.000	1.000	1893	100001887	100000155	Mock anti-PSF-A546 8C-S-PSF V2.00	0	5. Mock and anti-PSF-A546_Pos016_S001	00-8mFwgHzo9Fmm8iZNAhSsbM
-0.184835	0.117832	-0.97568	um	Nucleus	Nucleus Ellipsoid Axis A	0.000	1.000	1894	100001888	100000000	Mock anti-PSF-A546 8C-S-PSF V2.00	0	5. Mock and anti-PSF-A546_Pos017_S001	00-EcThKaksEw3aSw6Jbk27GF
-0.0426367	-0.0539837	0.997631	um	Nucleus	Nucleus Ellipsoid Axis A	0.000	1.000	1895	100001889	100000001	Mock anti-PSF-A546 8C-S-PSF V2.00	0	5. Mock and anti-PSF-A546_Pos017_S001	00-EcThKaksEw3aSw6Jbk27GF
-0.359807	0.108578	0.926687	um	Nucleus	Nucleus Ellipsoid Axis A	0.000	1.000	1896	100001890	100000002	Mock anti-PSF-A546 8C-S-PSF V2.00	0	5. Mock and anti-PSF-A546_Pos017_S001	00-EcThKaksEw3aSw6Jbk27GF
-0.0790808	0.0659895	0.994682	um	Nucleus	Nucleus Ellipsoid Axis A	0.000	1.000	1897	100001891	100000003	Mock anti-PSF-A546 8C-S-PSF V2.00	0	5. Mock and anti-PSF-A546_Pos017_S001	00-EcThKaksEw3aSw6Jbk27GF
-0.137361	0.0339214	0.98994	um	Nucleus	Nucleus Ellipsoid Axis A	0.000	1.000	1898	100001892	100000004	Mock anti-PSF-A546 8C-S-PSF V2.00	0	5. Mock and anti-PSF-A546_Pos017_S001	00-EcThKaksEw3aSw6Jbk27GF
-0.861615	0.149835	0.484942	um	Nucleus	Nucleus Ellipsoid Axis A	0.000	1.000	1899	100001893	100000005	Mock anti-PSF-A546 8C-S-PSF V2.00	0	5. Mock and anti-PSF-A546_Pos017_S001	00-EcThKaksEw3aSw6Jbk27GF
-0.0858066	0.00786603	0.996281	um	Nucleus	Nucleus Ellipsoid Axis A	0.000	1.000	1900	100001894	100000006	Mock anti-PSF-A546 8C-S-PSF V2.00	0	5. Mock and anti-PSF-A546_Pos017_S001	00-EcThKaksEw3aSw6Jbk27GF
-0.0456914	0.00242649	0.998953	um	Nucleus	Nucleus Ellipsoid Axis A	0.000	1.000	1901	100001895	100000007	Mock anti-PSF-A546 8C-S-PSF V2.00	0	5. Mock and anti-PSF-A546_Pos017_S001	00-EcThKaksEw3aSw6Jbk27GF
0.0525521	-0.0126361	0.998538	um	Nucleus	Nucleus Ellipsoid Axis A	0.000	1.000	1902	100001896	100000008	Mock anti-PSF-A546 8C-S-PSF V2.00	0	5. Mock and anti-PSF-A546_Pos017_S001	00-EcThKaksEw3aSw6Jbk27GF
-0.00543748	0.0175459	0.999831	um	Nucleus	Nucleus Ellipsoid Axis A	0.000	1.000	1903	100001897	100000009	Mock anti-PSF-A546 8C-S-PSF V2.00	0	5. Mock and anti-PSF-A546_Pos017_S001	00-EcThKaksEw3aSw6Jbk27GF
-0.224361	-0.00474926	0.974494	um	Nucleus	Nucleus Ellipsoid Axis A	0.000	1.000	1904	100001898	100000010	Mock anti-PSF-A546 8C-S-PSF V2.00	0	5. Mock and anti-PSF-A546_Pos017_S001	00-EcThKaksEw3aSw6Jbk27GF
-0.0630129	0.0424946	0.997108	um	Nucleus	Nucleus Ellipsoid Axis A	0.000	1.000	1905	100001899	100000011	Mock anti-PSF-A546 8C-S-PSF V2.00	0	5. Mock and anti-PSF-A546_Pos017_S001	00-EcThKaksEw3aSw6Jbk27GF
0.00865053	-0.00395586	0.999955	um	Nucleus	Nucleus Ellipsoid Axis A	0.000	1.000	1906	100001900	100000012	Mock anti-PSF-A546 8C-S-PSF V2.00	0	5. Mock and anti-PSF-A546_Pos017_S001	00-EcThKaksEw3aSw6Jbk27GF
-0.0606892	-0.0150258	-0.998044	um	Nucleus	Nucleus Ellipsoid Axis A	0.000	1.000	1907	100001901	100000013	Mock anti-PSF-A546 8C-S-PSF V2.00	0	5. Mock and anti-PSF-A546_Pos017_S001	00-EcThKaksEw3aSw6Jbk27GF
-0.0922923	0.0350703	0.995114	um	Nucleus	Nucleus Ellipsoid Axis A	0.000	1.000	1908	100001902	100000014	Mock anti-PSF-A546 8C-S-PSF V2.00	0	5. Mock and anti-PSF-A546_Pos017_S001	00-EcThKaksEw3aSw6Jbk27GF
0.0199916	0.0330563	0.999254	um	Nucleus	Nucleus Ellipsoid Axis A	0.000	1.000	1909	100001903	100000015	Mock anti-PSF-A546 8C-S-PSF V2.00	0	5. Mock and anti-PSF-A546_Pos017_S001	00-EcThKaksEw3aSw6Jbk27GF
-0.0731023	-0.072443	0.99469	um	Nucleus	Nucleus Ellipsoid Axis A	0.000	1.000	1910	100001904	100000016	Mock anti-PSF-A546 8C-S-PSF V2.00	0	5. Mock and anti-PSF-A546_Pos017_S001	00-EcThKaksEw3aSw6Jbk27GF
-0.0228154	-0.0286267	0.99933	um	Nucleus	Nucleus Ellipsoid Axis A	0.000	1.000	1911	100001905	100000017	Mock anti-PSF-A546 8C-S-PSF V2.00	0	5. Mock and anti-PSF-A546_Pos017_S001	00-EcThKaksEw3aSw6Jbk27GF
0.261599	0.194246	0.945428	um	Nucleus	Nucleus Ellipsoid Axis A	0.000	1.000	1912	100001906	100000018	Mock anti-PSF-A546 8C-S-PSF V2.00	0	5. Mock and anti-PSF-A546_Pos017_S001	00-EcThKaksEw3aSw6Jbk27GF
0.0327655	-0.213604	0.976371	um	Nucleus	Nucleus Ellipsoid Axis A	0.000	1.000	1913	100001907	100000019	Mock anti-PSF-A546 8C-S-PSF V2.00	0	5. Mock and anti-PSF-A546_Pos017_S001	00-EcThKaksEw3aSw6Jbk27GF
0.0522449	-0.01694	0.998491	um	Nucleus	Nucleus Ellipsoid Axis A	0.000	1.000	1914	100001908	100000020	Mock anti-PSF-A546 8C-S-PSF V2.00	0	5. Mock and anti-PSF-A546_Pos017_S001	00-EcThKaksEw3aSw6Jbk27GF
-0.0361096	-0.00453992	-0.999337	um	Nucleus	Nucleus Ellipsoid Axis A	0.000	1.000	1915	100001909	100000021	Mock anti-PSF-A546 8C-S-PSF V2.00	0	5. Mock and anti-PSF-A546_Pos017_S001	00-EcThKaksEw3aSw6Jbk27GF
-0.0209266	0.0151178	0.999667	um	Nucleus	Nucleus Ellipsoid Axis A	0.000	1.000	1916	100001910	100000022	Mock anti-PSF-A546 8C-S-PSF V2.00	0	5. Mock and anti-PSF-A546_Pos017_S001	00-EcThKaksEw3aSw6Jbk27GF
-0.0264807	0.0895316	-0.995632	um	Nucleus	Nucleus Ellipsoid Axis A	0.000	1.000	1917	100001911	100000023	Mock anti-PSF-A546 8C-S-PSF V2.00	0	5. Mock and anti-PSF-A546_Pos017_S001	00-EcThKaksEw3aSw6Jbk27GF
-0.0287193	-0.0218947	0.999348	um	Nucleus	Nucleus Ellipsoid Axis A	0.000	1.000	1918	100001912	100000024	Mock anti-PSF-A546 8C-S-PSF V2.00	0	5. Mock and anti-PSF-A546_Pos017_S001	00-EcThKaksEw3aSw6Jbk27GF
0.0246184	-0.0153664	0.999579	um	Nucleus	Nucleus Ellipsoid Axis A	0.000	1.000	1919	100001913	100000025	Mock anti-PSF-A546 8C-S-PSF V2.00	0	5. Mock and anti-PSF-A546_Pos017_S001	00-EcThKaksEw3aSw6Jbk27GF
-0.0304116	-0.00915486	0.999496	um	Nucleus	Nucleus Ellipsoid Axis A	0.000	1.000	1920	100001914	100000026	Mock anti-PSF-A546 8C-S-PSF V2.00	0	5. Mock and anti-PSF-A546_Pos017_S001	00-EcThKaksEw3aSw6Jbk27GF
0.0968941	-0.0531554	0.993874	um	Nucleus	Nucleus Ellipsoid Axis A	0.000	1.000	1921	100001915	100000027	Mock anti-PSF-A546 8C-S-PSF V2.00	0	5. Mock and anti-PSF-A546_Pos017_S001	00-EcThKaksEw3aSw6Jbk27GF
0.0541417	0.00813065	-0.9985	um	Nucleus	Nucleus Ellipsoid Axis A	0.000	1.000	1922	100001916	100000028	Mock anti-PSF-A546 8C-S-PSF V2.00	0	5. Mock and anti-PSF-A546_Pos017_S001	00-EcThKaksEw3aSw6Jbk27GF
0.0669044	-0.0445251	-0.996765	um	Nucleus	Nucleus Ellipsoid Axis A	0.000	1.000	1923	100001917	100000029	Mock anti-PSF-A546 8C-S-PSF V2.00	0	5. Mock and anti-PSF-A546_Pos017_S001	00-EcThKaksEw3aSw6Jbk27GF
0.124551	0.120891	-0.984821	um	Nucleus	Nucleus Ellipsoid Axis A	0.000	1.000	1924	100001918	100000030	Mock anti-PSF-A546 8C-S-PSF V2.00	0	5. Mock and anti-PSF-A546_Pos017_S001	00-EcThKaksEw3aSw6Jbk27GF
-0.182512	0.287135	-0.940342	um	Nucleus	Nucleus Ellipsoid Axis A	0.000	1.000	1925	100001919	100000031	Mock anti-PSF-A546 8C-S-PSF V2.00	0	5. Mock and anti-PSF-A546_Pos017_S001	00-EcThKaksEw3aSw6Jbk27GF
-0.116612	-0.0445951	0.992176	um	Nucleus	Nucleus Ellipsoid Axis A	0.000	1.000	1926	100001920	100000032	Mock anti-PSF-A546 8C-S-PSF V2.00	0	5. Mock and anti-PSF-A546_Pos017_S001	00-EcThKaksEw3aSw6Jbk27GF
0.06555	-0.0364241	-0.997184	um	Nucleus	Nucleus Ellipsoid Axis A	0.000	1.000	1927	100001921	100000033	Mock anti-PSF-A546 8C-S-PSF V2.00	0	5. Mock and anti-PSF-A546_Pos017_S001	00-EcThKaksEw3aSw6Jbk27GF
-0.093368	-0.0265873	0.995277	um	Nucleus	Nucleus Ellipsoid Axis A	0.000	1.000	1928	100001922	100000034	Mock anti-PSF-A546 8C-S-PSF V2.00	0	5. Mock and anti-PSF-A546_Pos017_S001	00-EcThKaksEw3aSw6Jbk27GF
-0.0407496	-0.000425854	0.999169	um	Nucleus	Nucleus Ellipsoid Axis A	0.000	1.000	1929	100001923	100000035	Mock anti-PSF-A546 8C-S-PSF V2.00	0	5. Mock and anti-PSF-A546_Pos017_S001	00-EcThKaksEw3aSw6Jbk27GF
0.100892	0.305404	0.946863	um	Nucleus	Nucleus Ellipsoid Axis A	0.000	1.000	1930	100001924	100000036	Mock anti-PSF-A546 8C-S-PSF V2.00	0	5. Mock and anti-PSF-A546_Pos017_S001	00-EcThKaksEw3aSw6Jbk27GF
0.00632505	0.0949855	-0.995459	um	Nucleus	Nucleus Ellipsoid Axis A	0.000	1.000	1931	100001925	100000037	Mock anti-PSF-A546 8C-S-PSF V2.00	0	5. Mock and anti-PSF-A546_Pos017_S001	00-EcThKaksEw3aSw6Jbk27GF
-0.0752364	-0.00618937	-0.997146	um	Nucleus	Nucleus Ellipsoid Axis A	0.000	1.000	1932	100001926	100000038	Mock anti-PSF-A546 8C-S-PSF V2.00	0	5. Mock and anti-PSF-A546_Pos017_S001	00-EcThKaksEw3aSw6Jbk27GF
0.0139678	0.0298368	0.999457	um	Nucleus	Nucleus Ellipsoid Axis A	0.000	1.000	1933	100001927	100000039	Mock anti-PSF-A546 8C-S-PSF V2.00	0	5. Mock and anti-PSF-A546_Pos017_S001	00-EcThKaksEw3aSw6Jbk27GF
-0.0538409	-0.112865	0.99215	um	Nucleus	Nucleus Ellipsoid Axis A	0.000	1.000	1934	100001928	100000040	Mock anti-PSF-A546 8C-S-PSF V2.00	0	5. Mock and anti-PSF-A546_Pos017_S001	00-EcThKaksEw3aSw6Jbk27GF
0.00412661	0.0669944	-0.997745	um	Nucleus	Nucleus Ellipsoid Axis A	0.000	1.000	1935	100001929	100000041	Mock anti-PSF-A546 8C-S-PSF V2.00	0	5. Mock and anti-PSF-A546_Pos017_S001	00-EcThKaksEw3aSw6Jbk27GF
-0.00922197	0.0272541	0.999586	um	Nucleus	Nucleus Ellipsoid Axis A	0.000	1.000	1936	100001930	100000042	Mock anti-PSF-A546 8C-S-PSF V2.00	0	5. Mock and anti-PSF-A546_Pos017_S001	00-EcThKaksEw3aSw6Jbk27GF
-0.137983	-0.0634726	0.988399	um	Nucleus	Nucleus Ellipsoid Axis A	0.000	1.000	1937	100001931	100000043	Mock anti-PSF-A546 8C-S-PSF V2.00	0	5. Mock and anti-PSF-A546_Pos017_S001	00-EcThKaksEw3aSw6Jbk27GF
0.00467036	0.0467467	0.998896	um	Nucleus	Nucleus Ellipsoid Axis A	0.000	1.000	1938	100001932	100000044	Mock anti-PSF-A546 8C-S-PSF V2.00	0	5. Mock and anti-PSF-A546_Pos017_S001	00-EcThKaksEw3aSw6Jbk27GF
0.0059012	0.0408888	0.999146	um	Nucleus	Nucleus Ellipsoid Axis A	0.000	1.000	1939	100001933	100000045	Mock anti-PSF-A546 8C-S-PSF V2.00	0	5. Mock and anti-PSF-A546_Pos017_S001	00-EcThKaksEw3aSw6Jbk27GF
-0.0419615	0.0217499	0.998882	um	Nucleus	Nucleus Ellipsoid Axis A	0.000	1.000	1940	100001934	100000046	Mock anti-PSF-A546 8C-S-PSF V2.00	0	5. Mock and anti-PSF-A546_Pos017_S001	00-EcThKaksEw3aSw6Jbk27GF
0.0479947	0.0976356	0.994064	um	Nucleus	Nucleus Ellipsoid Axis A	0.000	1.000	1941	100001935	100000047	Mock anti-PSF-A546 8C-S-PSF V2.00	0	5. Mock and anti-PSF-A546_Pos017_S001	00-EcThKaksEw3aSw6Jbk27GF
-0.908498	0.200181	0.366823	um	Nucleus	Nucleus Ellipsoid Axis A	0.000	1.000	1942	100001936	100000048	Mock anti-PSF-A546 8C-S-PSF V2.00	0	5. Mock and anti-PSF-A546_Pos017_S001	00-EcThKaksEw3aSw6Jbk27GF
0.022619	-0.0115136	0.999678	um	Nucleus	Nucleus Ellipsoid Axis A	0.000	1.000	1943	100001937	100000049	Mock anti-PSF-A546 8C-S-PSF V2.00	0	5. Mock and anti-PSF-A546_Pos017_S001	00-EcThKaksEw3aSw6Jbk27GF
-0.0228635	-0.041509	0.998877	um	Nucleus	Nucleus Ellipsoid Axis A	0.000	1.000	1944	100001938	100000050	Mock anti-PSF-A546 8C-S-PSF V2.00	0	5. Mock and anti-PSF-A546_Pos017_S001	00-EcThKaksEw3aSw6Jbk27GF
-0.0273544	0.0376461	0.998917	um	Nucleus	Nucleus Ellipsoid Axis A	0.000	1.000	1945	100001939	100000051	Mock anti-PSF-A546 8C-S-PSF V2.00	0	5. Mock and anti-PSF-A546_Pos017_S001	00-EcThKaksEw3aSw6Jbk27GF
0.152271	-0.191484	-0.969612	um	Nucleus	Nucleus Ellipsoid Axis A	0.000	1.000	1946	100001940	100000052	Mock anti-PSF-A546 8C-S-PSF V2.00	0	5. Mock and anti-PSF-A546_Pos017_S001	00-EcThKaksEw3aSw6Jbk27GF
-0.0672795	0.0521141	0.996372	um	Nucleus	Nucleus Ellipsoid Axis A	0.000	1.000	1947	100001941	100000053	Mock anti-PSF-A546 8C-S-PSF V2.00	0	5. Mock and anti-PSF-A546_Pos017_S001	00-EcThKaksEw3aSw6Jbk27GF
0.0253085	-0.0303908	0.999218	um	Nucleus	Nucleus Ellipsoid Axis A	0.000	1.000	1948	100001942	100000054	Mock anti-PSF-A546 8C-S-PSF V2.00	0	5. Mock and anti-PSF-A546_Pos017_S001	00-EcThKaksEw3aSw6Jbk27GF
0.0320786	0.0351892	0.998866	um	Nucleus	Nucleus Ellipsoid Axis A	0.000	1.000	1949	100001943	100000055	Mock anti-PSF-A546 8C-S-PSF V2.00	0	5. Mock and anti-PSF-A546_Pos017_S001	00-EcThKaksEw3aSw6Jbk27GF
-0.184343	0.0125722	0.982781	um	Nucleus	Nucleus Ellipsoid Axis A	0.000	1.000	1950	100001944	100000056	Mock anti-PSF-A546 8C-S-PSF V2.00	0	5. Mock and anti-PSF-A546_Pos017_S001	00-EcThKaksEw3aSw6Jbk27GF
0.0189301	0.0238941	0.999535	um	Nucleus	Nucleus Ellipsoid Axis A	0.000	1.000	1951	100001945	100000057	Mock anti-PSF-A546 8C-S-PSF V2.00	0	5. Mock and anti-PSF-A546_Pos017_S001	00-EcThKaksEw3aSw6Jbk27GF
-0.0383599	0.0753623	-0.996418	um	Nucleus	Nucleus Ellipsoid Axis A	0.000	1.000	1952	100001946	100000058	Mock anti-PSF-A546 8C-S-PSF V2.00	0	5. Mock and anti-PSF-A546_Pos017_S001	00-EcThKaksEw3aSw6Jbk27GF
0.164138	-0.19703	0.96656	um	Nucleus	Nucleus Ellipsoid Axis A	0.000	1.000	1953	100001947	100000059	Mock anti-PSF-A546 8C-S-PSF V2.00	0	5. Mock and anti-PSF-A546_Pos017_S001	00-EcThKaksEw3aSw6Jbk27GF
-0.0161359	-0.151228	-0.988367	um	Nucleus	Nucleus Ellipsoid Axis A	0.000	1.000	1954	100001948	100000060	Mock anti-PSF-A546 8C-S-PSF V2.00	0	5. Mock and anti-PSF-A546_Pos017_S001	00-EcThKaksEw3aSw6Jbk27GF
0.0561143	0.0138325	0.998329	um	Nucleus	Nucleus Ellipsoid Axis A	0.000	1.000	1955	100001949	100000061	Mock anti-PSF-A546 8C-S-PSF V2.00	0	5. Mock and anti-PSF-A546_Pos017_S001	00-EcThKaksEw3aSw6Jbk27GF
0.09355	0.0522985	-0.99424	um	Nucleus	Nucleus Ellipsoid Axis A	0.000	1.000	1956	100001950	100000062	Mock anti-PSF-A546 8C-S-PSF V2.00	0	5. Mock and anti-PSF-A546_Pos017_S001	00-EcThKaksEw3aSw6Jbk27GF
0.00480677	-0.0765638	-0.997053	um	Nucleus	Nucleus Ellipsoid Axis A	0.000	1.000	1957	100001951	100000063	Mock anti-PSF-A546 8C-S-PSF V2.00	0	5. Mock and anti-PSF-A546_Pos017_S001	00-EcThKaksEw3aSw6Jbk27GF
-0.0506669	0.0769225	-0.995749	um	Nucleus	Nucleus Ellipsoid Axis A	0.000	1.000	1958	100001952	100000064	Mock anti-PSF-A546 8C-S-PSF V2.00	0	5. Mock and anti-PSF-A546_Pos017_S001	00-EcThKaksEw3aSw6Jbk27GF
-0.116136	-0.0674474	0.990941	um	Nucleus	Nucleus Ellipsoid Axis A	0.000	1.000	1959	100001953	100000065	Mock anti-PSF-A546 8C-S-PSF V2.00	0	5. Mock and anti-PSF-A546_Pos017_S001	00-EcThKaksEw3aSw6Jbk27GF
[truncated: 3,919 more rows]
