# Supplementary material for: Development of a pipeline for automated, high-throughput analysis of paraspeckle proteins reveals specific roles for importin α proteins
Source: Sci Rep. 2017 Feb 27;7:43323. doi: 10.1038/srep43323 (PMC5379994; doi:10.1038/srep43323)
Supplement: Supplementary Dataset SD1-D [file srep43323-s6.zip › I8P/8C-C-PSPC1/ImgBounds.csv]

ExpGrp	MinCellImgBound.x	MaxCellImgBound.x	MinCellImgBound.y	MaxCellImgBound.y	MinCellImgBound.z	MaxCellImgBound.z
GFP-VOID - 50. DsRed2-PSPC1_	0	246.272	0	246.272	1981.001	1991.671
GFP-VOID-C - 50. DsRed2-PSPC1_	0	246.272	0	246.272	1981.001	1991.671
GFP - 35. GFP and DsRed2-PSPC1_	0	246.272	0	246.272	2003.508	2014.178
GFP-IMPa2-FL - 37. GFP-a2#FL and DsRed2-PSPC1_	0	246.272	0	246.272	1990.999	2001.669
GFP-IMPa2-IBB - 39. GFP-a2dIBB and DsRed2-PSPC1_	0	246.272	0	246.272	2001	2011.67
GFP-IMPa2-ED - 41. GFP-a2#ED and DsRed2-PSPC1_	0	246.272	0	246.272	2000.996	2011.666
GFP-IMPa4-FL - 43. GFP-a4#FL and DsRed2-PSPC1_	0	246.272	0	246.272	1981.001	1991.671
GFP-IMPa4-IBB - 45. GFP-a4dIBB and DsRed2-PSPC1_	0	246.272	0	246.272	1992.5	2003.17
GFP-IMPa6-FL - 47. GFP-a6#FL and DsRed2-PSPC1_	0	246.272	0	246.272	1983.999	1994.669
GFP-IMPa6-IBB - 49. GFP-a6dIBB and DeRed2-PSPC1_	0	246.272	0	246.272	2021.501	2032.171
