# Supplementary material for: Development of a pipeline for automated, high-throughput analysis of paraspeckle proteins reveals specific roles for importin α proteins
Source: Sci Rep. 2017 Feb 27;7:43323. doi: 10.1038/srep43323 (PMC5379994; doi:10.1038/srep43323)
Supplement: Supplementary Dataset SD1-D [file srep43323-s6.zip › I8P/8C-C-PSPC1/_/GFP-VOID DsRed2-PSPC1 8C-C-PSPC1 V2.00_Statistics/GFP-VOID DsRed2-PSPC1 8C-C-PSPC1 V2.00_Nucleus_Number_of_Vesicles_VesicleType=Vesicles_Paraspeckle.csv]

Nucleus Number of Vesicles VesicleType=Vesicles Paraspeckle
====================
Value	Unit	Category	Birth [s]	Death [s]	VesicleType	CellID	ID	OriginalID	Original Component Name	Original Component ID	Original Image Name	Original Image ID
39		Nucleus	0.000	1.000	Vesicles Paraspeckle	0	100000000	100000000	GFP-VOID DsRed2-PSPC1 8C-C-PSPC1 V2.00	0	50. DsRed2-PSPC1_Pos001_S001	00-DWW4DJZ8faeD6UZf9SnZWK
0		Nucleus	0.000	1.000	Vesicles Paraspeckle	1	100000001	100000001	GFP-VOID DsRed2-PSPC1 8C-C-PSPC1 V2.00	0	50. DsRed2-PSPC1_Pos001_S001	00-DWW4DJZ8faeD6UZf9SnZWK
51		Nucleus	0.000	1.000	Vesicles Paraspeckle	2	100000002	100000002	GFP-VOID DsRed2-PSPC1 8C-C-PSPC1 V2.00	0	50. DsRed2-PSPC1_Pos001_S001	00-DWW4DJZ8faeD6UZf9SnZWK
0		Nucleus	0.000	1.000	Vesicles Paraspeckle	3	100000003	100000003	GFP-VOID DsRed2-PSPC1 8C-C-PSPC1 V2.00	0	50. DsRed2-PSPC1_Pos001_S001	00-DWW4DJZ8faeD6UZf9SnZWK
3		Nucleus	0.000	1.000	Vesicles Paraspeckle	4	100000004	100000004	GFP-VOID DsRed2-PSPC1 8C-C-PSPC1 V2.00	0	50. DsRed2-PSPC1_Pos001_S001	00-DWW4DJZ8faeD6UZf9SnZWK
0		Nucleus	0.000	1.000	Vesicles Paraspeckle	6	100000005	100000005	GFP-VOID DsRed2-PSPC1 8C-C-PSPC1 V2.00	0	50. DsRed2-PSPC1_Pos001_S001	00-DWW4DJZ8faeD6UZf9SnZWK
316		Nucleus	0.000	1.000	Vesicles Paraspeckle	7	100000006	100000006	GFP-VOID DsRed2-PSPC1 8C-C-PSPC1 V2.00	0	50. DsRed2-PSPC1_Pos001_S001	00-DWW4DJZ8faeD6UZf9SnZWK
0		Nucleus	0.000	1.000	Vesicles Paraspeckle	8	100000007	100000007	GFP-VOID DsRed2-PSPC1 8C-C-PSPC1 V2.00	0	50. DsRed2-PSPC1_Pos001_S001	00-DWW4DJZ8faeD6UZf9SnZWK
0		Nucleus	0.000	1.000	Vesicles Paraspeckle	9	100000008	100000008	GFP-VOID DsRed2-PSPC1 8C-C-PSPC1 V2.00	0	50. DsRed2-PSPC1_Pos001_S001	00-DWW4DJZ8faeD6UZf9SnZWK
11		Nucleus	0.000	1.000	Vesicles Paraspeckle	10	100000009	100000009	GFP-VOID DsRed2-PSPC1 8C-C-PSPC1 V2.00	0	50. DsRed2-PSPC1_Pos001_S001	00-DWW4DJZ8faeD6UZf9SnZWK
0		Nucleus	0.000	1.000	Vesicles Paraspeckle	11	100000010	100000010	GFP-VOID DsRed2-PSPC1 8C-C-PSPC1 V2.00	0	50. DsRed2-PSPC1_Pos001_S001	00-DWW4DJZ8faeD6UZf9SnZWK
258		Nucleus	0.000	1.000	Vesicles Paraspeckle	12	100000011	100000011	GFP-VOID DsRed2-PSPC1 8C-C-PSPC1 V2.00	0	50. DsRed2-PSPC1_Pos001_S001	00-DWW4DJZ8faeD6UZf9SnZWK
134		Nucleus	0.000	1.000	Vesicles Paraspeckle	13	100000012	100000012	GFP-VOID DsRed2-PSPC1 8C-C-PSPC1 V2.00	0	50. DsRed2-PSPC1_Pos001_S001	00-DWW4DJZ8faeD6UZf9SnZWK
209		Nucleus	0.000	1.000	Vesicles Paraspeckle	14	100000013	100000013	GFP-VOID DsRed2-PSPC1 8C-C-PSPC1 V2.00	0	50. DsRed2-PSPC1_Pos001_S001	00-DWW4DJZ8faeD6UZf9SnZWK
77		Nucleus	0.000	1.000	Vesicles Paraspeckle	15	100000014	100000014	GFP-VOID DsRed2-PSPC1 8C-C-PSPC1 V2.00	0	50. DsRed2-PSPC1_Pos001_S001	00-DWW4DJZ8faeD6UZf9SnZWK
70		Nucleus	0.000	1.000	Vesicles Paraspeckle	16	100000015	100000000	GFP-VOID DsRed2-PSPC1 8C-C-PSPC1 V2.00	0	50. DsRed2-PSPC1_Pos002_S001	00-WQagW9F3dz5Hy7s7363Z9U
620		Nucleus	0.000	1.000	Vesicles Paraspeckle	18	100000016	100000001	GFP-VOID DsRed2-PSPC1 8C-C-PSPC1 V2.00	0	50. DsRed2-PSPC1_Pos002_S001	00-WQagW9F3dz5Hy7s7363Z9U
0		Nucleus	0.000	1.000	Vesicles Paraspeckle	19	100000017	100000002	GFP-VOID DsRed2-PSPC1 8C-C-PSPC1 V2.00	0	50. DsRed2-PSPC1_Pos002_S001	00-WQagW9F3dz5Hy7s7363Z9U
0		Nucleus	0.000	1.000	Vesicles Paraspeckle	20	100000018	100000003	GFP-VOID DsRed2-PSPC1 8C-C-PSPC1 V2.00	0	50. DsRed2-PSPC1_Pos002_S001	00-WQagW9F3dz5Hy7s7363Z9U
0		Nucleus	0.000	1.000	Vesicles Paraspeckle	21	100000019	100000004	GFP-VOID DsRed2-PSPC1 8C-C-PSPC1 V2.00	0	50. DsRed2-PSPC1_Pos002_S001	00-WQagW9F3dz5Hy7s7363Z9U
0		Nucleus	0.000	1.000	Vesicles Paraspeckle	22	100000020	100000005	GFP-VOID DsRed2-PSPC1 8C-C-PSPC1 V2.00	0	50. DsRed2-PSPC1_Pos002_S001	00-WQagW9F3dz5Hy7s7363Z9U
0		Nucleus	0.000	1.000	Vesicles Paraspeckle	23	100000021	100000006	GFP-VOID DsRed2-PSPC1 8C-C-PSPC1 V2.00	0	50. DsRed2-PSPC1_Pos002_S001	00-WQagW9F3dz5Hy7s7363Z9U
0		Nucleus	0.000	1.000	Vesicles Paraspeckle	24	100000022	100000007	GFP-VOID DsRed2-PSPC1 8C-C-PSPC1 V2.00	0	50. DsRed2-PSPC1_Pos002_S001	00-WQagW9F3dz5Hy7s7363Z9U
1		Nucleus	0.000	1.000	Vesicles Paraspeckle	25	100000023	100000008	GFP-VOID DsRed2-PSPC1 8C-C-PSPC1 V2.00	0	50. DsRed2-PSPC1_Pos002_S001	00-WQagW9F3dz5Hy7s7363Z9U
9		Nucleus	0.000	1.000	Vesicles Paraspeckle	26	100000024	100000009	GFP-VOID DsRed2-PSPC1 8C-C-PSPC1 V2.00	0	50. DsRed2-PSPC1_Pos002_S001	00-WQagW9F3dz5Hy7s7363Z9U
0		Nucleus	0.000	1.000	Vesicles Paraspeckle	27	100000025	100000000	GFP-VOID DsRed2-PSPC1 8C-C-PSPC1 V2.00	0	50. DsRed2-PSPC1_Pos003_S001	00-HRfzQzah3SjMTAW8PeECkk
0		Nucleus	0.000	1.000	Vesicles Paraspeckle	28	100000026	100000001	GFP-VOID DsRed2-PSPC1 8C-C-PSPC1 V2.00	0	50. DsRed2-PSPC1_Pos003_S001	00-HRfzQzah3SjMTAW8PeECkk
457		Nucleus	0.000	1.000	Vesicles Paraspeckle	29	100000027	100000002	GFP-VOID DsRed2-PSPC1 8C-C-PSPC1 V2.00	0	50. DsRed2-PSPC1_Pos003_S001	00-HRfzQzah3SjMTAW8PeECkk
0		Nucleus	0.000	1.000	Vesicles Paraspeckle	30	100000028	100000003	GFP-VOID DsRed2-PSPC1 8C-C-PSPC1 V2.00	0	50. DsRed2-PSPC1_Pos003_S001	00-HRfzQzah3SjMTAW8PeECkk
4		Nucleus	0.000	1.000	Vesicles Paraspeckle	31	100000029	100000004	GFP-VOID DsRed2-PSPC1 8C-C-PSPC1 V2.00	0	50. DsRed2-PSPC1_Pos003_S001	00-HRfzQzah3SjMTAW8PeECkk
1		Nucleus	0.000	1.000	Vesicles Paraspeckle	32	100000030	100000005	GFP-VOID DsRed2-PSPC1 8C-C-PSPC1 V2.00	0	50. DsRed2-PSPC1_Pos003_S001	00-HRfzQzah3SjMTAW8PeECkk
0		Nucleus	0.000	1.000	Vesicles Paraspeckle	33	100000031	100000006	GFP-VOID DsRed2-PSPC1 8C-C-PSPC1 V2.00	0	50. DsRed2-PSPC1_Pos003_S001	00-HRfzQzah3SjMTAW8PeECkk
56		Nucleus	0.000	1.000	Vesicles Paraspeckle	34	100000032	100000007	GFP-VOID DsRed2-PSPC1 8C-C-PSPC1 V2.00	0	50. DsRed2-PSPC1_Pos003_S001	00-HRfzQzah3SjMTAW8PeECkk
0		Nucleus	0.000	1.000	Vesicles Paraspeckle	35	100000033	100000008	GFP-VOID DsRed2-PSPC1 8C-C-PSPC1 V2.00	0	50. DsRed2-PSPC1_Pos003_S001	00-HRfzQzah3SjMTAW8PeECkk
0		Nucleus	0.000	1.000	Vesicles Paraspeckle	36	100000034	100000009	GFP-VOID DsRed2-PSPC1 8C-C-PSPC1 V2.00	0	50. DsRed2-PSPC1_Pos003_S001	00-HRfzQzah3SjMTAW8PeECkk
0		Nucleus	0.000	1.000	Vesicles Paraspeckle	37	100000035	100000010	GFP-VOID DsRed2-PSPC1 8C-C-PSPC1 V2.00	0	50. DsRed2-PSPC1_Pos003_S001	00-HRfzQzah3SjMTAW8PeECkk
0		Nucleus	0.000	1.000	Vesicles Paraspeckle	38	100000036	100000011	GFP-VOID DsRed2-PSPC1 8C-C-PSPC1 V2.00	0	50. DsRed2-PSPC1_Pos003_S001	00-HRfzQzah3SjMTAW8PeECkk
288		Nucleus	0.000	1.000	Vesicles Paraspeckle	39	100000037	100000000	GFP-VOID DsRed2-PSPC1 8C-C-PSPC1 V2.00	0	50. DsRed2-PSPC1_Pos004_S001	00-5geUyjhhtoUiz73PD63uzi
569		Nucleus	0.000	1.000	Vesicles Paraspeckle	40	100000038	100000001	GFP-VOID DsRed2-PSPC1 8C-C-PSPC1 V2.00	0	50. DsRed2-PSPC1_Pos004_S001	00-5geUyjhhtoUiz73PD63uzi
299		Nucleus	0.000	1.000	Vesicles Paraspeckle	42	100000039	100000002	GFP-VOID DsRed2-PSPC1 8C-C-PSPC1 V2.00	0	50. DsRed2-PSPC1_Pos004_S001	00-5geUyjhhtoUiz73PD63uzi
285		Nucleus	0.000	1.000	Vesicles Paraspeckle	43	100000040	100000003	GFP-VOID DsRed2-PSPC1 8C-C-PSPC1 V2.00	0	50. DsRed2-PSPC1_Pos004_S001	00-5geUyjhhtoUiz73PD63uzi
0		Nucleus	0.000	1.000	Vesicles Paraspeckle	44	100000041	100000004	GFP-VOID DsRed2-PSPC1 8C-C-PSPC1 V2.00	0	50. DsRed2-PSPC1_Pos004_S001	00-5geUyjhhtoUiz73PD63uzi
928		Nucleus	0.000	1.000	Vesicles Paraspeckle	45	100000042	100000005	GFP-VOID DsRed2-PSPC1 8C-C-PSPC1 V2.00	0	50. DsRed2-PSPC1_Pos004_S001	00-5geUyjhhtoUiz73PD63uzi
0		Nucleus	0.000	1.000	Vesicles Paraspeckle	46	100000043	100000006	GFP-VOID DsRed2-PSPC1 8C-C-PSPC1 V2.00	0	50. DsRed2-PSPC1_Pos004_S001	00-5geUyjhhtoUiz73PD63uzi
0		Nucleus	0.000	1.000	Vesicles Paraspeckle	47	100000044	100000007	GFP-VOID DsRed2-PSPC1 8C-C-PSPC1 V2.00	0	50. DsRed2-PSPC1_Pos004_S001	00-5geUyjhhtoUiz73PD63uzi
0		Nucleus	0.000	1.000	Vesicles Paraspeckle	48	100000045	100000008	GFP-VOID DsRed2-PSPC1 8C-C-PSPC1 V2.00	0	50. DsRed2-PSPC1_Pos004_S001	00-5geUyjhhtoUiz73PD63uzi
305		Nucleus	0.000	1.000	Vesicles Paraspeckle	49	100000046	100000009	GFP-VOID DsRed2-PSPC1 8C-C-PSPC1 V2.00	0	50. DsRed2-PSPC1_Pos004_S001	00-5geUyjhhtoUiz73PD63uzi
0		Nucleus	0.000	1.000	Vesicles Paraspeckle	50	100000047	100000010	GFP-VOID DsRed2-PSPC1 8C-C-PSPC1 V2.00	0	50. DsRed2-PSPC1_Pos004_S001	00-5geUyjhhtoUiz73PD63uzi
0		Nucleus	0.000	1.000	Vesicles Paraspeckle	51	100000048	100000011	GFP-VOID DsRed2-PSPC1 8C-C-PSPC1 V2.00	0	50. DsRed2-PSPC1_Pos004_S001	00-5geUyjhhtoUiz73PD63uzi
171		Nucleus	0.000	1.000	Vesicles Paraspeckle	52	100000049	100000012	GFP-VOID DsRed2-PSPC1 8C-C-PSPC1 V2.00	0	50. DsRed2-PSPC1_Pos004_S001	00-5geUyjhhtoUiz73PD63uzi
2		Nucleus	0.000	1.000	Vesicles Paraspeckle	53	100000050	100000013	GFP-VOID DsRed2-PSPC1 8C-C-PSPC1 V2.00	0	50. DsRed2-PSPC1_Pos004_S001	00-5geUyjhhtoUiz73PD63uzi
9		Nucleus	0.000	1.000	Vesicles Paraspeckle	54	100000051	100000014	GFP-VOID DsRed2-PSPC1 8C-C-PSPC1 V2.00	0	50. DsRed2-PSPC1_Pos004_S001	00-5geUyjhhtoUiz73PD63uzi
0		Nucleus	0.000	1.000	Vesicles Paraspeckle	55	100000052	100000015	GFP-VOID DsRed2-PSPC1 8C-C-PSPC1 V2.00	0	50. DsRed2-PSPC1_Pos004_S001	00-5geUyjhhtoUiz73PD63uzi
291		Nucleus	0.000	1.000	Vesicles Paraspeckle	56	100000053	100000016	GFP-VOID DsRed2-PSPC1 8C-C-PSPC1 V2.00	0	50. DsRed2-PSPC1_Pos004_S001	00-5geUyjhhtoUiz73PD63uzi
0		Nucleus	0.000	1.000	Vesicles Paraspeckle	57	100000054	100000017	GFP-VOID DsRed2-PSPC1 8C-C-PSPC1 V2.00	0	50. DsRed2-PSPC1_Pos004_S001	00-5geUyjhhtoUiz73PD63uzi
0		Nucleus	0.000	1.000	Vesicles Paraspeckle	58	100000055	100000000	GFP-VOID DsRed2-PSPC1 8C-C-PSPC1 V2.00	0	50. DsRed2-PSPC1_Pos005_S001	00-XbffFHBt5n3sjoZNSQaAgg
2		Nucleus	0.000	1.000	Vesicles Paraspeckle	59	100000056	100000001	GFP-VOID DsRed2-PSPC1 8C-C-PSPC1 V2.00	0	50. DsRed2-PSPC1_Pos005_S001	00-XbffFHBt5n3sjoZNSQaAgg
0		Nucleus	0.000	1.000	Vesicles Paraspeckle	60	100000057	100000002	GFP-VOID DsRed2-PSPC1 8C-C-PSPC1 V2.00	0	50. DsRed2-PSPC1_Pos005_S001	00-XbffFHBt5n3sjoZNSQaAgg
0		Nucleus	0.000	1.000	Vesicles Paraspeckle	62	100000058	100000003	GFP-VOID DsRed2-PSPC1 8C-C-PSPC1 V2.00	0	50. DsRed2-PSPC1_Pos005_S001	00-XbffFHBt5n3sjoZNSQaAgg
0		Nucleus	0.000	1.000	Vesicles Paraspeckle	63	100000059	100000004	GFP-VOID DsRed2-PSPC1 8C-C-PSPC1 V2.00	0	50. DsRed2-PSPC1_Pos005_S001	00-XbffFHBt5n3sjoZNSQaAgg
154		Nucleus	0.000	1.000	Vesicles Paraspeckle	65	100000060	100000005	GFP-VOID DsRed2-PSPC1 8C-C-PSPC1 V2.00	0	50. DsRed2-PSPC1_Pos005_S001	00-XbffFHBt5n3sjoZNSQaAgg
31		Nucleus	0.000	1.000	Vesicles Paraspeckle	66	100000061	100000006	GFP-VOID DsRed2-PSPC1 8C-C-PSPC1 V2.00	0	50. DsRed2-PSPC1_Pos005_S001	00-XbffFHBt5n3sjoZNSQaAgg
6		Nucleus	0.000	1.000	Vesicles Paraspeckle	67	100000062	100000007	GFP-VOID DsRed2-PSPC1 8C-C-PSPC1 V2.00	0	50. DsRed2-PSPC1_Pos005_S001	00-XbffFHBt5n3sjoZNSQaAgg
0		Nucleus	0.000	1.000	Vesicles Paraspeckle	68	100000063	100000008	GFP-VOID DsRed2-PSPC1 8C-C-PSPC1 V2.00	0	50. DsRed2-PSPC1_Pos005_S001	00-XbffFHBt5n3sjoZNSQaAgg
56		Nucleus	0.000	1.000	Vesicles Paraspeckle	69	100000064	100000009	GFP-VOID DsRed2-PSPC1 8C-C-PSPC1 V2.00	0	50. DsRed2-PSPC1_Pos005_S001	00-XbffFHBt5n3sjoZNSQaAgg
0		Nucleus	0.000	1.000	Vesicles Paraspeckle	70	100000065	100000010	GFP-VOID DsRed2-PSPC1 8C-C-PSPC1 V2.00	0	50. DsRed2-PSPC1_Pos005_S001	00-XbffFHBt5n3sjoZNSQaAgg
16		Nucleus	0.000	1.000	Vesicles Paraspeckle	71	100000066	100000011	GFP-VOID DsRed2-PSPC1 8C-C-PSPC1 V2.00	0	50. DsRed2-PSPC1_Pos005_S001	00-XbffFHBt5n3sjoZNSQaAgg
0		Nucleus	0.000	1.000	Vesicles Paraspeckle	72	100000067	100000012	GFP-VOID DsRed2-PSPC1 8C-C-PSPC1 V2.00	0	50. DsRed2-PSPC1_Pos005_S001	00-XbffFHBt5n3sjoZNSQaAgg
66		Nucleus	0.000	1.000	Vesicles Paraspeckle	73	100000068	100000013	GFP-VOID DsRed2-PSPC1 8C-C-PSPC1 V2.00	0	50. DsRed2-PSPC1_Pos005_S001	00-XbffFHBt5n3sjoZNSQaAgg
0		Nucleus	0.000	1.000	Vesicles Paraspeckle	74	100000069	100000014	GFP-VOID DsRed2-PSPC1 8C-C-PSPC1 V2.00	0	50. DsRed2-PSPC1_Pos005_S001	00-XbffFHBt5n3sjoZNSQaAgg
0		Nucleus	0.000	1.000	Vesicles Paraspeckle	75	100000070	100000015	GFP-VOID DsRed2-PSPC1 8C-C-PSPC1 V2.00	0	50. DsRed2-PSPC1_Pos005_S001	00-XbffFHBt5n3sjoZNSQaAgg
0		Nucleus	0.000	1.000	Vesicles Paraspeckle	76	100000071	100000016	GFP-VOID DsRed2-PSPC1 8C-C-PSPC1 V2.00	0	50. DsRed2-PSPC1_Pos005_S001	00-XbffFHBt5n3sjoZNSQaAgg
1		Nucleus	0.000	1.000	Vesicles Paraspeckle	77	100000072	100000017	GFP-VOID DsRed2-PSPC1 8C-C-PSPC1 V2.00	0	50. DsRed2-PSPC1_Pos005_S001	00-XbffFHBt5n3sjoZNSQaAgg
0		Nucleus	0.000	1.000	Vesicles Paraspeckle	78	100000073	100000018	GFP-VOID DsRed2-PSPC1 8C-C-PSPC1 V2.00	0	50. DsRed2-PSPC1_Pos005_S001	00-XbffFHBt5n3sjoZNSQaAgg
53		Nucleus	0.000	1.000	Vesicles Paraspeckle	80	100000074	100000000	GFP-VOID DsRed2-PSPC1 8C-C-PSPC1 V2.00	0	50. DsRed2-PSPC1_Pos006_S001	00-2GkETLHuyZpY9FbPuzn5Ek
292		Nucleus	0.000	1.000	Vesicles Paraspeckle	81	100000075	100000001	GFP-VOID DsRed2-PSPC1 8C-C-PSPC1 V2.00	0	50. DsRed2-PSPC1_Pos006_S001	00-2GkETLHuyZpY9FbPuzn5Ek
210		Nucleus	0.000	1.000	Vesicles Paraspeckle	82	100000076	100000002	GFP-VOID DsRed2-PSPC1 8C-C-PSPC1 V2.00	0	50. DsRed2-PSPC1_Pos006_S001	00-2GkETLHuyZpY9FbPuzn5Ek
45		Nucleus	0.000	1.000	Vesicles Paraspeckle	83	100000077	100000003	GFP-VOID DsRed2-PSPC1 8C-C-PSPC1 V2.00	0	50. DsRed2-PSPC1_Pos006_S001	00-2GkETLHuyZpY9FbPuzn5Ek
8		Nucleus	0.000	1.000	Vesicles Paraspeckle	84	100000078	100000004	GFP-VOID DsRed2-PSPC1 8C-C-PSPC1 V2.00	0	50. DsRed2-PSPC1_Pos006_S001	00-2GkETLHuyZpY9FbPuzn5Ek
23		Nucleus	0.000	1.000	Vesicles Paraspeckle	85	100000079	100000005	GFP-VOID DsRed2-PSPC1 8C-C-PSPC1 V2.00	0	50. DsRed2-PSPC1_Pos006_S001	00-2GkETLHuyZpY9FbPuzn5Ek
32		Nucleus	0.000	1.000	Vesicles Paraspeckle	86	100000080	100000006	GFP-VOID DsRed2-PSPC1 8C-C-PSPC1 V2.00	0	50. DsRed2-PSPC1_Pos006_S001	00-2GkETLHuyZpY9FbPuzn5Ek
0		Nucleus	0.000	1.000	Vesicles Paraspeckle	87	100000081	100000007	GFP-VOID DsRed2-PSPC1 8C-C-PSPC1 V2.00	0	50. DsRed2-PSPC1_Pos006_S001	00-2GkETLHuyZpY9FbPuzn5Ek
0		Nucleus	0.000	1.000	Vesicles Paraspeckle	88	100000082	100000008	GFP-VOID DsRed2-PSPC1 8C-C-PSPC1 V2.00	0	50. DsRed2-PSPC1_Pos006_S001	00-2GkETLHuyZpY9FbPuzn5Ek
0		Nucleus	0.000	1.000	Vesicles Paraspeckle	89	100000083	100000009	GFP-VOID DsRed2-PSPC1 8C-C-PSPC1 V2.00	0	50. DsRed2-PSPC1_Pos006_S001	00-2GkETLHuyZpY9FbPuzn5Ek
144		Nucleus	0.000	1.000	Vesicles Paraspeckle	90	100000084	100000010	GFP-VOID DsRed2-PSPC1 8C-C-PSPC1 V2.00	0	50. DsRed2-PSPC1_Pos006_S001	00-2GkETLHuyZpY9FbPuzn5Ek
0		Nucleus	0.000	1.000	Vesicles Paraspeckle	91	100000085	100000011	GFP-VOID DsRed2-PSPC1 8C-C-PSPC1 V2.00	0	50. DsRed2-PSPC1_Pos006_S001	00-2GkETLHuyZpY9FbPuzn5Ek
2		Nucleus	0.000	1.000	Vesicles Paraspeckle	92	100000086	100000012	GFP-VOID DsRed2-PSPC1 8C-C-PSPC1 V2.00	0	50. DsRed2-PSPC1_Pos006_S001	00-2GkETLHuyZpY9FbPuzn5Ek
0		Nucleus	0.000	1.000	Vesicles Paraspeckle	93	100000087	100000013	GFP-VOID DsRed2-PSPC1 8C-C-PSPC1 V2.00	0	50. DsRed2-PSPC1_Pos006_S001	00-2GkETLHuyZpY9FbPuzn5Ek
0		Nucleus	0.000	1.000	Vesicles Paraspeckle	94	100000088	100000014	GFP-VOID DsRed2-PSPC1 8C-C-PSPC1 V2.00	0	50. DsRed2-PSPC1_Pos006_S001	00-2GkETLHuyZpY9FbPuzn5Ek
1		Nucleus	0.000	1.000	Vesicles Paraspeckle	95	100000089	100000015	GFP-VOID DsRed2-PSPC1 8C-C-PSPC1 V2.00	0	50. DsRed2-PSPC1_Pos006_S001	00-2GkETLHuyZpY9FbPuzn5Ek
1		Nucleus	0.000	1.000	Vesicles Paraspeckle	96	100000090	100000016	GFP-VOID DsRed2-PSPC1 8C-C-PSPC1 V2.00	0	50. DsRed2-PSPC1_Pos006_S001	00-2GkETLHuyZpY9FbPuzn5Ek
0		Nucleus	0.000	1.000	Vesicles Paraspeckle	97	100000091	100000017	GFP-VOID DsRed2-PSPC1 8C-C-PSPC1 V2.00	0	50. DsRed2-PSPC1_Pos006_S001	00-2GkETLHuyZpY9FbPuzn5Ek
0		Nucleus	0.000	1.000	Vesicles Paraspeckle	98	100000092	100000018	GFP-VOID DsRed2-PSPC1 8C-C-PSPC1 V2.00	0	50. DsRed2-PSPC1_Pos006_S001	00-2GkETLHuyZpY9FbPuzn5Ek
45		Nucleus	0.000	1.000	Vesicles Paraspeckle	99	100000093	100000000	GFP-VOID DsRed2-PSPC1 8C-C-PSPC1 V2.00	0	50. DsRed2-PSPC1_Pos007_S001	00-nS5svmymoBP7nGM67EF8Rg
0		Nucleus	0.000	1.000	Vesicles Paraspeckle	100	100000094	100000001	GFP-VOID DsRed2-PSPC1 8C-C-PSPC1 V2.00	0	50. DsRed2-PSPC1_Pos007_S001	00-nS5svmymoBP7nGM67EF8Rg
0		Nucleus	0.000	1.000	Vesicles Paraspeckle	101	100000095	100000002	GFP-VOID DsRed2-PSPC1 8C-C-PSPC1 V2.00	0	50. DsRed2-PSPC1_Pos007_S001	00-nS5svmymoBP7nGM67EF8Rg
0		Nucleus	0.000	1.000	Vesicles Paraspeckle	102	100000096	100000003	GFP-VOID DsRed2-PSPC1 8C-C-PSPC1 V2.00	0	50. DsRed2-PSPC1_Pos007_S001	00-nS5svmymoBP7nGM67EF8Rg
0		Nucleus	0.000	1.000	Vesicles Paraspeckle	103	100000097	100000004	GFP-VOID DsRed2-PSPC1 8C-C-PSPC1 V2.00	0	50. DsRed2-PSPC1_Pos007_S001	00-nS5svmymoBP7nGM67EF8Rg
0		Nucleus	0.000	1.000	Vesicles Paraspeckle	104	100000098	100000005	GFP-VOID DsRed2-PSPC1 8C-C-PSPC1 V2.00	0	50. DsRed2-PSPC1_Pos007_S001	00-nS5svmymoBP7nGM67EF8Rg
0		Nucleus	0.000	1.000	Vesicles Paraspeckle	105	100000099	100000006	GFP-VOID DsRed2-PSPC1 8C-C-PSPC1 V2.00	0	50. DsRed2-PSPC1_Pos007_S001	00-nS5svmymoBP7nGM67EF8Rg
0		Nucleus	0.000	1.000	Vesicles Paraspeckle	106	100000100	100000007	GFP-VOID DsRed2-PSPC1 8C-C-PSPC1 V2.00	0	50. DsRed2-PSPC1_Pos007_S001	00-nS5svmymoBP7nGM67EF8Rg
0		Nucleus	0.000	1.000	Vesicles Paraspeckle	107	100000101	100000008	GFP-VOID DsRed2-PSPC1 8C-C-PSPC1 V2.00	0	50. DsRed2-PSPC1_Pos007_S001	00-nS5svmymoBP7nGM67EF8Rg
0		Nucleus	0.000	1.000	Vesicles Paraspeckle	108	100000102	100000009	GFP-VOID DsRed2-PSPC1 8C-C-PSPC1 V2.00	0	50. DsRed2-PSPC1_Pos007_S001	00-nS5svmymoBP7nGM67EF8Rg
0		Nucleus	0.000	1.000	Vesicles Paraspeckle	109	100000103	100000010	GFP-VOID DsRed2-PSPC1 8C-C-PSPC1 V2.00	0	50. DsRed2-PSPC1_Pos007_S001	00-nS5svmymoBP7nGM67EF8Rg
0		Nucleus	0.000	1.000	Vesicles Paraspeckle	110	100000104	100000011	GFP-VOID DsRed2-PSPC1 8C-C-PSPC1 V2.00	0	50. DsRed2-PSPC1_Pos007_S001	00-nS5svmymoBP7nGM67EF8Rg
0		Nucleus	0.000	1.000	Vesicles Paraspeckle	111	100000105	100000012	GFP-VOID DsRed2-PSPC1 8C-C-PSPC1 V2.00	0	50. DsRed2-PSPC1_Pos007_S001	00-nS5svmymoBP7nGM67EF8Rg
0		Nucleus	0.000	1.000	Vesicles Paraspeckle	112	100000106	100000013	GFP-VOID DsRed2-PSPC1 8C-C-PSPC1 V2.00	0	50. DsRed2-PSPC1_Pos007_S001	00-nS5svmymoBP7nGM67EF8Rg
0		Nucleus	0.000	1.000	Vesicles Paraspeckle	113	100000107	100000000	GFP-VOID DsRed2-PSPC1 8C-C-PSPC1 V2.00	0	50. DsRed2-PSPC1_Pos008_S001	00-E7vbA7PfgN4gPXFkayuNgJ
174		Nucleus	0.000	1.000	Vesicles Paraspeckle	115	100000108	100000001	GFP-VOID DsRed2-PSPC1 8C-C-PSPC1 V2.00	0	50. DsRed2-PSPC1_Pos008_S001	00-E7vbA7PfgN4gPXFkayuNgJ
0		Nucleus	0.000	1.000	Vesicles Paraspeckle	116	100000109	100000002	GFP-VOID DsRed2-PSPC1 8C-C-PSPC1 V2.00	0	50. DsRed2-PSPC1_Pos008_S001	00-E7vbA7PfgN4gPXFkayuNgJ
0		Nucleus	0.000	1.000	Vesicles Paraspeckle	118	100000110	100000003	GFP-VOID DsRed2-PSPC1 8C-C-PSPC1 V2.00	0	50. DsRed2-PSPC1_Pos008_S001	00-E7vbA7PfgN4gPXFkayuNgJ
212		Nucleus	0.000	1.000	Vesicles Paraspeckle	120	100000111	100000000	GFP-VOID DsRed2-PSPC1 8C-C-PSPC1 V2.00	0	50. DsRed2-PSPC1_Pos009_S001	00-MRU39mRUjZpvGh2vAgF5bc
4		Nucleus	0.000	1.000	Vesicles Paraspeckle	122	100000112	100000001	GFP-VOID DsRed2-PSPC1 8C-C-PSPC1 V2.00	0	50. DsRed2-PSPC1_Pos009_S001	00-MRU39mRUjZpvGh2vAgF5bc
0		Nucleus	0.000	1.000	Vesicles Paraspeckle	123	100000113	100000002	GFP-VOID DsRed2-PSPC1 8C-C-PSPC1 V2.00	0	50. DsRed2-PSPC1_Pos009_S001	00-MRU39mRUjZpvGh2vAgF5bc
0		Nucleus	0.000	1.000	Vesicles Paraspeckle	124	100000114	100000003	GFP-VOID DsRed2-PSPC1 8C-C-PSPC1 V2.00	0	50. DsRed2-PSPC1_Pos009_S001	00-MRU39mRUjZpvGh2vAgF5bc
0		Nucleus	0.000	1.000	Vesicles Paraspeckle	125	100000115	100000004	GFP-VOID DsRed2-PSPC1 8C-C-PSPC1 V2.00	0	50. DsRed2-PSPC1_Pos009_S001	00-MRU39mRUjZpvGh2vAgF5bc
476		Nucleus	0.000	1.000	Vesicles Paraspeckle	126	100000116	100000005	GFP-VOID DsRed2-PSPC1 8C-C-PSPC1 V2.00	0	50. DsRed2-PSPC1_Pos009_S001	00-MRU39mRUjZpvGh2vAgF5bc
237		Nucleus	0.000	1.000	Vesicles Paraspeckle	127	100000117	100000006	GFP-VOID DsRed2-PSPC1 8C-C-PSPC1 V2.00	0	50. DsRed2-PSPC1_Pos009_S001	00-MRU39mRUjZpvGh2vAgF5bc
0		Nucleus	0.000	1.000	Vesicles Paraspeckle	128	100000118	100000007	GFP-VOID DsRed2-PSPC1 8C-C-PSPC1 V2.00	0	50. DsRed2-PSPC1_Pos009_S001	00-MRU39mRUjZpvGh2vAgF5bc
0		Nucleus	0.000	1.000	Vesicles Paraspeckle	129	100000119	100000008	GFP-VOID DsRed2-PSPC1 8C-C-PSPC1 V2.00	0	50. DsRed2-PSPC1_Pos009_S001	00-MRU39mRUjZpvGh2vAgF5bc
0		Nucleus	0.000	1.000	Vesicles Paraspeckle	130	100000120	100000009	GFP-VOID DsRed2-PSPC1 8C-C-PSPC1 V2.00	0	50. DsRed2-PSPC1_Pos009_S001	00-MRU39mRUjZpvGh2vAgF5bc
1		Nucleus	0.000	1.000	Vesicles Paraspeckle	131	100000121	100000010	GFP-VOID DsRed2-PSPC1 8C-C-PSPC1 V2.00	0	50. DsRed2-PSPC1_Pos009_S001	00-MRU39mRUjZpvGh2vAgF5bc
402		Nucleus	0.000	1.000	Vesicles Paraspeckle	132	100000122	100000000	GFP-VOID DsRed2-PSPC1 8C-C-PSPC1 V2.00	0	50. DsRed2-PSPC1_Pos010_S001	00-Kbwei2n8VZuVQWXWb3xNDY
0		Nucleus	0.000	1.000	Vesicles Paraspeckle	133	100000123	100000001	GFP-VOID DsRed2-PSPC1 8C-C-PSPC1 V2.00	0	50. DsRed2-PSPC1_Pos010_S001	00-Kbwei2n8VZuVQWXWb3xNDY
741		Nucleus	0.000	1.000	Vesicles Paraspeckle	134	100000124	100000002	GFP-VOID DsRed2-PSPC1 8C-C-PSPC1 V2.00	0	50. DsRed2-PSPC1_Pos010_S001	00-Kbwei2n8VZuVQWXWb3xNDY
775		Nucleus	0.000	1.000	Vesicles Paraspeckle	135	100000125	100000003	GFP-VOID DsRed2-PSPC1 8C-C-PSPC1 V2.00	0	50. DsRed2-PSPC1_Pos010_S001	00-Kbwei2n8VZuVQWXWb3xNDY
0		Nucleus	0.000	1.000	Vesicles Paraspeckle	136	100000126	100000004	GFP-VOID DsRed2-PSPC1 8C-C-PSPC1 V2.00	0	50. DsRed2-PSPC1_Pos010_S001	00-Kbwei2n8VZuVQWXWb3xNDY
0		Nucleus	0.000	1.000	Vesicles Paraspeckle	137	100000127	100000005	GFP-VOID DsRed2-PSPC1 8C-C-PSPC1 V2.00	0	50. DsRed2-PSPC1_Pos010_S001	00-Kbwei2n8VZuVQWXWb3xNDY
3		Nucleus	0.000	1.000	Vesicles Paraspeckle	138	100000128	100000006	GFP-VOID DsRed2-PSPC1 8C-C-PSPC1 V2.00	0	50. DsRed2-PSPC1_Pos010_S001	00-Kbwei2n8VZuVQWXWb3xNDY
1		Nucleus	0.000	1.000	Vesicles Paraspeckle	139	100000129	100000007	GFP-VOID DsRed2-PSPC1 8C-C-PSPC1 V2.00	0	50. DsRed2-PSPC1_Pos010_S001	00-Kbwei2n8VZuVQWXWb3xNDY
6		Nucleus	0.000	1.000	Vesicles Paraspeckle	140	100000130	100000008	GFP-VOID DsRed2-PSPC1 8C-C-PSPC1 V2.00	0	50. DsRed2-PSPC1_Pos010_S001	00-Kbwei2n8VZuVQWXWb3xNDY
7		Nucleus	0.000	1.000	Vesicles Paraspeckle	141	100000131	100000009	GFP-VOID DsRed2-PSPC1 8C-C-PSPC1 V2.00	0	50. DsRed2-PSPC1_Pos010_S001	00-Kbwei2n8VZuVQWXWb3xNDY
64		Nucleus	0.000	1.000	Vesicles Paraspeckle	142	100000132	100000010	GFP-VOID DsRed2-PSPC1 8C-C-PSPC1 V2.00	0	50. DsRed2-PSPC1_Pos010_S001	00-Kbwei2n8VZuVQWXWb3xNDY
70		Nucleus	0.000	1.000	Vesicles Paraspeckle	143	100000133	100000011	GFP-VOID DsRed2-PSPC1 8C-C-PSPC1 V2.00	0	50. DsRed2-PSPC1_Pos010_S001	00-Kbwei2n8VZuVQWXWb3xNDY
23		Nucleus	0.000	1.000	Vesicles Paraspeckle	144	100000134	100000012	GFP-VOID DsRed2-PSPC1 8C-C-PSPC1 V2.00	0	50. DsRed2-PSPC1_Pos010_S001	00-Kbwei2n8VZuVQWXWb3xNDY
0		Nucleus	0.000	1.000	Vesicles Paraspeckle	145	100000135	100000013	GFP-VOID DsRed2-PSPC1 8C-C-PSPC1 V2.00	0	50. DsRed2-PSPC1_Pos010_S001	00-Kbwei2n8VZuVQWXWb3xNDY
0		Nucleus	0.000	1.000	Vesicles Paraspeckle	146	100000136	100000014	GFP-VOID DsRed2-PSPC1 8C-C-PSPC1 V2.00	0	50. DsRed2-PSPC1_Pos010_S001	00-Kbwei2n8VZuVQWXWb3xNDY
12		Nucleus	0.000	1.000	Vesicles Paraspeckle	147	100000137	100000015	GFP-VOID DsRed2-PSPC1 8C-C-PSPC1 V2.00	0	50. DsRed2-PSPC1_Pos010_S001	00-Kbwei2n8VZuVQWXWb3xNDY
0		Nucleus	0.000	1.000	Vesicles Paraspeckle	148	100000138	100000000	GFP-VOID DsRed2-PSPC1 8C-C-PSPC1 V2.00	0	50. DsRed2-PSPC1_Pos011_S001	00-6XXYqg7CQhkUvrgiJbtbjM
0		Nucleus	0.000	1.000	Vesicles Paraspeckle	149	100000139	100000001	GFP-VOID DsRed2-PSPC1 8C-C-PSPC1 V2.00	0	50. DsRed2-PSPC1_Pos011_S001	00-6XXYqg7CQhkUvrgiJbtbjM
2		Nucleus	0.000	1.000	Vesicles Paraspeckle	150	100000140	100000002	GFP-VOID DsRed2-PSPC1 8C-C-PSPC1 V2.00	0	50. DsRed2-PSPC1_Pos011_S001	00-6XXYqg7CQhkUvrgiJbtbjM
0		Nucleus	0.000	1.000	Vesicles Paraspeckle	152	100000141	100000003	GFP-VOID DsRed2-PSPC1 8C-C-PSPC1 V2.00	0	50. DsRed2-PSPC1_Pos011_S001	00-6XXYqg7CQhkUvrgiJbtbjM
0		Nucleus	0.000	1.000	Vesicles Paraspeckle	153	100000142	100000004	GFP-VOID DsRed2-PSPC1 8C-C-PSPC1 V2.00	0	50. DsRed2-PSPC1_Pos011_S001	00-6XXYqg7CQhkUvrgiJbtbjM
0		Nucleus	0.000	1.000	Vesicles Paraspeckle	154	100000143	100000005	GFP-VOID DsRed2-PSPC1 8C-C-PSPC1 V2.00	0	50. DsRed2-PSPC1_Pos011_S001	00-6XXYqg7CQhkUvrgiJbtbjM
0		Nucleus	0.000	1.000	Vesicles Paraspeckle	155	100000144	100000006	GFP-VOID DsRed2-PSPC1 8C-C-PSPC1 V2.00	0	50. DsRed2-PSPC1_Pos011_S001	00-6XXYqg7CQhkUvrgiJbtbjM
422		Nucleus	0.000	1.000	Vesicles Paraspeckle	156	100000145	100000000	GFP-VOID DsRed2-PSPC1 8C-C-PSPC1 V2.00	0	50. DsRed2-PSPC1_Pos012_S001	00-cpdgo8KjUAikRkxysggALn
304		Nucleus	0.000	1.000	Vesicles Paraspeckle	157	100000146	100000001	GFP-VOID DsRed2-PSPC1 8C-C-PSPC1 V2.00	0	50. DsRed2-PSPC1_Pos012_S001	00-cpdgo8KjUAikRkxysggALn
0		Nucleus	0.000	1.000	Vesicles Paraspeckle	158	100000147	100000002	GFP-VOID DsRed2-PSPC1 8C-C-PSPC1 V2.00	0	50. DsRed2-PSPC1_Pos012_S001	00-cpdgo8KjUAikRkxysggALn
11		Nucleus	0.000	1.000	Vesicles Paraspeckle	159	100000148	100000003	GFP-VOID DsRed2-PSPC1 8C-C-PSPC1 V2.00	0	50. DsRed2-PSPC1_Pos012_S001	00-cpdgo8KjUAikRkxysggALn
3		Nucleus	0.000	1.000	Vesicles Paraspeckle	160	100000149	100000004	GFP-VOID DsRed2-PSPC1 8C-C-PSPC1 V2.00	0	50. DsRed2-PSPC1_Pos012_S001	00-cpdgo8KjUAikRkxysggALn
0		Nucleus	0.000	1.000	Vesicles Paraspeckle	161	100000150	100000005	GFP-VOID DsRed2-PSPC1 8C-C-PSPC1 V2.00	0	50. DsRed2-PSPC1_Pos012_S001	00-cpdgo8KjUAikRkxysggALn
0		Nucleus	0.000	1.000	Vesicles Paraspeckle	162	100000151	100000006	GFP-VOID DsRed2-PSPC1 8C-C-PSPC1 V2.00	0	50. DsRed2-PSPC1_Pos012_S001	00-cpdgo8KjUAikRkxysggALn
0		Nucleus	0.000	1.000	Vesicles Paraspeckle	163	100000152	100000007	GFP-VOID DsRed2-PSPC1 8C-C-PSPC1 V2.00	0	50. DsRed2-PSPC1_Pos012_S001	00-cpdgo8KjUAikRkxysggALn
317		Nucleus	0.000	1.000	Vesicles Paraspeckle	164	100000153	100000008	GFP-VOID DsRed2-PSPC1 8C-C-PSPC1 V2.00	0	50. DsRed2-PSPC1_Pos012_S001	00-cpdgo8KjUAikRkxysggALn
2		Nucleus	0.000	1.000	Vesicles Paraspeckle	165	100000154	100000009	GFP-VOID DsRed2-PSPC1 8C-C-PSPC1 V2.00	0	50. DsRed2-PSPC1_Pos012_S001	00-cpdgo8KjUAikRkxysggALn
0		Nucleus	0.000	1.000	Vesicles Paraspeckle	166	100000155	100000010	GFP-VOID DsRed2-PSPC1 8C-C-PSPC1 V2.00	0	50. DsRed2-PSPC1_Pos012_S001	00-cpdgo8KjUAikRkxysggALn
0		Nucleus	0.000	1.000	Vesicles Paraspeckle	167	100000156	100000011	GFP-VOID DsRed2-PSPC1 8C-C-PSPC1 V2.00	0	50. DsRed2-PSPC1_Pos012_S001	00-cpdgo8KjUAikRkxysggALn
0		Nucleus	0.000	1.000	Vesicles Paraspeckle	168	100000157	100000012	GFP-VOID DsRed2-PSPC1 8C-C-PSPC1 V2.00	0	50. DsRed2-PSPC1_Pos012_S001	00-cpdgo8KjUAikRkxysggALn
182		Nucleus	0.000	1.000	Vesicles Paraspeckle	169	100000158	100000013	GFP-VOID DsRed2-PSPC1 8C-C-PSPC1 V2.00	0	50. DsRed2-PSPC1_Pos012_S001	00-cpdgo8KjUAikRkxysggALn
0		Nucleus	0.000	1.000	Vesicles Paraspeckle	170	100000159	100000014	GFP-VOID DsRed2-PSPC1 8C-C-PSPC1 V2.00	0	50. DsRed2-PSPC1_Pos012_S001	00-cpdgo8KjUAikRkxysggALn
0		Nucleus	0.000	1.000	Vesicles Paraspeckle	171	100000160	100000015	GFP-VOID DsRed2-PSPC1 8C-C-PSPC1 V2.00	0	50. DsRed2-PSPC1_Pos012_S001	00-cpdgo8KjUAikRkxysggALn
0		Nucleus	0.000	1.000	Vesicles Paraspeckle	172	100000161	100000016	GFP-VOID DsRed2-PSPC1 8C-C-PSPC1 V2.00	0	50. DsRed2-PSPC1_Pos012_S001	00-cpdgo8KjUAikRkxysggALn
0		Nucleus	0.000	1.000	Vesicles Paraspeckle	173	100000162	100000017	GFP-VOID DsRed2-PSPC1 8C-C-PSPC1 V2.00	0	50. DsRed2-PSPC1_Pos012_S001	00-cpdgo8KjUAikRkxysggALn
0		Nucleus	0.000	1.000	Vesicles Paraspeckle	174	100000163	100000018	GFP-VOID DsRed2-PSPC1 8C-C-PSPC1 V2.00	0	50. DsRed2-PSPC1_Pos012_S001	00-cpdgo8KjUAikRkxysggALn
0		Nucleus	0.000	1.000	Vesicles Paraspeckle	175	100000164	100000019	GFP-VOID DsRed2-PSPC1 8C-C-PSPC1 V2.00	0	50. DsRed2-PSPC1_Pos012_S001	00-cpdgo8KjUAikRkxysggALn
0		Nucleus	0.000	1.000	Vesicles Paraspeckle	176	100000165	100000020	GFP-VOID DsRed2-PSPC1 8C-C-PSPC1 V2.00	0	50. DsRed2-PSPC1_Pos012_S001	00-cpdgo8KjUAikRkxysggALn
16		Nucleus	0.000	1.000	Vesicles Paraspeckle	177	100000166	100000021	GFP-VOID DsRed2-PSPC1 8C-C-PSPC1 V2.00	0	50. DsRed2-PSPC1_Pos012_S001	00-cpdgo8KjUAikRkxysggALn
139		Nucleus	0.000	1.000	Vesicles Paraspeckle	178	100000167	100000000	GFP-VOID DsRed2-PSPC1 8C-C-PSPC1 V2.00	0	50. DsRed2-PSPC1_Pos013_S001	00-gBWB59MdgRWPqB4jtnRDng
0		Nucleus	0.000	1.000	Vesicles Paraspeckle	179	100000168	100000001	GFP-VOID DsRed2-PSPC1 8C-C-PSPC1 V2.00	0	50. DsRed2-PSPC1_Pos013_S001	00-gBWB59MdgRWPqB4jtnRDng
0		Nucleus	0.000	1.000	Vesicles Paraspeckle	180	100000169	100000002	GFP-VOID DsRed2-PSPC1 8C-C-PSPC1 V2.00	0	50. DsRed2-PSPC1_Pos013_S001	00-gBWB59MdgRWPqB4jtnRDng
0		Nucleus	0.000	1.000	Vesicles Paraspeckle	181	100000170	100000003	GFP-VOID DsRed2-PSPC1 8C-C-PSPC1 V2.00	0	50. DsRed2-PSPC1_Pos013_S001	00-gBWB59MdgRWPqB4jtnRDng
0		Nucleus	0.000	1.000	Vesicles Paraspeckle	182	100000171	100000004	GFP-VOID DsRed2-PSPC1 8C-C-PSPC1 V2.00	0	50. DsRed2-PSPC1_Pos013_S001	00-gBWB59MdgRWPqB4jtnRDng
0		Nucleus	0.000	1.000	Vesicles Paraspeckle	183	100000172	100000005	GFP-VOID DsRed2-PSPC1 8C-C-PSPC1 V2.00	0	50. DsRed2-PSPC1_Pos013_S001	00-gBWB59MdgRWPqB4jtnRDng
0		Nucleus	0.000	1.000	Vesicles Paraspeckle	184	100000173	100000006	GFP-VOID DsRed2-PSPC1 8C-C-PSPC1 V2.00	0	50. DsRed2-PSPC1_Pos013_S001	00-gBWB59MdgRWPqB4jtnRDng
0		Nucleus	0.000	1.000	Vesicles Paraspeckle	192	100000174	100000000	GFP-VOID DsRed2-PSPC1 8C-C-PSPC1 V2.00	0	50. DsRed2-PSPC1_Pos014_S001	00-gkmMLoQR4e53mTpFeGr346
12		Nucleus	0.000	1.000	Vesicles Paraspeckle	193	100000175	100000001	GFP-VOID DsRed2-PSPC1 8C-C-PSPC1 V2.00	0	50. DsRed2-PSPC1_Pos014_S001	00-gkmMLoQR4e53mTpFeGr346
1		Nucleus	0.000	1.000	Vesicles Paraspeckle	194	100000176	100000002	GFP-VOID DsRed2-PSPC1 8C-C-PSPC1 V2.00	0	50. DsRed2-PSPC1_Pos014_S001	00-gkmMLoQR4e53mTpFeGr346
0		Nucleus	0.000	1.000	Vesicles Paraspeckle	195	100000177	100000003	GFP-VOID DsRed2-PSPC1 8C-C-PSPC1 V2.00	0	50. DsRed2-PSPC1_Pos014_S001	00-gkmMLoQR4e53mTpFeGr346
0		Nucleus	0.000	1.000	Vesicles Paraspeckle	196	100000178	100000004	GFP-VOID DsRed2-PSPC1 8C-C-PSPC1 V2.00	0	50. DsRed2-PSPC1_Pos014_S001	00-gkmMLoQR4e53mTpFeGr346
0		Nucleus	0.000	1.000	Vesicles Paraspeckle	197	100000179	100000005	GFP-VOID DsRed2-PSPC1 8C-C-PSPC1 V2.00	0	50. DsRed2-PSPC1_Pos014_S001	00-gkmMLoQR4e53mTpFeGr346
0		Nucleus	0.000	1.000	Vesicles Paraspeckle	198	100000180	100000006	GFP-VOID DsRed2-PSPC1 8C-C-PSPC1 V2.00	0	50. DsRed2-PSPC1_Pos014_S001	00-gkmMLoQR4e53mTpFeGr346
4		Nucleus	0.000	1.000	Vesicles Paraspeckle	199	100000181	100000007	GFP-VOID DsRed2-PSPC1 8C-C-PSPC1 V2.00	0	50. DsRed2-PSPC1_Pos014_S001	00-gkmMLoQR4e53mTpFeGr346
0		Nucleus	0.000	1.000	Vesicles Paraspeckle	200	100000182	100000008	GFP-VOID DsRed2-PSPC1 8C-C-PSPC1 V2.00	0	50. DsRed2-PSPC1_Pos014_S001	00-gkmMLoQR4e53mTpFeGr346
0		Nucleus	0.000	1.000	Vesicles Paraspeckle	201	100000183	100000009	GFP-VOID DsRed2-PSPC1 8C-C-PSPC1 V2.00	0	50. DsRed2-PSPC1_Pos014_S001	00-gkmMLoQR4e53mTpFeGr346
270		Nucleus	0.000	1.000	Vesicles Paraspeckle	203	100000184	100000000	GFP-VOID DsRed2-PSPC1 8C-C-PSPC1 V2.00	0	50. DsRed2-PSPC1_Pos016_S001	00-pjtWitLXu5Gq35XPG4Q7QU
0		Nucleus	0.000	1.000	Vesicles Paraspeckle	204	100000185	100000001	GFP-VOID DsRed2-PSPC1 8C-C-PSPC1 V2.00	0	50. DsRed2-PSPC1_Pos016_S001	00-pjtWitLXu5Gq35XPG4Q7QU
0		Nucleus	0.000	1.000	Vesicles Paraspeckle	205	100000186	100000002	GFP-VOID DsRed2-PSPC1 8C-C-PSPC1 V2.00	0	50. DsRed2-PSPC1_Pos016_S001	00-pjtWitLXu5Gq35XPG4Q7QU
13		Nucleus	0.000	1.000	Vesicles Paraspeckle	206	100000187	100000003	GFP-VOID DsRed2-PSPC1 8C-C-PSPC1 V2.00	0	50. DsRed2-PSPC1_Pos016_S001	00-pjtWitLXu5Gq35XPG4Q7QU
246		Nucleus	0.000	1.000	Vesicles Paraspeckle	208	100000188	100000004	GFP-VOID DsRed2-PSPC1 8C-C-PSPC1 V2.00	0	50. DsRed2-PSPC1_Pos016_S001	00-pjtWitLXu5Gq35XPG4Q7QU
0		Nucleus	0.000	1.000	Vesicles Paraspeckle	209	100000189	100000005	GFP-VOID DsRed2-PSPC1 8C-C-PSPC1 V2.00	0	50. DsRed2-PSPC1_Pos016_S001	00-pjtWitLXu5Gq35XPG4Q7QU
9		Nucleus	0.000	1.000	Vesicles Paraspeckle	211	100000190	100000000	GFP-VOID DsRed2-PSPC1 8C-C-PSPC1 V2.00	0	50. DsRed2-PSPC1_Pos017_S001	00-Q39k32UEVZ2Lt7PBDRH4pe
4		Nucleus	0.000	1.000	Vesicles Paraspeckle	212	100000191	100000001	GFP-VOID DsRed2-PSPC1 8C-C-PSPC1 V2.00	0	50. DsRed2-PSPC1_Pos017_S001	00-Q39k32UEVZ2Lt7PBDRH4pe
103		Nucleus	0.000	1.000	Vesicles Paraspeckle	213	100000192	100000002	GFP-VOID DsRed2-PSPC1 8C-C-PSPC1 V2.00	0	50. DsRed2-PSPC1_Pos017_S001	00-Q39k32UEVZ2Lt7PBDRH4pe
0		Nucleus	0.000	1.000	Vesicles Paraspeckle	214	100000193	100000003	GFP-VOID DsRed2-PSPC1 8C-C-PSPC1 V2.00	0	50. DsRed2-PSPC1_Pos017_S001	00-Q39k32UEVZ2Lt7PBDRH4pe
1		Nucleus	0.000	1.000	Vesicles Paraspeckle	215	100000194	100000000	GFP-VOID DsRed2-PSPC1 8C-C-PSPC1 V2.00	0	50. DsRed2-PSPC1_Pos018_S001	00-utejB8Bn8dYAuAuWLCjohR
267		Nucleus	0.000	1.000	Vesicles Paraspeckle	216	100000195	100000001	GFP-VOID DsRed2-PSPC1 8C-C-PSPC1 V2.00	0	50. DsRed2-PSPC1_Pos018_S001	00-utejB8Bn8dYAuAuWLCjohR
5		Nucleus	0.000	1.000	Vesicles Paraspeckle	217	100000196	100000002	GFP-VOID DsRed2-PSPC1 8C-C-PSPC1 V2.00	0	50. DsRed2-PSPC1_Pos018_S001	00-utejB8Bn8dYAuAuWLCjohR
46		Nucleus	0.000	1.000	Vesicles Paraspeckle	218	100000197	100000003	GFP-VOID DsRed2-PSPC1 8C-C-PSPC1 V2.00	0	50. DsRed2-PSPC1_Pos018_S001	00-utejB8Bn8dYAuAuWLCjohR
45		Nucleus	0.000	1.000	Vesicles Paraspeckle	219	100000198	100000004	GFP-VOID DsRed2-PSPC1 8C-C-PSPC1 V2.00	0	50. DsRed2-PSPC1_Pos018_S001	00-utejB8Bn8dYAuAuWLCjohR
2		Nucleus	0.000	1.000	Vesicles Paraspeckle	221	100000199	100000005	GFP-VOID DsRed2-PSPC1 8C-C-PSPC1 V2.00	0	50. DsRed2-PSPC1_Pos018_S001	00-utejB8Bn8dYAuAuWLCjohR
0		Nucleus	0.000	1.000	Vesicles Paraspeckle	222	100000200	100000006	GFP-VOID DsRed2-PSPC1 8C-C-PSPC1 V2.00	0	50. DsRed2-PSPC1_Pos018_S001	00-utejB8Bn8dYAuAuWLCjohR
67		Nucleus	0.000	1.000	Vesicles Paraspeckle	224	100000201	100000007	GFP-VOID DsRed2-PSPC1 8C-C-PSPC1 V2.00	0	50. DsRed2-PSPC1_Pos018_S001	00-utejB8Bn8dYAuAuWLCjohR
5		Nucleus	0.000	1.000	Vesicles Paraspeckle	225	100000202	100000008	GFP-VOID DsRed2-PSPC1 8C-C-PSPC1 V2.00	0	50. DsRed2-PSPC1_Pos018_S001	00-utejB8Bn8dYAuAuWLCjohR
170		Nucleus	0.000	1.000	Vesicles Paraspeckle	226	100000203	100000009	GFP-VOID DsRed2-PSPC1 8C-C-PSPC1 V2.00	0	50. DsRed2-PSPC1_Pos018_S001	00-utejB8Bn8dYAuAuWLCjohR
0		Nucleus	0.000	1.000	Vesicles Paraspeckle	227	100000204	100000010	GFP-VOID DsRed2-PSPC1 8C-C-PSPC1 V2.00	0	50. DsRed2-PSPC1_Pos018_S001	00-utejB8Bn8dYAuAuWLCjohR
0		Nucleus	0.000	1.000	Vesicles Paraspeckle	228	100000205	100000011	GFP-VOID DsRed2-PSPC1 8C-C-PSPC1 V2.00	0	50. DsRed2-PSPC1_Pos018_S001	00-utejB8Bn8dYAuAuWLCjohR
0		Nucleus	0.000	1.000	Vesicles Paraspeckle	229	100000206	100000012	GFP-VOID DsRed2-PSPC1 8C-C-PSPC1 V2.00	0	50. DsRed2-PSPC1_Pos018_S001	00-utejB8Bn8dYAuAuWLCjohR
0		Nucleus	0.000	1.000	Vesicles Paraspeckle	230	100000207	100000013	GFP-VOID DsRed2-PSPC1 8C-C-PSPC1 V2.00	0	50. DsRed2-PSPC1_Pos018_S001	00-utejB8Bn8dYAuAuWLCjohR
189		Nucleus	0.000	1.000	Vesicles Paraspeckle	231	100000208	100000014	GFP-VOID DsRed2-PSPC1 8C-C-PSPC1 V2.00	0	50. DsRed2-PSPC1_Pos018_S001	00-utejB8Bn8dYAuAuWLCjohR
227		Nucleus	0.000	1.000	Vesicles Paraspeckle	232	100000209	100000015	GFP-VOID DsRed2-PSPC1 8C-C-PSPC1 V2.00	0	50. DsRed2-PSPC1_Pos018_S001	00-utejB8Bn8dYAuAuWLCjohR
0		Nucleus	0.000	1.000	Vesicles Paraspeckle	233	100000210	100000000	GFP-VOID DsRed2-PSPC1 8C-C-PSPC1 V2.00	0	50. DsRed2-PSPC1_Pos019_S001	00-Z2zYARWvm3ARubqAZfUJiT
0		Nucleus	0.000	1.000	Vesicles Paraspeckle	234	100000211	100000001	GFP-VOID DsRed2-PSPC1 8C-C-PSPC1 V2.00	0	50. DsRed2-PSPC1_Pos019_S001	00-Z2zYARWvm3ARubqAZfUJiT
0		Nucleus	0.000	1.000	Vesicles Paraspeckle	235	100000212	100000002	GFP-VOID DsRed2-PSPC1 8C-C-PSPC1 V2.00	0	50. DsRed2-PSPC1_Pos019_S001	00-Z2zYARWvm3ARubqAZfUJiT
0		Nucleus	0.000	1.000	Vesicles Paraspeckle	236	100000213	100000003	GFP-VOID DsRed2-PSPC1 8C-C-PSPC1 V2.00	0	50. DsRed2-PSPC1_Pos019_S001	00-Z2zYARWvm3ARubqAZfUJiT
0		Nucleus	0.000	1.000	Vesicles Paraspeckle	237	100000214	100000004	GFP-VOID DsRed2-PSPC1 8C-C-PSPC1 V2.00	0	50. DsRed2-PSPC1_Pos019_S001	00-Z2zYARWvm3ARubqAZfUJiT
0		Nucleus	0.000	1.000	Vesicles Paraspeckle	238	100000215	100000005	GFP-VOID DsRed2-PSPC1 8C-C-PSPC1 V2.00	0	50. DsRed2-PSPC1_Pos019_S001	00-Z2zYARWvm3ARubqAZfUJiT
11		Nucleus	0.000	1.000	Vesicles Paraspeckle	239	100000216	100000006	GFP-VOID DsRed2-PSPC1 8C-C-PSPC1 V2.00	0	50. DsRed2-PSPC1_Pos019_S001	00-Z2zYARWvm3ARubqAZfUJiT
0		Nucleus	0.000	1.000	Vesicles Paraspeckle	240	100000217	100000007	GFP-VOID DsRed2-PSPC1 8C-C-PSPC1 V2.00	0	50. DsRed2-PSPC1_Pos019_S001	00-Z2zYARWvm3ARubqAZfUJiT
0		Nucleus	0.000	1.000	Vesicles Paraspeckle	241	100000218	100000008	GFP-VOID DsRed2-PSPC1 8C-C-PSPC1 V2.00	0	50. DsRed2-PSPC1_Pos019_S001	00-Z2zYARWvm3ARubqAZfUJiT
0		Nucleus	0.000	1.000	Vesicles Paraspeckle	242	100000219	100000009	GFP-VOID DsRed2-PSPC1 8C-C-PSPC1 V2.00	0	50. DsRed2-PSPC1_Pos019_S001	00-Z2zYARWvm3ARubqAZfUJiT
0		Nucleus	0.000	1.000	Vesicles Paraspeckle	243	100000220	100000010	GFP-VOID DsRed2-PSPC1 8C-C-PSPC1 V2.00	0	50. DsRed2-PSPC1_Pos019_S001	00-Z2zYARWvm3ARubqAZfUJiT
68		Nucleus	0.000	1.000	Vesicles Paraspeckle	244	100000221	100000011	GFP-VOID DsRed2-PSPC1 8C-C-PSPC1 V2.00	0	50. DsRed2-PSPC1_Pos019_S001	00-Z2zYARWvm3ARubqAZfUJiT
0		Nucleus	0.000	1.000	Vesicles Paraspeckle	245	100000222	100000012	GFP-VOID DsRed2-PSPC1 8C-C-PSPC1 V2.00	0	50. DsRed2-PSPC1_Pos019_S001	00-Z2zYARWvm3ARubqAZfUJiT
0		Nucleus	0.000	1.000	Vesicles Paraspeckle	246	100000223	100000013	GFP-VOID DsRed2-PSPC1 8C-C-PSPC1 V2.00	0	50. DsRed2-PSPC1_Pos019_S001	00-Z2zYARWvm3ARubqAZfUJiT
66		Nucleus	0.000	1.000	Vesicles Paraspeckle	247	100000224	100000014	GFP-VOID DsRed2-PSPC1 8C-C-PSPC1 V2.00	0	50. DsRed2-PSPC1_Pos019_S001	00-Z2zYARWvm3ARubqAZfUJiT
97		Nucleus	0.000	1.000	Vesicles Paraspeckle	248	100000225	100000015	GFP-VOID DsRed2-PSPC1 8C-C-PSPC1 V2.00	0	50. DsRed2-PSPC1_Pos019_S001	00-Z2zYARWvm3ARubqAZfUJiT
0		Nucleus	0.000	1.000	Vesicles Paraspeckle	249	100000226	100000016	GFP-VOID DsRed2-PSPC1 8C-C-PSPC1 V2.00	0	50. DsRed2-PSPC1_Pos019_S001	00-Z2zYARWvm3ARubqAZfUJiT
0		Nucleus	0.000	1.000	Vesicles Paraspeckle	250	100000227	100000017	GFP-VOID DsRed2-PSPC1 8C-C-PSPC1 V2.00	0	50. DsRed2-PSPC1_Pos019_S001	00-Z2zYARWvm3ARubqAZfUJiT
9		Nucleus	0.000	1.000	Vesicles Paraspeckle	251	100000228	100000000	GFP-VOID DsRed2-PSPC1 8C-C-PSPC1 V2.00	0	50. DsRed2-PSPC1_Pos020_S001	00-hxgVcUBSciq2QqRRtWYbp4
0		Nucleus	0.000	1.000	Vesicles Paraspeckle	252	100000229	100000001	GFP-VOID DsRed2-PSPC1 8C-C-PSPC1 V2.00	0	50. DsRed2-PSPC1_Pos020_S001	00-hxgVcUBSciq2QqRRtWYbp4
311		Nucleus	0.000	1.000	Vesicles Paraspeckle	253	100000230	100000002	GFP-VOID DsRed2-PSPC1 8C-C-PSPC1 V2.00	0	50. DsRed2-PSPC1_Pos020_S001	00-hxgVcUBSciq2QqRRtWYbp4
0		Nucleus	0.000	1.000	Vesicles Paraspeckle	254	100000231	100000003	GFP-VOID DsRed2-PSPC1 8C-C-PSPC1 V2.00	0	50. DsRed2-PSPC1_Pos020_S001	00-hxgVcUBSciq2QqRRtWYbp4
14		Nucleus	0.000	1.000	Vesicles Paraspeckle	255	100000232	100000004	GFP-VOID DsRed2-PSPC1 8C-C-PSPC1 V2.00	0	50. DsRed2-PSPC1_Pos020_S001	00-hxgVcUBSciq2QqRRtWYbp4
0		Nucleus	0.000	1.000	Vesicles Paraspeckle	256	100000233	100000005	GFP-VOID DsRed2-PSPC1 8C-C-PSPC1 V2.00	0	50. DsRed2-PSPC1_Pos020_S001	00-hxgVcUBSciq2QqRRtWYbp4
1		Nucleus	0.000	1.000	Vesicles Paraspeckle	257	100000234	100000006	GFP-VOID DsRed2-PSPC1 8C-C-PSPC1 V2.00	0	50. DsRed2-PSPC1_Pos020_S001	00-hxgVcUBSciq2QqRRtWYbp4
0		Nucleus	0.000	1.000	Vesicles Paraspeckle	258	100000235	100000007	GFP-VOID DsRed2-PSPC1 8C-C-PSPC1 V2.00	0	50. DsRed2-PSPC1_Pos020_S001	00-hxgVcUBSciq2QqRRtWYbp4
115		Nucleus	0.000	1.000	Vesicles Paraspeckle	261	100000236	100000000	GFP-VOID DsRed2-PSPC1 8C-C-PSPC1 V2.00	0	50. DsRed2-PSPC1_Pos021_S001	00-nk8ejLGrQw4R9joZuc78Wk
0		Nucleus	0.000	1.000	Vesicles Paraspeckle	264	100000237	100000001	GFP-VOID DsRed2-PSPC1 8C-C-PSPC1 V2.00	0	50. DsRed2-PSPC1_Pos021_S001	00-nk8ejLGrQw4R9joZuc78Wk
16		Nucleus	0.000	1.000	Vesicles Paraspeckle	265	100000238	100000002	GFP-VOID DsRed2-PSPC1 8C-C-PSPC1 V2.00	0	50. DsRed2-PSPC1_Pos021_S001	00-nk8ejLGrQw4R9joZuc78Wk
0		Nucleus	0.000	1.000	Vesicles Paraspeckle	266	100000239	100000003	GFP-VOID DsRed2-PSPC1 8C-C-PSPC1 V2.00	0	50. DsRed2-PSPC1_Pos021_S001	00-nk8ejLGrQw4R9joZuc78Wk
7		Nucleus	0.000	1.000	Vesicles Paraspeckle	267	100000240	100000004	GFP-VOID DsRed2-PSPC1 8C-C-PSPC1 V2.00	0	50. DsRed2-PSPC1_Pos021_S001	00-nk8ejLGrQw4R9joZuc78Wk
0		Nucleus	0.000	1.000	Vesicles Paraspeckle	268	100000241	100000005	GFP-VOID DsRed2-PSPC1 8C-C-PSPC1 V2.00	0	50. DsRed2-PSPC1_Pos021_S001	00-nk8ejLGrQw4R9joZuc78Wk
0		Nucleus	0.000	1.000	Vesicles Paraspeckle	269	100000242	100000000	GFP-VOID DsRed2-PSPC1 8C-C-PSPC1 V2.00	0	50. DsRed2-PSPC1_Pos022_S001	00-tjVE5cBZNyoVRkYvxXp3f8
197		Nucleus	0.000	1.000	Vesicles Paraspeckle	270	100000243	100000001	GFP-VOID DsRed2-PSPC1 8C-C-PSPC1 V2.00	0	50. DsRed2-PSPC1_Pos022_S001	00-tjVE5cBZNyoVRkYvxXp3f8
0		Nucleus	0.000	1.000	Vesicles Paraspeckle	271	100000244	100000002	GFP-VOID DsRed2-PSPC1 8C-C-PSPC1 V2.00	0	50. DsRed2-PSPC1_Pos022_S001	00-tjVE5cBZNyoVRkYvxXp3f8
49		Nucleus	0.000	1.000	Vesicles Paraspeckle	273	100000245	100000003	GFP-VOID DsRed2-PSPC1 8C-C-PSPC1 V2.00	0	50. DsRed2-PSPC1_Pos022_S001	00-tjVE5cBZNyoVRkYvxXp3f8
0		Nucleus	0.000	1.000	Vesicles Paraspeckle	276	100000246	100000004	GFP-VOID DsRed2-PSPC1 8C-C-PSPC1 V2.00	0	50. DsRed2-PSPC1_Pos022_S001	00-tjVE5cBZNyoVRkYvxXp3f8
0		Nucleus	0.000	1.000	Vesicles Paraspeckle	277	100000247	100000005	GFP-VOID DsRed2-PSPC1 8C-C-PSPC1 V2.00	0	50. DsRed2-PSPC1_Pos022_S001	00-tjVE5cBZNyoVRkYvxXp3f8
0		Nucleus	0.000	1.000	Vesicles Paraspeckle	278	100000248	100000006	GFP-VOID DsRed2-PSPC1 8C-C-PSPC1 V2.00	0	50. DsRed2-PSPC1_Pos022_S001	00-tjVE5cBZNyoVRkYvxXp3f8
13		Nucleus	0.000	1.000	Vesicles Paraspeckle	280	100000249	100000007	GFP-VOID DsRed2-PSPC1 8C-C-PSPC1 V2.00	0	50. DsRed2-PSPC1_Pos022_S001	00-tjVE5cBZNyoVRkYvxXp3f8
0		Nucleus	0.000	1.000	Vesicles Paraspeckle	281	100000250	100000008	GFP-VOID DsRed2-PSPC1 8C-C-PSPC1 V2.00	0	50. DsRed2-PSPC1_Pos022_S001	00-tjVE5cBZNyoVRkYvxXp3f8
0		Nucleus	0.000	1.000	Vesicles Paraspeckle	282	100000251	100000009	GFP-VOID DsRed2-PSPC1 8C-C-PSPC1 V2.00	0	50. DsRed2-PSPC1_Pos022_S001	00-tjVE5cBZNyoVRkYvxXp3f8
0		Nucleus	0.000	1.000	Vesicles Paraspeckle	283	100000252	100000010	GFP-VOID DsRed2-PSPC1 8C-C-PSPC1 V2.00	0	50. DsRed2-PSPC1_Pos022_S001	00-tjVE5cBZNyoVRkYvxXp3f8
0		Nucleus	0.000	1.000	Vesicles Paraspeckle	284	100000253	100000011	GFP-VOID DsRed2-PSPC1 8C-C-PSPC1 V2.00	0	50. DsRed2-PSPC1_Pos022_S001	00-tjVE5cBZNyoVRkYvxXp3f8
0		Nucleus	0.000	1.000	Vesicles Paraspeckle	286	100000254	100000000	GFP-VOID DsRed2-PSPC1 8C-C-PSPC1 V2.00	0	50. DsRed2-PSPC1_Pos023_S001	00-7f5LRdXauEd527TFsSCPx9
0		Nucleus	0.000	1.000	Vesicles Paraspeckle	289	100000255	100000001	GFP-VOID DsRed2-PSPC1 8C-C-PSPC1 V2.00	0	50. DsRed2-PSPC1_Pos023_S001	00-7f5LRdXauEd527TFsSCPx9
0		Nucleus	0.000	1.000	Vesicles Paraspeckle	290	100000256	100000000	GFP-VOID DsRed2-PSPC1 8C-C-PSPC1 V2.00	0	50. DsRed2-PSPC1_Pos024_S001	00-gddG4dvTZS49z8NUUPTqcf
135		Nucleus	0.000	1.000	Vesicles Paraspeckle	291	100000257	100000001	GFP-VOID DsRed2-PSPC1 8C-C-PSPC1 V2.00	0	50. DsRed2-PSPC1_Pos024_S001	00-gddG4dvTZS49z8NUUPTqcf
246		Nucleus	0.000	1.000	Vesicles Paraspeckle	292	100000258	100000002	GFP-VOID DsRed2-PSPC1 8C-C-PSPC1 V2.00	0	50. DsRed2-PSPC1_Pos024_S001	00-gddG4dvTZS49z8NUUPTqcf
131		Nucleus	0.000	1.000	Vesicles Paraspeckle	293	100000259	100000003	GFP-VOID DsRed2-PSPC1 8C-C-PSPC1 V2.00	0	50. DsRed2-PSPC1_Pos024_S001	00-gddG4dvTZS49z8NUUPTqcf
22		Nucleus	0.000	1.000	Vesicles Paraspeckle	294	100000260	100000004	GFP-VOID DsRed2-PSPC1 8C-C-PSPC1 V2.00	0	50. DsRed2-PSPC1_Pos024_S001	00-gddG4dvTZS49z8NUUPTqcf
367		Nucleus	0.000	1.000	Vesicles Paraspeckle	295	100000261	100000005	GFP-VOID DsRed2-PSPC1 8C-C-PSPC1 V2.00	0	50. DsRed2-PSPC1_Pos024_S001	00-gddG4dvTZS49z8NUUPTqcf
82		Nucleus	0.000	1.000	Vesicles Paraspeckle	296	100000262	100000006	GFP-VOID DsRed2-PSPC1 8C-C-PSPC1 V2.00	0	50. DsRed2-PSPC1_Pos024_S001	00-gddG4dvTZS49z8NUUPTqcf
2		Nucleus	0.000	1.000	Vesicles Paraspeckle	297	100000263	100000000	GFP-VOID DsRed2-PSPC1 8C-C-PSPC1 V2.00	0	50. DsRed2-PSPC1_Pos025_S001	00-DsCwSRem2LaGrt2hNyrFuA
57		Nucleus	0.000	1.000	Vesicles Paraspeckle	298	100000264	100000001	GFP-VOID DsRed2-PSPC1 8C-C-PSPC1 V2.00	0	50. DsRed2-PSPC1_Pos025_S001	00-DsCwSRem2LaGrt2hNyrFuA
364		Nucleus	0.000	1.000	Vesicles Paraspeckle	299	100000265	100000002	GFP-VOID DsRed2-PSPC1 8C-C-PSPC1 V2.00	0	50. DsRed2-PSPC1_Pos025_S001	00-DsCwSRem2LaGrt2hNyrFuA
273		Nucleus	0.000	1.000	Vesicles Paraspeckle	300	100000266	100000003	GFP-VOID DsRed2-PSPC1 8C-C-PSPC1 V2.00	0	50. DsRed2-PSPC1_Pos025_S001	00-DsCwSRem2LaGrt2hNyrFuA
97		Nucleus	0.000	1.000	Vesicles Paraspeckle	301	100000267	100000004	GFP-VOID DsRed2-PSPC1 8C-C-PSPC1 V2.00	0	50. DsRed2-PSPC1_Pos025_S001	00-DsCwSRem2LaGrt2hNyrFuA
2		Nucleus	0.000	1.000	Vesicles Paraspeckle	302	100000268	100000005	GFP-VOID DsRed2-PSPC1 8C-C-PSPC1 V2.00	0	50. DsRed2-PSPC1_Pos025_S001	00-DsCwSRem2LaGrt2hNyrFuA
199		Nucleus	0.000	1.000	Vesicles Paraspeckle	303	100000269	100000006	GFP-VOID DsRed2-PSPC1 8C-C-PSPC1 V2.00	0	50. DsRed2-PSPC1_Pos025_S001	00-DsCwSRem2LaGrt2hNyrFuA
11		Nucleus	0.000	1.000	Vesicles Paraspeckle	304	100000270	100000007	GFP-VOID DsRed2-PSPC1 8C-C-PSPC1 V2.00	0	50. DsRed2-PSPC1_Pos025_S001	00-DsCwSRem2LaGrt2hNyrFuA
0		Nucleus	0.000	1.000	Vesicles Paraspeckle	305	100000271	100000008	GFP-VOID DsRed2-PSPC1 8C-C-PSPC1 V2.00	0	50. DsRed2-PSPC1_Pos025_S001	00-DsCwSRem2LaGrt2hNyrFuA
1		Nucleus	0.000	1.000	Vesicles Paraspeckle	306	100000272	100000009	GFP-VOID DsRed2-PSPC1 8C-C-PSPC1 V2.00	0	50. DsRed2-PSPC1_Pos025_S001	00-DsCwSRem2LaGrt2hNyrFuA
0		Nucleus	0.000	1.000	Vesicles Paraspeckle	307	100000273	100000010	GFP-VOID DsRed2-PSPC1 8C-C-PSPC1 V2.00	0	50. DsRed2-PSPC1_Pos025_S001	00-DsCwSRem2LaGrt2hNyrFuA
27		Nucleus	0.000	1.000	Vesicles Paraspeckle	308	100000274	100000011	GFP-VOID DsRed2-PSPC1 8C-C-PSPC1 V2.00	0	50. DsRed2-PSPC1_Pos025_S001	00-DsCwSRem2LaGrt2hNyrFuA
3		Nucleus	0.000	1.000	Vesicles Paraspeckle	309	100000275	100000012	GFP-VOID DsRed2-PSPC1 8C-C-PSPC1 V2.00	0	50. DsRed2-PSPC1_Pos025_S001	00-DsCwSRem2LaGrt2hNyrFuA
1		Nucleus	0.000	1.000	Vesicles Paraspeckle	310	100000276	100000013	GFP-VOID DsRed2-PSPC1 8C-C-PSPC1 V2.00	0	50. DsRed2-PSPC1_Pos025_S001	00-DsCwSRem2LaGrt2hNyrFuA
0		Nucleus	0.000	1.000	Vesicles Paraspeckle	311	100000277	100000014	GFP-VOID DsRed2-PSPC1 8C-C-PSPC1 V2.00	0	50. DsRed2-PSPC1_Pos025_S001	00-DsCwSRem2LaGrt2hNyrFuA
41		Nucleus	0.000	1.000	Vesicles Paraspeckle	312	100000278	100000015	GFP-VOID DsRed2-PSPC1 8C-C-PSPC1 V2.00	0	50. DsRed2-PSPC1_Pos025_S001	00-DsCwSRem2LaGrt2hNyrFuA
0		Nucleus	0.000	1.000	Vesicles Paraspeckle	313	100000279	100000016	GFP-VOID DsRed2-PSPC1 8C-C-PSPC1 V2.00	0	50. DsRed2-PSPC1_Pos025_S001	00-DsCwSRem2LaGrt2hNyrFuA
0		Nucleus	0.000	1.000	Vesicles Paraspeckle	314	100000280	100000017	GFP-VOID DsRed2-PSPC1 8C-C-PSPC1 V2.00	0	50. DsRed2-PSPC1_Pos025_S001	00-DsCwSRem2LaGrt2hNyrFuA
61		Nucleus	0.000	1.000	Vesicles Paraspeckle	315	100000281	100000018	GFP-VOID DsRed2-PSPC1 8C-C-PSPC1 V2.00	0	50. DsRed2-PSPC1_Pos025_S001	00-DsCwSRem2LaGrt2hNyrFuA
131		Nucleus	0.000	1.000	Vesicles Paraspeckle	316	100000282	100000019	GFP-VOID DsRed2-PSPC1 8C-C-PSPC1 V2.00	0	50. DsRed2-PSPC1_Pos025_S001	00-DsCwSRem2LaGrt2hNyrFuA
0		Nucleus	0.000	1.000	Vesicles Paraspeckle	317	100000283	100000000	GFP-VOID DsRed2-PSPC1 8C-C-PSPC1 V2.00	0	50. DsRed2-PSPC1_Pos026_S001	00-Ud8jBSzysVTrn3CFs3K36E
23		Nucleus	0.000	1.000	Vesicles Paraspeckle	318	100000284	100000001	GFP-VOID DsRed2-PSPC1 8C-C-PSPC1 V2.00	0	50. DsRed2-PSPC1_Pos026_S001	00-Ud8jBSzysVTrn3CFs3K36E
21		Nucleus	0.000	1.000	Vesicles Paraspeckle	319	100000285	100000002	GFP-VOID DsRed2-PSPC1 8C-C-PSPC1 V2.00	0	50. DsRed2-PSPC1_Pos026_S001	00-Ud8jBSzysVTrn3CFs3K36E
2		Nucleus	0.000	1.000	Vesicles Paraspeckle	320	100000286	100000003	GFP-VOID DsRed2-PSPC1 8C-C-PSPC1 V2.00	0	50. DsRed2-PSPC1_Pos026_S001	00-Ud8jBSzysVTrn3CFs3K36E
0		Nucleus	0.000	1.000	Vesicles Paraspeckle	321	100000287	100000004	GFP-VOID DsRed2-PSPC1 8C-C-PSPC1 V2.00	0	50. DsRed2-PSPC1_Pos026_S001	00-Ud8jBSzysVTrn3CFs3K36E
0		Nucleus	0.000	1.000	Vesicles Paraspeckle	322	100000288	100000005	GFP-VOID DsRed2-PSPC1 8C-C-PSPC1 V2.00	0	50. DsRed2-PSPC1_Pos026_S001	00-Ud8jBSzysVTrn3CFs3K36E
0		Nucleus	0.000	1.000	Vesicles Paraspeckle	323	100000289	100000006	GFP-VOID DsRed2-PSPC1 8C-C-PSPC1 V2.00	0	50. DsRed2-PSPC1_Pos026_S001	00-Ud8jBSzysVTrn3CFs3K36E
0		Nucleus	0.000	1.000	Vesicles Paraspeckle	324	100000290	100000007	GFP-VOID DsRed2-PSPC1 8C-C-PSPC1 V2.00	0	50. DsRed2-PSPC1_Pos026_S001	00-Ud8jBSzysVTrn3CFs3K36E
1		Nucleus	0.000	1.000	Vesicles Paraspeckle	325	100000291	100000008	GFP-VOID DsRed2-PSPC1 8C-C-PSPC1 V2.00	0	50. DsRed2-PSPC1_Pos026_S001	00-Ud8jBSzysVTrn3CFs3K36E
0		Nucleus	0.000	1.000	Vesicles Paraspeckle	326	100000292	100000009	GFP-VOID DsRed2-PSPC1 8C-C-PSPC1 V2.00	0	50. DsRed2-PSPC1_Pos026_S001	00-Ud8jBSzysVTrn3CFs3K36E
0		Nucleus	0.000	1.000	Vesicles Paraspeckle	327	100000293	100000010	GFP-VOID DsRed2-PSPC1 8C-C-PSPC1 V2.00	0	50. DsRed2-PSPC1_Pos026_S001	00-Ud8jBSzysVTrn3CFs3K36E
362		Nucleus	0.000	1.000	Vesicles Paraspeckle	328	100000294	100000011	GFP-VOID DsRed2-PSPC1 8C-C-PSPC1 V2.00	0	50. DsRed2-PSPC1_Pos026_S001	00-Ud8jBSzysVTrn3CFs3K36E
229		Nucleus	0.000	1.000	Vesicles Paraspeckle	329	100000295	100000012	GFP-VOID DsRed2-PSPC1 8C-C-PSPC1 V2.00	0	50. DsRed2-PSPC1_Pos026_S001	00-Ud8jBSzysVTrn3CFs3K36E
0		Nucleus	0.000	1.000	Vesicles Paraspeckle	331	100000296	100000000	GFP-VOID DsRed2-PSPC1 8C-C-PSPC1 V2.00	0	50. DsRed2-PSPC1_Pos027_S001	00-B6WSzEKdh46aeUCgWc2fJ8
8		Nucleus	0.000	1.000	Vesicles Paraspeckle	332	100000297	100000001	GFP-VOID DsRed2-PSPC1 8C-C-PSPC1 V2.00	0	50. DsRed2-PSPC1_Pos027_S001	00-B6WSzEKdh46aeUCgWc2fJ8
0		Nucleus	0.000	1.000	Vesicles Paraspeckle	333	100000298	100000002	GFP-VOID DsRed2-PSPC1 8C-C-PSPC1 V2.00	0	50. DsRed2-PSPC1_Pos027_S001	00-B6WSzEKdh46aeUCgWc2fJ8
5		Nucleus	0.000	1.000	Vesicles Paraspeckle	334	100000299	100000003	GFP-VOID DsRed2-PSPC1 8C-C-PSPC1 V2.00	0	50. DsRed2-PSPC1_Pos027_S001	00-B6WSzEKdh46aeUCgWc2fJ8
13		Nucleus	0.000	1.000	Vesicles Paraspeckle	335	100000300	100000004	GFP-VOID DsRed2-PSPC1 8C-C-PSPC1 V2.00	0	50. DsRed2-PSPC1_Pos027_S001	00-B6WSzEKdh46aeUCgWc2fJ8
0		Nucleus	0.000	1.000	Vesicles Paraspeckle	336	100000301	100000005	GFP-VOID DsRed2-PSPC1 8C-C-PSPC1 V2.00	0	50. DsRed2-PSPC1_Pos027_S001	00-B6WSzEKdh46aeUCgWc2fJ8
0		Nucleus	0.000	1.000	Vesicles Paraspeckle	337	100000302	100000006	GFP-VOID DsRed2-PSPC1 8C-C-PSPC1 V2.00	0	50. DsRed2-PSPC1_Pos027_S001	00-B6WSzEKdh46aeUCgWc2fJ8
0		Nucleus	0.000	1.000	Vesicles Paraspeckle	339	100000303	100000007	GFP-VOID DsRed2-PSPC1 8C-C-PSPC1 V2.00	0	50. DsRed2-PSPC1_Pos027_S001	00-B6WSzEKdh46aeUCgWc2fJ8
6		Nucleus	0.000	1.000	Vesicles Paraspeckle	340	100000304	100000008	GFP-VOID DsRed2-PSPC1 8C-C-PSPC1 V2.00	0	50. DsRed2-PSPC1_Pos027_S001	00-B6WSzEKdh46aeUCgWc2fJ8
0		Nucleus	0.000	1.000	Vesicles Paraspeckle	341	100000305	100000009	GFP-VOID DsRed2-PSPC1 8C-C-PSPC1 V2.00	0	50. DsRed2-PSPC1_Pos027_S001	00-B6WSzEKdh46aeUCgWc2fJ8
0		Nucleus	0.000	1.000	Vesicles Paraspeckle	342	100000306	100000010	GFP-VOID DsRed2-PSPC1 8C-C-PSPC1 V2.00	0	50. DsRed2-PSPC1_Pos027_S001	00-B6WSzEKdh46aeUCgWc2fJ8
0		Nucleus	0.000	1.000	Vesicles Paraspeckle	343	100000307	100000011	GFP-VOID DsRed2-PSPC1 8C-C-PSPC1 V2.00	0	50. DsRed2-PSPC1_Pos027_S001	00-B6WSzEKdh46aeUCgWc2fJ8
0		Nucleus	0.000	1.000	Vesicles Paraspeckle	344	100000308	100000012	GFP-VOID DsRed2-PSPC1 8C-C-PSPC1 V2.00	0	50. DsRed2-PSPC1_Pos027_S001	00-B6WSzEKdh46aeUCgWc2fJ8
0		Nucleus	0.000	1.000	Vesicles Paraspeckle	345	100000309	100000000	GFP-VOID DsRed2-PSPC1 8C-C-PSPC1 V2.00	0	50. DsRed2-PSPC1_Pos028_S001	00-tiBkihJirXZAq99CaEbNBo
3		Nucleus	0.000	1.000	Vesicles Paraspeckle	346	100000310	100000001	GFP-VOID DsRed2-PSPC1 8C-C-PSPC1 V2.00	0	50. DsRed2-PSPC1_Pos028_S001	00-tiBkihJirXZAq99CaEbNBo
0		Nucleus	0.000	1.000	Vesicles Paraspeckle	347	100000311	100000002	GFP-VOID DsRed2-PSPC1 8C-C-PSPC1 V2.00	0	50. DsRed2-PSPC1_Pos028_S001	00-tiBkihJirXZAq99CaEbNBo
0		Nucleus	0.000	1.000	Vesicles Paraspeckle	348	100000312	100000003	GFP-VOID DsRed2-PSPC1 8C-C-PSPC1 V2.00	0	50. DsRed2-PSPC1_Pos028_S001	00-tiBkihJirXZAq99CaEbNBo
0		Nucleus	0.000	1.000	Vesicles Paraspeckle	349	100000313	100000004	GFP-VOID DsRed2-PSPC1 8C-C-PSPC1 V2.00	0	50. DsRed2-PSPC1_Pos028_S001	00-tiBkihJirXZAq99CaEbNBo
0		Nucleus	0.000	1.000	Vesicles Paraspeckle	350	100000314	100000005	GFP-VOID DsRed2-PSPC1 8C-C-PSPC1 V2.00	0	50. DsRed2-PSPC1_Pos028_S001	00-tiBkihJirXZAq99CaEbNBo
38		Nucleus	0.000	1.000	Vesicles Paraspeckle	351	100000315	100000006	GFP-VOID DsRed2-PSPC1 8C-C-PSPC1 V2.00	0	50. DsRed2-PSPC1_Pos028_S001	00-tiBkihJirXZAq99CaEbNBo
0		Nucleus	0.000	1.000	Vesicles Paraspeckle	353	100000316	100000007	GFP-VOID DsRed2-PSPC1 8C-C-PSPC1 V2.00	0	50. DsRed2-PSPC1_Pos028_S001	00-tiBkihJirXZAq99CaEbNBo
0		Nucleus	0.000	1.000	Vesicles Paraspeckle	354	100000317	100000008	GFP-VOID DsRed2-PSPC1 8C-C-PSPC1 V2.00	0	50. DsRed2-PSPC1_Pos028_S001	00-tiBkihJirXZAq99CaEbNBo
0		Nucleus	0.000	1.000	Vesicles Paraspeckle	355	100000318	100000009	GFP-VOID DsRed2-PSPC1 8C-C-PSPC1 V2.00	0	50. DsRed2-PSPC1_Pos028_S001	00-tiBkihJirXZAq99CaEbNBo
0		Nucleus	0.000	1.000	Vesicles Paraspeckle	356	100000319	100000010	GFP-VOID DsRed2-PSPC1 8C-C-PSPC1 V2.00	0	50. DsRed2-PSPC1_Pos028_S001	00-tiBkihJirXZAq99CaEbNBo
0		Nucleus	0.000	1.000	Vesicles Paraspeckle	357	100000320	100000011	GFP-VOID DsRed2-PSPC1 8C-C-PSPC1 V2.00	0	50. DsRed2-PSPC1_Pos028_S001	00-tiBkihJirXZAq99CaEbNBo
0		Nucleus	0.000	1.000	Vesicles Paraspeckle	358	100000321	100000012	GFP-VOID DsRed2-PSPC1 8C-C-PSPC1 V2.00	0	50. DsRed2-PSPC1_Pos028_S001	00-tiBkihJirXZAq99CaEbNBo
0		Nucleus	0.000	1.000	Vesicles Paraspeckle	359	100000322	100000013	GFP-VOID DsRed2-PSPC1 8C-C-PSPC1 V2.00	0	50. DsRed2-PSPC1_Pos028_S001	00-tiBkihJirXZAq99CaEbNBo
0		Nucleus	0.000	1.000	Vesicles Paraspeckle	360	100000323	100000014	GFP-VOID DsRed2-PSPC1 8C-C-PSPC1 V2.00	0	50. DsRed2-PSPC1_Pos028_S001	00-tiBkihJirXZAq99CaEbNBo
46		Nucleus	0.000	1.000	Vesicles Paraspeckle	361	100000324	100000015	GFP-VOID DsRed2-PSPC1 8C-C-PSPC1 V2.00	0	50. DsRed2-PSPC1_Pos028_S001	00-tiBkihJirXZAq99CaEbNBo
0		Nucleus	0.000	1.000	Vesicles Paraspeckle	362	100000325	100000016	GFP-VOID DsRed2-PSPC1 8C-C-PSPC1 V2.00	0	50. DsRed2-PSPC1_Pos028_S001	00-tiBkihJirXZAq99CaEbNBo
6		Nucleus	0.000	1.000	Vesicles Paraspeckle	363	100000326	100000017	GFP-VOID DsRed2-PSPC1 8C-C-PSPC1 V2.00	0	50. DsRed2-PSPC1_Pos028_S001	00-tiBkihJirXZAq99CaEbNBo
3		Nucleus	0.000	1.000	Vesicles Paraspeckle	364	100000327	100000018	GFP-VOID DsRed2-PSPC1 8C-C-PSPC1 V2.00	0	50. DsRed2-PSPC1_Pos028_S001	00-tiBkihJirXZAq99CaEbNBo
0		Nucleus	0.000	1.000	Vesicles Paraspeckle	365	100000328	100000019	GFP-VOID DsRed2-PSPC1 8C-C-PSPC1 V2.00	0	50. DsRed2-PSPC1_Pos028_S001	00-tiBkihJirXZAq99CaEbNBo
0		Nucleus	0.000	1.000	Vesicles Paraspeckle	366	100000329	100000020	GFP-VOID DsRed2-PSPC1 8C-C-PSPC1 V2.00	0	50. DsRed2-PSPC1_Pos028_S001	00-tiBkihJirXZAq99CaEbNBo
0		Nucleus	0.000	1.000	Vesicles Paraspeckle	367	100000330	100000021	GFP-VOID DsRed2-PSPC1 8C-C-PSPC1 V2.00	0	50. DsRed2-PSPC1_Pos028_S001	00-tiBkihJirXZAq99CaEbNBo
0		Nucleus	0.000	1.000	Vesicles Paraspeckle	368	100000331	100000022	GFP-VOID DsRed2-PSPC1 8C-C-PSPC1 V2.00	0	50. DsRed2-PSPC1_Pos028_S001	00-tiBkihJirXZAq99CaEbNBo
0		Nucleus	0.000	1.000	Vesicles Paraspeckle	369	100000332	100000023	GFP-VOID DsRed2-PSPC1 8C-C-PSPC1 V2.00	0	50. DsRed2-PSPC1_Pos028_S001	00-tiBkihJirXZAq99CaEbNBo
0		Nucleus	0.000	1.000	Vesicles Paraspeckle	370	100000333	100000024	GFP-VOID DsRed2-PSPC1 8C-C-PSPC1 V2.00	0	50. DsRed2-PSPC1_Pos028_S001	00-tiBkihJirXZAq99CaEbNBo
0		Nucleus	0.000	1.000	Vesicles Paraspeckle	371	100000334	100000025	GFP-VOID DsRed2-PSPC1 8C-C-PSPC1 V2.00	0	50. DsRed2-PSPC1_Pos028_S001	00-tiBkihJirXZAq99CaEbNBo
0		Nucleus	0.000	1.000	Vesicles Paraspeckle	372	100000335	100000026	GFP-VOID DsRed2-PSPC1 8C-C-PSPC1 V2.00	0	50. DsRed2-PSPC1_Pos028_S001	00-tiBkihJirXZAq99CaEbNBo
0		Nucleus	0.000	1.000	Vesicles Paraspeckle	373	100000336	100000027	GFP-VOID DsRed2-PSPC1 8C-C-PSPC1 V2.00	0	50. DsRed2-PSPC1_Pos028_S001	00-tiBkihJirXZAq99CaEbNBo
0		Nucleus	0.000	1.000	Vesicles Paraspeckle	374	100000337	100000028	GFP-VOID DsRed2-PSPC1 8C-C-PSPC1 V2.00	0	50. DsRed2-PSPC1_Pos028_S001	00-tiBkihJirXZAq99CaEbNBo
144		Nucleus	0.000	1.000	Vesicles Paraspeckle	375	100000338	100000029	GFP-VOID DsRed2-PSPC1 8C-C-PSPC1 V2.00	0	50. DsRed2-PSPC1_Pos028_S001	00-tiBkihJirXZAq99CaEbNBo
0		Nucleus	0.000	1.000	Vesicles Paraspeckle	376	100000339	100000030	GFP-VOID DsRed2-PSPC1 8C-C-PSPC1 V2.00	0	50. DsRed2-PSPC1_Pos028_S001	00-tiBkihJirXZAq99CaEbNBo
0		Nucleus	0.000	1.000	Vesicles Paraspeckle	377	100000340	100000031	GFP-VOID DsRed2-PSPC1 8C-C-PSPC1 V2.00	0	50. DsRed2-PSPC1_Pos028_S001	00-tiBkihJirXZAq99CaEbNBo
0		Nucleus	0.000	1.000	Vesicles Paraspeckle	378	100000341	100000032	GFP-VOID DsRed2-PSPC1 8C-C-PSPC1 V2.00	0	50. DsRed2-PSPC1_Pos028_S001	00-tiBkihJirXZAq99CaEbNBo
0		Nucleus	0.000	1.000	Vesicles Paraspeckle	379	100000342	100000033	GFP-VOID DsRed2-PSPC1 8C-C-PSPC1 V2.00	0	50. DsRed2-PSPC1_Pos028_S001	00-tiBkihJirXZAq99CaEbNBo
0		Nucleus	0.000	1.000	Vesicles Paraspeckle	380	100000343	100000034	GFP-VOID DsRed2-PSPC1 8C-C-PSPC1 V2.00	0	50. DsRed2-PSPC1_Pos028_S001	00-tiBkihJirXZAq99CaEbNBo
0		Nucleus	0.000	1.000	Vesicles Paraspeckle	381	100000344	100000035	GFP-VOID DsRed2-PSPC1 8C-C-PSPC1 V2.00	0	50. DsRed2-PSPC1_Pos028_S001	00-tiBkihJirXZAq99CaEbNBo
0		Nucleus	0.000	1.000	Vesicles Paraspeckle	382	100000345	100000000	GFP-VOID DsRed2-PSPC1 8C-C-PSPC1 V2.00	0	50. DsRed2-PSPC1_Pos029_S001	00-onxKePNSSVSJVKKhgi6SHY
0		Nucleus	0.000	1.000	Vesicles Paraspeckle	383	100000346	100000001	GFP-VOID DsRed2-PSPC1 8C-C-PSPC1 V2.00	0	50. DsRed2-PSPC1_Pos029_S001	00-onxKePNSSVSJVKKhgi6SHY
17		Nucleus	0.000	1.000	Vesicles Paraspeckle	384	100000347	100000002	GFP-VOID DsRed2-PSPC1 8C-C-PSPC1 V2.00	0	50. DsRed2-PSPC1_Pos029_S001	00-onxKePNSSVSJVKKhgi6SHY
370		Nucleus	0.000	1.000	Vesicles Paraspeckle	387	100000348	100000000	GFP-VOID DsRed2-PSPC1 8C-C-PSPC1 V2.00	0	50. DsRed2-PSPC1_Pos030_S001	00-hymygeUgAxwTJkUBFQvycT
7		Nucleus	0.000	1.000	Vesicles Paraspeckle	388	100000349	100000001	GFP-VOID DsRed2-PSPC1 8C-C-PSPC1 V2.00	0	50. DsRed2-PSPC1_Pos030_S001	00-hymygeUgAxwTJkUBFQvycT
262		Nucleus	0.000	1.000	Vesicles Paraspeckle	390	100000350	100000002	GFP-VOID DsRed2-PSPC1 8C-C-PSPC1 V2.00	0	50. DsRed2-PSPC1_Pos030_S001	00-hymygeUgAxwTJkUBFQvycT
90		Nucleus	0.000	1.000	Vesicles Paraspeckle	391	100000351	100000003	GFP-VOID DsRed2-PSPC1 8C-C-PSPC1 V2.00	0	50. DsRed2-PSPC1_Pos030_S001	00-hymygeUgAxwTJkUBFQvycT
1		Nucleus	0.000	1.000	Vesicles Paraspeckle	393	100000352	100000000	GFP-VOID DsRed2-PSPC1 8C-C-PSPC1 V2.00	0	50. DsRed2-PSPC1_Pos031_S001	00-b6YVN2xnbf5Vwc7NJZfJan
0		Nucleus	0.000	1.000	Vesicles Paraspeckle	394	100000353	100000001	GFP-VOID DsRed2-PSPC1 8C-C-PSPC1 V2.00	0	50. DsRed2-PSPC1_Pos031_S001	00-b6YVN2xnbf5Vwc7NJZfJan
68		Nucleus	0.000	1.000	Vesicles Paraspeckle	395	100000354	100000002	GFP-VOID DsRed2-PSPC1 8C-C-PSPC1 V2.00	0	50. DsRed2-PSPC1_Pos031_S001	00-b6YVN2xnbf5Vwc7NJZfJan
105		Nucleus	0.000	1.000	Vesicles Paraspeckle	396	100000355	100000003	GFP-VOID DsRed2-PSPC1 8C-C-PSPC1 V2.00	0	50. DsRed2-PSPC1_Pos031_S001	00-b6YVN2xnbf5Vwc7NJZfJan
95		Nucleus	0.000	1.000	Vesicles Paraspeckle	397	100000356	100000004	GFP-VOID DsRed2-PSPC1 8C-C-PSPC1 V2.00	0	50. DsRed2-PSPC1_Pos031_S001	00-b6YVN2xnbf5Vwc7NJZfJan
6		Nucleus	0.000	1.000	Vesicles Paraspeckle	398	100000357	100000005	GFP-VOID DsRed2-PSPC1 8C-C-PSPC1 V2.00	0	50. DsRed2-PSPC1_Pos031_S001	00-b6YVN2xnbf5Vwc7NJZfJan
83		Nucleus	0.000	1.000	Vesicles Paraspeckle	401	100000358	100000000	GFP-VOID DsRed2-PSPC1 8C-C-PSPC1 V2.00	0	50. DsRed2-PSPC1_Pos032_S001	00-Mauut6QtAAChJf3uT9oTCh
0		Nucleus	0.000	1.000	Vesicles Paraspeckle	402	100000359	100000001	GFP-VOID DsRed2-PSPC1 8C-C-PSPC1 V2.00	0	50. DsRed2-PSPC1_Pos032_S001	00-Mauut6QtAAChJf3uT9oTCh
2		Nucleus	0.000	1.000	Vesicles Paraspeckle	403	100000360	100000002	GFP-VOID DsRed2-PSPC1 8C-C-PSPC1 V2.00	0	50. DsRed2-PSPC1_Pos032_S001	00-Mauut6QtAAChJf3uT9oTCh
139		Nucleus	0.000	1.000	Vesicles Paraspeckle	404	100000361	100000003	GFP-VOID DsRed2-PSPC1 8C-C-PSPC1 V2.00	0	50. DsRed2-PSPC1_Pos032_S001	00-Mauut6QtAAChJf3uT9oTCh
380		Nucleus	0.000	1.000	Vesicles Paraspeckle	405	100000362	100000004	GFP-VOID DsRed2-PSPC1 8C-C-PSPC1 V2.00	0	50. DsRed2-PSPC1_Pos032_S001	00-Mauut6QtAAChJf3uT9oTCh
0		Nucleus	0.000	1.000	Vesicles Paraspeckle	406	100000363	100000005	GFP-VOID DsRed2-PSPC1 8C-C-PSPC1 V2.00	0	50. DsRed2-PSPC1_Pos032_S001	00-Mauut6QtAAChJf3uT9oTCh
0		Nucleus	0.000	1.000	Vesicles Paraspeckle	410	100000364	100000000	GFP-VOID DsRed2-PSPC1 8C-C-PSPC1 V2.00	0	50. DsRed2-PSPC1_Pos033_S001	00-b7ATfE3rcqv4QKhAGjiLoA
72		Nucleus	0.000	1.000	Vesicles Paraspeckle	413	100000365	100000001	GFP-VOID DsRed2-PSPC1 8C-C-PSPC1 V2.00	0	50. DsRed2-PSPC1_Pos033_S001	00-b7ATfE3rcqv4QKhAGjiLoA
17		Nucleus	0.000	1.000	Vesicles Paraspeckle	414	100000366	100000002	GFP-VOID DsRed2-PSPC1 8C-C-PSPC1 V2.00	0	50. DsRed2-PSPC1_Pos033_S001	00-b7ATfE3rcqv4QKhAGjiLoA
25		Nucleus	0.000	1.000	Vesicles Paraspeckle	415	100000367	100000003	GFP-VOID DsRed2-PSPC1 8C-C-PSPC1 V2.00	0	50. DsRed2-PSPC1_Pos033_S001	00-b7ATfE3rcqv4QKhAGjiLoA
202		Nucleus	0.000	1.000	Vesicles Paraspeckle	416	100000368	100000004	GFP-VOID DsRed2-PSPC1 8C-C-PSPC1 V2.00	0	50. DsRed2-PSPC1_Pos033_S001	00-b7ATfE3rcqv4QKhAGjiLoA
93		Nucleus	0.000	1.000	Vesicles Paraspeckle	417	100000369	100000005	GFP-VOID DsRed2-PSPC1 8C-C-PSPC1 V2.00	0	50. DsRed2-PSPC1_Pos033_S001	00-b7ATfE3rcqv4QKhAGjiLoA
1		Nucleus	0.000	1.000	Vesicles Paraspeckle	418	100000370	100000006	GFP-VOID DsRed2-PSPC1 8C-C-PSPC1 V2.00	0	50. DsRed2-PSPC1_Pos033_S001	00-b7ATfE3rcqv4QKhAGjiLoA
1		Nucleus	0.000	1.000	Vesicles Paraspeckle	419	100000371	100000007	GFP-VOID DsRed2-PSPC1 8C-C-PSPC1 V2.00	0	50. DsRed2-PSPC1_Pos033_S001	00-b7ATfE3rcqv4QKhAGjiLoA
32		Nucleus	0.000	1.000	Vesicles Paraspeckle	420	100000372	100000000	GFP-VOID DsRed2-PSPC1 8C-C-PSPC1 V2.00	0	50. DsRed2-PSPC1_Pos034_S001	00-NAe6nhAmTaZetRD8dPrdSC
0		Nucleus	0.000	1.000	Vesicles Paraspeckle	422	100000373	100000001	GFP-VOID DsRed2-PSPC1 8C-C-PSPC1 V2.00	0	50. DsRed2-PSPC1_Pos034_S001	00-NAe6nhAmTaZetRD8dPrdSC
0		Nucleus	0.000	1.000	Vesicles Paraspeckle	423	100000374	100000002	GFP-VOID DsRed2-PSPC1 8C-C-PSPC1 V2.00	0	50. DsRed2-PSPC1_Pos034_S001	00-NAe6nhAmTaZetRD8dPrdSC
0		Nucleus	0.000	1.000	Vesicles Paraspeckle	424	100000375	100000003	GFP-VOID DsRed2-PSPC1 8C-C-PSPC1 V2.00	0	50. DsRed2-PSPC1_Pos034_S001	00-NAe6nhAmTaZetRD8dPrdSC
0		Nucleus	0.000	1.000	Vesicles Paraspeckle	425	100000376	100000004	GFP-VOID DsRed2-PSPC1 8C-C-PSPC1 V2.00	0	50. DsRed2-PSPC1_Pos034_S001	00-NAe6nhAmTaZetRD8dPrdSC
16		Nucleus	0.000	1.000	Vesicles Paraspeckle	426	100000377	100000005	GFP-VOID DsRed2-PSPC1 8C-C-PSPC1 V2.00	0	50. DsRed2-PSPC1_Pos034_S001	00-NAe6nhAmTaZetRD8dPrdSC
1		Nucleus	0.000	1.000	Vesicles Paraspeckle	429	100000378	100000000	GFP-VOID DsRed2-PSPC1 8C-C-PSPC1 V2.00	0	50. DsRed2-PSPC1_Pos035_S001	00-oDXYhHDsbPgc9b2mA3MAQC
0		Nucleus	0.000	1.000	Vesicles Paraspeckle	431	100000379	100000001	GFP-VOID DsRed2-PSPC1 8C-C-PSPC1 V2.00	0	50. DsRed2-PSPC1_Pos035_S001	00-oDXYhHDsbPgc9b2mA3MAQC
0		Nucleus	0.000	1.000	Vesicles Paraspeckle	432	100000380	100000002	GFP-VOID DsRed2-PSPC1 8C-C-PSPC1 V2.00	0	50. DsRed2-PSPC1_Pos035_S001	00-oDXYhHDsbPgc9b2mA3MAQC
29		Nucleus	0.000	1.000	Vesicles Paraspeckle	433	100000381	100000003	GFP-VOID DsRed2-PSPC1 8C-C-PSPC1 V2.00	0	50. DsRed2-PSPC1_Pos035_S001	00-oDXYhHDsbPgc9b2mA3MAQC
0		Nucleus	0.000	1.000	Vesicles Paraspeckle	434	100000382	100000004	GFP-VOID DsRed2-PSPC1 8C-C-PSPC1 V2.00	0	50. DsRed2-PSPC1_Pos035_S001	00-oDXYhHDsbPgc9b2mA3MAQC
5		Nucleus	0.000	1.000	Vesicles Paraspeckle	435	100000383	100000005	GFP-VOID DsRed2-PSPC1 8C-C-PSPC1 V2.00	0	50. DsRed2-PSPC1_Pos035_S001	00-oDXYhHDsbPgc9b2mA3MAQC
0		Nucleus	0.000	1.000	Vesicles Paraspeckle	436	100000384	100000006	GFP-VOID DsRed2-PSPC1 8C-C-PSPC1 V2.00	0	50. DsRed2-PSPC1_Pos035_S001	00-oDXYhHDsbPgc9b2mA3MAQC
0		Nucleus	0.000	1.000	Vesicles Paraspeckle	437	100000385	100000007	GFP-VOID DsRed2-PSPC1 8C-C-PSPC1 V2.00	0	50. DsRed2-PSPC1_Pos035_S001	00-oDXYhHDsbPgc9b2mA3MAQC
0		Nucleus	0.000	1.000	Vesicles Paraspeckle	438	100000386	100000008	GFP-VOID DsRed2-PSPC1 8C-C-PSPC1 V2.00	0	50. DsRed2-PSPC1_Pos035_S001	00-oDXYhHDsbPgc9b2mA3MAQC
0		Nucleus	0.000	1.000	Vesicles Paraspeckle	439	100000387	100000009	GFP-VOID DsRed2-PSPC1 8C-C-PSPC1 V2.00	0	50. DsRed2-PSPC1_Pos035_S001	00-oDXYhHDsbPgc9b2mA3MAQC
0		Nucleus	0.000	1.000	Vesicles Paraspeckle	440	100000388	100000010	GFP-VOID DsRed2-PSPC1 8C-C-PSPC1 V2.00	0	50. DsRed2-PSPC1_Pos035_S001	00-oDXYhHDsbPgc9b2mA3MAQC
0		Nucleus	0.000	1.000	Vesicles Paraspeckle	441	100000389	100000011	GFP-VOID DsRed2-PSPC1 8C-C-PSPC1 V2.00	0	50. DsRed2-PSPC1_Pos035_S001	00-oDXYhHDsbPgc9b2mA3MAQC
107		Nucleus	0.000	1.000	Vesicles Paraspeckle	442	100000390	100000012	GFP-VOID DsRed2-PSPC1 8C-C-PSPC1 V2.00	0	50. DsRed2-PSPC1_Pos035_S001	00-oDXYhHDsbPgc9b2mA3MAQC
0		Nucleus	0.000	1.000	Vesicles Paraspeckle	443	100000391	100000000	GFP-VOID DsRed2-PSPC1 8C-C-PSPC1 V2.00	0	50. DsRed2-PSPC1_Pos036_S001	00-evrBxaGBbNXX6TDDG3vqxd
0		Nucleus	0.000	1.000	Vesicles Paraspeckle	445	100000392	100000001	GFP-VOID DsRed2-PSPC1 8C-C-PSPC1 V2.00	0	50. DsRed2-PSPC1_Pos036_S001	00-evrBxaGBbNXX6TDDG3vqxd
0		Nucleus	0.000	1.000	Vesicles Paraspeckle	446	100000393	100000002	GFP-VOID DsRed2-PSPC1 8C-C-PSPC1 V2.00	0	50. DsRed2-PSPC1_Pos036_S001	00-evrBxaGBbNXX6TDDG3vqxd
0		Nucleus	0.000	1.000	Vesicles Paraspeckle	449	100000394	100000003	GFP-VOID DsRed2-PSPC1 8C-C-PSPC1 V2.00	0	50. DsRed2-PSPC1_Pos036_S001	00-evrBxaGBbNXX6TDDG3vqxd
1		Nucleus	0.000	1.000	Vesicles Paraspeckle	450	100000395	100000004	GFP-VOID DsRed2-PSPC1 8C-C-PSPC1 V2.00	0	50. DsRed2-PSPC1_Pos036_S001	00-evrBxaGBbNXX6TDDG3vqxd
34		Nucleus	0.000	1.000	Vesicles Paraspeckle	451	100000396	100000005	GFP-VOID DsRed2-PSPC1 8C-C-PSPC1 V2.00	0	50. DsRed2-PSPC1_Pos036_S001	00-evrBxaGBbNXX6TDDG3vqxd
0		Nucleus	0.000	1.000	Vesicles Paraspeckle	452	100000397	100000006	GFP-VOID DsRed2-PSPC1 8C-C-PSPC1 V2.00	0	50. DsRed2-PSPC1_Pos036_S001	00-evrBxaGBbNXX6TDDG3vqxd
0		Nucleus	0.000	1.000	Vesicles Paraspeckle	453	100000398	100000000	GFP-VOID DsRed2-PSPC1 8C-C-PSPC1 V2.00	0	50. DsRed2-PSPC1_Pos037_S001	00-w6igMVXYu5mFBZWXtpwgxY
7		Nucleus	0.000	1.000	Vesicles Paraspeckle	454	100000399	100000001	GFP-VOID DsRed2-PSPC1 8C-C-PSPC1 V2.00	0	50. DsRed2-PSPC1_Pos037_S001	00-w6igMVXYu5mFBZWXtpwgxY
0		Nucleus	0.000	1.000	Vesicles Paraspeckle	455	100000400	100000002	GFP-VOID DsRed2-PSPC1 8C-C-PSPC1 V2.00	0	50. DsRed2-PSPC1_Pos037_S001	00-w6igMVXYu5mFBZWXtpwgxY
0		Nucleus	0.000	1.000	Vesicles Paraspeckle	456	100000401	100000003	GFP-VOID DsRed2-PSPC1 8C-C-PSPC1 V2.00	0	50. DsRed2-PSPC1_Pos037_S001	00-w6igMVXYu5mFBZWXtpwgxY
0		Nucleus	0.000	1.000	Vesicles Paraspeckle	457	100000402	100000004	GFP-VOID DsRed2-PSPC1 8C-C-PSPC1 V2.00	0	50. DsRed2-PSPC1_Pos037_S001	00-w6igMVXYu5mFBZWXtpwgxY
0		Nucleus	0.000	1.000	Vesicles Paraspeckle	458	100000403	100000005	GFP-VOID DsRed2-PSPC1 8C-C-PSPC1 V2.00	0	50. DsRed2-PSPC1_Pos037_S001	00-w6igMVXYu5mFBZWXtpwgxY
33		Nucleus	0.000	1.000	Vesicles Paraspeckle	459	100000404	100000006	GFP-VOID DsRed2-PSPC1 8C-C-PSPC1 V2.00	0	50. DsRed2-PSPC1_Pos037_S001	00-w6igMVXYu5mFBZWXtpwgxY
3		Nucleus	0.000	1.000	Vesicles Paraspeckle	460	100000405	100000007	GFP-VOID DsRed2-PSPC1 8C-C-PSPC1 V2.00	0	50. DsRed2-PSPC1_Pos037_S001	00-w6igMVXYu5mFBZWXtpwgxY
5		Nucleus	0.000	1.000	Vesicles Paraspeckle	461	100000406	100000000	GFP-VOID DsRed2-PSPC1 8C-C-PSPC1 V2.00	0	50. DsRed2-PSPC1_Pos038_S001	00-WaSDejA6DmrZYodRDfUmCj
0		Nucleus	0.000	1.000	Vesicles Paraspeckle	464	100000407	100000001	GFP-VOID DsRed2-PSPC1 8C-C-PSPC1 V2.00	0	50. DsRed2-PSPC1_Pos038_S001	00-WaSDejA6DmrZYodRDfUmCj
0		Nucleus	0.000	1.000	Vesicles Paraspeckle	465	100000408	100000002	GFP-VOID DsRed2-PSPC1 8C-C-PSPC1 V2.00	0	50. DsRed2-PSPC1_Pos038_S001	00-WaSDejA6DmrZYodRDfUmCj
0		Nucleus	0.000	1.000	Vesicles Paraspeckle	468	100000409	100000000	GFP-VOID DsRed2-PSPC1 8C-C-PSPC1 V2.00	0	50. DsRed2-PSPC1_Pos039_S001	00-D4xgHYa3jDQFdkGrjknxq9
0		Nucleus	0.000	1.000	Vesicles Paraspeckle	469	100000410	100000001	GFP-VOID DsRed2-PSPC1 8C-C-PSPC1 V2.00	0	50. DsRed2-PSPC1_Pos039_S001	00-D4xgHYa3jDQFdkGrjknxq9
10		Nucleus	0.000	1.000	Vesicles Paraspeckle	470	100000411	100000002	GFP-VOID DsRed2-PSPC1 8C-C-PSPC1 V2.00	0	50. DsRed2-PSPC1_Pos039_S001	00-D4xgHYa3jDQFdkGrjknxq9
0		Nucleus	0.000	1.000	Vesicles Paraspeckle	472	100000412	100000000	GFP-VOID DsRed2-PSPC1 8C-C-PSPC1 V2.00	0	50. DsRed2-PSPC1_Pos041_S001	00-VhureBJGaQrYUEnn3zJeVk
260		Nucleus	0.000	1.000	Vesicles Paraspeckle	473	100000413	100000001	GFP-VOID DsRed2-PSPC1 8C-C-PSPC1 V2.00	0	50. DsRed2-PSPC1_Pos041_S001	00-VhureBJGaQrYUEnn3zJeVk
7		Nucleus	0.000	1.000	Vesicles Paraspeckle	474	100000414	100000002	GFP-VOID DsRed2-PSPC1 8C-C-PSPC1 V2.00	0	50. DsRed2-PSPC1_Pos041_S001	00-VhureBJGaQrYUEnn3zJeVk
393		Nucleus	0.000	1.000	Vesicles Paraspeckle	475	100000415	100000003	GFP-VOID DsRed2-PSPC1 8C-C-PSPC1 V2.00	0	50. DsRed2-PSPC1_Pos041_S001	00-VhureBJGaQrYUEnn3zJeVk
300		Nucleus	0.000	1.000	Vesicles Paraspeckle	476	100000416	100000004	GFP-VOID DsRed2-PSPC1 8C-C-PSPC1 V2.00	0	50. DsRed2-PSPC1_Pos041_S001	00-VhureBJGaQrYUEnn3zJeVk
515		Nucleus	0.000	1.000	Vesicles Paraspeckle	477	100000417	100000005	GFP-VOID DsRed2-PSPC1 8C-C-PSPC1 V2.00	0	50. DsRed2-PSPC1_Pos041_S001	00-VhureBJGaQrYUEnn3zJeVk
0		Nucleus	0.000	1.000	Vesicles Paraspeckle	478	100000418	100000006	GFP-VOID DsRed2-PSPC1 8C-C-PSPC1 V2.00	0	50. DsRed2-PSPC1_Pos041_S001	00-VhureBJGaQrYUEnn3zJeVk
110		Nucleus	0.000	1.000	Vesicles Paraspeckle	479	100000419	100000000	GFP-VOID DsRed2-PSPC1 8C-C-PSPC1 V2.00	0	50. DsRed2-PSPC1_Pos042_S001	00-qmEoRbxTb5mQJJCBRErNcL
0		Nucleus	0.000	1.000	Vesicles Paraspeckle	481	100000420	100000001	GFP-VOID DsRed2-PSPC1 8C-C-PSPC1 V2.00	0	50. DsRed2-PSPC1_Pos042_S001	00-qmEoRbxTb5mQJJCBRErNcL
100		Nucleus	0.000	1.000	Vesicles Paraspeckle	482	100000421	100000002	GFP-VOID DsRed2-PSPC1 8C-C-PSPC1 V2.00	0	50. DsRed2-PSPC1_Pos042_S001	00-qmEoRbxTb5mQJJCBRErNcL
345		Nucleus	0.000	1.000	Vesicles Paraspeckle	483	100000422	100000003	GFP-VOID DsRed2-PSPC1 8C-C-PSPC1 V2.00	0	50. DsRed2-PSPC1_Pos042_S001	00-qmEoRbxTb5mQJJCBRErNcL
0		Nucleus	0.000	1.000	Vesicles Paraspeckle	484	100000423	100000000	GFP-VOID DsRed2-PSPC1 8C-C-PSPC1 V2.00	0	50. DsRed2-PSPC1_Pos043_S001	00-Qq4TUYRn6mb9bXcAQDgby3
1148		Nucleus	0.000	1.000	Vesicles Paraspeckle	485	100000424	100000001	GFP-VOID DsRed2-PSPC1 8C-C-PSPC1 V2.00	0	50. DsRed2-PSPC1_Pos043_S001	00-Qq4TUYRn6mb9bXcAQDgby3
0		Nucleus	0.000	1.000	Vesicles Paraspeckle	486	100000425	100000002	GFP-VOID DsRed2-PSPC1 8C-C-PSPC1 V2.00	0	50. DsRed2-PSPC1_Pos043_S001	00-Qq4TUYRn6mb9bXcAQDgby3
0		Nucleus	0.000	1.000	Vesicles Paraspeckle	487	100000426	100000003	GFP-VOID DsRed2-PSPC1 8C-C-PSPC1 V2.00	0	50. DsRed2-PSPC1_Pos043_S001	00-Qq4TUYRn6mb9bXcAQDgby3
0		Nucleus	0.000	1.000	Vesicles Paraspeckle	489	100000427	100000000	GFP-VOID DsRed2-PSPC1 8C-C-PSPC1 V2.00	0	50. DsRed2-PSPC1_Pos044_S001	00-C4eGS5fK5oTEiHU4YJBDAK
0		Nucleus	0.000	1.000	Vesicles Paraspeckle	493	100000428	100000001	GFP-VOID DsRed2-PSPC1 8C-C-PSPC1 V2.00	0	50. DsRed2-PSPC1_Pos044_S001	00-C4eGS5fK5oTEiHU4YJBDAK
1		Nucleus	0.000	1.000	Vesicles Paraspeckle	495	100000429	100000002	GFP-VOID DsRed2-PSPC1 8C-C-PSPC1 V2.00	0	50. DsRed2-PSPC1_Pos044_S001	00-C4eGS5fK5oTEiHU4YJBDAK
0		Nucleus	0.000	1.000	Vesicles Paraspeckle	496	100000430	100000003	GFP-VOID DsRed2-PSPC1 8C-C-PSPC1 V2.00	0	50. DsRed2-PSPC1_Pos044_S001	00-C4eGS5fK5oTEiHU4YJBDAK
289		Nucleus	0.000	1.000	Vesicles Paraspeckle	497	100000431	100000004	GFP-VOID DsRed2-PSPC1 8C-C-PSPC1 V2.00	0	50. DsRed2-PSPC1_Pos044_S001	00-C4eGS5fK5oTEiHU4YJBDAK
369		Nucleus	0.000	1.000	Vesicles Paraspeckle	498	100000432	100000005	GFP-VOID DsRed2-PSPC1 8C-C-PSPC1 V2.00	0	50. DsRed2-PSPC1_Pos044_S001	00-C4eGS5fK5oTEiHU4YJBDAK
4		Nucleus	0.000	1.000	Vesicles Paraspeckle	499	100000433	100000000	GFP-VOID DsRed2-PSPC1 8C-C-PSPC1 V2.00	0	50. DsRed2-PSPC1_Pos045_S001	00-Qouc6n73uhVcBi59GLSsuX
7		Nucleus	0.000	1.000	Vesicles Paraspeckle	502	100000434	100000001	GFP-VOID DsRed2-PSPC1 8C-C-PSPC1 V2.00	0	50. DsRed2-PSPC1_Pos045_S001	00-Qouc6n73uhVcBi59GLSsuX
10		Nucleus	0.000	1.000	Vesicles Paraspeckle	505	100000435	100000002	GFP-VOID DsRed2-PSPC1 8C-C-PSPC1 V2.00	0	50. DsRed2-PSPC1_Pos045_S001	00-Qouc6n73uhVcBi59GLSsuX
58		Nucleus	0.000	1.000	Vesicles Paraspeckle	506	100000436	100000003	GFP-VOID DsRed2-PSPC1 8C-C-PSPC1 V2.00	0	50. DsRed2-PSPC1_Pos045_S001	00-Qouc6n73uhVcBi59GLSsuX
0		Nucleus	0.000	1.000	Vesicles Paraspeckle	508	100000437	100000000	GFP-VOID DsRed2-PSPC1 8C-C-PSPC1 V2.00	0	50. DsRed2-PSPC1_Pos046_S001	00-k4SHdiBhiyNvyfJnCdhxkB
0		Nucleus	0.000	1.000	Vesicles Paraspeckle	509	100000438	100000001	GFP-VOID DsRed2-PSPC1 8C-C-PSPC1 V2.00	0	50. DsRed2-PSPC1_Pos046_S001	00-k4SHdiBhiyNvyfJnCdhxkB
0		Nucleus	0.000	1.000	Vesicles Paraspeckle	511	100000439	100000002	GFP-VOID DsRed2-PSPC1 8C-C-PSPC1 V2.00	0	50. DsRed2-PSPC1_Pos046_S001	00-k4SHdiBhiyNvyfJnCdhxkB
0		Nucleus	0.000	1.000	Vesicles Paraspeckle	512	100000440	100000003	GFP-VOID DsRed2-PSPC1 8C-C-PSPC1 V2.00	0	50. DsRed2-PSPC1_Pos046_S001	00-k4SHdiBhiyNvyfJnCdhxkB
4		Nucleus	0.000	1.000	Vesicles Paraspeckle	514	100000441	100000004	GFP-VOID DsRed2-PSPC1 8C-C-PSPC1 V2.00	0	50. DsRed2-PSPC1_Pos046_S001	00-k4SHdiBhiyNvyfJnCdhxkB
4		Nucleus	0.000	1.000	Vesicles Paraspeckle	516	100000442	100000005	GFP-VOID DsRed2-PSPC1 8C-C-PSPC1 V2.00	0	50. DsRed2-PSPC1_Pos046_S001	00-k4SHdiBhiyNvyfJnCdhxkB
1		Nucleus	0.000	1.000	Vesicles Paraspeckle	517	100000443	100000000	GFP-VOID DsRed2-PSPC1 8C-C-PSPC1 V2.00	0	50. DsRed2-PSPC1_Pos047_S001	00-KWfhtkyAwv3RJWuUjDmZi4
0		Nucleus	0.000	1.000	Vesicles Paraspeckle	518	100000444	100000001	GFP-VOID DsRed2-PSPC1 8C-C-PSPC1 V2.00	0	50. DsRed2-PSPC1_Pos047_S001	00-KWfhtkyAwv3RJWuUjDmZi4
118		Nucleus	0.000	1.000	Vesicles Paraspeckle	519	100000445	100000002	GFP-VOID DsRed2-PSPC1 8C-C-PSPC1 V2.00	0	50. DsRed2-PSPC1_Pos047_S001	00-KWfhtkyAwv3RJWuUjDmZi4
0		Nucleus	0.000	1.000	Vesicles Paraspeckle	520	100000446	100000003	GFP-VOID DsRed2-PSPC1 8C-C-PSPC1 V2.00	0	50. DsRed2-PSPC1_Pos047_S001	00-KWfhtkyAwv3RJWuUjDmZi4
0		Nucleus	0.000	1.000	Vesicles Paraspeckle	521	100000447	100000004	GFP-VOID DsRed2-PSPC1 8C-C-PSPC1 V2.00	0	50. DsRed2-PSPC1_Pos047_S001	00-KWfhtkyAwv3RJWuUjDmZi4
0		Nucleus	0.000	1.000	Vesicles Paraspeckle	522	100000448	100000005	GFP-VOID DsRed2-PSPC1 8C-C-PSPC1 V2.00	0	50. DsRed2-PSPC1_Pos047_S001	00-KWfhtkyAwv3RJWuUjDmZi4
0		Nucleus	0.000	1.000	Vesicles Paraspeckle	523	100000449	100000006	GFP-VOID DsRed2-PSPC1 8C-C-PSPC1 V2.00	0	50. DsRed2-PSPC1_Pos047_S001	00-KWfhtkyAwv3RJWuUjDmZi4
0		Nucleus	0.000	1.000	Vesicles Paraspeckle	525	100000450	100000000	GFP-VOID DsRed2-PSPC1 8C-C-PSPC1 V2.00	0	50. DsRed2-PSPC1_Pos048_S001	00-8jXpGs3DDXeQHVnSHfqYKh
0		Nucleus	0.000	1.000	Vesicles Paraspeckle	527	100000451	100000001	GFP-VOID DsRed2-PSPC1 8C-C-PSPC1 V2.00	0	50. DsRed2-PSPC1_Pos048_S001	00-8jXpGs3DDXeQHVnSHfqYKh
0		Nucleus	0.000	1.000	Vesicles Paraspeckle	528	100000452	100000002	GFP-VOID DsRed2-PSPC1 8C-C-PSPC1 V2.00	0	50. DsRed2-PSPC1_Pos048_S001	00-8jXpGs3DDXeQHVnSHfqYKh
25		Nucleus	0.000	1.000	Vesicles Paraspeckle	529	100000453	100000000	GFP-VOID DsRed2-PSPC1 8C-C-PSPC1 V2.00	0	50. DsRed2-PSPC1_Pos049_S001	00-PDbR4bFkNJRQ7RYCMrkq3A
0		Nucleus	0.000	1.000	Vesicles Paraspeckle	530	100000454	100000001	GFP-VOID DsRed2-PSPC1 8C-C-PSPC1 V2.00	0	50. DsRed2-PSPC1_Pos049_S001	00-PDbR4bFkNJRQ7RYCMrkq3A
0		Nucleus	0.000	1.000	Vesicles Paraspeckle	531	100000455	100000002	GFP-VOID DsRed2-PSPC1 8C-C-PSPC1 V2.00	0	50. DsRed2-PSPC1_Pos049_S001	00-PDbR4bFkNJRQ7RYCMrkq3A
0		Nucleus	0.000	1.000	Vesicles Paraspeckle	532	100000456	100000003	GFP-VOID DsRed2-PSPC1 8C-C-PSPC1 V2.00	0	50. DsRed2-PSPC1_Pos049_S001	00-PDbR4bFkNJRQ7RYCMrkq3A
