# Supplementary material for: Development of a pipeline for automated, high-throughput analysis of paraspeckle proteins reveals specific roles for importin α proteins
Source: Sci Rep. 2017 Feb 27;7:43323. doi: 10.1038/srep43323 (PMC5379994; doi:10.1038/srep43323)
Supplement: Supplementary Dataset SD1-D [file srep43323-s6.zip › I8P/8C-C-PSPC1/_/GFP-VOID DsRed2-PSPC1 8C-C-PSPC1 V2.00_Statistics/GFP-VOID DsRed2-PSPC1 8C-C-PSPC1 V2.00_Nucleus_Intensity_Sum_Ch=3.csv]

Nucleus Intensity Sum Ch=3
====================
Value	Unit	Category	Channel	Birth [s]	Death [s]	CellID	ID	OriginalID	Original Component Name	Original Component ID	Original Image Name	Original Image ID
1.78098e+006		Nucleus	3	0.000	1.000	0	100000000	100000000	GFP-VOID DsRed2-PSPC1 8C-C-PSPC1 V2.00	0	50. DsRed2-PSPC1_Pos001_S001	00-DWW4DJZ8faeD6UZf9SnZWK
1.80397e+006		Nucleus	3	0.000	1.000	1	100000001	100000001	GFP-VOID DsRed2-PSPC1 8C-C-PSPC1 V2.00	0	50. DsRed2-PSPC1_Pos001_S001	00-DWW4DJZ8faeD6UZf9SnZWK
907482		Nucleus	3	0.000	1.000	2	100000002	100000002	GFP-VOID DsRed2-PSPC1 8C-C-PSPC1 V2.00	0	50. DsRed2-PSPC1_Pos001_S001	00-DWW4DJZ8faeD6UZf9SnZWK
289733		Nucleus	3	0.000	1.000	3	100000003	100000003	GFP-VOID DsRed2-PSPC1 8C-C-PSPC1 V2.00	0	50. DsRed2-PSPC1_Pos001_S001	00-DWW4DJZ8faeD6UZf9SnZWK
672447		Nucleus	3	0.000	1.000	4	100000004	100000004	GFP-VOID DsRed2-PSPC1 8C-C-PSPC1 V2.00	0	50. DsRed2-PSPC1_Pos001_S001	00-DWW4DJZ8faeD6UZf9SnZWK
397975		Nucleus	3	0.000	1.000	6	100000005	100000005	GFP-VOID DsRed2-PSPC1 8C-C-PSPC1 V2.00	0	50. DsRed2-PSPC1_Pos001_S001	00-DWW4DJZ8faeD6UZf9SnZWK
1.19586e+006		Nucleus	3	0.000	1.000	7	100000006	100000006	GFP-VOID DsRed2-PSPC1 8C-C-PSPC1 V2.00	0	50. DsRed2-PSPC1_Pos001_S001	00-DWW4DJZ8faeD6UZf9SnZWK
1.04555e+006		Nucleus	3	0.000	1.000	8	100000007	100000007	GFP-VOID DsRed2-PSPC1 8C-C-PSPC1 V2.00	0	50. DsRed2-PSPC1_Pos001_S001	00-DWW4DJZ8faeD6UZf9SnZWK
821124		Nucleus	3	0.000	1.000	9	100000008	100000008	GFP-VOID DsRed2-PSPC1 8C-C-PSPC1 V2.00	0	50. DsRed2-PSPC1_Pos001_S001	00-DWW4DJZ8faeD6UZf9SnZWK
752671		Nucleus	3	0.000	1.000	10	100000009	100000009	GFP-VOID DsRed2-PSPC1 8C-C-PSPC1 V2.00	0	50. DsRed2-PSPC1_Pos001_S001	00-DWW4DJZ8faeD6UZf9SnZWK
1.5537e+006		Nucleus	3	0.000	1.000	11	100000010	100000010	GFP-VOID DsRed2-PSPC1 8C-C-PSPC1 V2.00	0	50. DsRed2-PSPC1_Pos001_S001	00-DWW4DJZ8faeD6UZf9SnZWK
1.71829e+006		Nucleus	3	0.000	1.000	12	100000011	100000011	GFP-VOID DsRed2-PSPC1 8C-C-PSPC1 V2.00	0	50. DsRed2-PSPC1_Pos001_S001	00-DWW4DJZ8faeD6UZf9SnZWK
1.18032e+006		Nucleus	3	0.000	1.000	13	100000012	100000012	GFP-VOID DsRed2-PSPC1 8C-C-PSPC1 V2.00	0	50. DsRed2-PSPC1_Pos001_S001	00-DWW4DJZ8faeD6UZf9SnZWK
1.5631e+006		Nucleus	3	0.000	1.000	14	100000013	100000013	GFP-VOID DsRed2-PSPC1 8C-C-PSPC1 V2.00	0	50. DsRed2-PSPC1_Pos001_S001	00-DWW4DJZ8faeD6UZf9SnZWK
899032		Nucleus	3	0.000	1.000	15	100000014	100000014	GFP-VOID DsRed2-PSPC1 8C-C-PSPC1 V2.00	0	50. DsRed2-PSPC1_Pos001_S001	00-DWW4DJZ8faeD6UZf9SnZWK
1.13503e+006		Nucleus	3	0.000	1.000	16	100000015	100000000	GFP-VOID DsRed2-PSPC1 8C-C-PSPC1 V2.00	0	50. DsRed2-PSPC1_Pos002_S001	00-WQagW9F3dz5Hy7s7363Z9U
2.00713e+006		Nucleus	3	0.000	1.000	18	100000016	100000001	GFP-VOID DsRed2-PSPC1 8C-C-PSPC1 V2.00	0	50. DsRed2-PSPC1_Pos002_S001	00-WQagW9F3dz5Hy7s7363Z9U
1.02247e+006		Nucleus	3	0.000	1.000	19	100000017	100000002	GFP-VOID DsRed2-PSPC1 8C-C-PSPC1 V2.00	0	50. DsRed2-PSPC1_Pos002_S001	00-WQagW9F3dz5Hy7s7363Z9U
774686		Nucleus	3	0.000	1.000	20	100000018	100000003	GFP-VOID DsRed2-PSPC1 8C-C-PSPC1 V2.00	0	50. DsRed2-PSPC1_Pos002_S001	00-WQagW9F3dz5Hy7s7363Z9U
474075		Nucleus	3	0.000	1.000	21	100000019	100000004	GFP-VOID DsRed2-PSPC1 8C-C-PSPC1 V2.00	0	50. DsRed2-PSPC1_Pos002_S001	00-WQagW9F3dz5Hy7s7363Z9U
1.66367e+006		Nucleus	3	0.000	1.000	22	100000020	100000005	GFP-VOID DsRed2-PSPC1 8C-C-PSPC1 V2.00	0	50. DsRed2-PSPC1_Pos002_S001	00-WQagW9F3dz5Hy7s7363Z9U
664462		Nucleus	3	0.000	1.000	23	100000021	100000006	GFP-VOID DsRed2-PSPC1 8C-C-PSPC1 V2.00	0	50. DsRed2-PSPC1_Pos002_S001	00-WQagW9F3dz5Hy7s7363Z9U
1.13572e+006		Nucleus	3	0.000	1.000	24	100000022	100000007	GFP-VOID DsRed2-PSPC1 8C-C-PSPC1 V2.00	0	50. DsRed2-PSPC1_Pos002_S001	00-WQagW9F3dz5Hy7s7363Z9U
1.55847e+006		Nucleus	3	0.000	1.000	25	100000023	100000008	GFP-VOID DsRed2-PSPC1 8C-C-PSPC1 V2.00	0	50. DsRed2-PSPC1_Pos002_S001	00-WQagW9F3dz5Hy7s7363Z9U
824933		Nucleus	3	0.000	1.000	26	100000024	100000009	GFP-VOID DsRed2-PSPC1 8C-C-PSPC1 V2.00	0	50. DsRed2-PSPC1_Pos002_S001	00-WQagW9F3dz5Hy7s7363Z9U
921319		Nucleus	3	0.000	1.000	27	100000025	100000000	GFP-VOID DsRed2-PSPC1 8C-C-PSPC1 V2.00	0	50. DsRed2-PSPC1_Pos003_S001	00-HRfzQzah3SjMTAW8PeECkk
1.49362e+006		Nucleus	3	0.000	1.000	28	100000026	100000001	GFP-VOID DsRed2-PSPC1 8C-C-PSPC1 V2.00	0	50. DsRed2-PSPC1_Pos003_S001	00-HRfzQzah3SjMTAW8PeECkk
1.33468e+006		Nucleus	3	0.000	1.000	29	100000027	100000002	GFP-VOID DsRed2-PSPC1 8C-C-PSPC1 V2.00	0	50. DsRed2-PSPC1_Pos003_S001	00-HRfzQzah3SjMTAW8PeECkk
913217		Nucleus	3	0.000	1.000	30	100000028	100000003	GFP-VOID DsRed2-PSPC1 8C-C-PSPC1 V2.00	0	50. DsRed2-PSPC1_Pos003_S001	00-HRfzQzah3SjMTAW8PeECkk
823477		Nucleus	3	0.000	1.000	31	100000029	100000004	GFP-VOID DsRed2-PSPC1 8C-C-PSPC1 V2.00	0	50. DsRed2-PSPC1_Pos003_S001	00-HRfzQzah3SjMTAW8PeECkk
971528		Nucleus	3	0.000	1.000	32	100000030	100000005	GFP-VOID DsRed2-PSPC1 8C-C-PSPC1 V2.00	0	50. DsRed2-PSPC1_Pos003_S001	00-HRfzQzah3SjMTAW8PeECkk
1.04634e+006		Nucleus	3	0.000	1.000	33	100000031	100000006	GFP-VOID DsRed2-PSPC1 8C-C-PSPC1 V2.00	0	50. DsRed2-PSPC1_Pos003_S001	00-HRfzQzah3SjMTAW8PeECkk
3.84452e+006		Nucleus	3	0.000	1.000	34	100000032	100000007	GFP-VOID DsRed2-PSPC1 8C-C-PSPC1 V2.00	0	50. DsRed2-PSPC1_Pos003_S001	00-HRfzQzah3SjMTAW8PeECkk
402471		Nucleus	3	0.000	1.000	35	100000033	100000008	GFP-VOID DsRed2-PSPC1 8C-C-PSPC1 V2.00	0	50. DsRed2-PSPC1_Pos003_S001	00-HRfzQzah3SjMTAW8PeECkk
1.40415e+006		Nucleus	3	0.000	1.000	36	100000034	100000009	GFP-VOID DsRed2-PSPC1 8C-C-PSPC1 V2.00	0	50. DsRed2-PSPC1_Pos003_S001	00-HRfzQzah3SjMTAW8PeECkk
1.48739e+006		Nucleus	3	0.000	1.000	37	100000035	100000010	GFP-VOID DsRed2-PSPC1 8C-C-PSPC1 V2.00	0	50. DsRed2-PSPC1_Pos003_S001	00-HRfzQzah3SjMTAW8PeECkk
845961		Nucleus	3	0.000	1.000	38	100000036	100000011	GFP-VOID DsRed2-PSPC1 8C-C-PSPC1 V2.00	0	50. DsRed2-PSPC1_Pos003_S001	00-HRfzQzah3SjMTAW8PeECkk
1.07559e+006		Nucleus	3	0.000	1.000	39	100000037	100000000	GFP-VOID DsRed2-PSPC1 8C-C-PSPC1 V2.00	0	50. DsRed2-PSPC1_Pos004_S001	00-5geUyjhhtoUiz73PD63uzi
1.59181e+006		Nucleus	3	0.000	1.000	40	100000038	100000001	GFP-VOID DsRed2-PSPC1 8C-C-PSPC1 V2.00	0	50. DsRed2-PSPC1_Pos004_S001	00-5geUyjhhtoUiz73PD63uzi
1.0903e+006		Nucleus	3	0.000	1.000	42	100000039	100000002	GFP-VOID DsRed2-PSPC1 8C-C-PSPC1 V2.00	0	50. DsRed2-PSPC1_Pos004_S001	00-5geUyjhhtoUiz73PD63uzi
2.12578e+006		Nucleus	3	0.000	1.000	43	100000040	100000003	GFP-VOID DsRed2-PSPC1 8C-C-PSPC1 V2.00	0	50. DsRed2-PSPC1_Pos004_S001	00-5geUyjhhtoUiz73PD63uzi
2.03946e+006		Nucleus	3	0.000	1.000	44	100000041	100000004	GFP-VOID DsRed2-PSPC1 8C-C-PSPC1 V2.00	0	50. DsRed2-PSPC1_Pos004_S001	00-5geUyjhhtoUiz73PD63uzi
3.8263e+006		Nucleus	3	0.000	1.000	45	100000042	100000005	GFP-VOID DsRed2-PSPC1 8C-C-PSPC1 V2.00	0	50. DsRed2-PSPC1_Pos004_S001	00-5geUyjhhtoUiz73PD63uzi
1.11738e+006		Nucleus	3	0.000	1.000	46	100000043	100000006	GFP-VOID DsRed2-PSPC1 8C-C-PSPC1 V2.00	0	50. DsRed2-PSPC1_Pos004_S001	00-5geUyjhhtoUiz73PD63uzi
671853		Nucleus	3	0.000	1.000	47	100000044	100000007	GFP-VOID DsRed2-PSPC1 8C-C-PSPC1 V2.00	0	50. DsRed2-PSPC1_Pos004_S001	00-5geUyjhhtoUiz73PD63uzi
1.1239e+006		Nucleus	3	0.000	1.000	48	100000045	100000008	GFP-VOID DsRed2-PSPC1 8C-C-PSPC1 V2.00	0	50. DsRed2-PSPC1_Pos004_S001	00-5geUyjhhtoUiz73PD63uzi
1.58037e+006		Nucleus	3	0.000	1.000	49	100000046	100000009	GFP-VOID DsRed2-PSPC1 8C-C-PSPC1 V2.00	0	50. DsRed2-PSPC1_Pos004_S001	00-5geUyjhhtoUiz73PD63uzi
740555		Nucleus	3	0.000	1.000	50	100000047	100000010	GFP-VOID DsRed2-PSPC1 8C-C-PSPC1 V2.00	0	50. DsRed2-PSPC1_Pos004_S001	00-5geUyjhhtoUiz73PD63uzi
722887		Nucleus	3	0.000	1.000	51	100000048	100000011	GFP-VOID DsRed2-PSPC1 8C-C-PSPC1 V2.00	0	50. DsRed2-PSPC1_Pos004_S001	00-5geUyjhhtoUiz73PD63uzi
1.4025e+006		Nucleus	3	0.000	1.000	52	100000049	100000012	GFP-VOID DsRed2-PSPC1 8C-C-PSPC1 V2.00	0	50. DsRed2-PSPC1_Pos004_S001	00-5geUyjhhtoUiz73PD63uzi
577191		Nucleus	3	0.000	1.000	53	100000050	100000013	GFP-VOID DsRed2-PSPC1 8C-C-PSPC1 V2.00	0	50. DsRed2-PSPC1_Pos004_S001	00-5geUyjhhtoUiz73PD63uzi
1.07303e+006		Nucleus	3	0.000	1.000	54	100000051	100000014	GFP-VOID DsRed2-PSPC1 8C-C-PSPC1 V2.00	0	50. DsRed2-PSPC1_Pos004_S001	00-5geUyjhhtoUiz73PD63uzi
2.48154e+006		Nucleus	3	0.000	1.000	55	100000052	100000015	GFP-VOID DsRed2-PSPC1 8C-C-PSPC1 V2.00	0	50. DsRed2-PSPC1_Pos004_S001	00-5geUyjhhtoUiz73PD63uzi
1.36962e+006		Nucleus	3	0.000	1.000	56	100000053	100000016	GFP-VOID DsRed2-PSPC1 8C-C-PSPC1 V2.00	0	50. DsRed2-PSPC1_Pos004_S001	00-5geUyjhhtoUiz73PD63uzi
1.92398e+006		Nucleus	3	0.000	1.000	57	100000054	100000017	GFP-VOID DsRed2-PSPC1 8C-C-PSPC1 V2.00	0	50. DsRed2-PSPC1_Pos004_S001	00-5geUyjhhtoUiz73PD63uzi
956223		Nucleus	3	0.000	1.000	58	100000055	100000000	GFP-VOID DsRed2-PSPC1 8C-C-PSPC1 V2.00	0	50. DsRed2-PSPC1_Pos005_S001	00-XbffFHBt5n3sjoZNSQaAgg
921987		Nucleus	3	0.000	1.000	59	100000056	100000001	GFP-VOID DsRed2-PSPC1 8C-C-PSPC1 V2.00	0	50. DsRed2-PSPC1_Pos005_S001	00-XbffFHBt5n3sjoZNSQaAgg
1.67795e+006		Nucleus	3	0.000	1.000	60	100000057	100000002	GFP-VOID DsRed2-PSPC1 8C-C-PSPC1 V2.00	0	50. DsRed2-PSPC1_Pos005_S001	00-XbffFHBt5n3sjoZNSQaAgg
2.13712e+006		Nucleus	3	0.000	1.000	62	100000058	100000003	GFP-VOID DsRed2-PSPC1 8C-C-PSPC1 V2.00	0	50. DsRed2-PSPC1_Pos005_S001	00-XbffFHBt5n3sjoZNSQaAgg
1.7332e+006		Nucleus	3	0.000	1.000	63	100000059	100000004	GFP-VOID DsRed2-PSPC1 8C-C-PSPC1 V2.00	0	50. DsRed2-PSPC1_Pos005_S001	00-XbffFHBt5n3sjoZNSQaAgg
4.64905e+006		Nucleus	3	0.000	1.000	65	100000060	100000005	GFP-VOID DsRed2-PSPC1 8C-C-PSPC1 V2.00	0	50. DsRed2-PSPC1_Pos005_S001	00-XbffFHBt5n3sjoZNSQaAgg
971707		Nucleus	3	0.000	1.000	66	100000061	100000006	GFP-VOID DsRed2-PSPC1 8C-C-PSPC1 V2.00	0	50. DsRed2-PSPC1_Pos005_S001	00-XbffFHBt5n3sjoZNSQaAgg
1.96219e+006		Nucleus	3	0.000	1.000	67	100000062	100000007	GFP-VOID DsRed2-PSPC1 8C-C-PSPC1 V2.00	0	50. DsRed2-PSPC1_Pos005_S001	00-XbffFHBt5n3sjoZNSQaAgg
898995		Nucleus	3	0.000	1.000	68	100000063	100000008	GFP-VOID DsRed2-PSPC1 8C-C-PSPC1 V2.00	0	50. DsRed2-PSPC1_Pos005_S001	00-XbffFHBt5n3sjoZNSQaAgg
846779		Nucleus	3	0.000	1.000	69	100000064	100000009	GFP-VOID DsRed2-PSPC1 8C-C-PSPC1 V2.00	0	50. DsRed2-PSPC1_Pos005_S001	00-XbffFHBt5n3sjoZNSQaAgg
5.23739e+006		Nucleus	3	0.000	1.000	70	100000065	100000010	GFP-VOID DsRed2-PSPC1 8C-C-PSPC1 V2.00	0	50. DsRed2-PSPC1_Pos005_S001	00-XbffFHBt5n3sjoZNSQaAgg
1.1843e+006		Nucleus	3	0.000	1.000	71	100000066	100000011	GFP-VOID DsRed2-PSPC1 8C-C-PSPC1 V2.00	0	50. DsRed2-PSPC1_Pos005_S001	00-XbffFHBt5n3sjoZNSQaAgg
2.04893e+006		Nucleus	3	0.000	1.000	72	100000067	100000012	GFP-VOID DsRed2-PSPC1 8C-C-PSPC1 V2.00	0	50. DsRed2-PSPC1_Pos005_S001	00-XbffFHBt5n3sjoZNSQaAgg
1.1731e+006		Nucleus	3	0.000	1.000	73	100000068	100000013	GFP-VOID DsRed2-PSPC1 8C-C-PSPC1 V2.00	0	50. DsRed2-PSPC1_Pos005_S001	00-XbffFHBt5n3sjoZNSQaAgg
858853		Nucleus	3	0.000	1.000	74	100000069	100000014	GFP-VOID DsRed2-PSPC1 8C-C-PSPC1 V2.00	0	50. DsRed2-PSPC1_Pos005_S001	00-XbffFHBt5n3sjoZNSQaAgg
901312		Nucleus	3	0.000	1.000	75	100000070	100000015	GFP-VOID DsRed2-PSPC1 8C-C-PSPC1 V2.00	0	50. DsRed2-PSPC1_Pos005_S001	00-XbffFHBt5n3sjoZNSQaAgg
889116		Nucleus	3	0.000	1.000	76	100000071	100000016	GFP-VOID DsRed2-PSPC1 8C-C-PSPC1 V2.00	0	50. DsRed2-PSPC1_Pos005_S001	00-XbffFHBt5n3sjoZNSQaAgg
515504		Nucleus	3	0.000	1.000	77	100000072	100000017	GFP-VOID DsRed2-PSPC1 8C-C-PSPC1 V2.00	0	50. DsRed2-PSPC1_Pos005_S001	00-XbffFHBt5n3sjoZNSQaAgg
1.6007e+006		Nucleus	3	0.000	1.000	78	100000073	100000018	GFP-VOID DsRed2-PSPC1 8C-C-PSPC1 V2.00	0	50. DsRed2-PSPC1_Pos005_S001	00-XbffFHBt5n3sjoZNSQaAgg
1.37286e+006		Nucleus	3	0.000	1.000	80	100000074	100000000	GFP-VOID DsRed2-PSPC1 8C-C-PSPC1 V2.00	0	50. DsRed2-PSPC1_Pos006_S001	00-2GkETLHuyZpY9FbPuzn5Ek
1.18042e+006		Nucleus	3	0.000	1.000	81	100000075	100000001	GFP-VOID DsRed2-PSPC1 8C-C-PSPC1 V2.00	0	50. DsRed2-PSPC1_Pos006_S001	00-2GkETLHuyZpY9FbPuzn5Ek
1.45687e+006		Nucleus	3	0.000	1.000	82	100000076	100000002	GFP-VOID DsRed2-PSPC1 8C-C-PSPC1 V2.00	0	50. DsRed2-PSPC1_Pos006_S001	00-2GkETLHuyZpY9FbPuzn5Ek
1.026e+006		Nucleus	3	0.000	1.000	83	100000077	100000003	GFP-VOID DsRed2-PSPC1 8C-C-PSPC1 V2.00	0	50. DsRed2-PSPC1_Pos006_S001	00-2GkETLHuyZpY9FbPuzn5Ek
1.02235e+006		Nucleus	3	0.000	1.000	84	100000078	100000004	GFP-VOID DsRed2-PSPC1 8C-C-PSPC1 V2.00	0	50. DsRed2-PSPC1_Pos006_S001	00-2GkETLHuyZpY9FbPuzn5Ek
925243		Nucleus	3	0.000	1.000	85	100000079	100000005	GFP-VOID DsRed2-PSPC1 8C-C-PSPC1 V2.00	0	50. DsRed2-PSPC1_Pos006_S001	00-2GkETLHuyZpY9FbPuzn5Ek
1.09298e+006		Nucleus	3	0.000	1.000	86	100000080	100000006	GFP-VOID DsRed2-PSPC1 8C-C-PSPC1 V2.00	0	50. DsRed2-PSPC1_Pos006_S001	00-2GkETLHuyZpY9FbPuzn5Ek
1.00279e+006		Nucleus	3	0.000	1.000	87	100000081	100000007	GFP-VOID DsRed2-PSPC1 8C-C-PSPC1 V2.00	0	50. DsRed2-PSPC1_Pos006_S001	00-2GkETLHuyZpY9FbPuzn5Ek
522078		Nucleus	3	0.000	1.000	88	100000082	100000008	GFP-VOID DsRed2-PSPC1 8C-C-PSPC1 V2.00	0	50. DsRed2-PSPC1_Pos006_S001	00-2GkETLHuyZpY9FbPuzn5Ek
1.26377e+006		Nucleus	3	0.000	1.000	89	100000083	100000009	GFP-VOID DsRed2-PSPC1 8C-C-PSPC1 V2.00	0	50. DsRed2-PSPC1_Pos006_S001	00-2GkETLHuyZpY9FbPuzn5Ek
1.21968e+006		Nucleus	3	0.000	1.000	90	100000084	100000010	GFP-VOID DsRed2-PSPC1 8C-C-PSPC1 V2.00	0	50. DsRed2-PSPC1_Pos006_S001	00-2GkETLHuyZpY9FbPuzn5Ek
949531		Nucleus	3	0.000	1.000	91	100000085	100000011	GFP-VOID DsRed2-PSPC1 8C-C-PSPC1 V2.00	0	50. DsRed2-PSPC1_Pos006_S001	00-2GkETLHuyZpY9FbPuzn5Ek
1.90468e+006		Nucleus	3	0.000	1.000	92	100000086	100000012	GFP-VOID DsRed2-PSPC1 8C-C-PSPC1 V2.00	0	50. DsRed2-PSPC1_Pos006_S001	00-2GkETLHuyZpY9FbPuzn5Ek
1.58394e+006		Nucleus	3	0.000	1.000	93	100000087	100000013	GFP-VOID DsRed2-PSPC1 8C-C-PSPC1 V2.00	0	50. DsRed2-PSPC1_Pos006_S001	00-2GkETLHuyZpY9FbPuzn5Ek
2.39255e+006		Nucleus	3	0.000	1.000	94	100000088	100000014	GFP-VOID DsRed2-PSPC1 8C-C-PSPC1 V2.00	0	50. DsRed2-PSPC1_Pos006_S001	00-2GkETLHuyZpY9FbPuzn5Ek
933745		Nucleus	3	0.000	1.000	95	100000089	100000015	GFP-VOID DsRed2-PSPC1 8C-C-PSPC1 V2.00	0	50. DsRed2-PSPC1_Pos006_S001	00-2GkETLHuyZpY9FbPuzn5Ek
1.23046e+006		Nucleus	3	0.000	1.000	96	100000090	100000016	GFP-VOID DsRed2-PSPC1 8C-C-PSPC1 V2.00	0	50. DsRed2-PSPC1_Pos006_S001	00-2GkETLHuyZpY9FbPuzn5Ek
427221		Nucleus	3	0.000	1.000	97	100000091	100000017	GFP-VOID DsRed2-PSPC1 8C-C-PSPC1 V2.00	0	50. DsRed2-PSPC1_Pos006_S001	00-2GkETLHuyZpY9FbPuzn5Ek
1.99463e+006		Nucleus	3	0.000	1.000	98	100000092	100000018	GFP-VOID DsRed2-PSPC1 8C-C-PSPC1 V2.00	0	50. DsRed2-PSPC1_Pos006_S001	00-2GkETLHuyZpY9FbPuzn5Ek
1.20975e+006		Nucleus	3	0.000	1.000	99	100000093	100000000	GFP-VOID DsRed2-PSPC1 8C-C-PSPC1 V2.00	0	50. DsRed2-PSPC1_Pos007_S001	00-nS5svmymoBP7nGM67EF8Rg
595256		Nucleus	3	0.000	1.000	100	100000094	100000001	GFP-VOID DsRed2-PSPC1 8C-C-PSPC1 V2.00	0	50. DsRed2-PSPC1_Pos007_S001	00-nS5svmymoBP7nGM67EF8Rg
2.24108e+006		Nucleus	3	0.000	1.000	101	100000095	100000002	GFP-VOID DsRed2-PSPC1 8C-C-PSPC1 V2.00	0	50. DsRed2-PSPC1_Pos007_S001	00-nS5svmymoBP7nGM67EF8Rg
900807		Nucleus	3	0.000	1.000	102	100000096	100000003	GFP-VOID DsRed2-PSPC1 8C-C-PSPC1 V2.00	0	50. DsRed2-PSPC1_Pos007_S001	00-nS5svmymoBP7nGM67EF8Rg
1.76259e+006		Nucleus	3	0.000	1.000	103	100000097	100000004	GFP-VOID DsRed2-PSPC1 8C-C-PSPC1 V2.00	0	50. DsRed2-PSPC1_Pos007_S001	00-nS5svmymoBP7nGM67EF8Rg
919908		Nucleus	3	0.000	1.000	104	100000098	100000005	GFP-VOID DsRed2-PSPC1 8C-C-PSPC1 V2.00	0	50. DsRed2-PSPC1_Pos007_S001	00-nS5svmymoBP7nGM67EF8Rg
1.5453e+006		Nucleus	3	0.000	1.000	105	100000099	100000006	GFP-VOID DsRed2-PSPC1 8C-C-PSPC1 V2.00	0	50. DsRed2-PSPC1_Pos007_S001	00-nS5svmymoBP7nGM67EF8Rg
701775		Nucleus	3	0.000	1.000	106	100000100	100000007	GFP-VOID DsRed2-PSPC1 8C-C-PSPC1 V2.00	0	50. DsRed2-PSPC1_Pos007_S001	00-nS5svmymoBP7nGM67EF8Rg
889111		Nucleus	3	0.000	1.000	107	100000101	100000008	GFP-VOID DsRed2-PSPC1 8C-C-PSPC1 V2.00	0	50. DsRed2-PSPC1_Pos007_S001	00-nS5svmymoBP7nGM67EF8Rg
326490		Nucleus	3	0.000	1.000	108	100000102	100000009	GFP-VOID DsRed2-PSPC1 8C-C-PSPC1 V2.00	0	50. DsRed2-PSPC1_Pos007_S001	00-nS5svmymoBP7nGM67EF8Rg
861424		Nucleus	3	0.000	1.000	109	100000103	100000010	GFP-VOID DsRed2-PSPC1 8C-C-PSPC1 V2.00	0	50. DsRed2-PSPC1_Pos007_S001	00-nS5svmymoBP7nGM67EF8Rg
2.42723e+006		Nucleus	3	0.000	1.000	110	100000104	100000011	GFP-VOID DsRed2-PSPC1 8C-C-PSPC1 V2.00	0	50. DsRed2-PSPC1_Pos007_S001	00-nS5svmymoBP7nGM67EF8Rg
1.33546e+006		Nucleus	3	0.000	1.000	111	100000105	100000012	GFP-VOID DsRed2-PSPC1 8C-C-PSPC1 V2.00	0	50. DsRed2-PSPC1_Pos007_S001	00-nS5svmymoBP7nGM67EF8Rg
2.8135e+006		Nucleus	3	0.000	1.000	112	100000106	100000013	GFP-VOID DsRed2-PSPC1 8C-C-PSPC1 V2.00	0	50. DsRed2-PSPC1_Pos007_S001	00-nS5svmymoBP7nGM67EF8Rg
1.10404e+006		Nucleus	3	0.000	1.000	113	100000107	100000000	GFP-VOID DsRed2-PSPC1 8C-C-PSPC1 V2.00	0	50. DsRed2-PSPC1_Pos008_S001	00-E7vbA7PfgN4gPXFkayuNgJ
1.62374e+006		Nucleus	3	0.000	1.000	115	100000108	100000001	GFP-VOID DsRed2-PSPC1 8C-C-PSPC1 V2.00	0	50. DsRed2-PSPC1_Pos008_S001	00-E7vbA7PfgN4gPXFkayuNgJ
904876		Nucleus	3	0.000	1.000	116	100000109	100000002	GFP-VOID DsRed2-PSPC1 8C-C-PSPC1 V2.00	0	50. DsRed2-PSPC1_Pos008_S001	00-E7vbA7PfgN4gPXFkayuNgJ
767144		Nucleus	3	0.000	1.000	118	100000110	100000003	GFP-VOID DsRed2-PSPC1 8C-C-PSPC1 V2.00	0	50. DsRed2-PSPC1_Pos008_S001	00-E7vbA7PfgN4gPXFkayuNgJ
1.23989e+006		Nucleus	3	0.000	1.000	120	100000111	100000000	GFP-VOID DsRed2-PSPC1 8C-C-PSPC1 V2.00	0	50. DsRed2-PSPC1_Pos009_S001	00-MRU39mRUjZpvGh2vAgF5bc
1.3258e+006		Nucleus	3	0.000	1.000	122	100000112	100000001	GFP-VOID DsRed2-PSPC1 8C-C-PSPC1 V2.00	0	50. DsRed2-PSPC1_Pos009_S001	00-MRU39mRUjZpvGh2vAgF5bc
451836		Nucleus	3	0.000	1.000	123	100000113	100000002	GFP-VOID DsRed2-PSPC1 8C-C-PSPC1 V2.00	0	50. DsRed2-PSPC1_Pos009_S001	00-MRU39mRUjZpvGh2vAgF5bc
666507		Nucleus	3	0.000	1.000	124	100000114	100000003	GFP-VOID DsRed2-PSPC1 8C-C-PSPC1 V2.00	0	50. DsRed2-PSPC1_Pos009_S001	00-MRU39mRUjZpvGh2vAgF5bc
215851		Nucleus	3	0.000	1.000	125	100000115	100000004	GFP-VOID DsRed2-PSPC1 8C-C-PSPC1 V2.00	0	50. DsRed2-PSPC1_Pos009_S001	00-MRU39mRUjZpvGh2vAgF5bc
1.49876e+006		Nucleus	3	0.000	1.000	126	100000116	100000005	GFP-VOID DsRed2-PSPC1 8C-C-PSPC1 V2.00	0	50. DsRed2-PSPC1_Pos009_S001	00-MRU39mRUjZpvGh2vAgF5bc
662617		Nucleus	3	0.000	1.000	127	100000117	100000006	GFP-VOID DsRed2-PSPC1 8C-C-PSPC1 V2.00	0	50. DsRed2-PSPC1_Pos009_S001	00-MRU39mRUjZpvGh2vAgF5bc
219680		Nucleus	3	0.000	1.000	128	100000118	100000007	GFP-VOID DsRed2-PSPC1 8C-C-PSPC1 V2.00	0	50. DsRed2-PSPC1_Pos009_S001	00-MRU39mRUjZpvGh2vAgF5bc
1.29217e+006		Nucleus	3	0.000	1.000	129	100000119	100000008	GFP-VOID DsRed2-PSPC1 8C-C-PSPC1 V2.00	0	50. DsRed2-PSPC1_Pos009_S001	00-MRU39mRUjZpvGh2vAgF5bc
854564		Nucleus	3	0.000	1.000	130	100000120	100000009	GFP-VOID DsRed2-PSPC1 8C-C-PSPC1 V2.00	0	50. DsRed2-PSPC1_Pos009_S001	00-MRU39mRUjZpvGh2vAgF5bc
2.87262e+006		Nucleus	3	0.000	1.000	131	100000121	100000010	GFP-VOID DsRed2-PSPC1 8C-C-PSPC1 V2.00	0	50. DsRed2-PSPC1_Pos009_S001	00-MRU39mRUjZpvGh2vAgF5bc
1.86756e+006		Nucleus	3	0.000	1.000	132	100000122	100000000	GFP-VOID DsRed2-PSPC1 8C-C-PSPC1 V2.00	0	50. DsRed2-PSPC1_Pos010_S001	00-Kbwei2n8VZuVQWXWb3xNDY
1.32757e+006		Nucleus	3	0.000	1.000	133	100000123	100000001	GFP-VOID DsRed2-PSPC1 8C-C-PSPC1 V2.00	0	50. DsRed2-PSPC1_Pos010_S001	00-Kbwei2n8VZuVQWXWb3xNDY
2.03085e+006		Nucleus	3	0.000	1.000	134	100000124	100000002	GFP-VOID DsRed2-PSPC1 8C-C-PSPC1 V2.00	0	50. DsRed2-PSPC1_Pos010_S001	00-Kbwei2n8VZuVQWXWb3xNDY
2.28196e+006		Nucleus	3	0.000	1.000	135	100000125	100000003	GFP-VOID DsRed2-PSPC1 8C-C-PSPC1 V2.00	0	50. DsRed2-PSPC1_Pos010_S001	00-Kbwei2n8VZuVQWXWb3xNDY
1.1868e+006		Nucleus	3	0.000	1.000	136	100000126	100000004	GFP-VOID DsRed2-PSPC1 8C-C-PSPC1 V2.00	0	50. DsRed2-PSPC1_Pos010_S001	00-Kbwei2n8VZuVQWXWb3xNDY
295381		Nucleus	3	0.000	1.000	137	100000127	100000005	GFP-VOID DsRed2-PSPC1 8C-C-PSPC1 V2.00	0	50. DsRed2-PSPC1_Pos010_S001	00-Kbwei2n8VZuVQWXWb3xNDY
422089		Nucleus	3	0.000	1.000	138	100000128	100000006	GFP-VOID DsRed2-PSPC1 8C-C-PSPC1 V2.00	0	50. DsRed2-PSPC1_Pos010_S001	00-Kbwei2n8VZuVQWXWb3xNDY
676578		Nucleus	3	0.000	1.000	139	100000129	100000007	GFP-VOID DsRed2-PSPC1 8C-C-PSPC1 V2.00	0	50. DsRed2-PSPC1_Pos010_S001	00-Kbwei2n8VZuVQWXWb3xNDY
818183		Nucleus	3	0.000	1.000	140	100000130	100000008	GFP-VOID DsRed2-PSPC1 8C-C-PSPC1 V2.00	0	50. DsRed2-PSPC1_Pos010_S001	00-Kbwei2n8VZuVQWXWb3xNDY
930875		Nucleus	3	0.000	1.000	141	100000131	100000009	GFP-VOID DsRed2-PSPC1 8C-C-PSPC1 V2.00	0	50. DsRed2-PSPC1_Pos010_S001	00-Kbwei2n8VZuVQWXWb3xNDY
805000		Nucleus	3	0.000	1.000	142	100000132	100000010	GFP-VOID DsRed2-PSPC1 8C-C-PSPC1 V2.00	0	50. DsRed2-PSPC1_Pos010_S001	00-Kbwei2n8VZuVQWXWb3xNDY
844836		Nucleus	3	0.000	1.000	143	100000133	100000011	GFP-VOID DsRed2-PSPC1 8C-C-PSPC1 V2.00	0	50. DsRed2-PSPC1_Pos010_S001	00-Kbwei2n8VZuVQWXWb3xNDY
1.10579e+006		Nucleus	3	0.000	1.000	144	100000134	100000012	GFP-VOID DsRed2-PSPC1 8C-C-PSPC1 V2.00	0	50. DsRed2-PSPC1_Pos010_S001	00-Kbwei2n8VZuVQWXWb3xNDY
1.0715e+006		Nucleus	3	0.000	1.000	145	100000135	100000013	GFP-VOID DsRed2-PSPC1 8C-C-PSPC1 V2.00	0	50. DsRed2-PSPC1_Pos010_S001	00-Kbwei2n8VZuVQWXWb3xNDY
1.82482e+006		Nucleus	3	0.000	1.000	146	100000136	100000014	GFP-VOID DsRed2-PSPC1 8C-C-PSPC1 V2.00	0	50. DsRed2-PSPC1_Pos010_S001	00-Kbwei2n8VZuVQWXWb3xNDY
3.15901e+006		Nucleus	3	0.000	1.000	147	100000137	100000015	GFP-VOID DsRed2-PSPC1 8C-C-PSPC1 V2.00	0	50. DsRed2-PSPC1_Pos010_S001	00-Kbwei2n8VZuVQWXWb3xNDY
1.16242e+006		Nucleus	3	0.000	1.000	148	100000138	100000000	GFP-VOID DsRed2-PSPC1 8C-C-PSPC1 V2.00	0	50. DsRed2-PSPC1_Pos011_S001	00-6XXYqg7CQhkUvrgiJbtbjM
389868		Nucleus	3	0.000	1.000	149	100000139	100000001	GFP-VOID DsRed2-PSPC1 8C-C-PSPC1 V2.00	0	50. DsRed2-PSPC1_Pos011_S001	00-6XXYqg7CQhkUvrgiJbtbjM
809415		Nucleus	3	0.000	1.000	150	100000140	100000002	GFP-VOID DsRed2-PSPC1 8C-C-PSPC1 V2.00	0	50. DsRed2-PSPC1_Pos011_S001	00-6XXYqg7CQhkUvrgiJbtbjM
1.06537e+006		Nucleus	3	0.000	1.000	152	100000141	100000003	GFP-VOID DsRed2-PSPC1 8C-C-PSPC1 V2.00	0	50. DsRed2-PSPC1_Pos011_S001	00-6XXYqg7CQhkUvrgiJbtbjM
931736		Nucleus	3	0.000	1.000	153	100000142	100000004	GFP-VOID DsRed2-PSPC1 8C-C-PSPC1 V2.00	0	50. DsRed2-PSPC1_Pos011_S001	00-6XXYqg7CQhkUvrgiJbtbjM
861626		Nucleus	3	0.000	1.000	154	100000143	100000005	GFP-VOID DsRed2-PSPC1 8C-C-PSPC1 V2.00	0	50. DsRed2-PSPC1_Pos011_S001	00-6XXYqg7CQhkUvrgiJbtbjM
782991		Nucleus	3	0.000	1.000	155	100000144	100000006	GFP-VOID DsRed2-PSPC1 8C-C-PSPC1 V2.00	0	50. DsRed2-PSPC1_Pos011_S001	00-6XXYqg7CQhkUvrgiJbtbjM
1.72291e+006		Nucleus	3	0.000	1.000	156	100000145	100000000	GFP-VOID DsRed2-PSPC1 8C-C-PSPC1 V2.00	0	50. DsRed2-PSPC1_Pos012_S001	00-cpdgo8KjUAikRkxysggALn
2.42713e+006		Nucleus	3	0.000	1.000	157	100000146	100000001	GFP-VOID DsRed2-PSPC1 8C-C-PSPC1 V2.00	0	50. DsRed2-PSPC1_Pos012_S001	00-cpdgo8KjUAikRkxysggALn
1.41533e+006		Nucleus	3	0.000	1.000	158	100000147	100000002	GFP-VOID DsRed2-PSPC1 8C-C-PSPC1 V2.00	0	50. DsRed2-PSPC1_Pos012_S001	00-cpdgo8KjUAikRkxysggALn
950750		Nucleus	3	0.000	1.000	159	100000148	100000003	GFP-VOID DsRed2-PSPC1 8C-C-PSPC1 V2.00	0	50. DsRed2-PSPC1_Pos012_S001	00-cpdgo8KjUAikRkxysggALn
2.04269e+006		Nucleus	3	0.000	1.000	160	100000149	100000004	GFP-VOID DsRed2-PSPC1 8C-C-PSPC1 V2.00	0	50. DsRed2-PSPC1_Pos012_S001	00-cpdgo8KjUAikRkxysggALn
3.66181e+006		Nucleus	3	0.000	1.000	161	100000150	100000005	GFP-VOID DsRed2-PSPC1 8C-C-PSPC1 V2.00	0	50. DsRed2-PSPC1_Pos012_S001	00-cpdgo8KjUAikRkxysggALn
782702		Nucleus	3	0.000	1.000	162	100000151	100000006	GFP-VOID DsRed2-PSPC1 8C-C-PSPC1 V2.00	0	50. DsRed2-PSPC1_Pos012_S001	00-cpdgo8KjUAikRkxysggALn
1.49448e+006		Nucleus	3	0.000	1.000	163	100000152	100000007	GFP-VOID DsRed2-PSPC1 8C-C-PSPC1 V2.00	0	50. DsRed2-PSPC1_Pos012_S001	00-cpdgo8KjUAikRkxysggALn
2.00837e+006		Nucleus	3	0.000	1.000	164	100000153	100000008	GFP-VOID DsRed2-PSPC1 8C-C-PSPC1 V2.00	0	50. DsRed2-PSPC1_Pos012_S001	00-cpdgo8KjUAikRkxysggALn
789639		Nucleus	3	0.000	1.000	165	100000154	100000009	GFP-VOID DsRed2-PSPC1 8C-C-PSPC1 V2.00	0	50. DsRed2-PSPC1_Pos012_S001	00-cpdgo8KjUAikRkxysggALn
2.20487e+006		Nucleus	3	0.000	1.000	166	100000155	100000010	GFP-VOID DsRed2-PSPC1 8C-C-PSPC1 V2.00	0	50. DsRed2-PSPC1_Pos012_S001	00-cpdgo8KjUAikRkxysggALn
1.65199e+006		Nucleus	3	0.000	1.000	167	100000156	100000011	GFP-VOID DsRed2-PSPC1 8C-C-PSPC1 V2.00	0	50. DsRed2-PSPC1_Pos012_S001	00-cpdgo8KjUAikRkxysggALn
2.16938e+006		Nucleus	3	0.000	1.000	168	100000157	100000012	GFP-VOID DsRed2-PSPC1 8C-C-PSPC1 V2.00	0	50. DsRed2-PSPC1_Pos012_S001	00-cpdgo8KjUAikRkxysggALn
1.98979e+006		Nucleus	3	0.000	1.000	169	100000158	100000013	GFP-VOID DsRed2-PSPC1 8C-C-PSPC1 V2.00	0	50. DsRed2-PSPC1_Pos012_S001	00-cpdgo8KjUAikRkxysggALn
344213		Nucleus	3	0.000	1.000	170	100000159	100000014	GFP-VOID DsRed2-PSPC1 8C-C-PSPC1 V2.00	0	50. DsRed2-PSPC1_Pos012_S001	00-cpdgo8KjUAikRkxysggALn
775862		Nucleus	3	0.000	1.000	171	100000160	100000015	GFP-VOID DsRed2-PSPC1 8C-C-PSPC1 V2.00	0	50. DsRed2-PSPC1_Pos012_S001	00-cpdgo8KjUAikRkxysggALn
641413		Nucleus	3	0.000	1.000	172	100000161	100000016	GFP-VOID DsRed2-PSPC1 8C-C-PSPC1 V2.00	0	50. DsRed2-PSPC1_Pos012_S001	00-cpdgo8KjUAikRkxysggALn
392078		Nucleus	3	0.000	1.000	173	100000162	100000017	GFP-VOID DsRed2-PSPC1 8C-C-PSPC1 V2.00	0	50. DsRed2-PSPC1_Pos012_S001	00-cpdgo8KjUAikRkxysggALn
1.95984e+006		Nucleus	3	0.000	1.000	174	100000163	100000018	GFP-VOID DsRed2-PSPC1 8C-C-PSPC1 V2.00	0	50. DsRed2-PSPC1_Pos012_S001	00-cpdgo8KjUAikRkxysggALn
1.77396e+006		Nucleus	3	0.000	1.000	175	100000164	100000019	GFP-VOID DsRed2-PSPC1 8C-C-PSPC1 V2.00	0	50. DsRed2-PSPC1_Pos012_S001	00-cpdgo8KjUAikRkxysggALn
1.11971e+006		Nucleus	3	0.000	1.000	176	100000165	100000020	GFP-VOID DsRed2-PSPC1 8C-C-PSPC1 V2.00	0	50. DsRed2-PSPC1_Pos012_S001	00-cpdgo8KjUAikRkxysggALn
1.62821e+006		Nucleus	3	0.000	1.000	177	100000166	100000021	GFP-VOID DsRed2-PSPC1 8C-C-PSPC1 V2.00	0	50. DsRed2-PSPC1_Pos012_S001	00-cpdgo8KjUAikRkxysggALn
2.50237e+006		Nucleus	3	0.000	1.000	178	100000167	100000000	GFP-VOID DsRed2-PSPC1 8C-C-PSPC1 V2.00	0	50. DsRed2-PSPC1_Pos013_S001	00-gBWB59MdgRWPqB4jtnRDng
273196		Nucleus	3	0.000	1.000	179	100000168	100000001	GFP-VOID DsRed2-PSPC1 8C-C-PSPC1 V2.00	0	50. DsRed2-PSPC1_Pos013_S001	00-gBWB59MdgRWPqB4jtnRDng
1.46138e+006		Nucleus	3	0.000	1.000	180	100000169	100000002	GFP-VOID DsRed2-PSPC1 8C-C-PSPC1 V2.00	0	50. DsRed2-PSPC1_Pos013_S001	00-gBWB59MdgRWPqB4jtnRDng
760952		Nucleus	3	0.000	1.000	181	100000170	100000003	GFP-VOID DsRed2-PSPC1 8C-C-PSPC1 V2.00	0	50. DsRed2-PSPC1_Pos013_S001	00-gBWB59MdgRWPqB4jtnRDng
1.26206e+006		Nucleus	3	0.000	1.000	182	100000171	100000004	GFP-VOID DsRed2-PSPC1 8C-C-PSPC1 V2.00	0	50. DsRed2-PSPC1_Pos013_S001	00-gBWB59MdgRWPqB4jtnRDng
512250		Nucleus	3	0.000	1.000	183	100000172	100000005	GFP-VOID DsRed2-PSPC1 8C-C-PSPC1 V2.00	0	50. DsRed2-PSPC1_Pos013_S001	00-gBWB59MdgRWPqB4jtnRDng
583578		Nucleus	3	0.000	1.000	184	100000173	100000006	GFP-VOID DsRed2-PSPC1 8C-C-PSPC1 V2.00	0	50. DsRed2-PSPC1_Pos013_S001	00-gBWB59MdgRWPqB4jtnRDng
750736		Nucleus	3	0.000	1.000	192	100000174	100000000	GFP-VOID DsRed2-PSPC1 8C-C-PSPC1 V2.00	0	50. DsRed2-PSPC1_Pos014_S001	00-gkmMLoQR4e53mTpFeGr346
1.18475e+006		Nucleus	3	0.000	1.000	193	100000175	100000001	GFP-VOID DsRed2-PSPC1 8C-C-PSPC1 V2.00	0	50. DsRed2-PSPC1_Pos014_S001	00-gkmMLoQR4e53mTpFeGr346
953413		Nucleus	3	0.000	1.000	194	100000176	100000002	GFP-VOID DsRed2-PSPC1 8C-C-PSPC1 V2.00	0	50. DsRed2-PSPC1_Pos014_S001	00-gkmMLoQR4e53mTpFeGr346
1.78049e+006		Nucleus	3	0.000	1.000	195	100000177	100000003	GFP-VOID DsRed2-PSPC1 8C-C-PSPC1 V2.00	0	50. DsRed2-PSPC1_Pos014_S001	00-gkmMLoQR4e53mTpFeGr346
957175		Nucleus	3	0.000	1.000	196	100000178	100000004	GFP-VOID DsRed2-PSPC1 8C-C-PSPC1 V2.00	0	50. DsRed2-PSPC1_Pos014_S001	00-gkmMLoQR4e53mTpFeGr346
1.35633e+006		Nucleus	3	0.000	1.000	197	100000179	100000005	GFP-VOID DsRed2-PSPC1 8C-C-PSPC1 V2.00	0	50. DsRed2-PSPC1_Pos014_S001	00-gkmMLoQR4e53mTpFeGr346
1.17826e+006		Nucleus	3	0.000	1.000	198	100000180	100000006	GFP-VOID DsRed2-PSPC1 8C-C-PSPC1 V2.00	0	50. DsRed2-PSPC1_Pos014_S001	00-gkmMLoQR4e53mTpFeGr346
1.05232e+006		Nucleus	3	0.000	1.000	199	100000181	100000007	GFP-VOID DsRed2-PSPC1 8C-C-PSPC1 V2.00	0	50. DsRed2-PSPC1_Pos014_S001	00-gkmMLoQR4e53mTpFeGr346
1.27562e+006		Nucleus	3	0.000	1.000	200	100000182	100000008	GFP-VOID DsRed2-PSPC1 8C-C-PSPC1 V2.00	0	50. DsRed2-PSPC1_Pos014_S001	00-gkmMLoQR4e53mTpFeGr346
2.02654e+006		Nucleus	3	0.000	1.000	201	100000183	100000009	GFP-VOID DsRed2-PSPC1 8C-C-PSPC1 V2.00	0	50. DsRed2-PSPC1_Pos014_S001	00-gkmMLoQR4e53mTpFeGr346
1.31274e+006		Nucleus	3	0.000	1.000	203	100000184	100000000	GFP-VOID DsRed2-PSPC1 8C-C-PSPC1 V2.00	0	50. DsRed2-PSPC1_Pos016_S001	00-pjtWitLXu5Gq35XPG4Q7QU
1.22207e+006		Nucleus	3	0.000	1.000	204	100000185	100000001	GFP-VOID DsRed2-PSPC1 8C-C-PSPC1 V2.00	0	50. DsRed2-PSPC1_Pos016_S001	00-pjtWitLXu5Gq35XPG4Q7QU
1.3759e+006		Nucleus	3	0.000	1.000	205	100000186	100000002	GFP-VOID DsRed2-PSPC1 8C-C-PSPC1 V2.00	0	50. DsRed2-PSPC1_Pos016_S001	00-pjtWitLXu5Gq35XPG4Q7QU
1.04866e+006		Nucleus	3	0.000	1.000	206	100000187	100000003	GFP-VOID DsRed2-PSPC1 8C-C-PSPC1 V2.00	0	50. DsRed2-PSPC1_Pos016_S001	00-pjtWitLXu5Gq35XPG4Q7QU
1.09799e+006		Nucleus	3	0.000	1.000	208	100000188	100000004	GFP-VOID DsRed2-PSPC1 8C-C-PSPC1 V2.00	0	50. DsRed2-PSPC1_Pos016_S001	00-pjtWitLXu5Gq35XPG4Q7QU
900391		Nucleus	3	0.000	1.000	209	100000189	100000005	GFP-VOID DsRed2-PSPC1 8C-C-PSPC1 V2.00	0	50. DsRed2-PSPC1_Pos016_S001	00-pjtWitLXu5Gq35XPG4Q7QU
657605		Nucleus	3	0.000	1.000	211	100000190	100000000	GFP-VOID DsRed2-PSPC1 8C-C-PSPC1 V2.00	0	50. DsRed2-PSPC1_Pos017_S001	00-Q39k32UEVZ2Lt7PBDRH4pe
608939		Nucleus	3	0.000	1.000	212	100000191	100000001	GFP-VOID DsRed2-PSPC1 8C-C-PSPC1 V2.00	0	50. DsRed2-PSPC1_Pos017_S001	00-Q39k32UEVZ2Lt7PBDRH4pe
497845		Nucleus	3	0.000	1.000	213	100000192	100000002	GFP-VOID DsRed2-PSPC1 8C-C-PSPC1 V2.00	0	50. DsRed2-PSPC1_Pos017_S001	00-Q39k32UEVZ2Lt7PBDRH4pe
1.42255e+006		Nucleus	3	0.000	1.000	214	100000193	100000003	GFP-VOID DsRed2-PSPC1 8C-C-PSPC1 V2.00	0	50. DsRed2-PSPC1_Pos017_S001	00-Q39k32UEVZ2Lt7PBDRH4pe
452355		Nucleus	3	0.000	1.000	215	100000194	100000000	GFP-VOID DsRed2-PSPC1 8C-C-PSPC1 V2.00	0	50. DsRed2-PSPC1_Pos018_S001	00-utejB8Bn8dYAuAuWLCjohR
771869		Nucleus	3	0.000	1.000	216	100000195	100000001	GFP-VOID DsRed2-PSPC1 8C-C-PSPC1 V2.00	0	50. DsRed2-PSPC1_Pos018_S001	00-utejB8Bn8dYAuAuWLCjohR
701817		Nucleus	3	0.000	1.000	217	100000196	100000002	GFP-VOID DsRed2-PSPC1 8C-C-PSPC1 V2.00	0	50. DsRed2-PSPC1_Pos018_S001	00-utejB8Bn8dYAuAuWLCjohR
474964		Nucleus	3	0.000	1.000	218	100000197	100000003	GFP-VOID DsRed2-PSPC1 8C-C-PSPC1 V2.00	0	50. DsRed2-PSPC1_Pos018_S001	00-utejB8Bn8dYAuAuWLCjohR
558432		Nucleus	3	0.000	1.000	219	100000198	100000004	GFP-VOID DsRed2-PSPC1 8C-C-PSPC1 V2.00	0	50. DsRed2-PSPC1_Pos018_S001	00-utejB8Bn8dYAuAuWLCjohR
711871		Nucleus	3	0.000	1.000	221	100000199	100000005	GFP-VOID DsRed2-PSPC1 8C-C-PSPC1 V2.00	0	50. DsRed2-PSPC1_Pos018_S001	00-utejB8Bn8dYAuAuWLCjohR
590717		Nucleus	3	0.000	1.000	222	100000200	100000006	GFP-VOID DsRed2-PSPC1 8C-C-PSPC1 V2.00	0	50. DsRed2-PSPC1_Pos018_S001	00-utejB8Bn8dYAuAuWLCjohR
857384		Nucleus	3	0.000	1.000	224	100000201	100000007	GFP-VOID DsRed2-PSPC1 8C-C-PSPC1 V2.00	0	50. DsRed2-PSPC1_Pos018_S001	00-utejB8Bn8dYAuAuWLCjohR
697533		Nucleus	3	0.000	1.000	225	100000202	100000008	GFP-VOID DsRed2-PSPC1 8C-C-PSPC1 V2.00	0	50. DsRed2-PSPC1_Pos018_S001	00-utejB8Bn8dYAuAuWLCjohR
979769		Nucleus	3	0.000	1.000	226	100000203	100000009	GFP-VOID DsRed2-PSPC1 8C-C-PSPC1 V2.00	0	50. DsRed2-PSPC1_Pos018_S001	00-utejB8Bn8dYAuAuWLCjohR
677396		Nucleus	3	0.000	1.000	227	100000204	100000010	GFP-VOID DsRed2-PSPC1 8C-C-PSPC1 V2.00	0	50. DsRed2-PSPC1_Pos018_S001	00-utejB8Bn8dYAuAuWLCjohR
930159		Nucleus	3	0.000	1.000	228	100000205	100000011	GFP-VOID DsRed2-PSPC1 8C-C-PSPC1 V2.00	0	50. DsRed2-PSPC1_Pos018_S001	00-utejB8Bn8dYAuAuWLCjohR
1.26586e+006		Nucleus	3	0.000	1.000	229	100000206	100000012	GFP-VOID DsRed2-PSPC1 8C-C-PSPC1 V2.00	0	50. DsRed2-PSPC1_Pos018_S001	00-utejB8Bn8dYAuAuWLCjohR
436105		Nucleus	3	0.000	1.000	230	100000207	100000013	GFP-VOID DsRed2-PSPC1 8C-C-PSPC1 V2.00	0	50. DsRed2-PSPC1_Pos018_S001	00-utejB8Bn8dYAuAuWLCjohR
1.10979e+006		Nucleus	3	0.000	1.000	231	100000208	100000014	GFP-VOID DsRed2-PSPC1 8C-C-PSPC1 V2.00	0	50. DsRed2-PSPC1_Pos018_S001	00-utejB8Bn8dYAuAuWLCjohR
1.54491e+006		Nucleus	3	0.000	1.000	232	100000209	100000015	GFP-VOID DsRed2-PSPC1 8C-C-PSPC1 V2.00	0	50. DsRed2-PSPC1_Pos018_S001	00-utejB8Bn8dYAuAuWLCjohR
1.95485e+006		Nucleus	3	0.000	1.000	233	100000210	100000000	GFP-VOID DsRed2-PSPC1 8C-C-PSPC1 V2.00	0	50. DsRed2-PSPC1_Pos019_S001	00-Z2zYARWvm3ARubqAZfUJiT
851626		Nucleus	3	0.000	1.000	234	100000211	100000001	GFP-VOID DsRed2-PSPC1 8C-C-PSPC1 V2.00	0	50. DsRed2-PSPC1_Pos019_S001	00-Z2zYARWvm3ARubqAZfUJiT
886844		Nucleus	3	0.000	1.000	235	100000212	100000002	GFP-VOID DsRed2-PSPC1 8C-C-PSPC1 V2.00	0	50. DsRed2-PSPC1_Pos019_S001	00-Z2zYARWvm3ARubqAZfUJiT
1.40979e+006		Nucleus	3	0.000	1.000	236	100000213	100000003	GFP-VOID DsRed2-PSPC1 8C-C-PSPC1 V2.00	0	50. DsRed2-PSPC1_Pos019_S001	00-Z2zYARWvm3ARubqAZfUJiT
622635		Nucleus	3	0.000	1.000	237	100000214	100000004	GFP-VOID DsRed2-PSPC1 8C-C-PSPC1 V2.00	0	50. DsRed2-PSPC1_Pos019_S001	00-Z2zYARWvm3ARubqAZfUJiT
945925		Nucleus	3	0.000	1.000	238	100000215	100000005	GFP-VOID DsRed2-PSPC1 8C-C-PSPC1 V2.00	0	50. DsRed2-PSPC1_Pos019_S001	00-Z2zYARWvm3ARubqAZfUJiT
906654		Nucleus	3	0.000	1.000	239	100000216	100000006	GFP-VOID DsRed2-PSPC1 8C-C-PSPC1 V2.00	0	50. DsRed2-PSPC1_Pos019_S001	00-Z2zYARWvm3ARubqAZfUJiT
841338		Nucleus	3	0.000	1.000	240	100000217	100000007	GFP-VOID DsRed2-PSPC1 8C-C-PSPC1 V2.00	0	50. DsRed2-PSPC1_Pos019_S001	00-Z2zYARWvm3ARubqAZfUJiT
304320		Nucleus	3	0.000	1.000	241	100000218	100000008	GFP-VOID DsRed2-PSPC1 8C-C-PSPC1 V2.00	0	50. DsRed2-PSPC1_Pos019_S001	00-Z2zYARWvm3ARubqAZfUJiT
2.77617e+006		Nucleus	3	0.000	1.000	242	100000219	100000009	GFP-VOID DsRed2-PSPC1 8C-C-PSPC1 V2.00	0	50. DsRed2-PSPC1_Pos019_S001	00-Z2zYARWvm3ARubqAZfUJiT
1.54335e+006		Nucleus	3	0.000	1.000	243	100000220	100000010	GFP-VOID DsRed2-PSPC1 8C-C-PSPC1 V2.00	0	50. DsRed2-PSPC1_Pos019_S001	00-Z2zYARWvm3ARubqAZfUJiT
2.78028e+006		Nucleus	3	0.000	1.000	244	100000221	100000011	GFP-VOID DsRed2-PSPC1 8C-C-PSPC1 V2.00	0	50. DsRed2-PSPC1_Pos019_S001	00-Z2zYARWvm3ARubqAZfUJiT
1.64609e+006		Nucleus	3	0.000	1.000	245	100000222	100000012	GFP-VOID DsRed2-PSPC1 8C-C-PSPC1 V2.00	0	50. DsRed2-PSPC1_Pos019_S001	00-Z2zYARWvm3ARubqAZfUJiT
1.08398e+006		Nucleus	3	0.000	1.000	246	100000223	100000013	GFP-VOID DsRed2-PSPC1 8C-C-PSPC1 V2.00	0	50. DsRed2-PSPC1_Pos019_S001	00-Z2zYARWvm3ARubqAZfUJiT
1.82537e+006		Nucleus	3	0.000	1.000	247	100000224	100000014	GFP-VOID DsRed2-PSPC1 8C-C-PSPC1 V2.00	0	50. DsRed2-PSPC1_Pos019_S001	00-Z2zYARWvm3ARubqAZfUJiT
1.96808e+006		Nucleus	3	0.000	1.000	248	100000225	100000015	GFP-VOID DsRed2-PSPC1 8C-C-PSPC1 V2.00	0	50. DsRed2-PSPC1_Pos019_S001	00-Z2zYARWvm3ARubqAZfUJiT
1.38552e+006		Nucleus	3	0.000	1.000	249	100000226	100000016	GFP-VOID DsRed2-PSPC1 8C-C-PSPC1 V2.00	0	50. DsRed2-PSPC1_Pos019_S001	00-Z2zYARWvm3ARubqAZfUJiT
584142		Nucleus	3	0.000	1.000	250	100000227	100000017	GFP-VOID DsRed2-PSPC1 8C-C-PSPC1 V2.00	0	50. DsRed2-PSPC1_Pos019_S001	00-Z2zYARWvm3ARubqAZfUJiT
1.41445e+006		Nucleus	3	0.000	1.000	251	100000228	100000000	GFP-VOID DsRed2-PSPC1 8C-C-PSPC1 V2.00	0	50. DsRed2-PSPC1_Pos020_S001	00-hxgVcUBSciq2QqRRtWYbp4
1.51676e+006		Nucleus	3	0.000	1.000	252	100000229	100000001	GFP-VOID DsRed2-PSPC1 8C-C-PSPC1 V2.00	0	50. DsRed2-PSPC1_Pos020_S001	00-hxgVcUBSciq2QqRRtWYbp4
1.97328e+006		Nucleus	3	0.000	1.000	253	100000230	100000002	GFP-VOID DsRed2-PSPC1 8C-C-PSPC1 V2.00	0	50. DsRed2-PSPC1_Pos020_S001	00-hxgVcUBSciq2QqRRtWYbp4
1.14324e+006		Nucleus	3	0.000	1.000	254	100000231	100000003	GFP-VOID DsRed2-PSPC1 8C-C-PSPC1 V2.00	0	50. DsRed2-PSPC1_Pos020_S001	00-hxgVcUBSciq2QqRRtWYbp4
1.05975e+006		Nucleus	3	0.000	1.000	255	100000232	100000004	GFP-VOID DsRed2-PSPC1 8C-C-PSPC1 V2.00	0	50. DsRed2-PSPC1_Pos020_S001	00-hxgVcUBSciq2QqRRtWYbp4
270783		Nucleus	3	0.000	1.000	256	100000233	100000005	GFP-VOID DsRed2-PSPC1 8C-C-PSPC1 V2.00	0	50. DsRed2-PSPC1_Pos020_S001	00-hxgVcUBSciq2QqRRtWYbp4
932900		Nucleus	3	0.000	1.000	257	100000234	100000006	GFP-VOID DsRed2-PSPC1 8C-C-PSPC1 V2.00	0	50. DsRed2-PSPC1_Pos020_S001	00-hxgVcUBSciq2QqRRtWYbp4
1.12469e+006		Nucleus	3	0.000	1.000	258	100000235	100000007	GFP-VOID DsRed2-PSPC1 8C-C-PSPC1 V2.00	0	50. DsRed2-PSPC1_Pos020_S001	00-hxgVcUBSciq2QqRRtWYbp4
885331		Nucleus	3	0.000	1.000	261	100000236	100000000	GFP-VOID DsRed2-PSPC1 8C-C-PSPC1 V2.00	0	50. DsRed2-PSPC1_Pos021_S001	00-nk8ejLGrQw4R9joZuc78Wk
517213		Nucleus	3	0.000	1.000	264	100000237	100000001	GFP-VOID DsRed2-PSPC1 8C-C-PSPC1 V2.00	0	50. DsRed2-PSPC1_Pos021_S001	00-nk8ejLGrQw4R9joZuc78Wk
567439		Nucleus	3	0.000	1.000	265	100000238	100000002	GFP-VOID DsRed2-PSPC1 8C-C-PSPC1 V2.00	0	50. DsRed2-PSPC1_Pos021_S001	00-nk8ejLGrQw4R9joZuc78Wk
1.14785e+006		Nucleus	3	0.000	1.000	266	100000239	100000003	GFP-VOID DsRed2-PSPC1 8C-C-PSPC1 V2.00	0	50. DsRed2-PSPC1_Pos021_S001	00-nk8ejLGrQw4R9joZuc78Wk
897103		Nucleus	3	0.000	1.000	267	100000240	100000004	GFP-VOID DsRed2-PSPC1 8C-C-PSPC1 V2.00	0	50. DsRed2-PSPC1_Pos021_S001	00-nk8ejLGrQw4R9joZuc78Wk
741363		Nucleus	3	0.000	1.000	268	100000241	100000005	GFP-VOID DsRed2-PSPC1 8C-C-PSPC1 V2.00	0	50. DsRed2-PSPC1_Pos021_S001	00-nk8ejLGrQw4R9joZuc78Wk
857789		Nucleus	3	0.000	1.000	269	100000242	100000000	GFP-VOID DsRed2-PSPC1 8C-C-PSPC1 V2.00	0	50. DsRed2-PSPC1_Pos022_S001	00-tjVE5cBZNyoVRkYvxXp3f8
689378		Nucleus	3	0.000	1.000	270	100000243	100000001	GFP-VOID DsRed2-PSPC1 8C-C-PSPC1 V2.00	0	50. DsRed2-PSPC1_Pos022_S001	00-tjVE5cBZNyoVRkYvxXp3f8
785340		Nucleus	3	0.000	1.000	271	100000244	100000002	GFP-VOID DsRed2-PSPC1 8C-C-PSPC1 V2.00	0	50. DsRed2-PSPC1_Pos022_S001	00-tjVE5cBZNyoVRkYvxXp3f8
980586		Nucleus	3	0.000	1.000	273	100000245	100000003	GFP-VOID DsRed2-PSPC1 8C-C-PSPC1 V2.00	0	50. DsRed2-PSPC1_Pos022_S001	00-tjVE5cBZNyoVRkYvxXp3f8
794035		Nucleus	3	0.000	1.000	276	100000246	100000004	GFP-VOID DsRed2-PSPC1 8C-C-PSPC1 V2.00	0	50. DsRed2-PSPC1_Pos022_S001	00-tjVE5cBZNyoVRkYvxXp3f8
1.40651e+006		Nucleus	3	0.000	1.000	277	100000247	100000005	GFP-VOID DsRed2-PSPC1 8C-C-PSPC1 V2.00	0	50. DsRed2-PSPC1_Pos022_S001	00-tjVE5cBZNyoVRkYvxXp3f8
467383		Nucleus	3	0.000	1.000	278	100000248	100000006	GFP-VOID DsRed2-PSPC1 8C-C-PSPC1 V2.00	0	50. DsRed2-PSPC1_Pos022_S001	00-tjVE5cBZNyoVRkYvxXp3f8
496393		Nucleus	3	0.000	1.000	280	100000249	100000007	GFP-VOID DsRed2-PSPC1 8C-C-PSPC1 V2.00	0	50. DsRed2-PSPC1_Pos022_S001	00-tjVE5cBZNyoVRkYvxXp3f8
973084		Nucleus	3	0.000	1.000	281	100000250	100000008	GFP-VOID DsRed2-PSPC1 8C-C-PSPC1 V2.00	0	50. DsRed2-PSPC1_Pos022_S001	00-tjVE5cBZNyoVRkYvxXp3f8
372462		Nucleus	3	0.000	1.000	282	100000251	100000009	GFP-VOID DsRed2-PSPC1 8C-C-PSPC1 V2.00	0	50. DsRed2-PSPC1_Pos022_S001	00-tjVE5cBZNyoVRkYvxXp3f8
725680		Nucleus	3	0.000	1.000	283	100000252	100000010	GFP-VOID DsRed2-PSPC1 8C-C-PSPC1 V2.00	0	50. DsRed2-PSPC1_Pos022_S001	00-tjVE5cBZNyoVRkYvxXp3f8
4.22123e+006		Nucleus	3	0.000	1.000	284	100000253	100000011	GFP-VOID DsRed2-PSPC1 8C-C-PSPC1 V2.00	0	50. DsRed2-PSPC1_Pos022_S001	00-tjVE5cBZNyoVRkYvxXp3f8
687927		Nucleus	3	0.000	1.000	286	100000254	100000000	GFP-VOID DsRed2-PSPC1 8C-C-PSPC1 V2.00	0	50. DsRed2-PSPC1_Pos023_S001	00-7f5LRdXauEd527TFsSCPx9
432192		Nucleus	3	0.000	1.000	289	100000255	100000001	GFP-VOID DsRed2-PSPC1 8C-C-PSPC1 V2.00	0	50. DsRed2-PSPC1_Pos023_S001	00-7f5LRdXauEd527TFsSCPx9
1.2178e+006		Nucleus	3	0.000	1.000	290	100000256	100000000	GFP-VOID DsRed2-PSPC1 8C-C-PSPC1 V2.00	0	50. DsRed2-PSPC1_Pos024_S001	00-gddG4dvTZS49z8NUUPTqcf
1.08683e+006		Nucleus	3	0.000	1.000	291	100000257	100000001	GFP-VOID DsRed2-PSPC1 8C-C-PSPC1 V2.00	0	50. DsRed2-PSPC1_Pos024_S001	00-gddG4dvTZS49z8NUUPTqcf
961122		Nucleus	3	0.000	1.000	292	100000258	100000002	GFP-VOID DsRed2-PSPC1 8C-C-PSPC1 V2.00	0	50. DsRed2-PSPC1_Pos024_S001	00-gddG4dvTZS49z8NUUPTqcf
1.00506e+006		Nucleus	3	0.000	1.000	293	100000259	100000003	GFP-VOID DsRed2-PSPC1 8C-C-PSPC1 V2.00	0	50. DsRed2-PSPC1_Pos024_S001	00-gddG4dvTZS49z8NUUPTqcf
690029		Nucleus	3	0.000	1.000	294	100000260	100000004	GFP-VOID DsRed2-PSPC1 8C-C-PSPC1 V2.00	0	50. DsRed2-PSPC1_Pos024_S001	00-gddG4dvTZS49z8NUUPTqcf
944943		Nucleus	3	0.000	1.000	295	100000261	100000005	GFP-VOID DsRed2-PSPC1 8C-C-PSPC1 V2.00	0	50. DsRed2-PSPC1_Pos024_S001	00-gddG4dvTZS49z8NUUPTqcf
752090		Nucleus	3	0.000	1.000	296	100000262	100000006	GFP-VOID DsRed2-PSPC1 8C-C-PSPC1 V2.00	0	50. DsRed2-PSPC1_Pos024_S001	00-gddG4dvTZS49z8NUUPTqcf
315827		Nucleus	3	0.000	1.000	297	100000263	100000000	GFP-VOID DsRed2-PSPC1 8C-C-PSPC1 V2.00	0	50. DsRed2-PSPC1_Pos025_S001	00-DsCwSRem2LaGrt2hNyrFuA
652585		Nucleus	3	0.000	1.000	298	100000264	100000001	GFP-VOID DsRed2-PSPC1 8C-C-PSPC1 V2.00	0	50. DsRed2-PSPC1_Pos025_S001	00-DsCwSRem2LaGrt2hNyrFuA
2.02095e+006		Nucleus	3	0.000	1.000	299	100000265	100000002	GFP-VOID DsRed2-PSPC1 8C-C-PSPC1 V2.00	0	50. DsRed2-PSPC1_Pos025_S001	00-DsCwSRem2LaGrt2hNyrFuA
701556		Nucleus	3	0.000	1.000	300	100000266	100000003	GFP-VOID DsRed2-PSPC1 8C-C-PSPC1 V2.00	0	50. DsRed2-PSPC1_Pos025_S001	00-DsCwSRem2LaGrt2hNyrFuA
869772		Nucleus	3	0.000	1.000	301	100000267	100000004	GFP-VOID DsRed2-PSPC1 8C-C-PSPC1 V2.00	0	50. DsRed2-PSPC1_Pos025_S001	00-DsCwSRem2LaGrt2hNyrFuA
488264		Nucleus	3	0.000	1.000	302	100000268	100000005	GFP-VOID DsRed2-PSPC1 8C-C-PSPC1 V2.00	0	50. DsRed2-PSPC1_Pos025_S001	00-DsCwSRem2LaGrt2hNyrFuA
1.10459e+006		Nucleus	3	0.000	1.000	303	100000269	100000006	GFP-VOID DsRed2-PSPC1 8C-C-PSPC1 V2.00	0	50. DsRed2-PSPC1_Pos025_S001	00-DsCwSRem2LaGrt2hNyrFuA
3.104e+006		Nucleus	3	0.000	1.000	304	100000270	100000007	GFP-VOID DsRed2-PSPC1 8C-C-PSPC1 V2.00	0	50. DsRed2-PSPC1_Pos025_S001	00-DsCwSRem2LaGrt2hNyrFuA
1.03102e+006		Nucleus	3	0.000	1.000	305	100000271	100000008	GFP-VOID DsRed2-PSPC1 8C-C-PSPC1 V2.00	0	50. DsRed2-PSPC1_Pos025_S001	00-DsCwSRem2LaGrt2hNyrFuA
789567		Nucleus	3	0.000	1.000	306	100000272	100000009	GFP-VOID DsRed2-PSPC1 8C-C-PSPC1 V2.00	0	50. DsRed2-PSPC1_Pos025_S001	00-DsCwSRem2LaGrt2hNyrFuA
3.1856e+006		Nucleus	3	0.000	1.000	307	100000273	100000010	GFP-VOID DsRed2-PSPC1 8C-C-PSPC1 V2.00	0	50. DsRed2-PSPC1_Pos025_S001	00-DsCwSRem2LaGrt2hNyrFuA
762594		Nucleus	3	0.000	1.000	308	100000274	100000011	GFP-VOID DsRed2-PSPC1 8C-C-PSPC1 V2.00	0	50. DsRed2-PSPC1_Pos025_S001	00-DsCwSRem2LaGrt2hNyrFuA
967720		Nucleus	3	0.000	1.000	309	100000275	100000012	GFP-VOID DsRed2-PSPC1 8C-C-PSPC1 V2.00	0	50. DsRed2-PSPC1_Pos025_S001	00-DsCwSRem2LaGrt2hNyrFuA
458542		Nucleus	3	0.000	1.000	310	100000276	100000013	GFP-VOID DsRed2-PSPC1 8C-C-PSPC1 V2.00	0	50. DsRed2-PSPC1_Pos025_S001	00-DsCwSRem2LaGrt2hNyrFuA
998983		Nucleus	3	0.000	1.000	311	100000277	100000014	GFP-VOID DsRed2-PSPC1 8C-C-PSPC1 V2.00	0	50. DsRed2-PSPC1_Pos025_S001	00-DsCwSRem2LaGrt2hNyrFuA
1.52192e+006		Nucleus	3	0.000	1.000	312	100000278	100000015	GFP-VOID DsRed2-PSPC1 8C-C-PSPC1 V2.00	0	50. DsRed2-PSPC1_Pos025_S001	00-DsCwSRem2LaGrt2hNyrFuA
544477		Nucleus	3	0.000	1.000	313	100000279	100000016	GFP-VOID DsRed2-PSPC1 8C-C-PSPC1 V2.00	0	50. DsRed2-PSPC1_Pos025_S001	00-DsCwSRem2LaGrt2hNyrFuA
1.62152e+006		Nucleus	3	0.000	1.000	314	100000280	100000017	GFP-VOID DsRed2-PSPC1 8C-C-PSPC1 V2.00	0	50. DsRed2-PSPC1_Pos025_S001	00-DsCwSRem2LaGrt2hNyrFuA
618406		Nucleus	3	0.000	1.000	315	100000281	100000018	GFP-VOID DsRed2-PSPC1 8C-C-PSPC1 V2.00	0	50. DsRed2-PSPC1_Pos025_S001	00-DsCwSRem2LaGrt2hNyrFuA
740386		Nucleus	3	0.000	1.000	316	100000282	100000019	GFP-VOID DsRed2-PSPC1 8C-C-PSPC1 V2.00	0	50. DsRed2-PSPC1_Pos025_S001	00-DsCwSRem2LaGrt2hNyrFuA
763036		Nucleus	3	0.000	1.000	317	100000283	100000000	GFP-VOID DsRed2-PSPC1 8C-C-PSPC1 V2.00	0	50. DsRed2-PSPC1_Pos026_S001	00-Ud8jBSzysVTrn3CFs3K36E
808269		Nucleus	3	0.000	1.000	318	100000284	100000001	GFP-VOID DsRed2-PSPC1 8C-C-PSPC1 V2.00	0	50. DsRed2-PSPC1_Pos026_S001	00-Ud8jBSzysVTrn3CFs3K36E
791604		Nucleus	3	0.000	1.000	319	100000285	100000002	GFP-VOID DsRed2-PSPC1 8C-C-PSPC1 V2.00	0	50. DsRed2-PSPC1_Pos026_S001	00-Ud8jBSzysVTrn3CFs3K36E
717370		Nucleus	3	0.000	1.000	320	100000286	100000003	GFP-VOID DsRed2-PSPC1 8C-C-PSPC1 V2.00	0	50. DsRed2-PSPC1_Pos026_S001	00-Ud8jBSzysVTrn3CFs3K36E
743110		Nucleus	3	0.000	1.000	321	100000287	100000004	GFP-VOID DsRed2-PSPC1 8C-C-PSPC1 V2.00	0	50. DsRed2-PSPC1_Pos026_S001	00-Ud8jBSzysVTrn3CFs3K36E
763446		Nucleus	3	0.000	1.000	322	100000288	100000005	GFP-VOID DsRed2-PSPC1 8C-C-PSPC1 V2.00	0	50. DsRed2-PSPC1_Pos026_S001	00-Ud8jBSzysVTrn3CFs3K36E
4.24527e+006		Nucleus	3	0.000	1.000	323	100000289	100000006	GFP-VOID DsRed2-PSPC1 8C-C-PSPC1 V2.00	0	50. DsRed2-PSPC1_Pos026_S001	00-Ud8jBSzysVTrn3CFs3K36E
1.09167e+006		Nucleus	3	0.000	1.000	324	100000290	100000007	GFP-VOID DsRed2-PSPC1 8C-C-PSPC1 V2.00	0	50. DsRed2-PSPC1_Pos026_S001	00-Ud8jBSzysVTrn3CFs3K36E
638496		Nucleus	3	0.000	1.000	325	100000291	100000008	GFP-VOID DsRed2-PSPC1 8C-C-PSPC1 V2.00	0	50. DsRed2-PSPC1_Pos026_S001	00-Ud8jBSzysVTrn3CFs3K36E
2.43083e+006		Nucleus	3	0.000	1.000	326	100000292	100000009	GFP-VOID DsRed2-PSPC1 8C-C-PSPC1 V2.00	0	50. DsRed2-PSPC1_Pos026_S001	00-Ud8jBSzysVTrn3CFs3K36E
2.34107e+006		Nucleus	3	0.000	1.000	327	100000293	100000010	GFP-VOID DsRed2-PSPC1 8C-C-PSPC1 V2.00	0	50. DsRed2-PSPC1_Pos026_S001	00-Ud8jBSzysVTrn3CFs3K36E
1.33388e+006		Nucleus	3	0.000	1.000	328	100000294	100000011	GFP-VOID DsRed2-PSPC1 8C-C-PSPC1 V2.00	0	50. DsRed2-PSPC1_Pos026_S001	00-Ud8jBSzysVTrn3CFs3K36E
1.12151e+006		Nucleus	3	0.000	1.000	329	100000295	100000012	GFP-VOID DsRed2-PSPC1 8C-C-PSPC1 V2.00	0	50. DsRed2-PSPC1_Pos026_S001	00-Ud8jBSzysVTrn3CFs3K36E
1.42676e+006		Nucleus	3	0.000	1.000	331	100000296	100000000	GFP-VOID DsRed2-PSPC1 8C-C-PSPC1 V2.00	0	50. DsRed2-PSPC1_Pos027_S001	00-B6WSzEKdh46aeUCgWc2fJ8
1.06344e+006		Nucleus	3	0.000	1.000	332	100000297	100000001	GFP-VOID DsRed2-PSPC1 8C-C-PSPC1 V2.00	0	50. DsRed2-PSPC1_Pos027_S001	00-B6WSzEKdh46aeUCgWc2fJ8
1.26981e+006		Nucleus	3	0.000	1.000	333	100000298	100000002	GFP-VOID DsRed2-PSPC1 8C-C-PSPC1 V2.00	0	50. DsRed2-PSPC1_Pos027_S001	00-B6WSzEKdh46aeUCgWc2fJ8
1.23817e+006		Nucleus	3	0.000	1.000	334	100000299	100000003	GFP-VOID DsRed2-PSPC1 8C-C-PSPC1 V2.00	0	50. DsRed2-PSPC1_Pos027_S001	00-B6WSzEKdh46aeUCgWc2fJ8
886020		Nucleus	3	0.000	1.000	335	100000300	100000004	GFP-VOID DsRed2-PSPC1 8C-C-PSPC1 V2.00	0	50. DsRed2-PSPC1_Pos027_S001	00-B6WSzEKdh46aeUCgWc2fJ8
1.4262e+006		Nucleus	3	0.000	1.000	336	100000301	100000005	GFP-VOID DsRed2-PSPC1 8C-C-PSPC1 V2.00	0	50. DsRed2-PSPC1_Pos027_S001	00-B6WSzEKdh46aeUCgWc2fJ8
2.05909e+006		Nucleus	3	0.000	1.000	337	100000302	100000006	GFP-VOID DsRed2-PSPC1 8C-C-PSPC1 V2.00	0	50. DsRed2-PSPC1_Pos027_S001	00-B6WSzEKdh46aeUCgWc2fJ8
652304		Nucleus	3	0.000	1.000	339	100000303	100000007	GFP-VOID DsRed2-PSPC1 8C-C-PSPC1 V2.00	0	50. DsRed2-PSPC1_Pos027_S001	00-B6WSzEKdh46aeUCgWc2fJ8
689949		Nucleus	3	0.000	1.000	340	100000304	100000008	GFP-VOID DsRed2-PSPC1 8C-C-PSPC1 V2.00	0	50. DsRed2-PSPC1_Pos027_S001	00-B6WSzEKdh46aeUCgWc2fJ8
2.3318e+006		Nucleus	3	0.000	1.000	341	100000305	100000009	GFP-VOID DsRed2-PSPC1 8C-C-PSPC1 V2.00	0	50. DsRed2-PSPC1_Pos027_S001	00-B6WSzEKdh46aeUCgWc2fJ8
913155		Nucleus	3	0.000	1.000	342	100000306	100000010	GFP-VOID DsRed2-PSPC1 8C-C-PSPC1 V2.00	0	50. DsRed2-PSPC1_Pos027_S001	00-B6WSzEKdh46aeUCgWc2fJ8
1.14202e+006		Nucleus	3	0.000	1.000	343	100000307	100000011	GFP-VOID DsRed2-PSPC1 8C-C-PSPC1 V2.00	0	50. DsRed2-PSPC1_Pos027_S001	00-B6WSzEKdh46aeUCgWc2fJ8
3.23388e+006		Nucleus	3	0.000	1.000	344	100000308	100000012	GFP-VOID DsRed2-PSPC1 8C-C-PSPC1 V2.00	0	50. DsRed2-PSPC1_Pos027_S001	00-B6WSzEKdh46aeUCgWc2fJ8
845325		Nucleus	3	0.000	1.000	345	100000309	100000000	GFP-VOID DsRed2-PSPC1 8C-C-PSPC1 V2.00	0	50. DsRed2-PSPC1_Pos028_S001	00-tiBkihJirXZAq99CaEbNBo
1.079e+006		Nucleus	3	0.000	1.000	346	100000310	100000001	GFP-VOID DsRed2-PSPC1 8C-C-PSPC1 V2.00	0	50. DsRed2-PSPC1_Pos028_S001	00-tiBkihJirXZAq99CaEbNBo
1.37225e+006		Nucleus	3	0.000	1.000	347	100000311	100000002	GFP-VOID DsRed2-PSPC1 8C-C-PSPC1 V2.00	0	50. DsRed2-PSPC1_Pos028_S001	00-tiBkihJirXZAq99CaEbNBo
1.15191e+006		Nucleus	3	0.000	1.000	348	100000312	100000003	GFP-VOID DsRed2-PSPC1 8C-C-PSPC1 V2.00	0	50. DsRed2-PSPC1_Pos028_S001	00-tiBkihJirXZAq99CaEbNBo
1.0574e+006		Nucleus	3	0.000	1.000	349	100000313	100000004	GFP-VOID DsRed2-PSPC1 8C-C-PSPC1 V2.00	0	50. DsRed2-PSPC1_Pos028_S001	00-tiBkihJirXZAq99CaEbNBo
1.60745e+006		Nucleus	3	0.000	1.000	350	100000314	100000005	GFP-VOID DsRed2-PSPC1 8C-C-PSPC1 V2.00	0	50. DsRed2-PSPC1_Pos028_S001	00-tiBkihJirXZAq99CaEbNBo
834338		Nucleus	3	0.000	1.000	351	100000315	100000006	GFP-VOID DsRed2-PSPC1 8C-C-PSPC1 V2.00	0	50. DsRed2-PSPC1_Pos028_S001	00-tiBkihJirXZAq99CaEbNBo
791223		Nucleus	3	0.000	1.000	353	100000316	100000007	GFP-VOID DsRed2-PSPC1 8C-C-PSPC1 V2.00	0	50. DsRed2-PSPC1_Pos028_S001	00-tiBkihJirXZAq99CaEbNBo
742636		Nucleus	3	0.000	1.000	354	100000317	100000008	GFP-VOID DsRed2-PSPC1 8C-C-PSPC1 V2.00	0	50. DsRed2-PSPC1_Pos028_S001	00-tiBkihJirXZAq99CaEbNBo
826240		Nucleus	3	0.000	1.000	355	100000318	100000009	GFP-VOID DsRed2-PSPC1 8C-C-PSPC1 V2.00	0	50. DsRed2-PSPC1_Pos028_S001	00-tiBkihJirXZAq99CaEbNBo
1.01454e+006		Nucleus	3	0.000	1.000	356	100000319	100000010	GFP-VOID DsRed2-PSPC1 8C-C-PSPC1 V2.00	0	50. DsRed2-PSPC1_Pos028_S001	00-tiBkihJirXZAq99CaEbNBo
754229		Nucleus	3	0.000	1.000	357	100000320	100000011	GFP-VOID DsRed2-PSPC1 8C-C-PSPC1 V2.00	0	50. DsRed2-PSPC1_Pos028_S001	00-tiBkihJirXZAq99CaEbNBo
541890		Nucleus	3	0.000	1.000	358	100000321	100000012	GFP-VOID DsRed2-PSPC1 8C-C-PSPC1 V2.00	0	50. DsRed2-PSPC1_Pos028_S001	00-tiBkihJirXZAq99CaEbNBo
933611		Nucleus	3	0.000	1.000	359	100000322	100000013	GFP-VOID DsRed2-PSPC1 8C-C-PSPC1 V2.00	0	50. DsRed2-PSPC1_Pos028_S001	00-tiBkihJirXZAq99CaEbNBo
618686		Nucleus	3	0.000	1.000	360	100000323	100000014	GFP-VOID DsRed2-PSPC1 8C-C-PSPC1 V2.00	0	50. DsRed2-PSPC1_Pos028_S001	00-tiBkihJirXZAq99CaEbNBo
784625		Nucleus	3	0.000	1.000	361	100000324	100000015	GFP-VOID DsRed2-PSPC1 8C-C-PSPC1 V2.00	0	50. DsRed2-PSPC1_Pos028_S001	00-tiBkihJirXZAq99CaEbNBo
845595		Nucleus	3	0.000	1.000	362	100000325	100000016	GFP-VOID DsRed2-PSPC1 8C-C-PSPC1 V2.00	0	50. DsRed2-PSPC1_Pos028_S001	00-tiBkihJirXZAq99CaEbNBo
974378		Nucleus	3	0.000	1.000	363	100000326	100000017	GFP-VOID DsRed2-PSPC1 8C-C-PSPC1 V2.00	0	50. DsRed2-PSPC1_Pos028_S001	00-tiBkihJirXZAq99CaEbNBo
996473		Nucleus	3	0.000	1.000	364	100000327	100000018	GFP-VOID DsRed2-PSPC1 8C-C-PSPC1 V2.00	0	50. DsRed2-PSPC1_Pos028_S001	00-tiBkihJirXZAq99CaEbNBo
464489		Nucleus	3	0.000	1.000	365	100000328	100000019	GFP-VOID DsRed2-PSPC1 8C-C-PSPC1 V2.00	0	50. DsRed2-PSPC1_Pos028_S001	00-tiBkihJirXZAq99CaEbNBo
781242		Nucleus	3	0.000	1.000	366	100000329	100000020	GFP-VOID DsRed2-PSPC1 8C-C-PSPC1 V2.00	0	50. DsRed2-PSPC1_Pos028_S001	00-tiBkihJirXZAq99CaEbNBo
1.5701e+006		Nucleus	3	0.000	1.000	367	100000330	100000021	GFP-VOID DsRed2-PSPC1 8C-C-PSPC1 V2.00	0	50. DsRed2-PSPC1_Pos028_S001	00-tiBkihJirXZAq99CaEbNBo
978856		Nucleus	3	0.000	1.000	368	100000331	100000022	GFP-VOID DsRed2-PSPC1 8C-C-PSPC1 V2.00	0	50. DsRed2-PSPC1_Pos028_S001	00-tiBkihJirXZAq99CaEbNBo
943054		Nucleus	3	0.000	1.000	369	100000332	100000023	GFP-VOID DsRed2-PSPC1 8C-C-PSPC1 V2.00	0	50. DsRed2-PSPC1_Pos028_S001	00-tiBkihJirXZAq99CaEbNBo
1.5751e+006		Nucleus	3	0.000	1.000	370	100000333	100000024	GFP-VOID DsRed2-PSPC1 8C-C-PSPC1 V2.00	0	50. DsRed2-PSPC1_Pos028_S001	00-tiBkihJirXZAq99CaEbNBo
727806		Nucleus	3	0.000	1.000	371	100000334	100000025	GFP-VOID DsRed2-PSPC1 8C-C-PSPC1 V2.00	0	50. DsRed2-PSPC1_Pos028_S001	00-tiBkihJirXZAq99CaEbNBo
927010		Nucleus	3	0.000	1.000	372	100000335	100000026	GFP-VOID DsRed2-PSPC1 8C-C-PSPC1 V2.00	0	50. DsRed2-PSPC1_Pos028_S001	00-tiBkihJirXZAq99CaEbNBo
834520		Nucleus	3	0.000	1.000	373	100000336	100000027	GFP-VOID DsRed2-PSPC1 8C-C-PSPC1 V2.00	0	50. DsRed2-PSPC1_Pos028_S001	00-tiBkihJirXZAq99CaEbNBo
3.20051e+006		Nucleus	3	0.000	1.000	374	100000337	100000028	GFP-VOID DsRed2-PSPC1 8C-C-PSPC1 V2.00	0	50. DsRed2-PSPC1_Pos028_S001	00-tiBkihJirXZAq99CaEbNBo
821251		Nucleus	3	0.000	1.000	375	100000338	100000029	GFP-VOID DsRed2-PSPC1 8C-C-PSPC1 V2.00	0	50. DsRed2-PSPC1_Pos028_S001	00-tiBkihJirXZAq99CaEbNBo
1.93572e+006		Nucleus	3	0.000	1.000	376	100000339	100000030	GFP-VOID DsRed2-PSPC1 8C-C-PSPC1 V2.00	0	50. DsRed2-PSPC1_Pos028_S001	00-tiBkihJirXZAq99CaEbNBo
966690		Nucleus	3	0.000	1.000	377	100000340	100000031	GFP-VOID DsRed2-PSPC1 8C-C-PSPC1 V2.00	0	50. DsRed2-PSPC1_Pos028_S001	00-tiBkihJirXZAq99CaEbNBo
933134		Nucleus	3	0.000	1.000	378	100000341	100000032	GFP-VOID DsRed2-PSPC1 8C-C-PSPC1 V2.00	0	50. DsRed2-PSPC1_Pos028_S001	00-tiBkihJirXZAq99CaEbNBo
1.77996e+006		Nucleus	3	0.000	1.000	379	100000342	100000033	GFP-VOID DsRed2-PSPC1 8C-C-PSPC1 V2.00	0	50. DsRed2-PSPC1_Pos028_S001	00-tiBkihJirXZAq99CaEbNBo
565159		Nucleus	3	0.000	1.000	380	100000343	100000034	GFP-VOID DsRed2-PSPC1 8C-C-PSPC1 V2.00	0	50. DsRed2-PSPC1_Pos028_S001	00-tiBkihJirXZAq99CaEbNBo
1.16593e+006		Nucleus	3	0.000	1.000	381	100000344	100000035	GFP-VOID DsRed2-PSPC1 8C-C-PSPC1 V2.00	0	50. DsRed2-PSPC1_Pos028_S001	00-tiBkihJirXZAq99CaEbNBo
758855		Nucleus	3	0.000	1.000	382	100000345	100000000	GFP-VOID DsRed2-PSPC1 8C-C-PSPC1 V2.00	0	50. DsRed2-PSPC1_Pos029_S001	00-onxKePNSSVSJVKKhgi6SHY
271499		Nucleus	3	0.000	1.000	383	100000346	100000001	GFP-VOID DsRed2-PSPC1 8C-C-PSPC1 V2.00	0	50. DsRed2-PSPC1_Pos029_S001	00-onxKePNSSVSJVKKhgi6SHY
839611		Nucleus	3	0.000	1.000	384	100000347	100000002	GFP-VOID DsRed2-PSPC1 8C-C-PSPC1 V2.00	0	50. DsRed2-PSPC1_Pos029_S001	00-onxKePNSSVSJVKKhgi6SHY
1.04057e+006		Nucleus	3	0.000	1.000	387	100000348	100000000	GFP-VOID DsRed2-PSPC1 8C-C-PSPC1 V2.00	0	50. DsRed2-PSPC1_Pos030_S001	00-hymygeUgAxwTJkUBFQvycT
300330		Nucleus	3	0.000	1.000	388	100000349	100000001	GFP-VOID DsRed2-PSPC1 8C-C-PSPC1 V2.00	0	50. DsRed2-PSPC1_Pos030_S001	00-hymygeUgAxwTJkUBFQvycT
1.63529e+006		Nucleus	3	0.000	1.000	390	100000350	100000002	GFP-VOID DsRed2-PSPC1 8C-C-PSPC1 V2.00	0	50. DsRed2-PSPC1_Pos030_S001	00-hymygeUgAxwTJkUBFQvycT
813068		Nucleus	3	0.000	1.000	391	100000351	100000003	GFP-VOID DsRed2-PSPC1 8C-C-PSPC1 V2.00	0	50. DsRed2-PSPC1_Pos030_S001	00-hymygeUgAxwTJkUBFQvycT
756219		Nucleus	3	0.000	1.000	393	100000352	100000000	GFP-VOID DsRed2-PSPC1 8C-C-PSPC1 V2.00	0	50. DsRed2-PSPC1_Pos031_S001	00-b6YVN2xnbf5Vwc7NJZfJan
981631		Nucleus	3	0.000	1.000	394	100000353	100000001	GFP-VOID DsRed2-PSPC1 8C-C-PSPC1 V2.00	0	50. DsRed2-PSPC1_Pos031_S001	00-b6YVN2xnbf5Vwc7NJZfJan
577567		Nucleus	3	0.000	1.000	395	100000354	100000002	GFP-VOID DsRed2-PSPC1 8C-C-PSPC1 V2.00	0	50. DsRed2-PSPC1_Pos031_S001	00-b6YVN2xnbf5Vwc7NJZfJan
1.15483e+006		Nucleus	3	0.000	1.000	396	100000355	100000003	GFP-VOID DsRed2-PSPC1 8C-C-PSPC1 V2.00	0	50. DsRed2-PSPC1_Pos031_S001	00-b6YVN2xnbf5Vwc7NJZfJan
1.36816e+006		Nucleus	3	0.000	1.000	397	100000356	100000004	GFP-VOID DsRed2-PSPC1 8C-C-PSPC1 V2.00	0	50. DsRed2-PSPC1_Pos031_S001	00-b6YVN2xnbf5Vwc7NJZfJan
1.09263e+006		Nucleus	3	0.000	1.000	398	100000357	100000005	GFP-VOID DsRed2-PSPC1 8C-C-PSPC1 V2.00	0	50. DsRed2-PSPC1_Pos031_S001	00-b6YVN2xnbf5Vwc7NJZfJan
1.03756e+006		Nucleus	3	0.000	1.000	401	100000358	100000000	GFP-VOID DsRed2-PSPC1 8C-C-PSPC1 V2.00	0	50. DsRed2-PSPC1_Pos032_S001	00-Mauut6QtAAChJf3uT9oTCh
560954		Nucleus	3	0.000	1.000	402	100000359	100000001	GFP-VOID DsRed2-PSPC1 8C-C-PSPC1 V2.00	0	50. DsRed2-PSPC1_Pos032_S001	00-Mauut6QtAAChJf3uT9oTCh
561727		Nucleus	3	0.000	1.000	403	100000360	100000002	GFP-VOID DsRed2-PSPC1 8C-C-PSPC1 V2.00	0	50. DsRed2-PSPC1_Pos032_S001	00-Mauut6QtAAChJf3uT9oTCh
723190		Nucleus	3	0.000	1.000	404	100000361	100000003	GFP-VOID DsRed2-PSPC1 8C-C-PSPC1 V2.00	0	50. DsRed2-PSPC1_Pos032_S001	00-Mauut6QtAAChJf3uT9oTCh
1.67335e+006		Nucleus	3	0.000	1.000	405	100000362	100000004	GFP-VOID DsRed2-PSPC1 8C-C-PSPC1 V2.00	0	50. DsRed2-PSPC1_Pos032_S001	00-Mauut6QtAAChJf3uT9oTCh
678626		Nucleus	3	0.000	1.000	406	100000363	100000005	GFP-VOID DsRed2-PSPC1 8C-C-PSPC1 V2.00	0	50. DsRed2-PSPC1_Pos032_S001	00-Mauut6QtAAChJf3uT9oTCh
1.11071e+006		Nucleus	3	0.000	1.000	410	100000364	100000000	GFP-VOID DsRed2-PSPC1 8C-C-PSPC1 V2.00	0	50. DsRed2-PSPC1_Pos033_S001	00-b7ATfE3rcqv4QKhAGjiLoA
1.4714e+006		Nucleus	3	0.000	1.000	413	100000365	100000001	GFP-VOID DsRed2-PSPC1 8C-C-PSPC1 V2.00	0	50. DsRed2-PSPC1_Pos033_S001	00-b7ATfE3rcqv4QKhAGjiLoA
814671		Nucleus	3	0.000	1.000	414	100000366	100000002	GFP-VOID DsRed2-PSPC1 8C-C-PSPC1 V2.00	0	50. DsRed2-PSPC1_Pos033_S001	00-b7ATfE3rcqv4QKhAGjiLoA
894193		Nucleus	3	0.000	1.000	415	100000367	100000003	GFP-VOID DsRed2-PSPC1 8C-C-PSPC1 V2.00	0	50. DsRed2-PSPC1_Pos033_S001	00-b7ATfE3rcqv4QKhAGjiLoA
1.71588e+006		Nucleus	3	0.000	1.000	416	100000368	100000004	GFP-VOID DsRed2-PSPC1 8C-C-PSPC1 V2.00	0	50. DsRed2-PSPC1_Pos033_S001	00-b7ATfE3rcqv4QKhAGjiLoA
1.25088e+006		Nucleus	3	0.000	1.000	417	100000369	100000005	GFP-VOID DsRed2-PSPC1 8C-C-PSPC1 V2.00	0	50. DsRed2-PSPC1_Pos033_S001	00-b7ATfE3rcqv4QKhAGjiLoA
754687		Nucleus	3	0.000	1.000	418	100000370	100000006	GFP-VOID DsRed2-PSPC1 8C-C-PSPC1 V2.00	0	50. DsRed2-PSPC1_Pos033_S001	00-b7ATfE3rcqv4QKhAGjiLoA
675037		Nucleus	3	0.000	1.000	419	100000371	100000007	GFP-VOID DsRed2-PSPC1 8C-C-PSPC1 V2.00	0	50. DsRed2-PSPC1_Pos033_S001	00-b7ATfE3rcqv4QKhAGjiLoA
610240		Nucleus	3	0.000	1.000	420	100000372	100000000	GFP-VOID DsRed2-PSPC1 8C-C-PSPC1 V2.00	0	50. DsRed2-PSPC1_Pos034_S001	00-NAe6nhAmTaZetRD8dPrdSC
654419		Nucleus	3	0.000	1.000	422	100000373	100000001	GFP-VOID DsRed2-PSPC1 8C-C-PSPC1 V2.00	0	50. DsRed2-PSPC1_Pos034_S001	00-NAe6nhAmTaZetRD8dPrdSC
749926		Nucleus	3	0.000	1.000	423	100000374	100000002	GFP-VOID DsRed2-PSPC1 8C-C-PSPC1 V2.00	0	50. DsRed2-PSPC1_Pos034_S001	00-NAe6nhAmTaZetRD8dPrdSC
1.2512e+006		Nucleus	3	0.000	1.000	424	100000375	100000003	GFP-VOID DsRed2-PSPC1 8C-C-PSPC1 V2.00	0	50. DsRed2-PSPC1_Pos034_S001	00-NAe6nhAmTaZetRD8dPrdSC
673926		Nucleus	3	0.000	1.000	425	100000376	100000004	GFP-VOID DsRed2-PSPC1 8C-C-PSPC1 V2.00	0	50. DsRed2-PSPC1_Pos034_S001	00-NAe6nhAmTaZetRD8dPrdSC
1.53221e+006		Nucleus	3	0.000	1.000	426	100000377	100000005	GFP-VOID DsRed2-PSPC1 8C-C-PSPC1 V2.00	0	50. DsRed2-PSPC1_Pos034_S001	00-NAe6nhAmTaZetRD8dPrdSC
1.34994e+006		Nucleus	3	0.000	1.000	429	100000378	100000000	GFP-VOID DsRed2-PSPC1 8C-C-PSPC1 V2.00	0	50. DsRed2-PSPC1_Pos035_S001	00-oDXYhHDsbPgc9b2mA3MAQC
653605		Nucleus	3	0.000	1.000	431	100000379	100000001	GFP-VOID DsRed2-PSPC1 8C-C-PSPC1 V2.00	0	50. DsRed2-PSPC1_Pos035_S001	00-oDXYhHDsbPgc9b2mA3MAQC
541649		Nucleus	3	0.000	1.000	432	100000380	100000002	GFP-VOID DsRed2-PSPC1 8C-C-PSPC1 V2.00	0	50. DsRed2-PSPC1_Pos035_S001	00-oDXYhHDsbPgc9b2mA3MAQC
729870		Nucleus	3	0.000	1.000	433	100000381	100000003	GFP-VOID DsRed2-PSPC1 8C-C-PSPC1 V2.00	0	50. DsRed2-PSPC1_Pos035_S001	00-oDXYhHDsbPgc9b2mA3MAQC
1.643e+006		Nucleus	3	0.000	1.000	434	100000382	100000004	GFP-VOID DsRed2-PSPC1 8C-C-PSPC1 V2.00	0	50. DsRed2-PSPC1_Pos035_S001	00-oDXYhHDsbPgc9b2mA3MAQC
721224		Nucleus	3	0.000	1.000	435	100000383	100000005	GFP-VOID DsRed2-PSPC1 8C-C-PSPC1 V2.00	0	50. DsRed2-PSPC1_Pos035_S001	00-oDXYhHDsbPgc9b2mA3MAQC
1.55116e+006		Nucleus	3	0.000	1.000	436	100000384	100000006	GFP-VOID DsRed2-PSPC1 8C-C-PSPC1 V2.00	0	50. DsRed2-PSPC1_Pos035_S001	00-oDXYhHDsbPgc9b2mA3MAQC
1.28361e+006		Nucleus	3	0.000	1.000	437	100000385	100000007	GFP-VOID DsRed2-PSPC1 8C-C-PSPC1 V2.00	0	50. DsRed2-PSPC1_Pos035_S001	00-oDXYhHDsbPgc9b2mA3MAQC
1.55243e+006		Nucleus	3	0.000	1.000	438	100000386	100000008	GFP-VOID DsRed2-PSPC1 8C-C-PSPC1 V2.00	0	50. DsRed2-PSPC1_Pos035_S001	00-oDXYhHDsbPgc9b2mA3MAQC
1.83421e+006		Nucleus	3	0.000	1.000	439	100000387	100000009	GFP-VOID DsRed2-PSPC1 8C-C-PSPC1 V2.00	0	50. DsRed2-PSPC1_Pos035_S001	00-oDXYhHDsbPgc9b2mA3MAQC
389286		Nucleus	3	0.000	1.000	440	100000388	100000010	GFP-VOID DsRed2-PSPC1 8C-C-PSPC1 V2.00	0	50. DsRed2-PSPC1_Pos035_S001	00-oDXYhHDsbPgc9b2mA3MAQC
1.54308e+006		Nucleus	3	0.000	1.000	441	100000389	100000011	GFP-VOID DsRed2-PSPC1 8C-C-PSPC1 V2.00	0	50. DsRed2-PSPC1_Pos035_S001	00-oDXYhHDsbPgc9b2mA3MAQC
938754		Nucleus	3	0.000	1.000	442	100000390	100000012	GFP-VOID DsRed2-PSPC1 8C-C-PSPC1 V2.00	0	50. DsRed2-PSPC1_Pos035_S001	00-oDXYhHDsbPgc9b2mA3MAQC
334664		Nucleus	3	0.000	1.000	443	100000391	100000000	GFP-VOID DsRed2-PSPC1 8C-C-PSPC1 V2.00	0	50. DsRed2-PSPC1_Pos036_S001	00-evrBxaGBbNXX6TDDG3vqxd
853349		Nucleus	3	0.000	1.000	445	100000392	100000001	GFP-VOID DsRed2-PSPC1 8C-C-PSPC1 V2.00	0	50. DsRed2-PSPC1_Pos036_S001	00-evrBxaGBbNXX6TDDG3vqxd
604851		Nucleus	3	0.000	1.000	446	100000393	100000002	GFP-VOID DsRed2-PSPC1 8C-C-PSPC1 V2.00	0	50. DsRed2-PSPC1_Pos036_S001	00-evrBxaGBbNXX6TDDG3vqxd
858680		Nucleus	3	0.000	1.000	449	100000394	100000003	GFP-VOID DsRed2-PSPC1 8C-C-PSPC1 V2.00	0	50. DsRed2-PSPC1_Pos036_S001	00-evrBxaGBbNXX6TDDG3vqxd
1.26056e+006		Nucleus	3	0.000	1.000	450	100000395	100000004	GFP-VOID DsRed2-PSPC1 8C-C-PSPC1 V2.00	0	50. DsRed2-PSPC1_Pos036_S001	00-evrBxaGBbNXX6TDDG3vqxd
727623		Nucleus	3	0.000	1.000	451	100000396	100000005	GFP-VOID DsRed2-PSPC1 8C-C-PSPC1 V2.00	0	50. DsRed2-PSPC1_Pos036_S001	00-evrBxaGBbNXX6TDDG3vqxd
504387		Nucleus	3	0.000	1.000	452	100000397	100000006	GFP-VOID DsRed2-PSPC1 8C-C-PSPC1 V2.00	0	50. DsRed2-PSPC1_Pos036_S001	00-evrBxaGBbNXX6TDDG3vqxd
475482		Nucleus	3	0.000	1.000	453	100000398	100000000	GFP-VOID DsRed2-PSPC1 8C-C-PSPC1 V2.00	0	50. DsRed2-PSPC1_Pos037_S001	00-w6igMVXYu5mFBZWXtpwgxY
730179		Nucleus	3	0.000	1.000	454	100000399	100000001	GFP-VOID DsRed2-PSPC1 8C-C-PSPC1 V2.00	0	50. DsRed2-PSPC1_Pos037_S001	00-w6igMVXYu5mFBZWXtpwgxY
535626		Nucleus	3	0.000	1.000	455	100000400	100000002	GFP-VOID DsRed2-PSPC1 8C-C-PSPC1 V2.00	0	50. DsRed2-PSPC1_Pos037_S001	00-w6igMVXYu5mFBZWXtpwgxY
491371		Nucleus	3	0.000	1.000	456	100000401	100000003	GFP-VOID DsRed2-PSPC1 8C-C-PSPC1 V2.00	0	50. DsRed2-PSPC1_Pos037_S001	00-w6igMVXYu5mFBZWXtpwgxY
458839		Nucleus	3	0.000	1.000	457	100000402	100000004	GFP-VOID DsRed2-PSPC1 8C-C-PSPC1 V2.00	0	50. DsRed2-PSPC1_Pos037_S001	00-w6igMVXYu5mFBZWXtpwgxY
936123		Nucleus	3	0.000	1.000	458	100000403	100000005	GFP-VOID DsRed2-PSPC1 8C-C-PSPC1 V2.00	0	50. DsRed2-PSPC1_Pos037_S001	00-w6igMVXYu5mFBZWXtpwgxY
439115		Nucleus	3	0.000	1.000	459	100000404	100000006	GFP-VOID DsRed2-PSPC1 8C-C-PSPC1 V2.00	0	50. DsRed2-PSPC1_Pos037_S001	00-w6igMVXYu5mFBZWXtpwgxY
782280		Nucleus	3	0.000	1.000	460	100000405	100000007	GFP-VOID DsRed2-PSPC1 8C-C-PSPC1 V2.00	0	50. DsRed2-PSPC1_Pos037_S001	00-w6igMVXYu5mFBZWXtpwgxY
432946		Nucleus	3	0.000	1.000	461	100000406	100000000	GFP-VOID DsRed2-PSPC1 8C-C-PSPC1 V2.00	0	50. DsRed2-PSPC1_Pos038_S001	00-WaSDejA6DmrZYodRDfUmCj
229105		Nucleus	3	0.000	1.000	464	100000407	100000001	GFP-VOID DsRed2-PSPC1 8C-C-PSPC1 V2.00	0	50. DsRed2-PSPC1_Pos038_S001	00-WaSDejA6DmrZYodRDfUmCj
1.08919e+006		Nucleus	3	0.000	1.000	465	100000408	100000002	GFP-VOID DsRed2-PSPC1 8C-C-PSPC1 V2.00	0	50. DsRed2-PSPC1_Pos038_S001	00-WaSDejA6DmrZYodRDfUmCj
816604		Nucleus	3	0.000	1.000	468	100000409	100000000	GFP-VOID DsRed2-PSPC1 8C-C-PSPC1 V2.00	0	50. DsRed2-PSPC1_Pos039_S001	00-D4xgHYa3jDQFdkGrjknxq9
723533		Nucleus	3	0.000	1.000	469	100000410	100000001	GFP-VOID DsRed2-PSPC1 8C-C-PSPC1 V2.00	0	50. DsRed2-PSPC1_Pos039_S001	00-D4xgHYa3jDQFdkGrjknxq9
862121		Nucleus	3	0.000	1.000	470	100000411	100000002	GFP-VOID DsRed2-PSPC1 8C-C-PSPC1 V2.00	0	50. DsRed2-PSPC1_Pos039_S001	00-D4xgHYa3jDQFdkGrjknxq9
677026		Nucleus	3	0.000	1.000	472	100000412	100000000	GFP-VOID DsRed2-PSPC1 8C-C-PSPC1 V2.00	0	50. DsRed2-PSPC1_Pos041_S001	00-VhureBJGaQrYUEnn3zJeVk
1.19175e+006		Nucleus	3	0.000	1.000	473	100000413	100000001	GFP-VOID DsRed2-PSPC1 8C-C-PSPC1 V2.00	0	50. DsRed2-PSPC1_Pos041_S001	00-VhureBJGaQrYUEnn3zJeVk
722895		Nucleus	3	0.000	1.000	474	100000414	100000002	GFP-VOID DsRed2-PSPC1 8C-C-PSPC1 V2.00	0	50. DsRed2-PSPC1_Pos041_S001	00-VhureBJGaQrYUEnn3zJeVk
1.13843e+006		Nucleus	3	0.000	1.000	475	100000415	100000003	GFP-VOID DsRed2-PSPC1 8C-C-PSPC1 V2.00	0	50. DsRed2-PSPC1_Pos041_S001	00-VhureBJGaQrYUEnn3zJeVk
1.1199e+006		Nucleus	3	0.000	1.000	476	100000416	100000004	GFP-VOID DsRed2-PSPC1 8C-C-PSPC1 V2.00	0	50. DsRed2-PSPC1_Pos041_S001	00-VhureBJGaQrYUEnn3zJeVk
1.39529e+006		Nucleus	3	0.000	1.000	477	100000417	100000005	GFP-VOID DsRed2-PSPC1 8C-C-PSPC1 V2.00	0	50. DsRed2-PSPC1_Pos041_S001	00-VhureBJGaQrYUEnn3zJeVk
924081		Nucleus	3	0.000	1.000	478	100000418	100000006	GFP-VOID DsRed2-PSPC1 8C-C-PSPC1 V2.00	0	50. DsRed2-PSPC1_Pos041_S001	00-VhureBJGaQrYUEnn3zJeVk
738916		Nucleus	3	0.000	1.000	479	100000419	100000000	GFP-VOID DsRed2-PSPC1 8C-C-PSPC1 V2.00	0	50. DsRed2-PSPC1_Pos042_S001	00-qmEoRbxTb5mQJJCBRErNcL
561711		Nucleus	3	0.000	1.000	481	100000420	100000001	GFP-VOID DsRed2-PSPC1 8C-C-PSPC1 V2.00	0	50. DsRed2-PSPC1_Pos042_S001	00-qmEoRbxTb5mQJJCBRErNcL
1.41107e+006		Nucleus	3	0.000	1.000	482	100000421	100000002	GFP-VOID DsRed2-PSPC1 8C-C-PSPC1 V2.00	0	50. DsRed2-PSPC1_Pos042_S001	00-qmEoRbxTb5mQJJCBRErNcL
1.43549e+006		Nucleus	3	0.000	1.000	483	100000422	100000003	GFP-VOID DsRed2-PSPC1 8C-C-PSPC1 V2.00	0	50. DsRed2-PSPC1_Pos042_S001	00-qmEoRbxTb5mQJJCBRErNcL
336428		Nucleus	3	0.000	1.000	484	100000423	100000000	GFP-VOID DsRed2-PSPC1 8C-C-PSPC1 V2.00	0	50. DsRed2-PSPC1_Pos043_S001	00-Qq4TUYRn6mb9bXcAQDgby3
2.35306e+006		Nucleus	3	0.000	1.000	485	100000424	100000001	GFP-VOID DsRed2-PSPC1 8C-C-PSPC1 V2.00	0	50. DsRed2-PSPC1_Pos043_S001	00-Qq4TUYRn6mb9bXcAQDgby3
436407		Nucleus	3	0.000	1.000	486	100000425	100000002	GFP-VOID DsRed2-PSPC1 8C-C-PSPC1 V2.00	0	50. DsRed2-PSPC1_Pos043_S001	00-Qq4TUYRn6mb9bXcAQDgby3
416497		Nucleus	3	0.000	1.000	487	100000426	100000003	GFP-VOID DsRed2-PSPC1 8C-C-PSPC1 V2.00	0	50. DsRed2-PSPC1_Pos043_S001	00-Qq4TUYRn6mb9bXcAQDgby3
650066		Nucleus	3	0.000	1.000	489	100000427	100000000	GFP-VOID DsRed2-PSPC1 8C-C-PSPC1 V2.00	0	50. DsRed2-PSPC1_Pos044_S001	00-C4eGS5fK5oTEiHU4YJBDAK
545560		Nucleus	3	0.000	1.000	493	100000428	100000001	GFP-VOID DsRed2-PSPC1 8C-C-PSPC1 V2.00	0	50. DsRed2-PSPC1_Pos044_S001	00-C4eGS5fK5oTEiHU4YJBDAK
851105		Nucleus	3	0.000	1.000	495	100000429	100000002	GFP-VOID DsRed2-PSPC1 8C-C-PSPC1 V2.00	0	50. DsRed2-PSPC1_Pos044_S001	00-C4eGS5fK5oTEiHU4YJBDAK
405141		Nucleus	3	0.000	1.000	496	100000430	100000003	GFP-VOID DsRed2-PSPC1 8C-C-PSPC1 V2.00	0	50. DsRed2-PSPC1_Pos044_S001	00-C4eGS5fK5oTEiHU4YJBDAK
902421		Nucleus	3	0.000	1.000	497	100000431	100000004	GFP-VOID DsRed2-PSPC1 8C-C-PSPC1 V2.00	0	50. DsRed2-PSPC1_Pos044_S001	00-C4eGS5fK5oTEiHU4YJBDAK
1.05921e+006		Nucleus	3	0.000	1.000	498	100000432	100000005	GFP-VOID DsRed2-PSPC1 8C-C-PSPC1 V2.00	0	50. DsRed2-PSPC1_Pos044_S001	00-C4eGS5fK5oTEiHU4YJBDAK
560848		Nucleus	3	0.000	1.000	499	100000433	100000000	GFP-VOID DsRed2-PSPC1 8C-C-PSPC1 V2.00	0	50. DsRed2-PSPC1_Pos045_S001	00-Qouc6n73uhVcBi59GLSsuX
316928		Nucleus	3	0.000	1.000	502	100000434	100000001	GFP-VOID DsRed2-PSPC1 8C-C-PSPC1 V2.00	0	50. DsRed2-PSPC1_Pos045_S001	00-Qouc6n73uhVcBi59GLSsuX
424622		Nucleus	3	0.000	1.000	505	100000435	100000002	GFP-VOID DsRed2-PSPC1 8C-C-PSPC1 V2.00	0	50. DsRed2-PSPC1_Pos045_S001	00-Qouc6n73uhVcBi59GLSsuX
389759		Nucleus	3	0.000	1.000	506	100000436	100000003	GFP-VOID DsRed2-PSPC1 8C-C-PSPC1 V2.00	0	50. DsRed2-PSPC1_Pos045_S001	00-Qouc6n73uhVcBi59GLSsuX
1.43885e+006		Nucleus	3	0.000	1.000	508	100000437	100000000	GFP-VOID DsRed2-PSPC1 8C-C-PSPC1 V2.00	0	50. DsRed2-PSPC1_Pos046_S001	00-k4SHdiBhiyNvyfJnCdhxkB
660648		Nucleus	3	0.000	1.000	509	100000438	100000001	GFP-VOID DsRed2-PSPC1 8C-C-PSPC1 V2.00	0	50. DsRed2-PSPC1_Pos046_S001	00-k4SHdiBhiyNvyfJnCdhxkB
646581		Nucleus	3	0.000	1.000	511	100000439	100000002	GFP-VOID DsRed2-PSPC1 8C-C-PSPC1 V2.00	0	50. DsRed2-PSPC1_Pos046_S001	00-k4SHdiBhiyNvyfJnCdhxkB
771924		Nucleus	3	0.000	1.000	512	100000440	100000003	GFP-VOID DsRed2-PSPC1 8C-C-PSPC1 V2.00	0	50. DsRed2-PSPC1_Pos046_S001	00-k4SHdiBhiyNvyfJnCdhxkB
757162		Nucleus	3	0.000	1.000	514	100000441	100000004	GFP-VOID DsRed2-PSPC1 8C-C-PSPC1 V2.00	0	50. DsRed2-PSPC1_Pos046_S001	00-k4SHdiBhiyNvyfJnCdhxkB
620247		Nucleus	3	0.000	1.000	516	100000442	100000005	GFP-VOID DsRed2-PSPC1 8C-C-PSPC1 V2.00	0	50. DsRed2-PSPC1_Pos046_S001	00-k4SHdiBhiyNvyfJnCdhxkB
532890		Nucleus	3	0.000	1.000	517	100000443	100000000	GFP-VOID DsRed2-PSPC1 8C-C-PSPC1 V2.00	0	50. DsRed2-PSPC1_Pos047_S001	00-KWfhtkyAwv3RJWuUjDmZi4
473525		Nucleus	3	0.000	1.000	518	100000444	100000001	GFP-VOID DsRed2-PSPC1 8C-C-PSPC1 V2.00	0	50. DsRed2-PSPC1_Pos047_S001	00-KWfhtkyAwv3RJWuUjDmZi4
578122		Nucleus	3	0.000	1.000	519	100000445	100000002	GFP-VOID DsRed2-PSPC1 8C-C-PSPC1 V2.00	0	50. DsRed2-PSPC1_Pos047_S001	00-KWfhtkyAwv3RJWuUjDmZi4
374826		Nucleus	3	0.000	1.000	520	100000446	100000003	GFP-VOID DsRed2-PSPC1 8C-C-PSPC1 V2.00	0	50. DsRed2-PSPC1_Pos047_S001	00-KWfhtkyAwv3RJWuUjDmZi4
846393		Nucleus	3	0.000	1.000	521	100000447	100000004	GFP-VOID DsRed2-PSPC1 8C-C-PSPC1 V2.00	0	50. DsRed2-PSPC1_Pos047_S001	00-KWfhtkyAwv3RJWuUjDmZi4
368541		Nucleus	3	0.000	1.000	522	100000448	100000005	GFP-VOID DsRed2-PSPC1 8C-C-PSPC1 V2.00	0	50. DsRed2-PSPC1_Pos047_S001	00-KWfhtkyAwv3RJWuUjDmZi4
428535		Nucleus	3	0.000	1.000	523	100000449	100000006	GFP-VOID DsRed2-PSPC1 8C-C-PSPC1 V2.00	0	50. DsRed2-PSPC1_Pos047_S001	00-KWfhtkyAwv3RJWuUjDmZi4
371588		Nucleus	3	0.000	1.000	525	100000450	100000000	GFP-VOID DsRed2-PSPC1 8C-C-PSPC1 V2.00	0	50. DsRed2-PSPC1_Pos048_S001	00-8jXpGs3DDXeQHVnSHfqYKh
776859		Nucleus	3	0.000	1.000	527	100000451	100000001	GFP-VOID DsRed2-PSPC1 8C-C-PSPC1 V2.00	0	50. DsRed2-PSPC1_Pos048_S001	00-8jXpGs3DDXeQHVnSHfqYKh
795162		Nucleus	3	0.000	1.000	528	100000452	100000002	GFP-VOID DsRed2-PSPC1 8C-C-PSPC1 V2.00	0	50. DsRed2-PSPC1_Pos048_S001	00-8jXpGs3DDXeQHVnSHfqYKh
1.01815e+006		Nucleus	3	0.000	1.000	529	100000453	100000000	GFP-VOID DsRed2-PSPC1 8C-C-PSPC1 V2.00	0	50. DsRed2-PSPC1_Pos049_S001	00-PDbR4bFkNJRQ7RYCMrkq3A
465835		Nucleus	3	0.000	1.000	530	100000454	100000001	GFP-VOID DsRed2-PSPC1 8C-C-PSPC1 V2.00	0	50. DsRed2-PSPC1_Pos049_S001	00-PDbR4bFkNJRQ7RYCMrkq3A
1.24702e+006		Nucleus	3	0.000	1.000	531	100000455	100000002	GFP-VOID DsRed2-PSPC1 8C-C-PSPC1 V2.00	0	50. DsRed2-PSPC1_Pos049_S001	00-PDbR4bFkNJRQ7RYCMrkq3A
1.31084e+006		Nucleus	3	0.000	1.000	532	100000456	100000003	GFP-VOID DsRed2-PSPC1 8C-C-PSPC1 V2.00	0	50. DsRed2-PSPC1_Pos049_S001	00-PDbR4bFkNJRQ7RYCMrkq3A
