# Supplementary material for: Development of a pipeline for automated, high-throughput analysis of paraspeckle proteins reveals specific roles for importin α proteins
Source: Sci Rep. 2017 Feb 27;7:43323. doi: 10.1038/srep43323 (PMC5379994; doi:10.1038/srep43323)
Supplement: Supplementary Dataset SD1-D [file srep43323-s6.zip › I8P/8C-C-PSPC1/_/GFP-VOID DsRed2-PSPC1 8C-C-PSPC1 V2.00_Statistics/GFP-VOID DsRed2-PSPC1 8C-C-PSPC1 V2.00_Nucleus_Ellipsoid_Axis_B.csv]

Nucleus Ellipsoid Axis B
====================
Nucleus Ellipsoid Axis B X	Nucleus Ellipsoid Axis B Y	Nucleus Ellipsoid Axis B Z	Unit	Category	Collection	Birth [s]	Death [s]	CellID	ID	OriginalID	Original Component Name	Original Component ID	Original Image Name	Original Image ID
0.836184	0.548339	0.0109807	um	Nucleus	Nucleus Ellipsoid Axis B	0.000	1.000	0	100000000	100000000	GFP-VOID DsRed2-PSPC1 8C-C-PSPC1 V2.00	0	50. DsRed2-PSPC1_Pos001_S001	00-DWW4DJZ8faeD6UZf9SnZWK
0.447659	0.894144	-0.0103996	um	Nucleus	Nucleus Ellipsoid Axis B	0.000	1.000	1	100000001	100000001	GFP-VOID DsRed2-PSPC1 8C-C-PSPC1 V2.00	0	50. DsRed2-PSPC1_Pos001_S001	00-DWW4DJZ8faeD6UZf9SnZWK
0.990393	-0.127067	0.0545436	um	Nucleus	Nucleus Ellipsoid Axis B	0.000	1.000	2	100000002	100000002	GFP-VOID DsRed2-PSPC1 8C-C-PSPC1 V2.00	0	50. DsRed2-PSPC1_Pos001_S001	00-DWW4DJZ8faeD6UZf9SnZWK
0.918757	0.394164	-0.0228096	um	Nucleus	Nucleus Ellipsoid Axis B	0.000	1.000	3	100000003	100000003	GFP-VOID DsRed2-PSPC1 8C-C-PSPC1 V2.00	0	50. DsRed2-PSPC1_Pos001_S001	00-DWW4DJZ8faeD6UZf9SnZWK
0.96274	-0.27043	-0.000574693	um	Nucleus	Nucleus Ellipsoid Axis B	0.000	1.000	4	100000004	100000004	GFP-VOID DsRed2-PSPC1 8C-C-PSPC1 V2.00	0	50. DsRed2-PSPC1_Pos001_S001	00-DWW4DJZ8faeD6UZf9SnZWK
0.0664101	-0.104296	-0.992327	um	Nucleus	Nucleus Ellipsoid Axis B	0.000	1.000	6	100000005	100000005	GFP-VOID DsRed2-PSPC1 8C-C-PSPC1 V2.00	0	50. DsRed2-PSPC1_Pos001_S001	00-DWW4DJZ8faeD6UZf9SnZWK
0.896313	0.443322	-0.00939495	um	Nucleus	Nucleus Ellipsoid Axis B	0.000	1.000	7	100000006	100000006	GFP-VOID DsRed2-PSPC1 8C-C-PSPC1 V2.00	0	50. DsRed2-PSPC1_Pos001_S001	00-DWW4DJZ8faeD6UZf9SnZWK
0.268	-0.96321	0.0200661	um	Nucleus	Nucleus Ellipsoid Axis B	0.000	1.000	8	100000007	100000007	GFP-VOID DsRed2-PSPC1 8C-C-PSPC1 V2.00	0	50. DsRed2-PSPC1_Pos001_S001	00-DWW4DJZ8faeD6UZf9SnZWK
0.996502	0.0833009	-0.00675106	um	Nucleus	Nucleus Ellipsoid Axis B	0.000	1.000	9	100000008	100000008	GFP-VOID DsRed2-PSPC1 8C-C-PSPC1 V2.00	0	50. DsRed2-PSPC1_Pos001_S001	00-DWW4DJZ8faeD6UZf9SnZWK
0.830391	-0.557081	0.0105847	um	Nucleus	Nucleus Ellipsoid Axis B	0.000	1.000	10	100000009	100000009	GFP-VOID DsRed2-PSPC1 8C-C-PSPC1 V2.00	0	50. DsRed2-PSPC1_Pos001_S001	00-DWW4DJZ8faeD6UZf9SnZWK
-0.528939	-0.848474	-0.017761	um	Nucleus	Nucleus Ellipsoid Axis B	0.000	1.000	11	100000010	100000010	GFP-VOID DsRed2-PSPC1 8C-C-PSPC1 V2.00	0	50. DsRed2-PSPC1_Pos001_S001	00-DWW4DJZ8faeD6UZf9SnZWK
0.761265	-0.647882	0.0269225	um	Nucleus	Nucleus Ellipsoid Axis B	0.000	1.000	12	100000011	100000011	GFP-VOID DsRed2-PSPC1 8C-C-PSPC1 V2.00	0	50. DsRed2-PSPC1_Pos001_S001	00-DWW4DJZ8faeD6UZf9SnZWK
0.879825	0.473945	0.0358395	um	Nucleus	Nucleus Ellipsoid Axis B	0.000	1.000	13	100000012	100000012	GFP-VOID DsRed2-PSPC1 8C-C-PSPC1 V2.00	0	50. DsRed2-PSPC1_Pos001_S001	00-DWW4DJZ8faeD6UZf9SnZWK
0.519524	-0.854418	-0.00809112	um	Nucleus	Nucleus Ellipsoid Axis B	0.000	1.000	14	100000013	100000013	GFP-VOID DsRed2-PSPC1 8C-C-PSPC1 V2.00	0	50. DsRed2-PSPC1_Pos001_S001	00-DWW4DJZ8faeD6UZf9SnZWK
0.684395	-0.728029	-0.0397057	um	Nucleus	Nucleus Ellipsoid Axis B	0.000	1.000	15	100000014	100000014	GFP-VOID DsRed2-PSPC1 8C-C-PSPC1 V2.00	0	50. DsRed2-PSPC1_Pos001_S001	00-DWW4DJZ8faeD6UZf9SnZWK
0.473575	-0.872872	-0.117559	um	Nucleus	Nucleus Ellipsoid Axis B	0.000	1.000	16	100000015	100000000	GFP-VOID DsRed2-PSPC1 8C-C-PSPC1 V2.00	0	50. DsRed2-PSPC1_Pos002_S001	00-WQagW9F3dz5Hy7s7363Z9U
-0.86983	-0.4931	-0.0157114	um	Nucleus	Nucleus Ellipsoid Axis B	0.000	1.000	18	100000016	100000001	GFP-VOID DsRed2-PSPC1 8C-C-PSPC1 V2.00	0	50. DsRed2-PSPC1_Pos002_S001	00-WQagW9F3dz5Hy7s7363Z9U
0.437839	-0.898968	0.0123792	um	Nucleus	Nucleus Ellipsoid Axis B	0.000	1.000	19	100000017	100000002	GFP-VOID DsRed2-PSPC1 8C-C-PSPC1 V2.00	0	50. DsRed2-PSPC1_Pos002_S001	00-WQagW9F3dz5Hy7s7363Z9U
0.980221	-0.197901	0.00110578	um	Nucleus	Nucleus Ellipsoid Axis B	0.000	1.000	20	100000018	100000003	GFP-VOID DsRed2-PSPC1 8C-C-PSPC1 V2.00	0	50. DsRed2-PSPC1_Pos002_S001	00-WQagW9F3dz5Hy7s7363Z9U
0.972903	-0.23121	-0.00152612	um	Nucleus	Nucleus Ellipsoid Axis B	0.000	1.000	21	100000019	100000004	GFP-VOID DsRed2-PSPC1 8C-C-PSPC1 V2.00	0	50. DsRed2-PSPC1_Pos002_S001	00-WQagW9F3dz5Hy7s7363Z9U
0.509848	-0.857024	0.0745944	um	Nucleus	Nucleus Ellipsoid Axis B	0.000	1.000	22	100000020	100000005	GFP-VOID DsRed2-PSPC1 8C-C-PSPC1 V2.00	0	50. DsRed2-PSPC1_Pos002_S001	00-WQagW9F3dz5Hy7s7363Z9U
0.42947	-0.903013	0.0111073	um	Nucleus	Nucleus Ellipsoid Axis B	0.000	1.000	23	100000021	100000006	GFP-VOID DsRed2-PSPC1 8C-C-PSPC1 V2.00	0	50. DsRed2-PSPC1_Pos002_S001	00-WQagW9F3dz5Hy7s7363Z9U
0.91775	-0.39711	0.00624053	um	Nucleus	Nucleus Ellipsoid Axis B	0.000	1.000	24	100000022	100000007	GFP-VOID DsRed2-PSPC1 8C-C-PSPC1 V2.00	0	50. DsRed2-PSPC1_Pos002_S001	00-WQagW9F3dz5Hy7s7363Z9U
0.294738	0.955356	0.0206096	um	Nucleus	Nucleus Ellipsoid Axis B	0.000	1.000	25	100000023	100000008	GFP-VOID DsRed2-PSPC1 8C-C-PSPC1 V2.00	0	50. DsRed2-PSPC1_Pos002_S001	00-WQagW9F3dz5Hy7s7363Z9U
0.769543	-0.563394	0.30065	um	Nucleus	Nucleus Ellipsoid Axis B	0.000	1.000	26	100000024	100000009	GFP-VOID DsRed2-PSPC1 8C-C-PSPC1 V2.00	0	50. DsRed2-PSPC1_Pos002_S001	00-WQagW9F3dz5Hy7s7363Z9U
-0.948732	-0.270968	-0.162737	um	Nucleus	Nucleus Ellipsoid Axis B	0.000	1.000	27	100000025	100000000	GFP-VOID DsRed2-PSPC1 8C-C-PSPC1 V2.00	0	50. DsRed2-PSPC1_Pos003_S001	00-HRfzQzah3SjMTAW8PeECkk
-0.942639	-0.333727	-0.00761193	um	Nucleus	Nucleus Ellipsoid Axis B	0.000	1.000	28	100000026	100000001	GFP-VOID DsRed2-PSPC1 8C-C-PSPC1 V2.00	0	50. DsRed2-PSPC1_Pos003_S001	00-HRfzQzah3SjMTAW8PeECkk
0.847593	0.529053	-0.0410895	um	Nucleus	Nucleus Ellipsoid Axis B	0.000	1.000	29	100000027	100000002	GFP-VOID DsRed2-PSPC1 8C-C-PSPC1 V2.00	0	50. DsRed2-PSPC1_Pos003_S001	00-HRfzQzah3SjMTAW8PeECkk
0.163641	-0.9675	-0.192785	um	Nucleus	Nucleus Ellipsoid Axis B	0.000	1.000	30	100000028	100000003	GFP-VOID DsRed2-PSPC1 8C-C-PSPC1 V2.00	0	50. DsRed2-PSPC1_Pos003_S001	00-HRfzQzah3SjMTAW8PeECkk
0.999852	-0.0169808	-0.00285844	um	Nucleus	Nucleus Ellipsoid Axis B	0.000	1.000	31	100000029	100000004	GFP-VOID DsRed2-PSPC1 8C-C-PSPC1 V2.00	0	50. DsRed2-PSPC1_Pos003_S001	00-HRfzQzah3SjMTAW8PeECkk
0.691157	0.72269	-0.00454777	um	Nucleus	Nucleus Ellipsoid Axis B	0.000	1.000	32	100000030	100000005	GFP-VOID DsRed2-PSPC1 8C-C-PSPC1 V2.00	0	50. DsRed2-PSPC1_Pos003_S001	00-HRfzQzah3SjMTAW8PeECkk
0.250354	0.968096	-0.0106173	um	Nucleus	Nucleus Ellipsoid Axis B	0.000	1.000	33	100000031	100000006	GFP-VOID DsRed2-PSPC1 8C-C-PSPC1 V2.00	0	50. DsRed2-PSPC1_Pos003_S001	00-HRfzQzah3SjMTAW8PeECkk
0.947944	0.317521	-0.0241351	um	Nucleus	Nucleus Ellipsoid Axis B	0.000	1.000	34	100000032	100000007	GFP-VOID DsRed2-PSPC1 8C-C-PSPC1 V2.00	0	50. DsRed2-PSPC1_Pos003_S001	00-HRfzQzah3SjMTAW8PeECkk
0.996999	-0.0244475	0.0734556	um	Nucleus	Nucleus Ellipsoid Axis B	0.000	1.000	35	100000033	100000008	GFP-VOID DsRed2-PSPC1 8C-C-PSPC1 V2.00	0	50. DsRed2-PSPC1_Pos003_S001	00-HRfzQzah3SjMTAW8PeECkk
0.996036	-0.0876666	0.0150643	um	Nucleus	Nucleus Ellipsoid Axis B	0.000	1.000	36	100000034	100000009	GFP-VOID DsRed2-PSPC1 8C-C-PSPC1 V2.00	0	50. DsRed2-PSPC1_Pos003_S001	00-HRfzQzah3SjMTAW8PeECkk
0.999481	0.0322172	0.000311387	um	Nucleus	Nucleus Ellipsoid Axis B	0.000	1.000	37	100000035	100000010	GFP-VOID DsRed2-PSPC1 8C-C-PSPC1 V2.00	0	50. DsRed2-PSPC1_Pos003_S001	00-HRfzQzah3SjMTAW8PeECkk
-0.886344	-0.455835	-0.0812991	um	Nucleus	Nucleus Ellipsoid Axis B	0.000	1.000	38	100000036	100000011	GFP-VOID DsRed2-PSPC1 8C-C-PSPC1 V2.00	0	50. DsRed2-PSPC1_Pos003_S001	00-HRfzQzah3SjMTAW8PeECkk
-0.993616	0.0198265	-0.111059	um	Nucleus	Nucleus Ellipsoid Axis B	0.000	1.000	39	100000037	100000000	GFP-VOID DsRed2-PSPC1 8C-C-PSPC1 V2.00	0	50. DsRed2-PSPC1_Pos004_S001	00-5geUyjhhtoUiz73PD63uzi
0.997087	0.0759356	0.00711637	um	Nucleus	Nucleus Ellipsoid Axis B	0.000	1.000	40	100000038	100000001	GFP-VOID DsRed2-PSPC1 8C-C-PSPC1 V2.00	0	50. DsRed2-PSPC1_Pos004_S001	00-5geUyjhhtoUiz73PD63uzi
-0.81512	-0.579145	-0.0130482	um	Nucleus	Nucleus Ellipsoid Axis B	0.000	1.000	42	100000039	100000002	GFP-VOID DsRed2-PSPC1 8C-C-PSPC1 V2.00	0	50. DsRed2-PSPC1_Pos004_S001	00-5geUyjhhtoUiz73PD63uzi
0.997063	-0.0745876	0.0173815	um	Nucleus	Nucleus Ellipsoid Axis B	0.000	1.000	43	100000040	100000003	GFP-VOID DsRed2-PSPC1 8C-C-PSPC1 V2.00	0	50. DsRed2-PSPC1_Pos004_S001	00-5geUyjhhtoUiz73PD63uzi
0.977281	0.21179	0.00811872	um	Nucleus	Nucleus Ellipsoid Axis B	0.000	1.000	44	100000041	100000004	GFP-VOID DsRed2-PSPC1 8C-C-PSPC1 V2.00	0	50. DsRed2-PSPC1_Pos004_S001	00-5geUyjhhtoUiz73PD63uzi
0.161292	0.986905	-0.00207979	um	Nucleus	Nucleus Ellipsoid Axis B	0.000	1.000	45	100000042	100000005	GFP-VOID DsRed2-PSPC1 8C-C-PSPC1 V2.00	0	50. DsRed2-PSPC1_Pos004_S001	00-5geUyjhhtoUiz73PD63uzi
0.921117	0.38918	0.00903193	um	Nucleus	Nucleus Ellipsoid Axis B	0.000	1.000	46	100000043	100000006	GFP-VOID DsRed2-PSPC1 8C-C-PSPC1 V2.00	0	50. DsRed2-PSPC1_Pos004_S001	00-5geUyjhhtoUiz73PD63uzi
0.41909	-0.907665	-0.0225334	um	Nucleus	Nucleus Ellipsoid Axis B	0.000	1.000	47	100000044	100000007	GFP-VOID DsRed2-PSPC1 8C-C-PSPC1 V2.00	0	50. DsRed2-PSPC1_Pos004_S001	00-5geUyjhhtoUiz73PD63uzi
0.576143	-0.817338	0.0042605	um	Nucleus	Nucleus Ellipsoid Axis B	0.000	1.000	48	100000045	100000008	GFP-VOID DsRed2-PSPC1 8C-C-PSPC1 V2.00	0	50. DsRed2-PSPC1_Pos004_S001	00-5geUyjhhtoUiz73PD63uzi
0.230577	-0.972748	-0.0243908	um	Nucleus	Nucleus Ellipsoid Axis B	0.000	1.000	49	100000046	100000009	GFP-VOID DsRed2-PSPC1 8C-C-PSPC1 V2.00	0	50. DsRed2-PSPC1_Pos004_S001	00-5geUyjhhtoUiz73PD63uzi
0.274363	-0.961004	-0.0345826	um	Nucleus	Nucleus Ellipsoid Axis B	0.000	1.000	50	100000047	100000010	GFP-VOID DsRed2-PSPC1 8C-C-PSPC1 V2.00	0	50. DsRed2-PSPC1_Pos004_S001	00-5geUyjhhtoUiz73PD63uzi
0.914911	0.399397	0.0584761	um	Nucleus	Nucleus Ellipsoid Axis B	0.000	1.000	51	100000048	100000011	GFP-VOID DsRed2-PSPC1 8C-C-PSPC1 V2.00	0	50. DsRed2-PSPC1_Pos004_S001	00-5geUyjhhtoUiz73PD63uzi
0.693417	-0.719983	0.0282386	um	Nucleus	Nucleus Ellipsoid Axis B	0.000	1.000	52	100000049	100000012	GFP-VOID DsRed2-PSPC1 8C-C-PSPC1 V2.00	0	50. DsRed2-PSPC1_Pos004_S001	00-5geUyjhhtoUiz73PD63uzi
0.715264	0.698447	0.0238556	um	Nucleus	Nucleus Ellipsoid Axis B	0.000	1.000	53	100000050	100000013	GFP-VOID DsRed2-PSPC1 8C-C-PSPC1 V2.00	0	50. DsRed2-PSPC1_Pos004_S001	00-5geUyjhhtoUiz73PD63uzi
0.997714	0.0668152	-0.0100983	um	Nucleus	Nucleus Ellipsoid Axis B	0.000	1.000	54	100000051	100000014	GFP-VOID DsRed2-PSPC1 8C-C-PSPC1 V2.00	0	50. DsRed2-PSPC1_Pos004_S001	00-5geUyjhhtoUiz73PD63uzi
0.121247	-0.992474	-0.0171347	um	Nucleus	Nucleus Ellipsoid Axis B	0.000	1.000	55	100000052	100000015	GFP-VOID DsRed2-PSPC1 8C-C-PSPC1 V2.00	0	50. DsRed2-PSPC1_Pos004_S001	00-5geUyjhhtoUiz73PD63uzi
-0.461802	-0.880645	-0.105849	um	Nucleus	Nucleus Ellipsoid Axis B	0.000	1.000	56	100000053	100000016	GFP-VOID DsRed2-PSPC1 8C-C-PSPC1 V2.00	0	50. DsRed2-PSPC1_Pos004_S001	00-5geUyjhhtoUiz73PD63uzi
-0.25222	-0.965915	-0.0582579	um	Nucleus	Nucleus Ellipsoid Axis B	0.000	1.000	57	100000054	100000017	GFP-VOID DsRed2-PSPC1 8C-C-PSPC1 V2.00	0	50. DsRed2-PSPC1_Pos004_S001	00-5geUyjhhtoUiz73PD63uzi
-0.156953	0.980674	-0.116811	um	Nucleus	Nucleus Ellipsoid Axis B	0.000	1.000	58	100000055	100000000	GFP-VOID DsRed2-PSPC1 8C-C-PSPC1 V2.00	0	50. DsRed2-PSPC1_Pos005_S001	00-XbffFHBt5n3sjoZNSQaAgg
0.757006	0.653135	0.0188802	um	Nucleus	Nucleus Ellipsoid Axis B	0.000	1.000	59	100000056	100000001	GFP-VOID DsRed2-PSPC1 8C-C-PSPC1 V2.00	0	50. DsRed2-PSPC1_Pos005_S001	00-XbffFHBt5n3sjoZNSQaAgg
0.954029	-0.299406	0.0136199	um	Nucleus	Nucleus Ellipsoid Axis B	0.000	1.000	60	100000057	100000002	GFP-VOID DsRed2-PSPC1 8C-C-PSPC1 V2.00	0	50. DsRed2-PSPC1_Pos005_S001	00-XbffFHBt5n3sjoZNSQaAgg
-0.715762	-0.698234	-0.0124114	um	Nucleus	Nucleus Ellipsoid Axis B	0.000	1.000	62	100000058	100000003	GFP-VOID DsRed2-PSPC1 8C-C-PSPC1 V2.00	0	50. DsRed2-PSPC1_Pos005_S001	00-XbffFHBt5n3sjoZNSQaAgg
-0.0400117	-0.999193	-0.00365529	um	Nucleus	Nucleus Ellipsoid Axis B	0.000	1.000	63	100000059	100000004	GFP-VOID DsRed2-PSPC1 8C-C-PSPC1 V2.00	0	50. DsRed2-PSPC1_Pos005_S001	00-XbffFHBt5n3sjoZNSQaAgg
0.706811	-0.69951	-0.105376	um	Nucleus	Nucleus Ellipsoid Axis B	0.000	1.000	65	100000060	100000005	GFP-VOID DsRed2-PSPC1 8C-C-PSPC1 V2.00	0	50. DsRed2-PSPC1_Pos005_S001	00-XbffFHBt5n3sjoZNSQaAgg
0.999925	-0.00117836	-0.0121527	um	Nucleus	Nucleus Ellipsoid Axis B	0.000	1.000	66	100000061	100000006	GFP-VOID DsRed2-PSPC1 8C-C-PSPC1 V2.00	0	50. DsRed2-PSPC1_Pos005_S001	00-XbffFHBt5n3sjoZNSQaAgg
0.941725	0.334859	0.0319785	um	Nucleus	Nucleus Ellipsoid Axis B	0.000	1.000	67	100000062	100000007	GFP-VOID DsRed2-PSPC1 8C-C-PSPC1 V2.00	0	50. DsRed2-PSPC1_Pos005_S001	00-XbffFHBt5n3sjoZNSQaAgg
0.135121	-0.990774	-0.0104244	um	Nucleus	Nucleus Ellipsoid Axis B	0.000	1.000	68	100000063	100000008	GFP-VOID DsRed2-PSPC1 8C-C-PSPC1 V2.00	0	50. DsRed2-PSPC1_Pos005_S001	00-XbffFHBt5n3sjoZNSQaAgg
0.411819	-0.855246	-0.314577	um	Nucleus	Nucleus Ellipsoid Axis B	0.000	1.000	69	100000064	100000009	GFP-VOID DsRed2-PSPC1 8C-C-PSPC1 V2.00	0	50. DsRed2-PSPC1_Pos005_S001	00-XbffFHBt5n3sjoZNSQaAgg
0.322049	-0.946723	0.000489298	um	Nucleus	Nucleus Ellipsoid Axis B	0.000	1.000	70	100000065	100000010	GFP-VOID DsRed2-PSPC1 8C-C-PSPC1 V2.00	0	50. DsRed2-PSPC1_Pos005_S001	00-XbffFHBt5n3sjoZNSQaAgg
0.905354	0.420729	-0.0576226	um	Nucleus	Nucleus Ellipsoid Axis B	0.000	1.000	71	100000066	100000011	GFP-VOID DsRed2-PSPC1 8C-C-PSPC1 V2.00	0	50. DsRed2-PSPC1_Pos005_S001	00-XbffFHBt5n3sjoZNSQaAgg
0.846532	-0.531598	0.0280445	um	Nucleus	Nucleus Ellipsoid Axis B	0.000	1.000	72	100000067	100000012	GFP-VOID DsRed2-PSPC1 8C-C-PSPC1 V2.00	0	50. DsRed2-PSPC1_Pos005_S001	00-XbffFHBt5n3sjoZNSQaAgg
0.973939	0.226465	0.0124778	um	Nucleus	Nucleus Ellipsoid Axis B	0.000	1.000	73	100000068	100000013	GFP-VOID DsRed2-PSPC1 8C-C-PSPC1 V2.00	0	50. DsRed2-PSPC1_Pos005_S001	00-XbffFHBt5n3sjoZNSQaAgg
0.890414	0.454665	-0.0210536	um	Nucleus	Nucleus Ellipsoid Axis B	0.000	1.000	74	100000069	100000014	GFP-VOID DsRed2-PSPC1 8C-C-PSPC1 V2.00	0	50. DsRed2-PSPC1_Pos005_S001	00-XbffFHBt5n3sjoZNSQaAgg
0.990475	-0.134756	0.0282718	um	Nucleus	Nucleus Ellipsoid Axis B	0.000	1.000	75	100000070	100000015	GFP-VOID DsRed2-PSPC1 8C-C-PSPC1 V2.00	0	50. DsRed2-PSPC1_Pos005_S001	00-XbffFHBt5n3sjoZNSQaAgg
-0.0119551	-0.999735	-0.019668	um	Nucleus	Nucleus Ellipsoid Axis B	0.000	1.000	76	100000071	100000016	GFP-VOID DsRed2-PSPC1 8C-C-PSPC1 V2.00	0	50. DsRed2-PSPC1_Pos005_S001	00-XbffFHBt5n3sjoZNSQaAgg
0.652611	0.470999	0.593514	um	Nucleus	Nucleus Ellipsoid Axis B	0.000	1.000	77	100000072	100000017	GFP-VOID DsRed2-PSPC1 8C-C-PSPC1 V2.00	0	50. DsRed2-PSPC1_Pos005_S001	00-XbffFHBt5n3sjoZNSQaAgg
0.995771	0.091732	0.00513656	um	Nucleus	Nucleus Ellipsoid Axis B	0.000	1.000	78	100000073	100000018	GFP-VOID DsRed2-PSPC1 8C-C-PSPC1 V2.00	0	50. DsRed2-PSPC1_Pos005_S001	00-XbffFHBt5n3sjoZNSQaAgg
0.648087	-0.761549	0.00515019	um	Nucleus	Nucleus Ellipsoid Axis B	0.000	1.000	80	100000074	100000000	GFP-VOID DsRed2-PSPC1 8C-C-PSPC1 V2.00	0	50. DsRed2-PSPC1_Pos006_S001	00-2GkETLHuyZpY9FbPuzn5Ek
-0.31892	-0.944593	-0.0776744	um	Nucleus	Nucleus Ellipsoid Axis B	0.000	1.000	81	100000075	100000001	GFP-VOID DsRed2-PSPC1 8C-C-PSPC1 V2.00	0	50. DsRed2-PSPC1_Pos006_S001	00-2GkETLHuyZpY9FbPuzn5Ek
0.984318	-0.176055	-0.0110732	um	Nucleus	Nucleus Ellipsoid Axis B	0.000	1.000	82	100000076	100000002	GFP-VOID DsRed2-PSPC1 8C-C-PSPC1 V2.00	0	50. DsRed2-PSPC1_Pos006_S001	00-2GkETLHuyZpY9FbPuzn5Ek
0.998277	0.0189728	0.0555325	um	Nucleus	Nucleus Ellipsoid Axis B	0.000	1.000	83	100000077	100000003	GFP-VOID DsRed2-PSPC1 8C-C-PSPC1 V2.00	0	50. DsRed2-PSPC1_Pos006_S001	00-2GkETLHuyZpY9FbPuzn5Ek
0.967177	-0.19616	0.161522	um	Nucleus	Nucleus Ellipsoid Axis B	0.000	1.000	84	100000078	100000004	GFP-VOID DsRed2-PSPC1 8C-C-PSPC1 V2.00	0	50. DsRed2-PSPC1_Pos006_S001	00-2GkETLHuyZpY9FbPuzn5Ek
-0.424781	-0.905295	-0.00135463	um	Nucleus	Nucleus Ellipsoid Axis B	0.000	1.000	85	100000079	100000005	GFP-VOID DsRed2-PSPC1 8C-C-PSPC1 V2.00	0	50. DsRed2-PSPC1_Pos006_S001	00-2GkETLHuyZpY9FbPuzn5Ek
0.947085	0.320211	0.0222237	um	Nucleus	Nucleus Ellipsoid Axis B	0.000	1.000	86	100000080	100000006	GFP-VOID DsRed2-PSPC1 8C-C-PSPC1 V2.00	0	50. DsRed2-PSPC1_Pos006_S001	00-2GkETLHuyZpY9FbPuzn5Ek
-0.973734	-0.220711	-0.0559404	um	Nucleus	Nucleus Ellipsoid Axis B	0.000	1.000	87	100000081	100000007	GFP-VOID DsRed2-PSPC1 8C-C-PSPC1 V2.00	0	50. DsRed2-PSPC1_Pos006_S001	00-2GkETLHuyZpY9FbPuzn5Ek
0.764483	-0.0413849	0.643314	um	Nucleus	Nucleus Ellipsoid Axis B	0.000	1.000	88	100000082	100000008	GFP-VOID DsRed2-PSPC1 8C-C-PSPC1 V2.00	0	50. DsRed2-PSPC1_Pos006_S001	00-2GkETLHuyZpY9FbPuzn5Ek
-0.185451	-0.981806	-0.0407914	um	Nucleus	Nucleus Ellipsoid Axis B	0.000	1.000	89	100000083	100000009	GFP-VOID DsRed2-PSPC1 8C-C-PSPC1 V2.00	0	50. DsRed2-PSPC1_Pos006_S001	00-2GkETLHuyZpY9FbPuzn5Ek
0.762148	-0.595407	0.254204	um	Nucleus	Nucleus Ellipsoid Axis B	0.000	1.000	90	100000084	100000010	GFP-VOID DsRed2-PSPC1 8C-C-PSPC1 V2.00	0	50. DsRed2-PSPC1_Pos006_S001	00-2GkETLHuyZpY9FbPuzn5Ek
0.76608	0.637486	0.0820516	um	Nucleus	Nucleus Ellipsoid Axis B	0.000	1.000	91	100000085	100000011	GFP-VOID DsRed2-PSPC1 8C-C-PSPC1 V2.00	0	50. DsRed2-PSPC1_Pos006_S001	00-2GkETLHuyZpY9FbPuzn5Ek
0.87504	0.479265	0.0678944	um	Nucleus	Nucleus Ellipsoid Axis B	0.000	1.000	92	100000086	100000012	GFP-VOID DsRed2-PSPC1 8C-C-PSPC1 V2.00	0	50. DsRed2-PSPC1_Pos006_S001	00-2GkETLHuyZpY9FbPuzn5Ek
0.879386	-0.466032	0.097436	um	Nucleus	Nucleus Ellipsoid Axis B	0.000	1.000	93	100000087	100000013	GFP-VOID DsRed2-PSPC1 8C-C-PSPC1 V2.00	0	50. DsRed2-PSPC1_Pos006_S001	00-2GkETLHuyZpY9FbPuzn5Ek
-0.143194	-0.988605	-0.046431	um	Nucleus	Nucleus Ellipsoid Axis B	0.000	1.000	94	100000088	100000014	GFP-VOID DsRed2-PSPC1 8C-C-PSPC1 V2.00	0	50. DsRed2-PSPC1_Pos006_S001	00-2GkETLHuyZpY9FbPuzn5Ek
0.897567	0.440878	-0.000529853	um	Nucleus	Nucleus Ellipsoid Axis B	0.000	1.000	95	100000089	100000015	GFP-VOID DsRed2-PSPC1 8C-C-PSPC1 V2.00	0	50. DsRed2-PSPC1_Pos006_S001	00-2GkETLHuyZpY9FbPuzn5Ek
0.616036	0.785449	0.0597387	um	Nucleus	Nucleus Ellipsoid Axis B	0.000	1.000	96	100000090	100000016	GFP-VOID DsRed2-PSPC1 8C-C-PSPC1 V2.00	0	50. DsRed2-PSPC1_Pos006_S001	00-2GkETLHuyZpY9FbPuzn5Ek
0.96785	0.25063	-0.0212267	um	Nucleus	Nucleus Ellipsoid Axis B	0.000	1.000	97	100000091	100000017	GFP-VOID DsRed2-PSPC1 8C-C-PSPC1 V2.00	0	50. DsRed2-PSPC1_Pos006_S001	00-2GkETLHuyZpY9FbPuzn5Ek
0.465243	0.884963	0.0197352	um	Nucleus	Nucleus Ellipsoid Axis B	0.000	1.000	98	100000092	100000018	GFP-VOID DsRed2-PSPC1 8C-C-PSPC1 V2.00	0	50. DsRed2-PSPC1_Pos006_S001	00-2GkETLHuyZpY9FbPuzn5Ek
0.605884	0.795015	0.0292482	um	Nucleus	Nucleus Ellipsoid Axis B	0.000	1.000	99	100000093	100000000	GFP-VOID DsRed2-PSPC1 8C-C-PSPC1 V2.00	0	50. DsRed2-PSPC1_Pos007_S001	00-nS5svmymoBP7nGM67EF8Rg
0.916938	-0.399024	0.00223027	um	Nucleus	Nucleus Ellipsoid Axis B	0.000	1.000	100	100000094	100000001	GFP-VOID DsRed2-PSPC1 8C-C-PSPC1 V2.00	0	50. DsRed2-PSPC1_Pos007_S001	00-nS5svmymoBP7nGM67EF8Rg
0.462939	-0.885847	0.0310219	um	Nucleus	Nucleus Ellipsoid Axis B	0.000	1.000	101	100000095	100000002	GFP-VOID DsRed2-PSPC1 8C-C-PSPC1 V2.00	0	50. DsRed2-PSPC1_Pos007_S001	00-nS5svmymoBP7nGM67EF8Rg
0.213353	0.976975	-0.000334412	um	Nucleus	Nucleus Ellipsoid Axis B	0.000	1.000	102	100000096	100000003	GFP-VOID DsRed2-PSPC1 8C-C-PSPC1 V2.00	0	50. DsRed2-PSPC1_Pos007_S001	00-nS5svmymoBP7nGM67EF8Rg
-0.813096	-0.559258	-0.16157	um	Nucleus	Nucleus Ellipsoid Axis B	0.000	1.000	103	100000097	100000004	GFP-VOID DsRed2-PSPC1 8C-C-PSPC1 V2.00	0	50. DsRed2-PSPC1_Pos007_S001	00-nS5svmymoBP7nGM67EF8Rg
0.815236	0.579101	0.00564863	um	Nucleus	Nucleus Ellipsoid Axis B	0.000	1.000	104	100000098	100000005	GFP-VOID DsRed2-PSPC1 8C-C-PSPC1 V2.00	0	50. DsRed2-PSPC1_Pos007_S001	00-nS5svmymoBP7nGM67EF8Rg
-0.108442	0.994097	0.00329214	um	Nucleus	Nucleus Ellipsoid Axis B	0.000	1.000	105	100000099	100000006	GFP-VOID DsRed2-PSPC1 8C-C-PSPC1 V2.00	0	50. DsRed2-PSPC1_Pos007_S001	00-nS5svmymoBP7nGM67EF8Rg
0.162533	-0.985137	0.0555767	um	Nucleus	Nucleus Ellipsoid Axis B	0.000	1.000	106	100000100	100000007	GFP-VOID DsRed2-PSPC1 8C-C-PSPC1 V2.00	0	50. DsRed2-PSPC1_Pos007_S001	00-nS5svmymoBP7nGM67EF8Rg
-0.183374	0.982929	-0.0149554	um	Nucleus	Nucleus Ellipsoid Axis B	0.000	1.000	107	100000101	100000008	GFP-VOID DsRed2-PSPC1 8C-C-PSPC1 V2.00	0	50. DsRed2-PSPC1_Pos007_S001	00-nS5svmymoBP7nGM67EF8Rg
0.0805189	-0.995387	-0.052165	um	Nucleus	Nucleus Ellipsoid Axis B	0.000	1.000	108	100000102	100000009	GFP-VOID DsRed2-PSPC1 8C-C-PSPC1 V2.00	0	50. DsRed2-PSPC1_Pos007_S001	00-nS5svmymoBP7nGM67EF8Rg
0.408649	-0.907301	0.0990469	um	Nucleus	Nucleus Ellipsoid Axis B	0.000	1.000	109	100000103	100000010	GFP-VOID DsRed2-PSPC1 8C-C-PSPC1 V2.00	0	50. DsRed2-PSPC1_Pos007_S001	00-nS5svmymoBP7nGM67EF8Rg
0.928263	-0.320825	0.188147	um	Nucleus	Nucleus Ellipsoid Axis B	0.000	1.000	110	100000104	100000011	GFP-VOID DsRed2-PSPC1 8C-C-PSPC1 V2.00	0	50. DsRed2-PSPC1_Pos007_S001	00-nS5svmymoBP7nGM67EF8Rg
0.341512	-0.939787	0.0130167	um	Nucleus	Nucleus Ellipsoid Axis B	0.000	1.000	111	100000105	100000012	GFP-VOID DsRed2-PSPC1 8C-C-PSPC1 V2.00	0	50. DsRed2-PSPC1_Pos007_S001	00-nS5svmymoBP7nGM67EF8Rg
-0.921168	0.377351	0.0951569	um	Nucleus	Nucleus Ellipsoid Axis B	0.000	1.000	112	100000106	100000013	GFP-VOID DsRed2-PSPC1 8C-C-PSPC1 V2.00	0	50. DsRed2-PSPC1_Pos007_S001	00-nS5svmymoBP7nGM67EF8Rg
0.964309	0.263548	-0.0255038	um	Nucleus	Nucleus Ellipsoid Axis B	0.000	1.000	113	100000107	100000000	GFP-VOID DsRed2-PSPC1 8C-C-PSPC1 V2.00	0	50. DsRed2-PSPC1_Pos008_S001	00-E7vbA7PfgN4gPXFkayuNgJ
0.661512	-0.749673	0.0197919	um	Nucleus	Nucleus Ellipsoid Axis B	0.000	1.000	115	100000108	100000001	GFP-VOID DsRed2-PSPC1 8C-C-PSPC1 V2.00	0	50. DsRed2-PSPC1_Pos008_S001	00-E7vbA7PfgN4gPXFkayuNgJ
0.721121	-0.69277	-0.00739595	um	Nucleus	Nucleus Ellipsoid Axis B	0.000	1.000	116	100000109	100000002	GFP-VOID DsRed2-PSPC1 8C-C-PSPC1 V2.00	0	50. DsRed2-PSPC1_Pos008_S001	00-E7vbA7PfgN4gPXFkayuNgJ
0.557107	-0.830084	-0.0243362	um	Nucleus	Nucleus Ellipsoid Axis B	0.000	1.000	118	100000110	100000003	GFP-VOID DsRed2-PSPC1 8C-C-PSPC1 V2.00	0	50. DsRed2-PSPC1_Pos008_S001	00-E7vbA7PfgN4gPXFkayuNgJ
0.687928	0.719173	-0.0977058	um	Nucleus	Nucleus Ellipsoid Axis B	0.000	1.000	120	100000111	100000000	GFP-VOID DsRed2-PSPC1 8C-C-PSPC1 V2.00	0	50. DsRed2-PSPC1_Pos009_S001	00-MRU39mRUjZpvGh2vAgF5bc
0.988372	-0.0485246	0.144105	um	Nucleus	Nucleus Ellipsoid Axis B	0.000	1.000	122	100000112	100000001	GFP-VOID DsRed2-PSPC1 8C-C-PSPC1 V2.00	0	50. DsRed2-PSPC1_Pos009_S001	00-MRU39mRUjZpvGh2vAgF5bc
-0.249815	-0.96764	0.0355577	um	Nucleus	Nucleus Ellipsoid Axis B	0.000	1.000	123	100000113	100000002	GFP-VOID DsRed2-PSPC1 8C-C-PSPC1 V2.00	0	50. DsRed2-PSPC1_Pos009_S001	00-MRU39mRUjZpvGh2vAgF5bc
0.999429	-0.0180727	0.0285429	um	Nucleus	Nucleus Ellipsoid Axis B	0.000	1.000	124	100000114	100000003	GFP-VOID DsRed2-PSPC1 8C-C-PSPC1 V2.00	0	50. DsRed2-PSPC1_Pos009_S001	00-MRU39mRUjZpvGh2vAgF5bc
0.136645	-0.985307	-0.102464	um	Nucleus	Nucleus Ellipsoid Axis B	0.000	1.000	125	100000115	100000004	GFP-VOID DsRed2-PSPC1 8C-C-PSPC1 V2.00	0	50. DsRed2-PSPC1_Pos009_S001	00-MRU39mRUjZpvGh2vAgF5bc
0.964655	-0.222303	-0.141496	um	Nucleus	Nucleus Ellipsoid Axis B	0.000	1.000	126	100000116	100000005	GFP-VOID DsRed2-PSPC1 8C-C-PSPC1 V2.00	0	50. DsRed2-PSPC1_Pos009_S001	00-MRU39mRUjZpvGh2vAgF5bc
0.773241	0.631898	0.0529467	um	Nucleus	Nucleus Ellipsoid Axis B	0.000	1.000	127	100000117	100000006	GFP-VOID DsRed2-PSPC1 8C-C-PSPC1 V2.00	0	50. DsRed2-PSPC1_Pos009_S001	00-MRU39mRUjZpvGh2vAgF5bc
0.405216	-0.913564	-0.0346606	um	Nucleus	Nucleus Ellipsoid Axis B	0.000	1.000	128	100000118	100000007	GFP-VOID DsRed2-PSPC1 8C-C-PSPC1 V2.00	0	50. DsRed2-PSPC1_Pos009_S001	00-MRU39mRUjZpvGh2vAgF5bc
-0.289928	-0.956776	-0.0228372	um	Nucleus	Nucleus Ellipsoid Axis B	0.000	1.000	129	100000119	100000008	GFP-VOID DsRed2-PSPC1 8C-C-PSPC1 V2.00	0	50. DsRed2-PSPC1_Pos009_S001	00-MRU39mRUjZpvGh2vAgF5bc
-0.372649	-0.925604	-0.0662557	um	Nucleus	Nucleus Ellipsoid Axis B	0.000	1.000	130	100000120	100000009	GFP-VOID DsRed2-PSPC1 8C-C-PSPC1 V2.00	0	50. DsRed2-PSPC1_Pos009_S001	00-MRU39mRUjZpvGh2vAgF5bc
0.79445	0.603454	-0.0684944	um	Nucleus	Nucleus Ellipsoid Axis B	0.000	1.000	131	100000121	100000010	GFP-VOID DsRed2-PSPC1 8C-C-PSPC1 V2.00	0	50. DsRed2-PSPC1_Pos009_S001	00-MRU39mRUjZpvGh2vAgF5bc
0.51114	-0.858804	-0.0345283	um	Nucleus	Nucleus Ellipsoid Axis B	0.000	1.000	132	100000122	100000000	GFP-VOID DsRed2-PSPC1 8C-C-PSPC1 V2.00	0	50. DsRed2-PSPC1_Pos010_S001	00-Kbwei2n8VZuVQWXWb3xNDY
-0.77888	-0.622758	-0.074286	um	Nucleus	Nucleus Ellipsoid Axis B	0.000	1.000	133	100000123	100000001	GFP-VOID DsRed2-PSPC1 8C-C-PSPC1 V2.00	0	50. DsRed2-PSPC1_Pos010_S001	00-Kbwei2n8VZuVQWXWb3xNDY
-0.975916	0.217161	-0.0207091	um	Nucleus	Nucleus Ellipsoid Axis B	0.000	1.000	134	100000124	100000002	GFP-VOID DsRed2-PSPC1 8C-C-PSPC1 V2.00	0	50. DsRed2-PSPC1_Pos010_S001	00-Kbwei2n8VZuVQWXWb3xNDY
0.981809	0.18833	0.0241301	um	Nucleus	Nucleus Ellipsoid Axis B	0.000	1.000	135	100000125	100000003	GFP-VOID DsRed2-PSPC1 8C-C-PSPC1 V2.00	0	50. DsRed2-PSPC1_Pos010_S001	00-Kbwei2n8VZuVQWXWb3xNDY
0.865448	0.499832	0.034176	um	Nucleus	Nucleus Ellipsoid Axis B	0.000	1.000	136	100000126	100000004	GFP-VOID DsRed2-PSPC1 8C-C-PSPC1 V2.00	0	50. DsRed2-PSPC1_Pos010_S001	00-Kbwei2n8VZuVQWXWb3xNDY
-0.0422754	-0.955441	-0.29214	um	Nucleus	Nucleus Ellipsoid Axis B	0.000	1.000	137	100000127	100000005	GFP-VOID DsRed2-PSPC1 8C-C-PSPC1 V2.00	0	50. DsRed2-PSPC1_Pos010_S001	00-Kbwei2n8VZuVQWXWb3xNDY
-0.19153	0.981326	-0.0177539	um	Nucleus	Nucleus Ellipsoid Axis B	0.000	1.000	138	100000128	100000006	GFP-VOID DsRed2-PSPC1 8C-C-PSPC1 V2.00	0	50. DsRed2-PSPC1_Pos010_S001	00-Kbwei2n8VZuVQWXWb3xNDY
-0.0929192	0.995642	-0.00794758	um	Nucleus	Nucleus Ellipsoid Axis B	0.000	1.000	139	100000129	100000007	GFP-VOID DsRed2-PSPC1 8C-C-PSPC1 V2.00	0	50. DsRed2-PSPC1_Pos010_S001	00-Kbwei2n8VZuVQWXWb3xNDY
0.120253	-0.992519	-0.0210841	um	Nucleus	Nucleus Ellipsoid Axis B	0.000	1.000	140	100000130	100000008	GFP-VOID DsRed2-PSPC1 8C-C-PSPC1 V2.00	0	50. DsRed2-PSPC1_Pos010_S001	00-Kbwei2n8VZuVQWXWb3xNDY
-0.287069	-0.957768	-0.0165105	um	Nucleus	Nucleus Ellipsoid Axis B	0.000	1.000	141	100000131	100000009	GFP-VOID DsRed2-PSPC1 8C-C-PSPC1 V2.00	0	50. DsRed2-PSPC1_Pos010_S001	00-Kbwei2n8VZuVQWXWb3xNDY
-0.975115	0.221324	-0.0128847	um	Nucleus	Nucleus Ellipsoid Axis B	0.000	1.000	142	100000132	100000010	GFP-VOID DsRed2-PSPC1 8C-C-PSPC1 V2.00	0	50. DsRed2-PSPC1_Pos010_S001	00-Kbwei2n8VZuVQWXWb3xNDY
-0.387564	-0.921652	0.0187632	um	Nucleus	Nucleus Ellipsoid Axis B	0.000	1.000	143	100000133	100000011	GFP-VOID DsRed2-PSPC1 8C-C-PSPC1 V2.00	0	50. DsRed2-PSPC1_Pos010_S001	00-Kbwei2n8VZuVQWXWb3xNDY
0.758238	0.651627	0.0213824	um	Nucleus	Nucleus Ellipsoid Axis B	0.000	1.000	144	100000134	100000012	GFP-VOID DsRed2-PSPC1 8C-C-PSPC1 V2.00	0	50. DsRed2-PSPC1_Pos010_S001	00-Kbwei2n8VZuVQWXWb3xNDY
0.921734	0.387431	0.0174455	um	Nucleus	Nucleus Ellipsoid Axis B	0.000	1.000	145	100000135	100000013	GFP-VOID DsRed2-PSPC1 8C-C-PSPC1 V2.00	0	50. DsRed2-PSPC1_Pos010_S001	00-Kbwei2n8VZuVQWXWb3xNDY
0.00748965	-0.999905	-0.0115872	um	Nucleus	Nucleus Ellipsoid Axis B	0.000	1.000	146	100000136	100000014	GFP-VOID DsRed2-PSPC1 8C-C-PSPC1 V2.00	0	50. DsRed2-PSPC1_Pos010_S001	00-Kbwei2n8VZuVQWXWb3xNDY
0.817622	-0.574258	0.0415048	um	Nucleus	Nucleus Ellipsoid Axis B	0.000	1.000	147	100000137	100000015	GFP-VOID DsRed2-PSPC1 8C-C-PSPC1 V2.00	0	50. DsRed2-PSPC1_Pos010_S001	00-Kbwei2n8VZuVQWXWb3xNDY
0.501855	0.856354	0.121653	um	Nucleus	Nucleus Ellipsoid Axis B	0.000	1.000	148	100000138	100000000	GFP-VOID DsRed2-PSPC1 8C-C-PSPC1 V2.00	0	50. DsRed2-PSPC1_Pos011_S001	00-6XXYqg7CQhkUvrgiJbtbjM
0.91625	-0.399751	0.026171	um	Nucleus	Nucleus Ellipsoid Axis B	0.000	1.000	149	100000139	100000001	GFP-VOID DsRed2-PSPC1 8C-C-PSPC1 V2.00	0	50. DsRed2-PSPC1_Pos011_S001	00-6XXYqg7CQhkUvrgiJbtbjM
0.524696	-0.850167	0.0437111	um	Nucleus	Nucleus Ellipsoid Axis B	0.000	1.000	150	100000140	100000002	GFP-VOID DsRed2-PSPC1 8C-C-PSPC1 V2.00	0	50. DsRed2-PSPC1_Pos011_S001	00-6XXYqg7CQhkUvrgiJbtbjM
0.874346	0.485294	-0.00292713	um	Nucleus	Nucleus Ellipsoid Axis B	0.000	1.000	152	100000141	100000003	GFP-VOID DsRed2-PSPC1 8C-C-PSPC1 V2.00	0	50. DsRed2-PSPC1_Pos011_S001	00-6XXYqg7CQhkUvrgiJbtbjM
-0.220213	-0.975407	0.00932878	um	Nucleus	Nucleus Ellipsoid Axis B	0.000	1.000	153	100000142	100000004	GFP-VOID DsRed2-PSPC1 8C-C-PSPC1 V2.00	0	50. DsRed2-PSPC1_Pos011_S001	00-6XXYqg7CQhkUvrgiJbtbjM
0.832152	0.554541	0.00255543	um	Nucleus	Nucleus Ellipsoid Axis B	0.000	1.000	154	100000143	100000005	GFP-VOID DsRed2-PSPC1 8C-C-PSPC1 V2.00	0	50. DsRed2-PSPC1_Pos011_S001	00-6XXYqg7CQhkUvrgiJbtbjM
-0.389981	-0.920719	-0.0138501	um	Nucleus	Nucleus Ellipsoid Axis B	0.000	1.000	155	100000144	100000006	GFP-VOID DsRed2-PSPC1 8C-C-PSPC1 V2.00	0	50. DsRed2-PSPC1_Pos011_S001	00-6XXYqg7CQhkUvrgiJbtbjM
-0.999711	-0.0114374	-0.0211374	um	Nucleus	Nucleus Ellipsoid Axis B	0.000	1.000	156	100000145	100000000	GFP-VOID DsRed2-PSPC1 8C-C-PSPC1 V2.00	0	50. DsRed2-PSPC1_Pos012_S001	00-cpdgo8KjUAikRkxysggALn
0.61259	-0.7904	0.0010583	um	Nucleus	Nucleus Ellipsoid Axis B	0.000	1.000	157	100000146	100000001	GFP-VOID DsRed2-PSPC1 8C-C-PSPC1 V2.00	0	50. DsRed2-PSPC1_Pos012_S001	00-cpdgo8KjUAikRkxysggALn
0.996687	-0.0530005	0.0616883	um	Nucleus	Nucleus Ellipsoid Axis B	0.000	1.000	158	100000147	100000002	GFP-VOID DsRed2-PSPC1 8C-C-PSPC1 V2.00	0	50. DsRed2-PSPC1_Pos012_S001	00-cpdgo8KjUAikRkxysggALn
0.902852	-0.429926	0.00457614	um	Nucleus	Nucleus Ellipsoid Axis B	0.000	1.000	159	100000148	100000003	GFP-VOID DsRed2-PSPC1 8C-C-PSPC1 V2.00	0	50. DsRed2-PSPC1_Pos012_S001	00-cpdgo8KjUAikRkxysggALn
0.228327	-0.973531	0.0102225	um	Nucleus	Nucleus Ellipsoid Axis B	0.000	1.000	160	100000149	100000004	GFP-VOID DsRed2-PSPC1 8C-C-PSPC1 V2.00	0	50. DsRed2-PSPC1_Pos012_S001	00-cpdgo8KjUAikRkxysggALn
0.868816	0.483887	0.10494	um	Nucleus	Nucleus Ellipsoid Axis B	0.000	1.000	161	100000150	100000005	GFP-VOID DsRed2-PSPC1 8C-C-PSPC1 V2.00	0	50. DsRed2-PSPC1_Pos012_S001	00-cpdgo8KjUAikRkxysggALn
0.792494	0.609696	0.0149496	um	Nucleus	Nucleus Ellipsoid Axis B	0.000	1.000	162	100000151	100000006	GFP-VOID DsRed2-PSPC1 8C-C-PSPC1 V2.00	0	50. DsRed2-PSPC1_Pos012_S001	00-cpdgo8KjUAikRkxysggALn
0.792145	-0.610294	0.00695028	um	Nucleus	Nucleus Ellipsoid Axis B	0.000	1.000	163	100000152	100000007	GFP-VOID DsRed2-PSPC1 8C-C-PSPC1 V2.00	0	50. DsRed2-PSPC1_Pos012_S001	00-cpdgo8KjUAikRkxysggALn
0.234279	0.971944	-0.0209257	um	Nucleus	Nucleus Ellipsoid Axis B	0.000	1.000	164	100000153	100000008	GFP-VOID DsRed2-PSPC1 8C-C-PSPC1 V2.00	0	50. DsRed2-PSPC1_Pos012_S001	00-cpdgo8KjUAikRkxysggALn
0.592399	-0.805589	0.0094736	um	Nucleus	Nucleus Ellipsoid Axis B	0.000	1.000	165	100000154	100000009	GFP-VOID DsRed2-PSPC1 8C-C-PSPC1 V2.00	0	50. DsRed2-PSPC1_Pos012_S001	00-cpdgo8KjUAikRkxysggALn
0.259376	0.965735	-0.00893676	um	Nucleus	Nucleus Ellipsoid Axis B	0.000	1.000	166	100000155	100000010	GFP-VOID DsRed2-PSPC1 8C-C-PSPC1 V2.00	0	50. DsRed2-PSPC1_Pos012_S001	00-cpdgo8KjUAikRkxysggALn
0.410525	-0.911823	0.00695076	um	Nucleus	Nucleus Ellipsoid Axis B	0.000	1.000	167	100000156	100000011	GFP-VOID DsRed2-PSPC1 8C-C-PSPC1 V2.00	0	50. DsRed2-PSPC1_Pos012_S001	00-cpdgo8KjUAikRkxysggALn
0.55389	-0.832214	0.0249981	um	Nucleus	Nucleus Ellipsoid Axis B	0.000	1.000	168	100000157	100000012	GFP-VOID DsRed2-PSPC1 8C-C-PSPC1 V2.00	0	50. DsRed2-PSPC1_Pos012_S001	00-cpdgo8KjUAikRkxysggALn
0.967989	0.250918	-0.00609328	um	Nucleus	Nucleus Ellipsoid Axis B	0.000	1.000	169	100000158	100000013	GFP-VOID DsRed2-PSPC1 8C-C-PSPC1 V2.00	0	50. DsRed2-PSPC1_Pos012_S001	00-cpdgo8KjUAikRkxysggALn
0.98186	0.170981	-0.0819488	um	Nucleus	Nucleus Ellipsoid Axis B	0.000	1.000	170	100000159	100000014	GFP-VOID DsRed2-PSPC1 8C-C-PSPC1 V2.00	0	50. DsRed2-PSPC1_Pos012_S001	00-cpdgo8KjUAikRkxysggALn
0.0340401	-0.999287	-0.0163266	um	Nucleus	Nucleus Ellipsoid Axis B	0.000	1.000	171	100000160	100000015	GFP-VOID DsRed2-PSPC1 8C-C-PSPC1 V2.00	0	50. DsRed2-PSPC1_Pos012_S001	00-cpdgo8KjUAikRkxysggALn
0.612229	-0.790616	0.0100737	um	Nucleus	Nucleus Ellipsoid Axis B	0.000	1.000	172	100000161	100000016	GFP-VOID DsRed2-PSPC1 8C-C-PSPC1 V2.00	0	50. DsRed2-PSPC1_Pos012_S001	00-cpdgo8KjUAikRkxysggALn
-0.999467	-0.00388616	-0.0324014	um	Nucleus	Nucleus Ellipsoid Axis B	0.000	1.000	173	100000162	100000017	GFP-VOID DsRed2-PSPC1 8C-C-PSPC1 V2.00	0	50. DsRed2-PSPC1_Pos012_S001	00-cpdgo8KjUAikRkxysggALn
0.976521	0.215399	0.00325613	um	Nucleus	Nucleus Ellipsoid Axis B	0.000	1.000	174	100000163	100000018	GFP-VOID DsRed2-PSPC1 8C-C-PSPC1 V2.00	0	50. DsRed2-PSPC1_Pos012_S001	00-cpdgo8KjUAikRkxysggALn
0.640948	0.766533	-0.0401751	um	Nucleus	Nucleus Ellipsoid Axis B	0.000	1.000	175	100000164	100000019	GFP-VOID DsRed2-PSPC1 8C-C-PSPC1 V2.00	0	50. DsRed2-PSPC1_Pos012_S001	00-cpdgo8KjUAikRkxysggALn
0.962949	0.269393	0.012561	um	Nucleus	Nucleus Ellipsoid Axis B	0.000	1.000	176	100000165	100000020	GFP-VOID DsRed2-PSPC1 8C-C-PSPC1 V2.00	0	50. DsRed2-PSPC1_Pos012_S001	00-cpdgo8KjUAikRkxysggALn
0.760337	0.649518	0.00383316	um	Nucleus	Nucleus Ellipsoid Axis B	0.000	1.000	177	100000166	100000021	GFP-VOID DsRed2-PSPC1 8C-C-PSPC1 V2.00	0	50. DsRed2-PSPC1_Pos012_S001	00-cpdgo8KjUAikRkxysggALn
0.43561	-0.899326	0.0381596	um	Nucleus	Nucleus Ellipsoid Axis B	0.000	1.000	178	100000167	100000000	GFP-VOID DsRed2-PSPC1 8C-C-PSPC1 V2.00	0	50. DsRed2-PSPC1_Pos013_S001	00-gBWB59MdgRWPqB4jtnRDng
-0.865256	-0.490358	-0.10431	um	Nucleus	Nucleus Ellipsoid Axis B	0.000	1.000	179	100000168	100000001	GFP-VOID DsRed2-PSPC1 8C-C-PSPC1 V2.00	0	50. DsRed2-PSPC1_Pos013_S001	00-gBWB59MdgRWPqB4jtnRDng
-0.515497	-0.856532	-0.0248333	um	Nucleus	Nucleus Ellipsoid Axis B	0.000	1.000	180	100000169	100000002	GFP-VOID DsRed2-PSPC1 8C-C-PSPC1 V2.00	0	50. DsRed2-PSPC1_Pos013_S001	00-gBWB59MdgRWPqB4jtnRDng
0.872728	0.488205	0.00162213	um	Nucleus	Nucleus Ellipsoid Axis B	0.000	1.000	181	100000170	100000003	GFP-VOID DsRed2-PSPC1 8C-C-PSPC1 V2.00	0	50. DsRed2-PSPC1_Pos013_S001	00-gBWB59MdgRWPqB4jtnRDng
-0.387776	-0.91975	0.0607468	um	Nucleus	Nucleus Ellipsoid Axis B	0.000	1.000	182	100000171	100000004	GFP-VOID DsRed2-PSPC1 8C-C-PSPC1 V2.00	0	50. DsRed2-PSPC1_Pos013_S001	00-gBWB59MdgRWPqB4jtnRDng
0.922575	-0.385679	-0.0103947	um	Nucleus	Nucleus Ellipsoid Axis B	0.000	1.000	183	100000172	100000005	GFP-VOID DsRed2-PSPC1 8C-C-PSPC1 V2.00	0	50. DsRed2-PSPC1_Pos013_S001	00-gBWB59MdgRWPqB4jtnRDng
0.708715	0.705466	-0.00648689	um	Nucleus	Nucleus Ellipsoid Axis B	0.000	1.000	184	100000173	100000006	GFP-VOID DsRed2-PSPC1 8C-C-PSPC1 V2.00	0	50. DsRed2-PSPC1_Pos013_S001	00-gBWB59MdgRWPqB4jtnRDng
-0.974706	-0.221116	0.032502	um	Nucleus	Nucleus Ellipsoid Axis B	0.000	1.000	192	100000174	100000000	GFP-VOID DsRed2-PSPC1 8C-C-PSPC1 V2.00	0	50. DsRed2-PSPC1_Pos014_S001	00-gkmMLoQR4e53mTpFeGr346
0.333219	-0.942847	-0.00235195	um	Nucleus	Nucleus Ellipsoid Axis B	0.000	1.000	193	100000175	100000001	GFP-VOID DsRed2-PSPC1 8C-C-PSPC1 V2.00	0	50. DsRed2-PSPC1_Pos014_S001	00-gkmMLoQR4e53mTpFeGr346
0.0866576	-0.996207	-0.0078582	um	Nucleus	Nucleus Ellipsoid Axis B	0.000	1.000	194	100000176	100000002	GFP-VOID DsRed2-PSPC1 8C-C-PSPC1 V2.00	0	50. DsRed2-PSPC1_Pos014_S001	00-gkmMLoQR4e53mTpFeGr346
-0.110247	-0.993879	-0.00701531	um	Nucleus	Nucleus Ellipsoid Axis B	0.000	1.000	195	100000177	100000003	GFP-VOID DsRed2-PSPC1 8C-C-PSPC1 V2.00	0	50. DsRed2-PSPC1_Pos014_S001	00-gkmMLoQR4e53mTpFeGr346
0.310337	-0.950528	0.0137161	um	Nucleus	Nucleus Ellipsoid Axis B	0.000	1.000	196	100000178	100000004	GFP-VOID DsRed2-PSPC1 8C-C-PSPC1 V2.00	0	50. DsRed2-PSPC1_Pos014_S001	00-gkmMLoQR4e53mTpFeGr346
0.648558	-0.760853	-0.0218147	um	Nucleus	Nucleus Ellipsoid Axis B	0.000	1.000	197	100000179	100000005	GFP-VOID DsRed2-PSPC1 8C-C-PSPC1 V2.00	0	50. DsRed2-PSPC1_Pos014_S001	00-gkmMLoQR4e53mTpFeGr346
0.876617	-0.478618	0.0496683	um	Nucleus	Nucleus Ellipsoid Axis B	0.000	1.000	198	100000180	100000006	GFP-VOID DsRed2-PSPC1 8C-C-PSPC1 V2.00	0	50. DsRed2-PSPC1_Pos014_S001	00-gkmMLoQR4e53mTpFeGr346
0.271125	-0.962365	-0.0185657	um	Nucleus	Nucleus Ellipsoid Axis B	0.000	1.000	199	100000181	100000007	GFP-VOID DsRed2-PSPC1 8C-C-PSPC1 V2.00	0	50. DsRed2-PSPC1_Pos014_S001	00-gkmMLoQR4e53mTpFeGr346
0.350146	-0.929132	0.118791	um	Nucleus	Nucleus Ellipsoid Axis B	0.000	1.000	200	100000182	100000008	GFP-VOID DsRed2-PSPC1 8C-C-PSPC1 V2.00	0	50. DsRed2-PSPC1_Pos014_S001	00-gkmMLoQR4e53mTpFeGr346
0.940156	-0.261566	0.21838	um	Nucleus	Nucleus Ellipsoid Axis B	0.000	1.000	201	100000183	100000009	GFP-VOID DsRed2-PSPC1 8C-C-PSPC1 V2.00	0	50. DsRed2-PSPC1_Pos014_S001	00-gkmMLoQR4e53mTpFeGr346
0.876428	-0.48059	0.0301156	um	Nucleus	Nucleus Ellipsoid Axis B	0.000	1.000	203	100000184	100000000	GFP-VOID DsRed2-PSPC1 8C-C-PSPC1 V2.00	0	50. DsRed2-PSPC1_Pos016_S001	00-pjtWitLXu5Gq35XPG4Q7QU
0.955812	-0.293441	-0.0177549	um	Nucleus	Nucleus Ellipsoid Axis B	0.000	1.000	204	100000185	100000001	GFP-VOID DsRed2-PSPC1 8C-C-PSPC1 V2.00	0	50. DsRed2-PSPC1_Pos016_S001	00-pjtWitLXu5Gq35XPG4Q7QU
0.990404	-0.138187	0.00182995	um	Nucleus	Nucleus Ellipsoid Axis B	0.000	1.000	205	100000186	100000002	GFP-VOID DsRed2-PSPC1 8C-C-PSPC1 V2.00	0	50. DsRed2-PSPC1_Pos016_S001	00-pjtWitLXu5Gq35XPG4Q7QU
0.795249	-0.602917	-0.0637936	um	Nucleus	Nucleus Ellipsoid Axis B	0.000	1.000	206	100000187	100000003	GFP-VOID DsRed2-PSPC1 8C-C-PSPC1 V2.00	0	50. DsRed2-PSPC1_Pos016_S001	00-pjtWitLXu5Gq35XPG4Q7QU
0.553153	-0.833075	0.00270398	um	Nucleus	Nucleus Ellipsoid Axis B	0.000	1.000	208	100000188	100000004	GFP-VOID DsRed2-PSPC1 8C-C-PSPC1 V2.00	0	50. DsRed2-PSPC1_Pos016_S001	00-pjtWitLXu5Gq35XPG4Q7QU
0.1034	-0.994518	0.015595	um	Nucleus	Nucleus Ellipsoid Axis B	0.000	1.000	209	100000189	100000005	GFP-VOID DsRed2-PSPC1 8C-C-PSPC1 V2.00	0	50. DsRed2-PSPC1_Pos016_S001	00-pjtWitLXu5Gq35XPG4Q7QU
-0.917805	-0.39686	0.0116604	um	Nucleus	Nucleus Ellipsoid Axis B	0.000	1.000	211	100000190	100000000	GFP-VOID DsRed2-PSPC1 8C-C-PSPC1 V2.00	0	50. DsRed2-PSPC1_Pos017_S001	00-Q39k32UEVZ2Lt7PBDRH4pe
0.793256	0.60882	0.00910412	um	Nucleus	Nucleus Ellipsoid Axis B	0.000	1.000	212	100000191	100000001	GFP-VOID DsRed2-PSPC1 8C-C-PSPC1 V2.00	0	50. DsRed2-PSPC1_Pos017_S001	00-Q39k32UEVZ2Lt7PBDRH4pe
0.965515	0.258032	-0.0346501	um	Nucleus	Nucleus Ellipsoid Axis B	0.000	1.000	213	100000192	100000002	GFP-VOID DsRed2-PSPC1 8C-C-PSPC1 V2.00	0	50. DsRed2-PSPC1_Pos017_S001	00-Q39k32UEVZ2Lt7PBDRH4pe
-0.721456	-0.675173	-0.153761	um	Nucleus	Nucleus Ellipsoid Axis B	0.000	1.000	214	100000193	100000003	GFP-VOID DsRed2-PSPC1 8C-C-PSPC1 V2.00	0	50. DsRed2-PSPC1_Pos017_S001	00-Q39k32UEVZ2Lt7PBDRH4pe
0.178038	0.983518	-0.0315321	um	Nucleus	Nucleus Ellipsoid Axis B	0.000	1.000	215	100000194	100000000	GFP-VOID DsRed2-PSPC1 8C-C-PSPC1 V2.00	0	50. DsRed2-PSPC1_Pos018_S001	00-utejB8Bn8dYAuAuWLCjohR
0.133683	-0.990604	-0.0288468	um	Nucleus	Nucleus Ellipsoid Axis B	0.000	1.000	216	100000195	100000001	GFP-VOID DsRed2-PSPC1 8C-C-PSPC1 V2.00	0	50. DsRed2-PSPC1_Pos018_S001	00-utejB8Bn8dYAuAuWLCjohR
0.811843	-0.583872	-0.00212458	um	Nucleus	Nucleus Ellipsoid Axis B	0.000	1.000	217	100000196	100000002	GFP-VOID DsRed2-PSPC1 8C-C-PSPC1 V2.00	0	50. DsRed2-PSPC1_Pos018_S001	00-utejB8Bn8dYAuAuWLCjohR
0.957392	0.28847	0.0136	um	Nucleus	Nucleus Ellipsoid Axis B	0.000	1.000	218	100000197	100000003	GFP-VOID DsRed2-PSPC1 8C-C-PSPC1 V2.00	0	50. DsRed2-PSPC1_Pos018_S001	00-utejB8Bn8dYAuAuWLCjohR
0.791976	0.609587	0.0343055	um	Nucleus	Nucleus Ellipsoid Axis B	0.000	1.000	219	100000198	100000004	GFP-VOID DsRed2-PSPC1 8C-C-PSPC1 V2.00	0	50. DsRed2-PSPC1_Pos018_S001	00-utejB8Bn8dYAuAuWLCjohR
0.450609	-0.892715	-0.00345733	um	Nucleus	Nucleus Ellipsoid Axis B	0.000	1.000	221	100000199	100000005	GFP-VOID DsRed2-PSPC1 8C-C-PSPC1 V2.00	0	50. DsRed2-PSPC1_Pos018_S001	00-utejB8Bn8dYAuAuWLCjohR
0.469837	-0.882641	-0.0141064	um	Nucleus	Nucleus Ellipsoid Axis B	0.000	1.000	222	100000200	100000006	GFP-VOID DsRed2-PSPC1 8C-C-PSPC1 V2.00	0	50. DsRed2-PSPC1_Pos018_S001	00-utejB8Bn8dYAuAuWLCjohR
0.794864	-0.606784	0.00214114	um	Nucleus	Nucleus Ellipsoid Axis B	0.000	1.000	224	100000201	100000007	GFP-VOID DsRed2-PSPC1 8C-C-PSPC1 V2.00	0	50. DsRed2-PSPC1_Pos018_S001	00-utejB8Bn8dYAuAuWLCjohR
0.438692	0.898567	0.0112228	um	Nucleus	Nucleus Ellipsoid Axis B	0.000	1.000	225	100000202	100000008	GFP-VOID DsRed2-PSPC1 8C-C-PSPC1 V2.00	0	50. DsRed2-PSPC1_Pos018_S001	00-utejB8Bn8dYAuAuWLCjohR
0.262674	-0.964823	0.0108719	um	Nucleus	Nucleus Ellipsoid Axis B	0.000	1.000	226	100000203	100000009	GFP-VOID DsRed2-PSPC1 8C-C-PSPC1 V2.00	0	50. DsRed2-PSPC1_Pos018_S001	00-utejB8Bn8dYAuAuWLCjohR
0.973442	0.228875	0.00510493	um	Nucleus	Nucleus Ellipsoid Axis B	0.000	1.000	227	100000204	100000010	GFP-VOID DsRed2-PSPC1 8C-C-PSPC1 V2.00	0	50. DsRed2-PSPC1_Pos018_S001	00-utejB8Bn8dYAuAuWLCjohR
0.387257	-0.910391	-0.145671	um	Nucleus	Nucleus Ellipsoid Axis B	0.000	1.000	228	100000205	100000011	GFP-VOID DsRed2-PSPC1 8C-C-PSPC1 V2.00	0	50. DsRed2-PSPC1_Pos018_S001	00-utejB8Bn8dYAuAuWLCjohR
0.188321	-0.982034	0.0120005	um	Nucleus	Nucleus Ellipsoid Axis B	0.000	1.000	229	100000206	100000012	GFP-VOID DsRed2-PSPC1 8C-C-PSPC1 V2.00	0	50. DsRed2-PSPC1_Pos018_S001	00-utejB8Bn8dYAuAuWLCjohR
0.896917	0.38719	0.213596	um	Nucleus	Nucleus Ellipsoid Axis B	0.000	1.000	230	100000207	100000013	GFP-VOID DsRed2-PSPC1 8C-C-PSPC1 V2.00	0	50. DsRed2-PSPC1_Pos018_S001	00-utejB8Bn8dYAuAuWLCjohR
0.0791623	0.996835	0.00725153	um	Nucleus	Nucleus Ellipsoid Axis B	0.000	1.000	231	100000208	100000014	GFP-VOID DsRed2-PSPC1 8C-C-PSPC1 V2.00	0	50. DsRed2-PSPC1_Pos018_S001	00-utejB8Bn8dYAuAuWLCjohR
0.99464	0.103393	0.00091332	um	Nucleus	Nucleus Ellipsoid Axis B	0.000	1.000	232	100000209	100000015	GFP-VOID DsRed2-PSPC1 8C-C-PSPC1 V2.00	0	50. DsRed2-PSPC1_Pos018_S001	00-utejB8Bn8dYAuAuWLCjohR
0.529916	-0.848012	0.0080514	um	Nucleus	Nucleus Ellipsoid Axis B	0.000	1.000	233	100000210	100000000	GFP-VOID DsRed2-PSPC1 8C-C-PSPC1 V2.00	0	50. DsRed2-PSPC1_Pos019_S001	00-Z2zYARWvm3ARubqAZfUJiT
0.557944	0.82902	0.0377273	um	Nucleus	Nucleus Ellipsoid Axis B	0.000	1.000	234	100000211	100000001	GFP-VOID DsRed2-PSPC1 8C-C-PSPC1 V2.00	0	50. DsRed2-PSPC1_Pos019_S001	00-Z2zYARWvm3ARubqAZfUJiT
-0.909832	-0.413752	-0.0318606	um	Nucleus	Nucleus Ellipsoid Axis B	0.000	1.000	235	100000212	100000002	GFP-VOID DsRed2-PSPC1 8C-C-PSPC1 V2.00	0	50. DsRed2-PSPC1_Pos019_S001	00-Z2zYARWvm3ARubqAZfUJiT
0.946606	0.322325	0.00659216	um	Nucleus	Nucleus Ellipsoid Axis B	0.000	1.000	236	100000213	100000003	GFP-VOID DsRed2-PSPC1 8C-C-PSPC1 V2.00	0	50. DsRed2-PSPC1_Pos019_S001	00-Z2zYARWvm3ARubqAZfUJiT
0.288751	-0.957342	-0.0109254	um	Nucleus	Nucleus Ellipsoid Axis B	0.000	1.000	237	100000214	100000004	GFP-VOID DsRed2-PSPC1 8C-C-PSPC1 V2.00	0	50. DsRed2-PSPC1_Pos019_S001	00-Z2zYARWvm3ARubqAZfUJiT
-0.622731	-0.78239	-0.00852155	um	Nucleus	Nucleus Ellipsoid Axis B	0.000	1.000	238	100000215	100000005	GFP-VOID DsRed2-PSPC1 8C-C-PSPC1 V2.00	0	50. DsRed2-PSPC1_Pos019_S001	00-Z2zYARWvm3ARubqAZfUJiT
0.276908	-0.960897	-0.000186149	um	Nucleus	Nucleus Ellipsoid Axis B	0.000	1.000	239	100000216	100000006	GFP-VOID DsRed2-PSPC1 8C-C-PSPC1 V2.00	0	50. DsRed2-PSPC1_Pos019_S001	00-Z2zYARWvm3ARubqAZfUJiT
0.989005	-0.147004	-0.0160726	um	Nucleus	Nucleus Ellipsoid Axis B	0.000	1.000	240	100000217	100000007	GFP-VOID DsRed2-PSPC1 8C-C-PSPC1 V2.00	0	50. DsRed2-PSPC1_Pos019_S001	00-Z2zYARWvm3ARubqAZfUJiT
0.884367	-0.458457	-0.0878221	um	Nucleus	Nucleus Ellipsoid Axis B	0.000	1.000	241	100000218	100000008	GFP-VOID DsRed2-PSPC1 8C-C-PSPC1 V2.00	0	50. DsRed2-PSPC1_Pos019_S001	00-Z2zYARWvm3ARubqAZfUJiT
0.709275	-0.704909	0.00571109	um	Nucleus	Nucleus Ellipsoid Axis B	0.000	1.000	242	100000219	100000009	GFP-VOID DsRed2-PSPC1 8C-C-PSPC1 V2.00	0	50. DsRed2-PSPC1_Pos019_S001	00-Z2zYARWvm3ARubqAZfUJiT
0.151405	0.988398	-0.0121042	um	Nucleus	Nucleus Ellipsoid Axis B	0.000	1.000	243	100000220	100000010	GFP-VOID DsRed2-PSPC1 8C-C-PSPC1 V2.00	0	50. DsRed2-PSPC1_Pos019_S001	00-Z2zYARWvm3ARubqAZfUJiT
0.67368	0.738856	-0.0157109	um	Nucleus	Nucleus Ellipsoid Axis B	0.000	1.000	244	100000221	100000011	GFP-VOID DsRed2-PSPC1 8C-C-PSPC1 V2.00	0	50. DsRed2-PSPC1_Pos019_S001	00-Z2zYARWvm3ARubqAZfUJiT
0.852154	0.523125	0.0131972	um	Nucleus	Nucleus Ellipsoid Axis B	0.000	1.000	245	100000222	100000012	GFP-VOID DsRed2-PSPC1 8C-C-PSPC1 V2.00	0	50. DsRed2-PSPC1_Pos019_S001	00-Z2zYARWvm3ARubqAZfUJiT
0.0882196	0.996045	0.010585	um	Nucleus	Nucleus Ellipsoid Axis B	0.000	1.000	246	100000223	100000013	GFP-VOID DsRed2-PSPC1 8C-C-PSPC1 V2.00	0	50. DsRed2-PSPC1_Pos019_S001	00-Z2zYARWvm3ARubqAZfUJiT
-0.732055	-0.680321	-0.0354691	um	Nucleus	Nucleus Ellipsoid Axis B	0.000	1.000	247	100000224	100000014	GFP-VOID DsRed2-PSPC1 8C-C-PSPC1 V2.00	0	50. DsRed2-PSPC1_Pos019_S001	00-Z2zYARWvm3ARubqAZfUJiT
-0.393798	-0.919047	0.016618	um	Nucleus	Nucleus Ellipsoid Axis B	0.000	1.000	248	100000225	100000015	GFP-VOID DsRed2-PSPC1 8C-C-PSPC1 V2.00	0	50. DsRed2-PSPC1_Pos019_S001	00-Z2zYARWvm3ARubqAZfUJiT
0.392478	0.919757	-0.00291212	um	Nucleus	Nucleus Ellipsoid Axis B	0.000	1.000	249	100000226	100000016	GFP-VOID DsRed2-PSPC1 8C-C-PSPC1 V2.00	0	50. DsRed2-PSPC1_Pos019_S001	00-Z2zYARWvm3ARubqAZfUJiT
0.276967	0.959763	0.0463023	um	Nucleus	Nucleus Ellipsoid Axis B	0.000	1.000	250	100000227	100000017	GFP-VOID DsRed2-PSPC1 8C-C-PSPC1 V2.00	0	50. DsRed2-PSPC1_Pos019_S001	00-Z2zYARWvm3ARubqAZfUJiT
0.602207	-0.793467	-0.0880735	um	Nucleus	Nucleus Ellipsoid Axis B	0.000	1.000	251	100000228	100000000	GFP-VOID DsRed2-PSPC1 8C-C-PSPC1 V2.00	0	50. DsRed2-PSPC1_Pos020_S001	00-hxgVcUBSciq2QqRRtWYbp4
-0.963383	-0.266817	0.0264994	um	Nucleus	Nucleus Ellipsoid Axis B	0.000	1.000	252	100000229	100000001	GFP-VOID DsRed2-PSPC1 8C-C-PSPC1 V2.00	0	50. DsRed2-PSPC1_Pos020_S001	00-hxgVcUBSciq2QqRRtWYbp4
-0.112044	0.993125	0.0339067	um	Nucleus	Nucleus Ellipsoid Axis B	0.000	1.000	253	100000230	100000002	GFP-VOID DsRed2-PSPC1 8C-C-PSPC1 V2.00	0	50. DsRed2-PSPC1_Pos020_S001	00-hxgVcUBSciq2QqRRtWYbp4
0.16896	-0.98051	0.100259	um	Nucleus	Nucleus Ellipsoid Axis B	0.000	1.000	254	100000231	100000003	GFP-VOID DsRed2-PSPC1 8C-C-PSPC1 V2.00	0	50. DsRed2-PSPC1_Pos020_S001	00-hxgVcUBSciq2QqRRtWYbp4
-0.186309	-0.982354	-0.016415	um	Nucleus	Nucleus Ellipsoid Axis B	0.000	1.000	255	100000232	100000004	GFP-VOID DsRed2-PSPC1 8C-C-PSPC1 V2.00	0	50. DsRed2-PSPC1_Pos020_S001	00-hxgVcUBSciq2QqRRtWYbp4
-0.0252213	-0.985549	0.167503	um	Nucleus	Nucleus Ellipsoid Axis B	0.000	1.000	256	100000233	100000005	GFP-VOID DsRed2-PSPC1 8C-C-PSPC1 V2.00	0	50. DsRed2-PSPC1_Pos020_S001	00-hxgVcUBSciq2QqRRtWYbp4
-0.198821	-0.979739	0.0241037	um	Nucleus	Nucleus Ellipsoid Axis B	0.000	1.000	257	100000234	100000006	GFP-VOID DsRed2-PSPC1 8C-C-PSPC1 V2.00	0	50. DsRed2-PSPC1_Pos020_S001	00-hxgVcUBSciq2QqRRtWYbp4
-0.322638	-0.945913	0.0339472	um	Nucleus	Nucleus Ellipsoid Axis B	0.000	1.000	258	100000235	100000007	GFP-VOID DsRed2-PSPC1 8C-C-PSPC1 V2.00	0	50. DsRed2-PSPC1_Pos020_S001	00-hxgVcUBSciq2QqRRtWYbp4
-0.990842	0.114612	0.071382	um	Nucleus	Nucleus Ellipsoid Axis B	0.000	1.000	261	100000236	100000000	GFP-VOID DsRed2-PSPC1 8C-C-PSPC1 V2.00	0	50. DsRed2-PSPC1_Pos021_S001	00-nk8ejLGrQw4R9joZuc78Wk
0.997905	-0.0507996	0.0400747	um	Nucleus	Nucleus Ellipsoid Axis B	0.000	1.000	264	100000237	100000001	GFP-VOID DsRed2-PSPC1 8C-C-PSPC1 V2.00	0	50. DsRed2-PSPC1_Pos021_S001	00-nk8ejLGrQw4R9joZuc78Wk
0.392538	0.919701	0.0080284	um	Nucleus	Nucleus Ellipsoid Axis B	0.000	1.000	265	100000238	100000002	GFP-VOID DsRed2-PSPC1 8C-C-PSPC1 V2.00	0	50. DsRed2-PSPC1_Pos021_S001	00-nk8ejLGrQw4R9joZuc78Wk
0.802823	0.596214	-0.0018494	um	Nucleus	Nucleus Ellipsoid Axis B	0.000	1.000	266	100000239	100000003	GFP-VOID DsRed2-PSPC1 8C-C-PSPC1 V2.00	0	50. DsRed2-PSPC1_Pos021_S001	00-nk8ejLGrQw4R9joZuc78Wk
-0.3299	0.943939	-0.0120421	um	Nucleus	Nucleus Ellipsoid Axis B	0.000	1.000	267	100000240	100000004	GFP-VOID DsRed2-PSPC1 8C-C-PSPC1 V2.00	0	50. DsRed2-PSPC1_Pos021_S001	00-nk8ejLGrQw4R9joZuc78Wk
-0.90266	-0.429983	-0.0178612	um	Nucleus	Nucleus Ellipsoid Axis B	0.000	1.000	268	100000241	100000005	GFP-VOID DsRed2-PSPC1 8C-C-PSPC1 V2.00	0	50. DsRed2-PSPC1_Pos021_S001	00-nk8ejLGrQw4R9joZuc78Wk
0.479922	-0.877133	0.0176742	um	Nucleus	Nucleus Ellipsoid Axis B	0.000	1.000	269	100000242	100000000	GFP-VOID DsRed2-PSPC1 8C-C-PSPC1 V2.00	0	50. DsRed2-PSPC1_Pos022_S001	00-tjVE5cBZNyoVRkYvxXp3f8
0.362724	0.931277	0.0339652	um	Nucleus	Nucleus Ellipsoid Axis B	0.000	1.000	270	100000243	100000001	GFP-VOID DsRed2-PSPC1 8C-C-PSPC1 V2.00	0	50. DsRed2-PSPC1_Pos022_S001	00-tjVE5cBZNyoVRkYvxXp3f8
-0.0219361	-0.996187	-0.0844401	um	Nucleus	Nucleus Ellipsoid Axis B	0.000	1.000	271	100000244	100000002	GFP-VOID DsRed2-PSPC1 8C-C-PSPC1 V2.00	0	50. DsRed2-PSPC1_Pos022_S001	00-tjVE5cBZNyoVRkYvxXp3f8
-0.794973	-0.606487	-0.0138364	um	Nucleus	Nucleus Ellipsoid Axis B	0.000	1.000	273	100000245	100000003	GFP-VOID DsRed2-PSPC1 8C-C-PSPC1 V2.00	0	50. DsRed2-PSPC1_Pos022_S001	00-tjVE5cBZNyoVRkYvxXp3f8
0.985554	0.169211	-0.00711426	um	Nucleus	Nucleus Ellipsoid Axis B	0.000	1.000	276	100000246	100000004	GFP-VOID DsRed2-PSPC1 8C-C-PSPC1 V2.00	0	50. DsRed2-PSPC1_Pos022_S001	00-tjVE5cBZNyoVRkYvxXp3f8
0.349812	-0.933127	0.0831019	um	Nucleus	Nucleus Ellipsoid Axis B	0.000	1.000	277	100000247	100000005	GFP-VOID DsRed2-PSPC1 8C-C-PSPC1 V2.00	0	50. DsRed2-PSPC1_Pos022_S001	00-tjVE5cBZNyoVRkYvxXp3f8
0.144722	-0.98942	0.0101762	um	Nucleus	Nucleus Ellipsoid Axis B	0.000	1.000	278	100000248	100000006	GFP-VOID DsRed2-PSPC1 8C-C-PSPC1 V2.00	0	50. DsRed2-PSPC1_Pos022_S001	00-tjVE5cBZNyoVRkYvxXp3f8
0.919717	0.391308	0.0315954	um	Nucleus	Nucleus Ellipsoid Axis B	0.000	1.000	280	100000249	100000007	GFP-VOID DsRed2-PSPC1 8C-C-PSPC1 V2.00	0	50. DsRed2-PSPC1_Pos022_S001	00-tjVE5cBZNyoVRkYvxXp3f8
0.87054	-0.492035	-0.00781771	um	Nucleus	Nucleus Ellipsoid Axis B	0.000	1.000	281	100000250	100000008	GFP-VOID DsRed2-PSPC1 8C-C-PSPC1 V2.00	0	50. DsRed2-PSPC1_Pos022_S001	00-tjVE5cBZNyoVRkYvxXp3f8
0.74787	-0.663402	-0.0242741	um	Nucleus	Nucleus Ellipsoid Axis B	0.000	1.000	282	100000251	100000009	GFP-VOID DsRed2-PSPC1 8C-C-PSPC1 V2.00	0	50. DsRed2-PSPC1_Pos022_S001	00-tjVE5cBZNyoVRkYvxXp3f8
0.150405	-0.988624	0.000317504	um	Nucleus	Nucleus Ellipsoid Axis B	0.000	1.000	283	100000252	100000010	GFP-VOID DsRed2-PSPC1 8C-C-PSPC1 V2.00	0	50. DsRed2-PSPC1_Pos022_S001	00-tjVE5cBZNyoVRkYvxXp3f8
0.774125	-0.632986	-0.00765055	um	Nucleus	Nucleus Ellipsoid Axis B	0.000	1.000	284	100000253	100000011	GFP-VOID DsRed2-PSPC1 8C-C-PSPC1 V2.00	0	50. DsRed2-PSPC1_Pos022_S001	00-tjVE5cBZNyoVRkYvxXp3f8
-0.162281	-0.98674	0.00300435	um	Nucleus	Nucleus Ellipsoid Axis B	0.000	1.000	286	100000254	100000000	GFP-VOID DsRed2-PSPC1 8C-C-PSPC1 V2.00	0	50. DsRed2-PSPC1_Pos023_S001	00-7f5LRdXauEd527TFsSCPx9
0.061409	-0.995216	-0.0759825	um	Nucleus	Nucleus Ellipsoid Axis B	0.000	1.000	289	100000255	100000001	GFP-VOID DsRed2-PSPC1 8C-C-PSPC1 V2.00	0	50. DsRed2-PSPC1_Pos023_S001	00-7f5LRdXauEd527TFsSCPx9
0.481046	0.876103	0.0322137	um	Nucleus	Nucleus Ellipsoid Axis B	0.000	1.000	290	100000256	100000000	GFP-VOID DsRed2-PSPC1 8C-C-PSPC1 V2.00	0	50. DsRed2-PSPC1_Pos024_S001	00-gddG4dvTZS49z8NUUPTqcf
0.523796	-0.851303	-0.030344	um	Nucleus	Nucleus Ellipsoid Axis B	0.000	1.000	291	100000257	100000001	GFP-VOID DsRed2-PSPC1 8C-C-PSPC1 V2.00	0	50. DsRed2-PSPC1_Pos024_S001	00-gddG4dvTZS49z8NUUPTqcf
0.541944	0.840242	-0.0170294	um	Nucleus	Nucleus Ellipsoid Axis B	0.000	1.000	292	100000258	100000002	GFP-VOID DsRed2-PSPC1 8C-C-PSPC1 V2.00	0	50. DsRed2-PSPC1_Pos024_S001	00-gddG4dvTZS49z8NUUPTqcf
0.307182	-0.951635	0.00551566	um	Nucleus	Nucleus Ellipsoid Axis B	0.000	1.000	293	100000259	100000003	GFP-VOID DsRed2-PSPC1 8C-C-PSPC1 V2.00	0	50. DsRed2-PSPC1_Pos024_S001	00-gddG4dvTZS49z8NUUPTqcf
-0.482828	-0.875664	0.00947462	um	Nucleus	Nucleus Ellipsoid Axis B	0.000	1.000	294	100000260	100000004	GFP-VOID DsRed2-PSPC1 8C-C-PSPC1 V2.00	0	50. DsRed2-PSPC1_Pos024_S001	00-gddG4dvTZS49z8NUUPTqcf
0.666733	-0.7447	-0.0298253	um	Nucleus	Nucleus Ellipsoid Axis B	0.000	1.000	295	100000261	100000005	GFP-VOID DsRed2-PSPC1 8C-C-PSPC1 V2.00	0	50. DsRed2-PSPC1_Pos024_S001	00-gddG4dvTZS49z8NUUPTqcf
0.272487	-0.96166	0.0309882	um	Nucleus	Nucleus Ellipsoid Axis B	0.000	1.000	296	100000262	100000006	GFP-VOID DsRed2-PSPC1 8C-C-PSPC1 V2.00	0	50. DsRed2-PSPC1_Pos024_S001	00-gddG4dvTZS49z8NUUPTqcf
-0.14473	-0.256242	-0.955716	um	Nucleus	Nucleus Ellipsoid Axis B	0.000	1.000	297	100000263	100000000	GFP-VOID DsRed2-PSPC1 8C-C-PSPC1 V2.00	0	50. DsRed2-PSPC1_Pos025_S001	00-DsCwSRem2LaGrt2hNyrFuA
0.00217459	0.999897	0.0141846	um	Nucleus	Nucleus Ellipsoid Axis B	0.000	1.000	298	100000264	100000001	GFP-VOID DsRed2-PSPC1 8C-C-PSPC1 V2.00	0	50. DsRed2-PSPC1_Pos025_S001	00-DsCwSRem2LaGrt2hNyrFuA
-0.00891765	-0.999959	-0.00144356	um	Nucleus	Nucleus Ellipsoid Axis B	0.000	1.000	299	100000265	100000002	GFP-VOID DsRed2-PSPC1 8C-C-PSPC1 V2.00	0	50. DsRed2-PSPC1_Pos025_S001	00-DsCwSRem2LaGrt2hNyrFuA
0.949264	-0.31395	0.0182821	um	Nucleus	Nucleus Ellipsoid Axis B	0.000	1.000	300	100000266	100000003	GFP-VOID DsRed2-PSPC1 8C-C-PSPC1 V2.00	0	50. DsRed2-PSPC1_Pos025_S001	00-DsCwSRem2LaGrt2hNyrFuA
-0.174264	-0.982513	-0.0655744	um	Nucleus	Nucleus Ellipsoid Axis B	0.000	1.000	301	100000267	100000004	GFP-VOID DsRed2-PSPC1 8C-C-PSPC1 V2.00	0	50. DsRed2-PSPC1_Pos025_S001	00-DsCwSRem2LaGrt2hNyrFuA
0.842001	0.539468	-0.00288697	um	Nucleus	Nucleus Ellipsoid Axis B	0.000	1.000	302	100000268	100000005	GFP-VOID DsRed2-PSPC1 8C-C-PSPC1 V2.00	0	50. DsRed2-PSPC1_Pos025_S001	00-DsCwSRem2LaGrt2hNyrFuA
0.877392	-0.479252	0.0223826	um	Nucleus	Nucleus Ellipsoid Axis B	0.000	1.000	303	100000269	100000006	GFP-VOID DsRed2-PSPC1 8C-C-PSPC1 V2.00	0	50. DsRed2-PSPC1_Pos025_S001	00-DsCwSRem2LaGrt2hNyrFuA
0.971153	0.23386	-0.0465981	um	Nucleus	Nucleus Ellipsoid Axis B	0.000	1.000	304	100000270	100000007	GFP-VOID DsRed2-PSPC1 8C-C-PSPC1 V2.00	0	50. DsRed2-PSPC1_Pos025_S001	00-DsCwSRem2LaGrt2hNyrFuA
0.868694	-0.493193	0.046169	um	Nucleus	Nucleus Ellipsoid Axis B	0.000	1.000	305	100000271	100000008	GFP-VOID DsRed2-PSPC1 8C-C-PSPC1 V2.00	0	50. DsRed2-PSPC1_Pos025_S001	00-DsCwSRem2LaGrt2hNyrFuA
0.95609	0.292706	0.014643	um	Nucleus	Nucleus Ellipsoid Axis B	0.000	1.000	306	100000272	100000009	GFP-VOID DsRed2-PSPC1 8C-C-PSPC1 V2.00	0	50. DsRed2-PSPC1_Pos025_S001	00-DsCwSRem2LaGrt2hNyrFuA
0.222491	-0.974779	-0.0174459	um	Nucleus	Nucleus Ellipsoid Axis B	0.000	1.000	307	100000273	100000010	GFP-VOID DsRed2-PSPC1 8C-C-PSPC1 V2.00	0	50. DsRed2-PSPC1_Pos025_S001	00-DsCwSRem2LaGrt2hNyrFuA
-0.925437	-0.377068	-0.0372311	um	Nucleus	Nucleus Ellipsoid Axis B	0.000	1.000	308	100000274	100000011	GFP-VOID DsRed2-PSPC1 8C-C-PSPC1 V2.00	0	50. DsRed2-PSPC1_Pos025_S001	00-DsCwSRem2LaGrt2hNyrFuA
0.293899	-0.955816	-0.00631311	um	Nucleus	Nucleus Ellipsoid Axis B	0.000	1.000	309	100000275	100000012	GFP-VOID DsRed2-PSPC1 8C-C-PSPC1 V2.00	0	50. DsRed2-PSPC1_Pos025_S001	00-DsCwSRem2LaGrt2hNyrFuA
-0.496694	-0.867875	0.00934808	um	Nucleus	Nucleus Ellipsoid Axis B	0.000	1.000	310	100000276	100000013	GFP-VOID DsRed2-PSPC1 8C-C-PSPC1 V2.00	0	50. DsRed2-PSPC1_Pos025_S001	00-DsCwSRem2LaGrt2hNyrFuA
0.823948	-0.566646	0.00469813	um	Nucleus	Nucleus Ellipsoid Axis B	0.000	1.000	311	100000277	100000014	GFP-VOID DsRed2-PSPC1 8C-C-PSPC1 V2.00	0	50. DsRed2-PSPC1_Pos025_S001	00-DsCwSRem2LaGrt2hNyrFuA
0.956792	-0.2897	0.0249595	um	Nucleus	Nucleus Ellipsoid Axis B	0.000	1.000	312	100000278	100000015	GFP-VOID DsRed2-PSPC1 8C-C-PSPC1 V2.00	0	50. DsRed2-PSPC1_Pos025_S001	00-DsCwSRem2LaGrt2hNyrFuA
0.99023	0.139307	0.00617734	um	Nucleus	Nucleus Ellipsoid Axis B	0.000	1.000	313	100000279	100000016	GFP-VOID DsRed2-PSPC1 8C-C-PSPC1 V2.00	0	50. DsRed2-PSPC1_Pos025_S001	00-DsCwSRem2LaGrt2hNyrFuA
-0.0683267	-0.997323	0.026031	um	Nucleus	Nucleus Ellipsoid Axis B	0.000	1.000	314	100000280	100000017	GFP-VOID DsRed2-PSPC1 8C-C-PSPC1 V2.00	0	50. DsRed2-PSPC1_Pos025_S001	00-DsCwSRem2LaGrt2hNyrFuA
0.568047	-0.822709	-0.0217318	um	Nucleus	Nucleus Ellipsoid Axis B	0.000	1.000	315	100000281	100000018	GFP-VOID DsRed2-PSPC1 8C-C-PSPC1 V2.00	0	50. DsRed2-PSPC1_Pos025_S001	00-DsCwSRem2LaGrt2hNyrFuA
0.676276	-0.713813	-0.181994	um	Nucleus	Nucleus Ellipsoid Axis B	0.000	1.000	316	100000282	100000019	GFP-VOID DsRed2-PSPC1 8C-C-PSPC1 V2.00	0	50. DsRed2-PSPC1_Pos025_S001	00-DsCwSRem2LaGrt2hNyrFuA
0.954082	-0.298459	-0.0254879	um	Nucleus	Nucleus Ellipsoid Axis B	0.000	1.000	317	100000283	100000000	GFP-VOID DsRed2-PSPC1 8C-C-PSPC1 V2.00	0	50. DsRed2-PSPC1_Pos026_S001	00-Ud8jBSzysVTrn3CFs3K36E
0.120535	-0.991048	-0.0574077	um	Nucleus	Nucleus Ellipsoid Axis B	0.000	1.000	318	100000284	100000001	GFP-VOID DsRed2-PSPC1 8C-C-PSPC1 V2.00	0	50. DsRed2-PSPC1_Pos026_S001	00-Ud8jBSzysVTrn3CFs3K36E
-0.924644	-0.356773	-0.133214	um	Nucleus	Nucleus Ellipsoid Axis B	0.000	1.000	319	100000285	100000002	GFP-VOID DsRed2-PSPC1 8C-C-PSPC1 V2.00	0	50. DsRed2-PSPC1_Pos026_S001	00-Ud8jBSzysVTrn3CFs3K36E
-0.0320628	-0.999117	-0.0271398	um	Nucleus	Nucleus Ellipsoid Axis B	0.000	1.000	320	100000286	100000003	GFP-VOID DsRed2-PSPC1 8C-C-PSPC1 V2.00	0	50. DsRed2-PSPC1_Pos026_S001	00-Ud8jBSzysVTrn3CFs3K36E
0.961692	-0.271071	0.0408555	um	Nucleus	Nucleus Ellipsoid Axis B	0.000	1.000	321	100000287	100000004	GFP-VOID DsRed2-PSPC1 8C-C-PSPC1 V2.00	0	50. DsRed2-PSPC1_Pos026_S001	00-Ud8jBSzysVTrn3CFs3K36E
0.223477	-0.974709	-0.00111533	um	Nucleus	Nucleus Ellipsoid Axis B	0.000	1.000	322	100000288	100000005	GFP-VOID DsRed2-PSPC1 8C-C-PSPC1 V2.00	0	50. DsRed2-PSPC1_Pos026_S001	00-Ud8jBSzysVTrn3CFs3K36E
-0.0678875	-0.99749	0.0201131	um	Nucleus	Nucleus Ellipsoid Axis B	0.000	1.000	323	100000289	100000006	GFP-VOID DsRed2-PSPC1 8C-C-PSPC1 V2.00	0	50. DsRed2-PSPC1_Pos026_S001	00-Ud8jBSzysVTrn3CFs3K36E
0.139093	0.990236	0.00929101	um	Nucleus	Nucleus Ellipsoid Axis B	0.000	1.000	324	100000290	100000007	GFP-VOID DsRed2-PSPC1 8C-C-PSPC1 V2.00	0	50. DsRed2-PSPC1_Pos026_S001	00-Ud8jBSzysVTrn3CFs3K36E
-0.201051	0.979339	-0.0217396	um	Nucleus	Nucleus Ellipsoid Axis B	0.000	1.000	325	100000291	100000008	GFP-VOID DsRed2-PSPC1 8C-C-PSPC1 V2.00	0	50. DsRed2-PSPC1_Pos026_S001	00-Ud8jBSzysVTrn3CFs3K36E
0.247643	-0.968835	-0.00565137	um	Nucleus	Nucleus Ellipsoid Axis B	0.000	1.000	326	100000292	100000009	GFP-VOID DsRed2-PSPC1 8C-C-PSPC1 V2.00	0	50. DsRed2-PSPC1_Pos026_S001	00-Ud8jBSzysVTrn3CFs3K36E
0.804825	0.592948	0.0258589	um	Nucleus	Nucleus Ellipsoid Axis B	0.000	1.000	327	100000293	100000010	GFP-VOID DsRed2-PSPC1 8C-C-PSPC1 V2.00	0	50. DsRed2-PSPC1_Pos026_S001	00-Ud8jBSzysVTrn3CFs3K36E
0.29469	0.955542	0.00987168	um	Nucleus	Nucleus Ellipsoid Axis B	0.000	1.000	328	100000294	100000011	GFP-VOID DsRed2-PSPC1 8C-C-PSPC1 V2.00	0	50. DsRed2-PSPC1_Pos026_S001	00-Ud8jBSzysVTrn3CFs3K36E
0.939895	-0.33869	0.043433	um	Nucleus	Nucleus Ellipsoid Axis B	0.000	1.000	329	100000295	100000012	GFP-VOID DsRed2-PSPC1 8C-C-PSPC1 V2.00	0	50. DsRed2-PSPC1_Pos026_S001	00-Ud8jBSzysVTrn3CFs3K36E
-0.360596	-0.927178	-0.10155	um	Nucleus	Nucleus Ellipsoid Axis B	0.000	1.000	331	100000296	100000000	GFP-VOID DsRed2-PSPC1 8C-C-PSPC1 V2.00	0	50. DsRed2-PSPC1_Pos027_S001	00-B6WSzEKdh46aeUCgWc2fJ8
-0.305709	0.950162	0.0611029	um	Nucleus	Nucleus Ellipsoid Axis B	0.000	1.000	332	100000297	100000001	GFP-VOID DsRed2-PSPC1 8C-C-PSPC1 V2.00	0	50. DsRed2-PSPC1_Pos027_S001	00-B6WSzEKdh46aeUCgWc2fJ8
0.859814	0.510251	-0.0190675	um	Nucleus	Nucleus Ellipsoid Axis B	0.000	1.000	333	100000298	100000002	GFP-VOID DsRed2-PSPC1 8C-C-PSPC1 V2.00	0	50. DsRed2-PSPC1_Pos027_S001	00-B6WSzEKdh46aeUCgWc2fJ8
0.940083	-0.340944	0.00135746	um	Nucleus	Nucleus Ellipsoid Axis B	0.000	1.000	334	100000299	100000003	GFP-VOID DsRed2-PSPC1 8C-C-PSPC1 V2.00	0	50. DsRed2-PSPC1_Pos027_S001	00-B6WSzEKdh46aeUCgWc2fJ8
0.982819	0.184569	0.00117487	um	Nucleus	Nucleus Ellipsoid Axis B	0.000	1.000	335	100000300	100000004	GFP-VOID DsRed2-PSPC1 8C-C-PSPC1 V2.00	0	50. DsRed2-PSPC1_Pos027_S001	00-B6WSzEKdh46aeUCgWc2fJ8
-0.015048	0.999885	-0.0016432	um	Nucleus	Nucleus Ellipsoid Axis B	0.000	1.000	336	100000301	100000005	GFP-VOID DsRed2-PSPC1 8C-C-PSPC1 V2.00	0	50. DsRed2-PSPC1_Pos027_S001	00-B6WSzEKdh46aeUCgWc2fJ8
0.992191	0.0198063	0.123145	um	Nucleus	Nucleus Ellipsoid Axis B	0.000	1.000	337	100000302	100000006	GFP-VOID DsRed2-PSPC1 8C-C-PSPC1 V2.00	0	50. DsRed2-PSPC1_Pos027_S001	00-B6WSzEKdh46aeUCgWc2fJ8
0.849414	-0.527018	-0.0273515	um	Nucleus	Nucleus Ellipsoid Axis B	0.000	1.000	339	100000303	100000007	GFP-VOID DsRed2-PSPC1 8C-C-PSPC1 V2.00	0	50. DsRed2-PSPC1_Pos027_S001	00-B6WSzEKdh46aeUCgWc2fJ8
0.349841	0.936804	0.00307958	um	Nucleus	Nucleus Ellipsoid Axis B	0.000	1.000	340	100000304	100000008	GFP-VOID DsRed2-PSPC1 8C-C-PSPC1 V2.00	0	50. DsRed2-PSPC1_Pos027_S001	00-B6WSzEKdh46aeUCgWc2fJ8
-0.288207	-0.957148	-0.0283459	um	Nucleus	Nucleus Ellipsoid Axis B	0.000	1.000	341	100000305	100000009	GFP-VOID DsRed2-PSPC1 8C-C-PSPC1 V2.00	0	50. DsRed2-PSPC1_Pos027_S001	00-B6WSzEKdh46aeUCgWc2fJ8
0.556475	-0.830301	-0.0305794	um	Nucleus	Nucleus Ellipsoid Axis B	0.000	1.000	342	100000306	100000010	GFP-VOID DsRed2-PSPC1 8C-C-PSPC1 V2.00	0	50. DsRed2-PSPC1_Pos027_S001	00-B6WSzEKdh46aeUCgWc2fJ8
0.993135	0.115844	0.0162032	um	Nucleus	Nucleus Ellipsoid Axis B	0.000	1.000	343	100000307	100000011	GFP-VOID DsRed2-PSPC1 8C-C-PSPC1 V2.00	0	50. DsRed2-PSPC1_Pos027_S001	00-B6WSzEKdh46aeUCgWc2fJ8
-0.645061	-0.763281	0.0360422	um	Nucleus	Nucleus Ellipsoid Axis B	0.000	1.000	344	100000308	100000012	GFP-VOID DsRed2-PSPC1 8C-C-PSPC1 V2.00	0	50. DsRed2-PSPC1_Pos027_S001	00-B6WSzEKdh46aeUCgWc2fJ8
0.664406	-0.74728	0.0117538	um	Nucleus	Nucleus Ellipsoid Axis B	0.000	1.000	345	100000309	100000000	GFP-VOID DsRed2-PSPC1 8C-C-PSPC1 V2.00	0	50. DsRed2-PSPC1_Pos028_S001	00-tiBkihJirXZAq99CaEbNBo
0.0485222	-0.997247	-0.0560745	um	Nucleus	Nucleus Ellipsoid Axis B	0.000	1.000	346	100000310	100000001	GFP-VOID DsRed2-PSPC1 8C-C-PSPC1 V2.00	0	50. DsRed2-PSPC1_Pos028_S001	00-tiBkihJirXZAq99CaEbNBo
0.206485	0.978441	-0.00408561	um	Nucleus	Nucleus Ellipsoid Axis B	0.000	1.000	347	100000311	100000002	GFP-VOID DsRed2-PSPC1 8C-C-PSPC1 V2.00	0	50. DsRed2-PSPC1_Pos028_S001	00-tiBkihJirXZAq99CaEbNBo
0.941072	-0.337093	0.0274262	um	Nucleus	Nucleus Ellipsoid Axis B	0.000	1.000	348	100000312	100000003	GFP-VOID DsRed2-PSPC1 8C-C-PSPC1 V2.00	0	50. DsRed2-PSPC1_Pos028_S001	00-tiBkihJirXZAq99CaEbNBo
-0.238868	-0.971037	0.00543814	um	Nucleus	Nucleus Ellipsoid Axis B	0.000	1.000	349	100000313	100000004	GFP-VOID DsRed2-PSPC1 8C-C-PSPC1 V2.00	0	50. DsRed2-PSPC1_Pos028_S001	00-tiBkihJirXZAq99CaEbNBo
-0.144755	-0.989318	0.0171967	um	Nucleus	Nucleus Ellipsoid Axis B	0.000	1.000	350	100000314	100000005	GFP-VOID DsRed2-PSPC1 8C-C-PSPC1 V2.00	0	50. DsRed2-PSPC1_Pos028_S001	00-tiBkihJirXZAq99CaEbNBo
0.654944	-0.755209	-0.0265866	um	Nucleus	Nucleus Ellipsoid Axis B	0.000	1.000	351	100000315	100000006	GFP-VOID DsRed2-PSPC1 8C-C-PSPC1 V2.00	0	50. DsRed2-PSPC1_Pos028_S001	00-tiBkihJirXZAq99CaEbNBo
0.0121145	0.999926	0.00117943	um	Nucleus	Nucleus Ellipsoid Axis B	0.000	1.000	353	100000316	100000007	GFP-VOID DsRed2-PSPC1 8C-C-PSPC1 V2.00	0	50. DsRed2-PSPC1_Pos028_S001	00-tiBkihJirXZAq99CaEbNBo
0.375871	-0.926593	0.0120792	um	Nucleus	Nucleus Ellipsoid Axis B	0.000	1.000	354	100000317	100000008	GFP-VOID DsRed2-PSPC1 8C-C-PSPC1 V2.00	0	50. DsRed2-PSPC1_Pos028_S001	00-tiBkihJirXZAq99CaEbNBo
-0.762418	-0.64651	-0.0272482	um	Nucleus	Nucleus Ellipsoid Axis B	0.000	1.000	355	100000318	100000009	GFP-VOID DsRed2-PSPC1 8C-C-PSPC1 V2.00	0	50. DsRed2-PSPC1_Pos028_S001	00-tiBkihJirXZAq99CaEbNBo
0.922723	-0.385289	-0.0116495	um	Nucleus	Nucleus Ellipsoid Axis B	0.000	1.000	356	100000319	100000010	GFP-VOID DsRed2-PSPC1 8C-C-PSPC1 V2.00	0	50. DsRed2-PSPC1_Pos028_S001	00-tiBkihJirXZAq99CaEbNBo
0.505571	0.862777	-0.00366568	um	Nucleus	Nucleus Ellipsoid Axis B	0.000	1.000	357	100000320	100000011	GFP-VOID DsRed2-PSPC1 8C-C-PSPC1 V2.00	0	50. DsRed2-PSPC1_Pos028_S001	00-tiBkihJirXZAq99CaEbNBo
0.782061	0.623059	-0.013338	um	Nucleus	Nucleus Ellipsoid Axis B	0.000	1.000	358	100000321	100000012	GFP-VOID DsRed2-PSPC1 8C-C-PSPC1 V2.00	0	50. DsRed2-PSPC1_Pos028_S001	00-tiBkihJirXZAq99CaEbNBo
0.821171	-0.570543	-0.0125944	um	Nucleus	Nucleus Ellipsoid Axis B	0.000	1.000	359	100000322	100000013	GFP-VOID DsRed2-PSPC1 8C-C-PSPC1 V2.00	0	50. DsRed2-PSPC1_Pos028_S001	00-tiBkihJirXZAq99CaEbNBo
0.878107	-0.478442	-0.0046231	um	Nucleus	Nucleus Ellipsoid Axis B	0.000	1.000	360	100000323	100000014	GFP-VOID DsRed2-PSPC1 8C-C-PSPC1 V2.00	0	50. DsRed2-PSPC1_Pos028_S001	00-tiBkihJirXZAq99CaEbNBo
0.964072	-0.259335	0.0575468	um	Nucleus	Nucleus Ellipsoid Axis B	0.000	1.000	361	100000324	100000015	GFP-VOID DsRed2-PSPC1 8C-C-PSPC1 V2.00	0	50. DsRed2-PSPC1_Pos028_S001	00-tiBkihJirXZAq99CaEbNBo
0.991989	-0.125746	0.0120416	um	Nucleus	Nucleus Ellipsoid Axis B	0.000	1.000	362	100000325	100000016	GFP-VOID DsRed2-PSPC1 8C-C-PSPC1 V2.00	0	50. DsRed2-PSPC1_Pos028_S001	00-tiBkihJirXZAq99CaEbNBo
0.285923	0.958211	-0.00890976	um	Nucleus	Nucleus Ellipsoid Axis B	0.000	1.000	363	100000326	100000017	GFP-VOID DsRed2-PSPC1 8C-C-PSPC1 V2.00	0	50. DsRed2-PSPC1_Pos028_S001	00-tiBkihJirXZAq99CaEbNBo
0.753716	0.657192	-0.00328462	um	Nucleus	Nucleus Ellipsoid Axis B	0.000	1.000	364	100000327	100000018	GFP-VOID DsRed2-PSPC1 8C-C-PSPC1 V2.00	0	50. DsRed2-PSPC1_Pos028_S001	00-tiBkihJirXZAq99CaEbNBo
0.100587	0.99429	0.0356215	um	Nucleus	Nucleus Ellipsoid Axis B	0.000	1.000	365	100000328	100000019	GFP-VOID DsRed2-PSPC1 8C-C-PSPC1 V2.00	0	50. DsRed2-PSPC1_Pos028_S001	00-tiBkihJirXZAq99CaEbNBo
-0.545091	-0.838192	0.017593	um	Nucleus	Nucleus Ellipsoid Axis B	0.000	1.000	366	100000329	100000020	GFP-VOID DsRed2-PSPC1 8C-C-PSPC1 V2.00	0	50. DsRed2-PSPC1_Pos028_S001	00-tiBkihJirXZAq99CaEbNBo
0.996536	0.0802312	-0.0218706	um	Nucleus	Nucleus Ellipsoid Axis B	0.000	1.000	367	100000330	100000021	GFP-VOID DsRed2-PSPC1 8C-C-PSPC1 V2.00	0	50. DsRed2-PSPC1_Pos028_S001	00-tiBkihJirXZAq99CaEbNBo
0.163726	0.986506	0.000714966	um	Nucleus	Nucleus Ellipsoid Axis B	0.000	1.000	368	100000331	100000022	GFP-VOID DsRed2-PSPC1 8C-C-PSPC1 V2.00	0	50. DsRed2-PSPC1_Pos028_S001	00-tiBkihJirXZAq99CaEbNBo
0.686911	-0.72674	-0.00154724	um	Nucleus	Nucleus Ellipsoid Axis B	0.000	1.000	369	100000332	100000023	GFP-VOID DsRed2-PSPC1 8C-C-PSPC1 V2.00	0	50. DsRed2-PSPC1_Pos028_S001	00-tiBkihJirXZAq99CaEbNBo
-0.975521	0.21462	-0.0479348	um	Nucleus	Nucleus Ellipsoid Axis B	0.000	1.000	370	100000333	100000024	GFP-VOID DsRed2-PSPC1 8C-C-PSPC1 V2.00	0	50. DsRed2-PSPC1_Pos028_S001	00-tiBkihJirXZAq99CaEbNBo
0.732097	-0.677405	0.0718112	um	Nucleus	Nucleus Ellipsoid Axis B	0.000	1.000	371	100000334	100000025	GFP-VOID DsRed2-PSPC1 8C-C-PSPC1 V2.00	0	50. DsRed2-PSPC1_Pos028_S001	00-tiBkihJirXZAq99CaEbNBo
0.92643	-0.228729	-0.299015	um	Nucleus	Nucleus Ellipsoid Axis B	0.000	1.000	372	100000335	100000026	GFP-VOID DsRed2-PSPC1 8C-C-PSPC1 V2.00	0	50. DsRed2-PSPC1_Pos028_S001	00-tiBkihJirXZAq99CaEbNBo
0.806783	-0.545095	0.227974	um	Nucleus	Nucleus Ellipsoid Axis B	0.000	1.000	373	100000336	100000027	GFP-VOID DsRed2-PSPC1 8C-C-PSPC1 V2.00	0	50. DsRed2-PSPC1_Pos028_S001	00-tiBkihJirXZAq99CaEbNBo
0.453946	-0.890227	0.0377974	um	Nucleus	Nucleus Ellipsoid Axis B	0.000	1.000	374	100000337	100000028	GFP-VOID DsRed2-PSPC1 8C-C-PSPC1 V2.00	0	50. DsRed2-PSPC1_Pos028_S001	00-tiBkihJirXZAq99CaEbNBo
0.523134	-0.839817	0.145043	um	Nucleus	Nucleus Ellipsoid Axis B	0.000	1.000	375	100000338	100000029	GFP-VOID DsRed2-PSPC1 8C-C-PSPC1 V2.00	0	50. DsRed2-PSPC1_Pos028_S001	00-tiBkihJirXZAq99CaEbNBo
0.937477	-0.346095	-0.0368059	um	Nucleus	Nucleus Ellipsoid Axis B	0.000	1.000	376	100000339	100000030	GFP-VOID DsRed2-PSPC1 8C-C-PSPC1 V2.00	0	50. DsRed2-PSPC1_Pos028_S001	00-tiBkihJirXZAq99CaEbNBo
0.365732	0.930264	0.0291245	um	Nucleus	Nucleus Ellipsoid Axis B	0.000	1.000	377	100000340	100000031	GFP-VOID DsRed2-PSPC1 8C-C-PSPC1 V2.00	0	50. DsRed2-PSPC1_Pos028_S001	00-tiBkihJirXZAq99CaEbNBo
0.977881	-0.208165	0.0203915	um	Nucleus	Nucleus Ellipsoid Axis B	0.000	1.000	378	100000341	100000032	GFP-VOID DsRed2-PSPC1 8C-C-PSPC1 V2.00	0	50. DsRed2-PSPC1_Pos028_S001	00-tiBkihJirXZAq99CaEbNBo
-0.57719	-0.816397	-0.0186572	um	Nucleus	Nucleus Ellipsoid Axis B	0.000	1.000	379	100000342	100000033	GFP-VOID DsRed2-PSPC1 8C-C-PSPC1 V2.00	0	50. DsRed2-PSPC1_Pos028_S001	00-tiBkihJirXZAq99CaEbNBo
0.978571	0.205743	0.00828399	um	Nucleus	Nucleus Ellipsoid Axis B	0.000	1.000	380	100000343	100000034	GFP-VOID DsRed2-PSPC1 8C-C-PSPC1 V2.00	0	50. DsRed2-PSPC1_Pos028_S001	00-tiBkihJirXZAq99CaEbNBo
-0.221239	-0.975204	-0.0054723	um	Nucleus	Nucleus Ellipsoid Axis B	0.000	1.000	381	100000344	100000035	GFP-VOID DsRed2-PSPC1 8C-C-PSPC1 V2.00	0	50. DsRed2-PSPC1_Pos028_S001	00-tiBkihJirXZAq99CaEbNBo
0.537012	-0.843571	-0.00229946	um	Nucleus	Nucleus Ellipsoid Axis B	0.000	1.000	382	100000345	100000000	GFP-VOID DsRed2-PSPC1 8C-C-PSPC1 V2.00	0	50. DsRed2-PSPC1_Pos029_S001	00-onxKePNSSVSJVKKhgi6SHY
0.986971	0.159843	-0.0184024	um	Nucleus	Nucleus Ellipsoid Axis B	0.000	1.000	383	100000346	100000001	GFP-VOID DsRed2-PSPC1 8C-C-PSPC1 V2.00	0	50. DsRed2-PSPC1_Pos029_S001	00-onxKePNSSVSJVKKhgi6SHY
0.543103	-0.839665	0.00121878	um	Nucleus	Nucleus Ellipsoid Axis B	0.000	1.000	384	100000347	100000002	GFP-VOID DsRed2-PSPC1 8C-C-PSPC1 V2.00	0	50. DsRed2-PSPC1_Pos029_S001	00-onxKePNSSVSJVKKhgi6SHY
0.545504	0.837936	0.0170225	um	Nucleus	Nucleus Ellipsoid Axis B	0.000	1.000	387	100000348	100000000	GFP-VOID DsRed2-PSPC1 8C-C-PSPC1 V2.00	0	50. DsRed2-PSPC1_Pos030_S001	00-hymygeUgAxwTJkUBFQvycT
0.972176	-0.0155312	-0.233738	um	Nucleus	Nucleus Ellipsoid Axis B	0.000	1.000	388	100000349	100000001	GFP-VOID DsRed2-PSPC1 8C-C-PSPC1 V2.00	0	50. DsRed2-PSPC1_Pos030_S001	00-hymygeUgAxwTJkUBFQvycT
0.925989	0.375815	-0.0361441	um	Nucleus	Nucleus Ellipsoid Axis B	0.000	1.000	390	100000350	100000002	GFP-VOID DsRed2-PSPC1 8C-C-PSPC1 V2.00	0	50. DsRed2-PSPC1_Pos030_S001	00-hymygeUgAxwTJkUBFQvycT
-0.120621	0.991688	-0.0447765	um	Nucleus	Nucleus Ellipsoid Axis B	0.000	1.000	391	100000351	100000003	GFP-VOID DsRed2-PSPC1 8C-C-PSPC1 V2.00	0	50. DsRed2-PSPC1_Pos030_S001	00-hymygeUgAxwTJkUBFQvycT
0.970928	-0.237813	0.0272694	um	Nucleus	Nucleus Ellipsoid Axis B	0.000	1.000	393	100000352	100000000	GFP-VOID DsRed2-PSPC1 8C-C-PSPC1 V2.00	0	50. DsRed2-PSPC1_Pos031_S001	00-b6YVN2xnbf5Vwc7NJZfJan
0.920646	-0.390363	-0.0052156	um	Nucleus	Nucleus Ellipsoid Axis B	0.000	1.000	394	100000353	100000001	GFP-VOID DsRed2-PSPC1 8C-C-PSPC1 V2.00	0	50. DsRed2-PSPC1_Pos031_S001	00-b6YVN2xnbf5Vwc7NJZfJan
0.569678	-0.812196	0.12572	um	Nucleus	Nucleus Ellipsoid Axis B	0.000	1.000	395	100000354	100000002	GFP-VOID DsRed2-PSPC1 8C-C-PSPC1 V2.00	0	50. DsRed2-PSPC1_Pos031_S001	00-b6YVN2xnbf5Vwc7NJZfJan
0.674672	-0.729385	-0.113203	um	Nucleus	Nucleus Ellipsoid Axis B	0.000	1.000	396	100000355	100000003	GFP-VOID DsRed2-PSPC1 8C-C-PSPC1 V2.00	0	50. DsRed2-PSPC1_Pos031_S001	00-b6YVN2xnbf5Vwc7NJZfJan
-0.976632	0.210097	-0.0452622	um	Nucleus	Nucleus Ellipsoid Axis B	0.000	1.000	397	100000356	100000004	GFP-VOID DsRed2-PSPC1 8C-C-PSPC1 V2.00	0	50. DsRed2-PSPC1_Pos031_S001	00-b6YVN2xnbf5Vwc7NJZfJan
0.332739	0.942089	-0.0418762	um	Nucleus	Nucleus Ellipsoid Axis B	0.000	1.000	398	100000357	100000005	GFP-VOID DsRed2-PSPC1 8C-C-PSPC1 V2.00	0	50. DsRed2-PSPC1_Pos031_S001	00-b6YVN2xnbf5Vwc7NJZfJan
0.846057	-0.531698	0.0385394	um	Nucleus	Nucleus Ellipsoid Axis B	0.000	1.000	401	100000358	100000000	GFP-VOID DsRed2-PSPC1 8C-C-PSPC1 V2.00	0	50. DsRed2-PSPC1_Pos032_S001	00-Mauut6QtAAChJf3uT9oTCh
0.236326	-0.968872	0.0737375	um	Nucleus	Nucleus Ellipsoid Axis B	0.000	1.000	402	100000359	100000001	GFP-VOID DsRed2-PSPC1 8C-C-PSPC1 V2.00	0	50. DsRed2-PSPC1_Pos032_S001	00-Mauut6QtAAChJf3uT9oTCh
0.894808	0.446379	0.00806131	um	Nucleus	Nucleus Ellipsoid Axis B	0.000	1.000	403	100000360	100000002	GFP-VOID DsRed2-PSPC1 8C-C-PSPC1 V2.00	0	50. DsRed2-PSPC1_Pos032_S001	00-Mauut6QtAAChJf3uT9oTCh
0.724031	0.686942	-0.0623632	um	Nucleus	Nucleus Ellipsoid Axis B	0.000	1.000	404	100000361	100000003	GFP-VOID DsRed2-PSPC1 8C-C-PSPC1 V2.00	0	50. DsRed2-PSPC1_Pos032_S001	00-Mauut6QtAAChJf3uT9oTCh
-0.262101	-0.963838	-0.0481683	um	Nucleus	Nucleus Ellipsoid Axis B	0.000	1.000	405	100000362	100000004	GFP-VOID DsRed2-PSPC1 8C-C-PSPC1 V2.00	0	50. DsRed2-PSPC1_Pos032_S001	00-Mauut6QtAAChJf3uT9oTCh
0.965111	0.226775	0.130894	um	Nucleus	Nucleus Ellipsoid Axis B	0.000	1.000	406	100000363	100000005	GFP-VOID DsRed2-PSPC1 8C-C-PSPC1 V2.00	0	50. DsRed2-PSPC1_Pos032_S001	00-Mauut6QtAAChJf3uT9oTCh
-0.931299	-0.364196	0.00655053	um	Nucleus	Nucleus Ellipsoid Axis B	0.000	1.000	410	100000364	100000000	GFP-VOID DsRed2-PSPC1 8C-C-PSPC1 V2.00	0	50. DsRed2-PSPC1_Pos033_S001	00-b7ATfE3rcqv4QKhAGjiLoA
0.9656	0.230097	-0.121126	um	Nucleus	Nucleus Ellipsoid Axis B	0.000	1.000	413	100000365	100000001	GFP-VOID DsRed2-PSPC1 8C-C-PSPC1 V2.00	0	50. DsRed2-PSPC1_Pos033_S001	00-b7ATfE3rcqv4QKhAGjiLoA
0.86278	-0.504952	0.0251979	um	Nucleus	Nucleus Ellipsoid Axis B	0.000	1.000	414	100000366	100000002	GFP-VOID DsRed2-PSPC1 8C-C-PSPC1 V2.00	0	50. DsRed2-PSPC1_Pos033_S001	00-b7ATfE3rcqv4QKhAGjiLoA
0.428394	-0.900498	-0.0747098	um	Nucleus	Nucleus Ellipsoid Axis B	0.000	1.000	415	100000367	100000003	GFP-VOID DsRed2-PSPC1 8C-C-PSPC1 V2.00	0	50. DsRed2-PSPC1_Pos033_S001	00-b7ATfE3rcqv4QKhAGjiLoA
0.952001	0.304661	-0.0296065	um	Nucleus	Nucleus Ellipsoid Axis B	0.000	1.000	416	100000368	100000004	GFP-VOID DsRed2-PSPC1 8C-C-PSPC1 V2.00	0	50. DsRed2-PSPC1_Pos033_S001	00-b7ATfE3rcqv4QKhAGjiLoA
0.957523	0.287378	-0.0237524	um	Nucleus	Nucleus Ellipsoid Axis B	0.000	1.000	417	100000369	100000005	GFP-VOID DsRed2-PSPC1 8C-C-PSPC1 V2.00	0	50. DsRed2-PSPC1_Pos033_S001	00-b7ATfE3rcqv4QKhAGjiLoA
0.692977	0.720945	0.00458641	um	Nucleus	Nucleus Ellipsoid Axis B	0.000	1.000	418	100000370	100000006	GFP-VOID DsRed2-PSPC1 8C-C-PSPC1 V2.00	0	50. DsRed2-PSPC1_Pos033_S001	00-b7ATfE3rcqv4QKhAGjiLoA
-0.891179	-0.449377	-0.0621334	um	Nucleus	Nucleus Ellipsoid Axis B	0.000	1.000	419	100000371	100000007	GFP-VOID DsRed2-PSPC1 8C-C-PSPC1 V2.00	0	50. DsRed2-PSPC1_Pos033_S001	00-b7ATfE3rcqv4QKhAGjiLoA
0.557371	-0.599412	0.574494	um	Nucleus	Nucleus Ellipsoid Axis B	0.000	1.000	420	100000372	100000000	GFP-VOID DsRed2-PSPC1 8C-C-PSPC1 V2.00	0	50. DsRed2-PSPC1_Pos034_S001	00-NAe6nhAmTaZetRD8dPrdSC
0.927562	-0.373669	0.00065047	um	Nucleus	Nucleus Ellipsoid Axis B	0.000	1.000	422	100000373	100000001	GFP-VOID DsRed2-PSPC1 8C-C-PSPC1 V2.00	0	50. DsRed2-PSPC1_Pos034_S001	00-NAe6nhAmTaZetRD8dPrdSC
0.191715	-0.980587	0.0411747	um	Nucleus	Nucleus Ellipsoid Axis B	0.000	1.000	423	100000374	100000002	GFP-VOID DsRed2-PSPC1 8C-C-PSPC1 V2.00	0	50. DsRed2-PSPC1_Pos034_S001	00-NAe6nhAmTaZetRD8dPrdSC
0.241796	-0.969567	-0.0383998	um	Nucleus	Nucleus Ellipsoid Axis B	0.000	1.000	424	100000375	100000003	GFP-VOID DsRed2-PSPC1 8C-C-PSPC1 V2.00	0	50. DsRed2-PSPC1_Pos034_S001	00-NAe6nhAmTaZetRD8dPrdSC
-0.971388	0.229241	0.0620822	um	Nucleus	Nucleus Ellipsoid Axis B	0.000	1.000	425	100000376	100000004	GFP-VOID DsRed2-PSPC1 8C-C-PSPC1 V2.00	0	50. DsRed2-PSPC1_Pos034_S001	00-NAe6nhAmTaZetRD8dPrdSC
0.000403442	-0.999559	-0.0297068	um	Nucleus	Nucleus Ellipsoid Axis B	0.000	1.000	426	100000377	100000005	GFP-VOID DsRed2-PSPC1 8C-C-PSPC1 V2.00	0	50. DsRed2-PSPC1_Pos034_S001	00-NAe6nhAmTaZetRD8dPrdSC
0.430023	0.90278	0.00826175	um	Nucleus	Nucleus Ellipsoid Axis B	0.000	1.000	429	100000378	100000000	GFP-VOID DsRed2-PSPC1 8C-C-PSPC1 V2.00	0	50. DsRed2-PSPC1_Pos035_S001	00-oDXYhHDsbPgc9b2mA3MAQC
0.694357	-0.719631	-0.000309734	um	Nucleus	Nucleus Ellipsoid Axis B	0.000	1.000	431	100000379	100000001	GFP-VOID DsRed2-PSPC1 8C-C-PSPC1 V2.00	0	50. DsRed2-PSPC1_Pos035_S001	00-oDXYhHDsbPgc9b2mA3MAQC
0.817352	-0.575623	0.0243833	um	Nucleus	Nucleus Ellipsoid Axis B	0.000	1.000	432	100000380	100000002	GFP-VOID DsRed2-PSPC1 8C-C-PSPC1 V2.00	0	50. DsRed2-PSPC1_Pos035_S001	00-oDXYhHDsbPgc9b2mA3MAQC
0.99862	0.0516336	0.00963784	um	Nucleus	Nucleus Ellipsoid Axis B	0.000	1.000	433	100000381	100000003	GFP-VOID DsRed2-PSPC1 8C-C-PSPC1 V2.00	0	50. DsRed2-PSPC1_Pos035_S001	00-oDXYhHDsbPgc9b2mA3MAQC
0.523533	0.852005	-0.00112049	um	Nucleus	Nucleus Ellipsoid Axis B	0.000	1.000	434	100000382	100000004	GFP-VOID DsRed2-PSPC1 8C-C-PSPC1 V2.00	0	50. DsRed2-PSPC1_Pos035_S001	00-oDXYhHDsbPgc9b2mA3MAQC
0.853521	-0.521009	-0.00718011	um	Nucleus	Nucleus Ellipsoid Axis B	0.000	1.000	435	100000383	100000005	GFP-VOID DsRed2-PSPC1 8C-C-PSPC1 V2.00	0	50. DsRed2-PSPC1_Pos035_S001	00-oDXYhHDsbPgc9b2mA3MAQC
0.188363	-0.982095	-0.00297881	um	Nucleus	Nucleus Ellipsoid Axis B	0.000	1.000	436	100000384	100000006	GFP-VOID DsRed2-PSPC1 8C-C-PSPC1 V2.00	0	50. DsRed2-PSPC1_Pos035_S001	00-oDXYhHDsbPgc9b2mA3MAQC
0.117857	-0.993014	-0.00566036	um	Nucleus	Nucleus Ellipsoid Axis B	0.000	1.000	437	100000385	100000007	GFP-VOID DsRed2-PSPC1 8C-C-PSPC1 V2.00	0	50. DsRed2-PSPC1_Pos035_S001	00-oDXYhHDsbPgc9b2mA3MAQC
0.269871	-0.962849	-0.00954382	um	Nucleus	Nucleus Ellipsoid Axis B	0.000	1.000	438	100000386	100000008	GFP-VOID DsRed2-PSPC1 8C-C-PSPC1 V2.00	0	50. DsRed2-PSPC1_Pos035_S001	00-oDXYhHDsbPgc9b2mA3MAQC
0.510906	-0.859362	0.0217323	um	Nucleus	Nucleus Ellipsoid Axis B	0.000	1.000	439	100000387	100000009	GFP-VOID DsRed2-PSPC1 8C-C-PSPC1 V2.00	0	50. DsRed2-PSPC1_Pos035_S001	00-oDXYhHDsbPgc9b2mA3MAQC
-0.21423	-0.975821	-0.0433364	um	Nucleus	Nucleus Ellipsoid Axis B	0.000	1.000	440	100000388	100000010	GFP-VOID DsRed2-PSPC1 8C-C-PSPC1 V2.00	0	50. DsRed2-PSPC1_Pos035_S001	00-oDXYhHDsbPgc9b2mA3MAQC
0.64777	-0.761701	-0.0143365	um	Nucleus	Nucleus Ellipsoid Axis B	0.000	1.000	441	100000389	100000011	GFP-VOID DsRed2-PSPC1 8C-C-PSPC1 V2.00	0	50. DsRed2-PSPC1_Pos035_S001	00-oDXYhHDsbPgc9b2mA3MAQC
0.726577	-0.684466	0.0599434	um	Nucleus	Nucleus Ellipsoid Axis B	0.000	1.000	442	100000390	100000012	GFP-VOID DsRed2-PSPC1 8C-C-PSPC1 V2.00	0	50. DsRed2-PSPC1_Pos035_S001	00-oDXYhHDsbPgc9b2mA3MAQC
0.769877	0.638041	-0.0138771	um	Nucleus	Nucleus Ellipsoid Axis B	0.000	1.000	443	100000391	100000000	GFP-VOID DsRed2-PSPC1 8C-C-PSPC1 V2.00	0	50. DsRed2-PSPC1_Pos036_S001	00-evrBxaGBbNXX6TDDG3vqxd
0.985949	-0.16289	0.0370211	um	Nucleus	Nucleus Ellipsoid Axis B	0.000	1.000	445	100000392	100000001	GFP-VOID DsRed2-PSPC1 8C-C-PSPC1 V2.00	0	50. DsRed2-PSPC1_Pos036_S001	00-evrBxaGBbNXX6TDDG3vqxd
0.98541	-0.1683	-0.0253215	um	Nucleus	Nucleus Ellipsoid Axis B	0.000	1.000	446	100000393	100000002	GFP-VOID DsRed2-PSPC1 8C-C-PSPC1 V2.00	0	50. DsRed2-PSPC1_Pos036_S001	00-evrBxaGBbNXX6TDDG3vqxd
-0.0589377	0.998255	0.00374427	um	Nucleus	Nucleus Ellipsoid Axis B	0.000	1.000	449	100000394	100000003	GFP-VOID DsRed2-PSPC1 8C-C-PSPC1 V2.00	0	50. DsRed2-PSPC1_Pos036_S001	00-evrBxaGBbNXX6TDDG3vqxd
0.343302	0.939151	-0.0118234	um	Nucleus	Nucleus Ellipsoid Axis B	0.000	1.000	450	100000395	100000004	GFP-VOID DsRed2-PSPC1 8C-C-PSPC1 V2.00	0	50. DsRed2-PSPC1_Pos036_S001	00-evrBxaGBbNXX6TDDG3vqxd
0.949234	0.313754	0.0226642	um	Nucleus	Nucleus Ellipsoid Axis B	0.000	1.000	451	100000396	100000005	GFP-VOID DsRed2-PSPC1 8C-C-PSPC1 V2.00	0	50. DsRed2-PSPC1_Pos036_S001	00-evrBxaGBbNXX6TDDG3vqxd
0.0879776	-0.996112	-0.00459552	um	Nucleus	Nucleus Ellipsoid Axis B	0.000	1.000	452	100000397	100000006	GFP-VOID DsRed2-PSPC1 8C-C-PSPC1 V2.00	0	50. DsRed2-PSPC1_Pos036_S001	00-evrBxaGBbNXX6TDDG3vqxd
0.649974	0.759594	0.0234844	um	Nucleus	Nucleus Ellipsoid Axis B	0.000	1.000	453	100000398	100000000	GFP-VOID DsRed2-PSPC1 8C-C-PSPC1 V2.00	0	50. DsRed2-PSPC1_Pos037_S001	00-w6igMVXYu5mFBZWXtpwgxY
0.96031	0.278476	-0.0159638	um	Nucleus	Nucleus Ellipsoid Axis B	0.000	1.000	454	100000399	100000001	GFP-VOID DsRed2-PSPC1 8C-C-PSPC1 V2.00	0	50. DsRed2-PSPC1_Pos037_S001	00-w6igMVXYu5mFBZWXtpwgxY
0.996189	0.0803615	0.0339064	um	Nucleus	Nucleus Ellipsoid Axis B	0.000	1.000	455	100000400	100000002	GFP-VOID DsRed2-PSPC1 8C-C-PSPC1 V2.00	0	50. DsRed2-PSPC1_Pos037_S001	00-w6igMVXYu5mFBZWXtpwgxY
0.302462	0.953116	0.00933071	um	Nucleus	Nucleus Ellipsoid Axis B	0.000	1.000	456	100000401	100000003	GFP-VOID DsRed2-PSPC1 8C-C-PSPC1 V2.00	0	50. DsRed2-PSPC1_Pos037_S001	00-w6igMVXYu5mFBZWXtpwgxY
-0.308771	-0.950144	0.0434342	um	Nucleus	Nucleus Ellipsoid Axis B	0.000	1.000	457	100000402	100000004	GFP-VOID DsRed2-PSPC1 8C-C-PSPC1 V2.00	0	50. DsRed2-PSPC1_Pos037_S001	00-w6igMVXYu5mFBZWXtpwgxY
0.482703	-0.875742	-0.00855602	um	Nucleus	Nucleus Ellipsoid Axis B	0.000	1.000	458	100000403	100000005	GFP-VOID DsRed2-PSPC1 8C-C-PSPC1 V2.00	0	50. DsRed2-PSPC1_Pos037_S001	00-w6igMVXYu5mFBZWXtpwgxY
0.461914	-0.885422	-0.0516067	um	Nucleus	Nucleus Ellipsoid Axis B	0.000	1.000	459	100000404	100000006	GFP-VOID DsRed2-PSPC1 8C-C-PSPC1 V2.00	0	50. DsRed2-PSPC1_Pos037_S001	00-w6igMVXYu5mFBZWXtpwgxY
0.393388	-0.919305	0.0111071	um	Nucleus	Nucleus Ellipsoid Axis B	0.000	1.000	460	100000405	100000007	GFP-VOID DsRed2-PSPC1 8C-C-PSPC1 V2.00	0	50. DsRed2-PSPC1_Pos037_S001	00-w6igMVXYu5mFBZWXtpwgxY
0.661616	0.748169	0.0500825	um	Nucleus	Nucleus Ellipsoid Axis B	0.000	1.000	461	100000406	100000000	GFP-VOID DsRed2-PSPC1 8C-C-PSPC1 V2.00	0	50. DsRed2-PSPC1_Pos038_S001	00-WaSDejA6DmrZYodRDfUmCj
-0.664304	-0.745684	-0.0515334	um	Nucleus	Nucleus Ellipsoid Axis B	0.000	1.000	464	100000407	100000001	GFP-VOID DsRed2-PSPC1 8C-C-PSPC1 V2.00	0	50. DsRed2-PSPC1_Pos038_S001	00-WaSDejA6DmrZYodRDfUmCj
-0.152718	-0.988167	-0.0142454	um	Nucleus	Nucleus Ellipsoid Axis B	0.000	1.000	465	100000408	100000002	GFP-VOID DsRed2-PSPC1 8C-C-PSPC1 V2.00	0	50. DsRed2-PSPC1_Pos038_S001	00-WaSDejA6DmrZYodRDfUmCj
0.440893	0.89756	0.000385367	um	Nucleus	Nucleus Ellipsoid Axis B	0.000	1.000	468	100000409	100000000	GFP-VOID DsRed2-PSPC1 8C-C-PSPC1 V2.00	0	50. DsRed2-PSPC1_Pos039_S001	00-D4xgHYa3jDQFdkGrjknxq9
0.182872	0.983124	-0.00490969	um	Nucleus	Nucleus Ellipsoid Axis B	0.000	1.000	469	100000410	100000001	GFP-VOID DsRed2-PSPC1 8C-C-PSPC1 V2.00	0	50. DsRed2-PSPC1_Pos039_S001	00-D4xgHYa3jDQFdkGrjknxq9
0.339441	-0.940627	0.000375979	um	Nucleus	Nucleus Ellipsoid Axis B	0.000	1.000	470	100000411	100000002	GFP-VOID DsRed2-PSPC1 8C-C-PSPC1 V2.00	0	50. DsRed2-PSPC1_Pos039_S001	00-D4xgHYa3jDQFdkGrjknxq9
0.414497	0.909812	0.0208565	um	Nucleus	Nucleus Ellipsoid Axis B	0.000	1.000	472	100000412	100000000	GFP-VOID DsRed2-PSPC1 8C-C-PSPC1 V2.00	0	50. DsRed2-PSPC1_Pos041_S001	00-VhureBJGaQrYUEnn3zJeVk
0.230333	0.973099	0.00504571	um	Nucleus	Nucleus Ellipsoid Axis B	0.000	1.000	473	100000413	100000001	GFP-VOID DsRed2-PSPC1 8C-C-PSPC1 V2.00	0	50. DsRed2-PSPC1_Pos041_S001	00-VhureBJGaQrYUEnn3zJeVk
0.962926	0.267336	-0.0361188	um	Nucleus	Nucleus Ellipsoid Axis B	0.000	1.000	474	100000414	100000002	GFP-VOID DsRed2-PSPC1 8C-C-PSPC1 V2.00	0	50. DsRed2-PSPC1_Pos041_S001	00-VhureBJGaQrYUEnn3zJeVk
0.995077	0.099027	0.00381201	um	Nucleus	Nucleus Ellipsoid Axis B	0.000	1.000	475	100000415	100000003	GFP-VOID DsRed2-PSPC1 8C-C-PSPC1 V2.00	0	50. DsRed2-PSPC1_Pos041_S001	00-VhureBJGaQrYUEnn3zJeVk
-0.383085	-0.923119	-0.0331144	um	Nucleus	Nucleus Ellipsoid Axis B	0.000	1.000	476	100000416	100000004	GFP-VOID DsRed2-PSPC1 8C-C-PSPC1 V2.00	0	50. DsRed2-PSPC1_Pos041_S001	00-VhureBJGaQrYUEnn3zJeVk
-0.76401	-0.645003	-0.0161199	um	Nucleus	Nucleus Ellipsoid Axis B	0.000	1.000	477	100000417	100000005	GFP-VOID DsRed2-PSPC1 8C-C-PSPC1 V2.00	0	50. DsRed2-PSPC1_Pos041_S001	00-VhureBJGaQrYUEnn3zJeVk
-0.144318	-0.987384	0.0651503	um	Nucleus	Nucleus Ellipsoid Axis B	0.000	1.000	478	100000418	100000006	GFP-VOID DsRed2-PSPC1 8C-C-PSPC1 V2.00	0	50. DsRed2-PSPC1_Pos041_S001	00-VhureBJGaQrYUEnn3zJeVk
-0.0275212	-0.998061	-0.0558253	um	Nucleus	Nucleus Ellipsoid Axis B	0.000	1.000	479	100000419	100000000	GFP-VOID DsRed2-PSPC1 8C-C-PSPC1 V2.00	0	50. DsRed2-PSPC1_Pos042_S001	00-qmEoRbxTb5mQJJCBRErNcL
0.0804942	-0.996716	-0.00885973	um	Nucleus	Nucleus Ellipsoid Axis B	0.000	1.000	481	100000420	100000001	GFP-VOID DsRed2-PSPC1 8C-C-PSPC1 V2.00	0	50. DsRed2-PSPC1_Pos042_S001	00-qmEoRbxTb5mQJJCBRErNcL
0.975425	-0.219139	0.0228824	um	Nucleus	Nucleus Ellipsoid Axis B	0.000	1.000	482	100000421	100000002	GFP-VOID DsRed2-PSPC1 8C-C-PSPC1 V2.00	0	50. DsRed2-PSPC1_Pos042_S001	00-qmEoRbxTb5mQJJCBRErNcL
0.608192	-0.792885	0.0378859	um	Nucleus	Nucleus Ellipsoid Axis B	0.000	1.000	483	100000422	100000003	GFP-VOID DsRed2-PSPC1 8C-C-PSPC1 V2.00	0	50. DsRed2-PSPC1_Pos042_S001	00-qmEoRbxTb5mQJJCBRErNcL
0.872939	-0.487677	0.0122122	um	Nucleus	Nucleus Ellipsoid Axis B	0.000	1.000	484	100000423	100000000	GFP-VOID DsRed2-PSPC1 8C-C-PSPC1 V2.00	0	50. DsRed2-PSPC1_Pos043_S001	00-Qq4TUYRn6mb9bXcAQDgby3
0.185501	-0.982589	-0.0104393	um	Nucleus	Nucleus Ellipsoid Axis B	0.000	1.000	485	100000424	100000001	GFP-VOID DsRed2-PSPC1 8C-C-PSPC1 V2.00	0	50. DsRed2-PSPC1_Pos043_S001	00-Qq4TUYRn6mb9bXcAQDgby3
0.999874	-0.00480907	0.0151475	um	Nucleus	Nucleus Ellipsoid Axis B	0.000	1.000	486	100000425	100000002	GFP-VOID DsRed2-PSPC1 8C-C-PSPC1 V2.00	0	50. DsRed2-PSPC1_Pos043_S001	00-Qq4TUYRn6mb9bXcAQDgby3
0.163027	-0.984999	0.0565641	um	Nucleus	Nucleus Ellipsoid Axis B	0.000	1.000	487	100000426	100000003	GFP-VOID DsRed2-PSPC1 8C-C-PSPC1 V2.00	0	50. DsRed2-PSPC1_Pos043_S001	00-Qq4TUYRn6mb9bXcAQDgby3
0.605715	-0.79565	-0.00707959	um	Nucleus	Nucleus Ellipsoid Axis B	0.000	1.000	489	100000427	100000000	GFP-VOID DsRed2-PSPC1 8C-C-PSPC1 V2.00	0	50. DsRed2-PSPC1_Pos044_S001	00-C4eGS5fK5oTEiHU4YJBDAK
0.905669	-0.423735	-0.0145668	um	Nucleus	Nucleus Ellipsoid Axis B	0.000	1.000	493	100000428	100000001	GFP-VOID DsRed2-PSPC1 8C-C-PSPC1 V2.00	0	50. DsRed2-PSPC1_Pos044_S001	00-C4eGS5fK5oTEiHU4YJBDAK
0.995359	-0.095746	-0.00960533	um	Nucleus	Nucleus Ellipsoid Axis B	0.000	1.000	495	100000429	100000002	GFP-VOID DsRed2-PSPC1 8C-C-PSPC1 V2.00	0	50. DsRed2-PSPC1_Pos044_S001	00-C4eGS5fK5oTEiHU4YJBDAK
0.968562	-0.248306	-0.0152572	um	Nucleus	Nucleus Ellipsoid Axis B	0.000	1.000	496	100000430	100000003	GFP-VOID DsRed2-PSPC1 8C-C-PSPC1 V2.00	0	50. DsRed2-PSPC1_Pos044_S001	00-C4eGS5fK5oTEiHU4YJBDAK
-0.427993	-0.903139	-0.034099	um	Nucleus	Nucleus Ellipsoid Axis B	0.000	1.000	497	100000431	100000004	GFP-VOID DsRed2-PSPC1 8C-C-PSPC1 V2.00	0	50. DsRed2-PSPC1_Pos044_S001	00-C4eGS5fK5oTEiHU4YJBDAK
-0.345431	0.938439	0.00297488	um	Nucleus	Nucleus Ellipsoid Axis B	0.000	1.000	498	100000432	100000005	GFP-VOID DsRed2-PSPC1 8C-C-PSPC1 V2.00	0	50. DsRed2-PSPC1_Pos044_S001	00-C4eGS5fK5oTEiHU4YJBDAK
0.580077	-0.812548	0.0572416	um	Nucleus	Nucleus Ellipsoid Axis B	0.000	1.000	499	100000433	100000000	GFP-VOID DsRed2-PSPC1 8C-C-PSPC1 V2.00	0	50. DsRed2-PSPC1_Pos045_S001	00-Qouc6n73uhVcBi59GLSsuX
-0.308288	-0.950387	0.0415109	um	Nucleus	Nucleus Ellipsoid Axis B	0.000	1.000	502	100000434	100000001	GFP-VOID DsRed2-PSPC1 8C-C-PSPC1 V2.00	0	50. DsRed2-PSPC1_Pos045_S001	00-Qouc6n73uhVcBi59GLSsuX
0.775506	-0.631338	0.00149512	um	Nucleus	Nucleus Ellipsoid Axis B	0.000	1.000	505	100000435	100000002	GFP-VOID DsRed2-PSPC1 8C-C-PSPC1 V2.00	0	50. DsRed2-PSPC1_Pos045_S001	00-Qouc6n73uhVcBi59GLSsuX
0.804989	-0.593289	-0.00118474	um	Nucleus	Nucleus Ellipsoid Axis B	0.000	1.000	506	100000436	100000003	GFP-VOID DsRed2-PSPC1 8C-C-PSPC1 V2.00	0	50. DsRed2-PSPC1_Pos045_S001	00-Qouc6n73uhVcBi59GLSsuX
-0.69074	-0.723079	-0.00582939	um	Nucleus	Nucleus Ellipsoid Axis B	0.000	1.000	508	100000437	100000000	GFP-VOID DsRed2-PSPC1 8C-C-PSPC1 V2.00	0	50. DsRed2-PSPC1_Pos046_S001	00-k4SHdiBhiyNvyfJnCdhxkB
-0.275654	-0.960896	-0.0263533	um	Nucleus	Nucleus Ellipsoid Axis B	0.000	1.000	509	100000438	100000001	GFP-VOID DsRed2-PSPC1 8C-C-PSPC1 V2.00	0	50. DsRed2-PSPC1_Pos046_S001	00-k4SHdiBhiyNvyfJnCdhxkB
0.410715	-0.911677	0.012617	um	Nucleus	Nucleus Ellipsoid Axis B	0.000	1.000	511	100000439	100000002	GFP-VOID DsRed2-PSPC1 8C-C-PSPC1 V2.00	0	50. DsRed2-PSPC1_Pos046_S001	00-k4SHdiBhiyNvyfJnCdhxkB
0.384053	-0.923054	0.0218026	um	Nucleus	Nucleus Ellipsoid Axis B	0.000	1.000	512	100000440	100000003	GFP-VOID DsRed2-PSPC1 8C-C-PSPC1 V2.00	0	50. DsRed2-PSPC1_Pos046_S001	00-k4SHdiBhiyNvyfJnCdhxkB
-0.424103	-0.90548	-0.0155668	um	Nucleus	Nucleus Ellipsoid Axis B	0.000	1.000	514	100000441	100000004	GFP-VOID DsRed2-PSPC1 8C-C-PSPC1 V2.00	0	50. DsRed2-PSPC1_Pos046_S001	00-k4SHdiBhiyNvyfJnCdhxkB
0.235219	-0.971469	-0.0303461	um	Nucleus	Nucleus Ellipsoid Axis B	0.000	1.000	516	100000442	100000005	GFP-VOID DsRed2-PSPC1 8C-C-PSPC1 V2.00	0	50. DsRed2-PSPC1_Pos046_S001	00-k4SHdiBhiyNvyfJnCdhxkB
0.930795	-0.365478	0.0068188	um	Nucleus	Nucleus Ellipsoid Axis B	0.000	1.000	517	100000443	100000000	GFP-VOID DsRed2-PSPC1 8C-C-PSPC1 V2.00	0	50. DsRed2-PSPC1_Pos047_S001	00-KWfhtkyAwv3RJWuUjDmZi4
0.661862	-0.749525	-0.0122706	um	Nucleus	Nucleus Ellipsoid Axis B	0.000	1.000	518	100000444	100000001	GFP-VOID DsRed2-PSPC1 8C-C-PSPC1 V2.00	0	50. DsRed2-PSPC1_Pos047_S001	00-KWfhtkyAwv3RJWuUjDmZi4
0.691757	-0.722129	-0.00153295	um	Nucleus	Nucleus Ellipsoid Axis B	0.000	1.000	519	100000445	100000002	GFP-VOID DsRed2-PSPC1 8C-C-PSPC1 V2.00	0	50. DsRed2-PSPC1_Pos047_S001	00-KWfhtkyAwv3RJWuUjDmZi4
0.999497	-0.0243045	-0.0203704	um	Nucleus	Nucleus Ellipsoid Axis B	0.000	1.000	520	100000446	100000003	GFP-VOID DsRed2-PSPC1 8C-C-PSPC1 V2.00	0	50. DsRed2-PSPC1_Pos047_S001	00-KWfhtkyAwv3RJWuUjDmZi4
0.22109	-0.975252	-0.00168892	um	Nucleus	Nucleus Ellipsoid Axis B	0.000	1.000	521	100000447	100000004	GFP-VOID DsRed2-PSPC1 8C-C-PSPC1 V2.00	0	50. DsRed2-PSPC1_Pos047_S001	00-KWfhtkyAwv3RJWuUjDmZi4
-0.87407	-0.485152	-0.0251019	um	Nucleus	Nucleus Ellipsoid Axis B	0.000	1.000	522	100000448	100000005	GFP-VOID DsRed2-PSPC1 8C-C-PSPC1 V2.00	0	50. DsRed2-PSPC1_Pos047_S001	00-KWfhtkyAwv3RJWuUjDmZi4
0.951998	0.305966	-0.00922598	um	Nucleus	Nucleus Ellipsoid Axis B	0.000	1.000	523	100000449	100000006	GFP-VOID DsRed2-PSPC1 8C-C-PSPC1 V2.00	0	50. DsRed2-PSPC1_Pos047_S001	00-KWfhtkyAwv3RJWuUjDmZi4
-0.999042	0.0158887	0.0407647	um	Nucleus	Nucleus Ellipsoid Axis B	0.000	1.000	525	100000450	100000000	GFP-VOID DsRed2-PSPC1 8C-C-PSPC1 V2.00	0	50. DsRed2-PSPC1_Pos048_S001	00-8jXpGs3DDXeQHVnSHfqYKh
0.965456	-0.260552	-0.00269673	um	Nucleus	Nucleus Ellipsoid Axis B	0.000	1.000	527	100000451	100000001	GFP-VOID DsRed2-PSPC1 8C-C-PSPC1 V2.00	0	50. DsRed2-PSPC1_Pos048_S001	00-8jXpGs3DDXeQHVnSHfqYKh
0.0815943	-0.996009	0.0361675	um	Nucleus	Nucleus Ellipsoid Axis B	0.000	1.000	528	100000452	100000002	GFP-VOID DsRed2-PSPC1 8C-C-PSPC1 V2.00	0	50. DsRed2-PSPC1_Pos048_S001	00-8jXpGs3DDXeQHVnSHfqYKh
0.7968	-0.604124	0.0120137	um	Nucleus	Nucleus Ellipsoid Axis B	0.000	1.000	529	100000453	100000000	GFP-VOID DsRed2-PSPC1 8C-C-PSPC1 V2.00	0	50. DsRed2-PSPC1_Pos049_S001	00-PDbR4bFkNJRQ7RYCMrkq3A
0.356184	0.932945	-0.0524104	um	Nucleus	Nucleus Ellipsoid Axis B	0.000	1.000	530	100000454	100000001	GFP-VOID DsRed2-PSPC1 8C-C-PSPC1 V2.00	0	50. DsRed2-PSPC1_Pos049_S001	00-PDbR4bFkNJRQ7RYCMrkq3A
0.863749	0.503808	0.0106915	um	Nucleus	Nucleus Ellipsoid Axis B	0.000	1.000	531	100000455	100000002	GFP-VOID DsRed2-PSPC1 8C-C-PSPC1 V2.00	0	50. DsRed2-PSPC1_Pos049_S001	00-PDbR4bFkNJRQ7RYCMrkq3A
0.999897	-0.00682133	0.0126294	um	Nucleus	Nucleus Ellipsoid Axis B	0.000	1.000	532	100000456	100000003	GFP-VOID DsRed2-PSPC1 8C-C-PSPC1 V2.00	0	50. DsRed2-PSPC1_Pos049_S001	00-PDbR4bFkNJRQ7RYCMrkq3A
