# Supplementary material for: Development of a pipeline for automated, high-throughput analysis of paraspeckle proteins reveals specific roles for importin α proteins
Source: Sci Rep. 2017 Feb 27;7:43323. doi: 10.1038/srep43323 (PMC5379994; doi:10.1038/srep43323)
Supplement: Supplementary Dataset SD1-D [file srep43323-s6.zip › I8P/8C-C-PSPC1/_/GFP-VOID DsRed2-PSPC1 8C-C-PSPC1 V2.00_Statistics/GFP-VOID DsRed2-PSPC1 8C-C-PSPC1 V2.00_Nucleus_Center_of_Image_Mass_Ch=1.csv]

Nucleus Center of Image Mass Ch=1
====================
Nucleus Center of Image Mass X	Nucleus Center of Image Mass Y	Nucleus Center of Image Mass Z	Unit	Category	Channel	Collection	Birth [s]	Death [s]	CellID	ID	OriginalID	Original Component Name	Original Component ID	Original Image Name	Original Image ID
94.1085	65.5374	1985.91	um	Nucleus	1	Nucleus Center of Image Mass	0.000	1.000	0	100000000	100000000	GFP-VOID DsRed2-PSPC1 8C-C-PSPC1 V2.00	0	50. DsRed2-PSPC1_Pos001_S001	00-DWW4DJZ8faeD6UZf9SnZWK
132.557	80.8119	1986.17	um	Nucleus	1	Nucleus Center of Image Mass	0.000	1.000	1	100000001	100000001	GFP-VOID DsRed2-PSPC1 8C-C-PSPC1 V2.00	0	50. DsRed2-PSPC1_Pos001_S001	00-DWW4DJZ8faeD6UZf9SnZWK
47.3727	221.372	1985.92	um	Nucleus	1	Nucleus Center of Image Mass	0.000	1.000	2	100000002	100000002	GFP-VOID DsRed2-PSPC1 8C-C-PSPC1 V2.00	0	50. DsRed2-PSPC1_Pos001_S001	00-DWW4DJZ8faeD6UZf9SnZWK
105.601	4.3491	1985.83	um	Nucleus	1	Nucleus Center of Image Mass	0.000	1.000	3	100000003	100000003	GFP-VOID DsRed2-PSPC1 8C-C-PSPC1 V2.00	0	50. DsRed2-PSPC1_Pos001_S001	00-DWW4DJZ8faeD6UZf9SnZWK
185.896	25.5072	1985.95	um	Nucleus	1	Nucleus Center of Image Mass	0.000	1.000	4	100000004	100000004	GFP-VOID DsRed2-PSPC1 8C-C-PSPC1 V2.00	0	50. DsRed2-PSPC1_Pos001_S001	00-DWW4DJZ8faeD6UZf9SnZWK
244.497	236.966	1987.26	um	Nucleus	1	Nucleus Center of Image Mass	0.000	1.000	6	100000005	100000005	GFP-VOID DsRed2-PSPC1 8C-C-PSPC1 V2.00	0	50. DsRed2-PSPC1_Pos001_S001	00-DWW4DJZ8faeD6UZf9SnZWK
110.984	69.4513	1985.75	um	Nucleus	1	Nucleus Center of Image Mass	0.000	1.000	7	100000006	100000006	GFP-VOID DsRed2-PSPC1 8C-C-PSPC1 V2.00	0	50. DsRed2-PSPC1_Pos001_S001	00-DWW4DJZ8faeD6UZf9SnZWK
70.8284	7.11516	1986.09	um	Nucleus	1	Nucleus Center of Image Mass	0.000	1.000	8	100000007	100000007	GFP-VOID DsRed2-PSPC1 8C-C-PSPC1 V2.00	0	50. DsRed2-PSPC1_Pos001_S001	00-DWW4DJZ8faeD6UZf9SnZWK
66.8887	33.4855	1986.1	um	Nucleus	1	Nucleus Center of Image Mass	0.000	1.000	9	100000008	100000008	GFP-VOID DsRed2-PSPC1 8C-C-PSPC1 V2.00	0	50. DsRed2-PSPC1_Pos001_S001	00-DWW4DJZ8faeD6UZf9SnZWK
68.6653	53.8459	1986.01	um	Nucleus	1	Nucleus Center of Image Mass	0.000	1.000	10	100000009	100000009	GFP-VOID DsRed2-PSPC1 8C-C-PSPC1 V2.00	0	50. DsRed2-PSPC1_Pos001_S001	00-DWW4DJZ8faeD6UZf9SnZWK
146.566	48.9485	1985.87	um	Nucleus	1	Nucleus Center of Image Mass	0.000	1.000	11	100000010	100000010	GFP-VOID DsRed2-PSPC1 8C-C-PSPC1 V2.00	0	50. DsRed2-PSPC1_Pos001_S001	00-DWW4DJZ8faeD6UZf9SnZWK
127.697	18.2186	1987.19	um	Nucleus	1	Nucleus Center of Image Mass	0.000	1.000	12	100000011	100000011	GFP-VOID DsRed2-PSPC1 8C-C-PSPC1 V2.00	0	50. DsRed2-PSPC1_Pos001_S001	00-DWW4DJZ8faeD6UZf9SnZWK
139.346	21.5457	1986.69	um	Nucleus	1	Nucleus Center of Image Mass	0.000	1.000	13	100000012	100000012	GFP-VOID DsRed2-PSPC1 8C-C-PSPC1 V2.00	0	50. DsRed2-PSPC1_Pos001_S001	00-DWW4DJZ8faeD6UZf9SnZWK
76.8719	237.877	1985.97	um	Nucleus	1	Nucleus Center of Image Mass	0.000	1.000	14	100000013	100000013	GFP-VOID DsRed2-PSPC1 8C-C-PSPC1 V2.00	0	50. DsRed2-PSPC1_Pos001_S001	00-DWW4DJZ8faeD6UZf9SnZWK
74.2277	219.749	1986.02	um	Nucleus	1	Nucleus Center of Image Mass	0.000	1.000	15	100000014	100000014	GFP-VOID DsRed2-PSPC1 8C-C-PSPC1 V2.00	0	50. DsRed2-PSPC1_Pos001_S001	00-DWW4DJZ8faeD6UZf9SnZWK
217.959	188.479	1987.92	um	Nucleus	1	Nucleus Center of Image Mass	0.000	1.000	16	100000015	100000000	GFP-VOID DsRed2-PSPC1 8C-C-PSPC1 V2.00	0	50. DsRed2-PSPC1_Pos002_S001	00-WQagW9F3dz5Hy7s7363Z9U
70.7321	10.6077	1985.61	um	Nucleus	1	Nucleus Center of Image Mass	0.000	1.000	18	100000016	100000001	GFP-VOID DsRed2-PSPC1 8C-C-PSPC1 V2.00	0	50. DsRed2-PSPC1_Pos002_S001	00-WQagW9F3dz5Hy7s7363Z9U
101.489	8.56559	1985.6	um	Nucleus	1	Nucleus Center of Image Mass	0.000	1.000	19	100000017	100000002	GFP-VOID DsRed2-PSPC1 8C-C-PSPC1 V2.00	0	50. DsRed2-PSPC1_Pos002_S001	00-WQagW9F3dz5Hy7s7363Z9U
38.7533	19.4957	1986.07	um	Nucleus	1	Nucleus Center of Image Mass	0.000	1.000	20	100000018	100000003	GFP-VOID DsRed2-PSPC1 8C-C-PSPC1 V2.00	0	50. DsRed2-PSPC1_Pos002_S001	00-WQagW9F3dz5Hy7s7363Z9U
3.88966	22.7366	1986.05	um	Nucleus	1	Nucleus Center of Image Mass	0.000	1.000	21	100000019	100000004	GFP-VOID DsRed2-PSPC1 8C-C-PSPC1 V2.00	0	50. DsRed2-PSPC1_Pos002_S001	00-WQagW9F3dz5Hy7s7363Z9U
18.3302	15.3757	1986.64	um	Nucleus	1	Nucleus Center of Image Mass	0.000	1.000	22	100000020	100000005	GFP-VOID DsRed2-PSPC1 8C-C-PSPC1 V2.00	0	50. DsRed2-PSPC1_Pos002_S001	00-WQagW9F3dz5Hy7s7363Z9U
196.484	12.3935	1985.87	um	Nucleus	1	Nucleus Center of Image Mass	0.000	1.000	23	100000021	100000006	GFP-VOID DsRed2-PSPC1 8C-C-PSPC1 V2.00	0	50. DsRed2-PSPC1_Pos002_S001	00-WQagW9F3dz5Hy7s7363Z9U
167.764	30.564	1985.83	um	Nucleus	1	Nucleus Center of Image Mass	0.000	1.000	24	100000022	100000007	GFP-VOID DsRed2-PSPC1 8C-C-PSPC1 V2.00	0	50. DsRed2-PSPC1_Pos002_S001	00-WQagW9F3dz5Hy7s7363Z9U
148.815	238.581	1986.09	um	Nucleus	1	Nucleus Center of Image Mass	0.000	1.000	25	100000023	100000008	GFP-VOID DsRed2-PSPC1 8C-C-PSPC1 V2.00	0	50. DsRed2-PSPC1_Pos002_S001	00-WQagW9F3dz5Hy7s7363Z9U
169.794	239.08	1986.37	um	Nucleus	1	Nucleus Center of Image Mass	0.000	1.000	26	100000024	100000009	GFP-VOID DsRed2-PSPC1 8C-C-PSPC1 V2.00	0	50. DsRed2-PSPC1_Pos002_S001	00-WQagW9F3dz5Hy7s7363Z9U
131.788	102.408	1986.15	um	Nucleus	1	Nucleus Center of Image Mass	0.000	1.000	27	100000025	100000000	GFP-VOID DsRed2-PSPC1 8C-C-PSPC1 V2.00	0	50. DsRed2-PSPC1_Pos003_S001	00-HRfzQzah3SjMTAW8PeECkk
186.547	22.0045	1985.37	um	Nucleus	1	Nucleus Center of Image Mass	0.000	1.000	28	100000026	100000001	GFP-VOID DsRed2-PSPC1 8C-C-PSPC1 V2.00	0	50. DsRed2-PSPC1_Pos003_S001	00-HRfzQzah3SjMTAW8PeECkk
11.1931	112.038	1985.42	um	Nucleus	1	Nucleus Center of Image Mass	0.000	1.000	29	100000027	100000002	GFP-VOID DsRed2-PSPC1 8C-C-PSPC1 V2.00	0	50. DsRed2-PSPC1_Pos003_S001	00-HRfzQzah3SjMTAW8PeECkk
128.362	126.897	1986.09	um	Nucleus	1	Nucleus Center of Image Mass	0.000	1.000	30	100000028	100000003	GFP-VOID DsRed2-PSPC1 8C-C-PSPC1 V2.00	0	50. DsRed2-PSPC1_Pos003_S001	00-HRfzQzah3SjMTAW8PeECkk
4.65913	148.948	1985.27	um	Nucleus	1	Nucleus Center of Image Mass	0.000	1.000	31	100000029	100000004	GFP-VOID DsRed2-PSPC1 8C-C-PSPC1 V2.00	0	50. DsRed2-PSPC1_Pos003_S001	00-HRfzQzah3SjMTAW8PeECkk
88.6486	6.89292	1985.47	um	Nucleus	1	Nucleus Center of Image Mass	0.000	1.000	32	100000030	100000005	GFP-VOID DsRed2-PSPC1 8C-C-PSPC1 V2.00	0	50. DsRed2-PSPC1_Pos003_S001	00-HRfzQzah3SjMTAW8PeECkk
43.8247	3.85932	1986.61	um	Nucleus	1	Nucleus Center of Image Mass	0.000	1.000	33	100000031	100000006	GFP-VOID DsRed2-PSPC1 8C-C-PSPC1 V2.00	0	50. DsRed2-PSPC1_Pos003_S001	00-HRfzQzah3SjMTAW8PeECkk
64.8155	10.3573	1985.57	um	Nucleus	1	Nucleus Center of Image Mass	0.000	1.000	34	100000032	100000007	GFP-VOID DsRed2-PSPC1 8C-C-PSPC1 V2.00	0	50. DsRed2-PSPC1_Pos003_S001	00-HRfzQzah3SjMTAW8PeECkk
242.844	19.6317	1985.38	um	Nucleus	1	Nucleus Center of Image Mass	0.000	1.000	35	100000033	100000008	GFP-VOID DsRed2-PSPC1 8C-C-PSPC1 V2.00	0	50. DsRed2-PSPC1_Pos003_S001	00-HRfzQzah3SjMTAW8PeECkk
220.115	15.874	1985.63	um	Nucleus	1	Nucleus Center of Image Mass	0.000	1.000	36	100000034	100000009	GFP-VOID DsRed2-PSPC1 8C-C-PSPC1 V2.00	0	50. DsRed2-PSPC1_Pos003_S001	00-HRfzQzah3SjMTAW8PeECkk
125.271	222.588	1985.41	um	Nucleus	1	Nucleus Center of Image Mass	0.000	1.000	37	100000035	100000010	GFP-VOID DsRed2-PSPC1 8C-C-PSPC1 V2.00	0	50. DsRed2-PSPC1_Pos003_S001	00-HRfzQzah3SjMTAW8PeECkk
140.633	229.6	1985.61	um	Nucleus	1	Nucleus Center of Image Mass	0.000	1.000	38	100000036	100000011	GFP-VOID DsRed2-PSPC1 8C-C-PSPC1 V2.00	0	50. DsRed2-PSPC1_Pos003_S001	00-HRfzQzah3SjMTAW8PeECkk
191.756	62.4343	1984.49	um	Nucleus	1	Nucleus Center of Image Mass	0.000	1.000	39	100000037	100000000	GFP-VOID DsRed2-PSPC1 8C-C-PSPC1 V2.00	0	50. DsRed2-PSPC1_Pos004_S001	00-5geUyjhhtoUiz73PD63uzi
178.361	52.8768	1984.53	um	Nucleus	1	Nucleus Center of Image Mass	0.000	1.000	40	100000038	100000001	GFP-VOID DsRed2-PSPC1 8C-C-PSPC1 V2.00	0	50. DsRed2-PSPC1_Pos004_S001	00-5geUyjhhtoUiz73PD63uzi
6.74227	60.2574	1984.56	um	Nucleus	1	Nucleus Center of Image Mass	0.000	1.000	42	100000039	100000002	GFP-VOID DsRed2-PSPC1 8C-C-PSPC1 V2.00	0	50. DsRed2-PSPC1_Pos004_S001	00-5geUyjhhtoUiz73PD63uzi
55.2627	80.0172	1984.63	um	Nucleus	1	Nucleus Center of Image Mass	0.000	1.000	43	100000040	100000003	GFP-VOID DsRed2-PSPC1 8C-C-PSPC1 V2.00	0	50. DsRed2-PSPC1_Pos004_S001	00-5geUyjhhtoUiz73PD63uzi
28.0523	80.1001	1984.88	um	Nucleus	1	Nucleus Center of Image Mass	0.000	1.000	44	100000041	100000004	GFP-VOID DsRed2-PSPC1 8C-C-PSPC1 V2.00	0	50. DsRed2-PSPC1_Pos004_S001	00-5geUyjhhtoUiz73PD63uzi
87.6437	168.895	1984.44	um	Nucleus	1	Nucleus Center of Image Mass	0.000	1.000	45	100000042	100000005	GFP-VOID DsRed2-PSPC1 8C-C-PSPC1 V2.00	0	50. DsRed2-PSPC1_Pos004_S001	00-5geUyjhhtoUiz73PD63uzi
109.828	199.513	1984.47	um	Nucleus	1	Nucleus Center of Image Mass	0.000	1.000	46	100000043	100000006	GFP-VOID DsRed2-PSPC1 8C-C-PSPC1 V2.00	0	50. DsRed2-PSPC1_Pos004_S001	00-5geUyjhhtoUiz73PD63uzi
79.7307	237.888	1984.57	um	Nucleus	1	Nucleus Center of Image Mass	0.000	1.000	47	100000044	100000007	GFP-VOID DsRed2-PSPC1 8C-C-PSPC1 V2.00	0	50. DsRed2-PSPC1_Pos004_S001	00-5geUyjhhtoUiz73PD63uzi
106.709	236.751	1984.65	um	Nucleus	1	Nucleus Center of Image Mass	0.000	1.000	48	100000045	100000008	GFP-VOID DsRed2-PSPC1 8C-C-PSPC1 V2.00	0	50. DsRed2-PSPC1_Pos004_S001	00-5geUyjhhtoUiz73PD63uzi
128.568	152.485	1984.17	um	Nucleus	1	Nucleus Center of Image Mass	0.000	1.000	49	100000046	100000009	GFP-VOID DsRed2-PSPC1 8C-C-PSPC1 V2.00	0	50. DsRed2-PSPC1_Pos004_S001	00-5geUyjhhtoUiz73PD63uzi
137.185	182.603	1984.24	um	Nucleus	1	Nucleus Center of Image Mass	0.000	1.000	50	100000047	100000010	GFP-VOID DsRed2-PSPC1 8C-C-PSPC1 V2.00	0	50. DsRed2-PSPC1_Pos004_S001	00-5geUyjhhtoUiz73PD63uzi
225.597	152.828	1984.54	um	Nucleus	1	Nucleus Center of Image Mass	0.000	1.000	51	100000048	100000011	GFP-VOID DsRed2-PSPC1 8C-C-PSPC1 V2.00	0	50. DsRed2-PSPC1_Pos004_S001	00-5geUyjhhtoUiz73PD63uzi
154.805	168.338	1984.54	um	Nucleus	1	Nucleus Center of Image Mass	0.000	1.000	52	100000049	100000012	GFP-VOID DsRed2-PSPC1 8C-C-PSPC1 V2.00	0	50. DsRed2-PSPC1_Pos004_S001	00-5geUyjhhtoUiz73PD63uzi
228.663	187.429	1984.45	um	Nucleus	1	Nucleus Center of Image Mass	0.000	1.000	53	100000050	100000013	GFP-VOID DsRed2-PSPC1 8C-C-PSPC1 V2.00	0	50. DsRed2-PSPC1_Pos004_S001	00-5geUyjhhtoUiz73PD63uzi
204.104	198.509	1984.43	um	Nucleus	1	Nucleus Center of Image Mass	0.000	1.000	54	100000051	100000014	GFP-VOID DsRed2-PSPC1 8C-C-PSPC1 V2.00	0	50. DsRed2-PSPC1_Pos004_S001	00-5geUyjhhtoUiz73PD63uzi
140.61	224.898	1984.82	um	Nucleus	1	Nucleus Center of Image Mass	0.000	1.000	55	100000052	100000015	GFP-VOID DsRed2-PSPC1 8C-C-PSPC1 V2.00	0	50. DsRed2-PSPC1_Pos004_S001	00-5geUyjhhtoUiz73PD63uzi
164.316	242.178	1984.82	um	Nucleus	1	Nucleus Center of Image Mass	0.000	1.000	56	100000053	100000016	GFP-VOID DsRed2-PSPC1 8C-C-PSPC1 V2.00	0	50. DsRed2-PSPC1_Pos004_S001	00-5geUyjhhtoUiz73PD63uzi
183.325	236.872	1985.3	um	Nucleus	1	Nucleus Center of Image Mass	0.000	1.000	57	100000054	100000017	GFP-VOID DsRed2-PSPC1 8C-C-PSPC1 V2.00	0	50. DsRed2-PSPC1_Pos004_S001	00-5geUyjhhtoUiz73PD63uzi
181.522	124.872	1984.2	um	Nucleus	1	Nucleus Center of Image Mass	0.000	1.000	58	100000055	100000000	GFP-VOID DsRed2-PSPC1 8C-C-PSPC1 V2.00	0	50. DsRed2-PSPC1_Pos005_S001	00-XbffFHBt5n3sjoZNSQaAgg
27.8618	188.96	1984.09	um	Nucleus	1	Nucleus Center of Image Mass	0.000	1.000	59	100000056	100000001	GFP-VOID DsRed2-PSPC1 8C-C-PSPC1 V2.00	0	50. DsRed2-PSPC1_Pos005_S001	00-XbffFHBt5n3sjoZNSQaAgg
9.70087	47.3227	1984.49	um	Nucleus	1	Nucleus Center of Image Mass	0.000	1.000	60	100000057	100000002	GFP-VOID DsRed2-PSPC1 8C-C-PSPC1 V2.00	0	50. DsRed2-PSPC1_Pos005_S001	00-XbffFHBt5n3sjoZNSQaAgg
205.967	74.0708	1984.45	um	Nucleus	1	Nucleus Center of Image Mass	0.000	1.000	62	100000058	100000003	GFP-VOID DsRed2-PSPC1 8C-C-PSPC1 V2.00	0	50. DsRed2-PSPC1_Pos005_S001	00-XbffFHBt5n3sjoZNSQaAgg
231.811	102.339	1984.37	um	Nucleus	1	Nucleus Center of Image Mass	0.000	1.000	63	100000059	100000004	GFP-VOID DsRed2-PSPC1 8C-C-PSPC1 V2.00	0	50. DsRed2-PSPC1_Pos005_S001	00-XbffFHBt5n3sjoZNSQaAgg
36.7642	26.0927	1984.54	um	Nucleus	1	Nucleus Center of Image Mass	0.000	1.000	65	100000060	100000005	GFP-VOID DsRed2-PSPC1 8C-C-PSPC1 V2.00	0	50. DsRed2-PSPC1_Pos005_S001	00-XbffFHBt5n3sjoZNSQaAgg
119.744	118.079	1983.62	um	Nucleus	1	Nucleus Center of Image Mass	0.000	1.000	66	100000061	100000006	GFP-VOID DsRed2-PSPC1 8C-C-PSPC1 V2.00	0	50. DsRed2-PSPC1_Pos005_S001	00-XbffFHBt5n3sjoZNSQaAgg
99.8364	121.751	1984.43	um	Nucleus	1	Nucleus Center of Image Mass	0.000	1.000	67	100000062	100000007	GFP-VOID DsRed2-PSPC1 8C-C-PSPC1 V2.00	0	50. DsRed2-PSPC1_Pos005_S001	00-XbffFHBt5n3sjoZNSQaAgg
162.173	102.905	1983.88	um	Nucleus	1	Nucleus Center of Image Mass	0.000	1.000	68	100000063	100000008	GFP-VOID DsRed2-PSPC1 8C-C-PSPC1 V2.00	0	50. DsRed2-PSPC1_Pos005_S001	00-XbffFHBt5n3sjoZNSQaAgg
179.772	107.06	1985.54	um	Nucleus	1	Nucleus Center of Image Mass	0.000	1.000	69	100000064	100000009	GFP-VOID DsRed2-PSPC1 8C-C-PSPC1 V2.00	0	50. DsRed2-PSPC1_Pos005_S001	00-XbffFHBt5n3sjoZNSQaAgg
216.368	118.852	1985.93	um	Nucleus	1	Nucleus Center of Image Mass	0.000	1.000	70	100000065	100000010	GFP-VOID DsRed2-PSPC1 8C-C-PSPC1 V2.00	0	50. DsRed2-PSPC1_Pos005_S001	00-XbffFHBt5n3sjoZNSQaAgg
35.3027	230.603	1984.6	um	Nucleus	1	Nucleus Center of Image Mass	0.000	1.000	71	100000066	100000011	GFP-VOID DsRed2-PSPC1 8C-C-PSPC1 V2.00	0	50. DsRed2-PSPC1_Pos005_S001	00-XbffFHBt5n3sjoZNSQaAgg
69.4728	218.323	1985.29	um	Nucleus	1	Nucleus Center of Image Mass	0.000	1.000	72	100000067	100000012	GFP-VOID DsRed2-PSPC1 8C-C-PSPC1 V2.00	0	50. DsRed2-PSPC1_Pos005_S001	00-XbffFHBt5n3sjoZNSQaAgg
137.782	144.286	1983.88	um	Nucleus	1	Nucleus Center of Image Mass	0.000	1.000	73	100000068	100000013	GFP-VOID DsRed2-PSPC1 8C-C-PSPC1 V2.00	0	50. DsRed2-PSPC1_Pos005_S001	00-XbffFHBt5n3sjoZNSQaAgg
194.074	141.93	1984.06	um	Nucleus	1	Nucleus Center of Image Mass	0.000	1.000	74	100000069	100000014	GFP-VOID DsRed2-PSPC1 8C-C-PSPC1 V2.00	0	50. DsRed2-PSPC1_Pos005_S001	00-XbffFHBt5n3sjoZNSQaAgg
157.288	146.259	1984.11	um	Nucleus	1	Nucleus Center of Image Mass	0.000	1.000	75	100000070	100000015	GFP-VOID DsRed2-PSPC1 8C-C-PSPC1 V2.00	0	50. DsRed2-PSPC1_Pos005_S001	00-XbffFHBt5n3sjoZNSQaAgg
177.462	148.427	1983.98	um	Nucleus	1	Nucleus Center of Image Mass	0.000	1.000	76	100000071	100000016	GFP-VOID DsRed2-PSPC1 8C-C-PSPC1 V2.00	0	50. DsRed2-PSPC1_Pos005_S001	00-XbffFHBt5n3sjoZNSQaAgg
172.551	157.263	1984.66	um	Nucleus	1	Nucleus Center of Image Mass	0.000	1.000	77	100000072	100000017	GFP-VOID DsRed2-PSPC1 8C-C-PSPC1 V2.00	0	50. DsRed2-PSPC1_Pos005_S001	00-XbffFHBt5n3sjoZNSQaAgg
237.625	124.488	1984.69	um	Nucleus	1	Nucleus Center of Image Mass	0.000	1.000	78	100000073	100000018	GFP-VOID DsRed2-PSPC1 8C-C-PSPC1 V2.00	0	50. DsRed2-PSPC1_Pos005_S001	00-XbffFHBt5n3sjoZNSQaAgg
175.676	98.3206	1984.09	um	Nucleus	1	Nucleus Center of Image Mass	0.000	1.000	80	100000074	100000000	GFP-VOID DsRed2-PSPC1 8C-C-PSPC1 V2.00	0	50. DsRed2-PSPC1_Pos006_S001	00-2GkETLHuyZpY9FbPuzn5Ek
22.2024	56.173	1984.18	um	Nucleus	1	Nucleus Center of Image Mass	0.000	1.000	81	100000075	100000001	GFP-VOID DsRed2-PSPC1 8C-C-PSPC1 V2.00	0	50. DsRed2-PSPC1_Pos006_S001	00-2GkETLHuyZpY9FbPuzn5Ek
41.1169	74.2579	1984.36	um	Nucleus	1	Nucleus Center of Image Mass	0.000	1.000	82	100000076	100000002	GFP-VOID DsRed2-PSPC1 8C-C-PSPC1 V2.00	0	50. DsRed2-PSPC1_Pos006_S001	00-2GkETLHuyZpY9FbPuzn5Ek
23.6293	83.6377	1984.43	um	Nucleus	1	Nucleus Center of Image Mass	0.000	1.000	83	100000077	100000003	GFP-VOID DsRed2-PSPC1 8C-C-PSPC1 V2.00	0	50. DsRed2-PSPC1_Pos006_S001	00-2GkETLHuyZpY9FbPuzn5Ek
10.1454	86.6998	1984.91	um	Nucleus	1	Nucleus Center of Image Mass	0.000	1.000	84	100000078	100000004	GFP-VOID DsRed2-PSPC1 8C-C-PSPC1 V2.00	0	50. DsRed2-PSPC1_Pos006_S001	00-2GkETLHuyZpY9FbPuzn5Ek
178.587	21.9906	1983.87	um	Nucleus	1	Nucleus Center of Image Mass	0.000	1.000	85	100000079	100000005	GFP-VOID DsRed2-PSPC1 8C-C-PSPC1 V2.00	0	50. DsRed2-PSPC1_Pos006_S001	00-2GkETLHuyZpY9FbPuzn5Ek
176.814	40.4564	1983.96	um	Nucleus	1	Nucleus Center of Image Mass	0.000	1.000	86	100000080	100000006	GFP-VOID DsRed2-PSPC1 8C-C-PSPC1 V2.00	0	50. DsRed2-PSPC1_Pos006_S001	00-2GkETLHuyZpY9FbPuzn5Ek
223.36	33.6823	1984.51	um	Nucleus	1	Nucleus Center of Image Mass	0.000	1.000	87	100000081	100000007	GFP-VOID DsRed2-PSPC1 8C-C-PSPC1 V2.00	0	50. DsRed2-PSPC1_Pos006_S001	00-2GkETLHuyZpY9FbPuzn5Ek
244.263	42.402	1984.27	um	Nucleus	1	Nucleus Center of Image Mass	0.000	1.000	88	100000082	100000008	GFP-VOID DsRed2-PSPC1 8C-C-PSPC1 V2.00	0	50. DsRed2-PSPC1_Pos006_S001	00-2GkETLHuyZpY9FbPuzn5Ek
207.279	67.2635	1984.58	um	Nucleus	1	Nucleus Center of Image Mass	0.000	1.000	89	100000083	100000009	GFP-VOID DsRed2-PSPC1 8C-C-PSPC1 V2.00	0	50. DsRed2-PSPC1_Pos006_S001	00-2GkETLHuyZpY9FbPuzn5Ek
197.841	95.9239	1984.21	um	Nucleus	1	Nucleus Center of Image Mass	0.000	1.000	90	100000084	100000010	GFP-VOID DsRed2-PSPC1 8C-C-PSPC1 V2.00	0	50. DsRed2-PSPC1_Pos006_S001	00-2GkETLHuyZpY9FbPuzn5Ek
234.293	16.6556	1984.66	um	Nucleus	1	Nucleus Center of Image Mass	0.000	1.000	91	100000085	100000011	GFP-VOID DsRed2-PSPC1 8C-C-PSPC1 V2.00	0	50. DsRed2-PSPC1_Pos006_S001	00-2GkETLHuyZpY9FbPuzn5Ek
201.327	47.8269	1984.61	um	Nucleus	1	Nucleus Center of Image Mass	0.000	1.000	92	100000086	100000012	GFP-VOID DsRed2-PSPC1 8C-C-PSPC1 V2.00	0	50. DsRed2-PSPC1_Pos006_S001	00-2GkETLHuyZpY9FbPuzn5Ek
228.245	52.7179	1984.77	um	Nucleus	1	Nucleus Center of Image Mass	0.000	1.000	93	100000087	100000013	GFP-VOID DsRed2-PSPC1 8C-C-PSPC1 V2.00	0	50. DsRed2-PSPC1_Pos006_S001	00-2GkETLHuyZpY9FbPuzn5Ek
211.796	90.6494	1985.43	um	Nucleus	1	Nucleus Center of Image Mass	0.000	1.000	94	100000088	100000014	GFP-VOID DsRed2-PSPC1 8C-C-PSPC1 V2.00	0	50. DsRed2-PSPC1_Pos006_S001	00-2GkETLHuyZpY9FbPuzn5Ek
21.6259	129.374	1984.02	um	Nucleus	1	Nucleus Center of Image Mass	0.000	1.000	95	100000089	100000015	GFP-VOID DsRed2-PSPC1 8C-C-PSPC1 V2.00	0	50. DsRed2-PSPC1_Pos006_S001	00-2GkETLHuyZpY9FbPuzn5Ek
43.5123	135.268	1984.31	um	Nucleus	1	Nucleus Center of Image Mass	0.000	1.000	96	100000090	100000016	GFP-VOID DsRed2-PSPC1 8C-C-PSPC1 V2.00	0	50. DsRed2-PSPC1_Pos006_S001	00-2GkETLHuyZpY9FbPuzn5Ek
208.9	226.385	1983.79	um	Nucleus	1	Nucleus Center of Image Mass	0.000	1.000	97	100000091	100000017	GFP-VOID DsRed2-PSPC1 8C-C-PSPC1 V2.00	0	50. DsRed2-PSPC1_Pos006_S001	00-2GkETLHuyZpY9FbPuzn5Ek
189.805	235.253	1984.22	um	Nucleus	1	Nucleus Center of Image Mass	0.000	1.000	98	100000092	100000018	GFP-VOID DsRed2-PSPC1 8C-C-PSPC1 V2.00	0	50. DsRed2-PSPC1_Pos006_S001	00-2GkETLHuyZpY9FbPuzn5Ek
113.746	94.3782	1983.64	um	Nucleus	1	Nucleus Center of Image Mass	0.000	1.000	99	100000093	100000000	GFP-VOID DsRed2-PSPC1 8C-C-PSPC1 V2.00	0	50. DsRed2-PSPC1_Pos007_S001	00-nS5svmymoBP7nGM67EF8Rg
149.244	102.332	1983.4	um	Nucleus	1	Nucleus Center of Image Mass	0.000	1.000	100	100000094	100000001	GFP-VOID DsRed2-PSPC1 8C-C-PSPC1 V2.00	0	50. DsRed2-PSPC1_Pos007_S001	00-nS5svmymoBP7nGM67EF8Rg
86.116	124.646	1984.59	um	Nucleus	1	Nucleus Center of Image Mass	0.000	1.000	101	100000095	100000002	GFP-VOID DsRed2-PSPC1 8C-C-PSPC1 V2.00	0	50. DsRed2-PSPC1_Pos007_S001	00-nS5svmymoBP7nGM67EF8Rg
118.937	134.062	1983.6	um	Nucleus	1	Nucleus Center of Image Mass	0.000	1.000	102	100000096	100000003	GFP-VOID DsRed2-PSPC1 8C-C-PSPC1 V2.00	0	50. DsRed2-PSPC1_Pos007_S001	00-nS5svmymoBP7nGM67EF8Rg
225.548	119.646	1984.53	um	Nucleus	1	Nucleus Center of Image Mass	0.000	1.000	103	100000097	100000004	GFP-VOID DsRed2-PSPC1 8C-C-PSPC1 V2.00	0	50. DsRed2-PSPC1_Pos007_S001	00-nS5svmymoBP7nGM67EF8Rg
140.605	151.629	1983.54	um	Nucleus	1	Nucleus Center of Image Mass	0.000	1.000	104	100000098	100000005	GFP-VOID DsRed2-PSPC1 8C-C-PSPC1 V2.00	0	50. DsRed2-PSPC1_Pos007_S001	00-nS5svmymoBP7nGM67EF8Rg
81.6929	15.8353	1984.48	um	Nucleus	1	Nucleus Center of Image Mass	0.000	1.000	105	100000099	100000006	GFP-VOID DsRed2-PSPC1 8C-C-PSPC1 V2.00	0	50. DsRed2-PSPC1_Pos007_S001	00-nS5svmymoBP7nGM67EF8Rg
24.4786	3.67358	1984.09	um	Nucleus	1	Nucleus Center of Image Mass	0.000	1.000	106	100000100	100000007	GFP-VOID DsRed2-PSPC1 8C-C-PSPC1 V2.00	0	50. DsRed2-PSPC1_Pos007_S001	00-nS5svmymoBP7nGM67EF8Rg
41.0503	34.3898	1984.27	um	Nucleus	1	Nucleus Center of Image Mass	0.000	1.000	107	100000101	100000008	GFP-VOID DsRed2-PSPC1 8C-C-PSPC1 V2.00	0	50. DsRed2-PSPC1_Pos007_S001	00-nS5svmymoBP7nGM67EF8Rg
46.2183	2.60642	1984.7	um	Nucleus	1	Nucleus Center of Image Mass	0.000	1.000	108	100000102	100000009	GFP-VOID DsRed2-PSPC1 8C-C-PSPC1 V2.00	0	50. DsRed2-PSPC1_Pos007_S001	00-nS5svmymoBP7nGM67EF8Rg
19.6631	15.2507	1984.46	um	Nucleus	1	Nucleus Center of Image Mass	0.000	1.000	109	100000103	100000010	GFP-VOID DsRed2-PSPC1 8C-C-PSPC1 V2.00	0	50. DsRed2-PSPC1_Pos007_S001	00-nS5svmymoBP7nGM67EF8Rg
7.24449	5.63898	1985.57	um	Nucleus	1	Nucleus Center of Image Mass	0.000	1.000	110	100000104	100000011	GFP-VOID DsRed2-PSPC1 8C-C-PSPC1 V2.00	0	50. DsRed2-PSPC1_Pos007_S001	00-nS5svmymoBP7nGM67EF8Rg
118.8	10.5727	1985.52	um	Nucleus	1	Nucleus Center of Image Mass	0.000	1.000	111	100000105	100000012	GFP-VOID DsRed2-PSPC1 8C-C-PSPC1 V2.00	0	50. DsRed2-PSPC1_Pos007_S001	00-nS5svmymoBP7nGM67EF8Rg
133.294	20.4495	1985.46	um	Nucleus	1	Nucleus Center of Image Mass	0.000	1.000	112	100000106	100000013	GFP-VOID DsRed2-PSPC1 8C-C-PSPC1 V2.00	0	50. DsRed2-PSPC1_Pos007_S001	00-nS5svmymoBP7nGM67EF8Rg
58.0848	154.433	1985.96	um	Nucleus	1	Nucleus Center of Image Mass	0.000	1.000	113	100000107	100000000	GFP-VOID DsRed2-PSPC1 8C-C-PSPC1 V2.00	0	50. DsRed2-PSPC1_Pos008_S001	00-E7vbA7PfgN4gPXFkayuNgJ
172.294	211.248	1985.91	um	Nucleus	1	Nucleus Center of Image Mass	0.000	1.000	115	100000108	100000001	GFP-VOID DsRed2-PSPC1 8C-C-PSPC1 V2.00	0	50. DsRed2-PSPC1_Pos008_S001	00-E7vbA7PfgN4gPXFkayuNgJ
71.6533	238.806	1985.91	um	Nucleus	1	Nucleus Center of Image Mass	0.000	1.000	116	100000109	100000002	GFP-VOID DsRed2-PSPC1 8C-C-PSPC1 V2.00	0	50. DsRed2-PSPC1_Pos008_S001	00-E7vbA7PfgN4gPXFkayuNgJ
9.41545	225.229	1986.32	um	Nucleus	1	Nucleus Center of Image Mass	0.000	1.000	118	100000110	100000003	GFP-VOID DsRed2-PSPC1 8C-C-PSPC1 V2.00	0	50. DsRed2-PSPC1_Pos008_S001	00-E7vbA7PfgN4gPXFkayuNgJ
103.421	73.0831	1987.04	um	Nucleus	1	Nucleus Center of Image Mass	0.000	1.000	120	100000111	100000000	GFP-VOID DsRed2-PSPC1 8C-C-PSPC1 V2.00	0	50. DsRed2-PSPC1_Pos009_S001	00-MRU39mRUjZpvGh2vAgF5bc
12.6222	183.84	1987.09	um	Nucleus	1	Nucleus Center of Image Mass	0.000	1.000	122	100000112	100000001	GFP-VOID DsRed2-PSPC1 8C-C-PSPC1 V2.00	0	50. DsRed2-PSPC1_Pos009_S001	00-MRU39mRUjZpvGh2vAgF5bc
214.673	213.494	1985.97	um	Nucleus	1	Nucleus Center of Image Mass	0.000	1.000	123	100000113	100000002	GFP-VOID DsRed2-PSPC1 8C-C-PSPC1 V2.00	0	50. DsRed2-PSPC1_Pos009_S001	00-MRU39mRUjZpvGh2vAgF5bc
154.054	228.058	1985.8	um	Nucleus	1	Nucleus Center of Image Mass	0.000	1.000	124	100000114	100000003	GFP-VOID DsRed2-PSPC1 8C-C-PSPC1 V2.00	0	50. DsRed2-PSPC1_Pos009_S001	00-MRU39mRUjZpvGh2vAgF5bc
195.167	243.811	1986.04	um	Nucleus	1	Nucleus Center of Image Mass	0.000	1.000	125	100000115	100000004	GFP-VOID DsRed2-PSPC1 8C-C-PSPC1 V2.00	0	50. DsRed2-PSPC1_Pos009_S001	00-MRU39mRUjZpvGh2vAgF5bc
67.0348	219.376	1985.92	um	Nucleus	1	Nucleus Center of Image Mass	0.000	1.000	126	100000116	100000005	GFP-VOID DsRed2-PSPC1 8C-C-PSPC1 V2.00	0	50. DsRed2-PSPC1_Pos009_S001	00-MRU39mRUjZpvGh2vAgF5bc
74.4196	240.553	1985.91	um	Nucleus	1	Nucleus Center of Image Mass	0.000	1.000	127	100000117	100000006	GFP-VOID DsRed2-PSPC1 8C-C-PSPC1 V2.00	0	50. DsRed2-PSPC1_Pos009_S001	00-MRU39mRUjZpvGh2vAgF5bc
12.0919	242.791	1986.13	um	Nucleus	1	Nucleus Center of Image Mass	0.000	1.000	128	100000118	100000007	GFP-VOID DsRed2-PSPC1 8C-C-PSPC1 V2.00	0	50. DsRed2-PSPC1_Pos009_S001	00-MRU39mRUjZpvGh2vAgF5bc
31.2239	220.856	1986.38	um	Nucleus	1	Nucleus Center of Image Mass	0.000	1.000	129	100000119	100000008	GFP-VOID DsRed2-PSPC1 8C-C-PSPC1 V2.00	0	50. DsRed2-PSPC1_Pos009_S001	00-MRU39mRUjZpvGh2vAgF5bc
166.755	193.283	1985.97	um	Nucleus	1	Nucleus Center of Image Mass	0.000	1.000	130	100000120	100000009	GFP-VOID DsRed2-PSPC1 8C-C-PSPC1 V2.00	0	50. DsRed2-PSPC1_Pos009_S001	00-MRU39mRUjZpvGh2vAgF5bc
133.334	201.134	1987.02	um	Nucleus	1	Nucleus Center of Image Mass	0.000	1.000	131	100000121	100000010	GFP-VOID DsRed2-PSPC1 8C-C-PSPC1 V2.00	0	50. DsRed2-PSPC1_Pos009_S001	00-MRU39mRUjZpvGh2vAgF5bc
89.1956	37.7386	1985.96	um	Nucleus	1	Nucleus Center of Image Mass	0.000	1.000	132	100000122	100000000	GFP-VOID DsRed2-PSPC1 8C-C-PSPC1 V2.00	0	50. DsRed2-PSPC1_Pos010_S001	00-Kbwei2n8VZuVQWXWb3xNDY
188.285	68.2148	1986.76	um	Nucleus	1	Nucleus Center of Image Mass	0.000	1.000	133	100000123	100000001	GFP-VOID DsRed2-PSPC1 8C-C-PSPC1 V2.00	0	50. DsRed2-PSPC1_Pos010_S001	00-Kbwei2n8VZuVQWXWb3xNDY
101.375	189.278	1985.94	um	Nucleus	1	Nucleus Center of Image Mass	0.000	1.000	134	100000124	100000002	GFP-VOID DsRed2-PSPC1 8C-C-PSPC1 V2.00	0	50. DsRed2-PSPC1_Pos010_S001	00-Kbwei2n8VZuVQWXWb3xNDY
77.4049	208.468	1986.17	um	Nucleus	1	Nucleus Center of Image Mass	0.000	1.000	135	100000125	100000003	GFP-VOID DsRed2-PSPC1 8C-C-PSPC1 V2.00	0	50. DsRed2-PSPC1_Pos010_S001	00-Kbwei2n8VZuVQWXWb3xNDY
91.0803	237.353	1986.09	um	Nucleus	1	Nucleus Center of Image Mass	0.000	1.000	136	100000126	100000004	GFP-VOID DsRed2-PSPC1 8C-C-PSPC1 V2.00	0	50. DsRed2-PSPC1_Pos010_S001	00-Kbwei2n8VZuVQWXWb3xNDY
220.698	243.95	1986.29	um	Nucleus	1	Nucleus Center of Image Mass	0.000	1.000	137	100000127	100000005	GFP-VOID DsRed2-PSPC1 8C-C-PSPC1 V2.00	0	50. DsRed2-PSPC1_Pos010_S001	00-Kbwei2n8VZuVQWXWb3xNDY
159.448	39.878	1985.86	um	Nucleus	1	Nucleus Center of Image Mass	0.000	1.000	138	100000128	100000006	GFP-VOID DsRed2-PSPC1 8C-C-PSPC1 V2.00	0	50. DsRed2-PSPC1_Pos010_S001	00-Kbwei2n8VZuVQWXWb3xNDY
171.066	41.3393	1985.93	um	Nucleus	1	Nucleus Center of Image Mass	0.000	1.000	139	100000129	100000007	GFP-VOID DsRed2-PSPC1 8C-C-PSPC1 V2.00	0	50. DsRed2-PSPC1_Pos010_S001	00-Kbwei2n8VZuVQWXWb3xNDY
173.804	24.0599	1985.99	um	Nucleus	1	Nucleus Center of Image Mass	0.000	1.000	140	100000130	100000008	GFP-VOID DsRed2-PSPC1 8C-C-PSPC1 V2.00	0	50. DsRed2-PSPC1_Pos010_S001	00-Kbwei2n8VZuVQWXWb3xNDY
194.057	129.576	1985.68	um	Nucleus	1	Nucleus Center of Image Mass	0.000	1.000	141	100000131	100000009	GFP-VOID DsRed2-PSPC1 8C-C-PSPC1 V2.00	0	50. DsRed2-PSPC1_Pos010_S001	00-Kbwei2n8VZuVQWXWb3xNDY
217.726	142.834	1985.64	um	Nucleus	1	Nucleus Center of Image Mass	0.000	1.000	142	100000132	100000010	GFP-VOID DsRed2-PSPC1 8C-C-PSPC1 V2.00	0	50. DsRed2-PSPC1_Pos010_S001	00-Kbwei2n8VZuVQWXWb3xNDY
203.32	161.853	1985.61	um	Nucleus	1	Nucleus Center of Image Mass	0.000	1.000	143	100000133	100000011	GFP-VOID DsRed2-PSPC1 8C-C-PSPC1 V2.00	0	50. DsRed2-PSPC1_Pos010_S001	00-Kbwei2n8VZuVQWXWb3xNDY
175.847	167.259	1985.75	um	Nucleus	1	Nucleus Center of Image Mass	0.000	1.000	144	100000134	100000012	GFP-VOID DsRed2-PSPC1 8C-C-PSPC1 V2.00	0	50. DsRed2-PSPC1_Pos010_S001	00-Kbwei2n8VZuVQWXWb3xNDY
174.496	149.227	1986.23	um	Nucleus	1	Nucleus Center of Image Mass	0.000	1.000	145	100000135	100000013	GFP-VOID DsRed2-PSPC1 8C-C-PSPC1 V2.00	0	50. DsRed2-PSPC1_Pos010_S001	00-Kbwei2n8VZuVQWXWb3xNDY
44.823	235.746	1987.34	um	Nucleus	1	Nucleus Center of Image Mass	0.000	1.000	146	100000136	100000014	GFP-VOID DsRed2-PSPC1 8C-C-PSPC1 V2.00	0	50. DsRed2-PSPC1_Pos010_S001	00-Kbwei2n8VZuVQWXWb3xNDY
66.7427	239.643	1986.95	um	Nucleus	1	Nucleus Center of Image Mass	0.000	1.000	147	100000137	100000015	GFP-VOID DsRed2-PSPC1 8C-C-PSPC1 V2.00	0	50. DsRed2-PSPC1_Pos010_S001	00-Kbwei2n8VZuVQWXWb3xNDY
224.094	15.0739	1987.23	um	Nucleus	1	Nucleus Center of Image Mass	0.000	1.000	148	100000138	100000000	GFP-VOID DsRed2-PSPC1 8C-C-PSPC1 V2.00	0	50. DsRed2-PSPC1_Pos011_S001	00-6XXYqg7CQhkUvrgiJbtbjM
60.8204	6.00276	1986.06	um	Nucleus	1	Nucleus Center of Image Mass	0.000	1.000	149	100000139	100000001	GFP-VOID DsRed2-PSPC1 8C-C-PSPC1 V2.00	0	50. DsRed2-PSPC1_Pos011_S001	00-6XXYqg7CQhkUvrgiJbtbjM
100.547	7.1306	1986.17	um	Nucleus	1	Nucleus Center of Image Mass	0.000	1.000	150	100000140	100000002	GFP-VOID DsRed2-PSPC1 8C-C-PSPC1 V2.00	0	50. DsRed2-PSPC1_Pos011_S001	00-6XXYqg7CQhkUvrgiJbtbjM
22.7031	55.2472	1985.9	um	Nucleus	1	Nucleus Center of Image Mass	0.000	1.000	152	100000141	100000003	GFP-VOID DsRed2-PSPC1 8C-C-PSPC1 V2.00	0	50. DsRed2-PSPC1_Pos011_S001	00-6XXYqg7CQhkUvrgiJbtbjM
37.6851	15.1591	1985.86	um	Nucleus	1	Nucleus Center of Image Mass	0.000	1.000	153	100000142	100000004	GFP-VOID DsRed2-PSPC1 8C-C-PSPC1 V2.00	0	50. DsRed2-PSPC1_Pos011_S001	00-6XXYqg7CQhkUvrgiJbtbjM
53.2384	50.2753	1985.93	um	Nucleus	1	Nucleus Center of Image Mass	0.000	1.000	154	100000143	100000005	GFP-VOID DsRed2-PSPC1 8C-C-PSPC1 V2.00	0	50. DsRed2-PSPC1_Pos011_S001	00-6XXYqg7CQhkUvrgiJbtbjM
6.73022	13.6385	1986.21	um	Nucleus	1	Nucleus Center of Image Mass	0.000	1.000	155	100000144	100000006	GFP-VOID DsRed2-PSPC1 8C-C-PSPC1 V2.00	0	50. DsRed2-PSPC1_Pos011_S001	00-6XXYqg7CQhkUvrgiJbtbjM
89.0539	63.3715	1986.17	um	Nucleus	1	Nucleus Center of Image Mass	0.000	1.000	156	100000145	100000000	GFP-VOID DsRed2-PSPC1 8C-C-PSPC1 V2.00	0	50. DsRed2-PSPC1_Pos012_S001	00-cpdgo8KjUAikRkxysggALn
46.8559	133.539	1985.76	um	Nucleus	1	Nucleus Center of Image Mass	0.000	1.000	157	100000146	100000001	GFP-VOID DsRed2-PSPC1 8C-C-PSPC1 V2.00	0	50. DsRed2-PSPC1_Pos012_S001	00-cpdgo8KjUAikRkxysggALn
31.7796	180.642	1986.71	um	Nucleus	1	Nucleus Center of Image Mass	0.000	1.000	158	100000147	100000002	GFP-VOID DsRed2-PSPC1 8C-C-PSPC1 V2.00	0	50. DsRed2-PSPC1_Pos012_S001	00-cpdgo8KjUAikRkxysggALn
64.2851	102.582	1985.6	um	Nucleus	1	Nucleus Center of Image Mass	0.000	1.000	159	100000148	100000003	GFP-VOID DsRed2-PSPC1 8C-C-PSPC1 V2.00	0	50. DsRed2-PSPC1_Pos012_S001	00-cpdgo8KjUAikRkxysggALn
183.265	178.137	1986.27	um	Nucleus	1	Nucleus Center of Image Mass	0.000	1.000	160	100000149	100000004	GFP-VOID DsRed2-PSPC1 8C-C-PSPC1 V2.00	0	50. DsRed2-PSPC1_Pos012_S001	00-cpdgo8KjUAikRkxysggALn
64.7143	205.771	1987.36	um	Nucleus	1	Nucleus Center of Image Mass	0.000	1.000	161	100000150	100000005	GFP-VOID DsRed2-PSPC1 8C-C-PSPC1 V2.00	0	50. DsRed2-PSPC1_Pos012_S001	00-cpdgo8KjUAikRkxysggALn
8.77615	11.4608	1986.2	um	Nucleus	1	Nucleus Center of Image Mass	0.000	1.000	162	100000151	100000006	GFP-VOID DsRed2-PSPC1 8C-C-PSPC1 V2.00	0	50. DsRed2-PSPC1_Pos012_S001	00-cpdgo8KjUAikRkxysggALn
228.68	44.9936	1985.9	um	Nucleus	1	Nucleus Center of Image Mass	0.000	1.000	163	100000152	100000007	GFP-VOID DsRed2-PSPC1 8C-C-PSPC1 V2.00	0	50. DsRed2-PSPC1_Pos012_S001	00-cpdgo8KjUAikRkxysggALn
41.5724	48.7315	1986.2	um	Nucleus	1	Nucleus Center of Image Mass	0.000	1.000	164	100000153	100000008	GFP-VOID DsRed2-PSPC1 8C-C-PSPC1 V2.00	0	50. DsRed2-PSPC1_Pos012_S001	00-cpdgo8KjUAikRkxysggALn
66.8392	65.4885	1985.65	um	Nucleus	1	Nucleus Center of Image Mass	0.000	1.000	165	100000154	100000009	GFP-VOID DsRed2-PSPC1 8C-C-PSPC1 V2.00	0	50. DsRed2-PSPC1_Pos012_S001	00-cpdgo8KjUAikRkxysggALn
176.031	70.7799	1985.8	um	Nucleus	1	Nucleus Center of Image Mass	0.000	1.000	166	100000155	100000010	GFP-VOID DsRed2-PSPC1 8C-C-PSPC1 V2.00	0	50. DsRed2-PSPC1_Pos012_S001	00-cpdgo8KjUAikRkxysggALn
219.691	110.879	1985.93	um	Nucleus	1	Nucleus Center of Image Mass	0.000	1.000	167	100000156	100000011	GFP-VOID DsRed2-PSPC1 8C-C-PSPC1 V2.00	0	50. DsRed2-PSPC1_Pos012_S001	00-cpdgo8KjUAikRkxysggALn
168.332	149.751	1985.98	um	Nucleus	1	Nucleus Center of Image Mass	0.000	1.000	168	100000157	100000012	GFP-VOID DsRed2-PSPC1 8C-C-PSPC1 V2.00	0	50. DsRed2-PSPC1_Pos012_S001	00-cpdgo8KjUAikRkxysggALn
232.418	182.962	1986.41	um	Nucleus	1	Nucleus Center of Image Mass	0.000	1.000	169	100000158	100000013	GFP-VOID DsRed2-PSPC1 8C-C-PSPC1 V2.00	0	50. DsRed2-PSPC1_Pos012_S001	00-cpdgo8KjUAikRkxysggALn
3.1748	76.9761	1985.95	um	Nucleus	1	Nucleus Center of Image Mass	0.000	1.000	170	100000159	100000014	GFP-VOID DsRed2-PSPC1 8C-C-PSPC1 V2.00	0	50. DsRed2-PSPC1_Pos012_S001	00-cpdgo8KjUAikRkxysggALn
29.4449	93.1403	1985.91	um	Nucleus	1	Nucleus Center of Image Mass	0.000	1.000	171	100000160	100000015	GFP-VOID DsRed2-PSPC1 8C-C-PSPC1 V2.00	0	50. DsRed2-PSPC1_Pos012_S001	00-cpdgo8KjUAikRkxysggALn
202.8	5.70149	1985.87	um	Nucleus	1	Nucleus Center of Image Mass	0.000	1.000	172	100000161	100000016	GFP-VOID DsRed2-PSPC1 8C-C-PSPC1 V2.00	0	50. DsRed2-PSPC1_Pos012_S001	00-cpdgo8KjUAikRkxysggALn
242.61	11.9858	1985.94	um	Nucleus	1	Nucleus Center of Image Mass	0.000	1.000	173	100000162	100000017	GFP-VOID DsRed2-PSPC1 8C-C-PSPC1 V2.00	0	50. DsRed2-PSPC1_Pos012_S001	00-cpdgo8KjUAikRkxysggALn
183.934	27.8725	1985.88	um	Nucleus	1	Nucleus Center of Image Mass	0.000	1.000	174	100000163	100000018	GFP-VOID DsRed2-PSPC1 8C-C-PSPC1 V2.00	0	50. DsRed2-PSPC1_Pos012_S001	00-cpdgo8KjUAikRkxysggALn
191.708	206.654	1986.03	um	Nucleus	1	Nucleus Center of Image Mass	0.000	1.000	175	100000164	100000019	GFP-VOID DsRed2-PSPC1 8C-C-PSPC1 V2.00	0	50. DsRed2-PSPC1_Pos012_S001	00-cpdgo8KjUAikRkxysggALn
165.722	210.854	1986.24	um	Nucleus	1	Nucleus Center of Image Mass	0.000	1.000	176	100000165	100000020	GFP-VOID DsRed2-PSPC1 8C-C-PSPC1 V2.00	0	50. DsRed2-PSPC1_Pos012_S001	00-cpdgo8KjUAikRkxysggALn
204.872	223.694	1986.05	um	Nucleus	1	Nucleus Center of Image Mass	0.000	1.000	177	100000166	100000021	GFP-VOID DsRed2-PSPC1 8C-C-PSPC1 V2.00	0	50. DsRed2-PSPC1_Pos012_S001	00-cpdgo8KjUAikRkxysggALn
106.897	8.89586	1986.88	um	Nucleus	1	Nucleus Center of Image Mass	0.000	1.000	178	100000167	100000000	GFP-VOID DsRed2-PSPC1 8C-C-PSPC1 V2.00	0	50. DsRed2-PSPC1_Pos013_S001	00-gBWB59MdgRWPqB4jtnRDng
243.143	13.0881	1986.18	um	Nucleus	1	Nucleus Center of Image Mass	0.000	1.000	179	100000168	100000001	GFP-VOID DsRed2-PSPC1 8C-C-PSPC1 V2.00	0	50. DsRed2-PSPC1_Pos013_S001	00-gBWB59MdgRWPqB4jtnRDng
138.886	28.6177	1985.95	um	Nucleus	1	Nucleus Center of Image Mass	0.000	1.000	180	100000169	100000002	GFP-VOID DsRed2-PSPC1 8C-C-PSPC1 V2.00	0	50. DsRed2-PSPC1_Pos013_S001	00-gBWB59MdgRWPqB4jtnRDng
80.7888	62.0796	1985.65	um	Nucleus	1	Nucleus Center of Image Mass	0.000	1.000	181	100000170	100000003	GFP-VOID DsRed2-PSPC1 8C-C-PSPC1 V2.00	0	50. DsRed2-PSPC1_Pos013_S001	00-gBWB59MdgRWPqB4jtnRDng
56.0213	6.28894	1986.25	um	Nucleus	1	Nucleus Center of Image Mass	0.000	1.000	182	100000171	100000004	GFP-VOID DsRed2-PSPC1 8C-C-PSPC1 V2.00	0	50. DsRed2-PSPC1_Pos013_S001	00-gBWB59MdgRWPqB4jtnRDng
40.7732	56.945	1985.96	um	Nucleus	1	Nucleus Center of Image Mass	0.000	1.000	183	100000172	100000005	GFP-VOID DsRed2-PSPC1 8C-C-PSPC1 V2.00	0	50. DsRed2-PSPC1_Pos013_S001	00-gBWB59MdgRWPqB4jtnRDng
238.348	75.3856	1985.96	um	Nucleus	1	Nucleus Center of Image Mass	0.000	1.000	184	100000173	100000006	GFP-VOID DsRed2-PSPC1 8C-C-PSPC1 V2.00	0	50. DsRed2-PSPC1_Pos013_S001	00-gBWB59MdgRWPqB4jtnRDng
10.3676	193.867	1985.92	um	Nucleus	1	Nucleus Center of Image Mass	0.000	1.000	192	100000174	100000000	GFP-VOID DsRed2-PSPC1 8C-C-PSPC1 V2.00	0	50. DsRed2-PSPC1_Pos014_S001	00-gkmMLoQR4e53mTpFeGr346
108.864	195.788	1985.48	um	Nucleus	1	Nucleus Center of Image Mass	0.000	1.000	193	100000175	100000001	GFP-VOID DsRed2-PSPC1 8C-C-PSPC1 V2.00	0	50. DsRed2-PSPC1_Pos014_S001	00-gkmMLoQR4e53mTpFeGr346
75.8721	200.362	1985.67	um	Nucleus	1	Nucleus Center of Image Mass	0.000	1.000	194	100000176	100000002	GFP-VOID DsRed2-PSPC1 8C-C-PSPC1 V2.00	0	50. DsRed2-PSPC1_Pos014_S001	00-gkmMLoQR4e53mTpFeGr346
97.0193	217.693	1985.73	um	Nucleus	1	Nucleus Center of Image Mass	0.000	1.000	195	100000177	100000003	GFP-VOID DsRed2-PSPC1 8C-C-PSPC1 V2.00	0	50. DsRed2-PSPC1_Pos014_S001	00-gkmMLoQR4e53mTpFeGr346
44.3401	183.708	1985.93	um	Nucleus	1	Nucleus Center of Image Mass	0.000	1.000	196	100000178	100000004	GFP-VOID DsRed2-PSPC1 8C-C-PSPC1 V2.00	0	50. DsRed2-PSPC1_Pos014_S001	00-gkmMLoQR4e53mTpFeGr346
23.6599	236.326	1985.97	um	Nucleus	1	Nucleus Center of Image Mass	0.000	1.000	197	100000179	100000005	GFP-VOID DsRed2-PSPC1 8C-C-PSPC1 V2.00	0	50. DsRed2-PSPC1_Pos014_S001	00-gkmMLoQR4e53mTpFeGr346
44.485	232.474	1986.55	um	Nucleus	1	Nucleus Center of Image Mass	0.000	1.000	198	100000180	100000006	GFP-VOID DsRed2-PSPC1 8C-C-PSPC1 V2.00	0	50. DsRed2-PSPC1_Pos014_S001	00-gkmMLoQR4e53mTpFeGr346
153.842	221.651	1985.78	um	Nucleus	1	Nucleus Center of Image Mass	0.000	1.000	199	100000181	100000007	GFP-VOID DsRed2-PSPC1 8C-C-PSPC1 V2.00	0	50. DsRed2-PSPC1_Pos014_S001	00-gkmMLoQR4e53mTpFeGr346
121.903	232.659	1987.36	um	Nucleus	1	Nucleus Center of Image Mass	0.000	1.000	200	100000182	100000008	GFP-VOID DsRed2-PSPC1 8C-C-PSPC1 V2.00	0	50. DsRed2-PSPC1_Pos014_S001	00-gkmMLoQR4e53mTpFeGr346
7.83137	240.73	1987.38	um	Nucleus	1	Nucleus Center of Image Mass	0.000	1.000	201	100000183	100000009	GFP-VOID DsRed2-PSPC1 8C-C-PSPC1 V2.00	0	50. DsRed2-PSPC1_Pos014_S001	00-gkmMLoQR4e53mTpFeGr346
157.498	53.6335	1987.55	um	Nucleus	1	Nucleus Center of Image Mass	0.000	1.000	203	100000184	100000000	GFP-VOID DsRed2-PSPC1 8C-C-PSPC1 V2.00	0	50. DsRed2-PSPC1_Pos016_S001	00-pjtWitLXu5Gq35XPG4Q7QU
173.442	148.384	1987.23	um	Nucleus	1	Nucleus Center of Image Mass	0.000	1.000	204	100000185	100000001	GFP-VOID DsRed2-PSPC1 8C-C-PSPC1 V2.00	0	50. DsRed2-PSPC1_Pos016_S001	00-pjtWitLXu5Gq35XPG4Q7QU
186.225	44.7843	1987.92	um	Nucleus	1	Nucleus Center of Image Mass	0.000	1.000	205	100000186	100000002	GFP-VOID DsRed2-PSPC1 8C-C-PSPC1 V2.00	0	50. DsRed2-PSPC1_Pos016_S001	00-pjtWitLXu5Gq35XPG4Q7QU
202.574	162.795	1987.54	um	Nucleus	1	Nucleus Center of Image Mass	0.000	1.000	206	100000187	100000003	GFP-VOID DsRed2-PSPC1 8C-C-PSPC1 V2.00	0	50. DsRed2-PSPC1_Pos016_S001	00-pjtWitLXu5Gq35XPG4Q7QU
159.188	26.7624	1987.31	um	Nucleus	1	Nucleus Center of Image Mass	0.000	1.000	208	100000188	100000004	GFP-VOID DsRed2-PSPC1 8C-C-PSPC1 V2.00	0	50. DsRed2-PSPC1_Pos016_S001	00-pjtWitLXu5Gq35XPG4Q7QU
156.001	5.29188	1987.62	um	Nucleus	1	Nucleus Center of Image Mass	0.000	1.000	209	100000189	100000005	GFP-VOID DsRed2-PSPC1 8C-C-PSPC1 V2.00	0	50. DsRed2-PSPC1_Pos016_S001	00-pjtWitLXu5Gq35XPG4Q7QU
25.6382	185.818	1987.17	um	Nucleus	1	Nucleus Center of Image Mass	0.000	1.000	211	100000190	100000000	GFP-VOID DsRed2-PSPC1 8C-C-PSPC1 V2.00	0	50. DsRed2-PSPC1_Pos017_S001	00-Q39k32UEVZ2Lt7PBDRH4pe
32.9949	199.035	1987.22	um	Nucleus	1	Nucleus Center of Image Mass	0.000	1.000	212	100000191	100000001	GFP-VOID DsRed2-PSPC1 8C-C-PSPC1 V2.00	0	50. DsRed2-PSPC1_Pos017_S001	00-Q39k32UEVZ2Lt7PBDRH4pe
2.71734	140.32	1988.17	um	Nucleus	1	Nucleus Center of Image Mass	0.000	1.000	213	100000192	100000002	GFP-VOID DsRed2-PSPC1 8C-C-PSPC1 V2.00	0	50. DsRed2-PSPC1_Pos017_S001	00-Q39k32UEVZ2Lt7PBDRH4pe
13.9243	124.323	1988.2	um	Nucleus	1	Nucleus Center of Image Mass	0.000	1.000	214	100000193	100000003	GFP-VOID DsRed2-PSPC1 8C-C-PSPC1 V2.00	0	50. DsRed2-PSPC1_Pos017_S001	00-Q39k32UEVZ2Lt7PBDRH4pe
240.07	227.23	1987.35	um	Nucleus	1	Nucleus Center of Image Mass	0.000	1.000	215	100000194	100000000	GFP-VOID DsRed2-PSPC1 8C-C-PSPC1 V2.00	0	50. DsRed2-PSPC1_Pos018_S001	00-utejB8Bn8dYAuAuWLCjohR
199.561	3.34535	1987.79	um	Nucleus	1	Nucleus Center of Image Mass	0.000	1.000	216	100000195	100000001	GFP-VOID DsRed2-PSPC1 8C-C-PSPC1 V2.00	0	50. DsRed2-PSPC1_Pos018_S001	00-utejB8Bn8dYAuAuWLCjohR
74.4505	163.608	1986.89	um	Nucleus	1	Nucleus Center of Image Mass	0.000	1.000	217	100000196	100000002	GFP-VOID DsRed2-PSPC1 8C-C-PSPC1 V2.00	0	50. DsRed2-PSPC1_Pos018_S001	00-utejB8Bn8dYAuAuWLCjohR
242.87	140.434	1987.96	um	Nucleus	1	Nucleus Center of Image Mass	0.000	1.000	218	100000197	100000003	GFP-VOID DsRed2-PSPC1 8C-C-PSPC1 V2.00	0	50. DsRed2-PSPC1_Pos018_S001	00-utejB8Bn8dYAuAuWLCjohR
233.736	180.088	1987.55	um	Nucleus	1	Nucleus Center of Image Mass	0.000	1.000	219	100000198	100000004	GFP-VOID DsRed2-PSPC1 8C-C-PSPC1 V2.00	0	50. DsRed2-PSPC1_Pos018_S001	00-utejB8Bn8dYAuAuWLCjohR
77.3804	210.632	1987.12	um	Nucleus	1	Nucleus Center of Image Mass	0.000	1.000	221	100000199	100000005	GFP-VOID DsRed2-PSPC1 8C-C-PSPC1 V2.00	0	50. DsRed2-PSPC1_Pos018_S001	00-utejB8Bn8dYAuAuWLCjohR
100.165	241.59	1987.51	um	Nucleus	1	Nucleus Center of Image Mass	0.000	1.000	222	100000200	100000006	GFP-VOID DsRed2-PSPC1 8C-C-PSPC1 V2.00	0	50. DsRed2-PSPC1_Pos018_S001	00-utejB8Bn8dYAuAuWLCjohR
220.652	6.25023	1987.76	um	Nucleus	1	Nucleus Center of Image Mass	0.000	1.000	224	100000201	100000007	GFP-VOID DsRed2-PSPC1 8C-C-PSPC1 V2.00	0	50. DsRed2-PSPC1_Pos018_S001	00-utejB8Bn8dYAuAuWLCjohR
36.1333	139.223	1986.96	um	Nucleus	1	Nucleus Center of Image Mass	0.000	1.000	225	100000202	100000008	GFP-VOID DsRed2-PSPC1 8C-C-PSPC1 V2.00	0	50. DsRed2-PSPC1_Pos018_S001	00-utejB8Bn8dYAuAuWLCjohR
201.419	189.936	1987.13	um	Nucleus	1	Nucleus Center of Image Mass	0.000	1.000	226	100000203	100000009	GFP-VOID DsRed2-PSPC1 8C-C-PSPC1 V2.00	0	50. DsRed2-PSPC1_Pos018_S001	00-utejB8Bn8dYAuAuWLCjohR
4.13839	142.524	1988.34	um	Nucleus	1	Nucleus Center of Image Mass	0.000	1.000	227	100000204	100000010	GFP-VOID DsRed2-PSPC1 8C-C-PSPC1 V2.00	0	50. DsRed2-PSPC1_Pos018_S001	00-utejB8Bn8dYAuAuWLCjohR
53.0307	161.934	1988.42	um	Nucleus	1	Nucleus Center of Image Mass	0.000	1.000	228	100000205	100000011	GFP-VOID DsRed2-PSPC1 8C-C-PSPC1 V2.00	0	50. DsRed2-PSPC1_Pos018_S001	00-utejB8Bn8dYAuAuWLCjohR
46.8443	173.91	1988.5	um	Nucleus	1	Nucleus Center of Image Mass	0.000	1.000	229	100000206	100000012	GFP-VOID DsRed2-PSPC1 8C-C-PSPC1 V2.00	0	50. DsRed2-PSPC1_Pos018_S001	00-utejB8Bn8dYAuAuWLCjohR
2.78443	157.659	1988.88	um	Nucleus	1	Nucleus Center of Image Mass	0.000	1.000	230	100000207	100000013	GFP-VOID DsRed2-PSPC1 8C-C-PSPC1 V2.00	0	50. DsRed2-PSPC1_Pos018_S001	00-utejB8Bn8dYAuAuWLCjohR
200.346	173.752	1987.46	um	Nucleus	1	Nucleus Center of Image Mass	0.000	1.000	231	100000208	100000014	GFP-VOID DsRed2-PSPC1 8C-C-PSPC1 V2.00	0	50. DsRed2-PSPC1_Pos018_S001	00-utejB8Bn8dYAuAuWLCjohR
200.89	211.839	1987.4	um	Nucleus	1	Nucleus Center of Image Mass	0.000	1.000	232	100000209	100000015	GFP-VOID DsRed2-PSPC1 8C-C-PSPC1 V2.00	0	50. DsRed2-PSPC1_Pos018_S001	00-utejB8Bn8dYAuAuWLCjohR
208.355	80.5931	1987.26	um	Nucleus	1	Nucleus Center of Image Mass	0.000	1.000	233	100000210	100000000	GFP-VOID DsRed2-PSPC1 8C-C-PSPC1 V2.00	0	50. DsRed2-PSPC1_Pos019_S001	00-Z2zYARWvm3ARubqAZfUJiT
207.294	146.694	1987.14	um	Nucleus	1	Nucleus Center of Image Mass	0.000	1.000	234	100000211	100000001	GFP-VOID DsRed2-PSPC1 8C-C-PSPC1 V2.00	0	50. DsRed2-PSPC1_Pos019_S001	00-Z2zYARWvm3ARubqAZfUJiT
130.63	181.785	1986.97	um	Nucleus	1	Nucleus Center of Image Mass	0.000	1.000	235	100000212	100000002	GFP-VOID DsRed2-PSPC1 8C-C-PSPC1 V2.00	0	50. DsRed2-PSPC1_Pos019_S001	00-Z2zYARWvm3ARubqAZfUJiT
177.902	220.71	1987.09	um	Nucleus	1	Nucleus Center of Image Mass	0.000	1.000	236	100000213	100000003	GFP-VOID DsRed2-PSPC1 8C-C-PSPC1 V2.00	0	50. DsRed2-PSPC1_Pos019_S001	00-Z2zYARWvm3ARubqAZfUJiT
227.955	118.372	1987.06	um	Nucleus	1	Nucleus Center of Image Mass	0.000	1.000	237	100000214	100000004	GFP-VOID DsRed2-PSPC1 8C-C-PSPC1 V2.00	0	50. DsRed2-PSPC1_Pos019_S001	00-Z2zYARWvm3ARubqAZfUJiT
228.656	203.5	1987.07	um	Nucleus	1	Nucleus Center of Image Mass	0.000	1.000	238	100000215	100000005	GFP-VOID DsRed2-PSPC1 8C-C-PSPC1 V2.00	0	50. DsRed2-PSPC1_Pos019_S001	00-Z2zYARWvm3ARubqAZfUJiT
119.004	211.161	1987.1	um	Nucleus	1	Nucleus Center of Image Mass	0.000	1.000	239	100000216	100000006	GFP-VOID DsRed2-PSPC1 8C-C-PSPC1 V2.00	0	50. DsRed2-PSPC1_Pos019_S001	00-Z2zYARWvm3ARubqAZfUJiT
202.641	235.595	1987.17	um	Nucleus	1	Nucleus Center of Image Mass	0.000	1.000	240	100000217	100000007	GFP-VOID DsRed2-PSPC1 8C-C-PSPC1 V2.00	0	50. DsRed2-PSPC1_Pos019_S001	00-Z2zYARWvm3ARubqAZfUJiT
11.6308	241.856	1987.6	um	Nucleus	1	Nucleus Center of Image Mass	0.000	1.000	241	100000218	100000008	GFP-VOID DsRed2-PSPC1 8C-C-PSPC1 V2.00	0	50. DsRed2-PSPC1_Pos019_S001	00-Z2zYARWvm3ARubqAZfUJiT
101.711	92.5922	1987.13	um	Nucleus	1	Nucleus Center of Image Mass	0.000	1.000	242	100000219	100000009	GFP-VOID DsRed2-PSPC1 8C-C-PSPC1 V2.00	0	50. DsRed2-PSPC1_Pos019_S001	00-Z2zYARWvm3ARubqAZfUJiT
144.27	100.354	1987.05	um	Nucleus	1	Nucleus Center of Image Mass	0.000	1.000	243	100000220	100000010	GFP-VOID DsRed2-PSPC1 8C-C-PSPC1 V2.00	0	50. DsRed2-PSPC1_Pos019_S001	00-Z2zYARWvm3ARubqAZfUJiT
123.184	19.3278	1987.33	um	Nucleus	1	Nucleus Center of Image Mass	0.000	1.000	244	100000221	100000011	GFP-VOID DsRed2-PSPC1 8C-C-PSPC1 V2.00	0	50. DsRed2-PSPC1_Pos019_S001	00-Z2zYARWvm3ARubqAZfUJiT
135.732	69.4411	1987.18	um	Nucleus	1	Nucleus Center of Image Mass	0.000	1.000	245	100000222	100000012	GFP-VOID DsRed2-PSPC1 8C-C-PSPC1 V2.00	0	50. DsRed2-PSPC1_Pos019_S001	00-Z2zYARWvm3ARubqAZfUJiT
148.777	75.3557	1987.23	um	Nucleus	1	Nucleus Center of Image Mass	0.000	1.000	246	100000223	100000013	GFP-VOID DsRed2-PSPC1 8C-C-PSPC1 V2.00	0	50. DsRed2-PSPC1_Pos019_S001	00-Z2zYARWvm3ARubqAZfUJiT
148.699	26.9865	1987.69	um	Nucleus	1	Nucleus Center of Image Mass	0.000	1.000	247	100000224	100000014	GFP-VOID DsRed2-PSPC1 8C-C-PSPC1 V2.00	0	50. DsRed2-PSPC1_Pos019_S001	00-Z2zYARWvm3ARubqAZfUJiT
163.239	50.6501	1987.86	um	Nucleus	1	Nucleus Center of Image Mass	0.000	1.000	248	100000225	100000015	GFP-VOID DsRed2-PSPC1 8C-C-PSPC1 V2.00	0	50. DsRed2-PSPC1_Pos019_S001	00-Z2zYARWvm3ARubqAZfUJiT
224.228	173.949	1987.26	um	Nucleus	1	Nucleus Center of Image Mass	0.000	1.000	249	100000226	100000016	GFP-VOID DsRed2-PSPC1 8C-C-PSPC1 V2.00	0	50. DsRed2-PSPC1_Pos019_S001	00-Z2zYARWvm3ARubqAZfUJiT
241.871	157.002	1988.55	um	Nucleus	1	Nucleus Center of Image Mass	0.000	1.000	250	100000227	100000017	GFP-VOID DsRed2-PSPC1 8C-C-PSPC1 V2.00	0	50. DsRed2-PSPC1_Pos019_S001	00-Z2zYARWvm3ARubqAZfUJiT
105.958	239.768	1987.97	um	Nucleus	1	Nucleus Center of Image Mass	0.000	1.000	251	100000228	100000000	GFP-VOID DsRed2-PSPC1 8C-C-PSPC1 V2.00	0	50. DsRed2-PSPC1_Pos020_S001	00-hxgVcUBSciq2QqRRtWYbp4
110.168	26.6186	1987.22	um	Nucleus	1	Nucleus Center of Image Mass	0.000	1.000	252	100000229	100000001	GFP-VOID DsRed2-PSPC1 8C-C-PSPC1 V2.00	0	50. DsRed2-PSPC1_Pos020_S001	00-hxgVcUBSciq2QqRRtWYbp4
122.162	222.648	1987.86	um	Nucleus	1	Nucleus Center of Image Mass	0.000	1.000	253	100000230	100000002	GFP-VOID DsRed2-PSPC1 8C-C-PSPC1 V2.00	0	50. DsRed2-PSPC1_Pos020_S001	00-hxgVcUBSciq2QqRRtWYbp4
156.403	227.693	1988.29	um	Nucleus	1	Nucleus Center of Image Mass	0.000	1.000	254	100000231	100000003	GFP-VOID DsRed2-PSPC1 8C-C-PSPC1 V2.00	0	50. DsRed2-PSPC1_Pos020_S001	00-hxgVcUBSciq2QqRRtWYbp4
51.7994	227.225	1987.03	um	Nucleus	1	Nucleus Center of Image Mass	0.000	1.000	255	100000232	100000004	GFP-VOID DsRed2-PSPC1 8C-C-PSPC1 V2.00	0	50. DsRed2-PSPC1_Pos020_S001	00-hxgVcUBSciq2QqRRtWYbp4
32.0756	1.84107	1987.35	um	Nucleus	1	Nucleus Center of Image Mass	0.000	1.000	256	100000233	100000005	GFP-VOID DsRed2-PSPC1 8C-C-PSPC1 V2.00	0	50. DsRed2-PSPC1_Pos020_S001	00-hxgVcUBSciq2QqRRtWYbp4
7.53798	31.8898	1987.38	um	Nucleus	1	Nucleus Center of Image Mass	0.000	1.000	257	100000234	100000006	GFP-VOID DsRed2-PSPC1 8C-C-PSPC1 V2.00	0	50. DsRed2-PSPC1_Pos020_S001	00-hxgVcUBSciq2QqRRtWYbp4
57.1899	240.639	1987.46	um	Nucleus	1	Nucleus Center of Image Mass	0.000	1.000	258	100000235	100000007	GFP-VOID DsRed2-PSPC1 8C-C-PSPC1 V2.00	0	50. DsRed2-PSPC1_Pos020_S001	00-hxgVcUBSciq2QqRRtWYbp4
3.56604	123.614	1987.67	um	Nucleus	1	Nucleus Center of Image Mass	0.000	1.000	261	100000236	100000000	GFP-VOID DsRed2-PSPC1 8C-C-PSPC1 V2.00	0	50. DsRed2-PSPC1_Pos021_S001	00-nk8ejLGrQw4R9joZuc78Wk
242.074	29.646	1987.38	um	Nucleus	1	Nucleus Center of Image Mass	0.000	1.000	264	100000237	100000001	GFP-VOID DsRed2-PSPC1 8C-C-PSPC1 V2.00	0	50. DsRed2-PSPC1_Pos021_S001	00-nk8ejLGrQw4R9joZuc78Wk
211.91	152.543	1987.06	um	Nucleus	1	Nucleus Center of Image Mass	0.000	1.000	265	100000238	100000002	GFP-VOID DsRed2-PSPC1 8C-C-PSPC1 V2.00	0	50. DsRed2-PSPC1_Pos021_S001	00-nk8ejLGrQw4R9joZuc78Wk
161.08	108.329	1987.09	um	Nucleus	1	Nucleus Center of Image Mass	0.000	1.000	266	100000239	100000003	GFP-VOID DsRed2-PSPC1 8C-C-PSPC1 V2.00	0	50. DsRed2-PSPC1_Pos021_S001	00-nk8ejLGrQw4R9joZuc78Wk
217.3	120.122	1987.21	um	Nucleus	1	Nucleus Center of Image Mass	0.000	1.000	267	100000240	100000004	GFP-VOID DsRed2-PSPC1 8C-C-PSPC1 V2.00	0	50. DsRed2-PSPC1_Pos021_S001	00-nk8ejLGrQw4R9joZuc78Wk
178.783	132.673	1987.1	um	Nucleus	1	Nucleus Center of Image Mass	0.000	1.000	268	100000241	100000005	GFP-VOID DsRed2-PSPC1 8C-C-PSPC1 V2.00	0	50. DsRed2-PSPC1_Pos021_S001	00-nk8ejLGrQw4R9joZuc78Wk
142.273	171.274	1988.93	um	Nucleus	1	Nucleus Center of Image Mass	0.000	1.000	269	100000242	100000000	GFP-VOID DsRed2-PSPC1 8C-C-PSPC1 V2.00	0	50. DsRed2-PSPC1_Pos022_S001	00-tjVE5cBZNyoVRkYvxXp3f8
13.1123	176.839	1987.96	um	Nucleus	1	Nucleus Center of Image Mass	0.000	1.000	270	100000243	100000001	GFP-VOID DsRed2-PSPC1 8C-C-PSPC1 V2.00	0	50. DsRed2-PSPC1_Pos022_S001	00-tjVE5cBZNyoVRkYvxXp3f8
111.208	167.145	1988.57	um	Nucleus	1	Nucleus Center of Image Mass	0.000	1.000	271	100000244	100000002	GFP-VOID DsRed2-PSPC1 8C-C-PSPC1 V2.00	0	50. DsRed2-PSPC1_Pos022_S001	00-tjVE5cBZNyoVRkYvxXp3f8
12.0915	218.338	1988.52	um	Nucleus	1	Nucleus Center of Image Mass	0.000	1.000	273	100000245	100000003	GFP-VOID DsRed2-PSPC1 8C-C-PSPC1 V2.00	0	50. DsRed2-PSPC1_Pos022_S001	00-tjVE5cBZNyoVRkYvxXp3f8
77.181	11.3593	1988.38	um	Nucleus	1	Nucleus Center of Image Mass	0.000	1.000	276	100000246	100000004	GFP-VOID DsRed2-PSPC1 8C-C-PSPC1 V2.00	0	50. DsRed2-PSPC1_Pos022_S001	00-tjVE5cBZNyoVRkYvxXp3f8
124.616	214.586	1989.28	um	Nucleus	1	Nucleus Center of Image Mass	0.000	1.000	277	100000247	100000005	GFP-VOID DsRed2-PSPC1 8C-C-PSPC1 V2.00	0	50. DsRed2-PSPC1_Pos022_S001	00-tjVE5cBZNyoVRkYvxXp3f8
39.2348	33.9248	1988.27	um	Nucleus	1	Nucleus Center of Image Mass	0.000	1.000	278	100000248	100000006	GFP-VOID DsRed2-PSPC1 8C-C-PSPC1 V2.00	0	50. DsRed2-PSPC1_Pos022_S001	00-tjVE5cBZNyoVRkYvxXp3f8
64.233	105.088	1987.98	um	Nucleus	1	Nucleus Center of Image Mass	0.000	1.000	280	100000249	100000007	GFP-VOID DsRed2-PSPC1 8C-C-PSPC1 V2.00	0	50. DsRed2-PSPC1_Pos022_S001	00-tjVE5cBZNyoVRkYvxXp3f8
80.5782	94.6069	1988.33	um	Nucleus	1	Nucleus Center of Image Mass	0.000	1.000	281	100000250	100000008	GFP-VOID DsRed2-PSPC1 8C-C-PSPC1 V2.00	0	50. DsRed2-PSPC1_Pos022_S001	00-tjVE5cBZNyoVRkYvxXp3f8
136.071	112.671	1988.22	um	Nucleus	1	Nucleus Center of Image Mass	0.000	1.000	282	100000251	100000009	GFP-VOID DsRed2-PSPC1 8C-C-PSPC1 V2.00	0	50. DsRed2-PSPC1_Pos022_S001	00-tjVE5cBZNyoVRkYvxXp3f8
65.8897	144.314	1987.83	um	Nucleus	1	Nucleus Center of Image Mass	0.000	1.000	283	100000252	100000010	GFP-VOID DsRed2-PSPC1 8C-C-PSPC1 V2.00	0	50. DsRed2-PSPC1_Pos022_S001	00-tjVE5cBZNyoVRkYvxXp3f8
152.44	128.896	1988.24	um	Nucleus	1	Nucleus Center of Image Mass	0.000	1.000	284	100000253	100000011	GFP-VOID DsRed2-PSPC1 8C-C-PSPC1 V2.00	0	50. DsRed2-PSPC1_Pos022_S001	00-tjVE5cBZNyoVRkYvxXp3f8
193.369	57.2459	1987.97	um	Nucleus	1	Nucleus Center of Image Mass	0.000	1.000	286	100000254	100000000	GFP-VOID DsRed2-PSPC1 8C-C-PSPC1 V2.00	0	50. DsRed2-PSPC1_Pos023_S001	00-7f5LRdXauEd527TFsSCPx9
155.664	243.216	1988.14	um	Nucleus	1	Nucleus Center of Image Mass	0.000	1.000	289	100000255	100000001	GFP-VOID DsRed2-PSPC1 8C-C-PSPC1 V2.00	0	50. DsRed2-PSPC1_Pos023_S001	00-7f5LRdXauEd527TFsSCPx9
150.955	224.36	1988.88	um	Nucleus	1	Nucleus Center of Image Mass	0.000	1.000	290	100000256	100000000	GFP-VOID DsRed2-PSPC1 8C-C-PSPC1 V2.00	0	50. DsRed2-PSPC1_Pos024_S001	00-gddG4dvTZS49z8NUUPTqcf
188.413	42.5161	1987.91	um	Nucleus	1	Nucleus Center of Image Mass	0.000	1.000	291	100000257	100000001	GFP-VOID DsRed2-PSPC1 8C-C-PSPC1 V2.00	0	50. DsRed2-PSPC1_Pos024_S001	00-gddG4dvTZS49z8NUUPTqcf
137.69	67.8933	1987.81	um	Nucleus	1	Nucleus Center of Image Mass	0.000	1.000	292	100000258	100000002	GFP-VOID DsRed2-PSPC1 8C-C-PSPC1 V2.00	0	50. DsRed2-PSPC1_Pos024_S001	00-gddG4dvTZS49z8NUUPTqcf
183.919	80.673	1988.41	um	Nucleus	1	Nucleus Center of Image Mass	0.000	1.000	293	100000259	100000003	GFP-VOID DsRed2-PSPC1 8C-C-PSPC1 V2.00	0	50. DsRed2-PSPC1_Pos024_S001	00-gddG4dvTZS49z8NUUPTqcf
170.671	57.0846	1987.68	um	Nucleus	1	Nucleus Center of Image Mass	0.000	1.000	294	100000260	100000004	GFP-VOID DsRed2-PSPC1 8C-C-PSPC1 V2.00	0	50. DsRed2-PSPC1_Pos024_S001	00-gddG4dvTZS49z8NUUPTqcf
214.293	216.148	1987.97	um	Nucleus	1	Nucleus Center of Image Mass	0.000	1.000	295	100000261	100000005	GFP-VOID DsRed2-PSPC1 8C-C-PSPC1 V2.00	0	50. DsRed2-PSPC1_Pos024_S001	00-gddG4dvTZS49z8NUUPTqcf
198.47	226.249	1988.05	um	Nucleus	1	Nucleus Center of Image Mass	0.000	1.000	296	100000262	100000006	GFP-VOID DsRed2-PSPC1 8C-C-PSPC1 V2.00	0	50. DsRed2-PSPC1_Pos024_S001	00-gddG4dvTZS49z8NUUPTqcf
87.0438	5.94828	1988.51	um	Nucleus	1	Nucleus Center of Image Mass	0.000	1.000	297	100000263	100000000	GFP-VOID DsRed2-PSPC1 8C-C-PSPC1 V2.00	0	50. DsRed2-PSPC1_Pos025_S001	00-DsCwSRem2LaGrt2hNyrFuA
163.608	36.3278	1987.81	um	Nucleus	1	Nucleus Center of Image Mass	0.000	1.000	298	100000264	100000001	GFP-VOID DsRed2-PSPC1 8C-C-PSPC1 V2.00	0	50. DsRed2-PSPC1_Pos025_S001	00-DsCwSRem2LaGrt2hNyrFuA
126.871	140.468	1987.82	um	Nucleus	1	Nucleus Center of Image Mass	0.000	1.000	299	100000265	100000002	GFP-VOID DsRed2-PSPC1 8C-C-PSPC1 V2.00	0	50. DsRed2-PSPC1_Pos025_S001	00-DsCwSRem2LaGrt2hNyrFuA
200.377	241.39	1988.01	um	Nucleus	1	Nucleus Center of Image Mass	0.000	1.000	300	100000266	100000003	GFP-VOID DsRed2-PSPC1 8C-C-PSPC1 V2.00	0	50. DsRed2-PSPC1_Pos025_S001	00-DsCwSRem2LaGrt2hNyrFuA
172.068	51.2674	1989.16	um	Nucleus	1	Nucleus Center of Image Mass	0.000	1.000	301	100000267	100000004	GFP-VOID DsRed2-PSPC1 8C-C-PSPC1 V2.00	0	50. DsRed2-PSPC1_Pos025_S001	00-DsCwSRem2LaGrt2hNyrFuA
48.1391	66.5796	1987.58	um	Nucleus	1	Nucleus Center of Image Mass	0.000	1.000	302	100000268	100000005	GFP-VOID DsRed2-PSPC1 8C-C-PSPC1 V2.00	0	50. DsRed2-PSPC1_Pos025_S001	00-DsCwSRem2LaGrt2hNyrFuA
125.568	96.9523	1987.42	um	Nucleus	1	Nucleus Center of Image Mass	0.000	1.000	303	100000269	100000006	GFP-VOID DsRed2-PSPC1 8C-C-PSPC1 V2.00	0	50. DsRed2-PSPC1_Pos025_S001	00-DsCwSRem2LaGrt2hNyrFuA
160.28	103.841	1988.29	um	Nucleus	1	Nucleus Center of Image Mass	0.000	1.000	304	100000270	100000007	GFP-VOID DsRed2-PSPC1 8C-C-PSPC1 V2.00	0	50. DsRed2-PSPC1_Pos025_S001	00-DsCwSRem2LaGrt2hNyrFuA
80.5153	98.9203	1987.77	um	Nucleus	1	Nucleus Center of Image Mass	0.000	1.000	305	100000271	100000008	GFP-VOID DsRed2-PSPC1 8C-C-PSPC1 V2.00	0	50. DsRed2-PSPC1_Pos025_S001	00-DsCwSRem2LaGrt2hNyrFuA
107.017	116.194	1987.24	um	Nucleus	1	Nucleus Center of Image Mass	0.000	1.000	306	100000272	100000009	GFP-VOID DsRed2-PSPC1 8C-C-PSPC1 V2.00	0	50. DsRed2-PSPC1_Pos025_S001	00-DsCwSRem2LaGrt2hNyrFuA
56.558	183.095	1989.21	um	Nucleus	1	Nucleus Center of Image Mass	0.000	1.000	307	100000273	100000010	GFP-VOID DsRed2-PSPC1 8C-C-PSPC1 V2.00	0	50. DsRed2-PSPC1_Pos025_S001	00-DsCwSRem2LaGrt2hNyrFuA
16.8613	18.68	1987.9	um	Nucleus	1	Nucleus Center of Image Mass	0.000	1.000	308	100000274	100000011	GFP-VOID DsRed2-PSPC1 8C-C-PSPC1 V2.00	0	50. DsRed2-PSPC1_Pos025_S001	00-DsCwSRem2LaGrt2hNyrFuA
43.6117	15.7653	1987.83	um	Nucleus	1	Nucleus Center of Image Mass	0.000	1.000	309	100000275	100000012	GFP-VOID DsRed2-PSPC1 8C-C-PSPC1 V2.00	0	50. DsRed2-PSPC1_Pos025_S001	00-DsCwSRem2LaGrt2hNyrFuA
37.5185	42.8311	1987.68	um	Nucleus	1	Nucleus Center of Image Mass	0.000	1.000	310	100000276	100000013	GFP-VOID DsRed2-PSPC1 8C-C-PSPC1 V2.00	0	50. DsRed2-PSPC1_Pos025_S001	00-DsCwSRem2LaGrt2hNyrFuA
14.2948	61.127	1988.1	um	Nucleus	1	Nucleus Center of Image Mass	0.000	1.000	311	100000277	100000014	GFP-VOID DsRed2-PSPC1 8C-C-PSPC1 V2.00	0	50. DsRed2-PSPC1_Pos025_S001	00-DsCwSRem2LaGrt2hNyrFuA
148.91	80.515	1987.89	um	Nucleus	1	Nucleus Center of Image Mass	0.000	1.000	312	100000278	100000015	GFP-VOID DsRed2-PSPC1 8C-C-PSPC1 V2.00	0	50. DsRed2-PSPC1_Pos025_S001	00-DsCwSRem2LaGrt2hNyrFuA
69.7145	66.7125	1987.6	um	Nucleus	1	Nucleus Center of Image Mass	0.000	1.000	313	100000279	100000016	GFP-VOID DsRed2-PSPC1 8C-C-PSPC1 V2.00	0	50. DsRed2-PSPC1_Pos025_S001	00-DsCwSRem2LaGrt2hNyrFuA
86.6199	67.1557	1989.06	um	Nucleus	1	Nucleus Center of Image Mass	0.000	1.000	314	100000280	100000017	GFP-VOID DsRed2-PSPC1 8C-C-PSPC1 V2.00	0	50. DsRed2-PSPC1_Pos025_S001	00-DsCwSRem2LaGrt2hNyrFuA
218.237	240.093	1988.02	um	Nucleus	1	Nucleus Center of Image Mass	0.000	1.000	315	100000281	100000018	GFP-VOID DsRed2-PSPC1 8C-C-PSPC1 V2.00	0	50. DsRed2-PSPC1_Pos025_S001	00-DsCwSRem2LaGrt2hNyrFuA
229.667	235.92	1988.46	um	Nucleus	1	Nucleus Center of Image Mass	0.000	1.000	316	100000282	100000019	GFP-VOID DsRed2-PSPC1 8C-C-PSPC1 V2.00	0	50. DsRed2-PSPC1_Pos025_S001	00-DsCwSRem2LaGrt2hNyrFuA
125.71	122.903	1987.63	um	Nucleus	1	Nucleus Center of Image Mass	0.000	1.000	317	100000283	100000000	GFP-VOID DsRed2-PSPC1 8C-C-PSPC1 V2.00	0	50. DsRed2-PSPC1_Pos026_S001	00-Ud8jBSzysVTrn3CFs3K36E
87.6038	127.207	1987.71	um	Nucleus	1	Nucleus Center of Image Mass	0.000	1.000	318	100000284	100000001	GFP-VOID DsRed2-PSPC1 8C-C-PSPC1 V2.00	0	50. DsRed2-PSPC1_Pos026_S001	00-Ud8jBSzysVTrn3CFs3K36E
70.6135	146.143	1987.65	um	Nucleus	1	Nucleus Center of Image Mass	0.000	1.000	319	100000285	100000002	GFP-VOID DsRed2-PSPC1 8C-C-PSPC1 V2.00	0	50. DsRed2-PSPC1_Pos026_S001	00-Ud8jBSzysVTrn3CFs3K36E
131.053	151.401	1987.55	um	Nucleus	1	Nucleus Center of Image Mass	0.000	1.000	320	100000286	100000003	GFP-VOID DsRed2-PSPC1 8C-C-PSPC1 V2.00	0	50. DsRed2-PSPC1_Pos026_S001	00-Ud8jBSzysVTrn3CFs3K36E
103.436	151.834	1987.6	um	Nucleus	1	Nucleus Center of Image Mass	0.000	1.000	321	100000287	100000004	GFP-VOID DsRed2-PSPC1 8C-C-PSPC1 V2.00	0	50. DsRed2-PSPC1_Pos026_S001	00-Ud8jBSzysVTrn3CFs3K36E
82.2892	164.868	1987.58	um	Nucleus	1	Nucleus Center of Image Mass	0.000	1.000	322	100000288	100000005	GFP-VOID DsRed2-PSPC1 8C-C-PSPC1 V2.00	0	50. DsRed2-PSPC1_Pos026_S001	00-Ud8jBSzysVTrn3CFs3K36E
130.625	215.818	1989.01	um	Nucleus	1	Nucleus Center of Image Mass	0.000	1.000	323	100000289	100000006	GFP-VOID DsRed2-PSPC1 8C-C-PSPC1 V2.00	0	50. DsRed2-PSPC1_Pos026_S001	00-Ud8jBSzysVTrn3CFs3K36E
58.4241	77.7262	1988.01	um	Nucleus	1	Nucleus Center of Image Mass	0.000	1.000	324	100000290	100000007	GFP-VOID DsRed2-PSPC1 8C-C-PSPC1 V2.00	0	50. DsRed2-PSPC1_Pos026_S001	00-Ud8jBSzysVTrn3CFs3K36E
59.8058	102.563	1987.87	um	Nucleus	1	Nucleus Center of Image Mass	0.000	1.000	325	100000291	100000008	GFP-VOID DsRed2-PSPC1 8C-C-PSPC1 V2.00	0	50. DsRed2-PSPC1_Pos026_S001	00-Ud8jBSzysVTrn3CFs3K36E
137.073	39.2881	1988.45	um	Nucleus	1	Nucleus Center of Image Mass	0.000	1.000	326	100000292	100000009	GFP-VOID DsRed2-PSPC1 8C-C-PSPC1 V2.00	0	50. DsRed2-PSPC1_Pos026_S001	00-Ud8jBSzysVTrn3CFs3K36E
149.819	57.1744	1988.42	um	Nucleus	1	Nucleus Center of Image Mass	0.000	1.000	327	100000293	100000010	GFP-VOID DsRed2-PSPC1 8C-C-PSPC1 V2.00	0	50. DsRed2-PSPC1_Pos026_S001	00-Ud8jBSzysVTrn3CFs3K36E
100.71	195.368	1987.62	um	Nucleus	1	Nucleus Center of Image Mass	0.000	1.000	328	100000294	100000011	GFP-VOID DsRed2-PSPC1 8C-C-PSPC1 V2.00	0	50. DsRed2-PSPC1_Pos026_S001	00-Ud8jBSzysVTrn3CFs3K36E
91.097	207.973	1987.68	um	Nucleus	1	Nucleus Center of Image Mass	0.000	1.000	329	100000295	100000012	GFP-VOID DsRed2-PSPC1 8C-C-PSPC1 V2.00	0	50. DsRed2-PSPC1_Pos026_S001	00-Ud8jBSzysVTrn3CFs3K36E
134.909	190.344	1988.55	um	Nucleus	1	Nucleus Center of Image Mass	0.000	1.000	331	100000296	100000000	GFP-VOID DsRed2-PSPC1 8C-C-PSPC1 V2.00	0	50. DsRed2-PSPC1_Pos027_S001	00-B6WSzEKdh46aeUCgWc2fJ8
88.1919	174.011	1987.6	um	Nucleus	1	Nucleus Center of Image Mass	0.000	1.000	332	100000297	100000001	GFP-VOID DsRed2-PSPC1 8C-C-PSPC1 V2.00	0	50. DsRed2-PSPC1_Pos027_S001	00-B6WSzEKdh46aeUCgWc2fJ8
59.1753	21.5258	1987.44	um	Nucleus	1	Nucleus Center of Image Mass	0.000	1.000	333	100000298	100000002	GFP-VOID DsRed2-PSPC1 8C-C-PSPC1 V2.00	0	50. DsRed2-PSPC1_Pos027_S001	00-B6WSzEKdh46aeUCgWc2fJ8
16.5152	147.232	1987.56	um	Nucleus	1	Nucleus Center of Image Mass	0.000	1.000	334	100000299	100000003	GFP-VOID DsRed2-PSPC1 8C-C-PSPC1 V2.00	0	50. DsRed2-PSPC1_Pos027_S001	00-B6WSzEKdh46aeUCgWc2fJ8
56.5983	178.824	1987.31	um	Nucleus	1	Nucleus Center of Image Mass	0.000	1.000	335	100000300	100000004	GFP-VOID DsRed2-PSPC1 8C-C-PSPC1 V2.00	0	50. DsRed2-PSPC1_Pos027_S001	00-B6WSzEKdh46aeUCgWc2fJ8
79.0137	196.836	1987.25	um	Nucleus	1	Nucleus Center of Image Mass	0.000	1.000	336	100000301	100000005	GFP-VOID DsRed2-PSPC1 8C-C-PSPC1 V2.00	0	50. DsRed2-PSPC1_Pos027_S001	00-B6WSzEKdh46aeUCgWc2fJ8
116.762	213.334	1988.54	um	Nucleus	1	Nucleus Center of Image Mass	0.000	1.000	337	100000302	100000006	GFP-VOID DsRed2-PSPC1 8C-C-PSPC1 V2.00	0	50. DsRed2-PSPC1_Pos027_S001	00-B6WSzEKdh46aeUCgWc2fJ8
5.28902	119.554	1987.57	um	Nucleus	1	Nucleus Center of Image Mass	0.000	1.000	339	100000303	100000007	GFP-VOID DsRed2-PSPC1 8C-C-PSPC1 V2.00	0	50. DsRed2-PSPC1_Pos027_S001	00-B6WSzEKdh46aeUCgWc2fJ8
230.513	67.0287	1987.57	um	Nucleus	1	Nucleus Center of Image Mass	0.000	1.000	340	100000304	100000008	GFP-VOID DsRed2-PSPC1 8C-C-PSPC1 V2.00	0	50. DsRed2-PSPC1_Pos027_S001	00-B6WSzEKdh46aeUCgWc2fJ8
219.859	52.2686	1988.84	um	Nucleus	1	Nucleus Center of Image Mass	0.000	1.000	341	100000305	100000009	GFP-VOID DsRed2-PSPC1 8C-C-PSPC1 V2.00	0	50. DsRed2-PSPC1_Pos027_S001	00-B6WSzEKdh46aeUCgWc2fJ8
26.3934	201.79	1987.66	um	Nucleus	1	Nucleus Center of Image Mass	0.000	1.000	342	100000306	100000010	GFP-VOID DsRed2-PSPC1 8C-C-PSPC1 V2.00	0	50. DsRed2-PSPC1_Pos027_S001	00-B6WSzEKdh46aeUCgWc2fJ8
20.4183	224.289	1987.89	um	Nucleus	1	Nucleus Center of Image Mass	0.000	1.000	343	100000307	100000011	GFP-VOID DsRed2-PSPC1 8C-C-PSPC1 V2.00	0	50. DsRed2-PSPC1_Pos027_S001	00-B6WSzEKdh46aeUCgWc2fJ8
39.986	230.432	1987.94	um	Nucleus	1	Nucleus Center of Image Mass	0.000	1.000	344	100000308	100000012	GFP-VOID DsRed2-PSPC1 8C-C-PSPC1 V2.00	0	50. DsRed2-PSPC1_Pos027_S001	00-B6WSzEKdh46aeUCgWc2fJ8
94.0923	60.2214	1987.07	um	Nucleus	1	Nucleus Center of Image Mass	0.000	1.000	345	100000309	100000000	GFP-VOID DsRed2-PSPC1 8C-C-PSPC1 V2.00	0	50. DsRed2-PSPC1_Pos028_S001	00-tiBkihJirXZAq99CaEbNBo
87.4381	155.629	1987.5	um	Nucleus	1	Nucleus Center of Image Mass	0.000	1.000	346	100000310	100000001	GFP-VOID DsRed2-PSPC1 8C-C-PSPC1 V2.00	0	50. DsRed2-PSPC1_Pos028_S001	00-tiBkihJirXZAq99CaEbNBo
12.4783	7.37102	1987.48	um	Nucleus	1	Nucleus Center of Image Mass	0.000	1.000	347	100000311	100000002	GFP-VOID DsRed2-PSPC1 8C-C-PSPC1 V2.00	0	50. DsRed2-PSPC1_Pos028_S001	00-tiBkihJirXZAq99CaEbNBo
57.0157	29.0346	1987.53	um	Nucleus	1	Nucleus Center of Image Mass	0.000	1.000	348	100000312	100000003	GFP-VOID DsRed2-PSPC1 8C-C-PSPC1 V2.00	0	50. DsRed2-PSPC1_Pos028_S001	00-tiBkihJirXZAq99CaEbNBo
21.3388	60.0312	1987.2	um	Nucleus	1	Nucleus Center of Image Mass	0.000	1.000	349	100000313	100000004	GFP-VOID DsRed2-PSPC1 8C-C-PSPC1 V2.00	0	50. DsRed2-PSPC1_Pos028_S001	00-tiBkihJirXZAq99CaEbNBo
16.1489	93.5436	1987.73	um	Nucleus	1	Nucleus Center of Image Mass	0.000	1.000	350	100000314	100000005	GFP-VOID DsRed2-PSPC1 8C-C-PSPC1 V2.00	0	50. DsRed2-PSPC1_Pos028_S001	00-tiBkihJirXZAq99CaEbNBo
218.963	205.056	1987.26	um	Nucleus	1	Nucleus Center of Image Mass	0.000	1.000	351	100000315	100000006	GFP-VOID DsRed2-PSPC1 8C-C-PSPC1 V2.00	0	50. DsRed2-PSPC1_Pos028_S001	00-tiBkihJirXZAq99CaEbNBo
71.1258	94.6243	1986.9	um	Nucleus	1	Nucleus Center of Image Mass	0.000	1.000	353	100000316	100000007	GFP-VOID DsRed2-PSPC1 8C-C-PSPC1 V2.00	0	50. DsRed2-PSPC1_Pos028_S001	00-tiBkihJirXZAq99CaEbNBo
79.1593	104.51	1986.84	um	Nucleus	1	Nucleus Center of Image Mass	0.000	1.000	354	100000317	100000008	GFP-VOID DsRed2-PSPC1 8C-C-PSPC1 V2.00	0	50. DsRed2-PSPC1_Pos028_S001	00-tiBkihJirXZAq99CaEbNBo
126.315	85.278	1986.93	um	Nucleus	1	Nucleus Center of Image Mass	0.000	1.000	355	100000318	100000009	GFP-VOID DsRed2-PSPC1 8C-C-PSPC1 V2.00	0	50. DsRed2-PSPC1_Pos028_S001	00-tiBkihJirXZAq99CaEbNBo
77.1846	134.682	1987.08	um	Nucleus	1	Nucleus Center of Image Mass	0.000	1.000	356	100000319	100000010	GFP-VOID DsRed2-PSPC1 8C-C-PSPC1 V2.00	0	50. DsRed2-PSPC1_Pos028_S001	00-tiBkihJirXZAq99CaEbNBo
187.455	169.278	1986.99	um	Nucleus	1	Nucleus Center of Image Mass	0.000	1.000	357	100000320	100000011	GFP-VOID DsRed2-PSPC1 8C-C-PSPC1 V2.00	0	50. DsRed2-PSPC1_Pos028_S001	00-tiBkihJirXZAq99CaEbNBo
200.923	169.717	1987.02	um	Nucleus	1	Nucleus Center of Image Mass	0.000	1.000	358	100000321	100000012	GFP-VOID DsRed2-PSPC1 8C-C-PSPC1 V2.00	0	50. DsRed2-PSPC1_Pos028_S001	00-tiBkihJirXZAq99CaEbNBo
138.443	178.27	1987	um	Nucleus	1	Nucleus Center of Image Mass	0.000	1.000	359	100000322	100000013	GFP-VOID DsRed2-PSPC1 8C-C-PSPC1 V2.00	0	50. DsRed2-PSPC1_Pos028_S001	00-tiBkihJirXZAq99CaEbNBo
153.321	181.128	1986.84	um	Nucleus	1	Nucleus Center of Image Mass	0.000	1.000	360	100000323	100000014	GFP-VOID DsRed2-PSPC1 8C-C-PSPC1 V2.00	0	50. DsRed2-PSPC1_Pos028_S001	00-tiBkihJirXZAq99CaEbNBo
188.35	211.602	1986.93	um	Nucleus	1	Nucleus Center of Image Mass	0.000	1.000	361	100000324	100000015	GFP-VOID DsRed2-PSPC1 8C-C-PSPC1 V2.00	0	50. DsRed2-PSPC1_Pos028_S001	00-tiBkihJirXZAq99CaEbNBo
119.959	24.5837	1987.41	um	Nucleus	1	Nucleus Center of Image Mass	0.000	1.000	362	100000325	100000016	GFP-VOID DsRed2-PSPC1 8C-C-PSPC1 V2.00	0	50. DsRed2-PSPC1_Pos028_S001	00-tiBkihJirXZAq99CaEbNBo
31.5527	111.071	1987.82	um	Nucleus	1	Nucleus Center of Image Mass	0.000	1.000	363	100000326	100000017	GFP-VOID DsRed2-PSPC1 8C-C-PSPC1 V2.00	0	50. DsRed2-PSPC1_Pos028_S001	00-tiBkihJirXZAq99CaEbNBo
44.7899	121.927	1987.65	um	Nucleus	1	Nucleus Center of Image Mass	0.000	1.000	364	100000327	100000018	GFP-VOID DsRed2-PSPC1 8C-C-PSPC1 V2.00	0	50. DsRed2-PSPC1_Pos028_S001	00-tiBkihJirXZAq99CaEbNBo
142.386	3.80342	1987.56	um	Nucleus	1	Nucleus Center of Image Mass	0.000	1.000	365	100000328	100000019	GFP-VOID DsRed2-PSPC1 8C-C-PSPC1 V2.00	0	50. DsRed2-PSPC1_Pos028_S001	00-tiBkihJirXZAq99CaEbNBo
157.543	8.29818	1987.44	um	Nucleus	1	Nucleus Center of Image Mass	0.000	1.000	366	100000329	100000020	GFP-VOID DsRed2-PSPC1 8C-C-PSPC1 V2.00	0	50. DsRed2-PSPC1_Pos028_S001	00-tiBkihJirXZAq99CaEbNBo
153.489	38.0625	1987.57	um	Nucleus	1	Nucleus Center of Image Mass	0.000	1.000	367	100000330	100000021	GFP-VOID DsRed2-PSPC1 8C-C-PSPC1 V2.00	0	50. DsRed2-PSPC1_Pos028_S001	00-tiBkihJirXZAq99CaEbNBo
161.617	78.9286	1987.16	um	Nucleus	1	Nucleus Center of Image Mass	0.000	1.000	368	100000331	100000022	GFP-VOID DsRed2-PSPC1 8C-C-PSPC1 V2.00	0	50. DsRed2-PSPC1_Pos028_S001	00-tiBkihJirXZAq99CaEbNBo
217.693	98.4694	1987.42	um	Nucleus	1	Nucleus Center of Image Mass	0.000	1.000	369	100000332	100000023	GFP-VOID DsRed2-PSPC1 8C-C-PSPC1 V2.00	0	50. DsRed2-PSPC1_Pos028_S001	00-tiBkihJirXZAq99CaEbNBo
179.372	112.129	1987.42	um	Nucleus	1	Nucleus Center of Image Mass	0.000	1.000	370	100000333	100000024	GFP-VOID DsRed2-PSPC1 8C-C-PSPC1 V2.00	0	50. DsRed2-PSPC1_Pos028_S001	00-tiBkihJirXZAq99CaEbNBo
240.485	112.093	1988.13	um	Nucleus	1	Nucleus Center of Image Mass	0.000	1.000	371	100000334	100000025	GFP-VOID DsRed2-PSPC1 8C-C-PSPC1 V2.00	0	50. DsRed2-PSPC1_Pos028_S001	00-tiBkihJirXZAq99CaEbNBo
151.389	119.653	1987.82	um	Nucleus	1	Nucleus Center of Image Mass	0.000	1.000	372	100000335	100000026	GFP-VOID DsRed2-PSPC1 8C-C-PSPC1 V2.00	0	50. DsRed2-PSPC1_Pos028_S001	00-tiBkihJirXZAq99CaEbNBo
195.298	17.3062	1988.29	um	Nucleus	1	Nucleus Center of Image Mass	0.000	1.000	373	100000336	100000027	GFP-VOID DsRed2-PSPC1 8C-C-PSPC1 V2.00	0	50. DsRed2-PSPC1_Pos028_S001	00-tiBkihJirXZAq99CaEbNBo
147.105	103.431	1988.12	um	Nucleus	1	Nucleus Center of Image Mass	0.000	1.000	374	100000337	100000028	GFP-VOID DsRed2-PSPC1 8C-C-PSPC1 V2.00	0	50. DsRed2-PSPC1_Pos028_S001	00-tiBkihJirXZAq99CaEbNBo
187.162	3.07991	1988.77	um	Nucleus	1	Nucleus Center of Image Mass	0.000	1.000	375	100000338	100000029	GFP-VOID DsRed2-PSPC1 8C-C-PSPC1 V2.00	0	50. DsRed2-PSPC1_Pos028_S001	00-tiBkihJirXZAq99CaEbNBo
180.735	48.4965	1988.42	um	Nucleus	1	Nucleus Center of Image Mass	0.000	1.000	376	100000339	100000030	GFP-VOID DsRed2-PSPC1 8C-C-PSPC1 V2.00	0	50. DsRed2-PSPC1_Pos028_S001	00-tiBkihJirXZAq99CaEbNBo
199.048	107.68	1988.53	um	Nucleus	1	Nucleus Center of Image Mass	0.000	1.000	377	100000340	100000031	GFP-VOID DsRed2-PSPC1 8C-C-PSPC1 V2.00	0	50. DsRed2-PSPC1_Pos028_S001	00-tiBkihJirXZAq99CaEbNBo
134.366	128.097	1987.32	um	Nucleus	1	Nucleus Center of Image Mass	0.000	1.000	378	100000341	100000032	GFP-VOID DsRed2-PSPC1 8C-C-PSPC1 V2.00	0	50. DsRed2-PSPC1_Pos028_S001	00-tiBkihJirXZAq99CaEbNBo
182.277	147.025	1987.21	um	Nucleus	1	Nucleus Center of Image Mass	0.000	1.000	379	100000342	100000033	GFP-VOID DsRed2-PSPC1 8C-C-PSPC1 V2.00	0	50. DsRed2-PSPC1_Pos028_S001	00-tiBkihJirXZAq99CaEbNBo
231.459	160.516	1987.26	um	Nucleus	1	Nucleus Center of Image Mass	0.000	1.000	380	100000343	100000034	GFP-VOID DsRed2-PSPC1 8C-C-PSPC1 V2.00	0	50. DsRed2-PSPC1_Pos028_S001	00-tiBkihJirXZAq99CaEbNBo
203.033	143.87	1988.61	um	Nucleus	1	Nucleus Center of Image Mass	0.000	1.000	381	100000344	100000035	GFP-VOID DsRed2-PSPC1 8C-C-PSPC1 V2.00	0	50. DsRed2-PSPC1_Pos028_S001	00-tiBkihJirXZAq99CaEbNBo
53.9119	226.157	1988.07	um	Nucleus	1	Nucleus Center of Image Mass	0.000	1.000	382	100000345	100000000	GFP-VOID DsRed2-PSPC1 8C-C-PSPC1 V2.00	0	50. DsRed2-PSPC1_Pos029_S001	00-onxKePNSSVSJVKKhgi6SHY
79.4528	242.318	1988.21	um	Nucleus	1	Nucleus Center of Image Mass	0.000	1.000	383	100000346	100000001	GFP-VOID DsRed2-PSPC1 8C-C-PSPC1 V2.00	0	50. DsRed2-PSPC1_Pos029_S001	00-onxKePNSSVSJVKKhgi6SHY
63.1667	139.989	1987.79	um	Nucleus	1	Nucleus Center of Image Mass	0.000	1.000	384	100000347	100000002	GFP-VOID DsRed2-PSPC1 8C-C-PSPC1 V2.00	0	50. DsRed2-PSPC1_Pos029_S001	00-onxKePNSSVSJVKKhgi6SHY
188.844	55.8268	1987.88	um	Nucleus	1	Nucleus Center of Image Mass	0.000	1.000	387	100000348	100000000	GFP-VOID DsRed2-PSPC1 8C-C-PSPC1 V2.00	0	50. DsRed2-PSPC1_Pos030_S001	00-hymygeUgAxwTJkUBFQvycT
1.71488	108.038	1988.35	um	Nucleus	1	Nucleus Center of Image Mass	0.000	1.000	388	100000349	100000001	GFP-VOID DsRed2-PSPC1 8C-C-PSPC1 V2.00	0	50. DsRed2-PSPC1_Pos030_S001	00-hymygeUgAxwTJkUBFQvycT
219.499	78.1184	1988.19	um	Nucleus	1	Nucleus Center of Image Mass	0.000	1.000	390	100000350	100000002	GFP-VOID DsRed2-PSPC1 8C-C-PSPC1 V2.00	0	50. DsRed2-PSPC1_Pos030_S001	00-hymygeUgAxwTJkUBFQvycT
221.157	55.0331	1989.29	um	Nucleus	1	Nucleus Center of Image Mass	0.000	1.000	391	100000351	100000003	GFP-VOID DsRed2-PSPC1 8C-C-PSPC1 V2.00	0	50. DsRed2-PSPC1_Pos030_S001	00-hymygeUgAxwTJkUBFQvycT
240.852	105.665	1988.31	um	Nucleus	1	Nucleus Center of Image Mass	0.000	1.000	393	100000352	100000000	GFP-VOID DsRed2-PSPC1 8C-C-PSPC1 V2.00	0	50. DsRed2-PSPC1_Pos031_S001	00-b6YVN2xnbf5Vwc7NJZfJan
12.2209	175.479	1988.7	um	Nucleus	1	Nucleus Center of Image Mass	0.000	1.000	394	100000353	100000001	GFP-VOID DsRed2-PSPC1 8C-C-PSPC1 V2.00	0	50. DsRed2-PSPC1_Pos031_S001	00-b6YVN2xnbf5Vwc7NJZfJan
90.0515	186.246	1988.06	um	Nucleus	1	Nucleus Center of Image Mass	0.000	1.000	395	100000354	100000002	GFP-VOID DsRed2-PSPC1 8C-C-PSPC1 V2.00	0	50. DsRed2-PSPC1_Pos031_S001	00-b6YVN2xnbf5Vwc7NJZfJan
83.7502	161.311	1988.26	um	Nucleus	1	Nucleus Center of Image Mass	0.000	1.000	396	100000355	100000003	GFP-VOID DsRed2-PSPC1 8C-C-PSPC1 V2.00	0	50. DsRed2-PSPC1_Pos031_S001	00-b6YVN2xnbf5Vwc7NJZfJan
71.9417	164.365	1988.66	um	Nucleus	1	Nucleus Center of Image Mass	0.000	1.000	397	100000356	100000004	GFP-VOID DsRed2-PSPC1 8C-C-PSPC1 V2.00	0	50. DsRed2-PSPC1_Pos031_S001	00-b6YVN2xnbf5Vwc7NJZfJan
93.292	170.833	1989.4	um	Nucleus	1	Nucleus Center of Image Mass	0.000	1.000	398	100000357	100000005	GFP-VOID DsRed2-PSPC1 8C-C-PSPC1 V2.00	0	50. DsRed2-PSPC1_Pos031_S001	00-b6YVN2xnbf5Vwc7NJZfJan
128.733	101.271	1989.41	um	Nucleus	1	Nucleus Center of Image Mass	0.000	1.000	401	100000358	100000000	GFP-VOID DsRed2-PSPC1 8C-C-PSPC1 V2.00	0	50. DsRed2-PSPC1_Pos032_S001	00-Mauut6QtAAChJf3uT9oTCh
149.149	172.081	1988.42	um	Nucleus	1	Nucleus Center of Image Mass	0.000	1.000	402	100000359	100000001	GFP-VOID DsRed2-PSPC1 8C-C-PSPC1 V2.00	0	50. DsRed2-PSPC1_Pos032_S001	00-Mauut6QtAAChJf3uT9oTCh
168.982	182.009	1988.37	um	Nucleus	1	Nucleus Center of Image Mass	0.000	1.000	403	100000360	100000002	GFP-VOID DsRed2-PSPC1 8C-C-PSPC1 V2.00	0	50. DsRed2-PSPC1_Pos032_S001	00-Mauut6QtAAChJf3uT9oTCh
152.349	186.851	1988.65	um	Nucleus	1	Nucleus Center of Image Mass	0.000	1.000	404	100000361	100000003	GFP-VOID DsRed2-PSPC1 8C-C-PSPC1 V2.00	0	50. DsRed2-PSPC1_Pos032_S001	00-Mauut6QtAAChJf3uT9oTCh
148.42	203.586	1988.59	um	Nucleus	1	Nucleus Center of Image Mass	0.000	1.000	405	100000362	100000004	GFP-VOID DsRed2-PSPC1 8C-C-PSPC1 V2.00	0	50. DsRed2-PSPC1_Pos032_S001	00-Mauut6QtAAChJf3uT9oTCh
136.105	187.845	1988.55	um	Nucleus	1	Nucleus Center of Image Mass	0.000	1.000	406	100000363	100000005	GFP-VOID DsRed2-PSPC1 8C-C-PSPC1 V2.00	0	50. DsRed2-PSPC1_Pos032_S001	00-Mauut6QtAAChJf3uT9oTCh
116.497	77.5483	1987.69	um	Nucleus	1	Nucleus Center of Image Mass	0.000	1.000	410	100000364	100000000	GFP-VOID DsRed2-PSPC1 8C-C-PSPC1 V2.00	0	50. DsRed2-PSPC1_Pos033_S001	00-b7ATfE3rcqv4QKhAGjiLoA
137.467	132.174	1989.26	um	Nucleus	1	Nucleus Center of Image Mass	0.000	1.000	413	100000365	100000001	GFP-VOID DsRed2-PSPC1 8C-C-PSPC1 V2.00	0	50. DsRed2-PSPC1_Pos033_S001	00-b7ATfE3rcqv4QKhAGjiLoA
105.423	155.25	1988.32	um	Nucleus	1	Nucleus Center of Image Mass	0.000	1.000	414	100000366	100000002	GFP-VOID DsRed2-PSPC1 8C-C-PSPC1 V2.00	0	50. DsRed2-PSPC1_Pos033_S001	00-b7ATfE3rcqv4QKhAGjiLoA
115.053	144.045	1988.57	um	Nucleus	1	Nucleus Center of Image Mass	0.000	1.000	415	100000367	100000003	GFP-VOID DsRed2-PSPC1 8C-C-PSPC1 V2.00	0	50. DsRed2-PSPC1_Pos033_S001	00-b7ATfE3rcqv4QKhAGjiLoA
158.98	130.901	1987.93	um	Nucleus	1	Nucleus Center of Image Mass	0.000	1.000	416	100000368	100000004	GFP-VOID DsRed2-PSPC1 8C-C-PSPC1 V2.00	0	50. DsRed2-PSPC1_Pos033_S001	00-b7ATfE3rcqv4QKhAGjiLoA
151.376	149.363	1987.75	um	Nucleus	1	Nucleus Center of Image Mass	0.000	1.000	417	100000369	100000005	GFP-VOID DsRed2-PSPC1 8C-C-PSPC1 V2.00	0	50. DsRed2-PSPC1_Pos033_S001	00-b7ATfE3rcqv4QKhAGjiLoA
216.18	161.351	1988.35	um	Nucleus	1	Nucleus Center of Image Mass	0.000	1.000	418	100000370	100000006	GFP-VOID DsRed2-PSPC1 8C-C-PSPC1 V2.00	0	50. DsRed2-PSPC1_Pos033_S001	00-b7ATfE3rcqv4QKhAGjiLoA
219.552	183.575	1988.42	um	Nucleus	1	Nucleus Center of Image Mass	0.000	1.000	419	100000371	100000007	GFP-VOID DsRed2-PSPC1 8C-C-PSPC1 V2.00	0	50. DsRed2-PSPC1_Pos033_S001	00-b7ATfE3rcqv4QKhAGjiLoA
198.5	29.994	1987.45	um	Nucleus	1	Nucleus Center of Image Mass	0.000	1.000	420	100000372	100000000	GFP-VOID DsRed2-PSPC1 8C-C-PSPC1 V2.00	0	50. DsRed2-PSPC1_Pos034_S001	00-NAe6nhAmTaZetRD8dPrdSC
87.1892	223.642	1987.93	um	Nucleus	1	Nucleus Center of Image Mass	0.000	1.000	422	100000373	100000001	GFP-VOID DsRed2-PSPC1 8C-C-PSPC1 V2.00	0	50. DsRed2-PSPC1_Pos034_S001	00-NAe6nhAmTaZetRD8dPrdSC
21.3484	197.477	1988.53	um	Nucleus	1	Nucleus Center of Image Mass	0.000	1.000	423	100000374	100000002	GFP-VOID DsRed2-PSPC1 8C-C-PSPC1 V2.00	0	50. DsRed2-PSPC1_Pos034_S001	00-NAe6nhAmTaZetRD8dPrdSC
26.8027	214.247	1988.76	um	Nucleus	1	Nucleus Center of Image Mass	0.000	1.000	424	100000375	100000003	GFP-VOID DsRed2-PSPC1 8C-C-PSPC1 V2.00	0	50. DsRed2-PSPC1_Pos034_S001	00-NAe6nhAmTaZetRD8dPrdSC
49.6904	217.338	1988.64	um	Nucleus	1	Nucleus Center of Image Mass	0.000	1.000	425	100000376	100000004	GFP-VOID DsRed2-PSPC1 8C-C-PSPC1 V2.00	0	50. DsRed2-PSPC1_Pos034_S001	00-NAe6nhAmTaZetRD8dPrdSC
37.7442	182.445	1988.87	um	Nucleus	1	Nucleus Center of Image Mass	0.000	1.000	426	100000377	100000005	GFP-VOID DsRed2-PSPC1 8C-C-PSPC1 V2.00	0	50. DsRed2-PSPC1_Pos034_S001	00-NAe6nhAmTaZetRD8dPrdSC
15.4593	238.224	1987.81	um	Nucleus	1	Nucleus Center of Image Mass	0.000	1.000	429	100000378	100000000	GFP-VOID DsRed2-PSPC1 8C-C-PSPC1 V2.00	0	50. DsRed2-PSPC1_Pos035_S001	00-oDXYhHDsbPgc9b2mA3MAQC
226.863	121.646	1987.7	um	Nucleus	1	Nucleus Center of Image Mass	0.000	1.000	431	100000379	100000001	GFP-VOID DsRed2-PSPC1 8C-C-PSPC1 V2.00	0	50. DsRed2-PSPC1_Pos035_S001	00-oDXYhHDsbPgc9b2mA3MAQC
230.161	138.013	1987.65	um	Nucleus	1	Nucleus Center of Image Mass	0.000	1.000	432	100000380	100000002	GFP-VOID DsRed2-PSPC1 8C-C-PSPC1 V2.00	0	50. DsRed2-PSPC1_Pos035_S001	00-oDXYhHDsbPgc9b2mA3MAQC
199.941	150.938	1987.61	um	Nucleus	1	Nucleus Center of Image Mass	0.000	1.000	433	100000381	100000003	GFP-VOID DsRed2-PSPC1 8C-C-PSPC1 V2.00	0	50. DsRed2-PSPC1_Pos035_S001	00-oDXYhHDsbPgc9b2mA3MAQC
145.85	153.754	1987.5	um	Nucleus	1	Nucleus Center of Image Mass	0.000	1.000	434	100000382	100000004	GFP-VOID DsRed2-PSPC1 8C-C-PSPC1 V2.00	0	50. DsRed2-PSPC1_Pos035_S001	00-oDXYhHDsbPgc9b2mA3MAQC
184.815	168.55	1987.52	um	Nucleus	1	Nucleus Center of Image Mass	0.000	1.000	435	100000383	100000005	GFP-VOID DsRed2-PSPC1 8C-C-PSPC1 V2.00	0	50. DsRed2-PSPC1_Pos035_S001	00-oDXYhHDsbPgc9b2mA3MAQC
130.799	191.206	1987.54	um	Nucleus	1	Nucleus Center of Image Mass	0.000	1.000	436	100000384	100000006	GFP-VOID DsRed2-PSPC1 8C-C-PSPC1 V2.00	0	50. DsRed2-PSPC1_Pos035_S001	00-oDXYhHDsbPgc9b2mA3MAQC
123.677	213.835	1987.61	um	Nucleus	1	Nucleus Center of Image Mass	0.000	1.000	437	100000385	100000007	GFP-VOID DsRed2-PSPC1 8C-C-PSPC1 V2.00	0	50. DsRed2-PSPC1_Pos035_S001	00-oDXYhHDsbPgc9b2mA3MAQC
145.245	215.784	1987.64	um	Nucleus	1	Nucleus Center of Image Mass	0.000	1.000	438	100000386	100000008	GFP-VOID DsRed2-PSPC1 8C-C-PSPC1 V2.00	0	50. DsRed2-PSPC1_Pos035_S001	00-oDXYhHDsbPgc9b2mA3MAQC
121.617	140.721	1987.76	um	Nucleus	1	Nucleus Center of Image Mass	0.000	1.000	439	100000387	100000009	GFP-VOID DsRed2-PSPC1 8C-C-PSPC1 V2.00	0	50. DsRed2-PSPC1_Pos035_S001	00-oDXYhHDsbPgc9b2mA3MAQC
159.315	243.169	1987.95	um	Nucleus	1	Nucleus Center of Image Mass	0.000	1.000	440	100000388	100000010	GFP-VOID DsRed2-PSPC1 8C-C-PSPC1 V2.00	0	50. DsRed2-PSPC1_Pos035_S001	00-oDXYhHDsbPgc9b2mA3MAQC
127.52	230.358	1988.48	um	Nucleus	1	Nucleus Center of Image Mass	0.000	1.000	441	100000389	100000011	GFP-VOID DsRed2-PSPC1 8C-C-PSPC1 V2.00	0	50. DsRed2-PSPC1_Pos035_S001	00-oDXYhHDsbPgc9b2mA3MAQC
187.912	239.062	1989.18	um	Nucleus	1	Nucleus Center of Image Mass	0.000	1.000	442	100000390	100000012	GFP-VOID DsRed2-PSPC1 8C-C-PSPC1 V2.00	0	50. DsRed2-PSPC1_Pos035_S001	00-oDXYhHDsbPgc9b2mA3MAQC
135.877	26.4167	1989.32	um	Nucleus	1	Nucleus Center of Image Mass	0.000	1.000	443	100000391	100000000	GFP-VOID DsRed2-PSPC1 8C-C-PSPC1 V2.00	0	50. DsRed2-PSPC1_Pos036_S001	00-evrBxaGBbNXX6TDDG3vqxd
43.2554	97.736	1989.82	um	Nucleus	1	Nucleus Center of Image Mass	0.000	1.000	445	100000392	100000001	GFP-VOID DsRed2-PSPC1 8C-C-PSPC1 V2.00	0	50. DsRed2-PSPC1_Pos036_S001	00-evrBxaGBbNXX6TDDG3vqxd
34.2179	141.828	1989.42	um	Nucleus	1	Nucleus Center of Image Mass	0.000	1.000	446	100000393	100000002	GFP-VOID DsRed2-PSPC1 8C-C-PSPC1 V2.00	0	50. DsRed2-PSPC1_Pos036_S001	00-evrBxaGBbNXX6TDDG3vqxd
64.8513	174.4	1989.6	um	Nucleus	1	Nucleus Center of Image Mass	0.000	1.000	449	100000394	100000003	GFP-VOID DsRed2-PSPC1 8C-C-PSPC1 V2.00	0	50. DsRed2-PSPC1_Pos036_S001	00-evrBxaGBbNXX6TDDG3vqxd
78.8079	99.082	1989.96	um	Nucleus	1	Nucleus Center of Image Mass	0.000	1.000	450	100000395	100000004	GFP-VOID DsRed2-PSPC1 8C-C-PSPC1 V2.00	0	50. DsRed2-PSPC1_Pos036_S001	00-evrBxaGBbNXX6TDDG3vqxd
80.7964	153.751	1989.32	um	Nucleus	1	Nucleus Center of Image Mass	0.000	1.000	451	100000396	100000005	GFP-VOID DsRed2-PSPC1 8C-C-PSPC1 V2.00	0	50. DsRed2-PSPC1_Pos036_S001	00-evrBxaGBbNXX6TDDG3vqxd
63.142	139.898	1989.17	um	Nucleus	1	Nucleus Center of Image Mass	0.000	1.000	452	100000397	100000006	GFP-VOID DsRed2-PSPC1 8C-C-PSPC1 V2.00	0	50. DsRed2-PSPC1_Pos036_S001	00-evrBxaGBbNXX6TDDG3vqxd
14.0163	5.15221	1990.32	um	Nucleus	1	Nucleus Center of Image Mass	0.000	1.000	453	100000398	100000000	GFP-VOID DsRed2-PSPC1 8C-C-PSPC1 V2.00	0	50. DsRed2-PSPC1_Pos037_S001	00-w6igMVXYu5mFBZWXtpwgxY
221.292	148.056	1989.15	um	Nucleus	1	Nucleus Center of Image Mass	0.000	1.000	454	100000399	100000001	GFP-VOID DsRed2-PSPC1 8C-C-PSPC1 V2.00	0	50. DsRed2-PSPC1_Pos037_S001	00-w6igMVXYu5mFBZWXtpwgxY
115.995	72.322	1989.12	um	Nucleus	1	Nucleus Center of Image Mass	0.000	1.000	455	100000400	100000002	GFP-VOID DsRed2-PSPC1 8C-C-PSPC1 V2.00	0	50. DsRed2-PSPC1_Pos037_S001	00-w6igMVXYu5mFBZWXtpwgxY
127.011	54.1115	1989.03	um	Nucleus	1	Nucleus Center of Image Mass	0.000	1.000	456	100000401	100000003	GFP-VOID DsRed2-PSPC1 8C-C-PSPC1 V2.00	0	50. DsRed2-PSPC1_Pos037_S001	00-w6igMVXYu5mFBZWXtpwgxY
132.648	67.1107	1988.96	um	Nucleus	1	Nucleus Center of Image Mass	0.000	1.000	457	100000402	100000004	GFP-VOID DsRed2-PSPC1 8C-C-PSPC1 V2.00	0	50. DsRed2-PSPC1_Pos037_S001	00-w6igMVXYu5mFBZWXtpwgxY
134.915	101.944	1989	um	Nucleus	1	Nucleus Center of Image Mass	0.000	1.000	458	100000403	100000005	GFP-VOID DsRed2-PSPC1 8C-C-PSPC1 V2.00	0	50. DsRed2-PSPC1_Pos037_S001	00-w6igMVXYu5mFBZWXtpwgxY
8.55659	184.736	1989.23	um	Nucleus	1	Nucleus Center of Image Mass	0.000	1.000	459	100000404	100000006	GFP-VOID DsRed2-PSPC1 8C-C-PSPC1 V2.00	0	50. DsRed2-PSPC1_Pos037_S001	00-w6igMVXYu5mFBZWXtpwgxY
15.8935	200.975	1989.43	um	Nucleus	1	Nucleus Center of Image Mass	0.000	1.000	460	100000405	100000007	GFP-VOID DsRed2-PSPC1 8C-C-PSPC1 V2.00	0	50. DsRed2-PSPC1_Pos037_S001	00-w6igMVXYu5mFBZWXtpwgxY
183.841	124.968	1988.63	um	Nucleus	1	Nucleus Center of Image Mass	0.000	1.000	461	100000406	100000000	GFP-VOID DsRed2-PSPC1 8C-C-PSPC1 V2.00	0	50. DsRed2-PSPC1_Pos038_S001	00-WaSDejA6DmrZYodRDfUmCj
236.378	189.671	1989.5	um	Nucleus	1	Nucleus Center of Image Mass	0.000	1.000	464	100000407	100000001	GFP-VOID DsRed2-PSPC1 8C-C-PSPC1 V2.00	0	50. DsRed2-PSPC1_Pos038_S001	00-WaSDejA6DmrZYodRDfUmCj
182.858	36.8833	1989.89	um	Nucleus	1	Nucleus Center of Image Mass	0.000	1.000	465	100000408	100000002	GFP-VOID DsRed2-PSPC1 8C-C-PSPC1 V2.00	0	50. DsRed2-PSPC1_Pos038_S001	00-WaSDejA6DmrZYodRDfUmCj
62.2256	164.475	1988.98	um	Nucleus	1	Nucleus Center of Image Mass	0.000	1.000	468	100000409	100000000	GFP-VOID DsRed2-PSPC1 8C-C-PSPC1 V2.00	0	50. DsRed2-PSPC1_Pos039_S001	00-D4xgHYa3jDQFdkGrjknxq9
63.274	208.343	1989.04	um	Nucleus	1	Nucleus Center of Image Mass	0.000	1.000	469	100000410	100000001	GFP-VOID DsRed2-PSPC1 8C-C-PSPC1 V2.00	0	50. DsRed2-PSPC1_Pos039_S001	00-D4xgHYa3jDQFdkGrjknxq9
30.7727	6.20234	1989.73	um	Nucleus	1	Nucleus Center of Image Mass	0.000	1.000	470	100000411	100000002	GFP-VOID DsRed2-PSPC1 8C-C-PSPC1 V2.00	0	50. DsRed2-PSPC1_Pos039_S001	00-D4xgHYa3jDQFdkGrjknxq9
89.0353	189.845	1988.83	um	Nucleus	1	Nucleus Center of Image Mass	0.000	1.000	472	100000412	100000000	GFP-VOID DsRed2-PSPC1 8C-C-PSPC1 V2.00	0	50. DsRed2-PSPC1_Pos041_S001	00-VhureBJGaQrYUEnn3zJeVk
109.81	224.734	1988.95	um	Nucleus	1	Nucleus Center of Image Mass	0.000	1.000	473	100000413	100000001	GFP-VOID DsRed2-PSPC1 8C-C-PSPC1 V2.00	0	50. DsRed2-PSPC1_Pos041_S001	00-VhureBJGaQrYUEnn3zJeVk
107.74	182.758	1988.92	um	Nucleus	1	Nucleus Center of Image Mass	0.000	1.000	474	100000414	100000002	GFP-VOID DsRed2-PSPC1 8C-C-PSPC1 V2.00	0	50. DsRed2-PSPC1_Pos041_S001	00-VhureBJGaQrYUEnn3zJeVk
72.6921	201.099	1989.01	um	Nucleus	1	Nucleus Center of Image Mass	0.000	1.000	475	100000415	100000003	GFP-VOID DsRed2-PSPC1 8C-C-PSPC1 V2.00	0	50. DsRed2-PSPC1_Pos041_S001	00-VhureBJGaQrYUEnn3zJeVk
92.5683	213.765	1988.9	um	Nucleus	1	Nucleus Center of Image Mass	0.000	1.000	476	100000416	100000004	GFP-VOID DsRed2-PSPC1 8C-C-PSPC1 V2.00	0	50. DsRed2-PSPC1_Pos041_S001	00-VhureBJGaQrYUEnn3zJeVk
138.249	221.454	1989.19	um	Nucleus	1	Nucleus Center of Image Mass	0.000	1.000	477	100000417	100000005	GFP-VOID DsRed2-PSPC1 8C-C-PSPC1 V2.00	0	50. DsRed2-PSPC1_Pos041_S001	00-VhureBJGaQrYUEnn3zJeVk
140.816	195.207	1989.4	um	Nucleus	1	Nucleus Center of Image Mass	0.000	1.000	478	100000418	100000006	GFP-VOID DsRed2-PSPC1 8C-C-PSPC1 V2.00	0	50. DsRed2-PSPC1_Pos041_S001	00-VhureBJGaQrYUEnn3zJeVk
202.108	37.6365	1989.01	um	Nucleus	1	Nucleus Center of Image Mass	0.000	1.000	479	100000419	100000000	GFP-VOID DsRed2-PSPC1 8C-C-PSPC1 V2.00	0	50. DsRed2-PSPC1_Pos042_S001	00-qmEoRbxTb5mQJJCBRErNcL
78.6062	52.3375	1988.63	um	Nucleus	1	Nucleus Center of Image Mass	0.000	1.000	481	100000420	100000001	GFP-VOID DsRed2-PSPC1 8C-C-PSPC1 V2.00	0	50. DsRed2-PSPC1_Pos042_S001	00-qmEoRbxTb5mQJJCBRErNcL
101.277	65.5265	1988.9	um	Nucleus	1	Nucleus Center of Image Mass	0.000	1.000	482	100000421	100000002	GFP-VOID DsRed2-PSPC1 8C-C-PSPC1 V2.00	0	50. DsRed2-PSPC1_Pos042_S001	00-qmEoRbxTb5mQJJCBRErNcL
57.7846	72.9507	1989.1	um	Nucleus	1	Nucleus Center of Image Mass	0.000	1.000	483	100000422	100000003	GFP-VOID DsRed2-PSPC1 8C-C-PSPC1 V2.00	0	50. DsRed2-PSPC1_Pos042_S001	00-qmEoRbxTb5mQJJCBRErNcL
170.024	9.50447	1990.15	um	Nucleus	1	Nucleus Center of Image Mass	0.000	1.000	484	100000423	100000000	GFP-VOID DsRed2-PSPC1 8C-C-PSPC1 V2.00	0	50. DsRed2-PSPC1_Pos043_S001	00-Qq4TUYRn6mb9bXcAQDgby3
124.234	174.441	1989.88	um	Nucleus	1	Nucleus Center of Image Mass	0.000	1.000	485	100000424	100000001	GFP-VOID DsRed2-PSPC1 8C-C-PSPC1 V2.00	0	50. DsRed2-PSPC1_Pos043_S001	00-Qq4TUYRn6mb9bXcAQDgby3
119.509	221.905	1990.07	um	Nucleus	1	Nucleus Center of Image Mass	0.000	1.000	486	100000425	100000002	GFP-VOID DsRed2-PSPC1 8C-C-PSPC1 V2.00	0	50. DsRed2-PSPC1_Pos043_S001	00-Qq4TUYRn6mb9bXcAQDgby3
48.2626	11.9	1990.21	um	Nucleus	1	Nucleus Center of Image Mass	0.000	1.000	487	100000426	100000003	GFP-VOID DsRed2-PSPC1 8C-C-PSPC1 V2.00	0	50. DsRed2-PSPC1_Pos043_S001	00-Qq4TUYRn6mb9bXcAQDgby3
37.2691	226.788	1990.12	um	Nucleus	1	Nucleus Center of Image Mass	0.000	1.000	489	100000427	100000000	GFP-VOID DsRed2-PSPC1 8C-C-PSPC1 V2.00	0	50. DsRed2-PSPC1_Pos044_S001	00-C4eGS5fK5oTEiHU4YJBDAK
28.8436	11.3044	1990.41	um	Nucleus	1	Nucleus Center of Image Mass	0.000	1.000	493	100000428	100000001	GFP-VOID DsRed2-PSPC1 8C-C-PSPC1 V2.00	0	50. DsRed2-PSPC1_Pos044_S001	00-C4eGS5fK5oTEiHU4YJBDAK
21.7881	184.405	1989.79	um	Nucleus	1	Nucleus Center of Image Mass	0.000	1.000	495	100000429	100000002	GFP-VOID DsRed2-PSPC1 8C-C-PSPC1 V2.00	0	50. DsRed2-PSPC1_Pos044_S001	00-C4eGS5fK5oTEiHU4YJBDAK
14.8471	238.79	1990.57	um	Nucleus	1	Nucleus Center of Image Mass	0.000	1.000	496	100000430	100000003	GFP-VOID DsRed2-PSPC1 8C-C-PSPC1 V2.00	0	50. DsRed2-PSPC1_Pos044_S001	00-C4eGS5fK5oTEiHU4YJBDAK
184.523	70.4687	1989.29	um	Nucleus	1	Nucleus Center of Image Mass	0.000	1.000	497	100000431	100000004	GFP-VOID DsRed2-PSPC1 8C-C-PSPC1 V2.00	0	50. DsRed2-PSPC1_Pos044_S001	00-C4eGS5fK5oTEiHU4YJBDAK
198.483	71.1393	1989.4	um	Nucleus	1	Nucleus Center of Image Mass	0.000	1.000	498	100000432	100000005	GFP-VOID DsRed2-PSPC1 8C-C-PSPC1 V2.00	0	50. DsRed2-PSPC1_Pos044_S001	00-C4eGS5fK5oTEiHU4YJBDAK
225.698	226.199	1990.06	um	Nucleus	1	Nucleus Center of Image Mass	0.000	1.000	499	100000433	100000000	GFP-VOID DsRed2-PSPC1 8C-C-PSPC1 V2.00	0	50. DsRed2-PSPC1_Pos045_S001	00-Qouc6n73uhVcBi59GLSsuX
31.4777	24.4412	1989.81	um	Nucleus	1	Nucleus Center of Image Mass	0.000	1.000	502	100000434	100000001	GFP-VOID DsRed2-PSPC1 8C-C-PSPC1 V2.00	0	50. DsRed2-PSPC1_Pos045_S001	00-Qouc6n73uhVcBi59GLSsuX
222.418	86.4368	1990.13	um	Nucleus	1	Nucleus Center of Image Mass	0.000	1.000	505	100000435	100000002	GFP-VOID DsRed2-PSPC1 8C-C-PSPC1 V2.00	0	50. DsRed2-PSPC1_Pos045_S001	00-Qouc6n73uhVcBi59GLSsuX
228.169	100.9	1989.94	um	Nucleus	1	Nucleus Center of Image Mass	0.000	1.000	506	100000436	100000003	GFP-VOID DsRed2-PSPC1 8C-C-PSPC1 V2.00	0	50. DsRed2-PSPC1_Pos045_S001	00-Qouc6n73uhVcBi59GLSsuX
159.254	102.618	1989.59	um	Nucleus	1	Nucleus Center of Image Mass	0.000	1.000	508	100000437	100000000	GFP-VOID DsRed2-PSPC1 8C-C-PSPC1 V2.00	0	50. DsRed2-PSPC1_Pos046_S001	00-k4SHdiBhiyNvyfJnCdhxkB
194.324	119.466	1989.88	um	Nucleus	1	Nucleus Center of Image Mass	0.000	1.000	509	100000438	100000001	GFP-VOID DsRed2-PSPC1 8C-C-PSPC1 V2.00	0	50. DsRed2-PSPC1_Pos046_S001	00-k4SHdiBhiyNvyfJnCdhxkB
70.0496	194.633	1989.66	um	Nucleus	1	Nucleus Center of Image Mass	0.000	1.000	511	100000439	100000002	GFP-VOID DsRed2-PSPC1 8C-C-PSPC1 V2.00	0	50. DsRed2-PSPC1_Pos046_S001	00-k4SHdiBhiyNvyfJnCdhxkB
58.2121	221.759	1989.83	um	Nucleus	1	Nucleus Center of Image Mass	0.000	1.000	512	100000440	100000003	GFP-VOID DsRed2-PSPC1 8C-C-PSPC1 V2.00	0	50. DsRed2-PSPC1_Pos046_S001	00-k4SHdiBhiyNvyfJnCdhxkB
18.2958	210.592	1990.05	um	Nucleus	1	Nucleus Center of Image Mass	0.000	1.000	514	100000441	100000004	GFP-VOID DsRed2-PSPC1 8C-C-PSPC1 V2.00	0	50. DsRed2-PSPC1_Pos046_S001	00-k4SHdiBhiyNvyfJnCdhxkB
31.3641	241.454	1990.27	um	Nucleus	1	Nucleus Center of Image Mass	0.000	1.000	516	100000442	100000005	GFP-VOID DsRed2-PSPC1 8C-C-PSPC1 V2.00	0	50. DsRed2-PSPC1_Pos046_S001	00-k4SHdiBhiyNvyfJnCdhxkB
32.7832	49.5424	1989.59	um	Nucleus	1	Nucleus Center of Image Mass	0.000	1.000	517	100000443	100000000	GFP-VOID DsRed2-PSPC1 8C-C-PSPC1 V2.00	0	50. DsRed2-PSPC1_Pos047_S001	00-KWfhtkyAwv3RJWuUjDmZi4
9.07817	10.2184	1989.8	um	Nucleus	1	Nucleus Center of Image Mass	0.000	1.000	518	100000444	100000001	GFP-VOID DsRed2-PSPC1 8C-C-PSPC1 V2.00	0	50. DsRed2-PSPC1_Pos047_S001	00-KWfhtkyAwv3RJWuUjDmZi4
23.0229	58.8182	1989.64	um	Nucleus	1	Nucleus Center of Image Mass	0.000	1.000	519	100000445	100000002	GFP-VOID DsRed2-PSPC1 8C-C-PSPC1 V2.00	0	50. DsRed2-PSPC1_Pos047_S001	00-KWfhtkyAwv3RJWuUjDmZi4
4.7678	26.3452	1989.87	um	Nucleus	1	Nucleus Center of Image Mass	0.000	1.000	520	100000446	100000003	GFP-VOID DsRed2-PSPC1 8C-C-PSPC1 V2.00	0	50. DsRed2-PSPC1_Pos047_S001	00-KWfhtkyAwv3RJWuUjDmZi4
113.877	233.242	1989.89	um	Nucleus	1	Nucleus Center of Image Mass	0.000	1.000	521	100000447	100000004	GFP-VOID DsRed2-PSPC1 8C-C-PSPC1 V2.00	0	50. DsRed2-PSPC1_Pos047_S001	00-KWfhtkyAwv3RJWuUjDmZi4
150.767	209.005	1989.44	um	Nucleus	1	Nucleus Center of Image Mass	0.000	1.000	522	100000448	100000005	GFP-VOID DsRed2-PSPC1 8C-C-PSPC1 V2.00	0	50. DsRed2-PSPC1_Pos047_S001	00-KWfhtkyAwv3RJWuUjDmZi4
128.015	210.336	1989.42	um	Nucleus	1	Nucleus Center of Image Mass	0.000	1.000	523	100000449	100000006	GFP-VOID DsRed2-PSPC1 8C-C-PSPC1 V2.00	0	50. DsRed2-PSPC1_Pos047_S001	00-KWfhtkyAwv3RJWuUjDmZi4
242.554	24.4481	1989.8	um	Nucleus	1	Nucleus Center of Image Mass	0.000	1.000	525	100000450	100000000	GFP-VOID DsRed2-PSPC1 8C-C-PSPC1 V2.00	0	50. DsRed2-PSPC1_Pos048_S001	00-8jXpGs3DDXeQHVnSHfqYKh
85.5326	107.439	1989.43	um	Nucleus	1	Nucleus Center of Image Mass	0.000	1.000	527	100000451	100000001	GFP-VOID DsRed2-PSPC1 8C-C-PSPC1 V2.00	0	50. DsRed2-PSPC1_Pos048_S001	00-8jXpGs3DDXeQHVnSHfqYKh
68.3556	112.677	1989.49	um	Nucleus	1	Nucleus Center of Image Mass	0.000	1.000	528	100000452	100000002	GFP-VOID DsRed2-PSPC1 8C-C-PSPC1 V2.00	0	50. DsRed2-PSPC1_Pos048_S001	00-8jXpGs3DDXeQHVnSHfqYKh
26.1966	29.672	1990.3	um	Nucleus	1	Nucleus Center of Image Mass	0.000	1.000	529	100000453	100000000	GFP-VOID DsRed2-PSPC1 8C-C-PSPC1 V2.00	0	50. DsRed2-PSPC1_Pos049_S001	00-PDbR4bFkNJRQ7RYCMrkq3A
92.0328	4.02451	1989.73	um	Nucleus	1	Nucleus Center of Image Mass	0.000	1.000	530	100000454	100000001	GFP-VOID DsRed2-PSPC1 8C-C-PSPC1 V2.00	0	50. DsRed2-PSPC1_Pos049_S001	00-PDbR4bFkNJRQ7RYCMrkq3A
182.949	123.539	1989.32	um	Nucleus	1	Nucleus Center of Image Mass	0.000	1.000	531	100000455	100000002	GFP-VOID DsRed2-PSPC1 8C-C-PSPC1 V2.00	0	50. DsRed2-PSPC1_Pos049_S001	00-PDbR4bFkNJRQ7RYCMrkq3A
171.659	145.329	1989.31	um	Nucleus	1	Nucleus Center of Image Mass	0.000	1.000	532	100000456	100000003	GFP-VOID DsRed2-PSPC1 8C-C-PSPC1 V2.00	0	50. DsRed2-PSPC1_Pos049_S001	00-PDbR4bFkNJRQ7RYCMrkq3A
