# Supplementary material for: Development of a pipeline for automated, high-throughput analysis of paraspeckle proteins reveals specific roles for importin α proteins
Source: Sci Rep. 2017 Feb 27;7:43323. doi: 10.1038/srep43323 (PMC5379994; doi:10.1038/srep43323)
Supplement: Supplementary Dataset SD1-D [file srep43323-s6.zip › I8P/8C-C-PSPC1/_/GFP-VOID DsRed2-PSPC1 8C-C-PSPC1 V2.00_Statistics/GFP-VOID DsRed2-PSPC1 8C-C-PSPC1 V2.00_Cell_Distance_from_Vesicle_to_Closest_Nucleus_Mean_VesicleType=_Vesicles_Paraspeckle.csv]

Cell Distance from Vesicle to Closest Nucleus Mean VesicleType= Vesicles Paraspeckle
====================
Value	Unit	Category	Birth [s]	Death [s]	VesicleType	ID	OriginalID	Original Component Name	Original Component ID	Original Image Name	Original Image ID
0	um	Cell	0.000	1.000	Vesicles Paraspeckle	0	0	GFP-VOID DsRed2-PSPC1 8C-C-PSPC1 V2.00	0	50. DsRed2-PSPC1_Pos001_S001	00-DWW4DJZ8faeD6UZf9SnZWK
0	um	Cell	0.000	1.000	Vesicles Paraspeckle	1	1	GFP-VOID DsRed2-PSPC1 8C-C-PSPC1 V2.00	0	50. DsRed2-PSPC1_Pos001_S001	00-DWW4DJZ8faeD6UZf9SnZWK
0.2405	um	Cell	0.000	1.000	Vesicles Paraspeckle	2	2	GFP-VOID DsRed2-PSPC1 8C-C-PSPC1 V2.00	0	50. DsRed2-PSPC1_Pos001_S001	00-DWW4DJZ8faeD6UZf9SnZWK
0	um	Cell	0.000	1.000	Vesicles Paraspeckle	3	3	GFP-VOID DsRed2-PSPC1 8C-C-PSPC1 V2.00	0	50. DsRed2-PSPC1_Pos001_S001	00-DWW4DJZ8faeD6UZf9SnZWK
0	um	Cell	0.000	1.000	Vesicles Paraspeckle	4	4	GFP-VOID DsRed2-PSPC1 8C-C-PSPC1 V2.00	0	50. DsRed2-PSPC1_Pos001_S001	00-DWW4DJZ8faeD6UZf9SnZWK
0	um	Cell	0.000	1.000	Vesicles Paraspeckle	5	5	GFP-VOID DsRed2-PSPC1 8C-C-PSPC1 V2.00	0	50. DsRed2-PSPC1_Pos001_S001	00-DWW4DJZ8faeD6UZf9SnZWK
0	um	Cell	0.000	1.000	Vesicles Paraspeckle	6	6	GFP-VOID DsRed2-PSPC1 8C-C-PSPC1 V2.00	0	50. DsRed2-PSPC1_Pos001_S001	00-DWW4DJZ8faeD6UZf9SnZWK
2.29714	um	Cell	0.000	1.000	Vesicles Paraspeckle	7	7	GFP-VOID DsRed2-PSPC1 8C-C-PSPC1 V2.00	0	50. DsRed2-PSPC1_Pos001_S001	00-DWW4DJZ8faeD6UZf9SnZWK
0	um	Cell	0.000	1.000	Vesicles Paraspeckle	8	8	GFP-VOID DsRed2-PSPC1 8C-C-PSPC1 V2.00	0	50. DsRed2-PSPC1_Pos001_S001	00-DWW4DJZ8faeD6UZf9SnZWK
0	um	Cell	0.000	1.000	Vesicles Paraspeckle	9	9	GFP-VOID DsRed2-PSPC1 8C-C-PSPC1 V2.00	0	50. DsRed2-PSPC1_Pos001_S001	00-DWW4DJZ8faeD6UZf9SnZWK
0	um	Cell	0.000	1.000	Vesicles Paraspeckle	10	10	GFP-VOID DsRed2-PSPC1 8C-C-PSPC1 V2.00	0	50. DsRed2-PSPC1_Pos001_S001	00-DWW4DJZ8faeD6UZf9SnZWK
0	um	Cell	0.000	1.000	Vesicles Paraspeckle	11	11	GFP-VOID DsRed2-PSPC1 8C-C-PSPC1 V2.00	0	50. DsRed2-PSPC1_Pos001_S001	00-DWW4DJZ8faeD6UZf9SnZWK
0.583666	um	Cell	0.000	1.000	Vesicles Paraspeckle	12	12	GFP-VOID DsRed2-PSPC1 8C-C-PSPC1 V2.00	0	50. DsRed2-PSPC1_Pos001_S001	00-DWW4DJZ8faeD6UZf9SnZWK
0.628106	um	Cell	0.000	1.000	Vesicles Paraspeckle	13	13	GFP-VOID DsRed2-PSPC1 8C-C-PSPC1 V2.00	0	50. DsRed2-PSPC1_Pos001_S001	00-DWW4DJZ8faeD6UZf9SnZWK
0.481	um	Cell	0.000	1.000	Vesicles Paraspeckle	14	14	GFP-VOID DsRed2-PSPC1 8C-C-PSPC1 V2.00	0	50. DsRed2-PSPC1_Pos001_S001	00-DWW4DJZ8faeD6UZf9SnZWK
0.462618	um	Cell	0.000	1.000	Vesicles Paraspeckle	15	15	GFP-VOID DsRed2-PSPC1 8C-C-PSPC1 V2.00	0	50. DsRed2-PSPC1_Pos001_S001	00-DWW4DJZ8faeD6UZf9SnZWK
0	um	Cell	0.000	1.000	Vesicles Paraspeckle	16	0	GFP-VOID DsRed2-PSPC1 8C-C-PSPC1 V2.00	0	50. DsRed2-PSPC1_Pos002_S001	00-WQagW9F3dz5Hy7s7363Z9U
0	um	Cell	0.000	1.000	Vesicles Paraspeckle	17	1	GFP-VOID DsRed2-PSPC1 8C-C-PSPC1 V2.00	0	50. DsRed2-PSPC1_Pos002_S001	00-WQagW9F3dz5Hy7s7363Z9U
2.08442	um	Cell	0.000	1.000	Vesicles Paraspeckle	18	2	GFP-VOID DsRed2-PSPC1 8C-C-PSPC1 V2.00	0	50. DsRed2-PSPC1_Pos002_S001	00-WQagW9F3dz5Hy7s7363Z9U
0	um	Cell	0.000	1.000	Vesicles Paraspeckle	19	3	GFP-VOID DsRed2-PSPC1 8C-C-PSPC1 V2.00	0	50. DsRed2-PSPC1_Pos002_S001	00-WQagW9F3dz5Hy7s7363Z9U
0	um	Cell	0.000	1.000	Vesicles Paraspeckle	20	4	GFP-VOID DsRed2-PSPC1 8C-C-PSPC1 V2.00	0	50. DsRed2-PSPC1_Pos002_S001	00-WQagW9F3dz5Hy7s7363Z9U
0	um	Cell	0.000	1.000	Vesicles Paraspeckle	21	5	GFP-VOID DsRed2-PSPC1 8C-C-PSPC1 V2.00	0	50. DsRed2-PSPC1_Pos002_S001	00-WQagW9F3dz5Hy7s7363Z9U
0	um	Cell	0.000	1.000	Vesicles Paraspeckle	22	6	GFP-VOID DsRed2-PSPC1 8C-C-PSPC1 V2.00	0	50. DsRed2-PSPC1_Pos002_S001	00-WQagW9F3dz5Hy7s7363Z9U
0	um	Cell	0.000	1.000	Vesicles Paraspeckle	23	7	GFP-VOID DsRed2-PSPC1 8C-C-PSPC1 V2.00	0	50. DsRed2-PSPC1_Pos002_S001	00-WQagW9F3dz5Hy7s7363Z9U
0	um	Cell	0.000	1.000	Vesicles Paraspeckle	24	8	GFP-VOID DsRed2-PSPC1 8C-C-PSPC1 V2.00	0	50. DsRed2-PSPC1_Pos002_S001	00-WQagW9F3dz5Hy7s7363Z9U
0	um	Cell	0.000	1.000	Vesicles Paraspeckle	25	9	GFP-VOID DsRed2-PSPC1 8C-C-PSPC1 V2.00	0	50. DsRed2-PSPC1_Pos002_S001	00-WQagW9F3dz5Hy7s7363Z9U
2.57808	um	Cell	0.000	1.000	Vesicles Paraspeckle	26	10	GFP-VOID DsRed2-PSPC1 8C-C-PSPC1 V2.00	0	50. DsRed2-PSPC1_Pos002_S001	00-WQagW9F3dz5Hy7s7363Z9U
0	um	Cell	0.000	1.000	Vesicles Paraspeckle	27	0	GFP-VOID DsRed2-PSPC1 8C-C-PSPC1 V2.00	0	50. DsRed2-PSPC1_Pos003_S001	00-HRfzQzah3SjMTAW8PeECkk
0	um	Cell	0.000	1.000	Vesicles Paraspeckle	28	1	GFP-VOID DsRed2-PSPC1 8C-C-PSPC1 V2.00	0	50. DsRed2-PSPC1_Pos003_S001	00-HRfzQzah3SjMTAW8PeECkk
1.62341	um	Cell	0.000	1.000	Vesicles Paraspeckle	29	2	GFP-VOID DsRed2-PSPC1 8C-C-PSPC1 V2.00	0	50. DsRed2-PSPC1_Pos003_S001	00-HRfzQzah3SjMTAW8PeECkk
0	um	Cell	0.000	1.000	Vesicles Paraspeckle	30	3	GFP-VOID DsRed2-PSPC1 8C-C-PSPC1 V2.00	0	50. DsRed2-PSPC1_Pos003_S001	00-HRfzQzah3SjMTAW8PeECkk
0	um	Cell	0.000	1.000	Vesicles Paraspeckle	31	4	GFP-VOID DsRed2-PSPC1 8C-C-PSPC1 V2.00	0	50. DsRed2-PSPC1_Pos003_S001	00-HRfzQzah3SjMTAW8PeECkk
0.2405	um	Cell	0.000	1.000	Vesicles Paraspeckle	32	5	GFP-VOID DsRed2-PSPC1 8C-C-PSPC1 V2.00	0	50. DsRed2-PSPC1_Pos003_S001	00-HRfzQzah3SjMTAW8PeECkk
0	um	Cell	0.000	1.000	Vesicles Paraspeckle	33	6	GFP-VOID DsRed2-PSPC1 8C-C-PSPC1 V2.00	0	50. DsRed2-PSPC1_Pos003_S001	00-HRfzQzah3SjMTAW8PeECkk
2.52919	um	Cell	0.000	1.000	Vesicles Paraspeckle	34	7	GFP-VOID DsRed2-PSPC1 8C-C-PSPC1 V2.00	0	50. DsRed2-PSPC1_Pos003_S001	00-HRfzQzah3SjMTAW8PeECkk
0	um	Cell	0.000	1.000	Vesicles Paraspeckle	35	8	GFP-VOID DsRed2-PSPC1 8C-C-PSPC1 V2.00	0	50. DsRed2-PSPC1_Pos003_S001	00-HRfzQzah3SjMTAW8PeECkk
0	um	Cell	0.000	1.000	Vesicles Paraspeckle	36	9	GFP-VOID DsRed2-PSPC1 8C-C-PSPC1 V2.00	0	50. DsRed2-PSPC1_Pos003_S001	00-HRfzQzah3SjMTAW8PeECkk
0	um	Cell	0.000	1.000	Vesicles Paraspeckle	37	10	GFP-VOID DsRed2-PSPC1 8C-C-PSPC1 V2.00	0	50. DsRed2-PSPC1_Pos003_S001	00-HRfzQzah3SjMTAW8PeECkk
0	um	Cell	0.000	1.000	Vesicles Paraspeckle	38	11	GFP-VOID DsRed2-PSPC1 8C-C-PSPC1 V2.00	0	50. DsRed2-PSPC1_Pos003_S001	00-HRfzQzah3SjMTAW8PeECkk
3.70712	um	Cell	0.000	1.000	Vesicles Paraspeckle	39	0	GFP-VOID DsRed2-PSPC1 8C-C-PSPC1 V2.00	0	50. DsRed2-PSPC1_Pos004_S001	00-5geUyjhhtoUiz73PD63uzi
0	um	Cell	0.000	1.000	Vesicles Paraspeckle	40	1	GFP-VOID DsRed2-PSPC1 8C-C-PSPC1 V2.00	0	50. DsRed2-PSPC1_Pos004_S001	00-5geUyjhhtoUiz73PD63uzi
0	um	Cell	0.000	1.000	Vesicles Paraspeckle	41	2	GFP-VOID DsRed2-PSPC1 8C-C-PSPC1 V2.00	0	50. DsRed2-PSPC1_Pos004_S001	00-5geUyjhhtoUiz73PD63uzi
0	um	Cell	0.000	1.000	Vesicles Paraspeckle	42	3	GFP-VOID DsRed2-PSPC1 8C-C-PSPC1 V2.00	0	50. DsRed2-PSPC1_Pos004_S001	00-5geUyjhhtoUiz73PD63uzi
0	um	Cell	0.000	1.000	Vesicles Paraspeckle	43	4	GFP-VOID DsRed2-PSPC1 8C-C-PSPC1 V2.00	0	50. DsRed2-PSPC1_Pos004_S001	00-5geUyjhhtoUiz73PD63uzi
0	um	Cell	0.000	1.000	Vesicles Paraspeckle	44	5	GFP-VOID DsRed2-PSPC1 8C-C-PSPC1 V2.00	0	50. DsRed2-PSPC1_Pos004_S001	00-5geUyjhhtoUiz73PD63uzi
1.28764	um	Cell	0.000	1.000	Vesicles Paraspeckle	45	6	GFP-VOID DsRed2-PSPC1 8C-C-PSPC1 V2.00	0	50. DsRed2-PSPC1_Pos004_S001	00-5geUyjhhtoUiz73PD63uzi
0	um	Cell	0.000	1.000	Vesicles Paraspeckle	46	7	GFP-VOID DsRed2-PSPC1 8C-C-PSPC1 V2.00	0	50. DsRed2-PSPC1_Pos004_S001	00-5geUyjhhtoUiz73PD63uzi
0	um	Cell	0.000	1.000	Vesicles Paraspeckle	47	8	GFP-VOID DsRed2-PSPC1 8C-C-PSPC1 V2.00	0	50. DsRed2-PSPC1_Pos004_S001	00-5geUyjhhtoUiz73PD63uzi
0	um	Cell	0.000	1.000	Vesicles Paraspeckle	48	9	GFP-VOID DsRed2-PSPC1 8C-C-PSPC1 V2.00	0	50. DsRed2-PSPC1_Pos004_S001	00-5geUyjhhtoUiz73PD63uzi
0.394706	um	Cell	0.000	1.000	Vesicles Paraspeckle	49	10	GFP-VOID DsRed2-PSPC1 8C-C-PSPC1 V2.00	0	50. DsRed2-PSPC1_Pos004_S001	00-5geUyjhhtoUiz73PD63uzi
0	um	Cell	0.000	1.000	Vesicles Paraspeckle	50	11	GFP-VOID DsRed2-PSPC1 8C-C-PSPC1 V2.00	0	50. DsRed2-PSPC1_Pos004_S001	00-5geUyjhhtoUiz73PD63uzi
4.90832	um	Cell	0.000	1.000	Vesicles Paraspeckle	51	12	GFP-VOID DsRed2-PSPC1 8C-C-PSPC1 V2.00	0	50. DsRed2-PSPC1_Pos004_S001	00-5geUyjhhtoUiz73PD63uzi
1.54175	um	Cell	0.000	1.000	Vesicles Paraspeckle	52	13	GFP-VOID DsRed2-PSPC1 8C-C-PSPC1 V2.00	0	50. DsRed2-PSPC1_Pos004_S001	00-5geUyjhhtoUiz73PD63uzi
2.405	um	Cell	0.000	1.000	Vesicles Paraspeckle	53	14	GFP-VOID DsRed2-PSPC1 8C-C-PSPC1 V2.00	0	50. DsRed2-PSPC1_Pos004_S001	00-5geUyjhhtoUiz73PD63uzi
3.71346	um	Cell	0.000	1.000	Vesicles Paraspeckle	54	15	GFP-VOID DsRed2-PSPC1 8C-C-PSPC1 V2.00	0	50. DsRed2-PSPC1_Pos004_S001	00-5geUyjhhtoUiz73PD63uzi
0	um	Cell	0.000	1.000	Vesicles Paraspeckle	55	16	GFP-VOID DsRed2-PSPC1 8C-C-PSPC1 V2.00	0	50. DsRed2-PSPC1_Pos004_S001	00-5geUyjhhtoUiz73PD63uzi
0	um	Cell	0.000	1.000	Vesicles Paraspeckle	56	17	GFP-VOID DsRed2-PSPC1 8C-C-PSPC1 V2.00	0	50. DsRed2-PSPC1_Pos004_S001	00-5geUyjhhtoUiz73PD63uzi
0	um	Cell	0.000	1.000	Vesicles Paraspeckle	57	18	GFP-VOID DsRed2-PSPC1 8C-C-PSPC1 V2.00	0	50. DsRed2-PSPC1_Pos004_S001	00-5geUyjhhtoUiz73PD63uzi
5.9073	um	Cell	0.000	1.000	Vesicles Paraspeckle	58	0	GFP-VOID DsRed2-PSPC1 8C-C-PSPC1 V2.00	0	50. DsRed2-PSPC1_Pos005_S001	00-XbffFHBt5n3sjoZNSQaAgg
0	um	Cell	0.000	1.000	Vesicles Paraspeckle	59	1	GFP-VOID DsRed2-PSPC1 8C-C-PSPC1 V2.00	0	50. DsRed2-PSPC1_Pos005_S001	00-XbffFHBt5n3sjoZNSQaAgg
0	um	Cell	0.000	1.000	Vesicles Paraspeckle	60	2	GFP-VOID DsRed2-PSPC1 8C-C-PSPC1 V2.00	0	50. DsRed2-PSPC1_Pos005_S001	00-XbffFHBt5n3sjoZNSQaAgg
0	um	Cell	0.000	1.000	Vesicles Paraspeckle	61	3	GFP-VOID DsRed2-PSPC1 8C-C-PSPC1 V2.00	0	50. DsRed2-PSPC1_Pos005_S001	00-XbffFHBt5n3sjoZNSQaAgg
28.3951	um	Cell	0.000	1.000	Vesicles Paraspeckle	62	4	GFP-VOID DsRed2-PSPC1 8C-C-PSPC1 V2.00	0	50. DsRed2-PSPC1_Pos005_S001	00-XbffFHBt5n3sjoZNSQaAgg
0	um	Cell	0.000	1.000	Vesicles Paraspeckle	63	5	GFP-VOID DsRed2-PSPC1 8C-C-PSPC1 V2.00	0	50. DsRed2-PSPC1_Pos005_S001	00-XbffFHBt5n3sjoZNSQaAgg
0	um	Cell	0.000	1.000	Vesicles Paraspeckle	64	6	GFP-VOID DsRed2-PSPC1 8C-C-PSPC1 V2.00	0	50. DsRed2-PSPC1_Pos005_S001	00-XbffFHBt5n3sjoZNSQaAgg
0.2405	um	Cell	0.000	1.000	Vesicles Paraspeckle	65	7	GFP-VOID DsRed2-PSPC1 8C-C-PSPC1 V2.00	0	50. DsRed2-PSPC1_Pos005_S001	00-XbffFHBt5n3sjoZNSQaAgg
2.18554	um	Cell	0.000	1.000	Vesicles Paraspeckle	66	8	GFP-VOID DsRed2-PSPC1 8C-C-PSPC1 V2.00	0	50. DsRed2-PSPC1_Pos005_S001	00-XbffFHBt5n3sjoZNSQaAgg
0	um	Cell	0.000	1.000	Vesicles Paraspeckle	67	9	GFP-VOID DsRed2-PSPC1 8C-C-PSPC1 V2.00	0	50. DsRed2-PSPC1_Pos005_S001	00-XbffFHBt5n3sjoZNSQaAgg
0	um	Cell	0.000	1.000	Vesicles Paraspeckle	68	10	GFP-VOID DsRed2-PSPC1 8C-C-PSPC1 V2.00	0	50. DsRed2-PSPC1_Pos005_S001	00-XbffFHBt5n3sjoZNSQaAgg
0.395186	um	Cell	0.000	1.000	Vesicles Paraspeckle	69	11	GFP-VOID DsRed2-PSPC1 8C-C-PSPC1 V2.00	0	50. DsRed2-PSPC1_Pos005_S001	00-XbffFHBt5n3sjoZNSQaAgg
0	um	Cell	0.000	1.000	Vesicles Paraspeckle	70	12	GFP-VOID DsRed2-PSPC1 8C-C-PSPC1 V2.00	0	50. DsRed2-PSPC1_Pos005_S001	00-XbffFHBt5n3sjoZNSQaAgg
0	um	Cell	0.000	1.000	Vesicles Paraspeckle	71	13	GFP-VOID DsRed2-PSPC1 8C-C-PSPC1 V2.00	0	50. DsRed2-PSPC1_Pos005_S001	00-XbffFHBt5n3sjoZNSQaAgg
0	um	Cell	0.000	1.000	Vesicles Paraspeckle	72	14	GFP-VOID DsRed2-PSPC1 8C-C-PSPC1 V2.00	0	50. DsRed2-PSPC1_Pos005_S001	00-XbffFHBt5n3sjoZNSQaAgg
1.20999	um	Cell	0.000	1.000	Vesicles Paraspeckle	73	15	GFP-VOID DsRed2-PSPC1 8C-C-PSPC1 V2.00	0	50. DsRed2-PSPC1_Pos005_S001	00-XbffFHBt5n3sjoZNSQaAgg
0	um	Cell	0.000	1.000	Vesicles Paraspeckle	74	16	GFP-VOID DsRed2-PSPC1 8C-C-PSPC1 V2.00	0	50. DsRed2-PSPC1_Pos005_S001	00-XbffFHBt5n3sjoZNSQaAgg
0	um	Cell	0.000	1.000	Vesicles Paraspeckle	75	17	GFP-VOID DsRed2-PSPC1 8C-C-PSPC1 V2.00	0	50. DsRed2-PSPC1_Pos005_S001	00-XbffFHBt5n3sjoZNSQaAgg
0	um	Cell	0.000	1.000	Vesicles Paraspeckle	76	18	GFP-VOID DsRed2-PSPC1 8C-C-PSPC1 V2.00	0	50. DsRed2-PSPC1_Pos005_S001	00-XbffFHBt5n3sjoZNSQaAgg
0	um	Cell	0.000	1.000	Vesicles Paraspeckle	77	19	GFP-VOID DsRed2-PSPC1 8C-C-PSPC1 V2.00	0	50. DsRed2-PSPC1_Pos005_S001	00-XbffFHBt5n3sjoZNSQaAgg
0	um	Cell	0.000	1.000	Vesicles Paraspeckle	78	20	GFP-VOID DsRed2-PSPC1 8C-C-PSPC1 V2.00	0	50. DsRed2-PSPC1_Pos005_S001	00-XbffFHBt5n3sjoZNSQaAgg
0	um	Cell	0.000	1.000	Vesicles Paraspeckle	79	0	GFP-VOID DsRed2-PSPC1 8C-C-PSPC1 V2.00	0	50. DsRed2-PSPC1_Pos006_S001	00-2GkETLHuyZpY9FbPuzn5Ek
0.628348	um	Cell	0.000	1.000	Vesicles Paraspeckle	80	1	GFP-VOID DsRed2-PSPC1 8C-C-PSPC1 V2.00	0	50. DsRed2-PSPC1_Pos006_S001	00-2GkETLHuyZpY9FbPuzn5Ek
1.04757	um	Cell	0.000	1.000	Vesicles Paraspeckle	81	2	GFP-VOID DsRed2-PSPC1 8C-C-PSPC1 V2.00	0	50. DsRed2-PSPC1_Pos006_S001	00-2GkETLHuyZpY9FbPuzn5Ek
4.72746	um	Cell	0.000	1.000	Vesicles Paraspeckle	82	3	GFP-VOID DsRed2-PSPC1 8C-C-PSPC1 V2.00	0	50. DsRed2-PSPC1_Pos006_S001	00-2GkETLHuyZpY9FbPuzn5Ek
1.52023	um	Cell	0.000	1.000	Vesicles Paraspeckle	83	4	GFP-VOID DsRed2-PSPC1 8C-C-PSPC1 V2.00	0	50. DsRed2-PSPC1_Pos006_S001	00-2GkETLHuyZpY9FbPuzn5Ek
0	um	Cell	0.000	1.000	Vesicles Paraspeckle	84	5	GFP-VOID DsRed2-PSPC1 8C-C-PSPC1 V2.00	0	50. DsRed2-PSPC1_Pos006_S001	00-2GkETLHuyZpY9FbPuzn5Ek
1.61555	um	Cell	0.000	1.000	Vesicles Paraspeckle	85	6	GFP-VOID DsRed2-PSPC1 8C-C-PSPC1 V2.00	0	50. DsRed2-PSPC1_Pos006_S001	00-2GkETLHuyZpY9FbPuzn5Ek
0.97413	um	Cell	0.000	1.000	Vesicles Paraspeckle	86	7	GFP-VOID DsRed2-PSPC1 8C-C-PSPC1 V2.00	0	50. DsRed2-PSPC1_Pos006_S001	00-2GkETLHuyZpY9FbPuzn5Ek
0	um	Cell	0.000	1.000	Vesicles Paraspeckle	87	8	GFP-VOID DsRed2-PSPC1 8C-C-PSPC1 V2.00	0	50. DsRed2-PSPC1_Pos006_S001	00-2GkETLHuyZpY9FbPuzn5Ek
0	um	Cell	0.000	1.000	Vesicles Paraspeckle	88	9	GFP-VOID DsRed2-PSPC1 8C-C-PSPC1 V2.00	0	50. DsRed2-PSPC1_Pos006_S001	00-2GkETLHuyZpY9FbPuzn5Ek
0	um	Cell	0.000	1.000	Vesicles Paraspeckle	89	10	GFP-VOID DsRed2-PSPC1 8C-C-PSPC1 V2.00	0	50. DsRed2-PSPC1_Pos006_S001	00-2GkETLHuyZpY9FbPuzn5Ek
2.60424	um	Cell	0.000	1.000	Vesicles Paraspeckle	90	11	GFP-VOID DsRed2-PSPC1 8C-C-PSPC1 V2.00	0	50. DsRed2-PSPC1_Pos006_S001	00-2GkETLHuyZpY9FbPuzn5Ek
0	um	Cell	0.000	1.000	Vesicles Paraspeckle	91	12	GFP-VOID DsRed2-PSPC1 8C-C-PSPC1 V2.00	0	50. DsRed2-PSPC1_Pos006_S001	00-2GkETLHuyZpY9FbPuzn5Ek
0	um	Cell	0.000	1.000	Vesicles Paraspeckle	92	13	GFP-VOID DsRed2-PSPC1 8C-C-PSPC1 V2.00	0	50. DsRed2-PSPC1_Pos006_S001	00-2GkETLHuyZpY9FbPuzn5Ek
0	um	Cell	0.000	1.000	Vesicles Paraspeckle	93	14	GFP-VOID DsRed2-PSPC1 8C-C-PSPC1 V2.00	0	50. DsRed2-PSPC1_Pos006_S001	00-2GkETLHuyZpY9FbPuzn5Ek
0	um	Cell	0.000	1.000	Vesicles Paraspeckle	94	15	GFP-VOID DsRed2-PSPC1 8C-C-PSPC1 V2.00	0	50. DsRed2-PSPC1_Pos006_S001	00-2GkETLHuyZpY9FbPuzn5Ek
2.45438	um	Cell	0.000	1.000	Vesicles Paraspeckle	95	16	GFP-VOID DsRed2-PSPC1 8C-C-PSPC1 V2.00	0	50. DsRed2-PSPC1_Pos006_S001	00-2GkETLHuyZpY9FbPuzn5Ek
0.2405	um	Cell	0.000	1.000	Vesicles Paraspeckle	96	17	GFP-VOID DsRed2-PSPC1 8C-C-PSPC1 V2.00	0	50. DsRed2-PSPC1_Pos006_S001	00-2GkETLHuyZpY9FbPuzn5Ek
0	um	Cell	0.000	1.000	Vesicles Paraspeckle	97	18	GFP-VOID DsRed2-PSPC1 8C-C-PSPC1 V2.00	0	50. DsRed2-PSPC1_Pos006_S001	00-2GkETLHuyZpY9FbPuzn5Ek
0	um	Cell	0.000	1.000	Vesicles Paraspeckle	98	19	GFP-VOID DsRed2-PSPC1 8C-C-PSPC1 V2.00	0	50. DsRed2-PSPC1_Pos006_S001	00-2GkETLHuyZpY9FbPuzn5Ek
0	um	Cell	0.000	1.000	Vesicles Paraspeckle	99	0	GFP-VOID DsRed2-PSPC1 8C-C-PSPC1 V2.00	0	50. DsRed2-PSPC1_Pos007_S001	00-nS5svmymoBP7nGM67EF8Rg
0	um	Cell	0.000	1.000	Vesicles Paraspeckle	100	1	GFP-VOID DsRed2-PSPC1 8C-C-PSPC1 V2.00	0	50. DsRed2-PSPC1_Pos007_S001	00-nS5svmymoBP7nGM67EF8Rg
0	um	Cell	0.000	1.000	Vesicles Paraspeckle	101	2	GFP-VOID DsRed2-PSPC1 8C-C-PSPC1 V2.00	0	50. DsRed2-PSPC1_Pos007_S001	00-nS5svmymoBP7nGM67EF8Rg
0	um	Cell	0.000	1.000	Vesicles Paraspeckle	102	3	GFP-VOID DsRed2-PSPC1 8C-C-PSPC1 V2.00	0	50. DsRed2-PSPC1_Pos007_S001	00-nS5svmymoBP7nGM67EF8Rg
0	um	Cell	0.000	1.000	Vesicles Paraspeckle	103	4	GFP-VOID DsRed2-PSPC1 8C-C-PSPC1 V2.00	0	50. DsRed2-PSPC1_Pos007_S001	00-nS5svmymoBP7nGM67EF8Rg
0	um	Cell	0.000	1.000	Vesicles Paraspeckle	104	5	GFP-VOID DsRed2-PSPC1 8C-C-PSPC1 V2.00	0	50. DsRed2-PSPC1_Pos007_S001	00-nS5svmymoBP7nGM67EF8Rg
0	um	Cell	0.000	1.000	Vesicles Paraspeckle	105	6	GFP-VOID DsRed2-PSPC1 8C-C-PSPC1 V2.00	0	50. DsRed2-PSPC1_Pos007_S001	00-nS5svmymoBP7nGM67EF8Rg
0	um	Cell	0.000	1.000	Vesicles Paraspeckle	106	7	GFP-VOID DsRed2-PSPC1 8C-C-PSPC1 V2.00	0	50. DsRed2-PSPC1_Pos007_S001	00-nS5svmymoBP7nGM67EF8Rg
0	um	Cell	0.000	1.000	Vesicles Paraspeckle	107	8	GFP-VOID DsRed2-PSPC1 8C-C-PSPC1 V2.00	0	50. DsRed2-PSPC1_Pos007_S001	00-nS5svmymoBP7nGM67EF8Rg
0	um	Cell	0.000	1.000	Vesicles Paraspeckle	108	9	GFP-VOID DsRed2-PSPC1 8C-C-PSPC1 V2.00	0	50. DsRed2-PSPC1_Pos007_S001	00-nS5svmymoBP7nGM67EF8Rg
0	um	Cell	0.000	1.000	Vesicles Paraspeckle	109	10	GFP-VOID DsRed2-PSPC1 8C-C-PSPC1 V2.00	0	50. DsRed2-PSPC1_Pos007_S001	00-nS5svmymoBP7nGM67EF8Rg
0	um	Cell	0.000	1.000	Vesicles Paraspeckle	110	11	GFP-VOID DsRed2-PSPC1 8C-C-PSPC1 V2.00	0	50. DsRed2-PSPC1_Pos007_S001	00-nS5svmymoBP7nGM67EF8Rg
0	um	Cell	0.000	1.000	Vesicles Paraspeckle	111	12	GFP-VOID DsRed2-PSPC1 8C-C-PSPC1 V2.00	0	50. DsRed2-PSPC1_Pos007_S001	00-nS5svmymoBP7nGM67EF8Rg
0	um	Cell	0.000	1.000	Vesicles Paraspeckle	112	13	GFP-VOID DsRed2-PSPC1 8C-C-PSPC1 V2.00	0	50. DsRed2-PSPC1_Pos007_S001	00-nS5svmymoBP7nGM67EF8Rg
0	um	Cell	0.000	1.000	Vesicles Paraspeckle	113	0	GFP-VOID DsRed2-PSPC1 8C-C-PSPC1 V2.00	0	50. DsRed2-PSPC1_Pos008_S001	00-E7vbA7PfgN4gPXFkayuNgJ
0	um	Cell	0.000	1.000	Vesicles Paraspeckle	114	1	GFP-VOID DsRed2-PSPC1 8C-C-PSPC1 V2.00	0	50. DsRed2-PSPC1_Pos008_S001	00-E7vbA7PfgN4gPXFkayuNgJ
0	um	Cell	0.000	1.000	Vesicles Paraspeckle	115	2	GFP-VOID DsRed2-PSPC1 8C-C-PSPC1 V2.00	0	50. DsRed2-PSPC1_Pos008_S001	00-E7vbA7PfgN4gPXFkayuNgJ
0	um	Cell	0.000	1.000	Vesicles Paraspeckle	116	3	GFP-VOID DsRed2-PSPC1 8C-C-PSPC1 V2.00	0	50. DsRed2-PSPC1_Pos008_S001	00-E7vbA7PfgN4gPXFkayuNgJ
0	um	Cell	0.000	1.000	Vesicles Paraspeckle	117	4	GFP-VOID DsRed2-PSPC1 8C-C-PSPC1 V2.00	0	50. DsRed2-PSPC1_Pos008_S001	00-E7vbA7PfgN4gPXFkayuNgJ
0	um	Cell	0.000	1.000	Vesicles Paraspeckle	118	5	GFP-VOID DsRed2-PSPC1 8C-C-PSPC1 V2.00	0	50. DsRed2-PSPC1_Pos008_S001	00-E7vbA7PfgN4gPXFkayuNgJ
0	um	Cell	0.000	1.000	Vesicles Paraspeckle	119	6	GFP-VOID DsRed2-PSPC1 8C-C-PSPC1 V2.00	0	50. DsRed2-PSPC1_Pos008_S001	00-E7vbA7PfgN4gPXFkayuNgJ
0	um	Cell	0.000	1.000	Vesicles Paraspeckle	120	0	GFP-VOID DsRed2-PSPC1 8C-C-PSPC1 V2.00	0	50. DsRed2-PSPC1_Pos009_S001	00-MRU39mRUjZpvGh2vAgF5bc
0	um	Cell	0.000	1.000	Vesicles Paraspeckle	121	1	GFP-VOID DsRed2-PSPC1 8C-C-PSPC1 V2.00	0	50. DsRed2-PSPC1_Pos009_S001	00-MRU39mRUjZpvGh2vAgF5bc
0	um	Cell	0.000	1.000	Vesicles Paraspeckle	122	2	GFP-VOID DsRed2-PSPC1 8C-C-PSPC1 V2.00	0	50. DsRed2-PSPC1_Pos009_S001	00-MRU39mRUjZpvGh2vAgF5bc
0	um	Cell	0.000	1.000	Vesicles Paraspeckle	123	3	GFP-VOID DsRed2-PSPC1 8C-C-PSPC1 V2.00	0	50. DsRed2-PSPC1_Pos009_S001	00-MRU39mRUjZpvGh2vAgF5bc
0	um	Cell	0.000	1.000	Vesicles Paraspeckle	124	4	GFP-VOID DsRed2-PSPC1 8C-C-PSPC1 V2.00	0	50. DsRed2-PSPC1_Pos009_S001	00-MRU39mRUjZpvGh2vAgF5bc
0	um	Cell	0.000	1.000	Vesicles Paraspeckle	125	5	GFP-VOID DsRed2-PSPC1 8C-C-PSPC1 V2.00	0	50. DsRed2-PSPC1_Pos009_S001	00-MRU39mRUjZpvGh2vAgF5bc
1.07694	um	Cell	0.000	1.000	Vesicles Paraspeckle	126	6	GFP-VOID DsRed2-PSPC1 8C-C-PSPC1 V2.00	0	50. DsRed2-PSPC1_Pos009_S001	00-MRU39mRUjZpvGh2vAgF5bc
3.96569	um	Cell	0.000	1.000	Vesicles Paraspeckle	127	7	GFP-VOID DsRed2-PSPC1 8C-C-PSPC1 V2.00	0	50. DsRed2-PSPC1_Pos009_S001	00-MRU39mRUjZpvGh2vAgF5bc
0	um	Cell	0.000	1.000	Vesicles Paraspeckle	128	8	GFP-VOID DsRed2-PSPC1 8C-C-PSPC1 V2.00	0	50. DsRed2-PSPC1_Pos009_S001	00-MRU39mRUjZpvGh2vAgF5bc
0	um	Cell	0.000	1.000	Vesicles Paraspeckle	129	9	GFP-VOID DsRed2-PSPC1 8C-C-PSPC1 V2.00	0	50. DsRed2-PSPC1_Pos009_S001	00-MRU39mRUjZpvGh2vAgF5bc
0	um	Cell	0.000	1.000	Vesicles Paraspeckle	130	10	GFP-VOID DsRed2-PSPC1 8C-C-PSPC1 V2.00	0	50. DsRed2-PSPC1_Pos009_S001	00-MRU39mRUjZpvGh2vAgF5bc
0	um	Cell	0.000	1.000	Vesicles Paraspeckle	131	11	GFP-VOID DsRed2-PSPC1 8C-C-PSPC1 V2.00	0	50. DsRed2-PSPC1_Pos009_S001	00-MRU39mRUjZpvGh2vAgF5bc
2.70042	um	Cell	0.000	1.000	Vesicles Paraspeckle	132	0	GFP-VOID DsRed2-PSPC1 8C-C-PSPC1 V2.00	0	50. DsRed2-PSPC1_Pos010_S001	00-Kbwei2n8VZuVQWXWb3xNDY
0	um	Cell	0.000	1.000	Vesicles Paraspeckle	133	1	GFP-VOID DsRed2-PSPC1 8C-C-PSPC1 V2.00	0	50. DsRed2-PSPC1_Pos010_S001	00-Kbwei2n8VZuVQWXWb3xNDY
2.29792	um	Cell	0.000	1.000	Vesicles Paraspeckle	134	2	GFP-VOID DsRed2-PSPC1 8C-C-PSPC1 V2.00	0	50. DsRed2-PSPC1_Pos010_S001	00-Kbwei2n8VZuVQWXWb3xNDY
0.2405	um	Cell	0.000	1.000	Vesicles Paraspeckle	135	3	GFP-VOID DsRed2-PSPC1 8C-C-PSPC1 V2.00	0	50. DsRed2-PSPC1_Pos010_S001	00-Kbwei2n8VZuVQWXWb3xNDY
0	um	Cell	0.000	1.000	Vesicles Paraspeckle	136	4	GFP-VOID DsRed2-PSPC1 8C-C-PSPC1 V2.00	0	50. DsRed2-PSPC1_Pos010_S001	00-Kbwei2n8VZuVQWXWb3xNDY
0	um	Cell	0.000	1.000	Vesicles Paraspeckle	137	5	GFP-VOID DsRed2-PSPC1 8C-C-PSPC1 V2.00	0	50. DsRed2-PSPC1_Pos010_S001	00-Kbwei2n8VZuVQWXWb3xNDY
0	um	Cell	0.000	1.000	Vesicles Paraspeckle	138	6	GFP-VOID DsRed2-PSPC1 8C-C-PSPC1 V2.00	0	50. DsRed2-PSPC1_Pos010_S001	00-Kbwei2n8VZuVQWXWb3xNDY
0	um	Cell	0.000	1.000	Vesicles Paraspeckle	139	7	GFP-VOID DsRed2-PSPC1 8C-C-PSPC1 V2.00	0	50. DsRed2-PSPC1_Pos010_S001	00-Kbwei2n8VZuVQWXWb3xNDY
0	um	Cell	0.000	1.000	Vesicles Paraspeckle	140	8	GFP-VOID DsRed2-PSPC1 8C-C-PSPC1 V2.00	0	50. DsRed2-PSPC1_Pos010_S001	00-Kbwei2n8VZuVQWXWb3xNDY
0	um	Cell	0.000	1.000	Vesicles Paraspeckle	141	9	GFP-VOID DsRed2-PSPC1 8C-C-PSPC1 V2.00	0	50. DsRed2-PSPC1_Pos010_S001	00-Kbwei2n8VZuVQWXWb3xNDY
1.58154	um	Cell	0.000	1.000	Vesicles Paraspeckle	142	10	GFP-VOID DsRed2-PSPC1 8C-C-PSPC1 V2.00	0	50. DsRed2-PSPC1_Pos010_S001	00-Kbwei2n8VZuVQWXWb3xNDY
1.40223	um	Cell	0.000	1.000	Vesicles Paraspeckle	143	11	GFP-VOID DsRed2-PSPC1 8C-C-PSPC1 V2.00	0	50. DsRed2-PSPC1_Pos010_S001	00-Kbwei2n8VZuVQWXWb3xNDY
0	um	Cell	0.000	1.000	Vesicles Paraspeckle	144	12	GFP-VOID DsRed2-PSPC1 8C-C-PSPC1 V2.00	0	50. DsRed2-PSPC1_Pos010_S001	00-Kbwei2n8VZuVQWXWb3xNDY
0	um	Cell	0.000	1.000	Vesicles Paraspeckle	145	13	GFP-VOID DsRed2-PSPC1 8C-C-PSPC1 V2.00	0	50. DsRed2-PSPC1_Pos010_S001	00-Kbwei2n8VZuVQWXWb3xNDY
0	um	Cell	0.000	1.000	Vesicles Paraspeckle	146	14	GFP-VOID DsRed2-PSPC1 8C-C-PSPC1 V2.00	0	50. DsRed2-PSPC1_Pos010_S001	00-Kbwei2n8VZuVQWXWb3xNDY
1.72302	um	Cell	0.000	1.000	Vesicles Paraspeckle	147	15	GFP-VOID DsRed2-PSPC1 8C-C-PSPC1 V2.00	0	50. DsRed2-PSPC1_Pos010_S001	00-Kbwei2n8VZuVQWXWb3xNDY
0	um	Cell	0.000	1.000	Vesicles Paraspeckle	148	0	GFP-VOID DsRed2-PSPC1 8C-C-PSPC1 V2.00	0	50. DsRed2-PSPC1_Pos011_S001	00-6XXYqg7CQhkUvrgiJbtbjM
0	um	Cell	0.000	1.000	Vesicles Paraspeckle	149	1	GFP-VOID DsRed2-PSPC1 8C-C-PSPC1 V2.00	0	50. DsRed2-PSPC1_Pos011_S001	00-6XXYqg7CQhkUvrgiJbtbjM
0	um	Cell	0.000	1.000	Vesicles Paraspeckle	150	2	GFP-VOID DsRed2-PSPC1 8C-C-PSPC1 V2.00	0	50. DsRed2-PSPC1_Pos011_S001	00-6XXYqg7CQhkUvrgiJbtbjM
0	um	Cell	0.000	1.000	Vesicles Paraspeckle	151	3	GFP-VOID DsRed2-PSPC1 8C-C-PSPC1 V2.00	0	50. DsRed2-PSPC1_Pos011_S001	00-6XXYqg7CQhkUvrgiJbtbjM
0	um	Cell	0.000	1.000	Vesicles Paraspeckle	152	4	GFP-VOID DsRed2-PSPC1 8C-C-PSPC1 V2.00	0	50. DsRed2-PSPC1_Pos011_S001	00-6XXYqg7CQhkUvrgiJbtbjM
0	um	Cell	0.000	1.000	Vesicles Paraspeckle	153	5	GFP-VOID DsRed2-PSPC1 8C-C-PSPC1 V2.00	0	50. DsRed2-PSPC1_Pos011_S001	00-6XXYqg7CQhkUvrgiJbtbjM
0	um	Cell	0.000	1.000	Vesicles Paraspeckle	154	6	GFP-VOID DsRed2-PSPC1 8C-C-PSPC1 V2.00	0	50. DsRed2-PSPC1_Pos011_S001	00-6XXYqg7CQhkUvrgiJbtbjM
0	um	Cell	0.000	1.000	Vesicles Paraspeckle	155	7	GFP-VOID DsRed2-PSPC1 8C-C-PSPC1 V2.00	0	50. DsRed2-PSPC1_Pos011_S001	00-6XXYqg7CQhkUvrgiJbtbjM
0.784689	um	Cell	0.000	1.000	Vesicles Paraspeckle	156	0	GFP-VOID DsRed2-PSPC1 8C-C-PSPC1 V2.00	0	50. DsRed2-PSPC1_Pos012_S001	00-cpdgo8KjUAikRkxysggALn
0.832558	um	Cell	0.000	1.000	Vesicles Paraspeckle	157	1	GFP-VOID DsRed2-PSPC1 8C-C-PSPC1 V2.00	0	50. DsRed2-PSPC1_Pos012_S001	00-cpdgo8KjUAikRkxysggALn
0	um	Cell	0.000	1.000	Vesicles Paraspeckle	158	2	GFP-VOID DsRed2-PSPC1 8C-C-PSPC1 V2.00	0	50. DsRed2-PSPC1_Pos012_S001	00-cpdgo8KjUAikRkxysggALn
0	um	Cell	0.000	1.000	Vesicles Paraspeckle	159	3	GFP-VOID DsRed2-PSPC1 8C-C-PSPC1 V2.00	0	50. DsRed2-PSPC1_Pos012_S001	00-cpdgo8KjUAikRkxysggALn
0	um	Cell	0.000	1.000	Vesicles Paraspeckle	160	4	GFP-VOID DsRed2-PSPC1 8C-C-PSPC1 V2.00	0	50. DsRed2-PSPC1_Pos012_S001	00-cpdgo8KjUAikRkxysggALn
0	um	Cell	0.000	1.000	Vesicles Paraspeckle	161	5	GFP-VOID DsRed2-PSPC1 8C-C-PSPC1 V2.00	0	50. DsRed2-PSPC1_Pos012_S001	00-cpdgo8KjUAikRkxysggALn
0	um	Cell	0.000	1.000	Vesicles Paraspeckle	162	6	GFP-VOID DsRed2-PSPC1 8C-C-PSPC1 V2.00	0	50. DsRed2-PSPC1_Pos012_S001	00-cpdgo8KjUAikRkxysggALn
0	um	Cell	0.000	1.000	Vesicles Paraspeckle	163	7	GFP-VOID DsRed2-PSPC1 8C-C-PSPC1 V2.00	0	50. DsRed2-PSPC1_Pos012_S001	00-cpdgo8KjUAikRkxysggALn
0.925231	um	Cell	0.000	1.000	Vesicles Paraspeckle	164	8	GFP-VOID DsRed2-PSPC1 8C-C-PSPC1 V2.00	0	50. DsRed2-PSPC1_Pos012_S001	00-cpdgo8KjUAikRkxysggALn
0	um	Cell	0.000	1.000	Vesicles Paraspeckle	165	9	GFP-VOID DsRed2-PSPC1 8C-C-PSPC1 V2.00	0	50. DsRed2-PSPC1_Pos012_S001	00-cpdgo8KjUAikRkxysggALn
0	um	Cell	0.000	1.000	Vesicles Paraspeckle	166	10	GFP-VOID DsRed2-PSPC1 8C-C-PSPC1 V2.00	0	50. DsRed2-PSPC1_Pos012_S001	00-cpdgo8KjUAikRkxysggALn
0	um	Cell	0.000	1.000	Vesicles Paraspeckle	167	11	GFP-VOID DsRed2-PSPC1 8C-C-PSPC1 V2.00	0	50. DsRed2-PSPC1_Pos012_S001	00-cpdgo8KjUAikRkxysggALn
0	um	Cell	0.000	1.000	Vesicles Paraspeckle	168	12	GFP-VOID DsRed2-PSPC1 8C-C-PSPC1 V2.00	0	50. DsRed2-PSPC1_Pos012_S001	00-cpdgo8KjUAikRkxysggALn
0	um	Cell	0.000	1.000	Vesicles Paraspeckle	169	13	GFP-VOID DsRed2-PSPC1 8C-C-PSPC1 V2.00	0	50. DsRed2-PSPC1_Pos012_S001	00-cpdgo8KjUAikRkxysggALn
0	um	Cell	0.000	1.000	Vesicles Paraspeckle	170	14	GFP-VOID DsRed2-PSPC1 8C-C-PSPC1 V2.00	0	50. DsRed2-PSPC1_Pos012_S001	00-cpdgo8KjUAikRkxysggALn
0	um	Cell	0.000	1.000	Vesicles Paraspeckle	171	15	GFP-VOID DsRed2-PSPC1 8C-C-PSPC1 V2.00	0	50. DsRed2-PSPC1_Pos012_S001	00-cpdgo8KjUAikRkxysggALn
0	um	Cell	0.000	1.000	Vesicles Paraspeckle	172	16	GFP-VOID DsRed2-PSPC1 8C-C-PSPC1 V2.00	0	50. DsRed2-PSPC1_Pos012_S001	00-cpdgo8KjUAikRkxysggALn
0	um	Cell	0.000	1.000	Vesicles Paraspeckle	173	17	GFP-VOID DsRed2-PSPC1 8C-C-PSPC1 V2.00	0	50. DsRed2-PSPC1_Pos012_S001	00-cpdgo8KjUAikRkxysggALn
0	um	Cell	0.000	1.000	Vesicles Paraspeckle	174	18	GFP-VOID DsRed2-PSPC1 8C-C-PSPC1 V2.00	0	50. DsRed2-PSPC1_Pos012_S001	00-cpdgo8KjUAikRkxysggALn
0	um	Cell	0.000	1.000	Vesicles Paraspeckle	175	19	GFP-VOID DsRed2-PSPC1 8C-C-PSPC1 V2.00	0	50. DsRed2-PSPC1_Pos012_S001	00-cpdgo8KjUAikRkxysggALn
0	um	Cell	0.000	1.000	Vesicles Paraspeckle	176	20	GFP-VOID DsRed2-PSPC1 8C-C-PSPC1 V2.00	0	50. DsRed2-PSPC1_Pos012_S001	00-cpdgo8KjUAikRkxysggALn
0	um	Cell	0.000	1.000	Vesicles Paraspeckle	177	21	GFP-VOID DsRed2-PSPC1 8C-C-PSPC1 V2.00	0	50. DsRed2-PSPC1_Pos012_S001	00-cpdgo8KjUAikRkxysggALn
2.03998	um	Cell	0.000	1.000	Vesicles Paraspeckle	178	0	GFP-VOID DsRed2-PSPC1 8C-C-PSPC1 V2.00	0	50. DsRed2-PSPC1_Pos013_S001	00-gBWB59MdgRWPqB4jtnRDng
0	um	Cell	0.000	1.000	Vesicles Paraspeckle	179	1	GFP-VOID DsRed2-PSPC1 8C-C-PSPC1 V2.00	0	50. DsRed2-PSPC1_Pos013_S001	00-gBWB59MdgRWPqB4jtnRDng
0	um	Cell	0.000	1.000	Vesicles Paraspeckle	180	2	GFP-VOID DsRed2-PSPC1 8C-C-PSPC1 V2.00	0	50. DsRed2-PSPC1_Pos013_S001	00-gBWB59MdgRWPqB4jtnRDng
0	um	Cell	0.000	1.000	Vesicles Paraspeckle	181	3	GFP-VOID DsRed2-PSPC1 8C-C-PSPC1 V2.00	0	50. DsRed2-PSPC1_Pos013_S001	00-gBWB59MdgRWPqB4jtnRDng
0	um	Cell	0.000	1.000	Vesicles Paraspeckle	182	4	GFP-VOID DsRed2-PSPC1 8C-C-PSPC1 V2.00	0	50. DsRed2-PSPC1_Pos013_S001	00-gBWB59MdgRWPqB4jtnRDng
0	um	Cell	0.000	1.000	Vesicles Paraspeckle	183	5	GFP-VOID DsRed2-PSPC1 8C-C-PSPC1 V2.00	0	50. DsRed2-PSPC1_Pos013_S001	00-gBWB59MdgRWPqB4jtnRDng
0	um	Cell	0.000	1.000	Vesicles Paraspeckle	184	6	GFP-VOID DsRed2-PSPC1 8C-C-PSPC1 V2.00	0	50. DsRed2-PSPC1_Pos013_S001	00-gBWB59MdgRWPqB4jtnRDng
0	um	Cell	0.000	1.000	Vesicles Paraspeckle	185	0	GFP-VOID DsRed2-PSPC1 8C-C-PSPC1 V2.00	0	50. DsRed2-PSPC1_Pos014_S001	00-gkmMLoQR4e53mTpFeGr346
0	um	Cell	0.000	1.000	Vesicles Paraspeckle	186	1	GFP-VOID DsRed2-PSPC1 8C-C-PSPC1 V2.00	0	50. DsRed2-PSPC1_Pos014_S001	00-gkmMLoQR4e53mTpFeGr346
0	um	Cell	0.000	1.000	Vesicles Paraspeckle	187	2	GFP-VOID DsRed2-PSPC1 8C-C-PSPC1 V2.00	0	50. DsRed2-PSPC1_Pos014_S001	00-gkmMLoQR4e53mTpFeGr346
0	um	Cell	0.000	1.000	Vesicles Paraspeckle	188	3	GFP-VOID DsRed2-PSPC1 8C-C-PSPC1 V2.00	0	50. DsRed2-PSPC1_Pos014_S001	00-gkmMLoQR4e53mTpFeGr346
0	um	Cell	0.000	1.000	Vesicles Paraspeckle	189	4	GFP-VOID DsRed2-PSPC1 8C-C-PSPC1 V2.00	0	50. DsRed2-PSPC1_Pos014_S001	00-gkmMLoQR4e53mTpFeGr346
0	um	Cell	0.000	1.000	Vesicles Paraspeckle	190	5	GFP-VOID DsRed2-PSPC1 8C-C-PSPC1 V2.00	0	50. DsRed2-PSPC1_Pos014_S001	00-gkmMLoQR4e53mTpFeGr346
0	um	Cell	0.000	1.000	Vesicles Paraspeckle	191	6	GFP-VOID DsRed2-PSPC1 8C-C-PSPC1 V2.00	0	50. DsRed2-PSPC1_Pos014_S001	00-gkmMLoQR4e53mTpFeGr346
0	um	Cell	0.000	1.000	Vesicles Paraspeckle	192	7	GFP-VOID DsRed2-PSPC1 8C-C-PSPC1 V2.00	0	50. DsRed2-PSPC1_Pos014_S001	00-gkmMLoQR4e53mTpFeGr346
6.4487	um	Cell	0.000	1.000	Vesicles Paraspeckle	193	8	GFP-VOID DsRed2-PSPC1 8C-C-PSPC1 V2.00	0	50. DsRed2-PSPC1_Pos014_S001	00-gkmMLoQR4e53mTpFeGr346
0	um	Cell	0.000	1.000	Vesicles Paraspeckle	194	9	GFP-VOID DsRed2-PSPC1 8C-C-PSPC1 V2.00	0	50. DsRed2-PSPC1_Pos014_S001	00-gkmMLoQR4e53mTpFeGr346
0	um	Cell	0.000	1.000	Vesicles Paraspeckle	195	10	GFP-VOID DsRed2-PSPC1 8C-C-PSPC1 V2.00	0	50. DsRed2-PSPC1_Pos014_S001	00-gkmMLoQR4e53mTpFeGr346
0	um	Cell	0.000	1.000	Vesicles Paraspeckle	196	11	GFP-VOID DsRed2-PSPC1 8C-C-PSPC1 V2.00	0	50. DsRed2-PSPC1_Pos014_S001	00-gkmMLoQR4e53mTpFeGr346
0	um	Cell	0.000	1.000	Vesicles Paraspeckle	197	12	GFP-VOID DsRed2-PSPC1 8C-C-PSPC1 V2.00	0	50. DsRed2-PSPC1_Pos014_S001	00-gkmMLoQR4e53mTpFeGr346
0	um	Cell	0.000	1.000	Vesicles Paraspeckle	198	13	GFP-VOID DsRed2-PSPC1 8C-C-PSPC1 V2.00	0	50. DsRed2-PSPC1_Pos014_S001	00-gkmMLoQR4e53mTpFeGr346
0.616874	um	Cell	0.000	1.000	Vesicles Paraspeckle	199	14	GFP-VOID DsRed2-PSPC1 8C-C-PSPC1 V2.00	0	50. DsRed2-PSPC1_Pos014_S001	00-gkmMLoQR4e53mTpFeGr346
0	um	Cell	0.000	1.000	Vesicles Paraspeckle	200	15	GFP-VOID DsRed2-PSPC1 8C-C-PSPC1 V2.00	0	50. DsRed2-PSPC1_Pos014_S001	00-gkmMLoQR4e53mTpFeGr346
0	um	Cell	0.000	1.000	Vesicles Paraspeckle	201	16	GFP-VOID DsRed2-PSPC1 8C-C-PSPC1 V2.00	0	50. DsRed2-PSPC1_Pos014_S001	00-gkmMLoQR4e53mTpFeGr346
0	um	Cell	0.000	1.000	Vesicles Paraspeckle	202	0	GFP-VOID DsRed2-PSPC1 8C-C-PSPC1 V2.00	0	50. DsRed2-PSPC1_Pos015_S001	00-A9z23GtS4xvrq6t9awxCEa
0	um	Cell	0.000	1.000	Vesicles Paraspeckle	203	0	GFP-VOID DsRed2-PSPC1 8C-C-PSPC1 V2.00	0	50. DsRed2-PSPC1_Pos016_S001	00-pjtWitLXu5Gq35XPG4Q7QU
0	um	Cell	0.000	1.000	Vesicles Paraspeckle	204	1	GFP-VOID DsRed2-PSPC1 8C-C-PSPC1 V2.00	0	50. DsRed2-PSPC1_Pos016_S001	00-pjtWitLXu5Gq35XPG4Q7QU
0	um	Cell	0.000	1.000	Vesicles Paraspeckle	205	2	GFP-VOID DsRed2-PSPC1 8C-C-PSPC1 V2.00	0	50. DsRed2-PSPC1_Pos016_S001	00-pjtWitLXu5Gq35XPG4Q7QU
1.87586	um	Cell	0.000	1.000	Vesicles Paraspeckle	206	3	GFP-VOID DsRed2-PSPC1 8C-C-PSPC1 V2.00	0	50. DsRed2-PSPC1_Pos016_S001	00-pjtWitLXu5Gq35XPG4Q7QU
0	um	Cell	0.000	1.000	Vesicles Paraspeckle	207	4	GFP-VOID DsRed2-PSPC1 8C-C-PSPC1 V2.00	0	50. DsRed2-PSPC1_Pos016_S001	00-pjtWitLXu5Gq35XPG4Q7QU
0	um	Cell	0.000	1.000	Vesicles Paraspeckle	208	5	GFP-VOID DsRed2-PSPC1 8C-C-PSPC1 V2.00	0	50. DsRed2-PSPC1_Pos016_S001	00-pjtWitLXu5Gq35XPG4Q7QU
0	um	Cell	0.000	1.000	Vesicles Paraspeckle	209	6	GFP-VOID DsRed2-PSPC1 8C-C-PSPC1 V2.00	0	50. DsRed2-PSPC1_Pos016_S001	00-pjtWitLXu5Gq35XPG4Q7QU
0	um	Cell	0.000	1.000	Vesicles Paraspeckle	210	0	GFP-VOID DsRed2-PSPC1 8C-C-PSPC1 V2.00	0	50. DsRed2-PSPC1_Pos017_S001	00-Q39k32UEVZ2Lt7PBDRH4pe
0	um	Cell	0.000	1.000	Vesicles Paraspeckle	211	1	GFP-VOID DsRed2-PSPC1 8C-C-PSPC1 V2.00	0	50. DsRed2-PSPC1_Pos017_S001	00-Q39k32UEVZ2Lt7PBDRH4pe
0	um	Cell	0.000	1.000	Vesicles Paraspeckle	212	2	GFP-VOID DsRed2-PSPC1 8C-C-PSPC1 V2.00	0	50. DsRed2-PSPC1_Pos017_S001	00-Q39k32UEVZ2Lt7PBDRH4pe
0.481	um	Cell	0.000	1.000	Vesicles Paraspeckle	213	3	GFP-VOID DsRed2-PSPC1 8C-C-PSPC1 V2.00	0	50. DsRed2-PSPC1_Pos017_S001	00-Q39k32UEVZ2Lt7PBDRH4pe
0	um	Cell	0.000	1.000	Vesicles Paraspeckle	214	4	GFP-VOID DsRed2-PSPC1 8C-C-PSPC1 V2.00	0	50. DsRed2-PSPC1_Pos017_S001	00-Q39k32UEVZ2Lt7PBDRH4pe
0	um	Cell	0.000	1.000	Vesicles Paraspeckle	215	0	GFP-VOID DsRed2-PSPC1 8C-C-PSPC1 V2.00	0	50. DsRed2-PSPC1_Pos018_S001	00-utejB8Bn8dYAuAuWLCjohR
0.395187	um	Cell	0.000	1.000	Vesicles Paraspeckle	216	1	GFP-VOID DsRed2-PSPC1 8C-C-PSPC1 V2.00	0	50. DsRed2-PSPC1_Pos018_S001	00-utejB8Bn8dYAuAuWLCjohR
0	um	Cell	0.000	1.000	Vesicles Paraspeckle	217	2	GFP-VOID DsRed2-PSPC1 8C-C-PSPC1 V2.00	0	50. DsRed2-PSPC1_Pos018_S001	00-utejB8Bn8dYAuAuWLCjohR
0.2405	um	Cell	0.000	1.000	Vesicles Paraspeckle	218	3	GFP-VOID DsRed2-PSPC1 8C-C-PSPC1 V2.00	0	50. DsRed2-PSPC1_Pos018_S001	00-utejB8Bn8dYAuAuWLCjohR
2.80251	um	Cell	0.000	1.000	Vesicles Paraspeckle	219	4	GFP-VOID DsRed2-PSPC1 8C-C-PSPC1 V2.00	0	50. DsRed2-PSPC1_Pos018_S001	00-utejB8Bn8dYAuAuWLCjohR
0	um	Cell	0.000	1.000	Vesicles Paraspeckle	220	5	GFP-VOID DsRed2-PSPC1 8C-C-PSPC1 V2.00	0	50. DsRed2-PSPC1_Pos018_S001	00-utejB8Bn8dYAuAuWLCjohR
0	um	Cell	0.000	1.000	Vesicles Paraspeckle	221	6	GFP-VOID DsRed2-PSPC1 8C-C-PSPC1 V2.00	0	50. DsRed2-PSPC1_Pos018_S001	00-utejB8Bn8dYAuAuWLCjohR
0	um	Cell	0.000	1.000	Vesicles Paraspeckle	222	7	GFP-VOID DsRed2-PSPC1 8C-C-PSPC1 V2.00	0	50. DsRed2-PSPC1_Pos018_S001	00-utejB8Bn8dYAuAuWLCjohR
0	um	Cell	0.000	1.000	Vesicles Paraspeckle	223	8	GFP-VOID DsRed2-PSPC1 8C-C-PSPC1 V2.00	0	50. DsRed2-PSPC1_Pos018_S001	00-utejB8Bn8dYAuAuWLCjohR
9.02691	um	Cell	0.000	1.000	Vesicles Paraspeckle	224	9	GFP-VOID DsRed2-PSPC1 8C-C-PSPC1 V2.00	0	50. DsRed2-PSPC1_Pos018_S001	00-utejB8Bn8dYAuAuWLCjohR
0	um	Cell	0.000	1.000	Vesicles Paraspeckle	225	10	GFP-VOID DsRed2-PSPC1 8C-C-PSPC1 V2.00	0	50. DsRed2-PSPC1_Pos018_S001	00-utejB8Bn8dYAuAuWLCjohR
1.62512	um	Cell	0.000	1.000	Vesicles Paraspeckle	226	11	GFP-VOID DsRed2-PSPC1 8C-C-PSPC1 V2.00	0	50. DsRed2-PSPC1_Pos018_S001	00-utejB8Bn8dYAuAuWLCjohR
0	um	Cell	0.000	1.000	Vesicles Paraspeckle	227	12	GFP-VOID DsRed2-PSPC1 8C-C-PSPC1 V2.00	0	50. DsRed2-PSPC1_Pos018_S001	00-utejB8Bn8dYAuAuWLCjohR
0	um	Cell	0.000	1.000	Vesicles Paraspeckle	228	13	GFP-VOID DsRed2-PSPC1 8C-C-PSPC1 V2.00	0	50. DsRed2-PSPC1_Pos018_S001	00-utejB8Bn8dYAuAuWLCjohR
0	um	Cell	0.000	1.000	Vesicles Paraspeckle	229	14	GFP-VOID DsRed2-PSPC1 8C-C-PSPC1 V2.00	0	50. DsRed2-PSPC1_Pos018_S001	00-utejB8Bn8dYAuAuWLCjohR
0	um	Cell	0.000	1.000	Vesicles Paraspeckle	230	15	GFP-VOID DsRed2-PSPC1 8C-C-PSPC1 V2.00	0	50. DsRed2-PSPC1_Pos018_S001	00-utejB8Bn8dYAuAuWLCjohR
0.77997	um	Cell	0.000	1.000	Vesicles Paraspeckle	231	16	GFP-VOID DsRed2-PSPC1 8C-C-PSPC1 V2.00	0	50. DsRed2-PSPC1_Pos018_S001	00-utejB8Bn8dYAuAuWLCjohR
0	um	Cell	0.000	1.000	Vesicles Paraspeckle	232	17	GFP-VOID DsRed2-PSPC1 8C-C-PSPC1 V2.00	0	50. DsRed2-PSPC1_Pos018_S001	00-utejB8Bn8dYAuAuWLCjohR
0	um	Cell	0.000	1.000	Vesicles Paraspeckle	233	0	GFP-VOID DsRed2-PSPC1 8C-C-PSPC1 V2.00	0	50. DsRed2-PSPC1_Pos019_S001	00-Z2zYARWvm3ARubqAZfUJiT
0	um	Cell	0.000	1.000	Vesicles Paraspeckle	234	1	GFP-VOID DsRed2-PSPC1 8C-C-PSPC1 V2.00	0	50. DsRed2-PSPC1_Pos019_S001	00-Z2zYARWvm3ARubqAZfUJiT
0	um	Cell	0.000	1.000	Vesicles Paraspeckle	235	2	GFP-VOID DsRed2-PSPC1 8C-C-PSPC1 V2.00	0	50. DsRed2-PSPC1_Pos019_S001	00-Z2zYARWvm3ARubqAZfUJiT
3.06107	um	Cell	0.000	1.000	Vesicles Paraspeckle	236	3	GFP-VOID DsRed2-PSPC1 8C-C-PSPC1 V2.00	0	50. DsRed2-PSPC1_Pos019_S001	00-Z2zYARWvm3ARubqAZfUJiT
0	um	Cell	0.000	1.000	Vesicles Paraspeckle	237	4	GFP-VOID DsRed2-PSPC1 8C-C-PSPC1 V2.00	0	50. DsRed2-PSPC1_Pos019_S001	00-Z2zYARWvm3ARubqAZfUJiT
0	um	Cell	0.000	1.000	Vesicles Paraspeckle	238	5	GFP-VOID DsRed2-PSPC1 8C-C-PSPC1 V2.00	0	50. DsRed2-PSPC1_Pos019_S001	00-Z2zYARWvm3ARubqAZfUJiT
0	um	Cell	0.000	1.000	Vesicles Paraspeckle	239	6	GFP-VOID DsRed2-PSPC1 8C-C-PSPC1 V2.00	0	50. DsRed2-PSPC1_Pos019_S001	00-Z2zYARWvm3ARubqAZfUJiT
0	um	Cell	0.000	1.000	Vesicles Paraspeckle	240	7	GFP-VOID DsRed2-PSPC1 8C-C-PSPC1 V2.00	0	50. DsRed2-PSPC1_Pos019_S001	00-Z2zYARWvm3ARubqAZfUJiT
0	um	Cell	0.000	1.000	Vesicles Paraspeckle	241	8	GFP-VOID DsRed2-PSPC1 8C-C-PSPC1 V2.00	0	50. DsRed2-PSPC1_Pos019_S001	00-Z2zYARWvm3ARubqAZfUJiT
5.53564	um	Cell	0.000	1.000	Vesicles Paraspeckle	242	9	GFP-VOID DsRed2-PSPC1 8C-C-PSPC1 V2.00	0	50. DsRed2-PSPC1_Pos019_S001	00-Z2zYARWvm3ARubqAZfUJiT
0	um	Cell	0.000	1.000	Vesicles Paraspeckle	243	10	GFP-VOID DsRed2-PSPC1 8C-C-PSPC1 V2.00	0	50. DsRed2-PSPC1_Pos019_S001	00-Z2zYARWvm3ARubqAZfUJiT
0	um	Cell	0.000	1.000	Vesicles Paraspeckle	244	11	GFP-VOID DsRed2-PSPC1 8C-C-PSPC1 V2.00	0	50. DsRed2-PSPC1_Pos019_S001	00-Z2zYARWvm3ARubqAZfUJiT
0	um	Cell	0.000	1.000	Vesicles Paraspeckle	245	12	GFP-VOID DsRed2-PSPC1 8C-C-PSPC1 V2.00	0	50. DsRed2-PSPC1_Pos019_S001	00-Z2zYARWvm3ARubqAZfUJiT
0	um	Cell	0.000	1.000	Vesicles Paraspeckle	246	13	GFP-VOID DsRed2-PSPC1 8C-C-PSPC1 V2.00	0	50. DsRed2-PSPC1_Pos019_S001	00-Z2zYARWvm3ARubqAZfUJiT
2.01951	um	Cell	0.000	1.000	Vesicles Paraspeckle	247	14	GFP-VOID DsRed2-PSPC1 8C-C-PSPC1 V2.00	0	50. DsRed2-PSPC1_Pos019_S001	00-Z2zYARWvm3ARubqAZfUJiT
1.88469	um	Cell	0.000	1.000	Vesicles Paraspeckle	248	15	GFP-VOID DsRed2-PSPC1 8C-C-PSPC1 V2.00	0	50. DsRed2-PSPC1_Pos019_S001	00-Z2zYARWvm3ARubqAZfUJiT
0	um	Cell	0.000	1.000	Vesicles Paraspeckle	249	16	GFP-VOID DsRed2-PSPC1 8C-C-PSPC1 V2.00	0	50. DsRed2-PSPC1_Pos019_S001	00-Z2zYARWvm3ARubqAZfUJiT
0	um	Cell	0.000	1.000	Vesicles Paraspeckle	250	17	GFP-VOID DsRed2-PSPC1 8C-C-PSPC1 V2.00	0	50. DsRed2-PSPC1_Pos019_S001	00-Z2zYARWvm3ARubqAZfUJiT
0	um	Cell	0.000	1.000	Vesicles Paraspeckle	251	0	GFP-VOID DsRed2-PSPC1 8C-C-PSPC1 V2.00	0	50. DsRed2-PSPC1_Pos020_S001	00-hxgVcUBSciq2QqRRtWYbp4
0	um	Cell	0.000	1.000	Vesicles Paraspeckle	252	1	GFP-VOID DsRed2-PSPC1 8C-C-PSPC1 V2.00	0	50. DsRed2-PSPC1_Pos020_S001	00-hxgVcUBSciq2QqRRtWYbp4
0	um	Cell	0.000	1.000	Vesicles Paraspeckle	253	2	GFP-VOID DsRed2-PSPC1 8C-C-PSPC1 V2.00	0	50. DsRed2-PSPC1_Pos020_S001	00-hxgVcUBSciq2QqRRtWYbp4
0	um	Cell	0.000	1.000	Vesicles Paraspeckle	254	3	GFP-VOID DsRed2-PSPC1 8C-C-PSPC1 V2.00	0	50. DsRed2-PSPC1_Pos020_S001	00-hxgVcUBSciq2QqRRtWYbp4
0	um	Cell	0.000	1.000	Vesicles Paraspeckle	255	4	GFP-VOID DsRed2-PSPC1 8C-C-PSPC1 V2.00	0	50. DsRed2-PSPC1_Pos020_S001	00-hxgVcUBSciq2QqRRtWYbp4
0	um	Cell	0.000	1.000	Vesicles Paraspeckle	256	5	GFP-VOID DsRed2-PSPC1 8C-C-PSPC1 V2.00	0	50. DsRed2-PSPC1_Pos020_S001	00-hxgVcUBSciq2QqRRtWYbp4
0	um	Cell	0.000	1.000	Vesicles Paraspeckle	257	6	GFP-VOID DsRed2-PSPC1 8C-C-PSPC1 V2.00	0	50. DsRed2-PSPC1_Pos020_S001	00-hxgVcUBSciq2QqRRtWYbp4
0	um	Cell	0.000	1.000	Vesicles Paraspeckle	258	7	GFP-VOID DsRed2-PSPC1 8C-C-PSPC1 V2.00	0	50. DsRed2-PSPC1_Pos020_S001	00-hxgVcUBSciq2QqRRtWYbp4
0	um	Cell	0.000	1.000	Vesicles Paraspeckle	259	0	GFP-VOID DsRed2-PSPC1 8C-C-PSPC1 V2.00	0	50. DsRed2-PSPC1_Pos021_S001	00-nk8ejLGrQw4R9joZuc78Wk
0	um	Cell	0.000	1.000	Vesicles Paraspeckle	260	1	GFP-VOID DsRed2-PSPC1 8C-C-PSPC1 V2.00	0	50. DsRed2-PSPC1_Pos021_S001	00-nk8ejLGrQw4R9joZuc78Wk
0	um	Cell	0.000	1.000	Vesicles Paraspeckle	261	2	GFP-VOID DsRed2-PSPC1 8C-C-PSPC1 V2.00	0	50. DsRed2-PSPC1_Pos021_S001	00-nk8ejLGrQw4R9joZuc78Wk
0	um	Cell	0.000	1.000	Vesicles Paraspeckle	262	3	GFP-VOID DsRed2-PSPC1 8C-C-PSPC1 V2.00	0	50. DsRed2-PSPC1_Pos021_S001	00-nk8ejLGrQw4R9joZuc78Wk
0	um	Cell	0.000	1.000	Vesicles Paraspeckle	263	4	GFP-VOID DsRed2-PSPC1 8C-C-PSPC1 V2.00	0	50. DsRed2-PSPC1_Pos021_S001	00-nk8ejLGrQw4R9joZuc78Wk
0	um	Cell	0.000	1.000	Vesicles Paraspeckle	264	5	GFP-VOID DsRed2-PSPC1 8C-C-PSPC1 V2.00	0	50. DsRed2-PSPC1_Pos021_S001	00-nk8ejLGrQw4R9joZuc78Wk
0	um	Cell	0.000	1.000	Vesicles Paraspeckle	265	6	GFP-VOID DsRed2-PSPC1 8C-C-PSPC1 V2.00	0	50. DsRed2-PSPC1_Pos021_S001	00-nk8ejLGrQw4R9joZuc78Wk
0	um	Cell	0.000	1.000	Vesicles Paraspeckle	266	7	GFP-VOID DsRed2-PSPC1 8C-C-PSPC1 V2.00	0	50. DsRed2-PSPC1_Pos021_S001	00-nk8ejLGrQw4R9joZuc78Wk
0	um	Cell	0.000	1.000	Vesicles Paraspeckle	267	8	GFP-VOID DsRed2-PSPC1 8C-C-PSPC1 V2.00	0	50. DsRed2-PSPC1_Pos021_S001	00-nk8ejLGrQw4R9joZuc78Wk
5.33597	um	Cell	0.000	1.000	Vesicles Paraspeckle	268	9	GFP-VOID DsRed2-PSPC1 8C-C-PSPC1 V2.00	0	50. DsRed2-PSPC1_Pos021_S001	00-nk8ejLGrQw4R9joZuc78Wk
0	um	Cell	0.000	1.000	Vesicles Paraspeckle	269	0	GFP-VOID DsRed2-PSPC1 8C-C-PSPC1 V2.00	0	50. DsRed2-PSPC1_Pos022_S001	00-tjVE5cBZNyoVRkYvxXp3f8
0.320522	um	Cell	0.000	1.000	Vesicles Paraspeckle	270	1	GFP-VOID DsRed2-PSPC1 8C-C-PSPC1 V2.00	0	50. DsRed2-PSPC1_Pos022_S001	00-tjVE5cBZNyoVRkYvxXp3f8
0	um	Cell	0.000	1.000	Vesicles Paraspeckle	271	2	GFP-VOID DsRed2-PSPC1 8C-C-PSPC1 V2.00	0	50. DsRed2-PSPC1_Pos022_S001	00-tjVE5cBZNyoVRkYvxXp3f8
0	um	Cell	0.000	1.000	Vesicles Paraspeckle	272	3	GFP-VOID DsRed2-PSPC1 8C-C-PSPC1 V2.00	0	50. DsRed2-PSPC1_Pos022_S001	00-tjVE5cBZNyoVRkYvxXp3f8
4.0491	um	Cell	0.000	1.000	Vesicles Paraspeckle	273	4	GFP-VOID DsRed2-PSPC1 8C-C-PSPC1 V2.00	0	50. DsRed2-PSPC1_Pos022_S001	00-tjVE5cBZNyoVRkYvxXp3f8
0	um	Cell	0.000	1.000	Vesicles Paraspeckle	274	5	GFP-VOID DsRed2-PSPC1 8C-C-PSPC1 V2.00	0	50. DsRed2-PSPC1_Pos022_S001	00-tjVE5cBZNyoVRkYvxXp3f8
0	um	Cell	0.000	1.000	Vesicles Paraspeckle	275	6	GFP-VOID DsRed2-PSPC1 8C-C-PSPC1 V2.00	0	50. DsRed2-PSPC1_Pos022_S001	00-tjVE5cBZNyoVRkYvxXp3f8
0	um	Cell	0.000	1.000	Vesicles Paraspeckle	276	7	GFP-VOID DsRed2-PSPC1 8C-C-PSPC1 V2.00	0	50. DsRed2-PSPC1_Pos022_S001	00-tjVE5cBZNyoVRkYvxXp3f8
0	um	Cell	0.000	1.000	Vesicles Paraspeckle	277	8	GFP-VOID DsRed2-PSPC1 8C-C-PSPC1 V2.00	0	50. DsRed2-PSPC1_Pos022_S001	00-tjVE5cBZNyoVRkYvxXp3f8
0	um	Cell	0.000	1.000	Vesicles Paraspeckle	278	9	GFP-VOID DsRed2-PSPC1 8C-C-PSPC1 V2.00	0	50. DsRed2-PSPC1_Pos022_S001	00-tjVE5cBZNyoVRkYvxXp3f8
0	um	Cell	0.000	1.000	Vesicles Paraspeckle	279	10	GFP-VOID DsRed2-PSPC1 8C-C-PSPC1 V2.00	0	50. DsRed2-PSPC1_Pos022_S001	00-tjVE5cBZNyoVRkYvxXp3f8
0	um	Cell	0.000	1.000	Vesicles Paraspeckle	280	11	GFP-VOID DsRed2-PSPC1 8C-C-PSPC1 V2.00	0	50. DsRed2-PSPC1_Pos022_S001	00-tjVE5cBZNyoVRkYvxXp3f8
0	um	Cell	0.000	1.000	Vesicles Paraspeckle	281	12	GFP-VOID DsRed2-PSPC1 8C-C-PSPC1 V2.00	0	50. DsRed2-PSPC1_Pos022_S001	00-tjVE5cBZNyoVRkYvxXp3f8
0	um	Cell	0.000	1.000	Vesicles Paraspeckle	282	13	GFP-VOID DsRed2-PSPC1 8C-C-PSPC1 V2.00	0	50. DsRed2-PSPC1_Pos022_S001	00-tjVE5cBZNyoVRkYvxXp3f8
0	um	Cell	0.000	1.000	Vesicles Paraspeckle	283	14	GFP-VOID DsRed2-PSPC1 8C-C-PSPC1 V2.00	0	50. DsRed2-PSPC1_Pos022_S001	00-tjVE5cBZNyoVRkYvxXp3f8
0	um	Cell	0.000	1.000	Vesicles Paraspeckle	284	15	GFP-VOID DsRed2-PSPC1 8C-C-PSPC1 V2.00	0	50. DsRed2-PSPC1_Pos022_S001	00-tjVE5cBZNyoVRkYvxXp3f8
0	um	Cell	0.000	1.000	Vesicles Paraspeckle	285	0	GFP-VOID DsRed2-PSPC1 8C-C-PSPC1 V2.00	0	50. DsRed2-PSPC1_Pos023_S001	00-7f5LRdXauEd527TFsSCPx9
0	um	Cell	0.000	1.000	Vesicles Paraspeckle	286	1	GFP-VOID DsRed2-PSPC1 8C-C-PSPC1 V2.00	0	50. DsRed2-PSPC1_Pos023_S001	00-7f5LRdXauEd527TFsSCPx9
0	um	Cell	0.000	1.000	Vesicles Paraspeckle	287	2	GFP-VOID DsRed2-PSPC1 8C-C-PSPC1 V2.00	0	50. DsRed2-PSPC1_Pos023_S001	00-7f5LRdXauEd527TFsSCPx9
0	um	Cell	0.000	1.000	Vesicles Paraspeckle	288	3	GFP-VOID DsRed2-PSPC1 8C-C-PSPC1 V2.00	0	50. DsRed2-PSPC1_Pos023_S001	00-7f5LRdXauEd527TFsSCPx9
0	um	Cell	0.000	1.000	Vesicles Paraspeckle	289	4	GFP-VOID DsRed2-PSPC1 8C-C-PSPC1 V2.00	0	50. DsRed2-PSPC1_Pos023_S001	00-7f5LRdXauEd527TFsSCPx9
0	um	Cell	0.000	1.000	Vesicles Paraspeckle	290	0	GFP-VOID DsRed2-PSPC1 8C-C-PSPC1 V2.00	0	50. DsRed2-PSPC1_Pos024_S001	00-gddG4dvTZS49z8NUUPTqcf
0.920737	um	Cell	0.000	1.000	Vesicles Paraspeckle	291	1	GFP-VOID DsRed2-PSPC1 8C-C-PSPC1 V2.00	0	50. DsRed2-PSPC1_Pos024_S001	00-gddG4dvTZS49z8NUUPTqcf
0	um	Cell	0.000	1.000	Vesicles Paraspeckle	292	2	GFP-VOID DsRed2-PSPC1 8C-C-PSPC1 V2.00	0	50. DsRed2-PSPC1_Pos024_S001	00-gddG4dvTZS49z8NUUPTqcf
0	um	Cell	0.000	1.000	Vesicles Paraspeckle	293	3	GFP-VOID DsRed2-PSPC1 8C-C-PSPC1 V2.00	0	50. DsRed2-PSPC1_Pos024_S001	00-gddG4dvTZS49z8NUUPTqcf
0	um	Cell	0.000	1.000	Vesicles Paraspeckle	294	4	GFP-VOID DsRed2-PSPC1 8C-C-PSPC1 V2.00	0	50. DsRed2-PSPC1_Pos024_S001	00-gddG4dvTZS49z8NUUPTqcf
0.588697	um	Cell	0.000	1.000	Vesicles Paraspeckle	295	5	GFP-VOID DsRed2-PSPC1 8C-C-PSPC1 V2.00	0	50. DsRed2-PSPC1_Pos024_S001	00-gddG4dvTZS49z8NUUPTqcf
0.290309	um	Cell	0.000	1.000	Vesicles Paraspeckle	296	6	GFP-VOID DsRed2-PSPC1 8C-C-PSPC1 V2.00	0	50. DsRed2-PSPC1_Pos024_S001	00-gddG4dvTZS49z8NUUPTqcf
0	um	Cell	0.000	1.000	Vesicles Paraspeckle	297	0	GFP-VOID DsRed2-PSPC1 8C-C-PSPC1 V2.00	0	50. DsRed2-PSPC1_Pos025_S001	00-DsCwSRem2LaGrt2hNyrFuA
1.30266	um	Cell	0.000	1.000	Vesicles Paraspeckle	298	1	GFP-VOID DsRed2-PSPC1 8C-C-PSPC1 V2.00	0	50. DsRed2-PSPC1_Pos025_S001	00-DsCwSRem2LaGrt2hNyrFuA
0	um	Cell	0.000	1.000	Vesicles Paraspeckle	299	2	GFP-VOID DsRed2-PSPC1 8C-C-PSPC1 V2.00	0	50. DsRed2-PSPC1_Pos025_S001	00-DsCwSRem2LaGrt2hNyrFuA
0.273706	um	Cell	0.000	1.000	Vesicles Paraspeckle	300	3	GFP-VOID DsRed2-PSPC1 8C-C-PSPC1 V2.00	0	50. DsRed2-PSPC1_Pos025_S001	00-DsCwSRem2LaGrt2hNyrFuA
0.766384	um	Cell	0.000	1.000	Vesicles Paraspeckle	301	4	GFP-VOID DsRed2-PSPC1 8C-C-PSPC1 V2.00	0	50. DsRed2-PSPC1_Pos025_S001	00-DsCwSRem2LaGrt2hNyrFuA
2.28121	um	Cell	0.000	1.000	Vesicles Paraspeckle	302	5	GFP-VOID DsRed2-PSPC1 8C-C-PSPC1 V2.00	0	50. DsRed2-PSPC1_Pos025_S001	00-DsCwSRem2LaGrt2hNyrFuA
0	um	Cell	0.000	1.000	Vesicles Paraspeckle	303	6	GFP-VOID DsRed2-PSPC1 8C-C-PSPC1 V2.00	0	50. DsRed2-PSPC1_Pos025_S001	00-DsCwSRem2LaGrt2hNyrFuA
1.46471	um	Cell	0.000	1.000	Vesicles Paraspeckle	304	7	GFP-VOID DsRed2-PSPC1 8C-C-PSPC1 V2.00	0	50. DsRed2-PSPC1_Pos025_S001	00-DsCwSRem2LaGrt2hNyrFuA
0	um	Cell	0.000	1.000	Vesicles Paraspeckle	305	8	GFP-VOID DsRed2-PSPC1 8C-C-PSPC1 V2.00	0	50. DsRed2-PSPC1_Pos025_S001	00-DsCwSRem2LaGrt2hNyrFuA
0	um	Cell	0.000	1.000	Vesicles Paraspeckle	306	9	GFP-VOID DsRed2-PSPC1 8C-C-PSPC1 V2.00	0	50. DsRed2-PSPC1_Pos025_S001	00-DsCwSRem2LaGrt2hNyrFuA
0	um	Cell	0.000	1.000	Vesicles Paraspeckle	307	10	GFP-VOID DsRed2-PSPC1 8C-C-PSPC1 V2.00	0	50. DsRed2-PSPC1_Pos025_S001	00-DsCwSRem2LaGrt2hNyrFuA
0	um	Cell	0.000	1.000	Vesicles Paraspeckle	308	11	GFP-VOID DsRed2-PSPC1 8C-C-PSPC1 V2.00	0	50. DsRed2-PSPC1_Pos025_S001	00-DsCwSRem2LaGrt2hNyrFuA
0	um	Cell	0.000	1.000	Vesicles Paraspeckle	309	12	GFP-VOID DsRed2-PSPC1 8C-C-PSPC1 V2.00	0	50. DsRed2-PSPC1_Pos025_S001	00-DsCwSRem2LaGrt2hNyrFuA
0	um	Cell	0.000	1.000	Vesicles Paraspeckle	310	13	GFP-VOID DsRed2-PSPC1 8C-C-PSPC1 V2.00	0	50. DsRed2-PSPC1_Pos025_S001	00-DsCwSRem2LaGrt2hNyrFuA
0	um	Cell	0.000	1.000	Vesicles Paraspeckle	311	14	GFP-VOID DsRed2-PSPC1 8C-C-PSPC1 V2.00	0	50. DsRed2-PSPC1_Pos025_S001	00-DsCwSRem2LaGrt2hNyrFuA
0	um	Cell	0.000	1.000	Vesicles Paraspeckle	312	15	GFP-VOID DsRed2-PSPC1 8C-C-PSPC1 V2.00	0	50. DsRed2-PSPC1_Pos025_S001	00-DsCwSRem2LaGrt2hNyrFuA
0	um	Cell	0.000	1.000	Vesicles Paraspeckle	313	16	GFP-VOID DsRed2-PSPC1 8C-C-PSPC1 V2.00	0	50. DsRed2-PSPC1_Pos025_S001	00-DsCwSRem2LaGrt2hNyrFuA
0	um	Cell	0.000	1.000	Vesicles Paraspeckle	314	17	GFP-VOID DsRed2-PSPC1 8C-C-PSPC1 V2.00	0	50. DsRed2-PSPC1_Pos025_S001	00-DsCwSRem2LaGrt2hNyrFuA
0	um	Cell	0.000	1.000	Vesicles Paraspeckle	315	18	GFP-VOID DsRed2-PSPC1 8C-C-PSPC1 V2.00	0	50. DsRed2-PSPC1_Pos025_S001	00-DsCwSRem2LaGrt2hNyrFuA
2.19984	um	Cell	0.000	1.000	Vesicles Paraspeckle	316	19	GFP-VOID DsRed2-PSPC1 8C-C-PSPC1 V2.00	0	50. DsRed2-PSPC1_Pos025_S001	00-DsCwSRem2LaGrt2hNyrFuA
0	um	Cell	0.000	1.000	Vesicles Paraspeckle	317	0	GFP-VOID DsRed2-PSPC1 8C-C-PSPC1 V2.00	0	50. DsRed2-PSPC1_Pos026_S001	00-Ud8jBSzysVTrn3CFs3K36E
0	um	Cell	0.000	1.000	Vesicles Paraspeckle	318	1	GFP-VOID DsRed2-PSPC1 8C-C-PSPC1 V2.00	0	50. DsRed2-PSPC1_Pos026_S001	00-Ud8jBSzysVTrn3CFs3K36E
0	um	Cell	0.000	1.000	Vesicles Paraspeckle	319	2	GFP-VOID DsRed2-PSPC1 8C-C-PSPC1 V2.00	0	50. DsRed2-PSPC1_Pos026_S001	00-Ud8jBSzysVTrn3CFs3K36E
0	um	Cell	0.000	1.000	Vesicles Paraspeckle	320	3	GFP-VOID DsRed2-PSPC1 8C-C-PSPC1 V2.00	0	50. DsRed2-PSPC1_Pos026_S001	00-Ud8jBSzysVTrn3CFs3K36E
0	um	Cell	0.000	1.000	Vesicles Paraspeckle	321	4	GFP-VOID DsRed2-PSPC1 8C-C-PSPC1 V2.00	0	50. DsRed2-PSPC1_Pos026_S001	00-Ud8jBSzysVTrn3CFs3K36E
0	um	Cell	0.000	1.000	Vesicles Paraspeckle	322	5	GFP-VOID DsRed2-PSPC1 8C-C-PSPC1 V2.00	0	50. DsRed2-PSPC1_Pos026_S001	00-Ud8jBSzysVTrn3CFs3K36E
0	um	Cell	0.000	1.000	Vesicles Paraspeckle	323	6	GFP-VOID DsRed2-PSPC1 8C-C-PSPC1 V2.00	0	50. DsRed2-PSPC1_Pos026_S001	00-Ud8jBSzysVTrn3CFs3K36E
0	um	Cell	0.000	1.000	Vesicles Paraspeckle	324	7	GFP-VOID DsRed2-PSPC1 8C-C-PSPC1 V2.00	0	50. DsRed2-PSPC1_Pos026_S001	00-Ud8jBSzysVTrn3CFs3K36E
0	um	Cell	0.000	1.000	Vesicles Paraspeckle	325	8	GFP-VOID DsRed2-PSPC1 8C-C-PSPC1 V2.00	0	50. DsRed2-PSPC1_Pos026_S001	00-Ud8jBSzysVTrn3CFs3K36E
0	um	Cell	0.000	1.000	Vesicles Paraspeckle	326	9	GFP-VOID DsRed2-PSPC1 8C-C-PSPC1 V2.00	0	50. DsRed2-PSPC1_Pos026_S001	00-Ud8jBSzysVTrn3CFs3K36E
0	um	Cell	0.000	1.000	Vesicles Paraspeckle	327	10	GFP-VOID DsRed2-PSPC1 8C-C-PSPC1 V2.00	0	50. DsRed2-PSPC1_Pos026_S001	00-Ud8jBSzysVTrn3CFs3K36E
0	um	Cell	0.000	1.000	Vesicles Paraspeckle	328	11	GFP-VOID DsRed2-PSPC1 8C-C-PSPC1 V2.00	0	50. DsRed2-PSPC1_Pos026_S001	00-Ud8jBSzysVTrn3CFs3K36E
0	um	Cell	0.000	1.000	Vesicles Paraspeckle	329	12	GFP-VOID DsRed2-PSPC1 8C-C-PSPC1 V2.00	0	50. DsRed2-PSPC1_Pos026_S001	00-Ud8jBSzysVTrn3CFs3K36E
0	um	Cell	0.000	1.000	Vesicles Paraspeckle	330	0	GFP-VOID DsRed2-PSPC1 8C-C-PSPC1 V2.00	0	50. DsRed2-PSPC1_Pos027_S001	00-B6WSzEKdh46aeUCgWc2fJ8
0	um	Cell	0.000	1.000	Vesicles Paraspeckle	331	1	GFP-VOID DsRed2-PSPC1 8C-C-PSPC1 V2.00	0	50. DsRed2-PSPC1_Pos027_S001	00-B6WSzEKdh46aeUCgWc2fJ8
0	um	Cell	0.000	1.000	Vesicles Paraspeckle	332	2	GFP-VOID DsRed2-PSPC1 8C-C-PSPC1 V2.00	0	50. DsRed2-PSPC1_Pos027_S001	00-B6WSzEKdh46aeUCgWc2fJ8
0	um	Cell	0.000	1.000	Vesicles Paraspeckle	333	3	GFP-VOID DsRed2-PSPC1 8C-C-PSPC1 V2.00	0	50. DsRed2-PSPC1_Pos027_S001	00-B6WSzEKdh46aeUCgWc2fJ8
0	um	Cell	0.000	1.000	Vesicles Paraspeckle	334	4	GFP-VOID DsRed2-PSPC1 8C-C-PSPC1 V2.00	0	50. DsRed2-PSPC1_Pos027_S001	00-B6WSzEKdh46aeUCgWc2fJ8
0	um	Cell	0.000	1.000	Vesicles Paraspeckle	335	5	GFP-VOID DsRed2-PSPC1 8C-C-PSPC1 V2.00	0	50. DsRed2-PSPC1_Pos027_S001	00-B6WSzEKdh46aeUCgWc2fJ8
0	um	Cell	0.000	1.000	Vesicles Paraspeckle	336	6	GFP-VOID DsRed2-PSPC1 8C-C-PSPC1 V2.00	0	50. DsRed2-PSPC1_Pos027_S001	00-B6WSzEKdh46aeUCgWc2fJ8
0	um	Cell	0.000	1.000	Vesicles Paraspeckle	337	7	GFP-VOID DsRed2-PSPC1 8C-C-PSPC1 V2.00	0	50. DsRed2-PSPC1_Pos027_S001	00-B6WSzEKdh46aeUCgWc2fJ8
0	um	Cell	0.000	1.000	Vesicles Paraspeckle	338	8	GFP-VOID DsRed2-PSPC1 8C-C-PSPC1 V2.00	0	50. DsRed2-PSPC1_Pos027_S001	00-B6WSzEKdh46aeUCgWc2fJ8
0	um	Cell	0.000	1.000	Vesicles Paraspeckle	339	9	GFP-VOID DsRed2-PSPC1 8C-C-PSPC1 V2.00	0	50. DsRed2-PSPC1_Pos027_S001	00-B6WSzEKdh46aeUCgWc2fJ8
0	um	Cell	0.000	1.000	Vesicles Paraspeckle	340	10	GFP-VOID DsRed2-PSPC1 8C-C-PSPC1 V2.00	0	50. DsRed2-PSPC1_Pos027_S001	00-B6WSzEKdh46aeUCgWc2fJ8
0	um	Cell	0.000	1.000	Vesicles Paraspeckle	341	11	GFP-VOID DsRed2-PSPC1 8C-C-PSPC1 V2.00	0	50. DsRed2-PSPC1_Pos027_S001	00-B6WSzEKdh46aeUCgWc2fJ8
0	um	Cell	0.000	1.000	Vesicles Paraspeckle	342	12	GFP-VOID DsRed2-PSPC1 8C-C-PSPC1 V2.00	0	50. DsRed2-PSPC1_Pos027_S001	00-B6WSzEKdh46aeUCgWc2fJ8
0	um	Cell	0.000	1.000	Vesicles Paraspeckle	343	13	GFP-VOID DsRed2-PSPC1 8C-C-PSPC1 V2.00	0	50. DsRed2-PSPC1_Pos027_S001	00-B6WSzEKdh46aeUCgWc2fJ8
0	um	Cell	0.000	1.000	Vesicles Paraspeckle	344	14	GFP-VOID DsRed2-PSPC1 8C-C-PSPC1 V2.00	0	50. DsRed2-PSPC1_Pos027_S001	00-B6WSzEKdh46aeUCgWc2fJ8
0	um	Cell	0.000	1.000	Vesicles Paraspeckle	345	0	GFP-VOID DsRed2-PSPC1 8C-C-PSPC1 V2.00	0	50. DsRed2-PSPC1_Pos028_S001	00-tiBkihJirXZAq99CaEbNBo
0	um	Cell	0.000	1.000	Vesicles Paraspeckle	346	1	GFP-VOID DsRed2-PSPC1 8C-C-PSPC1 V2.00	0	50. DsRed2-PSPC1_Pos028_S001	00-tiBkihJirXZAq99CaEbNBo
0	um	Cell	0.000	1.000	Vesicles Paraspeckle	347	2	GFP-VOID DsRed2-PSPC1 8C-C-PSPC1 V2.00	0	50. DsRed2-PSPC1_Pos028_S001	00-tiBkihJirXZAq99CaEbNBo
0	um	Cell	0.000	1.000	Vesicles Paraspeckle	348	3	GFP-VOID DsRed2-PSPC1 8C-C-PSPC1 V2.00	0	50. DsRed2-PSPC1_Pos028_S001	00-tiBkihJirXZAq99CaEbNBo
0	um	Cell	0.000	1.000	Vesicles Paraspeckle	349	4	GFP-VOID DsRed2-PSPC1 8C-C-PSPC1 V2.00	0	50. DsRed2-PSPC1_Pos028_S001	00-tiBkihJirXZAq99CaEbNBo
0	um	Cell	0.000	1.000	Vesicles Paraspeckle	350	5	GFP-VOID DsRed2-PSPC1 8C-C-PSPC1 V2.00	0	50. DsRed2-PSPC1_Pos028_S001	00-tiBkihJirXZAq99CaEbNBo
0	um	Cell	0.000	1.000	Vesicles Paraspeckle	351	6	GFP-VOID DsRed2-PSPC1 8C-C-PSPC1 V2.00	0	50. DsRed2-PSPC1_Pos028_S001	00-tiBkihJirXZAq99CaEbNBo
0	um	Cell	0.000	1.000	Vesicles Paraspeckle	352	7	GFP-VOID DsRed2-PSPC1 8C-C-PSPC1 V2.00	0	50. DsRed2-PSPC1_Pos028_S001	00-tiBkihJirXZAq99CaEbNBo
0	um	Cell	0.000	1.000	Vesicles Paraspeckle	353	8	GFP-VOID DsRed2-PSPC1 8C-C-PSPC1 V2.00	0	50. DsRed2-PSPC1_Pos028_S001	00-tiBkihJirXZAq99CaEbNBo
0	um	Cell	0.000	1.000	Vesicles Paraspeckle	354	9	GFP-VOID DsRed2-PSPC1 8C-C-PSPC1 V2.00	0	50. DsRed2-PSPC1_Pos028_S001	00-tiBkihJirXZAq99CaEbNBo
0	um	Cell	0.000	1.000	Vesicles Paraspeckle	355	10	GFP-VOID DsRed2-PSPC1 8C-C-PSPC1 V2.00	0	50. DsRed2-PSPC1_Pos028_S001	00-tiBkihJirXZAq99CaEbNBo
0	um	Cell	0.000	1.000	Vesicles Paraspeckle	356	11	GFP-VOID DsRed2-PSPC1 8C-C-PSPC1 V2.00	0	50. DsRed2-PSPC1_Pos028_S001	00-tiBkihJirXZAq99CaEbNBo
0	um	Cell	0.000	1.000	Vesicles Paraspeckle	357	12	GFP-VOID DsRed2-PSPC1 8C-C-PSPC1 V2.00	0	50. DsRed2-PSPC1_Pos028_S001	00-tiBkihJirXZAq99CaEbNBo
0	um	Cell	0.000	1.000	Vesicles Paraspeckle	358	13	GFP-VOID DsRed2-PSPC1 8C-C-PSPC1 V2.00	0	50. DsRed2-PSPC1_Pos028_S001	00-tiBkihJirXZAq99CaEbNBo
0	um	Cell	0.000	1.000	Vesicles Paraspeckle	359	14	GFP-VOID DsRed2-PSPC1 8C-C-PSPC1 V2.00	0	50. DsRed2-PSPC1_Pos028_S001	00-tiBkihJirXZAq99CaEbNBo
0	um	Cell	0.000	1.000	Vesicles Paraspeckle	360	15	GFP-VOID DsRed2-PSPC1 8C-C-PSPC1 V2.00	0	50. DsRed2-PSPC1_Pos028_S001	00-tiBkihJirXZAq99CaEbNBo
10.8008	um	Cell	0.000	1.000	Vesicles Paraspeckle	361	16	GFP-VOID DsRed2-PSPC1 8C-C-PSPC1 V2.00	0	50. DsRed2-PSPC1_Pos028_S001	00-tiBkihJirXZAq99CaEbNBo
0	um	Cell	0.000	1.000	Vesicles Paraspeckle	362	17	GFP-VOID DsRed2-PSPC1 8C-C-PSPC1 V2.00	0	50. DsRed2-PSPC1_Pos028_S001	00-tiBkihJirXZAq99CaEbNBo
1.34251	um	Cell	0.000	1.000	Vesicles Paraspeckle	363	18	GFP-VOID DsRed2-PSPC1 8C-C-PSPC1 V2.00	0	50. DsRed2-PSPC1_Pos028_S001	00-tiBkihJirXZAq99CaEbNBo
0	um	Cell	0.000	1.000	Vesicles Paraspeckle	364	19	GFP-VOID DsRed2-PSPC1 8C-C-PSPC1 V2.00	0	50. DsRed2-PSPC1_Pos028_S001	00-tiBkihJirXZAq99CaEbNBo
0	um	Cell	0.000	1.000	Vesicles Paraspeckle	365	20	GFP-VOID DsRed2-PSPC1 8C-C-PSPC1 V2.00	0	50. DsRed2-PSPC1_Pos028_S001	00-tiBkihJirXZAq99CaEbNBo
0	um	Cell	0.000	1.000	Vesicles Paraspeckle	366	21	GFP-VOID DsRed2-PSPC1 8C-C-PSPC1 V2.00	0	50. DsRed2-PSPC1_Pos028_S001	00-tiBkihJirXZAq99CaEbNBo
0	um	Cell	0.000	1.000	Vesicles Paraspeckle	367	22	GFP-VOID DsRed2-PSPC1 8C-C-PSPC1 V2.00	0	50. DsRed2-PSPC1_Pos028_S001	00-tiBkihJirXZAq99CaEbNBo
0	um	Cell	0.000	1.000	Vesicles Paraspeckle	368	23	GFP-VOID DsRed2-PSPC1 8C-C-PSPC1 V2.00	0	50. DsRed2-PSPC1_Pos028_S001	00-tiBkihJirXZAq99CaEbNBo
0	um	Cell	0.000	1.000	Vesicles Paraspeckle	369	24	GFP-VOID DsRed2-PSPC1 8C-C-PSPC1 V2.00	0	50. DsRed2-PSPC1_Pos028_S001	00-tiBkihJirXZAq99CaEbNBo
0	um	Cell	0.000	1.000	Vesicles Paraspeckle	370	25	GFP-VOID DsRed2-PSPC1 8C-C-PSPC1 V2.00	0	50. DsRed2-PSPC1_Pos028_S001	00-tiBkihJirXZAq99CaEbNBo
0	um	Cell	0.000	1.000	Vesicles Paraspeckle	371	26	GFP-VOID DsRed2-PSPC1 8C-C-PSPC1 V2.00	0	50. DsRed2-PSPC1_Pos028_S001	00-tiBkihJirXZAq99CaEbNBo
0	um	Cell	0.000	1.000	Vesicles Paraspeckle	372	27	GFP-VOID DsRed2-PSPC1 8C-C-PSPC1 V2.00	0	50. DsRed2-PSPC1_Pos028_S001	00-tiBkihJirXZAq99CaEbNBo
0	um	Cell	0.000	1.000	Vesicles Paraspeckle	373	28	GFP-VOID DsRed2-PSPC1 8C-C-PSPC1 V2.00	0	50. DsRed2-PSPC1_Pos028_S001	00-tiBkihJirXZAq99CaEbNBo
0	um	Cell	0.000	1.000	Vesicles Paraspeckle	374	29	GFP-VOID DsRed2-PSPC1 8C-C-PSPC1 V2.00	0	50. DsRed2-PSPC1_Pos028_S001	00-tiBkihJirXZAq99CaEbNBo
0	um	Cell	0.000	1.000	Vesicles Paraspeckle	375	30	GFP-VOID DsRed2-PSPC1 8C-C-PSPC1 V2.00	0	50. DsRed2-PSPC1_Pos028_S001	00-tiBkihJirXZAq99CaEbNBo
0	um	Cell	0.000	1.000	Vesicles Paraspeckle	376	31	GFP-VOID DsRed2-PSPC1 8C-C-PSPC1 V2.00	0	50. DsRed2-PSPC1_Pos028_S001	00-tiBkihJirXZAq99CaEbNBo
0	um	Cell	0.000	1.000	Vesicles Paraspeckle	377	32	GFP-VOID DsRed2-PSPC1 8C-C-PSPC1 V2.00	0	50. DsRed2-PSPC1_Pos028_S001	00-tiBkihJirXZAq99CaEbNBo
0	um	Cell	0.000	1.000	Vesicles Paraspeckle	378	33	GFP-VOID DsRed2-PSPC1 8C-C-PSPC1 V2.00	0	50. DsRed2-PSPC1_Pos028_S001	00-tiBkihJirXZAq99CaEbNBo
0	um	Cell	0.000	1.000	Vesicles Paraspeckle	379	34	GFP-VOID DsRed2-PSPC1 8C-C-PSPC1 V2.00	0	50. DsRed2-PSPC1_Pos028_S001	00-tiBkihJirXZAq99CaEbNBo
0	um	Cell	0.000	1.000	Vesicles Paraspeckle	380	35	GFP-VOID DsRed2-PSPC1 8C-C-PSPC1 V2.00	0	50. DsRed2-PSPC1_Pos028_S001	00-tiBkihJirXZAq99CaEbNBo
0	um	Cell	0.000	1.000	Vesicles Paraspeckle	381	36	GFP-VOID DsRed2-PSPC1 8C-C-PSPC1 V2.00	0	50. DsRed2-PSPC1_Pos028_S001	00-tiBkihJirXZAq99CaEbNBo
0	um	Cell	0.000	1.000	Vesicles Paraspeckle	382	0	GFP-VOID DsRed2-PSPC1 8C-C-PSPC1 V2.00	0	50. DsRed2-PSPC1_Pos029_S001	00-onxKePNSSVSJVKKhgi6SHY
0	um	Cell	0.000	1.000	Vesicles Paraspeckle	383	1	GFP-VOID DsRed2-PSPC1 8C-C-PSPC1 V2.00	0	50. DsRed2-PSPC1_Pos029_S001	00-onxKePNSSVSJVKKhgi6SHY
0	um	Cell	0.000	1.000	Vesicles Paraspeckle	384	2	GFP-VOID DsRed2-PSPC1 8C-C-PSPC1 V2.00	0	50. DsRed2-PSPC1_Pos029_S001	00-onxKePNSSVSJVKKhgi6SHY
0	um	Cell	0.000	1.000	Vesicles Paraspeckle	385	3	GFP-VOID DsRed2-PSPC1 8C-C-PSPC1 V2.00	0	50. DsRed2-PSPC1_Pos029_S001	00-onxKePNSSVSJVKKhgi6SHY
0	um	Cell	0.000	1.000	Vesicles Paraspeckle	386	4	GFP-VOID DsRed2-PSPC1 8C-C-PSPC1 V2.00	0	50. DsRed2-PSPC1_Pos029_S001	00-onxKePNSSVSJVKKhgi6SHY
1.50406	um	Cell	0.000	1.000	Vesicles Paraspeckle	387	0	GFP-VOID DsRed2-PSPC1 8C-C-PSPC1 V2.00	0	50. DsRed2-PSPC1_Pos030_S001	00-hymygeUgAxwTJkUBFQvycT
0	um	Cell	0.000	1.000	Vesicles Paraspeckle	388	1	GFP-VOID DsRed2-PSPC1 8C-C-PSPC1 V2.00	0	50. DsRed2-PSPC1_Pos030_S001	00-hymygeUgAxwTJkUBFQvycT
0	um	Cell	0.000	1.000	Vesicles Paraspeckle	389	2	GFP-VOID DsRed2-PSPC1 8C-C-PSPC1 V2.00	0	50. DsRed2-PSPC1_Pos030_S001	00-hymygeUgAxwTJkUBFQvycT
1.18609	um	Cell	0.000	1.000	Vesicles Paraspeckle	390	3	GFP-VOID DsRed2-PSPC1 8C-C-PSPC1 V2.00	0	50. DsRed2-PSPC1_Pos030_S001	00-hymygeUgAxwTJkUBFQvycT
0.582826	um	Cell	0.000	1.000	Vesicles Paraspeckle	391	4	GFP-VOID DsRed2-PSPC1 8C-C-PSPC1 V2.00	0	50. DsRed2-PSPC1_Pos030_S001	00-hymygeUgAxwTJkUBFQvycT
0	um	Cell	0.000	1.000	Vesicles Paraspeckle	392	0	GFP-VOID DsRed2-PSPC1 8C-C-PSPC1 V2.00	0	50. DsRed2-PSPC1_Pos031_S001	00-b6YVN2xnbf5Vwc7NJZfJan
0	um	Cell	0.000	1.000	Vesicles Paraspeckle	393	1	GFP-VOID DsRed2-PSPC1 8C-C-PSPC1 V2.00	0	50. DsRed2-PSPC1_Pos031_S001	00-b6YVN2xnbf5Vwc7NJZfJan
0	um	Cell	0.000	1.000	Vesicles Paraspeckle	394	2	GFP-VOID DsRed2-PSPC1 8C-C-PSPC1 V2.00	0	50. DsRed2-PSPC1_Pos031_S001	00-b6YVN2xnbf5Vwc7NJZfJan
0	um	Cell	0.000	1.000	Vesicles Paraspeckle	395	3	GFP-VOID DsRed2-PSPC1 8C-C-PSPC1 V2.00	0	50. DsRed2-PSPC1_Pos031_S001	00-b6YVN2xnbf5Vwc7NJZfJan
0	um	Cell	0.000	1.000	Vesicles Paraspeckle	396	4	GFP-VOID DsRed2-PSPC1 8C-C-PSPC1 V2.00	0	50. DsRed2-PSPC1_Pos031_S001	00-b6YVN2xnbf5Vwc7NJZfJan
0	um	Cell	0.000	1.000	Vesicles Paraspeckle	397	5	GFP-VOID DsRed2-PSPC1 8C-C-PSPC1 V2.00	0	50. DsRed2-PSPC1_Pos031_S001	00-b6YVN2xnbf5Vwc7NJZfJan
0	um	Cell	0.000	1.000	Vesicles Paraspeckle	398	6	GFP-VOID DsRed2-PSPC1 8C-C-PSPC1 V2.00	0	50. DsRed2-PSPC1_Pos031_S001	00-b6YVN2xnbf5Vwc7NJZfJan
0	um	Cell	0.000	1.000	Vesicles Paraspeckle	399	0	GFP-VOID DsRed2-PSPC1 8C-C-PSPC1 V2.00	0	50. DsRed2-PSPC1_Pos032_S001	00-Mauut6QtAAChJf3uT9oTCh
0	um	Cell	0.000	1.000	Vesicles Paraspeckle	400	1	GFP-VOID DsRed2-PSPC1 8C-C-PSPC1 V2.00	0	50. DsRed2-PSPC1_Pos032_S001	00-Mauut6QtAAChJf3uT9oTCh
1.2025	um	Cell	0.000	1.000	Vesicles Paraspeckle	401	2	GFP-VOID DsRed2-PSPC1 8C-C-PSPC1 V2.00	0	50. DsRed2-PSPC1_Pos032_S001	00-Mauut6QtAAChJf3uT9oTCh
0	um	Cell	0.000	1.000	Vesicles Paraspeckle	402	3	GFP-VOID DsRed2-PSPC1 8C-C-PSPC1 V2.00	0	50. DsRed2-PSPC1_Pos032_S001	00-Mauut6QtAAChJf3uT9oTCh
0	um	Cell	0.000	1.000	Vesicles Paraspeckle	403	4	GFP-VOID DsRed2-PSPC1 8C-C-PSPC1 V2.00	0	50. DsRed2-PSPC1_Pos032_S001	00-Mauut6QtAAChJf3uT9oTCh
0.340118	um	Cell	0.000	1.000	Vesicles Paraspeckle	404	5	GFP-VOID DsRed2-PSPC1 8C-C-PSPC1 V2.00	0	50. DsRed2-PSPC1_Pos032_S001	00-Mauut6QtAAChJf3uT9oTCh
0	um	Cell	0.000	1.000	Vesicles Paraspeckle	405	6	GFP-VOID DsRed2-PSPC1 8C-C-PSPC1 V2.00	0	50. DsRed2-PSPC1_Pos032_S001	00-Mauut6QtAAChJf3uT9oTCh
0	um	Cell	0.000	1.000	Vesicles Paraspeckle	406	7	GFP-VOID DsRed2-PSPC1 8C-C-PSPC1 V2.00	0	50. DsRed2-PSPC1_Pos032_S001	00-Mauut6QtAAChJf3uT9oTCh
0	um	Cell	0.000	1.000	Vesicles Paraspeckle	407	0	GFP-VOID DsRed2-PSPC1 8C-C-PSPC1 V2.00	0	50. DsRed2-PSPC1_Pos033_S001	00-b7ATfE3rcqv4QKhAGjiLoA
0	um	Cell	0.000	1.000	Vesicles Paraspeckle	408	1	GFP-VOID DsRed2-PSPC1 8C-C-PSPC1 V2.00	0	50. DsRed2-PSPC1_Pos033_S001	00-b7ATfE3rcqv4QKhAGjiLoA
0	um	Cell	0.000	1.000	Vesicles Paraspeckle	409	2	GFP-VOID DsRed2-PSPC1 8C-C-PSPC1 V2.00	0	50. DsRed2-PSPC1_Pos033_S001	00-b7ATfE3rcqv4QKhAGjiLoA
0	um	Cell	0.000	1.000	Vesicles Paraspeckle	410	3	GFP-VOID DsRed2-PSPC1 8C-C-PSPC1 V2.00	0	50. DsRed2-PSPC1_Pos033_S001	00-b7ATfE3rcqv4QKhAGjiLoA
0	um	Cell	0.000	1.000	Vesicles Paraspeckle	411	4	GFP-VOID DsRed2-PSPC1 8C-C-PSPC1 V2.00	0	50. DsRed2-PSPC1_Pos033_S001	00-b7ATfE3rcqv4QKhAGjiLoA
0	um	Cell	0.000	1.000	Vesicles Paraspeckle	412	5	GFP-VOID DsRed2-PSPC1 8C-C-PSPC1 V2.00	0	50. DsRed2-PSPC1_Pos033_S001	00-b7ATfE3rcqv4QKhAGjiLoA
0	um	Cell	0.000	1.000	Vesicles Paraspeckle	413	6	GFP-VOID DsRed2-PSPC1 8C-C-PSPC1 V2.00	0	50. DsRed2-PSPC1_Pos033_S001	00-b7ATfE3rcqv4QKhAGjiLoA
0.80653	um	Cell	0.000	1.000	Vesicles Paraspeckle	414	7	GFP-VOID DsRed2-PSPC1 8C-C-PSPC1 V2.00	0	50. DsRed2-PSPC1_Pos033_S001	00-b7ATfE3rcqv4QKhAGjiLoA
0.680236	um	Cell	0.000	1.000	Vesicles Paraspeckle	415	8	GFP-VOID DsRed2-PSPC1 8C-C-PSPC1 V2.00	0	50. DsRed2-PSPC1_Pos033_S001	00-b7ATfE3rcqv4QKhAGjiLoA
0	um	Cell	0.000	1.000	Vesicles Paraspeckle	416	9	GFP-VOID DsRed2-PSPC1 8C-C-PSPC1 V2.00	0	50. DsRed2-PSPC1_Pos033_S001	00-b7ATfE3rcqv4QKhAGjiLoA
0	um	Cell	0.000	1.000	Vesicles Paraspeckle	417	10	GFP-VOID DsRed2-PSPC1 8C-C-PSPC1 V2.00	0	50. DsRed2-PSPC1_Pos033_S001	00-b7ATfE3rcqv4QKhAGjiLoA
0.920737	um	Cell	0.000	1.000	Vesicles Paraspeckle	418	11	GFP-VOID DsRed2-PSPC1 8C-C-PSPC1 V2.00	0	50. DsRed2-PSPC1_Pos033_S001	00-b7ATfE3rcqv4QKhAGjiLoA
1.92948	um	Cell	0.000	1.000	Vesicles Paraspeckle	419	12	GFP-VOID DsRed2-PSPC1 8C-C-PSPC1 V2.00	0	50. DsRed2-PSPC1_Pos033_S001	00-b7ATfE3rcqv4QKhAGjiLoA
0	um	Cell	0.000	1.000	Vesicles Paraspeckle	420	0	GFP-VOID DsRed2-PSPC1 8C-C-PSPC1 V2.00	0	50. DsRed2-PSPC1_Pos034_S001	00-NAe6nhAmTaZetRD8dPrdSC
0	um	Cell	0.000	1.000	Vesicles Paraspeckle	421	1	GFP-VOID DsRed2-PSPC1 8C-C-PSPC1 V2.00	0	50. DsRed2-PSPC1_Pos034_S001	00-NAe6nhAmTaZetRD8dPrdSC
0	um	Cell	0.000	1.000	Vesicles Paraspeckle	422	2	GFP-VOID DsRed2-PSPC1 8C-C-PSPC1 V2.00	0	50. DsRed2-PSPC1_Pos034_S001	00-NAe6nhAmTaZetRD8dPrdSC
0	um	Cell	0.000	1.000	Vesicles Paraspeckle	423	3	GFP-VOID DsRed2-PSPC1 8C-C-PSPC1 V2.00	0	50. DsRed2-PSPC1_Pos034_S001	00-NAe6nhAmTaZetRD8dPrdSC
0	um	Cell	0.000	1.000	Vesicles Paraspeckle	424	4	GFP-VOID DsRed2-PSPC1 8C-C-PSPC1 V2.00	0	50. DsRed2-PSPC1_Pos034_S001	00-NAe6nhAmTaZetRD8dPrdSC
0	um	Cell	0.000	1.000	Vesicles Paraspeckle	425	5	GFP-VOID DsRed2-PSPC1 8C-C-PSPC1 V2.00	0	50. DsRed2-PSPC1_Pos034_S001	00-NAe6nhAmTaZetRD8dPrdSC
0	um	Cell	0.000	1.000	Vesicles Paraspeckle	426	6	GFP-VOID DsRed2-PSPC1 8C-C-PSPC1 V2.00	0	50. DsRed2-PSPC1_Pos034_S001	00-NAe6nhAmTaZetRD8dPrdSC
0	um	Cell	0.000	1.000	Vesicles Paraspeckle	427	0	GFP-VOID DsRed2-PSPC1 8C-C-PSPC1 V2.00	0	50. DsRed2-PSPC1_Pos035_S001	00-oDXYhHDsbPgc9b2mA3MAQC
0	um	Cell	0.000	1.000	Vesicles Paraspeckle	428	1	GFP-VOID DsRed2-PSPC1 8C-C-PSPC1 V2.00	0	50. DsRed2-PSPC1_Pos035_S001	00-oDXYhHDsbPgc9b2mA3MAQC
0	um	Cell	0.000	1.000	Vesicles Paraspeckle	429	2	GFP-VOID DsRed2-PSPC1 8C-C-PSPC1 V2.00	0	50. DsRed2-PSPC1_Pos035_S001	00-oDXYhHDsbPgc9b2mA3MAQC
0	um	Cell	0.000	1.000	Vesicles Paraspeckle	430	3	GFP-VOID DsRed2-PSPC1 8C-C-PSPC1 V2.00	0	50. DsRed2-PSPC1_Pos035_S001	00-oDXYhHDsbPgc9b2mA3MAQC
0	um	Cell	0.000	1.000	Vesicles Paraspeckle	431	4	GFP-VOID DsRed2-PSPC1 8C-C-PSPC1 V2.00	0	50. DsRed2-PSPC1_Pos035_S001	00-oDXYhHDsbPgc9b2mA3MAQC
0	um	Cell	0.000	1.000	Vesicles Paraspeckle	432	5	GFP-VOID DsRed2-PSPC1 8C-C-PSPC1 V2.00	0	50. DsRed2-PSPC1_Pos035_S001	00-oDXYhHDsbPgc9b2mA3MAQC
0.805273	um	Cell	0.000	1.000	Vesicles Paraspeckle	433	6	GFP-VOID DsRed2-PSPC1 8C-C-PSPC1 V2.00	0	50. DsRed2-PSPC1_Pos035_S001	00-oDXYhHDsbPgc9b2mA3MAQC
0	um	Cell	0.000	1.000	Vesicles Paraspeckle	434	7	GFP-VOID DsRed2-PSPC1 8C-C-PSPC1 V2.00	0	50. DsRed2-PSPC1_Pos035_S001	00-oDXYhHDsbPgc9b2mA3MAQC
0	um	Cell	0.000	1.000	Vesicles Paraspeckle	435	8	GFP-VOID DsRed2-PSPC1 8C-C-PSPC1 V2.00	0	50. DsRed2-PSPC1_Pos035_S001	00-oDXYhHDsbPgc9b2mA3MAQC
0	um	Cell	0.000	1.000	Vesicles Paraspeckle	436	9	GFP-VOID DsRed2-PSPC1 8C-C-PSPC1 V2.00	0	50. DsRed2-PSPC1_Pos035_S001	00-oDXYhHDsbPgc9b2mA3MAQC
0	um	Cell	0.000	1.000	Vesicles Paraspeckle	437	10	GFP-VOID DsRed2-PSPC1 8C-C-PSPC1 V2.00	0	50. DsRed2-PSPC1_Pos035_S001	00-oDXYhHDsbPgc9b2mA3MAQC
0	um	Cell	0.000	1.000	Vesicles Paraspeckle	438	11	GFP-VOID DsRed2-PSPC1 8C-C-PSPC1 V2.00	0	50. DsRed2-PSPC1_Pos035_S001	00-oDXYhHDsbPgc9b2mA3MAQC
0	um	Cell	0.000	1.000	Vesicles Paraspeckle	439	12	GFP-VOID DsRed2-PSPC1 8C-C-PSPC1 V2.00	0	50. DsRed2-PSPC1_Pos035_S001	00-oDXYhHDsbPgc9b2mA3MAQC
0	um	Cell	0.000	1.000	Vesicles Paraspeckle	440	13	GFP-VOID DsRed2-PSPC1 8C-C-PSPC1 V2.00	0	50. DsRed2-PSPC1_Pos035_S001	00-oDXYhHDsbPgc9b2mA3MAQC
0	um	Cell	0.000	1.000	Vesicles Paraspeckle	441	14	GFP-VOID DsRed2-PSPC1 8C-C-PSPC1 V2.00	0	50. DsRed2-PSPC1_Pos035_S001	00-oDXYhHDsbPgc9b2mA3MAQC
0	um	Cell	0.000	1.000	Vesicles Paraspeckle	442	15	GFP-VOID DsRed2-PSPC1 8C-C-PSPC1 V2.00	0	50. DsRed2-PSPC1_Pos035_S001	00-oDXYhHDsbPgc9b2mA3MAQC
0	um	Cell	0.000	1.000	Vesicles Paraspeckle	443	0	GFP-VOID DsRed2-PSPC1 8C-C-PSPC1 V2.00	0	50. DsRed2-PSPC1_Pos036_S001	00-evrBxaGBbNXX6TDDG3vqxd
0	um	Cell	0.000	1.000	Vesicles Paraspeckle	444	1	GFP-VOID DsRed2-PSPC1 8C-C-PSPC1 V2.00	0	50. DsRed2-PSPC1_Pos036_S001	00-evrBxaGBbNXX6TDDG3vqxd
0	um	Cell	0.000	1.000	Vesicles Paraspeckle	445	2	GFP-VOID DsRed2-PSPC1 8C-C-PSPC1 V2.00	0	50. DsRed2-PSPC1_Pos036_S001	00-evrBxaGBbNXX6TDDG3vqxd
0	um	Cell	0.000	1.000	Vesicles Paraspeckle	446	3	GFP-VOID DsRed2-PSPC1 8C-C-PSPC1 V2.00	0	50. DsRed2-PSPC1_Pos036_S001	00-evrBxaGBbNXX6TDDG3vqxd
0	um	Cell	0.000	1.000	Vesicles Paraspeckle	447	4	GFP-VOID DsRed2-PSPC1 8C-C-PSPC1 V2.00	0	50. DsRed2-PSPC1_Pos036_S001	00-evrBxaGBbNXX6TDDG3vqxd
0	um	Cell	0.000	1.000	Vesicles Paraspeckle	448	5	GFP-VOID DsRed2-PSPC1 8C-C-PSPC1 V2.00	0	50. DsRed2-PSPC1_Pos036_S001	00-evrBxaGBbNXX6TDDG3vqxd
0	um	Cell	0.000	1.000	Vesicles Paraspeckle	449	6	GFP-VOID DsRed2-PSPC1 8C-C-PSPC1 V2.00	0	50. DsRed2-PSPC1_Pos036_S001	00-evrBxaGBbNXX6TDDG3vqxd
0	um	Cell	0.000	1.000	Vesicles Paraspeckle	450	7	GFP-VOID DsRed2-PSPC1 8C-C-PSPC1 V2.00	0	50. DsRed2-PSPC1_Pos036_S001	00-evrBxaGBbNXX6TDDG3vqxd
0	um	Cell	0.000	1.000	Vesicles Paraspeckle	451	8	GFP-VOID DsRed2-PSPC1 8C-C-PSPC1 V2.00	0	50. DsRed2-PSPC1_Pos036_S001	00-evrBxaGBbNXX6TDDG3vqxd
0	um	Cell	0.000	1.000	Vesicles Paraspeckle	452	9	GFP-VOID DsRed2-PSPC1 8C-C-PSPC1 V2.00	0	50. DsRed2-PSPC1_Pos036_S001	00-evrBxaGBbNXX6TDDG3vqxd
0	um	Cell	0.000	1.000	Vesicles Paraspeckle	453	0	GFP-VOID DsRed2-PSPC1 8C-C-PSPC1 V2.00	0	50. DsRed2-PSPC1_Pos037_S001	00-w6igMVXYu5mFBZWXtpwgxY
31.3886	um	Cell	0.000	1.000	Vesicles Paraspeckle	454	1	GFP-VOID DsRed2-PSPC1 8C-C-PSPC1 V2.00	0	50. DsRed2-PSPC1_Pos037_S001	00-w6igMVXYu5mFBZWXtpwgxY
0	um	Cell	0.000	1.000	Vesicles Paraspeckle	455	2	GFP-VOID DsRed2-PSPC1 8C-C-PSPC1 V2.00	0	50. DsRed2-PSPC1_Pos037_S001	00-w6igMVXYu5mFBZWXtpwgxY
0	um	Cell	0.000	1.000	Vesicles Paraspeckle	456	3	GFP-VOID DsRed2-PSPC1 8C-C-PSPC1 V2.00	0	50. DsRed2-PSPC1_Pos037_S001	00-w6igMVXYu5mFBZWXtpwgxY
0	um	Cell	0.000	1.000	Vesicles Paraspeckle	457	4	GFP-VOID DsRed2-PSPC1 8C-C-PSPC1 V2.00	0	50. DsRed2-PSPC1_Pos037_S001	00-w6igMVXYu5mFBZWXtpwgxY
0	um	Cell	0.000	1.000	Vesicles Paraspeckle	458	5	GFP-VOID DsRed2-PSPC1 8C-C-PSPC1 V2.00	0	50. DsRed2-PSPC1_Pos037_S001	00-w6igMVXYu5mFBZWXtpwgxY
1.6045	um	Cell	0.000	1.000	Vesicles Paraspeckle	459	6	GFP-VOID DsRed2-PSPC1 8C-C-PSPC1 V2.00	0	50. DsRed2-PSPC1_Pos037_S001	00-w6igMVXYu5mFBZWXtpwgxY
24.6571	um	Cell	0.000	1.000	Vesicles Paraspeckle	460	7	GFP-VOID DsRed2-PSPC1 8C-C-PSPC1 V2.00	0	50. DsRed2-PSPC1_Pos037_S001	00-w6igMVXYu5mFBZWXtpwgxY
0	um	Cell	0.000	1.000	Vesicles Paraspeckle	461	0	GFP-VOID DsRed2-PSPC1 8C-C-PSPC1 V2.00	0	50. DsRed2-PSPC1_Pos038_S001	00-WaSDejA6DmrZYodRDfUmCj
0	um	Cell	0.000	1.000	Vesicles Paraspeckle	462	1	GFP-VOID DsRed2-PSPC1 8C-C-PSPC1 V2.00	0	50. DsRed2-PSPC1_Pos038_S001	00-WaSDejA6DmrZYodRDfUmCj
0	um	Cell	0.000	1.000	Vesicles Paraspeckle	463	2	GFP-VOID DsRed2-PSPC1 8C-C-PSPC1 V2.00	0	50. DsRed2-PSPC1_Pos038_S001	00-WaSDejA6DmrZYodRDfUmCj
11.4851	um	Cell	0.000	1.000	Vesicles Paraspeckle	464	3	GFP-VOID DsRed2-PSPC1 8C-C-PSPC1 V2.00	0	50. DsRed2-PSPC1_Pos038_S001	00-WaSDejA6DmrZYodRDfUmCj
0	um	Cell	0.000	1.000	Vesicles Paraspeckle	465	4	GFP-VOID DsRed2-PSPC1 8C-C-PSPC1 V2.00	0	50. DsRed2-PSPC1_Pos038_S001	00-WaSDejA6DmrZYodRDfUmCj
0	um	Cell	0.000	1.000	Vesicles Paraspeckle	466	5	GFP-VOID DsRed2-PSPC1 8C-C-PSPC1 V2.00	0	50. DsRed2-PSPC1_Pos038_S001	00-WaSDejA6DmrZYodRDfUmCj
0	um	Cell	0.000	1.000	Vesicles Paraspeckle	467	6	GFP-VOID DsRed2-PSPC1 8C-C-PSPC1 V2.00	0	50. DsRed2-PSPC1_Pos038_S001	00-WaSDejA6DmrZYodRDfUmCj
0	um	Cell	0.000	1.000	Vesicles Paraspeckle	468	0	GFP-VOID DsRed2-PSPC1 8C-C-PSPC1 V2.00	0	50. DsRed2-PSPC1_Pos039_S001	00-D4xgHYa3jDQFdkGrjknxq9
0	um	Cell	0.000	1.000	Vesicles Paraspeckle	469	1	GFP-VOID DsRed2-PSPC1 8C-C-PSPC1 V2.00	0	50. DsRed2-PSPC1_Pos039_S001	00-D4xgHYa3jDQFdkGrjknxq9
0	um	Cell	0.000	1.000	Vesicles Paraspeckle	470	2	GFP-VOID DsRed2-PSPC1 8C-C-PSPC1 V2.00	0	50. DsRed2-PSPC1_Pos039_S001	00-D4xgHYa3jDQFdkGrjknxq9
0	um	Cell	0.000	1.000	Vesicles Paraspeckle	471	0	GFP-VOID DsRed2-PSPC1 8C-C-PSPC1 V2.00	0	50. DsRed2-PSPC1_Pos040_S001	00-zk7HVfGBVwbUAeM4BQLkH5
0	um	Cell	0.000	1.000	Vesicles Paraspeckle	472	0	GFP-VOID DsRed2-PSPC1 8C-C-PSPC1 V2.00	0	50. DsRed2-PSPC1_Pos041_S001	00-VhureBJGaQrYUEnn3zJeVk
0	um	Cell	0.000	1.000	Vesicles Paraspeckle	473	1	GFP-VOID DsRed2-PSPC1 8C-C-PSPC1 V2.00	0	50. DsRed2-PSPC1_Pos041_S001	00-VhureBJGaQrYUEnn3zJeVk
0	um	Cell	0.000	1.000	Vesicles Paraspeckle	474	2	GFP-VOID DsRed2-PSPC1 8C-C-PSPC1 V2.00	0	50. DsRed2-PSPC1_Pos041_S001	00-VhureBJGaQrYUEnn3zJeVk
0	um	Cell	0.000	1.000	Vesicles Paraspeckle	475	3	GFP-VOID DsRed2-PSPC1 8C-C-PSPC1 V2.00	0	50. DsRed2-PSPC1_Pos041_S001	00-VhureBJGaQrYUEnn3zJeVk
0	um	Cell	0.000	1.000	Vesicles Paraspeckle	476	4	GFP-VOID DsRed2-PSPC1 8C-C-PSPC1 V2.00	0	50. DsRed2-PSPC1_Pos041_S001	00-VhureBJGaQrYUEnn3zJeVk
0.2405	um	Cell	0.000	1.000	Vesicles Paraspeckle	477	5	GFP-VOID DsRed2-PSPC1 8C-C-PSPC1 V2.00	0	50. DsRed2-PSPC1_Pos041_S001	00-VhureBJGaQrYUEnn3zJeVk
0	um	Cell	0.000	1.000	Vesicles Paraspeckle	478	6	GFP-VOID DsRed2-PSPC1 8C-C-PSPC1 V2.00	0	50. DsRed2-PSPC1_Pos041_S001	00-VhureBJGaQrYUEnn3zJeVk
8.56845	um	Cell	0.000	1.000	Vesicles Paraspeckle	479	0	GFP-VOID DsRed2-PSPC1 8C-C-PSPC1 V2.00	0	50. DsRed2-PSPC1_Pos042_S001	00-qmEoRbxTb5mQJJCBRErNcL
0	um	Cell	0.000	1.000	Vesicles Paraspeckle	480	1	GFP-VOID DsRed2-PSPC1 8C-C-PSPC1 V2.00	0	50. DsRed2-PSPC1_Pos042_S001	00-qmEoRbxTb5mQJJCBRErNcL
12.7465	um	Cell	0.000	1.000	Vesicles Paraspeckle	481	2	GFP-VOID DsRed2-PSPC1 8C-C-PSPC1 V2.00	0	50. DsRed2-PSPC1_Pos042_S001	00-qmEoRbxTb5mQJJCBRErNcL
0	um	Cell	0.000	1.000	Vesicles Paraspeckle	482	3	GFP-VOID DsRed2-PSPC1 8C-C-PSPC1 V2.00	0	50. DsRed2-PSPC1_Pos042_S001	00-qmEoRbxTb5mQJJCBRErNcL
0	um	Cell	0.000	1.000	Vesicles Paraspeckle	483	4	GFP-VOID DsRed2-PSPC1 8C-C-PSPC1 V2.00	0	50. DsRed2-PSPC1_Pos042_S001	00-qmEoRbxTb5mQJJCBRErNcL
0	um	Cell	0.000	1.000	Vesicles Paraspeckle	484	0	GFP-VOID DsRed2-PSPC1 8C-C-PSPC1 V2.00	0	50. DsRed2-PSPC1_Pos043_S001	00-Qq4TUYRn6mb9bXcAQDgby3
0.41044	um	Cell	0.000	1.000	Vesicles Paraspeckle	485	1	GFP-VOID DsRed2-PSPC1 8C-C-PSPC1 V2.00	0	50. DsRed2-PSPC1_Pos043_S001	00-Qq4TUYRn6mb9bXcAQDgby3
0	um	Cell	0.000	1.000	Vesicles Paraspeckle	486	2	GFP-VOID DsRed2-PSPC1 8C-C-PSPC1 V2.00	0	50. DsRed2-PSPC1_Pos043_S001	00-Qq4TUYRn6mb9bXcAQDgby3
0	um	Cell	0.000	1.000	Vesicles Paraspeckle	487	3	GFP-VOID DsRed2-PSPC1 8C-C-PSPC1 V2.00	0	50. DsRed2-PSPC1_Pos043_S001	00-Qq4TUYRn6mb9bXcAQDgby3
0	um	Cell	0.000	1.000	Vesicles Paraspeckle	488	4	GFP-VOID DsRed2-PSPC1 8C-C-PSPC1 V2.00	0	50. DsRed2-PSPC1_Pos043_S001	00-Qq4TUYRn6mb9bXcAQDgby3
0	um	Cell	0.000	1.000	Vesicles Paraspeckle	489	0	GFP-VOID DsRed2-PSPC1 8C-C-PSPC1 V2.00	0	50. DsRed2-PSPC1_Pos044_S001	00-C4eGS5fK5oTEiHU4YJBDAK
0	um	Cell	0.000	1.000	Vesicles Paraspeckle	490	1	GFP-VOID DsRed2-PSPC1 8C-C-PSPC1 V2.00	0	50. DsRed2-PSPC1_Pos044_S001	00-C4eGS5fK5oTEiHU4YJBDAK
0	um	Cell	0.000	1.000	Vesicles Paraspeckle	491	2	GFP-VOID DsRed2-PSPC1 8C-C-PSPC1 V2.00	0	50. DsRed2-PSPC1_Pos044_S001	00-C4eGS5fK5oTEiHU4YJBDAK
0	um	Cell	0.000	1.000	Vesicles Paraspeckle	492	3	GFP-VOID DsRed2-PSPC1 8C-C-PSPC1 V2.00	0	50. DsRed2-PSPC1_Pos044_S001	00-C4eGS5fK5oTEiHU4YJBDAK
0	um	Cell	0.000	1.000	Vesicles Paraspeckle	493	4	GFP-VOID DsRed2-PSPC1 8C-C-PSPC1 V2.00	0	50. DsRed2-PSPC1_Pos044_S001	00-C4eGS5fK5oTEiHU4YJBDAK
0	um	Cell	0.000	1.000	Vesicles Paraspeckle	494	5	GFP-VOID DsRed2-PSPC1 8C-C-PSPC1 V2.00	0	50. DsRed2-PSPC1_Pos044_S001	00-C4eGS5fK5oTEiHU4YJBDAK
0	um	Cell	0.000	1.000	Vesicles Paraspeckle	495	6	GFP-VOID DsRed2-PSPC1 8C-C-PSPC1 V2.00	0	50. DsRed2-PSPC1_Pos044_S001	00-C4eGS5fK5oTEiHU4YJBDAK
0	um	Cell	0.000	1.000	Vesicles Paraspeckle	496	7	GFP-VOID DsRed2-PSPC1 8C-C-PSPC1 V2.00	0	50. DsRed2-PSPC1_Pos044_S001	00-C4eGS5fK5oTEiHU4YJBDAK
0.356517	um	Cell	0.000	1.000	Vesicles Paraspeckle	497	8	GFP-VOID DsRed2-PSPC1 8C-C-PSPC1 V2.00	0	50. DsRed2-PSPC1_Pos044_S001	00-C4eGS5fK5oTEiHU4YJBDAK
0.290967	um	Cell	0.000	1.000	Vesicles Paraspeckle	498	9	GFP-VOID DsRed2-PSPC1 8C-C-PSPC1 V2.00	0	50. DsRed2-PSPC1_Pos044_S001	00-C4eGS5fK5oTEiHU4YJBDAK
0	um	Cell	0.000	1.000	Vesicles Paraspeckle	499	0	GFP-VOID DsRed2-PSPC1 8C-C-PSPC1 V2.00	0	50. DsRed2-PSPC1_Pos045_S001	00-Qouc6n73uhVcBi59GLSsuX
0	um	Cell	0.000	1.000	Vesicles Paraspeckle	500	1	GFP-VOID DsRed2-PSPC1 8C-C-PSPC1 V2.00	0	50. DsRed2-PSPC1_Pos045_S001	00-Qouc6n73uhVcBi59GLSsuX
0	um	Cell	0.000	1.000	Vesicles Paraspeckle	501	2	GFP-VOID DsRed2-PSPC1 8C-C-PSPC1 V2.00	0	50. DsRed2-PSPC1_Pos045_S001	00-Qouc6n73uhVcBi59GLSsuX
0	um	Cell	0.000	1.000	Vesicles Paraspeckle	502	3	GFP-VOID DsRed2-PSPC1 8C-C-PSPC1 V2.00	0	50. DsRed2-PSPC1_Pos045_S001	00-Qouc6n73uhVcBi59GLSsuX
0	um	Cell	0.000	1.000	Vesicles Paraspeckle	503	4	GFP-VOID DsRed2-PSPC1 8C-C-PSPC1 V2.00	0	50. DsRed2-PSPC1_Pos045_S001	00-Qouc6n73uhVcBi59GLSsuX
0	um	Cell	0.000	1.000	Vesicles Paraspeckle	504	5	GFP-VOID DsRed2-PSPC1 8C-C-PSPC1 V2.00	0	50. DsRed2-PSPC1_Pos045_S001	00-Qouc6n73uhVcBi59GLSsuX
0	um	Cell	0.000	1.000	Vesicles Paraspeckle	505	6	GFP-VOID DsRed2-PSPC1 8C-C-PSPC1 V2.00	0	50. DsRed2-PSPC1_Pos045_S001	00-Qouc6n73uhVcBi59GLSsuX
0.481	um	Cell	0.000	1.000	Vesicles Paraspeckle	506	7	GFP-VOID DsRed2-PSPC1 8C-C-PSPC1 V2.00	0	50. DsRed2-PSPC1_Pos045_S001	00-Qouc6n73uhVcBi59GLSsuX
0	um	Cell	0.000	1.000	Vesicles Paraspeckle	507	0	GFP-VOID DsRed2-PSPC1 8C-C-PSPC1 V2.00	0	50. DsRed2-PSPC1_Pos046_S001	00-k4SHdiBhiyNvyfJnCdhxkB
0	um	Cell	0.000	1.000	Vesicles Paraspeckle	508	1	GFP-VOID DsRed2-PSPC1 8C-C-PSPC1 V2.00	0	50. DsRed2-PSPC1_Pos046_S001	00-k4SHdiBhiyNvyfJnCdhxkB
0	um	Cell	0.000	1.000	Vesicles Paraspeckle	509	2	GFP-VOID DsRed2-PSPC1 8C-C-PSPC1 V2.00	0	50. DsRed2-PSPC1_Pos046_S001	00-k4SHdiBhiyNvyfJnCdhxkB
0	um	Cell	0.000	1.000	Vesicles Paraspeckle	510	3	GFP-VOID DsRed2-PSPC1 8C-C-PSPC1 V2.00	0	50. DsRed2-PSPC1_Pos046_S001	00-k4SHdiBhiyNvyfJnCdhxkB
0	um	Cell	0.000	1.000	Vesicles Paraspeckle	511	4	GFP-VOID DsRed2-PSPC1 8C-C-PSPC1 V2.00	0	50. DsRed2-PSPC1_Pos046_S001	00-k4SHdiBhiyNvyfJnCdhxkB
0	um	Cell	0.000	1.000	Vesicles Paraspeckle	512	5	GFP-VOID DsRed2-PSPC1 8C-C-PSPC1 V2.00	0	50. DsRed2-PSPC1_Pos046_S001	00-k4SHdiBhiyNvyfJnCdhxkB
0	um	Cell	0.000	1.000	Vesicles Paraspeckle	513	6	GFP-VOID DsRed2-PSPC1 8C-C-PSPC1 V2.00	0	50. DsRed2-PSPC1_Pos046_S001	00-k4SHdiBhiyNvyfJnCdhxkB
0	um	Cell	0.000	1.000	Vesicles Paraspeckle	514	7	GFP-VOID DsRed2-PSPC1 8C-C-PSPC1 V2.00	0	50. DsRed2-PSPC1_Pos046_S001	00-k4SHdiBhiyNvyfJnCdhxkB
0	um	Cell	0.000	1.000	Vesicles Paraspeckle	515	8	GFP-VOID DsRed2-PSPC1 8C-C-PSPC1 V2.00	0	50. DsRed2-PSPC1_Pos046_S001	00-k4SHdiBhiyNvyfJnCdhxkB
0	um	Cell	0.000	1.000	Vesicles Paraspeckle	516	9	GFP-VOID DsRed2-PSPC1 8C-C-PSPC1 V2.00	0	50. DsRed2-PSPC1_Pos046_S001	00-k4SHdiBhiyNvyfJnCdhxkB
0	um	Cell	0.000	1.000	Vesicles Paraspeckle	517	0	GFP-VOID DsRed2-PSPC1 8C-C-PSPC1 V2.00	0	50. DsRed2-PSPC1_Pos047_S001	00-KWfhtkyAwv3RJWuUjDmZi4
0	um	Cell	0.000	1.000	Vesicles Paraspeckle	518	1	GFP-VOID DsRed2-PSPC1 8C-C-PSPC1 V2.00	0	50. DsRed2-PSPC1_Pos047_S001	00-KWfhtkyAwv3RJWuUjDmZi4
0	um	Cell	0.000	1.000	Vesicles Paraspeckle	519	2	GFP-VOID DsRed2-PSPC1 8C-C-PSPC1 V2.00	0	50. DsRed2-PSPC1_Pos047_S001	00-KWfhtkyAwv3RJWuUjDmZi4
0	um	Cell	0.000	1.000	Vesicles Paraspeckle	520	3	GFP-VOID DsRed2-PSPC1 8C-C-PSPC1 V2.00	0	50. DsRed2-PSPC1_Pos047_S001	00-KWfhtkyAwv3RJWuUjDmZi4
0	um	Cell	0.000	1.000	Vesicles Paraspeckle	521	4	GFP-VOID DsRed2-PSPC1 8C-C-PSPC1 V2.00	0	50. DsRed2-PSPC1_Pos047_S001	00-KWfhtkyAwv3RJWuUjDmZi4
166.372	um	Cell	0.000	1.000	Vesicles Paraspeckle	522	5	GFP-VOID DsRed2-PSPC1 8C-C-PSPC1 V2.00	0	50. DsRed2-PSPC1_Pos047_S001	00-KWfhtkyAwv3RJWuUjDmZi4
0	um	Cell	0.000	1.000	Vesicles Paraspeckle	523	6	GFP-VOID DsRed2-PSPC1 8C-C-PSPC1 V2.00	0	50. DsRed2-PSPC1_Pos047_S001	00-KWfhtkyAwv3RJWuUjDmZi4
0	um	Cell	0.000	1.000	Vesicles Paraspeckle	524	0	GFP-VOID DsRed2-PSPC1 8C-C-PSPC1 V2.00	0	50. DsRed2-PSPC1_Pos048_S001	00-8jXpGs3DDXeQHVnSHfqYKh
0	um	Cell	0.000	1.000	Vesicles Paraspeckle	525	1	GFP-VOID DsRed2-PSPC1 8C-C-PSPC1 V2.00	0	50. DsRed2-PSPC1_Pos048_S001	00-8jXpGs3DDXeQHVnSHfqYKh
0	um	Cell	0.000	1.000	Vesicles Paraspeckle	526	2	GFP-VOID DsRed2-PSPC1 8C-C-PSPC1 V2.00	0	50. DsRed2-PSPC1_Pos048_S001	00-8jXpGs3DDXeQHVnSHfqYKh
0	um	Cell	0.000	1.000	Vesicles Paraspeckle	527	3	GFP-VOID DsRed2-PSPC1 8C-C-PSPC1 V2.00	0	50. DsRed2-PSPC1_Pos048_S001	00-8jXpGs3DDXeQHVnSHfqYKh
0	um	Cell	0.000	1.000	Vesicles Paraspeckle	528	4	GFP-VOID DsRed2-PSPC1 8C-C-PSPC1 V2.00	0	50. DsRed2-PSPC1_Pos048_S001	00-8jXpGs3DDXeQHVnSHfqYKh
0	um	Cell	0.000	1.000	Vesicles Paraspeckle	529	0	GFP-VOID DsRed2-PSPC1 8C-C-PSPC1 V2.00	0	50. DsRed2-PSPC1_Pos049_S001	00-PDbR4bFkNJRQ7RYCMrkq3A
0	um	Cell	0.000	1.000	Vesicles Paraspeckle	530	1	GFP-VOID DsRed2-PSPC1 8C-C-PSPC1 V2.00	0	50. DsRed2-PSPC1_Pos049_S001	00-PDbR4bFkNJRQ7RYCMrkq3A
0	um	Cell	0.000	1.000	Vesicles Paraspeckle	531	2	GFP-VOID DsRed2-PSPC1 8C-C-PSPC1 V2.00	0	50. DsRed2-PSPC1_Pos049_S001	00-PDbR4bFkNJRQ7RYCMrkq3A
0	um	Cell	0.000	1.000	Vesicles Paraspeckle	532	3	GFP-VOID DsRed2-PSPC1 8C-C-PSPC1 V2.00	0	50. DsRed2-PSPC1_Pos049_S001	00-PDbR4bFkNJRQ7RYCMrkq3A
