# Supplementary material for: Development of a pipeline for automated, high-throughput analysis of paraspeckle proteins reveals specific roles for importin α proteins
Source: Sci Rep. 2017 Feb 27;7:43323. doi: 10.1038/srep43323 (PMC5379994; doi:10.1038/srep43323)
Supplement: Supplementary Dataset SD1-D [file srep43323-s6.zip › I8P/8C-C-PSPC1/_/GFP-VOID DsRed2-PSPC1 8C-C-PSPC1 V2.00_Statistics/GFP-VOID DsRed2-PSPC1 8C-C-PSPC1 V2.00_Cell_Cytoplasm_Intensity_Min_Ch=2.csv]

Cell Cytoplasm Intensity Min Ch=2
====================
Value	Unit	Category	Channel	Birth [s]	Death [s]	ID	OriginalID	Original Component Name	Original Component ID	Original Image Name	Original Image ID
2		Cell	2	0.000	1.000	0	0	GFP-VOID DsRed2-PSPC1 8C-C-PSPC1 V2.00	0	50. DsRed2-PSPC1_Pos001_S001	00-DWW4DJZ8faeD6UZf9SnZWK
2		Cell	2	0.000	1.000	1	1	GFP-VOID DsRed2-PSPC1 8C-C-PSPC1 V2.00	0	50. DsRed2-PSPC1_Pos001_S001	00-DWW4DJZ8faeD6UZf9SnZWK
2		Cell	2	0.000	1.000	2	2	GFP-VOID DsRed2-PSPC1 8C-C-PSPC1 V2.00	0	50. DsRed2-PSPC1_Pos001_S001	00-DWW4DJZ8faeD6UZf9SnZWK
2		Cell	2	0.000	1.000	3	3	GFP-VOID DsRed2-PSPC1 8C-C-PSPC1 V2.00	0	50. DsRed2-PSPC1_Pos001_S001	00-DWW4DJZ8faeD6UZf9SnZWK
2		Cell	2	0.000	1.000	4	4	GFP-VOID DsRed2-PSPC1 8C-C-PSPC1 V2.00	0	50. DsRed2-PSPC1_Pos001_S001	00-DWW4DJZ8faeD6UZf9SnZWK
2		Cell	2	0.000	1.000	5	5	GFP-VOID DsRed2-PSPC1 8C-C-PSPC1 V2.00	0	50. DsRed2-PSPC1_Pos001_S001	00-DWW4DJZ8faeD6UZf9SnZWK
2		Cell	2	0.000	1.000	6	6	GFP-VOID DsRed2-PSPC1 8C-C-PSPC1 V2.00	0	50. DsRed2-PSPC1_Pos001_S001	00-DWW4DJZ8faeD6UZf9SnZWK
2		Cell	2	0.000	1.000	7	7	GFP-VOID DsRed2-PSPC1 8C-C-PSPC1 V2.00	0	50. DsRed2-PSPC1_Pos001_S001	00-DWW4DJZ8faeD6UZf9SnZWK
2		Cell	2	0.000	1.000	8	8	GFP-VOID DsRed2-PSPC1 8C-C-PSPC1 V2.00	0	50. DsRed2-PSPC1_Pos001_S001	00-DWW4DJZ8faeD6UZf9SnZWK
2		Cell	2	0.000	1.000	9	9	GFP-VOID DsRed2-PSPC1 8C-C-PSPC1 V2.00	0	50. DsRed2-PSPC1_Pos001_S001	00-DWW4DJZ8faeD6UZf9SnZWK
2		Cell	2	0.000	1.000	10	10	GFP-VOID DsRed2-PSPC1 8C-C-PSPC1 V2.00	0	50. DsRed2-PSPC1_Pos001_S001	00-DWW4DJZ8faeD6UZf9SnZWK
2		Cell	2	0.000	1.000	11	11	GFP-VOID DsRed2-PSPC1 8C-C-PSPC1 V2.00	0	50. DsRed2-PSPC1_Pos001_S001	00-DWW4DJZ8faeD6UZf9SnZWK
2		Cell	2	0.000	1.000	12	12	GFP-VOID DsRed2-PSPC1 8C-C-PSPC1 V2.00	0	50. DsRed2-PSPC1_Pos001_S001	00-DWW4DJZ8faeD6UZf9SnZWK
2		Cell	2	0.000	1.000	13	13	GFP-VOID DsRed2-PSPC1 8C-C-PSPC1 V2.00	0	50. DsRed2-PSPC1_Pos001_S001	00-DWW4DJZ8faeD6UZf9SnZWK
2		Cell	2	0.000	1.000	14	14	GFP-VOID DsRed2-PSPC1 8C-C-PSPC1 V2.00	0	50. DsRed2-PSPC1_Pos001_S001	00-DWW4DJZ8faeD6UZf9SnZWK
2		Cell	2	0.000	1.000	15	15	GFP-VOID DsRed2-PSPC1 8C-C-PSPC1 V2.00	0	50. DsRed2-PSPC1_Pos001_S001	00-DWW4DJZ8faeD6UZf9SnZWK
1		Cell	2	0.000	1.000	16	0	GFP-VOID DsRed2-PSPC1 8C-C-PSPC1 V2.00	0	50. DsRed2-PSPC1_Pos002_S001	00-WQagW9F3dz5Hy7s7363Z9U
2		Cell	2	0.000	1.000	17	1	GFP-VOID DsRed2-PSPC1 8C-C-PSPC1 V2.00	0	50. DsRed2-PSPC1_Pos002_S001	00-WQagW9F3dz5Hy7s7363Z9U
2		Cell	2	0.000	1.000	18	2	GFP-VOID DsRed2-PSPC1 8C-C-PSPC1 V2.00	0	50. DsRed2-PSPC1_Pos002_S001	00-WQagW9F3dz5Hy7s7363Z9U
2		Cell	2	0.000	1.000	19	3	GFP-VOID DsRed2-PSPC1 8C-C-PSPC1 V2.00	0	50. DsRed2-PSPC1_Pos002_S001	00-WQagW9F3dz5Hy7s7363Z9U
2		Cell	2	0.000	1.000	20	4	GFP-VOID DsRed2-PSPC1 8C-C-PSPC1 V2.00	0	50. DsRed2-PSPC1_Pos002_S001	00-WQagW9F3dz5Hy7s7363Z9U
2		Cell	2	0.000	1.000	21	5	GFP-VOID DsRed2-PSPC1 8C-C-PSPC1 V2.00	0	50. DsRed2-PSPC1_Pos002_S001	00-WQagW9F3dz5Hy7s7363Z9U
2		Cell	2	0.000	1.000	22	6	GFP-VOID DsRed2-PSPC1 8C-C-PSPC1 V2.00	0	50. DsRed2-PSPC1_Pos002_S001	00-WQagW9F3dz5Hy7s7363Z9U
2		Cell	2	0.000	1.000	23	7	GFP-VOID DsRed2-PSPC1 8C-C-PSPC1 V2.00	0	50. DsRed2-PSPC1_Pos002_S001	00-WQagW9F3dz5Hy7s7363Z9U
2		Cell	2	0.000	1.000	24	8	GFP-VOID DsRed2-PSPC1 8C-C-PSPC1 V2.00	0	50. DsRed2-PSPC1_Pos002_S001	00-WQagW9F3dz5Hy7s7363Z9U
2		Cell	2	0.000	1.000	25	9	GFP-VOID DsRed2-PSPC1 8C-C-PSPC1 V2.00	0	50. DsRed2-PSPC1_Pos002_S001	00-WQagW9F3dz5Hy7s7363Z9U
2		Cell	2	0.000	1.000	26	10	GFP-VOID DsRed2-PSPC1 8C-C-PSPC1 V2.00	0	50. DsRed2-PSPC1_Pos002_S001	00-WQagW9F3dz5Hy7s7363Z9U
2		Cell	2	0.000	1.000	27	0	GFP-VOID DsRed2-PSPC1 8C-C-PSPC1 V2.00	0	50. DsRed2-PSPC1_Pos003_S001	00-HRfzQzah3SjMTAW8PeECkk
2		Cell	2	0.000	1.000	28	1	GFP-VOID DsRed2-PSPC1 8C-C-PSPC1 V2.00	0	50. DsRed2-PSPC1_Pos003_S001	00-HRfzQzah3SjMTAW8PeECkk
2		Cell	2	0.000	1.000	29	2	GFP-VOID DsRed2-PSPC1 8C-C-PSPC1 V2.00	0	50. DsRed2-PSPC1_Pos003_S001	00-HRfzQzah3SjMTAW8PeECkk
2		Cell	2	0.000	1.000	30	3	GFP-VOID DsRed2-PSPC1 8C-C-PSPC1 V2.00	0	50. DsRed2-PSPC1_Pos003_S001	00-HRfzQzah3SjMTAW8PeECkk
2		Cell	2	0.000	1.000	31	4	GFP-VOID DsRed2-PSPC1 8C-C-PSPC1 V2.00	0	50. DsRed2-PSPC1_Pos003_S001	00-HRfzQzah3SjMTAW8PeECkk
2		Cell	2	0.000	1.000	32	5	GFP-VOID DsRed2-PSPC1 8C-C-PSPC1 V2.00	0	50. DsRed2-PSPC1_Pos003_S001	00-HRfzQzah3SjMTAW8PeECkk
2		Cell	2	0.000	1.000	33	6	GFP-VOID DsRed2-PSPC1 8C-C-PSPC1 V2.00	0	50. DsRed2-PSPC1_Pos003_S001	00-HRfzQzah3SjMTAW8PeECkk
2		Cell	2	0.000	1.000	34	7	GFP-VOID DsRed2-PSPC1 8C-C-PSPC1 V2.00	0	50. DsRed2-PSPC1_Pos003_S001	00-HRfzQzah3SjMTAW8PeECkk
2		Cell	2	0.000	1.000	35	8	GFP-VOID DsRed2-PSPC1 8C-C-PSPC1 V2.00	0	50. DsRed2-PSPC1_Pos003_S001	00-HRfzQzah3SjMTAW8PeECkk
2		Cell	2	0.000	1.000	36	9	GFP-VOID DsRed2-PSPC1 8C-C-PSPC1 V2.00	0	50. DsRed2-PSPC1_Pos003_S001	00-HRfzQzah3SjMTAW8PeECkk
2		Cell	2	0.000	1.000	37	10	GFP-VOID DsRed2-PSPC1 8C-C-PSPC1 V2.00	0	50. DsRed2-PSPC1_Pos003_S001	00-HRfzQzah3SjMTAW8PeECkk
2		Cell	2	0.000	1.000	38	11	GFP-VOID DsRed2-PSPC1 8C-C-PSPC1 V2.00	0	50. DsRed2-PSPC1_Pos003_S001	00-HRfzQzah3SjMTAW8PeECkk
2		Cell	2	0.000	1.000	39	0	GFP-VOID DsRed2-PSPC1 8C-C-PSPC1 V2.00	0	50. DsRed2-PSPC1_Pos004_S001	00-5geUyjhhtoUiz73PD63uzi
2		Cell	2	0.000	1.000	40	1	GFP-VOID DsRed2-PSPC1 8C-C-PSPC1 V2.00	0	50. DsRed2-PSPC1_Pos004_S001	00-5geUyjhhtoUiz73PD63uzi
2		Cell	2	0.000	1.000	41	2	GFP-VOID DsRed2-PSPC1 8C-C-PSPC1 V2.00	0	50. DsRed2-PSPC1_Pos004_S001	00-5geUyjhhtoUiz73PD63uzi
2		Cell	2	0.000	1.000	42	3	GFP-VOID DsRed2-PSPC1 8C-C-PSPC1 V2.00	0	50. DsRed2-PSPC1_Pos004_S001	00-5geUyjhhtoUiz73PD63uzi
2		Cell	2	0.000	1.000	43	4	GFP-VOID DsRed2-PSPC1 8C-C-PSPC1 V2.00	0	50. DsRed2-PSPC1_Pos004_S001	00-5geUyjhhtoUiz73PD63uzi
2		Cell	2	0.000	1.000	44	5	GFP-VOID DsRed2-PSPC1 8C-C-PSPC1 V2.00	0	50. DsRed2-PSPC1_Pos004_S001	00-5geUyjhhtoUiz73PD63uzi
2		Cell	2	0.000	1.000	45	6	GFP-VOID DsRed2-PSPC1 8C-C-PSPC1 V2.00	0	50. DsRed2-PSPC1_Pos004_S001	00-5geUyjhhtoUiz73PD63uzi
2		Cell	2	0.000	1.000	46	7	GFP-VOID DsRed2-PSPC1 8C-C-PSPC1 V2.00	0	50. DsRed2-PSPC1_Pos004_S001	00-5geUyjhhtoUiz73PD63uzi
2		Cell	2	0.000	1.000	47	8	GFP-VOID DsRed2-PSPC1 8C-C-PSPC1 V2.00	0	50. DsRed2-PSPC1_Pos004_S001	00-5geUyjhhtoUiz73PD63uzi
2		Cell	2	0.000	1.000	48	9	GFP-VOID DsRed2-PSPC1 8C-C-PSPC1 V2.00	0	50. DsRed2-PSPC1_Pos004_S001	00-5geUyjhhtoUiz73PD63uzi
2		Cell	2	0.000	1.000	49	10	GFP-VOID DsRed2-PSPC1 8C-C-PSPC1 V2.00	0	50. DsRed2-PSPC1_Pos004_S001	00-5geUyjhhtoUiz73PD63uzi
2		Cell	2	0.000	1.000	50	11	GFP-VOID DsRed2-PSPC1 8C-C-PSPC1 V2.00	0	50. DsRed2-PSPC1_Pos004_S001	00-5geUyjhhtoUiz73PD63uzi
2		Cell	2	0.000	1.000	51	12	GFP-VOID DsRed2-PSPC1 8C-C-PSPC1 V2.00	0	50. DsRed2-PSPC1_Pos004_S001	00-5geUyjhhtoUiz73PD63uzi
2		Cell	2	0.000	1.000	52	13	GFP-VOID DsRed2-PSPC1 8C-C-PSPC1 V2.00	0	50. DsRed2-PSPC1_Pos004_S001	00-5geUyjhhtoUiz73PD63uzi
2		Cell	2	0.000	1.000	53	14	GFP-VOID DsRed2-PSPC1 8C-C-PSPC1 V2.00	0	50. DsRed2-PSPC1_Pos004_S001	00-5geUyjhhtoUiz73PD63uzi
2		Cell	2	0.000	1.000	54	15	GFP-VOID DsRed2-PSPC1 8C-C-PSPC1 V2.00	0	50. DsRed2-PSPC1_Pos004_S001	00-5geUyjhhtoUiz73PD63uzi
2		Cell	2	0.000	1.000	55	16	GFP-VOID DsRed2-PSPC1 8C-C-PSPC1 V2.00	0	50. DsRed2-PSPC1_Pos004_S001	00-5geUyjhhtoUiz73PD63uzi
2		Cell	2	0.000	1.000	56	17	GFP-VOID DsRed2-PSPC1 8C-C-PSPC1 V2.00	0	50. DsRed2-PSPC1_Pos004_S001	00-5geUyjhhtoUiz73PD63uzi
2		Cell	2	0.000	1.000	57	18	GFP-VOID DsRed2-PSPC1 8C-C-PSPC1 V2.00	0	50. DsRed2-PSPC1_Pos004_S001	00-5geUyjhhtoUiz73PD63uzi
1		Cell	2	0.000	1.000	58	0	GFP-VOID DsRed2-PSPC1 8C-C-PSPC1 V2.00	0	50. DsRed2-PSPC1_Pos005_S001	00-XbffFHBt5n3sjoZNSQaAgg
2		Cell	2	0.000	1.000	59	1	GFP-VOID DsRed2-PSPC1 8C-C-PSPC1 V2.00	0	50. DsRed2-PSPC1_Pos005_S001	00-XbffFHBt5n3sjoZNSQaAgg
2		Cell	2	0.000	1.000	60	2	GFP-VOID DsRed2-PSPC1 8C-C-PSPC1 V2.00	0	50. DsRed2-PSPC1_Pos005_S001	00-XbffFHBt5n3sjoZNSQaAgg
2		Cell	2	0.000	1.000	61	3	GFP-VOID DsRed2-PSPC1 8C-C-PSPC1 V2.00	0	50. DsRed2-PSPC1_Pos005_S001	00-XbffFHBt5n3sjoZNSQaAgg
2		Cell	2	0.000	1.000	62	4	GFP-VOID DsRed2-PSPC1 8C-C-PSPC1 V2.00	0	50. DsRed2-PSPC1_Pos005_S001	00-XbffFHBt5n3sjoZNSQaAgg
2		Cell	2	0.000	1.000	63	5	GFP-VOID DsRed2-PSPC1 8C-C-PSPC1 V2.00	0	50. DsRed2-PSPC1_Pos005_S001	00-XbffFHBt5n3sjoZNSQaAgg
2		Cell	2	0.000	1.000	64	6	GFP-VOID DsRed2-PSPC1 8C-C-PSPC1 V2.00	0	50. DsRed2-PSPC1_Pos005_S001	00-XbffFHBt5n3sjoZNSQaAgg
2		Cell	2	0.000	1.000	65	7	GFP-VOID DsRed2-PSPC1 8C-C-PSPC1 V2.00	0	50. DsRed2-PSPC1_Pos005_S001	00-XbffFHBt5n3sjoZNSQaAgg
2		Cell	2	0.000	1.000	66	8	GFP-VOID DsRed2-PSPC1 8C-C-PSPC1 V2.00	0	50. DsRed2-PSPC1_Pos005_S001	00-XbffFHBt5n3sjoZNSQaAgg
2		Cell	2	0.000	1.000	67	9	GFP-VOID DsRed2-PSPC1 8C-C-PSPC1 V2.00	0	50. DsRed2-PSPC1_Pos005_S001	00-XbffFHBt5n3sjoZNSQaAgg
2		Cell	2	0.000	1.000	68	10	GFP-VOID DsRed2-PSPC1 8C-C-PSPC1 V2.00	0	50. DsRed2-PSPC1_Pos005_S001	00-XbffFHBt5n3sjoZNSQaAgg
2		Cell	2	0.000	1.000	69	11	GFP-VOID DsRed2-PSPC1 8C-C-PSPC1 V2.00	0	50. DsRed2-PSPC1_Pos005_S001	00-XbffFHBt5n3sjoZNSQaAgg
2		Cell	2	0.000	1.000	70	12	GFP-VOID DsRed2-PSPC1 8C-C-PSPC1 V2.00	0	50. DsRed2-PSPC1_Pos005_S001	00-XbffFHBt5n3sjoZNSQaAgg
2		Cell	2	0.000	1.000	71	13	GFP-VOID DsRed2-PSPC1 8C-C-PSPC1 V2.00	0	50. DsRed2-PSPC1_Pos005_S001	00-XbffFHBt5n3sjoZNSQaAgg
2		Cell	2	0.000	1.000	72	14	GFP-VOID DsRed2-PSPC1 8C-C-PSPC1 V2.00	0	50. DsRed2-PSPC1_Pos005_S001	00-XbffFHBt5n3sjoZNSQaAgg
2		Cell	2	0.000	1.000	73	15	GFP-VOID DsRed2-PSPC1 8C-C-PSPC1 V2.00	0	50. DsRed2-PSPC1_Pos005_S001	00-XbffFHBt5n3sjoZNSQaAgg
2		Cell	2	0.000	1.000	74	16	GFP-VOID DsRed2-PSPC1 8C-C-PSPC1 V2.00	0	50. DsRed2-PSPC1_Pos005_S001	00-XbffFHBt5n3sjoZNSQaAgg
2		Cell	2	0.000	1.000	75	17	GFP-VOID DsRed2-PSPC1 8C-C-PSPC1 V2.00	0	50. DsRed2-PSPC1_Pos005_S001	00-XbffFHBt5n3sjoZNSQaAgg
2		Cell	2	0.000	1.000	76	18	GFP-VOID DsRed2-PSPC1 8C-C-PSPC1 V2.00	0	50. DsRed2-PSPC1_Pos005_S001	00-XbffFHBt5n3sjoZNSQaAgg
2		Cell	2	0.000	1.000	77	19	GFP-VOID DsRed2-PSPC1 8C-C-PSPC1 V2.00	0	50. DsRed2-PSPC1_Pos005_S001	00-XbffFHBt5n3sjoZNSQaAgg
2		Cell	2	0.000	1.000	78	20	GFP-VOID DsRed2-PSPC1 8C-C-PSPC1 V2.00	0	50. DsRed2-PSPC1_Pos005_S001	00-XbffFHBt5n3sjoZNSQaAgg
2		Cell	2	0.000	1.000	79	0	GFP-VOID DsRed2-PSPC1 8C-C-PSPC1 V2.00	0	50. DsRed2-PSPC1_Pos006_S001	00-2GkETLHuyZpY9FbPuzn5Ek
2		Cell	2	0.000	1.000	80	1	GFP-VOID DsRed2-PSPC1 8C-C-PSPC1 V2.00	0	50. DsRed2-PSPC1_Pos006_S001	00-2GkETLHuyZpY9FbPuzn5Ek
2		Cell	2	0.000	1.000	81	2	GFP-VOID DsRed2-PSPC1 8C-C-PSPC1 V2.00	0	50. DsRed2-PSPC1_Pos006_S001	00-2GkETLHuyZpY9FbPuzn5Ek
2		Cell	2	0.000	1.000	82	3	GFP-VOID DsRed2-PSPC1 8C-C-PSPC1 V2.00	0	50. DsRed2-PSPC1_Pos006_S001	00-2GkETLHuyZpY9FbPuzn5Ek
2		Cell	2	0.000	1.000	83	4	GFP-VOID DsRed2-PSPC1 8C-C-PSPC1 V2.00	0	50. DsRed2-PSPC1_Pos006_S001	00-2GkETLHuyZpY9FbPuzn5Ek
2		Cell	2	0.000	1.000	84	5	GFP-VOID DsRed2-PSPC1 8C-C-PSPC1 V2.00	0	50. DsRed2-PSPC1_Pos006_S001	00-2GkETLHuyZpY9FbPuzn5Ek
2		Cell	2	0.000	1.000	85	6	GFP-VOID DsRed2-PSPC1 8C-C-PSPC1 V2.00	0	50. DsRed2-PSPC1_Pos006_S001	00-2GkETLHuyZpY9FbPuzn5Ek
2		Cell	2	0.000	1.000	86	7	GFP-VOID DsRed2-PSPC1 8C-C-PSPC1 V2.00	0	50. DsRed2-PSPC1_Pos006_S001	00-2GkETLHuyZpY9FbPuzn5Ek
2		Cell	2	0.000	1.000	87	8	GFP-VOID DsRed2-PSPC1 8C-C-PSPC1 V2.00	0	50. DsRed2-PSPC1_Pos006_S001	00-2GkETLHuyZpY9FbPuzn5Ek
2		Cell	2	0.000	1.000	88	9	GFP-VOID DsRed2-PSPC1 8C-C-PSPC1 V2.00	0	50. DsRed2-PSPC1_Pos006_S001	00-2GkETLHuyZpY9FbPuzn5Ek
2		Cell	2	0.000	1.000	89	10	GFP-VOID DsRed2-PSPC1 8C-C-PSPC1 V2.00	0	50. DsRed2-PSPC1_Pos006_S001	00-2GkETLHuyZpY9FbPuzn5Ek
2		Cell	2	0.000	1.000	90	11	GFP-VOID DsRed2-PSPC1 8C-C-PSPC1 V2.00	0	50. DsRed2-PSPC1_Pos006_S001	00-2GkETLHuyZpY9FbPuzn5Ek
2		Cell	2	0.000	1.000	91	12	GFP-VOID DsRed2-PSPC1 8C-C-PSPC1 V2.00	0	50. DsRed2-PSPC1_Pos006_S001	00-2GkETLHuyZpY9FbPuzn5Ek
2		Cell	2	0.000	1.000	92	13	GFP-VOID DsRed2-PSPC1 8C-C-PSPC1 V2.00	0	50. DsRed2-PSPC1_Pos006_S001	00-2GkETLHuyZpY9FbPuzn5Ek
2		Cell	2	0.000	1.000	93	14	GFP-VOID DsRed2-PSPC1 8C-C-PSPC1 V2.00	0	50. DsRed2-PSPC1_Pos006_S001	00-2GkETLHuyZpY9FbPuzn5Ek
2		Cell	2	0.000	1.000	94	15	GFP-VOID DsRed2-PSPC1 8C-C-PSPC1 V2.00	0	50. DsRed2-PSPC1_Pos006_S001	00-2GkETLHuyZpY9FbPuzn5Ek
2		Cell	2	0.000	1.000	95	16	GFP-VOID DsRed2-PSPC1 8C-C-PSPC1 V2.00	0	50. DsRed2-PSPC1_Pos006_S001	00-2GkETLHuyZpY9FbPuzn5Ek
2		Cell	2	0.000	1.000	96	17	GFP-VOID DsRed2-PSPC1 8C-C-PSPC1 V2.00	0	50. DsRed2-PSPC1_Pos006_S001	00-2GkETLHuyZpY9FbPuzn5Ek
2		Cell	2	0.000	1.000	97	18	GFP-VOID DsRed2-PSPC1 8C-C-PSPC1 V2.00	0	50. DsRed2-PSPC1_Pos006_S001	00-2GkETLHuyZpY9FbPuzn5Ek
2		Cell	2	0.000	1.000	98	19	GFP-VOID DsRed2-PSPC1 8C-C-PSPC1 V2.00	0	50. DsRed2-PSPC1_Pos006_S001	00-2GkETLHuyZpY9FbPuzn5Ek
2		Cell	2	0.000	1.000	99	0	GFP-VOID DsRed2-PSPC1 8C-C-PSPC1 V2.00	0	50. DsRed2-PSPC1_Pos007_S001	00-nS5svmymoBP7nGM67EF8Rg
2		Cell	2	0.000	1.000	100	1	GFP-VOID DsRed2-PSPC1 8C-C-PSPC1 V2.00	0	50. DsRed2-PSPC1_Pos007_S001	00-nS5svmymoBP7nGM67EF8Rg
2		Cell	2	0.000	1.000	101	2	GFP-VOID DsRed2-PSPC1 8C-C-PSPC1 V2.00	0	50. DsRed2-PSPC1_Pos007_S001	00-nS5svmymoBP7nGM67EF8Rg
2		Cell	2	0.000	1.000	102	3	GFP-VOID DsRed2-PSPC1 8C-C-PSPC1 V2.00	0	50. DsRed2-PSPC1_Pos007_S001	00-nS5svmymoBP7nGM67EF8Rg
2		Cell	2	0.000	1.000	103	4	GFP-VOID DsRed2-PSPC1 8C-C-PSPC1 V2.00	0	50. DsRed2-PSPC1_Pos007_S001	00-nS5svmymoBP7nGM67EF8Rg
2		Cell	2	0.000	1.000	104	5	GFP-VOID DsRed2-PSPC1 8C-C-PSPC1 V2.00	0	50. DsRed2-PSPC1_Pos007_S001	00-nS5svmymoBP7nGM67EF8Rg
2		Cell	2	0.000	1.000	105	6	GFP-VOID DsRed2-PSPC1 8C-C-PSPC1 V2.00	0	50. DsRed2-PSPC1_Pos007_S001	00-nS5svmymoBP7nGM67EF8Rg
2		Cell	2	0.000	1.000	106	7	GFP-VOID DsRed2-PSPC1 8C-C-PSPC1 V2.00	0	50. DsRed2-PSPC1_Pos007_S001	00-nS5svmymoBP7nGM67EF8Rg
2		Cell	2	0.000	1.000	107	8	GFP-VOID DsRed2-PSPC1 8C-C-PSPC1 V2.00	0	50. DsRed2-PSPC1_Pos007_S001	00-nS5svmymoBP7nGM67EF8Rg
2		Cell	2	0.000	1.000	108	9	GFP-VOID DsRed2-PSPC1 8C-C-PSPC1 V2.00	0	50. DsRed2-PSPC1_Pos007_S001	00-nS5svmymoBP7nGM67EF8Rg
2		Cell	2	0.000	1.000	109	10	GFP-VOID DsRed2-PSPC1 8C-C-PSPC1 V2.00	0	50. DsRed2-PSPC1_Pos007_S001	00-nS5svmymoBP7nGM67EF8Rg
2		Cell	2	0.000	1.000	110	11	GFP-VOID DsRed2-PSPC1 8C-C-PSPC1 V2.00	0	50. DsRed2-PSPC1_Pos007_S001	00-nS5svmymoBP7nGM67EF8Rg
2		Cell	2	0.000	1.000	111	12	GFP-VOID DsRed2-PSPC1 8C-C-PSPC1 V2.00	0	50. DsRed2-PSPC1_Pos007_S001	00-nS5svmymoBP7nGM67EF8Rg
2		Cell	2	0.000	1.000	112	13	GFP-VOID DsRed2-PSPC1 8C-C-PSPC1 V2.00	0	50. DsRed2-PSPC1_Pos007_S001	00-nS5svmymoBP7nGM67EF8Rg
2		Cell	2	0.000	1.000	113	0	GFP-VOID DsRed2-PSPC1 8C-C-PSPC1 V2.00	0	50. DsRed2-PSPC1_Pos008_S001	00-E7vbA7PfgN4gPXFkayuNgJ
2		Cell	2	0.000	1.000	114	1	GFP-VOID DsRed2-PSPC1 8C-C-PSPC1 V2.00	0	50. DsRed2-PSPC1_Pos008_S001	00-E7vbA7PfgN4gPXFkayuNgJ
2		Cell	2	0.000	1.000	115	2	GFP-VOID DsRed2-PSPC1 8C-C-PSPC1 V2.00	0	50. DsRed2-PSPC1_Pos008_S001	00-E7vbA7PfgN4gPXFkayuNgJ
2		Cell	2	0.000	1.000	116	3	GFP-VOID DsRed2-PSPC1 8C-C-PSPC1 V2.00	0	50. DsRed2-PSPC1_Pos008_S001	00-E7vbA7PfgN4gPXFkayuNgJ
2		Cell	2	0.000	1.000	117	4	GFP-VOID DsRed2-PSPC1 8C-C-PSPC1 V2.00	0	50. DsRed2-PSPC1_Pos008_S001	00-E7vbA7PfgN4gPXFkayuNgJ
2		Cell	2	0.000	1.000	118	5	GFP-VOID DsRed2-PSPC1 8C-C-PSPC1 V2.00	0	50. DsRed2-PSPC1_Pos008_S001	00-E7vbA7PfgN4gPXFkayuNgJ
2		Cell	2	0.000	1.000	119	6	GFP-VOID DsRed2-PSPC1 8C-C-PSPC1 V2.00	0	50. DsRed2-PSPC1_Pos008_S001	00-E7vbA7PfgN4gPXFkayuNgJ
2		Cell	2	0.000	1.000	120	0	GFP-VOID DsRed2-PSPC1 8C-C-PSPC1 V2.00	0	50. DsRed2-PSPC1_Pos009_S001	00-MRU39mRUjZpvGh2vAgF5bc
2		Cell	2	0.000	1.000	121	1	GFP-VOID DsRed2-PSPC1 8C-C-PSPC1 V2.00	0	50. DsRed2-PSPC1_Pos009_S001	00-MRU39mRUjZpvGh2vAgF5bc
2		Cell	2	0.000	1.000	122	2	GFP-VOID DsRed2-PSPC1 8C-C-PSPC1 V2.00	0	50. DsRed2-PSPC1_Pos009_S001	00-MRU39mRUjZpvGh2vAgF5bc
2		Cell	2	0.000	1.000	123	3	GFP-VOID DsRed2-PSPC1 8C-C-PSPC1 V2.00	0	50. DsRed2-PSPC1_Pos009_S001	00-MRU39mRUjZpvGh2vAgF5bc
2		Cell	2	0.000	1.000	124	4	GFP-VOID DsRed2-PSPC1 8C-C-PSPC1 V2.00	0	50. DsRed2-PSPC1_Pos009_S001	00-MRU39mRUjZpvGh2vAgF5bc
2		Cell	2	0.000	1.000	125	5	GFP-VOID DsRed2-PSPC1 8C-C-PSPC1 V2.00	0	50. DsRed2-PSPC1_Pos009_S001	00-MRU39mRUjZpvGh2vAgF5bc
2		Cell	2	0.000	1.000	126	6	GFP-VOID DsRed2-PSPC1 8C-C-PSPC1 V2.00	0	50. DsRed2-PSPC1_Pos009_S001	00-MRU39mRUjZpvGh2vAgF5bc
2		Cell	2	0.000	1.000	127	7	GFP-VOID DsRed2-PSPC1 8C-C-PSPC1 V2.00	0	50. DsRed2-PSPC1_Pos009_S001	00-MRU39mRUjZpvGh2vAgF5bc
2		Cell	2	0.000	1.000	128	8	GFP-VOID DsRed2-PSPC1 8C-C-PSPC1 V2.00	0	50. DsRed2-PSPC1_Pos009_S001	00-MRU39mRUjZpvGh2vAgF5bc
2		Cell	2	0.000	1.000	129	9	GFP-VOID DsRed2-PSPC1 8C-C-PSPC1 V2.00	0	50. DsRed2-PSPC1_Pos009_S001	00-MRU39mRUjZpvGh2vAgF5bc
2		Cell	2	0.000	1.000	130	10	GFP-VOID DsRed2-PSPC1 8C-C-PSPC1 V2.00	0	50. DsRed2-PSPC1_Pos009_S001	00-MRU39mRUjZpvGh2vAgF5bc
2		Cell	2	0.000	1.000	131	11	GFP-VOID DsRed2-PSPC1 8C-C-PSPC1 V2.00	0	50. DsRed2-PSPC1_Pos009_S001	00-MRU39mRUjZpvGh2vAgF5bc
2		Cell	2	0.000	1.000	132	0	GFP-VOID DsRed2-PSPC1 8C-C-PSPC1 V2.00	0	50. DsRed2-PSPC1_Pos010_S001	00-Kbwei2n8VZuVQWXWb3xNDY
2		Cell	2	0.000	1.000	133	1	GFP-VOID DsRed2-PSPC1 8C-C-PSPC1 V2.00	0	50. DsRed2-PSPC1_Pos010_S001	00-Kbwei2n8VZuVQWXWb3xNDY
2		Cell	2	0.000	1.000	134	2	GFP-VOID DsRed2-PSPC1 8C-C-PSPC1 V2.00	0	50. DsRed2-PSPC1_Pos010_S001	00-Kbwei2n8VZuVQWXWb3xNDY
2		Cell	2	0.000	1.000	135	3	GFP-VOID DsRed2-PSPC1 8C-C-PSPC1 V2.00	0	50. DsRed2-PSPC1_Pos010_S001	00-Kbwei2n8VZuVQWXWb3xNDY
2		Cell	2	0.000	1.000	136	4	GFP-VOID DsRed2-PSPC1 8C-C-PSPC1 V2.00	0	50. DsRed2-PSPC1_Pos010_S001	00-Kbwei2n8VZuVQWXWb3xNDY
2		Cell	2	0.000	1.000	137	5	GFP-VOID DsRed2-PSPC1 8C-C-PSPC1 V2.00	0	50. DsRed2-PSPC1_Pos010_S001	00-Kbwei2n8VZuVQWXWb3xNDY
2		Cell	2	0.000	1.000	138	6	GFP-VOID DsRed2-PSPC1 8C-C-PSPC1 V2.00	0	50. DsRed2-PSPC1_Pos010_S001	00-Kbwei2n8VZuVQWXWb3xNDY
2		Cell	2	0.000	1.000	139	7	GFP-VOID DsRed2-PSPC1 8C-C-PSPC1 V2.00	0	50. DsRed2-PSPC1_Pos010_S001	00-Kbwei2n8VZuVQWXWb3xNDY
2		Cell	2	0.000	1.000	140	8	GFP-VOID DsRed2-PSPC1 8C-C-PSPC1 V2.00	0	50. DsRed2-PSPC1_Pos010_S001	00-Kbwei2n8VZuVQWXWb3xNDY
2		Cell	2	0.000	1.000	141	9	GFP-VOID DsRed2-PSPC1 8C-C-PSPC1 V2.00	0	50. DsRed2-PSPC1_Pos010_S001	00-Kbwei2n8VZuVQWXWb3xNDY
2		Cell	2	0.000	1.000	142	10	GFP-VOID DsRed2-PSPC1 8C-C-PSPC1 V2.00	0	50. DsRed2-PSPC1_Pos010_S001	00-Kbwei2n8VZuVQWXWb3xNDY
2		Cell	2	0.000	1.000	143	11	GFP-VOID DsRed2-PSPC1 8C-C-PSPC1 V2.00	0	50. DsRed2-PSPC1_Pos010_S001	00-Kbwei2n8VZuVQWXWb3xNDY
2		Cell	2	0.000	1.000	144	12	GFP-VOID DsRed2-PSPC1 8C-C-PSPC1 V2.00	0	50. DsRed2-PSPC1_Pos010_S001	00-Kbwei2n8VZuVQWXWb3xNDY
2		Cell	2	0.000	1.000	145	13	GFP-VOID DsRed2-PSPC1 8C-C-PSPC1 V2.00	0	50. DsRed2-PSPC1_Pos010_S001	00-Kbwei2n8VZuVQWXWb3xNDY
2		Cell	2	0.000	1.000	146	14	GFP-VOID DsRed2-PSPC1 8C-C-PSPC1 V2.00	0	50. DsRed2-PSPC1_Pos010_S001	00-Kbwei2n8VZuVQWXWb3xNDY
2		Cell	2	0.000	1.000	147	15	GFP-VOID DsRed2-PSPC1 8C-C-PSPC1 V2.00	0	50. DsRed2-PSPC1_Pos010_S001	00-Kbwei2n8VZuVQWXWb3xNDY
2		Cell	2	0.000	1.000	148	0	GFP-VOID DsRed2-PSPC1 8C-C-PSPC1 V2.00	0	50. DsRed2-PSPC1_Pos011_S001	00-6XXYqg7CQhkUvrgiJbtbjM
2		Cell	2	0.000	1.000	149	1	GFP-VOID DsRed2-PSPC1 8C-C-PSPC1 V2.00	0	50. DsRed2-PSPC1_Pos011_S001	00-6XXYqg7CQhkUvrgiJbtbjM
2		Cell	2	0.000	1.000	150	2	GFP-VOID DsRed2-PSPC1 8C-C-PSPC1 V2.00	0	50. DsRed2-PSPC1_Pos011_S001	00-6XXYqg7CQhkUvrgiJbtbjM
2		Cell	2	0.000	1.000	151	3	GFP-VOID DsRed2-PSPC1 8C-C-PSPC1 V2.00	0	50. DsRed2-PSPC1_Pos011_S001	00-6XXYqg7CQhkUvrgiJbtbjM
2		Cell	2	0.000	1.000	152	4	GFP-VOID DsRed2-PSPC1 8C-C-PSPC1 V2.00	0	50. DsRed2-PSPC1_Pos011_S001	00-6XXYqg7CQhkUvrgiJbtbjM
2		Cell	2	0.000	1.000	153	5	GFP-VOID DsRed2-PSPC1 8C-C-PSPC1 V2.00	0	50. DsRed2-PSPC1_Pos011_S001	00-6XXYqg7CQhkUvrgiJbtbjM
2		Cell	2	0.000	1.000	154	6	GFP-VOID DsRed2-PSPC1 8C-C-PSPC1 V2.00	0	50. DsRed2-PSPC1_Pos011_S001	00-6XXYqg7CQhkUvrgiJbtbjM
2		Cell	2	0.000	1.000	155	7	GFP-VOID DsRed2-PSPC1 8C-C-PSPC1 V2.00	0	50. DsRed2-PSPC1_Pos011_S001	00-6XXYqg7CQhkUvrgiJbtbjM
2		Cell	2	0.000	1.000	156	0	GFP-VOID DsRed2-PSPC1 8C-C-PSPC1 V2.00	0	50. DsRed2-PSPC1_Pos012_S001	00-cpdgo8KjUAikRkxysggALn
2		Cell	2	0.000	1.000	157	1	GFP-VOID DsRed2-PSPC1 8C-C-PSPC1 V2.00	0	50. DsRed2-PSPC1_Pos012_S001	00-cpdgo8KjUAikRkxysggALn
2		Cell	2	0.000	1.000	158	2	GFP-VOID DsRed2-PSPC1 8C-C-PSPC1 V2.00	0	50. DsRed2-PSPC1_Pos012_S001	00-cpdgo8KjUAikRkxysggALn
2		Cell	2	0.000	1.000	159	3	GFP-VOID DsRed2-PSPC1 8C-C-PSPC1 V2.00	0	50. DsRed2-PSPC1_Pos012_S001	00-cpdgo8KjUAikRkxysggALn
2		Cell	2	0.000	1.000	160	4	GFP-VOID DsRed2-PSPC1 8C-C-PSPC1 V2.00	0	50. DsRed2-PSPC1_Pos012_S001	00-cpdgo8KjUAikRkxysggALn
2		Cell	2	0.000	1.000	161	5	GFP-VOID DsRed2-PSPC1 8C-C-PSPC1 V2.00	0	50. DsRed2-PSPC1_Pos012_S001	00-cpdgo8KjUAikRkxysggALn
2		Cell	2	0.000	1.000	162	6	GFP-VOID DsRed2-PSPC1 8C-C-PSPC1 V2.00	0	50. DsRed2-PSPC1_Pos012_S001	00-cpdgo8KjUAikRkxysggALn
2		Cell	2	0.000	1.000	163	7	GFP-VOID DsRed2-PSPC1 8C-C-PSPC1 V2.00	0	50. DsRed2-PSPC1_Pos012_S001	00-cpdgo8KjUAikRkxysggALn
2		Cell	2	0.000	1.000	164	8	GFP-VOID DsRed2-PSPC1 8C-C-PSPC1 V2.00	0	50. DsRed2-PSPC1_Pos012_S001	00-cpdgo8KjUAikRkxysggALn
2		Cell	2	0.000	1.000	165	9	GFP-VOID DsRed2-PSPC1 8C-C-PSPC1 V2.00	0	50. DsRed2-PSPC1_Pos012_S001	00-cpdgo8KjUAikRkxysggALn
2		Cell	2	0.000	1.000	166	10	GFP-VOID DsRed2-PSPC1 8C-C-PSPC1 V2.00	0	50. DsRed2-PSPC1_Pos012_S001	00-cpdgo8KjUAikRkxysggALn
2		Cell	2	0.000	1.000	167	11	GFP-VOID DsRed2-PSPC1 8C-C-PSPC1 V2.00	0	50. DsRed2-PSPC1_Pos012_S001	00-cpdgo8KjUAikRkxysggALn
2		Cell	2	0.000	1.000	168	12	GFP-VOID DsRed2-PSPC1 8C-C-PSPC1 V2.00	0	50. DsRed2-PSPC1_Pos012_S001	00-cpdgo8KjUAikRkxysggALn
2		Cell	2	0.000	1.000	169	13	GFP-VOID DsRed2-PSPC1 8C-C-PSPC1 V2.00	0	50. DsRed2-PSPC1_Pos012_S001	00-cpdgo8KjUAikRkxysggALn
2		Cell	2	0.000	1.000	170	14	GFP-VOID DsRed2-PSPC1 8C-C-PSPC1 V2.00	0	50. DsRed2-PSPC1_Pos012_S001	00-cpdgo8KjUAikRkxysggALn
2		Cell	2	0.000	1.000	171	15	GFP-VOID DsRed2-PSPC1 8C-C-PSPC1 V2.00	0	50. DsRed2-PSPC1_Pos012_S001	00-cpdgo8KjUAikRkxysggALn
2		Cell	2	0.000	1.000	172	16	GFP-VOID DsRed2-PSPC1 8C-C-PSPC1 V2.00	0	50. DsRed2-PSPC1_Pos012_S001	00-cpdgo8KjUAikRkxysggALn
2		Cell	2	0.000	1.000	173	17	GFP-VOID DsRed2-PSPC1 8C-C-PSPC1 V2.00	0	50. DsRed2-PSPC1_Pos012_S001	00-cpdgo8KjUAikRkxysggALn
2		Cell	2	0.000	1.000	174	18	GFP-VOID DsRed2-PSPC1 8C-C-PSPC1 V2.00	0	50. DsRed2-PSPC1_Pos012_S001	00-cpdgo8KjUAikRkxysggALn
2		Cell	2	0.000	1.000	175	19	GFP-VOID DsRed2-PSPC1 8C-C-PSPC1 V2.00	0	50. DsRed2-PSPC1_Pos012_S001	00-cpdgo8KjUAikRkxysggALn
2		Cell	2	0.000	1.000	176	20	GFP-VOID DsRed2-PSPC1 8C-C-PSPC1 V2.00	0	50. DsRed2-PSPC1_Pos012_S001	00-cpdgo8KjUAikRkxysggALn
2		Cell	2	0.000	1.000	177	21	GFP-VOID DsRed2-PSPC1 8C-C-PSPC1 V2.00	0	50. DsRed2-PSPC1_Pos012_S001	00-cpdgo8KjUAikRkxysggALn
2		Cell	2	0.000	1.000	178	0	GFP-VOID DsRed2-PSPC1 8C-C-PSPC1 V2.00	0	50. DsRed2-PSPC1_Pos013_S001	00-gBWB59MdgRWPqB4jtnRDng
2		Cell	2	0.000	1.000	179	1	GFP-VOID DsRed2-PSPC1 8C-C-PSPC1 V2.00	0	50. DsRed2-PSPC1_Pos013_S001	00-gBWB59MdgRWPqB4jtnRDng
2		Cell	2	0.000	1.000	180	2	GFP-VOID DsRed2-PSPC1 8C-C-PSPC1 V2.00	0	50. DsRed2-PSPC1_Pos013_S001	00-gBWB59MdgRWPqB4jtnRDng
2		Cell	2	0.000	1.000	181	3	GFP-VOID DsRed2-PSPC1 8C-C-PSPC1 V2.00	0	50. DsRed2-PSPC1_Pos013_S001	00-gBWB59MdgRWPqB4jtnRDng
2		Cell	2	0.000	1.000	182	4	GFP-VOID DsRed2-PSPC1 8C-C-PSPC1 V2.00	0	50. DsRed2-PSPC1_Pos013_S001	00-gBWB59MdgRWPqB4jtnRDng
2		Cell	2	0.000	1.000	183	5	GFP-VOID DsRed2-PSPC1 8C-C-PSPC1 V2.00	0	50. DsRed2-PSPC1_Pos013_S001	00-gBWB59MdgRWPqB4jtnRDng
2		Cell	2	0.000	1.000	184	6	GFP-VOID DsRed2-PSPC1 8C-C-PSPC1 V2.00	0	50. DsRed2-PSPC1_Pos013_S001	00-gBWB59MdgRWPqB4jtnRDng
2		Cell	2	0.000	1.000	185	0	GFP-VOID DsRed2-PSPC1 8C-C-PSPC1 V2.00	0	50. DsRed2-PSPC1_Pos014_S001	00-gkmMLoQR4e53mTpFeGr346
2		Cell	2	0.000	1.000	186	1	GFP-VOID DsRed2-PSPC1 8C-C-PSPC1 V2.00	0	50. DsRed2-PSPC1_Pos014_S001	00-gkmMLoQR4e53mTpFeGr346
2		Cell	2	0.000	1.000	187	2	GFP-VOID DsRed2-PSPC1 8C-C-PSPC1 V2.00	0	50. DsRed2-PSPC1_Pos014_S001	00-gkmMLoQR4e53mTpFeGr346
2		Cell	2	0.000	1.000	188	3	GFP-VOID DsRed2-PSPC1 8C-C-PSPC1 V2.00	0	50. DsRed2-PSPC1_Pos014_S001	00-gkmMLoQR4e53mTpFeGr346
2		Cell	2	0.000	1.000	189	4	GFP-VOID DsRed2-PSPC1 8C-C-PSPC1 V2.00	0	50. DsRed2-PSPC1_Pos014_S001	00-gkmMLoQR4e53mTpFeGr346
2		Cell	2	0.000	1.000	190	5	GFP-VOID DsRed2-PSPC1 8C-C-PSPC1 V2.00	0	50. DsRed2-PSPC1_Pos014_S001	00-gkmMLoQR4e53mTpFeGr346
2		Cell	2	0.000	1.000	191	6	GFP-VOID DsRed2-PSPC1 8C-C-PSPC1 V2.00	0	50. DsRed2-PSPC1_Pos014_S001	00-gkmMLoQR4e53mTpFeGr346
2		Cell	2	0.000	1.000	192	7	GFP-VOID DsRed2-PSPC1 8C-C-PSPC1 V2.00	0	50. DsRed2-PSPC1_Pos014_S001	00-gkmMLoQR4e53mTpFeGr346
2		Cell	2	0.000	1.000	193	8	GFP-VOID DsRed2-PSPC1 8C-C-PSPC1 V2.00	0	50. DsRed2-PSPC1_Pos014_S001	00-gkmMLoQR4e53mTpFeGr346
2		Cell	2	0.000	1.000	194	9	GFP-VOID DsRed2-PSPC1 8C-C-PSPC1 V2.00	0	50. DsRed2-PSPC1_Pos014_S001	00-gkmMLoQR4e53mTpFeGr346
2		Cell	2	0.000	1.000	195	10	GFP-VOID DsRed2-PSPC1 8C-C-PSPC1 V2.00	0	50. DsRed2-PSPC1_Pos014_S001	00-gkmMLoQR4e53mTpFeGr346
2		Cell	2	0.000	1.000	196	11	GFP-VOID DsRed2-PSPC1 8C-C-PSPC1 V2.00	0	50. DsRed2-PSPC1_Pos014_S001	00-gkmMLoQR4e53mTpFeGr346
2		Cell	2	0.000	1.000	197	12	GFP-VOID DsRed2-PSPC1 8C-C-PSPC1 V2.00	0	50. DsRed2-PSPC1_Pos014_S001	00-gkmMLoQR4e53mTpFeGr346
2		Cell	2	0.000	1.000	198	13	GFP-VOID DsRed2-PSPC1 8C-C-PSPC1 V2.00	0	50. DsRed2-PSPC1_Pos014_S001	00-gkmMLoQR4e53mTpFeGr346
2		Cell	2	0.000	1.000	199	14	GFP-VOID DsRed2-PSPC1 8C-C-PSPC1 V2.00	0	50. DsRed2-PSPC1_Pos014_S001	00-gkmMLoQR4e53mTpFeGr346
2		Cell	2	0.000	1.000	200	15	GFP-VOID DsRed2-PSPC1 8C-C-PSPC1 V2.00	0	50. DsRed2-PSPC1_Pos014_S001	00-gkmMLoQR4e53mTpFeGr346
2		Cell	2	0.000	1.000	201	16	GFP-VOID DsRed2-PSPC1 8C-C-PSPC1 V2.00	0	50. DsRed2-PSPC1_Pos014_S001	00-gkmMLoQR4e53mTpFeGr346
2		Cell	2	0.000	1.000	202	0	GFP-VOID DsRed2-PSPC1 8C-C-PSPC1 V2.00	0	50. DsRed2-PSPC1_Pos015_S001	00-A9z23GtS4xvrq6t9awxCEa
2		Cell	2	0.000	1.000	203	0	GFP-VOID DsRed2-PSPC1 8C-C-PSPC1 V2.00	0	50. DsRed2-PSPC1_Pos016_S001	00-pjtWitLXu5Gq35XPG4Q7QU
2		Cell	2	0.000	1.000	204	1	GFP-VOID DsRed2-PSPC1 8C-C-PSPC1 V2.00	0	50. DsRed2-PSPC1_Pos016_S001	00-pjtWitLXu5Gq35XPG4Q7QU
2		Cell	2	0.000	1.000	205	2	GFP-VOID DsRed2-PSPC1 8C-C-PSPC1 V2.00	0	50. DsRed2-PSPC1_Pos016_S001	00-pjtWitLXu5Gq35XPG4Q7QU
2		Cell	2	0.000	1.000	206	3	GFP-VOID DsRed2-PSPC1 8C-C-PSPC1 V2.00	0	50. DsRed2-PSPC1_Pos016_S001	00-pjtWitLXu5Gq35XPG4Q7QU
2		Cell	2	0.000	1.000	207	4	GFP-VOID DsRed2-PSPC1 8C-C-PSPC1 V2.00	0	50. DsRed2-PSPC1_Pos016_S001	00-pjtWitLXu5Gq35XPG4Q7QU
2		Cell	2	0.000	1.000	208	5	GFP-VOID DsRed2-PSPC1 8C-C-PSPC1 V2.00	0	50. DsRed2-PSPC1_Pos016_S001	00-pjtWitLXu5Gq35XPG4Q7QU
2		Cell	2	0.000	1.000	209	6	GFP-VOID DsRed2-PSPC1 8C-C-PSPC1 V2.00	0	50. DsRed2-PSPC1_Pos016_S001	00-pjtWitLXu5Gq35XPG4Q7QU
2		Cell	2	0.000	1.000	210	0	GFP-VOID DsRed2-PSPC1 8C-C-PSPC1 V2.00	0	50. DsRed2-PSPC1_Pos017_S001	00-Q39k32UEVZ2Lt7PBDRH4pe
2		Cell	2	0.000	1.000	211	1	GFP-VOID DsRed2-PSPC1 8C-C-PSPC1 V2.00	0	50. DsRed2-PSPC1_Pos017_S001	00-Q39k32UEVZ2Lt7PBDRH4pe
2		Cell	2	0.000	1.000	212	2	GFP-VOID DsRed2-PSPC1 8C-C-PSPC1 V2.00	0	50. DsRed2-PSPC1_Pos017_S001	00-Q39k32UEVZ2Lt7PBDRH4pe
2		Cell	2	0.000	1.000	213	3	GFP-VOID DsRed2-PSPC1 8C-C-PSPC1 V2.00	0	50. DsRed2-PSPC1_Pos017_S001	00-Q39k32UEVZ2Lt7PBDRH4pe
2		Cell	2	0.000	1.000	214	4	GFP-VOID DsRed2-PSPC1 8C-C-PSPC1 V2.00	0	50. DsRed2-PSPC1_Pos017_S001	00-Q39k32UEVZ2Lt7PBDRH4pe
2		Cell	2	0.000	1.000	215	0	GFP-VOID DsRed2-PSPC1 8C-C-PSPC1 V2.00	0	50. DsRed2-PSPC1_Pos018_S001	00-utejB8Bn8dYAuAuWLCjohR
2		Cell	2	0.000	1.000	216	1	GFP-VOID DsRed2-PSPC1 8C-C-PSPC1 V2.00	0	50. DsRed2-PSPC1_Pos018_S001	00-utejB8Bn8dYAuAuWLCjohR
2		Cell	2	0.000	1.000	217	2	GFP-VOID DsRed2-PSPC1 8C-C-PSPC1 V2.00	0	50. DsRed2-PSPC1_Pos018_S001	00-utejB8Bn8dYAuAuWLCjohR
2		Cell	2	0.000	1.000	218	3	GFP-VOID DsRed2-PSPC1 8C-C-PSPC1 V2.00	0	50. DsRed2-PSPC1_Pos018_S001	00-utejB8Bn8dYAuAuWLCjohR
2		Cell	2	0.000	1.000	219	4	GFP-VOID DsRed2-PSPC1 8C-C-PSPC1 V2.00	0	50. DsRed2-PSPC1_Pos018_S001	00-utejB8Bn8dYAuAuWLCjohR
2		Cell	2	0.000	1.000	220	5	GFP-VOID DsRed2-PSPC1 8C-C-PSPC1 V2.00	0	50. DsRed2-PSPC1_Pos018_S001	00-utejB8Bn8dYAuAuWLCjohR
2		Cell	2	0.000	1.000	221	6	GFP-VOID DsRed2-PSPC1 8C-C-PSPC1 V2.00	0	50. DsRed2-PSPC1_Pos018_S001	00-utejB8Bn8dYAuAuWLCjohR
2		Cell	2	0.000	1.000	222	7	GFP-VOID DsRed2-PSPC1 8C-C-PSPC1 V2.00	0	50. DsRed2-PSPC1_Pos018_S001	00-utejB8Bn8dYAuAuWLCjohR
2		Cell	2	0.000	1.000	223	8	GFP-VOID DsRed2-PSPC1 8C-C-PSPC1 V2.00	0	50. DsRed2-PSPC1_Pos018_S001	00-utejB8Bn8dYAuAuWLCjohR
2		Cell	2	0.000	1.000	224	9	GFP-VOID DsRed2-PSPC1 8C-C-PSPC1 V2.00	0	50. DsRed2-PSPC1_Pos018_S001	00-utejB8Bn8dYAuAuWLCjohR
2		Cell	2	0.000	1.000	225	10	GFP-VOID DsRed2-PSPC1 8C-C-PSPC1 V2.00	0	50. DsRed2-PSPC1_Pos018_S001	00-utejB8Bn8dYAuAuWLCjohR
2		Cell	2	0.000	1.000	226	11	GFP-VOID DsRed2-PSPC1 8C-C-PSPC1 V2.00	0	50. DsRed2-PSPC1_Pos018_S001	00-utejB8Bn8dYAuAuWLCjohR
2		Cell	2	0.000	1.000	227	12	GFP-VOID DsRed2-PSPC1 8C-C-PSPC1 V2.00	0	50. DsRed2-PSPC1_Pos018_S001	00-utejB8Bn8dYAuAuWLCjohR
2		Cell	2	0.000	1.000	228	13	GFP-VOID DsRed2-PSPC1 8C-C-PSPC1 V2.00	0	50. DsRed2-PSPC1_Pos018_S001	00-utejB8Bn8dYAuAuWLCjohR
2		Cell	2	0.000	1.000	229	14	GFP-VOID DsRed2-PSPC1 8C-C-PSPC1 V2.00	0	50. DsRed2-PSPC1_Pos018_S001	00-utejB8Bn8dYAuAuWLCjohR
2		Cell	2	0.000	1.000	230	15	GFP-VOID DsRed2-PSPC1 8C-C-PSPC1 V2.00	0	50. DsRed2-PSPC1_Pos018_S001	00-utejB8Bn8dYAuAuWLCjohR
2		Cell	2	0.000	1.000	231	16	GFP-VOID DsRed2-PSPC1 8C-C-PSPC1 V2.00	0	50. DsRed2-PSPC1_Pos018_S001	00-utejB8Bn8dYAuAuWLCjohR
2		Cell	2	0.000	1.000	232	17	GFP-VOID DsRed2-PSPC1 8C-C-PSPC1 V2.00	0	50. DsRed2-PSPC1_Pos018_S001	00-utejB8Bn8dYAuAuWLCjohR
2		Cell	2	0.000	1.000	233	0	GFP-VOID DsRed2-PSPC1 8C-C-PSPC1 V2.00	0	50. DsRed2-PSPC1_Pos019_S001	00-Z2zYARWvm3ARubqAZfUJiT
2		Cell	2	0.000	1.000	234	1	GFP-VOID DsRed2-PSPC1 8C-C-PSPC1 V2.00	0	50. DsRed2-PSPC1_Pos019_S001	00-Z2zYARWvm3ARubqAZfUJiT
2		Cell	2	0.000	1.000	235	2	GFP-VOID DsRed2-PSPC1 8C-C-PSPC1 V2.00	0	50. DsRed2-PSPC1_Pos019_S001	00-Z2zYARWvm3ARubqAZfUJiT
2		Cell	2	0.000	1.000	236	3	GFP-VOID DsRed2-PSPC1 8C-C-PSPC1 V2.00	0	50. DsRed2-PSPC1_Pos019_S001	00-Z2zYARWvm3ARubqAZfUJiT
2		Cell	2	0.000	1.000	237	4	GFP-VOID DsRed2-PSPC1 8C-C-PSPC1 V2.00	0	50. DsRed2-PSPC1_Pos019_S001	00-Z2zYARWvm3ARubqAZfUJiT
2		Cell	2	0.000	1.000	238	5	GFP-VOID DsRed2-PSPC1 8C-C-PSPC1 V2.00	0	50. DsRed2-PSPC1_Pos019_S001	00-Z2zYARWvm3ARubqAZfUJiT
2		Cell	2	0.000	1.000	239	6	GFP-VOID DsRed2-PSPC1 8C-C-PSPC1 V2.00	0	50. DsRed2-PSPC1_Pos019_S001	00-Z2zYARWvm3ARubqAZfUJiT
2		Cell	2	0.000	1.000	240	7	GFP-VOID DsRed2-PSPC1 8C-C-PSPC1 V2.00	0	50. DsRed2-PSPC1_Pos019_S001	00-Z2zYARWvm3ARubqAZfUJiT
2		Cell	2	0.000	1.000	241	8	GFP-VOID DsRed2-PSPC1 8C-C-PSPC1 V2.00	0	50. DsRed2-PSPC1_Pos019_S001	00-Z2zYARWvm3ARubqAZfUJiT
2		Cell	2	0.000	1.000	242	9	GFP-VOID DsRed2-PSPC1 8C-C-PSPC1 V2.00	0	50. DsRed2-PSPC1_Pos019_S001	00-Z2zYARWvm3ARubqAZfUJiT
2		Cell	2	0.000	1.000	243	10	GFP-VOID DsRed2-PSPC1 8C-C-PSPC1 V2.00	0	50. DsRed2-PSPC1_Pos019_S001	00-Z2zYARWvm3ARubqAZfUJiT
2		Cell	2	0.000	1.000	244	11	GFP-VOID DsRed2-PSPC1 8C-C-PSPC1 V2.00	0	50. DsRed2-PSPC1_Pos019_S001	00-Z2zYARWvm3ARubqAZfUJiT
2		Cell	2	0.000	1.000	245	12	GFP-VOID DsRed2-PSPC1 8C-C-PSPC1 V2.00	0	50. DsRed2-PSPC1_Pos019_S001	00-Z2zYARWvm3ARubqAZfUJiT
2		Cell	2	0.000	1.000	246	13	GFP-VOID DsRed2-PSPC1 8C-C-PSPC1 V2.00	0	50. DsRed2-PSPC1_Pos019_S001	00-Z2zYARWvm3ARubqAZfUJiT
2		Cell	2	0.000	1.000	247	14	GFP-VOID DsRed2-PSPC1 8C-C-PSPC1 V2.00	0	50. DsRed2-PSPC1_Pos019_S001	00-Z2zYARWvm3ARubqAZfUJiT
2		Cell	2	0.000	1.000	248	15	GFP-VOID DsRed2-PSPC1 8C-C-PSPC1 V2.00	0	50. DsRed2-PSPC1_Pos019_S001	00-Z2zYARWvm3ARubqAZfUJiT
2		Cell	2	0.000	1.000	249	16	GFP-VOID DsRed2-PSPC1 8C-C-PSPC1 V2.00	0	50. DsRed2-PSPC1_Pos019_S001	00-Z2zYARWvm3ARubqAZfUJiT
2		Cell	2	0.000	1.000	250	17	GFP-VOID DsRed2-PSPC1 8C-C-PSPC1 V2.00	0	50. DsRed2-PSPC1_Pos019_S001	00-Z2zYARWvm3ARubqAZfUJiT
2		Cell	2	0.000	1.000	251	0	GFP-VOID DsRed2-PSPC1 8C-C-PSPC1 V2.00	0	50. DsRed2-PSPC1_Pos020_S001	00-hxgVcUBSciq2QqRRtWYbp4
2		Cell	2	0.000	1.000	252	1	GFP-VOID DsRed2-PSPC1 8C-C-PSPC1 V2.00	0	50. DsRed2-PSPC1_Pos020_S001	00-hxgVcUBSciq2QqRRtWYbp4
2		Cell	2	0.000	1.000	253	2	GFP-VOID DsRed2-PSPC1 8C-C-PSPC1 V2.00	0	50. DsRed2-PSPC1_Pos020_S001	00-hxgVcUBSciq2QqRRtWYbp4
2		Cell	2	0.000	1.000	254	3	GFP-VOID DsRed2-PSPC1 8C-C-PSPC1 V2.00	0	50. DsRed2-PSPC1_Pos020_S001	00-hxgVcUBSciq2QqRRtWYbp4
2		Cell	2	0.000	1.000	255	4	GFP-VOID DsRed2-PSPC1 8C-C-PSPC1 V2.00	0	50. DsRed2-PSPC1_Pos020_S001	00-hxgVcUBSciq2QqRRtWYbp4
2		Cell	2	0.000	1.000	256	5	GFP-VOID DsRed2-PSPC1 8C-C-PSPC1 V2.00	0	50. DsRed2-PSPC1_Pos020_S001	00-hxgVcUBSciq2QqRRtWYbp4
2		Cell	2	0.000	1.000	257	6	GFP-VOID DsRed2-PSPC1 8C-C-PSPC1 V2.00	0	50. DsRed2-PSPC1_Pos020_S001	00-hxgVcUBSciq2QqRRtWYbp4
2		Cell	2	0.000	1.000	258	7	GFP-VOID DsRed2-PSPC1 8C-C-PSPC1 V2.00	0	50. DsRed2-PSPC1_Pos020_S001	00-hxgVcUBSciq2QqRRtWYbp4
1		Cell	2	0.000	1.000	259	0	GFP-VOID DsRed2-PSPC1 8C-C-PSPC1 V2.00	0	50. DsRed2-PSPC1_Pos021_S001	00-nk8ejLGrQw4R9joZuc78Wk
2		Cell	2	0.000	1.000	260	1	GFP-VOID DsRed2-PSPC1 8C-C-PSPC1 V2.00	0	50. DsRed2-PSPC1_Pos021_S001	00-nk8ejLGrQw4R9joZuc78Wk
2		Cell	2	0.000	1.000	261	2	GFP-VOID DsRed2-PSPC1 8C-C-PSPC1 V2.00	0	50. DsRed2-PSPC1_Pos021_S001	00-nk8ejLGrQw4R9joZuc78Wk
2		Cell	2	0.000	1.000	262	3	GFP-VOID DsRed2-PSPC1 8C-C-PSPC1 V2.00	0	50. DsRed2-PSPC1_Pos021_S001	00-nk8ejLGrQw4R9joZuc78Wk
2		Cell	2	0.000	1.000	263	4	GFP-VOID DsRed2-PSPC1 8C-C-PSPC1 V2.00	0	50. DsRed2-PSPC1_Pos021_S001	00-nk8ejLGrQw4R9joZuc78Wk
2		Cell	2	0.000	1.000	264	5	GFP-VOID DsRed2-PSPC1 8C-C-PSPC1 V2.00	0	50. DsRed2-PSPC1_Pos021_S001	00-nk8ejLGrQw4R9joZuc78Wk
2		Cell	2	0.000	1.000	265	6	GFP-VOID DsRed2-PSPC1 8C-C-PSPC1 V2.00	0	50. DsRed2-PSPC1_Pos021_S001	00-nk8ejLGrQw4R9joZuc78Wk
2		Cell	2	0.000	1.000	266	7	GFP-VOID DsRed2-PSPC1 8C-C-PSPC1 V2.00	0	50. DsRed2-PSPC1_Pos021_S001	00-nk8ejLGrQw4R9joZuc78Wk
2		Cell	2	0.000	1.000	267	8	GFP-VOID DsRed2-PSPC1 8C-C-PSPC1 V2.00	0	50. DsRed2-PSPC1_Pos021_S001	00-nk8ejLGrQw4R9joZuc78Wk
1		Cell	2	0.000	1.000	268	9	GFP-VOID DsRed2-PSPC1 8C-C-PSPC1 V2.00	0	50. DsRed2-PSPC1_Pos021_S001	00-nk8ejLGrQw4R9joZuc78Wk
2		Cell	2	0.000	1.000	269	0	GFP-VOID DsRed2-PSPC1 8C-C-PSPC1 V2.00	0	50. DsRed2-PSPC1_Pos022_S001	00-tjVE5cBZNyoVRkYvxXp3f8
2		Cell	2	0.000	1.000	270	1	GFP-VOID DsRed2-PSPC1 8C-C-PSPC1 V2.00	0	50. DsRed2-PSPC1_Pos022_S001	00-tjVE5cBZNyoVRkYvxXp3f8
2		Cell	2	0.000	1.000	271	2	GFP-VOID DsRed2-PSPC1 8C-C-PSPC1 V2.00	0	50. DsRed2-PSPC1_Pos022_S001	00-tjVE5cBZNyoVRkYvxXp3f8
2		Cell	2	0.000	1.000	272	3	GFP-VOID DsRed2-PSPC1 8C-C-PSPC1 V2.00	0	50. DsRed2-PSPC1_Pos022_S001	00-tjVE5cBZNyoVRkYvxXp3f8
2		Cell	2	0.000	1.000	273	4	GFP-VOID DsRed2-PSPC1 8C-C-PSPC1 V2.00	0	50. DsRed2-PSPC1_Pos022_S001	00-tjVE5cBZNyoVRkYvxXp3f8
2		Cell	2	0.000	1.000	274	5	GFP-VOID DsRed2-PSPC1 8C-C-PSPC1 V2.00	0	50. DsRed2-PSPC1_Pos022_S001	00-tjVE5cBZNyoVRkYvxXp3f8
2		Cell	2	0.000	1.000	275	6	GFP-VOID DsRed2-PSPC1 8C-C-PSPC1 V2.00	0	50. DsRed2-PSPC1_Pos022_S001	00-tjVE5cBZNyoVRkYvxXp3f8
2		Cell	2	0.000	1.000	276	7	GFP-VOID DsRed2-PSPC1 8C-C-PSPC1 V2.00	0	50. DsRed2-PSPC1_Pos022_S001	00-tjVE5cBZNyoVRkYvxXp3f8
2		Cell	2	0.000	1.000	277	8	GFP-VOID DsRed2-PSPC1 8C-C-PSPC1 V2.00	0	50. DsRed2-PSPC1_Pos022_S001	00-tjVE5cBZNyoVRkYvxXp3f8
2		Cell	2	0.000	1.000	278	9	GFP-VOID DsRed2-PSPC1 8C-C-PSPC1 V2.00	0	50. DsRed2-PSPC1_Pos022_S001	00-tjVE5cBZNyoVRkYvxXp3f8
2		Cell	2	0.000	1.000	279	10	GFP-VOID DsRed2-PSPC1 8C-C-PSPC1 V2.00	0	50. DsRed2-PSPC1_Pos022_S001	00-tjVE5cBZNyoVRkYvxXp3f8
2		Cell	2	0.000	1.000	280	11	GFP-VOID DsRed2-PSPC1 8C-C-PSPC1 V2.00	0	50. DsRed2-PSPC1_Pos022_S001	00-tjVE5cBZNyoVRkYvxXp3f8
2		Cell	2	0.000	1.000	281	12	GFP-VOID DsRed2-PSPC1 8C-C-PSPC1 V2.00	0	50. DsRed2-PSPC1_Pos022_S001	00-tjVE5cBZNyoVRkYvxXp3f8
2		Cell	2	0.000	1.000	282	13	GFP-VOID DsRed2-PSPC1 8C-C-PSPC1 V2.00	0	50. DsRed2-PSPC1_Pos022_S001	00-tjVE5cBZNyoVRkYvxXp3f8
2		Cell	2	0.000	1.000	283	14	GFP-VOID DsRed2-PSPC1 8C-C-PSPC1 V2.00	0	50. DsRed2-PSPC1_Pos022_S001	00-tjVE5cBZNyoVRkYvxXp3f8
2		Cell	2	0.000	1.000	284	15	GFP-VOID DsRed2-PSPC1 8C-C-PSPC1 V2.00	0	50. DsRed2-PSPC1_Pos022_S001	00-tjVE5cBZNyoVRkYvxXp3f8
2		Cell	2	0.000	1.000	285	0	GFP-VOID DsRed2-PSPC1 8C-C-PSPC1 V2.00	0	50. DsRed2-PSPC1_Pos023_S001	00-7f5LRdXauEd527TFsSCPx9
2		Cell	2	0.000	1.000	286	1	GFP-VOID DsRed2-PSPC1 8C-C-PSPC1 V2.00	0	50. DsRed2-PSPC1_Pos023_S001	00-7f5LRdXauEd527TFsSCPx9
2		Cell	2	0.000	1.000	287	2	GFP-VOID DsRed2-PSPC1 8C-C-PSPC1 V2.00	0	50. DsRed2-PSPC1_Pos023_S001	00-7f5LRdXauEd527TFsSCPx9
2		Cell	2	0.000	1.000	288	3	GFP-VOID DsRed2-PSPC1 8C-C-PSPC1 V2.00	0	50. DsRed2-PSPC1_Pos023_S001	00-7f5LRdXauEd527TFsSCPx9
2		Cell	2	0.000	1.000	289	4	GFP-VOID DsRed2-PSPC1 8C-C-PSPC1 V2.00	0	50. DsRed2-PSPC1_Pos023_S001	00-7f5LRdXauEd527TFsSCPx9
2		Cell	2	0.000	1.000	290	0	GFP-VOID DsRed2-PSPC1 8C-C-PSPC1 V2.00	0	50. DsRed2-PSPC1_Pos024_S001	00-gddG4dvTZS49z8NUUPTqcf
2		Cell	2	0.000	1.000	291	1	GFP-VOID DsRed2-PSPC1 8C-C-PSPC1 V2.00	0	50. DsRed2-PSPC1_Pos024_S001	00-gddG4dvTZS49z8NUUPTqcf
2		Cell	2	0.000	1.000	292	2	GFP-VOID DsRed2-PSPC1 8C-C-PSPC1 V2.00	0	50. DsRed2-PSPC1_Pos024_S001	00-gddG4dvTZS49z8NUUPTqcf
2		Cell	2	0.000	1.000	293	3	GFP-VOID DsRed2-PSPC1 8C-C-PSPC1 V2.00	0	50. DsRed2-PSPC1_Pos024_S001	00-gddG4dvTZS49z8NUUPTqcf
2		Cell	2	0.000	1.000	294	4	GFP-VOID DsRed2-PSPC1 8C-C-PSPC1 V2.00	0	50. DsRed2-PSPC1_Pos024_S001	00-gddG4dvTZS49z8NUUPTqcf
2		Cell	2	0.000	1.000	295	5	GFP-VOID DsRed2-PSPC1 8C-C-PSPC1 V2.00	0	50. DsRed2-PSPC1_Pos024_S001	00-gddG4dvTZS49z8NUUPTqcf
2		Cell	2	0.000	1.000	296	6	GFP-VOID DsRed2-PSPC1 8C-C-PSPC1 V2.00	0	50. DsRed2-PSPC1_Pos024_S001	00-gddG4dvTZS49z8NUUPTqcf
2		Cell	2	0.000	1.000	297	0	GFP-VOID DsRed2-PSPC1 8C-C-PSPC1 V2.00	0	50. DsRed2-PSPC1_Pos025_S001	00-DsCwSRem2LaGrt2hNyrFuA
2		Cell	2	0.000	1.000	298	1	GFP-VOID DsRed2-PSPC1 8C-C-PSPC1 V2.00	0	50. DsRed2-PSPC1_Pos025_S001	00-DsCwSRem2LaGrt2hNyrFuA
2		Cell	2	0.000	1.000	299	2	GFP-VOID DsRed2-PSPC1 8C-C-PSPC1 V2.00	0	50. DsRed2-PSPC1_Pos025_S001	00-DsCwSRem2LaGrt2hNyrFuA
2		Cell	2	0.000	1.000	300	3	GFP-VOID DsRed2-PSPC1 8C-C-PSPC1 V2.00	0	50. DsRed2-PSPC1_Pos025_S001	00-DsCwSRem2LaGrt2hNyrFuA
2		Cell	2	0.000	1.000	301	4	GFP-VOID DsRed2-PSPC1 8C-C-PSPC1 V2.00	0	50. DsRed2-PSPC1_Pos025_S001	00-DsCwSRem2LaGrt2hNyrFuA
2		Cell	2	0.000	1.000	302	5	GFP-VOID DsRed2-PSPC1 8C-C-PSPC1 V2.00	0	50. DsRed2-PSPC1_Pos025_S001	00-DsCwSRem2LaGrt2hNyrFuA
2		Cell	2	0.000	1.000	303	6	GFP-VOID DsRed2-PSPC1 8C-C-PSPC1 V2.00	0	50. DsRed2-PSPC1_Pos025_S001	00-DsCwSRem2LaGrt2hNyrFuA
2		Cell	2	0.000	1.000	304	7	GFP-VOID DsRed2-PSPC1 8C-C-PSPC1 V2.00	0	50. DsRed2-PSPC1_Pos025_S001	00-DsCwSRem2LaGrt2hNyrFuA
2		Cell	2	0.000	1.000	305	8	GFP-VOID DsRed2-PSPC1 8C-C-PSPC1 V2.00	0	50. DsRed2-PSPC1_Pos025_S001	00-DsCwSRem2LaGrt2hNyrFuA
2		Cell	2	0.000	1.000	306	9	GFP-VOID DsRed2-PSPC1 8C-C-PSPC1 V2.00	0	50. DsRed2-PSPC1_Pos025_S001	00-DsCwSRem2LaGrt2hNyrFuA
2		Cell	2	0.000	1.000	307	10	GFP-VOID DsRed2-PSPC1 8C-C-PSPC1 V2.00	0	50. DsRed2-PSPC1_Pos025_S001	00-DsCwSRem2LaGrt2hNyrFuA
2		Cell	2	0.000	1.000	308	11	GFP-VOID DsRed2-PSPC1 8C-C-PSPC1 V2.00	0	50. DsRed2-PSPC1_Pos025_S001	00-DsCwSRem2LaGrt2hNyrFuA
2		Cell	2	0.000	1.000	309	12	GFP-VOID DsRed2-PSPC1 8C-C-PSPC1 V2.00	0	50. DsRed2-PSPC1_Pos025_S001	00-DsCwSRem2LaGrt2hNyrFuA
2		Cell	2	0.000	1.000	310	13	GFP-VOID DsRed2-PSPC1 8C-C-PSPC1 V2.00	0	50. DsRed2-PSPC1_Pos025_S001	00-DsCwSRem2LaGrt2hNyrFuA
2		Cell	2	0.000	1.000	311	14	GFP-VOID DsRed2-PSPC1 8C-C-PSPC1 V2.00	0	50. DsRed2-PSPC1_Pos025_S001	00-DsCwSRem2LaGrt2hNyrFuA
2		Cell	2	0.000	1.000	312	15	GFP-VOID DsRed2-PSPC1 8C-C-PSPC1 V2.00	0	50. DsRed2-PSPC1_Pos025_S001	00-DsCwSRem2LaGrt2hNyrFuA
2		Cell	2	0.000	1.000	313	16	GFP-VOID DsRed2-PSPC1 8C-C-PSPC1 V2.00	0	50. DsRed2-PSPC1_Pos025_S001	00-DsCwSRem2LaGrt2hNyrFuA
2		Cell	2	0.000	1.000	314	17	GFP-VOID DsRed2-PSPC1 8C-C-PSPC1 V2.00	0	50. DsRed2-PSPC1_Pos025_S001	00-DsCwSRem2LaGrt2hNyrFuA
2		Cell	2	0.000	1.000	315	18	GFP-VOID DsRed2-PSPC1 8C-C-PSPC1 V2.00	0	50. DsRed2-PSPC1_Pos025_S001	00-DsCwSRem2LaGrt2hNyrFuA
2		Cell	2	0.000	1.000	316	19	GFP-VOID DsRed2-PSPC1 8C-C-PSPC1 V2.00	0	50. DsRed2-PSPC1_Pos025_S001	00-DsCwSRem2LaGrt2hNyrFuA
2		Cell	2	0.000	1.000	317	0	GFP-VOID DsRed2-PSPC1 8C-C-PSPC1 V2.00	0	50. DsRed2-PSPC1_Pos026_S001	00-Ud8jBSzysVTrn3CFs3K36E
2		Cell	2	0.000	1.000	318	1	GFP-VOID DsRed2-PSPC1 8C-C-PSPC1 V2.00	0	50. DsRed2-PSPC1_Pos026_S001	00-Ud8jBSzysVTrn3CFs3K36E
2		Cell	2	0.000	1.000	319	2	GFP-VOID DsRed2-PSPC1 8C-C-PSPC1 V2.00	0	50. DsRed2-PSPC1_Pos026_S001	00-Ud8jBSzysVTrn3CFs3K36E
2		Cell	2	0.000	1.000	320	3	GFP-VOID DsRed2-PSPC1 8C-C-PSPC1 V2.00	0	50. DsRed2-PSPC1_Pos026_S001	00-Ud8jBSzysVTrn3CFs3K36E
2		Cell	2	0.000	1.000	321	4	GFP-VOID DsRed2-PSPC1 8C-C-PSPC1 V2.00	0	50. DsRed2-PSPC1_Pos026_S001	00-Ud8jBSzysVTrn3CFs3K36E
2		Cell	2	0.000	1.000	322	5	GFP-VOID DsRed2-PSPC1 8C-C-PSPC1 V2.00	0	50. DsRed2-PSPC1_Pos026_S001	00-Ud8jBSzysVTrn3CFs3K36E
2		Cell	2	0.000	1.000	323	6	GFP-VOID DsRed2-PSPC1 8C-C-PSPC1 V2.00	0	50. DsRed2-PSPC1_Pos026_S001	00-Ud8jBSzysVTrn3CFs3K36E
2		Cell	2	0.000	1.000	324	7	GFP-VOID DsRed2-PSPC1 8C-C-PSPC1 V2.00	0	50. DsRed2-PSPC1_Pos026_S001	00-Ud8jBSzysVTrn3CFs3K36E
2		Cell	2	0.000	1.000	325	8	GFP-VOID DsRed2-PSPC1 8C-C-PSPC1 V2.00	0	50. DsRed2-PSPC1_Pos026_S001	00-Ud8jBSzysVTrn3CFs3K36E
2		Cell	2	0.000	1.000	326	9	GFP-VOID DsRed2-PSPC1 8C-C-PSPC1 V2.00	0	50. DsRed2-PSPC1_Pos026_S001	00-Ud8jBSzysVTrn3CFs3K36E
2		Cell	2	0.000	1.000	327	10	GFP-VOID DsRed2-PSPC1 8C-C-PSPC1 V2.00	0	50. DsRed2-PSPC1_Pos026_S001	00-Ud8jBSzysVTrn3CFs3K36E
2		Cell	2	0.000	1.000	328	11	GFP-VOID DsRed2-PSPC1 8C-C-PSPC1 V2.00	0	50. DsRed2-PSPC1_Pos026_S001	00-Ud8jBSzysVTrn3CFs3K36E
2		Cell	2	0.000	1.000	329	12	GFP-VOID DsRed2-PSPC1 8C-C-PSPC1 V2.00	0	50. DsRed2-PSPC1_Pos026_S001	00-Ud8jBSzysVTrn3CFs3K36E
2		Cell	2	0.000	1.000	330	0	GFP-VOID DsRed2-PSPC1 8C-C-PSPC1 V2.00	0	50. DsRed2-PSPC1_Pos027_S001	00-B6WSzEKdh46aeUCgWc2fJ8
2		Cell	2	0.000	1.000	331	1	GFP-VOID DsRed2-PSPC1 8C-C-PSPC1 V2.00	0	50. DsRed2-PSPC1_Pos027_S001	00-B6WSzEKdh46aeUCgWc2fJ8
2		Cell	2	0.000	1.000	332	2	GFP-VOID DsRed2-PSPC1 8C-C-PSPC1 V2.00	0	50. DsRed2-PSPC1_Pos027_S001	00-B6WSzEKdh46aeUCgWc2fJ8
2		Cell	2	0.000	1.000	333	3	GFP-VOID DsRed2-PSPC1 8C-C-PSPC1 V2.00	0	50. DsRed2-PSPC1_Pos027_S001	00-B6WSzEKdh46aeUCgWc2fJ8
2		Cell	2	0.000	1.000	334	4	GFP-VOID DsRed2-PSPC1 8C-C-PSPC1 V2.00	0	50. DsRed2-PSPC1_Pos027_S001	00-B6WSzEKdh46aeUCgWc2fJ8
2		Cell	2	0.000	1.000	335	5	GFP-VOID DsRed2-PSPC1 8C-C-PSPC1 V2.00	0	50. DsRed2-PSPC1_Pos027_S001	00-B6WSzEKdh46aeUCgWc2fJ8
2		Cell	2	0.000	1.000	336	6	GFP-VOID DsRed2-PSPC1 8C-C-PSPC1 V2.00	0	50. DsRed2-PSPC1_Pos027_S001	00-B6WSzEKdh46aeUCgWc2fJ8
2		Cell	2	0.000	1.000	337	7	GFP-VOID DsRed2-PSPC1 8C-C-PSPC1 V2.00	0	50. DsRed2-PSPC1_Pos027_S001	00-B6WSzEKdh46aeUCgWc2fJ8
2		Cell	2	0.000	1.000	338	8	GFP-VOID DsRed2-PSPC1 8C-C-PSPC1 V2.00	0	50. DsRed2-PSPC1_Pos027_S001	00-B6WSzEKdh46aeUCgWc2fJ8
2		Cell	2	0.000	1.000	339	9	GFP-VOID DsRed2-PSPC1 8C-C-PSPC1 V2.00	0	50. DsRed2-PSPC1_Pos027_S001	00-B6WSzEKdh46aeUCgWc2fJ8
2		Cell	2	0.000	1.000	340	10	GFP-VOID DsRed2-PSPC1 8C-C-PSPC1 V2.00	0	50. DsRed2-PSPC1_Pos027_S001	00-B6WSzEKdh46aeUCgWc2fJ8
2		Cell	2	0.000	1.000	341	11	GFP-VOID DsRed2-PSPC1 8C-C-PSPC1 V2.00	0	50. DsRed2-PSPC1_Pos027_S001	00-B6WSzEKdh46aeUCgWc2fJ8
2		Cell	2	0.000	1.000	342	12	GFP-VOID DsRed2-PSPC1 8C-C-PSPC1 V2.00	0	50. DsRed2-PSPC1_Pos027_S001	00-B6WSzEKdh46aeUCgWc2fJ8
2		Cell	2	0.000	1.000	343	13	GFP-VOID DsRed2-PSPC1 8C-C-PSPC1 V2.00	0	50. DsRed2-PSPC1_Pos027_S001	00-B6WSzEKdh46aeUCgWc2fJ8
2		Cell	2	0.000	1.000	344	14	GFP-VOID DsRed2-PSPC1 8C-C-PSPC1 V2.00	0	50. DsRed2-PSPC1_Pos027_S001	00-B6WSzEKdh46aeUCgWc2fJ8
2		Cell	2	0.000	1.000	345	0	GFP-VOID DsRed2-PSPC1 8C-C-PSPC1 V2.00	0	50. DsRed2-PSPC1_Pos028_S001	00-tiBkihJirXZAq99CaEbNBo
2		Cell	2	0.000	1.000	346	1	GFP-VOID DsRed2-PSPC1 8C-C-PSPC1 V2.00	0	50. DsRed2-PSPC1_Pos028_S001	00-tiBkihJirXZAq99CaEbNBo
2		Cell	2	0.000	1.000	347	2	GFP-VOID DsRed2-PSPC1 8C-C-PSPC1 V2.00	0	50. DsRed2-PSPC1_Pos028_S001	00-tiBkihJirXZAq99CaEbNBo
2		Cell	2	0.000	1.000	348	3	GFP-VOID DsRed2-PSPC1 8C-C-PSPC1 V2.00	0	50. DsRed2-PSPC1_Pos028_S001	00-tiBkihJirXZAq99CaEbNBo
2		Cell	2	0.000	1.000	349	4	GFP-VOID DsRed2-PSPC1 8C-C-PSPC1 V2.00	0	50. DsRed2-PSPC1_Pos028_S001	00-tiBkihJirXZAq99CaEbNBo
2		Cell	2	0.000	1.000	350	5	GFP-VOID DsRed2-PSPC1 8C-C-PSPC1 V2.00	0	50. DsRed2-PSPC1_Pos028_S001	00-tiBkihJirXZAq99CaEbNBo
2		Cell	2	0.000	1.000	351	6	GFP-VOID DsRed2-PSPC1 8C-C-PSPC1 V2.00	0	50. DsRed2-PSPC1_Pos028_S001	00-tiBkihJirXZAq99CaEbNBo
2		Cell	2	0.000	1.000	352	7	GFP-VOID DsRed2-PSPC1 8C-C-PSPC1 V2.00	0	50. DsRed2-PSPC1_Pos028_S001	00-tiBkihJirXZAq99CaEbNBo
2		Cell	2	0.000	1.000	353	8	GFP-VOID DsRed2-PSPC1 8C-C-PSPC1 V2.00	0	50. DsRed2-PSPC1_Pos028_S001	00-tiBkihJirXZAq99CaEbNBo
2		Cell	2	0.000	1.000	354	9	GFP-VOID DsRed2-PSPC1 8C-C-PSPC1 V2.00	0	50. DsRed2-PSPC1_Pos028_S001	00-tiBkihJirXZAq99CaEbNBo
2		Cell	2	0.000	1.000	355	10	GFP-VOID DsRed2-PSPC1 8C-C-PSPC1 V2.00	0	50. DsRed2-PSPC1_Pos028_S001	00-tiBkihJirXZAq99CaEbNBo
2		Cell	2	0.000	1.000	356	11	GFP-VOID DsRed2-PSPC1 8C-C-PSPC1 V2.00	0	50. DsRed2-PSPC1_Pos028_S001	00-tiBkihJirXZAq99CaEbNBo
2		Cell	2	0.000	1.000	357	12	GFP-VOID DsRed2-PSPC1 8C-C-PSPC1 V2.00	0	50. DsRed2-PSPC1_Pos028_S001	00-tiBkihJirXZAq99CaEbNBo
2		Cell	2	0.000	1.000	358	13	GFP-VOID DsRed2-PSPC1 8C-C-PSPC1 V2.00	0	50. DsRed2-PSPC1_Pos028_S001	00-tiBkihJirXZAq99CaEbNBo
2		Cell	2	0.000	1.000	359	14	GFP-VOID DsRed2-PSPC1 8C-C-PSPC1 V2.00	0	50. DsRed2-PSPC1_Pos028_S001	00-tiBkihJirXZAq99CaEbNBo
2		Cell	2	0.000	1.000	360	15	GFP-VOID DsRed2-PSPC1 8C-C-PSPC1 V2.00	0	50. DsRed2-PSPC1_Pos028_S001	00-tiBkihJirXZAq99CaEbNBo
2		Cell	2	0.000	1.000	361	16	GFP-VOID DsRed2-PSPC1 8C-C-PSPC1 V2.00	0	50. DsRed2-PSPC1_Pos028_S001	00-tiBkihJirXZAq99CaEbNBo
2		Cell	2	0.000	1.000	362	17	GFP-VOID DsRed2-PSPC1 8C-C-PSPC1 V2.00	0	50. DsRed2-PSPC1_Pos028_S001	00-tiBkihJirXZAq99CaEbNBo
2		Cell	2	0.000	1.000	363	18	GFP-VOID DsRed2-PSPC1 8C-C-PSPC1 V2.00	0	50. DsRed2-PSPC1_Pos028_S001	00-tiBkihJirXZAq99CaEbNBo
2		Cell	2	0.000	1.000	364	19	GFP-VOID DsRed2-PSPC1 8C-C-PSPC1 V2.00	0	50. DsRed2-PSPC1_Pos028_S001	00-tiBkihJirXZAq99CaEbNBo
2		Cell	2	0.000	1.000	365	20	GFP-VOID DsRed2-PSPC1 8C-C-PSPC1 V2.00	0	50. DsRed2-PSPC1_Pos028_S001	00-tiBkihJirXZAq99CaEbNBo
2		Cell	2	0.000	1.000	366	21	GFP-VOID DsRed2-PSPC1 8C-C-PSPC1 V2.00	0	50. DsRed2-PSPC1_Pos028_S001	00-tiBkihJirXZAq99CaEbNBo
2		Cell	2	0.000	1.000	367	22	GFP-VOID DsRed2-PSPC1 8C-C-PSPC1 V2.00	0	50. DsRed2-PSPC1_Pos028_S001	00-tiBkihJirXZAq99CaEbNBo
2		Cell	2	0.000	1.000	368	23	GFP-VOID DsRed2-PSPC1 8C-C-PSPC1 V2.00	0	50. DsRed2-PSPC1_Pos028_S001	00-tiBkihJirXZAq99CaEbNBo
2		Cell	2	0.000	1.000	369	24	GFP-VOID DsRed2-PSPC1 8C-C-PSPC1 V2.00	0	50. DsRed2-PSPC1_Pos028_S001	00-tiBkihJirXZAq99CaEbNBo
2		Cell	2	0.000	1.000	370	25	GFP-VOID DsRed2-PSPC1 8C-C-PSPC1 V2.00	0	50. DsRed2-PSPC1_Pos028_S001	00-tiBkihJirXZAq99CaEbNBo
2		Cell	2	0.000	1.000	371	26	GFP-VOID DsRed2-PSPC1 8C-C-PSPC1 V2.00	0	50. DsRed2-PSPC1_Pos028_S001	00-tiBkihJirXZAq99CaEbNBo
2		Cell	2	0.000	1.000	372	27	GFP-VOID DsRed2-PSPC1 8C-C-PSPC1 V2.00	0	50. DsRed2-PSPC1_Pos028_S001	00-tiBkihJirXZAq99CaEbNBo
2		Cell	2	0.000	1.000	373	28	GFP-VOID DsRed2-PSPC1 8C-C-PSPC1 V2.00	0	50. DsRed2-PSPC1_Pos028_S001	00-tiBkihJirXZAq99CaEbNBo
2		Cell	2	0.000	1.000	374	29	GFP-VOID DsRed2-PSPC1 8C-C-PSPC1 V2.00	0	50. DsRed2-PSPC1_Pos028_S001	00-tiBkihJirXZAq99CaEbNBo
2		Cell	2	0.000	1.000	375	30	GFP-VOID DsRed2-PSPC1 8C-C-PSPC1 V2.00	0	50. DsRed2-PSPC1_Pos028_S001	00-tiBkihJirXZAq99CaEbNBo
2		Cell	2	0.000	1.000	376	31	GFP-VOID DsRed2-PSPC1 8C-C-PSPC1 V2.00	0	50. DsRed2-PSPC1_Pos028_S001	00-tiBkihJirXZAq99CaEbNBo
2		Cell	2	0.000	1.000	377	32	GFP-VOID DsRed2-PSPC1 8C-C-PSPC1 V2.00	0	50. DsRed2-PSPC1_Pos028_S001	00-tiBkihJirXZAq99CaEbNBo
2		Cell	2	0.000	1.000	378	33	GFP-VOID DsRed2-PSPC1 8C-C-PSPC1 V2.00	0	50. DsRed2-PSPC1_Pos028_S001	00-tiBkihJirXZAq99CaEbNBo
2		Cell	2	0.000	1.000	379	34	GFP-VOID DsRed2-PSPC1 8C-C-PSPC1 V2.00	0	50. DsRed2-PSPC1_Pos028_S001	00-tiBkihJirXZAq99CaEbNBo
2		Cell	2	0.000	1.000	380	35	GFP-VOID DsRed2-PSPC1 8C-C-PSPC1 V2.00	0	50. DsRed2-PSPC1_Pos028_S001	00-tiBkihJirXZAq99CaEbNBo
2		Cell	2	0.000	1.000	381	36	GFP-VOID DsRed2-PSPC1 8C-C-PSPC1 V2.00	0	50. DsRed2-PSPC1_Pos028_S001	00-tiBkihJirXZAq99CaEbNBo
2		Cell	2	0.000	1.000	382	0	GFP-VOID DsRed2-PSPC1 8C-C-PSPC1 V2.00	0	50. DsRed2-PSPC1_Pos029_S001	00-onxKePNSSVSJVKKhgi6SHY
2		Cell	2	0.000	1.000	383	1	GFP-VOID DsRed2-PSPC1 8C-C-PSPC1 V2.00	0	50. DsRed2-PSPC1_Pos029_S001	00-onxKePNSSVSJVKKhgi6SHY
2		Cell	2	0.000	1.000	384	2	GFP-VOID DsRed2-PSPC1 8C-C-PSPC1 V2.00	0	50. DsRed2-PSPC1_Pos029_S001	00-onxKePNSSVSJVKKhgi6SHY
2		Cell	2	0.000	1.000	385	3	GFP-VOID DsRed2-PSPC1 8C-C-PSPC1 V2.00	0	50. DsRed2-PSPC1_Pos029_S001	00-onxKePNSSVSJVKKhgi6SHY
2		Cell	2	0.000	1.000	386	4	GFP-VOID DsRed2-PSPC1 8C-C-PSPC1 V2.00	0	50. DsRed2-PSPC1_Pos029_S001	00-onxKePNSSVSJVKKhgi6SHY
2		Cell	2	0.000	1.000	387	0	GFP-VOID DsRed2-PSPC1 8C-C-PSPC1 V2.00	0	50. DsRed2-PSPC1_Pos030_S001	00-hymygeUgAxwTJkUBFQvycT
2		Cell	2	0.000	1.000	388	1	GFP-VOID DsRed2-PSPC1 8C-C-PSPC1 V2.00	0	50. DsRed2-PSPC1_Pos030_S001	00-hymygeUgAxwTJkUBFQvycT
2		Cell	2	0.000	1.000	389	2	GFP-VOID DsRed2-PSPC1 8C-C-PSPC1 V2.00	0	50. DsRed2-PSPC1_Pos030_S001	00-hymygeUgAxwTJkUBFQvycT
2		Cell	2	0.000	1.000	390	3	GFP-VOID DsRed2-PSPC1 8C-C-PSPC1 V2.00	0	50. DsRed2-PSPC1_Pos030_S001	00-hymygeUgAxwTJkUBFQvycT
2		Cell	2	0.000	1.000	391	4	GFP-VOID DsRed2-PSPC1 8C-C-PSPC1 V2.00	0	50. DsRed2-PSPC1_Pos030_S001	00-hymygeUgAxwTJkUBFQvycT
2		Cell	2	0.000	1.000	392	0	GFP-VOID DsRed2-PSPC1 8C-C-PSPC1 V2.00	0	50. DsRed2-PSPC1_Pos031_S001	00-b6YVN2xnbf5Vwc7NJZfJan
2		Cell	2	0.000	1.000	393	1	GFP-VOID DsRed2-PSPC1 8C-C-PSPC1 V2.00	0	50. DsRed2-PSPC1_Pos031_S001	00-b6YVN2xnbf5Vwc7NJZfJan
2		Cell	2	0.000	1.000	394	2	GFP-VOID DsRed2-PSPC1 8C-C-PSPC1 V2.00	0	50. DsRed2-PSPC1_Pos031_S001	00-b6YVN2xnbf5Vwc7NJZfJan
2		Cell	2	0.000	1.000	395	3	GFP-VOID DsRed2-PSPC1 8C-C-PSPC1 V2.00	0	50. DsRed2-PSPC1_Pos031_S001	00-b6YVN2xnbf5Vwc7NJZfJan
2		Cell	2	0.000	1.000	396	4	GFP-VOID DsRed2-PSPC1 8C-C-PSPC1 V2.00	0	50. DsRed2-PSPC1_Pos031_S001	00-b6YVN2xnbf5Vwc7NJZfJan
2		Cell	2	0.000	1.000	397	5	GFP-VOID DsRed2-PSPC1 8C-C-PSPC1 V2.00	0	50. DsRed2-PSPC1_Pos031_S001	00-b6YVN2xnbf5Vwc7NJZfJan
2		Cell	2	0.000	1.000	398	6	GFP-VOID DsRed2-PSPC1 8C-C-PSPC1 V2.00	0	50. DsRed2-PSPC1_Pos031_S001	00-b6YVN2xnbf5Vwc7NJZfJan
2		Cell	2	0.000	1.000	399	0	GFP-VOID DsRed2-PSPC1 8C-C-PSPC1 V2.00	0	50. DsRed2-PSPC1_Pos032_S001	00-Mauut6QtAAChJf3uT9oTCh
2		Cell	2	0.000	1.000	400	1	GFP-VOID DsRed2-PSPC1 8C-C-PSPC1 V2.00	0	50. DsRed2-PSPC1_Pos032_S001	00-Mauut6QtAAChJf3uT9oTCh
2		Cell	2	0.000	1.000	401	2	GFP-VOID DsRed2-PSPC1 8C-C-PSPC1 V2.00	0	50. DsRed2-PSPC1_Pos032_S001	00-Mauut6QtAAChJf3uT9oTCh
2		Cell	2	0.000	1.000	402	3	GFP-VOID DsRed2-PSPC1 8C-C-PSPC1 V2.00	0	50. DsRed2-PSPC1_Pos032_S001	00-Mauut6QtAAChJf3uT9oTCh
2		Cell	2	0.000	1.000	403	4	GFP-VOID DsRed2-PSPC1 8C-C-PSPC1 V2.00	0	50. DsRed2-PSPC1_Pos032_S001	00-Mauut6QtAAChJf3uT9oTCh
2		Cell	2	0.000	1.000	404	5	GFP-VOID DsRed2-PSPC1 8C-C-PSPC1 V2.00	0	50. DsRed2-PSPC1_Pos032_S001	00-Mauut6QtAAChJf3uT9oTCh
2		Cell	2	0.000	1.000	405	6	GFP-VOID DsRed2-PSPC1 8C-C-PSPC1 V2.00	0	50. DsRed2-PSPC1_Pos032_S001	00-Mauut6QtAAChJf3uT9oTCh
2		Cell	2	0.000	1.000	406	7	GFP-VOID DsRed2-PSPC1 8C-C-PSPC1 V2.00	0	50. DsRed2-PSPC1_Pos032_S001	00-Mauut6QtAAChJf3uT9oTCh
2		Cell	2	0.000	1.000	407	0	GFP-VOID DsRed2-PSPC1 8C-C-PSPC1 V2.00	0	50. DsRed2-PSPC1_Pos033_S001	00-b7ATfE3rcqv4QKhAGjiLoA
2		Cell	2	0.000	1.000	408	1	GFP-VOID DsRed2-PSPC1 8C-C-PSPC1 V2.00	0	50. DsRed2-PSPC1_Pos033_S001	00-b7ATfE3rcqv4QKhAGjiLoA
2		Cell	2	0.000	1.000	409	2	GFP-VOID DsRed2-PSPC1 8C-C-PSPC1 V2.00	0	50. DsRed2-PSPC1_Pos033_S001	00-b7ATfE3rcqv4QKhAGjiLoA
2		Cell	2	0.000	1.000	410	3	GFP-VOID DsRed2-PSPC1 8C-C-PSPC1 V2.00	0	50. DsRed2-PSPC1_Pos033_S001	00-b7ATfE3rcqv4QKhAGjiLoA
2		Cell	2	0.000	1.000	411	4	GFP-VOID DsRed2-PSPC1 8C-C-PSPC1 V2.00	0	50. DsRed2-PSPC1_Pos033_S001	00-b7ATfE3rcqv4QKhAGjiLoA
2		Cell	2	0.000	1.000	412	5	GFP-VOID DsRed2-PSPC1 8C-C-PSPC1 V2.00	0	50. DsRed2-PSPC1_Pos033_S001	00-b7ATfE3rcqv4QKhAGjiLoA
2		Cell	2	0.000	1.000	413	6	GFP-VOID DsRed2-PSPC1 8C-C-PSPC1 V2.00	0	50. DsRed2-PSPC1_Pos033_S001	00-b7ATfE3rcqv4QKhAGjiLoA
2		Cell	2	0.000	1.000	414	7	GFP-VOID DsRed2-PSPC1 8C-C-PSPC1 V2.00	0	50. DsRed2-PSPC1_Pos033_S001	00-b7ATfE3rcqv4QKhAGjiLoA
2		Cell	2	0.000	1.000	415	8	GFP-VOID DsRed2-PSPC1 8C-C-PSPC1 V2.00	0	50. DsRed2-PSPC1_Pos033_S001	00-b7ATfE3rcqv4QKhAGjiLoA
2		Cell	2	0.000	1.000	416	9	GFP-VOID DsRed2-PSPC1 8C-C-PSPC1 V2.00	0	50. DsRed2-PSPC1_Pos033_S001	00-b7ATfE3rcqv4QKhAGjiLoA
2		Cell	2	0.000	1.000	417	10	GFP-VOID DsRed2-PSPC1 8C-C-PSPC1 V2.00	0	50. DsRed2-PSPC1_Pos033_S001	00-b7ATfE3rcqv4QKhAGjiLoA
2		Cell	2	0.000	1.000	418	11	GFP-VOID DsRed2-PSPC1 8C-C-PSPC1 V2.00	0	50. DsRed2-PSPC1_Pos033_S001	00-b7ATfE3rcqv4QKhAGjiLoA
2		Cell	2	0.000	1.000	419	12	GFP-VOID DsRed2-PSPC1 8C-C-PSPC1 V2.00	0	50. DsRed2-PSPC1_Pos033_S001	00-b7ATfE3rcqv4QKhAGjiLoA
1		Cell	2	0.000	1.000	420	0	GFP-VOID DsRed2-PSPC1 8C-C-PSPC1 V2.00	0	50. DsRed2-PSPC1_Pos034_S001	00-NAe6nhAmTaZetRD8dPrdSC
2		Cell	2	0.000	1.000	421	1	GFP-VOID DsRed2-PSPC1 8C-C-PSPC1 V2.00	0	50. DsRed2-PSPC1_Pos034_S001	00-NAe6nhAmTaZetRD8dPrdSC
2		Cell	2	0.000	1.000	422	2	GFP-VOID DsRed2-PSPC1 8C-C-PSPC1 V2.00	0	50. DsRed2-PSPC1_Pos034_S001	00-NAe6nhAmTaZetRD8dPrdSC
2		Cell	2	0.000	1.000	423	3	GFP-VOID DsRed2-PSPC1 8C-C-PSPC1 V2.00	0	50. DsRed2-PSPC1_Pos034_S001	00-NAe6nhAmTaZetRD8dPrdSC
2		Cell	2	0.000	1.000	424	4	GFP-VOID DsRed2-PSPC1 8C-C-PSPC1 V2.00	0	50. DsRed2-PSPC1_Pos034_S001	00-NAe6nhAmTaZetRD8dPrdSC
2		Cell	2	0.000	1.000	425	5	GFP-VOID DsRed2-PSPC1 8C-C-PSPC1 V2.00	0	50. DsRed2-PSPC1_Pos034_S001	00-NAe6nhAmTaZetRD8dPrdSC
2		Cell	2	0.000	1.000	426	6	GFP-VOID DsRed2-PSPC1 8C-C-PSPC1 V2.00	0	50. DsRed2-PSPC1_Pos034_S001	00-NAe6nhAmTaZetRD8dPrdSC
2		Cell	2	0.000	1.000	427	0	GFP-VOID DsRed2-PSPC1 8C-C-PSPC1 V2.00	0	50. DsRed2-PSPC1_Pos035_S001	00-oDXYhHDsbPgc9b2mA3MAQC
2		Cell	2	0.000	1.000	428	1	GFP-VOID DsRed2-PSPC1 8C-C-PSPC1 V2.00	0	50. DsRed2-PSPC1_Pos035_S001	00-oDXYhHDsbPgc9b2mA3MAQC
2		Cell	2	0.000	1.000	429	2	GFP-VOID DsRed2-PSPC1 8C-C-PSPC1 V2.00	0	50. DsRed2-PSPC1_Pos035_S001	00-oDXYhHDsbPgc9b2mA3MAQC
2		Cell	2	0.000	1.000	430	3	GFP-VOID DsRed2-PSPC1 8C-C-PSPC1 V2.00	0	50. DsRed2-PSPC1_Pos035_S001	00-oDXYhHDsbPgc9b2mA3MAQC
2		Cell	2	0.000	1.000	431	4	GFP-VOID DsRed2-PSPC1 8C-C-PSPC1 V2.00	0	50. DsRed2-PSPC1_Pos035_S001	00-oDXYhHDsbPgc9b2mA3MAQC
2		Cell	2	0.000	1.000	432	5	GFP-VOID DsRed2-PSPC1 8C-C-PSPC1 V2.00	0	50. DsRed2-PSPC1_Pos035_S001	00-oDXYhHDsbPgc9b2mA3MAQC
2		Cell	2	0.000	1.000	433	6	GFP-VOID DsRed2-PSPC1 8C-C-PSPC1 V2.00	0	50. DsRed2-PSPC1_Pos035_S001	00-oDXYhHDsbPgc9b2mA3MAQC
2		Cell	2	0.000	1.000	434	7	GFP-VOID DsRed2-PSPC1 8C-C-PSPC1 V2.00	0	50. DsRed2-PSPC1_Pos035_S001	00-oDXYhHDsbPgc9b2mA3MAQC
2		Cell	2	0.000	1.000	435	8	GFP-VOID DsRed2-PSPC1 8C-C-PSPC1 V2.00	0	50. DsRed2-PSPC1_Pos035_S001	00-oDXYhHDsbPgc9b2mA3MAQC
2		Cell	2	0.000	1.000	436	9	GFP-VOID DsRed2-PSPC1 8C-C-PSPC1 V2.00	0	50. DsRed2-PSPC1_Pos035_S001	00-oDXYhHDsbPgc9b2mA3MAQC
2		Cell	2	0.000	1.000	437	10	GFP-VOID DsRed2-PSPC1 8C-C-PSPC1 V2.00	0	50. DsRed2-PSPC1_Pos035_S001	00-oDXYhHDsbPgc9b2mA3MAQC
2		Cell	2	0.000	1.000	438	11	GFP-VOID DsRed2-PSPC1 8C-C-PSPC1 V2.00	0	50. DsRed2-PSPC1_Pos035_S001	00-oDXYhHDsbPgc9b2mA3MAQC
2		Cell	2	0.000	1.000	439	12	GFP-VOID DsRed2-PSPC1 8C-C-PSPC1 V2.00	0	50. DsRed2-PSPC1_Pos035_S001	00-oDXYhHDsbPgc9b2mA3MAQC
2		Cell	2	0.000	1.000	440	13	GFP-VOID DsRed2-PSPC1 8C-C-PSPC1 V2.00	0	50. DsRed2-PSPC1_Pos035_S001	00-oDXYhHDsbPgc9b2mA3MAQC
2		Cell	2	0.000	1.000	441	14	GFP-VOID DsRed2-PSPC1 8C-C-PSPC1 V2.00	0	50. DsRed2-PSPC1_Pos035_S001	00-oDXYhHDsbPgc9b2mA3MAQC
2		Cell	2	0.000	1.000	442	15	GFP-VOID DsRed2-PSPC1 8C-C-PSPC1 V2.00	0	50. DsRed2-PSPC1_Pos035_S001	00-oDXYhHDsbPgc9b2mA3MAQC
2		Cell	2	0.000	1.000	443	0	GFP-VOID DsRed2-PSPC1 8C-C-PSPC1 V2.00	0	50. DsRed2-PSPC1_Pos036_S001	00-evrBxaGBbNXX6TDDG3vqxd
2		Cell	2	0.000	1.000	444	1	GFP-VOID DsRed2-PSPC1 8C-C-PSPC1 V2.00	0	50. DsRed2-PSPC1_Pos036_S001	00-evrBxaGBbNXX6TDDG3vqxd
2		Cell	2	0.000	1.000	445	2	GFP-VOID DsRed2-PSPC1 8C-C-PSPC1 V2.00	0	50. DsRed2-PSPC1_Pos036_S001	00-evrBxaGBbNXX6TDDG3vqxd
2		Cell	2	0.000	1.000	446	3	GFP-VOID DsRed2-PSPC1 8C-C-PSPC1 V2.00	0	50. DsRed2-PSPC1_Pos036_S001	00-evrBxaGBbNXX6TDDG3vqxd
2		Cell	2	0.000	1.000	447	4	GFP-VOID DsRed2-PSPC1 8C-C-PSPC1 V2.00	0	50. DsRed2-PSPC1_Pos036_S001	00-evrBxaGBbNXX6TDDG3vqxd
2		Cell	2	0.000	1.000	448	5	GFP-VOID DsRed2-PSPC1 8C-C-PSPC1 V2.00	0	50. DsRed2-PSPC1_Pos036_S001	00-evrBxaGBbNXX6TDDG3vqxd
2		Cell	2	0.000	1.000	449	6	GFP-VOID DsRed2-PSPC1 8C-C-PSPC1 V2.00	0	50. DsRed2-PSPC1_Pos036_S001	00-evrBxaGBbNXX6TDDG3vqxd
2		Cell	2	0.000	1.000	450	7	GFP-VOID DsRed2-PSPC1 8C-C-PSPC1 V2.00	0	50. DsRed2-PSPC1_Pos036_S001	00-evrBxaGBbNXX6TDDG3vqxd
2		Cell	2	0.000	1.000	451	8	GFP-VOID DsRed2-PSPC1 8C-C-PSPC1 V2.00	0	50. DsRed2-PSPC1_Pos036_S001	00-evrBxaGBbNXX6TDDG3vqxd
2		Cell	2	0.000	1.000	452	9	GFP-VOID DsRed2-PSPC1 8C-C-PSPC1 V2.00	0	50. DsRed2-PSPC1_Pos036_S001	00-evrBxaGBbNXX6TDDG3vqxd
2		Cell	2	0.000	1.000	453	0	GFP-VOID DsRed2-PSPC1 8C-C-PSPC1 V2.00	0	50. DsRed2-PSPC1_Pos037_S001	00-w6igMVXYu5mFBZWXtpwgxY
2		Cell	2	0.000	1.000	454	1	GFP-VOID DsRed2-PSPC1 8C-C-PSPC1 V2.00	0	50. DsRed2-PSPC1_Pos037_S001	00-w6igMVXYu5mFBZWXtpwgxY
2		Cell	2	0.000	1.000	455	2	GFP-VOID DsRed2-PSPC1 8C-C-PSPC1 V2.00	0	50. DsRed2-PSPC1_Pos037_S001	00-w6igMVXYu5mFBZWXtpwgxY
2		Cell	2	0.000	1.000	456	3	GFP-VOID DsRed2-PSPC1 8C-C-PSPC1 V2.00	0	50. DsRed2-PSPC1_Pos037_S001	00-w6igMVXYu5mFBZWXtpwgxY
2		Cell	2	0.000	1.000	457	4	GFP-VOID DsRed2-PSPC1 8C-C-PSPC1 V2.00	0	50. DsRed2-PSPC1_Pos037_S001	00-w6igMVXYu5mFBZWXtpwgxY
2		Cell	2	0.000	1.000	458	5	GFP-VOID DsRed2-PSPC1 8C-C-PSPC1 V2.00	0	50. DsRed2-PSPC1_Pos037_S001	00-w6igMVXYu5mFBZWXtpwgxY
2		Cell	2	0.000	1.000	459	6	GFP-VOID DsRed2-PSPC1 8C-C-PSPC1 V2.00	0	50. DsRed2-PSPC1_Pos037_S001	00-w6igMVXYu5mFBZWXtpwgxY
2		Cell	2	0.000	1.000	460	7	GFP-VOID DsRed2-PSPC1 8C-C-PSPC1 V2.00	0	50. DsRed2-PSPC1_Pos037_S001	00-w6igMVXYu5mFBZWXtpwgxY
2		Cell	2	0.000	1.000	461	0	GFP-VOID DsRed2-PSPC1 8C-C-PSPC1 V2.00	0	50. DsRed2-PSPC1_Pos038_S001	00-WaSDejA6DmrZYodRDfUmCj
2		Cell	2	0.000	1.000	462	1	GFP-VOID DsRed2-PSPC1 8C-C-PSPC1 V2.00	0	50. DsRed2-PSPC1_Pos038_S001	00-WaSDejA6DmrZYodRDfUmCj
2		Cell	2	0.000	1.000	463	2	GFP-VOID DsRed2-PSPC1 8C-C-PSPC1 V2.00	0	50. DsRed2-PSPC1_Pos038_S001	00-WaSDejA6DmrZYodRDfUmCj
2		Cell	2	0.000	1.000	464	3	GFP-VOID DsRed2-PSPC1 8C-C-PSPC1 V2.00	0	50. DsRed2-PSPC1_Pos038_S001	00-WaSDejA6DmrZYodRDfUmCj
2		Cell	2	0.000	1.000	465	4	GFP-VOID DsRed2-PSPC1 8C-C-PSPC1 V2.00	0	50. DsRed2-PSPC1_Pos038_S001	00-WaSDejA6DmrZYodRDfUmCj
2		Cell	2	0.000	1.000	466	5	GFP-VOID DsRed2-PSPC1 8C-C-PSPC1 V2.00	0	50. DsRed2-PSPC1_Pos038_S001	00-WaSDejA6DmrZYodRDfUmCj
2		Cell	2	0.000	1.000	467	6	GFP-VOID DsRed2-PSPC1 8C-C-PSPC1 V2.00	0	50. DsRed2-PSPC1_Pos038_S001	00-WaSDejA6DmrZYodRDfUmCj
2		Cell	2	0.000	1.000	468	0	GFP-VOID DsRed2-PSPC1 8C-C-PSPC1 V2.00	0	50. DsRed2-PSPC1_Pos039_S001	00-D4xgHYa3jDQFdkGrjknxq9
2		Cell	2	0.000	1.000	469	1	GFP-VOID DsRed2-PSPC1 8C-C-PSPC1 V2.00	0	50. DsRed2-PSPC1_Pos039_S001	00-D4xgHYa3jDQFdkGrjknxq9
2		Cell	2	0.000	1.000	470	2	GFP-VOID DsRed2-PSPC1 8C-C-PSPC1 V2.00	0	50. DsRed2-PSPC1_Pos039_S001	00-D4xgHYa3jDQFdkGrjknxq9
1		Cell	2	0.000	1.000	471	0	GFP-VOID DsRed2-PSPC1 8C-C-PSPC1 V2.00	0	50. DsRed2-PSPC1_Pos040_S001	00-zk7HVfGBVwbUAeM4BQLkH5
2		Cell	2	0.000	1.000	472	0	GFP-VOID DsRed2-PSPC1 8C-C-PSPC1 V2.00	0	50. DsRed2-PSPC1_Pos041_S001	00-VhureBJGaQrYUEnn3zJeVk
2		Cell	2	0.000	1.000	473	1	GFP-VOID DsRed2-PSPC1 8C-C-PSPC1 V2.00	0	50. DsRed2-PSPC1_Pos041_S001	00-VhureBJGaQrYUEnn3zJeVk
2		Cell	2	0.000	1.000	474	2	GFP-VOID DsRed2-PSPC1 8C-C-PSPC1 V2.00	0	50. DsRed2-PSPC1_Pos041_S001	00-VhureBJGaQrYUEnn3zJeVk
2		Cell	2	0.000	1.000	475	3	GFP-VOID DsRed2-PSPC1 8C-C-PSPC1 V2.00	0	50. DsRed2-PSPC1_Pos041_S001	00-VhureBJGaQrYUEnn3zJeVk
2		Cell	2	0.000	1.000	476	4	GFP-VOID DsRed2-PSPC1 8C-C-PSPC1 V2.00	0	50. DsRed2-PSPC1_Pos041_S001	00-VhureBJGaQrYUEnn3zJeVk
1		Cell	2	0.000	1.000	477	5	GFP-VOID DsRed2-PSPC1 8C-C-PSPC1 V2.00	0	50. DsRed2-PSPC1_Pos041_S001	00-VhureBJGaQrYUEnn3zJeVk
2		Cell	2	0.000	1.000	478	6	GFP-VOID DsRed2-PSPC1 8C-C-PSPC1 V2.00	0	50. DsRed2-PSPC1_Pos041_S001	00-VhureBJGaQrYUEnn3zJeVk
2		Cell	2	0.000	1.000	479	0	GFP-VOID DsRed2-PSPC1 8C-C-PSPC1 V2.00	0	50. DsRed2-PSPC1_Pos042_S001	00-qmEoRbxTb5mQJJCBRErNcL
2		Cell	2	0.000	1.000	480	1	GFP-VOID DsRed2-PSPC1 8C-C-PSPC1 V2.00	0	50. DsRed2-PSPC1_Pos042_S001	00-qmEoRbxTb5mQJJCBRErNcL
2		Cell	2	0.000	1.000	481	2	GFP-VOID DsRed2-PSPC1 8C-C-PSPC1 V2.00	0	50. DsRed2-PSPC1_Pos042_S001	00-qmEoRbxTb5mQJJCBRErNcL
2		Cell	2	0.000	1.000	482	3	GFP-VOID DsRed2-PSPC1 8C-C-PSPC1 V2.00	0	50. DsRed2-PSPC1_Pos042_S001	00-qmEoRbxTb5mQJJCBRErNcL
2		Cell	2	0.000	1.000	483	4	GFP-VOID DsRed2-PSPC1 8C-C-PSPC1 V2.00	0	50. DsRed2-PSPC1_Pos042_S001	00-qmEoRbxTb5mQJJCBRErNcL
2		Cell	2	0.000	1.000	484	0	GFP-VOID DsRed2-PSPC1 8C-C-PSPC1 V2.00	0	50. DsRed2-PSPC1_Pos043_S001	00-Qq4TUYRn6mb9bXcAQDgby3
1		Cell	2	0.000	1.000	485	1	GFP-VOID DsRed2-PSPC1 8C-C-PSPC1 V2.00	0	50. DsRed2-PSPC1_Pos043_S001	00-Qq4TUYRn6mb9bXcAQDgby3
2		Cell	2	0.000	1.000	486	2	GFP-VOID DsRed2-PSPC1 8C-C-PSPC1 V2.00	0	50. DsRed2-PSPC1_Pos043_S001	00-Qq4TUYRn6mb9bXcAQDgby3
2		Cell	2	0.000	1.000	487	3	GFP-VOID DsRed2-PSPC1 8C-C-PSPC1 V2.00	0	50. DsRed2-PSPC1_Pos043_S001	00-Qq4TUYRn6mb9bXcAQDgby3
2		Cell	2	0.000	1.000	488	4	GFP-VOID DsRed2-PSPC1 8C-C-PSPC1 V2.00	0	50. DsRed2-PSPC1_Pos043_S001	00-Qq4TUYRn6mb9bXcAQDgby3
1		Cell	2	0.000	1.000	489	0	GFP-VOID DsRed2-PSPC1 8C-C-PSPC1 V2.00	0	50. DsRed2-PSPC1_Pos044_S001	00-C4eGS5fK5oTEiHU4YJBDAK
1		Cell	2	0.000	1.000	490	1	GFP-VOID DsRed2-PSPC1 8C-C-PSPC1 V2.00	0	50. DsRed2-PSPC1_Pos044_S001	00-C4eGS5fK5oTEiHU4YJBDAK
1		Cell	2	0.000	1.000	491	2	GFP-VOID DsRed2-PSPC1 8C-C-PSPC1 V2.00	0	50. DsRed2-PSPC1_Pos044_S001	00-C4eGS5fK5oTEiHU4YJBDAK
2		Cell	2	0.000	1.000	492	3	GFP-VOID DsRed2-PSPC1 8C-C-PSPC1 V2.00	0	50. DsRed2-PSPC1_Pos044_S001	00-C4eGS5fK5oTEiHU4YJBDAK
2		Cell	2	0.000	1.000	493	4	GFP-VOID DsRed2-PSPC1 8C-C-PSPC1 V2.00	0	50. DsRed2-PSPC1_Pos044_S001	00-C4eGS5fK5oTEiHU4YJBDAK
2		Cell	2	0.000	1.000	494	5	GFP-VOID DsRed2-PSPC1 8C-C-PSPC1 V2.00	0	50. DsRed2-PSPC1_Pos044_S001	00-C4eGS5fK5oTEiHU4YJBDAK
2		Cell	2	0.000	1.000	495	6	GFP-VOID DsRed2-PSPC1 8C-C-PSPC1 V2.00	0	50. DsRed2-PSPC1_Pos044_S001	00-C4eGS5fK5oTEiHU4YJBDAK
2		Cell	2	0.000	1.000	496	7	GFP-VOID DsRed2-PSPC1 8C-C-PSPC1 V2.00	0	50. DsRed2-PSPC1_Pos044_S001	00-C4eGS5fK5oTEiHU4YJBDAK
2		Cell	2	0.000	1.000	497	8	GFP-VOID DsRed2-PSPC1 8C-C-PSPC1 V2.00	0	50. DsRed2-PSPC1_Pos044_S001	00-C4eGS5fK5oTEiHU4YJBDAK
2		Cell	2	0.000	1.000	498	9	GFP-VOID DsRed2-PSPC1 8C-C-PSPC1 V2.00	0	50. DsRed2-PSPC1_Pos044_S001	00-C4eGS5fK5oTEiHU4YJBDAK
2		Cell	2	0.000	1.000	499	0	GFP-VOID DsRed2-PSPC1 8C-C-PSPC1 V2.00	0	50. DsRed2-PSPC1_Pos045_S001	00-Qouc6n73uhVcBi59GLSsuX
2		Cell	2	0.000	1.000	500	1	GFP-VOID DsRed2-PSPC1 8C-C-PSPC1 V2.00	0	50. DsRed2-PSPC1_Pos045_S001	00-Qouc6n73uhVcBi59GLSsuX
1		Cell	2	0.000	1.000	501	2	GFP-VOID DsRed2-PSPC1 8C-C-PSPC1 V2.00	0	50. DsRed2-PSPC1_Pos045_S001	00-Qouc6n73uhVcBi59GLSsuX
2		Cell	2	0.000	1.000	502	3	GFP-VOID DsRed2-PSPC1 8C-C-PSPC1 V2.00	0	50. DsRed2-PSPC1_Pos045_S001	00-Qouc6n73uhVcBi59GLSsuX
2		Cell	2	0.000	1.000	503	4	GFP-VOID DsRed2-PSPC1 8C-C-PSPC1 V2.00	0	50. DsRed2-PSPC1_Pos045_S001	00-Qouc6n73uhVcBi59GLSsuX
1		Cell	2	0.000	1.000	504	5	GFP-VOID DsRed2-PSPC1 8C-C-PSPC1 V2.00	0	50. DsRed2-PSPC1_Pos045_S001	00-Qouc6n73uhVcBi59GLSsuX
1		Cell	2	0.000	1.000	505	6	GFP-VOID DsRed2-PSPC1 8C-C-PSPC1 V2.00	0	50. DsRed2-PSPC1_Pos045_S001	00-Qouc6n73uhVcBi59GLSsuX
2		Cell	2	0.000	1.000	506	7	GFP-VOID DsRed2-PSPC1 8C-C-PSPC1 V2.00	0	50. DsRed2-PSPC1_Pos045_S001	00-Qouc6n73uhVcBi59GLSsuX
2		Cell	2	0.000	1.000	507	0	GFP-VOID DsRed2-PSPC1 8C-C-PSPC1 V2.00	0	50. DsRed2-PSPC1_Pos046_S001	00-k4SHdiBhiyNvyfJnCdhxkB
1		Cell	2	0.000	1.000	508	1	GFP-VOID DsRed2-PSPC1 8C-C-PSPC1 V2.00	0	50. DsRed2-PSPC1_Pos046_S001	00-k4SHdiBhiyNvyfJnCdhxkB
1		Cell	2	0.000	1.000	509	2	GFP-VOID DsRed2-PSPC1 8C-C-PSPC1 V2.00	0	50. DsRed2-PSPC1_Pos046_S001	00-k4SHdiBhiyNvyfJnCdhxkB
2		Cell	2	0.000	1.000	510	3	GFP-VOID DsRed2-PSPC1 8C-C-PSPC1 V2.00	0	50. DsRed2-PSPC1_Pos046_S001	00-k4SHdiBhiyNvyfJnCdhxkB
2		Cell	2	0.000	1.000	511	4	GFP-VOID DsRed2-PSPC1 8C-C-PSPC1 V2.00	0	50. DsRed2-PSPC1_Pos046_S001	00-k4SHdiBhiyNvyfJnCdhxkB
1		Cell	2	0.000	1.000	512	5	GFP-VOID DsRed2-PSPC1 8C-C-PSPC1 V2.00	0	50. DsRed2-PSPC1_Pos046_S001	00-k4SHdiBhiyNvyfJnCdhxkB
2		Cell	2	0.000	1.000	513	6	GFP-VOID DsRed2-PSPC1 8C-C-PSPC1 V2.00	0	50. DsRed2-PSPC1_Pos046_S001	00-k4SHdiBhiyNvyfJnCdhxkB
2		Cell	2	0.000	1.000	514	7	GFP-VOID DsRed2-PSPC1 8C-C-PSPC1 V2.00	0	50. DsRed2-PSPC1_Pos046_S001	00-k4SHdiBhiyNvyfJnCdhxkB
2		Cell	2	0.000	1.000	515	8	GFP-VOID DsRed2-PSPC1 8C-C-PSPC1 V2.00	0	50. DsRed2-PSPC1_Pos046_S001	00-k4SHdiBhiyNvyfJnCdhxkB
2		Cell	2	0.000	1.000	516	9	GFP-VOID DsRed2-PSPC1 8C-C-PSPC1 V2.00	0	50. DsRed2-PSPC1_Pos046_S001	00-k4SHdiBhiyNvyfJnCdhxkB
2		Cell	2	0.000	1.000	517	0	GFP-VOID DsRed2-PSPC1 8C-C-PSPC1 V2.00	0	50. DsRed2-PSPC1_Pos047_S001	00-KWfhtkyAwv3RJWuUjDmZi4
1		Cell	2	0.000	1.000	518	1	GFP-VOID DsRed2-PSPC1 8C-C-PSPC1 V2.00	0	50. DsRed2-PSPC1_Pos047_S001	00-KWfhtkyAwv3RJWuUjDmZi4
2		Cell	2	0.000	1.000	519	2	GFP-VOID DsRed2-PSPC1 8C-C-PSPC1 V2.00	0	50. DsRed2-PSPC1_Pos047_S001	00-KWfhtkyAwv3RJWuUjDmZi4
2		Cell	2	0.000	1.000	520	3	GFP-VOID DsRed2-PSPC1 8C-C-PSPC1 V2.00	0	50. DsRed2-PSPC1_Pos047_S001	00-KWfhtkyAwv3RJWuUjDmZi4
1		Cell	2	0.000	1.000	521	4	GFP-VOID DsRed2-PSPC1 8C-C-PSPC1 V2.00	0	50. DsRed2-PSPC1_Pos047_S001	00-KWfhtkyAwv3RJWuUjDmZi4
1		Cell	2	0.000	1.000	522	5	GFP-VOID DsRed2-PSPC1 8C-C-PSPC1 V2.00	0	50. DsRed2-PSPC1_Pos047_S001	00-KWfhtkyAwv3RJWuUjDmZi4
1		Cell	2	0.000	1.000	523	6	GFP-VOID DsRed2-PSPC1 8C-C-PSPC1 V2.00	0	50. DsRed2-PSPC1_Pos047_S001	00-KWfhtkyAwv3RJWuUjDmZi4
1		Cell	2	0.000	1.000	524	0	GFP-VOID DsRed2-PSPC1 8C-C-PSPC1 V2.00	0	50. DsRed2-PSPC1_Pos048_S001	00-8jXpGs3DDXeQHVnSHfqYKh
1		Cell	2	0.000	1.000	525	1	GFP-VOID DsRed2-PSPC1 8C-C-PSPC1 V2.00	0	50. DsRed2-PSPC1_Pos048_S001	00-8jXpGs3DDXeQHVnSHfqYKh
1		Cell	2	0.000	1.000	526	2	GFP-VOID DsRed2-PSPC1 8C-C-PSPC1 V2.00	0	50. DsRed2-PSPC1_Pos048_S001	00-8jXpGs3DDXeQHVnSHfqYKh
1		Cell	2	0.000	1.000	527	3	GFP-VOID DsRed2-PSPC1 8C-C-PSPC1 V2.00	0	50. DsRed2-PSPC1_Pos048_S001	00-8jXpGs3DDXeQHVnSHfqYKh
1		Cell	2	0.000	1.000	528	4	GFP-VOID DsRed2-PSPC1 8C-C-PSPC1 V2.00	0	50. DsRed2-PSPC1_Pos048_S001	00-8jXpGs3DDXeQHVnSHfqYKh
1		Cell	2	0.000	1.000	529	0	GFP-VOID DsRed2-PSPC1 8C-C-PSPC1 V2.00	0	50. DsRed2-PSPC1_Pos049_S001	00-PDbR4bFkNJRQ7RYCMrkq3A
2		Cell	2	0.000	1.000	530	1	GFP-VOID DsRed2-PSPC1 8C-C-PSPC1 V2.00	0	50. DsRed2-PSPC1_Pos049_S001	00-PDbR4bFkNJRQ7RYCMrkq3A
2		Cell	2	0.000	1.000	531	2	GFP-VOID DsRed2-PSPC1 8C-C-PSPC1 V2.00	0	50. DsRed2-PSPC1_Pos049_S001	00-PDbR4bFkNJRQ7RYCMrkq3A
1		Cell	2	0.000	1.000	532	3	GFP-VOID DsRed2-PSPC1 8C-C-PSPC1 V2.00	0	50. DsRed2-PSPC1_Pos049_S001	00-PDbR4bFkNJRQ7RYCMrkq3A
