# Supplementary material for: Development of a pipeline for automated, high-throughput analysis of paraspeckle proteins reveals specific roles for importin α proteins
Source: Sci Rep. 2017 Feb 27;7:43323. doi: 10.1038/srep43323 (PMC5379994; doi:10.1038/srep43323)
Supplement: Supplementary Dataset SD1-D [file srep43323-s6.zip › I8P/8C-C-PSPC1/_/GFP-VOID DsRed2-PSPC1 8C-C-PSPC1 V2.00_Statistics/GFP-VOID DsRed2-PSPC1 8C-C-PSPC1 V2.00_Cell_BoundingBoxOO_Length.csv]

Cell BoundingBoxOO Length
====================
Cell BoundingBoxOO Length A	Cell BoundingBoxOO Length B	Cell BoundingBoxOO Length C	Unit	Category	Collection	Birth [s]	Death [s]	ID	OriginalID	Original Component Name	Original Component ID	Original Image Name	Original Image ID
6.07422	22.1603	78.8958	um	Cell	Cell BoundingBoxOO Length	0.000	1.000	0	0	GFP-VOID DsRed2-PSPC1 8C-C-PSPC1 V2.00	0	50. DsRed2-PSPC1_Pos001_S001	00-DWW4DJZ8faeD6UZf9SnZWK
6.31892	20.0758	61.7649	um	Cell	Cell BoundingBoxOO Length	0.000	1.000	1	1	GFP-VOID DsRed2-PSPC1 8C-C-PSPC1 V2.00	0	50. DsRed2-PSPC1_Pos001_S001	00-DWW4DJZ8faeD6UZf9SnZWK
6.45933	21.2189	49.7865	um	Cell	Cell BoundingBoxOO Length	0.000	1.000	2	2	GFP-VOID DsRed2-PSPC1 8C-C-PSPC1 V2.00	0	50. DsRed2-PSPC1_Pos001_S001	00-DWW4DJZ8faeD6UZf9SnZWK
3.61095	21.1865	37.1597	um	Cell	Cell BoundingBoxOO Length	0.000	1.000	3	3	GFP-VOID DsRed2-PSPC1 8C-C-PSPC1 V2.00	0	50. DsRed2-PSPC1_Pos001_S001	00-DWW4DJZ8faeD6UZf9SnZWK
4.4415	20.1218	39.2681	um	Cell	Cell BoundingBoxOO Length	0.000	1.000	4	4	GFP-VOID DsRed2-PSPC1 8C-C-PSPC1 V2.00	0	50. DsRed2-PSPC1_Pos001_S001	00-DWW4DJZ8faeD6UZf9SnZWK
4.4554	9.85556	29.5751	um	Cell	Cell BoundingBoxOO Length	0.000	1.000	5	5	GFP-VOID DsRed2-PSPC1 8C-C-PSPC1 V2.00	0	50. DsRed2-PSPC1_Pos001_S001	00-DWW4DJZ8faeD6UZf9SnZWK
8.7113	7.93045	18.3223	um	Cell	Cell BoundingBoxOO Length	0.000	1.000	6	6	GFP-VOID DsRed2-PSPC1 8C-C-PSPC1 V2.00	0	50. DsRed2-PSPC1_Pos001_S001	00-DWW4DJZ8faeD6UZf9SnZWK
5.66726	12.9421	35.3257	um	Cell	Cell BoundingBoxOO Length	0.000	1.000	7	7	GFP-VOID DsRed2-PSPC1 8C-C-PSPC1 V2.00	0	50. DsRed2-PSPC1_Pos001_S001	00-DWW4DJZ8faeD6UZf9SnZWK
5.14732	26.3042	35.0872	um	Cell	Cell BoundingBoxOO Length	0.000	1.000	8	8	GFP-VOID DsRed2-PSPC1 8C-C-PSPC1 V2.00	0	50. DsRed2-PSPC1_Pos001_S001	00-DWW4DJZ8faeD6UZf9SnZWK
4.77392	21.7902	27.1171	um	Cell	Cell BoundingBoxOO Length	0.000	1.000	9	9	GFP-VOID DsRed2-PSPC1 8C-C-PSPC1 V2.00	0	50. DsRed2-PSPC1_Pos001_S001	00-DWW4DJZ8faeD6UZf9SnZWK
5.66207	21.6013	28.0571	um	Cell	Cell BoundingBoxOO Length	0.000	1.000	10	10	GFP-VOID DsRed2-PSPC1 8C-C-PSPC1 V2.00	0	50. DsRed2-PSPC1_Pos001_S001	00-DWW4DJZ8faeD6UZf9SnZWK
5.19579	28.9878	52.0038	um	Cell	Cell BoundingBoxOO Length	0.000	1.000	11	11	GFP-VOID DsRed2-PSPC1 8C-C-PSPC1 V2.00	0	50. DsRed2-PSPC1_Pos001_S001	00-DWW4DJZ8faeD6UZf9SnZWK
7.38339	16.7689	18.8752	um	Cell	Cell BoundingBoxOO Length	0.000	1.000	12	12	GFP-VOID DsRed2-PSPC1 8C-C-PSPC1 V2.00	0	50. DsRed2-PSPC1_Pos001_S001	00-DWW4DJZ8faeD6UZf9SnZWK
6.90479	13.1814	25.1182	um	Cell	Cell BoundingBoxOO Length	0.000	1.000	13	13	GFP-VOID DsRed2-PSPC1 8C-C-PSPC1 V2.00	0	50. DsRed2-PSPC1_Pos001_S001	00-DWW4DJZ8faeD6UZf9SnZWK
5.19289	19.6303	39.474	um	Cell	Cell BoundingBoxOO Length	0.000	1.000	14	14	GFP-VOID DsRed2-PSPC1 8C-C-PSPC1 V2.00	0	50. DsRed2-PSPC1_Pos001_S001	00-DWW4DJZ8faeD6UZf9SnZWK
5.90424	20.721	40.5292	um	Cell	Cell BoundingBoxOO Length	0.000	1.000	15	15	GFP-VOID DsRed2-PSPC1 8C-C-PSPC1 V2.00	0	50. DsRed2-PSPC1_Pos001_S001	00-DWW4DJZ8faeD6UZf9SnZWK
8.84131	8.99312	10.6544	um	Cell	Cell BoundingBoxOO Length	0.000	1.000	16	0	GFP-VOID DsRed2-PSPC1 8C-C-PSPC1 V2.00	0	50. DsRed2-PSPC1_Pos002_S001	00-WQagW9F3dz5Hy7s7363Z9U
8.74969	15.7285	15.7543	um	Cell	Cell BoundingBoxOO Length	0.000	1.000	17	1	GFP-VOID DsRed2-PSPC1 8C-C-PSPC1 V2.00	0	50. DsRed2-PSPC1_Pos002_S001	00-WQagW9F3dz5Hy7s7363Z9U
9.03256	105.173	142.194	um	Cell	Cell BoundingBoxOO Length	0.000	1.000	18	2	GFP-VOID DsRed2-PSPC1 8C-C-PSPC1 V2.00	0	50. DsRed2-PSPC1_Pos002_S001	00-WQagW9F3dz5Hy7s7363Z9U
9.12605	96.0768	133.502	um	Cell	Cell BoundingBoxOO Length	0.000	1.000	19	3	GFP-VOID DsRed2-PSPC1 8C-C-PSPC1 V2.00	0	50. DsRed2-PSPC1_Pos002_S001	00-WQagW9F3dz5Hy7s7363Z9U
8.23959	33.3469	53.0391	um	Cell	Cell BoundingBoxOO Length	0.000	1.000	20	4	GFP-VOID DsRed2-PSPC1 8C-C-PSPC1 V2.00	0	50. DsRed2-PSPC1_Pos002_S001	00-WQagW9F3dz5Hy7s7363Z9U
8.38691	23.6452	47.7189	um	Cell	Cell BoundingBoxOO Length	0.000	1.000	21	5	GFP-VOID DsRed2-PSPC1 8C-C-PSPC1 V2.00	0	50. DsRed2-PSPC1_Pos002_S001	00-WQagW9F3dz5Hy7s7363Z9U
10.0135	60.1478	67.9145	um	Cell	Cell BoundingBoxOO Length	0.000	1.000	22	6	GFP-VOID DsRed2-PSPC1 8C-C-PSPC1 V2.00	0	50. DsRed2-PSPC1_Pos002_S001	00-WQagW9F3dz5Hy7s7363Z9U
9.61017	67.8927	89.5677	um	Cell	Cell BoundingBoxOO Length	0.000	1.000	23	7	GFP-VOID DsRed2-PSPC1 8C-C-PSPC1 V2.00	0	50. DsRed2-PSPC1_Pos002_S001	00-WQagW9F3dz5Hy7s7363Z9U
9.61991	142.522	220.562	um	Cell	Cell BoundingBoxOO Length	0.000	1.000	24	8	GFP-VOID DsRed2-PSPC1 8C-C-PSPC1 V2.00	0	50. DsRed2-PSPC1_Pos002_S001	00-WQagW9F3dz5Hy7s7363Z9U
9.87203	168.3	254.335	um	Cell	Cell BoundingBoxOO Length	0.000	1.000	25	9	GFP-VOID DsRed2-PSPC1 8C-C-PSPC1 V2.00	0	50. DsRed2-PSPC1_Pos002_S001	00-WQagW9F3dz5Hy7s7363Z9U
9.05563	56.6457	102.819	um	Cell	Cell BoundingBoxOO Length	0.000	1.000	26	10	GFP-VOID DsRed2-PSPC1 8C-C-PSPC1 V2.00	0	50. DsRed2-PSPC1_Pos002_S001	00-WQagW9F3dz5Hy7s7363Z9U
8.20923	14.3901	17.1982	um	Cell	Cell BoundingBoxOO Length	0.000	1.000	27	0	GFP-VOID DsRed2-PSPC1 8C-C-PSPC1 V2.00	0	50. DsRed2-PSPC1_Pos003_S001	00-HRfzQzah3SjMTAW8PeECkk
5.66947	28.0058	41.6411	um	Cell	Cell BoundingBoxOO Length	0.000	1.000	28	1	GFP-VOID DsRed2-PSPC1 8C-C-PSPC1 V2.00	0	50. DsRed2-PSPC1_Pos003_S001	00-HRfzQzah3SjMTAW8PeECkk
6.0543	20.3801	24.3666	um	Cell	Cell BoundingBoxOO Length	0.000	1.000	29	2	GFP-VOID DsRed2-PSPC1 8C-C-PSPC1 V2.00	0	50. DsRed2-PSPC1_Pos003_S001	00-HRfzQzah3SjMTAW8PeECkk
8.18252	12.2474	16.7929	um	Cell	Cell BoundingBoxOO Length	0.000	1.000	30	3	GFP-VOID DsRed2-PSPC1 8C-C-PSPC1 V2.00	0	50. DsRed2-PSPC1_Pos003_S001	00-HRfzQzah3SjMTAW8PeECkk
4.66316	16.8216	39.4489	um	Cell	Cell BoundingBoxOO Length	0.000	1.000	31	4	GFP-VOID DsRed2-PSPC1 8C-C-PSPC1 V2.00	0	50. DsRed2-PSPC1_Pos003_S001	00-HRfzQzah3SjMTAW8PeECkk
6.27939	25.5908	51.4348	um	Cell	Cell BoundingBoxOO Length	0.000	1.000	32	5	GFP-VOID DsRed2-PSPC1 8C-C-PSPC1 V2.00	0	50. DsRed2-PSPC1_Pos003_S001	00-HRfzQzah3SjMTAW8PeECkk
6.6879	11.155	28.7558	um	Cell	Cell BoundingBoxOO Length	0.000	1.000	33	6	GFP-VOID DsRed2-PSPC1 8C-C-PSPC1 V2.00	0	50. DsRed2-PSPC1_Pos003_S001	00-HRfzQzah3SjMTAW8PeECkk
7.70593	26.9501	39.0216	um	Cell	Cell BoundingBoxOO Length	0.000	1.000	34	7	GFP-VOID DsRed2-PSPC1 8C-C-PSPC1 V2.00	0	50. DsRed2-PSPC1_Pos003_S001	00-HRfzQzah3SjMTAW8PeECkk
4.42355	17.8037	34.8553	um	Cell	Cell BoundingBoxOO Length	0.000	1.000	35	8	GFP-VOID DsRed2-PSPC1 8C-C-PSPC1 V2.00	0	50. DsRed2-PSPC1_Pos003_S001	00-HRfzQzah3SjMTAW8PeECkk
6.06535	25.7892	35.1329	um	Cell	Cell BoundingBoxOO Length	0.000	1.000	36	9	GFP-VOID DsRed2-PSPC1 8C-C-PSPC1 V2.00	0	50. DsRed2-PSPC1_Pos003_S001	00-HRfzQzah3SjMTAW8PeECkk
6.38889	32.4455	51.1815	um	Cell	Cell BoundingBoxOO Length	0.000	1.000	37	10	GFP-VOID DsRed2-PSPC1 8C-C-PSPC1 V2.00	0	50. DsRed2-PSPC1_Pos003_S001	00-HRfzQzah3SjMTAW8PeECkk
6.74499	15.0425	32.4958	um	Cell	Cell BoundingBoxOO Length	0.000	1.000	38	11	GFP-VOID DsRed2-PSPC1 8C-C-PSPC1 V2.00	0	50. DsRed2-PSPC1_Pos003_S001	00-HRfzQzah3SjMTAW8PeECkk
5.96324	17.3873	35.3449	um	Cell	Cell BoundingBoxOO Length	0.000	1.000	39	0	GFP-VOID DsRed2-PSPC1 8C-C-PSPC1 V2.00	0	50. DsRed2-PSPC1_Pos004_S001	00-5geUyjhhtoUiz73PD63uzi
6.04063	23.1684	54.3792	um	Cell	Cell BoundingBoxOO Length	0.000	1.000	40	1	GFP-VOID DsRed2-PSPC1 8C-C-PSPC1 V2.00	0	50. DsRed2-PSPC1_Pos004_S001	00-5geUyjhhtoUiz73PD63uzi
3.66573	18.6908	44.7906	um	Cell	Cell BoundingBoxOO Length	0.000	1.000	41	2	GFP-VOID DsRed2-PSPC1 8C-C-PSPC1 V2.00	0	50. DsRed2-PSPC1_Pos004_S001	00-5geUyjhhtoUiz73PD63uzi
5.81789	25.9351	53.2885	um	Cell	Cell BoundingBoxOO Length	0.000	1.000	42	3	GFP-VOID DsRed2-PSPC1 8C-C-PSPC1 V2.00	0	50. DsRed2-PSPC1_Pos004_S001	00-5geUyjhhtoUiz73PD63uzi
6.31278	26.4857	78.717	um	Cell	Cell BoundingBoxOO Length	0.000	1.000	43	4	GFP-VOID DsRed2-PSPC1 8C-C-PSPC1 V2.00	0	50. DsRed2-PSPC1_Pos004_S001	00-5geUyjhhtoUiz73PD63uzi
5.95363	40.059	69.1793	um	Cell	Cell BoundingBoxOO Length	0.000	1.000	44	5	GFP-VOID DsRed2-PSPC1 8C-C-PSPC1 V2.00	0	50. DsRed2-PSPC1_Pos004_S001	00-5geUyjhhtoUiz73PD63uzi
6.45879	43.1232	52.0331	um	Cell	Cell BoundingBoxOO Length	0.000	1.000	45	6	GFP-VOID DsRed2-PSPC1 8C-C-PSPC1 V2.00	0	50. DsRed2-PSPC1_Pos004_S001	00-5geUyjhhtoUiz73PD63uzi
5.46617	28.0637	42.0316	um	Cell	Cell BoundingBoxOO Length	0.000	1.000	46	7	GFP-VOID DsRed2-PSPC1 8C-C-PSPC1 V2.00	0	50. DsRed2-PSPC1_Pos004_S001	00-5geUyjhhtoUiz73PD63uzi
4.81812	21.1149	59.5175	um	Cell	Cell BoundingBoxOO Length	0.000	1.000	47	8	GFP-VOID DsRed2-PSPC1 8C-C-PSPC1 V2.00	0	50. DsRed2-PSPC1_Pos004_S001	00-5geUyjhhtoUiz73PD63uzi
5.32614	37.2039	88.6401	um	Cell	Cell BoundingBoxOO Length	0.000	1.000	48	9	GFP-VOID DsRed2-PSPC1 8C-C-PSPC1 V2.00	0	50. DsRed2-PSPC1_Pos004_S001	00-5geUyjhhtoUiz73PD63uzi
6.13888	18.4719	63.3042	um	Cell	Cell BoundingBoxOO Length	0.000	1.000	49	10	GFP-VOID DsRed2-PSPC1 8C-C-PSPC1 V2.00	0	50. DsRed2-PSPC1_Pos004_S001	00-5geUyjhhtoUiz73PD63uzi
4.69531	21.7006	62.8408	um	Cell	Cell BoundingBoxOO Length	0.000	1.000	50	11	GFP-VOID DsRed2-PSPC1 8C-C-PSPC1 V2.00	0	50. DsRed2-PSPC1_Pos004_S001	00-5geUyjhhtoUiz73PD63uzi
5.95721	37.5383	54.0656	um	Cell	Cell BoundingBoxOO Length	0.000	1.000	51	12	GFP-VOID DsRed2-PSPC1 8C-C-PSPC1 V2.00	0	50. DsRed2-PSPC1_Pos004_S001	00-5geUyjhhtoUiz73PD63uzi
6.34801	21.4739	26.1629	um	Cell	Cell BoundingBoxOO Length	0.000	1.000	52	13	GFP-VOID DsRed2-PSPC1 8C-C-PSPC1 V2.00	0	50. DsRed2-PSPC1_Pos004_S001	00-5geUyjhhtoUiz73PD63uzi
3.64931	31.4931	49.2574	um	Cell	Cell BoundingBoxOO Length	0.000	1.000	53	14	GFP-VOID DsRed2-PSPC1 8C-C-PSPC1 V2.00	0	50. DsRed2-PSPC1_Pos004_S001	00-5geUyjhhtoUiz73PD63uzi
4.75424	40.6123	62.6105	um	Cell	Cell BoundingBoxOO Length	0.000	1.000	54	15	GFP-VOID DsRed2-PSPC1 8C-C-PSPC1 V2.00	0	50. DsRed2-PSPC1_Pos004_S001	00-5geUyjhhtoUiz73PD63uzi
5.91547	35.8991	46.6528	um	Cell	Cell BoundingBoxOO Length	0.000	1.000	55	16	GFP-VOID DsRed2-PSPC1 8C-C-PSPC1 V2.00	0	50. DsRed2-PSPC1_Pos004_S001	00-5geUyjhhtoUiz73PD63uzi
6.12162	58.8273	73.148	um	Cell	Cell BoundingBoxOO Length	0.000	1.000	56	17	GFP-VOID DsRed2-PSPC1 8C-C-PSPC1 V2.00	0	50. DsRed2-PSPC1_Pos004_S001	00-5geUyjhhtoUiz73PD63uzi
7.03578	21.3539	36.905	um	Cell	Cell BoundingBoxOO Length	0.000	1.000	57	18	GFP-VOID DsRed2-PSPC1 8C-C-PSPC1 V2.00	0	50. DsRed2-PSPC1_Pos004_S001	00-5geUyjhhtoUiz73PD63uzi
6.56358	20.3787	31.9542	um	Cell	Cell BoundingBoxOO Length	0.000	1.000	58	0	GFP-VOID DsRed2-PSPC1 8C-C-PSPC1 V2.00	0	50. DsRed2-PSPC1_Pos005_S001	00-XbffFHBt5n3sjoZNSQaAgg
5.84938	28.7295	69.2514	um	Cell	Cell BoundingBoxOO Length	0.000	1.000	59	1	GFP-VOID DsRed2-PSPC1 8C-C-PSPC1 V2.00	0	50. DsRed2-PSPC1_Pos005_S001	00-XbffFHBt5n3sjoZNSQaAgg
6.48546	19.723	46.2912	um	Cell	Cell BoundingBoxOO Length	0.000	1.000	60	2	GFP-VOID DsRed2-PSPC1 8C-C-PSPC1 V2.00	0	50. DsRed2-PSPC1_Pos005_S001	00-XbffFHBt5n3sjoZNSQaAgg
4.92411	12.2615	19.0181	um	Cell	Cell BoundingBoxOO Length	0.000	1.000	61	3	GFP-VOID DsRed2-PSPC1 8C-C-PSPC1 V2.00	0	50. DsRed2-PSPC1_Pos005_S001	00-XbffFHBt5n3sjoZNSQaAgg
6.79033	50.9552	78.0621	um	Cell	Cell BoundingBoxOO Length	0.000	1.000	62	4	GFP-VOID DsRed2-PSPC1 8C-C-PSPC1 V2.00	0	50. DsRed2-PSPC1_Pos005_S001	00-XbffFHBt5n3sjoZNSQaAgg
5.94746	31.4734	34.6564	um	Cell	Cell BoundingBoxOO Length	0.000	1.000	63	5	GFP-VOID DsRed2-PSPC1 8C-C-PSPC1 V2.00	0	50. DsRed2-PSPC1_Pos005_S001	00-XbffFHBt5n3sjoZNSQaAgg
4.01569	14.5063	35.6216	um	Cell	Cell BoundingBoxOO Length	0.000	1.000	64	6	GFP-VOID DsRed2-PSPC1 8C-C-PSPC1 V2.00	0	50. DsRed2-PSPC1_Pos005_S001	00-XbffFHBt5n3sjoZNSQaAgg
8.10489	44.0674	76.0882	um	Cell	Cell BoundingBoxOO Length	0.000	1.000	65	7	GFP-VOID DsRed2-PSPC1 8C-C-PSPC1 V2.00	0	50. DsRed2-PSPC1_Pos005_S001	00-XbffFHBt5n3sjoZNSQaAgg
5.17643	29.1783	50.6524	um	Cell	Cell BoundingBoxOO Length	0.000	1.000	66	8	GFP-VOID DsRed2-PSPC1 8C-C-PSPC1 V2.00	0	50. DsRed2-PSPC1_Pos005_S001	00-XbffFHBt5n3sjoZNSQaAgg
7.27174	27.573	67.7854	um	Cell	Cell BoundingBoxOO Length	0.000	1.000	67	9	GFP-VOID DsRed2-PSPC1 8C-C-PSPC1 V2.00	0	50. DsRed2-PSPC1_Pos005_S001	00-XbffFHBt5n3sjoZNSQaAgg
6.53293	27.3274	38.0323	um	Cell	Cell BoundingBoxOO Length	0.000	1.000	68	10	GFP-VOID DsRed2-PSPC1 8C-C-PSPC1 V2.00	0	50. DsRed2-PSPC1_Pos005_S001	00-XbffFHBt5n3sjoZNSQaAgg
10.2058	11.02	14.1934	um	Cell	Cell BoundingBoxOO Length	0.000	1.000	69	11	GFP-VOID DsRed2-PSPC1 8C-C-PSPC1 V2.00	0	50. DsRed2-PSPC1_Pos005_S001	00-XbffFHBt5n3sjoZNSQaAgg
8.49852	23.7613	30.8066	um	Cell	Cell BoundingBoxOO Length	0.000	1.000	70	12	GFP-VOID DsRed2-PSPC1 8C-C-PSPC1 V2.00	0	50. DsRed2-PSPC1_Pos005_S001	00-XbffFHBt5n3sjoZNSQaAgg
6.87631	25.0515	46.3006	um	Cell	Cell BoundingBoxOO Length	0.000	1.000	71	13	GFP-VOID DsRed2-PSPC1 8C-C-PSPC1 V2.00	0	50. DsRed2-PSPC1_Pos005_S001	00-XbffFHBt5n3sjoZNSQaAgg
8.22971	25.8062	47.6945	um	Cell	Cell BoundingBoxOO Length	0.000	1.000	72	14	GFP-VOID DsRed2-PSPC1 8C-C-PSPC1 V2.00	0	50. DsRed2-PSPC1_Pos005_S001	00-XbffFHBt5n3sjoZNSQaAgg
5.8567	30.7611	43.1472	um	Cell	Cell BoundingBoxOO Length	0.000	1.000	73	15	GFP-VOID DsRed2-PSPC1 8C-C-PSPC1 V2.00	0	50. DsRed2-PSPC1_Pos005_S001	00-XbffFHBt5n3sjoZNSQaAgg
6.81361	19.3872	41.3027	um	Cell	Cell BoundingBoxOO Length	0.000	1.000	74	16	GFP-VOID DsRed2-PSPC1 8C-C-PSPC1 V2.00	0	50. DsRed2-PSPC1_Pos005_S001	00-XbffFHBt5n3sjoZNSQaAgg
5.21923	21.1287	29.1796	um	Cell	Cell BoundingBoxOO Length	0.000	1.000	75	17	GFP-VOID DsRed2-PSPC1 8C-C-PSPC1 V2.00	0	50. DsRed2-PSPC1_Pos005_S001	00-XbffFHBt5n3sjoZNSQaAgg
4.86786	24.4648	26.1252	um	Cell	Cell BoundingBoxOO Length	0.000	1.000	76	18	GFP-VOID DsRed2-PSPC1 8C-C-PSPC1 V2.00	0	50. DsRed2-PSPC1_Pos005_S001	00-XbffFHBt5n3sjoZNSQaAgg
8.71343	14.0079	16.6461	um	Cell	Cell BoundingBoxOO Length	0.000	1.000	77	19	GFP-VOID DsRed2-PSPC1 8C-C-PSPC1 V2.00	0	50. DsRed2-PSPC1_Pos005_S001	00-XbffFHBt5n3sjoZNSQaAgg
6.80703	21.3597	41.34	um	Cell	Cell BoundingBoxOO Length	0.000	1.000	78	20	GFP-VOID DsRed2-PSPC1 8C-C-PSPC1 V2.00	0	50. DsRed2-PSPC1_Pos005_S001	00-XbffFHBt5n3sjoZNSQaAgg
6.67218	8.32802	8.03867	um	Cell	Cell BoundingBoxOO Length	0.000	1.000	79	0	GFP-VOID DsRed2-PSPC1 8C-C-PSPC1 V2.00	0	50. DsRed2-PSPC1_Pos006_S001	00-2GkETLHuyZpY9FbPuzn5Ek
7.49898	16.3756	45.0057	um	Cell	Cell BoundingBoxOO Length	0.000	1.000	80	1	GFP-VOID DsRed2-PSPC1 8C-C-PSPC1 V2.00	0	50. DsRed2-PSPC1_Pos006_S001	00-2GkETLHuyZpY9FbPuzn5Ek
7.75822	17.7506	32.7019	um	Cell	Cell BoundingBoxOO Length	0.000	1.000	81	2	GFP-VOID DsRed2-PSPC1 8C-C-PSPC1 V2.00	0	50. DsRed2-PSPC1_Pos006_S001	00-2GkETLHuyZpY9FbPuzn5Ek
7.04969	23.7799	61.3382	um	Cell	Cell BoundingBoxOO Length	0.000	1.000	82	3	GFP-VOID DsRed2-PSPC1 8C-C-PSPC1 V2.00	0	50. DsRed2-PSPC1_Pos006_S001	00-2GkETLHuyZpY9FbPuzn5Ek
7.30905	21.3793	29.8339	um	Cell	Cell BoundingBoxOO Length	0.000	1.000	83	4	GFP-VOID DsRed2-PSPC1 8C-C-PSPC1 V2.00	0	50. DsRed2-PSPC1_Pos006_S001	00-2GkETLHuyZpY9FbPuzn5Ek
7.33855	26.4364	54.1566	um	Cell	Cell BoundingBoxOO Length	0.000	1.000	84	5	GFP-VOID DsRed2-PSPC1 8C-C-PSPC1 V2.00	0	50. DsRed2-PSPC1_Pos006_S001	00-2GkETLHuyZpY9FbPuzn5Ek
5.09366	16.5028	70.3522	um	Cell	Cell BoundingBoxOO Length	0.000	1.000	85	6	GFP-VOID DsRed2-PSPC1 8C-C-PSPC1 V2.00	0	50. DsRed2-PSPC1_Pos006_S001	00-2GkETLHuyZpY9FbPuzn5Ek
6.73952	21.8339	33.1083	um	Cell	Cell BoundingBoxOO Length	0.000	1.000	86	7	GFP-VOID DsRed2-PSPC1 8C-C-PSPC1 V2.00	0	50. DsRed2-PSPC1_Pos006_S001	00-2GkETLHuyZpY9FbPuzn5Ek
6.97852	21.5218	24.1154	um	Cell	Cell BoundingBoxOO Length	0.000	1.000	87	8	GFP-VOID DsRed2-PSPC1 8C-C-PSPC1 V2.00	0	50. DsRed2-PSPC1_Pos006_S001	00-2GkETLHuyZpY9FbPuzn5Ek
5.39463	9.97911	26.6265	um	Cell	Cell BoundingBoxOO Length	0.000	1.000	88	9	GFP-VOID DsRed2-PSPC1 8C-C-PSPC1 V2.00	0	50. DsRed2-PSPC1_Pos006_S001	00-2GkETLHuyZpY9FbPuzn5Ek
7.23991	26.2814	43.5753	um	Cell	Cell BoundingBoxOO Length	0.000	1.000	89	10	GFP-VOID DsRed2-PSPC1 8C-C-PSPC1 V2.00	0	50. DsRed2-PSPC1_Pos006_S001	00-2GkETLHuyZpY9FbPuzn5Ek
7.1256	12.9101	61.9506	um	Cell	Cell BoundingBoxOO Length	0.000	1.000	90	11	GFP-VOID DsRed2-PSPC1 8C-C-PSPC1 V2.00	0	50. DsRed2-PSPC1_Pos006_S001	00-2GkETLHuyZpY9FbPuzn5Ek
7.60659	15.3947	26.5645	um	Cell	Cell BoundingBoxOO Length	0.000	1.000	91	12	GFP-VOID DsRed2-PSPC1 8C-C-PSPC1 V2.00	0	50. DsRed2-PSPC1_Pos006_S001	00-2GkETLHuyZpY9FbPuzn5Ek
7.37239	34.4551	55.8401	um	Cell	Cell BoundingBoxOO Length	0.000	1.000	92	13	GFP-VOID DsRed2-PSPC1 8C-C-PSPC1 V2.00	0	50. DsRed2-PSPC1_Pos006_S001	00-2GkETLHuyZpY9FbPuzn5Ek
7.02509	39.1445	41.0843	um	Cell	Cell BoundingBoxOO Length	0.000	1.000	93	14	GFP-VOID DsRed2-PSPC1 8C-C-PSPC1 V2.00	0	50. DsRed2-PSPC1_Pos006_S001	00-2GkETLHuyZpY9FbPuzn5Ek
8.27012	15.5582	19.7807	um	Cell	Cell BoundingBoxOO Length	0.000	1.000	94	15	GFP-VOID DsRed2-PSPC1 8C-C-PSPC1 V2.00	0	50. DsRed2-PSPC1_Pos006_S001	00-2GkETLHuyZpY9FbPuzn5Ek
6.41019	25.3636	34.6303	um	Cell	Cell BoundingBoxOO Length	0.000	1.000	95	16	GFP-VOID DsRed2-PSPC1 8C-C-PSPC1 V2.00	0	50. DsRed2-PSPC1_Pos006_S001	00-2GkETLHuyZpY9FbPuzn5Ek
7.44019	19.5131	30.5447	um	Cell	Cell BoundingBoxOO Length	0.000	1.000	96	17	GFP-VOID DsRed2-PSPC1 8C-C-PSPC1 V2.00	0	50. DsRed2-PSPC1_Pos006_S001	00-2GkETLHuyZpY9FbPuzn5Ek
5.98583	26.0151	49.9735	um	Cell	Cell BoundingBoxOO Length	0.000	1.000	97	18	GFP-VOID DsRed2-PSPC1 8C-C-PSPC1 V2.00	0	50. DsRed2-PSPC1_Pos006_S001	00-2GkETLHuyZpY9FbPuzn5Ek
6.66244	28.9116	49.0523	um	Cell	Cell BoundingBoxOO Length	0.000	1.000	98	19	GFP-VOID DsRed2-PSPC1 8C-C-PSPC1 V2.00	0	50. DsRed2-PSPC1_Pos006_S001	00-2GkETLHuyZpY9FbPuzn5Ek
5.56834	25.8925	37.3989	um	Cell	Cell BoundingBoxOO Length	0.000	1.000	99	0	GFP-VOID DsRed2-PSPC1 8C-C-PSPC1 V2.00	0	50. DsRed2-PSPC1_Pos007_S001	00-nS5svmymoBP7nGM67EF8Rg
4.71884	36.1471	52.0724	um	Cell	Cell BoundingBoxOO Length	0.000	1.000	100	1	GFP-VOID DsRed2-PSPC1 8C-C-PSPC1 V2.00	0	50. DsRed2-PSPC1_Pos007_S001	00-nS5svmymoBP7nGM67EF8Rg
8.98055	33.9471	64.4704	um	Cell	Cell BoundingBoxOO Length	0.000	1.000	101	2	GFP-VOID DsRed2-PSPC1 8C-C-PSPC1 V2.00	0	50. DsRed2-PSPC1_Pos007_S001	00-nS5svmymoBP7nGM67EF8Rg
5.65156	26.1603	37.246	um	Cell	Cell BoundingBoxOO Length	0.000	1.000	102	3	GFP-VOID DsRed2-PSPC1 8C-C-PSPC1 V2.00	0	50. DsRed2-PSPC1_Pos007_S001	00-nS5svmymoBP7nGM67EF8Rg
8.16085	21.48	38.4651	um	Cell	Cell BoundingBoxOO Length	0.000	1.000	103	4	GFP-VOID DsRed2-PSPC1 8C-C-PSPC1 V2.00	0	50. DsRed2-PSPC1_Pos007_S001	00-nS5svmymoBP7nGM67EF8Rg
5.22361	24.0327	38.7787	um	Cell	Cell BoundingBoxOO Length	0.000	1.000	104	5	GFP-VOID DsRed2-PSPC1 8C-C-PSPC1 V2.00	0	50. DsRed2-PSPC1_Pos007_S001	00-nS5svmymoBP7nGM67EF8Rg
6.95244	39.9366	56.1002	um	Cell	Cell BoundingBoxOO Length	0.000	1.000	105	6	GFP-VOID DsRed2-PSPC1 8C-C-PSPC1 V2.00	0	50. DsRed2-PSPC1_Pos007_S001	00-nS5svmymoBP7nGM67EF8Rg
4.48193	16.9345	39.5291	um	Cell	Cell BoundingBoxOO Length	0.000	1.000	106	7	GFP-VOID DsRed2-PSPC1 8C-C-PSPC1 V2.00	0	50. DsRed2-PSPC1_Pos007_S001	00-nS5svmymoBP7nGM67EF8Rg
6.9319	15.4435	26.4749	um	Cell	Cell BoundingBoxOO Length	0.000	1.000	107	8	GFP-VOID DsRed2-PSPC1 8C-C-PSPC1 V2.00	0	50. DsRed2-PSPC1_Pos007_S001	00-nS5svmymoBP7nGM67EF8Rg
7.26268	22.2749	32.8714	um	Cell	Cell BoundingBoxOO Length	0.000	1.000	108	9	GFP-VOID DsRed2-PSPC1 8C-C-PSPC1 V2.00	0	50. DsRed2-PSPC1_Pos007_S001	00-nS5svmymoBP7nGM67EF8Rg
5.90812	14.7148	27.7554	um	Cell	Cell BoundingBoxOO Length	0.000	1.000	109	10	GFP-VOID DsRed2-PSPC1 8C-C-PSPC1 V2.00	0	50. DsRed2-PSPC1_Pos007_S001	00-nS5svmymoBP7nGM67EF8Rg
9.68248	23.8842	29.9271	um	Cell	Cell BoundingBoxOO Length	0.000	1.000	110	11	GFP-VOID DsRed2-PSPC1 8C-C-PSPC1 V2.00	0	50. DsRed2-PSPC1_Pos007_S001	00-nS5svmymoBP7nGM67EF8Rg
8.1529	16.1394	22.0446	um	Cell	Cell BoundingBoxOO Length	0.000	1.000	111	12	GFP-VOID DsRed2-PSPC1 8C-C-PSPC1 V2.00	0	50. DsRed2-PSPC1_Pos007_S001	00-nS5svmymoBP7nGM67EF8Rg
9.32203	21.1296	20.5302	um	Cell	Cell BoundingBoxOO Length	0.000	1.000	112	13	GFP-VOID DsRed2-PSPC1 8C-C-PSPC1 V2.00	0	50. DsRed2-PSPC1_Pos007_S001	00-nS5svmymoBP7nGM67EF8Rg
5.14554	31.8989	36.3537	um	Cell	Cell BoundingBoxOO Length	0.000	1.000	113	0	GFP-VOID DsRed2-PSPC1 8C-C-PSPC1 V2.00	0	50. DsRed2-PSPC1_Pos008_S001	00-E7vbA7PfgN4gPXFkayuNgJ
4.43061	30.8015	47.8484	um	Cell	Cell BoundingBoxOO Length	0.000	1.000	114	1	GFP-VOID DsRed2-PSPC1 8C-C-PSPC1 V2.00	0	50. DsRed2-PSPC1_Pos008_S001	00-E7vbA7PfgN4gPXFkayuNgJ
5.12235	22.3744	77.7167	um	Cell	Cell BoundingBoxOO Length	0.000	1.000	115	2	GFP-VOID DsRed2-PSPC1 8C-C-PSPC1 V2.00	0	50. DsRed2-PSPC1_Pos008_S001	00-E7vbA7PfgN4gPXFkayuNgJ
4.47957	31.0217	44.9589	um	Cell	Cell BoundingBoxOO Length	0.000	1.000	116	3	GFP-VOID DsRed2-PSPC1 8C-C-PSPC1 V2.00	0	50. DsRed2-PSPC1_Pos008_S001	00-E7vbA7PfgN4gPXFkayuNgJ
3.71037	16.3205	29.9283	um	Cell	Cell BoundingBoxOO Length	0.000	1.000	117	4	GFP-VOID DsRed2-PSPC1 8C-C-PSPC1 V2.00	0	50. DsRed2-PSPC1_Pos008_S001	00-E7vbA7PfgN4gPXFkayuNgJ
5.13224	29.8872	47.7092	um	Cell	Cell BoundingBoxOO Length	0.000	1.000	118	5	GFP-VOID DsRed2-PSPC1 8C-C-PSPC1 V2.00	0	50. DsRed2-PSPC1_Pos008_S001	00-E7vbA7PfgN4gPXFkayuNgJ
2.78426	19.7121	33.0234	um	Cell	Cell BoundingBoxOO Length	0.000	1.000	119	6	GFP-VOID DsRed2-PSPC1 8C-C-PSPC1 V2.00	0	50. DsRed2-PSPC1_Pos008_S001	00-E7vbA7PfgN4gPXFkayuNgJ
7.76705	12.5609	15.4856	um	Cell	Cell BoundingBoxOO Length	0.000	1.000	120	0	GFP-VOID DsRed2-PSPC1 8C-C-PSPC1 V2.00	0	50. DsRed2-PSPC1_Pos009_S001	00-MRU39mRUjZpvGh2vAgF5bc
4.05984	31.288	59.9654	um	Cell	Cell BoundingBoxOO Length	0.000	1.000	121	1	GFP-VOID DsRed2-PSPC1 8C-C-PSPC1 V2.00	0	50. DsRed2-PSPC1_Pos009_S001	00-MRU39mRUjZpvGh2vAgF5bc
7.28297	11.4176	26.2774	um	Cell	Cell BoundingBoxOO Length	0.000	1.000	122	2	GFP-VOID DsRed2-PSPC1 8C-C-PSPC1 V2.00	0	50. DsRed2-PSPC1_Pos009_S001	00-MRU39mRUjZpvGh2vAgF5bc
5.1359	32.9778	67.2417	um	Cell	Cell BoundingBoxOO Length	0.000	1.000	123	3	GFP-VOID DsRed2-PSPC1 8C-C-PSPC1 V2.00	0	50. DsRed2-PSPC1_Pos009_S001	00-MRU39mRUjZpvGh2vAgF5bc
4.44865	23.7515	38.6662	um	Cell	Cell BoundingBoxOO Length	0.000	1.000	124	4	GFP-VOID DsRed2-PSPC1 8C-C-PSPC1 V2.00	0	50. DsRed2-PSPC1_Pos009_S001	00-MRU39mRUjZpvGh2vAgF5bc
4.7944	14.8498	50.449	um	Cell	Cell BoundingBoxOO Length	0.000	1.000	125	5	GFP-VOID DsRed2-PSPC1 8C-C-PSPC1 V2.00	0	50. DsRed2-PSPC1_Pos009_S001	00-MRU39mRUjZpvGh2vAgF5bc
7.3313	20.7159	29.8271	um	Cell	Cell BoundingBoxOO Length	0.000	1.000	126	6	GFP-VOID DsRed2-PSPC1 8C-C-PSPC1 V2.00	0	50. DsRed2-PSPC1_Pos009_S001	00-MRU39mRUjZpvGh2vAgF5bc
6.43272	48.1006	81.2066	um	Cell	Cell BoundingBoxOO Length	0.000	1.000	127	7	GFP-VOID DsRed2-PSPC1 8C-C-PSPC1 V2.00	0	50. DsRed2-PSPC1_Pos009_S001	00-MRU39mRUjZpvGh2vAgF5bc
5.86052	19.8787	45.6483	um	Cell	Cell BoundingBoxOO Length	0.000	1.000	128	8	GFP-VOID DsRed2-PSPC1 8C-C-PSPC1 V2.00	0	50. DsRed2-PSPC1_Pos009_S001	00-MRU39mRUjZpvGh2vAgF5bc
6.36955	25.3567	36.5288	um	Cell	Cell BoundingBoxOO Length	0.000	1.000	129	9	GFP-VOID DsRed2-PSPC1 8C-C-PSPC1 V2.00	0	50. DsRed2-PSPC1_Pos009_S001	00-MRU39mRUjZpvGh2vAgF5bc
6.06021	20.0409	34.2279	um	Cell	Cell BoundingBoxOO Length	0.000	1.000	130	10	GFP-VOID DsRed2-PSPC1 8C-C-PSPC1 V2.00	0	50. DsRed2-PSPC1_Pos009_S001	00-MRU39mRUjZpvGh2vAgF5bc
8.08979	25.459	51.6913	um	Cell	Cell BoundingBoxOO Length	0.000	1.000	131	11	GFP-VOID DsRed2-PSPC1 8C-C-PSPC1 V2.00	0	50. DsRed2-PSPC1_Pos009_S001	00-MRU39mRUjZpvGh2vAgF5bc
7.23585	27.5311	39.674	um	Cell	Cell BoundingBoxOO Length	0.000	1.000	132	0	GFP-VOID DsRed2-PSPC1 8C-C-PSPC1 V2.00	0	50. DsRed2-PSPC1_Pos010_S001	00-Kbwei2n8VZuVQWXWb3xNDY
7.28313	23.1755	23.3087	um	Cell	Cell BoundingBoxOO Length	0.000	1.000	133	1	GFP-VOID DsRed2-PSPC1 8C-C-PSPC1 V2.00	0	50. DsRed2-PSPC1_Pos010_S001	00-Kbwei2n8VZuVQWXWb3xNDY
6.16022	24.3965	48.4723	um	Cell	Cell BoundingBoxOO Length	0.000	1.000	134	2	GFP-VOID DsRed2-PSPC1 8C-C-PSPC1 V2.00	0	50. DsRed2-PSPC1_Pos010_S001	00-Kbwei2n8VZuVQWXWb3xNDY
6.44134	20.6911	34.093	um	Cell	Cell BoundingBoxOO Length	0.000	1.000	135	3	GFP-VOID DsRed2-PSPC1 8C-C-PSPC1 V2.00	0	50. DsRed2-PSPC1_Pos010_S001	00-Kbwei2n8VZuVQWXWb3xNDY
6.05101	25.7983	41.4799	um	Cell	Cell BoundingBoxOO Length	0.000	1.000	136	4	GFP-VOID DsRed2-PSPC1 8C-C-PSPC1 V2.00	0	50. DsRed2-PSPC1_Pos010_S001	00-Kbwei2n8VZuVQWXWb3xNDY
5.43597	15.923	22.3295	um	Cell	Cell BoundingBoxOO Length	0.000	1.000	137	5	GFP-VOID DsRed2-PSPC1 8C-C-PSPC1 V2.00	0	50. DsRed2-PSPC1_Pos010_S001	00-Kbwei2n8VZuVQWXWb3xNDY
4.55622	28.4406	51.1972	um	Cell	Cell BoundingBoxOO Length	0.000	1.000	138	6	GFP-VOID DsRed2-PSPC1 8C-C-PSPC1 V2.00	0	50. DsRed2-PSPC1_Pos010_S001	00-Kbwei2n8VZuVQWXWb3xNDY
4.47711	15.5332	31.5804	um	Cell	Cell BoundingBoxOO Length	0.000	1.000	139	7	GFP-VOID DsRed2-PSPC1 8C-C-PSPC1 V2.00	0	50. DsRed2-PSPC1_Pos010_S001	00-Kbwei2n8VZuVQWXWb3xNDY
5.53625	22.8914	70.093	um	Cell	Cell BoundingBoxOO Length	0.000	1.000	140	8	GFP-VOID DsRed2-PSPC1 8C-C-PSPC1 V2.00	0	50. DsRed2-PSPC1_Pos010_S001	00-Kbwei2n8VZuVQWXWb3xNDY
4.68246	20.6864	58.6013	um	Cell	Cell BoundingBoxOO Length	0.000	1.000	141	9	GFP-VOID DsRed2-PSPC1 8C-C-PSPC1 V2.00	0	50. DsRed2-PSPC1_Pos010_S001	00-Kbwei2n8VZuVQWXWb3xNDY
4.72704	25.89	31.1754	um	Cell	Cell BoundingBoxOO Length	0.000	1.000	142	10	GFP-VOID DsRed2-PSPC1 8C-C-PSPC1 V2.00	0	50. DsRed2-PSPC1_Pos010_S001	00-Kbwei2n8VZuVQWXWb3xNDY
4.40066	34.7123	42.7884	um	Cell	Cell BoundingBoxOO Length	0.000	1.000	143	11	GFP-VOID DsRed2-PSPC1 8C-C-PSPC1 V2.00	0	50. DsRed2-PSPC1_Pos010_S001	00-Kbwei2n8VZuVQWXWb3xNDY
4.79766	22.9744	33.5312	um	Cell	Cell BoundingBoxOO Length	0.000	1.000	144	12	GFP-VOID DsRed2-PSPC1 8C-C-PSPC1 V2.00	0	50. DsRed2-PSPC1_Pos010_S001	00-Kbwei2n8VZuVQWXWb3xNDY
5.98506	23.5775	24.3382	um	Cell	Cell BoundingBoxOO Length	0.000	1.000	145	13	GFP-VOID DsRed2-PSPC1 8C-C-PSPC1 V2.00	0	50. DsRed2-PSPC1_Pos010_S001	00-Kbwei2n8VZuVQWXWb3xNDY
6.74781	17.6157	30.353	um	Cell	Cell BoundingBoxOO Length	0.000	1.000	146	14	GFP-VOID DsRed2-PSPC1 8C-C-PSPC1 V2.00	0	50. DsRed2-PSPC1_Pos010_S001	00-Kbwei2n8VZuVQWXWb3xNDY
7.26491	18.7674	28.2618	um	Cell	Cell BoundingBoxOO Length	0.000	1.000	147	15	GFP-VOID DsRed2-PSPC1 8C-C-PSPC1 V2.00	0	50. DsRed2-PSPC1_Pos010_S001	00-Kbwei2n8VZuVQWXWb3xNDY
7.91884	13.6441	17.8629	um	Cell	Cell BoundingBoxOO Length	0.000	1.000	148	0	GFP-VOID DsRed2-PSPC1 8C-C-PSPC1 V2.00	0	50. DsRed2-PSPC1_Pos011_S001	00-6XXYqg7CQhkUvrgiJbtbjM
4.08962	26.7749	33.9587	um	Cell	Cell BoundingBoxOO Length	0.000	1.000	149	1	GFP-VOID DsRed2-PSPC1 8C-C-PSPC1 V2.00	0	50. DsRed2-PSPC1_Pos011_S001	00-6XXYqg7CQhkUvrgiJbtbjM
5.30532	18.6387	30.1926	um	Cell	Cell BoundingBoxOO Length	0.000	1.000	150	2	GFP-VOID DsRed2-PSPC1 8C-C-PSPC1 V2.00	0	50. DsRed2-PSPC1_Pos011_S001	00-6XXYqg7CQhkUvrgiJbtbjM
3.37004	15.7129	28.9187	um	Cell	Cell BoundingBoxOO Length	0.000	1.000	151	3	GFP-VOID DsRed2-PSPC1 8C-C-PSPC1 V2.00	0	50. DsRed2-PSPC1_Pos011_S001	00-6XXYqg7CQhkUvrgiJbtbjM
3.67777	36.479	55.5692	um	Cell	Cell BoundingBoxOO Length	0.000	1.000	152	4	GFP-VOID DsRed2-PSPC1 8C-C-PSPC1 V2.00	0	50. DsRed2-PSPC1_Pos011_S001	00-6XXYqg7CQhkUvrgiJbtbjM
3.71989	35.9485	36.7941	um	Cell	Cell BoundingBoxOO Length	0.000	1.000	153	5	GFP-VOID DsRed2-PSPC1 8C-C-PSPC1 V2.00	0	50. DsRed2-PSPC1_Pos011_S001	00-6XXYqg7CQhkUvrgiJbtbjM
4.81024	28.1544	61.7042	um	Cell	Cell BoundingBoxOO Length	0.000	1.000	154	6	GFP-VOID DsRed2-PSPC1 8C-C-PSPC1 V2.00	0	50. DsRed2-PSPC1_Pos011_S001	00-6XXYqg7CQhkUvrgiJbtbjM
4.36709	19.1972	19.364	um	Cell	Cell BoundingBoxOO Length	0.000	1.000	155	7	GFP-VOID DsRed2-PSPC1 8C-C-PSPC1 V2.00	0	50. DsRed2-PSPC1_Pos011_S001	00-6XXYqg7CQhkUvrgiJbtbjM
6.38859	14.5908	23.4201	um	Cell	Cell BoundingBoxOO Length	0.000	1.000	156	0	GFP-VOID DsRed2-PSPC1 8C-C-PSPC1 V2.00	0	50. DsRed2-PSPC1_Pos012_S001	00-cpdgo8KjUAikRkxysggALn
5.92764	23.9787	55.5125	um	Cell	Cell BoundingBoxOO Length	0.000	1.000	157	1	GFP-VOID DsRed2-PSPC1 8C-C-PSPC1 V2.00	0	50. DsRed2-PSPC1_Pos012_S001	00-cpdgo8KjUAikRkxysggALn
8.15507	13.554	28.9369	um	Cell	Cell BoundingBoxOO Length	0.000	1.000	158	2	GFP-VOID DsRed2-PSPC1 8C-C-PSPC1 V2.00	0	50. DsRed2-PSPC1_Pos012_S001	00-cpdgo8KjUAikRkxysggALn
4.6959	29.7077	52.672	um	Cell	Cell BoundingBoxOO Length	0.000	1.000	159	3	GFP-VOID DsRed2-PSPC1 8C-C-PSPC1 V2.00	0	50. DsRed2-PSPC1_Pos012_S001	00-cpdgo8KjUAikRkxysggALn
6.90268	23.6872	28.718	um	Cell	Cell BoundingBoxOO Length	0.000	1.000	160	4	GFP-VOID DsRed2-PSPC1 8C-C-PSPC1 V2.00	0	50. DsRed2-PSPC1_Pos012_S001	00-cpdgo8KjUAikRkxysggALn
8.40073	15.7975	23.3982	um	Cell	Cell BoundingBoxOO Length	0.000	1.000	161	5	GFP-VOID DsRed2-PSPC1 8C-C-PSPC1 V2.00	0	50. DsRed2-PSPC1_Pos012_S001	00-cpdgo8KjUAikRkxysggALn
5.25161	17.7496	25.306	um	Cell	Cell BoundingBoxOO Length	0.000	1.000	162	6	GFP-VOID DsRed2-PSPC1 8C-C-PSPC1 V2.00	0	50. DsRed2-PSPC1_Pos012_S001	00-cpdgo8KjUAikRkxysggALn
4.41861	32.9612	40.2058	um	Cell	Cell BoundingBoxOO Length	0.000	1.000	163	7	GFP-VOID DsRed2-PSPC1 8C-C-PSPC1 V2.00	0	50. DsRed2-PSPC1_Pos012_S001	00-cpdgo8KjUAikRkxysggALn
6.44294	17.4448	30.8628	um	Cell	Cell BoundingBoxOO Length	0.000	1.000	164	8	GFP-VOID DsRed2-PSPC1 8C-C-PSPC1 V2.00	0	50. DsRed2-PSPC1_Pos012_S001	00-cpdgo8KjUAikRkxysggALn
4.03984	34.7288	39.8987	um	Cell	Cell BoundingBoxOO Length	0.000	1.000	165	9	GFP-VOID DsRed2-PSPC1 8C-C-PSPC1 V2.00	0	50. DsRed2-PSPC1_Pos012_S001	00-cpdgo8KjUAikRkxysggALn
4.55512	23.8943	52.2592	um	Cell	Cell BoundingBoxOO Length	0.000	1.000	166	10	GFP-VOID DsRed2-PSPC1 8C-C-PSPC1 V2.00	0	50. DsRed2-PSPC1_Pos012_S001	00-cpdgo8KjUAikRkxysggALn
4.88113	30.396	49.4477	um	Cell	Cell BoundingBoxOO Length	0.000	1.000	167	11	GFP-VOID DsRed2-PSPC1 8C-C-PSPC1 V2.00	0	50. DsRed2-PSPC1_Pos012_S001	00-cpdgo8KjUAikRkxysggALn
5.61736	25.9557	34.5828	um	Cell	Cell BoundingBoxOO Length	0.000	1.000	168	12	GFP-VOID DsRed2-PSPC1 8C-C-PSPC1 V2.00	0	50. DsRed2-PSPC1_Pos012_S001	00-cpdgo8KjUAikRkxysggALn
6.08448	23.3494	48.392	um	Cell	Cell BoundingBoxOO Length	0.000	1.000	169	13	GFP-VOID DsRed2-PSPC1 8C-C-PSPC1 V2.00	0	50. DsRed2-PSPC1_Pos012_S001	00-cpdgo8KjUAikRkxysggALn
4.02498	13.4875	23.5323	um	Cell	Cell BoundingBoxOO Length	0.000	1.000	170	14	GFP-VOID DsRed2-PSPC1 8C-C-PSPC1 V2.00	0	50. DsRed2-PSPC1_Pos012_S001	00-cpdgo8KjUAikRkxysggALn
3.99974	24.0335	32.0867	um	Cell	Cell BoundingBoxOO Length	0.000	1.000	171	15	GFP-VOID DsRed2-PSPC1 8C-C-PSPC1 V2.00	0	50. DsRed2-PSPC1_Pos012_S001	00-cpdgo8KjUAikRkxysggALn
4.12224	23.316	33.9866	um	Cell	Cell BoundingBoxOO Length	0.000	1.000	172	16	GFP-VOID DsRed2-PSPC1 8C-C-PSPC1 V2.00	0	50. DsRed2-PSPC1_Pos012_S001	00-cpdgo8KjUAikRkxysggALn
5.76916	19.1395	38.7137	um	Cell	Cell BoundingBoxOO Length	0.000	1.000	173	17	GFP-VOID DsRed2-PSPC1 8C-C-PSPC1 V2.00	0	50. DsRed2-PSPC1_Pos012_S001	00-cpdgo8KjUAikRkxysggALn
4.48543	34.8185	53.7271	um	Cell	Cell BoundingBoxOO Length	0.000	1.000	174	18	GFP-VOID DsRed2-PSPC1 8C-C-PSPC1 V2.00	0	50. DsRed2-PSPC1_Pos012_S001	00-cpdgo8KjUAikRkxysggALn
5.67786	21.5434	68.5659	um	Cell	Cell BoundingBoxOO Length	0.000	1.000	175	19	GFP-VOID DsRed2-PSPC1 8C-C-PSPC1 V2.00	0	50. DsRed2-PSPC1_Pos012_S001	00-cpdgo8KjUAikRkxysggALn
6.62324	22.0011	31.7226	um	Cell	Cell BoundingBoxOO Length	0.000	1.000	176	20	GFP-VOID DsRed2-PSPC1 8C-C-PSPC1 V2.00	0	50. DsRed2-PSPC1_Pos012_S001	00-cpdgo8KjUAikRkxysggALn
5.57136	25.5258	34.6984	um	Cell	Cell BoundingBoxOO Length	0.000	1.000	177	21	GFP-VOID DsRed2-PSPC1 8C-C-PSPC1 V2.00	0	50. DsRed2-PSPC1_Pos012_S001	00-cpdgo8KjUAikRkxysggALn
6.57318	33.7765	39.0674	um	Cell	Cell BoundingBoxOO Length	0.000	1.000	178	0	GFP-VOID DsRed2-PSPC1 8C-C-PSPC1 V2.00	0	50. DsRed2-PSPC1_Pos013_S001	00-gBWB59MdgRWPqB4jtnRDng
4.87684	12.1639	21.8456	um	Cell	Cell BoundingBoxOO Length	0.000	1.000	179	1	GFP-VOID DsRed2-PSPC1 8C-C-PSPC1 V2.00	0	50. DsRed2-PSPC1_Pos013_S001	00-gBWB59MdgRWPqB4jtnRDng
4.76333	30.9642	62.2345	um	Cell	Cell BoundingBoxOO Length	0.000	1.000	180	2	GFP-VOID DsRed2-PSPC1 8C-C-PSPC1 V2.00	0	50. DsRed2-PSPC1_Pos013_S001	00-gBWB59MdgRWPqB4jtnRDng
3.59291	29.0265	57.9331	um	Cell	Cell BoundingBoxOO Length	0.000	1.000	181	3	GFP-VOID DsRed2-PSPC1 8C-C-PSPC1 V2.00	0	50. DsRed2-PSPC1_Pos013_S001	00-gBWB59MdgRWPqB4jtnRDng
5.4989	20.3067	48.8041	um	Cell	Cell BoundingBoxOO Length	0.000	1.000	182	4	GFP-VOID DsRed2-PSPC1 8C-C-PSPC1 V2.00	0	50. DsRed2-PSPC1_Pos013_S001	00-gBWB59MdgRWPqB4jtnRDng
6.35996	21.476	61.5656	um	Cell	Cell BoundingBoxOO Length	0.000	1.000	183	5	GFP-VOID DsRed2-PSPC1 8C-C-PSPC1 V2.00	0	50. DsRed2-PSPC1_Pos013_S001	00-gBWB59MdgRWPqB4jtnRDng
4.06322	20.4757	24.4767	um	Cell	Cell BoundingBoxOO Length	0.000	1.000	184	6	GFP-VOID DsRed2-PSPC1 8C-C-PSPC1 V2.00	0	50. DsRed2-PSPC1_Pos013_S001	00-gBWB59MdgRWPqB4jtnRDng
7.53955	31.1623	38.7511	um	Cell	Cell BoundingBoxOO Length	0.000	1.000	185	0	GFP-VOID DsRed2-PSPC1 8C-C-PSPC1 V2.00	0	50. DsRed2-PSPC1_Pos014_S001	00-gkmMLoQR4e53mTpFeGr346
2.77879	48.8765	90.0322	um	Cell	Cell BoundingBoxOO Length	0.000	1.000	186	1	GFP-VOID DsRed2-PSPC1 8C-C-PSPC1 V2.00	0	50. DsRed2-PSPC1_Pos014_S001	00-gkmMLoQR4e53mTpFeGr346
3.16932	21.19	39.1371	um	Cell	Cell BoundingBoxOO Length	0.000	1.000	187	2	GFP-VOID DsRed2-PSPC1 8C-C-PSPC1 V2.00	0	50. DsRed2-PSPC1_Pos014_S001	00-gkmMLoQR4e53mTpFeGr346
2.86274	140.745	183.1	um	Cell	Cell BoundingBoxOO Length	0.000	1.000	188	3	GFP-VOID DsRed2-PSPC1 8C-C-PSPC1 V2.00	0	50. DsRed2-PSPC1_Pos014_S001	00-gkmMLoQR4e53mTpFeGr346
2.00682	18.5997	46.1541	um	Cell	Cell BoundingBoxOO Length	0.000	1.000	189	4	GFP-VOID DsRed2-PSPC1 8C-C-PSPC1 V2.00	0	50. DsRed2-PSPC1_Pos014_S001	00-gkmMLoQR4e53mTpFeGr346
1.24643	41.8841	60.1528	um	Cell	Cell BoundingBoxOO Length	0.000	1.000	190	5	GFP-VOID DsRed2-PSPC1 8C-C-PSPC1 V2.00	0	50. DsRed2-PSPC1_Pos014_S001	00-gkmMLoQR4e53mTpFeGr346
1.24982	23.8982	45.1459	um	Cell	Cell BoundingBoxOO Length	0.000	1.000	191	6	GFP-VOID DsRed2-PSPC1 8C-C-PSPC1 V2.00	0	50. DsRed2-PSPC1_Pos014_S001	00-gkmMLoQR4e53mTpFeGr346
5.25921	39.9727	66.6531	um	Cell	Cell BoundingBoxOO Length	0.000	1.000	192	7	GFP-VOID DsRed2-PSPC1 8C-C-PSPC1 V2.00	0	50. DsRed2-PSPC1_Pos014_S001	00-gkmMLoQR4e53mTpFeGr346
6.32824	23.0403	71.2523	um	Cell	Cell BoundingBoxOO Length	0.000	1.000	193	8	GFP-VOID DsRed2-PSPC1 8C-C-PSPC1 V2.00	0	50. DsRed2-PSPC1_Pos014_S001	00-gkmMLoQR4e53mTpFeGr346
5.9452	25.693	47.5712	um	Cell	Cell BoundingBoxOO Length	0.000	1.000	194	9	GFP-VOID DsRed2-PSPC1 8C-C-PSPC1 V2.00	0	50. DsRed2-PSPC1_Pos014_S001	00-gkmMLoQR4e53mTpFeGr346
5.98003	55.5446	95.1176	um	Cell	Cell BoundingBoxOO Length	0.000	1.000	195	10	GFP-VOID DsRed2-PSPC1 8C-C-PSPC1 V2.00	0	50. DsRed2-PSPC1_Pos014_S001	00-gkmMLoQR4e53mTpFeGr346
8.57106	28.0585	48.1503	um	Cell	Cell BoundingBoxOO Length	0.000	1.000	196	11	GFP-VOID DsRed2-PSPC1 8C-C-PSPC1 V2.00	0	50. DsRed2-PSPC1_Pos014_S001	00-gkmMLoQR4e53mTpFeGr346
4.99669	28.9906	46.2023	um	Cell	Cell BoundingBoxOO Length	0.000	1.000	197	12	GFP-VOID DsRed2-PSPC1 8C-C-PSPC1 V2.00	0	50. DsRed2-PSPC1_Pos014_S001	00-gkmMLoQR4e53mTpFeGr346
6.81625	27.0296	50.0907	um	Cell	Cell BoundingBoxOO Length	0.000	1.000	198	13	GFP-VOID DsRed2-PSPC1 8C-C-PSPC1 V2.00	0	50. DsRed2-PSPC1_Pos014_S001	00-gkmMLoQR4e53mTpFeGr346
6.38917	24.7828	48.0955	um	Cell	Cell BoundingBoxOO Length	0.000	1.000	199	14	GFP-VOID DsRed2-PSPC1 8C-C-PSPC1 V2.00	0	50. DsRed2-PSPC1_Pos014_S001	00-gkmMLoQR4e53mTpFeGr346
7.54026	15.9527	22.8556	um	Cell	Cell BoundingBoxOO Length	0.000	1.000	200	15	GFP-VOID DsRed2-PSPC1 8C-C-PSPC1 V2.00	0	50. DsRed2-PSPC1_Pos014_S001	00-gkmMLoQR4e53mTpFeGr346
8.36615	17.7086	19.4022	um	Cell	Cell BoundingBoxOO Length	0.000	1.000	201	16	GFP-VOID DsRed2-PSPC1 8C-C-PSPC1 V2.00	0	50. DsRed2-PSPC1_Pos014_S001	00-gkmMLoQR4e53mTpFeGr346
5.42917	15.6	75.6358	um	Cell	Cell BoundingBoxOO Length	0.000	1.000	202	0	GFP-VOID DsRed2-PSPC1 8C-C-PSPC1 V2.00	0	50. DsRed2-PSPC1_Pos015_S001	00-A9z23GtS4xvrq6t9awxCEa
6.44209	25.0526	36.713	um	Cell	Cell BoundingBoxOO Length	0.000	1.000	203	0	GFP-VOID DsRed2-PSPC1 8C-C-PSPC1 V2.00	0	50. DsRed2-PSPC1_Pos016_S001	00-pjtWitLXu5Gq35XPG4Q7QU
5.8772	27.1588	61.6843	um	Cell	Cell BoundingBoxOO Length	0.000	1.000	204	1	GFP-VOID DsRed2-PSPC1 8C-C-PSPC1 V2.00	0	50. DsRed2-PSPC1_Pos016_S001	00-pjtWitLXu5Gq35XPG4Q7QU
6.57752	17.7342	31.0593	um	Cell	Cell BoundingBoxOO Length	0.000	1.000	205	2	GFP-VOID DsRed2-PSPC1 8C-C-PSPC1 V2.00	0	50. DsRed2-PSPC1_Pos016_S001	00-pjtWitLXu5Gq35XPG4Q7QU
6.52589	41.4187	71.1232	um	Cell	Cell BoundingBoxOO Length	0.000	1.000	206	3	GFP-VOID DsRed2-PSPC1 8C-C-PSPC1 V2.00	0	50. DsRed2-PSPC1_Pos016_S001	00-pjtWitLXu5Gq35XPG4Q7QU
4.05998	30.8655	65.2124	um	Cell	Cell BoundingBoxOO Length	0.000	1.000	207	4	GFP-VOID DsRed2-PSPC1 8C-C-PSPC1 V2.00	0	50. DsRed2-PSPC1_Pos016_S001	00-pjtWitLXu5Gq35XPG4Q7QU
5.17987	24.4375	40.3244	um	Cell	Cell BoundingBoxOO Length	0.000	1.000	208	5	GFP-VOID DsRed2-PSPC1 8C-C-PSPC1 V2.00	0	50. DsRed2-PSPC1_Pos016_S001	00-pjtWitLXu5Gq35XPG4Q7QU
5.81516	16.7504	36.3599	um	Cell	Cell BoundingBoxOO Length	0.000	1.000	209	6	GFP-VOID DsRed2-PSPC1 8C-C-PSPC1 V2.00	0	50. DsRed2-PSPC1_Pos016_S001	00-pjtWitLXu5Gq35XPG4Q7QU
5.082	17.6739	21.3326	um	Cell	Cell BoundingBoxOO Length	0.000	1.000	210	0	GFP-VOID DsRed2-PSPC1 8C-C-PSPC1 V2.00	0	50. DsRed2-PSPC1_Pos017_S001	00-Q39k32UEVZ2Lt7PBDRH4pe
4.57633	29.0557	40.363	um	Cell	Cell BoundingBoxOO Length	0.000	1.000	211	1	GFP-VOID DsRed2-PSPC1 8C-C-PSPC1 V2.00	0	50. DsRed2-PSPC1_Pos017_S001	00-Q39k32UEVZ2Lt7PBDRH4pe
4.54299	30.3999	43.2399	um	Cell	Cell BoundingBoxOO Length	0.000	1.000	212	2	GFP-VOID DsRed2-PSPC1 8C-C-PSPC1 V2.00	0	50. DsRed2-PSPC1_Pos017_S001	00-Q39k32UEVZ2Lt7PBDRH4pe
6.04283	12.7756	33.1676	um	Cell	Cell BoundingBoxOO Length	0.000	1.000	213	3	GFP-VOID DsRed2-PSPC1 8C-C-PSPC1 V2.00	0	50. DsRed2-PSPC1_Pos017_S001	00-Q39k32UEVZ2Lt7PBDRH4pe
6.70017	17.669	21.7263	um	Cell	Cell BoundingBoxOO Length	0.000	1.000	214	4	GFP-VOID DsRed2-PSPC1 8C-C-PSPC1 V2.00	0	50. DsRed2-PSPC1_Pos017_S001	00-Q39k32UEVZ2Lt7PBDRH4pe
5.18187	22.1136	24.3803	um	Cell	Cell BoundingBoxOO Length	0.000	1.000	215	0	GFP-VOID DsRed2-PSPC1 8C-C-PSPC1 V2.00	0	50. DsRed2-PSPC1_Pos018_S001	00-utejB8Bn8dYAuAuWLCjohR
6.46111	15.1933	16.458	um	Cell	Cell BoundingBoxOO Length	0.000	1.000	216	1	GFP-VOID DsRed2-PSPC1 8C-C-PSPC1 V2.00	0	50. DsRed2-PSPC1_Pos018_S001	00-utejB8Bn8dYAuAuWLCjohR
3.99537	20.2696	55.6861	um	Cell	Cell BoundingBoxOO Length	0.000	1.000	217	2	GFP-VOID DsRed2-PSPC1 8C-C-PSPC1 V2.00	0	50. DsRed2-PSPC1_Pos018_S001	00-utejB8Bn8dYAuAuWLCjohR
5.68214	18.2859	30.0767	um	Cell	Cell BoundingBoxOO Length	0.000	1.000	218	3	GFP-VOID DsRed2-PSPC1 8C-C-PSPC1 V2.00	0	50. DsRed2-PSPC1_Pos018_S001	00-utejB8Bn8dYAuAuWLCjohR
5.82724	26.5841	39.8875	um	Cell	Cell BoundingBoxOO Length	0.000	1.000	219	4	GFP-VOID DsRed2-PSPC1 8C-C-PSPC1 V2.00	0	50. DsRed2-PSPC1_Pos018_S001	00-utejB8Bn8dYAuAuWLCjohR
2.80935	42.0496	41.9113	um	Cell	Cell BoundingBoxOO Length	0.000	1.000	220	5	GFP-VOID DsRed2-PSPC1 8C-C-PSPC1 V2.00	0	50. DsRed2-PSPC1_Pos018_S001	00-utejB8Bn8dYAuAuWLCjohR
3.62411	24.3252	41.7701	um	Cell	Cell BoundingBoxOO Length	0.000	1.000	221	6	GFP-VOID DsRed2-PSPC1 8C-C-PSPC1 V2.00	0	50. DsRed2-PSPC1_Pos018_S001	00-utejB8Bn8dYAuAuWLCjohR
4.81127	17.8229	30.2797	um	Cell	Cell BoundingBoxOO Length	0.000	1.000	222	7	GFP-VOID DsRed2-PSPC1 8C-C-PSPC1 V2.00	0	50. DsRed2-PSPC1_Pos018_S001	00-utejB8Bn8dYAuAuWLCjohR
3.46718	30.6548	80.7857	um	Cell	Cell BoundingBoxOO Length	0.000	1.000	223	8	GFP-VOID DsRed2-PSPC1 8C-C-PSPC1 V2.00	0	50. DsRed2-PSPC1_Pos018_S001	00-utejB8Bn8dYAuAuWLCjohR
6.27109	16.1857	28.4545	um	Cell	Cell BoundingBoxOO Length	0.000	1.000	224	9	GFP-VOID DsRed2-PSPC1 8C-C-PSPC1 V2.00	0	50. DsRed2-PSPC1_Pos018_S001	00-utejB8Bn8dYAuAuWLCjohR
3.97423	27.2155	34.1168	um	Cell	Cell BoundingBoxOO Length	0.000	1.000	225	10	GFP-VOID DsRed2-PSPC1 8C-C-PSPC1 V2.00	0	50. DsRed2-PSPC1_Pos018_S001	00-utejB8Bn8dYAuAuWLCjohR
4.30866	19.7082	48.5374	um	Cell	Cell BoundingBoxOO Length	0.000	1.000	226	11	GFP-VOID DsRed2-PSPC1 8C-C-PSPC1 V2.00	0	50. DsRed2-PSPC1_Pos018_S001	00-utejB8Bn8dYAuAuWLCjohR
6.37398	10.9993	19.0274	um	Cell	Cell BoundingBoxOO Length	0.000	1.000	227	12	GFP-VOID DsRed2-PSPC1 8C-C-PSPC1 V2.00	0	50. DsRed2-PSPC1_Pos018_S001	00-utejB8Bn8dYAuAuWLCjohR
6.65669	12.925	15.6912	um	Cell	Cell BoundingBoxOO Length	0.000	1.000	228	13	GFP-VOID DsRed2-PSPC1 8C-C-PSPC1 V2.00	0	50. DsRed2-PSPC1_Pos018_S001	00-utejB8Bn8dYAuAuWLCjohR
6.22943	14.1042	19.2235	um	Cell	Cell BoundingBoxOO Length	0.000	1.000	229	14	GFP-VOID DsRed2-PSPC1 8C-C-PSPC1 V2.00	0	50. DsRed2-PSPC1_Pos018_S001	00-utejB8Bn8dYAuAuWLCjohR
6.97515	9.45287	13.1543	um	Cell	Cell BoundingBoxOO Length	0.000	1.000	230	15	GFP-VOID DsRed2-PSPC1 8C-C-PSPC1 V2.00	0	50. DsRed2-PSPC1_Pos018_S001	00-utejB8Bn8dYAuAuWLCjohR
5.52778	16.7924	30.1513	um	Cell	Cell BoundingBoxOO Length	0.000	1.000	231	16	GFP-VOID DsRed2-PSPC1 8C-C-PSPC1 V2.00	0	50. DsRed2-PSPC1_Pos018_S001	00-utejB8Bn8dYAuAuWLCjohR
4.93486	45.5114	54.2087	um	Cell	Cell BoundingBoxOO Length	0.000	1.000	232	17	GFP-VOID DsRed2-PSPC1 8C-C-PSPC1 V2.00	0	50. DsRed2-PSPC1_Pos018_S001	00-utejB8Bn8dYAuAuWLCjohR
5.14826	40.1	61.3789	um	Cell	Cell BoundingBoxOO Length	0.000	1.000	233	0	GFP-VOID DsRed2-PSPC1 8C-C-PSPC1 V2.00	0	50. DsRed2-PSPC1_Pos019_S001	00-Z2zYARWvm3ARubqAZfUJiT
4.40106	20.3445	31.1036	um	Cell	Cell BoundingBoxOO Length	0.000	1.000	234	1	GFP-VOID DsRed2-PSPC1 8C-C-PSPC1 V2.00	0	50. DsRed2-PSPC1_Pos019_S001	00-Z2zYARWvm3ARubqAZfUJiT
5.2114	23.9844	43.6224	um	Cell	Cell BoundingBoxOO Length	0.000	1.000	235	2	GFP-VOID DsRed2-PSPC1 8C-C-PSPC1 V2.00	0	50. DsRed2-PSPC1_Pos019_S001	00-Z2zYARWvm3ARubqAZfUJiT
3.90018	33.8953	60.0651	um	Cell	Cell BoundingBoxOO Length	0.000	1.000	236	3	GFP-VOID DsRed2-PSPC1 8C-C-PSPC1 V2.00	0	50. DsRed2-PSPC1_Pos019_S001	00-Z2zYARWvm3ARubqAZfUJiT
3.69176	24.577	32.3112	um	Cell	Cell BoundingBoxOO Length	0.000	1.000	237	4	GFP-VOID DsRed2-PSPC1 8C-C-PSPC1 V2.00	0	50. DsRed2-PSPC1_Pos019_S001	00-Z2zYARWvm3ARubqAZfUJiT
4.36712	31.6703	52.1405	um	Cell	Cell BoundingBoxOO Length	0.000	1.000	238	5	GFP-VOID DsRed2-PSPC1 8C-C-PSPC1 V2.00	0	50. DsRed2-PSPC1_Pos019_S001	00-Z2zYARWvm3ARubqAZfUJiT
4.48677	21.9483	34.3725	um	Cell	Cell BoundingBoxOO Length	0.000	1.000	239	6	GFP-VOID DsRed2-PSPC1 8C-C-PSPC1 V2.00	0	50. DsRed2-PSPC1_Pos019_S001	00-Z2zYARWvm3ARubqAZfUJiT
5.95413	43.4881	65.6637	um	Cell	Cell BoundingBoxOO Length	0.000	1.000	240	7	GFP-VOID DsRed2-PSPC1 8C-C-PSPC1 V2.00	0	50. DsRed2-PSPC1_Pos019_S001	00-Z2zYARWvm3ARubqAZfUJiT
4.82098	13.7563	21.3382	um	Cell	Cell BoundingBoxOO Length	0.000	1.000	241	8	GFP-VOID DsRed2-PSPC1 8C-C-PSPC1 V2.00	0	50. DsRed2-PSPC1_Pos019_S001	00-Z2zYARWvm3ARubqAZfUJiT
5.66814	40.0964	65.35	um	Cell	Cell BoundingBoxOO Length	0.000	1.000	242	9	GFP-VOID DsRed2-PSPC1 8C-C-PSPC1 V2.00	0	50. DsRed2-PSPC1_Pos019_S001	00-Z2zYARWvm3ARubqAZfUJiT
5.0935	32.5373	51.1562	um	Cell	Cell BoundingBoxOO Length	0.000	1.000	243	10	GFP-VOID DsRed2-PSPC1 8C-C-PSPC1 V2.00	0	50. DsRed2-PSPC1_Pos019_S001	00-Z2zYARWvm3ARubqAZfUJiT
4.66672	34.4163	91.8186	um	Cell	Cell BoundingBoxOO Length	0.000	1.000	244	11	GFP-VOID DsRed2-PSPC1 8C-C-PSPC1 V2.00	0	50. DsRed2-PSPC1_Pos019_S001	00-Z2zYARWvm3ARubqAZfUJiT
5.57524	34.6103	43.3362	um	Cell	Cell BoundingBoxOO Length	0.000	1.000	245	12	GFP-VOID DsRed2-PSPC1 8C-C-PSPC1 V2.00	0	50. DsRed2-PSPC1_Pos019_S001	00-Z2zYARWvm3ARubqAZfUJiT
4.7634	27.6776	30.2196	um	Cell	Cell BoundingBoxOO Length	0.000	1.000	246	13	GFP-VOID DsRed2-PSPC1 8C-C-PSPC1 V2.00	0	50. DsRed2-PSPC1_Pos019_S001	00-Z2zYARWvm3ARubqAZfUJiT
5.64229	29.3251	38.8757	um	Cell	Cell BoundingBoxOO Length	0.000	1.000	247	14	GFP-VOID DsRed2-PSPC1 8C-C-PSPC1 V2.00	0	50. DsRed2-PSPC1_Pos019_S001	00-Z2zYARWvm3ARubqAZfUJiT
6.41004	32.9169	29.0329	um	Cell	Cell BoundingBoxOO Length	0.000	1.000	248	15	GFP-VOID DsRed2-PSPC1 8C-C-PSPC1 V2.00	0	50. DsRed2-PSPC1_Pos019_S001	00-Z2zYARWvm3ARubqAZfUJiT
4.54382	25.0233	47.6273	um	Cell	Cell BoundingBoxOO Length	0.000	1.000	249	16	GFP-VOID DsRed2-PSPC1 8C-C-PSPC1 V2.00	0	50. DsRed2-PSPC1_Pos019_S001	00-Z2zYARWvm3ARubqAZfUJiT
6.6141	13.2875	29.3887	um	Cell	Cell BoundingBoxOO Length	0.000	1.000	250	17	GFP-VOID DsRed2-PSPC1 8C-C-PSPC1 V2.00	0	50. DsRed2-PSPC1_Pos019_S001	00-Z2zYARWvm3ARubqAZfUJiT
5.75382	18.1637	37.0811	um	Cell	Cell BoundingBoxOO Length	0.000	1.000	251	0	GFP-VOID DsRed2-PSPC1 8C-C-PSPC1 V2.00	0	50. DsRed2-PSPC1_Pos020_S001	00-hxgVcUBSciq2QqRRtWYbp4
4.80836	23.5585	54.4305	um	Cell	Cell BoundingBoxOO Length	0.000	1.000	252	1	GFP-VOID DsRed2-PSPC1 8C-C-PSPC1 V2.00	0	50. DsRed2-PSPC1_Pos020_S001	00-hxgVcUBSciq2QqRRtWYbp4
6.29996	33.2536	40.942	um	Cell	Cell BoundingBoxOO Length	0.000	1.000	253	2	GFP-VOID DsRed2-PSPC1 8C-C-PSPC1 V2.00	0	50. DsRed2-PSPC1_Pos020_S001	00-hxgVcUBSciq2QqRRtWYbp4
6.78068	14.3574	19.3465	um	Cell	Cell BoundingBoxOO Length	0.000	1.000	254	3	GFP-VOID DsRed2-PSPC1 8C-C-PSPC1 V2.00	0	50. DsRed2-PSPC1_Pos020_S001	00-hxgVcUBSciq2QqRRtWYbp4
3.63412	20.1107	59.4805	um	Cell	Cell BoundingBoxOO Length	0.000	1.000	255	4	GFP-VOID DsRed2-PSPC1 8C-C-PSPC1 V2.00	0	50. DsRed2-PSPC1_Pos020_S001	00-hxgVcUBSciq2QqRRtWYbp4
4.36909	23.6859	64.6789	um	Cell	Cell BoundingBoxOO Length	0.000	1.000	256	5	GFP-VOID DsRed2-PSPC1 8C-C-PSPC1 V2.00	0	50. DsRed2-PSPC1_Pos020_S001	00-hxgVcUBSciq2QqRRtWYbp4
4.33404	21.5858	33.6407	um	Cell	Cell BoundingBoxOO Length	0.000	1.000	257	6	GFP-VOID DsRed2-PSPC1 8C-C-PSPC1 V2.00	0	50. DsRed2-PSPC1_Pos020_S001	00-hxgVcUBSciq2QqRRtWYbp4
4.97329	15.658	37.6868	um	Cell	Cell BoundingBoxOO Length	0.000	1.000	258	7	GFP-VOID DsRed2-PSPC1 8C-C-PSPC1 V2.00	0	50. DsRed2-PSPC1_Pos020_S001	00-hxgVcUBSciq2QqRRtWYbp4
7.14038	8.07041	8.30404	um	Cell	Cell BoundingBoxOO Length	0.000	1.000	259	0	GFP-VOID DsRed2-PSPC1 8C-C-PSPC1 V2.00	0	50. DsRed2-PSPC1_Pos021_S001	00-nk8ejLGrQw4R9joZuc78Wk
7.99062	9.78384	14.8141	um	Cell	Cell BoundingBoxOO Length	0.000	1.000	260	1	GFP-VOID DsRed2-PSPC1 8C-C-PSPC1 V2.00	0	50. DsRed2-PSPC1_Pos021_S001	00-nk8ejLGrQw4R9joZuc78Wk
7.3243	21.6469	23.0693	um	Cell	Cell BoundingBoxOO Length	0.000	1.000	261	2	GFP-VOID DsRed2-PSPC1 8C-C-PSPC1 V2.00	0	50. DsRed2-PSPC1_Pos021_S001	00-nk8ejLGrQw4R9joZuc78Wk
1.50393	32.8479	46.8922	um	Cell	Cell BoundingBoxOO Length	0.000	1.000	262	3	GFP-VOID DsRed2-PSPC1 8C-C-PSPC1 V2.00	0	50. DsRed2-PSPC1_Pos021_S001	00-nk8ejLGrQw4R9joZuc78Wk
2.78422	21.8004	43.9728	um	Cell	Cell BoundingBoxOO Length	0.000	1.000	263	4	GFP-VOID DsRed2-PSPC1 8C-C-PSPC1 V2.00	0	50. DsRed2-PSPC1_Pos021_S001	00-nk8ejLGrQw4R9joZuc78Wk
3.7168	25.0857	35.5184	um	Cell	Cell BoundingBoxOO Length	0.000	1.000	264	5	GFP-VOID DsRed2-PSPC1 8C-C-PSPC1 V2.00	0	50. DsRed2-PSPC1_Pos021_S001	00-nk8ejLGrQw4R9joZuc78Wk
3.77318	29.1141	62.8388	um	Cell	Cell BoundingBoxOO Length	0.000	1.000	265	6	GFP-VOID DsRed2-PSPC1 8C-C-PSPC1 V2.00	0	50. DsRed2-PSPC1_Pos021_S001	00-nk8ejLGrQw4R9joZuc78Wk
6.06279	142.782	155.55	um	Cell	Cell BoundingBoxOO Length	0.000	1.000	266	7	GFP-VOID DsRed2-PSPC1 8C-C-PSPC1 V2.00	0	50. DsRed2-PSPC1_Pos021_S001	00-nk8ejLGrQw4R9joZuc78Wk
4.87184	41.9458	57.9919	um	Cell	Cell BoundingBoxOO Length	0.000	1.000	267	8	GFP-VOID DsRed2-PSPC1 8C-C-PSPC1 V2.00	0	50. DsRed2-PSPC1_Pos021_S001	00-nk8ejLGrQw4R9joZuc78Wk
6.02677	35.8511	46.5163	um	Cell	Cell BoundingBoxOO Length	0.000	1.000	268	9	GFP-VOID DsRed2-PSPC1 8C-C-PSPC1 V2.00	0	50. DsRed2-PSPC1_Pos021_S001	00-nk8ejLGrQw4R9joZuc78Wk
6.35822	29.1425	86.7173	um	Cell	Cell BoundingBoxOO Length	0.000	1.000	269	0	GFP-VOID DsRed2-PSPC1 8C-C-PSPC1 V2.00	0	50. DsRed2-PSPC1_Pos022_S001	00-tjVE5cBZNyoVRkYvxXp3f8
5.95549	16.2977	52.281	um	Cell	Cell BoundingBoxOO Length	0.000	1.000	270	1	GFP-VOID DsRed2-PSPC1 8C-C-PSPC1 V2.00	0	50. DsRed2-PSPC1_Pos022_S001	00-tjVE5cBZNyoVRkYvxXp3f8
5.83821	44.5317	52.6428	um	Cell	Cell BoundingBoxOO Length	0.000	1.000	271	2	GFP-VOID DsRed2-PSPC1 8C-C-PSPC1 V2.00	0	50. DsRed2-PSPC1_Pos022_S001	00-tjVE5cBZNyoVRkYvxXp3f8
4.37726	19.6355	57.8219	um	Cell	Cell BoundingBoxOO Length	0.000	1.000	272	3	GFP-VOID DsRed2-PSPC1 8C-C-PSPC1 V2.00	0	50. DsRed2-PSPC1_Pos022_S001	00-tjVE5cBZNyoVRkYvxXp3f8
5.22561	47.1963	70.077	um	Cell	Cell BoundingBoxOO Length	0.000	1.000	273	4	GFP-VOID DsRed2-PSPC1 8C-C-PSPC1 V2.00	0	50. DsRed2-PSPC1_Pos022_S001	00-tjVE5cBZNyoVRkYvxXp3f8
3.91033	24.3555	45.387	um	Cell	Cell BoundingBoxOO Length	0.000	1.000	274	5	GFP-VOID DsRed2-PSPC1 8C-C-PSPC1 V2.00	0	50. DsRed2-PSPC1_Pos022_S001	00-tjVE5cBZNyoVRkYvxXp3f8
4.75605	34.4977	85.3874	um	Cell	Cell BoundingBoxOO Length	0.000	1.000	275	6	GFP-VOID DsRed2-PSPC1 8C-C-PSPC1 V2.00	0	50. DsRed2-PSPC1_Pos022_S001	00-tjVE5cBZNyoVRkYvxXp3f8
5.05698	16.5656	39.6601	um	Cell	Cell BoundingBoxOO Length	0.000	1.000	276	7	GFP-VOID DsRed2-PSPC1 8C-C-PSPC1 V2.00	0	50. DsRed2-PSPC1_Pos022_S001	00-tjVE5cBZNyoVRkYvxXp3f8
5.91304	19.8797	34.1818	um	Cell	Cell BoundingBoxOO Length	0.000	1.000	277	8	GFP-VOID DsRed2-PSPC1 8C-C-PSPC1 V2.00	0	50. DsRed2-PSPC1_Pos022_S001	00-tjVE5cBZNyoVRkYvxXp3f8
4.77047	43.5057	48.1804	um	Cell	Cell BoundingBoxOO Length	0.000	1.000	278	9	GFP-VOID DsRed2-PSPC1 8C-C-PSPC1 V2.00	0	50. DsRed2-PSPC1_Pos022_S001	00-tjVE5cBZNyoVRkYvxXp3f8
3.56918	20.7685	32.6834	um	Cell	Cell BoundingBoxOO Length	0.000	1.000	279	10	GFP-VOID DsRed2-PSPC1 8C-C-PSPC1 V2.00	0	50. DsRed2-PSPC1_Pos022_S001	00-tjVE5cBZNyoVRkYvxXp3f8
5.68093	28.8835	62.8001	um	Cell	Cell BoundingBoxOO Length	0.000	1.000	280	11	GFP-VOID DsRed2-PSPC1 8C-C-PSPC1 V2.00	0	50. DsRed2-PSPC1_Pos022_S001	00-tjVE5cBZNyoVRkYvxXp3f8
5.37231	28.6886	37.2603	um	Cell	Cell BoundingBoxOO Length	0.000	1.000	281	12	GFP-VOID DsRed2-PSPC1 8C-C-PSPC1 V2.00	0	50. DsRed2-PSPC1_Pos022_S001	00-tjVE5cBZNyoVRkYvxXp3f8
4.56025	21.1342	32.3906	um	Cell	Cell BoundingBoxOO Length	0.000	1.000	282	13	GFP-VOID DsRed2-PSPC1 8C-C-PSPC1 V2.00	0	50. DsRed2-PSPC1_Pos022_S001	00-tjVE5cBZNyoVRkYvxXp3f8
3.22972	42.2829	36.272	um	Cell	Cell BoundingBoxOO Length	0.000	1.000	283	14	GFP-VOID DsRed2-PSPC1 8C-C-PSPC1 V2.00	0	50. DsRed2-PSPC1_Pos022_S001	00-tjVE5cBZNyoVRkYvxXp3f8
5.55101	92.9044	188.659	um	Cell	Cell BoundingBoxOO Length	0.000	1.000	284	15	GFP-VOID DsRed2-PSPC1 8C-C-PSPC1 V2.00	0	50. DsRed2-PSPC1_Pos022_S001	00-tjVE5cBZNyoVRkYvxXp3f8
3.9588	31.6344	43.8872	um	Cell	Cell BoundingBoxOO Length	0.000	1.000	285	0	GFP-VOID DsRed2-PSPC1 8C-C-PSPC1 V2.00	0	50. DsRed2-PSPC1_Pos023_S001	00-7f5LRdXauEd527TFsSCPx9
4.89214	25.0185	37.0047	um	Cell	Cell BoundingBoxOO Length	0.000	1.000	286	1	GFP-VOID DsRed2-PSPC1 8C-C-PSPC1 V2.00	0	50. DsRed2-PSPC1_Pos023_S001	00-7f5LRdXauEd527TFsSCPx9
3.68941	18.9043	36.3113	um	Cell	Cell BoundingBoxOO Length	0.000	1.000	287	2	GFP-VOID DsRed2-PSPC1 8C-C-PSPC1 V2.00	0	50. DsRed2-PSPC1_Pos023_S001	00-7f5LRdXauEd527TFsSCPx9
3.76336	17.5078	45.5294	um	Cell	Cell BoundingBoxOO Length	0.000	1.000	288	3	GFP-VOID DsRed2-PSPC1 8C-C-PSPC1 V2.00	0	50. DsRed2-PSPC1_Pos023_S001	00-7f5LRdXauEd527TFsSCPx9
4.79518	14.1597	28.9323	um	Cell	Cell BoundingBoxOO Length	0.000	1.000	289	4	GFP-VOID DsRed2-PSPC1 8C-C-PSPC1 V2.00	0	50. DsRed2-PSPC1_Pos023_S001	00-7f5LRdXauEd527TFsSCPx9
6.48881	10.5444	16.7782	um	Cell	Cell BoundingBoxOO Length	0.000	1.000	290	0	GFP-VOID DsRed2-PSPC1 8C-C-PSPC1 V2.00	0	50. DsRed2-PSPC1_Pos024_S001	00-gddG4dvTZS49z8NUUPTqcf
4.38805	24.4032	48.5285	um	Cell	Cell BoundingBoxOO Length	0.000	1.000	291	1	GFP-VOID DsRed2-PSPC1 8C-C-PSPC1 V2.00	0	50. DsRed2-PSPC1_Pos024_S001	00-gddG4dvTZS49z8NUUPTqcf
5.61326	17.804	29.6429	um	Cell	Cell BoundingBoxOO Length	0.000	1.000	292	2	GFP-VOID DsRed2-PSPC1 8C-C-PSPC1 V2.00	0	50. DsRed2-PSPC1_Pos024_S001	00-gddG4dvTZS49z8NUUPTqcf
5.80509	15.452	21.1683	um	Cell	Cell BoundingBoxOO Length	0.000	1.000	293	3	GFP-VOID DsRed2-PSPC1 8C-C-PSPC1 V2.00	0	50. DsRed2-PSPC1_Pos024_S001	00-gddG4dvTZS49z8NUUPTqcf
5.25744	19.0013	26.84	um	Cell	Cell BoundingBoxOO Length	0.000	1.000	294	4	GFP-VOID DsRed2-PSPC1 8C-C-PSPC1 V2.00	0	50. DsRed2-PSPC1_Pos024_S001	00-gddG4dvTZS49z8NUUPTqcf
4.88498	25.8736	29.2744	um	Cell	Cell BoundingBoxOO Length	0.000	1.000	295	5	GFP-VOID DsRed2-PSPC1 8C-C-PSPC1 V2.00	0	50. DsRed2-PSPC1_Pos024_S001	00-gddG4dvTZS49z8NUUPTqcf
5.62743	22.3209	27.4389	um	Cell	Cell BoundingBoxOO Length	0.000	1.000	296	6	GFP-VOID DsRed2-PSPC1 8C-C-PSPC1 V2.00	0	50. DsRed2-PSPC1_Pos024_S001	00-gddG4dvTZS49z8NUUPTqcf
6.89264	8.09661	8.82404	um	Cell	Cell BoundingBoxOO Length	0.000	1.000	297	0	GFP-VOID DsRed2-PSPC1 8C-C-PSPC1 V2.00	0	50. DsRed2-PSPC1_Pos025_S001	00-DsCwSRem2LaGrt2hNyrFuA
5.13314	13.6536	18.5522	um	Cell	Cell BoundingBoxOO Length	0.000	1.000	298	1	GFP-VOID DsRed2-PSPC1 8C-C-PSPC1 V2.00	0	50. DsRed2-PSPC1_Pos025_S001	00-DsCwSRem2LaGrt2hNyrFuA
6.11214	14.4132	35.3963	um	Cell	Cell BoundingBoxOO Length	0.000	1.000	299	2	GFP-VOID DsRed2-PSPC1 8C-C-PSPC1 V2.00	0	50. DsRed2-PSPC1_Pos025_S001	00-DsCwSRem2LaGrt2hNyrFuA
5.53696	12.7782	16.2644	um	Cell	Cell BoundingBoxOO Length	0.000	1.000	300	3	GFP-VOID DsRed2-PSPC1 8C-C-PSPC1 V2.00	0	50. DsRed2-PSPC1_Pos025_S001	00-DsCwSRem2LaGrt2hNyrFuA
6.63293	11.3274	13.9745	um	Cell	Cell BoundingBoxOO Length	0.000	1.000	301	4	GFP-VOID DsRed2-PSPC1 8C-C-PSPC1 V2.00	0	50. DsRed2-PSPC1_Pos025_S001	00-DsCwSRem2LaGrt2hNyrFuA
4.05172	11.1109	19.7496	um	Cell	Cell BoundingBoxOO Length	0.000	1.000	302	5	GFP-VOID DsRed2-PSPC1 8C-C-PSPC1 V2.00	0	50. DsRed2-PSPC1_Pos025_S001	00-DsCwSRem2LaGrt2hNyrFuA
4.41495	14.475	31.4954	um	Cell	Cell BoundingBoxOO Length	0.000	1.000	303	6	GFP-VOID DsRed2-PSPC1 8C-C-PSPC1 V2.00	0	50. DsRed2-PSPC1_Pos025_S001	00-DsCwSRem2LaGrt2hNyrFuA
6.47361	20.5785	39.0139	um	Cell	Cell BoundingBoxOO Length	0.000	1.000	304	7	GFP-VOID DsRed2-PSPC1 8C-C-PSPC1 V2.00	0	50. DsRed2-PSPC1_Pos025_S001	00-DsCwSRem2LaGrt2hNyrFuA
5.85754	18.4689	27.0691	um	Cell	Cell BoundingBoxOO Length	0.000	1.000	305	8	GFP-VOID DsRed2-PSPC1 8C-C-PSPC1 V2.00	0	50. DsRed2-PSPC1_Pos025_S001	00-DsCwSRem2LaGrt2hNyrFuA
3.30011	15.4116	24.9394	um	Cell	Cell BoundingBoxOO Length	0.000	1.000	306	9	GFP-VOID DsRed2-PSPC1 8C-C-PSPC1 V2.00	0	50. DsRed2-PSPC1_Pos025_S001	00-DsCwSRem2LaGrt2hNyrFuA
5.92701	16.1552	37.2655	um	Cell	Cell BoundingBoxOO Length	0.000	1.000	307	10	GFP-VOID DsRed2-PSPC1 8C-C-PSPC1 V2.00	0	50. DsRed2-PSPC1_Pos025_S001	00-DsCwSRem2LaGrt2hNyrFuA
4.01566	12.0056	37.3501	um	Cell	Cell BoundingBoxOO Length	0.000	1.000	308	11	GFP-VOID DsRed2-PSPC1 8C-C-PSPC1 V2.00	0	50. DsRed2-PSPC1_Pos025_S001	00-DsCwSRem2LaGrt2hNyrFuA
3.9653	21.0977	25.049	um	Cell	Cell BoundingBoxOO Length	0.000	1.000	309	12	GFP-VOID DsRed2-PSPC1 8C-C-PSPC1 V2.00	0	50. DsRed2-PSPC1_Pos025_S001	00-DsCwSRem2LaGrt2hNyrFuA
3.60668	10.7802	15.8057	um	Cell	Cell BoundingBoxOO Length	0.000	1.000	310	13	GFP-VOID DsRed2-PSPC1 8C-C-PSPC1 V2.00	0	50. DsRed2-PSPC1_Pos025_S001	00-DsCwSRem2LaGrt2hNyrFuA
4.83072	16.7357	26.1843	um	Cell	Cell BoundingBoxOO Length	0.000	1.000	311	14	GFP-VOID DsRed2-PSPC1 8C-C-PSPC1 V2.00	0	50. DsRed2-PSPC1_Pos025_S001	00-DsCwSRem2LaGrt2hNyrFuA
6.13817	23.6075	22.9038	um	Cell	Cell BoundingBoxOO Length	0.000	1.000	312	15	GFP-VOID DsRed2-PSPC1 8C-C-PSPC1 V2.00	0	50. DsRed2-PSPC1_Pos025_S001	00-DsCwSRem2LaGrt2hNyrFuA
3.71414	12.8769	17.9512	um	Cell	Cell BoundingBoxOO Length	0.000	1.000	313	16	GFP-VOID DsRed2-PSPC1 8C-C-PSPC1 V2.00	0	50. DsRed2-PSPC1_Pos025_S001	00-DsCwSRem2LaGrt2hNyrFuA
6.3795	12.1616	19.8033	um	Cell	Cell BoundingBoxOO Length	0.000	1.000	314	17	GFP-VOID DsRed2-PSPC1 8C-C-PSPC1 V2.00	0	50. DsRed2-PSPC1_Pos025_S001	00-DsCwSRem2LaGrt2hNyrFuA
5.48262	13.1836	20.0351	um	Cell	Cell BoundingBoxOO Length	0.000	1.000	315	18	GFP-VOID DsRed2-PSPC1 8C-C-PSPC1 V2.00	0	50. DsRed2-PSPC1_Pos025_S001	00-DsCwSRem2LaGrt2hNyrFuA
5.95678	10.8987	20.5071	um	Cell	Cell BoundingBoxOO Length	0.000	1.000	316	19	GFP-VOID DsRed2-PSPC1 8C-C-PSPC1 V2.00	0	50. DsRed2-PSPC1_Pos025_S001	00-DsCwSRem2LaGrt2hNyrFuA
5.31896	13.9416	21.8579	um	Cell	Cell BoundingBoxOO Length	0.000	1.000	317	0	GFP-VOID DsRed2-PSPC1 8C-C-PSPC1 V2.00	0	50. DsRed2-PSPC1_Pos026_S001	00-Ud8jBSzysVTrn3CFs3K36E
6.00125	13.0802	18.6883	um	Cell	Cell BoundingBoxOO Length	0.000	1.000	318	1	GFP-VOID DsRed2-PSPC1 8C-C-PSPC1 V2.00	0	50. DsRed2-PSPC1_Pos026_S001	00-Ud8jBSzysVTrn3CFs3K36E
5.44647	12.6145	21.6236	um	Cell	Cell BoundingBoxOO Length	0.000	1.000	319	2	GFP-VOID DsRed2-PSPC1 8C-C-PSPC1 V2.00	0	50. DsRed2-PSPC1_Pos026_S001	00-Ud8jBSzysVTrn3CFs3K36E
4.95506	16.136	18.7049	um	Cell	Cell BoundingBoxOO Length	0.000	1.000	320	3	GFP-VOID DsRed2-PSPC1 8C-C-PSPC1 V2.00	0	50. DsRed2-PSPC1_Pos026_S001	00-Ud8jBSzysVTrn3CFs3K36E
4.92047	13.5966	22.655	um	Cell	Cell BoundingBoxOO Length	0.000	1.000	321	4	GFP-VOID DsRed2-PSPC1 8C-C-PSPC1 V2.00	0	50. DsRed2-PSPC1_Pos026_S001	00-Ud8jBSzysVTrn3CFs3K36E
4.85806	16.4061	19.7936	um	Cell	Cell BoundingBoxOO Length	0.000	1.000	322	5	GFP-VOID DsRed2-PSPC1 8C-C-PSPC1 V2.00	0	50. DsRed2-PSPC1_Pos026_S001	00-Ud8jBSzysVTrn3CFs3K36E
5.9818	22.2389	41.1642	um	Cell	Cell BoundingBoxOO Length	0.000	1.000	323	6	GFP-VOID DsRed2-PSPC1 8C-C-PSPC1 V2.00	0	50. DsRed2-PSPC1_Pos026_S001	00-Ud8jBSzysVTrn3CFs3K36E
5.83638	17.7756	39.0972	um	Cell	Cell BoundingBoxOO Length	0.000	1.000	324	7	GFP-VOID DsRed2-PSPC1 8C-C-PSPC1 V2.00	0	50. DsRed2-PSPC1_Pos026_S001	00-Ud8jBSzysVTrn3CFs3K36E
4.95713	11.852	37.5962	um	Cell	Cell BoundingBoxOO Length	0.000	1.000	325	8	GFP-VOID DsRed2-PSPC1 8C-C-PSPC1 V2.00	0	50. DsRed2-PSPC1_Pos026_S001	00-Ud8jBSzysVTrn3CFs3K36E
6.57571	44.937	42.597	um	Cell	Cell BoundingBoxOO Length	0.000	1.000	326	9	GFP-VOID DsRed2-PSPC1 8C-C-PSPC1 V2.00	0	50. DsRed2-PSPC1_Pos026_S001	00-Ud8jBSzysVTrn3CFs3K36E
5.96191	27.9795	36.2836	um	Cell	Cell BoundingBoxOO Length	0.000	1.000	327	10	GFP-VOID DsRed2-PSPC1 8C-C-PSPC1 V2.00	0	50. DsRed2-PSPC1_Pos026_S001	00-Ud8jBSzysVTrn3CFs3K36E
4.60417	25.8222	38.3095	um	Cell	Cell BoundingBoxOO Length	0.000	1.000	328	11	GFP-VOID DsRed2-PSPC1 8C-C-PSPC1 V2.00	0	50. DsRed2-PSPC1_Pos026_S001	00-Ud8jBSzysVTrn3CFs3K36E
4.06352	35.1983	36.8503	um	Cell	Cell BoundingBoxOO Length	0.000	1.000	329	12	GFP-VOID DsRed2-PSPC1 8C-C-PSPC1 V2.00	0	50. DsRed2-PSPC1_Pos026_S001	00-Ud8jBSzysVTrn3CFs3K36E
6.0997	15.4953	18.6317	um	Cell	Cell BoundingBoxOO Length	0.000	1.000	330	0	GFP-VOID DsRed2-PSPC1 8C-C-PSPC1 V2.00	0	50. DsRed2-PSPC1_Pos027_S001	00-B6WSzEKdh46aeUCgWc2fJ8
7.00627	11.47	11.36	um	Cell	Cell BoundingBoxOO Length	0.000	1.000	331	1	GFP-VOID DsRed2-PSPC1 8C-C-PSPC1 V2.00	0	50. DsRed2-PSPC1_Pos027_S001	00-B6WSzEKdh46aeUCgWc2fJ8
6.0738	18.9938	52.8328	um	Cell	Cell BoundingBoxOO Length	0.000	1.000	332	2	GFP-VOID DsRed2-PSPC1 8C-C-PSPC1 V2.00	0	50. DsRed2-PSPC1_Pos027_S001	00-B6WSzEKdh46aeUCgWc2fJ8
4.2853	36.8879	36.5559	um	Cell	Cell BoundingBoxOO Length	0.000	1.000	333	3	GFP-VOID DsRed2-PSPC1 8C-C-PSPC1 V2.00	0	50. DsRed2-PSPC1_Pos027_S001	00-B6WSzEKdh46aeUCgWc2fJ8
4.81043	20.6455	28.2468	um	Cell	Cell BoundingBoxOO Length	0.000	1.000	334	4	GFP-VOID DsRed2-PSPC1 8C-C-PSPC1 V2.00	0	50. DsRed2-PSPC1_Pos027_S001	00-B6WSzEKdh46aeUCgWc2fJ8
4.39164	19.2545	28.1637	um	Cell	Cell BoundingBoxOO Length	0.000	1.000	335	5	GFP-VOID DsRed2-PSPC1 8C-C-PSPC1 V2.00	0	50. DsRed2-PSPC1_Pos027_S001	00-B6WSzEKdh46aeUCgWc2fJ8
4.09832	25.8299	53.294	um	Cell	Cell BoundingBoxOO Length	0.000	1.000	336	6	GFP-VOID DsRed2-PSPC1 8C-C-PSPC1 V2.00	0	50. DsRed2-PSPC1_Pos027_S001	00-B6WSzEKdh46aeUCgWc2fJ8
6.84778	18.0998	54.3832	um	Cell	Cell BoundingBoxOO Length	0.000	1.000	337	7	GFP-VOID DsRed2-PSPC1 8C-C-PSPC1 V2.00	0	50. DsRed2-PSPC1_Pos027_S001	00-B6WSzEKdh46aeUCgWc2fJ8
2.42044	13.2046	21.5896	um	Cell	Cell BoundingBoxOO Length	0.000	1.000	338	8	GFP-VOID DsRed2-PSPC1 8C-C-PSPC1 V2.00	0	50. DsRed2-PSPC1_Pos027_S001	00-B6WSzEKdh46aeUCgWc2fJ8
5.61979	13.3487	19.9956	um	Cell	Cell BoundingBoxOO Length	0.000	1.000	339	9	GFP-VOID DsRed2-PSPC1 8C-C-PSPC1 V2.00	0	50. DsRed2-PSPC1_Pos027_S001	00-B6WSzEKdh46aeUCgWc2fJ8
4.12533	16.9878	27.2127	um	Cell	Cell BoundingBoxOO Length	0.000	1.000	340	10	GFP-VOID DsRed2-PSPC1 8C-C-PSPC1 V2.00	0	50. DsRed2-PSPC1_Pos027_S001	00-B6WSzEKdh46aeUCgWc2fJ8
5.93481	21.0794	21.9049	um	Cell	Cell BoundingBoxOO Length	0.000	1.000	341	11	GFP-VOID DsRed2-PSPC1 8C-C-PSPC1 V2.00	0	50. DsRed2-PSPC1_Pos027_S001	00-B6WSzEKdh46aeUCgWc2fJ8
4.65724	23.738	30.4387	um	Cell	Cell BoundingBoxOO Length	0.000	1.000	342	12	GFP-VOID DsRed2-PSPC1 8C-C-PSPC1 V2.00	0	50. DsRed2-PSPC1_Pos027_S001	00-B6WSzEKdh46aeUCgWc2fJ8
5.07123	35.6411	38.2572	um	Cell	Cell BoundingBoxOO Length	0.000	1.000	343	13	GFP-VOID DsRed2-PSPC1 8C-C-PSPC1 V2.00	0	50. DsRed2-PSPC1_Pos027_S001	00-B6WSzEKdh46aeUCgWc2fJ8
5.90673	43.4238	89.3951	um	Cell	Cell BoundingBoxOO Length	0.000	1.000	344	14	GFP-VOID DsRed2-PSPC1 8C-C-PSPC1 V2.00	0	50. DsRed2-PSPC1_Pos027_S001	00-B6WSzEKdh46aeUCgWc2fJ8
4.44033	43.3235	84.9972	um	Cell	Cell BoundingBoxOO Length	0.000	1.000	345	0	GFP-VOID DsRed2-PSPC1 8C-C-PSPC1 V2.00	0	50. DsRed2-PSPC1_Pos028_S001	00-tiBkihJirXZAq99CaEbNBo
6.62047	17.1776	41.7954	um	Cell	Cell BoundingBoxOO Length	0.000	1.000	346	1	GFP-VOID DsRed2-PSPC1 8C-C-PSPC1 V2.00	0	50. DsRed2-PSPC1_Pos028_S001	00-tiBkihJirXZAq99CaEbNBo
4.38571	29.3525	42.4887	um	Cell	Cell BoundingBoxOO Length	0.000	1.000	347	2	GFP-VOID DsRed2-PSPC1 8C-C-PSPC1 V2.00	0	50. DsRed2-PSPC1_Pos028_S001	00-tiBkihJirXZAq99CaEbNBo
5.96591	21.0678	44.0964	um	Cell	Cell BoundingBoxOO Length	0.000	1.000	348	3	GFP-VOID DsRed2-PSPC1 8C-C-PSPC1 V2.00	0	50. DsRed2-PSPC1_Pos028_S001	00-tiBkihJirXZAq99CaEbNBo
4.04026	30.9373	59.8068	um	Cell	Cell BoundingBoxOO Length	0.000	1.000	349	4	GFP-VOID DsRed2-PSPC1 8C-C-PSPC1 V2.00	0	50. DsRed2-PSPC1_Pos028_S001	00-tiBkihJirXZAq99CaEbNBo
6.21597	21.4606	41.7429	um	Cell	Cell BoundingBoxOO Length	0.000	1.000	350	5	GFP-VOID DsRed2-PSPC1 8C-C-PSPC1 V2.00	0	50. DsRed2-PSPC1_Pos028_S001	00-tiBkihJirXZAq99CaEbNBo
4.44491	22.9692	32.155	um	Cell	Cell BoundingBoxOO Length	0.000	1.000	351	6	GFP-VOID DsRed2-PSPC1 8C-C-PSPC1 V2.00	0	50. DsRed2-PSPC1_Pos028_S001	00-tiBkihJirXZAq99CaEbNBo
2.8725	20.3831	47.1258	um	Cell	Cell BoundingBoxOO Length	0.000	1.000	352	7	GFP-VOID DsRed2-PSPC1 8C-C-PSPC1 V2.00	0	50. DsRed2-PSPC1_Pos028_S001	00-tiBkihJirXZAq99CaEbNBo
3.6664	29.6912	43.7386	um	Cell	Cell BoundingBoxOO Length	0.000	1.000	353	8	GFP-VOID DsRed2-PSPC1 8C-C-PSPC1 V2.00	0	50. DsRed2-PSPC1_Pos028_S001	00-tiBkihJirXZAq99CaEbNBo
4.18756	24.1412	61.5755	um	Cell	Cell BoundingBoxOO Length	0.000	1.000	354	9	GFP-VOID DsRed2-PSPC1 8C-C-PSPC1 V2.00	0	50. DsRed2-PSPC1_Pos028_S001	00-tiBkihJirXZAq99CaEbNBo
4.11996	33.1001	64.0314	um	Cell	Cell BoundingBoxOO Length	0.000	1.000	355	10	GFP-VOID DsRed2-PSPC1 8C-C-PSPC1 V2.00	0	50. DsRed2-PSPC1_Pos028_S001	00-tiBkihJirXZAq99CaEbNBo
5.698	19.155	30.4133	um	Cell	Cell BoundingBoxOO Length	0.000	1.000	356	11	GFP-VOID DsRed2-PSPC1 8C-C-PSPC1 V2.00	0	50. DsRed2-PSPC1_Pos028_S001	00-tiBkihJirXZAq99CaEbNBo
4.03301	14.9508	28.6536	um	Cell	Cell BoundingBoxOO Length	0.000	1.000	357	12	GFP-VOID DsRed2-PSPC1 8C-C-PSPC1 V2.00	0	50. DsRed2-PSPC1_Pos028_S001	00-tiBkihJirXZAq99CaEbNBo
3.62363	16.8257	69.0396	um	Cell	Cell BoundingBoxOO Length	0.000	1.000	358	13	GFP-VOID DsRed2-PSPC1 8C-C-PSPC1 V2.00	0	50. DsRed2-PSPC1_Pos028_S001	00-tiBkihJirXZAq99CaEbNBo
4.38763	16.5708	65.7194	um	Cell	Cell BoundingBoxOO Length	0.000	1.000	359	14	GFP-VOID DsRed2-PSPC1 8C-C-PSPC1 V2.00	0	50. DsRed2-PSPC1_Pos028_S001	00-tiBkihJirXZAq99CaEbNBo
3.25011	26.7069	44.6644	um	Cell	Cell BoundingBoxOO Length	0.000	1.000	360	15	GFP-VOID DsRed2-PSPC1 8C-C-PSPC1 V2.00	0	50. DsRed2-PSPC1_Pos028_S001	00-tiBkihJirXZAq99CaEbNBo
4.05873	27.3195	73.987	um	Cell	Cell BoundingBoxOO Length	0.000	1.000	361	16	GFP-VOID DsRed2-PSPC1 8C-C-PSPC1 V2.00	0	50. DsRed2-PSPC1_Pos028_S001	00-tiBkihJirXZAq99CaEbNBo
4.87156	22.3787	42.7943	um	Cell	Cell BoundingBoxOO Length	0.000	1.000	362	17	GFP-VOID DsRed2-PSPC1 8C-C-PSPC1 V2.00	0	50. DsRed2-PSPC1_Pos028_S001	00-tiBkihJirXZAq99CaEbNBo
6.73572	15.2529	24.584	um	Cell	Cell BoundingBoxOO Length	0.000	1.000	363	18	GFP-VOID DsRed2-PSPC1 8C-C-PSPC1 V2.00	0	50. DsRed2-PSPC1_Pos028_S001	00-tiBkihJirXZAq99CaEbNBo
6.71327	15.593	24.4701	um	Cell	Cell BoundingBoxOO Length	0.000	1.000	364	19	GFP-VOID DsRed2-PSPC1 8C-C-PSPC1 V2.00	0	50. DsRed2-PSPC1_Pos028_S001	00-tiBkihJirXZAq99CaEbNBo
4.77403	17.2173	36.5699	um	Cell	Cell BoundingBoxOO Length	0.000	1.000	365	20	GFP-VOID DsRed2-PSPC1 8C-C-PSPC1 V2.00	0	50. DsRed2-PSPC1_Pos028_S001	00-tiBkihJirXZAq99CaEbNBo
4.79833	20.4361	51.4326	um	Cell	Cell BoundingBoxOO Length	0.000	1.000	366	21	GFP-VOID DsRed2-PSPC1 8C-C-PSPC1 V2.00	0	50. DsRed2-PSPC1_Pos028_S001	00-tiBkihJirXZAq99CaEbNBo
5.30365	35.197	49.4479	um	Cell	Cell BoundingBoxOO Length	0.000	1.000	367	22	GFP-VOID DsRed2-PSPC1 8C-C-PSPC1 V2.00	0	50. DsRed2-PSPC1_Pos028_S001	00-tiBkihJirXZAq99CaEbNBo
4.67557	27.7469	32.8126	um	Cell	Cell BoundingBoxOO Length	0.000	1.000	368	23	GFP-VOID DsRed2-PSPC1 8C-C-PSPC1 V2.00	0	50. DsRed2-PSPC1_Pos028_S001	00-tiBkihJirXZAq99CaEbNBo
5.82948	18.1344	32.0622	um	Cell	Cell BoundingBoxOO Length	0.000	1.000	369	24	GFP-VOID DsRed2-PSPC1 8C-C-PSPC1 V2.00	0	50. DsRed2-PSPC1_Pos028_S001	00-tiBkihJirXZAq99CaEbNBo
5.76016	33.1087	42.0889	um	Cell	Cell BoundingBoxOO Length	0.000	1.000	370	25	GFP-VOID DsRed2-PSPC1 8C-C-PSPC1 V2.00	0	50. DsRed2-PSPC1_Pos028_S001	00-tiBkihJirXZAq99CaEbNBo
6.78257	11.6359	23.391	um	Cell	Cell BoundingBoxOO Length	0.000	1.000	371	26	GFP-VOID DsRed2-PSPC1 8C-C-PSPC1 V2.00	0	50. DsRed2-PSPC1_Pos028_S001	00-tiBkihJirXZAq99CaEbNBo
6.73009	19.6254	32.0815	um	Cell	Cell BoundingBoxOO Length	0.000	1.000	372	27	GFP-VOID DsRed2-PSPC1 8C-C-PSPC1 V2.00	0	50. DsRed2-PSPC1_Pos028_S001	00-tiBkihJirXZAq99CaEbNBo
6.86786	11.7775	24.8869	um	Cell	Cell BoundingBoxOO Length	0.000	1.000	373	28	GFP-VOID DsRed2-PSPC1 8C-C-PSPC1 V2.00	0	50. DsRed2-PSPC1_Pos028_S001	00-tiBkihJirXZAq99CaEbNBo
7.50483	28.9923	31.5779	um	Cell	Cell BoundingBoxOO Length	0.000	1.000	374	29	GFP-VOID DsRed2-PSPC1 8C-C-PSPC1 V2.00	0	50. DsRed2-PSPC1_Pos028_S001	00-tiBkihJirXZAq99CaEbNBo
6.77886	12.1483	20.1439	um	Cell	Cell BoundingBoxOO Length	0.000	1.000	375	30	GFP-VOID DsRed2-PSPC1 8C-C-PSPC1 V2.00	0	50. DsRed2-PSPC1_Pos028_S001	00-tiBkihJirXZAq99CaEbNBo
6.39755	28.1634	61.9721	um	Cell	Cell BoundingBoxOO Length	0.000	1.000	376	31	GFP-VOID DsRed2-PSPC1 8C-C-PSPC1 V2.00	0	50. DsRed2-PSPC1_Pos028_S001	00-tiBkihJirXZAq99CaEbNBo
6.57097	16.0314	22.3061	um	Cell	Cell BoundingBoxOO Length	0.000	1.000	377	32	GFP-VOID DsRed2-PSPC1 8C-C-PSPC1 V2.00	0	50. DsRed2-PSPC1_Pos028_S001	00-tiBkihJirXZAq99CaEbNBo
5.65052	21.5061	31.3908	um	Cell	Cell BoundingBoxOO Length	0.000	1.000	378	33	GFP-VOID DsRed2-PSPC1 8C-C-PSPC1 V2.00	0	50. DsRed2-PSPC1_Pos028_S001	00-tiBkihJirXZAq99CaEbNBo
5.12536	30.6163	68.9666	um	Cell	Cell BoundingBoxOO Length	0.000	1.000	379	34	GFP-VOID DsRed2-PSPC1 8C-C-PSPC1 V2.00	0	50. DsRed2-PSPC1_Pos028_S001	00-tiBkihJirXZAq99CaEbNBo
4.42413	23.5052	53.5836	um	Cell	Cell BoundingBoxOO Length	0.000	1.000	380	35	GFP-VOID DsRed2-PSPC1 8C-C-PSPC1 V2.00	0	50. DsRed2-PSPC1_Pos028_S001	00-tiBkihJirXZAq99CaEbNBo
6.15507	13.2504	15.4474	um	Cell	Cell BoundingBoxOO Length	0.000	1.000	381	36	GFP-VOID DsRed2-PSPC1 8C-C-PSPC1 V2.00	0	50. DsRed2-PSPC1_Pos028_S001	00-tiBkihJirXZAq99CaEbNBo
5.57425	31.4477	46.811	um	Cell	Cell BoundingBoxOO Length	0.000	1.000	382	0	GFP-VOID DsRed2-PSPC1 8C-C-PSPC1 V2.00	0	50. DsRed2-PSPC1_Pos029_S001	00-onxKePNSSVSJVKKhgi6SHY
4.63898	18.4803	28.3805	um	Cell	Cell BoundingBoxOO Length	0.000	1.000	383	1	GFP-VOID DsRed2-PSPC1 8C-C-PSPC1 V2.00	0	50. DsRed2-PSPC1_Pos029_S001	00-onxKePNSSVSJVKKhgi6SHY
3.19362	23.8326	49.5983	um	Cell	Cell BoundingBoxOO Length	0.000	1.000	384	2	GFP-VOID DsRed2-PSPC1 8C-C-PSPC1 V2.00	0	50. DsRed2-PSPC1_Pos029_S001	00-onxKePNSSVSJVKKhgi6SHY
3.19173	15.92	36.6624	um	Cell	Cell BoundingBoxOO Length	0.000	1.000	385	3	GFP-VOID DsRed2-PSPC1 8C-C-PSPC1 V2.00	0	50. DsRed2-PSPC1_Pos029_S001	00-onxKePNSSVSJVKKhgi6SHY
2.14233	13.6735	46.3919	um	Cell	Cell BoundingBoxOO Length	0.000	1.000	386	4	GFP-VOID DsRed2-PSPC1 8C-C-PSPC1 V2.00	0	50. DsRed2-PSPC1_Pos029_S001	00-onxKePNSSVSJVKKhgi6SHY
6.07472	11.6905	37.5704	um	Cell	Cell BoundingBoxOO Length	0.000	1.000	387	0	GFP-VOID DsRed2-PSPC1 8C-C-PSPC1 V2.00	0	50. DsRed2-PSPC1_Pos030_S001	00-hymygeUgAxwTJkUBFQvycT
5.10263	15.7323	28.7237	um	Cell	Cell BoundingBoxOO Length	0.000	1.000	388	1	GFP-VOID DsRed2-PSPC1 8C-C-PSPC1 V2.00	0	50. DsRed2-PSPC1_Pos030_S001	00-hymygeUgAxwTJkUBFQvycT
3.68344	13.7452	25.8102	um	Cell	Cell BoundingBoxOO Length	0.000	1.000	389	2	GFP-VOID DsRed2-PSPC1 8C-C-PSPC1 V2.00	0	50. DsRed2-PSPC1_Pos030_S001	00-hymygeUgAxwTJkUBFQvycT
5.78142	24.3119	53.7677	um	Cell	Cell BoundingBoxOO Length	0.000	1.000	390	3	GFP-VOID DsRed2-PSPC1 8C-C-PSPC1 V2.00	0	50. DsRed2-PSPC1_Pos030_S001	00-hymygeUgAxwTJkUBFQvycT
5.76831	13.5383	18.3034	um	Cell	Cell BoundingBoxOO Length	0.000	1.000	391	4	GFP-VOID DsRed2-PSPC1 8C-C-PSPC1 V2.00	0	50. DsRed2-PSPC1_Pos030_S001	00-hymygeUgAxwTJkUBFQvycT
5.14027	28.3862	39.8336	um	Cell	Cell BoundingBoxOO Length	0.000	1.000	392	0	GFP-VOID DsRed2-PSPC1 8C-C-PSPC1 V2.00	0	50. DsRed2-PSPC1_Pos031_S001	00-b6YVN2xnbf5Vwc7NJZfJan
5.51044	15.4183	20.3021	um	Cell	Cell BoundingBoxOO Length	0.000	1.000	393	1	GFP-VOID DsRed2-PSPC1 8C-C-PSPC1 V2.00	0	50. DsRed2-PSPC1_Pos031_S001	00-b6YVN2xnbf5Vwc7NJZfJan
5.41403	17.5532	21.0496	um	Cell	Cell BoundingBoxOO Length	0.000	1.000	394	2	GFP-VOID DsRed2-PSPC1 8C-C-PSPC1 V2.00	0	50. DsRed2-PSPC1_Pos031_S001	00-b6YVN2xnbf5Vwc7NJZfJan
6.06457	20.3463	25.0514	um	Cell	Cell BoundingBoxOO Length	0.000	1.000	395	3	GFP-VOID DsRed2-PSPC1 8C-C-PSPC1 V2.00	0	50. DsRed2-PSPC1_Pos031_S001	00-b6YVN2xnbf5Vwc7NJZfJan
5.97213	18.5046	30.4069	um	Cell	Cell BoundingBoxOO Length	0.000	1.000	396	4	GFP-VOID DsRed2-PSPC1 8C-C-PSPC1 V2.00	0	50. DsRed2-PSPC1_Pos031_S001	00-b6YVN2xnbf5Vwc7NJZfJan
6.05885	17.5136	41.9399	um	Cell	Cell BoundingBoxOO Length	0.000	1.000	397	5	GFP-VOID DsRed2-PSPC1 8C-C-PSPC1 V2.00	0	50. DsRed2-PSPC1_Pos031_S001	00-b6YVN2xnbf5Vwc7NJZfJan
6.35685	15.9527	21.1954	um	Cell	Cell BoundingBoxOO Length	0.000	1.000	398	6	GFP-VOID DsRed2-PSPC1 8C-C-PSPC1 V2.00	0	50. DsRed2-PSPC1_Pos031_S001	00-b6YVN2xnbf5Vwc7NJZfJan
5.13941	74.2005	192.899	um	Cell	Cell BoundingBoxOO Length	0.000	1.000	399	0	GFP-VOID DsRed2-PSPC1 8C-C-PSPC1 V2.00	0	50. DsRed2-PSPC1_Pos032_S001	00-Mauut6QtAAChJf3uT9oTCh
7.06568	7.88906	9.35287	um	Cell	Cell BoundingBoxOO Length	0.000	1.000	400	1	GFP-VOID DsRed2-PSPC1 8C-C-PSPC1 V2.00	0	50. DsRed2-PSPC1_Pos032_S001	00-Mauut6QtAAChJf3uT9oTCh
5.91946	9.28312	14.6747	um	Cell	Cell BoundingBoxOO Length	0.000	1.000	401	2	GFP-VOID DsRed2-PSPC1 8C-C-PSPC1 V2.00	0	50. DsRed2-PSPC1_Pos032_S001	00-Mauut6QtAAChJf3uT9oTCh
5.72581	21.1423	29.9815	um	Cell	Cell BoundingBoxOO Length	0.000	1.000	402	3	GFP-VOID DsRed2-PSPC1 8C-C-PSPC1 V2.00	0	50. DsRed2-PSPC1_Pos032_S001	00-Mauut6QtAAChJf3uT9oTCh
5.43552	21.6785	35.2899	um	Cell	Cell BoundingBoxOO Length	0.000	1.000	403	4	GFP-VOID DsRed2-PSPC1 8C-C-PSPC1 V2.00	0	50. DsRed2-PSPC1_Pos032_S001	00-Mauut6QtAAChJf3uT9oTCh
4.92396	15.5619	22.6318	um	Cell	Cell BoundingBoxOO Length	0.000	1.000	404	5	GFP-VOID DsRed2-PSPC1 8C-C-PSPC1 V2.00	0	50. DsRed2-PSPC1_Pos032_S001	00-Mauut6QtAAChJf3uT9oTCh
5.39563	22.6148	42.0121	um	Cell	Cell BoundingBoxOO Length	0.000	1.000	405	6	GFP-VOID DsRed2-PSPC1 8C-C-PSPC1 V2.00	0	50. DsRed2-PSPC1_Pos032_S001	00-Mauut6QtAAChJf3uT9oTCh
5.92418	16.3774	36.136	um	Cell	Cell BoundingBoxOO Length	0.000	1.000	406	7	GFP-VOID DsRed2-PSPC1 8C-C-PSPC1 V2.00	0	50. DsRed2-PSPC1_Pos032_S001	00-Mauut6QtAAChJf3uT9oTCh
5.63255	11.2709	12.944	um	Cell	Cell BoundingBoxOO Length	0.000	1.000	407	0	GFP-VOID DsRed2-PSPC1 8C-C-PSPC1 V2.00	0	50. DsRed2-PSPC1_Pos033_S001	00-b7ATfE3rcqv4QKhAGjiLoA
4.00014	107.077	166.727	um	Cell	Cell BoundingBoxOO Length	0.000	1.000	408	1	GFP-VOID DsRed2-PSPC1 8C-C-PSPC1 V2.00	0	50. DsRed2-PSPC1_Pos033_S001	00-b7ATfE3rcqv4QKhAGjiLoA
5.54307	67.7805	132.194	um	Cell	Cell BoundingBoxOO Length	0.000	1.000	409	2	GFP-VOID DsRed2-PSPC1 8C-C-PSPC1 V2.00	0	50. DsRed2-PSPC1_Pos033_S001	00-b7ATfE3rcqv4QKhAGjiLoA
3.96969	37.7228	70.4104	um	Cell	Cell BoundingBoxOO Length	0.000	1.000	410	3	GFP-VOID DsRed2-PSPC1 8C-C-PSPC1 V2.00	0	50. DsRed2-PSPC1_Pos033_S001	00-b7ATfE3rcqv4QKhAGjiLoA
3.57738	20.9811	84.0532	um	Cell	Cell BoundingBoxOO Length	0.000	1.000	411	4	GFP-VOID DsRed2-PSPC1 8C-C-PSPC1 V2.00	0	50. DsRed2-PSPC1_Pos033_S001	00-b7ATfE3rcqv4QKhAGjiLoA
2.76919	15.8242	23.225	um	Cell	Cell BoundingBoxOO Length	0.000	1.000	412	5	GFP-VOID DsRed2-PSPC1 8C-C-PSPC1 V2.00	0	50. DsRed2-PSPC1_Pos033_S001	00-b7ATfE3rcqv4QKhAGjiLoA
6.13421	23.1884	45.5484	um	Cell	Cell BoundingBoxOO Length	0.000	1.000	413	6	GFP-VOID DsRed2-PSPC1 8C-C-PSPC1 V2.00	0	50. DsRed2-PSPC1_Pos033_S001	00-b7ATfE3rcqv4QKhAGjiLoA
5.53383	14.3355	17.1078	um	Cell	Cell BoundingBoxOO Length	0.000	1.000	414	7	GFP-VOID DsRed2-PSPC1 8C-C-PSPC1 V2.00	0	50. DsRed2-PSPC1_Pos033_S001	00-b7ATfE3rcqv4QKhAGjiLoA
5.8177	13.2273	17.7961	um	Cell	Cell BoundingBoxOO Length	0.000	1.000	415	8	GFP-VOID DsRed2-PSPC1 8C-C-PSPC1 V2.00	0	50. DsRed2-PSPC1_Pos033_S001	00-b7ATfE3rcqv4QKhAGjiLoA
5.50582	19.1833	37.9597	um	Cell	Cell BoundingBoxOO Length	0.000	1.000	416	9	GFP-VOID DsRed2-PSPC1 8C-C-PSPC1 V2.00	0	50. DsRed2-PSPC1_Pos033_S001	00-b7ATfE3rcqv4QKhAGjiLoA
4.08285	16.9383	22.0052	um	Cell	Cell BoundingBoxOO Length	0.000	1.000	417	10	GFP-VOID DsRed2-PSPC1 8C-C-PSPC1 V2.00	0	50. DsRed2-PSPC1_Pos033_S001	00-b7ATfE3rcqv4QKhAGjiLoA
5.59186	18.974	18.8568	um	Cell	Cell BoundingBoxOO Length	0.000	1.000	418	11	GFP-VOID DsRed2-PSPC1 8C-C-PSPC1 V2.00	0	50. DsRed2-PSPC1_Pos033_S001	00-b7ATfE3rcqv4QKhAGjiLoA
5.44782	16.4149	21.379	um	Cell	Cell BoundingBoxOO Length	0.000	1.000	419	12	GFP-VOID DsRed2-PSPC1 8C-C-PSPC1 V2.00	0	50. DsRed2-PSPC1_Pos033_S001	00-b7ATfE3rcqv4QKhAGjiLoA
7.85675	10.5451	9.71491	um	Cell	Cell BoundingBoxOO Length	0.000	1.000	420	0	GFP-VOID DsRed2-PSPC1 8C-C-PSPC1 V2.00	0	50. DsRed2-PSPC1_Pos034_S001	00-NAe6nhAmTaZetRD8dPrdSC
3.18466	9.80982	43.0454	um	Cell	Cell BoundingBoxOO Length	0.000	1.000	421	1	GFP-VOID DsRed2-PSPC1 8C-C-PSPC1 V2.00	0	50. DsRed2-PSPC1_Pos034_S001	00-NAe6nhAmTaZetRD8dPrdSC
6.74718	313.555	347.234	um	Cell	Cell BoundingBoxOO Length	0.000	1.000	422	2	GFP-VOID DsRed2-PSPC1 8C-C-PSPC1 V2.00	0	50. DsRed2-PSPC1_Pos034_S001	00-NAe6nhAmTaZetRD8dPrdSC
6.7459	51.2556	59.2611	um	Cell	Cell BoundingBoxOO Length	0.000	1.000	423	3	GFP-VOID DsRed2-PSPC1 8C-C-PSPC1 V2.00	0	50. DsRed2-PSPC1_Pos034_S001	00-NAe6nhAmTaZetRD8dPrdSC
6.1158	33.1064	49.5143	um	Cell	Cell BoundingBoxOO Length	0.000	1.000	424	4	GFP-VOID DsRed2-PSPC1 8C-C-PSPC1 V2.00	0	50. DsRed2-PSPC1_Pos034_S001	00-NAe6nhAmTaZetRD8dPrdSC
5.90239	72.8875	89.0271	um	Cell	Cell BoundingBoxOO Length	0.000	1.000	425	5	GFP-VOID DsRed2-PSPC1 8C-C-PSPC1 V2.00	0	50. DsRed2-PSPC1_Pos034_S001	00-NAe6nhAmTaZetRD8dPrdSC
6.32806	37.9266	41.6431	um	Cell	Cell BoundingBoxOO Length	0.000	1.000	426	6	GFP-VOID DsRed2-PSPC1 8C-C-PSPC1 V2.00	0	50. DsRed2-PSPC1_Pos034_S001	00-NAe6nhAmTaZetRD8dPrdSC
3.61973	40.5617	86.3042	um	Cell	Cell BoundingBoxOO Length	0.000	1.000	427	0	GFP-VOID DsRed2-PSPC1 8C-C-PSPC1 V2.00	0	50. DsRed2-PSPC1_Pos035_S001	00-oDXYhHDsbPgc9b2mA3MAQC
4.07847	28.8438	37.6805	um	Cell	Cell BoundingBoxOO Length	0.000	1.000	428	1	GFP-VOID DsRed2-PSPC1 8C-C-PSPC1 V2.00	0	50. DsRed2-PSPC1_Pos035_S001	00-oDXYhHDsbPgc9b2mA3MAQC
3.50444	29.2963	57.7398	um	Cell	Cell BoundingBoxOO Length	0.000	1.000	429	2	GFP-VOID DsRed2-PSPC1 8C-C-PSPC1 V2.00	0	50. DsRed2-PSPC1_Pos035_S001	00-oDXYhHDsbPgc9b2mA3MAQC
1.68183	36.1281	41.8449	um	Cell	Cell BoundingBoxOO Length	0.000	1.000	430	3	GFP-VOID DsRed2-PSPC1 8C-C-PSPC1 V2.00	0	50. DsRed2-PSPC1_Pos035_S001	00-oDXYhHDsbPgc9b2mA3MAQC
5.49233	21.4905	32.2015	um	Cell	Cell BoundingBoxOO Length	0.000	1.000	431	4	GFP-VOID DsRed2-PSPC1 8C-C-PSPC1 V2.00	0	50. DsRed2-PSPC1_Pos035_S001	00-oDXYhHDsbPgc9b2mA3MAQC
4.0405	27.0636	31.512	um	Cell	Cell BoundingBoxOO Length	0.000	1.000	432	5	GFP-VOID DsRed2-PSPC1 8C-C-PSPC1 V2.00	0	50. DsRed2-PSPC1_Pos035_S001	00-oDXYhHDsbPgc9b2mA3MAQC
4.38542	40.1598	52.1574	um	Cell	Cell BoundingBoxOO Length	0.000	1.000	433	6	GFP-VOID DsRed2-PSPC1 8C-C-PSPC1 V2.00	0	50. DsRed2-PSPC1_Pos035_S001	00-oDXYhHDsbPgc9b2mA3MAQC
4.37231	27.7635	64.091	um	Cell	Cell BoundingBoxOO Length	0.000	1.000	434	7	GFP-VOID DsRed2-PSPC1 8C-C-PSPC1 V2.00	0	50. DsRed2-PSPC1_Pos035_S001	00-oDXYhHDsbPgc9b2mA3MAQC
4.74187	30.5181	42.2309	um	Cell	Cell BoundingBoxOO Length	0.000	1.000	435	8	GFP-VOID DsRed2-PSPC1 8C-C-PSPC1 V2.00	0	50. DsRed2-PSPC1_Pos035_S001	00-oDXYhHDsbPgc9b2mA3MAQC
4.82588	38.6997	87.6469	um	Cell	Cell BoundingBoxOO Length	0.000	1.000	436	9	GFP-VOID DsRed2-PSPC1 8C-C-PSPC1 V2.00	0	50. DsRed2-PSPC1_Pos035_S001	00-oDXYhHDsbPgc9b2mA3MAQC
4.63301	20.4821	44.169	um	Cell	Cell BoundingBoxOO Length	0.000	1.000	437	10	GFP-VOID DsRed2-PSPC1 8C-C-PSPC1 V2.00	0	50. DsRed2-PSPC1_Pos035_S001	00-oDXYhHDsbPgc9b2mA3MAQC
4.65637	27.5236	52.2722	um	Cell	Cell BoundingBoxOO Length	0.000	1.000	438	11	GFP-VOID DsRed2-PSPC1 8C-C-PSPC1 V2.00	0	50. DsRed2-PSPC1_Pos035_S001	00-oDXYhHDsbPgc9b2mA3MAQC
6.18475	37.9778	52.6833	um	Cell	Cell BoundingBoxOO Length	0.000	1.000	439	12	GFP-VOID DsRed2-PSPC1 8C-C-PSPC1 V2.00	0	50. DsRed2-PSPC1_Pos035_S001	00-oDXYhHDsbPgc9b2mA3MAQC
5.23404	23.6644	69.066	um	Cell	Cell BoundingBoxOO Length	0.000	1.000	440	13	GFP-VOID DsRed2-PSPC1 8C-C-PSPC1 V2.00	0	50. DsRed2-PSPC1_Pos035_S001	00-oDXYhHDsbPgc9b2mA3MAQC
5.8068	20.0425	28.2482	um	Cell	Cell BoundingBoxOO Length	0.000	1.000	441	14	GFP-VOID DsRed2-PSPC1 8C-C-PSPC1 V2.00	0	50. DsRed2-PSPC1_Pos035_S001	00-oDXYhHDsbPgc9b2mA3MAQC
6.25822	15.1341	24.9125	um	Cell	Cell BoundingBoxOO Length	0.000	1.000	442	15	GFP-VOID DsRed2-PSPC1 8C-C-PSPC1 V2.00	0	50. DsRed2-PSPC1_Pos035_S001	00-oDXYhHDsbPgc9b2mA3MAQC
4.08531	36.2767	40.5518	um	Cell	Cell BoundingBoxOO Length	0.000	1.000	443	0	GFP-VOID DsRed2-PSPC1 8C-C-PSPC1 V2.00	0	50. DsRed2-PSPC1_Pos036_S001	00-evrBxaGBbNXX6TDDG3vqxd
3.35158	9.88772	41.629	um	Cell	Cell BoundingBoxOO Length	0.000	1.000	444	1	GFP-VOID DsRed2-PSPC1 8C-C-PSPC1 V2.00	0	50. DsRed2-PSPC1_Pos036_S001	00-evrBxaGBbNXX6TDDG3vqxd
4.2271	15.6772	27.7554	um	Cell	Cell BoundingBoxOO Length	0.000	1.000	445	2	GFP-VOID DsRed2-PSPC1 8C-C-PSPC1 V2.00	0	50. DsRed2-PSPC1_Pos036_S001	00-evrBxaGBbNXX6TDDG3vqxd
3.95817	24.0896	43.1065	um	Cell	Cell BoundingBoxOO Length	0.000	1.000	446	3	GFP-VOID DsRed2-PSPC1 8C-C-PSPC1 V2.00	0	50. DsRed2-PSPC1_Pos036_S001	00-evrBxaGBbNXX6TDDG3vqxd
3.18743	14.0332	21.9492	um	Cell	Cell BoundingBoxOO Length	0.000	1.000	447	4	GFP-VOID DsRed2-PSPC1 8C-C-PSPC1 V2.00	0	50. DsRed2-PSPC1_Pos036_S001	00-evrBxaGBbNXX6TDDG3vqxd
3.96382	20.6956	46.3357	um	Cell	Cell BoundingBoxOO Length	0.000	1.000	448	5	GFP-VOID DsRed2-PSPC1 8C-C-PSPC1 V2.00	0	50. DsRed2-PSPC1_Pos036_S001	00-evrBxaGBbNXX6TDDG3vqxd
4.06337	15.0774	30.6906	um	Cell	Cell BoundingBoxOO Length	0.000	1.000	449	6	GFP-VOID DsRed2-PSPC1 8C-C-PSPC1 V2.00	0	50. DsRed2-PSPC1_Pos036_S001	00-evrBxaGBbNXX6TDDG3vqxd
5.0576	31.0977	42.315	um	Cell	Cell BoundingBoxOO Length	0.000	1.000	450	7	GFP-VOID DsRed2-PSPC1 8C-C-PSPC1 V2.00	0	50. DsRed2-PSPC1_Pos036_S001	00-evrBxaGBbNXX6TDDG3vqxd
4.53252	22.4208	43.8874	um	Cell	Cell BoundingBoxOO Length	0.000	1.000	451	8	GFP-VOID DsRed2-PSPC1 8C-C-PSPC1 V2.00	0	50. DsRed2-PSPC1_Pos036_S001	00-evrBxaGBbNXX6TDDG3vqxd
4.47335	28.4699	32.6799	um	Cell	Cell BoundingBoxOO Length	0.000	1.000	452	9	GFP-VOID DsRed2-PSPC1 8C-C-PSPC1 V2.00	0	50. DsRed2-PSPC1_Pos036_S001	00-evrBxaGBbNXX6TDDG3vqxd
5.2612	23.324	56.7245	um	Cell	Cell BoundingBoxOO Length	0.000	1.000	453	0	GFP-VOID DsRed2-PSPC1 8C-C-PSPC1 V2.00	0	50. DsRed2-PSPC1_Pos037_S001	00-w6igMVXYu5mFBZWXtpwgxY
4.17546	40.5226	63.8531	um	Cell	Cell BoundingBoxOO Length	0.000	1.000	454	1	GFP-VOID DsRed2-PSPC1 8C-C-PSPC1 V2.00	0	50. DsRed2-PSPC1_Pos037_S001	00-w6igMVXYu5mFBZWXtpwgxY
4.69302	20.9978	27.6246	um	Cell	Cell BoundingBoxOO Length	0.000	1.000	455	2	GFP-VOID DsRed2-PSPC1 8C-C-PSPC1 V2.00	0	50. DsRed2-PSPC1_Pos037_S001	00-w6igMVXYu5mFBZWXtpwgxY
4.88004	24.5639	39.6739	um	Cell	Cell BoundingBoxOO Length	0.000	1.000	456	3	GFP-VOID DsRed2-PSPC1 8C-C-PSPC1 V2.00	0	50. DsRed2-PSPC1_Pos037_S001	00-w6igMVXYu5mFBZWXtpwgxY
4.08627	30.7326	52.2435	um	Cell	Cell BoundingBoxOO Length	0.000	1.000	457	4	GFP-VOID DsRed2-PSPC1 8C-C-PSPC1 V2.00	0	50. DsRed2-PSPC1_Pos037_S001	00-w6igMVXYu5mFBZWXtpwgxY
4.82159	31.0571	53.9808	um	Cell	Cell BoundingBoxOO Length	0.000	1.000	458	5	GFP-VOID DsRed2-PSPC1 8C-C-PSPC1 V2.00	0	50. DsRed2-PSPC1_Pos037_S001	00-w6igMVXYu5mFBZWXtpwgxY
4.14551	23.4251	25.7475	um	Cell	Cell BoundingBoxOO Length	0.000	1.000	459	6	GFP-VOID DsRed2-PSPC1 8C-C-PSPC1 V2.00	0	50. DsRed2-PSPC1_Pos037_S001	00-w6igMVXYu5mFBZWXtpwgxY
4.36959	37.0774	65.2086	um	Cell	Cell BoundingBoxOO Length	0.000	1.000	460	7	GFP-VOID DsRed2-PSPC1 8C-C-PSPC1 V2.00	0	50. DsRed2-PSPC1_Pos037_S001	00-w6igMVXYu5mFBZWXtpwgxY
6.39263	8.77085	15.5664	um	Cell	Cell BoundingBoxOO Length	0.000	1.000	461	0	GFP-VOID DsRed2-PSPC1 8C-C-PSPC1 V2.00	0	50. DsRed2-PSPC1_Pos038_S001	00-WaSDejA6DmrZYodRDfUmCj
4.3536	25.2395	78.2024	um	Cell	Cell BoundingBoxOO Length	0.000	1.000	462	1	GFP-VOID DsRed2-PSPC1 8C-C-PSPC1 V2.00	0	50. DsRed2-PSPC1_Pos038_S001	00-WaSDejA6DmrZYodRDfUmCj
2.77052	104.408	166.742	um	Cell	Cell BoundingBoxOO Length	0.000	1.000	463	2	GFP-VOID DsRed2-PSPC1 8C-C-PSPC1 V2.00	0	50. DsRed2-PSPC1_Pos038_S001	00-WaSDejA6DmrZYodRDfUmCj
4.1864	64.8112	75.2594	um	Cell	Cell BoundingBoxOO Length	0.000	1.000	464	3	GFP-VOID DsRed2-PSPC1 8C-C-PSPC1 V2.00	0	50. DsRed2-PSPC1_Pos038_S001	00-WaSDejA6DmrZYodRDfUmCj
4.30753	19.6371	26.9686	um	Cell	Cell BoundingBoxOO Length	0.000	1.000	465	4	GFP-VOID DsRed2-PSPC1 8C-C-PSPC1 V2.00	0	50. DsRed2-PSPC1_Pos038_S001	00-WaSDejA6DmrZYodRDfUmCj
1.21061	42.4972	59.7765	um	Cell	Cell BoundingBoxOO Length	0.000	1.000	466	5	GFP-VOID DsRed2-PSPC1 8C-C-PSPC1 V2.00	0	50. DsRed2-PSPC1_Pos038_S001	00-WaSDejA6DmrZYodRDfUmCj
1.2819	25.2647	35.1659	um	Cell	Cell BoundingBoxOO Length	0.000	1.000	467	6	GFP-VOID DsRed2-PSPC1 8C-C-PSPC1 V2.00	0	50. DsRed2-PSPC1_Pos038_S001	00-WaSDejA6DmrZYodRDfUmCj
5.56738	36.4795	46.9604	um	Cell	Cell BoundingBoxOO Length	0.000	1.000	468	0	GFP-VOID DsRed2-PSPC1 8C-C-PSPC1 V2.00	0	50. DsRed2-PSPC1_Pos039_S001	00-D4xgHYa3jDQFdkGrjknxq9
3.96854	31.6681	34.6716	um	Cell	Cell BoundingBoxOO Length	0.000	1.000	469	1	GFP-VOID DsRed2-PSPC1 8C-C-PSPC1 V2.00	0	50. DsRed2-PSPC1_Pos039_S001	00-D4xgHYa3jDQFdkGrjknxq9
4.4476	18.7997	44.3234	um	Cell	Cell BoundingBoxOO Length	0.000	1.000	470	2	GFP-VOID DsRed2-PSPC1 8C-C-PSPC1 V2.00	0	50. DsRed2-PSPC1_Pos039_S001	00-D4xgHYa3jDQFdkGrjknxq9
3.60901	9.39499	43.4706	um	Cell	Cell BoundingBoxOO Length	0.000	1.000	471	0	GFP-VOID DsRed2-PSPC1 8C-C-PSPC1 V2.00	0	50. DsRed2-PSPC1_Pos040_S001	00-zk7HVfGBVwbUAeM4BQLkH5
4.15732	26.0721	30.3769	um	Cell	Cell BoundingBoxOO Length	0.000	1.000	472	0	GFP-VOID DsRed2-PSPC1 8C-C-PSPC1 V2.00	0	50. DsRed2-PSPC1_Pos041_S001	00-VhureBJGaQrYUEnn3zJeVk
4.09538	34.8964	49.6356	um	Cell	Cell BoundingBoxOO Length	0.000	1.000	473	1	GFP-VOID DsRed2-PSPC1 8C-C-PSPC1 V2.00	0	50. DsRed2-PSPC1_Pos041_S001	00-VhureBJGaQrYUEnn3zJeVk
4.38344	29.6233	44.3966	um	Cell	Cell BoundingBoxOO Length	0.000	1.000	474	2	GFP-VOID DsRed2-PSPC1 8C-C-PSPC1 V2.00	0	50. DsRed2-PSPC1_Pos041_S001	00-VhureBJGaQrYUEnn3zJeVk
4.42665	30.485	42.3091	um	Cell	Cell BoundingBoxOO Length	0.000	1.000	475	3	GFP-VOID DsRed2-PSPC1 8C-C-PSPC1 V2.00	0	50. DsRed2-PSPC1_Pos041_S001	00-VhureBJGaQrYUEnn3zJeVk
4.45483	22.4769	50.3142	um	Cell	Cell BoundingBoxOO Length	0.000	1.000	476	4	GFP-VOID DsRed2-PSPC1 8C-C-PSPC1 V2.00	0	50. DsRed2-PSPC1_Pos041_S001	00-VhureBJGaQrYUEnn3zJeVk
4.42492	34.8252	44.101	um	Cell	Cell BoundingBoxOO Length	0.000	1.000	477	5	GFP-VOID DsRed2-PSPC1 8C-C-PSPC1 V2.00	0	50. DsRed2-PSPC1_Pos041_S001	00-VhureBJGaQrYUEnn3zJeVk
4.36542	27.5972	47.3076	um	Cell	Cell BoundingBoxOO Length	0.000	1.000	478	6	GFP-VOID DsRed2-PSPC1 8C-C-PSPC1 V2.00	0	50. DsRed2-PSPC1_Pos041_S001	00-VhureBJGaQrYUEnn3zJeVk
4.35457	29.681	48.5177	um	Cell	Cell BoundingBoxOO Length	0.000	1.000	479	0	GFP-VOID DsRed2-PSPC1 8C-C-PSPC1 V2.00	0	50. DsRed2-PSPC1_Pos042_S001	00-qmEoRbxTb5mQJJCBRErNcL
1.29899	21.5323	64.7604	um	Cell	Cell BoundingBoxOO Length	0.000	1.000	480	1	GFP-VOID DsRed2-PSPC1 8C-C-PSPC1 V2.00	0	50. DsRed2-PSPC1_Pos042_S001	00-qmEoRbxTb5mQJJCBRErNcL
4.38889	30.2113	46.0872	um	Cell	Cell BoundingBoxOO Length	0.000	1.000	481	2	GFP-VOID DsRed2-PSPC1 8C-C-PSPC1 V2.00	0	50. DsRed2-PSPC1_Pos042_S001	00-qmEoRbxTb5mQJJCBRErNcL
4.7057	29.0361	46.4597	um	Cell	Cell BoundingBoxOO Length	0.000	1.000	482	3	GFP-VOID DsRed2-PSPC1 8C-C-PSPC1 V2.00	0	50. DsRed2-PSPC1_Pos042_S001	00-qmEoRbxTb5mQJJCBRErNcL
4.42076	21.4516	42.8837	um	Cell	Cell BoundingBoxOO Length	0.000	1.000	483	4	GFP-VOID DsRed2-PSPC1 8C-C-PSPC1 V2.00	0	50. DsRed2-PSPC1_Pos042_S001	00-qmEoRbxTb5mQJJCBRErNcL
3.66256	18.3697	21.674	um	Cell	Cell BoundingBoxOO Length	0.000	1.000	484	0	GFP-VOID DsRed2-PSPC1 8C-C-PSPC1 V2.00	0	50. DsRed2-PSPC1_Pos043_S001	00-Qq4TUYRn6mb9bXcAQDgby3
3.62642	40.7773	78.6774	um	Cell	Cell BoundingBoxOO Length	0.000	1.000	485	1	GFP-VOID DsRed2-PSPC1 8C-C-PSPC1 V2.00	0	50. DsRed2-PSPC1_Pos043_S001	00-Qq4TUYRn6mb9bXcAQDgby3
3.66217	15.0056	37.236	um	Cell	Cell BoundingBoxOO Length	0.000	1.000	486	2	GFP-VOID DsRed2-PSPC1 8C-C-PSPC1 V2.00	0	50. DsRed2-PSPC1_Pos043_S001	00-Qq4TUYRn6mb9bXcAQDgby3
3.2873	19.7171	34.318	um	Cell	Cell BoundingBoxOO Length	0.000	1.000	487	3	GFP-VOID DsRed2-PSPC1 8C-C-PSPC1 V2.00	0	50. DsRed2-PSPC1_Pos043_S001	00-Qq4TUYRn6mb9bXcAQDgby3
3.57152	11	28.168	um	Cell	Cell BoundingBoxOO Length	0.000	1.000	488	4	GFP-VOID DsRed2-PSPC1 8C-C-PSPC1 V2.00	0	50. DsRed2-PSPC1_Pos043_S001	00-Qq4TUYRn6mb9bXcAQDgby3
4.37875	21.8005	25.8722	um	Cell	Cell BoundingBoxOO Length	0.000	1.000	489	0	GFP-VOID DsRed2-PSPC1 8C-C-PSPC1 V2.00	0	50. DsRed2-PSPC1_Pos044_S001	00-C4eGS5fK5oTEiHU4YJBDAK
3.66195	27.2702	61.9994	um	Cell	Cell BoundingBoxOO Length	0.000	1.000	490	1	GFP-VOID DsRed2-PSPC1 8C-C-PSPC1 V2.00	0	50. DsRed2-PSPC1_Pos044_S001	00-C4eGS5fK5oTEiHU4YJBDAK
3.70178	20.389	65.3926	um	Cell	Cell BoundingBoxOO Length	0.000	1.000	491	2	GFP-VOID DsRed2-PSPC1 8C-C-PSPC1 V2.00	0	50. DsRed2-PSPC1_Pos044_S001	00-C4eGS5fK5oTEiHU4YJBDAK
3.58619	22.2375	31.017	um	Cell	Cell BoundingBoxOO Length	0.000	1.000	492	3	GFP-VOID DsRed2-PSPC1 8C-C-PSPC1 V2.00	0	50. DsRed2-PSPC1_Pos044_S001	00-C4eGS5fK5oTEiHU4YJBDAK
3.36546	45.7045	52.6839	um	Cell	Cell BoundingBoxOO Length	0.000	1.000	493	4	GFP-VOID DsRed2-PSPC1 8C-C-PSPC1 V2.00	0	50. DsRed2-PSPC1_Pos044_S001	00-C4eGS5fK5oTEiHU4YJBDAK
3.26742	27.3901	46.7494	um	Cell	Cell BoundingBoxOO Length	0.000	1.000	494	5	GFP-VOID DsRed2-PSPC1 8C-C-PSPC1 V2.00	0	50. DsRed2-PSPC1_Pos044_S001	00-C4eGS5fK5oTEiHU4YJBDAK
3.23753	21.1583	22.8995	um	Cell	Cell BoundingBoxOO Length	0.000	1.000	495	6	GFP-VOID DsRed2-PSPC1 8C-C-PSPC1 V2.00	0	50. DsRed2-PSPC1_Pos044_S001	00-C4eGS5fK5oTEiHU4YJBDAK
3.29902	21.0033	24.3652	um	Cell	Cell BoundingBoxOO Length	0.000	1.000	496	7	GFP-VOID DsRed2-PSPC1 8C-C-PSPC1 V2.00	0	50. DsRed2-PSPC1_Pos044_S001	00-C4eGS5fK5oTEiHU4YJBDAK
4.90578	15.5974	18.9262	um	Cell	Cell BoundingBoxOO Length	0.000	1.000	497	8	GFP-VOID DsRed2-PSPC1 8C-C-PSPC1 V2.00	0	50. DsRed2-PSPC1_Pos044_S001	00-C4eGS5fK5oTEiHU4YJBDAK
4.45655	14.1633	14.7282	um	Cell	Cell BoundingBoxOO Length	0.000	1.000	498	9	GFP-VOID DsRed2-PSPC1 8C-C-PSPC1 V2.00	0	50. DsRed2-PSPC1_Pos044_S001	00-C4eGS5fK5oTEiHU4YJBDAK
4.22784	12.751	22.0584	um	Cell	Cell BoundingBoxOO Length	0.000	1.000	499	0	GFP-VOID DsRed2-PSPC1 8C-C-PSPC1 V2.00	0	50. DsRed2-PSPC1_Pos045_S001	00-Qouc6n73uhVcBi59GLSsuX
3.59921	11.653	13.2072	um	Cell	Cell BoundingBoxOO Length	0.000	1.000	500	1	GFP-VOID DsRed2-PSPC1 8C-C-PSPC1 V2.00	0	50. DsRed2-PSPC1_Pos045_S001	00-Qouc6n73uhVcBi59GLSsuX
3.37037	12.1777	18.7184	um	Cell	Cell BoundingBoxOO Length	0.000	1.000	501	2	GFP-VOID DsRed2-PSPC1 8C-C-PSPC1 V2.00	0	50. DsRed2-PSPC1_Pos045_S001	00-Qouc6n73uhVcBi59GLSsuX
3.17665	21.9915	34.651	um	Cell	Cell BoundingBoxOO Length	0.000	1.000	502	3	GFP-VOID DsRed2-PSPC1 8C-C-PSPC1 V2.00	0	50. DsRed2-PSPC1_Pos045_S001	00-Qouc6n73uhVcBi59GLSsuX
3.57352	11.1718	24.7299	um	Cell	Cell BoundingBoxOO Length	0.000	1.000	503	4	GFP-VOID DsRed2-PSPC1 8C-C-PSPC1 V2.00	0	50. DsRed2-PSPC1_Pos045_S001	00-Qouc6n73uhVcBi59GLSsuX
3.19507	33.9699	56.3519	um	Cell	Cell BoundingBoxOO Length	0.000	1.000	504	5	GFP-VOID DsRed2-PSPC1 8C-C-PSPC1 V2.00	0	50. DsRed2-PSPC1_Pos045_S001	00-Qouc6n73uhVcBi59GLSsuX
3.84892	17.1558	34.3822	um	Cell	Cell BoundingBoxOO Length	0.000	1.000	505	6	GFP-VOID DsRed2-PSPC1 8C-C-PSPC1 V2.00	0	50. DsRed2-PSPC1_Pos045_S001	00-Qouc6n73uhVcBi59GLSsuX
3.57277	15.0088	26.5938	um	Cell	Cell BoundingBoxOO Length	0.000	1.000	506	7	GFP-VOID DsRed2-PSPC1 8C-C-PSPC1 V2.00	0	50. DsRed2-PSPC1_Pos045_S001	00-Qouc6n73uhVcBi59GLSsuX
3.95829	48.41	64.5247	um	Cell	Cell BoundingBoxOO Length	0.000	1.000	507	0	GFP-VOID DsRed2-PSPC1 8C-C-PSPC1 V2.00	0	50. DsRed2-PSPC1_Pos046_S001	00-k4SHdiBhiyNvyfJnCdhxkB
4.02064	142.842	197.137	um	Cell	Cell BoundingBoxOO Length	0.000	1.000	508	1	GFP-VOID DsRed2-PSPC1 8C-C-PSPC1 V2.00	0	50. DsRed2-PSPC1_Pos046_S001	00-k4SHdiBhiyNvyfJnCdhxkB
4.06528	26.2828	32.6751	um	Cell	Cell BoundingBoxOO Length	0.000	1.000	509	2	GFP-VOID DsRed2-PSPC1 8C-C-PSPC1 V2.00	0	50. DsRed2-PSPC1_Pos046_S001	00-k4SHdiBhiyNvyfJnCdhxkB
3.57784	19.0922	22.0725	um	Cell	Cell BoundingBoxOO Length	0.000	1.000	510	3	GFP-VOID DsRed2-PSPC1 8C-C-PSPC1 V2.00	0	50. DsRed2-PSPC1_Pos046_S001	00-k4SHdiBhiyNvyfJnCdhxkB
3.65948	29.8716	49.9224	um	Cell	Cell BoundingBoxOO Length	0.000	1.000	511	4	GFP-VOID DsRed2-PSPC1 8C-C-PSPC1 V2.00	0	50. DsRed2-PSPC1_Pos046_S001	00-k4SHdiBhiyNvyfJnCdhxkB
3.64933	24.7808	52.3971	um	Cell	Cell BoundingBoxOO Length	0.000	1.000	512	5	GFP-VOID DsRed2-PSPC1 8C-C-PSPC1 V2.00	0	50. DsRed2-PSPC1_Pos046_S001	00-k4SHdiBhiyNvyfJnCdhxkB
3.74067	12.0391	18.0182	um	Cell	Cell BoundingBoxOO Length	0.000	1.000	513	6	GFP-VOID DsRed2-PSPC1 8C-C-PSPC1 V2.00	0	50. DsRed2-PSPC1_Pos046_S001	00-k4SHdiBhiyNvyfJnCdhxkB
3.43384	26.9433	44.5894	um	Cell	Cell BoundingBoxOO Length	0.000	1.000	514	7	GFP-VOID DsRed2-PSPC1 8C-C-PSPC1 V2.00	0	50. DsRed2-PSPC1_Pos046_S001	00-k4SHdiBhiyNvyfJnCdhxkB
2.52902	10.1617	23.691	um	Cell	Cell BoundingBoxOO Length	0.000	1.000	515	8	GFP-VOID DsRed2-PSPC1 8C-C-PSPC1 V2.00	0	50. DsRed2-PSPC1_Pos046_S001	00-k4SHdiBhiyNvyfJnCdhxkB
3.22151	17.1758	28.3826	um	Cell	Cell BoundingBoxOO Length	0.000	1.000	516	9	GFP-VOID DsRed2-PSPC1 8C-C-PSPC1 V2.00	0	50. DsRed2-PSPC1_Pos046_S001	00-k4SHdiBhiyNvyfJnCdhxkB
3.61638	21.2683	45.7105	um	Cell	Cell BoundingBoxOO Length	0.000	1.000	517	0	GFP-VOID DsRed2-PSPC1 8C-C-PSPC1 V2.00	0	50. DsRed2-PSPC1_Pos047_S001	00-KWfhtkyAwv3RJWuUjDmZi4
3.51863	16.4762	31.8959	um	Cell	Cell BoundingBoxOO Length	0.000	1.000	518	1	GFP-VOID DsRed2-PSPC1 8C-C-PSPC1 V2.00	0	50. DsRed2-PSPC1_Pos047_S001	00-KWfhtkyAwv3RJWuUjDmZi4
4.09157	16.1869	25.5959	um	Cell	Cell BoundingBoxOO Length	0.000	1.000	519	2	GFP-VOID DsRed2-PSPC1 8C-C-PSPC1 V2.00	0	50. DsRed2-PSPC1_Pos047_S001	00-KWfhtkyAwv3RJWuUjDmZi4
3.62828	16.4447	68.7928	um	Cell	Cell BoundingBoxOO Length	0.000	1.000	520	3	GFP-VOID DsRed2-PSPC1 8C-C-PSPC1 V2.00	0	50. DsRed2-PSPC1_Pos047_S001	00-KWfhtkyAwv3RJWuUjDmZi4
3.66353	30.6135	51.7829	um	Cell	Cell BoundingBoxOO Length	0.000	1.000	521	4	GFP-VOID DsRed2-PSPC1 8C-C-PSPC1 V2.00	0	50. DsRed2-PSPC1_Pos047_S001	00-KWfhtkyAwv3RJWuUjDmZi4
5.94791	254.112	317.178	um	Cell	Cell BoundingBoxOO Length	0.000	1.000	522	5	GFP-VOID DsRed2-PSPC1 8C-C-PSPC1 V2.00	0	50. DsRed2-PSPC1_Pos047_S001	00-KWfhtkyAwv3RJWuUjDmZi4
4.04503	20.8692	41.4262	um	Cell	Cell BoundingBoxOO Length	0.000	1.000	523	6	GFP-VOID DsRed2-PSPC1 8C-C-PSPC1 V2.00	0	50. DsRed2-PSPC1_Pos047_S001	00-KWfhtkyAwv3RJWuUjDmZi4
4.97307	227.033	273.938	um	Cell	Cell BoundingBoxOO Length	0.000	1.000	524	0	GFP-VOID DsRed2-PSPC1 8C-C-PSPC1 V2.00	0	50. DsRed2-PSPC1_Pos048_S001	00-8jXpGs3DDXeQHVnSHfqYKh
3.98101	35.4251	80.3049	um	Cell	Cell BoundingBoxOO Length	0.000	1.000	525	1	GFP-VOID DsRed2-PSPC1 8C-C-PSPC1 V2.00	0	50. DsRed2-PSPC1_Pos048_S001	00-8jXpGs3DDXeQHVnSHfqYKh
3.64693	22.0833	60.8798	um	Cell	Cell BoundingBoxOO Length	0.000	1.000	526	2	GFP-VOID DsRed2-PSPC1 8C-C-PSPC1 V2.00	0	50. DsRed2-PSPC1_Pos048_S001	00-8jXpGs3DDXeQHVnSHfqYKh
4.5471	26.9549	29.1575	um	Cell	Cell BoundingBoxOO Length	0.000	1.000	527	3	GFP-VOID DsRed2-PSPC1 8C-C-PSPC1 V2.00	0	50. DsRed2-PSPC1_Pos048_S001	00-8jXpGs3DDXeQHVnSHfqYKh
4.70635	27.8765	47.3125	um	Cell	Cell BoundingBoxOO Length	0.000	1.000	528	4	GFP-VOID DsRed2-PSPC1 8C-C-PSPC1 V2.00	0	50. DsRed2-PSPC1_Pos048_S001	00-8jXpGs3DDXeQHVnSHfqYKh
3.68776	14.89	18.1669	um	Cell	Cell BoundingBoxOO Length	0.000	1.000	529	0	GFP-VOID DsRed2-PSPC1 8C-C-PSPC1 V2.00	0	50. DsRed2-PSPC1_Pos049_S001	00-PDbR4bFkNJRQ7RYCMrkq3A
4.23698	20.469	33.2766	um	Cell	Cell BoundingBoxOO Length	0.000	1.000	530	1	GFP-VOID DsRed2-PSPC1 8C-C-PSPC1 V2.00	0	50. DsRed2-PSPC1_Pos049_S001	00-PDbR4bFkNJRQ7RYCMrkq3A
4.13852	29.2655	33.5302	um	Cell	Cell BoundingBoxOO Length	0.000	1.000	531	2	GFP-VOID DsRed2-PSPC1 8C-C-PSPC1 V2.00	0	50. DsRed2-PSPC1_Pos049_S001	00-PDbR4bFkNJRQ7RYCMrkq3A
4.73194	248.143	248.34	um	Cell	Cell BoundingBoxOO Length	0.000	1.000	532	3	GFP-VOID DsRed2-PSPC1 8C-C-PSPC1 V2.00	0	50. DsRed2-PSPC1_Pos049_S001	00-PDbR4bFkNJRQ7RYCMrkq3A
