# Supplementary material for: Development of a pipeline for automated, high-throughput analysis of paraspeckle proteins reveals specific roles for importin α proteins
Source: Sci Rep. 2017 Feb 27;7:43323. doi: 10.1038/srep43323 (PMC5379994; doi:10.1038/srep43323)
Supplement: Supplementary Dataset SD1-D [file srep43323-s6.zip › I8P/8C-C-PSPC1/_/GFP-VOID DsRed2-PSPC1 8C-C-PSPC1 V2.00_Statistics/GFP-VOID DsRed2-PSPC1 8C-C-PSPC1 V2.00_Vesicles_Paraspeckle_Relative_To_Cell_Position.csv]

Vesicles Paraspeckle Relative To Cell Position
====================
Vesicles Paraspeckle Relative To Cell Position X	Vesicles Paraspeckle Relative To Cell Position Y	Vesicles Paraspeckle Relative To Cell Position Z	Unit	Category	Collection	Birth [s]	Death [s]	CellID	ID	OriginalID	Original Component Name	Original Component ID	Original Image Name	Original Image ID
0.577896	-10.2267	-0.471069	um	Vesicles Paraspeckle	Vesicles Paraspeckle Relative To Cell Position	0.000	1.000	0	200000000	200000000	GFP-VOID DsRed2-PSPC1 8C-C-PSPC1 V2.00	0	50. DsRed2-PSPC1_Pos001_S001	00-DWW4DJZ8faeD6UZf9SnZWK
-0.456306	-10.4547	-0.196533	um	Vesicles Paraspeckle	Vesicles Paraspeckle Relative To Cell Position	0.000	1.000	0	200000001	200000001	GFP-VOID DsRed2-PSPC1 8C-C-PSPC1 V2.00	0	50. DsRed2-PSPC1_Pos001_S001	00-DWW4DJZ8faeD6UZf9SnZWK
2.10407	-10.2419	-0.0551758	um	Vesicles Paraspeckle	Vesicles Paraspeckle Relative To Cell Position	0.000	1.000	0	200000002	200000002	GFP-VOID DsRed2-PSPC1 8C-C-PSPC1 V2.00	0	50. DsRed2-PSPC1_Pos001_S001	00-DWW4DJZ8faeD6UZf9SnZWK
3.51395	-9.02459	-0.355347	um	Vesicles Paraspeckle	Vesicles Paraspeckle Relative To Cell Position	0.000	1.000	0	200000003	200000003	GFP-VOID DsRed2-PSPC1 8C-C-PSPC1 V2.00	0	50. DsRed2-PSPC1_Pos001_S001	00-DWW4DJZ8faeD6UZf9SnZWK
3.03799	-8.64918	-0.207153	um	Vesicles Paraspeckle	Vesicles Paraspeckle Relative To Cell Position	0.000	1.000	0	200000004	200000004	GFP-VOID DsRed2-PSPC1 8C-C-PSPC1 V2.00	0	50. DsRed2-PSPC1_Pos001_S001	00-DWW4DJZ8faeD6UZf9SnZWK
-1.79336	-7.80045	-0.149902	um	Vesicles Paraspeckle	Vesicles Paraspeckle Relative To Cell Position	0.000	1.000	0	200000005	200000005	GFP-VOID DsRed2-PSPC1 8C-C-PSPC1 V2.00	0	50. DsRed2-PSPC1_Pos001_S001	00-DWW4DJZ8faeD6UZf9SnZWK
0.647774	-7.31262	-0.155273	um	Vesicles Paraspeckle	Vesicles Paraspeckle Relative To Cell Position	0.000	1.000	0	200000006	200000006	GFP-VOID DsRed2-PSPC1 8C-C-PSPC1 V2.00	0	50. DsRed2-PSPC1_Pos001_S001	00-DWW4DJZ8faeD6UZf9SnZWK
-0.335541	-7.13066	-0.205444	um	Vesicles Paraspeckle	Vesicles Paraspeckle Relative To Cell Position	0.000	1.000	0	200000007	200000007	GFP-VOID DsRed2-PSPC1 8C-C-PSPC1 V2.00	0	50. DsRed2-PSPC1_Pos001_S001	00-DWW4DJZ8faeD6UZf9SnZWK
-1.67006	-5.93624	-0.0386963	um	Vesicles Paraspeckle	Vesicles Paraspeckle Relative To Cell Position	0.000	1.000	0	200000008	200000008	GFP-VOID DsRed2-PSPC1 8C-C-PSPC1 V2.00	0	50. DsRed2-PSPC1_Pos001_S001	00-DWW4DJZ8faeD6UZf9SnZWK
-1.05032	-5.90052	-0.290771	um	Vesicles Paraspeckle	Vesicles Paraspeckle Relative To Cell Position	0.000	1.000	0	200000009	200000009	GFP-VOID DsRed2-PSPC1 8C-C-PSPC1 V2.00	0	50. DsRed2-PSPC1_Pos001_S001	00-DWW4DJZ8faeD6UZf9SnZWK
-1.0792	-5.32606	-0.244995	um	Vesicles Paraspeckle	Vesicles Paraspeckle Relative To Cell Position	0.000	1.000	0	200000010	200000010	GFP-VOID DsRed2-PSPC1 8C-C-PSPC1 V2.00	0	50. DsRed2-PSPC1_Pos001_S001	00-DWW4DJZ8faeD6UZf9SnZWK
-6.96276	10.511	-1.02039	um	Vesicles Paraspeckle	Vesicles Paraspeckle Relative To Cell Position	0.000	1.000	0	200000011	200000011	GFP-VOID DsRed2-PSPC1 8C-C-PSPC1 V2.00	0	50. DsRed2-PSPC1_Pos001_S001	00-DWW4DJZ8faeD6UZf9SnZWK
-8.41574	3.95939	-0.468018	um	Vesicles Paraspeckle	Vesicles Paraspeckle Relative To Cell Position	0.000	1.000	0	200000012	200000012	GFP-VOID DsRed2-PSPC1 8C-C-PSPC1 V2.00	0	50. DsRed2-PSPC1_Pos001_S001	00-DWW4DJZ8faeD6UZf9SnZWK
-1.29389	6.13548	-0.55603	um	Vesicles Paraspeckle	Vesicles Paraspeckle Relative To Cell Position	0.000	1.000	0	200000013	200000013	GFP-VOID DsRed2-PSPC1 8C-C-PSPC1 V2.00	0	50. DsRed2-PSPC1_Pos001_S001	00-DWW4DJZ8faeD6UZf9SnZWK
-6.58424	7.37899	-0.476685	um	Vesicles Paraspeckle	Vesicles Paraspeckle Relative To Cell Position	0.000	1.000	0	200000014	200000014	GFP-VOID DsRed2-PSPC1 8C-C-PSPC1 V2.00	0	50. DsRed2-PSPC1_Pos001_S001	00-DWW4DJZ8faeD6UZf9SnZWK
-4.25182	-1.09052	-0.184326	um	Vesicles Paraspeckle	Vesicles Paraspeckle Relative To Cell Position	0.000	1.000	0	200000015	200000015	GFP-VOID DsRed2-PSPC1 8C-C-PSPC1 V2.00	0	50. DsRed2-PSPC1_Pos001_S001	00-DWW4DJZ8faeD6UZf9SnZWK
3.2989	-1.12267	-0.281982	um	Vesicles Paraspeckle	Vesicles Paraspeckle Relative To Cell Position	0.000	1.000	0	200000016	200000016	GFP-VOID DsRed2-PSPC1 8C-C-PSPC1 V2.00	0	50. DsRed2-PSPC1_Pos001_S001	00-DWW4DJZ8faeD6UZf9SnZWK
-7.52405	3.93077	-0.151978	um	Vesicles Paraspeckle	Vesicles Paraspeckle Relative To Cell Position	0.000	1.000	0	200000017	200000017	GFP-VOID DsRed2-PSPC1 8C-C-PSPC1 V2.00	0	50. DsRed2-PSPC1_Pos001_S001	00-DWW4DJZ8faeD6UZf9SnZWK
-6.44563	5.1887	-0.0944824	um	Vesicles Paraspeckle	Vesicles Paraspeckle Relative To Cell Position	0.000	1.000	0	200000018	200000018	GFP-VOID DsRed2-PSPC1 8C-C-PSPC1 V2.00	0	50. DsRed2-PSPC1_Pos001_S001	00-DWW4DJZ8faeD6UZf9SnZWK
-3.46131	6.60548	-0.107422	um	Vesicles Paraspeckle	Vesicles Paraspeckle Relative To Cell Position	0.000	1.000	0	200000019	200000019	GFP-VOID DsRed2-PSPC1 8C-C-PSPC1 V2.00	0	50. DsRed2-PSPC1_Pos001_S001	00-DWW4DJZ8faeD6UZf9SnZWK
-2.93433	6.58311	-0.275391	um	Vesicles Paraspeckle	Vesicles Paraspeckle Relative To Cell Position	0.000	1.000	0	200000020	200000020	GFP-VOID DsRed2-PSPC1 8C-C-PSPC1 V2.00	0	50. DsRed2-PSPC1_Pos001_S001	00-DWW4DJZ8faeD6UZf9SnZWK
-7.30475	9.24457	-0.347046	um	Vesicles Paraspeckle	Vesicles Paraspeckle Relative To Cell Position	0.000	1.000	0	200000021	200000021	GFP-VOID DsRed2-PSPC1 8C-C-PSPC1 V2.00	0	50. DsRed2-PSPC1_Pos001_S001	00-DWW4DJZ8faeD6UZf9SnZWK
-1.33141	-7.58402	0.223022	um	Vesicles Paraspeckle	Vesicles Paraspeckle Relative To Cell Position	0.000	1.000	0	200000022	200000022	GFP-VOID DsRed2-PSPC1 8C-C-PSPC1 V2.00	0	50. DsRed2-PSPC1_Pos001_S001	00-DWW4DJZ8faeD6UZf9SnZWK
-3.73039	-5.90052	0.163086	um	Vesicles Paraspeckle	Vesicles Paraspeckle Relative To Cell Position	0.000	1.000	0	200000023	200000023	GFP-VOID DsRed2-PSPC1 8C-C-PSPC1 V2.00	0	50. DsRed2-PSPC1_Pos001_S001	00-DWW4DJZ8faeD6UZf9SnZWK
1.0873	-8.54499	0.672607	um	Vesicles Paraspeckle	Vesicles Paraspeckle Relative To Cell Position	0.000	1.000	0	200000024	200000024	GFP-VOID DsRed2-PSPC1 8C-C-PSPC1 V2.00	0	50. DsRed2-PSPC1_Pos001_S001	00-DWW4DJZ8faeD6UZf9SnZWK
3.21577	-7.34983	0.630859	um	Vesicles Paraspeckle	Vesicles Paraspeckle Relative To Cell Position	0.000	1.000	0	200000025	200000025	GFP-VOID DsRed2-PSPC1 8C-C-PSPC1 V2.00	0	50. DsRed2-PSPC1_Pos001_S001	00-DWW4DJZ8faeD6UZf9SnZWK
-2.02992	-6.35247	0.571533	um	Vesicles Paraspeckle	Vesicles Paraspeckle Relative To Cell Position	0.000	1.000	0	200000026	200000026	GFP-VOID DsRed2-PSPC1 8C-C-PSPC1 V2.00	0	50. DsRed2-PSPC1_Pos001_S001	00-DWW4DJZ8faeD6UZf9SnZWK
0.280838	-5.8836	0.7052	um	Vesicles Paraspeckle	Vesicles Paraspeckle Relative To Cell Position	0.000	1.000	0	200000027	200000027	GFP-VOID DsRed2-PSPC1 8C-C-PSPC1 V2.00	0	50. DsRed2-PSPC1_Pos001_S001	00-DWW4DJZ8faeD6UZf9SnZWK
5.20574	-5.67511	0.532959	um	Vesicles Paraspeckle	Vesicles Paraspeckle Relative To Cell Position	0.000	1.000	0	200000028	200000028	GFP-VOID DsRed2-PSPC1 8C-C-PSPC1 V2.00	0	50. DsRed2-PSPC1_Pos001_S001	00-DWW4DJZ8faeD6UZf9SnZWK
-7.04502	3.61729	0.171631	um	Vesicles Paraspeckle	Vesicles Paraspeckle Relative To Cell Position	0.000	1.000	0	200000029	200000029	GFP-VOID DsRed2-PSPC1 8C-C-PSPC1 V2.00	0	50. DsRed2-PSPC1_Pos001_S001	00-DWW4DJZ8faeD6UZf9SnZWK
-6.38104	4.6289	0.378418	um	Vesicles Paraspeckle	Vesicles Paraspeckle Relative To Cell Position	0.000	1.000	0	200000030	200000030	GFP-VOID DsRed2-PSPC1 8C-C-PSPC1 V2.00	0	50. DsRed2-PSPC1_Pos001_S001	00-DWW4DJZ8faeD6UZf9SnZWK
-8.72257	4.92624	0.0292969	um	Vesicles Paraspeckle	Vesicles Paraspeckle Relative To Cell Position	0.000	1.000	0	200000031	200000031	GFP-VOID DsRed2-PSPC1 8C-C-PSPC1 V2.00	0	50. DsRed2-PSPC1_Pos001_S001	00-DWW4DJZ8faeD6UZf9SnZWK
-8.02501	5.64151	0.0330811	um	Vesicles Paraspeckle	Vesicles Paraspeckle Relative To Cell Position	0.000	1.000	0	200000032	200000032	GFP-VOID DsRed2-PSPC1 8C-C-PSPC1 V2.00	0	50. DsRed2-PSPC1_Pos001_S001	00-DWW4DJZ8faeD6UZf9SnZWK
-7.25411	5.89388	0.0366211	um	Vesicles Paraspeckle	Vesicles Paraspeckle Relative To Cell Position	0.000	1.000	0	200000033	200000033	GFP-VOID DsRed2-PSPC1 8C-C-PSPC1 V2.00	0	50. DsRed2-PSPC1_Pos001_S001	00-DWW4DJZ8faeD6UZf9SnZWK
-6.82251	6.38692	0.284668	um	Vesicles Paraspeckle	Vesicles Paraspeckle Relative To Cell Position	0.000	1.000	0	200000034	200000034	GFP-VOID DsRed2-PSPC1 8C-C-PSPC1 V2.00	0	50. DsRed2-PSPC1_Pos001_S001	00-DWW4DJZ8faeD6UZf9SnZWK
-4.44115	3.04306	0.614502	um	Vesicles Paraspeckle	Vesicles Paraspeckle Relative To Cell Position	0.000	1.000	0	200000035	200000035	GFP-VOID DsRed2-PSPC1 8C-C-PSPC1 V2.00	0	50. DsRed2-PSPC1_Pos001_S001	00-DWW4DJZ8faeD6UZf9SnZWK
-6.43998	5.17951	0.440063	um	Vesicles Paraspeckle	Vesicles Paraspeckle Relative To Cell Position	0.000	1.000	0	200000036	200000036	GFP-VOID DsRed2-PSPC1 8C-C-PSPC1 V2.00	0	50. DsRed2-PSPC1_Pos001_S001	00-DWW4DJZ8faeD6UZf9SnZWK
-5.25932	5.45039	0.458008	um	Vesicles Paraspeckle	Vesicles Paraspeckle Relative To Cell Position	0.000	1.000	0	200000037	200000037	GFP-VOID DsRed2-PSPC1 8C-C-PSPC1 V2.00	0	50. DsRed2-PSPC1_Pos001_S001	00-DWW4DJZ8faeD6UZf9SnZWK
-6.08291	7.57127	0.577148	um	Vesicles Paraspeckle	Vesicles Paraspeckle Relative To Cell Position	0.000	1.000	0	200000038	200000038	GFP-VOID DsRed2-PSPC1 8C-C-PSPC1 V2.00	0	50. DsRed2-PSPC1_Pos001_S001	00-DWW4DJZ8faeD6UZf9SnZWK
-1.39924	-8.28709	-1.19214	um	Vesicles Paraspeckle	Vesicles Paraspeckle Relative To Cell Position	0.000	1.000	2	200000039	200000039	GFP-VOID DsRed2-PSPC1 8C-C-PSPC1 V2.00	0	50. DsRed2-PSPC1_Pos001_S001	00-DWW4DJZ8faeD6UZf9SnZWK
-4.33586	1.54683	-1.16553	um	Vesicles Paraspeckle	Vesicles Paraspeckle Relative To Cell Position	0.000	1.000	2	200000040	200000040	GFP-VOID DsRed2-PSPC1 8C-C-PSPC1 V2.00	0	50. DsRed2-PSPC1_Pos001_S001	00-DWW4DJZ8faeD6UZf9SnZWK
-2.73719	-10.3301	-0.791016	um	Vesicles Paraspeckle	Vesicles Paraspeckle Relative To Cell Position	0.000	1.000	2	200000041	200000041	GFP-VOID DsRed2-PSPC1 8C-C-PSPC1 V2.00	0	50. DsRed2-PSPC1_Pos001_S001	00-DWW4DJZ8faeD6UZf9SnZWK
-5.15874	1.74657	-0.993774	um	Vesicles Paraspeckle	Vesicles Paraspeckle Relative To Cell Position	0.000	1.000	2	200000042	200000042	GFP-VOID DsRed2-PSPC1 8C-C-PSPC1 V2.00	0	50. DsRed2-PSPC1_Pos001_S001	00-DWW4DJZ8faeD6UZf9SnZWK
1.06786	2.20793	-0.90332	um	Vesicles Paraspeckle	Vesicles Paraspeckle Relative To Cell Position	0.000	1.000	2	200000043	200000043	GFP-VOID DsRed2-PSPC1 8C-C-PSPC1 V2.00	0	50. DsRed2-PSPC1_Pos001_S001	00-DWW4DJZ8faeD6UZf9SnZWK
-3.82759	5.54584	-0.802124	um	Vesicles Paraspeckle	Vesicles Paraspeckle Relative To Cell Position	0.000	1.000	2	200000044	200000044	GFP-VOID DsRed2-PSPC1 8C-C-PSPC1 V2.00	0	50. DsRed2-PSPC1_Pos001_S001	00-DWW4DJZ8faeD6UZf9SnZWK
-0.238266	11.4205	-1.00806	um	Vesicles Paraspeckle	Vesicles Paraspeckle Relative To Cell Position	0.000	1.000	2	200000045	200000045	GFP-VOID DsRed2-PSPC1 8C-C-PSPC1 V2.00	0	50. DsRed2-PSPC1_Pos001_S001	00-DWW4DJZ8faeD6UZf9SnZWK
1.04438	-11.6837	-0.47522	um	Vesicles Paraspeckle	Vesicles Paraspeckle Relative To Cell Position	0.000	1.000	2	200000046	200000046	GFP-VOID DsRed2-PSPC1 8C-C-PSPC1 V2.00	0	50. DsRed2-PSPC1_Pos001_S001	00-DWW4DJZ8faeD6UZf9SnZWK
0.727303	-10.5092	-0.48999	um	Vesicles Paraspeckle	Vesicles Paraspeckle Relative To Cell Position	0.000	1.000	2	200000047	200000047	GFP-VOID DsRed2-PSPC1 8C-C-PSPC1 V2.00	0	50. DsRed2-PSPC1_Pos001_S001	00-DWW4DJZ8faeD6UZf9SnZWK
-0.131676	-9.83003	-0.546631	um	Vesicles Paraspeckle	Vesicles Paraspeckle Relative To Cell Position	0.000	1.000	2	200000048	200000048	GFP-VOID DsRed2-PSPC1 8C-C-PSPC1 V2.00	0	50. DsRed2-PSPC1_Pos001_S001	00-DWW4DJZ8faeD6UZf9SnZWK
1.23421	-9.55103	-0.58606	um	Vesicles Paraspeckle	Vesicles Paraspeckle Relative To Cell Position	0.000	1.000	2	200000049	200000049	GFP-VOID DsRed2-PSPC1 8C-C-PSPC1 V2.00	0	50. DsRed2-PSPC1_Pos001_S001	00-DWW4DJZ8faeD6UZf9SnZWK
-3.28291	-8.0999	-0.571045	um	Vesicles Paraspeckle	Vesicles Paraspeckle Relative To Cell Position	0.000	1.000	2	200000050	200000050	GFP-VOID DsRed2-PSPC1 8C-C-PSPC1 V2.00	0	50. DsRed2-PSPC1_Pos001_S001	00-DWW4DJZ8faeD6UZf9SnZWK
0.0401115	-7.9973	-0.5354	um	Vesicles Paraspeckle	Vesicles Paraspeckle Relative To Cell Position	0.000	1.000	2	200000051	200000051	GFP-VOID DsRed2-PSPC1 8C-C-PSPC1 V2.00	0	50. DsRed2-PSPC1_Pos001_S001	00-DWW4DJZ8faeD6UZf9SnZWK
3.46412	-7.80412	-0.360474	um	Vesicles Paraspeckle	Vesicles Paraspeckle Relative To Cell Position	0.000	1.000	2	200000052	200000052	GFP-VOID DsRed2-PSPC1 8C-C-PSPC1 V2.00	0	50. DsRed2-PSPC1_Pos001_S001	00-DWW4DJZ8faeD6UZf9SnZWK
1.06149	-7.61234	-0.709229	um	Vesicles Paraspeckle	Vesicles Paraspeckle Relative To Cell Position	0.000	1.000	2	200000053	200000053	GFP-VOID DsRed2-PSPC1 8C-C-PSPC1 V2.00	0	50. DsRed2-PSPC1_Pos001_S001	00-DWW4DJZ8faeD6UZf9SnZWK
-3.84084	-7.37184	-0.360962	um	Vesicles Paraspeckle	Vesicles Paraspeckle Relative To Cell Position	0.000	1.000	2	200000054	200000054	GFP-VOID DsRed2-PSPC1 8C-C-PSPC1 V2.00	0	50. DsRed2-PSPC1_Pos001_S001	00-DWW4DJZ8faeD6UZf9SnZWK
-4.83225	-6.89084	-0.526733	um	Vesicles Paraspeckle	Vesicles Paraspeckle Relative To Cell Position	0.000	1.000	2	200000055	200000055	GFP-VOID DsRed2-PSPC1 8C-C-PSPC1 V2.00	0	50. DsRed2-PSPC1_Pos001_S001	00-DWW4DJZ8faeD6UZf9SnZWK
1.01922	-6.63966	-0.526611	um	Vesicles Paraspeckle	Vesicles Paraspeckle Relative To Cell Position	0.000	1.000	2	200000056	200000056	GFP-VOID DsRed2-PSPC1 8C-C-PSPC1 V2.00	0	50. DsRed2-PSPC1_Pos001_S001	00-DWW4DJZ8faeD6UZf9SnZWK
-6.19521	-6.19289	-0.519531	um	Vesicles Paraspeckle	Vesicles Paraspeckle Relative To Cell Position	0.000	1.000	2	200000057	200000057	GFP-VOID DsRed2-PSPC1 8C-C-PSPC1 V2.00	0	50. DsRed2-PSPC1_Pos001_S001	00-DWW4DJZ8faeD6UZf9SnZWK
-5.69178	-4.4919	-0.544678	um	Vesicles Paraspeckle	Vesicles Paraspeckle Relative To Cell Position	0.000	1.000	2	200000058	200000058	GFP-VOID DsRed2-PSPC1 8C-C-PSPC1 V2.00	0	50. DsRed2-PSPC1_Pos001_S001	00-DWW4DJZ8faeD6UZf9SnZWK
-3.29837	-3.98891	-0.523438	um	Vesicles Paraspeckle	Vesicles Paraspeckle Relative To Cell Position	0.000	1.000	2	200000059	200000059	GFP-VOID DsRed2-PSPC1 8C-C-PSPC1 V2.00	0	50. DsRed2-PSPC1_Pos001_S001	00-DWW4DJZ8faeD6UZf9SnZWK
-6.39697	-3.56223	-0.528687	um	Vesicles Paraspeckle	Vesicles Paraspeckle Relative To Cell Position	0.000	1.000	2	200000060	200000060	GFP-VOID DsRed2-PSPC1 8C-C-PSPC1 V2.00	0	50. DsRed2-PSPC1_Pos001_S001	00-DWW4DJZ8faeD6UZf9SnZWK
-4.98126	-2.9622	-0.437256	um	Vesicles Paraspeckle	Vesicles Paraspeckle Relative To Cell Position	0.000	1.000	2	200000061	200000061	GFP-VOID DsRed2-PSPC1 8C-C-PSPC1 V2.00	0	50. DsRed2-PSPC1_Pos001_S001	00-DWW4DJZ8faeD6UZf9SnZWK
-3.24386	-2.97495	-0.621216	um	Vesicles Paraspeckle	Vesicles Paraspeckle Relative To Cell Position	0.000	1.000	2	200000062	200000062	GFP-VOID DsRed2-PSPC1 8C-C-PSPC1 V2.00	0	50. DsRed2-PSPC1_Pos001_S001	00-DWW4DJZ8faeD6UZf9SnZWK
-3.35699	-1.81805	-0.736206	um	Vesicles Paraspeckle	Vesicles Paraspeckle Relative To Cell Position	0.000	1.000	2	200000063	200000063	GFP-VOID DsRed2-PSPC1 8C-C-PSPC1 V2.00	0	50. DsRed2-PSPC1_Pos001_S001	00-DWW4DJZ8faeD6UZf9SnZWK
-3.78806	0.0651398	-0.60144	um	Vesicles Paraspeckle	Vesicles Paraspeckle Relative To Cell Position	0.000	1.000	2	200000064	200000064	GFP-VOID DsRed2-PSPC1 8C-C-PSPC1 V2.00	0	50. DsRed2-PSPC1_Pos001_S001	00-DWW4DJZ8faeD6UZf9SnZWK
-2.83503	0.0836639	-0.598999	um	Vesicles Paraspeckle	Vesicles Paraspeckle Relative To Cell Position	0.000	1.000	2	200000065	200000065	GFP-VOID DsRed2-PSPC1 8C-C-PSPC1 V2.00	0	50. DsRed2-PSPC1_Pos001_S001	00-DWW4DJZ8faeD6UZf9SnZWK
-5.00023	0.791626	-0.660034	um	Vesicles Paraspeckle	Vesicles Paraspeckle Relative To Cell Position	0.000	1.000	2	200000066	200000066	GFP-VOID DsRed2-PSPC1 8C-C-PSPC1 V2.00	0	50. DsRed2-PSPC1_Pos001_S001	00-DWW4DJZ8faeD6UZf9SnZWK
-2.14457	0.81926	-0.545044	um	Vesicles Paraspeckle	Vesicles Paraspeckle Relative To Cell Position	0.000	1.000	2	200000067	200000067	GFP-VOID DsRed2-PSPC1 8C-C-PSPC1 V2.00	0	50. DsRed2-PSPC1_Pos001_S001	00-DWW4DJZ8faeD6UZf9SnZWK
-1.21898	0.814728	-0.486572	um	Vesicles Paraspeckle	Vesicles Paraspeckle Relative To Cell Position	0.000	1.000	2	200000068	200000068	GFP-VOID DsRed2-PSPC1 8C-C-PSPC1 V2.00	0	50. DsRed2-PSPC1_Pos001_S001	00-DWW4DJZ8faeD6UZf9SnZWK
-6.26946	1.03908	-0.599243	um	Vesicles Paraspeckle	Vesicles Paraspeckle Relative To Cell Position	0.000	1.000	2	200000069	200000069	GFP-VOID DsRed2-PSPC1 8C-C-PSPC1 V2.00	0	50. DsRed2-PSPC1_Pos001_S001	00-DWW4DJZ8faeD6UZf9SnZWK
-4.53514	2.4229	-0.726807	um	Vesicles Paraspeckle	Vesicles Paraspeckle Relative To Cell Position	0.000	1.000	2	200000070	200000070	GFP-VOID DsRed2-PSPC1 8C-C-PSPC1 V2.00	0	50. DsRed2-PSPC1_Pos001_S001	00-DWW4DJZ8faeD6UZf9SnZWK
-4.27877	3.21515	-0.376953	um	Vesicles Paraspeckle	Vesicles Paraspeckle Relative To Cell Position	0.000	1.000	2	200000071	200000071	GFP-VOID DsRed2-PSPC1 8C-C-PSPC1 V2.00	0	50. DsRed2-PSPC1_Pos001_S001	00-DWW4DJZ8faeD6UZf9SnZWK
-3.89377	3.19902	-0.355835	um	Vesicles Paraspeckle	Vesicles Paraspeckle Relative To Cell Position	0.000	1.000	2	200000072	200000072	GFP-VOID DsRed2-PSPC1 8C-C-PSPC1 V2.00	0	50. DsRed2-PSPC1_Pos001_S001	00-DWW4DJZ8faeD6UZf9SnZWK
0.576511	-11.1215	0.0211182	um	Vesicles Paraspeckle	Vesicles Paraspeckle Relative To Cell Position	0.000	1.000	2	200000073	200000073	GFP-VOID DsRed2-PSPC1 8C-C-PSPC1 V2.00	0	50. DsRed2-PSPC1_Pos001_S001	00-DWW4DJZ8faeD6UZf9SnZWK
0.522522	-9.53635	-0.0400391	um	Vesicles Paraspeckle	Vesicles Paraspeckle Relative To Cell Position	0.000	1.000	2	200000074	200000074	GFP-VOID DsRed2-PSPC1 8C-C-PSPC1 V2.00	0	50. DsRed2-PSPC1_Pos001_S001	00-DWW4DJZ8faeD6UZf9SnZWK
0.280384	-9.05534	-0.246094	um	Vesicles Paraspeckle	Vesicles Paraspeckle Relative To Cell Position	0.000	1.000	2	200000075	200000075	GFP-VOID DsRed2-PSPC1 8C-C-PSPC1 V2.00	0	50. DsRed2-PSPC1_Pos001_S001	00-DWW4DJZ8faeD6UZf9SnZWK
2.94989	-8.84074	-0.21167	um	Vesicles Paraspeckle	Vesicles Paraspeckle Relative To Cell Position	0.000	1.000	2	200000076	200000076	GFP-VOID DsRed2-PSPC1 8C-C-PSPC1 V2.00	0	50. DsRed2-PSPC1_Pos001_S001	00-DWW4DJZ8faeD6UZf9SnZWK
-2.12246	-8.31186	-0.11084	um	Vesicles Paraspeckle	Vesicles Paraspeckle Relative To Cell Position	0.000	1.000	2	200000077	200000077	GFP-VOID DsRed2-PSPC1 8C-C-PSPC1 V2.00	0	50. DsRed2-PSPC1_Pos001_S001	00-DWW4DJZ8faeD6UZf9SnZWK
-0.438915	-8.11726	-0.184692	um	Vesicles Paraspeckle	Vesicles Paraspeckle Relative To Cell Position	0.000	1.000	2	200000078	200000078	GFP-VOID DsRed2-PSPC1 8C-C-PSPC1 V2.00	0	50. DsRed2-PSPC1_Pos001_S001	00-DWW4DJZ8faeD6UZf9SnZWK
1.01999	-8.1346	-0.151611	um	Vesicles Paraspeckle	Vesicles Paraspeckle Relative To Cell Position	0.000	1.000	2	200000079	200000079	GFP-VOID DsRed2-PSPC1 8C-C-PSPC1 V2.00	0	50. DsRed2-PSPC1_Pos001_S001	00-DWW4DJZ8faeD6UZf9SnZWK
-2.62602	-6.18433	-0.239502	um	Vesicles Paraspeckle	Vesicles Paraspeckle Relative To Cell Position	0.000	1.000	2	200000080	200000080	GFP-VOID DsRed2-PSPC1 8C-C-PSPC1 V2.00	0	50. DsRed2-PSPC1_Pos001_S001	00-DWW4DJZ8faeD6UZf9SnZWK
-0.268089	-5.8288	-0.16394	um	Vesicles Paraspeckle	Vesicles Paraspeckle Relative To Cell Position	0.000	1.000	2	200000081	200000081	GFP-VOID DsRed2-PSPC1 8C-C-PSPC1 V2.00	0	50. DsRed2-PSPC1_Pos001_S001	00-DWW4DJZ8faeD6UZf9SnZWK
-5.23847	-4.91843	-0.298096	um	Vesicles Paraspeckle	Vesicles Paraspeckle Relative To Cell Position	0.000	1.000	2	200000082	200000082	GFP-VOID DsRed2-PSPC1 8C-C-PSPC1 V2.00	0	50. DsRed2-PSPC1_Pos001_S001	00-DWW4DJZ8faeD6UZf9SnZWK
-4.75108	-4.0036	-0.279785	um	Vesicles Paraspeckle	Vesicles Paraspeckle Relative To Cell Position	0.000	1.000	2	200000083	200000083	GFP-VOID DsRed2-PSPC1 8C-C-PSPC1 V2.00	0	50. DsRed2-PSPC1_Pos001_S001	00-DWW4DJZ8faeD6UZf9SnZWK
-4.16632	0.792969	-0.237549	um	Vesicles Paraspeckle	Vesicles Paraspeckle Relative To Cell Position	0.000	1.000	2	200000084	200000084	GFP-VOID DsRed2-PSPC1 8C-C-PSPC1 V2.00	0	50. DsRed2-PSPC1_Pos001_S001	00-DWW4DJZ8faeD6UZf9SnZWK
-4.04882	2.00888	-0.304077	um	Vesicles Paraspeckle	Vesicles Paraspeckle Relative To Cell Position	0.000	1.000	2	200000085	200000085	GFP-VOID DsRed2-PSPC1 8C-C-PSPC1 V2.00	0	50. DsRed2-PSPC1_Pos001_S001	00-DWW4DJZ8faeD6UZf9SnZWK
2.53715	8.97269	-0.088623	um	Vesicles Paraspeckle	Vesicles Paraspeckle Relative To Cell Position	0.000	1.000	2	200000086	200000086	GFP-VOID DsRed2-PSPC1 8C-C-PSPC1 V2.00	0	50. DsRed2-PSPC1_Pos001_S001	00-DWW4DJZ8faeD6UZf9SnZWK
1.50564	-6.88435	0.391357	um	Vesicles Paraspeckle	Vesicles Paraspeckle Relative To Cell Position	0.000	1.000	2	200000087	200000087	GFP-VOID DsRed2-PSPC1 8C-C-PSPC1 V2.00	0	50. DsRed2-PSPC1_Pos001_S001	00-DWW4DJZ8faeD6UZf9SnZWK
-2.09315	-5.92883	0.17334	um	Vesicles Paraspeckle	Vesicles Paraspeckle Relative To Cell Position	0.000	1.000	2	200000088	200000088	GFP-VOID DsRed2-PSPC1 8C-C-PSPC1 V2.00	0	50. DsRed2-PSPC1_Pos001_S001	00-DWW4DJZ8faeD6UZf9SnZWK
3.89462	10.1461	0.0942383	um	Vesicles Paraspeckle	Vesicles Paraspeckle Relative To Cell Position	0.000	1.000	2	200000089	200000089	GFP-VOID DsRed2-PSPC1 8C-C-PSPC1 V2.00	0	50. DsRed2-PSPC1_Pos001_S001	00-DWW4DJZ8faeD6UZf9SnZWK
0.0445709	-8.57426	0.809082	um	Vesicles Paraspeckle	Vesicles Paraspeckle Relative To Cell Position	0.000	1.000	2	200000090	200000090	GFP-VOID DsRed2-PSPC1 8C-C-PSPC1 V2.00	0	50. DsRed2-PSPC1_Pos001_S001	00-DWW4DJZ8faeD6UZf9SnZWK
0.31897	-1.48054	0.0372314	um	Vesicles Paraspeckle	Vesicles Paraspeckle Relative To Cell Position	0.000	1.000	4	200000091	200000091	GFP-VOID DsRed2-PSPC1 8C-C-PSPC1 V2.00	0	50. DsRed2-PSPC1_Pos001_S001	00-DWW4DJZ8faeD6UZf9SnZWK
0.548599	-0.662699	-0.0389404	um	Vesicles Paraspeckle	Vesicles Paraspeckle Relative To Cell Position	0.000	1.000	4	200000092	200000092	GFP-VOID DsRed2-PSPC1 8C-C-PSPC1 V2.00	0	50. DsRed2-PSPC1_Pos001_S001	00-DWW4DJZ8faeD6UZf9SnZWK
4.25989	-1.81433	0.0372314	um	Vesicles Paraspeckle	Vesicles Paraspeckle Relative To Cell Position	0.000	1.000	4	200000093	200000093	GFP-VOID DsRed2-PSPC1 8C-C-PSPC1 V2.00	0	50. DsRed2-PSPC1_Pos001_S001	00-DWW4DJZ8faeD6UZf9SnZWK
8.84125	-11.6632	-0.946045	um	Vesicles Paraspeckle	Vesicles Paraspeckle Relative To Cell Position	0.000	1.000	7	200000094	200000094	GFP-VOID DsRed2-PSPC1 8C-C-PSPC1 V2.00	0	50. DsRed2-PSPC1_Pos001_S001	00-DWW4DJZ8faeD6UZf9SnZWK
2.84535	-10.2175	-1.01062	um	Vesicles Paraspeckle	Vesicles Paraspeckle Relative To Cell Position	0.000	1.000	7	200000095	200000095	GFP-VOID DsRed2-PSPC1 8C-C-PSPC1 V2.00	0	50. DsRed2-PSPC1_Pos001_S001	00-DWW4DJZ8faeD6UZf9SnZWK
4.07748	-10.143	-0.562744	um	Vesicles Paraspeckle	Vesicles Paraspeckle Relative To Cell Position	0.000	1.000	7	200000096	200000096	GFP-VOID DsRed2-PSPC1 8C-C-PSPC1 V2.00	0	50. DsRed2-PSPC1_Pos001_S001	00-DWW4DJZ8faeD6UZf9SnZWK
3.35118	-10.2035	-0.308472	um	Vesicles Paraspeckle	Vesicles Paraspeckle Relative To Cell Position	0.000	1.000	7	200000097	200000097	GFP-VOID DsRed2-PSPC1 8C-C-PSPC1 V2.00	0	50. DsRed2-PSPC1_Pos001_S001	00-DWW4DJZ8faeD6UZf9SnZWK
2.78439	-9.99281	-0.315186	um	Vesicles Paraspeckle	Vesicles Paraspeckle Relative To Cell Position	0.000	1.000	7	200000098	200000098	GFP-VOID DsRed2-PSPC1 8C-C-PSPC1 V2.00	0	50. DsRed2-PSPC1_Pos001_S001	00-DWW4DJZ8faeD6UZf9SnZWK
0.952797	-7.78048	-1.4259	um	Vesicles Paraspeckle	Vesicles Paraspeckle Relative To Cell Position	0.000	1.000	7	200000099	200000099	GFP-VOID DsRed2-PSPC1 8C-C-PSPC1 V2.00	0	50. DsRed2-PSPC1_Pos001_S001	00-DWW4DJZ8faeD6UZf9SnZWK
0.426895	-6.83064	-1.41577	um	Vesicles Paraspeckle	Vesicles Paraspeckle Relative To Cell Position	0.000	1.000	7	200000100	200000100	GFP-VOID DsRed2-PSPC1 8C-C-PSPC1 V2.00	0	50. DsRed2-PSPC1_Pos001_S001	00-DWW4DJZ8faeD6UZf9SnZWK
-2.16721	-3.88627	-1.35938	um	Vesicles Paraspeckle	Vesicles Paraspeckle Relative To Cell Position	0.000	1.000	7	200000101	200000101	GFP-VOID DsRed2-PSPC1 8C-C-PSPC1 V2.00	0	50. DsRed2-PSPC1_Pos001_S001	00-DWW4DJZ8faeD6UZf9SnZWK
-0.693535	-3.68504	-1.39697	um	Vesicles Paraspeckle	Vesicles Paraspeckle Relative To Cell Position	0.000	1.000	7	200000102	200000102	GFP-VOID DsRed2-PSPC1 8C-C-PSPC1 V2.00	0	50. DsRed2-PSPC1_Pos001_S001	00-DWW4DJZ8faeD6UZf9SnZWK
-1.18478	-2.00176	-1.37756	um	Vesicles Paraspeckle	Vesicles Paraspeckle Relative To Cell Position	0.000	1.000	7	200000103	200000103	GFP-VOID DsRed2-PSPC1 8C-C-PSPC1 V2.00	0	50. DsRed2-PSPC1_Pos001_S001	00-DWW4DJZ8faeD6UZf9SnZWK
1.43198	-0.717018	-1.54199	um	Vesicles Paraspeckle	Vesicles Paraspeckle Relative To Cell Position	0.000	1.000	7	200000104	200000104	GFP-VOID DsRed2-PSPC1 8C-C-PSPC1 V2.00	0	50. DsRed2-PSPC1_Pos001_S001	00-DWW4DJZ8faeD6UZf9SnZWK
0.383446	0.138725	-1.39478	um	Vesicles Paraspeckle	Vesicles Paraspeckle Relative To Cell Position	0.000	1.000	7	200000105	200000105	GFP-VOID DsRed2-PSPC1 8C-C-PSPC1 V2.00	0	50. DsRed2-PSPC1_Pos001_S001	00-DWW4DJZ8faeD6UZf9SnZWK
-0.394409	3.52302	-1.49878	um	Vesicles Paraspeckle	Vesicles Paraspeckle Relative To Cell Position	0.000	1.000	7	200000106	200000106	GFP-VOID DsRed2-PSPC1 8C-C-PSPC1 V2.00	0	50. DsRed2-PSPC1_Pos001_S001	00-DWW4DJZ8faeD6UZf9SnZWK
3.14473	-9.20052	-0.966797	um	Vesicles Paraspeckle	Vesicles Paraspeckle Relative To Cell Position	0.000	1.000	7	200000107	200000107	GFP-VOID DsRed2-PSPC1 8C-C-PSPC1 V2.00	0	50. DsRed2-PSPC1_Pos001_S001	00-DWW4DJZ8faeD6UZf9SnZWK
0.241814	-7.98505	-1.02087	um	Vesicles Paraspeckle	Vesicles Paraspeckle Relative To Cell Position	0.000	1.000	7	200000108	200000108	GFP-VOID DsRed2-PSPC1 8C-C-PSPC1 V2.00	0	50. DsRed2-PSPC1_Pos001_S001	00-DWW4DJZ8faeD6UZf9SnZWK
1.43198	-7.59362	-1.05444	um	Vesicles Paraspeckle	Vesicles Paraspeckle Relative To Cell Position	0.000	1.000	7	200000109	200000109	GFP-VOID DsRed2-PSPC1 8C-C-PSPC1 V2.00	0	50. DsRed2-PSPC1_Pos001_S001	00-DWW4DJZ8faeD6UZf9SnZWK
-0.910118	-6.6926	-1.04968	um	Vesicles Paraspeckle	Vesicles Paraspeckle Relative To Cell Position	0.000	1.000	7	200000110	200000110	GFP-VOID DsRed2-PSPC1 8C-C-PSPC1 V2.00	0	50. DsRed2-PSPC1_Pos001_S001	00-DWW4DJZ8faeD6UZf9SnZWK
3.19215	-6.60673	-1.07129	um	Vesicles Paraspeckle	Vesicles Paraspeckle Relative To Cell Position	0.000	1.000	7	200000111	200000111	GFP-VOID DsRed2-PSPC1 8C-C-PSPC1 V2.00	0	50. DsRed2-PSPC1_Pos001_S001	00-DWW4DJZ8faeD6UZf9SnZWK
3.81189	-6.32759	-1.06836	um	Vesicles Paraspeckle	Vesicles Paraspeckle Relative To Cell Position	0.000	1.000	7	200000112	200000112	GFP-VOID DsRed2-PSPC1 8C-C-PSPC1 V2.00	0	50. DsRed2-PSPC1_Pos001_S001	00-DWW4DJZ8faeD6UZf9SnZWK
0.469986	-6.08492	-0.98645	um	Vesicles Paraspeckle	Vesicles Paraspeckle Relative To Cell Position	0.000	1.000	7	200000113	200000113	GFP-VOID DsRed2-PSPC1 8C-C-PSPC1 V2.00	0	50. DsRed2-PSPC1_Pos001_S001	00-DWW4DJZ8faeD6UZf9SnZWK
1.19142	-4.6022	-1.04761	um	Vesicles Paraspeckle	Vesicles Paraspeckle Relative To Cell Position	0.000	1.000	7	200000114	200000114	GFP-VOID DsRed2-PSPC1 8C-C-PSPC1 V2.00	0	50. DsRed2-PSPC1_Pos001_S001	00-DWW4DJZ8faeD6UZf9SnZWK
-0.0582809	-4.4145	-1.10266	um	Vesicles Paraspeckle	Vesicles Paraspeckle Relative To Cell Position	0.000	1.000	7	200000115	200000115	GFP-VOID DsRed2-PSPC1 8C-C-PSPC1 V2.00	0	50. DsRed2-PSPC1_Pos001_S001	00-DWW4DJZ8faeD6UZf9SnZWK
3.13638	-4.24029	-1.03711	um	Vesicles Paraspeckle	Vesicles Paraspeckle Relative To Cell Position	0.000	1.000	7	200000116	200000116	GFP-VOID DsRed2-PSPC1 8C-C-PSPC1 V2.00	0	50. DsRed2-PSPC1_Pos001_S001	00-DWW4DJZ8faeD6UZf9SnZWK
0.473846	-3.21098	-1.09119	um	Vesicles Paraspeckle	Vesicles Paraspeckle Relative To Cell Position	0.000	1.000	7	200000117	200000117	GFP-VOID DsRed2-PSPC1 8C-C-PSPC1 V2.00	0	50. DsRed2-PSPC1_Pos001_S001	00-DWW4DJZ8faeD6UZf9SnZWK
5.50184	-3.17959	-0.952515	um	Vesicles Paraspeckle	Vesicles Paraspeckle Relative To Cell Position	0.000	1.000	7	200000118	200000118	GFP-VOID DsRed2-PSPC1 8C-C-PSPC1 V2.00	0	50. DsRed2-PSPC1_Pos001_S001	00-DWW4DJZ8faeD6UZf9SnZWK
5.039	-2.46474	-1.06067	um	Vesicles Paraspeckle	Vesicles Paraspeckle Relative To Cell Position	0.000	1.000	7	200000119	200000119	GFP-VOID DsRed2-PSPC1 8C-C-PSPC1 V2.00	0	50. DsRed2-PSPC1_Pos001_S001	00-DWW4DJZ8faeD6UZf9SnZWK
-2.1674	-2.00848	-1.13025	um	Vesicles Paraspeckle	Vesicles Paraspeckle Relative To Cell Position	0.000	1.000	7	200000120	200000120	GFP-VOID DsRed2-PSPC1 8C-C-PSPC1 V2.00	0	50. DsRed2-PSPC1_Pos001_S001	00-DWW4DJZ8faeD6UZf9SnZWK
1.48923	-2.00349	-1.01672	um	Vesicles Paraspeckle	Vesicles Paraspeckle Relative To Cell Position	0.000	1.000	7	200000121	200000121	GFP-VOID DsRed2-PSPC1 8C-C-PSPC1 V2.00	0	50. DsRed2-PSPC1_Pos001_S001	00-DWW4DJZ8faeD6UZf9SnZWK
3.40124	-2.00848	-1.16064	um	Vesicles Paraspeckle	Vesicles Paraspeckle Relative To Cell Position	0.000	1.000	7	200000122	200000122	GFP-VOID DsRed2-PSPC1 8C-C-PSPC1 V2.00	0	50. DsRed2-PSPC1_Pos001_S001	00-DWW4DJZ8faeD6UZf9SnZWK
-0.22628	-1.51009	-1.0437	um	Vesicles Paraspeckle	Vesicles Paraspeckle Relative To Cell Position	0.000	1.000	7	200000123	200000123	GFP-VOID DsRed2-PSPC1 8C-C-PSPC1 V2.00	0	50. DsRed2-PSPC1_Pos001_S001	00-DWW4DJZ8faeD6UZf9SnZWK
0.931732	-1.28698	-1.0835	um	Vesicles Paraspeckle	Vesicles Paraspeckle Relative To Cell Position	0.000	1.000	7	200000124	200000124	GFP-VOID DsRed2-PSPC1 8C-C-PSPC1 V2.00	0	50. DsRed2-PSPC1_Pos001_S001	00-DWW4DJZ8faeD6UZf9SnZWK
-1.7043	-0.366447	-0.925049	um	Vesicles Paraspeckle	Vesicles Paraspeckle Relative To Cell Position	0.000	1.000	7	200000125	200000125	GFP-VOID DsRed2-PSPC1 8C-C-PSPC1 V2.00	0	50. DsRed2-PSPC1_Pos001_S001	00-DWW4DJZ8faeD6UZf9SnZWK
2.88891	-0.324982	-1.08667	um	Vesicles Paraspeckle	Vesicles Paraspeckle Relative To Cell Position	0.000	1.000	7	200000126	200000126	GFP-VOID DsRed2-PSPC1 8C-C-PSPC1 V2.00	0	50. DsRed2-PSPC1_Pos001_S001	00-DWW4DJZ8faeD6UZf9SnZWK
2.86543	0.427582	-1.01465	um	Vesicles Paraspeckle	Vesicles Paraspeckle Relative To Cell Position	0.000	1.000	7	200000127	200000127	GFP-VOID DsRed2-PSPC1 8C-C-PSPC1 V2.00	0	50. DsRed2-PSPC1_Pos001_S001	00-DWW4DJZ8faeD6UZf9SnZWK
0.950989	0.633881	-1.0531	um	Vesicles Paraspeckle	Vesicles Paraspeckle Relative To Cell Position	0.000	1.000	7	200000128	200000128	GFP-VOID DsRed2-PSPC1 8C-C-PSPC1 V2.00	0	50. DsRed2-PSPC1_Pos001_S001	00-DWW4DJZ8faeD6UZf9SnZWK
3.83926	0.895035	-0.976074	um	Vesicles Paraspeckle	Vesicles Paraspeckle Relative To Cell Position	0.000	1.000	7	200000129	200000129	GFP-VOID DsRed2-PSPC1 8C-C-PSPC1 V2.00	0	50. DsRed2-PSPC1_Pos001_S001	00-DWW4DJZ8faeD6UZf9SnZWK
0.495689	1.09814	-0.967896	um	Vesicles Paraspeckle	Vesicles Paraspeckle Relative To Cell Position	0.000	1.000	7	200000130	200000130	GFP-VOID DsRed2-PSPC1 8C-C-PSPC1 V2.00	0	50. DsRed2-PSPC1_Pos001_S001	00-DWW4DJZ8faeD6UZf9SnZWK
-4.1587	1.35139	-1.10583	um	Vesicles Paraspeckle	Vesicles Paraspeckle Relative To Cell Position	0.000	1.000	7	200000131	200000131	GFP-VOID DsRed2-PSPC1 8C-C-PSPC1 V2.00	0	50. DsRed2-PSPC1_Pos001_S001	00-DWW4DJZ8faeD6UZf9SnZWK
2.45813	1.59901	-1.11633	um	Vesicles Paraspeckle	Vesicles Paraspeckle Relative To Cell Position	0.000	1.000	7	200000132	200000132	GFP-VOID DsRed2-PSPC1 8C-C-PSPC1 V2.00	0	50. DsRed2-PSPC1_Pos001_S001	00-DWW4DJZ8faeD6UZf9SnZWK
-0.260117	2.34486	-0.915283	um	Vesicles Paraspeckle	Vesicles Paraspeckle Relative To Cell Position	0.000	1.000	7	200000133	200000133	GFP-VOID DsRed2-PSPC1 8C-C-PSPC1 V2.00	0	50. DsRed2-PSPC1_Pos001_S001	00-DWW4DJZ8faeD6UZf9SnZWK
2.16746	2.55776	-1.01367	um	Vesicles Paraspeckle	Vesicles Paraspeckle Relative To Cell Position	0.000	1.000	7	200000134	200000134	GFP-VOID DsRed2-PSPC1 8C-C-PSPC1 V2.00	0	50. DsRed2-PSPC1_Pos001_S001	00-DWW4DJZ8faeD6UZf9SnZWK
-1.04375	2.84919	-1.06494	um	Vesicles Paraspeckle	Vesicles Paraspeckle Relative To Cell Position	0.000	1.000	7	200000135	200000135	GFP-VOID DsRed2-PSPC1 8C-C-PSPC1 V2.00	0	50. DsRed2-PSPC1_Pos001_S001	00-DWW4DJZ8faeD6UZf9SnZWK
-0.0787888	2.9969	-1.00647	um	Vesicles Paraspeckle	Vesicles Paraspeckle Relative To Cell Position	0.000	1.000	7	200000136	200000136	GFP-VOID DsRed2-PSPC1 8C-C-PSPC1 V2.00	0	50. DsRed2-PSPC1_Pos001_S001	00-DWW4DJZ8faeD6UZf9SnZWK
-4.81033	3.28262	-0.9823	um	Vesicles Paraspeckle	Vesicles Paraspeckle Relative To Cell Position	0.000	1.000	7	200000137	200000137	GFP-VOID DsRed2-PSPC1 8C-C-PSPC1 V2.00	0	50. DsRed2-PSPC1_Pos001_S001	00-DWW4DJZ8faeD6UZf9SnZWK
-3.58441	3.48678	-0.993408	um	Vesicles Paraspeckle	Vesicles Paraspeckle Relative To Cell Position	0.000	1.000	7	200000138	200000138	GFP-VOID DsRed2-PSPC1 8C-C-PSPC1 V2.00	0	50. DsRed2-PSPC1_Pos001_S001	00-DWW4DJZ8faeD6UZf9SnZWK
-1.19585	5.20664	-1.00183	um	Vesicles Paraspeckle	Vesicles Paraspeckle Relative To Cell Position	0.000	1.000	7	200000139	200000139	GFP-VOID DsRed2-PSPC1 8C-C-PSPC1 V2.00	0	50. DsRed2-PSPC1_Pos001_S001	00-DWW4DJZ8faeD6UZf9SnZWK
1.68379	-9.66	-0.841553	um	Vesicles Paraspeckle	Vesicles Paraspeckle Relative To Cell Position	0.000	1.000	7	200000140	200000140	GFP-VOID DsRed2-PSPC1 8C-C-PSPC1 V2.00	0	50. DsRed2-PSPC1_Pos001_S001	00-DWW4DJZ8faeD6UZf9SnZWK
2.39399	-9.72242	-0.804443	um	Vesicles Paraspeckle	Vesicles Paraspeckle Relative To Cell Position	0.000	1.000	7	200000141	200000141	GFP-VOID DsRed2-PSPC1 8C-C-PSPC1 V2.00	0	50. DsRed2-PSPC1_Pos001_S001	00-DWW4DJZ8faeD6UZf9SnZWK
0.225586	-9.20061	-0.712524	um	Vesicles Paraspeckle	Vesicles Paraspeckle Relative To Cell Position	0.000	1.000	7	200000142	200000142	GFP-VOID DsRed2-PSPC1 8C-C-PSPC1 V2.00	0	50. DsRed2-PSPC1_Pos001_S001	00-DWW4DJZ8faeD6UZf9SnZWK
0.69957	-9.00112	-0.775757	um	Vesicles Paraspeckle	Vesicles Paraspeckle Relative To Cell Position	0.000	1.000	7	200000143	200000143	GFP-VOID DsRed2-PSPC1 8C-C-PSPC1 V2.00	0	50. DsRed2-PSPC1_Pos001_S001	00-DWW4DJZ8faeD6UZf9SnZWK
4.40972	-8.74248	-0.583374	um	Vesicles Paraspeckle	Vesicles Paraspeckle Relative To Cell Position	0.000	1.000	7	200000144	200000144	GFP-VOID DsRed2-PSPC1 8C-C-PSPC1 V2.00	0	50. DsRed2-PSPC1_Pos001_S001	00-DWW4DJZ8faeD6UZf9SnZWK
-0.717201	-8.50198	-0.573608	um	Vesicles Paraspeckle	Vesicles Paraspeckle Relative To Cell Position	0.000	1.000	7	200000145	200000145	GFP-VOID DsRed2-PSPC1 8C-C-PSPC1 V2.00	0	50. DsRed2-PSPC1_Pos001_S001	00-DWW4DJZ8faeD6UZf9SnZWK
1.91299	-8.02098	-0.897217	um	Vesicles Paraspeckle	Vesicles Paraspeckle Relative To Cell Position	0.000	1.000	7	200000146	200000146	GFP-VOID DsRed2-PSPC1 8C-C-PSPC1 V2.00	0	50. DsRed2-PSPC1_Pos001_S001	00-DWW4DJZ8faeD6UZf9SnZWK
-0.226921	-7.49988	-0.776489	um	Vesicles Paraspeckle	Vesicles Paraspeckle Relative To Cell Position	0.000	1.000	7	200000147	200000147	GFP-VOID DsRed2-PSPC1 8C-C-PSPC1 V2.00	0	50. DsRed2-PSPC1_Pos001_S001	00-DWW4DJZ8faeD6UZf9SnZWK
2.50388	-7.53998	-0.817871	um	Vesicles Paraspeckle	Vesicles Paraspeckle Relative To Cell Position	0.000	1.000	7	200000148	200000148	GFP-VOID DsRed2-PSPC1 8C-C-PSPC1 V2.00	0	50. DsRed2-PSPC1_Pos001_S001	00-DWW4DJZ8faeD6UZf9SnZWK
4.07121	-7.63064	-0.759277	um	Vesicles Paraspeckle	Vesicles Paraspeckle Relative To Cell Position	0.000	1.000	7	200000149	200000149	GFP-VOID DsRed2-PSPC1 8C-C-PSPC1 V2.00	0	50. DsRed2-PSPC1_Pos001_S001	00-DWW4DJZ8faeD6UZf9SnZWK
-2.49947	-7.05898	-0.554077	um	Vesicles Paraspeckle	Vesicles Paraspeckle Relative To Cell Position	0.000	1.000	7	200000150	200000150	GFP-VOID DsRed2-PSPC1 8C-C-PSPC1 V2.00	0	50. DsRed2-PSPC1_Pos001_S001	00-DWW4DJZ8faeD6UZf9SnZWK
-0.937958	-7.01846	-0.81958	um	Vesicles Paraspeckle	Vesicles Paraspeckle Relative To Cell Position	0.000	1.000	7	200000151	200000151	GFP-VOID DsRed2-PSPC1 8C-C-PSPC1 V2.00	0	50. DsRed2-PSPC1_Pos001_S001	00-DWW4DJZ8faeD6UZf9SnZWK
1.68712	-6.81609	-0.605591	um	Vesicles Paraspeckle	Vesicles Paraspeckle Relative To Cell Position	0.000	1.000	7	200000152	200000152	GFP-VOID DsRed2-PSPC1 8C-C-PSPC1 V2.00	0	50. DsRed2-PSPC1_Pos001_S001	00-DWW4DJZ8faeD6UZf9SnZWK
-1.14581	-5.90624	-0.608398	um	Vesicles Paraspeckle	Vesicles Paraspeckle Relative To Cell Position	0.000	1.000	7	200000153	200000153	GFP-VOID DsRed2-PSPC1 8C-C-PSPC1 V2.00	0	50. DsRed2-PSPC1_Pos001_S001	00-DWW4DJZ8faeD6UZf9SnZWK
-0.251511	-5.60851	-0.794922	um	Vesicles Paraspeckle	Vesicles Paraspeckle Relative To Cell Position	0.000	1.000	7	200000154	200000154	GFP-VOID DsRed2-PSPC1 8C-C-PSPC1 V2.00	0	50. DsRed2-PSPC1_Pos001_S001	00-DWW4DJZ8faeD6UZf9SnZWK
0.76091	-5.37548	-0.776123	um	Vesicles Paraspeckle	Vesicles Paraspeckle Relative To Cell Position	0.000	1.000	7	200000155	200000155	GFP-VOID DsRed2-PSPC1 8C-C-PSPC1 V2.00	0	50. DsRed2-PSPC1_Pos001_S001	00-DWW4DJZ8faeD6UZf9SnZWK
1.19149	-5.12376	-0.610596	um	Vesicles Paraspeckle	Vesicles Paraspeckle Relative To Cell Position	0.000	1.000	7	200000156	200000156	GFP-VOID DsRed2-PSPC1 8C-C-PSPC1 V2.00	0	50. DsRed2-PSPC1_Pos001_S001	00-DWW4DJZ8faeD6UZf9SnZWK
1.90932	-5.10701	-0.822388	um	Vesicles Paraspeckle	Vesicles Paraspeckle Relative To Cell Position	0.000	1.000	7	200000157	200000157	GFP-VOID DsRed2-PSPC1 8C-C-PSPC1 V2.00	0	50. DsRed2-PSPC1_Pos001_S001	00-DWW4DJZ8faeD6UZf9SnZWK
-3.08638	-4.89449	-0.831055	um	Vesicles Paraspeckle	Vesicles Paraspeckle Relative To Cell Position	0.000	1.000	7	200000158	200000158	GFP-VOID DsRed2-PSPC1 8C-C-PSPC1 V2.00	0	50. DsRed2-PSPC1_Pos001_S001	00-DWW4DJZ8faeD6UZf9SnZWK
-1.01991	-4.89449	-0.643433	um	Vesicles Paraspeckle	Vesicles Paraspeckle Relative To Cell Position	0.000	1.000	7	200000159	200000159	GFP-VOID DsRed2-PSPC1 8C-C-PSPC1 V2.00	0	50. DsRed2-PSPC1_Pos001_S001	00-DWW4DJZ8faeD6UZf9SnZWK
-3.61852	-4.35733	-0.514648	um	Vesicles Paraspeckle	Vesicles Paraspeckle Relative To Cell Position	0.000	1.000	7	200000160	200000160	GFP-VOID DsRed2-PSPC1 8C-C-PSPC1 V2.00	0	50. DsRed2-PSPC1_Pos001_S001	00-DWW4DJZ8faeD6UZf9SnZWK
-2.90045	-3.92113	-0.695313	um	Vesicles Paraspeckle	Vesicles Paraspeckle Relative To Cell Position	0.000	1.000	7	200000161	200000161	GFP-VOID DsRed2-PSPC1 8C-C-PSPC1 V2.00	0	50. DsRed2-PSPC1_Pos001_S001	00-DWW4DJZ8faeD6UZf9SnZWK
3.27597	-3.63251	-0.621948	um	Vesicles Paraspeckle	Vesicles Paraspeckle Relative To Cell Position	0.000	1.000	7	200000162	200000162	GFP-VOID DsRed2-PSPC1 8C-C-PSPC1 V2.00	0	50. DsRed2-PSPC1_Pos001_S001	00-DWW4DJZ8faeD6UZf9SnZWK
-3.61852	-3.45148	-0.64209	um	Vesicles Paraspeckle	Vesicles Paraspeckle Relative To Cell Position	0.000	1.000	7	200000163	200000163	GFP-VOID DsRed2-PSPC1 8C-C-PSPC1 V2.00	0	50. DsRed2-PSPC1_Pos001_S001	00-DWW4DJZ8faeD6UZf9SnZWK
-3.37801	-2.97048	-0.664063	um	Vesicles Paraspeckle	Vesicles Paraspeckle Relative To Cell Position	0.000	1.000	7	200000164	200000164	GFP-VOID DsRed2-PSPC1 8C-C-PSPC1 V2.00	0	50. DsRed2-PSPC1_Pos001_S001	00-DWW4DJZ8faeD6UZf9SnZWK
-2.57575	-2.97048	-0.741821	um	Vesicles Paraspeckle	Vesicles Paraspeckle Relative To Cell Position	0.000	1.000	7	200000165	200000165	GFP-VOID DsRed2-PSPC1 8C-C-PSPC1 V2.00	0	50. DsRed2-PSPC1_Pos001_S001	00-DWW4DJZ8faeD6UZf9SnZWK
1.91923	-2.97048	-0.717773	um	Vesicles Paraspeckle	Vesicles Paraspeckle Relative To Cell Position	0.000	1.000	7	200000166	200000166	GFP-VOID DsRed2-PSPC1 8C-C-PSPC1 V2.00	0	50. DsRed2-PSPC1_Pos001_S001	00-DWW4DJZ8faeD6UZf9SnZWK
-1.70758	-2.72998	-0.520996	um	Vesicles Paraspeckle	Vesicles Paraspeckle Relative To Cell Position	0.000	1.000	7	200000167	200000167	GFP-VOID DsRed2-PSPC1 8C-C-PSPC1 V2.00	0	50. DsRed2-PSPC1_Pos001_S001	00-DWW4DJZ8faeD6UZf9SnZWK
3.3863	-2.72998	-0.676392	um	Vesicles Paraspeckle	Vesicles Paraspeckle Relative To Cell Position	0.000	1.000	7	200000168	200000168	GFP-VOID DsRed2-PSPC1 8C-C-PSPC1 V2.00	0	50. DsRed2-PSPC1_Pos001_S001	00-DWW4DJZ8faeD6UZf9SnZWK
-2.16087	-2.53479	-0.578247	um	Vesicles Paraspeckle	Vesicles Paraspeckle Relative To Cell Position	0.000	1.000	7	200000169	200000169	GFP-VOID DsRed2-PSPC1 8C-C-PSPC1 V2.00	0	50. DsRed2-PSPC1_Pos001_S001	00-DWW4DJZ8faeD6UZf9SnZWK
0.250443	-2.49058	-0.770264	um	Vesicles Paraspeckle	Vesicles Paraspeckle Relative To Cell Position	0.000	1.000	7	200000170	200000170	GFP-VOID DsRed2-PSPC1 8C-C-PSPC1 V2.00	0	50. DsRed2-PSPC1_Pos001_S001	00-DWW4DJZ8faeD6UZf9SnZWK
6.01115	-2.48192	-0.895508	um	Vesicles Paraspeckle	Vesicles Paraspeckle Relative To Cell Position	0.000	1.000	7	200000171	200000171	GFP-VOID DsRed2-PSPC1 8C-C-PSPC1 V2.00	0	50. DsRed2-PSPC1_Pos001_S001	00-DWW4DJZ8faeD6UZf9SnZWK
2.8651	-2.23631	-0.63147	um	Vesicles Paraspeckle	Vesicles Paraspeckle Relative To Cell Position	0.000	1.000	7	200000172	200000172	GFP-VOID DsRed2-PSPC1 8C-C-PSPC1 V2.00	0	50. DsRed2-PSPC1_Pos001_S001	00-DWW4DJZ8faeD6UZf9SnZWK
-0.499596	-2.00848	-0.835327	um	Vesicles Paraspeckle	Vesicles Paraspeckle Relative To Cell Position	0.000	1.000	7	200000173	200000173	GFP-VOID DsRed2-PSPC1 8C-C-PSPC1 V2.00	0	50. DsRed2-PSPC1_Pos001_S001	00-DWW4DJZ8faeD6UZf9SnZWK
0.504395	-2.04287	-0.681152	um	Vesicles Paraspeckle	Vesicles Paraspeckle Relative To Cell Position	0.000	1.000	7	200000174	200000174	GFP-VOID DsRed2-PSPC1 8C-C-PSPC1 V2.00	0	50. DsRed2-PSPC1_Pos001_S001	00-DWW4DJZ8faeD6UZf9SnZWK
5.5147	-2.00848	-0.592407	um	Vesicles Paraspeckle	Vesicles Paraspeckle Relative To Cell Position	0.000	1.000	7	200000175	200000175	GFP-VOID DsRed2-PSPC1 8C-C-PSPC1 V2.00	0	50. DsRed2-PSPC1_Pos001_S001	00-DWW4DJZ8faeD6UZf9SnZWK
3.84742	-1.75465	-0.828735	um	Vesicles Paraspeckle	Vesicles Paraspeckle Relative To Cell Position	0.000	1.000	7	200000176	200000176	GFP-VOID DsRed2-PSPC1 8C-C-PSPC1 V2.00	0	50. DsRed2-PSPC1_Pos001_S001	00-DWW4DJZ8faeD6UZf9SnZWK
-1.90034	-1.28698	-0.70874	um	Vesicles Paraspeckle	Vesicles Paraspeckle Relative To Cell Position	0.000	1.000	7	200000177	200000177	GFP-VOID DsRed2-PSPC1 8C-C-PSPC1 V2.00	0	50. DsRed2-PSPC1_Pos001_S001	00-DWW4DJZ8faeD6UZf9SnZWK
3.99271	-1.03316	-0.542114	um	Vesicles Paraspeckle	Vesicles Paraspeckle Relative To Cell Position	0.000	1.000	7	200000178	200000178	GFP-VOID DsRed2-PSPC1 8C-C-PSPC1 V2.00	0	50. DsRed2-PSPC1_Pos001_S001	00-DWW4DJZ8faeD6UZf9SnZWK
2.07926	-0.779587	-0.559082	um	Vesicles Paraspeckle	Vesicles Paraspeckle Relative To Cell Position	0.000	1.000	7	200000179	200000179	GFP-VOID DsRed2-PSPC1 8C-C-PSPC1 V2.00	0	50. DsRed2-PSPC1_Pos001_S001	00-DWW4DJZ8faeD6UZf9SnZWK
2.90249	-0.81752	-0.544922	um	Vesicles Paraspeckle	Vesicles Paraspeckle Relative To Cell Position	0.000	1.000	7	200000180	200000180	GFP-VOID DsRed2-PSPC1 8C-C-PSPC1 V2.00	0	50. DsRed2-PSPC1_Pos001_S001	00-DWW4DJZ8faeD6UZf9SnZWK
-0.973015	-0.565483	-0.825928	um	Vesicles Paraspeckle	Vesicles Paraspeckle Relative To Cell Position	0.000	1.000	7	200000181	200000181	GFP-VOID DsRed2-PSPC1 8C-C-PSPC1 V2.00	0	50. DsRed2-PSPC1_Pos001_S001	00-DWW4DJZ8faeD6UZf9SnZWK
-0.500046	-0.351723	-0.876099	um	Vesicles Paraspeckle	Vesicles Paraspeckle Relative To Cell Position	0.000	1.000	7	200000182	200000182	GFP-VOID DsRed2-PSPC1 8C-C-PSPC1 V2.00	0	50. DsRed2-PSPC1_Pos001_S001	00-DWW4DJZ8faeD6UZf9SnZWK
-3.60752	0.156013	-0.764282	um	Vesicles Paraspeckle	Vesicles Paraspeckle Relative To Cell Position	0.000	1.000	7	200000183	200000183	GFP-VOID DsRed2-PSPC1 8C-C-PSPC1 V2.00	0	50. DsRed2-PSPC1_Pos001_S001	00-DWW4DJZ8faeD6UZf9SnZWK
-4.17268	0.444481	-0.594727	um	Vesicles Paraspeckle	Vesicles Paraspeckle Relative To Cell Position	0.000	1.000	7	200000184	200000184	GFP-VOID DsRed2-PSPC1 8C-C-PSPC1 V2.00	0	50. DsRed2-PSPC1_Pos001_S001	00-DWW4DJZ8faeD6UZf9SnZWK
-1.16438	0.396515	-0.834839	um	Vesicles Paraspeckle	Vesicles Paraspeckle Relative To Cell Position	0.000	1.000	7	200000185	200000185	GFP-VOID DsRed2-PSPC1 8C-C-PSPC1 V2.00	0	50. DsRed2-PSPC1_Pos001_S001	00-DWW4DJZ8faeD6UZf9SnZWK
-0.379997	0.675873	-0.593384	um	Vesicles Paraspeckle	Vesicles Paraspeckle Relative To Cell Position	0.000	1.000	7	200000186	200000186	GFP-VOID DsRed2-PSPC1 8C-C-PSPC1 V2.00	0	50. DsRed2-PSPC1_Pos001_S001	00-DWW4DJZ8faeD6UZf9SnZWK
-3.62225	0.877556	-0.705322	um	Vesicles Paraspeckle	Vesicles Paraspeckle Relative To Cell Position	0.000	1.000	7	200000187	200000187	GFP-VOID DsRed2-PSPC1 8C-C-PSPC1 V2.00	0	50. DsRed2-PSPC1_Pos001_S001	00-DWW4DJZ8faeD6UZf9SnZWK
-3.02538	0.822701	-0.691772	um	Vesicles Paraspeckle	Vesicles Paraspeckle Relative To Cell Position	0.000	1.000	7	200000188	200000188	GFP-VOID DsRed2-PSPC1 8C-C-PSPC1 V2.00	0	50. DsRed2-PSPC1_Pos001_S001	00-DWW4DJZ8faeD6UZf9SnZWK
1.49188	1.11802	-0.658081	um	Vesicles Paraspeckle	Vesicles Paraspeckle Relative To Cell Position	0.000	1.000	7	200000189	200000189	GFP-VOID DsRed2-PSPC1 8C-C-PSPC1 V2.00	0	50. DsRed2-PSPC1_Pos001_S001	00-DWW4DJZ8faeD6UZf9SnZWK
-0.44767	1.50222	-0.81958	um	Vesicles Paraspeckle	Vesicles Paraspeckle Relative To Cell Position	0.000	1.000	7	200000190	200000190	GFP-VOID DsRed2-PSPC1 8C-C-PSPC1 V2.00	0	50. DsRed2-PSPC1_Pos001_S001	00-DWW4DJZ8faeD6UZf9SnZWK
0.625076	1.64342	-0.776855	um	Vesicles Paraspeckle	Vesicles Paraspeckle Relative To Cell Position	0.000	1.000	7	200000191	200000191	GFP-VOID DsRed2-PSPC1 8C-C-PSPC1 V2.00	0	50. DsRed2-PSPC1_Pos001_S001	00-DWW4DJZ8faeD6UZf9SnZWK
-1.1963	1.8138	-0.708984	um	Vesicles Paraspeckle	Vesicles Paraspeckle Relative To Cell Position	0.000	1.000	7	200000192	200000192	GFP-VOID DsRed2-PSPC1 8C-C-PSPC1 V2.00	0	50. DsRed2-PSPC1_Pos001_S001	00-DWW4DJZ8faeD6UZf9SnZWK
1.63332	1.83952	-0.58252	um	Vesicles Paraspeckle	Vesicles Paraspeckle Relative To Cell Position	0.000	1.000	7	200000193	200000193	GFP-VOID DsRed2-PSPC1 8C-C-PSPC1 V2.00	0	50. DsRed2-PSPC1_Pos001_S001	00-DWW4DJZ8faeD6UZf9SnZWK
-4.58051	2.11834	-0.680176	um	Vesicles Paraspeckle	Vesicles Paraspeckle Relative To Cell Position	0.000	1.000	7	200000194	200000194	GFP-VOID DsRed2-PSPC1 8C-C-PSPC1 V2.00	0	50. DsRed2-PSPC1_Pos001_S001	00-DWW4DJZ8faeD6UZf9SnZWK
-3.85902	2.32228	-0.730591	um	Vesicles Paraspeckle	Vesicles Paraspeckle Relative To Cell Position	0.000	1.000	7	200000195	200000195	GFP-VOID DsRed2-PSPC1 8C-C-PSPC1 V2.00	0	50. DsRed2-PSPC1_Pos001_S001	00-DWW4DJZ8faeD6UZf9SnZWK
0.724747	2.32052	-0.710571	um	Vesicles Paraspeckle	Vesicles Paraspeckle Relative To Cell Position	0.000	1.000	7	200000196	200000196	GFP-VOID DsRed2-PSPC1 8C-C-PSPC1 V2.00	0	50. DsRed2-PSPC1_Pos001_S001	00-DWW4DJZ8faeD6UZf9SnZWK
-5.508	2.80045	-0.624634	um	Vesicles Paraspeckle	Vesicles Paraspeckle Relative To Cell Position	0.000	1.000	7	200000197	200000197	GFP-VOID DsRed2-PSPC1 8C-C-PSPC1 V2.00	0	50. DsRed2-PSPC1_Pos001_S001	00-DWW4DJZ8faeD6UZf9SnZWK
2.09126	3.72175	-0.687378	um	Vesicles Paraspeckle	Vesicles Paraspeckle Relative To Cell Position	0.000	1.000	7	200000198	200000198	GFP-VOID DsRed2-PSPC1 8C-C-PSPC1 V2.00	0	50. DsRed2-PSPC1_Pos001_S001	00-DWW4DJZ8faeD6UZf9SnZWK
-4.09951	4.00402	-0.560303	um	Vesicles Paraspeckle	Vesicles Paraspeckle Relative To Cell Position	0.000	1.000	7	200000199	200000199	GFP-VOID DsRed2-PSPC1 8C-C-PSPC1 V2.00	0	50. DsRed2-PSPC1_Pos001_S001	00-DWW4DJZ8faeD6UZf9SnZWK
-1.43835	4.00608	-0.801758	um	Vesicles Paraspeckle	Vesicles Paraspeckle Relative To Cell Position	0.000	1.000	7	200000200	200000200	GFP-VOID DsRed2-PSPC1 8C-C-PSPC1 V2.00	0	50. DsRed2-PSPC1_Pos001_S001	00-DWW4DJZ8faeD6UZf9SnZWK
-0.0880814	3.93227	-0.741211	um	Vesicles Paraspeckle	Vesicles Paraspeckle Relative To Cell Position	0.000	1.000	7	200000201	200000201	GFP-VOID DsRed2-PSPC1 8C-C-PSPC1 V2.00	0	50. DsRed2-PSPC1_Pos001_S001	00-DWW4DJZ8faeD6UZf9SnZWK
0.746971	4.00402	-0.728394	um	Vesicles Paraspeckle	Vesicles Paraspeckle Relative To Cell Position	0.000	1.000	7	200000202	200000202	GFP-VOID DsRed2-PSPC1 8C-C-PSPC1 V2.00	0	50. DsRed2-PSPC1_Pos001_S001	00-DWW4DJZ8faeD6UZf9SnZWK
0.232315	4.73369	-0.716431	um	Vesicles Paraspeckle	Vesicles Paraspeckle Relative To Cell Position	0.000	1.000	7	200000203	200000203	GFP-VOID DsRed2-PSPC1 8C-C-PSPC1 V2.00	0	50. DsRed2-PSPC1_Pos001_S001	00-DWW4DJZ8faeD6UZf9SnZWK
0.947746	4.67913	-0.675415	um	Vesicles Paraspeckle	Vesicles Paraspeckle Relative To Cell Position	0.000	1.000	7	200000204	200000204	GFP-VOID DsRed2-PSPC1 8C-C-PSPC1 V2.00	0	50. DsRed2-PSPC1_Pos001_S001	00-DWW4DJZ8faeD6UZf9SnZWK
-4.58051	4.92912	-0.607544	um	Vesicles Paraspeckle	Vesicles Paraspeckle Relative To Cell Position	0.000	1.000	7	200000205	200000205	GFP-VOID DsRed2-PSPC1 8C-C-PSPC1 V2.00	0	50. DsRed2-PSPC1_Pos001_S001	00-DWW4DJZ8faeD6UZf9SnZWK
-6.28154	5.21403	-0.850342	um	Vesicles Paraspeckle	Vesicles Paraspeckle Relative To Cell Position	0.000	1.000	7	200000206	200000206	GFP-VOID DsRed2-PSPC1 8C-C-PSPC1 V2.00	0	50. DsRed2-PSPC1_Pos001_S001	00-DWW4DJZ8faeD6UZf9SnZWK
-2.41634	5.20471	-0.688599	um	Vesicles Paraspeckle	Vesicles Paraspeckle Relative To Cell Position	0.000	1.000	7	200000207	200000207	GFP-VOID DsRed2-PSPC1 8C-C-PSPC1 V2.00	0	50. DsRed2-PSPC1_Pos001_S001	00-DWW4DJZ8faeD6UZf9SnZWK
-4.38072	6.17532	-0.622314	um	Vesicles Paraspeckle	Vesicles Paraspeckle Relative To Cell Position	0.000	1.000	7	200000208	200000208	GFP-VOID DsRed2-PSPC1 8C-C-PSPC1 V2.00	0	50. DsRed2-PSPC1_Pos001_S001	00-DWW4DJZ8faeD6UZf9SnZWK
-3.65031	6.40902	-0.719482	um	Vesicles Paraspeckle	Vesicles Paraspeckle Relative To Cell Position	0.000	1.000	7	200000209	200000209	GFP-VOID DsRed2-PSPC1 8C-C-PSPC1 V2.00	0	50. DsRed2-PSPC1_Pos001_S001	00-DWW4DJZ8faeD6UZf9SnZWK
-5.12946	7.8447	-0.547607	um	Vesicles Paraspeckle	Vesicles Paraspeckle Relative To Cell Position	0.000	1.000	7	200000210	200000210	GFP-VOID DsRed2-PSPC1 8C-C-PSPC1 V2.00	0	50. DsRed2-PSPC1_Pos001_S001	00-DWW4DJZ8faeD6UZf9SnZWK
-6.66751	10.4776	-0.562378	um	Vesicles Paraspeckle	Vesicles Paraspeckle Relative To Cell Position	0.000	1.000	7	200000211	200000211	GFP-VOID DsRed2-PSPC1 8C-C-PSPC1 V2.00	0	50. DsRed2-PSPC1_Pos001_S001	00-DWW4DJZ8faeD6UZf9SnZWK
0.981209	-9.67629	-0.36438	um	Vesicles Paraspeckle	Vesicles Paraspeckle Relative To Cell Position	0.000	1.000	7	200000212	200000212	GFP-VOID DsRed2-PSPC1 8C-C-PSPC1 V2.00	0	50. DsRed2-PSPC1_Pos001_S001	00-DWW4DJZ8faeD6UZf9SnZWK
4.35019	-9.69067	-0.491699	um	Vesicles Paraspeckle	Vesicles Paraspeckle Relative To Cell Position	0.000	1.000	7	200000213	200000213	GFP-VOID DsRed2-PSPC1 8C-C-PSPC1 V2.00	0	50. DsRed2-PSPC1_Pos001_S001	00-DWW4DJZ8faeD6UZf9SnZWK
3.63137	-9.21059	-0.301392	um	Vesicles Paraspeckle	Vesicles Paraspeckle Relative To Cell Position	0.000	1.000	7	200000214	200000214	GFP-VOID DsRed2-PSPC1 8C-C-PSPC1 V2.00	0	50. DsRed2-PSPC1_Pos001_S001	00-DWW4DJZ8faeD6UZf9SnZWK
4.33295	-9.25339	-0.439941	um	Vesicles Paraspeckle	Vesicles Paraspeckle Relative To Cell Position	0.000	1.000	7	200000215	200000215	GFP-VOID DsRed2-PSPC1 8C-C-PSPC1 V2.00	0	50. DsRed2-PSPC1_Pos001_S001	00-DWW4DJZ8faeD6UZf9SnZWK
2.44402	-8.98298	-0.124023	um	Vesicles Paraspeckle	Vesicles Paraspeckle Relative To Cell Position	0.000	1.000	7	200000216	200000216	GFP-VOID DsRed2-PSPC1 8C-C-PSPC1 V2.00	0	50. DsRed2-PSPC1_Pos001_S001	00-DWW4DJZ8faeD6UZf9SnZWK
4.8791	-8.75782	-0.259155	um	Vesicles Paraspeckle	Vesicles Paraspeckle Relative To Cell Position	0.000	1.000	7	200000217	200000217	GFP-VOID DsRed2-PSPC1 8C-C-PSPC1 V2.00	0	50. DsRed2-PSPC1_Pos001_S001	00-DWW4DJZ8faeD6UZf9SnZWK
2.16586	-8.50198	-0.310303	um	Vesicles Paraspeckle	Vesicles Paraspeckle Relative To Cell Position	0.000	1.000	7	200000218	200000218	GFP-VOID DsRed2-PSPC1 8C-C-PSPC1 V2.00	0	50. DsRed2-PSPC1_Pos001_S001	00-DWW4DJZ8faeD6UZf9SnZWK
1.12588	-8.30698	-0.231567	um	Vesicles Paraspeckle	Vesicles Paraspeckle Relative To Cell Position	0.000	1.000	7	200000219	200000219	GFP-VOID DsRed2-PSPC1 8C-C-PSPC1 V2.00	0	50. DsRed2-PSPC1_Pos001_S001	00-DWW4DJZ8faeD6UZf9SnZWK
4.04572	-8.20105	-0.273193	um	Vesicles Paraspeckle	Vesicles Paraspeckle Relative To Cell Position	0.000	1.000	7	200000220	200000220	GFP-VOID DsRed2-PSPC1 8C-C-PSPC1 V2.00	0	50. DsRed2-PSPC1_Pos001_S001	00-DWW4DJZ8faeD6UZf9SnZWK
4.82643	-7.78048	-0.395386	um	Vesicles Paraspeckle	Vesicles Paraspeckle Relative To Cell Position	0.000	1.000	7	200000221	200000221	GFP-VOID DsRed2-PSPC1 8C-C-PSPC1 V2.00	0	50. DsRed2-PSPC1_Pos001_S001	00-DWW4DJZ8faeD6UZf9SnZWK
1.43142	-7.50985	-0.38562	um	Vesicles Paraspeckle	Vesicles Paraspeckle Relative To Cell Position	0.000	1.000	7	200000222	200000222	GFP-VOID DsRed2-PSPC1 8C-C-PSPC1 V2.00	0	50. DsRed2-PSPC1_Pos001_S001	00-DWW4DJZ8faeD6UZf9SnZWK
4.55633	-7.05733	-0.2854	um	Vesicles Paraspeckle	Vesicles Paraspeckle Relative To Cell Position	0.000	1.000	7	200000223	200000223	GFP-VOID DsRed2-PSPC1 8C-C-PSPC1 V2.00	0	50. DsRed2-PSPC1_Pos001_S001	00-DWW4DJZ8faeD6UZf9SnZWK
4.04747	-6.74825	-0.233398	um	Vesicles Paraspeckle	Vesicles Paraspeckle Relative To Cell Position	0.000	1.000	7	200000224	200000224	GFP-VOID DsRed2-PSPC1 8C-C-PSPC1 V2.00	0	50. DsRed2-PSPC1_Pos001_S001	00-DWW4DJZ8faeD6UZf9SnZWK
-3.00891	-6.57798	-0.331543	um	Vesicles Paraspeckle	Vesicles Paraspeckle Relative To Cell Position	0.000	1.000	7	200000225	200000225	GFP-VOID DsRed2-PSPC1 8C-C-PSPC1 V2.00	0	50. DsRed2-PSPC1_Pos001_S001	00-DWW4DJZ8faeD6UZf9SnZWK
-2.41602	-6.57798	-0.35437	um	Vesicles Paraspeckle	Vesicles Paraspeckle Relative To Cell Position	0.000	1.000	7	200000226	200000226	GFP-VOID DsRed2-PSPC1 8C-C-PSPC1 V2.00	0	50. DsRed2-PSPC1_Pos001_S001	00-DWW4DJZ8faeD6UZf9SnZWK
2.40524	-6.56669	-0.376343	um	Vesicles Paraspeckle	Vesicles Paraspeckle Relative To Cell Position	0.000	1.000	7	200000227	200000227	GFP-VOID DsRed2-PSPC1 8C-C-PSPC1 V2.00	0	50. DsRed2-PSPC1_Pos001_S001	00-DWW4DJZ8faeD6UZf9SnZWK
-1.9654	-6.33749	-0.31897	um	Vesicles Paraspeckle	Vesicles Paraspeckle Relative To Cell Position	0.000	1.000	7	200000228	200000228	GFP-VOID DsRed2-PSPC1 8C-C-PSPC1 V2.00	0	50. DsRed2-PSPC1_Pos001_S001	00-DWW4DJZ8faeD6UZf9SnZWK
0.0425797	-6.36024	-0.337402	um	Vesicles Paraspeckle	Vesicles Paraspeckle Relative To Cell Position	0.000	1.000	7	200000229	200000229	GFP-VOID DsRed2-PSPC1 8C-C-PSPC1 V2.00	0	50. DsRed2-PSPC1_Pos001_S001	00-DWW4DJZ8faeD6UZf9SnZWK
-2.89701	-6.09698	-0.276855	um	Vesicles Paraspeckle	Vesicles Paraspeckle Relative To Cell Position	0.000	1.000	7	200000230	200000230	GFP-VOID DsRed2-PSPC1 8C-C-PSPC1 V2.00	0	50. DsRed2-PSPC1_Pos001_S001	00-DWW4DJZ8faeD6UZf9SnZWK
2.22292	-6.09431	-0.38208	um	Vesicles Paraspeckle	Vesicles Paraspeckle Relative To Cell Position	0.000	1.000	7	200000231	200000231	GFP-VOID DsRed2-PSPC1 8C-C-PSPC1 V2.00	0	50. DsRed2-PSPC1_Pos001_S001	00-DWW4DJZ8faeD6UZf9SnZWK
3.21178	-6.12949	-0.124146	um	Vesicles Paraspeckle	Vesicles Paraspeckle Relative To Cell Position	0.000	1.000	7	200000232	200000232	GFP-VOID DsRed2-PSPC1 8C-C-PSPC1 V2.00	0	50. DsRed2-PSPC1_Pos001_S001	00-DWW4DJZ8faeD6UZf9SnZWK
4.02138	-6.08801	-0.402222	um	Vesicles Paraspeckle	Vesicles Paraspeckle Relative To Cell Position	0.000	1.000	7	200000233	200000233	GFP-VOID DsRed2-PSPC1 8C-C-PSPC1 V2.00	0	50. DsRed2-PSPC1_Pos001_S001	00-DWW4DJZ8faeD6UZf9SnZWK
-1.85789	-5.61598	-0.251709	um	Vesicles Paraspeckle	Vesicles Paraspeckle Relative To Cell Position	0.000	1.000	7	200000234	200000234	GFP-VOID DsRed2-PSPC1 8C-C-PSPC1 V2.00	0	50. DsRed2-PSPC1_Pos001_S001	00-DWW4DJZ8faeD6UZf9SnZWK
-3.59115	-5.34772	-0.348877	um	Vesicles Paraspeckle	Vesicles Paraspeckle Relative To Cell Position	0.000	1.000	7	200000235	200000235	GFP-VOID DsRed2-PSPC1 8C-C-PSPC1 V2.00	0	50. DsRed2-PSPC1_Pos001_S001	00-DWW4DJZ8faeD6UZf9SnZWK
-2.46867	-4.90986	-0.361084	um	Vesicles Paraspeckle	Vesicles Paraspeckle Relative To Cell Position	0.000	1.000	7	200000236	200000236	GFP-VOID DsRed2-PSPC1 8C-C-PSPC1 V2.00	0	50. DsRed2-PSPC1_Pos001_S001	00-DWW4DJZ8faeD6UZf9SnZWK
1.72569	-4.43539	-0.215332	um	Vesicles Paraspeckle	Vesicles Paraspeckle Relative To Cell Position	0.000	1.000	7	200000237	200000237	GFP-VOID DsRed2-PSPC1 8C-C-PSPC1 V2.00	0	50. DsRed2-PSPC1_Pos001_S001	00-DWW4DJZ8faeD6UZf9SnZWK
-1.23612	-4.17298	-0.24939	um	Vesicles Paraspeckle	Vesicles Paraspeckle Relative To Cell Position	0.000	1.000	7	200000238	200000238	GFP-VOID DsRed2-PSPC1 8C-C-PSPC1 V2.00	0	50. DsRed2-PSPC1_Pos001_S001	00-DWW4DJZ8faeD6UZf9SnZWK
-0.31591	-4.20869	-0.325195	um	Vesicles Paraspeckle	Vesicles Paraspeckle Relative To Cell Position	0.000	1.000	7	200000239	200000239	GFP-VOID DsRed2-PSPC1 8C-C-PSPC1 V2.00	0	50. DsRed2-PSPC1_Pos001_S001	00-DWW4DJZ8faeD6UZf9SnZWK
-1.72327	-3.93248	-0.136963	um	Vesicles Paraspeckle	Vesicles Paraspeckle Relative To Cell Position	0.000	1.000	7	200000240	200000240	GFP-VOID DsRed2-PSPC1 8C-C-PSPC1 V2.00	0	50. DsRed2-PSPC1_Pos001_S001	00-DWW4DJZ8faeD6UZf9SnZWK
2.46484	-3.99393	-0.286377	um	Vesicles Paraspeckle	Vesicles Paraspeckle Relative To Cell Position	0.000	1.000	7	200000241	200000241	GFP-VOID DsRed2-PSPC1 8C-C-PSPC1 V2.00	0	50. DsRed2-PSPC1_Pos001_S001	00-DWW4DJZ8faeD6UZf9SnZWK
-2.1655	-3.69199	-0.429199	um	Vesicles Paraspeckle	Vesicles Paraspeckle Relative To Cell Position	0.000	1.000	7	200000242	200000242	GFP-VOID DsRed2-PSPC1 8C-C-PSPC1 V2.00	0	50. DsRed2-PSPC1_Pos001_S001	00-DWW4DJZ8faeD6UZf9SnZWK
3.8947	-3.69199	-0.330078	um	Vesicles Paraspeckle	Vesicles Paraspeckle Relative To Cell Position	0.000	1.000	7	200000243	200000243	GFP-VOID DsRed2-PSPC1 8C-C-PSPC1 V2.00	0	50. DsRed2-PSPC1_Pos001_S001	00-DWW4DJZ8faeD6UZf9SnZWK
-0.308907	-3.45148	-0.398315	um	Vesicles Paraspeckle	Vesicles Paraspeckle Relative To Cell Position	0.000	1.000	7	200000244	200000244	GFP-VOID DsRed2-PSPC1 8C-C-PSPC1 V2.00	0	50. DsRed2-PSPC1_Pos001_S001	00-DWW4DJZ8faeD6UZf9SnZWK
2.63449	-3.45148	-0.449341	um	Vesicles Paraspeckle	Vesicles Paraspeckle Relative To Cell Position	0.000	1.000	7	200000245	200000245	GFP-VOID DsRed2-PSPC1 8C-C-PSPC1 V2.00	0	50. DsRed2-PSPC1_Pos001_S001	00-DWW4DJZ8faeD6UZf9SnZWK
-1.41695	-3.21098	-0.323853	um	Vesicles Paraspeckle	Vesicles Paraspeckle Relative To Cell Position	0.000	1.000	7	200000246	200000246	GFP-VOID DsRed2-PSPC1 8C-C-PSPC1 V2.00	0	50. DsRed2-PSPC1_Pos001_S001	00-DWW4DJZ8faeD6UZf9SnZWK
1.20881	-3.16275	-0.290283	um	Vesicles Paraspeckle	Vesicles Paraspeckle Relative To Cell Position	0.000	1.000	7	200000247	200000247	GFP-VOID DsRed2-PSPC1 8C-C-PSPC1 V2.00	0	50. DsRed2-PSPC1_Pos001_S001	00-DWW4DJZ8faeD6UZf9SnZWK
5.69492	-2.96043	-0.420654	um	Vesicles Paraspeckle	Vesicles Paraspeckle Relative To Cell Position	0.000	1.000	7	200000248	200000248	GFP-VOID DsRed2-PSPC1 8C-C-PSPC1 V2.00	0	50. DsRed2-PSPC1_Pos001_S001	00-DWW4DJZ8faeD6UZf9SnZWK
-1.19807	-2.48949	-0.263428	um	Vesicles Paraspeckle	Vesicles Paraspeckle Relative To Cell Position	0.000	1.000	7	200000249	200000249	GFP-VOID DsRed2-PSPC1 8C-C-PSPC1 V2.00	0	50. DsRed2-PSPC1_Pos001_S001	00-DWW4DJZ8faeD6UZf9SnZWK
1.17992	-2.54169	-0.26062	um	Vesicles Paraspeckle	Vesicles Paraspeckle Relative To Cell Position	0.000	1.000	7	200000250	200000250	GFP-VOID DsRed2-PSPC1 8C-C-PSPC1 V2.00	0	50. DsRed2-PSPC1_Pos001_S001	00-DWW4DJZ8faeD6UZf9SnZWK
4.40226	-2.46291	-0.143311	um	Vesicles Paraspeckle	Vesicles Paraspeckle Relative To Cell Position	0.000	1.000	7	200000251	200000251	GFP-VOID DsRed2-PSPC1 8C-C-PSPC1 V2.00	0	50. DsRed2-PSPC1_Pos001_S001	00-DWW4DJZ8faeD6UZf9SnZWK
-4.07603	-2.02497	-0.230347	um	Vesicles Paraspeckle	Vesicles Paraspeckle Relative To Cell Position	0.000	1.000	7	200000252	200000252	GFP-VOID DsRed2-PSPC1 8C-C-PSPC1 V2.00	0	50. DsRed2-PSPC1_Pos001_S001	00-DWW4DJZ8faeD6UZf9SnZWK
-2.64181	-2.00954	-0.478027	um	Vesicles Paraspeckle	Vesicles Paraspeckle Relative To Cell Position	0.000	1.000	7	200000253	200000253	GFP-VOID DsRed2-PSPC1 8C-C-PSPC1 V2.00	0	50. DsRed2-PSPC1_Pos001_S001	00-DWW4DJZ8faeD6UZf9SnZWK
-1.45401	-1.5311	-0.426147	um	Vesicles Paraspeckle	Vesicles Paraspeckle Relative To Cell Position	0.000	1.000	7	200000254	200000254	GFP-VOID DsRed2-PSPC1 8C-C-PSPC1 V2.00	0	50. DsRed2-PSPC1_Pos001_S001	00-DWW4DJZ8faeD6UZf9SnZWK
5.51466	-1.51853	-0.418823	um	Vesicles Paraspeckle	Vesicles Paraspeckle Relative To Cell Position	0.000	1.000	7	200000255	200000255	GFP-VOID DsRed2-PSPC1 8C-C-PSPC1 V2.00	0	50. DsRed2-PSPC1_Pos001_S001	00-DWW4DJZ8faeD6UZf9SnZWK
-3.86444	-1.38576	-0.368652	um	Vesicles Paraspeckle	Vesicles Paraspeckle Relative To Cell Position	0.000	1.000	7	200000256	200000256	GFP-VOID DsRed2-PSPC1 8C-C-PSPC1 V2.00	0	50. DsRed2-PSPC1_Pos001_S001	00-DWW4DJZ8faeD6UZf9SnZWK
-2.82375	-1.29501	-0.264282	um	Vesicles Paraspeckle	Vesicles Paraspeckle Relative To Cell Position	0.000	1.000	7	200000257	200000257	GFP-VOID DsRed2-PSPC1 8C-C-PSPC1 V2.00	0	50. DsRed2-PSPC1_Pos001_S001	00-DWW4DJZ8faeD6UZf9SnZWK
3.59649	-1.27249	-0.313599	um	Vesicles Paraspeckle	Vesicles Paraspeckle Relative To Cell Position	0.000	1.000	7	200000258	200000258	GFP-VOID DsRed2-PSPC1 8C-C-PSPC1 V2.00	0	50. DsRed2-PSPC1_Pos001_S001	00-DWW4DJZ8faeD6UZf9SnZWK
-4.56165	-0.8666	-0.159424	um	Vesicles Paraspeckle	Vesicles Paraspeckle Relative To Cell Position	0.000	1.000	7	200000259	200000259	GFP-VOID DsRed2-PSPC1 8C-C-PSPC1 V2.00	0	50. DsRed2-PSPC1_Pos001_S001	00-DWW4DJZ8faeD6UZf9SnZWK
1.88441	-0.0544128	-0.289673	um	Vesicles Paraspeckle	Vesicles Paraspeckle Relative To Cell Position	0.000	1.000	7	200000260	200000260	GFP-VOID DsRed2-PSPC1 8C-C-PSPC1 V2.00	0	50. DsRed2-PSPC1_Pos001_S001	00-DWW4DJZ8faeD6UZf9SnZWK
-2.40638	0.46254	-0.249878	um	Vesicles Paraspeckle	Vesicles Paraspeckle Relative To Cell Position	0.000	1.000	7	200000261	200000261	GFP-VOID DsRed2-PSPC1 8C-C-PSPC1 V2.00	0	50. DsRed2-PSPC1_Pos001_S001	00-DWW4DJZ8faeD6UZf9SnZWK
-1.70564	0.549797	-0.151489	um	Vesicles Paraspeckle	Vesicles Paraspeckle Relative To Cell Position	0.000	1.000	7	200000262	200000262	GFP-VOID DsRed2-PSPC1 8C-C-PSPC1 V2.00	0	50. DsRed2-PSPC1_Pos001_S001	00-DWW4DJZ8faeD6UZf9SnZWK
2.58966	0.879677	-0.299683	um	Vesicles Paraspeckle	Vesicles Paraspeckle Relative To Cell Position	0.000	1.000	7	200000263	200000263	GFP-VOID DsRed2-PSPC1 8C-C-PSPC1 V2.00	0	50. DsRed2-PSPC1_Pos001_S001	00-DWW4DJZ8faeD6UZf9SnZWK
-2.47401	1.10577	-0.302612	um	Vesicles Paraspeckle	Vesicles Paraspeckle Relative To Cell Position	0.000	1.000	7	200000264	200000264	GFP-VOID DsRed2-PSPC1 8C-C-PSPC1 V2.00	0	50. DsRed2-PSPC1_Pos001_S001	00-DWW4DJZ8faeD6UZf9SnZWK
-1.66711	1.11802	-0.382324	um	Vesicles Paraspeckle	Vesicles Paraspeckle Relative To Cell Position	0.000	1.000	7	200000265	200000265	GFP-VOID DsRed2-PSPC1 8C-C-PSPC1 V2.00	0	50. DsRed2-PSPC1_Pos001_S001	00-DWW4DJZ8faeD6UZf9SnZWK
3.85147	1.10017	-0.394287	um	Vesicles Paraspeckle	Vesicles Paraspeckle Relative To Cell Position	0.000	1.000	7	200000266	200000266	GFP-VOID DsRed2-PSPC1 8C-C-PSPC1 V2.00	0	50. DsRed2-PSPC1_Pos001_S001	00-DWW4DJZ8faeD6UZf9SnZWK
0.216805	1.59901	-0.233643	um	Vesicles Paraspeckle	Vesicles Paraspeckle Relative To Cell Position	0.000	1.000	7	200000267	200000267	GFP-VOID DsRed2-PSPC1 8C-C-PSPC1 V2.00	0	50. DsRed2-PSPC1_Pos001_S001	00-DWW4DJZ8faeD6UZf9SnZWK
3.37585	1.56019	-0.400635	um	Vesicles Paraspeckle	Vesicles Paraspeckle Relative To Cell Position	0.000	1.000	7	200000268	200000268	GFP-VOID DsRed2-PSPC1 8C-C-PSPC1 V2.00	0	50. DsRed2-PSPC1_Pos001_S001	00-DWW4DJZ8faeD6UZf9SnZWK
-3.43168	1.83952	-0.382568	um	Vesicles Paraspeckle	Vesicles Paraspeckle Relative To Cell Position	0.000	1.000	7	200000269	200000269	GFP-VOID DsRed2-PSPC1 8C-C-PSPC1 V2.00	0	50. DsRed2-PSPC1_Pos001_S001	00-DWW4DJZ8faeD6UZf9SnZWK
-1.91217	1.86871	-0.273682	um	Vesicles Paraspeckle	Vesicles Paraspeckle Relative To Cell Position	0.000	1.000	7	200000270	200000270	GFP-VOID DsRed2-PSPC1 8C-C-PSPC1 V2.00	0	50. DsRed2-PSPC1_Pos001_S001	00-DWW4DJZ8faeD6UZf9SnZWK
0.210548	2.08002	-0.266846	um	Vesicles Paraspeckle	Vesicles Paraspeckle Relative To Cell Position	0.000	1.000	7	200000271	200000271	GFP-VOID DsRed2-PSPC1 8C-C-PSPC1 V2.00	0	50. DsRed2-PSPC1_Pos001_S001	00-DWW4DJZ8faeD6UZf9SnZWK
3.17222	2.56102	-0.333252	um	Vesicles Paraspeckle	Vesicles Paraspeckle Relative To Cell Position	0.000	1.000	7	200000272	200000272	GFP-VOID DsRed2-PSPC1 8C-C-PSPC1 V2.00	0	50. DsRed2-PSPC1_Pos001_S001	00-DWW4DJZ8faeD6UZf9SnZWK
-4.09951	2.80151	-0.203247	um	Vesicles Paraspeckle	Vesicles Paraspeckle Relative To Cell Position	0.000	1.000	7	200000273	200000273	GFP-VOID DsRed2-PSPC1 8C-C-PSPC1 V2.00	0	50. DsRed2-PSPC1_Pos001_S001	00-DWW4DJZ8faeD6UZf9SnZWK
1.67441	2.77853	-0.276611	um	Vesicles Paraspeckle	Vesicles Paraspeckle Relative To Cell Position	0.000	1.000	7	200000274	200000274	GFP-VOID DsRed2-PSPC1 8C-C-PSPC1 V2.00	0	50. DsRed2-PSPC1_Pos001_S001	00-DWW4DJZ8faeD6UZf9SnZWK
-3.23737	3.06509	-0.407715	um	Vesicles Paraspeckle	Vesicles Paraspeckle Relative To Cell Position	0.000	1.000	7	200000275	200000275	GFP-VOID DsRed2-PSPC1 8C-C-PSPC1 V2.00	0	50. DsRed2-PSPC1_Pos001_S001	00-DWW4DJZ8faeD6UZf9SnZWK
0.200813	3.04202	-0.315552	um	Vesicles Paraspeckle	Vesicles Paraspeckle Relative To Cell Position	0.000	1.000	7	200000276	200000276	GFP-VOID DsRed2-PSPC1 8C-C-PSPC1 V2.00	0	50. DsRed2-PSPC1_Pos001_S001	00-DWW4DJZ8faeD6UZf9SnZWK
1.63262	3.28252	-0.394531	um	Vesicles Paraspeckle	Vesicles Paraspeckle Relative To Cell Position	0.000	1.000	7	200000277	200000277	GFP-VOID DsRed2-PSPC1 8C-C-PSPC1 V2.00	0	50. DsRed2-PSPC1_Pos001_S001	00-DWW4DJZ8faeD6UZf9SnZWK
-4.66753	4.00402	-0.175049	um	Vesicles Paraspeckle	Vesicles Paraspeckle Relative To Cell Position	0.000	1.000	7	200000278	200000278	GFP-VOID DsRed2-PSPC1 8C-C-PSPC1 V2.00	0	50. DsRed2-PSPC1_Pos001_S001	00-DWW4DJZ8faeD6UZf9SnZWK
1.16222	4.07693	-0.320068	um	Vesicles Paraspeckle	Vesicles Paraspeckle Relative To Cell Position	0.000	1.000	7	200000279	200000279	GFP-VOID DsRed2-PSPC1 8C-C-PSPC1 V2.00	0	50. DsRed2-PSPC1_Pos001_S001	00-DWW4DJZ8faeD6UZf9SnZWK
-5.73429	4.35706	-0.242798	um	Vesicles Paraspeckle	Vesicles Paraspeckle Relative To Cell Position	0.000	1.000	7	200000280	200000280	GFP-VOID DsRed2-PSPC1 8C-C-PSPC1 V2.00	0	50. DsRed2-PSPC1_Pos001_S001	00-DWW4DJZ8faeD6UZf9SnZWK
-5.26579	4.2176	-0.387207	um	Vesicles Paraspeckle	Vesicles Paraspeckle Relative To Cell Position	0.000	1.000	7	200000281	200000281	GFP-VOID DsRed2-PSPC1 8C-C-PSPC1 V2.00	0	50. DsRed2-PSPC1_Pos001_S001	00-DWW4DJZ8faeD6UZf9SnZWK
-1.96062	4.4753	-0.299316	um	Vesicles Paraspeckle	Vesicles Paraspeckle Relative To Cell Position	0.000	1.000	7	200000282	200000282	GFP-VOID DsRed2-PSPC1 8C-C-PSPC1 V2.00	0	50. DsRed2-PSPC1_Pos001_S001	00-DWW4DJZ8faeD6UZf9SnZWK
-3.64684	5.69479	-0.480225	um	Vesicles Paraspeckle	Vesicles Paraspeckle Relative To Cell Position	0.000	1.000	7	200000283	200000283	GFP-VOID DsRed2-PSPC1 8C-C-PSPC1 V2.00	0	50. DsRed2-PSPC1_Pos001_S001	00-DWW4DJZ8faeD6UZf9SnZWK
-2.91401	5.97412	-0.37207	um	Vesicles Paraspeckle	Vesicles Paraspeckle Relative To Cell Position	0.000	1.000	7	200000284	200000284	GFP-VOID DsRed2-PSPC1 8C-C-PSPC1 V2.00	0	50. DsRed2-PSPC1_Pos001_S001	00-DWW4DJZ8faeD6UZf9SnZWK
0.950989	-9.24147	0.0682373	um	Vesicles Paraspeckle	Vesicles Paraspeckle Relative To Cell Position	0.000	1.000	7	200000285	200000285	GFP-VOID DsRed2-PSPC1 8C-C-PSPC1 V2.00	0	50. DsRed2-PSPC1_Pos001_S001	00-DWW4DJZ8faeD6UZf9SnZWK
0.469986	-8.55367	-0.113647	um	Vesicles Paraspeckle	Vesicles Paraspeckle Relative To Cell Position	0.000	1.000	7	200000286	200000286	GFP-VOID DsRed2-PSPC1 8C-C-PSPC1 V2.00	0	50. DsRed2-PSPC1_Pos001_S001	00-DWW4DJZ8faeD6UZf9SnZWK
3.1433	-8.06129	0.112915	um	Vesicles Paraspeckle	Vesicles Paraspeckle Relative To Cell Position	0.000	1.000	7	200000287	200000287	GFP-VOID DsRed2-PSPC1 8C-C-PSPC1 V2.00	0	50. DsRed2-PSPC1_Pos001_S001	00-DWW4DJZ8faeD6UZf9SnZWK
0.0283127	-7.75257	-0.0751953	um	Vesicles Paraspeckle	Vesicles Paraspeckle Relative To Cell Position	0.000	1.000	7	200000288	200000288	GFP-VOID DsRed2-PSPC1 8C-C-PSPC1 V2.00	0	50. DsRed2-PSPC1_Pos001_S001	00-DWW4DJZ8faeD6UZf9SnZWK
-1.75719	-7.51183	-0.0855713	um	Vesicles Paraspeckle	Vesicles Paraspeckle Relative To Cell Position	0.000	1.000	7	200000289	200000289	GFP-VOID DsRed2-PSPC1 8C-C-PSPC1 V2.00	0	50. DsRed2-PSPC1_Pos001_S001	00-DWW4DJZ8faeD6UZf9SnZWK
5.4828	-7.53998	0.103638	um	Vesicles Paraspeckle	Vesicles Paraspeckle Relative To Cell Position	0.000	1.000	7	200000290	200000290	GFP-VOID DsRed2-PSPC1 8C-C-PSPC1 V2.00	0	50. DsRed2-PSPC1_Pos001_S001	00-DWW4DJZ8faeD6UZf9SnZWK
-2.40334	-7.06447	-0.0947266	um	Vesicles Paraspeckle	Vesicles Paraspeckle Relative To Cell Position	0.000	1.000	7	200000291	200000291	GFP-VOID DsRed2-PSPC1 8C-C-PSPC1 V2.00	0	50. DsRed2-PSPC1_Pos001_S001	00-DWW4DJZ8faeD6UZf9SnZWK
0.901436	-6.64841	0.0744629	um	Vesicles Paraspeckle	Vesicles Paraspeckle Relative To Cell Position	0.000	1.000	7	200000292	200000292	GFP-VOID DsRed2-PSPC1 8C-C-PSPC1 V2.00	0	50. DsRed2-PSPC1_Pos001_S001	00-DWW4DJZ8faeD6UZf9SnZWK
-1.42258	-6.33749	-0.0532227	um	Vesicles Paraspeckle	Vesicles Paraspeckle Relative To Cell Position	0.000	1.000	7	200000293	200000293	GFP-VOID DsRed2-PSPC1 8C-C-PSPC1 V2.00	0	50. DsRed2-PSPC1_Pos001_S001	00-DWW4DJZ8faeD6UZf9SnZWK
0.47863	-6.37583	0.0238037	um	Vesicles Paraspeckle	Vesicles Paraspeckle Relative To Cell Position	0.000	1.000	7	200000294	200000294	GFP-VOID DsRed2-PSPC1 8C-C-PSPC1 V2.00	0	50. DsRed2-PSPC1_Pos001_S001	00-DWW4DJZ8faeD6UZf9SnZWK
-3.64736	-5.86736	-0.111572	um	Vesicles Paraspeckle	Vesicles Paraspeckle Relative To Cell Position	0.000	1.000	7	200000295	200000295	GFP-VOID DsRed2-PSPC1 8C-C-PSPC1 V2.00	0	50. DsRed2-PSPC1_Pos001_S001	00-DWW4DJZ8faeD6UZf9SnZWK
1.66682	-5.88896	0.207153	um	Vesicles Paraspeckle	Vesicles Paraspeckle Relative To Cell Position	0.000	1.000	7	200000296	200000296	GFP-VOID DsRed2-PSPC1 8C-C-PSPC1 V2.00	0	50. DsRed2-PSPC1_Pos001_S001	00-DWW4DJZ8faeD6UZf9SnZWK
4.59867	-5.85648	-0.0192871	um	Vesicles Paraspeckle	Vesicles Paraspeckle Relative To Cell Position	0.000	1.000	7	200000297	200000297	GFP-VOID DsRed2-PSPC1 8C-C-PSPC1 V2.00	0	50. DsRed2-PSPC1_Pos001_S001	00-DWW4DJZ8faeD6UZf9SnZWK
0.710487	-5.66177	0.0797119	um	Vesicles Paraspeckle	Vesicles Paraspeckle Relative To Cell Position	0.000	1.000	7	200000298	200000298	GFP-VOID DsRed2-PSPC1 8C-C-PSPC1 V2.00	0	50. DsRed2-PSPC1_Pos001_S001	00-DWW4DJZ8faeD6UZf9SnZWK
6.4865	-5.35191	-0.0178223	um	Vesicles Paraspeckle	Vesicles Paraspeckle Relative To Cell Position	0.000	1.000	7	200000299	200000299	GFP-VOID DsRed2-PSPC1 8C-C-PSPC1 V2.00	0	50. DsRed2-PSPC1_Pos001_S001	00-DWW4DJZ8faeD6UZf9SnZWK
1.05245	-5.1619	0.0159912	um	Vesicles Paraspeckle	Vesicles Paraspeckle Relative To Cell Position	0.000	1.000	7	200000300	200000300	GFP-VOID DsRed2-PSPC1 8C-C-PSPC1 V2.00	0	50. DsRed2-PSPC1_Pos001_S001	00-DWW4DJZ8faeD6UZf9SnZWK
4.13503	-5.19185	0.0797119	um	Vesicles Paraspeckle	Vesicles Paraspeckle Relative To Cell Position	0.000	1.000	7	200000301	200000301	GFP-VOID DsRed2-PSPC1 8C-C-PSPC1 V2.00	0	50. DsRed2-PSPC1_Pos001_S001	00-DWW4DJZ8faeD6UZf9SnZWK
-1.11809	-4.8344	-0.0788574	um	Vesicles Paraspeckle	Vesicles Paraspeckle Relative To Cell Position	0.000	1.000	7	200000302	200000302	GFP-VOID DsRed2-PSPC1 8C-C-PSPC1 V2.00	0	50. DsRed2-PSPC1_Pos001_S001	00-DWW4DJZ8faeD6UZf9SnZWK
-2.43213	-4.17298	0.212646	um	Vesicles Paraspeckle	Vesicles Paraspeckle Relative To Cell Position	0.000	1.000	7	200000303	200000303	GFP-VOID DsRed2-PSPC1 8C-C-PSPC1 V2.00	0	50. DsRed2-PSPC1_Pos001_S001	00-DWW4DJZ8faeD6UZf9SnZWK
4.08862	-4.20152	0.0432129	um	Vesicles Paraspeckle	Vesicles Paraspeckle Relative To Cell Position	0.000	1.000	7	200000304	200000304	GFP-VOID DsRed2-PSPC1 8C-C-PSPC1 V2.00	0	50. DsRed2-PSPC1_Pos001_S001	00-DWW4DJZ8faeD6UZf9SnZWK
-3.87842	-3.96754	-0.0296631	um	Vesicles Paraspeckle	Vesicles Paraspeckle Relative To Cell Position	0.000	1.000	7	200000305	200000305	GFP-VOID DsRed2-PSPC1 8C-C-PSPC1 V2.00	0	50. DsRed2-PSPC1_Pos001_S001	00-DWW4DJZ8faeD6UZf9SnZWK
1.968	-3.61965	0.0172119	um	Vesicles Paraspeckle	Vesicles Paraspeckle Relative To Cell Position	0.000	1.000	7	200000306	200000306	GFP-VOID DsRed2-PSPC1 8C-C-PSPC1 V2.00	0	50. DsRed2-PSPC1_Pos001_S001	00-DWW4DJZ8faeD6UZf9SnZWK
1.69434	-3.21098	-0.0113525	um	Vesicles Paraspeckle	Vesicles Paraspeckle Relative To Cell Position	0.000	1.000	7	200000307	200000307	GFP-VOID DsRed2-PSPC1 8C-C-PSPC1 V2.00	0	50. DsRed2-PSPC1_Pos001_S001	00-DWW4DJZ8faeD6UZf9SnZWK
-3.38988	-2.73544	0.041748	um	Vesicles Paraspeckle	Vesicles Paraspeckle Relative To Cell Position	0.000	1.000	7	200000308	200000308	GFP-VOID DsRed2-PSPC1 8C-C-PSPC1 V2.00	0	50. DsRed2-PSPC1_Pos001_S001	00-DWW4DJZ8faeD6UZf9SnZWK
-2.65699	-2.73243	0.0239258	um	Vesicles Paraspeckle	Vesicles Paraspeckle Relative To Cell Position	0.000	1.000	7	200000309	200000309	GFP-VOID DsRed2-PSPC1 8C-C-PSPC1 V2.00	0	50. DsRed2-PSPC1_Pos001_S001	00-DWW4DJZ8faeD6UZf9SnZWK
-1.66541	-2.72998	-0.111206	um	Vesicles Paraspeckle	Vesicles Paraspeckle Relative To Cell Position	0.000	1.000	7	200000310	200000310	GFP-VOID DsRed2-PSPC1 8C-C-PSPC1 V2.00	0	50. DsRed2-PSPC1_Pos001_S001	00-DWW4DJZ8faeD6UZf9SnZWK
0.469986	-2.48949	0.0220947	um	Vesicles Paraspeckle	Vesicles Paraspeckle Relative To Cell Position	0.000	1.000	7	200000311	200000311	GFP-VOID DsRed2-PSPC1 8C-C-PSPC1 V2.00	0	50. DsRed2-PSPC1_Pos001_S001	00-DWW4DJZ8faeD6UZf9SnZWK
4.96364	-2.38244	-0.0577393	um	Vesicles Paraspeckle	Vesicles Paraspeckle Relative To Cell Position	0.000	1.000	7	200000312	200000312	GFP-VOID DsRed2-PSPC1 8C-C-PSPC1 V2.00	0	50. DsRed2-PSPC1_Pos001_S001	00-DWW4DJZ8faeD6UZf9SnZWK
-3.35413	-2.24899	0.019165	um	Vesicles Paraspeckle	Vesicles Paraspeckle Relative To Cell Position	0.000	1.000	7	200000313	200000313	GFP-VOID DsRed2-PSPC1 8C-C-PSPC1 V2.00	0	50. DsRed2-PSPC1_Pos001_S001	00-DWW4DJZ8faeD6UZf9SnZWK
2.41915	-2.25809	0.194092	um	Vesicles Paraspeckle	Vesicles Paraspeckle Relative To Cell Position	0.000	1.000	7	200000314	200000314	GFP-VOID DsRed2-PSPC1 8C-C-PSPC1 V2.00	0	50. DsRed2-PSPC1_Pos001_S001	00-DWW4DJZ8faeD6UZf9SnZWK
0.719162	-1.8252	0.189331	um	Vesicles Paraspeckle	Vesicles Paraspeckle Relative To Cell Position	0.000	1.000	7	200000315	200000315	GFP-VOID DsRed2-PSPC1 8C-C-PSPC1 V2.00	0	50. DsRed2-PSPC1_Pos001_S001	00-DWW4DJZ8faeD6UZf9SnZWK
1.62664	-1.73647	-0.0239258	um	Vesicles Paraspeckle	Vesicles Paraspeckle Relative To Cell Position	0.000	1.000	7	200000316	200000316	GFP-VOID DsRed2-PSPC1 8C-C-PSPC1 V2.00	0	50. DsRed2-PSPC1_Pos001_S001	00-DWW4DJZ8faeD6UZf9SnZWK
-2.1619	-1.49234	0.129639	um	Vesicles Paraspeckle	Vesicles Paraspeckle Relative To Cell Position	0.000	1.000	7	200000317	200000317	GFP-VOID DsRed2-PSPC1 8C-C-PSPC1 V2.00	0	50. DsRed2-PSPC1_Pos001_S001	00-DWW4DJZ8faeD6UZf9SnZWK
-3.36404	-1.29468	0.141968	um	Vesicles Paraspeckle	Vesicles Paraspeckle Relative To Cell Position	0.000	1.000	7	200000318	200000318	GFP-VOID DsRed2-PSPC1 8C-C-PSPC1 V2.00	0	50. DsRed2-PSPC1_Pos001_S001	00-DWW4DJZ8faeD6UZf9SnZWK
2.12062	-0.693558	-0.10083	um	Vesicles Paraspeckle	Vesicles Paraspeckle Relative To Cell Position	0.000	1.000	7	200000319	200000319	GFP-VOID DsRed2-PSPC1 8C-C-PSPC1 V2.00	0	50. DsRed2-PSPC1_Pos001_S001	00-DWW4DJZ8faeD6UZf9SnZWK
-3.21582	-0.572693	0.0814209	um	Vesicles Paraspeckle	Vesicles Paraspeckle Relative To Cell Position	0.000	1.000	7	200000320	200000320	GFP-VOID DsRed2-PSPC1 8C-C-PSPC1 V2.00	0	50. DsRed2-PSPC1_Pos001_S001	00-DWW4DJZ8faeD6UZf9SnZWK
-2.58791	-0.352798	0.0032959	um	Vesicles Paraspeckle	Vesicles Paraspeckle Relative To Cell Position	0.000	1.000	7	200000321	200000321	GFP-VOID DsRed2-PSPC1 8C-C-PSPC1 V2.00	0	50. DsRed2-PSPC1_Pos001_S001	00-DWW4DJZ8faeD6UZf9SnZWK
-4.11516	-0.0449066	-0.010376	um	Vesicles Paraspeckle	Vesicles Paraspeckle Relative To Cell Position	0.000	1.000	7	200000322	200000322	GFP-VOID DsRed2-PSPC1 8C-C-PSPC1 V2.00	0	50. DsRed2-PSPC1_Pos001_S001	00-DWW4DJZ8faeD6UZf9SnZWK
0.274521	-0.0446091	-0.0828857	um	Vesicles Paraspeckle	Vesicles Paraspeckle Relative To Cell Position	0.000	1.000	7	200000323	200000323	GFP-VOID DsRed2-PSPC1 8C-C-PSPC1 V2.00	0	50. DsRed2-PSPC1_Pos001_S001	00-DWW4DJZ8faeD6UZf9SnZWK
0.407921	0.358749	-0.111328	um	Vesicles Paraspeckle	Vesicles Paraspeckle Relative To Cell Position	0.000	1.000	7	200000324	200000324	GFP-VOID DsRed2-PSPC1 8C-C-PSPC1 V2.00	0	50. DsRed2-PSPC1_Pos001_S001	00-DWW4DJZ8faeD6UZf9SnZWK
-0.492012	0.803314	-0.0366211	um	Vesicles Paraspeckle	Vesicles Paraspeckle Relative To Cell Position	0.000	1.000	7	200000325	200000325	GFP-VOID DsRed2-PSPC1 8C-C-PSPC1 V2.00	0	50. DsRed2-PSPC1_Pos001_S001	00-DWW4DJZ8faeD6UZf9SnZWK
1.61784	1.12134	0.0133057	um	Vesicles Paraspeckle	Vesicles Paraspeckle Relative To Cell Position	0.000	1.000	7	200000326	200000326	GFP-VOID DsRed2-PSPC1 8C-C-PSPC1 V2.00	0	50. DsRed2-PSPC1_Pos001_S001	00-DWW4DJZ8faeD6UZf9SnZWK
2.88994	1.35852	0.0797119	um	Vesicles Paraspeckle	Vesicles Paraspeckle Relative To Cell Position	0.000	1.000	7	200000327	200000327	GFP-VOID DsRed2-PSPC1 8C-C-PSPC1 V2.00	0	50. DsRed2-PSPC1_Pos001_S001	00-DWW4DJZ8faeD6UZf9SnZWK
-4.41952	1.59901	-0.0157471	um	Vesicles Paraspeckle	Vesicles Paraspeckle Relative To Cell Position	0.000	1.000	7	200000328	200000328	GFP-VOID DsRed2-PSPC1 8C-C-PSPC1 V2.00	0	50. DsRed2-PSPC1_Pos001_S001	00-DWW4DJZ8faeD6UZf9SnZWK
1.70309	1.83981	-0.0653076	um	Vesicles Paraspeckle	Vesicles Paraspeckle Relative To Cell Position	0.000	1.000	7	200000329	200000329	GFP-VOID DsRed2-PSPC1 8C-C-PSPC1 V2.00	0	50. DsRed2-PSPC1_Pos001_S001	00-DWW4DJZ8faeD6UZf9SnZWK
3.31532	2.04745	-0.0650635	um	Vesicles Paraspeckle	Vesicles Paraspeckle Relative To Cell Position	0.000	1.000	7	200000330	200000330	GFP-VOID DsRed2-PSPC1 8C-C-PSPC1 V2.00	0	50. DsRed2-PSPC1_Pos001_S001	00-DWW4DJZ8faeD6UZf9SnZWK
1.18176	2.58602	-0.0389404	um	Vesicles Paraspeckle	Vesicles Paraspeckle Relative To Cell Position	0.000	1.000	7	200000331	200000331	GFP-VOID DsRed2-PSPC1 8C-C-PSPC1 V2.00	0	50. DsRed2-PSPC1_Pos001_S001	00-DWW4DJZ8faeD6UZf9SnZWK
2.63836	2.80151	-0.06604	um	Vesicles Paraspeckle	Vesicles Paraspeckle Relative To Cell Position	0.000	1.000	7	200000332	200000332	GFP-VOID DsRed2-PSPC1 8C-C-PSPC1 V2.00	0	50. DsRed2-PSPC1_Pos001_S001	00-DWW4DJZ8faeD6UZf9SnZWK
-4.80496	3.27269	-0.111084	um	Vesicles Paraspeckle	Vesicles Paraspeckle Relative To Cell Position	0.000	1.000	7	200000333	200000333	GFP-VOID DsRed2-PSPC1 8C-C-PSPC1 V2.00	0	50. DsRed2-PSPC1_Pos001_S001	00-DWW4DJZ8faeD6UZf9SnZWK
-2.9469	3.70251	0.100586	um	Vesicles Paraspeckle	Vesicles Paraspeckle Relative To Cell Position	0.000	1.000	7	200000334	200000334	GFP-VOID DsRed2-PSPC1 8C-C-PSPC1 V2.00	0	50. DsRed2-PSPC1_Pos001_S001	00-DWW4DJZ8faeD6UZf9SnZWK
1.92956	3.74101	0.0360107	um	Vesicles Paraspeckle	Vesicles Paraspeckle Relative To Cell Position	0.000	1.000	7	200000335	200000335	GFP-VOID DsRed2-PSPC1 8C-C-PSPC1 V2.00	0	50. DsRed2-PSPC1_Pos001_S001	00-DWW4DJZ8faeD6UZf9SnZWK
-4.16019	4.58772	0.200439	um	Vesicles Paraspeckle	Vesicles Paraspeckle Relative To Cell Position	0.000	1.000	7	200000336	200000336	GFP-VOID DsRed2-PSPC1 8C-C-PSPC1 V2.00	0	50. DsRed2-PSPC1_Pos001_S001	00-DWW4DJZ8faeD6UZf9SnZWK
-0.4776	4.46262	0.0220947	um	Vesicles Paraspeckle	Vesicles Paraspeckle Relative To Cell Position	0.000	1.000	7	200000337	200000337	GFP-VOID DsRed2-PSPC1 8C-C-PSPC1 V2.00	0	50. DsRed2-PSPC1_Pos001_S001	00-DWW4DJZ8faeD6UZf9SnZWK
-5.08918	4.71308	-0.106689	um	Vesicles Paraspeckle	Vesicles Paraspeckle Relative To Cell Position	0.000	1.000	7	200000338	200000338	GFP-VOID DsRed2-PSPC1 8C-C-PSPC1 V2.00	0	50. DsRed2-PSPC1_Pos001_S001	00-DWW4DJZ8faeD6UZf9SnZWK
-1.33788	4.70956	0.0891113	um	Vesicles Paraspeckle	Vesicles Paraspeckle Relative To Cell Position	0.000	1.000	7	200000339	200000339	GFP-VOID DsRed2-PSPC1 8C-C-PSPC1 V2.00	0	50. DsRed2-PSPC1_Pos001_S001	00-DWW4DJZ8faeD6UZf9SnZWK
-3.21098	5.20652	0.208008	um	Vesicles Paraspeckle	Vesicles Paraspeckle Relative To Cell Position	0.000	1.000	7	200000340	200000340	GFP-VOID DsRed2-PSPC1 8C-C-PSPC1 V2.00	0	50. DsRed2-PSPC1_Pos001_S001	00-DWW4DJZ8faeD6UZf9SnZWK
-5.10698	5.4613	0.107178	um	Vesicles Paraspeckle	Vesicles Paraspeckle Relative To Cell Position	0.000	1.000	7	200000341	200000341	GFP-VOID DsRed2-PSPC1 8C-C-PSPC1 V2.00	0	50. DsRed2-PSPC1_Pos001_S001	00-DWW4DJZ8faeD6UZf9SnZWK
-4.58051	5.40093	0.196899	um	Vesicles Paraspeckle	Vesicles Paraspeckle Relative To Cell Position	0.000	1.000	7	200000342	200000342	GFP-VOID DsRed2-PSPC1 8C-C-PSPC1 V2.00	0	50. DsRed2-PSPC1_Pos001_S001	00-DWW4DJZ8faeD6UZf9SnZWK
-5.06152	5.91541	0.0296631	um	Vesicles Paraspeckle	Vesicles Paraspeckle Relative To Cell Position	0.000	1.000	7	200000343	200000343	GFP-VOID DsRed2-PSPC1 8C-C-PSPC1 V2.00	0	50. DsRed2-PSPC1_Pos001_S001	00-DWW4DJZ8faeD6UZf9SnZWK
-3.86423	6.42254	-0.0582275	um	Vesicles Paraspeckle	Vesicles Paraspeckle Relative To Cell Position	0.000	1.000	7	200000344	200000344	GFP-VOID DsRed2-PSPC1 8C-C-PSPC1 V2.00	0	50. DsRed2-PSPC1_Pos001_S001	00-DWW4DJZ8faeD6UZf9SnZWK
-3.05011	6.38331	0.0897217	um	Vesicles Paraspeckle	Vesicles Paraspeckle Relative To Cell Position	0.000	1.000	7	200000345	200000345	GFP-VOID DsRed2-PSPC1 8C-C-PSPC1 V2.00	0	50. DsRed2-PSPC1_Pos001_S001	00-DWW4DJZ8faeD6UZf9SnZWK
3.29998	-8.95028	0.405273	um	Vesicles Paraspeckle	Vesicles Paraspeckle Relative To Cell Position	0.000	1.000	7	200000346	200000346	GFP-VOID DsRed2-PSPC1 8C-C-PSPC1 V2.00	0	50. DsRed2-PSPC1_Pos001_S001	00-DWW4DJZ8faeD6UZf9SnZWK
3.78955	-8.46661	0.29187	um	Vesicles Paraspeckle	Vesicles Paraspeckle Relative To Cell Position	0.000	1.000	7	200000347	200000347	GFP-VOID DsRed2-PSPC1 8C-C-PSPC1 V2.00	0	50. DsRed2-PSPC1_Pos001_S001	00-DWW4DJZ8faeD6UZf9SnZWK
0.67907	-7.97473	0.43335	um	Vesicles Paraspeckle	Vesicles Paraspeckle Relative To Cell Position	0.000	1.000	7	200000348	200000348	GFP-VOID DsRed2-PSPC1 8C-C-PSPC1 V2.00	0	50. DsRed2-PSPC1_Pos001_S001	00-DWW4DJZ8faeD6UZf9SnZWK
4.26211	-7.78048	0.395142	um	Vesicles Paraspeckle	Vesicles Paraspeckle Relative To Cell Position	0.000	1.000	7	200000349	200000349	GFP-VOID DsRed2-PSPC1 8C-C-PSPC1 V2.00	0	50. DsRed2-PSPC1_Pos001_S001	00-DWW4DJZ8faeD6UZf9SnZWK
3.40166	-7.25721	0.317627	um	Vesicles Paraspeckle	Vesicles Paraspeckle Relative To Cell Position	0.000	1.000	7	200000350	200000350	GFP-VOID DsRed2-PSPC1 8C-C-PSPC1 V2.00	0	50. DsRed2-PSPC1_Pos001_S001	00-DWW4DJZ8faeD6UZf9SnZWK
-0.959595	-6.86104	0.430054	um	Vesicles Paraspeckle	Vesicles Paraspeckle Relative To Cell Position	0.000	1.000	7	200000351	200000351	GFP-VOID DsRed2-PSPC1 8C-C-PSPC1 V2.00	0	50. DsRed2-PSPC1_Pos001_S001	00-DWW4DJZ8faeD6UZf9SnZWK
-0.251511	-6.57798	0.423218	um	Vesicles Paraspeckle	Vesicles Paraspeckle Relative To Cell Position	0.000	1.000	7	200000352	200000352	GFP-VOID DsRed2-PSPC1 8C-C-PSPC1 V2.00	0	50. DsRed2-PSPC1_Pos001_S001	00-DWW4DJZ8faeD6UZf9SnZWK
-0.815498	-6.15668	0.439575	um	Vesicles Paraspeckle	Vesicles Paraspeckle Relative To Cell Position	0.000	1.000	7	200000353	200000353	GFP-VOID DsRed2-PSPC1 8C-C-PSPC1 V2.00	0	50. DsRed2-PSPC1_Pos001_S001	00-DWW4DJZ8faeD6UZf9SnZWK
3.19036	-6.13728	0.335938	um	Vesicles Paraspeckle	Vesicles Paraspeckle Relative To Cell Position	0.000	1.000	7	200000354	200000354	GFP-VOID DsRed2-PSPC1 8C-C-PSPC1 V2.00	0	50. DsRed2-PSPC1_Pos001_S001	00-DWW4DJZ8faeD6UZf9SnZWK
1.15681	-5.85648	0.323975	um	Vesicles Paraspeckle	Vesicles Paraspeckle Relative To Cell Position	0.000	1.000	7	200000355	200000355	GFP-VOID DsRed2-PSPC1 8C-C-PSPC1 V2.00	0	50. DsRed2-PSPC1_Pos001_S001	00-DWW4DJZ8faeD6UZf9SnZWK
1.75603	-4.90758	0.38147	um	Vesicles Paraspeckle	Vesicles Paraspeckle Relative To Cell Position	0.000	1.000	7	200000356	200000356	GFP-VOID DsRed2-PSPC1 8C-C-PSPC1 V2.00	0	50. DsRed2-PSPC1_Pos001_S001	00-DWW4DJZ8faeD6UZf9SnZWK
0.710487	-4.31836	0.399414	um	Vesicles Paraspeckle	Vesicles Paraspeckle Relative To Cell Position	0.000	1.000	7	200000357	200000357	GFP-VOID DsRed2-PSPC1 8C-C-PSPC1 V2.00	0	50. DsRed2-PSPC1_Pos001_S001	00-DWW4DJZ8faeD6UZf9SnZWK
2.5444	-4.34478	0.428467	um	Vesicles Paraspeckle	Vesicles Paraspeckle Relative To Cell Position	0.000	1.000	7	200000358	200000358	GFP-VOID DsRed2-PSPC1 8C-C-PSPC1 V2.00	0	50. DsRed2-PSPC1_Pos001_S001	00-DWW4DJZ8faeD6UZf9SnZWK
-0.973015	-3.90289	0.490234	um	Vesicles Paraspeckle	Vesicles Paraspeckle Relative To Cell Position	0.000	1.000	7	200000359	200000359	GFP-VOID DsRed2-PSPC1 8C-C-PSPC1 V2.00	0	50. DsRed2-PSPC1_Pos001_S001	00-DWW4DJZ8faeD6UZf9SnZWK
0.51075	-3.95931	0.325684	um	Vesicles Paraspeckle	Vesicles Paraspeckle Relative To Cell Position	0.000	1.000	7	200000360	200000360	GFP-VOID DsRed2-PSPC1 8C-C-PSPC1 V2.00	0	50. DsRed2-PSPC1_Pos001_S001	00-DWW4DJZ8faeD6UZf9SnZWK
-2.6361	-3.69199	0.474976	um	Vesicles Paraspeckle	Vesicles Paraspeckle Relative To Cell Position	0.000	1.000	7	200000361	200000361	GFP-VOID DsRed2-PSPC1 8C-C-PSPC1 V2.00	0	50. DsRed2-PSPC1_Pos001_S001	00-DWW4DJZ8faeD6UZf9SnZWK
4.31799	-3.46471	0.508545	um	Vesicles Paraspeckle	Vesicles Paraspeckle Relative To Cell Position	0.000	1.000	7	200000362	200000362	GFP-VOID DsRed2-PSPC1 8C-C-PSPC1 V2.00	0	50. DsRed2-PSPC1_Pos001_S001	00-DWW4DJZ8faeD6UZf9SnZWK
0.951462	-2.93419	0.365601	um	Vesicles Paraspeckle	Vesicles Paraspeckle Relative To Cell Position	0.000	1.000	7	200000363	200000363	GFP-VOID DsRed2-PSPC1 8C-C-PSPC1 V2.00	0	50. DsRed2-PSPC1_Pos001_S001	00-DWW4DJZ8faeD6UZf9SnZWK
4.37033	-2.70861	0.318237	um	Vesicles Paraspeckle	Vesicles Paraspeckle Relative To Cell Position	0.000	1.000	7	200000364	200000364	GFP-VOID DsRed2-PSPC1 8C-C-PSPC1 V2.00	0	50. DsRed2-PSPC1_Pos001_S001	00-DWW4DJZ8faeD6UZf9SnZWK
-1.58058	-2.00848	0.474976	um	Vesicles Paraspeckle	Vesicles Paraspeckle Relative To Cell Position	0.000	1.000	7	200000365	200000365	GFP-VOID DsRed2-PSPC1 8C-C-PSPC1 V2.00	0	50. DsRed2-PSPC1_Pos001_S001	00-DWW4DJZ8faeD6UZf9SnZWK
-2.6713	-1.30967	0.35437	um	Vesicles Paraspeckle	Vesicles Paraspeckle Relative To Cell Position	0.000	1.000	7	200000366	200000366	GFP-VOID DsRed2-PSPC1 8C-C-PSPC1 V2.00	0	50. DsRed2-PSPC1_Pos001_S001	00-DWW4DJZ8faeD6UZf9SnZWK
1.0383	-1.28698	0.560425	um	Vesicles Paraspeckle	Vesicles Paraspeckle Relative To Cell Position	0.000	1.000	7	200000367	200000367	GFP-VOID DsRed2-PSPC1 8C-C-PSPC1 V2.00	0	50. DsRed2-PSPC1_Pos001_S001	00-DWW4DJZ8faeD6UZf9SnZWK
1.88185	-0.0972824	0.35376	um	Vesicles Paraspeckle	Vesicles Paraspeckle Relative To Cell Position	0.000	1.000	7	200000368	200000368	GFP-VOID DsRed2-PSPC1 8C-C-PSPC1 V2.00	0	50. DsRed2-PSPC1_Pos001_S001	00-DWW4DJZ8faeD6UZf9SnZWK
-1.77608	0.397667	0.325928	um	Vesicles Paraspeckle	Vesicles Paraspeckle Relative To Cell Position	0.000	1.000	7	200000369	200000369	GFP-VOID DsRed2-PSPC1 8C-C-PSPC1 V2.00	0	50. DsRed2-PSPC1_Pos001_S001	00-DWW4DJZ8faeD6UZf9SnZWK
-2.56648	0.560295	0.613525	um	Vesicles Paraspeckle	Vesicles Paraspeckle Relative To Cell Position	0.000	1.000	7	200000370	200000370	GFP-VOID DsRed2-PSPC1 8C-C-PSPC1 V2.00	0	50. DsRed2-PSPC1_Pos001_S001	00-DWW4DJZ8faeD6UZf9SnZWK
4.08886	0.877518	0.345581	um	Vesicles Paraspeckle	Vesicles Paraspeckle Relative To Cell Position	0.000	1.000	7	200000371	200000371	GFP-VOID DsRed2-PSPC1 8C-C-PSPC1 V2.00	0	50. DsRed2-PSPC1_Pos001_S001	00-DWW4DJZ8faeD6UZf9SnZWK
-1.45401	1.19607	0.474976	um	Vesicles Paraspeckle	Vesicles Paraspeckle Relative To Cell Position	0.000	1.000	7	200000372	200000372	GFP-VOID DsRed2-PSPC1 8C-C-PSPC1 V2.00	0	50. DsRed2-PSPC1_Pos001_S001	00-DWW4DJZ8faeD6UZf9SnZWK
-0.971375	1.11802	0.450439	um	Vesicles Paraspeckle	Vesicles Paraspeckle Relative To Cell Position	0.000	1.000	7	200000373	200000373	GFP-VOID DsRed2-PSPC1 8C-C-PSPC1 V2.00	0	50. DsRed2-PSPC1_Pos001_S001	00-DWW4DJZ8faeD6UZf9SnZWK
-0.820305	1.85683	0.47229	um	Vesicles Paraspeckle	Vesicles Paraspeckle Relative To Cell Position	0.000	1.000	7	200000374	200000374	GFP-VOID DsRed2-PSPC1 8C-C-PSPC1 V2.00	0	50. DsRed2-PSPC1_Pos001_S001	00-DWW4DJZ8faeD6UZf9SnZWK
-1.90284	2.05939	0.352661	um	Vesicles Paraspeckle	Vesicles Paraspeckle Relative To Cell Position	0.000	1.000	7	200000375	200000375	GFP-VOID DsRed2-PSPC1 8C-C-PSPC1 V2.00	0	50. DsRed2-PSPC1_Pos001_S001	00-DWW4DJZ8faeD6UZf9SnZWK
-2.64914	2.36557	0.510864	um	Vesicles Paraspeckle	Vesicles Paraspeckle Relative To Cell Position	0.000	1.000	7	200000376	200000376	GFP-VOID DsRed2-PSPC1 8C-C-PSPC1 V2.00	0	50. DsRed2-PSPC1_Pos001_S001	00-DWW4DJZ8faeD6UZf9SnZWK
-3.30645	2.56102	0.426025	um	Vesicles Paraspeckle	Vesicles Paraspeckle Relative To Cell Position	0.000	1.000	7	200000377	200000377	GFP-VOID DsRed2-PSPC1 8C-C-PSPC1 V2.00	0	50. DsRed2-PSPC1_Pos001_S001	00-DWW4DJZ8faeD6UZf9SnZWK
-2.47439	2.69914	0.625854	um	Vesicles Paraspeckle	Vesicles Paraspeckle Relative To Cell Position	0.000	1.000	7	200000378	200000378	GFP-VOID DsRed2-PSPC1 8C-C-PSPC1 V2.00	0	50. DsRed2-PSPC1_Pos001_S001	00-DWW4DJZ8faeD6UZf9SnZWK
-0.441521	2.85668	0.492065	um	Vesicles Paraspeckle	Vesicles Paraspeckle Relative To Cell Position	0.000	1.000	7	200000379	200000379	GFP-VOID DsRed2-PSPC1 8C-C-PSPC1 V2.00	0	50. DsRed2-PSPC1_Pos001_S001	00-DWW4DJZ8faeD6UZf9SnZWK
-0.0546112	2.7959	0.392456	um	Vesicles Paraspeckle	Vesicles Paraspeckle Relative To Cell Position	0.000	1.000	7	200000380	200000380	GFP-VOID DsRed2-PSPC1 8C-C-PSPC1 V2.00	0	50. DsRed2-PSPC1_Pos001_S001	00-DWW4DJZ8faeD6UZf9SnZWK
-3.82347	3.54722	0.343262	um	Vesicles Paraspeckle	Vesicles Paraspeckle Relative To Cell Position	0.000	1.000	7	200000381	200000381	GFP-VOID DsRed2-PSPC1 8C-C-PSPC1 V2.00	0	50. DsRed2-PSPC1_Pos001_S001	00-DWW4DJZ8faeD6UZf9SnZWK
-0.23365	3.51009	0.447876	um	Vesicles Paraspeckle	Vesicles Paraspeckle Relative To Cell Position	0.000	1.000	7	200000382	200000382	GFP-VOID DsRed2-PSPC1 8C-C-PSPC1 V2.00	0	50. DsRed2-PSPC1_Pos001_S001	00-DWW4DJZ8faeD6UZf9SnZWK
-1.45401	3.72736	0.474976	um	Vesicles Paraspeckle	Vesicles Paraspeckle Relative To Cell Position	0.000	1.000	7	200000383	200000383	GFP-VOID DsRed2-PSPC1 8C-C-PSPC1 V2.00	0	50. DsRed2-PSPC1_Pos001_S001	00-DWW4DJZ8faeD6UZf9SnZWK
-2.17578	4.48411	0.284058	um	Vesicles Paraspeckle	Vesicles Paraspeckle Relative To Cell Position	0.000	1.000	7	200000384	200000384	GFP-VOID DsRed2-PSPC1 8C-C-PSPC1 V2.00	0	50. DsRed2-PSPC1_Pos001_S001	00-DWW4DJZ8faeD6UZf9SnZWK
-7.08349	8.07955	0.55481	um	Vesicles Paraspeckle	Vesicles Paraspeckle Relative To Cell Position	0.000	1.000	7	200000385	200000385	GFP-VOID DsRed2-PSPC1 8C-C-PSPC1 V2.00	0	50. DsRed2-PSPC1_Pos001_S001	00-DWW4DJZ8faeD6UZf9SnZWK
3.60699	-9.46398	0.761353	um	Vesicles Paraspeckle	Vesicles Paraspeckle Relative To Cell Position	0.000	1.000	7	200000386	200000386	GFP-VOID DsRed2-PSPC1 8C-C-PSPC1 V2.00	0	50. DsRed2-PSPC1_Pos001_S001	00-DWW4DJZ8faeD6UZf9SnZWK
0.680397	-8.75657	0.780518	um	Vesicles Paraspeckle	Vesicles Paraspeckle Relative To Cell Position	0.000	1.000	7	200000387	200000387	GFP-VOID DsRed2-PSPC1 8C-C-PSPC1 V2.00	0	50. DsRed2-PSPC1_Pos001_S001	00-DWW4DJZ8faeD6UZf9SnZWK
3.0514	-8.2709	0.808594	um	Vesicles Paraspeckle	Vesicles Paraspeckle Relative To Cell Position	0.000	1.000	7	200000388	200000388	GFP-VOID DsRed2-PSPC1 8C-C-PSPC1 V2.00	0	50. DsRed2-PSPC1_Pos001_S001	00-DWW4DJZ8faeD6UZf9SnZWK
-0.219719	-7.53306	0.895996	um	Vesicles Paraspeckle	Vesicles Paraspeckle Relative To Cell Position	0.000	1.000	7	200000389	200000389	GFP-VOID DsRed2-PSPC1 8C-C-PSPC1 V2.00	0	50. DsRed2-PSPC1_Pos001_S001	00-DWW4DJZ8faeD6UZf9SnZWK
-0.492012	-2.94234	0.870117	um	Vesicles Paraspeckle	Vesicles Paraspeckle Relative To Cell Position	0.000	1.000	7	200000390	200000390	GFP-VOID DsRed2-PSPC1 8C-C-PSPC1 V2.00	0	50. DsRed2-PSPC1_Pos001_S001	00-DWW4DJZ8faeD6UZf9SnZWK
0.989807	-2.52189	0.838867	um	Vesicles Paraspeckle	Vesicles Paraspeckle Relative To Cell Position	0.000	1.000	7	200000391	200000391	GFP-VOID DsRed2-PSPC1 8C-C-PSPC1 V2.00	0	50. DsRed2-PSPC1_Pos001_S001	00-DWW4DJZ8faeD6UZf9SnZWK
1.64382	-0.493484	0.759888	um	Vesicles Paraspeckle	Vesicles Paraspeckle Relative To Cell Position	0.000	1.000	7	200000392	200000392	GFP-VOID DsRed2-PSPC1 8C-C-PSPC1 V2.00	0	50. DsRed2-PSPC1_Pos001_S001	00-DWW4DJZ8faeD6UZf9SnZWK
1.35886	0.123871	0.756714	um	Vesicles Paraspeckle	Vesicles Paraspeckle Relative To Cell Position	0.000	1.000	7	200000393	200000393	GFP-VOID DsRed2-PSPC1 8C-C-PSPC1 V2.00	0	50. DsRed2-PSPC1_Pos001_S001	00-DWW4DJZ8faeD6UZf9SnZWK
-3.31205	3.07526	0.777588	um	Vesicles Paraspeckle	Vesicles Paraspeckle Relative To Cell Position	0.000	1.000	7	200000394	200000394	GFP-VOID DsRed2-PSPC1 8C-C-PSPC1 V2.00	0	50. DsRed2-PSPC1_Pos001_S001	00-DWW4DJZ8faeD6UZf9SnZWK
-2.70561	3.69025	0.750854	um	Vesicles Paraspeckle	Vesicles Paraspeckle Relative To Cell Position	0.000	1.000	7	200000395	200000395	GFP-VOID DsRed2-PSPC1 8C-C-PSPC1 V2.00	0	50. DsRed2-PSPC1_Pos001_S001	00-DWW4DJZ8faeD6UZf9SnZWK
-0.952141	5.95303	0.69165	um	Vesicles Paraspeckle	Vesicles Paraspeckle Relative To Cell Position	0.000	1.000	7	200000396	200000396	GFP-VOID DsRed2-PSPC1 8C-C-PSPC1 V2.00	0	50. DsRed2-PSPC1_Pos001_S001	00-DWW4DJZ8faeD6UZf9SnZWK
3.11549	-7.85579	1.26538	um	Vesicles Paraspeckle	Vesicles Paraspeckle Relative To Cell Position	0.000	1.000	7	200000397	200000397	GFP-VOID DsRed2-PSPC1 8C-C-PSPC1 V2.00	0	50. DsRed2-PSPC1_Pos001_S001	00-DWW4DJZ8faeD6UZf9SnZWK
3.83699	-7.53756	1.23352	um	Vesicles Paraspeckle	Vesicles Paraspeckle Relative To Cell Position	0.000	1.000	7	200000398	200000398	GFP-VOID DsRed2-PSPC1 8C-C-PSPC1 V2.00	0	50. DsRed2-PSPC1_Pos001_S001	00-DWW4DJZ8faeD6UZf9SnZWK
0.241165	-6.81848	1.27588	um	Vesicles Paraspeckle	Vesicles Paraspeckle Relative To Cell Position	0.000	1.000	7	200000399	200000399	GFP-VOID DsRed2-PSPC1 8C-C-PSPC1 V2.00	0	50. DsRed2-PSPC1_Pos001_S001	00-DWW4DJZ8faeD6UZf9SnZWK
4.28231	-6.82552	1.21033	um	Vesicles Paraspeckle	Vesicles Paraspeckle Relative To Cell Position	0.000	1.000	7	200000400	200000400	GFP-VOID DsRed2-PSPC1 8C-C-PSPC1 V2.00	0	50. DsRed2-PSPC1_Pos001_S001	00-DWW4DJZ8faeD6UZf9SnZWK
1.67249	-6.56649	1.27209	um	Vesicles Paraspeckle	Vesicles Paraspeckle Relative To Cell Position	0.000	1.000	7	200000401	200000401	GFP-VOID DsRed2-PSPC1 8C-C-PSPC1 V2.00	0	50. DsRed2-PSPC1_Pos001_S001	00-DWW4DJZ8faeD6UZf9SnZWK
2.88269	-6.58909	1.26538	um	Vesicles Paraspeckle	Vesicles Paraspeckle Relative To Cell Position	0.000	1.000	7	200000402	200000402	GFP-VOID DsRed2-PSPC1 8C-C-PSPC1 V2.00	0	50. DsRed2-PSPC1_Pos001_S001	00-DWW4DJZ8faeD6UZf9SnZWK
3.347	-6.34094	1.19995	um	Vesicles Paraspeckle	Vesicles Paraspeckle Relative To Cell Position	0.000	1.000	7	200000403	200000403	GFP-VOID DsRed2-PSPC1 8C-C-PSPC1 V2.00	0	50. DsRed2-PSPC1_Pos001_S001	00-DWW4DJZ8faeD6UZf9SnZWK
2.15717	-5.61598	1.26208	um	Vesicles Paraspeckle	Vesicles Paraspeckle Relative To Cell Position	0.000	1.000	7	200000404	200000404	GFP-VOID DsRed2-PSPC1 8C-C-PSPC1 V2.00	0	50. DsRed2-PSPC1_Pos001_S001	00-DWW4DJZ8faeD6UZf9SnZWK
0.688263	-0.120323	1.2345	um	Vesicles Paraspeckle	Vesicles Paraspeckle Relative To Cell Position	0.000	1.000	7	200000405	200000405	GFP-VOID DsRed2-PSPC1 8C-C-PSPC1 V2.00	0	50. DsRed2-PSPC1_Pos001_S001	00-DWW4DJZ8faeD6UZf9SnZWK
-1.45401	0.647499	1.16748	um	Vesicles Paraspeckle	Vesicles Paraspeckle Relative To Cell Position	0.000	1.000	7	200000406	200000406	GFP-VOID DsRed2-PSPC1 8C-C-PSPC1 V2.00	0	50. DsRed2-PSPC1_Pos001_S001	00-DWW4DJZ8faeD6UZf9SnZWK
-0.492012	1.15761	1.26685	um	Vesicles Paraspeckle	Vesicles Paraspeckle Relative To Cell Position	0.000	1.000	7	200000407	200000407	GFP-VOID DsRed2-PSPC1 8C-C-PSPC1 V2.00	0	50. DsRed2-PSPC1_Pos001_S001	00-DWW4DJZ8faeD6UZf9SnZWK
-0.973961	2.32052	1.27271	um	Vesicles Paraspeckle	Vesicles Paraspeckle Relative To Cell Position	0.000	1.000	7	200000408	200000408	GFP-VOID DsRed2-PSPC1 8C-C-PSPC1 V2.00	0	50. DsRed2-PSPC1_Pos001_S001	00-DWW4DJZ8faeD6UZf9SnZWK
0.950989	-1.03427	1.63257	um	Vesicles Paraspeckle	Vesicles Paraspeckle Relative To Cell Position	0.000	1.000	7	200000409	200000409	GFP-VOID DsRed2-PSPC1 8C-C-PSPC1 V2.00	0	50. DsRed2-PSPC1_Pos001_S001	00-DWW4DJZ8faeD6UZf9SnZWK
1.68431	-0.820633	1.66052	um	Vesicles Paraspeckle	Vesicles Paraspeckle Relative To Cell Position	0.000	1.000	7	200000410	200000410	GFP-VOID DsRed2-PSPC1 8C-C-PSPC1 V2.00	0	50. DsRed2-PSPC1_Pos001_S001	00-DWW4DJZ8faeD6UZf9SnZWK
-1.93468	-0.565483	1.60681	um	Vesicles Paraspeckle	Vesicles Paraspeckle Relative To Cell Position	0.000	1.000	7	200000411	200000411	GFP-VOID DsRed2-PSPC1 8C-C-PSPC1 V2.00	0	50. DsRed2-PSPC1_Pos001_S001	00-DWW4DJZ8faeD6UZf9SnZWK
1.80779	-0.284332	1.67126	um	Vesicles Paraspeckle	Vesicles Paraspeckle Relative To Cell Position	0.000	1.000	7	200000412	200000412	GFP-VOID DsRed2-PSPC1 8C-C-PSPC1 V2.00	0	50. DsRed2-PSPC1_Pos001_S001	00-DWW4DJZ8faeD6UZf9SnZWK
-2.40652	3.80121	1.66052	um	Vesicles Paraspeckle	Vesicles Paraspeckle Relative To Cell Position	0.000	1.000	7	200000413	200000413	GFP-VOID DsRed2-PSPC1 8C-C-PSPC1 V2.00	0	50. DsRed2-PSPC1_Pos001_S001	00-DWW4DJZ8faeD6UZf9SnZWK
-5.62965	-2.76109	-0.380005	um	Vesicles Paraspeckle	Vesicles Paraspeckle Relative To Cell Position	0.000	1.000	10	200000414	200000414	GFP-VOID DsRed2-PSPC1 8C-C-PSPC1 V2.00	0	50. DsRed2-PSPC1_Pos001_S001	00-DWW4DJZ8faeD6UZf9SnZWK
-5.59956	-2.27609	-0.442749	um	Vesicles Paraspeckle	Vesicles Paraspeckle Relative To Cell Position	0.000	1.000	10	200000415	200000415	GFP-VOID DsRed2-PSPC1 8C-C-PSPC1 V2.00	0	50. DsRed2-PSPC1_Pos001_S001	00-DWW4DJZ8faeD6UZf9SnZWK
-6.49846	-1.88002	-0.313843	um	Vesicles Paraspeckle	Vesicles Paraspeckle Relative To Cell Position	0.000	1.000	10	200000416	200000416	GFP-VOID DsRed2-PSPC1 8C-C-PSPC1 V2.00	0	50. DsRed2-PSPC1_Pos001_S001	00-DWW4DJZ8faeD6UZf9SnZWK
2.34709	2.7339	-0.37085	um	Vesicles Paraspeckle	Vesicles Paraspeckle Relative To Cell Position	0.000	1.000	10	200000417	200000417	GFP-VOID DsRed2-PSPC1 8C-C-PSPC1 V2.00	0	50. DsRed2-PSPC1_Pos001_S001	00-DWW4DJZ8faeD6UZf9SnZWK
1.42297	4.45293	-0.347656	um	Vesicles Paraspeckle	Vesicles Paraspeckle Relative To Cell Position	0.000	1.000	10	200000418	200000418	GFP-VOID DsRed2-PSPC1 8C-C-PSPC1 V2.00	0	50. DsRed2-PSPC1_Pos001_S001	00-DWW4DJZ8faeD6UZf9SnZWK
-2.13219	-4.21672	-0.223755	um	Vesicles Paraspeckle	Vesicles Paraspeckle Relative To Cell Position	0.000	1.000	10	200000419	200000419	GFP-VOID DsRed2-PSPC1 8C-C-PSPC1 V2.00	0	50. DsRed2-PSPC1_Pos001_S001	00-DWW4DJZ8faeD6UZf9SnZWK
-4.66946	-2.80095	-0.0390625	um	Vesicles Paraspeckle	Vesicles Paraspeckle Relative To Cell Position	0.000	1.000	10	200000420	200000420	GFP-VOID DsRed2-PSPC1 8C-C-PSPC1 V2.00	0	50. DsRed2-PSPC1_Pos001_S001	00-DWW4DJZ8faeD6UZf9SnZWK
-6.06136	-2.5206	-0.0950928	um	Vesicles Paraspeckle	Vesicles Paraspeckle Relative To Cell Position	0.000	1.000	10	200000421	200000421	GFP-VOID DsRed2-PSPC1 8C-C-PSPC1 V2.00	0	50. DsRed2-PSPC1_Pos001_S001	00-DWW4DJZ8faeD6UZf9SnZWK
2.06345	2.146	-0.088623	um	Vesicles Paraspeckle	Vesicles Paraspeckle Relative To Cell Position	0.000	1.000	10	200000422	200000422	GFP-VOID DsRed2-PSPC1 8C-C-PSPC1 V2.00	0	50. DsRed2-PSPC1_Pos001_S001	00-DWW4DJZ8faeD6UZf9SnZWK
1.78172	5.4159	-0.119995	um	Vesicles Paraspeckle	Vesicles Paraspeckle Relative To Cell Position	0.000	1.000	10	200000423	200000423	GFP-VOID DsRed2-PSPC1 8C-C-PSPC1 V2.00	0	50. DsRed2-PSPC1_Pos001_S001	00-DWW4DJZ8faeD6UZf9SnZWK
-5.59271	-2.31675	0.285278	um	Vesicles Paraspeckle	Vesicles Paraspeckle Relative To Cell Position	0.000	1.000	10	200000424	200000424	GFP-VOID DsRed2-PSPC1 8C-C-PSPC1 V2.00	0	50. DsRed2-PSPC1_Pos001_S001	00-DWW4DJZ8faeD6UZf9SnZWK
-5.57961	4.19159	-2.04028	um	Vesicles Paraspeckle	Vesicles Paraspeckle Relative To Cell Position	0.000	1.000	12	200000425	200000425	GFP-VOID DsRed2-PSPC1 8C-C-PSPC1 V2.00	0	50. DsRed2-PSPC1_Pos001_S001	00-DWW4DJZ8faeD6UZf9SnZWK
-6.31551	4.64444	-1.99402	um	Vesicles Paraspeckle	Vesicles Paraspeckle Relative To Cell Position	0.000	1.000	12	200000426	200000426	GFP-VOID DsRed2-PSPC1 8C-C-PSPC1 V2.00	0	50. DsRed2-PSPC1_Pos001_S001	00-DWW4DJZ8faeD6UZf9SnZWK
-5.12247	-6.08486	-1.63416	um	Vesicles Paraspeckle	Vesicles Paraspeckle Relative To Cell Position	0.000	1.000	12	200000427	200000427	GFP-VOID DsRed2-PSPC1 8C-C-PSPC1 V2.00	0	50. DsRed2-PSPC1_Pos001_S001	00-DWW4DJZ8faeD6UZf9SnZWK
-5.52848	-5.93021	-1.60803	um	Vesicles Paraspeckle	Vesicles Paraspeckle Relative To Cell Position	0.000	1.000	12	200000428	200000428	GFP-VOID DsRed2-PSPC1 8C-C-PSPC1 V2.00	0	50. DsRed2-PSPC1_Pos001_S001	00-DWW4DJZ8faeD6UZf9SnZWK
-6.59792	-4.24671	-1.69141	um	Vesicles Paraspeckle	Vesicles Paraspeckle Relative To Cell Position	0.000	1.000	12	200000429	200000429	GFP-VOID DsRed2-PSPC1 8C-C-PSPC1 V2.00	0	50. DsRed2-PSPC1_Pos001_S001	00-DWW4DJZ8faeD6UZf9SnZWK
-5.68771	-3.52521	-1.73633	um	Vesicles Paraspeckle	Vesicles Paraspeckle Relative To Cell Position	0.000	1.000	12	200000430	200000430	GFP-VOID DsRed2-PSPC1 8C-C-PSPC1 V2.00	0	50. DsRed2-PSPC1_Pos001_S001	00-DWW4DJZ8faeD6UZf9SnZWK
-5.01302	2.25433	-1.91919	um	Vesicles Paraspeckle	Vesicles Paraspeckle Relative To Cell Position	0.000	1.000	12	200000431	200000431	GFP-VOID DsRed2-PSPC1 8C-C-PSPC1 V2.00	0	50. DsRed2-PSPC1_Pos001_S001	00-DWW4DJZ8faeD6UZf9SnZWK
-5.30771	2.96829	-1.71692	um	Vesicles Paraspeckle	Vesicles Paraspeckle Relative To Cell Position	0.000	1.000	12	200000432	200000432	GFP-VOID DsRed2-PSPC1 8C-C-PSPC1 V2.00	0	50. DsRed2-PSPC1_Pos001_S001	00-DWW4DJZ8faeD6UZf9SnZWK
-1.26302	-6.85042	-2.41638	um	Vesicles Paraspeckle	Vesicles Paraspeckle Relative To Cell Position	0.000	1.000	12	200000433	200000433	GFP-VOID DsRed2-PSPC1 8C-C-PSPC1 V2.00	0	50. DsRed2-PSPC1_Pos001_S001	00-DWW4DJZ8faeD6UZf9SnZWK
-4.65121	-1.10833	-2.45679	um	Vesicles Paraspeckle	Vesicles Paraspeckle Relative To Cell Position	0.000	1.000	12	200000434	200000434	GFP-VOID DsRed2-PSPC1 8C-C-PSPC1 V2.00	0	50. DsRed2-PSPC1_Pos001_S001	00-DWW4DJZ8faeD6UZf9SnZWK
-3.61888	2.75515	-2.42297	um	Vesicles Paraspeckle	Vesicles Paraspeckle Relative To Cell Position	0.000	1.000	12	200000435	200000435	GFP-VOID DsRed2-PSPC1 8C-C-PSPC1 V2.00	0	50. DsRed2-PSPC1_Pos001_S001	00-DWW4DJZ8faeD6UZf9SnZWK
-0.993195	4.41129	-2.39075	um	Vesicles Paraspeckle	Vesicles Paraspeckle Relative To Cell Position	0.000	1.000	12	200000436	200000436	GFP-VOID DsRed2-PSPC1 8C-C-PSPC1 V2.00	0	50. DsRed2-PSPC1_Pos001_S001	00-DWW4DJZ8faeD6UZf9SnZWK
-0.146782	-7.35952	-2.12769	um	Vesicles Paraspeckle	Vesicles Paraspeckle Relative To Cell Position	0.000	1.000	12	200000437	200000437	GFP-VOID DsRed2-PSPC1 8C-C-PSPC1 V2.00	0	50. DsRed2-PSPC1_Pos001_S001	00-DWW4DJZ8faeD6UZf9SnZWK
1.36647	-3.9732	-2.16907	um	Vesicles Paraspeckle	Vesicles Paraspeckle Relative To Cell Position	0.000	1.000	12	200000438	200000438	GFP-VOID DsRed2-PSPC1 8C-C-PSPC1 V2.00	0	50. DsRed2-PSPC1_Pos001_S001	00-DWW4DJZ8faeD6UZf9SnZWK
-2.93958	-3.7728	-2.01868	um	Vesicles Paraspeckle	Vesicles Paraspeckle Relative To Cell Position	0.000	1.000	12	200000439	200000439	GFP-VOID DsRed2-PSPC1 8C-C-PSPC1 V2.00	0	50. DsRed2-PSPC1_Pos001_S001	00-DWW4DJZ8faeD6UZf9SnZWK
-0.7668	-3.28885	-1.96912	um	Vesicles Paraspeckle	Vesicles Paraspeckle Relative To Cell Position	0.000	1.000	12	200000440	200000440	GFP-VOID DsRed2-PSPC1 8C-C-PSPC1 V2.00	0	50. DsRed2-PSPC1_Pos001_S001	00-DWW4DJZ8faeD6UZf9SnZWK
-3.89574	-2.56105	-2.16809	um	Vesicles Paraspeckle	Vesicles Paraspeckle Relative To Cell Position	0.000	1.000	12	200000441	200000441	GFP-VOID DsRed2-PSPC1 8C-C-PSPC1 V2.00	0	50. DsRed2-PSPC1_Pos001_S001	00-DWW4DJZ8faeD6UZf9SnZWK
6.85814	-2.28529	-2.2218	um	Vesicles Paraspeckle	Vesicles Paraspeckle Relative To Cell Position	0.000	1.000	12	200000442	200000442	GFP-VOID DsRed2-PSPC1 8C-C-PSPC1 V2.00	0	50. DsRed2-PSPC1_Pos001_S001	00-DWW4DJZ8faeD6UZf9SnZWK
5.14339	-2.08221	-2.16223	um	Vesicles Paraspeckle	Vesicles Paraspeckle Relative To Cell Position	0.000	1.000	12	200000443	200000443	GFP-VOID DsRed2-PSPC1 8C-C-PSPC1 V2.00	0	50. DsRed2-PSPC1_Pos001_S001	00-DWW4DJZ8faeD6UZf9SnZWK
3.81374	-1.65337	-1.97998	um	Vesicles Paraspeckle	Vesicles Paraspeckle Relative To Cell Position	0.000	1.000	12	200000444	200000444	GFP-VOID DsRed2-PSPC1 8C-C-PSPC1 V2.00	0	50. DsRed2-PSPC1_Pos001_S001	00-DWW4DJZ8faeD6UZf9SnZWK
7.69411	-1.56123	-2.23938	um	Vesicles Paraspeckle	Vesicles Paraspeckle Relative To Cell Position	0.000	1.000	12	200000445	200000445	GFP-VOID DsRed2-PSPC1 8C-C-PSPC1 V2.00	0	50. DsRed2-PSPC1_Pos001_S001	00-DWW4DJZ8faeD6UZf9SnZWK
-2.67065	-0.639212	-1.96521	um	Vesicles Paraspeckle	Vesicles Paraspeckle Relative To Cell Position	0.000	1.000	12	200000446	200000446	GFP-VOID DsRed2-PSPC1 8C-C-PSPC1 V2.00	0	50. DsRed2-PSPC1_Pos001_S001	00-DWW4DJZ8faeD6UZf9SnZWK
-1.71842	-0.189651	-2.04919	um	Vesicles Paraspeckle	Vesicles Paraspeckle Relative To Cell Position	0.000	1.000	12	200000447	200000447	GFP-VOID DsRed2-PSPC1 8C-C-PSPC1 V2.00	0	50. DsRed2-PSPC1_Pos001_S001	00-DWW4DJZ8faeD6UZf9SnZWK
0.422043	0.824146	-2.05725	um	Vesicles Paraspeckle	Vesicles Paraspeckle Relative To Cell Position	0.000	1.000	12	200000448	200000448	GFP-VOID DsRed2-PSPC1 8C-C-PSPC1 V2.00	0	50. DsRed2-PSPC1_Pos001_S001	00-DWW4DJZ8faeD6UZf9SnZWK
4.26756	1.04429	-1.98999	um	Vesicles Paraspeckle	Vesicles Paraspeckle Relative To Cell Position	0.000	1.000	12	200000449	200000449	GFP-VOID DsRed2-PSPC1 8C-C-PSPC1 V2.00	0	50. DsRed2-PSPC1_Pos001_S001	00-DWW4DJZ8faeD6UZf9SnZWK
-2.23988	2.24679	-2.14746	um	Vesicles Paraspeckle	Vesicles Paraspeckle Relative To Cell Position	0.000	1.000	12	200000450	200000450	GFP-VOID DsRed2-PSPC1 8C-C-PSPC1 V2.00	0	50. DsRed2-PSPC1_Pos001_S001	00-DWW4DJZ8faeD6UZf9SnZWK
3.28761	2.24663	-2.1875	um	Vesicles Paraspeckle	Vesicles Paraspeckle Relative To Cell Position	0.000	1.000	12	200000451	200000451	GFP-VOID DsRed2-PSPC1 8C-C-PSPC1 V2.00	0	50. DsRed2-PSPC1_Pos001_S001	00-DWW4DJZ8faeD6UZf9SnZWK
4.26468	2.57306	-2.20947	um	Vesicles Paraspeckle	Vesicles Paraspeckle Relative To Cell Position	0.000	1.000	12	200000452	200000452	GFP-VOID DsRed2-PSPC1 8C-C-PSPC1 V2.00	0	50. DsRed2-PSPC1_Pos001_S001	00-DWW4DJZ8faeD6UZf9SnZWK
1.17258	3.44929	-2.29041	um	Vesicles Paraspeckle	Vesicles Paraspeckle Relative To Cell Position	0.000	1.000	12	200000453	200000453	GFP-VOID DsRed2-PSPC1 8C-C-PSPC1 V2.00	0	50. DsRed2-PSPC1_Pos001_S001	00-DWW4DJZ8faeD6UZf9SnZWK
-0.798012	3.68979	-2.31104	um	Vesicles Paraspeckle	Vesicles Paraspeckle Relative To Cell Position	0.000	1.000	12	200000454	200000454	GFP-VOID DsRed2-PSPC1 8C-C-PSPC1 V2.00	0	50. DsRed2-PSPC1_Pos001_S001	00-DWW4DJZ8faeD6UZf9SnZWK
0.738541	4.17079	-2.0166	um	Vesicles Paraspeckle	Vesicles Paraspeckle Relative To Cell Position	0.000	1.000	12	200000455	200000455	GFP-VOID DsRed2-PSPC1 8C-C-PSPC1 V2.00	0	50. DsRed2-PSPC1_Pos001_S001	00-DWW4DJZ8faeD6UZf9SnZWK
1.86867	4.4034	-2.11072	um	Vesicles Paraspeckle	Vesicles Paraspeckle Relative To Cell Position	0.000	1.000	12	200000456	200000456	GFP-VOID DsRed2-PSPC1 8C-C-PSPC1 V2.00	0	50. DsRed2-PSPC1_Pos001_S001	00-DWW4DJZ8faeD6UZf9SnZWK
2.35336	4.83894	-2.07703	um	Vesicles Paraspeckle	Vesicles Paraspeckle Relative To Cell Position	0.000	1.000	12	200000457	200000457	GFP-VOID DsRed2-PSPC1 8C-C-PSPC1 V2.00	0	50. DsRed2-PSPC1_Pos001_S001	00-DWW4DJZ8faeD6UZf9SnZWK
3.08299	4.89229	-2.0824	um	Vesicles Paraspeckle	Vesicles Paraspeckle Relative To Cell Position	0.000	1.000	12	200000458	200000458	GFP-VOID DsRed2-PSPC1 8C-C-PSPC1 V2.00	0	50. DsRed2-PSPC1_Pos001_S001	00-DWW4DJZ8faeD6UZf9SnZWK
-4.85924	5.16792	-2.11414	um	Vesicles Paraspeckle	Vesicles Paraspeckle Relative To Cell Position	0.000	1.000	12	200000459	200000459	GFP-VOID DsRed2-PSPC1 8C-C-PSPC1 V2.00	0	50. DsRed2-PSPC1_Pos001_S001	00-DWW4DJZ8faeD6UZf9SnZWK
-3.71851	5.36993	-2.02063	um	Vesicles Paraspeckle	Vesicles Paraspeckle Relative To Cell Position	0.000	1.000	12	200000460	200000460	GFP-VOID DsRed2-PSPC1 8C-C-PSPC1 V2.00	0	50. DsRed2-PSPC1_Pos001_S001	00-DWW4DJZ8faeD6UZf9SnZWK
-1.76537	5.40492	-2.28711	um	Vesicles Paraspeckle	Vesicles Paraspeckle Relative To Cell Position	0.000	1.000	12	200000461	200000461	GFP-VOID DsRed2-PSPC1 8C-C-PSPC1 V2.00	0	50. DsRed2-PSPC1_Pos001_S001	00-DWW4DJZ8faeD6UZf9SnZWK
-2.21507	6.80791	-2.11609	um	Vesicles Paraspeckle	Vesicles Paraspeckle Relative To Cell Position	0.000	1.000	12	200000462	200000462	GFP-VOID DsRed2-PSPC1 8C-C-PSPC1 V2.00	0	50. DsRed2-PSPC1_Pos001_S001	00-DWW4DJZ8faeD6UZf9SnZWK
-4.0949	7.05679	-2.1626	um	Vesicles Paraspeckle	Vesicles Paraspeckle Relative To Cell Position	0.000	1.000	12	200000463	200000463	GFP-VOID DsRed2-PSPC1 8C-C-PSPC1 V2.00	0	50. DsRed2-PSPC1_Pos001_S001	00-DWW4DJZ8faeD6UZf9SnZWK
-2.91315	7.1073	-2.09412	um	Vesicles Paraspeckle	Vesicles Paraspeckle Relative To Cell Position	0.000	1.000	12	200000464	200000464	GFP-VOID DsRed2-PSPC1 8C-C-PSPC1 V2.00	0	50. DsRed2-PSPC1_Pos001_S001	00-DWW4DJZ8faeD6UZf9SnZWK
-3.62589	7.29856	-2.17786	um	Vesicles Paraspeckle	Vesicles Paraspeckle Relative To Cell Position	0.000	1.000	12	200000465	200000465	GFP-VOID DsRed2-PSPC1 8C-C-PSPC1 V2.00	0	50. DsRed2-PSPC1_Pos001_S001	00-DWW4DJZ8faeD6UZf9SnZWK
-3.42877	7.72866	-2.02881	um	Vesicles Paraspeckle	Vesicles Paraspeckle Relative To Cell Position	0.000	1.000	12	200000466	200000466	GFP-VOID DsRed2-PSPC1 8C-C-PSPC1 V2.00	0	50. DsRed2-PSPC1_Pos001_S001	00-DWW4DJZ8faeD6UZf9SnZWK
-0.315369	-8.10993	-1.81836	um	Vesicles Paraspeckle	Vesicles Paraspeckle Relative To Cell Position	0.000	1.000	12	200000467	200000467	GFP-VOID DsRed2-PSPC1 8C-C-PSPC1 V2.00	0	50. DsRed2-PSPC1_Pos001_S001	00-DWW4DJZ8faeD6UZf9SnZWK
3.58209	-5.17839	-1.72278	um	Vesicles Paraspeckle	Vesicles Paraspeckle Relative To Cell Position	0.000	1.000	12	200000468	200000468	GFP-VOID DsRed2-PSPC1 8C-C-PSPC1 V2.00	0	50. DsRed2-PSPC1_Pos001_S001	00-DWW4DJZ8faeD6UZf9SnZWK
1.17659	-4.66752	-1.77124	um	Vesicles Paraspeckle	Vesicles Paraspeckle Relative To Cell Position	0.000	1.000	12	200000469	200000469	GFP-VOID DsRed2-PSPC1 8C-C-PSPC1 V2.00	0	50. DsRed2-PSPC1_Pos001_S001	00-DWW4DJZ8faeD6UZf9SnZWK
4.33165	-3.30976	-1.70557	um	Vesicles Paraspeckle	Vesicles Paraspeckle Relative To Cell Position	0.000	1.000	12	200000470	200000470	GFP-VOID DsRed2-PSPC1 8C-C-PSPC1 V2.00	0	50. DsRed2-PSPC1_Pos001_S001	00-DWW4DJZ8faeD6UZf9SnZWK
2.58374	-3.04337	-1.84229	um	Vesicles Paraspeckle	Vesicles Paraspeckle Relative To Cell Position	0.000	1.000	12	200000471	200000471	GFP-VOID DsRed2-PSPC1 8C-C-PSPC1 V2.00	0	50. DsRed2-PSPC1_Pos001_S001	00-DWW4DJZ8faeD6UZf9SnZWK
0.173294	-2.33343	-1.82227	um	Vesicles Paraspeckle	Vesicles Paraspeckle Relative To Cell Position	0.000	1.000	12	200000472	200000472	GFP-VOID DsRed2-PSPC1 8C-C-PSPC1 V2.00	0	50. DsRed2-PSPC1_Pos001_S001	00-DWW4DJZ8faeD6UZf9SnZWK
3.09949	-2.09655	-1.72852	um	Vesicles Paraspeckle	Vesicles Paraspeckle Relative To Cell Position	0.000	1.000	12	200000473	200000473	GFP-VOID DsRed2-PSPC1 8C-C-PSPC1 V2.00	0	50. DsRed2-PSPC1_Pos001_S001	00-DWW4DJZ8faeD6UZf9SnZWK
-4.65906	-0.886915	-1.82483	um	Vesicles Paraspeckle	Vesicles Paraspeckle Relative To Cell Position	0.000	1.000	12	200000474	200000474	GFP-VOID DsRed2-PSPC1 8C-C-PSPC1 V2.00	0	50. DsRed2-PSPC1_Pos001_S001	00-DWW4DJZ8faeD6UZf9SnZWK
2.63864	-0.857151	-1.85291	um	Vesicles Paraspeckle	Vesicles Paraspeckle Relative To Cell Position	0.000	1.000	12	200000475	200000475	GFP-VOID DsRed2-PSPC1 8C-C-PSPC1 V2.00	0	50. DsRed2-PSPC1_Pos001_S001	00-DWW4DJZ8faeD6UZf9SnZWK
3.51526	-0.950891	-1.73914	um	Vesicles Paraspeckle	Vesicles Paraspeckle Relative To Cell Position	0.000	1.000	12	200000476	200000476	GFP-VOID DsRed2-PSPC1 8C-C-PSPC1 V2.00	0	50. DsRed2-PSPC1_Pos001_S001	00-DWW4DJZ8faeD6UZf9SnZWK
7.62703	0.524288	-1.83521	um	Vesicles Paraspeckle	Vesicles Paraspeckle Relative To Cell Position	0.000	1.000	12	200000477	200000477	GFP-VOID DsRed2-PSPC1 8C-C-PSPC1 V2.00	0	50. DsRed2-PSPC1_Pos001_S001	00-DWW4DJZ8faeD6UZf9SnZWK
2.5692	0.792562	-1.78833	um	Vesicles Paraspeckle	Vesicles Paraspeckle Relative To Cell Position	0.000	1.000	12	200000478	200000478	GFP-VOID DsRed2-PSPC1 8C-C-PSPC1 V2.00	0	50. DsRed2-PSPC1_Pos001_S001	00-DWW4DJZ8faeD6UZf9SnZWK
6.9249	0.803787	-1.85986	um	Vesicles Paraspeckle	Vesicles Paraspeckle Relative To Cell Position	0.000	1.000	12	200000479	200000479	GFP-VOID DsRed2-PSPC1 8C-C-PSPC1 V2.00	0	50. DsRed2-PSPC1_Pos001_S001	00-DWW4DJZ8faeD6UZf9SnZWK
0.419235	1.44866	-1.90344	um	Vesicles Paraspeckle	Vesicles Paraspeckle Relative To Cell Position	0.000	1.000	12	200000480	200000480	GFP-VOID DsRed2-PSPC1 8C-C-PSPC1 V2.00	0	50. DsRed2-PSPC1_Pos001_S001	00-DWW4DJZ8faeD6UZf9SnZWK
2.66196	1.55746	-1.79199	um	Vesicles Paraspeckle	Vesicles Paraspeckle Relative To Cell Position	0.000	1.000	12	200000481	200000481	GFP-VOID DsRed2-PSPC1 8C-C-PSPC1 V2.00	0	50. DsRed2-PSPC1_Pos001_S001	00-DWW4DJZ8faeD6UZf9SnZWK
3.78856	1.81454	-1.61658	um	Vesicles Paraspeckle	Vesicles Paraspeckle Relative To Cell Position	0.000	1.000	12	200000482	200000482	GFP-VOID DsRed2-PSPC1 8C-C-PSPC1 V2.00	0	50. DsRed2-PSPC1_Pos001_S001	00-DWW4DJZ8faeD6UZf9SnZWK
-0.290306	2.96829	-1.85168	um	Vesicles Paraspeckle	Vesicles Paraspeckle Relative To Cell Position	0.000	1.000	12	200000483	200000483	GFP-VOID DsRed2-PSPC1 8C-C-PSPC1 V2.00	0	50. DsRed2-PSPC1_Pos001_S001	00-DWW4DJZ8faeD6UZf9SnZWK
4.0343	3.25402	-1.92969	um	Vesicles Paraspeckle	Vesicles Paraspeckle Relative To Cell Position	0.000	1.000	12	200000484	200000484	GFP-VOID DsRed2-PSPC1 8C-C-PSPC1 V2.00	0	50. DsRed2-PSPC1_Pos001_S001	00-DWW4DJZ8faeD6UZf9SnZWK
1.68739	3.43188	-1.65686	um	Vesicles Paraspeckle	Vesicles Paraspeckle Relative To Cell Position	0.000	1.000	12	200000485	200000485	GFP-VOID DsRed2-PSPC1 8C-C-PSPC1 V2.00	0	50. DsRed2-PSPC1_Pos001_S001	00-DWW4DJZ8faeD6UZf9SnZWK
-0.0522156	3.62865	-1.69983	um	Vesicles Paraspeckle	Vesicles Paraspeckle Relative To Cell Position	0.000	1.000	12	200000486	200000486	GFP-VOID DsRed2-PSPC1 8C-C-PSPC1 V2.00	0	50. DsRed2-PSPC1_Pos001_S001	00-DWW4DJZ8faeD6UZf9SnZWK
4.2993	3.64855	-1.89526	um	Vesicles Paraspeckle	Vesicles Paraspeckle Relative To Cell Position	0.000	1.000	12	200000487	200000487	GFP-VOID DsRed2-PSPC1 8C-C-PSPC1 V2.00	0	50. DsRed2-PSPC1_Pos001_S001	00-DWW4DJZ8faeD6UZf9SnZWK
3.02998	4.16517	-1.78284	um	Vesicles Paraspeckle	Vesicles Paraspeckle Relative To Cell Position	0.000	1.000	12	200000488	200000488	GFP-VOID DsRed2-PSPC1 8C-C-PSPC1 V2.00	0	50. DsRed2-PSPC1_Pos001_S001	00-DWW4DJZ8faeD6UZf9SnZWK
0.114456	4.65662	-1.82141	um	Vesicles Paraspeckle	Vesicles Paraspeckle Relative To Cell Position	0.000	1.000	12	200000489	200000489	GFP-VOID DsRed2-PSPC1 8C-C-PSPC1 V2.00	0	50. DsRed2-PSPC1_Pos001_S001	00-DWW4DJZ8faeD6UZf9SnZWK
1.38124	4.89752	-1.61377	um	Vesicles Paraspeckle	Vesicles Paraspeckle Relative To Cell Position	0.000	1.000	12	200000490	200000490	GFP-VOID DsRed2-PSPC1 8C-C-PSPC1 V2.00	0	50. DsRed2-PSPC1_Pos001_S001	00-DWW4DJZ8faeD6UZf9SnZWK
-2.97601	5.60347	-1.94824	um	Vesicles Paraspeckle	Vesicles Paraspeckle Relative To Cell Position	0.000	1.000	12	200000491	200000491	GFP-VOID DsRed2-PSPC1 8C-C-PSPC1 V2.00	0	50. DsRed2-PSPC1_Pos001_S001	00-DWW4DJZ8faeD6UZf9SnZWK
-1.96829	7.29223	-1.66992	um	Vesicles Paraspeckle	Vesicles Paraspeckle Relative To Cell Position	0.000	1.000	12	200000492	200000492	GFP-VOID DsRed2-PSPC1 8C-C-PSPC1 V2.00	0	50. DsRed2-PSPC1_Pos001_S001	00-DWW4DJZ8faeD6UZf9SnZWK
-0.304031	7.20615	-1.64038	um	Vesicles Paraspeckle	Vesicles Paraspeckle Relative To Cell Position	0.000	1.000	12	200000493	200000493	GFP-VOID DsRed2-PSPC1 8C-C-PSPC1 V2.00	0	50. DsRed2-PSPC1_Pos001_S001	00-DWW4DJZ8faeD6UZf9SnZWK
-6.07427	-1.82859	-1.2384	um	Vesicles Paraspeckle	Vesicles Paraspeckle Relative To Cell Position	0.000	1.000	12	200000494	200000494	GFP-VOID DsRed2-PSPC1 8C-C-PSPC1 V2.00	0	50. DsRed2-PSPC1_Pos001_S001	00-DWW4DJZ8faeD6UZf9SnZWK
-7.70479	-1.06171	-1.47095	um	Vesicles Paraspeckle	Vesicles Paraspeckle Relative To Cell Position	0.000	1.000	12	200000495	200000495	GFP-VOID DsRed2-PSPC1 8C-C-PSPC1 V2.00	0	50. DsRed2-PSPC1_Pos001_S001	00-DWW4DJZ8faeD6UZf9SnZWK
-6.28092	4.67053	-1.52246	um	Vesicles Paraspeckle	Vesicles Paraspeckle Relative To Cell Position	0.000	1.000	12	200000496	200000496	GFP-VOID DsRed2-PSPC1 8C-C-PSPC1 V2.00	0	50. DsRed2-PSPC1_Pos001_S001	00-DWW4DJZ8faeD6UZf9SnZWK
-6.23492	1.53445	-1.09607	um	Vesicles Paraspeckle	Vesicles Paraspeckle Relative To Cell Position	0.000	1.000	12	200000497	200000497	GFP-VOID DsRed2-PSPC1 8C-C-PSPC1 V2.00	0	50. DsRed2-PSPC1_Pos001_S001	00-DWW4DJZ8faeD6UZf9SnZWK
-5.88584	2.21983	-0.910156	um	Vesicles Paraspeckle	Vesicles Paraspeckle Relative To Cell Position	0.000	1.000	12	200000498	200000498	GFP-VOID DsRed2-PSPC1 8C-C-PSPC1 V2.00	0	50. DsRed2-PSPC1_Pos001_S001	00-DWW4DJZ8faeD6UZf9SnZWK
-5.12663	-6.81607	-0.589844	um	Vesicles Paraspeckle	Vesicles Paraspeckle Relative To Cell Position	0.000	1.000	12	200000499	200000499	GFP-VOID DsRed2-PSPC1 8C-C-PSPC1 V2.00	0	50. DsRed2-PSPC1_Pos001_S001	00-DWW4DJZ8faeD6UZf9SnZWK
-5.13683	-6.1009	-0.730103	um	Vesicles Paraspeckle	Vesicles Paraspeckle Relative To Cell Position	0.000	1.000	12	200000500	200000500	GFP-VOID DsRed2-PSPC1 8C-C-PSPC1 V2.00	0	50. DsRed2-PSPC1_Pos001_S001	00-DWW4DJZ8faeD6UZf9SnZWK
-5.35278	-4.72771	-0.507568	um	Vesicles Paraspeckle	Vesicles Paraspeckle Relative To Cell Position	0.000	1.000	12	200000501	200000501	GFP-VOID DsRed2-PSPC1 8C-C-PSPC1 V2.00	0	50. DsRed2-PSPC1_Pos001_S001	00-DWW4DJZ8faeD6UZf9SnZWK
-5.55553	-3.28471	-0.497559	um	Vesicles Paraspeckle	Vesicles Paraspeckle Relative To Cell Position	0.000	1.000	12	200000502	200000502	GFP-VOID DsRed2-PSPC1 8C-C-PSPC1 V2.00	0	50. DsRed2-PSPC1_Pos001_S001	00-DWW4DJZ8faeD6UZf9SnZWK
-6.62545	-2.71964	-0.747437	um	Vesicles Paraspeckle	Vesicles Paraspeckle Relative To Cell Position	0.000	1.000	12	200000503	200000503	GFP-VOID DsRed2-PSPC1 8C-C-PSPC1 V2.00	0	50. DsRed2-PSPC1_Pos001_S001	00-DWW4DJZ8faeD6UZf9SnZWK
-5.53281	-2.56321	-0.415771	um	Vesicles Paraspeckle	Vesicles Paraspeckle Relative To Cell Position	0.000	1.000	12	200000504	200000504	GFP-VOID DsRed2-PSPC1 8C-C-PSPC1 V2.00	0	50. DsRed2-PSPC1_Pos001_S001	00-DWW4DJZ8faeD6UZf9SnZWK
-7.03627	0.613367	-0.451904	um	Vesicles Paraspeckle	Vesicles Paraspeckle Relative To Cell Position	0.000	1.000	12	200000505	200000505	GFP-VOID DsRed2-PSPC1 8C-C-PSPC1 V2.00	0	50. DsRed2-PSPC1_Pos001_S001	00-DWW4DJZ8faeD6UZf9SnZWK
-6.8078	0.983156	-0.614014	um	Vesicles Paraspeckle	Vesicles Paraspeckle Relative To Cell Position	0.000	1.000	12	200000506	200000506	GFP-VOID DsRed2-PSPC1 8C-C-PSPC1 V2.00	0	50. DsRed2-PSPC1_Pos001_S001	00-DWW4DJZ8faeD6UZf9SnZWK
-5.58405	-3.99992	-0.207764	um	Vesicles Paraspeckle	Vesicles Paraspeckle Relative To Cell Position	0.000	1.000	12	200000507	200000507	GFP-VOID DsRed2-PSPC1 8C-C-PSPC1 V2.00	0	50. DsRed2-PSPC1_Pos001_S001	00-DWW4DJZ8faeD6UZf9SnZWK
-5.83274	-0.628824	-0.292114	um	Vesicles Paraspeckle	Vesicles Paraspeckle Relative To Cell Position	0.000	1.000	12	200000508	200000508	GFP-VOID DsRed2-PSPC1 8C-C-PSPC1 V2.00	0	50. DsRed2-PSPC1_Pos001_S001	00-DWW4DJZ8faeD6UZf9SnZWK
-5.35021	-0.169556	-0.0577393	um	Vesicles Paraspeckle	Vesicles Paraspeckle Relative To Cell Position	0.000	1.000	12	200000509	200000509	GFP-VOID DsRed2-PSPC1 8C-C-PSPC1 V2.00	0	50. DsRed2-PSPC1_Pos001_S001	00-DWW4DJZ8faeD6UZf9SnZWK
-6.55527	0.0795441	-0.299561	um	Vesicles Paraspeckle	Vesicles Paraspeckle Relative To Cell Position	0.000	1.000	12	200000510	200000510	GFP-VOID DsRed2-PSPC1 8C-C-PSPC1 V2.00	0	50. DsRed2-PSPC1_Pos001_S001	00-DWW4DJZ8faeD6UZf9SnZWK
-6.19513	0.83671	-0.312622	um	Vesicles Paraspeckle	Vesicles Paraspeckle Relative To Cell Position	0.000	1.000	12	200000511	200000511	GFP-VOID DsRed2-PSPC1 8C-C-PSPC1 V2.00	0	50. DsRed2-PSPC1_Pos001_S001	00-DWW4DJZ8faeD6UZf9SnZWK
-1.26427	-7.10686	-1.30762	um	Vesicles Paraspeckle	Vesicles Paraspeckle Relative To Cell Position	0.000	1.000	12	200000512	200000512	GFP-VOID DsRed2-PSPC1 8C-C-PSPC1 V2.00	0	50. DsRed2-PSPC1_Pos001_S001	00-DWW4DJZ8faeD6UZf9SnZWK
-1.2327	-6.42741	-1.51379	um	Vesicles Paraspeckle	Vesicles Paraspeckle Relative To Cell Position	0.000	1.000	12	200000513	200000513	GFP-VOID DsRed2-PSPC1 8C-C-PSPC1 V2.00	0	50. DsRed2-PSPC1_Pos001_S001	00-DWW4DJZ8faeD6UZf9SnZWK
-2.14018	-5.93021	-1.49609	um	Vesicles Paraspeckle	Vesicles Paraspeckle Relative To Cell Position	0.000	1.000	12	200000514	200000514	GFP-VOID DsRed2-PSPC1 8C-C-PSPC1 V2.00	0	50. DsRed2-PSPC1_Pos001_S001	00-DWW4DJZ8faeD6UZf9SnZWK
-3.53913	-5.66555	-1.45166	um	Vesicles Paraspeckle	Vesicles Paraspeckle Relative To Cell Position	0.000	1.000	12	200000515	200000515	GFP-VOID DsRed2-PSPC1 8C-C-PSPC1 V2.00	0	50. DsRed2-PSPC1_Pos001_S001	00-DWW4DJZ8faeD6UZf9SnZWK
1.36815	-5.68971	-1.49207	um	Vesicles Paraspeckle	Vesicles Paraspeckle Relative To Cell Position	0.000	1.000	12	200000516	200000516	GFP-VOID DsRed2-PSPC1 8C-C-PSPC1 V2.00	0	50. DsRed2-PSPC1_Pos001_S001	00-DWW4DJZ8faeD6UZf9SnZWK
3.02826	-4.49476	-1.55933	um	Vesicles Paraspeckle	Vesicles Paraspeckle Relative To Cell Position	0.000	1.000	12	200000517	200000517	GFP-VOID DsRed2-PSPC1 8C-C-PSPC1 V2.00	0	50. DsRed2-PSPC1_Pos001_S001	00-DWW4DJZ8faeD6UZf9SnZWK
4.05573	-2.08127	-1.41541	um	Vesicles Paraspeckle	Vesicles Paraspeckle Relative To Cell Position	0.000	1.000	12	200000518	200000518	GFP-VOID DsRed2-PSPC1 8C-C-PSPC1 V2.00	0	50. DsRed2-PSPC1_Pos001_S001	00-DWW4DJZ8faeD6UZf9SnZWK
4.48514	-2.11479	-1.55872	um	Vesicles Paraspeckle	Vesicles Paraspeckle Relative To Cell Position	0.000	1.000	12	200000519	200000519	GFP-VOID DsRed2-PSPC1 8C-C-PSPC1 V2.00	0	50. DsRed2-PSPC1_Pos001_S001	00-DWW4DJZ8faeD6UZf9SnZWK
5.24107	1.67763	-1.44702	um	Vesicles Paraspeckle	Vesicles Paraspeckle Relative To Cell Position	0.000	1.000	12	200000520	200000520	GFP-VOID DsRed2-PSPC1 8C-C-PSPC1 V2.00	0	50. DsRed2-PSPC1_Pos001_S001	00-DWW4DJZ8faeD6UZf9SnZWK
6.73972	3.21111	-1.37817	um	Vesicles Paraspeckle	Vesicles Paraspeckle Relative To Cell Position	0.000	1.000	12	200000521	200000521	GFP-VOID DsRed2-PSPC1 8C-C-PSPC1 V2.00	0	50. DsRed2-PSPC1_Pos001_S001	00-DWW4DJZ8faeD6UZf9SnZWK
-4.86885	3.44929	-1.5542	um	Vesicles Paraspeckle	Vesicles Paraspeckle Relative To Cell Position	0.000	1.000	12	200000522	200000522	GFP-VOID DsRed2-PSPC1 8C-C-PSPC1 V2.00	0	50. DsRed2-PSPC1_Pos001_S001	00-DWW4DJZ8faeD6UZf9SnZWK
2.72577	3.44929	-1.37585	um	Vesicles Paraspeckle	Vesicles Paraspeckle Relative To Cell Position	0.000	1.000	12	200000523	200000523	GFP-VOID DsRed2-PSPC1 8C-C-PSPC1 V2.00	0	50. DsRed2-PSPC1_Pos001_S001	00-DWW4DJZ8faeD6UZf9SnZWK
1.94513	4.27598	-1.52979	um	Vesicles Paraspeckle	Vesicles Paraspeckle Relative To Cell Position	0.000	1.000	12	200000524	200000524	GFP-VOID DsRed2-PSPC1 8C-C-PSPC1 V2.00	0	50. DsRed2-PSPC1_Pos001_S001	00-DWW4DJZ8faeD6UZf9SnZWK
-3.8158	6.09479	-1.37097	um	Vesicles Paraspeckle	Vesicles Paraspeckle Relative To Cell Position	0.000	1.000	12	200000525	200000525	GFP-VOID DsRed2-PSPC1 8C-C-PSPC1 V2.00	0	50. DsRed2-PSPC1_Pos001_S001	00-DWW4DJZ8faeD6UZf9SnZWK
-2.85613	7.1278	-1.46948	um	Vesicles Paraspeckle	Vesicles Paraspeckle Relative To Cell Position	0.000	1.000	12	200000526	200000526	GFP-VOID DsRed2-PSPC1 8C-C-PSPC1 V2.00	0	50. DsRed2-PSPC1_Pos001_S001	00-DWW4DJZ8faeD6UZf9SnZWK
-0.942497	7.05679	-1.19995	um	Vesicles Paraspeckle	Vesicles Paraspeckle Relative To Cell Position	0.000	1.000	12	200000527	200000527	GFP-VOID DsRed2-PSPC1 8C-C-PSPC1 V2.00	0	50. DsRed2-PSPC1_Pos001_S001	00-DWW4DJZ8faeD6UZf9SnZWK
-4.19491	-6.65171	-0.924072	um	Vesicles Paraspeckle	Vesicles Paraspeckle Relative To Cell Position	0.000	1.000	12	200000528	200000528	GFP-VOID DsRed2-PSPC1 8C-C-PSPC1 V2.00	0	50. DsRed2-PSPC1_Pos001_S001	00-DWW4DJZ8faeD6UZf9SnZWK
-1.98577	-6.71733	-0.967041	um	Vesicles Paraspeckle	Vesicles Paraspeckle Relative To Cell Position	0.000	1.000	12	200000529	200000529	GFP-VOID DsRed2-PSPC1 8C-C-PSPC1 V2.00	0	50. DsRed2-PSPC1_Pos001_S001	00-DWW4DJZ8faeD6UZf9SnZWK
-3.22112	-6.17071	-0.77356	um	Vesicles Paraspeckle	Vesicles Paraspeckle Relative To Cell Position	0.000	1.000	12	200000530	200000530	GFP-VOID DsRed2-PSPC1 8C-C-PSPC1 V2.00	0	50. DsRed2-PSPC1_Pos001_S001	00-DWW4DJZ8faeD6UZf9SnZWK
0.631821	-5.43051	-0.832153	um	Vesicles Paraspeckle	Vesicles Paraspeckle Relative To Cell Position	0.000	1.000	12	200000531	200000531	GFP-VOID DsRed2-PSPC1 8C-C-PSPC1 V2.00	0	50. DsRed2-PSPC1_Pos001_S001	00-DWW4DJZ8faeD6UZf9SnZWK
3.28729	-3.49478	-1.15417	um	Vesicles Paraspeckle	Vesicles Paraspeckle Relative To Cell Position	0.000	1.000	12	200000532	200000532	GFP-VOID DsRed2-PSPC1 8C-C-PSPC1 V2.00	0	50. DsRed2-PSPC1_Pos001_S001	00-DWW4DJZ8faeD6UZf9SnZWK
5.47646	-0.957443	-1.11902	um	Vesicles Paraspeckle	Vesicles Paraspeckle Relative To Cell Position	0.000	1.000	12	200000533	200000533	GFP-VOID DsRed2-PSPC1 8C-C-PSPC1 V2.00	0	50. DsRed2-PSPC1_Pos001_S001	00-DWW4DJZ8faeD6UZf9SnZWK
1.38693	0.322788	-0.778198	um	Vesicles Paraspeckle	Vesicles Paraspeckle Relative To Cell Position	0.000	1.000	12	200000534	200000534	GFP-VOID DsRed2-PSPC1 8C-C-PSPC1 V2.00	0	50. DsRed2-PSPC1_Pos001_S001	00-DWW4DJZ8faeD6UZf9SnZWK
5.69925	2.01583	-0.817749	um	Vesicles Paraspeckle	Vesicles Paraspeckle Relative To Cell Position	0.000	1.000	12	200000535	200000535	GFP-VOID DsRed2-PSPC1 8C-C-PSPC1 V2.00	0	50. DsRed2-PSPC1_Pos001_S001	00-DWW4DJZ8faeD6UZf9SnZWK
-4.85883	2.47042	-0.847046	um	Vesicles Paraspeckle	Vesicles Paraspeckle Relative To Cell Position	0.000	1.000	12	200000536	200000536	GFP-VOID DsRed2-PSPC1 8C-C-PSPC1 V2.00	0	50. DsRed2-PSPC1_Pos001_S001	00-DWW4DJZ8faeD6UZf9SnZWK
4.29776	2.97545	-1.03589	um	Vesicles Paraspeckle	Vesicles Paraspeckle Relative To Cell Position	0.000	1.000	12	200000537	200000537	GFP-VOID DsRed2-PSPC1 8C-C-PSPC1 V2.00	0	50. DsRed2-PSPC1_Pos001_S001	00-DWW4DJZ8faeD6UZf9SnZWK
2.6162	4.03556	-1.02307	um	Vesicles Paraspeckle	Vesicles Paraspeckle Relative To Cell Position	0.000	1.000	12	200000538	200000538	GFP-VOID DsRed2-PSPC1 8C-C-PSPC1 V2.00	0	50. DsRed2-PSPC1_Pos001_S001	00-DWW4DJZ8faeD6UZf9SnZWK
2.79797	4.87509	-0.905518	um	Vesicles Paraspeckle	Vesicles Paraspeckle Relative To Cell Position	0.000	1.000	12	200000539	200000539	GFP-VOID DsRed2-PSPC1 8C-C-PSPC1 V2.00	0	50. DsRed2-PSPC1_Pos001_S001	00-DWW4DJZ8faeD6UZf9SnZWK
-4.18407	5.61379	-1.05798	um	Vesicles Paraspeckle	Vesicles Paraspeckle Relative To Cell Position	0.000	1.000	12	200000540	200000540	GFP-VOID DsRed2-PSPC1 8C-C-PSPC1 V2.00	0	50. DsRed2-PSPC1_Pos001_S001	00-DWW4DJZ8faeD6UZf9SnZWK
3.74193	5.63718	-0.968628	um	Vesicles Paraspeckle	Vesicles Paraspeckle Relative To Cell Position	0.000	1.000	12	200000541	200000541	GFP-VOID DsRed2-PSPC1 8C-C-PSPC1 V2.00	0	50. DsRed2-PSPC1_Pos001_S001	00-DWW4DJZ8faeD6UZf9SnZWK
-2.70393	6.09479	-1.04932	um	Vesicles Paraspeckle	Vesicles Paraspeckle Relative To Cell Position	0.000	1.000	12	200000542	200000542	GFP-VOID DsRed2-PSPC1 8C-C-PSPC1 V2.00	0	50. DsRed2-PSPC1_Pos001_S001	00-DWW4DJZ8faeD6UZf9SnZWK
2.04912	6.58939	-0.997314	um	Vesicles Paraspeckle	Vesicles Paraspeckle Relative To Cell Position	0.000	1.000	12	200000543	200000543	GFP-VOID DsRed2-PSPC1 8C-C-PSPC1 V2.00	0	50. DsRed2-PSPC1_Pos001_S001	00-DWW4DJZ8faeD6UZf9SnZWK
-3.86668	-7.12176	-0.552856	um	Vesicles Paraspeckle	Vesicles Paraspeckle Relative To Cell Position	0.000	1.000	12	200000544	200000544	GFP-VOID DsRed2-PSPC1 8C-C-PSPC1 V2.00	0	50. DsRed2-PSPC1_Pos001_S001	00-DWW4DJZ8faeD6UZf9SnZWK
-3.66351	-5.48516	-0.752808	um	Vesicles Paraspeckle	Vesicles Paraspeckle Relative To Cell Position	0.000	1.000	12	200000545	200000545	GFP-VOID DsRed2-PSPC1 8C-C-PSPC1 V2.00	0	50. DsRed2-PSPC1_Pos001_S001	00-DWW4DJZ8faeD6UZf9SnZWK
-4.88541	-5.03101	-0.521362	um	Vesicles Paraspeckle	Vesicles Paraspeckle Relative To Cell Position	0.000	1.000	12	200000546	200000546	GFP-VOID DsRed2-PSPC1 8C-C-PSPC1 V2.00	0	50. DsRed2-PSPC1_Pos001_S001	00-DWW4DJZ8faeD6UZf9SnZWK
-1.49165	-2.32271	-0.530396	um	Vesicles Paraspeckle	Vesicles Paraspeckle Relative To Cell Position	0.000	1.000	12	200000547	200000547	GFP-VOID DsRed2-PSPC1 8C-C-PSPC1 V2.00	0	50. DsRed2-PSPC1_Pos001_S001	00-DWW4DJZ8faeD6UZf9SnZWK
2.12683	-2.04574	-0.768311	um	Vesicles Paraspeckle	Vesicles Paraspeckle Relative To Cell Position	0.000	1.000	12	200000548	200000548	GFP-VOID DsRed2-PSPC1 8C-C-PSPC1 V2.00	0	50. DsRed2-PSPC1_Pos001_S001	00-DWW4DJZ8faeD6UZf9SnZWK
-1.00925	-0.881016	-0.394531	um	Vesicles Paraspeckle	Vesicles Paraspeckle Relative To Cell Position	0.000	1.000	12	200000549	200000549	GFP-VOID DsRed2-PSPC1 8C-C-PSPC1 V2.00	0	50. DsRed2-PSPC1_Pos001_S001	00-DWW4DJZ8faeD6UZf9SnZWK
7.16487	-0.879293	-0.387695	um	Vesicles Paraspeckle	Vesicles Paraspeckle Relative To Cell Position	0.000	1.000	12	200000550	200000550	GFP-VOID DsRed2-PSPC1 8C-C-PSPC1 V2.00	0	50. DsRed2-PSPC1_Pos001_S001	00-DWW4DJZ8faeD6UZf9SnZWK
0.149399	0.574615	-0.599976	um	Vesicles Paraspeckle	Vesicles Paraspeckle Relative To Cell Position	0.000	1.000	12	200000551	200000551	GFP-VOID DsRed2-PSPC1 8C-C-PSPC1 V2.00	0	50. DsRed2-PSPC1_Pos001_S001	00-DWW4DJZ8faeD6UZf9SnZWK
-4.81947	4.39878	-0.532715	um	Vesicles Paraspeckle	Vesicles Paraspeckle Relative To Cell Position	0.000	1.000	12	200000552	200000552	GFP-VOID DsRed2-PSPC1 8C-C-PSPC1 V2.00	0	50. DsRed2-PSPC1_Pos001_S001	00-DWW4DJZ8faeD6UZf9SnZWK
1.65929	5.3729	-0.592407	um	Vesicles Paraspeckle	Vesicles Paraspeckle Relative To Cell Position	0.000	1.000	12	200000553	200000553	GFP-VOID DsRed2-PSPC1 8C-C-PSPC1 V2.00	0	50. DsRed2-PSPC1_Pos001_S001	00-DWW4DJZ8faeD6UZf9SnZWK
4.7455	5.38385	-0.580444	um	Vesicles Paraspeckle	Vesicles Paraspeckle Relative To Cell Position	0.000	1.000	12	200000554	200000554	GFP-VOID DsRed2-PSPC1 8C-C-PSPC1 V2.00	0	50. DsRed2-PSPC1_Pos001_S001	00-DWW4DJZ8faeD6UZf9SnZWK
-1.99173	6.08946	-0.692505	um	Vesicles Paraspeckle	Vesicles Paraspeckle Relative To Cell Position	0.000	1.000	12	200000555	200000555	GFP-VOID DsRed2-PSPC1 8C-C-PSPC1 V2.00	0	50. DsRed2-PSPC1_Pos001_S001	00-DWW4DJZ8faeD6UZf9SnZWK
-0.490356	7.71349	-0.58728	um	Vesicles Paraspeckle	Vesicles Paraspeckle Relative To Cell Position	0.000	1.000	12	200000556	200000556	GFP-VOID DsRed2-PSPC1 8C-C-PSPC1 V2.00	0	50. DsRed2-PSPC1_Pos001_S001	00-DWW4DJZ8faeD6UZf9SnZWK
-2.215	-7.13307	-0.0313721	um	Vesicles Paraspeckle	Vesicles Paraspeckle Relative To Cell Position	0.000	1.000	12	200000557	200000557	GFP-VOID DsRed2-PSPC1 8C-C-PSPC1 V2.00	0	50. DsRed2-PSPC1_Pos001_S001	00-DWW4DJZ8faeD6UZf9SnZWK
-0.377693	-6.6424	-0.357788	um	Vesicles Paraspeckle	Vesicles Paraspeckle Relative To Cell Position	0.000	1.000	12	200000558	200000558	GFP-VOID DsRed2-PSPC1 8C-C-PSPC1 V2.00	0	50. DsRed2-PSPC1_Pos001_S001	00-DWW4DJZ8faeD6UZf9SnZWK
-4.39717	-6.41121	-0.28479	um	Vesicles Paraspeckle	Vesicles Paraspeckle Relative To Cell Position	0.000	1.000	12	200000559	200000559	GFP-VOID DsRed2-PSPC1 8C-C-PSPC1 V2.00	0	50. DsRed2-PSPC1_Pos001_S001	00-DWW4DJZ8faeD6UZf9SnZWK
-4.89732	-5.60251	-0.266357	um	Vesicles Paraspeckle	Vesicles Paraspeckle Relative To Cell Position	0.000	1.000	12	200000560	200000560	GFP-VOID DsRed2-PSPC1 8C-C-PSPC1 V2.00	0	50. DsRed2-PSPC1_Pos001_S001	00-DWW4DJZ8faeD6UZf9SnZWK
-0.359726	-5.68634	-0.228638	um	Vesicles Paraspeckle	Vesicles Paraspeckle Relative To Cell Position	0.000	1.000	12	200000561	200000561	GFP-VOID DsRed2-PSPC1 8C-C-PSPC1 V2.00	0	50. DsRed2-PSPC1_Pos001_S001	00-DWW4DJZ8faeD6UZf9SnZWK
-4.37878	-5.44921	-0.0145264	um	Vesicles Paraspeckle	Vesicles Paraspeckle Relative To Cell Position	0.000	1.000	12	200000562	200000562	GFP-VOID DsRed2-PSPC1 8C-C-PSPC1 V2.00	0	50. DsRed2-PSPC1_Pos001_S001	00-DWW4DJZ8faeD6UZf9SnZWK
0.570114	-5.42748	-0.363525	um	Vesicles Paraspeckle	Vesicles Paraspeckle Relative To Cell Position	0.000	1.000	12	200000563	200000563	GFP-VOID DsRed2-PSPC1 8C-C-PSPC1 V2.00	0	50. DsRed2-PSPC1_Pos001_S001	00-DWW4DJZ8faeD6UZf9SnZWK
-3.70183	-4.24671	-0.127563	um	Vesicles Paraspeckle	Vesicles Paraspeckle Relative To Cell Position	0.000	1.000	12	200000564	200000564	GFP-VOID DsRed2-PSPC1 8C-C-PSPC1 V2.00	0	50. DsRed2-PSPC1_Pos001_S001	00-DWW4DJZ8faeD6UZf9SnZWK
-1.79893	-3.84698	-0.0516357	um	Vesicles Paraspeckle	Vesicles Paraspeckle Relative To Cell Position	0.000	1.000	12	200000565	200000565	GFP-VOID DsRed2-PSPC1 8C-C-PSPC1 V2.00	0	50. DsRed2-PSPC1_Pos001_S001	00-DWW4DJZ8faeD6UZf9SnZWK
-2.49039	-3.05862	-0.163208	um	Vesicles Paraspeckle	Vesicles Paraspeckle Relative To Cell Position	0.000	1.000	12	200000566	200000566	GFP-VOID DsRed2-PSPC1 8C-C-PSPC1 V2.00	0	50. DsRed2-PSPC1_Pos001_S001	00-DWW4DJZ8faeD6UZf9SnZWK
2.83194	-2.76615	-0.111206	um	Vesicles Paraspeckle	Vesicles Paraspeckle Relative To Cell Position	0.000	1.000	12	200000567	200000567	GFP-VOID DsRed2-PSPC1 8C-C-PSPC1 V2.00	0	50. DsRed2-PSPC1_Pos001_S001	00-DWW4DJZ8faeD6UZf9SnZWK
-4.63127	-1.81037	-0.0395508	um	Vesicles Paraspeckle	Vesicles Paraspeckle Relative To Cell Position	0.000	1.000	12	200000568	200000568	GFP-VOID DsRed2-PSPC1 8C-C-PSPC1 V2.00	0	50. DsRed2-PSPC1_Pos001_S001	00-DWW4DJZ8faeD6UZf9SnZWK
-1.01915	-1.85141	-0.144043	um	Vesicles Paraspeckle	Vesicles Paraspeckle Relative To Cell Position	0.000	1.000	12	200000569	200000569	GFP-VOID DsRed2-PSPC1 8C-C-PSPC1 V2.00	0	50. DsRed2-PSPC1_Pos001_S001	00-DWW4DJZ8faeD6UZf9SnZWK
4.27623	-1.1123	-0.296997	um	Vesicles Paraspeckle	Vesicles Paraspeckle Relative To Cell Position	0.000	1.000	12	200000570	200000570	GFP-VOID DsRed2-PSPC1 8C-C-PSPC1 V2.00	0	50. DsRed2-PSPC1_Pos001_S001	00-DWW4DJZ8faeD6UZf9SnZWK
-4.87168	-0.879711	-0.225952	um	Vesicles Paraspeckle	Vesicles Paraspeckle Relative To Cell Position	0.000	1.000	12	200000571	200000571	GFP-VOID DsRed2-PSPC1 8C-C-PSPC1 V2.00	0	50. DsRed2-PSPC1_Pos001_S001	00-DWW4DJZ8faeD6UZf9SnZWK
3.08276	0.331089	-0.298462	um	Vesicles Paraspeckle	Vesicles Paraspeckle Relative To Cell Position	0.000	1.000	12	200000572	200000572	GFP-VOID DsRed2-PSPC1 8C-C-PSPC1 V2.00	0	50. DsRed2-PSPC1_Pos001_S001	00-DWW4DJZ8faeD6UZf9SnZWK
5.94263	4.1619	-0.022583	um	Vesicles Paraspeckle	Vesicles Paraspeckle Relative To Cell Position	0.000	1.000	12	200000573	200000573	GFP-VOID DsRed2-PSPC1 8C-C-PSPC1 V2.00	0	50. DsRed2-PSPC1_Pos001_S001	00-DWW4DJZ8faeD6UZf9SnZWK
4.2605	4.90622	-0.0977783	um	Vesicles Paraspeckle	Vesicles Paraspeckle Relative To Cell Position	0.000	1.000	12	200000574	200000574	GFP-VOID DsRed2-PSPC1 8C-C-PSPC1 V2.00	0	50. DsRed2-PSPC1_Pos001_S001	00-DWW4DJZ8faeD6UZf9SnZWK
-2.52511	5.13279	-0.13623	um	Vesicles Paraspeckle	Vesicles Paraspeckle Relative To Cell Position	0.000	1.000	12	200000575	200000575	GFP-VOID DsRed2-PSPC1 8C-C-PSPC1 V2.00	0	50. DsRed2-PSPC1_Pos001_S001	00-DWW4DJZ8faeD6UZf9SnZWK
-0.299469	5.1832	-0.101685	um	Vesicles Paraspeckle	Vesicles Paraspeckle Relative To Cell Position	0.000	1.000	12	200000576	200000576	GFP-VOID DsRed2-PSPC1 8C-C-PSPC1 V2.00	0	50. DsRed2-PSPC1_Pos001_S001	00-DWW4DJZ8faeD6UZf9SnZWK
0.414154	5.61501	-0.0368652	um	Vesicles Paraspeckle	Vesicles Paraspeckle Relative To Cell Position	0.000	1.000	12	200000577	200000577	GFP-VOID DsRed2-PSPC1 8C-C-PSPC1 V2.00	0	50. DsRed2-PSPC1_Pos001_S001	00-DWW4DJZ8faeD6UZf9SnZWK
3.12151	6.14275	-0.225586	um	Vesicles Paraspeckle	Vesicles Paraspeckle Relative To Cell Position	0.000	1.000	12	200000578	200000578	GFP-VOID DsRed2-PSPC1 8C-C-PSPC1 V2.00	0	50. DsRed2-PSPC1_Pos001_S001	00-DWW4DJZ8faeD6UZf9SnZWK
-5.62224	0.803787	0.0725098	um	Vesicles Paraspeckle	Vesicles Paraspeckle Relative To Cell Position	0.000	1.000	12	200000579	200000579	GFP-VOID DsRed2-PSPC1 8C-C-PSPC1 V2.00	0	50. DsRed2-PSPC1_Pos001_S001	00-DWW4DJZ8faeD6UZf9SnZWK
-5.25435	-3.29455	0.556885	um	Vesicles Paraspeckle	Vesicles Paraspeckle Relative To Cell Position	0.000	1.000	12	200000580	200000580	GFP-VOID DsRed2-PSPC1 8C-C-PSPC1 V2.00	0	50. DsRed2-PSPC1_Pos001_S001	00-DWW4DJZ8faeD6UZf9SnZWK
-5.33661	-2.82642	0.607788	um	Vesicles Paraspeckle	Vesicles Paraspeckle Relative To Cell Position	0.000	1.000	12	200000581	200000581	GFP-VOID DsRed2-PSPC1 8C-C-PSPC1 V2.00	0	50. DsRed2-PSPC1_Pos001_S001	00-DWW4DJZ8faeD6UZf9SnZWK
-5.11227	-2.09766	0.654663	um	Vesicles Paraspeckle	Vesicles Paraspeckle Relative To Cell Position	0.000	1.000	12	200000582	200000582	GFP-VOID DsRed2-PSPC1 8C-C-PSPC1 V2.00	0	50. DsRed2-PSPC1_Pos001_S001	00-DWW4DJZ8faeD6UZf9SnZWK
-2.76161	-5.17521	0.23291	um	Vesicles Paraspeckle	Vesicles Paraspeckle Relative To Cell Position	0.000	1.000	12	200000583	200000583	GFP-VOID DsRed2-PSPC1 8C-C-PSPC1 V2.00	0	50. DsRed2-PSPC1_Pos001_S001	00-DWW4DJZ8faeD6UZf9SnZWK
0.60463	-4.66325	0.356323	um	Vesicles Paraspeckle	Vesicles Paraspeckle Relative To Cell Position	0.000	1.000	12	200000584	200000584	GFP-VOID DsRed2-PSPC1 8C-C-PSPC1 V2.00	0	50. DsRed2-PSPC1_Pos001_S001	00-DWW4DJZ8faeD6UZf9SnZWK
-4.16351	-4.34053	0.31311	um	Vesicles Paraspeckle	Vesicles Paraspeckle Relative To Cell Position	0.000	1.000	12	200000585	200000585	GFP-VOID DsRed2-PSPC1 8C-C-PSPC1 V2.00	0	50. DsRed2-PSPC1_Pos001_S001	00-DWW4DJZ8faeD6UZf9SnZWK
-4.36328	-2.80572	0.0395508	um	Vesicles Paraspeckle	Vesicles Paraspeckle Relative To Cell Position	0.000	1.000	12	200000586	200000586	GFP-VOID DsRed2-PSPC1 8C-C-PSPC1 V2.00	0	50. DsRed2-PSPC1_Pos001_S001	00-DWW4DJZ8faeD6UZf9SnZWK
3.50444	-0.38706	0.212036	um	Vesicles Paraspeckle	Vesicles Paraspeckle Relative To Cell Position	0.000	1.000	12	200000587	200000587	GFP-VOID DsRed2-PSPC1 8C-C-PSPC1 V2.00	0	50. DsRed2-PSPC1_Pos001_S001	00-DWW4DJZ8faeD6UZf9SnZWK
-0.0619812	-0.146042	0.293823	um	Vesicles Paraspeckle	Vesicles Paraspeckle Relative To Cell Position	0.000	1.000	12	200000588	200000588	GFP-VOID DsRed2-PSPC1 8C-C-PSPC1 V2.00	0	50. DsRed2-PSPC1_Pos001_S001	00-DWW4DJZ8faeD6UZf9SnZWK
5.92204	0.0822887	0.20813	um	Vesicles Paraspeckle	Vesicles Paraspeckle Relative To Cell Position	0.000	1.000	12	200000589	200000589	GFP-VOID DsRed2-PSPC1 8C-C-PSPC1 V2.00	0	50. DsRed2-PSPC1_Pos001_S001	00-DWW4DJZ8faeD6UZf9SnZWK
-4.3793	1.03806	0.247925	um	Vesicles Paraspeckle	Vesicles Paraspeckle Relative To Cell Position	0.000	1.000	12	200000590	200000590	GFP-VOID DsRed2-PSPC1 8C-C-PSPC1 V2.00	0	50. DsRed2-PSPC1_Pos001_S001	00-DWW4DJZ8faeD6UZf9SnZWK
0.145859	1.08208	0.122437	um	Vesicles Paraspeckle	Vesicles Paraspeckle Relative To Cell Position	0.000	1.000	12	200000591	200000591	GFP-VOID DsRed2-PSPC1 8C-C-PSPC1 V2.00	0	50. DsRed2-PSPC1_Pos001_S001	00-DWW4DJZ8faeD6UZf9SnZWK
-1.91212	5.37329	0.146362	um	Vesicles Paraspeckle	Vesicles Paraspeckle Relative To Cell Position	0.000	1.000	12	200000592	200000592	GFP-VOID DsRed2-PSPC1 8C-C-PSPC1 V2.00	0	50. DsRed2-PSPC1_Pos001_S001	00-DWW4DJZ8faeD6UZf9SnZWK
-1.44717	5.84459	0.292725	um	Vesicles Paraspeckle	Vesicles Paraspeckle Relative To Cell Position	0.000	1.000	12	200000593	200000593	GFP-VOID DsRed2-PSPC1 8C-C-PSPC1 V2.00	0	50. DsRed2-PSPC1_Pos001_S001	00-DWW4DJZ8faeD6UZf9SnZWK
-0.580879	-6.41755	0.469727	um	Vesicles Paraspeckle	Vesicles Paraspeckle Relative To Cell Position	0.000	1.000	12	200000594	200000594	GFP-VOID DsRed2-PSPC1 8C-C-PSPC1 V2.00	0	50. DsRed2-PSPC1_Pos001_S001	00-DWW4DJZ8faeD6UZf9SnZWK
-0.703842	-4.34215	0.526855	um	Vesicles Paraspeckle	Vesicles Paraspeckle Relative To Cell Position	0.000	1.000	12	200000595	200000595	GFP-VOID DsRed2-PSPC1 8C-C-PSPC1 V2.00	0	50. DsRed2-PSPC1_Pos001_S001	00-DWW4DJZ8faeD6UZf9SnZWK
-1.73058	-3.81603	0.419189	um	Vesicles Paraspeckle	Vesicles Paraspeckle Relative To Cell Position	0.000	1.000	12	200000596	200000596	GFP-VOID DsRed2-PSPC1 8C-C-PSPC1 V2.00	0	50. DsRed2-PSPC1_Pos001_S001	00-DWW4DJZ8faeD6UZf9SnZWK
-1.02094	-3.28709	0.659546	um	Vesicles Paraspeckle	Vesicles Paraspeckle Relative To Cell Position	0.000	1.000	12	200000597	200000597	GFP-VOID DsRed2-PSPC1 8C-C-PSPC1 V2.00	0	50. DsRed2-PSPC1_Pos001_S001	00-DWW4DJZ8faeD6UZf9SnZWK
-4.25597	-1.52151	0.753174	um	Vesicles Paraspeckle	Vesicles Paraspeckle Relative To Cell Position	0.000	1.000	12	200000598	200000598	GFP-VOID DsRed2-PSPC1 8C-C-PSPC1 V2.00	0	50. DsRed2-PSPC1_Pos001_S001	00-DWW4DJZ8faeD6UZf9SnZWK
6.66159	-0.158554	0.421265	um	Vesicles Paraspeckle	Vesicles Paraspeckle Relative To Cell Position	0.000	1.000	12	200000599	200000599	GFP-VOID DsRed2-PSPC1 8C-C-PSPC1 V2.00	0	50. DsRed2-PSPC1_Pos001_S001	00-DWW4DJZ8faeD6UZf9SnZWK
-3.54446	1.05072	0.6073	um	Vesicles Paraspeckle	Vesicles Paraspeckle Relative To Cell Position	0.000	1.000	12	200000600	200000600	GFP-VOID DsRed2-PSPC1 8C-C-PSPC1 V2.00	0	50. DsRed2-PSPC1_Pos001_S001	00-DWW4DJZ8faeD6UZf9SnZWK
-4.10742	1.77202	0.697266	um	Vesicles Paraspeckle	Vesicles Paraspeckle Relative To Cell Position	0.000	1.000	12	200000601	200000601	GFP-VOID DsRed2-PSPC1 8C-C-PSPC1 V2.00	0	50. DsRed2-PSPC1_Pos001_S001	00-DWW4DJZ8faeD6UZf9SnZWK
-4.32468	3.26455	0.526489	um	Vesicles Paraspeckle	Vesicles Paraspeckle Relative To Cell Position	0.000	1.000	12	200000602	200000602	GFP-VOID DsRed2-PSPC1 8C-C-PSPC1 V2.00	0	50. DsRed2-PSPC1_Pos001_S001	00-DWW4DJZ8faeD6UZf9SnZWK
3.37404	4.873	0.555542	um	Vesicles Paraspeckle	Vesicles Paraspeckle Relative To Cell Position	0.000	1.000	12	200000603	200000603	GFP-VOID DsRed2-PSPC1 8C-C-PSPC1 V2.00	0	50. DsRed2-PSPC1_Pos001_S001	00-DWW4DJZ8faeD6UZf9SnZWK
0.635498	5.666	0.558105	um	Vesicles Paraspeckle	Vesicles Paraspeckle Relative To Cell Position	0.000	1.000	12	200000604	200000604	GFP-VOID DsRed2-PSPC1 8C-C-PSPC1 V2.00	0	50. DsRed2-PSPC1_Pos001_S001	00-DWW4DJZ8faeD6UZf9SnZWK
1.62851	5.85485	0.427368	um	Vesicles Paraspeckle	Vesicles Paraspeckle Relative To Cell Position	0.000	1.000	12	200000605	200000605	GFP-VOID DsRed2-PSPC1 8C-C-PSPC1 V2.00	0	50. DsRed2-PSPC1_Pos001_S001	00-DWW4DJZ8faeD6UZf9SnZWK
2.36526	-4.24671	1.04443	um	Vesicles Paraspeckle	Vesicles Paraspeckle Relative To Cell Position	0.000	1.000	12	200000606	200000606	GFP-VOID DsRed2-PSPC1 8C-C-PSPC1 V2.00	0	50. DsRed2-PSPC1_Pos001_S001	00-DWW4DJZ8faeD6UZf9SnZWK
2.23653	-2.96986	1.2041	um	Vesicles Paraspeckle	Vesicles Paraspeckle Relative To Cell Position	0.000	1.000	12	200000607	200000607	GFP-VOID DsRed2-PSPC1 8C-C-PSPC1 V2.00	0	50. DsRed2-PSPC1_Pos001_S001	00-DWW4DJZ8faeD6UZf9SnZWK
-0.0362244	-2.82432	0.964355	um	Vesicles Paraspeckle	Vesicles Paraspeckle Relative To Cell Position	0.000	1.000	12	200000608	200000608	GFP-VOID DsRed2-PSPC1 8C-C-PSPC1 V2.00	0	50. DsRed2-PSPC1_Pos001_S001	00-DWW4DJZ8faeD6UZf9SnZWK
-0.912811	-2.59994	1.07239	um	Vesicles Paraspeckle	Vesicles Paraspeckle Relative To Cell Position	0.000	1.000	12	200000609	200000609	GFP-VOID DsRed2-PSPC1 8C-C-PSPC1 V2.00	0	50. DsRed2-PSPC1_Pos001_S001	00-DWW4DJZ8faeD6UZf9SnZWK
-4.55029	-0.943497	0.997314	um	Vesicles Paraspeckle	Vesicles Paraspeckle Relative To Cell Position	0.000	1.000	12	200000610	200000610	GFP-VOID DsRed2-PSPC1 8C-C-PSPC1 V2.00	0	50. DsRed2-PSPC1_Pos001_S001	00-DWW4DJZ8faeD6UZf9SnZWK
5.51334	-0.879711	1.14795	um	Vesicles Paraspeckle	Vesicles Paraspeckle Relative To Cell Position	0.000	1.000	12	200000611	200000611	GFP-VOID DsRed2-PSPC1 8C-C-PSPC1 V2.00	0	50. DsRed2-PSPC1_Pos001_S001	00-DWW4DJZ8faeD6UZf9SnZWK
-1.26427	-0.751892	0.855347	um	Vesicles Paraspeckle	Vesicles Paraspeckle Relative To Cell Position	0.000	1.000	12	200000612	200000612	GFP-VOID DsRed2-PSPC1 8C-C-PSPC1 V2.00	0	50. DsRed2-PSPC1_Pos001_S001	00-DWW4DJZ8faeD6UZf9SnZWK
5.73027	-0.354622	1.05725	um	Vesicles Paraspeckle	Vesicles Paraspeckle Relative To Cell Position	0.000	1.000	12	200000613	200000613	GFP-VOID DsRed2-PSPC1 8C-C-PSPC1 V2.00	0	50. DsRed2-PSPC1_Pos001_S001	00-DWW4DJZ8faeD6UZf9SnZWK
-2.95055	0.570066	0.973999	um	Vesicles Paraspeckle	Vesicles Paraspeckle Relative To Cell Position	0.000	1.000	12	200000614	200000614	GFP-VOID DsRed2-PSPC1 8C-C-PSPC1 V2.00	0	50. DsRed2-PSPC1_Pos001_S001	00-DWW4DJZ8faeD6UZf9SnZWK
-4.63127	0.803621	1.17651	um	Vesicles Paraspeckle	Vesicles Paraspeckle Relative To Cell Position	0.000	1.000	12	200000615	200000615	GFP-VOID DsRed2-PSPC1 8C-C-PSPC1 V2.00	0	50. DsRed2-PSPC1_Pos001_S001	00-DWW4DJZ8faeD6UZf9SnZWK
-1.03577	1.13987	1.07532	um	Vesicles Paraspeckle	Vesicles Paraspeckle Relative To Cell Position	0.000	1.000	12	200000616	200000616	GFP-VOID DsRed2-PSPC1 8C-C-PSPC1 V2.00	0	50. DsRed2-PSPC1_Pos001_S001	00-DWW4DJZ8faeD6UZf9SnZWK
-4.28708	2.72488	0.859009	um	Vesicles Paraspeckle	Vesicles Paraspeckle Relative To Cell Position	0.000	1.000	12	200000617	200000617	GFP-VOID DsRed2-PSPC1 8C-C-PSPC1 V2.00	0	50. DsRed2-PSPC1_Pos001_S001	00-DWW4DJZ8faeD6UZf9SnZWK
-1.0103	2.77917	1.03613	um	Vesicles Paraspeckle	Vesicles Paraspeckle Relative To Cell Position	0.000	1.000	12	200000618	200000618	GFP-VOID DsRed2-PSPC1 8C-C-PSPC1 V2.00	0	50. DsRed2-PSPC1_Pos001_S001	00-DWW4DJZ8faeD6UZf9SnZWK
1.61049	4.88229	0.939941	um	Vesicles Paraspeckle	Vesicles Paraspeckle Relative To Cell Position	0.000	1.000	12	200000619	200000619	GFP-VOID DsRed2-PSPC1 8C-C-PSPC1 V2.00	0	50. DsRed2-PSPC1_Pos001_S001	00-DWW4DJZ8faeD6UZf9SnZWK
-2.97013	5.13279	0.944336	um	Vesicles Paraspeckle	Vesicles Paraspeckle Relative To Cell Position	0.000	1.000	12	200000620	200000620	GFP-VOID DsRed2-PSPC1 8C-C-PSPC1 V2.00	0	50. DsRed2-PSPC1_Pos001_S001	00-DWW4DJZ8faeD6UZf9SnZWK
0.167679	5.12442	1.13623	um	Vesicles Paraspeckle	Vesicles Paraspeckle Relative To Cell Position	0.000	1.000	12	200000621	200000621	GFP-VOID DsRed2-PSPC1 8C-C-PSPC1 V2.00	0	50. DsRed2-PSPC1_Pos001_S001	00-DWW4DJZ8faeD6UZf9SnZWK
4.28618	5.08864	0.878662	um	Vesicles Paraspeckle	Vesicles Paraspeckle Relative To Cell Position	0.000	1.000	12	200000622	200000622	GFP-VOID DsRed2-PSPC1 8C-C-PSPC1 V2.00	0	50. DsRed2-PSPC1_Pos001_S001	00-DWW4DJZ8faeD6UZf9SnZWK
2.84709	-5.42603	1.23779	um	Vesicles Paraspeckle	Vesicles Paraspeckle Relative To Cell Position	0.000	1.000	12	200000623	200000623	GFP-VOID DsRed2-PSPC1 8C-C-PSPC1 V2.00	0	50. DsRed2-PSPC1_Pos001_S001	00-DWW4DJZ8faeD6UZf9SnZWK
1.08096	-4.08643	1.29858	um	Vesicles Paraspeckle	Vesicles Paraspeckle Relative To Cell Position	0.000	1.000	12	200000624	200000624	GFP-VOID DsRed2-PSPC1 8C-C-PSPC1 V2.00	0	50. DsRed2-PSPC1_Pos001_S001	00-DWW4DJZ8faeD6UZf9SnZWK
4.89848	-3.76571	1.48401	um	Vesicles Paraspeckle	Vesicles Paraspeckle Relative To Cell Position	0.000	1.000	12	200000625	200000625	GFP-VOID DsRed2-PSPC1 8C-C-PSPC1 V2.00	0	50. DsRed2-PSPC1_Pos001_S001	00-DWW4DJZ8faeD6UZf9SnZWK
-2.73414	-3.43421	1.21631	um	Vesicles Paraspeckle	Vesicles Paraspeckle Relative To Cell Position	0.000	1.000	12	200000626	200000626	GFP-VOID DsRed2-PSPC1 8C-C-PSPC1 V2.00	0	50. DsRed2-PSPC1_Pos001_S001	00-DWW4DJZ8faeD6UZf9SnZWK
1.86037	-3.63394	1.31836	um	Vesicles Paraspeckle	Vesicles Paraspeckle Relative To Cell Position	0.000	1.000	12	200000627	200000627	GFP-VOID DsRed2-PSPC1 8C-C-PSPC1 V2.00	0	50. DsRed2-PSPC1_Pos001_S001	00-DWW4DJZ8faeD6UZf9SnZWK
0.890717	-3.27367	1.21057	um	Vesicles Paraspeckle	Vesicles Paraspeckle Relative To Cell Position	0.000	1.000	12	200000628	200000628	GFP-VOID DsRed2-PSPC1 8C-C-PSPC1 V2.00	0	50. DsRed2-PSPC1_Pos001_S001	00-DWW4DJZ8faeD6UZf9SnZWK
2.95924	-2.39394	1.53027	um	Vesicles Paraspeckle	Vesicles Paraspeckle Relative To Cell Position	0.000	1.000	12	200000629	200000629	GFP-VOID DsRed2-PSPC1 8C-C-PSPC1 V2.00	0	50. DsRed2-PSPC1_Pos001_S001	00-DWW4DJZ8faeD6UZf9SnZWK
-4.15028	-2.06939	1.33582	um	Vesicles Paraspeckle	Vesicles Paraspeckle Relative To Cell Position	0.000	1.000	12	200000630	200000630	GFP-VOID DsRed2-PSPC1 8C-C-PSPC1 V2.00	0	50. DsRed2-PSPC1_Pos001_S001	00-DWW4DJZ8faeD6UZf9SnZWK
-0.760963	-2.16302	1.33093	um	Vesicles Paraspeckle	Vesicles Paraspeckle Relative To Cell Position	0.000	1.000	12	200000631	200000631	GFP-VOID DsRed2-PSPC1 8C-C-PSPC1 V2.00	0	50. DsRed2-PSPC1_Pos001_S001	00-DWW4DJZ8faeD6UZf9SnZWK
0.0295105	-1.62156	1.54456	um	Vesicles Paraspeckle	Vesicles Paraspeckle Relative To Cell Position	0.000	1.000	12	200000632	200000632	GFP-VOID DsRed2-PSPC1 8C-C-PSPC1 V2.00	0	50. DsRed2-PSPC1_Pos001_S001	00-DWW4DJZ8faeD6UZf9SnZWK
4.34245	-1.60014	1.27747	um	Vesicles Paraspeckle	Vesicles Paraspeckle Relative To Cell Position	0.000	1.000	12	200000633	200000633	GFP-VOID DsRed2-PSPC1 8C-C-PSPC1 V2.00	0	50. DsRed2-PSPC1_Pos001_S001	00-DWW4DJZ8faeD6UZf9SnZWK
4.48502	-1.12021	1.28943	um	Vesicles Paraspeckle	Vesicles Paraspeckle Relative To Cell Position	0.000	1.000	12	200000634	200000634	GFP-VOID DsRed2-PSPC1 8C-C-PSPC1 V2.00	0	50. DsRed2-PSPC1_Pos001_S001	00-DWW4DJZ8faeD6UZf9SnZWK
4.97079	-0.838762	1.43652	um	Vesicles Paraspeckle	Vesicles Paraspeckle Relative To Cell Position	0.000	1.000	12	200000635	200000635	GFP-VOID DsRed2-PSPC1 8C-C-PSPC1 V2.00	0	50. DsRed2-PSPC1_Pos001_S001	00-DWW4DJZ8faeD6UZf9SnZWK
-2.01878	-0.639212	1.55042	um	Vesicles Paraspeckle	Vesicles Paraspeckle Relative To Cell Position	0.000	1.000	12	200000636	200000636	GFP-VOID DsRed2-PSPC1 8C-C-PSPC1 V2.00	0	50. DsRed2-PSPC1_Pos001_S001	00-DWW4DJZ8faeD6UZf9SnZWK
-0.390495	-0.177835	1.57202	um	Vesicles Paraspeckle	Vesicles Paraspeckle Relative To Cell Position	0.000	1.000	12	200000637	200000637	GFP-VOID DsRed2-PSPC1 8C-C-PSPC1 V2.00	0	50. DsRed2-PSPC1_Pos001_S001	00-DWW4DJZ8faeD6UZf9SnZWK
-1.72555	0.0792236	1.56665	um	Vesicles Paraspeckle	Vesicles Paraspeckle Relative To Cell Position	0.000	1.000	12	200000638	200000638	GFP-VOID DsRed2-PSPC1 8C-C-PSPC1 V2.00	0	50. DsRed2-PSPC1_Pos001_S001	00-DWW4DJZ8faeD6UZf9SnZWK
-1.22884	0.629782	1.57788	um	Vesicles Paraspeckle	Vesicles Paraspeckle Relative To Cell Position	0.000	1.000	12	200000639	200000639	GFP-VOID DsRed2-PSPC1 8C-C-PSPC1 V2.00	0	50. DsRed2-PSPC1_Pos001_S001	00-DWW4DJZ8faeD6UZf9SnZWK
0.212296	0.578041	1.44067	um	Vesicles Paraspeckle	Vesicles Paraspeckle Relative To Cell Position	0.000	1.000	12	200000640	200000640	GFP-VOID DsRed2-PSPC1 8C-C-PSPC1 V2.00	0	50. DsRed2-PSPC1_Pos001_S001	00-DWW4DJZ8faeD6UZf9SnZWK
2.14949	0.901377	1.24536	um	Vesicles Paraspeckle	Vesicles Paraspeckle Relative To Cell Position	0.000	1.000	12	200000641	200000641	GFP-VOID DsRed2-PSPC1 8C-C-PSPC1 V2.00	0	50. DsRed2-PSPC1_Pos001_S001	00-DWW4DJZ8faeD6UZf9SnZWK
-3.5909	1.1728	1.23401	um	Vesicles Paraspeckle	Vesicles Paraspeckle Relative To Cell Position	0.000	1.000	12	200000642	200000642	GFP-VOID DsRed2-PSPC1 8C-C-PSPC1 V2.00	0	50. DsRed2-PSPC1_Pos001_S001	00-DWW4DJZ8faeD6UZf9SnZWK
-3.26643	1.20636	1.41211	um	Vesicles Paraspeckle	Vesicles Paraspeckle Relative To Cell Position	0.000	1.000	12	200000643	200000643	GFP-VOID DsRed2-PSPC1 8C-C-PSPC1 V2.00	0	50. DsRed2-PSPC1_Pos001_S001	00-DWW4DJZ8faeD6UZf9SnZWK
-0.0164642	1.2977	1.40771	um	Vesicles Paraspeckle	Vesicles Paraspeckle Relative To Cell Position	0.000	1.000	12	200000644	200000644	GFP-VOID DsRed2-PSPC1 8C-C-PSPC1 V2.00	0	50. DsRed2-PSPC1_Pos001_S001	00-DWW4DJZ8faeD6UZf9SnZWK
3.32782	1.50238	1.22302	um	Vesicles Paraspeckle	Vesicles Paraspeckle Relative To Cell Position	0.000	1.000	12	200000645	200000645	GFP-VOID DsRed2-PSPC1 8C-C-PSPC1 V2.00	0	50. DsRed2-PSPC1_Pos001_S001	00-DWW4DJZ8faeD6UZf9SnZWK
-2.86779	1.77502	1.36743	um	Vesicles Paraspeckle	Vesicles Paraspeckle Relative To Cell Position	0.000	1.000	12	200000646	200000646	GFP-VOID DsRed2-PSPC1 8C-C-PSPC1 V2.00	0	50. DsRed2-PSPC1_Pos001_S001	00-DWW4DJZ8faeD6UZf9SnZWK
6.06361	1.71599	1.57288	um	Vesicles Paraspeckle	Vesicles Paraspeckle Relative To Cell Position	0.000	1.000	12	200000647	200000647	GFP-VOID DsRed2-PSPC1 8C-C-PSPC1 V2.00	0	50. DsRed2-PSPC1_Pos001_S001	00-DWW4DJZ8faeD6UZf9SnZWK
-2.53067	2.17007	1.54602	um	Vesicles Paraspeckle	Vesicles Paraspeckle Relative To Cell Position	0.000	1.000	12	200000648	200000648	GFP-VOID DsRed2-PSPC1 8C-C-PSPC1 V2.00	0	50. DsRed2-PSPC1_Pos001_S001	00-DWW4DJZ8faeD6UZf9SnZWK
-0.633812	2.16809	1.42407	um	Vesicles Paraspeckle	Vesicles Paraspeckle Relative To Cell Position	0.000	1.000	12	200000649	200000649	GFP-VOID DsRed2-PSPC1 8C-C-PSPC1 V2.00	0	50. DsRed2-PSPC1_Pos001_S001	00-DWW4DJZ8faeD6UZf9SnZWK
-0.589951	2.71625	1.30237	um	Vesicles Paraspeckle	Vesicles Paraspeckle Relative To Cell Position	0.000	1.000	12	200000650	200000650	GFP-VOID DsRed2-PSPC1 8C-C-PSPC1 V2.00	0	50. DsRed2-PSPC1_Pos001_S001	00-DWW4DJZ8faeD6UZf9SnZWK
5.95752	2.81482	1.31836	um	Vesicles Paraspeckle	Vesicles Paraspeckle Relative To Cell Position	0.000	1.000	12	200000651	200000651	GFP-VOID DsRed2-PSPC1 8C-C-PSPC1 V2.00	0	50. DsRed2-PSPC1_Pos001_S001	00-DWW4DJZ8faeD6UZf9SnZWK
0.193817	3.52946	1.43103	um	Vesicles Paraspeckle	Vesicles Paraspeckle Relative To Cell Position	0.000	1.000	12	200000652	200000652	GFP-VOID DsRed2-PSPC1 8C-C-PSPC1 V2.00	0	50. DsRed2-PSPC1_Pos001_S001	00-DWW4DJZ8faeD6UZf9SnZWK
1.89601	3.69457	1.41394	um	Vesicles Paraspeckle	Vesicles Paraspeckle Relative To Cell Position	0.000	1.000	12	200000653	200000653	GFP-VOID DsRed2-PSPC1 8C-C-PSPC1 V2.00	0	50. DsRed2-PSPC1_Pos001_S001	00-DWW4DJZ8faeD6UZf9SnZWK
-3.46156	4.17079	1.48096	um	Vesicles Paraspeckle	Vesicles Paraspeckle Relative To Cell Position	0.000	1.000	12	200000654	200000654	GFP-VOID DsRed2-PSPC1 8C-C-PSPC1 V2.00	0	50. DsRed2-PSPC1_Pos001_S001	00-DWW4DJZ8faeD6UZf9SnZWK
2.26518	5.14387	1.23877	um	Vesicles Paraspeckle	Vesicles Paraspeckle Relative To Cell Position	0.000	1.000	12	200000655	200000655	GFP-VOID DsRed2-PSPC1 8C-C-PSPC1 V2.00	0	50. DsRed2-PSPC1_Pos001_S001	00-DWW4DJZ8faeD6UZf9SnZWK
3.80212	5.15187	1.36121	um	Vesicles Paraspeckle	Vesicles Paraspeckle Relative To Cell Position	0.000	1.000	12	200000656	200000656	GFP-VOID DsRed2-PSPC1 8C-C-PSPC1 V2.00	0	50. DsRed2-PSPC1_Pos001_S001	00-DWW4DJZ8faeD6UZf9SnZWK
-0.286964	5.36718	1.52075	um	Vesicles Paraspeckle	Vesicles Paraspeckle Relative To Cell Position	0.000	1.000	12	200000657	200000657	GFP-VOID DsRed2-PSPC1 8C-C-PSPC1 V2.00	0	50. DsRed2-PSPC1_Pos001_S001	00-DWW4DJZ8faeD6UZf9SnZWK
-2.18033	-3.28471	1.72437	um	Vesicles Paraspeckle	Vesicles Paraspeckle Relative To Cell Position	0.000	1.000	12	200000658	200000658	GFP-VOID DsRed2-PSPC1 8C-C-PSPC1 V2.00	0	50. DsRed2-PSPC1_Pos001_S001	00-DWW4DJZ8faeD6UZf9SnZWK
2.19768	-3.04421	1.67004	um	Vesicles Paraspeckle	Vesicles Paraspeckle Relative To Cell Position	0.000	1.000	12	200000659	200000659	GFP-VOID DsRed2-PSPC1 8C-C-PSPC1 V2.00	0	50. DsRed2-PSPC1_Pos001_S001	00-DWW4DJZ8faeD6UZf9SnZWK
1.58458	-2.81578	1.61169	um	Vesicles Paraspeckle	Vesicles Paraspeckle Relative To Cell Position	0.000	1.000	12	200000660	200000660	GFP-VOID DsRed2-PSPC1 8C-C-PSPC1 V2.00	0	50. DsRed2-PSPC1_Pos001_S001	00-DWW4DJZ8faeD6UZf9SnZWK
2.9707	-2.73899	1.93188	um	Vesicles Paraspeckle	Vesicles Paraspeckle Relative To Cell Position	0.000	1.000	12	200000661	200000661	GFP-VOID DsRed2-PSPC1 8C-C-PSPC1 V2.00	0	50. DsRed2-PSPC1_Pos001_S001	00-DWW4DJZ8faeD6UZf9SnZWK
-1.24885	-2.37287	1.63635	um	Vesicles Paraspeckle	Vesicles Paraspeckle Relative To Cell Position	0.000	1.000	12	200000662	200000662	GFP-VOID DsRed2-PSPC1 8C-C-PSPC1 V2.00	0	50. DsRed2-PSPC1_Pos001_S001	00-DWW4DJZ8faeD6UZf9SnZWK
1.855	-1.86598	1.99097	um	Vesicles Paraspeckle	Vesicles Paraspeckle Relative To Cell Position	0.000	1.000	12	200000663	200000663	GFP-VOID DsRed2-PSPC1 8C-C-PSPC1 V2.00	0	50. DsRed2-PSPC1_Pos001_S001	00-DWW4DJZ8faeD6UZf9SnZWK
-2.45861	-1.67904	1.72144	um	Vesicles Paraspeckle	Vesicles Paraspeckle Relative To Cell Position	0.000	1.000	12	200000664	200000664	GFP-VOID DsRed2-PSPC1 8C-C-PSPC1 V2.00	0	50. DsRed2-PSPC1_Pos001_S001	00-DWW4DJZ8faeD6UZf9SnZWK
-3.69717	-1.35746	1.72021	um	Vesicles Paraspeckle	Vesicles Paraspeckle Relative To Cell Position	0.000	1.000	12	200000665	200000665	GFP-VOID DsRed2-PSPC1 8C-C-PSPC1 V2.00	0	50. DsRed2-PSPC1_Pos001_S001	00-DWW4DJZ8faeD6UZf9SnZWK
-1.3922	-1.43668	1.8396	um	Vesicles Paraspeckle	Vesicles Paraspeckle Relative To Cell Position	0.000	1.000	12	200000666	200000666	GFP-VOID DsRed2-PSPC1 8C-C-PSPC1 V2.00	0	50. DsRed2-PSPC1_Pos001_S001	00-DWW4DJZ8faeD6UZf9SnZWK
3.58261	-1.37003	1.87073	um	Vesicles Paraspeckle	Vesicles Paraspeckle Relative To Cell Position	0.000	1.000	12	200000667	200000667	GFP-VOID DsRed2-PSPC1 8C-C-PSPC1 V2.00	0	50. DsRed2-PSPC1_Pos001_S001	00-DWW4DJZ8faeD6UZf9SnZWK
2.82062	-0.882132	1.88977	um	Vesicles Paraspeckle	Vesicles Paraspeckle Relative To Cell Position	0.000	1.000	12	200000668	200000668	GFP-VOID DsRed2-PSPC1 8C-C-PSPC1 V2.00	0	50. DsRed2-PSPC1_Pos001_S001	00-DWW4DJZ8faeD6UZf9SnZWK
0.415314	-0.625469	1.77588	um	Vesicles Paraspeckle	Vesicles Paraspeckle Relative To Cell Position	0.000	1.000	12	200000669	200000669	GFP-VOID DsRed2-PSPC1 8C-C-PSPC1 V2.00	0	50. DsRed2-PSPC1_Pos001_S001	00-DWW4DJZ8faeD6UZf9SnZWK
4.03491	-0.571209	1.86218	um	Vesicles Paraspeckle	Vesicles Paraspeckle Relative To Cell Position	0.000	1.000	12	200000670	200000670	GFP-VOID DsRed2-PSPC1 8C-C-PSPC1 V2.00	0	50. DsRed2-PSPC1_Pos001_S001	00-DWW4DJZ8faeD6UZf9SnZWK
-1.12114	0.0822887	1.78601	um	Vesicles Paraspeckle	Vesicles Paraspeckle Relative To Cell Position	0.000	1.000	12	200000671	200000671	GFP-VOID DsRed2-PSPC1 8C-C-PSPC1 V2.00	0	50. DsRed2-PSPC1_Pos001_S001	00-DWW4DJZ8faeD6UZf9SnZWK
2.3333	-0.0282135	1.86023	um	Vesicles Paraspeckle	Vesicles Paraspeckle Relative To Cell Position	0.000	1.000	12	200000672	200000672	GFP-VOID DsRed2-PSPC1 8C-C-PSPC1 V2.00	0	50. DsRed2-PSPC1_Pos001_S001	00-DWW4DJZ8faeD6UZf9SnZWK
0.419235	1.04032	1.68372	um	Vesicles Paraspeckle	Vesicles Paraspeckle Relative To Cell Position	0.000	1.000	12	200000673	200000673	GFP-VOID DsRed2-PSPC1 8C-C-PSPC1 V2.00	0	50. DsRed2-PSPC1_Pos001_S001	00-DWW4DJZ8faeD6UZf9SnZWK
-1.62178	1.43576	1.91748	um	Vesicles Paraspeckle	Vesicles Paraspeckle Relative To Cell Position	0.000	1.000	12	200000674	200000674	GFP-VOID DsRed2-PSPC1 8C-C-PSPC1 V2.00	0	50. DsRed2-PSPC1_Pos001_S001	00-DWW4DJZ8faeD6UZf9SnZWK
1.87292	1.72962	1.66907	um	Vesicles Paraspeckle	Vesicles Paraspeckle Relative To Cell Position	0.000	1.000	12	200000675	200000675	GFP-VOID DsRed2-PSPC1 8C-C-PSPC1 V2.00	0	50. DsRed2-PSPC1_Pos001_S001	00-DWW4DJZ8faeD6UZf9SnZWK
3.81693	1.74035	1.74731	um	Vesicles Paraspeckle	Vesicles Paraspeckle Relative To Cell Position	0.000	1.000	12	200000676	200000676	GFP-VOID DsRed2-PSPC1 8C-C-PSPC1 V2.00	0	50. DsRed2-PSPC1_Pos001_S001	00-DWW4DJZ8faeD6UZf9SnZWK
2.56641	2.00537	1.82947	um	Vesicles Paraspeckle	Vesicles Paraspeckle Relative To Cell Position	0.000	1.000	12	200000677	200000677	GFP-VOID DsRed2-PSPC1 8C-C-PSPC1 V2.00	0	50. DsRed2-PSPC1_Pos001_S001	00-DWW4DJZ8faeD6UZf9SnZWK
3.77309	2.26506	1.74243	um	Vesicles Paraspeckle	Vesicles Paraspeckle Relative To Cell Position	0.000	1.000	12	200000678	200000678	GFP-VOID DsRed2-PSPC1 8C-C-PSPC1 V2.00	0	50. DsRed2-PSPC1_Pos001_S001	00-DWW4DJZ8faeD6UZf9SnZWK
1.82803	2.69275	1.85132	um	Vesicles Paraspeckle	Vesicles Paraspeckle Relative To Cell Position	0.000	1.000	12	200000679	200000679	GFP-VOID DsRed2-PSPC1 8C-C-PSPC1 V2.00	0	50. DsRed2-PSPC1_Pos001_S001	00-DWW4DJZ8faeD6UZf9SnZWK
-3.04415	2.96515	1.77136	um	Vesicles Paraspeckle	Vesicles Paraspeckle Relative To Cell Position	0.000	1.000	12	200000680	200000680	GFP-VOID DsRed2-PSPC1 8C-C-PSPC1 V2.00	0	50. DsRed2-PSPC1_Pos001_S001	00-DWW4DJZ8faeD6UZf9SnZWK
-2.21896	2.96829	1.70679	um	Vesicles Paraspeckle	Vesicles Paraspeckle Relative To Cell Position	0.000	1.000	12	200000681	200000681	GFP-VOID DsRed2-PSPC1 8C-C-PSPC1 V2.00	0	50. DsRed2-PSPC1_Pos001_S001	00-DWW4DJZ8faeD6UZf9SnZWK
-1.25397	3.15164	1.76111	um	Vesicles Paraspeckle	Vesicles Paraspeckle Relative To Cell Position	0.000	1.000	12	200000682	200000682	GFP-VOID DsRed2-PSPC1 8C-C-PSPC1 V2.00	0	50. DsRed2-PSPC1_Pos001_S001	00-DWW4DJZ8faeD6UZf9SnZWK
-0.54277	3.42895	1.77795	um	Vesicles Paraspeckle	Vesicles Paraspeckle Relative To Cell Position	0.000	1.000	12	200000683	200000683	GFP-VOID DsRed2-PSPC1 8C-C-PSPC1 V2.00	0	50. DsRed2-PSPC1_Pos001_S001	00-DWW4DJZ8faeD6UZf9SnZWK
3.06731	4.03871	1.7998	um	Vesicles Paraspeckle	Vesicles Paraspeckle Relative To Cell Position	0.000	1.000	12	200000684	200000684	GFP-VOID DsRed2-PSPC1 8C-C-PSPC1 V2.00	0	50. DsRed2-PSPC1_Pos001_S001	00-DWW4DJZ8faeD6UZf9SnZWK
0.545258	4.17431	1.60864	um	Vesicles Paraspeckle	Vesicles Paraspeckle Relative To Cell Position	0.000	1.000	12	200000685	200000685	GFP-VOID DsRed2-PSPC1 8C-C-PSPC1 V2.00	0	50. DsRed2-PSPC1_Pos001_S001	00-DWW4DJZ8faeD6UZf9SnZWK
-0.397263	-0.160534	2.02539	um	Vesicles Paraspeckle	Vesicles Paraspeckle Relative To Cell Position	0.000	1.000	12	200000686	200000686	GFP-VOID DsRed2-PSPC1 8C-C-PSPC1 V2.00	0	50. DsRed2-PSPC1_Pos001_S001	00-DWW4DJZ8faeD6UZf9SnZWK
0.419235	-0.179537	2.0575	um	Vesicles Paraspeckle	Vesicles Paraspeckle Relative To Cell Position	0.000	1.000	12	200000687	200000687	GFP-VOID DsRed2-PSPC1 8C-C-PSPC1 V2.00	0	50. DsRed2-PSPC1_Pos001_S001	00-DWW4DJZ8faeD6UZf9SnZWK
-1.45221	1.15867	2.00989	um	Vesicles Paraspeckle	Vesicles Paraspeckle Relative To Cell Position	0.000	1.000	12	200000688	200000688	GFP-VOID DsRed2-PSPC1 8C-C-PSPC1 V2.00	0	50. DsRed2-PSPC1_Pos001_S001	00-DWW4DJZ8faeD6UZf9SnZWK
-1.08265	0.929487	2.03064	um	Vesicles Paraspeckle	Vesicles Paraspeckle Relative To Cell Position	0.000	1.000	12	200000689	200000689	GFP-VOID DsRed2-PSPC1 8C-C-PSPC1 V2.00	0	50. DsRed2-PSPC1_Pos001_S001	00-DWW4DJZ8faeD6UZf9SnZWK
-1.09536	1.56201	2.15637	um	Vesicles Paraspeckle	Vesicles Paraspeckle Relative To Cell Position	0.000	1.000	12	200000690	200000690	GFP-VOID DsRed2-PSPC1 8C-C-PSPC1 V2.00	0	50. DsRed2-PSPC1_Pos001_S001	00-DWW4DJZ8faeD6UZf9SnZWK
-1.26501	2.00629	2.08545	um	Vesicles Paraspeckle	Vesicles Paraspeckle Relative To Cell Position	0.000	1.000	12	200000691	200000691	GFP-VOID DsRed2-PSPC1 8C-C-PSPC1 V2.00	0	50. DsRed2-PSPC1_Pos001_S001	00-DWW4DJZ8faeD6UZf9SnZWK
-0.607903	2.93821	2.1936	um	Vesicles Paraspeckle	Vesicles Paraspeckle Relative To Cell Position	0.000	1.000	12	200000692	200000692	GFP-VOID DsRed2-PSPC1 8C-C-PSPC1 V2.00	0	50. DsRed2-PSPC1_Pos001_S001	00-DWW4DJZ8faeD6UZf9SnZWK
0.379822	-1.61791	2.43579	um	Vesicles Paraspeckle	Vesicles Paraspeckle Relative To Cell Position	0.000	1.000	12	200000693	200000693	GFP-VOID DsRed2-PSPC1 8C-C-PSPC1 V2.00	0	50. DsRed2-PSPC1_Pos001_S001	00-DWW4DJZ8faeD6UZf9SnZWK
-0.788353	1.76579	2.98486	um	Vesicles Paraspeckle	Vesicles Paraspeckle Relative To Cell Position	0.000	1.000	12	200000694	200000694	GFP-VOID DsRed2-PSPC1 8C-C-PSPC1 V2.00	0	50. DsRed2-PSPC1_Pos001_S001	00-DWW4DJZ8faeD6UZf9SnZWK
1.72189	-3.19629	-1.94971	um	Vesicles Paraspeckle	Vesicles Paraspeckle Relative To Cell Position	0.000	1.000	13	200000695	200000695	GFP-VOID DsRed2-PSPC1 8C-C-PSPC1 V2.00	0	50. DsRed2-PSPC1_Pos001_S001	00-DWW4DJZ8faeD6UZf9SnZWK
-4.46112	2.76428	-2.02295	um	Vesicles Paraspeckle	Vesicles Paraspeckle Relative To Cell Position	0.000	1.000	13	200000696	200000696	GFP-VOID DsRed2-PSPC1 8C-C-PSPC1 V2.00	0	50. DsRed2-PSPC1_Pos001_S001	00-DWW4DJZ8faeD6UZf9SnZWK
3.81024	-10.2052	-1.76416	um	Vesicles Paraspeckle	Vesicles Paraspeckle Relative To Cell Position	0.000	1.000	13	200000697	200000697	GFP-VOID DsRed2-PSPC1 8C-C-PSPC1 V2.00	0	50. DsRed2-PSPC1_Pos001_S001	00-DWW4DJZ8faeD6UZf9SnZWK
4.89107	-9.73838	-1.69312	um	Vesicles Paraspeckle	Vesicles Paraspeckle Relative To Cell Position	0.000	1.000	13	200000698	200000698	GFP-VOID DsRed2-PSPC1 8C-C-PSPC1 V2.00	0	50. DsRed2-PSPC1_Pos001_S001	00-DWW4DJZ8faeD6UZf9SnZWK
5.15602	-9.00482	-1.5293	um	Vesicles Paraspeckle	Vesicles Paraspeckle Relative To Cell Position	0.000	1.000	13	200000699	200000699	GFP-VOID DsRed2-PSPC1 8C-C-PSPC1 V2.00	0	50. DsRed2-PSPC1_Pos001_S001	00-DWW4DJZ8faeD6UZf9SnZWK
-1.71101	-8.21841	-1.71826	um	Vesicles Paraspeckle	Vesicles Paraspeckle Relative To Cell Position	0.000	1.000	13	200000700	200000700	GFP-VOID DsRed2-PSPC1 8C-C-PSPC1 V2.00	0	50. DsRed2-PSPC1_Pos001_S001	00-DWW4DJZ8faeD6UZf9SnZWK
5.65042	-8.29538	-1.59778	um	Vesicles Paraspeckle	Vesicles Paraspeckle Relative To Cell Position	0.000	1.000	13	200000701	200000701	GFP-VOID DsRed2-PSPC1 8C-C-PSPC1 V2.00	0	50. DsRed2-PSPC1_Pos001_S001	00-DWW4DJZ8faeD6UZf9SnZWK
6.12596	-7.31336	-1.70728	um	Vesicles Paraspeckle	Vesicles Paraspeckle Relative To Cell Position	0.000	1.000	13	200000702	200000702	GFP-VOID DsRed2-PSPC1 8C-C-PSPC1 V2.00	0	50. DsRed2-PSPC1_Pos001_S001	00-DWW4DJZ8faeD6UZf9SnZWK
7.07451	-5.89038	-1.6637	um	Vesicles Paraspeckle	Vesicles Paraspeckle Relative To Cell Position	0.000	1.000	13	200000703	200000703	GFP-VOID DsRed2-PSPC1 8C-C-PSPC1 V2.00	0	50. DsRed2-PSPC1_Pos001_S001	00-DWW4DJZ8faeD6UZf9SnZWK
5.43048	-5.41152	-1.54053	um	Vesicles Paraspeckle	Vesicles Paraspeckle Relative To Cell Position	0.000	1.000	13	200000704	200000704	GFP-VOID DsRed2-PSPC1 8C-C-PSPC1 V2.00	0	50. DsRed2-PSPC1_Pos001_S001	00-DWW4DJZ8faeD6UZf9SnZWK
5.82433	-5.3154	-1.55042	um	Vesicles Paraspeckle	Vesicles Paraspeckle Relative To Cell Position	0.000	1.000	13	200000705	200000705	GFP-VOID DsRed2-PSPC1 8C-C-PSPC1 V2.00	0	50. DsRed2-PSPC1_Pos001_S001	00-DWW4DJZ8faeD6UZf9SnZWK
-4.03726	-0.599379	-1.57739	um	Vesicles Paraspeckle	Vesicles Paraspeckle Relative To Cell Position	0.000	1.000	13	200000706	200000706	GFP-VOID DsRed2-PSPC1 8C-C-PSPC1 V2.00	0	50. DsRed2-PSPC1_Pos001_S001	00-DWW4DJZ8faeD6UZf9SnZWK
-2.27428	-0.358877	-1.6145	um	Vesicles Paraspeckle	Vesicles Paraspeckle Relative To Cell Position	0.000	1.000	13	200000707	200000707	GFP-VOID DsRed2-PSPC1 8C-C-PSPC1 V2.00	0	50. DsRed2-PSPC1_Pos001_S001	00-DWW4DJZ8faeD6UZf9SnZWK
6.15749	-0.0729237	-1.69141	um	Vesicles Paraspeckle	Vesicles Paraspeckle Relative To Cell Position	0.000	1.000	13	200000708	200000708	GFP-VOID DsRed2-PSPC1 8C-C-PSPC1 V2.00	0	50. DsRed2-PSPC1_Pos001_S001	00-DWW4DJZ8faeD6UZf9SnZWK
-4.93851	0.357563	-1.61816	um	Vesicles Paraspeckle	Vesicles Paraspeckle Relative To Cell Position	0.000	1.000	13	200000709	200000709	GFP-VOID DsRed2-PSPC1 8C-C-PSPC1 V2.00	0	50. DsRed2-PSPC1_Pos001_S001	00-DWW4DJZ8faeD6UZf9SnZWK
-2.76105	2.50469	-1.64905	um	Vesicles Paraspeckle	Vesicles Paraspeckle Relative To Cell Position	0.000	1.000	13	200000710	200000710	GFP-VOID DsRed2-PSPC1 8C-C-PSPC1 V2.00	0	50. DsRed2-PSPC1_Pos001_S001	00-DWW4DJZ8faeD6UZf9SnZWK
-3.50581	2.7668	-1.53564	um	Vesicles Paraspeckle	Vesicles Paraspeckle Relative To Cell Position	0.000	1.000	13	200000711	200000711	GFP-VOID DsRed2-PSPC1 8C-C-PSPC1 V2.00	0	50. DsRed2-PSPC1_Pos001_S001	00-DWW4DJZ8faeD6UZf9SnZWK
5.14966	2.76115	-1.56165	um	Vesicles Paraspeckle	Vesicles Paraspeckle Relative To Cell Position	0.000	1.000	13	200000712	200000712	GFP-VOID DsRed2-PSPC1 8C-C-PSPC1 V2.00	0	50. DsRed2-PSPC1_Pos001_S001	00-DWW4DJZ8faeD6UZf9SnZWK
2.52531	3.05135	-1.5105	um	Vesicles Paraspeckle	Vesicles Paraspeckle Relative To Cell Position	0.000	1.000	13	200000713	200000713	GFP-VOID DsRed2-PSPC1 8C-C-PSPC1 V2.00	0	50. DsRed2-PSPC1_Pos001_S001	00-DWW4DJZ8faeD6UZf9SnZWK
-5.89427	4.45969	-1.59302	um	Vesicles Paraspeckle	Vesicles Paraspeckle Relative To Cell Position	0.000	1.000	13	200000714	200000714	GFP-VOID DsRed2-PSPC1 8C-C-PSPC1 V2.00	0	50. DsRed2-PSPC1_Pos001_S001	00-DWW4DJZ8faeD6UZf9SnZWK
-7.79633	6.37512	-1.71179	um	Vesicles Paraspeckle	Vesicles Paraspeckle Relative To Cell Position	0.000	1.000	13	200000715	200000715	GFP-VOID DsRed2-PSPC1 8C-C-PSPC1 V2.00	0	50. DsRed2-PSPC1_Pos001_S001	00-DWW4DJZ8faeD6UZf9SnZWK
-0.858429	6.85639	-1.62463	um	Vesicles Paraspeckle	Vesicles Paraspeckle Relative To Cell Position	0.000	1.000	13	200000716	200000716	GFP-VOID DsRed2-PSPC1 8C-C-PSPC1 V2.00	0	50. DsRed2-PSPC1_Pos001_S001	00-DWW4DJZ8faeD6UZf9SnZWK
-6.76096	9.50162	-1.65332	um	Vesicles Paraspeckle	Vesicles Paraspeckle Relative To Cell Position	0.000	1.000	13	200000717	200000717	GFP-VOID DsRed2-PSPC1 8C-C-PSPC1 V2.00	0	50. DsRed2-PSPC1_Pos001_S001	00-DWW4DJZ8faeD6UZf9SnZWK
-6.54591	10.0167	-1.68042	um	Vesicles Paraspeckle	Vesicles Paraspeckle Relative To Cell Position	0.000	1.000	13	200000718	200000718	GFP-VOID DsRed2-PSPC1 8C-C-PSPC1 V2.00	0	50. DsRed2-PSPC1_Pos001_S001	00-DWW4DJZ8faeD6UZf9SnZWK
3.49251	-11.144	-1.43884	um	Vesicles Paraspeckle	Vesicles Paraspeckle Relative To Cell Position	0.000	1.000	13	200000719	200000719	GFP-VOID DsRed2-PSPC1 8C-C-PSPC1 V2.00	0	50. DsRed2-PSPC1_Pos001_S001	00-DWW4DJZ8faeD6UZf9SnZWK
4.0979	-9.94717	-1.31274	um	Vesicles Paraspeckle	Vesicles Paraspeckle Relative To Cell Position	0.000	1.000	13	200000720	200000720	GFP-VOID DsRed2-PSPC1 8C-C-PSPC1 V2.00	0	50. DsRed2-PSPC1_Pos001_S001	00-DWW4DJZ8faeD6UZf9SnZWK
3.52829	-9.49788	-1.32239	um	Vesicles Paraspeckle	Vesicles Paraspeckle Relative To Cell Position	0.000	1.000	13	200000721	200000721	GFP-VOID DsRed2-PSPC1 8C-C-PSPC1 V2.00	0	50. DsRed2-PSPC1_Pos001_S001	00-DWW4DJZ8faeD6UZf9SnZWK
5.34947	-9.5025	-1.49426	um	Vesicles Paraspeckle	Vesicles Paraspeckle Relative To Cell Position	0.000	1.000	13	200000722	200000722	GFP-VOID DsRed2-PSPC1 8C-C-PSPC1 V2.00	0	50. DsRed2-PSPC1_Pos001_S001	00-DWW4DJZ8faeD6UZf9SnZWK
0.813248	-8.53588	-1.38281	um	Vesicles Paraspeckle	Vesicles Paraspeckle Relative To Cell Position	0.000	1.000	13	200000723	200000723	GFP-VOID DsRed2-PSPC1 8C-C-PSPC1 V2.00	0	50. DsRed2-PSPC1_Pos001_S001	00-DWW4DJZ8faeD6UZf9SnZWK
1.62805	-8.43906	-1.19495	um	Vesicles Paraspeckle	Vesicles Paraspeckle Relative To Cell Position	0.000	1.000	13	200000724	200000724	GFP-VOID DsRed2-PSPC1 8C-C-PSPC1 V2.00	0	50. DsRed2-PSPC1_Pos001_S001	00-DWW4DJZ8faeD6UZf9SnZWK
1.98813	-8.55304	-1.18506	um	Vesicles Paraspeckle	Vesicles Paraspeckle Relative To Cell Position	0.000	1.000	13	200000725	200000725	GFP-VOID DsRed2-PSPC1 8C-C-PSPC1 V2.00	0	50. DsRed2-PSPC1_Pos001_S001	00-DWW4DJZ8faeD6UZf9SnZWK
3.46497	-8.53588	-1.2981	um	Vesicles Paraspeckle	Vesicles Paraspeckle Relative To Cell Position	0.000	1.000	13	200000726	200000726	GFP-VOID DsRed2-PSPC1 8C-C-PSPC1 V2.00	0	50. DsRed2-PSPC1_Pos001_S001	00-DWW4DJZ8faeD6UZf9SnZWK
4.94827	-8.53588	-1.40173	um	Vesicles Paraspeckle	Vesicles Paraspeckle Relative To Cell Position	0.000	1.000	13	200000727	200000727	GFP-VOID DsRed2-PSPC1 8C-C-PSPC1 V2.00	0	50. DsRed2-PSPC1_Pos001_S001	00-DWW4DJZ8faeD6UZf9SnZWK
3.97766	-8.05488	-1.28308	um	Vesicles Paraspeckle	Vesicles Paraspeckle Relative To Cell Position	0.000	1.000	13	200000728	200000728	GFP-VOID DsRed2-PSPC1 8C-C-PSPC1 V2.00	0	50. DsRed2-PSPC1_Pos001_S001	00-DWW4DJZ8faeD6UZf9SnZWK
-0.550323	-7.81438	-1.2251	um	Vesicles Paraspeckle	Vesicles Paraspeckle Relative To Cell Position	0.000	1.000	13	200000729	200000729	GFP-VOID DsRed2-PSPC1 8C-C-PSPC1 V2.00	0	50. DsRed2-PSPC1_Pos001_S001	00-DWW4DJZ8faeD6UZf9SnZWK
0.896957	-7.81876	-1.16602	um	Vesicles Paraspeckle	Vesicles Paraspeckle Relative To Cell Position	0.000	1.000	13	200000730	200000730	GFP-VOID DsRed2-PSPC1 8C-C-PSPC1 V2.00	0	50. DsRed2-PSPC1_Pos001_S001	00-DWW4DJZ8faeD6UZf9SnZWK
-1.3819	-7.57696	-1.37219	um	Vesicles Paraspeckle	Vesicles Paraspeckle Relative To Cell Position	0.000	1.000	13	200000731	200000731	GFP-VOID DsRed2-PSPC1 8C-C-PSPC1 V2.00	0	50. DsRed2-PSPC1_Pos001_S001	00-DWW4DJZ8faeD6UZf9SnZWK
5.14966	-7.34451	-1.45679	um	Vesicles Paraspeckle	Vesicles Paraspeckle Relative To Cell Position	0.000	1.000	13	200000732	200000732	GFP-VOID DsRed2-PSPC1 8C-C-PSPC1 V2.00	0	50. DsRed2-PSPC1_Pos001_S001	00-DWW4DJZ8faeD6UZf9SnZWK
-1.05173	-7.03368	-1.27209	um	Vesicles Paraspeckle	Vesicles Paraspeckle Relative To Cell Position	0.000	1.000	13	200000733	200000733	GFP-VOID DsRed2-PSPC1 8C-C-PSPC1 V2.00	0	50. DsRed2-PSPC1_Pos001_S001	00-DWW4DJZ8faeD6UZf9SnZWK
0.540131	-6.85301	-1.17737	um	Vesicles Paraspeckle	Vesicles Paraspeckle Relative To Cell Position	0.000	1.000	13	200000734	200000734	GFP-VOID DsRed2-PSPC1 8C-C-PSPC1 V2.00	0	50. DsRed2-PSPC1_Pos001_S001	00-DWW4DJZ8faeD6UZf9SnZWK
-2.7963	-6.59019	-1.37073	um	Vesicles Paraspeckle	Vesicles Paraspeckle Relative To Cell Position	0.000	1.000	13	200000735	200000735	GFP-VOID DsRed2-PSPC1 8C-C-PSPC1 V2.00	0	50. DsRed2-PSPC1_Pos001_S001	00-DWW4DJZ8faeD6UZf9SnZWK
-2.5282	-5.84032	-1.42249	um	Vesicles Paraspeckle	Vesicles Paraspeckle Relative To Cell Position	0.000	1.000	13	200000736	200000736	GFP-VOID DsRed2-PSPC1 8C-C-PSPC1 V2.00	0	50. DsRed2-PSPC1_Pos001_S001	00-DWW4DJZ8faeD6UZf9SnZWK
6.6151	-4.92838	-1.34375	um	Vesicles Paraspeckle	Vesicles Paraspeckle Relative To Cell Position	0.000	1.000	13	200000737	200000737	GFP-VOID DsRed2-PSPC1 8C-C-PSPC1 V2.00	0	50. DsRed2-PSPC1_Pos001_S001	00-DWW4DJZ8faeD6UZf9SnZWK
-2.04109	-4.00766	-1.23193	um	Vesicles Paraspeckle	Vesicles Paraspeckle Relative To Cell Position	0.000	1.000	13	200000738	200000738	GFP-VOID DsRed2-PSPC1 8C-C-PSPC1 V2.00	0	50. DsRed2-PSPC1_Pos001_S001	00-DWW4DJZ8faeD6UZf9SnZWK
-2.52992	-1.58869	-1.38708	um	Vesicles Paraspeckle	Vesicles Paraspeckle Relative To Cell Position	0.000	1.000	13	200000739	200000739	GFP-VOID DsRed2-PSPC1 8C-C-PSPC1 V2.00	0	50. DsRed2-PSPC1_Pos001_S001	00-DWW4DJZ8faeD6UZf9SnZWK
-0.634552	-1.08038	-1.33093	um	Vesicles Paraspeckle	Vesicles Paraspeckle Relative To Cell Position	0.000	1.000	13	200000740	200000740	GFP-VOID DsRed2-PSPC1 8C-C-PSPC1 V2.00	0	50. DsRed2-PSPC1_Pos001_S001	00-DWW4DJZ8faeD6UZf9SnZWK
-0.846298	-0.595711	-1.45203	um	Vesicles Paraspeckle	Vesicles Paraspeckle Relative To Cell Position	0.000	1.000	13	200000741	200000741	GFP-VOID DsRed2-PSPC1 8C-C-PSPC1 V2.00	0	50. DsRed2-PSPC1_Pos001_S001	00-DWW4DJZ8faeD6UZf9SnZWK
3.01996	1.32462	-1.43506	um	Vesicles Paraspeckle	Vesicles Paraspeckle Relative To Cell Position	0.000	1.000	13	200000742	200000742	GFP-VOID DsRed2-PSPC1 8C-C-PSPC1 V2.00	0	50. DsRed2-PSPC1_Pos001_S001	00-DWW4DJZ8faeD6UZf9SnZWK
-2.51128	1.52873	-1.11682	um	Vesicles Paraspeckle	Vesicles Paraspeckle Relative To Cell Position	0.000	1.000	13	200000743	200000743	GFP-VOID DsRed2-PSPC1 8C-C-PSPC1 V2.00	0	50. DsRed2-PSPC1_Pos001_S001	00-DWW4DJZ8faeD6UZf9SnZWK
-1.57068	1.82206	-1.38721	um	Vesicles Paraspeckle	Vesicles Paraspeckle Relative To Cell Position	0.000	1.000	13	200000744	200000744	GFP-VOID DsRed2-PSPC1 8C-C-PSPC1 V2.00	0	50. DsRed2-PSPC1_Pos001_S001	00-DWW4DJZ8faeD6UZf9SnZWK
4.46588	1.79572	-1.48901	um	Vesicles Paraspeckle	Vesicles Paraspeckle Relative To Cell Position	0.000	1.000	13	200000745	200000745	GFP-VOID DsRed2-PSPC1 8C-C-PSPC1 V2.00	0	50. DsRed2-PSPC1_Pos001_S001	00-DWW4DJZ8faeD6UZf9SnZWK
-3.0249	3.49903	-1.47742	um	Vesicles Paraspeckle	Vesicles Paraspeckle Relative To Cell Position	0.000	1.000	13	200000746	200000746	GFP-VOID DsRed2-PSPC1 8C-C-PSPC1 V2.00	0	50. DsRed2-PSPC1_Pos001_S001	00-DWW4DJZ8faeD6UZf9SnZWK
-1.81264	3.48912	-1.2229	um	Vesicles Paraspeckle	Vesicles Paraspeckle Relative To Cell Position	0.000	1.000	13	200000747	200000747	GFP-VOID DsRed2-PSPC1 8C-C-PSPC1 V2.00	0	50. DsRed2-PSPC1_Pos001_S001	00-DWW4DJZ8faeD6UZf9SnZWK
1.05423	4.21713	-1.17615	um	Vesicles Paraspeckle	Vesicles Paraspeckle Relative To Cell Position	0.000	1.000	13	200000748	200000748	GFP-VOID DsRed2-PSPC1 8C-C-PSPC1 V2.00	0	50. DsRed2-PSPC1_Pos001_S001	00-DWW4DJZ8faeD6UZf9SnZWK
-4.50005	4.69429	-1.14417	um	Vesicles Paraspeckle	Vesicles Paraspeckle Relative To Cell Position	0.000	1.000	13	200000749	200000749	GFP-VOID DsRed2-PSPC1 8C-C-PSPC1 V2.00	0	50. DsRed2-PSPC1_Pos001_S001	00-DWW4DJZ8faeD6UZf9SnZWK
3.74109	4.69162	-1.12036	um	Vesicles Paraspeckle	Vesicles Paraspeckle Relative To Cell Position	0.000	1.000	13	200000750	200000750	GFP-VOID DsRed2-PSPC1 8C-C-PSPC1 V2.00	0	50. DsRed2-PSPC1_Pos001_S001	00-DWW4DJZ8faeD6UZf9SnZWK
-2.08607	6.13462	-1.17725	um	Vesicles Paraspeckle	Vesicles Paraspeckle Relative To Cell Position	0.000	1.000	13	200000751	200000751	GFP-VOID DsRed2-PSPC1 8C-C-PSPC1 V2.00	0	50. DsRed2-PSPC1_Pos001_S001	00-DWW4DJZ8faeD6UZf9SnZWK
-5.65216	8.10218	-1.29297	um	Vesicles Paraspeckle	Vesicles Paraspeckle Relative To Cell Position	0.000	1.000	13	200000752	200000752	GFP-VOID DsRed2-PSPC1 8C-C-PSPC1 V2.00	0	50. DsRed2-PSPC1_Pos001_S001	00-DWW4DJZ8faeD6UZf9SnZWK
-4.90625	9.50022	-1.28052	um	Vesicles Paraspeckle	Vesicles Paraspeckle Relative To Cell Position	0.000	1.000	13	200000753	200000753	GFP-VOID DsRed2-PSPC1 8C-C-PSPC1 V2.00	0	50. DsRed2-PSPC1_Pos001_S001	00-DWW4DJZ8faeD6UZf9SnZWK
4.06772	-9.52762	-0.970093	um	Vesicles Paraspeckle	Vesicles Paraspeckle Relative To Cell Position	0.000	1.000	13	200000754	200000754	GFP-VOID DsRed2-PSPC1 8C-C-PSPC1 V2.00	0	50. DsRed2-PSPC1_Pos001_S001	00-DWW4DJZ8faeD6UZf9SnZWK
2.29439	-9.25738	-0.976563	um	Vesicles Paraspeckle	Vesicles Paraspeckle Relative To Cell Position	0.000	1.000	13	200000755	200000755	GFP-VOID DsRed2-PSPC1 8C-C-PSPC1 V2.00	0	50. DsRed2-PSPC1_Pos001_S001	00-DWW4DJZ8faeD6UZf9SnZWK
3.75626	-9.01688	-1.09778	um	Vesicles Paraspeckle	Vesicles Paraspeckle Relative To Cell Position	0.000	1.000	13	200000756	200000756	GFP-VOID DsRed2-PSPC1 8C-C-PSPC1 V2.00	0	50. DsRed2-PSPC1_Pos001_S001	00-DWW4DJZ8faeD6UZf9SnZWK
2.69557	-8.78611	-1.1001	um	Vesicles Paraspeckle	Vesicles Paraspeckle Relative To Cell Position	0.000	1.000	13	200000757	200000757	GFP-VOID DsRed2-PSPC1 8C-C-PSPC1 V2.00	0	50. DsRed2-PSPC1_Pos001_S001	00-DWW4DJZ8faeD6UZf9SnZWK
0.461075	-8.53588	-0.992188	um	Vesicles Paraspeckle	Vesicles Paraspeckle Relative To Cell Position	0.000	1.000	13	200000758	200000758	GFP-VOID DsRed2-PSPC1 8C-C-PSPC1 V2.00	0	50. DsRed2-PSPC1_Pos001_S001	00-DWW4DJZ8faeD6UZf9SnZWK
4.20581	-8.46091	-1.07349	um	Vesicles Paraspeckle	Vesicles Paraspeckle Relative To Cell Position	0.000	1.000	13	200000759	200000759	GFP-VOID DsRed2-PSPC1 8C-C-PSPC1 V2.00	0	50. DsRed2-PSPC1_Pos001_S001	00-DWW4DJZ8faeD6UZf9SnZWK
2.25322	-7.81438	-0.944702	um	Vesicles Paraspeckle	Vesicles Paraspeckle Relative To Cell Position	0.000	1.000	13	200000760	200000760	GFP-VOID DsRed2-PSPC1 8C-C-PSPC1 V2.00	0	50. DsRed2-PSPC1_Pos001_S001	00-DWW4DJZ8faeD6UZf9SnZWK
1.27806	-7.62385	-0.785156	um	Vesicles Paraspeckle	Vesicles Paraspeckle Relative To Cell Position	0.000	1.000	13	200000761	200000761	GFP-VOID DsRed2-PSPC1 8C-C-PSPC1 V2.00	0	50. DsRed2-PSPC1_Pos001_S001	00-DWW4DJZ8faeD6UZf9SnZWK
-0.183929	-7.33313	-0.944214	um	Vesicles Paraspeckle	Vesicles Paraspeckle Relative To Cell Position	0.000	1.000	13	200000762	200000762	GFP-VOID DsRed2-PSPC1 8C-C-PSPC1 V2.00	0	50. DsRed2-PSPC1_Pos001_S001	00-DWW4DJZ8faeD6UZf9SnZWK
1.28819	-6.53263	-1.08472	um	Vesicles Paraspeckle	Vesicles Paraspeckle Relative To Cell Position	0.000	1.000	13	200000763	200000763	GFP-VOID DsRed2-PSPC1 8C-C-PSPC1 V2.00	0	50. DsRed2-PSPC1_Pos001_S001	00-DWW4DJZ8faeD6UZf9SnZWK
-0.123184	-6.37138	-0.748169	um	Vesicles Paraspeckle	Vesicles Paraspeckle Relative To Cell Position	0.000	1.000	13	200000764	200000764	GFP-VOID DsRed2-PSPC1 8C-C-PSPC1 V2.00	0	50. DsRed2-PSPC1_Pos001_S001	00-DWW4DJZ8faeD6UZf9SnZWK
6.04648	-4.19824	-0.980103	um	Vesicles Paraspeckle	Vesicles Paraspeckle Relative To Cell Position	0.000	1.000	13	200000765	200000765	GFP-VOID DsRed2-PSPC1 8C-C-PSPC1 V2.00	0	50. DsRed2-PSPC1_Pos001_S001	00-DWW4DJZ8faeD6UZf9SnZWK
0.848892	-3.7203	-0.744629	um	Vesicles Paraspeckle	Vesicles Paraspeckle Relative To Cell Position	0.000	1.000	13	200000766	200000766	GFP-VOID DsRed2-PSPC1 8C-C-PSPC1 V2.00	0	50. DsRed2-PSPC1_Pos001_S001	00-DWW4DJZ8faeD6UZf9SnZWK
5.75484	-2.28288	-0.794312	um	Vesicles Paraspeckle	Vesicles Paraspeckle Relative To Cell Position	0.000	1.000	13	200000767	200000767	GFP-VOID DsRed2-PSPC1 8C-C-PSPC1 V2.00	0	50. DsRed2-PSPC1_Pos001_S001	00-DWW4DJZ8faeD6UZf9SnZWK
-3.06781	0.931099	-0.907104	um	Vesicles Paraspeckle	Vesicles Paraspeckle Relative To Cell Position	0.000	1.000	13	200000768	200000768	GFP-VOID DsRed2-PSPC1 8C-C-PSPC1 V2.00	0	50. DsRed2-PSPC1_Pos001_S001	00-DWW4DJZ8faeD6UZf9SnZWK
-1.56287	1.31614	-0.96936	um	Vesicles Paraspeckle	Vesicles Paraspeckle Relative To Cell Position	0.000	1.000	13	200000769	200000769	GFP-VOID DsRed2-PSPC1 8C-C-PSPC1 V2.00	0	50. DsRed2-PSPC1_Pos001_S001	00-DWW4DJZ8faeD6UZf9SnZWK
-3.4127	2.28662	-0.976196	um	Vesicles Paraspeckle	Vesicles Paraspeckle Relative To Cell Position	0.000	1.000	13	200000770	200000770	GFP-VOID DsRed2-PSPC1 8C-C-PSPC1 V2.00	0	50. DsRed2-PSPC1_Pos001_S001	00-DWW4DJZ8faeD6UZf9SnZWK
4.92731	2.28662	-0.978271	um	Vesicles Paraspeckle	Vesicles Paraspeckle Relative To Cell Position	0.000	1.000	13	200000771	200000771	GFP-VOID DsRed2-PSPC1 8C-C-PSPC1 V2.00	0	50. DsRed2-PSPC1_Pos001_S001	00-DWW4DJZ8faeD6UZf9SnZWK
4.44106	2.5334	-0.77771	um	Vesicles Paraspeckle	Vesicles Paraspeckle Relative To Cell Position	0.000	1.000	13	200000772	200000772	GFP-VOID DsRed2-PSPC1 8C-C-PSPC1 V2.00	0	50. DsRed2-PSPC1_Pos001_S001	00-DWW4DJZ8faeD6UZf9SnZWK
-3.70334	2.75618	-0.868164	um	Vesicles Paraspeckle	Vesicles Paraspeckle Relative To Cell Position	0.000	1.000	13	200000773	200000773	GFP-VOID DsRed2-PSPC1 8C-C-PSPC1 V2.00	0	50. DsRed2-PSPC1_Pos001_S001	00-DWW4DJZ8faeD6UZf9SnZWK
-4.41447	3.00322	-1.06641	um	Vesicles Paraspeckle	Vesicles Paraspeckle Relative To Cell Position	0.000	1.000	13	200000774	200000774	GFP-VOID DsRed2-PSPC1 8C-C-PSPC1 V2.00	0	50. DsRed2-PSPC1_Pos001_S001	00-DWW4DJZ8faeD6UZf9SnZWK
3.21475	4.45112	-0.880737	um	Vesicles Paraspeckle	Vesicles Paraspeckle Relative To Cell Position	0.000	1.000	13	200000775	200000775	GFP-VOID DsRed2-PSPC1 8C-C-PSPC1 V2.00	0	50. DsRed2-PSPC1_Pos001_S001	00-DWW4DJZ8faeD6UZf9SnZWK
-4.65121	5.1584	-0.810059	um	Vesicles Paraspeckle	Vesicles Paraspeckle Relative To Cell Position	0.000	1.000	13	200000776	200000776	GFP-VOID DsRed2-PSPC1 8C-C-PSPC1 V2.00	0	50. DsRed2-PSPC1_Pos001_S001	00-DWW4DJZ8faeD6UZf9SnZWK
-5.41147	6.37133	-0.883057	um	Vesicles Paraspeckle	Vesicles Paraspeckle Relative To Cell Position	0.000	1.000	13	200000777	200000777	GFP-VOID DsRed2-PSPC1 8C-C-PSPC1 V2.00	0	50. DsRed2-PSPC1_Pos001_S001	00-DWW4DJZ8faeD6UZf9SnZWK
-2.78937	7.07995	-0.746094	um	Vesicles Paraspeckle	Vesicles Paraspeckle Relative To Cell Position	0.000	1.000	13	200000778	200000778	GFP-VOID DsRed2-PSPC1 8C-C-PSPC1 V2.00	0	50. DsRed2-PSPC1_Pos001_S001	00-DWW4DJZ8faeD6UZf9SnZWK
-7.65517	8.09915	-0.958984	um	Vesicles Paraspeckle	Vesicles Paraspeckle Relative To Cell Position	0.000	1.000	13	200000779	200000779	GFP-VOID DsRed2-PSPC1 8C-C-PSPC1 V2.00	0	50. DsRed2-PSPC1_Pos001_S001	00-DWW4DJZ8faeD6UZf9SnZWK
-6.42738	8.4833	-0.95166	um	Vesicles Paraspeckle	Vesicles Paraspeckle Relative To Cell Position	0.000	1.000	13	200000780	200000780	GFP-VOID DsRed2-PSPC1 8C-C-PSPC1 V2.00	0	50. DsRed2-PSPC1_Pos001_S001	00-DWW4DJZ8faeD6UZf9SnZWK
4.19814	-10.402	-0.574097	um	Vesicles Paraspeckle	Vesicles Paraspeckle Relative To Cell Position	0.000	1.000	13	200000781	200000781	GFP-VOID DsRed2-PSPC1 8C-C-PSPC1 V2.00	0	50. DsRed2-PSPC1_Pos001_S001	00-DWW4DJZ8faeD6UZf9SnZWK
0.899048	-8.02852	-0.67041	um	Vesicles Paraspeckle	Vesicles Paraspeckle Relative To Cell Position	0.000	1.000	13	200000782	200000782	GFP-VOID DsRed2-PSPC1 8C-C-PSPC1 V2.00	0	50. DsRed2-PSPC1_Pos001_S001	00-DWW4DJZ8faeD6UZf9SnZWK
4.75331	-7.24512	-0.678833	um	Vesicles Paraspeckle	Vesicles Paraspeckle Relative To Cell Position	0.000	1.000	13	200000783	200000783	GFP-VOID DsRed2-PSPC1 8C-C-PSPC1 V2.00	0	50. DsRed2-PSPC1_Pos001_S001	00-DWW4DJZ8faeD6UZf9SnZWK
3.55911	-6.87311	-0.426147	um	Vesicles Paraspeckle	Vesicles Paraspeckle Relative To Cell Position	0.000	1.000	13	200000784	200000784	GFP-VOID DsRed2-PSPC1 8C-C-PSPC1 V2.00	0	50. DsRed2-PSPC1_Pos001_S001	00-DWW4DJZ8faeD6UZf9SnZWK
-1.56619	-6.62325	-0.662231	um	Vesicles Paraspeckle	Vesicles Paraspeckle Relative To Cell Position	0.000	1.000	13	200000785	200000785	GFP-VOID DsRed2-PSPC1 8C-C-PSPC1 V2.00	0	50. DsRed2-PSPC1_Pos001_S001	00-DWW4DJZ8faeD6UZf9SnZWK
-0.844696	-6.60684	-0.493774	um	Vesicles Paraspeckle	Vesicles Paraspeckle Relative To Cell Position	0.000	1.000	13	200000786	200000786	GFP-VOID DsRed2-PSPC1 8C-C-PSPC1 V2.00	0	50. DsRed2-PSPC1_Pos001_S001	00-DWW4DJZ8faeD6UZf9SnZWK
-1.061	-6.13167	-0.697876	um	Vesicles Paraspeckle	Vesicles Paraspeckle Relative To Cell Position	0.000	1.000	13	200000787	200000787	GFP-VOID DsRed2-PSPC1 8C-C-PSPC1 V2.00	0	50. DsRed2-PSPC1_Pos001_S001	00-DWW4DJZ8faeD6UZf9SnZWK
0.590652	-6.11388	-0.570801	um	Vesicles Paraspeckle	Vesicles Paraspeckle Relative To Cell Position	0.000	1.000	13	200000788	200000788	GFP-VOID DsRed2-PSPC1 8C-C-PSPC1 V2.00	0	50. DsRed2-PSPC1_Pos001_S001	00-DWW4DJZ8faeD6UZf9SnZWK
4.93814	-5.88336	-0.427368	um	Vesicles Paraspeckle	Vesicles Paraspeckle Relative To Cell Position	0.000	1.000	13	200000789	200000789	GFP-VOID DsRed2-PSPC1 8C-C-PSPC1 V2.00	0	50. DsRed2-PSPC1_Pos001_S001	00-DWW4DJZ8faeD6UZf9SnZWK
5.87166	-4.92913	-0.537842	um	Vesicles Paraspeckle	Vesicles Paraspeckle Relative To Cell Position	0.000	1.000	13	200000790	200000790	GFP-VOID DsRed2-PSPC1 8C-C-PSPC1 V2.00	0	50. DsRed2-PSPC1_Pos001_S001	00-DWW4DJZ8faeD6UZf9SnZWK
5.87288	-1.37695	-0.705444	um	Vesicles Paraspeckle	Vesicles Paraspeckle Relative To Cell Position	0.000	1.000	13	200000791	200000791	GFP-VOID DsRed2-PSPC1 8C-C-PSPC1 V2.00	0	50. DsRed2-PSPC1_Pos001_S001	00-DWW4DJZ8faeD6UZf9SnZWK
4.71169	-0.813417	-0.504517	um	Vesicles Paraspeckle	Vesicles Paraspeckle Relative To Cell Position	0.000	1.000	13	200000792	200000792	GFP-VOID DsRed2-PSPC1 8C-C-PSPC1 V2.00	0	50. DsRed2-PSPC1_Pos001_S001	00-DWW4DJZ8faeD6UZf9SnZWK
-3.7303	1.34874	-0.475342	um	Vesicles Paraspeckle	Vesicles Paraspeckle Relative To Cell Position	0.000	1.000	13	200000793	200000793	GFP-VOID DsRed2-PSPC1 8C-C-PSPC1 V2.00	0	50. DsRed2-PSPC1_Pos001_S001	00-DWW4DJZ8faeD6UZf9SnZWK
5.17064	1.29476	-0.693359	um	Vesicles Paraspeckle	Vesicles Paraspeckle Relative To Cell Position	0.000	1.000	13	200000794	200000794	GFP-VOID DsRed2-PSPC1 8C-C-PSPC1 V2.00	0	50. DsRed2-PSPC1_Pos001_S001	00-DWW4DJZ8faeD6UZf9SnZWK
-4.42447	1.80562	-0.440186	um	Vesicles Paraspeckle	Vesicles Paraspeckle Relative To Cell Position	0.000	1.000	13	200000795	200000795	GFP-VOID DsRed2-PSPC1 8C-C-PSPC1 V2.00	0	50. DsRed2-PSPC1_Pos001_S001	00-DWW4DJZ8faeD6UZf9SnZWK
-2.03255	3.48912	-0.575195	um	Vesicles Paraspeckle	Vesicles Paraspeckle Relative To Cell Position	0.000	1.000	13	200000796	200000796	GFP-VOID DsRed2-PSPC1 8C-C-PSPC1 V2.00	0	50. DsRed2-PSPC1_Pos001_S001	00-DWW4DJZ8faeD6UZf9SnZWK
-6.14575	5.86499	-0.589844	um	Vesicles Paraspeckle	Vesicles Paraspeckle Relative To Cell Position	0.000	1.000	13	200000797	200000797	GFP-VOID DsRed2-PSPC1 8C-C-PSPC1 V2.00	0	50. DsRed2-PSPC1_Pos001_S001	00-DWW4DJZ8faeD6UZf9SnZWK
-7.97377	6.371	-0.712402	um	Vesicles Paraspeckle	Vesicles Paraspeckle Relative To Cell Position	0.000	1.000	13	200000798	200000798	GFP-VOID DsRed2-PSPC1 8C-C-PSPC1 V2.00	0	50. DsRed2-PSPC1_Pos001_S001	00-DWW4DJZ8faeD6UZf9SnZWK
-6.14436	7.05848	-0.325317	um	Vesicles Paraspeckle	Vesicles Paraspeckle Relative To Cell Position	0.000	1.000	13	200000799	200000799	GFP-VOID DsRed2-PSPC1 8C-C-PSPC1 V2.00	0	50. DsRed2-PSPC1_Pos001_S001	00-DWW4DJZ8faeD6UZf9SnZWK
2.25343	-7.07546	-0.204956	um	Vesicles Paraspeckle	Vesicles Paraspeckle Relative To Cell Position	0.000	1.000	13	200000800	200000800	GFP-VOID DsRed2-PSPC1 8C-C-PSPC1 V2.00	0	50. DsRed2-PSPC1_Pos001_S001	00-DWW4DJZ8faeD6UZf9SnZWK
4.65459	-6.36991	-0.109619	um	Vesicles Paraspeckle	Vesicles Paraspeckle Relative To Cell Position	0.000	1.000	13	200000801	200000801	GFP-VOID DsRed2-PSPC1 8C-C-PSPC1 V2.00	0	50. DsRed2-PSPC1_Pos001_S001	00-DWW4DJZ8faeD6UZf9SnZWK
-1.24126	-4.6762	0.0402832	um	Vesicles Paraspeckle	Vesicles Paraspeckle Relative To Cell Position	0.000	1.000	13	200000802	200000802	GFP-VOID DsRed2-PSPC1 8C-C-PSPC1 V2.00	0	50. DsRed2-PSPC1_Pos001_S001	00-DWW4DJZ8faeD6UZf9SnZWK
-2.04208	-2.52338	0.0552979	um	Vesicles Paraspeckle	Vesicles Paraspeckle Relative To Cell Position	0.000	1.000	13	200000803	200000803	GFP-VOID DsRed2-PSPC1 8C-C-PSPC1 V2.00	0	50. DsRed2-PSPC1_Pos001_S001	00-DWW4DJZ8faeD6UZf9SnZWK
4.87704	-1.99781	-0.0494385	um	Vesicles Paraspeckle	Vesicles Paraspeckle Relative To Cell Position	0.000	1.000	13	200000804	200000804	GFP-VOID DsRed2-PSPC1 8C-C-PSPC1 V2.00	0	50. DsRed2-PSPC1_Pos001_S001	00-DWW4DJZ8faeD6UZf9SnZWK
-3.30096	-1.88354	-0.0947266	um	Vesicles Paraspeckle	Vesicles Paraspeckle Relative To Cell Position	0.000	1.000	13	200000805	200000805	GFP-VOID DsRed2-PSPC1 8C-C-PSPC1 V2.00	0	50. DsRed2-PSPC1_Pos001_S001	00-DWW4DJZ8faeD6UZf9SnZWK
-2.19403	-1.8827	0.00964355	um	Vesicles Paraspeckle	Vesicles Paraspeckle Relative To Cell Position	0.000	1.000	13	200000806	200000806	GFP-VOID DsRed2-PSPC1 8C-C-PSPC1 V2.00	0	50. DsRed2-PSPC1_Pos001_S001	00-DWW4DJZ8faeD6UZf9SnZWK
3.96269	0.51757	-0.123047	um	Vesicles Paraspeckle	Vesicles Paraspeckle Relative To Cell Position	0.000	1.000	13	200000807	200000807	GFP-VOID DsRed2-PSPC1 8C-C-PSPC1 V2.00	0	50. DsRed2-PSPC1_Pos001_S001	00-DWW4DJZ8faeD6UZf9SnZWK
-2.81479	1.58921	-0.199585	um	Vesicles Paraspeckle	Vesicles Paraspeckle Relative To Cell Position	0.000	1.000	13	200000808	200000808	GFP-VOID DsRed2-PSPC1 8C-C-PSPC1 V2.00	0	50. DsRed2-PSPC1_Pos001_S001	00-DWW4DJZ8faeD6UZf9SnZWK
2.79561	1.55976	0.0223389	um	Vesicles Paraspeckle	Vesicles Paraspeckle Relative To Cell Position	0.000	1.000	13	200000809	200000809	GFP-VOID DsRed2-PSPC1 8C-C-PSPC1 V2.00	0	50. DsRed2-PSPC1_Pos001_S001	00-DWW4DJZ8faeD6UZf9SnZWK
-5.40962	3.95332	-0.12793	um	Vesicles Paraspeckle	Vesicles Paraspeckle Relative To Cell Position	0.000	1.000	13	200000810	200000810	GFP-VOID DsRed2-PSPC1 8C-C-PSPC1 V2.00	0	50. DsRed2-PSPC1_Pos001_S001	00-DWW4DJZ8faeD6UZf9SnZWK
2.48949	3.96864	0.0144043	um	Vesicles Paraspeckle	Vesicles Paraspeckle Relative To Cell Position	0.000	1.000	13	200000811	200000811	GFP-VOID DsRed2-PSPC1 8C-C-PSPC1 V2.00	0	50. DsRed2-PSPC1_Pos001_S001	00-DWW4DJZ8faeD6UZf9SnZWK
-4.25114	5.41312	-0.176147	um	Vesicles Paraspeckle	Vesicles Paraspeckle Relative To Cell Position	0.000	1.000	13	200000812	200000812	GFP-VOID DsRed2-PSPC1 8C-C-PSPC1 V2.00	0	50. DsRed2-PSPC1_Pos001_S001	00-DWW4DJZ8faeD6UZf9SnZWK
-4.65588	5.89412	-0.187866	um	Vesicles Paraspeckle	Vesicles Paraspeckle Relative To Cell Position	0.000	1.000	13	200000813	200000813	GFP-VOID DsRed2-PSPC1 8C-C-PSPC1 V2.00	0	50. DsRed2-PSPC1_Pos001_S001	00-DWW4DJZ8faeD6UZf9SnZWK
3.26399	-6.59944	0.21814	um	Vesicles Paraspeckle	Vesicles Paraspeckle Relative To Cell Position	0.000	1.000	13	200000814	200000814	GFP-VOID DsRed2-PSPC1 8C-C-PSPC1 V2.00	0	50. DsRed2-PSPC1_Pos001_S001	00-DWW4DJZ8faeD6UZf9SnZWK
1.31836	-5.92651	0.39209	um	Vesicles Paraspeckle	Vesicles Paraspeckle Relative To Cell Position	0.000	1.000	13	200000815	200000815	GFP-VOID DsRed2-PSPC1 8C-C-PSPC1 V2.00	0	50. DsRed2-PSPC1_Pos001_S001	00-DWW4DJZ8faeD6UZf9SnZWK
0.362228	-5.17134	0.258667	um	Vesicles Paraspeckle	Vesicles Paraspeckle Relative To Cell Position	0.000	1.000	13	200000816	200000816	GFP-VOID DsRed2-PSPC1 8C-C-PSPC1 V2.00	0	50. DsRed2-PSPC1_Pos001_S001	00-DWW4DJZ8faeD6UZf9SnZWK
5.19313	-3.26478	0.314209	um	Vesicles Paraspeckle	Vesicles Paraspeckle Relative To Cell Position	0.000	1.000	13	200000817	200000817	GFP-VOID DsRed2-PSPC1 8C-C-PSPC1 V2.00	0	50. DsRed2-PSPC1_Pos001_S001	00-DWW4DJZ8faeD6UZf9SnZWK
-4.17062	-0.153591	0.141602	um	Vesicles Paraspeckle	Vesicles Paraspeckle Relative To Cell Position	0.000	1.000	13	200000818	200000818	GFP-VOID DsRed2-PSPC1 8C-C-PSPC1 V2.00	0	50. DsRed2-PSPC1_Pos001_S001	00-DWW4DJZ8faeD6UZf9SnZWK
-3.90913	0.617346	0.166748	um	Vesicles Paraspeckle	Vesicles Paraspeckle Relative To Cell Position	0.000	1.000	13	200000819	200000819	GFP-VOID DsRed2-PSPC1 8C-C-PSPC1 V2.00	0	50. DsRed2-PSPC1_Pos001_S001	00-DWW4DJZ8faeD6UZf9SnZWK
-4.04391	1.54622	0.283203	um	Vesicles Paraspeckle	Vesicles Paraspeckle Relative To Cell Position	0.000	1.000	13	200000820	200000820	GFP-VOID DsRed2-PSPC1 8C-C-PSPC1 V2.00	0	50. DsRed2-PSPC1_Pos001_S001	00-DWW4DJZ8faeD6UZf9SnZWK
-2.29387	1.56512	0.365601	um	Vesicles Paraspeckle	Vesicles Paraspeckle Relative To Cell Position	0.000	1.000	13	200000821	200000821	GFP-VOID DsRed2-PSPC1 8C-C-PSPC1 V2.00	0	50. DsRed2-PSPC1_Pos001_S001	00-DWW4DJZ8faeD6UZf9SnZWK
-2.7294	2.3105	0.258789	um	Vesicles Paraspeckle	Vesicles Paraspeckle Relative To Cell Position	0.000	1.000	13	200000822	200000822	GFP-VOID DsRed2-PSPC1 8C-C-PSPC1 V2.00	0	50. DsRed2-PSPC1_Pos001_S001	00-DWW4DJZ8faeD6UZf9SnZWK
-3.83905	2.76762	0.137817	um	Vesicles Paraspeckle	Vesicles Paraspeckle Relative To Cell Position	0.000	1.000	13	200000823	200000823	GFP-VOID DsRed2-PSPC1 8C-C-PSPC1 V2.00	0	50. DsRed2-PSPC1_Pos001_S001	00-DWW4DJZ8faeD6UZf9SnZWK
-2.12193	3.00641	0.314209	um	Vesicles Paraspeckle	Vesicles Paraspeckle Relative To Cell Position	0.000	1.000	13	200000824	200000824	GFP-VOID DsRed2-PSPC1 8C-C-PSPC1 V2.00	0	50. DsRed2-PSPC1_Pos001_S001	00-DWW4DJZ8faeD6UZf9SnZWK
-3.50516	3.70889	0.244385	um	Vesicles Paraspeckle	Vesicles Paraspeckle Relative To Cell Position	0.000	1.000	13	200000825	200000825	GFP-VOID DsRed2-PSPC1 8C-C-PSPC1 V2.00	0	50. DsRed2-PSPC1_Pos001_S001	00-DWW4DJZ8faeD6UZf9SnZWK
-2.48602	4.17187	0.224854	um	Vesicles Paraspeckle	Vesicles Paraspeckle Relative To Cell Position	0.000	1.000	13	200000826	200000826	GFP-VOID DsRed2-PSPC1 8C-C-PSPC1 V2.00	0	50. DsRed2-PSPC1_Pos001_S001	00-DWW4DJZ8faeD6UZf9SnZWK
-3.81879	4.50399	0.114258	um	Vesicles Paraspeckle	Vesicles Paraspeckle Relative To Cell Position	0.000	1.000	13	200000827	200000827	GFP-VOID DsRed2-PSPC1 8C-C-PSPC1 V2.00	0	50. DsRed2-PSPC1_Pos001_S001	00-DWW4DJZ8faeD6UZf9SnZWK
-2.76869	4.69162	0.415527	um	Vesicles Paraspeckle	Vesicles Paraspeckle Relative To Cell Position	0.000	1.000	13	200000828	200000828	GFP-VOID DsRed2-PSPC1 8C-C-PSPC1 V2.00	0	50. DsRed2-PSPC1_Pos001_S001	00-DWW4DJZ8faeD6UZf9SnZWK
-3.49019	5.17262	0.193481	um	Vesicles Paraspeckle	Vesicles Paraspeckle Relative To Cell Position	0.000	1.000	13	200000829	200000829	GFP-VOID DsRed2-PSPC1 8C-C-PSPC1 V2.00	0	50. DsRed2-PSPC1_Pos001_S001	00-DWW4DJZ8faeD6UZf9SnZWK
-3.38121	6.10463	0.214966	um	Vesicles Paraspeckle	Vesicles Paraspeckle Relative To Cell Position	0.000	1.000	13	200000830	200000830	GFP-VOID DsRed2-PSPC1 8C-C-PSPC1 V2.00	0	50. DsRed2-PSPC1_Pos001_S001	00-DWW4DJZ8faeD6UZf9SnZWK
-4.18387	6.37512	0.110229	um	Vesicles Paraspeckle	Vesicles Paraspeckle Relative To Cell Position	0.000	1.000	13	200000831	200000831	GFP-VOID DsRed2-PSPC1 8C-C-PSPC1 V2.00	0	50. DsRed2-PSPC1_Pos001_S001	00-DWW4DJZ8faeD6UZf9SnZWK
0.883453	-5.42616	0.688477	um	Vesicles Paraspeckle	Vesicles Paraspeckle Relative To Cell Position	0.000	1.000	13	200000832	200000832	GFP-VOID DsRed2-PSPC1 8C-C-PSPC1 V2.00	0	50. DsRed2-PSPC1_Pos001_S001	00-DWW4DJZ8faeD6UZf9SnZWK
3.95752	-1.30034	0.598267	um	Vesicles Paraspeckle	Vesicles Paraspeckle Relative To Cell Position	0.000	1.000	13	200000833	200000833	GFP-VOID DsRed2-PSPC1 8C-C-PSPC1 V2.00	0	50. DsRed2-PSPC1_Pos001_S001	00-DWW4DJZ8faeD6UZf9SnZWK
-2.84698	0.113676	0.738281	um	Vesicles Paraspeckle	Vesicles Paraspeckle Relative To Cell Position	0.000	1.000	13	200000834	200000834	GFP-VOID DsRed2-PSPC1 8C-C-PSPC1 V2.00	0	50. DsRed2-PSPC1_Pos001_S001	00-DWW4DJZ8faeD6UZf9SnZWK
-3.48723	2.27703	0.486572	um	Vesicles Paraspeckle	Vesicles Paraspeckle Relative To Cell Position	0.000	1.000	13	200000835	200000835	GFP-VOID DsRed2-PSPC1 8C-C-PSPC1 V2.00	0	50. DsRed2-PSPC1_Pos001_S001	00-DWW4DJZ8faeD6UZf9SnZWK
2.50334	2.30392	0.560791	um	Vesicles Paraspeckle	Vesicles Paraspeckle Relative To Cell Position	0.000	1.000	13	200000836	200000836	GFP-VOID DsRed2-PSPC1 8C-C-PSPC1 V2.00	0	50. DsRed2-PSPC1_Pos001_S001	00-DWW4DJZ8faeD6UZf9SnZWK
-0.139603	-4.19375	1.2345	um	Vesicles Paraspeckle	Vesicles Paraspeckle Relative To Cell Position	0.000	1.000	13	200000837	200000837	GFP-VOID DsRed2-PSPC1 8C-C-PSPC1 V2.00	0	50. DsRed2-PSPC1_Pos001_S001	00-DWW4DJZ8faeD6UZf9SnZWK
-0.363693	-3.76523	1.25488	um	Vesicles Paraspeckle	Vesicles Paraspeckle Relative To Cell Position	0.000	1.000	13	200000838	200000838	GFP-VOID DsRed2-PSPC1 8C-C-PSPC1 V2.00	0	50. DsRed2-PSPC1_Pos001_S001	00-DWW4DJZ8faeD6UZf9SnZWK
-2.754	-1.81336	0.977905	um	Vesicles Paraspeckle	Vesicles Paraspeckle Relative To Cell Position	0.000	1.000	13	200000839	200000839	GFP-VOID DsRed2-PSPC1 8C-C-PSPC1 V2.00	0	50. DsRed2-PSPC1_Pos001_S001	00-DWW4DJZ8faeD6UZf9SnZWK
2.95412	-0.119032	1.1073	um	Vesicles Paraspeckle	Vesicles Paraspeckle Relative To Cell Position	0.000	1.000	13	200000840	200000840	GFP-VOID DsRed2-PSPC1 8C-C-PSPC1 V2.00	0	50. DsRed2-PSPC1_Pos001_S001	00-DWW4DJZ8faeD6UZf9SnZWK
-2.01279	2.33319	1.073	um	Vesicles Paraspeckle	Vesicles Paraspeckle Relative To Cell Position	0.000	1.000	13	200000841	200000841	GFP-VOID DsRed2-PSPC1 8C-C-PSPC1 V2.00	0	50. DsRed2-PSPC1_Pos001_S001	00-DWW4DJZ8faeD6UZf9SnZWK
2.52283	3.24862	1.08997	um	Vesicles Paraspeckle	Vesicles Paraspeckle Relative To Cell Position	0.000	1.000	13	200000842	200000842	GFP-VOID DsRed2-PSPC1 8C-C-PSPC1 V2.00	0	50. DsRed2-PSPC1_Pos001_S001	00-DWW4DJZ8faeD6UZf9SnZWK
-3.10513	3.54209	0.901733	um	Vesicles Paraspeckle	Vesicles Paraspeckle Relative To Cell Position	0.000	1.000	13	200000843	200000843	GFP-VOID DsRed2-PSPC1 8C-C-PSPC1 V2.00	0	50. DsRed2-PSPC1_Pos001_S001	00-DWW4DJZ8faeD6UZf9SnZWK
-2.55653	3.69831	1.05774	um	Vesicles Paraspeckle	Vesicles Paraspeckle Relative To Cell Position	0.000	1.000	13	200000844	200000844	GFP-VOID DsRed2-PSPC1 8C-C-PSPC1 V2.00	0	50. DsRed2-PSPC1_Pos001_S001	00-DWW4DJZ8faeD6UZf9SnZWK
4.70882	-3.1898	1.38892	um	Vesicles Paraspeckle	Vesicles Paraspeckle Relative To Cell Position	0.000	1.000	13	200000845	200000845	GFP-VOID DsRed2-PSPC1 8C-C-PSPC1 V2.00	0	50. DsRed2-PSPC1_Pos001_S001	00-DWW4DJZ8faeD6UZf9SnZWK
-1.13429	3.9857	1.53003	um	Vesicles Paraspeckle	Vesicles Paraspeckle Relative To Cell Position	0.000	1.000	13	200000846	200000846	GFP-VOID DsRed2-PSPC1 8C-C-PSPC1 V2.00	0	50. DsRed2-PSPC1_Pos001_S001	00-DWW4DJZ8faeD6UZf9SnZWK
2.02663	-4.68362	1.79614	um	Vesicles Paraspeckle	Vesicles Paraspeckle Relative To Cell Position	0.000	1.000	13	200000847	200000847	GFP-VOID DsRed2-PSPC1 8C-C-PSPC1 V2.00	0	50. DsRed2-PSPC1_Pos001_S001	00-DWW4DJZ8faeD6UZf9SnZWK
3.49136	-2.21682	1.99023	um	Vesicles Paraspeckle	Vesicles Paraspeckle Relative To Cell Position	0.000	1.000	13	200000848	200000848	GFP-VOID DsRed2-PSPC1 8C-C-PSPC1 V2.00	0	50. DsRed2-PSPC1_Pos001_S001	00-DWW4DJZ8faeD6UZf9SnZWK
2.18292	-1.30472	1.8186	um	Vesicles Paraspeckle	Vesicles Paraspeckle Relative To Cell Position	0.000	1.000	13	200000849	200000849	GFP-VOID DsRed2-PSPC1 8C-C-PSPC1 V2.00	0	50. DsRed2-PSPC1_Pos001_S001	00-DWW4DJZ8faeD6UZf9SnZWK
2.11063	1.13809	2.20288	um	Vesicles Paraspeckle	Vesicles Paraspeckle Relative To Cell Position	0.000	1.000	13	200000850	200000850	GFP-VOID DsRed2-PSPC1 8C-C-PSPC1 V2.00	0	50. DsRed2-PSPC1_Pos001_S001	00-DWW4DJZ8faeD6UZf9SnZWK
-0.415848	1.55359	2.24365	um	Vesicles Paraspeckle	Vesicles Paraspeckle Relative To Cell Position	0.000	1.000	13	200000851	200000851	GFP-VOID DsRed2-PSPC1 8C-C-PSPC1 V2.00	0	50. DsRed2-PSPC1_Pos001_S001	00-DWW4DJZ8faeD6UZf9SnZWK
-1.57549	2.04612	2.43103	um	Vesicles Paraspeckle	Vesicles Paraspeckle Relative To Cell Position	0.000	1.000	13	200000852	200000852	GFP-VOID DsRed2-PSPC1 8C-C-PSPC1 V2.00	0	50. DsRed2-PSPC1_Pos001_S001	00-DWW4DJZ8faeD6UZf9SnZWK
0.613922	-1.08665	2.49011	um	Vesicles Paraspeckle	Vesicles Paraspeckle Relative To Cell Position	0.000	1.000	13	200000853	200000853	GFP-VOID DsRed2-PSPC1 8C-C-PSPC1 V2.00	0	50. DsRed2-PSPC1_Pos001_S001	00-DWW4DJZ8faeD6UZf9SnZWK
-3.24574	-6.45575	-1.61328	um	Vesicles Paraspeckle	Vesicles Paraspeckle Relative To Cell Position	0.000	1.000	14	200000854	200000854	GFP-VOID DsRed2-PSPC1 8C-C-PSPC1 V2.00	0	50. DsRed2-PSPC1_Pos001_S001	00-DWW4DJZ8faeD6UZf9SnZWK
-4.86625	-6.14955	-1.27258	um	Vesicles Paraspeckle	Vesicles Paraspeckle Relative To Cell Position	0.000	1.000	14	200000855	200000855	GFP-VOID DsRed2-PSPC1 8C-C-PSPC1 V2.00	0	50. DsRed2-PSPC1_Pos001_S001	00-DWW4DJZ8faeD6UZf9SnZWK
3.90359	2.2554	-1.30127	um	Vesicles Paraspeckle	Vesicles Paraspeckle Relative To Cell Position	0.000	1.000	14	200000856	200000856	GFP-VOID DsRed2-PSPC1 8C-C-PSPC1 V2.00	0	50. DsRed2-PSPC1_Pos001_S001	00-DWW4DJZ8faeD6UZf9SnZWK
-5.86066	-8.04358	-0.890869	um	Vesicles Paraspeckle	Vesicles Paraspeckle Relative To Cell Position	0.000	1.000	14	200000857	200000857	GFP-VOID DsRed2-PSPC1 8C-C-PSPC1 V2.00	0	50. DsRed2-PSPC1_Pos001_S001	00-DWW4DJZ8faeD6UZf9SnZWK
-6.08517	-6.6123	-0.828979	um	Vesicles Paraspeckle	Vesicles Paraspeckle Relative To Cell Position	0.000	1.000	14	200000858	200000858	GFP-VOID DsRed2-PSPC1 8C-C-PSPC1 V2.00	0	50. DsRed2-PSPC1_Pos001_S001	00-DWW4DJZ8faeD6UZf9SnZWK
-8.72988	-5.91907	-0.738403	um	Vesicles Paraspeckle	Vesicles Paraspeckle Relative To Cell Position	0.000	1.000	14	200000859	200000859	GFP-VOID DsRed2-PSPC1 8C-C-PSPC1 V2.00	0	50. DsRed2-PSPC1_Pos001_S001	00-DWW4DJZ8faeD6UZf9SnZWK
-4.39249	-5.68066	-0.907959	um	Vesicles Paraspeckle	Vesicles Paraspeckle Relative To Cell Position	0.000	1.000	14	200000860	200000860	GFP-VOID DsRed2-PSPC1 8C-C-PSPC1 V2.00	0	50. DsRed2-PSPC1_Pos001_S001	00-DWW4DJZ8faeD6UZf9SnZWK
-4.65192	-5.19757	-0.908569	um	Vesicles Paraspeckle	Vesicles Paraspeckle Relative To Cell Position	0.000	1.000	14	200000861	200000861	GFP-VOID DsRed2-PSPC1 8C-C-PSPC1 V2.00	0	50. DsRed2-PSPC1_Pos001_S001	00-DWW4DJZ8faeD6UZf9SnZWK
-2.81091	-5.08873	-0.842651	um	Vesicles Paraspeckle	Vesicles Paraspeckle Relative To Cell Position	0.000	1.000	14	200000862	200000862	GFP-VOID DsRed2-PSPC1 8C-C-PSPC1 V2.00	0	50. DsRed2-PSPC1_Pos001_S001	00-DWW4DJZ8faeD6UZf9SnZWK
-8.73804	-4.73109	-0.718872	um	Vesicles Paraspeckle	Vesicles Paraspeckle Relative To Cell Position	0.000	1.000	14	200000863	200000863	GFP-VOID DsRed2-PSPC1 8C-C-PSPC1 V2.00	0	50. DsRed2-PSPC1_Pos001_S001	00-DWW4DJZ8faeD6UZf9SnZWK
-5.4299	-4.47607	-0.77063	um	Vesicles Paraspeckle	Vesicles Paraspeckle Relative To Cell Position	0.000	1.000	14	200000864	200000864	GFP-VOID DsRed2-PSPC1 8C-C-PSPC1 V2.00	0	50. DsRed2-PSPC1_Pos001_S001	00-DWW4DJZ8faeD6UZf9SnZWK
-7.78117	-3.99507	-0.824219	um	Vesicles Paraspeckle	Vesicles Paraspeckle Relative To Cell Position	0.000	1.000	14	200000865	200000865	GFP-VOID DsRed2-PSPC1 8C-C-PSPC1 V2.00	0	50. DsRed2-PSPC1_Pos001_S001	00-DWW4DJZ8faeD6UZf9SnZWK
-6.57591	-3.98068	-0.870483	um	Vesicles Paraspeckle	Vesicles Paraspeckle Relative To Cell Position	0.000	1.000	14	200000866	200000866	GFP-VOID DsRed2-PSPC1 8C-C-PSPC1 V2.00	0	50. DsRed2-PSPC1_Pos001_S001	00-DWW4DJZ8faeD6UZf9SnZWK
-11.3822	-3.74471	-0.852783	um	Vesicles Paraspeckle	Vesicles Paraspeckle Relative To Cell Position	0.000	1.000	14	200000867	200000867	GFP-VOID DsRed2-PSPC1 8C-C-PSPC1 V2.00	0	50. DsRed2-PSPC1_Pos001_S001	00-DWW4DJZ8faeD6UZf9SnZWK
-9.00303	-2.55542	-0.827026	um	Vesicles Paraspeckle	Vesicles Paraspeckle Relative To Cell Position	0.000	1.000	14	200000868	200000868	GFP-VOID DsRed2-PSPC1 8C-C-PSPC1 V2.00	0	50. DsRed2-PSPC1_Pos001_S001	00-DWW4DJZ8faeD6UZf9SnZWK
-3.93528	-2.0663	-0.864258	um	Vesicles Paraspeckle	Vesicles Paraspeckle Relative To Cell Position	0.000	1.000	14	200000869	200000869	GFP-VOID DsRed2-PSPC1 8C-C-PSPC1 V2.00	0	50. DsRed2-PSPC1_Pos001_S001	00-DWW4DJZ8faeD6UZf9SnZWK
-6.82772	-1.8548	-0.915283	um	Vesicles Paraspeckle	Vesicles Paraspeckle Relative To Cell Position	0.000	1.000	14	200000870	200000870	GFP-VOID DsRed2-PSPC1 8C-C-PSPC1 V2.00	0	50. DsRed2-PSPC1_Pos001_S001	00-DWW4DJZ8faeD6UZf9SnZWK
-3.31023	-1.59007	-0.909302	um	Vesicles Paraspeckle	Vesicles Paraspeckle Relative To Cell Position	0.000	1.000	14	200000871	200000871	GFP-VOID DsRed2-PSPC1 8C-C-PSPC1 V2.00	0	50. DsRed2-PSPC1_Pos001_S001	00-DWW4DJZ8faeD6UZf9SnZWK
-8.25909	-0.930817	-0.84021	um	Vesicles Paraspeckle	Vesicles Paraspeckle Relative To Cell Position	0.000	1.000	14	200000872	200000872	GFP-VOID DsRed2-PSPC1 8C-C-PSPC1 V2.00	0	50. DsRed2-PSPC1_Pos001_S001	00-DWW4DJZ8faeD6UZf9SnZWK
-12.8146	-0.147461	-0.793335	um	Vesicles Paraspeckle	Vesicles Paraspeckle Relative To Cell Position	0.000	1.000	14	200000873	200000873	GFP-VOID DsRed2-PSPC1 8C-C-PSPC1 V2.00	0	50. DsRed2-PSPC1_Pos001_S001	00-DWW4DJZ8faeD6UZf9SnZWK
-10.1834	-0.147079	-0.87561	um	Vesicles Paraspeckle	Vesicles Paraspeckle Relative To Cell Position	0.000	1.000	14	200000874	200000874	GFP-VOID DsRed2-PSPC1 8C-C-PSPC1 V2.00	0	50. DsRed2-PSPC1_Pos001_S001	00-DWW4DJZ8faeD6UZf9SnZWK
4.61186	1.10928	-0.803467	um	Vesicles Paraspeckle	Vesicles Paraspeckle Relative To Cell Position	0.000	1.000	14	200000875	200000875	GFP-VOID DsRed2-PSPC1 8C-C-PSPC1 V2.00	0	50. DsRed2-PSPC1_Pos001_S001	00-DWW4DJZ8faeD6UZf9SnZWK
4.92097	1.77693	-0.742676	um	Vesicles Paraspeckle	Vesicles Paraspeckle Relative To Cell Position	0.000	1.000	14	200000876	200000876	GFP-VOID DsRed2-PSPC1 8C-C-PSPC1 V2.00	0	50. DsRed2-PSPC1_Pos001_S001	00-DWW4DJZ8faeD6UZf9SnZWK
-7.53699	3.46043	-0.888306	um	Vesicles Paraspeckle	Vesicles Paraspeckle Relative To Cell Position	0.000	1.000	14	200000877	200000877	GFP-VOID DsRed2-PSPC1 8C-C-PSPC1 V2.00	0	50. DsRed2-PSPC1_Pos001_S001	00-DWW4DJZ8faeD6UZf9SnZWK
2.89135	3.99483	-0.791016	um	Vesicles Paraspeckle	Vesicles Paraspeckle Relative To Cell Position	0.000	1.000	14	200000878	200000878	GFP-VOID DsRed2-PSPC1 8C-C-PSPC1 V2.00	0	50. DsRed2-PSPC1_Pos001_S001	00-DWW4DJZ8faeD6UZf9SnZWK
-6.20315	5.90204	-0.806519	um	Vesicles Paraspeckle	Vesicles Paraspeckle Relative To Cell Position	0.000	1.000	14	200000879	200000879	GFP-VOID DsRed2-PSPC1 8C-C-PSPC1 V2.00	0	50. DsRed2-PSPC1_Pos001_S001	00-DWW4DJZ8faeD6UZf9SnZWK
-2.54723	7.54893	-0.930298	um	Vesicles Paraspeckle	Vesicles Paraspeckle Relative To Cell Position	0.000	1.000	14	200000880	200000880	GFP-VOID DsRed2-PSPC1 8C-C-PSPC1 V2.00	0	50. DsRed2-PSPC1_Pos001_S001	00-DWW4DJZ8faeD6UZf9SnZWK
-6.78405	-7.57181	-0.499878	um	Vesicles Paraspeckle	Vesicles Paraspeckle Relative To Cell Position	0.000	1.000	14	200000881	200000881	GFP-VOID DsRed2-PSPC1 8C-C-PSPC1 V2.00	0	50. DsRed2-PSPC1_Pos001_S001	00-DWW4DJZ8faeD6UZf9SnZWK
-7.30464	-7.12157	-0.417114	um	Vesicles Paraspeckle	Vesicles Paraspeckle Relative To Cell Position	0.000	1.000	14	200000882	200000882	GFP-VOID DsRed2-PSPC1 8C-C-PSPC1 V2.00	0	50. DsRed2-PSPC1_Pos001_S001	00-DWW4DJZ8faeD6UZf9SnZWK
-3.41394	-7.12924	-0.532837	um	Vesicles Paraspeckle	Vesicles Paraspeckle Relative To Cell Position	0.000	1.000	14	200000883	200000883	GFP-VOID DsRed2-PSPC1 8C-C-PSPC1 V2.00	0	50. DsRed2-PSPC1_Pos001_S001	00-DWW4DJZ8faeD6UZf9SnZWK
2.75091	-6.88495	-0.518921	um	Vesicles Paraspeckle	Vesicles Paraspeckle Relative To Cell Position	0.000	1.000	14	200000884	200000884	GFP-VOID DsRed2-PSPC1 8C-C-PSPC1 V2.00	0	50. DsRed2-PSPC1_Pos001_S001	00-DWW4DJZ8faeD6UZf9SnZWK
-8.74537	-6.644	-0.648926	um	Vesicles Paraspeckle	Vesicles Paraspeckle Relative To Cell Position	0.000	1.000	14	200000885	200000885	GFP-VOID DsRed2-PSPC1 8C-C-PSPC1 V2.00	0	50. DsRed2-PSPC1_Pos001_S001	00-DWW4DJZ8faeD6UZf9SnZWK
-7.57092	-6.40007	-0.455688	um	Vesicles Paraspeckle	Vesicles Paraspeckle Relative To Cell Position	0.000	1.000	14	200000886	200000886	GFP-VOID DsRed2-PSPC1 8C-C-PSPC1 V2.00	0	50. DsRed2-PSPC1_Pos001_S001	00-DWW4DJZ8faeD6UZf9SnZWK
-7.05692	-6.40454	-0.439819	um	Vesicles Paraspeckle	Vesicles Paraspeckle Relative To Cell Position	0.000	1.000	14	200000887	200000887	GFP-VOID DsRed2-PSPC1 8C-C-PSPC1 V2.00	0	50. DsRed2-PSPC1_Pos001_S001	00-DWW4DJZ8faeD6UZf9SnZWK
-3.64111	-6.40007	-0.630371	um	Vesicles Paraspeckle	Vesicles Paraspeckle Relative To Cell Position	0.000	1.000	14	200000888	200000888	GFP-VOID DsRed2-PSPC1 8C-C-PSPC1 V2.00	0	50. DsRed2-PSPC1_Pos001_S001	00-DWW4DJZ8faeD6UZf9SnZWK
-6.34056	-5.91907	-0.34314	um	Vesicles Paraspeckle	Vesicles Paraspeckle Relative To Cell Position	0.000	1.000	14	200000889	200000889	GFP-VOID DsRed2-PSPC1 8C-C-PSPC1 V2.00	0	50. DsRed2-PSPC1_Pos001_S001	00-DWW4DJZ8faeD6UZf9SnZWK
-8.00592	-5.44336	-0.662109	um	Vesicles Paraspeckle	Vesicles Paraspeckle Relative To Cell Position	0.000	1.000	14	200000890	200000890	GFP-VOID DsRed2-PSPC1 8C-C-PSPC1 V2.00	0	50. DsRed2-PSPC1_Pos001_S001	00-DWW4DJZ8faeD6UZf9SnZWK
-5.36449	-5.19757	-0.62085	um	Vesicles Paraspeckle	Vesicles Paraspeckle Relative To Cell Position	0.000	1.000	14	200000891	200000891	GFP-VOID DsRed2-PSPC1 8C-C-PSPC1 V2.00	0	50. DsRed2-PSPC1_Pos001_S001	00-DWW4DJZ8faeD6UZf9SnZWK
-3.1522	-5.21385	-0.518066	um	Vesicles Paraspeckle	Vesicles Paraspeckle Relative To Cell Position	0.000	1.000	14	200000892	200000892	GFP-VOID DsRed2-PSPC1 8C-C-PSPC1 V2.00	0	50. DsRed2-PSPC1_Pos001_S001	00-DWW4DJZ8faeD6UZf9SnZWK
-2.01033	-4.96626	-0.497681	um	Vesicles Paraspeckle	Vesicles Paraspeckle Relative To Cell Position	0.000	1.000	14	200000893	200000893	GFP-VOID DsRed2-PSPC1 8C-C-PSPC1 V2.00	0	50. DsRed2-PSPC1_Pos001_S001	00-DWW4DJZ8faeD6UZf9SnZWK
-8.22669	-4.71884	-0.337402	um	Vesicles Paraspeckle	Vesicles Paraspeckle Relative To Cell Position	0.000	1.000	14	200000894	200000894	GFP-VOID DsRed2-PSPC1 8C-C-PSPC1 V2.00	0	50. DsRed2-PSPC1_Pos001_S001	00-DWW4DJZ8faeD6UZf9SnZWK
-3.48304	-4.4626	-0.398682	um	Vesicles Paraspeckle	Vesicles Paraspeckle Relative To Cell Position	0.000	1.000	14	200000895	200000895	GFP-VOID DsRed2-PSPC1 8C-C-PSPC1 V2.00	0	50. DsRed2-PSPC1_Pos001_S001	00-DWW4DJZ8faeD6UZf9SnZWK
-10.8991	-3.99507	-0.562012	um	Vesicles Paraspeckle	Vesicles Paraspeckle Relative To Cell Position	0.000	1.000	14	200000896	200000896	GFP-VOID DsRed2-PSPC1 8C-C-PSPC1 V2.00	0	50. DsRed2-PSPC1_Pos001_S001	00-DWW4DJZ8faeD6UZf9SnZWK
-9.68055	-4.01891	-0.650879	um	Vesicles Paraspeckle	Vesicles Paraspeckle Relative To Cell Position	0.000	1.000	14	200000897	200000897	GFP-VOID DsRed2-PSPC1 8C-C-PSPC1 V2.00	0	50. DsRed2-PSPC1_Pos001_S001	00-DWW4DJZ8faeD6UZf9SnZWK
-7.31633	-3.78221	-0.53125	um	Vesicles Paraspeckle	Vesicles Paraspeckle Relative To Cell Position	0.000	1.000	14	200000898	200000898	GFP-VOID DsRed2-PSPC1 8C-C-PSPC1 V2.00	0	50. DsRed2-PSPC1_Pos001_S001	00-DWW4DJZ8faeD6UZf9SnZWK
-8.96141	-3.51407	-0.498901	um	Vesicles Paraspeckle	Vesicles Paraspeckle Relative To Cell Position	0.000	1.000	14	200000899	200000899	GFP-VOID DsRed2-PSPC1 8C-C-PSPC1 V2.00	0	50. DsRed2-PSPC1_Pos001_S001	00-DWW4DJZ8faeD6UZf9SnZWK
-3.26528	-3.27357	-0.551636	um	Vesicles Paraspeckle	Vesicles Paraspeckle Relative To Cell Position	0.000	1.000	14	200000900	200000900	GFP-VOID DsRed2-PSPC1 8C-C-PSPC1 V2.00	0	50. DsRed2-PSPC1_Pos001_S001	00-DWW4DJZ8faeD6UZf9SnZWK
-6.57591	-3.01984	-0.518433	um	Vesicles Paraspeckle	Vesicles Paraspeckle Relative To Cell Position	0.000	1.000	14	200000901	200000901	GFP-VOID DsRed2-PSPC1 8C-C-PSPC1 V2.00	0	50. DsRed2-PSPC1_Pos001_S001	00-DWW4DJZ8faeD6UZf9SnZWK
-11.1454	-2.58623	-0.504517	um	Vesicles Paraspeckle	Vesicles Paraspeckle Relative To Cell Position	0.000	1.000	14	200000902	200000902	GFP-VOID DsRed2-PSPC1 8C-C-PSPC1 V2.00	0	50. DsRed2-PSPC1_Pos001_S001	00-DWW4DJZ8faeD6UZf9SnZWK
-5.59564	-2.55208	-0.494507	um	Vesicles Paraspeckle	Vesicles Paraspeckle Relative To Cell Position	0.000	1.000	14	200000903	200000903	GFP-VOID DsRed2-PSPC1 8C-C-PSPC1 V2.00	0	50. DsRed2-PSPC1_Pos001_S001	00-DWW4DJZ8faeD6UZf9SnZWK
-5.61391	-2.07108	-0.570801	um	Vesicles Paraspeckle	Vesicles Paraspeckle Relative To Cell Position	0.000	1.000	14	200000904	200000904	GFP-VOID DsRed2-PSPC1 8C-C-PSPC1 V2.00	0	50. DsRed2-PSPC1_Pos001_S001	00-DWW4DJZ8faeD6UZf9SnZWK
-8.97548	-1.58795	-0.527344	um	Vesicles Paraspeckle	Vesicles Paraspeckle Relative To Cell Position	0.000	1.000	14	200000905	200000905	GFP-VOID DsRed2-PSPC1 8C-C-PSPC1 V2.00	0	50. DsRed2-PSPC1_Pos001_S001	00-DWW4DJZ8faeD6UZf9SnZWK
-5.84544	-1.58345	-0.340942	um	Vesicles Paraspeckle	Vesicles Paraspeckle Relative To Cell Position	0.000	1.000	14	200000906	200000906	GFP-VOID DsRed2-PSPC1 8C-C-PSPC1 V2.00	0	50. DsRed2-PSPC1_Pos001_S001	00-DWW4DJZ8faeD6UZf9SnZWK
-0.852493	-1.50595	-0.399292	um	Vesicles Paraspeckle	Vesicles Paraspeckle Relative To Cell Position	0.000	1.000	14	200000907	200000907	GFP-VOID DsRed2-PSPC1 8C-C-PSPC1 V2.00	0	50. DsRed2-PSPC1_Pos001_S001	00-DWW4DJZ8faeD6UZf9SnZWK
-12.2167	-1.34938	-0.404907	um	Vesicles Paraspeckle	Vesicles Paraspeckle Relative To Cell Position	0.000	1.000	14	200000908	200000908	GFP-VOID DsRed2-PSPC1 8C-C-PSPC1 V2.00	0	50. DsRed2-PSPC1_Pos001_S001	00-DWW4DJZ8faeD6UZf9SnZWK
-3.6531	-1.10907	-0.532471	um	Vesicles Paraspeckle	Vesicles Paraspeckle Relative To Cell Position	0.000	1.000	14	200000909	200000909	GFP-VOID DsRed2-PSPC1 8C-C-PSPC1 V2.00	0	50. DsRed2-PSPC1_Pos001_S001	00-DWW4DJZ8faeD6UZf9SnZWK
-9.21609	-0.868576	-0.428711	um	Vesicles Paraspeckle	Vesicles Paraspeckle Relative To Cell Position	0.000	1.000	14	200000910	200000910	GFP-VOID DsRed2-PSPC1 8C-C-PSPC1 V2.00	0	50. DsRed2-PSPC1_Pos001_S001	00-DWW4DJZ8faeD6UZf9SnZWK
-7.83086	-0.900757	-0.377197	um	Vesicles Paraspeckle	Vesicles Paraspeckle Relative To Cell Position	0.000	1.000	14	200000911	200000911	GFP-VOID DsRed2-PSPC1 8C-C-PSPC1 V2.00	0	50. DsRed2-PSPC1_Pos001_S001	00-DWW4DJZ8faeD6UZf9SnZWK
-7.27806	-0.387573	-0.338135	um	Vesicles Paraspeckle	Vesicles Paraspeckle Relative To Cell Position	0.000	1.000	14	200000912	200000912	GFP-VOID DsRed2-PSPC1 8C-C-PSPC1 V2.00	0	50. DsRed2-PSPC1_Pos001_S001	00-DWW4DJZ8faeD6UZf9SnZWK
0.521629	-0.456375	-0.480225	um	Vesicles Paraspeckle	Vesicles Paraspeckle Relative To Cell Position	0.000	1.000	14	200000913	200000913	GFP-VOID DsRed2-PSPC1 8C-C-PSPC1 V2.00	0	50. DsRed2-PSPC1_Pos001_S001	00-DWW4DJZ8faeD6UZf9SnZWK
-9.01376	-0.146378	-0.481934	um	Vesicles Paraspeckle	Vesicles Paraspeckle Relative To Cell Position	0.000	1.000	14	200000914	200000914	GFP-VOID DsRed2-PSPC1 8C-C-PSPC1 V2.00	0	50. DsRed2-PSPC1_Pos001_S001	00-DWW4DJZ8faeD6UZf9SnZWK
-1.26428	0.0897522	-0.500244	um	Vesicles Paraspeckle	Vesicles Paraspeckle Relative To Cell Position	0.000	1.000	14	200000915	200000915	GFP-VOID DsRed2-PSPC1 8C-C-PSPC1 V2.00	0	50. DsRed2-PSPC1_Pos001_S001	00-DWW4DJZ8faeD6UZf9SnZWK
-9.42327	1.7832	-0.67749	um	Vesicles Paraspeckle	Vesicles Paraspeckle Relative To Cell Position	0.000	1.000	14	200000916	200000916	GFP-VOID DsRed2-PSPC1 8C-C-PSPC1 V2.00	0	50. DsRed2-PSPC1_Pos001_S001	00-DWW4DJZ8faeD6UZf9SnZWK
-4.88958	1.76384	-0.595337	um	Vesicles Paraspeckle	Vesicles Paraspeckle Relative To Cell Position	0.000	1.000	14	200000917	200000917	GFP-VOID DsRed2-PSPC1 8C-C-PSPC1 V2.00	0	50. DsRed2-PSPC1_Pos001_S001	00-DWW4DJZ8faeD6UZf9SnZWK
-8.26084	2.25793	-0.372437	um	Vesicles Paraspeckle	Vesicles Paraspeckle Relative To Cell Position	0.000	1.000	14	200000918	200000918	GFP-VOID DsRed2-PSPC1 8C-C-PSPC1 V2.00	0	50. DsRed2-PSPC1_Pos001_S001	00-DWW4DJZ8faeD6UZf9SnZWK
3.58672	2.47568	-0.386475	um	Vesicles Paraspeckle	Vesicles Paraspeckle Relative To Cell Position	0.000	1.000	14	200000919	200000919	GFP-VOID DsRed2-PSPC1 8C-C-PSPC1 V2.00	0	50. DsRed2-PSPC1_Pos001_S001	00-DWW4DJZ8faeD6UZf9SnZWK
-11.373	3.95131	-0.379028	um	Vesicles Paraspeckle	Vesicles Paraspeckle Relative To Cell Position	0.000	1.000	14	200000920	200000920	GFP-VOID DsRed2-PSPC1 8C-C-PSPC1 V2.00	0	50. DsRed2-PSPC1_Pos001_S001	00-DWW4DJZ8faeD6UZf9SnZWK
-7.07284	4.45274	-0.375854	um	Vesicles Paraspeckle	Vesicles Paraspeckle Relative To Cell Position	0.000	1.000	14	200000921	200000921	GFP-VOID DsRed2-PSPC1 8C-C-PSPC1 V2.00	0	50. DsRed2-PSPC1_Pos001_S001	00-DWW4DJZ8faeD6UZf9SnZWK
-6.07256	5.11029	-0.401123	um	Vesicles Paraspeckle	Vesicles Paraspeckle Relative To Cell Position	0.000	1.000	14	200000922	200000922	GFP-VOID DsRed2-PSPC1 8C-C-PSPC1 V2.00	0	50. DsRed2-PSPC1_Pos001_S001	00-DWW4DJZ8faeD6UZf9SnZWK
-4.98792	5.14392	-0.321411	um	Vesicles Paraspeckle	Vesicles Paraspeckle Relative To Cell Position	0.000	1.000	14	200000923	200000923	GFP-VOID DsRed2-PSPC1 8C-C-PSPC1 V2.00	0	50. DsRed2-PSPC1_Pos001_S001	00-DWW4DJZ8faeD6UZf9SnZWK
-8.31597	5.86591	-0.420288	um	Vesicles Paraspeckle	Vesicles Paraspeckle Relative To Cell Position	0.000	1.000	14	200000924	200000924	GFP-VOID DsRed2-PSPC1 8C-C-PSPC1 V2.00	0	50. DsRed2-PSPC1_Pos001_S001	00-DWW4DJZ8faeD6UZf9SnZWK
-2.96613	5.93536	-0.464478	um	Vesicles Paraspeckle	Vesicles Paraspeckle Relative To Cell Position	0.000	1.000	14	200000925	200000925	GFP-VOID DsRed2-PSPC1 8C-C-PSPC1 V2.00	0	50. DsRed2-PSPC1_Pos001_S001	00-DWW4DJZ8faeD6UZf9SnZWK
3.28458	5.77524	-0.484131	um	Vesicles Paraspeckle	Vesicles Paraspeckle Relative To Cell Position	0.000	1.000	14	200000926	200000926	GFP-VOID DsRed2-PSPC1 8C-C-PSPC1 V2.00	0	50. DsRed2-PSPC1_Pos001_S001	00-DWW4DJZ8faeD6UZf9SnZWK
-5.92355	6.58693	-0.464722	um	Vesicles Paraspeckle	Vesicles Paraspeckle Relative To Cell Position	0.000	1.000	14	200000927	200000927	GFP-VOID DsRed2-PSPC1 8C-C-PSPC1 V2.00	0	50. DsRed2-PSPC1_Pos001_S001	00-DWW4DJZ8faeD6UZf9SnZWK
2.08208	6.92767	-0.484985	um	Vesicles Paraspeckle	Vesicles Paraspeckle Relative To Cell Position	0.000	1.000	14	200000928	200000928	GFP-VOID DsRed2-PSPC1 8C-C-PSPC1 V2.00	0	50. DsRed2-PSPC1_Pos001_S001	00-DWW4DJZ8faeD6UZf9SnZWK
-1.41731	7.03598	-0.604004	um	Vesicles Paraspeckle	Vesicles Paraspeckle Relative To Cell Position	0.000	1.000	14	200000929	200000929	GFP-VOID DsRed2-PSPC1 8C-C-PSPC1 V2.00	0	50. DsRed2-PSPC1_Pos001_S001	00-DWW4DJZ8faeD6UZf9SnZWK
-5.62511	7.75937	-0.441772	um	Vesicles Paraspeckle	Vesicles Paraspeckle Relative To Cell Position	0.000	1.000	14	200000930	200000930	GFP-VOID DsRed2-PSPC1 8C-C-PSPC1 V2.00	0	50. DsRed2-PSPC1_Pos001_S001	00-DWW4DJZ8faeD6UZf9SnZWK
-2.72016	8.14615	-0.633179	um	Vesicles Paraspeckle	Vesicles Paraspeckle Relative To Cell Position	0.000	1.000	14	200000931	200000931	GFP-VOID DsRed2-PSPC1 8C-C-PSPC1 V2.00	0	50. DsRed2-PSPC1_Pos001_S001	00-DWW4DJZ8faeD6UZf9SnZWK
3.03628	8.23807	-0.505371	um	Vesicles Paraspeckle	Vesicles Paraspeckle Relative To Cell Position	0.000	1.000	14	200000932	200000932	GFP-VOID DsRed2-PSPC1 8C-C-PSPC1 V2.00	0	50. DsRed2-PSPC1_Pos001_S001	00-DWW4DJZ8faeD6UZf9SnZWK
4.97453	8.75143	-0.427002	um	Vesicles Paraspeckle	Vesicles Paraspeckle Relative To Cell Position	0.000	1.000	14	200000933	200000933	GFP-VOID DsRed2-PSPC1 8C-C-PSPC1 V2.00	0	50. DsRed2-PSPC1_Pos001_S001	00-DWW4DJZ8faeD6UZf9SnZWK
-7.73689	-7.43643	-0.0701904	um	Vesicles Paraspeckle	Vesicles Paraspeckle Relative To Cell Position	0.000	1.000	14	200000934	200000934	GFP-VOID DsRed2-PSPC1 8C-C-PSPC1 V2.00	0	50. DsRed2-PSPC1_Pos001_S001	00-DWW4DJZ8faeD6UZf9SnZWK
3.53186	-7.35934	-0.254883	um	Vesicles Paraspeckle	Vesicles Paraspeckle Relative To Cell Position	0.000	1.000	14	200000935	200000935	GFP-VOID DsRed2-PSPC1 8C-C-PSPC1 V2.00	0	50. DsRed2-PSPC1_Pos001_S001	00-DWW4DJZ8faeD6UZf9SnZWK
-4.75471	-7.20621	-0.232056	um	Vesicles Paraspeckle	Vesicles Paraspeckle Relative To Cell Position	0.000	1.000	14	200000936	200000936	GFP-VOID DsRed2-PSPC1 8C-C-PSPC1 V2.00	0	50. DsRed2-PSPC1_Pos001_S001	00-DWW4DJZ8faeD6UZf9SnZWK
-6.26287	-6.6078	-0.153076	um	Vesicles Paraspeckle	Vesicles Paraspeckle Relative To Cell Position	0.000	1.000	14	200000937	200000937	GFP-VOID DsRed2-PSPC1 8C-C-PSPC1 V2.00	0	50. DsRed2-PSPC1_Pos001_S001	00-DWW4DJZ8faeD6UZf9SnZWK
-4.47662	-6.31107	-0.254517	um	Vesicles Paraspeckle	Vesicles Paraspeckle Relative To Cell Position	0.000	1.000	14	200000938	200000938	GFP-VOID DsRed2-PSPC1 8C-C-PSPC1 V2.00	0	50. DsRed2-PSPC1_Pos001_S001	00-DWW4DJZ8faeD6UZf9SnZWK
-9.22378	-5.67857	-0.227783	um	Vesicles Paraspeckle	Vesicles Paraspeckle Relative To Cell Position	0.000	1.000	14	200000939	200000939	GFP-VOID DsRed2-PSPC1 8C-C-PSPC1 V2.00	0	50. DsRed2-PSPC1_Pos001_S001	00-DWW4DJZ8faeD6UZf9SnZWK
-7.5631	-5.41019	-0.027832	um	Vesicles Paraspeckle	Vesicles Paraspeckle Relative To Cell Position	0.000	1.000	14	200000940	200000940	GFP-VOID DsRed2-PSPC1 8C-C-PSPC1 V2.00	0	50. DsRed2-PSPC1_Pos001_S001	00-DWW4DJZ8faeD6UZf9SnZWK
-10.1711	-5.23351	-0.111816	um	Vesicles Paraspeckle	Vesicles Paraspeckle Relative To Cell Position	0.000	1.000	14	200000941	200000941	GFP-VOID DsRed2-PSPC1 8C-C-PSPC1 V2.00	0	50. DsRed2-PSPC1_Pos001_S001	00-DWW4DJZ8faeD6UZf9SnZWK
-9.47423	-4.97638	-0.222534	um	Vesicles Paraspeckle	Vesicles Paraspeckle Relative To Cell Position	0.000	1.000	14	200000942	200000942	GFP-VOID DsRed2-PSPC1 8C-C-PSPC1 V2.00	0	50. DsRed2-PSPC1_Pos001_S001	00-DWW4DJZ8faeD6UZf9SnZWK
-8.74688	-4.93498	-0.0758057	um	Vesicles Paraspeckle	Vesicles Paraspeckle Relative To Cell Position	0.000	1.000	14	200000943	200000943	GFP-VOID DsRed2-PSPC1 8C-C-PSPC1 V2.00	0	50. DsRed2-PSPC1_Pos001_S001	00-DWW4DJZ8faeD6UZf9SnZWK
-10.4392	-4.71657	-0.240845	um	Vesicles Paraspeckle	Vesicles Paraspeckle Relative To Cell Position	0.000	1.000	14	200000944	200000944	GFP-VOID DsRed2-PSPC1 8C-C-PSPC1 V2.00	0	50. DsRed2-PSPC1_Pos001_S001	00-DWW4DJZ8faeD6UZf9SnZWK
0.111603	-4.71657	-0.148926	um	Vesicles Paraspeckle	Vesicles Paraspeckle Relative To Cell Position	0.000	1.000	14	200000945	200000945	GFP-VOID DsRed2-PSPC1 8C-C-PSPC1 V2.00	0	50. DsRed2-PSPC1_Pos001_S001	00-DWW4DJZ8faeD6UZf9SnZWK
-6.33759	-4.49489	-0.098999	um	Vesicles Paraspeckle	Vesicles Paraspeckle Relative To Cell Position	0.000	1.000	14	200000946	200000946	GFP-VOID DsRed2-PSPC1 8C-C-PSPC1 V2.00	0	50. DsRed2-PSPC1_Pos001_S001	00-DWW4DJZ8faeD6UZf9SnZWK
-3.93041	-4.43147	-0.196411	um	Vesicles Paraspeckle	Vesicles Paraspeckle Relative To Cell Position	0.000	1.000	14	200000947	200000947	GFP-VOID DsRed2-PSPC1 8C-C-PSPC1 V2.00	0	50. DsRed2-PSPC1_Pos001_S001	00-DWW4DJZ8faeD6UZf9SnZWK
-7.53792	-4.22409	-0.0526123	um	Vesicles Paraspeckle	Vesicles Paraspeckle Relative To Cell Position	0.000	1.000	14	200000948	200000948	GFP-VOID DsRed2-PSPC1 8C-C-PSPC1 V2.00	0	50. DsRed2-PSPC1_Pos001_S001	00-DWW4DJZ8faeD6UZf9SnZWK
-8.47604	-4.02319	-0.238281	um	Vesicles Paraspeckle	Vesicles Paraspeckle Relative To Cell Position	0.000	1.000	14	200000949	200000949	GFP-VOID DsRed2-PSPC1 8C-C-PSPC1 V2.00	0	50. DsRed2-PSPC1_Pos001_S001	00-DWW4DJZ8faeD6UZf9SnZWK
-0.0824127	-3.99637	-0.240479	um	Vesicles Paraspeckle	Vesicles Paraspeckle Relative To Cell Position	0.000	1.000	14	200000950	200000950	GFP-VOID DsRed2-PSPC1 8C-C-PSPC1 V2.00	0	50. DsRed2-PSPC1_Pos001_S001	00-DWW4DJZ8faeD6UZf9SnZWK
-11.4233	-3.76114	-0.177368	um	Vesicles Paraspeckle	Vesicles Paraspeckle Relative To Cell Position	0.000	1.000	14	200000951	200000951	GFP-VOID DsRed2-PSPC1 8C-C-PSPC1 V2.00	0	50. DsRed2-PSPC1_Pos001_S001	00-DWW4DJZ8faeD6UZf9SnZWK
2.30438	-3.75729	-0.187866	um	Vesicles Paraspeckle	Vesicles Paraspeckle Relative To Cell Position	0.000	1.000	14	200000952	200000952	GFP-VOID DsRed2-PSPC1 8C-C-PSPC1 V2.00	0	50. DsRed2-PSPC1_Pos001_S001	00-DWW4DJZ8faeD6UZf9SnZWK
-10.6564	-3.27548	-0.199829	um	Vesicles Paraspeckle	Vesicles Paraspeckle Relative To Cell Position	0.000	1.000	14	200000953	200000953	GFP-VOID DsRed2-PSPC1 8C-C-PSPC1 V2.00	0	50. DsRed2-PSPC1_Pos001_S001	00-DWW4DJZ8faeD6UZf9SnZWK
-9.9532	-2.81462	-0.1427	um	Vesicles Paraspeckle	Vesicles Paraspeckle Relative To Cell Position	0.000	1.000	14	200000954	200000954	GFP-VOID DsRed2-PSPC1 8C-C-PSPC1 V2.00	0	50. DsRed2-PSPC1_Pos001_S001	00-DWW4DJZ8faeD6UZf9SnZWK
-7.97535	-2.78644	-0.0598145	um	Vesicles Paraspeckle	Vesicles Paraspeckle Relative To Cell Position	0.000	1.000	14	200000955	200000955	GFP-VOID DsRed2-PSPC1 8C-C-PSPC1 V2.00	0	50. DsRed2-PSPC1_Pos001_S001	00-DWW4DJZ8faeD6UZf9SnZWK
-4.69987	-2.84779	-0.286743	um	Vesicles Paraspeckle	Vesicles Paraspeckle Relative To Cell Position	0.000	1.000	14	200000956	200000956	GFP-VOID DsRed2-PSPC1 8C-C-PSPC1 V2.00	0	50. DsRed2-PSPC1_Pos001_S001	00-DWW4DJZ8faeD6UZf9SnZWK
6.13757	-2.77452	-0.206177	um	Vesicles Paraspeckle	Vesicles Paraspeckle Relative To Cell Position	0.000	1.000	14	200000957	200000957	GFP-VOID DsRed2-PSPC1 8C-C-PSPC1 V2.00	0	50. DsRed2-PSPC1_Pos001_S001	00-DWW4DJZ8faeD6UZf9SnZWK
-9.05643	-2.57535	-0.0224609	um	Vesicles Paraspeckle	Vesicles Paraspeckle Relative To Cell Position	0.000	1.000	14	200000958	200000958	GFP-VOID DsRed2-PSPC1 8C-C-PSPC1 V2.00	0	50. DsRed2-PSPC1_Pos001_S001	00-DWW4DJZ8faeD6UZf9SnZWK
-6.94228	-2.29669	-0.195068	um	Vesicles Paraspeckle	Vesicles Paraspeckle Relative To Cell Position	0.000	1.000	14	200000959	200000959	GFP-VOID DsRed2-PSPC1 8C-C-PSPC1 V2.00	0	50. DsRed2-PSPC1_Pos001_S001	00-DWW4DJZ8faeD6UZf9SnZWK
2.61257	-2.35472	-0.0970459	um	Vesicles Paraspeckle	Vesicles Paraspeckle Relative To Cell Position	0.000	1.000	14	200000960	200000960	GFP-VOID DsRed2-PSPC1 8C-C-PSPC1 V2.00	0	50. DsRed2-PSPC1_Pos001_S001	00-DWW4DJZ8faeD6UZf9SnZWK
-8.25621	-1.79497	0.0224609	um	Vesicles Paraspeckle	Vesicles Paraspeckle Relative To Cell Position	0.000	1.000	14	200000961	200000961	GFP-VOID DsRed2-PSPC1 8C-C-PSPC1 V2.00	0	50. DsRed2-PSPC1_Pos001_S001	00-DWW4DJZ8faeD6UZf9SnZWK
-4.8821	-1.34373	-0.100342	um	Vesicles Paraspeckle	Vesicles Paraspeckle Relative To Cell Position	0.000	1.000	14	200000962	200000962	GFP-VOID DsRed2-PSPC1 8C-C-PSPC1 V2.00	0	50. DsRed2-PSPC1_Pos001_S001	00-DWW4DJZ8faeD6UZf9SnZWK
-4.20966	-1.10907	-0.098877	um	Vesicles Paraspeckle	Vesicles Paraspeckle Relative To Cell Position	0.000	1.000	14	200000963	200000963	GFP-VOID DsRed2-PSPC1 8C-C-PSPC1 V2.00	0	50. DsRed2-PSPC1_Pos001_S001	00-DWW4DJZ8faeD6UZf9SnZWK
-0.563416	-1.12816	-0.153809	um	Vesicles Paraspeckle	Vesicles Paraspeckle Relative To Cell Position	0.000	1.000	14	200000964	200000964	GFP-VOID DsRed2-PSPC1 8C-C-PSPC1 V2.00	0	50. DsRed2-PSPC1_Pos001_S001	00-DWW4DJZ8faeD6UZf9SnZWK
-8.33956	-0.889572	-0.0587158	um	Vesicles Paraspeckle	Vesicles Paraspeckle Relative To Cell Position	0.000	1.000	14	200000965	200000965	GFP-VOID DsRed2-PSPC1 8C-C-PSPC1 V2.00	0	50. DsRed2-PSPC1_Pos001_S001	00-DWW4DJZ8faeD6UZf9SnZWK
-5.36251	-0.850296	-0.159058	um	Vesicles Paraspeckle	Vesicles Paraspeckle Relative To Cell Position	0.000	1.000	14	200000966	200000966	GFP-VOID DsRed2-PSPC1 8C-C-PSPC1 V2.00	0	50. DsRed2-PSPC1_Pos001_S001	00-DWW4DJZ8faeD6UZf9SnZWK
-2.48741	-0.911575	-0.083374	um	Vesicles Paraspeckle	Vesicles Paraspeckle Relative To Cell Position	0.000	1.000	14	200000967	200000967	GFP-VOID DsRed2-PSPC1 8C-C-PSPC1 V2.00	0	50. DsRed2-PSPC1_Pos001_S001	00-DWW4DJZ8faeD6UZf9SnZWK
-11.5742	-0.421066	-0.144287	um	Vesicles Paraspeckle	Vesicles Paraspeckle Relative To Cell Position	0.000	1.000	14	200000968	200000968	GFP-VOID DsRed2-PSPC1 8C-C-PSPC1 V2.00	0	50. DsRed2-PSPC1_Pos001_S001	00-DWW4DJZ8faeD6UZf9SnZWK
-10.339	-0.387573	-0.180664	um	Vesicles Paraspeckle	Vesicles Paraspeckle Relative To Cell Position	0.000	1.000	14	200000969	200000969	GFP-VOID DsRed2-PSPC1 8C-C-PSPC1 V2.00	0	50. DsRed2-PSPC1_Pos001_S001	00-DWW4DJZ8faeD6UZf9SnZWK
-1.19669	0.574432	-0.118286	um	Vesicles Paraspeckle	Vesicles Paraspeckle Relative To Cell Position	0.000	1.000	14	200000970	200000970	GFP-VOID DsRed2-PSPC1 8C-C-PSPC1 V2.00	0	50. DsRed2-PSPC1_Pos001_S001	00-DWW4DJZ8faeD6UZf9SnZWK
3.77728	0.793915	-0.238159	um	Vesicles Paraspeckle	Vesicles Paraspeckle Relative To Cell Position	0.000	1.000	14	200000971	200000971	GFP-VOID DsRed2-PSPC1 8C-C-PSPC1 V2.00	0	50. DsRed2-PSPC1_Pos001_S001	00-DWW4DJZ8faeD6UZf9SnZWK
-2.52142	1.03667	-0.0765381	um	Vesicles Paraspeckle	Vesicles Paraspeckle Relative To Cell Position	0.000	1.000	14	200000972	200000972	GFP-VOID DsRed2-PSPC1 8C-C-PSPC1 V2.00	0	50. DsRed2-PSPC1_Pos001_S001	00-DWW4DJZ8faeD6UZf9SnZWK
4.58501	1.10866	-0.264893	um	Vesicles Paraspeckle	Vesicles Paraspeckle Relative To Cell Position	0.000	1.000	14	200000973	200000973	GFP-VOID DsRed2-PSPC1 8C-C-PSPC1 V2.00	0	50. DsRed2-PSPC1_Pos001_S001	00-DWW4DJZ8faeD6UZf9SnZWK
-7.70773	2.27719	-0.138916	um	Vesicles Paraspeckle	Vesicles Paraspeckle Relative To Cell Position	0.000	1.000	14	200000974	200000974	GFP-VOID DsRed2-PSPC1 8C-C-PSPC1 V2.00	0	50. DsRed2-PSPC1_Pos001_S001	00-DWW4DJZ8faeD6UZf9SnZWK
-6.48286	2.25793	-0.118286	um	Vesicles Paraspeckle	Vesicles Paraspeckle Relative To Cell Position	0.000	1.000	14	200000975	200000975	GFP-VOID DsRed2-PSPC1 8C-C-PSPC1 V2.00	0	50. DsRed2-PSPC1_Pos001_S001	00-DWW4DJZ8faeD6UZf9SnZWK
4.18022	2.43056	-0.268799	um	Vesicles Paraspeckle	Vesicles Paraspeckle Relative To Cell Position	0.000	1.000	14	200000976	200000976	GFP-VOID DsRed2-PSPC1 8C-C-PSPC1 V2.00	0	50. DsRed2-PSPC1_Pos001_S001	00-DWW4DJZ8faeD6UZf9SnZWK
-8.25941	3.21558	-0.00439453	um	Vesicles Paraspeckle	Vesicles Paraspeckle Relative To Cell Position	0.000	1.000	14	200000977	200000977	GFP-VOID DsRed2-PSPC1 8C-C-PSPC1 V2.00	0	50. DsRed2-PSPC1_Pos001_S001	00-DWW4DJZ8faeD6UZf9SnZWK
3.52344	3.21992	-0.143677	um	Vesicles Paraspeckle	Vesicles Paraspeckle Relative To Cell Position	0.000	1.000	14	200000978	200000978	GFP-VOID DsRed2-PSPC1 8C-C-PSPC1 V2.00	0	50. DsRed2-PSPC1_Pos001_S001	00-DWW4DJZ8faeD6UZf9SnZWK
-10.4386	3.50102	0.0250244	um	Vesicles Paraspeckle	Vesicles Paraspeckle Relative To Cell Position	0.000	1.000	14	200000979	200000979	GFP-VOID DsRed2-PSPC1 8C-C-PSPC1 V2.00	0	50. DsRed2-PSPC1_Pos001_S001	00-DWW4DJZ8faeD6UZf9SnZWK
3.7561	3.70093	0.010376	um	Vesicles Paraspeckle	Vesicles Paraspeckle Relative To Cell Position	0.000	1.000	14	200000980	200000980	GFP-VOID DsRed2-PSPC1 8C-C-PSPC1 V2.00	0	50. DsRed2-PSPC1_Pos001_S001	00-DWW4DJZ8faeD6UZf9SnZWK
-7.28017	3.94142	-0.308105	um	Vesicles Paraspeckle	Vesicles Paraspeckle Relative To Cell Position	0.000	1.000	14	200000981	200000981	GFP-VOID DsRed2-PSPC1 8C-C-PSPC1 V2.00	0	50. DsRed2-PSPC1_Pos001_S001	00-DWW4DJZ8faeD6UZf9SnZWK
-4.40168	3.93561	-0.0877686	um	Vesicles Paraspeckle	Vesicles Paraspeckle Relative To Cell Position	0.000	1.000	14	200000982	200000982	GFP-VOID DsRed2-PSPC1 8C-C-PSPC1 V2.00	0	50. DsRed2-PSPC1_Pos001_S001	00-DWW4DJZ8faeD6UZf9SnZWK
4.22899	4.28918	-0.0418701	um	Vesicles Paraspeckle	Vesicles Paraspeckle Relative To Cell Position	0.000	1.000	14	200000983	200000983	GFP-VOID DsRed2-PSPC1 8C-C-PSPC1 V2.00	0	50. DsRed2-PSPC1_Pos001_S001	00-DWW4DJZ8faeD6UZf9SnZWK
-4.3847	5.85965	0.0771484	um	Vesicles Paraspeckle	Vesicles Paraspeckle Relative To Cell Position	0.000	1.000	14	200000984	200000984	GFP-VOID DsRed2-PSPC1 8C-C-PSPC1 V2.00	0	50. DsRed2-PSPC1_Pos001_S001	00-DWW4DJZ8faeD6UZf9SnZWK
-6.2263	6.00114	-0.283203	um	Vesicles Paraspeckle	Vesicles Paraspeckle Relative To Cell Position	0.000	1.000	14	200000985	200000985	GFP-VOID DsRed2-PSPC1 8C-C-PSPC1 V2.00	0	50. DsRed2-PSPC1_Pos001_S001	00-DWW4DJZ8faeD6UZf9SnZWK
1.62923	6.58966	-0.308472	um	Vesicles Paraspeckle	Vesicles Paraspeckle Relative To Cell Position	0.000	1.000	14	200000986	200000986	GFP-VOID DsRed2-PSPC1 8C-C-PSPC1 V2.00	0	50. DsRed2-PSPC1_Pos001_S001	00-DWW4DJZ8faeD6UZf9SnZWK
-7.8171	7.10114	-0.0673828	um	Vesicles Paraspeckle	Vesicles Paraspeckle Relative To Cell Position	0.000	1.000	14	200000987	200000987	GFP-VOID DsRed2-PSPC1 8C-C-PSPC1 V2.00	0	50. DsRed2-PSPC1_Pos001_S001	00-DWW4DJZ8faeD6UZf9SnZWK
5.39046	7.30972	-0.109131	um	Vesicles Paraspeckle	Vesicles Paraspeckle Relative To Cell Position	0.000	1.000	14	200000988	200000988	GFP-VOID DsRed2-PSPC1 8C-C-PSPC1 V2.00	0	50. DsRed2-PSPC1_Pos001_S001	00-DWW4DJZ8faeD6UZf9SnZWK
-6.53832	7.54669	-0.126221	um	Vesicles Paraspeckle	Vesicles Paraspeckle Relative To Cell Position	0.000	1.000	14	200000989	200000989	GFP-VOID DsRed2-PSPC1 8C-C-PSPC1 V2.00	0	50. DsRed2-PSPC1_Pos001_S001	00-DWW4DJZ8faeD6UZf9SnZWK
-5.12965	7.4581	-0.0662842	um	Vesicles Paraspeckle	Vesicles Paraspeckle Relative To Cell Position	0.000	1.000	14	200000990	200000990	GFP-VOID DsRed2-PSPC1 8C-C-PSPC1 V2.00	0	50. DsRed2-PSPC1_Pos001_S001	00-DWW4DJZ8faeD6UZf9SnZWK
1.85184	7.53117	-0.301392	um	Vesicles Paraspeckle	Vesicles Paraspeckle Relative To Cell Position	0.000	1.000	14	200000991	200000991	GFP-VOID DsRed2-PSPC1 8C-C-PSPC1 V2.00	0	50. DsRed2-PSPC1_Pos001_S001	00-DWW4DJZ8faeD6UZf9SnZWK
-1.31921	7.78943	-0.121338	um	Vesicles Paraspeckle	Vesicles Paraspeckle Relative To Cell Position	0.000	1.000	14	200000992	200000992	GFP-VOID DsRed2-PSPC1 8C-C-PSPC1 V2.00	0	50. DsRed2-PSPC1_Pos001_S001	00-DWW4DJZ8faeD6UZf9SnZWK
-7.28799	8.02158	-0.25354	um	Vesicles Paraspeckle	Vesicles Paraspeckle Relative To Cell Position	0.000	1.000	14	200000993	200000993	GFP-VOID DsRed2-PSPC1 8C-C-PSPC1 V2.00	0	50. DsRed2-PSPC1_Pos001_S001	00-DWW4DJZ8faeD6UZf9SnZWK
-2.25455	8.75143	0.0753174	um	Vesicles Paraspeckle	Vesicles Paraspeckle Relative To Cell Position	0.000	1.000	14	200000994	200000994	GFP-VOID DsRed2-PSPC1 8C-C-PSPC1 V2.00	0	50. DsRed2-PSPC1_Pos001_S001	00-DWW4DJZ8faeD6UZf9SnZWK
3.51048	8.75143	-0.182007	um	Vesicles Paraspeckle	Vesicles Paraspeckle Relative To Cell Position	0.000	1.000	14	200000995	200000995	GFP-VOID DsRed2-PSPC1 8C-C-PSPC1 V2.00	0	50. DsRed2-PSPC1_Pos001_S001	00-DWW4DJZ8faeD6UZf9SnZWK
-5.08382	-6.15767	0.207031	um	Vesicles Paraspeckle	Vesicles Paraspeckle Relative To Cell Position	0.000	1.000	14	200000996	200000996	GFP-VOID DsRed2-PSPC1 8C-C-PSPC1 V2.00	0	50. DsRed2-PSPC1_Pos001_S001	00-DWW4DJZ8faeD6UZf9SnZWK
-2.96458	-5.68057	0.0906982	um	Vesicles Paraspeckle	Vesicles Paraspeckle Relative To Cell Position	0.000	1.000	14	200000997	200000997	GFP-VOID DsRed2-PSPC1 8C-C-PSPC1 V2.00	0	50. DsRed2-PSPC1_Pos001_S001	00-DWW4DJZ8faeD6UZf9SnZWK
-3.37906	-5.42479	0.400879	um	Vesicles Paraspeckle	Vesicles Paraspeckle Relative To Cell Position	0.000	1.000	14	200000998	200000998	GFP-VOID DsRed2-PSPC1 8C-C-PSPC1 V2.00	0	50. DsRed2-PSPC1_Pos001_S001	00-DWW4DJZ8faeD6UZf9SnZWK
-6.33528	-5.22977	0.288574	um	Vesicles Paraspeckle	Vesicles Paraspeckle Relative To Cell Position	0.000	1.000	14	200000999	200000999	GFP-VOID DsRed2-PSPC1 8C-C-PSPC1 V2.00	0	50. DsRed2-PSPC1_Pos001_S001	00-DWW4DJZ8faeD6UZf9SnZWK
-1.82471	-5.19757	0.274414	um	Vesicles Paraspeckle	Vesicles Paraspeckle Relative To Cell Position	0.000	1.000	14	200001000	200001000	GFP-VOID DsRed2-PSPC1 8C-C-PSPC1 V2.00	0	50. DsRed2-PSPC1_Pos001_S001	00-DWW4DJZ8faeD6UZf9SnZWK
-4.66084	-4.9581	0.251831	um	Vesicles Paraspeckle	Vesicles Paraspeckle Relative To Cell Position	0.000	1.000	14	200001001	200001001	GFP-VOID DsRed2-PSPC1 8C-C-PSPC1 V2.00	0	50. DsRed2-PSPC1_Pos001_S001	00-DWW4DJZ8faeD6UZf9SnZWK
-5.1266	-4.71454	0.274536	um	Vesicles Paraspeckle	Vesicles Paraspeckle Relative To Cell Position	0.000	1.000	14	200001002	200001002	GFP-VOID DsRed2-PSPC1 8C-C-PSPC1 V2.00	0	50. DsRed2-PSPC1_Pos001_S001	00-DWW4DJZ8faeD6UZf9SnZWK
-3.25167	-4.2352	0.213989	um	Vesicles Paraspeckle	Vesicles Paraspeckle Relative To Cell Position	0.000	1.000	14	200001003	200001003	GFP-VOID DsRed2-PSPC1 8C-C-PSPC1 V2.00	0	50. DsRed2-PSPC1_Pos001_S001	00-DWW4DJZ8faeD6UZf9SnZWK
-10.4239	-4.02774	0.117676	um	Vesicles Paraspeckle	Vesicles Paraspeckle Relative To Cell Position	0.000	1.000	14	200001004	200001004	GFP-VOID DsRed2-PSPC1 8C-C-PSPC1 V2.00	0	50. DsRed2-PSPC1_Pos001_S001	00-DWW4DJZ8faeD6UZf9SnZWK
-8.80717	-3.51987	0.25293	um	Vesicles Paraspeckle	Vesicles Paraspeckle Relative To Cell Position	0.000	1.000	14	200001005	200001005	GFP-VOID DsRed2-PSPC1 8C-C-PSPC1 V2.00	0	50. DsRed2-PSPC1_Pos001_S001	00-DWW4DJZ8faeD6UZf9SnZWK
-5.87735	-3.26224	0.228027	um	Vesicles Paraspeckle	Vesicles Paraspeckle Relative To Cell Position	0.000	1.000	14	200001006	200001006	GFP-VOID DsRed2-PSPC1 8C-C-PSPC1 V2.00	0	50. DsRed2-PSPC1_Pos001_S001	00-DWW4DJZ8faeD6UZf9SnZWK
-6.53859	-3.03307	0.24353	um	Vesicles Paraspeckle	Vesicles Paraspeckle Relative To Cell Position	0.000	1.000	14	200001007	200001007	GFP-VOID DsRed2-PSPC1 8C-C-PSPC1 V2.00	0	50. DsRed2-PSPC1_Pos001_S001	00-DWW4DJZ8faeD6UZf9SnZWK
-5.61126	-2.60162	0.285156	um	Vesicles Paraspeckle	Vesicles Paraspeckle Relative To Cell Position	0.000	1.000	14	200001008	200001008	GFP-VOID DsRed2-PSPC1 8C-C-PSPC1 V2.00	0	50. DsRed2-PSPC1_Pos001_S001	00-DWW4DJZ8faeD6UZf9SnZWK
-12.1089	-1.85873	0.297241	um	Vesicles Paraspeckle	Vesicles Paraspeckle Relative To Cell Position	0.000	1.000	14	200001009	200001009	GFP-VOID DsRed2-PSPC1 8C-C-PSPC1 V2.00	0	50. DsRed2-PSPC1_Pos001_S001	00-DWW4DJZ8faeD6UZf9SnZWK
-9.26035	-1.83372	0.26123	um	Vesicles Paraspeckle	Vesicles Paraspeckle Relative To Cell Position	0.000	1.000	14	200001010	200001010	GFP-VOID DsRed2-PSPC1 8C-C-PSPC1 V2.00	0	50. DsRed2-PSPC1_Pos001_S001	00-DWW4DJZ8faeD6UZf9SnZWK
-4.63393	-1.83057	0.276489	um	Vesicles Paraspeckle	Vesicles Paraspeckle Relative To Cell Position	0.000	1.000	14	200001011	200001011	GFP-VOID DsRed2-PSPC1 8C-C-PSPC1 V2.00	0	50. DsRed2-PSPC1_Pos001_S001	00-DWW4DJZ8faeD6UZf9SnZWK
-11.138	-1.35464	0.183838	um	Vesicles Paraspeckle	Vesicles Paraspeckle Relative To Cell Position	0.000	1.000	14	200001012	200001012	GFP-VOID DsRed2-PSPC1 8C-C-PSPC1 V2.00	0	50. DsRed2-PSPC1_Pos001_S001	00-DWW4DJZ8faeD6UZf9SnZWK
-10.6713	-1.36835	0.108887	um	Vesicles Paraspeckle	Vesicles Paraspeckle Relative To Cell Position	0.000	1.000	14	200001013	200001013	GFP-VOID DsRed2-PSPC1 8C-C-PSPC1 V2.00	0	50. DsRed2-PSPC1_Pos001_S001	00-DWW4DJZ8faeD6UZf9SnZWK
-1.25849	-1.10907	0.275269	um	Vesicles Paraspeckle	Vesicles Paraspeckle Relative To Cell Position	0.000	1.000	14	200001014	200001014	GFP-VOID DsRed2-PSPC1 8C-C-PSPC1 V2.00	0	50. DsRed2-PSPC1_Pos001_S001	00-DWW4DJZ8faeD6UZf9SnZWK
0.0626831	-0.617996	0.240845	um	Vesicles Paraspeckle	Vesicles Paraspeckle Relative To Cell Position	0.000	1.000	14	200001015	200001015	GFP-VOID DsRed2-PSPC1 8C-C-PSPC1 V2.00	0	50. DsRed2-PSPC1_Pos001_S001	00-DWW4DJZ8faeD6UZf9SnZWK
-7.29505	-0.401199	0.198608	um	Vesicles Paraspeckle	Vesicles Paraspeckle Relative To Cell Position	0.000	1.000	14	200001016	200001016	GFP-VOID DsRed2-PSPC1 8C-C-PSPC1 V2.00	0	50. DsRed2-PSPC1_Pos001_S001	00-DWW4DJZ8faeD6UZf9SnZWK
-8.96529	0.333923	0.201416	um	Vesicles Paraspeckle	Vesicles Paraspeckle Relative To Cell Position	0.000	1.000	14	200001017	200001017	GFP-VOID DsRed2-PSPC1 8C-C-PSPC1 V2.00	0	50. DsRed2-PSPC1_Pos001_S001	00-DWW4DJZ8faeD6UZf9SnZWK
-7.77841	0.580673	0.456421	um	Vesicles Paraspeckle	Vesicles Paraspeckle Relative To Cell Position	0.000	1.000	14	200001018	200001018	GFP-VOID DsRed2-PSPC1 8C-C-PSPC1 V2.00	0	50. DsRed2-PSPC1_Pos001_S001	00-DWW4DJZ8faeD6UZf9SnZWK
2.29834	0.574432	0.130493	um	Vesicles Paraspeckle	Vesicles Paraspeckle Relative To Cell Position	0.000	1.000	14	200001019	200001019	GFP-VOID DsRed2-PSPC1 8C-C-PSPC1 V2.00	0	50. DsRed2-PSPC1_Pos001_S001	00-DWW4DJZ8faeD6UZf9SnZWK
-9.22141	1.29582	0.195801	um	Vesicles Paraspeckle	Vesicles Paraspeckle Relative To Cell Position	0.000	1.000	14	200001020	200001020	GFP-VOID DsRed2-PSPC1 8C-C-PSPC1 V2.00	0	50. DsRed2-PSPC1_Pos001_S001	00-DWW4DJZ8faeD6UZf9SnZWK
-2.48741	1.48088	0.244873	um	Vesicles Paraspeckle	Vesicles Paraspeckle Relative To Cell Position	0.000	1.000	14	200001021	200001021	GFP-VOID DsRed2-PSPC1 8C-C-PSPC1 V2.00	0	50. DsRed2-PSPC1_Pos001_S001	00-DWW4DJZ8faeD6UZf9SnZWK
-8.7776	1.77536	0.169678	um	Vesicles Paraspeckle	Vesicles Paraspeckle Relative To Cell Position	0.000	1.000	14	200001022	200001022	GFP-VOID DsRed2-PSPC1 8C-C-PSPC1 V2.00	0	50. DsRed2-PSPC1_Pos001_S001	00-DWW4DJZ8faeD6UZf9SnZWK
-9.07665	2.72644	0.364258	um	Vesicles Paraspeckle	Vesicles Paraspeckle Relative To Cell Position	0.000	1.000	14	200001023	200001023	GFP-VOID DsRed2-PSPC1 8C-C-PSPC1 V2.00	0	50. DsRed2-PSPC1_Pos001_S001	00-DWW4DJZ8faeD6UZf9SnZWK
-7.06406	4.4883	0.112549	um	Vesicles Paraspeckle	Vesicles Paraspeckle Relative To Cell Position	0.000	1.000	14	200001024	200001024	GFP-VOID DsRed2-PSPC1 8C-C-PSPC1 V2.00	0	50. DsRed2-PSPC1_Pos001_S001	00-DWW4DJZ8faeD6UZf9SnZWK
1.84152	5.86772	0.220337	um	Vesicles Paraspeckle	Vesicles Paraspeckle Relative To Cell Position	0.000	1.000	14	200001025	200001025	GFP-VOID DsRed2-PSPC1 8C-C-PSPC1 V2.00	0	50. DsRed2-PSPC1_Pos001_S001	00-DWW4DJZ8faeD6UZf9SnZWK
2.56309	6.08902	0.341919	um	Vesicles Paraspeckle	Vesicles Paraspeckle Relative To Cell Position	0.000	1.000	14	200001026	200001026	GFP-VOID DsRed2-PSPC1 8C-C-PSPC1 V2.00	0	50. DsRed2-PSPC1_Pos001_S001	00-DWW4DJZ8faeD6UZf9SnZWK
-0.790779	6.67673	0.234375	um	Vesicles Paraspeckle	Vesicles Paraspeckle Relative To Cell Position	0.000	1.000	14	200001027	200001027	GFP-VOID DsRed2-PSPC1 8C-C-PSPC1 V2.00	0	50. DsRed2-PSPC1_Pos001_S001	00-DWW4DJZ8faeD6UZf9SnZWK
4.00609	6.53471	0.300049	um	Vesicles Paraspeckle	Vesicles Paraspeckle Relative To Cell Position	0.000	1.000	14	200001028	200001028	GFP-VOID DsRed2-PSPC1 8C-C-PSPC1 V2.00	0	50. DsRed2-PSPC1_Pos001_S001	00-DWW4DJZ8faeD6UZf9SnZWK
3.21896	7.06793	0.251709	um	Vesicles Paraspeckle	Vesicles Paraspeckle Relative To Cell Position	0.000	1.000	14	200001029	200001029	GFP-VOID DsRed2-PSPC1 8C-C-PSPC1 V2.00	0	50. DsRed2-PSPC1_Pos001_S001	00-DWW4DJZ8faeD6UZf9SnZWK
4.96632	7.27992	0.364868	um	Vesicles Paraspeckle	Vesicles Paraspeckle Relative To Cell Position	0.000	1.000	14	200001030	200001030	GFP-VOID DsRed2-PSPC1 8C-C-PSPC1 V2.00	0	50. DsRed2-PSPC1_Pos001_S001	00-DWW4DJZ8faeD6UZf9SnZWK
-2.00338	8.07236	0.240601	um	Vesicles Paraspeckle	Vesicles Paraspeckle Relative To Cell Position	0.000	1.000	14	200001031	200001031	GFP-VOID DsRed2-PSPC1 8C-C-PSPC1 V2.00	0	50. DsRed2-PSPC1_Pos001_S001	00-DWW4DJZ8faeD6UZf9SnZWK
1.19169	8.03593	0.148438	um	Vesicles Paraspeckle	Vesicles Paraspeckle Relative To Cell Position	0.000	1.000	14	200001032	200001032	GFP-VOID DsRed2-PSPC1 8C-C-PSPC1 V2.00	0	50. DsRed2-PSPC1_Pos001_S001	00-DWW4DJZ8faeD6UZf9SnZWK
-3.92628	8.26289	0.0955811	um	Vesicles Paraspeckle	Vesicles Paraspeckle Relative To Cell Position	0.000	1.000	14	200001033	200001033	GFP-VOID DsRed2-PSPC1 8C-C-PSPC1 V2.00	0	50. DsRed2-PSPC1_Pos001_S001	00-DWW4DJZ8faeD6UZf9SnZWK
-2.53485	8.27043	0.157959	um	Vesicles Paraspeckle	Vesicles Paraspeckle Relative To Cell Position	0.000	1.000	14	200001034	200001034	GFP-VOID DsRed2-PSPC1 8C-C-PSPC1 V2.00	0	50. DsRed2-PSPC1_Pos001_S001	00-DWW4DJZ8faeD6UZf9SnZWK
0.872131	8.51093	0.238159	um	Vesicles Paraspeckle	Vesicles Paraspeckle Relative To Cell Position	0.000	1.000	14	200001035	200001035	GFP-VOID DsRed2-PSPC1 8C-C-PSPC1 V2.00	0	50. DsRed2-PSPC1_Pos001_S001	00-DWW4DJZ8faeD6UZf9SnZWK
-2.26624	-5.19757	0.641479	um	Vesicles Paraspeckle	Vesicles Paraspeckle Relative To Cell Position	0.000	1.000	14	200001036	200001036	GFP-VOID DsRed2-PSPC1 8C-C-PSPC1 V2.00	0	50. DsRed2-PSPC1_Pos001_S001	00-DWW4DJZ8faeD6UZf9SnZWK
-10.6561	-4.71864	0.695801	um	Vesicles Paraspeckle	Vesicles Paraspeckle Relative To Cell Position	0.000	1.000	14	200001037	200001037	GFP-VOID DsRed2-PSPC1 8C-C-PSPC1 V2.00	0	50. DsRed2-PSPC1_Pos001_S001	00-DWW4DJZ8faeD6UZf9SnZWK
-8.24896	-4.25632	0.656982	um	Vesicles Paraspeckle	Vesicles Paraspeckle Relative To Cell Position	0.000	1.000	14	200001038	200001038	GFP-VOID DsRed2-PSPC1 8C-C-PSPC1 V2.00	0	50. DsRed2-PSPC1_Pos001_S001	00-DWW4DJZ8faeD6UZf9SnZWK
-11.3923	-4.00038	0.708984	um	Vesicles Paraspeckle	Vesicles Paraspeckle Relative To Cell Position	0.000	1.000	14	200001039	200001039	GFP-VOID DsRed2-PSPC1 8C-C-PSPC1 V2.00	0	50. DsRed2-PSPC1_Pos001_S001	00-DWW4DJZ8faeD6UZf9SnZWK
-9.1963	-3.75703	0.643555	um	Vesicles Paraspeckle	Vesicles Paraspeckle Relative To Cell Position	0.000	1.000	14	200001040	200001040	GFP-VOID DsRed2-PSPC1 8C-C-PSPC1 V2.00	0	50. DsRed2-PSPC1_Pos001_S001	00-DWW4DJZ8faeD6UZf9SnZWK
-6.87081	-3.75458	0.636841	um	Vesicles Paraspeckle	Vesicles Paraspeckle Relative To Cell Position	0.000	1.000	14	200001041	200001041	GFP-VOID DsRed2-PSPC1 8C-C-PSPC1 V2.00	0	50. DsRed2-PSPC1_Pos001_S001	00-DWW4DJZ8faeD6UZf9SnZWK
-10.2516	-3.28252	0.69519	um	Vesicles Paraspeckle	Vesicles Paraspeckle Relative To Cell Position	0.000	1.000	14	200001042	200001042	GFP-VOID DsRed2-PSPC1 8C-C-PSPC1 V2.00	0	50. DsRed2-PSPC1_Pos001_S001	00-DWW4DJZ8faeD6UZf9SnZWK
-4.64848	-3.24516	0.520508	um	Vesicles Paraspeckle	Vesicles Paraspeckle Relative To Cell Position	0.000	1.000	14	200001043	200001043	GFP-VOID DsRed2-PSPC1 8C-C-PSPC1 V2.00	0	50. DsRed2-PSPC1_Pos001_S001	00-DWW4DJZ8faeD6UZf9SnZWK
-12.1074	-2.80267	0.601685	um	Vesicles Paraspeckle	Vesicles Paraspeckle Relative To Cell Position	0.000	1.000	14	200001044	200001044	GFP-VOID DsRed2-PSPC1 8C-C-PSPC1 V2.00	0	50. DsRed2-PSPC1_Pos001_S001	00-DWW4DJZ8faeD6UZf9SnZWK
-9.41287	-2.54778	0.824097	um	Vesicles Paraspeckle	Vesicles Paraspeckle Relative To Cell Position	0.000	1.000	14	200001045	200001045	GFP-VOID DsRed2-PSPC1 8C-C-PSPC1 V2.00	0	50. DsRed2-PSPC1_Pos001_S001	00-DWW4DJZ8faeD6UZf9SnZWK
-11.8551	-2.30804	0.534058	um	Vesicles Paraspeckle	Vesicles Paraspeckle Relative To Cell Position	0.000	1.000	14	200001046	200001046	GFP-VOID DsRed2-PSPC1 8C-C-PSPC1 V2.00	0	50. DsRed2-PSPC1_Pos001_S001	00-DWW4DJZ8faeD6UZf9SnZWK
-6.32542	-1.15714	0.56665	um	Vesicles Paraspeckle	Vesicles Paraspeckle Relative To Cell Position	0.000	1.000	14	200001047	200001047	GFP-VOID DsRed2-PSPC1 8C-C-PSPC1 V2.00	0	50. DsRed2-PSPC1_Pos001_S001	00-DWW4DJZ8faeD6UZf9SnZWK
-5.34724	-0.628067	0.596191	um	Vesicles Paraspeckle	Vesicles Paraspeckle Relative To Cell Position	0.000	1.000	14	200001048	200001048	GFP-VOID DsRed2-PSPC1 8C-C-PSPC1 V2.00	0	50. DsRed2-PSPC1_Pos001_S001	00-DWW4DJZ8faeD6UZf9SnZWK
-11.5372	-0.418045	0.586914	um	Vesicles Paraspeckle	Vesicles Paraspeckle Relative To Cell Position	0.000	1.000	14	200001049	200001049	GFP-VOID DsRed2-PSPC1 8C-C-PSPC1 V2.00	0	50. DsRed2-PSPC1_Pos001_S001	00-DWW4DJZ8faeD6UZf9SnZWK
-1.16281	-0.387573	0.616455	um	Vesicles Paraspeckle	Vesicles Paraspeckle Relative To Cell Position	0.000	1.000	14	200001050	200001050	GFP-VOID DsRed2-PSPC1 8C-C-PSPC1 V2.00	0	50. DsRed2-PSPC1_Pos001_S001	00-DWW4DJZ8faeD6UZf9SnZWK
-8.53654	0.594986	0.574463	um	Vesicles Paraspeckle	Vesicles Paraspeckle Relative To Cell Position	0.000	1.000	14	200001051	200001051	GFP-VOID DsRed2-PSPC1 8C-C-PSPC1 V2.00	0	50. DsRed2-PSPC1_Pos001_S001	00-DWW4DJZ8faeD6UZf9SnZWK
1.82703	0.565155	0.608765	um	Vesicles Paraspeckle	Vesicles Paraspeckle Relative To Cell Position	0.000	1.000	14	200001052	200001052	GFP-VOID DsRed2-PSPC1 8C-C-PSPC1 V2.00	0	50. DsRed2-PSPC1_Pos001_S001	00-DWW4DJZ8faeD6UZf9SnZWK
2.5508	5.62195	0.62561	um	Vesicles Paraspeckle	Vesicles Paraspeckle Relative To Cell Position	0.000	1.000	14	200001053	200001053	GFP-VOID DsRed2-PSPC1 8C-C-PSPC1 V2.00	0	50. DsRed2-PSPC1_Pos001_S001	00-DWW4DJZ8faeD6UZf9SnZWK
1.36481	6.10593	0.733154	um	Vesicles Paraspeckle	Vesicles Paraspeckle Relative To Cell Position	0.000	1.000	14	200001054	200001054	GFP-VOID DsRed2-PSPC1 8C-C-PSPC1 V2.00	0	50. DsRed2-PSPC1_Pos001_S001	00-DWW4DJZ8faeD6UZf9SnZWK
2.57526	6.8252	0.654419	um	Vesicles Paraspeckle	Vesicles Paraspeckle Relative To Cell Position	0.000	1.000	14	200001055	200001055	GFP-VOID DsRed2-PSPC1 8C-C-PSPC1 V2.00	0	50. DsRed2-PSPC1_Pos001_S001	00-DWW4DJZ8faeD6UZf9SnZWK
-3.09234	8.75143	0.621948	um	Vesicles Paraspeckle	Vesicles Paraspeckle Relative To Cell Position	0.000	1.000	14	200001056	200001056	GFP-VOID DsRed2-PSPC1 8C-C-PSPC1 V2.00	0	50. DsRed2-PSPC1_Pos001_S001	00-DWW4DJZ8faeD6UZf9SnZWK
-2.08	8.75143	0.699829	um	Vesicles Paraspeckle	Vesicles Paraspeckle Relative To Cell Position	0.000	1.000	14	200001057	200001057	GFP-VOID DsRed2-PSPC1 8C-C-PSPC1 V2.00	0	50. DsRed2-PSPC1_Pos001_S001	00-DWW4DJZ8faeD6UZf9SnZWK
-2.5141	-1.10907	1.02124	um	Vesicles Paraspeckle	Vesicles Paraspeckle Relative To Cell Position	0.000	1.000	14	200001058	200001058	GFP-VOID DsRed2-PSPC1 8C-C-PSPC1 V2.00	0	50. DsRed2-PSPC1_Pos001_S001	00-DWW4DJZ8faeD6UZf9SnZWK
-8.00637	-0.147079	0.912476	um	Vesicles Paraspeckle	Vesicles Paraspeckle Relative To Cell Position	0.000	1.000	14	200001059	200001059	GFP-VOID DsRed2-PSPC1 8C-C-PSPC1 V2.00	0	50. DsRed2-PSPC1_Pos001_S001	00-DWW4DJZ8faeD6UZf9SnZWK
4.03374	1.82672	0.961914	um	Vesicles Paraspeckle	Vesicles Paraspeckle Relative To Cell Position	0.000	1.000	14	200001060	200001060	GFP-VOID DsRed2-PSPC1 8C-C-PSPC1 V2.00	0	50. DsRed2-PSPC1_Pos001_S001	00-DWW4DJZ8faeD6UZf9SnZWK
2.07408	3.46107	1.03711	um	Vesicles Paraspeckle	Vesicles Paraspeckle Relative To Cell Position	0.000	1.000	14	200001061	200001061	GFP-VOID DsRed2-PSPC1 8C-C-PSPC1 V2.00	0	50. DsRed2-PSPC1_Pos001_S001	00-DWW4DJZ8faeD6UZf9SnZWK
1.57275	6.58693	0.916992	um	Vesicles Paraspeckle	Vesicles Paraspeckle Relative To Cell Position	0.000	1.000	14	200001062	200001062	GFP-VOID DsRed2-PSPC1 8C-C-PSPC1 V2.00	0	50. DsRed2-PSPC1_Pos001_S001	00-DWW4DJZ8faeD6UZf9SnZWK
1.13665	5.62492	1.84534	um	Vesicles Paraspeckle	Vesicles Paraspeckle Relative To Cell Position	0.000	1.000	14	200001063	200001063	GFP-VOID DsRed2-PSPC1 8C-C-PSPC1 V2.00	0	50. DsRed2-PSPC1_Pos001_S001	00-DWW4DJZ8faeD6UZf9SnZWK
-11.4036	-7.13176	-0.877441	um	Vesicles Paraspeckle	Vesicles Paraspeckle Relative To Cell Position	0.000	1.000	15	200001064	200001064	GFP-VOID DsRed2-PSPC1 8C-C-PSPC1 V2.00	0	50. DsRed2-PSPC1_Pos001_S001	00-DWW4DJZ8faeD6UZf9SnZWK
5.93116	0.804749	-0.954834	um	Vesicles Paraspeckle	Vesicles Paraspeckle Relative To Cell Position	0.000	1.000	15	200001065	200001065	GFP-VOID DsRed2-PSPC1 8C-C-PSPC1 V2.00	0	50. DsRed2-PSPC1_Pos001_S001	00-DWW4DJZ8faeD6UZf9SnZWK
5.29636	1.33842	-1.01697	um	Vesicles Paraspeckle	Vesicles Paraspeckle Relative To Cell Position	0.000	1.000	15	200001066	200001066	GFP-VOID DsRed2-PSPC1 8C-C-PSPC1 V2.00	0	50. DsRed2-PSPC1_Pos001_S001	00-DWW4DJZ8faeD6UZf9SnZWK
8.43793	1.51416	-0.691772	um	Vesicles Paraspeckle	Vesicles Paraspeckle Relative To Cell Position	0.000	1.000	15	200001067	200001067	GFP-VOID DsRed2-PSPC1 8C-C-PSPC1 V2.00	0	50. DsRed2-PSPC1_Pos001_S001	00-DWW4DJZ8faeD6UZf9SnZWK
4.38915	1.73863	-0.668213	um	Vesicles Paraspeckle	Vesicles Paraspeckle Relative To Cell Position	0.000	1.000	15	200001068	200001068	GFP-VOID DsRed2-PSPC1 8C-C-PSPC1 V2.00	0	50. DsRed2-PSPC1_Pos001_S001	00-DWW4DJZ8faeD6UZf9SnZWK
5.55807	1.94928	-0.751221	um	Vesicles Paraspeckle	Vesicles Paraspeckle Relative To Cell Position	0.000	1.000	15	200001069	200001069	GFP-VOID DsRed2-PSPC1 8C-C-PSPC1 V2.00	0	50. DsRed2-PSPC1_Pos001_S001	00-DWW4DJZ8faeD6UZf9SnZWK
0.814903	3.21579	-0.734985	um	Vesicles Paraspeckle	Vesicles Paraspeckle Relative To Cell Position	0.000	1.000	15	200001070	200001070	GFP-VOID DsRed2-PSPC1 8C-C-PSPC1 V2.00	0	50. DsRed2-PSPC1_Pos001_S001	00-DWW4DJZ8faeD6UZf9SnZWK
4.39011	6.19879	-0.753784	um	Vesicles Paraspeckle	Vesicles Paraspeckle Relative To Cell Position	0.000	1.000	15	200001071	200001071	GFP-VOID DsRed2-PSPC1 8C-C-PSPC1 V2.00	0	50. DsRed2-PSPC1_Pos001_S001	00-DWW4DJZ8faeD6UZf9SnZWK
7.039	8.10922	-0.689941	um	Vesicles Paraspeckle	Vesicles Paraspeckle Relative To Cell Position	0.000	1.000	15	200001072	200001072	GFP-VOID DsRed2-PSPC1 8C-C-PSPC1 V2.00	0	50. DsRed2-PSPC1_Pos001_S001	00-DWW4DJZ8faeD6UZf9SnZWK
-1.87904	2.04558	-0.52002	um	Vesicles Paraspeckle	Vesicles Paraspeckle Relative To Cell Position	0.000	1.000	15	200001073	200001073	GFP-VOID DsRed2-PSPC1 8C-C-PSPC1 V2.00	0	50. DsRed2-PSPC1_Pos001_S001	00-DWW4DJZ8faeD6UZf9SnZWK
8.00345	1.95763	-0.578491	um	Vesicles Paraspeckle	Vesicles Paraspeckle Relative To Cell Position	0.000	1.000	15	200001074	200001074	GFP-VOID DsRed2-PSPC1 8C-C-PSPC1 V2.00	0	50. DsRed2-PSPC1_Pos001_S001	00-DWW4DJZ8faeD6UZf9SnZWK
1.51149	2.28369	-0.45459	um	Vesicles Paraspeckle	Vesicles Paraspeckle Relative To Cell Position	0.000	1.000	15	200001075	200001075	GFP-VOID DsRed2-PSPC1 8C-C-PSPC1 V2.00	0	50. DsRed2-PSPC1_Pos001_S001	00-DWW4DJZ8faeD6UZf9SnZWK
-0.487724	2.46671	-0.432617	um	Vesicles Paraspeckle	Vesicles Paraspeckle Relative To Cell Position	0.000	1.000	15	200001076	200001076	GFP-VOID DsRed2-PSPC1 8C-C-PSPC1 V2.00	0	50. DsRed2-PSPC1_Pos001_S001	00-DWW4DJZ8faeD6UZf9SnZWK
1.39217	2.69408	-0.295654	um	Vesicles Paraspeckle	Vesicles Paraspeckle Relative To Cell Position	0.000	1.000	15	200001077	200001077	GFP-VOID DsRed2-PSPC1 8C-C-PSPC1 V2.00	0	50. DsRed2-PSPC1_Pos001_S001	00-DWW4DJZ8faeD6UZf9SnZWK
-0.327721	2.96925	-0.547607	um	Vesicles Paraspeckle	Vesicles Paraspeckle Relative To Cell Position	0.000	1.000	15	200001078	200001078	GFP-VOID DsRed2-PSPC1 8C-C-PSPC1 V2.00	0	50. DsRed2-PSPC1_Pos001_S001	00-DWW4DJZ8faeD6UZf9SnZWK
1.17278	3.20682	-0.329712	um	Vesicles Paraspeckle	Vesicles Paraspeckle Relative To Cell Position	0.000	1.000	15	200001079	200001079	GFP-VOID DsRed2-PSPC1 8C-C-PSPC1 V2.00	0	50. DsRed2-PSPC1_Pos001_S001	00-DWW4DJZ8faeD6UZf9SnZWK
0.371452	4.45369	-0.348145	um	Vesicles Paraspeckle	Vesicles Paraspeckle Relative To Cell Position	0.000	1.000	15	200001080	200001080	GFP-VOID DsRed2-PSPC1 8C-C-PSPC1 V2.00	0	50. DsRed2-PSPC1_Pos001_S001	00-DWW4DJZ8faeD6UZf9SnZWK
2.21752	4.47215	-0.266968	um	Vesicles Paraspeckle	Vesicles Paraspeckle Relative To Cell Position	0.000	1.000	15	200001081	200001081	GFP-VOID DsRed2-PSPC1 8C-C-PSPC1 V2.00	0	50. DsRed2-PSPC1_Pos001_S001	00-DWW4DJZ8faeD6UZf9SnZWK
0.801086	4.93204	-0.37439	um	Vesicles Paraspeckle	Vesicles Paraspeckle Relative To Cell Position	0.000	1.000	15	200001082	200001082	GFP-VOID DsRed2-PSPC1 8C-C-PSPC1 V2.00	0	50. DsRed2-PSPC1_Pos001_S001	00-DWW4DJZ8faeD6UZf9SnZWK
7.75307	7.48567	-0.552002	um	Vesicles Paraspeckle	Vesicles Paraspeckle Relative To Cell Position	0.000	1.000	15	200001083	200001083	GFP-VOID DsRed2-PSPC1 8C-C-PSPC1 V2.00	0	50. DsRed2-PSPC1_Pos001_S001	00-DWW4DJZ8faeD6UZf9SnZWK
5.17163	10.4487	-0.457031	um	Vesicles Paraspeckle	Vesicles Paraspeckle Relative To Cell Position	0.000	1.000	15	200001084	200001084	GFP-VOID DsRed2-PSPC1 8C-C-PSPC1 V2.00	0	50. DsRed2-PSPC1_Pos001_S001	00-DWW4DJZ8faeD6UZf9SnZWK
-2.05007	0.556488	0.00134277	um	Vesicles Paraspeckle	Vesicles Paraspeckle Relative To Cell Position	0.000	1.000	15	200001085	200001085	GFP-VOID DsRed2-PSPC1 8C-C-PSPC1 V2.00	0	50. DsRed2-PSPC1_Pos001_S001	00-DWW4DJZ8faeD6UZf9SnZWK
-5.01407	1.72664	-0.0601807	um	Vesicles Paraspeckle	Vesicles Paraspeckle Relative To Cell Position	0.000	1.000	15	200001086	200001086	GFP-VOID DsRed2-PSPC1 8C-C-PSPC1 V2.00	0	50. DsRed2-PSPC1_Pos001_S001	00-DWW4DJZ8faeD6UZf9SnZWK
1.94719	1.70699	0.0765381	um	Vesicles Paraspeckle	Vesicles Paraspeckle Relative To Cell Position	0.000	1.000	15	200001087	200001087	GFP-VOID DsRed2-PSPC1 8C-C-PSPC1 V2.00	0	50. DsRed2-PSPC1_Pos001_S001	00-DWW4DJZ8faeD6UZf9SnZWK
-5.88359	2.0471	-0.149292	um	Vesicles Paraspeckle	Vesicles Paraspeckle Relative To Cell Position	0.000	1.000	15	200001088	200001088	GFP-VOID DsRed2-PSPC1 8C-C-PSPC1 V2.00	0	50. DsRed2-PSPC1_Pos001_S001	00-DWW4DJZ8faeD6UZf9SnZWK
3.66984	2.00951	-0.079834	um	Vesicles Paraspeckle	Vesicles Paraspeckle Relative To Cell Position	0.000	1.000	15	200001089	200001089	GFP-VOID DsRed2-PSPC1 8C-C-PSPC1 V2.00	0	50. DsRed2-PSPC1_Pos001_S001	00-DWW4DJZ8faeD6UZf9SnZWK
-0.885124	2.24774	0.0831299	um	Vesicles Paraspeckle	Vesicles Paraspeckle Relative To Cell Position	0.000	1.000	15	200001090	200001090	GFP-VOID DsRed2-PSPC1 8C-C-PSPC1 V2.00	0	50. DsRed2-PSPC1_Pos001_S001	00-DWW4DJZ8faeD6UZf9SnZWK
2.71636	2.80139	-0.0151367	um	Vesicles Paraspeckle	Vesicles Paraspeckle Relative To Cell Position	0.000	1.000	15	200001091	200001091	GFP-VOID DsRed2-PSPC1 8C-C-PSPC1 V2.00	0	50. DsRed2-PSPC1_Pos001_S001	00-DWW4DJZ8faeD6UZf9SnZWK
-1.13022	2.89996	-0.203491	um	Vesicles Paraspeckle	Vesicles Paraspeckle Relative To Cell Position	0.000	1.000	15	200001092	200001092	GFP-VOID DsRed2-PSPC1 8C-C-PSPC1 V2.00	0	50. DsRed2-PSPC1_Pos001_S001	00-DWW4DJZ8faeD6UZf9SnZWK
0.603233	3.25334	0.0864258	um	Vesicles Paraspeckle	Vesicles Paraspeckle Relative To Cell Position	0.000	1.000	15	200001093	200001093	GFP-VOID DsRed2-PSPC1 8C-C-PSPC1 V2.00	0	50. DsRed2-PSPC1_Pos001_S001	00-DWW4DJZ8faeD6UZf9SnZWK
-0.427864	3.46043	0.105103	um	Vesicles Paraspeckle	Vesicles Paraspeckle Relative To Cell Position	0.000	1.000	15	200001094	200001094	GFP-VOID DsRed2-PSPC1 8C-C-PSPC1 V2.00	0	50. DsRed2-PSPC1_Pos001_S001	00-DWW4DJZ8faeD6UZf9SnZWK
1.98749	3.45024	-0.117432	um	Vesicles Paraspeckle	Vesicles Paraspeckle Relative To Cell Position	0.000	1.000	15	200001095	200001095	GFP-VOID DsRed2-PSPC1 8C-C-PSPC1 V2.00	0	50. DsRed2-PSPC1_Pos001_S001	00-DWW4DJZ8faeD6UZf9SnZWK
4.52855	3.49359	0.0628662	um	Vesicles Paraspeckle	Vesicles Paraspeckle Relative To Cell Position	0.000	1.000	15	200001096	200001096	GFP-VOID DsRed2-PSPC1 8C-C-PSPC1 V2.00	0	50. DsRed2-PSPC1_Pos001_S001	00-DWW4DJZ8faeD6UZf9SnZWK
-3.0169	3.69075	0.0202637	um	Vesicles Paraspeckle	Vesicles Paraspeckle Relative To Cell Position	0.000	1.000	15	200001097	200001097	GFP-VOID DsRed2-PSPC1 8C-C-PSPC1 V2.00	0	50. DsRed2-PSPC1_Pos001_S001	00-DWW4DJZ8faeD6UZf9SnZWK
-2.28093	3.69075	0.0767822	um	Vesicles Paraspeckle	Vesicles Paraspeckle Relative To Cell Position	0.000	1.000	15	200001098	200001098	GFP-VOID DsRed2-PSPC1 8C-C-PSPC1 V2.00	0	50. DsRed2-PSPC1_Pos001_S001	00-DWW4DJZ8faeD6UZf9SnZWK
-1.20707	4.40645	-0.0375977	um	Vesicles Paraspeckle	Vesicles Paraspeckle Relative To Cell Position	0.000	1.000	15	200001099	200001099	GFP-VOID DsRed2-PSPC1 8C-C-PSPC1 V2.00	0	50. DsRed2-PSPC1_Pos001_S001	00-DWW4DJZ8faeD6UZf9SnZWK
1.50647	4.4585	-0.0611572	um	Vesicles Paraspeckle	Vesicles Paraspeckle Relative To Cell Position	0.000	1.000	15	200001100	200001100	GFP-VOID DsRed2-PSPC1 8C-C-PSPC1 V2.00	0	50. DsRed2-PSPC1_Pos001_S001	00-DWW4DJZ8faeD6UZf9SnZWK
-1.31824	4.89325	-0.0656738	um	Vesicles Paraspeckle	Vesicles Paraspeckle Relative To Cell Position	0.000	1.000	15	200001101	200001101	GFP-VOID DsRed2-PSPC1 8C-C-PSPC1 V2.00	0	50. DsRed2-PSPC1_Pos001_S001	00-DWW4DJZ8faeD6UZf9SnZWK
2.21941	5.15572	0.088623	um	Vesicles Paraspeckle	Vesicles Paraspeckle Relative To Cell Position	0.000	1.000	15	200001102	200001102	GFP-VOID DsRed2-PSPC1 8C-C-PSPC1 V2.00	0	50. DsRed2-PSPC1_Pos001_S001	00-DWW4DJZ8faeD6UZf9SnZWK
2.91512	5.13374	0.012085	um	Vesicles Paraspeckle	Vesicles Paraspeckle Relative To Cell Position	0.000	1.000	15	200001103	200001103	GFP-VOID DsRed2-PSPC1 8C-C-PSPC1 V2.00	0	50. DsRed2-PSPC1_Pos001_S001	00-DWW4DJZ8faeD6UZf9SnZWK
0.0634689	5.37425	-0.167969	um	Vesicles Paraspeckle	Vesicles Paraspeckle Relative To Cell Position	0.000	1.000	15	200001104	200001104	GFP-VOID DsRed2-PSPC1 8C-C-PSPC1 V2.00	0	50. DsRed2-PSPC1_Pos001_S001	00-DWW4DJZ8faeD6UZf9SnZWK
3.91147	5.48228	-0.0141602	um	Vesicles Paraspeckle	Vesicles Paraspeckle Relative To Cell Position	0.000	1.000	15	200001105	200001105	GFP-VOID DsRed2-PSPC1 8C-C-PSPC1 V2.00	0	50. DsRed2-PSPC1_Pos001_S001	00-DWW4DJZ8faeD6UZf9SnZWK
-1.42288	5.61641	0.122681	um	Vesicles Paraspeckle	Vesicles Paraspeckle Relative To Cell Position	0.000	1.000	15	200001106	200001106	GFP-VOID DsRed2-PSPC1 8C-C-PSPC1 V2.00	0	50. DsRed2-PSPC1_Pos001_S001	00-DWW4DJZ8faeD6UZf9SnZWK
-0.448669	6.10379	-0.197998	um	Vesicles Paraspeckle	Vesicles Paraspeckle Relative To Cell Position	0.000	1.000	15	200001107	200001107	GFP-VOID DsRed2-PSPC1 8C-C-PSPC1 V2.00	0	50. DsRed2-PSPC1_Pos001_S001	00-DWW4DJZ8faeD6UZf9SnZWK
0.533691	6.09193	0.088623	um	Vesicles Paraspeckle	Vesicles Paraspeckle Relative To Cell Position	0.000	1.000	15	200001108	200001108	GFP-VOID DsRed2-PSPC1 8C-C-PSPC1 V2.00	0	50. DsRed2-PSPC1_Pos001_S001	00-DWW4DJZ8faeD6UZf9SnZWK
4.54634	6.22903	0.0618896	um	Vesicles Paraspeckle	Vesicles Paraspeckle Relative To Cell Position	0.000	1.000	15	200001109	200001109	GFP-VOID DsRed2-PSPC1 8C-C-PSPC1 V2.00	0	50. DsRed2-PSPC1_Pos001_S001	00-DWW4DJZ8faeD6UZf9SnZWK
1.76824	6.55209	-0.0958252	um	Vesicles Paraspeckle	Vesicles Paraspeckle Relative To Cell Position	0.000	1.000	15	200001110	200001110	GFP-VOID DsRed2-PSPC1 8C-C-PSPC1 V2.00	0	50. DsRed2-PSPC1_Pos001_S001	00-DWW4DJZ8faeD6UZf9SnZWK
1.70836	7.70052	0.0290527	um	Vesicles Paraspeckle	Vesicles Paraspeckle Relative To Cell Position	0.000	1.000	15	200001111	200001111	GFP-VOID DsRed2-PSPC1 8C-C-PSPC1 V2.00	0	50. DsRed2-PSPC1_Pos001_S001	00-DWW4DJZ8faeD6UZf9SnZWK
1.03465	-0.29538	0.325684	um	Vesicles Paraspeckle	Vesicles Paraspeckle Relative To Cell Position	0.000	1.000	15	200001112	200001112	GFP-VOID DsRed2-PSPC1 8C-C-PSPC1 V2.00	0	50. DsRed2-PSPC1_Pos001_S001	00-DWW4DJZ8faeD6UZf9SnZWK
1.27422	1.04916	0.27478	um	Vesicles Paraspeckle	Vesicles Paraspeckle Relative To Cell Position	0.000	1.000	15	200001113	200001113	GFP-VOID DsRed2-PSPC1 8C-C-PSPC1 V2.00	0	50. DsRed2-PSPC1_Pos001_S001	00-DWW4DJZ8faeD6UZf9SnZWK
-4.73475	1.27612	0.226685	um	Vesicles Paraspeckle	Vesicles Paraspeckle Relative To Cell Position	0.000	1.000	15	200001114	200001114	GFP-VOID DsRed2-PSPC1 8C-C-PSPC1 V2.00	0	50. DsRed2-PSPC1_Pos001_S001	00-DWW4DJZ8faeD6UZf9SnZWK
0.287712	1.29793	0.278076	um	Vesicles Paraspeckle	Vesicles Paraspeckle Relative To Cell Position	0.000	1.000	15	200001115	200001115	GFP-VOID DsRed2-PSPC1 8C-C-PSPC1 V2.00	0	50. DsRed2-PSPC1_Pos001_S001	00-DWW4DJZ8faeD6UZf9SnZWK
-1.64378	1.76675	0.297852	um	Vesicles Paraspeckle	Vesicles Paraspeckle Relative To Cell Position	0.000	1.000	15	200001116	200001116	GFP-VOID DsRed2-PSPC1 8C-C-PSPC1 V2.00	0	50. DsRed2-PSPC1_Pos001_S001	00-DWW4DJZ8faeD6UZf9SnZWK
1.00449	2.00934	0.367676	um	Vesicles Paraspeckle	Vesicles Paraspeckle Relative To Cell Position	0.000	1.000	15	200001117	200001117	GFP-VOID DsRed2-PSPC1 8C-C-PSPC1 V2.00	0	50. DsRed2-PSPC1_Pos001_S001	00-DWW4DJZ8faeD6UZf9SnZWK
1.52398	2.53168	0.243164	um	Vesicles Paraspeckle	Vesicles Paraspeckle Relative To Cell Position	0.000	1.000	15	200001118	200001118	GFP-VOID DsRed2-PSPC1 8C-C-PSPC1 V2.00	0	50. DsRed2-PSPC1_Pos001_S001	00-DWW4DJZ8faeD6UZf9SnZWK
-2.0909	3.00833	0.279541	um	Vesicles Paraspeckle	Vesicles Paraspeckle Relative To Cell Position	0.000	1.000	15	200001119	200001119	GFP-VOID DsRed2-PSPC1 8C-C-PSPC1 V2.00	0	50. DsRed2-PSPC1_Pos001_S001	00-DWW4DJZ8faeD6UZf9SnZWK
-2.98526	3.20494	0.225464	um	Vesicles Paraspeckle	Vesicles Paraspeckle Relative To Cell Position	0.000	1.000	15	200001120	200001120	GFP-VOID DsRed2-PSPC1 8C-C-PSPC1 V2.00	0	50. DsRed2-PSPC1_Pos001_S001	00-DWW4DJZ8faeD6UZf9SnZWK
1.34177	3.20975	0.261108	um	Vesicles Paraspeckle	Vesicles Paraspeckle Relative To Cell Position	0.000	1.000	15	200001121	200001121	GFP-VOID DsRed2-PSPC1 8C-C-PSPC1 V2.00	0	50. DsRed2-PSPC1_Pos001_S001	00-DWW4DJZ8faeD6UZf9SnZWK
2.44804	3.69075	0.197998	um	Vesicles Paraspeckle	Vesicles Paraspeckle Relative To Cell Position	0.000	1.000	15	200001122	200001122	GFP-VOID DsRed2-PSPC1 8C-C-PSPC1 V2.00	0	50. DsRed2-PSPC1_Pos001_S001	00-DWW4DJZ8faeD6UZf9SnZWK
3.45128	3.90547	0.169922	um	Vesicles Paraspeckle	Vesicles Paraspeckle Relative To Cell Position	0.000	1.000	15	200001123	200001123	GFP-VOID DsRed2-PSPC1 8C-C-PSPC1 V2.00	0	50. DsRed2-PSPC1_Pos001_S001	00-DWW4DJZ8faeD6UZf9SnZWK
-2.75679	4.19173	0.312622	um	Vesicles Paraspeckle	Vesicles Paraspeckle Relative To Cell Position	0.000	1.000	15	200001124	200001124	GFP-VOID DsRed2-PSPC1 8C-C-PSPC1 V2.00	0	50. DsRed2-PSPC1_Pos001_S001	00-DWW4DJZ8faeD6UZf9SnZWK
1.63099	5.37294	0.401733	um	Vesicles Paraspeckle	Vesicles Paraspeckle Relative To Cell Position	0.000	1.000	15	200001125	200001125	GFP-VOID DsRed2-PSPC1 8C-C-PSPC1 V2.00	0	50. DsRed2-PSPC1_Pos001_S001	00-DWW4DJZ8faeD6UZf9SnZWK
-1.85264	6.01067	0.143677	um	Vesicles Paraspeckle	Vesicles Paraspeckle Relative To Cell Position	0.000	1.000	15	200001126	200001126	GFP-VOID DsRed2-PSPC1 8C-C-PSPC1 V2.00	0	50. DsRed2-PSPC1_Pos001_S001	00-DWW4DJZ8faeD6UZf9SnZWK
2.21306	6.32735	0.373047	um	Vesicles Paraspeckle	Vesicles Paraspeckle Relative To Cell Position	0.000	1.000	15	200001127	200001127	GFP-VOID DsRed2-PSPC1 8C-C-PSPC1 V2.00	0	50. DsRed2-PSPC1_Pos001_S001	00-DWW4DJZ8faeD6UZf9SnZWK
5.15339	10.644	0.203369	um	Vesicles Paraspeckle	Vesicles Paraspeckle Relative To Cell Position	0.000	1.000	15	200001128	200001128	GFP-VOID DsRed2-PSPC1 8C-C-PSPC1 V2.00	0	50. DsRed2-PSPC1_Pos001_S001	00-DWW4DJZ8faeD6UZf9SnZWK
-0.420158	0.299042	0.647827	um	Vesicles Paraspeckle	Vesicles Paraspeckle Relative To Cell Position	0.000	1.000	15	200001129	200001129	GFP-VOID DsRed2-PSPC1 8C-C-PSPC1 V2.00	0	50. DsRed2-PSPC1_Pos001_S001	00-DWW4DJZ8faeD6UZf9SnZWK
-2.8244	0.743774	0.818359	um	Vesicles Paraspeckle	Vesicles Paraspeckle Relative To Cell Position	0.000	1.000	15	200001130	200001130	GFP-VOID DsRed2-PSPC1 8C-C-PSPC1 V2.00	0	50. DsRed2-PSPC1_Pos001_S001	00-DWW4DJZ8faeD6UZf9SnZWK
0.753738	0.751129	0.554199	um	Vesicles Paraspeckle	Vesicles Paraspeckle Relative To Cell Position	0.000	1.000	15	200001131	200001131	GFP-VOID DsRed2-PSPC1 8C-C-PSPC1 V2.00	0	50. DsRed2-PSPC1_Pos001_S001	00-DWW4DJZ8faeD6UZf9SnZWK
1.99345	1.74654	0.555054	um	Vesicles Paraspeckle	Vesicles Paraspeckle Relative To Cell Position	0.000	1.000	15	200001132	200001132	GFP-VOID DsRed2-PSPC1 8C-C-PSPC1 V2.00	0	50. DsRed2-PSPC1_Pos001_S001	00-DWW4DJZ8faeD6UZf9SnZWK
-3.46014	2.48048	0.5625	um	Vesicles Paraspeckle	Vesicles Paraspeckle Relative To Cell Position	0.000	1.000	15	200001133	200001133	GFP-VOID DsRed2-PSPC1 8C-C-PSPC1 V2.00	0	50. DsRed2-PSPC1_Pos001_S001	00-DWW4DJZ8faeD6UZf9SnZWK
0.0175323	2.72874	0.684082	um	Vesicles Paraspeckle	Vesicles Paraspeckle Relative To Cell Position	0.000	1.000	15	200001134	200001134	GFP-VOID DsRed2-PSPC1 8C-C-PSPC1 V2.00	0	50. DsRed2-PSPC1_Pos001_S001	00-DWW4DJZ8faeD6UZf9SnZWK
1.01097	3.92111	0.6604	um	Vesicles Paraspeckle	Vesicles Paraspeckle Relative To Cell Position	0.000	1.000	15	200001135	200001135	GFP-VOID DsRed2-PSPC1 8C-C-PSPC1 V2.00	0	50. DsRed2-PSPC1_Pos001_S001	00-DWW4DJZ8faeD6UZf9SnZWK
-1.87398	0.199371	1.31897	um	Vesicles Paraspeckle	Vesicles Paraspeckle Relative To Cell Position	0.000	1.000	15	200001136	200001136	GFP-VOID DsRed2-PSPC1 8C-C-PSPC1 V2.00	0	50. DsRed2-PSPC1_Pos001_S001	00-DWW4DJZ8faeD6UZf9SnZWK
-3.68089	0.562302	0.95459	um	Vesicles Paraspeckle	Vesicles Paraspeckle Relative To Cell Position	0.000	1.000	15	200001137	200001137	GFP-VOID DsRed2-PSPC1 8C-C-PSPC1 V2.00	0	50. DsRed2-PSPC1_Pos001_S001	00-DWW4DJZ8faeD6UZf9SnZWK
-0.174103	4.88953	1.0072	um	Vesicles Paraspeckle	Vesicles Paraspeckle Relative To Cell Position	0.000	1.000	15	200001138	200001138	GFP-VOID DsRed2-PSPC1 8C-C-PSPC1 V2.00	0	50. DsRed2-PSPC1_Pos001_S001	00-DWW4DJZ8faeD6UZf9SnZWK
0.663498	4.92334	1.03479	um	Vesicles Paraspeckle	Vesicles Paraspeckle Relative To Cell Position	0.000	1.000	15	200001139	200001139	GFP-VOID DsRed2-PSPC1 8C-C-PSPC1 V2.00	0	50. DsRed2-PSPC1_Pos001_S001	00-DWW4DJZ8faeD6UZf9SnZWK
-3.03201	0.804749	1.36523	um	Vesicles Paraspeckle	Vesicles Paraspeckle Relative To Cell Position	0.000	1.000	15	200001140	200001140	GFP-VOID DsRed2-PSPC1 8C-C-PSPC1 V2.00	0	50. DsRed2-PSPC1_Pos001_S001	00-DWW4DJZ8faeD6UZf9SnZWK
-1.85583	0.196396	1.73047	um	Vesicles Paraspeckle	Vesicles Paraspeckle Relative To Cell Position	0.000	1.000	15	200001141	200001141	GFP-VOID DsRed2-PSPC1 8C-C-PSPC1 V2.00	0	50. DsRed2-PSPC1_Pos001_S001	00-DWW4DJZ8faeD6UZf9SnZWK
-0.196808	-0.496033	-2.4353	um	Vesicles Paraspeckle	Vesicles Paraspeckle Relative To Cell Position	0.000	1.000	16	200001142	200000000	GFP-VOID DsRed2-PSPC1 8C-C-PSPC1 V2.00	0	50. DsRed2-PSPC1_Pos002_S001	00-WQagW9F3dz5Hy7s7363Z9U
-0.214645	-0.110321	-2.48083	um	Vesicles Paraspeckle	Vesicles Paraspeckle Relative To Cell Position	0.000	1.000	16	200001143	200000001	GFP-VOID DsRed2-PSPC1 8C-C-PSPC1 V2.00	0	50. DsRed2-PSPC1_Pos002_S001	00-WQagW9F3dz5Hy7s7363Z9U
0.785858	-0.294403	-1.98633	um	Vesicles Paraspeckle	Vesicles Paraspeckle Relative To Cell Position	0.000	1.000	16	200001144	200000002	GFP-VOID DsRed2-PSPC1 8C-C-PSPC1 V2.00	0	50. DsRed2-PSPC1_Pos002_S001	00-WQagW9F3dz5Hy7s7363Z9U
-1.19545	0.196274	-1.95703	um	Vesicles Paraspeckle	Vesicles Paraspeckle Relative To Cell Position	0.000	1.000	16	200001145	200000003	GFP-VOID DsRed2-PSPC1 8C-C-PSPC1 V2.00	0	50. DsRed2-PSPC1_Pos002_S001	00-WQagW9F3dz5Hy7s7363Z9U
0.284195	0.386734	-2.15637	um	Vesicles Paraspeckle	Vesicles Paraspeckle Relative To Cell Position	0.000	1.000	16	200001146	200000004	GFP-VOID DsRed2-PSPC1 8C-C-PSPC1 V2.00	0	50. DsRed2-PSPC1_Pos002_S001	00-WQagW9F3dz5Hy7s7363Z9U
-0.437302	0.619995	-2.02539	um	Vesicles Paraspeckle	Vesicles Paraspeckle Relative To Cell Position	0.000	1.000	16	200001147	200000005	GFP-VOID DsRed2-PSPC1 8C-C-PSPC1 V2.00	0	50. DsRed2-PSPC1_Pos002_S001	00-WQagW9F3dz5Hy7s7363Z9U
0.0388031	-1.00908	-1.68958	um	Vesicles Paraspeckle	Vesicles Paraspeckle Relative To Cell Position	0.000	1.000	16	200001148	200000006	GFP-VOID DsRed2-PSPC1 8C-C-PSPC1 V2.00	0	50. DsRed2-PSPC1_Pos002_S001	00-WQagW9F3dz5Hy7s7363Z9U
-0.75853	-0.287689	-1.67822	um	Vesicles Paraspeckle	Vesicles Paraspeckle Relative To Cell Position	0.000	1.000	16	200001149	200000007	GFP-VOID DsRed2-PSPC1 8C-C-PSPC1 V2.00	0	50. DsRed2-PSPC1_Pos002_S001	00-WQagW9F3dz5Hy7s7363Z9U
-1.6398	0.343552	-1.71228	um	Vesicles Paraspeckle	Vesicles Paraspeckle Relative To Cell Position	0.000	1.000	16	200001150	200000008	GFP-VOID DsRed2-PSPC1 8C-C-PSPC1 V2.00	0	50. DsRed2-PSPC1_Pos002_S001	00-WQagW9F3dz5Hy7s7363Z9U
0.0699615	-1.49068	-1.30701	um	Vesicles Paraspeckle	Vesicles Paraspeckle Relative To Cell Position	0.000	1.000	16	200001151	200000009	GFP-VOID DsRed2-PSPC1 8C-C-PSPC1 V2.00	0	50. DsRed2-PSPC1_Pos002_S001	00-WQagW9F3dz5Hy7s7363Z9U
-0.342957	-1.04002	-1.35461	um	Vesicles Paraspeckle	Vesicles Paraspeckle Relative To Cell Position	0.000	1.000	16	200001152	200000010	GFP-VOID DsRed2-PSPC1 8C-C-PSPC1 V2.00	0	50. DsRed2-PSPC1_Pos002_S001	00-WQagW9F3dz5Hy7s7363Z9U
1.49474	-1.00623	-1.31702	um	Vesicles Paraspeckle	Vesicles Paraspeckle Relative To Cell Position	0.000	1.000	16	200001153	200000011	GFP-VOID DsRed2-PSPC1 8C-C-PSPC1 V2.00	0	50. DsRed2-PSPC1_Pos002_S001	00-WQagW9F3dz5Hy7s7363Z9U
-1.15051	-0.743591	-1.31702	um	Vesicles Paraspeckle	Vesicles Paraspeckle Relative To Cell Position	0.000	1.000	16	200001154	200000012	GFP-VOID DsRed2-PSPC1 8C-C-PSPC1 V2.00	0	50. DsRed2-PSPC1_Pos002_S001	00-WQagW9F3dz5Hy7s7363Z9U
1.00897	-0.284729	-1.24683	um	Vesicles Paraspeckle	Vesicles Paraspeckle Relative To Cell Position	0.000	1.000	16	200001155	200000013	GFP-VOID DsRed2-PSPC1 8C-C-PSPC1 V2.00	0	50. DsRed2-PSPC1_Pos002_S001	00-WQagW9F3dz5Hy7s7363Z9U
1.2188	0.196426	-1.33032	um	Vesicles Paraspeckle	Vesicles Paraspeckle Relative To Cell Position	0.000	1.000	16	200001156	200000014	GFP-VOID DsRed2-PSPC1 8C-C-PSPC1 V2.00	0	50. DsRed2-PSPC1_Pos002_S001	00-WQagW9F3dz5Hy7s7363Z9U
-0.437302	1.12955	-1.28918	um	Vesicles Paraspeckle	Vesicles Paraspeckle Relative To Cell Position	0.000	1.000	16	200001157	200000015	GFP-VOID DsRed2-PSPC1 8C-C-PSPC1 V2.00	0	50. DsRed2-PSPC1_Pos002_S001	00-WQagW9F3dz5Hy7s7363Z9U
0.284195	1.13905	-1.25378	um	Vesicles Paraspeckle	Vesicles Paraspeckle Relative To Cell Position	0.000	1.000	16	200001158	200000016	GFP-VOID DsRed2-PSPC1 8C-C-PSPC1 V2.00	0	50. DsRed2-PSPC1_Pos002_S001	00-WQagW9F3dz5Hy7s7363Z9U
1.01184	-0.982819	-0.869141	um	Vesicles Paraspeckle	Vesicles Paraspeckle Relative To Cell Position	0.000	1.000	16	200001159	200000017	GFP-VOID DsRed2-PSPC1 8C-C-PSPC1 V2.00	0	50. DsRed2-PSPC1_Pos002_S001	00-WQagW9F3dz5Hy7s7363Z9U
1.44481	-0.284729	-0.96106	um	Vesicles Paraspeckle	Vesicles Paraspeckle Relative To Cell Position	0.000	1.000	16	200001160	200000018	GFP-VOID DsRed2-PSPC1 8C-C-PSPC1 V2.00	0	50. DsRed2-PSPC1_Pos002_S001	00-WQagW9F3dz5Hy7s7363Z9U
1.03099	0.694	-0.865845	um	Vesicles Paraspeckle	Vesicles Paraspeckle Relative To Cell Position	0.000	1.000	16	200001161	200000019	GFP-VOID DsRed2-PSPC1 8C-C-PSPC1 V2.00	0	50. DsRed2-PSPC1_Pos002_S001	00-WQagW9F3dz5Hy7s7363Z9U
-0.676605	1.63774	-0.934814	um	Vesicles Paraspeckle	Vesicles Paraspeckle Relative To Cell Position	0.000	1.000	16	200001162	200000020	GFP-VOID DsRed2-PSPC1 8C-C-PSPC1 V2.00	0	50. DsRed2-PSPC1_Pos002_S001	00-WQagW9F3dz5Hy7s7363Z9U
-1.43324	-0.549133	-0.38623	um	Vesicles Paraspeckle	Vesicles Paraspeckle Relative To Cell Position	0.000	1.000	16	200001163	200000021	GFP-VOID DsRed2-PSPC1 8C-C-PSPC1 V2.00	0	50. DsRed2-PSPC1_Pos002_S001	00-WQagW9F3dz5Hy7s7363Z9U
-1.59412	-0.0479431	-0.458374	um	Vesicles Paraspeckle	Vesicles Paraspeckle Relative To Cell Position	0.000	1.000	16	200001164	200000022	GFP-VOID DsRed2-PSPC1 8C-C-PSPC1 V2.00	0	50. DsRed2-PSPC1_Pos002_S001	00-WQagW9F3dz5Hy7s7363Z9U
-1.39287	0.378754	-0.524048	um	Vesicles Paraspeckle	Vesicles Paraspeckle Relative To Cell Position	0.000	1.000	16	200001165	200000023	GFP-VOID DsRed2-PSPC1 8C-C-PSPC1 V2.00	0	50. DsRed2-PSPC1_Pos002_S001	00-WQagW9F3dz5Hy7s7363Z9U
1.6637	0.677277	-0.526611	um	Vesicles Paraspeckle	Vesicles Paraspeckle Relative To Cell Position	0.000	1.000	16	200001166	200000024	GFP-VOID DsRed2-PSPC1 8C-C-PSPC1 V2.00	0	50. DsRed2-PSPC1_Pos002_S001	00-WQagW9F3dz5Hy7s7363Z9U
-1.37144	0.952591	-0.418213	um	Vesicles Paraspeckle	Vesicles Paraspeckle Relative To Cell Position	0.000	1.000	16	200001167	200000025	GFP-VOID DsRed2-PSPC1 8C-C-PSPC1 V2.00	0	50. DsRed2-PSPC1_Pos002_S001	00-WQagW9F3dz5Hy7s7363Z9U
0.0437012	1.62486	-0.46875	um	Vesicles Paraspeckle	Vesicles Paraspeckle Relative To Cell Position	0.000	1.000	16	200001168	200000026	GFP-VOID DsRed2-PSPC1 8C-C-PSPC1 V2.00	0	50. DsRed2-PSPC1_Pos002_S001	00-WQagW9F3dz5Hy7s7363Z9U
0.717117	-1.48195	0.0270996	um	Vesicles Paraspeckle	Vesicles Paraspeckle Relative To Cell Position	0.000	1.000	16	200001169	200000027	GFP-VOID DsRed2-PSPC1 8C-C-PSPC1 V2.00	0	50. DsRed2-PSPC1_Pos002_S001	00-WQagW9F3dz5Hy7s7363Z9U
-1.10533	-1.24672	-0.255249	um	Vesicles Paraspeckle	Vesicles Paraspeckle Relative To Cell Position	0.000	1.000	16	200001170	200000028	GFP-VOID DsRed2-PSPC1 8C-C-PSPC1 V2.00	0	50. DsRed2-PSPC1_Pos002_S001	00-WQagW9F3dz5Hy7s7363Z9U
1.64998	-0.531006	-0.0820313	um	Vesicles Paraspeckle	Vesicles Paraspeckle Relative To Cell Position	0.000	1.000	16	200001171	200000029	GFP-VOID DsRed2-PSPC1 8C-C-PSPC1 V2.00	0	50. DsRed2-PSPC1_Pos002_S001	00-WQagW9F3dz5Hy7s7363Z9U
1.00191	1.12582	-0.0910645	um	Vesicles Paraspeckle	Vesicles Paraspeckle Relative To Cell Position	0.000	1.000	16	200001172	200000030	GFP-VOID DsRed2-PSPC1 8C-C-PSPC1 V2.00	0	50. DsRed2-PSPC1_Pos002_S001	00-WQagW9F3dz5Hy7s7363Z9U
-0.942932	1.68057	-0.0949707	um	Vesicles Paraspeckle	Vesicles Paraspeckle Relative To Cell Position	0.000	1.000	16	200001173	200000031	GFP-VOID DsRed2-PSPC1 8C-C-PSPC1 V2.00	0	50. DsRed2-PSPC1_Pos002_S001	00-WQagW9F3dz5Hy7s7363Z9U
0.524704	1.77631	-0.0465088	um	Vesicles Paraspeckle	Vesicles Paraspeckle Relative To Cell Position	0.000	1.000	16	200001174	200000032	GFP-VOID DsRed2-PSPC1 8C-C-PSPC1 V2.00	0	50. DsRed2-PSPC1_Pos002_S001	00-WQagW9F3dz5Hy7s7363Z9U
1.25681	-1.01465	0.288574	um	Vesicles Paraspeckle	Vesicles Paraspeckle Relative To Cell Position	0.000	1.000	16	200001175	200000033	GFP-VOID DsRed2-PSPC1 8C-C-PSPC1 V2.00	0	50. DsRed2-PSPC1_Pos002_S001	00-WQagW9F3dz5Hy7s7363Z9U
1.9677	-0.947144	0.263672	um	Vesicles Paraspeckle	Vesicles Paraspeckle Relative To Cell Position	0.000	1.000	16	200001176	200000034	GFP-VOID DsRed2-PSPC1 8C-C-PSPC1 V2.00	0	50. DsRed2-PSPC1_Pos002_S001	00-WQagW9F3dz5Hy7s7363Z9U
1.47057	0.506577	0.175903	um	Vesicles Paraspeckle	Vesicles Paraspeckle Relative To Cell Position	0.000	1.000	16	200001177	200000035	GFP-VOID DsRed2-PSPC1 8C-C-PSPC1 V2.00	0	50. DsRed2-PSPC1_Pos002_S001	00-WQagW9F3dz5Hy7s7363Z9U
-1.6398	0.918289	0.200562	um	Vesicles Paraspeckle	Vesicles Paraspeckle Relative To Cell Position	0.000	1.000	16	200001178	200000036	GFP-VOID DsRed2-PSPC1 8C-C-PSPC1 V2.00	0	50. DsRed2-PSPC1_Pos002_S001	00-WQagW9F3dz5Hy7s7363Z9U
0.0455475	2.09311	0.309692	um	Vesicles Paraspeckle	Vesicles Paraspeckle Relative To Cell Position	0.000	1.000	16	200001179	200000037	GFP-VOID DsRed2-PSPC1 8C-C-PSPC1 V2.00	0	50. DsRed2-PSPC1_Pos002_S001	00-WQagW9F3dz5Hy7s7363Z9U
-0.381485	-1.69948	0.616455	um	Vesicles Paraspeckle	Vesicles Paraspeckle Relative To Cell Position	0.000	1.000	16	200001180	200000038	GFP-VOID DsRed2-PSPC1 8C-C-PSPC1 V2.00	0	50. DsRed2-PSPC1_Pos002_S001	00-WQagW9F3dz5Hy7s7363Z9U
1.68784	-1.48723	0.658936	um	Vesicles Paraspeckle	Vesicles Paraspeckle Relative To Cell Position	0.000	1.000	16	200001181	200000039	GFP-VOID DsRed2-PSPC1 8C-C-PSPC1 V2.00	0	50. DsRed2-PSPC1_Pos002_S001	00-WQagW9F3dz5Hy7s7363Z9U
-1.67953	-0.525223	0.651367	um	Vesicles Paraspeckle	Vesicles Paraspeckle Relative To Cell Position	0.000	1.000	16	200001182	200000040	GFP-VOID DsRed2-PSPC1 8C-C-PSPC1 V2.00	0	50. DsRed2-PSPC1_Pos002_S001	00-WQagW9F3dz5Hy7s7363Z9U
0.976395	1.30797	0.798828	um	Vesicles Paraspeckle	Vesicles Paraspeckle Relative To Cell Position	0.000	1.000	16	200001183	200000041	GFP-VOID DsRed2-PSPC1 8C-C-PSPC1 V2.00	0	50. DsRed2-PSPC1_Pos002_S001	00-WQagW9F3dz5Hy7s7363Z9U
-1.63405	-0.0448303	1.01709	um	Vesicles Paraspeckle	Vesicles Paraspeckle Relative To Cell Position	0.000	1.000	16	200001184	200000042	GFP-VOID DsRed2-PSPC1 8C-C-PSPC1 V2.00	0	50. DsRed2-PSPC1_Pos002_S001	00-WQagW9F3dz5Hy7s7363Z9U
-0.643372	1.15828	1.05408	um	Vesicles Paraspeckle	Vesicles Paraspeckle Relative To Cell Position	0.000	1.000	16	200001185	200000043	GFP-VOID DsRed2-PSPC1 8C-C-PSPC1 V2.00	0	50. DsRed2-PSPC1_Pos002_S001	00-WQagW9F3dz5Hy7s7363Z9U
-1.1588	1.38397	0.96106	um	Vesicles Paraspeckle	Vesicles Paraspeckle Relative To Cell Position	0.000	1.000	16	200001186	200000044	GFP-VOID DsRed2-PSPC1 8C-C-PSPC1 V2.00	0	50. DsRed2-PSPC1_Pos002_S001	00-WQagW9F3dz5Hy7s7363Z9U
0.996857	-1.24672	1.35413	um	Vesicles Paraspeckle	Vesicles Paraspeckle Relative To Cell Position	0.000	1.000	16	200001187	200000045	GFP-VOID DsRed2-PSPC1 8C-C-PSPC1 V2.00	0	50. DsRed2-PSPC1_Pos002_S001	00-WQagW9F3dz5Hy7s7363Z9U
-0.918304	-1.10208	1.30884	um	Vesicles Paraspeckle	Vesicles Paraspeckle Relative To Cell Position	0.000	1.000	16	200001188	200000046	GFP-VOID DsRed2-PSPC1 8C-C-PSPC1 V2.00	0	50. DsRed2-PSPC1_Pos002_S001	00-WQagW9F3dz5Hy7s7363Z9U
-1.1588	-0.276428	1.28577	um	Vesicles Paraspeckle	Vesicles Paraspeckle Relative To Cell Position	0.000	1.000	16	200001189	200000047	GFP-VOID DsRed2-PSPC1 8C-C-PSPC1 V2.00	0	50. DsRed2-PSPC1_Pos002_S001	00-WQagW9F3dz5Hy7s7363Z9U
1.52853	-0.284729	1.4187	um	Vesicles Paraspeckle	Vesicles Paraspeckle Relative To Cell Position	0.000	1.000	16	200001190	200000048	GFP-VOID DsRed2-PSPC1 8C-C-PSPC1 V2.00	0	50. DsRed2-PSPC1_Pos002_S001	00-WQagW9F3dz5Hy7s7363Z9U
-1.61597	0.436768	1.27759	um	Vesicles Paraspeckle	Vesicles Paraspeckle Relative To Cell Position	0.000	1.000	16	200001191	200000049	GFP-VOID DsRed2-PSPC1 8C-C-PSPC1 V2.00	0	50. DsRed2-PSPC1_Pos002_S001	00-WQagW9F3dz5Hy7s7363Z9U
-0.798019	0.457657	1.45605	um	Vesicles Paraspeckle	Vesicles Paraspeckle Relative To Cell Position	0.000	1.000	16	200001192	200000050	GFP-VOID DsRed2-PSPC1 8C-C-PSPC1 V2.00	0	50. DsRed2-PSPC1_Pos002_S001	00-WQagW9F3dz5Hy7s7363Z9U
1.48669	1.13199	1.52368	um	Vesicles Paraspeckle	Vesicles Paraspeckle Relative To Cell Position	0.000	1.000	16	200001193	200000051	GFP-VOID DsRed2-PSPC1 8C-C-PSPC1 V2.00	0	50. DsRed2-PSPC1_Pos002_S001	00-WQagW9F3dz5Hy7s7363Z9U
0.56424	1.39877	1.45862	um	Vesicles Paraspeckle	Vesicles Paraspeckle Relative To Cell Position	0.000	1.000	16	200001194	200000052	GFP-VOID DsRed2-PSPC1 8C-C-PSPC1 V2.00	0	50. DsRed2-PSPC1_Pos002_S001	00-WQagW9F3dz5Hy7s7363Z9U
-0.751343	-1.50348	1.84448	um	Vesicles Paraspeckle	Vesicles Paraspeckle Relative To Cell Position	0.000	1.000	16	200001195	200000053	GFP-VOID DsRed2-PSPC1 8C-C-PSPC1 V2.00	0	50. DsRed2-PSPC1_Pos002_S001	00-WQagW9F3dz5Hy7s7363Z9U
-0.0141144	-1.24672	1.89063	um	Vesicles Paraspeckle	Vesicles Paraspeckle Relative To Cell Position	0.000	1.000	16	200001196	200000054	GFP-VOID DsRed2-PSPC1 8C-C-PSPC1 V2.00	0	50. DsRed2-PSPC1_Pos002_S001	00-WQagW9F3dz5Hy7s7363Z9U
0.111633	-0.765732	1.91113	um	Vesicles Paraspeckle	Vesicles Paraspeckle Relative To Cell Position	0.000	1.000	16	200001197	200000055	GFP-VOID DsRed2-PSPC1 8C-C-PSPC1 V2.00	0	50. DsRed2-PSPC1_Pos002_S001	00-WQagW9F3dz5Hy7s7363Z9U
0.722168	-0.729614	1.75256	um	Vesicles Paraspeckle	Vesicles Paraspeckle Relative To Cell Position	0.000	1.000	16	200001198	200000056	GFP-VOID DsRed2-PSPC1 8C-C-PSPC1 V2.00	0	50. DsRed2-PSPC1_Pos002_S001	00-WQagW9F3dz5Hy7s7363Z9U
0.276199	-0.284729	1.82776	um	Vesicles Paraspeckle	Vesicles Paraspeckle Relative To Cell Position	0.000	1.000	16	200001199	200000057	GFP-VOID DsRed2-PSPC1 8C-C-PSPC1 V2.00	0	50. DsRed2-PSPC1_Pos002_S001	00-WQagW9F3dz5Hy7s7363Z9U
-0.76178	-0.04422	1.84448	um	Vesicles Paraspeckle	Vesicles Paraspeckle Relative To Cell Position	0.000	1.000	16	200001200	200000058	GFP-VOID DsRed2-PSPC1 8C-C-PSPC1 V2.00	0	50. DsRed2-PSPC1_Pos002_S001	00-WQagW9F3dz5Hy7s7363Z9U
0.0423431	0.40451	1.7041	um	Vesicles Paraspeckle	Vesicles Paraspeckle Relative To Cell Position	0.000	1.000	16	200001201	200000059	GFP-VOID DsRed2-PSPC1 8C-C-PSPC1 V2.00	0	50. DsRed2-PSPC1_Pos002_S001	00-WQagW9F3dz5Hy7s7363Z9U
0.635559	0.409317	1.81421	um	Vesicles Paraspeckle	Vesicles Paraspeckle Relative To Cell Position	0.000	1.000	16	200001202	200000060	GFP-VOID DsRed2-PSPC1 8C-C-PSPC1 V2.00	0	50. DsRed2-PSPC1_Pos002_S001	00-WQagW9F3dz5Hy7s7363Z9U
1.49379	0.709244	1.9093	um	Vesicles Paraspeckle	Vesicles Paraspeckle Relative To Cell Position	0.000	1.000	16	200001203	200000061	GFP-VOID DsRed2-PSPC1 8C-C-PSPC1 V2.00	0	50. DsRed2-PSPC1_Pos002_S001	00-WQagW9F3dz5Hy7s7363Z9U
-0.677795	0.91571	1.80188	um	Vesicles Paraspeckle	Vesicles Paraspeckle Relative To Cell Position	0.000	1.000	16	200001204	200000062	GFP-VOID DsRed2-PSPC1 8C-C-PSPC1 V2.00	0	50. DsRed2-PSPC1_Pos002_S001	00-WQagW9F3dz5Hy7s7363Z9U
-1.1588	1.37204	1.76941	um	Vesicles Paraspeckle	Vesicles Paraspeckle Relative To Cell Position	0.000	1.000	16	200001205	200000063	GFP-VOID DsRed2-PSPC1 8C-C-PSPC1 V2.00	0	50. DsRed2-PSPC1_Pos002_S001	00-WQagW9F3dz5Hy7s7363Z9U
0.0473633	1.88771	1.84448	um	Vesicles Paraspeckle	Vesicles Paraspeckle Relative To Cell Position	0.000	1.000	16	200001206	200000064	GFP-VOID DsRed2-PSPC1 8C-C-PSPC1 V2.00	0	50. DsRed2-PSPC1_Pos002_S001	00-WQagW9F3dz5Hy7s7363Z9U
-1.6398	-0.32251	2.20349	um	Vesicles Paraspeckle	Vesicles Paraspeckle Relative To Cell Position	0.000	1.000	16	200001207	200000065	GFP-VOID DsRed2-PSPC1 8C-C-PSPC1 V2.00	0	50. DsRed2-PSPC1_Pos002_S001	00-WQagW9F3dz5Hy7s7363Z9U
1.48669	-0.04422	2.27844	um	Vesicles Paraspeckle	Vesicles Paraspeckle Relative To Cell Position	0.000	1.000	16	200001208	200000066	GFP-VOID DsRed2-PSPC1 8C-C-PSPC1 V2.00	0	50. DsRed2-PSPC1_Pos002_S001	00-WQagW9F3dz5Hy7s7363Z9U
1.00569	0.165375	2.2323	um	Vesicles Paraspeckle	Vesicles Paraspeckle Relative To Cell Position	0.000	1.000	16	200001209	200000067	GFP-VOID DsRed2-PSPC1 8C-C-PSPC1 V2.00	0	50. DsRed2-PSPC1_Pos002_S001	00-WQagW9F3dz5Hy7s7363Z9U
0.800171	-0.525223	2.6665	um	Vesicles Paraspeckle	Vesicles Paraspeckle Relative To Cell Position	0.000	1.000	16	200001210	200000068	GFP-VOID DsRed2-PSPC1 8C-C-PSPC1 V2.00	0	50. DsRed2-PSPC1_Pos002_S001	00-WQagW9F3dz5Hy7s7363Z9U
0.524704	0.222595	2.5481	um	Vesicles Paraspeckle	Vesicles Paraspeckle Relative To Cell Position	0.000	1.000	16	200001211	200000069	GFP-VOID DsRed2-PSPC1 8C-C-PSPC1 V2.00	0	50. DsRed2-PSPC1_Pos002_S001	00-WQagW9F3dz5Hy7s7363Z9U
24.7125	-70.1238	-5.02417	um	Vesicles Paraspeckle	Vesicles Paraspeckle Relative To Cell Position	0.000	1.000	18	200001212	200000070	GFP-VOID DsRed2-PSPC1 8C-C-PSPC1 V2.00	0	50. DsRed2-PSPC1_Pos002_S001	00-WQagW9F3dz5Hy7s7363Z9U
25.1935	-70.1428	-5.09485	um	Vesicles Paraspeckle	Vesicles Paraspeckle Relative To Cell Position	0.000	1.000	18	200001213	200000071	GFP-VOID DsRed2-PSPC1 8C-C-PSPC1 V2.00	0	50. DsRed2-PSPC1_Pos002_S001	00-WQagW9F3dz5Hy7s7363Z9U
26.141	-71.1114	-4.73767	um	Vesicles Paraspeckle	Vesicles Paraspeckle Relative To Cell Position	0.000	1.000	18	200001214	200000072	GFP-VOID DsRed2-PSPC1 8C-C-PSPC1 V2.00	0	50. DsRed2-PSPC1_Pos002_S001	00-WQagW9F3dz5Hy7s7363Z9U
25.7052	-70.6572	-4.8175	um	Vesicles Paraspeckle	Vesicles Paraspeckle Relative To Cell Position	0.000	1.000	18	200001215	200000073	GFP-VOID DsRed2-PSPC1 8C-C-PSPC1 V2.00	0	50. DsRed2-PSPC1_Pos002_S001	00-WQagW9F3dz5Hy7s7363Z9U
27.1175	-70.3673	-4.72241	um	Vesicles Paraspeckle	Vesicles Paraspeckle Relative To Cell Position	0.000	1.000	18	200001216	200000074	GFP-VOID DsRed2-PSPC1 8C-C-PSPC1 V2.00	0	50. DsRed2-PSPC1_Pos002_S001	00-WQagW9F3dz5Hy7s7363Z9U
25.3542	-69.1888	-4.64172	um	Vesicles Paraspeckle	Vesicles Paraspeckle Relative To Cell Position	0.000	1.000	18	200001217	200000075	GFP-VOID DsRed2-PSPC1 8C-C-PSPC1 V2.00	0	50. DsRed2-PSPC1_Pos002_S001	00-WQagW9F3dz5Hy7s7363Z9U
21.3449	-61.739	-4.65918	um	Vesicles Paraspeckle	Vesicles Paraspeckle Relative To Cell Position	0.000	1.000	18	200001218	200000076	GFP-VOID DsRed2-PSPC1 8C-C-PSPC1 V2.00	0	50. DsRed2-PSPC1_Pos002_S001	00-WQagW9F3dz5Hy7s7363Z9U
20.8666	-61.4576	-4.72241	um	Vesicles Paraspeckle	Vesicles Paraspeckle Relative To Cell Position	0.000	1.000	18	200001219	200000077	GFP-VOID DsRed2-PSPC1 8C-C-PSPC1 V2.00	0	50. DsRed2-PSPC1_Pos002_S001	00-WQagW9F3dz5Hy7s7363Z9U
25.7123	-72.5943	-4.32715	um	Vesicles Paraspeckle	Vesicles Paraspeckle Relative To Cell Position	0.000	1.000	18	200001220	200000078	GFP-VOID DsRed2-PSPC1 8C-C-PSPC1 V2.00	0	50. DsRed2-PSPC1_Pos002_S001	00-WQagW9F3dz5Hy7s7363Z9U
26.273	-71.8299	-4.28357	um	Vesicles Paraspeckle	Vesicles Paraspeckle Relative To Cell Position	0.000	1.000	18	200001221	200000079	GFP-VOID DsRed2-PSPC1 8C-C-PSPC1 V2.00	0	50. DsRed2-PSPC1_Pos002_S001	00-WQagW9F3dz5Hy7s7363Z9U
26.6358	-71.2514	-4.27759	um	Vesicles Paraspeckle	Vesicles Paraspeckle Relative To Cell Position	0.000	1.000	18	200001222	200000080	GFP-VOID DsRed2-PSPC1 8C-C-PSPC1 V2.00	0	50. DsRed2-PSPC1_Pos002_S001	00-WQagW9F3dz5Hy7s7363Z9U
24.9954	-70.6457	-4.33105	um	Vesicles Paraspeckle	Vesicles Paraspeckle Relative To Cell Position	0.000	1.000	18	200001223	200000081	GFP-VOID DsRed2-PSPC1 8C-C-PSPC1 V2.00	0	50. DsRed2-PSPC1_Pos002_S001	00-WQagW9F3dz5Hy7s7363Z9U
26.3919	-70.6318	-4.32166	um	Vesicles Paraspeckle	Vesicles Paraspeckle Relative To Cell Position	0.000	1.000	18	200001224	200000082	GFP-VOID DsRed2-PSPC1 8C-C-PSPC1 V2.00	0	50. DsRed2-PSPC1_Pos002_S001	00-WQagW9F3dz5Hy7s7363Z9U
24.0201	-70.3795	-4.14966	um	Vesicles Paraspeckle	Vesicles Paraspeckle Relative To Cell Position	0.000	1.000	18	200001225	200000083	GFP-VOID DsRed2-PSPC1 8C-C-PSPC1 V2.00	0	50. DsRed2-PSPC1_Pos002_S001	00-WQagW9F3dz5Hy7s7363Z9U
26.3681	-70.0514	-4.31189	um	Vesicles Paraspeckle	Vesicles Paraspeckle Relative To Cell Position	0.000	1.000	18	200001226	200000084	GFP-VOID DsRed2-PSPC1 8C-C-PSPC1 V2.00	0	50. DsRed2-PSPC1_Pos002_S001	00-WQagW9F3dz5Hy7s7363Z9U
24.2856	-69.9243	-4.32056	um	Vesicles Paraspeckle	Vesicles Paraspeckle Relative To Cell Position	0.000	1.000	18	200001227	200000085	GFP-VOID DsRed2-PSPC1 8C-C-PSPC1 V2.00	0	50. DsRed2-PSPC1_Pos002_S001	00-WQagW9F3dz5Hy7s7363Z9U
25.6745	-69.9188	-4.3573	um	Vesicles Paraspeckle	Vesicles Paraspeckle Relative To Cell Position	0.000	1.000	18	200001228	200000086	GFP-VOID DsRed2-PSPC1 8C-C-PSPC1 V2.00	0	50. DsRed2-PSPC1_Pos002_S001	00-WQagW9F3dz5Hy7s7363Z9U
23.2517	-69.4293	-4.3009	um	Vesicles Paraspeckle	Vesicles Paraspeckle Relative To Cell Position	0.000	1.000	18	200001229	200000087	GFP-VOID DsRed2-PSPC1 8C-C-PSPC1 V2.00	0	50. DsRed2-PSPC1_Pos002_S001	00-WQagW9F3dz5Hy7s7363Z9U
24.9623	-69.4293	-4.33948	um	Vesicles Paraspeckle	Vesicles Paraspeckle Relative To Cell Position	0.000	1.000	18	200001230	200000088	GFP-VOID DsRed2-PSPC1 8C-C-PSPC1 V2.00	0	50. DsRed2-PSPC1_Pos002_S001	00-WQagW9F3dz5Hy7s7363Z9U
26.1555	-69.4293	-4.32715	um	Vesicles Paraspeckle	Vesicles Paraspeckle Relative To Cell Position	0.000	1.000	18	200001231	200000089	GFP-VOID DsRed2-PSPC1 8C-C-PSPC1 V2.00	0	50. DsRed2-PSPC1_Pos002_S001	00-WQagW9F3dz5Hy7s7363Z9U
25.6745	-67.5053	-4.35144	um	Vesicles Paraspeckle	Vesicles Paraspeckle Relative To Cell Position	0.000	1.000	18	200001232	200000090	GFP-VOID DsRed2-PSPC1 8C-C-PSPC1 V2.00	0	50. DsRed2-PSPC1_Pos002_S001	00-WQagW9F3dz5Hy7s7363Z9U
20.624	-62.4543	-4.3584	um	Vesicles Paraspeckle	Vesicles Paraspeckle Relative To Cell Position	0.000	1.000	18	200001233	200000091	GFP-VOID DsRed2-PSPC1 8C-C-PSPC1 V2.00	0	50. DsRed2-PSPC1_Pos002_S001	00-WQagW9F3dz5Hy7s7363Z9U
21.3846	-62.138	-4.19995	um	Vesicles Paraspeckle	Vesicles Paraspeckle Relative To Cell Position	0.000	1.000	18	200001234	200000092	GFP-VOID DsRed2-PSPC1 8C-C-PSPC1 V2.00	0	50. DsRed2-PSPC1_Pos002_S001	00-WQagW9F3dz5Hy7s7363Z9U
21.8427	-61.7307	-4.23193	um	Vesicles Paraspeckle	Vesicles Paraspeckle Relative To Cell Position	0.000	1.000	18	200001235	200000093	GFP-VOID DsRed2-PSPC1 8C-C-PSPC1 V2.00	0	50. DsRed2-PSPC1_Pos002_S001	00-WQagW9F3dz5Hy7s7363Z9U
22.759	-61.7333	-4.32715	um	Vesicles Paraspeckle	Vesicles Paraspeckle Relative To Cell Position	0.000	1.000	18	200001236	200000094	GFP-VOID DsRed2-PSPC1 8C-C-PSPC1 V2.00	0	50. DsRed2-PSPC1_Pos002_S001	00-WQagW9F3dz5Hy7s7363Z9U
20.3653	-61.0118	-4.42358	um	Vesicles Paraspeckle	Vesicles Paraspeckle Relative To Cell Position	0.000	1.000	18	200001237	200000095	GFP-VOID DsRed2-PSPC1 8C-C-PSPC1 V2.00	0	50. DsRed2-PSPC1_Pos002_S001	00-WQagW9F3dz5Hy7s7363Z9U
21.3455	-61.0393	-4.36072	um	Vesicles Paraspeckle	Vesicles Paraspeckle Relative To Cell Position	0.000	1.000	18	200001238	200000096	GFP-VOID DsRed2-PSPC1 8C-C-PSPC1 V2.00	0	50. DsRed2-PSPC1_Pos002_S001	00-WQagW9F3dz5Hy7s7363Z9U
16.2995	-60.5308	-4.18774	um	Vesicles Paraspeckle	Vesicles Paraspeckle Relative To Cell Position	0.000	1.000	18	200001239	200000097	GFP-VOID DsRed2-PSPC1 8C-C-PSPC1 V2.00	0	50. DsRed2-PSPC1_Pos002_S001	00-WQagW9F3dz5Hy7s7363Z9U
17.7429	-59.0806	-4.15942	um	Vesicles Paraspeckle	Vesicles Paraspeckle Relative To Cell Position	0.000	1.000	18	200001240	200000098	GFP-VOID DsRed2-PSPC1 8C-C-PSPC1 V2.00	0	50. DsRed2-PSPC1_Pos002_S001	00-WQagW9F3dz5Hy7s7363Z9U
16.04	-56.4423	-4.24048	um	Vesicles Paraspeckle	Vesicles Paraspeckle Relative To Cell Position	0.000	1.000	18	200001241	200000099	GFP-VOID DsRed2-PSPC1 8C-C-PSPC1 V2.00	0	50. DsRed2-PSPC1_Pos002_S001	00-WQagW9F3dz5Hy7s7363Z9U
26.6436	-72.0676	-3.9353	um	Vesicles Paraspeckle	Vesicles Paraspeckle Relative To Cell Position	0.000	1.000	18	200001242	200000100	GFP-VOID DsRed2-PSPC1 8C-C-PSPC1 V2.00	0	50. DsRed2-PSPC1_Pos002_S001	00-WQagW9F3dz5Hy7s7363Z9U
25.6745	-71.8693	-3.91101	um	Vesicles Paraspeckle	Vesicles Paraspeckle Relative To Cell Position	0.000	1.000	18	200001243	200000101	GFP-VOID DsRed2-PSPC1 8C-C-PSPC1 V2.00	0	50. DsRed2-PSPC1_Pos002_S001	00-WQagW9F3dz5Hy7s7363Z9U
24.9927	-71.3507	-3.84326	um	Vesicles Paraspeckle	Vesicles Paraspeckle Relative To Cell Position	0.000	1.000	18	200001244	200000102	GFP-VOID DsRed2-PSPC1 8C-C-PSPC1 V2.00	0	50. DsRed2-PSPC1_Pos002_S001	00-WQagW9F3dz5Hy7s7363Z9U
27.0653	-70.1704	-3.89697	um	Vesicles Paraspeckle	Vesicles Paraspeckle Relative To Cell Position	0.000	1.000	18	200001245	200000103	GFP-VOID DsRed2-PSPC1 8C-C-PSPC1 V2.00	0	50. DsRed2-PSPC1_Pos002_S001	00-WQagW9F3dz5Hy7s7363Z9U
22.7885	-69.509	-3.93201	um	Vesicles Paraspeckle	Vesicles Paraspeckle Relative To Cell Position	0.000	1.000	18	200001246	200000104	GFP-VOID DsRed2-PSPC1 8C-C-PSPC1 V2.00	0	50. DsRed2-PSPC1_Pos002_S001	00-WQagW9F3dz5Hy7s7363Z9U
23.7181	-69.4293	-3.96448	um	Vesicles Paraspeckle	Vesicles Paraspeckle Relative To Cell Position	0.000	1.000	18	200001247	200000105	GFP-VOID DsRed2-PSPC1 8C-C-PSPC1 V2.00	0	50. DsRed2-PSPC1_Pos002_S001	00-WQagW9F3dz5Hy7s7363Z9U
24.953	-69.0098	-3.94019	um	Vesicles Paraspeckle	Vesicles Paraspeckle Relative To Cell Position	0.000	1.000	18	200001248	200000106	GFP-VOID DsRed2-PSPC1 8C-C-PSPC1 V2.00	0	50. DsRed2-PSPC1_Pos002_S001	00-WQagW9F3dz5Hy7s7363Z9U
25.9609	-68.7306	-3.93408	um	Vesicles Paraspeckle	Vesicles Paraspeckle Relative To Cell Position	0.000	1.000	18	200001249	200000107	GFP-VOID DsRed2-PSPC1 8C-C-PSPC1 V2.00	0	50. DsRed2-PSPC1_Pos002_S001	00-WQagW9F3dz5Hy7s7363Z9U
25.1849	-67.9863	-3.92322	um	Vesicles Paraspeckle	Vesicles Paraspeckle Relative To Cell Position	0.000	1.000	18	200001250	200000108	GFP-VOID DsRed2-PSPC1 8C-C-PSPC1 V2.00	0	50. DsRed2-PSPC1_Pos002_S001	00-WQagW9F3dz5Hy7s7363Z9U
26.119	-67.7458	-3.82324	um	Vesicles Paraspeckle	Vesicles Paraspeckle Relative To Cell Position	0.000	1.000	18	200001251	200000109	GFP-VOID DsRed2-PSPC1 8C-C-PSPC1 V2.00	0	50. DsRed2-PSPC1_Pos002_S001	00-WQagW9F3dz5Hy7s7363Z9U
23.275	-67.5053	-3.93201	um	Vesicles Paraspeckle	Vesicles Paraspeckle Relative To Cell Position	0.000	1.000	18	200001252	200000110	GFP-VOID DsRed2-PSPC1 8C-C-PSPC1 V2.00	0	50. DsRed2-PSPC1_Pos002_S001	00-WQagW9F3dz5Hy7s7363Z9U
22.3033	-62.2052	-3.89294	um	Vesicles Paraspeckle	Vesicles Paraspeckle Relative To Cell Position	0.000	1.000	18	200001253	200000111	GFP-VOID DsRed2-PSPC1 8C-C-PSPC1 V2.00	0	50. DsRed2-PSPC1_Pos002_S001	00-WQagW9F3dz5Hy7s7363Z9U
20.1225	-61.7051	-3.96509	um	Vesicles Paraspeckle	Vesicles Paraspeckle Relative To Cell Position	0.000	1.000	18	200001254	200000112	GFP-VOID DsRed2-PSPC1 8C-C-PSPC1 V2.00	0	50. DsRed2-PSPC1_Pos002_S001	00-WQagW9F3dz5Hy7s7363Z9U
16.6937	-59.7391	-3.89844	um	Vesicles Paraspeckle	Vesicles Paraspeckle Relative To Cell Position	0.000	1.000	18	200001255	200000113	GFP-VOID DsRed2-PSPC1 8C-C-PSPC1 V2.00	0	50. DsRed2-PSPC1_Pos002_S001	00-WQagW9F3dz5Hy7s7363Z9U
16.2513	-59.6128	-3.96106	um	Vesicles Paraspeckle	Vesicles Paraspeckle Relative To Cell Position	0.000	1.000	18	200001256	200000114	GFP-VOID DsRed2-PSPC1 8C-C-PSPC1 V2.00	0	50. DsRed2-PSPC1_Pos002_S001	00-WQagW9F3dz5Hy7s7363Z9U
17.4975	-58.1258	-3.96948	um	Vesicles Paraspeckle	Vesicles Paraspeckle Relative To Cell Position	0.000	1.000	18	200001257	200000115	GFP-VOID DsRed2-PSPC1 8C-C-PSPC1 V2.00	0	50. DsRed2-PSPC1_Pos002_S001	00-WQagW9F3dz5Hy7s7363Z9U
14.3231	-51.865	-3.85681	um	Vesicles Paraspeckle	Vesicles Paraspeckle Relative To Cell Position	0.000	1.000	18	200001258	200000116	GFP-VOID DsRed2-PSPC1 8C-C-PSPC1 V2.00	0	50. DsRed2-PSPC1_Pos002_S001	00-WQagW9F3dz5Hy7s7363Z9U
15.3676	-51.9065	-3.98694	um	Vesicles Paraspeckle	Vesicles Paraspeckle Relative To Cell Position	0.000	1.000	18	200001259	200000117	GFP-VOID DsRed2-PSPC1 8C-C-PSPC1 V2.00	0	50. DsRed2-PSPC1_Pos002_S001	00-WQagW9F3dz5Hy7s7363Z9U
27.0952	-71.5016	-3.34375	um	Vesicles Paraspeckle	Vesicles Paraspeckle Relative To Cell Position	0.000	1.000	18	200001260	200000118	GFP-VOID DsRed2-PSPC1 8C-C-PSPC1 V2.00	0	50. DsRed2-PSPC1_Pos002_S001	00-WQagW9F3dz5Hy7s7363Z9U
23.6235	-70.3913	-3.39551	um	Vesicles Paraspeckle	Vesicles Paraspeckle Relative To Cell Position	0.000	1.000	18	200001261	200000119	GFP-VOID DsRed2-PSPC1 8C-C-PSPC1 V2.00	0	50. DsRed2-PSPC1_Pos002_S001	00-WQagW9F3dz5Hy7s7363Z9U
20.6081	-69.6524	-3.41418	um	Vesicles Paraspeckle	Vesicles Paraspeckle Relative To Cell Position	0.000	1.000	18	200001262	200000120	GFP-VOID DsRed2-PSPC1 8C-C-PSPC1 V2.00	0	50. DsRed2-PSPC1_Pos002_S001	00-WQagW9F3dz5Hy7s7363Z9U
24.2315	-69.4725	-3.48608	um	Vesicles Paraspeckle	Vesicles Paraspeckle Relative To Cell Position	0.000	1.000	18	200001263	200000121	GFP-VOID DsRed2-PSPC1 8C-C-PSPC1 V2.00	0	50. DsRed2-PSPC1_Pos002_S001	00-WQagW9F3dz5Hy7s7363Z9U
22.3069	-69.1888	-3.55212	um	Vesicles Paraspeckle	Vesicles Paraspeckle Relative To Cell Position	0.000	1.000	18	200001264	200000122	GFP-VOID DsRed2-PSPC1 8C-C-PSPC1 V2.00	0	50. DsRed2-PSPC1_Pos002_S001	00-WQagW9F3dz5Hy7s7363Z9U
26.1906	-69.2151	-3.47754	um	Vesicles Paraspeckle	Vesicles Paraspeckle Relative To Cell Position	0.000	1.000	18	200001265	200000123	GFP-VOID DsRed2-PSPC1 8C-C-PSPC1 V2.00	0	50. DsRed2-PSPC1_Pos002_S001	00-WQagW9F3dz5Hy7s7363Z9U
24.661	-67.0914	-3.45325	um	Vesicles Paraspeckle	Vesicles Paraspeckle Relative To Cell Position	0.000	1.000	18	200001266	200000124	GFP-VOID DsRed2-PSPC1 8C-C-PSPC1 V2.00	0	50. DsRed2-PSPC1_Pos002_S001	00-WQagW9F3dz5Hy7s7363Z9U
24.1873	-63.5964	-3.48218	um	Vesicles Paraspeckle	Vesicles Paraspeckle Relative To Cell Position	0.000	1.000	18	200001267	200000125	GFP-VOID DsRed2-PSPC1 8C-C-PSPC1 V2.00	0	50. DsRed2-PSPC1_Pos002_S001	00-WQagW9F3dz5Hy7s7363Z9U
21.0967	-62.4256	-3.47717	um	Vesicles Paraspeckle	Vesicles Paraspeckle Relative To Cell Position	0.000	1.000	18	200001268	200000126	GFP-VOID DsRed2-PSPC1 8C-C-PSPC1 V2.00	0	50. DsRed2-PSPC1_Pos002_S001	00-WQagW9F3dz5Hy7s7363Z9U
21.6802	-62.472	-3.40234	um	Vesicles Paraspeckle	Vesicles Paraspeckle Relative To Cell Position	0.000	1.000	18	200001269	200000127	GFP-VOID DsRed2-PSPC1 8C-C-PSPC1 V2.00	0	50. DsRed2-PSPC1_Pos002_S001	00-WQagW9F3dz5Hy7s7363Z9U
19.9587	-62.189	-3.4281	um	Vesicles Paraspeckle	Vesicles Paraspeckle Relative To Cell Position	0.000	1.000	18	200001270	200000128	GFP-VOID DsRed2-PSPC1 8C-C-PSPC1 V2.00	0	50. DsRed2-PSPC1_Pos002_S001	00-WQagW9F3dz5Hy7s7363Z9U
22.0228	-61.7717	-3.47449	um	Vesicles Paraspeckle	Vesicles Paraspeckle Relative To Cell Position	0.000	1.000	18	200001271	200000129	GFP-VOID DsRed2-PSPC1 8C-C-PSPC1 V2.00	0	50. DsRed2-PSPC1_Pos002_S001	00-WQagW9F3dz5Hy7s7363Z9U
19.4098	-61.5905	-3.5426	um	Vesicles Paraspeckle	Vesicles Paraspeckle Relative To Cell Position	0.000	1.000	18	200001272	200000130	GFP-VOID DsRed2-PSPC1 8C-C-PSPC1 V2.00	0	50. DsRed2-PSPC1_Pos002_S001	00-WQagW9F3dz5Hy7s7363Z9U
19.9974	-61.3092	-3.71375	um	Vesicles Paraspeckle	Vesicles Paraspeckle Relative To Cell Position	0.000	1.000	18	200001273	200000131	GFP-VOID DsRed2-PSPC1 8C-C-PSPC1 V2.00	0	50. DsRed2-PSPC1_Pos002_S001	00-WQagW9F3dz5Hy7s7363Z9U
20.5784	-61.0219	-3.48376	um	Vesicles Paraspeckle	Vesicles Paraspeckle Relative To Cell Position	0.000	1.000	18	200001274	200000132	GFP-VOID DsRed2-PSPC1 8C-C-PSPC1 V2.00	0	50. DsRed2-PSPC1_Pos002_S001	00-WQagW9F3dz5Hy7s7363Z9U
22.3204	-60.971	-3.52332	um	Vesicles Paraspeckle	Vesicles Paraspeckle Relative To Cell Position	0.000	1.000	18	200001275	200000133	GFP-VOID DsRed2-PSPC1 8C-C-PSPC1 V2.00	0	50. DsRed2-PSPC1_Pos002_S001	00-WQagW9F3dz5Hy7s7363Z9U
19.4146	-60.0498	-3.53674	um	Vesicles Paraspeckle	Vesicles Paraspeckle Relative To Cell Position	0.000	1.000	18	200001276	200000134	GFP-VOID DsRed2-PSPC1 8C-C-PSPC1 V2.00	0	50. DsRed2-PSPC1_Pos002_S001	00-WQagW9F3dz5Hy7s7363Z9U
19.3624	-59.5688	-3.53674	um	Vesicles Paraspeckle	Vesicles Paraspeckle Relative To Cell Position	0.000	1.000	18	200001277	200000135	GFP-VOID DsRed2-PSPC1 8C-C-PSPC1 V2.00	0	50. DsRed2-PSPC1_Pos002_S001	00-WQagW9F3dz5Hy7s7363Z9U
18.8491	-59.0137	-3.40869	um	Vesicles Paraspeckle	Vesicles Paraspeckle Relative To Cell Position	0.000	1.000	18	200001278	200000136	GFP-VOID DsRed2-PSPC1 8C-C-PSPC1 V2.00	0	50. DsRed2-PSPC1_Pos002_S001	00-WQagW9F3dz5Hy7s7363Z9U
22.0505	-59.1687	-3.50281	um	Vesicles Paraspeckle	Vesicles Paraspeckle Relative To Cell Position	0.000	1.000	18	200001279	200000137	GFP-VOID DsRed2-PSPC1 8C-C-PSPC1 V2.00	0	50. DsRed2-PSPC1_Pos002_S001	00-WQagW9F3dz5Hy7s7363Z9U
21.8296	-58.3663	-3.53674	um	Vesicles Paraspeckle	Vesicles Paraspeckle Relative To Cell Position	0.000	1.000	18	200001280	200000138	GFP-VOID DsRed2-PSPC1 8C-C-PSPC1 V2.00	0	50. DsRed2-PSPC1_Pos002_S001	00-WQagW9F3dz5Hy7s7363Z9U
15.0925	-54.718	-3.35718	um	Vesicles Paraspeckle	Vesicles Paraspeckle Relative To Cell Position	0.000	1.000	18	200001281	200000139	GFP-VOID DsRed2-PSPC1 8C-C-PSPC1 V2.00	0	50. DsRed2-PSPC1_Pos002_S001	00-WQagW9F3dz5Hy7s7363Z9U
10.0414	-54.3213	-2.29663	um	Vesicles Paraspeckle	Vesicles Paraspeckle Relative To Cell Position	0.000	1.000	18	200001282	200000140	GFP-VOID DsRed2-PSPC1 8C-C-PSPC1 V2.00	0	50. DsRed2-PSPC1_Pos002_S001	00-WQagW9F3dz5Hy7s7363Z9U
10.5483	-54.1177	-2.49951	um	Vesicles Paraspeckle	Vesicles Paraspeckle Relative To Cell Position	0.000	1.000	18	200001283	200000141	GFP-VOID DsRed2-PSPC1 8C-C-PSPC1 V2.00	0	50. DsRed2-PSPC1_Pos002_S001	00-WQagW9F3dz5Hy7s7363Z9U
11.4703	-48.7575	-2.39612	um	Vesicles Paraspeckle	Vesicles Paraspeckle Relative To Cell Position	0.000	1.000	18	200001284	200000142	GFP-VOID DsRed2-PSPC1 8C-C-PSPC1 V2.00	0	50. DsRed2-PSPC1_Pos002_S001	00-WQagW9F3dz5Hy7s7363Z9U
11.485	-48.0367	-2.36475	um	Vesicles Paraspeckle	Vesicles Paraspeckle Relative To Cell Position	0.000	1.000	18	200001285	200000143	GFP-VOID DsRed2-PSPC1 8C-C-PSPC1 V2.00	0	50. DsRed2-PSPC1_Pos002_S001	00-WQagW9F3dz5Hy7s7363Z9U
10.529	-49.4411	-1.95715	um	Vesicles Paraspeckle	Vesicles Paraspeckle Relative To Cell Position	0.000	1.000	18	200001286	200000144	GFP-VOID DsRed2-PSPC1 8C-C-PSPC1 V2.00	0	50. DsRed2-PSPC1_Pos002_S001	00-WQagW9F3dz5Hy7s7363Z9U
10.5616	-48.6479	-2.05481	um	Vesicles Paraspeckle	Vesicles Paraspeckle Relative To Cell Position	0.000	1.000	18	200001287	200000145	GFP-VOID DsRed2-PSPC1 8C-C-PSPC1 V2.00	0	50. DsRed2-PSPC1_Pos002_S001	00-WQagW9F3dz5Hy7s7363Z9U
24.3689	-71.8084	-3.07666	um	Vesicles Paraspeckle	Vesicles Paraspeckle Relative To Cell Position	0.000	1.000	18	200001288	200000146	GFP-VOID DsRed2-PSPC1 8C-C-PSPC1 V2.00	0	50. DsRed2-PSPC1_Pos002_S001	00-WQagW9F3dz5Hy7s7363Z9U
21.7917	-70.9252	-3.10852	um	Vesicles Paraspeckle	Vesicles Paraspeckle Relative To Cell Position	0.000	1.000	18	200001289	200000147	GFP-VOID DsRed2-PSPC1 8C-C-PSPC1 V2.00	0	50. DsRed2-PSPC1_Pos002_S001	00-WQagW9F3dz5Hy7s7363Z9U
23.3084	-69.5467	-3.16272	um	Vesicles Paraspeckle	Vesicles Paraspeckle Relative To Cell Position	0.000	1.000	18	200001290	200000148	GFP-VOID DsRed2-PSPC1 8C-C-PSPC1 V2.00	0	50. DsRed2-PSPC1_Pos002_S001	00-WQagW9F3dz5Hy7s7363Z9U
21.7716	-69.2555	-3.10767	um	Vesicles Paraspeckle	Vesicles Paraspeckle Relative To Cell Position	0.000	1.000	18	200001291	200000149	GFP-VOID DsRed2-PSPC1 8C-C-PSPC1 V2.00	0	50. DsRed2-PSPC1_Pos002_S001	00-WQagW9F3dz5Hy7s7363Z9U
19.4363	-68.9306	-2.96558	um	Vesicles Paraspeckle	Vesicles Paraspeckle Relative To Cell Position	0.000	1.000	18	200001292	200000150	GFP-VOID DsRed2-PSPC1 8C-C-PSPC1 V2.00	0	50. DsRed2-PSPC1_Pos002_S001	00-WQagW9F3dz5Hy7s7363Z9U
23.7689	-68.8897	-3.29651	um	Vesicles Paraspeckle	Vesicles Paraspeckle Relative To Cell Position	0.000	1.000	18	200001293	200000151	GFP-VOID DsRed2-PSPC1 8C-C-PSPC1 V2.00	0	50. DsRed2-PSPC1_Pos002_S001	00-WQagW9F3dz5Hy7s7363Z9U
22.7885	-68.7078	-3.1416	um	Vesicles Paraspeckle	Vesicles Paraspeckle Relative To Cell Position	0.000	1.000	18	200001294	200000152	GFP-VOID DsRed2-PSPC1 8C-C-PSPC1 V2.00	0	50. DsRed2-PSPC1_Pos002_S001	00-WQagW9F3dz5Hy7s7363Z9U
23.4124	-68.2194	-3.10876	um	Vesicles Paraspeckle	Vesicles Paraspeckle Relative To Cell Position	0.000	1.000	18	200001295	200000153	GFP-VOID DsRed2-PSPC1 8C-C-PSPC1 V2.00	0	50. DsRed2-PSPC1_Pos002_S001	00-WQagW9F3dz5Hy7s7363Z9U
24.472	-68.1869	-3.07275	um	Vesicles Paraspeckle	Vesicles Paraspeckle Relative To Cell Position	0.000	1.000	18	200001296	200000154	GFP-VOID DsRed2-PSPC1 8C-C-PSPC1 V2.00	0	50. DsRed2-PSPC1_Pos002_S001	00-WQagW9F3dz5Hy7s7363Z9U
25.0219	-68.2131	-3.29492	um	Vesicles Paraspeckle	Vesicles Paraspeckle Relative To Cell Position	0.000	1.000	18	200001297	200000155	GFP-VOID DsRed2-PSPC1 8C-C-PSPC1 V2.00	0	50. DsRed2-PSPC1_Pos002_S001	00-WQagW9F3dz5Hy7s7363Z9U
25.434	-67.778	-3.1366	um	Vesicles Paraspeckle	Vesicles Paraspeckle Relative To Cell Position	0.000	1.000	18	200001298	200000156	GFP-VOID DsRed2-PSPC1 8C-C-PSPC1 V2.00	0	50. DsRed2-PSPC1_Pos002_S001	00-WQagW9F3dz5Hy7s7363Z9U
23.8273	-67.505	-3.03101	um	Vesicles Paraspeckle	Vesicles Paraspeckle Relative To Cell Position	0.000	1.000	18	200001299	200000157	GFP-VOID DsRed2-PSPC1 8C-C-PSPC1 V2.00	0	50. DsRed2-PSPC1_Pos002_S001	00-WQagW9F3dz5Hy7s7363Z9U
24.059	-67.1036	-3.1687	um	Vesicles Paraspeckle	Vesicles Paraspeckle Relative To Cell Position	0.000	1.000	18	200001300	200000158	GFP-VOID DsRed2-PSPC1 8C-C-PSPC1 V2.00	0	50. DsRed2-PSPC1_Pos002_S001	00-WQagW9F3dz5Hy7s7363Z9U
25.1741	-67.0875	-2.99316	um	Vesicles Paraspeckle	Vesicles Paraspeckle Relative To Cell Position	0.000	1.000	18	200001301	200000159	GFP-VOID DsRed2-PSPC1 8C-C-PSPC1 V2.00	0	50. DsRed2-PSPC1_Pos002_S001	00-WQagW9F3dz5Hy7s7363Z9U
23.9682	-65.8169	-3.14978	um	Vesicles Paraspeckle	Vesicles Paraspeckle Relative To Cell Position	0.000	1.000	18	200001302	200000160	GFP-VOID DsRed2-PSPC1 8C-C-PSPC1 V2.00	0	50. DsRed2-PSPC1_Pos002_S001	00-WQagW9F3dz5Hy7s7363Z9U
23.6037	-65.6264	-3.07861	um	Vesicles Paraspeckle	Vesicles Paraspeckle Relative To Cell Position	0.000	1.000	18	200001303	200000161	GFP-VOID DsRed2-PSPC1 8C-C-PSPC1 V2.00	0	50. DsRed2-PSPC1_Pos002_S001	00-WQagW9F3dz5Hy7s7363Z9U
19.8228	-64.8953	-3.05688	um	Vesicles Paraspeckle	Vesicles Paraspeckle Relative To Cell Position	0.000	1.000	18	200001304	200000162	GFP-VOID DsRed2-PSPC1 8C-C-PSPC1 V2.00	0	50. DsRed2-PSPC1_Pos002_S001	00-WQagW9F3dz5Hy7s7363Z9U
19.5987	-64.2217	-3.0636	um	Vesicles Paraspeckle	Vesicles Paraspeckle Relative To Cell Position	0.000	1.000	18	200001305	200000163	GFP-VOID DsRed2-PSPC1 8C-C-PSPC1 V2.00	0	50. DsRed2-PSPC1_Pos002_S001	00-WQagW9F3dz5Hy7s7363Z9U
24.6745	-63.6651	-3.09778	um	Vesicles Paraspeckle	Vesicles Paraspeckle Relative To Cell Position	0.000	1.000	18	200001306	200000164	GFP-VOID DsRed2-PSPC1 8C-C-PSPC1 V2.00	0	50. DsRed2-PSPC1_Pos002_S001	00-WQagW9F3dz5Hy7s7363Z9U
24.2385	-63.2167	-3.07715	um	Vesicles Paraspeckle	Vesicles Paraspeckle Relative To Cell Position	0.000	1.000	18	200001307	200000165	GFP-VOID DsRed2-PSPC1 8C-C-PSPC1 V2.00	0	50. DsRed2-PSPC1_Pos002_S001	00-WQagW9F3dz5Hy7s7363Z9U
22.1577	-62.6718	-3.00049	um	Vesicles Paraspeckle	Vesicles Paraspeckle Relative To Cell Position	0.000	1.000	18	200001308	200000166	GFP-VOID DsRed2-PSPC1 8C-C-PSPC1 V2.00	0	50. DsRed2-PSPC1_Pos002_S001	00-WQagW9F3dz5Hy7s7363Z9U
19.4544	-61.9319	-3.0426	um	Vesicles Paraspeckle	Vesicles Paraspeckle Relative To Cell Position	0.000	1.000	18	200001309	200000167	GFP-VOID DsRed2-PSPC1 8C-C-PSPC1 V2.00	0	50. DsRed2-PSPC1_Pos002_S001	00-WQagW9F3dz5Hy7s7363Z9U
16.5053	-61.196	-3.19177	um	Vesicles Paraspeckle	Vesicles Paraspeckle Relative To Cell Position	0.000	1.000	18	200001310	200000168	GFP-VOID DsRed2-PSPC1 8C-C-PSPC1 V2.00	0	50. DsRed2-PSPC1_Pos002_S001	00-WQagW9F3dz5Hy7s7363Z9U
17.4975	-61.2358	-3.03503	um	Vesicles Paraspeckle	Vesicles Paraspeckle Relative To Cell Position	0.000	1.000	18	200001311	200000169	GFP-VOID DsRed2-PSPC1 8C-C-PSPC1 V2.00	0	50. DsRed2-PSPC1_Pos002_S001	00-WQagW9F3dz5Hy7s7363Z9U
15.6115	-60.2513	-2.96436	um	Vesicles Paraspeckle	Vesicles Paraspeckle Relative To Cell Position	0.000	1.000	18	200001312	200000170	GFP-VOID DsRed2-PSPC1 8C-C-PSPC1 V2.00	0	50. DsRed2-PSPC1_Pos002_S001	00-WQagW9F3dz5Hy7s7363Z9U
22.7885	-60.0125	-3.0542	um	Vesicles Paraspeckle	Vesicles Paraspeckle Relative To Cell Position	0.000	1.000	18	200001313	200000171	GFP-VOID DsRed2-PSPC1 8C-C-PSPC1 V2.00	0	50. DsRed2-PSPC1_Pos002_S001	00-WQagW9F3dz5Hy7s7363Z9U
22.2821	-59.5074	-3.078	um	Vesicles Paraspeckle	Vesicles Paraspeckle Relative To Cell Position	0.000	1.000	18	200001314	200000172	GFP-VOID DsRed2-PSPC1 8C-C-PSPC1 V2.00	0	50. DsRed2-PSPC1_Pos002_S001	00-WQagW9F3dz5Hy7s7363Z9U
15.3811	-58.9943	-3.09192	um	Vesicles Paraspeckle	Vesicles Paraspeckle Relative To Cell Position	0.000	1.000	18	200001315	200000173	GFP-VOID DsRed2-PSPC1 8C-C-PSPC1 V2.00	0	50. DsRed2-PSPC1_Pos002_S001	00-WQagW9F3dz5Hy7s7363Z9U
21.3789	-59.0763	-3.12476	um	Vesicles Paraspeckle	Vesicles Paraspeckle Relative To Cell Position	0.000	1.000	18	200001316	200000174	GFP-VOID DsRed2-PSPC1 8C-C-PSPC1 V2.00	0	50. DsRed2-PSPC1_Pos002_S001	00-WQagW9F3dz5Hy7s7363Z9U
16.6164	-58.8691	-3.05945	um	Vesicles Paraspeckle	Vesicles Paraspeckle Relative To Cell Position	0.000	1.000	18	200001317	200000175	GFP-VOID DsRed2-PSPC1 8C-C-PSPC1 V2.00	0	50. DsRed2-PSPC1_Pos002_S001	00-WQagW9F3dz5Hy7s7363Z9U
17.194	-58.9431	-3.15576	um	Vesicles Paraspeckle	Vesicles Paraspeckle Relative To Cell Position	0.000	1.000	18	200001318	200000176	GFP-VOID DsRed2-PSPC1 8C-C-PSPC1 V2.00	0	50. DsRed2-PSPC1_Pos002_S001	00-WQagW9F3dz5Hy7s7363Z9U
12.0744	-58.7011	-2.99927	um	Vesicles Paraspeckle	Vesicles Paraspeckle Relative To Cell Position	0.000	1.000	18	200001319	200000177	GFP-VOID DsRed2-PSPC1 8C-C-PSPC1 V2.00	0	50. DsRed2-PSPC1_Pos002_S001	00-WQagW9F3dz5Hy7s7363Z9U
20.8971	-58.5812	-3.14087	um	Vesicles Paraspeckle	Vesicles Paraspeckle Relative To Cell Position	0.000	1.000	18	200001320	200000178	GFP-VOID DsRed2-PSPC1 8C-C-PSPC1 V2.00	0	50. DsRed2-PSPC1_Pos002_S001	00-WQagW9F3dz5Hy7s7363Z9U
17.3035	-58.1258	-3.06873	um	Vesicles Paraspeckle	Vesicles Paraspeckle Relative To Cell Position	0.000	1.000	18	200001321	200000179	GFP-VOID DsRed2-PSPC1 8C-C-PSPC1 V2.00	0	50. DsRed2-PSPC1_Pos002_S001	00-WQagW9F3dz5Hy7s7363Z9U
17.902	-57.4775	-3.07874	um	Vesicles Paraspeckle	Vesicles Paraspeckle Relative To Cell Position	0.000	1.000	18	200001322	200000180	GFP-VOID DsRed2-PSPC1 8C-C-PSPC1 V2.00	0	50. DsRed2-PSPC1_Pos002_S001	00-WQagW9F3dz5Hy7s7363Z9U
17.0825	-56.8521	-3.24768	um	Vesicles Paraspeckle	Vesicles Paraspeckle Relative To Cell Position	0.000	1.000	18	200001323	200000181	GFP-VOID DsRed2-PSPC1 8C-C-PSPC1 V2.00	0	50. DsRed2-PSPC1_Pos002_S001	00-WQagW9F3dz5Hy7s7363Z9U
14.8564	-56.6863	-3.09192	um	Vesicles Paraspeckle	Vesicles Paraspeckle Relative To Cell Position	0.000	1.000	18	200001324	200000182	GFP-VOID DsRed2-PSPC1 8C-C-PSPC1 V2.00	0	50. DsRed2-PSPC1_Pos002_S001	00-WQagW9F3dz5Hy7s7363Z9U
16.118	-56.4461	-3.13977	um	Vesicles Paraspeckle	Vesicles Paraspeckle Relative To Cell Position	0.000	1.000	18	200001325	200000183	GFP-VOID DsRed2-PSPC1 8C-C-PSPC1 V2.00	0	50. DsRed2-PSPC1_Pos002_S001	00-WQagW9F3dz5Hy7s7363Z9U
16.4574	-56.5171	-3.07642	um	Vesicles Paraspeckle	Vesicles Paraspeckle Relative To Cell Position	0.000	1.000	18	200001326	200000184	GFP-VOID DsRed2-PSPC1 8C-C-PSPC1 V2.00	0	50. DsRed2-PSPC1_Pos002_S001	00-WQagW9F3dz5Hy7s7363Z9U
14.3529	-56.0306	-3.08801	um	Vesicles Paraspeckle	Vesicles Paraspeckle Relative To Cell Position	0.000	1.000	18	200001327	200000185	GFP-VOID DsRed2-PSPC1 8C-C-PSPC1 V2.00	0	50. DsRed2-PSPC1_Pos002_S001	00-WQagW9F3dz5Hy7s7363Z9U
15.0925	-55.6544	-3.0896	um	Vesicles Paraspeckle	Vesicles Paraspeckle Relative To Cell Position	0.000	1.000	18	200001328	200000186	GFP-VOID DsRed2-PSPC1 8C-C-PSPC1 V2.00	0	50. DsRed2-PSPC1_Pos002_S001	00-WQagW9F3dz5Hy7s7363Z9U
20.6313	-55.4709	-2.96704	um	Vesicles Paraspeckle	Vesicles Paraspeckle Relative To Cell Position	0.000	1.000	18	200001329	200000187	GFP-VOID DsRed2-PSPC1 8C-C-PSPC1 V2.00	0	50. DsRed2-PSPC1_Pos002_S001	00-WQagW9F3dz5Hy7s7363Z9U
17.2713	-52.5563	-3.09448	um	Vesicles Paraspeckle	Vesicles Paraspeckle Relative To Cell Position	0.000	1.000	18	200001330	200000188	GFP-VOID DsRed2-PSPC1 8C-C-PSPC1 V2.00	0	50. DsRed2-PSPC1_Pos002_S001	00-WQagW9F3dz5Hy7s7363Z9U
14.113	-52.4278	-3.10071	um	Vesicles Paraspeckle	Vesicles Paraspeckle Relative To Cell Position	0.000	1.000	18	200001331	200000189	GFP-VOID DsRed2-PSPC1 8C-C-PSPC1 V2.00	0	50. DsRed2-PSPC1_Pos002_S001	00-WQagW9F3dz5Hy7s7363Z9U
17.6607	-52.345	-3.00183	um	Vesicles Paraspeckle	Vesicles Paraspeckle Relative To Cell Position	0.000	1.000	18	200001332	200000190	GFP-VOID DsRed2-PSPC1 8C-C-PSPC1 V2.00	0	50. DsRed2-PSPC1_Pos002_S001	00-WQagW9F3dz5Hy7s7363Z9U
15.7752	-52.0869	-3.10718	um	Vesicles Paraspeckle	Vesicles Paraspeckle Relative To Cell Position	0.000	1.000	18	200001333	200000191	GFP-VOID DsRed2-PSPC1 8C-C-PSPC1 V2.00	0	50. DsRed2-PSPC1_Pos002_S001	00-WQagW9F3dz5Hy7s7363Z9U
14.4463	-51.8274	-3.11487	um	Vesicles Paraspeckle	Vesicles Paraspeckle Relative To Cell Position	0.000	1.000	18	200001334	200000192	GFP-VOID DsRed2-PSPC1 8C-C-PSPC1 V2.00	0	50. DsRed2-PSPC1_Pos002_S001	00-WQagW9F3dz5Hy7s7363Z9U
26.3314	-72.7648	-2.58154	um	Vesicles Paraspeckle	Vesicles Paraspeckle Relative To Cell Position	0.000	1.000	18	200001335	200000193	GFP-VOID DsRed2-PSPC1 8C-C-PSPC1 V2.00	0	50. DsRed2-PSPC1_Pos002_S001	00-WQagW9F3dz5Hy7s7363Z9U
27.0893	-72.0038	-2.84607	um	Vesicles Paraspeckle	Vesicles Paraspeckle Relative To Cell Position	0.000	1.000	18	200001336	200000194	GFP-VOID DsRed2-PSPC1 8C-C-PSPC1 V2.00	0	50. DsRed2-PSPC1_Pos002_S001	00-WQagW9F3dz5Hy7s7363Z9U
22.4479	-71.5655	-2.63245	um	Vesicles Paraspeckle	Vesicles Paraspeckle Relative To Cell Position	0.000	1.000	18	200001337	200000195	GFP-VOID DsRed2-PSPC1 8C-C-PSPC1 V2.00	0	50. DsRed2-PSPC1_Pos002_S001	00-WQagW9F3dz5Hy7s7363Z9U
22.5059	-70.8077	-2.73401	um	Vesicles Paraspeckle	Vesicles Paraspeckle Relative To Cell Position	0.000	1.000	18	200001338	200000196	GFP-VOID DsRed2-PSPC1 8C-C-PSPC1 V2.00	0	50. DsRed2-PSPC1_Pos002_S001	00-WQagW9F3dz5Hy7s7363Z9U
23.11	-70.6159	-2.61316	um	Vesicles Paraspeckle	Vesicles Paraspeckle Relative To Cell Position	0.000	1.000	18	200001339	200000197	GFP-VOID DsRed2-PSPC1 8C-C-PSPC1 V2.00	0	50. DsRed2-PSPC1_Pos002_S001	00-WQagW9F3dz5Hy7s7363Z9U
27.3376	-70.5866	-2.57715	um	Vesicles Paraspeckle	Vesicles Paraspeckle Relative To Cell Position	0.000	1.000	18	200001340	200000198	GFP-VOID DsRed2-PSPC1 8C-C-PSPC1 V2.00	0	50. DsRed2-PSPC1_Pos002_S001	00-WQagW9F3dz5Hy7s7363Z9U
21.6435	-69.8946	-2.71558	um	Vesicles Paraspeckle	Vesicles Paraspeckle Relative To Cell Position	0.000	1.000	18	200001341	200000199	GFP-VOID DsRed2-PSPC1 8C-C-PSPC1 V2.00	0	50. DsRed2-PSPC1_Pos002_S001	00-WQagW9F3dz5Hy7s7363Z9U
20.1345	-69.3602	-2.65869	um	Vesicles Paraspeckle	Vesicles Paraspeckle Relative To Cell Position	0.000	1.000	18	200001342	200000200	GFP-VOID DsRed2-PSPC1 8C-C-PSPC1 V2.00	0	50. DsRed2-PSPC1_Pos002_S001	00-WQagW9F3dz5Hy7s7363Z9U
19.9025	-68.2507	-2.6665	um	Vesicles Paraspeckle	Vesicles Paraspeckle Relative To Cell Position	0.000	1.000	18	200001343	200000201	GFP-VOID DsRed2-PSPC1 8C-C-PSPC1 V2.00	0	50. DsRed2-PSPC1_Pos002_S001	00-WQagW9F3dz5Hy7s7363Z9U
22.2826	-68.2693	-2.75073	um	Vesicles Paraspeckle	Vesicles Paraspeckle Relative To Cell Position	0.000	1.000	18	200001344	200000202	GFP-VOID DsRed2-PSPC1 8C-C-PSPC1 V2.00	0	50. DsRed2-PSPC1_Pos002_S001	00-WQagW9F3dz5Hy7s7363Z9U
26.3743	-68.3109	-2.70654	um	Vesicles Paraspeckle	Vesicles Paraspeckle Relative To Cell Position	0.000	1.000	18	200001345	200000203	GFP-VOID DsRed2-PSPC1 8C-C-PSPC1 V2.00	0	50. DsRed2-PSPC1_Pos002_S001	00-WQagW9F3dz5Hy7s7363Z9U
20.6529	-67.8673	-2.71289	um	Vesicles Paraspeckle	Vesicles Paraspeckle Relative To Cell Position	0.000	1.000	18	200001346	200000204	GFP-VOID DsRed2-PSPC1 8C-C-PSPC1 V2.00	0	50. DsRed2-PSPC1_Pos002_S001	00-WQagW9F3dz5Hy7s7363Z9U
22.5641	-67.7714	-2.63708	um	Vesicles Paraspeckle	Vesicles Paraspeckle Relative To Cell Position	0.000	1.000	18	200001347	200000205	GFP-VOID DsRed2-PSPC1 8C-C-PSPC1 V2.00	0	50. DsRed2-PSPC1_Pos002_S001	00-WQagW9F3dz5Hy7s7363Z9U
23.2333	-67.8269	-2.7511	um	Vesicles Paraspeckle	Vesicles Paraspeckle Relative To Cell Position	0.000	1.000	18	200001348	200000206	GFP-VOID DsRed2-PSPC1 8C-C-PSPC1 V2.00	0	50. DsRed2-PSPC1_Pos002_S001	00-WQagW9F3dz5Hy7s7363Z9U
19.9025	-66.7967	-2.74585	um	Vesicles Paraspeckle	Vesicles Paraspeckle Relative To Cell Position	0.000	1.000	18	200001349	200000207	GFP-VOID DsRed2-PSPC1 8C-C-PSPC1 V2.00	0	50. DsRed2-PSPC1_Pos002_S001	00-WQagW9F3dz5Hy7s7363Z9U
24.4008	-66.8067	-2.85803	um	Vesicles Paraspeckle	Vesicles Paraspeckle Relative To Cell Position	0.000	1.000	18	200001350	200000208	GFP-VOID DsRed2-PSPC1 8C-C-PSPC1 V2.00	0	50. DsRed2-PSPC1_Pos002_S001	00-WQagW9F3dz5Hy7s7363Z9U
23.2743	-66.5251	-2.75854	um	Vesicles Paraspeckle	Vesicles Paraspeckle Relative To Cell Position	0.000	1.000	18	200001351	200000209	GFP-VOID DsRed2-PSPC1 8C-C-PSPC1 V2.00	0	50. DsRed2-PSPC1_Pos002_S001	00-WQagW9F3dz5Hy7s7363Z9U
24.401	-65.5813	-2.60815	um	Vesicles Paraspeckle	Vesicles Paraspeckle Relative To Cell Position	0.000	1.000	18	200001352	200000210	GFP-VOID DsRed2-PSPC1 8C-C-PSPC1 V2.00	0	50. DsRed2-PSPC1_Pos002_S001	00-WQagW9F3dz5Hy7s7363Z9U
23.1401	-65.2709	-2.71179	um	Vesicles Paraspeckle	Vesicles Paraspeckle Relative To Cell Position	0.000	1.000	18	200001353	200000211	GFP-VOID DsRed2-PSPC1 8C-C-PSPC1 V2.00	0	50. DsRed2-PSPC1_Pos002_S001	00-WQagW9F3dz5Hy7s7363Z9U
19.0182	-65.1057	-2.68872	um	Vesicles Paraspeckle	Vesicles Paraspeckle Relative To Cell Position	0.000	1.000	18	200001354	200000212	GFP-VOID DsRed2-PSPC1 8C-C-PSPC1 V2.00	0	50. DsRed2-PSPC1_Pos002_S001	00-WQagW9F3dz5Hy7s7363Z9U
22.2472	-64.8598	-2.60388	um	Vesicles Paraspeckle	Vesicles Paraspeckle Relative To Cell Position	0.000	1.000	18	200001355	200000213	GFP-VOID DsRed2-PSPC1 8C-C-PSPC1 V2.00	0	50. DsRed2-PSPC1_Pos002_S001	00-WQagW9F3dz5Hy7s7363Z9U
22.6691	-64.6193	-2.63147	um	Vesicles Paraspeckle	Vesicles Paraspeckle Relative To Cell Position	0.000	1.000	18	200001356	200000214	GFP-VOID DsRed2-PSPC1 8C-C-PSPC1 V2.00	0	50. DsRed2-PSPC1_Pos002_S001	00-WQagW9F3dz5Hy7s7363Z9U
24.2977	-64.6449	-2.67737	um	Vesicles Paraspeckle	Vesicles Paraspeckle Relative To Cell Position	0.000	1.000	18	200001357	200000215	GFP-VOID DsRed2-PSPC1 8C-C-PSPC1 V2.00	0	50. DsRed2-PSPC1_Pos002_S001	00-WQagW9F3dz5Hy7s7363Z9U
20.0868	-64.1383	-2.55188	um	Vesicles Paraspeckle	Vesicles Paraspeckle Relative To Cell Position	0.000	1.000	18	200001358	200000216	GFP-VOID DsRed2-PSPC1 8C-C-PSPC1 V2.00	0	50. DsRed2-PSPC1_Pos002_S001	00-WQagW9F3dz5Hy7s7363Z9U
21.8197	-64.1383	-2.56262	um	Vesicles Paraspeckle	Vesicles Paraspeckle Relative To Cell Position	0.000	1.000	18	200001359	200000217	GFP-VOID DsRed2-PSPC1 8C-C-PSPC1 V2.00	0	50. DsRed2-PSPC1_Pos002_S001	00-WQagW9F3dz5Hy7s7363Z9U
23.029	-64.1319	-2.57605	um	Vesicles Paraspeckle	Vesicles Paraspeckle Relative To Cell Position	0.000	1.000	18	200001360	200000218	GFP-VOID DsRed2-PSPC1 8C-C-PSPC1 V2.00	0	50. DsRed2-PSPC1_Pos002_S001	00-WQagW9F3dz5Hy7s7363Z9U
15.7973	-63.7038	-2.57935	um	Vesicles Paraspeckle	Vesicles Paraspeckle Relative To Cell Position	0.000	1.000	18	200001361	200000219	GFP-VOID DsRed2-PSPC1 8C-C-PSPC1 V2.00	0	50. DsRed2-PSPC1_Pos002_S001	00-WQagW9F3dz5Hy7s7363Z9U
19.0002	-63.3374	-2.65698	um	Vesicles Paraspeckle	Vesicles Paraspeckle Relative To Cell Position	0.000	1.000	18	200001362	200000220	GFP-VOID DsRed2-PSPC1 8C-C-PSPC1 V2.00	0	50. DsRed2-PSPC1_Pos002_S001	00-WQagW9F3dz5Hy7s7363Z9U
19.4067	-63.4168	-2.68335	um	Vesicles Paraspeckle	Vesicles Paraspeckle Relative To Cell Position	0.000	1.000	18	200001363	200000221	GFP-VOID DsRed2-PSPC1 8C-C-PSPC1 V2.00	0	50. DsRed2-PSPC1_Pos002_S001	00-WQagW9F3dz5Hy7s7363Z9U
23.7878	-63.3311	-2.70752	um	Vesicles Paraspeckle	Vesicles Paraspeckle Relative To Cell Position	0.000	1.000	18	200001364	200000222	GFP-VOID DsRed2-PSPC1 8C-C-PSPC1 V2.00	0	50. DsRed2-PSPC1_Pos002_S001	00-WQagW9F3dz5Hy7s7363Z9U
17.7668	-63.1763	-2.56958	um	Vesicles Paraspeckle	Vesicles Paraspeckle Relative To Cell Position	0.000	1.000	18	200001365	200000223	GFP-VOID DsRed2-PSPC1 8C-C-PSPC1 V2.00	0	50. DsRed2-PSPC1_Pos002_S001	00-WQagW9F3dz5Hy7s7363Z9U
20.4573	-63.1144	-2.75952	um	Vesicles Paraspeckle	Vesicles Paraspeckle Relative To Cell Position	0.000	1.000	18	200001366	200000224	GFP-VOID DsRed2-PSPC1 8C-C-PSPC1 V2.00	0	50. DsRed2-PSPC1_Pos002_S001	00-WQagW9F3dz5Hy7s7363Z9U
21.3455	-63.1763	-2.72766	um	Vesicles Paraspeckle	Vesicles Paraspeckle Relative To Cell Position	0.000	1.000	18	200001367	200000225	GFP-VOID DsRed2-PSPC1 8C-C-PSPC1 V2.00	0	50. DsRed2-PSPC1_Pos002_S001	00-WQagW9F3dz5Hy7s7363Z9U
17.9288	-62.7216	-2.66113	um	Vesicles Paraspeckle	Vesicles Paraspeckle Relative To Cell Position	0.000	1.000	18	200001368	200000226	GFP-VOID DsRed2-PSPC1 8C-C-PSPC1 V2.00	0	50. DsRed2-PSPC1_Pos002_S001	00-WQagW9F3dz5Hy7s7363Z9U
19.1434	-62.6953	-2.57178	um	Vesicles Paraspeckle	Vesicles Paraspeckle Relative To Cell Position	0.000	1.000	18	200001369	200000227	GFP-VOID DsRed2-PSPC1 8C-C-PSPC1 V2.00	0	50. DsRed2-PSPC1_Pos002_S001	00-WQagW9F3dz5Hy7s7363Z9U
19.6369	-62.7335	-2.61707	um	Vesicles Paraspeckle	Vesicles Paraspeckle Relative To Cell Position	0.000	1.000	18	200001370	200000228	GFP-VOID DsRed2-PSPC1 8C-C-PSPC1 V2.00	0	50. DsRed2-PSPC1_Pos002_S001	00-WQagW9F3dz5Hy7s7363Z9U
22.8304	-61.7351	-2.7627	um	Vesicles Paraspeckle	Vesicles Paraspeckle Relative To Cell Position	0.000	1.000	18	200001371	200000229	GFP-VOID DsRed2-PSPC1 8C-C-PSPC1 V2.00	0	50. DsRed2-PSPC1_Pos002_S001	00-WQagW9F3dz5Hy7s7363Z9U
24.0246	-61.8428	-2.76465	um	Vesicles Paraspeckle	Vesicles Paraspeckle Relative To Cell Position	0.000	1.000	18	200001372	200000230	GFP-VOID DsRed2-PSPC1 8C-C-PSPC1 V2.00	0	50. DsRed2-PSPC1_Pos002_S001	00-WQagW9F3dz5Hy7s7363Z9U
19.2282	-60.7356	-2.7207	um	Vesicles Paraspeckle	Vesicles Paraspeckle Relative To Cell Position	0.000	1.000	18	200001373	200000231	GFP-VOID DsRed2-PSPC1 8C-C-PSPC1 V2.00	0	50. DsRed2-PSPC1_Pos002_S001	00-WQagW9F3dz5Hy7s7363Z9U
20.7732	-60.7915	-2.74707	um	Vesicles Paraspeckle	Vesicles Paraspeckle Relative To Cell Position	0.000	1.000	18	200001374	200000232	GFP-VOID DsRed2-PSPC1 8C-C-PSPC1 V2.00	0	50. DsRed2-PSPC1_Pos002_S001	00-WQagW9F3dz5Hy7s7363Z9U
21.8914	-60.5847	-2.56091	um	Vesicles Paraspeckle	Vesicles Paraspeckle Relative To Cell Position	0.000	1.000	18	200001375	200000233	GFP-VOID DsRed2-PSPC1 8C-C-PSPC1 V2.00	0	50. DsRed2-PSPC1_Pos002_S001	00-WQagW9F3dz5Hy7s7363Z9U
17.2347	-59.5137	-2.77527	um	Vesicles Paraspeckle	Vesicles Paraspeckle Relative To Cell Position	0.000	1.000	18	200001376	200000234	GFP-VOID DsRed2-PSPC1 8C-C-PSPC1 V2.00	0	50. DsRed2-PSPC1_Pos002_S001	00-WQagW9F3dz5Hy7s7363Z9U
20.333	-59.4411	-2.68445	um	Vesicles Paraspeckle	Vesicles Paraspeckle Relative To Cell Position	0.000	1.000	18	200001377	200000235	GFP-VOID DsRed2-PSPC1 8C-C-PSPC1 V2.00	0	50. DsRed2-PSPC1_Pos002_S001	00-WQagW9F3dz5Hy7s7363Z9U
19.6238	-59.0107	-2.61621	um	Vesicles Paraspeckle	Vesicles Paraspeckle Relative To Cell Position	0.000	1.000	18	200001378	200000236	GFP-VOID DsRed2-PSPC1 8C-C-PSPC1 V2.00	0	50. DsRed2-PSPC1_Pos002_S001	00-WQagW9F3dz5Hy7s7363Z9U
17.7948	-58.8473	-2.81189	um	Vesicles Paraspeckle	Vesicles Paraspeckle Relative To Cell Position	0.000	1.000	18	200001379	200000237	GFP-VOID DsRed2-PSPC1 8C-C-PSPC1 V2.00	0	50. DsRed2-PSPC1_Pos002_S001	00-WQagW9F3dz5Hy7s7363Z9U
19.8171	-58.5785	-2.74426	um	Vesicles Paraspeckle	Vesicles Paraspeckle Relative To Cell Position	0.000	1.000	18	200001380	200000238	GFP-VOID DsRed2-PSPC1 8C-C-PSPC1 V2.00	0	50. DsRed2-PSPC1_Pos002_S001	00-WQagW9F3dz5Hy7s7363Z9U
15.8534	-58.4016	-2.69287	um	Vesicles Paraspeckle	Vesicles Paraspeckle Relative To Cell Position	0.000	1.000	18	200001381	200000239	GFP-VOID DsRed2-PSPC1 8C-C-PSPC1 V2.00	0	50. DsRed2-PSPC1_Pos002_S001	00-WQagW9F3dz5Hy7s7363Z9U
13.6311	-58.1543	-2.64124	um	Vesicles Paraspeckle	Vesicles Paraspeckle Relative To Cell Position	0.000	1.000	18	200001382	200000240	GFP-VOID DsRed2-PSPC1 8C-C-PSPC1 V2.00	0	50. DsRed2-PSPC1_Pos002_S001	00-WQagW9F3dz5Hy7s7363Z9U
15.0446	-57.4043	-2.66711	um	Vesicles Paraspeckle	Vesicles Paraspeckle Relative To Cell Position	0.000	1.000	18	200001383	200000241	GFP-VOID DsRed2-PSPC1 8C-C-PSPC1 V2.00	0	50. DsRed2-PSPC1_Pos002_S001	00-WQagW9F3dz5Hy7s7363Z9U
15.8825	-57.4108	-2.67676	um	Vesicles Paraspeckle	Vesicles Paraspeckle Relative To Cell Position	0.000	1.000	18	200001384	200000242	GFP-VOID DsRed2-PSPC1 8C-C-PSPC1 V2.00	0	50. DsRed2-PSPC1_Pos002_S001	00-WQagW9F3dz5Hy7s7363Z9U
19.1918	-57.1371	-2.6416	um	Vesicles Paraspeckle	Vesicles Paraspeckle Relative To Cell Position	0.000	1.000	18	200001385	200000243	GFP-VOID DsRed2-PSPC1 8C-C-PSPC1 V2.00	0	50. DsRed2-PSPC1_Pos002_S001	00-WQagW9F3dz5Hy7s7363Z9U
22.0299	-56.9233	-2.70044	um	Vesicles Paraspeckle	Vesicles Paraspeckle Relative To Cell Position	0.000	1.000	18	200001386	200000244	GFP-VOID DsRed2-PSPC1 8C-C-PSPC1 V2.00	0	50. DsRed2-PSPC1_Pos002_S001	00-WQagW9F3dz5Hy7s7363Z9U
17.2274	-55.9571	-2.73718	um	Vesicles Paraspeckle	Vesicles Paraspeckle Relative To Cell Position	0.000	1.000	18	200001387	200000245	GFP-VOID DsRed2-PSPC1 8C-C-PSPC1 V2.00	0	50. DsRed2-PSPC1_Pos002_S001	00-WQagW9F3dz5Hy7s7363Z9U
13.9599	-55.7208	-2.56897	um	Vesicles Paraspeckle	Vesicles Paraspeckle Relative To Cell Position	0.000	1.000	18	200001388	200000246	GFP-VOID DsRed2-PSPC1 8C-C-PSPC1 V2.00	0	50. DsRed2-PSPC1_Pos002_S001	00-WQagW9F3dz5Hy7s7363Z9U
14.4032	-55.5152	-2.71838	um	Vesicles Paraspeckle	Vesicles Paraspeckle Relative To Cell Position	0.000	1.000	18	200001389	200000247	GFP-VOID DsRed2-PSPC1 8C-C-PSPC1 V2.00	0	50. DsRed2-PSPC1_Pos002_S001	00-WQagW9F3dz5Hy7s7363Z9U
16.2338	-55.5517	-2.6123	um	Vesicles Paraspeckle	Vesicles Paraspeckle Relative To Cell Position	0.000	1.000	18	200001390	200000248	GFP-VOID DsRed2-PSPC1 8C-C-PSPC1 V2.00	0	50. DsRed2-PSPC1_Pos002_S001	00-WQagW9F3dz5Hy7s7363Z9U
14.947	-54.6821	-2.62585	um	Vesicles Paraspeckle	Vesicles Paraspeckle Relative To Cell Position	0.000	1.000	18	200001391	200000249	GFP-VOID DsRed2-PSPC1 8C-C-PSPC1 V2.00	0	50. DsRed2-PSPC1_Pos002_S001	00-WQagW9F3dz5Hy7s7363Z9U
13.7825	-54.4591	-2.66809	um	Vesicles Paraspeckle	Vesicles Paraspeckle Relative To Cell Position	0.000	1.000	18	200001392	200000250	GFP-VOID DsRed2-PSPC1 8C-C-PSPC1 V2.00	0	50. DsRed2-PSPC1_Pos002_S001	00-WQagW9F3dz5Hy7s7363Z9U
15.7426	-54.5063	-2.56665	um	Vesicles Paraspeckle	Vesicles Paraspeckle Relative To Cell Position	0.000	1.000	18	200001393	200000251	GFP-VOID DsRed2-PSPC1 8C-C-PSPC1 V2.00	0	50. DsRed2-PSPC1_Pos002_S001	00-WQagW9F3dz5Hy7s7363Z9U
14.677	-54.0169	-2.71497	um	Vesicles Paraspeckle	Vesicles Paraspeckle Relative To Cell Position	0.000	1.000	18	200001394	200000252	GFP-VOID DsRed2-PSPC1 8C-C-PSPC1 V2.00	0	50. DsRed2-PSPC1_Pos002_S001	00-WQagW9F3dz5Hy7s7363Z9U
13.9869	-53.6117	-2.67786	um	Vesicles Paraspeckle	Vesicles Paraspeckle Relative To Cell Position	0.000	1.000	18	200001395	200000253	GFP-VOID DsRed2-PSPC1 8C-C-PSPC1 V2.00	0	50. DsRed2-PSPC1_Pos002_S001	00-WQagW9F3dz5Hy7s7363Z9U
19.167	-53.5556	-2.65698	um	Vesicles Paraspeckle	Vesicles Paraspeckle Relative To Cell Position	0.000	1.000	18	200001396	200000254	GFP-VOID DsRed2-PSPC1 8C-C-PSPC1 V2.00	0	50. DsRed2-PSPC1_Pos002_S001	00-WQagW9F3dz5Hy7s7363Z9U
17.3875	-53.0196	-2.55334	um	Vesicles Paraspeckle	Vesicles Paraspeckle Relative To Cell Position	0.000	1.000	18	200001397	200000255	GFP-VOID DsRed2-PSPC1 8C-C-PSPC1 V2.00	0	50. DsRed2-PSPC1_Pos002_S001	00-WQagW9F3dz5Hy7s7363Z9U
14.4035	-52.7783	-2.65955	um	Vesicles Paraspeckle	Vesicles Paraspeckle Relative To Cell Position	0.000	1.000	18	200001398	200000256	GFP-VOID DsRed2-PSPC1 8C-C-PSPC1 V2.00	0	50. DsRed2-PSPC1_Pos002_S001	00-WQagW9F3dz5Hy7s7363Z9U
15.282	-52.5567	-2.67908	um	Vesicles Paraspeckle	Vesicles Paraspeckle Relative To Cell Position	0.000	1.000	18	200001399	200000257	GFP-VOID DsRed2-PSPC1 8C-C-PSPC1 V2.00	0	50. DsRed2-PSPC1_Pos002_S001	00-WQagW9F3dz5Hy7s7363Z9U
13.4432	-52.2911	-2.59436	um	Vesicles Paraspeckle	Vesicles Paraspeckle Relative To Cell Position	0.000	1.000	18	200001400	200000258	GFP-VOID DsRed2-PSPC1 8C-C-PSPC1 V2.00	0	50. DsRed2-PSPC1_Pos002_S001	00-WQagW9F3dz5Hy7s7363Z9U
16.8185	-52.1328	-2.67358	um	Vesicles Paraspeckle	Vesicles Paraspeckle Relative To Cell Position	0.000	1.000	18	200001401	200000259	GFP-VOID DsRed2-PSPC1 8C-C-PSPC1 V2.00	0	50. DsRed2-PSPC1_Pos002_S001	00-WQagW9F3dz5Hy7s7363Z9U
17.3417	-51.666	-2.59167	um	Vesicles Paraspeckle	Vesicles Paraspeckle Relative To Cell Position	0.000	1.000	18	200001402	200000260	GFP-VOID DsRed2-PSPC1 8C-C-PSPC1 V2.00	0	50. DsRed2-PSPC1_Pos002_S001	00-WQagW9F3dz5Hy7s7363Z9U
17.6492	-51.6765	-2.69666	um	Vesicles Paraspeckle	Vesicles Paraspeckle Relative To Cell Position	0.000	1.000	18	200001403	200000261	GFP-VOID DsRed2-PSPC1 8C-C-PSPC1 V2.00	0	50. DsRed2-PSPC1_Pos002_S001	00-WQagW9F3dz5Hy7s7363Z9U
14.3748	-51.4539	-2.6261	um	Vesicles Paraspeckle	Vesicles Paraspeckle Relative To Cell Position	0.000	1.000	18	200001404	200000262	GFP-VOID DsRed2-PSPC1 8C-C-PSPC1 V2.00	0	50. DsRed2-PSPC1_Pos002_S001	00-WQagW9F3dz5Hy7s7363Z9U
15.9599	-50.4397	-2.58704	um	Vesicles Paraspeckle	Vesicles Paraspeckle Relative To Cell Position	0.000	1.000	18	200001405	200000263	GFP-VOID DsRed2-PSPC1 8C-C-PSPC1 V2.00	0	50. DsRed2-PSPC1_Pos002_S001	00-WQagW9F3dz5Hy7s7363Z9U
14.8626	-50.3052	-2.65527	um	Vesicles Paraspeckle	Vesicles Paraspeckle Relative To Cell Position	0.000	1.000	18	200001406	200000264	GFP-VOID DsRed2-PSPC1 8C-C-PSPC1 V2.00	0	50. DsRed2-PSPC1_Pos002_S001	00-WQagW9F3dz5Hy7s7363Z9U
16.5169	-49.7083	-2.66711	um	Vesicles Paraspeckle	Vesicles Paraspeckle Relative To Cell Position	0.000	1.000	18	200001407	200000265	GFP-VOID DsRed2-PSPC1 8C-C-PSPC1 V2.00	0	50. DsRed2-PSPC1_Pos002_S001	00-WQagW9F3dz5Hy7s7363Z9U
14.6339	-73.0368	-2.21997	um	Vesicles Paraspeckle	Vesicles Paraspeckle Relative To Cell Position	0.000	1.000	18	200001408	200000266	GFP-VOID DsRed2-PSPC1 8C-C-PSPC1 V2.00	0	50. DsRed2-PSPC1_Pos002_S001	00-WQagW9F3dz5Hy7s7363Z9U
25.7497	-72.7711	-2.17969	um	Vesicles Paraspeckle	Vesicles Paraspeckle Relative To Cell Position	0.000	1.000	18	200001409	200000267	GFP-VOID DsRed2-PSPC1 8C-C-PSPC1 V2.00	0	50. DsRed2-PSPC1_Pos002_S001	00-WQagW9F3dz5Hy7s7363Z9U
14.6215	-72.3153	-2.16736	um	Vesicles Paraspeckle	Vesicles Paraspeckle Relative To Cell Position	0.000	1.000	18	200001410	200000268	GFP-VOID DsRed2-PSPC1 8C-C-PSPC1 V2.00	0	50. DsRed2-PSPC1_Pos002_S001	00-WQagW9F3dz5Hy7s7363Z9U
23.3564	-71.8036	-2.27368	um	Vesicles Paraspeckle	Vesicles Paraspeckle Relative To Cell Position	0.000	1.000	18	200001411	200000269	GFP-VOID DsRed2-PSPC1 8C-C-PSPC1 V2.00	0	50. DsRed2-PSPC1_Pos002_S001	00-WQagW9F3dz5Hy7s7363Z9U
21.8719	-71.3214	-2.20581	um	Vesicles Paraspeckle	Vesicles Paraspeckle Relative To Cell Position	0.000	1.000	18	200001412	200000270	GFP-VOID DsRed2-PSPC1 8C-C-PSPC1 V2.00	0	50. DsRed2-PSPC1_Pos002_S001	00-WQagW9F3dz5Hy7s7363Z9U
21.3805	-70.6196	-2.23438	um	Vesicles Paraspeckle	Vesicles Paraspeckle Relative To Cell Position	0.000	1.000	18	200001413	200000271	GFP-VOID DsRed2-PSPC1 8C-C-PSPC1 V2.00	0	50. DsRed2-PSPC1_Pos002_S001	00-WQagW9F3dz5Hy7s7363Z9U
23.0417	-70.2512	-2.16602	um	Vesicles Paraspeckle	Vesicles Paraspeckle Relative To Cell Position	0.000	1.000	18	200001414	200000272	GFP-VOID DsRed2-PSPC1 8C-C-PSPC1 V2.00	0	50. DsRed2-PSPC1_Pos002_S001	00-WQagW9F3dz5Hy7s7363Z9U
21.116	-69.6571	-2.25562	um	Vesicles Paraspeckle	Vesicles Paraspeckle Relative To Cell Position	0.000	1.000	18	200001415	200000273	GFP-VOID DsRed2-PSPC1 8C-C-PSPC1 V2.00	0	50. DsRed2-PSPC1_Pos002_S001	00-WQagW9F3dz5Hy7s7363Z9U
22.6127	-69.6485	-2.21936	um	Vesicles Paraspeckle	Vesicles Paraspeckle Relative To Cell Position	0.000	1.000	18	200001416	200000274	GFP-VOID DsRed2-PSPC1 8C-C-PSPC1 V2.00	0	50. DsRed2-PSPC1_Pos002_S001	00-WQagW9F3dz5Hy7s7363Z9U
28.0231	-69.5539	-2.47375	um	Vesicles Paraspeckle	Vesicles Paraspeckle Relative To Cell Position	0.000	1.000	18	200001417	200000275	GFP-VOID DsRed2-PSPC1 8C-C-PSPC1 V2.00	0	50. DsRed2-PSPC1_Pos002_S001	00-WQagW9F3dz5Hy7s7363Z9U
27.0759	-69.2118	-2.20605	um	Vesicles Paraspeckle	Vesicles Paraspeckle Relative To Cell Position	0.000	1.000	18	200001418	200000276	GFP-VOID DsRed2-PSPC1 8C-C-PSPC1 V2.00	0	50. DsRed2-PSPC1_Pos002_S001	00-WQagW9F3dz5Hy7s7363Z9U
21.3185	-69.0042	-2.20898	um	Vesicles Paraspeckle	Vesicles Paraspeckle Relative To Cell Position	0.000	1.000	18	200001419	200000277	GFP-VOID DsRed2-PSPC1 8C-C-PSPC1 V2.00	0	50. DsRed2-PSPC1_Pos002_S001	00-WQagW9F3dz5Hy7s7363Z9U
26.6165	-68.6384	-2.24841	um	Vesicles Paraspeckle	Vesicles Paraspeckle Relative To Cell Position	0.000	1.000	18	200001420	200000278	GFP-VOID DsRed2-PSPC1 8C-C-PSPC1 V2.00	0	50. DsRed2-PSPC1_Pos002_S001	00-WQagW9F3dz5Hy7s7363Z9U
19.4215	-68.5594	-2.19568	um	Vesicles Paraspeckle	Vesicles Paraspeckle Relative To Cell Position	0.000	1.000	18	200001421	200000279	GFP-VOID DsRed2-PSPC1 8C-C-PSPC1 V2.00	0	50. DsRed2-PSPC1_Pos002_S001	00-WQagW9F3dz5Hy7s7363Z9U
26.8227	-67.7458	-2.22302	um	Vesicles Paraspeckle	Vesicles Paraspeckle Relative To Cell Position	0.000	1.000	18	200001422	200000280	GFP-VOID DsRed2-PSPC1 8C-C-PSPC1 V2.00	0	50. DsRed2-PSPC1_Pos002_S001	00-WQagW9F3dz5Hy7s7363Z9U
22.1404	-67.2648	-2.20544	um	Vesicles Paraspeckle	Vesicles Paraspeckle Relative To Cell Position	0.000	1.000	18	200001423	200000281	GFP-VOID DsRed2-PSPC1 8C-C-PSPC1 V2.00	0	50. DsRed2-PSPC1_Pos002_S001	00-WQagW9F3dz5Hy7s7363Z9U
22.8474	-67.0243	-2.36865	um	Vesicles Paraspeckle	Vesicles Paraspeckle Relative To Cell Position	0.000	1.000	18	200001424	200000282	GFP-VOID DsRed2-PSPC1 8C-C-PSPC1 V2.00	0	50. DsRed2-PSPC1_Pos002_S001	00-WQagW9F3dz5Hy7s7363Z9U
25.9704	-66.7663	-2.37415	um	Vesicles Paraspeckle	Vesicles Paraspeckle Relative To Cell Position	0.000	1.000	18	200001425	200000283	GFP-VOID DsRed2-PSPC1 8C-C-PSPC1 V2.00	0	50. DsRed2-PSPC1_Pos002_S001	00-WQagW9F3dz5Hy7s7363Z9U
22.3452	-66.5336	-2.27161	um	Vesicles Paraspeckle	Vesicles Paraspeckle Relative To Cell Position	0.000	1.000	18	200001426	200000284	GFP-VOID DsRed2-PSPC1 8C-C-PSPC1 V2.00	0	50. DsRed2-PSPC1_Pos002_S001	00-WQagW9F3dz5Hy7s7363Z9U
18.7	-66.3727	-2.22778	um	Vesicles Paraspeckle	Vesicles Paraspeckle Relative To Cell Position	0.000	1.000	18	200001427	200000285	GFP-VOID DsRed2-PSPC1 8C-C-PSPC1 V2.00	0	50. DsRed2-PSPC1_Pos002_S001	00-WQagW9F3dz5Hy7s7363Z9U
19.4043	-66.321	-2.29822	um	Vesicles Paraspeckle	Vesicles Paraspeckle Relative To Cell Position	0.000	1.000	18	200001428	200000286	GFP-VOID DsRed2-PSPC1 8C-C-PSPC1 V2.00	0	50. DsRed2-PSPC1_Pos002_S001	00-WQagW9F3dz5Hy7s7363Z9U
21.5884	-65.9846	-2.37634	um	Vesicles Paraspeckle	Vesicles Paraspeckle Relative To Cell Position	0.000	1.000	18	200001429	200000287	GFP-VOID DsRed2-PSPC1 8C-C-PSPC1 V2.00	0	50. DsRed2-PSPC1_Pos002_S001	00-WQagW9F3dz5Hy7s7363Z9U
22.5759	-66.1146	-2.24573	um	Vesicles Paraspeckle	Vesicles Paraspeckle Relative To Cell Position	0.000	1.000	18	200001430	200000288	GFP-VOID DsRed2-PSPC1 8C-C-PSPC1 V2.00	0	50. DsRed2-PSPC1_Pos002_S001	00-WQagW9F3dz5Hy7s7363Z9U
22.5865	-65.3417	-2.2356	um	Vesicles Paraspeckle	Vesicles Paraspeckle Relative To Cell Position	0.000	1.000	18	200001431	200000289	GFP-VOID DsRed2-PSPC1 8C-C-PSPC1 V2.00	0	50. DsRed2-PSPC1_Pos002_S001	00-WQagW9F3dz5Hy7s7363Z9U
19.8483	-65.0517	-2.21545	um	Vesicles Paraspeckle	Vesicles Paraspeckle Relative To Cell Position	0.000	1.000	18	200001432	200000290	GFP-VOID DsRed2-PSPC1 8C-C-PSPC1 V2.00	0	50. DsRed2-PSPC1_Pos002_S001	00-WQagW9F3dz5Hy7s7363Z9U
25.3503	-65.1205	-2.24866	um	Vesicles Paraspeckle	Vesicles Paraspeckle Relative To Cell Position	0.000	1.000	18	200001433	200000291	GFP-VOID DsRed2-PSPC1 8C-C-PSPC1 V2.00	0	50. DsRed2-PSPC1_Pos002_S001	00-WQagW9F3dz5Hy7s7363Z9U
18.2007	-64.5611	-2.29761	um	Vesicles Paraspeckle	Vesicles Paraspeckle Relative To Cell Position	0.000	1.000	18	200001434	200000292	GFP-VOID DsRed2-PSPC1 8C-C-PSPC1 V2.00	0	50. DsRed2-PSPC1_Pos002_S001	00-WQagW9F3dz5Hy7s7363Z9U
19.4524	-64.2123	-2.20349	um	Vesicles Paraspeckle	Vesicles Paraspeckle Relative To Cell Position	0.000	1.000	18	200001435	200000293	GFP-VOID DsRed2-PSPC1 8C-C-PSPC1 V2.00	0	50. DsRed2-PSPC1_Pos002_S001	00-WQagW9F3dz5Hy7s7363Z9U
20.6275	-64.0323	-2.42883	um	Vesicles Paraspeckle	Vesicles Paraspeckle Relative To Cell Position	0.000	1.000	18	200001436	200000294	GFP-VOID DsRed2-PSPC1 8C-C-PSPC1 V2.00	0	50. DsRed2-PSPC1_Pos002_S001	00-WQagW9F3dz5Hy7s7363Z9U
17.738	-63.6455	-2.32739	um	Vesicles Paraspeckle	Vesicles Paraspeckle Relative To Cell Position	0.000	1.000	18	200001437	200000295	GFP-VOID DsRed2-PSPC1 8C-C-PSPC1 V2.00	0	50. DsRed2-PSPC1_Pos002_S001	00-WQagW9F3dz5Hy7s7363Z9U
22.1241	-63.6698	-2.40759	um	Vesicles Paraspeckle	Vesicles Paraspeckle Relative To Cell Position	0.000	1.000	18	200001438	200000296	GFP-VOID DsRed2-PSPC1 8C-C-PSPC1 V2.00	0	50. DsRed2-PSPC1_Pos002_S001	00-WQagW9F3dz5Hy7s7363Z9U
17.0877	-63.4168	-2.3772	um	Vesicles Paraspeckle	Vesicles Paraspeckle Relative To Cell Position	0.000	1.000	18	200001439	200000297	GFP-VOID DsRed2-PSPC1 8C-C-PSPC1 V2.00	0	50. DsRed2-PSPC1_Pos002_S001	00-WQagW9F3dz5Hy7s7363Z9U
15.0808	-63.1835	-2.22815	um	Vesicles Paraspeckle	Vesicles Paraspeckle Relative To Cell Position	0.000	1.000	18	200001440	200000298	GFP-VOID DsRed2-PSPC1 8C-C-PSPC1 V2.00	0	50. DsRed2-PSPC1_Pos002_S001	00-WQagW9F3dz5Hy7s7363Z9U
23.0231	-63.1763	-2.2594	um	Vesicles Paraspeckle	Vesicles Paraspeckle Relative To Cell Position	0.000	1.000	18	200001441	200000299	GFP-VOID DsRed2-PSPC1 8C-C-PSPC1 V2.00	0	50. DsRed2-PSPC1_Pos002_S001	00-WQagW9F3dz5Hy7s7363Z9U
24.6564	-63.2338	-2.26025	um	Vesicles Paraspeckle	Vesicles Paraspeckle Relative To Cell Position	0.000	1.000	18	200001442	200000300	GFP-VOID DsRed2-PSPC1 8C-C-PSPC1 V2.00	0	50. DsRed2-PSPC1_Pos002_S001	00-WQagW9F3dz5Hy7s7363Z9U
18.4242	-62.9358	-2.2323	um	Vesicles Paraspeckle	Vesicles Paraspeckle Relative To Cell Position	0.000	1.000	18	200001443	200000301	GFP-VOID DsRed2-PSPC1 8C-C-PSPC1 V2.00	0	50. DsRed2-PSPC1_Pos002_S001	00-WQagW9F3dz5Hy7s7363Z9U
23.6028	-62.1709	-2.27014	um	Vesicles Paraspeckle	Vesicles Paraspeckle Relative To Cell Position	0.000	1.000	18	200001444	200000302	GFP-VOID DsRed2-PSPC1 8C-C-PSPC1 V2.00	0	50. DsRed2-PSPC1_Pos002_S001	00-WQagW9F3dz5Hy7s7363Z9U
16.6811	-61.466	-2.3512	um	Vesicles Paraspeckle	Vesicles Paraspeckle Relative To Cell Position	0.000	1.000	18	200001445	200000303	GFP-VOID DsRed2-PSPC1 8C-C-PSPC1 V2.00	0	50. DsRed2-PSPC1_Pos002_S001	00-WQagW9F3dz5Hy7s7363Z9U
18.021	-61.0118	-2.38745	um	Vesicles Paraspeckle	Vesicles Paraspeckle Relative To Cell Position	0.000	1.000	18	200001446	200000304	GFP-VOID DsRed2-PSPC1 8C-C-PSPC1 V2.00	0	50. DsRed2-PSPC1_Pos002_S001	00-WQagW9F3dz5Hy7s7363Z9U
17.4613	-60.8546	-2.26038	um	Vesicles Paraspeckle	Vesicles Paraspeckle Relative To Cell Position	0.000	1.000	18	200001447	200000305	GFP-VOID DsRed2-PSPC1 8C-C-PSPC1 V2.00	0	50. DsRed2-PSPC1_Pos002_S001	00-WQagW9F3dz5Hy7s7363Z9U
18.7	-60.7569	-2.32593	um	Vesicles Paraspeckle	Vesicles Paraspeckle Relative To Cell Position	0.000	1.000	18	200001448	200000306	GFP-VOID DsRed2-PSPC1 8C-C-PSPC1 V2.00	0	50. DsRed2-PSPC1_Pos002_S001	00-WQagW9F3dz5Hy7s7363Z9U
22.7583	-60.7713	-2.34485	um	Vesicles Paraspeckle	Vesicles Paraspeckle Relative To Cell Position	0.000	1.000	18	200001449	200000307	GFP-VOID DsRed2-PSPC1 8C-C-PSPC1 V2.00	0	50. DsRed2-PSPC1_Pos002_S001	00-WQagW9F3dz5Hy7s7363Z9U
23.4517	-60.5645	-2.18335	um	Vesicles Paraspeckle	Vesicles Paraspeckle Relative To Cell Position	0.000	1.000	18	200001450	200000308	GFP-VOID DsRed2-PSPC1 8C-C-PSPC1 V2.00	0	50. DsRed2-PSPC1_Pos002_S001	00-WQagW9F3dz5Hy7s7363Z9U
20.8786	-60.2903	-2.25732	um	Vesicles Paraspeckle	Vesicles Paraspeckle Relative To Cell Position	0.000	1.000	18	200001451	200000309	GFP-VOID DsRed2-PSPC1 8C-C-PSPC1 V2.00	0	50. DsRed2-PSPC1_Pos002_S001	00-WQagW9F3dz5Hy7s7363Z9U
17.2348	-60.0381	-2.35754	um	Vesicles Paraspeckle	Vesicles Paraspeckle Relative To Cell Position	0.000	1.000	18	200001452	200000310	GFP-VOID DsRed2-PSPC1 8C-C-PSPC1 V2.00	0	50. DsRed2-PSPC1_Pos002_S001	00-WQagW9F3dz5Hy7s7363Z9U
18.219	-60.0498	-2.42078	um	Vesicles Paraspeckle	Vesicles Paraspeckle Relative To Cell Position	0.000	1.000	18	200001453	200000311	GFP-VOID DsRed2-PSPC1 8C-C-PSPC1 V2.00	0	50. DsRed2-PSPC1_Pos002_S001	00-WQagW9F3dz5Hy7s7363Z9U
19.2672	-59.9664	-2.16614	um	Vesicles Paraspeckle	Vesicles Paraspeckle Relative To Cell Position	0.000	1.000	18	200001454	200000312	GFP-VOID DsRed2-PSPC1 8C-C-PSPC1 V2.00	0	50. DsRed2-PSPC1_Pos002_S001	00-WQagW9F3dz5Hy7s7363Z9U
20.1986	-60.0498	-2.38452	um	Vesicles Paraspeckle	Vesicles Paraspeckle Relative To Cell Position	0.000	1.000	18	200001455	200000313	GFP-VOID DsRed2-PSPC1 8C-C-PSPC1 V2.00	0	50. DsRed2-PSPC1_Pos002_S001	00-WQagW9F3dz5Hy7s7363Z9U
23.7627	-60.0498	-2.31677	um	Vesicles Paraspeckle	Vesicles Paraspeckle Relative To Cell Position	0.000	1.000	18	200001456	200000314	GFP-VOID DsRed2-PSPC1 8C-C-PSPC1 V2.00	0	50. DsRed2-PSPC1_Pos002_S001	00-WQagW9F3dz5Hy7s7363Z9U
22.8621	-58.8473	-2.4082	um	Vesicles Paraspeckle	Vesicles Paraspeckle Relative To Cell Position	0.000	1.000	18	200001457	200000315	GFP-VOID DsRed2-PSPC1 8C-C-PSPC1 V2.00	0	50. DsRed2-PSPC1_Pos002_S001	00-WQagW9F3dz5Hy7s7363Z9U
11.7822	-58.7174	-2.24792	um	Vesicles Paraspeckle	Vesicles Paraspeckle Relative To Cell Position	0.000	1.000	18	200001458	200000316	GFP-VOID DsRed2-PSPC1 8C-C-PSPC1 V2.00	0	50. DsRed2-PSPC1_Pos002_S001	00-WQagW9F3dz5Hy7s7363Z9U
14.667	-58.72	-2.19568	um	Vesicles Paraspeckle	Vesicles Paraspeckle Relative To Cell Position	0.000	1.000	18	200001459	200000317	GFP-VOID DsRed2-PSPC1 8C-C-PSPC1 V2.00	0	50. DsRed2-PSPC1_Pos002_S001	00-WQagW9F3dz5Hy7s7363Z9U
22.0097	-58.1641	-2.20215	um	Vesicles Paraspeckle	Vesicles Paraspeckle Relative To Cell Position	0.000	1.000	18	200001460	200000318	GFP-VOID DsRed2-PSPC1 8C-C-PSPC1 V2.00	0	50. DsRed2-PSPC1_Pos002_S001	00-WQagW9F3dz5Hy7s7363Z9U
14.2836	-57.9394	-2.28418	um	Vesicles Paraspeckle	Vesicles Paraspeckle Relative To Cell Position	0.000	1.000	18	200001461	200000319	GFP-VOID DsRed2-PSPC1 8C-C-PSPC1 V2.00	0	50. DsRed2-PSPC1_Pos002_S001	00-WQagW9F3dz5Hy7s7363Z9U
20.7164	-57.8454	-2.23987	um	Vesicles Paraspeckle	Vesicles Paraspeckle Relative To Cell Position	0.000	1.000	18	200001462	200000320	GFP-VOID DsRed2-PSPC1 8C-C-PSPC1 V2.00	0	50. DsRed2-PSPC1_Pos002_S001	00-WQagW9F3dz5Hy7s7363Z9U
19.4556	-57.6757	-2.20593	um	Vesicles Paraspeckle	Vesicles Paraspeckle Relative To Cell Position	0.000	1.000	18	200001463	200000321	GFP-VOID DsRed2-PSPC1 8C-C-PSPC1 V2.00	0	50. DsRed2-PSPC1_Pos002_S001	00-WQagW9F3dz5Hy7s7363Z9U
22.4375	-57.6283	-2.39453	um	Vesicles Paraspeckle	Vesicles Paraspeckle Relative To Cell Position	0.000	1.000	18	200001464	200000322	GFP-VOID DsRed2-PSPC1 8C-C-PSPC1 V2.00	0	50. DsRed2-PSPC1_Pos002_S001	00-WQagW9F3dz5Hy7s7363Z9U
14.6507	-57.1828	-2.22852	um	Vesicles Paraspeckle	Vesicles Paraspeckle Relative To Cell Position	0.000	1.000	18	200001465	200000323	GFP-VOID DsRed2-PSPC1 8C-C-PSPC1 V2.00	0	50. DsRed2-PSPC1_Pos002_S001	00-WQagW9F3dz5Hy7s7363Z9U
18.1793	-57.2495	-2.2699	um	Vesicles Paraspeckle	Vesicles Paraspeckle Relative To Cell Position	0.000	1.000	18	200001466	200000324	GFP-VOID DsRed2-PSPC1 8C-C-PSPC1 V2.00	0	50. DsRed2-PSPC1_Pos002_S001	00-WQagW9F3dz5Hy7s7363Z9U
21.6181	-57.1153	-2.27026	um	Vesicles Paraspeckle	Vesicles Paraspeckle Relative To Cell Position	0.000	1.000	18	200001467	200000325	GFP-VOID DsRed2-PSPC1 8C-C-PSPC1 V2.00	0	50. DsRed2-PSPC1_Pos002_S001	00-WQagW9F3dz5Hy7s7363Z9U
20.2908	-56.9789	-2.32178	um	Vesicles Paraspeckle	Vesicles Paraspeckle Relative To Cell Position	0.000	1.000	18	200001468	200000326	GFP-VOID DsRed2-PSPC1 8C-C-PSPC1 V2.00	0	50. DsRed2-PSPC1_Pos002_S001	00-WQagW9F3dz5Hy7s7363Z9U
18.3414	-56.6828	-2.25928	um	Vesicles Paraspeckle	Vesicles Paraspeckle Relative To Cell Position	0.000	1.000	18	200001469	200000327	GFP-VOID DsRed2-PSPC1 8C-C-PSPC1 V2.00	0	50. DsRed2-PSPC1_Pos002_S001	00-WQagW9F3dz5Hy7s7363Z9U
21.0727	-56.4427	-2.18335	um	Vesicles Paraspeckle	Vesicles Paraspeckle Relative To Cell Position	0.000	1.000	18	200001470	200000328	GFP-VOID DsRed2-PSPC1 8C-C-PSPC1 V2.00	0	50. DsRed2-PSPC1_Pos002_S001	00-WQagW9F3dz5Hy7s7363Z9U
20.8664	-55.9757	-2.21057	um	Vesicles Paraspeckle	Vesicles Paraspeckle Relative To Cell Position	0.000	1.000	18	200001471	200000329	GFP-VOID DsRed2-PSPC1 8C-C-PSPC1 V2.00	0	50. DsRed2-PSPC1_Pos002_S001	00-WQagW9F3dz5Hy7s7363Z9U
16.7996	-55.4783	-2.3208	um	Vesicles Paraspeckle	Vesicles Paraspeckle Relative To Cell Position	0.000	1.000	18	200001472	200000330	GFP-VOID DsRed2-PSPC1 8C-C-PSPC1 V2.00	0	50. DsRed2-PSPC1_Pos002_S001	00-WQagW9F3dz5Hy7s7363Z9U
20.5642	-55.4046	-2.32751	um	Vesicles Paraspeckle	Vesicles Paraspeckle Relative To Cell Position	0.000	1.000	18	200001473	200000331	GFP-VOID DsRed2-PSPC1 8C-C-PSPC1 V2.00	0	50. DsRed2-PSPC1_Pos002_S001	00-WQagW9F3dz5Hy7s7363Z9U
13.3839	-55.2704	-2.27307	um	Vesicles Paraspeckle	Vesicles Paraspeckle Relative To Cell Position	0.000	1.000	18	200001474	200000332	GFP-VOID DsRed2-PSPC1 8C-C-PSPC1 V2.00	0	50. DsRed2-PSPC1_Pos002_S001	00-WQagW9F3dz5Hy7s7363Z9U
18.08	-54.9381	-2.2749	um	Vesicles Paraspeckle	Vesicles Paraspeckle Relative To Cell Position	0.000	1.000	18	200001475	200000333	GFP-VOID DsRed2-PSPC1 8C-C-PSPC1 V2.00	0	50. DsRed2-PSPC1_Pos002_S001	00-WQagW9F3dz5Hy7s7363Z9U
20.0257	-55.0812	-2.28772	um	Vesicles Paraspeckle	Vesicles Paraspeckle Relative To Cell Position	0.000	1.000	18	200001476	200000334	GFP-VOID DsRed2-PSPC1 8C-C-PSPC1 V2.00	0	50. DsRed2-PSPC1_Pos002_S001	00-WQagW9F3dz5Hy7s7363Z9U
16.183	-54.4324	-2.23743	um	Vesicles Paraspeckle	Vesicles Paraspeckle Relative To Cell Position	0.000	1.000	18	200001477	200000335	GFP-VOID DsRed2-PSPC1 8C-C-PSPC1 V2.00	0	50. DsRed2-PSPC1_Pos002_S001	00-WQagW9F3dz5Hy7s7363Z9U
20.597	-54.2962	-2.19006	um	Vesicles Paraspeckle	Vesicles Paraspeckle Relative To Cell Position	0.000	1.000	18	200001478	200000336	GFP-VOID DsRed2-PSPC1 8C-C-PSPC1 V2.00	0	50. DsRed2-PSPC1_Pos002_S001	00-WQagW9F3dz5Hy7s7363Z9U
15.0347	-53.8356	-2.26135	um	Vesicles Paraspeckle	Vesicles Paraspeckle Relative To Cell Position	0.000	1.000	18	200001479	200000337	GFP-VOID DsRed2-PSPC1 8C-C-PSPC1 V2.00	0	50. DsRed2-PSPC1_Pos002_S001	00-WQagW9F3dz5Hy7s7363Z9U
17.0431	-53.7968	-2.29211	um	Vesicles Paraspeckle	Vesicles Paraspeckle Relative To Cell Position	0.000	1.000	18	200001480	200000338	GFP-VOID DsRed2-PSPC1 8C-C-PSPC1 V2.00	0	50. DsRed2-PSPC1_Pos002_S001	00-WQagW9F3dz5Hy7s7363Z9U
16.295	-53.4954	-2.33716	um	Vesicles Paraspeckle	Vesicles Paraspeckle Relative To Cell Position	0.000	1.000	18	200001481	200000339	GFP-VOID DsRed2-PSPC1 8C-C-PSPC1 V2.00	0	50. DsRed2-PSPC1_Pos002_S001	00-WQagW9F3dz5Hy7s7363Z9U
15.8054	-53.3158	-2.20239	um	Vesicles Paraspeckle	Vesicles Paraspeckle Relative To Cell Position	0.000	1.000	18	200001482	200000340	GFP-VOID DsRed2-PSPC1 8C-C-PSPC1 V2.00	0	50. DsRed2-PSPC1_Pos002_S001	00-WQagW9F3dz5Hy7s7363Z9U
15.7153	-52.5912	-2.31201	um	Vesicles Paraspeckle	Vesicles Paraspeckle Relative To Cell Position	0.000	1.000	18	200001483	200000341	GFP-VOID DsRed2-PSPC1 8C-C-PSPC1 V2.00	0	50. DsRed2-PSPC1_Pos002_S001	00-WQagW9F3dz5Hy7s7363Z9U
18.955	-52.6533	-2.21375	um	Vesicles Paraspeckle	Vesicles Paraspeckle Relative To Cell Position	0.000	1.000	18	200001484	200000342	GFP-VOID DsRed2-PSPC1 8C-C-PSPC1 V2.00	0	50. DsRed2-PSPC1_Pos002_S001	00-WQagW9F3dz5Hy7s7363Z9U
18.6178	-51.9324	-2.20398	um	Vesicles Paraspeckle	Vesicles Paraspeckle Relative To Cell Position	0.000	1.000	18	200001485	200000343	GFP-VOID DsRed2-PSPC1 8C-C-PSPC1 V2.00	0	50. DsRed2-PSPC1_Pos002_S001	00-WQagW9F3dz5Hy7s7363Z9U
15.3416	-51.1616	-2.28113	um	Vesicles Paraspeckle	Vesicles Paraspeckle Relative To Cell Position	0.000	1.000	18	200001486	200000344	GFP-VOID DsRed2-PSPC1 8C-C-PSPC1 V2.00	0	50. DsRed2-PSPC1_Pos002_S001	00-WQagW9F3dz5Hy7s7363Z9U
15.8211	-51.1513	-2.41077	um	Vesicles Paraspeckle	Vesicles Paraspeckle Relative To Cell Position	0.000	1.000	18	200001487	200000345	GFP-VOID DsRed2-PSPC1 8C-C-PSPC1 V2.00	0	50. DsRed2-PSPC1_Pos002_S001	00-WQagW9F3dz5Hy7s7363Z9U
11.966	-48.5058	-2.31995	um	Vesicles Paraspeckle	Vesicles Paraspeckle Relative To Cell Position	0.000	1.000	18	200001488	200000346	GFP-VOID DsRed2-PSPC1 8C-C-PSPC1 V2.00	0	50. DsRed2-PSPC1_Pos002_S001	00-WQagW9F3dz5Hy7s7363Z9U
12.3427	-48.0248	-2.29285	um	Vesicles Paraspeckle	Vesicles Paraspeckle Relative To Cell Position	0.000	1.000	18	200001489	200000347	GFP-VOID DsRed2-PSPC1 8C-C-PSPC1 V2.00	0	50. DsRed2-PSPC1_Pos002_S001	00-WQagW9F3dz5Hy7s7363Z9U
14.3876	-48.0248	-2.32251	um	Vesicles Paraspeckle	Vesicles Paraspeckle Relative To Cell Position	0.000	1.000	18	200001490	200000348	GFP-VOID DsRed2-PSPC1 8C-C-PSPC1 V2.00	0	50. DsRed2-PSPC1_Pos002_S001	00-WQagW9F3dz5Hy7s7363Z9U
28.0622	-72.6369	-1.849	um	Vesicles Paraspeckle	Vesicles Paraspeckle Relative To Cell Position	0.000	1.000	18	200001491	200000349	GFP-VOID DsRed2-PSPC1 8C-C-PSPC1 V2.00	0	50. DsRed2-PSPC1_Pos002_S001	00-WQagW9F3dz5Hy7s7363Z9U
25.2249	-72.3191	-1.88171	um	Vesicles Paraspeckle	Vesicles Paraspeckle Relative To Cell Position	0.000	1.000	18	200001492	200000350	GFP-VOID DsRed2-PSPC1 8C-C-PSPC1 V2.00	0	50. DsRed2-PSPC1_Pos002_S001	00-WQagW9F3dz5Hy7s7363Z9U
24.3744	-71.8105	-2.14294	um	Vesicles Paraspeckle	Vesicles Paraspeckle Relative To Cell Position	0.000	1.000	18	200001493	200000351	GFP-VOID DsRed2-PSPC1 8C-C-PSPC1 V2.00	0	50. DsRed2-PSPC1_Pos002_S001	00-WQagW9F3dz5Hy7s7363Z9U
20.8854	-71.3476	-1.84937	um	Vesicles Paraspeckle	Vesicles Paraspeckle Relative To Cell Position	0.000	1.000	18	200001494	200000352	GFP-VOID DsRed2-PSPC1 8C-C-PSPC1 V2.00	0	50. DsRed2-PSPC1_Pos002_S001	00-WQagW9F3dz5Hy7s7363Z9U
27.341	-70.5694	-1.87402	um	Vesicles Paraspeckle	Vesicles Paraspeckle Relative To Cell Position	0.000	1.000	18	200001495	200000353	GFP-VOID DsRed2-PSPC1 8C-C-PSPC1 V2.00	0	50. DsRed2-PSPC1_Pos002_S001	00-WQagW9F3dz5Hy7s7363Z9U
20.7838	-70.175	-2.01526	um	Vesicles Paraspeckle	Vesicles Paraspeckle Relative To Cell Position	0.000	1.000	18	200001496	200000354	GFP-VOID DsRed2-PSPC1 8C-C-PSPC1 V2.00	0	50. DsRed2-PSPC1_Pos002_S001	00-WQagW9F3dz5Hy7s7363Z9U
22.0602	-70.2259	-1.95605	um	Vesicles Paraspeckle	Vesicles Paraspeckle Relative To Cell Position	0.000	1.000	18	200001497	200000355	GFP-VOID DsRed2-PSPC1 8C-C-PSPC1 V2.00	0	50. DsRed2-PSPC1_Pos002_S001	00-WQagW9F3dz5Hy7s7363Z9U
19.9025	-69.9117	-2.06616	um	Vesicles Paraspeckle	Vesicles Paraspeckle Relative To Cell Position	0.000	1.000	18	200001498	200000356	GFP-VOID DsRed2-PSPC1 8C-C-PSPC1 V2.00	0	50. DsRed2-PSPC1_Pos002_S001	00-WQagW9F3dz5Hy7s7363Z9U
14.5996	-68.4904	-1.95618	um	Vesicles Paraspeckle	Vesicles Paraspeckle Relative To Cell Position	0.000	1.000	18	200001499	200000357	GFP-VOID DsRed2-PSPC1 8C-C-PSPC1 V2.00	0	50. DsRed2-PSPC1_Pos002_S001	00-WQagW9F3dz5Hy7s7363Z9U
26.6171	-68.3127	-1.83887	um	Vesicles Paraspeckle	Vesicles Paraspeckle Relative To Cell Position	0.000	1.000	18	200001500	200000358	GFP-VOID DsRed2-PSPC1 8C-C-PSPC1 V2.00	0	50. DsRed2-PSPC1_Pos002_S001	00-WQagW9F3dz5Hy7s7363Z9U
19.181	-67.9863	-1.95874	um	Vesicles Paraspeckle	Vesicles Paraspeckle Relative To Cell Position	0.000	1.000	18	200001501	200000359	GFP-VOID DsRed2-PSPC1 8C-C-PSPC1 V2.00	0	50. DsRed2-PSPC1_Pos002_S001	00-WQagW9F3dz5Hy7s7363Z9U
13.2932	-67.532	-1.91357	um	Vesicles Paraspeckle	Vesicles Paraspeckle Relative To Cell Position	0.000	1.000	18	200001502	200000360	GFP-VOID DsRed2-PSPC1 8C-C-PSPC1 V2.00	0	50. DsRed2-PSPC1_Pos002_S001	00-WQagW9F3dz5Hy7s7363Z9U
24.9249	-66.8042	-1.94824	um	Vesicles Paraspeckle	Vesicles Paraspeckle Relative To Cell Position	0.000	1.000	18	200001503	200000361	GFP-VOID DsRed2-PSPC1 8C-C-PSPC1 V2.00	0	50. DsRed2-PSPC1_Pos002_S001	00-WQagW9F3dz5Hy7s7363Z9U
25.1935	-66.0901	-1.8114	um	Vesicles Paraspeckle	Vesicles Paraspeckle Relative To Cell Position	0.000	1.000	18	200001504	200000362	GFP-VOID DsRed2-PSPC1 8C-C-PSPC1 V2.00	0	50. DsRed2-PSPC1_Pos002_S001	00-WQagW9F3dz5Hy7s7363Z9U
25.915	-66.0623	-2.09009	um	Vesicles Paraspeckle	Vesicles Paraspeckle Relative To Cell Position	0.000	1.000	18	200001505	200000363	GFP-VOID DsRed2-PSPC1 8C-C-PSPC1 V2.00	0	50. DsRed2-PSPC1_Pos002_S001	00-WQagW9F3dz5Hy7s7363Z9U
26.1902	-64.8255	-1.92297	um	Vesicles Paraspeckle	Vesicles Paraspeckle Relative To Cell Position	0.000	1.000	18	200001506	200000364	GFP-VOID DsRed2-PSPC1 8C-C-PSPC1 V2.00	0	50. DsRed2-PSPC1_Pos002_S001	00-WQagW9F3dz5Hy7s7363Z9U
25.9151	-64.4302	-1.96399	um	Vesicles Paraspeckle	Vesicles Paraspeckle Relative To Cell Position	0.000	1.000	18	200001507	200000365	GFP-VOID DsRed2-PSPC1 8C-C-PSPC1 V2.00	0	50. DsRed2-PSPC1_Pos002_S001	00-WQagW9F3dz5Hy7s7363Z9U
18.4595	-63.6573	-2.08459	um	Vesicles Paraspeckle	Vesicles Paraspeckle Relative To Cell Position	0.000	1.000	18	200001508	200000366	GFP-VOID DsRed2-PSPC1 8C-C-PSPC1 V2.00	0	50. DsRed2-PSPC1_Pos002_S001	00-WQagW9F3dz5Hy7s7363Z9U
19.8692	-63.6676	-1.79651	um	Vesicles Paraspeckle	Vesicles Paraspeckle Relative To Cell Position	0.000	1.000	18	200001509	200000367	GFP-VOID DsRed2-PSPC1 8C-C-PSPC1 V2.00	0	50. DsRed2-PSPC1_Pos002_S001	00-WQagW9F3dz5Hy7s7363Z9U
25.4718	-63.6568	-1.83081	um	Vesicles Paraspeckle	Vesicles Paraspeckle Relative To Cell Position	0.000	1.000	18	200001510	200000368	GFP-VOID DsRed2-PSPC1 8C-C-PSPC1 V2.00	0	50. DsRed2-PSPC1_Pos002_S001	00-WQagW9F3dz5Hy7s7363Z9U
20.5677	-63.1486	-1.96838	um	Vesicles Paraspeckle	Vesicles Paraspeckle Relative To Cell Position	0.000	1.000	18	200001511	200000369	GFP-VOID DsRed2-PSPC1 8C-C-PSPC1 V2.00	0	50. DsRed2-PSPC1_Pos002_S001	00-WQagW9F3dz5Hy7s7363Z9U
21.3455	-63.1763	-1.96912	um	Vesicles Paraspeckle	Vesicles Paraspeckle Relative To Cell Position	0.000	1.000	18	200001512	200000370	GFP-VOID DsRed2-PSPC1 8C-C-PSPC1 V2.00	0	50. DsRed2-PSPC1_Pos002_S001	00-WQagW9F3dz5Hy7s7363Z9U
19.4554	-62.6863	-1.95605	um	Vesicles Paraspeckle	Vesicles Paraspeckle Relative To Cell Position	0.000	1.000	18	200001513	200000371	GFP-VOID DsRed2-PSPC1 8C-C-PSPC1 V2.00	0	50. DsRed2-PSPC1_Pos002_S001	00-WQagW9F3dz5Hy7s7363Z9U
17.9577	-62.5045	-1.78796	um	Vesicles Paraspeckle	Vesicles Paraspeckle Relative To Cell Position	0.000	1.000	18	200001514	200000372	GFP-VOID DsRed2-PSPC1 8C-C-PSPC1 V2.00	0	50. DsRed2-PSPC1_Pos002_S001	00-WQagW9F3dz5Hy7s7363Z9U
21.647	-62.4372	-1.94934	um	Vesicles Paraspeckle	Vesicles Paraspeckle Relative To Cell Position	0.000	1.000	18	200001515	200000373	GFP-VOID DsRed2-PSPC1 8C-C-PSPC1 V2.00	0	50. DsRed2-PSPC1_Pos002_S001	00-WQagW9F3dz5Hy7s7363Z9U
17.2051	-61.9772	-2.08582	um	Vesicles Paraspeckle	Vesicles Paraspeckle Relative To Cell Position	0.000	1.000	18	200001516	200000374	GFP-VOID DsRed2-PSPC1 8C-C-PSPC1 V2.00	0	50. DsRed2-PSPC1_Pos002_S001	00-WQagW9F3dz5Hy7s7363Z9U
18.926	-61.7696	-1.80298	um	Vesicles Paraspeckle	Vesicles Paraspeckle Relative To Cell Position	0.000	1.000	18	200001517	200000375	GFP-VOID DsRed2-PSPC1 8C-C-PSPC1 V2.00	0	50. DsRed2-PSPC1_Pos002_S001	00-WQagW9F3dz5Hy7s7363Z9U
14.9448	-61.537	-1.77698	um	Vesicles Paraspeckle	Vesicles Paraspeckle Relative To Cell Position	0.000	1.000	18	200001518	200000376	GFP-VOID DsRed2-PSPC1 8C-C-PSPC1 V2.00	0	50. DsRed2-PSPC1_Pos002_S001	00-WQagW9F3dz5Hy7s7363Z9U
24.4377	-61.4928	-1.89453	um	Vesicles Paraspeckle	Vesicles Paraspeckle Relative To Cell Position	0.000	1.000	18	200001519	200000377	GFP-VOID DsRed2-PSPC1 8C-C-PSPC1 V2.00	0	50. DsRed2-PSPC1_Pos002_S001	00-WQagW9F3dz5Hy7s7363Z9U
14.9241	-60.5294	-2.07117	um	Vesicles Paraspeckle	Vesicles Paraspeckle Relative To Cell Position	0.000	1.000	18	200001520	200000378	GFP-VOID DsRed2-PSPC1 8C-C-PSPC1 V2.00	0	50. DsRed2-PSPC1_Pos002_S001	00-WQagW9F3dz5Hy7s7363Z9U
19.2167	-60.6054	-1.85986	um	Vesicles Paraspeckle	Vesicles Paraspeckle Relative To Cell Position	0.000	1.000	18	200001521	200000379	GFP-VOID DsRed2-PSPC1 8C-C-PSPC1 V2.00	0	50. DsRed2-PSPC1_Pos002_S001	00-WQagW9F3dz5Hy7s7363Z9U
21.6441	-60.5691	-1.93274	um	Vesicles Paraspeckle	Vesicles Paraspeckle Relative To Cell Position	0.000	1.000	18	200001522	200000380	GFP-VOID DsRed2-PSPC1 8C-C-PSPC1 V2.00	0	50. DsRed2-PSPC1_Pos002_S001	00-WQagW9F3dz5Hy7s7363Z9U
22.1161	-60.3173	-1.83362	um	Vesicles Paraspeckle	Vesicles Paraspeckle Relative To Cell Position	0.000	1.000	18	200001523	200000381	GFP-VOID DsRed2-PSPC1 8C-C-PSPC1 V2.00	0	50. DsRed2-PSPC1_Pos002_S001	00-WQagW9F3dz5Hy7s7363Z9U
21.4285	-59.5391	-1.99438	um	Vesicles Paraspeckle	Vesicles Paraspeckle Relative To Cell Position	0.000	1.000	18	200001524	200000382	GFP-VOID DsRed2-PSPC1 8C-C-PSPC1 V2.00	0	50. DsRed2-PSPC1_Pos002_S001	00-WQagW9F3dz5Hy7s7363Z9U
22.9979	-59.5688	-1.87427	um	Vesicles Paraspeckle	Vesicles Paraspeckle Relative To Cell Position	0.000	1.000	18	200001525	200000383	GFP-VOID DsRed2-PSPC1 8C-C-PSPC1 V2.00	0	50. DsRed2-PSPC1_Pos002_S001	00-WQagW9F3dz5Hy7s7363Z9U
12.0906	-59.0344	-2.03223	um	Vesicles Paraspeckle	Vesicles Paraspeckle Relative To Cell Position	0.000	1.000	18	200001526	200000384	GFP-VOID DsRed2-PSPC1 8C-C-PSPC1 V2.00	0	50. DsRed2-PSPC1_Pos002_S001	00-WQagW9F3dz5Hy7s7363Z9U
23.3007	-58.8596	-1.95166	um	Vesicles Paraspeckle	Vesicles Paraspeckle Relative To Cell Position	0.000	1.000	18	200001527	200000385	GFP-VOID DsRed2-PSPC1 8C-C-PSPC1 V2.00	0	50. DsRed2-PSPC1_Pos002_S001	00-WQagW9F3dz5Hy7s7363Z9U
12.1948	-58.4118	-1.82507	um	Vesicles Paraspeckle	Vesicles Paraspeckle Relative To Cell Position	0.000	1.000	18	200001528	200000386	GFP-VOID DsRed2-PSPC1 8C-C-PSPC1 V2.00	0	50. DsRed2-PSPC1_Pos002_S001	00-WQagW9F3dz5Hy7s7363Z9U
19.1286	-58.3902	-1.98035	um	Vesicles Paraspeckle	Vesicles Paraspeckle Relative To Cell Position	0.000	1.000	18	200001529	200000387	GFP-VOID DsRed2-PSPC1 8C-C-PSPC1 V2.00	0	50. DsRed2-PSPC1_Pos002_S001	00-WQagW9F3dz5Hy7s7363Z9U
16.5355	-58.1258	-1.93213	um	Vesicles Paraspeckle	Vesicles Paraspeckle Relative To Cell Position	0.000	1.000	18	200001530	200000388	GFP-VOID DsRed2-PSPC1 8C-C-PSPC1 V2.00	0	50. DsRed2-PSPC1_Pos002_S001	00-WQagW9F3dz5Hy7s7363Z9U
17.0398	-58.0071	-1.9895	um	Vesicles Paraspeckle	Vesicles Paraspeckle Relative To Cell Position	0.000	1.000	18	200001531	200000389	GFP-VOID DsRed2-PSPC1 8C-C-PSPC1 V2.00	0	50. DsRed2-PSPC1_Pos002_S001	00-WQagW9F3dz5Hy7s7363Z9U
14.852	-57.8853	-1.95605	um	Vesicles Paraspeckle	Vesicles Paraspeckle Relative To Cell Position	0.000	1.000	18	200001532	200000390	GFP-VOID DsRed2-PSPC1 8C-C-PSPC1 V2.00	0	50. DsRed2-PSPC1_Pos002_S001	00-WQagW9F3dz5Hy7s7363Z9U
15.333	-57.925	-1.99072	um	Vesicles Paraspeckle	Vesicles Paraspeckle Relative To Cell Position	0.000	1.000	18	200001533	200000391	GFP-VOID DsRed2-PSPC1 8C-C-PSPC1 V2.00	0	50. DsRed2-PSPC1_Pos002_S001	00-WQagW9F3dz5Hy7s7363Z9U
20.0956	-57.8853	-1.97925	um	Vesicles Paraspeckle	Vesicles Paraspeckle Relative To Cell Position	0.000	1.000	18	200001534	200000392	GFP-VOID DsRed2-PSPC1 8C-C-PSPC1 V2.00	0	50. DsRed2-PSPC1_Pos002_S001	00-WQagW9F3dz5Hy7s7363Z9U
21.5385	-57.8853	-1.90491	um	Vesicles Paraspeckle	Vesicles Paraspeckle Relative To Cell Position	0.000	1.000	18	200001535	200000393	GFP-VOID DsRed2-PSPC1 8C-C-PSPC1 V2.00	0	50. DsRed2-PSPC1_Pos002_S001	00-WQagW9F3dz5Hy7s7363Z9U
13.7258	-57.731	-2.06897	um	Vesicles Paraspeckle	Vesicles Paraspeckle Relative To Cell Position	0.000	1.000	18	200001536	200000394	GFP-VOID DsRed2-PSPC1 8C-C-PSPC1 V2.00	0	50. DsRed2-PSPC1_Pos002_S001	00-WQagW9F3dz5Hy7s7363Z9U
13.1627	-57.1661	-1.91541	um	Vesicles Paraspeckle	Vesicles Paraspeckle Relative To Cell Position	0.000	1.000	18	200001537	200000395	GFP-VOID DsRed2-PSPC1 8C-C-PSPC1 V2.00	0	50. DsRed2-PSPC1_Pos002_S001	00-WQagW9F3dz5Hy7s7363Z9U
19.1065	-57.1113	-2.00708	um	Vesicles Paraspeckle	Vesicles Paraspeckle Relative To Cell Position	0.000	1.000	18	200001538	200000396	GFP-VOID DsRed2-PSPC1 8C-C-PSPC1 V2.00	0	50. DsRed2-PSPC1_Pos002_S001	00-WQagW9F3dz5Hy7s7363Z9U
22.5429	-57.0031	-2.04004	um	Vesicles Paraspeckle	Vesicles Paraspeckle Relative To Cell Position	0.000	1.000	18	200001539	200000397	GFP-VOID DsRed2-PSPC1 8C-C-PSPC1 V2.00	0	50. DsRed2-PSPC1_Pos002_S001	00-WQagW9F3dz5Hy7s7363Z9U
13.1685	-56.7084	-2.01074	um	Vesicles Paraspeckle	Vesicles Paraspeckle Relative To Cell Position	0.000	1.000	18	200001540	200000398	GFP-VOID DsRed2-PSPC1 8C-C-PSPC1 V2.00	0	50. DsRed2-PSPC1_Pos002_S001	00-WQagW9F3dz5Hy7s7363Z9U
22.0391	-56.6948	-2.01941	um	Vesicles Paraspeckle	Vesicles Paraspeckle Relative To Cell Position	0.000	1.000	18	200001541	200000399	GFP-VOID DsRed2-PSPC1 8C-C-PSPC1 V2.00	0	50. DsRed2-PSPC1_Pos002_S001	00-WQagW9F3dz5Hy7s7363Z9U
14.3981	-56.3827	-2.06091	um	Vesicles Paraspeckle	Vesicles Paraspeckle Relative To Cell Position	0.000	1.000	18	200001542	200000400	GFP-VOID DsRed2-PSPC1 8C-C-PSPC1 V2.00	0	50. DsRed2-PSPC1_Pos002_S001	00-WQagW9F3dz5Hy7s7363Z9U
13.0897	-56.163	-2.11462	um	Vesicles Paraspeckle	Vesicles Paraspeckle Relative To Cell Position	0.000	1.000	18	200001543	200000401	GFP-VOID DsRed2-PSPC1 8C-C-PSPC1 V2.00	0	50. DsRed2-PSPC1_Pos002_S001	00-WQagW9F3dz5Hy7s7363Z9U
17.3485	-55.9613	-2.13757	um	Vesicles Paraspeckle	Vesicles Paraspeckle Relative To Cell Position	0.000	1.000	18	200001544	200000402	GFP-VOID DsRed2-PSPC1 8C-C-PSPC1 V2.00	0	50. DsRed2-PSPC1_Pos002_S001	00-WQagW9F3dz5Hy7s7363Z9U
14.1878	-55.2826	-1.83838	um	Vesicles Paraspeckle	Vesicles Paraspeckle Relative To Cell Position	0.000	1.000	18	200001545	200000403	GFP-VOID DsRed2-PSPC1 8C-C-PSPC1 V2.00	0	50. DsRed2-PSPC1_Pos002_S001	00-WQagW9F3dz5Hy7s7363Z9U
15.8422	-55.2694	-1.99585	um	Vesicles Paraspeckle	Vesicles Paraspeckle Relative To Cell Position	0.000	1.000	18	200001546	200000404	GFP-VOID DsRed2-PSPC1 8C-C-PSPC1 V2.00	0	50. DsRed2-PSPC1_Pos002_S001	00-WQagW9F3dz5Hy7s7363Z9U
21.1078	-54.9993	-2.09241	um	Vesicles Paraspeckle	Vesicles Paraspeckle Relative To Cell Position	0.000	1.000	18	200001547	200000405	GFP-VOID DsRed2-PSPC1 8C-C-PSPC1 V2.00	0	50. DsRed2-PSPC1_Pos002_S001	00-WQagW9F3dz5Hy7s7363Z9U
12.8963	-54.8677	-1.88916	um	Vesicles Paraspeckle	Vesicles Paraspeckle Relative To Cell Position	0.000	1.000	18	200001548	200000406	GFP-VOID DsRed2-PSPC1 8C-C-PSPC1 V2.00	0	50. DsRed2-PSPC1_Pos002_S001	00-WQagW9F3dz5Hy7s7363Z9U
14.6549	-54.5183	-1.95605	um	Vesicles Paraspeckle	Vesicles Paraspeckle Relative To Cell Position	0.000	1.000	18	200001549	200000407	GFP-VOID DsRed2-PSPC1 8C-C-PSPC1 V2.00	0	50. DsRed2-PSPC1_Pos002_S001	00-WQagW9F3dz5Hy7s7363Z9U
18.6134	-54.185	-2.04651	um	Vesicles Paraspeckle	Vesicles Paraspeckle Relative To Cell Position	0.000	1.000	18	200001550	200000408	GFP-VOID DsRed2-PSPC1 8C-C-PSPC1 V2.00	0	50. DsRed2-PSPC1_Pos002_S001	00-WQagW9F3dz5Hy7s7363Z9U
13.4647	-54.1074	-1.86548	um	Vesicles Paraspeckle	Vesicles Paraspeckle Relative To Cell Position	0.000	1.000	18	200001551	200000409	GFP-VOID DsRed2-PSPC1 8C-C-PSPC1 V2.00	0	50. DsRed2-PSPC1_Pos002_S001	00-WQagW9F3dz5Hy7s7363Z9U
14.6462	-53.9464	-1.97632	um	Vesicles Paraspeckle	Vesicles Paraspeckle Relative To Cell Position	0.000	1.000	18	200001552	200000410	GFP-VOID DsRed2-PSPC1 8C-C-PSPC1 V2.00	0	50. DsRed2-PSPC1_Pos002_S001	00-WQagW9F3dz5Hy7s7363Z9U
19.3661	-53.6972	-1.92822	um	Vesicles Paraspeckle	Vesicles Paraspeckle Relative To Cell Position	0.000	1.000	18	200001553	200000411	GFP-VOID DsRed2-PSPC1 8C-C-PSPC1 V2.00	0	50. DsRed2-PSPC1_Pos002_S001	00-WQagW9F3dz5Hy7s7363Z9U
18.155	-53.5908	-1.98865	um	Vesicles Paraspeckle	Vesicles Paraspeckle Relative To Cell Position	0.000	1.000	18	200001554	200000412	GFP-VOID DsRed2-PSPC1 8C-C-PSPC1 V2.00	0	50. DsRed2-PSPC1_Pos002_S001	00-WQagW9F3dz5Hy7s7363Z9U
14.8398	-53.0939	-2.00745	um	Vesicles Paraspeckle	Vesicles Paraspeckle Relative To Cell Position	0.000	1.000	18	200001555	200000413	GFP-VOID DsRed2-PSPC1 8C-C-PSPC1 V2.00	0	50. DsRed2-PSPC1_Pos002_S001	00-WQagW9F3dz5Hy7s7363Z9U
17.4478	-53.0154	-2.125	um	Vesicles Paraspeckle	Vesicles Paraspeckle Relative To Cell Position	0.000	1.000	18	200001556	200000414	GFP-VOID DsRed2-PSPC1 8C-C-PSPC1 V2.00	0	50. DsRed2-PSPC1_Pos002_S001	00-WQagW9F3dz5Hy7s7363Z9U
13.3911	-52.9456	-2.04431	um	Vesicles Paraspeckle	Vesicles Paraspeckle Relative To Cell Position	0.000	1.000	18	200001557	200000415	GFP-VOID DsRed2-PSPC1 8C-C-PSPC1 V2.00	0	50. DsRed2-PSPC1_Pos002_S001	00-WQagW9F3dz5Hy7s7363Z9U
17.9708	-52.3373	-2.00024	um	Vesicles Paraspeckle	Vesicles Paraspeckle Relative To Cell Position	0.000	1.000	18	200001558	200000416	GFP-VOID DsRed2-PSPC1 8C-C-PSPC1 V2.00	0	50. DsRed2-PSPC1_Pos002_S001	00-WQagW9F3dz5Hy7s7363Z9U
13.4534	-52.2076	-2.04138	um	Vesicles Paraspeckle	Vesicles Paraspeckle Relative To Cell Position	0.000	1.000	18	200001559	200000417	GFP-VOID DsRed2-PSPC1 8C-C-PSPC1 V2.00	0	50. DsRed2-PSPC1_Pos002_S001	00-WQagW9F3dz5Hy7s7363Z9U
14.1599	-51.67	-2.14331	um	Vesicles Paraspeckle	Vesicles Paraspeckle Relative To Cell Position	0.000	1.000	18	200001560	200000418	GFP-VOID DsRed2-PSPC1 8C-C-PSPC1 V2.00	0	50. DsRed2-PSPC1_Pos002_S001	00-WQagW9F3dz5Hy7s7363Z9U
17.9634	-51.3991	-1.91858	um	Vesicles Paraspeckle	Vesicles Paraspeckle Relative To Cell Position	0.000	1.000	18	200001561	200000419	GFP-VOID DsRed2-PSPC1 8C-C-PSPC1 V2.00	0	50. DsRed2-PSPC1_Pos002_S001	00-WQagW9F3dz5Hy7s7363Z9U
18.0257	-50.9028	-1.96057	um	Vesicles Paraspeckle	Vesicles Paraspeckle Relative To Cell Position	0.000	1.000	18	200001562	200000420	GFP-VOID DsRed2-PSPC1 8C-C-PSPC1 V2.00	0	50. DsRed2-PSPC1_Pos002_S001	00-WQagW9F3dz5Hy7s7363Z9U
15.8989	-50.6347	-1.80798	um	Vesicles Paraspeckle	Vesicles Paraspeckle Relative To Cell Position	0.000	1.000	18	200001563	200000421	GFP-VOID DsRed2-PSPC1 8C-C-PSPC1 V2.00	0	50. DsRed2-PSPC1_Pos002_S001	00-WQagW9F3dz5Hy7s7363Z9U
16.8266	-50.711	-2.13647	um	Vesicles Paraspeckle	Vesicles Paraspeckle Relative To Cell Position	0.000	1.000	18	200001564	200000422	GFP-VOID DsRed2-PSPC1 8C-C-PSPC1 V2.00	0	50. DsRed2-PSPC1_Pos002_S001	00-WQagW9F3dz5Hy7s7363Z9U
14.6674	-50.1893	-2.03198	um	Vesicles Paraspeckle	Vesicles Paraspeckle Relative To Cell Position	0.000	1.000	18	200001565	200000423	GFP-VOID DsRed2-PSPC1 8C-C-PSPC1 V2.00	0	50. DsRed2-PSPC1_Pos002_S001	00-WQagW9F3dz5Hy7s7363Z9U
15.4104	-49.7408	-2.10034	um	Vesicles Paraspeckle	Vesicles Paraspeckle Relative To Cell Position	0.000	1.000	18	200001566	200000424	GFP-VOID DsRed2-PSPC1 8C-C-PSPC1 V2.00	0	50. DsRed2-PSPC1_Pos002_S001	00-WQagW9F3dz5Hy7s7363Z9U
14.8832	-48.2525	-2.05396	um	Vesicles Paraspeckle	Vesicles Paraspeckle Relative To Cell Position	0.000	1.000	18	200001567	200000425	GFP-VOID DsRed2-PSPC1 8C-C-PSPC1 V2.00	0	50. DsRed2-PSPC1_Pos002_S001	00-WQagW9F3dz5Hy7s7363Z9U
14.5955	-73.0368	-1.73999	um	Vesicles Paraspeckle	Vesicles Paraspeckle Relative To Cell Position	0.000	1.000	18	200001568	200000426	GFP-VOID DsRed2-PSPC1 8C-C-PSPC1 V2.00	0	50. DsRed2-PSPC1_Pos002_S001	00-WQagW9F3dz5Hy7s7363Z9U
23.2951	-71.7744	-1.74243	um	Vesicles Paraspeckle	Vesicles Paraspeckle Relative To Cell Position	0.000	1.000	18	200001569	200000427	GFP-VOID DsRed2-PSPC1 8C-C-PSPC1 V2.00	0	50. DsRed2-PSPC1_Pos002_S001	00-WQagW9F3dz5Hy7s7363Z9U
21.3715	-70.56	-1.75012	um	Vesicles Paraspeckle	Vesicles Paraspeckle Relative To Cell Position	0.000	1.000	18	200001570	200000428	GFP-VOID DsRed2-PSPC1 8C-C-PSPC1 V2.00	0	50. DsRed2-PSPC1_Pos002_S001	00-WQagW9F3dz5Hy7s7363Z9U
20.1409	-70.3913	-1.56091	um	Vesicles Paraspeckle	Vesicles Paraspeckle Relative To Cell Position	0.000	1.000	18	200001571	200000429	GFP-VOID DsRed2-PSPC1 8C-C-PSPC1 V2.00	0	50. DsRed2-PSPC1_Pos002_S001	00-WQagW9F3dz5Hy7s7363Z9U
20.91	-69.6783	-1.66577	um	Vesicles Paraspeckle	Vesicles Paraspeckle Relative To Cell Position	0.000	1.000	18	200001572	200000430	GFP-VOID DsRed2-PSPC1 8C-C-PSPC1 V2.00	0	50. DsRed2-PSPC1_Pos002_S001	00-WQagW9F3dz5Hy7s7363Z9U
22.8317	-69.6698	-1.63892	um	Vesicles Paraspeckle	Vesicles Paraspeckle Relative To Cell Position	0.000	1.000	18	200001573	200000431	GFP-VOID DsRed2-PSPC1 8C-C-PSPC1 V2.00	0	50. DsRed2-PSPC1_Pos002_S001	00-WQagW9F3dz5Hy7s7363Z9U
28.0282	-69.581	-1.71069	um	Vesicles Paraspeckle	Vesicles Paraspeckle Relative To Cell Position	0.000	1.000	18	200001574	200000432	GFP-VOID DsRed2-PSPC1 8C-C-PSPC1 V2.00	0	50. DsRed2-PSPC1_Pos002_S001	00-WQagW9F3dz5Hy7s7363Z9U
20.3128	-69.3751	-1.73145	um	Vesicles Paraspeckle	Vesicles Paraspeckle Relative To Cell Position	0.000	1.000	18	200001575	200000433	GFP-VOID DsRed2-PSPC1 8C-C-PSPC1 V2.00	0	50. DsRed2-PSPC1_Pos002_S001	00-WQagW9F3dz5Hy7s7363Z9U
27.3077	-69.212	-1.48792	um	Vesicles Paraspeckle	Vesicles Paraspeckle Relative To Cell Position	0.000	1.000	18	200001576	200000434	GFP-VOID DsRed2-PSPC1 8C-C-PSPC1 V2.00	0	50. DsRed2-PSPC1_Pos002_S001	00-WQagW9F3dz5Hy7s7363Z9U
19.4671	-69.0106	-1.69385	um	Vesicles Paraspeckle	Vesicles Paraspeckle Relative To Cell Position	0.000	1.000	18	200001577	200000435	GFP-VOID DsRed2-PSPC1 8C-C-PSPC1 V2.00	0	50. DsRed2-PSPC1_Pos002_S001	00-WQagW9F3dz5Hy7s7363Z9U
27.1175	-68.4861	-1.58167	um	Vesicles Paraspeckle	Vesicles Paraspeckle Relative To Cell Position	0.000	1.000	18	200001578	200000436	GFP-VOID DsRed2-PSPC1 8C-C-PSPC1 V2.00	0	50. DsRed2-PSPC1_Pos002_S001	00-WQagW9F3dz5Hy7s7363Z9U
20.175	-67.4897	-1.6936	um	Vesicles Paraspeckle	Vesicles Paraspeckle Relative To Cell Position	0.000	1.000	18	200001579	200000437	GFP-VOID DsRed2-PSPC1 8C-C-PSPC1 V2.00	0	50. DsRed2-PSPC1_Pos002_S001	00-WQagW9F3dz5Hy7s7363Z9U
26.3532	-67.0607	-1.40161	um	Vesicles Paraspeckle	Vesicles Paraspeckle Relative To Cell Position	0.000	1.000	18	200001580	200000438	GFP-VOID DsRed2-PSPC1 8C-C-PSPC1 V2.00	0	50. DsRed2-PSPC1_Pos002_S001	00-WQagW9F3dz5Hy7s7363Z9U
19.2004	-66.7727	-1.70361	um	Vesicles Paraspeckle	Vesicles Paraspeckle Relative To Cell Position	0.000	1.000	18	200001581	200000439	GFP-VOID DsRed2-PSPC1 8C-C-PSPC1 V2.00	0	50. DsRed2-PSPC1_Pos002_S001	00-WQagW9F3dz5Hy7s7363Z9U
22.3399	-66.1667	-1.37549	um	Vesicles Paraspeckle	Vesicles Paraspeckle Relative To Cell Position	0.000	1.000	18	200001582	200000440	GFP-VOID DsRed2-PSPC1 8C-C-PSPC1 V2.00	0	50. DsRed2-PSPC1_Pos002_S001	00-WQagW9F3dz5Hy7s7363Z9U
26.6143	-65.892	-1.70361	um	Vesicles Paraspeckle	Vesicles Paraspeckle Relative To Cell Position	0.000	1.000	18	200001583	200000441	GFP-VOID DsRed2-PSPC1 8C-C-PSPC1 V2.00	0	50. DsRed2-PSPC1_Pos002_S001	00-WQagW9F3dz5Hy7s7363Z9U
25.6639	-65.5813	-1.72864	um	Vesicles Paraspeckle	Vesicles Paraspeckle Relative To Cell Position	0.000	1.000	18	200001584	200000442	GFP-VOID DsRed2-PSPC1 8C-C-PSPC1 V2.00	0	50. DsRed2-PSPC1_Pos002_S001	00-WQagW9F3dz5Hy7s7363Z9U
24.6668	-65.3399	-1.62109	um	Vesicles Paraspeckle	Vesicles Paraspeckle Relative To Cell Position	0.000	1.000	18	200001585	200000443	GFP-VOID DsRed2-PSPC1 8C-C-PSPC1 V2.00	0	50. DsRed2-PSPC1_Pos002_S001	00-WQagW9F3dz5Hy7s7363Z9U
24.0839	-64.8444	-1.67786	um	Vesicles Paraspeckle	Vesicles Paraspeckle Relative To Cell Position	0.000	1.000	18	200001586	200000444	GFP-VOID DsRed2-PSPC1 8C-C-PSPC1 V2.00	0	50. DsRed2-PSPC1_Pos002_S001	00-WQagW9F3dz5Hy7s7363Z9U
20.1186	-64.5406	-1.66821	um	Vesicles Paraspeckle	Vesicles Paraspeckle Relative To Cell Position	0.000	1.000	18	200001587	200000445	GFP-VOID DsRed2-PSPC1 8C-C-PSPC1 V2.00	0	50. DsRed2-PSPC1_Pos002_S001	00-WQagW9F3dz5Hy7s7363Z9U
23.51	-64.3788	-1.46899	um	Vesicles Paraspeckle	Vesicles Paraspeckle Relative To Cell Position	0.000	1.000	18	200001588	200000446	GFP-VOID DsRed2-PSPC1 8C-C-PSPC1 V2.00	0	50. DsRed2-PSPC1_Pos002_S001	00-WQagW9F3dz5Hy7s7363Z9U
24.031	-63.854	-1.42224	um	Vesicles Paraspeckle	Vesicles Paraspeckle Relative To Cell Position	0.000	1.000	18	200001589	200000447	GFP-VOID DsRed2-PSPC1 8C-C-PSPC1 V2.00	0	50. DsRed2-PSPC1_Pos002_S001	00-WQagW9F3dz5Hy7s7363Z9U
14.6138	-63.6573	-1.66565	um	Vesicles Paraspeckle	Vesicles Paraspeckle Relative To Cell Position	0.000	1.000	18	200001590	200000448	GFP-VOID DsRed2-PSPC1 8C-C-PSPC1 V2.00	0	50. DsRed2-PSPC1_Pos002_S001	00-WQagW9F3dz5Hy7s7363Z9U
18.9978	-63.2493	-1.70947	um	Vesicles Paraspeckle	Vesicles Paraspeckle Relative To Cell Position	0.000	1.000	18	200001591	200000449	GFP-VOID DsRed2-PSPC1 8C-C-PSPC1 V2.00	0	50. DsRed2-PSPC1_Pos002_S001	00-WQagW9F3dz5Hy7s7363Z9U
17.5347	-62.9936	-1.42908	um	Vesicles Paraspeckle	Vesicles Paraspeckle Relative To Cell Position	0.000	1.000	18	200001592	200000450	GFP-VOID DsRed2-PSPC1 8C-C-PSPC1 V2.00	0	50. DsRed2-PSPC1_Pos002_S001	00-WQagW9F3dz5Hy7s7363Z9U
15.3286	-62.4548	-1.41882	um	Vesicles Paraspeckle	Vesicles Paraspeckle Relative To Cell Position	0.000	1.000	18	200001593	200000451	GFP-VOID DsRed2-PSPC1 8C-C-PSPC1 V2.00	0	50. DsRed2-PSPC1_Pos002_S001	00-WQagW9F3dz5Hy7s7363Z9U
24.5813	-62.4763	-1.74011	um	Vesicles Paraspeckle	Vesicles Paraspeckle Relative To Cell Position	0.000	1.000	18	200001594	200000452	GFP-VOID DsRed2-PSPC1 8C-C-PSPC1 V2.00	0	50. DsRed2-PSPC1_Pos002_S001	00-WQagW9F3dz5Hy7s7363Z9U
25.1817	-62.4692	-1.72961	um	Vesicles Paraspeckle	Vesicles Paraspeckle Relative To Cell Position	0.000	1.000	18	200001595	200000453	GFP-VOID DsRed2-PSPC1 8C-C-PSPC1 V2.00	0	50. DsRed2-PSPC1_Pos002_S001	00-WQagW9F3dz5Hy7s7363Z9U
23.5851	-62.2143	-1.72693	um	Vesicles Paraspeckle	Vesicles Paraspeckle Relative To Cell Position	0.000	1.000	18	200001596	200000454	GFP-VOID DsRed2-PSPC1 8C-C-PSPC1 V2.00	0	50. DsRed2-PSPC1_Pos002_S001	00-WQagW9F3dz5Hy7s7363Z9U
16.1159	-61.4651	-1.69153	um	Vesicles Paraspeckle	Vesicles Paraspeckle Relative To Cell Position	0.000	1.000	18	200001597	200000455	GFP-VOID DsRed2-PSPC1 8C-C-PSPC1 V2.00	0	50. DsRed2-PSPC1_Pos002_S001	00-WQagW9F3dz5Hy7s7363Z9U
23.029	-61.4692	-1.70093	um	Vesicles Paraspeckle	Vesicles Paraspeckle Relative To Cell Position	0.000	1.000	18	200001598	200000456	GFP-VOID DsRed2-PSPC1 8C-C-PSPC1 V2.00	0	50. DsRed2-PSPC1_Pos002_S001	00-WQagW9F3dz5Hy7s7363Z9U
23.991	-61.0118	-1.64331	um	Vesicles Paraspeckle	Vesicles Paraspeckle Relative To Cell Position	0.000	1.000	18	200001599	200000457	GFP-VOID DsRed2-PSPC1 8C-C-PSPC1 V2.00	0	50. DsRed2-PSPC1_Pos002_S001	00-WQagW9F3dz5Hy7s7363Z9U
17.4693	-60.8698	-1.68652	um	Vesicles Paraspeckle	Vesicles Paraspeckle Relative To Cell Position	0.000	1.000	18	200001600	200000458	GFP-VOID DsRed2-PSPC1 8C-C-PSPC1 V2.00	0	50. DsRed2-PSPC1_Pos002_S001	00-WQagW9F3dz5Hy7s7363Z9U
19.8859	-60.2903	-1.65674	um	Vesicles Paraspeckle	Vesicles Paraspeckle Relative To Cell Position	0.000	1.000	18	200001601	200000459	GFP-VOID DsRed2-PSPC1 8C-C-PSPC1 V2.00	0	50. DsRed2-PSPC1_Pos002_S001	00-WQagW9F3dz5Hy7s7363Z9U
22.7382	-60.0449	-1.68555	um	Vesicles Paraspeckle	Vesicles Paraspeckle Relative To Cell Position	0.000	1.000	18	200001602	200000460	GFP-VOID DsRed2-PSPC1 8C-C-PSPC1 V2.00	0	50. DsRed2-PSPC1_Pos002_S001	00-WQagW9F3dz5Hy7s7363Z9U
14.4335	-59.7929	-1.73926	um	Vesicles Paraspeckle	Vesicles Paraspeckle Relative To Cell Position	0.000	1.000	18	200001603	200000461	GFP-VOID DsRed2-PSPC1 8C-C-PSPC1 V2.00	0	50. DsRed2-PSPC1_Pos002_S001	00-WQagW9F3dz5Hy7s7363Z9U
14.8933	-59.5688	-1.75513	um	Vesicles Paraspeckle	Vesicles Paraspeckle Relative To Cell Position	0.000	1.000	18	200001604	200000462	GFP-VOID DsRed2-PSPC1 8C-C-PSPC1 V2.00	0	50. DsRed2-PSPC1_Pos002_S001	00-WQagW9F3dz5Hy7s7363Z9U
18.9405	-59.5373	-1.57361	um	Vesicles Paraspeckle	Vesicles Paraspeckle Relative To Cell Position	0.000	1.000	18	200001605	200000463	GFP-VOID DsRed2-PSPC1 8C-C-PSPC1 V2.00	0	50. DsRed2-PSPC1_Pos002_S001	00-WQagW9F3dz5Hy7s7363Z9U
20.5426	-59.5132	-1.72839	um	Vesicles Paraspeckle	Vesicles Paraspeckle Relative To Cell Position	0.000	1.000	18	200001606	200000464	GFP-VOID DsRed2-PSPC1 8C-C-PSPC1 V2.00	0	50. DsRed2-PSPC1_Pos002_S001	00-WQagW9F3dz5Hy7s7363Z9U
23.9903	-59.3564	-1.72925	um	Vesicles Paraspeckle	Vesicles Paraspeckle Relative To Cell Position	0.000	1.000	18	200001607	200000465	GFP-VOID DsRed2-PSPC1 8C-C-PSPC1 V2.00	0	50. DsRed2-PSPC1_Pos002_S001	00-WQagW9F3dz5Hy7s7363Z9U
17.4704	-59.0652	-1.37549	um	Vesicles Paraspeckle	Vesicles Paraspeckle Relative To Cell Position	0.000	1.000	18	200001608	200000466	GFP-VOID DsRed2-PSPC1 8C-C-PSPC1 V2.00	0	50. DsRed2-PSPC1_Pos002_S001	00-WQagW9F3dz5Hy7s7363Z9U
18.269	-59.0669	-1.37	um	Vesicles Paraspeckle	Vesicles Paraspeckle Relative To Cell Position	0.000	1.000	18	200001609	200000467	GFP-VOID DsRed2-PSPC1 8C-C-PSPC1 V2.00	0	50. DsRed2-PSPC1_Pos002_S001	00-WQagW9F3dz5Hy7s7363Z9U
14.6558	-58.8189	-1.71375	um	Vesicles Paraspeckle	Vesicles Paraspeckle Relative To Cell Position	0.000	1.000	18	200001610	200000468	GFP-VOID DsRed2-PSPC1 8C-C-PSPC1 V2.00	0	50. DsRed2-PSPC1_Pos002_S001	00-WQagW9F3dz5Hy7s7363Z9U
20.4143	-58.6068	-1.74011	um	Vesicles Paraspeckle	Vesicles Paraspeckle Relative To Cell Position	0.000	1.000	18	200001611	200000469	GFP-VOID DsRed2-PSPC1 8C-C-PSPC1 V2.00	0	50. DsRed2-PSPC1_Pos002_S001	00-WQagW9F3dz5Hy7s7363Z9U
22.4943	-58.4142	-1.62781	um	Vesicles Paraspeckle	Vesicles Paraspeckle Relative To Cell Position	0.000	1.000	18	200001612	200000470	GFP-VOID DsRed2-PSPC1 8C-C-PSPC1 V2.00	0	50. DsRed2-PSPC1_Pos002_S001	00-WQagW9F3dz5Hy7s7363Z9U
13.7132	-58.1623	-1.6676	um	Vesicles Paraspeckle	Vesicles Paraspeckle Relative To Cell Position	0.000	1.000	18	200001613	200000471	GFP-VOID DsRed2-PSPC1 8C-C-PSPC1 V2.00	0	50. DsRed2-PSPC1_Pos002_S001	00-WQagW9F3dz5Hy7s7363Z9U
23.029	-58.1174	-1.69043	um	Vesicles Paraspeckle	Vesicles Paraspeckle Relative To Cell Position	0.000	1.000	18	200001614	200000472	GFP-VOID DsRed2-PSPC1 8C-C-PSPC1 V2.00	0	50. DsRed2-PSPC1_Pos002_S001	00-WQagW9F3dz5Hy7s7363Z9U
18.7	-57.9358	-1.5979	um	Vesicles Paraspeckle	Vesicles Paraspeckle Relative To Cell Position	0.000	1.000	18	200001615	200000473	GFP-VOID DsRed2-PSPC1 8C-C-PSPC1 V2.00	0	50. DsRed2-PSPC1_Pos002_S001	00-WQagW9F3dz5Hy7s7363Z9U
20.9376	-57.9228	-1.68005	um	Vesicles Paraspeckle	Vesicles Paraspeckle Relative To Cell Position	0.000	1.000	18	200001616	200000474	GFP-VOID DsRed2-PSPC1 8C-C-PSPC1 V2.00	0	50. DsRed2-PSPC1_Pos002_S001	00-WQagW9F3dz5Hy7s7363Z9U
22.5735	-57.5992	-1.70569	um	Vesicles Paraspeckle	Vesicles Paraspeckle Relative To Cell Position	0.000	1.000	18	200001617	200000475	GFP-VOID DsRed2-PSPC1 8C-C-PSPC1 V2.00	0	50. DsRed2-PSPC1_Pos002_S001	00-WQagW9F3dz5Hy7s7363Z9U
20.1913	-57.11	-1.56311	um	Vesicles Paraspeckle	Vesicles Paraspeckle Relative To Cell Position	0.000	1.000	18	200001618	200000476	GFP-VOID DsRed2-PSPC1 8C-C-PSPC1 V2.00	0	50. DsRed2-PSPC1_Pos002_S001	00-WQagW9F3dz5Hy7s7363Z9U
15.6174	-56.9233	-1.66357	um	Vesicles Paraspeckle	Vesicles Paraspeckle Relative To Cell Position	0.000	1.000	18	200001619	200000477	GFP-VOID DsRed2-PSPC1 8C-C-PSPC1 V2.00	0	50. DsRed2-PSPC1_Pos002_S001	00-WQagW9F3dz5Hy7s7363Z9U
21.6961	-56.9103	-1.7312	um	Vesicles Paraspeckle	Vesicles Paraspeckle Relative To Cell Position	0.000	1.000	18	200001620	200000478	GFP-VOID DsRed2-PSPC1 8C-C-PSPC1 V2.00	0	50. DsRed2-PSPC1_Pos002_S001	00-WQagW9F3dz5Hy7s7363Z9U
19.7374	-56.1958	-1.6604	um	Vesicles Paraspeckle	Vesicles Paraspeckle Relative To Cell Position	0.000	1.000	18	200001621	200000479	GFP-VOID DsRed2-PSPC1 8C-C-PSPC1 V2.00	0	50. DsRed2-PSPC1_Pos002_S001	00-WQagW9F3dz5Hy7s7363Z9U
15.4127	-55.9226	-1.64905	um	Vesicles Paraspeckle	Vesicles Paraspeckle Relative To Cell Position	0.000	1.000	18	200001622	200000480	GFP-VOID DsRed2-PSPC1 8C-C-PSPC1 V2.00	0	50. DsRed2-PSPC1_Pos002_S001	00-WQagW9F3dz5Hy7s7363Z9U
13.9065	-55.7561	-1.72827	um	Vesicles Paraspeckle	Vesicles Paraspeckle Relative To Cell Position	0.000	1.000	18	200001623	200000481	GFP-VOID DsRed2-PSPC1 8C-C-PSPC1 V2.00	0	50. DsRed2-PSPC1_Pos002_S001	00-WQagW9F3dz5Hy7s7363Z9U
19.6485	-55.7303	-1.73975	um	Vesicles Paraspeckle	Vesicles Paraspeckle Relative To Cell Position	0.000	1.000	18	200001624	200000482	GFP-VOID DsRed2-PSPC1 8C-C-PSPC1 V2.00	0	50. DsRed2-PSPC1_Pos002_S001	00-WQagW9F3dz5Hy7s7363Z9U
16.2415	-55.5309	-1.71155	um	Vesicles Paraspeckle	Vesicles Paraspeckle Relative To Cell Position	0.000	1.000	18	200001625	200000483	GFP-VOID DsRed2-PSPC1 8C-C-PSPC1 V2.00	0	50. DsRed2-PSPC1_Pos002_S001	00-WQagW9F3dz5Hy7s7363Z9U
19.192	-55.4681	-1.60059	um	Vesicles Paraspeckle	Vesicles Paraspeckle Relative To Cell Position	0.000	1.000	18	200001626	200000484	GFP-VOID DsRed2-PSPC1 8C-C-PSPC1 V2.00	0	50. DsRed2-PSPC1_Pos002_S001	00-WQagW9F3dz5Hy7s7363Z9U
20.0368	-54.9989	-1.74133	um	Vesicles Paraspeckle	Vesicles Paraspeckle Relative To Cell Position	0.000	1.000	18	200001627	200000485	GFP-VOID DsRed2-PSPC1 8C-C-PSPC1 V2.00	0	50. DsRed2-PSPC1_Pos002_S001	00-WQagW9F3dz5Hy7s7363Z9U
13.4793	-54.4348	-1.71216	um	Vesicles Paraspeckle	Vesicles Paraspeckle Relative To Cell Position	0.000	1.000	18	200001628	200000486	GFP-VOID DsRed2-PSPC1 8C-C-PSPC1 V2.00	0	50. DsRed2-PSPC1_Pos002_S001	00-WQagW9F3dz5Hy7s7363Z9U
13.7956	-54.4987	-1.71106	um	Vesicles Paraspeckle	Vesicles Paraspeckle Relative To Cell Position	0.000	1.000	18	200001629	200000487	GFP-VOID DsRed2-PSPC1 8C-C-PSPC1 V2.00	0	50. DsRed2-PSPC1_Pos002_S001	00-WQagW9F3dz5Hy7s7363Z9U
17.7962	-54.5147	-1.57959	um	Vesicles Paraspeckle	Vesicles Paraspeckle Relative To Cell Position	0.000	1.000	18	200001630	200000488	GFP-VOID DsRed2-PSPC1 8C-C-PSPC1 V2.00	0	50. DsRed2-PSPC1_Pos002_S001	00-WQagW9F3dz5Hy7s7363Z9U
17.2686	-54.0356	-1.52844	um	Vesicles Paraspeckle	Vesicles Paraspeckle Relative To Cell Position	0.000	1.000	18	200001631	200000489	GFP-VOID DsRed2-PSPC1 8C-C-PSPC1 V2.00	0	50. DsRed2-PSPC1_Pos002_S001	00-WQagW9F3dz5Hy7s7363Z9U
13.89	-53.6177	-1.72217	um	Vesicles Paraspeckle	Vesicles Paraspeckle Relative To Cell Position	0.000	1.000	18	200001632	200000490	GFP-VOID DsRed2-PSPC1 8C-C-PSPC1 V2.00	0	50. DsRed2-PSPC1_Pos002_S001	00-WQagW9F3dz5Hy7s7363Z9U
15.8357	-53.2989	-1.74866	um	Vesicles Paraspeckle	Vesicles Paraspeckle Relative To Cell Position	0.000	1.000	18	200001633	200000491	GFP-VOID DsRed2-PSPC1 8C-C-PSPC1 V2.00	0	50. DsRed2-PSPC1_Pos002_S001	00-WQagW9F3dz5Hy7s7363Z9U
18.2251	-53.0753	-1.54895	um	Vesicles Paraspeckle	Vesicles Paraspeckle Relative To Cell Position	0.000	1.000	18	200001634	200000492	GFP-VOID DsRed2-PSPC1 8C-C-PSPC1 V2.00	0	50. DsRed2-PSPC1_Pos002_S001	00-WQagW9F3dz5Hy7s7363Z9U
13.9322	-52.5327	-1.58899	um	Vesicles Paraspeckle	Vesicles Paraspeckle Relative To Cell Position	0.000	1.000	18	200001635	200000493	GFP-VOID DsRed2-PSPC1 8C-C-PSPC1 V2.00	0	50. DsRed2-PSPC1_Pos002_S001	00-WQagW9F3dz5Hy7s7363Z9U
16.5574	-51.8728	-1.66504	um	Vesicles Paraspeckle	Vesicles Paraspeckle Relative To Cell Position	0.000	1.000	18	200001636	200000494	GFP-VOID DsRed2-PSPC1 8C-C-PSPC1 V2.00	0	50. DsRed2-PSPC1_Pos002_S001	00-WQagW9F3dz5Hy7s7363Z9U
18.6489	-51.8495	-1.73743	um	Vesicles Paraspeckle	Vesicles Paraspeckle Relative To Cell Position	0.000	1.000	18	200001637	200000495	GFP-VOID DsRed2-PSPC1 8C-C-PSPC1 V2.00	0	50. DsRed2-PSPC1_Pos002_S001	00-WQagW9F3dz5Hy7s7363Z9U
16.0204	-50.1833	-1.63721	um	Vesicles Paraspeckle	Vesicles Paraspeckle Relative To Cell Position	0.000	1.000	18	200001638	200000496	GFP-VOID DsRed2-PSPC1 8C-C-PSPC1 V2.00	0	50. DsRed2-PSPC1_Pos002_S001	00-WQagW9F3dz5Hy7s7363Z9U
26.5914	-72.5273	-1.04297	um	Vesicles Paraspeckle	Vesicles Paraspeckle Relative To Cell Position	0.000	1.000	18	200001639	200000497	GFP-VOID DsRed2-PSPC1 8C-C-PSPC1 V2.00	0	50. DsRed2-PSPC1_Pos002_S001	00-WQagW9F3dz5Hy7s7363Z9U
27.0904	-72.0162	-1.13855	um	Vesicles Paraspeckle	Vesicles Paraspeckle Relative To Cell Position	0.000	1.000	18	200001640	200000498	GFP-VOID DsRed2-PSPC1 8C-C-PSPC1 V2.00	0	50. DsRed2-PSPC1_Pos002_S001	00-WQagW9F3dz5Hy7s7363Z9U
23.7092	-71.8025	-1.3125	um	Vesicles Paraspeckle	Vesicles Paraspeckle Relative To Cell Position	0.000	1.000	18	200001641	200000499	GFP-VOID DsRed2-PSPC1 8C-C-PSPC1 V2.00	0	50. DsRed2-PSPC1_Pos002_S001	00-WQagW9F3dz5Hy7s7363Z9U
27.3349	-71.0149	-1.16565	um	Vesicles Paraspeckle	Vesicles Paraspeckle Relative To Cell Position	0.000	1.000	18	200001642	200000500	GFP-VOID DsRed2-PSPC1 8C-C-PSPC1 V2.00	0	50. DsRed2-PSPC1_Pos002_S001	00-WQagW9F3dz5Hy7s7363Z9U
22.0532	-70.6558	-1.21924	um	Vesicles Paraspeckle	Vesicles Paraspeckle Relative To Cell Position	0.000	1.000	18	200001643	200000501	GFP-VOID DsRed2-PSPC1 8C-C-PSPC1 V2.00	0	50. DsRed2-PSPC1_Pos002_S001	00-WQagW9F3dz5Hy7s7363Z9U
22.8708	-70.3913	-1.1792	um	Vesicles Paraspeckle	Vesicles Paraspeckle Relative To Cell Position	0.000	1.000	18	200001644	200000502	GFP-VOID DsRed2-PSPC1 8C-C-PSPC1 V2.00	0	50. DsRed2-PSPC1_Pos002_S001	00-WQagW9F3dz5Hy7s7363Z9U
21.2908	-68.9483	-1.22607	um	Vesicles Paraspeckle	Vesicles Paraspeckle Relative To Cell Position	0.000	1.000	18	200001645	200000503	GFP-VOID DsRed2-PSPC1 8C-C-PSPC1 V2.00	0	50. DsRed2-PSPC1_Pos002_S001	00-WQagW9F3dz5Hy7s7363Z9U
19.9394	-68.6528	-1.08679	um	Vesicles Paraspeckle	Vesicles Paraspeckle Relative To Cell Position	0.000	1.000	18	200001646	200000504	GFP-VOID DsRed2-PSPC1 8C-C-PSPC1 V2.00	0	50. DsRed2-PSPC1_Pos002_S001	00-WQagW9F3dz5Hy7s7363Z9U
20.2933	-68.7328	-1.26855	um	Vesicles Paraspeckle	Vesicles Paraspeckle Relative To Cell Position	0.000	1.000	18	200001647	200000505	GFP-VOID DsRed2-PSPC1 8C-C-PSPC1 V2.00	0	50. DsRed2-PSPC1_Pos002_S001	00-WQagW9F3dz5Hy7s7363Z9U
20.8025	-67.935	-1.24463	um	Vesicles Paraspeckle	Vesicles Paraspeckle Relative To Cell Position	0.000	1.000	18	200001648	200000506	GFP-VOID DsRed2-PSPC1 8C-C-PSPC1 V2.00	0	50. DsRed2-PSPC1_Pos002_S001	00-WQagW9F3dz5Hy7s7363Z9U
21.8669	-67.9755	-1.3175	um	Vesicles Paraspeckle	Vesicles Paraspeckle Relative To Cell Position	0.000	1.000	18	200001649	200000507	GFP-VOID DsRed2-PSPC1 8C-C-PSPC1 V2.00	0	50. DsRed2-PSPC1_Pos002_S001	00-WQagW9F3dz5Hy7s7363Z9U
23.3373	-67.7904	-1.26904	um	Vesicles Paraspeckle	Vesicles Paraspeckle Relative To Cell Position	0.000	1.000	18	200001650	200000508	GFP-VOID DsRed2-PSPC1 8C-C-PSPC1 V2.00	0	50. DsRed2-PSPC1_Pos002_S001	00-WQagW9F3dz5Hy7s7363Z9U
21.4446	-67.4745	-1.06348	um	Vesicles Paraspeckle	Vesicles Paraspeckle Relative To Cell Position	0.000	1.000	18	200001651	200000509	GFP-VOID DsRed2-PSPC1 8C-C-PSPC1 V2.00	0	50. DsRed2-PSPC1_Pos002_S001	00-WQagW9F3dz5Hy7s7363Z9U
23.7852	-67.0243	-1.22339	um	Vesicles Paraspeckle	Vesicles Paraspeckle Relative To Cell Position	0.000	1.000	18	200001652	200000510	GFP-VOID DsRed2-PSPC1 8C-C-PSPC1 V2.00	0	50. DsRed2-PSPC1_Pos002_S001	00-WQagW9F3dz5Hy7s7363Z9U
20.4037	-66.8357	-1.19531	um	Vesicles Paraspeckle	Vesicles Paraspeckle Relative To Cell Position	0.000	1.000	18	200001653	200000511	GFP-VOID DsRed2-PSPC1 8C-C-PSPC1 V2.00	0	50. DsRed2-PSPC1_Pos002_S001	00-WQagW9F3dz5Hy7s7363Z9U
22.0961	-66.8006	-1.04077	um	Vesicles Paraspeckle	Vesicles Paraspeckle Relative To Cell Position	0.000	1.000	18	200001654	200000512	GFP-VOID DsRed2-PSPC1 8C-C-PSPC1 V2.00	0	50. DsRed2-PSPC1_Pos002_S001	00-WQagW9F3dz5Hy7s7363Z9U
23.029	-66.8019	-1.17859	um	Vesicles Paraspeckle	Vesicles Paraspeckle Relative To Cell Position	0.000	1.000	18	200001655	200000513	GFP-VOID DsRed2-PSPC1 8C-C-PSPC1 V2.00	0	50. DsRed2-PSPC1_Pos002_S001	00-WQagW9F3dz5Hy7s7363Z9U
19.9715	-66.1133	-1.13062	um	Vesicles Paraspeckle	Vesicles Paraspeckle Relative To Cell Position	0.000	1.000	18	200001656	200000514	GFP-VOID DsRed2-PSPC1 8C-C-PSPC1 V2.00	0	50. DsRed2-PSPC1_Pos002_S001	00-WQagW9F3dz5Hy7s7363Z9U
24.4441	-65.8046	-1.24597	um	Vesicles Paraspeckle	Vesicles Paraspeckle Relative To Cell Position	0.000	1.000	18	200001657	200000515	GFP-VOID DsRed2-PSPC1 8C-C-PSPC1 V2.00	0	50. DsRed2-PSPC1_Pos002_S001	00-WQagW9F3dz5Hy7s7363Z9U
19.3951	-64.61	-1.23523	um	Vesicles Paraspeckle	Vesicles Paraspeckle Relative To Cell Position	0.000	1.000	18	200001658	200000516	GFP-VOID DsRed2-PSPC1 8C-C-PSPC1 V2.00	0	50. DsRed2-PSPC1_Pos002_S001	00-WQagW9F3dz5Hy7s7363Z9U
24.7387	-64.3279	-1.26343	um	Vesicles Paraspeckle	Vesicles Paraspeckle Relative To Cell Position	0.000	1.000	18	200001659	200000517	GFP-VOID DsRed2-PSPC1 8C-C-PSPC1 V2.00	0	50. DsRed2-PSPC1_Pos002_S001	00-WQagW9F3dz5Hy7s7363Z9U
19.9006	-63.7319	-1.25415	um	Vesicles Paraspeckle	Vesicles Paraspeckle Relative To Cell Position	0.000	1.000	18	200001660	200000518	GFP-VOID DsRed2-PSPC1 8C-C-PSPC1 V2.00	0	50. DsRed2-PSPC1_Pos002_S001	00-WQagW9F3dz5Hy7s7363Z9U
22.3343	-63.4593	-1.05554	um	Vesicles Paraspeckle	Vesicles Paraspeckle Relative To Cell Position	0.000	1.000	18	200001661	200000519	GFP-VOID DsRed2-PSPC1 8C-C-PSPC1 V2.00	0	50. DsRed2-PSPC1_Pos002_S001	00-WQagW9F3dz5Hy7s7363Z9U
20.568	-63.1459	-1.3136	um	Vesicles Paraspeckle	Vesicles Paraspeckle Relative To Cell Position	0.000	1.000	18	200001662	200000520	GFP-VOID DsRed2-PSPC1 8C-C-PSPC1 V2.00	0	50. DsRed2-PSPC1_Pos002_S001	00-WQagW9F3dz5Hy7s7363Z9U
24.2624	-62.964	-1.32971	um	Vesicles Paraspeckle	Vesicles Paraspeckle Relative To Cell Position	0.000	1.000	18	200001663	200000521	GFP-VOID DsRed2-PSPC1 8C-C-PSPC1 V2.00	0	50. DsRed2-PSPC1_Pos002_S001	00-WQagW9F3dz5Hy7s7363Z9U
21.8745	-62.6741	-1.16565	um	Vesicles Paraspeckle	Vesicles Paraspeckle Relative To Cell Position	0.000	1.000	18	200001664	200000522	GFP-VOID DsRed2-PSPC1 8C-C-PSPC1 V2.00	0	50. DsRed2-PSPC1_Pos002_S001	00-WQagW9F3dz5Hy7s7363Z9U
18.9647	-61.6982	-1.30591	um	Vesicles Paraspeckle	Vesicles Paraspeckle Relative To Cell Position	0.000	1.000	18	200001665	200000523	GFP-VOID DsRed2-PSPC1 8C-C-PSPC1 V2.00	0	50. DsRed2-PSPC1_Pos002_S001	00-WQagW9F3dz5Hy7s7363Z9U
16.6994	-61.4692	-1.23096	um	Vesicles Paraspeckle	Vesicles Paraspeckle Relative To Cell Position	0.000	1.000	18	200001666	200000524	GFP-VOID DsRed2-PSPC1 8C-C-PSPC1 V2.00	0	50. DsRed2-PSPC1_Pos002_S001	00-WQagW9F3dz5Hy7s7363Z9U
19.2134	-61.0595	-1.26416	um	Vesicles Paraspeckle	Vesicles Paraspeckle Relative To Cell Position	0.000	1.000	18	200001667	200000525	GFP-VOID DsRed2-PSPC1 8C-C-PSPC1 V2.00	0	50. DsRed2-PSPC1_Pos002_S001	00-WQagW9F3dz5Hy7s7363Z9U
15.3163	-60.7564	-1.30457	um	Vesicles Paraspeckle	Vesicles Paraspeckle Relative To Cell Position	0.000	1.000	18	200001668	200000526	GFP-VOID DsRed2-PSPC1 8C-C-PSPC1 V2.00	0	50. DsRed2-PSPC1_Pos002_S001	00-WQagW9F3dz5Hy7s7363Z9U
22.5224	-60.6523	-1.25586	um	Vesicles Paraspeckle	Vesicles Paraspeckle Relative To Cell Position	0.000	1.000	18	200001669	200000527	GFP-VOID DsRed2-PSPC1 8C-C-PSPC1 V2.00	0	50. DsRed2-PSPC1_Pos002_S001	00-WQagW9F3dz5Hy7s7363Z9U
17.2376	-59.5643	-1.06458	um	Vesicles Paraspeckle	Vesicles Paraspeckle Relative To Cell Position	0.000	1.000	18	200001670	200000528	GFP-VOID DsRed2-PSPC1 8C-C-PSPC1 V2.00	0	50. DsRed2-PSPC1_Pos002_S001	00-WQagW9F3dz5Hy7s7363Z9U
19.662	-59.5778	-1.13452	um	Vesicles Paraspeckle	Vesicles Paraspeckle Relative To Cell Position	0.000	1.000	18	200001671	200000529	GFP-VOID DsRed2-PSPC1 8C-C-PSPC1 V2.00	0	50. DsRed2-PSPC1_Pos002_S001	00-WQagW9F3dz5Hy7s7363Z9U
15.3668	-58.898	-1.26526	um	Vesicles Paraspeckle	Vesicles Paraspeckle Relative To Cell Position	0.000	1.000	18	200001672	200000530	GFP-VOID DsRed2-PSPC1 8C-C-PSPC1 V2.00	0	50. DsRed2-PSPC1_Pos002_S001	00-WQagW9F3dz5Hy7s7363Z9U
19.8535	-58.9093	-1.33594	um	Vesicles Paraspeckle	Vesicles Paraspeckle Relative To Cell Position	0.000	1.000	18	200001673	200000531	GFP-VOID DsRed2-PSPC1 8C-C-PSPC1 V2.00	0	50. DsRed2-PSPC1_Pos002_S001	00-WQagW9F3dz5Hy7s7363Z9U
15.5748	-58.3919	-1.20325	um	Vesicles Paraspeckle	Vesicles Paraspeckle Relative To Cell Position	0.000	1.000	18	200001674	200000532	GFP-VOID DsRed2-PSPC1 8C-C-PSPC1 V2.00	0	50. DsRed2-PSPC1_Pos002_S001	00-WQagW9F3dz5Hy7s7363Z9U
16.0531	-58.4223	-1.2926	um	Vesicles Paraspeckle	Vesicles Paraspeckle Relative To Cell Position	0.000	1.000	18	200001675	200000533	GFP-VOID DsRed2-PSPC1 8C-C-PSPC1 V2.00	0	50. DsRed2-PSPC1_Pos002_S001	00-WQagW9F3dz5Hy7s7363Z9U
16.331	-57.6048	-1.25317	um	Vesicles Paraspeckle	Vesicles Paraspeckle Relative To Cell Position	0.000	1.000	18	200001676	200000534	GFP-VOID DsRed2-PSPC1 8C-C-PSPC1 V2.00	0	50. DsRed2-PSPC1_Pos002_S001	00-WQagW9F3dz5Hy7s7363Z9U
18.1982	-57.7008	-1.25208	um	Vesicles Paraspeckle	Vesicles Paraspeckle Relative To Cell Position	0.000	1.000	18	200001677	200000535	GFP-VOID DsRed2-PSPC1 8C-C-PSPC1 V2.00	0	50. DsRed2-PSPC1_Pos002_S001	00-WQagW9F3dz5Hy7s7363Z9U
19.5749	-57.5462	-1.24939	um	Vesicles Paraspeckle	Vesicles Paraspeckle Relative To Cell Position	0.000	1.000	18	200001678	200000536	GFP-VOID DsRed2-PSPC1 8C-C-PSPC1 V2.00	0	50. DsRed2-PSPC1_Pos002_S001	00-WQagW9F3dz5Hy7s7363Z9U
16.0742	-57.1969	-1.16565	um	Vesicles Paraspeckle	Vesicles Paraspeckle Relative To Cell Position	0.000	1.000	18	200001679	200000537	GFP-VOID DsRed2-PSPC1 8C-C-PSPC1 V2.00	0	50. DsRed2-PSPC1_Pos002_S001	00-WQagW9F3dz5Hy7s7363Z9U
14.8525	-56.6498	-1.22131	um	Vesicles Paraspeckle	Vesicles Paraspeckle Relative To Cell Position	0.000	1.000	18	200001680	200000538	GFP-VOID DsRed2-PSPC1 8C-C-PSPC1 V2.00	0	50. DsRed2-PSPC1_Pos002_S001	00-WQagW9F3dz5Hy7s7363Z9U
15.8574	-56.4423	-1.24341	um	Vesicles Paraspeckle	Vesicles Paraspeckle Relative To Cell Position	0.000	1.000	18	200001681	200000539	GFP-VOID DsRed2-PSPC1 8C-C-PSPC1 V2.00	0	50. DsRed2-PSPC1_Pos002_S001	00-WQagW9F3dz5Hy7s7363Z9U
17.0007	-56.4478	-1.21594	um	Vesicles Paraspeckle	Vesicles Paraspeckle Relative To Cell Position	0.000	1.000	18	200001682	200000540	GFP-VOID DsRed2-PSPC1 8C-C-PSPC1 V2.00	0	50. DsRed2-PSPC1_Pos002_S001	00-WQagW9F3dz5Hy7s7363Z9U
18.1455	-56.4757	-1.03931	um	Vesicles Paraspeckle	Vesicles Paraspeckle Relative To Cell Position	0.000	1.000	18	200001683	200000541	GFP-VOID DsRed2-PSPC1 8C-C-PSPC1 V2.00	0	50. DsRed2-PSPC1_Pos002_S001	00-WQagW9F3dz5Hy7s7363Z9U
15.868	-55.4748	-1.29456	um	Vesicles Paraspeckle	Vesicles Paraspeckle Relative To Cell Position	0.000	1.000	18	200001684	200000542	GFP-VOID DsRed2-PSPC1 8C-C-PSPC1 V2.00	0	50. DsRed2-PSPC1_Pos002_S001	00-WQagW9F3dz5Hy7s7363Z9U
18.4595	-55.4803	-1.1084	um	Vesicles Paraspeckle	Vesicles Paraspeckle Relative To Cell Position	0.000	1.000	18	200001685	200000543	GFP-VOID DsRed2-PSPC1 8C-C-PSPC1 V2.00	0	50. DsRed2-PSPC1_Pos002_S001	00-WQagW9F3dz5Hy7s7363Z9U
13.8968	-54.0279	-1.29333	um	Vesicles Paraspeckle	Vesicles Paraspeckle Relative To Cell Position	0.000	1.000	18	200001686	200000544	GFP-VOID DsRed2-PSPC1 8C-C-PSPC1 V2.00	0	50. DsRed2-PSPC1_Pos002_S001	00-WQagW9F3dz5Hy7s7363Z9U
14.6115	-54.0373	-1.25977	um	Vesicles Paraspeckle	Vesicles Paraspeckle Relative To Cell Position	0.000	1.000	18	200001687	200000545	GFP-VOID DsRed2-PSPC1 8C-C-PSPC1 V2.00	0	50. DsRed2-PSPC1_Pos002_S001	00-WQagW9F3dz5Hy7s7363Z9U
16.9506	-53.2484	-1.29553	um	Vesicles Paraspeckle	Vesicles Paraspeckle Relative To Cell Position	0.000	1.000	18	200001688	200000546	GFP-VOID DsRed2-PSPC1 8C-C-PSPC1 V2.00	0	50. DsRed2-PSPC1_Pos002_S001	00-WQagW9F3dz5Hy7s7363Z9U
16.3332	-53.1091	-1.27222	um	Vesicles Paraspeckle	Vesicles Paraspeckle Relative To Cell Position	0.000	1.000	18	200001689	200000547	GFP-VOID DsRed2-PSPC1 8C-C-PSPC1 V2.00	0	50. DsRed2-PSPC1_Pos002_S001	00-WQagW9F3dz5Hy7s7363Z9U
15.2748	-52.5471	-1.29016	um	Vesicles Paraspeckle	Vesicles Paraspeckle Relative To Cell Position	0.000	1.000	18	200001690	200000548	GFP-VOID DsRed2-PSPC1 8C-C-PSPC1 V2.00	0	50. DsRed2-PSPC1_Pos002_S001	00-WQagW9F3dz5Hy7s7363Z9U
17.7021	-52.3915	-1.24329	um	Vesicles Paraspeckle	Vesicles Paraspeckle Relative To Cell Position	0.000	1.000	18	200001691	200000549	GFP-VOID DsRed2-PSPC1 8C-C-PSPC1 V2.00	0	50. DsRed2-PSPC1_Pos002_S001	00-WQagW9F3dz5Hy7s7363Z9U
14.7397	-51.4336	-1.13647	um	Vesicles Paraspeckle	Vesicles Paraspeckle Relative To Cell Position	0.000	1.000	18	200001692	200000550	GFP-VOID DsRed2-PSPC1 8C-C-PSPC1 V2.00	0	50. DsRed2-PSPC1_Pos002_S001	00-WQagW9F3dz5Hy7s7363Z9U
15.3326	-50.3951	-1.25854	um	Vesicles Paraspeckle	Vesicles Paraspeckle Relative To Cell Position	0.000	1.000	18	200001693	200000551	GFP-VOID DsRed2-PSPC1 8C-C-PSPC1 V2.00	0	50. DsRed2-PSPC1_Pos002_S001	00-WQagW9F3dz5Hy7s7363Z9U
17.0205	-49.9461	-1.24683	um	Vesicles Paraspeckle	Vesicles Paraspeckle Relative To Cell Position	0.000	1.000	18	200001694	200000552	GFP-VOID DsRed2-PSPC1 8C-C-PSPC1 V2.00	0	50. DsRed2-PSPC1_Pos002_S001	00-WQagW9F3dz5Hy7s7363Z9U
25.0758	-71.8078	-0.876831	um	Vesicles Paraspeckle	Vesicles Paraspeckle Relative To Cell Position	0.000	1.000	18	200001695	200000553	GFP-VOID DsRed2-PSPC1 8C-C-PSPC1 V2.00	0	50. DsRed2-PSPC1_Pos002_S001	00-WQagW9F3dz5Hy7s7363Z9U
20.9391	-71.3397	-0.832642	um	Vesicles Paraspeckle	Vesicles Paraspeckle Relative To Cell Position	0.000	1.000	18	200001696	200000554	GFP-VOID DsRed2-PSPC1 8C-C-PSPC1 V2.00	0	50. DsRed2-PSPC1_Pos002_S001	00-WQagW9F3dz5Hy7s7363Z9U
22.2927	-71.3484	-0.846313	um	Vesicles Paraspeckle	Vesicles Paraspeckle Relative To Cell Position	0.000	1.000	18	200001697	200000555	GFP-VOID DsRed2-PSPC1 8C-C-PSPC1 V2.00	0	50. DsRed2-PSPC1_Pos002_S001	00-WQagW9F3dz5Hy7s7363Z9U
23.7902	-71.0766	-0.804199	um	Vesicles Paraspeckle	Vesicles Paraspeckle Relative To Cell Position	0.000	1.000	18	200001698	200000556	GFP-VOID DsRed2-PSPC1 8C-C-PSPC1 V2.00	0	50. DsRed2-PSPC1_Pos002_S001	00-WQagW9F3dz5Hy7s7363Z9U
23.0328	-69.8492	-0.856567	um	Vesicles Paraspeckle	Vesicles Paraspeckle Relative To Cell Position	0.000	1.000	18	200001699	200000557	GFP-VOID DsRed2-PSPC1 8C-C-PSPC1 V2.00	0	50. DsRed2-PSPC1_Pos002_S001	00-WQagW9F3dz5Hy7s7363Z9U
21.8279	-69.6955	-0.817261	um	Vesicles Paraspeckle	Vesicles Paraspeckle Relative To Cell Position	0.000	1.000	18	200001700	200000558	GFP-VOID DsRed2-PSPC1 8C-C-PSPC1 V2.00	0	50. DsRed2-PSPC1_Pos002_S001	00-WQagW9F3dz5Hy7s7363Z9U
23.4954	-68.9237	-0.790039	um	Vesicles Paraspeckle	Vesicles Paraspeckle Relative To Cell Position	0.000	1.000	18	200001701	200000559	GFP-VOID DsRed2-PSPC1 8C-C-PSPC1 V2.00	0	50. DsRed2-PSPC1_Pos002_S001	00-WQagW9F3dz5Hy7s7363Z9U
22.0986	-68.7326	-0.778076	um	Vesicles Paraspeckle	Vesicles Paraspeckle Relative To Cell Position	0.000	1.000	18	200001702	200000560	GFP-VOID DsRed2-PSPC1 8C-C-PSPC1 V2.00	0	50. DsRed2-PSPC1_Pos002_S001	00-WQagW9F3dz5Hy7s7363Z9U
22.4367	-68.7334	-0.781006	um	Vesicles Paraspeckle	Vesicles Paraspeckle Relative To Cell Position	0.000	1.000	18	200001703	200000561	GFP-VOID DsRed2-PSPC1 8C-C-PSPC1 V2.00	0	50. DsRed2-PSPC1_Pos002_S001	00-WQagW9F3dz5Hy7s7363Z9U
26.8476	-68.7667	-0.758789	um	Vesicles Paraspeckle	Vesicles Paraspeckle Relative To Cell Position	0.000	1.000	18	200001704	200000562	GFP-VOID DsRed2-PSPC1 8C-C-PSPC1 V2.00	0	50. DsRed2-PSPC1_Pos002_S001	00-WQagW9F3dz5Hy7s7363Z9U
24.4986	-68.2268	-0.770508	um	Vesicles Paraspeckle	Vesicles Paraspeckle Relative To Cell Position	0.000	1.000	18	200001705	200000563	GFP-VOID DsRed2-PSPC1 8C-C-PSPC1 V2.00	0	50. DsRed2-PSPC1_Pos002_S001	00-WQagW9F3dz5Hy7s7363Z9U
23.9644	-67.9863	-0.770508	um	Vesicles Paraspeckle	Vesicles Paraspeckle Relative To Cell Position	0.000	1.000	18	200001706	200000564	GFP-VOID DsRed2-PSPC1 8C-C-PSPC1 V2.00	0	50. DsRed2-PSPC1_Pos002_S001	00-WQagW9F3dz5Hy7s7363Z9U
21.5488	-66.6941	-0.601074	um	Vesicles Paraspeckle	Vesicles Paraspeckle Relative To Cell Position	0.000	1.000	18	200001707	200000565	GFP-VOID DsRed2-PSPC1 8C-C-PSPC1 V2.00	0	50. DsRed2-PSPC1_Pos002_S001	00-WQagW9F3dz5Hy7s7363Z9U
22.4586	-66.7134	-0.818726	um	Vesicles Paraspeckle	Vesicles Paraspeckle Relative To Cell Position	0.000	1.000	18	200001708	200000566	GFP-VOID DsRed2-PSPC1 8C-C-PSPC1 V2.00	0	50. DsRed2-PSPC1_Pos002_S001	00-WQagW9F3dz5Hy7s7363Z9U
24.4005	-66.8265	-0.734253	um	Vesicles Paraspeckle	Vesicles Paraspeckle Relative To Cell Position	0.000	1.000	18	200001709	200000567	GFP-VOID DsRed2-PSPC1 8C-C-PSPC1 V2.00	0	50. DsRed2-PSPC1_Pos002_S001	00-WQagW9F3dz5Hy7s7363Z9U
23.354	-65.8528	-0.761719	um	Vesicles Paraspeckle	Vesicles Paraspeckle Relative To Cell Position	0.000	1.000	18	200001710	200000568	GFP-VOID DsRed2-PSPC1 8C-C-PSPC1 V2.00	0	50. DsRed2-PSPC1_Pos002_S001	00-WQagW9F3dz5Hy7s7363Z9U
20.579	-65.6112	-0.627319	um	Vesicles Paraspeckle	Vesicles Paraspeckle Relative To Cell Position	0.000	1.000	18	200001711	200000569	GFP-VOID DsRed2-PSPC1 8C-C-PSPC1 V2.00	0	50. DsRed2-PSPC1_Pos002_S001	00-WQagW9F3dz5Hy7s7363Z9U
23.861	-65.6207	-0.765625	um	Vesicles Paraspeckle	Vesicles Paraspeckle Relative To Cell Position	0.000	1.000	18	200001712	200000570	GFP-VOID DsRed2-PSPC1 8C-C-PSPC1 V2.00	0	50. DsRed2-PSPC1_Pos002_S001	00-WQagW9F3dz5Hy7s7363Z9U
23.9885	-65.1025	-0.829834	um	Vesicles Paraspeckle	Vesicles Paraspeckle Relative To Cell Position	0.000	1.000	18	200001713	200000571	GFP-VOID DsRed2-PSPC1 8C-C-PSPC1 V2.00	0	50. DsRed2-PSPC1_Pos002_S001	00-WQagW9F3dz5Hy7s7363Z9U
24.9533	-65.1651	-0.817505	um	Vesicles Paraspeckle	Vesicles Paraspeckle Relative To Cell Position	0.000	1.000	18	200001714	200000572	GFP-VOID DsRed2-PSPC1 8C-C-PSPC1 V2.00	0	50. DsRed2-PSPC1_Pos002_S001	00-WQagW9F3dz5Hy7s7363Z9U
22.5804	-64.941	-0.855469	um	Vesicles Paraspeckle	Vesicles Paraspeckle Relative To Cell Position	0.000	1.000	18	200001715	200000573	GFP-VOID DsRed2-PSPC1 8C-C-PSPC1 V2.00	0	50. DsRed2-PSPC1_Pos002_S001	00-WQagW9F3dz5Hy7s7363Z9U
20.1062	-64.4802	-0.881958	um	Vesicles Paraspeckle	Vesicles Paraspeckle Relative To Cell Position	0.000	1.000	18	200001716	200000574	GFP-VOID DsRed2-PSPC1 8C-C-PSPC1 V2.00	0	50. DsRed2-PSPC1_Pos002_S001	00-WQagW9F3dz5Hy7s7363Z9U
24.665	-63.9337	-0.830444	um	Vesicles Paraspeckle	Vesicles Paraspeckle Relative To Cell Position	0.000	1.000	18	200001717	200000575	GFP-VOID DsRed2-PSPC1 8C-C-PSPC1 V2.00	0	50. DsRed2-PSPC1_Pos002_S001	00-WQagW9F3dz5Hy7s7363Z9U
23.7747	-63.6499	-0.916504	um	Vesicles Paraspeckle	Vesicles Paraspeckle Relative To Cell Position	0.000	1.000	18	200001718	200000576	GFP-VOID DsRed2-PSPC1 8C-C-PSPC1 V2.00	0	50. DsRed2-PSPC1_Pos002_S001	00-WQagW9F3dz5Hy7s7363Z9U
20.2365	-63.1884	-0.913696	um	Vesicles Paraspeckle	Vesicles Paraspeckle Relative To Cell Position	0.000	1.000	18	200001719	200000577	GFP-VOID DsRed2-PSPC1 8C-C-PSPC1 V2.00	0	50. DsRed2-PSPC1_Pos002_S001	00-WQagW9F3dz5Hy7s7363Z9U
22.7743	-62.4446	-0.891235	um	Vesicles Paraspeckle	Vesicles Paraspeckle Relative To Cell Position	0.000	1.000	18	200001720	200000578	GFP-VOID DsRed2-PSPC1 8C-C-PSPC1 V2.00	0	50. DsRed2-PSPC1_Pos002_S001	00-WQagW9F3dz5Hy7s7363Z9U
24.2166	-62.5352	-0.6698	um	Vesicles Paraspeckle	Vesicles Paraspeckle Relative To Cell Position	0.000	1.000	18	200001721	200000579	GFP-VOID DsRed2-PSPC1 8C-C-PSPC1 V2.00	0	50. DsRed2-PSPC1_Pos002_S001	00-WQagW9F3dz5Hy7s7363Z9U
19.4494	-61.9649	-0.855347	um	Vesicles Paraspeckle	Vesicles Paraspeckle Relative To Cell Position	0.000	1.000	18	200001722	200000580	GFP-VOID DsRed2-PSPC1 8C-C-PSPC1 V2.00	0	50. DsRed2-PSPC1_Pos002_S001	00-WQagW9F3dz5Hy7s7363Z9U
22.5271	-62.0059	-0.592773	um	Vesicles Paraspeckle	Vesicles Paraspeckle Relative To Cell Position	0.000	1.000	18	200001723	200000581	GFP-VOID DsRed2-PSPC1 8C-C-PSPC1 V2.00	0	50. DsRed2-PSPC1_Pos002_S001	00-WQagW9F3dz5Hy7s7363Z9U
17.2452	-61.0497	-0.882568	um	Vesicles Paraspeckle	Vesicles Paraspeckle Relative To Cell Position	0.000	1.000	18	200001724	200000582	GFP-VOID DsRed2-PSPC1 8C-C-PSPC1 V2.00	0	50. DsRed2-PSPC1_Pos002_S001	00-WQagW9F3dz5Hy7s7363Z9U
20.4997	-60.7535	-0.817627	um	Vesicles Paraspeckle	Vesicles Paraspeckle Relative To Cell Position	0.000	1.000	18	200001725	200000583	GFP-VOID DsRed2-PSPC1 8C-C-PSPC1 V2.00	0	50. DsRed2-PSPC1_Pos002_S001	00-WQagW9F3dz5Hy7s7363Z9U
17.2027	-60.0002	-0.695313	um	Vesicles Paraspeckle	Vesicles Paraspeckle Relative To Cell Position	0.000	1.000	18	200001726	200000584	GFP-VOID DsRed2-PSPC1 8C-C-PSPC1 V2.00	0	50. DsRed2-PSPC1_Pos002_S001	00-WQagW9F3dz5Hy7s7363Z9U
21.8268	-59.773	-0.770508	um	Vesicles Paraspeckle	Vesicles Paraspeckle Relative To Cell Position	0.000	1.000	18	200001727	200000585	GFP-VOID DsRed2-PSPC1 8C-C-PSPC1 V2.00	0	50. DsRed2-PSPC1_Pos002_S001	00-WQagW9F3dz5Hy7s7363Z9U
22.2458	-59.5225	-0.667358	um	Vesicles Paraspeckle	Vesicles Paraspeckle Relative To Cell Position	0.000	1.000	18	200001728	200000586	GFP-VOID DsRed2-PSPC1 8C-C-PSPC1 V2.00	0	50. DsRed2-PSPC1_Pos002_S001	00-WQagW9F3dz5Hy7s7363Z9U
19.4215	-59.1032	-0.796387	um	Vesicles Paraspeckle	Vesicles Paraspeckle Relative To Cell Position	0.000	1.000	18	200001729	200000587	GFP-VOID DsRed2-PSPC1 8C-C-PSPC1 V2.00	0	50. DsRed2-PSPC1_Pos002_S001	00-WQagW9F3dz5Hy7s7363Z9U
21.2439	-59.1665	-0.792603	um	Vesicles Paraspeckle	Vesicles Paraspeckle Relative To Cell Position	0.000	1.000	18	200001730	200000588	GFP-VOID DsRed2-PSPC1 8C-C-PSPC1 V2.00	0	50. DsRed2-PSPC1_Pos002_S001	00-WQagW9F3dz5Hy7s7363Z9U
22.2805	-59.0177	-0.792114	um	Vesicles Paraspeckle	Vesicles Paraspeckle Relative To Cell Position	0.000	1.000	18	200001731	200000589	GFP-VOID DsRed2-PSPC1 8C-C-PSPC1 V2.00	0	50. DsRed2-PSPC1_Pos002_S001	00-WQagW9F3dz5Hy7s7363Z9U
20.8672	-58.8473	-0.828613	um	Vesicles Paraspeckle	Vesicles Paraspeckle Relative To Cell Position	0.000	1.000	18	200001732	200000590	GFP-VOID DsRed2-PSPC1 8C-C-PSPC1 V2.00	0	50. DsRed2-PSPC1_Pos002_S001	00-WQagW9F3dz5Hy7s7363Z9U
[truncated: 23,025 more rows]
