# Supplementary material for: Development of a pipeline for automated, high-throughput analysis of paraspeckle proteins reveals specific roles for importin α proteins
Source: Sci Rep. 2017 Feb 27;7:43323. doi: 10.1038/srep43323 (PMC5379994; doi:10.1038/srep43323)
Supplement: Supplementary Dataset SD1-D [file srep43323-s6.zip › I8P/8C-C-PSPC1/_/GFP-VOID DsRed2-PSPC1 8C-C-PSPC1 V2.00_Statistics/GFP-VOID DsRed2-PSPC1 8C-C-PSPC1 V2.00_Vesicles_Paraspeckle_Position.csv]

Vesicles Paraspeckle Position
====================
Vesicles Paraspeckle Position X	Vesicles Paraspeckle Position Y	Vesicles Paraspeckle Position Z	Unit	Category	Collection	Birth [s]	Death [s]	CellID	ID	OriginalID	Original Component Name	Original Component ID	Original Image Name	Original Image ID
96.0247	56.4001	1985.28	um	Vesicles Paraspeckle	Vesicles Paraspeckle Position	0.000	1.000	0	200000000	200000000	GFP-VOID DsRed2-PSPC1 8C-C-PSPC1 V2.00	0	50. DsRed2-PSPC1_Pos001_S001	00-DWW4DJZ8faeD6UZf9SnZWK
94.9904	56.1721	1985.55	um	Vesicles Paraspeckle	Vesicles Paraspeckle Position	0.000	1.000	0	200000001	200000001	GFP-VOID DsRed2-PSPC1 8C-C-PSPC1 V2.00	0	50. DsRed2-PSPC1_Pos001_S001	00-DWW4DJZ8faeD6UZf9SnZWK
97.5508	56.3849	1985.69	um	Vesicles Paraspeckle	Vesicles Paraspeckle Position	0.000	1.000	0	200000002	200000002	GFP-VOID DsRed2-PSPC1 8C-C-PSPC1 V2.00	0	50. DsRed2-PSPC1_Pos001_S001	00-DWW4DJZ8faeD6UZf9SnZWK
98.9607	57.6022	1985.39	um	Vesicles Paraspeckle	Vesicles Paraspeckle Position	0.000	1.000	0	200000003	200000003	GFP-VOID DsRed2-PSPC1 8C-C-PSPC1 V2.00	0	50. DsRed2-PSPC1_Pos001_S001	00-DWW4DJZ8faeD6UZf9SnZWK
98.4847	57.9776	1985.54	um	Vesicles Paraspeckle	Vesicles Paraspeckle Position	0.000	1.000	0	200000004	200000004	GFP-VOID DsRed2-PSPC1 8C-C-PSPC1 V2.00	0	50. DsRed2-PSPC1_Pos001_S001	00-DWW4DJZ8faeD6UZf9SnZWK
93.6534	58.8263	1985.6	um	Vesicles Paraspeckle	Vesicles Paraspeckle Position	0.000	1.000	0	200000005	200000005	GFP-VOID DsRed2-PSPC1 8C-C-PSPC1 V2.00	0	50. DsRed2-PSPC1_Pos001_S001	00-DWW4DJZ8faeD6UZf9SnZWK
96.0945	59.3142	1985.59	um	Vesicles Paraspeckle	Vesicles Paraspeckle Position	0.000	1.000	0	200000006	200000006	GFP-VOID DsRed2-PSPC1 8C-C-PSPC1 V2.00	0	50. DsRed2-PSPC1_Pos001_S001	00-DWW4DJZ8faeD6UZf9SnZWK
95.1112	59.4961	1985.54	um	Vesicles Paraspeckle	Vesicles Paraspeckle Position	0.000	1.000	0	200000007	200000007	GFP-VOID DsRed2-PSPC1 8C-C-PSPC1 V2.00	0	50. DsRed2-PSPC1_Pos001_S001	00-DWW4DJZ8faeD6UZf9SnZWK
93.7767	60.6905	1985.71	um	Vesicles Paraspeckle	Vesicles Paraspeckle Position	0.000	1.000	0	200000008	200000008	GFP-VOID DsRed2-PSPC1 8C-C-PSPC1 V2.00	0	50. DsRed2-PSPC1_Pos001_S001	00-DWW4DJZ8faeD6UZf9SnZWK
94.3964	60.7262	1985.46	um	Vesicles Paraspeckle	Vesicles Paraspeckle Position	0.000	1.000	0	200000009	200000009	GFP-VOID DsRed2-PSPC1 8C-C-PSPC1 V2.00	0	50. DsRed2-PSPC1_Pos001_S001	00-DWW4DJZ8faeD6UZf9SnZWK
94.3676	61.3007	1985.5	um	Vesicles Paraspeckle	Vesicles Paraspeckle Position	0.000	1.000	0	200000010	200000010	GFP-VOID DsRed2-PSPC1 8C-C-PSPC1 V2.00	0	50. DsRed2-PSPC1_Pos001_S001	00-DWW4DJZ8faeD6UZf9SnZWK
88.484	77.1377	1984.73	um	Vesicles Paraspeckle	Vesicles Paraspeckle Position	0.000	1.000	0	200000011	200000011	GFP-VOID DsRed2-PSPC1 8C-C-PSPC1 V2.00	0	50. DsRed2-PSPC1_Pos001_S001	00-DWW4DJZ8faeD6UZf9SnZWK
87.031	70.5862	1985.28	um	Vesicles Paraspeckle	Vesicles Paraspeckle Position	0.000	1.000	0	200000012	200000012	GFP-VOID DsRed2-PSPC1 8C-C-PSPC1 V2.00	0	50. DsRed2-PSPC1_Pos001_S001	00-DWW4DJZ8faeD6UZf9SnZWK
94.1529	72.7623	1985.19	um	Vesicles Paraspeckle	Vesicles Paraspeckle Position	0.000	1.000	0	200000013	200000013	GFP-VOID DsRed2-PSPC1 8C-C-PSPC1 V2.00	0	50. DsRed2-PSPC1_Pos001_S001	00-DWW4DJZ8faeD6UZf9SnZWK
88.8625	74.0058	1985.27	um	Vesicles Paraspeckle	Vesicles Paraspeckle Position	0.000	1.000	0	200000014	200000014	GFP-VOID DsRed2-PSPC1 8C-C-PSPC1 V2.00	0	50. DsRed2-PSPC1_Pos001_S001	00-DWW4DJZ8faeD6UZf9SnZWK
91.1949	65.5362	1985.56	um	Vesicles Paraspeckle	Vesicles Paraspeckle Position	0.000	1.000	0	200000015	200000015	GFP-VOID DsRed2-PSPC1 8C-C-PSPC1 V2.00	0	50. DsRed2-PSPC1_Pos001_S001	00-DWW4DJZ8faeD6UZf9SnZWK
98.7457	65.5041	1985.47	um	Vesicles Paraspeckle	Vesicles Paraspeckle Position	0.000	1.000	0	200000016	200000016	GFP-VOID DsRed2-PSPC1 8C-C-PSPC1 V2.00	0	50. DsRed2-PSPC1_Pos001_S001	00-DWW4DJZ8faeD6UZf9SnZWK
87.9227	70.5575	1985.6	um	Vesicles Paraspeckle	Vesicles Paraspeckle Position	0.000	1.000	0	200000017	200000017	GFP-VOID DsRed2-PSPC1 8C-C-PSPC1 V2.00	0	50. DsRed2-PSPC1_Pos001_S001	00-DWW4DJZ8faeD6UZf9SnZWK
89.0011	71.8155	1985.65	um	Vesicles Paraspeckle	Vesicles Paraspeckle Position	0.000	1.000	0	200000018	200000018	GFP-VOID DsRed2-PSPC1 8C-C-PSPC1 V2.00	0	50. DsRed2-PSPC1_Pos001_S001	00-DWW4DJZ8faeD6UZf9SnZWK
91.9854	73.2322	1985.64	um	Vesicles Paraspeckle	Vesicles Paraspeckle Position	0.000	1.000	0	200000019	200000019	GFP-VOID DsRed2-PSPC1 8C-C-PSPC1 V2.00	0	50. DsRed2-PSPC1_Pos001_S001	00-DWW4DJZ8faeD6UZf9SnZWK
92.5124	73.2099	1985.47	um	Vesicles Paraspeckle	Vesicles Paraspeckle Position	0.000	1.000	0	200000020	200000020	GFP-VOID DsRed2-PSPC1 8C-C-PSPC1 V2.00	0	50. DsRed2-PSPC1_Pos001_S001	00-DWW4DJZ8faeD6UZf9SnZWK
88.142	75.8713	1985.4	um	Vesicles Paraspeckle	Vesicles Paraspeckle Position	0.000	1.000	0	200000021	200000021	GFP-VOID DsRed2-PSPC1 8C-C-PSPC1 V2.00	0	50. DsRed2-PSPC1_Pos001_S001	00-DWW4DJZ8faeD6UZf9SnZWK
94.1153	59.0428	1985.97	um	Vesicles Paraspeckle	Vesicles Paraspeckle Position	0.000	1.000	0	200000022	200000022	GFP-VOID DsRed2-PSPC1 8C-C-PSPC1 V2.00	0	50. DsRed2-PSPC1_Pos001_S001	00-DWW4DJZ8faeD6UZf9SnZWK
91.7164	60.7262	1985.91	um	Vesicles Paraspeckle	Vesicles Paraspeckle Position	0.000	1.000	0	200000023	200000023	GFP-VOID DsRed2-PSPC1 8C-C-PSPC1 V2.00	0	50. DsRed2-PSPC1_Pos001_S001	00-DWW4DJZ8faeD6UZf9SnZWK
96.534	58.0818	1986.42	um	Vesicles Paraspeckle	Vesicles Paraspeckle Position	0.000	1.000	0	200000024	200000024	GFP-VOID DsRed2-PSPC1 8C-C-PSPC1 V2.00	0	50. DsRed2-PSPC1_Pos001_S001	00-DWW4DJZ8faeD6UZf9SnZWK
98.6625	59.2769	1986.38	um	Vesicles Paraspeckle	Vesicles Paraspeckle Position	0.000	1.000	0	200000025	200000025	GFP-VOID DsRed2-PSPC1 8C-C-PSPC1 V2.00	0	50. DsRed2-PSPC1_Pos001_S001	00-DWW4DJZ8faeD6UZf9SnZWK
93.4168	60.2743	1986.32	um	Vesicles Paraspeckle	Vesicles Paraspeckle Position	0.000	1.000	0	200000026	200000026	GFP-VOID DsRed2-PSPC1 8C-C-PSPC1 V2.00	0	50. DsRed2-PSPC1_Pos001_S001	00-DWW4DJZ8faeD6UZf9SnZWK
95.7276	60.7432	1986.45	um	Vesicles Paraspeckle	Vesicles Paraspeckle Position	0.000	1.000	0	200000027	200000027	GFP-VOID DsRed2-PSPC1 8C-C-PSPC1 V2.00	0	50. DsRed2-PSPC1_Pos001_S001	00-DWW4DJZ8faeD6UZf9SnZWK
100.652	60.9517	1986.28	um	Vesicles Paraspeckle	Vesicles Paraspeckle Position	0.000	1.000	0	200000028	200000028	GFP-VOID DsRed2-PSPC1 8C-C-PSPC1 V2.00	0	50. DsRed2-PSPC1_Pos001_S001	00-DWW4DJZ8faeD6UZf9SnZWK
88.4017	70.2441	1985.92	um	Vesicles Paraspeckle	Vesicles Paraspeckle Position	0.000	1.000	0	200000029	200000029	GFP-VOID DsRed2-PSPC1 8C-C-PSPC1 V2.00	0	50. DsRed2-PSPC1_Pos001_S001	00-DWW4DJZ8faeD6UZf9SnZWK
89.0657	71.2557	1986.13	um	Vesicles Paraspeckle	Vesicles Paraspeckle Position	0.000	1.000	0	200000030	200000030	GFP-VOID DsRed2-PSPC1 8C-C-PSPC1 V2.00	0	50. DsRed2-PSPC1_Pos001_S001	00-DWW4DJZ8faeD6UZf9SnZWK
86.7242	71.553	1985.78	um	Vesicles Paraspeckle	Vesicles Paraspeckle Position	0.000	1.000	0	200000031	200000031	GFP-VOID DsRed2-PSPC1 8C-C-PSPC1 V2.00	0	50. DsRed2-PSPC1_Pos001_S001	00-DWW4DJZ8faeD6UZf9SnZWK
87.4217	72.2683	1985.78	um	Vesicles Paraspeckle	Vesicles Paraspeckle Position	0.000	1.000	0	200000032	200000032	GFP-VOID DsRed2-PSPC1 8C-C-PSPC1 V2.00	0	50. DsRed2-PSPC1_Pos001_S001	00-DWW4DJZ8faeD6UZf9SnZWK
88.1926	72.5206	1985.78	um	Vesicles Paraspeckle	Vesicles Paraspeckle Position	0.000	1.000	0	200000033	200000033	GFP-VOID DsRed2-PSPC1 8C-C-PSPC1 V2.00	0	50. DsRed2-PSPC1_Pos001_S001	00-DWW4DJZ8faeD6UZf9SnZWK
88.6242	73.0137	1986.03	um	Vesicles Paraspeckle	Vesicles Paraspeckle Position	0.000	1.000	0	200000034	200000034	GFP-VOID DsRed2-PSPC1 8C-C-PSPC1 V2.00	0	50. DsRed2-PSPC1_Pos001_S001	00-DWW4DJZ8faeD6UZf9SnZWK
91.0056	69.6698	1986.36	um	Vesicles Paraspeckle	Vesicles Paraspeckle Position	0.000	1.000	0	200000035	200000035	GFP-VOID DsRed2-PSPC1 8C-C-PSPC1 V2.00	0	50. DsRed2-PSPC1_Pos001_S001	00-DWW4DJZ8faeD6UZf9SnZWK
89.0068	71.8063	1986.19	um	Vesicles Paraspeckle	Vesicles Paraspeckle Position	0.000	1.000	0	200000036	200000036	GFP-VOID DsRed2-PSPC1 8C-C-PSPC1 V2.00	0	50. DsRed2-PSPC1_Pos001_S001	00-DWW4DJZ8faeD6UZf9SnZWK
90.1874	72.0772	1986.21	um	Vesicles Paraspeckle	Vesicles Paraspeckle Position	0.000	1.000	0	200000037	200000037	GFP-VOID DsRed2-PSPC1 8C-C-PSPC1 V2.00	0	50. DsRed2-PSPC1_Pos001_S001	00-DWW4DJZ8faeD6UZf9SnZWK
89.3638	74.198	1986.33	um	Vesicles Paraspeckle	Vesicles Paraspeckle Position	0.000	1.000	0	200000038	200000038	GFP-VOID DsRed2-PSPC1 8C-C-PSPC1 V2.00	0	50. DsRed2-PSPC1_Pos001_S001	00-DWW4DJZ8faeD6UZf9SnZWK
46.5359	214.934	1984.89	um	Vesicles Paraspeckle	Vesicles Paraspeckle Position	0.000	1.000	2	200000039	200000039	GFP-VOID DsRed2-PSPC1 8C-C-PSPC1 V2.00	0	50. DsRed2-PSPC1_Pos001_S001	00-DWW4DJZ8faeD6UZf9SnZWK
43.5993	224.767	1984.92	um	Vesicles Paraspeckle	Vesicles Paraspeckle Position	0.000	1.000	2	200000040	200000040	GFP-VOID DsRed2-PSPC1 8C-C-PSPC1 V2.00	0	50. DsRed2-PSPC1_Pos001_S001	00-DWW4DJZ8faeD6UZf9SnZWK
45.198	212.89	1985.29	um	Vesicles Paraspeckle	Vesicles Paraspeckle Position	0.000	1.000	2	200000041	200000041	GFP-VOID DsRed2-PSPC1 8C-C-PSPC1 V2.00	0	50. DsRed2-PSPC1_Pos001_S001	00-DWW4DJZ8faeD6UZf9SnZWK
42.7764	224.967	1985.09	um	Vesicles Paraspeckle	Vesicles Paraspeckle Position	0.000	1.000	2	200000042	200000042	GFP-VOID DsRed2-PSPC1 8C-C-PSPC1 V2.00	0	50. DsRed2-PSPC1_Pos001_S001	00-DWW4DJZ8faeD6UZf9SnZWK
49.003	225.429	1985.18	um	Vesicles Paraspeckle	Vesicles Paraspeckle Position	0.000	1.000	2	200000043	200000043	GFP-VOID DsRed2-PSPC1 8C-C-PSPC1 V2.00	0	50. DsRed2-PSPC1_Pos001_S001	00-DWW4DJZ8faeD6UZf9SnZWK
44.1076	228.766	1985.28	um	Vesicles Paraspeckle	Vesicles Paraspeckle Position	0.000	1.000	2	200000044	200000044	GFP-VOID DsRed2-PSPC1 8C-C-PSPC1 V2.00	0	50. DsRed2-PSPC1_Pos001_S001	00-DWW4DJZ8faeD6UZf9SnZWK
47.6969	234.641	1985.08	um	Vesicles Paraspeckle	Vesicles Paraspeckle Position	0.000	1.000	2	200000045	200000045	GFP-VOID DsRed2-PSPC1 8C-C-PSPC1 V2.00	0	50. DsRed2-PSPC1_Pos001_S001	00-DWW4DJZ8faeD6UZf9SnZWK
48.9796	211.537	1985.61	um	Vesicles Paraspeckle	Vesicles Paraspeckle Position	0.000	1.000	2	200000046	200000046	GFP-VOID DsRed2-PSPC1 8C-C-PSPC1 V2.00	0	50. DsRed2-PSPC1_Pos001_S001	00-DWW4DJZ8faeD6UZf9SnZWK
48.6625	212.711	1985.59	um	Vesicles Paraspeckle	Vesicles Paraspeckle Position	0.000	1.000	2	200000047	200000047	GFP-VOID DsRed2-PSPC1 8C-C-PSPC1 V2.00	0	50. DsRed2-PSPC1_Pos001_S001	00-DWW4DJZ8faeD6UZf9SnZWK
47.8035	213.391	1985.54	um	Vesicles Paraspeckle	Vesicles Paraspeckle Position	0.000	1.000	2	200000048	200000048	GFP-VOID DsRed2-PSPC1 8C-C-PSPC1 V2.00	0	50. DsRed2-PSPC1_Pos001_S001	00-DWW4DJZ8faeD6UZf9SnZWK
49.1694	213.67	1985.5	um	Vesicles Paraspeckle	Vesicles Paraspeckle Position	0.000	1.000	2	200000049	200000049	GFP-VOID DsRed2-PSPC1 8C-C-PSPC1 V2.00	0	50. DsRed2-PSPC1_Pos001_S001	00-DWW4DJZ8faeD6UZf9SnZWK
44.6523	215.121	1985.51	um	Vesicles Paraspeckle	Vesicles Paraspeckle Position	0.000	1.000	2	200000050	200000050	GFP-VOID DsRed2-PSPC1 8C-C-PSPC1 V2.00	0	50. DsRed2-PSPC1_Pos001_S001	00-DWW4DJZ8faeD6UZf9SnZWK
47.9753	215.223	1985.55	um	Vesicles Paraspeckle	Vesicles Paraspeckle Position	0.000	1.000	2	200000051	200000051	GFP-VOID DsRed2-PSPC1 8C-C-PSPC1 V2.00	0	50. DsRed2-PSPC1_Pos001_S001	00-DWW4DJZ8faeD6UZf9SnZWK
51.3993	215.416	1985.72	um	Vesicles Paraspeckle	Vesicles Paraspeckle Position	0.000	1.000	2	200000052	200000052	GFP-VOID DsRed2-PSPC1 8C-C-PSPC1 V2.00	0	50. DsRed2-PSPC1_Pos001_S001	00-DWW4DJZ8faeD6UZf9SnZWK
48.9967	215.608	1985.38	um	Vesicles Paraspeckle	Vesicles Paraspeckle Position	0.000	1.000	2	200000053	200000053	GFP-VOID DsRed2-PSPC1 8C-C-PSPC1 V2.00	0	50. DsRed2-PSPC1_Pos001_S001	00-DWW4DJZ8faeD6UZf9SnZWK
44.0943	215.849	1985.72	um	Vesicles Paraspeckle	Vesicles Paraspeckle Position	0.000	1.000	2	200000054	200000054	GFP-VOID DsRed2-PSPC1 8C-C-PSPC1 V2.00	0	50. DsRed2-PSPC1_Pos001_S001	00-DWW4DJZ8faeD6UZf9SnZWK
43.1029	216.33	1985.56	um	Vesicles Paraspeckle	Vesicles Paraspeckle Position	0.000	1.000	2	200000055	200000055	GFP-VOID DsRed2-PSPC1 8C-C-PSPC1 V2.00	0	50. DsRed2-PSPC1_Pos001_S001	00-DWW4DJZ8faeD6UZf9SnZWK
48.9544	216.581	1985.56	um	Vesicles Paraspeckle	Vesicles Paraspeckle Position	0.000	1.000	2	200000056	200000056	GFP-VOID DsRed2-PSPC1 8C-C-PSPC1 V2.00	0	50. DsRed2-PSPC1_Pos001_S001	00-DWW4DJZ8faeD6UZf9SnZWK
41.74	217.028	1985.57	um	Vesicles Paraspeckle	Vesicles Paraspeckle Position	0.000	1.000	2	200000057	200000057	GFP-VOID DsRed2-PSPC1 8C-C-PSPC1 V2.00	0	50. DsRed2-PSPC1_Pos001_S001	00-DWW4DJZ8faeD6UZf9SnZWK
42.2434	218.729	1985.54	um	Vesicles Paraspeckle	Vesicles Paraspeckle Position	0.000	1.000	2	200000058	200000058	GFP-VOID DsRed2-PSPC1 8C-C-PSPC1 V2.00	0	50. DsRed2-PSPC1_Pos001_S001	00-DWW4DJZ8faeD6UZf9SnZWK
44.6368	219.232	1985.56	um	Vesicles Paraspeckle	Vesicles Paraspeckle Position	0.000	1.000	2	200000059	200000059	GFP-VOID DsRed2-PSPC1 8C-C-PSPC1 V2.00	0	50. DsRed2-PSPC1_Pos001_S001	00-DWW4DJZ8faeD6UZf9SnZWK
41.5382	219.658	1985.56	um	Vesicles Paraspeckle	Vesicles Paraspeckle Position	0.000	1.000	2	200000060	200000060	GFP-VOID DsRed2-PSPC1 8C-C-PSPC1 V2.00	0	50. DsRed2-PSPC1_Pos001_S001	00-DWW4DJZ8faeD6UZf9SnZWK
42.9539	220.258	1985.65	um	Vesicles Paraspeckle	Vesicles Paraspeckle Position	0.000	1.000	2	200000061	200000061	GFP-VOID DsRed2-PSPC1 8C-C-PSPC1 V2.00	0	50. DsRed2-PSPC1_Pos001_S001	00-DWW4DJZ8faeD6UZf9SnZWK
44.6913	220.246	1985.46	um	Vesicles Paraspeckle	Vesicles Paraspeckle Position	0.000	1.000	2	200000062	200000062	GFP-VOID DsRed2-PSPC1 8C-C-PSPC1 V2.00	0	50. DsRed2-PSPC1_Pos001_S001	00-DWW4DJZ8faeD6UZf9SnZWK
44.5782	221.403	1985.35	um	Vesicles Paraspeckle	Vesicles Paraspeckle Position	0.000	1.000	2	200000063	200000063	GFP-VOID DsRed2-PSPC1 8C-C-PSPC1 V2.00	0	50. DsRed2-PSPC1_Pos001_S001	00-DWW4DJZ8faeD6UZf9SnZWK
44.1471	223.286	1985.48	um	Vesicles Paraspeckle	Vesicles Paraspeckle Position	0.000	1.000	2	200000064	200000064	GFP-VOID DsRed2-PSPC1 8C-C-PSPC1 V2.00	0	50. DsRed2-PSPC1_Pos001_S001	00-DWW4DJZ8faeD6UZf9SnZWK
45.1002	223.304	1985.49	um	Vesicles Paraspeckle	Vesicles Paraspeckle Position	0.000	1.000	2	200000065	200000065	GFP-VOID DsRed2-PSPC1 8C-C-PSPC1 V2.00	0	50. DsRed2-PSPC1_Pos001_S001	00-DWW4DJZ8faeD6UZf9SnZWK
42.9349	224.012	1985.42	um	Vesicles Paraspeckle	Vesicles Paraspeckle Position	0.000	1.000	2	200000066	200000066	GFP-VOID DsRed2-PSPC1 8C-C-PSPC1 V2.00	0	50. DsRed2-PSPC1_Pos001_S001	00-DWW4DJZ8faeD6UZf9SnZWK
45.7906	224.04	1985.54	um	Vesicles Paraspeckle	Vesicles Paraspeckle Position	0.000	1.000	2	200000067	200000067	GFP-VOID DsRed2-PSPC1 8C-C-PSPC1 V2.00	0	50. DsRed2-PSPC1_Pos001_S001	00-DWW4DJZ8faeD6UZf9SnZWK
46.7162	224.035	1985.6	um	Vesicles Paraspeckle	Vesicles Paraspeckle Position	0.000	1.000	2	200000068	200000068	GFP-VOID DsRed2-PSPC1 8C-C-PSPC1 V2.00	0	50. DsRed2-PSPC1_Pos001_S001	00-DWW4DJZ8faeD6UZf9SnZWK
41.6657	224.26	1985.49	um	Vesicles Paraspeckle	Vesicles Paraspeckle Position	0.000	1.000	2	200000069	200000069	GFP-VOID DsRed2-PSPC1 8C-C-PSPC1 V2.00	0	50. DsRed2-PSPC1_Pos001_S001	00-DWW4DJZ8faeD6UZf9SnZWK
43.4	225.643	1985.36	um	Vesicles Paraspeckle	Vesicles Paraspeckle Position	0.000	1.000	2	200000070	200000070	GFP-VOID DsRed2-PSPC1 8C-C-PSPC1 V2.00	0	50. DsRed2-PSPC1_Pos001_S001	00-DWW4DJZ8faeD6UZf9SnZWK
43.6564	226.436	1985.71	um	Vesicles Paraspeckle	Vesicles Paraspeckle Position	0.000	1.000	2	200000071	200000071	GFP-VOID DsRed2-PSPC1 8C-C-PSPC1 V2.00	0	50. DsRed2-PSPC1_Pos001_S001	00-DWW4DJZ8faeD6UZf9SnZWK
44.0414	226.42	1985.73	um	Vesicles Paraspeckle	Vesicles Paraspeckle Position	0.000	1.000	2	200000072	200000072	GFP-VOID DsRed2-PSPC1 8C-C-PSPC1 V2.00	0	50. DsRed2-PSPC1_Pos001_S001	00-DWW4DJZ8faeD6UZf9SnZWK
48.5117	212.099	1986.11	um	Vesicles Paraspeckle	Vesicles Paraspeckle Position	0.000	1.000	2	200000073	200000073	GFP-VOID DsRed2-PSPC1 8C-C-PSPC1 V2.00	0	50. DsRed2-PSPC1_Pos001_S001	00-DWW4DJZ8faeD6UZf9SnZWK
48.4577	213.684	1986.04	um	Vesicles Paraspeckle	Vesicles Paraspeckle Position	0.000	1.000	2	200000074	200000074	GFP-VOID DsRed2-PSPC1 8C-C-PSPC1 V2.00	0	50. DsRed2-PSPC1_Pos001_S001	00-DWW4DJZ8faeD6UZf9SnZWK
48.2156	214.165	1985.84	um	Vesicles Paraspeckle	Vesicles Paraspeckle Position	0.000	1.000	2	200000075	200000075	GFP-VOID DsRed2-PSPC1 8C-C-PSPC1 V2.00	0	50. DsRed2-PSPC1_Pos001_S001	00-DWW4DJZ8faeD6UZf9SnZWK
50.8851	214.38	1985.87	um	Vesicles Paraspeckle	Vesicles Paraspeckle Position	0.000	1.000	2	200000076	200000076	GFP-VOID DsRed2-PSPC1 8C-C-PSPC1 V2.00	0	50. DsRed2-PSPC1_Pos001_S001	00-DWW4DJZ8faeD6UZf9SnZWK
45.8127	214.909	1985.97	um	Vesicles Paraspeckle	Vesicles Paraspeckle Position	0.000	1.000	2	200000077	200000077	GFP-VOID DsRed2-PSPC1 8C-C-PSPC1 V2.00	0	50. DsRed2-PSPC1_Pos001_S001	00-DWW4DJZ8faeD6UZf9SnZWK
47.4963	215.103	1985.9	um	Vesicles Paraspeckle	Vesicles Paraspeckle Position	0.000	1.000	2	200000078	200000078	GFP-VOID DsRed2-PSPC1 8C-C-PSPC1 V2.00	0	50. DsRed2-PSPC1_Pos001_S001	00-DWW4DJZ8faeD6UZf9SnZWK
48.9552	215.086	1985.93	um	Vesicles Paraspeckle	Vesicles Paraspeckle Position	0.000	1.000	2	200000079	200000079	GFP-VOID DsRed2-PSPC1 8C-C-PSPC1 V2.00	0	50. DsRed2-PSPC1_Pos001_S001	00-DWW4DJZ8faeD6UZf9SnZWK
45.3092	217.036	1985.85	um	Vesicles Paraspeckle	Vesicles Paraspeckle Position	0.000	1.000	2	200000080	200000080	GFP-VOID DsRed2-PSPC1 8C-C-PSPC1 V2.00	0	50. DsRed2-PSPC1_Pos001_S001	00-DWW4DJZ8faeD6UZf9SnZWK
47.6671	217.392	1985.92	um	Vesicles Paraspeckle	Vesicles Paraspeckle Position	0.000	1.000	2	200000081	200000081	GFP-VOID DsRed2-PSPC1 8C-C-PSPC1 V2.00	0	50. DsRed2-PSPC1_Pos001_S001	00-DWW4DJZ8faeD6UZf9SnZWK
42.6967	218.302	1985.79	um	Vesicles Paraspeckle	Vesicles Paraspeckle Position	0.000	1.000	2	200000082	200000082	GFP-VOID DsRed2-PSPC1 8C-C-PSPC1 V2.00	0	50. DsRed2-PSPC1_Pos001_S001	00-DWW4DJZ8faeD6UZf9SnZWK
43.1841	219.217	1985.81	um	Vesicles Paraspeckle	Vesicles Paraspeckle Position	0.000	1.000	2	200000083	200000083	GFP-VOID DsRed2-PSPC1 8C-C-PSPC1 V2.00	0	50. DsRed2-PSPC1_Pos001_S001	00-DWW4DJZ8faeD6UZf9SnZWK
43.7689	224.014	1985.85	um	Vesicles Paraspeckle	Vesicles Paraspeckle Position	0.000	1.000	2	200000084	200000084	GFP-VOID DsRed2-PSPC1 8C-C-PSPC1 V2.00	0	50. DsRed2-PSPC1_Pos001_S001	00-DWW4DJZ8faeD6UZf9SnZWK
43.8864	225.229	1985.78	um	Vesicles Paraspeckle	Vesicles Paraspeckle Position	0.000	1.000	2	200000085	200000085	GFP-VOID DsRed2-PSPC1 8C-C-PSPC1 V2.00	0	50. DsRed2-PSPC1_Pos001_S001	00-DWW4DJZ8faeD6UZf9SnZWK
50.4723	232.193	1986	um	Vesicles Paraspeckle	Vesicles Paraspeckle Position	0.000	1.000	2	200000086	200000086	GFP-VOID DsRed2-PSPC1 8C-C-PSPC1 V2.00	0	50. DsRed2-PSPC1_Pos001_S001	00-DWW4DJZ8faeD6UZf9SnZWK
49.4408	216.336	1986.48	um	Vesicles Paraspeckle	Vesicles Paraspeckle Position	0.000	1.000	2	200000087	200000087	GFP-VOID DsRed2-PSPC1 8C-C-PSPC1 V2.00	0	50. DsRed2-PSPC1_Pos001_S001	00-DWW4DJZ8faeD6UZf9SnZWK
45.842	217.292	1986.26	um	Vesicles Paraspeckle	Vesicles Paraspeckle Position	0.000	1.000	2	200000088	200000088	GFP-VOID DsRed2-PSPC1 8C-C-PSPC1 V2.00	0	50. DsRed2-PSPC1_Pos001_S001	00-DWW4DJZ8faeD6UZf9SnZWK
51.8298	233.367	1986.18	um	Vesicles Paraspeckle	Vesicles Paraspeckle Position	0.000	1.000	2	200000089	200000089	GFP-VOID DsRed2-PSPC1 8C-C-PSPC1 V2.00	0	50. DsRed2-PSPC1_Pos001_S001	00-DWW4DJZ8faeD6UZf9SnZWK
47.9798	214.646	1986.89	um	Vesicles Paraspeckle	Vesicles Paraspeckle Position	0.000	1.000	2	200000090	200000090	GFP-VOID DsRed2-PSPC1 8C-C-PSPC1 V2.00	0	50. DsRed2-PSPC1_Pos001_S001	00-DWW4DJZ8faeD6UZf9SnZWK
182.893	22.0832	1985.92	um	Vesicles Paraspeckle	Vesicles Paraspeckle Position	0.000	1.000	4	200000091	200000091	GFP-VOID DsRed2-PSPC1 8C-C-PSPC1 V2.00	0	50. DsRed2-PSPC1_Pos001_S001	00-DWW4DJZ8faeD6UZf9SnZWK
183.122	22.901	1985.84	um	Vesicles Paraspeckle	Vesicles Paraspeckle Position	0.000	1.000	4	200000092	200000092	GFP-VOID DsRed2-PSPC1 8C-C-PSPC1 V2.00	0	50. DsRed2-PSPC1_Pos001_S001	00-DWW4DJZ8faeD6UZf9SnZWK
186.834	21.7494	1985.92	um	Vesicles Paraspeckle	Vesicles Paraspeckle Position	0.000	1.000	4	200000093	200000093	GFP-VOID DsRed2-PSPC1 8C-C-PSPC1 V2.00	0	50. DsRed2-PSPC1_Pos001_S001	00-DWW4DJZ8faeD6UZf9SnZWK
119.603	59.7295	1984.92	um	Vesicles Paraspeckle	Vesicles Paraspeckle Position	0.000	1.000	7	200000094	200000094	GFP-VOID DsRed2-PSPC1 8C-C-PSPC1 V2.00	0	50. DsRed2-PSPC1_Pos001_S001	00-DWW4DJZ8faeD6UZf9SnZWK
113.607	61.1752	1984.85	um	Vesicles Paraspeckle	Vesicles Paraspeckle Position	0.000	1.000	7	200000095	200000095	GFP-VOID DsRed2-PSPC1 8C-C-PSPC1 V2.00	0	50. DsRed2-PSPC1_Pos001_S001	00-DWW4DJZ8faeD6UZf9SnZWK
114.839	61.2497	1985.3	um	Vesicles Paraspeckle	Vesicles Paraspeckle Position	0.000	1.000	7	200000096	200000096	GFP-VOID DsRed2-PSPC1 8C-C-PSPC1 V2.00	0	50. DsRed2-PSPC1_Pos001_S001	00-DWW4DJZ8faeD6UZf9SnZWK
114.112	61.1892	1985.55	um	Vesicles Paraspeckle	Vesicles Paraspeckle Position	0.000	1.000	7	200000097	200000097	GFP-VOID DsRed2-PSPC1 8C-C-PSPC1 V2.00	0	50. DsRed2-PSPC1_Pos001_S001	00-DWW4DJZ8faeD6UZf9SnZWK
113.546	61.3999	1985.55	um	Vesicles Paraspeckle	Vesicles Paraspeckle Position	0.000	1.000	7	200000098	200000098	GFP-VOID DsRed2-PSPC1 8C-C-PSPC1 V2.00	0	50. DsRed2-PSPC1_Pos001_S001	00-DWW4DJZ8faeD6UZf9SnZWK
111.714	63.6123	1984.44	um	Vesicles Paraspeckle	Vesicles Paraspeckle Position	0.000	1.000	7	200000099	200000099	GFP-VOID DsRed2-PSPC1 8C-C-PSPC1 V2.00	0	50. DsRed2-PSPC1_Pos001_S001	00-DWW4DJZ8faeD6UZf9SnZWK
111.188	64.5621	1984.45	um	Vesicles Paraspeckle	Vesicles Paraspeckle Position	0.000	1.000	7	200000100	200000100	GFP-VOID DsRed2-PSPC1 8C-C-PSPC1 V2.00	0	50. DsRed2-PSPC1_Pos001_S001	00-DWW4DJZ8faeD6UZf9SnZWK
108.594	67.5065	1984.5	um	Vesicles Paraspeckle	Vesicles Paraspeckle Position	0.000	1.000	7	200000101	200000101	GFP-VOID DsRed2-PSPC1 8C-C-PSPC1 V2.00	0	50. DsRed2-PSPC1_Pos001_S001	00-DWW4DJZ8faeD6UZf9SnZWK
110.068	67.7077	1984.46	um	Vesicles Paraspeckle	Vesicles Paraspeckle Position	0.000	1.000	7	200000102	200000102	GFP-VOID DsRed2-PSPC1 8C-C-PSPC1 V2.00	0	50. DsRed2-PSPC1_Pos001_S001	00-DWW4DJZ8faeD6UZf9SnZWK
109.576	69.391	1984.48	um	Vesicles Paraspeckle	Vesicles Paraspeckle Position	0.000	1.000	7	200000103	200000103	GFP-VOID DsRed2-PSPC1 8C-C-PSPC1 V2.00	0	50. DsRed2-PSPC1_Pos001_S001	00-DWW4DJZ8faeD6UZf9SnZWK
112.193	70.6757	1984.32	um	Vesicles Paraspeckle	Vesicles Paraspeckle Position	0.000	1.000	7	200000104	200000104	GFP-VOID DsRed2-PSPC1 8C-C-PSPC1 V2.00	0	50. DsRed2-PSPC1_Pos001_S001	00-DWW4DJZ8faeD6UZf9SnZWK
111.145	71.5315	1984.47	um	Vesicles Paraspeckle	Vesicles Paraspeckle Position	0.000	1.000	7	200000105	200000105	GFP-VOID DsRed2-PSPC1 8C-C-PSPC1 V2.00	0	50. DsRed2-PSPC1_Pos001_S001	00-DWW4DJZ8faeD6UZf9SnZWK
110.367	74.9157	1984.36	um	Vesicles Paraspeckle	Vesicles Paraspeckle Position	0.000	1.000	7	200000106	200000106	GFP-VOID DsRed2-PSPC1 8C-C-PSPC1 V2.00	0	50. DsRed2-PSPC1_Pos001_S001	00-DWW4DJZ8faeD6UZf9SnZWK
113.906	62.1922	1984.89	um	Vesicles Paraspeckle	Vesicles Paraspeckle Position	0.000	1.000	7	200000107	200000107	GFP-VOID DsRed2-PSPC1 8C-C-PSPC1 V2.00	0	50. DsRed2-PSPC1_Pos001_S001	00-DWW4DJZ8faeD6UZf9SnZWK
111.003	63.4077	1984.84	um	Vesicles Paraspeckle	Vesicles Paraspeckle Position	0.000	1.000	7	200000108	200000108	GFP-VOID DsRed2-PSPC1 8C-C-PSPC1 V2.00	0	50. DsRed2-PSPC1_Pos001_S001	00-DWW4DJZ8faeD6UZf9SnZWK
112.193	63.7991	1984.81	um	Vesicles Paraspeckle	Vesicles Paraspeckle Position	0.000	1.000	7	200000109	200000109	GFP-VOID DsRed2-PSPC1 8C-C-PSPC1 V2.00	0	50. DsRed2-PSPC1_Pos001_S001	00-DWW4DJZ8faeD6UZf9SnZWK
109.851	64.7001	1984.81	um	Vesicles Paraspeckle	Vesicles Paraspeckle Position	0.000	1.000	7	200000110	200000110	GFP-VOID DsRed2-PSPC1 8C-C-PSPC1 V2.00	0	50. DsRed2-PSPC1_Pos001_S001	00-DWW4DJZ8faeD6UZf9SnZWK
113.953	64.786	1984.79	um	Vesicles Paraspeckle	Vesicles Paraspeckle Position	0.000	1.000	7	200000111	200000111	GFP-VOID DsRed2-PSPC1 8C-C-PSPC1 V2.00	0	50. DsRed2-PSPC1_Pos001_S001	00-DWW4DJZ8faeD6UZf9SnZWK
114.573	65.0651	1984.79	um	Vesicles Paraspeckle	Vesicles Paraspeckle Position	0.000	1.000	7	200000112	200000112	GFP-VOID DsRed2-PSPC1 8C-C-PSPC1 V2.00	0	50. DsRed2-PSPC1_Pos001_S001	00-DWW4DJZ8faeD6UZf9SnZWK
111.231	65.3078	1984.87	um	Vesicles Paraspeckle	Vesicles Paraspeckle Position	0.000	1.000	7	200000113	200000113	GFP-VOID DsRed2-PSPC1 8C-C-PSPC1 V2.00	0	50. DsRed2-PSPC1_Pos001_S001	00-DWW4DJZ8faeD6UZf9SnZWK
111.953	66.7905	1984.81	um	Vesicles Paraspeckle	Vesicles Paraspeckle Position	0.000	1.000	7	200000114	200000114	GFP-VOID DsRed2-PSPC1 8C-C-PSPC1 V2.00	0	50. DsRed2-PSPC1_Pos001_S001	00-DWW4DJZ8faeD6UZf9SnZWK
110.703	66.9782	1984.76	um	Vesicles Paraspeckle	Vesicles Paraspeckle Position	0.000	1.000	7	200000115	200000115	GFP-VOID DsRed2-PSPC1 8C-C-PSPC1 V2.00	0	50. DsRed2-PSPC1_Pos001_S001	00-DWW4DJZ8faeD6UZf9SnZWK
113.898	67.1524	1984.82	um	Vesicles Paraspeckle	Vesicles Paraspeckle Position	0.000	1.000	7	200000116	200000116	GFP-VOID DsRed2-PSPC1 8C-C-PSPC1 V2.00	0	50. DsRed2-PSPC1_Pos001_S001	00-DWW4DJZ8faeD6UZf9SnZWK
111.235	68.1817	1984.77	um	Vesicles Paraspeckle	Vesicles Paraspeckle Position	0.000	1.000	7	200000117	200000117	GFP-VOID DsRed2-PSPC1 8C-C-PSPC1 V2.00	0	50. DsRed2-PSPC1_Pos001_S001	00-DWW4DJZ8faeD6UZf9SnZWK
116.263	68.2131	1984.91	um	Vesicles Paraspeckle	Vesicles Paraspeckle Position	0.000	1.000	7	200000118	200000118	GFP-VOID DsRed2-PSPC1 8C-C-PSPC1 V2.00	0	50. DsRed2-PSPC1_Pos001_S001	00-DWW4DJZ8faeD6UZf9SnZWK
115.8	68.928	1984.8	um	Vesicles Paraspeckle	Vesicles Paraspeckle Position	0.000	1.000	7	200000119	200000119	GFP-VOID DsRed2-PSPC1 8C-C-PSPC1 V2.00	0	50. DsRed2-PSPC1_Pos001_S001	00-DWW4DJZ8faeD6UZf9SnZWK
108.594	69.3842	1984.73	um	Vesicles Paraspeckle	Vesicles Paraspeckle Position	0.000	1.000	7	200000120	200000120	GFP-VOID DsRed2-PSPC1 8C-C-PSPC1 V2.00	0	50. DsRed2-PSPC1_Pos001_S001	00-DWW4DJZ8faeD6UZf9SnZWK
112.25	69.3892	1984.84	um	Vesicles Paraspeckle	Vesicles Paraspeckle Position	0.000	1.000	7	200000121	200000121	GFP-VOID DsRed2-PSPC1 8C-C-PSPC1 V2.00	0	50. DsRed2-PSPC1_Pos001_S001	00-DWW4DJZ8faeD6UZf9SnZWK
114.162	69.3842	1984.7	um	Vesicles Paraspeckle	Vesicles Paraspeckle Position	0.000	1.000	7	200000122	200000122	GFP-VOID DsRed2-PSPC1 8C-C-PSPC1 V2.00	0	50. DsRed2-PSPC1_Pos001_S001	00-DWW4DJZ8faeD6UZf9SnZWK
110.535	69.8826	1984.82	um	Vesicles Paraspeckle	Vesicles Paraspeckle Position	0.000	1.000	7	200000123	200000123	GFP-VOID DsRed2-PSPC1 8C-C-PSPC1 V2.00	0	50. DsRed2-PSPC1_Pos001_S001	00-DWW4DJZ8faeD6UZf9SnZWK
111.693	70.1058	1984.78	um	Vesicles Paraspeckle	Vesicles Paraspeckle Position	0.000	1.000	7	200000124	200000124	GFP-VOID DsRed2-PSPC1 8C-C-PSPC1 V2.00	0	50. DsRed2-PSPC1_Pos001_S001	00-DWW4DJZ8faeD6UZf9SnZWK
109.057	71.0263	1984.94	um	Vesicles Paraspeckle	Vesicles Paraspeckle Position	0.000	1.000	7	200000125	200000125	GFP-VOID DsRed2-PSPC1 8C-C-PSPC1 V2.00	0	50. DsRed2-PSPC1_Pos001_S001	00-DWW4DJZ8faeD6UZf9SnZWK
113.65	71.0677	1984.77	um	Vesicles Paraspeckle	Vesicles Paraspeckle Position	0.000	1.000	7	200000126	200000126	GFP-VOID DsRed2-PSPC1 8C-C-PSPC1 V2.00	0	50. DsRed2-PSPC1_Pos001_S001	00-DWW4DJZ8faeD6UZf9SnZWK
113.627	71.8203	1984.85	um	Vesicles Paraspeckle	Vesicles Paraspeckle Position	0.000	1.000	7	200000127	200000127	GFP-VOID DsRed2-PSPC1 8C-C-PSPC1 V2.00	0	50. DsRed2-PSPC1_Pos001_S001	00-DWW4DJZ8faeD6UZf9SnZWK
111.712	72.0266	1984.81	um	Vesicles Paraspeckle	Vesicles Paraspeckle Position	0.000	1.000	7	200000128	200000128	GFP-VOID DsRed2-PSPC1 8C-C-PSPC1 V2.00	0	50. DsRed2-PSPC1_Pos001_S001	00-DWW4DJZ8faeD6UZf9SnZWK
114.601	72.2878	1984.89	um	Vesicles Paraspeckle	Vesicles Paraspeckle Position	0.000	1.000	7	200000129	200000129	GFP-VOID DsRed2-PSPC1 8C-C-PSPC1 V2.00	0	50. DsRed2-PSPC1_Pos001_S001	00-DWW4DJZ8faeD6UZf9SnZWK
111.257	72.4909	1984.89	um	Vesicles Paraspeckle	Vesicles Paraspeckle Position	0.000	1.000	7	200000130	200000130	GFP-VOID DsRed2-PSPC1 8C-C-PSPC1 V2.00	0	50. DsRed2-PSPC1_Pos001_S001	00-DWW4DJZ8faeD6UZf9SnZWK
106.603	72.7441	1984.76	um	Vesicles Paraspeckle	Vesicles Paraspeckle Position	0.000	1.000	7	200000131	200000131	GFP-VOID DsRed2-PSPC1 8C-C-PSPC1 V2.00	0	50. DsRed2-PSPC1_Pos001_S001	00-DWW4DJZ8faeD6UZf9SnZWK
113.219	72.9917	1984.74	um	Vesicles Paraspeckle	Vesicles Paraspeckle Position	0.000	1.000	7	200000132	200000132	GFP-VOID DsRed2-PSPC1 8C-C-PSPC1 V2.00	0	50. DsRed2-PSPC1_Pos001_S001	00-DWW4DJZ8faeD6UZf9SnZWK
110.501	73.7376	1984.95	um	Vesicles Paraspeckle	Vesicles Paraspeckle Position	0.000	1.000	7	200000133	200000133	GFP-VOID DsRed2-PSPC1 8C-C-PSPC1 V2.00	0	50. DsRed2-PSPC1_Pos001_S001	00-DWW4DJZ8faeD6UZf9SnZWK
112.929	73.9505	1984.85	um	Vesicles Paraspeckle	Vesicles Paraspeckle Position	0.000	1.000	7	200000134	200000134	GFP-VOID DsRed2-PSPC1 8C-C-PSPC1 V2.00	0	50. DsRed2-PSPC1_Pos001_S001	00-DWW4DJZ8faeD6UZf9SnZWK
109.718	74.2419	1984.8	um	Vesicles Paraspeckle	Vesicles Paraspeckle Position	0.000	1.000	7	200000135	200000135	GFP-VOID DsRed2-PSPC1 8C-C-PSPC1 V2.00	0	50. DsRed2-PSPC1_Pos001_S001	00-DWW4DJZ8faeD6UZf9SnZWK
110.682	74.3896	1984.85	um	Vesicles Paraspeckle	Vesicles Paraspeckle Position	0.000	1.000	7	200000136	200000136	GFP-VOID DsRed2-PSPC1 8C-C-PSPC1 V2.00	0	50. DsRed2-PSPC1_Pos001_S001	00-DWW4DJZ8faeD6UZf9SnZWK
105.951	74.6754	1984.88	um	Vesicles Paraspeckle	Vesicles Paraspeckle Position	0.000	1.000	7	200000137	200000137	GFP-VOID DsRed2-PSPC1 8C-C-PSPC1 V2.00	0	50. DsRed2-PSPC1_Pos001_S001	00-DWW4DJZ8faeD6UZf9SnZWK
107.177	74.8795	1984.87	um	Vesicles Paraspeckle	Vesicles Paraspeckle Position	0.000	1.000	7	200000138	200000138	GFP-VOID DsRed2-PSPC1 8C-C-PSPC1 V2.00	0	50. DsRed2-PSPC1_Pos001_S001	00-DWW4DJZ8faeD6UZf9SnZWK
109.565	76.5994	1984.86	um	Vesicles Paraspeckle	Vesicles Paraspeckle Position	0.000	1.000	7	200000139	200000139	GFP-VOID DsRed2-PSPC1 8C-C-PSPC1 V2.00	0	50. DsRed2-PSPC1_Pos001_S001	00-DWW4DJZ8faeD6UZf9SnZWK
112.445	61.7327	1985.02	um	Vesicles Paraspeckle	Vesicles Paraspeckle Position	0.000	1.000	7	200000140	200000140	GFP-VOID DsRed2-PSPC1 8C-C-PSPC1 V2.00	0	50. DsRed2-PSPC1_Pos001_S001	00-DWW4DJZ8faeD6UZf9SnZWK
113.155	61.6703	1985.06	um	Vesicles Paraspeckle	Vesicles Paraspeckle Position	0.000	1.000	7	200000141	200000141	GFP-VOID DsRed2-PSPC1 8C-C-PSPC1 V2.00	0	50. DsRed2-PSPC1_Pos001_S001	00-DWW4DJZ8faeD6UZf9SnZWK
110.987	62.1921	1985.15	um	Vesicles Paraspeckle	Vesicles Paraspeckle Position	0.000	1.000	7	200000142	200000142	GFP-VOID DsRed2-PSPC1 8C-C-PSPC1 V2.00	0	50. DsRed2-PSPC1_Pos001_S001	00-DWW4DJZ8faeD6UZf9SnZWK
111.461	62.3916	1985.09	um	Vesicles Paraspeckle	Vesicles Paraspeckle Position	0.000	1.000	7	200000143	200000143	GFP-VOID DsRed2-PSPC1 8C-C-PSPC1 V2.00	0	50. DsRed2-PSPC1_Pos001_S001	00-DWW4DJZ8faeD6UZf9SnZWK
115.171	62.6503	1985.28	um	Vesicles Paraspeckle	Vesicles Paraspeckle Position	0.000	1.000	7	200000144	200000144	GFP-VOID DsRed2-PSPC1 8C-C-PSPC1 V2.00	0	50. DsRed2-PSPC1_Pos001_S001	00-DWW4DJZ8faeD6UZf9SnZWK
110.044	62.8908	1985.29	um	Vesicles Paraspeckle	Vesicles Paraspeckle Position	0.000	1.000	7	200000145	200000145	GFP-VOID DsRed2-PSPC1 8C-C-PSPC1 V2.00	0	50. DsRed2-PSPC1_Pos001_S001	00-DWW4DJZ8faeD6UZf9SnZWK
112.674	63.3717	1984.96	um	Vesicles Paraspeckle	Vesicles Paraspeckle Position	0.000	1.000	7	200000146	200000146	GFP-VOID DsRed2-PSPC1 8C-C-PSPC1 V2.00	0	50. DsRed2-PSPC1_Pos001_S001	00-DWW4DJZ8faeD6UZf9SnZWK
110.534	63.8929	1985.08	um	Vesicles Paraspeckle	Vesicles Paraspeckle Position	0.000	1.000	7	200000147	200000147	GFP-VOID DsRed2-PSPC1 8C-C-PSPC1 V2.00	0	50. DsRed2-PSPC1_Pos001_S001	00-DWW4DJZ8faeD6UZf9SnZWK
113.265	63.8528	1985.04	um	Vesicles Paraspeckle	Vesicles Paraspeckle Position	0.000	1.000	7	200000148	200000148	GFP-VOID DsRed2-PSPC1 8C-C-PSPC1 V2.00	0	50. DsRed2-PSPC1_Pos001_S001	00-DWW4DJZ8faeD6UZf9SnZWK
114.832	63.7621	1985.1	um	Vesicles Paraspeckle	Vesicles Paraspeckle Position	0.000	1.000	7	200000149	200000149	GFP-VOID DsRed2-PSPC1 8C-C-PSPC1 V2.00	0	50. DsRed2-PSPC1_Pos001_S001	00-DWW4DJZ8faeD6UZf9SnZWK
108.262	64.3337	1985.31	um	Vesicles Paraspeckle	Vesicles Paraspeckle Position	0.000	1.000	7	200000150	200000150	GFP-VOID DsRed2-PSPC1 8C-C-PSPC1 V2.00	0	50. DsRed2-PSPC1_Pos001_S001	00-DWW4DJZ8faeD6UZf9SnZWK
109.823	64.3743	1985.04	um	Vesicles Paraspeckle	Vesicles Paraspeckle Position	0.000	1.000	7	200000151	200000151	GFP-VOID DsRed2-PSPC1 8C-C-PSPC1 V2.00	0	50. DsRed2-PSPC1_Pos001_S001	00-DWW4DJZ8faeD6UZf9SnZWK
112.448	64.5766	1985.26	um	Vesicles Paraspeckle	Vesicles Paraspeckle Position	0.000	1.000	7	200000152	200000152	GFP-VOID DsRed2-PSPC1 8C-C-PSPC1 V2.00	0	50. DsRed2-PSPC1_Pos001_S001	00-DWW4DJZ8faeD6UZf9SnZWK
109.615	65.4865	1985.25	um	Vesicles Paraspeckle	Vesicles Paraspeckle Position	0.000	1.000	7	200000153	200000153	GFP-VOID DsRed2-PSPC1 8C-C-PSPC1 V2.00	0	50. DsRed2-PSPC1_Pos001_S001	00-DWW4DJZ8faeD6UZf9SnZWK
110.51	65.7842	1985.07	um	Vesicles Paraspeckle	Vesicles Paraspeckle Position	0.000	1.000	7	200000154	200000154	GFP-VOID DsRed2-PSPC1 8C-C-PSPC1 V2.00	0	50. DsRed2-PSPC1_Pos001_S001	00-DWW4DJZ8faeD6UZf9SnZWK
111.522	66.0173	1985.08	um	Vesicles Paraspeckle	Vesicles Paraspeckle Position	0.000	1.000	7	200000155	200000155	GFP-VOID DsRed2-PSPC1 8C-C-PSPC1 V2.00	0	50. DsRed2-PSPC1_Pos001_S001	00-DWW4DJZ8faeD6UZf9SnZWK
111.953	66.269	1985.25	um	Vesicles Paraspeckle	Vesicles Paraspeckle Position	0.000	1.000	7	200000156	200000156	GFP-VOID DsRed2-PSPC1 8C-C-PSPC1 V2.00	0	50. DsRed2-PSPC1_Pos001_S001	00-DWW4DJZ8faeD6UZf9SnZWK
112.671	66.2857	1985.04	um	Vesicles Paraspeckle	Vesicles Paraspeckle Position	0.000	1.000	7	200000157	200000157	GFP-VOID DsRed2-PSPC1 8C-C-PSPC1 V2.00	0	50. DsRed2-PSPC1_Pos001_S001	00-DWW4DJZ8faeD6UZf9SnZWK
107.675	66.4982	1985.03	um	Vesicles Paraspeckle	Vesicles Paraspeckle Position	0.000	1.000	7	200000158	200000158	GFP-VOID DsRed2-PSPC1 8C-C-PSPC1 V2.00	0	50. DsRed2-PSPC1_Pos001_S001	00-DWW4DJZ8faeD6UZf9SnZWK
109.741	66.4982	1985.22	um	Vesicles Paraspeckle	Vesicles Paraspeckle Position	0.000	1.000	7	200000159	200000159	GFP-VOID DsRed2-PSPC1 8C-C-PSPC1 V2.00	0	50. DsRed2-PSPC1_Pos001_S001	00-DWW4DJZ8faeD6UZf9SnZWK
107.143	67.0354	1985.35	um	Vesicles Paraspeckle	Vesicles Paraspeckle Position	0.000	1.000	7	200000160	200000160	GFP-VOID DsRed2-PSPC1 8C-C-PSPC1 V2.00	0	50. DsRed2-PSPC1_Pos001_S001	00-DWW4DJZ8faeD6UZf9SnZWK
107.861	67.4716	1985.17	um	Vesicles Paraspeckle	Vesicles Paraspeckle Position	0.000	1.000	7	200000161	200000161	GFP-VOID DsRed2-PSPC1 8C-C-PSPC1 V2.00	0	50. DsRed2-PSPC1_Pos001_S001	00-DWW4DJZ8faeD6UZf9SnZWK
114.037	67.7602	1985.24	um	Vesicles Paraspeckle	Vesicles Paraspeckle Position	0.000	1.000	7	200000162	200000162	GFP-VOID DsRed2-PSPC1 8C-C-PSPC1 V2.00	0	50. DsRed2-PSPC1_Pos001_S001	00-DWW4DJZ8faeD6UZf9SnZWK
107.143	67.9412	1985.22	um	Vesicles Paraspeckle	Vesicles Paraspeckle Position	0.000	1.000	7	200000163	200000163	GFP-VOID DsRed2-PSPC1 8C-C-PSPC1 V2.00	0	50. DsRed2-PSPC1_Pos001_S001	00-DWW4DJZ8faeD6UZf9SnZWK
107.383	68.4222	1985.2	um	Vesicles Paraspeckle	Vesicles Paraspeckle Position	0.000	1.000	7	200000164	200000164	GFP-VOID DsRed2-PSPC1 8C-C-PSPC1 V2.00	0	50. DsRed2-PSPC1_Pos001_S001	00-DWW4DJZ8faeD6UZf9SnZWK
108.186	68.4222	1985.12	um	Vesicles Paraspeckle	Vesicles Paraspeckle Position	0.000	1.000	7	200000165	200000165	GFP-VOID DsRed2-PSPC1 8C-C-PSPC1 V2.00	0	50. DsRed2-PSPC1_Pos001_S001	00-DWW4DJZ8faeD6UZf9SnZWK
112.68	68.4222	1985.14	um	Vesicles Paraspeckle	Vesicles Paraspeckle Position	0.000	1.000	7	200000166	200000166	GFP-VOID DsRed2-PSPC1 8C-C-PSPC1 V2.00	0	50. DsRed2-PSPC1_Pos001_S001	00-DWW4DJZ8faeD6UZf9SnZWK
109.054	68.6628	1985.34	um	Vesicles Paraspeckle	Vesicles Paraspeckle Position	0.000	1.000	7	200000167	200000167	GFP-VOID DsRed2-PSPC1 8C-C-PSPC1 V2.00	0	50. DsRed2-PSPC1_Pos001_S001	00-DWW4DJZ8faeD6UZf9SnZWK
114.148	68.6628	1985.18	um	Vesicles Paraspeckle	Vesicles Paraspeckle Position	0.000	1.000	7	200000168	200000168	GFP-VOID DsRed2-PSPC1 8C-C-PSPC1 V2.00	0	50. DsRed2-PSPC1_Pos001_S001	00-DWW4DJZ8faeD6UZf9SnZWK
108.6	68.8579	1985.28	um	Vesicles Paraspeckle	Vesicles Paraspeckle Position	0.000	1.000	7	200000169	200000169	GFP-VOID DsRed2-PSPC1 8C-C-PSPC1 V2.00	0	50. DsRed2-PSPC1_Pos001_S001	00-DWW4DJZ8faeD6UZf9SnZWK
111.012	68.9022	1985.09	um	Vesicles Paraspeckle	Vesicles Paraspeckle Position	0.000	1.000	7	200000170	200000170	GFP-VOID DsRed2-PSPC1 8C-C-PSPC1 V2.00	0	50. DsRed2-PSPC1_Pos001_S001	00-DWW4DJZ8faeD6UZf9SnZWK
116.772	68.9108	1984.97	um	Vesicles Paraspeckle	Vesicles Paraspeckle Position	0.000	1.000	7	200000171	200000171	GFP-VOID DsRed2-PSPC1 8C-C-PSPC1 V2.00	0	50. DsRed2-PSPC1_Pos001_S001	00-DWW4DJZ8faeD6UZf9SnZWK
113.626	69.1564	1985.23	um	Vesicles Paraspeckle	Vesicles Paraspeckle Position	0.000	1.000	7	200000172	200000172	GFP-VOID DsRed2-PSPC1 8C-C-PSPC1 V2.00	0	50. DsRed2-PSPC1_Pos001_S001	00-DWW4DJZ8faeD6UZf9SnZWK
110.262	69.3842	1985.03	um	Vesicles Paraspeckle	Vesicles Paraspeckle Position	0.000	1.000	7	200000173	200000173	GFP-VOID DsRed2-PSPC1 8C-C-PSPC1 V2.00	0	50. DsRed2-PSPC1_Pos001_S001	00-DWW4DJZ8faeD6UZf9SnZWK
111.266	69.3499	1985.18	um	Vesicles Paraspeckle	Vesicles Paraspeckle Position	0.000	1.000	7	200000174	200000174	GFP-VOID DsRed2-PSPC1 8C-C-PSPC1 V2.00	0	50. DsRed2-PSPC1_Pos001_S001	00-DWW4DJZ8faeD6UZf9SnZWK
116.276	69.3842	1985.27	um	Vesicles Paraspeckle	Vesicles Paraspeckle Position	0.000	1.000	7	200000175	200000175	GFP-VOID DsRed2-PSPC1 8C-C-PSPC1 V2.00	0	50. DsRed2-PSPC1_Pos001_S001	00-DWW4DJZ8faeD6UZf9SnZWK
114.609	69.6381	1985.03	um	Vesicles Paraspeckle	Vesicles Paraspeckle Position	0.000	1.000	7	200000176	200000176	GFP-VOID DsRed2-PSPC1 8C-C-PSPC1 V2.00	0	50. DsRed2-PSPC1_Pos001_S001	00-DWW4DJZ8faeD6UZf9SnZWK
108.861	70.1058	1985.15	um	Vesicles Paraspeckle	Vesicles Paraspeckle Position	0.000	1.000	7	200000177	200000177	GFP-VOID DsRed2-PSPC1 8C-C-PSPC1 V2.00	0	50. DsRed2-PSPC1_Pos001_S001	00-DWW4DJZ8faeD6UZf9SnZWK
114.754	70.3596	1985.32	um	Vesicles Paraspeckle	Vesicles Paraspeckle Position	0.000	1.000	7	200000178	200000178	GFP-VOID DsRed2-PSPC1 8C-C-PSPC1 V2.00	0	50. DsRed2-PSPC1_Pos001_S001	00-DWW4DJZ8faeD6UZf9SnZWK
112.841	70.6131	1985.3	um	Vesicles Paraspeckle	Vesicles Paraspeckle Position	0.000	1.000	7	200000179	200000179	GFP-VOID DsRed2-PSPC1 8C-C-PSPC1 V2.00	0	50. DsRed2-PSPC1_Pos001_S001	00-DWW4DJZ8faeD6UZf9SnZWK
113.664	70.5752	1985.32	um	Vesicles Paraspeckle	Vesicles Paraspeckle Position	0.000	1.000	7	200000180	200000180	GFP-VOID DsRed2-PSPC1 8C-C-PSPC1 V2.00	0	50. DsRed2-PSPC1_Pos001_S001	00-DWW4DJZ8faeD6UZf9SnZWK
109.788	70.8272	1985.04	um	Vesicles Paraspeckle	Vesicles Paraspeckle Position	0.000	1.000	7	200000181	200000181	GFP-VOID DsRed2-PSPC1 8C-C-PSPC1 V2.00	0	50. DsRed2-PSPC1_Pos001_S001	00-DWW4DJZ8faeD6UZf9SnZWK
110.261	71.041	1984.98	um	Vesicles Paraspeckle	Vesicles Paraspeckle Position	0.000	1.000	7	200000182	200000182	GFP-VOID DsRed2-PSPC1 8C-C-PSPC1 V2.00	0	50. DsRed2-PSPC1_Pos001_S001	00-DWW4DJZ8faeD6UZf9SnZWK
107.154	71.5487	1985.1	um	Vesicles Paraspeckle	Vesicles Paraspeckle Position	0.000	1.000	7	200000183	200000183	GFP-VOID DsRed2-PSPC1 8C-C-PSPC1 V2.00	0	50. DsRed2-PSPC1_Pos001_S001	00-DWW4DJZ8faeD6UZf9SnZWK
106.589	71.8372	1985.27	um	Vesicles Paraspeckle	Vesicles Paraspeckle Position	0.000	1.000	7	200000184	200000184	GFP-VOID DsRed2-PSPC1 8C-C-PSPC1 V2.00	0	50. DsRed2-PSPC1_Pos001_S001	00-DWW4DJZ8faeD6UZf9SnZWK
109.597	71.7892	1985.03	um	Vesicles Paraspeckle	Vesicles Paraspeckle Position	0.000	1.000	7	200000185	200000185	GFP-VOID DsRed2-PSPC1 8C-C-PSPC1 V2.00	0	50. DsRed2-PSPC1_Pos001_S001	00-DWW4DJZ8faeD6UZf9SnZWK
110.381	72.0686	1985.27	um	Vesicles Paraspeckle	Vesicles Paraspeckle Position	0.000	1.000	7	200000186	200000186	GFP-VOID DsRed2-PSPC1 8C-C-PSPC1 V2.00	0	50. DsRed2-PSPC1_Pos001_S001	00-DWW4DJZ8faeD6UZf9SnZWK
107.139	72.2703	1985.16	um	Vesicles Paraspeckle	Vesicles Paraspeckle Position	0.000	1.000	7	200000187	200000187	GFP-VOID DsRed2-PSPC1 8C-C-PSPC1 V2.00	0	50. DsRed2-PSPC1_Pos001_S001	00-DWW4DJZ8faeD6UZf9SnZWK
107.736	72.2154	1985.17	um	Vesicles Paraspeckle	Vesicles Paraspeckle Position	0.000	1.000	7	200000188	200000188	GFP-VOID DsRed2-PSPC1 8C-C-PSPC1 V2.00	0	50. DsRed2-PSPC1_Pos001_S001	00-DWW4DJZ8faeD6UZf9SnZWK
112.253	72.5107	1985.2	um	Vesicles Paraspeckle	Vesicles Paraspeckle Position	0.000	1.000	7	200000189	200000189	GFP-VOID DsRed2-PSPC1 8C-C-PSPC1 V2.00	0	50. DsRed2-PSPC1_Pos001_S001	00-DWW4DJZ8faeD6UZf9SnZWK
110.314	72.895	1985.04	um	Vesicles Paraspeckle	Vesicles Paraspeckle Position	0.000	1.000	7	200000190	200000190	GFP-VOID DsRed2-PSPC1 8C-C-PSPC1 V2.00	0	50. DsRed2-PSPC1_Pos001_S001	00-DWW4DJZ8faeD6UZf9SnZWK
111.386	73.0361	1985.08	um	Vesicles Paraspeckle	Vesicles Paraspeckle Position	0.000	1.000	7	200000191	200000191	GFP-VOID DsRed2-PSPC1 8C-C-PSPC1 V2.00	0	50. DsRed2-PSPC1_Pos001_S001	00-DWW4DJZ8faeD6UZf9SnZWK
109.565	73.2065	1985.15	um	Vesicles Paraspeckle	Vesicles Paraspeckle Position	0.000	1.000	7	200000192	200000192	GFP-VOID DsRed2-PSPC1 8C-C-PSPC1 V2.00	0	50. DsRed2-PSPC1_Pos001_S001	00-DWW4DJZ8faeD6UZf9SnZWK
112.395	73.2322	1985.28	um	Vesicles Paraspeckle	Vesicles Paraspeckle Position	0.000	1.000	7	200000193	200000193	GFP-VOID DsRed2-PSPC1 8C-C-PSPC1 V2.00	0	50. DsRed2-PSPC1_Pos001_S001	00-DWW4DJZ8faeD6UZf9SnZWK
106.181	73.5111	1985.18	um	Vesicles Paraspeckle	Vesicles Paraspeckle Position	0.000	1.000	7	200000194	200000194	GFP-VOID DsRed2-PSPC1 8C-C-PSPC1 V2.00	0	50. DsRed2-PSPC1_Pos001_S001	00-DWW4DJZ8faeD6UZf9SnZWK
106.902	73.715	1985.13	um	Vesicles Paraspeckle	Vesicles Paraspeckle Position	0.000	1.000	7	200000195	200000195	GFP-VOID DsRed2-PSPC1 8C-C-PSPC1 V2.00	0	50. DsRed2-PSPC1_Pos001_S001	00-DWW4DJZ8faeD6UZf9SnZWK
111.486	73.7132	1985.15	um	Vesicles Paraspeckle	Vesicles Paraspeckle Position	0.000	1.000	7	200000196	200000196	GFP-VOID DsRed2-PSPC1 8C-C-PSPC1 V2.00	0	50. DsRed2-PSPC1_Pos001_S001	00-DWW4DJZ8faeD6UZf9SnZWK
105.253	74.1932	1985.24	um	Vesicles Paraspeckle	Vesicles Paraspeckle Position	0.000	1.000	7	200000197	200000197	GFP-VOID DsRed2-PSPC1 8C-C-PSPC1 V2.00	0	50. DsRed2-PSPC1_Pos001_S001	00-DWW4DJZ8faeD6UZf9SnZWK
112.853	75.1145	1985.17	um	Vesicles Paraspeckle	Vesicles Paraspeckle Position	0.000	1.000	7	200000198	200000198	GFP-VOID DsRed2-PSPC1 8C-C-PSPC1 V2.00	0	50. DsRed2-PSPC1_Pos001_S001	00-DWW4DJZ8faeD6UZf9SnZWK
106.662	75.3968	1985.3	um	Vesicles Paraspeckle	Vesicles Paraspeckle Position	0.000	1.000	7	200000199	200000199	GFP-VOID DsRed2-PSPC1 8C-C-PSPC1 V2.00	0	50. DsRed2-PSPC1_Pos001_S001	00-DWW4DJZ8faeD6UZf9SnZWK
109.323	75.3988	1985.06	um	Vesicles Paraspeckle	Vesicles Paraspeckle Position	0.000	1.000	7	200000200	200000200	GFP-VOID DsRed2-PSPC1 8C-C-PSPC1 V2.00	0	50. DsRed2-PSPC1_Pos001_S001	00-DWW4DJZ8faeD6UZf9SnZWK
110.673	75.325	1985.12	um	Vesicles Paraspeckle	Vesicles Paraspeckle Position	0.000	1.000	7	200000201	200000201	GFP-VOID DsRed2-PSPC1 8C-C-PSPC1 V2.00	0	50. DsRed2-PSPC1_Pos001_S001	00-DWW4DJZ8faeD6UZf9SnZWK
111.508	75.3968	1985.13	um	Vesicles Paraspeckle	Vesicles Paraspeckle Position	0.000	1.000	7	200000202	200000202	GFP-VOID DsRed2-PSPC1 8C-C-PSPC1 V2.00	0	50. DsRed2-PSPC1_Pos001_S001	00-DWW4DJZ8faeD6UZf9SnZWK
110.994	76.1264	1985.14	um	Vesicles Paraspeckle	Vesicles Paraspeckle Position	0.000	1.000	7	200000203	200000203	GFP-VOID DsRed2-PSPC1 8C-C-PSPC1 V2.00	0	50. DsRed2-PSPC1_Pos001_S001	00-DWW4DJZ8faeD6UZf9SnZWK
111.709	76.0719	1985.19	um	Vesicles Paraspeckle	Vesicles Paraspeckle Position	0.000	1.000	7	200000204	200000204	GFP-VOID DsRed2-PSPC1 8C-C-PSPC1 V2.00	0	50. DsRed2-PSPC1_Pos001_S001	00-DWW4DJZ8faeD6UZf9SnZWK
106.181	76.3219	1985.25	um	Vesicles Paraspeckle	Vesicles Paraspeckle Position	0.000	1.000	7	200000205	200000205	GFP-VOID DsRed2-PSPC1 8C-C-PSPC1 V2.00	0	50. DsRed2-PSPC1_Pos001_S001	00-DWW4DJZ8faeD6UZf9SnZWK
104.48	76.6068	1985.01	um	Vesicles Paraspeckle	Vesicles Paraspeckle Position	0.000	1.000	7	200000206	200000206	GFP-VOID DsRed2-PSPC1 8C-C-PSPC1 V2.00	0	50. DsRed2-PSPC1_Pos001_S001	00-DWW4DJZ8faeD6UZf9SnZWK
108.345	76.5974	1985.17	um	Vesicles Paraspeckle	Vesicles Paraspeckle Position	0.000	1.000	7	200000207	200000207	GFP-VOID DsRed2-PSPC1 8C-C-PSPC1 V2.00	0	50. DsRed2-PSPC1_Pos001_S001	00-DWW4DJZ8faeD6UZf9SnZWK
106.381	77.5681	1985.24	um	Vesicles Paraspeckle	Vesicles Paraspeckle Position	0.000	1.000	7	200000208	200000208	GFP-VOID DsRed2-PSPC1 8C-C-PSPC1 V2.00	0	50. DsRed2-PSPC1_Pos001_S001	00-DWW4DJZ8faeD6UZf9SnZWK
107.111	77.8018	1985.14	um	Vesicles Paraspeckle	Vesicles Paraspeckle Position	0.000	1.000	7	200000209	200000209	GFP-VOID DsRed2-PSPC1 8C-C-PSPC1 V2.00	0	50. DsRed2-PSPC1_Pos001_S001	00-DWW4DJZ8faeD6UZf9SnZWK
105.632	79.2374	1985.31	um	Vesicles Paraspeckle	Vesicles Paraspeckle Position	0.000	1.000	7	200000210	200000210	GFP-VOID DsRed2-PSPC1 8C-C-PSPC1 V2.00	0	50. DsRed2-PSPC1_Pos001_S001	00-DWW4DJZ8faeD6UZf9SnZWK
104.094	81.8703	1985.3	um	Vesicles Paraspeckle	Vesicles Paraspeckle Position	0.000	1.000	7	200000211	200000211	GFP-VOID DsRed2-PSPC1 8C-C-PSPC1 V2.00	0	50. DsRed2-PSPC1_Pos001_S001	00-DWW4DJZ8faeD6UZf9SnZWK
111.742	61.7164	1985.5	um	Vesicles Paraspeckle	Vesicles Paraspeckle Position	0.000	1.000	7	200000212	200000212	GFP-VOID DsRed2-PSPC1 8C-C-PSPC1 V2.00	0	50. DsRed2-PSPC1_Pos001_S001	00-DWW4DJZ8faeD6UZf9SnZWK
115.111	61.7021	1985.37	um	Vesicles Paraspeckle	Vesicles Paraspeckle Position	0.000	1.000	7	200000213	200000213	GFP-VOID DsRed2-PSPC1 8C-C-PSPC1 V2.00	0	50. DsRed2-PSPC1_Pos001_S001	00-DWW4DJZ8faeD6UZf9SnZWK
114.393	62.1821	1985.56	um	Vesicles Paraspeckle	Vesicles Paraspeckle Position	0.000	1.000	7	200000214	200000214	GFP-VOID DsRed2-PSPC1 8C-C-PSPC1 V2.00	0	50. DsRed2-PSPC1_Pos001_S001	00-DWW4DJZ8faeD6UZf9SnZWK
115.094	62.1393	1985.42	um	Vesicles Paraspeckle	Vesicles Paraspeckle Position	0.000	1.000	7	200000215	200000215	GFP-VOID DsRed2-PSPC1 8C-C-PSPC1 V2.00	0	50. DsRed2-PSPC1_Pos001_S001	00-DWW4DJZ8faeD6UZf9SnZWK
113.205	62.4098	1985.74	um	Vesicles Paraspeckle	Vesicles Paraspeckle Position	0.000	1.000	7	200000216	200000216	GFP-VOID DsRed2-PSPC1 8C-C-PSPC1 V2.00	0	50. DsRed2-PSPC1_Pos001_S001	00-DWW4DJZ8faeD6UZf9SnZWK
115.64	62.6349	1985.6	um	Vesicles Paraspeckle	Vesicles Paraspeckle Position	0.000	1.000	7	200000217	200000217	GFP-VOID DsRed2-PSPC1 8C-C-PSPC1 V2.00	0	50. DsRed2-PSPC1_Pos001_S001	00-DWW4DJZ8faeD6UZf9SnZWK
112.927	62.8908	1985.55	um	Vesicles Paraspeckle	Vesicles Paraspeckle Position	0.000	1.000	7	200000218	200000218	GFP-VOID DsRed2-PSPC1 8C-C-PSPC1 V2.00	0	50. DsRed2-PSPC1_Pos001_S001	00-DWW4DJZ8faeD6UZf9SnZWK
111.887	63.0858	1985.63	um	Vesicles Paraspeckle	Vesicles Paraspeckle Position	0.000	1.000	7	200000219	200000219	GFP-VOID DsRed2-PSPC1 8C-C-PSPC1 V2.00	0	50. DsRed2-PSPC1_Pos001_S001	00-DWW4DJZ8faeD6UZf9SnZWK
114.807	63.1917	1985.59	um	Vesicles Paraspeckle	Vesicles Paraspeckle Position	0.000	1.000	7	200000220	200000220	GFP-VOID DsRed2-PSPC1 8C-C-PSPC1 V2.00	0	50. DsRed2-PSPC1_Pos001_S001	00-DWW4DJZ8faeD6UZf9SnZWK
115.588	63.6123	1985.47	um	Vesicles Paraspeckle	Vesicles Paraspeckle Position	0.000	1.000	7	200000221	200000221	GFP-VOID DsRed2-PSPC1 8C-C-PSPC1 V2.00	0	50. DsRed2-PSPC1_Pos001_S001	00-DWW4DJZ8faeD6UZf9SnZWK
112.193	63.8829	1985.48	um	Vesicles Paraspeckle	Vesicles Paraspeckle Position	0.000	1.000	7	200000222	200000222	GFP-VOID DsRed2-PSPC1 8C-C-PSPC1 V2.00	0	50. DsRed2-PSPC1_Pos001_S001	00-DWW4DJZ8faeD6UZf9SnZWK
115.318	64.3354	1985.58	um	Vesicles Paraspeckle	Vesicles Paraspeckle Position	0.000	1.000	7	200000223	200000223	GFP-VOID DsRed2-PSPC1 8C-C-PSPC1 V2.00	0	50. DsRed2-PSPC1_Pos001_S001	00-DWW4DJZ8faeD6UZf9SnZWK
114.809	64.6445	1985.63	um	Vesicles Paraspeckle	Vesicles Paraspeckle Position	0.000	1.000	7	200000224	200000224	GFP-VOID DsRed2-PSPC1 8C-C-PSPC1 V2.00	0	50. DsRed2-PSPC1_Pos001_S001	00-DWW4DJZ8faeD6UZf9SnZWK
107.752	64.8148	1985.53	um	Vesicles Paraspeckle	Vesicles Paraspeckle Position	0.000	1.000	7	200000225	200000225	GFP-VOID DsRed2-PSPC1 8C-C-PSPC1 V2.00	0	50. DsRed2-PSPC1_Pos001_S001	00-DWW4DJZ8faeD6UZf9SnZWK
108.345	64.8148	1985.51	um	Vesicles Paraspeckle	Vesicles Paraspeckle Position	0.000	1.000	7	200000226	200000226	GFP-VOID DsRed2-PSPC1 8C-C-PSPC1 V2.00	0	50. DsRed2-PSPC1_Pos001_S001	00-DWW4DJZ8faeD6UZf9SnZWK
113.166	64.826	1985.48	um	Vesicles Paraspeckle	Vesicles Paraspeckle Position	0.000	1.000	7	200000227	200000227	GFP-VOID DsRed2-PSPC1 8C-C-PSPC1 V2.00	0	50. DsRed2-PSPC1_Pos001_S001	00-DWW4DJZ8faeD6UZf9SnZWK
108.796	65.0552	1985.54	um	Vesicles Paraspeckle	Vesicles Paraspeckle Position	0.000	1.000	7	200000228	200000228	GFP-VOID DsRed2-PSPC1 8C-C-PSPC1 V2.00	0	50. DsRed2-PSPC1_Pos001_S001	00-DWW4DJZ8faeD6UZf9SnZWK
110.804	65.0325	1985.52	um	Vesicles Paraspeckle	Vesicles Paraspeckle Position	0.000	1.000	7	200000229	200000229	GFP-VOID DsRed2-PSPC1 8C-C-PSPC1 V2.00	0	50. DsRed2-PSPC1_Pos001_S001	00-DWW4DJZ8faeD6UZf9SnZWK
107.864	65.2957	1985.58	um	Vesicles Paraspeckle	Vesicles Paraspeckle Position	0.000	1.000	7	200000230	200000230	GFP-VOID DsRed2-PSPC1 8C-C-PSPC1 V2.00	0	50. DsRed2-PSPC1_Pos001_S001	00-DWW4DJZ8faeD6UZf9SnZWK
112.984	65.2984	1985.48	um	Vesicles Paraspeckle	Vesicles Paraspeckle Position	0.000	1.000	7	200000231	200000231	GFP-VOID DsRed2-PSPC1 8C-C-PSPC1 V2.00	0	50. DsRed2-PSPC1_Pos001_S001	00-DWW4DJZ8faeD6UZf9SnZWK
113.973	65.2632	1985.74	um	Vesicles Paraspeckle	Vesicles Paraspeckle Position	0.000	1.000	7	200000232	200000232	GFP-VOID DsRed2-PSPC1 8C-C-PSPC1 V2.00	0	50. DsRed2-PSPC1_Pos001_S001	00-DWW4DJZ8faeD6UZf9SnZWK
114.783	65.3047	1985.46	um	Vesicles Paraspeckle	Vesicles Paraspeckle Position	0.000	1.000	7	200000233	200000233	GFP-VOID DsRed2-PSPC1 8C-C-PSPC1 V2.00	0	50. DsRed2-PSPC1_Pos001_S001	00-DWW4DJZ8faeD6UZf9SnZWK
108.903	65.7767	1985.61	um	Vesicles Paraspeckle	Vesicles Paraspeckle Position	0.000	1.000	7	200000234	200000234	GFP-VOID DsRed2-PSPC1 8C-C-PSPC1 V2.00	0	50. DsRed2-PSPC1_Pos001_S001	00-DWW4DJZ8faeD6UZf9SnZWK
107.17	66.045	1985.51	um	Vesicles Paraspeckle	Vesicles Paraspeckle Position	0.000	1.000	7	200000235	200000235	GFP-VOID DsRed2-PSPC1 8C-C-PSPC1 V2.00	0	50. DsRed2-PSPC1_Pos001_S001	00-DWW4DJZ8faeD6UZf9SnZWK
108.293	66.4829	1985.5	um	Vesicles Paraspeckle	Vesicles Paraspeckle Position	0.000	1.000	7	200000236	200000236	GFP-VOID DsRed2-PSPC1 8C-C-PSPC1 V2.00	0	50. DsRed2-PSPC1_Pos001_S001	00-DWW4DJZ8faeD6UZf9SnZWK
112.487	66.9573	1985.65	um	Vesicles Paraspeckle	Vesicles Paraspeckle Position	0.000	1.000	7	200000237	200000237	GFP-VOID DsRed2-PSPC1 8C-C-PSPC1 V2.00	0	50. DsRed2-PSPC1_Pos001_S001	00-DWW4DJZ8faeD6UZf9SnZWK
109.525	67.2197	1985.61	um	Vesicles Paraspeckle	Vesicles Paraspeckle Position	0.000	1.000	7	200000238	200000238	GFP-VOID DsRed2-PSPC1 8C-C-PSPC1 V2.00	0	50. DsRed2-PSPC1_Pos001_S001	00-DWW4DJZ8faeD6UZf9SnZWK
110.445	67.184	1985.54	um	Vesicles Paraspeckle	Vesicles Paraspeckle Position	0.000	1.000	7	200000239	200000239	GFP-VOID DsRed2-PSPC1 8C-C-PSPC1 V2.00	0	50. DsRed2-PSPC1_Pos001_S001	00-DWW4DJZ8faeD6UZf9SnZWK
109.038	67.4603	1985.72	um	Vesicles Paraspeckle	Vesicles Paraspeckle Position	0.000	1.000	7	200000240	200000240	GFP-VOID DsRed2-PSPC1 8C-C-PSPC1 V2.00	0	50. DsRed2-PSPC1_Pos001_S001	00-DWW4DJZ8faeD6UZf9SnZWK
113.226	67.3988	1985.57	um	Vesicles Paraspeckle	Vesicles Paraspeckle Position	0.000	1.000	7	200000241	200000241	GFP-VOID DsRed2-PSPC1 8C-C-PSPC1 V2.00	0	50. DsRed2-PSPC1_Pos001_S001	00-DWW4DJZ8faeD6UZf9SnZWK
108.596	67.7007	1985.43	um	Vesicles Paraspeckle	Vesicles Paraspeckle Position	0.000	1.000	7	200000242	200000242	GFP-VOID DsRed2-PSPC1 8C-C-PSPC1 V2.00	0	50. DsRed2-PSPC1_Pos001_S001	00-DWW4DJZ8faeD6UZf9SnZWK
114.656	67.7007	1985.53	um	Vesicles Paraspeckle	Vesicles Paraspeckle Position	0.000	1.000	7	200000243	200000243	GFP-VOID DsRed2-PSPC1 8C-C-PSPC1 V2.00	0	50. DsRed2-PSPC1_Pos001_S001	00-DWW4DJZ8faeD6UZf9SnZWK
110.452	67.9412	1985.46	um	Vesicles Paraspeckle	Vesicles Paraspeckle Position	0.000	1.000	7	200000244	200000244	GFP-VOID DsRed2-PSPC1 8C-C-PSPC1 V2.00	0	50. DsRed2-PSPC1_Pos001_S001	00-DWW4DJZ8faeD6UZf9SnZWK
113.396	67.9412	1985.41	um	Vesicles Paraspeckle	Vesicles Paraspeckle Position	0.000	1.000	7	200000245	200000245	GFP-VOID DsRed2-PSPC1 8C-C-PSPC1 V2.00	0	50. DsRed2-PSPC1_Pos001_S001	00-DWW4DJZ8faeD6UZf9SnZWK
109.344	68.1817	1985.54	um	Vesicles Paraspeckle	Vesicles Paraspeckle Position	0.000	1.000	7	200000246	200000246	GFP-VOID DsRed2-PSPC1 8C-C-PSPC1 V2.00	0	50. DsRed2-PSPC1_Pos001_S001	00-DWW4DJZ8faeD6UZf9SnZWK
111.97	68.23	1985.57	um	Vesicles Paraspeckle	Vesicles Paraspeckle Position	0.000	1.000	7	200000247	200000247	GFP-VOID DsRed2-PSPC1 8C-C-PSPC1 V2.00	0	50. DsRed2-PSPC1_Pos001_S001	00-DWW4DJZ8faeD6UZf9SnZWK
116.456	68.4323	1985.44	um	Vesicles Paraspeckle	Vesicles Paraspeckle Position	0.000	1.000	7	200000248	200000248	GFP-VOID DsRed2-PSPC1 8C-C-PSPC1 V2.00	0	50. DsRed2-PSPC1_Pos001_S001	00-DWW4DJZ8faeD6UZf9SnZWK
109.563	68.9032	1985.6	um	Vesicles Paraspeckle	Vesicles Paraspeckle Position	0.000	1.000	7	200000249	200000249	GFP-VOID DsRed2-PSPC1 8C-C-PSPC1 V2.00	0	50. DsRed2-PSPC1_Pos001_S001	00-DWW4DJZ8faeD6UZf9SnZWK
111.941	68.851	1985.6	um	Vesicles Paraspeckle	Vesicles Paraspeckle Position	0.000	1.000	7	200000250	200000250	GFP-VOID DsRed2-PSPC1 8C-C-PSPC1 V2.00	0	50. DsRed2-PSPC1_Pos001_S001	00-DWW4DJZ8faeD6UZf9SnZWK
115.164	68.9298	1985.72	um	Vesicles Paraspeckle	Vesicles Paraspeckle Position	0.000	1.000	7	200000251	200000251	GFP-VOID DsRed2-PSPC1 8C-C-PSPC1 V2.00	0	50. DsRed2-PSPC1_Pos001_S001	00-DWW4DJZ8faeD6UZf9SnZWK
106.685	69.3678	1985.63	um	Vesicles Paraspeckle	Vesicles Paraspeckle Position	0.000	1.000	7	200000252	200000252	GFP-VOID DsRed2-PSPC1 8C-C-PSPC1 V2.00	0	50. DsRed2-PSPC1_Pos001_S001	00-DWW4DJZ8faeD6UZf9SnZWK
108.119	69.3832	1985.38	um	Vesicles Paraspeckle	Vesicles Paraspeckle Position	0.000	1.000	7	200000253	200000253	GFP-VOID DsRed2-PSPC1 8C-C-PSPC1 V2.00	0	50. DsRed2-PSPC1_Pos001_S001	00-DWW4DJZ8faeD6UZf9SnZWK
109.307	69.8616	1985.43	um	Vesicles Paraspeckle	Vesicles Paraspeckle Position	0.000	1.000	7	200000254	200000254	GFP-VOID DsRed2-PSPC1 8C-C-PSPC1 V2.00	0	50. DsRed2-PSPC1_Pos001_S001	00-DWW4DJZ8faeD6UZf9SnZWK
116.276	69.8742	1985.44	um	Vesicles Paraspeckle	Vesicles Paraspeckle Position	0.000	1.000	7	200000255	200000255	GFP-VOID DsRed2-PSPC1 8C-C-PSPC1 V2.00	0	50. DsRed2-PSPC1_Pos001_S001	00-DWW4DJZ8faeD6UZf9SnZWK
106.897	70.007	1985.49	um	Vesicles Paraspeckle	Vesicles Paraspeckle Position	0.000	1.000	7	200000256	200000256	GFP-VOID DsRed2-PSPC1 8C-C-PSPC1 V2.00	0	50. DsRed2-PSPC1_Pos001_S001	00-DWW4DJZ8faeD6UZf9SnZWK
107.938	70.0977	1985.6	um	Vesicles Paraspeckle	Vesicles Paraspeckle Position	0.000	1.000	7	200000257	200000257	GFP-VOID DsRed2-PSPC1 8C-C-PSPC1 V2.00	0	50. DsRed2-PSPC1_Pos001_S001	00-DWW4DJZ8faeD6UZf9SnZWK
114.358	70.1202	1985.55	um	Vesicles Paraspeckle	Vesicles Paraspeckle Position	0.000	1.000	7	200000258	200000258	GFP-VOID DsRed2-PSPC1 8C-C-PSPC1 V2.00	0	50. DsRed2-PSPC1_Pos001_S001	00-DWW4DJZ8faeD6UZf9SnZWK
106.2	70.5261	1985.7	um	Vesicles Paraspeckle	Vesicles Paraspeckle Position	0.000	1.000	7	200000259	200000259	GFP-VOID DsRed2-PSPC1 8C-C-PSPC1 V2.00	0	50. DsRed2-PSPC1_Pos001_S001	00-DWW4DJZ8faeD6UZf9SnZWK
112.646	71.3383	1985.57	um	Vesicles Paraspeckle	Vesicles Paraspeckle Position	0.000	1.000	7	200000260	200000260	GFP-VOID DsRed2-PSPC1 8C-C-PSPC1 V2.00	0	50. DsRed2-PSPC1_Pos001_S001	00-DWW4DJZ8faeD6UZf9SnZWK
108.355	71.8553	1985.61	um	Vesicles Paraspeckle	Vesicles Paraspeckle Position	0.000	1.000	7	200000261	200000261	GFP-VOID DsRed2-PSPC1 8C-C-PSPC1 V2.00	0	50. DsRed2-PSPC1_Pos001_S001	00-DWW4DJZ8faeD6UZf9SnZWK
109.056	71.9425	1985.71	um	Vesicles Paraspeckle	Vesicles Paraspeckle Position	0.000	1.000	7	200000262	200000262	GFP-VOID DsRed2-PSPC1 8C-C-PSPC1 V2.00	0	50. DsRed2-PSPC1_Pos001_S001	00-DWW4DJZ8faeD6UZf9SnZWK
113.351	72.2724	1985.56	um	Vesicles Paraspeckle	Vesicles Paraspeckle Position	0.000	1.000	7	200000263	200000263	GFP-VOID DsRed2-PSPC1 8C-C-PSPC1 V2.00	0	50. DsRed2-PSPC1_Pos001_S001	00-DWW4DJZ8faeD6UZf9SnZWK
108.287	72.4985	1985.56	um	Vesicles Paraspeckle	Vesicles Paraspeckle Position	0.000	1.000	7	200000264	200000264	GFP-VOID DsRed2-PSPC1 8C-C-PSPC1 V2.00	0	50. DsRed2-PSPC1_Pos001_S001	00-DWW4DJZ8faeD6UZf9SnZWK
109.094	72.5107	1985.48	um	Vesicles Paraspeckle	Vesicles Paraspeckle Position	0.000	1.000	7	200000265	200000265	GFP-VOID DsRed2-PSPC1 8C-C-PSPC1 V2.00	0	50. DsRed2-PSPC1_Pos001_S001	00-DWW4DJZ8faeD6UZf9SnZWK
114.613	72.4929	1985.47	um	Vesicles Paraspeckle	Vesicles Paraspeckle Position	0.000	1.000	7	200000266	200000266	GFP-VOID DsRed2-PSPC1 8C-C-PSPC1 V2.00	0	50. DsRed2-PSPC1_Pos001_S001	00-DWW4DJZ8faeD6UZf9SnZWK
110.978	72.9917	1985.63	um	Vesicles Paraspeckle	Vesicles Paraspeckle Position	0.000	1.000	7	200000267	200000267	GFP-VOID DsRed2-PSPC1 8C-C-PSPC1 V2.00	0	50. DsRed2-PSPC1_Pos001_S001	00-DWW4DJZ8faeD6UZf9SnZWK
114.137	72.9529	1985.46	um	Vesicles Paraspeckle	Vesicles Paraspeckle Position	0.000	1.000	7	200000268	200000268	GFP-VOID DsRed2-PSPC1 8C-C-PSPC1 V2.00	0	50. DsRed2-PSPC1_Pos001_S001	00-DWW4DJZ8faeD6UZf9SnZWK
107.33	73.2322	1985.48	um	Vesicles Paraspeckle	Vesicles Paraspeckle Position	0.000	1.000	7	200000269	200000269	GFP-VOID DsRed2-PSPC1 8C-C-PSPC1 V2.00	0	50. DsRed2-PSPC1_Pos001_S001	00-DWW4DJZ8faeD6UZf9SnZWK
108.849	73.2614	1985.59	um	Vesicles Paraspeckle	Vesicles Paraspeckle Position	0.000	1.000	7	200000270	200000270	GFP-VOID DsRed2-PSPC1 8C-C-PSPC1 V2.00	0	50. DsRed2-PSPC1_Pos001_S001	00-DWW4DJZ8faeD6UZf9SnZWK
110.972	73.4727	1985.59	um	Vesicles Paraspeckle	Vesicles Paraspeckle Position	0.000	1.000	7	200000271	200000271	GFP-VOID DsRed2-PSPC1 8C-C-PSPC1 V2.00	0	50. DsRed2-PSPC1_Pos001_S001	00-DWW4DJZ8faeD6UZf9SnZWK
113.933	73.9538	1985.53	um	Vesicles Paraspeckle	Vesicles Paraspeckle Position	0.000	1.000	7	200000272	200000272	GFP-VOID DsRed2-PSPC1 8C-C-PSPC1 V2.00	0	50. DsRed2-PSPC1_Pos001_S001	00-DWW4DJZ8faeD6UZf9SnZWK
106.662	74.1942	1985.66	um	Vesicles Paraspeckle	Vesicles Paraspeckle Position	0.000	1.000	7	200000273	200000273	GFP-VOID DsRed2-PSPC1 8C-C-PSPC1 V2.00	0	50. DsRed2-PSPC1_Pos001_S001	00-DWW4DJZ8faeD6UZf9SnZWK
112.436	74.1713	1985.58	um	Vesicles Paraspeckle	Vesicles Paraspeckle Position	0.000	1.000	7	200000274	200000274	GFP-VOID DsRed2-PSPC1 8C-C-PSPC1 V2.00	0	50. DsRed2-PSPC1_Pos001_S001	00-DWW4DJZ8faeD6UZf9SnZWK
107.524	74.4578	1985.45	um	Vesicles Paraspeckle	Vesicles Paraspeckle Position	0.000	1.000	7	200000275	200000275	GFP-VOID DsRed2-PSPC1 8C-C-PSPC1 V2.00	0	50. DsRed2-PSPC1_Pos001_S001	00-DWW4DJZ8faeD6UZf9SnZWK
110.962	74.4347	1985.55	um	Vesicles Paraspeckle	Vesicles Paraspeckle Position	0.000	1.000	7	200000276	200000276	GFP-VOID DsRed2-PSPC1 8C-C-PSPC1 V2.00	0	50. DsRed2-PSPC1_Pos001_S001	00-DWW4DJZ8faeD6UZf9SnZWK
112.394	74.6752	1985.47	um	Vesicles Paraspeckle	Vesicles Paraspeckle Position	0.000	1.000	7	200000277	200000277	GFP-VOID DsRed2-PSPC1 8C-C-PSPC1 V2.00	0	50. DsRed2-PSPC1_Pos001_S001	00-DWW4DJZ8faeD6UZf9SnZWK
106.094	75.3968	1985.69	um	Vesicles Paraspeckle	Vesicles Paraspeckle Position	0.000	1.000	7	200000278	200000278	GFP-VOID DsRed2-PSPC1 8C-C-PSPC1 V2.00	0	50. DsRed2-PSPC1_Pos001_S001	00-DWW4DJZ8faeD6UZf9SnZWK
111.923	75.4697	1985.54	um	Vesicles Paraspeckle	Vesicles Paraspeckle Position	0.000	1.000	7	200000279	200000279	GFP-VOID DsRed2-PSPC1 8C-C-PSPC1 V2.00	0	50. DsRed2-PSPC1_Pos001_S001	00-DWW4DJZ8faeD6UZf9SnZWK
105.027	75.7498	1985.62	um	Vesicles Paraspeckle	Vesicles Paraspeckle Position	0.000	1.000	7	200000280	200000280	GFP-VOID DsRed2-PSPC1 8C-C-PSPC1 V2.00	0	50. DsRed2-PSPC1_Pos001_S001	00-DWW4DJZ8faeD6UZf9SnZWK
105.495	75.6103	1985.47	um	Vesicles Paraspeckle	Vesicles Paraspeckle Position	0.000	1.000	7	200000281	200000281	GFP-VOID DsRed2-PSPC1 8C-C-PSPC1 V2.00	0	50. DsRed2-PSPC1_Pos001_S001	00-DWW4DJZ8faeD6UZf9SnZWK
108.801	75.868	1985.56	um	Vesicles Paraspeckle	Vesicles Paraspeckle Position	0.000	1.000	7	200000282	200000282	GFP-VOID DsRed2-PSPC1 8C-C-PSPC1 V2.00	0	50. DsRed2-PSPC1_Pos001_S001	00-DWW4DJZ8faeD6UZf9SnZWK
107.114	77.0875	1985.38	um	Vesicles Paraspeckle	Vesicles Paraspeckle Position	0.000	1.000	7	200000283	200000283	GFP-VOID DsRed2-PSPC1 8C-C-PSPC1 V2.00	0	50. DsRed2-PSPC1_Pos001_S001	00-DWW4DJZ8faeD6UZf9SnZWK
107.847	77.3669	1985.49	um	Vesicles Paraspeckle	Vesicles Paraspeckle Position	0.000	1.000	7	200000284	200000284	GFP-VOID DsRed2-PSPC1 8C-C-PSPC1 V2.00	0	50. DsRed2-PSPC1_Pos001_S001	00-DWW4DJZ8faeD6UZf9SnZWK
111.712	62.1513	1985.93	um	Vesicles Paraspeckle	Vesicles Paraspeckle Position	0.000	1.000	7	200000285	200000285	GFP-VOID DsRed2-PSPC1 8C-C-PSPC1 V2.00	0	50. DsRed2-PSPC1_Pos001_S001	00-DWW4DJZ8faeD6UZf9SnZWK
111.231	62.8391	1985.75	um	Vesicles Paraspeckle	Vesicles Paraspeckle Position	0.000	1.000	7	200000286	200000286	GFP-VOID DsRed2-PSPC1 8C-C-PSPC1 V2.00	0	50. DsRed2-PSPC1_Pos001_S001	00-DWW4DJZ8faeD6UZf9SnZWK
113.905	63.3314	1985.97	um	Vesicles Paraspeckle	Vesicles Paraspeckle Position	0.000	1.000	7	200000287	200000287	GFP-VOID DsRed2-PSPC1 8C-C-PSPC1 V2.00	0	50. DsRed2-PSPC1_Pos001_S001	00-DWW4DJZ8faeD6UZf9SnZWK
110.79	63.6402	1985.79	um	Vesicles Paraspeckle	Vesicles Paraspeckle Position	0.000	1.000	7	200000288	200000288	GFP-VOID DsRed2-PSPC1 8C-C-PSPC1 V2.00	0	50. DsRed2-PSPC1_Pos001_S001	00-DWW4DJZ8faeD6UZf9SnZWK
109.004	63.8809	1985.78	um	Vesicles Paraspeckle	Vesicles Paraspeckle Position	0.000	1.000	7	200000289	200000289	GFP-VOID DsRed2-PSPC1 8C-C-PSPC1 V2.00	0	50. DsRed2-PSPC1_Pos001_S001	00-DWW4DJZ8faeD6UZf9SnZWK
116.244	63.8528	1985.96	um	Vesicles Paraspeckle	Vesicles Paraspeckle Position	0.000	1.000	7	200000290	200000290	GFP-VOID DsRed2-PSPC1 8C-C-PSPC1 V2.00	0	50. DsRed2-PSPC1_Pos001_S001	00-DWW4DJZ8faeD6UZf9SnZWK
108.358	64.3283	1985.77	um	Vesicles Paraspeckle	Vesicles Paraspeckle Position	0.000	1.000	7	200000291	200000291	GFP-VOID DsRed2-PSPC1 8C-C-PSPC1 V2.00	0	50. DsRed2-PSPC1_Pos001_S001	00-DWW4DJZ8faeD6UZf9SnZWK
111.663	64.7443	1985.94	um	Vesicles Paraspeckle	Vesicles Paraspeckle Position	0.000	1.000	7	200000292	200000292	GFP-VOID DsRed2-PSPC1 8C-C-PSPC1 V2.00	0	50. DsRed2-PSPC1_Pos001_S001	00-DWW4DJZ8faeD6UZf9SnZWK
109.339	65.0552	1985.81	um	Vesicles Paraspeckle	Vesicles Paraspeckle Position	0.000	1.000	7	200000293	200000293	GFP-VOID DsRed2-PSPC1 8C-C-PSPC1 V2.00	0	50. DsRed2-PSPC1_Pos001_S001	00-DWW4DJZ8faeD6UZf9SnZWK
111.24	65.0169	1985.88	um	Vesicles Paraspeckle	Vesicles Paraspeckle Position	0.000	1.000	7	200000294	200000294	GFP-VOID DsRed2-PSPC1 8C-C-PSPC1 V2.00	0	50. DsRed2-PSPC1_Pos001_S001	00-DWW4DJZ8faeD6UZf9SnZWK
107.114	65.5254	1985.75	um	Vesicles Paraspeckle	Vesicles Paraspeckle Position	0.000	1.000	7	200000295	200000295	GFP-VOID DsRed2-PSPC1 8C-C-PSPC1 V2.00	0	50. DsRed2-PSPC1_Pos001_S001	00-DWW4DJZ8faeD6UZf9SnZWK
112.428	65.5038	1986.07	um	Vesicles Paraspeckle	Vesicles Paraspeckle Position	0.000	1.000	7	200000296	200000296	GFP-VOID DsRed2-PSPC1 8C-C-PSPC1 V2.00	0	50. DsRed2-PSPC1_Pos001_S001	00-DWW4DJZ8faeD6UZf9SnZWK
115.36	65.5362	1985.84	um	Vesicles Paraspeckle	Vesicles Paraspeckle Position	0.000	1.000	7	200000297	200000297	GFP-VOID DsRed2-PSPC1 8C-C-PSPC1 V2.00	0	50. DsRed2-PSPC1_Pos001_S001	00-DWW4DJZ8faeD6UZf9SnZWK
111.472	65.731	1985.94	um	Vesicles Paraspeckle	Vesicles Paraspeckle Position	0.000	1.000	7	200000298	200000298	GFP-VOID DsRed2-PSPC1 8C-C-PSPC1 V2.00	0	50. DsRed2-PSPC1_Pos001_S001	00-DWW4DJZ8faeD6UZf9SnZWK
117.248	66.0408	1985.84	um	Vesicles Paraspeckle	Vesicles Paraspeckle Position	0.000	1.000	7	200000299	200000299	GFP-VOID DsRed2-PSPC1 8C-C-PSPC1 V2.00	0	50. DsRed2-PSPC1_Pos001_S001	00-DWW4DJZ8faeD6UZf9SnZWK
111.814	66.2308	1985.88	um	Vesicles Paraspeckle	Vesicles Paraspeckle Position	0.000	1.000	7	200000300	200000300	GFP-VOID DsRed2-PSPC1 8C-C-PSPC1 V2.00	0	50. DsRed2-PSPC1_Pos001_S001	00-DWW4DJZ8faeD6UZf9SnZWK
114.896	66.2009	1985.94	um	Vesicles Paraspeckle	Vesicles Paraspeckle Position	0.000	1.000	7	200000301	200000301	GFP-VOID DsRed2-PSPC1 8C-C-PSPC1 V2.00	0	50. DsRed2-PSPC1_Pos001_S001	00-DWW4DJZ8faeD6UZf9SnZWK
109.643	66.5583	1985.78	um	Vesicles Paraspeckle	Vesicles Paraspeckle Position	0.000	1.000	7	200000302	200000302	GFP-VOID DsRed2-PSPC1 8C-C-PSPC1 V2.00	0	50. DsRed2-PSPC1_Pos001_S001	00-DWW4DJZ8faeD6UZf9SnZWK
108.329	67.2197	1986.07	um	Vesicles Paraspeckle	Vesicles Paraspeckle Position	0.000	1.000	7	200000303	200000303	GFP-VOID DsRed2-PSPC1 8C-C-PSPC1 V2.00	0	50. DsRed2-PSPC1_Pos001_S001	00-DWW4DJZ8faeD6UZf9SnZWK
114.85	67.1912	1985.9	um	Vesicles Paraspeckle	Vesicles Paraspeckle Position	0.000	1.000	7	200000304	200000304	GFP-VOID DsRed2-PSPC1 8C-C-PSPC1 V2.00	0	50. DsRed2-PSPC1_Pos001_S001	00-DWW4DJZ8faeD6UZf9SnZWK
106.883	67.4252	1985.83	um	Vesicles Paraspeckle	Vesicles Paraspeckle Position	0.000	1.000	7	200000305	200000305	GFP-VOID DsRed2-PSPC1 8C-C-PSPC1 V2.00	0	50. DsRed2-PSPC1_Pos001_S001	00-DWW4DJZ8faeD6UZf9SnZWK
112.729	67.7731	1985.88	um	Vesicles Paraspeckle	Vesicles Paraspeckle Position	0.000	1.000	7	200000306	200000306	GFP-VOID DsRed2-PSPC1 8C-C-PSPC1 V2.00	0	50. DsRed2-PSPC1_Pos001_S001	00-DWW4DJZ8faeD6UZf9SnZWK
112.456	68.1817	1985.85	um	Vesicles Paraspeckle	Vesicles Paraspeckle Position	0.000	1.000	7	200000307	200000307	GFP-VOID DsRed2-PSPC1 8C-C-PSPC1 V2.00	0	50. DsRed2-PSPC1_Pos001_S001	00-DWW4DJZ8faeD6UZf9SnZWK
107.371	68.6573	1985.9	um	Vesicles Paraspeckle	Vesicles Paraspeckle Position	0.000	1.000	7	200000308	200000308	GFP-VOID DsRed2-PSPC1 8C-C-PSPC1 V2.00	0	50. DsRed2-PSPC1_Pos001_S001	00-DWW4DJZ8faeD6UZf9SnZWK
108.104	68.6603	1985.89	um	Vesicles Paraspeckle	Vesicles Paraspeckle Position	0.000	1.000	7	200000309	200000309	GFP-VOID DsRed2-PSPC1 8C-C-PSPC1 V2.00	0	50. DsRed2-PSPC1_Pos001_S001	00-DWW4DJZ8faeD6UZf9SnZWK
109.096	68.6628	1985.75	um	Vesicles Paraspeckle	Vesicles Paraspeckle Position	0.000	1.000	7	200000310	200000310	GFP-VOID DsRed2-PSPC1 8C-C-PSPC1 V2.00	0	50. DsRed2-PSPC1_Pos001_S001	00-DWW4DJZ8faeD6UZf9SnZWK
111.231	68.9032	1985.88	um	Vesicles Paraspeckle	Vesicles Paraspeckle Position	0.000	1.000	7	200000311	200000311	GFP-VOID DsRed2-PSPC1 8C-C-PSPC1 V2.00	0	50. DsRed2-PSPC1_Pos001_S001	00-DWW4DJZ8faeD6UZf9SnZWK
115.725	69.0103	1985.8	um	Vesicles Paraspeckle	Vesicles Paraspeckle Position	0.000	1.000	7	200000312	200000312	GFP-VOID DsRed2-PSPC1 8C-C-PSPC1 V2.00	0	50. DsRed2-PSPC1_Pos001_S001	00-DWW4DJZ8faeD6UZf9SnZWK
107.407	69.1437	1985.88	um	Vesicles Paraspeckle	Vesicles Paraspeckle Position	0.000	1.000	7	200000313	200000313	GFP-VOID DsRed2-PSPC1 8C-C-PSPC1 V2.00	0	50. DsRed2-PSPC1_Pos001_S001	00-DWW4DJZ8faeD6UZf9SnZWK
113.18	69.1346	1986.06	um	Vesicles Paraspeckle	Vesicles Paraspeckle Position	0.000	1.000	7	200000314	200000314	GFP-VOID DsRed2-PSPC1 8C-C-PSPC1 V2.00	0	50. DsRed2-PSPC1_Pos001_S001	00-DWW4DJZ8faeD6UZf9SnZWK
111.48	69.5675	1986.05	um	Vesicles Paraspeckle	Vesicles Paraspeckle Position	0.000	1.000	7	200000315	200000315	GFP-VOID DsRed2-PSPC1 8C-C-PSPC1 V2.00	0	50. DsRed2-PSPC1_Pos001_S001	00-DWW4DJZ8faeD6UZf9SnZWK
112.388	69.6563	1985.84	um	Vesicles Paraspeckle	Vesicles Paraspeckle Position	0.000	1.000	7	200000316	200000316	GFP-VOID DsRed2-PSPC1 8C-C-PSPC1 V2.00	0	50. DsRed2-PSPC1_Pos001_S001	00-DWW4DJZ8faeD6UZf9SnZWK
108.599	69.9004	1985.99	um	Vesicles Paraspeckle	Vesicles Paraspeckle Position	0.000	1.000	7	200000317	200000317	GFP-VOID DsRed2-PSPC1 8C-C-PSPC1 V2.00	0	50. DsRed2-PSPC1_Pos001_S001	00-DWW4DJZ8faeD6UZf9SnZWK
107.397	70.0981	1986	um	Vesicles Paraspeckle	Vesicles Paraspeckle Position	0.000	1.000	7	200000318	200000318	GFP-VOID DsRed2-PSPC1 8C-C-PSPC1 V2.00	0	50. DsRed2-PSPC1_Pos001_S001	00-DWW4DJZ8faeD6UZf9SnZWK
112.882	70.6992	1985.76	um	Vesicles Paraspeckle	Vesicles Paraspeckle Position	0.000	1.000	7	200000319	200000319	GFP-VOID DsRed2-PSPC1 8C-C-PSPC1 V2.00	0	50. DsRed2-PSPC1_Pos001_S001	00-DWW4DJZ8faeD6UZf9SnZWK
107.545	70.82	1985.94	um	Vesicles Paraspeckle	Vesicles Paraspeckle Position	0.000	1.000	7	200000320	200000320	GFP-VOID DsRed2-PSPC1 8C-C-PSPC1 V2.00	0	50. DsRed2-PSPC1_Pos001_S001	00-DWW4DJZ8faeD6UZf9SnZWK
108.173	71.0399	1985.86	um	Vesicles Paraspeckle	Vesicles Paraspeckle Position	0.000	1.000	7	200000321	200000321	GFP-VOID DsRed2-PSPC1 8C-C-PSPC1 V2.00	0	50. DsRed2-PSPC1_Pos001_S001	00-DWW4DJZ8faeD6UZf9SnZWK
106.646	71.3478	1985.85	um	Vesicles Paraspeckle	Vesicles Paraspeckle Position	0.000	1.000	7	200000322	200000322	GFP-VOID DsRed2-PSPC1 8C-C-PSPC1 V2.00	0	50. DsRed2-PSPC1_Pos001_S001	00-DWW4DJZ8faeD6UZf9SnZWK
111.036	71.3481	1985.78	um	Vesicles Paraspeckle	Vesicles Paraspeckle Position	0.000	1.000	7	200000323	200000323	GFP-VOID DsRed2-PSPC1 8C-C-PSPC1 V2.00	0	50. DsRed2-PSPC1_Pos001_S001	00-DWW4DJZ8faeD6UZf9SnZWK
111.169	71.7515	1985.75	um	Vesicles Paraspeckle	Vesicles Paraspeckle Position	0.000	1.000	7	200000324	200000324	GFP-VOID DsRed2-PSPC1 8C-C-PSPC1 V2.00	0	50. DsRed2-PSPC1_Pos001_S001	00-DWW4DJZ8faeD6UZf9SnZWK
110.269	72.196	1985.82	um	Vesicles Paraspeckle	Vesicles Paraspeckle Position	0.000	1.000	7	200000325	200000325	GFP-VOID DsRed2-PSPC1 8C-C-PSPC1 V2.00	0	50. DsRed2-PSPC1_Pos001_S001	00-DWW4DJZ8faeD6UZf9SnZWK
112.379	72.5141	1985.87	um	Vesicles Paraspeckle	Vesicles Paraspeckle Position	0.000	1.000	7	200000326	200000326	GFP-VOID DsRed2-PSPC1 8C-C-PSPC1 V2.00	0	50. DsRed2-PSPC1_Pos001_S001	00-DWW4DJZ8faeD6UZf9SnZWK
113.651	72.7513	1985.94	um	Vesicles Paraspeckle	Vesicles Paraspeckle Position	0.000	1.000	7	200000327	200000327	GFP-VOID DsRed2-PSPC1 8C-C-PSPC1 V2.00	0	50. DsRed2-PSPC1_Pos001_S001	00-DWW4DJZ8faeD6UZf9SnZWK
106.342	72.9917	1985.85	um	Vesicles Paraspeckle	Vesicles Paraspeckle Position	0.000	1.000	7	200000328	200000328	GFP-VOID DsRed2-PSPC1 8C-C-PSPC1 V2.00	0	50. DsRed2-PSPC1_Pos001_S001	00-DWW4DJZ8faeD6UZf9SnZWK
112.464	73.2325	1985.8	um	Vesicles Paraspeckle	Vesicles Paraspeckle Position	0.000	1.000	7	200000329	200000329	GFP-VOID DsRed2-PSPC1 8C-C-PSPC1 V2.00	0	50. DsRed2-PSPC1_Pos001_S001	00-DWW4DJZ8faeD6UZf9SnZWK
114.077	73.4402	1985.8	um	Vesicles Paraspeckle	Vesicles Paraspeckle Position	0.000	1.000	7	200000330	200000330	GFP-VOID DsRed2-PSPC1 8C-C-PSPC1 V2.00	0	50. DsRed2-PSPC1_Pos001_S001	00-DWW4DJZ8faeD6UZf9SnZWK
111.943	73.9788	1985.82	um	Vesicles Paraspeckle	Vesicles Paraspeckle Position	0.000	1.000	7	200000331	200000331	GFP-VOID DsRed2-PSPC1 8C-C-PSPC1 V2.00	0	50. DsRed2-PSPC1_Pos001_S001	00-DWW4DJZ8faeD6UZf9SnZWK
113.4	74.1942	1985.8	um	Vesicles Paraspeckle	Vesicles Paraspeckle Position	0.000	1.000	7	200000332	200000332	GFP-VOID DsRed2-PSPC1 8C-C-PSPC1 V2.00	0	50. DsRed2-PSPC1_Pos001_S001	00-DWW4DJZ8faeD6UZf9SnZWK
105.956	74.6654	1985.75	um	Vesicles Paraspeckle	Vesicles Paraspeckle Position	0.000	1.000	7	200000333	200000333	GFP-VOID DsRed2-PSPC1 8C-C-PSPC1 V2.00	0	50. DsRed2-PSPC1_Pos001_S001	00-DWW4DJZ8faeD6UZf9SnZWK
107.814	75.0952	1985.96	um	Vesicles Paraspeckle	Vesicles Paraspeckle Position	0.000	1.000	7	200000334	200000334	GFP-VOID DsRed2-PSPC1 8C-C-PSPC1 V2.00	0	50. DsRed2-PSPC1_Pos001_S001	00-DWW4DJZ8faeD6UZf9SnZWK
112.691	75.1337	1985.9	um	Vesicles Paraspeckle	Vesicles Paraspeckle Position	0.000	1.000	7	200000335	200000335	GFP-VOID DsRed2-PSPC1 8C-C-PSPC1 V2.00	0	50. DsRed2-PSPC1_Pos001_S001	00-DWW4DJZ8faeD6UZf9SnZWK
106.601	75.9804	1986.06	um	Vesicles Paraspeckle	Vesicles Paraspeckle Position	0.000	1.000	7	200000336	200000336	GFP-VOID DsRed2-PSPC1 8C-C-PSPC1 V2.00	0	50. DsRed2-PSPC1_Pos001_S001	00-DWW4DJZ8faeD6UZf9SnZWK
110.284	75.8553	1985.88	um	Vesicles Paraspeckle	Vesicles Paraspeckle Position	0.000	1.000	7	200000337	200000337	GFP-VOID DsRed2-PSPC1 8C-C-PSPC1 V2.00	0	50. DsRed2-PSPC1_Pos001_S001	00-DWW4DJZ8faeD6UZf9SnZWK
105.672	76.1058	1985.75	um	Vesicles Paraspeckle	Vesicles Paraspeckle Position	0.000	1.000	7	200000338	200000338	GFP-VOID DsRed2-PSPC1 8C-C-PSPC1 V2.00	0	50. DsRed2-PSPC1_Pos001_S001	00-DWW4DJZ8faeD6UZf9SnZWK
109.423	76.1023	1985.95	um	Vesicles Paraspeckle	Vesicles Paraspeckle Position	0.000	1.000	7	200000339	200000339	GFP-VOID DsRed2-PSPC1 8C-C-PSPC1 V2.00	0	50. DsRed2-PSPC1_Pos001_S001	00-DWW4DJZ8faeD6UZf9SnZWK
107.55	76.5993	1986.07	um	Vesicles Paraspeckle	Vesicles Paraspeckle Position	0.000	1.000	7	200000340	200000340	GFP-VOID DsRed2-PSPC1 8C-C-PSPC1 V2.00	0	50. DsRed2-PSPC1_Pos001_S001	00-DWW4DJZ8faeD6UZf9SnZWK
105.654	76.854	1985.97	um	Vesicles Paraspeckle	Vesicles Paraspeckle Position	0.000	1.000	7	200000341	200000341	GFP-VOID DsRed2-PSPC1 8C-C-PSPC1 V2.00	0	50. DsRed2-PSPC1_Pos001_S001	00-DWW4DJZ8faeD6UZf9SnZWK
106.181	76.7937	1986.06	um	Vesicles Paraspeckle	Vesicles Paraspeckle Position	0.000	1.000	7	200000342	200000342	GFP-VOID DsRed2-PSPC1 8C-C-PSPC1 V2.00	0	50. DsRed2-PSPC1_Pos001_S001	00-DWW4DJZ8faeD6UZf9SnZWK
105.7	77.3081	1985.89	um	Vesicles Paraspeckle	Vesicles Paraspeckle Position	0.000	1.000	7	200000343	200000343	GFP-VOID DsRed2-PSPC1 8C-C-PSPC1 V2.00	0	50. DsRed2-PSPC1_Pos001_S001	00-DWW4DJZ8faeD6UZf9SnZWK
106.897	77.8153	1985.8	um	Vesicles Paraspeckle	Vesicles Paraspeckle Position	0.000	1.000	7	200000344	200000344	GFP-VOID DsRed2-PSPC1 8C-C-PSPC1 V2.00	0	50. DsRed2-PSPC1_Pos001_S001	00-DWW4DJZ8faeD6UZf9SnZWK
107.711	77.776	1985.95	um	Vesicles Paraspeckle	Vesicles Paraspeckle Position	0.000	1.000	7	200000345	200000345	GFP-VOID DsRed2-PSPC1 8C-C-PSPC1 V2.00	0	50. DsRed2-PSPC1_Pos001_S001	00-DWW4DJZ8faeD6UZf9SnZWK
114.061	62.4424	1986.27	um	Vesicles Paraspeckle	Vesicles Paraspeckle Position	0.000	1.000	7	200000346	200000346	GFP-VOID DsRed2-PSPC1 8C-C-PSPC1 V2.00	0	50. DsRed2-PSPC1_Pos001_S001	00-DWW4DJZ8faeD6UZf9SnZWK
114.551	62.9261	1986.15	um	Vesicles Paraspeckle	Vesicles Paraspeckle Position	0.000	1.000	7	200000347	200000347	GFP-VOID DsRed2-PSPC1 8C-C-PSPC1 V2.00	0	50. DsRed2-PSPC1_Pos001_S001	00-DWW4DJZ8faeD6UZf9SnZWK
111.44	63.418	1986.29	um	Vesicles Paraspeckle	Vesicles Paraspeckle Position	0.000	1.000	7	200000348	200000348	GFP-VOID DsRed2-PSPC1 8C-C-PSPC1 V2.00	0	50. DsRed2-PSPC1_Pos001_S001	00-DWW4DJZ8faeD6UZf9SnZWK
115.023	63.6123	1986.26	um	Vesicles Paraspeckle	Vesicles Paraspeckle Position	0.000	1.000	7	200000349	200000349	GFP-VOID DsRed2-PSPC1 8C-C-PSPC1 V2.00	0	50. DsRed2-PSPC1_Pos001_S001	00-DWW4DJZ8faeD6UZf9SnZWK
114.163	64.1355	1986.18	um	Vesicles Paraspeckle	Vesicles Paraspeckle Position	0.000	1.000	7	200000350	200000350	GFP-VOID DsRed2-PSPC1 8C-C-PSPC1 V2.00	0	50. DsRed2-PSPC1_Pos001_S001	00-DWW4DJZ8faeD6UZf9SnZWK
109.802	64.5317	1986.29	um	Vesicles Paraspeckle	Vesicles Paraspeckle Position	0.000	1.000	7	200000351	200000351	GFP-VOID DsRed2-PSPC1 8C-C-PSPC1 V2.00	0	50. DsRed2-PSPC1_Pos001_S001	00-DWW4DJZ8faeD6UZf9SnZWK
110.51	64.8148	1986.28	um	Vesicles Paraspeckle	Vesicles Paraspeckle Position	0.000	1.000	7	200000352	200000352	GFP-VOID DsRed2-PSPC1 8C-C-PSPC1 V2.00	0	50. DsRed2-PSPC1_Pos001_S001	00-DWW4DJZ8faeD6UZf9SnZWK
109.946	65.2361	1986.3	um	Vesicles Paraspeckle	Vesicles Paraspeckle Position	0.000	1.000	7	200000353	200000353	GFP-VOID DsRed2-PSPC1 8C-C-PSPC1 V2.00	0	50. DsRed2-PSPC1_Pos001_S001	00-DWW4DJZ8faeD6UZf9SnZWK
113.952	65.2555	1986.2	um	Vesicles Paraspeckle	Vesicles Paraspeckle Position	0.000	1.000	7	200000354	200000354	GFP-VOID DsRed2-PSPC1 8C-C-PSPC1 V2.00	0	50. DsRed2-PSPC1_Pos001_S001	00-DWW4DJZ8faeD6UZf9SnZWK
111.918	65.5362	1986.19	um	Vesicles Paraspeckle	Vesicles Paraspeckle Position	0.000	1.000	7	200000355	200000355	GFP-VOID DsRed2-PSPC1 8C-C-PSPC1 V2.00	0	50. DsRed2-PSPC1_Pos001_S001	00-DWW4DJZ8faeD6UZf9SnZWK
112.517	66.4852	1986.24	um	Vesicles Paraspeckle	Vesicles Paraspeckle Position	0.000	1.000	7	200000356	200000356	GFP-VOID DsRed2-PSPC1 8C-C-PSPC1 V2.00	0	50. DsRed2-PSPC1_Pos001_S001	00-DWW4DJZ8faeD6UZf9SnZWK
111.472	67.0744	1986.26	um	Vesicles Paraspeckle	Vesicles Paraspeckle Position	0.000	1.000	7	200000357	200000357	GFP-VOID DsRed2-PSPC1 8C-C-PSPC1 V2.00	0	50. DsRed2-PSPC1_Pos001_S001	00-DWW4DJZ8faeD6UZf9SnZWK
113.306	67.048	1986.29	um	Vesicles Paraspeckle	Vesicles Paraspeckle Position	0.000	1.000	7	200000358	200000358	GFP-VOID DsRed2-PSPC1 8C-C-PSPC1 V2.00	0	50. DsRed2-PSPC1_Pos001_S001	00-DWW4DJZ8faeD6UZf9SnZWK
109.788	67.4898	1986.35	um	Vesicles Paraspeckle	Vesicles Paraspeckle Position	0.000	1.000	7	200000359	200000359	GFP-VOID DsRed2-PSPC1 8C-C-PSPC1 V2.00	0	50. DsRed2-PSPC1_Pos001_S001	00-DWW4DJZ8faeD6UZf9SnZWK
111.272	67.4334	1986.19	um	Vesicles Paraspeckle	Vesicles Paraspeckle Position	0.000	1.000	7	200000360	200000360	GFP-VOID DsRed2-PSPC1 8C-C-PSPC1 V2.00	0	50. DsRed2-PSPC1_Pos001_S001	00-DWW4DJZ8faeD6UZf9SnZWK
108.125	67.7007	1986.34	um	Vesicles Paraspeckle	Vesicles Paraspeckle Position	0.000	1.000	7	200000361	200000361	GFP-VOID DsRed2-PSPC1 8C-C-PSPC1 V2.00	0	50. DsRed2-PSPC1_Pos001_S001	00-DWW4DJZ8faeD6UZf9SnZWK
115.079	67.928	1986.37	um	Vesicles Paraspeckle	Vesicles Paraspeckle Position	0.000	1.000	7	200000362	200000362	GFP-VOID DsRed2-PSPC1 8C-C-PSPC1 V2.00	0	50. DsRed2-PSPC1_Pos001_S001	00-DWW4DJZ8faeD6UZf9SnZWK
111.713	68.4585	1986.23	um	Vesicles Paraspeckle	Vesicles Paraspeckle Position	0.000	1.000	7	200000363	200000363	GFP-VOID DsRed2-PSPC1 8C-C-PSPC1 V2.00	0	50. DsRed2-PSPC1_Pos001_S001	00-DWW4DJZ8faeD6UZf9SnZWK
115.132	68.6841	1986.18	um	Vesicles Paraspeckle	Vesicles Paraspeckle Position	0.000	1.000	7	200000364	200000364	GFP-VOID DsRed2-PSPC1 8C-C-PSPC1 V2.00	0	50. DsRed2-PSPC1_Pos001_S001	00-DWW4DJZ8faeD6UZf9SnZWK
109.181	69.3842	1986.34	um	Vesicles Paraspeckle	Vesicles Paraspeckle Position	0.000	1.000	7	200000365	200000365	GFP-VOID DsRed2-PSPC1 8C-C-PSPC1 V2.00	0	50. DsRed2-PSPC1_Pos001_S001	00-DWW4DJZ8faeD6UZf9SnZWK
108.09	70.0831	1986.22	um	Vesicles Paraspeckle	Vesicles Paraspeckle Position	0.000	1.000	7	200000366	200000366	GFP-VOID DsRed2-PSPC1 8C-C-PSPC1 V2.00	0	50. DsRed2-PSPC1_Pos001_S001	00-DWW4DJZ8faeD6UZf9SnZWK
111.8	70.1058	1986.42	um	Vesicles Paraspeckle	Vesicles Paraspeckle Position	0.000	1.000	7	200000367	200000367	GFP-VOID DsRed2-PSPC1 8C-C-PSPC1 V2.00	0	50. DsRed2-PSPC1_Pos001_S001	00-DWW4DJZ8faeD6UZf9SnZWK
112.643	71.2954	1986.21	um	Vesicles Paraspeckle	Vesicles Paraspeckle Position	0.000	1.000	7	200000368	200000368	GFP-VOID DsRed2-PSPC1 8C-C-PSPC1 V2.00	0	50. DsRed2-PSPC1_Pos001_S001	00-DWW4DJZ8faeD6UZf9SnZWK
108.985	71.7904	1986.19	um	Vesicles Paraspeckle	Vesicles Paraspeckle Position	0.000	1.000	7	200000369	200000369	GFP-VOID DsRed2-PSPC1 8C-C-PSPC1 V2.00	0	50. DsRed2-PSPC1_Pos001_S001	00-DWW4DJZ8faeD6UZf9SnZWK
108.195	71.953	1986.47	um	Vesicles Paraspeckle	Vesicles Paraspeckle Position	0.000	1.000	7	200000370	200000370	GFP-VOID DsRed2-PSPC1 8C-C-PSPC1 V2.00	0	50. DsRed2-PSPC1_Pos001_S001	00-DWW4DJZ8faeD6UZf9SnZWK
114.85	72.2702	1986.21	um	Vesicles Paraspeckle	Vesicles Paraspeckle Position	0.000	1.000	7	200000371	200000371	GFP-VOID DsRed2-PSPC1 8C-C-PSPC1 V2.00	0	50. DsRed2-PSPC1_Pos001_S001	00-DWW4DJZ8faeD6UZf9SnZWK
109.307	72.5888	1986.34	um	Vesicles Paraspeckle	Vesicles Paraspeckle Position	0.000	1.000	7	200000372	200000372	GFP-VOID DsRed2-PSPC1 8C-C-PSPC1 V2.00	0	50. DsRed2-PSPC1_Pos001_S001	00-DWW4DJZ8faeD6UZf9SnZWK
109.79	72.5107	1986.31	um	Vesicles Paraspeckle	Vesicles Paraspeckle Position	0.000	1.000	7	200000373	200000373	GFP-VOID DsRed2-PSPC1 8C-C-PSPC1 V2.00	0	50. DsRed2-PSPC1_Pos001_S001	00-DWW4DJZ8faeD6UZf9SnZWK
109.941	73.2496	1986.33	um	Vesicles Paraspeckle	Vesicles Paraspeckle Position	0.000	1.000	7	200000374	200000374	GFP-VOID DsRed2-PSPC1 8C-C-PSPC1 V2.00	0	50. DsRed2-PSPC1_Pos001_S001	00-DWW4DJZ8faeD6UZf9SnZWK
108.858	73.4521	1986.21	um	Vesicles Paraspeckle	Vesicles Paraspeckle Position	0.000	1.000	7	200000375	200000375	GFP-VOID DsRed2-PSPC1 8C-C-PSPC1 V2.00	0	50. DsRed2-PSPC1_Pos001_S001	00-DWW4DJZ8faeD6UZf9SnZWK
108.112	73.7583	1986.37	um	Vesicles Paraspeckle	Vesicles Paraspeckle Position	0.000	1.000	7	200000376	200000376	GFP-VOID DsRed2-PSPC1 8C-C-PSPC1 V2.00	0	50. DsRed2-PSPC1_Pos001_S001	00-DWW4DJZ8faeD6UZf9SnZWK
107.455	73.9538	1986.29	um	Vesicles Paraspeckle	Vesicles Paraspeckle Position	0.000	1.000	7	200000377	200000377	GFP-VOID DsRed2-PSPC1 8C-C-PSPC1 V2.00	0	50. DsRed2-PSPC1_Pos001_S001	00-DWW4DJZ8faeD6UZf9SnZWK
108.287	74.0919	1986.49	um	Vesicles Paraspeckle	Vesicles Paraspeckle Position	0.000	1.000	7	200000378	200000378	GFP-VOID DsRed2-PSPC1 8C-C-PSPC1 V2.00	0	50. DsRed2-PSPC1_Pos001_S001	00-DWW4DJZ8faeD6UZf9SnZWK
110.32	74.2494	1986.35	um	Vesicles Paraspeckle	Vesicles Paraspeckle Position	0.000	1.000	7	200000379	200000379	GFP-VOID DsRed2-PSPC1 8C-C-PSPC1 V2.00	0	50. DsRed2-PSPC1_Pos001_S001	00-DWW4DJZ8faeD6UZf9SnZWK
110.707	74.1886	1986.25	um	Vesicles Paraspeckle	Vesicles Paraspeckle Position	0.000	1.000	7	200000380	200000380	GFP-VOID DsRed2-PSPC1 8C-C-PSPC1 V2.00	0	50. DsRed2-PSPC1_Pos001_S001	00-DWW4DJZ8faeD6UZf9SnZWK
106.938	74.9399	1986.2	um	Vesicles Paraspeckle	Vesicles Paraspeckle Position	0.000	1.000	7	200000381	200000381	GFP-VOID DsRed2-PSPC1 8C-C-PSPC1 V2.00	0	50. DsRed2-PSPC1_Pos001_S001	00-DWW4DJZ8faeD6UZf9SnZWK
110.528	74.9028	1986.31	um	Vesicles Paraspeckle	Vesicles Paraspeckle Position	0.000	1.000	7	200000382	200000382	GFP-VOID DsRed2-PSPC1 8C-C-PSPC1 V2.00	0	50. DsRed2-PSPC1_Pos001_S001	00-DWW4DJZ8faeD6UZf9SnZWK
109.307	75.1201	1986.34	um	Vesicles Paraspeckle	Vesicles Paraspeckle Position	0.000	1.000	7	200000383	200000383	GFP-VOID DsRed2-PSPC1 8C-C-PSPC1 V2.00	0	50. DsRed2-PSPC1_Pos001_S001	00-DWW4DJZ8faeD6UZf9SnZWK
108.585	75.8768	1986.15	um	Vesicles Paraspeckle	Vesicles Paraspeckle Position	0.000	1.000	7	200000384	200000384	GFP-VOID DsRed2-PSPC1 8C-C-PSPC1 V2.00	0	50. DsRed2-PSPC1_Pos001_S001	00-DWW4DJZ8faeD6UZf9SnZWK
103.678	79.4723	1986.42	um	Vesicles Paraspeckle	Vesicles Paraspeckle Position	0.000	1.000	7	200000385	200000385	GFP-VOID DsRed2-PSPC1 8C-C-PSPC1 V2.00	0	50. DsRed2-PSPC1_Pos001_S001	00-DWW4DJZ8faeD6UZf9SnZWK
114.368	61.9288	1986.62	um	Vesicles Paraspeckle	Vesicles Paraspeckle Position	0.000	1.000	7	200000386	200000386	GFP-VOID DsRed2-PSPC1 8C-C-PSPC1 V2.00	0	50. DsRed2-PSPC1_Pos001_S001	00-DWW4DJZ8faeD6UZf9SnZWK
111.442	62.6362	1986.64	um	Vesicles Paraspeckle	Vesicles Paraspeckle Position	0.000	1.000	7	200000387	200000387	GFP-VOID DsRed2-PSPC1 8C-C-PSPC1 V2.00	0	50. DsRed2-PSPC1_Pos001_S001	00-DWW4DJZ8faeD6UZf9SnZWK
113.813	63.1218	1986.67	um	Vesicles Paraspeckle	Vesicles Paraspeckle Position	0.000	1.000	7	200000388	200000388	GFP-VOID DsRed2-PSPC1 8C-C-PSPC1 V2.00	0	50. DsRed2-PSPC1_Pos001_S001	00-DWW4DJZ8faeD6UZf9SnZWK
110.542	63.8597	1986.76	um	Vesicles Paraspeckle	Vesicles Paraspeckle Position	0.000	1.000	7	200000389	200000389	GFP-VOID DsRed2-PSPC1 8C-C-PSPC1 V2.00	0	50. DsRed2-PSPC1_Pos001_S001	00-DWW4DJZ8faeD6UZf9SnZWK
110.269	68.4504	1986.73	um	Vesicles Paraspeckle	Vesicles Paraspeckle Position	0.000	1.000	7	200000390	200000390	GFP-VOID DsRed2-PSPC1 8C-C-PSPC1 V2.00	0	50. DsRed2-PSPC1_Pos001_S001	00-DWW4DJZ8faeD6UZf9SnZWK
111.751	68.8708	1986.7	um	Vesicles Paraspeckle	Vesicles Paraspeckle Position	0.000	1.000	7	200000391	200000391	GFP-VOID DsRed2-PSPC1 8C-C-PSPC1 V2.00	0	50. DsRed2-PSPC1_Pos001_S001	00-DWW4DJZ8faeD6UZf9SnZWK
112.405	70.8992	1986.62	um	Vesicles Paraspeckle	Vesicles Paraspeckle Position	0.000	1.000	7	200000392	200000392	GFP-VOID DsRed2-PSPC1 8C-C-PSPC1 V2.00	0	50. DsRed2-PSPC1_Pos001_S001	00-DWW4DJZ8faeD6UZf9SnZWK
112.12	71.5166	1986.62	um	Vesicles Paraspeckle	Vesicles Paraspeckle Position	0.000	1.000	7	200000393	200000393	GFP-VOID DsRed2-PSPC1 8C-C-PSPC1 V2.00	0	50. DsRed2-PSPC1_Pos001_S001	00-DWW4DJZ8faeD6UZf9SnZWK
107.449	74.468	1986.64	um	Vesicles Paraspeckle	Vesicles Paraspeckle Position	0.000	1.000	7	200000394	200000394	GFP-VOID DsRed2-PSPC1 8C-C-PSPC1 V2.00	0	50. DsRed2-PSPC1_Pos001_S001	00-DWW4DJZ8faeD6UZf9SnZWK
108.056	75.083	1986.61	um	Vesicles Paraspeckle	Vesicles Paraspeckle Position	0.000	1.000	7	200000395	200000395	GFP-VOID DsRed2-PSPC1 8C-C-PSPC1 V2.00	0	50. DsRed2-PSPC1_Pos001_S001	00-DWW4DJZ8faeD6UZf9SnZWK
109.809	77.3458	1986.55	um	Vesicles Paraspeckle	Vesicles Paraspeckle Position	0.000	1.000	7	200000396	200000396	GFP-VOID DsRed2-PSPC1 8C-C-PSPC1 V2.00	0	50. DsRed2-PSPC1_Pos001_S001	00-DWW4DJZ8faeD6UZf9SnZWK
113.877	63.5369	1987.13	um	Vesicles Paraspeckle	Vesicles Paraspeckle Position	0.000	1.000	7	200000397	200000397	GFP-VOID DsRed2-PSPC1 8C-C-PSPC1 V2.00	0	50. DsRed2-PSPC1_Pos001_S001	00-DWW4DJZ8faeD6UZf9SnZWK
114.598	63.8552	1987.09	um	Vesicles Paraspeckle	Vesicles Paraspeckle Position	0.000	1.000	7	200000398	200000398	GFP-VOID DsRed2-PSPC1 8C-C-PSPC1 V2.00	0	50. DsRed2-PSPC1_Pos001_S001	00-DWW4DJZ8faeD6UZf9SnZWK
111.002	64.5742	1987.14	um	Vesicles Paraspeckle	Vesicles Paraspeckle Position	0.000	1.000	7	200000399	200000399	GFP-VOID DsRed2-PSPC1 8C-C-PSPC1 V2.00	0	50. DsRed2-PSPC1_Pos001_S001	00-DWW4DJZ8faeD6UZf9SnZWK
115.044	64.5672	1987.07	um	Vesicles Paraspeckle	Vesicles Paraspeckle Position	0.000	1.000	7	200000400	200000400	GFP-VOID DsRed2-PSPC1 8C-C-PSPC1 V2.00	0	50. DsRed2-PSPC1_Pos001_S001	00-DWW4DJZ8faeD6UZf9SnZWK
112.434	64.8262	1987.13	um	Vesicles Paraspeckle	Vesicles Paraspeckle Position	0.000	1.000	7	200000401	200000401	GFP-VOID DsRed2-PSPC1 8C-C-PSPC1 V2.00	0	50. DsRed2-PSPC1_Pos001_S001	00-DWW4DJZ8faeD6UZf9SnZWK
113.644	64.8036	1987.13	um	Vesicles Paraspeckle	Vesicles Paraspeckle Position	0.000	1.000	7	200000402	200000402	GFP-VOID DsRed2-PSPC1 8C-C-PSPC1 V2.00	0	50. DsRed2-PSPC1_Pos001_S001	00-DWW4DJZ8faeD6UZf9SnZWK
114.108	65.0518	1987.06	um	Vesicles Paraspeckle	Vesicles Paraspeckle Position	0.000	1.000	7	200000403	200000403	GFP-VOID DsRed2-PSPC1 8C-C-PSPC1 V2.00	0	50. DsRed2-PSPC1_Pos001_S001	00-DWW4DJZ8faeD6UZf9SnZWK
112.918	65.7767	1987.12	um	Vesicles Paraspeckle	Vesicles Paraspeckle Position	0.000	1.000	7	200000404	200000404	GFP-VOID DsRed2-PSPC1 8C-C-PSPC1 V2.00	0	50. DsRed2-PSPC1_Pos001_S001	00-DWW4DJZ8faeD6UZf9SnZWK
111.45	71.2724	1987.1	um	Vesicles Paraspeckle	Vesicles Paraspeckle Position	0.000	1.000	7	200000405	200000405	GFP-VOID DsRed2-PSPC1 8C-C-PSPC1 V2.00	0	50. DsRed2-PSPC1_Pos001_S001	00-DWW4DJZ8faeD6UZf9SnZWK
109.307	72.0402	1987.03	um	Vesicles Paraspeckle	Vesicles Paraspeckle Position	0.000	1.000	7	200000406	200000406	GFP-VOID DsRed2-PSPC1 8C-C-PSPC1 V2.00	0	50. DsRed2-PSPC1_Pos001_S001	00-DWW4DJZ8faeD6UZf9SnZWK
110.269	72.5503	1987.13	um	Vesicles Paraspeckle	Vesicles Paraspeckle Position	0.000	1.000	7	200000407	200000407	GFP-VOID DsRed2-PSPC1 8C-C-PSPC1 V2.00	0	50. DsRed2-PSPC1_Pos001_S001	00-DWW4DJZ8faeD6UZf9SnZWK
109.787	73.7132	1987.13	um	Vesicles Paraspeckle	Vesicles Paraspeckle Position	0.000	1.000	7	200000408	200000408	GFP-VOID DsRed2-PSPC1 8C-C-PSPC1 V2.00	0	50. DsRed2-PSPC1_Pos001_S001	00-DWW4DJZ8faeD6UZf9SnZWK
111.712	70.3585	1987.49	um	Vesicles Paraspeckle	Vesicles Paraspeckle Position	0.000	1.000	7	200000409	200000409	GFP-VOID DsRed2-PSPC1 8C-C-PSPC1 V2.00	0	50. DsRed2-PSPC1_Pos001_S001	00-DWW4DJZ8faeD6UZf9SnZWK
112.446	70.5721	1987.52	um	Vesicles Paraspeckle	Vesicles Paraspeckle Position	0.000	1.000	7	200000410	200000410	GFP-VOID DsRed2-PSPC1 8C-C-PSPC1 V2.00	0	50. DsRed2-PSPC1_Pos001_S001	00-DWW4DJZ8faeD6UZf9SnZWK
108.827	70.8272	1987.47	um	Vesicles Paraspeckle	Vesicles Paraspeckle Position	0.000	1.000	7	200000411	200000411	GFP-VOID DsRed2-PSPC1 8C-C-PSPC1 V2.00	0	50. DsRed2-PSPC1_Pos001_S001	00-DWW4DJZ8faeD6UZf9SnZWK
112.569	71.1084	1987.53	um	Vesicles Paraspeckle	Vesicles Paraspeckle Position	0.000	1.000	7	200000412	200000412	GFP-VOID DsRed2-PSPC1 8C-C-PSPC1 V2.00	0	50. DsRed2-PSPC1_Pos001_S001	00-DWW4DJZ8faeD6UZf9SnZWK
108.355	75.1939	1987.52	um	Vesicles Paraspeckle	Vesicles Paraspeckle Position	0.000	1.000	7	200000413	200000413	GFP-VOID DsRed2-PSPC1 8C-C-PSPC1 V2.00	0	50. DsRed2-PSPC1_Pos001_S001	00-DWW4DJZ8faeD6UZf9SnZWK
65.0252	52.0683	1985.59	um	Vesicles Paraspeckle	Vesicles Paraspeckle Position	0.000	1.000	10	200000414	200000414	GFP-VOID DsRed2-PSPC1 8C-C-PSPC1 V2.00	0	50. DsRed2-PSPC1_Pos001_S001	00-DWW4DJZ8faeD6UZf9SnZWK
65.0552	52.5533	1985.52	um	Vesicles Paraspeckle	Vesicles Paraspeckle Position	0.000	1.000	10	200000415	200000415	GFP-VOID DsRed2-PSPC1 8C-C-PSPC1 V2.00	0	50. DsRed2-PSPC1_Pos001_S001	00-DWW4DJZ8faeD6UZf9SnZWK
64.1563	52.9493	1985.65	um	Vesicles Paraspeckle	Vesicles Paraspeckle Position	0.000	1.000	10	200000416	200000416	GFP-VOID DsRed2-PSPC1 8C-C-PSPC1 V2.00	0	50. DsRed2-PSPC1_Pos001_S001	00-DWW4DJZ8faeD6UZf9SnZWK
73.0019	57.5632	1985.6	um	Vesicles Paraspeckle	Vesicles Paraspeckle Position	0.000	1.000	10	200000417	200000417	GFP-VOID DsRed2-PSPC1 8C-C-PSPC1 V2.00	0	50. DsRed2-PSPC1_Pos001_S001	00-DWW4DJZ8faeD6UZf9SnZWK
72.0778	59.2823	1985.62	um	Vesicles Paraspeckle	Vesicles Paraspeckle Position	0.000	1.000	10	200000418	200000418	GFP-VOID DsRed2-PSPC1 8C-C-PSPC1 V2.00	0	50. DsRed2-PSPC1_Pos001_S001	00-DWW4DJZ8faeD6UZf9SnZWK
68.5226	50.6126	1985.74	um	Vesicles Paraspeckle	Vesicles Paraspeckle Position	0.000	1.000	10	200000419	200000419	GFP-VOID DsRed2-PSPC1 8C-C-PSPC1 V2.00	0	50. DsRed2-PSPC1_Pos001_S001	00-DWW4DJZ8faeD6UZf9SnZWK
65.9854	52.0284	1985.93	um	Vesicles Paraspeckle	Vesicles Paraspeckle Position	0.000	1.000	10	200000420	200000420	GFP-VOID DsRed2-PSPC1 8C-C-PSPC1 V2.00	0	50. DsRed2-PSPC1_Pos001_S001	00-DWW4DJZ8faeD6UZf9SnZWK
64.5935	52.3088	1985.87	um	Vesicles Paraspeckle	Vesicles Paraspeckle Position	0.000	1.000	10	200000421	200000421	GFP-VOID DsRed2-PSPC1 8C-C-PSPC1 V2.00	0	50. DsRed2-PSPC1_Pos001_S001	00-DWW4DJZ8faeD6UZf9SnZWK
72.7183	56.9753	1985.88	um	Vesicles Paraspeckle	Vesicles Paraspeckle Position	0.000	1.000	10	200000422	200000422	GFP-VOID DsRed2-PSPC1 8C-C-PSPC1 V2.00	0	50. DsRed2-PSPC1_Pos001_S001	00-DWW4DJZ8faeD6UZf9SnZWK
72.4365	60.2453	1985.85	um	Vesicles Paraspeckle	Vesicles Paraspeckle Position	0.000	1.000	10	200000423	200000423	GFP-VOID DsRed2-PSPC1 8C-C-PSPC1 V2.00	0	50. DsRed2-PSPC1_Pos001_S001	00-DWW4DJZ8faeD6UZf9SnZWK
65.0621	52.5126	1986.25	um	Vesicles Paraspeckle	Vesicles Paraspeckle Position	0.000	1.000	10	200000424	200000424	GFP-VOID DsRed2-PSPC1 8C-C-PSPC1 V2.00	0	50. DsRed2-PSPC1_Pos001_S001	00-DWW4DJZ8faeD6UZf9SnZWK
122.548	22.0266	1985.26	um	Vesicles Paraspeckle	Vesicles Paraspeckle Position	0.000	1.000	12	200000425	200000425	GFP-VOID DsRed2-PSPC1 8C-C-PSPC1 V2.00	0	50. DsRed2-PSPC1_Pos001_S001	00-DWW4DJZ8faeD6UZf9SnZWK
121.813	22.4794	1985.31	um	Vesicles Paraspeckle	Vesicles Paraspeckle Position	0.000	1.000	12	200000426	200000426	GFP-VOID DsRed2-PSPC1 8C-C-PSPC1 V2.00	0	50. DsRed2-PSPC1_Pos001_S001	00-DWW4DJZ8faeD6UZf9SnZWK
123.006	11.7501	1985.67	um	Vesicles Paraspeckle	Vesicles Paraspeckle Position	0.000	1.000	12	200000427	200000427	GFP-VOID DsRed2-PSPC1 8C-C-PSPC1 V2.00	0	50. DsRed2-PSPC1_Pos001_S001	00-DWW4DJZ8faeD6UZf9SnZWK
122.6	11.9047	1985.7	um	Vesicles Paraspeckle	Vesicles Paraspeckle Position	0.000	1.000	12	200000428	200000428	GFP-VOID DsRed2-PSPC1 8C-C-PSPC1 V2.00	0	50. DsRed2-PSPC1_Pos001_S001	00-DWW4DJZ8faeD6UZf9SnZWK
121.53	13.5883	1985.61	um	Vesicles Paraspeckle	Vesicles Paraspeckle Position	0.000	1.000	12	200000429	200000429	GFP-VOID DsRed2-PSPC1 8C-C-PSPC1 V2.00	0	50. DsRed2-PSPC1_Pos001_S001	00-DWW4DJZ8faeD6UZf9SnZWK
122.44	14.3097	1985.57	um	Vesicles Paraspeckle	Vesicles Paraspeckle Position	0.000	1.000	12	200000430	200000430	GFP-VOID DsRed2-PSPC1 8C-C-PSPC1 V2.00	0	50. DsRed2-PSPC1_Pos001_S001	00-DWW4DJZ8faeD6UZf9SnZWK
123.115	20.0893	1985.38	um	Vesicles Paraspeckle	Vesicles Paraspeckle Position	0.000	1.000	12	200000431	200000431	GFP-VOID DsRed2-PSPC1 8C-C-PSPC1 V2.00	0	50. DsRed2-PSPC1_Pos001_S001	00-DWW4DJZ8faeD6UZf9SnZWK
122.82	20.8033	1985.59	um	Vesicles Paraspeckle	Vesicles Paraspeckle Position	0.000	1.000	12	200000432	200000432	GFP-VOID DsRed2-PSPC1 8C-C-PSPC1 V2.00	0	50. DsRed2-PSPC1_Pos001_S001	00-DWW4DJZ8faeD6UZf9SnZWK
126.865	10.9845	1984.89	um	Vesicles Paraspeckle	Vesicles Paraspeckle Position	0.000	1.000	12	200000433	200000433	GFP-VOID DsRed2-PSPC1 8C-C-PSPC1 V2.00	0	50. DsRed2-PSPC1_Pos001_S001	00-DWW4DJZ8faeD6UZf9SnZWK
123.477	16.7266	1984.85	um	Vesicles Paraspeckle	Vesicles Paraspeckle Position	0.000	1.000	12	200000434	200000434	GFP-VOID DsRed2-PSPC1 8C-C-PSPC1 V2.00	0	50. DsRed2-PSPC1_Pos001_S001	00-DWW4DJZ8faeD6UZf9SnZWK
124.509	20.5901	1984.88	um	Vesicles Paraspeckle	Vesicles Paraspeckle Position	0.000	1.000	12	200000435	200000435	GFP-VOID DsRed2-PSPC1 8C-C-PSPC1 V2.00	0	50. DsRed2-PSPC1_Pos001_S001	00-DWW4DJZ8faeD6UZf9SnZWK
127.135	22.2463	1984.91	um	Vesicles Paraspeckle	Vesicles Paraspeckle Position	0.000	1.000	12	200000436	200000436	GFP-VOID DsRed2-PSPC1 8C-C-PSPC1 V2.00	0	50. DsRed2-PSPC1_Pos001_S001	00-DWW4DJZ8faeD6UZf9SnZWK
127.981	10.4754	1985.18	um	Vesicles Paraspeckle	Vesicles Paraspeckle Position	0.000	1.000	12	200000437	200000437	GFP-VOID DsRed2-PSPC1 8C-C-PSPC1 V2.00	0	50. DsRed2-PSPC1_Pos001_S001	00-DWW4DJZ8faeD6UZf9SnZWK
129.494	13.8618	1985.13	um	Vesicles Paraspeckle	Vesicles Paraspeckle Position	0.000	1.000	12	200000438	200000438	GFP-VOID DsRed2-PSPC1 8C-C-PSPC1 V2.00	0	50. DsRed2-PSPC1_Pos001_S001	00-DWW4DJZ8faeD6UZf9SnZWK
125.188	14.0622	1985.28	um	Vesicles Paraspeckle	Vesicles Paraspeckle Position	0.000	1.000	12	200000439	200000439	GFP-VOID DsRed2-PSPC1 8C-C-PSPC1 V2.00	0	50. DsRed2-PSPC1_Pos001_S001	00-DWW4DJZ8faeD6UZf9SnZWK
127.361	14.5461	1985.33	um	Vesicles Paraspeckle	Vesicles Paraspeckle Position	0.000	1.000	12	200000440	200000440	GFP-VOID DsRed2-PSPC1 8C-C-PSPC1 V2.00	0	50. DsRed2-PSPC1_Pos001_S001	00-DWW4DJZ8faeD6UZf9SnZWK
124.232	15.2739	1985.14	um	Vesicles Paraspeckle	Vesicles Paraspeckle Position	0.000	1.000	12	200000441	200000441	GFP-VOID DsRed2-PSPC1 8C-C-PSPC1 V2.00	0	50. DsRed2-PSPC1_Pos001_S001	00-DWW4DJZ8faeD6UZf9SnZWK
134.986	15.5497	1985.08	um	Vesicles Paraspeckle	Vesicles Paraspeckle Position	0.000	1.000	12	200000442	200000442	GFP-VOID DsRed2-PSPC1 8C-C-PSPC1 V2.00	0	50. DsRed2-PSPC1_Pos001_S001	00-DWW4DJZ8faeD6UZf9SnZWK
133.271	15.7528	1985.14	um	Vesicles Paraspeckle	Vesicles Paraspeckle Position	0.000	1.000	12	200000443	200000443	GFP-VOID DsRed2-PSPC1 8C-C-PSPC1 V2.00	0	50. DsRed2-PSPC1_Pos001_S001	00-DWW4DJZ8faeD6UZf9SnZWK
131.942	16.1816	1985.32	um	Vesicles Paraspeckle	Vesicles Paraspeckle Position	0.000	1.000	12	200000444	200000444	GFP-VOID DsRed2-PSPC1 8C-C-PSPC1 V2.00	0	50. DsRed2-PSPC1_Pos001_S001	00-DWW4DJZ8faeD6UZf9SnZWK
135.822	16.2737	1985.06	um	Vesicles Paraspeckle	Vesicles Paraspeckle Position	0.000	1.000	12	200000445	200000445	GFP-VOID DsRed2-PSPC1 8C-C-PSPC1 V2.00	0	50. DsRed2-PSPC1_Pos001_S001	00-DWW4DJZ8faeD6UZf9SnZWK
125.457	17.1958	1985.34	um	Vesicles Paraspeckle	Vesicles Paraspeckle Position	0.000	1.000	12	200000446	200000446	GFP-VOID DsRed2-PSPC1 8C-C-PSPC1 V2.00	0	50. DsRed2-PSPC1_Pos001_S001	00-DWW4DJZ8faeD6UZf9SnZWK
126.41	17.6453	1985.25	um	Vesicles Paraspeckle	Vesicles Paraspeckle Position	0.000	1.000	12	200000447	200000447	GFP-VOID DsRed2-PSPC1 8C-C-PSPC1 V2.00	0	50. DsRed2-PSPC1_Pos001_S001	00-DWW4DJZ8faeD6UZf9SnZWK
128.55	18.6591	1985.25	um	Vesicles Paraspeckle	Vesicles Paraspeckle Position	0.000	1.000	12	200000448	200000448	GFP-VOID DsRed2-PSPC1 8C-C-PSPC1 V2.00	0	50. DsRed2-PSPC1_Pos001_S001	00-DWW4DJZ8faeD6UZf9SnZWK
132.396	18.8793	1985.31	um	Vesicles Paraspeckle	Vesicles Paraspeckle Position	0.000	1.000	12	200000449	200000449	GFP-VOID DsRed2-PSPC1 8C-C-PSPC1 V2.00	0	50. DsRed2-PSPC1_Pos001_S001	00-DWW4DJZ8faeD6UZf9SnZWK
125.888	20.0818	1985.16	um	Vesicles Paraspeckle	Vesicles Paraspeckle Position	0.000	1.000	12	200000450	200000450	GFP-VOID DsRed2-PSPC1 8C-C-PSPC1 V2.00	0	50. DsRed2-PSPC1_Pos001_S001	00-DWW4DJZ8faeD6UZf9SnZWK
131.416	20.0816	1985.12	um	Vesicles Paraspeckle	Vesicles Paraspeckle Position	0.000	1.000	12	200000451	200000451	GFP-VOID DsRed2-PSPC1 8C-C-PSPC1 V2.00	0	50. DsRed2-PSPC1_Pos001_S001	00-DWW4DJZ8faeD6UZf9SnZWK
132.393	20.408	1985.09	um	Vesicles Paraspeckle	Vesicles Paraspeckle Position	0.000	1.000	12	200000452	200000452	GFP-VOID DsRed2-PSPC1 8C-C-PSPC1 V2.00	0	50. DsRed2-PSPC1_Pos001_S001	00-DWW4DJZ8faeD6UZf9SnZWK
129.301	21.2843	1985.01	um	Vesicles Paraspeckle	Vesicles Paraspeckle Position	0.000	1.000	12	200000453	200000453	GFP-VOID DsRed2-PSPC1 8C-C-PSPC1 V2.00	0	50. DsRed2-PSPC1_Pos001_S001	00-DWW4DJZ8faeD6UZf9SnZWK
127.33	21.5248	1984.99	um	Vesicles Paraspeckle	Vesicles Paraspeckle Position	0.000	1.000	12	200000454	200000454	GFP-VOID DsRed2-PSPC1 8C-C-PSPC1 V2.00	0	50. DsRed2-PSPC1_Pos001_S001	00-DWW4DJZ8faeD6UZf9SnZWK
128.867	22.0058	1985.29	um	Vesicles Paraspeckle	Vesicles Paraspeckle Position	0.000	1.000	12	200000455	200000455	GFP-VOID DsRed2-PSPC1 8C-C-PSPC1 V2.00	0	50. DsRed2-PSPC1_Pos001_S001	00-DWW4DJZ8faeD6UZf9SnZWK
129.997	22.2384	1985.19	um	Vesicles Paraspeckle	Vesicles Paraspeckle Position	0.000	1.000	12	200000456	200000456	GFP-VOID DsRed2-PSPC1 8C-C-PSPC1 V2.00	0	50. DsRed2-PSPC1_Pos001_S001	00-DWW4DJZ8faeD6UZf9SnZWK
130.481	22.6739	1985.23	um	Vesicles Paraspeckle	Vesicles Paraspeckle Position	0.000	1.000	12	200000457	200000457	GFP-VOID DsRed2-PSPC1 8C-C-PSPC1 V2.00	0	50. DsRed2-PSPC1_Pos001_S001	00-DWW4DJZ8faeD6UZf9SnZWK
131.211	22.7273	1985.22	um	Vesicles Paraspeckle	Vesicles Paraspeckle Position	0.000	1.000	12	200000458	200000458	GFP-VOID DsRed2-PSPC1 8C-C-PSPC1 V2.00	0	50. DsRed2-PSPC1_Pos001_S001	00-DWW4DJZ8faeD6UZf9SnZWK
123.269	23.0029	1985.19	um	Vesicles Paraspeckle	Vesicles Paraspeckle Position	0.000	1.000	12	200000459	200000459	GFP-VOID DsRed2-PSPC1 8C-C-PSPC1 V2.00	0	50. DsRed2-PSPC1_Pos001_S001	00-DWW4DJZ8faeD6UZf9SnZWK
124.41	23.2049	1985.28	um	Vesicles Paraspeckle	Vesicles Paraspeckle Position	0.000	1.000	12	200000460	200000460	GFP-VOID DsRed2-PSPC1 8C-C-PSPC1 V2.00	0	50. DsRed2-PSPC1_Pos001_S001	00-DWW4DJZ8faeD6UZf9SnZWK
126.363	23.2399	1985.02	um	Vesicles Paraspeckle	Vesicles Paraspeckle Position	0.000	1.000	12	200000461	200000461	GFP-VOID DsRed2-PSPC1 8C-C-PSPC1 V2.00	0	50. DsRed2-PSPC1_Pos001_S001	00-DWW4DJZ8faeD6UZf9SnZWK
125.913	24.6429	1985.19	um	Vesicles Paraspeckle	Vesicles Paraspeckle Position	0.000	1.000	12	200000462	200000462	GFP-VOID DsRed2-PSPC1 8C-C-PSPC1 V2.00	0	50. DsRed2-PSPC1_Pos001_S001	00-DWW4DJZ8faeD6UZf9SnZWK
124.033	24.8918	1985.14	um	Vesicles Paraspeckle	Vesicles Paraspeckle Position	0.000	1.000	12	200000463	200000463	GFP-VOID DsRed2-PSPC1 8C-C-PSPC1 V2.00	0	50. DsRed2-PSPC1_Pos001_S001	00-DWW4DJZ8faeD6UZf9SnZWK
125.215	24.9423	1985.21	um	Vesicles Paraspeckle	Vesicles Paraspeckle Position	0.000	1.000	12	200000464	200000464	GFP-VOID DsRed2-PSPC1 8C-C-PSPC1 V2.00	0	50. DsRed2-PSPC1_Pos001_S001	00-DWW4DJZ8faeD6UZf9SnZWK
124.502	25.1335	1985.13	um	Vesicles Paraspeckle	Vesicles Paraspeckle Position	0.000	1.000	12	200000465	200000465	GFP-VOID DsRed2-PSPC1 8C-C-PSPC1 V2.00	0	50. DsRed2-PSPC1_Pos001_S001	00-DWW4DJZ8faeD6UZf9SnZWK
124.699	25.5636	1985.27	um	Vesicles Paraspeckle	Vesicles Paraspeckle Position	0.000	1.000	12	200000466	200000466	GFP-VOID DsRed2-PSPC1 8C-C-PSPC1 V2.00	0	50. DsRed2-PSPC1_Pos001_S001	00-DWW4DJZ8faeD6UZf9SnZWK
127.813	9.72503	1985.48	um	Vesicles Paraspeckle	Vesicles Paraspeckle Position	0.000	1.000	12	200000467	200000467	GFP-VOID DsRed2-PSPC1 8C-C-PSPC1 V2.00	0	50. DsRed2-PSPC1_Pos001_S001	00-DWW4DJZ8faeD6UZf9SnZWK
131.71	12.6566	1985.58	um	Vesicles Paraspeckle	Vesicles Paraspeckle Position	0.000	1.000	12	200000468	200000468	GFP-VOID DsRed2-PSPC1 8C-C-PSPC1 V2.00	0	50. DsRed2-PSPC1_Pos001_S001	00-DWW4DJZ8faeD6UZf9SnZWK
129.305	13.1674	1985.53	um	Vesicles Paraspeckle	Vesicles Paraspeckle Position	0.000	1.000	12	200000469	200000469	GFP-VOID DsRed2-PSPC1 8C-C-PSPC1 V2.00	0	50. DsRed2-PSPC1_Pos001_S001	00-DWW4DJZ8faeD6UZf9SnZWK
132.46	14.5252	1985.6	um	Vesicles Paraspeckle	Vesicles Paraspeckle Position	0.000	1.000	12	200000470	200000470	GFP-VOID DsRed2-PSPC1 8C-C-PSPC1 V2.00	0	50. DsRed2-PSPC1_Pos001_S001	00-DWW4DJZ8faeD6UZf9SnZWK
130.712	14.7916	1985.46	um	Vesicles Paraspeckle	Vesicles Paraspeckle Position	0.000	1.000	12	200000471	200000471	GFP-VOID DsRed2-PSPC1 8C-C-PSPC1 V2.00	0	50. DsRed2-PSPC1_Pos001_S001	00-DWW4DJZ8faeD6UZf9SnZWK
128.301	15.5015	1985.48	um	Vesicles Paraspeckle	Vesicles Paraspeckle Position	0.000	1.000	12	200000472	200000472	GFP-VOID DsRed2-PSPC1 8C-C-PSPC1 V2.00	0	50. DsRed2-PSPC1_Pos001_S001	00-DWW4DJZ8faeD6UZf9SnZWK
131.228	15.7384	1985.57	um	Vesicles Paraspeckle	Vesicles Paraspeckle Position	0.000	1.000	12	200000473	200000473	GFP-VOID DsRed2-PSPC1 8C-C-PSPC1 V2.00	0	50. DsRed2-PSPC1_Pos001_S001	00-DWW4DJZ8faeD6UZf9SnZWK
123.469	16.948	1985.48	um	Vesicles Paraspeckle	Vesicles Paraspeckle Position	0.000	1.000	12	200000474	200000474	GFP-VOID DsRed2-PSPC1 8C-C-PSPC1 V2.00	0	50. DsRed2-PSPC1_Pos001_S001	00-DWW4DJZ8faeD6UZf9SnZWK
130.767	16.9778	1985.45	um	Vesicles Paraspeckle	Vesicles Paraspeckle Position	0.000	1.000	12	200000475	200000475	GFP-VOID DsRed2-PSPC1 8C-C-PSPC1 V2.00	0	50. DsRed2-PSPC1_Pos001_S001	00-DWW4DJZ8faeD6UZf9SnZWK
131.643	16.8841	1985.56	um	Vesicles Paraspeckle	Vesicles Paraspeckle Position	0.000	1.000	12	200000476	200000476	GFP-VOID DsRed2-PSPC1 8C-C-PSPC1 V2.00	0	50. DsRed2-PSPC1_Pos001_S001	00-DWW4DJZ8faeD6UZf9SnZWK
135.755	18.3593	1985.47	um	Vesicles Paraspeckle	Vesicles Paraspeckle Position	0.000	1.000	12	200000477	200000477	GFP-VOID DsRed2-PSPC1 8C-C-PSPC1 V2.00	0	50. DsRed2-PSPC1_Pos001_S001	00-DWW4DJZ8faeD6UZf9SnZWK
130.697	18.6275	1985.51	um	Vesicles Paraspeckle	Vesicles Paraspeckle Position	0.000	1.000	12	200000478	200000478	GFP-VOID DsRed2-PSPC1 8C-C-PSPC1 V2.00	0	50. DsRed2-PSPC1_Pos001_S001	00-DWW4DJZ8faeD6UZf9SnZWK
135.053	18.6388	1985.44	um	Vesicles Paraspeckle	Vesicles Paraspeckle Position	0.000	1.000	12	200000479	200000479	GFP-VOID DsRed2-PSPC1 8C-C-PSPC1 V2.00	0	50. DsRed2-PSPC1_Pos001_S001	00-DWW4DJZ8faeD6UZf9SnZWK
128.547	19.2836	1985.4	um	Vesicles Paraspeckle	Vesicles Paraspeckle Position	0.000	1.000	12	200000480	200000480	GFP-VOID DsRed2-PSPC1 8C-C-PSPC1 V2.00	0	50. DsRed2-PSPC1_Pos001_S001	00-DWW4DJZ8faeD6UZf9SnZWK
130.79	19.3924	1985.51	um	Vesicles Paraspeckle	Vesicles Paraspeckle Position	0.000	1.000	12	200000481	200000481	GFP-VOID DsRed2-PSPC1 8C-C-PSPC1 V2.00	0	50. DsRed2-PSPC1_Pos001_S001	00-DWW4DJZ8faeD6UZf9SnZWK
131.917	19.6495	1985.69	um	Vesicles Paraspeckle	Vesicles Paraspeckle Position	0.000	1.000	12	200000482	200000482	GFP-VOID DsRed2-PSPC1 8C-C-PSPC1 V2.00	0	50. DsRed2-PSPC1_Pos001_S001	00-DWW4DJZ8faeD6UZf9SnZWK
127.838	20.8033	1985.45	um	Vesicles Paraspeckle	Vesicles Paraspeckle Position	0.000	1.000	12	200000483	200000483	GFP-VOID DsRed2-PSPC1 8C-C-PSPC1 V2.00	0	50. DsRed2-PSPC1_Pos001_S001	00-DWW4DJZ8faeD6UZf9SnZWK
132.162	21.089	1985.37	um	Vesicles Paraspeckle	Vesicles Paraspeckle Position	0.000	1.000	12	200000484	200000484	GFP-VOID DsRed2-PSPC1 8C-C-PSPC1 V2.00	0	50. DsRed2-PSPC1_Pos001_S001	00-DWW4DJZ8faeD6UZf9SnZWK
129.815	21.2668	1985.65	um	Vesicles Paraspeckle	Vesicles Paraspeckle Position	0.000	1.000	12	200000485	200000485	GFP-VOID DsRed2-PSPC1 8C-C-PSPC1 V2.00	0	50. DsRed2-PSPC1_Pos001_S001	00-DWW4DJZ8faeD6UZf9SnZWK
128.076	21.4636	1985.6	um	Vesicles Paraspeckle	Vesicles Paraspeckle Position	0.000	1.000	12	200000486	200000486	GFP-VOID DsRed2-PSPC1 8C-C-PSPC1 V2.00	0	50. DsRed2-PSPC1_Pos001_S001	00-DWW4DJZ8faeD6UZf9SnZWK
132.427	21.4835	1985.41	um	Vesicles Paraspeckle	Vesicles Paraspeckle Position	0.000	1.000	12	200000487	200000487	GFP-VOID DsRed2-PSPC1 8C-C-PSPC1 V2.00	0	50. DsRed2-PSPC1_Pos001_S001	00-DWW4DJZ8faeD6UZf9SnZWK
131.158	22.0001	1985.52	um	Vesicles Paraspeckle	Vesicles Paraspeckle Position	0.000	1.000	12	200000488	200000488	GFP-VOID DsRed2-PSPC1 8C-C-PSPC1 V2.00	0	50. DsRed2-PSPC1_Pos001_S001	00-DWW4DJZ8faeD6UZf9SnZWK
128.242	22.4916	1985.48	um	Vesicles Paraspeckle	Vesicles Paraspeckle Position	0.000	1.000	12	200000489	200000489	GFP-VOID DsRed2-PSPC1 8C-C-PSPC1 V2.00	0	50. DsRed2-PSPC1_Pos001_S001	00-DWW4DJZ8faeD6UZf9SnZWK
129.509	22.7325	1985.69	um	Vesicles Paraspeckle	Vesicles Paraspeckle Position	0.000	1.000	12	200000490	200000490	GFP-VOID DsRed2-PSPC1 8C-C-PSPC1 V2.00	0	50. DsRed2-PSPC1_Pos001_S001	00-DWW4DJZ8faeD6UZf9SnZWK
125.152	23.4384	1985.35	um	Vesicles Paraspeckle	Vesicles Paraspeckle Position	0.000	1.000	12	200000491	200000491	GFP-VOID DsRed2-PSPC1 8C-C-PSPC1 V2.00	0	50. DsRed2-PSPC1_Pos001_S001	00-DWW4DJZ8faeD6UZf9SnZWK
126.16	25.1272	1985.63	um	Vesicles Paraspeckle	Vesicles Paraspeckle Position	0.000	1.000	12	200000492	200000492	GFP-VOID DsRed2-PSPC1 8C-C-PSPC1 V2.00	0	50. DsRed2-PSPC1_Pos001_S001	00-DWW4DJZ8faeD6UZf9SnZWK
127.824	25.0411	1985.66	um	Vesicles Paraspeckle	Vesicles Paraspeckle Position	0.000	1.000	12	200000493	200000493	GFP-VOID DsRed2-PSPC1 8C-C-PSPC1 V2.00	0	50. DsRed2-PSPC1_Pos001_S001	00-DWW4DJZ8faeD6UZf9SnZWK
122.054	16.0064	1986.06	um	Vesicles Paraspeckle	Vesicles Paraspeckle Position	0.000	1.000	12	200000494	200000494	GFP-VOID DsRed2-PSPC1 8C-C-PSPC1 V2.00	0	50. DsRed2-PSPC1_Pos001_S001	00-DWW4DJZ8faeD6UZf9SnZWK
120.423	16.7733	1985.83	um	Vesicles Paraspeckle	Vesicles Paraspeckle Position	0.000	1.000	12	200000495	200000495	GFP-VOID DsRed2-PSPC1 8C-C-PSPC1 V2.00	0	50. DsRed2-PSPC1_Pos001_S001	00-DWW4DJZ8faeD6UZf9SnZWK
121.847	22.5055	1985.78	um	Vesicles Paraspeckle	Vesicles Paraspeckle Position	0.000	1.000	12	200000496	200000496	GFP-VOID DsRed2-PSPC1 8C-C-PSPC1 V2.00	0	50. DsRed2-PSPC1_Pos001_S001	00-DWW4DJZ8faeD6UZf9SnZWK
121.893	19.3694	1986.21	um	Vesicles Paraspeckle	Vesicles Paraspeckle Position	0.000	1.000	12	200000497	200000497	GFP-VOID DsRed2-PSPC1 8C-C-PSPC1 V2.00	0	50. DsRed2-PSPC1_Pos001_S001	00-DWW4DJZ8faeD6UZf9SnZWK
122.242	20.0548	1986.39	um	Vesicles Paraspeckle	Vesicles Paraspeckle Position	0.000	1.000	12	200000498	200000498	GFP-VOID DsRed2-PSPC1 8C-C-PSPC1 V2.00	0	50. DsRed2-PSPC1_Pos001_S001	00-DWW4DJZ8faeD6UZf9SnZWK
123.001	11.0189	1986.71	um	Vesicles Paraspeckle	Vesicles Paraspeckle Position	0.000	1.000	12	200000499	200000499	GFP-VOID DsRed2-PSPC1 8C-C-PSPC1 V2.00	0	50. DsRed2-PSPC1_Pos001_S001	00-DWW4DJZ8faeD6UZf9SnZWK
122.991	11.7341	1986.57	um	Vesicles Paraspeckle	Vesicles Paraspeckle Position	0.000	1.000	12	200000500	200000500	GFP-VOID DsRed2-PSPC1 8C-C-PSPC1 V2.00	0	50. DsRed2-PSPC1_Pos001_S001	00-DWW4DJZ8faeD6UZf9SnZWK
122.775	13.1073	1986.8	um	Vesicles Paraspeckle	Vesicles Paraspeckle Position	0.000	1.000	12	200000501	200000501	GFP-VOID DsRed2-PSPC1 8C-C-PSPC1 V2.00	0	50. DsRed2-PSPC1_Pos001_S001	00-DWW4DJZ8faeD6UZf9SnZWK
122.572	14.5503	1986.81	um	Vesicles Paraspeckle	Vesicles Paraspeckle Position	0.000	1.000	12	200000502	200000502	GFP-VOID DsRed2-PSPC1 8C-C-PSPC1 V2.00	0	50. DsRed2-PSPC1_Pos001_S001	00-DWW4DJZ8faeD6UZf9SnZWK
121.503	15.1153	1986.56	um	Vesicles Paraspeckle	Vesicles Paraspeckle Position	0.000	1.000	12	200000503	200000503	GFP-VOID DsRed2-PSPC1 8C-C-PSPC1 V2.00	0	50. DsRed2-PSPC1_Pos001_S001	00-DWW4DJZ8faeD6UZf9SnZWK
122.595	15.2717	1986.89	um	Vesicles Paraspeckle	Vesicles Paraspeckle Position	0.000	1.000	12	200000504	200000504	GFP-VOID DsRed2-PSPC1 8C-C-PSPC1 V2.00	0	50. DsRed2-PSPC1_Pos001_S001	00-DWW4DJZ8faeD6UZf9SnZWK
121.092	18.4483	1986.85	um	Vesicles Paraspeckle	Vesicles Paraspeckle Position	0.000	1.000	12	200000505	200000505	GFP-VOID DsRed2-PSPC1 8C-C-PSPC1 V2.00	0	50. DsRed2-PSPC1_Pos001_S001	00-DWW4DJZ8faeD6UZf9SnZWK
121.32	18.8181	1986.69	um	Vesicles Paraspeckle	Vesicles Paraspeckle Position	0.000	1.000	12	200000506	200000506	GFP-VOID DsRed2-PSPC1 8C-C-PSPC1 V2.00	0	50. DsRed2-PSPC1_Pos001_S001	00-DWW4DJZ8faeD6UZf9SnZWK
122.544	13.835	1987.1	um	Vesicles Paraspeckle	Vesicles Paraspeckle Position	0.000	1.000	12	200000507	200000507	GFP-VOID DsRed2-PSPC1 8C-C-PSPC1 V2.00	0	50. DsRed2-PSPC1_Pos001_S001	00-DWW4DJZ8faeD6UZf9SnZWK
122.295	17.2061	1987.01	um	Vesicles Paraspeckle	Vesicles Paraspeckle Position	0.000	1.000	12	200000508	200000508	GFP-VOID DsRed2-PSPC1 8C-C-PSPC1 V2.00	0	50. DsRed2-PSPC1_Pos001_S001	00-DWW4DJZ8faeD6UZf9SnZWK
122.778	17.6654	1987.25	um	Vesicles Paraspeckle	Vesicles Paraspeckle Position	0.000	1.000	12	200000509	200000509	GFP-VOID DsRed2-PSPC1 8C-C-PSPC1 V2.00	0	50. DsRed2-PSPC1_Pos001_S001	00-DWW4DJZ8faeD6UZf9SnZWK
121.573	17.9145	1987	um	Vesicles Paraspeckle	Vesicles Paraspeckle Position	0.000	1.000	12	200000510	200000510	GFP-VOID DsRed2-PSPC1 8C-C-PSPC1 V2.00	0	50. DsRed2-PSPC1_Pos001_S001	00-DWW4DJZ8faeD6UZf9SnZWK
121.933	18.6717	1986.99	um	Vesicles Paraspeckle	Vesicles Paraspeckle Position	0.000	1.000	12	200000511	200000511	GFP-VOID DsRed2-PSPC1 8C-C-PSPC1 V2.00	0	50. DsRed2-PSPC1_Pos001_S001	00-DWW4DJZ8faeD6UZf9SnZWK
126.864	10.7281	1986	um	Vesicles Paraspeckle	Vesicles Paraspeckle Position	0.000	1.000	12	200000512	200000512	GFP-VOID DsRed2-PSPC1 8C-C-PSPC1 V2.00	0	50. DsRed2-PSPC1_Pos001_S001	00-DWW4DJZ8faeD6UZf9SnZWK
126.895	11.4075	1985.79	um	Vesicles Paraspeckle	Vesicles Paraspeckle Position	0.000	1.000	12	200000513	200000513	GFP-VOID DsRed2-PSPC1 8C-C-PSPC1 V2.00	0	50. DsRed2-PSPC1_Pos001_S001	00-DWW4DJZ8faeD6UZf9SnZWK
125.988	11.9047	1985.81	um	Vesicles Paraspeckle	Vesicles Paraspeckle Position	0.000	1.000	12	200000514	200000514	GFP-VOID DsRed2-PSPC1 8C-C-PSPC1 V2.00	0	50. DsRed2-PSPC1_Pos001_S001	00-DWW4DJZ8faeD6UZf9SnZWK
124.589	12.1694	1985.85	um	Vesicles Paraspeckle	Vesicles Paraspeckle Position	0.000	1.000	12	200000515	200000515	GFP-VOID DsRed2-PSPC1 8C-C-PSPC1 V2.00	0	50. DsRed2-PSPC1_Pos001_S001	00-DWW4DJZ8faeD6UZf9SnZWK
129.496	12.1453	1985.81	um	Vesicles Paraspeckle	Vesicles Paraspeckle Position	0.000	1.000	12	200000516	200000516	GFP-VOID DsRed2-PSPC1 8C-C-PSPC1 V2.00	0	50. DsRed2-PSPC1_Pos001_S001	00-DWW4DJZ8faeD6UZf9SnZWK
131.156	13.3402	1985.74	um	Vesicles Paraspeckle	Vesicles Paraspeckle Position	0.000	1.000	12	200000517	200000517	GFP-VOID DsRed2-PSPC1 8C-C-PSPC1 V2.00	0	50. DsRed2-PSPC1_Pos001_S001	00-DWW4DJZ8faeD6UZf9SnZWK
132.184	15.7537	1985.89	um	Vesicles Paraspeckle	Vesicles Paraspeckle Position	0.000	1.000	12	200000518	200000518	GFP-VOID DsRed2-PSPC1 8C-C-PSPC1 V2.00	0	50. DsRed2-PSPC1_Pos001_S001	00-DWW4DJZ8faeD6UZf9SnZWK
132.613	15.7202	1985.74	um	Vesicles Paraspeckle	Vesicles Paraspeckle Position	0.000	1.000	12	200000519	200000519	GFP-VOID DsRed2-PSPC1 8C-C-PSPC1 V2.00	0	50. DsRed2-PSPC1_Pos001_S001	00-DWW4DJZ8faeD6UZf9SnZWK
133.369	19.5126	1985.86	um	Vesicles Paraspeckle	Vesicles Paraspeckle Position	0.000	1.000	12	200000520	200000520	GFP-VOID DsRed2-PSPC1 8C-C-PSPC1 V2.00	0	50. DsRed2-PSPC1_Pos001_S001	00-DWW4DJZ8faeD6UZf9SnZWK
134.868	21.0461	1985.92	um	Vesicles Paraspeckle	Vesicles Paraspeckle Position	0.000	1.000	12	200000521	200000521	GFP-VOID DsRed2-PSPC1 8C-C-PSPC1 V2.00	0	50. DsRed2-PSPC1_Pos001_S001	00-DWW4DJZ8faeD6UZf9SnZWK
123.259	21.2843	1985.75	um	Vesicles Paraspeckle	Vesicles Paraspeckle Position	0.000	1.000	12	200000522	200000522	GFP-VOID DsRed2-PSPC1 8C-C-PSPC1 V2.00	0	50. DsRed2-PSPC1_Pos001_S001	00-DWW4DJZ8faeD6UZf9SnZWK
130.854	21.2843	1985.93	um	Vesicles Paraspeckle	Vesicles Paraspeckle Position	0.000	1.000	12	200000523	200000523	GFP-VOID DsRed2-PSPC1 8C-C-PSPC1 V2.00	0	50. DsRed2-PSPC1_Pos001_S001	00-DWW4DJZ8faeD6UZf9SnZWK
130.073	22.1109	1985.77	um	Vesicles Paraspeckle	Vesicles Paraspeckle Position	0.000	1.000	12	200000524	200000524	GFP-VOID DsRed2-PSPC1 8C-C-PSPC1 V2.00	0	50. DsRed2-PSPC1_Pos001_S001	00-DWW4DJZ8faeD6UZf9SnZWK
124.312	23.9298	1985.93	um	Vesicles Paraspeckle	Vesicles Paraspeckle Position	0.000	1.000	12	200000525	200000525	GFP-VOID DsRed2-PSPC1 8C-C-PSPC1 V2.00	0	50. DsRed2-PSPC1_Pos001_S001	00-DWW4DJZ8faeD6UZf9SnZWK
125.272	24.9628	1985.83	um	Vesicles Paraspeckle	Vesicles Paraspeckle Position	0.000	1.000	12	200000526	200000526	GFP-VOID DsRed2-PSPC1 8C-C-PSPC1 V2.00	0	50. DsRed2-PSPC1_Pos001_S001	00-DWW4DJZ8faeD6UZf9SnZWK
127.186	24.8918	1986.1	um	Vesicles Paraspeckle	Vesicles Paraspeckle Position	0.000	1.000	12	200000527	200000527	GFP-VOID DsRed2-PSPC1 8C-C-PSPC1 V2.00	0	50. DsRed2-PSPC1_Pos001_S001	00-DWW4DJZ8faeD6UZf9SnZWK
123.933	11.1832	1986.38	um	Vesicles Paraspeckle	Vesicles Paraspeckle Position	0.000	1.000	12	200000528	200000528	GFP-VOID DsRed2-PSPC1 8C-C-PSPC1 V2.00	0	50. DsRed2-PSPC1_Pos001_S001	00-DWW4DJZ8faeD6UZf9SnZWK
126.142	11.1176	1986.34	um	Vesicles Paraspeckle	Vesicles Paraspeckle Position	0.000	1.000	12	200000529	200000529	GFP-VOID DsRed2-PSPC1 8C-C-PSPC1 V2.00	0	50. DsRed2-PSPC1_Pos001_S001	00-DWW4DJZ8faeD6UZf9SnZWK
124.907	11.6643	1986.53	um	Vesicles Paraspeckle	Vesicles Paraspeckle Position	0.000	1.000	12	200000530	200000530	GFP-VOID DsRed2-PSPC1 8C-C-PSPC1 V2.00	0	50. DsRed2-PSPC1_Pos001_S001	00-DWW4DJZ8faeD6UZf9SnZWK
128.76	12.4044	1986.47	um	Vesicles Paraspeckle	Vesicles Paraspeckle Position	0.000	1.000	12	200000531	200000531	GFP-VOID DsRed2-PSPC1 8C-C-PSPC1 V2.00	0	50. DsRed2-PSPC1_Pos001_S001	00-DWW4DJZ8faeD6UZf9SnZWK
131.415	14.3402	1986.15	um	Vesicles Paraspeckle	Vesicles Paraspeckle Position	0.000	1.000	12	200000532	200000532	GFP-VOID DsRed2-PSPC1 8C-C-PSPC1 V2.00	0	50. DsRed2-PSPC1_Pos001_S001	00-DWW4DJZ8faeD6UZf9SnZWK
133.604	16.8775	1986.18	um	Vesicles Paraspeckle	Vesicles Paraspeckle Position	0.000	1.000	12	200000533	200000533	GFP-VOID DsRed2-PSPC1 8C-C-PSPC1 V2.00	0	50. DsRed2-PSPC1_Pos001_S001	00-DWW4DJZ8faeD6UZf9SnZWK
129.515	18.1578	1986.52	um	Vesicles Paraspeckle	Vesicles Paraspeckle Position	0.000	1.000	12	200000534	200000534	GFP-VOID DsRed2-PSPC1 8C-C-PSPC1 V2.00	0	50. DsRed2-PSPC1_Pos001_S001	00-DWW4DJZ8faeD6UZf9SnZWK
133.827	19.8508	1986.49	um	Vesicles Paraspeckle	Vesicles Paraspeckle Position	0.000	1.000	12	200000535	200000535	GFP-VOID DsRed2-PSPC1 8C-C-PSPC1 V2.00	0	50. DsRed2-PSPC1_Pos001_S001	00-DWW4DJZ8faeD6UZf9SnZWK
123.269	20.3054	1986.46	um	Vesicles Paraspeckle	Vesicles Paraspeckle Position	0.000	1.000	12	200000536	200000536	GFP-VOID DsRed2-PSPC1 8C-C-PSPC1 V2.00	0	50. DsRed2-PSPC1_Pos001_S001	00-DWW4DJZ8faeD6UZf9SnZWK
132.426	20.8104	1986.27	um	Vesicles Paraspeckle	Vesicles Paraspeckle Position	0.000	1.000	12	200000537	200000537	GFP-VOID DsRed2-PSPC1 8C-C-PSPC1 V2.00	0	50. DsRed2-PSPC1_Pos001_S001	00-DWW4DJZ8faeD6UZf9SnZWK
130.744	21.8705	1986.28	um	Vesicles Paraspeckle	Vesicles Paraspeckle Position	0.000	1.000	12	200000538	200000538	GFP-VOID DsRed2-PSPC1 8C-C-PSPC1 V2.00	0	50. DsRed2-PSPC1_Pos001_S001	00-DWW4DJZ8faeD6UZf9SnZWK
130.926	22.7101	1986.4	um	Vesicles Paraspeckle	Vesicles Paraspeckle Position	0.000	1.000	12	200000539	200000539	GFP-VOID DsRed2-PSPC1 8C-C-PSPC1 V2.00	0	50. DsRed2-PSPC1_Pos001_S001	00-DWW4DJZ8faeD6UZf9SnZWK
123.944	23.4488	1986.25	um	Vesicles Paraspeckle	Vesicles Paraspeckle Position	0.000	1.000	12	200000540	200000540	GFP-VOID DsRed2-PSPC1 8C-C-PSPC1 V2.00	0	50. DsRed2-PSPC1_Pos001_S001	00-DWW4DJZ8faeD6UZf9SnZWK
131.87	23.4721	1986.33	um	Vesicles Paraspeckle	Vesicles Paraspeckle Position	0.000	1.000	12	200000541	200000541	GFP-VOID DsRed2-PSPC1 8C-C-PSPC1 V2.00	0	50. DsRed2-PSPC1_Pos001_S001	00-DWW4DJZ8faeD6UZf9SnZWK
125.424	23.9298	1986.25	um	Vesicles Paraspeckle	Vesicles Paraspeckle Position	0.000	1.000	12	200000542	200000542	GFP-VOID DsRed2-PSPC1 8C-C-PSPC1 V2.00	0	50. DsRed2-PSPC1_Pos001_S001	00-DWW4DJZ8faeD6UZf9SnZWK
130.177	24.4244	1986.31	um	Vesicles Paraspeckle	Vesicles Paraspeckle Position	0.000	1.000	12	200000543	200000543	GFP-VOID DsRed2-PSPC1 8C-C-PSPC1 V2.00	0	50. DsRed2-PSPC1_Pos001_S001	00-DWW4DJZ8faeD6UZf9SnZWK
124.261	10.7132	1986.75	um	Vesicles Paraspeckle	Vesicles Paraspeckle Position	0.000	1.000	12	200000544	200000544	GFP-VOID DsRed2-PSPC1 8C-C-PSPC1 V2.00	0	50. DsRed2-PSPC1_Pos001_S001	00-DWW4DJZ8faeD6UZf9SnZWK
124.465	12.3498	1986.55	um	Vesicles Paraspeckle	Vesicles Paraspeckle Position	0.000	1.000	12	200000545	200000545	GFP-VOID DsRed2-PSPC1 8C-C-PSPC1 V2.00	0	50. DsRed2-PSPC1_Pos001_S001	00-DWW4DJZ8faeD6UZf9SnZWK
123.243	12.804	1986.78	um	Vesicles Paraspeckle	Vesicles Paraspeckle Position	0.000	1.000	12	200000546	200000546	GFP-VOID DsRed2-PSPC1 8C-C-PSPC1 V2.00	0	50. DsRed2-PSPC1_Pos001_S001	00-DWW4DJZ8faeD6UZf9SnZWK
126.636	15.5122	1986.77	um	Vesicles Paraspeckle	Vesicles Paraspeckle Position	0.000	1.000	12	200000547	200000547	GFP-VOID DsRed2-PSPC1 8C-C-PSPC1 V2.00	0	50. DsRed2-PSPC1_Pos001_S001	00-DWW4DJZ8faeD6UZf9SnZWK
130.255	15.7892	1986.53	um	Vesicles Paraspeckle	Vesicles Paraspeckle Position	0.000	1.000	12	200000548	200000548	GFP-VOID DsRed2-PSPC1 8C-C-PSPC1 V2.00	0	50. DsRed2-PSPC1_Pos001_S001	00-DWW4DJZ8faeD6UZf9SnZWK
127.119	16.9539	1986.91	um	Vesicles Paraspeckle	Vesicles Paraspeckle Position	0.000	1.000	12	200000549	200000549	GFP-VOID DsRed2-PSPC1 8C-C-PSPC1 V2.00	0	50. DsRed2-PSPC1_Pos001_S001	00-DWW4DJZ8faeD6UZf9SnZWK
135.293	16.9557	1986.92	um	Vesicles Paraspeckle	Vesicles Paraspeckle Position	0.000	1.000	12	200000550	200000550	GFP-VOID DsRed2-PSPC1 8C-C-PSPC1 V2.00	0	50. DsRed2-PSPC1_Pos001_S001	00-DWW4DJZ8faeD6UZf9SnZWK
128.277	18.4096	1986.7	um	Vesicles Paraspeckle	Vesicles Paraspeckle Position	0.000	1.000	12	200000551	200000551	GFP-VOID DsRed2-PSPC1 8C-C-PSPC1 V2.00	0	50. DsRed2-PSPC1_Pos001_S001	00-DWW4DJZ8faeD6UZf9SnZWK
123.309	22.2337	1986.77	um	Vesicles Paraspeckle	Vesicles Paraspeckle Position	0.000	1.000	12	200000552	200000552	GFP-VOID DsRed2-PSPC1 8C-C-PSPC1 V2.00	0	50. DsRed2-PSPC1_Pos001_S001	00-DWW4DJZ8faeD6UZf9SnZWK
129.787	23.2079	1986.71	um	Vesicles Paraspeckle	Vesicles Paraspeckle Position	0.000	1.000	12	200000553	200000553	GFP-VOID DsRed2-PSPC1 8C-C-PSPC1 V2.00	0	50. DsRed2-PSPC1_Pos001_S001	00-DWW4DJZ8faeD6UZf9SnZWK
132.874	23.2188	1986.72	um	Vesicles Paraspeckle	Vesicles Paraspeckle Position	0.000	1.000	12	200000554	200000554	GFP-VOID DsRed2-PSPC1 8C-C-PSPC1 V2.00	0	50. DsRed2-PSPC1_Pos001_S001	00-DWW4DJZ8faeD6UZf9SnZWK
126.136	23.9244	1986.61	um	Vesicles Paraspeckle	Vesicles Paraspeckle Position	0.000	1.000	12	200000555	200000555	GFP-VOID DsRed2-PSPC1 8C-C-PSPC1 V2.00	0	50. DsRed2-PSPC1_Pos001_S001	00-DWW4DJZ8faeD6UZf9SnZWK
127.638	25.5485	1986.72	um	Vesicles Paraspeckle	Vesicles Paraspeckle Position	0.000	1.000	12	200000556	200000556	GFP-VOID DsRed2-PSPC1 8C-C-PSPC1 V2.00	0	50. DsRed2-PSPC1_Pos001_S001	00-DWW4DJZ8faeD6UZf9SnZWK
125.913	10.7019	1987.27	um	Vesicles Paraspeckle	Vesicles Paraspeckle Position	0.000	1.000	12	200000557	200000557	GFP-VOID DsRed2-PSPC1 8C-C-PSPC1 V2.00	0	50. DsRed2-PSPC1_Pos001_S001	00-DWW4DJZ8faeD6UZf9SnZWK
127.75	11.1926	1986.95	um	Vesicles Paraspeckle	Vesicles Paraspeckle Position	0.000	1.000	12	200000558	200000558	GFP-VOID DsRed2-PSPC1 8C-C-PSPC1 V2.00	0	50. DsRed2-PSPC1_Pos001_S001	00-DWW4DJZ8faeD6UZf9SnZWK
123.731	11.4237	1987.02	um	Vesicles Paraspeckle	Vesicles Paraspeckle Position	0.000	1.000	12	200000559	200000559	GFP-VOID DsRed2-PSPC1 8C-C-PSPC1 V2.00	0	50. DsRed2-PSPC1_Pos001_S001	00-DWW4DJZ8faeD6UZf9SnZWK
123.231	12.2324	1987.04	um	Vesicles Paraspeckle	Vesicles Paraspeckle Position	0.000	1.000	12	200000560	200000560	GFP-VOID DsRed2-PSPC1 8C-C-PSPC1 V2.00	0	50. DsRed2-PSPC1_Pos001_S001	00-DWW4DJZ8faeD6UZf9SnZWK
127.768	12.1486	1987.07	um	Vesicles Paraspeckle	Vesicles Paraspeckle Position	0.000	1.000	12	200000561	200000561	GFP-VOID DsRed2-PSPC1 8C-C-PSPC1 V2.00	0	50. DsRed2-PSPC1_Pos001_S001	00-DWW4DJZ8faeD6UZf9SnZWK
123.749	12.3857	1987.29	um	Vesicles Paraspeckle	Vesicles Paraspeckle Position	0.000	1.000	12	200000562	200000562	GFP-VOID DsRed2-PSPC1 8C-C-PSPC1 V2.00	0	50. DsRed2-PSPC1_Pos001_S001	00-DWW4DJZ8faeD6UZf9SnZWK
128.698	12.4075	1986.94	um	Vesicles Paraspeckle	Vesicles Paraspeckle Position	0.000	1.000	12	200000563	200000563	GFP-VOID DsRed2-PSPC1 8C-C-PSPC1 V2.00	0	50. DsRed2-PSPC1_Pos001_S001	00-DWW4DJZ8faeD6UZf9SnZWK
124.426	13.5883	1987.18	um	Vesicles Paraspeckle	Vesicles Paraspeckle Position	0.000	1.000	12	200000564	200000564	GFP-VOID DsRed2-PSPC1 8C-C-PSPC1 V2.00	0	50. DsRed2-PSPC1_Pos001_S001	00-DWW4DJZ8faeD6UZf9SnZWK
126.329	13.988	1987.25	um	Vesicles Paraspeckle	Vesicles Paraspeckle Position	0.000	1.000	12	200000565	200000565	GFP-VOID DsRed2-PSPC1 8C-C-PSPC1 V2.00	0	50. DsRed2-PSPC1_Pos001_S001	00-DWW4DJZ8faeD6UZf9SnZWK
125.638	14.7763	1987.14	um	Vesicles Paraspeckle	Vesicles Paraspeckle Position	0.000	1.000	12	200000566	200000566	GFP-VOID DsRed2-PSPC1 8C-C-PSPC1 V2.00	0	50. DsRed2-PSPC1_Pos001_S001	00-DWW4DJZ8faeD6UZf9SnZWK
130.96	15.0688	1987.19	um	Vesicles Paraspeckle	Vesicles Paraspeckle Position	0.000	1.000	12	200000567	200000567	GFP-VOID DsRed2-PSPC1 8C-C-PSPC1 V2.00	0	50. DsRed2-PSPC1_Pos001_S001	00-DWW4DJZ8faeD6UZf9SnZWK
123.497	16.0246	1987.26	um	Vesicles Paraspeckle	Vesicles Paraspeckle Position	0.000	1.000	12	200000568	200000568	GFP-VOID DsRed2-PSPC1 8C-C-PSPC1 V2.00	0	50. DsRed2-PSPC1_Pos001_S001	00-DWW4DJZ8faeD6UZf9SnZWK
127.109	15.9835	1987.16	um	Vesicles Paraspeckle	Vesicles Paraspeckle Position	0.000	1.000	12	200000569	200000569	GFP-VOID DsRed2-PSPC1 8C-C-PSPC1 V2.00	0	50. DsRed2-PSPC1_Pos001_S001	00-DWW4DJZ8faeD6UZf9SnZWK
132.404	16.7227	1987.01	um	Vesicles Paraspeckle	Vesicles Paraspeckle Position	0.000	1.000	12	200000570	200000570	GFP-VOID DsRed2-PSPC1 8C-C-PSPC1 V2.00	0	50. DsRed2-PSPC1_Pos001_S001	00-DWW4DJZ8faeD6UZf9SnZWK
123.256	16.9553	1987.08	um	Vesicles Paraspeckle	Vesicles Paraspeckle Position	0.000	1.000	12	200000571	200000571	GFP-VOID DsRed2-PSPC1 8C-C-PSPC1 V2.00	0	50. DsRed2-PSPC1_Pos001_S001	00-DWW4DJZ8faeD6UZf9SnZWK
131.211	18.1661	1987	um	Vesicles Paraspeckle	Vesicles Paraspeckle Position	0.000	1.000	12	200000572	200000572	GFP-VOID DsRed2-PSPC1 8C-C-PSPC1 V2.00	0	50. DsRed2-PSPC1_Pos001_S001	00-DWW4DJZ8faeD6UZf9SnZWK
134.071	21.9969	1987.28	um	Vesicles Paraspeckle	Vesicles Paraspeckle Position	0.000	1.000	12	200000573	200000573	GFP-VOID DsRed2-PSPC1 8C-C-PSPC1 V2.00	0	50. DsRed2-PSPC1_Pos001_S001	00-DWW4DJZ8faeD6UZf9SnZWK
132.389	22.7412	1987.21	um	Vesicles Paraspeckle	Vesicles Paraspeckle Position	0.000	1.000	12	200000574	200000574	GFP-VOID DsRed2-PSPC1 8C-C-PSPC1 V2.00	0	50. DsRed2-PSPC1_Pos001_S001	00-DWW4DJZ8faeD6UZf9SnZWK
125.603	22.9678	1987.17	um	Vesicles Paraspeckle	Vesicles Paraspeckle Position	0.000	1.000	12	200000575	200000575	GFP-VOID DsRed2-PSPC1 8C-C-PSPC1 V2.00	0	50. DsRed2-PSPC1_Pos001_S001	00-DWW4DJZ8faeD6UZf9SnZWK
127.829	23.0182	1987.2	um	Vesicles Paraspeckle	Vesicles Paraspeckle Position	0.000	1.000	12	200000576	200000576	GFP-VOID DsRed2-PSPC1 8C-C-PSPC1 V2.00	0	50. DsRed2-PSPC1_Pos001_S001	00-DWW4DJZ8faeD6UZf9SnZWK
128.542	23.45	1987.27	um	Vesicles Paraspeckle	Vesicles Paraspeckle Position	0.000	1.000	12	200000577	200000577	GFP-VOID DsRed2-PSPC1 8C-C-PSPC1 V2.00	0	50. DsRed2-PSPC1_Pos001_S001	00-DWW4DJZ8faeD6UZf9SnZWK
131.25	23.9777	1987.08	um	Vesicles Paraspeckle	Vesicles Paraspeckle Position	0.000	1.000	12	200000578	200000578	GFP-VOID DsRed2-PSPC1 8C-C-PSPC1 V2.00	0	50. DsRed2-PSPC1_Pos001_S001	00-DWW4DJZ8faeD6UZf9SnZWK
122.506	18.6388	1987.38	um	Vesicles Paraspeckle	Vesicles Paraspeckle Position	0.000	1.000	12	200000579	200000579	GFP-VOID DsRed2-PSPC1 8C-C-PSPC1 V2.00	0	50. DsRed2-PSPC1_Pos001_S001	00-DWW4DJZ8faeD6UZf9SnZWK
122.874	14.5404	1987.86	um	Vesicles Paraspeckle	Vesicles Paraspeckle Position	0.000	1.000	12	200000580	200000580	GFP-VOID DsRed2-PSPC1 8C-C-PSPC1 V2.00	0	50. DsRed2-PSPC1_Pos001_S001	00-DWW4DJZ8faeD6UZf9SnZWK
122.791	15.0085	1987.91	um	Vesicles Paraspeckle	Vesicles Paraspeckle Position	0.000	1.000	12	200000581	200000581	GFP-VOID DsRed2-PSPC1 8C-C-PSPC1 V2.00	0	50. DsRed2-PSPC1_Pos001_S001	00-DWW4DJZ8faeD6UZf9SnZWK
123.016	15.7373	1987.96	um	Vesicles Paraspeckle	Vesicles Paraspeckle Position	0.000	1.000	12	200000582	200000582	GFP-VOID DsRed2-PSPC1 8C-C-PSPC1 V2.00	0	50. DsRed2-PSPC1_Pos001_S001	00-DWW4DJZ8faeD6UZf9SnZWK
125.366	12.6597	1987.54	um	Vesicles Paraspeckle	Vesicles Paraspeckle Position	0.000	1.000	12	200000583	200000583	GFP-VOID DsRed2-PSPC1 8C-C-PSPC1 V2.00	0	50. DsRed2-PSPC1_Pos001_S001	00-DWW4DJZ8faeD6UZf9SnZWK
128.733	13.1717	1987.66	um	Vesicles Paraspeckle	Vesicles Paraspeckle Position	0.000	1.000	12	200000584	200000584	GFP-VOID DsRed2-PSPC1 8C-C-PSPC1 V2.00	0	50. DsRed2-PSPC1_Pos001_S001	00-DWW4DJZ8faeD6UZf9SnZWK
123.965	13.4944	1987.62	um	Vesicles Paraspeckle	Vesicles Paraspeckle Position	0.000	1.000	12	200000585	200000585	GFP-VOID DsRed2-PSPC1 8C-C-PSPC1 V2.00	0	50. DsRed2-PSPC1_Pos001_S001	00-DWW4DJZ8faeD6UZf9SnZWK
123.765	15.0292	1987.34	um	Vesicles Paraspeckle	Vesicles Paraspeckle Position	0.000	1.000	12	200000586	200000586	GFP-VOID DsRed2-PSPC1 8C-C-PSPC1 V2.00	0	50. DsRed2-PSPC1_Pos001_S001	00-DWW4DJZ8faeD6UZf9SnZWK
131.632	17.4479	1987.52	um	Vesicles Paraspeckle	Vesicles Paraspeckle Position	0.000	1.000	12	200000587	200000587	GFP-VOID DsRed2-PSPC1 8C-C-PSPC1 V2.00	0	50. DsRed2-PSPC1_Pos001_S001	00-DWW4DJZ8faeD6UZf9SnZWK
128.066	17.6889	1987.6	um	Vesicles Paraspeckle	Vesicles Paraspeckle Position	0.000	1.000	12	200000588	200000588	GFP-VOID DsRed2-PSPC1 8C-C-PSPC1 V2.00	0	50. DsRed2-PSPC1_Pos001_S001	00-DWW4DJZ8faeD6UZf9SnZWK
134.05	17.9173	1987.51	um	Vesicles Paraspeckle	Vesicles Paraspeckle Position	0.000	1.000	12	200000589	200000589	GFP-VOID DsRed2-PSPC1 8C-C-PSPC1 V2.00	0	50. DsRed2-PSPC1_Pos001_S001	00-DWW4DJZ8faeD6UZf9SnZWK
123.749	18.873	1987.55	um	Vesicles Paraspeckle	Vesicles Paraspeckle Position	0.000	1.000	12	200000590	200000590	GFP-VOID DsRed2-PSPC1 8C-C-PSPC1 V2.00	0	50. DsRed2-PSPC1_Pos001_S001	00-DWW4DJZ8faeD6UZf9SnZWK
128.274	18.917	1987.43	um	Vesicles Paraspeckle	Vesicles Paraspeckle Position	0.000	1.000	12	200000591	200000591	GFP-VOID DsRed2-PSPC1 8C-C-PSPC1 V2.00	0	50. DsRed2-PSPC1_Pos001_S001	00-DWW4DJZ8faeD6UZf9SnZWK
126.216	23.2083	1987.45	um	Vesicles Paraspeckle	Vesicles Paraspeckle Position	0.000	1.000	12	200000592	200000592	GFP-VOID DsRed2-PSPC1 8C-C-PSPC1 V2.00	0	50. DsRed2-PSPC1_Pos001_S001	00-DWW4DJZ8faeD6UZf9SnZWK
126.681	23.6796	1987.6	um	Vesicles Paraspeckle	Vesicles Paraspeckle Position	0.000	1.000	12	200000593	200000593	GFP-VOID DsRed2-PSPC1 8C-C-PSPC1 V2.00	0	50. DsRed2-PSPC1_Pos001_S001	00-DWW4DJZ8faeD6UZf9SnZWK
127.547	11.4174	1987.77	um	Vesicles Paraspeckle	Vesicles Paraspeckle Position	0.000	1.000	12	200000594	200000594	GFP-VOID DsRed2-PSPC1 8C-C-PSPC1 V2.00	0	50. DsRed2-PSPC1_Pos001_S001	00-DWW4DJZ8faeD6UZf9SnZWK
127.424	13.4928	1987.83	um	Vesicles Paraspeckle	Vesicles Paraspeckle Position	0.000	1.000	12	200000595	200000595	GFP-VOID DsRed2-PSPC1 8C-C-PSPC1 V2.00	0	50. DsRed2-PSPC1_Pos001_S001	00-DWW4DJZ8faeD6UZf9SnZWK
126.397	14.0189	1987.72	um	Vesicles Paraspeckle	Vesicles Paraspeckle Position	0.000	1.000	12	200000596	200000596	GFP-VOID DsRed2-PSPC1 8C-C-PSPC1 V2.00	0	50. DsRed2-PSPC1_Pos001_S001	00-DWW4DJZ8faeD6UZf9SnZWK
127.107	14.5479	1987.96	um	Vesicles Paraspeckle	Vesicles Paraspeckle Position	0.000	1.000	12	200000597	200000597	GFP-VOID DsRed2-PSPC1 8C-C-PSPC1 V2.00	0	50. DsRed2-PSPC1_Pos001_S001	00-DWW4DJZ8faeD6UZf9SnZWK
123.872	16.3134	1988.06	um	Vesicles Paraspeckle	Vesicles Paraspeckle Position	0.000	1.000	12	200000598	200000598	GFP-VOID DsRed2-PSPC1 8C-C-PSPC1 V2.00	0	50. DsRed2-PSPC1_Pos001_S001	00-DWW4DJZ8faeD6UZf9SnZWK
134.79	17.6764	1987.72	um	Vesicles Paraspeckle	Vesicles Paraspeckle Position	0.000	1.000	12	200000599	200000599	GFP-VOID DsRed2-PSPC1 8C-C-PSPC1 V2.00	0	50. DsRed2-PSPC1_Pos001_S001	00-DWW4DJZ8faeD6UZf9SnZWK
124.584	18.8857	1987.91	um	Vesicles Paraspeckle	Vesicles Paraspeckle Position	0.000	1.000	12	200000600	200000600	GFP-VOID DsRed2-PSPC1 8C-C-PSPC1 V2.00	0	50. DsRed2-PSPC1_Pos001_S001	00-DWW4DJZ8faeD6UZf9SnZWK
124.021	19.607	1988	um	Vesicles Paraspeckle	Vesicles Paraspeckle Position	0.000	1.000	12	200000601	200000601	GFP-VOID DsRed2-PSPC1 8C-C-PSPC1 V2.00	0	50. DsRed2-PSPC1_Pos001_S001	00-DWW4DJZ8faeD6UZf9SnZWK
123.803	21.0995	1987.83	um	Vesicles Paraspeckle	Vesicles Paraspeckle Position	0.000	1.000	12	200000602	200000602	GFP-VOID DsRed2-PSPC1 8C-C-PSPC1 V2.00	0	50. DsRed2-PSPC1_Pos001_S001	00-DWW4DJZ8faeD6UZf9SnZWK
131.502	22.708	1987.86	um	Vesicles Paraspeckle	Vesicles Paraspeckle Position	0.000	1.000	12	200000603	200000603	GFP-VOID DsRed2-PSPC1 8C-C-PSPC1 V2.00	0	50. DsRed2-PSPC1_Pos001_S001	00-DWW4DJZ8faeD6UZf9SnZWK
128.764	23.501	1987.86	um	Vesicles Paraspeckle	Vesicles Paraspeckle Position	0.000	1.000	12	200000604	200000604	GFP-VOID DsRed2-PSPC1 8C-C-PSPC1 V2.00	0	50. DsRed2-PSPC1_Pos001_S001	00-DWW4DJZ8faeD6UZf9SnZWK
129.757	23.6898	1987.73	um	Vesicles Paraspeckle	Vesicles Paraspeckle Position	0.000	1.000	12	200000605	200000605	GFP-VOID DsRed2-PSPC1 8C-C-PSPC1 V2.00	0	50. DsRed2-PSPC1_Pos001_S001	00-DWW4DJZ8faeD6UZf9SnZWK
130.493	13.5883	1988.35	um	Vesicles Paraspeckle	Vesicles Paraspeckle Position	0.000	1.000	12	200000606	200000606	GFP-VOID DsRed2-PSPC1 8C-C-PSPC1 V2.00	0	50. DsRed2-PSPC1_Pos001_S001	00-DWW4DJZ8faeD6UZf9SnZWK
130.365	14.8651	1988.51	um	Vesicles Paraspeckle	Vesicles Paraspeckle Position	0.000	1.000	12	200000607	200000607	GFP-VOID DsRed2-PSPC1 8C-C-PSPC1 V2.00	0	50. DsRed2-PSPC1_Pos001_S001	00-DWW4DJZ8faeD6UZf9SnZWK
128.092	15.0106	1988.27	um	Vesicles Paraspeckle	Vesicles Paraspeckle Position	0.000	1.000	12	200000608	200000608	GFP-VOID DsRed2-PSPC1 8C-C-PSPC1 V2.00	0	50. DsRed2-PSPC1_Pos001_S001	00-DWW4DJZ8faeD6UZf9SnZWK
127.215	15.235	1988.38	um	Vesicles Paraspeckle	Vesicles Paraspeckle Position	0.000	1.000	12	200000609	200000609	GFP-VOID DsRed2-PSPC1 8C-C-PSPC1 V2.00	0	50. DsRed2-PSPC1_Pos001_S001	00-DWW4DJZ8faeD6UZf9SnZWK
123.578	16.8915	1988.3	um	Vesicles Paraspeckle	Vesicles Paraspeckle Position	0.000	1.000	12	200000610	200000610	GFP-VOID DsRed2-PSPC1 8C-C-PSPC1 V2.00	0	50. DsRed2-PSPC1_Pos001_S001	00-DWW4DJZ8faeD6UZf9SnZWK
133.641	16.9553	1988.45	um	Vesicles Paraspeckle	Vesicles Paraspeckle Position	0.000	1.000	12	200000611	200000611	GFP-VOID DsRed2-PSPC1 8C-C-PSPC1 V2.00	0	50. DsRed2-PSPC1_Pos001_S001	00-DWW4DJZ8faeD6UZf9SnZWK
126.864	17.0831	1988.16	um	Vesicles Paraspeckle	Vesicles Paraspeckle Position	0.000	1.000	12	200000612	200000612	GFP-VOID DsRed2-PSPC1 8C-C-PSPC1 V2.00	0	50. DsRed2-PSPC1_Pos001_S001	00-DWW4DJZ8faeD6UZf9SnZWK
133.858	17.4803	1988.36	um	Vesicles Paraspeckle	Vesicles Paraspeckle Position	0.000	1.000	12	200000613	200000613	GFP-VOID DsRed2-PSPC1 8C-C-PSPC1 V2.00	0	50. DsRed2-PSPC1_Pos001_S001	00-DWW4DJZ8faeD6UZf9SnZWK
125.177	18.405	1988.28	um	Vesicles Paraspeckle	Vesicles Paraspeckle Position	0.000	1.000	12	200000614	200000614	GFP-VOID DsRed2-PSPC1 8C-C-PSPC1 V2.00	0	50. DsRed2-PSPC1_Pos001_S001	00-DWW4DJZ8faeD6UZf9SnZWK
123.497	18.6386	1988.48	um	Vesicles Paraspeckle	Vesicles Paraspeckle Position	0.000	1.000	12	200000615	200000615	GFP-VOID DsRed2-PSPC1 8C-C-PSPC1 V2.00	0	50. DsRed2-PSPC1_Pos001_S001	00-DWW4DJZ8faeD6UZf9SnZWK
127.092	18.9748	1988.38	um	Vesicles Paraspeckle	Vesicles Paraspeckle Position	0.000	1.000	12	200000616	200000616	GFP-VOID DsRed2-PSPC1 8C-C-PSPC1 V2.00	0	50. DsRed2-PSPC1_Pos001_S001	00-DWW4DJZ8faeD6UZf9SnZWK
123.841	20.5598	1988.16	um	Vesicles Paraspeckle	Vesicles Paraspeckle Position	0.000	1.000	12	200000617	200000617	GFP-VOID DsRed2-PSPC1 8C-C-PSPC1 V2.00	0	50. DsRed2-PSPC1_Pos001_S001	00-DWW4DJZ8faeD6UZf9SnZWK
127.118	20.6141	1988.34	um	Vesicles Paraspeckle	Vesicles Paraspeckle Position	0.000	1.000	12	200000618	200000618	GFP-VOID DsRed2-PSPC1 8C-C-PSPC1 V2.00	0	50. DsRed2-PSPC1_Pos001_S001	00-DWW4DJZ8faeD6UZf9SnZWK
129.739	22.7173	1988.24	um	Vesicles Paraspeckle	Vesicles Paraspeckle Position	0.000	1.000	12	200000619	200000619	GFP-VOID DsRed2-PSPC1 8C-C-PSPC1 V2.00	0	50. DsRed2-PSPC1_Pos001_S001	00-DWW4DJZ8faeD6UZf9SnZWK
125.158	22.9678	1988.25	um	Vesicles Paraspeckle	Vesicles Paraspeckle Position	0.000	1.000	12	200000620	200000620	GFP-VOID DsRed2-PSPC1 8C-C-PSPC1 V2.00	0	50. DsRed2-PSPC1_Pos001_S001	00-DWW4DJZ8faeD6UZf9SnZWK
128.296	22.9594	1988.44	um	Vesicles Paraspeckle	Vesicles Paraspeckle Position	0.000	1.000	12	200000621	200000621	GFP-VOID DsRed2-PSPC1 8C-C-PSPC1 V2.00	0	50. DsRed2-PSPC1_Pos001_S001	00-DWW4DJZ8faeD6UZf9SnZWK
132.414	22.9236	1988.18	um	Vesicles Paraspeckle	Vesicles Paraspeckle Position	0.000	1.000	12	200000622	200000622	GFP-VOID DsRed2-PSPC1 8C-C-PSPC1 V2.00	0	50. DsRed2-PSPC1_Pos001_S001	00-DWW4DJZ8faeD6UZf9SnZWK
130.975	12.4089	1988.54	um	Vesicles Paraspeckle	Vesicles Paraspeckle Position	0.000	1.000	12	200000623	200000623	GFP-VOID DsRed2-PSPC1 8C-C-PSPC1 V2.00	0	50. DsRed2-PSPC1_Pos001_S001	00-DWW4DJZ8faeD6UZf9SnZWK
129.209	13.7485	1988.6	um	Vesicles Paraspeckle	Vesicles Paraspeckle Position	0.000	1.000	12	200000624	200000624	GFP-VOID DsRed2-PSPC1 8C-C-PSPC1 V2.00	0	50. DsRed2-PSPC1_Pos001_S001	00-DWW4DJZ8faeD6UZf9SnZWK
133.027	14.0693	1988.79	um	Vesicles Paraspeckle	Vesicles Paraspeckle Position	0.000	1.000	12	200000625	200000625	GFP-VOID DsRed2-PSPC1 8C-C-PSPC1 V2.00	0	50. DsRed2-PSPC1_Pos001_S001	00-DWW4DJZ8faeD6UZf9SnZWK
125.394	14.4008	1988.52	um	Vesicles Paraspeckle	Vesicles Paraspeckle Position	0.000	1.000	12	200000626	200000626	GFP-VOID DsRed2-PSPC1 8C-C-PSPC1 V2.00	0	50. DsRed2-PSPC1_Pos001_S001	00-DWW4DJZ8faeD6UZf9SnZWK
129.988	14.201	1988.62	um	Vesicles Paraspeckle	Vesicles Paraspeckle Position	0.000	1.000	12	200000627	200000627	GFP-VOID DsRed2-PSPC1 8C-C-PSPC1 V2.00	0	50. DsRed2-PSPC1_Pos001_S001	00-DWW4DJZ8faeD6UZf9SnZWK
129.019	14.5613	1988.51	um	Vesicles Paraspeckle	Vesicles Paraspeckle Position	0.000	1.000	12	200000628	200000628	GFP-VOID DsRed2-PSPC1 8C-C-PSPC1 V2.00	0	50. DsRed2-PSPC1_Pos001_S001	00-DWW4DJZ8faeD6UZf9SnZWK
131.087	15.441	1988.83	um	Vesicles Paraspeckle	Vesicles Paraspeckle Position	0.000	1.000	12	200000629	200000629	GFP-VOID DsRed2-PSPC1 8C-C-PSPC1 V2.00	0	50. DsRed2-PSPC1_Pos001_S001	00-DWW4DJZ8faeD6UZf9SnZWK
123.978	15.7656	1988.64	um	Vesicles Paraspeckle	Vesicles Paraspeckle Position	0.000	1.000	12	200000630	200000630	GFP-VOID DsRed2-PSPC1 8C-C-PSPC1 V2.00	0	50. DsRed2-PSPC1_Pos001_S001	00-DWW4DJZ8faeD6UZf9SnZWK
127.367	15.6719	1988.63	um	Vesicles Paraspeckle	Vesicles Paraspeckle Position	0.000	1.000	12	200000631	200000631	GFP-VOID DsRed2-PSPC1 8C-C-PSPC1 V2.00	0	50. DsRed2-PSPC1_Pos001_S001	00-DWW4DJZ8faeD6UZf9SnZWK
128.158	16.2134	1988.85	um	Vesicles Paraspeckle	Vesicles Paraspeckle Position	0.000	1.000	12	200000632	200000632	GFP-VOID DsRed2-PSPC1 8C-C-PSPC1 V2.00	0	50. DsRed2-PSPC1_Pos001_S001	00-DWW4DJZ8faeD6UZf9SnZWK
132.47	16.2348	1988.58	um	Vesicles Paraspeckle	Vesicles Paraspeckle Position	0.000	1.000	12	200000633	200000633	GFP-VOID DsRed2-PSPC1 8C-C-PSPC1 V2.00	0	50. DsRed2-PSPC1_Pos001_S001	00-DWW4DJZ8faeD6UZf9SnZWK
132.613	16.7148	1988.59	um	Vesicles Paraspeckle	Vesicles Paraspeckle Position	0.000	1.000	12	200000634	200000634	GFP-VOID DsRed2-PSPC1 8C-C-PSPC1 V2.00	0	50. DsRed2-PSPC1_Pos001_S001	00-DWW4DJZ8faeD6UZf9SnZWK
133.099	16.9962	1988.74	um	Vesicles Paraspeckle	Vesicles Paraspeckle Position	0.000	1.000	12	200000635	200000635	GFP-VOID DsRed2-PSPC1 8C-C-PSPC1 V2.00	0	50. DsRed2-PSPC1_Pos001_S001	00-DWW4DJZ8faeD6UZf9SnZWK
126.109	17.1958	1988.85	um	Vesicles Paraspeckle	Vesicles Paraspeckle Position	0.000	1.000	12	200000636	200000636	GFP-VOID DsRed2-PSPC1 8C-C-PSPC1 V2.00	0	50. DsRed2-PSPC1_Pos001_S001	00-DWW4DJZ8faeD6UZf9SnZWK
127.738	17.6571	1988.88	um	Vesicles Paraspeckle	Vesicles Paraspeckle Position	0.000	1.000	12	200000637	200000637	GFP-VOID DsRed2-PSPC1 8C-C-PSPC1 V2.00	0	50. DsRed2-PSPC1_Pos001_S001	00-DWW4DJZ8faeD6UZf9SnZWK
126.402	17.9142	1988.87	um	Vesicles Paraspeckle	Vesicles Paraspeckle Position	0.000	1.000	12	200000638	200000638	GFP-VOID DsRed2-PSPC1 8C-C-PSPC1 V2.00	0	50. DsRed2-PSPC1_Pos001_S001	00-DWW4DJZ8faeD6UZf9SnZWK
126.899	18.4647	1988.88	um	Vesicles Paraspeckle	Vesicles Paraspeckle Position	0.000	1.000	12	200000639	200000639	GFP-VOID DsRed2-PSPC1 8C-C-PSPC1 V2.00	0	50. DsRed2-PSPC1_Pos001_S001	00-DWW4DJZ8faeD6UZf9SnZWK
128.34	18.413	1988.74	um	Vesicles Paraspeckle	Vesicles Paraspeckle Position	0.000	1.000	12	200000640	200000640	GFP-VOID DsRed2-PSPC1 8C-C-PSPC1 V2.00	0	50. DsRed2-PSPC1_Pos001_S001	00-DWW4DJZ8faeD6UZf9SnZWK
130.278	18.7363	1988.55	um	Vesicles Paraspeckle	Vesicles Paraspeckle Position	0.000	1.000	12	200000641	200000641	GFP-VOID DsRed2-PSPC1 8C-C-PSPC1 V2.00	0	50. DsRed2-PSPC1_Pos001_S001	00-DWW4DJZ8faeD6UZf9SnZWK
124.537	19.0078	1988.54	um	Vesicles Paraspeckle	Vesicles Paraspeckle Position	0.000	1.000	12	200000642	200000642	GFP-VOID DsRed2-PSPC1 8C-C-PSPC1 V2.00	0	50. DsRed2-PSPC1_Pos001_S001	00-DWW4DJZ8faeD6UZf9SnZWK
124.862	19.0413	1988.72	um	Vesicles Paraspeckle	Vesicles Paraspeckle Position	0.000	1.000	12	200000643	200000643	GFP-VOID DsRed2-PSPC1 8C-C-PSPC1 V2.00	0	50. DsRed2-PSPC1_Pos001_S001	00-DWW4DJZ8faeD6UZf9SnZWK
128.112	19.1327	1988.71	um	Vesicles Paraspeckle	Vesicles Paraspeckle Position	0.000	1.000	12	200000644	200000644	GFP-VOID DsRed2-PSPC1 8C-C-PSPC1 V2.00	0	50. DsRed2-PSPC1_Pos001_S001	00-DWW4DJZ8faeD6UZf9SnZWK
131.456	19.3373	1988.53	um	Vesicles Paraspeckle	Vesicles Paraspeckle Position	0.000	1.000	12	200000645	200000645	GFP-VOID DsRed2-PSPC1 8C-C-PSPC1 V2.00	0	50. DsRed2-PSPC1_Pos001_S001	00-DWW4DJZ8faeD6UZf9SnZWK
125.26	19.61	1988.67	um	Vesicles Paraspeckle	Vesicles Paraspeckle Position	0.000	1.000	12	200000646	200000646	GFP-VOID DsRed2-PSPC1 8C-C-PSPC1 V2.00	0	50. DsRed2-PSPC1_Pos001_S001	00-DWW4DJZ8faeD6UZf9SnZWK
134.192	19.5509	1988.88	um	Vesicles Paraspeckle	Vesicles Paraspeckle Position	0.000	1.000	12	200000647	200000647	GFP-VOID DsRed2-PSPC1 8C-C-PSPC1 V2.00	0	50. DsRed2-PSPC1_Pos001_S001	00-DWW4DJZ8faeD6UZf9SnZWK
125.597	20.005	1988.85	um	Vesicles Paraspeckle	Vesicles Paraspeckle Position	0.000	1.000	12	200000648	200000648	GFP-VOID DsRed2-PSPC1 8C-C-PSPC1 V2.00	0	50. DsRed2-PSPC1_Pos001_S001	00-DWW4DJZ8faeD6UZf9SnZWK
127.494	20.0031	1988.73	um	Vesicles Paraspeckle	Vesicles Paraspeckle Position	0.000	1.000	12	200000649	200000649	GFP-VOID DsRed2-PSPC1 8C-C-PSPC1 V2.00	0	50. DsRed2-PSPC1_Pos001_S001	00-DWW4DJZ8faeD6UZf9SnZWK
127.538	20.5512	1988.61	um	Vesicles Paraspeckle	Vesicles Paraspeckle Position	0.000	1.000	12	200000650	200000650	GFP-VOID DsRed2-PSPC1 8C-C-PSPC1 V2.00	0	50. DsRed2-PSPC1_Pos001_S001	00-DWW4DJZ8faeD6UZf9SnZWK
134.086	20.6498	1988.62	um	Vesicles Paraspeckle	Vesicles Paraspeckle Position	0.000	1.000	12	200000651	200000651	GFP-VOID DsRed2-PSPC1 8C-C-PSPC1 V2.00	0	50. DsRed2-PSPC1_Pos001_S001	00-DWW4DJZ8faeD6UZf9SnZWK
128.322	21.3644	1988.73	um	Vesicles Paraspeckle	Vesicles Paraspeckle Position	0.000	1.000	12	200000652	200000652	GFP-VOID DsRed2-PSPC1 8C-C-PSPC1 V2.00	0	50. DsRed2-PSPC1_Pos001_S001	00-DWW4DJZ8faeD6UZf9SnZWK
130.024	21.5295	1988.72	um	Vesicles Paraspeckle	Vesicles Paraspeckle Position	0.000	1.000	12	200000653	200000653	GFP-VOID DsRed2-PSPC1 8C-C-PSPC1 V2.00	0	50. DsRed2-PSPC1_Pos001_S001	00-DWW4DJZ8faeD6UZf9SnZWK
124.666	22.0058	1988.78	um	Vesicles Paraspeckle	Vesicles Paraspeckle Position	0.000	1.000	12	200000654	200000654	GFP-VOID DsRed2-PSPC1 8C-C-PSPC1 V2.00	0	50. DsRed2-PSPC1_Pos001_S001	00-DWW4DJZ8faeD6UZf9SnZWK
130.393	22.9788	1988.54	um	Vesicles Paraspeckle	Vesicles Paraspeckle Position	0.000	1.000	12	200000655	200000655	GFP-VOID DsRed2-PSPC1 8C-C-PSPC1 V2.00	0	50. DsRed2-PSPC1_Pos001_S001	00-DWW4DJZ8faeD6UZf9SnZWK
131.93	22.9868	1988.66	um	Vesicles Paraspeckle	Vesicles Paraspeckle Position	0.000	1.000	12	200000656	200000656	GFP-VOID DsRed2-PSPC1 8C-C-PSPC1 V2.00	0	50. DsRed2-PSPC1_Pos001_S001	00-DWW4DJZ8faeD6UZf9SnZWK
127.841	23.2021	1988.82	um	Vesicles Paraspeckle	Vesicles Paraspeckle Position	0.000	1.000	12	200000657	200000657	GFP-VOID DsRed2-PSPC1 8C-C-PSPC1 V2.00	0	50. DsRed2-PSPC1_Pos001_S001	00-DWW4DJZ8faeD6UZf9SnZWK
125.948	14.5503	1989.03	um	Vesicles Paraspeckle	Vesicles Paraspeckle Position	0.000	1.000	12	200000658	200000658	GFP-VOID DsRed2-PSPC1 8C-C-PSPC1 V2.00	0	50. DsRed2-PSPC1_Pos001_S001	00-DWW4DJZ8faeD6UZf9SnZWK
130.326	14.7907	1988.97	um	Vesicles Paraspeckle	Vesicles Paraspeckle Position	0.000	1.000	12	200000659	200000659	GFP-VOID DsRed2-PSPC1 8C-C-PSPC1 V2.00	0	50. DsRed2-PSPC1_Pos001_S001	00-DWW4DJZ8faeD6UZf9SnZWK
129.713	15.0192	1988.91	um	Vesicles Paraspeckle	Vesicles Paraspeckle Position	0.000	1.000	12	200000660	200000660	GFP-VOID DsRed2-PSPC1 8C-C-PSPC1 V2.00	0	50. DsRed2-PSPC1_Pos001_S001	00-DWW4DJZ8faeD6UZf9SnZWK
131.099	15.096	1989.23	um	Vesicles Paraspeckle	Vesicles Paraspeckle Position	0.000	1.000	12	200000661	200000661	GFP-VOID DsRed2-PSPC1 8C-C-PSPC1 V2.00	0	50. DsRed2-PSPC1_Pos001_S001	00-DWW4DJZ8faeD6UZf9SnZWK
126.879	15.4621	1988.94	um	Vesicles Paraspeckle	Vesicles Paraspeckle Position	0.000	1.000	12	200000662	200000662	GFP-VOID DsRed2-PSPC1 8C-C-PSPC1 V2.00	0	50. DsRed2-PSPC1_Pos001_S001	00-DWW4DJZ8faeD6UZf9SnZWK
129.983	15.969	1989.29	um	Vesicles Paraspeckle	Vesicles Paraspeckle Position	0.000	1.000	12	200000663	200000663	GFP-VOID DsRed2-PSPC1 8C-C-PSPC1 V2.00	0	50. DsRed2-PSPC1_Pos001_S001	00-DWW4DJZ8faeD6UZf9SnZWK
125.669	16.1559	1989.02	um	Vesicles Paraspeckle	Vesicles Paraspeckle Position	0.000	1.000	12	200000664	200000664	GFP-VOID DsRed2-PSPC1 8C-C-PSPC1 V2.00	0	50. DsRed2-PSPC1_Pos001_S001	00-DWW4DJZ8faeD6UZf9SnZWK
124.431	16.4775	1989.02	um	Vesicles Paraspeckle	Vesicles Paraspeckle Position	0.000	1.000	12	200000665	200000665	GFP-VOID DsRed2-PSPC1 8C-C-PSPC1 V2.00	0	50. DsRed2-PSPC1_Pos001_S001	00-DWW4DJZ8faeD6UZf9SnZWK
126.736	16.3983	1989.14	um	Vesicles Paraspeckle	Vesicles Paraspeckle Position	0.000	1.000	12	200000666	200000666	GFP-VOID DsRed2-PSPC1 8C-C-PSPC1 V2.00	0	50. DsRed2-PSPC1_Pos001_S001	00-DWW4DJZ8faeD6UZf9SnZWK
131.711	16.4649	1989.17	um	Vesicles Paraspeckle	Vesicles Paraspeckle Position	0.000	1.000	12	200000667	200000667	GFP-VOID DsRed2-PSPC1 8C-C-PSPC1 V2.00	0	50. DsRed2-PSPC1_Pos001_S001	00-DWW4DJZ8faeD6UZf9SnZWK
130.949	16.9528	1989.19	um	Vesicles Paraspeckle	Vesicles Paraspeckle Position	0.000	1.000	12	200000668	200000668	GFP-VOID DsRed2-PSPC1 8C-C-PSPC1 V2.00	0	50. DsRed2-PSPC1_Pos001_S001	00-DWW4DJZ8faeD6UZf9SnZWK
128.543	17.2095	1989.08	um	Vesicles Paraspeckle	Vesicles Paraspeckle Position	0.000	1.000	12	200000669	200000669	GFP-VOID DsRed2-PSPC1 8C-C-PSPC1 V2.00	0	50. DsRed2-PSPC1_Pos001_S001	00-DWW4DJZ8faeD6UZf9SnZWK
132.163	17.2638	1989.17	um	Vesicles Paraspeckle	Vesicles Paraspeckle Position	0.000	1.000	12	200000670	200000670	GFP-VOID DsRed2-PSPC1 8C-C-PSPC1 V2.00	0	50. DsRed2-PSPC1_Pos001_S001	00-DWW4DJZ8faeD6UZf9SnZWK
127.007	17.9173	1989.09	um	Vesicles Paraspeckle	Vesicles Paraspeckle Position	0.000	1.000	12	200000671	200000671	GFP-VOID DsRed2-PSPC1 8C-C-PSPC1 V2.00	0	50. DsRed2-PSPC1_Pos001_S001	00-DWW4DJZ8faeD6UZf9SnZWK
130.461	17.8067	1989.16	um	Vesicles Paraspeckle	Vesicles Paraspeckle Position	0.000	1.000	12	200000672	200000672	GFP-VOID DsRed2-PSPC1 8C-C-PSPC1 V2.00	0	50. DsRed2-PSPC1_Pos001_S001	00-DWW4DJZ8faeD6UZf9SnZWK
128.547	18.8753	1988.99	um	Vesicles Paraspeckle	Vesicles Paraspeckle Position	0.000	1.000	12	200000673	200000673	GFP-VOID DsRed2-PSPC1 8C-C-PSPC1 V2.00	0	50. DsRed2-PSPC1_Pos001_S001	00-DWW4DJZ8faeD6UZf9SnZWK
126.506	19.2707	1989.22	um	Vesicles Paraspeckle	Vesicles Paraspeckle Position	0.000	1.000	12	200000674	200000674	GFP-VOID DsRed2-PSPC1 8C-C-PSPC1 V2.00	0	50. DsRed2-PSPC1_Pos001_S001	00-DWW4DJZ8faeD6UZf9SnZWK
130.001	19.5646	1988.97	um	Vesicles Paraspeckle	Vesicles Paraspeckle Position	0.000	1.000	12	200000675	200000675	GFP-VOID DsRed2-PSPC1 8C-C-PSPC1 V2.00	0	50. DsRed2-PSPC1_Pos001_S001	00-DWW4DJZ8faeD6UZf9SnZWK
131.945	19.5753	1989.05	um	Vesicles Paraspeckle	Vesicles Paraspeckle Position	0.000	1.000	12	200000676	200000676	GFP-VOID DsRed2-PSPC1 8C-C-PSPC1 V2.00	0	50. DsRed2-PSPC1_Pos001_S001	00-DWW4DJZ8faeD6UZf9SnZWK
130.694	19.8403	1989.13	um	Vesicles Paraspeckle	Vesicles Paraspeckle Position	0.000	1.000	12	200000677	200000677	GFP-VOID DsRed2-PSPC1 8C-C-PSPC1 V2.00	0	50. DsRed2-PSPC1_Pos001_S001	00-DWW4DJZ8faeD6UZf9SnZWK
131.901	20.1	1989.05	um	Vesicles Paraspeckle	Vesicles Paraspeckle Position	0.000	1.000	12	200000678	200000678	GFP-VOID DsRed2-PSPC1 8C-C-PSPC1 V2.00	0	50. DsRed2-PSPC1_Pos001_S001	00-DWW4DJZ8faeD6UZf9SnZWK
129.956	20.5277	1989.15	um	Vesicles Paraspeckle	Vesicles Paraspeckle Position	0.000	1.000	12	200000679	200000679	GFP-VOID DsRed2-PSPC1 8C-C-PSPC1 V2.00	0	50. DsRed2-PSPC1_Pos001_S001	00-DWW4DJZ8faeD6UZf9SnZWK
125.084	20.8001	1989.07	um	Vesicles Paraspeckle	Vesicles Paraspeckle Position	0.000	1.000	12	200000680	200000680	GFP-VOID DsRed2-PSPC1 8C-C-PSPC1 V2.00	0	50. DsRed2-PSPC1_Pos001_S001	00-DWW4DJZ8faeD6UZf9SnZWK
125.909	20.8033	1989.01	um	Vesicles Paraspeckle	Vesicles Paraspeckle Position	0.000	1.000	12	200000681	200000681	GFP-VOID DsRed2-PSPC1 8C-C-PSPC1 V2.00	0	50. DsRed2-PSPC1_Pos001_S001	00-DWW4DJZ8faeD6UZf9SnZWK
126.874	20.9866	1989.06	um	Vesicles Paraspeckle	Vesicles Paraspeckle Position	0.000	1.000	12	200000682	200000682	GFP-VOID DsRed2-PSPC1 8C-C-PSPC1 V2.00	0	50. DsRed2-PSPC1_Pos001_S001	00-DWW4DJZ8faeD6UZf9SnZWK
127.585	21.2639	1989.08	um	Vesicles Paraspeckle	Vesicles Paraspeckle Position	0.000	1.000	12	200000683	200000683	GFP-VOID DsRed2-PSPC1 8C-C-PSPC1 V2.00	0	50. DsRed2-PSPC1_Pos001_S001	00-DWW4DJZ8faeD6UZf9SnZWK
131.195	21.8737	1989.1	um	Vesicles Paraspeckle	Vesicles Paraspeckle Position	0.000	1.000	12	200000684	200000684	GFP-VOID DsRed2-PSPC1 8C-C-PSPC1 V2.00	0	50. DsRed2-PSPC1_Pos001_S001	00-DWW4DJZ8faeD6UZf9SnZWK
128.673	22.0093	1988.91	um	Vesicles Paraspeckle	Vesicles Paraspeckle Position	0.000	1.000	12	200000685	200000685	GFP-VOID DsRed2-PSPC1 8C-C-PSPC1 V2.00	0	50. DsRed2-PSPC1_Pos001_S001	00-DWW4DJZ8faeD6UZf9SnZWK
127.731	17.6744	1989.33	um	Vesicles Paraspeckle	Vesicles Paraspeckle Position	0.000	1.000	12	200000686	200000686	GFP-VOID DsRed2-PSPC1 8C-C-PSPC1 V2.00	0	50. DsRed2-PSPC1_Pos001_S001	00-DWW4DJZ8faeD6UZf9SnZWK
128.547	17.6554	1989.36	um	Vesicles Paraspeckle	Vesicles Paraspeckle Position	0.000	1.000	12	200000687	200000687	GFP-VOID DsRed2-PSPC1 8C-C-PSPC1 V2.00	0	50. DsRed2-PSPC1_Pos001_S001	00-DWW4DJZ8faeD6UZf9SnZWK
126.676	18.9936	1989.31	um	Vesicles Paraspeckle	Vesicles Paraspeckle Position	0.000	1.000	12	200000688	200000688	GFP-VOID DsRed2-PSPC1 8C-C-PSPC1 V2.00	0	50. DsRed2-PSPC1_Pos001_S001	00-DWW4DJZ8faeD6UZf9SnZWK
127.045	18.7645	1989.33	um	Vesicles Paraspeckle	Vesicles Paraspeckle Position	0.000	1.000	12	200000689	200000689	GFP-VOID DsRed2-PSPC1 8C-C-PSPC1 V2.00	0	50. DsRed2-PSPC1_Pos001_S001	00-DWW4DJZ8faeD6UZf9SnZWK
127.033	19.397	1989.46	um	Vesicles Paraspeckle	Vesicles Paraspeckle Position	0.000	1.000	12	200000690	200000690	GFP-VOID DsRed2-PSPC1 8C-C-PSPC1 V2.00	0	50. DsRed2-PSPC1_Pos001_S001	00-DWW4DJZ8faeD6UZf9SnZWK
126.863	19.8413	1989.39	um	Vesicles Paraspeckle	Vesicles Paraspeckle Position	0.000	1.000	12	200000691	200000691	GFP-VOID DsRed2-PSPC1 8C-C-PSPC1 V2.00	0	50. DsRed2-PSPC1_Pos001_S001	00-DWW4DJZ8faeD6UZf9SnZWK
127.52	20.7732	1989.5	um	Vesicles Paraspeckle	Vesicles Paraspeckle Position	0.000	1.000	12	200000692	200000692	GFP-VOID DsRed2-PSPC1 8C-C-PSPC1 V2.00	0	50. DsRed2-PSPC1_Pos001_S001	00-DWW4DJZ8faeD6UZf9SnZWK
128.508	16.2171	1989.74	um	Vesicles Paraspeckle	Vesicles Paraspeckle Position	0.000	1.000	12	200000693	200000693	GFP-VOID DsRed2-PSPC1 8C-C-PSPC1 V2.00	0	50. DsRed2-PSPC1_Pos001_S001	00-DWW4DJZ8faeD6UZf9SnZWK
127.34	19.6008	1990.29	um	Vesicles Paraspeckle	Vesicles Paraspeckle Position	0.000	1.000	12	200000694	200000694	GFP-VOID DsRed2-PSPC1 8C-C-PSPC1 V2.00	0	50. DsRed2-PSPC1_Pos001_S001	00-DWW4DJZ8faeD6UZf9SnZWK
140.734	19.6493	1984.9	um	Vesicles Paraspeckle	Vesicles Paraspeckle Position	0.000	1.000	13	200000695	200000695	GFP-VOID DsRed2-PSPC1 8C-C-PSPC1 V2.00	0	50. DsRed2-PSPC1_Pos001_S001	00-DWW4DJZ8faeD6UZf9SnZWK
134.551	25.6099	1984.83	um	Vesicles Paraspeckle	Vesicles Paraspeckle Position	0.000	1.000	13	200000696	200000696	GFP-VOID DsRed2-PSPC1 8C-C-PSPC1 V2.00	0	50. DsRed2-PSPC1_Pos001_S001	00-DWW4DJZ8faeD6UZf9SnZWK
142.822	12.6404	1985.09	um	Vesicles Paraspeckle	Vesicles Paraspeckle Position	0.000	1.000	13	200000697	200000697	GFP-VOID DsRed2-PSPC1 8C-C-PSPC1 V2.00	0	50. DsRed2-PSPC1_Pos001_S001	00-DWW4DJZ8faeD6UZf9SnZWK
143.903	13.1073	1985.16	um	Vesicles Paraspeckle	Vesicles Paraspeckle Position	0.000	1.000	13	200000698	200000698	GFP-VOID DsRed2-PSPC1 8C-C-PSPC1 V2.00	0	50. DsRed2-PSPC1_Pos001_S001	00-DWW4DJZ8faeD6UZf9SnZWK
144.168	13.8408	1985.32	um	Vesicles Paraspeckle	Vesicles Paraspeckle Position	0.000	1.000	13	200000699	200000699	GFP-VOID DsRed2-PSPC1 8C-C-PSPC1 V2.00	0	50. DsRed2-PSPC1_Pos001_S001	00-DWW4DJZ8faeD6UZf9SnZWK
137.301	14.6272	1985.13	um	Vesicles Paraspeckle	Vesicles Paraspeckle Position	0.000	1.000	13	200000700	200000700	GFP-VOID DsRed2-PSPC1 8C-C-PSPC1 V2.00	0	50. DsRed2-PSPC1_Pos001_S001	00-DWW4DJZ8faeD6UZf9SnZWK
144.662	14.5503	1985.25	um	Vesicles Paraspeckle	Vesicles Paraspeckle Position	0.000	1.000	13	200000701	200000701	GFP-VOID DsRed2-PSPC1 8C-C-PSPC1 V2.00	0	50. DsRed2-PSPC1_Pos001_S001	00-DWW4DJZ8faeD6UZf9SnZWK
145.138	15.5323	1985.14	um	Vesicles Paraspeckle	Vesicles Paraspeckle Position	0.000	1.000	13	200000702	200000702	GFP-VOID DsRed2-PSPC1 8C-C-PSPC1 V2.00	0	50. DsRed2-PSPC1_Pos001_S001	00-DWW4DJZ8faeD6UZf9SnZWK
146.086	16.9553	1985.19	um	Vesicles Paraspeckle	Vesicles Paraspeckle Position	0.000	1.000	13	200000703	200000703	GFP-VOID DsRed2-PSPC1 8C-C-PSPC1 V2.00	0	50. DsRed2-PSPC1_Pos001_S001	00-DWW4DJZ8faeD6UZf9SnZWK
144.442	17.4341	1985.31	um	Vesicles Paraspeckle	Vesicles Paraspeckle Position	0.000	1.000	13	200000704	200000704	GFP-VOID DsRed2-PSPC1 8C-C-PSPC1 V2.00	0	50. DsRed2-PSPC1_Pos001_S001	00-DWW4DJZ8faeD6UZf9SnZWK
144.836	17.5302	1985.3	um	Vesicles Paraspeckle	Vesicles Paraspeckle Position	0.000	1.000	13	200000705	200000705	GFP-VOID DsRed2-PSPC1 8C-C-PSPC1 V2.00	0	50. DsRed2-PSPC1_Pos001_S001	00-DWW4DJZ8faeD6UZf9SnZWK
134.975	22.2463	1985.27	um	Vesicles Paraspeckle	Vesicles Paraspeckle Position	0.000	1.000	13	200000706	200000706	GFP-VOID DsRed2-PSPC1 8C-C-PSPC1 V2.00	0	50. DsRed2-PSPC1_Pos001_S001	00-DWW4DJZ8faeD6UZf9SnZWK
136.738	22.4868	1985.24	um	Vesicles Paraspeckle	Vesicles Paraspeckle Position	0.000	1.000	13	200000707	200000707	GFP-VOID DsRed2-PSPC1 8C-C-PSPC1 V2.00	0	50. DsRed2-PSPC1_Pos001_S001	00-DWW4DJZ8faeD6UZf9SnZWK
145.169	22.7727	1985.16	um	Vesicles Paraspeckle	Vesicles Paraspeckle Position	0.000	1.000	13	200000708	200000708	GFP-VOID DsRed2-PSPC1 8C-C-PSPC1 V2.00	0	50. DsRed2-PSPC1_Pos001_S001	00-DWW4DJZ8faeD6UZf9SnZWK
134.073	23.2032	1985.23	um	Vesicles Paraspeckle	Vesicles Paraspeckle Position	0.000	1.000	13	200000709	200000709	GFP-VOID DsRed2-PSPC1 8C-C-PSPC1 V2.00	0	50. DsRed2-PSPC1_Pos001_S001	00-DWW4DJZ8faeD6UZf9SnZWK
136.251	25.3503	1985.2	um	Vesicles Paraspeckle	Vesicles Paraspeckle Position	0.000	1.000	13	200000710	200000710	GFP-VOID DsRed2-PSPC1 8C-C-PSPC1 V2.00	0	50. DsRed2-PSPC1_Pos001_S001	00-DWW4DJZ8faeD6UZf9SnZWK
135.506	25.6124	1985.32	um	Vesicles Paraspeckle	Vesicles Paraspeckle Position	0.000	1.000	13	200000711	200000711	GFP-VOID DsRed2-PSPC1 8C-C-PSPC1 V2.00	0	50. DsRed2-PSPC1_Pos001_S001	00-DWW4DJZ8faeD6UZf9SnZWK
144.162	25.6068	1985.29	um	Vesicles Paraspeckle	Vesicles Paraspeckle Position	0.000	1.000	13	200000712	200000712	GFP-VOID DsRed2-PSPC1 8C-C-PSPC1 V2.00	0	50. DsRed2-PSPC1_Pos001_S001	00-DWW4DJZ8faeD6UZf9SnZWK
141.537	25.897	1985.34	um	Vesicles Paraspeckle	Vesicles Paraspeckle Position	0.000	1.000	13	200000713	200000713	GFP-VOID DsRed2-PSPC1 8C-C-PSPC1 V2.00	0	50. DsRed2-PSPC1_Pos001_S001	00-DWW4DJZ8faeD6UZf9SnZWK
133.118	27.3053	1985.26	um	Vesicles Paraspeckle	Vesicles Paraspeckle Position	0.000	1.000	13	200000714	200000714	GFP-VOID DsRed2-PSPC1 8C-C-PSPC1 V2.00	0	50. DsRed2-PSPC1_Pos001_S001	00-DWW4DJZ8faeD6UZf9SnZWK
131.216	29.2208	1985.14	um	Vesicles Paraspeckle	Vesicles Paraspeckle Position	0.000	1.000	13	200000715	200000715	GFP-VOID DsRed2-PSPC1 8C-C-PSPC1 V2.00	0	50. DsRed2-PSPC1_Pos001_S001	00-DWW4DJZ8faeD6UZf9SnZWK
138.154	29.702	1985.23	um	Vesicles Paraspeckle	Vesicles Paraspeckle Position	0.000	1.000	13	200000716	200000716	GFP-VOID DsRed2-PSPC1 8C-C-PSPC1 V2.00	0	50. DsRed2-PSPC1_Pos001_S001	00-DWW4DJZ8faeD6UZf9SnZWK
132.251	32.3473	1985.2	um	Vesicles Paraspeckle	Vesicles Paraspeckle Position	0.000	1.000	13	200000717	200000717	GFP-VOID DsRed2-PSPC1 8C-C-PSPC1 V2.00	0	50. DsRed2-PSPC1_Pos001_S001	00-DWW4DJZ8faeD6UZf9SnZWK
132.466	32.8623	1985.17	um	Vesicles Paraspeckle	Vesicles Paraspeckle Position	0.000	1.000	13	200000718	200000718	GFP-VOID DsRed2-PSPC1 8C-C-PSPC1 V2.00	0	50. DsRed2-PSPC1_Pos001_S001	00-DWW4DJZ8faeD6UZf9SnZWK
142.504	11.7016	1985.41	um	Vesicles Paraspeckle	Vesicles Paraspeckle Position	0.000	1.000	13	200000719	200000719	GFP-VOID DsRed2-PSPC1 8C-C-PSPC1 V2.00	0	50. DsRed2-PSPC1_Pos001_S001	00-DWW4DJZ8faeD6UZf9SnZWK
143.11	12.8985	1985.54	um	Vesicles Paraspeckle	Vesicles Paraspeckle Position	0.000	1.000	13	200000720	200000720	GFP-VOID DsRed2-PSPC1 8C-C-PSPC1 V2.00	0	50. DsRed2-PSPC1_Pos001_S001	00-DWW4DJZ8faeD6UZf9SnZWK
142.54	13.3477	1985.53	um	Vesicles Paraspeckle	Vesicles Paraspeckle Position	0.000	1.000	13	200000721	200000721	GFP-VOID DsRed2-PSPC1 8C-C-PSPC1 V2.00	0	50. DsRed2-PSPC1_Pos001_S001	00-DWW4DJZ8faeD6UZf9SnZWK
144.361	13.3431	1985.36	um	Vesicles Paraspeckle	Vesicles Paraspeckle Position	0.000	1.000	13	200000722	200000722	GFP-VOID DsRed2-PSPC1 8C-C-PSPC1 V2.00	0	50. DsRed2-PSPC1_Pos001_S001	00-DWW4DJZ8faeD6UZf9SnZWK
139.825	14.3097	1985.47	um	Vesicles Paraspeckle	Vesicles Paraspeckle Position	0.000	1.000	13	200000723	200000723	GFP-VOID DsRed2-PSPC1 8C-C-PSPC1 V2.00	0	50. DsRed2-PSPC1_Pos001_S001	00-DWW4DJZ8faeD6UZf9SnZWK
140.64	14.4066	1985.66	um	Vesicles Paraspeckle	Vesicles Paraspeckle Position	0.000	1.000	13	200000724	200000724	GFP-VOID DsRed2-PSPC1 8C-C-PSPC1 V2.00	0	50. DsRed2-PSPC1_Pos001_S001	00-DWW4DJZ8faeD6UZf9SnZWK
141	14.2926	1985.67	um	Vesicles Paraspeckle	Vesicles Paraspeckle Position	0.000	1.000	13	200000725	200000725	GFP-VOID DsRed2-PSPC1 8C-C-PSPC1 V2.00	0	50. DsRed2-PSPC1_Pos001_S001	00-DWW4DJZ8faeD6UZf9SnZWK
142.477	14.3097	1985.55	um	Vesicles Paraspeckle	Vesicles Paraspeckle Position	0.000	1.000	13	200000726	200000726	GFP-VOID DsRed2-PSPC1 8C-C-PSPC1 V2.00	0	50. DsRed2-PSPC1_Pos001_S001	00-DWW4DJZ8faeD6UZf9SnZWK
143.96	14.3097	1985.45	um	Vesicles Paraspeckle	Vesicles Paraspeckle Position	0.000	1.000	13	200000727	200000727	GFP-VOID DsRed2-PSPC1 8C-C-PSPC1 V2.00	0	50. DsRed2-PSPC1_Pos001_S001	00-DWW4DJZ8faeD6UZf9SnZWK
142.99	14.7907	1985.57	um	Vesicles Paraspeckle	Vesicles Paraspeckle Position	0.000	1.000	13	200000728	200000728	GFP-VOID DsRed2-PSPC1 8C-C-PSPC1 V2.00	0	50. DsRed2-PSPC1_Pos001_S001	00-DWW4DJZ8faeD6UZf9SnZWK
138.462	15.0313	1985.63	um	Vesicles Paraspeckle	Vesicles Paraspeckle Position	0.000	1.000	13	200000729	200000729	GFP-VOID DsRed2-PSPC1 8C-C-PSPC1 V2.00	0	50. DsRed2-PSPC1_Pos001_S001	00-DWW4DJZ8faeD6UZf9SnZWK
139.909	15.0269	1985.69	um	Vesicles Paraspeckle	Vesicles Paraspeckle Position	0.000	1.000	13	200000730	200000730	GFP-VOID DsRed2-PSPC1 8C-C-PSPC1 V2.00	0	50. DsRed2-PSPC1_Pos001_S001	00-DWW4DJZ8faeD6UZf9SnZWK
137.63	15.2687	1985.48	um	Vesicles Paraspeckle	Vesicles Paraspeckle Position	0.000	1.000	13	200000731	200000731	GFP-VOID DsRed2-PSPC1 8C-C-PSPC1 V2.00	0	50. DsRed2-PSPC1_Pos001_S001	00-DWW4DJZ8faeD6UZf9SnZWK
144.162	15.5011	1985.39	um	Vesicles Paraspeckle	Vesicles Paraspeckle Position	0.000	1.000	13	200000732	200000732	GFP-VOID DsRed2-PSPC1 8C-C-PSPC1 V2.00	0	50. DsRed2-PSPC1_Pos001_S001	00-DWW4DJZ8faeD6UZf9SnZWK
137.96	15.812	1985.58	um	Vesicles Paraspeckle	Vesicles Paraspeckle Position	0.000	1.000	13	200000733	200000733	GFP-VOID DsRed2-PSPC1 8C-C-PSPC1 V2.00	0	50. DsRed2-PSPC1_Pos001_S001	00-DWW4DJZ8faeD6UZf9SnZWK
139.552	15.9926	1985.67	um	Vesicles Paraspeckle	Vesicles Paraspeckle Position	0.000	1.000	13	200000734	200000734	GFP-VOID DsRed2-PSPC1 8C-C-PSPC1 V2.00	0	50. DsRed2-PSPC1_Pos001_S001	00-DWW4DJZ8faeD6UZf9SnZWK
136.216	16.2554	1985.48	um	Vesicles Paraspeckle	Vesicles Paraspeckle Position	0.000	1.000	13	200000735	200000735	GFP-VOID DsRed2-PSPC1 8C-C-PSPC1 V2.00	0	50. DsRed2-PSPC1_Pos001_S001	00-DWW4DJZ8faeD6UZf9SnZWK
136.484	17.0053	1985.43	um	Vesicles Paraspeckle	Vesicles Paraspeckle Position	0.000	1.000	13	200000736	200000736	GFP-VOID DsRed2-PSPC1 8C-C-PSPC1 V2.00	0	50. DsRed2-PSPC1_Pos001_S001	00-DWW4DJZ8faeD6UZf9SnZWK
145.627	17.9173	1985.51	um	Vesicles Paraspeckle	Vesicles Paraspeckle Position	0.000	1.000	13	200000737	200000737	GFP-VOID DsRed2-PSPC1 8C-C-PSPC1 V2.00	0	50. DsRed2-PSPC1_Pos001_S001	00-DWW4DJZ8faeD6UZf9SnZWK
136.971	18.838	1985.62	um	Vesicles Paraspeckle	Vesicles Paraspeckle Position	0.000	1.000	13	200000738	200000738	GFP-VOID DsRed2-PSPC1 8C-C-PSPC1 V2.00	0	50. DsRed2-PSPC1_Pos001_S001	00-DWW4DJZ8faeD6UZf9SnZWK
136.482	21.2569	1985.46	um	Vesicles Paraspeckle	Vesicles Paraspeckle Position	0.000	1.000	13	200000739	200000739	GFP-VOID DsRed2-PSPC1 8C-C-PSPC1 V2.00	0	50. DsRed2-PSPC1_Pos001_S001	00-DWW4DJZ8faeD6UZf9SnZWK
138.377	21.7653	1985.52	um	Vesicles Paraspeckle	Vesicles Paraspeckle Position	0.000	1.000	13	200000740	200000740	GFP-VOID DsRed2-PSPC1 8C-C-PSPC1 V2.00	0	50. DsRed2-PSPC1_Pos001_S001	00-DWW4DJZ8faeD6UZf9SnZWK
138.166	22.2499	1985.4	um	Vesicles Paraspeckle	Vesicles Paraspeckle Position	0.000	1.000	13	200000741	200000741	GFP-VOID DsRed2-PSPC1 8C-C-PSPC1 V2.00	0	50. DsRed2-PSPC1_Pos001_S001	00-DWW4DJZ8faeD6UZf9SnZWK
142.032	24.1703	1985.42	um	Vesicles Paraspeckle	Vesicles Paraspeckle Position	0.000	1.000	13	200000742	200000742	GFP-VOID DsRed2-PSPC1 8C-C-PSPC1 V2.00	0	50. DsRed2-PSPC1_Pos001_S001	00-DWW4DJZ8faeD6UZf9SnZWK
136.501	24.3744	1985.73	um	Vesicles Paraspeckle	Vesicles Paraspeckle Position	0.000	1.000	13	200000743	200000743	GFP-VOID DsRed2-PSPC1 8C-C-PSPC1 V2.00	0	50. DsRed2-PSPC1_Pos001_S001	00-DWW4DJZ8faeD6UZf9SnZWK
137.441	24.6677	1985.46	um	Vesicles Paraspeckle	Vesicles Paraspeckle Position	0.000	1.000	13	200000744	200000744	GFP-VOID DsRed2-PSPC1 8C-C-PSPC1 V2.00	0	50. DsRed2-PSPC1_Pos001_S001	00-DWW4DJZ8faeD6UZf9SnZWK
143.478	24.6414	1985.36	um	Vesicles Paraspeckle	Vesicles Paraspeckle Position	0.000	1.000	13	200000745	200000745	GFP-VOID DsRed2-PSPC1 8C-C-PSPC1 V2.00	0	50. DsRed2-PSPC1_Pos001_S001	00-DWW4DJZ8faeD6UZf9SnZWK
135.987	26.3447	1985.37	um	Vesicles Paraspeckle	Vesicles Paraspeckle Position	0.000	1.000	13	200000746	200000746	GFP-VOID DsRed2-PSPC1 8C-C-PSPC1 V2.00	0	50. DsRed2-PSPC1_Pos001_S001	00-DWW4DJZ8faeD6UZf9SnZWK
137.199	26.3348	1985.63	um	Vesicles Paraspeckle	Vesicles Paraspeckle Position	0.000	1.000	13	200000747	200000747	GFP-VOID DsRed2-PSPC1 8C-C-PSPC1 V2.00	0	50. DsRed2-PSPC1_Pos001_S001	00-DWW4DJZ8faeD6UZf9SnZWK
140.066	27.0628	1985.67	um	Vesicles Paraspeckle	Vesicles Paraspeckle Position	0.000	1.000	13	200000748	200000748	GFP-VOID DsRed2-PSPC1 8C-C-PSPC1 V2.00	0	50. DsRed2-PSPC1_Pos001_S001	00-DWW4DJZ8faeD6UZf9SnZWK
134.512	27.5399	1985.71	um	Vesicles Paraspeckle	Vesicles Paraspeckle Position	0.000	1.000	13	200000749	200000749	GFP-VOID DsRed2-PSPC1 8C-C-PSPC1 V2.00	0	50. DsRed2-PSPC1_Pos001_S001	00-DWW4DJZ8faeD6UZf9SnZWK
142.753	27.5373	1985.73	um	Vesicles Paraspeckle	Vesicles Paraspeckle Position	0.000	1.000	13	200000750	200000750	GFP-VOID DsRed2-PSPC1 8C-C-PSPC1 V2.00	0	50. DsRed2-PSPC1_Pos001_S001	00-DWW4DJZ8faeD6UZf9SnZWK
136.926	28.9803	1985.67	um	Vesicles Paraspeckle	Vesicles Paraspeckle Position	0.000	1.000	13	200000751	200000751	GFP-VOID DsRed2-PSPC1 8C-C-PSPC1 V2.00	0	50. DsRed2-PSPC1_Pos001_S001	00-DWW4DJZ8faeD6UZf9SnZWK
133.36	30.9478	1985.56	um	Vesicles Paraspeckle	Vesicles Paraspeckle Position	0.000	1.000	13	200000752	200000752	GFP-VOID DsRed2-PSPC1 8C-C-PSPC1 V2.00	0	50. DsRed2-PSPC1_Pos001_S001	00-DWW4DJZ8faeD6UZf9SnZWK
134.106	32.3459	1985.57	um	Vesicles Paraspeckle	Vesicles Paraspeckle Position	0.000	1.000	13	200000753	200000753	GFP-VOID DsRed2-PSPC1 8C-C-PSPC1 V2.00	0	50. DsRed2-PSPC1_Pos001_S001	00-DWW4DJZ8faeD6UZf9SnZWK
143.08	13.318	1985.88	um	Vesicles Paraspeckle	Vesicles Paraspeckle Position	0.000	1.000	13	200000754	200000754	GFP-VOID DsRed2-PSPC1 8C-C-PSPC1 V2.00	0	50. DsRed2-PSPC1_Pos001_S001	00-DWW4DJZ8faeD6UZf9SnZWK
141.306	13.5883	1985.87	um	Vesicles Paraspeckle	Vesicles Paraspeckle Position	0.000	1.000	13	200000755	200000755	GFP-VOID DsRed2-PSPC1 8C-C-PSPC1 V2.00	0	50. DsRed2-PSPC1_Pos001_S001	00-DWW4DJZ8faeD6UZf9SnZWK
142.768	13.8287	1985.75	um	Vesicles Paraspeckle	Vesicles Paraspeckle Position	0.000	1.000	13	200000756	200000756	GFP-VOID DsRed2-PSPC1 8C-C-PSPC1 V2.00	0	50. DsRed2-PSPC1_Pos001_S001	00-DWW4DJZ8faeD6UZf9SnZWK
141.708	14.0595	1985.75	um	Vesicles Paraspeckle	Vesicles Paraspeckle Position	0.000	1.000	13	200000757	200000757	GFP-VOID DsRed2-PSPC1 8C-C-PSPC1 V2.00	0	50. DsRed2-PSPC1_Pos001_S001	00-DWW4DJZ8faeD6UZf9SnZWK
139.473	14.3097	1985.86	um	Vesicles Paraspeckle	Vesicles Paraspeckle Position	0.000	1.000	13	200000758	200000758	GFP-VOID DsRed2-PSPC1 8C-C-PSPC1 V2.00	0	50. DsRed2-PSPC1_Pos001_S001	00-DWW4DJZ8faeD6UZf9SnZWK
143.218	14.3847	1985.78	um	Vesicles Paraspeckle	Vesicles Paraspeckle Position	0.000	1.000	13	200000759	200000759	GFP-VOID DsRed2-PSPC1 8C-C-PSPC1 V2.00	0	50. DsRed2-PSPC1_Pos001_S001	00-DWW4DJZ8faeD6UZf9SnZWK
141.265	15.0313	1985.91	um	Vesicles Paraspeckle	Vesicles Paraspeckle Position	0.000	1.000	13	200000760	200000760	GFP-VOID DsRed2-PSPC1 8C-C-PSPC1 V2.00	0	50. DsRed2-PSPC1_Pos001_S001	00-DWW4DJZ8faeD6UZf9SnZWK
140.29	15.2218	1986.07	um	Vesicles Paraspeckle	Vesicles Paraspeckle Position	0.000	1.000	13	200000761	200000761	GFP-VOID DsRed2-PSPC1 8C-C-PSPC1 V2.00	0	50. DsRed2-PSPC1_Pos001_S001	00-DWW4DJZ8faeD6UZf9SnZWK
138.828	15.5125	1985.91	um	Vesicles Paraspeckle	Vesicles Paraspeckle Position	0.000	1.000	13	200000762	200000762	GFP-VOID DsRed2-PSPC1 8C-C-PSPC1 V2.00	0	50. DsRed2-PSPC1_Pos001_S001	00-DWW4DJZ8faeD6UZf9SnZWK
140.3	16.313	1985.77	um	Vesicles Paraspeckle	Vesicles Paraspeckle Position	0.000	1.000	13	200000763	200000763	GFP-VOID DsRed2-PSPC1 8C-C-PSPC1 V2.00	0	50. DsRed2-PSPC1_Pos001_S001	00-DWW4DJZ8faeD6UZf9SnZWK
138.889	16.4743	1986.1	um	Vesicles Paraspeckle	Vesicles Paraspeckle Position	0.000	1.000	13	200000764	200000764	GFP-VOID DsRed2-PSPC1 8C-C-PSPC1 V2.00	0	50. DsRed2-PSPC1_Pos001_S001	00-DWW4DJZ8faeD6UZf9SnZWK
145.058	18.6474	1985.87	um	Vesicles Paraspeckle	Vesicles Paraspeckle Position	0.000	1.000	13	200000765	200000765	GFP-VOID DsRed2-PSPC1 8C-C-PSPC1 V2.00	0	50. DsRed2-PSPC1_Pos001_S001	00-DWW4DJZ8faeD6UZf9SnZWK
139.861	19.1253	1986.11	um	Vesicles Paraspeckle	Vesicles Paraspeckle Position	0.000	1.000	13	200000766	200000766	GFP-VOID DsRed2-PSPC1 8C-C-PSPC1 V2.00	0	50. DsRed2-PSPC1_Pos001_S001	00-DWW4DJZ8faeD6UZf9SnZWK
144.767	20.5628	1986.06	um	Vesicles Paraspeckle	Vesicles Paraspeckle Position	0.000	1.000	13	200000767	200000767	GFP-VOID DsRed2-PSPC1 8C-C-PSPC1 V2.00	0	50. DsRed2-PSPC1_Pos001_S001	00-DWW4DJZ8faeD6UZf9SnZWK
135.944	23.7767	1985.94	um	Vesicles Paraspeckle	Vesicles Paraspeckle Position	0.000	1.000	13	200000768	200000768	GFP-VOID DsRed2-PSPC1 8C-C-PSPC1 V2.00	0	50. DsRed2-PSPC1_Pos001_S001	00-DWW4DJZ8faeD6UZf9SnZWK
137.449	24.1618	1985.88	um	Vesicles Paraspeckle	Vesicles Paraspeckle Position	0.000	1.000	13	200000769	200000769	GFP-VOID DsRed2-PSPC1 8C-C-PSPC1 V2.00	0	50. DsRed2-PSPC1_Pos001_S001	00-DWW4DJZ8faeD6UZf9SnZWK
135.599	25.1323	1985.87	um	Vesicles Paraspeckle	Vesicles Paraspeckle Position	0.000	1.000	13	200000770	200000770	GFP-VOID DsRed2-PSPC1 8C-C-PSPC1 V2.00	0	50. DsRed2-PSPC1_Pos001_S001	00-DWW4DJZ8faeD6UZf9SnZWK
143.939	25.1323	1985.87	um	Vesicles Paraspeckle	Vesicles Paraspeckle Position	0.000	1.000	13	200000771	200000771	GFP-VOID DsRed2-PSPC1 8C-C-PSPC1 V2.00	0	50. DsRed2-PSPC1_Pos001_S001	00-DWW4DJZ8faeD6UZf9SnZWK
143.453	25.379	1986.07	um	Vesicles Paraspeckle	Vesicles Paraspeckle Position	0.000	1.000	13	200000772	200000772	GFP-VOID DsRed2-PSPC1 8C-C-PSPC1 V2.00	0	50. DsRed2-PSPC1_Pos001_S001	00-DWW4DJZ8faeD6UZf9SnZWK
135.309	25.6018	1985.98	um	Vesicles Paraspeckle	Vesicles Paraspeckle Position	0.000	1.000	13	200000773	200000773	GFP-VOID DsRed2-PSPC1 8C-C-PSPC1 V2.00	0	50. DsRed2-PSPC1_Pos001_S001	00-DWW4DJZ8faeD6UZf9SnZWK
134.597	25.8489	1985.78	um	Vesicles Paraspeckle	Vesicles Paraspeckle Position	0.000	1.000	13	200000774	200000774	GFP-VOID DsRed2-PSPC1 8C-C-PSPC1 V2.00	0	50. DsRed2-PSPC1_Pos001_S001	00-DWW4DJZ8faeD6UZf9SnZWK
142.227	27.2968	1985.97	um	Vesicles Paraspeckle	Vesicles Paraspeckle Position	0.000	1.000	13	200000775	200000775	GFP-VOID DsRed2-PSPC1 8C-C-PSPC1 V2.00	0	50. DsRed2-PSPC1_Pos001_S001	00-DWW4DJZ8faeD6UZf9SnZWK
134.361	28.004	1986.04	um	Vesicles Paraspeckle	Vesicles Paraspeckle Position	0.000	1.000	13	200000776	200000776	GFP-VOID DsRed2-PSPC1 8C-C-PSPC1 V2.00	0	50. DsRed2-PSPC1_Pos001_S001	00-DWW4DJZ8faeD6UZf9SnZWK
133.6	29.217	1985.97	um	Vesicles Paraspeckle	Vesicles Paraspeckle Position	0.000	1.000	13	200000777	200000777	GFP-VOID DsRed2-PSPC1 8C-C-PSPC1 V2.00	0	50. DsRed2-PSPC1_Pos001_S001	00-DWW4DJZ8faeD6UZf9SnZWK
136.223	29.9256	1986.1	um	Vesicles Paraspeckle	Vesicles Paraspeckle Position	0.000	1.000	13	200000778	200000778	GFP-VOID DsRed2-PSPC1 8C-C-PSPC1 V2.00	0	50. DsRed2-PSPC1_Pos001_S001	00-DWW4DJZ8faeD6UZf9SnZWK
131.357	30.9448	1985.89	um	Vesicles Paraspeckle	Vesicles Paraspeckle Position	0.000	1.000	13	200000779	200000779	GFP-VOID DsRed2-PSPC1 8C-C-PSPC1 V2.00	0	50. DsRed2-PSPC1_Pos001_S001	00-DWW4DJZ8faeD6UZf9SnZWK
132.585	31.3289	1985.9	um	Vesicles Paraspeckle	Vesicles Paraspeckle Position	0.000	1.000	13	200000780	200000780	GFP-VOID DsRed2-PSPC1 8C-C-PSPC1 V2.00	0	50. DsRed2-PSPC1_Pos001_S001	00-DWW4DJZ8faeD6UZf9SnZWK
143.21	12.4436	1986.28	um	Vesicles Paraspeckle	Vesicles Paraspeckle Position	0.000	1.000	13	200000781	200000781	GFP-VOID DsRed2-PSPC1 8C-C-PSPC1 V2.00	0	50. DsRed2-PSPC1_Pos001_S001	00-DWW4DJZ8faeD6UZf9SnZWK
139.911	14.8171	1986.18	um	Vesicles Paraspeckle	Vesicles Paraspeckle Position	0.000	1.000	13	200000782	200000782	GFP-VOID DsRed2-PSPC1 8C-C-PSPC1 V2.00	0	50. DsRed2-PSPC1_Pos001_S001	00-DWW4DJZ8faeD6UZf9SnZWK
143.765	15.6005	1986.17	um	Vesicles Paraspeckle	Vesicles Paraspeckle Position	0.000	1.000	13	200000783	200000783	GFP-VOID DsRed2-PSPC1 8C-C-PSPC1 V2.00	0	50. DsRed2-PSPC1_Pos001_S001	00-DWW4DJZ8faeD6UZf9SnZWK
142.571	15.9725	1986.42	um	Vesicles Paraspeckle	Vesicles Paraspeckle Position	0.000	1.000	13	200000784	200000784	GFP-VOID DsRed2-PSPC1 8C-C-PSPC1 V2.00	0	50. DsRed2-PSPC1_Pos001_S001	00-DWW4DJZ8faeD6UZf9SnZWK
137.446	16.2224	1986.19	um	Vesicles Paraspeckle	Vesicles Paraspeckle Position	0.000	1.000	13	200000785	200000785	GFP-VOID DsRed2-PSPC1 8C-C-PSPC1 V2.00	0	50. DsRed2-PSPC1_Pos001_S001	00-DWW4DJZ8faeD6UZf9SnZWK
138.167	16.2388	1986.36	um	Vesicles Paraspeckle	Vesicles Paraspeckle Position	0.000	1.000	13	200000786	200000786	GFP-VOID DsRed2-PSPC1 8C-C-PSPC1 V2.00	0	50. DsRed2-PSPC1_Pos001_S001	00-DWW4DJZ8faeD6UZf9SnZWK
137.951	16.714	1986.15	um	Vesicles Paraspeckle	Vesicles Paraspeckle Position	0.000	1.000	13	200000787	200000787	GFP-VOID DsRed2-PSPC1 8C-C-PSPC1 V2.00	0	50. DsRed2-PSPC1_Pos001_S001	00-DWW4DJZ8faeD6UZf9SnZWK
139.603	16.7317	1986.28	um	Vesicles Paraspeckle	Vesicles Paraspeckle Position	0.000	1.000	13	200000788	200000788	GFP-VOID DsRed2-PSPC1 8C-C-PSPC1 V2.00	0	50. DsRed2-PSPC1_Pos001_S001	00-DWW4DJZ8faeD6UZf9SnZWK
143.95	16.9623	1986.42	um	Vesicles Paraspeckle	Vesicles Paraspeckle Position	0.000	1.000	13	200000789	200000789	GFP-VOID DsRed2-PSPC1 8C-C-PSPC1 V2.00	0	50. DsRed2-PSPC1_Pos001_S001	00-DWW4DJZ8faeD6UZf9SnZWK
144.884	17.9165	1986.31	um	Vesicles Paraspeckle	Vesicles Paraspeckle Position	0.000	1.000	13	200000790	200000790	GFP-VOID DsRed2-PSPC1 8C-C-PSPC1 V2.00	0	50. DsRed2-PSPC1_Pos001_S001	00-DWW4DJZ8faeD6UZf9SnZWK
144.885	21.4687	1986.15	um	Vesicles Paraspeckle	Vesicles Paraspeckle Position	0.000	1.000	13	200000791	200000791	GFP-VOID DsRed2-PSPC1 8C-C-PSPC1 V2.00	0	50. DsRed2-PSPC1_Pos001_S001	00-DWW4DJZ8faeD6UZf9SnZWK
143.724	22.0322	1986.35	um	Vesicles Paraspeckle	Vesicles Paraspeckle Position	0.000	1.000	13	200000792	200000792	GFP-VOID DsRed2-PSPC1 8C-C-PSPC1 V2.00	0	50. DsRed2-PSPC1_Pos001_S001	00-DWW4DJZ8faeD6UZf9SnZWK
135.282	24.1944	1986.38	um	Vesicles Paraspeckle	Vesicles Paraspeckle Position	0.000	1.000	13	200000793	200000793	GFP-VOID DsRed2-PSPC1 8C-C-PSPC1 V2.00	0	50. DsRed2-PSPC1_Pos001_S001	00-DWW4DJZ8faeD6UZf9SnZWK
144.183	24.1404	1986.16	um	Vesicles Paraspeckle	Vesicles Paraspeckle Position	0.000	1.000	13	200000794	200000794	GFP-VOID DsRed2-PSPC1 8C-C-PSPC1 V2.00	0	50. DsRed2-PSPC1_Pos001_S001	00-DWW4DJZ8faeD6UZf9SnZWK
134.587	24.6513	1986.41	um	Vesicles Paraspeckle	Vesicles Paraspeckle Position	0.000	1.000	13	200000795	200000795	GFP-VOID DsRed2-PSPC1 8C-C-PSPC1 V2.00	0	50. DsRed2-PSPC1_Pos001_S001	00-DWW4DJZ8faeD6UZf9SnZWK
136.979	26.3348	1986.28	um	Vesicles Paraspeckle	Vesicles Paraspeckle Position	0.000	1.000	13	200000796	200000796	GFP-VOID DsRed2-PSPC1 8C-C-PSPC1 V2.00	0	50. DsRed2-PSPC1_Pos001_S001	00-DWW4DJZ8faeD6UZf9SnZWK
132.866	28.7106	1986.26	um	Vesicles Paraspeckle	Vesicles Paraspeckle Position	0.000	1.000	13	200000797	200000797	GFP-VOID DsRed2-PSPC1 8C-C-PSPC1 V2.00	0	50. DsRed2-PSPC1_Pos001_S001	00-DWW4DJZ8faeD6UZf9SnZWK
131.038	29.2166	1986.14	um	Vesicles Paraspeckle	Vesicles Paraspeckle Position	0.000	1.000	13	200000798	200000798	GFP-VOID DsRed2-PSPC1 8C-C-PSPC1 V2.00	0	50. DsRed2-PSPC1_Pos001_S001	00-DWW4DJZ8faeD6UZf9SnZWK
132.868	29.9041	1986.53	um	Vesicles Paraspeckle	Vesicles Paraspeckle Position	0.000	1.000	13	200000799	200000799	GFP-VOID DsRed2-PSPC1 8C-C-PSPC1 V2.00	0	50. DsRed2-PSPC1_Pos001_S001	00-DWW4DJZ8faeD6UZf9SnZWK
141.265	15.7702	1986.65	um	Vesicles Paraspeckle	Vesicles Paraspeckle Position	0.000	1.000	13	200000800	200000800	GFP-VOID DsRed2-PSPC1 8C-C-PSPC1 V2.00	0	50. DsRed2-PSPC1_Pos001_S001	00-DWW4DJZ8faeD6UZf9SnZWK
143.667	16.4757	1986.74	um	Vesicles Paraspeckle	Vesicles Paraspeckle Position	0.000	1.000	13	200000801	200000801	GFP-VOID DsRed2-PSPC1 8C-C-PSPC1 V2.00	0	50. DsRed2-PSPC1_Pos001_S001	00-DWW4DJZ8faeD6UZf9SnZWK
137.771	18.1694	1986.89	um	Vesicles Paraspeckle	Vesicles Paraspeckle Position	0.000	1.000	13	200000802	200000802	GFP-VOID DsRed2-PSPC1 8C-C-PSPC1 V2.00	0	50. DsRed2-PSPC1_Pos001_S001	00-DWW4DJZ8faeD6UZf9SnZWK
136.97	20.3223	1986.91	um	Vesicles Paraspeckle	Vesicles Paraspeckle Position	0.000	1.000	13	200000803	200000803	GFP-VOID DsRed2-PSPC1 8C-C-PSPC1 V2.00	0	50. DsRed2-PSPC1_Pos001_S001	00-DWW4DJZ8faeD6UZf9SnZWK
143.889	20.8478	1986.8	um	Vesicles Paraspeckle	Vesicles Paraspeckle Position	0.000	1.000	13	200000804	200000804	GFP-VOID DsRed2-PSPC1 8C-C-PSPC1 V2.00	0	50. DsRed2-PSPC1_Pos001_S001	00-DWW4DJZ8faeD6UZf9SnZWK
135.711	20.9621	1986.76	um	Vesicles Paraspeckle	Vesicles Paraspeckle Position	0.000	1.000	13	200000805	200000805	GFP-VOID DsRed2-PSPC1 8C-C-PSPC1 V2.00	0	50. DsRed2-PSPC1_Pos001_S001	00-DWW4DJZ8faeD6UZf9SnZWK
136.818	20.9629	1986.86	um	Vesicles Paraspeckle	Vesicles Paraspeckle Position	0.000	1.000	13	200000806	200000806	GFP-VOID DsRed2-PSPC1 8C-C-PSPC1 V2.00	0	50. DsRed2-PSPC1_Pos001_S001	00-DWW4DJZ8faeD6UZf9SnZWK
142.975	23.3632	1986.73	um	Vesicles Paraspeckle	Vesicles Paraspeckle Position	0.000	1.000	13	200000807	200000807	GFP-VOID DsRed2-PSPC1 8C-C-PSPC1 V2.00	0	50. DsRed2-PSPC1_Pos001_S001	00-DWW4DJZ8faeD6UZf9SnZWK
136.197	24.4348	1986.65	um	Vesicles Paraspeckle	Vesicles Paraspeckle Position	0.000	1.000	13	200000808	200000808	GFP-VOID DsRed2-PSPC1 8C-C-PSPC1 V2.00	0	50. DsRed2-PSPC1_Pos001_S001	00-DWW4DJZ8faeD6UZf9SnZWK
141.808	24.4054	1986.87	um	Vesicles Paraspeckle	Vesicles Paraspeckle Position	0.000	1.000	13	200000809	200000809	GFP-VOID DsRed2-PSPC1 8C-C-PSPC1 V2.00	0	50. DsRed2-PSPC1_Pos001_S001	00-DWW4DJZ8faeD6UZf9SnZWK
133.602	26.799	1986.72	um	Vesicles Paraspeckle	Vesicles Paraspeckle Position	0.000	1.000	13	200000810	200000810	GFP-VOID DsRed2-PSPC1 8C-C-PSPC1 V2.00	0	50. DsRed2-PSPC1_Pos001_S001	00-DWW4DJZ8faeD6UZf9SnZWK
141.501	26.8143	1986.87	um	Vesicles Paraspeckle	Vesicles Paraspeckle Position	0.000	1.000	13	200000811	200000811	GFP-VOID DsRed2-PSPC1 8C-C-PSPC1 V2.00	0	50. DsRed2-PSPC1_Pos001_S001	00-DWW4DJZ8faeD6UZf9SnZWK
134.761	28.2588	1986.67	um	Vesicles Paraspeckle	Vesicles Paraspeckle Position	0.000	1.000	13	200000812	200000812	GFP-VOID DsRed2-PSPC1 8C-C-PSPC1 V2.00	0	50. DsRed2-PSPC1_Pos001_S001	00-DWW4DJZ8faeD6UZf9SnZWK
134.356	28.7398	1986.66	um	Vesicles Paraspeckle	Vesicles Paraspeckle Position	0.000	1.000	13	200000813	200000813	GFP-VOID DsRed2-PSPC1 8C-C-PSPC1 V2.00	0	50. DsRed2-PSPC1_Pos001_S001	00-DWW4DJZ8faeD6UZf9SnZWK
142.276	16.2462	1987.07	um	Vesicles Paraspeckle	Vesicles Paraspeckle Position	0.000	1.000	13	200000814	200000814	GFP-VOID DsRed2-PSPC1 8C-C-PSPC1 V2.00	0	50. DsRed2-PSPC1_Pos001_S001	00-DWW4DJZ8faeD6UZf9SnZWK
140.33	16.9191	1987.24	um	Vesicles Paraspeckle	Vesicles Paraspeckle Position	0.000	1.000	13	200000815	200000815	GFP-VOID DsRed2-PSPC1 8C-C-PSPC1 V2.00	0	50. DsRed2-PSPC1_Pos001_S001	00-DWW4DJZ8faeD6UZf9SnZWK
139.374	17.6743	1987.11	um	Vesicles Paraspeckle	Vesicles Paraspeckle Position	0.000	1.000	13	200000816	200000816	GFP-VOID DsRed2-PSPC1 8C-C-PSPC1 V2.00	0	50. DsRed2-PSPC1_Pos001_S001	00-DWW4DJZ8faeD6UZf9SnZWK
144.205	19.5809	1987.17	um	Vesicles Paraspeckle	Vesicles Paraspeckle Position	0.000	1.000	13	200000817	200000817	GFP-VOID DsRed2-PSPC1 8C-C-PSPC1 V2.00	0	50. DsRed2-PSPC1_Pos001_S001	00-DWW4DJZ8faeD6UZf9SnZWK
134.841	22.692	1986.99	um	Vesicles Paraspeckle	Vesicles Paraspeckle Position	0.000	1.000	13	200000818	200000818	GFP-VOID DsRed2-PSPC1 8C-C-PSPC1 V2.00	0	50. DsRed2-PSPC1_Pos001_S001	00-DWW4DJZ8faeD6UZf9SnZWK
135.103	23.463	1987.02	um	Vesicles Paraspeckle	Vesicles Paraspeckle Position	0.000	1.000	13	200000819	200000819	GFP-VOID DsRed2-PSPC1 8C-C-PSPC1 V2.00	0	50. DsRed2-PSPC1_Pos001_S001	00-DWW4DJZ8faeD6UZf9SnZWK
134.968	24.3918	1987.13	um	Vesicles Paraspeckle	Vesicles Paraspeckle Position	0.000	1.000	13	200000820	200000820	GFP-VOID DsRed2-PSPC1 8C-C-PSPC1 V2.00	0	50. DsRed2-PSPC1_Pos001_S001	00-DWW4DJZ8faeD6UZf9SnZWK
136.718	24.4108	1987.22	um	Vesicles Paraspeckle	Vesicles Paraspeckle Position	0.000	1.000	13	200000821	200000821	GFP-VOID DsRed2-PSPC1 8C-C-PSPC1 V2.00	0	50. DsRed2-PSPC1_Pos001_S001	00-DWW4DJZ8faeD6UZf9SnZWK
136.283	25.1561	1987.11	um	Vesicles Paraspeckle	Vesicles Paraspeckle Position	0.000	1.000	13	200000822	200000822	GFP-VOID DsRed2-PSPC1 8C-C-PSPC1 V2.00	0	50. DsRed2-PSPC1_Pos001_S001	00-DWW4DJZ8faeD6UZf9SnZWK
135.173	25.6133	1986.99	um	Vesicles Paraspeckle	Vesicles Paraspeckle Position	0.000	1.000	13	200000823	200000823	GFP-VOID DsRed2-PSPC1 8C-C-PSPC1 V2.00	0	50. DsRed2-PSPC1_Pos001_S001	00-DWW4DJZ8faeD6UZf9SnZWK
136.89	25.852	1987.17	um	Vesicles Paraspeckle	Vesicles Paraspeckle Position	0.000	1.000	13	200000824	200000824	GFP-VOID DsRed2-PSPC1 8C-C-PSPC1 V2.00	0	50. DsRed2-PSPC1_Pos001_S001	00-DWW4DJZ8faeD6UZf9SnZWK
135.507	26.5545	1987.1	um	Vesicles Paraspeckle	Vesicles Paraspeckle Position	0.000	1.000	13	200000825	200000825	GFP-VOID DsRed2-PSPC1 8C-C-PSPC1 V2.00	0	50. DsRed2-PSPC1_Pos001_S001	00-DWW4DJZ8faeD6UZf9SnZWK
136.526	27.0175	1987.08	um	Vesicles Paraspeckle	Vesicles Paraspeckle Position	0.000	1.000	13	200000826	200000826	GFP-VOID DsRed2-PSPC1 8C-C-PSPC1 V2.00	0	50. DsRed2-PSPC1_Pos001_S001	00-DWW4DJZ8faeD6UZf9SnZWK
135.193	27.3496	1986.97	um	Vesicles Paraspeckle	Vesicles Paraspeckle Position	0.000	1.000	13	200000827	200000827	GFP-VOID DsRed2-PSPC1 8C-C-PSPC1 V2.00	0	50. DsRed2-PSPC1_Pos001_S001	00-DWW4DJZ8faeD6UZf9SnZWK
136.243	27.5373	1987.27	um	Vesicles Paraspeckle	Vesicles Paraspeckle Position	0.000	1.000	13	200000828	200000828	GFP-VOID DsRed2-PSPC1 8C-C-PSPC1 V2.00	0	50. DsRed2-PSPC1_Pos001_S001	00-DWW4DJZ8faeD6UZf9SnZWK
135.522	28.0183	1987.04	um	Vesicles Paraspeckle	Vesicles Paraspeckle Position	0.000	1.000	13	200000829	200000829	GFP-VOID DsRed2-PSPC1 8C-C-PSPC1 V2.00	0	50. DsRed2-PSPC1_Pos001_S001	00-DWW4DJZ8faeD6UZf9SnZWK
135.631	28.9503	1987.07	um	Vesicles Paraspeckle	Vesicles Paraspeckle Position	0.000	1.000	13	200000830	200000830	GFP-VOID DsRed2-PSPC1 8C-C-PSPC1 V2.00	0	50. DsRed2-PSPC1_Pos001_S001	00-DWW4DJZ8faeD6UZf9SnZWK
134.828	29.2208	1986.96	um	Vesicles Paraspeckle	Vesicles Paraspeckle Position	0.000	1.000	13	200000831	200000831	GFP-VOID DsRed2-PSPC1 8C-C-PSPC1 V2.00	0	50. DsRed2-PSPC1_Pos001_S001	00-DWW4DJZ8faeD6UZf9SnZWK
139.895	17.4195	1987.54	um	Vesicles Paraspeckle	Vesicles Paraspeckle Position	0.000	1.000	13	200000832	200000832	GFP-VOID DsRed2-PSPC1 8C-C-PSPC1 V2.00	0	50. DsRed2-PSPC1_Pos001_S001	00-DWW4DJZ8faeD6UZf9SnZWK
142.969	21.5453	1987.45	um	Vesicles Paraspeckle	Vesicles Paraspeckle Position	0.000	1.000	13	200000833	200000833	GFP-VOID DsRed2-PSPC1 8C-C-PSPC1 V2.00	0	50. DsRed2-PSPC1_Pos001_S001	00-DWW4DJZ8faeD6UZf9SnZWK
136.165	22.9593	1987.59	um	Vesicles Paraspeckle	Vesicles Paraspeckle Position	0.000	1.000	13	200000834	200000834	GFP-VOID DsRed2-PSPC1 8C-C-PSPC1 V2.00	0	50. DsRed2-PSPC1_Pos001_S001	00-DWW4DJZ8faeD6UZf9SnZWK
135.525	25.1227	1987.34	um	Vesicles Paraspeckle	Vesicles Paraspeckle Position	0.000	1.000	13	200000835	200000835	GFP-VOID DsRed2-PSPC1 8C-C-PSPC1 V2.00	0	50. DsRed2-PSPC1_Pos001_S001	00-DWW4DJZ8faeD6UZf9SnZWK
141.515	25.1495	1987.41	um	Vesicles Paraspeckle	Vesicles Paraspeckle Position	0.000	1.000	13	200000836	200000836	GFP-VOID DsRed2-PSPC1 8C-C-PSPC1 V2.00	0	50. DsRed2-PSPC1_Pos001_S001	00-DWW4DJZ8faeD6UZf9SnZWK
138.872	18.6519	1988.09	um	Vesicles Paraspeckle	Vesicles Paraspeckle Position	0.000	1.000	13	200000837	200000837	GFP-VOID DsRed2-PSPC1 8C-C-PSPC1 V2.00	0	50. DsRed2-PSPC1_Pos001_S001	00-DWW4DJZ8faeD6UZf9SnZWK
138.648	19.0804	1988.11	um	Vesicles Paraspeckle	Vesicles Paraspeckle Position	0.000	1.000	13	200000838	200000838	GFP-VOID DsRed2-PSPC1 8C-C-PSPC1 V2.00	0	50. DsRed2-PSPC1_Pos001_S001	00-DWW4DJZ8faeD6UZf9SnZWK
136.258	21.0323	1987.83	um	Vesicles Paraspeckle	Vesicles Paraspeckle Position	0.000	1.000	13	200000839	200000839	GFP-VOID DsRed2-PSPC1 8C-C-PSPC1 V2.00	0	50. DsRed2-PSPC1_Pos001_S001	00-DWW4DJZ8faeD6UZf9SnZWK
141.966	22.7266	1987.96	um	Vesicles Paraspeckle	Vesicles Paraspeckle Position	0.000	1.000	13	200000840	200000840	GFP-VOID DsRed2-PSPC1 8C-C-PSPC1 V2.00	0	50. DsRed2-PSPC1_Pos001_S001	00-DWW4DJZ8faeD6UZf9SnZWK
136.999	25.1788	1987.92	um	Vesicles Paraspeckle	Vesicles Paraspeckle Position	0.000	1.000	13	200000841	200000841	GFP-VOID DsRed2-PSPC1 8C-C-PSPC1 V2.00	0	50. DsRed2-PSPC1_Pos001_S001	00-DWW4DJZ8faeD6UZf9SnZWK
141.535	26.0943	1987.94	um	Vesicles Paraspeckle	Vesicles Paraspeckle Position	0.000	1.000	13	200000842	200000842	GFP-VOID DsRed2-PSPC1 8C-C-PSPC1 V2.00	0	50. DsRed2-PSPC1_Pos001_S001	00-DWW4DJZ8faeD6UZf9SnZWK
135.907	26.3877	1987.75	um	Vesicles Paraspeckle	Vesicles Paraspeckle Position	0.000	1.000	13	200000843	200000843	GFP-VOID DsRed2-PSPC1 8C-C-PSPC1 V2.00	0	50. DsRed2-PSPC1_Pos001_S001	00-DWW4DJZ8faeD6UZf9SnZWK
136.455	26.5439	1987.91	um	Vesicles Paraspeckle	Vesicles Paraspeckle Position	0.000	1.000	13	200000844	200000844	GFP-VOID DsRed2-PSPC1 8C-C-PSPC1 V2.00	0	50. DsRed2-PSPC1_Pos001_S001	00-DWW4DJZ8faeD6UZf9SnZWK
143.721	19.6558	1988.24	um	Vesicles Paraspeckle	Vesicles Paraspeckle Position	0.000	1.000	13	200000845	200000845	GFP-VOID DsRed2-PSPC1 8C-C-PSPC1 V2.00	0	50. DsRed2-PSPC1_Pos001_S001	00-DWW4DJZ8faeD6UZf9SnZWK
137.878	26.8313	1988.38	um	Vesicles Paraspeckle	Vesicles Paraspeckle Position	0.000	1.000	13	200000846	200000846	GFP-VOID DsRed2-PSPC1 8C-C-PSPC1 V2.00	0	50. DsRed2-PSPC1_Pos001_S001	00-DWW4DJZ8faeD6UZf9SnZWK
141.039	18.162	1988.65	um	Vesicles Paraspeckle	Vesicles Paraspeckle Position	0.000	1.000	13	200000847	200000847	GFP-VOID DsRed2-PSPC1 8C-C-PSPC1 V2.00	0	50. DsRed2-PSPC1_Pos001_S001	00-DWW4DJZ8faeD6UZf9SnZWK
142.503	20.6288	1988.84	um	Vesicles Paraspeckle	Vesicles Paraspeckle Position	0.000	1.000	13	200000848	200000848	GFP-VOID DsRed2-PSPC1 8C-C-PSPC1 V2.00	0	50. DsRed2-PSPC1_Pos001_S001	00-DWW4DJZ8faeD6UZf9SnZWK
141.195	21.5409	1988.67	um	Vesicles Paraspeckle	Vesicles Paraspeckle Position	0.000	1.000	13	200000849	200000849	GFP-VOID DsRed2-PSPC1 8C-C-PSPC1 V2.00	0	50. DsRed2-PSPC1_Pos001_S001	00-DWW4DJZ8faeD6UZf9SnZWK
141.123	23.9837	1989.05	um	Vesicles Paraspeckle	Vesicles Paraspeckle Position	0.000	1.000	13	200000850	200000850	GFP-VOID DsRed2-PSPC1 8C-C-PSPC1 V2.00	0	50. DsRed2-PSPC1_Pos001_S001	00-DWW4DJZ8faeD6UZf9SnZWK
138.596	24.3992	1989.09	um	Vesicles Paraspeckle	Vesicles Paraspeckle Position	0.000	1.000	13	200000851	200000851	GFP-VOID DsRed2-PSPC1 8C-C-PSPC1 V2.00	0	50. DsRed2-PSPC1_Pos001_S001	00-DWW4DJZ8faeD6UZf9SnZWK
137.436	24.8918	1989.28	um	Vesicles Paraspeckle	Vesicles Paraspeckle Position	0.000	1.000	13	200000852	200000852	GFP-VOID DsRed2-PSPC1 8C-C-PSPC1 V2.00	0	50. DsRed2-PSPC1_Pos001_S001	00-DWW4DJZ8faeD6UZf9SnZWK
139.626	21.759	1989.34	um	Vesicles Paraspeckle	Vesicles Paraspeckle Position	0.000	1.000	13	200000853	200000853	GFP-VOID DsRed2-PSPC1 8C-C-PSPC1 V2.00	0	50. DsRed2-PSPC1_Pos001_S001	00-DWW4DJZ8faeD6UZf9SnZWK
77.2839	230.945	1984.45	um	Vesicles Paraspeckle	Vesicles Paraspeckle Position	0.000	1.000	14	200000854	200000854	GFP-VOID DsRed2-PSPC1 8C-C-PSPC1 V2.00	0	50. DsRed2-PSPC1_Pos001_S001	00-DWW4DJZ8faeD6UZf9SnZWK
75.6634	231.251	1984.79	um	Vesicles Paraspeckle	Vesicles Paraspeckle Position	0.000	1.000	14	200000855	200000855	GFP-VOID DsRed2-PSPC1 8C-C-PSPC1 V2.00	0	50. DsRed2-PSPC1_Pos001_S001	00-DWW4DJZ8faeD6UZf9SnZWK
84.4333	239.656	1984.76	um	Vesicles Paraspeckle	Vesicles Paraspeckle Position	0.000	1.000	14	200000856	200000856	GFP-VOID DsRed2-PSPC1 8C-C-PSPC1 V2.00	0	50. DsRed2-PSPC1_Pos001_S001	00-DWW4DJZ8faeD6UZf9SnZWK
74.669	229.357	1985.17	um	Vesicles Paraspeckle	Vesicles Paraspeckle Position	0.000	1.000	14	200000857	200000857	GFP-VOID DsRed2-PSPC1 8C-C-PSPC1 V2.00	0	50. DsRed2-PSPC1_Pos001_S001	00-DWW4DJZ8faeD6UZf9SnZWK
74.4445	230.788	1985.23	um	Vesicles Paraspeckle	Vesicles Paraspeckle Position	0.000	1.000	14	200000858	200000858	GFP-VOID DsRed2-PSPC1 8C-C-PSPC1 V2.00	0	50. DsRed2-PSPC1_Pos001_S001	00-DWW4DJZ8faeD6UZf9SnZWK
71.7998	231.481	1985.32	um	Vesicles Paraspeckle	Vesicles Paraspeckle Position	0.000	1.000	14	200000859	200000859	GFP-VOID DsRed2-PSPC1 8C-C-PSPC1 V2.00	0	50. DsRed2-PSPC1_Pos001_S001	00-DWW4DJZ8faeD6UZf9SnZWK
76.1372	231.72	1985.15	um	Vesicles Paraspeckle	Vesicles Paraspeckle Position	0.000	1.000	14	200000860	200000860	GFP-VOID DsRed2-PSPC1 8C-C-PSPC1 V2.00	0	50. DsRed2-PSPC1_Pos001_S001	00-DWW4DJZ8faeD6UZf9SnZWK
75.8777	232.203	1985.15	um	Vesicles Paraspeckle	Vesicles Paraspeckle Position	0.000	1.000	14	200000861	200000861	GFP-VOID DsRed2-PSPC1 8C-C-PSPC1 V2.00	0	50. DsRed2-PSPC1_Pos001_S001	00-DWW4DJZ8faeD6UZf9SnZWK
77.7188	232.312	1985.22	um	Vesicles Paraspeckle	Vesicles Paraspeckle Position	0.000	1.000	14	200000862	200000862	GFP-VOID DsRed2-PSPC1 8C-C-PSPC1 V2.00	0	50. DsRed2-PSPC1_Pos001_S001	00-DWW4DJZ8faeD6UZf9SnZWK
71.7916	232.669	1985.34	um	Vesicles Paraspeckle	Vesicles Paraspeckle Position	0.000	1.000	14	200000863	200000863	GFP-VOID DsRed2-PSPC1 8C-C-PSPC1 V2.00	0	50. DsRed2-PSPC1_Pos001_S001	00-DWW4DJZ8faeD6UZf9SnZWK
75.0998	232.924	1985.29	um	Vesicles Paraspeckle	Vesicles Paraspeckle Position	0.000	1.000	14	200000864	200000864	GFP-VOID DsRed2-PSPC1 8C-C-PSPC1 V2.00	0	50. DsRed2-PSPC1_Pos001_S001	00-DWW4DJZ8faeD6UZf9SnZWK
72.7485	233.405	1985.23	um	Vesicles Paraspeckle	Vesicles Paraspeckle Position	0.000	1.000	14	200000865	200000865	GFP-VOID DsRed2-PSPC1 8C-C-PSPC1 V2.00	0	50. DsRed2-PSPC1_Pos001_S001	00-DWW4DJZ8faeD6UZf9SnZWK
73.9538	233.42	1985.19	um	Vesicles Paraspeckle	Vesicles Paraspeckle Position	0.000	1.000	14	200000866	200000866	GFP-VOID DsRed2-PSPC1 8C-C-PSPC1 V2.00	0	50. DsRed2-PSPC1_Pos001_S001	00-DWW4DJZ8faeD6UZf9SnZWK
69.1474	233.656	1985.21	um	Vesicles Paraspeckle	Vesicles Paraspeckle Position	0.000	1.000	14	200000867	200000867	GFP-VOID DsRed2-PSPC1 8C-C-PSPC1 V2.00	0	50. DsRed2-PSPC1_Pos001_S001	00-DWW4DJZ8faeD6UZf9SnZWK
71.5266	234.845	1985.23	um	Vesicles Paraspeckle	Vesicles Paraspeckle Position	0.000	1.000	14	200000868	200000868	GFP-VOID DsRed2-PSPC1 8C-C-PSPC1 V2.00	0	50. DsRed2-PSPC1_Pos001_S001	00-DWW4DJZ8faeD6UZf9SnZWK
76.5944	235.334	1985.19	um	Vesicles Paraspeckle	Vesicles Paraspeckle Position	0.000	1.000	14	200000869	200000869	GFP-VOID DsRed2-PSPC1 8C-C-PSPC1 V2.00	0	50. DsRed2-PSPC1_Pos001_S001	00-DWW4DJZ8faeD6UZf9SnZWK
73.7019	235.546	1985.14	um	Vesicles Paraspeckle	Vesicles Paraspeckle Position	0.000	1.000	14	200000870	200000870	GFP-VOID DsRed2-PSPC1 8C-C-PSPC1 V2.00	0	50. DsRed2-PSPC1_Pos001_S001	00-DWW4DJZ8faeD6UZf9SnZWK
77.2194	235.81	1985.15	um	Vesicles Paraspeckle	Vesicles Paraspeckle Position	0.000	1.000	14	200000871	200000871	GFP-VOID DsRed2-PSPC1 8C-C-PSPC1 V2.00	0	50. DsRed2-PSPC1_Pos001_S001	00-DWW4DJZ8faeD6UZf9SnZWK
72.2706	236.47	1985.22	um	Vesicles Paraspeckle	Vesicles Paraspeckle Position	0.000	1.000	14	200000872	200000872	GFP-VOID DsRed2-PSPC1 8C-C-PSPC1 V2.00	0	50. DsRed2-PSPC1_Pos001_S001	00-DWW4DJZ8faeD6UZf9SnZWK
67.715	237.253	1985.27	um	Vesicles Paraspeckle	Vesicles Paraspeckle Position	0.000	1.000	14	200000873	200000873	GFP-VOID DsRed2-PSPC1 8C-C-PSPC1 V2.00	0	50. DsRed2-PSPC1_Pos001_S001	00-DWW4DJZ8faeD6UZf9SnZWK
70.3462	237.253	1985.18	um	Vesicles Paraspeckle	Vesicles Paraspeckle Position	0.000	1.000	14	200000874	200000874	GFP-VOID DsRed2-PSPC1 8C-C-PSPC1 V2.00	0	50. DsRed2-PSPC1_Pos001_S001	00-DWW4DJZ8faeD6UZf9SnZWK
85.1415	238.51	1985.26	um	Vesicles Paraspeckle	Vesicles Paraspeckle Position	0.000	1.000	14	200000875	200000875	GFP-VOID DsRed2-PSPC1 8C-C-PSPC1 V2.00	0	50. DsRed2-PSPC1_Pos001_S001	00-DWW4DJZ8faeD6UZf9SnZWK
85.4506	239.177	1985.32	um	Vesicles Paraspeckle	Vesicles Paraspeckle Position	0.000	1.000	14	200000876	200000876	GFP-VOID DsRed2-PSPC1 8C-C-PSPC1 V2.00	0	50. DsRed2-PSPC1_Pos001_S001	00-DWW4DJZ8faeD6UZf9SnZWK
72.9927	240.861	1985.17	um	Vesicles Paraspeckle	Vesicles Paraspeckle Position	0.000	1.000	14	200000877	200000877	GFP-VOID DsRed2-PSPC1 8C-C-PSPC1 V2.00	0	50. DsRed2-PSPC1_Pos001_S001	00-DWW4DJZ8faeD6UZf9SnZWK
83.421	241.395	1985.27	um	Vesicles Paraspeckle	Vesicles Paraspeckle Position	0.000	1.000	14	200000878	200000878	GFP-VOID DsRed2-PSPC1 8C-C-PSPC1 V2.00	0	50. DsRed2-PSPC1_Pos001_S001	00-DWW4DJZ8faeD6UZf9SnZWK
74.3265	243.302	1985.25	um	Vesicles Paraspeckle	Vesicles Paraspeckle Position	0.000	1.000	14	200000879	200000879	GFP-VOID DsRed2-PSPC1 8C-C-PSPC1 V2.00	0	50. DsRed2-PSPC1_Pos001_S001	00-DWW4DJZ8faeD6UZf9SnZWK
77.9824	244.949	1985.13	um	Vesicles Paraspeckle	Vesicles Paraspeckle Position	0.000	1.000	14	200000880	200000880	GFP-VOID DsRed2-PSPC1 8C-C-PSPC1 V2.00	0	50. DsRed2-PSPC1_Pos001_S001	00-DWW4DJZ8faeD6UZf9SnZWK
73.7456	229.829	1985.56	um	Vesicles Paraspeckle	Vesicles Paraspeckle Position	0.000	1.000	14	200000881	200000881	GFP-VOID DsRed2-PSPC1 8C-C-PSPC1 V2.00	0	50. DsRed2-PSPC1_Pos001_S001	00-DWW4DJZ8faeD6UZf9SnZWK
73.225	230.279	1985.64	um	Vesicles Paraspeckle	Vesicles Paraspeckle Position	0.000	1.000	14	200000882	200000882	GFP-VOID DsRed2-PSPC1 8C-C-PSPC1 V2.00	0	50. DsRed2-PSPC1_Pos001_S001	00-DWW4DJZ8faeD6UZf9SnZWK
77.1157	230.271	1985.53	um	Vesicles Paraspeckle	Vesicles Paraspeckle Position	0.000	1.000	14	200000883	200000883	GFP-VOID DsRed2-PSPC1 8C-C-PSPC1 V2.00	0	50. DsRed2-PSPC1_Pos001_S001	00-DWW4DJZ8faeD6UZf9SnZWK
83.2806	230.515	1985.54	um	Vesicles Paraspeckle	Vesicles Paraspeckle Position	0.000	1.000	14	200000884	200000884	GFP-VOID DsRed2-PSPC1 8C-C-PSPC1 V2.00	0	50. DsRed2-PSPC1_Pos001_S001	00-DWW4DJZ8faeD6UZf9SnZWK
71.7843	230.756	1985.41	um	Vesicles Paraspeckle	Vesicles Paraspeckle Position	0.000	1.000	14	200000885	200000885	GFP-VOID DsRed2-PSPC1 8C-C-PSPC1 V2.00	0	50. DsRed2-PSPC1_Pos001_S001	00-DWW4DJZ8faeD6UZf9SnZWK
72.9587	231	1985.6	um	Vesicles Paraspeckle	Vesicles Paraspeckle Position	0.000	1.000	14	200000886	200000886	GFP-VOID DsRed2-PSPC1 8C-C-PSPC1 V2.00	0	50. DsRed2-PSPC1_Pos001_S001	00-DWW4DJZ8faeD6UZf9SnZWK
73.4727	230.996	1985.62	um	Vesicles Paraspeckle	Vesicles Paraspeckle Position	0.000	1.000	14	200000887	200000887	GFP-VOID DsRed2-PSPC1 8C-C-PSPC1 V2.00	0	50. DsRed2-PSPC1_Pos001_S001	00-DWW4DJZ8faeD6UZf9SnZWK
76.8885	231	1985.43	um	Vesicles Paraspeckle	Vesicles Paraspeckle Position	0.000	1.000	14	200000888	200000888	GFP-VOID DsRed2-PSPC1 8C-C-PSPC1 V2.00	0	50. DsRed2-PSPC1_Pos001_S001	00-DWW4DJZ8faeD6UZf9SnZWK
74.1891	231.481	1985.72	um	Vesicles Paraspeckle	Vesicles Paraspeckle Position	0.000	1.000	14	200000889	200000889	GFP-VOID DsRed2-PSPC1 8C-C-PSPC1 V2.00	0	50. DsRed2-PSPC1_Pos001_S001	00-DWW4DJZ8faeD6UZf9SnZWK
72.5237	231.957	1985.4	um	Vesicles Paraspeckle	Vesicles Paraspeckle Position	0.000	1.000	14	200000890	200000890	GFP-VOID DsRed2-PSPC1 8C-C-PSPC1 V2.00	0	50. DsRed2-PSPC1_Pos001_S001	00-DWW4DJZ8faeD6UZf9SnZWK
75.1652	232.203	1985.44	um	Vesicles Paraspeckle	Vesicles Paraspeckle Position	0.000	1.000	14	200000891	200000891	GFP-VOID DsRed2-PSPC1 8C-C-PSPC1 V2.00	0	50. DsRed2-PSPC1_Pos001_S001	00-DWW4DJZ8faeD6UZf9SnZWK
77.3775	232.186	1985.54	um	Vesicles Paraspeckle	Vesicles Paraspeckle Position	0.000	1.000	14	200000892	200000892	GFP-VOID DsRed2-PSPC1 8C-C-PSPC1 V2.00	0	50. DsRed2-PSPC1_Pos001_S001	00-DWW4DJZ8faeD6UZf9SnZWK
78.5193	232.434	1985.56	um	Vesicles Paraspeckle	Vesicles Paraspeckle Position	0.000	1.000	14	200000893	200000893	GFP-VOID DsRed2-PSPC1 8C-C-PSPC1 V2.00	0	50. DsRed2-PSPC1_Pos001_S001	00-DWW4DJZ8faeD6UZf9SnZWK
72.303	232.681	1985.72	um	Vesicles Paraspeckle	Vesicles Paraspeckle Position	0.000	1.000	14	200000894	200000894	GFP-VOID DsRed2-PSPC1 8C-C-PSPC1 V2.00	0	50. DsRed2-PSPC1_Pos001_S001	00-DWW4DJZ8faeD6UZf9SnZWK
77.0466	232.938	1985.66	um	Vesicles Paraspeckle	Vesicles Paraspeckle Position	0.000	1.000	14	200000895	200000895	GFP-VOID DsRed2-PSPC1 8C-C-PSPC1 V2.00	0	50. DsRed2-PSPC1_Pos001_S001	00-DWW4DJZ8faeD6UZf9SnZWK
69.6306	233.405	1985.5	um	Vesicles Paraspeckle	Vesicles Paraspeckle Position	0.000	1.000	14	200000896	200000896	GFP-VOID DsRed2-PSPC1 8C-C-PSPC1 V2.00	0	50. DsRed2-PSPC1_Pos001_S001	00-DWW4DJZ8faeD6UZf9SnZWK
70.8491	233.381	1985.41	um	Vesicles Paraspeckle	Vesicles Paraspeckle Position	0.000	1.000	14	200000897	200000897	GFP-VOID DsRed2-PSPC1 8C-C-PSPC1 V2.00	0	50. DsRed2-PSPC1_Pos001_S001	00-DWW4DJZ8faeD6UZf9SnZWK
73.2133	233.618	1985.53	um	Vesicles Paraspeckle	Vesicles Paraspeckle Position	0.000	1.000	14	200000898	200000898	GFP-VOID DsRed2-PSPC1 8C-C-PSPC1 V2.00	0	50. DsRed2-PSPC1_Pos001_S001	00-DWW4DJZ8faeD6UZf9SnZWK
71.5683	233.886	1985.56	um	Vesicles Paraspeckle	Vesicles Paraspeckle Position	0.000	1.000	14	200000899	200000899	GFP-VOID DsRed2-PSPC1 8C-C-PSPC1 V2.00	0	50. DsRed2-PSPC1_Pos001_S001	00-DWW4DJZ8faeD6UZf9SnZWK
77.2644	234.127	1985.51	um	Vesicles Paraspeckle	Vesicles Paraspeckle Position	0.000	1.000	14	200000900	200000900	GFP-VOID DsRed2-PSPC1 8C-C-PSPC1 V2.00	0	50. DsRed2-PSPC1_Pos001_S001	00-DWW4DJZ8faeD6UZf9SnZWK
73.9538	234.38	1985.54	um	Vesicles Paraspeckle	Vesicles Paraspeckle Position	0.000	1.000	14	200000901	200000901	GFP-VOID DsRed2-PSPC1 8C-C-PSPC1 V2.00	0	50. DsRed2-PSPC1_Pos001_S001	00-DWW4DJZ8faeD6UZf9SnZWK
69.3842	234.814	1985.55	um	Vesicles Paraspeckle	Vesicles Paraspeckle Position	0.000	1.000	14	200000902	200000902	GFP-VOID DsRed2-PSPC1 8C-C-PSPC1 V2.00	0	50. DsRed2-PSPC1_Pos001_S001	00-DWW4DJZ8faeD6UZf9SnZWK
74.934	234.848	1985.56	um	Vesicles Paraspeckle	Vesicles Paraspeckle Position	0.000	1.000	14	200000903	200000903	GFP-VOID DsRed2-PSPC1 8C-C-PSPC1 V2.00	0	50. DsRed2-PSPC1_Pos001_S001	00-DWW4DJZ8faeD6UZf9SnZWK
74.9157	235.329	1985.49	um	Vesicles Paraspeckle	Vesicles Paraspeckle Position	0.000	1.000	14	200000904	200000904	GFP-VOID DsRed2-PSPC1 8C-C-PSPC1 V2.00	0	50. DsRed2-PSPC1_Pos001_S001	00-DWW4DJZ8faeD6UZf9SnZWK
71.5542	235.812	1985.53	um	Vesicles Paraspeckle	Vesicles Paraspeckle Position	0.000	1.000	14	200000905	200000905	GFP-VOID DsRed2-PSPC1 8C-C-PSPC1 V2.00	0	50. DsRed2-PSPC1_Pos001_S001	00-DWW4DJZ8faeD6UZf9SnZWK
74.6842	235.817	1985.72	um	Vesicles Paraspeckle	Vesicles Paraspeckle Position	0.000	1.000	14	200000906	200000906	GFP-VOID DsRed2-PSPC1 8C-C-PSPC1 V2.00	0	50. DsRed2-PSPC1_Pos001_S001	00-DWW4DJZ8faeD6UZf9SnZWK
79.6772	235.894	1985.66	um	Vesicles Paraspeckle	Vesicles Paraspeckle Position	0.000	1.000	14	200000907	200000907	GFP-VOID DsRed2-PSPC1 8C-C-PSPC1 V2.00	0	50. DsRed2-PSPC1_Pos001_S001	00-DWW4DJZ8faeD6UZf9SnZWK
68.313	236.051	1985.65	um	Vesicles Paraspeckle	Vesicles Paraspeckle Position	0.000	1.000	14	200000908	200000908	GFP-VOID DsRed2-PSPC1 8C-C-PSPC1 V2.00	0	50. DsRed2-PSPC1_Pos001_S001	00-DWW4DJZ8faeD6UZf9SnZWK
76.8766	236.291	1985.53	um	Vesicles Paraspeckle	Vesicles Paraspeckle Position	0.000	1.000	14	200000909	200000909	GFP-VOID DsRed2-PSPC1 8C-C-PSPC1 V2.00	0	50. DsRed2-PSPC1_Pos001_S001	00-DWW4DJZ8faeD6UZf9SnZWK
71.3136	236.532	1985.63	um	Vesicles Paraspeckle	Vesicles Paraspeckle Position	0.000	1.000	14	200000910	200000910	GFP-VOID DsRed2-PSPC1 8C-C-PSPC1 V2.00	0	50. DsRed2-PSPC1_Pos001_S001	00-DWW4DJZ8faeD6UZf9SnZWK
72.6988	236.5	1985.68	um	Vesicles Paraspeckle	Vesicles Paraspeckle Position	0.000	1.000	14	200000911	200000911	GFP-VOID DsRed2-PSPC1 8C-C-PSPC1 V2.00	0	50. DsRed2-PSPC1_Pos001_S001	00-DWW4DJZ8faeD6UZf9SnZWK
73.2516	237.013	1985.72	um	Vesicles Paraspeckle	Vesicles Paraspeckle Position	0.000	1.000	14	200000912	200000912	GFP-VOID DsRed2-PSPC1 8C-C-PSPC1 V2.00	0	50. DsRed2-PSPC1_Pos001_S001	00-DWW4DJZ8faeD6UZf9SnZWK
81.0513	236.944	1985.58	um	Vesicles Paraspeckle	Vesicles Paraspeckle Position	0.000	1.000	14	200000913	200000913	GFP-VOID DsRed2-PSPC1 8C-C-PSPC1 V2.00	0	50. DsRed2-PSPC1_Pos001_S001	00-DWW4DJZ8faeD6UZf9SnZWK
71.5159	237.254	1985.58	um	Vesicles Paraspeckle	Vesicles Paraspeckle Position	0.000	1.000	14	200000914	200000914	GFP-VOID DsRed2-PSPC1 8C-C-PSPC1 V2.00	0	50. DsRed2-PSPC1_Pos001_S001	00-DWW4DJZ8faeD6UZf9SnZWK
79.2654	237.49	1985.56	um	Vesicles Paraspeckle	Vesicles Paraspeckle Position	0.000	1.000	14	200000915	200000915	GFP-VOID DsRed2-PSPC1 8C-C-PSPC1 V2.00	0	50. DsRed2-PSPC1_Pos001_S001	00-DWW4DJZ8faeD6UZf9SnZWK
71.1064	239.184	1985.38	um	Vesicles Paraspeckle	Vesicles Paraspeckle Position	0.000	1.000	14	200000916	200000916	GFP-VOID DsRed2-PSPC1 8C-C-PSPC1 V2.00	0	50. DsRed2-PSPC1_Pos001_S001	00-DWW4DJZ8faeD6UZf9SnZWK
75.6401	239.164	1985.46	um	Vesicles Paraspeckle	Vesicles Paraspeckle Position	0.000	1.000	14	200000917	200000917	GFP-VOID DsRed2-PSPC1 8C-C-PSPC1 V2.00	0	50. DsRed2-PSPC1_Pos001_S001	00-DWW4DJZ8faeD6UZf9SnZWK
72.2688	239.658	1985.69	um	Vesicles Paraspeckle	Vesicles Paraspeckle Position	0.000	1.000	14	200000918	200000918	GFP-VOID DsRed2-PSPC1 8C-C-PSPC1 V2.00	0	50. DsRed2-PSPC1_Pos001_S001	00-DWW4DJZ8faeD6UZf9SnZWK
84.1164	239.876	1985.67	um	Vesicles Paraspeckle	Vesicles Paraspeckle Position	0.000	1.000	14	200000919	200000919	GFP-VOID DsRed2-PSPC1 8C-C-PSPC1 V2.00	0	50. DsRed2-PSPC1_Pos001_S001	00-DWW4DJZ8faeD6UZf9SnZWK
69.1567	241.352	1985.68	um	Vesicles Paraspeckle	Vesicles Paraspeckle Position	0.000	1.000	14	200000920	200000920	GFP-VOID DsRed2-PSPC1 8C-C-PSPC1 V2.00	0	50. DsRed2-PSPC1_Pos001_S001	00-DWW4DJZ8faeD6UZf9SnZWK
73.4568	241.853	1985.68	um	Vesicles Paraspeckle	Vesicles Paraspeckle Position	0.000	1.000	14	200000921	200000921	GFP-VOID DsRed2-PSPC1 8C-C-PSPC1 V2.00	0	50. DsRed2-PSPC1_Pos001_S001	00-DWW4DJZ8faeD6UZf9SnZWK
74.4571	242.511	1985.66	um	Vesicles Paraspeckle	Vesicles Paraspeckle Position	0.000	1.000	14	200000922	200000922	GFP-VOID DsRed2-PSPC1 8C-C-PSPC1 V2.00	0	50. DsRed2-PSPC1_Pos001_S001	00-DWW4DJZ8faeD6UZf9SnZWK
75.5417	242.544	1985.74	um	Vesicles Paraspeckle	Vesicles Paraspeckle Position	0.000	1.000	14	200000923	200000923	GFP-VOID DsRed2-PSPC1 8C-C-PSPC1 V2.00	0	50. DsRed2-PSPC1_Pos001_S001	00-DWW4DJZ8faeD6UZf9SnZWK
72.2137	243.266	1985.64	um	Vesicles Paraspeckle	Vesicles Paraspeckle Position	0.000	1.000	14	200000924	200000924	GFP-VOID DsRed2-PSPC1 8C-C-PSPC1 V2.00	0	50. DsRed2-PSPC1_Pos001_S001	00-DWW4DJZ8faeD6UZf9SnZWK
77.5635	243.336	1985.59	um	Vesicles Paraspeckle	Vesicles Paraspeckle Position	0.000	1.000	14	200000925	200000925	GFP-VOID DsRed2-PSPC1 8C-C-PSPC1 V2.00	0	50. DsRed2-PSPC1_Pos001_S001	00-DWW4DJZ8faeD6UZf9SnZWK
83.8142	243.176	1985.57	um	Vesicles Paraspeckle	Vesicles Paraspeckle Position	0.000	1.000	14	200000926	200000926	GFP-VOID DsRed2-PSPC1 8C-C-PSPC1 V2.00	0	50. DsRed2-PSPC1_Pos001_S001	00-DWW4DJZ8faeD6UZf9SnZWK
74.6061	243.987	1985.59	um	Vesicles Paraspeckle	Vesicles Paraspeckle Position	0.000	1.000	14	200000927	200000927	GFP-VOID DsRed2-PSPC1 8C-C-PSPC1 V2.00	0	50. DsRed2-PSPC1_Pos001_S001	00-DWW4DJZ8faeD6UZf9SnZWK
82.6117	244.328	1985.57	um	Vesicles Paraspeckle	Vesicles Paraspeckle Position	0.000	1.000	14	200000928	200000928	GFP-VOID DsRed2-PSPC1 8C-C-PSPC1 V2.00	0	50. DsRed2-PSPC1_Pos001_S001	00-DWW4DJZ8faeD6UZf9SnZWK
79.1124	244.436	1985.46	um	Vesicles Paraspeckle	Vesicles Paraspeckle Position	0.000	1.000	14	200000929	200000929	GFP-VOID DsRed2-PSPC1 8C-C-PSPC1 V2.00	0	50. DsRed2-PSPC1_Pos001_S001	00-DWW4DJZ8faeD6UZf9SnZWK
74.9046	245.16	1985.62	um	Vesicles Paraspeckle	Vesicles Paraspeckle Position	0.000	1.000	14	200000930	200000930	GFP-VOID DsRed2-PSPC1 8C-C-PSPC1 V2.00	0	50. DsRed2-PSPC1_Pos001_S001	00-DWW4DJZ8faeD6UZf9SnZWK
77.8095	245.546	1985.43	um	Vesicles Paraspeckle	Vesicles Paraspeckle Position	0.000	1.000	14	200000931	200000931	GFP-VOID DsRed2-PSPC1 8C-C-PSPC1 V2.00	0	50. DsRed2-PSPC1_Pos001_S001	00-DWW4DJZ8faeD6UZf9SnZWK
83.5659	245.638	1985.55	um	Vesicles Paraspeckle	Vesicles Paraspeckle Position	0.000	1.000	14	200000932	200000932	GFP-VOID DsRed2-PSPC1 8C-C-PSPC1 V2.00	0	50. DsRed2-PSPC1_Pos001_S001	00-DWW4DJZ8faeD6UZf9SnZWK
85.5042	246.152	1985.63	um	Vesicles Paraspeckle	Vesicles Paraspeckle Position	0.000	1.000	14	200000933	200000933	GFP-VOID DsRed2-PSPC1 8C-C-PSPC1 V2.00	0	50. DsRed2-PSPC1_Pos001_S001	00-DWW4DJZ8faeD6UZf9SnZWK
72.7928	229.964	1985.99	um	Vesicles Paraspeckle	Vesicles Paraspeckle Position	0.000	1.000	14	200000934	200000934	GFP-VOID DsRed2-PSPC1 8C-C-PSPC1 V2.00	0	50. DsRed2-PSPC1_Pos001_S001	00-DWW4DJZ8faeD6UZf9SnZWK
84.0615	230.041	1985.8	um	Vesicles Paraspeckle	Vesicles Paraspeckle Position	0.000	1.000	14	200000935	200000935	GFP-VOID DsRed2-PSPC1 8C-C-PSPC1 V2.00	0	50. DsRed2-PSPC1_Pos001_S001	00-DWW4DJZ8faeD6UZf9SnZWK
75.7749	230.194	1985.83	um	Vesicles Paraspeckle	Vesicles Paraspeckle Position	0.000	1.000	14	200000936	200000936	GFP-VOID DsRed2-PSPC1 8C-C-PSPC1 V2.00	0	50. DsRed2-PSPC1_Pos001_S001	00-DWW4DJZ8faeD6UZf9SnZWK
74.2668	230.793	1985.91	um	Vesicles Paraspeckle	Vesicles Paraspeckle Position	0.000	1.000	14	200000937	200000937	GFP-VOID DsRed2-PSPC1 8C-C-PSPC1 V2.00	0	50. DsRed2-PSPC1_Pos001_S001	00-DWW4DJZ8faeD6UZf9SnZWK
76.053	231.089	1985.8	um	Vesicles Paraspeckle	Vesicles Paraspeckle Position	0.000	1.000	14	200000938	200000938	GFP-VOID DsRed2-PSPC1 8C-C-PSPC1 V2.00	0	50. DsRed2-PSPC1_Pos001_S001	00-DWW4DJZ8faeD6UZf9SnZWK
71.3059	231.722	1985.83	um	Vesicles Paraspeckle	Vesicles Paraspeckle Position	0.000	1.000	14	200000939	200000939	GFP-VOID DsRed2-PSPC1 8C-C-PSPC1 V2.00	0	50. DsRed2-PSPC1_Pos001_S001	00-DWW4DJZ8faeD6UZf9SnZWK
72.9666	231.99	1986.03	um	Vesicles Paraspeckle	Vesicles Paraspeckle Position	0.000	1.000	14	200000940	200000940	GFP-VOID DsRed2-PSPC1 8C-C-PSPC1 V2.00	0	50. DsRed2-PSPC1_Pos001_S001	00-DWW4DJZ8faeD6UZf9SnZWK
70.3585	232.167	1985.95	um	Vesicles Paraspeckle	Vesicles Paraspeckle Position	0.000	1.000	14	200000941	200000941	GFP-VOID DsRed2-PSPC1 8C-C-PSPC1 V2.00	0	50. DsRed2-PSPC1_Pos001_S001	00-DWW4DJZ8faeD6UZf9SnZWK
71.0554	232.424	1985.84	um	Vesicles Paraspeckle	Vesicles Paraspeckle Position	0.000	1.000	14	200000942	200000942	GFP-VOID DsRed2-PSPC1 8C-C-PSPC1 V2.00	0	50. DsRed2-PSPC1_Pos001_S001	00-DWW4DJZ8faeD6UZf9SnZWK
71.7828	232.465	1985.98	um	Vesicles Paraspeckle	Vesicles Paraspeckle Position	0.000	1.000	14	200000943	200000943	GFP-VOID DsRed2-PSPC1 8C-C-PSPC1 V2.00	0	50. DsRed2-PSPC1_Pos001_S001	00-DWW4DJZ8faeD6UZf9SnZWK
70.0905	232.684	1985.82	um	Vesicles Paraspeckle	Vesicles Paraspeckle Position	0.000	1.000	14	200000944	200000944	GFP-VOID DsRed2-PSPC1 8C-C-PSPC1 V2.00	0	50. DsRed2-PSPC1_Pos001_S001	00-DWW4DJZ8faeD6UZf9SnZWK
80.6413	232.684	1985.91	um	Vesicles Paraspeckle	Vesicles Paraspeckle Position	0.000	1.000	14	200000945	200000945	GFP-VOID DsRed2-PSPC1 8C-C-PSPC1 V2.00	0	50. DsRed2-PSPC1_Pos001_S001	00-DWW4DJZ8faeD6UZf9SnZWK
74.1921	232.905	1985.96	um	Vesicles Paraspeckle	Vesicles Paraspeckle Position	0.000	1.000	14	200000946	200000946	GFP-VOID DsRed2-PSPC1 8C-C-PSPC1 V2.00	0	50. DsRed2-PSPC1_Pos001_S001	00-DWW4DJZ8faeD6UZf9SnZWK
76.5993	232.969	1985.86	um	Vesicles Paraspeckle	Vesicles Paraspeckle Position	0.000	1.000	14	200000947	200000947	GFP-VOID DsRed2-PSPC1 8C-C-PSPC1 V2.00	0	50. DsRed2-PSPC1_Pos001_S001	00-DWW4DJZ8faeD6UZf9SnZWK
72.9917	233.176	1986.01	um	Vesicles Paraspeckle	Vesicles Paraspeckle Position	0.000	1.000	14	200000948	200000948	GFP-VOID DsRed2-PSPC1 8C-C-PSPC1 V2.00	0	50. DsRed2-PSPC1_Pos001_S001	00-DWW4DJZ8faeD6UZf9SnZWK
72.0536	233.377	1985.82	um	Vesicles Paraspeckle	Vesicles Paraspeckle Position	0.000	1.000	14	200000949	200000949	GFP-VOID DsRed2-PSPC1 8C-C-PSPC1 V2.00	0	50. DsRed2-PSPC1_Pos001_S001	00-DWW4DJZ8faeD6UZf9SnZWK
80.4473	233.404	1985.82	um	Vesicles Paraspeckle	Vesicles Paraspeckle Position	0.000	1.000	14	200000950	200000950	GFP-VOID DsRed2-PSPC1 8C-C-PSPC1 V2.00	0	50. DsRed2-PSPC1_Pos001_S001	00-DWW4DJZ8faeD6UZf9SnZWK
69.1064	233.639	1985.88	um	Vesicles Paraspeckle	Vesicles Paraspeckle Position	0.000	1.000	14	200000951	200000951	GFP-VOID DsRed2-PSPC1 8C-C-PSPC1 V2.00	0	50. DsRed2-PSPC1_Pos001_S001	00-DWW4DJZ8faeD6UZf9SnZWK
82.834	233.643	1985.87	um	Vesicles Paraspeckle	Vesicles Paraspeckle Position	0.000	1.000	14	200000952	200000952	GFP-VOID DsRed2-PSPC1 8C-C-PSPC1 V2.00	0	50. DsRed2-PSPC1_Pos001_S001	00-DWW4DJZ8faeD6UZf9SnZWK
69.8733	234.125	1985.86	um	Vesicles Paraspeckle	Vesicles Paraspeckle Position	0.000	1.000	14	200000953	200000953	GFP-VOID DsRed2-PSPC1 8C-C-PSPC1 V2.00	0	50. DsRed2-PSPC1_Pos001_S001	00-DWW4DJZ8faeD6UZf9SnZWK
70.5765	234.586	1985.92	um	Vesicles Paraspeckle	Vesicles Paraspeckle Position	0.000	1.000	14	200000954	200000954	GFP-VOID DsRed2-PSPC1 8C-C-PSPC1 V2.00	0	50. DsRed2-PSPC1_Pos001_S001	00-DWW4DJZ8faeD6UZf9SnZWK
72.5543	234.614	1986	um	Vesicles Paraspeckle	Vesicles Paraspeckle Position	0.000	1.000	14	200000955	200000955	GFP-VOID DsRed2-PSPC1 8C-C-PSPC1 V2.00	0	50. DsRed2-PSPC1_Pos001_S001	00-DWW4DJZ8faeD6UZf9SnZWK
75.8298	234.553	1985.77	um	Vesicles Paraspeckle	Vesicles Paraspeckle Position	0.000	1.000	14	200000956	200000956	GFP-VOID DsRed2-PSPC1 8C-C-PSPC1 V2.00	0	50. DsRed2-PSPC1_Pos001_S001	00-DWW4DJZ8faeD6UZf9SnZWK
86.6672	234.626	1985.85	um	Vesicles Paraspeckle	Vesicles Paraspeckle Position	0.000	1.000	14	200000957	200000957	GFP-VOID DsRed2-PSPC1 8C-C-PSPC1 V2.00	0	50. DsRed2-PSPC1_Pos001_S001	00-DWW4DJZ8faeD6UZf9SnZWK
71.4732	234.825	1986.04	um	Vesicles Paraspeckle	Vesicles Paraspeckle Position	0.000	1.000	14	200000958	200000958	GFP-VOID DsRed2-PSPC1 8C-C-PSPC1 V2.00	0	50. DsRed2-PSPC1_Pos001_S001	00-DWW4DJZ8faeD6UZf9SnZWK
73.5874	235.104	1985.86	um	Vesicles Paraspeckle	Vesicles Paraspeckle Position	0.000	1.000	14	200000959	200000959	GFP-VOID DsRed2-PSPC1 8C-C-PSPC1 V2.00	0	50. DsRed2-PSPC1_Pos001_S001	00-DWW4DJZ8faeD6UZf9SnZWK
83.1422	235.046	1985.96	um	Vesicles Paraspeckle	Vesicles Paraspeckle Position	0.000	1.000	14	200000960	200000960	GFP-VOID DsRed2-PSPC1 8C-C-PSPC1 V2.00	0	50. DsRed2-PSPC1_Pos001_S001	00-DWW4DJZ8faeD6UZf9SnZWK
72.2735	235.605	1986.08	um	Vesicles Paraspeckle	Vesicles Paraspeckle Position	0.000	1.000	14	200000961	200000961	GFP-VOID DsRed2-PSPC1 8C-C-PSPC1 V2.00	0	50. DsRed2-PSPC1_Pos001_S001	00-DWW4DJZ8faeD6UZf9SnZWK
75.6476	236.057	1985.96	um	Vesicles Paraspeckle	Vesicles Paraspeckle Position	0.000	1.000	14	200000962	200000962	GFP-VOID DsRed2-PSPC1 8C-C-PSPC1 V2.00	0	50. DsRed2-PSPC1_Pos001_S001	00-DWW4DJZ8faeD6UZf9SnZWK
76.32	236.291	1985.96	um	Vesicles Paraspeckle	Vesicles Paraspeckle Position	0.000	1.000	14	200000963	200000963	GFP-VOID DsRed2-PSPC1 8C-C-PSPC1 V2.00	0	50. DsRed2-PSPC1_Pos001_S001	00-DWW4DJZ8faeD6UZf9SnZWK
79.9662	236.272	1985.91	um	Vesicles Paraspeckle	Vesicles Paraspeckle Position	0.000	1.000	14	200000964	200000964	GFP-VOID DsRed2-PSPC1 8C-C-PSPC1 V2.00	0	50. DsRed2-PSPC1_Pos001_S001	00-DWW4DJZ8faeD6UZf9SnZWK
72.1901	236.511	1986	um	Vesicles Paraspeckle	Vesicles Paraspeckle Position	0.000	1.000	14	200000965	200000965	GFP-VOID DsRed2-PSPC1 8C-C-PSPC1 V2.00	0	50. DsRed2-PSPC1_Pos001_S001	00-DWW4DJZ8faeD6UZf9SnZWK
75.1672	236.55	1985.9	um	Vesicles Paraspeckle	Vesicles Paraspeckle Position	0.000	1.000	14	200000966	200000966	GFP-VOID DsRed2-PSPC1 8C-C-PSPC1 V2.00	0	50. DsRed2-PSPC1_Pos001_S001	00-DWW4DJZ8faeD6UZf9SnZWK
78.0423	236.489	1985.98	um	Vesicles Paraspeckle	Vesicles Paraspeckle Position	0.000	1.000	14	200000967	200000967	GFP-VOID DsRed2-PSPC1 8C-C-PSPC1 V2.00	0	50. DsRed2-PSPC1_Pos001_S001	00-DWW4DJZ8faeD6UZf9SnZWK
68.9555	236.979	1985.91	um	Vesicles Paraspeckle	Vesicles Paraspeckle Position	0.000	1.000	14	200000968	200000968	GFP-VOID DsRed2-PSPC1 8C-C-PSPC1 V2.00	0	50. DsRed2-PSPC1_Pos001_S001	00-DWW4DJZ8faeD6UZf9SnZWK
70.1907	237.013	1985.88	um	Vesicles Paraspeckle	Vesicles Paraspeckle Position	0.000	1.000	14	200000969	200000969	GFP-VOID DsRed2-PSPC1 8C-C-PSPC1 V2.00	0	50. DsRed2-PSPC1_Pos001_S001	00-DWW4DJZ8faeD6UZf9SnZWK
79.333	237.975	1985.94	um	Vesicles Paraspeckle	Vesicles Paraspeckle Position	0.000	1.000	14	200000970	200000970	GFP-VOID DsRed2-PSPC1 8C-C-PSPC1 V2.00	0	50. DsRed2-PSPC1_Pos001_S001	00-DWW4DJZ8faeD6UZf9SnZWK
84.3069	238.194	1985.82	um	Vesicles Paraspeckle	Vesicles Paraspeckle Position	0.000	1.000	14	200000971	200000971	GFP-VOID DsRed2-PSPC1 8C-C-PSPC1 V2.00	0	50. DsRed2-PSPC1_Pos001_S001	00-DWW4DJZ8faeD6UZf9SnZWK
78.0082	238.437	1985.98	um	Vesicles Paraspeckle	Vesicles Paraspeckle Position	0.000	1.000	14	200000972	200000972	GFP-VOID DsRed2-PSPC1 8C-C-PSPC1 V2.00	0	50. DsRed2-PSPC1_Pos001_S001	00-DWW4DJZ8faeD6UZf9SnZWK
85.1147	238.509	1985.79	um	Vesicles Paraspeckle	Vesicles Paraspeckle Position	0.000	1.000	14	200000973	200000973	GFP-VOID DsRed2-PSPC1 8C-C-PSPC1 V2.00	0	50. DsRed2-PSPC1_Pos001_S001	00-DWW4DJZ8faeD6UZf9SnZWK
72.8219	239.678	1985.92	um	Vesicles Paraspeckle	Vesicles Paraspeckle Position	0.000	1.000	14	200000974	200000974	GFP-VOID DsRed2-PSPC1 8C-C-PSPC1 V2.00	0	50. DsRed2-PSPC1_Pos001_S001	00-DWW4DJZ8faeD6UZf9SnZWK
74.0468	239.658	1985.94	um	Vesicles Paraspeckle	Vesicles Paraspeckle Position	0.000	1.000	14	200000975	200000975	GFP-VOID DsRed2-PSPC1 8C-C-PSPC1 V2.00	0	50. DsRed2-PSPC1_Pos001_S001	00-DWW4DJZ8faeD6UZf9SnZWK
84.7099	239.831	1985.79	um	Vesicles Paraspeckle	Vesicles Paraspeckle Position	0.000	1.000	14	200000976	200000976	GFP-VOID DsRed2-PSPC1 8C-C-PSPC1 V2.00	0	50. DsRed2-PSPC1_Pos001_S001	00-DWW4DJZ8faeD6UZf9SnZWK
72.2702	240.616	1986.05	um	Vesicles Paraspeckle	Vesicles Paraspeckle Position	0.000	1.000	14	200000977	200000977	GFP-VOID DsRed2-PSPC1 8C-C-PSPC1 V2.00	0	50. DsRed2-PSPC1_Pos001_S001	00-DWW4DJZ8faeD6UZf9SnZWK
84.0531	240.62	1985.92	um	Vesicles Paraspeckle	Vesicles Paraspeckle Position	0.000	1.000	14	200000978	200000978	GFP-VOID DsRed2-PSPC1 8C-C-PSPC1 V2.00	0	50. DsRed2-PSPC1_Pos001_S001	00-DWW4DJZ8faeD6UZf9SnZWK
70.0911	240.901	1986.08	um	Vesicles Paraspeckle	Vesicles Paraspeckle Position	0.000	1.000	14	200000979	200000979	GFP-VOID DsRed2-PSPC1 8C-C-PSPC1 V2.00	0	50. DsRed2-PSPC1_Pos001_S001	00-DWW4DJZ8faeD6UZf9SnZWK
84.2858	241.101	1986.07	um	Vesicles Paraspeckle	Vesicles Paraspeckle Position	0.000	1.000	14	200000980	200000980	GFP-VOID DsRed2-PSPC1 8C-C-PSPC1 V2.00	0	50. DsRed2-PSPC1_Pos001_S001	00-DWW4DJZ8faeD6UZf9SnZWK
73.2495	241.342	1985.75	um	Vesicles Paraspeckle	Vesicles Paraspeckle Position	0.000	1.000	14	200000981	200000981	GFP-VOID DsRed2-PSPC1 8C-C-PSPC1 V2.00	0	50. DsRed2-PSPC1_Pos001_S001	00-DWW4DJZ8faeD6UZf9SnZWK
76.128	241.336	1985.97	um	Vesicles Paraspeckle	Vesicles Paraspeckle Position	0.000	1.000	14	200000982	200000982	GFP-VOID DsRed2-PSPC1 8C-C-PSPC1 V2.00	0	50. DsRed2-PSPC1_Pos001_S001	00-DWW4DJZ8faeD6UZf9SnZWK
84.7587	241.69	1986.02	um	Vesicles Paraspeckle	Vesicles Paraspeckle Position	0.000	1.000	14	200000983	200000983	GFP-VOID DsRed2-PSPC1 8C-C-PSPC1 V2.00	0	50. DsRed2-PSPC1_Pos001_S001	00-DWW4DJZ8faeD6UZf9SnZWK
76.145	243.26	1986.14	um	Vesicles Paraspeckle	Vesicles Paraspeckle Position	0.000	1.000	14	200000984	200000984	GFP-VOID DsRed2-PSPC1 8C-C-PSPC1 V2.00	0	50. DsRed2-PSPC1_Pos001_S001	00-DWW4DJZ8faeD6UZf9SnZWK
74.3034	243.401	1985.78	um	Vesicles Paraspeckle	Vesicles Paraspeckle Position	0.000	1.000	14	200000985	200000985	GFP-VOID DsRed2-PSPC1 8C-C-PSPC1 V2.00	0	50. DsRed2-PSPC1_Pos001_S001	00-DWW4DJZ8faeD6UZf9SnZWK
82.1589	243.99	1985.75	um	Vesicles Paraspeckle	Vesicles Paraspeckle Position	0.000	1.000	14	200000986	200000986	GFP-VOID DsRed2-PSPC1 8C-C-PSPC1 V2.00	0	50. DsRed2-PSPC1_Pos001_S001	00-DWW4DJZ8faeD6UZf9SnZWK
72.7126	244.501	1985.99	um	Vesicles Paraspeckle	Vesicles Paraspeckle Position	0.000	1.000	14	200000987	200000987	GFP-VOID DsRed2-PSPC1 8C-C-PSPC1 V2.00	0	50. DsRed2-PSPC1_Pos001_S001	00-DWW4DJZ8faeD6UZf9SnZWK
85.9201	244.71	1985.95	um	Vesicles Paraspeckle	Vesicles Paraspeckle Position	0.000	1.000	14	200000988	200000988	GFP-VOID DsRed2-PSPC1 8C-C-PSPC1 V2.00	0	50. DsRed2-PSPC1_Pos001_S001	00-DWW4DJZ8faeD6UZf9SnZWK
73.9913	244.947	1985.93	um	Vesicles Paraspeckle	Vesicles Paraspeckle Position	0.000	1.000	14	200000989	200000989	GFP-VOID DsRed2-PSPC1 8C-C-PSPC1 V2.00	0	50. DsRed2-PSPC1_Pos001_S001	00-DWW4DJZ8faeD6UZf9SnZWK
75.4	244.858	1985.99	um	Vesicles Paraspeckle	Vesicles Paraspeckle Position	0.000	1.000	14	200000990	200000990	GFP-VOID DsRed2-PSPC1 8C-C-PSPC1 V2.00	0	50. DsRed2-PSPC1_Pos001_S001	00-DWW4DJZ8faeD6UZf9SnZWK
82.3815	244.932	1985.76	um	Vesicles Paraspeckle	Vesicles Paraspeckle Position	0.000	1.000	14	200000991	200000991	GFP-VOID DsRed2-PSPC1 8C-C-PSPC1 V2.00	0	50. DsRed2-PSPC1_Pos001_S001	00-DWW4DJZ8faeD6UZf9SnZWK
79.2105	245.19	1985.94	um	Vesicles Paraspeckle	Vesicles Paraspeckle Position	0.000	1.000	14	200000992	200000992	GFP-VOID DsRed2-PSPC1 8C-C-PSPC1 V2.00	0	50. DsRed2-PSPC1_Pos001_S001	00-DWW4DJZ8faeD6UZf9SnZWK
73.2417	245.422	1985.81	um	Vesicles Paraspeckle	Vesicles Paraspeckle Position	0.000	1.000	14	200000993	200000993	GFP-VOID DsRed2-PSPC1 8C-C-PSPC1 V2.00	0	50. DsRed2-PSPC1_Pos001_S001	00-DWW4DJZ8faeD6UZf9SnZWK
78.2751	246.152	1986.13	um	Vesicles Paraspeckle	Vesicles Paraspeckle Position	0.000	1.000	14	200000994	200000994	GFP-VOID DsRed2-PSPC1 8C-C-PSPC1 V2.00	0	50. DsRed2-PSPC1_Pos001_S001	00-DWW4DJZ8faeD6UZf9SnZWK
84.0401	246.152	1985.88	um	Vesicles Paraspeckle	Vesicles Paraspeckle Position	0.000	1.000	14	200000995	200000995	GFP-VOID DsRed2-PSPC1 8C-C-PSPC1 V2.00	0	50. DsRed2-PSPC1_Pos001_S001	00-DWW4DJZ8faeD6UZf9SnZWK
75.4458	231.243	1986.27	um	Vesicles Paraspeckle	Vesicles Paraspeckle Position	0.000	1.000	14	200000996	200000996	GFP-VOID DsRed2-PSPC1 8C-C-PSPC1 V2.00	0	50. DsRed2-PSPC1_Pos001_S001	00-DWW4DJZ8faeD6UZf9SnZWK
77.5651	231.72	1986.15	um	Vesicles Paraspeckle	Vesicles Paraspeckle Position	0.000	1.000	14	200000997	200000997	GFP-VOID DsRed2-PSPC1 8C-C-PSPC1 V2.00	0	50. DsRed2-PSPC1_Pos001_S001	00-DWW4DJZ8faeD6UZf9SnZWK
77.1506	231.976	1986.46	um	Vesicles Paraspeckle	Vesicles Paraspeckle Position	0.000	1.000	14	200000998	200000998	GFP-VOID DsRed2-PSPC1 8C-C-PSPC1 V2.00	0	50. DsRed2-PSPC1_Pos001_S001	00-DWW4DJZ8faeD6UZf9SnZWK
74.1944	232.171	1986.35	um	Vesicles Paraspeckle	Vesicles Paraspeckle Position	0.000	1.000	14	200000999	200000999	GFP-VOID DsRed2-PSPC1 8C-C-PSPC1 V2.00	0	50. DsRed2-PSPC1_Pos001_S001	00-DWW4DJZ8faeD6UZf9SnZWK
78.7049	232.203	1986.33	um	Vesicles Paraspeckle	Vesicles Paraspeckle Position	0.000	1.000	14	200001000	200001000	GFP-VOID DsRed2-PSPC1 8C-C-PSPC1 V2.00	0	50. DsRed2-PSPC1_Pos001_S001	00-DWW4DJZ8faeD6UZf9SnZWK
75.8688	232.442	1986.31	um	Vesicles Paraspeckle	Vesicles Paraspeckle Position	0.000	1.000	14	200001001	200001001	GFP-VOID DsRed2-PSPC1 8C-C-PSPC1 V2.00	0	50. DsRed2-PSPC1_Pos001_S001	00-DWW4DJZ8faeD6UZf9SnZWK
75.4031	232.686	1986.33	um	Vesicles Paraspeckle	Vesicles Paraspeckle Position	0.000	1.000	14	200001002	200001002	GFP-VOID DsRed2-PSPC1 8C-C-PSPC1 V2.00	0	50. DsRed2-PSPC1_Pos001_S001	00-DWW4DJZ8faeD6UZf9SnZWK
77.278	233.165	1986.27	um	Vesicles Paraspeckle	Vesicles Paraspeckle Position	0.000	1.000	14	200001003	200001003	GFP-VOID DsRed2-PSPC1 8C-C-PSPC1 V2.00	0	50. DsRed2-PSPC1_Pos001_S001	00-DWW4DJZ8faeD6UZf9SnZWK
70.1058	233.373	1986.18	um	Vesicles Paraspeckle	Vesicles Paraspeckle Position	0.000	1.000	14	200001004	200001004	GFP-VOID DsRed2-PSPC1 8C-C-PSPC1 V2.00	0	50. DsRed2-PSPC1_Pos001_S001	00-DWW4DJZ8faeD6UZf9SnZWK
71.7225	233.88	1986.31	um	Vesicles Paraspeckle	Vesicles Paraspeckle Position	0.000	1.000	14	200001005	200001005	GFP-VOID DsRed2-PSPC1 8C-C-PSPC1 V2.00	0	50. DsRed2-PSPC1_Pos001_S001	00-DWW4DJZ8faeD6UZf9SnZWK
74.6523	234.138	1986.29	um	Vesicles Paraspeckle	Vesicles Paraspeckle Position	0.000	1.000	14	200001006	200001006	GFP-VOID DsRed2-PSPC1 8C-C-PSPC1 V2.00	0	50. DsRed2-PSPC1_Pos001_S001	00-DWW4DJZ8faeD6UZf9SnZWK
73.9911	234.367	1986.3	um	Vesicles Paraspeckle	Vesicles Paraspeckle Position	0.000	1.000	14	200001007	200001007	GFP-VOID DsRed2-PSPC1 8C-C-PSPC1 V2.00	0	50. DsRed2-PSPC1_Pos001_S001	00-DWW4DJZ8faeD6UZf9SnZWK
74.9184	234.799	1986.34	um	Vesicles Paraspeckle	Vesicles Paraspeckle Position	0.000	1.000	14	200001008	200001008	GFP-VOID DsRed2-PSPC1 8C-C-PSPC1 V2.00	0	50. DsRed2-PSPC1_Pos001_S001	00-DWW4DJZ8faeD6UZf9SnZWK
68.4207	235.542	1986.36	um	Vesicles Paraspeckle	Vesicles Paraspeckle Position	0.000	1.000	14	200001009	200001009	GFP-VOID DsRed2-PSPC1 8C-C-PSPC1 V2.00	0	50. DsRed2-PSPC1_Pos001_S001	00-DWW4DJZ8faeD6UZf9SnZWK
71.2693	235.567	1986.32	um	Vesicles Paraspeckle	Vesicles Paraspeckle Position	0.000	1.000	14	200001010	200001010	GFP-VOID DsRed2-PSPC1 8C-C-PSPC1 V2.00	0	50. DsRed2-PSPC1_Pos001_S001	00-DWW4DJZ8faeD6UZf9SnZWK
75.8957	235.57	1986.34	um	Vesicles Paraspeckle	Vesicles Paraspeckle Position	0.000	1.000	14	200001011	200001011	GFP-VOID DsRed2-PSPC1 8C-C-PSPC1 V2.00	0	50. DsRed2-PSPC1_Pos001_S001	00-DWW4DJZ8faeD6UZf9SnZWK
69.3916	236.046	1986.24	um	Vesicles Paraspeckle	Vesicles Paraspeckle Position	0.000	1.000	14	200001012	200001012	GFP-VOID DsRed2-PSPC1 8C-C-PSPC1 V2.00	0	50. DsRed2-PSPC1_Pos001_S001	00-DWW4DJZ8faeD6UZf9SnZWK
69.8584	236.032	1986.17	um	Vesicles Paraspeckle	Vesicles Paraspeckle Position	0.000	1.000	14	200001013	200001013	GFP-VOID DsRed2-PSPC1 8C-C-PSPC1 V2.00	0	50. DsRed2-PSPC1_Pos001_S001	00-DWW4DJZ8faeD6UZf9SnZWK
79.2712	236.291	1986.33	um	Vesicles Paraspeckle	Vesicles Paraspeckle Position	0.000	1.000	14	200001014	200001014	GFP-VOID DsRed2-PSPC1 8C-C-PSPC1 V2.00	0	50. DsRed2-PSPC1_Pos001_S001	00-DWW4DJZ8faeD6UZf9SnZWK
80.5923	236.782	1986.3	um	Vesicles Paraspeckle	Vesicles Paraspeckle Position	0.000	1.000	14	200001015	200001015	GFP-VOID DsRed2-PSPC1 8C-C-PSPC1 V2.00	0	50. DsRed2-PSPC1_Pos001_S001	00-DWW4DJZ8faeD6UZf9SnZWK
73.2346	236.999	1986.26	um	Vesicles Paraspeckle	Vesicles Paraspeckle Position	0.000	1.000	14	200001016	200001016	GFP-VOID DsRed2-PSPC1 8C-C-PSPC1 V2.00	0	50. DsRed2-PSPC1_Pos001_S001	00-DWW4DJZ8faeD6UZf9SnZWK
71.5644	237.734	1986.26	um	Vesicles Paraspeckle	Vesicles Paraspeckle Position	0.000	1.000	14	200001017	200001017	GFP-VOID DsRed2-PSPC1 8C-C-PSPC1 V2.00	0	50. DsRed2-PSPC1_Pos001_S001	00-DWW4DJZ8faeD6UZf9SnZWK
72.7513	237.981	1986.52	um	Vesicles Paraspeckle	Vesicles Paraspeckle Position	0.000	1.000	14	200001018	200001018	GFP-VOID DsRed2-PSPC1 8C-C-PSPC1 V2.00	0	50. DsRed2-PSPC1_Pos001_S001	00-DWW4DJZ8faeD6UZf9SnZWK
82.828	237.975	1986.19	um	Vesicles Paraspeckle	Vesicles Paraspeckle Position	0.000	1.000	14	200001019	200001019	GFP-VOID DsRed2-PSPC1 8C-C-PSPC1 V2.00	0	50. DsRed2-PSPC1_Pos001_S001	00-DWW4DJZ8faeD6UZf9SnZWK
71.3083	238.696	1986.25	um	Vesicles Paraspeckle	Vesicles Paraspeckle Position	0.000	1.000	14	200001020	200001020	GFP-VOID DsRed2-PSPC1 8C-C-PSPC1 V2.00	0	50. DsRed2-PSPC1_Pos001_S001	00-DWW4DJZ8faeD6UZf9SnZWK
78.0423	238.881	1986.3	um	Vesicles Paraspeckle	Vesicles Paraspeckle Position	0.000	1.000	14	200001021	200001021	GFP-VOID DsRed2-PSPC1 8C-C-PSPC1 V2.00	0	50. DsRed2-PSPC1_Pos001_S001	00-DWW4DJZ8faeD6UZf9SnZWK
71.7521	239.176	1986.23	um	Vesicles Paraspeckle	Vesicles Paraspeckle Position	0.000	1.000	14	200001022	200001022	GFP-VOID DsRed2-PSPC1 8C-C-PSPC1 V2.00	0	50. DsRed2-PSPC1_Pos001_S001	00-DWW4DJZ8faeD6UZf9SnZWK
71.453	240.127	1986.42	um	Vesicles Paraspeckle	Vesicles Paraspeckle Position	0.000	1.000	14	200001023	200001023	GFP-VOID DsRed2-PSPC1 8C-C-PSPC1 V2.00	0	50. DsRed2-PSPC1_Pos001_S001	00-DWW4DJZ8faeD6UZf9SnZWK
73.4656	241.889	1986.17	um	Vesicles Paraspeckle	Vesicles Paraspeckle Position	0.000	1.000	14	200001024	200001024	GFP-VOID DsRed2-PSPC1 8C-C-PSPC1 V2.00	0	50. DsRed2-PSPC1_Pos001_S001	00-DWW4DJZ8faeD6UZf9SnZWK
82.3712	243.268	1986.28	um	Vesicles Paraspeckle	Vesicles Paraspeckle Position	0.000	1.000	14	200001025	200001025	GFP-VOID DsRed2-PSPC1 8C-C-PSPC1 V2.00	0	50. DsRed2-PSPC1_Pos001_S001	00-DWW4DJZ8faeD6UZf9SnZWK
83.0928	243.489	1986.4	um	Vesicles Paraspeckle	Vesicles Paraspeckle Position	0.000	1.000	14	200001026	200001026	GFP-VOID DsRed2-PSPC1 8C-C-PSPC1 V2.00	0	50. DsRed2-PSPC1_Pos001_S001	00-DWW4DJZ8faeD6UZf9SnZWK
79.7389	244.077	1986.29	um	Vesicles Paraspeckle	Vesicles Paraspeckle Position	0.000	1.000	14	200001027	200001027	GFP-VOID DsRed2-PSPC1 8C-C-PSPC1 V2.00	0	50. DsRed2-PSPC1_Pos001_S001	00-DWW4DJZ8faeD6UZf9SnZWK
84.5358	243.935	1986.36	um	Vesicles Paraspeckle	Vesicles Paraspeckle Position	0.000	1.000	14	200001028	200001028	GFP-VOID DsRed2-PSPC1 8C-C-PSPC1 V2.00	0	50. DsRed2-PSPC1_Pos001_S001	00-DWW4DJZ8faeD6UZf9SnZWK
83.7486	244.468	1986.31	um	Vesicles Paraspeckle	Vesicles Paraspeckle Position	0.000	1.000	14	200001029	200001029	GFP-VOID DsRed2-PSPC1 8C-C-PSPC1 V2.00	0	50. DsRed2-PSPC1_Pos001_S001	00-DWW4DJZ8faeD6UZf9SnZWK
85.496	244.68	1986.42	um	Vesicles Paraspeckle	Vesicles Paraspeckle Position	0.000	1.000	14	200001030	200001030	GFP-VOID DsRed2-PSPC1 8C-C-PSPC1 V2.00	0	50. DsRed2-PSPC1_Pos001_S001	00-DWW4DJZ8faeD6UZf9SnZWK
78.5263	245.473	1986.3	um	Vesicles Paraspeckle	Vesicles Paraspeckle Position	0.000	1.000	14	200001031	200001031	GFP-VOID DsRed2-PSPC1 8C-C-PSPC1 V2.00	0	50. DsRed2-PSPC1_Pos001_S001	00-DWW4DJZ8faeD6UZf9SnZWK
81.7214	245.436	1986.21	um	Vesicles Paraspeckle	Vesicles Paraspeckle Position	0.000	1.000	14	200001032	200001032	GFP-VOID DsRed2-PSPC1 8C-C-PSPC1 V2.00	0	50. DsRed2-PSPC1_Pos001_S001	00-DWW4DJZ8faeD6UZf9SnZWK
76.6034	245.663	1986.15	um	Vesicles Paraspeckle	Vesicles Paraspeckle Position	0.000	1.000	14	200001033	200001033	GFP-VOID DsRed2-PSPC1 8C-C-PSPC1 V2.00	0	50. DsRed2-PSPC1_Pos001_S001	00-DWW4DJZ8faeD6UZf9SnZWK
77.9948	245.671	1986.22	um	Vesicles Paraspeckle	Vesicles Paraspeckle Position	0.000	1.000	14	200001034	200001034	GFP-VOID DsRed2-PSPC1 8C-C-PSPC1 V2.00	0	50. DsRed2-PSPC1_Pos001_S001	00-DWW4DJZ8faeD6UZf9SnZWK
81.4018	245.911	1986.3	um	Vesicles Paraspeckle	Vesicles Paraspeckle Position	0.000	1.000	14	200001035	200001035	GFP-VOID DsRed2-PSPC1 8C-C-PSPC1 V2.00	0	50. DsRed2-PSPC1_Pos001_S001	00-DWW4DJZ8faeD6UZf9SnZWK
78.2634	232.203	1986.7	um	Vesicles Paraspeckle	Vesicles Paraspeckle Position	0.000	1.000	14	200001036	200001036	GFP-VOID DsRed2-PSPC1 8C-C-PSPC1 V2.00	0	50. DsRed2-PSPC1_Pos001_S001	00-DWW4DJZ8faeD6UZf9SnZWK
69.8736	232.682	1986.75	um	Vesicles Paraspeckle	Vesicles Paraspeckle Position	0.000	1.000	14	200001037	200001037	GFP-VOID DsRed2-PSPC1 8C-C-PSPC1 V2.00	0	50. DsRed2-PSPC1_Pos001_S001	00-DWW4DJZ8faeD6UZf9SnZWK
72.2807	233.144	1986.72	um	Vesicles Paraspeckle	Vesicles Paraspeckle Position	0.000	1.000	14	200001038	200001038	GFP-VOID DsRed2-PSPC1 8C-C-PSPC1 V2.00	0	50. DsRed2-PSPC1_Pos001_S001	00-DWW4DJZ8faeD6UZf9SnZWK
69.1374	233.4	1986.77	um	Vesicles Paraspeckle	Vesicles Paraspeckle Position	0.000	1.000	14	200001039	200001039	GFP-VOID DsRed2-PSPC1 8C-C-PSPC1 V2.00	0	50. DsRed2-PSPC1_Pos001_S001	00-DWW4DJZ8faeD6UZf9SnZWK
71.3334	233.643	1986.7	um	Vesicles Paraspeckle	Vesicles Paraspeckle Position	0.000	1.000	14	200001040	200001040	GFP-VOID DsRed2-PSPC1 8C-C-PSPC1 V2.00	0	50. DsRed2-PSPC1_Pos001_S001	00-DWW4DJZ8faeD6UZf9SnZWK
73.6589	233.646	1986.7	um	Vesicles Paraspeckle	Vesicles Paraspeckle Position	0.000	1.000	14	200001041	200001041	GFP-VOID DsRed2-PSPC1 8C-C-PSPC1 V2.00	0	50. DsRed2-PSPC1_Pos001_S001	00-DWW4DJZ8faeD6UZf9SnZWK
70.278	234.118	1986.75	um	Vesicles Paraspeckle	Vesicles Paraspeckle Position	0.000	1.000	14	200001042	200001042	GFP-VOID DsRed2-PSPC1 8C-C-PSPC1 V2.00	0	50. DsRed2-PSPC1_Pos001_S001	00-DWW4DJZ8faeD6UZf9SnZWK
75.8812	234.155	1986.58	um	Vesicles Paraspeckle	Vesicles Paraspeckle Position	0.000	1.000	14	200001043	200001043	GFP-VOID DsRed2-PSPC1 8C-C-PSPC1 V2.00	0	50. DsRed2-PSPC1_Pos001_S001	00-DWW4DJZ8faeD6UZf9SnZWK
68.4222	234.598	1986.66	um	Vesicles Paraspeckle	Vesicles Paraspeckle Position	0.000	1.000	14	200001044	200001044	GFP-VOID DsRed2-PSPC1 8C-C-PSPC1 V2.00	0	50. DsRed2-PSPC1_Pos001_S001	00-DWW4DJZ8faeD6UZf9SnZWK
71.1168	234.853	1986.88	um	Vesicles Paraspeckle	Vesicles Paraspeckle Position	0.000	1.000	14	200001045	200001045	GFP-VOID DsRed2-PSPC1 8C-C-PSPC1 V2.00	0	50. DsRed2-PSPC1_Pos001_S001	00-DWW4DJZ8faeD6UZf9SnZWK
68.6745	235.092	1986.59	um	Vesicles Paraspeckle	Vesicles Paraspeckle Position	0.000	1.000	14	200001046	200001046	GFP-VOID DsRed2-PSPC1 8C-C-PSPC1 V2.00	0	50. DsRed2-PSPC1_Pos001_S001	00-DWW4DJZ8faeD6UZf9SnZWK
74.2042	236.243	1986.63	um	Vesicles Paraspeckle	Vesicles Paraspeckle Position	0.000	1.000	14	200001047	200001047	GFP-VOID DsRed2-PSPC1 8C-C-PSPC1 V2.00	0	50. DsRed2-PSPC1_Pos001_S001	00-DWW4DJZ8faeD6UZf9SnZWK
75.1824	236.772	1986.66	um	Vesicles Paraspeckle	Vesicles Paraspeckle Position	0.000	1.000	14	200001048	200001048	GFP-VOID DsRed2-PSPC1 8C-C-PSPC1 V2.00	0	50. DsRed2-PSPC1_Pos001_S001	00-DWW4DJZ8faeD6UZf9SnZWK
68.9925	236.982	1986.65	um	Vesicles Paraspeckle	Vesicles Paraspeckle Position	0.000	1.000	14	200001049	200001049	GFP-VOID DsRed2-PSPC1 8C-C-PSPC1 V2.00	0	50. DsRed2-PSPC1_Pos001_S001	00-DWW4DJZ8faeD6UZf9SnZWK
79.3669	237.013	1986.68	um	Vesicles Paraspeckle	Vesicles Paraspeckle Position	0.000	1.000	14	200001050	200001050	GFP-VOID DsRed2-PSPC1 8C-C-PSPC1 V2.00	0	50. DsRed2-PSPC1_Pos001_S001	00-DWW4DJZ8faeD6UZf9SnZWK
71.9931	237.995	1986.63	um	Vesicles Paraspeckle	Vesicles Paraspeckle Position	0.000	1.000	14	200001051	200001051	GFP-VOID DsRed2-PSPC1 8C-C-PSPC1 V2.00	0	50. DsRed2-PSPC1_Pos001_S001	00-DWW4DJZ8faeD6UZf9SnZWK
82.3567	237.965	1986.67	um	Vesicles Paraspeckle	Vesicles Paraspeckle Position	0.000	1.000	14	200001052	200001052	GFP-VOID DsRed2-PSPC1 8C-C-PSPC1 V2.00	0	50. DsRed2-PSPC1_Pos001_S001	00-DWW4DJZ8faeD6UZf9SnZWK
83.0805	243.022	1986.68	um	Vesicles Paraspeckle	Vesicles Paraspeckle Position	0.000	1.000	14	200001053	200001053	GFP-VOID DsRed2-PSPC1 8C-C-PSPC1 V2.00	0	50. DsRed2-PSPC1_Pos001_S001	00-DWW4DJZ8faeD6UZf9SnZWK
81.8945	243.506	1986.79	um	Vesicles Paraspeckle	Vesicles Paraspeckle Position	0.000	1.000	14	200001054	200001054	GFP-VOID DsRed2-PSPC1 8C-C-PSPC1 V2.00	0	50. DsRed2-PSPC1_Pos001_S001	00-DWW4DJZ8faeD6UZf9SnZWK
83.1049	244.226	1986.71	um	Vesicles Paraspeckle	Vesicles Paraspeckle Position	0.000	1.000	14	200001055	200001055	GFP-VOID DsRed2-PSPC1 8C-C-PSPC1 V2.00	0	50. DsRed2-PSPC1_Pos001_S001	00-DWW4DJZ8faeD6UZf9SnZWK
77.4373	246.152	1986.68	um	Vesicles Paraspeckle	Vesicles Paraspeckle Position	0.000	1.000	14	200001056	200001056	GFP-VOID DsRed2-PSPC1 8C-C-PSPC1 V2.00	0	50. DsRed2-PSPC1_Pos001_S001	00-DWW4DJZ8faeD6UZf9SnZWK
78.4497	246.152	1986.76	um	Vesicles Paraspeckle	Vesicles Paraspeckle Position	0.000	1.000	14	200001057	200001057	GFP-VOID DsRed2-PSPC1 8C-C-PSPC1 V2.00	0	50. DsRed2-PSPC1_Pos001_S001	00-DWW4DJZ8faeD6UZf9SnZWK
78.0156	236.291	1987.08	um	Vesicles Paraspeckle	Vesicles Paraspeckle Position	0.000	1.000	14	200001058	200001058	GFP-VOID DsRed2-PSPC1 8C-C-PSPC1 V2.00	0	50. DsRed2-PSPC1_Pos001_S001	00-DWW4DJZ8faeD6UZf9SnZWK
72.5233	237.253	1986.97	um	Vesicles Paraspeckle	Vesicles Paraspeckle Position	0.000	1.000	14	200001059	200001059	GFP-VOID DsRed2-PSPC1 8C-C-PSPC1 V2.00	0	50. DsRed2-PSPC1_Pos001_S001	00-DWW4DJZ8faeD6UZf9SnZWK
84.5634	239.227	1987.02	um	Vesicles Paraspeckle	Vesicles Paraspeckle Position	0.000	1.000	14	200001060	200001060	GFP-VOID DsRed2-PSPC1 8C-C-PSPC1 V2.00	0	50. DsRed2-PSPC1_Pos001_S001	00-DWW4DJZ8faeD6UZf9SnZWK
82.6037	240.861	1987.1	um	Vesicles Paraspeckle	Vesicles Paraspeckle Position	0.000	1.000	14	200001061	200001061	GFP-VOID DsRed2-PSPC1 8C-C-PSPC1 V2.00	0	50. DsRed2-PSPC1_Pos001_S001	00-DWW4DJZ8faeD6UZf9SnZWK
82.1024	243.987	1986.98	um	Vesicles Paraspeckle	Vesicles Paraspeckle Position	0.000	1.000	14	200001062	200001062	GFP-VOID DsRed2-PSPC1 8C-C-PSPC1 V2.00	0	50. DsRed2-PSPC1_Pos001_S001	00-DWW4DJZ8faeD6UZf9SnZWK
81.6663	243.025	1987.9	um	Vesicles Paraspeckle	Vesicles Paraspeckle Position	0.000	1.000	14	200001063	200001063	GFP-VOID DsRed2-PSPC1 8C-C-PSPC1 V2.00	0	50. DsRed2-PSPC1_Pos001_S001	00-DWW4DJZ8faeD6UZf9SnZWK
63.4487	211.279	1985.12	um	Vesicles Paraspeckle	Vesicles Paraspeckle Position	0.000	1.000	15	200001064	200001064	GFP-VOID DsRed2-PSPC1 8C-C-PSPC1 V2.00	0	50. DsRed2-PSPC1_Pos001_S001	00-DWW4DJZ8faeD6UZf9SnZWK
80.7834	219.216	1985.05	um	Vesicles Paraspeckle	Vesicles Paraspeckle Position	0.000	1.000	15	200001065	200001065	GFP-VOID DsRed2-PSPC1 8C-C-PSPC1 V2.00	0	50. DsRed2-PSPC1_Pos001_S001	00-DWW4DJZ8faeD6UZf9SnZWK
80.1486	219.749	1984.99	um	Vesicles Paraspeckle	Vesicles Paraspeckle Position	0.000	1.000	15	200001066	200001066	GFP-VOID DsRed2-PSPC1 8C-C-PSPC1 V2.00	0	50. DsRed2-PSPC1_Pos001_S001	00-DWW4DJZ8faeD6UZf9SnZWK
83.2902	219.925	1985.31	um	Vesicles Paraspeckle	Vesicles Paraspeckle Position	0.000	1.000	15	200001067	200001067	GFP-VOID DsRed2-PSPC1 8C-C-PSPC1 V2.00	0	50. DsRed2-PSPC1_Pos001_S001	00-DWW4DJZ8faeD6UZf9SnZWK
79.2414	220.15	1985.33	um	Vesicles Paraspeckle	Vesicles Paraspeckle Position	0.000	1.000	15	200001068	200001068	GFP-VOID DsRed2-PSPC1 8C-C-PSPC1 V2.00	0	50. DsRed2-PSPC1_Pos001_S001	00-DWW4DJZ8faeD6UZf9SnZWK
80.4103	220.36	1985.25	um	Vesicles Paraspeckle	Vesicles Paraspeckle Position	0.000	1.000	15	200001069	200001069	GFP-VOID DsRed2-PSPC1 8C-C-PSPC1 V2.00	0	50. DsRed2-PSPC1_Pos001_S001	00-DWW4DJZ8faeD6UZf9SnZWK
75.6672	221.627	1985.27	um	Vesicles Paraspeckle	Vesicles Paraspeckle Position	0.000	1.000	15	200001070	200001070	GFP-VOID DsRed2-PSPC1 8C-C-PSPC1 V2.00	0	50. DsRed2-PSPC1_Pos001_S001	00-DWW4DJZ8faeD6UZf9SnZWK
79.2424	224.61	1985.25	um	Vesicles Paraspeckle	Vesicles Paraspeckle Position	0.000	1.000	15	200001071	200001071	GFP-VOID DsRed2-PSPC1 8C-C-PSPC1 V2.00	0	50. DsRed2-PSPC1_Pos001_S001	00-DWW4DJZ8faeD6UZf9SnZWK
81.8913	226.52	1985.31	um	Vesicles Paraspeckle	Vesicles Paraspeckle Position	0.000	1.000	15	200001072	200001072	GFP-VOID DsRed2-PSPC1 8C-C-PSPC1 V2.00	0	50. DsRed2-PSPC1_Pos001_S001	00-DWW4DJZ8faeD6UZf9SnZWK
72.9732	220.457	1985.48	um	Vesicles Paraspeckle	Vesicles Paraspeckle Position	0.000	1.000	15	200001073	200001073	GFP-VOID DsRed2-PSPC1 8C-C-PSPC1 V2.00	0	50. DsRed2-PSPC1_Pos001_S001	00-DWW4DJZ8faeD6UZf9SnZWK
82.8557	220.369	1985.42	um	Vesicles Paraspeckle	Vesicles Paraspeckle Position	0.000	1.000	15	200001074	200001074	GFP-VOID DsRed2-PSPC1 8C-C-PSPC1 V2.00	0	50. DsRed2-PSPC1_Pos001_S001	00-DWW4DJZ8faeD6UZf9SnZWK
76.3638	220.695	1985.55	um	Vesicles Paraspeckle	Vesicles Paraspeckle Position	0.000	1.000	15	200001075	200001075	GFP-VOID DsRed2-PSPC1 8C-C-PSPC1 V2.00	0	50. DsRed2-PSPC1_Pos001_S001	00-DWW4DJZ8faeD6UZf9SnZWK
74.3646	220.878	1985.57	um	Vesicles Paraspeckle	Vesicles Paraspeckle Position	0.000	1.000	15	200001076	200001076	GFP-VOID DsRed2-PSPC1 8C-C-PSPC1 V2.00	0	50. DsRed2-PSPC1_Pos001_S001	00-DWW4DJZ8faeD6UZf9SnZWK
76.2445	221.105	1985.71	um	Vesicles Paraspeckle	Vesicles Paraspeckle Position	0.000	1.000	15	200001077	200001077	GFP-VOID DsRed2-PSPC1 8C-C-PSPC1 V2.00	0	50. DsRed2-PSPC1_Pos001_S001	00-DWW4DJZ8faeD6UZf9SnZWK
74.5246	221.38	1985.45	um	Vesicles Paraspeckle	Vesicles Paraspeckle Position	0.000	1.000	15	200001078	200001078	GFP-VOID DsRed2-PSPC1 8C-C-PSPC1 V2.00	0	50. DsRed2-PSPC1_Pos001_S001	00-DWW4DJZ8faeD6UZf9SnZWK
76.0251	221.618	1985.67	um	Vesicles Paraspeckle	Vesicles Paraspeckle Position	0.000	1.000	15	200001079	200001079	GFP-VOID DsRed2-PSPC1 8C-C-PSPC1 V2.00	0	50. DsRed2-PSPC1_Pos001_S001	00-DWW4DJZ8faeD6UZf9SnZWK
75.2237	222.865	1985.65	um	Vesicles Paraspeckle	Vesicles Paraspeckle Position	0.000	1.000	15	200001080	200001080	GFP-VOID DsRed2-PSPC1 8C-C-PSPC1 V2.00	0	50. DsRed2-PSPC1_Pos001_S001	00-DWW4DJZ8faeD6UZf9SnZWK
77.0698	222.883	1985.74	um	Vesicles Paraspeckle	Vesicles Paraspeckle Position	0.000	1.000	15	200001081	200001081	GFP-VOID DsRed2-PSPC1 8C-C-PSPC1 V2.00	0	50. DsRed2-PSPC1_Pos001_S001	00-DWW4DJZ8faeD6UZf9SnZWK
75.6534	223.343	1985.63	um	Vesicles Paraspeckle	Vesicles Paraspeckle Position	0.000	1.000	15	200001082	200001082	GFP-VOID DsRed2-PSPC1 8C-C-PSPC1 V2.00	0	50. DsRed2-PSPC1_Pos001_S001	00-DWW4DJZ8faeD6UZf9SnZWK
82.6053	225.897	1985.45	um	Vesicles Paraspeckle	Vesicles Paraspeckle Position	0.000	1.000	15	200001083	200001083	GFP-VOID DsRed2-PSPC1 8C-C-PSPC1 V2.00	0	50. DsRed2-PSPC1_Pos001_S001	00-DWW4DJZ8faeD6UZf9SnZWK
80.0239	228.86	1985.55	um	Vesicles Paraspeckle	Vesicles Paraspeckle Position	0.000	1.000	15	200001084	200001084	GFP-VOID DsRed2-PSPC1 8C-C-PSPC1 V2.00	0	50. DsRed2-PSPC1_Pos001_S001	00-DWW4DJZ8faeD6UZf9SnZWK
72.8022	218.967	1986	um	Vesicles Paraspeckle	Vesicles Paraspeckle Position	0.000	1.000	15	200001085	200001085	GFP-VOID DsRed2-PSPC1 8C-C-PSPC1 V2.00	0	50. DsRed2-PSPC1_Pos001_S001	00-DWW4DJZ8faeD6UZf9SnZWK
69.8382	220.138	1985.94	um	Vesicles Paraspeckle	Vesicles Paraspeckle Position	0.000	1.000	15	200001086	200001086	GFP-VOID DsRed2-PSPC1 8C-C-PSPC1 V2.00	0	50. DsRed2-PSPC1_Pos001_S001	00-DWW4DJZ8faeD6UZf9SnZWK
76.7995	220.118	1986.08	um	Vesicles Paraspeckle	Vesicles Paraspeckle Position	0.000	1.000	15	200001087	200001087	GFP-VOID DsRed2-PSPC1 8C-C-PSPC1 V2.00	0	50. DsRed2-PSPC1_Pos001_S001	00-DWW4DJZ8faeD6UZf9SnZWK
68.9687	220.458	1985.85	um	Vesicles Paraspeckle	Vesicles Paraspeckle Position	0.000	1.000	15	200001088	200001088	GFP-VOID DsRed2-PSPC1 8C-C-PSPC1 V2.00	0	50. DsRed2-PSPC1_Pos001_S001	00-DWW4DJZ8faeD6UZf9SnZWK
78.5221	220.421	1985.92	um	Vesicles Paraspeckle	Vesicles Paraspeckle Position	0.000	1.000	15	200001089	200001089	GFP-VOID DsRed2-PSPC1 8C-C-PSPC1 V2.00	0	50. DsRed2-PSPC1_Pos001_S001	00-DWW4DJZ8faeD6UZf9SnZWK
73.9672	220.659	1986.09	um	Vesicles Paraspeckle	Vesicles Paraspeckle Position	0.000	1.000	15	200001090	200001090	GFP-VOID DsRed2-PSPC1 8C-C-PSPC1 V2.00	0	50. DsRed2-PSPC1_Pos001_S001	00-DWW4DJZ8faeD6UZf9SnZWK
77.5686	221.212	1985.99	um	Vesicles Paraspeckle	Vesicles Paraspeckle Position	0.000	1.000	15	200001091	200001091	GFP-VOID DsRed2-PSPC1 8C-C-PSPC1 V2.00	0	50. DsRed2-PSPC1_Pos001_S001	00-DWW4DJZ8faeD6UZf9SnZWK
73.7221	221.311	1985.8	um	Vesicles Paraspeckle	Vesicles Paraspeckle Position	0.000	1.000	15	200001092	200001092	GFP-VOID DsRed2-PSPC1 8C-C-PSPC1 V2.00	0	50. DsRed2-PSPC1_Pos001_S001	00-DWW4DJZ8faeD6UZf9SnZWK
75.4555	221.664	1986.09	um	Vesicles Paraspeckle	Vesicles Paraspeckle Position	0.000	1.000	15	200001093	200001093	GFP-VOID DsRed2-PSPC1 8C-C-PSPC1 V2.00	0	50. DsRed2-PSPC1_Pos001_S001	00-DWW4DJZ8faeD6UZf9SnZWK
74.4244	221.871	1986.11	um	Vesicles Paraspeckle	Vesicles Paraspeckle Position	0.000	1.000	15	200001094	200001094	GFP-VOID DsRed2-PSPC1 8C-C-PSPC1 V2.00	0	50. DsRed2-PSPC1_Pos001_S001	00-DWW4DJZ8faeD6UZf9SnZWK
76.8398	221.861	1985.88	um	Vesicles Paraspeckle	Vesicles Paraspeckle Position	0.000	1.000	15	200001095	200001095	GFP-VOID DsRed2-PSPC1 8C-C-PSPC1 V2.00	0	50. DsRed2-PSPC1_Pos001_S001	00-DWW4DJZ8faeD6UZf9SnZWK
79.3808	221.905	1986.07	um	Vesicles Paraspeckle	Vesicles Paraspeckle Position	0.000	1.000	15	200001096	200001096	GFP-VOID DsRed2-PSPC1 8C-C-PSPC1 V2.00	0	50. DsRed2-PSPC1_Pos001_S001	00-DWW4DJZ8faeD6UZf9SnZWK
71.8354	222.102	1986.02	um	Vesicles Paraspeckle	Vesicles Paraspeckle Position	0.000	1.000	15	200001097	200001097	GFP-VOID DsRed2-PSPC1 8C-C-PSPC1 V2.00	0	50. DsRed2-PSPC1_Pos001_S001	00-DWW4DJZ8faeD6UZf9SnZWK
72.5714	222.102	1986.08	um	Vesicles Paraspeckle	Vesicles Paraspeckle Position	0.000	1.000	15	200001098	200001098	GFP-VOID DsRed2-PSPC1 8C-C-PSPC1 V2.00	0	50. DsRed2-PSPC1_Pos001_S001	00-DWW4DJZ8faeD6UZf9SnZWK
73.6452	222.817	1985.96	um	Vesicles Paraspeckle	Vesicles Paraspeckle Position	0.000	1.000	15	200001099	200001099	GFP-VOID DsRed2-PSPC1 8C-C-PSPC1 V2.00	0	50. DsRed2-PSPC1_Pos001_S001	00-DWW4DJZ8faeD6UZf9SnZWK
76.3587	222.87	1985.94	um	Vesicles Paraspeckle	Vesicles Paraspeckle Position	0.000	1.000	15	200001100	200001100	GFP-VOID DsRed2-PSPC1 8C-C-PSPC1 V2.00	0	50. DsRed2-PSPC1_Pos001_S001	00-DWW4DJZ8faeD6UZf9SnZWK
73.534	223.304	1985.94	um	Vesicles Paraspeckle	Vesicles Paraspeckle Position	0.000	1.000	15	200001101	200001101	GFP-VOID DsRed2-PSPC1 8C-C-PSPC1 V2.00	0	50. DsRed2-PSPC1_Pos001_S001	00-DWW4DJZ8faeD6UZf9SnZWK
77.0717	223.567	1986.09	um	Vesicles Paraspeckle	Vesicles Paraspeckle Position	0.000	1.000	15	200001102	200001102	GFP-VOID DsRed2-PSPC1 8C-C-PSPC1 V2.00	0	50. DsRed2-PSPC1_Pos001_S001	00-DWW4DJZ8faeD6UZf9SnZWK
77.7674	223.545	1986.01	um	Vesicles Paraspeckle	Vesicles Paraspeckle Position	0.000	1.000	15	200001103	200001103	GFP-VOID DsRed2-PSPC1 8C-C-PSPC1 V2.00	0	50. DsRed2-PSPC1_Pos001_S001	00-DWW4DJZ8faeD6UZf9SnZWK
74.9157	223.785	1985.83	um	Vesicles Paraspeckle	Vesicles Paraspeckle Position	0.000	1.000	15	200001104	200001104	GFP-VOID DsRed2-PSPC1 8C-C-PSPC1 V2.00	0	50. DsRed2-PSPC1_Pos001_S001	00-DWW4DJZ8faeD6UZf9SnZWK
78.7637	223.893	1985.99	um	Vesicles Paraspeckle	Vesicles Paraspeckle Position	0.000	1.000	15	200001105	200001105	GFP-VOID DsRed2-PSPC1 8C-C-PSPC1 V2.00	0	50. DsRed2-PSPC1_Pos001_S001	00-DWW4DJZ8faeD6UZf9SnZWK
73.4294	224.027	1986.12	um	Vesicles Paraspeckle	Vesicles Paraspeckle Position	0.000	1.000	15	200001106	200001106	GFP-VOID DsRed2-PSPC1 8C-C-PSPC1 V2.00	0	50. DsRed2-PSPC1_Pos001_S001	00-DWW4DJZ8faeD6UZf9SnZWK
74.4036	224.515	1985.8	um	Vesicles Paraspeckle	Vesicles Paraspeckle Position	0.000	1.000	15	200001107	200001107	GFP-VOID DsRed2-PSPC1 8C-C-PSPC1 V2.00	0	50. DsRed2-PSPC1_Pos001_S001	00-DWW4DJZ8faeD6UZf9SnZWK
75.386	224.503	1986.09	um	Vesicles Paraspeckle	Vesicles Paraspeckle Position	0.000	1.000	15	200001108	200001108	GFP-VOID DsRed2-PSPC1 8C-C-PSPC1 V2.00	0	50. DsRed2-PSPC1_Pos001_S001	00-DWW4DJZ8faeD6UZf9SnZWK
79.3986	224.64	1986.06	um	Vesicles Paraspeckle	Vesicles Paraspeckle Position	0.000	1.000	15	200001109	200001109	GFP-VOID DsRed2-PSPC1 8C-C-PSPC1 V2.00	0	50. DsRed2-PSPC1_Pos001_S001	00-DWW4DJZ8faeD6UZf9SnZWK
76.6205	224.963	1985.91	um	Vesicles Paraspeckle	Vesicles Paraspeckle Position	0.000	1.000	15	200001110	200001110	GFP-VOID DsRed2-PSPC1 8C-C-PSPC1 V2.00	0	50. DsRed2-PSPC1_Pos001_S001	00-DWW4DJZ8faeD6UZf9SnZWK
76.5606	226.112	1986.03	um	Vesicles Paraspeckle	Vesicles Paraspeckle Position	0.000	1.000	15	200001111	200001111	GFP-VOID DsRed2-PSPC1 8C-C-PSPC1 V2.00	0	50. DsRed2-PSPC1_Pos001_S001	00-DWW4DJZ8faeD6UZf9SnZWK
75.8869	218.116	1986.33	um	Vesicles Paraspeckle	Vesicles Paraspeckle Position	0.000	1.000	15	200001112	200001112	GFP-VOID DsRed2-PSPC1 8C-C-PSPC1 V2.00	0	50. DsRed2-PSPC1_Pos001_S001	00-DWW4DJZ8faeD6UZf9SnZWK
76.1265	219.46	1986.28	um	Vesicles Paraspeckle	Vesicles Paraspeckle Position	0.000	1.000	15	200001113	200001113	GFP-VOID DsRed2-PSPC1 8C-C-PSPC1 V2.00	0	50. DsRed2-PSPC1_Pos001_S001	00-DWW4DJZ8faeD6UZf9SnZWK
70.1175	219.687	1986.23	um	Vesicles Paraspeckle	Vesicles Paraspeckle Position	0.000	1.000	15	200001114	200001114	GFP-VOID DsRed2-PSPC1 8C-C-PSPC1 V2.00	0	50. DsRed2-PSPC1_Pos001_S001	00-DWW4DJZ8faeD6UZf9SnZWK
75.14	219.709	1986.28	um	Vesicles Paraspeckle	Vesicles Paraspeckle Position	0.000	1.000	15	200001115	200001115	GFP-VOID DsRed2-PSPC1 8C-C-PSPC1 V2.00	0	50. DsRed2-PSPC1_Pos001_S001	00-DWW4DJZ8faeD6UZf9SnZWK
73.2085	220.178	1986.3	um	Vesicles Paraspeckle	Vesicles Paraspeckle Position	0.000	1.000	15	200001116	200001116	GFP-VOID DsRed2-PSPC1 8C-C-PSPC1 V2.00	0	50. DsRed2-PSPC1_Pos001_S001	00-DWW4DJZ8faeD6UZf9SnZWK
75.8568	220.42	1986.37	um	Vesicles Paraspeckle	Vesicles Paraspeckle Position	0.000	1.000	15	200001117	200001117	GFP-VOID DsRed2-PSPC1 8C-C-PSPC1 V2.00	0	50. DsRed2-PSPC1_Pos001_S001	00-DWW4DJZ8faeD6UZf9SnZWK
76.3763	220.943	1986.25	um	Vesicles Paraspeckle	Vesicles Paraspeckle Position	0.000	1.000	15	200001118	200001118	GFP-VOID DsRed2-PSPC1 8C-C-PSPC1 V2.00	0	50. DsRed2-PSPC1_Pos001_S001	00-DWW4DJZ8faeD6UZf9SnZWK
72.7614	221.419	1986.28	um	Vesicles Paraspeckle	Vesicles Paraspeckle Position	0.000	1.000	15	200001119	200001119	GFP-VOID DsRed2-PSPC1 8C-C-PSPC1 V2.00	0	50. DsRed2-PSPC1_Pos001_S001	00-DWW4DJZ8faeD6UZf9SnZWK
71.867	221.616	1986.23	um	Vesicles Paraspeckle	Vesicles Paraspeckle Position	0.000	1.000	15	200001120	200001120	GFP-VOID DsRed2-PSPC1 8C-C-PSPC1 V2.00	0	50. DsRed2-PSPC1_Pos001_S001	00-DWW4DJZ8faeD6UZf9SnZWK
76.194	221.621	1986.26	um	Vesicles Paraspeckle	Vesicles Paraspeckle Position	0.000	1.000	15	200001121	200001121	GFP-VOID DsRed2-PSPC1 8C-C-PSPC1 V2.00	0	50. DsRed2-PSPC1_Pos001_S001	00-DWW4DJZ8faeD6UZf9SnZWK
77.3003	222.102	1986.2	um	Vesicles Paraspeckle	Vesicles Paraspeckle Position	0.000	1.000	15	200001122	200001122	GFP-VOID DsRed2-PSPC1 8C-C-PSPC1 V2.00	0	50. DsRed2-PSPC1_Pos001_S001	00-DWW4DJZ8faeD6UZf9SnZWK
78.3036	222.316	1986.17	um	Vesicles Paraspeckle	Vesicles Paraspeckle Position	0.000	1.000	15	200001123	200001123	GFP-VOID DsRed2-PSPC1 8C-C-PSPC1 V2.00	0	50. DsRed2-PSPC1_Pos001_S001	00-DWW4DJZ8faeD6UZf9SnZWK
72.0955	222.603	1986.31	um	Vesicles Paraspeckle	Vesicles Paraspeckle Position	0.000	1.000	15	200001124	200001124	GFP-VOID DsRed2-PSPC1 8C-C-PSPC1 V2.00	0	50. DsRed2-PSPC1_Pos001_S001	00-DWW4DJZ8faeD6UZf9SnZWK
76.4833	223.784	1986.4	um	Vesicles Paraspeckle	Vesicles Paraspeckle Position	0.000	1.000	15	200001125	200001125	GFP-VOID DsRed2-PSPC1 8C-C-PSPC1 V2.00	0	50. DsRed2-PSPC1_Pos001_S001	00-DWW4DJZ8faeD6UZf9SnZWK
72.9996	224.422	1986.15	um	Vesicles Paraspeckle	Vesicles Paraspeckle Position	0.000	1.000	15	200001126	200001126	GFP-VOID DsRed2-PSPC1 8C-C-PSPC1 V2.00	0	50. DsRed2-PSPC1_Pos001_S001	00-DWW4DJZ8faeD6UZf9SnZWK
77.0653	224.738	1986.38	um	Vesicles Paraspeckle	Vesicles Paraspeckle Position	0.000	1.000	15	200001127	200001127	GFP-VOID DsRed2-PSPC1 8C-C-PSPC1 V2.00	0	50. DsRed2-PSPC1_Pos001_S001	00-DWW4DJZ8faeD6UZf9SnZWK
80.0057	229.055	1986.21	um	Vesicles Paraspeckle	Vesicles Paraspeckle Position	0.000	1.000	15	200001128	200001128	GFP-VOID DsRed2-PSPC1 8C-C-PSPC1 V2.00	0	50. DsRed2-PSPC1_Pos001_S001	00-DWW4DJZ8faeD6UZf9SnZWK
74.4321	218.71	1986.65	um	Vesicles Paraspeckle	Vesicles Paraspeckle Position	0.000	1.000	15	200001129	200001129	GFP-VOID DsRed2-PSPC1 8C-C-PSPC1 V2.00	0	50. DsRed2-PSPC1_Pos001_S001	00-DWW4DJZ8faeD6UZf9SnZWK
72.0279	219.155	1986.82	um	Vesicles Paraspeckle	Vesicles Paraspeckle Position	0.000	1.000	15	200001130	200001130	GFP-VOID DsRed2-PSPC1 8C-C-PSPC1 V2.00	0	50. DsRed2-PSPC1_Pos001_S001	00-DWW4DJZ8faeD6UZf9SnZWK
75.606	219.162	1986.56	um	Vesicles Paraspeckle	Vesicles Paraspeckle Position	0.000	1.000	15	200001131	200001131	GFP-VOID DsRed2-PSPC1 8C-C-PSPC1 V2.00	0	50. DsRed2-PSPC1_Pos001_S001	00-DWW4DJZ8faeD6UZf9SnZWK
76.8457	220.158	1986.56	um	Vesicles Paraspeckle	Vesicles Paraspeckle Position	0.000	1.000	15	200001132	200001132	GFP-VOID DsRed2-PSPC1 8C-C-PSPC1 V2.00	0	50. DsRed2-PSPC1_Pos001_S001	00-DWW4DJZ8faeD6UZf9SnZWK
71.3921	220.891	1986.56	um	Vesicles Paraspeckle	Vesicles Paraspeckle Position	0.000	1.000	15	200001133	200001133	GFP-VOID DsRed2-PSPC1 8C-C-PSPC1 V2.00	0	50. DsRed2-PSPC1_Pos001_S001	00-DWW4DJZ8faeD6UZf9SnZWK
74.8698	221.14	1986.69	um	Vesicles Paraspeckle	Vesicles Paraspeckle Position	0.000	1.000	15	200001134	200001134	GFP-VOID DsRed2-PSPC1 8C-C-PSPC1 V2.00	0	50. DsRed2-PSPC1_Pos001_S001	00-DWW4DJZ8faeD6UZf9SnZWK
75.8633	222.332	1986.66	um	Vesicles Paraspeckle	Vesicles Paraspeckle Position	0.000	1.000	15	200001135	200001135	GFP-VOID DsRed2-PSPC1 8C-C-PSPC1 V2.00	0	50. DsRed2-PSPC1_Pos001_S001	00-DWW4DJZ8faeD6UZf9SnZWK
72.9783	218.61	1987.32	um	Vesicles Paraspeckle	Vesicles Paraspeckle Position	0.000	1.000	15	200001136	200001136	GFP-VOID DsRed2-PSPC1 8C-C-PSPC1 V2.00	0	50. DsRed2-PSPC1_Pos001_S001	00-DWW4DJZ8faeD6UZf9SnZWK
71.1714	218.973	1986.96	um	Vesicles Paraspeckle	Vesicles Paraspeckle Position	0.000	1.000	15	200001137	200001137	GFP-VOID DsRed2-PSPC1 8C-C-PSPC1 V2.00	0	50. DsRed2-PSPC1_Pos001_S001	00-DWW4DJZ8faeD6UZf9SnZWK
74.6782	223.301	1987.01	um	Vesicles Paraspeckle	Vesicles Paraspeckle Position	0.000	1.000	15	200001138	200001138	GFP-VOID DsRed2-PSPC1 8C-C-PSPC1 V2.00	0	50. DsRed2-PSPC1_Pos001_S001	00-DWW4DJZ8faeD6UZf9SnZWK
75.5158	223.334	1987.04	um	Vesicles Paraspeckle	Vesicles Paraspeckle Position	0.000	1.000	15	200001139	200001139	GFP-VOID DsRed2-PSPC1 8C-C-PSPC1 V2.00	0	50. DsRed2-PSPC1_Pos001_S001	00-DWW4DJZ8faeD6UZf9SnZWK
71.8203	219.216	1987.37	um	Vesicles Paraspeckle	Vesicles Paraspeckle Position	0.000	1.000	15	200001140	200001140	GFP-VOID DsRed2-PSPC1 8C-C-PSPC1 V2.00	0	50. DsRed2-PSPC1_Pos001_S001	00-DWW4DJZ8faeD6UZf9SnZWK
72.9965	218.607	1987.73	um	Vesicles Paraspeckle	Vesicles Paraspeckle Position	0.000	1.000	15	200001141	200001141	GFP-VOID DsRed2-PSPC1 8C-C-PSPC1 V2.00	0	50. DsRed2-PSPC1_Pos001_S001	00-DWW4DJZ8faeD6UZf9SnZWK
217.773	187.98	1985.22	um	Vesicles Paraspeckle	Vesicles Paraspeckle Position	0.000	1.000	16	200001142	200000000	GFP-VOID DsRed2-PSPC1 8C-C-PSPC1 V2.00	0	50. DsRed2-PSPC1_Pos002_S001	00-WQagW9F3dz5Hy7s7363Z9U
217.755	188.366	1985.17	um	Vesicles Paraspeckle	Vesicles Paraspeckle Position	0.000	1.000	16	200001143	200000001	GFP-VOID DsRed2-PSPC1 8C-C-PSPC1 V2.00	0	50. DsRed2-PSPC1_Pos002_S001	00-WQagW9F3dz5Hy7s7363Z9U
218.755	188.182	1985.67	um	Vesicles Paraspeckle	Vesicles Paraspeckle Position	0.000	1.000	16	200001144	200000002	GFP-VOID DsRed2-PSPC1 8C-C-PSPC1 V2.00	0	50. DsRed2-PSPC1_Pos002_S001	00-WQagW9F3dz5Hy7s7363Z9U
216.774	188.672	1985.7	um	Vesicles Paraspeckle	Vesicles Paraspeckle Position	0.000	1.000	16	200001145	200000003	GFP-VOID DsRed2-PSPC1 8C-C-PSPC1 V2.00	0	50. DsRed2-PSPC1_Pos002_S001	00-WQagW9F3dz5Hy7s7363Z9U
218.254	188.863	1985.5	um	Vesicles Paraspeckle	Vesicles Paraspeckle Position	0.000	1.000	16	200001146	200000004	GFP-VOID DsRed2-PSPC1 8C-C-PSPC1 V2.00	0	50. DsRed2-PSPC1_Pos002_S001	00-WQagW9F3dz5Hy7s7363Z9U
217.532	189.096	1985.63	um	Vesicles Paraspeckle	Vesicles Paraspeckle Position	0.000	1.000	16	200001147	200000005	GFP-VOID DsRed2-PSPC1 8C-C-PSPC1 V2.00	0	50. DsRed2-PSPC1_Pos002_S001	00-WQagW9F3dz5Hy7s7363Z9U
218.008	187.467	1985.96	um	Vesicles Paraspeckle	Vesicles Paraspeckle Position	0.000	1.000	16	200001148	200000006	GFP-VOID DsRed2-PSPC1 8C-C-PSPC1 V2.00	0	50. DsRed2-PSPC1_Pos002_S001	00-WQagW9F3dz5Hy7s7363Z9U
217.211	188.188	1985.97	um	Vesicles Paraspeckle	Vesicles Paraspeckle Position	0.000	1.000	16	200001149	200000007	GFP-VOID DsRed2-PSPC1 8C-C-PSPC1 V2.00	0	50. DsRed2-PSPC1_Pos002_S001	00-WQagW9F3dz5Hy7s7363Z9U
216.33	188.82	1985.94	um	Vesicles Paraspeckle	Vesicles Paraspeckle Position	0.000	1.000	16	200001150	200000008	GFP-VOID DsRed2-PSPC1 8C-C-PSPC1 V2.00	0	50. DsRed2-PSPC1_Pos002_S001	00-WQagW9F3dz5Hy7s7363Z9U
218.04	186.985	1986.35	um	Vesicles Paraspeckle	Vesicles Paraspeckle Position	0.000	1.000	16	200001151	200000009	GFP-VOID DsRed2-PSPC1 8C-C-PSPC1 V2.00	0	50. DsRed2-PSPC1_Pos002_S001	00-WQagW9F3dz5Hy7s7363Z9U
217.627	187.436	1986.3	um	Vesicles Paraspeckle	Vesicles Paraspeckle Position	0.000	1.000	16	200001152	200000010	GFP-VOID DsRed2-PSPC1 8C-C-PSPC1 V2.00	0	50. DsRed2-PSPC1_Pos002_S001	00-WQagW9F3dz5Hy7s7363Z9U
219.464	187.47	1986.34	um	Vesicles Paraspeckle	Vesicles Paraspeckle Position	0.000	1.000	16	200001153	200000011	GFP-VOID DsRed2-PSPC1 8C-C-PSPC1 V2.00	0	50. DsRed2-PSPC1_Pos002_S001	00-WQagW9F3dz5Hy7s7363Z9U
216.819	187.732	1986.34	um	Vesicles Paraspeckle	Vesicles Paraspeckle Position	0.000	1.000	16	200001154	200000012	GFP-VOID DsRed2-PSPC1 8C-C-PSPC1 V2.00	0	50. DsRed2-PSPC1_Pos002_S001	00-WQagW9F3dz5Hy7s7363Z9U
218.979	188.191	1986.41	um	Vesicles Paraspeckle	Vesicles Paraspeckle Position	0.000	1.000	16	200001155	200000013	GFP-VOID DsRed2-PSPC1 8C-C-PSPC1 V2.00	0	50. DsRed2-PSPC1_Pos002_S001	00-WQagW9F3dz5Hy7s7363Z9U
219.188	188.672	1986.32	um	Vesicles Paraspeckle	Vesicles Paraspeckle Position	0.000	1.000	16	200001156	200000014	GFP-VOID DsRed2-PSPC1 8C-C-PSPC1 V2.00	0	50. DsRed2-PSPC1_Pos002_S001	00-WQagW9F3dz5Hy7s7363Z9U
217.532	189.606	1986.36	um	Vesicles Paraspeckle	Vesicles Paraspeckle Position	0.000	1.000	16	200001157	200000015	GFP-VOID DsRed2-PSPC1 8C-C-PSPC1 V2.00	0	50. DsRed2-PSPC1_Pos002_S001	00-WQagW9F3dz5Hy7s7363Z9U
218.254	189.615	1986.4	um	Vesicles Paraspeckle	Vesicles Paraspeckle Position	0.000	1.000	16	200001158	200000016	GFP-VOID DsRed2-PSPC1 8C-C-PSPC1 V2.00	0	50. DsRed2-PSPC1_Pos002_S001	00-WQagW9F3dz5Hy7s7363Z9U
218.981	187.493	1986.78	um	Vesicles Paraspeckle	Vesicles Paraspeckle Position	0.000	1.000	16	200001159	200000017	GFP-VOID DsRed2-PSPC1 8C-C-PSPC1 V2.00	0	50. DsRed2-PSPC1_Pos002_S001	00-WQagW9F3dz5Hy7s7363Z9U
219.414	188.191	1986.69	um	Vesicles Paraspeckle	Vesicles Paraspeckle Position	0.000	1.000	16	200001160	200000018	GFP-VOID DsRed2-PSPC1 8C-C-PSPC1 V2.00	0	50. DsRed2-PSPC1_Pos002_S001	00-WQagW9F3dz5Hy7s7363Z9U
219.001	189.17	1986.79	um	Vesicles Paraspeckle	Vesicles Paraspeckle Position	0.000	1.000	16	200001161	200000019	GFP-VOID DsRed2-PSPC1 8C-C-PSPC1 V2.00	0	50. DsRed2-PSPC1_Pos002_S001	00-WQagW9F3dz5Hy7s7363Z9U
217.293	190.114	1986.72	um	Vesicles Paraspeckle	Vesicles Paraspeckle Position	0.000	1.000	16	200001162	200000020	GFP-VOID DsRed2-PSPC1 8C-C-PSPC1 V2.00	0	50. DsRed2-PSPC1_Pos002_S001	00-WQagW9F3dz5Hy7s7363Z9U
216.536	187.927	1987.27	um	Vesicles Paraspeckle	Vesicles Paraspeckle Position	0.000	1.000	16	200001163	200000021	GFP-VOID DsRed2-PSPC1 8C-C-PSPC1 V2.00	0	50. DsRed2-PSPC1_Pos002_S001	00-WQagW9F3dz5Hy7s7363Z9U
216.375	188.428	1987.19	um	Vesicles Paraspeckle	Vesicles Paraspeckle Position	0.000	1.000	16	200001164	200000022	GFP-VOID DsRed2-PSPC1 8C-C-PSPC1 V2.00	0	50. DsRed2-PSPC1_Pos002_S001	00-WQagW9F3dz5Hy7s7363Z9U
216.577	188.855	1987.13	um	Vesicles Paraspeckle	Vesicles Paraspeckle Position	0.000	1.000	16	200001165	200000023	GFP-VOID DsRed2-PSPC1 8C-C-PSPC1 V2.00	0	50. DsRed2-PSPC1_Pos002_S001	00-WQagW9F3dz5Hy7s7363Z9U
219.633	189.153	1987.13	um	Vesicles Paraspeckle	Vesicles Paraspeckle Position	0.000	1.000	16	200001166	200000024	GFP-VOID DsRed2-PSPC1 8C-C-PSPC1 V2.00	0	50. DsRed2-PSPC1_Pos002_S001	00-WQagW9F3dz5Hy7s7363Z9U
216.598	189.429	1987.23	um	Vesicles Paraspeckle	Vesicles Paraspeckle Position	0.000	1.000	16	200001167	200000025	GFP-VOID DsRed2-PSPC1 8C-C-PSPC1 V2.00	0	50. DsRed2-PSPC1_Pos002_S001	00-WQagW9F3dz5Hy7s7363Z9U
218.013	190.101	1987.18	um	Vesicles Paraspeckle	Vesicles Paraspeckle Position	0.000	1.000	16	200001168	200000026	GFP-VOID DsRed2-PSPC1 8C-C-PSPC1 V2.00	0	50. DsRed2-PSPC1_Pos002_S001	00-WQagW9F3dz5Hy7s7363Z9U
218.687	186.994	1987.68	um	Vesicles Paraspeckle	Vesicles Paraspeckle Position	0.000	1.000	16	200001169	200000027	GFP-VOID DsRed2-PSPC1 8C-C-PSPC1 V2.00	0	50. DsRed2-PSPC1_Pos002_S001	00-WQagW9F3dz5Hy7s7363Z9U
216.864	187.229	1987.4	um	Vesicles Paraspeckle	Vesicles Paraspeckle Position	0.000	1.000	16	200001170	200000028	GFP-VOID DsRed2-PSPC1 8C-C-PSPC1 V2.00	0	50. DsRed2-PSPC1_Pos002_S001	00-WQagW9F3dz5Hy7s7363Z9U
219.62	187.945	1987.57	um	Vesicles Paraspeckle	Vesicles Paraspeckle Position	0.000	1.000	16	200001171	200000029	GFP-VOID DsRed2-PSPC1 8C-C-PSPC1 V2.00	0	50. DsRed2-PSPC1_Pos002_S001	00-WQagW9F3dz5Hy7s7363Z9U
218.971	189.602	1987.56	um	Vesicles Paraspeckle	Vesicles Paraspeckle Position	0.000	1.000	16	200001172	200000030	GFP-VOID DsRed2-PSPC1 8C-C-PSPC1 V2.00	0	50. DsRed2-PSPC1_Pos002_S001	00-WQagW9F3dz5Hy7s7363Z9U
217.027	190.157	1987.56	um	Vesicles Paraspeckle	Vesicles Paraspeckle Position	0.000	1.000	16	200001173	200000031	GFP-VOID DsRed2-PSPC1 8C-C-PSPC1 V2.00	0	50. DsRed2-PSPC1_Pos002_S001	00-WQagW9F3dz5Hy7s7363Z9U
218.494	190.252	1987.61	um	Vesicles Paraspeckle	Vesicles Paraspeckle Position	0.000	1.000	16	200001174	200000032	GFP-VOID DsRed2-PSPC1 8C-C-PSPC1 V2.00	0	50. DsRed2-PSPC1_Pos002_S001	00-WQagW9F3dz5Hy7s7363Z9U
219.226	187.461	1987.94	um	Vesicles Paraspeckle	Vesicles Paraspeckle Position	0.000	1.000	16	200001175	200000033	GFP-VOID DsRed2-PSPC1 8C-C-PSPC1 V2.00	0	50. DsRed2-PSPC1_Pos002_S001	00-WQagW9F3dz5Hy7s7363Z9U
219.937	187.529	1987.92	um	Vesicles Paraspeckle	Vesicles Paraspeckle Position	0.000	1.000	16	200001176	200000034	GFP-VOID DsRed2-PSPC1 8C-C-PSPC1 V2.00	0	50. DsRed2-PSPC1_Pos002_S001	00-WQagW9F3dz5Hy7s7363Z9U
219.44	188.983	1987.83	um	Vesicles Paraspeckle	Vesicles Paraspeckle Position	0.000	1.000	16	200001177	200000035	GFP-VOID DsRed2-PSPC1 8C-C-PSPC1 V2.00	0	50. DsRed2-PSPC1_Pos002_S001	00-WQagW9F3dz5Hy7s7363Z9U
216.33	189.394	1987.85	um	Vesicles Paraspeckle	Vesicles Paraspeckle Position	0.000	1.000	16	200001178	200000036	GFP-VOID DsRed2-PSPC1 8C-C-PSPC1 V2.00	0	50. DsRed2-PSPC1_Pos002_S001	00-WQagW9F3dz5Hy7s7363Z9U
218.015	190.569	1987.96	um	Vesicles Paraspeckle	Vesicles Paraspeckle Position	0.000	1.000	16	200001179	200000037	GFP-VOID DsRed2-PSPC1 8C-C-PSPC1 V2.00	0	50. DsRed2-PSPC1_Pos002_S001	00-WQagW9F3dz5Hy7s7363Z9U
217.588	186.777	1988.27	um	Vesicles Paraspeckle	Vesicles Paraspeckle Position	0.000	1.000	16	200001180	200000038	GFP-VOID DsRed2-PSPC1 8C-C-PSPC1 V2.00	0	50. DsRed2-PSPC1_Pos002_S001	00-WQagW9F3dz5Hy7s7363Z9U
219.657	186.989	1988.31	um	Vesicles Paraspeckle	Vesicles Paraspeckle Position	0.000	1.000	16	200001181	200000039	GFP-VOID DsRed2-PSPC1 8C-C-PSPC1 V2.00	0	50. DsRed2-PSPC1_Pos002_S001	00-WQagW9F3dz5Hy7s7363Z9U
216.29	187.951	1988.3	um	Vesicles Paraspeckle	Vesicles Paraspeckle Position	0.000	1.000	16	200001182	200000040	GFP-VOID DsRed2-PSPC1 8C-C-PSPC1 V2.00	0	50. DsRed2-PSPC1_Pos002_S001	00-WQagW9F3dz5Hy7s7363Z9U
218.946	189.784	1988.45	um	Vesicles Paraspeckle	Vesicles Paraspeckle Position	0.000	1.000	16	200001183	200000041	GFP-VOID DsRed2-PSPC1 8C-C-PSPC1 V2.00	0	50. DsRed2-PSPC1_Pos002_S001	00-WQagW9F3dz5Hy7s7363Z9U
216.336	188.431	1988.67	um	Vesicles Paraspeckle	Vesicles Paraspeckle Position	0.000	1.000	16	200001184	200000042	GFP-VOID DsRed2-PSPC1 8C-C-PSPC1 V2.00	0	50. DsRed2-PSPC1_Pos002_S001	00-WQagW9F3dz5Hy7s7363Z9U
217.326	189.634	1988.71	um	Vesicles Paraspeckle	Vesicles Paraspeckle Position	0.000	1.000	16	200001185	200000043	GFP-VOID DsRed2-PSPC1 8C-C-PSPC1 V2.00	0	50. DsRed2-PSPC1_Pos002_S001	00-WQagW9F3dz5Hy7s7363Z9U
216.811	189.86	1988.61	um	Vesicles Paraspeckle	Vesicles Paraspeckle Position	0.000	1.000	16	200001186	200000044	GFP-VOID DsRed2-PSPC1 8C-C-PSPC1 V2.00	0	50. DsRed2-PSPC1_Pos002_S001	00-WQagW9F3dz5Hy7s7363Z9U
218.966	187.229	1989.01	um	Vesicles Paraspeckle	Vesicles Paraspeckle Position	0.000	1.000	16	200001187	200000045	GFP-VOID DsRed2-PSPC1 8C-C-PSPC1 V2.00	0	50. DsRed2-PSPC1_Pos002_S001	00-WQagW9F3dz5Hy7s7363Z9U
217.051	187.374	1988.96	um	Vesicles Paraspeckle	Vesicles Paraspeckle Position	0.000	1.000	16	200001188	200000046	GFP-VOID DsRed2-PSPC1 8C-C-PSPC1 V2.00	0	50. DsRed2-PSPC1_Pos002_S001	00-WQagW9F3dz5Hy7s7363Z9U
216.811	188.2	1988.94	um	Vesicles Paraspeckle	Vesicles Paraspeckle Position	0.000	1.000	16	200001189	200000047	GFP-VOID DsRed2-PSPC1 8C-C-PSPC1 V2.00	0	50. DsRed2-PSPC1_Pos002_S001	00-WQagW9F3dz5Hy7s7363Z9U
219.498	188.191	1989.07	um	Vesicles Paraspeckle	Vesicles Paraspeckle Position	0.000	1.000	16	200001190	200000048	GFP-VOID DsRed2-PSPC1 8C-C-PSPC1 V2.00	0	50. DsRed2-PSPC1_Pos002_S001	00-WQagW9F3dz5Hy7s7363Z9U
216.354	188.913	1988.93	um	Vesicles Paraspeckle	Vesicles Paraspeckle Position	0.000	1.000	16	200001191	200000049	GFP-VOID DsRed2-PSPC1 8C-C-PSPC1 V2.00	0	50. DsRed2-PSPC1_Pos002_S001	00-WQagW9F3dz5Hy7s7363Z9U
217.172	188.934	1989.11	um	Vesicles Paraspeckle	Vesicles Paraspeckle Position	0.000	1.000	16	200001192	200000050	GFP-VOID DsRed2-PSPC1 8C-C-PSPC1 V2.00	0	50. DsRed2-PSPC1_Pos002_S001	00-WQagW9F3dz5Hy7s7363Z9U
219.456	189.608	1989.18	um	Vesicles Paraspeckle	Vesicles Paraspeckle Position	0.000	1.000	16	200001193	200000051	GFP-VOID DsRed2-PSPC1 8C-C-PSPC1 V2.00	0	50. DsRed2-PSPC1_Pos002_S001	00-WQagW9F3dz5Hy7s7363Z9U
218.534	189.875	1989.11	um	Vesicles Paraspeckle	Vesicles Paraspeckle Position	0.000	1.000	16	200001194	200000052	GFP-VOID DsRed2-PSPC1 8C-C-PSPC1 V2.00	0	50. DsRed2-PSPC1_Pos002_S001	00-WQagW9F3dz5Hy7s7363Z9U
217.218	186.973	1989.5	um	Vesicles Paraspeckle	Vesicles Paraspeckle Position	0.000	1.000	16	200001195	200000053	GFP-VOID DsRed2-PSPC1 8C-C-PSPC1 V2.00	0	50. DsRed2-PSPC1_Pos002_S001	00-WQagW9F3dz5Hy7s7363Z9U
217.955	187.229	1989.54	um	Vesicles Paraspeckle	Vesicles Paraspeckle Position	0.000	1.000	16	200001196	200000054	GFP-VOID DsRed2-PSPC1 8C-C-PSPC1 V2.00	0	50. DsRed2-PSPC1_Pos002_S001	00-WQagW9F3dz5Hy7s7363Z9U
218.081	187.71	1989.56	um	Vesicles Paraspeckle	Vesicles Paraspeckle Position	0.000	1.000	16	200001197	200000055	GFP-VOID DsRed2-PSPC1 8C-C-PSPC1 V2.00	0	50. DsRed2-PSPC1_Pos002_S001	00-WQagW9F3dz5Hy7s7363Z9U
218.692	187.746	1989.41	um	Vesicles Paraspeckle	Vesicles Paraspeckle Position	0.000	1.000	16	200001198	200000056	GFP-VOID DsRed2-PSPC1 8C-C-PSPC1 V2.00	0	50. DsRed2-PSPC1_Pos002_S001	00-WQagW9F3dz5Hy7s7363Z9U
218.246	188.191	1989.48	um	Vesicles Paraspeckle	Vesicles Paraspeckle Position	0.000	1.000	16	200001199	200000057	GFP-VOID DsRed2-PSPC1 8C-C-PSPC1 V2.00	0	50. DsRed2-PSPC1_Pos002_S001	00-WQagW9F3dz5Hy7s7363Z9U
217.208	188.432	1989.5	um	Vesicles Paraspeckle	Vesicles Paraspeckle Position	0.000	1.000	16	200001200	200000058	GFP-VOID DsRed2-PSPC1 8C-C-PSPC1 V2.00	0	50. DsRed2-PSPC1_Pos002_S001	00-WQagW9F3dz5Hy7s7363Z9U
218.012	188.88	1989.36	um	Vesicles Paraspeckle	Vesicles Paraspeckle Position	0.000	1.000	16	200001201	200000059	GFP-VOID DsRed2-PSPC1 8C-C-PSPC1 V2.00	0	50. DsRed2-PSPC1_Pos002_S001	00-WQagW9F3dz5Hy7s7363Z9U
218.605	188.885	1989.47	um	Vesicles Paraspeckle	Vesicles Paraspeckle Position	0.000	1.000	16	200001202	200000060	GFP-VOID DsRed2-PSPC1 8C-C-PSPC1 V2.00	0	50. DsRed2-PSPC1_Pos002_S001	00-WQagW9F3dz5Hy7s7363Z9U
219.463	189.185	1989.56	um	Vesicles Paraspeckle	Vesicles Paraspeckle Position	0.000	1.000	16	200001203	200000061	GFP-VOID DsRed2-PSPC1 8C-C-PSPC1 V2.00	0	50. DsRed2-PSPC1_Pos002_S001	00-WQagW9F3dz5Hy7s7363Z9U
217.292	189.392	1989.45	um	Vesicles Paraspeckle	Vesicles Paraspeckle Position	0.000	1.000	16	200001204	200000062	GFP-VOID DsRed2-PSPC1 8C-C-PSPC1 V2.00	0	50. DsRed2-PSPC1_Pos002_S001	00-WQagW9F3dz5Hy7s7363Z9U
216.811	189.848	1989.42	um	Vesicles Paraspeckle	Vesicles Paraspeckle Position	0.000	1.000	16	200001205	200000063	GFP-VOID DsRed2-PSPC1 8C-C-PSPC1 V2.00	0	50. DsRed2-PSPC1_Pos002_S001	00-WQagW9F3dz5Hy7s7363Z9U
218.017	190.364	1989.5	um	Vesicles Paraspeckle	Vesicles Paraspeckle Position	0.000	1.000	16	200001206	200000064	GFP-VOID DsRed2-PSPC1 8C-C-PSPC1 V2.00	0	50. DsRed2-PSPC1_Pos002_S001	00-WQagW9F3dz5Hy7s7363Z9U
216.33	188.153	1989.86	um	Vesicles Paraspeckle	Vesicles Paraspeckle Position	0.000	1.000	16	200001207	200000065	GFP-VOID DsRed2-PSPC1 8C-C-PSPC1 V2.00	0	50. DsRed2-PSPC1_Pos002_S001	00-WQagW9F3dz5Hy7s7363Z9U
219.456	188.432	1989.93	um	Vesicles Paraspeckle	Vesicles Paraspeckle Position	0.000	1.000	16	200001208	200000066	GFP-VOID DsRed2-PSPC1 8C-C-PSPC1 V2.00	0	50. DsRed2-PSPC1_Pos002_S001	00-WQagW9F3dz5Hy7s7363Z9U
218.975	188.641	1989.89	um	Vesicles Paraspeckle	Vesicles Paraspeckle Position	0.000	1.000	16	200001209	200000067	GFP-VOID DsRed2-PSPC1 8C-C-PSPC1 V2.00	0	50. DsRed2-PSPC1_Pos002_S001	00-WQagW9F3dz5Hy7s7363Z9U
218.77	187.951	1990.32	um	Vesicles Paraspeckle	Vesicles Paraspeckle Position	0.000	1.000	16	200001210	200000068	GFP-VOID DsRed2-PSPC1 8C-C-PSPC1 V2.00	0	50. DsRed2-PSPC1_Pos002_S001	00-WQagW9F3dz5Hy7s7363Z9U
218.494	188.699	1990.2	um	Vesicles Paraspeckle	Vesicles Paraspeckle Position	0.000	1.000	16	200001211	200000069	GFP-VOID DsRed2-PSPC1 8C-C-PSPC1 V2.00	0	50. DsRed2-PSPC1_Pos002_S001	00-WQagW9F3dz5Hy7s7363Z9U
74.6752	3.03327	1982.48	um	Vesicles Paraspeckle	Vesicles Paraspeckle Position	0.000	1.000	18	200001212	200000070	GFP-VOID DsRed2-PSPC1 8C-C-PSPC1 V2.00	0	50. DsRed2-PSPC1_Pos002_S001	00-WQagW9F3dz5Hy7s7363Z9U
75.1563	3.01425	1982.41	um	Vesicles Paraspeckle	Vesicles Paraspeckle Position	0.000	1.000	18	200001213	200000071	GFP-VOID DsRed2-PSPC1 8C-C-PSPC1 V2.00	0	50. DsRed2-PSPC1_Pos002_S001	00-WQagW9F3dz5Hy7s7363Z9U
76.1038	2.04559	1982.76	um	Vesicles Paraspeckle	Vesicles Paraspeckle Position	0.000	1.000	18	200001214	200000072	GFP-VOID DsRed2-PSPC1 8C-C-PSPC1 V2.00	0	50. DsRed2-PSPC1_Pos002_S001	00-WQagW9F3dz5Hy7s7363Z9U
75.6679	2.49985	1982.68	um	Vesicles Paraspeckle	Vesicles Paraspeckle Position	0.000	1.000	18	200001215	200000073	GFP-VOID DsRed2-PSPC1 8C-C-PSPC1 V2.00	0	50. DsRed2-PSPC1_Pos002_S001	00-WQagW9F3dz5Hy7s7363Z9U
77.0802	2.78968	1982.78	um	Vesicles Paraspeckle	Vesicles Paraspeckle Position	0.000	1.000	18	200001216	200000074	GFP-VOID DsRed2-PSPC1 8C-C-PSPC1 V2.00	0	50. DsRed2-PSPC1_Pos002_S001	00-WQagW9F3dz5Hy7s7363Z9U
75.3169	3.96825	1982.86	um	Vesicles Paraspeckle	Vesicles Paraspeckle Position	0.000	1.000	18	200001217	200000075	GFP-VOID DsRed2-PSPC1 8C-C-PSPC1 V2.00	0	50. DsRed2-PSPC1_Pos002_S001	00-WQagW9F3dz5Hy7s7363Z9U
71.3076	11.4181	1982.84	um	Vesicles Paraspeckle	Vesicles Paraspeckle Position	0.000	1.000	18	200001218	200000076	GFP-VOID DsRed2-PSPC1 8C-C-PSPC1 V2.00	0	50. DsRed2-PSPC1_Pos002_S001	00-WQagW9F3dz5Hy7s7363Z9U
70.8293	11.6994	1982.78	um	Vesicles Paraspeckle	Vesicles Paraspeckle Position	0.000	1.000	18	200001219	200000077	GFP-VOID DsRed2-PSPC1 8C-C-PSPC1 V2.00	0	50. DsRed2-PSPC1_Pos002_S001	00-WQagW9F3dz5Hy7s7363Z9U
75.6751	0.562757	1983.17	um	Vesicles Paraspeckle	Vesicles Paraspeckle Position	0.000	1.000	18	200001220	200000078	GFP-VOID DsRed2-PSPC1 8C-C-PSPC1 V2.00	0	50. DsRed2-PSPC1_Pos002_S001	00-WQagW9F3dz5Hy7s7363Z9U
76.2358	1.3271	1983.22	um	Vesicles Paraspeckle	Vesicles Paraspeckle Position	0.000	1.000	18	200001221	200000079	GFP-VOID DsRed2-PSPC1 8C-C-PSPC1 V2.00	0	50. DsRed2-PSPC1_Pos002_S001	00-WQagW9F3dz5Hy7s7363Z9U
76.5985	1.90561	1983.22	um	Vesicles Paraspeckle	Vesicles Paraspeckle Position	0.000	1.000	18	200001222	200000080	GFP-VOID DsRed2-PSPC1 8C-C-PSPC1 V2.00	0	50. DsRed2-PSPC1_Pos002_S001	00-WQagW9F3dz5Hy7s7363Z9U
74.9582	2.51137	1983.17	um	Vesicles Paraspeckle	Vesicles Paraspeckle Position	0.000	1.000	18	200001223	200000081	GFP-VOID DsRed2-PSPC1 8C-C-PSPC1 V2.00	0	50. DsRed2-PSPC1_Pos002_S001	00-WQagW9F3dz5Hy7s7363Z9U
76.3546	2.52525	1983.18	um	Vesicles Paraspeckle	Vesicles Paraspeckle Position	0.000	1.000	18	200001224	200000082	GFP-VOID DsRed2-PSPC1 8C-C-PSPC1 V2.00	0	50. DsRed2-PSPC1_Pos002_S001	00-WQagW9F3dz5Hy7s7363Z9U
73.9828	2.77756	1983.35	um	Vesicles Paraspeckle	Vesicles Paraspeckle Position	0.000	1.000	18	200001225	200000083	GFP-VOID DsRed2-PSPC1 8C-C-PSPC1 V2.00	0	50. DsRed2-PSPC1_Pos002_S001	00-WQagW9F3dz5Hy7s7363Z9U
76.3308	3.10567	1983.19	um	Vesicles Paraspeckle	Vesicles Paraspeckle Position	0.000	1.000	18	200001226	200000084	GFP-VOID DsRed2-PSPC1 8C-C-PSPC1 V2.00	0	50. DsRed2-PSPC1_Pos002_S001	00-WQagW9F3dz5Hy7s7363Z9U
74.2483	3.23271	1983.18	um	Vesicles Paraspeckle	Vesicles Paraspeckle Position	0.000	1.000	18	200001227	200000085	GFP-VOID DsRed2-PSPC1 8C-C-PSPC1 V2.00	0	50. DsRed2-PSPC1_Pos002_S001	00-WQagW9F3dz5Hy7s7363Z9U
75.6372	3.23823	1983.14	um	Vesicles Paraspeckle	Vesicles Paraspeckle Position	0.000	1.000	18	200001228	200000086	GFP-VOID DsRed2-PSPC1 8C-C-PSPC1 V2.00	0	50. DsRed2-PSPC1_Pos002_S001	00-WQagW9F3dz5Hy7s7363Z9U
73.2144	3.72775	1983.2	um	Vesicles Paraspeckle	Vesicles Paraspeckle Position	0.000	1.000	18	200001229	200000087	GFP-VOID DsRed2-PSPC1 8C-C-PSPC1 V2.00	0	50. DsRed2-PSPC1_Pos002_S001	00-WQagW9F3dz5Hy7s7363Z9U
74.925	3.72775	1983.16	um	Vesicles Paraspeckle	Vesicles Paraspeckle Position	0.000	1.000	18	200001230	200000088	GFP-VOID DsRed2-PSPC1 8C-C-PSPC1 V2.00	0	50. DsRed2-PSPC1_Pos002_S001	00-WQagW9F3dz5Hy7s7363Z9U
76.1182	3.72775	1983.17	um	Vesicles Paraspeckle	Vesicles Paraspeckle Position	0.000	1.000	18	200001231	200000089	GFP-VOID DsRed2-PSPC1 8C-C-PSPC1 V2.00	0	50. DsRed2-PSPC1_Pos002_S001	00-WQagW9F3dz5Hy7s7363Z9U
75.6372	5.65175	1983.15	um	Vesicles Paraspeckle	Vesicles Paraspeckle Position	0.000	1.000	18	200001232	200000090	GFP-VOID DsRed2-PSPC1 8C-C-PSPC1 V2.00	0	50. DsRed2-PSPC1_Pos002_S001	00-WQagW9F3dz5Hy7s7363Z9U
70.5867	10.7028	1983.14	um	Vesicles Paraspeckle	Vesicles Paraspeckle Position	0.000	1.000	18	200001233	200000091	GFP-VOID DsRed2-PSPC1 8C-C-PSPC1 V2.00	0	50. DsRed2-PSPC1_Pos002_S001	00-WQagW9F3dz5Hy7s7363Z9U
71.3473	11.019	1983.3	um	Vesicles Paraspeckle	Vesicles Paraspeckle Position	0.000	1.000	18	200001234	200000092	GFP-VOID DsRed2-PSPC1 8C-C-PSPC1 V2.00	0	50. DsRed2-PSPC1_Pos002_S001	00-WQagW9F3dz5Hy7s7363Z9U
71.8054	11.4263	1983.27	um	Vesicles Paraspeckle	Vesicles Paraspeckle Position	0.000	1.000	18	200001235	200000093	GFP-VOID DsRed2-PSPC1 8C-C-PSPC1 V2.00	0	50. DsRed2-PSPC1_Pos002_S001	00-WQagW9F3dz5Hy7s7363Z9U
72.7217	11.4237	1983.17	um	Vesicles Paraspeckle	Vesicles Paraspeckle Position	0.000	1.000	18	200001236	200000094	GFP-VOID DsRed2-PSPC1 8C-C-PSPC1 V2.00	0	50. DsRed2-PSPC1_Pos002_S001	00-WQagW9F3dz5Hy7s7363Z9U
70.3281	12.1453	1983.08	um	Vesicles Paraspeckle	Vesicles Paraspeckle Position	0.000	1.000	18	200001237	200000095	GFP-VOID DsRed2-PSPC1 8C-C-PSPC1 V2.00	0	50. DsRed2-PSPC1_Pos002_S001	00-WQagW9F3dz5Hy7s7363Z9U
71.3083	12.1177	1983.14	um	Vesicles Paraspeckle	Vesicles Paraspeckle Position	0.000	1.000	18	200001238	200000096	GFP-VOID DsRed2-PSPC1 8C-C-PSPC1 V2.00	0	50. DsRed2-PSPC1_Pos002_S001	00-WQagW9F3dz5Hy7s7363Z9U
66.2622	12.6263	1983.31	um	Vesicles Paraspeckle	Vesicles Paraspeckle Position	0.000	1.000	18	200001239	200000097	GFP-VOID DsRed2-PSPC1 8C-C-PSPC1 V2.00	0	50. DsRed2-PSPC1_Pos002_S001	00-WQagW9F3dz5Hy7s7363Z9U
67.7056	14.0764	1983.34	um	Vesicles Paraspeckle	Vesicles Paraspeckle Position	0.000	1.000	18	200001240	200000098	GFP-VOID DsRed2-PSPC1 8C-C-PSPC1 V2.00	0	50. DsRed2-PSPC1_Pos002_S001	00-WQagW9F3dz5Hy7s7363Z9U
66.0028	16.7148	1983.26	um	Vesicles Paraspeckle	Vesicles Paraspeckle Position	0.000	1.000	18	200001241	200000099	GFP-VOID DsRed2-PSPC1 8C-C-PSPC1 V2.00	0	50. DsRed2-PSPC1_Pos002_S001	00-WQagW9F3dz5Hy7s7363Z9U
76.6063	1.08941	1983.57	um	Vesicles Paraspeckle	Vesicles Paraspeckle Position	0.000	1.000	18	200001242	200000100	GFP-VOID DsRed2-PSPC1 8C-C-PSPC1 V2.00	0	50. DsRed2-PSPC1_Pos002_S001	00-WQagW9F3dz5Hy7s7363Z9U
75.6372	1.28774	1983.59	um	Vesicles Paraspeckle	Vesicles Paraspeckle Position	0.000	1.000	18	200001243	200000101	GFP-VOID DsRed2-PSPC1 8C-C-PSPC1 V2.00	0	50. DsRed2-PSPC1_Pos002_S001	00-WQagW9F3dz5Hy7s7363Z9U
74.9554	1.80634	1983.66	um	Vesicles Paraspeckle	Vesicles Paraspeckle Position	0.000	1.000	18	200001244	200000102	GFP-VOID DsRed2-PSPC1 8C-C-PSPC1 V2.00	0	50. DsRed2-PSPC1_Pos002_S001	00-WQagW9F3dz5Hy7s7363Z9U
77.028	2.98662	1983.6	um	Vesicles Paraspeckle	Vesicles Paraspeckle Position	0.000	1.000	18	200001245	200000103	GFP-VOID DsRed2-PSPC1 8C-C-PSPC1 V2.00	0	50. DsRed2-PSPC1_Pos002_S001	00-WQagW9F3dz5Hy7s7363Z9U
72.7513	3.64804	1983.57	um	Vesicles Paraspeckle	Vesicles Paraspeckle Position	0.000	1.000	18	200001246	200000104	GFP-VOID DsRed2-PSPC1 8C-C-PSPC1 V2.00	0	50. DsRed2-PSPC1_Pos002_S001	00-WQagW9F3dz5Hy7s7363Z9U
73.6808	3.72775	1983.54	um	Vesicles Paraspeckle	Vesicles Paraspeckle Position	0.000	1.000	18	200001247	200000105	GFP-VOID DsRed2-PSPC1 8C-C-PSPC1 V2.00	0	50. DsRed2-PSPC1_Pos002_S001	00-WQagW9F3dz5Hy7s7363Z9U
74.9157	4.14724	1983.56	um	Vesicles Paraspeckle	Vesicles Paraspeckle Position	0.000	1.000	18	200001248	200000106	GFP-VOID DsRed2-PSPC1 8C-C-PSPC1 V2.00	0	50. DsRed2-PSPC1_Pos002_S001	00-WQagW9F3dz5Hy7s7363Z9U
75.9236	4.42644	1983.57	um	Vesicles Paraspeckle	Vesicles Paraspeckle Position	0.000	1.000	18	200001249	200000107	GFP-VOID DsRed2-PSPC1 8C-C-PSPC1 V2.00	0	50. DsRed2-PSPC1_Pos002_S001	00-WQagW9F3dz5Hy7s7363Z9U
75.1476	5.17075	1983.58	um	Vesicles Paraspeckle	Vesicles Paraspeckle Position	0.000	1.000	18	200001250	200000108	GFP-VOID DsRed2-PSPC1 8C-C-PSPC1 V2.00	0	50. DsRed2-PSPC1_Pos002_S001	00-WQagW9F3dz5Hy7s7363Z9U
76.0817	5.41125	1983.68	um	Vesicles Paraspeckle	Vesicles Paraspeckle Position	0.000	1.000	18	200001251	200000109	GFP-VOID DsRed2-PSPC1 8C-C-PSPC1 V2.00	0	50. DsRed2-PSPC1_Pos002_S001	00-WQagW9F3dz5Hy7s7363Z9U
73.2377	5.65175	1983.57	um	Vesicles Paraspeckle	Vesicles Paraspeckle Position	0.000	1.000	18	200001252	200000110	GFP-VOID DsRed2-PSPC1 8C-C-PSPC1 V2.00	0	50. DsRed2-PSPC1_Pos002_S001	00-WQagW9F3dz5Hy7s7363Z9U
72.266	10.9518	1983.61	um	Vesicles Paraspeckle	Vesicles Paraspeckle Position	0.000	1.000	18	200001253	200000111	GFP-VOID DsRed2-PSPC1 8C-C-PSPC1 V2.00	0	50. DsRed2-PSPC1_Pos002_S001	00-WQagW9F3dz5Hy7s7363Z9U
70.0852	11.4519	1983.54	um	Vesicles Paraspeckle	Vesicles Paraspeckle Position	0.000	1.000	18	200001254	200000112	GFP-VOID DsRed2-PSPC1 8C-C-PSPC1 V2.00	0	50. DsRed2-PSPC1_Pos002_S001	00-WQagW9F3dz5Hy7s7363Z9U
66.6564	13.4179	1983.6	um	Vesicles Paraspeckle	Vesicles Paraspeckle Position	0.000	1.000	18	200001255	200000113	GFP-VOID DsRed2-PSPC1 8C-C-PSPC1 V2.00	0	50. DsRed2-PSPC1_Pos002_S001	00-WQagW9F3dz5Hy7s7363Z9U
66.214	13.5443	1983.54	um	Vesicles Paraspeckle	Vesicles Paraspeckle Position	0.000	1.000	18	200001256	200000114	GFP-VOID DsRed2-PSPC1 8C-C-PSPC1 V2.00	0	50. DsRed2-PSPC1_Pos002_S001	00-WQagW9F3dz5Hy7s7363Z9U
67.4603	15.0313	1983.53	um	Vesicles Paraspeckle	Vesicles Paraspeckle Position	0.000	1.000	18	200001257	200000115	GFP-VOID DsRed2-PSPC1 8C-C-PSPC1 V2.00	0	50. DsRed2-PSPC1_Pos002_S001	00-WQagW9F3dz5Hy7s7363Z9U
64.2859	21.2921	1983.64	um	Vesicles Paraspeckle	Vesicles Paraspeckle Position	0.000	1.000	18	200001258	200000116	GFP-VOID DsRed2-PSPC1 8C-C-PSPC1 V2.00	0	50. DsRed2-PSPC1_Pos002_S001	00-WQagW9F3dz5Hy7s7363Z9U
65.3303	21.2505	1983.51	um	Vesicles Paraspeckle	Vesicles Paraspeckle Position	0.000	1.000	18	200001259	200000117	GFP-VOID DsRed2-PSPC1 8C-C-PSPC1 V2.00	0	50. DsRed2-PSPC1_Pos002_S001	00-WQagW9F3dz5Hy7s7363Z9U
77.058	1.65544	1984.16	um	Vesicles Paraspeckle	Vesicles Paraspeckle Position	0.000	1.000	18	200001260	200000118	GFP-VOID DsRed2-PSPC1 8C-C-PSPC1 V2.00	0	50. DsRed2-PSPC1_Pos002_S001	00-WQagW9F3dz5Hy7s7363Z9U
73.5862	2.76575	1984.11	um	Vesicles Paraspeckle	Vesicles Paraspeckle Position	0.000	1.000	18	200001261	200000119	GFP-VOID DsRed2-PSPC1 8C-C-PSPC1 V2.00	0	50. DsRed2-PSPC1_Pos002_S001	00-WQagW9F3dz5Hy7s7363Z9U
70.5709	3.5046	1984.09	um	Vesicles Paraspeckle	Vesicles Paraspeckle Position	0.000	1.000	18	200001262	200000120	GFP-VOID DsRed2-PSPC1 8C-C-PSPC1 V2.00	0	50. DsRed2-PSPC1_Pos002_S001	00-WQagW9F3dz5Hy7s7363Z9U
74.1942	3.68449	1984.02	um	Vesicles Paraspeckle	Vesicles Paraspeckle Position	0.000	1.000	18	200001263	200000121	GFP-VOID DsRed2-PSPC1 8C-C-PSPC1 V2.00	0	50. DsRed2-PSPC1_Pos002_S001	00-WQagW9F3dz5Hy7s7363Z9U
72.2696	3.96825	1983.95	um	Vesicles Paraspeckle	Vesicles Paraspeckle Position	0.000	1.000	18	200001264	200000122	GFP-VOID DsRed2-PSPC1 8C-C-PSPC1 V2.00	0	50. DsRed2-PSPC1_Pos002_S001	00-WQagW9F3dz5Hy7s7363Z9U
76.1533	3.94188	1984.02	um	Vesicles Paraspeckle	Vesicles Paraspeckle Position	0.000	1.000	18	200001265	200000123	GFP-VOID DsRed2-PSPC1 8C-C-PSPC1 V2.00	0	50. DsRed2-PSPC1_Pos002_S001	00-WQagW9F3dz5Hy7s7363Z9U
74.6238	6.0656	1984.05	um	Vesicles Paraspeckle	Vesicles Paraspeckle Position	0.000	1.000	18	200001266	200000124	GFP-VOID DsRed2-PSPC1 8C-C-PSPC1 V2.00	0	50. DsRed2-PSPC1_Pos002_S001	00-WQagW9F3dz5Hy7s7363Z9U
74.15	9.56067	1984.02	um	Vesicles Paraspeckle	Vesicles Paraspeckle Position	0.000	1.000	18	200001267	200000125	GFP-VOID DsRed2-PSPC1 8C-C-PSPC1 V2.00	0	50. DsRed2-PSPC1_Pos002_S001	00-WQagW9F3dz5Hy7s7363Z9U
71.0594	10.7314	1984.02	um	Vesicles Paraspeckle	Vesicles Paraspeckle Position	0.000	1.000	18	200001268	200000126	GFP-VOID DsRed2-PSPC1 8C-C-PSPC1 V2.00	0	50. DsRed2-PSPC1_Pos002_S001	00-WQagW9F3dz5Hy7s7363Z9U
71.6429	10.685	1984.1	um	Vesicles Paraspeckle	Vesicles Paraspeckle Position	0.000	1.000	18	200001269	200000127	GFP-VOID DsRed2-PSPC1 8C-C-PSPC1 V2.00	0	50. DsRed2-PSPC1_Pos002_S001	00-WQagW9F3dz5Hy7s7363Z9U
69.9214	10.9681	1984.07	um	Vesicles Paraspeckle	Vesicles Paraspeckle Position	0.000	1.000	18	200001270	200000128	GFP-VOID DsRed2-PSPC1 8C-C-PSPC1 V2.00	0	50. DsRed2-PSPC1_Pos002_S001	00-WQagW9F3dz5Hy7s7363Z9U
71.9855	11.3853	1984.03	um	Vesicles Paraspeckle	Vesicles Paraspeckle Position	0.000	1.000	18	200001271	200000129	GFP-VOID DsRed2-PSPC1 8C-C-PSPC1 V2.00	0	50. DsRed2-PSPC1_Pos002_S001	00-WQagW9F3dz5Hy7s7363Z9U
69.3725	11.5665	1983.96	um	Vesicles Paraspeckle	Vesicles Paraspeckle Position	0.000	1.000	18	200001272	200000130	GFP-VOID DsRed2-PSPC1 8C-C-PSPC1 V2.00	0	50. DsRed2-PSPC1_Pos002_S001	00-WQagW9F3dz5Hy7s7363Z9U
69.9601	11.8478	1983.79	um	Vesicles Paraspeckle	Vesicles Paraspeckle Position	0.000	1.000	18	200001273	200000131	GFP-VOID DsRed2-PSPC1 8C-C-PSPC1 V2.00	0	50. DsRed2-PSPC1_Pos002_S001	00-WQagW9F3dz5Hy7s7363Z9U
70.5411	12.1351	1984.02	um	Vesicles Paraspeckle	Vesicles Paraspeckle Position	0.000	1.000	18	200001274	200000132	GFP-VOID DsRed2-PSPC1 8C-C-PSPC1 V2.00	0	50. DsRed2-PSPC1_Pos002_S001	00-WQagW9F3dz5Hy7s7363Z9U
72.2831	12.186	1983.98	um	Vesicles Paraspeckle	Vesicles Paraspeckle Position	0.000	1.000	18	200001275	200000133	GFP-VOID DsRed2-PSPC1 8C-C-PSPC1 V2.00	0	50. DsRed2-PSPC1_Pos002_S001	00-WQagW9F3dz5Hy7s7363Z9U
69.3773	13.1073	1983.96	um	Vesicles Paraspeckle	Vesicles Paraspeckle Position	0.000	1.000	18	200001276	200000134	GFP-VOID DsRed2-PSPC1 8C-C-PSPC1 V2.00	0	50. DsRed2-PSPC1_Pos002_S001	00-WQagW9F3dz5Hy7s7363Z9U
69.3251	13.5883	1983.96	um	Vesicles Paraspeckle	Vesicles Paraspeckle Position	0.000	1.000	18	200001277	200000135	GFP-VOID DsRed2-PSPC1 8C-C-PSPC1 V2.00	0	50. DsRed2-PSPC1_Pos002_S001	00-WQagW9F3dz5Hy7s7363Z9U
68.8118	14.1434	1984.09	um	Vesicles Paraspeckle	Vesicles Paraspeckle Position	0.000	1.000	18	200001278	200000136	GFP-VOID DsRed2-PSPC1 8C-C-PSPC1 V2.00	0	50. DsRed2-PSPC1_Pos002_S001	00-WQagW9F3dz5Hy7s7363Z9U
72.0132	13.9883	1984	um	Vesicles Paraspeckle	Vesicles Paraspeckle Position	0.000	1.000	18	200001279	200000137	GFP-VOID DsRed2-PSPC1 8C-C-PSPC1 V2.00	0	50. DsRed2-PSPC1_Pos002_S001	00-WQagW9F3dz5Hy7s7363Z9U
71.7923	14.7907	1983.96	um	Vesicles Paraspeckle	Vesicles Paraspeckle Position	0.000	1.000	18	200001280	200000138	GFP-VOID DsRed2-PSPC1 8C-C-PSPC1 V2.00	0	50. DsRed2-PSPC1_Pos002_S001	00-WQagW9F3dz5Hy7s7363Z9U
65.0552	18.4391	1984.14	um	Vesicles Paraspeckle	Vesicles Paraspeckle Position	0.000	1.000	18	200001281	200000139	GFP-VOID DsRed2-PSPC1 8C-C-PSPC1 V2.00	0	50. DsRed2-PSPC1_Pos002_S001	00-WQagW9F3dz5Hy7s7363Z9U
60.0041	18.8358	1985.21	um	Vesicles Paraspeckle	Vesicles Paraspeckle Position	0.000	1.000	18	200001282	200000140	GFP-VOID DsRed2-PSPC1 8C-C-PSPC1 V2.00	0	50. DsRed2-PSPC1_Pos002_S001	00-WQagW9F3dz5Hy7s7363Z9U
60.511	19.0393	1985	um	Vesicles Paraspeckle	Vesicles Paraspeckle Position	0.000	1.000	18	200001283	200000141	GFP-VOID DsRed2-PSPC1 8C-C-PSPC1 V2.00	0	50. DsRed2-PSPC1_Pos002_S001	00-WQagW9F3dz5Hy7s7363Z9U
61.4331	24.3996	1985.11	um	Vesicles Paraspeckle	Vesicles Paraspeckle Position	0.000	1.000	18	200001284	200000142	GFP-VOID DsRed2-PSPC1 8C-C-PSPC1 V2.00	0	50. DsRed2-PSPC1_Pos002_S001	00-WQagW9F3dz5Hy7s7363Z9U
61.4478	25.1204	1985.14	um	Vesicles Paraspeckle	Vesicles Paraspeckle Position	0.000	1.000	18	200001285	200000143	GFP-VOID DsRed2-PSPC1 8C-C-PSPC1 V2.00	0	50. DsRed2-PSPC1_Pos002_S001	00-WQagW9F3dz5Hy7s7363Z9U
60.4918	23.7159	1985.54	um	Vesicles Paraspeckle	Vesicles Paraspeckle Position	0.000	1.000	18	200001286	200000144	GFP-VOID DsRed2-PSPC1 8C-C-PSPC1 V2.00	0	50. DsRed2-PSPC1_Pos002_S001	00-WQagW9F3dz5Hy7s7363Z9U
60.5243	24.5091	1985.45	um	Vesicles Paraspeckle	Vesicles Paraspeckle Position	0.000	1.000	18	200001287	200000145	GFP-VOID DsRed2-PSPC1 8C-C-PSPC1 V2.00	0	50. DsRed2-PSPC1_Pos002_S001	00-WQagW9F3dz5Hy7s7363Z9U
74.3317	1.34864	1984.43	um	Vesicles Paraspeckle	Vesicles Paraspeckle Position	0.000	1.000	18	200001288	200000146	GFP-VOID DsRed2-PSPC1 8C-C-PSPC1 V2.00	0	50. DsRed2-PSPC1_Pos002_S001	00-WQagW9F3dz5Hy7s7363Z9U
71.7544	2.23179	1984.39	um	Vesicles Paraspeckle	Vesicles Paraspeckle Position	0.000	1.000	18	200001289	200000147	GFP-VOID DsRed2-PSPC1 8C-C-PSPC1 V2.00	0	50. DsRed2-PSPC1_Pos002_S001	00-WQagW9F3dz5Hy7s7363Z9U
73.2712	3.61033	1984.34	um	Vesicles Paraspeckle	Vesicles Paraspeckle Position	0.000	1.000	18	200001290	200000148	GFP-VOID DsRed2-PSPC1 8C-C-PSPC1 V2.00	0	50. DsRed2-PSPC1_Pos002_S001	00-WQagW9F3dz5Hy7s7363Z9U
71.7344	3.9015	1984.39	um	Vesicles Paraspeckle	Vesicles Paraspeckle Position	0.000	1.000	18	200001291	200000149	GFP-VOID DsRed2-PSPC1 8C-C-PSPC1 V2.00	0	50. DsRed2-PSPC1_Pos002_S001	00-WQagW9F3dz5Hy7s7363Z9U
69.399	4.22643	1984.54	um	Vesicles Paraspeckle	Vesicles Paraspeckle Position	0.000	1.000	18	200001292	200000150	GFP-VOID DsRed2-PSPC1 8C-C-PSPC1 V2.00	0	50. DsRed2-PSPC1_Pos002_S001	00-WQagW9F3dz5Hy7s7363Z9U
73.7317	4.26736	1984.21	um	Vesicles Paraspeckle	Vesicles Paraspeckle Position	0.000	1.000	18	200001293	200000151	GFP-VOID DsRed2-PSPC1 8C-C-PSPC1 V2.00	0	50. DsRed2-PSPC1_Pos002_S001	00-WQagW9F3dz5Hy7s7363Z9U
72.7513	4.44925	1984.36	um	Vesicles Paraspeckle	Vesicles Paraspeckle Position	0.000	1.000	18	200001294	200000152	GFP-VOID DsRed2-PSPC1 8C-C-PSPC1 V2.00	0	50. DsRed2-PSPC1_Pos002_S001	00-WQagW9F3dz5Hy7s7363Z9U
73.3751	4.93767	1984.39	um	Vesicles Paraspeckle	Vesicles Paraspeckle Position	0.000	1.000	18	200001295	200000153	GFP-VOID DsRed2-PSPC1 8C-C-PSPC1 V2.00	0	50. DsRed2-PSPC1_Pos002_S001	00-WQagW9F3dz5Hy7s7363Z9U
74.4347	4.97011	1984.43	um	Vesicles Paraspeckle	Vesicles Paraspeckle Position	0.000	1.000	18	200001296	200000154	GFP-VOID DsRed2-PSPC1 8C-C-PSPC1 V2.00	0	50. DsRed2-PSPC1_Pos002_S001	00-WQagW9F3dz5Hy7s7363Z9U
74.9846	4.94397	1984.21	um	Vesicles Paraspeckle	Vesicles Paraspeckle Position	0.000	1.000	18	200001297	200000155	GFP-VOID DsRed2-PSPC1 8C-C-PSPC1 V2.00	0	50. DsRed2-PSPC1_Pos002_S001	00-WQagW9F3dz5Hy7s7363Z9U
75.3968	5.37901	1984.37	um	Vesicles Paraspeckle	Vesicles Paraspeckle Position	0.000	1.000	18	200001298	200000156	GFP-VOID DsRed2-PSPC1 8C-C-PSPC1 V2.00	0	50. DsRed2-PSPC1_Pos002_S001	00-WQagW9F3dz5Hy7s7363Z9U
73.79	5.65199	1984.47	um	Vesicles Paraspeckle	Vesicles Paraspeckle Position	0.000	1.000	18	200001299	200000157	GFP-VOID DsRed2-PSPC1 8C-C-PSPC1 V2.00	0	50. DsRed2-PSPC1_Pos002_S001	00-WQagW9F3dz5Hy7s7363Z9U
74.0217	6.0534	1984.33	um	Vesicles Paraspeckle	Vesicles Paraspeckle Position	0.000	1.000	18	200001300	200000158	GFP-VOID DsRed2-PSPC1 8C-C-PSPC1 V2.00	0	50. DsRed2-PSPC1_Pos002_S001	00-WQagW9F3dz5Hy7s7363Z9U
75.1368	6.0695	1984.51	um	Vesicles Paraspeckle	Vesicles Paraspeckle Position	0.000	1.000	18	200001301	200000159	GFP-VOID DsRed2-PSPC1 8C-C-PSPC1 V2.00	0	50. DsRed2-PSPC1_Pos002_S001	00-WQagW9F3dz5Hy7s7363Z9U
73.931	7.34017	1984.35	um	Vesicles Paraspeckle	Vesicles Paraspeckle Position	0.000	1.000	18	200001302	200000160	GFP-VOID DsRed2-PSPC1 8C-C-PSPC1 V2.00	0	50. DsRed2-PSPC1_Pos002_S001	00-WQagW9F3dz5Hy7s7363Z9U
73.5665	7.53062	1984.42	um	Vesicles Paraspeckle	Vesicles Paraspeckle Position	0.000	1.000	18	200001303	200000161	GFP-VOID DsRed2-PSPC1 8C-C-PSPC1 V2.00	0	50. DsRed2-PSPC1_Pos002_S001	00-WQagW9F3dz5Hy7s7363Z9U
69.7856	8.2617	1984.44	um	Vesicles Paraspeckle	Vesicles Paraspeckle Position	0.000	1.000	18	200001304	200000162	GFP-VOID DsRed2-PSPC1 8C-C-PSPC1 V2.00	0	50. DsRed2-PSPC1_Pos002_S001	00-WQagW9F3dz5Hy7s7363Z9U
69.5614	8.93529	1984.44	um	Vesicles Paraspeckle	Vesicles Paraspeckle Position	0.000	1.000	18	200001305	200000163	GFP-VOID DsRed2-PSPC1 8C-C-PSPC1 V2.00	0	50. DsRed2-PSPC1_Pos002_S001	00-WQagW9F3dz5Hy7s7363Z9U
74.6372	9.49189	1984.4	um	Vesicles Paraspeckle	Vesicles Paraspeckle Position	0.000	1.000	18	200001306	200000164	GFP-VOID DsRed2-PSPC1 8C-C-PSPC1 V2.00	0	50. DsRed2-PSPC1_Pos002_S001	00-WQagW9F3dz5Hy7s7363Z9U
74.2012	9.94028	1984.42	um	Vesicles Paraspeckle	Vesicles Paraspeckle Position	0.000	1.000	18	200001307	200000165	GFP-VOID DsRed2-PSPC1 8C-C-PSPC1 V2.00	0	50. DsRed2-PSPC1_Pos002_S001	00-WQagW9F3dz5Hy7s7363Z9U
72.1204	10.4853	1984.5	um	Vesicles Paraspeckle	Vesicles Paraspeckle Position	0.000	1.000	18	200001308	200000166	GFP-VOID DsRed2-PSPC1 8C-C-PSPC1 V2.00	0	50. DsRed2-PSPC1_Pos002_S001	00-WQagW9F3dz5Hy7s7363Z9U
69.4171	11.2251	1984.46	um	Vesicles Paraspeckle	Vesicles Paraspeckle Position	0.000	1.000	18	200001309	200000167	GFP-VOID DsRed2-PSPC1 8C-C-PSPC1 V2.00	0	50. DsRed2-PSPC1_Pos002_S001	00-WQagW9F3dz5Hy7s7363Z9U
66.468	11.961	1984.31	um	Vesicles Paraspeckle	Vesicles Paraspeckle Position	0.000	1.000	18	200001310	200000168	GFP-VOID DsRed2-PSPC1 8C-C-PSPC1 V2.00	0	50. DsRed2-PSPC1_Pos002_S001	00-WQagW9F3dz5Hy7s7363Z9U
67.4603	11.9212	1984.47	um	Vesicles Paraspeckle	Vesicles Paraspeckle Position	0.000	1.000	18	200001311	200000169	GFP-VOID DsRed2-PSPC1 8C-C-PSPC1 V2.00	0	50. DsRed2-PSPC1_Pos002_S001	00-WQagW9F3dz5Hy7s7363Z9U
65.5742	12.9058	1984.54	um	Vesicles Paraspeckle	Vesicles Paraspeckle Position	0.000	1.000	18	200001312	200000170	GFP-VOID DsRed2-PSPC1 8C-C-PSPC1 V2.00	0	50. DsRed2-PSPC1_Pos002_S001	00-WQagW9F3dz5Hy7s7363Z9U
72.7513	13.1445	1984.45	um	Vesicles Paraspeckle	Vesicles Paraspeckle Position	0.000	1.000	18	200001313	200000171	GFP-VOID DsRed2-PSPC1 8C-C-PSPC1 V2.00	0	50. DsRed2-PSPC1_Pos002_S001	00-WQagW9F3dz5Hy7s7363Z9U
72.2448	13.6496	1984.42	um	Vesicles Paraspeckle	Vesicles Paraspeckle Position	0.000	1.000	18	200001314	200000172	GFP-VOID DsRed2-PSPC1 8C-C-PSPC1 V2.00	0	50. DsRed2-PSPC1_Pos002_S001	00-WQagW9F3dz5Hy7s7363Z9U
65.3438	14.1627	1984.41	um	Vesicles Paraspeckle	Vesicles Paraspeckle Position	0.000	1.000	18	200001315	200000173	GFP-VOID DsRed2-PSPC1 8C-C-PSPC1 V2.00	0	50. DsRed2-PSPC1_Pos002_S001	00-WQagW9F3dz5Hy7s7363Z9U
71.3416	14.0807	1984.38	um	Vesicles Paraspeckle	Vesicles Paraspeckle Position	0.000	1.000	18	200001316	200000174	GFP-VOID DsRed2-PSPC1 8C-C-PSPC1 V2.00	0	50. DsRed2-PSPC1_Pos002_S001	00-WQagW9F3dz5Hy7s7363Z9U
66.5791	14.2879	1984.44	um	Vesicles Paraspeckle	Vesicles Paraspeckle Position	0.000	1.000	18	200001317	200000175	GFP-VOID DsRed2-PSPC1 8C-C-PSPC1 V2.00	0	50. DsRed2-PSPC1_Pos002_S001	00-WQagW9F3dz5Hy7s7363Z9U
67.1568	14.2139	1984.35	um	Vesicles Paraspeckle	Vesicles Paraspeckle Position	0.000	1.000	18	200001318	200000176	GFP-VOID DsRed2-PSPC1 8C-C-PSPC1 V2.00	0	50. DsRed2-PSPC1_Pos002_S001	00-WQagW9F3dz5Hy7s7363Z9U
62.0371	14.4559	1984.5	um	Vesicles Paraspeckle	Vesicles Paraspeckle Position	0.000	1.000	18	200001319	200000177	GFP-VOID DsRed2-PSPC1 8C-C-PSPC1 V2.00	0	50. DsRed2-PSPC1_Pos002_S001	00-WQagW9F3dz5Hy7s7363Z9U
70.8598	14.5758	1984.36	um	Vesicles Paraspeckle	Vesicles Paraspeckle Position	0.000	1.000	18	200001320	200000178	GFP-VOID DsRed2-PSPC1 8C-C-PSPC1 V2.00	0	50. DsRed2-PSPC1_Pos002_S001	00-WQagW9F3dz5Hy7s7363Z9U
67.2663	15.0313	1984.43	um	Vesicles Paraspeckle	Vesicles Paraspeckle Position	0.000	1.000	18	200001321	200000179	GFP-VOID DsRed2-PSPC1 8C-C-PSPC1 V2.00	0	50. DsRed2-PSPC1_Pos002_S001	00-WQagW9F3dz5Hy7s7363Z9U
67.8648	15.6796	1984.42	um	Vesicles Paraspeckle	Vesicles Paraspeckle Position	0.000	1.000	18	200001322	200000180	GFP-VOID DsRed2-PSPC1 8C-C-PSPC1 V2.00	0	50. DsRed2-PSPC1_Pos002_S001	00-WQagW9F3dz5Hy7s7363Z9U
67.0452	16.305	1984.25	um	Vesicles Paraspeckle	Vesicles Paraspeckle Position	0.000	1.000	18	200001323	200000181	GFP-VOID DsRed2-PSPC1 8C-C-PSPC1 V2.00	0	50. DsRed2-PSPC1_Pos002_S001	00-WQagW9F3dz5Hy7s7363Z9U
64.8191	16.4707	1984.41	um	Vesicles Paraspeckle	Vesicles Paraspeckle Position	0.000	1.000	18	200001324	200000182	GFP-VOID DsRed2-PSPC1 8C-C-PSPC1 V2.00	0	50. DsRed2-PSPC1_Pos002_S001	00-WQagW9F3dz5Hy7s7363Z9U
66.0807	16.7109	1984.36	um	Vesicles Paraspeckle	Vesicles Paraspeckle Position	0.000	1.000	18	200001325	200000183	GFP-VOID DsRed2-PSPC1 8C-C-PSPC1 V2.00	0	50. DsRed2-PSPC1_Pos002_S001	00-WQagW9F3dz5Hy7s7363Z9U
66.4201	16.64	1984.43	um	Vesicles Paraspeckle	Vesicles Paraspeckle Position	0.000	1.000	18	200001326	200000184	GFP-VOID DsRed2-PSPC1 8C-C-PSPC1 V2.00	0	50. DsRed2-PSPC1_Pos002_S001	00-WQagW9F3dz5Hy7s7363Z9U
64.3157	17.1264	1984.41	um	Vesicles Paraspeckle	Vesicles Paraspeckle Position	0.000	1.000	18	200001327	200000185	GFP-VOID DsRed2-PSPC1 8C-C-PSPC1 V2.00	0	50. DsRed2-PSPC1_Pos002_S001	00-WQagW9F3dz5Hy7s7363Z9U
65.0552	17.5027	1984.41	um	Vesicles Paraspeckle	Vesicles Paraspeckle Position	0.000	1.000	18	200001328	200000186	GFP-VOID DsRed2-PSPC1 8C-C-PSPC1 V2.00	0	50. DsRed2-PSPC1_Pos002_S001	00-WQagW9F3dz5Hy7s7363Z9U
70.594	17.6861	1984.53	um	Vesicles Paraspeckle	Vesicles Paraspeckle Position	0.000	1.000	18	200001329	200000187	GFP-VOID DsRed2-PSPC1 8C-C-PSPC1 V2.00	0	50. DsRed2-PSPC1_Pos002_S001	00-WQagW9F3dz5Hy7s7363Z9U
67.234	20.6007	1984.41	um	Vesicles Paraspeckle	Vesicles Paraspeckle Position	0.000	1.000	18	200001330	200000188	GFP-VOID DsRed2-PSPC1 8C-C-PSPC1 V2.00	0	50. DsRed2-PSPC1_Pos002_S001	00-WQagW9F3dz5Hy7s7363Z9U
64.0757	20.7292	1984.4	um	Vesicles Paraspeckle	Vesicles Paraspeckle Position	0.000	1.000	18	200001331	200000189	GFP-VOID DsRed2-PSPC1 8C-C-PSPC1 V2.00	0	50. DsRed2-PSPC1_Pos002_S001	00-WQagW9F3dz5Hy7s7363Z9U
67.6234	20.812	1984.5	um	Vesicles Paraspeckle	Vesicles Paraspeckle Position	0.000	1.000	18	200001332	200000190	GFP-VOID DsRed2-PSPC1 8C-C-PSPC1 V2.00	0	50. DsRed2-PSPC1_Pos002_S001	00-WQagW9F3dz5Hy7s7363Z9U
65.7379	21.0701	1984.39	um	Vesicles Paraspeckle	Vesicles Paraspeckle Position	0.000	1.000	18	200001333	200000191	GFP-VOID DsRed2-PSPC1 8C-C-PSPC1 V2.00	0	50. DsRed2-PSPC1_Pos002_S001	00-WQagW9F3dz5Hy7s7363Z9U
64.4091	21.3297	1984.39	um	Vesicles Paraspeckle	Vesicles Paraspeckle Position	0.000	1.000	18	200001334	200000192	GFP-VOID DsRed2-PSPC1 8C-C-PSPC1 V2.00	0	50. DsRed2-PSPC1_Pos002_S001	00-WQagW9F3dz5Hy7s7363Z9U
76.2941	0.392204	1984.92	um	Vesicles Paraspeckle	Vesicles Paraspeckle Position	0.000	1.000	18	200001335	200000193	GFP-VOID DsRed2-PSPC1 8C-C-PSPC1 V2.00	0	50. DsRed2-PSPC1_Pos002_S001	00-WQagW9F3dz5Hy7s7363Z9U
77.052	1.1532	1984.66	um	Vesicles Paraspeckle	Vesicles Paraspeckle Position	0.000	1.000	18	200001336	200000194	GFP-VOID DsRed2-PSPC1 8C-C-PSPC1 V2.00	0	50. DsRed2-PSPC1_Pos002_S001	00-WQagW9F3dz5Hy7s7363Z9U
72.4107	1.59153	1984.87	um	Vesicles Paraspeckle	Vesicles Paraspeckle Position	0.000	1.000	18	200001337	200000195	GFP-VOID DsRed2-PSPC1 8C-C-PSPC1 V2.00	0	50. DsRed2-PSPC1_Pos002_S001	00-WQagW9F3dz5Hy7s7363Z9U
72.4686	2.3493	1984.77	um	Vesicles Paraspeckle	Vesicles Paraspeckle Position	0.000	1.000	18	200001338	200000196	GFP-VOID DsRed2-PSPC1 8C-C-PSPC1 V2.00	0	50. DsRed2-PSPC1_Pos002_S001	00-WQagW9F3dz5Hy7s7363Z9U
73.0727	2.54109	1984.89	um	Vesicles Paraspeckle	Vesicles Paraspeckle Position	0.000	1.000	18	200001339	200000197	GFP-VOID DsRed2-PSPC1 8C-C-PSPC1 V2.00	0	50. DsRed2-PSPC1_Pos002_S001	00-WQagW9F3dz5Hy7s7363Z9U
77.3004	2.57043	1984.92	um	Vesicles Paraspeckle	Vesicles Paraspeckle Position	0.000	1.000	18	200001340	200000198	GFP-VOID DsRed2-PSPC1 8C-C-PSPC1 V2.00	0	50. DsRed2-PSPC1_Pos002_S001	00-WQagW9F3dz5Hy7s7363Z9U
71.6062	3.26244	1984.79	um	Vesicles Paraspeckle	Vesicles Paraspeckle Position	0.000	1.000	18	200001341	200000199	GFP-VOID DsRed2-PSPC1 8C-C-PSPC1 V2.00	0	50. DsRed2-PSPC1_Pos002_S001	00-WQagW9F3dz5Hy7s7363Z9U
70.0972	3.79685	1984.84	um	Vesicles Paraspeckle	Vesicles Paraspeckle Position	0.000	1.000	18	200001342	200000200	GFP-VOID DsRed2-PSPC1 8C-C-PSPC1 V2.00	0	50. DsRed2-PSPC1_Pos002_S001	00-WQagW9F3dz5Hy7s7363Z9U
69.8652	4.90628	1984.84	um	Vesicles Paraspeckle	Vesicles Paraspeckle Position	0.000	1.000	18	200001343	200000201	GFP-VOID DsRed2-PSPC1 8C-C-PSPC1 V2.00	0	50. DsRed2-PSPC1_Pos002_S001	00-WQagW9F3dz5Hy7s7363Z9U
72.2453	4.8877	1984.75	um	Vesicles Paraspeckle	Vesicles Paraspeckle Position	0.000	1.000	18	200001344	200000202	GFP-VOID DsRed2-PSPC1 8C-C-PSPC1 V2.00	0	50. DsRed2-PSPC1_Pos002_S001	00-WQagW9F3dz5Hy7s7363Z9U
76.3371	4.84617	1984.8	um	Vesicles Paraspeckle	Vesicles Paraspeckle Position	0.000	1.000	18	200001345	200000203	GFP-VOID DsRed2-PSPC1 8C-C-PSPC1 V2.00	0	50. DsRed2-PSPC1_Pos002_S001	00-WQagW9F3dz5Hy7s7363Z9U
70.6156	5.28976	1984.79	um	Vesicles Paraspeckle	Vesicles Paraspeckle Position	0.000	1.000	18	200001346	200000204	GFP-VOID DsRed2-PSPC1 8C-C-PSPC1 V2.00	0	50. DsRed2-PSPC1_Pos002_S001	00-WQagW9F3dz5Hy7s7363Z9U
72.5268	5.38564	1984.86	um	Vesicles Paraspeckle	Vesicles Paraspeckle Position	0.000	1.000	18	200001347	200000205	GFP-VOID DsRed2-PSPC1 8C-C-PSPC1 V2.00	0	50. DsRed2-PSPC1_Pos002_S001	00-WQagW9F3dz5Hy7s7363Z9U
73.196	5.3301	1984.75	um	Vesicles Paraspeckle	Vesicles Paraspeckle Position	0.000	1.000	18	200001348	200000206	GFP-VOID DsRed2-PSPC1 8C-C-PSPC1 V2.00	0	50. DsRed2-PSPC1_Pos002_S001	00-WQagW9F3dz5Hy7s7363Z9U
69.8652	6.36034	1984.76	um	Vesicles Paraspeckle	Vesicles Paraspeckle Position	0.000	1.000	18	200001349	200000207	GFP-VOID DsRed2-PSPC1 8C-C-PSPC1 V2.00	0	50. DsRed2-PSPC1_Pos002_S001	00-WQagW9F3dz5Hy7s7363Z9U
74.3635	6.35034	1984.64	um	Vesicles Paraspeckle	Vesicles Paraspeckle Position	0.000	1.000	18	200001350	200000208	GFP-VOID DsRed2-PSPC1 8C-C-PSPC1 V2.00	0	50. DsRed2-PSPC1_Pos002_S001	00-WQagW9F3dz5Hy7s7363Z9U
73.237	6.63195	1984.74	um	Vesicles Paraspeckle	Vesicles Paraspeckle Position	0.000	1.000	18	200001351	200000209	GFP-VOID DsRed2-PSPC1 8C-C-PSPC1 V2.00	0	50. DsRed2-PSPC1_Pos002_S001	00-WQagW9F3dz5Hy7s7363Z9U
74.3637	7.57575	1984.89	um	Vesicles Paraspeckle	Vesicles Paraspeckle Position	0.000	1.000	18	200001352	200000210	GFP-VOID DsRed2-PSPC1 8C-C-PSPC1 V2.00	0	50. DsRed2-PSPC1_Pos002_S001	00-WQagW9F3dz5Hy7s7363Z9U
73.1029	7.88609	1984.79	um	Vesicles Paraspeckle	Vesicles Paraspeckle Position	0.000	1.000	18	200001353	200000211	GFP-VOID DsRed2-PSPC1 8C-C-PSPC1 V2.00	0	50. DsRed2-PSPC1_Pos002_S001	00-WQagW9F3dz5Hy7s7363Z9U
68.9809	8.0513	1984.81	um	Vesicles Paraspeckle	Vesicles Paraspeckle Position	0.000	1.000	18	200001354	200000212	GFP-VOID DsRed2-PSPC1 8C-C-PSPC1 V2.00	0	50. DsRed2-PSPC1_Pos002_S001	00-WQagW9F3dz5Hy7s7363Z9U
72.21	8.29725	1984.9	um	Vesicles Paraspeckle	Vesicles Paraspeckle Position	0.000	1.000	18	200001355	200000213	GFP-VOID DsRed2-PSPC1 8C-C-PSPC1 V2.00	0	50. DsRed2-PSPC1_Pos002_S001	00-WQagW9F3dz5Hy7s7363Z9U
72.6318	8.53775	1984.87	um	Vesicles Paraspeckle	Vesicles Paraspeckle Position	0.000	1.000	18	200001356	200000214	GFP-VOID DsRed2-PSPC1 8C-C-PSPC1 V2.00	0	50. DsRed2-PSPC1_Pos002_S001	00-WQagW9F3dz5Hy7s7363Z9U
74.2604	8.51213	1984.82	um	Vesicles Paraspeckle	Vesicles Paraspeckle Position	0.000	1.000	18	200001357	200000215	GFP-VOID DsRed2-PSPC1 8C-C-PSPC1 V2.00	0	50. DsRed2-PSPC1_Pos002_S001	00-WQagW9F3dz5Hy7s7363Z9U
70.0495	9.01875	1984.95	um	Vesicles Paraspeckle	Vesicles Paraspeckle Position	0.000	1.000	18	200001358	200000216	GFP-VOID DsRed2-PSPC1 8C-C-PSPC1 V2.00	0	50. DsRed2-PSPC1_Pos002_S001	00-WQagW9F3dz5Hy7s7363Z9U
71.7824	9.01875	1984.94	um	Vesicles Paraspeckle	Vesicles Paraspeckle Position	0.000	1.000	18	200001359	200000217	GFP-VOID DsRed2-PSPC1 8C-C-PSPC1 V2.00	0	50. DsRed2-PSPC1_Pos002_S001	00-WQagW9F3dz5Hy7s7363Z9U
72.9917	9.02512	1984.93	um	Vesicles Paraspeckle	Vesicles Paraspeckle Position	0.000	1.000	18	200001360	200000218	GFP-VOID DsRed2-PSPC1 8C-C-PSPC1 V2.00	0	50. DsRed2-PSPC1_Pos002_S001	00-WQagW9F3dz5Hy7s7363Z9U
65.76	9.45323	1984.92	um	Vesicles Paraspeckle	Vesicles Paraspeckle Position	0.000	1.000	18	200001361	200000219	GFP-VOID DsRed2-PSPC1 8C-C-PSPC1 V2.00	0	50. DsRed2-PSPC1_Pos002_S001	00-WQagW9F3dz5Hy7s7363Z9U
68.9629	9.81964	1984.84	um	Vesicles Paraspeckle	Vesicles Paraspeckle Position	0.000	1.000	18	200001362	200000220	GFP-VOID DsRed2-PSPC1 8C-C-PSPC1 V2.00	0	50. DsRed2-PSPC1_Pos002_S001	00-WQagW9F3dz5Hy7s7363Z9U
69.3694	9.74025	1984.82	um	Vesicles Paraspeckle	Vesicles Paraspeckle Position	0.000	1.000	18	200001363	200000221	GFP-VOID DsRed2-PSPC1 8C-C-PSPC1 V2.00	0	50. DsRed2-PSPC1_Pos002_S001	00-WQagW9F3dz5Hy7s7363Z9U
73.7506	9.82594	1984.79	um	Vesicles Paraspeckle	Vesicles Paraspeckle Position	0.000	1.000	18	200001364	200000222	GFP-VOID DsRed2-PSPC1 8C-C-PSPC1 V2.00	0	50. DsRed2-PSPC1_Pos002_S001	00-WQagW9F3dz5Hy7s7363Z9U
67.7295	9.98075	1984.93	um	Vesicles Paraspeckle	Vesicles Paraspeckle Position	0.000	1.000	18	200001365	200000223	GFP-VOID DsRed2-PSPC1 8C-C-PSPC1 V2.00	0	50. DsRed2-PSPC1_Pos002_S001	00-WQagW9F3dz5Hy7s7363Z9U
70.4201	10.0426	1984.74	um	Vesicles Paraspeckle	Vesicles Paraspeckle Position	0.000	1.000	18	200001366	200000224	GFP-VOID DsRed2-PSPC1 8C-C-PSPC1 V2.00	0	50. DsRed2-PSPC1_Pos002_S001	00-WQagW9F3dz5Hy7s7363Z9U
71.3083	9.98075	1984.77	um	Vesicles Paraspeckle	Vesicles Paraspeckle Position	0.000	1.000	18	200001367	200000225	GFP-VOID DsRed2-PSPC1 8C-C-PSPC1 V2.00	0	50. DsRed2-PSPC1_Pos002_S001	00-WQagW9F3dz5Hy7s7363Z9U
67.8916	10.4354	1984.84	um	Vesicles Paraspeckle	Vesicles Paraspeckle Position	0.000	1.000	18	200001368	200000226	GFP-VOID DsRed2-PSPC1 8C-C-PSPC1 V2.00	0	50. DsRed2-PSPC1_Pos002_S001	00-WQagW9F3dz5Hy7s7363Z9U
69.1061	10.4618	1984.93	um	Vesicles Paraspeckle	Vesicles Paraspeckle Position	0.000	1.000	18	200001369	200000227	GFP-VOID DsRed2-PSPC1 8C-C-PSPC1 V2.00	0	50. DsRed2-PSPC1_Pos002_S001	00-WQagW9F3dz5Hy7s7363Z9U
69.5996	10.4235	1984.88	um	Vesicles Paraspeckle	Vesicles Paraspeckle Position	0.000	1.000	18	200001370	200000228	GFP-VOID DsRed2-PSPC1 8C-C-PSPC1 V2.00	0	50. DsRed2-PSPC1_Pos002_S001	00-WQagW9F3dz5Hy7s7363Z9U
72.7931	11.4219	1984.74	um	Vesicles Paraspeckle	Vesicles Paraspeckle Position	0.000	1.000	18	200001371	200000229	GFP-VOID DsRed2-PSPC1 8C-C-PSPC1 V2.00	0	50. DsRed2-PSPC1_Pos002_S001	00-WQagW9F3dz5Hy7s7363Z9U
73.9874	11.3142	1984.74	um	Vesicles Paraspeckle	Vesicles Paraspeckle Position	0.000	1.000	18	200001372	200000230	GFP-VOID DsRed2-PSPC1 8C-C-PSPC1 V2.00	0	50. DsRed2-PSPC1_Pos002_S001	00-WQagW9F3dz5Hy7s7363Z9U
69.1909	12.4214	1984.78	um	Vesicles Paraspeckle	Vesicles Paraspeckle Position	0.000	1.000	18	200001373	200000231	GFP-VOID DsRed2-PSPC1 8C-C-PSPC1 V2.00	0	50. DsRed2-PSPC1_Pos002_S001	00-WQagW9F3dz5Hy7s7363Z9U
70.7359	12.3656	1984.75	um	Vesicles Paraspeckle	Vesicles Paraspeckle Position	0.000	1.000	18	200001374	200000232	GFP-VOID DsRed2-PSPC1 8C-C-PSPC1 V2.00	0	50. DsRed2-PSPC1_Pos002_S001	00-WQagW9F3dz5Hy7s7363Z9U
71.8541	12.5723	1984.94	um	Vesicles Paraspeckle	Vesicles Paraspeckle Position	0.000	1.000	18	200001375	200000233	GFP-VOID DsRed2-PSPC1 8C-C-PSPC1 V2.00	0	50. DsRed2-PSPC1_Pos002_S001	00-WQagW9F3dz5Hy7s7363Z9U
67.1974	13.6433	1984.73	um	Vesicles Paraspeckle	Vesicles Paraspeckle Position	0.000	1.000	18	200001376	200000234	GFP-VOID DsRed2-PSPC1 8C-C-PSPC1 V2.00	0	50. DsRed2-PSPC1_Pos002_S001	00-WQagW9F3dz5Hy7s7363Z9U
70.2957	13.716	1984.82	um	Vesicles Paraspeckle	Vesicles Paraspeckle Position	0.000	1.000	18	200001377	200000235	GFP-VOID DsRed2-PSPC1 8C-C-PSPC1 V2.00	0	50. DsRed2-PSPC1_Pos002_S001	00-WQagW9F3dz5Hy7s7363Z9U
69.5865	14.1463	1984.89	um	Vesicles Paraspeckle	Vesicles Paraspeckle Position	0.000	1.000	18	200001378	200000236	GFP-VOID DsRed2-PSPC1 8C-C-PSPC1 V2.00	0	50. DsRed2-PSPC1_Pos002_S001	00-WQagW9F3dz5Hy7s7363Z9U
67.7575	14.3097	1984.69	um	Vesicles Paraspeckle	Vesicles Paraspeckle Position	0.000	1.000	18	200001379	200000237	GFP-VOID DsRed2-PSPC1 8C-C-PSPC1 V2.00	0	50. DsRed2-PSPC1_Pos002_S001	00-WQagW9F3dz5Hy7s7363Z9U
69.7798	14.5785	1984.76	um	Vesicles Paraspeckle	Vesicles Paraspeckle Position	0.000	1.000	18	200001380	200000238	GFP-VOID DsRed2-PSPC1 8C-C-PSPC1 V2.00	0	50. DsRed2-PSPC1_Pos002_S001	00-WQagW9F3dz5Hy7s7363Z9U
65.8161	14.7554	1984.81	um	Vesicles Paraspeckle	Vesicles Paraspeckle Position	0.000	1.000	18	200001381	200000239	GFP-VOID DsRed2-PSPC1 8C-C-PSPC1 V2.00	0	50. DsRed2-PSPC1_Pos002_S001	00-WQagW9F3dz5Hy7s7363Z9U
63.5938	15.0027	1984.86	um	Vesicles Paraspeckle	Vesicles Paraspeckle Position	0.000	1.000	18	200001382	200000240	GFP-VOID DsRed2-PSPC1 8C-C-PSPC1 V2.00	0	50. DsRed2-PSPC1_Pos002_S001	00-WQagW9F3dz5Hy7s7363Z9U
65.0073	15.7528	1984.83	um	Vesicles Paraspeckle	Vesicles Paraspeckle Position	0.000	1.000	18	200001383	200000241	GFP-VOID DsRed2-PSPC1 8C-C-PSPC1 V2.00	0	50. DsRed2-PSPC1_Pos002_S001	00-WQagW9F3dz5Hy7s7363Z9U
65.8452	15.7462	1984.82	um	Vesicles Paraspeckle	Vesicles Paraspeckle Position	0.000	1.000	18	200001384	200000242	GFP-VOID DsRed2-PSPC1 8C-C-PSPC1 V2.00	0	50. DsRed2-PSPC1_Pos002_S001	00-WQagW9F3dz5Hy7s7363Z9U
69.1545	16.0199	1984.86	um	Vesicles Paraspeckle	Vesicles Paraspeckle Position	0.000	1.000	18	200001385	200000243	GFP-VOID DsRed2-PSPC1 8C-C-PSPC1 V2.00	0	50. DsRed2-PSPC1_Pos002_S001	00-WQagW9F3dz5Hy7s7363Z9U
71.9927	16.2338	1984.8	um	Vesicles Paraspeckle	Vesicles Paraspeckle Position	0.000	1.000	18	200001386	200000244	GFP-VOID DsRed2-PSPC1 8C-C-PSPC1 V2.00	0	50. DsRed2-PSPC1_Pos002_S001	00-WQagW9F3dz5Hy7s7363Z9U
67.1901	17.1999	1984.76	um	Vesicles Paraspeckle	Vesicles Paraspeckle Position	0.000	1.000	18	200001387	200000245	GFP-VOID DsRed2-PSPC1 8C-C-PSPC1 V2.00	0	50. DsRed2-PSPC1_Pos002_S001	00-WQagW9F3dz5Hy7s7363Z9U
63.9226	17.4363	1984.93	um	Vesicles Paraspeckle	Vesicles Paraspeckle Position	0.000	1.000	18	200001388	200000246	GFP-VOID DsRed2-PSPC1 8C-C-PSPC1 V2.00	0	50. DsRed2-PSPC1_Pos002_S001	00-WQagW9F3dz5Hy7s7363Z9U
64.3659	17.6418	1984.78	um	Vesicles Paraspeckle	Vesicles Paraspeckle Position	0.000	1.000	18	200001389	200000247	GFP-VOID DsRed2-PSPC1 8C-C-PSPC1 V2.00	0	50. DsRed2-PSPC1_Pos002_S001	00-WQagW9F3dz5Hy7s7363Z9U
66.1965	17.6053	1984.89	um	Vesicles Paraspeckle	Vesicles Paraspeckle Position	0.000	1.000	18	200001390	200000248	GFP-VOID DsRed2-PSPC1 8C-C-PSPC1 V2.00	0	50. DsRed2-PSPC1_Pos002_S001	00-WQagW9F3dz5Hy7s7363Z9U
64.9097	18.4749	1984.88	um	Vesicles Paraspeckle	Vesicles Paraspeckle Position	0.000	1.000	18	200001391	200000249	GFP-VOID DsRed2-PSPC1 8C-C-PSPC1 V2.00	0	50. DsRed2-PSPC1_Pos002_S001	00-WQagW9F3dz5Hy7s7363Z9U
63.7452	18.6979	1984.83	um	Vesicles Paraspeckle	Vesicles Paraspeckle Position	0.000	1.000	18	200001392	200000250	GFP-VOID DsRed2-PSPC1 8C-C-PSPC1 V2.00	0	50. DsRed2-PSPC1_Pos002_S001	00-WQagW9F3dz5Hy7s7363Z9U
65.7053	18.6507	1984.94	um	Vesicles Paraspeckle	Vesicles Paraspeckle Position	0.000	1.000	18	200001393	200000251	GFP-VOID DsRed2-PSPC1 8C-C-PSPC1 V2.00	0	50. DsRed2-PSPC1_Pos002_S001	00-WQagW9F3dz5Hy7s7363Z9U
64.6397	19.1401	1984.79	um	Vesicles Paraspeckle	Vesicles Paraspeckle Position	0.000	1.000	18	200001394	200000252	GFP-VOID DsRed2-PSPC1 8C-C-PSPC1 V2.00	0	50. DsRed2-PSPC1_Pos002_S001	00-WQagW9F3dz5Hy7s7363Z9U
63.9496	19.5453	1984.82	um	Vesicles Paraspeckle	Vesicles Paraspeckle Position	0.000	1.000	18	200001395	200000253	GFP-VOID DsRed2-PSPC1 8C-C-PSPC1 V2.00	0	50. DsRed2-PSPC1_Pos002_S001	00-WQagW9F3dz5Hy7s7363Z9U
69.1297	19.6014	1984.84	um	Vesicles Paraspeckle	Vesicles Paraspeckle Position	0.000	1.000	18	200001396	200000254	GFP-VOID DsRed2-PSPC1 8C-C-PSPC1 V2.00	0	50. DsRed2-PSPC1_Pos002_S001	00-WQagW9F3dz5Hy7s7363Z9U
67.3502	20.1374	1984.95	um	Vesicles Paraspeckle	Vesicles Paraspeckle Position	0.000	1.000	18	200001397	200000255	GFP-VOID DsRed2-PSPC1 8C-C-PSPC1 V2.00	0	50. DsRed2-PSPC1_Pos002_S001	00-WQagW9F3dz5Hy7s7363Z9U
64.3663	20.3788	1984.84	um	Vesicles Paraspeckle	Vesicles Paraspeckle Position	0.000	1.000	18	200001398	200000256	GFP-VOID DsRed2-PSPC1 8C-C-PSPC1 V2.00	0	50. DsRed2-PSPC1_Pos002_S001	00-WQagW9F3dz5Hy7s7363Z9U
65.2447	20.6003	1984.82	um	Vesicles Paraspeckle	Vesicles Paraspeckle Position	0.000	1.000	18	200001399	200000257	GFP-VOID DsRed2-PSPC1 8C-C-PSPC1 V2.00	0	50. DsRed2-PSPC1_Pos002_S001	00-WQagW9F3dz5Hy7s7363Z9U
63.406	20.8659	1984.91	um	Vesicles Paraspeckle	Vesicles Paraspeckle Position	0.000	1.000	18	200001400	200000258	GFP-VOID DsRed2-PSPC1 8C-C-PSPC1 V2.00	0	50. DsRed2-PSPC1_Pos002_S001	00-WQagW9F3dz5Hy7s7363Z9U
66.7812	21.0243	1984.83	um	Vesicles Paraspeckle	Vesicles Paraspeckle Position	0.000	1.000	18	200001401	200000259	GFP-VOID DsRed2-PSPC1 8C-C-PSPC1 V2.00	0	50. DsRed2-PSPC1_Pos002_S001	00-WQagW9F3dz5Hy7s7363Z9U
67.3044	21.491	1984.91	um	Vesicles Paraspeckle	Vesicles Paraspeckle Position	0.000	1.000	18	200001402	200000260	GFP-VOID DsRed2-PSPC1 8C-C-PSPC1 V2.00	0	50. DsRed2-PSPC1_Pos002_S001	00-WQagW9F3dz5Hy7s7363Z9U
67.6119	21.4805	1984.81	um	Vesicles Paraspeckle	Vesicles Paraspeckle Position	0.000	1.000	18	200001403	200000261	GFP-VOID DsRed2-PSPC1 8C-C-PSPC1 V2.00	0	50. DsRed2-PSPC1_Pos002_S001	00-WQagW9F3dz5Hy7s7363Z9U
64.3376	21.7031	1984.88	um	Vesicles Paraspeckle	Vesicles Paraspeckle Position	0.000	1.000	18	200001404	200000262	GFP-VOID DsRed2-PSPC1 8C-C-PSPC1 V2.00	0	50. DsRed2-PSPC1_Pos002_S001	00-WQagW9F3dz5Hy7s7363Z9U
65.9226	22.7173	1984.91	um	Vesicles Paraspeckle	Vesicles Paraspeckle Position	0.000	1.000	18	200001405	200000263	GFP-VOID DsRed2-PSPC1 8C-C-PSPC1 V2.00	0	50. DsRed2-PSPC1_Pos002_S001	00-WQagW9F3dz5Hy7s7363Z9U
64.8253	22.8518	1984.85	um	Vesicles Paraspeckle	Vesicles Paraspeckle Position	0.000	1.000	18	200001406	200000264	GFP-VOID DsRed2-PSPC1 8C-C-PSPC1 V2.00	0	50. DsRed2-PSPC1_Pos002_S001	00-WQagW9F3dz5Hy7s7363Z9U
66.4796	23.4488	1984.83	um	Vesicles Paraspeckle	Vesicles Paraspeckle Position	0.000	1.000	18	200001407	200000265	GFP-VOID DsRed2-PSPC1 8C-C-PSPC1 V2.00	0	50. DsRed2-PSPC1_Pos002_S001	00-WQagW9F3dz5Hy7s7363Z9U
64.5966	0.12025	1985.28	um	Vesicles Paraspeckle	Vesicles Paraspeckle Position	0.000	1.000	18	200001408	200000266	GFP-VOID DsRed2-PSPC1 8C-C-PSPC1 V2.00	0	50. DsRed2-PSPC1_Pos002_S001	00-WQagW9F3dz5Hy7s7363Z9U
75.7124	0.385953	1985.32	um	Vesicles Paraspeckle	Vesicles Paraspeckle Position	0.000	1.000	18	200001409	200000267	GFP-VOID DsRed2-PSPC1 8C-C-PSPC1 V2.00	0	50. DsRed2-PSPC1_Pos002_S001	00-WQagW9F3dz5Hy7s7363Z9U
64.5842	0.84175	1985.33	um	Vesicles Paraspeckle	Vesicles Paraspeckle Position	0.000	1.000	18	200001410	200000268	GFP-VOID DsRed2-PSPC1 8C-C-PSPC1 V2.00	0	50. DsRed2-PSPC1_Pos002_S001	00-WQagW9F3dz5Hy7s7363Z9U
73.3191	1.35347	1985.23	um	Vesicles Paraspeckle	Vesicles Paraspeckle Position	0.000	1.000	18	200001411	200000269	GFP-VOID DsRed2-PSPC1 8C-C-PSPC1 V2.00	0	50. DsRed2-PSPC1_Pos002_S001	00-WQagW9F3dz5Hy7s7363Z9U
71.8346	1.83559	1985.3	um	Vesicles Paraspeckle	Vesicles Paraspeckle Position	0.000	1.000	18	200001412	200000270	GFP-VOID DsRed2-PSPC1 8C-C-PSPC1 V2.00	0	50. DsRed2-PSPC1_Pos002_S001	00-WQagW9F3dz5Hy7s7363Z9U
71.3432	2.53746	1985.27	um	Vesicles Paraspeckle	Vesicles Paraspeckle Position	0.000	1.000	18	200001413	200000271	GFP-VOID DsRed2-PSPC1 8C-C-PSPC1 V2.00	0	50. DsRed2-PSPC1_Pos002_S001	00-WQagW9F3dz5Hy7s7363Z9U
73.0045	2.90579	1985.34	um	Vesicles Paraspeckle	Vesicles Paraspeckle Position	0.000	1.000	18	200001414	200000272	GFP-VOID DsRed2-PSPC1 8C-C-PSPC1 V2.00	0	50. DsRed2-PSPC1_Pos002_S001	00-WQagW9F3dz5Hy7s7363Z9U
71.0787	3.49991	1985.25	um	Vesicles Paraspeckle	Vesicles Paraspeckle Position	0.000	1.000	18	200001415	200000273	GFP-VOID DsRed2-PSPC1 8C-C-PSPC1 V2.00	0	50. DsRed2-PSPC1_Pos002_S001	00-WQagW9F3dz5Hy7s7363Z9U
72.5755	3.50856	1985.28	um	Vesicles Paraspeckle	Vesicles Paraspeckle Position	0.000	1.000	18	200001416	200000274	GFP-VOID DsRed2-PSPC1 8C-C-PSPC1 V2.00	0	50. DsRed2-PSPC1_Pos002_S001	00-WQagW9F3dz5Hy7s7363Z9U
77.9858	3.60313	1985.03	um	Vesicles Paraspeckle	Vesicles Paraspeckle Position	0.000	1.000	18	200001417	200000275	GFP-VOID DsRed2-PSPC1 8C-C-PSPC1 V2.00	0	50. DsRed2-PSPC1_Pos002_S001	00-WQagW9F3dz5Hy7s7363Z9U
77.0386	3.94519	1985.3	um	Vesicles Paraspeckle	Vesicles Paraspeckle Position	0.000	1.000	18	200001418	200000276	GFP-VOID DsRed2-PSPC1 8C-C-PSPC1 V2.00	0	50. DsRed2-PSPC1_Pos002_S001	00-WQagW9F3dz5Hy7s7363Z9U
71.2813	4.15287	1985.29	um	Vesicles Paraspeckle	Vesicles Paraspeckle Position	0.000	1.000	18	200001419	200000277	GFP-VOID DsRed2-PSPC1 8C-C-PSPC1 V2.00	0	50. DsRed2-PSPC1_Pos002_S001	00-WQagW9F3dz5Hy7s7363Z9U
76.5792	4.51858	1985.25	um	Vesicles Paraspeckle	Vesicles Paraspeckle Position	0.000	1.000	18	200001420	200000278	GFP-VOID DsRed2-PSPC1 8C-C-PSPC1 V2.00	0	50. DsRed2-PSPC1_Pos002_S001	00-WQagW9F3dz5Hy7s7363Z9U
69.3842	4.59764	1985.31	um	Vesicles Paraspeckle	Vesicles Paraspeckle Position	0.000	1.000	18	200001421	200000279	GFP-VOID DsRed2-PSPC1 8C-C-PSPC1 V2.00	0	50. DsRed2-PSPC1_Pos002_S001	00-WQagW9F3dz5Hy7s7363Z9U
76.7854	5.41125	1985.28	um	Vesicles Paraspeckle	Vesicles Paraspeckle Position	0.000	1.000	18	200001422	200000280	GFP-VOID DsRed2-PSPC1 8C-C-PSPC1 V2.00	0	50. DsRed2-PSPC1_Pos002_S001	00-WQagW9F3dz5Hy7s7363Z9U
72.1032	5.89225	1985.3	um	Vesicles Paraspeckle	Vesicles Paraspeckle Position	0.000	1.000	18	200001423	200000281	GFP-VOID DsRed2-PSPC1 8C-C-PSPC1 V2.00	0	50. DsRed2-PSPC1_Pos002_S001	00-WQagW9F3dz5Hy7s7363Z9U
72.8101	6.13275	1985.13	um	Vesicles Paraspeckle	Vesicles Paraspeckle Position	0.000	1.000	18	200001424	200000282	GFP-VOID DsRed2-PSPC1 8C-C-PSPC1 V2.00	0	50. DsRed2-PSPC1_Pos002_S001	00-WQagW9F3dz5Hy7s7363Z9U
75.9331	6.39072	1985.13	um	Vesicles Paraspeckle	Vesicles Paraspeckle Position	0.000	1.000	18	200001425	200000283	GFP-VOID DsRed2-PSPC1 8C-C-PSPC1 V2.00	0	50. DsRed2-PSPC1_Pos002_S001	00-WQagW9F3dz5Hy7s7363Z9U
72.3079	6.62339	1985.23	um	Vesicles Paraspeckle	Vesicles Paraspeckle Position	0.000	1.000	18	200001426	200000284	GFP-VOID DsRed2-PSPC1 8C-C-PSPC1 V2.00	0	50. DsRed2-PSPC1_Pos002_S001	00-WQagW9F3dz5Hy7s7363Z9U
68.6628	6.78436	1985.27	um	Vesicles Paraspeckle	Vesicles Paraspeckle Position	0.000	1.000	18	200001427	200000285	GFP-VOID DsRed2-PSPC1 8C-C-PSPC1 V2.00	0	50. DsRed2-PSPC1_Pos002_S001	00-WQagW9F3dz5Hy7s7363Z9U
69.367	6.83607	1985.2	um	Vesicles Paraspeckle	Vesicles Paraspeckle Position	0.000	1.000	18	200001428	200000286	GFP-VOID DsRed2-PSPC1 8C-C-PSPC1 V2.00	0	50. DsRed2-PSPC1_Pos002_S001	00-WQagW9F3dz5Hy7s7363Z9U
71.5511	7.17239	1985.13	um	Vesicles Paraspeckle	Vesicles Paraspeckle Position	0.000	1.000	18	200001429	200000287	GFP-VOID DsRed2-PSPC1 8C-C-PSPC1 V2.00	0	50. DsRed2-PSPC1_Pos002_S001	00-WQagW9F3dz5Hy7s7363Z9U
72.5386	7.04245	1985.26	um	Vesicles Paraspeckle	Vesicles Paraspeckle Position	0.000	1.000	18	200001430	200000288	GFP-VOID DsRed2-PSPC1 8C-C-PSPC1 V2.00	0	50. DsRed2-PSPC1_Pos002_S001	00-WQagW9F3dz5Hy7s7363Z9U
72.5492	7.81535	1985.27	um	Vesicles Paraspeckle	Vesicles Paraspeckle Position	0.000	1.000	18	200001431	200000289	GFP-VOID DsRed2-PSPC1 8C-C-PSPC1 V2.00	0	50. DsRed2-PSPC1_Pos002_S001	00-WQagW9F3dz5Hy7s7363Z9U
69.811	8.10529	1985.29	um	Vesicles Paraspeckle	Vesicles Paraspeckle Position	0.000	1.000	18	200001432	200000290	GFP-VOID DsRed2-PSPC1 8C-C-PSPC1 V2.00	0	50. DsRed2-PSPC1_Pos002_S001	00-WQagW9F3dz5Hy7s7363Z9U
75.313	8.03653	1985.25	um	Vesicles Paraspeckle	Vesicles Paraspeckle Position	0.000	1.000	18	200001433	200000291	GFP-VOID DsRed2-PSPC1 8C-C-PSPC1 V2.00	0	50. DsRed2-PSPC1_Pos002_S001	00-WQagW9F3dz5Hy7s7363Z9U
68.1634	8.5959	1985.2	um	Vesicles Paraspeckle	Vesicles Paraspeckle Position	0.000	1.000	18	200001434	200000292	GFP-VOID DsRed2-PSPC1 8C-C-PSPC1 V2.00	0	50. DsRed2-PSPC1_Pos002_S001	00-WQagW9F3dz5Hy7s7363Z9U
69.4151	8.94469	1985.3	um	Vesicles Paraspeckle	Vesicles Paraspeckle Position	0.000	1.000	18	200001435	200000293	GFP-VOID DsRed2-PSPC1 8C-C-PSPC1 V2.00	0	50. DsRed2-PSPC1_Pos002_S001	00-WQagW9F3dz5Hy7s7363Z9U
70.5902	9.12475	1985.07	um	Vesicles Paraspeckle	Vesicles Paraspeckle Position	0.000	1.000	18	200001436	200000294	GFP-VOID DsRed2-PSPC1 8C-C-PSPC1 V2.00	0	50. DsRed2-PSPC1_Pos002_S001	00-WQagW9F3dz5Hy7s7363Z9U
67.7007	9.51153	1985.17	um	Vesicles Paraspeckle	Vesicles Paraspeckle Position	0.000	1.000	18	200001437	200000295	GFP-VOID DsRed2-PSPC1 8C-C-PSPC1 V2.00	0	50. DsRed2-PSPC1_Pos002_S001	00-WQagW9F3dz5Hy7s7363Z9U
72.0869	9.48727	1985.09	um	Vesicles Paraspeckle	Vesicles Paraspeckle Position	0.000	1.000	18	200001438	200000296	GFP-VOID DsRed2-PSPC1 8C-C-PSPC1 V2.00	0	50. DsRed2-PSPC1_Pos002_S001	00-WQagW9F3dz5Hy7s7363Z9U
67.0504	9.74025	1985.12	um	Vesicles Paraspeckle	Vesicles Paraspeckle Position	0.000	1.000	18	200001439	200000297	GFP-VOID DsRed2-PSPC1 8C-C-PSPC1 V2.00	0	50. DsRed2-PSPC1_Pos002_S001	00-WQagW9F3dz5Hy7s7363Z9U
65.0435	9.97351	1985.27	um	Vesicles Paraspeckle	Vesicles Paraspeckle Position	0.000	1.000	18	200001440	200000298	GFP-VOID DsRed2-PSPC1 8C-C-PSPC1 V2.00	0	50. DsRed2-PSPC1_Pos002_S001	00-WQagW9F3dz5Hy7s7363Z9U
72.9858	9.98075	1985.24	um	Vesicles Paraspeckle	Vesicles Paraspeckle Position	0.000	1.000	18	200001441	200000299	GFP-VOID DsRed2-PSPC1 8C-C-PSPC1 V2.00	0	50. DsRed2-PSPC1_Pos002_S001	00-WQagW9F3dz5Hy7s7363Z9U
74.6191	9.92327	1985.24	um	Vesicles Paraspeckle	Vesicles Paraspeckle Position	0.000	1.000	18	200001442	200000300	GFP-VOID DsRed2-PSPC1 8C-C-PSPC1 V2.00	0	50. DsRed2-PSPC1_Pos002_S001	00-WQagW9F3dz5Hy7s7363Z9U
68.3869	10.2212	1985.27	um	Vesicles Paraspeckle	Vesicles Paraspeckle Position	0.000	1.000	18	200001443	200000301	GFP-VOID DsRed2-PSPC1 8C-C-PSPC1 V2.00	0	50. DsRed2-PSPC1_Pos002_S001	00-WQagW9F3dz5Hy7s7363Z9U
73.5655	10.9861	1985.23	um	Vesicles Paraspeckle	Vesicles Paraspeckle Position	0.000	1.000	18	200001444	200000302	GFP-VOID DsRed2-PSPC1 8C-C-PSPC1 V2.00	0	50. DsRed2-PSPC1_Pos002_S001	00-WQagW9F3dz5Hy7s7363Z9U
66.6438	11.691	1985.15	um	Vesicles Paraspeckle	Vesicles Paraspeckle Position	0.000	1.000	18	200001445	200000303	GFP-VOID DsRed2-PSPC1 8C-C-PSPC1 V2.00	0	50. DsRed2-PSPC1_Pos002_S001	00-WQagW9F3dz5Hy7s7363Z9U
67.9837	12.1453	1985.11	um	Vesicles Paraspeckle	Vesicles Paraspeckle Position	0.000	1.000	18	200001446	200000304	GFP-VOID DsRed2-PSPC1 8C-C-PSPC1 V2.00	0	50. DsRed2-PSPC1_Pos002_S001	00-WQagW9F3dz5Hy7s7363Z9U
67.424	12.3024	1985.24	um	Vesicles Paraspeckle	Vesicles Paraspeckle Position	0.000	1.000	18	200001447	200000305	GFP-VOID DsRed2-PSPC1 8C-C-PSPC1 V2.00	0	50. DsRed2-PSPC1_Pos002_S001	00-WQagW9F3dz5Hy7s7363Z9U
68.6628	12.4001	1985.18	um	Vesicles Paraspeckle	Vesicles Paraspeckle Position	0.000	1.000	18	200001448	200000306	GFP-VOID DsRed2-PSPC1 8C-C-PSPC1 V2.00	0	50. DsRed2-PSPC1_Pos002_S001	00-WQagW9F3dz5Hy7s7363Z9U
72.721	12.3857	1985.16	um	Vesicles Paraspeckle	Vesicles Paraspeckle Position	0.000	1.000	18	200001449	200000307	GFP-VOID DsRed2-PSPC1 8C-C-PSPC1 V2.00	0	50. DsRed2-PSPC1_Pos002_S001	00-WQagW9F3dz5Hy7s7363Z9U
73.4145	12.5925	1985.32	um	Vesicles Paraspeckle	Vesicles Paraspeckle Position	0.000	1.000	18	200001450	200000308	GFP-VOID DsRed2-PSPC1 8C-C-PSPC1 V2.00	0	50. DsRed2-PSPC1_Pos002_S001	00-WQagW9F3dz5Hy7s7363Z9U
70.8413	12.8667	1985.24	um	Vesicles Paraspeckle	Vesicles Paraspeckle Position	0.000	1.000	18	200001451	200000309	GFP-VOID DsRed2-PSPC1 8C-C-PSPC1 V2.00	0	50. DsRed2-PSPC1_Pos002_S001	00-WQagW9F3dz5Hy7s7363Z9U
67.1975	13.1189	1985.14	um	Vesicles Paraspeckle	Vesicles Paraspeckle Position	0.000	1.000	18	200001452	200000310	GFP-VOID DsRed2-PSPC1 8C-C-PSPC1 V2.00	0	50. DsRed2-PSPC1_Pos002_S001	00-WQagW9F3dz5Hy7s7363Z9U
68.1817	13.1073	1985.08	um	Vesicles Paraspeckle	Vesicles Paraspeckle Position	0.000	1.000	18	200001453	200000311	GFP-VOID DsRed2-PSPC1 8C-C-PSPC1 V2.00	0	50. DsRed2-PSPC1_Pos002_S001	00-WQagW9F3dz5Hy7s7363Z9U
69.2299	13.1907	1985.34	um	Vesicles Paraspeckle	Vesicles Paraspeckle Position	0.000	1.000	18	200001454	200000312	GFP-VOID DsRed2-PSPC1 8C-C-PSPC1 V2.00	0	50. DsRed2-PSPC1_Pos002_S001	00-WQagW9F3dz5Hy7s7363Z9U
70.1613	13.1073	1985.12	um	Vesicles Paraspeckle	Vesicles Paraspeckle Position	0.000	1.000	18	200001455	200000313	GFP-VOID DsRed2-PSPC1 8C-C-PSPC1 V2.00	0	50. DsRed2-PSPC1_Pos002_S001	00-WQagW9F3dz5Hy7s7363Z9U
73.7254	13.1073	1985.18	um	Vesicles Paraspeckle	Vesicles Paraspeckle Position	0.000	1.000	18	200001456	200000314	GFP-VOID DsRed2-PSPC1 8C-C-PSPC1 V2.00	0	50. DsRed2-PSPC1_Pos002_S001	00-WQagW9F3dz5Hy7s7363Z9U
72.8248	14.3097	1985.09	um	Vesicles Paraspeckle	Vesicles Paraspeckle Position	0.000	1.000	18	200001457	200000315	GFP-VOID DsRed2-PSPC1 8C-C-PSPC1 V2.00	0	50. DsRed2-PSPC1_Pos002_S001	00-WQagW9F3dz5Hy7s7363Z9U
61.7449	14.4397	1985.25	um	Vesicles Paraspeckle	Vesicles Paraspeckle Position	0.000	1.000	18	200001458	200000316	GFP-VOID DsRed2-PSPC1 8C-C-PSPC1 V2.00	0	50. DsRed2-PSPC1_Pos002_S001	00-WQagW9F3dz5Hy7s7363Z9U
64.6297	14.4371	1985.31	um	Vesicles Paraspeckle	Vesicles Paraspeckle Position	0.000	1.000	18	200001459	200000317	GFP-VOID DsRed2-PSPC1 8C-C-PSPC1 V2.00	0	50. DsRed2-PSPC1_Pos002_S001	00-WQagW9F3dz5Hy7s7363Z9U
71.9724	14.9929	1985.3	um	Vesicles Paraspeckle	Vesicles Paraspeckle Position	0.000	1.000	18	200001460	200000318	GFP-VOID DsRed2-PSPC1 8C-C-PSPC1 V2.00	0	50. DsRed2-PSPC1_Pos002_S001	00-WQagW9F3dz5Hy7s7363Z9U
64.2464	15.2176	1985.22	um	Vesicles Paraspeckle	Vesicles Paraspeckle Position	0.000	1.000	18	200001461	200000319	GFP-VOID DsRed2-PSPC1 8C-C-PSPC1 V2.00	0	50. DsRed2-PSPC1_Pos002_S001	00-WQagW9F3dz5Hy7s7363Z9U
70.6791	15.3116	1985.26	um	Vesicles Paraspeckle	Vesicles Paraspeckle Position	0.000	1.000	18	200001462	200000320	GFP-VOID DsRed2-PSPC1 8C-C-PSPC1 V2.00	0	50. DsRed2-PSPC1_Pos002_S001	00-WQagW9F3dz5Hy7s7363Z9U
69.4183	15.4814	1985.3	um	Vesicles Paraspeckle	Vesicles Paraspeckle Position	0.000	1.000	18	200001463	200000321	GFP-VOID DsRed2-PSPC1 8C-C-PSPC1 V2.00	0	50. DsRed2-PSPC1_Pos002_S001	00-WQagW9F3dz5Hy7s7363Z9U
72.4002	15.5288	1985.11	um	Vesicles Paraspeckle	Vesicles Paraspeckle Position	0.000	1.000	18	200001464	200000322	GFP-VOID DsRed2-PSPC1 8C-C-PSPC1 V2.00	0	50. DsRed2-PSPC1_Pos002_S001	00-WQagW9F3dz5Hy7s7363Z9U
64.6135	15.9743	1985.27	um	Vesicles Paraspeckle	Vesicles Paraspeckle Position	0.000	1.000	18	200001465	200000323	GFP-VOID DsRed2-PSPC1 8C-C-PSPC1 V2.00	0	50. DsRed2-PSPC1_Pos002_S001	00-WQagW9F3dz5Hy7s7363Z9U
68.142	15.9075	1985.23	um	Vesicles Paraspeckle	Vesicles Paraspeckle Position	0.000	1.000	18	200001466	200000324	GFP-VOID DsRed2-PSPC1 8C-C-PSPC1 V2.00	0	50. DsRed2-PSPC1_Pos002_S001	00-WQagW9F3dz5Hy7s7363Z9U
71.5808	16.0417	1985.23	um	Vesicles Paraspeckle	Vesicles Paraspeckle Position	0.000	1.000	18	200001467	200000325	GFP-VOID DsRed2-PSPC1 8C-C-PSPC1 V2.00	0	50. DsRed2-PSPC1_Pos002_S001	00-WQagW9F3dz5Hy7s7363Z9U
70.2535	16.1782	1985.18	um	Vesicles Paraspeckle	Vesicles Paraspeckle Position	0.000	1.000	18	200001468	200000326	GFP-VOID DsRed2-PSPC1 8C-C-PSPC1 V2.00	0	50. DsRed2-PSPC1_Pos002_S001	00-WQagW9F3dz5Hy7s7363Z9U
68.3041	16.4743	1985.24	um	Vesicles Paraspeckle	Vesicles Paraspeckle Position	0.000	1.000	18	200001469	200000327	GFP-VOID DsRed2-PSPC1 8C-C-PSPC1 V2.00	0	50. DsRed2-PSPC1_Pos002_S001	00-WQagW9F3dz5Hy7s7363Z9U
71.0354	16.7143	1985.32	um	Vesicles Paraspeckle	Vesicles Paraspeckle Position	0.000	1.000	18	200001470	200000328	GFP-VOID DsRed2-PSPC1 8C-C-PSPC1 V2.00	0	50. DsRed2-PSPC1_Pos002_S001	00-WQagW9F3dz5Hy7s7363Z9U
70.8291	17.1813	1985.29	um	Vesicles Paraspeckle	Vesicles Paraspeckle Position	0.000	1.000	18	200001471	200000329	GFP-VOID DsRed2-PSPC1 8C-C-PSPC1 V2.00	0	50. DsRed2-PSPC1_Pos002_S001	00-WQagW9F3dz5Hy7s7363Z9U
66.7624	17.6787	1985.18	um	Vesicles Paraspeckle	Vesicles Paraspeckle Position	0.000	1.000	18	200001472	200000330	GFP-VOID DsRed2-PSPC1 8C-C-PSPC1 V2.00	0	50. DsRed2-PSPC1_Pos002_S001	00-WQagW9F3dz5Hy7s7363Z9U
70.5269	17.7524	1985.17	um	Vesicles Paraspeckle	Vesicles Paraspeckle Position	0.000	1.000	18	200001473	200000331	GFP-VOID DsRed2-PSPC1 8C-C-PSPC1 V2.00	0	50. DsRed2-PSPC1_Pos002_S001	00-WQagW9F3dz5Hy7s7363Z9U
63.3466	17.8866	1985.23	um	Vesicles Paraspeckle	Vesicles Paraspeckle Position	0.000	1.000	18	200001474	200000332	GFP-VOID DsRed2-PSPC1 8C-C-PSPC1 V2.00	0	50. DsRed2-PSPC1_Pos002_S001	00-WQagW9F3dz5Hy7s7363Z9U
68.0428	18.2189	1985.23	um	Vesicles Paraspeckle	Vesicles Paraspeckle Position	0.000	1.000	18	200001475	200000333	GFP-VOID DsRed2-PSPC1 8C-C-PSPC1 V2.00	0	50. DsRed2-PSPC1_Pos002_S001	00-WQagW9F3dz5Hy7s7363Z9U
69.9884	18.0758	1985.21	um	Vesicles Paraspeckle	Vesicles Paraspeckle Position	0.000	1.000	18	200001476	200000334	GFP-VOID DsRed2-PSPC1 8C-C-PSPC1 V2.00	0	50. DsRed2-PSPC1_Pos002_S001	00-WQagW9F3dz5Hy7s7363Z9U
66.1457	18.7246	1985.26	um	Vesicles Paraspeckle	Vesicles Paraspeckle Position	0.000	1.000	18	200001477	200000335	GFP-VOID DsRed2-PSPC1 8C-C-PSPC1 V2.00	0	50. DsRed2-PSPC1_Pos002_S001	00-WQagW9F3dz5Hy7s7363Z9U
70.5598	18.8609	1985.31	um	Vesicles Paraspeckle	Vesicles Paraspeckle Position	0.000	1.000	18	200001478	200000336	GFP-VOID DsRed2-PSPC1 8C-C-PSPC1 V2.00	0	50. DsRed2-PSPC1_Pos002_S001	00-WQagW9F3dz5Hy7s7363Z9U
64.9974	19.3214	1985.24	um	Vesicles Paraspeckle	Vesicles Paraspeckle Position	0.000	1.000	18	200001479	200000337	GFP-VOID DsRed2-PSPC1 8C-C-PSPC1 V2.00	0	50. DsRed2-PSPC1_Pos002_S001	00-WQagW9F3dz5Hy7s7363Z9U
67.0058	19.3603	1985.21	um	Vesicles Paraspeckle	Vesicles Paraspeckle Position	0.000	1.000	18	200001480	200000338	GFP-VOID DsRed2-PSPC1 8C-C-PSPC1 V2.00	0	50. DsRed2-PSPC1_Pos002_S001	00-WQagW9F3dz5Hy7s7363Z9U
66.2578	19.6616	1985.16	um	Vesicles Paraspeckle	Vesicles Paraspeckle Position	0.000	1.000	18	200001481	200000339	GFP-VOID DsRed2-PSPC1 8C-C-PSPC1 V2.00	0	50. DsRed2-PSPC1_Pos002_S001	00-WQagW9F3dz5Hy7s7363Z9U
65.7681	19.8413	1985.3	um	Vesicles Paraspeckle	Vesicles Paraspeckle Position	0.000	1.000	18	200001482	200000340	GFP-VOID DsRed2-PSPC1 8C-C-PSPC1 V2.00	0	50. DsRed2-PSPC1_Pos002_S001	00-WQagW9F3dz5Hy7s7363Z9U
65.678	20.5658	1985.19	um	Vesicles Paraspeckle	Vesicles Paraspeckle Position	0.000	1.000	18	200001483	200000341	GFP-VOID DsRed2-PSPC1 8C-C-PSPC1 V2.00	0	50. DsRed2-PSPC1_Pos002_S001	00-WQagW9F3dz5Hy7s7363Z9U
68.9177	20.5038	1985.29	um	Vesicles Paraspeckle	Vesicles Paraspeckle Position	0.000	1.000	18	200001484	200000342	GFP-VOID DsRed2-PSPC1 8C-C-PSPC1 V2.00	0	50. DsRed2-PSPC1_Pos002_S001	00-WQagW9F3dz5Hy7s7363Z9U
68.5806	21.2246	1985.3	um	Vesicles Paraspeckle	Vesicles Paraspeckle Position	0.000	1.000	18	200001485	200000343	GFP-VOID DsRed2-PSPC1 8C-C-PSPC1 V2.00	0	50. DsRed2-PSPC1_Pos002_S001	00-WQagW9F3dz5Hy7s7363Z9U
65.3043	21.9955	1985.22	um	Vesicles Paraspeckle	Vesicles Paraspeckle Position	0.000	1.000	18	200001486	200000344	GFP-VOID DsRed2-PSPC1 8C-C-PSPC1 V2.00	0	50. DsRed2-PSPC1_Pos002_S001	00-WQagW9F3dz5Hy7s7363Z9U
65.7838	22.0058	1985.09	um	Vesicles Paraspeckle	Vesicles Paraspeckle Position	0.000	1.000	18	200001487	200000345	GFP-VOID DsRed2-PSPC1 8C-C-PSPC1 V2.00	0	50. DsRed2-PSPC1_Pos002_S001	00-WQagW9F3dz5Hy7s7363Z9U
61.9288	24.6513	1985.18	um	Vesicles Paraspeckle	Vesicles Paraspeckle Position	0.000	1.000	18	200001488	200000346	GFP-VOID DsRed2-PSPC1 8C-C-PSPC1 V2.00	0	50. DsRed2-PSPC1_Pos002_S001	00-WQagW9F3dz5Hy7s7363Z9U
62.3054	25.1323	1985.21	um	Vesicles Paraspeckle	Vesicles Paraspeckle Position	0.000	1.000	18	200001489	200000347	GFP-VOID DsRed2-PSPC1 8C-C-PSPC1 V2.00	0	50. DsRed2-PSPC1_Pos002_S001	00-WQagW9F3dz5Hy7s7363Z9U
64.3503	25.1323	1985.18	um	Vesicles Paraspeckle	Vesicles Paraspeckle Position	0.000	1.000	18	200001490	200000348	GFP-VOID DsRed2-PSPC1 8C-C-PSPC1 V2.00	0	50. DsRed2-PSPC1_Pos002_S001	00-WQagW9F3dz5Hy7s7363Z9U
78.0249	0.52012	1985.65	um	Vesicles Paraspeckle	Vesicles Paraspeckle Position	0.000	1.000	18	200001491	200000349	GFP-VOID DsRed2-PSPC1 8C-C-PSPC1 V2.00	0	50. DsRed2-PSPC1_Pos002_S001	00-WQagW9F3dz5Hy7s7363Z9U
75.1876	0.8379	1985.62	um	Vesicles Paraspeckle	Vesicles Paraspeckle Position	0.000	1.000	18	200001492	200000350	GFP-VOID DsRed2-PSPC1 8C-C-PSPC1 V2.00	0	50. DsRed2-PSPC1_Pos002_S001	00-WQagW9F3dz5Hy7s7363Z9U
74.3371	1.34648	1985.36	um	Vesicles Paraspeckle	Vesicles Paraspeckle Position	0.000	1.000	18	200001493	200000351	GFP-VOID DsRed2-PSPC1 8C-C-PSPC1 V2.00	0	50. DsRed2-PSPC1_Pos002_S001	00-WQagW9F3dz5Hy7s7363Z9U
70.8481	1.80939	1985.65	um	Vesicles Paraspeckle	Vesicles Paraspeckle Position	0.000	1.000	18	200001494	200000352	GFP-VOID DsRed2-PSPC1 8C-C-PSPC1 V2.00	0	50. DsRed2-PSPC1_Pos002_S001	00-WQagW9F3dz5Hy7s7363Z9U
77.3038	2.58758	1985.63	um	Vesicles Paraspeckle	Vesicles Paraspeckle Position	0.000	1.000	18	200001495	200000353	GFP-VOID DsRed2-PSPC1 8C-C-PSPC1 V2.00	0	50. DsRed2-PSPC1_Pos002_S001	00-WQagW9F3dz5Hy7s7363Z9U
70.7465	2.982	1985.49	um	Vesicles Paraspeckle	Vesicles Paraspeckle Position	0.000	1.000	18	200001496	200000354	GFP-VOID DsRed2-PSPC1 8C-C-PSPC1 V2.00	0	50. DsRed2-PSPC1_Pos002_S001	00-WQagW9F3dz5Hy7s7363Z9U
72.0229	2.93117	1985.55	um	Vesicles Paraspeckle	Vesicles Paraspeckle Position	0.000	1.000	18	200001497	200000355	GFP-VOID DsRed2-PSPC1 8C-C-PSPC1 V2.00	0	50. DsRed2-PSPC1_Pos002_S001	00-WQagW9F3dz5Hy7s7363Z9U
69.8652	3.24535	1985.44	um	Vesicles Paraspeckle	Vesicles Paraspeckle Position	0.000	1.000	18	200001498	200000356	GFP-VOID DsRed2-PSPC1 8C-C-PSPC1 V2.00	0	50. DsRed2-PSPC1_Pos002_S001	00-WQagW9F3dz5Hy7s7363Z9U
64.5623	4.66665	1985.55	um	Vesicles Paraspeckle	Vesicles Paraspeckle Position	0.000	1.000	18	200001499	200000357	GFP-VOID DsRed2-PSPC1 8C-C-PSPC1 V2.00	0	50. DsRed2-PSPC1_Pos002_S001	00-WQagW9F3dz5Hy7s7363Z9U
76.5798	4.84429	1985.66	um	Vesicles Paraspeckle	Vesicles Paraspeckle Position	0.000	1.000	18	200001500	200000358	GFP-VOID DsRed2-PSPC1 8C-C-PSPC1 V2.00	0	50. DsRed2-PSPC1_Pos002_S001	00-WQagW9F3dz5Hy7s7363Z9U
69.1437	5.17075	1985.54	um	Vesicles Paraspeckle	Vesicles Paraspeckle Position	0.000	1.000	18	200001501	200000359	GFP-VOID DsRed2-PSPC1 8C-C-PSPC1 V2.00	0	50. DsRed2-PSPC1_Pos002_S001	00-WQagW9F3dz5Hy7s7363Z9U
63.2559	5.62499	1985.59	um	Vesicles Paraspeckle	Vesicles Paraspeckle Position	0.000	1.000	18	200001502	200000360	GFP-VOID DsRed2-PSPC1 8C-C-PSPC1 V2.00	0	50. DsRed2-PSPC1_Pos002_S001	00-WQagW9F3dz5Hy7s7363Z9U
74.8876	6.35288	1985.55	um	Vesicles Paraspeckle	Vesicles Paraspeckle Position	0.000	1.000	18	200001503	200000361	GFP-VOID DsRed2-PSPC1 8C-C-PSPC1 V2.00	0	50. DsRed2-PSPC1_Pos002_S001	00-WQagW9F3dz5Hy7s7363Z9U
75.1563	7.06689	1985.69	um	Vesicles Paraspeckle	Vesicles Paraspeckle Position	0.000	1.000	18	200001504	200000362	GFP-VOID DsRed2-PSPC1 8C-C-PSPC1 V2.00	0	50. DsRed2-PSPC1_Pos002_S001	00-WQagW9F3dz5Hy7s7363Z9U
75.8777	7.09475	1985.41	um	Vesicles Paraspeckle	Vesicles Paraspeckle Position	0.000	1.000	18	200001505	200000363	GFP-VOID DsRed2-PSPC1 8C-C-PSPC1 V2.00	0	50. DsRed2-PSPC1_Pos002_S001	00-WQagW9F3dz5Hy7s7363Z9U
76.1529	8.33157	1985.58	um	Vesicles Paraspeckle	Vesicles Paraspeckle Position	0.000	1.000	18	200001506	200000364	GFP-VOID DsRed2-PSPC1 8C-C-PSPC1 V2.00	0	50. DsRed2-PSPC1_Pos002_S001	00-WQagW9F3dz5Hy7s7363Z9U
75.8778	8.72682	1985.54	um	Vesicles Paraspeckle	Vesicles Paraspeckle Position	0.000	1.000	18	200001507	200000365	GFP-VOID DsRed2-PSPC1 8C-C-PSPC1 V2.00	0	50. DsRed2-PSPC1_Pos002_S001	00-WQagW9F3dz5Hy7s7363Z9U
68.4222	9.49975	1985.42	um	Vesicles Paraspeckle	Vesicles Paraspeckle Position	0.000	1.000	18	200001508	200000366	GFP-VOID DsRed2-PSPC1 8C-C-PSPC1 V2.00	0	50. DsRed2-PSPC1_Pos002_S001	00-WQagW9F3dz5Hy7s7363Z9U
69.8319	9.48939	1985.71	um	Vesicles Paraspeckle	Vesicles Paraspeckle Position	0.000	1.000	18	200001509	200000367	GFP-VOID DsRed2-PSPC1 8C-C-PSPC1 V2.00	0	50. DsRed2-PSPC1_Pos002_S001	00-WQagW9F3dz5Hy7s7363Z9U
75.4345	9.50022	1985.67	um	Vesicles Paraspeckle	Vesicles Paraspeckle Position	0.000	1.000	18	200001510	200000368	GFP-VOID DsRed2-PSPC1 8C-C-PSPC1 V2.00	0	50. DsRed2-PSPC1_Pos002_S001	00-WQagW9F3dz5Hy7s7363Z9U
70.5304	10.0084	1985.53	um	Vesicles Paraspeckle	Vesicles Paraspeckle Position	0.000	1.000	18	200001511	200000369	GFP-VOID DsRed2-PSPC1 8C-C-PSPC1 V2.00	0	50. DsRed2-PSPC1_Pos002_S001	00-WQagW9F3dz5Hy7s7363Z9U
71.3083	9.98075	1985.53	um	Vesicles Paraspeckle	Vesicles Paraspeckle Position	0.000	1.000	18	200001512	200000370	GFP-VOID DsRed2-PSPC1 8C-C-PSPC1 V2.00	0	50. DsRed2-PSPC1_Pos002_S001	00-WQagW9F3dz5Hy7s7363Z9U
69.4181	10.4708	1985.55	um	Vesicles Paraspeckle	Vesicles Paraspeckle Position	0.000	1.000	18	200001513	200000371	GFP-VOID DsRed2-PSPC1 8C-C-PSPC1 V2.00	0	50. DsRed2-PSPC1_Pos002_S001	00-WQagW9F3dz5Hy7s7363Z9U
67.9204	10.6525	1985.71	um	Vesicles Paraspeckle	Vesicles Paraspeckle Position	0.000	1.000	18	200001514	200000372	GFP-VOID DsRed2-PSPC1 8C-C-PSPC1 V2.00	0	50. DsRed2-PSPC1_Pos002_S001	00-WQagW9F3dz5Hy7s7363Z9U
71.6098	10.7198	1985.55	um	Vesicles Paraspeckle	Vesicles Paraspeckle Position	0.000	1.000	18	200001515	200000373	GFP-VOID DsRed2-PSPC1 8C-C-PSPC1 V2.00	0	50. DsRed2-PSPC1_Pos002_S001	00-WQagW9F3dz5Hy7s7363Z9U
67.1679	11.1799	1985.42	um	Vesicles Paraspeckle	Vesicles Paraspeckle Position	0.000	1.000	18	200001516	200000374	GFP-VOID DsRed2-PSPC1 8C-C-PSPC1 V2.00	0	50. DsRed2-PSPC1_Pos002_S001	00-WQagW9F3dz5Hy7s7363Z9U
68.8887	11.3875	1985.7	um	Vesicles Paraspeckle	Vesicles Paraspeckle Position	0.000	1.000	18	200001517	200000375	GFP-VOID DsRed2-PSPC1 8C-C-PSPC1 V2.00	0	50. DsRed2-PSPC1_Pos002_S001	00-WQagW9F3dz5Hy7s7363Z9U
64.9075	11.6201	1985.72	um	Vesicles Paraspeckle	Vesicles Paraspeckle Position	0.000	1.000	18	200001518	200000376	GFP-VOID DsRed2-PSPC1 8C-C-PSPC1 V2.00	0	50. DsRed2-PSPC1_Pos002_S001	00-WQagW9F3dz5Hy7s7363Z9U
74.4004	11.6643	1985.61	um	Vesicles Paraspeckle	Vesicles Paraspeckle Position	0.000	1.000	18	200001519	200000377	GFP-VOID DsRed2-PSPC1 8C-C-PSPC1 V2.00	0	50. DsRed2-PSPC1_Pos002_S001	00-WQagW9F3dz5Hy7s7363Z9U
64.8868	12.6277	1985.43	um	Vesicles Paraspeckle	Vesicles Paraspeckle Position	0.000	1.000	18	200001520	200000378	GFP-VOID DsRed2-PSPC1 8C-C-PSPC1 V2.00	0	50. DsRed2-PSPC1_Pos002_S001	00-WQagW9F3dz5Hy7s7363Z9U
69.1794	12.5516	1985.64	um	Vesicles Paraspeckle	Vesicles Paraspeckle Position	0.000	1.000	18	200001521	200000379	GFP-VOID DsRed2-PSPC1 8C-C-PSPC1 V2.00	0	50. DsRed2-PSPC1_Pos002_S001	00-WQagW9F3dz5Hy7s7363Z9U
71.6068	12.588	1985.57	um	Vesicles Paraspeckle	Vesicles Paraspeckle Position	0.000	1.000	18	200001522	200000380	GFP-VOID DsRed2-PSPC1 8C-C-PSPC1 V2.00	0	50. DsRed2-PSPC1_Pos002_S001	00-WQagW9F3dz5Hy7s7363Z9U
72.0788	12.8397	1985.67	um	Vesicles Paraspeckle	Vesicles Paraspeckle Position	0.000	1.000	18	200001523	200000381	GFP-VOID DsRed2-PSPC1 8C-C-PSPC1 V2.00	0	50. DsRed2-PSPC1_Pos002_S001	00-WQagW9F3dz5Hy7s7363Z9U
71.3912	13.6179	1985.51	um	Vesicles Paraspeckle	Vesicles Paraspeckle Position	0.000	1.000	18	200001524	200000382	GFP-VOID DsRed2-PSPC1 8C-C-PSPC1 V2.00	0	50. DsRed2-PSPC1_Pos002_S001	00-WQagW9F3dz5Hy7s7363Z9U
72.9606	13.5883	1985.63	um	Vesicles Paraspeckle	Vesicles Paraspeckle Position	0.000	1.000	18	200001525	200000383	GFP-VOID DsRed2-PSPC1 8C-C-PSPC1 V2.00	0	50. DsRed2-PSPC1_Pos002_S001	00-WQagW9F3dz5Hy7s7363Z9U
62.0533	14.1226	1985.47	um	Vesicles Paraspeckle	Vesicles Paraspeckle Position	0.000	1.000	18	200001526	200000384	GFP-VOID DsRed2-PSPC1 8C-C-PSPC1 V2.00	0	50. DsRed2-PSPC1_Pos002_S001	00-WQagW9F3dz5Hy7s7363Z9U
73.2634	14.2974	1985.55	um	Vesicles Paraspeckle	Vesicles Paraspeckle Position	0.000	1.000	18	200001527	200000385	GFP-VOID DsRed2-PSPC1 8C-C-PSPC1 V2.00	0	50. DsRed2-PSPC1_Pos002_S001	00-WQagW9F3dz5Hy7s7363Z9U
62.1575	14.7452	1985.68	um	Vesicles Paraspeckle	Vesicles Paraspeckle Position	0.000	1.000	18	200001528	200000386	GFP-VOID DsRed2-PSPC1 8C-C-PSPC1 V2.00	0	50. DsRed2-PSPC1_Pos002_S001	00-WQagW9F3dz5Hy7s7363Z9U
69.0914	14.7668	1985.52	um	Vesicles Paraspeckle	Vesicles Paraspeckle Position	0.000	1.000	18	200001529	200000387	GFP-VOID DsRed2-PSPC1 8C-C-PSPC1 V2.00	0	50. DsRed2-PSPC1_Pos002_S001	00-WQagW9F3dz5Hy7s7363Z9U
66.4982	15.0313	1985.57	um	Vesicles Paraspeckle	Vesicles Paraspeckle Position	0.000	1.000	18	200001530	200000388	GFP-VOID DsRed2-PSPC1 8C-C-PSPC1 V2.00	0	50. DsRed2-PSPC1_Pos002_S001	00-WQagW9F3dz5Hy7s7363Z9U
67.0025	15.1499	1985.51	um	Vesicles Paraspeckle	Vesicles Paraspeckle Position	0.000	1.000	18	200001531	200000389	GFP-VOID DsRed2-PSPC1 8C-C-PSPC1 V2.00	0	50. DsRed2-PSPC1_Pos002_S001	00-WQagW9F3dz5Hy7s7363Z9U
64.8148	15.2717	1985.55	um	Vesicles Paraspeckle	Vesicles Paraspeckle Position	0.000	1.000	18	200001532	200000390	GFP-VOID DsRed2-PSPC1 8C-C-PSPC1 V2.00	0	50. DsRed2-PSPC1_Pos002_S001	00-WQagW9F3dz5Hy7s7363Z9U
65.2957	15.232	1985.51	um	Vesicles Paraspeckle	Vesicles Paraspeckle Position	0.000	1.000	18	200001533	200000391	GFP-VOID DsRed2-PSPC1 8C-C-PSPC1 V2.00	0	50. DsRed2-PSPC1_Pos002_S001	00-WQagW9F3dz5Hy7s7363Z9U
70.0584	15.2717	1985.52	um	Vesicles Paraspeckle	Vesicles Paraspeckle Position	0.000	1.000	18	200001534	200000392	GFP-VOID DsRed2-PSPC1 8C-C-PSPC1 V2.00	0	50. DsRed2-PSPC1_Pos002_S001	00-WQagW9F3dz5Hy7s7363Z9U
71.5013	15.2717	1985.6	um	Vesicles Paraspeckle	Vesicles Paraspeckle Position	0.000	1.000	18	200001535	200000393	GFP-VOID DsRed2-PSPC1 8C-C-PSPC1 V2.00	0	50. DsRed2-PSPC1_Pos002_S001	00-WQagW9F3dz5Hy7s7363Z9U
63.6885	15.4261	1985.43	um	Vesicles Paraspeckle	Vesicles Paraspeckle Position	0.000	1.000	18	200001536	200000394	GFP-VOID DsRed2-PSPC1 8C-C-PSPC1 V2.00	0	50. DsRed2-PSPC1_Pos002_S001	00-WQagW9F3dz5Hy7s7363Z9U
63.1255	15.9909	1985.59	um	Vesicles Paraspeckle	Vesicles Paraspeckle Position	0.000	1.000	18	200001537	200000395	GFP-VOID DsRed2-PSPC1 8C-C-PSPC1 V2.00	0	50. DsRed2-PSPC1_Pos002_S001	00-WQagW9F3dz5Hy7s7363Z9U
69.0692	16.0457	1985.49	um	Vesicles Paraspeckle	Vesicles Paraspeckle Position	0.000	1.000	18	200001538	200000396	GFP-VOID DsRed2-PSPC1 8C-C-PSPC1 V2.00	0	50. DsRed2-PSPC1_Pos002_S001	00-WQagW9F3dz5Hy7s7363Z9U
72.5056	16.1539	1985.46	um	Vesicles Paraspeckle	Vesicles Paraspeckle Position	0.000	1.000	18	200001539	200000397	GFP-VOID DsRed2-PSPC1 8C-C-PSPC1 V2.00	0	50. DsRed2-PSPC1_Pos002_S001	00-WQagW9F3dz5Hy7s7363Z9U
63.1313	16.4486	1985.49	um	Vesicles Paraspeckle	Vesicles Paraspeckle Position	0.000	1.000	18	200001540	200000398	GFP-VOID DsRed2-PSPC1 8C-C-PSPC1 V2.00	0	50. DsRed2-PSPC1_Pos002_S001	00-WQagW9F3dz5Hy7s7363Z9U
72.0018	16.4622	1985.48	um	Vesicles Paraspeckle	Vesicles Paraspeckle Position	0.000	1.000	18	200001541	200000399	GFP-VOID DsRed2-PSPC1 8C-C-PSPC1 V2.00	0	50. DsRed2-PSPC1_Pos002_S001	00-WQagW9F3dz5Hy7s7363Z9U
64.3609	16.7743	1985.44	um	Vesicles Paraspeckle	Vesicles Paraspeckle Position	0.000	1.000	18	200001542	200000400	GFP-VOID DsRed2-PSPC1 8C-C-PSPC1 V2.00	0	50. DsRed2-PSPC1_Pos002_S001	00-WQagW9F3dz5Hy7s7363Z9U
63.0525	16.994	1985.39	um	Vesicles Paraspeckle	Vesicles Paraspeckle Position	0.000	1.000	18	200001543	200000401	GFP-VOID DsRed2-PSPC1 8C-C-PSPC1 V2.00	0	50. DsRed2-PSPC1_Pos002_S001	00-WQagW9F3dz5Hy7s7363Z9U
67.3112	17.1958	1985.36	um	Vesicles Paraspeckle	Vesicles Paraspeckle Position	0.000	1.000	18	200001544	200000402	GFP-VOID DsRed2-PSPC1 8C-C-PSPC1 V2.00	0	50. DsRed2-PSPC1_Pos002_S001	00-WQagW9F3dz5Hy7s7363Z9U
64.1505	17.8745	1985.66	um	Vesicles Paraspeckle	Vesicles Paraspeckle Position	0.000	1.000	18	200001545	200000403	GFP-VOID DsRed2-PSPC1 8C-C-PSPC1 V2.00	0	50. DsRed2-PSPC1_Pos002_S001	00-WQagW9F3dz5Hy7s7363Z9U
65.8049	17.8877	1985.51	um	Vesicles Paraspeckle	Vesicles Paraspeckle Position	0.000	1.000	18	200001546	200000404	GFP-VOID DsRed2-PSPC1 8C-C-PSPC1 V2.00	0	50. DsRed2-PSPC1_Pos002_S001	00-WQagW9F3dz5Hy7s7363Z9U
71.0705	18.1578	1985.41	um	Vesicles Paraspeckle	Vesicles Paraspeckle Position	0.000	1.000	18	200001547	200000405	GFP-VOID DsRed2-PSPC1 8C-C-PSPC1 V2.00	0	50. DsRed2-PSPC1_Pos002_S001	00-WQagW9F3dz5Hy7s7363Z9U
62.859	18.2893	1985.61	um	Vesicles Paraspeckle	Vesicles Paraspeckle Position	0.000	1.000	18	200001548	200000406	GFP-VOID DsRed2-PSPC1 8C-C-PSPC1 V2.00	0	50. DsRed2-PSPC1_Pos002_S001	00-WQagW9F3dz5Hy7s7363Z9U
64.6176	18.6388	1985.55	um	Vesicles Paraspeckle	Vesicles Paraspeckle Position	0.000	1.000	18	200001549	200000407	GFP-VOID DsRed2-PSPC1 8C-C-PSPC1 V2.00	0	50. DsRed2-PSPC1_Pos002_S001	00-WQagW9F3dz5Hy7s7363Z9U
68.5762	18.9721	1985.46	um	Vesicles Paraspeckle	Vesicles Paraspeckle Position	0.000	1.000	18	200001550	200000408	GFP-VOID DsRed2-PSPC1 8C-C-PSPC1 V2.00	0	50. DsRed2-PSPC1_Pos002_S001	00-WQagW9F3dz5Hy7s7363Z9U
63.4274	19.0496	1985.64	um	Vesicles Paraspeckle	Vesicles Paraspeckle Position	0.000	1.000	18	200001551	200000409	GFP-VOID DsRed2-PSPC1 8C-C-PSPC1 V2.00	0	50. DsRed2-PSPC1_Pos002_S001	00-WQagW9F3dz5Hy7s7363Z9U
64.6089	19.2106	1985.53	um	Vesicles Paraspeckle	Vesicles Paraspeckle Position	0.000	1.000	18	200001552	200000410	GFP-VOID DsRed2-PSPC1 8C-C-PSPC1 V2.00	0	50. DsRed2-PSPC1_Pos002_S001	00-WQagW9F3dz5Hy7s7363Z9U
69.3288	19.4598	1985.57	um	Vesicles Paraspeckle	Vesicles Paraspeckle Position	0.000	1.000	18	200001553	200000411	GFP-VOID DsRed2-PSPC1 8C-C-PSPC1 V2.00	0	50. DsRed2-PSPC1_Pos002_S001	00-WQagW9F3dz5Hy7s7363Z9U
68.1177	19.5663	1985.51	um	Vesicles Paraspeckle	Vesicles Paraspeckle Position	0.000	1.000	18	200001554	200000412	GFP-VOID DsRed2-PSPC1 8C-C-PSPC1 V2.00	0	50. DsRed2-PSPC1_Pos002_S001	00-WQagW9F3dz5Hy7s7363Z9U
64.8025	20.0631	1985.49	um	Vesicles Paraspeckle	Vesicles Paraspeckle Position	0.000	1.000	18	200001555	200000413	GFP-VOID DsRed2-PSPC1 8C-C-PSPC1 V2.00	0	50. DsRed2-PSPC1_Pos002_S001	00-WQagW9F3dz5Hy7s7363Z9U
67.4105	20.1416	1985.38	um	Vesicles Paraspeckle	Vesicles Paraspeckle Position	0.000	1.000	18	200001556	200000414	GFP-VOID DsRed2-PSPC1 8C-C-PSPC1 V2.00	0	50. DsRed2-PSPC1_Pos002_S001	00-WQagW9F3dz5Hy7s7363Z9U
63.3538	20.2114	1985.46	um	Vesicles Paraspeckle	Vesicles Paraspeckle Position	0.000	1.000	18	200001557	200000415	GFP-VOID DsRed2-PSPC1 8C-C-PSPC1 V2.00	0	50. DsRed2-PSPC1_Pos002_S001	00-WQagW9F3dz5Hy7s7363Z9U
67.9335	20.8198	1985.5	um	Vesicles Paraspeckle	Vesicles Paraspeckle Position	0.000	1.000	18	200001558	200000416	GFP-VOID DsRed2-PSPC1 8C-C-PSPC1 V2.00	0	50. DsRed2-PSPC1_Pos002_S001	00-WQagW9F3dz5Hy7s7363Z9U
63.4161	20.9494	1985.46	um	Vesicles Paraspeckle	Vesicles Paraspeckle Position	0.000	1.000	18	200001559	200000417	GFP-VOID DsRed2-PSPC1 8C-C-PSPC1 V2.00	0	50. DsRed2-PSPC1_Pos002_S001	00-WQagW9F3dz5Hy7s7363Z9U
64.1226	21.4871	1985.36	um	Vesicles Paraspeckle	Vesicles Paraspeckle Position	0.000	1.000	18	200001560	200000418	GFP-VOID DsRed2-PSPC1 8C-C-PSPC1 V2.00	0	50. DsRed2-PSPC1_Pos002_S001	00-WQagW9F3dz5Hy7s7363Z9U
67.9261	21.758	1985.58	um	Vesicles Paraspeckle	Vesicles Paraspeckle Position	0.000	1.000	18	200001561	200000419	GFP-VOID DsRed2-PSPC1 8C-C-PSPC1 V2.00	0	50. DsRed2-PSPC1_Pos002_S001	00-WQagW9F3dz5Hy7s7363Z9U
67.9884	22.2542	1985.54	um	Vesicles Paraspeckle	Vesicles Paraspeckle Position	0.000	1.000	18	200001562	200000420	GFP-VOID DsRed2-PSPC1 8C-C-PSPC1 V2.00	0	50. DsRed2-PSPC1_Pos002_S001	00-WQagW9F3dz5Hy7s7363Z9U
65.8616	22.5223	1985.69	um	Vesicles Paraspeckle	Vesicles Paraspeckle Position	0.000	1.000	18	200001563	200000421	GFP-VOID DsRed2-PSPC1 8C-C-PSPC1 V2.00	0	50. DsRed2-PSPC1_Pos002_S001	00-WQagW9F3dz5Hy7s7363Z9U
66.7893	22.4461	1985.37	um	Vesicles Paraspeckle	Vesicles Paraspeckle Position	0.000	1.000	18	200001564	200000422	GFP-VOID DsRed2-PSPC1 8C-C-PSPC1 V2.00	0	50. DsRed2-PSPC1_Pos002_S001	00-WQagW9F3dz5Hy7s7363Z9U
64.6301	22.9678	1985.47	um	Vesicles Paraspeckle	Vesicles Paraspeckle Position	0.000	1.000	18	200001565	200000423	GFP-VOID DsRed2-PSPC1 8C-C-PSPC1 V2.00	0	50. DsRed2-PSPC1_Pos002_S001	00-WQagW9F3dz5Hy7s7363Z9U
65.3731	23.4163	1985.4	um	Vesicles Paraspeckle	Vesicles Paraspeckle Position	0.000	1.000	18	200001566	200000424	GFP-VOID DsRed2-PSPC1 8C-C-PSPC1 V2.00	0	50. DsRed2-PSPC1_Pos002_S001	00-WQagW9F3dz5Hy7s7363Z9U
64.8459	24.9045	1985.45	um	Vesicles Paraspeckle	Vesicles Paraspeckle Position	0.000	1.000	18	200001567	200000425	GFP-VOID DsRed2-PSPC1 8C-C-PSPC1 V2.00	0	50. DsRed2-PSPC1_Pos002_S001	00-WQagW9F3dz5Hy7s7363Z9U
64.5582	0.12025	1985.76	um	Vesicles Paraspeckle	Vesicles Paraspeckle Position	0.000	1.000	18	200001568	200000426	GFP-VOID DsRed2-PSPC1 8C-C-PSPC1 V2.00	0	50. DsRed2-PSPC1_Pos002_S001	00-WQagW9F3dz5Hy7s7363Z9U
73.2578	1.38265	1985.76	um	Vesicles Paraspeckle	Vesicles Paraspeckle Position	0.000	1.000	18	200001569	200000427	GFP-VOID DsRed2-PSPC1 8C-C-PSPC1 V2.00	0	50. DsRed2-PSPC1_Pos002_S001	00-WQagW9F3dz5Hy7s7363Z9U
71.3343	2.59703	1985.75	um	Vesicles Paraspeckle	Vesicles Paraspeckle Position	0.000	1.000	18	200001570	200000428	GFP-VOID DsRed2-PSPC1 8C-C-PSPC1 V2.00	0	50. DsRed2-PSPC1_Pos002_S001	00-WQagW9F3dz5Hy7s7363Z9U
70.1036	2.76575	1985.94	um	Vesicles Paraspeckle	Vesicles Paraspeckle Position	0.000	1.000	18	200001571	200000429	GFP-VOID DsRed2-PSPC1 8C-C-PSPC1 V2.00	0	50. DsRed2-PSPC1_Pos002_S001	00-WQagW9F3dz5Hy7s7363Z9U
70.8728	3.47876	1985.84	um	Vesicles Paraspeckle	Vesicles Paraspeckle Position	0.000	1.000	18	200001572	200000430	GFP-VOID DsRed2-PSPC1 8C-C-PSPC1 V2.00	0	50. DsRed2-PSPC1_Pos002_S001	00-WQagW9F3dz5Hy7s7363Z9U
72.7944	3.48725	1985.86	um	Vesicles Paraspeckle	Vesicles Paraspeckle Position	0.000	1.000	18	200001573	200000431	GFP-VOID DsRed2-PSPC1 8C-C-PSPC1 V2.00	0	50. DsRed2-PSPC1_Pos002_S001	00-WQagW9F3dz5Hy7s7363Z9U
77.9909	3.57608	1985.79	um	Vesicles Paraspeckle	Vesicles Paraspeckle Position	0.000	1.000	18	200001574	200000432	GFP-VOID DsRed2-PSPC1 8C-C-PSPC1 V2.00	0	50. DsRed2-PSPC1_Pos002_S001	00-WQagW9F3dz5Hy7s7363Z9U
70.2755	3.78198	1985.77	um	Vesicles Paraspeckle	Vesicles Paraspeckle Position	0.000	1.000	18	200001575	200000433	GFP-VOID DsRed2-PSPC1 8C-C-PSPC1 V2.00	0	50. DsRed2-PSPC1_Pos002_S001	00-WQagW9F3dz5Hy7s7363Z9U
77.2704	3.94498	1986.01	um	Vesicles Paraspeckle	Vesicles Paraspeckle Position	0.000	1.000	18	200001576	200000434	GFP-VOID DsRed2-PSPC1 8C-C-PSPC1 V2.00	0	50. DsRed2-PSPC1_Pos002_S001	00-WQagW9F3dz5Hy7s7363Z9U
69.4298	4.14641	1985.81	um	Vesicles Paraspeckle	Vesicles Paraspeckle Position	0.000	1.000	18	200001577	200000435	GFP-VOID DsRed2-PSPC1 8C-C-PSPC1 V2.00	0	50. DsRed2-PSPC1_Pos002_S001	00-WQagW9F3dz5Hy7s7363Z9U
77.0802	4.67098	1985.92	um	Vesicles Paraspeckle	Vesicles Paraspeckle Position	0.000	1.000	18	200001578	200000436	GFP-VOID DsRed2-PSPC1 8C-C-PSPC1 V2.00	0	50. DsRed2-PSPC1_Pos002_S001	00-WQagW9F3dz5Hy7s7363Z9U
70.1377	5.66728	1985.81	um	Vesicles Paraspeckle	Vesicles Paraspeckle Position	0.000	1.000	18	200001579	200000437	GFP-VOID DsRed2-PSPC1 8C-C-PSPC1 V2.00	0	50. DsRed2-PSPC1_Pos002_S001	00-WQagW9F3dz5Hy7s7363Z9U
76.3159	6.09636	1986.1	um	Vesicles Paraspeckle	Vesicles Paraspeckle Position	0.000	1.000	18	200001580	200000438	GFP-VOID DsRed2-PSPC1 8C-C-PSPC1 V2.00	0	50. DsRed2-PSPC1_Pos002_S001	00-WQagW9F3dz5Hy7s7363Z9U
69.1631	6.38437	1985.8	um	Vesicles Paraspeckle	Vesicles Paraspeckle Position	0.000	1.000	18	200001581	200000439	GFP-VOID DsRed2-PSPC1 8C-C-PSPC1 V2.00	0	50. DsRed2-PSPC1_Pos002_S001	00-WQagW9F3dz5Hy7s7363Z9U
72.3026	6.99035	1986.13	um	Vesicles Paraspeckle	Vesicles Paraspeckle Position	0.000	1.000	18	200001582	200000440	GFP-VOID DsRed2-PSPC1 8C-C-PSPC1 V2.00	0	50. DsRed2-PSPC1_Pos002_S001	00-WQagW9F3dz5Hy7s7363Z9U
76.577	7.26499	1985.8	um	Vesicles Paraspeckle	Vesicles Paraspeckle Position	0.000	1.000	18	200001583	200000441	GFP-VOID DsRed2-PSPC1 8C-C-PSPC1 V2.00	0	50. DsRed2-PSPC1_Pos002_S001	00-WQagW9F3dz5Hy7s7363Z9U
75.6266	7.57575	1985.77	um	Vesicles Paraspeckle	Vesicles Paraspeckle Position	0.000	1.000	18	200001584	200000442	GFP-VOID DsRed2-PSPC1 8C-C-PSPC1 V2.00	0	50. DsRed2-PSPC1_Pos002_S001	00-WQagW9F3dz5Hy7s7363Z9U
74.6295	7.81714	1985.88	um	Vesicles Paraspeckle	Vesicles Paraspeckle Position	0.000	1.000	18	200001585	200000443	GFP-VOID DsRed2-PSPC1 8C-C-PSPC1 V2.00	0	50. DsRed2-PSPC1_Pos002_S001	00-WQagW9F3dz5Hy7s7363Z9U
74.0466	8.31264	1985.82	um	Vesicles Paraspeckle	Vesicles Paraspeckle Position	0.000	1.000	18	200001586	200000444	GFP-VOID DsRed2-PSPC1 8C-C-PSPC1 V2.00	0	50. DsRed2-PSPC1_Pos002_S001	00-WQagW9F3dz5Hy7s7363Z9U
70.0813	8.61646	1985.83	um	Vesicles Paraspeckle	Vesicles Paraspeckle Position	0.000	1.000	18	200001587	200000445	GFP-VOID DsRed2-PSPC1 8C-C-PSPC1 V2.00	0	50. DsRed2-PSPC1_Pos002_S001	00-WQagW9F3dz5Hy7s7363Z9U
73.4727	8.77825	1986.03	um	Vesicles Paraspeckle	Vesicles Paraspeckle Position	0.000	1.000	18	200001588	200000446	GFP-VOID DsRed2-PSPC1 8C-C-PSPC1 V2.00	0	50. DsRed2-PSPC1_Pos002_S001	00-WQagW9F3dz5Hy7s7363Z9U
73.9938	9.30303	1986.08	um	Vesicles Paraspeckle	Vesicles Paraspeckle Position	0.000	1.000	18	200001589	200000447	GFP-VOID DsRed2-PSPC1 8C-C-PSPC1 V2.00	0	50. DsRed2-PSPC1_Pos002_S001	00-WQagW9F3dz5Hy7s7363Z9U
64.5765	9.49975	1985.84	um	Vesicles Paraspeckle	Vesicles Paraspeckle Position	0.000	1.000	18	200001590	200000448	GFP-VOID DsRed2-PSPC1 8C-C-PSPC1 V2.00	0	50. DsRed2-PSPC1_Pos002_S001	00-WQagW9F3dz5Hy7s7363Z9U
68.9605	9.90774	1985.79	um	Vesicles Paraspeckle	Vesicles Paraspeckle Position	0.000	1.000	18	200001591	200000449	GFP-VOID DsRed2-PSPC1 8C-C-PSPC1 V2.00	0	50. DsRed2-PSPC1_Pos002_S001	00-WQagW9F3dz5Hy7s7363Z9U
67.4974	10.1635	1986.07	um	Vesicles Paraspeckle	Vesicles Paraspeckle Position	0.000	1.000	18	200001592	200000450	GFP-VOID DsRed2-PSPC1 8C-C-PSPC1 V2.00	0	50. DsRed2-PSPC1_Pos002_S001	00-WQagW9F3dz5Hy7s7363Z9U
65.2913	10.7022	1986.08	um	Vesicles Paraspeckle	Vesicles Paraspeckle Position	0.000	1.000	18	200001593	200000451	GFP-VOID DsRed2-PSPC1 8C-C-PSPC1 V2.00	0	50. DsRed2-PSPC1_Pos002_S001	00-WQagW9F3dz5Hy7s7363Z9U
74.544	10.6807	1985.76	um	Vesicles Paraspeckle	Vesicles Paraspeckle Position	0.000	1.000	18	200001594	200000452	GFP-VOID DsRed2-PSPC1 8C-C-PSPC1 V2.00	0	50. DsRed2-PSPC1_Pos002_S001	00-WQagW9F3dz5Hy7s7363Z9U
75.1444	10.6878	1985.77	um	Vesicles Paraspeckle	Vesicles Paraspeckle Position	0.000	1.000	18	200001595	200000453	GFP-VOID DsRed2-PSPC1 8C-C-PSPC1 V2.00	0	50. DsRed2-PSPC1_Pos002_S001	00-WQagW9F3dz5Hy7s7363Z9U
73.5478	10.9427	1985.77	um	Vesicles Paraspeckle	Vesicles Paraspeckle Position	0.000	1.000	18	200001596	200000454	GFP-VOID DsRed2-PSPC1 8C-C-PSPC1 V2.00	0	50. DsRed2-PSPC1_Pos002_S001	00-WQagW9F3dz5Hy7s7363Z9U
66.0787	11.6919	1985.81	um	Vesicles Paraspeckle	Vesicles Paraspeckle Position	0.000	1.000	18	200001597	200000455	GFP-VOID DsRed2-PSPC1 8C-C-PSPC1 V2.00	0	50. DsRed2-PSPC1_Pos002_S001	00-WQagW9F3dz5Hy7s7363Z9U
72.9917	11.6878	1985.8	um	Vesicles Paraspeckle	Vesicles Paraspeckle Position	0.000	1.000	18	200001598	200000456	GFP-VOID DsRed2-PSPC1 8C-C-PSPC1 V2.00	0	50. DsRed2-PSPC1_Pos002_S001	00-WQagW9F3dz5Hy7s7363Z9U
73.9538	12.1453	1985.86	um	Vesicles Paraspeckle	Vesicles Paraspeckle Position	0.000	1.000	18	200001599	200000457	GFP-VOID DsRed2-PSPC1 8C-C-PSPC1 V2.00	0	50. DsRed2-PSPC1_Pos002_S001	00-WQagW9F3dz5Hy7s7363Z9U
67.432	12.2873	1985.82	um	Vesicles Paraspeckle	Vesicles Paraspeckle Position	0.000	1.000	18	200001600	200000458	GFP-VOID DsRed2-PSPC1 8C-C-PSPC1 V2.00	0	50. DsRed2-PSPC1_Pos002_S001	00-WQagW9F3dz5Hy7s7363Z9U
69.8486	12.8667	1985.84	um	Vesicles Paraspeckle	Vesicles Paraspeckle Position	0.000	1.000	18	200001601	200000459	GFP-VOID DsRed2-PSPC1 8C-C-PSPC1 V2.00	0	50. DsRed2-PSPC1_Pos002_S001	00-WQagW9F3dz5Hy7s7363Z9U
72.7009	13.1121	1985.82	um	Vesicles Paraspeckle	Vesicles Paraspeckle Position	0.000	1.000	18	200001602	200000460	GFP-VOID DsRed2-PSPC1 8C-C-PSPC1 V2.00	0	50. DsRed2-PSPC1_Pos002_S001	00-WQagW9F3dz5Hy7s7363Z9U
64.3962	13.3641	1985.76	um	Vesicles Paraspeckle	Vesicles Paraspeckle Position	0.000	1.000	18	200001603	200000461	GFP-VOID DsRed2-PSPC1 8C-C-PSPC1 V2.00	0	50. DsRed2-PSPC1_Pos002_S001	00-WQagW9F3dz5Hy7s7363Z9U
64.856	13.5883	1985.75	um	Vesicles Paraspeckle	Vesicles Paraspeckle Position	0.000	1.000	18	200001604	200000462	GFP-VOID DsRed2-PSPC1 8C-C-PSPC1 V2.00	0	50. DsRed2-PSPC1_Pos002_S001	00-WQagW9F3dz5Hy7s7363Z9U
68.9032	13.6197	1985.93	um	Vesicles Paraspeckle	Vesicles Paraspeckle Position	0.000	1.000	18	200001605	200000463	GFP-VOID DsRed2-PSPC1 8C-C-PSPC1 V2.00	0	50. DsRed2-PSPC1_Pos002_S001	00-WQagW9F3dz5Hy7s7363Z9U
70.5053	13.6438	1985.77	um	Vesicles Paraspeckle	Vesicles Paraspeckle Position	0.000	1.000	18	200001606	200000464	GFP-VOID DsRed2-PSPC1 8C-C-PSPC1 V2.00	0	50. DsRed2-PSPC1_Pos002_S001	00-WQagW9F3dz5Hy7s7363Z9U
73.953	13.8006	1985.77	um	Vesicles Paraspeckle	Vesicles Paraspeckle Position	0.000	1.000	18	200001607	200000465	GFP-VOID DsRed2-PSPC1 8C-C-PSPC1 V2.00	0	50. DsRed2-PSPC1_Pos002_S001	00-WQagW9F3dz5Hy7s7363Z9U
67.4331	14.0919	1986.13	um	Vesicles Paraspeckle	Vesicles Paraspeckle Position	0.000	1.000	18	200001608	200000466	GFP-VOID DsRed2-PSPC1 8C-C-PSPC1 V2.00	0	50. DsRed2-PSPC1_Pos002_S001	00-WQagW9F3dz5Hy7s7363Z9U
68.2317	14.0901	1986.13	um	Vesicles Paraspeckle	Vesicles Paraspeckle Position	0.000	1.000	18	200001609	200000467	GFP-VOID DsRed2-PSPC1 8C-C-PSPC1 V2.00	0	50. DsRed2-PSPC1_Pos002_S001	00-WQagW9F3dz5Hy7s7363Z9U
64.6185	14.3381	1985.79	um	Vesicles Paraspeckle	Vesicles Paraspeckle Position	0.000	1.000	18	200001610	200000468	GFP-VOID DsRed2-PSPC1 8C-C-PSPC1 V2.00	0	50. DsRed2-PSPC1_Pos002_S001	00-WQagW9F3dz5Hy7s7363Z9U
70.3771	14.5503	1985.76	um	Vesicles Paraspeckle	Vesicles Paraspeckle Position	0.000	1.000	18	200001611	200000469	GFP-VOID DsRed2-PSPC1 8C-C-PSPC1 V2.00	0	50. DsRed2-PSPC1_Pos002_S001	00-WQagW9F3dz5Hy7s7363Z9U
72.457	14.7429	1985.87	um	Vesicles Paraspeckle	Vesicles Paraspeckle Position	0.000	1.000	18	200001612	200000470	GFP-VOID DsRed2-PSPC1 8C-C-PSPC1 V2.00	0	50. DsRed2-PSPC1_Pos002_S001	00-WQagW9F3dz5Hy7s7363Z9U
63.6759	14.9947	1985.83	um	Vesicles Paraspeckle	Vesicles Paraspeckle Position	0.000	1.000	18	200001613	200000471	GFP-VOID DsRed2-PSPC1 8C-C-PSPC1 V2.00	0	50. DsRed2-PSPC1_Pos002_S001	00-WQagW9F3dz5Hy7s7363Z9U
72.9917	15.0397	1985.81	um	Vesicles Paraspeckle	Vesicles Paraspeckle Position	0.000	1.000	18	200001614	200000472	GFP-VOID DsRed2-PSPC1 8C-C-PSPC1 V2.00	0	50. DsRed2-PSPC1_Pos002_S001	00-WQagW9F3dz5Hy7s7363Z9U
68.6628	15.2212	1985.9	um	Vesicles Paraspeckle	Vesicles Paraspeckle Position	0.000	1.000	18	200001615	200000473	GFP-VOID DsRed2-PSPC1 8C-C-PSPC1 V2.00	0	50. DsRed2-PSPC1_Pos002_S001	00-WQagW9F3dz5Hy7s7363Z9U
70.9003	15.2342	1985.82	um	Vesicles Paraspeckle	Vesicles Paraspeckle Position	0.000	1.000	18	200001616	200000474	GFP-VOID DsRed2-PSPC1 8C-C-PSPC1 V2.00	0	50. DsRed2-PSPC1_Pos002_S001	00-WQagW9F3dz5Hy7s7363Z9U
72.5362	15.5578	1985.8	um	Vesicles Paraspeckle	Vesicles Paraspeckle Position	0.000	1.000	18	200001617	200000475	GFP-VOID DsRed2-PSPC1 8C-C-PSPC1 V2.00	0	50. DsRed2-PSPC1_Pos002_S001	00-WQagW9F3dz5Hy7s7363Z9U
70.154	16.047	1985.94	um	Vesicles Paraspeckle	Vesicles Paraspeckle Position	0.000	1.000	18	200001618	200000476	GFP-VOID DsRed2-PSPC1 8C-C-PSPC1 V2.00	0	50. DsRed2-PSPC1_Pos002_S001	00-WQagW9F3dz5Hy7s7363Z9U
65.5802	16.2338	1985.84	um	Vesicles Paraspeckle	Vesicles Paraspeckle Position	0.000	1.000	18	200001619	200000477	GFP-VOID DsRed2-PSPC1 8C-C-PSPC1 V2.00	0	50. DsRed2-PSPC1_Pos002_S001	00-WQagW9F3dz5Hy7s7363Z9U
71.6588	16.2467	1985.77	um	Vesicles Paraspeckle	Vesicles Paraspeckle Position	0.000	1.000	18	200001620	200000478	GFP-VOID DsRed2-PSPC1 8C-C-PSPC1 V2.00	0	50. DsRed2-PSPC1_Pos002_S001	00-WQagW9F3dz5Hy7s7363Z9U
69.7002	16.9612	1985.84	um	Vesicles Paraspeckle	Vesicles Paraspeckle Position	0.000	1.000	18	200001621	200000479	GFP-VOID DsRed2-PSPC1 8C-C-PSPC1 V2.00	0	50. DsRed2-PSPC1_Pos002_S001	00-WQagW9F3dz5Hy7s7363Z9U
65.3754	17.2344	1985.85	um	Vesicles Paraspeckle	Vesicles Paraspeckle Position	0.000	1.000	18	200001622	200000480	GFP-VOID DsRed2-PSPC1 8C-C-PSPC1 V2.00	0	50. DsRed2-PSPC1_Pos002_S001	00-WQagW9F3dz5Hy7s7363Z9U
63.8692	17.401	1985.77	um	Vesicles Paraspeckle	Vesicles Paraspeckle Position	0.000	1.000	18	200001623	200000481	GFP-VOID DsRed2-PSPC1 8C-C-PSPC1 V2.00	0	50. DsRed2-PSPC1_Pos002_S001	00-WQagW9F3dz5Hy7s7363Z9U
69.6113	17.4268	1985.76	um	Vesicles Paraspeckle	Vesicles Paraspeckle Position	0.000	1.000	18	200001624	200000482	GFP-VOID DsRed2-PSPC1 8C-C-PSPC1 V2.00	0	50. DsRed2-PSPC1_Pos002_S001	00-WQagW9F3dz5Hy7s7363Z9U
66.2042	17.6261	1985.79	um	Vesicles Paraspeckle	Vesicles Paraspeckle Position	0.000	1.000	18	200001625	200000483	GFP-VOID DsRed2-PSPC1 8C-C-PSPC1 V2.00	0	50. DsRed2-PSPC1_Pos002_S001	00-WQagW9F3dz5Hy7s7363Z9U
69.1548	17.6889	1985.9	um	Vesicles Paraspeckle	Vesicles Paraspeckle Position	0.000	1.000	18	200001626	200000484	GFP-VOID DsRed2-PSPC1 8C-C-PSPC1 V2.00	0	50. DsRed2-PSPC1_Pos002_S001	00-WQagW9F3dz5Hy7s7363Z9U
69.9995	18.1581	1985.76	um	Vesicles Paraspeckle	Vesicles Paraspeckle Position	0.000	1.000	18	200001627	200000485	GFP-VOID DsRed2-PSPC1 8C-C-PSPC1 V2.00	0	50. DsRed2-PSPC1_Pos002_S001	00-WQagW9F3dz5Hy7s7363Z9U
63.4421	18.7223	1985.79	um	Vesicles Paraspeckle	Vesicles Paraspeckle Position	0.000	1.000	18	200001628	200000486	GFP-VOID DsRed2-PSPC1 8C-C-PSPC1 V2.00	0	50. DsRed2-PSPC1_Pos002_S001	00-WQagW9F3dz5Hy7s7363Z9U
63.7583	18.6584	1985.79	um	Vesicles Paraspeckle	Vesicles Paraspeckle Position	0.000	1.000	18	200001629	200000487	GFP-VOID DsRed2-PSPC1 8C-C-PSPC1 V2.00	0	50. DsRed2-PSPC1_Pos002_S001	00-WQagW9F3dz5Hy7s7363Z9U
67.7589	18.6423	1985.92	um	Vesicles Paraspeckle	Vesicles Paraspeckle Position	0.000	1.000	18	200001630	200000488	GFP-VOID DsRed2-PSPC1 8C-C-PSPC1 V2.00	0	50. DsRed2-PSPC1_Pos002_S001	00-WQagW9F3dz5Hy7s7363Z9U
67.2313	19.1214	1985.97	um	Vesicles Paraspeckle	Vesicles Paraspeckle Position	0.000	1.000	18	200001631	200000489	GFP-VOID DsRed2-PSPC1 8C-C-PSPC1 V2.00	0	50. DsRed2-PSPC1_Pos002_S001	00-WQagW9F3dz5Hy7s7363Z9U
63.8528	19.5394	1985.78	um	Vesicles Paraspeckle	Vesicles Paraspeckle Position	0.000	1.000	18	200001632	200000490	GFP-VOID DsRed2-PSPC1 8C-C-PSPC1 V2.00	0	50. DsRed2-PSPC1_Pos002_S001	00-WQagW9F3dz5Hy7s7363Z9U
65.7984	19.8581	1985.75	um	Vesicles Paraspeckle	Vesicles Paraspeckle Position	0.000	1.000	18	200001633	200000491	GFP-VOID DsRed2-PSPC1 8C-C-PSPC1 V2.00	0	50. DsRed2-PSPC1_Pos002_S001	00-WQagW9F3dz5Hy7s7363Z9U
68.1878	20.0818	1985.95	um	Vesicles Paraspeckle	Vesicles Paraspeckle Position	0.000	1.000	18	200001634	200000492	GFP-VOID DsRed2-PSPC1 8C-C-PSPC1 V2.00	0	50. DsRed2-PSPC1_Pos002_S001	00-WQagW9F3dz5Hy7s7363Z9U
63.8949	20.6243	1985.91	um	Vesicles Paraspeckle	Vesicles Paraspeckle Position	0.000	1.000	18	200001635	200000493	GFP-VOID DsRed2-PSPC1 8C-C-PSPC1 V2.00	0	50. DsRed2-PSPC1_Pos002_S001	00-WQagW9F3dz5Hy7s7363Z9U
66.5201	21.2843	1985.84	um	Vesicles Paraspeckle	Vesicles Paraspeckle Position	0.000	1.000	18	200001636	200000494	GFP-VOID DsRed2-PSPC1 8C-C-PSPC1 V2.00	0	50. DsRed2-PSPC1_Pos002_S001	00-WQagW9F3dz5Hy7s7363Z9U
68.6116	21.3075	1985.76	um	Vesicles Paraspeckle	Vesicles Paraspeckle Position	0.000	1.000	18	200001637	200000495	GFP-VOID DsRed2-PSPC1 8C-C-PSPC1 V2.00	0	50. DsRed2-PSPC1_Pos002_S001	00-WQagW9F3dz5Hy7s7363Z9U
65.9831	22.9737	1985.86	um	Vesicles Paraspeckle	Vesicles Paraspeckle Position	0.000	1.000	18	200001638	200000496	GFP-VOID DsRed2-PSPC1 8C-C-PSPC1 V2.00	0	50. DsRed2-PSPC1_Pos002_S001	00-WQagW9F3dz5Hy7s7363Z9U
76.5541	0.629703	1986.46	um	Vesicles Paraspeckle	Vesicles Paraspeckle Position	0.000	1.000	18	200001639	200000497	GFP-VOID DsRed2-PSPC1 8C-C-PSPC1 V2.00	0	50. DsRed2-PSPC1_Pos002_S001	00-WQagW9F3dz5Hy7s7363Z9U
77.0531	1.14083	1986.36	um	Vesicles Paraspeckle	Vesicles Paraspeckle Position	0.000	1.000	18	200001640	200000498	GFP-VOID DsRed2-PSPC1 8C-C-PSPC1 V2.00	0	50. DsRed2-PSPC1_Pos002_S001	00-WQagW9F3dz5Hy7s7363Z9U
73.6719	1.35453	1986.19	um	Vesicles Paraspeckle	Vesicles Paraspeckle Position	0.000	1.000	18	200001641	200000499	GFP-VOID DsRed2-PSPC1 8C-C-PSPC1 V2.00	0	50. DsRed2-PSPC1_Pos002_S001	00-WQagW9F3dz5Hy7s7363Z9U
77.2976	2.1421	1986.34	um	Vesicles Paraspeckle	Vesicles Paraspeckle Position	0.000	1.000	18	200001642	200000500	GFP-VOID DsRed2-PSPC1 8C-C-PSPC1 V2.00	0	50. DsRed2-PSPC1_Pos002_S001	00-WQagW9F3dz5Hy7s7363Z9U
72.0159	2.50121	1986.28	um	Vesicles Paraspeckle	Vesicles Paraspeckle Position	0.000	1.000	18	200001643	200000501	GFP-VOID DsRed2-PSPC1 8C-C-PSPC1 V2.00	0	50. DsRed2-PSPC1_Pos002_S001	00-WQagW9F3dz5Hy7s7363Z9U
72.8335	2.76575	1986.32	um	Vesicles Paraspeckle	Vesicles Paraspeckle Position	0.000	1.000	18	200001644	200000502	GFP-VOID DsRed2-PSPC1 8C-C-PSPC1 V2.00	0	50. DsRed2-PSPC1_Pos002_S001	00-WQagW9F3dz5Hy7s7363Z9U
71.2535	4.20875	1986.28	um	Vesicles Paraspeckle	Vesicles Paraspeckle Position	0.000	1.000	18	200001645	200000503	GFP-VOID DsRed2-PSPC1 8C-C-PSPC1 V2.00	0	50. DsRed2-PSPC1_Pos002_S001	00-WQagW9F3dz5Hy7s7363Z9U
69.9021	4.50427	1986.41	um	Vesicles Paraspeckle	Vesicles Paraspeckle Position	0.000	1.000	18	200001646	200000504	GFP-VOID DsRed2-PSPC1 8C-C-PSPC1 V2.00	0	50. DsRed2-PSPC1_Pos002_S001	00-WQagW9F3dz5Hy7s7363Z9U
70.256	4.4242	1986.23	um	Vesicles Paraspeckle	Vesicles Paraspeckle Position	0.000	1.000	18	200001647	200000505	GFP-VOID DsRed2-PSPC1 8C-C-PSPC1 V2.00	0	50. DsRed2-PSPC1_Pos002_S001	00-WQagW9F3dz5Hy7s7363Z9U
70.7652	5.22207	1986.26	um	Vesicles Paraspeckle	Vesicles Paraspeckle Position	0.000	1.000	18	200001648	200000506	GFP-VOID DsRed2-PSPC1 8C-C-PSPC1 V2.00	0	50. DsRed2-PSPC1_Pos002_S001	00-WQagW9F3dz5Hy7s7363Z9U
71.8296	5.1815	1986.18	um	Vesicles Paraspeckle	Vesicles Paraspeckle Position	0.000	1.000	18	200001649	200000507	GFP-VOID DsRed2-PSPC1 8C-C-PSPC1 V2.00	0	50. DsRed2-PSPC1_Pos002_S001	00-WQagW9F3dz5Hy7s7363Z9U
73.3	5.36664	1986.23	um	Vesicles Paraspeckle	Vesicles Paraspeckle Position	0.000	1.000	18	200001650	200000508	GFP-VOID DsRed2-PSPC1 8C-C-PSPC1 V2.00	0	50. DsRed2-PSPC1_Pos002_S001	00-WQagW9F3dz5Hy7s7363Z9U
71.4073	5.68252	1986.44	um	Vesicles Paraspeckle	Vesicles Paraspeckle Position	0.000	1.000	18	200001651	200000509	GFP-VOID DsRed2-PSPC1 8C-C-PSPC1 V2.00	0	50. DsRed2-PSPC1_Pos002_S001	00-WQagW9F3dz5Hy7s7363Z9U
73.748	6.13275	1986.28	um	Vesicles Paraspeckle	Vesicles Paraspeckle Position	0.000	1.000	18	200001652	200000510	GFP-VOID DsRed2-PSPC1 8C-C-PSPC1 V2.00	0	50. DsRed2-PSPC1_Pos002_S001	00-WQagW9F3dz5Hy7s7363Z9U
70.3664	6.32137	1986.31	um	Vesicles Paraspeckle	Vesicles Paraspeckle Position	0.000	1.000	18	200001653	200000511	GFP-VOID DsRed2-PSPC1 8C-C-PSPC1 V2.00	0	50. DsRed2-PSPC1_Pos002_S001	00-WQagW9F3dz5Hy7s7363Z9U
72.0588	6.35645	1986.46	um	Vesicles Paraspeckle	Vesicles Paraspeckle Position	0.000	1.000	18	200001654	200000512	GFP-VOID DsRed2-PSPC1 8C-C-PSPC1 V2.00	0	50. DsRed2-PSPC1_Pos002_S001	00-WQagW9F3dz5Hy7s7363Z9U
72.9917	6.35513	1986.32	um	Vesicles Paraspeckle	Vesicles Paraspeckle Position	0.000	1.000	18	200001655	200000513	GFP-VOID DsRed2-PSPC1 8C-C-PSPC1 V2.00	0	50. DsRed2-PSPC1_Pos002_S001	00-WQagW9F3dz5Hy7s7363Z9U
69.9343	7.04368	1986.37	um	Vesicles Paraspeckle	Vesicles Paraspeckle Position	0.000	1.000	18	200001656	200000514	GFP-VOID DsRed2-PSPC1 8C-C-PSPC1 V2.00	0	50. DsRed2-PSPC1_Pos002_S001	00-WQagW9F3dz5Hy7s7363Z9U
74.4068	7.35247	1986.26	um	Vesicles Paraspeckle	Vesicles Paraspeckle Position	0.000	1.000	18	200001657	200000515	GFP-VOID DsRed2-PSPC1 8C-C-PSPC1 V2.00	0	50. DsRed2-PSPC1_Pos002_S001	00-WQagW9F3dz5Hy7s7363Z9U
69.3579	8.54704	1986.27	um	Vesicles Paraspeckle	Vesicles Paraspeckle Position	0.000	1.000	18	200001658	200000516	GFP-VOID DsRed2-PSPC1 8C-C-PSPC1 V2.00	0	50. DsRed2-PSPC1_Pos002_S001	00-WQagW9F3dz5Hy7s7363Z9U
74.7014	8.82914	1986.24	um	Vesicles Paraspeckle	Vesicles Paraspeckle Position	0.000	1.000	18	200001659	200000517	GFP-VOID DsRed2-PSPC1 8C-C-PSPC1 V2.00	0	50. DsRed2-PSPC1_Pos002_S001	00-WQagW9F3dz5Hy7s7363Z9U
69.8633	9.4251	1986.25	um	Vesicles Paraspeckle	Vesicles Paraspeckle Position	0.000	1.000	18	200001660	200000518	GFP-VOID DsRed2-PSPC1 8C-C-PSPC1 V2.00	0	50. DsRed2-PSPC1_Pos002_S001	00-WQagW9F3dz5Hy7s7363Z9U
72.297	9.69774	1986.45	um	Vesicles Paraspeckle	Vesicles Paraspeckle Position	0.000	1.000	18	200001661	200000519	GFP-VOID DsRed2-PSPC1 8C-C-PSPC1 V2.00	0	50. DsRed2-PSPC1_Pos002_S001	00-WQagW9F3dz5Hy7s7363Z9U
70.5307	10.0111	1986.19	um	Vesicles Paraspeckle	Vesicles Paraspeckle Position	0.000	1.000	18	200001662	200000520	GFP-VOID DsRed2-PSPC1 8C-C-PSPC1 V2.00	0	50. DsRed2-PSPC1_Pos002_S001	00-WQagW9F3dz5Hy7s7363Z9U
74.2251	10.193	1986.17	um	Vesicles Paraspeckle	Vesicles Paraspeckle Position	0.000	1.000	18	200001663	200000521	GFP-VOID DsRed2-PSPC1 8C-C-PSPC1 V2.00	0	50. DsRed2-PSPC1_Pos002_S001	00-WQagW9F3dz5Hy7s7363Z9U
71.8372	10.483	1986.34	um	Vesicles Paraspeckle	Vesicles Paraspeckle Position	0.000	1.000	18	200001664	200000522	GFP-VOID DsRed2-PSPC1 8C-C-PSPC1 V2.00	0	50. DsRed2-PSPC1_Pos002_S001	00-WQagW9F3dz5Hy7s7363Z9U
68.9274	11.4588	1986.2	um	Vesicles Paraspeckle	Vesicles Paraspeckle Position	0.000	1.000	18	200001665	200000523	GFP-VOID DsRed2-PSPC1 8C-C-PSPC1 V2.00	0	50. DsRed2-PSPC1_Pos002_S001	00-WQagW9F3dz5Hy7s7363Z9U
66.6621	11.6878	1986.27	um	Vesicles Paraspeckle	Vesicles Paraspeckle Position	0.000	1.000	18	200001666	200000524	GFP-VOID DsRed2-PSPC1 8C-C-PSPC1 V2.00	0	50. DsRed2-PSPC1_Pos002_S001	00-WQagW9F3dz5Hy7s7363Z9U
69.1761	12.0976	1986.24	um	Vesicles Paraspeckle	Vesicles Paraspeckle Position	0.000	1.000	18	200001667	200000525	GFP-VOID DsRed2-PSPC1 8C-C-PSPC1 V2.00	0	50. DsRed2-PSPC1_Pos002_S001	00-WQagW9F3dz5Hy7s7363Z9U
65.279	12.4006	1986.2	um	Vesicles Paraspeckle	Vesicles Paraspeckle Position	0.000	1.000	18	200001668	200000526	GFP-VOID DsRed2-PSPC1 8C-C-PSPC1 V2.00	0	50. DsRed2-PSPC1_Pos002_S001	00-WQagW9F3dz5Hy7s7363Z9U
72.4851	12.5047	1986.25	um	Vesicles Paraspeckle	Vesicles Paraspeckle Position	0.000	1.000	18	200001669	200000527	GFP-VOID DsRed2-PSPC1 8C-C-PSPC1 V2.00	0	50. DsRed2-PSPC1_Pos002_S001	00-WQagW9F3dz5Hy7s7363Z9U
67.2004	13.5927	1986.44	um	Vesicles Paraspeckle	Vesicles Paraspeckle Position	0.000	1.000	18	200001670	200000528	GFP-VOID DsRed2-PSPC1 8C-C-PSPC1 V2.00	0	50. DsRed2-PSPC1_Pos002_S001	00-WQagW9F3dz5Hy7s7363Z9U
69.6247	13.5793	1986.37	um	Vesicles Paraspeckle	Vesicles Paraspeckle Position	0.000	1.000	18	200001671	200000529	GFP-VOID DsRed2-PSPC1 8C-C-PSPC1 V2.00	0	50. DsRed2-PSPC1_Pos002_S001	00-WQagW9F3dz5Hy7s7363Z9U
65.3295	14.2591	1986.24	um	Vesicles Paraspeckle	Vesicles Paraspeckle Position	0.000	1.000	18	200001672	200000530	GFP-VOID DsRed2-PSPC1 8C-C-PSPC1 V2.00	0	50. DsRed2-PSPC1_Pos002_S001	00-WQagW9F3dz5Hy7s7363Z9U
69.8162	14.2477	1986.17	um	Vesicles Paraspeckle	Vesicles Paraspeckle Position	0.000	1.000	18	200001673	200000531	GFP-VOID DsRed2-PSPC1 8C-C-PSPC1 V2.00	0	50. DsRed2-PSPC1_Pos002_S001	00-WQagW9F3dz5Hy7s7363Z9U
65.5375	14.7651	1986.3	um	Vesicles Paraspeckle	Vesicles Paraspeckle Position	0.000	1.000	18	200001674	200000532	GFP-VOID DsRed2-PSPC1 8C-C-PSPC1 V2.00	0	50. DsRed2-PSPC1_Pos002_S001	00-WQagW9F3dz5Hy7s7363Z9U
66.0158	14.7347	1986.21	um	Vesicles Paraspeckle	Vesicles Paraspeckle Position	0.000	1.000	18	200001675	200000533	GFP-VOID DsRed2-PSPC1 8C-C-PSPC1 V2.00	0	50. DsRed2-PSPC1_Pos002_S001	00-WQagW9F3dz5Hy7s7363Z9U
66.2937	15.5523	1986.25	um	Vesicles Paraspeckle	Vesicles Paraspeckle Position	0.000	1.000	18	200001676	200000534	GFP-VOID DsRed2-PSPC1 8C-C-PSPC1 V2.00	0	50. DsRed2-PSPC1_Pos002_S001	00-WQagW9F3dz5Hy7s7363Z9U
68.1609	15.4562	1986.25	um	Vesicles Paraspeckle	Vesicles Paraspeckle Position	0.000	1.000	18	200001677	200000535	GFP-VOID DsRed2-PSPC1 8C-C-PSPC1 V2.00	0	50. DsRed2-PSPC1_Pos002_S001	00-WQagW9F3dz5Hy7s7363Z9U
69.5376	15.6109	1986.25	um	Vesicles Paraspeckle	Vesicles Paraspeckle Position	0.000	1.000	18	200001678	200000536	GFP-VOID DsRed2-PSPC1 8C-C-PSPC1 V2.00	0	50. DsRed2-PSPC1_Pos002_S001	00-WQagW9F3dz5Hy7s7363Z9U
66.0369	15.9601	1986.34	um	Vesicles Paraspeckle	Vesicles Paraspeckle Position	0.000	1.000	18	200001679	200000537	GFP-VOID DsRed2-PSPC1 8C-C-PSPC1 V2.00	0	50. DsRed2-PSPC1_Pos002_S001	00-WQagW9F3dz5Hy7s7363Z9U
64.8152	16.5072	1986.28	um	Vesicles Paraspeckle	Vesicles Paraspeckle Position	0.000	1.000	18	200001680	200000538	GFP-VOID DsRed2-PSPC1 8C-C-PSPC1 V2.00	0	50. DsRed2-PSPC1_Pos002_S001	00-WQagW9F3dz5Hy7s7363Z9U
65.8201	16.7148	1986.26	um	Vesicles Paraspeckle	Vesicles Paraspeckle Position	0.000	1.000	18	200001681	200000539	GFP-VOID DsRed2-PSPC1 8C-C-PSPC1 V2.00	0	50. DsRed2-PSPC1_Pos002_S001	00-WQagW9F3dz5Hy7s7363Z9U
66.9634	16.7092	1986.29	um	Vesicles Paraspeckle	Vesicles Paraspeckle Position	0.000	1.000	18	200001682	200000540	GFP-VOID DsRed2-PSPC1 8C-C-PSPC1 V2.00	0	50. DsRed2-PSPC1_Pos002_S001	00-WQagW9F3dz5Hy7s7363Z9U
68.1082	16.6813	1986.46	um	Vesicles Paraspeckle	Vesicles Paraspeckle Position	0.000	1.000	18	200001683	200000541	GFP-VOID DsRed2-PSPC1 8C-C-PSPC1 V2.00	0	50. DsRed2-PSPC1_Pos002_S001	00-WQagW9F3dz5Hy7s7363Z9U
65.8307	17.6822	1986.21	um	Vesicles Paraspeckle	Vesicles Paraspeckle Position	0.000	1.000	18	200001684	200000542	GFP-VOID DsRed2-PSPC1 8C-C-PSPC1 V2.00	0	50. DsRed2-PSPC1_Pos002_S001	00-WQagW9F3dz5Hy7s7363Z9U
68.4222	17.6768	1986.39	um	Vesicles Paraspeckle	Vesicles Paraspeckle Position	0.000	1.000	18	200001685	200000543	GFP-VOID DsRed2-PSPC1 8C-C-PSPC1 V2.00	0	50. DsRed2-PSPC1_Pos002_S001	00-WQagW9F3dz5Hy7s7363Z9U
63.8595	19.1291	1986.21	um	Vesicles Paraspeckle	Vesicles Paraspeckle Position	0.000	1.000	18	200001686	200000544	GFP-VOID DsRed2-PSPC1 8C-C-PSPC1 V2.00	0	50. DsRed2-PSPC1_Pos002_S001	00-WQagW9F3dz5Hy7s7363Z9U
64.5742	19.1198	1986.24	um	Vesicles Paraspeckle	Vesicles Paraspeckle Position	0.000	1.000	18	200001687	200000545	GFP-VOID DsRed2-PSPC1 8C-C-PSPC1 V2.00	0	50. DsRed2-PSPC1_Pos002_S001	00-WQagW9F3dz5Hy7s7363Z9U
66.9134	19.9086	1986.21	um	Vesicles Paraspeckle	Vesicles Paraspeckle Position	0.000	1.000	18	200001688	200000546	GFP-VOID DsRed2-PSPC1 8C-C-PSPC1 V2.00	0	50. DsRed2-PSPC1_Pos002_S001	00-WQagW9F3dz5Hy7s7363Z9U
66.2959	20.048	1986.23	um	Vesicles Paraspeckle	Vesicles Paraspeckle Position	0.000	1.000	18	200001689	200000547	GFP-VOID DsRed2-PSPC1 8C-C-PSPC1 V2.00	0	50. DsRed2-PSPC1_Pos002_S001	00-WQagW9F3dz5Hy7s7363Z9U
65.2375	20.6099	1986.21	um	Vesicles Paraspeckle	Vesicles Paraspeckle Position	0.000	1.000	18	200001690	200000548	GFP-VOID DsRed2-PSPC1 8C-C-PSPC1 V2.00	0	50. DsRed2-PSPC1_Pos002_S001	00-WQagW9F3dz5Hy7s7363Z9U
67.6648	20.7655	1986.26	um	Vesicles Paraspeckle	Vesicles Paraspeckle Position	0.000	1.000	18	200001691	200000549	GFP-VOID DsRed2-PSPC1 8C-C-PSPC1 V2.00	0	50. DsRed2-PSPC1_Pos002_S001	00-WQagW9F3dz5Hy7s7363Z9U
64.7024	21.7234	1986.37	um	Vesicles Paraspeckle	Vesicles Paraspeckle Position	0.000	1.000	18	200001692	200000550	GFP-VOID DsRed2-PSPC1 8C-C-PSPC1 V2.00	0	50. DsRed2-PSPC1_Pos002_S001	00-WQagW9F3dz5Hy7s7363Z9U
65.2953	22.7619	1986.24	um	Vesicles Paraspeckle	Vesicles Paraspeckle Position	0.000	1.000	18	200001693	200000551	GFP-VOID DsRed2-PSPC1 8C-C-PSPC1 V2.00	0	50. DsRed2-PSPC1_Pos002_S001	00-WQagW9F3dz5Hy7s7363Z9U
66.9832	23.2109	1986.25	um	Vesicles Paraspeckle	Vesicles Paraspeckle Position	0.000	1.000	18	200001694	200000552	GFP-VOID DsRed2-PSPC1 8C-C-PSPC1 V2.00	0	50. DsRed2-PSPC1_Pos002_S001	00-WQagW9F3dz5Hy7s7363Z9U
75.0385	1.34919	1986.62	um	Vesicles Paraspeckle	Vesicles Paraspeckle Position	0.000	1.000	18	200001695	200000553	GFP-VOID DsRed2-PSPC1 8C-C-PSPC1 V2.00	0	50. DsRed2-PSPC1_Pos002_S001	00-WQagW9F3dz5Hy7s7363Z9U
70.9018	1.81728	1986.67	um	Vesicles Paraspeckle	Vesicles Paraspeckle Position	0.000	1.000	18	200001696	200000554	GFP-VOID DsRed2-PSPC1 8C-C-PSPC1 V2.00	0	50. DsRed2-PSPC1_Pos002_S001	00-WQagW9F3dz5Hy7s7363Z9U
72.2554	1.80859	1986.66	um	Vesicles Paraspeckle	Vesicles Paraspeckle Position	0.000	1.000	18	200001697	200000555	GFP-VOID DsRed2-PSPC1 8C-C-PSPC1 V2.00	0	50. DsRed2-PSPC1_Pos002_S001	00-WQagW9F3dz5Hy7s7363Z9U
73.7529	2.0804	1986.7	um	Vesicles Paraspeckle	Vesicles Paraspeckle Position	0.000	1.000	18	200001698	200000556	GFP-VOID DsRed2-PSPC1 8C-C-PSPC1 V2.00	0	50. DsRed2-PSPC1_Pos002_S001	00-WQagW9F3dz5Hy7s7363Z9U
72.9955	3.30782	1986.65	um	Vesicles Paraspeckle	Vesicles Paraspeckle Position	0.000	1.000	18	200001699	200000557	GFP-VOID DsRed2-PSPC1 8C-C-PSPC1 V2.00	0	50. DsRed2-PSPC1_Pos002_S001	00-WQagW9F3dz5Hy7s7363Z9U
71.7906	3.46148	1986.68	um	Vesicles Paraspeckle	Vesicles Paraspeckle Position	0.000	1.000	18	200001700	200000558	GFP-VOID DsRed2-PSPC1 8C-C-PSPC1 V2.00	0	50. DsRed2-PSPC1_Pos002_S001	00-WQagW9F3dz5Hy7s7363Z9U
73.4582	4.23336	1986.71	um	Vesicles Paraspeckle	Vesicles Paraspeckle Position	0.000	1.000	18	200001701	200000559	GFP-VOID DsRed2-PSPC1 8C-C-PSPC1 V2.00	0	50. DsRed2-PSPC1_Pos002_S001	00-WQagW9F3dz5Hy7s7363Z9U
72.0613	4.42439	1986.72	um	Vesicles Paraspeckle	Vesicles Paraspeckle Position	0.000	1.000	18	200001702	200000560	GFP-VOID DsRed2-PSPC1 8C-C-PSPC1 V2.00	0	50. DsRed2-PSPC1_Pos002_S001	00-WQagW9F3dz5Hy7s7363Z9U
72.3994	4.42365	1986.72	um	Vesicles Paraspeckle	Vesicles Paraspeckle Position	0.000	1.000	18	200001703	200000561	GFP-VOID DsRed2-PSPC1 8C-C-PSPC1 V2.00	0	50. DsRed2-PSPC1_Pos002_S001	00-WQagW9F3dz5Hy7s7363Z9U
76.8103	4.39031	1986.74	um	Vesicles Paraspeckle	Vesicles Paraspeckle Position	0.000	1.000	18	200001704	200000562	GFP-VOID DsRed2-PSPC1 8C-C-PSPC1 V2.00	0	50. DsRed2-PSPC1_Pos002_S001	00-WQagW9F3dz5Hy7s7363Z9U
74.4613	4.93025	1986.73	um	Vesicles Paraspeckle	Vesicles Paraspeckle Position	0.000	1.000	18	200001705	200000563	GFP-VOID DsRed2-PSPC1 8C-C-PSPC1 V2.00	0	50. DsRed2-PSPC1_Pos002_S001	00-WQagW9F3dz5Hy7s7363Z9U
73.9271	5.17075	1986.73	um	Vesicles Paraspeckle	Vesicles Paraspeckle Position	0.000	1.000	18	200001706	200000564	GFP-VOID DsRed2-PSPC1 8C-C-PSPC1 V2.00	0	50. DsRed2-PSPC1_Pos002_S001	00-WQagW9F3dz5Hy7s7363Z9U
71.5115	6.46292	1986.9	um	Vesicles Paraspeckle	Vesicles Paraspeckle Position	0.000	1.000	18	200001707	200000565	GFP-VOID DsRed2-PSPC1 8C-C-PSPC1 V2.00	0	50. DsRed2-PSPC1_Pos002_S001	00-WQagW9F3dz5Hy7s7363Z9U
72.4213	6.44363	1986.68	um	Vesicles Paraspeckle	Vesicles Paraspeckle Position	0.000	1.000	18	200001708	200000566	GFP-VOID DsRed2-PSPC1 8C-C-PSPC1 V2.00	0	50. DsRed2-PSPC1_Pos002_S001	00-WQagW9F3dz5Hy7s7363Z9U
74.3632	6.33049	1986.77	um	Vesicles Paraspeckle	Vesicles Paraspeckle Position	0.000	1.000	18	200001709	200000567	GFP-VOID DsRed2-PSPC1 8C-C-PSPC1 V2.00	0	50. DsRed2-PSPC1_Pos002_S001	00-WQagW9F3dz5Hy7s7363Z9U
73.3167	7.30418	1986.74	um	Vesicles Paraspeckle	Vesicles Paraspeckle Position	0.000	1.000	18	200001710	200000568	GFP-VOID DsRed2-PSPC1 8C-C-PSPC1 V2.00	0	50. DsRed2-PSPC1_Pos002_S001	00-WQagW9F3dz5Hy7s7363Z9U
70.5418	7.54578	1986.87	um	Vesicles Paraspeckle	Vesicles Paraspeckle Position	0.000	1.000	18	200001711	200000569	GFP-VOID DsRed2-PSPC1 8C-C-PSPC1 V2.00	0	50. DsRed2-PSPC1_Pos002_S001	00-WQagW9F3dz5Hy7s7363Z9U
73.8237	7.53631	1986.74	um	Vesicles Paraspeckle	Vesicles Paraspeckle Position	0.000	1.000	18	200001712	200000570	GFP-VOID DsRed2-PSPC1 8C-C-PSPC1 V2.00	0	50. DsRed2-PSPC1_Pos002_S001	00-WQagW9F3dz5Hy7s7363Z9U
73.9512	8.0545	1986.67	um	Vesicles Paraspeckle	Vesicles Paraspeckle Position	0.000	1.000	18	200001713	200000571	GFP-VOID DsRed2-PSPC1 8C-C-PSPC1 V2.00	0	50. DsRed2-PSPC1_Pos002_S001	00-WQagW9F3dz5Hy7s7363Z9U
74.916	7.99188	1986.68	um	Vesicles Paraspeckle	Vesicles Paraspeckle Position	0.000	1.000	18	200001714	200000572	GFP-VOID DsRed2-PSPC1 8C-C-PSPC1 V2.00	0	50. DsRed2-PSPC1_Pos002_S001	00-WQagW9F3dz5Hy7s7363Z9U
72.5431	8.21603	1986.65	um	Vesicles Paraspeckle	Vesicles Paraspeckle Position	0.000	1.000	18	200001715	200000573	GFP-VOID DsRed2-PSPC1 8C-C-PSPC1 V2.00	0	50. DsRed2-PSPC1_Pos002_S001	00-WQagW9F3dz5Hy7s7363Z9U
70.0689	8.67686	1986.62	um	Vesicles Paraspeckle	Vesicles Paraspeckle Position	0.000	1.000	18	200001716	200000574	GFP-VOID DsRed2-PSPC1 8C-C-PSPC1 V2.00	0	50. DsRed2-PSPC1_Pos002_S001	00-WQagW9F3dz5Hy7s7363Z9U
74.6278	9.22329	1986.67	um	Vesicles Paraspeckle	Vesicles Paraspeckle Position	0.000	1.000	18	200001717	200000575	GFP-VOID DsRed2-PSPC1 8C-C-PSPC1 V2.00	0	50. DsRed2-PSPC1_Pos002_S001	00-WQagW9F3dz5Hy7s7363Z9U
73.7374	9.50713	1986.59	um	Vesicles Paraspeckle	Vesicles Paraspeckle Position	0.000	1.000	18	200001718	200000576	GFP-VOID DsRed2-PSPC1 8C-C-PSPC1 V2.00	0	50. DsRed2-PSPC1_Pos002_S001	00-WQagW9F3dz5Hy7s7363Z9U
70.1992	9.96865	1986.59	um	Vesicles Paraspeckle	Vesicles Paraspeckle Position	0.000	1.000	18	200001719	200000577	GFP-VOID DsRed2-PSPC1 8C-C-PSPC1 V2.00	0	50. DsRed2-PSPC1_Pos002_S001	00-WQagW9F3dz5Hy7s7363Z9U
72.737	10.7124	1986.61	um	Vesicles Paraspeckle	Vesicles Paraspeckle Position	0.000	1.000	18	200001720	200000578	GFP-VOID DsRed2-PSPC1 8C-C-PSPC1 V2.00	0	50. DsRed2-PSPC1_Pos002_S001	00-WQagW9F3dz5Hy7s7363Z9U
74.1793	10.6218	1986.83	um	Vesicles Paraspeckle	Vesicles Paraspeckle Position	0.000	1.000	18	200001721	200000579	GFP-VOID DsRed2-PSPC1 8C-C-PSPC1 V2.00	0	50. DsRed2-PSPC1_Pos002_S001	00-WQagW9F3dz5Hy7s7363Z9U
69.4121	11.1921	1986.65	um	Vesicles Paraspeckle	Vesicles Paraspeckle Position	0.000	1.000	18	200001722	200000580	GFP-VOID DsRed2-PSPC1 8C-C-PSPC1 V2.00	0	50. DsRed2-PSPC1_Pos002_S001	00-WQagW9F3dz5Hy7s7363Z9U
72.4898	11.1511	1986.91	um	Vesicles Paraspeckle	Vesicles Paraspeckle Position	0.000	1.000	18	200001723	200000581	GFP-VOID DsRed2-PSPC1 8C-C-PSPC1 V2.00	0	50. DsRed2-PSPC1_Pos002_S001	00-WQagW9F3dz5Hy7s7363Z9U
67.2079	12.1074	1986.62	um	Vesicles Paraspeckle	Vesicles Paraspeckle Position	0.000	1.000	18	200001724	200000582	GFP-VOID DsRed2-PSPC1 8C-C-PSPC1 V2.00	0	50. DsRed2-PSPC1_Pos002_S001	00-WQagW9F3dz5Hy7s7363Z9U
70.4624	12.4035	1986.68	um	Vesicles Paraspeckle	Vesicles Paraspeckle Position	0.000	1.000	18	200001725	200000583	GFP-VOID DsRed2-PSPC1 8C-C-PSPC1 V2.00	0	50. DsRed2-PSPC1_Pos002_S001	00-WQagW9F3dz5Hy7s7363Z9U
67.1654	13.1568	1986.81	um	Vesicles Paraspeckle	Vesicles Paraspeckle Position	0.000	1.000	18	200001726	200000584	GFP-VOID DsRed2-PSPC1 8C-C-PSPC1 V2.00	0	50. DsRed2-PSPC1_Pos002_S001	00-WQagW9F3dz5Hy7s7363Z9U
71.7895	13.384	1986.73	um	Vesicles Paraspeckle	Vesicles Paraspeckle Position	0.000	1.000	18	200001727	200000585	GFP-VOID DsRed2-PSPC1 8C-C-PSPC1 V2.00	0	50. DsRed2-PSPC1_Pos002_S001	00-WQagW9F3dz5Hy7s7363Z9U
72.2086	13.6345	1986.83	um	Vesicles Paraspeckle	Vesicles Paraspeckle Position	0.000	1.000	18	200001728	200000586	GFP-VOID DsRed2-PSPC1 8C-C-PSPC1 V2.00	0	50. DsRed2-PSPC1_Pos002_S001	00-WQagW9F3dz5Hy7s7363Z9U
69.3842	14.0539	1986.71	um	Vesicles Paraspeckle	Vesicles Paraspeckle Position	0.000	1.000	18	200001729	200000587	GFP-VOID DsRed2-PSPC1 8C-C-PSPC1 V2.00	0	50. DsRed2-PSPC1_Pos002_S001	00-WQagW9F3dz5Hy7s7363Z9U
71.2066	13.9905	1986.71	um	Vesicles Paraspeckle	Vesicles Paraspeckle Position	0.000	1.000	18	200001730	200000588	GFP-VOID DsRed2-PSPC1 8C-C-PSPC1 V2.00	0	50. DsRed2-PSPC1_Pos002_S001	00-WQagW9F3dz5Hy7s7363Z9U
72.2432	14.1394	1986.71	um	Vesicles Paraspeckle	Vesicles Paraspeckle Position	0.000	1.000	18	200001731	200000589	GFP-VOID DsRed2-PSPC1 8C-C-PSPC1 V2.00	0	50. DsRed2-PSPC1_Pos002_S001	00-WQagW9F3dz5Hy7s7363Z9U
70.8299	14.3097	1986.67	um	Vesicles Paraspeckle	Vesicles Paraspeckle Position	0.000	1.000	18	200001732	200000590	GFP-VOID DsRed2-PSPC1 8C-C-PSPC1 V2.00	0	50. DsRed2-PSPC1_Pos002_S001	00-WQagW9F3dz5Hy7s7363Z9U
71.744	14.3097	1986.77	um	Vesicles Paraspeckle	Vesicles Paraspeckle Position	0.000	1.000	18	200001733	200000591	GFP-VOID DsRed2-PSPC1 8C-C-PSPC1 V2.00	0	50. DsRed2-PSPC1_Pos002_S001	00-WQagW9F3dz5Hy7s7363Z9U
68.6777	14.7744	1986.72	um	Vesicles Paraspeckle	Vesicles Paraspeckle Position	0.000	1.000	18	200001734	200000592	GFP-VOID DsRed2-PSPC1 8C-C-PSPC1 V2.00	0	50. DsRed2-PSPC1_Pos002_S001	00-WQagW9F3dz5Hy7s7363Z9U
67.2496	15.2066	1986.63	um	Vesicles Paraspeckle	Vesicles Paraspeckle Position	0.000	1.000	18	200001735	200000593	GFP-VOID DsRed2-PSPC1 8C-C-PSPC1 V2.00	0	50. DsRed2-PSPC1_Pos002_S001	00-WQagW9F3dz5Hy7s7363Z9U
70.8532	15.7528	1986.74	um	Vesicles Paraspeckle	Vesicles Paraspeckle Position	0.000	1.000	18	200001736	200000594	GFP-VOID DsRed2-PSPC1 8C-C-PSPC1 V2.00	0	50. DsRed2-PSPC1_Pos002_S001	00-WQagW9F3dz5Hy7s7363Z9U
71.7892	15.7286	1986.73	um	Vesicles Paraspeckle	Vesicles Paraspeckle Position	0.000	1.000	18	200001737	200000595	GFP-VOID DsRed2-PSPC1 8C-C-PSPC1 V2.00	0	50. DsRed2-PSPC1_Pos002_S001	00-WQagW9F3dz5Hy7s7363Z9U
65.2942	17.2258	1986.73	um	Vesicles Paraspeckle	Vesicles Paraspeckle Position	0.000	1.000	18	200001738	200000596	GFP-VOID DsRed2-PSPC1 8C-C-PSPC1 V2.00	0	50. DsRed2-PSPC1_Pos002_S001	00-WQagW9F3dz5Hy7s7363Z9U
64.8119	18.4163	1986.69	um	Vesicles Paraspeckle	Vesicles Paraspeckle Position	0.000	1.000	18	200001739	200000597	GFP-VOID DsRed2-PSPC1 8C-C-PSPC1 V2.00	0	50. DsRed2-PSPC1_Pos002_S001	00-WQagW9F3dz5Hy7s7363Z9U
67.6986	18.2862	1986.71	um	Vesicles Paraspeckle	Vesicles Paraspeckle Position	0.000	1.000	18	200001740	200000598	GFP-VOID DsRed2-PSPC1 8C-C-PSPC1 V2.00	0	50. DsRed2-PSPC1_Pos002_S001	00-WQagW9F3dz5Hy7s7363Z9U
67.2074	18.7116	1986.61	um	Vesicles Paraspeckle	Vesicles Paraspeckle Position	0.000	1.000	18	200001741	200000599	GFP-VOID DsRed2-PSPC1 8C-C-PSPC1 V2.00	0	50. DsRed2-PSPC1_Pos002_S001	00-WQagW9F3dz5Hy7s7363Z9U
65.1205	18.8793	1986.69	um	Vesicles Paraspeckle	Vesicles Paraspeckle Position	0.000	1.000	18	200001742	200000600	GFP-VOID DsRed2-PSPC1 8C-C-PSPC1 V2.00	0	50. DsRed2-PSPC1_Pos002_S001	00-WQagW9F3dz5Hy7s7363Z9U
68.4591	19.3603	1986.7	um	Vesicles Paraspeckle	Vesicles Paraspeckle Position	0.000	1.000	18	200001743	200000601	GFP-VOID DsRed2-PSPC1 8C-C-PSPC1 V2.00	0	50. DsRed2-PSPC1_Pos002_S001	00-WQagW9F3dz5Hy7s7363Z9U
64.3337	19.8612	1986.73	um	Vesicles Paraspeckle	Vesicles Paraspeckle Position	0.000	1.000	18	200001744	200000602	GFP-VOID DsRed2-PSPC1 8C-C-PSPC1 V2.00	0	50. DsRed2-PSPC1_Pos002_S001	00-WQagW9F3dz5Hy7s7363Z9U
64.2385	20.8115	1986.57	um	Vesicles Paraspeckle	Vesicles Paraspeckle Position	0.000	1.000	18	200001745	200000603	GFP-VOID DsRed2-PSPC1 8C-C-PSPC1 V2.00	0	50. DsRed2-PSPC1_Pos002_S001	00-WQagW9F3dz5Hy7s7363Z9U
64.9135	20.706	1986.69	um	Vesicles Paraspeckle	Vesicles Paraspeckle Position	0.000	1.000	18	200001746	200000604	GFP-VOID DsRed2-PSPC1 8C-C-PSPC1 V2.00	0	50. DsRed2-PSPC1_Pos002_S001	00-WQagW9F3dz5Hy7s7363Z9U
65.5157	21.2728	1986.71	um	Vesicles Paraspeckle	Vesicles Paraspeckle Position	0.000	1.000	18	200001747	200000605	GFP-VOID DsRed2-PSPC1 8C-C-PSPC1 V2.00	0	50. DsRed2-PSPC1_Pos002_S001	00-WQagW9F3dz5Hy7s7363Z9U
75.5525	1.33257	1987.11	um	Vesicles Paraspeckle	Vesicles Paraspeckle Position	0.000	1.000	18	200001748	200000606	GFP-VOID DsRed2-PSPC1 8C-C-PSPC1 V2.00	0	50. DsRed2-PSPC1_Pos002_S001	00-WQagW9F3dz5Hy7s7363Z9U
74.1813	1.83545	1987.16	um	Vesicles Paraspeckle	Vesicles Paraspeckle Position	0.000	1.000	18	200001749	200000607	GFP-VOID DsRed2-PSPC1 8C-C-PSPC1 V2.00	0	50. DsRed2-PSPC1_Pos002_S001	00-WQagW9F3dz5Hy7s7363Z9U
74.4834	2.31504	1987.14	um	Vesicles Paraspeckle	Vesicles Paraspeckle Position	0.000	1.000	18	200001750	200000608	GFP-VOID DsRed2-PSPC1 8C-C-PSPC1 V2.00	0	50. DsRed2-PSPC1_Pos002_S001	00-WQagW9F3dz5Hy7s7363Z9U
72.2702	2.78945	1987.14	um	Vesicles Paraspeckle	Vesicles Paraspeckle Position	0.000	1.000	18	200001751	200000609	GFP-VOID DsRed2-PSPC1 8C-C-PSPC1 V2.00	0	50. DsRed2-PSPC1_Pos002_S001	00-WQagW9F3dz5Hy7s7363Z9U
73.4834	2.9909	1987.13	um	Vesicles Paraspeckle	Vesicles Paraspeckle Position	0.000	1.000	18	200001752	200000610	GFP-VOID DsRed2-PSPC1 8C-C-PSPC1 V2.00	0	50. DsRed2-PSPC1_Pos002_S001	00-WQagW9F3dz5Hy7s7363Z9U
77.0634	3.90036	1987.04	um	Vesicles Paraspeckle	Vesicles Paraspeckle Position	0.000	1.000	18	200001753	200000611	GFP-VOID DsRed2-PSPC1 8C-C-PSPC1 V2.00	0	50. DsRed2-PSPC1_Pos002_S001	00-WQagW9F3dz5Hy7s7363Z9U
74.9035	4.20875	1987.12	um	Vesicles Paraspeckle	Vesicles Paraspeckle Position	0.000	1.000	18	200001754	200000612	GFP-VOID DsRed2-PSPC1 8C-C-PSPC1 V2.00	0	50. DsRed2-PSPC1_Pos002_S001	00-WQagW9F3dz5Hy7s7363Z9U
75.2028	5.17047	1987.12	um	Vesicles Paraspeckle	Vesicles Paraspeckle Position	0.000	1.000	18	200001755	200000613	GFP-VOID DsRed2-PSPC1 8C-C-PSPC1 V2.00	0	50. DsRed2-PSPC1_Pos002_S001	00-WQagW9F3dz5Hy7s7363Z9U
72.2702	5.37902	1987.05	um	Vesicles Paraspeckle	Vesicles Paraspeckle Position	0.000	1.000	18	200001756	200000614	GFP-VOID DsRed2-PSPC1 8C-C-PSPC1 V2.00	0	50. DsRed2-PSPC1_Pos002_S001	00-WQagW9F3dz5Hy7s7363Z9U
73.2093	5.89225	1987.24	um	Vesicles Paraspeckle	Vesicles Paraspeckle Position	0.000	1.000	18	200001757	200000615	GFP-VOID DsRed2-PSPC1 8C-C-PSPC1 V2.00	0	50. DsRed2-PSPC1_Pos002_S001	00-WQagW9F3dz5Hy7s7363Z9U
74.9427	5.87219	1987.14	um	Vesicles Paraspeckle	Vesicles Paraspeckle Position	0.000	1.000	18	200001758	200000616	GFP-VOID DsRed2-PSPC1 8C-C-PSPC1 V2.00	0	50. DsRed2-PSPC1_Pos002_S001	00-WQagW9F3dz5Hy7s7363Z9U
72.4224	6.90251	1987.11	um	Vesicles Paraspeckle	Vesicles Paraspeckle Position	0.000	1.000	18	200001759	200000617	GFP-VOID DsRed2-PSPC1 8C-C-PSPC1 V2.00	0	50. DsRed2-PSPC1_Pos002_S001	00-WQagW9F3dz5Hy7s7363Z9U
73.9262	6.84268	1987.13	um	Vesicles Paraspeckle	Vesicles Paraspeckle Position	0.000	1.000	18	200001760	200000618	GFP-VOID DsRed2-PSPC1 8C-C-PSPC1 V2.00	0	50. DsRed2-PSPC1_Pos002_S001	00-WQagW9F3dz5Hy7s7363Z9U
74.4347	6.85657	1987.13	um	Vesicles Paraspeckle	Vesicles Paraspeckle Position	0.000	1.000	18	200001761	200000619	GFP-VOID DsRed2-PSPC1 8C-C-PSPC1 V2.00	0	50. DsRed2-PSPC1_Pos002_S001	00-WQagW9F3dz5Hy7s7363Z9U
72.1011	7.07334	1987.09	um	Vesicles Paraspeckle	Vesicles Paraspeckle Position	0.000	1.000	18	200001762	200000620	GFP-VOID DsRed2-PSPC1 8C-C-PSPC1 V2.00	0	50. DsRed2-PSPC1_Pos002_S001	00-WQagW9F3dz5Hy7s7363Z9U
74.8964	7.16495	1987.3	um	Vesicles Paraspeckle	Vesicles Paraspeckle Position	0.000	1.000	18	200001763	200000621	GFP-VOID DsRed2-PSPC1 8C-C-PSPC1 V2.00	0	50. DsRed2-PSPC1_Pos002_S001	00-WQagW9F3dz5Hy7s7363Z9U
73.2322	7.81625	1987.1	um	Vesicles Paraspeckle	Vesicles Paraspeckle Position	0.000	1.000	18	200001764	200000622	GFP-VOID DsRed2-PSPC1 8C-C-PSPC1 V2.00	0	50. DsRed2-PSPC1_Pos002_S001	00-WQagW9F3dz5Hy7s7363Z9U
72.0297	8.53277	1987.15	um	Vesicles Paraspeckle	Vesicles Paraspeckle Position	0.000	1.000	18	200001765	200000623	GFP-VOID DsRed2-PSPC1 8C-C-PSPC1 V2.00	0	50. DsRed2-PSPC1_Pos002_S001	00-WQagW9F3dz5Hy7s7363Z9U
71.8478	9.17456	1987.03	um	Vesicles Paraspeckle	Vesicles Paraspeckle Position	0.000	1.000	18	200001766	200000624	GFP-VOID DsRed2-PSPC1 8C-C-PSPC1 V2.00	0	50. DsRed2-PSPC1_Pos002_S001	00-WQagW9F3dz5Hy7s7363Z9U
69.8786	9.5192	1987.13	um	Vesicles Paraspeckle	Vesicles Paraspeckle Position	0.000	1.000	18	200001767	200000625	GFP-VOID DsRed2-PSPC1 8C-C-PSPC1 V2.00	0	50. DsRed2-PSPC1_Pos002_S001	00-WQagW9F3dz5Hy7s7363Z9U
72.7121	9.80118	1987.05	um	Vesicles Paraspeckle	Vesicles Paraspeckle Position	0.000	1.000	18	200001768	200000626	GFP-VOID DsRed2-PSPC1 8C-C-PSPC1 V2.00	0	50. DsRed2-PSPC1_Pos002_S001	00-WQagW9F3dz5Hy7s7363Z9U
70.4085	10.7312	1987.28	um	Vesicles Paraspeckle	Vesicles Paraspeckle Position	0.000	1.000	18	200001769	200000627	GFP-VOID DsRed2-PSPC1 8C-C-PSPC1 V2.00	0	50. DsRed2-PSPC1_Pos002_S001	00-WQagW9F3dz5Hy7s7363Z9U
69.826	11.6064	1987.12	um	Vesicles Paraspeckle	Vesicles Paraspeckle Position	0.000	1.000	18	200001770	200000628	GFP-VOID DsRed2-PSPC1 8C-C-PSPC1 V2.00	0	50. DsRed2-PSPC1_Pos002_S001	00-WQagW9F3dz5Hy7s7363Z9U
71.4546	12.1796	1986.98	um	Vesicles Paraspeckle	Vesicles Paraspeckle Position	0.000	1.000	18	200001771	200000629	GFP-VOID DsRed2-PSPC1 8C-C-PSPC1 V2.00	0	50. DsRed2-PSPC1_Pos002_S001	00-WQagW9F3dz5Hy7s7363Z9U
66.4982	12.3995	1987.11	um	Vesicles Paraspeckle	Vesicles Paraspeckle Position	0.000	1.000	18	200001772	200000630	GFP-VOID DsRed2-PSPC1 8C-C-PSPC1 V2.00	0	50. DsRed2-PSPC1_Pos002_S001	00-WQagW9F3dz5Hy7s7363Z9U
65.8241	12.7178	1987.13	um	Vesicles Paraspeckle	Vesicles Paraspeckle Position	0.000	1.000	18	200001773	200000631	GFP-VOID DsRed2-PSPC1 8C-C-PSPC1 V2.00	0	50. DsRed2-PSPC1_Pos002_S001	00-WQagW9F3dz5Hy7s7363Z9U
69.8402	12.846	1987.16	um	Vesicles Paraspeckle	Vesicles Paraspeckle Position	0.000	1.000	18	200001774	200000632	GFP-VOID DsRed2-PSPC1 8C-C-PSPC1 V2.00	0	50. DsRed2-PSPC1_Pos002_S001	00-WQagW9F3dz5Hy7s7363Z9U
72.6708	13.1454	1987.06	um	Vesicles Paraspeckle	Vesicles Paraspeckle Position	0.000	1.000	18	200001775	200000633	GFP-VOID DsRed2-PSPC1 8C-C-PSPC1 V2.00	0	50. DsRed2-PSPC1_Pos002_S001	00-WQagW9F3dz5Hy7s7363Z9U
69.1163	13.3329	1987.04	um	Vesicles Paraspeckle	Vesicles Paraspeckle Position	0.000	1.000	18	200001776	200000634	GFP-VOID DsRed2-PSPC1 8C-C-PSPC1 V2.00	0	50. DsRed2-PSPC1_Pos002_S001	00-WQagW9F3dz5Hy7s7363Z9U
65.7759	13.5264	1987.1	um	Vesicles Paraspeckle	Vesicles Paraspeckle Position	0.000	1.000	18	200001777	200000635	GFP-VOID DsRed2-PSPC1 8C-C-PSPC1 V2.00	0	50. DsRed2-PSPC1_Pos002_S001	00-WQagW9F3dz5Hy7s7363Z9U
72.7513	13.5537	1987.24	um	Vesicles Paraspeckle	Vesicles Paraspeckle Position	0.000	1.000	18	200001778	200000636	GFP-VOID DsRed2-PSPC1 8C-C-PSPC1 V2.00	0	50. DsRed2-PSPC1_Pos002_S001	00-WQagW9F3dz5Hy7s7363Z9U
66.9931	14.5131	1987.07	um	Vesicles Paraspeckle	Vesicles Paraspeckle Position	0.000	1.000	18	200001779	200000637	GFP-VOID DsRed2-PSPC1 8C-C-PSPC1 V2.00	0	50. DsRed2-PSPC1_Pos002_S001	00-WQagW9F3dz5Hy7s7363Z9U
67.9806	14.7954	1987.1	um	Vesicles Paraspeckle	Vesicles Paraspeckle Position	0.000	1.000	18	200001780	200000638	GFP-VOID DsRed2-PSPC1 8C-C-PSPC1 V2.00	0	50. DsRed2-PSPC1_Pos002_S001	00-WQagW9F3dz5Hy7s7363Z9U
71.2903	14.5377	1987.17	um	Vesicles Paraspeckle	Vesicles Paraspeckle Position	0.000	1.000	18	200001781	200000639	GFP-VOID DsRed2-PSPC1 8C-C-PSPC1 V2.00	0	50. DsRed2-PSPC1_Pos002_S001	00-WQagW9F3dz5Hy7s7363Z9U
67.4286	14.7903	1987.25	um	Vesicles Paraspeckle	Vesicles Paraspeckle Position	0.000	1.000	18	200001782	200000640	GFP-VOID DsRed2-PSPC1 8C-C-PSPC1 V2.00	0	50. DsRed2-PSPC1_Pos002_S001	00-WQagW9F3dz5Hy7s7363Z9U
70.8272	14.7714	1987.06	um	Vesicles Paraspeckle	Vesicles Paraspeckle Position	0.000	1.000	18	200001783	200000641	GFP-VOID DsRed2-PSPC1 8C-C-PSPC1 V2.00	0	50. DsRed2-PSPC1_Pos002_S001	00-WQagW9F3dz5Hy7s7363Z9U
71.7892	14.8442	1987.13	um	Vesicles Paraspeckle	Vesicles Paraspeckle Position	0.000	1.000	18	200001784	200000642	GFP-VOID DsRed2-PSPC1 8C-C-PSPC1 V2.00	0	50. DsRed2-PSPC1_Pos002_S001	00-WQagW9F3dz5Hy7s7363Z9U
67.9035	15.5174	1987.09	um	Vesicles Paraspeckle	Vesicles Paraspeckle Position	0.000	1.000	18	200001785	200000643	GFP-VOID DsRed2-PSPC1 8C-C-PSPC1 V2.00	0	50. DsRed2-PSPC1_Pos002_S001	00-WQagW9F3dz5Hy7s7363Z9U
67.2197	16.254	1987.13	um	Vesicles Paraspeckle	Vesicles Paraspeckle Position	0.000	1.000	18	200001786	200000644	GFP-VOID DsRed2-PSPC1 8C-C-PSPC1 V2.00	0	50. DsRed2-PSPC1_Pos002_S001	00-WQagW9F3dz5Hy7s7363Z9U
68.3463	16.4756	1986.99	um	Vesicles Paraspeckle	Vesicles Paraspeckle Position	0.000	1.000	18	200001787	200000645	GFP-VOID DsRed2-PSPC1 8C-C-PSPC1 V2.00	0	50. DsRed2-PSPC1_Pos002_S001	00-WQagW9F3dz5Hy7s7363Z9U
64.8332	16.7148	1987.07	um	Vesicles Paraspeckle	Vesicles Paraspeckle Position	0.000	1.000	18	200001788	200000646	GFP-VOID DsRed2-PSPC1 8C-C-PSPC1 V2.00	0	50. DsRed2-PSPC1_Pos002_S001	00-WQagW9F3dz5Hy7s7363Z9U
66.4982	16.6652	1987.08	um	Vesicles Paraspeckle	Vesicles Paraspeckle Position	0.000	1.000	18	200001789	200000647	GFP-VOID DsRed2-PSPC1 8C-C-PSPC1 V2.00	0	50. DsRed2-PSPC1_Pos002_S001	00-WQagW9F3dz5Hy7s7363Z9U
67.6893	16.9553	1987.05	um	Vesicles Paraspeckle	Vesicles Paraspeckle Position	0.000	1.000	18	200001790	200000648	GFP-VOID DsRed2-PSPC1 8C-C-PSPC1 V2.00	0	50. DsRed2-PSPC1_Pos002_S001	00-WQagW9F3dz5Hy7s7363Z9U
64.3506	17.1958	1987.14	um	Vesicles Paraspeckle	Vesicles Paraspeckle Position	0.000	1.000	18	200001791	200000649	GFP-VOID DsRed2-PSPC1 8C-C-PSPC1 V2.00	0	50. DsRed2-PSPC1_Pos002_S001	00-WQagW9F3dz5Hy7s7363Z9U
67.2197	17.6306	1987.09	um	Vesicles Paraspeckle	Vesicles Paraspeckle Position	0.000	1.000	18	200001792	200000650	GFP-VOID DsRed2-PSPC1 8C-C-PSPC1 V2.00	0	50. DsRed2-PSPC1_Pos002_S001	00-WQagW9F3dz5Hy7s7363Z9U
65.7767	18.1758	1987.23	um	Vesicles Paraspeckle	Vesicles Paraspeckle Position	0.000	1.000	18	200001793	200000651	GFP-VOID DsRed2-PSPC1 8C-C-PSPC1 V2.00	0	50. DsRed2-PSPC1_Pos002_S001	00-WQagW9F3dz5Hy7s7363Z9U
66.0181	19.597	1987.13	um	Vesicles Paraspeckle	Vesicles Paraspeckle Position	0.000	1.000	18	200001794	200000652	GFP-VOID DsRed2-PSPC1 8C-C-PSPC1 V2.00	0	50. DsRed2-PSPC1_Pos002_S001	00-WQagW9F3dz5Hy7s7363Z9U
68.3988	20.5628	1986.97	um	Vesicles Paraspeckle	Vesicles Paraspeckle Position	0.000	1.000	18	200001795	200000653	GFP-VOID DsRed2-PSPC1 8C-C-PSPC1 V2.00	0	50. DsRed2-PSPC1_Pos002_S001	00-WQagW9F3dz5Hy7s7363Z9U
76.8397	1.32802	1987.46	um	Vesicles Paraspeckle	Vesicles Paraspeckle Position	0.000	1.000	18	200001796	200000654	GFP-VOID DsRed2-PSPC1 8C-C-PSPC1 V2.00	0	50. DsRed2-PSPC1_Pos002_S001	00-WQagW9F3dz5Hy7s7363Z9U
75.3968	1.79923	1987.41	um	Vesicles Paraspeckle	Vesicles Paraspeckle Position	0.000	1.000	18	200001797	200000655	GFP-VOID DsRed2-PSPC1 8C-C-PSPC1 V2.00	0	50. DsRed2-PSPC1_Pos002_S001	00-WQagW9F3dz5Hy7s7363Z9U
77.5611	1.80581	1987.35	um	Vesicles Paraspeckle	Vesicles Paraspeckle Position	0.000	1.000	18	200001798	200000656	GFP-VOID DsRed2-PSPC1 8C-C-PSPC1 V2.00	0	50. DsRed2-PSPC1_Pos002_S001	00-WQagW9F3dz5Hy7s7363Z9U
76.8326	2.07233	1987.56	um	Vesicles Paraspeckle	Vesicles Paraspeckle Position	0.000	1.000	18	200001799	200000657	GFP-VOID DsRed2-PSPC1 8C-C-PSPC1 V2.00	0	50. DsRed2-PSPC1_Pos002_S001	00-WQagW9F3dz5Hy7s7363Z9U
74.9869	2.52525	1987.53	um	Vesicles Paraspeckle	Vesicles Paraspeckle Position	0.000	1.000	18	200001800	200000658	GFP-VOID DsRed2-PSPC1 8C-C-PSPC1 V2.00	0	50. DsRed2-PSPC1_Pos002_S001	00-WQagW9F3dz5Hy7s7363Z9U
74.1664	3.05859	1987.49	um	Vesicles Paraspeckle	Vesicles Paraspeckle Position	0.000	1.000	18	200001801	200000659	GFP-VOID DsRed2-PSPC1 8C-C-PSPC1 V2.00	0	50. DsRed2-PSPC1_Pos002_S001	00-WQagW9F3dz5Hy7s7363Z9U
74.6491	3.21759	1987.51	um	Vesicles Paraspeckle	Vesicles Paraspeckle Position	0.000	1.000	18	200001802	200000660	GFP-VOID DsRed2-PSPC1 8C-C-PSPC1 V2.00	0	50. DsRed2-PSPC1_Pos002_S001	00-WQagW9F3dz5Hy7s7363Z9U
77.5612	3.2073	1987.44	um	Vesicles Paraspeckle	Vesicles Paraspeckle Position	0.000	1.000	18	200001803	200000661	GFP-VOID DsRed2-PSPC1 8C-C-PSPC1 V2.00	0	50. DsRed2-PSPC1_Pos002_S001	00-WQagW9F3dz5Hy7s7363Z9U
73.9538	3.48725	1987.53	um	Vesicles Paraspeckle	Vesicles Paraspeckle Position	0.000	1.000	18	200001804	200000662	GFP-VOID DsRed2-PSPC1 8C-C-PSPC1 V2.00	0	50. DsRed2-PSPC1_Pos002_S001	00-WQagW9F3dz5Hy7s7363Z9U
72.7549	3.73937	1987.52	um	Vesicles Paraspeckle	Vesicles Paraspeckle Position	0.000	1.000	18	200001805	200000663	GFP-VOID DsRed2-PSPC1 8C-C-PSPC1 V2.00	0	50. DsRed2-PSPC1_Pos002_S001	00-WQagW9F3dz5Hy7s7363Z9U
74.6752	3.74298	1987.5	um	Vesicles Paraspeckle	Vesicles Paraspeckle Position	0.000	1.000	18	200001806	200000664	GFP-VOID DsRed2-PSPC1 8C-C-PSPC1 V2.00	0	50. DsRed2-PSPC1_Pos002_S001	00-WQagW9F3dz5Hy7s7363Z9U
73.9249	3.96825	1987.55	um	Vesicles Paraspeckle	Vesicles Paraspeckle Position	0.000	1.000	18	200001807	200000665	GFP-VOID DsRed2-PSPC1 8C-C-PSPC1 V2.00	0	50. DsRed2-PSPC1_Pos002_S001	00-WQagW9F3dz5Hy7s7363Z9U
76.3276	3.96973	1987.51	um	Vesicles Paraspeckle	Vesicles Paraspeckle Position	0.000	1.000	18	200001808	200000666	GFP-VOID DsRed2-PSPC1 8C-C-PSPC1 V2.00	0	50. DsRed2-PSPC1_Pos002_S001	00-WQagW9F3dz5Hy7s7363Z9U
75.8118	4.14173	1987.52	um	Vesicles Paraspeckle	Vesicles Paraspeckle Position	0.000	1.000	18	200001809	200000667	GFP-VOID DsRed2-PSPC1 8C-C-PSPC1 V2.00	0	50. DsRed2-PSPC1_Pos002_S001	00-WQagW9F3dz5Hy7s7363Z9U
72.2573	4.68975	1987.52	um	Vesicles Paraspeckle	Vesicles Paraspeckle Position	0.000	1.000	18	200001810	200000668	GFP-VOID DsRed2-PSPC1 8C-C-PSPC1 V2.00	0	50. DsRed2-PSPC1_Pos002_S001	00-WQagW9F3dz5Hy7s7363Z9U
75.3946	4.71647	1987.5	um	Vesicles Paraspeckle	Vesicles Paraspeckle Position	0.000	1.000	18	200001811	200000669	GFP-VOID DsRed2-PSPC1 8C-C-PSPC1 V2.00	0	50. DsRed2-PSPC1_Pos002_S001	00-WQagW9F3dz5Hy7s7363Z9U
76.8585	4.93025	1987.55	um	Vesicles Paraspeckle	Vesicles Paraspeckle Position	0.000	1.000	18	200001812	200000670	GFP-VOID DsRed2-PSPC1 8C-C-PSPC1 V2.00	0	50. DsRed2-PSPC1_Pos002_S001	00-WQagW9F3dz5Hy7s7363Z9U
76.1383	5.17075	1987.52	um	Vesicles Paraspeckle	Vesicles Paraspeckle Position	0.000	1.000	18	200001813	200000671	GFP-VOID DsRed2-PSPC1 8C-C-PSPC1 V2.00	0	50. DsRed2-PSPC1_Pos002_S001	00-WQagW9F3dz5Hy7s7363Z9U
73.2281	5.41125	1987.55	um	Vesicles Paraspeckle	Vesicles Paraspeckle Position	0.000	1.000	18	200001814	200000672	GFP-VOID DsRed2-PSPC1 8C-C-PSPC1 V2.00	0	50. DsRed2-PSPC1_Pos002_S001	00-WQagW9F3dz5Hy7s7363Z9U
73.2388	6.37325	1987.6	um	Vesicles Paraspeckle	Vesicles Paraspeckle Position	0.000	1.000	18	200001815	200000673	GFP-VOID DsRed2-PSPC1 8C-C-PSPC1 V2.00	0	50. DsRed2-PSPC1_Pos002_S001	00-WQagW9F3dz5Hy7s7363Z9U
73.2588	8.77825	1987.47	um	Vesicles Paraspeckle	Vesicles Paraspeckle Position	0.000	1.000	18	200001816	200000674	GFP-VOID DsRed2-PSPC1 8C-C-PSPC1 V2.00	0	50. DsRed2-PSPC1_Pos002_S001	00-WQagW9F3dz5Hy7s7363Z9U
73.4727	9.74996	1987.52	um	Vesicles Paraspeckle	Vesicles Paraspeckle Position	0.000	1.000	18	200001817	200000675	GFP-VOID DsRed2-PSPC1 8C-C-PSPC1 V2.00	0	50. DsRed2-PSPC1_Pos002_S001	00-WQagW9F3dz5Hy7s7363Z9U
71.3083	10.4658	1987.38	um	Vesicles Paraspeckle	Vesicles Paraspeckle Position	0.000	1.000	18	200001818	200000676	GFP-VOID DsRed2-PSPC1 8C-C-PSPC1 V2.00	0	50. DsRed2-PSPC1_Pos002_S001	00-WQagW9F3dz5Hy7s7363Z9U
70.8225	10.7022	1987.54	um	Vesicles Paraspeckle	Vesicles Paraspeckle Position	0.000	1.000	18	200001819	200000677	GFP-VOID DsRed2-PSPC1 8C-C-PSPC1 V2.00	0	50. DsRed2-PSPC1_Pos002_S001	00-WQagW9F3dz5Hy7s7363Z9U
71.7198	10.7318	1987.38	um	Vesicles Paraspeckle	Vesicles Paraspeckle Position	0.000	1.000	18	200001820	200000678	GFP-VOID DsRed2-PSPC1 8C-C-PSPC1 V2.00	0	50. DsRed2-PSPC1_Pos002_S001	00-WQagW9F3dz5Hy7s7363Z9U
72.2702	10.7251	1987.34	um	Vesicles Paraspeckle	Vesicles Paraspeckle Position	0.000	1.000	18	200001821	200000679	GFP-VOID DsRed2-PSPC1 8C-C-PSPC1 V2.00	0	50. DsRed2-PSPC1_Pos002_S001	00-WQagW9F3dz5Hy7s7363Z9U
70.4306	11.263	1987.5	um	Vesicles Paraspeckle	Vesicles Paraspeckle Position	0.000	1.000	18	200001822	200000680	GFP-VOID DsRed2-PSPC1 8C-C-PSPC1 V2.00	0	50. DsRed2-PSPC1_Pos002_S001	00-WQagW9F3dz5Hy7s7363Z9U
71.9326	11.1832	1987.63	um	Vesicles Paraspeckle	Vesicles Paraspeckle Position	0.000	1.000	18	200001823	200000681	GFP-VOID DsRed2-PSPC1 8C-C-PSPC1 V2.00	0	50. DsRed2-PSPC1_Pos002_S001	00-WQagW9F3dz5Hy7s7363Z9U
71.4652	11.4071	1987.56	um	Vesicles Paraspeckle	Vesicles Paraspeckle Position	0.000	1.000	18	200001824	200000682	GFP-VOID DsRed2-PSPC1 8C-C-PSPC1 V2.00	0	50. DsRed2-PSPC1_Pos002_S001	00-WQagW9F3dz5Hy7s7363Z9U
72.0212	12.1453	1987.47	um	Vesicles Paraspeckle	Vesicles Paraspeckle Position	0.000	1.000	18	200001825	200000683	GFP-VOID DsRed2-PSPC1 8C-C-PSPC1 V2.00	0	50. DsRed2-PSPC1_Pos002_S001	00-WQagW9F3dz5Hy7s7363Z9U
70.5862	12.6328	1987.51	um	Vesicles Paraspeckle	Vesicles Paraspeckle Position	0.000	1.000	18	200001826	200000684	GFP-VOID DsRed2-PSPC1 8C-C-PSPC1 V2.00	0	50. DsRed2-PSPC1_Pos002_S001	00-WQagW9F3dz5Hy7s7363Z9U
71.2562	12.5759	1987.52	um	Vesicles Paraspeckle	Vesicles Paraspeckle Position	0.000	1.000	18	200001827	200000685	GFP-VOID DsRed2-PSPC1 8C-C-PSPC1 V2.00	0	50. DsRed2-PSPC1_Pos002_S001	00-WQagW9F3dz5Hy7s7363Z9U
66.4923	13.4148	1987.53	um	Vesicles Paraspeckle	Vesicles Paraspeckle Position	0.000	1.000	18	200001828	200000686	GFP-VOID DsRed2-PSPC1 8C-C-PSPC1 V2.00	0	50. DsRed2-PSPC1_Pos002_S001	00-WQagW9F3dz5Hy7s7363Z9U
67.8136	13.4427	1987.56	um	Vesicles Paraspeckle	Vesicles Paraspeckle Position	0.000	1.000	18	200001829	200000687	GFP-VOID DsRed2-PSPC1 8C-C-PSPC1 V2.00	0	50. DsRed2-PSPC1_Pos002_S001	00-WQagW9F3dz5Hy7s7363Z9U
65.2957	13.8287	1987.58	um	Vesicles Paraspeckle	Vesicles Paraspeckle Position	0.000	1.000	18	200001830	200000688	GFP-VOID DsRed2-PSPC1 8C-C-PSPC1 V2.00	0	50. DsRed2-PSPC1_Pos002_S001	00-WQagW9F3dz5Hy7s7363Z9U
69.8652	13.8289	1987.49	um	Vesicles Paraspeckle	Vesicles Paraspeckle Position	0.000	1.000	18	200001831	200000689	GFP-VOID DsRed2-PSPC1 8C-C-PSPC1 V2.00	0	50. DsRed2-PSPC1_Pos002_S001	00-WQagW9F3dz5Hy7s7363Z9U
65.7767	14.5503	1987.52	um	Vesicles Paraspeckle	Vesicles Paraspeckle Position	0.000	1.000	18	200001832	200000690	GFP-VOID DsRed2-PSPC1 8C-C-PSPC1 V2.00	0	50. DsRed2-PSPC1_Pos002_S001	00-WQagW9F3dz5Hy7s7363Z9U
65.3411	19.1198	1987.43	um	Vesicles Paraspeckle	Vesicles Paraspeckle Position	0.000	1.000	18	200001833	200000691	GFP-VOID DsRed2-PSPC1 8C-C-PSPC1 V2.00	0	50. DsRed2-PSPC1_Pos002_S001	00-WQagW9F3dz5Hy7s7363Z9U
74.4483	1.56325	1987.92	um	Vesicles Paraspeckle	Vesicles Paraspeckle Position	0.000	1.000	18	200001834	200000692	GFP-VOID DsRed2-PSPC1 8C-C-PSPC1 V2.00	0	50. DsRed2-PSPC1_Pos002_S001	00-WQagW9F3dz5Hy7s7363Z9U
73.7132	2.52525	1987.78	um	Vesicles Paraspeckle	Vesicles Paraspeckle Position	0.000	1.000	18	200001835	200000693	GFP-VOID DsRed2-PSPC1 8C-C-PSPC1 V2.00	0	50. DsRed2-PSPC1_Pos002_S001	00-WQagW9F3dz5Hy7s7363Z9U
76.1182	2.49723	1987.95	um	Vesicles Paraspeckle	Vesicles Paraspeckle Position	0.000	1.000	18	200001836	200000694	GFP-VOID DsRed2-PSPC1 8C-C-PSPC1 V2.00	0	50. DsRed2-PSPC1_Pos002_S001	00-WQagW9F3dz5Hy7s7363Z9U
76.6291	2.73293	1987.83	um	Vesicles Paraspeckle	Vesicles Paraspeckle Position	0.000	1.000	18	200001837	200000695	GFP-VOID DsRed2-PSPC1 8C-C-PSPC1 V2.00	0	50. DsRed2-PSPC1_Pos002_S001	00-WQagW9F3dz5Hy7s7363Z9U
75.4862	2.98401	1987.89	um	Vesicles Paraspeckle	Vesicles Paraspeckle Position	0.000	1.000	18	200001838	200000696	GFP-VOID DsRed2-PSPC1 8C-C-PSPC1 V2.00	0	50. DsRed2-PSPC1_Pos002_S001	00-WQagW9F3dz5Hy7s7363Z9U
76.0807	3.00625	1987.96	um	Vesicles Paraspeckle	Vesicles Paraspeckle Position	0.000	1.000	18	200001839	200000697	GFP-VOID DsRed2-PSPC1 8C-C-PSPC1 V2.00	0	50. DsRed2-PSPC1_Pos002_S001	00-WQagW9F3dz5Hy7s7363Z9U
73.2421	3.5155	1987.9	um	Vesicles Paraspeckle	Vesicles Paraspeckle Position	0.000	1.000	18	200001840	200000698	GFP-VOID DsRed2-PSPC1 8C-C-PSPC1 V2.00	0	50. DsRed2-PSPC1_Pos002_S001	00-WQagW9F3dz5Hy7s7363Z9U
76.4075	3.48725	1988.07	um	Vesicles Paraspeckle	Vesicles Paraspeckle Position	0.000	1.000	18	200001841	200000699	GFP-VOID DsRed2-PSPC1 8C-C-PSPC1 V2.00	0	50. DsRed2-PSPC1_Pos002_S001	00-WQagW9F3dz5Hy7s7363Z9U
77.0823	4.19735	1987.92	um	Vesicles Paraspeckle	Vesicles Paraspeckle Position	0.000	1.000	18	200001842	200000700	GFP-VOID DsRed2-PSPC1 8C-C-PSPC1 V2.00	0	50. DsRed2-PSPC1_Pos002_S001	00-WQagW9F3dz5Hy7s7363Z9U
74.2286	4.93025	1987.92	um	Vesicles Paraspeckle	Vesicles Paraspeckle Position	0.000	1.000	18	200001843	200000701	GFP-VOID DsRed2-PSPC1 8C-C-PSPC1 V2.00	0	50. DsRed2-PSPC1_Pos002_S001	00-WQagW9F3dz5Hy7s7363Z9U
74.9157	5.41125	1987.85	um	Vesicles Paraspeckle	Vesicles Paraspeckle Position	0.000	1.000	18	200001844	200000702	GFP-VOID DsRed2-PSPC1 8C-C-PSPC1 V2.00	0	50. DsRed2-PSPC1_Pos002_S001	00-WQagW9F3dz5Hy7s7363Z9U
72.2117	9.05379	1987.92	um	Vesicles Paraspeckle	Vesicles Paraspeckle Position	0.000	1.000	18	200001845	200000703	GFP-VOID DsRed2-PSPC1 8C-C-PSPC1 V2.00	0	50. DsRed2-PSPC1_Pos002_S001	00-WQagW9F3dz5Hy7s7363Z9U
71.0677	9.98075	1987.92	um	Vesicles Paraspeckle	Vesicles Paraspeckle Position	0.000	1.000	18	200001846	200000704	GFP-VOID DsRed2-PSPC1 8C-C-PSPC1 V2.00	0	50. DsRed2-PSPC1_Pos002_S001	00-WQagW9F3dz5Hy7s7363Z9U
70.7085	11.6483	1987.77	um	Vesicles Paraspeckle	Vesicles Paraspeckle Position	0.000	1.000	18	200001847	200000705	GFP-VOID DsRed2-PSPC1 8C-C-PSPC1 V2.00	0	50. DsRed2-PSPC1_Pos002_S001	00-WQagW9F3dz5Hy7s7363Z9U
71.0158	12.1453	1987.91	um	Vesicles Paraspeckle	Vesicles Paraspeckle Position	0.000	1.000	18	200001848	200000706	GFP-VOID DsRed2-PSPC1 8C-C-PSPC1 V2.00	0	50. DsRed2-PSPC1_Pos002_S001	00-WQagW9F3dz5Hy7s7363Z9U
67.3116	12.5901	1987.84	um	Vesicles Paraspeckle	Vesicles Paraspeckle Position	0.000	1.000	18	200001849	200000707	GFP-VOID DsRed2-PSPC1 8C-C-PSPC1 V2.00	0	50. DsRed2-PSPC1_Pos002_S001	00-WQagW9F3dz5Hy7s7363Z9U
67.9038	14.267	1987.92	um	Vesicles Paraspeckle	Vesicles Paraspeckle Position	0.000	1.000	18	200001850	200000708	GFP-VOID DsRed2-PSPC1 8C-C-PSPC1 V2.00	0	50. DsRed2-PSPC1_Pos002_S001	00-WQagW9F3dz5Hy7s7363Z9U
66.4747	14.5503	1987.92	um	Vesicles Paraspeckle	Vesicles Paraspeckle Position	0.000	1.000	18	200001851	200000709	GFP-VOID DsRed2-PSPC1 8C-C-PSPC1 V2.00	0	50. DsRed2-PSPC1_Pos002_S001	00-WQagW9F3dz5Hy7s7363Z9U
75.6372	3.72775	1988.32	um	Vesicles Paraspeckle	Vesicles Paraspeckle Position	0.000	1.000	18	200001852	200000710	GFP-VOID DsRed2-PSPC1 8C-C-PSPC1 V2.00	0	50. DsRed2-PSPC1_Pos002_S001	00-WQagW9F3dz5Hy7s7363Z9U
75.1525	3.92361	1988.3	um	Vesicles Paraspeckle	Vesicles Paraspeckle Position	0.000	1.000	18	200001853	200000711	GFP-VOID DsRed2-PSPC1 8C-C-PSPC1 V2.00	0	50. DsRed2-PSPC1_Pos002_S001	00-WQagW9F3dz5Hy7s7363Z9U
151.393	238.941	1985.35	um	Vesicles Paraspeckle	Vesicles Paraspeckle Position	0.000	1.000	25	200001854	200000712	GFP-VOID DsRed2-PSPC1 8C-C-PSPC1 V2.00	0	50. DsRed2-PSPC1_Pos002_S001	00-WQagW9F3dz5Hy7s7363Z9U
164.53	229.077	1984.87	um	Vesicles Paraspeckle	Vesicles Paraspeckle Position	0.000	1.000	26	200001855	200000713	GFP-VOID DsRed2-PSPC1 8C-C-PSPC1 V2.00	0	50. DsRed2-PSPC1_Pos002_S001	00-WQagW9F3dz5Hy7s7363Z9U
163.927	239.667	1984.89	um	Vesicles Paraspeckle	Vesicles Paraspeckle Position	0.000	1.000	26	200001856	200000714	GFP-VOID DsRed2-PSPC1 8C-C-PSPC1 V2.00	0	50. DsRed2-PSPC1_Pos002_S001	00-WQagW9F3dz5Hy7s7363Z9U
166.998	230.464	1985.21	um	Vesicles Paraspeckle	Vesicles Paraspeckle Position	0.000	1.000	26	200001857	200000715	GFP-VOID DsRed2-PSPC1 8C-C-PSPC1 V2.00	0	50. DsRed2-PSPC1_Pos002_S001	00-WQagW9F3dz5Hy7s7363Z9U
164.873	235.316	1985.35	um	Vesicles Paraspeckle	Vesicles Paraspeckle Position	0.000	1.000	26	200001858	200000716	GFP-VOID DsRed2-PSPC1 8C-C-PSPC1 V2.00	0	50. DsRed2-PSPC1_Pos002_S001	00-WQagW9F3dz5Hy7s7363Z9U
169.194	241.321	1985.34	um	Vesicles Paraspeckle	Vesicles Paraspeckle Position	0.000	1.000	26	200001859	200000717	GFP-VOID DsRed2-PSPC1 8C-C-PSPC1 V2.00	0	50. DsRed2-PSPC1_Pos002_S001	00-WQagW9F3dz5Hy7s7363Z9U
170.367	243.023	1985.48	um	Vesicles Paraspeckle	Vesicles Paraspeckle Position	0.000	1.000	26	200001860	200000718	GFP-VOID DsRed2-PSPC1 8C-C-PSPC1 V2.00	0	50. DsRed2-PSPC1_Pos002_S001	00-WQagW9F3dz5Hy7s7363Z9U
167.058	239.901	1985.94	um	Vesicles Paraspeckle	Vesicles Paraspeckle Position	0.000	1.000	26	200001861	200000719	GFP-VOID DsRed2-PSPC1 8C-C-PSPC1 V2.00	0	50. DsRed2-PSPC1_Pos002_S001	00-WQagW9F3dz5Hy7s7363Z9U
167.743	241.868	1986.45	um	Vesicles Paraspeckle	Vesicles Paraspeckle Position	0.000	1.000	26	200001862	200000720	GFP-VOID DsRed2-PSPC1 8C-C-PSPC1 V2.00	0	50. DsRed2-PSPC1_Pos002_S001	00-WQagW9F3dz5Hy7s7363Z9U
169.38	235.304	1986.77	um	Vesicles Paraspeckle	Vesicles Paraspeckle Position	0.000	1.000	26	200001863	200000721	GFP-VOID DsRed2-PSPC1 8C-C-PSPC1 V2.00	0	50. DsRed2-PSPC1_Pos002_S001	00-WQagW9F3dz5Hy7s7363Z9U
168.565	238.228	1986.7	um	Vesicles Paraspeckle	Vesicles Paraspeckle Position	0.000	1.000	26	200001864	200000722	GFP-VOID DsRed2-PSPC1 8C-C-PSPC1 V2.00	0	50. DsRed2-PSPC1_Pos002_S001	00-WQagW9F3dz5Hy7s7363Z9U
174.003	241.342	1986.58	um	Vesicles Paraspeckle	Vesicles Paraspeckle Position	0.000	1.000	26	200001865	200000723	GFP-VOID DsRed2-PSPC1 8C-C-PSPC1 V2.00	0	50. DsRed2-PSPC1_Pos002_S001	00-WQagW9F3dz5Hy7s7363Z9U
171.863	237.956	1987.89	um	Vesicles Paraspeckle	Vesicles Paraspeckle Position	0.000	1.000	26	200001866	200000724	GFP-VOID DsRed2-PSPC1 8C-C-PSPC1 V2.00	0	50. DsRed2-PSPC1_Pos002_S001	00-WQagW9F3dz5Hy7s7363Z9U
13.8287	105.001	1983.36	um	Vesicles Paraspeckle	Vesicles Paraspeckle Position	0.000	1.000	29	200001867	200000000	GFP-VOID DsRed2-PSPC1 8C-C-PSPC1 V2.00	0	50. DsRed2-PSPC1_Pos003_S001	00-HRfzQzah3SjMTAW8PeECkk
14.7907	106.91	1983.35	um	Vesicles Paraspeckle	Vesicles Paraspeckle Position	0.000	1.000	29	200001868	200000001	GFP-VOID DsRed2-PSPC1 8C-C-PSPC1 V2.00	0	50. DsRed2-PSPC1_Pos003_S001	00-HRfzQzah3SjMTAW8PeECkk
10.9101	117.484	1983.35	um	Vesicles Paraspeckle	Vesicles Paraspeckle Position	0.000	1.000	29	200001869	200000002	GFP-VOID DsRed2-PSPC1 8C-C-PSPC1 V2.00	0	50. DsRed2-PSPC1_Pos003_S001	00-HRfzQzah3SjMTAW8PeECkk
11.1832	107.124	1983.57	um	Vesicles Paraspeckle	Vesicles Paraspeckle Position	0.000	1.000	29	200001870	200000003	GFP-VOID DsRed2-PSPC1 8C-C-PSPC1 V2.00	0	50. DsRed2-PSPC1_Pos003_S001	00-HRfzQzah3SjMTAW8PeECkk
12.9755	107.864	1983.59	um	Vesicles Paraspeckle	Vesicles Paraspeckle Position	0.000	1.000	29	200001871	200000004	GFP-VOID DsRed2-PSPC1 8C-C-PSPC1 V2.00	0	50. DsRed2-PSPC1_Pos003_S001	00-HRfzQzah3SjMTAW8PeECkk
12.1586	112.937	1983.62	um	Vesicles Paraspeckle	Vesicles Paraspeckle Position	0.000	1.000	29	200001872	200000005	GFP-VOID DsRed2-PSPC1 8C-C-PSPC1 V2.00	0	50. DsRed2-PSPC1_Pos003_S001	00-HRfzQzah3SjMTAW8PeECkk
8.05675	113.642	1983.54	um	Vesicles Paraspeckle	Vesicles Paraspeckle Position	0.000	1.000	29	200001873	200000006	GFP-VOID DsRed2-PSPC1 8C-C-PSPC1 V2.00	0	50. DsRed2-PSPC1_Pos003_S001	00-HRfzQzah3SjMTAW8PeECkk
13.5883	114.527	1983.55	um	Vesicles Paraspeckle	Vesicles Paraspeckle Position	0.000	1.000	29	200001874	200000007	GFP-VOID DsRed2-PSPC1 8C-C-PSPC1 V2.00	0	50. DsRed2-PSPC1_Pos003_S001	00-HRfzQzah3SjMTAW8PeECkk
14.5503	114.839	1983.69	um	Vesicles Paraspeckle	Vesicles Paraspeckle Position	0.000	1.000	29	200001875	200000008	GFP-VOID DsRed2-PSPC1 8C-C-PSPC1 V2.00	0	50. DsRed2-PSPC1_Pos003_S001	00-HRfzQzah3SjMTAW8PeECkk
6.57255	115.079	1983.68	um	Vesicles Paraspeckle	Vesicles Paraspeckle Position	0.000	1.000	29	200001876	200000009	GFP-VOID DsRed2-PSPC1 8C-C-PSPC1 V2.00	0	50. DsRed2-PSPC1_Pos003_S001	00-HRfzQzah3SjMTAW8PeECkk
6.13211	116.041	1983.65	um	Vesicles Paraspeckle	Vesicles Paraspeckle Position	0.000	1.000	29	200001877	200000010	GFP-VOID DsRed2-PSPC1 8C-C-PSPC1 V2.00	0	50. DsRed2-PSPC1_Pos003_S001	00-HRfzQzah3SjMTAW8PeECkk
12.518	104.983	1983.99	um	Vesicles Paraspeckle	Vesicles Paraspeckle Position	0.000	1.000	29	200001878	200000011	GFP-VOID DsRed2-PSPC1 8C-C-PSPC1 V2.00	0	50. DsRed2-PSPC1_Pos003_S001	00-HRfzQzah3SjMTAW8PeECkk
13.3656	104.978	1984.06	um	Vesicles Paraspeckle	Vesicles Paraspeckle Position	0.000	1.000	29	200001879	200000012	GFP-VOID DsRed2-PSPC1 8C-C-PSPC1 V2.00	0	50. DsRed2-PSPC1_Pos003_S001	00-HRfzQzah3SjMTAW8PeECkk
15.9821	104.978	1984.05	um	Vesicles Paraspeckle	Vesicles Paraspeckle Position	0.000	1.000	29	200001880	200000013	GFP-VOID DsRed2-PSPC1 8C-C-PSPC1 V2.00	0	50. DsRed2-PSPC1_Pos003_S001	00-HRfzQzah3SjMTAW8PeECkk
13.9648	105.503	1984.1	um	Vesicles Paraspeckle	Vesicles Paraspeckle Position	0.000	1.000	29	200001881	200000014	GFP-VOID DsRed2-PSPC1 8C-C-PSPC1 V2.00	0	50. DsRed2-PSPC1_Pos003_S001	00-HRfzQzah3SjMTAW8PeECkk
12.3857	105.94	1984.15	um	Vesicles Paraspeckle	Vesicles Paraspeckle Position	0.000	1.000	29	200001882	200000015	GFP-VOID DsRed2-PSPC1 8C-C-PSPC1 V2.00	0	50. DsRed2-PSPC1_Pos003_S001	00-HRfzQzah3SjMTAW8PeECkk
14.0381	105.918	1984.01	um	Vesicles Paraspeckle	Vesicles Paraspeckle Position	0.000	1.000	29	200001883	200000016	GFP-VOID DsRed2-PSPC1 8C-C-PSPC1 V2.00	0	50. DsRed2-PSPC1_Pos003_S001	00-HRfzQzah3SjMTAW8PeECkk
13.5336	106.245	1984.14	um	Vesicles Paraspeckle	Vesicles Paraspeckle Position	0.000	1.000	29	200001884	200000017	GFP-VOID DsRed2-PSPC1 8C-C-PSPC1 V2.00	0	50. DsRed2-PSPC1_Pos003_S001	00-HRfzQzah3SjMTAW8PeECkk
12.8973	107.143	1984.16	um	Vesicles Paraspeckle	Vesicles Paraspeckle Position	0.000	1.000	29	200001885	200000018	GFP-VOID DsRed2-PSPC1 8C-C-PSPC1 V2.00	0	50. DsRed2-PSPC1_Pos003_S001	00-HRfzQzah3SjMTAW8PeECkk
13.8481	107.143	1984.01	um	Vesicles Paraspeckle	Vesicles Paraspeckle Position	0.000	1.000	29	200001886	200000019	GFP-VOID DsRed2-PSPC1 8C-C-PSPC1 V2.00	0	50. DsRed2-PSPC1_Pos003_S001	00-HRfzQzah3SjMTAW8PeECkk
14.9073	107.137	1984.04	um	Vesicles Paraspeckle	Vesicles Paraspeckle Position	0.000	1.000	29	200001887	200000020	GFP-VOID DsRed2-PSPC1 8C-C-PSPC1 V2.00	0	50. DsRed2-PSPC1_Pos003_S001	00-HRfzQzah3SjMTAW8PeECkk
10.0004	108.635	1984.05	um	Vesicles Paraspeckle	Vesicles Paraspeckle Position	0.000	1.000	29	200001888	200000021	GFP-VOID DsRed2-PSPC1 8C-C-PSPC1 V2.00	0	50. DsRed2-PSPC1_Pos003_S001	00-HRfzQzah3SjMTAW8PeECkk
14.0863	110.27	1983.97	um	Vesicles Paraspeckle	Vesicles Paraspeckle Position	0.000	1.000	29	200001889	200000022	GFP-VOID DsRed2-PSPC1 8C-C-PSPC1 V2.00	0	50. DsRed2-PSPC1_Pos003_S001	00-HRfzQzah3SjMTAW8PeECkk
12.1715	113.396	1984.08	um	Vesicles Paraspeckle	Vesicles Paraspeckle Position	0.000	1.000	29	200001890	200000023	GFP-VOID DsRed2-PSPC1 8C-C-PSPC1 V2.00	0	50. DsRed2-PSPC1_Pos003_S001	00-HRfzQzah3SjMTAW8PeECkk
14.1417	113.5	1983.96	um	Vesicles Paraspeckle	Vesicles Paraspeckle Position	0.000	1.000	29	200001891	200000024	GFP-VOID DsRed2-PSPC1 8C-C-PSPC1 V2.00	0	50. DsRed2-PSPC1_Pos003_S001	00-HRfzQzah3SjMTAW8PeECkk
9.33814	114.358	1984.07	um	Vesicles Paraspeckle	Vesicles Paraspeckle Position	0.000	1.000	29	200001892	200000025	GFP-VOID DsRed2-PSPC1 8C-C-PSPC1 V2.00	0	50. DsRed2-PSPC1_Pos003_S001	00-HRfzQzah3SjMTAW8PeECkk
5.64819	114.849	1983.99	um	Vesicles Paraspeckle	Vesicles Paraspeckle Position	0.000	1.000	29	200001893	200000026	GFP-VOID DsRed2-PSPC1 8C-C-PSPC1 V2.00	0	50. DsRed2-PSPC1_Pos003_S001	00-HRfzQzah3SjMTAW8PeECkk
6.14413	115.329	1984.1	um	Vesicles Paraspeckle	Vesicles Paraspeckle Position	0.000	1.000	29	200001894	200000027	GFP-VOID DsRed2-PSPC1 8C-C-PSPC1 V2.00	0	50. DsRed2-PSPC1_Pos003_S001	00-HRfzQzah3SjMTAW8PeECkk
11.4237	115.805	1983.97	um	Vesicles Paraspeckle	Vesicles Paraspeckle Position	0.000	1.000	29	200001895	200000028	GFP-VOID DsRed2-PSPC1 8C-C-PSPC1 V2.00	0	50. DsRed2-PSPC1_Pos003_S001	00-HRfzQzah3SjMTAW8PeECkk
12.3751	115.795	1984.03	um	Vesicles Paraspeckle	Vesicles Paraspeckle Position	0.000	1.000	29	200001896	200000029	GFP-VOID DsRed2-PSPC1 8C-C-PSPC1 V2.00	0	50. DsRed2-PSPC1_Pos003_S001	00-HRfzQzah3SjMTAW8PeECkk
[truncated: 22,861 more rows]
