# Supplementary material for: Development of a pipeline for automated, high-throughput analysis of paraspeckle proteins reveals specific roles for importin α proteins
Source: Sci Rep. 2017 Feb 27;7:43323. doi: 10.1038/srep43323 (PMC5379994; doi:10.1038/srep43323)
Supplement: Supplementary Dataset SD1-D [file srep43323-s6.zip › I8P/8C-C-PSPC1/_/GFP-VOID DsRed2-PSPC1 8C-C-PSPC1 V2.00_Statistics/GFP-VOID DsRed2-PSPC1 8C-C-PSPC1 V2.00_Vesicles_Paraspeckle_Distance_to_Image_Border_XY.csv]

Vesicles Paraspeckle Distance to Image Border XY
====================
Value	Unit	Category	Birth [s]	Death [s]	CellID	ID	OriginalID	Original Component Name	Original Component ID	Original Image Name	Original Image ID
56.0208	um	Vesicles Paraspeckle	0.000	1.000	0	200000000	200000000	GFP-VOID DsRed2-PSPC1 8C-C-PSPC1 V2.00	0	50. DsRed2-PSPC1_Pos001_S001	00-DWW4DJZ8faeD6UZf9SnZWK
55.9503	um	Vesicles Paraspeckle	0.000	1.000	0	200000001	200000001	GFP-VOID DsRed2-PSPC1 8C-C-PSPC1 V2.00	0	50. DsRed2-PSPC1_Pos001_S001	00-DWW4DJZ8faeD6UZf9SnZWK
56.1631	um	Vesicles Paraspeckle	0.000	1.000	0	200000002	200000002	GFP-VOID DsRed2-PSPC1 8C-C-PSPC1 V2.00	0	50. DsRed2-PSPC1_Pos001_S001	00-DWW4DJZ8faeD6UZf9SnZWK
57.3483	um	Vesicles Paraspeckle	0.000	1.000	0	200000003	200000003	GFP-VOID DsRed2-PSPC1 8C-C-PSPC1 V2.00	0	50. DsRed2-PSPC1_Pos001_S001	00-DWW4DJZ8faeD6UZf9SnZWK
57.586	um	Vesicles Paraspeckle	0.000	1.000	0	200000004	200000004	GFP-VOID DsRed2-PSPC1 8C-C-PSPC1 V2.00	0	50. DsRed2-PSPC1_Pos001_S001	00-DWW4DJZ8faeD6UZf9SnZWK
58.4601	um	Vesicles Paraspeckle	0.000	1.000	0	200000005	200000005	GFP-VOID DsRed2-PSPC1 8C-C-PSPC1 V2.00	0	50. DsRed2-PSPC1_Pos001_S001	00-DWW4DJZ8faeD6UZf9SnZWK
58.9774	um	Vesicles Paraspeckle	0.000	1.000	0	200000006	200000006	GFP-VOID DsRed2-PSPC1 8C-C-PSPC1 V2.00	0	50. DsRed2-PSPC1_Pos001_S001	00-DWW4DJZ8faeD6UZf9SnZWK
59.0434	um	Vesicles Paraspeckle	0.000	1.000	0	200000007	200000007	GFP-VOID DsRed2-PSPC1 8C-C-PSPC1 V2.00	0	50. DsRed2-PSPC1_Pos001_S001	00-DWW4DJZ8faeD6UZf9SnZWK
60.1559	um	Vesicles Paraspeckle	0.000	1.000	0	200000008	200000008	GFP-VOID DsRed2-PSPC1 8C-C-PSPC1 V2.00	0	50. DsRed2-PSPC1_Pos001_S001	00-DWW4DJZ8faeD6UZf9SnZWK
60.5044	um	Vesicles Paraspeckle	0.000	1.000	0	200000009	200000009	GFP-VOID DsRed2-PSPC1 8C-C-PSPC1 V2.00	0	50. DsRed2-PSPC1_Pos001_S001	00-DWW4DJZ8faeD6UZf9SnZWK
60.9345	um	Vesicles Paraspeckle	0.000	1.000	0	200000010	200000010	GFP-VOID DsRed2-PSPC1 8C-C-PSPC1 V2.00	0	50. DsRed2-PSPC1_Pos001_S001	00-DWW4DJZ8faeD6UZf9SnZWK
76.5564	um	Vesicles Paraspeckle	0.000	1.000	0	200000011	200000011	GFP-VOID DsRed2-PSPC1 8C-C-PSPC1 V2.00	0	50. DsRed2-PSPC1_Pos001_S001	00-DWW4DJZ8faeD6UZf9SnZWK
70.0453	um	Vesicles Paraspeckle	0.000	1.000	0	200000012	200000012	GFP-VOID DsRed2-PSPC1 8C-C-PSPC1 V2.00	0	50. DsRed2-PSPC1_Pos001_S001	00-DWW4DJZ8faeD6UZf9SnZWK
72.4255	um	Vesicles Paraspeckle	0.000	1.000	0	200000013	200000013	GFP-VOID DsRed2-PSPC1 8C-C-PSPC1 V2.00	0	50. DsRed2-PSPC1_Pos001_S001	00-DWW4DJZ8faeD6UZf9SnZWK
73.52	um	Vesicles Paraspeckle	0.000	1.000	0	200000014	200000014	GFP-VOID DsRed2-PSPC1 8C-C-PSPC1 V2.00	0	50. DsRed2-PSPC1_Pos001_S001	00-DWW4DJZ8faeD6UZf9SnZWK
65.2352	um	Vesicles Paraspeckle	0.000	1.000	0	200000015	200000015	GFP-VOID DsRed2-PSPC1 8C-C-PSPC1 V2.00	0	50. DsRed2-PSPC1_Pos001_S001	00-DWW4DJZ8faeD6UZf9SnZWK
65.2502	um	Vesicles Paraspeckle	0.000	1.000	0	200000016	200000016	GFP-VOID DsRed2-PSPC1 8C-C-PSPC1 V2.00	0	50. DsRed2-PSPC1_Pos001_S001	00-DWW4DJZ8faeD6UZf9SnZWK
70.1139	um	Vesicles Paraspeckle	0.000	1.000	0	200000017	200000017	GFP-VOID DsRed2-PSPC1 8C-C-PSPC1 V2.00	0	50. DsRed2-PSPC1_Pos001_S001	00-DWW4DJZ8faeD6UZf9SnZWK
71.2809	um	Vesicles Paraspeckle	0.000	1.000	0	200000018	200000018	GFP-VOID DsRed2-PSPC1 8C-C-PSPC1 V2.00	0	50. DsRed2-PSPC1_Pos001_S001	00-DWW4DJZ8faeD6UZf9SnZWK
73.0104	um	Vesicles Paraspeckle	0.000	1.000	0	200000019	200000019	GFP-VOID DsRed2-PSPC1 8C-C-PSPC1 V2.00	0	50. DsRed2-PSPC1_Pos001_S001	00-DWW4DJZ8faeD6UZf9SnZWK
72.9088	um	Vesicles Paraspeckle	0.000	1.000	0	200000020	200000020	GFP-VOID DsRed2-PSPC1 8C-C-PSPC1 V2.00	0	50. DsRed2-PSPC1_Pos001_S001	00-DWW4DJZ8faeD6UZf9SnZWK
75.6495	um	Vesicles Paraspeckle	0.000	1.000	0	200000021	200000021	GFP-VOID DsRed2-PSPC1 8C-C-PSPC1 V2.00	0	50. DsRed2-PSPC1_Pos001_S001	00-DWW4DJZ8faeD6UZf9SnZWK
58.7228	um	Vesicles Paraspeckle	0.000	1.000	0	200000022	200000022	GFP-VOID DsRed2-PSPC1 8C-C-PSPC1 V2.00	0	50. DsRed2-PSPC1_Pos001_S001	00-DWW4DJZ8faeD6UZf9SnZWK
60.4723	um	Vesicles Paraspeckle	0.000	1.000	0	200000023	200000023	GFP-VOID DsRed2-PSPC1 8C-C-PSPC1 V2.00	0	50. DsRed2-PSPC1_Pos001_S001	00-DWW4DJZ8faeD6UZf9SnZWK
57.8023	um	Vesicles Paraspeckle	0.000	1.000	0	200000024	200000024	GFP-VOID DsRed2-PSPC1 8C-C-PSPC1 V2.00	0	50. DsRed2-PSPC1_Pos001_S001	00-DWW4DJZ8faeD6UZf9SnZWK
58.9248	um	Vesicles Paraspeckle	0.000	1.000	0	200000025	200000025	GFP-VOID DsRed2-PSPC1 8C-C-PSPC1 V2.00	0	50. DsRed2-PSPC1_Pos001_S001	00-DWW4DJZ8faeD6UZf9SnZWK
60.0204	um	Vesicles Paraspeckle	0.000	1.000	0	200000026	200000026	GFP-VOID DsRed2-PSPC1 8C-C-PSPC1 V2.00	0	50. DsRed2-PSPC1_Pos001_S001	00-DWW4DJZ8faeD6UZf9SnZWK
60.5214	um	Vesicles Paraspeckle	0.000	1.000	0	200000027	200000027	GFP-VOID DsRed2-PSPC1 8C-C-PSPC1 V2.00	0	50. DsRed2-PSPC1_Pos001_S001	00-DWW4DJZ8faeD6UZf9SnZWK
60.7298	um	Vesicles Paraspeckle	0.000	1.000	0	200000028	200000028	GFP-VOID DsRed2-PSPC1 8C-C-PSPC1 V2.00	0	50. DsRed2-PSPC1_Pos001_S001	00-DWW4DJZ8faeD6UZf9SnZWK
69.7293	um	Vesicles Paraspeckle	0.000	1.000	0	200000029	200000029	GFP-VOID DsRed2-PSPC1 8C-C-PSPC1 V2.00	0	50. DsRed2-PSPC1_Pos001_S001	00-DWW4DJZ8faeD6UZf9SnZWK
70.7778	um	Vesicles Paraspeckle	0.000	1.000	0	200000030	200000030	GFP-VOID DsRed2-PSPC1 8C-C-PSPC1 V2.00	0	50. DsRed2-PSPC1_Pos001_S001	00-DWW4DJZ8faeD6UZf9SnZWK
71.3312	um	Vesicles Paraspeckle	0.000	1.000	0	200000031	200000031	GFP-VOID DsRed2-PSPC1 8C-C-PSPC1 V2.00	0	50. DsRed2-PSPC1_Pos001_S001	00-DWW4DJZ8faeD6UZf9SnZWK
71.9888	um	Vesicles Paraspeckle	0.000	1.000	0	200000032	200000032	GFP-VOID DsRed2-PSPC1 8C-C-PSPC1 V2.00	0	50. DsRed2-PSPC1_Pos001_S001	00-DWW4DJZ8faeD6UZf9SnZWK
72.068	um	Vesicles Paraspeckle	0.000	1.000	0	200000033	200000033	GFP-VOID DsRed2-PSPC1 8C-C-PSPC1 V2.00	0	50. DsRed2-PSPC1_Pos001_S001	00-DWW4DJZ8faeD6UZf9SnZWK
72.7598	um	Vesicles Paraspeckle	0.000	1.000	0	200000034	200000034	GFP-VOID DsRed2-PSPC1 8C-C-PSPC1 V2.00	0	50. DsRed2-PSPC1_Pos001_S001	00-DWW4DJZ8faeD6UZf9SnZWK
69.2905	um	Vesicles Paraspeckle	0.000	1.000	0	200000035	200000035	GFP-VOID DsRed2-PSPC1 8C-C-PSPC1 V2.00	0	50. DsRed2-PSPC1_Pos001_S001	00-DWW4DJZ8faeD6UZf9SnZWK
71.3536	um	Vesicles Paraspeckle	0.000	1.000	0	200000036	200000036	GFP-VOID DsRed2-PSPC1 8C-C-PSPC1 V2.00	0	50. DsRed2-PSPC1_Pos001_S001	00-DWW4DJZ8faeD6UZf9SnZWK
71.7977	um	Vesicles Paraspeckle	0.000	1.000	0	200000037	200000037	GFP-VOID DsRed2-PSPC1 8C-C-PSPC1 V2.00	0	50. DsRed2-PSPC1_Pos001_S001	00-DWW4DJZ8faeD6UZf9SnZWK
73.897	um	Vesicles Paraspeckle	0.000	1.000	0	200000038	200000038	GFP-VOID DsRed2-PSPC1 8C-C-PSPC1 V2.00	0	50. DsRed2-PSPC1_Pos001_S001	00-DWW4DJZ8faeD6UZf9SnZWK
31.0846	um	Vesicles Paraspeckle	0.000	1.000	2	200000039	200000039	GFP-VOID DsRed2-PSPC1 8C-C-PSPC1 V2.00	0	50. DsRed2-PSPC1_Pos001_S001	00-DWW4DJZ8faeD6UZf9SnZWK
20.9456	um	Vesicles Paraspeckle	0.000	1.000	2	200000040	200000040	GFP-VOID DsRed2-PSPC1 8C-C-PSPC1 V2.00	0	50. DsRed2-PSPC1_Pos001_S001	00-DWW4DJZ8faeD6UZf9SnZWK
32.8533	um	Vesicles Paraspeckle	0.000	1.000	2	200000041	200000041	GFP-VOID DsRed2-PSPC1 8C-C-PSPC1 V2.00	0	50. DsRed2-PSPC1_Pos001_S001	00-DWW4DJZ8faeD6UZf9SnZWK
20.7767	um	Vesicles Paraspeckle	0.000	1.000	2	200000042	200000042	GFP-VOID DsRed2-PSPC1 8C-C-PSPC1 V2.00	0	50. DsRed2-PSPC1_Pos001_S001	00-DWW4DJZ8faeD6UZf9SnZWK
20.4773	um	Vesicles Paraspeckle	0.000	1.000	2	200000043	200000043	GFP-VOID DsRed2-PSPC1 8C-C-PSPC1 V2.00	0	50. DsRed2-PSPC1_Pos001_S001	00-DWW4DJZ8faeD6UZf9SnZWK
16.884	um	Vesicles Paraspeckle	0.000	1.000	2	200000044	200000044	GFP-VOID DsRed2-PSPC1 8C-C-PSPC1 V2.00	0	50. DsRed2-PSPC1_Pos001_S001	00-DWW4DJZ8faeD6UZf9SnZWK
11.409	um	Vesicles Paraspeckle	0.000	1.000	2	200000045	200000045	GFP-VOID DsRed2-PSPC1 8C-C-PSPC1 V2.00	0	50. DsRed2-PSPC1_Pos001_S001	00-DWW4DJZ8faeD6UZf9SnZWK
34.3983	um	Vesicles Paraspeckle	0.000	1.000	2	200000046	200000046	GFP-VOID DsRed2-PSPC1 8C-C-PSPC1 V2.00	0	50. DsRed2-PSPC1_Pos001_S001	00-DWW4DJZ8faeD6UZf9SnZWK
33.1944	um	Vesicles Paraspeckle	0.000	1.000	2	200000047	200000047	GFP-VOID DsRed2-PSPC1 8C-C-PSPC1 V2.00	0	50. DsRed2-PSPC1_Pos001_S001	00-DWW4DJZ8faeD6UZf9SnZWK
32.6596	um	Vesicles Paraspeckle	0.000	1.000	2	200000048	200000048	GFP-VOID DsRed2-PSPC1 8C-C-PSPC1 V2.00	0	50. DsRed2-PSPC1_Pos001_S001	00-DWW4DJZ8faeD6UZf9SnZWK
32.1994	um	Vesicles Paraspeckle	0.000	1.000	2	200000049	200000049	GFP-VOID DsRed2-PSPC1 8C-C-PSPC1 V2.00	0	50. DsRed2-PSPC1_Pos001_S001	00-DWW4DJZ8faeD6UZf9SnZWK
30.772	um	Vesicles Paraspeckle	0.000	1.000	2	200000050	200000050	GFP-VOID DsRed2-PSPC1 8C-C-PSPC1 V2.00	0	50. DsRed2-PSPC1_Pos001_S001	00-DWW4DJZ8faeD6UZf9SnZWK
30.8269	um	Vesicles Paraspeckle	0.000	1.000	2	200000051	200000051	GFP-VOID DsRed2-PSPC1 8C-C-PSPC1 V2.00	0	50. DsRed2-PSPC1_Pos001_S001	00-DWW4DJZ8faeD6UZf9SnZWK
30.5545	um	Vesicles Paraspeckle	0.000	1.000	2	200000052	200000052	GFP-VOID DsRed2-PSPC1 8C-C-PSPC1 V2.00	0	50. DsRed2-PSPC1_Pos001_S001	00-DWW4DJZ8faeD6UZf9SnZWK
30.3438	um	Vesicles Paraspeckle	0.000	1.000	2	200000053	200000053	GFP-VOID DsRed2-PSPC1 8C-C-PSPC1 V2.00	0	50. DsRed2-PSPC1_Pos001_S001	00-DWW4DJZ8faeD6UZf9SnZWK
30.1438	um	Vesicles Paraspeckle	0.000	1.000	2	200000054	200000054	GFP-VOID DsRed2-PSPC1 8C-C-PSPC1 V2.00	0	50. DsRed2-PSPC1_Pos001_S001	00-DWW4DJZ8faeD6UZf9SnZWK
29.5901	um	Vesicles Paraspeckle	0.000	1.000	2	200000055	200000055	GFP-VOID DsRed2-PSPC1 8C-C-PSPC1 V2.00	0	50. DsRed2-PSPC1_Pos001_S001	00-DWW4DJZ8faeD6UZf9SnZWK
29.4116	um	Vesicles Paraspeckle	0.000	1.000	2	200000056	200000056	GFP-VOID DsRed2-PSPC1 8C-C-PSPC1 V2.00	0	50. DsRed2-PSPC1_Pos001_S001	00-DWW4DJZ8faeD6UZf9SnZWK
28.9904	um	Vesicles Paraspeckle	0.000	1.000	2	200000057	200000057	GFP-VOID DsRed2-PSPC1 8C-C-PSPC1 V2.00	0	50. DsRed2-PSPC1_Pos001_S001	00-DWW4DJZ8faeD6UZf9SnZWK
27.3215	um	Vesicles Paraspeckle	0.000	1.000	2	200000058	200000058	GFP-VOID DsRed2-PSPC1 8C-C-PSPC1 V2.00	0	50. DsRed2-PSPC1_Pos001_S001	00-DWW4DJZ8faeD6UZf9SnZWK
26.7864	um	Vesicles Paraspeckle	0.000	1.000	2	200000059	200000059	GFP-VOID DsRed2-PSPC1 8C-C-PSPC1 V2.00	0	50. DsRed2-PSPC1_Pos001_S001	00-DWW4DJZ8faeD6UZf9SnZWK
26.3597	um	Vesicles Paraspeckle	0.000	1.000	2	200000060	200000060	GFP-VOID DsRed2-PSPC1 8C-C-PSPC1 V2.00	0	50. DsRed2-PSPC1_Pos001_S001	00-DWW4DJZ8faeD6UZf9SnZWK
25.7918	um	Vesicles Paraspeckle	0.000	1.000	2	200000061	200000061	GFP-VOID DsRed2-PSPC1 8C-C-PSPC1 V2.00	0	50. DsRed2-PSPC1_Pos001_S001	00-DWW4DJZ8faeD6UZf9SnZWK
25.5257	um	Vesicles Paraspeckle	0.000	1.000	2	200000062	200000062	GFP-VOID DsRed2-PSPC1 8C-C-PSPC1 V2.00	0	50. DsRed2-PSPC1_Pos001_S001	00-DWW4DJZ8faeD6UZf9SnZWK
24.6476	um	Vesicles Paraspeckle	0.000	1.000	2	200000063	200000063	GFP-VOID DsRed2-PSPC1 8C-C-PSPC1 V2.00	0	50. DsRed2-PSPC1_Pos001_S001	00-DWW4DJZ8faeD6UZf9SnZWK
22.5426	um	Vesicles Paraspeckle	0.000	1.000	2	200000064	200000064	GFP-VOID DsRed2-PSPC1 8C-C-PSPC1 V2.00	0	50. DsRed2-PSPC1_Pos001_S001	00-DWW4DJZ8faeD6UZf9SnZWK
22.7459	um	Vesicles Paraspeckle	0.000	1.000	2	200000065	200000065	GFP-VOID DsRed2-PSPC1 8C-C-PSPC1 V2.00	0	50. DsRed2-PSPC1_Pos001_S001	00-DWW4DJZ8faeD6UZf9SnZWK
22.0059	um	Vesicles Paraspeckle	0.000	1.000	2	200000066	200000066	GFP-VOID DsRed2-PSPC1 8C-C-PSPC1 V2.00	0	50. DsRed2-PSPC1_Pos001_S001	00-DWW4DJZ8faeD6UZf9SnZWK
21.7624	um	Vesicles Paraspeckle	0.000	1.000	2	200000067	200000067	GFP-VOID DsRed2-PSPC1 8C-C-PSPC1 V2.00	0	50. DsRed2-PSPC1_Pos001_S001	00-DWW4DJZ8faeD6UZf9SnZWK
22.0149	um	Vesicles Paraspeckle	0.000	1.000	2	200000068	200000068	GFP-VOID DsRed2-PSPC1 8C-C-PSPC1 V2.00	0	50. DsRed2-PSPC1_Pos001_S001	00-DWW4DJZ8faeD6UZf9SnZWK
21.6208	um	Vesicles Paraspeckle	0.000	1.000	2	200000069	200000069	GFP-VOID DsRed2-PSPC1 8C-C-PSPC1 V2.00	0	50. DsRed2-PSPC1_Pos001_S001	00-DWW4DJZ8faeD6UZf9SnZWK
20.0214	um	Vesicles Paraspeckle	0.000	1.000	2	200000070	200000070	GFP-VOID DsRed2-PSPC1 8C-C-PSPC1 V2.00	0	50. DsRed2-PSPC1_Pos001_S001	00-DWW4DJZ8faeD6UZf9SnZWK
19.4995	um	Vesicles Paraspeckle	0.000	1.000	2	200000071	200000071	GFP-VOID DsRed2-PSPC1 8C-C-PSPC1 V2.00	0	50. DsRed2-PSPC1_Pos001_S001	00-DWW4DJZ8faeD6UZf9SnZWK
19.6306	um	Vesicles Paraspeckle	0.000	1.000	2	200000072	200000072	GFP-VOID DsRed2-PSPC1 8C-C-PSPC1 V2.00	0	50. DsRed2-PSPC1_Pos001_S001	00-DWW4DJZ8faeD6UZf9SnZWK
33.695	um	Vesicles Paraspeckle	0.000	1.000	2	200000073	200000073	GFP-VOID DsRed2-PSPC1 8C-C-PSPC1 V2.00	0	50. DsRed2-PSPC1_Pos001_S001	00-DWW4DJZ8faeD6UZf9SnZWK
32.3659	um	Vesicles Paraspeckle	0.000	1.000	2	200000074	200000074	GFP-VOID DsRed2-PSPC1 8C-C-PSPC1 V2.00	0	50. DsRed2-PSPC1_Pos001_S001	00-DWW4DJZ8faeD6UZf9SnZWK
31.8849	um	Vesicles Paraspeckle	0.000	1.000	2	200000075	200000075	GFP-VOID DsRed2-PSPC1 8C-C-PSPC1 V2.00	0	50. DsRed2-PSPC1_Pos001_S001	00-DWW4DJZ8faeD6UZf9SnZWK
31.5259	um	Vesicles Paraspeckle	0.000	1.000	2	200000076	200000076	GFP-VOID DsRed2-PSPC1 8C-C-PSPC1 V2.00	0	50. DsRed2-PSPC1_Pos001_S001	00-DWW4DJZ8faeD6UZf9SnZWK
31.0434	um	Vesicles Paraspeckle	0.000	1.000	2	200000077	200000077	GFP-VOID DsRed2-PSPC1 8C-C-PSPC1 V2.00	0	50. DsRed2-PSPC1_Pos001_S001	00-DWW4DJZ8faeD6UZf9SnZWK
30.8676	um	Vesicles Paraspeckle	0.000	1.000	2	200000078	200000078	GFP-VOID DsRed2-PSPC1 8C-C-PSPC1 V2.00	0	50. DsRed2-PSPC1_Pos001_S001	00-DWW4DJZ8faeD6UZf9SnZWK
30.9321	um	Vesicles Paraspeckle	0.000	1.000	2	200000079	200000079	GFP-VOID DsRed2-PSPC1 8C-C-PSPC1 V2.00	0	50. DsRed2-PSPC1_Pos001_S001	00-DWW4DJZ8faeD6UZf9SnZWK
28.7279	um	Vesicles Paraspeckle	0.000	1.000	2	200000080	200000080	GFP-VOID DsRed2-PSPC1 8C-C-PSPC1 V2.00	0	50. DsRed2-PSPC1_Pos001_S001	00-DWW4DJZ8faeD6UZf9SnZWK
28.4366	um	Vesicles Paraspeckle	0.000	1.000	2	200000081	200000081	GFP-VOID DsRed2-PSPC1 8C-C-PSPC1 V2.00	0	50. DsRed2-PSPC1_Pos001_S001	00-DWW4DJZ8faeD6UZf9SnZWK
27.5783	um	Vesicles Paraspeckle	0.000	1.000	2	200000082	200000082	GFP-VOID DsRed2-PSPC1 8C-C-PSPC1 V2.00	0	50. DsRed2-PSPC1_Pos001_S001	00-DWW4DJZ8faeD6UZf9SnZWK
26.6208	um	Vesicles Paraspeckle	0.000	1.000	2	200000083	200000083	GFP-VOID DsRed2-PSPC1 8C-C-PSPC1 V2.00	0	50. DsRed2-PSPC1_Pos001_S001	00-DWW4DJZ8faeD6UZf9SnZWK
21.8148	um	Vesicles Paraspeckle	0.000	1.000	2	200000084	200000084	GFP-VOID DsRed2-PSPC1 8C-C-PSPC1 V2.00	0	50. DsRed2-PSPC1_Pos001_S001	00-DWW4DJZ8faeD6UZf9SnZWK
20.5492	um	Vesicles Paraspeckle	0.000	1.000	2	200000085	200000085	GFP-VOID DsRed2-PSPC1 8C-C-PSPC1 V2.00	0	50. DsRed2-PSPC1_Pos001_S001	00-DWW4DJZ8faeD6UZf9SnZWK
13.6089	um	Vesicles Paraspeckle	0.000	1.000	2	200000086	200000086	GFP-VOID DsRed2-PSPC1 8C-C-PSPC1 V2.00	0	50. DsRed2-PSPC1_Pos001_S001	00-DWW4DJZ8faeD6UZf9SnZWK
29.6158	um	Vesicles Paraspeckle	0.000	1.000	2	200000087	200000087	GFP-VOID DsRed2-PSPC1 8C-C-PSPC1 V2.00	0	50. DsRed2-PSPC1_Pos001_S001	00-DWW4DJZ8faeD6UZf9SnZWK
28.7584	um	Vesicles Paraspeckle	0.000	1.000	2	200000088	200000088	GFP-VOID DsRed2-PSPC1 8C-C-PSPC1 V2.00	0	50. DsRed2-PSPC1_Pos001_S001	00-DWW4DJZ8faeD6UZf9SnZWK
12.6258	um	Vesicles Paraspeckle	0.000	1.000	2	200000089	200000089	GFP-VOID DsRed2-PSPC1 8C-C-PSPC1 V2.00	0	50. DsRed2-PSPC1_Pos001_S001	00-DWW4DJZ8faeD6UZf9SnZWK
31.4039	um	Vesicles Paraspeckle	0.000	1.000	2	200000090	200000090	GFP-VOID DsRed2-PSPC1 8C-C-PSPC1 V2.00	0	50. DsRed2-PSPC1_Pos001_S001	00-DWW4DJZ8faeD6UZf9SnZWK
21.8613	um	Vesicles Paraspeckle	0.000	1.000	4	200000091	200000091	GFP-VOID DsRed2-PSPC1 8C-C-PSPC1 V2.00	0	50. DsRed2-PSPC1_Pos001_S001	00-DWW4DJZ8faeD6UZf9SnZWK
22.6792	um	Vesicles Paraspeckle	0.000	1.000	4	200000092	200000092	GFP-VOID DsRed2-PSPC1 8C-C-PSPC1 V2.00	0	50. DsRed2-PSPC1_Pos001_S001	00-DWW4DJZ8faeD6UZf9SnZWK
21.5275	um	Vesicles Paraspeckle	0.000	1.000	4	200000093	200000093	GFP-VOID DsRed2-PSPC1 8C-C-PSPC1 V2.00	0	50. DsRed2-PSPC1_Pos001_S001	00-DWW4DJZ8faeD6UZf9SnZWK
59.2438	um	Vesicles Paraspeckle	0.000	1.000	7	200000094	200000094	GFP-VOID DsRed2-PSPC1 8C-C-PSPC1 V2.00	0	50. DsRed2-PSPC1_Pos001_S001	00-DWW4DJZ8faeD6UZf9SnZWK
60.9534	um	Vesicles Paraspeckle	0.000	1.000	7	200000095	200000095	GFP-VOID DsRed2-PSPC1 8C-C-PSPC1 V2.00	0	50. DsRed2-PSPC1_Pos001_S001	00-DWW4DJZ8faeD6UZf9SnZWK
60.9703	um	Vesicles Paraspeckle	0.000	1.000	7	200000096	200000096	GFP-VOID DsRed2-PSPC1 8C-C-PSPC1 V2.00	0	50. DsRed2-PSPC1_Pos001_S001	00-DWW4DJZ8faeD6UZf9SnZWK
60.8693	um	Vesicles Paraspeckle	0.000	1.000	7	200000097	200000097	GFP-VOID DsRed2-PSPC1 8C-C-PSPC1 V2.00	0	50. DsRed2-PSPC1_Pos001_S001	00-DWW4DJZ8faeD6UZf9SnZWK
60.9301	um	Vesicles Paraspeckle	0.000	1.000	7	200000098	200000098	GFP-VOID DsRed2-PSPC1 8C-C-PSPC1 V2.00	0	50. DsRed2-PSPC1_Pos001_S001	00-DWW4DJZ8faeD6UZf9SnZWK
63.0364	um	Vesicles Paraspeckle	0.000	1.000	7	200000099	200000099	GFP-VOID DsRed2-PSPC1 8C-C-PSPC1 V2.00	0	50. DsRed2-PSPC1_Pos001_S001	00-DWW4DJZ8faeD6UZf9SnZWK
63.8297	um	Vesicles Paraspeckle	0.000	1.000	7	200000100	200000100	GFP-VOID DsRed2-PSPC1 8C-C-PSPC1 V2.00	0	50. DsRed2-PSPC1_Pos001_S001	00-DWW4DJZ8faeD6UZf9SnZWK
67.2846	um	Vesicles Paraspeckle	0.000	1.000	7	200000101	200000101	GFP-VOID DsRed2-PSPC1 8C-C-PSPC1 V2.00	0	50. DsRed2-PSPC1_Pos001_S001	00-DWW4DJZ8faeD6UZf9SnZWK
67.4282	um	Vesicles Paraspeckle	0.000	1.000	7	200000102	200000102	GFP-VOID DsRed2-PSPC1 8C-C-PSPC1 V2.00	0	50. DsRed2-PSPC1_Pos001_S001	00-DWW4DJZ8faeD6UZf9SnZWK
69.137	um	Vesicles Paraspeckle	0.000	1.000	7	200000103	200000103	GFP-VOID DsRed2-PSPC1 8C-C-PSPC1 V2.00	0	50. DsRed2-PSPC1_Pos001_S001	00-DWW4DJZ8faeD6UZf9SnZWK
70.3558	um	Vesicles Paraspeckle	0.000	1.000	7	200000104	200000104	GFP-VOID DsRed2-PSPC1 8C-C-PSPC1 V2.00	0	50. DsRed2-PSPC1_Pos001_S001	00-DWW4DJZ8faeD6UZf9SnZWK
70.9448	um	Vesicles Paraspeckle	0.000	1.000	7	200000105	200000105	GFP-VOID DsRed2-PSPC1 8C-C-PSPC1 V2.00	0	50. DsRed2-PSPC1_Pos001_S001	00-DWW4DJZ8faeD6UZf9SnZWK
74.401	um	Vesicles Paraspeckle	0.000	1.000	7	200000106	200000106	GFP-VOID DsRed2-PSPC1 8C-C-PSPC1 V2.00	0	50. DsRed2-PSPC1_Pos001_S001	00-DWW4DJZ8faeD6UZf9SnZWK
61.758	um	Vesicles Paraspeckle	0.000	1.000	7	200000107	200000107	GFP-VOID DsRed2-PSPC1 8C-C-PSPC1 V2.00	0	50. DsRed2-PSPC1_Pos001_S001	00-DWW4DJZ8faeD6UZf9SnZWK
62.8106	um	Vesicles Paraspeckle	0.000	1.000	7	200000108	200000108	GFP-VOID DsRed2-PSPC1 8C-C-PSPC1 V2.00	0	50. DsRed2-PSPC1_Pos001_S001	00-DWW4DJZ8faeD6UZf9SnZWK
63.447	um	Vesicles Paraspeckle	0.000	1.000	7	200000109	200000109	GFP-VOID DsRed2-PSPC1 8C-C-PSPC1 V2.00	0	50. DsRed2-PSPC1_Pos001_S001	00-DWW4DJZ8faeD6UZf9SnZWK
64.2862	um	Vesicles Paraspeckle	0.000	1.000	7	200000110	200000110	GFP-VOID DsRed2-PSPC1 8C-C-PSPC1 V2.00	0	50. DsRed2-PSPC1_Pos001_S001	00-DWW4DJZ8faeD6UZf9SnZWK
64.0119	um	Vesicles Paraspeckle	0.000	1.000	7	200000111	200000111	GFP-VOID DsRed2-PSPC1 8C-C-PSPC1 V2.00	0	50. DsRed2-PSPC1_Pos001_S001	00-DWW4DJZ8faeD6UZf9SnZWK
64.6989	um	Vesicles Paraspeckle	0.000	1.000	7	200000112	200000112	GFP-VOID DsRed2-PSPC1 8C-C-PSPC1 V2.00	0	50. DsRed2-PSPC1_Pos001_S001	00-DWW4DJZ8faeD6UZf9SnZWK
64.8642	um	Vesicles Paraspeckle	0.000	1.000	7	200000113	200000113	GFP-VOID DsRed2-PSPC1 8C-C-PSPC1 V2.00	0	50. DsRed2-PSPC1_Pos001_S001	00-DWW4DJZ8faeD6UZf9SnZWK
66.4706	um	Vesicles Paraspeckle	0.000	1.000	7	200000114	200000114	GFP-VOID DsRed2-PSPC1 8C-C-PSPC1 V2.00	0	50. DsRed2-PSPC1_Pos001_S001	00-DWW4DJZ8faeD6UZf9SnZWK
66.5989	um	Vesicles Paraspeckle	0.000	1.000	7	200000115	200000115	GFP-VOID DsRed2-PSPC1 8C-C-PSPC1 V2.00	0	50. DsRed2-PSPC1_Pos001_S001	00-DWW4DJZ8faeD6UZf9SnZWK
66.3723	um	Vesicles Paraspeckle	0.000	1.000	7	200000116	200000116	GFP-VOID DsRed2-PSPC1 8C-C-PSPC1 V2.00	0	50. DsRed2-PSPC1_Pos001_S001	00-DWW4DJZ8faeD6UZf9SnZWK
67.9278	um	Vesicles Paraspeckle	0.000	1.000	7	200000117	200000117	GFP-VOID DsRed2-PSPC1 8C-C-PSPC1 V2.00	0	50. DsRed2-PSPC1_Pos001_S001	00-DWW4DJZ8faeD6UZf9SnZWK
67.5916	um	Vesicles Paraspeckle	0.000	1.000	7	200000118	200000118	GFP-VOID DsRed2-PSPC1 8C-C-PSPC1 V2.00	0	50. DsRed2-PSPC1_Pos001_S001	00-DWW4DJZ8faeD6UZf9SnZWK
68.3576	um	Vesicles Paraspeckle	0.000	1.000	7	200000119	200000119	GFP-VOID DsRed2-PSPC1 8C-C-PSPC1 V2.00	0	50. DsRed2-PSPC1_Pos001_S001	00-DWW4DJZ8faeD6UZf9SnZWK
69.1624	um	Vesicles Paraspeckle	0.000	1.000	7	200000120	200000120	GFP-VOID DsRed2-PSPC1 8C-C-PSPC1 V2.00	0	50. DsRed2-PSPC1_Pos001_S001	00-DWW4DJZ8faeD6UZf9SnZWK
68.745	um	Vesicles Paraspeckle	0.000	1.000	7	200000121	200000121	GFP-VOID DsRed2-PSPC1 8C-C-PSPC1 V2.00	0	50. DsRed2-PSPC1_Pos001_S001	00-DWW4DJZ8faeD6UZf9SnZWK
69.1048	um	Vesicles Paraspeckle	0.000	1.000	7	200000122	200000122	GFP-VOID DsRed2-PSPC1 8C-C-PSPC1 V2.00	0	50. DsRed2-PSPC1_Pos001_S001	00-DWW4DJZ8faeD6UZf9SnZWK
69.5459	um	Vesicles Paraspeckle	0.000	1.000	7	200000123	200000123	GFP-VOID DsRed2-PSPC1 8C-C-PSPC1 V2.00	0	50. DsRed2-PSPC1_Pos001_S001	00-DWW4DJZ8faeD6UZf9SnZWK
69.591	um	Vesicles Paraspeckle	0.000	1.000	7	200000124	200000124	GFP-VOID DsRed2-PSPC1 8C-C-PSPC1 V2.00	0	50. DsRed2-PSPC1_Pos001_S001	00-DWW4DJZ8faeD6UZf9SnZWK
70.7064	um	Vesicles Paraspeckle	0.000	1.000	7	200000125	200000125	GFP-VOID DsRed2-PSPC1 8C-C-PSPC1 V2.00	0	50. DsRed2-PSPC1_Pos001_S001	00-DWW4DJZ8faeD6UZf9SnZWK
70.6884	um	Vesicles Paraspeckle	0.000	1.000	7	200000126	200000126	GFP-VOID DsRed2-PSPC1 8C-C-PSPC1 V2.00	0	50. DsRed2-PSPC1_Pos001_S001	00-DWW4DJZ8faeD6UZf9SnZWK
71.1549	um	Vesicles Paraspeckle	0.000	1.000	7	200000127	200000127	GFP-VOID DsRed2-PSPC1 8C-C-PSPC1 V2.00	0	50. DsRed2-PSPC1_Pos001_S001	00-DWW4DJZ8faeD6UZf9SnZWK
71.5924	um	Vesicles Paraspeckle	0.000	1.000	7	200000128	200000128	GFP-VOID DsRed2-PSPC1 8C-C-PSPC1 V2.00	0	50. DsRed2-PSPC1_Pos001_S001	00-DWW4DJZ8faeD6UZf9SnZWK
71.8351	um	Vesicles Paraspeckle	0.000	1.000	7	200000129	200000129	GFP-VOID DsRed2-PSPC1 8C-C-PSPC1 V2.00	0	50. DsRed2-PSPC1_Pos001_S001	00-DWW4DJZ8faeD6UZf9SnZWK
72.1116	um	Vesicles Paraspeckle	0.000	1.000	7	200000130	200000130	GFP-VOID DsRed2-PSPC1 8C-C-PSPC1 V2.00	0	50. DsRed2-PSPC1_Pos001_S001	00-DWW4DJZ8faeD6UZf9SnZWK
72.5223	um	Vesicles Paraspeckle	0.000	1.000	7	200000131	200000131	GFP-VOID DsRed2-PSPC1 8C-C-PSPC1 V2.00	0	50. DsRed2-PSPC1_Pos001_S001	00-DWW4DJZ8faeD6UZf9SnZWK
72.4984	um	Vesicles Paraspeckle	0.000	1.000	7	200000132	200000132	GFP-VOID DsRed2-PSPC1 8C-C-PSPC1 V2.00	0	50. DsRed2-PSPC1_Pos001_S001	00-DWW4DJZ8faeD6UZf9SnZWK
73.2369	um	Vesicles Paraspeckle	0.000	1.000	7	200000133	200000133	GFP-VOID DsRed2-PSPC1 8C-C-PSPC1 V2.00	0	50. DsRed2-PSPC1_Pos001_S001	00-DWW4DJZ8faeD6UZf9SnZWK
73.4807	um	Vesicles Paraspeckle	0.000	1.000	7	200000134	200000134	GFP-VOID DsRed2-PSPC1 8C-C-PSPC1 V2.00	0	50. DsRed2-PSPC1_Pos001_S001	00-DWW4DJZ8faeD6UZf9SnZWK
73.3808	um	Vesicles Paraspeckle	0.000	1.000	7	200000135	200000135	GFP-VOID DsRed2-PSPC1 8C-C-PSPC1 V2.00	0	50. DsRed2-PSPC1_Pos001_S001	00-DWW4DJZ8faeD6UZf9SnZWK
73.9282	um	Vesicles Paraspeckle	0.000	1.000	7	200000136	200000136	GFP-VOID DsRed2-PSPC1 8C-C-PSPC1 V2.00	0	50. DsRed2-PSPC1_Pos001_S001	00-DWW4DJZ8faeD6UZf9SnZWK
74.0491	um	Vesicles Paraspeckle	0.000	1.000	7	200000137	200000137	GFP-VOID DsRed2-PSPC1 8C-C-PSPC1 V2.00	0	50. DsRed2-PSPC1_Pos001_S001	00-DWW4DJZ8faeD6UZf9SnZWK
74.3092	um	Vesicles Paraspeckle	0.000	1.000	7	200000138	200000138	GFP-VOID DsRed2-PSPC1 8C-C-PSPC1 V2.00	0	50. DsRed2-PSPC1_Pos001_S001	00-DWW4DJZ8faeD6UZf9SnZWK
76.0181	um	Vesicles Paraspeckle	0.000	1.000	7	200000139	200000139	GFP-VOID DsRed2-PSPC1 8C-C-PSPC1 V2.00	0	50. DsRed2-PSPC1_Pos001_S001	00-DWW4DJZ8faeD6UZf9SnZWK
61.2179	um	Vesicles Paraspeckle	0.000	1.000	7	200000140	200000140	GFP-VOID DsRed2-PSPC1 8C-C-PSPC1 V2.00	0	50. DsRed2-PSPC1_Pos001_S001	00-DWW4DJZ8faeD6UZf9SnZWK
61.2672	um	Vesicles Paraspeckle	0.000	1.000	7	200000141	200000141	GFP-VOID DsRed2-PSPC1 8C-C-PSPC1 V2.00	0	50. DsRed2-PSPC1_Pos001_S001	00-DWW4DJZ8faeD6UZf9SnZWK
61.6706	um	Vesicles Paraspeckle	0.000	1.000	7	200000142	200000142	GFP-VOID DsRed2-PSPC1 8C-C-PSPC1 V2.00	0	50. DsRed2-PSPC1_Pos001_S001	00-DWW4DJZ8faeD6UZf9SnZWK
61.9574	um	Vesicles Paraspeckle	0.000	1.000	7	200000143	200000143	GFP-VOID DsRed2-PSPC1 8C-C-PSPC1 V2.00	0	50. DsRed2-PSPC1_Pos001_S001	00-DWW4DJZ8faeD6UZf9SnZWK
62.3492	um	Vesicles Paraspeckle	0.000	1.000	7	200000144	200000144	GFP-VOID DsRed2-PSPC1 8C-C-PSPC1 V2.00	0	50. DsRed2-PSPC1_Pos001_S001	00-DWW4DJZ8faeD6UZf9SnZWK
62.3974	um	Vesicles Paraspeckle	0.000	1.000	7	200000145	200000145	GFP-VOID DsRed2-PSPC1 8C-C-PSPC1 V2.00	0	50. DsRed2-PSPC1_Pos001_S001	00-DWW4DJZ8faeD6UZf9SnZWK
63.0707	um	Vesicles Paraspeckle	0.000	1.000	7	200000146	200000146	GFP-VOID DsRed2-PSPC1 8C-C-PSPC1 V2.00	0	50. DsRed2-PSPC1_Pos001_S001	00-DWW4DJZ8faeD6UZf9SnZWK
63.2908	um	Vesicles Paraspeckle	0.000	1.000	7	200000147	200000147	GFP-VOID DsRed2-PSPC1 8C-C-PSPC1 V2.00	0	50. DsRed2-PSPC1_Pos001_S001	00-DWW4DJZ8faeD6UZf9SnZWK
63.4388	um	Vesicles Paraspeckle	0.000	1.000	7	200000148	200000148	GFP-VOID DsRed2-PSPC1 8C-C-PSPC1 V2.00	0	50. DsRed2-PSPC1_Pos001_S001	00-DWW4DJZ8faeD6UZf9SnZWK
63.155	um	Vesicles Paraspeckle	0.000	1.000	7	200000149	200000149	GFP-VOID DsRed2-PSPC1 8C-C-PSPC1 V2.00	0	50. DsRed2-PSPC1_Pos001_S001	00-DWW4DJZ8faeD6UZf9SnZWK
63.9198	um	Vesicles Paraspeckle	0.000	1.000	7	200000150	200000150	GFP-VOID DsRed2-PSPC1 8C-C-PSPC1 V2.00	0	50. DsRed2-PSPC1_Pos001_S001	00-DWW4DJZ8faeD6UZf9SnZWK
63.5942	um	Vesicles Paraspeckle	0.000	1.000	7	200000151	200000151	GFP-VOID DsRed2-PSPC1 8C-C-PSPC1 V2.00	0	50. DsRed2-PSPC1_Pos001_S001	00-DWW4DJZ8faeD6UZf9SnZWK
63.9112	um	Vesicles Paraspeckle	0.000	1.000	7	200000152	200000152	GFP-VOID DsRed2-PSPC1 8C-C-PSPC1 V2.00	0	50. DsRed2-PSPC1_Pos001_S001	00-DWW4DJZ8faeD6UZf9SnZWK
64.6559	um	Vesicles Paraspeckle	0.000	1.000	7	200000153	200000153	GFP-VOID DsRed2-PSPC1 8C-C-PSPC1 V2.00	0	50. DsRed2-PSPC1_Pos001_S001	00-DWW4DJZ8faeD6UZf9SnZWK
65.2626	um	Vesicles Paraspeckle	0.000	1.000	7	200000154	200000154	GFP-VOID DsRed2-PSPC1 8C-C-PSPC1 V2.00	0	50. DsRed2-PSPC1_Pos001_S001	00-DWW4DJZ8faeD6UZf9SnZWK
65.5736	um	Vesicles Paraspeckle	0.000	1.000	7	200000155	200000155	GFP-VOID DsRed2-PSPC1 8C-C-PSPC1 V2.00	0	50. DsRed2-PSPC1_Pos001_S001	00-DWW4DJZ8faeD6UZf9SnZWK
65.9028	um	Vesicles Paraspeckle	0.000	1.000	7	200000156	200000156	GFP-VOID DsRed2-PSPC1 8C-C-PSPC1 V2.00	0	50. DsRed2-PSPC1_Pos001_S001	00-DWW4DJZ8faeD6UZf9SnZWK
65.6459	um	Vesicles Paraspeckle	0.000	1.000	7	200000157	200000157	GFP-VOID DsRed2-PSPC1 8C-C-PSPC1 V2.00	0	50. DsRed2-PSPC1_Pos001_S001	00-DWW4DJZ8faeD6UZf9SnZWK
66.2443	um	Vesicles Paraspeckle	0.000	1.000	7	200000158	200000158	GFP-VOID DsRed2-PSPC1 8C-C-PSPC1 V2.00	0	50. DsRed2-PSPC1_Pos001_S001	00-DWW4DJZ8faeD6UZf9SnZWK
66.0125	um	Vesicles Paraspeckle	0.000	1.000	7	200000159	200000159	GFP-VOID DsRed2-PSPC1 8C-C-PSPC1 V2.00	0	50. DsRed2-PSPC1_Pos001_S001	00-DWW4DJZ8faeD6UZf9SnZWK
66.8136	um	Vesicles Paraspeckle	0.000	1.000	7	200000160	200000160	GFP-VOID DsRed2-PSPC1 8C-C-PSPC1 V2.00	0	50. DsRed2-PSPC1_Pos001_S001	00-DWW4DJZ8faeD6UZf9SnZWK
67.0923	um	Vesicles Paraspeckle	0.000	1.000	7	200000161	200000161	GFP-VOID DsRed2-PSPC1 8C-C-PSPC1 V2.00	0	50. DsRed2-PSPC1_Pos001_S001	00-DWW4DJZ8faeD6UZf9SnZWK
67.0487	um	Vesicles Paraspeckle	0.000	1.000	7	200000162	200000162	GFP-VOID DsRed2-PSPC1 8C-C-PSPC1 V2.00	0	50. DsRed2-PSPC1_Pos001_S001	00-DWW4DJZ8faeD6UZf9SnZWK
67.6873	um	Vesicles Paraspeckle	0.000	1.000	7	200000163	200000163	GFP-VOID DsRed2-PSPC1 8C-C-PSPC1 V2.00	0	50. DsRed2-PSPC1_Pos001_S001	00-DWW4DJZ8faeD6UZf9SnZWK
68.2004	um	Vesicles Paraspeckle	0.000	1.000	7	200000164	200000164	GFP-VOID DsRed2-PSPC1 8C-C-PSPC1 V2.00	0	50. DsRed2-PSPC1_Pos001_S001	00-DWW4DJZ8faeD6UZf9SnZWK
67.9786	um	Vesicles Paraspeckle	0.000	1.000	7	200000165	200000165	GFP-VOID DsRed2-PSPC1 8C-C-PSPC1 V2.00	0	50. DsRed2-PSPC1_Pos001_S001	00-DWW4DJZ8faeD6UZf9SnZWK
68.0307	um	Vesicles Paraspeckle	0.000	1.000	7	200000166	200000166	GFP-VOID DsRed2-PSPC1 8C-C-PSPC1 V2.00	0	50. DsRed2-PSPC1_Pos001_S001	00-DWW4DJZ8faeD6UZf9SnZWK
68.2488	um	Vesicles Paraspeckle	0.000	1.000	7	200000167	200000167	GFP-VOID DsRed2-PSPC1 8C-C-PSPC1 V2.00	0	50. DsRed2-PSPC1_Pos001_S001	00-DWW4DJZ8faeD6UZf9SnZWK
68.2286	um	Vesicles Paraspeckle	0.000	1.000	7	200000168	200000168	GFP-VOID DsRed2-PSPC1 8C-C-PSPC1 V2.00	0	50. DsRed2-PSPC1_Pos001_S001	00-DWW4DJZ8faeD6UZf9SnZWK
68.4238	um	Vesicles Paraspeckle	0.000	1.000	7	200000169	200000169	GFP-VOID DsRed2-PSPC1 8C-C-PSPC1 V2.00	0	50. DsRed2-PSPC1_Pos001_S001	00-DWW4DJZ8faeD6UZf9SnZWK
68.4585	um	Vesicles Paraspeckle	0.000	1.000	7	200000170	200000170	GFP-VOID DsRed2-PSPC1 8C-C-PSPC1 V2.00	0	50. DsRed2-PSPC1_Pos001_S001	00-DWW4DJZ8faeD6UZf9SnZWK
68.6313	um	Vesicles Paraspeckle	0.000	1.000	7	200000171	200000171	GFP-VOID DsRed2-PSPC1 8C-C-PSPC1 V2.00	0	50. DsRed2-PSPC1_Pos001_S001	00-DWW4DJZ8faeD6UZf9SnZWK
68.5805	um	Vesicles Paraspeckle	0.000	1.000	7	200000172	200000172	GFP-VOID DsRed2-PSPC1 8C-C-PSPC1 V2.00	0	50. DsRed2-PSPC1_Pos001_S001	00-DWW4DJZ8faeD6UZf9SnZWK
69.018	um	Vesicles Paraspeckle	0.000	1.000	7	200000173	200000173	GFP-VOID DsRed2-PSPC1 8C-C-PSPC1 V2.00	0	50. DsRed2-PSPC1_Pos001_S001	00-DWW4DJZ8faeD6UZf9SnZWK
68.9583	um	Vesicles Paraspeckle	0.000	1.000	7	200000174	200000174	GFP-VOID DsRed2-PSPC1 8C-C-PSPC1 V2.00	0	50. DsRed2-PSPC1_Pos001_S001	00-DWW4DJZ8faeD6UZf9SnZWK
68.8985	um	Vesicles Paraspeckle	0.000	1.000	7	200000175	200000175	GFP-VOID DsRed2-PSPC1 8C-C-PSPC1 V2.00	0	50. DsRed2-PSPC1_Pos001_S001	00-DWW4DJZ8faeD6UZf9SnZWK
69.2241	um	Vesicles Paraspeckle	0.000	1.000	7	200000176	200000176	GFP-VOID DsRed2-PSPC1 8C-C-PSPC1 V2.00	0	50. DsRed2-PSPC1_Pos001_S001	00-DWW4DJZ8faeD6UZf9SnZWK
69.8047	um	Vesicles Paraspeckle	0.000	1.000	7	200000177	200000177	GFP-VOID DsRed2-PSPC1 8C-C-PSPC1 V2.00	0	50. DsRed2-PSPC1_Pos001_S001	00-DWW4DJZ8faeD6UZf9SnZWK
69.8448	um	Vesicles Paraspeckle	0.000	1.000	7	200000178	200000178	GFP-VOID DsRed2-PSPC1 8C-C-PSPC1 V2.00	0	50. DsRed2-PSPC1_Pos001_S001	00-DWW4DJZ8faeD6UZf9SnZWK
69.9733	um	Vesicles Paraspeckle	0.000	1.000	7	200000179	200000179	GFP-VOID DsRed2-PSPC1 8C-C-PSPC1 V2.00	0	50. DsRed2-PSPC1_Pos001_S001	00-DWW4DJZ8faeD6UZf9SnZWK
70.0819	um	Vesicles Paraspeckle	0.000	1.000	7	200000180	200000180	GFP-VOID DsRed2-PSPC1 8C-C-PSPC1 V2.00	0	50. DsRed2-PSPC1_Pos001_S001	00-DWW4DJZ8faeD6UZf9SnZWK
70.6054	um	Vesicles Paraspeckle	0.000	1.000	7	200000181	200000181	GFP-VOID DsRed2-PSPC1 8C-C-PSPC1 V2.00	0	50. DsRed2-PSPC1_Pos001_S001	00-DWW4DJZ8faeD6UZf9SnZWK
70.6167	um	Vesicles Paraspeckle	0.000	1.000	7	200000182	200000182	GFP-VOID DsRed2-PSPC1 8C-C-PSPC1 V2.00	0	50. DsRed2-PSPC1_Pos001_S001	00-DWW4DJZ8faeD6UZf9SnZWK
71.1966	um	Vesicles Paraspeckle	0.000	1.000	7	200000183	200000183	GFP-VOID DsRed2-PSPC1 8C-C-PSPC1 V2.00	0	50. DsRed2-PSPC1_Pos001_S001	00-DWW4DJZ8faeD6UZf9SnZWK
71.2351	um	Vesicles Paraspeckle	0.000	1.000	7	200000184	200000184	GFP-VOID DsRed2-PSPC1 8C-C-PSPC1 V2.00	0	50. DsRed2-PSPC1_Pos001_S001	00-DWW4DJZ8faeD6UZf9SnZWK
71.1973	um	Vesicles Paraspeckle	0.000	1.000	7	200000185	200000185	GFP-VOID DsRed2-PSPC1 8C-C-PSPC1 V2.00	0	50. DsRed2-PSPC1_Pos001_S001	00-DWW4DJZ8faeD6UZf9SnZWK
71.534	um	Vesicles Paraspeckle	0.000	1.000	7	200000186	200000186	GFP-VOID DsRed2-PSPC1 8C-C-PSPC1 V2.00	0	50. DsRed2-PSPC1_Pos001_S001	00-DWW4DJZ8faeD6UZf9SnZWK
71.7172	um	Vesicles Paraspeckle	0.000	1.000	7	200000187	200000187	GFP-VOID DsRed2-PSPC1 8C-C-PSPC1 V2.00	0	50. DsRed2-PSPC1_Pos001_S001	00-DWW4DJZ8faeD6UZf9SnZWK
71.6084	um	Vesicles Paraspeckle	0.000	1.000	7	200000188	200000188	GFP-VOID DsRed2-PSPC1 8C-C-PSPC1 V2.00	0	50. DsRed2-PSPC1_Pos001_S001	00-DWW4DJZ8faeD6UZf9SnZWK
72.1445	um	Vesicles Paraspeckle	0.000	1.000	7	200000189	200000189	GFP-VOID DsRed2-PSPC1 8C-C-PSPC1 V2.00	0	50. DsRed2-PSPC1_Pos001_S001	00-DWW4DJZ8faeD6UZf9SnZWK
72.2641	um	Vesicles Paraspeckle	0.000	1.000	7	200000190	200000190	GFP-VOID DsRed2-PSPC1 8C-C-PSPC1 V2.00	0	50. DsRed2-PSPC1_Pos001_S001	00-DWW4DJZ8faeD6UZf9SnZWK
72.6331	um	Vesicles Paraspeckle	0.000	1.000	7	200000191	200000191	GFP-VOID DsRed2-PSPC1 8C-C-PSPC1 V2.00	0	50. DsRed2-PSPC1_Pos001_S001	00-DWW4DJZ8faeD6UZf9SnZWK
72.8035	um	Vesicles Paraspeckle	0.000	1.000	7	200000192	200000192	GFP-VOID DsRed2-PSPC1 8C-C-PSPC1 V2.00	0	50. DsRed2-PSPC1_Pos001_S001	00-DWW4DJZ8faeD6UZf9SnZWK
72.866	um	Vesicles Paraspeckle	0.000	1.000	7	200000193	200000193	GFP-VOID DsRed2-PSPC1 8C-C-PSPC1 V2.00	0	50. DsRed2-PSPC1_Pos001_S001	00-DWW4DJZ8faeD6UZf9SnZWK
73.2893	um	Vesicles Paraspeckle	0.000	1.000	7	200000194	200000194	GFP-VOID DsRed2-PSPC1 8C-C-PSPC1 V2.00	0	50. DsRed2-PSPC1_Pos001_S001	00-DWW4DJZ8faeD6UZf9SnZWK
73.2623	um	Vesicles Paraspeckle	0.000	1.000	7	200000195	200000195	GFP-VOID DsRed2-PSPC1 8C-C-PSPC1 V2.00	0	50. DsRed2-PSPC1_Pos001_S001	00-DWW4DJZ8faeD6UZf9SnZWK
73.4122	um	Vesicles Paraspeckle	0.000	1.000	7	200000196	200000196	GFP-VOID DsRed2-PSPC1 8C-C-PSPC1 V2.00	0	50. DsRed2-PSPC1_Pos001_S001	00-DWW4DJZ8faeD6UZf9SnZWK
73.9393	um	Vesicles Paraspeckle	0.000	1.000	7	200000197	200000197	GFP-VOID DsRed2-PSPC1 8C-C-PSPC1 V2.00	0	50. DsRed2-PSPC1_Pos001_S001	00-DWW4DJZ8faeD6UZf9SnZWK
74.6803	um	Vesicles Paraspeckle	0.000	1.000	7	200000198	200000198	GFP-VOID DsRed2-PSPC1 8C-C-PSPC1 V2.00	0	50. DsRed2-PSPC1_Pos001_S001	00-DWW4DJZ8faeD6UZf9SnZWK
74.9937	um	Vesicles Paraspeckle	0.000	1.000	7	200000199	200000199	GFP-VOID DsRed2-PSPC1 8C-C-PSPC1 V2.00	0	50. DsRed2-PSPC1_Pos001_S001	00-DWW4DJZ8faeD6UZf9SnZWK
74.9461	um	Vesicles Paraspeckle	0.000	1.000	7	200000200	200000200	GFP-VOID DsRed2-PSPC1 8C-C-PSPC1 V2.00	0	50. DsRed2-PSPC1_Pos001_S001	00-DWW4DJZ8faeD6UZf9SnZWK
74.6514	um	Vesicles Paraspeckle	0.000	1.000	7	200000201	200000201	GFP-VOID DsRed2-PSPC1 8C-C-PSPC1 V2.00	0	50. DsRed2-PSPC1_Pos001_S001	00-DWW4DJZ8faeD6UZf9SnZWK
74.8752	um	Vesicles Paraspeckle	0.000	1.000	7	200000202	200000202	GFP-VOID DsRed2-PSPC1 8C-C-PSPC1 V2.00	0	50. DsRed2-PSPC1_Pos001_S001	00-DWW4DJZ8faeD6UZf9SnZWK
75.6049	um	Vesicles Paraspeckle	0.000	1.000	7	200000203	200000203	GFP-VOID DsRed2-PSPC1 8C-C-PSPC1 V2.00	0	50. DsRed2-PSPC1_Pos001_S001	00-DWW4DJZ8faeD6UZf9SnZWK
75.6475	um	Vesicles Paraspeckle	0.000	1.000	7	200000204	200000204	GFP-VOID DsRed2-PSPC1 8C-C-PSPC1 V2.00	0	50. DsRed2-PSPC1_Pos001_S001	00-DWW4DJZ8faeD6UZf9SnZWK
75.7688	um	Vesicles Paraspeckle	0.000	1.000	7	200000205	200000205	GFP-VOID DsRed2-PSPC1 8C-C-PSPC1 V2.00	0	50. DsRed2-PSPC1_Pos001_S001	00-DWW4DJZ8faeD6UZf9SnZWK
76.3849	um	Vesicles Paraspeckle	0.000	1.000	7	200000206	200000206	GFP-VOID DsRed2-PSPC1 8C-C-PSPC1 V2.00	0	50. DsRed2-PSPC1_Pos001_S001	00-DWW4DJZ8faeD6UZf9SnZWK
76.0826	um	Vesicles Paraspeckle	0.000	1.000	7	200000207	200000207	GFP-VOID DsRed2-PSPC1 8C-C-PSPC1 V2.00	0	50. DsRed2-PSPC1_Pos001_S001	00-DWW4DJZ8faeD6UZf9SnZWK
77.1888	um	Vesicles Paraspeckle	0.000	1.000	7	200000208	200000208	GFP-VOID DsRed2-PSPC1 8C-C-PSPC1 V2.00	0	50. DsRed2-PSPC1_Pos001_S001	00-DWW4DJZ8faeD6UZf9SnZWK
77.5223	um	Vesicles Paraspeckle	0.000	1.000	7	200000209	200000209	GFP-VOID DsRed2-PSPC1 8C-C-PSPC1 V2.00	0	50. DsRed2-PSPC1_Pos001_S001	00-DWW4DJZ8faeD6UZf9SnZWK
78.776	um	Vesicles Paraspeckle	0.000	1.000	7	200000210	200000210	GFP-VOID DsRed2-PSPC1 8C-C-PSPC1 V2.00	0	50. DsRed2-PSPC1_Pos001_S001	00-DWW4DJZ8faeD6UZf9SnZWK
81.4788	um	Vesicles Paraspeckle	0.000	1.000	7	200000211	200000211	GFP-VOID DsRed2-PSPC1 8C-C-PSPC1 V2.00	0	50. DsRed2-PSPC1_Pos001_S001	00-DWW4DJZ8faeD6UZf9SnZWK
61.3371	um	Vesicles Paraspeckle	0.000	1.000	7	200000212	200000212	GFP-VOID DsRed2-PSPC1 8C-C-PSPC1 V2.00	0	50. DsRed2-PSPC1_Pos001_S001	00-DWW4DJZ8faeD6UZf9SnZWK
61.1612	um	Vesicles Paraspeckle	0.000	1.000	7	200000213	200000213	GFP-VOID DsRed2-PSPC1 8C-C-PSPC1 V2.00	0	50. DsRed2-PSPC1_Pos001_S001	00-DWW4DJZ8faeD6UZf9SnZWK
61.7124	um	Vesicles Paraspeckle	0.000	1.000	7	200000214	200000214	GFP-VOID DsRed2-PSPC1 8C-C-PSPC1 V2.00	0	50. DsRed2-PSPC1_Pos001_S001	00-DWW4DJZ8faeD6UZf9SnZWK
61.7731	um	Vesicles Paraspeckle	0.000	1.000	7	200000215	200000215	GFP-VOID DsRed2-PSPC1 8C-C-PSPC1 V2.00	0	50. DsRed2-PSPC1_Pos001_S001	00-DWW4DJZ8faeD6UZf9SnZWK
61.6575	um	Vesicles Paraspeckle	0.000	1.000	7	200000216	200000216	GFP-VOID DsRed2-PSPC1 8C-C-PSPC1 V2.00	0	50. DsRed2-PSPC1_Pos001_S001	00-DWW4DJZ8faeD6UZf9SnZWK
62.1735	um	Vesicles Paraspeckle	0.000	1.000	7	200000217	200000217	GFP-VOID DsRed2-PSPC1 8C-C-PSPC1 V2.00	0	50. DsRed2-PSPC1_Pos001_S001	00-DWW4DJZ8faeD6UZf9SnZWK
62.274	um	Vesicles Paraspeckle	0.000	1.000	7	200000218	200000218	GFP-VOID DsRed2-PSPC1 8C-C-PSPC1 V2.00	0	50. DsRed2-PSPC1_Pos001_S001	00-DWW4DJZ8faeD6UZf9SnZWK
62.3927	um	Vesicles Paraspeckle	0.000	1.000	7	200000219	200000219	GFP-VOID DsRed2-PSPC1 8C-C-PSPC1 V2.00	0	50. DsRed2-PSPC1_Pos001_S001	00-DWW4DJZ8faeD6UZf9SnZWK
62.7777	um	Vesicles Paraspeckle	0.000	1.000	7	200000220	200000220	GFP-VOID DsRed2-PSPC1 8C-C-PSPC1 V2.00	0	50. DsRed2-PSPC1_Pos001_S001	00-DWW4DJZ8faeD6UZf9SnZWK
63.2207	um	Vesicles Paraspeckle	0.000	1.000	7	200000221	200000221	GFP-VOID DsRed2-PSPC1 8C-C-PSPC1 V2.00	0	50. DsRed2-PSPC1_Pos001_S001	00-DWW4DJZ8faeD6UZf9SnZWK
63.2758	um	Vesicles Paraspeckle	0.000	1.000	7	200000222	200000222	GFP-VOID DsRed2-PSPC1 8C-C-PSPC1 V2.00	0	50. DsRed2-PSPC1_Pos001_S001	00-DWW4DJZ8faeD6UZf9SnZWK
63.9561	um	Vesicles Paraspeckle	0.000	1.000	7	200000223	200000223	GFP-VOID DsRed2-PSPC1 8C-C-PSPC1 V2.00	0	50. DsRed2-PSPC1_Pos001_S001	00-DWW4DJZ8faeD6UZf9SnZWK
64.0526	um	Vesicles Paraspeckle	0.000	1.000	7	200000224	200000224	GFP-VOID DsRed2-PSPC1 8C-C-PSPC1 V2.00	0	50. DsRed2-PSPC1_Pos001_S001	00-DWW4DJZ8faeD6UZf9SnZWK
64.4485	um	Vesicles Paraspeckle	0.000	1.000	7	200000225	200000225	GFP-VOID DsRed2-PSPC1 8C-C-PSPC1 V2.00	0	50. DsRed2-PSPC1_Pos001_S001	00-DWW4DJZ8faeD6UZf9SnZWK
64.478	um	Vesicles Paraspeckle	0.000	1.000	7	200000226	200000226	GFP-VOID DsRed2-PSPC1 8C-C-PSPC1 V2.00	0	50. DsRed2-PSPC1_Pos001_S001	00-DWW4DJZ8faeD6UZf9SnZWK
64.3482	um	Vesicles Paraspeckle	0.000	1.000	7	200000227	200000227	GFP-VOID DsRed2-PSPC1 8C-C-PSPC1 V2.00	0	50. DsRed2-PSPC1_Pos001_S001	00-DWW4DJZ8faeD6UZf9SnZWK
64.6309	um	Vesicles Paraspeckle	0.000	1.000	7	200000228	200000228	GFP-VOID DsRed2-PSPC1 8C-C-PSPC1 V2.00	0	50. DsRed2-PSPC1_Pos001_S001	00-DWW4DJZ8faeD6UZf9SnZWK
64.6532	um	Vesicles Paraspeckle	0.000	1.000	7	200000229	200000229	GFP-VOID DsRed2-PSPC1 8C-C-PSPC1 V2.00	0	50. DsRed2-PSPC1_Pos001_S001	00-DWW4DJZ8faeD6UZf9SnZWK
65.0739	um	Vesicles Paraspeckle	0.000	1.000	7	200000230	200000230	GFP-VOID DsRed2-PSPC1 8C-C-PSPC1 V2.00	0	50. DsRed2-PSPC1_Pos001_S001	00-DWW4DJZ8faeD6UZf9SnZWK
64.6016	um	Vesicles Paraspeckle	0.000	1.000	7	200000231	200000231	GFP-VOID DsRed2-PSPC1 8C-C-PSPC1 V2.00	0	50. DsRed2-PSPC1_Pos001_S001	00-DWW4DJZ8faeD6UZf9SnZWK
64.7775	um	Vesicles Paraspeckle	0.000	1.000	7	200000232	200000232	GFP-VOID DsRed2-PSPC1 8C-C-PSPC1 V2.00	0	50. DsRed2-PSPC1_Pos001_S001	00-DWW4DJZ8faeD6UZf9SnZWK
64.6649	um	Vesicles Paraspeckle	0.000	1.000	7	200000233	200000233	GFP-VOID DsRed2-PSPC1 8C-C-PSPC1 V2.00	0	50. DsRed2-PSPC1_Pos001_S001	00-DWW4DJZ8faeD6UZf9SnZWK
65.3241	um	Vesicles Paraspeckle	0.000	1.000	7	200000234	200000234	GFP-VOID DsRed2-PSPC1 8C-C-PSPC1 V2.00	0	50. DsRed2-PSPC1_Pos001_S001	00-DWW4DJZ8faeD6UZf9SnZWK
65.6535	um	Vesicles Paraspeckle	0.000	1.000	7	200000235	200000235	GFP-VOID DsRed2-PSPC1 8C-C-PSPC1 V2.00	0	50. DsRed2-PSPC1_Pos001_S001	00-DWW4DJZ8faeD6UZf9SnZWK
65.8758	um	Vesicles Paraspeckle	0.000	1.000	7	200000236	200000236	GFP-VOID DsRed2-PSPC1 8C-C-PSPC1 V2.00	0	50. DsRed2-PSPC1_Pos001_S001	00-DWW4DJZ8faeD6UZf9SnZWK
66.4292	um	Vesicles Paraspeckle	0.000	1.000	7	200000237	200000237	GFP-VOID DsRed2-PSPC1 8C-C-PSPC1 V2.00	0	50. DsRed2-PSPC1_Pos001_S001	00-DWW4DJZ8faeD6UZf9SnZWK
66.7419	um	Vesicles Paraspeckle	0.000	1.000	7	200000238	200000238	GFP-VOID DsRed2-PSPC1 8C-C-PSPC1 V2.00	0	50. DsRed2-PSPC1_Pos001_S001	00-DWW4DJZ8faeD6UZf9SnZWK
66.4762	um	Vesicles Paraspeckle	0.000	1.000	7	200000239	200000239	GFP-VOID DsRed2-PSPC1 8C-C-PSPC1 V2.00	0	50. DsRed2-PSPC1_Pos001_S001	00-DWW4DJZ8faeD6UZf9SnZWK
66.9256	um	Vesicles Paraspeckle	0.000	1.000	7	200000240	200000240	GFP-VOID DsRed2-PSPC1 8C-C-PSPC1 V2.00	0	50. DsRed2-PSPC1_Pos001_S001	00-DWW4DJZ8faeD6UZf9SnZWK
66.9646	um	Vesicles Paraspeckle	0.000	1.000	7	200000241	200000241	GFP-VOID DsRed2-PSPC1 8C-C-PSPC1 V2.00	0	50. DsRed2-PSPC1_Pos001_S001	00-DWW4DJZ8faeD6UZf9SnZWK
67.2393	um	Vesicles Paraspeckle	0.000	1.000	7	200000242	200000242	GFP-VOID DsRed2-PSPC1 8C-C-PSPC1 V2.00	0	50. DsRed2-PSPC1_Pos001_S001	00-DWW4DJZ8faeD6UZf9SnZWK
67.3997	um	Vesicles Paraspeckle	0.000	1.000	7	200000243	200000243	GFP-VOID DsRed2-PSPC1 8C-C-PSPC1 V2.00	0	50. DsRed2-PSPC1_Pos001_S001	00-DWW4DJZ8faeD6UZf9SnZWK
67.4003	um	Vesicles Paraspeckle	0.000	1.000	7	200000244	200000244	GFP-VOID DsRed2-PSPC1 8C-C-PSPC1 V2.00	0	50. DsRed2-PSPC1_Pos001_S001	00-DWW4DJZ8faeD6UZf9SnZWK
67.5382	um	Vesicles Paraspeckle	0.000	1.000	7	200000245	200000245	GFP-VOID DsRed2-PSPC1 8C-C-PSPC1 V2.00	0	50. DsRed2-PSPC1_Pos001_S001	00-DWW4DJZ8faeD6UZf9SnZWK
67.617	um	Vesicles Paraspeckle	0.000	1.000	7	200000246	200000246	GFP-VOID DsRed2-PSPC1 8C-C-PSPC1 V2.00	0	50. DsRed2-PSPC1_Pos001_S001	00-DWW4DJZ8faeD6UZf9SnZWK
67.6487	um	Vesicles Paraspeckle	0.000	1.000	7	200000247	200000247	GFP-VOID DsRed2-PSPC1 8C-C-PSPC1 V2.00	0	50. DsRed2-PSPC1_Pos001_S001	00-DWW4DJZ8faeD6UZf9SnZWK
68.0183	um	Vesicles Paraspeckle	0.000	1.000	7	200000248	200000248	GFP-VOID DsRed2-PSPC1 8C-C-PSPC1 V2.00	0	50. DsRed2-PSPC1_Pos001_S001	00-DWW4DJZ8faeD6UZf9SnZWK
68.3329	um	Vesicles Paraspeckle	0.000	1.000	7	200000249	200000249	GFP-VOID DsRed2-PSPC1 8C-C-PSPC1 V2.00	0	50. DsRed2-PSPC1_Pos001_S001	00-DWW4DJZ8faeD6UZf9SnZWK
68.2202	um	Vesicles Paraspeckle	0.000	1.000	7	200000250	200000250	GFP-VOID DsRed2-PSPC1 8C-C-PSPC1 V2.00	0	50. DsRed2-PSPC1_Pos001_S001	00-DWW4DJZ8faeD6UZf9SnZWK
68.4862	um	Vesicles Paraspeckle	0.000	1.000	7	200000251	200000251	GFP-VOID DsRed2-PSPC1 8C-C-PSPC1 V2.00	0	50. DsRed2-PSPC1_Pos001_S001	00-DWW4DJZ8faeD6UZf9SnZWK
68.9647	um	Vesicles Paraspeckle	0.000	1.000	7	200000252	200000252	GFP-VOID DsRed2-PSPC1 8C-C-PSPC1 V2.00	0	50. DsRed2-PSPC1_Pos001_S001	00-DWW4DJZ8faeD6UZf9SnZWK
68.8486	um	Vesicles Paraspeckle	0.000	1.000	7	200000253	200000253	GFP-VOID DsRed2-PSPC1 8C-C-PSPC1 V2.00	0	50. DsRed2-PSPC1_Pos001_S001	00-DWW4DJZ8faeD6UZf9SnZWK
69.5822	um	Vesicles Paraspeckle	0.000	1.000	7	200000254	200000254	GFP-VOID DsRed2-PSPC1 8C-C-PSPC1 V2.00	0	50. DsRed2-PSPC1_Pos001_S001	00-DWW4DJZ8faeD6UZf9SnZWK
69.3664	um	Vesicles Paraspeckle	0.000	1.000	7	200000255	200000255	GFP-VOID DsRed2-PSPC1 8C-C-PSPC1 V2.00	0	50. DsRed2-PSPC1_Pos001_S001	00-DWW4DJZ8faeD6UZf9SnZWK
69.4922	um	Vesicles Paraspeckle	0.000	1.000	7	200000256	200000256	GFP-VOID DsRed2-PSPC1 8C-C-PSPC1 V2.00	0	50. DsRed2-PSPC1_Pos001_S001	00-DWW4DJZ8faeD6UZf9SnZWK
69.6044	um	Vesicles Paraspeckle	0.000	1.000	7	200000257	200000257	GFP-VOID DsRed2-PSPC1 8C-C-PSPC1 V2.00	0	50. DsRed2-PSPC1_Pos001_S001	00-DWW4DJZ8faeD6UZf9SnZWK
69.6054	um	Vesicles Paraspeckle	0.000	1.000	7	200000258	200000258	GFP-VOID DsRed2-PSPC1 8C-C-PSPC1 V2.00	0	50. DsRed2-PSPC1_Pos001_S001	00-DWW4DJZ8faeD6UZf9SnZWK
70.1599	um	Vesicles Paraspeckle	0.000	1.000	7	200000259	200000259	GFP-VOID DsRed2-PSPC1 8C-C-PSPC1 V2.00	0	50. DsRed2-PSPC1_Pos001_S001	00-DWW4DJZ8faeD6UZf9SnZWK
70.8604	um	Vesicles Paraspeckle	0.000	1.000	7	200000260	200000260	GFP-VOID DsRed2-PSPC1 8C-C-PSPC1 V2.00	0	50. DsRed2-PSPC1_Pos001_S001	00-DWW4DJZ8faeD6UZf9SnZWK
71.3939	um	Vesicles Paraspeckle	0.000	1.000	7	200000261	200000261	GFP-VOID DsRed2-PSPC1 8C-C-PSPC1 V2.00	0	50. DsRed2-PSPC1_Pos001_S001	00-DWW4DJZ8faeD6UZf9SnZWK
71.4079	um	Vesicles Paraspeckle	0.000	1.000	7	200000262	200000262	GFP-VOID DsRed2-PSPC1 8C-C-PSPC1 V2.00	0	50. DsRed2-PSPC1_Pos001_S001	00-DWW4DJZ8faeD6UZf9SnZWK
71.6858	um	Vesicles Paraspeckle	0.000	1.000	7	200000263	200000263	GFP-VOID DsRed2-PSPC1 8C-C-PSPC1 V2.00	0	50. DsRed2-PSPC1_Pos001_S001	00-DWW4DJZ8faeD6UZf9SnZWK
72.0128	um	Vesicles Paraspeckle	0.000	1.000	7	200000264	200000264	GFP-VOID DsRed2-PSPC1 8C-C-PSPC1 V2.00	0	50. DsRed2-PSPC1_Pos001_S001	00-DWW4DJZ8faeD6UZf9SnZWK
72.0671	um	Vesicles Paraspeckle	0.000	1.000	7	200000265	200000265	GFP-VOID DsRed2-PSPC1 8C-C-PSPC1 V2.00	0	50. DsRed2-PSPC1_Pos001_S001	00-DWW4DJZ8faeD6UZf9SnZWK
72.0686	um	Vesicles Paraspeckle	0.000	1.000	7	200000266	200000266	GFP-VOID DsRed2-PSPC1 8C-C-PSPC1 V2.00	0	50. DsRed2-PSPC1_Pos001_S001	00-DWW4DJZ8faeD6UZf9SnZWK
72.5576	um	Vesicles Paraspeckle	0.000	1.000	7	200000267	200000267	GFP-VOID DsRed2-PSPC1 8C-C-PSPC1 V2.00	0	50. DsRed2-PSPC1_Pos001_S001	00-DWW4DJZ8faeD6UZf9SnZWK
72.3409	um	Vesicles Paraspeckle	0.000	1.000	7	200000268	200000268	GFP-VOID DsRed2-PSPC1 8C-C-PSPC1 V2.00	0	50. DsRed2-PSPC1_Pos001_S001	00-DWW4DJZ8faeD6UZf9SnZWK
72.6509	um	Vesicles Paraspeckle	0.000	1.000	7	200000269	200000269	GFP-VOID DsRed2-PSPC1 8C-C-PSPC1 V2.00	0	50. DsRed2-PSPC1_Pos001_S001	00-DWW4DJZ8faeD6UZf9SnZWK
72.8178	um	Vesicles Paraspeckle	0.000	1.000	7	200000270	200000270	GFP-VOID DsRed2-PSPC1 8C-C-PSPC1 V2.00	0	50. DsRed2-PSPC1_Pos001_S001	00-DWW4DJZ8faeD6UZf9SnZWK
73.0934	um	Vesicles Paraspeckle	0.000	1.000	7	200000271	200000271	GFP-VOID DsRed2-PSPC1 8C-C-PSPC1 V2.00	0	50. DsRed2-PSPC1_Pos001_S001	00-DWW4DJZ8faeD6UZf9SnZWK
73.4759	um	Vesicles Paraspeckle	0.000	1.000	7	200000272	200000272	GFP-VOID DsRed2-PSPC1 8C-C-PSPC1 V2.00	0	50. DsRed2-PSPC1_Pos001_S001	00-DWW4DJZ8faeD6UZf9SnZWK
73.8421	um	Vesicles Paraspeckle	0.000	1.000	7	200000273	200000273	GFP-VOID DsRed2-PSPC1 8C-C-PSPC1 V2.00	0	50. DsRed2-PSPC1_Pos001_S001	00-DWW4DJZ8faeD6UZf9SnZWK
73.6431	um	Vesicles Paraspeckle	0.000	1.000	7	200000274	200000274	GFP-VOID DsRed2-PSPC1 8C-C-PSPC1 V2.00	0	50. DsRed2-PSPC1_Pos001_S001	00-DWW4DJZ8faeD6UZf9SnZWK
73.9799	um	Vesicles Paraspeckle	0.000	1.000	7	200000275	200000275	GFP-VOID DsRed2-PSPC1 8C-C-PSPC1 V2.00	0	50. DsRed2-PSPC1_Pos001_S001	00-DWW4DJZ8faeD6UZf9SnZWK
73.9269	um	Vesicles Paraspeckle	0.000	1.000	7	200000276	200000276	GFP-VOID DsRed2-PSPC1 8C-C-PSPC1 V2.00	0	50. DsRed2-PSPC1_Pos001_S001	00-DWW4DJZ8faeD6UZf9SnZWK
74.309	um	Vesicles Paraspeckle	0.000	1.000	7	200000277	200000277	GFP-VOID DsRed2-PSPC1 8C-C-PSPC1 V2.00	0	50. DsRed2-PSPC1_Pos001_S001	00-DWW4DJZ8faeD6UZf9SnZWK
74.927	um	Vesicles Paraspeckle	0.000	1.000	7	200000278	200000278	GFP-VOID DsRed2-PSPC1 8C-C-PSPC1 V2.00	0	50. DsRed2-PSPC1_Pos001_S001	00-DWW4DJZ8faeD6UZf9SnZWK
75.1497	um	Vesicles Paraspeckle	0.000	1.000	7	200000279	200000279	GFP-VOID DsRed2-PSPC1 8C-C-PSPC1 V2.00	0	50. DsRed2-PSPC1_Pos001_S001	00-DWW4DJZ8faeD6UZf9SnZWK
75.3467	um	Vesicles Paraspeckle	0.000	1.000	7	200000280	200000280	GFP-VOID DsRed2-PSPC1 8C-C-PSPC1 V2.00	0	50. DsRed2-PSPC1_Pos001_S001	00-DWW4DJZ8faeD6UZf9SnZWK
75.0237	um	Vesicles Paraspeckle	0.000	1.000	7	200000281	200000281	GFP-VOID DsRed2-PSPC1 8C-C-PSPC1 V2.00	0	50. DsRed2-PSPC1_Pos001_S001	00-DWW4DJZ8faeD6UZf9SnZWK
75.271	um	Vesicles Paraspeckle	0.000	1.000	7	200000282	200000282	GFP-VOID DsRed2-PSPC1 8C-C-PSPC1 V2.00	0	50. DsRed2-PSPC1_Pos001_S001	00-DWW4DJZ8faeD6UZf9SnZWK
76.387	um	Vesicles Paraspeckle	0.000	1.000	7	200000283	200000283	GFP-VOID DsRed2-PSPC1 8C-C-PSPC1 V2.00	0	50. DsRed2-PSPC1_Pos001_S001	00-DWW4DJZ8faeD6UZf9SnZWK
76.9142	um	Vesicles Paraspeckle	0.000	1.000	7	200000284	200000284	GFP-VOID DsRed2-PSPC1 8C-C-PSPC1 V2.00	0	50. DsRed2-PSPC1_Pos001_S001	00-DWW4DJZ8faeD6UZf9SnZWK
61.8313	um	Vesicles Paraspeckle	0.000	1.000	7	200000285	200000285	GFP-VOID DsRed2-PSPC1 8C-C-PSPC1 V2.00	0	50. DsRed2-PSPC1_Pos001_S001	00-DWW4DJZ8faeD6UZf9SnZWK
62.4598	um	Vesicles Paraspeckle	0.000	1.000	7	200000286	200000286	GFP-VOID DsRed2-PSPC1 8C-C-PSPC1 V2.00	0	50. DsRed2-PSPC1_Pos001_S001	00-DWW4DJZ8faeD6UZf9SnZWK
62.7006	um	Vesicles Paraspeckle	0.000	1.000	7	200000287	200000287	GFP-VOID DsRed2-PSPC1 8C-C-PSPC1 V2.00	0	50. DsRed2-PSPC1_Pos001_S001	00-DWW4DJZ8faeD6UZf9SnZWK
63.1056	um	Vesicles Paraspeckle	0.000	1.000	7	200000288	200000288	GFP-VOID DsRed2-PSPC1 8C-C-PSPC1 V2.00	0	50. DsRed2-PSPC1_Pos001_S001	00-DWW4DJZ8faeD6UZf9SnZWK
63.2501	um	Vesicles Paraspeckle	0.000	1.000	7	200000289	200000289	GFP-VOID DsRed2-PSPC1 8C-C-PSPC1 V2.00	0	50. DsRed2-PSPC1_Pos001_S001	00-DWW4DJZ8faeD6UZf9SnZWK
63.6309	um	Vesicles Paraspeckle	0.000	1.000	7	200000290	200000290	GFP-VOID DsRed2-PSPC1 8C-C-PSPC1 V2.00	0	50. DsRed2-PSPC1_Pos001_S001	00-DWW4DJZ8faeD6UZf9SnZWK
64.0488	um	Vesicles Paraspeckle	0.000	1.000	7	200000291	200000291	GFP-VOID DsRed2-PSPC1 8C-C-PSPC1 V2.00	0	50. DsRed2-PSPC1_Pos001_S001	00-DWW4DJZ8faeD6UZf9SnZWK
64.1181	um	Vesicles Paraspeckle	0.000	1.000	7	200000292	200000292	GFP-VOID DsRed2-PSPC1 8C-C-PSPC1 V2.00	0	50. DsRed2-PSPC1_Pos001_S001	00-DWW4DJZ8faeD6UZf9SnZWK
64.4482	um	Vesicles Paraspeckle	0.000	1.000	7	200000293	200000293	GFP-VOID DsRed2-PSPC1 8C-C-PSPC1 V2.00	0	50. DsRed2-PSPC1_Pos001_S001	00-DWW4DJZ8faeD6UZf9SnZWK
64.441	um	Vesicles Paraspeckle	0.000	1.000	7	200000294	200000294	GFP-VOID DsRed2-PSPC1 8C-C-PSPC1 V2.00	0	50. DsRed2-PSPC1_Pos001_S001	00-DWW4DJZ8faeD6UZf9SnZWK
65.2715	um	Vesicles Paraspeckle	0.000	1.000	7	200000295	200000295	GFP-VOID DsRed2-PSPC1 8C-C-PSPC1 V2.00	0	50. DsRed2-PSPC1_Pos001_S001	00-DWW4DJZ8faeD6UZf9SnZWK
64.9279	um	Vesicles Paraspeckle	0.000	1.000	7	200000296	200000296	GFP-VOID DsRed2-PSPC1 8C-C-PSPC1 V2.00	0	50. DsRed2-PSPC1_Pos001_S001	00-DWW4DJZ8faeD6UZf9SnZWK
65.0836	um	Vesicles Paraspeckle	0.000	1.000	7	200000297	200000297	GFP-VOID DsRed2-PSPC1 8C-C-PSPC1 V2.00	0	50. DsRed2-PSPC1_Pos001_S001	00-DWW4DJZ8faeD6UZf9SnZWK
65.2376	um	Vesicles Paraspeckle	0.000	1.000	7	200000298	200000298	GFP-VOID DsRed2-PSPC1 8C-C-PSPC1 V2.00	0	50. DsRed2-PSPC1_Pos001_S001	00-DWW4DJZ8faeD6UZf9SnZWK
65.7209	um	Vesicles Paraspeckle	0.000	1.000	7	200000299	200000299	GFP-VOID DsRed2-PSPC1 8C-C-PSPC1 V2.00	0	50. DsRed2-PSPC1_Pos001_S001	00-DWW4DJZ8faeD6UZf9SnZWK
65.6838	um	Vesicles Paraspeckle	0.000	1.000	7	200000300	200000300	GFP-VOID DsRed2-PSPC1 8C-C-PSPC1 V2.00	0	50. DsRed2-PSPC1_Pos001_S001	00-DWW4DJZ8faeD6UZf9SnZWK
65.693	um	Vesicles Paraspeckle	0.000	1.000	7	200000301	200000301	GFP-VOID DsRed2-PSPC1 8C-C-PSPC1 V2.00	0	50. DsRed2-PSPC1_Pos001_S001	00-DWW4DJZ8faeD6UZf9SnZWK
65.9415	um	Vesicles Paraspeckle	0.000	1.000	7	200000302	200000302	GFP-VOID DsRed2-PSPC1 8C-C-PSPC1 V2.00	0	50. DsRed2-PSPC1_Pos001_S001	00-DWW4DJZ8faeD6UZf9SnZWK
66.7761	um	Vesicles Paraspeckle	0.000	1.000	7	200000303	200000303	GFP-VOID DsRed2-PSPC1 8C-C-PSPC1 V2.00	0	50. DsRed2-PSPC1_Pos001_S001	00-DWW4DJZ8faeD6UZf9SnZWK
66.9373	um	Vesicles Paraspeckle	0.000	1.000	7	200000304	200000304	GFP-VOID DsRed2-PSPC1 8C-C-PSPC1 V2.00	0	50. DsRed2-PSPC1_Pos001_S001	00-DWW4DJZ8faeD6UZf9SnZWK
67.1241	um	Vesicles Paraspeckle	0.000	1.000	7	200000305	200000305	GFP-VOID DsRed2-PSPC1 8C-C-PSPC1 V2.00	0	50. DsRed2-PSPC1_Pos001_S001	00-DWW4DJZ8faeD6UZf9SnZWK
67.1611	um	Vesicles Paraspeckle	0.000	1.000	7	200000306	200000306	GFP-VOID DsRed2-PSPC1 8C-C-PSPC1 V2.00	0	50. DsRed2-PSPC1_Pos001_S001	00-DWW4DJZ8faeD6UZf9SnZWK
67.6536	um	Vesicles Paraspeckle	0.000	1.000	7	200000307	200000307	GFP-VOID DsRed2-PSPC1 8C-C-PSPC1 V2.00	0	50. DsRed2-PSPC1_Pos001_S001	00-DWW4DJZ8faeD6UZf9SnZWK
68.3374	um	Vesicles Paraspeckle	0.000	1.000	7	200000308	200000308	GFP-VOID DsRed2-PSPC1 8C-C-PSPC1 V2.00	0	50. DsRed2-PSPC1_Pos001_S001	00-DWW4DJZ8faeD6UZf9SnZWK
68.2463	um	Vesicles Paraspeckle	0.000	1.000	7	200000309	200000309	GFP-VOID DsRed2-PSPC1 8C-C-PSPC1 V2.00	0	50. DsRed2-PSPC1_Pos001_S001	00-DWW4DJZ8faeD6UZf9SnZWK
68.193	um	Vesicles Paraspeckle	0.000	1.000	7	200000310	200000310	GFP-VOID DsRed2-PSPC1 8C-C-PSPC1 V2.00	0	50. DsRed2-PSPC1_Pos001_S001	00-DWW4DJZ8faeD6UZf9SnZWK
68.4026	um	Vesicles Paraspeckle	0.000	1.000	7	200000311	200000311	GFP-VOID DsRed2-PSPC1 8C-C-PSPC1 V2.00	0	50. DsRed2-PSPC1_Pos001_S001	00-DWW4DJZ8faeD6UZf9SnZWK
68.5246	um	Vesicles Paraspeckle	0.000	1.000	7	200000312	200000312	GFP-VOID DsRed2-PSPC1 8C-C-PSPC1 V2.00	0	50. DsRed2-PSPC1_Pos001_S001	00-DWW4DJZ8faeD6UZf9SnZWK
68.7407	um	Vesicles Paraspeckle	0.000	1.000	7	200000313	200000313	GFP-VOID DsRed2-PSPC1 8C-C-PSPC1 V2.00	0	50. DsRed2-PSPC1_Pos001_S001	00-DWW4DJZ8faeD6UZf9SnZWK
68.5876	um	Vesicles Paraspeckle	0.000	1.000	7	200000314	200000314	GFP-VOID DsRed2-PSPC1 8C-C-PSPC1 V2.00	0	50. DsRed2-PSPC1_Pos001_S001	00-DWW4DJZ8faeD6UZf9SnZWK
69.0977	um	Vesicles Paraspeckle	0.000	1.000	7	200000315	200000315	GFP-VOID DsRed2-PSPC1 8C-C-PSPC1 V2.00	0	50. DsRed2-PSPC1_Pos001_S001	00-DWW4DJZ8faeD6UZf9SnZWK
69.2036	um	Vesicles Paraspeckle	0.000	1.000	7	200000316	200000316	GFP-VOID DsRed2-PSPC1 8C-C-PSPC1 V2.00	0	50. DsRed2-PSPC1_Pos001_S001	00-DWW4DJZ8faeD6UZf9SnZWK
69.3658	um	Vesicles Paraspeckle	0.000	1.000	7	200000317	200000317	GFP-VOID DsRed2-PSPC1 8C-C-PSPC1 V2.00	0	50. DsRed2-PSPC1_Pos001_S001	00-DWW4DJZ8faeD6UZf9SnZWK
69.6283	um	Vesicles Paraspeckle	0.000	1.000	7	200000318	200000318	GFP-VOID DsRed2-PSPC1 8C-C-PSPC1 V2.00	0	50. DsRed2-PSPC1_Pos001_S001	00-DWW4DJZ8faeD6UZf9SnZWK
70.2852	um	Vesicles Paraspeckle	0.000	1.000	7	200000319	200000319	GFP-VOID DsRed2-PSPC1 8C-C-PSPC1 V2.00	0	50. DsRed2-PSPC1_Pos001_S001	00-DWW4DJZ8faeD6UZf9SnZWK
70.3503	um	Vesicles Paraspeckle	0.000	1.000	7	200000320	200000320	GFP-VOID DsRed2-PSPC1 8C-C-PSPC1 V2.00	0	50. DsRed2-PSPC1_Pos001_S001	00-DWW4DJZ8faeD6UZf9SnZWK
70.3624	um	Vesicles Paraspeckle	0.000	1.000	7	200000321	200000321	GFP-VOID DsRed2-PSPC1 8C-C-PSPC1 V2.00	0	50. DsRed2-PSPC1_Pos001_S001	00-DWW4DJZ8faeD6UZf9SnZWK
70.8069	um	Vesicles Paraspeckle	0.000	1.000	7	200000322	200000322	GFP-VOID DsRed2-PSPC1 8C-C-PSPC1 V2.00	0	50. DsRed2-PSPC1_Pos001_S001	00-DWW4DJZ8faeD6UZf9SnZWK
70.4472	um	Vesicles Paraspeckle	0.000	1.000	7	200000323	200000323	GFP-VOID DsRed2-PSPC1 8C-C-PSPC1 V2.00	0	50. DsRed2-PSPC1_Pos001_S001	00-DWW4DJZ8faeD6UZf9SnZWK
71.2582	um	Vesicles Paraspeckle	0.000	1.000	7	200000324	200000324	GFP-VOID DsRed2-PSPC1 8C-C-PSPC1 V2.00	0	50. DsRed2-PSPC1_Pos001_S001	00-DWW4DJZ8faeD6UZf9SnZWK
71.589	um	Vesicles Paraspeckle	0.000	1.000	7	200000325	200000325	GFP-VOID DsRed2-PSPC1 8C-C-PSPC1 V2.00	0	50. DsRed2-PSPC1_Pos001_S001	00-DWW4DJZ8faeD6UZf9SnZWK
72.1348	um	Vesicles Paraspeckle	0.000	1.000	7	200000326	200000326	GFP-VOID DsRed2-PSPC1 8C-C-PSPC1 V2.00	0	50. DsRed2-PSPC1_Pos001_S001	00-DWW4DJZ8faeD6UZf9SnZWK
72.4718	um	Vesicles Paraspeckle	0.000	1.000	7	200000327	200000327	GFP-VOID DsRed2-PSPC1 8C-C-PSPC1 V2.00	0	50. DsRed2-PSPC1_Pos001_S001	00-DWW4DJZ8faeD6UZf9SnZWK
72.3896	um	Vesicles Paraspeckle	0.000	1.000	7	200000328	200000328	GFP-VOID DsRed2-PSPC1 8C-C-PSPC1 V2.00	0	50. DsRed2-PSPC1_Pos001_S001	00-DWW4DJZ8faeD6UZf9SnZWK
72.9531	um	Vesicles Paraspeckle	0.000	1.000	7	200000329	200000329	GFP-VOID DsRed2-PSPC1 8C-C-PSPC1 V2.00	0	50. DsRed2-PSPC1_Pos001_S001	00-DWW4DJZ8faeD6UZf9SnZWK
73.1391	um	Vesicles Paraspeckle	0.000	1.000	7	200000330	200000330	GFP-VOID DsRed2-PSPC1 8C-C-PSPC1 V2.00	0	50. DsRed2-PSPC1_Pos001_S001	00-DWW4DJZ8faeD6UZf9SnZWK
73.3869	um	Vesicles Paraspeckle	0.000	1.000	7	200000331	200000331	GFP-VOID DsRed2-PSPC1 8C-C-PSPC1 V2.00	0	50. DsRed2-PSPC1_Pos001_S001	00-DWW4DJZ8faeD6UZf9SnZWK
73.8743	um	Vesicles Paraspeckle	0.000	1.000	7	200000332	200000332	GFP-VOID DsRed2-PSPC1 8C-C-PSPC1 V2.00	0	50. DsRed2-PSPC1_Pos001_S001	00-DWW4DJZ8faeD6UZf9SnZWK
74.1576	um	Vesicles Paraspeckle	0.000	1.000	7	200000333	200000333	GFP-VOID DsRed2-PSPC1 8C-C-PSPC1 V2.00	0	50. DsRed2-PSPC1_Pos001_S001	00-DWW4DJZ8faeD6UZf9SnZWK
74.2863	um	Vesicles Paraspeckle	0.000	1.000	7	200000334	200000334	GFP-VOID DsRed2-PSPC1 8C-C-PSPC1 V2.00	0	50. DsRed2-PSPC1_Pos001_S001	00-DWW4DJZ8faeD6UZf9SnZWK
74.9119	um	Vesicles Paraspeckle	0.000	1.000	7	200000335	200000335	GFP-VOID DsRed2-PSPC1 8C-C-PSPC1 V2.00	0	50. DsRed2-PSPC1_Pos001_S001	00-DWW4DJZ8faeD6UZf9SnZWK
75.1886	um	Vesicles Paraspeckle	0.000	1.000	7	200000336	200000336	GFP-VOID DsRed2-PSPC1 8C-C-PSPC1 V2.00	0	50. DsRed2-PSPC1_Pos001_S001	00-DWW4DJZ8faeD6UZf9SnZWK
75.3083	um	Vesicles Paraspeckle	0.000	1.000	7	200000337	200000337	GFP-VOID DsRed2-PSPC1 8C-C-PSPC1 V2.00	0	50. DsRed2-PSPC1_Pos001_S001	00-DWW4DJZ8faeD6UZf9SnZWK
75.6201	um	Vesicles Paraspeckle	0.000	1.000	7	200000338	200000338	GFP-VOID DsRed2-PSPC1 8C-C-PSPC1 V2.00	0	50. DsRed2-PSPC1_Pos001_S001	00-DWW4DJZ8faeD6UZf9SnZWK
75.7361	um	Vesicles Paraspeckle	0.000	1.000	7	200000339	200000339	GFP-VOID DsRed2-PSPC1 8C-C-PSPC1 V2.00	0	50. DsRed2-PSPC1_Pos001_S001	00-DWW4DJZ8faeD6UZf9SnZWK
76.1059	um	Vesicles Paraspeckle	0.000	1.000	7	200000340	200000340	GFP-VOID DsRed2-PSPC1 8C-C-PSPC1 V2.00	0	50. DsRed2-PSPC1_Pos001_S001	00-DWW4DJZ8faeD6UZf9SnZWK
76.3842	um	Vesicles Paraspeckle	0.000	1.000	7	200000341	200000341	GFP-VOID DsRed2-PSPC1 8C-C-PSPC1 V2.00	0	50. DsRed2-PSPC1_Pos001_S001	00-DWW4DJZ8faeD6UZf9SnZWK
76.3906	um	Vesicles Paraspeckle	0.000	1.000	7	200000342	200000342	GFP-VOID DsRed2-PSPC1 8C-C-PSPC1 V2.00	0	50. DsRed2-PSPC1_Pos001_S001	00-DWW4DJZ8faeD6UZf9SnZWK
77.0287	um	Vesicles Paraspeckle	0.000	1.000	7	200000343	200000343	GFP-VOID DsRed2-PSPC1 8C-C-PSPC1 V2.00	0	50. DsRed2-PSPC1_Pos001_S001	00-DWW4DJZ8faeD6UZf9SnZWK
77.5613	um	Vesicles Paraspeckle	0.000	1.000	7	200000344	200000344	GFP-VOID DsRed2-PSPC1 8C-C-PSPC1 V2.00	0	50. DsRed2-PSPC1_Pos001_S001	00-DWW4DJZ8faeD6UZf9SnZWK
77.4966	um	Vesicles Paraspeckle	0.000	1.000	7	200000345	200000345	GFP-VOID DsRed2-PSPC1 8C-C-PSPC1 V2.00	0	50. DsRed2-PSPC1_Pos001_S001	00-DWW4DJZ8faeD6UZf9SnZWK
61.8403	um	Vesicles Paraspeckle	0.000	1.000	7	200000346	200000346	GFP-VOID DsRed2-PSPC1 8C-C-PSPC1 V2.00	0	50. DsRed2-PSPC1_Pos001_S001	00-DWW4DJZ8faeD6UZf9SnZWK
62.2566	um	Vesicles Paraspeckle	0.000	1.000	7	200000347	200000347	GFP-VOID DsRed2-PSPC1 8C-C-PSPC1 V2.00	0	50. DsRed2-PSPC1_Pos001_S001	00-DWW4DJZ8faeD6UZf9SnZWK
62.8421	um	Vesicles Paraspeckle	0.000	1.000	7	200000348	200000348	GFP-VOID DsRed2-PSPC1 8C-C-PSPC1 V2.00	0	50. DsRed2-PSPC1_Pos001_S001	00-DWW4DJZ8faeD6UZf9SnZWK
63.0907	um	Vesicles Paraspeckle	0.000	1.000	7	200000349	200000349	GFP-VOID DsRed2-PSPC1 8C-C-PSPC1 V2.00	0	50. DsRed2-PSPC1_Pos001_S001	00-DWW4DJZ8faeD6UZf9SnZWK
63.4134	um	Vesicles Paraspeckle	0.000	1.000	7	200000350	200000350	GFP-VOID DsRed2-PSPC1 8C-C-PSPC1 V2.00	0	50. DsRed2-PSPC1_Pos001_S001	00-DWW4DJZ8faeD6UZf9SnZWK
64.0169	um	Vesicles Paraspeckle	0.000	1.000	7	200000351	200000351	GFP-VOID DsRed2-PSPC1 8C-C-PSPC1 V2.00	0	50. DsRed2-PSPC1_Pos001_S001	00-DWW4DJZ8faeD6UZf9SnZWK
64.478	um	Vesicles Paraspeckle	0.000	1.000	7	200000352	200000352	GFP-VOID DsRed2-PSPC1 8C-C-PSPC1 V2.00	0	50. DsRed2-PSPC1_Pos001_S001	00-DWW4DJZ8faeD6UZf9SnZWK
64.689	um	Vesicles Paraspeckle	0.000	1.000	7	200000353	200000353	GFP-VOID DsRed2-PSPC1 8C-C-PSPC1 V2.00	0	50. DsRed2-PSPC1_Pos001_S001	00-DWW4DJZ8faeD6UZf9SnZWK
64.7339	um	Vesicles Paraspeckle	0.000	1.000	7	200000354	200000354	GFP-VOID DsRed2-PSPC1 8C-C-PSPC1 V2.00	0	50. DsRed2-PSPC1_Pos001_S001	00-DWW4DJZ8faeD6UZf9SnZWK
65.1223	um	Vesicles Paraspeckle	0.000	1.000	7	200000355	200000355	GFP-VOID DsRed2-PSPC1 8C-C-PSPC1 V2.00	0	50. DsRed2-PSPC1_Pos001_S001	00-DWW4DJZ8faeD6UZf9SnZWK
65.8116	um	Vesicles Paraspeckle	0.000	1.000	7	200000356	200000356	GFP-VOID DsRed2-PSPC1 8C-C-PSPC1 V2.00	0	50. DsRed2-PSPC1_Pos001_S001	00-DWW4DJZ8faeD6UZf9SnZWK
66.6604	um	Vesicles Paraspeckle	0.000	1.000	7	200000357	200000357	GFP-VOID DsRed2-PSPC1 8C-C-PSPC1 V2.00	0	50. DsRed2-PSPC1_Pos001_S001	00-DWW4DJZ8faeD6UZf9SnZWK
66.4832	um	Vesicles Paraspeckle	0.000	1.000	7	200000358	200000358	GFP-VOID DsRed2-PSPC1 8C-C-PSPC1 V2.00	0	50. DsRed2-PSPC1_Pos001_S001	00-DWW4DJZ8faeD6UZf9SnZWK
67.1699	um	Vesicles Paraspeckle	0.000	1.000	7	200000359	200000359	GFP-VOID DsRed2-PSPC1 8C-C-PSPC1 V2.00	0	50. DsRed2-PSPC1_Pos001_S001	00-DWW4DJZ8faeD6UZf9SnZWK
66.7184	um	Vesicles Paraspeckle	0.000	1.000	7	200000360	200000360	GFP-VOID DsRed2-PSPC1 8C-C-PSPC1 V2.00	0	50. DsRed2-PSPC1_Pos001_S001	00-DWW4DJZ8faeD6UZf9SnZWK
67.4468	um	Vesicles Paraspeckle	0.000	1.000	7	200000361	200000361	GFP-VOID DsRed2-PSPC1 8C-C-PSPC1 V2.00	0	50. DsRed2-PSPC1_Pos001_S001	00-DWW4DJZ8faeD6UZf9SnZWK
67.7062	um	Vesicles Paraspeckle	0.000	1.000	7	200000362	200000362	GFP-VOID DsRed2-PSPC1 8C-C-PSPC1 V2.00	0	50. DsRed2-PSPC1_Pos001_S001	00-DWW4DJZ8faeD6UZf9SnZWK
67.7972	um	Vesicles Paraspeckle	0.000	1.000	7	200000363	200000363	GFP-VOID DsRed2-PSPC1 8C-C-PSPC1 V2.00	0	50. DsRed2-PSPC1_Pos001_S001	00-DWW4DJZ8faeD6UZf9SnZWK
67.9987	um	Vesicles Paraspeckle	0.000	1.000	7	200000364	200000364	GFP-VOID DsRed2-PSPC1 8C-C-PSPC1 V2.00	0	50. DsRed2-PSPC1_Pos001_S001	00-DWW4DJZ8faeD6UZf9SnZWK
68.8764	um	Vesicles Paraspeckle	0.000	1.000	7	200000365	200000365	GFP-VOID DsRed2-PSPC1 8C-C-PSPC1 V2.00	0	50. DsRed2-PSPC1_Pos001_S001	00-DWW4DJZ8faeD6UZf9SnZWK
69.6915	um	Vesicles Paraspeckle	0.000	1.000	7	200000366	200000366	GFP-VOID DsRed2-PSPC1 8C-C-PSPC1 V2.00	0	50. DsRed2-PSPC1_Pos001_S001	00-DWW4DJZ8faeD6UZf9SnZWK
69.4322	um	Vesicles Paraspeckle	0.000	1.000	7	200000367	200000367	GFP-VOID DsRed2-PSPC1 8C-C-PSPC1 V2.00	0	50. DsRed2-PSPC1_Pos001_S001	00-DWW4DJZ8faeD6UZf9SnZWK
70.8176	um	Vesicles Paraspeckle	0.000	1.000	7	200000368	200000368	GFP-VOID DsRed2-PSPC1 8C-C-PSPC1 V2.00	0	50. DsRed2-PSPC1_Pos001_S001	00-DWW4DJZ8faeD6UZf9SnZWK
71.2145	um	Vesicles Paraspeckle	0.000	1.000	7	200000369	200000369	GFP-VOID DsRed2-PSPC1 8C-C-PSPC1 V2.00	0	50. DsRed2-PSPC1_Pos001_S001	00-DWW4DJZ8faeD6UZf9SnZWK
71.3664	um	Vesicles Paraspeckle	0.000	1.000	7	200000370	200000370	GFP-VOID DsRed2-PSPC1 8C-C-PSPC1 V2.00	0	50. DsRed2-PSPC1_Pos001_S001	00-DWW4DJZ8faeD6UZf9SnZWK
71.904	um	Vesicles Paraspeckle	0.000	1.000	7	200000371	200000371	GFP-VOID DsRed2-PSPC1 8C-C-PSPC1 V2.00	0	50. DsRed2-PSPC1_Pos001_S001	00-DWW4DJZ8faeD6UZf9SnZWK
72.1973	um	Vesicles Paraspeckle	0.000	1.000	7	200000372	200000372	GFP-VOID DsRed2-PSPC1 8C-C-PSPC1 V2.00	0	50. DsRed2-PSPC1_Pos001_S001	00-DWW4DJZ8faeD6UZf9SnZWK
72.1445	um	Vesicles Paraspeckle	0.000	1.000	7	200000373	200000373	GFP-VOID DsRed2-PSPC1 8C-C-PSPC1 V2.00	0	50. DsRed2-PSPC1_Pos001_S001	00-DWW4DJZ8faeD6UZf9SnZWK
72.4635	um	Vesicles Paraspeckle	0.000	1.000	7	200000374	200000374	GFP-VOID DsRed2-PSPC1 8C-C-PSPC1 V2.00	0	50. DsRed2-PSPC1_Pos001_S001	00-DWW4DJZ8faeD6UZf9SnZWK
72.924	um	Vesicles Paraspeckle	0.000	1.000	7	200000375	200000375	GFP-VOID DsRed2-PSPC1 8C-C-PSPC1 V2.00	0	50. DsRed2-PSPC1_Pos001_S001	00-DWW4DJZ8faeD6UZf9SnZWK
73.4062	um	Vesicles Paraspeckle	0.000	1.000	7	200000376	200000376	GFP-VOID DsRed2-PSPC1 8C-C-PSPC1 V2.00	0	50. DsRed2-PSPC1_Pos001_S001	00-DWW4DJZ8faeD6UZf9SnZWK
73.3779	um	Vesicles Paraspeckle	0.000	1.000	7	200000377	200000377	GFP-VOID DsRed2-PSPC1 8C-C-PSPC1 V2.00	0	50. DsRed2-PSPC1_Pos001_S001	00-DWW4DJZ8faeD6UZf9SnZWK
73.4026	um	Vesicles Paraspeckle	0.000	1.000	7	200000378	200000378	GFP-VOID DsRed2-PSPC1 8C-C-PSPC1 V2.00	0	50. DsRed2-PSPC1_Pos001_S001	00-DWW4DJZ8faeD6UZf9SnZWK
73.6964	um	Vesicles Paraspeckle	0.000	1.000	7	200000379	200000379	GFP-VOID DsRed2-PSPC1 8C-C-PSPC1 V2.00	0	50. DsRed2-PSPC1_Pos001_S001	00-DWW4DJZ8faeD6UZf9SnZWK
73.5916	um	Vesicles Paraspeckle	0.000	1.000	7	200000380	200000380	GFP-VOID DsRed2-PSPC1 8C-C-PSPC1 V2.00	0	50. DsRed2-PSPC1_Pos001_S001	00-DWW4DJZ8faeD6UZf9SnZWK
74.4393	um	Vesicles Paraspeckle	0.000	1.000	7	200000381	200000381	GFP-VOID DsRed2-PSPC1 8C-C-PSPC1 V2.00	0	50. DsRed2-PSPC1_Pos001_S001	00-DWW4DJZ8faeD6UZf9SnZWK
74.4501	um	Vesicles Paraspeckle	0.000	1.000	7	200000382	200000382	GFP-VOID DsRed2-PSPC1 8C-C-PSPC1 V2.00	0	50. DsRed2-PSPC1_Pos001_S001	00-DWW4DJZ8faeD6UZf9SnZWK
74.768	um	Vesicles Paraspeckle	0.000	1.000	7	200000383	200000383	GFP-VOID DsRed2-PSPC1 8C-C-PSPC1 V2.00	0	50. DsRed2-PSPC1_Pos001_S001	00-DWW4DJZ8faeD6UZf9SnZWK
75.3179	um	Vesicles Paraspeckle	0.000	1.000	7	200000384	200000384	GFP-VOID DsRed2-PSPC1 8C-C-PSPC1 V2.00	0	50. DsRed2-PSPC1_Pos001_S001	00-DWW4DJZ8faeD6UZf9SnZWK
79.1202	um	Vesicles Paraspeckle	0.000	1.000	7	200000385	200000385	GFP-VOID DsRed2-PSPC1 8C-C-PSPC1 V2.00	0	50. DsRed2-PSPC1_Pos001_S001	00-DWW4DJZ8faeD6UZf9SnZWK
61.6277	um	Vesicles Paraspeckle	0.000	1.000	7	200000386	200000386	GFP-VOID DsRed2-PSPC1 8C-C-PSPC1 V2.00	0	50. DsRed2-PSPC1_Pos001_S001	00-DWW4DJZ8faeD6UZf9SnZWK
62.3351	um	Vesicles Paraspeckle	0.000	1.000	7	200000387	200000387	GFP-VOID DsRed2-PSPC1 8C-C-PSPC1 V2.00	0	50. DsRed2-PSPC1_Pos001_S001	00-DWW4DJZ8faeD6UZf9SnZWK
62.6439	um	Vesicles Paraspeckle	0.000	1.000	7	200000388	200000388	GFP-VOID DsRed2-PSPC1 8C-C-PSPC1 V2.00	0	50. DsRed2-PSPC1_Pos001_S001	00-DWW4DJZ8faeD6UZf9SnZWK
63.4935	um	Vesicles Paraspeckle	0.000	1.000	7	200000389	200000389	GFP-VOID DsRed2-PSPC1 8C-C-PSPC1 V2.00	0	50. DsRed2-PSPC1_Pos001_S001	00-DWW4DJZ8faeD6UZf9SnZWK
68.0162	um	Vesicles Paraspeckle	0.000	1.000	7	200000390	200000390	GFP-VOID DsRed2-PSPC1 8C-C-PSPC1 V2.00	0	50. DsRed2-PSPC1_Pos001_S001	00-DWW4DJZ8faeD6UZf9SnZWK
68.4569	um	Vesicles Paraspeckle	0.000	1.000	7	200000391	200000391	GFP-VOID DsRed2-PSPC1 8C-C-PSPC1 V2.00	0	50. DsRed2-PSPC1_Pos001_S001	00-DWW4DJZ8faeD6UZf9SnZWK
70.3522	um	Vesicles Paraspeckle	0.000	1.000	7	200000392	200000392	GFP-VOID DsRed2-PSPC1 8C-C-PSPC1 V2.00	0	50. DsRed2-PSPC1_Pos001_S001	00-DWW4DJZ8faeD6UZf9SnZWK
70.7218	um	Vesicles Paraspeckle	0.000	1.000	7	200000393	200000393	GFP-VOID DsRed2-PSPC1 8C-C-PSPC1 V2.00	0	50. DsRed2-PSPC1_Pos001_S001	00-DWW4DJZ8faeD6UZf9SnZWK
73.9823	um	Vesicles Paraspeckle	0.000	1.000	7	200000394	200000394	GFP-VOID DsRed2-PSPC1 8C-C-PSPC1 V2.00	0	50. DsRed2-PSPC1_Pos001_S001	00-DWW4DJZ8faeD6UZf9SnZWK
74.4344	um	Vesicles Paraspeckle	0.000	1.000	7	200000395	200000395	GFP-VOID DsRed2-PSPC1 8C-C-PSPC1 V2.00	0	50. DsRed2-PSPC1_Pos001_S001	00-DWW4DJZ8faeD6UZf9SnZWK
76.9318	um	Vesicles Paraspeckle	0.000	1.000	7	200000396	200000396	GFP-VOID DsRed2-PSPC1 8C-C-PSPC1 V2.00	0	50. DsRed2-PSPC1_Pos001_S001	00-DWW4DJZ8faeD6UZf9SnZWK
63.283	um	Vesicles Paraspeckle	0.000	1.000	7	200000397	200000397	GFP-VOID DsRed2-PSPC1 8C-C-PSPC1 V2.00	0	50. DsRed2-PSPC1_Pos001_S001	00-DWW4DJZ8faeD6UZf9SnZWK
63.5757	um	Vesicles Paraspeckle	0.000	1.000	7	200000398	200000398	GFP-VOID DsRed2-PSPC1 8C-C-PSPC1 V2.00	0	50. DsRed2-PSPC1_Pos001_S001	00-DWW4DJZ8faeD6UZf9SnZWK
64.3524	um	Vesicles Paraspeckle	0.000	1.000	7	200000399	200000399	GFP-VOID DsRed2-PSPC1 8C-C-PSPC1 V2.00	0	50. DsRed2-PSPC1_Pos001_S001	00-DWW4DJZ8faeD6UZf9SnZWK
64.3133	um	Vesicles Paraspeckle	0.000	1.000	7	200000400	200000400	GFP-VOID DsRed2-PSPC1 8C-C-PSPC1 V2.00	0	50. DsRed2-PSPC1_Pos001_S001	00-DWW4DJZ8faeD6UZf9SnZWK
64.6044	um	Vesicles Paraspeckle	0.000	1.000	7	200000401	200000401	GFP-VOID DsRed2-PSPC1 8C-C-PSPC1 V2.00	0	50. DsRed2-PSPC1_Pos001_S001	00-DWW4DJZ8faeD6UZf9SnZWK
64.4837	um	Vesicles Paraspeckle	0.000	1.000	7	200000402	200000402	GFP-VOID DsRed2-PSPC1 8C-C-PSPC1 V2.00	0	50. DsRed2-PSPC1_Pos001_S001	00-DWW4DJZ8faeD6UZf9SnZWK
64.6997	um	Vesicles Paraspeckle	0.000	1.000	7	200000403	200000403	GFP-VOID DsRed2-PSPC1 8C-C-PSPC1 V2.00	0	50. DsRed2-PSPC1_Pos001_S001	00-DWW4DJZ8faeD6UZf9SnZWK
65.5549	um	Vesicles Paraspeckle	0.000	1.000	7	200000404	200000404	GFP-VOID DsRed2-PSPC1 8C-C-PSPC1 V2.00	0	50. DsRed2-PSPC1_Pos001_S001	00-DWW4DJZ8faeD6UZf9SnZWK
70.8693	um	Vesicles Paraspeckle	0.000	1.000	7	200000405	200000405	GFP-VOID DsRed2-PSPC1 8C-C-PSPC1 V2.00	0	50. DsRed2-PSPC1_Pos001_S001	00-DWW4DJZ8faeD6UZf9SnZWK
71.7203	um	Vesicles Paraspeckle	0.000	1.000	7	200000406	200000406	GFP-VOID DsRed2-PSPC1 8C-C-PSPC1 V2.00	0	50. DsRed2-PSPC1_Pos001_S001	00-DWW4DJZ8faeD6UZf9SnZWK
72.1841	um	Vesicles Paraspeckle	0.000	1.000	7	200000407	200000407	GFP-VOID DsRed2-PSPC1 8C-C-PSPC1 V2.00	0	50. DsRed2-PSPC1_Pos001_S001	00-DWW4DJZ8faeD6UZf9SnZWK
73.4914	um	Vesicles Paraspeckle	0.000	1.000	7	200000408	200000408	GFP-VOID DsRed2-PSPC1 8C-C-PSPC1 V2.00	0	50. DsRed2-PSPC1_Pos001_S001	00-DWW4DJZ8faeD6UZf9SnZWK
70.0217	um	Vesicles Paraspeckle	0.000	1.000	7	200000409	200000409	GFP-VOID DsRed2-PSPC1 8C-C-PSPC1 V2.00	0	50. DsRed2-PSPC1_Pos001_S001	00-DWW4DJZ8faeD6UZf9SnZWK
70.3503	um	Vesicles Paraspeckle	0.000	1.000	7	200000410	200000410	GFP-VOID DsRed2-PSPC1 8C-C-PSPC1 V2.00	0	50. DsRed2-PSPC1_Pos001_S001	00-DWW4DJZ8faeD6UZf9SnZWK
70.5478	um	Vesicles Paraspeckle	0.000	1.000	7	200000411	200000411	GFP-VOID DsRed2-PSPC1 8C-C-PSPC1 V2.00	0	50. DsRed2-PSPC1_Pos001_S001	00-DWW4DJZ8faeD6UZf9SnZWK
70.8866	um	Vesicles Paraspeckle	0.000	1.000	7	200000412	200000412	GFP-VOID DsRed2-PSPC1 8C-C-PSPC1 V2.00	0	50. DsRed2-PSPC1_Pos001_S001	00-DWW4DJZ8faeD6UZf9SnZWK
74.8146	um	Vesicles Paraspeckle	0.000	1.000	7	200000413	200000413	GFP-VOID DsRed2-PSPC1 8C-C-PSPC1 V2.00	0	50. DsRed2-PSPC1_Pos001_S001	00-DWW4DJZ8faeD6UZf9SnZWK
51.7888	um	Vesicles Paraspeckle	0.000	1.000	10	200000414	200000414	GFP-VOID DsRed2-PSPC1 8C-C-PSPC1 V2.00	0	50. DsRed2-PSPC1_Pos001_S001	00-DWW4DJZ8faeD6UZf9SnZWK
52.2738	um	Vesicles Paraspeckle	0.000	1.000	10	200000415	200000415	GFP-VOID DsRed2-PSPC1 8C-C-PSPC1 V2.00	0	50. DsRed2-PSPC1_Pos001_S001	00-DWW4DJZ8faeD6UZf9SnZWK
52.3007	um	Vesicles Paraspeckle	0.000	1.000	10	200000416	200000416	GFP-VOID DsRed2-PSPC1 8C-C-PSPC1 V2.00	0	50. DsRed2-PSPC1_Pos001_S001	00-DWW4DJZ8faeD6UZf9SnZWK
57.0935	um	Vesicles Paraspeckle	0.000	1.000	10	200000417	200000417	GFP-VOID DsRed2-PSPC1 8C-C-PSPC1 V2.00	0	50. DsRed2-PSPC1_Pos001_S001	00-DWW4DJZ8faeD6UZf9SnZWK
58.9624	um	Vesicles Paraspeckle	0.000	1.000	10	200000418	200000418	GFP-VOID DsRed2-PSPC1 8C-C-PSPC1 V2.00	0	50. DsRed2-PSPC1_Pos001_S001	00-DWW4DJZ8faeD6UZf9SnZWK
50.3331	um	Vesicles Paraspeckle	0.000	1.000	10	200000419	200000419	GFP-VOID DsRed2-PSPC1 8C-C-PSPC1 V2.00	0	50. DsRed2-PSPC1_Pos001_S001	00-DWW4DJZ8faeD6UZf9SnZWK
51.393	um	Vesicles Paraspeckle	0.000	1.000	10	200000420	200000420	GFP-VOID DsRed2-PSPC1 8C-C-PSPC1 V2.00	0	50. DsRed2-PSPC1_Pos001_S001	00-DWW4DJZ8faeD6UZf9SnZWK
51.972	um	Vesicles Paraspeckle	0.000	1.000	10	200000421	200000421	GFP-VOID DsRed2-PSPC1 8C-C-PSPC1 V2.00	0	50. DsRed2-PSPC1_Pos001_S001	00-DWW4DJZ8faeD6UZf9SnZWK
56.4606	um	Vesicles Paraspeckle	0.000	1.000	10	200000422	200000422	GFP-VOID DsRed2-PSPC1 8C-C-PSPC1 V2.00	0	50. DsRed2-PSPC1_Pos001_S001	00-DWW4DJZ8faeD6UZf9SnZWK
59.8537	um	Vesicles Paraspeckle	0.000	1.000	10	200000423	200000423	GFP-VOID DsRed2-PSPC1 8C-C-PSPC1 V2.00	0	50. DsRed2-PSPC1_Pos001_S001	00-DWW4DJZ8faeD6UZf9SnZWK
52.2908	um	Vesicles Paraspeckle	0.000	1.000	10	200000424	200000424	GFP-VOID DsRed2-PSPC1 8C-C-PSPC1 V2.00	0	50. DsRed2-PSPC1_Pos001_S001	00-DWW4DJZ8faeD6UZf9SnZWK
21.5568	um	Vesicles Paraspeckle	0.000	1.000	12	200000425	200000425	GFP-VOID DsRed2-PSPC1 8C-C-PSPC1 V2.00	0	50. DsRed2-PSPC1_Pos001_S001	00-DWW4DJZ8faeD6UZf9SnZWK
22.1132	um	Vesicles Paraspeckle	0.000	1.000	12	200000426	200000426	GFP-VOID DsRed2-PSPC1 8C-C-PSPC1 V2.00	0	50. DsRed2-PSPC1_Pos001_S001	00-DWW4DJZ8faeD6UZf9SnZWK
11.1103	um	Vesicles Paraspeckle	0.000	1.000	12	200000427	200000427	GFP-VOID DsRed2-PSPC1 8C-C-PSPC1 V2.00	0	50. DsRed2-PSPC1_Pos001_S001	00-DWW4DJZ8faeD6UZf9SnZWK
11.39	um	Vesicles Paraspeckle	0.000	1.000	12	200000428	200000428	GFP-VOID DsRed2-PSPC1 8C-C-PSPC1 V2.00	0	50. DsRed2-PSPC1_Pos001_S001	00-DWW4DJZ8faeD6UZf9SnZWK
13.3088	um	Vesicles Paraspeckle	0.000	1.000	12	200000429	200000429	GFP-VOID DsRed2-PSPC1 8C-C-PSPC1 V2.00	0	50. DsRed2-PSPC1_Pos001_S001	00-DWW4DJZ8faeD6UZf9SnZWK
13.973	um	Vesicles Paraspeckle	0.000	1.000	12	200000430	200000430	GFP-VOID DsRed2-PSPC1 8C-C-PSPC1 V2.00	0	50. DsRed2-PSPC1_Pos001_S001	00-DWW4DJZ8faeD6UZf9SnZWK
19.6036	um	Vesicles Paraspeckle	0.000	1.000	12	200000431	200000431	GFP-VOID DsRed2-PSPC1 8C-C-PSPC1 V2.00	0	50. DsRed2-PSPC1_Pos001_S001	00-DWW4DJZ8faeD6UZf9SnZWK
20.5022	um	Vesicles Paraspeckle	0.000	1.000	12	200000432	200000432	GFP-VOID DsRed2-PSPC1 8C-C-PSPC1 V2.00	0	50. DsRed2-PSPC1_Pos001_S001	00-DWW4DJZ8faeD6UZf9SnZWK
10.5319	um	Vesicles Paraspeckle	0.000	1.000	12	200000433	200000433	GFP-VOID DsRed2-PSPC1 8C-C-PSPC1 V2.00	0	50. DsRed2-PSPC1_Pos001_S001	00-DWW4DJZ8faeD6UZf9SnZWK
16.4727	um	Vesicles Paraspeckle	0.000	1.000	12	200000434	200000434	GFP-VOID DsRed2-PSPC1 8C-C-PSPC1 V2.00	0	50. DsRed2-PSPC1_Pos001_S001	00-DWW4DJZ8faeD6UZf9SnZWK
20.1986	um	Vesicles Paraspeckle	0.000	1.000	12	200000435	200000435	GFP-VOID DsRed2-PSPC1 8C-C-PSPC1 V2.00	0	50. DsRed2-PSPC1_Pos001_S001	00-DWW4DJZ8faeD6UZf9SnZWK
21.9923	um	Vesicles Paraspeckle	0.000	1.000	12	200000436	200000436	GFP-VOID DsRed2-PSPC1 8C-C-PSPC1 V2.00	0	50. DsRed2-PSPC1_Pos001_S001	00-DWW4DJZ8faeD6UZf9SnZWK
10.1555	um	Vesicles Paraspeckle	0.000	1.000	12	200000437	200000437	GFP-VOID DsRed2-PSPC1 8C-C-PSPC1 V2.00	0	50. DsRed2-PSPC1_Pos001_S001	00-DWW4DJZ8faeD6UZf9SnZWK
13.5607	um	Vesicles Paraspeckle	0.000	1.000	12	200000438	200000438	GFP-VOID DsRed2-PSPC1 8C-C-PSPC1 V2.00	0	50. DsRed2-PSPC1_Pos001_S001	00-DWW4DJZ8faeD6UZf9SnZWK
13.7611	um	Vesicles Paraspeckle	0.000	1.000	12	200000439	200000439	GFP-VOID DsRed2-PSPC1 8C-C-PSPC1 V2.00	0	50. DsRed2-PSPC1_Pos001_S001	00-DWW4DJZ8faeD6UZf9SnZWK
14.3243	um	Vesicles Paraspeckle	0.000	1.000	12	200000440	200000440	GFP-VOID DsRed2-PSPC1 8C-C-PSPC1 V2.00	0	50. DsRed2-PSPC1_Pos001_S001	00-DWW4DJZ8faeD6UZf9SnZWK
14.9729	um	Vesicles Paraspeckle	0.000	1.000	12	200000441	200000441	GFP-VOID DsRed2-PSPC1 8C-C-PSPC1 V2.00	0	50. DsRed2-PSPC1_Pos001_S001	00-DWW4DJZ8faeD6UZf9SnZWK
15.097	um	Vesicles Paraspeckle	0.000	1.000	12	200000442	200000442	GFP-VOID DsRed2-PSPC1 8C-C-PSPC1 V2.00	0	50. DsRed2-PSPC1_Pos001_S001	00-DWW4DJZ8faeD6UZf9SnZWK
15.416	um	Vesicles Paraspeckle	0.000	1.000	12	200000443	200000443	GFP-VOID DsRed2-PSPC1 8C-C-PSPC1 V2.00	0	50. DsRed2-PSPC1_Pos001_S001	00-DWW4DJZ8faeD6UZf9SnZWK
15.6226	um	Vesicles Paraspeckle	0.000	1.000	12	200000444	200000444	GFP-VOID DsRed2-PSPC1 8C-C-PSPC1 V2.00	0	50. DsRed2-PSPC1_Pos001_S001	00-DWW4DJZ8faeD6UZf9SnZWK
16.0198	um	Vesicles Paraspeckle	0.000	1.000	12	200000445	200000445	GFP-VOID DsRed2-PSPC1 8C-C-PSPC1 V2.00	0	50. DsRed2-PSPC1_Pos001_S001	00-DWW4DJZ8faeD6UZf9SnZWK
16.859	um	Vesicles Paraspeckle	0.000	1.000	12	200000446	200000446	GFP-VOID DsRed2-PSPC1 8C-C-PSPC1 V2.00	0	50. DsRed2-PSPC1_Pos001_S001	00-DWW4DJZ8faeD6UZf9SnZWK
17.152	um	Vesicles Paraspeckle	0.000	1.000	12	200000447	200000447	GFP-VOID DsRed2-PSPC1 8C-C-PSPC1 V2.00	0	50. DsRed2-PSPC1_Pos001_S001	00-DWW4DJZ8faeD6UZf9SnZWK
18.2798	um	Vesicles Paraspeckle	0.000	1.000	12	200000448	200000448	GFP-VOID DsRed2-PSPC1 8C-C-PSPC1 V2.00	0	50. DsRed2-PSPC1_Pos001_S001	00-DWW4DJZ8faeD6UZf9SnZWK
18.5998	um	Vesicles Paraspeckle	0.000	1.000	12	200000449	200000449	GFP-VOID DsRed2-PSPC1 8C-C-PSPC1 V2.00	0	50. DsRed2-PSPC1_Pos001_S001	00-DWW4DJZ8faeD6UZf9SnZWK
19.745	um	Vesicles Paraspeckle	0.000	1.000	12	200000450	200000450	GFP-VOID DsRed2-PSPC1 8C-C-PSPC1 V2.00	0	50. DsRed2-PSPC1_Pos001_S001	00-DWW4DJZ8faeD6UZf9SnZWK
19.7023	um	Vesicles Paraspeckle	0.000	1.000	12	200000451	200000451	GFP-VOID DsRed2-PSPC1 8C-C-PSPC1 V2.00	0	50. DsRed2-PSPC1_Pos001_S001	00-DWW4DJZ8faeD6UZf9SnZWK
20.1862	um	Vesicles Paraspeckle	0.000	1.000	12	200000452	200000452	GFP-VOID DsRed2-PSPC1 8C-C-PSPC1 V2.00	0	50. DsRed2-PSPC1_Pos001_S001	00-DWW4DJZ8faeD6UZf9SnZWK
21.0624	um	Vesicles Paraspeckle	0.000	1.000	12	200000453	200000453	GFP-VOID DsRed2-PSPC1 8C-C-PSPC1 V2.00	0	50. DsRed2-PSPC1_Pos001_S001	00-DWW4DJZ8faeD6UZf9SnZWK
21.3029	um	Vesicles Paraspeckle	0.000	1.000	12	200000454	200000454	GFP-VOID DsRed2-PSPC1 8C-C-PSPC1 V2.00	0	50. DsRed2-PSPC1_Pos001_S001	00-DWW4DJZ8faeD6UZf9SnZWK
21.5531	um	Vesicles Paraspeckle	0.000	1.000	12	200000455	200000455	GFP-VOID DsRed2-PSPC1 8C-C-PSPC1 V2.00	0	50. DsRed2-PSPC1_Pos001_S001	00-DWW4DJZ8faeD6UZf9SnZWK
21.8042	um	Vesicles Paraspeckle	0.000	1.000	12	200000456	200000456	GFP-VOID DsRed2-PSPC1 8C-C-PSPC1 V2.00	0	50. DsRed2-PSPC1_Pos001_S001	00-DWW4DJZ8faeD6UZf9SnZWK
22.1457	um	Vesicles Paraspeckle	0.000	1.000	12	200000457	200000457	GFP-VOID DsRed2-PSPC1 8C-C-PSPC1 V2.00	0	50. DsRed2-PSPC1_Pos001_S001	00-DWW4DJZ8faeD6UZf9SnZWK
22.4733	um	Vesicles Paraspeckle	0.000	1.000	12	200000458	200000458	GFP-VOID DsRed2-PSPC1 8C-C-PSPC1 V2.00	0	50. DsRed2-PSPC1_Pos001_S001	00-DWW4DJZ8faeD6UZf9SnZWK
22.5889	um	Vesicles Paraspeckle	0.000	1.000	12	200000459	200000459	GFP-VOID DsRed2-PSPC1 8C-C-PSPC1 V2.00	0	50. DsRed2-PSPC1_Pos001_S001	00-DWW4DJZ8faeD6UZf9SnZWK
22.7351	um	Vesicles Paraspeckle	0.000	1.000	12	200000460	200000460	GFP-VOID DsRed2-PSPC1 8C-C-PSPC1 V2.00	0	50. DsRed2-PSPC1_Pos001_S001	00-DWW4DJZ8faeD6UZf9SnZWK
22.7183	um	Vesicles Paraspeckle	0.000	1.000	12	200000461	200000461	GFP-VOID DsRed2-PSPC1 8C-C-PSPC1 V2.00	0	50. DsRed2-PSPC1_Pos001_S001	00-DWW4DJZ8faeD6UZf9SnZWK
24.1496	um	Vesicles Paraspeckle	0.000	1.000	12	200000462	200000462	GFP-VOID DsRed2-PSPC1 8C-C-PSPC1 V2.00	0	50. DsRed2-PSPC1_Pos001_S001	00-DWW4DJZ8faeD6UZf9SnZWK
24.6378	um	Vesicles Paraspeckle	0.000	1.000	12	200000463	200000463	GFP-VOID DsRed2-PSPC1 8C-C-PSPC1 V2.00	0	50. DsRed2-PSPC1_Pos001_S001	00-DWW4DJZ8faeD6UZf9SnZWK
24.4986	um	Vesicles Paraspeckle	0.000	1.000	12	200000464	200000464	GFP-VOID DsRed2-PSPC1 8C-C-PSPC1 V2.00	0	50. DsRed2-PSPC1_Pos001_S001	00-DWW4DJZ8faeD6UZf9SnZWK
24.7814	um	Vesicles Paraspeckle	0.000	1.000	12	200000465	200000465	GFP-VOID DsRed2-PSPC1 8C-C-PSPC1 V2.00	0	50. DsRed2-PSPC1_Pos001_S001	00-DWW4DJZ8faeD6UZf9SnZWK
25.2841	um	Vesicles Paraspeckle	0.000	1.000	12	200000466	200000466	GFP-VOID DsRed2-PSPC1 8C-C-PSPC1 V2.00	0	50. DsRed2-PSPC1_Pos001_S001	00-DWW4DJZ8faeD6UZf9SnZWK
9.42398	um	Vesicles Paraspeckle	0.000	1.000	12	200000467	200000467	GFP-VOID DsRed2-PSPC1 8C-C-PSPC1 V2.00	0	50. DsRed2-PSPC1_Pos001_S001	00-DWW4DJZ8faeD6UZf9SnZWK
12.3367	um	Vesicles Paraspeckle	0.000	1.000	12	200000468	200000468	GFP-VOID DsRed2-PSPC1 8C-C-PSPC1 V2.00	0	50. DsRed2-PSPC1_Pos001_S001	00-DWW4DJZ8faeD6UZf9SnZWK
12.7147	um	Vesicles Paraspeckle	0.000	1.000	12	200000469	200000469	GFP-VOID DsRed2-PSPC1 8C-C-PSPC1 V2.00	0	50. DsRed2-PSPC1_Pos001_S001	00-DWW4DJZ8faeD6UZf9SnZWK
14.1459	um	Vesicles Paraspeckle	0.000	1.000	12	200000470	200000470	GFP-VOID DsRed2-PSPC1 8C-C-PSPC1 V2.00	0	50. DsRed2-PSPC1_Pos001_S001	00-DWW4DJZ8faeD6UZf9SnZWK
14.5698	um	Vesicles Paraspeckle	0.000	1.000	12	200000471	200000471	GFP-VOID DsRed2-PSPC1 8C-C-PSPC1 V2.00	0	50. DsRed2-PSPC1_Pos001_S001	00-DWW4DJZ8faeD6UZf9SnZWK
15.2476	um	Vesicles Paraspeckle	0.000	1.000	12	200000472	200000472	GFP-VOID DsRed2-PSPC1 8C-C-PSPC1 V2.00	0	50. DsRed2-PSPC1_Pos001_S001	00-DWW4DJZ8faeD6UZf9SnZWK
15.5166	um	Vesicles Paraspeckle	0.000	1.000	12	200000473	200000473	GFP-VOID DsRed2-PSPC1 8C-C-PSPC1 V2.00	0	50. DsRed2-PSPC1_Pos001_S001	00-DWW4DJZ8faeD6UZf9SnZWK
16.7262	um	Vesicles Paraspeckle	0.000	1.000	12	200000474	200000474	GFP-VOID DsRed2-PSPC1 8C-C-PSPC1 V2.00	0	50. DsRed2-PSPC1_Pos001_S001	00-DWW4DJZ8faeD6UZf9SnZWK
16.5535	um	Vesicles Paraspeckle	0.000	1.000	12	200000475	200000475	GFP-VOID DsRed2-PSPC1 8C-C-PSPC1 V2.00	0	50. DsRed2-PSPC1_Pos001_S001	00-DWW4DJZ8faeD6UZf9SnZWK
16.3495	um	Vesicles Paraspeckle	0.000	1.000	12	200000476	200000476	GFP-VOID DsRed2-PSPC1 8C-C-PSPC1 V2.00	0	50. DsRed2-PSPC1_Pos001_S001	00-DWW4DJZ8faeD6UZf9SnZWK
18.0225	um	Vesicles Paraspeckle	0.000	1.000	12	200000477	200000477	GFP-VOID DsRed2-PSPC1 8C-C-PSPC1 V2.00	0	50. DsRed2-PSPC1_Pos001_S001	00-DWW4DJZ8faeD6UZf9SnZWK
18.4057	um	Vesicles Paraspeckle	0.000	1.000	12	200000478	200000478	GFP-VOID DsRed2-PSPC1 8C-C-PSPC1 V2.00	0	50. DsRed2-PSPC1_Pos001_S001	00-DWW4DJZ8faeD6UZf9SnZWK
18.4169	um	Vesicles Paraspeckle	0.000	1.000	12	200000479	200000479	GFP-VOID DsRed2-PSPC1 8C-C-PSPC1 V2.00	0	50. DsRed2-PSPC1_Pos001_S001	00-DWW4DJZ8faeD6UZf9SnZWK
18.8057	um	Vesicles Paraspeckle	0.000	1.000	12	200000480	200000480	GFP-VOID DsRed2-PSPC1 8C-C-PSPC1 V2.00	0	50. DsRed2-PSPC1_Pos001_S001	00-DWW4DJZ8faeD6UZf9SnZWK
18.9582	um	Vesicles Paraspeckle	0.000	1.000	12	200000481	200000481	GFP-VOID DsRed2-PSPC1 8C-C-PSPC1 V2.00	0	50. DsRed2-PSPC1_Pos001_S001	00-DWW4DJZ8faeD6UZf9SnZWK
19.1086	um	Vesicles Paraspeckle	0.000	1.000	12	200000482	200000482	GFP-VOID DsRed2-PSPC1 8C-C-PSPC1 V2.00	0	50. DsRed2-PSPC1_Pos001_S001	00-DWW4DJZ8faeD6UZf9SnZWK
20.5238	um	Vesicles Paraspeckle	0.000	1.000	12	200000483	200000483	GFP-VOID DsRed2-PSPC1 8C-C-PSPC1 V2.00	0	50. DsRed2-PSPC1_Pos001_S001	00-DWW4DJZ8faeD6UZf9SnZWK
20.6974	um	Vesicles Paraspeckle	0.000	1.000	12	200000484	200000484	GFP-VOID DsRed2-PSPC1 8C-C-PSPC1 V2.00	0	50. DsRed2-PSPC1_Pos001_S001	00-DWW4DJZ8faeD6UZf9SnZWK
20.7521	um	Vesicles Paraspeckle	0.000	1.000	12	200000485	200000485	GFP-VOID DsRed2-PSPC1 8C-C-PSPC1 V2.00	0	50. DsRed2-PSPC1_Pos001_S001	00-DWW4DJZ8faeD6UZf9SnZWK
21.1626	um	Vesicles Paraspeckle	0.000	1.000	12	200000486	200000486	GFP-VOID DsRed2-PSPC1 8C-C-PSPC1 V2.00	0	50. DsRed2-PSPC1_Pos001_S001	00-DWW4DJZ8faeD6UZf9SnZWK
21.1042	um	Vesicles Paraspeckle	0.000	1.000	12	200000487	200000487	GFP-VOID DsRed2-PSPC1 8C-C-PSPC1 V2.00	0	50. DsRed2-PSPC1_Pos001_S001	00-DWW4DJZ8faeD6UZf9SnZWK
21.5474	um	Vesicles Paraspeckle	0.000	1.000	12	200000488	200000488	GFP-VOID DsRed2-PSPC1 8C-C-PSPC1 V2.00	0	50. DsRed2-PSPC1_Pos001_S001	00-DWW4DJZ8faeD6UZf9SnZWK
22.1254	um	Vesicles Paraspeckle	0.000	1.000	12	200000489	200000489	GFP-VOID DsRed2-PSPC1 8C-C-PSPC1 V2.00	0	50. DsRed2-PSPC1_Pos001_S001	00-DWW4DJZ8faeD6UZf9SnZWK
22.3532	um	Vesicles Paraspeckle	0.000	1.000	12	200000490	200000490	GFP-VOID DsRed2-PSPC1 8C-C-PSPC1 V2.00	0	50. DsRed2-PSPC1_Pos001_S001	00-DWW4DJZ8faeD6UZf9SnZWK
22.9377	um	Vesicles Paraspeckle	0.000	1.000	12	200000491	200000491	GFP-VOID DsRed2-PSPC1 8C-C-PSPC1 V2.00	0	50. DsRed2-PSPC1_Pos001_S001	00-DWW4DJZ8faeD6UZf9SnZWK
24.8477	um	Vesicles Paraspeckle	0.000	1.000	12	200000492	200000492	GFP-VOID DsRed2-PSPC1 8C-C-PSPC1 V2.00	0	50. DsRed2-PSPC1_Pos001_S001	00-DWW4DJZ8faeD6UZf9SnZWK
24.5884	um	Vesicles Paraspeckle	0.000	1.000	12	200000493	200000493	GFP-VOID DsRed2-PSPC1 8C-C-PSPC1 V2.00	0	50. DsRed2-PSPC1_Pos001_S001	00-DWW4DJZ8faeD6UZf9SnZWK
15.7525	um	Vesicles Paraspeckle	0.000	1.000	12	200000494	200000494	GFP-VOID DsRed2-PSPC1 8C-C-PSPC1 V2.00	0	50. DsRed2-PSPC1_Pos001_S001	00-DWW4DJZ8faeD6UZf9SnZWK
16.4938	um	Vesicles Paraspeckle	0.000	1.000	12	200000495	200000495	GFP-VOID DsRed2-PSPC1 8C-C-PSPC1 V2.00	0	50. DsRed2-PSPC1_Pos001_S001	00-DWW4DJZ8faeD6UZf9SnZWK
22.0441	um	Vesicles Paraspeckle	0.000	1.000	12	200000496	200000496	GFP-VOID DsRed2-PSPC1 8C-C-PSPC1 V2.00	0	50. DsRed2-PSPC1_Pos001_S001	00-DWW4DJZ8faeD6UZf9SnZWK
19.0173	um	Vesicles Paraspeckle	0.000	1.000	12	200000497	200000497	GFP-VOID DsRed2-PSPC1 8C-C-PSPC1 V2.00	0	50. DsRed2-PSPC1_Pos001_S001	00-DWW4DJZ8faeD6UZf9SnZWK
19.7537	um	Vesicles Paraspeckle	0.000	1.000	12	200000498	200000498	GFP-VOID DsRed2-PSPC1 8C-C-PSPC1 V2.00	0	50. DsRed2-PSPC1_Pos001_S001	00-DWW4DJZ8faeD6UZf9SnZWK
10.5332	um	Vesicles Paraspeckle	0.000	1.000	12	200000499	200000499	GFP-VOID DsRed2-PSPC1 8C-C-PSPC1 V2.00	0	50. DsRed2-PSPC1_Pos001_S001	00-DWW4DJZ8faeD6UZf9SnZWK
11.3973	um	Vesicles Paraspeckle	0.000	1.000	12	200000500	200000500	GFP-VOID DsRed2-PSPC1 8C-C-PSPC1 V2.00	0	50. DsRed2-PSPC1_Pos001_S001	00-DWW4DJZ8faeD6UZf9SnZWK
12.8062	um	Vesicles Paraspeckle	0.000	1.000	12	200000501	200000501	GFP-VOID DsRed2-PSPC1 8C-C-PSPC1 V2.00	0	50. DsRed2-PSPC1_Pos001_S001	00-DWW4DJZ8faeD6UZf9SnZWK
13.9383	um	Vesicles Paraspeckle	0.000	1.000	12	200000502	200000502	GFP-VOID DsRed2-PSPC1 8C-C-PSPC1 V2.00	0	50. DsRed2-PSPC1_Pos001_S001	00-DWW4DJZ8faeD6UZf9SnZWK
14.7954	um	Vesicles Paraspeckle	0.000	1.000	12	200000503	200000503	GFP-VOID DsRed2-PSPC1 8C-C-PSPC1 V2.00	0	50. DsRed2-PSPC1_Pos001_S001	00-DWW4DJZ8faeD6UZf9SnZWK
14.935	um	Vesicles Paraspeckle	0.000	1.000	12	200000504	200000504	GFP-VOID DsRed2-PSPC1 8C-C-PSPC1 V2.00	0	50. DsRed2-PSPC1_Pos001_S001	00-DWW4DJZ8faeD6UZf9SnZWK
18.0141	um	Vesicles Paraspeckle	0.000	1.000	12	200000505	200000505	GFP-VOID DsRed2-PSPC1 8C-C-PSPC1 V2.00	0	50. DsRed2-PSPC1_Pos001_S001	00-DWW4DJZ8faeD6UZf9SnZWK
18.4151	um	Vesicles Paraspeckle	0.000	1.000	12	200000506	200000506	GFP-VOID DsRed2-PSPC1 8C-C-PSPC1 V2.00	0	50. DsRed2-PSPC1_Pos001_S001	00-DWW4DJZ8faeD6UZf9SnZWK
13.4688	um	Vesicles Paraspeckle	0.000	1.000	12	200000507	200000507	GFP-VOID DsRed2-PSPC1 8C-C-PSPC1 V2.00	0	50. DsRed2-PSPC1_Pos001_S001	00-DWW4DJZ8faeD6UZf9SnZWK
16.7625	um	Vesicles Paraspeckle	0.000	1.000	12	200000508	200000508	GFP-VOID DsRed2-PSPC1 8C-C-PSPC1 V2.00	0	50. DsRed2-PSPC1_Pos001_S001	00-DWW4DJZ8faeD6UZf9SnZWK
17.3455	um	Vesicles Paraspeckle	0.000	1.000	12	200000509	200000509	GFP-VOID DsRed2-PSPC1 8C-C-PSPC1 V2.00	0	50. DsRed2-PSPC1_Pos001_S001	00-DWW4DJZ8faeD6UZf9SnZWK
17.6927	um	Vesicles Paraspeckle	0.000	1.000	12	200000510	200000510	GFP-VOID DsRed2-PSPC1 8C-C-PSPC1 V2.00	0	50. DsRed2-PSPC1_Pos001_S001	00-DWW4DJZ8faeD6UZf9SnZWK
18.1638	um	Vesicles Paraspeckle	0.000	1.000	12	200000511	200000511	GFP-VOID DsRed2-PSPC1 8C-C-PSPC1 V2.00	0	50. DsRed2-PSPC1_Pos001_S001	00-DWW4DJZ8faeD6UZf9SnZWK
10.3366	um	Vesicles Paraspeckle	0.000	1.000	12	200000512	200000512	GFP-VOID DsRed2-PSPC1 8C-C-PSPC1 V2.00	0	50. DsRed2-PSPC1_Pos001_S001	00-DWW4DJZ8faeD6UZf9SnZWK
10.8486	um	Vesicles Paraspeckle	0.000	1.000	12	200000513	200000513	GFP-VOID DsRed2-PSPC1 8C-C-PSPC1 V2.00	0	50. DsRed2-PSPC1_Pos001_S001	00-DWW4DJZ8faeD6UZf9SnZWK
11.2434	um	Vesicles Paraspeckle	0.000	1.000	12	200000514	200000514	GFP-VOID DsRed2-PSPC1 8C-C-PSPC1 V2.00	0	50. DsRed2-PSPC1_Pos001_S001	00-DWW4DJZ8faeD6UZf9SnZWK
11.6687	um	Vesicles Paraspeckle	0.000	1.000	12	200000515	200000515	GFP-VOID DsRed2-PSPC1 8C-C-PSPC1 V2.00	0	50. DsRed2-PSPC1_Pos001_S001	00-DWW4DJZ8faeD6UZf9SnZWK
11.8442	um	Vesicles Paraspeckle	0.000	1.000	12	200000516	200000516	GFP-VOID DsRed2-PSPC1 8C-C-PSPC1 V2.00	0	50. DsRed2-PSPC1_Pos001_S001	00-DWW4DJZ8faeD6UZf9SnZWK
12.9881	um	Vesicles Paraspeckle	0.000	1.000	12	200000517	200000517	GFP-VOID DsRed2-PSPC1 8C-C-PSPC1 V2.00	0	50. DsRed2-PSPC1_Pos001_S001	00-DWW4DJZ8faeD6UZf9SnZWK
15.4526	um	Vesicles Paraspeckle	0.000	1.000	12	200000518	200000518	GFP-VOID DsRed2-PSPC1 8C-C-PSPC1 V2.00	0	50. DsRed2-PSPC1_Pos001_S001	00-DWW4DJZ8faeD6UZf9SnZWK
15.1731	um	Vesicles Paraspeckle	0.000	1.000	12	200000519	200000519	GFP-VOID DsRed2-PSPC1 8C-C-PSPC1 V2.00	0	50. DsRed2-PSPC1_Pos001_S001	00-DWW4DJZ8faeD6UZf9SnZWK
19.0883	um	Vesicles Paraspeckle	0.000	1.000	12	200000520	200000520	GFP-VOID DsRed2-PSPC1 8C-C-PSPC1 V2.00	0	50. DsRed2-PSPC1_Pos001_S001	00-DWW4DJZ8faeD6UZf9SnZWK
20.8243	um	Vesicles Paraspeckle	0.000	1.000	12	200000521	200000521	GFP-VOID DsRed2-PSPC1 8C-C-PSPC1 V2.00	0	50. DsRed2-PSPC1_Pos001_S001	00-DWW4DJZ8faeD6UZf9SnZWK
21.0624	um	Vesicles Paraspeckle	0.000	1.000	12	200000522	200000522	GFP-VOID DsRed2-PSPC1 8C-C-PSPC1 V2.00	0	50. DsRed2-PSPC1_Pos001_S001	00-DWW4DJZ8faeD6UZf9SnZWK
20.8812	um	Vesicles Paraspeckle	0.000	1.000	12	200000523	200000523	GFP-VOID DsRed2-PSPC1 8C-C-PSPC1 V2.00	0	50. DsRed2-PSPC1_Pos001_S001	00-DWW4DJZ8faeD6UZf9SnZWK
21.5406	um	Vesicles Paraspeckle	0.000	1.000	12	200000524	200000524	GFP-VOID DsRed2-PSPC1 8C-C-PSPC1 V2.00	0	50. DsRed2-PSPC1_Pos001_S001	00-DWW4DJZ8faeD6UZf9SnZWK
23.3379	um	Vesicles Paraspeckle	0.000	1.000	12	200000525	200000525	GFP-VOID DsRed2-PSPC1 8C-C-PSPC1 V2.00	0	50. DsRed2-PSPC1_Pos001_S001	00-DWW4DJZ8faeD6UZf9SnZWK
24.5014	um	Vesicles Paraspeckle	0.000	1.000	12	200000526	200000526	GFP-VOID DsRed2-PSPC1 8C-C-PSPC1 V2.00	0	50. DsRed2-PSPC1_Pos001_S001	00-DWW4DJZ8faeD6UZf9SnZWK
24.3911	um	Vesicles Paraspeckle	0.000	1.000	12	200000527	200000527	GFP-VOID DsRed2-PSPC1 8C-C-PSPC1 V2.00	0	50. DsRed2-PSPC1_Pos001_S001	00-DWW4DJZ8faeD6UZf9SnZWK
10.8039	um	Vesicles Paraspeckle	0.000	1.000	12	200000528	200000528	GFP-VOID DsRed2-PSPC1 8C-C-PSPC1 V2.00	0	50. DsRed2-PSPC1_Pos001_S001	00-DWW4DJZ8faeD6UZf9SnZWK
10.8958	um	Vesicles Paraspeckle	0.000	1.000	12	200000529	200000529	GFP-VOID DsRed2-PSPC1 8C-C-PSPC1 V2.00	0	50. DsRed2-PSPC1_Pos001_S001	00-DWW4DJZ8faeD6UZf9SnZWK
11.2503	um	Vesicles Paraspeckle	0.000	1.000	12	200000530	200000530	GFP-VOID DsRed2-PSPC1 8C-C-PSPC1 V2.00	0	50. DsRed2-PSPC1_Pos001_S001	00-DWW4DJZ8faeD6UZf9SnZWK
12.0014	um	Vesicles Paraspeckle	0.000	1.000	12	200000531	200000531	GFP-VOID DsRed2-PSPC1 8C-C-PSPC1 V2.00	0	50. DsRed2-PSPC1_Pos001_S001	00-DWW4DJZ8faeD6UZf9SnZWK
13.9609	um	Vesicles Paraspeckle	0.000	1.000	12	200000532	200000532	GFP-VOID DsRed2-PSPC1 8C-C-PSPC1 V2.00	0	50. DsRed2-PSPC1_Pos001_S001	00-DWW4DJZ8faeD6UZf9SnZWK
16.4433	um	Vesicles Paraspeckle	0.000	1.000	12	200000533	200000533	GFP-VOID DsRed2-PSPC1 8C-C-PSPC1 V2.00	0	50. DsRed2-PSPC1_Pos001_S001	00-DWW4DJZ8faeD6UZf9SnZWK
17.9359	um	Vesicles Paraspeckle	0.000	1.000	12	200000534	200000534	GFP-VOID DsRed2-PSPC1 8C-C-PSPC1 V2.00	0	50. DsRed2-PSPC1_Pos001_S001	00-DWW4DJZ8faeD6UZf9SnZWK
19.2977	um	Vesicles Paraspeckle	0.000	1.000	12	200000535	200000535	GFP-VOID DsRed2-PSPC1 8C-C-PSPC1 V2.00	0	50. DsRed2-PSPC1_Pos001_S001	00-DWW4DJZ8faeD6UZf9SnZWK
19.9261	um	Vesicles Paraspeckle	0.000	1.000	12	200000536	200000536	GFP-VOID DsRed2-PSPC1 8C-C-PSPC1 V2.00	0	50. DsRed2-PSPC1_Pos001_S001	00-DWW4DJZ8faeD6UZf9SnZWK
20.4583	um	Vesicles Paraspeckle	0.000	1.000	12	200000537	200000537	GFP-VOID DsRed2-PSPC1 8C-C-PSPC1 V2.00	0	50. DsRed2-PSPC1_Pos001_S001	00-DWW4DJZ8faeD6UZf9SnZWK
21.3926	um	Vesicles Paraspeckle	0.000	1.000	12	200000538	200000538	GFP-VOID DsRed2-PSPC1 8C-C-PSPC1 V2.00	0	50. DsRed2-PSPC1_Pos001_S001	00-DWW4DJZ8faeD6UZf9SnZWK
22.1754	um	Vesicles Paraspeckle	0.000	1.000	12	200000539	200000539	GFP-VOID DsRed2-PSPC1 8C-C-PSPC1 V2.00	0	50. DsRed2-PSPC1_Pos001_S001	00-DWW4DJZ8faeD6UZf9SnZWK
23.0572	um	Vesicles Paraspeckle	0.000	1.000	12	200000540	200000540	GFP-VOID DsRed2-PSPC1 8C-C-PSPC1 V2.00	0	50. DsRed2-PSPC1_Pos001_S001	00-DWW4DJZ8faeD6UZf9SnZWK
23.12	um	Vesicles Paraspeckle	0.000	1.000	12	200000541	200000541	GFP-VOID DsRed2-PSPC1 8C-C-PSPC1 V2.00	0	50. DsRed2-PSPC1_Pos001_S001	00-DWW4DJZ8faeD6UZf9SnZWK
23.4861	um	Vesicles Paraspeckle	0.000	1.000	12	200000542	200000542	GFP-VOID DsRed2-PSPC1 8C-C-PSPC1 V2.00	0	50. DsRed2-PSPC1_Pos001_S001	00-DWW4DJZ8faeD6UZf9SnZWK
24.0451	um	Vesicles Paraspeckle	0.000	1.000	12	200000543	200000543	GFP-VOID DsRed2-PSPC1 8C-C-PSPC1 V2.00	0	50. DsRed2-PSPC1_Pos001_S001	00-DWW4DJZ8faeD6UZf9SnZWK
10.4121	um	Vesicles Paraspeckle	0.000	1.000	12	200000544	200000544	GFP-VOID DsRed2-PSPC1 8C-C-PSPC1 V2.00	0	50. DsRed2-PSPC1_Pos001_S001	00-DWW4DJZ8faeD6UZf9SnZWK
11.9255	um	Vesicles Paraspeckle	0.000	1.000	12	200000545	200000545	GFP-VOID DsRed2-PSPC1 8C-C-PSPC1 V2.00	0	50. DsRed2-PSPC1_Pos001_S001	00-DWW4DJZ8faeD6UZf9SnZWK
12.3261	um	Vesicles Paraspeckle	0.000	1.000	12	200000546	200000546	GFP-VOID DsRed2-PSPC1 8C-C-PSPC1 V2.00	0	50. DsRed2-PSPC1_Pos001_S001	00-DWW4DJZ8faeD6UZf9SnZWK
15.2583	um	Vesicles Paraspeckle	0.000	1.000	12	200000547	200000547	GFP-VOID DsRed2-PSPC1 8C-C-PSPC1 V2.00	0	50. DsRed2-PSPC1_Pos001_S001	00-DWW4DJZ8faeD6UZf9SnZWK
15.5674	um	Vesicles Paraspeckle	0.000	1.000	12	200000548	200000548	GFP-VOID DsRed2-PSPC1 8C-C-PSPC1 V2.00	0	50. DsRed2-PSPC1_Pos001_S001	00-DWW4DJZ8faeD6UZf9SnZWK
16.7321	um	Vesicles Paraspeckle	0.000	1.000	12	200000549	200000549	GFP-VOID DsRed2-PSPC1 8C-C-PSPC1 V2.00	0	50. DsRed2-PSPC1_Pos001_S001	00-DWW4DJZ8faeD6UZf9SnZWK
16.7339	um	Vesicles Paraspeckle	0.000	1.000	12	200000550	200000550	GFP-VOID DsRed2-PSPC1 8C-C-PSPC1 V2.00	0	50. DsRed2-PSPC1_Pos001_S001	00-DWW4DJZ8faeD6UZf9SnZWK
18.1301	um	Vesicles Paraspeckle	0.000	1.000	12	200000551	200000551	GFP-VOID DsRed2-PSPC1 8C-C-PSPC1 V2.00	0	50. DsRed2-PSPC1_Pos001_S001	00-DWW4DJZ8faeD6UZf9SnZWK
21.9798	um	Vesicles Paraspeckle	0.000	1.000	12	200000552	200000552	GFP-VOID DsRed2-PSPC1 8C-C-PSPC1 V2.00	0	50. DsRed2-PSPC1_Pos001_S001	00-DWW4DJZ8faeD6UZf9SnZWK
22.7072	um	Vesicles Paraspeckle	0.000	1.000	12	200000553	200000553	GFP-VOID DsRed2-PSPC1 8C-C-PSPC1 V2.00	0	50. DsRed2-PSPC1_Pos001_S001	00-DWW4DJZ8faeD6UZf9SnZWK
22.882	um	Vesicles Paraspeckle	0.000	1.000	12	200000554	200000554	GFP-VOID DsRed2-PSPC1 8C-C-PSPC1 V2.00	0	50. DsRed2-PSPC1_Pos001_S001	00-DWW4DJZ8faeD6UZf9SnZWK
23.5723	um	Vesicles Paraspeckle	0.000	1.000	12	200000555	200000555	GFP-VOID DsRed2-PSPC1 8C-C-PSPC1 V2.00	0	50. DsRed2-PSPC1_Pos001_S001	00-DWW4DJZ8faeD6UZf9SnZWK
25.1143	um	Vesicles Paraspeckle	0.000	1.000	12	200000556	200000556	GFP-VOID DsRed2-PSPC1 8C-C-PSPC1 V2.00	0	50. DsRed2-PSPC1_Pos001_S001	00-DWW4DJZ8faeD6UZf9SnZWK
10.448	um	Vesicles Paraspeckle	0.000	1.000	12	200000557	200000557	GFP-VOID DsRed2-PSPC1 8C-C-PSPC1 V2.00	0	50. DsRed2-PSPC1_Pos001_S001	00-DWW4DJZ8faeD6UZf9SnZWK
10.7228	um	Vesicles Paraspeckle	0.000	1.000	12	200000558	200000558	GFP-VOID DsRed2-PSPC1 8C-C-PSPC1 V2.00	0	50. DsRed2-PSPC1_Pos001_S001	00-DWW4DJZ8faeD6UZf9SnZWK
11.1227	um	Vesicles Paraspeckle	0.000	1.000	12	200000559	200000559	GFP-VOID DsRed2-PSPC1 8C-C-PSPC1 V2.00	0	50. DsRed2-PSPC1_Pos001_S001	00-DWW4DJZ8faeD6UZf9SnZWK
11.7318	um	Vesicles Paraspeckle	0.000	1.000	12	200000560	200000560	GFP-VOID DsRed2-PSPC1 8C-C-PSPC1 V2.00	0	50. DsRed2-PSPC1_Pos001_S001	00-DWW4DJZ8faeD6UZf9SnZWK
11.7965	um	Vesicles Paraspeckle	0.000	1.000	12	200000561	200000561	GFP-VOID DsRed2-PSPC1 8C-C-PSPC1 V2.00	0	50. DsRed2-PSPC1_Pos001_S001	00-DWW4DJZ8faeD6UZf9SnZWK
12.0195	um	Vesicles Paraspeckle	0.000	1.000	12	200000562	200000562	GFP-VOID DsRed2-PSPC1 8C-C-PSPC1 V2.00	0	50. DsRed2-PSPC1_Pos001_S001	00-DWW4DJZ8faeD6UZf9SnZWK
12.1064	um	Vesicles Paraspeckle	0.000	1.000	12	200000563	200000563	GFP-VOID DsRed2-PSPC1 8C-C-PSPC1 V2.00	0	50. DsRed2-PSPC1_Pos001_S001	00-DWW4DJZ8faeD6UZf9SnZWK
13.3343	um	Vesicles Paraspeckle	0.000	1.000	12	200000564	200000564	GFP-VOID DsRed2-PSPC1 8C-C-PSPC1 V2.00	0	50. DsRed2-PSPC1_Pos001_S001	00-DWW4DJZ8faeD6UZf9SnZWK
13.574	um	Vesicles Paraspeckle	0.000	1.000	12	200000565	200000565	GFP-VOID DsRed2-PSPC1 8C-C-PSPC1 V2.00	0	50. DsRed2-PSPC1_Pos001_S001	00-DWW4DJZ8faeD6UZf9SnZWK
14.3848	um	Vesicles Paraspeckle	0.000	1.000	12	200000566	200000566	GFP-VOID DsRed2-PSPC1 8C-C-PSPC1 V2.00	0	50. DsRed2-PSPC1_Pos001_S001	00-DWW4DJZ8faeD6UZf9SnZWK
14.732	um	Vesicles Paraspeckle	0.000	1.000	12	200000567	200000567	GFP-VOID DsRed2-PSPC1 8C-C-PSPC1 V2.00	0	50. DsRed2-PSPC1_Pos001_S001	00-DWW4DJZ8faeD6UZf9SnZWK
15.7451	um	Vesicles Paraspeckle	0.000	1.000	12	200000568	200000568	GFP-VOID DsRed2-PSPC1 8C-C-PSPC1 V2.00	0	50. DsRed2-PSPC1_Pos001_S001	00-DWW4DJZ8faeD6UZf9SnZWK
15.6468	um	Vesicles Paraspeckle	0.000	1.000	12	200000569	200000569	GFP-VOID DsRed2-PSPC1 8C-C-PSPC1 V2.00	0	50. DsRed2-PSPC1_Pos001_S001	00-DWW4DJZ8faeD6UZf9SnZWK
16.5008	um	Vesicles Paraspeckle	0.000	1.000	12	200000570	200000570	GFP-VOID DsRed2-PSPC1 8C-C-PSPC1 V2.00	0	50. DsRed2-PSPC1_Pos001_S001	00-DWW4DJZ8faeD6UZf9SnZWK
16.6185	um	Vesicles Paraspeckle	0.000	1.000	12	200000571	200000571	GFP-VOID DsRed2-PSPC1 8C-C-PSPC1 V2.00	0	50. DsRed2-PSPC1_Pos001_S001	00-DWW4DJZ8faeD6UZf9SnZWK
17.9121	um	Vesicles Paraspeckle	0.000	1.000	12	200000572	200000572	GFP-VOID DsRed2-PSPC1 8C-C-PSPC1 V2.00	0	50. DsRed2-PSPC1_Pos001_S001	00-DWW4DJZ8faeD6UZf9SnZWK
21.775	um	Vesicles Paraspeckle	0.000	1.000	12	200000573	200000573	GFP-VOID DsRed2-PSPC1 8C-C-PSPC1 V2.00	0	50. DsRed2-PSPC1_Pos001_S001	00-DWW4DJZ8faeD6UZf9SnZWK
22.3496	um	Vesicles Paraspeckle	0.000	1.000	12	200000574	200000574	GFP-VOID DsRed2-PSPC1 8C-C-PSPC1 V2.00	0	50. DsRed2-PSPC1_Pos001_S001	00-DWW4DJZ8faeD6UZf9SnZWK
22.5434	um	Vesicles Paraspeckle	0.000	1.000	12	200000575	200000575	GFP-VOID DsRed2-PSPC1 8C-C-PSPC1 V2.00	0	50. DsRed2-PSPC1_Pos001_S001	00-DWW4DJZ8faeD6UZf9SnZWK
22.6661	um	Vesicles Paraspeckle	0.000	1.000	12	200000576	200000576	GFP-VOID DsRed2-PSPC1 8C-C-PSPC1 V2.00	0	50. DsRed2-PSPC1_Pos001_S001	00-DWW4DJZ8faeD6UZf9SnZWK
23.2282	um	Vesicles Paraspeckle	0.000	1.000	12	200000577	200000577	GFP-VOID DsRed2-PSPC1 8C-C-PSPC1 V2.00	0	50. DsRed2-PSPC1_Pos001_S001	00-DWW4DJZ8faeD6UZf9SnZWK
23.4562	um	Vesicles Paraspeckle	0.000	1.000	12	200000578	200000578	GFP-VOID DsRed2-PSPC1 8C-C-PSPC1 V2.00	0	50. DsRed2-PSPC1_Pos001_S001	00-DWW4DJZ8faeD6UZf9SnZWK
18.4169	um	Vesicles Paraspeckle	0.000	1.000	12	200000579	200000579	GFP-VOID DsRed2-PSPC1 8C-C-PSPC1 V2.00	0	50. DsRed2-PSPC1_Pos001_S001	00-DWW4DJZ8faeD6UZf9SnZWK
14.0625	um	Vesicles Paraspeckle	0.000	1.000	12	200000580	200000580	GFP-VOID DsRed2-PSPC1 8C-C-PSPC1 V2.00	0	50. DsRed2-PSPC1_Pos001_S001	00-DWW4DJZ8faeD6UZf9SnZWK
14.7075	um	Vesicles Paraspeckle	0.000	1.000	12	200000581	200000581	GFP-VOID DsRed2-PSPC1 8C-C-PSPC1 V2.00	0	50. DsRed2-PSPC1_Pos001_S001	00-DWW4DJZ8faeD6UZf9SnZWK
15.5155	um	Vesicles Paraspeckle	0.000	1.000	12	200000582	200000582	GFP-VOID DsRed2-PSPC1 8C-C-PSPC1 V2.00	0	50. DsRed2-PSPC1_Pos001_S001	00-DWW4DJZ8faeD6UZf9SnZWK
12.2804	um	Vesicles Paraspeckle	0.000	1.000	12	200000583	200000583	GFP-VOID DsRed2-PSPC1 8C-C-PSPC1 V2.00	0	50. DsRed2-PSPC1_Pos001_S001	00-DWW4DJZ8faeD6UZf9SnZWK
12.6308	um	Vesicles Paraspeckle	0.000	1.000	12	200000584	200000584	GFP-VOID DsRed2-PSPC1 8C-C-PSPC1 V2.00	0	50. DsRed2-PSPC1_Pos001_S001	00-DWW4DJZ8faeD6UZf9SnZWK
13.0508	um	Vesicles Paraspeckle	0.000	1.000	12	200000585	200000585	GFP-VOID DsRed2-PSPC1 8C-C-PSPC1 V2.00	0	50. DsRed2-PSPC1_Pos001_S001	00-DWW4DJZ8faeD6UZf9SnZWK
14.7753	um	Vesicles Paraspeckle	0.000	1.000	12	200000586	200000586	GFP-VOID DsRed2-PSPC1 8C-C-PSPC1 V2.00	0	50. DsRed2-PSPC1_Pos001_S001	00-DWW4DJZ8faeD6UZf9SnZWK
17.194	um	Vesicles Paraspeckle	0.000	1.000	12	200000587	200000587	GFP-VOID DsRed2-PSPC1 8C-C-PSPC1 V2.00	0	50. DsRed2-PSPC1_Pos001_S001	00-DWW4DJZ8faeD6UZf9SnZWK
17.1419	um	Vesicles Paraspeckle	0.000	1.000	12	200000588	200000588	GFP-VOID DsRed2-PSPC1 8C-C-PSPC1 V2.00	0	50. DsRed2-PSPC1_Pos001_S001	00-DWW4DJZ8faeD6UZf9SnZWK
17.6378	um	Vesicles Paraspeckle	0.000	1.000	12	200000589	200000589	GFP-VOID DsRed2-PSPC1 8C-C-PSPC1 V2.00	0	50. DsRed2-PSPC1_Pos001_S001	00-DWW4DJZ8faeD6UZf9SnZWK
18.6191	um	Vesicles Paraspeckle	0.000	1.000	12	200000590	200000590	GFP-VOID DsRed2-PSPC1 8C-C-PSPC1 V2.00	0	50. DsRed2-PSPC1_Pos001_S001	00-DWW4DJZ8faeD6UZf9SnZWK
18.6952	um	Vesicles Paraspeckle	0.000	1.000	12	200000591	200000591	GFP-VOID DsRed2-PSPC1 8C-C-PSPC1 V2.00	0	50. DsRed2-PSPC1_Pos001_S001	00-DWW4DJZ8faeD6UZf9SnZWK
22.8715	um	Vesicles Paraspeckle	0.000	1.000	12	200000592	200000592	GFP-VOID DsRed2-PSPC1 8C-C-PSPC1 V2.00	0	50. DsRed2-PSPC1_Pos001_S001	00-DWW4DJZ8faeD6UZf9SnZWK
23.3785	um	Vesicles Paraspeckle	0.000	1.000	12	200000593	200000593	GFP-VOID DsRed2-PSPC1 8C-C-PSPC1 V2.00	0	50. DsRed2-PSPC1_Pos001_S001	00-DWW4DJZ8faeD6UZf9SnZWK
11.1164	um	Vesicles Paraspeckle	0.000	1.000	12	200000594	200000594	GFP-VOID DsRed2-PSPC1 8C-C-PSPC1 V2.00	0	50. DsRed2-PSPC1_Pos001_S001	00-DWW4DJZ8faeD6UZf9SnZWK
13.2133	um	Vesicles Paraspeckle	0.000	1.000	12	200000595	200000595	GFP-VOID DsRed2-PSPC1 8C-C-PSPC1 V2.00	0	50. DsRed2-PSPC1_Pos001_S001	00-DWW4DJZ8faeD6UZf9SnZWK
13.5662	um	Vesicles Paraspeckle	0.000	1.000	12	200000596	200000596	GFP-VOID DsRed2-PSPC1 8C-C-PSPC1 V2.00	0	50. DsRed2-PSPC1_Pos001_S001	00-DWW4DJZ8faeD6UZf9SnZWK
14.2111	um	Vesicles Paraspeckle	0.000	1.000	12	200000597	200000597	GFP-VOID DsRed2-PSPC1 8C-C-PSPC1 V2.00	0	50. DsRed2-PSPC1_Pos001_S001	00-DWW4DJZ8faeD6UZf9SnZWK
15.6242	um	Vesicles Paraspeckle	0.000	1.000	12	200000598	200000598	GFP-VOID DsRed2-PSPC1 8C-C-PSPC1 V2.00	0	50. DsRed2-PSPC1_Pos001_S001	00-DWW4DJZ8faeD6UZf9SnZWK
17.4546	um	Vesicles Paraspeckle	0.000	1.000	12	200000599	200000599	GFP-VOID DsRed2-PSPC1 8C-C-PSPC1 V2.00	0	50. DsRed2-PSPC1_Pos001_S001	00-DWW4DJZ8faeD6UZf9SnZWK
18.3709	um	Vesicles Paraspeckle	0.000	1.000	12	200000600	200000600	GFP-VOID DsRed2-PSPC1 8C-C-PSPC1 V2.00	0	50. DsRed2-PSPC1_Pos001_S001	00-DWW4DJZ8faeD6UZf9SnZWK
19.3059	um	Vesicles Paraspeckle	0.000	1.000	12	200000601	200000601	GFP-VOID DsRed2-PSPC1 8C-C-PSPC1 V2.00	0	50. DsRed2-PSPC1_Pos001_S001	00-DWW4DJZ8faeD6UZf9SnZWK
20.8456	um	Vesicles Paraspeckle	0.000	1.000	12	200000602	200000602	GFP-VOID DsRed2-PSPC1 8C-C-PSPC1 V2.00	0	50. DsRed2-PSPC1_Pos001_S001	00-DWW4DJZ8faeD6UZf9SnZWK
22.3049	um	Vesicles Paraspeckle	0.000	1.000	12	200000603	200000603	GFP-VOID DsRed2-PSPC1 8C-C-PSPC1 V2.00	0	50. DsRed2-PSPC1_Pos001_S001	00-DWW4DJZ8faeD6UZf9SnZWK
23.2791	um	Vesicles Paraspeckle	0.000	1.000	12	200000604	200000604	GFP-VOID DsRed2-PSPC1 8C-C-PSPC1 V2.00	0	50. DsRed2-PSPC1_Pos001_S001	00-DWW4DJZ8faeD6UZf9SnZWK
23.2867	um	Vesicles Paraspeckle	0.000	1.000	12	200000605	200000605	GFP-VOID DsRed2-PSPC1 8C-C-PSPC1 V2.00	0	50. DsRed2-PSPC1_Pos001_S001	00-DWW4DJZ8faeD6UZf9SnZWK
13.3664	um	Vesicles Paraspeckle	0.000	1.000	12	200000606	200000606	GFP-VOID DsRed2-PSPC1 8C-C-PSPC1 V2.00	0	50. DsRed2-PSPC1_Pos001_S001	00-DWW4DJZ8faeD6UZf9SnZWK
14.462	um	Vesicles Paraspeckle	0.000	1.000	12	200000607	200000607	GFP-VOID DsRed2-PSPC1 8C-C-PSPC1 V2.00	0	50. DsRed2-PSPC1_Pos001_S001	00-DWW4DJZ8faeD6UZf9SnZWK
14.6191	um	Vesicles Paraspeckle	0.000	1.000	12	200000608	200000608	GFP-VOID DsRed2-PSPC1 8C-C-PSPC1 V2.00	0	50. DsRed2-PSPC1_Pos001_S001	00-DWW4DJZ8faeD6UZf9SnZWK
14.6761	um	Vesicles Paraspeckle	0.000	1.000	12	200000609	200000609	GFP-VOID DsRed2-PSPC1 8C-C-PSPC1 V2.00	0	50. DsRed2-PSPC1_Pos001_S001	00-DWW4DJZ8faeD6UZf9SnZWK
16.2996	um	Vesicles Paraspeckle	0.000	1.000	12	200000610	200000610	GFP-VOID DsRed2-PSPC1 8C-C-PSPC1 V2.00	0	50. DsRed2-PSPC1_Pos001_S001	00-DWW4DJZ8faeD6UZf9SnZWK
16.6758	um	Vesicles Paraspeckle	0.000	1.000	12	200000611	200000611	GFP-VOID DsRed2-PSPC1 8C-C-PSPC1 V2.00	0	50. DsRed2-PSPC1_Pos001_S001	00-DWW4DJZ8faeD6UZf9SnZWK
16.782	um	Vesicles Paraspeckle	0.000	1.000	12	200000612	200000612	GFP-VOID DsRed2-PSPC1 8C-C-PSPC1 V2.00	0	50. DsRed2-PSPC1_Pos001_S001	00-DWW4DJZ8faeD6UZf9SnZWK
17.0773	um	Vesicles Paraspeckle	0.000	1.000	12	200000613	200000613	GFP-VOID DsRed2-PSPC1 8C-C-PSPC1 V2.00	0	50. DsRed2-PSPC1_Pos001_S001	00-DWW4DJZ8faeD6UZf9SnZWK
18.1256	um	Vesicles Paraspeckle	0.000	1.000	12	200000614	200000614	GFP-VOID DsRed2-PSPC1 8C-C-PSPC1 V2.00	0	50. DsRed2-PSPC1_Pos001_S001	00-DWW4DJZ8faeD6UZf9SnZWK
18.4168	um	Vesicles Paraspeckle	0.000	1.000	12	200000615	200000615	GFP-VOID DsRed2-PSPC1 8C-C-PSPC1 V2.00	0	50. DsRed2-PSPC1_Pos001_S001	00-DWW4DJZ8faeD6UZf9SnZWK
18.4339	um	Vesicles Paraspeckle	0.000	1.000	12	200000616	200000616	GFP-VOID DsRed2-PSPC1 8C-C-PSPC1 V2.00	0	50. DsRed2-PSPC1_Pos001_S001	00-DWW4DJZ8faeD6UZf9SnZWK
20.0252	um	Vesicles Paraspeckle	0.000	1.000	12	200000617	200000617	GFP-VOID DsRed2-PSPC1 8C-C-PSPC1 V2.00	0	50. DsRed2-PSPC1_Pos001_S001	00-DWW4DJZ8faeD6UZf9SnZWK
20.2111	um	Vesicles Paraspeckle	0.000	1.000	12	200000618	200000618	GFP-VOID DsRed2-PSPC1 8C-C-PSPC1 V2.00	0	50. DsRed2-PSPC1_Pos001_S001	00-DWW4DJZ8faeD6UZf9SnZWK
22.4633	um	Vesicles Paraspeckle	0.000	1.000	12	200000619	200000619	GFP-VOID DsRed2-PSPC1 8C-C-PSPC1 V2.00	0	50. DsRed2-PSPC1_Pos001_S001	00-DWW4DJZ8faeD6UZf9SnZWK
22.6883	um	Vesicles Paraspeckle	0.000	1.000	12	200000620	200000620	GFP-VOID DsRed2-PSPC1 8C-C-PSPC1 V2.00	0	50. DsRed2-PSPC1_Pos001_S001	00-DWW4DJZ8faeD6UZf9SnZWK
22.7376	um	Vesicles Paraspeckle	0.000	1.000	12	200000621	200000621	GFP-VOID DsRed2-PSPC1 8C-C-PSPC1 V2.00	0	50. DsRed2-PSPC1_Pos001_S001	00-DWW4DJZ8faeD6UZf9SnZWK
22.3647	um	Vesicles Paraspeckle	0.000	1.000	12	200000622	200000622	GFP-VOID DsRed2-PSPC1 8C-C-PSPC1 V2.00	0	50. DsRed2-PSPC1_Pos001_S001	00-DWW4DJZ8faeD6UZf9SnZWK
12.1295	um	Vesicles Paraspeckle	0.000	1.000	12	200000623	200000623	GFP-VOID DsRed2-PSPC1 8C-C-PSPC1 V2.00	0	50. DsRed2-PSPC1_Pos001_S001	00-DWW4DJZ8faeD6UZf9SnZWK
13.4475	um	Vesicles Paraspeckle	0.000	1.000	12	200000624	200000624	GFP-VOID DsRed2-PSPC1 8C-C-PSPC1 V2.00	0	50. DsRed2-PSPC1_Pos001_S001	00-DWW4DJZ8faeD6UZf9SnZWK
13.7325	um	Vesicles Paraspeckle	0.000	1.000	12	200000625	200000625	GFP-VOID DsRed2-PSPC1 8C-C-PSPC1 V2.00	0	50. DsRed2-PSPC1_Pos001_S001	00-DWW4DJZ8faeD6UZf9SnZWK
14.1468	um	Vesicles Paraspeckle	0.000	1.000	12	200000626	200000626	GFP-VOID DsRed2-PSPC1 8C-C-PSPC1 V2.00	0	50. DsRed2-PSPC1_Pos001_S001	00-DWW4DJZ8faeD6UZf9SnZWK
13.9215	um	Vesicles Paraspeckle	0.000	1.000	12	200000627	200000627	GFP-VOID DsRed2-PSPC1 8C-C-PSPC1 V2.00	0	50. DsRed2-PSPC1_Pos001_S001	00-DWW4DJZ8faeD6UZf9SnZWK
14.1582	um	Vesicles Paraspeckle	0.000	1.000	12	200000628	200000628	GFP-VOID DsRed2-PSPC1 8C-C-PSPC1 V2.00	0	50. DsRed2-PSPC1_Pos001_S001	00-DWW4DJZ8faeD6UZf9SnZWK
14.8651	um	Vesicles Paraspeckle	0.000	1.000	12	200000629	200000629	GFP-VOID DsRed2-PSPC1 8C-C-PSPC1 V2.00	0	50. DsRed2-PSPC1_Pos001_S001	00-DWW4DJZ8faeD6UZf9SnZWK
15.5438	um	Vesicles Paraspeckle	0.000	1.000	12	200000630	200000630	GFP-VOID DsRed2-PSPC1 8C-C-PSPC1 V2.00	0	50. DsRed2-PSPC1_Pos001_S001	00-DWW4DJZ8faeD6UZf9SnZWK
15.2689	um	Vesicles Paraspeckle	0.000	1.000	12	200000631	200000631	GFP-VOID DsRed2-PSPC1 8C-C-PSPC1 V2.00	0	50. DsRed2-PSPC1_Pos001_S001	00-DWW4DJZ8faeD6UZf9SnZWK
15.6375	um	Vesicles Paraspeckle	0.000	1.000	12	200000632	200000632	GFP-VOID DsRed2-PSPC1 8C-C-PSPC1 V2.00	0	50. DsRed2-PSPC1_Pos001_S001	00-DWW4DJZ8faeD6UZf9SnZWK
15.8686	um	Vesicles Paraspeckle	0.000	1.000	12	200000633	200000633	GFP-VOID DsRed2-PSPC1 8C-C-PSPC1 V2.00	0	50. DsRed2-PSPC1_Pos001_S001	00-DWW4DJZ8faeD6UZf9SnZWK
16.378	um	Vesicles Paraspeckle	0.000	1.000	12	200000634	200000634	GFP-VOID DsRed2-PSPC1 8C-C-PSPC1 V2.00	0	50. DsRed2-PSPC1_Pos001_S001	00-DWW4DJZ8faeD6UZf9SnZWK
16.4492	um	Vesicles Paraspeckle	0.000	1.000	12	200000635	200000635	GFP-VOID DsRed2-PSPC1 8C-C-PSPC1 V2.00	0	50. DsRed2-PSPC1_Pos001_S001	00-DWW4DJZ8faeD6UZf9SnZWK
16.9739	um	Vesicles Paraspeckle	0.000	1.000	12	200000636	200000636	GFP-VOID DsRed2-PSPC1 8C-C-PSPC1 V2.00	0	50. DsRed2-PSPC1_Pos001_S001	00-DWW4DJZ8faeD6UZf9SnZWK
17.1638	um	Vesicles Paraspeckle	0.000	1.000	12	200000637	200000637	GFP-VOID DsRed2-PSPC1 8C-C-PSPC1 V2.00	0	50. DsRed2-PSPC1_Pos001_S001	00-DWW4DJZ8faeD6UZf9SnZWK
17.4209	um	Vesicles Paraspeckle	0.000	1.000	12	200000638	200000638	GFP-VOID DsRed2-PSPC1 8C-C-PSPC1 V2.00	0	50. DsRed2-PSPC1_Pos001_S001	00-DWW4DJZ8faeD6UZf9SnZWK
17.9177	um	Vesicles Paraspeckle	0.000	1.000	12	200000639	200000639	GFP-VOID DsRed2-PSPC1 8C-C-PSPC1 V2.00	0	50. DsRed2-PSPC1_Pos001_S001	00-DWW4DJZ8faeD6UZf9SnZWK
18.0762	um	Vesicles Paraspeckle	0.000	1.000	12	200000640	200000640	GFP-VOID DsRed2-PSPC1 8C-C-PSPC1 V2.00	0	50. DsRed2-PSPC1_Pos001_S001	00-DWW4DJZ8faeD6UZf9SnZWK
18.3996	um	Vesicles Paraspeckle	0.000	1.000	12	200000641	200000641	GFP-VOID DsRed2-PSPC1 8C-C-PSPC1 V2.00	0	50. DsRed2-PSPC1_Pos001_S001	00-DWW4DJZ8faeD6UZf9SnZWK
18.5641	um	Vesicles Paraspeckle	0.000	1.000	12	200000642	200000642	GFP-VOID DsRed2-PSPC1 8C-C-PSPC1 V2.00	0	50. DsRed2-PSPC1_Pos001_S001	00-DWW4DJZ8faeD6UZf9SnZWK
18.548	um	Vesicles Paraspeckle	0.000	1.000	12	200000643	200000643	GFP-VOID DsRed2-PSPC1 8C-C-PSPC1 V2.00	0	50. DsRed2-PSPC1_Pos001_S001	00-DWW4DJZ8faeD6UZf9SnZWK
18.8787	um	Vesicles Paraspeckle	0.000	1.000	12	200000644	200000644	GFP-VOID DsRed2-PSPC1 8C-C-PSPC1 V2.00	0	50. DsRed2-PSPC1_Pos001_S001	00-DWW4DJZ8faeD6UZf9SnZWK
19.0579	um	Vesicles Paraspeckle	0.000	1.000	12	200000645	200000645	GFP-VOID DsRed2-PSPC1 8C-C-PSPC1 V2.00	0	50. DsRed2-PSPC1_Pos001_S001	00-DWW4DJZ8faeD6UZf9SnZWK
19.0341	um	Vesicles Paraspeckle	0.000	1.000	12	200000646	200000646	GFP-VOID DsRed2-PSPC1 8C-C-PSPC1 V2.00	0	50. DsRed2-PSPC1_Pos001_S001	00-DWW4DJZ8faeD6UZf9SnZWK
19.0576	um	Vesicles Paraspeckle	0.000	1.000	12	200000647	200000647	GFP-VOID DsRed2-PSPC1 8C-C-PSPC1 V2.00	0	50. DsRed2-PSPC1_Pos001_S001	00-DWW4DJZ8faeD6UZf9SnZWK
19.5117	um	Vesicles Paraspeckle	0.000	1.000	12	200000648	200000648	GFP-VOID DsRed2-PSPC1 8C-C-PSPC1 V2.00	0	50. DsRed2-PSPC1_Pos001_S001	00-DWW4DJZ8faeD6UZf9SnZWK
19.31	um	Vesicles Paraspeckle	0.000	1.000	12	200000649	200000649	GFP-VOID DsRed2-PSPC1 8C-C-PSPC1 V2.00	0	50. DsRed2-PSPC1_Pos001_S001	00-DWW4DJZ8faeD6UZf9SnZWK
20.1481	um	Vesicles Paraspeckle	0.000	1.000	12	200000650	200000650	GFP-VOID DsRed2-PSPC1 8C-C-PSPC1 V2.00	0	50. DsRed2-PSPC1_Pos001_S001	00-DWW4DJZ8faeD6UZf9SnZWK
20.3703	um	Vesicles Paraspeckle	0.000	1.000	12	200000651	200000651	GFP-VOID DsRed2-PSPC1 8C-C-PSPC1 V2.00	0	50. DsRed2-PSPC1_Pos001_S001	00-DWW4DJZ8faeD6UZf9SnZWK
21.1105	um	Vesicles Paraspeckle	0.000	1.000	12	200000652	200000652	GFP-VOID DsRed2-PSPC1 8C-C-PSPC1 V2.00	0	50. DsRed2-PSPC1_Pos001_S001	00-DWW4DJZ8faeD6UZf9SnZWK
21.1502	um	Vesicles Paraspeckle	0.000	1.000	12	200000653	200000653	GFP-VOID DsRed2-PSPC1 8C-C-PSPC1 V2.00	0	50. DsRed2-PSPC1_Pos001_S001	00-DWW4DJZ8faeD6UZf9SnZWK
21.7047	um	Vesicles Paraspeckle	0.000	1.000	12	200000654	200000654	GFP-VOID DsRed2-PSPC1 8C-C-PSPC1 V2.00	0	50. DsRed2-PSPC1_Pos001_S001	00-DWW4DJZ8faeD6UZf9SnZWK
22.7249	um	Vesicles Paraspeckle	0.000	1.000	12	200000655	200000655	GFP-VOID DsRed2-PSPC1 8C-C-PSPC1 V2.00	0	50. DsRed2-PSPC1_Pos001_S001	00-DWW4DJZ8faeD6UZf9SnZWK
22.7329	um	Vesicles Paraspeckle	0.000	1.000	12	200000656	200000656	GFP-VOID DsRed2-PSPC1 8C-C-PSPC1 V2.00	0	50. DsRed2-PSPC1_Pos001_S001	00-DWW4DJZ8faeD6UZf9SnZWK
22.9482	um	Vesicles Paraspeckle	0.000	1.000	12	200000657	200000657	GFP-VOID DsRed2-PSPC1 8C-C-PSPC1 V2.00	0	50. DsRed2-PSPC1_Pos001_S001	00-DWW4DJZ8faeD6UZf9SnZWK
14.3284	um	Vesicles Paraspeckle	0.000	1.000	12	200000658	200000658	GFP-VOID DsRed2-PSPC1 8C-C-PSPC1 V2.00	0	50. DsRed2-PSPC1_Pos001_S001	00-DWW4DJZ8faeD6UZf9SnZWK
14.3294	um	Vesicles Paraspeckle	0.000	1.000	12	200000659	200000659	GFP-VOID DsRed2-PSPC1 8C-C-PSPC1 V2.00	0	50. DsRed2-PSPC1_Pos001_S001	00-DWW4DJZ8faeD6UZf9SnZWK
14.5949	um	Vesicles Paraspeckle	0.000	1.000	12	200000660	200000660	GFP-VOID DsRed2-PSPC1 8C-C-PSPC1 V2.00	0	50. DsRed2-PSPC1_Pos001_S001	00-DWW4DJZ8faeD6UZf9SnZWK
14.5678	um	Vesicles Paraspeckle	0.000	1.000	12	200000661	200000661	GFP-VOID DsRed2-PSPC1 8C-C-PSPC1 V2.00	0	50. DsRed2-PSPC1_Pos001_S001	00-DWW4DJZ8faeD6UZf9SnZWK
15.0185	um	Vesicles Paraspeckle	0.000	1.000	12	200000662	200000662	GFP-VOID DsRed2-PSPC1 8C-C-PSPC1 V2.00	0	50. DsRed2-PSPC1_Pos001_S001	00-DWW4DJZ8faeD6UZf9SnZWK
15.7151	um	Vesicles Paraspeckle	0.000	1.000	12	200000663	200000663	GFP-VOID DsRed2-PSPC1 8C-C-PSPC1 V2.00	0	50. DsRed2-PSPC1_Pos001_S001	00-DWW4DJZ8faeD6UZf9SnZWK
15.8191	um	Vesicles Paraspeckle	0.000	1.000	12	200000664	200000664	GFP-VOID DsRed2-PSPC1 8C-C-PSPC1 V2.00	0	50. DsRed2-PSPC1_Pos001_S001	00-DWW4DJZ8faeD6UZf9SnZWK
16.2557	um	Vesicles Paraspeckle	0.000	1.000	12	200000665	200000665	GFP-VOID DsRed2-PSPC1 8C-C-PSPC1 V2.00	0	50. DsRed2-PSPC1_Pos001_S001	00-DWW4DJZ8faeD6UZf9SnZWK
15.8701	um	Vesicles Paraspeckle	0.000	1.000	12	200000666	200000666	GFP-VOID DsRed2-PSPC1 8C-C-PSPC1 V2.00	0	50. DsRed2-PSPC1_Pos001_S001	00-DWW4DJZ8faeD6UZf9SnZWK
16.1639	um	Vesicles Paraspeckle	0.000	1.000	12	200000667	200000667	GFP-VOID DsRed2-PSPC1 8C-C-PSPC1 V2.00	0	50. DsRed2-PSPC1_Pos001_S001	00-DWW4DJZ8faeD6UZf9SnZWK
16.6329	um	Vesicles Paraspeckle	0.000	1.000	12	200000668	200000668	GFP-VOID DsRed2-PSPC1 8C-C-PSPC1 V2.00	0	50. DsRed2-PSPC1_Pos001_S001	00-DWW4DJZ8faeD6UZf9SnZWK
16.9084	um	Vesicles Paraspeckle	0.000	1.000	12	200000669	200000669	GFP-VOID DsRed2-PSPC1 8C-C-PSPC1 V2.00	0	50. DsRed2-PSPC1_Pos001_S001	00-DWW4DJZ8faeD6UZf9SnZWK
16.9843	um	Vesicles Paraspeckle	0.000	1.000	12	200000670	200000670	GFP-VOID DsRed2-PSPC1 8C-C-PSPC1 V2.00	0	50. DsRed2-PSPC1_Pos001_S001	00-DWW4DJZ8faeD6UZf9SnZWK
17.4166	um	Vesicles Paraspeckle	0.000	1.000	12	200000671	200000671	GFP-VOID DsRed2-PSPC1 8C-C-PSPC1 V2.00	0	50. DsRed2-PSPC1_Pos001_S001	00-DWW4DJZ8faeD6UZf9SnZWK
17.4868	um	Vesicles Paraspeckle	0.000	1.000	12	200000672	200000672	GFP-VOID DsRed2-PSPC1 8C-C-PSPC1 V2.00	0	50. DsRed2-PSPC1_Pos001_S001	00-DWW4DJZ8faeD6UZf9SnZWK
18.6214	um	Vesicles Paraspeckle	0.000	1.000	12	200000673	200000673	GFP-VOID DsRed2-PSPC1 8C-C-PSPC1 V2.00	0	50. DsRed2-PSPC1_Pos001_S001	00-DWW4DJZ8faeD6UZf9SnZWK
18.8093	um	Vesicles Paraspeckle	0.000	1.000	12	200000674	200000674	GFP-VOID DsRed2-PSPC1 8C-C-PSPC1 V2.00	0	50. DsRed2-PSPC1_Pos001_S001	00-DWW4DJZ8faeD6UZf9SnZWK
19.1403	um	Vesicles Paraspeckle	0.000	1.000	12	200000675	200000675	GFP-VOID DsRed2-PSPC1 8C-C-PSPC1 V2.00	0	50. DsRed2-PSPC1_Pos001_S001	00-DWW4DJZ8faeD6UZf9SnZWK
19.1722	um	Vesicles Paraspeckle	0.000	1.000	12	200000676	200000676	GFP-VOID DsRed2-PSPC1 8C-C-PSPC1 V2.00	0	50. DsRed2-PSPC1_Pos001_S001	00-DWW4DJZ8faeD6UZf9SnZWK
19.461	um	Vesicles Paraspeckle	0.000	1.000	12	200000677	200000677	GFP-VOID DsRed2-PSPC1 8C-C-PSPC1 V2.00	0	50. DsRed2-PSPC1_Pos001_S001	00-DWW4DJZ8faeD6UZf9SnZWK
19.8461	um	Vesicles Paraspeckle	0.000	1.000	12	200000678	200000678	GFP-VOID DsRed2-PSPC1 8C-C-PSPC1 V2.00	0	50. DsRed2-PSPC1_Pos001_S001	00-DWW4DJZ8faeD6UZf9SnZWK
20.1034	um	Vesicles Paraspeckle	0.000	1.000	12	200000679	200000679	GFP-VOID DsRed2-PSPC1 8C-C-PSPC1 V2.00	0	50. DsRed2-PSPC1_Pos001_S001	00-DWW4DJZ8faeD6UZf9SnZWK
20.5783	um	Vesicles Paraspeckle	0.000	1.000	12	200000680	200000680	GFP-VOID DsRed2-PSPC1 8C-C-PSPC1 V2.00	0	50. DsRed2-PSPC1_Pos001_S001	00-DWW4DJZ8faeD6UZf9SnZWK
20.5814	um	Vesicles Paraspeckle	0.000	1.000	12	200000681	200000681	GFP-VOID DsRed2-PSPC1 8C-C-PSPC1 V2.00	0	50. DsRed2-PSPC1_Pos001_S001	00-DWW4DJZ8faeD6UZf9SnZWK
20.3424	um	Vesicles Paraspeckle	0.000	1.000	12	200000682	200000682	GFP-VOID DsRed2-PSPC1 8C-C-PSPC1 V2.00	0	50. DsRed2-PSPC1_Pos001_S001	00-DWW4DJZ8faeD6UZf9SnZWK
20.8203	um	Vesicles Paraspeckle	0.000	1.000	12	200000683	200000683	GFP-VOID DsRed2-PSPC1 8C-C-PSPC1 V2.00	0	50. DsRed2-PSPC1_Pos001_S001	00-DWW4DJZ8faeD6UZf9SnZWK
21.6519	um	Vesicles Paraspeckle	0.000	1.000	12	200000684	200000684	GFP-VOID DsRed2-PSPC1 8C-C-PSPC1 V2.00	0	50. DsRed2-PSPC1_Pos001_S001	00-DWW4DJZ8faeD6UZf9SnZWK
21.5479	um	Vesicles Paraspeckle	0.000	1.000	12	200000685	200000685	GFP-VOID DsRed2-PSPC1 8C-C-PSPC1 V2.00	0	50. DsRed2-PSPC1_Pos001_S001	00-DWW4DJZ8faeD6UZf9SnZWK
17.1811	um	Vesicles Paraspeckle	0.000	1.000	12	200000686	200000686	GFP-VOID DsRed2-PSPC1 8C-C-PSPC1 V2.00	0	50. DsRed2-PSPC1_Pos001_S001	00-DWW4DJZ8faeD6UZf9SnZWK
17.4015	um	Vesicles Paraspeckle	0.000	1.000	12	200000687	200000687	GFP-VOID DsRed2-PSPC1 8C-C-PSPC1 V2.00	0	50. DsRed2-PSPC1_Pos001_S001	00-DWW4DJZ8faeD6UZf9SnZWK
18.55	um	Vesicles Paraspeckle	0.000	1.000	12	200000688	200000688	GFP-VOID DsRed2-PSPC1 8C-C-PSPC1 V2.00	0	50. DsRed2-PSPC1_Pos001_S001	00-DWW4DJZ8faeD6UZf9SnZWK
18.3208	um	Vesicles Paraspeckle	0.000	1.000	12	200000689	200000689	GFP-VOID DsRed2-PSPC1 8C-C-PSPC1 V2.00	0	50. DsRed2-PSPC1_Pos001_S001	00-DWW4DJZ8faeD6UZf9SnZWK
19.0771	um	Vesicles Paraspeckle	0.000	1.000	12	200000690	200000690	GFP-VOID DsRed2-PSPC1 8C-C-PSPC1 V2.00	0	50. DsRed2-PSPC1_Pos001_S001	00-DWW4DJZ8faeD6UZf9SnZWK
19.3479	um	Vesicles Paraspeckle	0.000	1.000	12	200000691	200000691	GFP-VOID DsRed2-PSPC1 8C-C-PSPC1 V2.00	0	50. DsRed2-PSPC1_Pos001_S001	00-DWW4DJZ8faeD6UZf9SnZWK
20.3118	um	Vesicles Paraspeckle	0.000	1.000	12	200000692	200000692	GFP-VOID DsRed2-PSPC1 8C-C-PSPC1 V2.00	0	50. DsRed2-PSPC1_Pos001_S001	00-DWW4DJZ8faeD6UZf9SnZWK
15.8255	um	Vesicles Paraspeckle	0.000	1.000	12	200000693	200000693	GFP-VOID DsRed2-PSPC1 8C-C-PSPC1 V2.00	0	50. DsRed2-PSPC1_Pos001_S001	00-DWW4DJZ8faeD6UZf9SnZWK
19.3789	um	Vesicles Paraspeckle	0.000	1.000	12	200000694	200000694	GFP-VOID DsRed2-PSPC1 8C-C-PSPC1 V2.00	0	50. DsRed2-PSPC1_Pos001_S001	00-DWW4DJZ8faeD6UZf9SnZWK
19.1795	um	Vesicles Paraspeckle	0.000	1.000	13	200000695	200000695	GFP-VOID DsRed2-PSPC1 8C-C-PSPC1 V2.00	0	50. DsRed2-PSPC1_Pos001_S001	00-DWW4DJZ8faeD6UZf9SnZWK
25.1663	um	Vesicles Paraspeckle	0.000	1.000	13	200000696	200000696	GFP-VOID DsRed2-PSPC1 8C-C-PSPC1 V2.00	0	50. DsRed2-PSPC1_Pos001_S001	00-DWW4DJZ8faeD6UZf9SnZWK
12.2373	um	Vesicles Paraspeckle	0.000	1.000	13	200000697	200000697	GFP-VOID DsRed2-PSPC1 8C-C-PSPC1 V2.00	0	50. DsRed2-PSPC1_Pos001_S001	00-DWW4DJZ8faeD6UZf9SnZWK
12.5925	um	Vesicles Paraspeckle	0.000	1.000	13	200000698	200000698	GFP-VOID DsRed2-PSPC1 8C-C-PSPC1 V2.00	0	50. DsRed2-PSPC1_Pos001_S001	00-DWW4DJZ8faeD6UZf9SnZWK
13.4268	um	Vesicles Paraspeckle	0.000	1.000	13	200000699	200000699	GFP-VOID DsRed2-PSPC1 8C-C-PSPC1 V2.00	0	50. DsRed2-PSPC1_Pos001_S001	00-DWW4DJZ8faeD6UZf9SnZWK
13.9874	um	Vesicles Paraspeckle	0.000	1.000	13	200000700	200000700	GFP-VOID DsRed2-PSPC1 8C-C-PSPC1 V2.00	0	50. DsRed2-PSPC1_Pos001_S001	00-DWW4DJZ8faeD6UZf9SnZWK
14.1587	um	Vesicles Paraspeckle	0.000	1.000	13	200000701	200000701	GFP-VOID DsRed2-PSPC1 8C-C-PSPC1 V2.00	0	50. DsRed2-PSPC1_Pos001_S001	00-DWW4DJZ8faeD6UZf9SnZWK
15.2783	um	Vesicles Paraspeckle	0.000	1.000	13	200000702	200000702	GFP-VOID DsRed2-PSPC1 8C-C-PSPC1 V2.00	0	50. DsRed2-PSPC1_Pos001_S001	00-DWW4DJZ8faeD6UZf9SnZWK
16.6758	um	Vesicles Paraspeckle	0.000	1.000	13	200000703	200000703	GFP-VOID DsRed2-PSPC1 8C-C-PSPC1 V2.00	0	50. DsRed2-PSPC1_Pos001_S001	00-DWW4DJZ8faeD6UZf9SnZWK
16.9193	um	Vesicles Paraspeckle	0.000	1.000	13	200000704	200000704	GFP-VOID DsRed2-PSPC1 8C-C-PSPC1 V2.00	0	50. DsRed2-PSPC1_Pos001_S001	00-DWW4DJZ8faeD6UZf9SnZWK
17.0445	um	Vesicles Paraspeckle	0.000	1.000	13	200000705	200000705	GFP-VOID DsRed2-PSPC1 8C-C-PSPC1 V2.00	0	50. DsRed2-PSPC1_Pos001_S001	00-DWW4DJZ8faeD6UZf9SnZWK
21.9923	um	Vesicles Paraspeckle	0.000	1.000	13	200000706	200000706	GFP-VOID DsRed2-PSPC1 8C-C-PSPC1 V2.00	0	50. DsRed2-PSPC1_Pos001_S001	00-DWW4DJZ8faeD6UZf9SnZWK
22.0624	um	Vesicles Paraspeckle	0.000	1.000	13	200000707	200000707	GFP-VOID DsRed2-PSPC1 8C-C-PSPC1 V2.00	0	50. DsRed2-PSPC1_Pos001_S001	00-DWW4DJZ8faeD6UZf9SnZWK
22.4528	um	Vesicles Paraspeckle	0.000	1.000	13	200000708	200000708	GFP-VOID DsRed2-PSPC1 8C-C-PSPC1 V2.00	0	50. DsRed2-PSPC1_Pos001_S001	00-DWW4DJZ8faeD6UZf9SnZWK
22.9493	um	Vesicles Paraspeckle	0.000	1.000	13	200000709	200000709	GFP-VOID DsRed2-PSPC1 8C-C-PSPC1 V2.00	0	50. DsRed2-PSPC1_Pos001_S001	00-DWW4DJZ8faeD6UZf9SnZWK
25.0493	um	Vesicles Paraspeckle	0.000	1.000	13	200000710	200000710	GFP-VOID DsRed2-PSPC1 8C-C-PSPC1 V2.00	0	50. DsRed2-PSPC1_Pos001_S001	00-DWW4DJZ8faeD6UZf9SnZWK
25.3585	um	Vesicles Paraspeckle	0.000	1.000	13	200000711	200000711	GFP-VOID DsRed2-PSPC1 8C-C-PSPC1 V2.00	0	50. DsRed2-PSPC1_Pos001_S001	00-DWW4DJZ8faeD6UZf9SnZWK
25.1631	um	Vesicles Paraspeckle	0.000	1.000	13	200000712	200000712	GFP-VOID DsRed2-PSPC1 8C-C-PSPC1 V2.00	0	50. DsRed2-PSPC1_Pos001_S001	00-DWW4DJZ8faeD6UZf9SnZWK
25.6175	um	Vesicles Paraspeckle	0.000	1.000	13	200000713	200000713	GFP-VOID DsRed2-PSPC1 8C-C-PSPC1 V2.00	0	50. DsRed2-PSPC1_Pos001_S001	00-DWW4DJZ8faeD6UZf9SnZWK
26.9854	um	Vesicles Paraspeckle	0.000	1.000	13	200000714	200000714	GFP-VOID DsRed2-PSPC1 8C-C-PSPC1 V2.00	0	50. DsRed2-PSPC1_Pos001_S001	00-DWW4DJZ8faeD6UZf9SnZWK
28.9197	um	Vesicles Paraspeckle	0.000	1.000	13	200000715	200000715	GFP-VOID DsRed2-PSPC1 8C-C-PSPC1 V2.00	0	50. DsRed2-PSPC1_Pos001_S001	00-DWW4DJZ8faeD6UZf9SnZWK
29.4802	um	Vesicles Paraspeckle	0.000	1.000	13	200000716	200000716	GFP-VOID DsRed2-PSPC1 8C-C-PSPC1 V2.00	0	50. DsRed2-PSPC1_Pos001_S001	00-DWW4DJZ8faeD6UZf9SnZWK
31.9333	um	Vesicles Paraspeckle	0.000	1.000	13	200000717	200000717	GFP-VOID DsRed2-PSPC1 8C-C-PSPC1 V2.00	0	50. DsRed2-PSPC1_Pos001_S001	00-DWW4DJZ8faeD6UZf9SnZWK
32.3545	um	Vesicles Paraspeckle	0.000	1.000	13	200000718	200000718	GFP-VOID DsRed2-PSPC1 8C-C-PSPC1 V2.00	0	50. DsRed2-PSPC1_Pos001_S001	00-DWW4DJZ8faeD6UZf9SnZWK
11.4006	um	Vesicles Paraspeckle	0.000	1.000	13	200000719	200000719	GFP-VOID DsRed2-PSPC1 8C-C-PSPC1 V2.00	0	50. DsRed2-PSPC1_Pos001_S001	00-DWW4DJZ8faeD6UZf9SnZWK
12.3978	um	Vesicles Paraspeckle	0.000	1.000	13	200000720	200000720	GFP-VOID DsRed2-PSPC1 8C-C-PSPC1 V2.00	0	50. DsRed2-PSPC1_Pos001_S001	00-DWW4DJZ8faeD6UZf9SnZWK
13.0467	um	Vesicles Paraspeckle	0.000	1.000	13	200000721	200000721	GFP-VOID DsRed2-PSPC1 8C-C-PSPC1 V2.00	0	50. DsRed2-PSPC1_Pos001_S001	00-DWW4DJZ8faeD6UZf9SnZWK
12.8498	um	Vesicles Paraspeckle	0.000	1.000	13	200000722	200000722	GFP-VOID DsRed2-PSPC1 8C-C-PSPC1 V2.00	0	50. DsRed2-PSPC1_Pos001_S001	00-DWW4DJZ8faeD6UZf9SnZWK
13.9898	um	Vesicles Paraspeckle	0.000	1.000	13	200000723	200000723	GFP-VOID DsRed2-PSPC1 8C-C-PSPC1 V2.00	0	50. DsRed2-PSPC1_Pos001_S001	00-DWW4DJZ8faeD6UZf9SnZWK
13.8307	um	Vesicles Paraspeckle	0.000	1.000	13	200000724	200000724	GFP-VOID DsRed2-PSPC1 8C-C-PSPC1 V2.00	0	50. DsRed2-PSPC1_Pos001_S001	00-DWW4DJZ8faeD6UZf9SnZWK
13.849	um	Vesicles Paraspeckle	0.000	1.000	13	200000725	200000725	GFP-VOID DsRed2-PSPC1 8C-C-PSPC1 V2.00	0	50. DsRed2-PSPC1_Pos001_S001	00-DWW4DJZ8faeD6UZf9SnZWK
14.0558	um	Vesicles Paraspeckle	0.000	1.000	13	200000726	200000726	GFP-VOID DsRed2-PSPC1 8C-C-PSPC1 V2.00	0	50. DsRed2-PSPC1_Pos001_S001	00-DWW4DJZ8faeD6UZf9SnZWK
13.9898	um	Vesicles Paraspeckle	0.000	1.000	13	200000727	200000727	GFP-VOID DsRed2-PSPC1 8C-C-PSPC1 V2.00	0	50. DsRed2-PSPC1_Pos001_S001	00-DWW4DJZ8faeD6UZf9SnZWK
14.4708	um	Vesicles Paraspeckle	0.000	1.000	13	200000728	200000728	GFP-VOID DsRed2-PSPC1 8C-C-PSPC1 V2.00	0	50. DsRed2-PSPC1_Pos001_S001	00-DWW4DJZ8faeD6UZf9SnZWK
14.7518	um	Vesicles Paraspeckle	0.000	1.000	13	200000729	200000729	GFP-VOID DsRed2-PSPC1 8C-C-PSPC1 V2.00	0	50. DsRed2-PSPC1_Pos001_S001	00-DWW4DJZ8faeD6UZf9SnZWK
14.5336	um	Vesicles Paraspeckle	0.000	1.000	13	200000730	200000730	GFP-VOID DsRed2-PSPC1 8C-C-PSPC1 V2.00	0	50. DsRed2-PSPC1_Pos001_S001	00-DWW4DJZ8faeD6UZf9SnZWK
14.7989	um	Vesicles Paraspeckle	0.000	1.000	13	200000731	200000731	GFP-VOID DsRed2-PSPC1 8C-C-PSPC1 V2.00	0	50. DsRed2-PSPC1_Pos001_S001	00-DWW4DJZ8faeD6UZf9SnZWK
15.0575	um	Vesicles Paraspeckle	0.000	1.000	13	200000732	200000732	GFP-VOID DsRed2-PSPC1 8C-C-PSPC1 V2.00	0	50. DsRed2-PSPC1_Pos001_S001	00-DWW4DJZ8faeD6UZf9SnZWK
15.3876	um	Vesicles Paraspeckle	0.000	1.000	13	200000733	200000733	GFP-VOID DsRed2-PSPC1 8C-C-PSPC1 V2.00	0	50. DsRed2-PSPC1_Pos001_S001	00-DWW4DJZ8faeD6UZf9SnZWK
15.6264	um	Vesicles Paraspeckle	0.000	1.000	13	200000734	200000734	GFP-VOID DsRed2-PSPC1 8C-C-PSPC1 V2.00	0	50. DsRed2-PSPC1_Pos001_S001	00-DWW4DJZ8faeD6UZf9SnZWK
15.7339	um	Vesicles Paraspeckle	0.000	1.000	13	200000735	200000735	GFP-VOID DsRed2-PSPC1 8C-C-PSPC1 V2.00	0	50. DsRed2-PSPC1_Pos001_S001	00-DWW4DJZ8faeD6UZf9SnZWK
16.6391	um	Vesicles Paraspeckle	0.000	1.000	13	200000736	200000736	GFP-VOID DsRed2-PSPC1 8C-C-PSPC1 V2.00	0	50. DsRed2-PSPC1_Pos001_S001	00-DWW4DJZ8faeD6UZf9SnZWK
17.5973	um	Vesicles Paraspeckle	0.000	1.000	13	200000737	200000737	GFP-VOID DsRed2-PSPC1 8C-C-PSPC1 V2.00	0	50. DsRed2-PSPC1_Pos001_S001	00-DWW4DJZ8faeD6UZf9SnZWK
18.5181	um	Vesicles Paraspeckle	0.000	1.000	13	200000738	200000738	GFP-VOID DsRed2-PSPC1 8C-C-PSPC1 V2.00	0	50. DsRed2-PSPC1_Pos001_S001	00-DWW4DJZ8faeD6UZf9SnZWK
20.8907	um	Vesicles Paraspeckle	0.000	1.000	13	200000739	200000739	GFP-VOID DsRed2-PSPC1 8C-C-PSPC1 V2.00	0	50. DsRed2-PSPC1_Pos001_S001	00-DWW4DJZ8faeD6UZf9SnZWK
21.5434	um	Vesicles Paraspeckle	0.000	1.000	13	200000740	200000740	GFP-VOID DsRed2-PSPC1 8C-C-PSPC1 V2.00	0	50. DsRed2-PSPC1_Pos001_S001	00-DWW4DJZ8faeD6UZf9SnZWK
21.9489	um	Vesicles Paraspeckle	0.000	1.000	13	200000741	200000741	GFP-VOID DsRed2-PSPC1 8C-C-PSPC1 V2.00	0	50. DsRed2-PSPC1_Pos001_S001	00-DWW4DJZ8faeD6UZf9SnZWK
23.8181	um	Vesicles Paraspeckle	0.000	1.000	13	200000742	200000742	GFP-VOID DsRed2-PSPC1 8C-C-PSPC1 V2.00	0	50. DsRed2-PSPC1_Pos001_S001	00-DWW4DJZ8faeD6UZf9SnZWK
24.0733	um	Vesicles Paraspeckle	0.000	1.000	13	200000743	200000743	GFP-VOID DsRed2-PSPC1 8C-C-PSPC1 V2.00	0	50. DsRed2-PSPC1_Pos001_S001	00-DWW4DJZ8faeD6UZf9SnZWK
24.4459	um	Vesicles Paraspeckle	0.000	1.000	13	200000744	200000744	GFP-VOID DsRed2-PSPC1 8C-C-PSPC1 V2.00	0	50. DsRed2-PSPC1_Pos001_S001	00-DWW4DJZ8faeD6UZf9SnZWK
24.3046	um	Vesicles Paraspeckle	0.000	1.000	13	200000745	200000745	GFP-VOID DsRed2-PSPC1 8C-C-PSPC1 V2.00	0	50. DsRed2-PSPC1_Pos001_S001	00-DWW4DJZ8faeD6UZf9SnZWK
26.1228	um	Vesicles Paraspeckle	0.000	1.000	13	200000746	200000746	GFP-VOID DsRed2-PSPC1 8C-C-PSPC1 V2.00	0	50. DsRed2-PSPC1_Pos001_S001	00-DWW4DJZ8faeD6UZf9SnZWK
26.1129	um	Vesicles Paraspeckle	0.000	1.000	13	200000747	200000747	GFP-VOID DsRed2-PSPC1 8C-C-PSPC1 V2.00	0	50. DsRed2-PSPC1_Pos001_S001	00-DWW4DJZ8faeD6UZf9SnZWK
26.8409	um	Vesicles Paraspeckle	0.000	1.000	13	200000748	200000748	GFP-VOID DsRed2-PSPC1 8C-C-PSPC1 V2.00	0	50. DsRed2-PSPC1_Pos001_S001	00-DWW4DJZ8faeD6UZf9SnZWK
27.1057	um	Vesicles Paraspeckle	0.000	1.000	13	200000749	200000749	GFP-VOID DsRed2-PSPC1 8C-C-PSPC1 V2.00	0	50. DsRed2-PSPC1_Pos001_S001	00-DWW4DJZ8faeD6UZf9SnZWK
27.2005	um	Vesicles Paraspeckle	0.000	1.000	13	200000750	200000750	GFP-VOID DsRed2-PSPC1 8C-C-PSPC1 V2.00	0	50. DsRed2-PSPC1_Pos001_S001	00-DWW4DJZ8faeD6UZf9SnZWK
28.7584	um	Vesicles Paraspeckle	0.000	1.000	13	200000751	200000751	GFP-VOID DsRed2-PSPC1 8C-C-PSPC1 V2.00	0	50. DsRed2-PSPC1_Pos001_S001	00-DWW4DJZ8faeD6UZf9SnZWK
30.6939	um	Vesicles Paraspeckle	0.000	1.000	13	200000752	200000752	GFP-VOID DsRed2-PSPC1 8C-C-PSPC1 V2.00	0	50. DsRed2-PSPC1_Pos001_S001	00-DWW4DJZ8faeD6UZf9SnZWK
32.0448	um	Vesicles Paraspeckle	0.000	1.000	13	200000753	200000753	GFP-VOID DsRed2-PSPC1 8C-C-PSPC1 V2.00	0	50. DsRed2-PSPC1_Pos001_S001	00-DWW4DJZ8faeD6UZf9SnZWK
12.8653	um	Vesicles Paraspeckle	0.000	1.000	13	200000754	200000754	GFP-VOID DsRed2-PSPC1 8C-C-PSPC1 V2.00	0	50. DsRed2-PSPC1_Pos001_S001	00-DWW4DJZ8faeD6UZf9SnZWK
13.1967	um	Vesicles Paraspeckle	0.000	1.000	13	200000755	200000755	GFP-VOID DsRed2-PSPC1 8C-C-PSPC1 V2.00	0	50. DsRed2-PSPC1_Pos001_S001	00-DWW4DJZ8faeD6UZf9SnZWK
13.3851	um	Vesicles Paraspeckle	0.000	1.000	13	200000756	200000756	GFP-VOID DsRed2-PSPC1 8C-C-PSPC1 V2.00	0	50. DsRed2-PSPC1_Pos001_S001	00-DWW4DJZ8faeD6UZf9SnZWK
13.5006	um	Vesicles Paraspeckle	0.000	1.000	13	200000757	200000757	GFP-VOID DsRed2-PSPC1 8C-C-PSPC1 V2.00	0	50. DsRed2-PSPC1_Pos001_S001	00-DWW4DJZ8faeD6UZf9SnZWK
14.0879	um	Vesicles Paraspeckle	0.000	1.000	13	200000758	200000758	GFP-VOID DsRed2-PSPC1 8C-C-PSPC1 V2.00	0	50. DsRed2-PSPC1_Pos001_S001	00-DWW4DJZ8faeD6UZf9SnZWK
14.0648	um	Vesicles Paraspeckle	0.000	1.000	13	200000759	200000759	GFP-VOID DsRed2-PSPC1 8C-C-PSPC1 V2.00	0	50. DsRed2-PSPC1_Pos001_S001	00-DWW4DJZ8faeD6UZf9SnZWK
14.4842	um	Vesicles Paraspeckle	0.000	1.000	13	200000760	200000760	GFP-VOID DsRed2-PSPC1 8C-C-PSPC1 V2.00	0	50. DsRed2-PSPC1_Pos001_S001	00-DWW4DJZ8faeD6UZf9SnZWK
14.7691	um	Vesicles Paraspeckle	0.000	1.000	13	200000761	200000761	GFP-VOID DsRed2-PSPC1 8C-C-PSPC1 V2.00	0	50. DsRed2-PSPC1_Pos001_S001	00-DWW4DJZ8faeD6UZf9SnZWK
15.1332	um	Vesicles Paraspeckle	0.000	1.000	13	200000762	200000762	GFP-VOID DsRed2-PSPC1 8C-C-PSPC1 V2.00	0	50. DsRed2-PSPC1_Pos001_S001	00-DWW4DJZ8faeD6UZf9SnZWK
15.7784	um	Vesicles Paraspeckle	0.000	1.000	13	200000763	200000763	GFP-VOID DsRed2-PSPC1 8C-C-PSPC1 V2.00	0	50. DsRed2-PSPC1_Pos001_S001	00-DWW4DJZ8faeD6UZf9SnZWK
16.2524	um	Vesicles Paraspeckle	0.000	1.000	13	200000764	200000764	GFP-VOID DsRed2-PSPC1 8C-C-PSPC1 V2.00	0	50. DsRed2-PSPC1_Pos001_S001	00-DWW4DJZ8faeD6UZf9SnZWK
18.3106	um	Vesicles Paraspeckle	0.000	1.000	13	200000765	200000765	GFP-VOID DsRed2-PSPC1 8C-C-PSPC1 V2.00	0	50. DsRed2-PSPC1_Pos001_S001	00-DWW4DJZ8faeD6UZf9SnZWK
18.8243	um	Vesicles Paraspeckle	0.000	1.000	13	200000766	200000766	GFP-VOID DsRed2-PSPC1 8C-C-PSPC1 V2.00	0	50. DsRed2-PSPC1_Pos001_S001	00-DWW4DJZ8faeD6UZf9SnZWK
20.1712	um	Vesicles Paraspeckle	0.000	1.000	13	200000767	200000767	GFP-VOID DsRed2-PSPC1 8C-C-PSPC1 V2.00	0	50. DsRed2-PSPC1_Pos001_S001	00-DWW4DJZ8faeD6UZf9SnZWK
23.4246	um	Vesicles Paraspeckle	0.000	1.000	13	200000768	200000768	GFP-VOID DsRed2-PSPC1 8C-C-PSPC1 V2.00	0	50. DsRed2-PSPC1_Pos001_S001	00-DWW4DJZ8faeD6UZf9SnZWK
23.94	um	Vesicles Paraspeckle	0.000	1.000	13	200000769	200000769	GFP-VOID DsRed2-PSPC1 8C-C-PSPC1 V2.00	0	50. DsRed2-PSPC1_Pos001_S001	00-DWW4DJZ8faeD6UZf9SnZWK
24.9104	um	Vesicles Paraspeckle	0.000	1.000	13	200000770	200000770	GFP-VOID DsRed2-PSPC1 8C-C-PSPC1 V2.00	0	50. DsRed2-PSPC1_Pos001_S001	00-DWW4DJZ8faeD6UZf9SnZWK
24.8783	um	Vesicles Paraspeckle	0.000	1.000	13	200000771	200000771	GFP-VOID DsRed2-PSPC1 8C-C-PSPC1 V2.00	0	50. DsRed2-PSPC1_Pos001_S001	00-DWW4DJZ8faeD6UZf9SnZWK
24.9547	um	Vesicles Paraspeckle	0.000	1.000	13	200000772	200000772	GFP-VOID DsRed2-PSPC1 8C-C-PSPC1 V2.00	0	50. DsRed2-PSPC1_Pos001_S001	00-DWW4DJZ8faeD6UZf9SnZWK
25.2103	um	Vesicles Paraspeckle	0.000	1.000	13	200000773	200000773	GFP-VOID DsRed2-PSPC1 8C-C-PSPC1 V2.00	0	50. DsRed2-PSPC1_Pos001_S001	00-DWW4DJZ8faeD6UZf9SnZWK
25.4052	um	Vesicles Paraspeckle	0.000	1.000	13	200000774	200000774	GFP-VOID DsRed2-PSPC1 8C-C-PSPC1 V2.00	0	50. DsRed2-PSPC1_Pos001_S001	00-DWW4DJZ8faeD6UZf9SnZWK
26.9768	um	Vesicles Paraspeckle	0.000	1.000	13	200000775	200000775	GFP-VOID DsRed2-PSPC1 8C-C-PSPC1 V2.00	0	50. DsRed2-PSPC1_Pos001_S001	00-DWW4DJZ8faeD6UZf9SnZWK
27.6378	um	Vesicles Paraspeckle	0.000	1.000	13	200000776	200000776	GFP-VOID DsRed2-PSPC1 8C-C-PSPC1 V2.00	0	50. DsRed2-PSPC1_Pos001_S001	00-DWW4DJZ8faeD6UZf9SnZWK
28.963	um	Vesicles Paraspeckle	0.000	1.000	13	200000777	200000777	GFP-VOID DsRed2-PSPC1 8C-C-PSPC1 V2.00	0	50. DsRed2-PSPC1_Pos001_S001	00-DWW4DJZ8faeD6UZf9SnZWK
29.4249	um	Vesicles Paraspeckle	0.000	1.000	13	200000778	200000778	GFP-VOID DsRed2-PSPC1 8C-C-PSPC1 V2.00	0	50. DsRed2-PSPC1_Pos001_S001	00-DWW4DJZ8faeD6UZf9SnZWK
30.5532	um	Vesicles Paraspeckle	0.000	1.000	13	200000779	200000779	GFP-VOID DsRed2-PSPC1 8C-C-PSPC1 V2.00	0	50. DsRed2-PSPC1_Pos001_S001	00-DWW4DJZ8faeD6UZf9SnZWK
30.9921	um	Vesicles Paraspeckle	0.000	1.000	13	200000780	200000780	GFP-VOID DsRed2-PSPC1 8C-C-PSPC1 V2.00	0	50. DsRed2-PSPC1_Pos001_S001	00-DWW4DJZ8faeD6UZf9SnZWK
12.0643	um	Vesicles Paraspeckle	0.000	1.000	13	200000781	200000781	GFP-VOID DsRed2-PSPC1 8C-C-PSPC1 V2.00	0	50. DsRed2-PSPC1_Pos001_S001	00-DWW4DJZ8faeD6UZf9SnZWK
14.3093	um	Vesicles Paraspeckle	0.000	1.000	13	200000782	200000782	GFP-VOID DsRed2-PSPC1 8C-C-PSPC1 V2.00	0	50. DsRed2-PSPC1_Pos001_S001	00-DWW4DJZ8faeD6UZf9SnZWK
15.2995	um	Vesicles Paraspeckle	0.000	1.000	13	200000783	200000783	GFP-VOID DsRed2-PSPC1 8C-C-PSPC1 V2.00	0	50. DsRed2-PSPC1_Pos001_S001	00-DWW4DJZ8faeD6UZf9SnZWK
15.7186	um	Vesicles Paraspeckle	0.000	1.000	13	200000784	200000784	GFP-VOID DsRed2-PSPC1 8C-C-PSPC1 V2.00	0	50. DsRed2-PSPC1_Pos001_S001	00-DWW4DJZ8faeD6UZf9SnZWK
16.0006	um	Vesicles Paraspeckle	0.000	1.000	13	200000785	200000785	GFP-VOID DsRed2-PSPC1 8C-C-PSPC1 V2.00	0	50. DsRed2-PSPC1_Pos001_S001	00-DWW4DJZ8faeD6UZf9SnZWK
15.9593	um	Vesicles Paraspeckle	0.000	1.000	13	200000786	200000786	GFP-VOID DsRed2-PSPC1 8C-C-PSPC1 V2.00	0	50. DsRed2-PSPC1_Pos001_S001	00-DWW4DJZ8faeD6UZf9SnZWK
16.3618	um	Vesicles Paraspeckle	0.000	1.000	13	200000787	200000787	GFP-VOID DsRed2-PSPC1 8C-C-PSPC1 V2.00	0	50. DsRed2-PSPC1_Pos001_S001	00-DWW4DJZ8faeD6UZf9SnZWK
16.2239	um	Vesicles Paraspeckle	0.000	1.000	13	200000788	200000788	GFP-VOID DsRed2-PSPC1 8C-C-PSPC1 V2.00	0	50. DsRed2-PSPC1_Pos001_S001	00-DWW4DJZ8faeD6UZf9SnZWK
16.7083	um	Vesicles Paraspeckle	0.000	1.000	13	200000789	200000789	GFP-VOID DsRed2-PSPC1 8C-C-PSPC1 V2.00	0	50. DsRed2-PSPC1_Pos001_S001	00-DWW4DJZ8faeD6UZf9SnZWK
17.6947	um	Vesicles Paraspeckle	0.000	1.000	13	200000790	200000790	GFP-VOID DsRed2-PSPC1 8C-C-PSPC1 V2.00	0	50. DsRed2-PSPC1_Pos001_S001	00-DWW4DJZ8faeD6UZf9SnZWK
21.0771	um	Vesicles Paraspeckle	0.000	1.000	13	200000791	200000791	GFP-VOID DsRed2-PSPC1 8C-C-PSPC1 V2.00	0	50. DsRed2-PSPC1_Pos001_S001	00-DWW4DJZ8faeD6UZf9SnZWK
21.7783	um	Vesicles Paraspeckle	0.000	1.000	13	200000792	200000792	GFP-VOID DsRed2-PSPC1 8C-C-PSPC1 V2.00	0	50. DsRed2-PSPC1_Pos001_S001	00-DWW4DJZ8faeD6UZf9SnZWK
23.9726	um	Vesicles Paraspeckle	0.000	1.000	13	200000793	200000793	GFP-VOID DsRed2-PSPC1 8C-C-PSPC1 V2.00	0	50. DsRed2-PSPC1_Pos001_S001	00-DWW4DJZ8faeD6UZf9SnZWK
23.8865	um	Vesicles Paraspeckle	0.000	1.000	13	200000794	200000794	GFP-VOID DsRed2-PSPC1 8C-C-PSPC1 V2.00	0	50. DsRed2-PSPC1_Pos001_S001	00-DWW4DJZ8faeD6UZf9SnZWK
24.3973	um	Vesicles Paraspeckle	0.000	1.000	13	200000795	200000795	GFP-VOID DsRed2-PSPC1 8C-C-PSPC1 V2.00	0	50. DsRed2-PSPC1_Pos001_S001	00-DWW4DJZ8faeD6UZf9SnZWK
26.1129	um	Vesicles Paraspeckle	0.000	1.000	13	200000796	200000796	GFP-VOID DsRed2-PSPC1 8C-C-PSPC1 V2.00	0	50. DsRed2-PSPC1_Pos001_S001	00-DWW4DJZ8faeD6UZf9SnZWK
28.4888	um	Vesicles Paraspeckle	0.000	1.000	13	200000797	200000797	GFP-VOID DsRed2-PSPC1 8C-C-PSPC1 V2.00	0	50. DsRed2-PSPC1_Pos001_S001	00-DWW4DJZ8faeD6UZf9SnZWK
28.9948	um	Vesicles Paraspeckle	0.000	1.000	13	200000798	200000798	GFP-VOID DsRed2-PSPC1 8C-C-PSPC1 V2.00	0	50. DsRed2-PSPC1_Pos001_S001	00-DWW4DJZ8faeD6UZf9SnZWK
29.4514	um	Vesicles Paraspeckle	0.000	1.000	13	200000799	200000799	GFP-VOID DsRed2-PSPC1 8C-C-PSPC1 V2.00	0	50. DsRed2-PSPC1_Pos001_S001	00-DWW4DJZ8faeD6UZf9SnZWK
15.2844	um	Vesicles Paraspeckle	0.000	1.000	13	200000800	200000800	GFP-VOID DsRed2-PSPC1 8C-C-PSPC1 V2.00	0	50. DsRed2-PSPC1_Pos001_S001	00-DWW4DJZ8faeD6UZf9SnZWK
16.1389	um	Vesicles Paraspeckle	0.000	1.000	13	200000801	200000801	GFP-VOID DsRed2-PSPC1 8C-C-PSPC1 V2.00	0	50. DsRed2-PSPC1_Pos001_S001	00-DWW4DJZ8faeD6UZf9SnZWK
17.9155	um	Vesicles Paraspeckle	0.000	1.000	13	200000802	200000802	GFP-VOID DsRed2-PSPC1 8C-C-PSPC1 V2.00	0	50. DsRed2-PSPC1_Pos001_S001	00-DWW4DJZ8faeD6UZf9SnZWK
20.1004	um	Vesicles Paraspeckle	0.000	1.000	13	200000803	200000803	GFP-VOID DsRed2-PSPC1 8C-C-PSPC1 V2.00	0	50. DsRed2-PSPC1_Pos001_S001	00-DWW4DJZ8faeD6UZf9SnZWK
20.3864	um	Vesicles Paraspeckle	0.000	1.000	13	200000804	200000804	GFP-VOID DsRed2-PSPC1 8C-C-PSPC1 V2.00	0	50. DsRed2-PSPC1_Pos001_S001	00-DWW4DJZ8faeD6UZf9SnZWK
20.5828	um	Vesicles Paraspeckle	0.000	1.000	13	200000805	200000805	GFP-VOID DsRed2-PSPC1 8C-C-PSPC1 V2.00	0	50. DsRed2-PSPC1_Pos001_S001	00-DWW4DJZ8faeD6UZf9SnZWK
20.5599	um	Vesicles Paraspeckle	0.000	1.000	13	200000806	200000806	GFP-VOID DsRed2-PSPC1 8C-C-PSPC1 V2.00	0	50. DsRed2-PSPC1_Pos001_S001	00-DWW4DJZ8faeD6UZf9SnZWK
23.0433	um	Vesicles Paraspeckle	0.000	1.000	13	200000807	200000807	GFP-VOID DsRed2-PSPC1 8C-C-PSPC1 V2.00	0	50. DsRed2-PSPC1_Pos001_S001	00-DWW4DJZ8faeD6UZf9SnZWK
24.0209	um	Vesicles Paraspeckle	0.000	1.000	13	200000808	200000808	GFP-VOID DsRed2-PSPC1 8C-C-PSPC1 V2.00	0	50. DsRed2-PSPC1_Pos001_S001	00-DWW4DJZ8faeD6UZf9SnZWK
24.1836	um	Vesicles Paraspeckle	0.000	1.000	13	200000809	200000809	GFP-VOID DsRed2-PSPC1 8C-C-PSPC1 V2.00	0	50. DsRed2-PSPC1_Pos001_S001	00-DWW4DJZ8faeD6UZf9SnZWK
26.4468	um	Vesicles Paraspeckle	0.000	1.000	13	200000810	200000810	GFP-VOID DsRed2-PSPC1 8C-C-PSPC1 V2.00	0	50. DsRed2-PSPC1_Pos001_S001	00-DWW4DJZ8faeD6UZf9SnZWK
26.5925	um	Vesicles Paraspeckle	0.000	1.000	13	200000811	200000811	GFP-VOID DsRed2-PSPC1 8C-C-PSPC1 V2.00	0	50. DsRed2-PSPC1_Pos001_S001	00-DWW4DJZ8faeD6UZf9SnZWK
27.9793	um	Vesicles Paraspeckle	0.000	1.000	13	200000812	200000812	GFP-VOID DsRed2-PSPC1 8C-C-PSPC1 V2.00	0	50. DsRed2-PSPC1_Pos001_S001	00-DWW4DJZ8faeD6UZf9SnZWK
28.4603	um	Vesicles Paraspeckle	0.000	1.000	13	200000813	200000813	GFP-VOID DsRed2-PSPC1 8C-C-PSPC1 V2.00	0	50. DsRed2-PSPC1_Pos001_S001	00-DWW4DJZ8faeD6UZf9SnZWK
15.9923	um	Vesicles Paraspeckle	0.000	1.000	13	200000814	200000814	GFP-VOID DsRed2-PSPC1 8C-C-PSPC1 V2.00	0	50. DsRed2-PSPC1_Pos001_S001	00-DWW4DJZ8faeD6UZf9SnZWK
16.516	um	Vesicles Paraspeckle	0.000	1.000	13	200000815	200000815	GFP-VOID DsRed2-PSPC1 8C-C-PSPC1 V2.00	0	50. DsRed2-PSPC1_Pos001_S001	00-DWW4DJZ8faeD6UZf9SnZWK
17.1527	um	Vesicles Paraspeckle	0.000	1.000	13	200000816	200000816	GFP-VOID DsRed2-PSPC1 8C-C-PSPC1 V2.00	0	50. DsRed2-PSPC1_Pos001_S001	00-DWW4DJZ8faeD6UZf9SnZWK
19.2146	um	Vesicles Paraspeckle	0.000	1.000	13	200000817	200000817	GFP-VOID DsRed2-PSPC1 8C-C-PSPC1 V2.00	0	50. DsRed2-PSPC1_Pos001_S001	00-DWW4DJZ8faeD6UZf9SnZWK
22.289	um	Vesicles Paraspeckle	0.000	1.000	13	200000818	200000818	GFP-VOID DsRed2-PSPC1 8C-C-PSPC1 V2.00	0	50. DsRed2-PSPC1_Pos001_S001	00-DWW4DJZ8faeD6UZf9SnZWK
23.0599	um	Vesicles Paraspeckle	0.000	1.000	13	200000819	200000819	GFP-VOID DsRed2-PSPC1 8C-C-PSPC1 V2.00	0	50. DsRed2-PSPC1_Pos001_S001	00-DWW4DJZ8faeD6UZf9SnZWK
24.0908	um	Vesicles Paraspeckle	0.000	1.000	13	200000820	200000820	GFP-VOID DsRed2-PSPC1 8C-C-PSPC1 V2.00	0	50. DsRed2-PSPC1_Pos001_S001	00-DWW4DJZ8faeD6UZf9SnZWK
24.1568	um	Vesicles Paraspeckle	0.000	1.000	13	200000821	200000821	GFP-VOID DsRed2-PSPC1 8C-C-PSPC1 V2.00	0	50. DsRed2-PSPC1_Pos001_S001	00-DWW4DJZ8faeD6UZf9SnZWK
24.7531	um	Vesicles Paraspeckle	0.000	1.000	13	200000822	200000822	GFP-VOID DsRed2-PSPC1 8C-C-PSPC1 V2.00	0	50. DsRed2-PSPC1_Pos001_S001	00-DWW4DJZ8faeD6UZf9SnZWK
25.1993	um	Vesicles Paraspeckle	0.000	1.000	13	200000823	200000823	GFP-VOID DsRed2-PSPC1 8C-C-PSPC1 V2.00	0	50. DsRed2-PSPC1_Pos001_S001	00-DWW4DJZ8faeD6UZf9SnZWK
25.4999	um	Vesicles Paraspeckle	0.000	1.000	13	200000824	200000824	GFP-VOID DsRed2-PSPC1 8C-C-PSPC1 V2.00	0	50. DsRed2-PSPC1_Pos001_S001	00-DWW4DJZ8faeD6UZf9SnZWK
26.0688	um	Vesicles Paraspeckle	0.000	1.000	13	200000825	200000825	GFP-VOID DsRed2-PSPC1 8C-C-PSPC1 V2.00	0	50. DsRed2-PSPC1_Pos001_S001	00-DWW4DJZ8faeD6UZf9SnZWK
26.5396	um	Vesicles Paraspeckle	0.000	1.000	13	200000826	200000826	GFP-VOID DsRed2-PSPC1 8C-C-PSPC1 V2.00	0	50. DsRed2-PSPC1_Pos001_S001	00-DWW4DJZ8faeD6UZf9SnZWK
26.6925	um	Vesicles Paraspeckle	0.000	1.000	13	200000827	200000827	GFP-VOID DsRed2-PSPC1 8C-C-PSPC1 V2.00	0	50. DsRed2-PSPC1_Pos001_S001	00-DWW4DJZ8faeD6UZf9SnZWK
27.2173	um	Vesicles Paraspeckle	0.000	1.000	13	200000828	200000828	GFP-VOID DsRed2-PSPC1 8C-C-PSPC1 V2.00	0	50. DsRed2-PSPC1_Pos001_S001	00-DWW4DJZ8faeD6UZf9SnZWK
27.7964	um	Vesicles Paraspeckle	0.000	1.000	13	200000829	200000829	GFP-VOID DsRed2-PSPC1 8C-C-PSPC1 V2.00	0	50. DsRed2-PSPC1_Pos001_S001	00-DWW4DJZ8faeD6UZf9SnZWK
28.4157	um	Vesicles Paraspeckle	0.000	1.000	13	200000830	200000830	GFP-VOID DsRed2-PSPC1 8C-C-PSPC1 V2.00	0	50. DsRed2-PSPC1_Pos001_S001	00-DWW4DJZ8faeD6UZf9SnZWK
28.9989	um	Vesicles Paraspeckle	0.000	1.000	13	200000831	200000831	GFP-VOID DsRed2-PSPC1 8C-C-PSPC1 V2.00	0	50. DsRed2-PSPC1_Pos001_S001	00-DWW4DJZ8faeD6UZf9SnZWK
16.9952	um	Vesicles Paraspeckle	0.000	1.000	13	200000832	200000832	GFP-VOID DsRed2-PSPC1 8C-C-PSPC1 V2.00	0	50. DsRed2-PSPC1_Pos001_S001	00-DWW4DJZ8faeD6UZf9SnZWK
21.2442	um	Vesicles Paraspeckle	0.000	1.000	13	200000833	200000833	GFP-VOID DsRed2-PSPC1 8C-C-PSPC1 V2.00	0	50. DsRed2-PSPC1_Pos001_S001	00-DWW4DJZ8faeD6UZf9SnZWK
22.5066	um	Vesicles Paraspeckle	0.000	1.000	13	200000834	200000834	GFP-VOID DsRed2-PSPC1 8C-C-PSPC1 V2.00	0	50. DsRed2-PSPC1_Pos001_S001	00-DWW4DJZ8faeD6UZf9SnZWK
24.7196	um	Vesicles Paraspeckle	0.000	1.000	13	200000835	200000835	GFP-VOID DsRed2-PSPC1 8C-C-PSPC1 V2.00	0	50. DsRed2-PSPC1_Pos001_S001	00-DWW4DJZ8faeD6UZf9SnZWK
24.9277	um	Vesicles Paraspeckle	0.000	1.000	13	200000836	200000836	GFP-VOID DsRed2-PSPC1 8C-C-PSPC1 V2.00	0	50. DsRed2-PSPC1_Pos001_S001	00-DWW4DJZ8faeD6UZf9SnZWK
18.4301	um	Vesicles Paraspeckle	0.000	1.000	13	200000837	200000837	GFP-VOID DsRed2-PSPC1 8C-C-PSPC1 V2.00	0	50. DsRed2-PSPC1_Pos001_S001	00-DWW4DJZ8faeD6UZf9SnZWK
18.7605	um	Vesicles Paraspeckle	0.000	1.000	13	200000838	200000838	GFP-VOID DsRed2-PSPC1 8C-C-PSPC1 V2.00	0	50. DsRed2-PSPC1_Pos001_S001	00-DWW4DJZ8faeD6UZf9SnZWK
20.8105	um	Vesicles Paraspeckle	0.000	1.000	13	200000839	200000839	GFP-VOID DsRed2-PSPC1 8C-C-PSPC1 V2.00	0	50. DsRed2-PSPC1_Pos001_S001	00-DWW4DJZ8faeD6UZf9SnZWK
22.3473	um	Vesicles Paraspeckle	0.000	1.000	13	200000840	200000840	GFP-VOID DsRed2-PSPC1 8C-C-PSPC1 V2.00	0	50. DsRed2-PSPC1_Pos001_S001	00-DWW4DJZ8faeD6UZf9SnZWK
24.8778	um	Vesicles Paraspeckle	0.000	1.000	13	200000841	200000841	GFP-VOID DsRed2-PSPC1 8C-C-PSPC1 V2.00	0	50. DsRed2-PSPC1_Pos001_S001	00-DWW4DJZ8faeD6UZf9SnZWK
25.8403	um	Vesicles Paraspeckle	0.000	1.000	13	200000842	200000842	GFP-VOID DsRed2-PSPC1 8C-C-PSPC1 V2.00	0	50. DsRed2-PSPC1_Pos001_S001	00-DWW4DJZ8faeD6UZf9SnZWK
25.8468	um	Vesicles Paraspeckle	0.000	1.000	13	200000843	200000843	GFP-VOID DsRed2-PSPC1 8C-C-PSPC1 V2.00	0	50. DsRed2-PSPC1_Pos001_S001	00-DWW4DJZ8faeD6UZf9SnZWK
26.2071	um	Vesicles Paraspeckle	0.000	1.000	13	200000844	200000844	GFP-VOID DsRed2-PSPC1 8C-C-PSPC1 V2.00	0	50. DsRed2-PSPC1_Pos001_S001	00-DWW4DJZ8faeD6UZf9SnZWK
19.4019	um	Vesicles Paraspeckle	0.000	1.000	13	200000845	200000845	GFP-VOID DsRed2-PSPC1 8C-C-PSPC1 V2.00	0	50. DsRed2-PSPC1_Pos001_S001	00-DWW4DJZ8faeD6UZf9SnZWK
26.5774	um	Vesicles Paraspeckle	0.000	1.000	13	200000846	200000846	GFP-VOID DsRed2-PSPC1 8C-C-PSPC1 V2.00	0	50. DsRed2-PSPC1_Pos001_S001	00-DWW4DJZ8faeD6UZf9SnZWK
17.9081	um	Vesicles Paraspeckle	0.000	1.000	13	200000847	200000847	GFP-VOID DsRed2-PSPC1 8C-C-PSPC1 V2.00	0	50. DsRed2-PSPC1_Pos001_S001	00-DWW4DJZ8faeD6UZf9SnZWK
20.3493	um	Vesicles Paraspeckle	0.000	1.000	13	200000848	200000848	GFP-VOID DsRed2-PSPC1 8C-C-PSPC1 V2.00	0	50. DsRed2-PSPC1_Pos001_S001	00-DWW4DJZ8faeD6UZf9SnZWK
21.2041	um	Vesicles Paraspeckle	0.000	1.000	13	200000849	200000849	GFP-VOID DsRed2-PSPC1 8C-C-PSPC1 V2.00	0	50. DsRed2-PSPC1_Pos001_S001	00-DWW4DJZ8faeD6UZf9SnZWK
23.6469	um	Vesicles Paraspeckle	0.000	1.000	13	200000850	200000850	GFP-VOID DsRed2-PSPC1 8C-C-PSPC1 V2.00	0	50. DsRed2-PSPC1_Pos001_S001	00-DWW4DJZ8faeD6UZf9SnZWK
24.033	um	Vesicles Paraspeckle	0.000	1.000	13	200000851	200000851	GFP-VOID DsRed2-PSPC1 8C-C-PSPC1 V2.00	0	50. DsRed2-PSPC1_Pos001_S001	00-DWW4DJZ8faeD6UZf9SnZWK
24.6699	um	Vesicles Paraspeckle	0.000	1.000	13	200000852	200000852	GFP-VOID DsRed2-PSPC1 8C-C-PSPC1 V2.00	0	50. DsRed2-PSPC1_Pos001_S001	00-DWW4DJZ8faeD6UZf9SnZWK
21.5051	um	Vesicles Paraspeckle	0.000	1.000	13	200000853	200000853	GFP-VOID DsRed2-PSPC1 8C-C-PSPC1 V2.00	0	50. DsRed2-PSPC1_Pos001_S001	00-DWW4DJZ8faeD6UZf9SnZWK
14.4663	um	Vesicles Paraspeckle	0.000	1.000	14	200000854	200000854	GFP-VOID DsRed2-PSPC1 8C-C-PSPC1 V2.00	0	50. DsRed2-PSPC1_Pos001_S001	00-DWW4DJZ8faeD6UZf9SnZWK
14.3997	um	Vesicles Paraspeckle	0.000	1.000	14	200000855	200000855	GFP-VOID DsRed2-PSPC1 8C-C-PSPC1 V2.00	0	50. DsRed2-PSPC1_Pos001_S001	00-DWW4DJZ8faeD6UZf9SnZWK
6.04037	um	Vesicles Paraspeckle	0.000	1.000	14	200000856	200000856	GFP-VOID DsRed2-PSPC1 8C-C-PSPC1 V2.00	0	50. DsRed2-PSPC1_Pos001_S001	00-DWW4DJZ8faeD6UZf9SnZWK
16.5631	um	Vesicles Paraspeckle	0.000	1.000	14	200000857	200000857	GFP-VOID DsRed2-PSPC1 8C-C-PSPC1 V2.00	0	50. DsRed2-PSPC1_Pos001_S001	00-DWW4DJZ8faeD6UZf9SnZWK
14.7947	um	Vesicles Paraspeckle	0.000	1.000	14	200000858	200000858	GFP-VOID DsRed2-PSPC1 8C-C-PSPC1 V2.00	0	50. DsRed2-PSPC1_Pos001_S001	00-DWW4DJZ8faeD6UZf9SnZWK
14.2377	um	Vesicles Paraspeckle	0.000	1.000	14	200000859	200000859	GFP-VOID DsRed2-PSPC1 8C-C-PSPC1 V2.00	0	50. DsRed2-PSPC1_Pos001_S001	00-DWW4DJZ8faeD6UZf9SnZWK
14.173	um	Vesicles Paraspeckle	0.000	1.000	14	200000860	200000860	GFP-VOID DsRed2-PSPC1 8C-C-PSPC1 V2.00	0	50. DsRed2-PSPC1_Pos001_S001	00-DWW4DJZ8faeD6UZf9SnZWK
13.8474	um	Vesicles Paraspeckle	0.000	1.000	14	200000861	200000861	GFP-VOID DsRed2-PSPC1 8C-C-PSPC1 V2.00	0	50. DsRed2-PSPC1_Pos001_S001	00-DWW4DJZ8faeD6UZf9SnZWK
13.3533	um	Vesicles Paraspeckle	0.000	1.000	14	200000862	200000862	GFP-VOID DsRed2-PSPC1 8C-C-PSPC1 V2.00	0	50. DsRed2-PSPC1_Pos001_S001	00-DWW4DJZ8faeD6UZf9SnZWK
13.1997	um	Vesicles Paraspeckle	0.000	1.000	14	200000863	200000863	GFP-VOID DsRed2-PSPC1 8C-C-PSPC1 V2.00	0	50. DsRed2-PSPC1_Pos001_S001	00-DWW4DJZ8faeD6UZf9SnZWK
12.833	um	Vesicles Paraspeckle	0.000	1.000	14	200000864	200000864	GFP-VOID DsRed2-PSPC1 8C-C-PSPC1 V2.00	0	50. DsRed2-PSPC1_Pos001_S001	00-DWW4DJZ8faeD6UZf9SnZWK
12.4326	um	Vesicles Paraspeckle	0.000	1.000	14	200000865	200000865	GFP-VOID DsRed2-PSPC1 8C-C-PSPC1 V2.00	0	50. DsRed2-PSPC1_Pos001_S001	00-DWW4DJZ8faeD6UZf9SnZWK
12.4731	um	Vesicles Paraspeckle	0.000	1.000	14	200000866	200000866	GFP-VOID DsRed2-PSPC1 8C-C-PSPC1 V2.00	0	50. DsRed2-PSPC1_Pos001_S001	00-DWW4DJZ8faeD6UZf9SnZWK
12.155	um	Vesicles Paraspeckle	0.000	1.000	14	200000867	200000867	GFP-VOID DsRed2-PSPC1 8C-C-PSPC1 V2.00	0	50. DsRed2-PSPC1_Pos001_S001	00-DWW4DJZ8faeD6UZf9SnZWK
11.0903	um	Vesicles Paraspeckle	0.000	1.000	14	200000868	200000868	GFP-VOID DsRed2-PSPC1 8C-C-PSPC1 V2.00	0	50. DsRed2-PSPC1_Pos001_S001	00-DWW4DJZ8faeD6UZf9SnZWK
10.7162	um	Vesicles Paraspeckle	0.000	1.000	14	200000869	200000869	GFP-VOID DsRed2-PSPC1 8C-C-PSPC1 V2.00	0	50. DsRed2-PSPC1_Pos001_S001	00-DWW4DJZ8faeD6UZf9SnZWK
10.3744	um	Vesicles Paraspeckle	0.000	1.000	14	200000870	200000870	GFP-VOID DsRed2-PSPC1 8C-C-PSPC1 V2.00	0	50. DsRed2-PSPC1_Pos001_S001	00-DWW4DJZ8faeD6UZf9SnZWK
10.125	um	Vesicles Paraspeckle	0.000	1.000	14	200000871	200000871	GFP-VOID DsRed2-PSPC1 8C-C-PSPC1 V2.00	0	50. DsRed2-PSPC1_Pos001_S001	00-DWW4DJZ8faeD6UZf9SnZWK
9.54857	um	Vesicles Paraspeckle	0.000	1.000	14	200000872	200000872	GFP-VOID DsRed2-PSPC1 8C-C-PSPC1 V2.00	0	50. DsRed2-PSPC1_Pos001_S001	00-DWW4DJZ8faeD6UZf9SnZWK
8.79732	um	Vesicles Paraspeckle	0.000	1.000	14	200000873	200000873	GFP-VOID DsRed2-PSPC1 8C-C-PSPC1 V2.00	0	50. DsRed2-PSPC1_Pos001_S001	00-DWW4DJZ8faeD6UZf9SnZWK
8.7177	um	Vesicles Paraspeckle	0.000	1.000	14	200000874	200000874	GFP-VOID DsRed2-PSPC1 8C-C-PSPC1 V2.00	0	50. DsRed2-PSPC1_Pos001_S001	00-DWW4DJZ8faeD6UZf9SnZWK
7.10107	um	Vesicles Paraspeckle	0.000	1.000	14	200000875	200000875	GFP-VOID DsRed2-PSPC1 8C-C-PSPC1 V2.00	0	50. DsRed2-PSPC1_Pos001_S001	00-DWW4DJZ8faeD6UZf9SnZWK
6.46854	um	Vesicles Paraspeckle	0.000	1.000	14	200000876	200000876	GFP-VOID DsRed2-PSPC1 8C-C-PSPC1 V2.00	0	50. DsRed2-PSPC1_Pos001_S001	00-DWW4DJZ8faeD6UZf9SnZWK
5.18942	um	Vesicles Paraspeckle	0.000	1.000	14	200000877	200000877	GFP-VOID DsRed2-PSPC1 8C-C-PSPC1 V2.00	0	50. DsRed2-PSPC1_Pos001_S001	00-DWW4DJZ8faeD6UZf9SnZWK
4.3179	um	Vesicles Paraspeckle	0.000	1.000	14	200000878	200000878	GFP-VOID DsRed2-PSPC1 8C-C-PSPC1 V2.00	0	50. DsRed2-PSPC1_Pos001_S001	00-DWW4DJZ8faeD6UZf9SnZWK
2.50824	um	Vesicles Paraspeckle	0.000	1.000	14	200000879	200000879	GFP-VOID DsRed2-PSPC1 8C-C-PSPC1 V2.00	0	50. DsRed2-PSPC1_Pos001_S001	00-DWW4DJZ8faeD6UZf9SnZWK
1.06882	um	Vesicles Paraspeckle	0.000	1.000	14	200000880	200000880	GFP-VOID DsRed2-PSPC1 8C-C-PSPC1 V2.00	0	50. DsRed2-PSPC1_Pos001_S001	00-DWW4DJZ8faeD6UZf9SnZWK
16.1236	um	Vesicles Paraspeckle	0.000	1.000	14	200000881	200000881	GFP-VOID DsRed2-PSPC1 8C-C-PSPC1 V2.00	0	50. DsRed2-PSPC1_Pos001_S001	00-DWW4DJZ8faeD6UZf9SnZWK
15.6411	um	Vesicles Paraspeckle	0.000	1.000	14	200000882	200000882	GFP-VOID DsRed2-PSPC1 8C-C-PSPC1 V2.00	0	50. DsRed2-PSPC1_Pos001_S001	00-DWW4DJZ8faeD6UZf9SnZWK
15.6488	um	Vesicles Paraspeckle	0.000	1.000	14	200000883	200000883	GFP-VOID DsRed2-PSPC1 8C-C-PSPC1 V2.00	0	50. DsRed2-PSPC1_Pos001_S001	00-DWW4DJZ8faeD6UZf9SnZWK
15.4771	um	Vesicles Paraspeckle	0.000	1.000	14	200000884	200000884	GFP-VOID DsRed2-PSPC1 8C-C-PSPC1 V2.00	0	50. DsRed2-PSPC1_Pos001_S001	00-DWW4DJZ8faeD6UZf9SnZWK
15.1241	um	Vesicles Paraspeckle	0.000	1.000	14	200000885	200000885	GFP-VOID DsRed2-PSPC1 8C-C-PSPC1 V2.00	0	50. DsRed2-PSPC1_Pos001_S001	00-DWW4DJZ8faeD6UZf9SnZWK
14.8376	um	Vesicles Paraspeckle	0.000	1.000	14	200000886	200000886	GFP-VOID DsRed2-PSPC1 8C-C-PSPC1 V2.00	0	50. DsRed2-PSPC1_Pos001_S001	00-DWW4DJZ8faeD6UZf9SnZWK
14.8326	um	Vesicles Paraspeckle	0.000	1.000	14	200000887	200000887	GFP-VOID DsRed2-PSPC1 8C-C-PSPC1 V2.00	0	50. DsRed2-PSPC1_Pos001_S001	00-DWW4DJZ8faeD6UZf9SnZWK
14.8802	um	Vesicles Paraspeckle	0.000	1.000	14	200000888	200000888	GFP-VOID DsRed2-PSPC1 8C-C-PSPC1 V2.00	0	50. DsRed2-PSPC1_Pos001_S001	00-DWW4DJZ8faeD6UZf9SnZWK
14.3992	um	Vesicles Paraspeckle	0.000	1.000	14	200000889	200000889	GFP-VOID DsRed2-PSPC1 8C-C-PSPC1 V2.00	0	50. DsRed2-PSPC1_Pos001_S001	00-DWW4DJZ8faeD6UZf9SnZWK
13.912	um	Vesicles Paraspeckle	0.000	1.000	14	200000890	200000890	GFP-VOID DsRed2-PSPC1 8C-C-PSPC1 V2.00	0	50. DsRed2-PSPC1_Pos001_S001	00-DWW4DJZ8faeD6UZf9SnZWK
13.6256	um	Vesicles Paraspeckle	0.000	1.000	14	200000891	200000891	GFP-VOID DsRed2-PSPC1 8C-C-PSPC1 V2.00	0	50. DsRed2-PSPC1_Pos001_S001	00-DWW4DJZ8faeD6UZf9SnZWK
13.5998	um	Vesicles Paraspeckle	0.000	1.000	14	200000892	200000892	GFP-VOID DsRed2-PSPC1 8C-C-PSPC1 V2.00	0	50. DsRed2-PSPC1_Pos001_S001	00-DWW4DJZ8faeD6UZf9SnZWK
13.6161	um	Vesicles Paraspeckle	0.000	1.000	14	200000893	200000893	GFP-VOID DsRed2-PSPC1 8C-C-PSPC1 V2.00	0	50. DsRed2-PSPC1_Pos001_S001	00-DWW4DJZ8faeD6UZf9SnZWK
13.1048	um	Vesicles Paraspeckle	0.000	1.000	14	200000894	200000894	GFP-VOID DsRed2-PSPC1 8C-C-PSPC1 V2.00	0	50. DsRed2-PSPC1_Pos001_S001	00-DWW4DJZ8faeD6UZf9SnZWK
13.0804	um	Vesicles Paraspeckle	0.000	1.000	14	200000895	200000895	GFP-VOID DsRed2-PSPC1 8C-C-PSPC1 V2.00	0	50. DsRed2-PSPC1_Pos001_S001	00-DWW4DJZ8faeD6UZf9SnZWK
12.3661	um	Vesicles Paraspeckle	0.000	1.000	14	200000896	200000896	GFP-VOID DsRed2-PSPC1 8C-C-PSPC1 V2.00	0	50. DsRed2-PSPC1_Pos001_S001	00-DWW4DJZ8faeD6UZf9SnZWK
12.3259	um	Vesicles Paraspeckle	0.000	1.000	14	200000897	200000897	GFP-VOID DsRed2-PSPC1 8C-C-PSPC1 V2.00	0	50. DsRed2-PSPC1_Pos001_S001	00-DWW4DJZ8faeD6UZf9SnZWK
12.1682	um	Vesicles Paraspeckle	0.000	1.000	14	200000898	200000898	GFP-VOID DsRed2-PSPC1 8C-C-PSPC1 V2.00	0	50. DsRed2-PSPC1_Pos001_S001	00-DWW4DJZ8faeD6UZf9SnZWK
12.0336	um	Vesicles Paraspeckle	0.000	1.000	14	200000899	200000899	GFP-VOID DsRed2-PSPC1 8C-C-PSPC1 V2.00	0	50. DsRed2-PSPC1_Pos001_S001	00-DWW4DJZ8faeD6UZf9SnZWK
11.8658	um	Vesicles Paraspeckle	0.000	1.000	14	200000900	200000900	GFP-VOID DsRed2-PSPC1 8C-C-PSPC1 V2.00	0	50. DsRed2-PSPC1_Pos001_S001	00-DWW4DJZ8faeD6UZf9SnZWK
11.5716	um	Vesicles Paraspeckle	0.000	1.000	14	200000901	200000901	GFP-VOID DsRed2-PSPC1 8C-C-PSPC1 V2.00	0	50. DsRed2-PSPC1_Pos001_S001	00-DWW4DJZ8faeD6UZf9SnZWK
10.98	um	Vesicles Paraspeckle	0.000	1.000	14	200000902	200000902	GFP-VOID DsRed2-PSPC1 8C-C-PSPC1 V2.00	0	50. DsRed2-PSPC1_Pos001_S001	00-DWW4DJZ8faeD6UZf9SnZWK
11.087	um	Vesicles Paraspeckle	0.000	1.000	14	200000903	200000903	GFP-VOID DsRed2-PSPC1 8C-C-PSPC1 V2.00	0	50. DsRed2-PSPC1_Pos001_S001	00-DWW4DJZ8faeD6UZf9SnZWK
10.6633	um	Vesicles Paraspeckle	0.000	1.000	14	200000904	200000904	GFP-VOID DsRed2-PSPC1 8C-C-PSPC1 V2.00	0	50. DsRed2-PSPC1_Pos001_S001	00-DWW4DJZ8faeD6UZf9SnZWK
9.98174	um	Vesicles Paraspeckle	0.000	1.000	14	200000905	200000905	GFP-VOID DsRed2-PSPC1 8C-C-PSPC1 V2.00	0	50. DsRed2-PSPC1_Pos001_S001	00-DWW4DJZ8faeD6UZf9SnZWK
9.87923	um	Vesicles Paraspeckle	0.000	1.000	14	200000906	200000906	GFP-VOID DsRed2-PSPC1 8C-C-PSPC1 V2.00	0	50. DsRed2-PSPC1_Pos001_S001	00-DWW4DJZ8faeD6UZf9SnZWK
10.0981	um	Vesicles Paraspeckle	0.000	1.000	14	200000907	200000907	GFP-VOID DsRed2-PSPC1 8C-C-PSPC1 V2.00	0	50. DsRed2-PSPC1_Pos001_S001	00-DWW4DJZ8faeD6UZf9SnZWK
9.92	um	Vesicles Paraspeckle	0.000	1.000	14	200000908	200000908	GFP-VOID DsRed2-PSPC1 8C-C-PSPC1 V2.00	0	50. DsRed2-PSPC1_Pos001_S001	00-DWW4DJZ8faeD6UZf9SnZWK
9.72682	um	Vesicles Paraspeckle	0.000	1.000	14	200000909	200000909	GFP-VOID DsRed2-PSPC1 8C-C-PSPC1 V2.00	0	50. DsRed2-PSPC1_Pos001_S001	00-DWW4DJZ8faeD6UZf9SnZWK
9.30606	um	Vesicles Paraspeckle	0.000	1.000	14	200000910	200000910	GFP-VOID DsRed2-PSPC1 8C-C-PSPC1 V2.00	0	50. DsRed2-PSPC1_Pos001_S001	00-DWW4DJZ8faeD6UZf9SnZWK
9.45251	um	Vesicles Paraspeckle	0.000	1.000	14	200000911	200000911	GFP-VOID DsRed2-PSPC1 8C-C-PSPC1 V2.00	0	50. DsRed2-PSPC1_Pos001_S001	00-DWW4DJZ8faeD6UZf9SnZWK
8.97977	um	Vesicles Paraspeckle	0.000	1.000	14	200000912	200000912	GFP-VOID DsRed2-PSPC1 8C-C-PSPC1 V2.00	0	50. DsRed2-PSPC1_Pos001_S001	00-DWW4DJZ8faeD6UZf9SnZWK
9.00813	um	Vesicles Paraspeckle	0.000	1.000	14	200000913	200000913	GFP-VOID DsRed2-PSPC1 8C-C-PSPC1 V2.00	0	50. DsRed2-PSPC1_Pos001_S001	00-DWW4DJZ8faeD6UZf9SnZWK
8.58386	um	Vesicles Paraspeckle	0.000	1.000	14	200000914	200000914	GFP-VOID DsRed2-PSPC1 8C-C-PSPC1 V2.00	0	50. DsRed2-PSPC1_Pos001_S001	00-DWW4DJZ8faeD6UZf9SnZWK
8.42981	um	Vesicles Paraspeckle	0.000	1.000	14	200000915	200000915	GFP-VOID DsRed2-PSPC1 8C-C-PSPC1 V2.00	0	50. DsRed2-PSPC1_Pos001_S001	00-DWW4DJZ8faeD6UZf9SnZWK
6.59515	um	Vesicles Paraspeckle	0.000	1.000	14	200000916	200000916	GFP-VOID DsRed2-PSPC1 8C-C-PSPC1 V2.00	0	50. DsRed2-PSPC1_Pos001_S001	00-DWW4DJZ8faeD6UZf9SnZWK
6.88602	um	Vesicles Paraspeckle	0.000	1.000	14	200000917	200000917	GFP-VOID DsRed2-PSPC1 8C-C-PSPC1 V2.00	0	50. DsRed2-PSPC1_Pos001_S001	00-DWW4DJZ8faeD6UZf9SnZWK
6.39192	um	Vesicles Paraspeckle	0.000	1.000	14	200000918	200000918	GFP-VOID DsRed2-PSPC1 8C-C-PSPC1 V2.00	0	50. DsRed2-PSPC1_Pos001_S001	00-DWW4DJZ8faeD6UZf9SnZWK
5.8201	um	Vesicles Paraspeckle	0.000	1.000	14	200000919	200000919	GFP-VOID DsRed2-PSPC1 8C-C-PSPC1 V2.00	0	50. DsRed2-PSPC1_Pos001_S001	00-DWW4DJZ8faeD6UZf9SnZWK
4.69855	um	Vesicles Paraspeckle	0.000	1.000	14	200000920	200000920	GFP-VOID DsRed2-PSPC1 8C-C-PSPC1 V2.00	0	50. DsRed2-PSPC1_Pos001_S001	00-DWW4DJZ8faeD6UZf9SnZWK
3.98474	um	Vesicles Paraspeckle	0.000	1.000	14	200000921	200000921	GFP-VOID DsRed2-PSPC1 8C-C-PSPC1 V2.00	0	50. DsRed2-PSPC1_Pos001_S001	00-DWW4DJZ8faeD6UZf9SnZWK
3.23322	um	Vesicles Paraspeckle	0.000	1.000	14	200000922	200000922	GFP-VOID DsRed2-PSPC1 8C-C-PSPC1 V2.00	0	50. DsRed2-PSPC1_Pos001_S001	00-DWW4DJZ8faeD6UZf9SnZWK
3.1747	um	Vesicles Paraspeckle	0.000	1.000	14	200000923	200000923	GFP-VOID DsRed2-PSPC1 8C-C-PSPC1 V2.00	0	50. DsRed2-PSPC1_Pos001_S001	00-DWW4DJZ8faeD6UZf9SnZWK
2.66898	um	Vesicles Paraspeckle	0.000	1.000	14	200000924	200000924	GFP-VOID DsRed2-PSPC1 8C-C-PSPC1 V2.00	0	50. DsRed2-PSPC1_Pos001_S001	00-DWW4DJZ8faeD6UZf9SnZWK
2.71449	um	Vesicles Paraspeckle	0.000	1.000	14	200000925	200000925	GFP-VOID DsRed2-PSPC1 8C-C-PSPC1 V2.00	0	50. DsRed2-PSPC1_Pos001_S001	00-DWW4DJZ8faeD6UZf9SnZWK
2.87462	um	Vesicles Paraspeckle	0.000	1.000	14	200000926	200000926	GFP-VOID DsRed2-PSPC1 8C-C-PSPC1 V2.00	0	50. DsRed2-PSPC1_Pos001_S001	00-DWW4DJZ8faeD6UZf9SnZWK
2.00526	um	Vesicles Paraspeckle	0.000	1.000	14	200000927	200000927	GFP-VOID DsRed2-PSPC1 8C-C-PSPC1 V2.00	0	50. DsRed2-PSPC1_Pos001_S001	00-DWW4DJZ8faeD6UZf9SnZWK
1.72218	um	Vesicles Paraspeckle	0.000	1.000	14	200000928	200000928	GFP-VOID DsRed2-PSPC1 8C-C-PSPC1 V2.00	0	50. DsRed2-PSPC1_Pos001_S001	00-DWW4DJZ8faeD6UZf9SnZWK
1.61388	um	Vesicles Paraspeckle	0.000	1.000	14	200000929	200000929	GFP-VOID DsRed2-PSPC1 8C-C-PSPC1 V2.00	0	50. DsRed2-PSPC1_Pos001_S001	00-DWW4DJZ8faeD6UZf9SnZWK
0.811249	um	Vesicles Paraspeckle	0.000	1.000	14	200000930	200000930	GFP-VOID DsRed2-PSPC1 8C-C-PSPC1 V2.00	0	50. DsRed2-PSPC1_Pos001_S001	00-DWW4DJZ8faeD6UZf9SnZWK
0.405609	um	Vesicles Paraspeckle	0.000	1.000	14	200000931	200000931	GFP-VOID DsRed2-PSPC1 8C-C-PSPC1 V2.00	0	50. DsRed2-PSPC1_Pos001_S001	00-DWW4DJZ8faeD6UZf9SnZWK
0.155716	um	Vesicles Paraspeckle	0.000	1.000	14	200000932	200000932	GFP-VOID DsRed2-PSPC1 8C-C-PSPC1 V2.00	0	50. DsRed2-PSPC1_Pos001_S001	00-DWW4DJZ8faeD6UZf9SnZWK
0	um	Vesicles Paraspeckle	0.000	1.000	14	200000933	200000933	GFP-VOID DsRed2-PSPC1 8C-C-PSPC1 V2.00	0	50. DsRed2-PSPC1_Pos001_S001	00-DWW4DJZ8faeD6UZf9SnZWK
15.8941	um	Vesicles Paraspeckle	0.000	1.000	14	200000934	200000934	GFP-VOID DsRed2-PSPC1 8C-C-PSPC1 V2.00	0	50. DsRed2-PSPC1_Pos001_S001	00-DWW4DJZ8faeD6UZf9SnZWK
16.0092	um	Vesicles Paraspeckle	0.000	1.000	14	200000935	200000935	GFP-VOID DsRed2-PSPC1 8C-C-PSPC1 V2.00	0	50. DsRed2-PSPC1_Pos001_S001	00-DWW4DJZ8faeD6UZf9SnZWK
15.6863	um	Vesicles Paraspeckle	0.000	1.000	14	200000936	200000936	GFP-VOID DsRed2-PSPC1 8C-C-PSPC1 V2.00	0	50. DsRed2-PSPC1_Pos001_S001	00-DWW4DJZ8faeD6UZf9SnZWK
15.1274	um	Vesicles Paraspeckle	0.000	1.000	14	200000937	200000937	GFP-VOID DsRed2-PSPC1 8C-C-PSPC1 V2.00	0	50. DsRed2-PSPC1_Pos001_S001	00-DWW4DJZ8faeD6UZf9SnZWK
14.4935	um	Vesicles Paraspeckle	0.000	1.000	14	200000938	200000938	GFP-VOID DsRed2-PSPC1 8C-C-PSPC1 V2.00	0	50. DsRed2-PSPC1_Pos001_S001	00-DWW4DJZ8faeD6UZf9SnZWK
14.2303	um	Vesicles Paraspeckle	0.000	1.000	14	200000939	200000939	GFP-VOID DsRed2-PSPC1 8C-C-PSPC1 V2.00	0	50. DsRed2-PSPC1_Pos001_S001	00-DWW4DJZ8faeD6UZf9SnZWK
13.9156	um	Vesicles Paraspeckle	0.000	1.000	14	200000940	200000940	GFP-VOID DsRed2-PSPC1 8C-C-PSPC1 V2.00	0	50. DsRed2-PSPC1_Pos001_S001	00-DWW4DJZ8faeD6UZf9SnZWK
13.6809	um	Vesicles Paraspeckle	0.000	1.000	14	200000941	200000941	GFP-VOID DsRed2-PSPC1 8C-C-PSPC1 V2.00	0	50. DsRed2-PSPC1_Pos001_S001	00-DWW4DJZ8faeD6UZf9SnZWK
13.3474	um	Vesicles Paraspeckle	0.000	1.000	14	200000942	200000942	GFP-VOID DsRed2-PSPC1 8C-C-PSPC1 V2.00	0	50. DsRed2-PSPC1_Pos001_S001	00-DWW4DJZ8faeD6UZf9SnZWK
13.354	um	Vesicles Paraspeckle	0.000	1.000	14	200000943	200000943	GFP-VOID DsRed2-PSPC1 8C-C-PSPC1 V2.00	0	50. DsRed2-PSPC1_Pos001_S001	00-DWW4DJZ8faeD6UZf9SnZWK
13.2872	um	Vesicles Paraspeckle	0.000	1.000	14	200000944	200000944	GFP-VOID DsRed2-PSPC1 8C-C-PSPC1 V2.00	0	50. DsRed2-PSPC1_Pos001_S001	00-DWW4DJZ8faeD6UZf9SnZWK
13.3664	um	Vesicles Paraspeckle	0.000	1.000	14	200000945	200000945	GFP-VOID DsRed2-PSPC1 8C-C-PSPC1 V2.00	0	50. DsRed2-PSPC1_Pos001_S001	00-DWW4DJZ8faeD6UZf9SnZWK
12.689	um	Vesicles Paraspeckle	0.000	1.000	14	200000946	200000946	GFP-VOID DsRed2-PSPC1 8C-C-PSPC1 V2.00	0	50. DsRed2-PSPC1_Pos001_S001	00-DWW4DJZ8faeD6UZf9SnZWK
13.0492	um	Vesicles Paraspeckle	0.000	1.000	14	200000947	200000947	GFP-VOID DsRed2-PSPC1 8C-C-PSPC1 V2.00	0	50. DsRed2-PSPC1_Pos001_S001	00-DWW4DJZ8faeD6UZf9SnZWK
12.7947	um	Vesicles Paraspeckle	0.000	1.000	14	200000948	200000948	GFP-VOID DsRed2-PSPC1 8C-C-PSPC1 V2.00	0	50. DsRed2-PSPC1_Pos001_S001	00-DWW4DJZ8faeD6UZf9SnZWK
12.3418	um	Vesicles Paraspeckle	0.000	1.000	14	200000949	200000949	GFP-VOID DsRed2-PSPC1 8C-C-PSPC1 V2.00	0	50. DsRed2-PSPC1_Pos001_S001	00-DWW4DJZ8faeD6UZf9SnZWK
12.6462	um	Vesicles Paraspeckle	0.000	1.000	14	200000950	200000950	GFP-VOID DsRed2-PSPC1 8C-C-PSPC1 V2.00	0	50. DsRed2-PSPC1_Pos001_S001	00-DWW4DJZ8faeD6UZf9SnZWK
12.3533	um	Vesicles Paraspeckle	0.000	1.000	14	200000951	200000951	GFP-VOID DsRed2-PSPC1 8C-C-PSPC1 V2.00	0	50. DsRed2-PSPC1_Pos001_S001	00-DWW4DJZ8faeD6UZf9SnZWK
12.3495	um	Vesicles Paraspeckle	0.000	1.000	14	200000952	200000952	GFP-VOID DsRed2-PSPC1 8C-C-PSPC1 V2.00	0	50. DsRed2-PSPC1_Pos001_S001	00-DWW4DJZ8faeD6UZf9SnZWK
11.713	um	Vesicles Paraspeckle	0.000	1.000	14	200000953	200000953	GFP-VOID DsRed2-PSPC1 8C-C-PSPC1 V2.00	0	50. DsRed2-PSPC1_Pos001_S001	00-DWW4DJZ8faeD6UZf9SnZWK
11.4324	um	Vesicles Paraspeckle	0.000	1.000	14	200000954	200000954	GFP-VOID DsRed2-PSPC1 8C-C-PSPC1 V2.00	0	50. DsRed2-PSPC1_Pos001_S001	00-DWW4DJZ8faeD6UZf9SnZWK
11.1051	um	Vesicles Paraspeckle	0.000	1.000	14	200000955	200000955	GFP-VOID DsRed2-PSPC1 8C-C-PSPC1 V2.00	0	50. DsRed2-PSPC1_Pos001_S001	00-DWW4DJZ8faeD6UZf9SnZWK
11.054	um	Vesicles Paraspeckle	0.000	1.000	14	200000956	200000956	GFP-VOID DsRed2-PSPC1 8C-C-PSPC1 V2.00	0	50. DsRed2-PSPC1_Pos001_S001	00-DWW4DJZ8faeD6UZf9SnZWK
11.4244	um	Vesicles Paraspeckle	0.000	1.000	14	200000957	200000957	GFP-VOID DsRed2-PSPC1 8C-C-PSPC1 V2.00	0	50. DsRed2-PSPC1_Pos001_S001	00-DWW4DJZ8faeD6UZf9SnZWK
10.894	um	Vesicles Paraspeckle	0.000	1.000	14	200000958	200000958	GFP-VOID DsRed2-PSPC1 8C-C-PSPC1 V2.00	0	50. DsRed2-PSPC1_Pos001_S001	00-DWW4DJZ8faeD6UZf9SnZWK
10.6153	um	Vesicles Paraspeckle	0.000	1.000	14	200000959	200000959	GFP-VOID DsRed2-PSPC1 8C-C-PSPC1 V2.00	0	50. DsRed2-PSPC1_Pos001_S001	00-DWW4DJZ8faeD6UZf9SnZWK
10.9065	um	Vesicles Paraspeckle	0.000	1.000	14	200000960	200000960	GFP-VOID DsRed2-PSPC1 8C-C-PSPC1 V2.00	0	50. DsRed2-PSPC1_Pos001_S001	00-DWW4DJZ8faeD6UZf9SnZWK
10.08	um	Vesicles Paraspeckle	0.000	1.000	14	200000961	200000961	GFP-VOID DsRed2-PSPC1 8C-C-PSPC1 V2.00	0	50. DsRed2-PSPC1_Pos001_S001	00-DWW4DJZ8faeD6UZf9SnZWK
9.89549	um	Vesicles Paraspeckle	0.000	1.000	14	200000962	200000962	GFP-VOID DsRed2-PSPC1 8C-C-PSPC1 V2.00	0	50. DsRed2-PSPC1_Pos001_S001	00-DWW4DJZ8faeD6UZf9SnZWK
9.54655	um	Vesicles Paraspeckle	0.000	1.000	14	200000963	200000963	GFP-VOID DsRed2-PSPC1 8C-C-PSPC1 V2.00	0	50. DsRed2-PSPC1_Pos001_S001	00-DWW4DJZ8faeD6UZf9SnZWK
9.66304	um	Vesicles Paraspeckle	0.000	1.000	14	200000964	200000964	GFP-VOID DsRed2-PSPC1 8C-C-PSPC1 V2.00	0	50. DsRed2-PSPC1_Pos001_S001	00-DWW4DJZ8faeD6UZf9SnZWK
9.29146	um	Vesicles Paraspeckle	0.000	1.000	14	200000965	200000965	GFP-VOID DsRed2-PSPC1 8C-C-PSPC1 V2.00	0	50. DsRed2-PSPC1_Pos001_S001	00-DWW4DJZ8faeD6UZf9SnZWK
9.36986	um	Vesicles Paraspeckle	0.000	1.000	14	200000966	200000966	GFP-VOID DsRed2-PSPC1 8C-C-PSPC1 V2.00	0	50. DsRed2-PSPC1_Pos001_S001	00-DWW4DJZ8faeD6UZf9SnZWK
9.52933	um	Vesicles Paraspeckle	0.000	1.000	14	200000967	200000967	GFP-VOID DsRed2-PSPC1 8C-C-PSPC1 V2.00	0	50. DsRed2-PSPC1_Pos001_S001	00-DWW4DJZ8faeD6UZf9SnZWK
8.80701	um	Vesicles Paraspeckle	0.000	1.000	14	200000968	200000968	GFP-VOID DsRed2-PSPC1 8C-C-PSPC1 V2.00	0	50. DsRed2-PSPC1_Pos001_S001	00-DWW4DJZ8faeD6UZf9SnZWK
8.89304	um	Vesicles Paraspeckle	0.000	1.000	14	200000969	200000969	GFP-VOID DsRed2-PSPC1 8C-C-PSPC1 V2.00	0	50. DsRed2-PSPC1_Pos001_S001	00-DWW4DJZ8faeD6UZf9SnZWK
8.01776	um	Vesicles Paraspeckle	0.000	1.000	14	200000970	200000970	GFP-VOID DsRed2-PSPC1 8C-C-PSPC1 V2.00	0	50. DsRed2-PSPC1_Pos001_S001	00-DWW4DJZ8faeD6UZf9SnZWK
7.85594	um	Vesicles Paraspeckle	0.000	1.000	14	200000971	200000971	GFP-VOID DsRed2-PSPC1 8C-C-PSPC1 V2.00	0	50. DsRed2-PSPC1_Pos001_S001	00-DWW4DJZ8faeD6UZf9SnZWK
7.61319	um	Vesicles Paraspeckle	0.000	1.000	14	200000972	200000972	GFP-VOID DsRed2-PSPC1 8C-C-PSPC1 V2.00	0	50. DsRed2-PSPC1_Pos001_S001	00-DWW4DJZ8faeD6UZf9SnZWK
7.16092	um	Vesicles Paraspeckle	0.000	1.000	14	200000973	200000973	GFP-VOID DsRed2-PSPC1 8C-C-PSPC1 V2.00	0	50. DsRed2-PSPC1_Pos001_S001	00-DWW4DJZ8faeD6UZf9SnZWK
6.10875	um	Vesicles Paraspeckle	0.000	1.000	14	200000974	200000974	GFP-VOID DsRed2-PSPC1 8C-C-PSPC1 V2.00	0	50. DsRed2-PSPC1_Pos001_S001	00-DWW4DJZ8faeD6UZf9SnZWK
6.39192	um	Vesicles Paraspeckle	0.000	1.000	14	200000975	200000975	GFP-VOID DsRed2-PSPC1 8C-C-PSPC1 V2.00	0	50. DsRed2-PSPC1_Pos001_S001	00-DWW4DJZ8faeD6UZf9SnZWK
5.88806	um	Vesicles Paraspeckle	0.000	1.000	14	200000976	200000976	GFP-VOID DsRed2-PSPC1 8C-C-PSPC1 V2.00	0	50. DsRed2-PSPC1_Pos001_S001	00-DWW4DJZ8faeD6UZf9SnZWK
5.43428	um	Vesicles Paraspeckle	0.000	1.000	14	200000977	200000977	GFP-VOID DsRed2-PSPC1 8C-C-PSPC1 V2.00	0	50. DsRed2-PSPC1_Pos001_S001	00-DWW4DJZ8faeD6UZf9SnZWK
5.35069	um	Vesicles Paraspeckle	0.000	1.000	14	200000978	200000978	GFP-VOID DsRed2-PSPC1 8C-C-PSPC1 V2.00	0	50. DsRed2-PSPC1_Pos001_S001	00-DWW4DJZ8faeD6UZf9SnZWK
5.14883	um	Vesicles Paraspeckle	0.000	1.000	14	200000979	200000979	GFP-VOID DsRed2-PSPC1 8C-C-PSPC1 V2.00	0	50. DsRed2-PSPC1_Pos001_S001	00-DWW4DJZ8faeD6UZf9SnZWK
4.91682	um	Vesicles Paraspeckle	0.000	1.000	14	200000980	200000980	GFP-VOID DsRed2-PSPC1 8C-C-PSPC1 V2.00	0	50. DsRed2-PSPC1_Pos001_S001	00-DWW4DJZ8faeD6UZf9SnZWK
4.67633	um	Vesicles Paraspeckle	0.000	1.000	14	200000981	200000981	GFP-VOID DsRed2-PSPC1 8C-C-PSPC1 V2.00	0	50. DsRed2-PSPC1_Pos001_S001	00-DWW4DJZ8faeD6UZf9SnZWK
4.51175	um	Vesicles Paraspeckle	0.000	1.000	14	200000982	200000982	GFP-VOID DsRed2-PSPC1 8C-C-PSPC1 V2.00	0	50. DsRed2-PSPC1_Pos001_S001	00-DWW4DJZ8faeD6UZf9SnZWK
4.1127	um	Vesicles Paraspeckle	0.000	1.000	14	200000983	200000983	GFP-VOID DsRed2-PSPC1 8C-C-PSPC1 V2.00	0	50. DsRed2-PSPC1_Pos001_S001	00-DWW4DJZ8faeD6UZf9SnZWK
2.73254	um	Vesicles Paraspeckle	0.000	1.000	14	200000984	200000984	GFP-VOID DsRed2-PSPC1 8C-C-PSPC1 V2.00	0	50. DsRed2-PSPC1_Pos001_S001	00-DWW4DJZ8faeD6UZf9SnZWK
2.2892	um	Vesicles Paraspeckle	0.000	1.000	14	200000985	200000985	GFP-VOID DsRed2-PSPC1 8C-C-PSPC1 V2.00	0	50. DsRed2-PSPC1_Pos001_S001	00-DWW4DJZ8faeD6UZf9SnZWK
2.02809	um	Vesicles Paraspeckle	0.000	1.000	14	200000986	200000986	GFP-VOID DsRed2-PSPC1 8C-C-PSPC1 V2.00	0	50. DsRed2-PSPC1_Pos001_S001	00-DWW4DJZ8faeD6UZf9SnZWK
1.33635	um	Vesicles Paraspeckle	0.000	1.000	14	200000987	200000987	GFP-VOID DsRed2-PSPC1 8C-C-PSPC1 V2.00	0	50. DsRed2-PSPC1_Pos001_S001	00-DWW4DJZ8faeD6UZf9SnZWK
1.34013	um	Vesicles Paraspeckle	0.000	1.000	14	200000988	200000988	GFP-VOID DsRed2-PSPC1 8C-C-PSPC1 V2.00	0	50. DsRed2-PSPC1_Pos001_S001	00-DWW4DJZ8faeD6UZf9SnZWK
1.10316	um	Vesicles Paraspeckle	0.000	1.000	14	200000989	200000989	GFP-VOID DsRed2-PSPC1 8C-C-PSPC1 V2.00	0	50. DsRed2-PSPC1_Pos001_S001	00-DWW4DJZ8faeD6UZf9SnZWK
1.06146	um	Vesicles Paraspeckle	0.000	1.000	14	200000990	200000990	GFP-VOID DsRed2-PSPC1 8C-C-PSPC1 V2.00	0	50. DsRed2-PSPC1_Pos001_S001	00-DWW4DJZ8faeD6UZf9SnZWK
1.11868	um	Vesicles Paraspeckle	0.000	1.000	14	200000991	200000991	GFP-VOID DsRed2-PSPC1 8C-C-PSPC1 V2.00	0	50. DsRed2-PSPC1_Pos001_S001	00-DWW4DJZ8faeD6UZf9SnZWK
0.860428	um	Vesicles Paraspeckle	0.000	1.000	14	200000992	200000992	GFP-VOID DsRed2-PSPC1 8C-C-PSPC1 V2.00	0	50. DsRed2-PSPC1_Pos001_S001	00-DWW4DJZ8faeD6UZf9SnZWK
0.549042	um	Vesicles Paraspeckle	0.000	1.000	14	200000993	200000993	GFP-VOID DsRed2-PSPC1 8C-C-PSPC1 V2.00	0	50. DsRed2-PSPC1_Pos001_S001	00-DWW4DJZ8faeD6UZf9SnZWK
0	um	Vesicles Paraspeckle	0.000	1.000	14	200000994	200000994	GFP-VOID DsRed2-PSPC1 8C-C-PSPC1 V2.00	0	50. DsRed2-PSPC1_Pos001_S001	00-DWW4DJZ8faeD6UZf9SnZWK
0	um	Vesicles Paraspeckle	0.000	1.000	14	200000995	200000995	GFP-VOID DsRed2-PSPC1 8C-C-PSPC1 V2.00	0	50. DsRed2-PSPC1_Pos001_S001	00-DWW4DJZ8faeD6UZf9SnZWK
14.5215	um	Vesicles Paraspeckle	0.000	1.000	14	200000996	200000996	GFP-VOID DsRed2-PSPC1 8C-C-PSPC1 V2.00	0	50. DsRed2-PSPC1_Pos001_S001	00-DWW4DJZ8faeD6UZf9SnZWK
13.9933	um	Vesicles Paraspeckle	0.000	1.000	14	200000997	200000997	GFP-VOID DsRed2-PSPC1 8C-C-PSPC1 V2.00	0	50. DsRed2-PSPC1_Pos001_S001	00-DWW4DJZ8faeD6UZf9SnZWK
13.8107	um	Vesicles Paraspeckle	0.000	1.000	14	200000998	200000998	GFP-VOID DsRed2-PSPC1 8C-C-PSPC1 V2.00	0	50. DsRed2-PSPC1_Pos001_S001	00-DWW4DJZ8faeD6UZf9SnZWK
13.822	um	Vesicles Paraspeckle	0.000	1.000	14	200000999	200000999	GFP-VOID DsRed2-PSPC1 8C-C-PSPC1 V2.00	0	50. DsRed2-PSPC1_Pos001_S001	00-DWW4DJZ8faeD6UZf9SnZWK
13.8474	um	Vesicles Paraspeckle	0.000	1.000	14	200001000	200001000	GFP-VOID DsRed2-PSPC1 8C-C-PSPC1 V2.00	0	50. DsRed2-PSPC1_Pos001_S001	00-DWW4DJZ8faeD6UZf9SnZWK
13.315	um	Vesicles Paraspeckle	0.000	1.000	14	200001001	200001001	GFP-VOID DsRed2-PSPC1 8C-C-PSPC1 V2.00	0	50. DsRed2-PSPC1_Pos001_S001	00-DWW4DJZ8faeD6UZf9SnZWK
13.3323	um	Vesicles Paraspeckle	0.000	1.000	14	200001002	200001002	GFP-VOID DsRed2-PSPC1 8C-C-PSPC1 V2.00	0	50. DsRed2-PSPC1_Pos001_S001	00-DWW4DJZ8faeD6UZf9SnZWK
12.8851	um	Vesicles Paraspeckle	0.000	1.000	14	200001003	200001003	GFP-VOID DsRed2-PSPC1 8C-C-PSPC1 V2.00	0	50. DsRed2-PSPC1_Pos001_S001	00-DWW4DJZ8faeD6UZf9SnZWK
12.5079	um	Vesicles Paraspeckle	0.000	1.000	14	200001004	200001004	GFP-VOID DsRed2-PSPC1 8C-C-PSPC1 V2.00	0	50. DsRed2-PSPC1_Pos001_S001	00-DWW4DJZ8faeD6UZf9SnZWK
12.0716	um	Vesicles Paraspeckle	0.000	1.000	14	200001005	200001005	GFP-VOID DsRed2-PSPC1 8C-C-PSPC1 V2.00	0	50. DsRed2-PSPC1_Pos001_S001	00-DWW4DJZ8faeD6UZf9SnZWK
11.7199	um	Vesicles Paraspeckle	0.000	1.000	14	200001006	200001006	GFP-VOID DsRed2-PSPC1 8C-C-PSPC1 V2.00	0	50. DsRed2-PSPC1_Pos001_S001	00-DWW4DJZ8faeD6UZf9SnZWK
11.5017	um	Vesicles Paraspeckle	0.000	1.000	14	200001007	200001007	GFP-VOID DsRed2-PSPC1 8C-C-PSPC1 V2.00	0	50. DsRed2-PSPC1_Pos001_S001	00-DWW4DJZ8faeD6UZf9SnZWK
11.2194	um	Vesicles Paraspeckle	0.000	1.000	14	200001008	200001008	GFP-VOID DsRed2-PSPC1 8C-C-PSPC1 V2.00	0	50. DsRed2-PSPC1_Pos001_S001	00-DWW4DJZ8faeD6UZf9SnZWK
10.3511	um	Vesicles Paraspeckle	0.000	1.000	14	200001009	200001009	GFP-VOID DsRed2-PSPC1 8C-C-PSPC1 V2.00	0	50. DsRed2-PSPC1_Pos001_S001	00-DWW4DJZ8faeD6UZf9SnZWK
10.3686	um	Vesicles Paraspeckle	0.000	1.000	14	200001010	200001010	GFP-VOID DsRed2-PSPC1 8C-C-PSPC1 V2.00	0	50. DsRed2-PSPC1_Pos001_S001	00-DWW4DJZ8faeD6UZf9SnZWK
10.4228	um	Vesicles Paraspeckle	0.000	1.000	14	200001011	200001011	GFP-VOID DsRed2-PSPC1 8C-C-PSPC1 V2.00	0	50. DsRed2-PSPC1_Pos001_S001	00-DWW4DJZ8faeD6UZf9SnZWK
9.77362	um	Vesicles Paraspeckle	0.000	1.000	14	200001012	200001012	GFP-VOID DsRed2-PSPC1 8C-C-PSPC1 V2.00	0	50. DsRed2-PSPC1_Pos001_S001	00-DWW4DJZ8faeD6UZf9SnZWK
9.80583	um	Vesicles Paraspeckle	0.000	1.000	14	200001013	200001013	GFP-VOID DsRed2-PSPC1 8C-C-PSPC1 V2.00	0	50. DsRed2-PSPC1_Pos001_S001	00-DWW4DJZ8faeD6UZf9SnZWK
9.72682	um	Vesicles Paraspeckle	0.000	1.000	14	200001014	200001014	GFP-VOID DsRed2-PSPC1 8C-C-PSPC1 V2.00	0	50. DsRed2-PSPC1_Pos001_S001	00-DWW4DJZ8faeD6UZf9SnZWK
8.98184	um	Vesicles Paraspeckle	0.000	1.000	14	200001015	200001015	GFP-VOID DsRed2-PSPC1 8C-C-PSPC1 V2.00	0	50. DsRed2-PSPC1_Pos001_S001	00-DWW4DJZ8faeD6UZf9SnZWK
8.8589	um	Vesicles Paraspeckle	0.000	1.000	14	200001016	200001016	GFP-VOID DsRed2-PSPC1 8C-C-PSPC1 V2.00	0	50. DsRed2-PSPC1_Pos001_S001	00-DWW4DJZ8faeD6UZf9SnZWK
8.15845	um	Vesicles Paraspeckle	0.000	1.000	14	200001017	200001017	GFP-VOID DsRed2-PSPC1 8C-C-PSPC1 V2.00	0	50. DsRed2-PSPC1_Pos001_S001	00-DWW4DJZ8faeD6UZf9SnZWK
7.97108	um	Vesicles Paraspeckle	0.000	1.000	14	200001018	200001018	GFP-VOID DsRed2-PSPC1 8C-C-PSPC1 V2.00	0	50. DsRed2-PSPC1_Pos001_S001	00-DWW4DJZ8faeD6UZf9SnZWK
8.01776	um	Vesicles Paraspeckle	0.000	1.000	14	200001019	200001019	GFP-VOID DsRed2-PSPC1 8C-C-PSPC1 V2.00	0	50. DsRed2-PSPC1_Pos001_S001	00-DWW4DJZ8faeD6UZf9SnZWK
7.35403	um	Vesicles Paraspeckle	0.000	1.000	14	200001020	200001020	GFP-VOID DsRed2-PSPC1 8C-C-PSPC1 V2.00	0	50. DsRed2-PSPC1_Pos001_S001	00-DWW4DJZ8faeD6UZf9SnZWK
7.16898	um	Vesicles Paraspeckle	0.000	1.000	14	200001021	200001021	GFP-VOID DsRed2-PSPC1 8C-C-PSPC1 V2.00	0	50. DsRed2-PSPC1_Pos001_S001	00-DWW4DJZ8faeD6UZf9SnZWK
6.84239	um	Vesicles Paraspeckle	0.000	1.000	14	200001022	200001022	GFP-VOID DsRed2-PSPC1 8C-C-PSPC1 V2.00	0	50. DsRed2-PSPC1_Pos001_S001	00-DWW4DJZ8faeD6UZf9SnZWK
5.71104	um	Vesicles Paraspeckle	0.000	1.000	14	200001023	200001023	GFP-VOID DsRed2-PSPC1 8C-C-PSPC1 V2.00	0	50. DsRed2-PSPC1_Pos001_S001	00-DWW4DJZ8faeD6UZf9SnZWK
3.9803	um	Vesicles Paraspeckle	0.000	1.000	14	200001024	200001024	GFP-VOID DsRed2-PSPC1 8C-C-PSPC1 V2.00	0	50. DsRed2-PSPC1_Pos001_S001	00-DWW4DJZ8faeD6UZf9SnZWK
2.7029	um	Vesicles Paraspeckle	0.000	1.000	14	200001025	200001025	GFP-VOID DsRed2-PSPC1 8C-C-PSPC1 V2.00	0	50. DsRed2-PSPC1_Pos001_S001	00-DWW4DJZ8faeD6UZf9SnZWK
2.46274	um	Vesicles Paraspeckle	0.000	1.000	14	200001026	200001026	GFP-VOID DsRed2-PSPC1 8C-C-PSPC1 V2.00	0	50. DsRed2-PSPC1_Pos001_S001	00-DWW4DJZ8faeD6UZf9SnZWK
1.85815	um	Vesicles Paraspeckle	0.000	1.000	14	200001027	200001027	GFP-VOID DsRed2-PSPC1 8C-C-PSPC1 V2.00	0	50. DsRed2-PSPC1_Pos001_S001	00-DWW4DJZ8faeD6UZf9SnZWK
2.05748	um	Vesicles Paraspeckle	0.000	1.000	14	200001028	200001028	GFP-VOID DsRed2-PSPC1 8C-C-PSPC1 V2.00	0	50. DsRed2-PSPC1_Pos001_S001	00-DWW4DJZ8faeD6UZf9SnZWK
1.52426	um	Vesicles Paraspeckle	0.000	1.000	14	200001029	200001029	GFP-VOID DsRed2-PSPC1 8C-C-PSPC1 V2.00	0	50. DsRed2-PSPC1_Pos001_S001	00-DWW4DJZ8faeD6UZf9SnZWK
1.33783	um	Vesicles Paraspeckle	0.000	1.000	14	200001030	200001030	GFP-VOID DsRed2-PSPC1 8C-C-PSPC1 V2.00	0	50. DsRed2-PSPC1_Pos001_S001	00-DWW4DJZ8faeD6UZf9SnZWK
0.447205	um	Vesicles Paraspeckle	0.000	1.000	14	200001031	200001031	GFP-VOID DsRed2-PSPC1 8C-C-PSPC1 V2.00	0	50. DsRed2-PSPC1_Pos001_S001	00-DWW4DJZ8faeD6UZf9SnZWK
0.613922	um	Vesicles Paraspeckle	0.000	1.000	14	200001032	200001032	GFP-VOID DsRed2-PSPC1 8C-C-PSPC1 V2.00	0	50. DsRed2-PSPC1_Pos001_S001	00-DWW4DJZ8faeD6UZf9SnZWK
0.386963	um	Vesicles Paraspeckle	0.000	1.000	14	200001033	200001033	GFP-VOID DsRed2-PSPC1 8C-C-PSPC1 V2.00	0	50. DsRed2-PSPC1_Pos001_S001	00-DWW4DJZ8faeD6UZf9SnZWK
0.347321	um	Vesicles Paraspeckle	0.000	1.000	14	200001034	200001034	GFP-VOID DsRed2-PSPC1 8C-C-PSPC1 V2.00	0	50. DsRed2-PSPC1_Pos001_S001	00-DWW4DJZ8faeD6UZf9SnZWK
0	um	Vesicles Paraspeckle	0.000	1.000	14	200001035	200001035	GFP-VOID DsRed2-PSPC1 8C-C-PSPC1 V2.00	0	50. DsRed2-PSPC1_Pos001_S001	00-DWW4DJZ8faeD6UZf9SnZWK
13.7898	um	Vesicles Paraspeckle	0.000	1.000	14	200001036	200001036	GFP-VOID DsRed2-PSPC1 8C-C-PSPC1 V2.00	0	50. DsRed2-PSPC1_Pos001_S001	00-DWW4DJZ8faeD6UZf9SnZWK
13.3364	um	Vesicles Paraspeckle	0.000	1.000	14	200001037	200001037	GFP-VOID DsRed2-PSPC1 8C-C-PSPC1 V2.00	0	50. DsRed2-PSPC1_Pos001_S001	00-DWW4DJZ8faeD6UZf9SnZWK
12.7912	um	Vesicles Paraspeckle	0.000	1.000	14	200001038	200001038	GFP-VOID DsRed2-PSPC1 8C-C-PSPC1 V2.00	0	50. DsRed2-PSPC1_Pos001_S001	00-DWW4DJZ8faeD6UZf9SnZWK
12.5521	um	Vesicles Paraspeckle	0.000	1.000	14	200001039	200001039	GFP-VOID DsRed2-PSPC1 8C-C-PSPC1 V2.00	0	50. DsRed2-PSPC1_Pos001_S001	00-DWW4DJZ8faeD6UZf9SnZWK
12.3748	um	Vesicles Paraspeckle	0.000	1.000	14	200001040	200001040	GFP-VOID DsRed2-PSPC1 8C-C-PSPC1 V2.00	0	50. DsRed2-PSPC1_Pos001_S001	00-DWW4DJZ8faeD6UZf9SnZWK
12.4044	um	Vesicles Paraspeckle	0.000	1.000	14	200001041	200001041	GFP-VOID DsRed2-PSPC1 8C-C-PSPC1 V2.00	0	50. DsRed2-PSPC1_Pos001_S001	00-DWW4DJZ8faeD6UZf9SnZWK
11.6326	um	Vesicles Paraspeckle	0.000	1.000	14	200001042	200001042	GFP-VOID DsRed2-PSPC1 8C-C-PSPC1 V2.00	0	50. DsRed2-PSPC1_Pos001_S001	00-DWW4DJZ8faeD6UZf9SnZWK
11.7969	um	Vesicles Paraspeckle	0.000	1.000	14	200001043	200001043	GFP-VOID DsRed2-PSPC1 8C-C-PSPC1 V2.00	0	50. DsRed2-PSPC1_Pos001_S001	00-DWW4DJZ8faeD6UZf9SnZWK
11.4525	um	Vesicles Paraspeckle	0.000	1.000	14	200001044	200001044	GFP-VOID DsRed2-PSPC1 8C-C-PSPC1 V2.00	0	50. DsRed2-PSPC1_Pos001_S001	00-DWW4DJZ8faeD6UZf9SnZWK
11.14	um	Vesicles Paraspeckle	0.000	1.000	14	200001045	200001045	GFP-VOID DsRed2-PSPC1 8C-C-PSPC1 V2.00	0	50. DsRed2-PSPC1_Pos001_S001	00-DWW4DJZ8faeD6UZf9SnZWK
10.694	um	Vesicles Paraspeckle	0.000	1.000	14	200001046	200001046	GFP-VOID DsRed2-PSPC1 8C-C-PSPC1 V2.00	0	50. DsRed2-PSPC1_Pos001_S001	00-DWW4DJZ8faeD6UZf9SnZWK
9.69202	um	Vesicles Paraspeckle	0.000	1.000	14	200001047	200001047	GFP-VOID DsRed2-PSPC1 8C-C-PSPC1 V2.00	0	50. DsRed2-PSPC1_Pos001_S001	00-DWW4DJZ8faeD6UZf9SnZWK
9.17982	um	Vesicles Paraspeckle	0.000	1.000	14	200001048	200001048	GFP-VOID DsRed2-PSPC1 8C-C-PSPC1 V2.00	0	50. DsRed2-PSPC1_Pos001_S001	00-DWW4DJZ8faeD6UZf9SnZWK
9.0679	um	Vesicles Paraspeckle	0.000	1.000	14	200001049	200001049	GFP-VOID DsRed2-PSPC1 8C-C-PSPC1 V2.00	0	50. DsRed2-PSPC1_Pos001_S001	00-DWW4DJZ8faeD6UZf9SnZWK
8.97977	um	Vesicles Paraspeckle	0.000	1.000	14	200001050	200001050	GFP-VOID DsRed2-PSPC1 8C-C-PSPC1 V2.00	0	50. DsRed2-PSPC1_Pos001_S001	00-DWW4DJZ8faeD6UZf9SnZWK
7.9399	um	Vesicles Paraspeckle	0.000	1.000	14	200001051	200001051	GFP-VOID DsRed2-PSPC1 8C-C-PSPC1 V2.00	0	50. DsRed2-PSPC1_Pos001_S001	00-DWW4DJZ8faeD6UZf9SnZWK
8.02704	um	Vesicles Paraspeckle	0.000	1.000	14	200001052	200001052	GFP-VOID DsRed2-PSPC1 8C-C-PSPC1 V2.00	0	50. DsRed2-PSPC1_Pos001_S001	00-DWW4DJZ8faeD6UZf9SnZWK
2.9958	um	Vesicles Paraspeckle	0.000	1.000	14	200001053	200001053	GFP-VOID DsRed2-PSPC1 8C-C-PSPC1 V2.00	0	50. DsRed2-PSPC1_Pos001_S001	00-DWW4DJZ8faeD6UZf9SnZWK
2.54393	um	Vesicles Paraspeckle	0.000	1.000	14	200001054	200001054	GFP-VOID DsRed2-PSPC1 8C-C-PSPC1 V2.00	0	50. DsRed2-PSPC1_Pos001_S001	00-DWW4DJZ8faeD6UZf9SnZWK
1.61229	um	Vesicles Paraspeckle	0.000	1.000	14	200001055	200001055	GFP-VOID DsRed2-PSPC1 8C-C-PSPC1 V2.00	0	50. DsRed2-PSPC1_Pos001_S001	00-DWW4DJZ8faeD6UZf9SnZWK
0	um	Vesicles Paraspeckle	0.000	1.000	14	200001056	200001056	GFP-VOID DsRed2-PSPC1 8C-C-PSPC1 V2.00	0	50. DsRed2-PSPC1_Pos001_S001	00-DWW4DJZ8faeD6UZf9SnZWK
0	um	Vesicles Paraspeckle	0.000	1.000	14	200001057	200001057	GFP-VOID DsRed2-PSPC1 8C-C-PSPC1 V2.00	0	50. DsRed2-PSPC1_Pos001_S001	00-DWW4DJZ8faeD6UZf9SnZWK
9.62863	um	Vesicles Paraspeckle	0.000	1.000	14	200001058	200001058	GFP-VOID DsRed2-PSPC1 8C-C-PSPC1 V2.00	0	50. DsRed2-PSPC1_Pos001_S001	00-DWW4DJZ8faeD6UZf9SnZWK
8.73927	um	Vesicles Paraspeckle	0.000	1.000	14	200001059	200001059	GFP-VOID DsRed2-PSPC1 8C-C-PSPC1 V2.00	0	50. DsRed2-PSPC1_Pos001_S001	00-DWW4DJZ8faeD6UZf9SnZWK
6.7439	um	Vesicles Paraspeckle	0.000	1.000	14	200001060	200001060	GFP-VOID DsRed2-PSPC1 8C-C-PSPC1 V2.00	0	50. DsRed2-PSPC1_Pos001_S001	00-DWW4DJZ8faeD6UZf9SnZWK
5.18878	um	Vesicles Paraspeckle	0.000	1.000	14	200001061	200001061	GFP-VOID DsRed2-PSPC1 8C-C-PSPC1 V2.00	0	50. DsRed2-PSPC1_Pos001_S001	00-DWW4DJZ8faeD6UZf9SnZWK
1.98369	um	Vesicles Paraspeckle	0.000	1.000	14	200001062	200001062	GFP-VOID DsRed2-PSPC1 8C-C-PSPC1 V2.00	0	50. DsRed2-PSPC1_Pos001_S001	00-DWW4DJZ8faeD6UZf9SnZWK
3.02493	um	Vesicles Paraspeckle	0.000	1.000	14	200001063	200001063	GFP-VOID DsRed2-PSPC1 8C-C-PSPC1 V2.00	0	50. DsRed2-PSPC1_Pos001_S001	00-DWW4DJZ8faeD6UZf9SnZWK
34.6917	um	Vesicles Paraspeckle	0.000	1.000	15	200001064	200001064	GFP-VOID DsRed2-PSPC1 8C-C-PSPC1 V2.00	0	50. DsRed2-PSPC1_Pos001_S001	00-DWW4DJZ8faeD6UZf9SnZWK
26.5629	um	Vesicles Paraspeckle	0.000	1.000	15	200001065	200001065	GFP-VOID DsRed2-PSPC1 8C-C-PSPC1 V2.00	0	50. DsRed2-PSPC1_Pos001_S001	00-DWW4DJZ8faeD6UZf9SnZWK
26.0699	um	Vesicles Paraspeckle	0.000	1.000	15	200001066	200001066	GFP-VOID DsRed2-PSPC1 8C-C-PSPC1 V2.00	0	50. DsRed2-PSPC1_Pos001_S001	00-DWW4DJZ8faeD6UZf9SnZWK
25.9947	um	Vesicles Paraspeckle	0.000	1.000	15	200001067	200001067	GFP-VOID DsRed2-PSPC1 8C-C-PSPC1 V2.00	0	50. DsRed2-PSPC1_Pos001_S001	00-DWW4DJZ8faeD6UZf9SnZWK
25.8213	um	Vesicles Paraspeckle	0.000	1.000	15	200001068	200001068	GFP-VOID DsRed2-PSPC1 8C-C-PSPC1 V2.00	0	50. DsRed2-PSPC1_Pos001_S001	00-DWW4DJZ8faeD6UZf9SnZWK
25.2002	um	Vesicles Paraspeckle	0.000	1.000	15	200001069	200001069	GFP-VOID DsRed2-PSPC1 8C-C-PSPC1 V2.00	0	50. DsRed2-PSPC1_Pos001_S001	00-DWW4DJZ8faeD6UZf9SnZWK
24.1838	um	Vesicles Paraspeckle	0.000	1.000	15	200001070	200001070	GFP-VOID DsRed2-PSPC1 8C-C-PSPC1 V2.00	0	50. DsRed2-PSPC1_Pos001_S001	00-DWW4DJZ8faeD6UZf9SnZWK
21.1689	um	Vesicles Paraspeckle	0.000	1.000	15	200001071	200001071	GFP-VOID DsRed2-PSPC1 8C-C-PSPC1 V2.00	0	50. DsRed2-PSPC1_Pos001_S001	00-DWW4DJZ8faeD6UZf9SnZWK
19.1759	um	Vesicles Paraspeckle	0.000	1.000	15	200001072	200001072	GFP-VOID DsRed2-PSPC1 8C-C-PSPC1 V2.00	0	50. DsRed2-PSPC1_Pos001_S001	00-DWW4DJZ8faeD6UZf9SnZWK
25.4014	um	Vesicles Paraspeckle	0.000	1.000	15	200001073	200001073	GFP-VOID DsRed2-PSPC1 8C-C-PSPC1 V2.00	0	50. DsRed2-PSPC1_Pos001_S001	00-DWW4DJZ8faeD6UZf9SnZWK
25.1778	um	Vesicles Paraspeckle	0.000	1.000	15	200001074	200001074	GFP-VOID DsRed2-PSPC1 8C-C-PSPC1 V2.00	0	50. DsRed2-PSPC1_Pos001_S001	00-DWW4DJZ8faeD6UZf9SnZWK
25.2574	um	Vesicles Paraspeckle	0.000	1.000	15	200001075	200001075	GFP-VOID DsRed2-PSPC1 8C-C-PSPC1 V2.00	0	50. DsRed2-PSPC1_Pos001_S001	00-DWW4DJZ8faeD6UZf9SnZWK
25.0575	um	Vesicles Paraspeckle	0.000	1.000	15	200001076	200001076	GFP-VOID DsRed2-PSPC1 8C-C-PSPC1 V2.00	0	50. DsRed2-PSPC1_Pos001_S001	00-DWW4DJZ8faeD6UZf9SnZWK
24.6323	um	Vesicles Paraspeckle	0.000	1.000	15	200001077	200001077	GFP-VOID DsRed2-PSPC1 8C-C-PSPC1 V2.00	0	50. DsRed2-PSPC1_Pos001_S001	00-DWW4DJZ8faeD6UZf9SnZWK
24.5002	um	Vesicles Paraspeckle	0.000	1.000	15	200001078	200001078	GFP-VOID DsRed2-PSPC1 8C-C-PSPC1 V2.00	0	50. DsRed2-PSPC1_Pos001_S001	00-DWW4DJZ8faeD6UZf9SnZWK
24.2299	um	Vesicles Paraspeckle	0.000	1.000	15	200001079	200001079	GFP-VOID DsRed2-PSPC1 8C-C-PSPC1 V2.00	0	50. DsRed2-PSPC1_Pos001_S001	00-DWW4DJZ8faeD6UZf9SnZWK
22.9066	um	Vesicles Paraspeckle	0.000	1.000	15	200001080	200001080	GFP-VOID DsRed2-PSPC1 8C-C-PSPC1 V2.00	0	50. DsRed2-PSPC1_Pos001_S001	00-DWW4DJZ8faeD6UZf9SnZWK
22.7673	um	Vesicles Paraspeckle	0.000	1.000	15	200001081	200001081	GFP-VOID DsRed2-PSPC1 8C-C-PSPC1 V2.00	0	50. DsRed2-PSPC1_Pos001_S001	00-DWW4DJZ8faeD6UZf9SnZWK
22.5768	um	Vesicles Paraspeckle	0.000	1.000	15	200001082	200001082	GFP-VOID DsRed2-PSPC1 8C-C-PSPC1 V2.00	0	50. DsRed2-PSPC1_Pos001_S001	00-DWW4DJZ8faeD6UZf9SnZWK
19.9613	um	Vesicles Paraspeckle	0.000	1.000	15	200001083	200001083	GFP-VOID DsRed2-PSPC1 8C-C-PSPC1 V2.00	0	50. DsRed2-PSPC1_Pos001_S001	00-DWW4DJZ8faeD6UZf9SnZWK
17.0461	um	Vesicles Paraspeckle	0.000	1.000	15	200001084	200001084	GFP-VOID DsRed2-PSPC1 8C-C-PSPC1 V2.00	0	50. DsRed2-PSPC1_Pos001_S001	00-DWW4DJZ8faeD6UZf9SnZWK
27.025	um	Vesicles Paraspeckle	0.000	1.000	15	200001085	200001085	GFP-VOID DsRed2-PSPC1 8C-C-PSPC1 V2.00	0	50. DsRed2-PSPC1_Pos001_S001	00-DWW4DJZ8faeD6UZf9SnZWK
25.8549	um	Vesicles Paraspeckle	0.000	1.000	15	200001086	200001086	GFP-VOID DsRed2-PSPC1 8C-C-PSPC1 V2.00	0	50. DsRed2-PSPC1_Pos001_S001	00-DWW4DJZ8faeD6UZf9SnZWK
25.6842	um	Vesicles Paraspeckle	0.000	1.000	15	200001087	200001087	GFP-VOID DsRed2-PSPC1 8C-C-PSPC1 V2.00	0	50. DsRed2-PSPC1_Pos001_S001	00-DWW4DJZ8faeD6UZf9SnZWK
25.4477	um	Vesicles Paraspeckle	0.000	1.000	15	200001088	200001088	GFP-VOID DsRed2-PSPC1 8C-C-PSPC1 V2.00	0	50. DsRed2-PSPC1_Pos001_S001	00-DWW4DJZ8faeD6UZf9SnZWK
25.4484	um	Vesicles Paraspeckle	0.000	1.000	15	200001089	200001089	GFP-VOID DsRed2-PSPC1 8C-C-PSPC1 V2.00	0	50. DsRed2-PSPC1_Pos001_S001	00-DWW4DJZ8faeD6UZf9SnZWK
25.2765	um	Vesicles Paraspeckle	0.000	1.000	15	200001090	200001090	GFP-VOID DsRed2-PSPC1 8C-C-PSPC1 V2.00	0	50. DsRed2-PSPC1_Pos001_S001	00-DWW4DJZ8faeD6UZf9SnZWK
24.6353	um	Vesicles Paraspeckle	0.000	1.000	15	200001091	200001091	GFP-VOID DsRed2-PSPC1 8C-C-PSPC1 V2.00	0	50. DsRed2-PSPC1_Pos001_S001	00-DWW4DJZ8faeD6UZf9SnZWK
24.4021	um	Vesicles Paraspeckle	0.000	1.000	15	200001092	200001092	GFP-VOID DsRed2-PSPC1 8C-C-PSPC1 V2.00	0	50. DsRed2-PSPC1_Pos001_S001	00-DWW4DJZ8faeD6UZf9SnZWK
23.9957	um	Vesicles Paraspeckle	0.000	1.000	15	200001093	200001093	GFP-VOID DsRed2-PSPC1 8C-C-PSPC1 V2.00	0	50. DsRed2-PSPC1_Pos001_S001	00-DWW4DJZ8faeD6UZf9SnZWK
23.9072	um	Vesicles Paraspeckle	0.000	1.000	15	200001094	200001094	GFP-VOID DsRed2-PSPC1 8C-C-PSPC1 V2.00	0	50. DsRed2-PSPC1_Pos001_S001	00-DWW4DJZ8faeD6UZf9SnZWK
23.9864	um	Vesicles Paraspeckle	0.000	1.000	15	200001095	200001095	GFP-VOID DsRed2-PSPC1 8C-C-PSPC1 V2.00	0	50. DsRed2-PSPC1_Pos001_S001	00-DWW4DJZ8faeD6UZf9SnZWK
23.906	um	Vesicles Paraspeckle	0.000	1.000	15	200001096	200001096	GFP-VOID DsRed2-PSPC1 8C-C-PSPC1 V2.00	0	50. DsRed2-PSPC1_Pos001_S001	00-DWW4DJZ8faeD6UZf9SnZWK
23.8692	um	Vesicles Paraspeckle	0.000	1.000	15	200001097	200001097	GFP-VOID DsRed2-PSPC1 8C-C-PSPC1 V2.00	0	50. DsRed2-PSPC1_Pos001_S001	00-DWW4DJZ8faeD6UZf9SnZWK
23.7909	um	Vesicles Paraspeckle	0.000	1.000	15	200001098	200001098	GFP-VOID DsRed2-PSPC1 8C-C-PSPC1 V2.00	0	50. DsRed2-PSPC1_Pos001_S001	00-DWW4DJZ8faeD6UZf9SnZWK
23.0018	um	Vesicles Paraspeckle	0.000	1.000	15	200001099	200001099	GFP-VOID DsRed2-PSPC1 8C-C-PSPC1 V2.00	0	50. DsRed2-PSPC1_Pos001_S001	00-DWW4DJZ8faeD6UZf9SnZWK
22.9092	um	Vesicles Paraspeckle	0.000	1.000	15	200001100	200001100	GFP-VOID DsRed2-PSPC1 8C-C-PSPC1 V2.00	0	50. DsRed2-PSPC1_Pos001_S001	00-DWW4DJZ8faeD6UZf9SnZWK
22.5762	um	Vesicles Paraspeckle	0.000	1.000	15	200001101	200001101	GFP-VOID DsRed2-PSPC1 8C-C-PSPC1 V2.00	0	50. DsRed2-PSPC1_Pos001_S001	00-DWW4DJZ8faeD6UZf9SnZWK
22.3685	um	Vesicles Paraspeckle	0.000	1.000	15	200001102	200001102	GFP-VOID DsRed2-PSPC1 8C-C-PSPC1 V2.00	0	50. DsRed2-PSPC1_Pos001_S001	00-DWW4DJZ8faeD6UZf9SnZWK
22.361	um	Vesicles Paraspeckle	0.000	1.000	15	200001103	200001103	GFP-VOID DsRed2-PSPC1 8C-C-PSPC1 V2.00	0	50. DsRed2-PSPC1_Pos001_S001	00-DWW4DJZ8faeD6UZf9SnZWK
22.2649	um	Vesicles Paraspeckle	0.000	1.000	15	200001104	200001104	GFP-VOID DsRed2-PSPC1 8C-C-PSPC1 V2.00	0	50. DsRed2-PSPC1_Pos001_S001	00-DWW4DJZ8faeD6UZf9SnZWK
22.1248	um	Vesicles Paraspeckle	0.000	1.000	15	200001105	200001105	GFP-VOID DsRed2-PSPC1 8C-C-PSPC1 V2.00	0	50. DsRed2-PSPC1_Pos001_S001	00-DWW4DJZ8faeD6UZf9SnZWK
21.9435	um	Vesicles Paraspeckle	0.000	1.000	15	200001106	200001106	GFP-VOID DsRed2-PSPC1 8C-C-PSPC1 V2.00	0	50. DsRed2-PSPC1_Pos001_S001	00-DWW4DJZ8faeD6UZf9SnZWK
21.3329	um	Vesicles Paraspeckle	0.000	1.000	15	200001107	200001107	GFP-VOID DsRed2-PSPC1 8C-C-PSPC1 V2.00	0	50. DsRed2-PSPC1_Pos001_S001	00-DWW4DJZ8faeD6UZf9SnZWK
21.4491	um	Vesicles Paraspeckle	0.000	1.000	15	200001108	200001108	GFP-VOID DsRed2-PSPC1 8C-C-PSPC1 V2.00	0	50. DsRed2-PSPC1_Pos001_S001	00-DWW4DJZ8faeD6UZf9SnZWK
21.1462	um	Vesicles Paraspeckle	0.000	1.000	15	200001109	200001109	GFP-VOID DsRed2-PSPC1 8C-C-PSPC1 V2.00	0	50. DsRed2-PSPC1_Pos001_S001	00-DWW4DJZ8faeD6UZf9SnZWK
20.989	um	Vesicles Paraspeckle	0.000	1.000	15	200001110	200001110	GFP-VOID DsRed2-PSPC1 8C-C-PSPC1 V2.00	0	50. DsRed2-PSPC1_Pos001_S001	00-DWW4DJZ8faeD6UZf9SnZWK
19.6015	um	Vesicles Paraspeckle	0.000	1.000	15	200001111	200001111	GFP-VOID DsRed2-PSPC1 8C-C-PSPC1 V2.00	0	50. DsRed2-PSPC1_Pos001_S001	00-DWW4DJZ8faeD6UZf9SnZWK
27.7902	um	Vesicles Paraspeckle	0.000	1.000	15	200001112	200001112	GFP-VOID DsRed2-PSPC1 8C-C-PSPC1 V2.00	0	50. DsRed2-PSPC1_Pos001_S001	00-DWW4DJZ8faeD6UZf9SnZWK
26.3875	um	Vesicles Paraspeckle	0.000	1.000	15	200001113	200001113	GFP-VOID DsRed2-PSPC1 8C-C-PSPC1 V2.00	0	50. DsRed2-PSPC1_Pos001_S001	00-DWW4DJZ8faeD6UZf9SnZWK
26.2838	um	Vesicles Paraspeckle	0.000	1.000	15	200001114	200001114	GFP-VOID DsRed2-PSPC1 8C-C-PSPC1 V2.00	0	50. DsRed2-PSPC1_Pos001_S001	00-DWW4DJZ8faeD6UZf9SnZWK
26.3091	um	Vesicles Paraspeckle	0.000	1.000	15	200001115	200001115	GFP-VOID DsRed2-PSPC1 8C-C-PSPC1 V2.00	0	50. DsRed2-PSPC1_Pos001_S001	00-DWW4DJZ8faeD6UZf9SnZWK
25.8403	um	Vesicles Paraspeckle	0.000	1.000	15	200001116	200001116	GFP-VOID DsRed2-PSPC1 8C-C-PSPC1 V2.00	0	50. DsRed2-PSPC1_Pos001_S001	00-DWW4DJZ8faeD6UZf9SnZWK
25.5149	um	Vesicles Paraspeckle	0.000	1.000	15	200001117	200001117	GFP-VOID DsRed2-PSPC1 8C-C-PSPC1 V2.00	0	50. DsRed2-PSPC1_Pos001_S001	00-DWW4DJZ8faeD6UZf9SnZWK
24.95	um	Vesicles Paraspeckle	0.000	1.000	15	200001118	200001118	GFP-VOID DsRed2-PSPC1 8C-C-PSPC1 V2.00	0	50. DsRed2-PSPC1_Pos001_S001	00-DWW4DJZ8faeD6UZf9SnZWK
24.3245	um	Vesicles Paraspeckle	0.000	1.000	15	200001119	200001119	GFP-VOID DsRed2-PSPC1 8C-C-PSPC1 V2.00	0	50. DsRed2-PSPC1_Pos001_S001	00-DWW4DJZ8faeD6UZf9SnZWK
24.355	um	Vesicles Paraspeckle	0.000	1.000	15	200001120	200001120	GFP-VOID DsRed2-PSPC1 8C-C-PSPC1 V2.00	0	50. DsRed2-PSPC1_Pos001_S001	00-DWW4DJZ8faeD6UZf9SnZWK
24.1734	um	Vesicles Paraspeckle	0.000	1.000	15	200001121	200001121	GFP-VOID DsRed2-PSPC1 8C-C-PSPC1 V2.00	0	50. DsRed2-PSPC1_Pos001_S001	00-DWW4DJZ8faeD6UZf9SnZWK
23.9163	um	Vesicles Paraspeckle	0.000	1.000	15	200001122	200001122	GFP-VOID DsRed2-PSPC1 8C-C-PSPC1 V2.00	0	50. DsRed2-PSPC1_Pos001_S001	00-DWW4DJZ8faeD6UZf9SnZWK
23.3585	um	Vesicles Paraspeckle	0.000	1.000	15	200001123	200001123	GFP-VOID DsRed2-PSPC1 8C-C-PSPC1 V2.00	0	50. DsRed2-PSPC1_Pos001_S001	00-DWW4DJZ8faeD6UZf9SnZWK
23.2777	um	Vesicles Paraspeckle	0.000	1.000	15	200001124	200001124	GFP-VOID DsRed2-PSPC1 8C-C-PSPC1 V2.00	0	50. DsRed2-PSPC1_Pos001_S001	00-DWW4DJZ8faeD6UZf9SnZWK
22.1087	um	Vesicles Paraspeckle	0.000	1.000	15	200001125	200001125	GFP-VOID DsRed2-PSPC1 8C-C-PSPC1 V2.00	0	50. DsRed2-PSPC1_Pos001_S001	00-DWW4DJZ8faeD6UZf9SnZWK
21.5304	um	Vesicles Paraspeckle	0.000	1.000	15	200001126	200001126	GFP-VOID DsRed2-PSPC1 8C-C-PSPC1 V2.00	0	50. DsRed2-PSPC1_Pos001_S001	00-DWW4DJZ8faeD6UZf9SnZWK
21.1969	um	Vesicles Paraspeckle	0.000	1.000	15	200001127	200001127	GFP-VOID DsRed2-PSPC1 8C-C-PSPC1 V2.00	0	50. DsRed2-PSPC1_Pos001_S001	00-DWW4DJZ8faeD6UZf9SnZWK
16.9376	um	Vesicles Paraspeckle	0.000	1.000	15	200001128	200001128	GFP-VOID DsRed2-PSPC1 8C-C-PSPC1 V2.00	0	50. DsRed2-PSPC1_Pos001_S001	00-DWW4DJZ8faeD6UZf9SnZWK
27.1704	um	Vesicles Paraspeckle	0.000	1.000	15	200001129	200001129	GFP-VOID DsRed2-PSPC1 8C-C-PSPC1 V2.00	0	50. DsRed2-PSPC1_Pos001_S001	00-DWW4DJZ8faeD6UZf9SnZWK
26.8633	um	Vesicles Paraspeckle	0.000	1.000	15	200001130	200001130	GFP-VOID DsRed2-PSPC1 8C-C-PSPC1 V2.00	0	50. DsRed2-PSPC1_Pos001_S001	00-DWW4DJZ8faeD6UZf9SnZWK
26.6165	um	Vesicles Paraspeckle	0.000	1.000	15	200001131	200001131	GFP-VOID DsRed2-PSPC1 8C-C-PSPC1 V2.00	0	50. DsRed2-PSPC1_Pos001_S001	00-DWW4DJZ8faeD6UZf9SnZWK
25.835	um	Vesicles Paraspeckle	0.000	1.000	15	200001132	200001132	GFP-VOID DsRed2-PSPC1 8C-C-PSPC1 V2.00	0	50. DsRed2-PSPC1_Pos001_S001	00-DWW4DJZ8faeD6UZf9SnZWK
25.0606	um	Vesicles Paraspeckle	0.000	1.000	15	200001133	200001133	GFP-VOID DsRed2-PSPC1 8C-C-PSPC1 V2.00	0	50. DsRed2-PSPC1_Pos001_S001	00-DWW4DJZ8faeD6UZf9SnZWK
24.8783	um	Vesicles Paraspeckle	0.000	1.000	15	200001134	200001134	GFP-VOID DsRed2-PSPC1 8C-C-PSPC1 V2.00	0	50. DsRed2-PSPC1_Pos001_S001	00-DWW4DJZ8faeD6UZf9SnZWK
23.399	um	Vesicles Paraspeckle	0.000	1.000	15	200001135	200001135	GFP-VOID DsRed2-PSPC1 8C-C-PSPC1 V2.00	0	50. DsRed2-PSPC1_Pos001_S001	00-DWW4DJZ8faeD6UZf9SnZWK
27.2585	um	Vesicles Paraspeckle	0.000	1.000	15	200001136	200001136	GFP-VOID DsRed2-PSPC1 8C-C-PSPC1 V2.00	0	50. DsRed2-PSPC1_Pos001_S001	00-DWW4DJZ8faeD6UZf9SnZWK
26.9072	um	Vesicles Paraspeckle	0.000	1.000	15	200001137	200001137	GFP-VOID DsRed2-PSPC1 8C-C-PSPC1 V2.00	0	50. DsRed2-PSPC1_Pos001_S001	00-DWW4DJZ8faeD6UZf9SnZWK
22.6516	um	Vesicles Paraspeckle	0.000	1.000	15	200001138	200001138	GFP-VOID DsRed2-PSPC1 8C-C-PSPC1 V2.00	0	50. DsRed2-PSPC1_Pos001_S001	00-DWW4DJZ8faeD6UZf9SnZWK
22.3458	um	Vesicles Paraspeckle	0.000	1.000	15	200001139	200001139	GFP-VOID DsRed2-PSPC1 8C-C-PSPC1 V2.00	0	50. DsRed2-PSPC1_Pos001_S001	00-DWW4DJZ8faeD6UZf9SnZWK
26.8344	um	Vesicles Paraspeckle	0.000	1.000	15	200001140	200001140	GFP-VOID DsRed2-PSPC1 8C-C-PSPC1 V2.00	0	50. DsRed2-PSPC1_Pos001_S001	00-DWW4DJZ8faeD6UZf9SnZWK
27.221	um	Vesicles Paraspeckle	0.000	1.000	15	200001141	200001141	GFP-VOID DsRed2-PSPC1 8C-C-PSPC1 V2.00	0	50. DsRed2-PSPC1_Pos001_S001	00-DWW4DJZ8faeD6UZf9SnZWK
28.0749	um	Vesicles Paraspeckle	0.000	1.000	16	200001142	200000000	GFP-VOID DsRed2-PSPC1 8C-C-PSPC1 V2.00	0	50. DsRed2-PSPC1_Pos002_S001	00-WQagW9F3dz5Hy7s7363Z9U
28.2376	um	Vesicles Paraspeckle	0.000	1.000	16	200001143	200000001	GFP-VOID DsRed2-PSPC1 8C-C-PSPC1 V2.00	0	50. DsRed2-PSPC1_Pos002_S001	00-WQagW9F3dz5Hy7s7363Z9U
26.8087	um	Vesicles Paraspeckle	0.000	1.000	16	200001144	200000002	GFP-VOID DsRed2-PSPC1 8C-C-PSPC1 V2.00	0	50. DsRed2-PSPC1_Pos002_S001	00-WQagW9F3dz5Hy7s7363Z9U
29.1317	um	Vesicles Paraspeckle	0.000	1.000	16	200001145	200000003	GFP-VOID DsRed2-PSPC1 8C-C-PSPC1 V2.00	0	50. DsRed2-PSPC1_Pos002_S001	00-WQagW9F3dz5Hy7s7363Z9U
27.6267	um	Vesicles Paraspeckle	0.000	1.000	16	200001146	200000004	GFP-VOID DsRed2-PSPC1 8C-C-PSPC1 V2.00	0	50. DsRed2-PSPC1_Pos002_S001	00-WQagW9F3dz5Hy7s7363Z9U
28.1089	um	Vesicles Paraspeckle	0.000	1.000	16	200001147	200000005	GFP-VOID DsRed2-PSPC1 8C-C-PSPC1 V2.00	0	50. DsRed2-PSPC1_Pos002_S001	00-WQagW9F3dz5Hy7s7363Z9U
27.6374	um	Vesicles Paraspeckle	0.000	1.000	16	200001148	200000006	GFP-VOID DsRed2-PSPC1 8C-C-PSPC1 V2.00	0	50. DsRed2-PSPC1_Pos002_S001	00-WQagW9F3dz5Hy7s7363Z9U
28.5079	um	Vesicles Paraspeckle	0.000	1.000	16	200001149	200000007	GFP-VOID DsRed2-PSPC1 8C-C-PSPC1 V2.00	0	50. DsRed2-PSPC1_Pos002_S001	00-WQagW9F3dz5Hy7s7363Z9U
29.6412	um	Vesicles Paraspeckle	0.000	1.000	16	200001150	200000008	GFP-VOID DsRed2-PSPC1 8C-C-PSPC1 V2.00	0	50. DsRed2-PSPC1_Pos002_S001	00-WQagW9F3dz5Hy7s7363Z9U
27.8532	um	Vesicles Paraspeckle	0.000	1.000	16	200001151	200000009	GFP-VOID DsRed2-PSPC1 8C-C-PSPC1 V2.00	0	50. DsRed2-PSPC1_Pos002_S001	00-WQagW9F3dz5Hy7s7363Z9U
28.0192	um	Vesicles Paraspeckle	0.000	1.000	16	200001152	200000010	GFP-VOID DsRed2-PSPC1 8C-C-PSPC1 V2.00	0	50. DsRed2-PSPC1_Pos002_S001	00-WQagW9F3dz5Hy7s7363Z9U
26.5282	um	Vesicles Paraspeckle	0.000	1.000	16	200001153	200000011	GFP-VOID DsRed2-PSPC1 8C-C-PSPC1 V2.00	0	50. DsRed2-PSPC1_Pos002_S001	00-WQagW9F3dz5Hy7s7363Z9U
29.0614	um	Vesicles Paraspeckle	0.000	1.000	16	200001154	200000012	GFP-VOID DsRed2-PSPC1 8C-C-PSPC1 V2.00	0	50. DsRed2-PSPC1_Pos002_S001	00-WQagW9F3dz5Hy7s7363Z9U
26.8692	um	Vesicles Paraspeckle	0.000	1.000	16	200001155	200000013	GFP-VOID DsRed2-PSPC1 8C-C-PSPC1 V2.00	0	50. DsRed2-PSPC1_Pos002_S001	00-WQagW9F3dz5Hy7s7363Z9U
26.6921	um	Vesicles Paraspeckle	0.000	1.000	16	200001156	200000014	GFP-VOID DsRed2-PSPC1 8C-C-PSPC1 V2.00	0	50. DsRed2-PSPC1_Pos002_S001	00-WQagW9F3dz5Hy7s7363Z9U
28.2961	um	Vesicles Paraspeckle	0.000	1.000	16	200001157	200000015	GFP-VOID DsRed2-PSPC1 8C-C-PSPC1 V2.00	0	50. DsRed2-PSPC1_Pos002_S001	00-WQagW9F3dz5Hy7s7363Z9U
27.4162	um	Vesicles Paraspeckle	0.000	1.000	16	200001158	200000016	GFP-VOID DsRed2-PSPC1 8C-C-PSPC1 V2.00	0	50. DsRed2-PSPC1_Pos002_S001	00-WQagW9F3dz5Hy7s7363Z9U
26.6987	um	Vesicles Paraspeckle	0.000	1.000	16	200001159	200000017	GFP-VOID DsRed2-PSPC1 8C-C-PSPC1 V2.00	0	50. DsRed2-PSPC1_Pos002_S001	00-WQagW9F3dz5Hy7s7363Z9U
26.3719	um	Vesicles Paraspeckle	0.000	1.000	16	200001160	200000018	GFP-VOID DsRed2-PSPC1 8C-C-PSPC1 V2.00	0	50. DsRed2-PSPC1_Pos002_S001	00-WQagW9F3dz5Hy7s7363Z9U
26.5636	um	Vesicles Paraspeckle	0.000	1.000	16	200001161	200000019	GFP-VOID DsRed2-PSPC1 8C-C-PSPC1 V2.00	0	50. DsRed2-PSPC1_Pos002_S001	00-WQagW9F3dz5Hy7s7363Z9U
28.5997	um	Vesicles Paraspeckle	0.000	1.000	16	200001162	200000020	GFP-VOID DsRed2-PSPC1 8C-C-PSPC1 V2.00	0	50. DsRed2-PSPC1_Pos002_S001	00-WQagW9F3dz5Hy7s7363Z9U
29.0315	um	Vesicles Paraspeckle	0.000	1.000	16	200001163	200000021	GFP-VOID DsRed2-PSPC1 8C-C-PSPC1 V2.00	0	50. DsRed2-PSPC1_Pos002_S001	00-WQagW9F3dz5Hy7s7363Z9U
29.4268	um	Vesicles Paraspeckle	0.000	1.000	16	200001164	200000022	GFP-VOID DsRed2-PSPC1 8C-C-PSPC1 V2.00	0	50. DsRed2-PSPC1_Pos002_S001	00-WQagW9F3dz5Hy7s7363Z9U
29.1805	um	Vesicles Paraspeckle	0.000	1.000	16	200001165	200000023	GFP-VOID DsRed2-PSPC1 8C-C-PSPC1 V2.00	0	50. DsRed2-PSPC1_Pos002_S001	00-WQagW9F3dz5Hy7s7363Z9U
26.302	um	Vesicles Paraspeckle	0.000	1.000	16	200001166	200000024	GFP-VOID DsRed2-PSPC1 8C-C-PSPC1 V2.00	0	50. DsRed2-PSPC1_Pos002_S001	00-WQagW9F3dz5Hy7s7363Z9U
29.0477	um	Vesicles Paraspeckle	0.000	1.000	16	200001167	200000025	GFP-VOID DsRed2-PSPC1 8C-C-PSPC1 V2.00	0	50. DsRed2-PSPC1_Pos002_S001	00-WQagW9F3dz5Hy7s7363Z9U
27.6468	um	Vesicles Paraspeckle	0.000	1.000	16	200001168	200000026	GFP-VOID DsRed2-PSPC1 8C-C-PSPC1 V2.00	0	50. DsRed2-PSPC1_Pos002_S001	00-WQagW9F3dz5Hy7s7363Z9U
26.6081	um	Vesicles Paraspeckle	0.000	1.000	16	200001169	200000027	GFP-VOID DsRed2-PSPC1 8C-C-PSPC1 V2.00	0	50. DsRed2-PSPC1_Pos002_S001	00-WQagW9F3dz5Hy7s7363Z9U
28.6016	um	Vesicles Paraspeckle	0.000	1.000	16	200001170	200000028	GFP-VOID DsRed2-PSPC1 8C-C-PSPC1 V2.00	0	50. DsRed2-PSPC1_Pos002_S001	00-WQagW9F3dz5Hy7s7363Z9U
26.1179	um	Vesicles Paraspeckle	0.000	1.000	16	200001171	200000029	GFP-VOID DsRed2-PSPC1 8C-C-PSPC1 V2.00	0	50. DsRed2-PSPC1_Pos002_S001	00-WQagW9F3dz5Hy7s7363Z9U
26.6476	um	Vesicles Paraspeckle	0.000	1.000	16	200001172	200000030	GFP-VOID DsRed2-PSPC1 8C-C-PSPC1 V2.00	0	50. DsRed2-PSPC1_Pos002_S001	00-WQagW9F3dz5Hy7s7363Z9U
28.2477	um	Vesicles Paraspeckle	0.000	1.000	16	200001173	200000031	GFP-VOID DsRed2-PSPC1 8C-C-PSPC1 V2.00	0	50. DsRed2-PSPC1_Pos002_S001	00-WQagW9F3dz5Hy7s7363Z9U
26.9291	um	Vesicles Paraspeckle	0.000	1.000	16	200001174	200000032	GFP-VOID DsRed2-PSPC1 8C-C-PSPC1 V2.00	0	50. DsRed2-PSPC1_Pos002_S001	00-WQagW9F3dz5Hy7s7363Z9U
26.2509	um	Vesicles Paraspeckle	0.000	1.000	16	200001175	200000033	GFP-VOID DsRed2-PSPC1 8C-C-PSPC1 V2.00	0	50. DsRed2-PSPC1_Pos002_S001	00-WQagW9F3dz5Hy7s7363Z9U
26.0553	um	Vesicles Paraspeckle	0.000	1.000	16	200001176	200000034	GFP-VOID DsRed2-PSPC1 8C-C-PSPC1 V2.00	0	50. DsRed2-PSPC1_Pos002_S001	00-WQagW9F3dz5Hy7s7363Z9U
25.931	um	Vesicles Paraspeckle	0.000	1.000	16	200001177	200000035	GFP-VOID DsRed2-PSPC1 8C-C-PSPC1 V2.00	0	50. DsRed2-PSPC1_Pos002_S001	00-WQagW9F3dz5Hy7s7363Z9U
29.5901	um	Vesicles Paraspeckle	0.000	1.000	16	200001178	200000036	GFP-VOID DsRed2-PSPC1 8C-C-PSPC1 V2.00	0	50. DsRed2-PSPC1_Pos002_S001	00-WQagW9F3dz5Hy7s7363Z9U
27.8776	um	Vesicles Paraspeckle	0.000	1.000	16	200001179	200000037	GFP-VOID DsRed2-PSPC1 8C-C-PSPC1 V2.00	0	50. DsRed2-PSPC1_Pos002_S001	00-WQagW9F3dz5Hy7s7363Z9U
27.8353	um	Vesicles Paraspeckle	0.000	1.000	16	200001180	200000038	GFP-VOID DsRed2-PSPC1 8C-C-PSPC1 V2.00	0	50. DsRed2-PSPC1_Pos002_S001	00-WQagW9F3dz5Hy7s7363Z9U
26.2353	um	Vesicles Paraspeckle	0.000	1.000	16	200001181	200000039	GFP-VOID DsRed2-PSPC1 8C-C-PSPC1 V2.00	0	50. DsRed2-PSPC1_Pos002_S001	00-WQagW9F3dz5Hy7s7363Z9U
29.5206	um	Vesicles Paraspeckle	0.000	1.000	16	200001182	200000040	GFP-VOID DsRed2-PSPC1 8C-C-PSPC1 V2.00	0	50. DsRed2-PSPC1_Pos002_S001	00-WQagW9F3dz5Hy7s7363Z9U
26.5612	um	Vesicles Paraspeckle	0.000	1.000	16	200001183	200000041	GFP-VOID DsRed2-PSPC1 8C-C-PSPC1 V2.00	0	50. DsRed2-PSPC1_Pos002_S001	00-WQagW9F3dz5Hy7s7363Z9U
29.271	um	Vesicles Paraspeckle	0.000	1.000	16	200001184	200000042	GFP-VOID DsRed2-PSPC1 8C-C-PSPC1 V2.00	0	50. DsRed2-PSPC1_Pos002_S001	00-WQagW9F3dz5Hy7s7363Z9U
28.4049	um	Vesicles Paraspeckle	0.000	1.000	16	200001185	200000043	GFP-VOID DsRed2-PSPC1 8C-C-PSPC1 V2.00	0	50. DsRed2-PSPC1_Pos002_S001	00-WQagW9F3dz5Hy7s7363Z9U
28.6636	um	Vesicles Paraspeckle	0.000	1.000	16	200001186	200000044	GFP-VOID DsRed2-PSPC1 8C-C-PSPC1 V2.00	0	50. DsRed2-PSPC1_Pos002_S001	00-WQagW9F3dz5Hy7s7363Z9U
26.9025	um	Vesicles Paraspeckle	0.000	1.000	16	200001187	200000045	GFP-VOID DsRed2-PSPC1 8C-C-PSPC1 V2.00	0	50. DsRed2-PSPC1_Pos002_S001	00-WQagW9F3dz5Hy7s7363Z9U
28.5277	um	Vesicles Paraspeckle	0.000	1.000	16	200001188	200000046	GFP-VOID DsRed2-PSPC1 8C-C-PSPC1 V2.00	0	50. DsRed2-PSPC1_Pos002_S001	00-WQagW9F3dz5Hy7s7363Z9U
28.9397	um	Vesicles Paraspeckle	0.000	1.000	16	200001189	200000047	GFP-VOID DsRed2-PSPC1 8C-C-PSPC1 V2.00	0	50. DsRed2-PSPC1_Pos002_S001	00-WQagW9F3dz5Hy7s7363Z9U
26.2661	um	Vesicles Paraspeckle	0.000	1.000	16	200001190	200000048	GFP-VOID DsRed2-PSPC1 8C-C-PSPC1 V2.00	0	50. DsRed2-PSPC1_Pos002_S001	00-WQagW9F3dz5Hy7s7363Z9U
29.4657	um	Vesicles Paraspeckle	0.000	1.000	16	200001191	200000049	GFP-VOID DsRed2-PSPC1 8C-C-PSPC1 V2.00	0	50. DsRed2-PSPC1_Pos002_S001	00-WQagW9F3dz5Hy7s7363Z9U
28.5723	um	Vesicles Paraspeckle	0.000	1.000	16	200001192	200000050	GFP-VOID DsRed2-PSPC1 8C-C-PSPC1 V2.00	0	50. DsRed2-PSPC1_Pos002_S001	00-WQagW9F3dz5Hy7s7363Z9U
26.4364	um	Vesicles Paraspeckle	0.000	1.000	16	200001193	200000051	GFP-VOID DsRed2-PSPC1 8C-C-PSPC1 V2.00	0	50. DsRed2-PSPC1_Pos002_S001	00-WQagW9F3dz5Hy7s7363Z9U
27.3139	um	Vesicles Paraspeckle	0.000	1.000	16	200001194	200000052	GFP-VOID DsRed2-PSPC1 8C-C-PSPC1 V2.00	0	50. DsRed2-PSPC1_Pos002_S001	00-WQagW9F3dz5Hy7s7363Z9U
28.6196	um	Vesicles Paraspeckle	0.000	1.000	16	200001195	200000053	GFP-VOID DsRed2-PSPC1 8C-C-PSPC1 V2.00	0	50. DsRed2-PSPC1_Pos002_S001	00-WQagW9F3dz5Hy7s7363Z9U
27.647	um	Vesicles Paraspeckle	0.000	1.000	16	200001196	200000054	GFP-VOID DsRed2-PSPC1 8C-C-PSPC1 V2.00	0	50. DsRed2-PSPC1_Pos002_S001	00-WQagW9F3dz5Hy7s7363Z9U
27.56	um	Vesicles Paraspeckle	0.000	1.000	16	200001197	200000055	GFP-VOID DsRed2-PSPC1 8C-C-PSPC1 V2.00	0	50. DsRed2-PSPC1_Pos002_S001	00-WQagW9F3dz5Hy7s7363Z9U
27.0044	um	Vesicles Paraspeckle	0.000	1.000	16	200001198	200000056	GFP-VOID DsRed2-PSPC1 8C-C-PSPC1 V2.00	0	50. DsRed2-PSPC1_Pos002_S001	00-WQagW9F3dz5Hy7s7363Z9U
27.5484	um	Vesicles Paraspeckle	0.000	1.000	16	200001199	200000057	GFP-VOID DsRed2-PSPC1 8C-C-PSPC1 V2.00	0	50. DsRed2-PSPC1_Pos002_S001	00-WQagW9F3dz5Hy7s7363Z9U
28.5944	um	Vesicles Paraspeckle	0.000	1.000	16	200001200	200000058	GFP-VOID DsRed2-PSPC1 8C-C-PSPC1 V2.00	0	50. DsRed2-PSPC1_Pos002_S001	00-WQagW9F3dz5Hy7s7363Z9U
27.6842	um	Vesicles Paraspeckle	0.000	1.000	16	200001201	200000059	GFP-VOID DsRed2-PSPC1 8C-C-PSPC1 V2.00	0	50. DsRed2-PSPC1_Pos002_S001	00-WQagW9F3dz5Hy7s7363Z9U
27.0802	um	Vesicles Paraspeckle	0.000	1.000	16	200001202	200000060	GFP-VOID DsRed2-PSPC1 8C-C-PSPC1 V2.00	0	50. DsRed2-PSPC1_Pos002_S001	00-WQagW9F3dz5Hy7s7363Z9U
26.3745	um	Vesicles Paraspeckle	0.000	1.000	16	200001203	200000061	GFP-VOID DsRed2-PSPC1 8C-C-PSPC1 V2.00	0	50. DsRed2-PSPC1_Pos002_S001	00-WQagW9F3dz5Hy7s7363Z9U
28.5461	um	Vesicles Paraspeckle	0.000	1.000	16	200001204	200000062	GFP-VOID DsRed2-PSPC1 8C-C-PSPC1 V2.00	0	50. DsRed2-PSPC1_Pos002_S001	00-WQagW9F3dz5Hy7s7363Z9U
29.095	um	Vesicles Paraspeckle	0.000	1.000	16	200001205	200000063	GFP-VOID DsRed2-PSPC1 8C-C-PSPC1 V2.00	0	50. DsRed2-PSPC1_Pos002_S001	00-WQagW9F3dz5Hy7s7363Z9U
27.8411	um	Vesicles Paraspeckle	0.000	1.000	16	200001206	200000064	GFP-VOID DsRed2-PSPC1 8C-C-PSPC1 V2.00	0	50. DsRed2-PSPC1_Pos002_S001	00-WQagW9F3dz5Hy7s7363Z9U
29.6412	um	Vesicles Paraspeckle	0.000	1.000	16	200001207	200000065	GFP-VOID DsRed2-PSPC1 8C-C-PSPC1 V2.00	0	50. DsRed2-PSPC1_Pos002_S001	00-WQagW9F3dz5Hy7s7363Z9U
26.5147	um	Vesicles Paraspeckle	0.000	1.000	16	200001208	200000066	GFP-VOID DsRed2-PSPC1 8C-C-PSPC1 V2.00	0	50. DsRed2-PSPC1_Pos002_S001	00-WQagW9F3dz5Hy7s7363Z9U
26.8354	um	Vesicles Paraspeckle	0.000	1.000	16	200001209	200000067	GFP-VOID DsRed2-PSPC1 8C-C-PSPC1 V2.00	0	50. DsRed2-PSPC1_Pos002_S001	00-WQagW9F3dz5Hy7s7363Z9U
27.1824	um	Vesicles Paraspeckle	0.000	1.000	16	200001210	200000068	GFP-VOID DsRed2-PSPC1 8C-C-PSPC1 V2.00	0	50. DsRed2-PSPC1_Pos002_S001	00-WQagW9F3dz5Hy7s7363Z9U
27.4578	um	Vesicles Paraspeckle	0.000	1.000	16	200001211	200000069	GFP-VOID DsRed2-PSPC1 8C-C-PSPC1 V2.00	0	50. DsRed2-PSPC1_Pos002_S001	00-WQagW9F3dz5Hy7s7363Z9U
2.30085	um	Vesicles Paraspeckle	0.000	1.000	18	200001212	200000070	GFP-VOID DsRed2-PSPC1 8C-C-PSPC1 V2.00	0	50. DsRed2-PSPC1_Pos002_S001	00-WQagW9F3dz5Hy7s7363Z9U
2.62271	um	Vesicles Paraspeckle	0.000	1.000	18	200001213	200000071	GFP-VOID DsRed2-PSPC1 8C-C-PSPC1 V2.00	0	50. DsRed2-PSPC1_Pos002_S001	00-WQagW9F3dz5Hy7s7363Z9U
1.45369	um	Vesicles Paraspeckle	0.000	1.000	18	200001214	200000072	GFP-VOID DsRed2-PSPC1 8C-C-PSPC1 V2.00	0	50. DsRed2-PSPC1_Pos002_S001	00-WQagW9F3dz5Hy7s7363Z9U
1.99201	um	Vesicles Paraspeckle	0.000	1.000	18	200001215	200000073	GFP-VOID DsRed2-PSPC1 8C-C-PSPC1 V2.00	0	50. DsRed2-PSPC1_Pos002_S001	00-WQagW9F3dz5Hy7s7363Z9U
2.39814	um	Vesicles Paraspeckle	0.000	1.000	18	200001216	200000074	GFP-VOID DsRed2-PSPC1 8C-C-PSPC1 V2.00	0	50. DsRed2-PSPC1_Pos002_S001	00-WQagW9F3dz5Hy7s7363Z9U
3.51556	um	Vesicles Paraspeckle	0.000	1.000	18	200001217	200000075	GFP-VOID DsRed2-PSPC1 8C-C-PSPC1 V2.00	0	50. DsRed2-PSPC1_Pos002_S001	00-WQagW9F3dz5Hy7s7363Z9U
11.0518	um	Vesicles Paraspeckle	0.000	1.000	18	200001218	200000076	GFP-VOID DsRed2-PSPC1 8C-C-PSPC1 V2.00	0	50. DsRed2-PSPC1_Pos002_S001	00-WQagW9F3dz5Hy7s7363Z9U
11.2558	um	Vesicles Paraspeckle	0.000	1.000	18	200001219	200000077	GFP-VOID DsRed2-PSPC1 8C-C-PSPC1 V2.00	0	50. DsRed2-PSPC1_Pos002_S001	00-WQagW9F3dz5Hy7s7363Z9U
0.225972	um	Vesicles Paraspeckle	0.000	1.000	18	200001220	200000078	GFP-VOID DsRed2-PSPC1 8C-C-PSPC1 V2.00	0	50. DsRed2-PSPC1_Pos002_S001	00-WQagW9F3dz5Hy7s7363Z9U
0.687269	um	Vesicles Paraspeckle	0.000	1.000	18	200001221	200000079	GFP-VOID DsRed2-PSPC1 8C-C-PSPC1 V2.00	0	50. DsRed2-PSPC1_Pos002_S001	00-WQagW9F3dz5Hy7s7363Z9U
1.25702	um	Vesicles Paraspeckle	0.000	1.000	18	200001222	200000080	GFP-VOID DsRed2-PSPC1 8C-C-PSPC1 V2.00	0	50. DsRed2-PSPC1_Pos002_S001	00-WQagW9F3dz5Hy7s7363Z9U
1.88983	um	Vesicles Paraspeckle	0.000	1.000	18	200001223	200000081	GFP-VOID DsRed2-PSPC1 8C-C-PSPC1 V2.00	0	50. DsRed2-PSPC1_Pos002_S001	00-WQagW9F3dz5Hy7s7363Z9U
2.15904	um	Vesicles Paraspeckle	0.000	1.000	18	200001224	200000082	GFP-VOID DsRed2-PSPC1 8C-C-PSPC1 V2.00	0	50. DsRed2-PSPC1_Pos002_S001	00-WQagW9F3dz5Hy7s7363Z9U
2.26276	um	Vesicles Paraspeckle	0.000	1.000	18	200001225	200000083	GFP-VOID DsRed2-PSPC1 8C-C-PSPC1 V2.00	0	50. DsRed2-PSPC1_Pos002_S001	00-WQagW9F3dz5Hy7s7363Z9U
2.28578	um	Vesicles Paraspeckle	0.000	1.000	18	200001226	200000084	GFP-VOID DsRed2-PSPC1 8C-C-PSPC1 V2.00	0	50. DsRed2-PSPC1_Pos002_S001	00-WQagW9F3dz5Hy7s7363Z9U
2.64605	um	Vesicles Paraspeckle	0.000	1.000	18	200001227	200000085	GFP-VOID DsRed2-PSPC1 8C-C-PSPC1 V2.00	0	50. DsRed2-PSPC1_Pos002_S001	00-WQagW9F3dz5Hy7s7363Z9U
2.51963	um	Vesicles Paraspeckle	0.000	1.000	18	200001228	200000086	GFP-VOID DsRed2-PSPC1 8C-C-PSPC1 V2.00	0	50. DsRed2-PSPC1_Pos002_S001	00-WQagW9F3dz5Hy7s7363Z9U
3.50593	um	Vesicles Paraspeckle	0.000	1.000	18	200001229	200000087	GFP-VOID DsRed2-PSPC1 8C-C-PSPC1 V2.00	0	50. DsRed2-PSPC1_Pos002_S001	00-WQagW9F3dz5Hy7s7363Z9U
3.39097	um	Vesicles Paraspeckle	0.000	1.000	18	200001230	200000088	GFP-VOID DsRed2-PSPC1 8C-C-PSPC1 V2.00	0	50. DsRed2-PSPC1_Pos002_S001	00-WQagW9F3dz5Hy7s7363Z9U
3.40783	um	Vesicles Paraspeckle	0.000	1.000	18	200001231	200000089	GFP-VOID DsRed2-PSPC1 8C-C-PSPC1 V2.00	0	50. DsRed2-PSPC1_Pos002_S001	00-WQagW9F3dz5Hy7s7363Z9U
5.42993	um	Vesicles Paraspeckle	0.000	1.000	18	200001232	200000090	GFP-VOID DsRed2-PSPC1 8C-C-PSPC1 V2.00	0	50. DsRed2-PSPC1_Pos002_S001	00-WQagW9F3dz5Hy7s7363Z9U
10.366	um	Vesicles Paraspeckle	0.000	1.000	18	200001233	200000091	GFP-VOID DsRed2-PSPC1 8C-C-PSPC1 V2.00	0	50. DsRed2-PSPC1_Pos002_S001	00-WQagW9F3dz5Hy7s7363Z9U
10.3661	um	Vesicles Paraspeckle	0.000	1.000	18	200001234	200000092	GFP-VOID DsRed2-PSPC1 8C-C-PSPC1 V2.00	0	50. DsRed2-PSPC1_Pos002_S001	00-WQagW9F3dz5Hy7s7363Z9U
10.7865	um	Vesicles Paraspeckle	0.000	1.000	18	200001235	200000093	GFP-VOID DsRed2-PSPC1 8C-C-PSPC1 V2.00	0	50. DsRed2-PSPC1_Pos002_S001	00-WQagW9F3dz5Hy7s7363Z9U
11.1443	um	Vesicles Paraspeckle	0.000	1.000	18	200001236	200000094	GFP-VOID DsRed2-PSPC1 8C-C-PSPC1 V2.00	0	50. DsRed2-PSPC1_Pos002_S001	00-WQagW9F3dz5Hy7s7363Z9U
11.7111	um	Vesicles Paraspeckle	0.000	1.000	18	200001237	200000095	GFP-VOID DsRed2-PSPC1 8C-C-PSPC1 V2.00	0	50. DsRed2-PSPC1_Pos002_S001	00-WQagW9F3dz5Hy7s7363Z9U
11.7809	um	Vesicles Paraspeckle	0.000	1.000	18	200001238	200000096	GFP-VOID DsRed2-PSPC1 8C-C-PSPC1 V2.00	0	50. DsRed2-PSPC1_Pos002_S001	00-WQagW9F3dz5Hy7s7363Z9U
12.2123	um	Vesicles Paraspeckle	0.000	1.000	18	200001239	200000097	GFP-VOID DsRed2-PSPC1 8C-C-PSPC1 V2.00	0	50. DsRed2-PSPC1_Pos002_S001	00-WQagW9F3dz5Hy7s7363Z9U
13.797	um	Vesicles Paraspeckle	0.000	1.000	18	200001240	200000098	GFP-VOID DsRed2-PSPC1 8C-C-PSPC1 V2.00	0	50. DsRed2-PSPC1_Pos002_S001	00-WQagW9F3dz5Hy7s7363Z9U
16.4929	um	Vesicles Paraspeckle	0.000	1.000	18	200001241	200000099	GFP-VOID DsRed2-PSPC1 8C-C-PSPC1 V2.00	0	50. DsRed2-PSPC1_Pos002_S001	00-WQagW9F3dz5Hy7s7363Z9U
0.628014	um	Vesicles Paraspeckle	0.000	1.000	18	200001242	200000100	GFP-VOID DsRed2-PSPC1 8C-C-PSPC1 V2.00	0	50. DsRed2-PSPC1_Pos002_S001	00-WQagW9F3dz5Hy7s7363Z9U
0.921524	um	Vesicles Paraspeckle	0.000	1.000	18	200001243	200000101	GFP-VOID DsRed2-PSPC1 8C-C-PSPC1 V2.00	0	50. DsRed2-PSPC1_Pos002_S001	00-WQagW9F3dz5Hy7s7363Z9U
1.18954	um	Vesicles Paraspeckle	0.000	1.000	18	200001244	200000102	GFP-VOID DsRed2-PSPC1 8C-C-PSPC1 V2.00	0	50. DsRed2-PSPC1_Pos002_S001	00-WQagW9F3dz5Hy7s7363Z9U
2.47183	um	Vesicles Paraspeckle	0.000	1.000	18	200001245	200000103	GFP-VOID DsRed2-PSPC1 8C-C-PSPC1 V2.00	0	50. DsRed2-PSPC1_Pos002_S001	00-WQagW9F3dz5Hy7s7363Z9U
3.31126	um	Vesicles Paraspeckle	0.000	1.000	18	200001246	200000104	GFP-VOID DsRed2-PSPC1 8C-C-PSPC1 V2.00	0	50. DsRed2-PSPC1_Pos002_S001	00-WQagW9F3dz5Hy7s7363Z9U
3.27506	um	Vesicles Paraspeckle	0.000	1.000	18	200001247	200000105	GFP-VOID DsRed2-PSPC1 8C-C-PSPC1 V2.00	0	50. DsRed2-PSPC1_Pos002_S001	00-WQagW9F3dz5Hy7s7363Z9U
3.3328	um	Vesicles Paraspeckle	0.000	1.000	18	200001248	200000106	GFP-VOID DsRed2-PSPC1 8C-C-PSPC1 V2.00	0	50. DsRed2-PSPC1_Pos002_S001	00-WQagW9F3dz5Hy7s7363Z9U
3.99225	um	Vesicles Paraspeckle	0.000	1.000	18	200001249	200000107	GFP-VOID DsRed2-PSPC1 8C-C-PSPC1 V2.00	0	50. DsRed2-PSPC1_Pos002_S001	00-WQagW9F3dz5Hy7s7363Z9U
4.68502	um	Vesicles Paraspeckle	0.000	1.000	18	200001250	200000108	GFP-VOID DsRed2-PSPC1 8C-C-PSPC1 V2.00	0	50. DsRed2-PSPC1_Pos002_S001	00-WQagW9F3dz5Hy7s7363Z9U
5.04504	um	Vesicles Paraspeckle	0.000	1.000	18	200001251	200000109	GFP-VOID DsRed2-PSPC1 8C-C-PSPC1 V2.00	0	50. DsRed2-PSPC1_Pos002_S001	00-WQagW9F3dz5Hy7s7363Z9U
5.42993	um	Vesicles Paraspeckle	0.000	1.000	18	200001252	200000110	GFP-VOID DsRed2-PSPC1 8C-C-PSPC1 V2.00	0	50. DsRed2-PSPC1_Pos002_S001	00-WQagW9F3dz5Hy7s7363Z9U
10.3871	um	Vesicles Paraspeckle	0.000	1.000	18	200001253	200000111	GFP-VOID DsRed2-PSPC1 8C-C-PSPC1 V2.00	0	50. DsRed2-PSPC1_Pos002_S001	00-WQagW9F3dz5Hy7s7363Z9U
10.8816	um	Vesicles Paraspeckle	0.000	1.000	18	200001254	200000112	GFP-VOID DsRed2-PSPC1 8C-C-PSPC1 V2.00	0	50. DsRed2-PSPC1_Pos002_S001	00-WQagW9F3dz5Hy7s7363Z9U
12.59	um	Vesicles Paraspeckle	0.000	1.000	18	200001255	200000113	GFP-VOID DsRed2-PSPC1 8C-C-PSPC1 V2.00	0	50. DsRed2-PSPC1_Pos002_S001	00-WQagW9F3dz5Hy7s7363Z9U
12.8957	um	Vesicles Paraspeckle	0.000	1.000	18	200001256	200000114	GFP-VOID DsRed2-PSPC1 8C-C-PSPC1 V2.00	0	50. DsRed2-PSPC1_Pos002_S001	00-WQagW9F3dz5Hy7s7363Z9U
14.8094	um	Vesicles Paraspeckle	0.000	1.000	18	200001257	200000115	GFP-VOID DsRed2-PSPC1 8C-C-PSPC1 V2.00	0	50. DsRed2-PSPC1_Pos002_S001	00-WQagW9F3dz5Hy7s7363Z9U
20.991	um	Vesicles Paraspeckle	0.000	1.000	18	200001258	200000116	GFP-VOID DsRed2-PSPC1 8C-C-PSPC1 V2.00	0	50. DsRed2-PSPC1_Pos002_S001	00-WQagW9F3dz5Hy7s7363Z9U
20.971	um	Vesicles Paraspeckle	0.000	1.000	18	200001259	200000117	GFP-VOID DsRed2-PSPC1 8C-C-PSPC1 V2.00	0	50. DsRed2-PSPC1_Pos002_S001	00-WQagW9F3dz5Hy7s7363Z9U
0.906448	um	Vesicles Paraspeckle	0.000	1.000	18	200001260	200000118	GFP-VOID DsRed2-PSPC1 8C-C-PSPC1 V2.00	0	50. DsRed2-PSPC1_Pos002_S001	00-WQagW9F3dz5Hy7s7363Z9U
2.0233	um	Vesicles Paraspeckle	0.000	1.000	18	200001261	200000119	GFP-VOID DsRed2-PSPC1 8C-C-PSPC1 V2.00	0	50. DsRed2-PSPC1_Pos002_S001	00-WQagW9F3dz5Hy7s7363Z9U
3.22513	um	Vesicles Paraspeckle	0.000	1.000	18	200001262	200000120	GFP-VOID DsRed2-PSPC1 8C-C-PSPC1 V2.00	0	50. DsRed2-PSPC1_Pos002_S001	00-WQagW9F3dz5Hy7s7363Z9U
3.09783	um	Vesicles Paraspeckle	0.000	1.000	18	200001263	200000121	GFP-VOID DsRed2-PSPC1 8C-C-PSPC1 V2.00	0	50. DsRed2-PSPC1_Pos002_S001	00-WQagW9F3dz5Hy7s7363Z9U
3.61614	um	Vesicles Paraspeckle	0.000	1.000	18	200001264	200000122	GFP-VOID DsRed2-PSPC1 8C-C-PSPC1 V2.00	0	50. DsRed2-PSPC1_Pos002_S001	00-WQagW9F3dz5Hy7s7363Z9U
3.26039	um	Vesicles Paraspeckle	0.000	1.000	18	200001265	200000123	GFP-VOID DsRed2-PSPC1 8C-C-PSPC1 V2.00	0	50. DsRed2-PSPC1_Pos002_S001	00-WQagW9F3dz5Hy7s7363Z9U
5.37256	um	Vesicles Paraspeckle	0.000	1.000	18	200001266	200000124	GFP-VOID DsRed2-PSPC1 8C-C-PSPC1 V2.00	0	50. DsRed2-PSPC1_Pos002_S001	00-WQagW9F3dz5Hy7s7363Z9U
9.0391	um	Vesicles Paraspeckle	0.000	1.000	18	200001267	200000125	GFP-VOID DsRed2-PSPC1 8C-C-PSPC1 V2.00	0	50. DsRed2-PSPC1_Pos002_S001	00-WQagW9F3dz5Hy7s7363Z9U
10.0579	um	Vesicles Paraspeckle	0.000	1.000	18	200001268	200000126	GFP-VOID DsRed2-PSPC1 8C-C-PSPC1 V2.00	0	50. DsRed2-PSPC1_Pos002_S001	00-WQagW9F3dz5Hy7s7363Z9U
10.1441	um	Vesicles Paraspeckle	0.000	1.000	18	200001269	200000127	GFP-VOID DsRed2-PSPC1 8C-C-PSPC1 V2.00	0	50. DsRed2-PSPC1_Pos002_S001	00-WQagW9F3dz5Hy7s7363Z9U
10.1733	um	Vesicles Paraspeckle	0.000	1.000	18	200001270	200000128	GFP-VOID DsRed2-PSPC1 8C-C-PSPC1 V2.00	0	50. DsRed2-PSPC1_Pos002_S001	00-WQagW9F3dz5Hy7s7363Z9U
10.8323	um	Vesicles Paraspeckle	0.000	1.000	18	200001271	200000129	GFP-VOID DsRed2-PSPC1 8C-C-PSPC1 V2.00	0	50. DsRed2-PSPC1_Pos002_S001	00-WQagW9F3dz5Hy7s7363Z9U
10.8341	um	Vesicles Paraspeckle	0.000	1.000	18	200001272	200000130	GFP-VOID DsRed2-PSPC1 8C-C-PSPC1 V2.00	0	50. DsRed2-PSPC1_Pos002_S001	00-WQagW9F3dz5Hy7s7363Z9U
11.3545	um	Vesicles Paraspeckle	0.000	1.000	18	200001273	200000131	GFP-VOID DsRed2-PSPC1 8C-C-PSPC1 V2.00	0	50. DsRed2-PSPC1_Pos002_S001	00-WQagW9F3dz5Hy7s7363Z9U
11.7108	um	Vesicles Paraspeckle	0.000	1.000	18	200001274	200000132	GFP-VOID DsRed2-PSPC1 8C-C-PSPC1 V2.00	0	50. DsRed2-PSPC1_Pos002_S001	00-WQagW9F3dz5Hy7s7363Z9U
11.7829	um	Vesicles Paraspeckle	0.000	1.000	18	200001275	200000133	GFP-VOID DsRed2-PSPC1 8C-C-PSPC1 V2.00	0	50. DsRed2-PSPC1_Pos002_S001	00-WQagW9F3dz5Hy7s7363Z9U
12.7705	um	Vesicles Paraspeckle	0.000	1.000	18	200001276	200000134	GFP-VOID DsRed2-PSPC1 8C-C-PSPC1 V2.00	0	50. DsRed2-PSPC1_Pos002_S001	00-WQagW9F3dz5Hy7s7363Z9U
13.2515	um	Vesicles Paraspeckle	0.000	1.000	18	200001277	200000135	GFP-VOID DsRed2-PSPC1 8C-C-PSPC1 V2.00	0	50. DsRed2-PSPC1_Pos002_S001	00-WQagW9F3dz5Hy7s7363Z9U
13.3102	um	Vesicles Paraspeckle	0.000	1.000	18	200001278	200000136	GFP-VOID DsRed2-PSPC1 8C-C-PSPC1 V2.00	0	50. DsRed2-PSPC1_Pos002_S001	00-WQagW9F3dz5Hy7s7363Z9U
13.4413	um	Vesicles Paraspeckle	0.000	1.000	18	200001279	200000137	GFP-VOID DsRed2-PSPC1 8C-C-PSPC1 V2.00	0	50. DsRed2-PSPC1_Pos002_S001	00-WQagW9F3dz5Hy7s7363Z9U
14.5113	um	Vesicles Paraspeckle	0.000	1.000	18	200001280	200000138	GFP-VOID DsRed2-PSPC1 8C-C-PSPC1 V2.00	0	50. DsRed2-PSPC1_Pos002_S001	00-WQagW9F3dz5Hy7s7363Z9U
18.2172	um	Vesicles Paraspeckle	0.000	1.000	18	200001281	200000139	GFP-VOID DsRed2-PSPC1 8C-C-PSPC1 V2.00	0	50. DsRed2-PSPC1_Pos002_S001	00-WQagW9F3dz5Hy7s7363Z9U
18.5347	um	Vesicles Paraspeckle	0.000	1.000	18	200001282	200000140	GFP-VOID DsRed2-PSPC1 8C-C-PSPC1 V2.00	0	50. DsRed2-PSPC1_Pos002_S001	00-WQagW9F3dz5Hy7s7363Z9U
18.8175	um	Vesicles Paraspeckle	0.000	1.000	18	200001283	200000141	GFP-VOID DsRed2-PSPC1 8C-C-PSPC1 V2.00	0	50. DsRed2-PSPC1_Pos002_S001	00-WQagW9F3dz5Hy7s7363Z9U
24.1778	um	Vesicles Paraspeckle	0.000	1.000	18	200001284	200000142	GFP-VOID DsRed2-PSPC1 8C-C-PSPC1 V2.00	0	50. DsRed2-PSPC1_Pos002_S001	00-WQagW9F3dz5Hy7s7363Z9U
24.8409	um	Vesicles Paraspeckle	0.000	1.000	18	200001285	200000143	GFP-VOID DsRed2-PSPC1 8C-C-PSPC1 V2.00	0	50. DsRed2-PSPC1_Pos002_S001	00-WQagW9F3dz5Hy7s7363Z9U
23.4149	um	Vesicles Paraspeckle	0.000	1.000	18	200001286	200000144	GFP-VOID DsRed2-PSPC1 8C-C-PSPC1 V2.00	0	50. DsRed2-PSPC1_Pos002_S001	00-WQagW9F3dz5Hy7s7363Z9U
24.1176	um	Vesicles Paraspeckle	0.000	1.000	18	200001287	200000145	GFP-VOID DsRed2-PSPC1 8C-C-PSPC1 V2.00	0	50. DsRed2-PSPC1_Pos002_S001	00-WQagW9F3dz5Hy7s7363Z9U
0.553865	um	Vesicles Paraspeckle	0.000	1.000	18	200001288	200000146	GFP-VOID DsRed2-PSPC1 8C-C-PSPC1 V2.00	0	50. DsRed2-PSPC1_Pos002_S001	00-WQagW9F3dz5Hy7s7363Z9U
1.59644	um	Vesicles Paraspeckle	0.000	1.000	18	200001289	200000147	GFP-VOID DsRed2-PSPC1 8C-C-PSPC1 V2.00	0	50. DsRed2-PSPC1_Pos002_S001	00-WQagW9F3dz5Hy7s7363Z9U
2.96609	um	Vesicles Paraspeckle	0.000	1.000	18	200001290	200000148	GFP-VOID DsRed2-PSPC1 8C-C-PSPC1 V2.00	0	50. DsRed2-PSPC1_Pos002_S001	00-WQagW9F3dz5Hy7s7363Z9U
3.27069	um	Vesicles Paraspeckle	0.000	1.000	18	200001291	200000149	GFP-VOID DsRed2-PSPC1 8C-C-PSPC1 V2.00	0	50. DsRed2-PSPC1_Pos002_S001	00-WQagW9F3dz5Hy7s7363Z9U
3.90651	um	Vesicles Paraspeckle	0.000	1.000	18	200001292	200000150	GFP-VOID DsRed2-PSPC1 8C-C-PSPC1 V2.00	0	50. DsRed2-PSPC1_Pos002_S001	00-WQagW9F3dz5Hy7s7363Z9U
3.44477	um	Vesicles Paraspeckle	0.000	1.000	18	200001293	200000151	GFP-VOID DsRed2-PSPC1 8C-C-PSPC1 V2.00	0	50. DsRed2-PSPC1_Pos002_S001	00-WQagW9F3dz5Hy7s7363Z9U
4.11247	um	Vesicles Paraspeckle	0.000	1.000	18	200001294	200000152	GFP-VOID DsRed2-PSPC1 8C-C-PSPC1 V2.00	0	50. DsRed2-PSPC1_Pos002_S001	00-WQagW9F3dz5Hy7s7363Z9U
4.27222	um	Vesicles Paraspeckle	0.000	1.000	18	200001295	200000153	GFP-VOID DsRed2-PSPC1 8C-C-PSPC1 V2.00	0	50. DsRed2-PSPC1_Pos002_S001	00-WQagW9F3dz5Hy7s7363Z9U
4.11895	um	Vesicles Paraspeckle	0.000	1.000	18	200001296	200000154	GFP-VOID DsRed2-PSPC1 8C-C-PSPC1 V2.00	0	50. DsRed2-PSPC1_Pos002_S001	00-WQagW9F3dz5Hy7s7363Z9U
4.32718	um	Vesicles Paraspeckle	0.000	1.000	18	200001297	200000155	GFP-VOID DsRed2-PSPC1 8C-C-PSPC1 V2.00	0	50. DsRed2-PSPC1_Pos002_S001	00-WQagW9F3dz5Hy7s7363Z9U
4.91761	um	Vesicles Paraspeckle	0.000	1.000	18	200001298	200000156	GFP-VOID DsRed2-PSPC1 8C-C-PSPC1 V2.00	0	50. DsRed2-PSPC1_Pos002_S001	00-WQagW9F3dz5Hy7s7363Z9U
4.83481	um	Vesicles Paraspeckle	0.000	1.000	18	200001299	200000157	GFP-VOID DsRed2-PSPC1 8C-C-PSPC1 V2.00	0	50. DsRed2-PSPC1_Pos002_S001	00-WQagW9F3dz5Hy7s7363Z9U
5.57551	um	Vesicles Paraspeckle	0.000	1.000	18	200001300	200000158	GFP-VOID DsRed2-PSPC1 8C-C-PSPC1 V2.00	0	50. DsRed2-PSPC1_Pos002_S001	00-WQagW9F3dz5Hy7s7363Z9U
5.29239	um	Vesicles Paraspeckle	0.000	1.000	18	200001301	200000159	GFP-VOID DsRed2-PSPC1 8C-C-PSPC1 V2.00	0	50. DsRed2-PSPC1_Pos002_S001	00-WQagW9F3dz5Hy7s7363Z9U
6.84685	um	Vesicles Paraspeckle	0.000	1.000	18	200001302	200000160	GFP-VOID DsRed2-PSPC1 8C-C-PSPC1 V2.00	0	50. DsRed2-PSPC1_Pos002_S001	00-WQagW9F3dz5Hy7s7363Z9U
6.96027	um	Vesicles Paraspeckle	0.000	1.000	18	200001303	200000161	GFP-VOID DsRed2-PSPC1 8C-C-PSPC1 V2.00	0	50. DsRed2-PSPC1_Pos002_S001	00-WQagW9F3dz5Hy7s7363Z9U
7.74691	um	Vesicles Paraspeckle	0.000	1.000	18	200001304	200000162	GFP-VOID DsRed2-PSPC1 8C-C-PSPC1 V2.00	0	50. DsRed2-PSPC1_Pos002_S001	00-WQagW9F3dz5Hy7s7363Z9U
8.39439	um	Vesicles Paraspeckle	0.000	1.000	18	200001305	200000163	GFP-VOID DsRed2-PSPC1 8C-C-PSPC1 V2.00	0	50. DsRed2-PSPC1_Pos002_S001	00-WQagW9F3dz5Hy7s7363Z9U
8.82644	um	Vesicles Paraspeckle	0.000	1.000	18	200001306	200000164	GFP-VOID DsRed2-PSPC1 8C-C-PSPC1 V2.00	0	50. DsRed2-PSPC1_Pos002_S001	00-WQagW9F3dz5Hy7s7363Z9U
9.53721	um	Vesicles Paraspeckle	0.000	1.000	18	200001307	200000165	GFP-VOID DsRed2-PSPC1 8C-C-PSPC1 V2.00	0	50. DsRed2-PSPC1_Pos002_S001	00-WQagW9F3dz5Hy7s7363Z9U
9.73305	um	Vesicles Paraspeckle	0.000	1.000	18	200001308	200000166	GFP-VOID DsRed2-PSPC1 8C-C-PSPC1 V2.00	0	50. DsRed2-PSPC1_Pos002_S001	00-WQagW9F3dz5Hy7s7363Z9U
10.7394	um	Vesicles Paraspeckle	0.000	1.000	18	200001309	200000167	GFP-VOID DsRed2-PSPC1 8C-C-PSPC1 V2.00	0	50. DsRed2-PSPC1_Pos002_S001	00-WQagW9F3dz5Hy7s7363Z9U
11.3539	um	Vesicles Paraspeckle	0.000	1.000	18	200001310	200000168	GFP-VOID DsRed2-PSPC1 8C-C-PSPC1 V2.00	0	50. DsRed2-PSPC1_Pos002_S001	00-WQagW9F3dz5Hy7s7363Z9U
11.6418	um	Vesicles Paraspeckle	0.000	1.000	18	200001311	200000169	GFP-VOID DsRed2-PSPC1 8C-C-PSPC1 V2.00	0	50. DsRed2-PSPC1_Pos002_S001	00-WQagW9F3dz5Hy7s7363Z9U
12.0673	um	Vesicles Paraspeckle	0.000	1.000	18	200001312	200000170	GFP-VOID DsRed2-PSPC1 8C-C-PSPC1 V2.00	0	50. DsRed2-PSPC1_Pos002_S001	00-WQagW9F3dz5Hy7s7363Z9U
12.8077	um	Vesicles Paraspeckle	0.000	1.000	18	200001313	200000171	GFP-VOID DsRed2-PSPC1 8C-C-PSPC1 V2.00	0	50. DsRed2-PSPC1_Pos002_S001	00-WQagW9F3dz5Hy7s7363Z9U
12.9681	um	Vesicles Paraspeckle	0.000	1.000	18	200001314	200000172	GFP-VOID DsRed2-PSPC1 8C-C-PSPC1 V2.00	0	50. DsRed2-PSPC1_Pos002_S001	00-WQagW9F3dz5Hy7s7363Z9U
13.4773	um	Vesicles Paraspeckle	0.000	1.000	18	200001315	200000173	GFP-VOID DsRed2-PSPC1 8C-C-PSPC1 V2.00	0	50. DsRed2-PSPC1_Pos002_S001	00-WQagW9F3dz5Hy7s7363Z9U
13.4994	um	Vesicles Paraspeckle	0.000	1.000	18	200001316	200000174	GFP-VOID DsRed2-PSPC1 8C-C-PSPC1 V2.00	0	50. DsRed2-PSPC1_Pos002_S001	00-WQagW9F3dz5Hy7s7363Z9U
13.7946	um	Vesicles Paraspeckle	0.000	1.000	18	200001317	200000175	GFP-VOID DsRed2-PSPC1 8C-C-PSPC1 V2.00	0	50. DsRed2-PSPC1_Pos002_S001	00-WQagW9F3dz5Hy7s7363Z9U
13.4781	um	Vesicles Paraspeckle	0.000	1.000	18	200001318	200000176	GFP-VOID DsRed2-PSPC1 8C-C-PSPC1 V2.00	0	50. DsRed2-PSPC1_Pos002_S001	00-WQagW9F3dz5Hy7s7363Z9U
13.9702	um	Vesicles Paraspeckle	0.000	1.000	18	200001319	200000177	GFP-VOID DsRed2-PSPC1 8C-C-PSPC1 V2.00	0	50. DsRed2-PSPC1_Pos002_S001	00-WQagW9F3dz5Hy7s7363Z9U
14.0111	um	Vesicles Paraspeckle	0.000	1.000	18	200001320	200000178	GFP-VOID DsRed2-PSPC1 8C-C-PSPC1 V2.00	0	50. DsRed2-PSPC1_Pos002_S001	00-WQagW9F3dz5Hy7s7363Z9U
14.5031	um	Vesicles Paraspeckle	0.000	1.000	18	200001321	200000179	GFP-VOID DsRed2-PSPC1 8C-C-PSPC1 V2.00	0	50. DsRed2-PSPC1_Pos002_S001	00-WQagW9F3dz5Hy7s7363Z9U
14.9827	um	Vesicles Paraspeckle	0.000	1.000	18	200001322	200000180	GFP-VOID DsRed2-PSPC1 8C-C-PSPC1 V2.00	0	50. DsRed2-PSPC1_Pos002_S001	00-WQagW9F3dz5Hy7s7363Z9U
15.4691	um	Vesicles Paraspeckle	0.000	1.000	18	200001323	200000181	GFP-VOID DsRed2-PSPC1 8C-C-PSPC1 V2.00	0	50. DsRed2-PSPC1_Pos002_S001	00-WQagW9F3dz5Hy7s7363Z9U
15.7217	um	Vesicles Paraspeckle	0.000	1.000	18	200001324	200000182	GFP-VOID DsRed2-PSPC1 8C-C-PSPC1 V2.00	0	50. DsRed2-PSPC1_Pos002_S001	00-WQagW9F3dz5Hy7s7363Z9U
16.0294	um	Vesicles Paraspeckle	0.000	1.000	18	200001325	200000183	GFP-VOID DsRed2-PSPC1 8C-C-PSPC1 V2.00	0	50. DsRed2-PSPC1_Pos002_S001	00-WQagW9F3dz5Hy7s7363Z9U
15.9664	um	Vesicles Paraspeckle	0.000	1.000	18	200001326	200000184	GFP-VOID DsRed2-PSPC1 8C-C-PSPC1 V2.00	0	50. DsRed2-PSPC1_Pos002_S001	00-WQagW9F3dz5Hy7s7363Z9U
16.5451	um	Vesicles Paraspeckle	0.000	1.000	18	200001327	200000185	GFP-VOID DsRed2-PSPC1 8C-C-PSPC1 V2.00	0	50. DsRed2-PSPC1_Pos002_S001	00-WQagW9F3dz5Hy7s7363Z9U
16.8584	um	Vesicles Paraspeckle	0.000	1.000	18	200001328	200000186	GFP-VOID DsRed2-PSPC1 8C-C-PSPC1 V2.00	0	50. DsRed2-PSPC1_Pos002_S001	00-WQagW9F3dz5Hy7s7363Z9U
17.4643	um	Vesicles Paraspeckle	0.000	1.000	18	200001329	200000187	GFP-VOID DsRed2-PSPC1 8C-C-PSPC1 V2.00	0	50. DsRed2-PSPC1_Pos002_S001	00-WQagW9F3dz5Hy7s7363Z9U
20.1977	um	Vesicles Paraspeckle	0.000	1.000	18	200001330	200000188	GFP-VOID DsRed2-PSPC1 8C-C-PSPC1 V2.00	0	50. DsRed2-PSPC1_Pos002_S001	00-WQagW9F3dz5Hy7s7363Z9U
20.1373	um	Vesicles Paraspeckle	0.000	1.000	18	200001331	200000189	GFP-VOID DsRed2-PSPC1 8C-C-PSPC1 V2.00	0	50. DsRed2-PSPC1_Pos002_S001	00-WQagW9F3dz5Hy7s7363Z9U
20.2473	um	Vesicles Paraspeckle	0.000	1.000	18	200001332	200000190	GFP-VOID DsRed2-PSPC1 8C-C-PSPC1 V2.00	0	50. DsRed2-PSPC1_Pos002_S001	00-WQagW9F3dz5Hy7s7363Z9U
20.2448	um	Vesicles Paraspeckle	0.000	1.000	18	200001333	200000191	GFP-VOID DsRed2-PSPC1 8C-C-PSPC1 V2.00	0	50. DsRed2-PSPC1_Pos002_S001	00-WQagW9F3dz5Hy7s7363Z9U
20.795	um	Vesicles Paraspeckle	0.000	1.000	18	200001334	200000192	GFP-VOID DsRed2-PSPC1 8C-C-PSPC1 V2.00	0	50. DsRed2-PSPC1_Pos002_S001	00-WQagW9F3dz5Hy7s7363Z9U
0	um	Vesicles Paraspeckle	0.000	1.000	18	200001335	200000193	GFP-VOID DsRed2-PSPC1 8C-C-PSPC1 V2.00	0	50. DsRed2-PSPC1_Pos002_S001	00-WQagW9F3dz5Hy7s7363Z9U
0.536406	um	Vesicles Paraspeckle	0.000	1.000	18	200001336	200000194	GFP-VOID DsRed2-PSPC1 8C-C-PSPC1 V2.00	0	50. DsRed2-PSPC1_Pos002_S001	00-WQagW9F3dz5Hy7s7363Z9U
0.926085	um	Vesicles Paraspeckle	0.000	1.000	18	200001337	200000195	GFP-VOID DsRed2-PSPC1 8C-C-PSPC1 V2.00	0	50. DsRed2-PSPC1_Pos002_S001	00-WQagW9F3dz5Hy7s7363Z9U
1.64877	um	Vesicles Paraspeckle	0.000	1.000	18	200001338	200000196	GFP-VOID DsRed2-PSPC1 8C-C-PSPC1 V2.00	0	50. DsRed2-PSPC1_Pos002_S001	00-WQagW9F3dz5Hy7s7363Z9U
1.91488	um	Vesicles Paraspeckle	0.000	1.000	18	200001339	200000197	GFP-VOID DsRed2-PSPC1 8C-C-PSPC1 V2.00	0	50. DsRed2-PSPC1_Pos002_S001	00-WQagW9F3dz5Hy7s7363Z9U
1.8812	um	Vesicles Paraspeckle	0.000	1.000	18	200001340	200000198	GFP-VOID DsRed2-PSPC1 8C-C-PSPC1 V2.00	0	50. DsRed2-PSPC1_Pos002_S001	00-WQagW9F3dz5Hy7s7363Z9U
2.40629	um	Vesicles Paraspeckle	0.000	1.000	18	200001341	200000199	GFP-VOID DsRed2-PSPC1 8C-C-PSPC1 V2.00	0	50. DsRed2-PSPC1_Pos002_S001	00-WQagW9F3dz5Hy7s7363Z9U
3.01974	um	Vesicles Paraspeckle	0.000	1.000	18	200001342	200000200	GFP-VOID DsRed2-PSPC1 8C-C-PSPC1 V2.00	0	50. DsRed2-PSPC1_Pos002_S001	00-WQagW9F3dz5Hy7s7363Z9U
4.32496	um	Vesicles Paraspeckle	0.000	1.000	18	200001343	200000201	GFP-VOID DsRed2-PSPC1 8C-C-PSPC1 V2.00	0	50. DsRed2-PSPC1_Pos002_S001	00-WQagW9F3dz5Hy7s7363Z9U
4.17265	um	Vesicles Paraspeckle	0.000	1.000	18	200001344	200000202	GFP-VOID DsRed2-PSPC1 8C-C-PSPC1 V2.00	0	50. DsRed2-PSPC1_Pos002_S001	00-WQagW9F3dz5Hy7s7363Z9U
4.20193	um	Vesicles Paraspeckle	0.000	1.000	18	200001345	200000203	GFP-VOID DsRed2-PSPC1 8C-C-PSPC1 V2.00	0	50. DsRed2-PSPC1_Pos002_S001	00-WQagW9F3dz5Hy7s7363Z9U
4.50965	um	Vesicles Paraspeckle	0.000	1.000	18	200001346	200000204	GFP-VOID DsRed2-PSPC1 8C-C-PSPC1 V2.00	0	50. DsRed2-PSPC1_Pos002_S001	00-WQagW9F3dz5Hy7s7363Z9U
4.7886	um	Vesicles Paraspeckle	0.000	1.000	18	200001347	200000205	GFP-VOID DsRed2-PSPC1 8C-C-PSPC1 V2.00	0	50. DsRed2-PSPC1_Pos002_S001	00-WQagW9F3dz5Hy7s7363Z9U
4.7382	um	Vesicles Paraspeckle	0.000	1.000	18	200001348	200000206	GFP-VOID DsRed2-PSPC1 8C-C-PSPC1 V2.00	0	50. DsRed2-PSPC1_Pos002_S001	00-WQagW9F3dz5Hy7s7363Z9U
6.05928	um	Vesicles Paraspeckle	0.000	1.000	18	200001349	200000207	GFP-VOID DsRed2-PSPC1 8C-C-PSPC1 V2.00	0	50. DsRed2-PSPC1_Pos002_S001	00-WQagW9F3dz5Hy7s7363Z9U
5.83555	um	Vesicles Paraspeckle	0.000	1.000	18	200001350	200000208	GFP-VOID DsRed2-PSPC1 8C-C-PSPC1 V2.00	0	50. DsRed2-PSPC1_Pos002_S001	00-WQagW9F3dz5Hy7s7363Z9U
5.86708	um	Vesicles Paraspeckle	0.000	1.000	18	200001351	200000209	GFP-VOID DsRed2-PSPC1 8C-C-PSPC1 V2.00	0	50. DsRed2-PSPC1_Pos002_S001	00-WQagW9F3dz5Hy7s7363Z9U
6.76683	um	Vesicles Paraspeckle	0.000	1.000	18	200001352	200000210	GFP-VOID DsRed2-PSPC1 8C-C-PSPC1 V2.00	0	50. DsRed2-PSPC1_Pos002_S001	00-WQagW9F3dz5Hy7s7363Z9U
7.2942	um	Vesicles Paraspeckle	0.000	1.000	18	200001353	200000211	GFP-VOID DsRed2-PSPC1 8C-C-PSPC1 V2.00	0	50. DsRed2-PSPC1_Pos002_S001	00-WQagW9F3dz5Hy7s7363Z9U
7.23412	um	Vesicles Paraspeckle	0.000	1.000	18	200001354	200000212	GFP-VOID DsRed2-PSPC1 8C-C-PSPC1 V2.00	0	50. DsRed2-PSPC1_Pos002_S001	00-WQagW9F3dz5Hy7s7363Z9U
7.68046	um	Vesicles Paraspeckle	0.000	1.000	18	200001355	200000213	GFP-VOID DsRed2-PSPC1 8C-C-PSPC1 V2.00	0	50. DsRed2-PSPC1_Pos002_S001	00-WQagW9F3dz5Hy7s7363Z9U
8.00314	um	Vesicles Paraspeckle	0.000	1.000	18	200001356	200000214	GFP-VOID DsRed2-PSPC1 8C-C-PSPC1 V2.00	0	50. DsRed2-PSPC1_Pos002_S001	00-WQagW9F3dz5Hy7s7363Z9U
7.80791	um	Vesicles Paraspeckle	0.000	1.000	18	200001357	200000215	GFP-VOID DsRed2-PSPC1 8C-C-PSPC1 V2.00	0	50. DsRed2-PSPC1_Pos002_S001	00-WQagW9F3dz5Hy7s7363Z9U
8.50396	um	Vesicles Paraspeckle	0.000	1.000	18	200001358	200000216	GFP-VOID DsRed2-PSPC1 8C-C-PSPC1 V2.00	0	50. DsRed2-PSPC1_Pos002_S001	00-WQagW9F3dz5Hy7s7363Z9U
8.55735	um	Vesicles Paraspeckle	0.000	1.000	18	200001359	200000217	GFP-VOID DsRed2-PSPC1 8C-C-PSPC1 V2.00	0	50. DsRed2-PSPC1_Pos002_S001	00-WQagW9F3dz5Hy7s7363Z9U
8.35155	um	Vesicles Paraspeckle	0.000	1.000	18	200001360	200000218	GFP-VOID DsRed2-PSPC1 8C-C-PSPC1 V2.00	0	50. DsRed2-PSPC1_Pos002_S001	00-WQagW9F3dz5Hy7s7363Z9U
9.00054	um	Vesicles Paraspeckle	0.000	1.000	18	200001361	200000219	GFP-VOID DsRed2-PSPC1 8C-C-PSPC1 V2.00	0	50. DsRed2-PSPC1_Pos002_S001	00-WQagW9F3dz5Hy7s7363Z9U
9.34175	um	Vesicles Paraspeckle	0.000	1.000	18	200001362	200000220	GFP-VOID DsRed2-PSPC1 8C-C-PSPC1 V2.00	0	50. DsRed2-PSPC1_Pos002_S001	00-WQagW9F3dz5Hy7s7363Z9U
9.19935	um	Vesicles Paraspeckle	0.000	1.000	18	200001363	200000221	GFP-VOID DsRed2-PSPC1 8C-C-PSPC1 V2.00	0	50. DsRed2-PSPC1_Pos002_S001	00-WQagW9F3dz5Hy7s7363Z9U
9.21886	um	Vesicles Paraspeckle	0.000	1.000	18	200001364	200000222	GFP-VOID DsRed2-PSPC1 8C-C-PSPC1 V2.00	0	50. DsRed2-PSPC1_Pos002_S001	00-WQagW9F3dz5Hy7s7363Z9U
9.45258	um	Vesicles Paraspeckle	0.000	1.000	18	200001365	200000223	GFP-VOID DsRed2-PSPC1 8C-C-PSPC1 V2.00	0	50. DsRed2-PSPC1_Pos002_S001	00-WQagW9F3dz5Hy7s7363Z9U
9.4405	um	Vesicles Paraspeckle	0.000	1.000	18	200001366	200000224	GFP-VOID DsRed2-PSPC1 8C-C-PSPC1 V2.00	0	50. DsRed2-PSPC1_Pos002_S001	00-WQagW9F3dz5Hy7s7363Z9U
9.75893	um	Vesicles Paraspeckle	0.000	1.000	18	200001367	200000225	GFP-VOID DsRed2-PSPC1 8C-C-PSPC1 V2.00	0	50. DsRed2-PSPC1_Pos002_S001	00-WQagW9F3dz5Hy7s7363Z9U
9.92065	um	Vesicles Paraspeckle	0.000	1.000	18	200001368	200000226	GFP-VOID DsRed2-PSPC1 8C-C-PSPC1 V2.00	0	50. DsRed2-PSPC1_Pos002_S001	00-WQagW9F3dz5Hy7s7363Z9U
10.0824	um	Vesicles Paraspeckle	0.000	1.000	18	200001369	200000227	GFP-VOID DsRed2-PSPC1 8C-C-PSPC1 V2.00	0	50. DsRed2-PSPC1_Pos002_S001	00-WQagW9F3dz5Hy7s7363Z9U
9.97086	um	Vesicles Paraspeckle	0.000	1.000	18	200001370	200000228	GFP-VOID DsRed2-PSPC1 8C-C-PSPC1 V2.00	0	50. DsRed2-PSPC1_Pos002_S001	00-WQagW9F3dz5Hy7s7363Z9U
10.8572	um	Vesicles Paraspeckle	0.000	1.000	18	200001371	200000229	GFP-VOID DsRed2-PSPC1 8C-C-PSPC1 V2.00	0	50. DsRed2-PSPC1_Pos002_S001	00-WQagW9F3dz5Hy7s7363Z9U
10.7733	um	Vesicles Paraspeckle	0.000	1.000	18	200001372	200000230	GFP-VOID DsRed2-PSPC1 8C-C-PSPC1 V2.00	0	50. DsRed2-PSPC1_Pos002_S001	00-WQagW9F3dz5Hy7s7363Z9U
11.8998	um	Vesicles Paraspeckle	0.000	1.000	18	200001373	200000231	GFP-VOID DsRed2-PSPC1 8C-C-PSPC1 V2.00	0	50. DsRed2-PSPC1_Pos002_S001	00-WQagW9F3dz5Hy7s7363Z9U
11.5119	um	Vesicles Paraspeckle	0.000	1.000	18	200001374	200000232	GFP-VOID DsRed2-PSPC1 8C-C-PSPC1 V2.00	0	50. DsRed2-PSPC1_Pos002_S001	00-WQagW9F3dz5Hy7s7363Z9U
12.1692	um	Vesicles Paraspeckle	0.000	1.000	18	200001375	200000233	GFP-VOID DsRed2-PSPC1 8C-C-PSPC1 V2.00	0	50. DsRed2-PSPC1_Pos002_S001	00-WQagW9F3dz5Hy7s7363Z9U
12.9947	um	Vesicles Paraspeckle	0.000	1.000	18	200001376	200000234	GFP-VOID DsRed2-PSPC1 8C-C-PSPC1 V2.00	0	50. DsRed2-PSPC1_Pos002_S001	00-WQagW9F3dz5Hy7s7363Z9U
13.0761	um	Vesicles Paraspeckle	0.000	1.000	18	200001377	200000235	GFP-VOID DsRed2-PSPC1 8C-C-PSPC1 V2.00	0	50. DsRed2-PSPC1_Pos002_S001	00-WQagW9F3dz5Hy7s7363Z9U
13.7324	um	Vesicles Paraspeckle	0.000	1.000	18	200001378	200000236	GFP-VOID DsRed2-PSPC1 8C-C-PSPC1 V2.00	0	50. DsRed2-PSPC1_Pos002_S001	00-WQagW9F3dz5Hy7s7363Z9U
13.7567	um	Vesicles Paraspeckle	0.000	1.000	18	200001379	200000237	GFP-VOID DsRed2-PSPC1 8C-C-PSPC1 V2.00	0	50. DsRed2-PSPC1_Pos002_S001	00-WQagW9F3dz5Hy7s7363Z9U
14.0026	um	Vesicles Paraspeckle	0.000	1.000	18	200001380	200000238	GFP-VOID DsRed2-PSPC1 8C-C-PSPC1 V2.00	0	50. DsRed2-PSPC1_Pos002_S001	00-WQagW9F3dz5Hy7s7363Z9U
13.9937	um	Vesicles Paraspeckle	0.000	1.000	18	200001381	200000239	GFP-VOID DsRed2-PSPC1 8C-C-PSPC1 V2.00	0	50. DsRed2-PSPC1_Pos002_S001	00-WQagW9F3dz5Hy7s7363Z9U
14.4949	um	Vesicles Paraspeckle	0.000	1.000	18	200001382	200000240	GFP-VOID DsRed2-PSPC1 8C-C-PSPC1 V2.00	0	50. DsRed2-PSPC1_Pos002_S001	00-WQagW9F3dz5Hy7s7363Z9U
15.0956	um	Vesicles Paraspeckle	0.000	1.000	18	200001383	200000241	GFP-VOID DsRed2-PSPC1 8C-C-PSPC1 V2.00	0	50. DsRed2-PSPC1_Pos002_S001	00-WQagW9F3dz5Hy7s7363Z9U
15.0276	um	Vesicles Paraspeckle	0.000	1.000	18	200001384	200000242	GFP-VOID DsRed2-PSPC1 8C-C-PSPC1 V2.00	0	50. DsRed2-PSPC1_Pos002_S001	00-WQagW9F3dz5Hy7s7363Z9U
15.6832	um	Vesicles Paraspeckle	0.000	1.000	18	200001385	200000243	GFP-VOID DsRed2-PSPC1 8C-C-PSPC1 V2.00	0	50. DsRed2-PSPC1_Pos002_S001	00-WQagW9F3dz5Hy7s7363Z9U
15.8307	um	Vesicles Paraspeckle	0.000	1.000	18	200001386	200000244	GFP-VOID DsRed2-PSPC1 8C-C-PSPC1 V2.00	0	50. DsRed2-PSPC1_Pos002_S001	00-WQagW9F3dz5Hy7s7363Z9U
16.7301	um	Vesicles Paraspeckle	0.000	1.000	18	200001387	200000245	GFP-VOID DsRed2-PSPC1 8C-C-PSPC1 V2.00	0	50. DsRed2-PSPC1_Pos002_S001	00-WQagW9F3dz5Hy7s7363Z9U
16.8604	um	Vesicles Paraspeckle	0.000	1.000	18	200001388	200000246	GFP-VOID DsRed2-PSPC1 8C-C-PSPC1 V2.00	0	50. DsRed2-PSPC1_Pos002_S001	00-WQagW9F3dz5Hy7s7363Z9U
17.0829	um	Vesicles Paraspeckle	0.000	1.000	18	200001389	200000247	GFP-VOID DsRed2-PSPC1 8C-C-PSPC1 V2.00	0	50. DsRed2-PSPC1_Pos002_S001	00-WQagW9F3dz5Hy7s7363Z9U
16.8499	um	Vesicles Paraspeckle	0.000	1.000	18	200001390	200000248	GFP-VOID DsRed2-PSPC1 8C-C-PSPC1 V2.00	0	50. DsRed2-PSPC1_Pos002_S001	00-WQagW9F3dz5Hy7s7363Z9U
17.6918	um	Vesicles Paraspeckle	0.000	1.000	18	200001391	200000249	GFP-VOID DsRed2-PSPC1 8C-C-PSPC1 V2.00	0	50. DsRed2-PSPC1_Pos002_S001	00-WQagW9F3dz5Hy7s7363Z9U
18.0581	um	Vesicles Paraspeckle	0.000	1.000	18	200001392	200000250	GFP-VOID DsRed2-PSPC1 8C-C-PSPC1 V2.00	0	50. DsRed2-PSPC1_Pos002_S001	00-WQagW9F3dz5Hy7s7363Z9U
17.8953	um	Vesicles Paraspeckle	0.000	1.000	18	200001393	200000251	GFP-VOID DsRed2-PSPC1 8C-C-PSPC1 V2.00	0	50. DsRed2-PSPC1_Pos002_S001	00-WQagW9F3dz5Hy7s7363Z9U
18.5482	um	Vesicles Paraspeckle	0.000	1.000	18	200001394	200000252	GFP-VOID DsRed2-PSPC1 8C-C-PSPC1 V2.00	0	50. DsRed2-PSPC1_Pos002_S001	00-WQagW9F3dz5Hy7s7363Z9U
18.9285	um	Vesicles Paraspeckle	0.000	1.000	18	200001395	200000253	GFP-VOID DsRed2-PSPC1 8C-C-PSPC1 V2.00	0	50. DsRed2-PSPC1_Pos002_S001	00-WQagW9F3dz5Hy7s7363Z9U
19.0255	um	Vesicles Paraspeckle	0.000	1.000	18	200001396	200000254	GFP-VOID DsRed2-PSPC1 8C-C-PSPC1 V2.00	0	50. DsRed2-PSPC1_Pos002_S001	00-WQagW9F3dz5Hy7s7363Z9U
19.6595	um	Vesicles Paraspeckle	0.000	1.000	18	200001397	200000255	GFP-VOID DsRed2-PSPC1 8C-C-PSPC1 V2.00	0	50. DsRed2-PSPC1_Pos002_S001	00-WQagW9F3dz5Hy7s7363Z9U
19.7668	um	Vesicles Paraspeckle	0.000	1.000	18	200001398	200000256	GFP-VOID DsRed2-PSPC1 8C-C-PSPC1 V2.00	0	50. DsRed2-PSPC1_Pos002_S001	00-WQagW9F3dz5Hy7s7363Z9U
19.8888	um	Vesicles Paraspeckle	0.000	1.000	18	200001399	200000257	GFP-VOID DsRed2-PSPC1 8C-C-PSPC1 V2.00	0	50. DsRed2-PSPC1_Pos002_S001	00-WQagW9F3dz5Hy7s7363Z9U
20.546	um	Vesicles Paraspeckle	0.000	1.000	18	200001400	200000258	GFP-VOID DsRed2-PSPC1 8C-C-PSPC1 V2.00	0	50. DsRed2-PSPC1_Pos002_S001	00-WQagW9F3dz5Hy7s7363Z9U
20.3844	um	Vesicles Paraspeckle	0.000	1.000	18	200001401	200000259	GFP-VOID DsRed2-PSPC1 8C-C-PSPC1 V2.00	0	50. DsRed2-PSPC1_Pos002_S001	00-WQagW9F3dz5Hy7s7363Z9U
20.8381	um	Vesicles Paraspeckle	0.000	1.000	18	200001402	200000260	GFP-VOID DsRed2-PSPC1 8C-C-PSPC1 V2.00	0	50. DsRed2-PSPC1_Pos002_S001	00-WQagW9F3dz5Hy7s7363Z9U
21.0665	um	Vesicles Paraspeckle	0.000	1.000	18	200001403	200000261	GFP-VOID DsRed2-PSPC1 8C-C-PSPC1 V2.00	0	50. DsRed2-PSPC1_Pos002_S001	00-WQagW9F3dz5Hy7s7363Z9U
20.9916	um	Vesicles Paraspeckle	0.000	1.000	18	200001404	200000262	GFP-VOID DsRed2-PSPC1 8C-C-PSPC1 V2.00	0	50. DsRed2-PSPC1_Pos002_S001	00-WQagW9F3dz5Hy7s7363Z9U
22.0319	um	Vesicles Paraspeckle	0.000	1.000	18	200001405	200000263	GFP-VOID DsRed2-PSPC1 8C-C-PSPC1 V2.00	0	50. DsRed2-PSPC1_Pos002_S001	00-WQagW9F3dz5Hy7s7363Z9U
22.1664	um	Vesicles Paraspeckle	0.000	1.000	18	200001406	200000264	GFP-VOID DsRed2-PSPC1 8C-C-PSPC1 V2.00	0	50. DsRed2-PSPC1_Pos002_S001	00-WQagW9F3dz5Hy7s7363Z9U
22.7959	um	Vesicles Paraspeckle	0.000	1.000	18	200001407	200000265	GFP-VOID DsRed2-PSPC1 8C-C-PSPC1 V2.00	0	50. DsRed2-PSPC1_Pos002_S001	00-WQagW9F3dz5Hy7s7363Z9U
0	um	Vesicles Paraspeckle	0.000	1.000	18	200001408	200000266	GFP-VOID DsRed2-PSPC1 8C-C-PSPC1 V2.00	0	50. DsRed2-PSPC1_Pos002_S001	00-WQagW9F3dz5Hy7s7363Z9U
0	um	Vesicles Paraspeckle	0.000	1.000	18	200001409	200000267	GFP-VOID DsRed2-PSPC1 8C-C-PSPC1 V2.00	0	50. DsRed2-PSPC1_Pos002_S001	00-WQagW9F3dz5Hy7s7363Z9U
0.475538	um	Vesicles Paraspeckle	0.000	1.000	18	200001410	200000268	GFP-VOID DsRed2-PSPC1 8C-C-PSPC1 V2.00	0	50. DsRed2-PSPC1_Pos002_S001	00-WQagW9F3dz5Hy7s7363Z9U
0.601246	um	Vesicles Paraspeckle	0.000	1.000	18	200001411	200000269	GFP-VOID DsRed2-PSPC1 8C-C-PSPC1 V2.00	0	50. DsRed2-PSPC1_Pos002_S001	00-WQagW9F3dz5Hy7s7363Z9U
1.10317	um	Vesicles Paraspeckle	0.000	1.000	18	200001412	200000270	GFP-VOID DsRed2-PSPC1 8C-C-PSPC1 V2.00	0	50. DsRed2-PSPC1_Pos002_S001	00-WQagW9F3dz5Hy7s7363Z9U
2.02267	um	Vesicles Paraspeckle	0.000	1.000	18	200001413	200000271	GFP-VOID DsRed2-PSPC1 8C-C-PSPC1 V2.00	0	50. DsRed2-PSPC1_Pos002_S001	00-WQagW9F3dz5Hy7s7363Z9U
2.27044	um	Vesicles Paraspeckle	0.000	1.000	18	200001414	200000272	GFP-VOID DsRed2-PSPC1 8C-C-PSPC1 V2.00	0	50. DsRed2-PSPC1_Pos002_S001	00-WQagW9F3dz5Hy7s7363Z9U
3.03013	um	Vesicles Paraspeckle	0.000	1.000	18	200001415	200000273	GFP-VOID DsRed2-PSPC1 8C-C-PSPC1 V2.00	0	50. DsRed2-PSPC1_Pos002_S001	00-WQagW9F3dz5Hy7s7363Z9U
2.92724	um	Vesicles Paraspeckle	0.000	1.000	18	200001416	200000274	GFP-VOID DsRed2-PSPC1 8C-C-PSPC1 V2.00	0	50. DsRed2-PSPC1_Pos002_S001	00-WQagW9F3dz5Hy7s7363Z9U
2.86067	um	Vesicles Paraspeckle	0.000	1.000	18	200001417	200000275	GFP-VOID DsRed2-PSPC1 8C-C-PSPC1 V2.00	0	50. DsRed2-PSPC1_Pos002_S001	00-WQagW9F3dz5Hy7s7363Z9U
3.27566	um	Vesicles Paraspeckle	0.000	1.000	18	200001418	200000276	GFP-VOID DsRed2-PSPC1 8C-C-PSPC1 V2.00	0	50. DsRed2-PSPC1_Pos002_S001	00-WQagW9F3dz5Hy7s7363Z9U
3.63808	um	Vesicles Paraspeckle	0.000	1.000	18	200001419	200000277	GFP-VOID DsRed2-PSPC1 8C-C-PSPC1 V2.00	0	50. DsRed2-PSPC1_Pos002_S001	00-WQagW9F3dz5Hy7s7363Z9U
3.94269	um	Vesicles Paraspeckle	0.000	1.000	18	200001420	200000278	GFP-VOID DsRed2-PSPC1 8C-C-PSPC1 V2.00	0	50. DsRed2-PSPC1_Pos002_S001	00-WQagW9F3dz5Hy7s7363Z9U
3.90841	um	Vesicles Paraspeckle	0.000	1.000	18	200001421	200000279	GFP-VOID DsRed2-PSPC1 8C-C-PSPC1 V2.00	0	50. DsRed2-PSPC1_Pos002_S001	00-WQagW9F3dz5Hy7s7363Z9U
4.40269	um	Vesicles Paraspeckle	0.000	1.000	18	200001422	200000280	GFP-VOID DsRed2-PSPC1 8C-C-PSPC1 V2.00	0	50. DsRed2-PSPC1_Pos002_S001	00-WQagW9F3dz5Hy7s7363Z9U
5.27546	um	Vesicles Paraspeckle	0.000	1.000	18	200001423	200000281	GFP-VOID DsRed2-PSPC1 8C-C-PSPC1 V2.00	0	50. DsRed2-PSPC1_Pos002_S001	00-WQagW9F3dz5Hy7s7363Z9U
5.5624	um	Vesicles Paraspeckle	0.000	1.000	18	200001424	200000282	GFP-VOID DsRed2-PSPC1 8C-C-PSPC1 V2.00	0	50. DsRed2-PSPC1_Pos002_S001	00-WQagW9F3dz5Hy7s7363Z9U
5.72527	um	Vesicles Paraspeckle	0.000	1.000	18	200001425	200000283	GFP-VOID DsRed2-PSPC1 8C-C-PSPC1 V2.00	0	50. DsRed2-PSPC1_Pos002_S001	00-WQagW9F3dz5Hy7s7363Z9U
6.01142	um	Vesicles Paraspeckle	0.000	1.000	18	200001426	200000284	GFP-VOID DsRed2-PSPC1 8C-C-PSPC1 V2.00	0	50. DsRed2-PSPC1_Pos002_S001	00-WQagW9F3dz5Hy7s7363Z9U
6.46444	um	Vesicles Paraspeckle	0.000	1.000	18	200001427	200000285	GFP-VOID DsRed2-PSPC1 8C-C-PSPC1 V2.00	0	50. DsRed2-PSPC1_Pos002_S001	00-WQagW9F3dz5Hy7s7363Z9U
6.15069	um	Vesicles Paraspeckle	0.000	1.000	18	200001428	200000286	GFP-VOID DsRed2-PSPC1 8C-C-PSPC1 V2.00	0	50. DsRed2-PSPC1_Pos002_S001	00-WQagW9F3dz5Hy7s7363Z9U
6.85248	um	Vesicles Paraspeckle	0.000	1.000	18	200001429	200000287	GFP-VOID DsRed2-PSPC1 8C-C-PSPC1 V2.00	0	50. DsRed2-PSPC1_Pos002_S001	00-WQagW9F3dz5Hy7s7363Z9U
6.62848	um	Vesicles Paraspeckle	0.000	1.000	18	200001430	200000288	GFP-VOID DsRed2-PSPC1 8C-C-PSPC1 V2.00	0	50. DsRed2-PSPC1_Pos002_S001	00-WQagW9F3dz5Hy7s7363Z9U
7.18454	um	Vesicles Paraspeckle	0.000	1.000	18	200001431	200000289	GFP-VOID DsRed2-PSPC1 8C-C-PSPC1 V2.00	0	50. DsRed2-PSPC1_Pos002_S001	00-WQagW9F3dz5Hy7s7363Z9U
7.47908	um	Vesicles Paraspeckle	0.000	1.000	18	200001432	200000290	GFP-VOID DsRed2-PSPC1 8C-C-PSPC1 V2.00	0	50. DsRed2-PSPC1_Pos002_S001	00-WQagW9F3dz5Hy7s7363Z9U
7.35898	um	Vesicles Paraspeckle	0.000	1.000	18	200001433	200000291	GFP-VOID DsRed2-PSPC1 8C-C-PSPC1 V2.00	0	50. DsRed2-PSPC1_Pos002_S001	00-WQagW9F3dz5Hy7s7363Z9U
8.055	um	Vesicles Paraspeckle	0.000	1.000	18	200001434	200000292	GFP-VOID DsRed2-PSPC1 8C-C-PSPC1 V2.00	0	50. DsRed2-PSPC1_Pos002_S001	00-WQagW9F3dz5Hy7s7363Z9U
8.44401	um	Vesicles Paraspeckle	0.000	1.000	18	200001435	200000293	GFP-VOID DsRed2-PSPC1 8C-C-PSPC1 V2.00	0	50. DsRed2-PSPC1_Pos002_S001	00-WQagW9F3dz5Hy7s7363Z9U
8.77263	um	Vesicles Paraspeckle	0.000	1.000	18	200001436	200000294	GFP-VOID DsRed2-PSPC1 8C-C-PSPC1 V2.00	0	50. DsRed2-PSPC1_Pos002_S001	00-WQagW9F3dz5Hy7s7363Z9U
9.11998	um	Vesicles Paraspeckle	0.000	1.000	18	200001437	200000295	GFP-VOID DsRed2-PSPC1 8C-C-PSPC1 V2.00	0	50. DsRed2-PSPC1_Pos002_S001	00-WQagW9F3dz5Hy7s7363Z9U
8.84303	um	Vesicles Paraspeckle	0.000	1.000	18	200001438	200000296	GFP-VOID DsRed2-PSPC1 8C-C-PSPC1 V2.00	0	50. DsRed2-PSPC1_Pos002_S001	00-WQagW9F3dz5Hy7s7363Z9U
9.36095	um	Vesicles Paraspeckle	0.000	1.000	18	200001439	200000297	GFP-VOID DsRed2-PSPC1 8C-C-PSPC1 V2.00	0	50. DsRed2-PSPC1_Pos002_S001	00-WQagW9F3dz5Hy7s7363Z9U
9.75169	um	Vesicles Paraspeckle	0.000	1.000	18	200001440	200000298	GFP-VOID DsRed2-PSPC1 8C-C-PSPC1 V2.00	0	50. DsRed2-PSPC1_Pos002_S001	00-WQagW9F3dz5Hy7s7363Z9U
9.33651	um	Vesicles Paraspeckle	0.000	1.000	18	200001441	200000299	GFP-VOID DsRed2-PSPC1 8C-C-PSPC1 V2.00	0	50. DsRed2-PSPC1_Pos002_S001	00-WQagW9F3dz5Hy7s7363Z9U
9.22647	um	Vesicles Paraspeckle	0.000	1.000	18	200001442	200000300	GFP-VOID DsRed2-PSPC1 8C-C-PSPC1 V2.00	0	50. DsRed2-PSPC1_Pos002_S001	00-WQagW9F3dz5Hy7s7363Z9U
9.72057	um	Vesicles Paraspeckle	0.000	1.000	18	200001443	200000301	GFP-VOID DsRed2-PSPC1 8C-C-PSPC1 V2.00	0	50. DsRed2-PSPC1_Pos002_S001	00-WQagW9F3dz5Hy7s7363Z9U
10.384	um	Vesicles Paraspeckle	0.000	1.000	18	200001444	200000302	GFP-VOID DsRed2-PSPC1 8C-C-PSPC1 V2.00	0	50. DsRed2-PSPC1_Pos002_S001	00-WQagW9F3dz5Hy7s7363Z9U
11.3711	um	Vesicles Paraspeckle	0.000	1.000	18	200001445	200000303	GFP-VOID DsRed2-PSPC1 8C-C-PSPC1 V2.00	0	50. DsRed2-PSPC1_Pos002_S001	00-WQagW9F3dz5Hy7s7363Z9U
11.5805	um	Vesicles Paraspeckle	0.000	1.000	18	200001446	200000304	GFP-VOID DsRed2-PSPC1 8C-C-PSPC1 V2.00	0	50. DsRed2-PSPC1_Pos002_S001	00-WQagW9F3dz5Hy7s7363Z9U
11.6626	um	Vesicles Paraspeckle	0.000	1.000	18	200001447	200000305	GFP-VOID DsRed2-PSPC1 8C-C-PSPC1 V2.00	0	50. DsRed2-PSPC1_Pos002_S001	00-WQagW9F3dz5Hy7s7363Z9U
11.9303	um	Vesicles Paraspeckle	0.000	1.000	18	200001448	200000306	GFP-VOID DsRed2-PSPC1 8C-C-PSPC1 V2.00	0	50. DsRed2-PSPC1_Pos002_S001	00-WQagW9F3dz5Hy7s7363Z9U
12.0064	um	Vesicles Paraspeckle	0.000	1.000	18	200001449	200000307	GFP-VOID DsRed2-PSPC1 8C-C-PSPC1 V2.00	0	50. DsRed2-PSPC1_Pos002_S001	00-WQagW9F3dz5Hy7s7363Z9U
11.8957	um	Vesicles Paraspeckle	0.000	1.000	18	200001450	200000308	GFP-VOID DsRed2-PSPC1 8C-C-PSPC1 V2.00	0	50. DsRed2-PSPC1_Pos002_S001	00-WQagW9F3dz5Hy7s7363Z9U
12.2749	um	Vesicles Paraspeckle	0.000	1.000	18	200001451	200000309	GFP-VOID DsRed2-PSPC1 8C-C-PSPC1 V2.00	0	50. DsRed2-PSPC1_Pos002_S001	00-WQagW9F3dz5Hy7s7363Z9U
12.4039	um	Vesicles Paraspeckle	0.000	1.000	18	200001452	200000310	GFP-VOID DsRed2-PSPC1 8C-C-PSPC1 V2.00	0	50. DsRed2-PSPC1_Pos002_S001	00-WQagW9F3dz5Hy7s7363Z9U
12.8854	um	Vesicles Paraspeckle	0.000	1.000	18	200001453	200000311	GFP-VOID DsRed2-PSPC1 8C-C-PSPC1 V2.00	0	50. DsRed2-PSPC1_Pos002_S001	00-WQagW9F3dz5Hy7s7363Z9U
12.4449	um	Vesicles Paraspeckle	0.000	1.000	18	200001454	200000312	GFP-VOID DsRed2-PSPC1 8C-C-PSPC1 V2.00	0	50. DsRed2-PSPC1_Pos002_S001	00-WQagW9F3dz5Hy7s7363Z9U
12.5857	um	Vesicles Paraspeckle	0.000	1.000	18	200001455	200000313	GFP-VOID DsRed2-PSPC1 8C-C-PSPC1 V2.00	0	50. DsRed2-PSPC1_Pos002_S001	00-WQagW9F3dz5Hy7s7363Z9U
12.8854	um	Vesicles Paraspeckle	0.000	1.000	18	200001456	200000314	GFP-VOID DsRed2-PSPC1 8C-C-PSPC1 V2.00	0	50. DsRed2-PSPC1_Pos002_S001	00-WQagW9F3dz5Hy7s7363Z9U
13.9304	um	Vesicles Paraspeckle	0.000	1.000	18	200001457	200000315	GFP-VOID DsRed2-PSPC1 8C-C-PSPC1 V2.00	0	50. DsRed2-PSPC1_Pos002_S001	00-WQagW9F3dz5Hy7s7363Z9U
14.0481	um	Vesicles Paraspeckle	0.000	1.000	18	200001458	200000316	GFP-VOID DsRed2-PSPC1 8C-C-PSPC1 V2.00	0	50. DsRed2-PSPC1_Pos002_S001	00-WQagW9F3dz5Hy7s7363Z9U
13.835	um	Vesicles Paraspeckle	0.000	1.000	18	200001459	200000317	GFP-VOID DsRed2-PSPC1 8C-C-PSPC1 V2.00	0	50. DsRed2-PSPC1_Pos002_S001	00-WQagW9F3dz5Hy7s7363Z9U
14.3316	um	Vesicles Paraspeckle	0.000	1.000	18	200001460	200000318	GFP-VOID DsRed2-PSPC1 8C-C-PSPC1 V2.00	0	50. DsRed2-PSPC1_Pos002_S001	00-WQagW9F3dz5Hy7s7363Z9U
14.6309	um	Vesicles Paraspeckle	0.000	1.000	18	200001461	200000319	GFP-VOID DsRed2-PSPC1 8C-C-PSPC1 V2.00	0	50. DsRed2-PSPC1_Pos002_S001	00-WQagW9F3dz5Hy7s7363Z9U
14.6148	um	Vesicles Paraspeckle	0.000	1.000	18	200001462	200000320	GFP-VOID DsRed2-PSPC1 8C-C-PSPC1 V2.00	0	50. DsRed2-PSPC1_Pos002_S001	00-WQagW9F3dz5Hy7s7363Z9U
14.7389	um	Vesicles Paraspeckle	0.000	1.000	18	200001463	200000321	GFP-VOID DsRed2-PSPC1 8C-C-PSPC1 V2.00	0	50. DsRed2-PSPC1_Pos002_S001	00-WQagW9F3dz5Hy7s7363Z9U
15.043	um	Vesicles Paraspeckle	0.000	1.000	18	200001464	200000322	GFP-VOID DsRed2-PSPC1 8C-C-PSPC1 V2.00	0	50. DsRed2-PSPC1_Pos002_S001	00-WQagW9F3dz5Hy7s7363Z9U
15.3876	um	Vesicles Paraspeckle	0.000	1.000	18	200001465	200000323	GFP-VOID DsRed2-PSPC1 8C-C-PSPC1 V2.00	0	50. DsRed2-PSPC1_Pos002_S001	00-WQagW9F3dz5Hy7s7363Z9U
15.3605	um	Vesicles Paraspeckle	0.000	1.000	18	200001466	200000324	GFP-VOID DsRed2-PSPC1 8C-C-PSPC1 V2.00	0	50. DsRed2-PSPC1_Pos002_S001	00-WQagW9F3dz5Hy7s7363Z9U
15.5008	um	Vesicles Paraspeckle	0.000	1.000	18	200001467	200000325	GFP-VOID DsRed2-PSPC1 8C-C-PSPC1 V2.00	0	50. DsRed2-PSPC1_Pos002_S001	00-WQagW9F3dz5Hy7s7363Z9U
15.4424	um	Vesicles Paraspeckle	0.000	1.000	18	200001468	200000326	GFP-VOID DsRed2-PSPC1 8C-C-PSPC1 V2.00	0	50. DsRed2-PSPC1_Pos002_S001	00-WQagW9F3dz5Hy7s7363Z9U
15.8984	um	Vesicles Paraspeckle	0.000	1.000	18	200001469	200000327	GFP-VOID DsRed2-PSPC1 8C-C-PSPC1 V2.00	0	50. DsRed2-PSPC1_Pos002_S001	00-WQagW9F3dz5Hy7s7363Z9U
16.1553	um	Vesicles Paraspeckle	0.000	1.000	18	200001470	200000328	GFP-VOID DsRed2-PSPC1 8C-C-PSPC1 V2.00	0	50. DsRed2-PSPC1_Pos002_S001	00-WQagW9F3dz5Hy7s7363Z9U
16.5284	um	Vesicles Paraspeckle	0.000	1.000	18	200001471	200000329	GFP-VOID DsRed2-PSPC1 8C-C-PSPC1 V2.00	0	50. DsRed2-PSPC1_Pos002_S001	00-WQagW9F3dz5Hy7s7363Z9U
17.178	um	Vesicles Paraspeckle	0.000	1.000	18	200001472	200000330	GFP-VOID DsRed2-PSPC1 8C-C-PSPC1 V2.00	0	50. DsRed2-PSPC1_Pos002_S001	00-WQagW9F3dz5Hy7s7363Z9U
17.1821	um	Vesicles Paraspeckle	0.000	1.000	18	200001473	200000331	GFP-VOID DsRed2-PSPC1 8C-C-PSPC1 V2.00	0	50. DsRed2-PSPC1_Pos002_S001	00-WQagW9F3dz5Hy7s7363Z9U
17.4524	um	Vesicles Paraspeckle	0.000	1.000	18	200001474	200000332	GFP-VOID DsRed2-PSPC1 8C-C-PSPC1 V2.00	0	50. DsRed2-PSPC1_Pos002_S001	00-WQagW9F3dz5Hy7s7363Z9U
17.5003	um	Vesicles Paraspeckle	0.000	1.000	18	200001475	200000333	GFP-VOID DsRed2-PSPC1 8C-C-PSPC1 V2.00	0	50. DsRed2-PSPC1_Pos002_S001	00-WQagW9F3dz5Hy7s7363Z9U
17.4787	um	Vesicles Paraspeckle	0.000	1.000	18	200001476	200000334	GFP-VOID DsRed2-PSPC1 8C-C-PSPC1 V2.00	0	50. DsRed2-PSPC1_Pos002_S001	00-WQagW9F3dz5Hy7s7363Z9U
18.3725	um	Vesicles Paraspeckle	0.000	1.000	18	200001477	200000335	GFP-VOID DsRed2-PSPC1 8C-C-PSPC1 V2.00	0	50. DsRed2-PSPC1_Pos002_S001	00-WQagW9F3dz5Hy7s7363Z9U
18.3393	um	Vesicles Paraspeckle	0.000	1.000	18	200001478	200000336	GFP-VOID DsRed2-PSPC1 8C-C-PSPC1 V2.00	0	50. DsRed2-PSPC1_Pos002_S001	00-WQagW9F3dz5Hy7s7363Z9U
18.7401	um	Vesicles Paraspeckle	0.000	1.000	18	200001479	200000337	GFP-VOID DsRed2-PSPC1 8C-C-PSPC1 V2.00	0	50. DsRed2-PSPC1_Pos002_S001	00-WQagW9F3dz5Hy7s7363Z9U
18.8989	um	Vesicles Paraspeckle	0.000	1.000	18	200001480	200000338	GFP-VOID DsRed2-PSPC1 8C-C-PSPC1 V2.00	0	50. DsRed2-PSPC1_Pos002_S001	00-WQagW9F3dz5Hy7s7363Z9U
18.9685	um	Vesicles Paraspeckle	0.000	1.000	18	200001481	200000339	GFP-VOID DsRed2-PSPC1 8C-C-PSPC1 V2.00	0	50. DsRed2-PSPC1_Pos002_S001	00-WQagW9F3dz5Hy7s7363Z9U
19.3799	um	Vesicles Paraspeckle	0.000	1.000	18	200001482	200000340	GFP-VOID DsRed2-PSPC1 8C-C-PSPC1 V2.00	0	50. DsRed2-PSPC1_Pos002_S001	00-WQagW9F3dz5Hy7s7363Z9U
20.1742	um	Vesicles Paraspeckle	0.000	1.000	18	200001483	200000341	GFP-VOID DsRed2-PSPC1 8C-C-PSPC1 V2.00	0	50. DsRed2-PSPC1_Pos002_S001	00-WQagW9F3dz5Hy7s7363Z9U
19.7061	um	Vesicles Paraspeckle	0.000	1.000	18	200001484	200000342	GFP-VOID DsRed2-PSPC1 8C-C-PSPC1 V2.00	0	50. DsRed2-PSPC1_Pos002_S001	00-WQagW9F3dz5Hy7s7363Z9U
20.6175	um	Vesicles Paraspeckle	0.000	1.000	18	200001485	200000343	GFP-VOID DsRed2-PSPC1 8C-C-PSPC1 V2.00	0	50. DsRed2-PSPC1_Pos002_S001	00-WQagW9F3dz5Hy7s7363Z9U
21.3692	um	Vesicles Paraspeckle	0.000	1.000	18	200001486	200000344	GFP-VOID DsRed2-PSPC1 8C-C-PSPC1 V2.00	0	50. DsRed2-PSPC1_Pos002_S001	00-WQagW9F3dz5Hy7s7363Z9U
21.5124	um	Vesicles Paraspeckle	0.000	1.000	18	200001487	200000345	GFP-VOID DsRed2-PSPC1 8C-C-PSPC1 V2.00	0	50. DsRed2-PSPC1_Pos002_S001	00-WQagW9F3dz5Hy7s7363Z9U
24.3718	um	Vesicles Paraspeckle	0.000	1.000	18	200001488	200000346	GFP-VOID DsRed2-PSPC1 8C-C-PSPC1 V2.00	0	50. DsRed2-PSPC1_Pos002_S001	00-WQagW9F3dz5Hy7s7363Z9U
24.6465	um	Vesicles Paraspeckle	0.000	1.000	18	200001489	200000347	GFP-VOID DsRed2-PSPC1 8C-C-PSPC1 V2.00	0	50. DsRed2-PSPC1_Pos002_S001	00-WQagW9F3dz5Hy7s7363Z9U
24.8528	um	Vesicles Paraspeckle	0.000	1.000	18	200001490	200000348	GFP-VOID DsRed2-PSPC1 8C-C-PSPC1 V2.00	0	50. DsRed2-PSPC1_Pos002_S001	00-WQagW9F3dz5Hy7s7363Z9U
0.240647	um	Vesicles Paraspeckle	0.000	1.000	18	200001491	200000349	GFP-VOID DsRed2-PSPC1 8C-C-PSPC1 V2.00	0	50. DsRed2-PSPC1_Pos002_S001	00-WQagW9F3dz5Hy7s7363Z9U
0	um	Vesicles Paraspeckle	0.000	1.000	18	200001492	200000350	GFP-VOID DsRed2-PSPC1 8C-C-PSPC1 V2.00	0	50. DsRed2-PSPC1_Pos002_S001	00-WQagW9F3dz5Hy7s7363Z9U
0.627887	um	Vesicles Paraspeckle	0.000	1.000	18	200001493	200000351	GFP-VOID DsRed2-PSPC1 8C-C-PSPC1 V2.00	0	50. DsRed2-PSPC1_Pos002_S001	00-WQagW9F3dz5Hy7s7363Z9U
1.38507	um	Vesicles Paraspeckle	0.000	1.000	18	200001494	200000352	GFP-VOID DsRed2-PSPC1 8C-C-PSPC1 V2.00	0	50. DsRed2-PSPC1_Pos002_S001	00-WQagW9F3dz5Hy7s7363Z9U
1.7265	um	Vesicles Paraspeckle	0.000	1.000	18	200001495	200000353	GFP-VOID DsRed2-PSPC1 8C-C-PSPC1 V2.00	0	50. DsRed2-PSPC1_Pos002_S001	00-WQagW9F3dz5Hy7s7363Z9U
2.43495	um	Vesicles Paraspeckle	0.000	1.000	18	200001496	200000354	GFP-VOID DsRed2-PSPC1 8C-C-PSPC1 V2.00	0	50. DsRed2-PSPC1_Pos002_S001	00-WQagW9F3dz5Hy7s7363Z9U
2.47848	um	Vesicles Paraspeckle	0.000	1.000	18	200001497	200000355	GFP-VOID DsRed2-PSPC1 8C-C-PSPC1 V2.00	0	50. DsRed2-PSPC1_Pos002_S001	00-WQagW9F3dz5Hy7s7363Z9U
2.92543	um	Vesicles Paraspeckle	0.000	1.000	18	200001498	200000356	GFP-VOID DsRed2-PSPC1 8C-C-PSPC1 V2.00	0	50. DsRed2-PSPC1_Pos002_S001	00-WQagW9F3dz5Hy7s7363Z9U
4.38718	um	Vesicles Paraspeckle	0.000	1.000	18	200001499	200000357	GFP-VOID DsRed2-PSPC1 8C-C-PSPC1 V2.00	0	50. DsRed2-PSPC1_Pos002_S001	00-WQagW9F3dz5Hy7s7363Z9U
4.21348	um	Vesicles Paraspeckle	0.000	1.000	18	200001500	200000358	GFP-VOID DsRed2-PSPC1 8C-C-PSPC1 V2.00	0	50. DsRed2-PSPC1_Pos002_S001	00-WQagW9F3dz5Hy7s7363Z9U
4.74643	um	Vesicles Paraspeckle	0.000	1.000	18	200001501	200000359	GFP-VOID DsRed2-PSPC1 8C-C-PSPC1 V2.00	0	50. DsRed2-PSPC1_Pos002_S001	00-WQagW9F3dz5Hy7s7363Z9U
5.20066	um	Vesicles Paraspeckle	0.000	1.000	18	200001502	200000360	GFP-VOID DsRed2-PSPC1 8C-C-PSPC1 V2.00	0	50. DsRed2-PSPC1_Pos002_S001	00-WQagW9F3dz5Hy7s7363Z9U
5.7458	um	Vesicles Paraspeckle	0.000	1.000	18	200001503	200000361	GFP-VOID DsRed2-PSPC1 8C-C-PSPC1 V2.00	0	50. DsRed2-PSPC1_Pos002_S001	00-WQagW9F3dz5Hy7s7363Z9U
6.53228	um	Vesicles Paraspeckle	0.000	1.000	18	200001504	200000362	GFP-VOID DsRed2-PSPC1 8C-C-PSPC1 V2.00	0	50. DsRed2-PSPC1_Pos002_S001	00-WQagW9F3dz5Hy7s7363Z9U
6.69168	um	Vesicles Paraspeckle	0.000	1.000	18	200001505	200000363	GFP-VOID DsRed2-PSPC1 8C-C-PSPC1 V2.00	0	50. DsRed2-PSPC1_Pos002_S001	00-WQagW9F3dz5Hy7s7363Z9U
7.77851	um	Vesicles Paraspeckle	0.000	1.000	18	200001506	200000364	GFP-VOID DsRed2-PSPC1 8C-C-PSPC1 V2.00	0	50. DsRed2-PSPC1_Pos002_S001	00-WQagW9F3dz5Hy7s7363Z9U
8.18592	um	Vesicles Paraspeckle	0.000	1.000	18	200001507	200000365	GFP-VOID DsRed2-PSPC1 8C-C-PSPC1 V2.00	0	50. DsRed2-PSPC1_Pos002_S001	00-WQagW9F3dz5Hy7s7363Z9U
9.24583	um	Vesicles Paraspeckle	0.000	1.000	18	200001508	200000366	GFP-VOID DsRed2-PSPC1 8C-C-PSPC1 V2.00	0	50. DsRed2-PSPC1_Pos002_S001	00-WQagW9F3dz5Hy7s7363Z9U
9.15261	um	Vesicles Paraspeckle	0.000	1.000	18	200001509	200000367	GFP-VOID DsRed2-PSPC1 8C-C-PSPC1 V2.00	0	50. DsRed2-PSPC1_Pos002_S001	00-WQagW9F3dz5Hy7s7363Z9U
8.83477	um	Vesicles Paraspeckle	0.000	1.000	18	200001510	200000368	GFP-VOID DsRed2-PSPC1 8C-C-PSPC1 V2.00	0	50. DsRed2-PSPC1_Pos002_S001	00-WQagW9F3dz5Hy7s7363Z9U
9.43809	um	Vesicles Paraspeckle	0.000	1.000	18	200001511	200000369	GFP-VOID DsRed2-PSPC1 8C-C-PSPC1 V2.00	0	50. DsRed2-PSPC1_Pos002_S001	00-WQagW9F3dz5Hy7s7363Z9U
9.66083	um	Vesicles Paraspeckle	0.000	1.000	18	200001512	200000370	GFP-VOID DsRed2-PSPC1 8C-C-PSPC1 V2.00	0	50. DsRed2-PSPC1_Pos002_S001	00-WQagW9F3dz5Hy7s7363Z9U
9.77773	um	Vesicles Paraspeckle	0.000	1.000	18	200001513	200000371	GFP-VOID DsRed2-PSPC1 8C-C-PSPC1 V2.00	0	50. DsRed2-PSPC1_Pos002_S001	00-WQagW9F3dz5Hy7s7363Z9U
10.0822	um	Vesicles Paraspeckle	0.000	1.000	18	200001514	200000372	GFP-VOID DsRed2-PSPC1 8C-C-PSPC1 V2.00	0	50. DsRed2-PSPC1_Pos002_S001	00-WQagW9F3dz5Hy7s7363Z9U
9.92505	um	Vesicles Paraspeckle	0.000	1.000	18	200001515	200000373	GFP-VOID DsRed2-PSPC1 8C-C-PSPC1 V2.00	0	50. DsRed2-PSPC1_Pos002_S001	00-WQagW9F3dz5Hy7s7363Z9U
10.4684	um	Vesicles Paraspeckle	0.000	1.000	18	200001516	200000374	GFP-VOID DsRed2-PSPC1 8C-C-PSPC1 V2.00	0	50. DsRed2-PSPC1_Pos002_S001	00-WQagW9F3dz5Hy7s7363Z9U
10.7956	um	Vesicles Paraspeckle	0.000	1.000	18	200001517	200000375	GFP-VOID DsRed2-PSPC1 8C-C-PSPC1 V2.00	0	50. DsRed2-PSPC1_Pos002_S001	00-WQagW9F3dz5Hy7s7363Z9U
11.0792	um	Vesicles Paraspeckle	0.000	1.000	18	200001518	200000376	GFP-VOID DsRed2-PSPC1 8C-C-PSPC1 V2.00	0	50. DsRed2-PSPC1_Pos002_S001	00-WQagW9F3dz5Hy7s7363Z9U
11.038	um	Vesicles Paraspeckle	0.000	1.000	18	200001519	200000377	GFP-VOID DsRed2-PSPC1 8C-C-PSPC1 V2.00	0	50. DsRed2-PSPC1_Pos002_S001	00-WQagW9F3dz5Hy7s7363Z9U
11.9501	um	Vesicles Paraspeckle	0.000	1.000	18	200001520	200000378	GFP-VOID DsRed2-PSPC1 8C-C-PSPC1 V2.00	0	50. DsRed2-PSPC1_Pos002_S001	00-WQagW9F3dz5Hy7s7363Z9U
11.8903	um	Vesicles Paraspeckle	0.000	1.000	18	200001521	200000379	GFP-VOID DsRed2-PSPC1 8C-C-PSPC1 V2.00	0	50. DsRed2-PSPC1_Pos002_S001	00-WQagW9F3dz5Hy7s7363Z9U
12.029	um	Vesicles Paraspeckle	0.000	1.000	18	200001522	200000380	GFP-VOID DsRed2-PSPC1 8C-C-PSPC1 V2.00	0	50. DsRed2-PSPC1_Pos002_S001	00-WQagW9F3dz5Hy7s7363Z9U
12.2229	um	Vesicles Paraspeckle	0.000	1.000	18	200001523	200000381	GFP-VOID DsRed2-PSPC1 8C-C-PSPC1 V2.00	0	50. DsRed2-PSPC1_Pos002_S001	00-WQagW9F3dz5Hy7s7363Z9U
12.7353	um	Vesicles Paraspeckle	0.000	1.000	18	200001524	200000382	GFP-VOID DsRed2-PSPC1 8C-C-PSPC1 V2.00	0	50. DsRed2-PSPC1_Pos002_S001	00-WQagW9F3dz5Hy7s7363Z9U
13.0235	um	Vesicles Paraspeckle	0.000	1.000	18	200001525	200000383	GFP-VOID DsRed2-PSPC1 8C-C-PSPC1 V2.00	0	50. DsRed2-PSPC1_Pos002_S001	00-WQagW9F3dz5Hy7s7363Z9U
13.5467	um	Vesicles Paraspeckle	0.000	1.000	18	200001526	200000384	GFP-VOID DsRed2-PSPC1 8C-C-PSPC1 V2.00	0	50. DsRed2-PSPC1_Pos002_S001	00-WQagW9F3dz5Hy7s7363Z9U
13.8041	um	Vesicles Paraspeckle	0.000	1.000	18	200001527	200000385	GFP-VOID DsRed2-PSPC1 8C-C-PSPC1 V2.00	0	50. DsRed2-PSPC1_Pos002_S001	00-WQagW9F3dz5Hy7s7363Z9U
14.2838	um	Vesicles Paraspeckle	0.000	1.000	18	200001528	200000386	GFP-VOID DsRed2-PSPC1 8C-C-PSPC1 V2.00	0	50. DsRed2-PSPC1_Pos002_S001	00-WQagW9F3dz5Hy7s7363Z9U
14.1855	um	Vesicles Paraspeckle	0.000	1.000	18	200001529	200000387	GFP-VOID DsRed2-PSPC1 8C-C-PSPC1 V2.00	0	50. DsRed2-PSPC1_Pos002_S001	00-WQagW9F3dz5Hy7s7363Z9U
14.5699	um	Vesicles Paraspeckle	0.000	1.000	18	200001530	200000388	GFP-VOID DsRed2-PSPC1 8C-C-PSPC1 V2.00	0	50. DsRed2-PSPC1_Pos002_S001	00-WQagW9F3dz5Hy7s7363Z9U
14.609	um	Vesicles Paraspeckle	0.000	1.000	18	200001531	200000389	GFP-VOID DsRed2-PSPC1 8C-C-PSPC1 V2.00	0	50. DsRed2-PSPC1_Pos002_S001	00-WQagW9F3dz5Hy7s7363Z9U
14.9707	um	Vesicles Paraspeckle	0.000	1.000	18	200001532	200000390	GFP-VOID DsRed2-PSPC1 8C-C-PSPC1 V2.00	0	50. DsRed2-PSPC1_Pos002_S001	00-WQagW9F3dz5Hy7s7363Z9U
14.7884	um	Vesicles Paraspeckle	0.000	1.000	18	200001533	200000391	GFP-VOID DsRed2-PSPC1 8C-C-PSPC1 V2.00	0	50. DsRed2-PSPC1_Pos002_S001	00-WQagW9F3dz5Hy7s7363Z9U
14.935	um	Vesicles Paraspeckle	0.000	1.000	18	200001534	200000392	GFP-VOID DsRed2-PSPC1 8C-C-PSPC1 V2.00	0	50. DsRed2-PSPC1_Pos002_S001	00-WQagW9F3dz5Hy7s7363Z9U
14.8191	um	Vesicles Paraspeckle	0.000	1.000	18	200001535	200000393	GFP-VOID DsRed2-PSPC1 8C-C-PSPC1 V2.00	0	50. DsRed2-PSPC1_Pos002_S001	00-WQagW9F3dz5Hy7s7363Z9U
14.9328	um	Vesicles Paraspeckle	0.000	1.000	18	200001536	200000394	GFP-VOID DsRed2-PSPC1 8C-C-PSPC1 V2.00	0	50. DsRed2-PSPC1_Pos002_S001	00-WQagW9F3dz5Hy7s7363Z9U
15.5567	um	Vesicles Paraspeckle	0.000	1.000	18	200001537	200000395	GFP-VOID DsRed2-PSPC1 8C-C-PSPC1 V2.00	0	50. DsRed2-PSPC1_Pos002_S001	00-WQagW9F3dz5Hy7s7363Z9U
15.4698	um	Vesicles Paraspeckle	0.000	1.000	18	200001538	200000396	GFP-VOID DsRed2-PSPC1 8C-C-PSPC1 V2.00	0	50. DsRed2-PSPC1_Pos002_S001	00-WQagW9F3dz5Hy7s7363Z9U
15.7013	um	Vesicles Paraspeckle	0.000	1.000	18	200001539	200000397	GFP-VOID DsRed2-PSPC1 8C-C-PSPC1 V2.00	0	50. DsRed2-PSPC1_Pos002_S001	00-WQagW9F3dz5Hy7s7363Z9U
16.2268	um	Vesicles Paraspeckle	0.000	1.000	18	200001540	200000398	GFP-VOID DsRed2-PSPC1 8C-C-PSPC1 V2.00	0	50. DsRed2-PSPC1_Pos002_S001	00-WQagW9F3dz5Hy7s7363Z9U
16.1101	um	Vesicles Paraspeckle	0.000	1.000	18	200001541	200000399	GFP-VOID DsRed2-PSPC1 8C-C-PSPC1 V2.00	0	50. DsRed2-PSPC1_Pos002_S001	00-WQagW9F3dz5Hy7s7363Z9U
16.1773	um	Vesicles Paraspeckle	0.000	1.000	18	200001542	200000400	GFP-VOID DsRed2-PSPC1 8C-C-PSPC1 V2.00	0	50. DsRed2-PSPC1_Pos002_S001	00-WQagW9F3dz5Hy7s7363Z9U
16.2898	um	Vesicles Paraspeckle	0.000	1.000	18	200001543	200000401	GFP-VOID DsRed2-PSPC1 8C-C-PSPC1 V2.00	0	50. DsRed2-PSPC1_Pos002_S001	00-WQagW9F3dz5Hy7s7363Z9U
16.859	um	Vesicles Paraspeckle	0.000	1.000	18	200001544	200000402	GFP-VOID DsRed2-PSPC1 8C-C-PSPC1 V2.00	0	50. DsRed2-PSPC1_Pos002_S001	00-WQagW9F3dz5Hy7s7363Z9U
17.1159	um	Vesicles Paraspeckle	0.000	1.000	18	200001545	200000403	GFP-VOID DsRed2-PSPC1 8C-C-PSPC1 V2.00	0	50. DsRed2-PSPC1_Pos002_S001	00-WQagW9F3dz5Hy7s7363Z9U
17.4535	um	Vesicles Paraspeckle	0.000	1.000	18	200001546	200000404	GFP-VOID DsRed2-PSPC1 8C-C-PSPC1 V2.00	0	50. DsRed2-PSPC1_Pos002_S001	00-WQagW9F3dz5Hy7s7363Z9U
17.8378	um	Vesicles Paraspeckle	0.000	1.000	18	200001547	200000405	GFP-VOID DsRed2-PSPC1 8C-C-PSPC1 V2.00	0	50. DsRed2-PSPC1_Pos002_S001	00-WQagW9F3dz5Hy7s7363Z9U
17.7484	um	Vesicles Paraspeckle	0.000	1.000	18	200001548	200000406	GFP-VOID DsRed2-PSPC1 8C-C-PSPC1 V2.00	0	50. DsRed2-PSPC1_Pos002_S001	00-WQagW9F3dz5Hy7s7363Z9U
18.2725	um	Vesicles Paraspeckle	0.000	1.000	18	200001549	200000407	GFP-VOID DsRed2-PSPC1 8C-C-PSPC1 V2.00	0	50. DsRed2-PSPC1_Pos002_S001	00-WQagW9F3dz5Hy7s7363Z9U
18.2396	um	Vesicles Paraspeckle	0.000	1.000	18	200001550	200000408	GFP-VOID DsRed2-PSPC1 8C-C-PSPC1 V2.00	0	50. DsRed2-PSPC1_Pos002_S001	00-WQagW9F3dz5Hy7s7363Z9U
18.606	um	Vesicles Paraspeckle	0.000	1.000	18	200001551	200000409	GFP-VOID DsRed2-PSPC1 8C-C-PSPC1 V2.00	0	50. DsRed2-PSPC1_Pos002_S001	00-WQagW9F3dz5Hy7s7363Z9U
18.8444	um	Vesicles Paraspeckle	0.000	1.000	18	200001552	200000410	GFP-VOID DsRed2-PSPC1 8C-C-PSPC1 V2.00	0	50. DsRed2-PSPC1_Pos002_S001	00-WQagW9F3dz5Hy7s7363Z9U
18.8156	um	Vesicles Paraspeckle	0.000	1.000	18	200001553	200000411	GFP-VOID DsRed2-PSPC1 8C-C-PSPC1 V2.00	0	50. DsRed2-PSPC1_Pos002_S001	00-WQagW9F3dz5Hy7s7363Z9U
18.9744	um	Vesicles Paraspeckle	0.000	1.000	18	200001554	200000412	GFP-VOID DsRed2-PSPC1 8C-C-PSPC1 V2.00	0	50. DsRed2-PSPC1_Pos002_S001	00-WQagW9F3dz5Hy7s7363Z9U
19.6492	um	Vesicles Paraspeckle	0.000	1.000	18	200001555	200000413	GFP-VOID DsRed2-PSPC1 8C-C-PSPC1 V2.00	0	50. DsRed2-PSPC1_Pos002_S001	00-WQagW9F3dz5Hy7s7363Z9U
19.5201	um	Vesicles Paraspeckle	0.000	1.000	18	200001556	200000414	GFP-VOID DsRed2-PSPC1 8C-C-PSPC1 V2.00	0	50. DsRed2-PSPC1_Pos002_S001	00-WQagW9F3dz5Hy7s7363Z9U
19.6144	um	Vesicles Paraspeckle	0.000	1.000	18	200001557	200000415	GFP-VOID DsRed2-PSPC1 8C-C-PSPC1 V2.00	0	50. DsRed2-PSPC1_Pos002_S001	00-WQagW9F3dz5Hy7s7363Z9U
20.4167	um	Vesicles Paraspeckle	0.000	1.000	18	200001558	200000416	GFP-VOID DsRed2-PSPC1 8C-C-PSPC1 V2.00	0	50. DsRed2-PSPC1_Pos002_S001	00-WQagW9F3dz5Hy7s7363Z9U
20.379	um	Vesicles Paraspeckle	0.000	1.000	18	200001559	200000417	GFP-VOID DsRed2-PSPC1 8C-C-PSPC1 V2.00	0	50. DsRed2-PSPC1_Pos002_S001	00-WQagW9F3dz5Hy7s7363Z9U
20.89	um	Vesicles Paraspeckle	0.000	1.000	18	200001560	200000418	GFP-VOID DsRed2-PSPC1 8C-C-PSPC1 V2.00	0	50. DsRed2-PSPC1_Pos002_S001	00-WQagW9F3dz5Hy7s7363Z9U
21.344	um	Vesicles Paraspeckle	0.000	1.000	18	200001561	200000419	GFP-VOID DsRed2-PSPC1 8C-C-PSPC1 V2.00	0	50. DsRed2-PSPC1_Pos002_S001	00-WQagW9F3dz5Hy7s7363Z9U
21.7072	um	Vesicles Paraspeckle	0.000	1.000	18	200001562	200000420	GFP-VOID DsRed2-PSPC1 8C-C-PSPC1 V2.00	0	50. DsRed2-PSPC1_Pos002_S001	00-WQagW9F3dz5Hy7s7363Z9U
22.0787	um	Vesicles Paraspeckle	0.000	1.000	18	200001563	200000421	GFP-VOID DsRed2-PSPC1 8C-C-PSPC1 V2.00	0	50. DsRed2-PSPC1_Pos002_S001	00-WQagW9F3dz5Hy7s7363Z9U
21.839	um	Vesicles Paraspeckle	0.000	1.000	18	200001564	200000422	GFP-VOID DsRed2-PSPC1 8C-C-PSPC1 V2.00	0	50. DsRed2-PSPC1_Pos002_S001	00-WQagW9F3dz5Hy7s7363Z9U
22.5336	um	Vesicles Paraspeckle	0.000	1.000	18	200001565	200000423	GFP-VOID DsRed2-PSPC1 8C-C-PSPC1 V2.00	0	50. DsRed2-PSPC1_Pos002_S001	00-WQagW9F3dz5Hy7s7363Z9U
22.7995	um	Vesicles Paraspeckle	0.000	1.000	18	200001566	200000424	GFP-VOID DsRed2-PSPC1 8C-C-PSPC1 V2.00	0	50. DsRed2-PSPC1_Pos002_S001	00-WQagW9F3dz5Hy7s7363Z9U
24.5846	um	Vesicles Paraspeckle	0.000	1.000	18	200001567	200000425	GFP-VOID DsRed2-PSPC1 8C-C-PSPC1 V2.00	0	50. DsRed2-PSPC1_Pos002_S001	00-WQagW9F3dz5Hy7s7363Z9U
0	um	Vesicles Paraspeckle	0.000	1.000	18	200001568	200000426	GFP-VOID DsRed2-PSPC1 8C-C-PSPC1 V2.00	0	50. DsRed2-PSPC1_Pos002_S001	00-WQagW9F3dz5Hy7s7363Z9U
0.611611	um	Vesicles Paraspeckle	0.000	1.000	18	200001569	200000427	GFP-VOID DsRed2-PSPC1 8C-C-PSPC1 V2.00	0	50. DsRed2-PSPC1_Pos002_S001	00-WQagW9F3dz5Hy7s7363Z9U
2.05613	um	Vesicles Paraspeckle	0.000	1.000	18	200001570	200000428	GFP-VOID DsRed2-PSPC1 8C-C-PSPC1 V2.00	0	50. DsRed2-PSPC1_Pos002_S001	00-WQagW9F3dz5Hy7s7363Z9U
2.48628	um	Vesicles Paraspeckle	0.000	1.000	18	200001571	200000429	GFP-VOID DsRed2-PSPC1 8C-C-PSPC1 V2.00	0	50. DsRed2-PSPC1_Pos002_S001	00-WQagW9F3dz5Hy7s7363Z9U
2.95059	um	Vesicles Paraspeckle	0.000	1.000	18	200001572	200000430	GFP-VOID DsRed2-PSPC1 8C-C-PSPC1 V2.00	0	50. DsRed2-PSPC1_Pos002_S001	00-WQagW9F3dz5Hy7s7363Z9U
2.81772	um	Vesicles Paraspeckle	0.000	1.000	18	200001573	200000431	GFP-VOID DsRed2-PSPC1 8C-C-PSPC1 V2.00	0	50. DsRed2-PSPC1_Pos002_S001	00-WQagW9F3dz5Hy7s7363Z9U
3.02302	um	Vesicles Paraspeckle	0.000	1.000	18	200001574	200000432	GFP-VOID DsRed2-PSPC1 8C-C-PSPC1 V2.00	0	50. DsRed2-PSPC1_Pos002_S001	00-WQagW9F3dz5Hy7s7363Z9U
3.32928	um	Vesicles Paraspeckle	0.000	1.000	18	200001575	200000433	GFP-VOID DsRed2-PSPC1 8C-C-PSPC1 V2.00	0	50. DsRed2-PSPC1_Pos002_S001	00-WQagW9F3dz5Hy7s7363Z9U
3.25575	um	Vesicles Paraspeckle	0.000	1.000	18	200001576	200000434	GFP-VOID DsRed2-PSPC1 8C-C-PSPC1 V2.00	0	50. DsRed2-PSPC1_Pos002_S001	00-WQagW9F3dz5Hy7s7363Z9U
3.65309	um	Vesicles Paraspeckle	0.000	1.000	18	200001577	200000435	GFP-VOID DsRed2-PSPC1 8C-C-PSPC1 V2.00	0	50. DsRed2-PSPC1_Pos002_S001	00-WQagW9F3dz5Hy7s7363Z9U
4.31886	um	Vesicles Paraspeckle	0.000	1.000	18	200001578	200000436	GFP-VOID DsRed2-PSPC1 8C-C-PSPC1 V2.00	0	50. DsRed2-PSPC1_Pos002_S001	00-WQagW9F3dz5Hy7s7363Z9U
4.99775	um	Vesicles Paraspeckle	0.000	1.000	18	200001579	200000437	GFP-VOID DsRed2-PSPC1 8C-C-PSPC1 V2.00	0	50. DsRed2-PSPC1_Pos002_S001	00-WQagW9F3dz5Hy7s7363Z9U
5.55546	um	Vesicles Paraspeckle	0.000	1.000	18	200001580	200000438	GFP-VOID DsRed2-PSPC1 8C-C-PSPC1 V2.00	0	50. DsRed2-PSPC1_Pos002_S001	00-WQagW9F3dz5Hy7s7363Z9U
5.74901	um	Vesicles Paraspeckle	0.000	1.000	18	200001581	200000439	GFP-VOID DsRed2-PSPC1 8C-C-PSPC1 V2.00	0	50. DsRed2-PSPC1_Pos002_S001	00-WQagW9F3dz5Hy7s7363Z9U
6.47556	um	Vesicles Paraspeckle	0.000	1.000	18	200001582	200000440	GFP-VOID DsRed2-PSPC1 8C-C-PSPC1 V2.00	0	50. DsRed2-PSPC1_Pos002_S001	00-WQagW9F3dz5Hy7s7363Z9U
6.60786	um	Vesicles Paraspeckle	0.000	1.000	18	200001583	200000441	GFP-VOID DsRed2-PSPC1 8C-C-PSPC1 V2.00	0	50. DsRed2-PSPC1_Pos002_S001	00-WQagW9F3dz5Hy7s7363Z9U
6.97871	um	Vesicles Paraspeckle	0.000	1.000	18	200001584	200000442	GFP-VOID DsRed2-PSPC1 8C-C-PSPC1 V2.00	0	50. DsRed2-PSPC1_Pos002_S001	00-WQagW9F3dz5Hy7s7363Z9U
7.10566	um	Vesicles Paraspeckle	0.000	1.000	18	200001585	200000443	GFP-VOID DsRed2-PSPC1 8C-C-PSPC1 V2.00	0	50. DsRed2-PSPC1_Pos002_S001	00-WQagW9F3dz5Hy7s7363Z9U
7.70556	um	Vesicles Paraspeckle	0.000	1.000	18	200001586	200000444	GFP-VOID DsRed2-PSPC1 8C-C-PSPC1 V2.00	0	50. DsRed2-PSPC1_Pos002_S001	00-WQagW9F3dz5Hy7s7363Z9U
8.18227	um	Vesicles Paraspeckle	0.000	1.000	18	200001587	200000445	GFP-VOID DsRed2-PSPC1 8C-C-PSPC1 V2.00	0	50. DsRed2-PSPC1_Pos002_S001	00-WQagW9F3dz5Hy7s7363Z9U
8.30846	um	Vesicles Paraspeckle	0.000	1.000	18	200001588	200000446	GFP-VOID DsRed2-PSPC1 8C-C-PSPC1 V2.00	0	50. DsRed2-PSPC1_Pos002_S001	00-WQagW9F3dz5Hy7s7363Z9U
8.82514	um	Vesicles Paraspeckle	0.000	1.000	18	200001589	200000447	GFP-VOID DsRed2-PSPC1 8C-C-PSPC1 V2.00	0	50. DsRed2-PSPC1_Pos002_S001	00-WQagW9F3dz5Hy7s7363Z9U
9.27793	um	Vesicles Paraspeckle	0.000	1.000	18	200001590	200000448	GFP-VOID DsRed2-PSPC1 8C-C-PSPC1 V2.00	0	50. DsRed2-PSPC1_Pos002_S001	00-WQagW9F3dz5Hy7s7363Z9U
9.15232	um	Vesicles Paraspeckle	0.000	1.000	18	200001591	200000449	GFP-VOID DsRed2-PSPC1 8C-C-PSPC1 V2.00	0	50. DsRed2-PSPC1_Pos002_S001	00-WQagW9F3dz5Hy7s7363Z9U
9.77193	um	Vesicles Paraspeckle	0.000	1.000	18	200001592	200000450	GFP-VOID DsRed2-PSPC1 8C-C-PSPC1 V2.00	0	50. DsRed2-PSPC1_Pos002_S001	00-WQagW9F3dz5Hy7s7363Z9U
10.4483	um	Vesicles Paraspeckle	0.000	1.000	18	200001593	200000451	GFP-VOID DsRed2-PSPC1 8C-C-PSPC1 V2.00	0	50. DsRed2-PSPC1_Pos002_S001	00-WQagW9F3dz5Hy7s7363Z9U
10.1659	um	Vesicles Paraspeckle	0.000	1.000	18	200001594	200000452	GFP-VOID DsRed2-PSPC1 8C-C-PSPC1 V2.00	0	50. DsRed2-PSPC1_Pos002_S001	00-WQagW9F3dz5Hy7s7363Z9U
10.0908	um	Vesicles Paraspeckle	0.000	1.000	18	200001595	200000453	GFP-VOID DsRed2-PSPC1 8C-C-PSPC1 V2.00	0	50. DsRed2-PSPC1_Pos002_S001	00-WQagW9F3dz5Hy7s7363Z9U
10.326	um	Vesicles Paraspeckle	0.000	1.000	18	200001596	200000454	GFP-VOID DsRed2-PSPC1 8C-C-PSPC1 V2.00	0	50. DsRed2-PSPC1_Pos002_S001	00-WQagW9F3dz5Hy7s7363Z9U
10.7462	um	Vesicles Paraspeckle	0.000	1.000	18	200001597	200000455	GFP-VOID DsRed2-PSPC1 8C-C-PSPC1 V2.00	0	50. DsRed2-PSPC1_Pos002_S001	00-WQagW9F3dz5Hy7s7363Z9U
10.9692	um	Vesicles Paraspeckle	0.000	1.000	18	200001598	200000456	GFP-VOID DsRed2-PSPC1 8C-C-PSPC1 V2.00	0	50. DsRed2-PSPC1_Pos002_S001	00-WQagW9F3dz5Hy7s7363Z9U
11.8253	um	Vesicles Paraspeckle	0.000	1.000	18	200001599	200000457	GFP-VOID DsRed2-PSPC1 8C-C-PSPC1 V2.00	0	50. DsRed2-PSPC1_Pos002_S001	00-WQagW9F3dz5Hy7s7363Z9U
11.7225	um	Vesicles Paraspeckle	0.000	1.000	18	200001600	200000458	GFP-VOID DsRed2-PSPC1 8C-C-PSPC1 V2.00	0	50. DsRed2-PSPC1_Pos002_S001	00-WQagW9F3dz5Hy7s7363Z9U
12.3197	um	Vesicles Paraspeckle	0.000	1.000	18	200001601	200000459	GFP-VOID DsRed2-PSPC1 8C-C-PSPC1 V2.00	0	50. DsRed2-PSPC1_Pos002_S001	00-WQagW9F3dz5Hy7s7363Z9U
12.6115	um	Vesicles Paraspeckle	0.000	1.000	18	200001602	200000460	GFP-VOID DsRed2-PSPC1 8C-C-PSPC1 V2.00	0	50. DsRed2-PSPC1_Pos002_S001	00-WQagW9F3dz5Hy7s7363Z9U
12.9979	um	Vesicles Paraspeckle	0.000	1.000	18	200001603	200000461	GFP-VOID DsRed2-PSPC1 8C-C-PSPC1 V2.00	0	50. DsRed2-PSPC1_Pos002_S001	00-WQagW9F3dz5Hy7s7363Z9U
12.8022	um	Vesicles Paraspeckle	0.000	1.000	18	200001604	200000462	GFP-VOID DsRed2-PSPC1 8C-C-PSPC1 V2.00	0	50. DsRed2-PSPC1_Pos002_S001	00-WQagW9F3dz5Hy7s7363Z9U
13.1191	um	Vesicles Paraspeckle	0.000	1.000	18	200001605	200000463	GFP-VOID DsRed2-PSPC1 8C-C-PSPC1 V2.00	0	50. DsRed2-PSPC1_Pos002_S001	00-WQagW9F3dz5Hy7s7363Z9U
13.013	um	Vesicles Paraspeckle	0.000	1.000	18	200001606	200000464	GFP-VOID DsRed2-PSPC1 8C-C-PSPC1 V2.00	0	50. DsRed2-PSPC1_Pos002_S001	00-WQagW9F3dz5Hy7s7363Z9U
13.4344	um	Vesicles Paraspeckle	0.000	1.000	18	200001607	200000465	GFP-VOID DsRed2-PSPC1 8C-C-PSPC1 V2.00	0	50. DsRed2-PSPC1_Pos002_S001	00-WQagW9F3dz5Hy7s7363Z9U
13.3913	um	Vesicles Paraspeckle	0.000	1.000	18	200001608	200000466	GFP-VOID DsRed2-PSPC1 8C-C-PSPC1 V2.00	0	50. DsRed2-PSPC1_Pos002_S001	00-WQagW9F3dz5Hy7s7363Z9U
13.3012	um	Vesicles Paraspeckle	0.000	1.000	18	200001609	200000467	GFP-VOID DsRed2-PSPC1 8C-C-PSPC1 V2.00	0	50. DsRed2-PSPC1_Pos002_S001	00-WQagW9F3dz5Hy7s7363Z9U
13.8233	um	Vesicles Paraspeckle	0.000	1.000	18	200001610	200000468	GFP-VOID DsRed2-PSPC1 8C-C-PSPC1 V2.00	0	50. DsRed2-PSPC1_Pos002_S001	00-WQagW9F3dz5Hy7s7363Z9U
13.8317	um	Vesicles Paraspeckle	0.000	1.000	18	200001611	200000469	GFP-VOID DsRed2-PSPC1 8C-C-PSPC1 V2.00	0	50. DsRed2-PSPC1_Pos002_S001	00-WQagW9F3dz5Hy7s7363Z9U
13.9658	um	Vesicles Paraspeckle	0.000	1.000	18	200001612	200000470	GFP-VOID DsRed2-PSPC1 8C-C-PSPC1 V2.00	0	50. DsRed2-PSPC1_Pos002_S001	00-WQagW9F3dz5Hy7s7363Z9U
14.4731	um	Vesicles Paraspeckle	0.000	1.000	18	200001613	200000471	GFP-VOID DsRed2-PSPC1 8C-C-PSPC1 V2.00	0	50. DsRed2-PSPC1_Pos002_S001	00-WQagW9F3dz5Hy7s7363Z9U
14.5539	um	Vesicles Paraspeckle	0.000	1.000	18	200001614	200000472	GFP-VOID DsRed2-PSPC1 8C-C-PSPC1 V2.00	0	50. DsRed2-PSPC1_Pos002_S001	00-WQagW9F3dz5Hy7s7363Z9U
14.6293	um	Vesicles Paraspeckle	0.000	1.000	18	200001615	200000473	GFP-VOID DsRed2-PSPC1 8C-C-PSPC1 V2.00	0	50. DsRed2-PSPC1_Pos002_S001	00-WQagW9F3dz5Hy7s7363Z9U
14.5813	um	Vesicles Paraspeckle	0.000	1.000	18	200001616	200000474	GFP-VOID DsRed2-PSPC1 8C-C-PSPC1 V2.00	0	50. DsRed2-PSPC1_Pos002_S001	00-WQagW9F3dz5Hy7s7363Z9U
15.0721	um	Vesicles Paraspeckle	0.000	1.000	18	200001617	200000475	GFP-VOID DsRed2-PSPC1 8C-C-PSPC1 V2.00	0	50. DsRed2-PSPC1_Pos002_S001	00-WQagW9F3dz5Hy7s7363Z9U
15.5537	um	Vesicles Paraspeckle	0.000	1.000	18	200001618	200000476	GFP-VOID DsRed2-PSPC1 8C-C-PSPC1 V2.00	0	50. DsRed2-PSPC1_Pos002_S001	00-WQagW9F3dz5Hy7s7363Z9U
15.7996	um	Vesicles Paraspeckle	0.000	1.000	18	200001619	200000477	GFP-VOID DsRed2-PSPC1 8C-C-PSPC1 V2.00	0	50. DsRed2-PSPC1_Pos002_S001	00-WQagW9F3dz5Hy7s7363Z9U
15.6654	um	Vesicles Paraspeckle	0.000	1.000	18	200001620	200000478	GFP-VOID DsRed2-PSPC1 8C-C-PSPC1 V2.00	0	50. DsRed2-PSPC1_Pos002_S001	00-WQagW9F3dz5Hy7s7363Z9U
16.2957	um	Vesicles Paraspeckle	0.000	1.000	18	200001621	200000479	GFP-VOID DsRed2-PSPC1 8C-C-PSPC1 V2.00	0	50. DsRed2-PSPC1_Pos002_S001	00-WQagW9F3dz5Hy7s7363Z9U
16.8551	um	Vesicles Paraspeckle	0.000	1.000	18	200001622	200000480	GFP-VOID DsRed2-PSPC1 8C-C-PSPC1 V2.00	0	50. DsRed2-PSPC1_Pos002_S001	00-WQagW9F3dz5Hy7s7363Z9U
16.9152	um	Vesicles Paraspeckle	0.000	1.000	18	200001623	200000481	GFP-VOID DsRed2-PSPC1 8C-C-PSPC1 V2.00	0	50. DsRed2-PSPC1_Pos002_S001	00-WQagW9F3dz5Hy7s7363Z9U
17.0128	um	Vesicles Paraspeckle	0.000	1.000	18	200001624	200000482	GFP-VOID DsRed2-PSPC1 8C-C-PSPC1 V2.00	0	50. DsRed2-PSPC1_Pos002_S001	00-WQagW9F3dz5Hy7s7363Z9U
16.9819	um	Vesicles Paraspeckle	0.000	1.000	18	200001625	200000483	GFP-VOID DsRed2-PSPC1 8C-C-PSPC1 V2.00	0	50. DsRed2-PSPC1_Pos002_S001	00-WQagW9F3dz5Hy7s7363Z9U
17.0276	um	Vesicles Paraspeckle	0.000	1.000	18	200001626	200000484	GFP-VOID DsRed2-PSPC1 8C-C-PSPC1 V2.00	0	50. DsRed2-PSPC1_Pos002_S001	00-WQagW9F3dz5Hy7s7363Z9U
17.6724	um	Vesicles Paraspeckle	0.000	1.000	18	200001627	200000485	GFP-VOID DsRed2-PSPC1 8C-C-PSPC1 V2.00	0	50. DsRed2-PSPC1_Pos002_S001	00-WQagW9F3dz5Hy7s7363Z9U
18.1941	um	Vesicles Paraspeckle	0.000	1.000	18	200001628	200000486	GFP-VOID DsRed2-PSPC1 8C-C-PSPC1 V2.00	0	50. DsRed2-PSPC1_Pos002_S001	00-WQagW9F3dz5Hy7s7363Z9U
18.3216	um	Vesicles Paraspeckle	0.000	1.000	18	200001629	200000487	GFP-VOID DsRed2-PSPC1 8C-C-PSPC1 V2.00	0	50. DsRed2-PSPC1_Pos002_S001	00-WQagW9F3dz5Hy7s7363Z9U
18.0953	um	Vesicles Paraspeckle	0.000	1.000	18	200001630	200000488	GFP-VOID DsRed2-PSPC1 8C-C-PSPC1 V2.00	0	50. DsRed2-PSPC1_Pos002_S001	00-WQagW9F3dz5Hy7s7363Z9U
18.7183	um	Vesicles Paraspeckle	0.000	1.000	18	200001631	200000489	GFP-VOID DsRed2-PSPC1 8C-C-PSPC1 V2.00	0	50. DsRed2-PSPC1_Pos002_S001	00-WQagW9F3dz5Hy7s7363Z9U
18.8388	um	Vesicles Paraspeckle	0.000	1.000	18	200001632	200000490	GFP-VOID DsRed2-PSPC1 8C-C-PSPC1 V2.00	0	50. DsRed2-PSPC1_Pos002_S001	00-WQagW9F3dz5Hy7s7363Z9U
19.4055	um	Vesicles Paraspeckle	0.000	1.000	18	200001633	200000491	GFP-VOID DsRed2-PSPC1 8C-C-PSPC1 V2.00	0	50. DsRed2-PSPC1_Pos002_S001	00-WQagW9F3dz5Hy7s7363Z9U
19.7296	um	Vesicles Paraspeckle	0.000	1.000	18	200001634	200000492	GFP-VOID DsRed2-PSPC1 8C-C-PSPC1 V2.00	0	50. DsRed2-PSPC1_Pos002_S001	00-WQagW9F3dz5Hy7s7363Z9U
20.1807	um	Vesicles Paraspeckle	0.000	1.000	18	200001635	200000493	GFP-VOID DsRed2-PSPC1 8C-C-PSPC1 V2.00	0	50. DsRed2-PSPC1_Pos002_S001	00-WQagW9F3dz5Hy7s7363Z9U
20.7084	um	Vesicles Paraspeckle	0.000	1.000	18	200001636	200000494	GFP-VOID DsRed2-PSPC1 8C-C-PSPC1 V2.00	0	50. DsRed2-PSPC1_Pos002_S001	00-WQagW9F3dz5Hy7s7363Z9U
20.8296	um	Vesicles Paraspeckle	0.000	1.000	18	200001637	200000495	GFP-VOID DsRed2-PSPC1 8C-C-PSPC1 V2.00	0	50. DsRed2-PSPC1_Pos002_S001	00-WQagW9F3dz5Hy7s7363Z9U
22.5395	um	Vesicles Paraspeckle	0.000	1.000	18	200001638	200000496	GFP-VOID DsRed2-PSPC1 8C-C-PSPC1 V2.00	0	50. DsRed2-PSPC1_Pos002_S001	00-WQagW9F3dz5Hy7s7363Z9U
0.129023	um	Vesicles Paraspeckle	0.000	1.000	18	200001639	200000497	GFP-VOID DsRed2-PSPC1 8C-C-PSPC1 V2.00	0	50. DsRed2-PSPC1_Pos002_S001	00-WQagW9F3dz5Hy7s7363Z9U
0.0877694	um	Vesicles Paraspeckle	0.000	1.000	18	200001640	200000498	GFP-VOID DsRed2-PSPC1 8C-C-PSPC1 V2.00	0	50. DsRed2-PSPC1_Pos002_S001	00-WQagW9F3dz5Hy7s7363Z9U
0.661483	um	Vesicles Paraspeckle	0.000	1.000	18	200001641	200000499	GFP-VOID DsRed2-PSPC1 8C-C-PSPC1 V2.00	0	50. DsRed2-PSPC1_Pos002_S001	00-WQagW9F3dz5Hy7s7363Z9U
1.30629	um	Vesicles Paraspeckle	0.000	1.000	18	200001642	200000500	GFP-VOID DsRed2-PSPC1 8C-C-PSPC1 V2.00	0	50. DsRed2-PSPC1_Pos002_S001	00-WQagW9F3dz5Hy7s7363Z9U
2.10967	um	Vesicles Paraspeckle	0.000	1.000	18	200001643	200000501	GFP-VOID DsRed2-PSPC1 8C-C-PSPC1 V2.00	0	50. DsRed2-PSPC1_Pos002_S001	00-WQagW9F3dz5Hy7s7363Z9U
2.18986	um	Vesicles Paraspeckle	0.000	1.000	18	200001644	200000502	GFP-VOID DsRed2-PSPC1 8C-C-PSPC1 V2.00	0	50. DsRed2-PSPC1_Pos002_S001	00-WQagW9F3dz5Hy7s7363Z9U
3.55162	um	Vesicles Paraspeckle	0.000	1.000	18	200001645	200000503	GFP-VOID DsRed2-PSPC1 8C-C-PSPC1 V2.00	0	50. DsRed2-PSPC1_Pos002_S001	00-WQagW9F3dz5Hy7s7363Z9U
3.99644	um	Vesicles Paraspeckle	0.000	1.000	18	200001646	200000504	GFP-VOID DsRed2-PSPC1 8C-C-PSPC1 V2.00	0	50. DsRed2-PSPC1_Pos002_S001	00-WQagW9F3dz5Hy7s7363Z9U
4.02113	um	Vesicles Paraspeckle	0.000	1.000	18	200001647	200000505	GFP-VOID DsRed2-PSPC1 8C-C-PSPC1 V2.00	0	50. DsRed2-PSPC1_Pos002_S001	00-WQagW9F3dz5Hy7s7363Z9U
4.57782	um	Vesicles Paraspeckle	0.000	1.000	18	200001648	200000506	GFP-VOID DsRed2-PSPC1 8C-C-PSPC1 V2.00	0	50. DsRed2-PSPC1_Pos002_S001	00-WQagW9F3dz5Hy7s7363Z9U
4.5896	um	Vesicles Paraspeckle	0.000	1.000	18	200001649	200000507	GFP-VOID DsRed2-PSPC1 8C-C-PSPC1 V2.00	0	50. DsRed2-PSPC1_Pos002_S001	00-WQagW9F3dz5Hy7s7363Z9U
4.72681	um	Vesicles Paraspeckle	0.000	1.000	18	200001650	200000508	GFP-VOID DsRed2-PSPC1 8C-C-PSPC1 V2.00	0	50. DsRed2-PSPC1_Pos002_S001	00-WQagW9F3dz5Hy7s7363Z9U
5.12946	um	Vesicles Paraspeckle	0.000	1.000	18	200001651	200000509	GFP-VOID DsRed2-PSPC1 8C-C-PSPC1 V2.00	0	50. DsRed2-PSPC1_Pos002_S001	00-WQagW9F3dz5Hy7s7363Z9U
5.75345	um	Vesicles Paraspeckle	0.000	1.000	18	200001652	200000510	GFP-VOID DsRed2-PSPC1 8C-C-PSPC1 V2.00	0	50. DsRed2-PSPC1_Pos002_S001	00-WQagW9F3dz5Hy7s7363Z9U
5.54728	um	Vesicles Paraspeckle	0.000	1.000	18	200001653	200000511	GFP-VOID DsRed2-PSPC1 8C-C-PSPC1 V2.00	0	50. DsRed2-PSPC1_Pos002_S001	00-WQagW9F3dz5Hy7s7363Z9U
5.82828	um	Vesicles Paraspeckle	0.000	1.000	18	200001654	200000512	GFP-VOID DsRed2-PSPC1 8C-C-PSPC1 V2.00	0	50. DsRed2-PSPC1_Pos002_S001	00-WQagW9F3dz5Hy7s7363Z9U
5.96358	um	Vesicles Paraspeckle	0.000	1.000	18	200001655	200000513	GFP-VOID DsRed2-PSPC1 8C-C-PSPC1 V2.00	0	50. DsRed2-PSPC1_Pos002_S001	00-WQagW9F3dz5Hy7s7363Z9U
6.47897	um	Vesicles Paraspeckle	0.000	1.000	18	200001656	200000514	GFP-VOID DsRed2-PSPC1 8C-C-PSPC1 V2.00	0	50. DsRed2-PSPC1_Pos002_S001	00-WQagW9F3dz5Hy7s7363Z9U
6.91827	um	Vesicles Paraspeckle	0.000	1.000	18	200001657	200000515	GFP-VOID DsRed2-PSPC1 8C-C-PSPC1 V2.00	0	50. DsRed2-PSPC1_Pos002_S001	00-WQagW9F3dz5Hy7s7363Z9U
8.13307	um	Vesicles Paraspeckle	0.000	1.000	18	200001658	200000516	GFP-VOID DsRed2-PSPC1 8C-C-PSPC1 V2.00	0	50. DsRed2-PSPC1_Pos002_S001	00-WQagW9F3dz5Hy7s7363Z9U
8.2321	um	Vesicles Paraspeckle	0.000	1.000	18	200001659	200000517	GFP-VOID DsRed2-PSPC1 8C-C-PSPC1 V2.00	0	50. DsRed2-PSPC1_Pos002_S001	00-WQagW9F3dz5Hy7s7363Z9U
8.84921	um	Vesicles Paraspeckle	0.000	1.000	18	200001660	200000518	GFP-VOID DsRed2-PSPC1 8C-C-PSPC1 V2.00	0	50. DsRed2-PSPC1_Pos002_S001	00-WQagW9F3dz5Hy7s7363Z9U
8.99721	um	Vesicles Paraspeckle	0.000	1.000	18	200001661	200000519	GFP-VOID DsRed2-PSPC1 8C-C-PSPC1 V2.00	0	50. DsRed2-PSPC1_Pos002_S001	00-WQagW9F3dz5Hy7s7363Z9U
9.31431	um	Vesicles Paraspeckle	0.000	1.000	18	200001662	200000520	GFP-VOID DsRed2-PSPC1 8C-C-PSPC1 V2.00	0	50. DsRed2-PSPC1_Pos002_S001	00-WQagW9F3dz5Hy7s7363Z9U
9.77908	um	Vesicles Paraspeckle	0.000	1.000	18	200001663	200000521	GFP-VOID DsRed2-PSPC1 8C-C-PSPC1 V2.00	0	50. DsRed2-PSPC1_Pos002_S001	00-WQagW9F3dz5Hy7s7363Z9U
9.96139	um	Vesicles Paraspeckle	0.000	1.000	18	200001664	200000522	GFP-VOID DsRed2-PSPC1 8C-C-PSPC1 V2.00	0	50. DsRed2-PSPC1_Pos002_S001	00-WQagW9F3dz5Hy7s7363Z9U
10.8517	um	Vesicles Paraspeckle	0.000	1.000	18	200001665	200000523	GFP-VOID DsRed2-PSPC1 8C-C-PSPC1 V2.00	0	50. DsRed2-PSPC1_Pos002_S001	00-WQagW9F3dz5Hy7s7363Z9U
11.2847	um	Vesicles Paraspeckle	0.000	1.000	18	200001666	200000524	GFP-VOID DsRed2-PSPC1 8C-C-PSPC1 V2.00	0	50. DsRed2-PSPC1_Pos002_S001	00-WQagW9F3dz5Hy7s7363Z9U
11.4321	um	Vesicles Paraspeckle	0.000	1.000	18	200001667	200000525	GFP-VOID DsRed2-PSPC1 8C-C-PSPC1 V2.00	0	50. DsRed2-PSPC1_Pos002_S001	00-WQagW9F3dz5Hy7s7363Z9U
11.9975	um	Vesicles Paraspeckle	0.000	1.000	18	200001668	200000526	GFP-VOID DsRed2-PSPC1 8C-C-PSPC1 V2.00	0	50. DsRed2-PSPC1_Pos002_S001	00-WQagW9F3dz5Hy7s7363Z9U
11.6715	um	Vesicles Paraspeckle	0.000	1.000	18	200001669	200000527	GFP-VOID DsRed2-PSPC1 8C-C-PSPC1 V2.00	0	50. DsRed2-PSPC1_Pos002_S001	00-WQagW9F3dz5Hy7s7363Z9U
12.9665	um	Vesicles Paraspeckle	0.000	1.000	18	200001670	200000528	GFP-VOID DsRed2-PSPC1 8C-C-PSPC1 V2.00	0	50. DsRed2-PSPC1_Pos002_S001	00-WQagW9F3dz5Hy7s7363Z9U
12.9822	um	Vesicles Paraspeckle	0.000	1.000	18	200001671	200000529	GFP-VOID DsRed2-PSPC1 8C-C-PSPC1 V2.00	0	50. DsRed2-PSPC1_Pos002_S001	00-WQagW9F3dz5Hy7s7363Z9U
13.544	um	Vesicles Paraspeckle	0.000	1.000	18	200001672	200000530	GFP-VOID DsRed2-PSPC1 8C-C-PSPC1 V2.00	0	50. DsRed2-PSPC1_Pos002_S001	00-WQagW9F3dz5Hy7s7363Z9U
13.6456	um	Vesicles Paraspeckle	0.000	1.000	18	200001673	200000531	GFP-VOID DsRed2-PSPC1 8C-C-PSPC1 V2.00	0	50. DsRed2-PSPC1_Pos002_S001	00-WQagW9F3dz5Hy7s7363Z9U
14.1298	um	Vesicles Paraspeckle	0.000	1.000	18	200001674	200000532	GFP-VOID DsRed2-PSPC1 8C-C-PSPC1 V2.00	0	50. DsRed2-PSPC1_Pos002_S001	00-WQagW9F3dz5Hy7s7363Z9U
14.249	um	Vesicles Paraspeckle	0.000	1.000	18	200001675	200000533	GFP-VOID DsRed2-PSPC1 8C-C-PSPC1 V2.00	0	50. DsRed2-PSPC1_Pos002_S001	00-WQagW9F3dz5Hy7s7363Z9U
14.8233	um	Vesicles Paraspeckle	0.000	1.000	18	200001676	200000534	GFP-VOID DsRed2-PSPC1 8C-C-PSPC1 V2.00	0	50. DsRed2-PSPC1_Pos002_S001	00-WQagW9F3dz5Hy7s7363Z9U
14.9153	um	Vesicles Paraspeckle	0.000	1.000	18	200001677	200000535	GFP-VOID DsRed2-PSPC1 8C-C-PSPC1 V2.00	0	50. DsRed2-PSPC1_Pos002_S001	00-WQagW9F3dz5Hy7s7363Z9U
14.8523	um	Vesicles Paraspeckle	0.000	1.000	18	200001678	200000536	GFP-VOID DsRed2-PSPC1 8C-C-PSPC1 V2.00	0	50. DsRed2-PSPC1_Pos002_S001	00-WQagW9F3dz5Hy7s7363Z9U
15.5165	um	Vesicles Paraspeckle	0.000	1.000	18	200001679	200000537	GFP-VOID DsRed2-PSPC1 8C-C-PSPC1 V2.00	0	50. DsRed2-PSPC1_Pos002_S001	00-WQagW9F3dz5Hy7s7363Z9U
16.1041	um	Vesicles Paraspeckle	0.000	1.000	18	200001680	200000538	GFP-VOID DsRed2-PSPC1 8C-C-PSPC1 V2.00	0	50. DsRed2-PSPC1_Pos002_S001	00-WQagW9F3dz5Hy7s7363Z9U
16.1677	um	Vesicles Paraspeckle	0.000	1.000	18	200001681	200000539	GFP-VOID DsRed2-PSPC1 8C-C-PSPC1 V2.00	0	50. DsRed2-PSPC1_Pos002_S001	00-WQagW9F3dz5Hy7s7363Z9U
16.0479	um	Vesicles Paraspeckle	0.000	1.000	18	200001682	200000540	GFP-VOID DsRed2-PSPC1 8C-C-PSPC1 V2.00	0	50. DsRed2-PSPC1_Pos002_S001	00-WQagW9F3dz5Hy7s7363Z9U
16.0694	um	Vesicles Paraspeckle	0.000	1.000	18	200001683	200000541	GFP-VOID DsRed2-PSPC1 8C-C-PSPC1 V2.00	0	50. DsRed2-PSPC1_Pos002_S001	00-WQagW9F3dz5Hy7s7363Z9U
17.2579	um	Vesicles Paraspeckle	0.000	1.000	18	200001684	200000542	GFP-VOID DsRed2-PSPC1 8C-C-PSPC1 V2.00	0	50. DsRed2-PSPC1_Pos002_S001	00-WQagW9F3dz5Hy7s7363Z9U
17.2331	um	Vesicles Paraspeckle	0.000	1.000	18	200001685	200000543	GFP-VOID DsRed2-PSPC1 8C-C-PSPC1 V2.00	0	50. DsRed2-PSPC1_Pos002_S001	00-WQagW9F3dz5Hy7s7363Z9U
18.6593	um	Vesicles Paraspeckle	0.000	1.000	18	200001686	200000544	GFP-VOID DsRed2-PSPC1 8C-C-PSPC1 V2.00	0	50. DsRed2-PSPC1_Pos002_S001	00-WQagW9F3dz5Hy7s7363Z9U
18.7404	um	Vesicles Paraspeckle	0.000	1.000	18	200001687	200000545	GFP-VOID DsRed2-PSPC1 8C-C-PSPC1 V2.00	0	50. DsRed2-PSPC1_Pos002_S001	00-WQagW9F3dz5Hy7s7363Z9U
19.2688	um	Vesicles Paraspeckle	0.000	1.000	18	200001688	200000546	GFP-VOID DsRed2-PSPC1 8C-C-PSPC1 V2.00	0	50. DsRed2-PSPC1_Pos002_S001	00-WQagW9F3dz5Hy7s7363Z9U
19.5071	um	Vesicles Paraspeckle	0.000	1.000	18	200001689	200000547	GFP-VOID DsRed2-PSPC1 8C-C-PSPC1 V2.00	0	50. DsRed2-PSPC1_Pos002_S001	00-WQagW9F3dz5Hy7s7363Z9U
20.0629	um	Vesicles Paraspeckle	0.000	1.000	18	200001690	200000548	GFP-VOID DsRed2-PSPC1 8C-C-PSPC1 V2.00	0	50. DsRed2-PSPC1_Pos002_S001	00-WQagW9F3dz5Hy7s7363Z9U
20.0101	um	Vesicles Paraspeckle	0.000	1.000	18	200001691	200000549	GFP-VOID DsRed2-PSPC1 8C-C-PSPC1 V2.00	0	50. DsRed2-PSPC1_Pos002_S001	00-WQagW9F3dz5Hy7s7363Z9U
21.1764	um	Vesicles Paraspeckle	0.000	1.000	18	200001692	200000550	GFP-VOID DsRed2-PSPC1 8C-C-PSPC1 V2.00	0	50. DsRed2-PSPC1_Pos002_S001	00-WQagW9F3dz5Hy7s7363Z9U
22.2921	um	Vesicles Paraspeckle	0.000	1.000	18	200001693	200000551	GFP-VOID DsRed2-PSPC1 8C-C-PSPC1 V2.00	0	50. DsRed2-PSPC1_Pos002_S001	00-WQagW9F3dz5Hy7s7363Z9U
22.9891	um	Vesicles Paraspeckle	0.000	1.000	18	200001694	200000552	GFP-VOID DsRed2-PSPC1 8C-C-PSPC1 V2.00	0	50. DsRed2-PSPC1_Pos002_S001	00-WQagW9F3dz5Hy7s7363Z9U
0.722981	um	Vesicles Paraspeckle	0.000	1.000	18	200001695	200000553	GFP-VOID DsRed2-PSPC1 8C-C-PSPC1 V2.00	0	50. DsRed2-PSPC1_Pos002_S001	00-WQagW9F3dz5Hy7s7363Z9U
1.56337	um	Vesicles Paraspeckle	0.000	1.000	18	200001696	200000554	GFP-VOID DsRed2-PSPC1 8C-C-PSPC1 V2.00	0	50. DsRed2-PSPC1_Pos002_S001	00-WQagW9F3dz5Hy7s7363Z9U
1.30075	um	Vesicles Paraspeckle	0.000	1.000	18	200001697	200000555	GFP-VOID DsRed2-PSPC1 8C-C-PSPC1 V2.00	0	50. DsRed2-PSPC1_Pos002_S001	00-WQagW9F3dz5Hy7s7363Z9U
1.52145	um	Vesicles Paraspeckle	0.000	1.000	18	200001698	200000556	GFP-VOID DsRed2-PSPC1 8C-C-PSPC1 V2.00	0	50. DsRed2-PSPC1_Pos002_S001	00-WQagW9F3dz5Hy7s7363Z9U
2.68628	um	Vesicles Paraspeckle	0.000	1.000	18	200001699	200000557	GFP-VOID DsRed2-PSPC1 8C-C-PSPC1 V2.00	0	50. DsRed2-PSPC1_Pos002_S001	00-WQagW9F3dz5Hy7s7363Z9U
3.09527	um	Vesicles Paraspeckle	0.000	1.000	18	200001700	200000558	GFP-VOID DsRed2-PSPC1 8C-C-PSPC1 V2.00	0	50. DsRed2-PSPC1_Pos002_S001	00-WQagW9F3dz5Hy7s7363Z9U
3.47161	um	Vesicles Paraspeckle	0.000	1.000	18	200001701	200000559	GFP-VOID DsRed2-PSPC1 8C-C-PSPC1 V2.00	0	50. DsRed2-PSPC1_Pos002_S001	00-WQagW9F3dz5Hy7s7363Z9U
3.75894	um	Vesicles Paraspeckle	0.000	1.000	18	200001702	200000560	GFP-VOID DsRed2-PSPC1 8C-C-PSPC1 V2.00	0	50. DsRed2-PSPC1_Pos002_S001	00-WQagW9F3dz5Hy7s7363Z9U
3.90209	um	Vesicles Paraspeckle	0.000	1.000	18	200001703	200000561	GFP-VOID DsRed2-PSPC1 8C-C-PSPC1 V2.00	0	50. DsRed2-PSPC1_Pos002_S001	00-WQagW9F3dz5Hy7s7363Z9U
3.77834	um	Vesicles Paraspeckle	0.000	1.000	18	200001704	200000562	GFP-VOID DsRed2-PSPC1 8C-C-PSPC1 V2.00	0	50. DsRed2-PSPC1_Pos002_S001	00-WQagW9F3dz5Hy7s7363Z9U
4.17803	um	Vesicles Paraspeckle	0.000	1.000	18	200001705	200000563	GFP-VOID DsRed2-PSPC1 8C-C-PSPC1 V2.00	0	50. DsRed2-PSPC1_Pos002_S001	00-WQagW9F3dz5Hy7s7363Z9U
4.81864	um	Vesicles Paraspeckle	0.000	1.000	18	200001706	200000564	GFP-VOID DsRed2-PSPC1 8C-C-PSPC1 V2.00	0	50. DsRed2-PSPC1_Pos002_S001	00-WQagW9F3dz5Hy7s7363Z9U
6.01023	um	Vesicles Paraspeckle	0.000	1.000	18	200001707	200000565	GFP-VOID DsRed2-PSPC1 8C-C-PSPC1 V2.00	0	50. DsRed2-PSPC1_Pos002_S001	00-WQagW9F3dz5Hy7s7363Z9U
6.00944	um	Vesicles Paraspeckle	0.000	1.000	18	200001708	200000566	GFP-VOID DsRed2-PSPC1 8C-C-PSPC1 V2.00	0	50. DsRed2-PSPC1_Pos002_S001	00-WQagW9F3dz5Hy7s7363Z9U
5.56252	um	Vesicles Paraspeckle	0.000	1.000	18	200001709	200000567	GFP-VOID DsRed2-PSPC1 8C-C-PSPC1 V2.00	0	50. DsRed2-PSPC1_Pos002_S001	00-WQagW9F3dz5Hy7s7363Z9U
6.81087	um	Vesicles Paraspeckle	0.000	1.000	18	200001710	200000568	GFP-VOID DsRed2-PSPC1 8C-C-PSPC1 V2.00	0	50. DsRed2-PSPC1_Pos002_S001	00-WQagW9F3dz5Hy7s7363Z9U
6.99273	um	Vesicles Paraspeckle	0.000	1.000	18	200001711	200000569	GFP-VOID DsRed2-PSPC1 8C-C-PSPC1 V2.00	0	50. DsRed2-PSPC1_Pos002_S001	00-WQagW9F3dz5Hy7s7363Z9U
6.91009	um	Vesicles Paraspeckle	0.000	1.000	18	200001712	200000570	GFP-VOID DsRed2-PSPC1 8C-C-PSPC1 V2.00	0	50. DsRed2-PSPC1_Pos002_S001	00-WQagW9F3dz5Hy7s7363Z9U
7.71771	um	Vesicles Paraspeckle	0.000	1.000	18	200001713	200000571	GFP-VOID DsRed2-PSPC1 8C-C-PSPC1 V2.00	0	50. DsRed2-PSPC1_Pos002_S001	00-WQagW9F3dz5Hy7s7363Z9U
7.60034	um	Vesicles Paraspeckle	0.000	1.000	18	200001714	200000572	GFP-VOID DsRed2-PSPC1 8C-C-PSPC1 V2.00	0	50. DsRed2-PSPC1_Pos002_S001	00-WQagW9F3dz5Hy7s7363Z9U
7.3881	um	Vesicles Paraspeckle	0.000	1.000	18	200001715	200000573	GFP-VOID DsRed2-PSPC1 8C-C-PSPC1 V2.00	0	50. DsRed2-PSPC1_Pos002_S001	00-WQagW9F3dz5Hy7s7363Z9U
8.10651	um	Vesicles Paraspeckle	0.000	1.000	18	200001716	200000574	GFP-VOID DsRed2-PSPC1 8C-C-PSPC1 V2.00	0	50. DsRed2-PSPC1_Pos002_S001	00-WQagW9F3dz5Hy7s7363Z9U
8.63139	um	Vesicles Paraspeckle	0.000	1.000	18	200001717	200000575	GFP-VOID DsRed2-PSPC1 8C-C-PSPC1 V2.00	0	50. DsRed2-PSPC1_Pos002_S001	00-WQagW9F3dz5Hy7s7363Z9U
8.8673	um	Vesicles Paraspeckle	0.000	1.000	18	200001718	200000576	GFP-VOID DsRed2-PSPC1 8C-C-PSPC1 V2.00	0	50. DsRed2-PSPC1_Pos002_S001	00-WQagW9F3dz5Hy7s7363Z9U
9.43404	um	Vesicles Paraspeckle	0.000	1.000	18	200001719	200000577	GFP-VOID DsRed2-PSPC1 8C-C-PSPC1 V2.00	0	50. DsRed2-PSPC1_Pos002_S001	00-WQagW9F3dz5Hy7s7363Z9U
10.0682	um	Vesicles Paraspeckle	0.000	1.000	18	200001720	200000578	GFP-VOID DsRed2-PSPC1 8C-C-PSPC1 V2.00	0	50. DsRed2-PSPC1_Pos002_S001	00-WQagW9F3dz5Hy7s7363Z9U
10.285	um	Vesicles Paraspeckle	0.000	1.000	18	200001721	200000579	GFP-VOID DsRed2-PSPC1 8C-C-PSPC1 V2.00	0	50. DsRed2-PSPC1_Pos002_S001	00-WQagW9F3dz5Hy7s7363Z9U
10.7394	um	Vesicles Paraspeckle	0.000	1.000	18	200001722	200000580	GFP-VOID DsRed2-PSPC1 8C-C-PSPC1 V2.00	0	50. DsRed2-PSPC1_Pos002_S001	00-WQagW9F3dz5Hy7s7363Z9U
10.3862	um	Vesicles Paraspeckle	0.000	1.000	18	200001723	200000581	GFP-VOID DsRed2-PSPC1 8C-C-PSPC1 V2.00	0	50. DsRed2-PSPC1_Pos002_S001	00-WQagW9F3dz5Hy7s7363Z9U
11.5053	um	Vesicles Paraspeckle	0.000	1.000	18	200001724	200000582	GFP-VOID DsRed2-PSPC1 8C-C-PSPC1 V2.00	0	50. DsRed2-PSPC1_Pos002_S001	00-WQagW9F3dz5Hy7s7363Z9U
11.6644	um	Vesicles Paraspeckle	0.000	1.000	18	200001725	200000583	GFP-VOID DsRed2-PSPC1 8C-C-PSPC1 V2.00	0	50. DsRed2-PSPC1_Pos002_S001	00-WQagW9F3dz5Hy7s7363Z9U
12.4638	um	Vesicles Paraspeckle	0.000	1.000	18	200001726	200000584	GFP-VOID DsRed2-PSPC1 8C-C-PSPC1 V2.00	0	50. DsRed2-PSPC1_Pos002_S001	00-WQagW9F3dz5Hy7s7363Z9U
12.981	um	Vesicles Paraspeckle	0.000	1.000	18	200001727	200000585	GFP-VOID DsRed2-PSPC1 8C-C-PSPC1 V2.00	0	50. DsRed2-PSPC1_Pos002_S001	00-WQagW9F3dz5Hy7s7363Z9U
13.1567	um	Vesicles Paraspeckle	0.000	1.000	18	200001728	200000586	GFP-VOID DsRed2-PSPC1 8C-C-PSPC1 V2.00	0	50. DsRed2-PSPC1_Pos002_S001	00-WQagW9F3dz5Hy7s7363Z9U
13.5925	um	Vesicles Paraspeckle	0.000	1.000	18	200001729	200000587	GFP-VOID DsRed2-PSPC1 8C-C-PSPC1 V2.00	0	50. DsRed2-PSPC1_Pos002_S001	00-WQagW9F3dz5Hy7s7363Z9U
13.5766	um	Vesicles Paraspeckle	0.000	1.000	18	200001730	200000588	GFP-VOID DsRed2-PSPC1 8C-C-PSPC1 V2.00	0	50. DsRed2-PSPC1_Pos002_S001	00-WQagW9F3dz5Hy7s7363Z9U
13.6696	um	Vesicles Paraspeckle	0.000	1.000	18	200001731	200000589	GFP-VOID DsRed2-PSPC1 8C-C-PSPC1 V2.00	0	50. DsRed2-PSPC1_Pos002_S001	00-WQagW9F3dz5Hy7s7363Z9U
13.9576	um	Vesicles Paraspeckle	0.000	1.000	18	200001732	200000590	GFP-VOID DsRed2-PSPC1 8C-C-PSPC1 V2.00	0	50. DsRed2-PSPC1_Pos002_S001	00-WQagW9F3dz5Hy7s7363Z9U
13.84	um	Vesicles Paraspeckle	0.000	1.000	18	200001733	200000591	GFP-VOID DsRed2-PSPC1 8C-C-PSPC1 V2.00	0	50. DsRed2-PSPC1_Pos002_S001	00-WQagW9F3dz5Hy7s7363Z9U
14.2097	um	Vesicles Paraspeckle	0.000	1.000	18	200001734	200000592	GFP-VOID DsRed2-PSPC1 8C-C-PSPC1 V2.00	0	50. DsRed2-PSPC1_Pos002_S001	00-WQagW9F3dz5Hy7s7363Z9U
14.5537	um	Vesicles Paraspeckle	0.000	1.000	18	200001735	200000593	GFP-VOID DsRed2-PSPC1 8C-C-PSPC1 V2.00	0	50. DsRed2-PSPC1_Pos002_S001	00-WQagW9F3dz5Hy7s7363Z9U
15.5309	um	Vesicles Paraspeckle	0.000	1.000	18	200001736	200000594	GFP-VOID DsRed2-PSPC1 8C-C-PSPC1 V2.00	0	50. DsRed2-PSPC1_Pos002_S001	00-WQagW9F3dz5Hy7s7363Z9U
15.2429	um	Vesicles Paraspeckle	0.000	1.000	18	200001737	200000595	GFP-VOID DsRed2-PSPC1 8C-C-PSPC1 V2.00	0	50. DsRed2-PSPC1_Pos002_S001	00-WQagW9F3dz5Hy7s7363Z9U
16.8465	um	Vesicles Paraspeckle	0.000	1.000	18	200001738	200000596	GFP-VOID DsRed2-PSPC1 8C-C-PSPC1 V2.00	0	50. DsRed2-PSPC1_Pos002_S001	00-WQagW9F3dz5Hy7s7363Z9U
17.8349	um	Vesicles Paraspeckle	0.000	1.000	18	200001739	200000597	GFP-VOID DsRed2-PSPC1 8C-C-PSPC1 V2.00	0	50. DsRed2-PSPC1_Pos002_S001	00-WQagW9F3dz5Hy7s7363Z9U
17.8335	um	Vesicles Paraspeckle	0.000	1.000	18	200001740	200000598	GFP-VOID DsRed2-PSPC1 8C-C-PSPC1 V2.00	0	50. DsRed2-PSPC1_Pos002_S001	00-WQagW9F3dz5Hy7s7363Z9U
18.2774	um	Vesicles Paraspeckle	0.000	1.000	18	200001741	200000599	GFP-VOID DsRed2-PSPC1 8C-C-PSPC1 V2.00	0	50. DsRed2-PSPC1_Pos002_S001	00-WQagW9F3dz5Hy7s7363Z9U
18.4877	um	Vesicles Paraspeckle	0.000	1.000	18	200001742	200000600	GFP-VOID DsRed2-PSPC1 8C-C-PSPC1 V2.00	0	50. DsRed2-PSPC1_Pos002_S001	00-WQagW9F3dz5Hy7s7363Z9U
19.0808	um	Vesicles Paraspeckle	0.000	1.000	18	200001743	200000601	GFP-VOID DsRed2-PSPC1 8C-C-PSPC1 V2.00	0	50. DsRed2-PSPC1_Pos002_S001	00-WQagW9F3dz5Hy7s7363Z9U
19.5245	um	Vesicles Paraspeckle	0.000	1.000	18	200001744	200000602	GFP-VOID DsRed2-PSPC1 8C-C-PSPC1 V2.00	0	50. DsRed2-PSPC1_Pos002_S001	00-WQagW9F3dz5Hy7s7363Z9U
20.3258	um	Vesicles Paraspeckle	0.000	1.000	18	200001745	200000603	GFP-VOID DsRed2-PSPC1 8C-C-PSPC1 V2.00	0	50. DsRed2-PSPC1_Pos002_S001	00-WQagW9F3dz5Hy7s7363Z9U
20.1413	um	Vesicles Paraspeckle	0.000	1.000	18	200001746	200000604	GFP-VOID DsRed2-PSPC1 8C-C-PSPC1 V2.00	0	50. DsRed2-PSPC1_Pos002_S001	00-WQagW9F3dz5Hy7s7363Z9U
20.8697	um	Vesicles Paraspeckle	0.000	1.000	18	200001747	200000605	GFP-VOID DsRed2-PSPC1 8C-C-PSPC1 V2.00	0	50. DsRed2-PSPC1_Pos002_S001	00-WQagW9F3dz5Hy7s7363Z9U
0.583573	um	Vesicles Paraspeckle	0.000	1.000	18	200001748	200000606	GFP-VOID DsRed2-PSPC1 8C-C-PSPC1 V2.00	0	50. DsRed2-PSPC1_Pos002_S001	00-WQagW9F3dz5Hy7s7363Z9U
1.46923	um	Vesicles Paraspeckle	0.000	1.000	18	200001749	200000607	GFP-VOID DsRed2-PSPC1 8C-C-PSPC1 V2.00	0	50. DsRed2-PSPC1_Pos002_S001	00-WQagW9F3dz5Hy7s7363Z9U
1.59998	um	Vesicles Paraspeckle	0.000	1.000	18	200001750	200000608	GFP-VOID DsRed2-PSPC1 8C-C-PSPC1 V2.00	0	50. DsRed2-PSPC1_Pos002_S001	00-WQagW9F3dz5Hy7s7363Z9U
2.31156	um	Vesicles Paraspeckle	0.000	1.000	18	200001751	200000609	GFP-VOID DsRed2-PSPC1 8C-C-PSPC1 V2.00	0	50. DsRed2-PSPC1_Pos002_S001	00-WQagW9F3dz5Hy7s7363Z9U
2.40425	um	Vesicles Paraspeckle	0.000	1.000	18	200001752	200000610	GFP-VOID DsRed2-PSPC1 8C-C-PSPC1 V2.00	0	50. DsRed2-PSPC1_Pos002_S001	00-WQagW9F3dz5Hy7s7363Z9U
3.39968	um	Vesicles Paraspeckle	0.000	1.000	18	200001753	200000611	GFP-VOID DsRed2-PSPC1 8C-C-PSPC1 V2.00	0	50. DsRed2-PSPC1_Pos002_S001	00-WQagW9F3dz5Hy7s7363Z9U
3.59678	um	Vesicles Paraspeckle	0.000	1.000	18	200001754	200000612	GFP-VOID DsRed2-PSPC1 8C-C-PSPC1 V2.00	0	50. DsRed2-PSPC1_Pos002_S001	00-WQagW9F3dz5Hy7s7363Z9U
4.56339	um	Vesicles Paraspeckle	0.000	1.000	18	200001755	200000613	GFP-VOID DsRed2-PSPC1 8C-C-PSPC1 V2.00	0	50. DsRed2-PSPC1_Pos002_S001	00-WQagW9F3dz5Hy7s7363Z9U
4.63328	um	Vesicles Paraspeckle	0.000	1.000	18	200001756	200000614	GFP-VOID DsRed2-PSPC1 8C-C-PSPC1 V2.00	0	50. DsRed2-PSPC1_Pos002_S001	00-WQagW9F3dz5Hy7s7363Z9U
5.47828	um	Vesicles Paraspeckle	0.000	1.000	18	200001757	200000615	GFP-VOID DsRed2-PSPC1 8C-C-PSPC1 V2.00	0	50. DsRed2-PSPC1_Pos002_S001	00-WQagW9F3dz5Hy7s7363Z9U
5.20675	um	Vesicles Paraspeckle	0.000	1.000	18	200001758	200000616	GFP-VOID DsRed2-PSPC1 8C-C-PSPC1 V2.00	0	50. DsRed2-PSPC1_Pos002_S001	00-WQagW9F3dz5Hy7s7363Z9U
6.40183	um	Vesicles Paraspeckle	0.000	1.000	18	200001759	200000617	GFP-VOID DsRed2-PSPC1 8C-C-PSPC1 V2.00	0	50. DsRed2-PSPC1_Pos002_S001	00-WQagW9F3dz5Hy7s7363Z9U
6.40849	um	Vesicles Paraspeckle	0.000	1.000	18	200001760	200000618	GFP-VOID DsRed2-PSPC1 8C-C-PSPC1 V2.00	0	50. DsRed2-PSPC1_Pos002_S001	00-WQagW9F3dz5Hy7s7363Z9U
6.53666	um	Vesicles Paraspeckle	0.000	1.000	18	200001761	200000619	GFP-VOID DsRed2-PSPC1 8C-C-PSPC1 V2.00	0	50. DsRed2-PSPC1_Pos002_S001	00-WQagW9F3dz5Hy7s7363Z9U
6.58761	um	Vesicles Paraspeckle	0.000	1.000	18	200001762	200000620	GFP-VOID DsRed2-PSPC1 8C-C-PSPC1 V2.00	0	50. DsRed2-PSPC1_Pos002_S001	00-WQagW9F3dz5Hy7s7363Z9U
6.8639	um	Vesicles Paraspeckle	0.000	1.000	18	200001763	200000621	GFP-VOID DsRed2-PSPC1 8C-C-PSPC1 V2.00	0	50. DsRed2-PSPC1_Pos002_S001	00-WQagW9F3dz5Hy7s7363Z9U
7.47947	um	Vesicles Paraspeckle	0.000	1.000	18	200001764	200000622	GFP-VOID DsRed2-PSPC1 8C-C-PSPC1 V2.00	0	50. DsRed2-PSPC1_Pos002_S001	00-WQagW9F3dz5Hy7s7363Z9U
8.10845	um	Vesicles Paraspeckle	0.000	1.000	18	200001765	200000623	GFP-VOID DsRed2-PSPC1 8C-C-PSPC1 V2.00	0	50. DsRed2-PSPC1_Pos002_S001	00-WQagW9F3dz5Hy7s7363Z9U
8.37978	um	Vesicles Paraspeckle	0.000	1.000	18	200001766	200000624	GFP-VOID DsRed2-PSPC1 8C-C-PSPC1 V2.00	0	50. DsRed2-PSPC1_Pos002_S001	00-WQagW9F3dz5Hy7s7363Z9U
9.21815	um	Vesicles Paraspeckle	0.000	1.000	18	200001767	200000625	GFP-VOID DsRed2-PSPC1 8C-C-PSPC1 V2.00	0	50. DsRed2-PSPC1_Pos002_S001	00-WQagW9F3dz5Hy7s7363Z9U
9.17037	um	Vesicles Paraspeckle	0.000	1.000	18	200001768	200000626	GFP-VOID DsRed2-PSPC1 8C-C-PSPC1 V2.00	0	50. DsRed2-PSPC1_Pos002_S001	00-WQagW9F3dz5Hy7s7363Z9U
10.2533	um	Vesicles Paraspeckle	0.000	1.000	18	200001769	200000627	GFP-VOID DsRed2-PSPC1 8C-C-PSPC1 V2.00	0	50. DsRed2-PSPC1_Pos002_S001	00-WQagW9F3dz5Hy7s7363Z9U
10.9802	um	Vesicles Paraspeckle	0.000	1.000	18	200001770	200000628	GFP-VOID DsRed2-PSPC1 8C-C-PSPC1 V2.00	0	50. DsRed2-PSPC1_Pos002_S001	00-WQagW9F3dz5Hy7s7363Z9U
11.4645	um	Vesicles Paraspeckle	0.000	1.000	18	200001771	200000629	GFP-VOID DsRed2-PSPC1 8C-C-PSPC1 V2.00	0	50. DsRed2-PSPC1_Pos002_S001	00-WQagW9F3dz5Hy7s7363Z9U
11.9137	um	Vesicles Paraspeckle	0.000	1.000	18	200001772	200000630	GFP-VOID DsRed2-PSPC1 8C-C-PSPC1 V2.00	0	50. DsRed2-PSPC1_Pos002_S001	00-WQagW9F3dz5Hy7s7363Z9U
12.0524	um	Vesicles Paraspeckle	0.000	1.000	18	200001773	200000631	GFP-VOID DsRed2-PSPC1 8C-C-PSPC1 V2.00	0	50. DsRed2-PSPC1_Pos002_S001	00-WQagW9F3dz5Hy7s7363Z9U
12.5092	um	Vesicles Paraspeckle	0.000	1.000	18	200001774	200000632	GFP-VOID DsRed2-PSPC1 8C-C-PSPC1 V2.00	0	50. DsRed2-PSPC1_Pos002_S001	00-WQagW9F3dz5Hy7s7363Z9U
12.8255	um	Vesicles Paraspeckle	0.000	1.000	18	200001775	200000633	GFP-VOID DsRed2-PSPC1 8C-C-PSPC1 V2.00	0	50. DsRed2-PSPC1_Pos002_S001	00-WQagW9F3dz5Hy7s7363Z9U
12.9413	um	Vesicles Paraspeckle	0.000	1.000	18	200001776	200000634	GFP-VOID DsRed2-PSPC1 8C-C-PSPC1 V2.00	0	50. DsRed2-PSPC1_Pos002_S001	00-WQagW9F3dz5Hy7s7363Z9U
12.8008	um	Vesicles Paraspeckle	0.000	1.000	18	200001777	200000635	GFP-VOID DsRed2-PSPC1 8C-C-PSPC1 V2.00	0	50. DsRed2-PSPC1_Pos002_S001	00-WQagW9F3dz5Hy7s7363Z9U
13.2742	um	Vesicles Paraspeckle	0.000	1.000	18	200001778	200000636	GFP-VOID DsRed2-PSPC1 8C-C-PSPC1 V2.00	0	50. DsRed2-PSPC1_Pos002_S001	00-WQagW9F3dz5Hy7s7363Z9U
14.0789	um	Vesicles Paraspeckle	0.000	1.000	18	200001779	200000637	GFP-VOID DsRed2-PSPC1 8C-C-PSPC1 V2.00	0	50. DsRed2-PSPC1_Pos002_S001	00-WQagW9F3dz5Hy7s7363Z9U
14.1556	um	Vesicles Paraspeckle	0.000	1.000	18	200001780	200000638	GFP-VOID DsRed2-PSPC1 8C-C-PSPC1 V2.00	0	50. DsRed2-PSPC1_Pos002_S001	00-WQagW9F3dz5Hy7s7363Z9U
14.2178	um	Vesicles Paraspeckle	0.000	1.000	18	200001781	200000639	GFP-VOID DsRed2-PSPC1 8C-C-PSPC1 V2.00	0	50. DsRed2-PSPC1_Pos002_S001	00-WQagW9F3dz5Hy7s7363Z9U
14.3764	um	Vesicles Paraspeckle	0.000	1.000	18	200001782	200000640	GFP-VOID DsRed2-PSPC1 8C-C-PSPC1 V2.00	0	50. DsRed2-PSPC1_Pos002_S001	00-WQagW9F3dz5Hy7s7363Z9U
14.4346	um	Vesicles Paraspeckle	0.000	1.000	18	200001783	200000641	GFP-VOID DsRed2-PSPC1 8C-C-PSPC1 V2.00	0	50. DsRed2-PSPC1_Pos002_S001	00-WQagW9F3dz5Hy7s7363Z9U
14.478	um	Vesicles Paraspeckle	0.000	1.000	18	200001784	200000642	GFP-VOID DsRed2-PSPC1 8C-C-PSPC1 V2.00	0	50. DsRed2-PSPC1_Pos002_S001	00-WQagW9F3dz5Hy7s7363Z9U
14.8912	um	Vesicles Paraspeckle	0.000	1.000	18	200001785	200000643	GFP-VOID DsRed2-PSPC1 8C-C-PSPC1 V2.00	0	50. DsRed2-PSPC1_Pos002_S001	00-WQagW9F3dz5Hy7s7363Z9U
15.9341	um	Vesicles Paraspeckle	0.000	1.000	18	200001786	200000644	GFP-VOID DsRed2-PSPC1 8C-C-PSPC1 V2.00	0	50. DsRed2-PSPC1_Pos002_S001	00-WQagW9F3dz5Hy7s7363Z9U
15.8061	um	Vesicles Paraspeckle	0.000	1.000	18	200001787	200000645	GFP-VOID DsRed2-PSPC1 8C-C-PSPC1 V2.00	0	50. DsRed2-PSPC1_Pos002_S001	00-WQagW9F3dz5Hy7s7363Z9U
16.4353	um	Vesicles Paraspeckle	0.000	1.000	18	200001788	200000646	GFP-VOID DsRed2-PSPC1 8C-C-PSPC1 V2.00	0	50. DsRed2-PSPC1_Pos002_S001	00-WQagW9F3dz5Hy7s7363Z9U
16.2125	um	Vesicles Paraspeckle	0.000	1.000	18	200001789	200000647	GFP-VOID DsRed2-PSPC1 8C-C-PSPC1 V2.00	0	50. DsRed2-PSPC1_Pos002_S001	00-WQagW9F3dz5Hy7s7363Z9U
16.5026	um	Vesicles Paraspeckle	0.000	1.000	18	200001790	200000648	GFP-VOID DsRed2-PSPC1 8C-C-PSPC1 V2.00	0	50. DsRed2-PSPC1_Pos002_S001	00-WQagW9F3dz5Hy7s7363Z9U
16.9739	um	Vesicles Paraspeckle	0.000	1.000	18	200001791	200000649	GFP-VOID DsRed2-PSPC1 8C-C-PSPC1 V2.00	0	50. DsRed2-PSPC1_Pos002_S001	00-WQagW9F3dz5Hy7s7363Z9U
17.3107	um	Vesicles Paraspeckle	0.000	1.000	18	200001792	200000650	GFP-VOID DsRed2-PSPC1 8C-C-PSPC1 V2.00	0	50. DsRed2-PSPC1_Pos002_S001	00-WQagW9F3dz5Hy7s7363Z9U
17.9219	um	Vesicles Paraspeckle	0.000	1.000	18	200001793	200000651	GFP-VOID DsRed2-PSPC1 8C-C-PSPC1 V2.00	0	50. DsRed2-PSPC1_Pos002_S001	00-WQagW9F3dz5Hy7s7363Z9U
19.2959	um	Vesicles Paraspeckle	0.000	1.000	18	200001794	200000652	GFP-VOID DsRed2-PSPC1 8C-C-PSPC1 V2.00	0	50. DsRed2-PSPC1_Pos002_S001	00-WQagW9F3dz5Hy7s7363Z9U
20.2617	um	Vesicles Paraspeckle	0.000	1.000	18	200001795	200000653	GFP-VOID DsRed2-PSPC1 8C-C-PSPC1 V2.00	0	50. DsRed2-PSPC1_Pos002_S001	00-WQagW9F3dz5Hy7s7363Z9U
0.903695	um	Vesicles Paraspeckle	0.000	1.000	18	200001796	200000654	GFP-VOID DsRed2-PSPC1 8C-C-PSPC1 V2.00	0	50. DsRed2-PSPC1_Pos002_S001	00-WQagW9F3dz5Hy7s7363Z9U
1.33783	um	Vesicles Paraspeckle	0.000	1.000	18	200001797	200000655	GFP-VOID DsRed2-PSPC1 8C-C-PSPC1 V2.00	0	50. DsRed2-PSPC1_Pos002_S001	00-WQagW9F3dz5Hy7s7363Z9U
1.37162	um	Vesicles Paraspeckle	0.000	1.000	18	200001798	200000656	GFP-VOID DsRed2-PSPC1 8C-C-PSPC1 V2.00	0	50. DsRed2-PSPC1_Pos002_S001	00-WQagW9F3dz5Hy7s7363Z9U
1.57901	um	Vesicles Paraspeckle	0.000	1.000	18	200001799	200000657	GFP-VOID DsRed2-PSPC1 8C-C-PSPC1 V2.00	0	50. DsRed2-PSPC1_Pos002_S001	00-WQagW9F3dz5Hy7s7363Z9U
1.81738	um	Vesicles Paraspeckle	0.000	1.000	18	200001800	200000658	GFP-VOID DsRed2-PSPC1 8C-C-PSPC1 V2.00	0	50. DsRed2-PSPC1_Pos002_S001	00-WQagW9F3dz5Hy7s7363Z9U
2.58881	um	Vesicles Paraspeckle	0.000	1.000	18	200001801	200000659	GFP-VOID DsRed2-PSPC1 8C-C-PSPC1 V2.00	0	50. DsRed2-PSPC1_Pos002_S001	00-WQagW9F3dz5Hy7s7363Z9U
2.7028	um	Vesicles Paraspeckle	0.000	1.000	18	200001802	200000660	GFP-VOID DsRed2-PSPC1 8C-C-PSPC1 V2.00	0	50. DsRed2-PSPC1_Pos002_S001	00-WQagW9F3dz5Hy7s7363Z9U
2.73751	um	Vesicles Paraspeckle	0.000	1.000	18	200001803	200000661	GFP-VOID DsRed2-PSPC1 8C-C-PSPC1 V2.00	0	50. DsRed2-PSPC1_Pos002_S001	00-WQagW9F3dz5Hy7s7363Z9U
3.15047	um	Vesicles Paraspeckle	0.000	1.000	18	200001804	200000662	GFP-VOID DsRed2-PSPC1 8C-C-PSPC1 V2.00	0	50. DsRed2-PSPC1_Pos002_S001	00-WQagW9F3dz5Hy7s7363Z9U
3.4599	um	Vesicles Paraspeckle	0.000	1.000	18	200001805	200000663	GFP-VOID DsRed2-PSPC1 8C-C-PSPC1 V2.00	0	50. DsRed2-PSPC1_Pos002_S001	00-WQagW9F3dz5Hy7s7363Z9U
3.01397	um	Vesicles Paraspeckle	0.000	1.000	18	200001806	200000664	GFP-VOID DsRed2-PSPC1 8C-C-PSPC1 V2.00	0	50. DsRed2-PSPC1_Pos002_S001	00-WQagW9F3dz5Hy7s7363Z9U
3.5767	um	Vesicles Paraspeckle	0.000	1.000	18	200001807	200000665	GFP-VOID DsRed2-PSPC1 8C-C-PSPC1 V2.00	0	50. DsRed2-PSPC1_Pos002_S001	00-WQagW9F3dz5Hy7s7363Z9U
3.42883	um	Vesicles Paraspeckle	0.000	1.000	18	200001808	200000666	GFP-VOID DsRed2-PSPC1 8C-C-PSPC1 V2.00	0	50. DsRed2-PSPC1_Pos002_S001	00-WQagW9F3dz5Hy7s7363Z9U
3.64841	um	Vesicles Paraspeckle	0.000	1.000	18	200001809	200000667	GFP-VOID DsRed2-PSPC1 8C-C-PSPC1 V2.00	0	50. DsRed2-PSPC1_Pos002_S001	00-WQagW9F3dz5Hy7s7363Z9U
4.27578	um	Vesicles Paraspeckle	0.000	1.000	18	200001810	200000668	GFP-VOID DsRed2-PSPC1 8C-C-PSPC1 V2.00	0	50. DsRed2-PSPC1_Pos002_S001	00-WQagW9F3dz5Hy7s7363Z9U
4.11943	um	Vesicles Paraspeckle	0.000	1.000	18	200001811	200000669	GFP-VOID DsRed2-PSPC1 8C-C-PSPC1 V2.00	0	50. DsRed2-PSPC1_Pos002_S001	00-WQagW9F3dz5Hy7s7363Z9U
4.48662	um	Vesicles Paraspeckle	0.000	1.000	18	200001812	200000670	GFP-VOID DsRed2-PSPC1 8C-C-PSPC1 V2.00	0	50. DsRed2-PSPC1_Pos002_S001	00-WQagW9F3dz5Hy7s7363Z9U
4.75678	um	Vesicles Paraspeckle	0.000	1.000	18	200001813	200000671	GFP-VOID DsRed2-PSPC1 8C-C-PSPC1 V2.00	0	50. DsRed2-PSPC1_Pos002_S001	00-WQagW9F3dz5Hy7s7363Z9U
5.1102	um	Vesicles Paraspeckle	0.000	1.000	18	200001814	200000672	GFP-VOID DsRed2-PSPC1 8C-C-PSPC1 V2.00	0	50. DsRed2-PSPC1_Pos002_S001	00-WQagW9F3dz5Hy7s7363Z9U
6.11933	um	Vesicles Paraspeckle	0.000	1.000	18	200001815	200000673	GFP-VOID DsRed2-PSPC1 8C-C-PSPC1 V2.00	0	50. DsRed2-PSPC1_Pos002_S001	00-WQagW9F3dz5Hy7s7363Z9U
8.49878	um	Vesicles Paraspeckle	0.000	1.000	18	200001816	200000674	GFP-VOID DsRed2-PSPC1 8C-C-PSPC1 V2.00	0	50. DsRed2-PSPC1_Pos002_S001	00-WQagW9F3dz5Hy7s7363Z9U
9.52814	um	Vesicles Paraspeckle	0.000	1.000	18	200001817	200000675	GFP-VOID DsRed2-PSPC1 8C-C-PSPC1 V2.00	0	50. DsRed2-PSPC1_Pos002_S001	00-WQagW9F3dz5Hy7s7363Z9U
9.98792	um	Vesicles Paraspeckle	0.000	1.000	18	200001818	200000676	GFP-VOID DsRed2-PSPC1 8C-C-PSPC1 V2.00	0	50. DsRed2-PSPC1_Pos002_S001	00-WQagW9F3dz5Hy7s7363Z9U
10.2089	um	Vesicles Paraspeckle	0.000	1.000	18	200001819	200000677	GFP-VOID DsRed2-PSPC1 8C-C-PSPC1 V2.00	0	50. DsRed2-PSPC1_Pos002_S001	00-WQagW9F3dz5Hy7s7363Z9U
10.3075	um	Vesicles Paraspeckle	0.000	1.000	18	200001820	200000678	GFP-VOID DsRed2-PSPC1 8C-C-PSPC1 V2.00	0	50. DsRed2-PSPC1_Pos002_S001	00-WQagW9F3dz5Hy7s7363Z9U
10.2318	um	Vesicles Paraspeckle	0.000	1.000	18	200001821	200000679	GFP-VOID DsRed2-PSPC1 8C-C-PSPC1 V2.00	0	50. DsRed2-PSPC1_Pos002_S001	00-WQagW9F3dz5Hy7s7363Z9U
10.7041	um	Vesicles Paraspeckle	0.000	1.000	18	200001822	200000680	GFP-VOID DsRed2-PSPC1 8C-C-PSPC1 V2.00	0	50. DsRed2-PSPC1_Pos002_S001	00-WQagW9F3dz5Hy7s7363Z9U
10.7589	um	Vesicles Paraspeckle	0.000	1.000	18	200001823	200000681	GFP-VOID DsRed2-PSPC1 8C-C-PSPC1 V2.00	0	50. DsRed2-PSPC1_Pos002_S001	00-WQagW9F3dz5Hy7s7363Z9U
10.8924	um	Vesicles Paraspeckle	0.000	1.000	18	200001824	200000682	GFP-VOID DsRed2-PSPC1 8C-C-PSPC1 V2.00	0	50. DsRed2-PSPC1_Pos002_S001	00-WQagW9F3dz5Hy7s7363Z9U
11.501	um	Vesicles Paraspeckle	0.000	1.000	18	200001825	200000683	GFP-VOID DsRed2-PSPC1 8C-C-PSPC1 V2.00	0	50. DsRed2-PSPC1_Pos002_S001	00-WQagW9F3dz5Hy7s7363Z9U
12.2666	um	Vesicles Paraspeckle	0.000	1.000	18	200001826	200000684	GFP-VOID DsRed2-PSPC1 8C-C-PSPC1 V2.00	0	50. DsRed2-PSPC1_Pos002_S001	00-WQagW9F3dz5Hy7s7363Z9U
12.0752	um	Vesicles Paraspeckle	0.000	1.000	18	200001827	200000685	GFP-VOID DsRed2-PSPC1 8C-C-PSPC1 V2.00	0	50. DsRed2-PSPC1_Pos002_S001	00-WQagW9F3dz5Hy7s7363Z9U
12.8802	um	Vesicles Paraspeckle	0.000	1.000	18	200001828	200000686	GFP-VOID DsRed2-PSPC1 8C-C-PSPC1 V2.00	0	50. DsRed2-PSPC1_Pos002_S001	00-WQagW9F3dz5Hy7s7363Z9U
12.99	um	Vesicles Paraspeckle	0.000	1.000	18	200001829	200000687	GFP-VOID DsRed2-PSPC1 8C-C-PSPC1 V2.00	0	50. DsRed2-PSPC1_Pos002_S001	00-WQagW9F3dz5Hy7s7363Z9U
13.6069	um	Vesicles Paraspeckle	0.000	1.000	18	200001830	200000688	GFP-VOID DsRed2-PSPC1 8C-C-PSPC1 V2.00	0	50. DsRed2-PSPC1_Pos002_S001	00-WQagW9F3dz5Hy7s7363Z9U
13.6071	um	Vesicles Paraspeckle	0.000	1.000	18	200001831	200000689	GFP-VOID DsRed2-PSPC1 8C-C-PSPC1 V2.00	0	50. DsRed2-PSPC1_Pos002_S001	00-WQagW9F3dz5Hy7s7363Z9U
14.2963	um	Vesicles Paraspeckle	0.000	1.000	18	200001832	200000690	GFP-VOID DsRed2-PSPC1 8C-C-PSPC1 V2.00	0	50. DsRed2-PSPC1_Pos002_S001	00-WQagW9F3dz5Hy7s7363Z9U
18.8979	um	Vesicles Paraspeckle	0.000	1.000	18	200001833	200000691	GFP-VOID DsRed2-PSPC1 8C-C-PSPC1 V2.00	0	50. DsRed2-PSPC1_Pos002_S001	00-WQagW9F3dz5Hy7s7363Z9U
1.30933	um	Vesicles Paraspeckle	0.000	1.000	18	200001834	200000692	GFP-VOID DsRed2-PSPC1 8C-C-PSPC1 V2.00	0	50. DsRed2-PSPC1_Pos002_S001	00-WQagW9F3dz5Hy7s7363Z9U
2.2242	um	Vesicles Paraspeckle	0.000	1.000	18	200001835	200000693	GFP-VOID DsRed2-PSPC1 8C-C-PSPC1 V2.00	0	50. DsRed2-PSPC1_Pos002_S001	00-WQagW9F3dz5Hy7s7363Z9U
2.14512	um	Vesicles Paraspeckle	0.000	1.000	18	200001836	200000694	GFP-VOID DsRed2-PSPC1 8C-C-PSPC1 V2.00	0	50. DsRed2-PSPC1_Pos002_S001	00-WQagW9F3dz5Hy7s7363Z9U
2.14628	um	Vesicles Paraspeckle	0.000	1.000	18	200001837	200000695	GFP-VOID DsRed2-PSPC1 8C-C-PSPC1 V2.00	0	50. DsRed2-PSPC1_Pos002_S001	00-WQagW9F3dz5Hy7s7363Z9U
2.29478	um	Vesicles Paraspeckle	0.000	1.000	18	200001838	200000696	GFP-VOID DsRed2-PSPC1 8C-C-PSPC1 V2.00	0	50. DsRed2-PSPC1_Pos002_S001	00-WQagW9F3dz5Hy7s7363Z9U
2.68633	um	Vesicles Paraspeckle	0.000	1.000	18	200001839	200000697	GFP-VOID DsRed2-PSPC1 8C-C-PSPC1 V2.00	0	50. DsRed2-PSPC1_Pos002_S001	00-WQagW9F3dz5Hy7s7363Z9U
3.19559	um	Vesicles Paraspeckle	0.000	1.000	18	200001840	200000698	GFP-VOID DsRed2-PSPC1 8C-C-PSPC1 V2.00	0	50. DsRed2-PSPC1_Pos002_S001	00-WQagW9F3dz5Hy7s7363Z9U
2.93419	um	Vesicles Paraspeckle	0.000	1.000	18	200001841	200000699	GFP-VOID DsRed2-PSPC1 8C-C-PSPC1 V2.00	0	50. DsRed2-PSPC1_Pos002_S001	00-WQagW9F3dz5Hy7s7363Z9U
3.8058	um	Vesicles Paraspeckle	0.000	1.000	18	200001842	200000700	GFP-VOID DsRed2-PSPC1 8C-C-PSPC1 V2.00	0	50. DsRed2-PSPC1_Pos002_S001	00-WQagW9F3dz5Hy7s7363Z9U
4.42957	um	Vesicles Paraspeckle	0.000	1.000	18	200001843	200000701	GFP-VOID DsRed2-PSPC1 8C-C-PSPC1 V2.00	0	50. DsRed2-PSPC1_Pos002_S001	00-WQagW9F3dz5Hy7s7363Z9U
5.04504	um	Vesicles Paraspeckle	0.000	1.000	18	200001844	200000702	GFP-VOID DsRed2-PSPC1 8C-C-PSPC1 V2.00	0	50. DsRed2-PSPC1_Pos002_S001	00-WQagW9F3dz5Hy7s7363Z9U
8.77432	um	Vesicles Paraspeckle	0.000	1.000	18	200001845	200000703	GFP-VOID DsRed2-PSPC1 8C-C-PSPC1 V2.00	0	50. DsRed2-PSPC1_Pos002_S001	00-WQagW9F3dz5Hy7s7363Z9U
9.75893	um	Vesicles Paraspeckle	0.000	1.000	18	200001846	200000704	GFP-VOID DsRed2-PSPC1 8C-C-PSPC1 V2.00	0	50. DsRed2-PSPC1_Pos002_S001	00-WQagW9F3dz5Hy7s7363Z9U
11.1476	um	Vesicles Paraspeckle	0.000	1.000	18	200001847	200000705	GFP-VOID DsRed2-PSPC1 8C-C-PSPC1 V2.00	0	50. DsRed2-PSPC1_Pos002_S001	00-WQagW9F3dz5Hy7s7363Z9U
11.8253	um	Vesicles Paraspeckle	0.000	1.000	18	200001848	200000706	GFP-VOID DsRed2-PSPC1 8C-C-PSPC1 V2.00	0	50. DsRed2-PSPC1_Pos002_S001	00-WQagW9F3dz5Hy7s7363Z9U
12.1203	um	Vesicles Paraspeckle	0.000	1.000	18	200001849	200000707	GFP-VOID DsRed2-PSPC1 8C-C-PSPC1 V2.00	0	50. DsRed2-PSPC1_Pos002_S001	00-WQagW9F3dz5Hy7s7363Z9U
13.8755	um	Vesicles Paraspeckle	0.000	1.000	18	200001850	200000708	GFP-VOID DsRed2-PSPC1 8C-C-PSPC1 V2.00	0	50. DsRed2-PSPC1_Pos002_S001	00-WQagW9F3dz5Hy7s7363Z9U
14.3284	um	Vesicles Paraspeckle	0.000	1.000	18	200001851	200000709	GFP-VOID DsRed2-PSPC1 8C-C-PSPC1 V2.00	0	50. DsRed2-PSPC1_Pos002_S001	00-WQagW9F3dz5Hy7s7363Z9U
3.47383	um	Vesicles Paraspeckle	0.000	1.000	18	200001852	200000710	GFP-VOID DsRed2-PSPC1 8C-C-PSPC1 V2.00	0	50. DsRed2-PSPC1_Pos002_S001	00-WQagW9F3dz5Hy7s7363Z9U
3.54431	um	Vesicles Paraspeckle	0.000	1.000	18	200001853	200000711	GFP-VOID DsRed2-PSPC1 8C-C-PSPC1 V2.00	0	50. DsRed2-PSPC1_Pos002_S001	00-WQagW9F3dz5Hy7s7363Z9U
7.10907	um	Vesicles Paraspeckle	0.000	1.000	25	200001854	200000712	GFP-VOID DsRed2-PSPC1 8C-C-PSPC1 V2.00	0	50. DsRed2-PSPC1_Pos002_S001	00-WQagW9F3dz5Hy7s7363Z9U
16.9154	um	Vesicles Paraspeckle	0.000	1.000	26	200001855	200000713	GFP-VOID DsRed2-PSPC1 8C-C-PSPC1 V2.00	0	50. DsRed2-PSPC1_Pos002_S001	00-WQagW9F3dz5Hy7s7363Z9U
6.23871	um	Vesicles Paraspeckle	0.000	1.000	26	200001856	200000714	GFP-VOID DsRed2-PSPC1 8C-C-PSPC1 V2.00	0	50. DsRed2-PSPC1_Pos002_S001	00-WQagW9F3dz5Hy7s7363Z9U
15.5538	um	Vesicles Paraspeckle	0.000	1.000	26	200001857	200000715	GFP-VOID DsRed2-PSPC1 8C-C-PSPC1 V2.00	0	50. DsRed2-PSPC1_Pos002_S001	00-WQagW9F3dz5Hy7s7363Z9U
10.5424	um	Vesicles Paraspeckle	0.000	1.000	26	200001858	200000716	GFP-VOID DsRed2-PSPC1 8C-C-PSPC1 V2.00	0	50. DsRed2-PSPC1_Pos002_S001	00-WQagW9F3dz5Hy7s7363Z9U
4.61465	um	Vesicles Paraspeckle	0.000	1.000	26	200001859	200000717	GFP-VOID DsRed2-PSPC1 8C-C-PSPC1 V2.00	0	50. DsRed2-PSPC1_Pos002_S001	00-WQagW9F3dz5Hy7s7363Z9U
2.94763	um	Vesicles Paraspeckle	0.000	1.000	26	200001860	200000718	GFP-VOID DsRed2-PSPC1 8C-C-PSPC1 V2.00	0	50. DsRed2-PSPC1_Pos002_S001	00-WQagW9F3dz5Hy7s7363Z9U
6.01884	um	Vesicles Paraspeckle	0.000	1.000	26	200001861	200000719	GFP-VOID DsRed2-PSPC1 8C-C-PSPC1 V2.00	0	50. DsRed2-PSPC1_Pos002_S001	00-WQagW9F3dz5Hy7s7363Z9U
4.15054	um	Vesicles Paraspeckle	0.000	1.000	26	200001862	200000720	GFP-VOID DsRed2-PSPC1 8C-C-PSPC1 V2.00	0	50. DsRed2-PSPC1_Pos002_S001	00-WQagW9F3dz5Hy7s7363Z9U
10.5651	um	Vesicles Paraspeckle	0.000	1.000	26	200001863	200000721	GFP-VOID DsRed2-PSPC1 8C-C-PSPC1 V2.00	0	50. DsRed2-PSPC1_Pos002_S001	00-WQagW9F3dz5Hy7s7363Z9U
7.69189	um	Vesicles Paraspeckle	0.000	1.000	26	200001864	200000722	GFP-VOID DsRed2-PSPC1 8C-C-PSPC1 V2.00	0	50. DsRed2-PSPC1_Pos002_S001	00-WQagW9F3dz5Hy7s7363Z9U
4.70844	um	Vesicles Paraspeckle	0.000	1.000	26	200001865	200000723	GFP-VOID DsRed2-PSPC1 8C-C-PSPC1 V2.00	0	50. DsRed2-PSPC1_Pos002_S001	00-WQagW9F3dz5Hy7s7363Z9U
8.09467	um	Vesicles Paraspeckle	0.000	1.000	26	200001866	200000724	GFP-VOID DsRed2-PSPC1 8C-C-PSPC1 V2.00	0	50. DsRed2-PSPC1_Pos002_S001	00-WQagW9F3dz5Hy7s7363Z9U
13.5277	um	Vesicles Paraspeckle	0.000	1.000	29	200001867	200000000	GFP-VOID DsRed2-PSPC1 8C-C-PSPC1 V2.00	0	50. DsRed2-PSPC1_Pos003_S001	00-HRfzQzah3SjMTAW8PeECkk
14.5368	um	Vesicles Paraspeckle	0.000	1.000	29	200001868	200000001	GFP-VOID DsRed2-PSPC1 8C-C-PSPC1 V2.00	0	50. DsRed2-PSPC1_Pos003_S001	00-HRfzQzah3SjMTAW8PeECkk
10.1515	um	Vesicles Paraspeckle	0.000	1.000	29	200001869	200000002	GFP-VOID DsRed2-PSPC1 8C-C-PSPC1 V2.00	0	50. DsRed2-PSPC1_Pos003_S001	00-HRfzQzah3SjMTAW8PeECkk
10.9614	um	Vesicles Paraspeckle	0.000	1.000	29	200001870	200000003	GFP-VOID DsRed2-PSPC1 8C-C-PSPC1 V2.00	0	50. DsRed2-PSPC1_Pos003_S001	00-HRfzQzah3SjMTAW8PeECkk
12.6234	um	Vesicles Paraspeckle	0.000	1.000	29	200001871	200000004	GFP-VOID DsRed2-PSPC1 8C-C-PSPC1 V2.00	0	50. DsRed2-PSPC1_Pos003_S001	00-HRfzQzah3SjMTAW8PeECkk
11.8791	um	Vesicles Paraspeckle	0.000	1.000	29	200001872	200000005	GFP-VOID DsRed2-PSPC1 8C-C-PSPC1 V2.00	0	50. DsRed2-PSPC1_Pos003_S001	00-HRfzQzah3SjMTAW8PeECkk
7.83493	um	Vesicles Paraspeckle	0.000	1.000	29	200001873	200000006	GFP-VOID DsRed2-PSPC1 8C-C-PSPC1 V2.00	0	50. DsRed2-PSPC1_Pos003_S001	00-HRfzQzah3SjMTAW8PeECkk
13.2872	um	Vesicles Paraspeckle	0.000	1.000	29	200001874	200000007	GFP-VOID DsRed2-PSPC1 8C-C-PSPC1 V2.00	0	50. DsRed2-PSPC1_Pos003_S001	00-HRfzQzah3SjMTAW8PeECkk
14.2303	um	Vesicles Paraspeckle	0.000	1.000	29	200001875	200000008	GFP-VOID DsRed2-PSPC1 8C-C-PSPC1 V2.00	0	50. DsRed2-PSPC1_Pos003_S001	00-HRfzQzah3SjMTAW8PeECkk
6.15859	um	Vesicles Paraspeckle	0.000	1.000	29	200001876	200000009	GFP-VOID DsRed2-PSPC1 8C-C-PSPC1 V2.00	0	50. DsRed2-PSPC1_Pos003_S001	00-HRfzQzah3SjMTAW8PeECkk
5.91029	um	Vesicles Paraspeckle	0.000	1.000	29	200001877	200000010	GFP-VOID DsRed2-PSPC1 8C-C-PSPC1 V2.00	0	50. DsRed2-PSPC1_Pos003_S001	00-HRfzQzah3SjMTAW8PeECkk
11.6354	um	Vesicles Paraspeckle	0.000	1.000	29	200001878	200000011	GFP-VOID DsRed2-PSPC1 8C-C-PSPC1 V2.00	0	50. DsRed2-PSPC1_Pos003_S001	00-HRfzQzah3SjMTAW8PeECkk
12.8508	um	Vesicles Paraspeckle	0.000	1.000	29	200001879	200000012	GFP-VOID DsRed2-PSPC1 8C-C-PSPC1 V2.00	0	50. DsRed2-PSPC1_Pos003_S001	00-HRfzQzah3SjMTAW8PeECkk
15.4606	um	Vesicles Paraspeckle	0.000	1.000	29	200001880	200000013	GFP-VOID DsRed2-PSPC1 8C-C-PSPC1 V2.00	0	50. DsRed2-PSPC1_Pos003_S001	00-HRfzQzah3SjMTAW8PeECkk
13.2094	um	Vesicles Paraspeckle	0.000	1.000	29	200001881	200000014	GFP-VOID DsRed2-PSPC1 8C-C-PSPC1 V2.00	0	50. DsRed2-PSPC1_Pos003_S001	00-HRfzQzah3SjMTAW8PeECkk
11.8642	um	Vesicles Paraspeckle	0.000	1.000	29	200001882	200000015	GFP-VOID DsRed2-PSPC1 8C-C-PSPC1 V2.00	0	50. DsRed2-PSPC1_Pos003_S001	00-HRfzQzah3SjMTAW8PeECkk
13.5524	um	Vesicles Paraspeckle	0.000	1.000	29	200001883	200000016	GFP-VOID DsRed2-PSPC1 8C-C-PSPC1 V2.00	0	50. DsRed2-PSPC1_Pos003_S001	00-HRfzQzah3SjMTAW8PeECkk
13.0258	um	Vesicles Paraspeckle	0.000	1.000	29	200001884	200000017	GFP-VOID DsRed2-PSPC1 8C-C-PSPC1 V2.00	0	50. DsRed2-PSPC1_Pos003_S001	00-HRfzQzah3SjMTAW8PeECkk
12.3826	um	Vesicles Paraspeckle	0.000	1.000	29	200001885	200000018	GFP-VOID DsRed2-PSPC1 8C-C-PSPC1 V2.00	0	50. DsRed2-PSPC1_Pos003_S001	00-HRfzQzah3SjMTAW8PeECkk
13.496	um	Vesicles Paraspeckle	0.000	1.000	29	200001886	200000019	GFP-VOID DsRed2-PSPC1 8C-C-PSPC1 V2.00	0	50. DsRed2-PSPC1_Pos003_S001	00-HRfzQzah3SjMTAW8PeECkk
14.1852	um	Vesicles Paraspeckle	0.000	1.000	29	200001887	200000020	GFP-VOID DsRed2-PSPC1 8C-C-PSPC1 V2.00	0	50. DsRed2-PSPC1_Pos003_S001	00-HRfzQzah3SjMTAW8PeECkk
9.74653	um	Vesicles Paraspeckle	0.000	1.000	29	200001888	200000021	GFP-VOID DsRed2-PSPC1 8C-C-PSPC1 V2.00	0	50. DsRed2-PSPC1_Pos003_S001	00-HRfzQzah3SjMTAW8PeECkk
13.8645	um	Vesicles Paraspeckle	0.000	1.000	29	200001889	200000022	GFP-VOID DsRed2-PSPC1 8C-C-PSPC1 V2.00	0	50. DsRed2-PSPC1_Pos003_S001	00-HRfzQzah3SjMTAW8PeECkk
11.7101	um	Vesicles Paraspeckle	0.000	1.000	29	200001890	200000023	GFP-VOID DsRed2-PSPC1 8C-C-PSPC1 V2.00	0	50. DsRed2-PSPC1_Pos003_S001	00-HRfzQzah3SjMTAW8PeECkk
13.4092	um	Vesicles Paraspeckle	0.000	1.000	29	200001891	200000024	GFP-VOID DsRed2-PSPC1 8C-C-PSPC1 V2.00	0	50. DsRed2-PSPC1_Pos003_S001	00-HRfzQzah3SjMTAW8PeECkk
8.61257	um	Vesicles Paraspeckle	0.000	1.000	29	200001892	200000025	GFP-VOID DsRed2-PSPC1 8C-C-PSPC1 V2.00	0	50. DsRed2-PSPC1_Pos003_S001	00-HRfzQzah3SjMTAW8PeECkk
5.32827	um	Vesicles Paraspeckle	0.000	1.000	29	200001893	200000026	GFP-VOID DsRed2-PSPC1 8C-C-PSPC1 V2.00	0	50. DsRed2-PSPC1_Pos003_S001	00-HRfzQzah3SjMTAW8PeECkk
5.82421	um	Vesicles Paraspeckle	0.000	1.000	29	200001894	200000027	GFP-VOID DsRed2-PSPC1 8C-C-PSPC1 V2.00	0	50. DsRed2-PSPC1_Pos003_S001	00-HRfzQzah3SjMTAW8PeECkk
11.1038	um	Vesicles Paraspeckle	0.000	1.000	29	200001895	200000028	GFP-VOID DsRed2-PSPC1 8C-C-PSPC1 V2.00	0	50. DsRed2-PSPC1_Pos003_S001	00-HRfzQzah3SjMTAW8PeECkk
11.7583	um	Vesicles Paraspeckle	0.000	1.000	29	200001896	200000029	GFP-VOID DsRed2-PSPC1 8C-C-PSPC1 V2.00	0	50. DsRed2-PSPC1_Pos003_S001	00-HRfzQzah3SjMTAW8PeECkk
12.2905	um	Vesicles Paraspeckle	0.000	1.000	29	200001897	200000030	GFP-VOID DsRed2-PSPC1 8C-C-PSPC1 V2.00	0	50. DsRed2-PSPC1_Pos003_S001	00-HRfzQzah3SjMTAW8PeECkk
9.88566	um	Vesicles Paraspeckle	0.000	1.000	29	200001898	200000031	GFP-VOID DsRed2-PSPC1 8C-C-PSPC1 V2.00	0	50. DsRed2-PSPC1_Pos003_S001	00-HRfzQzah3SjMTAW8PeECkk
9.45611	um	Vesicles Paraspeckle	0.000	1.000	29	200001899	200000032	GFP-VOID DsRed2-PSPC1 8C-C-PSPC1 V2.00	0	50. DsRed2-PSPC1_Pos003_S001	00-HRfzQzah3SjMTAW8PeECkk
14.1553	um	Vesicles Paraspeckle	0.000	1.000	29	200001900	200000033	GFP-VOID DsRed2-PSPC1 8C-C-PSPC1 V2.00	0	50. DsRed2-PSPC1_Pos003_S001	00-HRfzQzah3SjMTAW8PeECkk
14.6649	um	Vesicles Paraspeckle	0.000	1.000	29	200001901	200000034	GFP-VOID DsRed2-PSPC1 8C-C-PSPC1 V2.00	0	50. DsRed2-PSPC1_Pos003_S001	00-HRfzQzah3SjMTAW8PeECkk
10.6707	um	Vesicles Paraspeckle	0.000	1.000	29	200001902	200000035	GFP-VOID DsRed2-PSPC1 8C-C-PSPC1 V2.00	0	50. DsRed2-PSPC1_Pos003_S001	00-HRfzQzah3SjMTAW8PeECkk
12.5072	um	Vesicles Paraspeckle	0.000	1.000	29	200001903	200000036	GFP-VOID DsRed2-PSPC1 8C-C-PSPC1 V2.00	0	50. DsRed2-PSPC1_Pos003_S001	00-HRfzQzah3SjMTAW8PeECkk
16.132	um	Vesicles Paraspeckle	0.000	1.000	29	200001904	200000037	GFP-VOID DsRed2-PSPC1 8C-C-PSPC1 V2.00	0	50. DsRed2-PSPC1_Pos003_S001	00-HRfzQzah3SjMTAW8PeECkk
11.4301	um	Vesicles Paraspeckle	0.000	1.000	29	200001905	200000038	GFP-VOID DsRed2-PSPC1 8C-C-PSPC1 V2.00	0	50. DsRed2-PSPC1_Pos003_S001	00-HRfzQzah3SjMTAW8PeECkk
15.8912	um	Vesicles Paraspeckle	0.000	1.000	29	200001906	200000039	GFP-VOID DsRed2-PSPC1 8C-C-PSPC1 V2.00	0	50. DsRed2-PSPC1_Pos003_S001	00-HRfzQzah3SjMTAW8PeECkk
10.7589	um	Vesicles Paraspeckle	0.000	1.000	29	200001907	200000040	GFP-VOID DsRed2-PSPC1 8C-C-PSPC1 V2.00	0	50. DsRed2-PSPC1_Pos003_S001	00-HRfzQzah3SjMTAW8PeECkk
10.8611	um	Vesicles Paraspeckle	0.000	1.000	29	200001908	200000041	GFP-VOID DsRed2-PSPC1 8C-C-PSPC1 V2.00	0	50. DsRed2-PSPC1_Pos003_S001	00-HRfzQzah3SjMTAW8PeECkk
15.9614	um	Vesicles Paraspeckle	0.000	1.000	29	200001909	200000042	GFP-VOID DsRed2-PSPC1 8C-C-PSPC1 V2.00	0	50. DsRed2-PSPC1_Pos003_S001	00-HRfzQzah3SjMTAW8PeECkk
14.5368	um	Vesicles Paraspeckle	0.000	1.000	29	200001910	200000043	GFP-VOID DsRed2-PSPC1 8C-C-PSPC1 V2.00	0	50. DsRed2-PSPC1_Pos003_S001	00-HRfzQzah3SjMTAW8PeECkk
12.404	um	Vesicles Paraspeckle	0.000	1.000	29	200001911	200000044	GFP-VOID DsRed2-PSPC1 8C-C-PSPC1 V2.00	0	50. DsRed2-PSPC1_Pos003_S001	00-HRfzQzah3SjMTAW8PeECkk
15.0038	um	Vesicles Paraspeckle	0.000	1.000	29	200001912	200000045	GFP-VOID DsRed2-PSPC1 8C-C-PSPC1 V2.00	0	50. DsRed2-PSPC1_Pos003_S001	00-HRfzQzah3SjMTAW8PeECkk
10.035	um	Vesicles Paraspeckle	0.000	1.000	29	200001913	200000046	GFP-VOID DsRed2-PSPC1 8C-C-PSPC1 V2.00	0	50. DsRed2-PSPC1_Pos003_S001	00-HRfzQzah3SjMTAW8PeECkk
13.5943	um	Vesicles Paraspeckle	0.000	1.000	29	200001914	200000047	GFP-VOID DsRed2-PSPC1 8C-C-PSPC1 V2.00	0	50. DsRed2-PSPC1_Pos003_S001	00-HRfzQzah3SjMTAW8PeECkk
14.4024	um	Vesicles Paraspeckle	0.000	1.000	29	200001915	200000048	GFP-VOID DsRed2-PSPC1 8C-C-PSPC1 V2.00	0	50. DsRed2-PSPC1_Pos003_S001	00-HRfzQzah3SjMTAW8PeECkk
13.092	um	Vesicles Paraspeckle	0.000	1.000	29	200001916	200000049	GFP-VOID DsRed2-PSPC1 8C-C-PSPC1 V2.00	0	50. DsRed2-PSPC1_Pos003_S001	00-HRfzQzah3SjMTAW8PeECkk
15.7744	um	Vesicles Paraspeckle	0.000	1.000	29	200001917	200000050	GFP-VOID DsRed2-PSPC1 8C-C-PSPC1 V2.00	0	50. DsRed2-PSPC1_Pos003_S001	00-HRfzQzah3SjMTAW8PeECkk
16.74	um	Vesicles Paraspeckle	0.000	1.000	29	200001918	200000051	GFP-VOID DsRed2-PSPC1 8C-C-PSPC1 V2.00	0	50. DsRed2-PSPC1_Pos003_S001	00-HRfzQzah3SjMTAW8PeECkk
12.6559	um	Vesicles Paraspeckle	0.000	1.000	29	200001919	200000052	GFP-VOID DsRed2-PSPC1 8C-C-PSPC1 V2.00	0	50. DsRed2-PSPC1_Pos003_S001	00-HRfzQzah3SjMTAW8PeECkk
10.3823	um	Vesicles Paraspeckle	0.000	1.000	29	200001920	200000053	GFP-VOID DsRed2-PSPC1 8C-C-PSPC1 V2.00	0	50. DsRed2-PSPC1_Pos003_S001	00-HRfzQzah3SjMTAW8PeECkk
15.0573	um	Vesicles Paraspeckle	0.000	1.000	29	200001921	200000054	GFP-VOID DsRed2-PSPC1 8C-C-PSPC1 V2.00	0	50. DsRed2-PSPC1_Pos003_S001	00-HRfzQzah3SjMTAW8PeECkk
12.0296	um	Vesicles Paraspeckle	0.000	1.000	29	200001922	200000055	GFP-VOID DsRed2-PSPC1 8C-C-PSPC1 V2.00	0	50. DsRed2-PSPC1_Pos003_S001	00-HRfzQzah3SjMTAW8PeECkk
12.9516	um	Vesicles Paraspeckle	0.000	1.000	29	200001923	200000056	GFP-VOID DsRed2-PSPC1 8C-C-PSPC1 V2.00	0	50. DsRed2-PSPC1_Pos003_S001	00-HRfzQzah3SjMTAW8PeECkk
15.4517	um	Vesicles Paraspeckle	0.000	1.000	29	200001924	200000057	GFP-VOID DsRed2-PSPC1 8C-C-PSPC1 V2.00	0	50. DsRed2-PSPC1_Pos003_S001	00-HRfzQzah3SjMTAW8PeECkk
16.0129	um	Vesicles Paraspeckle	0.000	1.000	29	200001925	200000058	GFP-VOID DsRed2-PSPC1 8C-C-PSPC1 V2.00	0	50. DsRed2-PSPC1_Pos003_S001	00-HRfzQzah3SjMTAW8PeECkk
11.0164	um	Vesicles Paraspeckle	0.000	1.000	29	200001926	200000059	GFP-VOID DsRed2-PSPC1 8C-C-PSPC1 V2.00	0	50. DsRed2-PSPC1_Pos003_S001	00-HRfzQzah3SjMTAW8PeECkk
14.6253	um	Vesicles Paraspeckle	0.000	1.000	29	200001927	200000060	GFP-VOID DsRed2-PSPC1 8C-C-PSPC1 V2.00	0	50. DsRed2-PSPC1_Pos003_S001	00-HRfzQzah3SjMTAW8PeECkk
9.78156	um	Vesicles Paraspeckle	0.000	1.000	29	200001928	200000061	GFP-VOID DsRed2-PSPC1 8C-C-PSPC1 V2.00	0	50. DsRed2-PSPC1_Pos003_S001	00-HRfzQzah3SjMTAW8PeECkk
13.4372	um	Vesicles Paraspeckle	0.000	1.000	29	200001929	200000062	GFP-VOID DsRed2-PSPC1 8C-C-PSPC1 V2.00	0	50. DsRed2-PSPC1_Pos003_S001	00-HRfzQzah3SjMTAW8PeECkk
12.5961	um	Vesicles Paraspeckle	0.000	1.000	29	200001930	200000063	GFP-VOID DsRed2-PSPC1 8C-C-PSPC1 V2.00	0	50. DsRed2-PSPC1_Pos003_S001	00-HRfzQzah3SjMTAW8PeECkk
10.0468	um	Vesicles Paraspeckle	0.000	1.000	29	200001931	200000064	GFP-VOID DsRed2-PSPC1 8C-C-PSPC1 V2.00	0	50. DsRed2-PSPC1_Pos003_S001	00-HRfzQzah3SjMTAW8PeECkk
3.52712	um	Vesicles Paraspeckle	0.000	1.000	29	200001932	200000065	GFP-VOID DsRed2-PSPC1 8C-C-PSPC1 V2.00	0	50. DsRed2-PSPC1_Pos003_S001	00-HRfzQzah3SjMTAW8PeECkk
13.6758	um	Vesicles Paraspeckle	0.000	1.000	29	200001933	200000066	GFP-VOID DsRed2-PSPC1 8C-C-PSPC1 V2.00	0	50. DsRed2-PSPC1_Pos003_S001	00-HRfzQzah3SjMTAW8PeECkk
8.50183	um	Vesicles Paraspeckle	0.000	1.000	29	200001934	200000067	GFP-VOID DsRed2-PSPC1 8C-C-PSPC1 V2.00	0	50. DsRed2-PSPC1_Pos003_S001	00-HRfzQzah3SjMTAW8PeECkk
11.3496	um	Vesicles Paraspeckle	0.000	1.000	29	200001935	200000068	GFP-VOID DsRed2-PSPC1 8C-C-PSPC1 V2.00	0	50. DsRed2-PSPC1_Pos003_S001	00-HRfzQzah3SjMTAW8PeECkk
15.1739	um	Vesicles Paraspeckle	0.000	1.000	29	200001936	200000069	GFP-VOID DsRed2-PSPC1 8C-C-PSPC1 V2.00	0	50. DsRed2-PSPC1_Pos003_S001	00-HRfzQzah3SjMTAW8PeECkk
12.4586	um	Vesicles Paraspeckle	0.000	1.000	29	200001937	200000070	GFP-VOID DsRed2-PSPC1 8C-C-PSPC1 V2.00	0	50. DsRed2-PSPC1_Pos003_S001	00-HRfzQzah3SjMTAW8PeECkk
11.8299	um	Vesicles Paraspeckle	0.000	1.000	29	200001938	200000071	GFP-VOID DsRed2-PSPC1 8C-C-PSPC1 V2.00	0	50. DsRed2-PSPC1_Pos003_S001	00-HRfzQzah3SjMTAW8PeECkk
10.5146	um	Vesicles Paraspeckle	0.000	1.000	29	200001939	200000072	GFP-VOID DsRed2-PSPC1 8C-C-PSPC1 V2.00	0	50. DsRed2-PSPC1_Pos003_S001	00-HRfzQzah3SjMTAW8PeECkk
11.8016	um	Vesicles Paraspeckle	0.000	1.000	29	200001940	200000073	GFP-VOID DsRed2-PSPC1 8C-C-PSPC1 V2.00	0	50. DsRed2-PSPC1_Pos003_S001	00-HRfzQzah3SjMTAW8PeECkk
14.0327	um	Vesicles Paraspeckle	0.000	1.000	29	200001941	200000074	GFP-VOID DsRed2-PSPC1 8C-C-PSPC1 V2.00	0	50. DsRed2-PSPC1_Pos003_S001	00-HRfzQzah3SjMTAW8PeECkk
9.26236	um	Vesicles Paraspeckle	0.000	1.000	29	200001942	200000075	GFP-VOID DsRed2-PSPC1 8C-C-PSPC1 V2.00	0	50. DsRed2-PSPC1_Pos003_S001	00-HRfzQzah3SjMTAW8PeECkk
10.9136	um	Vesicles Paraspeckle	0.000	1.000	29	200001943	200000076	GFP-VOID DsRed2-PSPC1 8C-C-PSPC1 V2.00	0	50. DsRed2-PSPC1_Pos003_S001	00-HRfzQzah3SjMTAW8PeECkk
7.66643	um	Vesicles Paraspeckle	0.000	1.000	29	200001944	200000077	GFP-VOID DsRed2-PSPC1 8C-C-PSPC1 V2.00	0	50. DsRed2-PSPC1_Pos003_S001	00-HRfzQzah3SjMTAW8PeECkk
11.6315	um	Vesicles Paraspeckle	0.000	1.000	29	200001945	200000078	GFP-VOID DsRed2-PSPC1 8C-C-PSPC1 V2.00	0	50. DsRed2-PSPC1_Pos003_S001	00-HRfzQzah3SjMTAW8PeECkk
10.1986	um	Vesicles Paraspeckle	0.000	1.000	29	200001946	200000079	GFP-VOID DsRed2-PSPC1 8C-C-PSPC1 V2.00	0	50. DsRed2-PSPC1_Pos003_S001	00-HRfzQzah3SjMTAW8PeECkk
12.2013	um	Vesicles Paraspeckle	0.000	1.000	29	200001947	200000080	GFP-VOID DsRed2-PSPC1 8C-C-PSPC1 V2.00	0	50. DsRed2-PSPC1_Pos003_S001	00-HRfzQzah3SjMTAW8PeECkk
8.34808	um	Vesicles Paraspeckle	0.000	1.000	29	200001948	200000081	GFP-VOID DsRed2-PSPC1 8C-C-PSPC1 V2.00	0	50. DsRed2-PSPC1_Pos003_S001	00-HRfzQzah3SjMTAW8PeECkk
9.16734	um	Vesicles Paraspeckle	0.000	1.000	29	200001949	200000082	GFP-VOID DsRed2-PSPC1 8C-C-PSPC1 V2.00	0	50. DsRed2-PSPC1_Pos003_S001	00-HRfzQzah3SjMTAW8PeECkk
11.2653	um	Vesicles Paraspeckle	0.000	1.000	29	200001950	200000083	GFP-VOID DsRed2-PSPC1 8C-C-PSPC1 V2.00	0	50. DsRed2-PSPC1_Pos003_S001	00-HRfzQzah3SjMTAW8PeECkk
7.80283	um	Vesicles Paraspeckle	0.000	1.000	29	200001951	200000084	GFP-VOID DsRed2-PSPC1 8C-C-PSPC1 V2.00	0	50. DsRed2-PSPC1_Pos003_S001	00-HRfzQzah3SjMTAW8PeECkk
6.01502	um	Vesicles Paraspeckle	0.000	1.000	29	200001952	200000085	GFP-VOID DsRed2-PSPC1 8C-C-PSPC1 V2.00	0	50. DsRed2-PSPC1_Pos003_S001	00-HRfzQzah3SjMTAW8PeECkk
8.11652	um	Vesicles Paraspeckle	0.000	1.000	29	200001953	200000086	GFP-VOID DsRed2-PSPC1 8C-C-PSPC1 V2.00	0	50. DsRed2-PSPC1_Pos003_S001	00-HRfzQzah3SjMTAW8PeECkk
9.25793	um	Vesicles Paraspeckle	0.000	1.000	29	200001954	200000087	GFP-VOID DsRed2-PSPC1 8C-C-PSPC1 V2.00	0	50. DsRed2-PSPC1_Pos003_S001	00-HRfzQzah3SjMTAW8PeECkk
6.48882	um	Vesicles Paraspeckle	0.000	1.000	29	200001955	200000088	GFP-VOID DsRed2-PSPC1 8C-C-PSPC1 V2.00	0	50. DsRed2-PSPC1_Pos003_S001	00-HRfzQzah3SjMTAW8PeECkk
10.1845	um	Vesicles Paraspeckle	0.000	1.000	29	200001956	200000089	GFP-VOID DsRed2-PSPC1 8C-C-PSPC1 V2.00	0	50. DsRed2-PSPC1_Pos003_S001	00-HRfzQzah3SjMTAW8PeECkk
5.51837	um	Vesicles Paraspeckle	0.000	1.000	29	200001957	200000090	GFP-VOID DsRed2-PSPC1 8C-C-PSPC1 V2.00	0	50. DsRed2-PSPC1_Pos003_S001	00-HRfzQzah3SjMTAW8PeECkk
12.023	um	Vesicles Paraspeckle	0.000	1.000	29	200001958	200000091	GFP-VOID DsRed2-PSPC1 8C-C-PSPC1 V2.00	0	50. DsRed2-PSPC1_Pos003_S001	00-HRfzQzah3SjMTAW8PeECkk
5.23397	um	Vesicles Paraspeckle	0.000	1.000	29	200001959	200000092	GFP-VOID DsRed2-PSPC1 8C-C-PSPC1 V2.00	0	50. DsRed2-PSPC1_Pos003_S001	00-HRfzQzah3SjMTAW8PeECkk
6.50011	um	Vesicles Paraspeckle	0.000	1.000	29	200001960	200000093	GFP-VOID DsRed2-PSPC1 8C-C-PSPC1 V2.00	0	50. DsRed2-PSPC1_Pos003_S001	00-HRfzQzah3SjMTAW8PeECkk
9.20666	um	Vesicles Paraspeckle	0.000	1.000	29	200001961	200000094	GFP-VOID DsRed2-PSPC1 8C-C-PSPC1 V2.00	0	50. DsRed2-PSPC1_Pos003_S001	00-HRfzQzah3SjMTAW8PeECkk
11.0702	um	Vesicles Paraspeckle	0.000	1.000	29	200001962	200000095	GFP-VOID DsRed2-PSPC1 8C-C-PSPC1 V2.00	0	50. DsRed2-PSPC1_Pos003_S001	00-HRfzQzah3SjMTAW8PeECkk
9.85007	um	Vesicles Paraspeckle	0.000	1.000	29	200001963	200000096	GFP-VOID DsRed2-PSPC1 8C-C-PSPC1 V2.00	0	50. DsRed2-PSPC1_Pos003_S001	00-HRfzQzah3SjMTAW8PeECkk
13.6983	um	Vesicles Paraspeckle	0.000	1.000	29	200001964	200000097	GFP-VOID DsRed2-PSPC1 8C-C-PSPC1 V2.00	0	50. DsRed2-PSPC1_Pos003_S001	00-HRfzQzah3SjMTAW8PeECkk
12.862	um	Vesicles Paraspeckle	0.000	1.000	29	200001965	200000098	GFP-VOID DsRed2-PSPC1 8C-C-PSPC1 V2.00	0	50. DsRed2-PSPC1_Pos003_S001	00-HRfzQzah3SjMTAW8PeECkk
13.3652	um	Vesicles Paraspeckle	0.000	1.000	29	200001966	200000099	GFP-VOID DsRed2-PSPC1 8C-C-PSPC1 V2.00	0	50. DsRed2-PSPC1_Pos003_S001	00-HRfzQzah3SjMTAW8PeECkk
9.81474	um	Vesicles Paraspeckle	0.000	1.000	29	200001967	200000100	GFP-VOID DsRed2-PSPC1 8C-C-PSPC1 V2.00	0	50. DsRed2-PSPC1_Pos003_S001	00-HRfzQzah3SjMTAW8PeECkk
13.7276	um	Vesicles Paraspeckle	0.000	1.000	29	200001968	200000101	GFP-VOID DsRed2-PSPC1 8C-C-PSPC1 V2.00	0	50. DsRed2-PSPC1_Pos003_S001	00-HRfzQzah3SjMTAW8PeECkk
11.5733	um	Vesicles Paraspeckle	0.000	1.000	29	200001969	200000102	GFP-VOID DsRed2-PSPC1 8C-C-PSPC1 V2.00	0	50. DsRed2-PSPC1_Pos003_S001	00-HRfzQzah3SjMTAW8PeECkk
9.58622	um	Vesicles Paraspeckle	0.000	1.000	29	200001970	200000103	GFP-VOID DsRed2-PSPC1 8C-C-PSPC1 V2.00	0	50. DsRed2-PSPC1_Pos003_S001	00-HRfzQzah3SjMTAW8PeECkk
10.3334	um	Vesicles Paraspeckle	0.000	1.000	29	200001971	200000104	GFP-VOID DsRed2-PSPC1 8C-C-PSPC1 V2.00	0	50. DsRed2-PSPC1_Pos003_S001	00-HRfzQzah3SjMTAW8PeECkk
10.8683	um	Vesicles Paraspeckle	0.000	1.000	29	200001972	200000105	GFP-VOID DsRed2-PSPC1 8C-C-PSPC1 V2.00	0	50. DsRed2-PSPC1_Pos003_S001	00-HRfzQzah3SjMTAW8PeECkk
11.5475	um	Vesicles Paraspeckle	0.000	1.000	29	200001973	200000106	GFP-VOID DsRed2-PSPC1 8C-C-PSPC1 V2.00	0	50. DsRed2-PSPC1_Pos003_S001	00-HRfzQzah3SjMTAW8PeECkk
11.1923	um	Vesicles Paraspeckle	0.000	1.000	29	200001974	200000107	GFP-VOID DsRed2-PSPC1 8C-C-PSPC1 V2.00	0	50. DsRed2-PSPC1_Pos003_S001	00-HRfzQzah3SjMTAW8PeECkk
14.8943	um	Vesicles Paraspeckle	0.000	1.000	29	200001975	200000108	GFP-VOID DsRed2-PSPC1 8C-C-PSPC1 V2.00	0	50. DsRed2-PSPC1_Pos003_S001	00-HRfzQzah3SjMTAW8PeECkk
16.8321	um	Vesicles Paraspeckle	0.000	1.000	29	200001976	200000109	GFP-VOID DsRed2-PSPC1 8C-C-PSPC1 V2.00	0	50. DsRed2-PSPC1_Pos003_S001	00-HRfzQzah3SjMTAW8PeECkk
10.138	um	Vesicles Paraspeckle	0.000	1.000	29	200001977	200000110	GFP-VOID DsRed2-PSPC1 8C-C-PSPC1 V2.00	0	50. DsRed2-PSPC1_Pos003_S001	00-HRfzQzah3SjMTAW8PeECkk
12.5607	um	Vesicles Paraspeckle	0.000	1.000	29	200001978	200000111	GFP-VOID DsRed2-PSPC1 8C-C-PSPC1 V2.00	0	50. DsRed2-PSPC1_Pos003_S001	00-HRfzQzah3SjMTAW8PeECkk
13.962	um	Vesicles Paraspeckle	0.000	1.000	29	200001979	200000112	GFP-VOID DsRed2-PSPC1 8C-C-PSPC1 V2.00	0	50. DsRed2-PSPC1_Pos003_S001	00-HRfzQzah3SjMTAW8PeECkk
16.3523	um	Vesicles Paraspeckle	0.000	1.000	29	200001980	200000113	GFP-VOID DsRed2-PSPC1 8C-C-PSPC1 V2.00	0	50. DsRed2-PSPC1_Pos003_S001	00-HRfzQzah3SjMTAW8PeECkk
11.505	um	Vesicles Paraspeckle	0.000	1.000	29	200001981	200000114	GFP-VOID DsRed2-PSPC1 8C-C-PSPC1 V2.00	0	50. DsRed2-PSPC1_Pos003_S001	00-HRfzQzah3SjMTAW8PeECkk
15.6432	um	Vesicles Paraspeckle	0.000	1.000	29	200001982	200000115	GFP-VOID DsRed2-PSPC1 8C-C-PSPC1 V2.00	0	50. DsRed2-PSPC1_Pos003_S001	00-HRfzQzah3SjMTAW8PeECkk
15.1092	um	Vesicles Paraspeckle	0.000	1.000	29	200001983	200000116	GFP-VOID DsRed2-PSPC1 8C-C-PSPC1 V2.00	0	50. DsRed2-PSPC1_Pos003_S001	00-HRfzQzah3SjMTAW8PeECkk
9.31593	um	Vesicles Paraspeckle	0.000	1.000	29	200001984	200000117	GFP-VOID DsRed2-PSPC1 8C-C-PSPC1 V2.00	0	50. DsRed2-PSPC1_Pos003_S001	00-HRfzQzah3SjMTAW8PeECkk
16.5718	um	Vesicles Paraspeckle	0.000	1.000	29	200001985	200000118	GFP-VOID DsRed2-PSPC1 8C-C-PSPC1 V2.00	0	50. DsRed2-PSPC1_Pos003_S001	00-HRfzQzah3SjMTAW8PeECkk
9.44789	um	Vesicles Paraspeckle	0.000	1.000	29	200001986	200000119	GFP-VOID DsRed2-PSPC1 8C-C-PSPC1 V2.00	0	50. DsRed2-PSPC1_Pos003_S001	00-HRfzQzah3SjMTAW8PeECkk
11.4638	um	Vesicles Paraspeckle	0.000	1.000	29	200001987	200000120	GFP-VOID DsRed2-PSPC1 8C-C-PSPC1 V2.00	0	50. DsRed2-PSPC1_Pos003_S001	00-HRfzQzah3SjMTAW8PeECkk
13.802	um	Vesicles Paraspeckle	0.000	1.000	29	200001988	200000121	GFP-VOID DsRed2-PSPC1 8C-C-PSPC1 V2.00	0	50. DsRed2-PSPC1_Pos003_S001	00-HRfzQzah3SjMTAW8PeECkk
10.8408	um	Vesicles Paraspeckle	0.000	1.000	29	200001989	200000122	GFP-VOID DsRed2-PSPC1 8C-C-PSPC1 V2.00	0	50. DsRed2-PSPC1_Pos003_S001	00-HRfzQzah3SjMTAW8PeECkk
14.5563	um	Vesicles Paraspeckle	0.000	1.000	29	200001990	200000123	GFP-VOID DsRed2-PSPC1 8C-C-PSPC1 V2.00	0	50. DsRed2-PSPC1_Pos003_S001	00-HRfzQzah3SjMTAW8PeECkk
15.4402	um	Vesicles Paraspeckle	0.000	1.000	29	200001991	200000124	GFP-VOID DsRed2-PSPC1 8C-C-PSPC1 V2.00	0	50. DsRed2-PSPC1_Pos003_S001	00-HRfzQzah3SjMTAW8PeECkk
13.2908	um	Vesicles Paraspeckle	0.000	1.000	29	200001992	200000125	GFP-VOID DsRed2-PSPC1 8C-C-PSPC1 V2.00	0	50. DsRed2-PSPC1_Pos003_S001	00-HRfzQzah3SjMTAW8PeECkk
14.4708	um	Vesicles Paraspeckle	0.000	1.000	29	200001993	200000126	GFP-VOID DsRed2-PSPC1 8C-C-PSPC1 V2.00	0	50. DsRed2-PSPC1_Pos003_S001	00-HRfzQzah3SjMTAW8PeECkk
10.8111	um	Vesicles Paraspeckle	0.000	1.000	29	200001994	200000127	GFP-VOID DsRed2-PSPC1 8C-C-PSPC1 V2.00	0	50. DsRed2-PSPC1_Pos003_S001	00-HRfzQzah3SjMTAW8PeECkk
11.8039	um	Vesicles Paraspeckle	0.000	1.000	29	200001995	200000128	GFP-VOID DsRed2-PSPC1 8C-C-PSPC1 V2.00	0	50. DsRed2-PSPC1_Pos003_S001	00-HRfzQzah3SjMTAW8PeECkk
15.0531	um	Vesicles Paraspeckle	0.000	1.000	29	200001996	200000129	GFP-VOID DsRed2-PSPC1 8C-C-PSPC1 V2.00	0	50. DsRed2-PSPC1_Pos003_S001	00-HRfzQzah3SjMTAW8PeECkk
[truncated: 22,761 more rows]
