# Supplementary material for: Development of a pipeline for automated, high-throughput analysis of paraspeckle proteins reveals specific roles for importin α proteins
Source: Sci Rep. 2017 Feb 27;7:43323. doi: 10.1038/srep43323 (PMC5379994; doi:10.1038/srep43323)
Supplement: Supplementary Dataset SD1-D [file srep43323-s6.zip › I8P/8C-C-PSPC1/_/GFP-VOID DsRed2-PSPC1 8C-C-PSPC1 V2.00_Statistics/GFP-VOID DsRed2-PSPC1 8C-C-PSPC1 V2.00_Overall.csv]

Overall
====================
Variable	Value	Unit	Birth [s]	Death [s]	ID
Number of Cells per Time Point	16		0.000	1.000
Number of Cells per Time Point	11		0.000	1.000
Number of Cells per Time Point	12		0.000	1.000
Number of Cells per Time Point	19		0.000	1.000
Number of Cells per Time Point	21		0.000	1.000
Number of Cells per Time Point	20		0.000	1.000
Number of Cells per Time Point	14		0.000	1.000
Number of Cells per Time Point	7		0.000	1.000
Number of Cells per Time Point	12		0.000	1.000
Number of Cells per Time Point	16		0.000	1.000
Number of Cells per Time Point	8		0.000	1.000
Number of Cells per Time Point	22		0.000	1.000
Number of Cells per Time Point	7		0.000	1.000
Number of Cells per Time Point	17		0.000	1.000
Number of Cells per Time Point	1		0.000	1.000
Number of Cells per Time Point	7		0.000	1.000
Number of Cells per Time Point	5		0.000	1.000
Number of Cells per Time Point	18		0.000	1.000
Number of Cells per Time Point	18		0.000	1.000
Number of Cells per Time Point	8		0.000	1.000
Number of Cells per Time Point	10		0.000	1.000
Number of Cells per Time Point	16		0.000	1.000
Number of Cells per Time Point	5		0.000	1.000
Number of Cells per Time Point	7		0.000	1.000
Number of Cells per Time Point	20		0.000	1.000
Number of Cells per Time Point	13		0.000	1.000
Number of Cells per Time Point	15		0.000	1.000
Number of Cells per Time Point	37		0.000	1.000
Number of Cells per Time Point	5		0.000	1.000
Number of Cells per Time Point	5		0.000	1.000
Number of Cells per Time Point	7		0.000	1.000
Number of Cells per Time Point	8		0.000	1.000
Number of Cells per Time Point	13		0.000	1.000
Number of Cells per Time Point	7		0.000	1.000
Number of Cells per Time Point	16		0.000	1.000
Number of Cells per Time Point	10		0.000	1.000
Number of Cells per Time Point	8		0.000	1.000
Number of Cells per Time Point	7		0.000	1.000
Number of Cells per Time Point	3		0.000	1.000
Number of Cells per Time Point	1		0.000	1.000
Number of Cells per Time Point	7		0.000	1.000
Number of Cells per Time Point	5		0.000	1.000
Number of Cells per Time Point	5		0.000	1.000
Number of Cells per Time Point	10		0.000	1.000
Number of Cells per Time Point	8		0.000	1.000
Number of Cells per Time Point	10		0.000	1.000
Number of Cells per Time Point	7		0.000	1.000
Number of Cells per Time Point	5		0.000	1.000
Number of Cells per Time Point	4		0.000	1.000
Number of Nuclei per Time Point	15		0.000	1.000
Number of Nuclei per Time Point	10		0.000	1.000
Number of Nuclei per Time Point	12		0.000	1.000
Number of Nuclei per Time Point	18		0.000	1.000
Number of Nuclei per Time Point	19		0.000	1.000
Number of Nuclei per Time Point	19		0.000	1.000
Number of Nuclei per Time Point	14		0.000	1.000
Number of Nuclei per Time Point	4		0.000	1.000
Number of Nuclei per Time Point	11		0.000	1.000
Number of Nuclei per Time Point	16		0.000	1.000
Number of Nuclei per Time Point	7		0.000	1.000
Number of Nuclei per Time Point	22		0.000	1.000
Number of Nuclei per Time Point	7		0.000	1.000
Number of Nuclei per Time Point	10		0.000	1.000
Number of Nuclei per Time Point	6		0.000	1.000
Number of Nuclei per Time Point	4		0.000	1.000
Number of Nuclei per Time Point	16		0.000	1.000
Number of Nuclei per Time Point	18		0.000	1.000
Number of Nuclei per Time Point	8		0.000	1.000
Number of Nuclei per Time Point	6		0.000	1.000
Number of Nuclei per Time Point	12		0.000	1.000
Number of Nuclei per Time Point	2		0.000	1.000
Number of Nuclei per Time Point	7		0.000	1.000
Number of Nuclei per Time Point	20		0.000	1.000
Number of Nuclei per Time Point	13		0.000	1.000
Number of Nuclei per Time Point	13		0.000	1.000
Number of Nuclei per Time Point	36		0.000	1.000
Number of Nuclei per Time Point	3		0.000	1.000
Number of Nuclei per Time Point	4		0.000	1.000
Number of Nuclei per Time Point	6		0.000	1.000
Number of Nuclei per Time Point	6		0.000	1.000
Number of Nuclei per Time Point	8		0.000	1.000
Number of Nuclei per Time Point	6		0.000	1.000
Number of Nuclei per Time Point	13		0.000	1.000
Number of Nuclei per Time Point	7		0.000	1.000
Number of Nuclei per Time Point	8		0.000	1.000
Number of Nuclei per Time Point	3		0.000	1.000
Number of Nuclei per Time Point	3		0.000	1.000
Number of Nuclei per Time Point	7		0.000	1.000
Number of Nuclei per Time Point	4		0.000	1.000
Number of Nuclei per Time Point	4		0.000	1.000
Number of Nuclei per Time Point	6		0.000	1.000
Number of Nuclei per Time Point	4		0.000	1.000
Number of Nuclei per Time Point	6		0.000	1.000
Number of Nuclei per Time Point	7		0.000	1.000
Number of Nuclei per Time Point	3		0.000	1.000
Number of Nuclei per Time Point	4		0.000	1.000
Number of Vesicles Paraspeckles per Time Point	1142		0.000	1.000
Number of Vesicles Paraspeckles per Time Point	725		0.000	1.000
Number of Vesicles Paraspeckles per Time Point	523		0.000	1.000
Number of Vesicles Paraspeckles per Time Point	3174		0.000	1.000
Number of Vesicles Paraspeckles per Time Point	421		0.000	1.000
Number of Vesicles Paraspeckles per Time Point	891		0.000	1.000
Number of Vesicles Paraspeckles per Time Point	45		0.000	1.000
Number of Vesicles Paraspeckles per Time Point	174		0.000	1.000
Number of Vesicles Paraspeckles per Time Point	960		0.000	1.000
Number of Vesicles Paraspeckles per Time Point	2233		0.000	1.000
Number of Vesicles Paraspeckles per Time Point	2		0.000	1.000
Number of Vesicles Paraspeckles per Time Point	1265		0.000	1.000
Number of Vesicles Paraspeckles per Time Point	146		0.000	1.000
Number of Vesicles Paraspeckles per Time Point	24		0.000	1.000
Number of Vesicles Paraspeckles per Time Point	535		0.000	1.000
Number of Vesicles Paraspeckles per Time Point	117		0.000	1.000
Number of Vesicles Paraspeckles per Time Point	1087		0.000	1.000
Number of Vesicles Paraspeckles per Time Point	359		0.000	1.000
Number of Vesicles Paraspeckles per Time Point	335		0.000	1.000
Number of Vesicles Paraspeckles per Time Point	162		0.000	1.000
Number of Vesicles Paraspeckles per Time Point	314		0.000	1.000
Number of Vesicles Paraspeckles per Time Point	991		0.000	1.000
Number of Vesicles Paraspeckles per Time Point	1334		0.000	1.000
Number of Vesicles Paraspeckles per Time Point	638		0.000	1.000
Number of Vesicles Paraspeckles per Time Point	32		0.000	1.000
Number of Vesicles Paraspeckles per Time Point	366		0.000	1.000
Number of Vesicles Paraspeckles per Time Point	17		0.000	1.000
Number of Vesicles Paraspeckles per Time Point	782		0.000	1.000
Number of Vesicles Paraspeckles per Time Point	275		0.000	1.000
Number of Vesicles Paraspeckles per Time Point	608		0.000	1.000
Number of Vesicles Paraspeckles per Time Point	466		0.000	1.000
Number of Vesicles Paraspeckles per Time Point	48		0.000	1.000
Number of Vesicles Paraspeckles per Time Point	146		0.000	1.000
Number of Vesicles Paraspeckles per Time Point	36		0.000	1.000
Number of Vesicles Paraspeckles per Time Point	61		0.000	1.000
Number of Vesicles Paraspeckles per Time Point	10		0.000	1.000
Number of Vesicles Paraspeckles per Time Point	10		0.000	1.000
Number of Vesicles Paraspeckles per Time Point	1476		0.000	1.000
Number of Vesicles Paraspeckles per Time Point	695		0.000	1.000
Number of Vesicles Paraspeckles per Time Point	1177		0.000	1.000
Number of Vesicles Paraspeckles per Time Point	718		0.000	1.000
Number of Vesicles Paraspeckles per Time Point	82		0.000	1.000
Number of Vesicles Paraspeckles per Time Point	8		0.000	1.000
Number of Vesicles Paraspeckles per Time Point	121		0.000	1.000
Number of Vesicles Paraspeckles per Time Point	2		0.000	1.000
Number of Vesicles Paraspeckles per Time Point	25		0.000	1.000
Total Number of Cells	533
Total Number of Nuclei	457
Total Number of Vesicles Paraspeckles	24758
