# Supplementary material for: Development of a pipeline for automated, high-throughput analysis of paraspeckle proteins reveals specific roles for importin α proteins
Source: Sci Rep. 2017 Feb 27;7:43323. doi: 10.1038/srep43323 (PMC5379994; doi:10.1038/srep43323)
Supplement: Supplementary Dataset SD1-D [file srep43323-s6.zip › I8P/8C-C-PSPC1/_/GFP-IMPa6-IBB DeRed2-PSPC1 8C-C-PSPC1 V2.00_Statistics/GFP-IMPa6-IBB DeRed2-PSPC1 8C-C-PSPC1 V2.00_Nucleus_Intensity_StdDev_Ch=3.csv]

Nucleus Intensity StdDev Ch=3
====================
Value	Unit	Category	Channel	Birth [s]	Death [s]	CellID	ID	OriginalID	Original Component Name	Original Component ID	Original Image Name	Original Image ID
24.2569		Nucleus	3	0.000	1.000	1	100000000	100000000	GFP-IMPa6-IBB DeRed2-PSPC1 8C-C-PSPC1 V2.00	0	49. GFP-a6dIBB and DeRed2-PSPC1_Pos001_S001	00-tjxgGULfAQVwJ8Tt9Pyewd
31.6855		Nucleus	3	0.000	1.000	2	100000001	100000001	GFP-IMPa6-IBB DeRed2-PSPC1 8C-C-PSPC1 V2.00	0	49. GFP-a6dIBB and DeRed2-PSPC1_Pos001_S001	00-tjxgGULfAQVwJ8Tt9Pyewd
27.618		Nucleus	3	0.000	1.000	3	100000002	100000002	GFP-IMPa6-IBB DeRed2-PSPC1 8C-C-PSPC1 V2.00	0	49. GFP-a6dIBB and DeRed2-PSPC1_Pos001_S001	00-tjxgGULfAQVwJ8Tt9Pyewd
28.1354		Nucleus	3	0.000	1.000	4	100000003	100000003	GFP-IMPa6-IBB DeRed2-PSPC1 8C-C-PSPC1 V2.00	0	49. GFP-a6dIBB and DeRed2-PSPC1_Pos001_S001	00-tjxgGULfAQVwJ8Tt9Pyewd
28.8561		Nucleus	3	0.000	1.000	5	100000004	100000004	GFP-IMPa6-IBB DeRed2-PSPC1 8C-C-PSPC1 V2.00	0	49. GFP-a6dIBB and DeRed2-PSPC1_Pos001_S001	00-tjxgGULfAQVwJ8Tt9Pyewd
23.5804		Nucleus	3	0.000	1.000	6	100000005	100000005	GFP-IMPa6-IBB DeRed2-PSPC1 8C-C-PSPC1 V2.00	0	49. GFP-a6dIBB and DeRed2-PSPC1_Pos001_S001	00-tjxgGULfAQVwJ8Tt9Pyewd
30.53		Nucleus	3	0.000	1.000	7	100000006	100000006	GFP-IMPa6-IBB DeRed2-PSPC1 8C-C-PSPC1 V2.00	0	49. GFP-a6dIBB and DeRed2-PSPC1_Pos001_S001	00-tjxgGULfAQVwJ8Tt9Pyewd
29.0678		Nucleus	3	0.000	1.000	8	100000007	100000007	GFP-IMPa6-IBB DeRed2-PSPC1 8C-C-PSPC1 V2.00	0	49. GFP-a6dIBB and DeRed2-PSPC1_Pos001_S001	00-tjxgGULfAQVwJ8Tt9Pyewd
26.8659		Nucleus	3	0.000	1.000	9	100000008	100000008	GFP-IMPa6-IBB DeRed2-PSPC1 8C-C-PSPC1 V2.00	0	49. GFP-a6dIBB and DeRed2-PSPC1_Pos001_S001	00-tjxgGULfAQVwJ8Tt9Pyewd
29.9623		Nucleus	3	0.000	1.000	10	100000009	100000009	GFP-IMPa6-IBB DeRed2-PSPC1 8C-C-PSPC1 V2.00	0	49. GFP-a6dIBB and DeRed2-PSPC1_Pos001_S001	00-tjxgGULfAQVwJ8Tt9Pyewd
33.6832		Nucleus	3	0.000	1.000	11	100000010	100000010	GFP-IMPa6-IBB DeRed2-PSPC1 8C-C-PSPC1 V2.00	0	49. GFP-a6dIBB and DeRed2-PSPC1_Pos001_S001	00-tjxgGULfAQVwJ8Tt9Pyewd
23.4877		Nucleus	3	0.000	1.000	12	100000011	100000011	GFP-IMPa6-IBB DeRed2-PSPC1 8C-C-PSPC1 V2.00	0	49. GFP-a6dIBB and DeRed2-PSPC1_Pos001_S001	00-tjxgGULfAQVwJ8Tt9Pyewd
24.5065		Nucleus	3	0.000	1.000	13	100000012	100000012	GFP-IMPa6-IBB DeRed2-PSPC1 8C-C-PSPC1 V2.00	0	49. GFP-a6dIBB and DeRed2-PSPC1_Pos001_S001	00-tjxgGULfAQVwJ8Tt9Pyewd
23.7188		Nucleus	3	0.000	1.000	14	100000013	100000013	GFP-IMPa6-IBB DeRed2-PSPC1 8C-C-PSPC1 V2.00	0	49. GFP-a6dIBB and DeRed2-PSPC1_Pos001_S001	00-tjxgGULfAQVwJ8Tt9Pyewd
25.4045		Nucleus	3	0.000	1.000	15	100000014	100000014	GFP-IMPa6-IBB DeRed2-PSPC1 8C-C-PSPC1 V2.00	0	49. GFP-a6dIBB and DeRed2-PSPC1_Pos001_S001	00-tjxgGULfAQVwJ8Tt9Pyewd
26.0181		Nucleus	3	0.000	1.000	16	100000015	100000015	GFP-IMPa6-IBB DeRed2-PSPC1 8C-C-PSPC1 V2.00	0	49. GFP-a6dIBB and DeRed2-PSPC1_Pos001_S001	00-tjxgGULfAQVwJ8Tt9Pyewd
22.7201		Nucleus	3	0.000	1.000	17	100000016	100000016	GFP-IMPa6-IBB DeRed2-PSPC1 8C-C-PSPC1 V2.00	0	49. GFP-a6dIBB and DeRed2-PSPC1_Pos001_S001	00-tjxgGULfAQVwJ8Tt9Pyewd
27.6421		Nucleus	3	0.000	1.000	18	100000017	100000017	GFP-IMPa6-IBB DeRed2-PSPC1 8C-C-PSPC1 V2.00	0	49. GFP-a6dIBB and DeRed2-PSPC1_Pos001_S001	00-tjxgGULfAQVwJ8Tt9Pyewd
22.7338		Nucleus	3	0.000	1.000	19	100000018	100000018	GFP-IMPa6-IBB DeRed2-PSPC1 8C-C-PSPC1 V2.00	0	49. GFP-a6dIBB and DeRed2-PSPC1_Pos001_S001	00-tjxgGULfAQVwJ8Tt9Pyewd
27.1049		Nucleus	3	0.000	1.000	20	100000019	100000019	GFP-IMPa6-IBB DeRed2-PSPC1 8C-C-PSPC1 V2.00	0	49. GFP-a6dIBB and DeRed2-PSPC1_Pos001_S001	00-tjxgGULfAQVwJ8Tt9Pyewd
28.225		Nucleus	3	0.000	1.000	21	100000020	100000020	GFP-IMPa6-IBB DeRed2-PSPC1 8C-C-PSPC1 V2.00	0	49. GFP-a6dIBB and DeRed2-PSPC1_Pos001_S001	00-tjxgGULfAQVwJ8Tt9Pyewd
25.0438		Nucleus	3	0.000	1.000	22	100000021	100000021	GFP-IMPa6-IBB DeRed2-PSPC1 8C-C-PSPC1 V2.00	0	49. GFP-a6dIBB and DeRed2-PSPC1_Pos001_S001	00-tjxgGULfAQVwJ8Tt9Pyewd
24.5928		Nucleus	3	0.000	1.000	23	100000022	100000022	GFP-IMPa6-IBB DeRed2-PSPC1 8C-C-PSPC1 V2.00	0	49. GFP-a6dIBB and DeRed2-PSPC1_Pos001_S001	00-tjxgGULfAQVwJ8Tt9Pyewd
31.0566		Nucleus	3	0.000	1.000	24	100000023	100000023	GFP-IMPa6-IBB DeRed2-PSPC1 8C-C-PSPC1 V2.00	0	49. GFP-a6dIBB and DeRed2-PSPC1_Pos001_S001	00-tjxgGULfAQVwJ8Tt9Pyewd
28.1838		Nucleus	3	0.000	1.000	25	100000024	100000000	GFP-IMPa6-IBB DeRed2-PSPC1 8C-C-PSPC1 V2.00	0	49. GFP-a6dIBB and DeRed2-PSPC1_Pos002_S001	00-4x3a8LthGBuSPqYyJ5TYxP
25.3866		Nucleus	3	0.000	1.000	26	100000025	100000001	GFP-IMPa6-IBB DeRed2-PSPC1 8C-C-PSPC1 V2.00	0	49. GFP-a6dIBB and DeRed2-PSPC1_Pos002_S001	00-4x3a8LthGBuSPqYyJ5TYxP
25.8286		Nucleus	3	0.000	1.000	27	100000026	100000002	GFP-IMPa6-IBB DeRed2-PSPC1 8C-C-PSPC1 V2.00	0	49. GFP-a6dIBB and DeRed2-PSPC1_Pos002_S001	00-4x3a8LthGBuSPqYyJ5TYxP
27.1144		Nucleus	3	0.000	1.000	28	100000027	100000003	GFP-IMPa6-IBB DeRed2-PSPC1 8C-C-PSPC1 V2.00	0	49. GFP-a6dIBB and DeRed2-PSPC1_Pos002_S001	00-4x3a8LthGBuSPqYyJ5TYxP
29.9836		Nucleus	3	0.000	1.000	29	100000028	100000004	GFP-IMPa6-IBB DeRed2-PSPC1 8C-C-PSPC1 V2.00	0	49. GFP-a6dIBB and DeRed2-PSPC1_Pos002_S001	00-4x3a8LthGBuSPqYyJ5TYxP
31.3141		Nucleus	3	0.000	1.000	30	100000029	100000005	GFP-IMPa6-IBB DeRed2-PSPC1 8C-C-PSPC1 V2.00	0	49. GFP-a6dIBB and DeRed2-PSPC1_Pos002_S001	00-4x3a8LthGBuSPqYyJ5TYxP
24.4203		Nucleus	3	0.000	1.000	31	100000030	100000006	GFP-IMPa6-IBB DeRed2-PSPC1 8C-C-PSPC1 V2.00	0	49. GFP-a6dIBB and DeRed2-PSPC1_Pos002_S001	00-4x3a8LthGBuSPqYyJ5TYxP
21.439		Nucleus	3	0.000	1.000	32	100000031	100000007	GFP-IMPa6-IBB DeRed2-PSPC1 8C-C-PSPC1 V2.00	0	49. GFP-a6dIBB and DeRed2-PSPC1_Pos002_S001	00-4x3a8LthGBuSPqYyJ5TYxP
22.8398		Nucleus	3	0.000	1.000	33	100000032	100000008	GFP-IMPa6-IBB DeRed2-PSPC1 8C-C-PSPC1 V2.00	0	49. GFP-a6dIBB and DeRed2-PSPC1_Pos002_S001	00-4x3a8LthGBuSPqYyJ5TYxP
26.9355		Nucleus	3	0.000	1.000	34	100000033	100000009	GFP-IMPa6-IBB DeRed2-PSPC1 8C-C-PSPC1 V2.00	0	49. GFP-a6dIBB and DeRed2-PSPC1_Pos002_S001	00-4x3a8LthGBuSPqYyJ5TYxP
28.1577		Nucleus	3	0.000	1.000	35	100000034	100000010	GFP-IMPa6-IBB DeRed2-PSPC1 8C-C-PSPC1 V2.00	0	49. GFP-a6dIBB and DeRed2-PSPC1_Pos002_S001	00-4x3a8LthGBuSPqYyJ5TYxP
21.8695		Nucleus	3	0.000	1.000	36	100000035	100000011	GFP-IMPa6-IBB DeRed2-PSPC1 8C-C-PSPC1 V2.00	0	49. GFP-a6dIBB and DeRed2-PSPC1_Pos002_S001	00-4x3a8LthGBuSPqYyJ5TYxP
41.9509		Nucleus	3	0.000	1.000	37	100000036	100000012	GFP-IMPa6-IBB DeRed2-PSPC1 8C-C-PSPC1 V2.00	0	49. GFP-a6dIBB and DeRed2-PSPC1_Pos002_S001	00-4x3a8LthGBuSPqYyJ5TYxP
31.6636		Nucleus	3	0.000	1.000	38	100000037	100000013	GFP-IMPa6-IBB DeRed2-PSPC1 8C-C-PSPC1 V2.00	0	49. GFP-a6dIBB and DeRed2-PSPC1_Pos002_S001	00-4x3a8LthGBuSPqYyJ5TYxP
27.5863		Nucleus	3	0.000	1.000	39	100000038	100000014	GFP-IMPa6-IBB DeRed2-PSPC1 8C-C-PSPC1 V2.00	0	49. GFP-a6dIBB and DeRed2-PSPC1_Pos002_S001	00-4x3a8LthGBuSPqYyJ5TYxP
28.1384		Nucleus	3	0.000	1.000	40	100000039	100000000	GFP-IMPa6-IBB DeRed2-PSPC1 8C-C-PSPC1 V2.00	0	49. GFP-a6dIBB and DeRed2-PSPC1_Pos003_S001	00-gs4JRJik2XhXjPV2HoquR4
22.0565		Nucleus	3	0.000	1.000	43	100000040	100000001	GFP-IMPa6-IBB DeRed2-PSPC1 8C-C-PSPC1 V2.00	0	49. GFP-a6dIBB and DeRed2-PSPC1_Pos003_S001	00-gs4JRJik2XhXjPV2HoquR4
21.3826		Nucleus	3	0.000	1.000	44	100000041	100000002	GFP-IMPa6-IBB DeRed2-PSPC1 8C-C-PSPC1 V2.00	0	49. GFP-a6dIBB and DeRed2-PSPC1_Pos003_S001	00-gs4JRJik2XhXjPV2HoquR4
21.2521		Nucleus	3	0.000	1.000	45	100000042	100000003	GFP-IMPa6-IBB DeRed2-PSPC1 8C-C-PSPC1 V2.00	0	49. GFP-a6dIBB and DeRed2-PSPC1_Pos003_S001	00-gs4JRJik2XhXjPV2HoquR4
25.9668		Nucleus	3	0.000	1.000	46	100000043	100000004	GFP-IMPa6-IBB DeRed2-PSPC1 8C-C-PSPC1 V2.00	0	49. GFP-a6dIBB and DeRed2-PSPC1_Pos003_S001	00-gs4JRJik2XhXjPV2HoquR4
24.6146		Nucleus	3	0.000	1.000	47	100000044	100000005	GFP-IMPa6-IBB DeRed2-PSPC1 8C-C-PSPC1 V2.00	0	49. GFP-a6dIBB and DeRed2-PSPC1_Pos003_S001	00-gs4JRJik2XhXjPV2HoquR4
26.507		Nucleus	3	0.000	1.000	48	100000045	100000006	GFP-IMPa6-IBB DeRed2-PSPC1 8C-C-PSPC1 V2.00	0	49. GFP-a6dIBB and DeRed2-PSPC1_Pos003_S001	00-gs4JRJik2XhXjPV2HoquR4
22.2494		Nucleus	3	0.000	1.000	49	100000046	100000007	GFP-IMPa6-IBB DeRed2-PSPC1 8C-C-PSPC1 V2.00	0	49. GFP-a6dIBB and DeRed2-PSPC1_Pos003_S001	00-gs4JRJik2XhXjPV2HoquR4
23.0599		Nucleus	3	0.000	1.000	50	100000047	100000008	GFP-IMPa6-IBB DeRed2-PSPC1 8C-C-PSPC1 V2.00	0	49. GFP-a6dIBB and DeRed2-PSPC1_Pos003_S001	00-gs4JRJik2XhXjPV2HoquR4
23.3652		Nucleus	3	0.000	1.000	51	100000048	100000009	GFP-IMPa6-IBB DeRed2-PSPC1 8C-C-PSPC1 V2.00	0	49. GFP-a6dIBB and DeRed2-PSPC1_Pos003_S001	00-gs4JRJik2XhXjPV2HoquR4
23.4993		Nucleus	3	0.000	1.000	52	100000049	100000010	GFP-IMPa6-IBB DeRed2-PSPC1 8C-C-PSPC1 V2.00	0	49. GFP-a6dIBB and DeRed2-PSPC1_Pos003_S001	00-gs4JRJik2XhXjPV2HoquR4
21.559		Nucleus	3	0.000	1.000	53	100000050	100000011	GFP-IMPa6-IBB DeRed2-PSPC1 8C-C-PSPC1 V2.00	0	49. GFP-a6dIBB and DeRed2-PSPC1_Pos003_S001	00-gs4JRJik2XhXjPV2HoquR4
20.1028		Nucleus	3	0.000	1.000	54	100000051	100000012	GFP-IMPa6-IBB DeRed2-PSPC1 8C-C-PSPC1 V2.00	0	49. GFP-a6dIBB and DeRed2-PSPC1_Pos003_S001	00-gs4JRJik2XhXjPV2HoquR4
25.4691		Nucleus	3	0.000	1.000	55	100000052	100000013	GFP-IMPa6-IBB DeRed2-PSPC1 8C-C-PSPC1 V2.00	0	49. GFP-a6dIBB and DeRed2-PSPC1_Pos003_S001	00-gs4JRJik2XhXjPV2HoquR4
25.4635		Nucleus	3	0.000	1.000	56	100000053	100000014	GFP-IMPa6-IBB DeRed2-PSPC1 8C-C-PSPC1 V2.00	0	49. GFP-a6dIBB and DeRed2-PSPC1_Pos003_S001	00-gs4JRJik2XhXjPV2HoquR4
25.3744		Nucleus	3	0.000	1.000	57	100000054	100000015	GFP-IMPa6-IBB DeRed2-PSPC1 8C-C-PSPC1 V2.00	0	49. GFP-a6dIBB and DeRed2-PSPC1_Pos003_S001	00-gs4JRJik2XhXjPV2HoquR4
22.458		Nucleus	3	0.000	1.000	58	100000055	100000016	GFP-IMPa6-IBB DeRed2-PSPC1 8C-C-PSPC1 V2.00	0	49. GFP-a6dIBB and DeRed2-PSPC1_Pos003_S001	00-gs4JRJik2XhXjPV2HoquR4
22.2696		Nucleus	3	0.000	1.000	59	100000056	100000017	GFP-IMPa6-IBB DeRed2-PSPC1 8C-C-PSPC1 V2.00	0	49. GFP-a6dIBB and DeRed2-PSPC1_Pos003_S001	00-gs4JRJik2XhXjPV2HoquR4
20.5896		Nucleus	3	0.000	1.000	60	100000057	100000018	GFP-IMPa6-IBB DeRed2-PSPC1 8C-C-PSPC1 V2.00	0	49. GFP-a6dIBB and DeRed2-PSPC1_Pos003_S001	00-gs4JRJik2XhXjPV2HoquR4
25.1147		Nucleus	3	0.000	1.000	61	100000058	100000019	GFP-IMPa6-IBB DeRed2-PSPC1 8C-C-PSPC1 V2.00	0	49. GFP-a6dIBB and DeRed2-PSPC1_Pos003_S001	00-gs4JRJik2XhXjPV2HoquR4
24.8774		Nucleus	3	0.000	1.000	62	100000059	100000020	GFP-IMPa6-IBB DeRed2-PSPC1 8C-C-PSPC1 V2.00	0	49. GFP-a6dIBB and DeRed2-PSPC1_Pos003_S001	00-gs4JRJik2XhXjPV2HoquR4
48.1408		Nucleus	3	0.000	1.000	63	100000060	100000021	GFP-IMPa6-IBB DeRed2-PSPC1 8C-C-PSPC1 V2.00	0	49. GFP-a6dIBB and DeRed2-PSPC1_Pos003_S001	00-gs4JRJik2XhXjPV2HoquR4
24.4165		Nucleus	3	0.000	1.000	64	100000061	100000022	GFP-IMPa6-IBB DeRed2-PSPC1 8C-C-PSPC1 V2.00	0	49. GFP-a6dIBB and DeRed2-PSPC1_Pos003_S001	00-gs4JRJik2XhXjPV2HoquR4
26.9456		Nucleus	3	0.000	1.000	65	100000062	100000023	GFP-IMPa6-IBB DeRed2-PSPC1 8C-C-PSPC1 V2.00	0	49. GFP-a6dIBB and DeRed2-PSPC1_Pos003_S001	00-gs4JRJik2XhXjPV2HoquR4
50.3874		Nucleus	3	0.000	1.000	66	100000063	100000024	GFP-IMPa6-IBB DeRed2-PSPC1 8C-C-PSPC1 V2.00	0	49. GFP-a6dIBB and DeRed2-PSPC1_Pos003_S001	00-gs4JRJik2XhXjPV2HoquR4
27.0207		Nucleus	3	0.000	1.000	67	100000064	100000025	GFP-IMPa6-IBB DeRed2-PSPC1 8C-C-PSPC1 V2.00	0	49. GFP-a6dIBB and DeRed2-PSPC1_Pos003_S001	00-gs4JRJik2XhXjPV2HoquR4
29.1334		Nucleus	3	0.000	1.000	68	100000065	100000026	GFP-IMPa6-IBB DeRed2-PSPC1 8C-C-PSPC1 V2.00	0	49. GFP-a6dIBB and DeRed2-PSPC1_Pos003_S001	00-gs4JRJik2XhXjPV2HoquR4
22.5465		Nucleus	3	0.000	1.000	69	100000066	100000027	GFP-IMPa6-IBB DeRed2-PSPC1 8C-C-PSPC1 V2.00	0	49. GFP-a6dIBB and DeRed2-PSPC1_Pos003_S001	00-gs4JRJik2XhXjPV2HoquR4
29.9832		Nucleus	3	0.000	1.000	70	100000067	100000028	GFP-IMPa6-IBB DeRed2-PSPC1 8C-C-PSPC1 V2.00	0	49. GFP-a6dIBB and DeRed2-PSPC1_Pos003_S001	00-gs4JRJik2XhXjPV2HoquR4
50.737		Nucleus	3	0.000	1.000	71	100000068	100000029	GFP-IMPa6-IBB DeRed2-PSPC1 8C-C-PSPC1 V2.00	0	49. GFP-a6dIBB and DeRed2-PSPC1_Pos003_S001	00-gs4JRJik2XhXjPV2HoquR4
27.8313		Nucleus	3	0.000	1.000	72	100000069	100000000	GFP-IMPa6-IBB DeRed2-PSPC1 8C-C-PSPC1 V2.00	0	49. GFP-a6dIBB and DeRed2-PSPC1_Pos004_S001	00-958C6mgstXYbSAgvoL7AaR
30.5589		Nucleus	3	0.000	1.000	73	100000070	100000001	GFP-IMPa6-IBB DeRed2-PSPC1 8C-C-PSPC1 V2.00	0	49. GFP-a6dIBB and DeRed2-PSPC1_Pos004_S001	00-958C6mgstXYbSAgvoL7AaR
26.2896		Nucleus	3	0.000	1.000	74	100000071	100000002	GFP-IMPa6-IBB DeRed2-PSPC1 8C-C-PSPC1 V2.00	0	49. GFP-a6dIBB and DeRed2-PSPC1_Pos004_S001	00-958C6mgstXYbSAgvoL7AaR
25.4128		Nucleus	3	0.000	1.000	75	100000072	100000003	GFP-IMPa6-IBB DeRed2-PSPC1 8C-C-PSPC1 V2.00	0	49. GFP-a6dIBB and DeRed2-PSPC1_Pos004_S001	00-958C6mgstXYbSAgvoL7AaR
23.0971		Nucleus	3	0.000	1.000	76	100000073	100000004	GFP-IMPa6-IBB DeRed2-PSPC1 8C-C-PSPC1 V2.00	0	49. GFP-a6dIBB and DeRed2-PSPC1_Pos004_S001	00-958C6mgstXYbSAgvoL7AaR
21.8154		Nucleus	3	0.000	1.000	77	100000074	100000005	GFP-IMPa6-IBB DeRed2-PSPC1 8C-C-PSPC1 V2.00	0	49. GFP-a6dIBB and DeRed2-PSPC1_Pos004_S001	00-958C6mgstXYbSAgvoL7AaR
22.0696		Nucleus	3	0.000	1.000	78	100000075	100000006	GFP-IMPa6-IBB DeRed2-PSPC1 8C-C-PSPC1 V2.00	0	49. GFP-a6dIBB and DeRed2-PSPC1_Pos004_S001	00-958C6mgstXYbSAgvoL7AaR
23.5399		Nucleus	3	0.000	1.000	79	100000076	100000007	GFP-IMPa6-IBB DeRed2-PSPC1 8C-C-PSPC1 V2.00	0	49. GFP-a6dIBB and DeRed2-PSPC1_Pos004_S001	00-958C6mgstXYbSAgvoL7AaR
19.9117		Nucleus	3	0.000	1.000	80	100000077	100000008	GFP-IMPa6-IBB DeRed2-PSPC1 8C-C-PSPC1 V2.00	0	49. GFP-a6dIBB and DeRed2-PSPC1_Pos004_S001	00-958C6mgstXYbSAgvoL7AaR
26.1133		Nucleus	3	0.000	1.000	81	100000078	100000009	GFP-IMPa6-IBB DeRed2-PSPC1 8C-C-PSPC1 V2.00	0	49. GFP-a6dIBB and DeRed2-PSPC1_Pos004_S001	00-958C6mgstXYbSAgvoL7AaR
25.2301		Nucleus	3	0.000	1.000	82	100000079	100000010	GFP-IMPa6-IBB DeRed2-PSPC1 8C-C-PSPC1 V2.00	0	49. GFP-a6dIBB and DeRed2-PSPC1_Pos004_S001	00-958C6mgstXYbSAgvoL7AaR
27.6519		Nucleus	3	0.000	1.000	83	100000080	100000011	GFP-IMPa6-IBB DeRed2-PSPC1 8C-C-PSPC1 V2.00	0	49. GFP-a6dIBB and DeRed2-PSPC1_Pos004_S001	00-958C6mgstXYbSAgvoL7AaR
27.7256		Nucleus	3	0.000	1.000	84	100000081	100000012	GFP-IMPa6-IBB DeRed2-PSPC1 8C-C-PSPC1 V2.00	0	49. GFP-a6dIBB and DeRed2-PSPC1_Pos004_S001	00-958C6mgstXYbSAgvoL7AaR
24.466		Nucleus	3	0.000	1.000	85	100000082	100000013	GFP-IMPa6-IBB DeRed2-PSPC1 8C-C-PSPC1 V2.00	0	49. GFP-a6dIBB and DeRed2-PSPC1_Pos004_S001	00-958C6mgstXYbSAgvoL7AaR
25.8841		Nucleus	3	0.000	1.000	86	100000083	100000014	GFP-IMPa6-IBB DeRed2-PSPC1 8C-C-PSPC1 V2.00	0	49. GFP-a6dIBB and DeRed2-PSPC1_Pos004_S001	00-958C6mgstXYbSAgvoL7AaR
29.0226		Nucleus	3	0.000	1.000	87	100000084	100000015	GFP-IMPa6-IBB DeRed2-PSPC1 8C-C-PSPC1 V2.00	0	49. GFP-a6dIBB and DeRed2-PSPC1_Pos004_S001	00-958C6mgstXYbSAgvoL7AaR
25.9806		Nucleus	3	0.000	1.000	88	100000085	100000016	GFP-IMPa6-IBB DeRed2-PSPC1 8C-C-PSPC1 V2.00	0	49. GFP-a6dIBB and DeRed2-PSPC1_Pos004_S001	00-958C6mgstXYbSAgvoL7AaR
26.0371		Nucleus	3	0.000	1.000	89	100000086	100000017	GFP-IMPa6-IBB DeRed2-PSPC1 8C-C-PSPC1 V2.00	0	49. GFP-a6dIBB and DeRed2-PSPC1_Pos004_S001	00-958C6mgstXYbSAgvoL7AaR
23.8146		Nucleus	3	0.000	1.000	90	100000087	100000018	GFP-IMPa6-IBB DeRed2-PSPC1 8C-C-PSPC1 V2.00	0	49. GFP-a6dIBB and DeRed2-PSPC1_Pos004_S001	00-958C6mgstXYbSAgvoL7AaR
25.0498		Nucleus	3	0.000	1.000	91	100000088	100000019	GFP-IMPa6-IBB DeRed2-PSPC1 8C-C-PSPC1 V2.00	0	49. GFP-a6dIBB and DeRed2-PSPC1_Pos004_S001	00-958C6mgstXYbSAgvoL7AaR
23.15		Nucleus	3	0.000	1.000	92	100000089	100000020	GFP-IMPa6-IBB DeRed2-PSPC1 8C-C-PSPC1 V2.00	0	49. GFP-a6dIBB and DeRed2-PSPC1_Pos004_S001	00-958C6mgstXYbSAgvoL7AaR
20.4142		Nucleus	3	0.000	1.000	93	100000090	100000021	GFP-IMPa6-IBB DeRed2-PSPC1 8C-C-PSPC1 V2.00	0	49. GFP-a6dIBB and DeRed2-PSPC1_Pos004_S001	00-958C6mgstXYbSAgvoL7AaR
24.4346		Nucleus	3	0.000	1.000	94	100000091	100000022	GFP-IMPa6-IBB DeRed2-PSPC1 8C-C-PSPC1 V2.00	0	49. GFP-a6dIBB and DeRed2-PSPC1_Pos004_S001	00-958C6mgstXYbSAgvoL7AaR
19.0841		Nucleus	3	0.000	1.000	95	100000092	100000023	GFP-IMPa6-IBB DeRed2-PSPC1 8C-C-PSPC1 V2.00	0	49. GFP-a6dIBB and DeRed2-PSPC1_Pos004_S001	00-958C6mgstXYbSAgvoL7AaR
26.3984		Nucleus	3	0.000	1.000	96	100000093	100000024	GFP-IMPa6-IBB DeRed2-PSPC1 8C-C-PSPC1 V2.00	0	49. GFP-a6dIBB and DeRed2-PSPC1_Pos004_S001	00-958C6mgstXYbSAgvoL7AaR
19.9025		Nucleus	3	0.000	1.000	97	100000094	100000025	GFP-IMPa6-IBB DeRed2-PSPC1 8C-C-PSPC1 V2.00	0	49. GFP-a6dIBB and DeRed2-PSPC1_Pos004_S001	00-958C6mgstXYbSAgvoL7AaR
24.3963		Nucleus	3	0.000	1.000	98	100000095	100000026	GFP-IMPa6-IBB DeRed2-PSPC1 8C-C-PSPC1 V2.00	0	49. GFP-a6dIBB and DeRed2-PSPC1_Pos004_S001	00-958C6mgstXYbSAgvoL7AaR
22.0661		Nucleus	3	0.000	1.000	99	100000096	100000027	GFP-IMPa6-IBB DeRed2-PSPC1 8C-C-PSPC1 V2.00	0	49. GFP-a6dIBB and DeRed2-PSPC1_Pos004_S001	00-958C6mgstXYbSAgvoL7AaR
25.7554		Nucleus	3	0.000	1.000	100	100000097	100000028	GFP-IMPa6-IBB DeRed2-PSPC1 8C-C-PSPC1 V2.00	0	49. GFP-a6dIBB and DeRed2-PSPC1_Pos004_S001	00-958C6mgstXYbSAgvoL7AaR
25.3724		Nucleus	3	0.000	1.000	101	100000098	100000000	GFP-IMPa6-IBB DeRed2-PSPC1 8C-C-PSPC1 V2.00	0	49. GFP-a6dIBB and DeRed2-PSPC1_Pos005_S001	00-va6s2NM53y5P5ReYt6BGmX
22.8335		Nucleus	3	0.000	1.000	102	100000099	100000001	GFP-IMPa6-IBB DeRed2-PSPC1 8C-C-PSPC1 V2.00	0	49. GFP-a6dIBB and DeRed2-PSPC1_Pos005_S001	00-va6s2NM53y5P5ReYt6BGmX
32.3121		Nucleus	3	0.000	1.000	103	100000100	100000002	GFP-IMPa6-IBB DeRed2-PSPC1 8C-C-PSPC1 V2.00	0	49. GFP-a6dIBB and DeRed2-PSPC1_Pos005_S001	00-va6s2NM53y5P5ReYt6BGmX
36.4902		Nucleus	3	0.000	1.000	104	100000101	100000003	GFP-IMPa6-IBB DeRed2-PSPC1 8C-C-PSPC1 V2.00	0	49. GFP-a6dIBB and DeRed2-PSPC1_Pos005_S001	00-va6s2NM53y5P5ReYt6BGmX
21.8179		Nucleus	3	0.000	1.000	105	100000102	100000004	GFP-IMPa6-IBB DeRed2-PSPC1 8C-C-PSPC1 V2.00	0	49. GFP-a6dIBB and DeRed2-PSPC1_Pos005_S001	00-va6s2NM53y5P5ReYt6BGmX
24.7306		Nucleus	3	0.000	1.000	106	100000103	100000005	GFP-IMPa6-IBB DeRed2-PSPC1 8C-C-PSPC1 V2.00	0	49. GFP-a6dIBB and DeRed2-PSPC1_Pos005_S001	00-va6s2NM53y5P5ReYt6BGmX
25.234		Nucleus	3	0.000	1.000	107	100000104	100000006	GFP-IMPa6-IBB DeRed2-PSPC1 8C-C-PSPC1 V2.00	0	49. GFP-a6dIBB and DeRed2-PSPC1_Pos005_S001	00-va6s2NM53y5P5ReYt6BGmX
24.0719		Nucleus	3	0.000	1.000	108	100000105	100000007	GFP-IMPa6-IBB DeRed2-PSPC1 8C-C-PSPC1 V2.00	0	49. GFP-a6dIBB and DeRed2-PSPC1_Pos005_S001	00-va6s2NM53y5P5ReYt6BGmX
23.8065		Nucleus	3	0.000	1.000	109	100000106	100000008	GFP-IMPa6-IBB DeRed2-PSPC1 8C-C-PSPC1 V2.00	0	49. GFP-a6dIBB and DeRed2-PSPC1_Pos005_S001	00-va6s2NM53y5P5ReYt6BGmX
33.1588		Nucleus	3	0.000	1.000	110	100000107	100000009	GFP-IMPa6-IBB DeRed2-PSPC1 8C-C-PSPC1 V2.00	0	49. GFP-a6dIBB and DeRed2-PSPC1_Pos005_S001	00-va6s2NM53y5P5ReYt6BGmX
39.4977		Nucleus	3	0.000	1.000	111	100000108	100000010	GFP-IMPa6-IBB DeRed2-PSPC1 8C-C-PSPC1 V2.00	0	49. GFP-a6dIBB and DeRed2-PSPC1_Pos005_S001	00-va6s2NM53y5P5ReYt6BGmX
40.616		Nucleus	3	0.000	1.000	112	100000109	100000011	GFP-IMPa6-IBB DeRed2-PSPC1 8C-C-PSPC1 V2.00	0	49. GFP-a6dIBB and DeRed2-PSPC1_Pos005_S001	00-va6s2NM53y5P5ReYt6BGmX
26.1188		Nucleus	3	0.000	1.000	113	100000110	100000012	GFP-IMPa6-IBB DeRed2-PSPC1 8C-C-PSPC1 V2.00	0	49. GFP-a6dIBB and DeRed2-PSPC1_Pos005_S001	00-va6s2NM53y5P5ReYt6BGmX
25.6654		Nucleus	3	0.000	1.000	114	100000111	100000013	GFP-IMPa6-IBB DeRed2-PSPC1 8C-C-PSPC1 V2.00	0	49. GFP-a6dIBB and DeRed2-PSPC1_Pos005_S001	00-va6s2NM53y5P5ReYt6BGmX
27.7463		Nucleus	3	0.000	1.000	115	100000112	100000014	GFP-IMPa6-IBB DeRed2-PSPC1 8C-C-PSPC1 V2.00	0	49. GFP-a6dIBB and DeRed2-PSPC1_Pos005_S001	00-va6s2NM53y5P5ReYt6BGmX
27.2144		Nucleus	3	0.000	1.000	116	100000113	100000015	GFP-IMPa6-IBB DeRed2-PSPC1 8C-C-PSPC1 V2.00	0	49. GFP-a6dIBB and DeRed2-PSPC1_Pos005_S001	00-va6s2NM53y5P5ReYt6BGmX
24.7569		Nucleus	3	0.000	1.000	117	100000114	100000016	GFP-IMPa6-IBB DeRed2-PSPC1 8C-C-PSPC1 V2.00	0	49. GFP-a6dIBB and DeRed2-PSPC1_Pos005_S001	00-va6s2NM53y5P5ReYt6BGmX
31.5388		Nucleus	3	0.000	1.000	118	100000115	100000017	GFP-IMPa6-IBB DeRed2-PSPC1 8C-C-PSPC1 V2.00	0	49. GFP-a6dIBB and DeRed2-PSPC1_Pos005_S001	00-va6s2NM53y5P5ReYt6BGmX
18.7883		Nucleus	3	0.000	1.000	119	100000116	100000018	GFP-IMPa6-IBB DeRed2-PSPC1 8C-C-PSPC1 V2.00	0	49. GFP-a6dIBB and DeRed2-PSPC1_Pos005_S001	00-va6s2NM53y5P5ReYt6BGmX
28.1109		Nucleus	3	0.000	1.000	120	100000117	100000019	GFP-IMPa6-IBB DeRed2-PSPC1 8C-C-PSPC1 V2.00	0	49. GFP-a6dIBB and DeRed2-PSPC1_Pos005_S001	00-va6s2NM53y5P5ReYt6BGmX
25.3687		Nucleus	3	0.000	1.000	121	100000118	100000020	GFP-IMPa6-IBB DeRed2-PSPC1 8C-C-PSPC1 V2.00	0	49. GFP-a6dIBB and DeRed2-PSPC1_Pos005_S001	00-va6s2NM53y5P5ReYt6BGmX
22.9449		Nucleus	3	0.000	1.000	122	100000119	100000021	GFP-IMPa6-IBB DeRed2-PSPC1 8C-C-PSPC1 V2.00	0	49. GFP-a6dIBB and DeRed2-PSPC1_Pos005_S001	00-va6s2NM53y5P5ReYt6BGmX
28.8953		Nucleus	3	0.000	1.000	123	100000120	100000022	GFP-IMPa6-IBB DeRed2-PSPC1 8C-C-PSPC1 V2.00	0	49. GFP-a6dIBB and DeRed2-PSPC1_Pos005_S001	00-va6s2NM53y5P5ReYt6BGmX
30.9739		Nucleus	3	0.000	1.000	124	100000121	100000023	GFP-IMPa6-IBB DeRed2-PSPC1 8C-C-PSPC1 V2.00	0	49. GFP-a6dIBB and DeRed2-PSPC1_Pos005_S001	00-va6s2NM53y5P5ReYt6BGmX
26.0417		Nucleus	3	0.000	1.000	125	100000122	100000024	GFP-IMPa6-IBB DeRed2-PSPC1 8C-C-PSPC1 V2.00	0	49. GFP-a6dIBB and DeRed2-PSPC1_Pos005_S001	00-va6s2NM53y5P5ReYt6BGmX
23.8925		Nucleus	3	0.000	1.000	126	100000123	100000025	GFP-IMPa6-IBB DeRed2-PSPC1 8C-C-PSPC1 V2.00	0	49. GFP-a6dIBB and DeRed2-PSPC1_Pos005_S001	00-va6s2NM53y5P5ReYt6BGmX
24.4304		Nucleus	3	0.000	1.000	127	100000124	100000026	GFP-IMPa6-IBB DeRed2-PSPC1 8C-C-PSPC1 V2.00	0	49. GFP-a6dIBB and DeRed2-PSPC1_Pos005_S001	00-va6s2NM53y5P5ReYt6BGmX
38.8971		Nucleus	3	0.000	1.000	128	100000125	100000027	GFP-IMPa6-IBB DeRed2-PSPC1 8C-C-PSPC1 V2.00	0	49. GFP-a6dIBB and DeRed2-PSPC1_Pos005_S001	00-va6s2NM53y5P5ReYt6BGmX
44.8406		Nucleus	3	0.000	1.000	129	100000126	100000028	GFP-IMPa6-IBB DeRed2-PSPC1 8C-C-PSPC1 V2.00	0	49. GFP-a6dIBB and DeRed2-PSPC1_Pos005_S001	00-va6s2NM53y5P5ReYt6BGmX
36.3193		Nucleus	3	0.000	1.000	133	100000127	100000000	GFP-IMPa6-IBB DeRed2-PSPC1 8C-C-PSPC1 V2.00	0	49. GFP-a6dIBB and DeRed2-PSPC1_Pos006_S001	00-pSmxyxGjiqH2cWy7XLuEzP
46.0159		Nucleus	3	0.000	1.000	134	100000128	100000001	GFP-IMPa6-IBB DeRed2-PSPC1 8C-C-PSPC1 V2.00	0	49. GFP-a6dIBB and DeRed2-PSPC1_Pos006_S001	00-pSmxyxGjiqH2cWy7XLuEzP
41.0908		Nucleus	3	0.000	1.000	135	100000129	100000002	GFP-IMPa6-IBB DeRed2-PSPC1 8C-C-PSPC1 V2.00	0	49. GFP-a6dIBB and DeRed2-PSPC1_Pos006_S001	00-pSmxyxGjiqH2cWy7XLuEzP
58.7228		Nucleus	3	0.000	1.000	136	100000130	100000003	GFP-IMPa6-IBB DeRed2-PSPC1 8C-C-PSPC1 V2.00	0	49. GFP-a6dIBB and DeRed2-PSPC1_Pos006_S001	00-pSmxyxGjiqH2cWy7XLuEzP
30.0223		Nucleus	3	0.000	1.000	137	100000131	100000004	GFP-IMPa6-IBB DeRed2-PSPC1 8C-C-PSPC1 V2.00	0	49. GFP-a6dIBB and DeRed2-PSPC1_Pos006_S001	00-pSmxyxGjiqH2cWy7XLuEzP
21.5985		Nucleus	3	0.000	1.000	138	100000132	100000005	GFP-IMPa6-IBB DeRed2-PSPC1 8C-C-PSPC1 V2.00	0	49. GFP-a6dIBB and DeRed2-PSPC1_Pos006_S001	00-pSmxyxGjiqH2cWy7XLuEzP
24.9739		Nucleus	3	0.000	1.000	139	100000133	100000006	GFP-IMPa6-IBB DeRed2-PSPC1 8C-C-PSPC1 V2.00	0	49. GFP-a6dIBB and DeRed2-PSPC1_Pos006_S001	00-pSmxyxGjiqH2cWy7XLuEzP
20.8623		Nucleus	3	0.000	1.000	140	100000134	100000007	GFP-IMPa6-IBB DeRed2-PSPC1 8C-C-PSPC1 V2.00	0	49. GFP-a6dIBB and DeRed2-PSPC1_Pos006_S001	00-pSmxyxGjiqH2cWy7XLuEzP
28.9168		Nucleus	3	0.000	1.000	141	100000135	100000008	GFP-IMPa6-IBB DeRed2-PSPC1 8C-C-PSPC1 V2.00	0	49. GFP-a6dIBB and DeRed2-PSPC1_Pos006_S001	00-pSmxyxGjiqH2cWy7XLuEzP
22.5885		Nucleus	3	0.000	1.000	142	100000136	100000009	GFP-IMPa6-IBB DeRed2-PSPC1 8C-C-PSPC1 V2.00	0	49. GFP-a6dIBB and DeRed2-PSPC1_Pos006_S001	00-pSmxyxGjiqH2cWy7XLuEzP
80.4251		Nucleus	3	0.000	1.000	143	100000137	100000010	GFP-IMPa6-IBB DeRed2-PSPC1 8C-C-PSPC1 V2.00	0	49. GFP-a6dIBB and DeRed2-PSPC1_Pos006_S001	00-pSmxyxGjiqH2cWy7XLuEzP
20.4883		Nucleus	3	0.000	1.000	144	100000138	100000011	GFP-IMPa6-IBB DeRed2-PSPC1 8C-C-PSPC1 V2.00	0	49. GFP-a6dIBB and DeRed2-PSPC1_Pos006_S001	00-pSmxyxGjiqH2cWy7XLuEzP
24.3649		Nucleus	3	0.000	1.000	146	100000139	100000000	GFP-IMPa6-IBB DeRed2-PSPC1 8C-C-PSPC1 V2.00	0	49. GFP-a6dIBB and DeRed2-PSPC1_Pos007_S001	00-KNTuMNeP5KD6hEUtMFG4Th
26.7822		Nucleus	3	0.000	1.000	148	100000140	100000001	GFP-IMPa6-IBB DeRed2-PSPC1 8C-C-PSPC1 V2.00	0	49. GFP-a6dIBB and DeRed2-PSPC1_Pos007_S001	00-KNTuMNeP5KD6hEUtMFG4Th
20.7931		Nucleus	3	0.000	1.000	150	100000141	100000002	GFP-IMPa6-IBB DeRed2-PSPC1 8C-C-PSPC1 V2.00	0	49. GFP-a6dIBB and DeRed2-PSPC1_Pos007_S001	00-KNTuMNeP5KD6hEUtMFG4Th
30.4503		Nucleus	3	0.000	1.000	151	100000142	100000003	GFP-IMPa6-IBB DeRed2-PSPC1 8C-C-PSPC1 V2.00	0	49. GFP-a6dIBB and DeRed2-PSPC1_Pos007_S001	00-KNTuMNeP5KD6hEUtMFG4Th
32.0719		Nucleus	3	0.000	1.000	152	100000143	100000004	GFP-IMPa6-IBB DeRed2-PSPC1 8C-C-PSPC1 V2.00	0	49. GFP-a6dIBB and DeRed2-PSPC1_Pos007_S001	00-KNTuMNeP5KD6hEUtMFG4Th
33.2263		Nucleus	3	0.000	1.000	153	100000144	100000005	GFP-IMPa6-IBB DeRed2-PSPC1 8C-C-PSPC1 V2.00	0	49. GFP-a6dIBB and DeRed2-PSPC1_Pos007_S001	00-KNTuMNeP5KD6hEUtMFG4Th
29.6788		Nucleus	3	0.000	1.000	154	100000145	100000006	GFP-IMPa6-IBB DeRed2-PSPC1 8C-C-PSPC1 V2.00	0	49. GFP-a6dIBB and DeRed2-PSPC1_Pos007_S001	00-KNTuMNeP5KD6hEUtMFG4Th
29.4489		Nucleus	3	0.000	1.000	155	100000146	100000007	GFP-IMPa6-IBB DeRed2-PSPC1 8C-C-PSPC1 V2.00	0	49. GFP-a6dIBB and DeRed2-PSPC1_Pos007_S001	00-KNTuMNeP5KD6hEUtMFG4Th
28.0622		Nucleus	3	0.000	1.000	156	100000147	100000008	GFP-IMPa6-IBB DeRed2-PSPC1 8C-C-PSPC1 V2.00	0	49. GFP-a6dIBB and DeRed2-PSPC1_Pos007_S001	00-KNTuMNeP5KD6hEUtMFG4Th
23.6932		Nucleus	3	0.000	1.000	157	100000148	100000009	GFP-IMPa6-IBB DeRed2-PSPC1 8C-C-PSPC1 V2.00	0	49. GFP-a6dIBB and DeRed2-PSPC1_Pos007_S001	00-KNTuMNeP5KD6hEUtMFG4Th
22.6606		Nucleus	3	0.000	1.000	158	100000149	100000010	GFP-IMPa6-IBB DeRed2-PSPC1 8C-C-PSPC1 V2.00	0	49. GFP-a6dIBB and DeRed2-PSPC1_Pos007_S001	00-KNTuMNeP5KD6hEUtMFG4Th
27.953		Nucleus	3	0.000	1.000	159	100000150	100000011	GFP-IMPa6-IBB DeRed2-PSPC1 8C-C-PSPC1 V2.00	0	49. GFP-a6dIBB and DeRed2-PSPC1_Pos007_S001	00-KNTuMNeP5KD6hEUtMFG4Th
25.6387		Nucleus	3	0.000	1.000	160	100000151	100000012	GFP-IMPa6-IBB DeRed2-PSPC1 8C-C-PSPC1 V2.00	0	49. GFP-a6dIBB and DeRed2-PSPC1_Pos007_S001	00-KNTuMNeP5KD6hEUtMFG4Th
31.2485		Nucleus	3	0.000	1.000	161	100000152	100000013	GFP-IMPa6-IBB DeRed2-PSPC1 8C-C-PSPC1 V2.00	0	49. GFP-a6dIBB and DeRed2-PSPC1_Pos007_S001	00-KNTuMNeP5KD6hEUtMFG4Th
32.4321		Nucleus	3	0.000	1.000	162	100000153	100000014	GFP-IMPa6-IBB DeRed2-PSPC1 8C-C-PSPC1 V2.00	0	49. GFP-a6dIBB and DeRed2-PSPC1_Pos007_S001	00-KNTuMNeP5KD6hEUtMFG4Th
32.7837		Nucleus	3	0.000	1.000	163	100000154	100000015	GFP-IMPa6-IBB DeRed2-PSPC1 8C-C-PSPC1 V2.00	0	49. GFP-a6dIBB and DeRed2-PSPC1_Pos007_S001	00-KNTuMNeP5KD6hEUtMFG4Th
35.318		Nucleus	3	0.000	1.000	164	100000155	100000016	GFP-IMPa6-IBB DeRed2-PSPC1 8C-C-PSPC1 V2.00	0	49. GFP-a6dIBB and DeRed2-PSPC1_Pos007_S001	00-KNTuMNeP5KD6hEUtMFG4Th
29.3668		Nucleus	3	0.000	1.000	165	100000156	100000017	GFP-IMPa6-IBB DeRed2-PSPC1 8C-C-PSPC1 V2.00	0	49. GFP-a6dIBB and DeRed2-PSPC1_Pos007_S001	00-KNTuMNeP5KD6hEUtMFG4Th
26.2871		Nucleus	3	0.000	1.000	166	100000157	100000018	GFP-IMPa6-IBB DeRed2-PSPC1 8C-C-PSPC1 V2.00	0	49. GFP-a6dIBB and DeRed2-PSPC1_Pos007_S001	00-KNTuMNeP5KD6hEUtMFG4Th
27.5402		Nucleus	3	0.000	1.000	167	100000158	100000019	GFP-IMPa6-IBB DeRed2-PSPC1 8C-C-PSPC1 V2.00	0	49. GFP-a6dIBB and DeRed2-PSPC1_Pos007_S001	00-KNTuMNeP5KD6hEUtMFG4Th
24.8866		Nucleus	3	0.000	1.000	168	100000159	100000020	GFP-IMPa6-IBB DeRed2-PSPC1 8C-C-PSPC1 V2.00	0	49. GFP-a6dIBB and DeRed2-PSPC1_Pos007_S001	00-KNTuMNeP5KD6hEUtMFG4Th
26.918		Nucleus	3	0.000	1.000	169	100000160	100000021	GFP-IMPa6-IBB DeRed2-PSPC1 8C-C-PSPC1 V2.00	0	49. GFP-a6dIBB and DeRed2-PSPC1_Pos007_S001	00-KNTuMNeP5KD6hEUtMFG4Th
28.4621		Nucleus	3	0.000	1.000	170	100000161	100000022	GFP-IMPa6-IBB DeRed2-PSPC1 8C-C-PSPC1 V2.00	0	49. GFP-a6dIBB and DeRed2-PSPC1_Pos007_S001	00-KNTuMNeP5KD6hEUtMFG4Th
42.4774		Nucleus	3	0.000	1.000	171	100000162	100000023	GFP-IMPa6-IBB DeRed2-PSPC1 8C-C-PSPC1 V2.00	0	49. GFP-a6dIBB and DeRed2-PSPC1_Pos007_S001	00-KNTuMNeP5KD6hEUtMFG4Th
41.9928		Nucleus	3	0.000	1.000	172	100000163	100000024	GFP-IMPa6-IBB DeRed2-PSPC1 8C-C-PSPC1 V2.00	0	49. GFP-a6dIBB and DeRed2-PSPC1_Pos007_S001	00-KNTuMNeP5KD6hEUtMFG4Th
41.4618		Nucleus	3	0.000	1.000	176	100000164	100000000	GFP-IMPa6-IBB DeRed2-PSPC1 8C-C-PSPC1 V2.00	0	49. GFP-a6dIBB and DeRed2-PSPC1_Pos008_S001	00-NtNwByAdXzTCs3h8fwEagF
38.3574		Nucleus	3	0.000	1.000	178	100000165	100000001	GFP-IMPa6-IBB DeRed2-PSPC1 8C-C-PSPC1 V2.00	0	49. GFP-a6dIBB and DeRed2-PSPC1_Pos008_S001	00-NtNwByAdXzTCs3h8fwEagF
24.8715		Nucleus	3	0.000	1.000	180	100000166	100000002	GFP-IMPa6-IBB DeRed2-PSPC1 8C-C-PSPC1 V2.00	0	49. GFP-a6dIBB and DeRed2-PSPC1_Pos008_S001	00-NtNwByAdXzTCs3h8fwEagF
25.7057		Nucleus	3	0.000	1.000	181	100000167	100000003	GFP-IMPa6-IBB DeRed2-PSPC1 8C-C-PSPC1 V2.00	0	49. GFP-a6dIBB and DeRed2-PSPC1_Pos008_S001	00-NtNwByAdXzTCs3h8fwEagF
22.5762		Nucleus	3	0.000	1.000	182	100000168	100000004	GFP-IMPa6-IBB DeRed2-PSPC1 8C-C-PSPC1 V2.00	0	49. GFP-a6dIBB and DeRed2-PSPC1_Pos008_S001	00-NtNwByAdXzTCs3h8fwEagF
31.4815		Nucleus	3	0.000	1.000	183	100000169	100000005	GFP-IMPa6-IBB DeRed2-PSPC1 8C-C-PSPC1 V2.00	0	49. GFP-a6dIBB and DeRed2-PSPC1_Pos008_S001	00-NtNwByAdXzTCs3h8fwEagF
23.1511		Nucleus	3	0.000	1.000	184	100000170	100000006	GFP-IMPa6-IBB DeRed2-PSPC1 8C-C-PSPC1 V2.00	0	49. GFP-a6dIBB and DeRed2-PSPC1_Pos008_S001	00-NtNwByAdXzTCs3h8fwEagF
30.9777		Nucleus	3	0.000	1.000	185	100000171	100000007	GFP-IMPa6-IBB DeRed2-PSPC1 8C-C-PSPC1 V2.00	0	49. GFP-a6dIBB and DeRed2-PSPC1_Pos008_S001	00-NtNwByAdXzTCs3h8fwEagF
32.0542		Nucleus	3	0.000	1.000	186	100000172	100000008	GFP-IMPa6-IBB DeRed2-PSPC1 8C-C-PSPC1 V2.00	0	49. GFP-a6dIBB and DeRed2-PSPC1_Pos008_S001	00-NtNwByAdXzTCs3h8fwEagF
26.1866		Nucleus	3	0.000	1.000	187	100000173	100000009	GFP-IMPa6-IBB DeRed2-PSPC1 8C-C-PSPC1 V2.00	0	49. GFP-a6dIBB and DeRed2-PSPC1_Pos008_S001	00-NtNwByAdXzTCs3h8fwEagF
29.7964		Nucleus	3	0.000	1.000	188	100000174	100000010	GFP-IMPa6-IBB DeRed2-PSPC1 8C-C-PSPC1 V2.00	0	49. GFP-a6dIBB and DeRed2-PSPC1_Pos008_S001	00-NtNwByAdXzTCs3h8fwEagF
24.464		Nucleus	3	0.000	1.000	189	100000175	100000011	GFP-IMPa6-IBB DeRed2-PSPC1 8C-C-PSPC1 V2.00	0	49. GFP-a6dIBB and DeRed2-PSPC1_Pos008_S001	00-NtNwByAdXzTCs3h8fwEagF
32.7022		Nucleus	3	0.000	1.000	190	100000176	100000012	GFP-IMPa6-IBB DeRed2-PSPC1 8C-C-PSPC1 V2.00	0	49. GFP-a6dIBB and DeRed2-PSPC1_Pos008_S001	00-NtNwByAdXzTCs3h8fwEagF
25.4746		Nucleus	3	0.000	1.000	191	100000177	100000013	GFP-IMPa6-IBB DeRed2-PSPC1 8C-C-PSPC1 V2.00	0	49. GFP-a6dIBB and DeRed2-PSPC1_Pos008_S001	00-NtNwByAdXzTCs3h8fwEagF
32.4375		Nucleus	3	0.000	1.000	192	100000178	100000014	GFP-IMPa6-IBB DeRed2-PSPC1 8C-C-PSPC1 V2.00	0	49. GFP-a6dIBB and DeRed2-PSPC1_Pos008_S001	00-NtNwByAdXzTCs3h8fwEagF
25.7368		Nucleus	3	0.000	1.000	193	100000179	100000015	GFP-IMPa6-IBB DeRed2-PSPC1 8C-C-PSPC1 V2.00	0	49. GFP-a6dIBB and DeRed2-PSPC1_Pos008_S001	00-NtNwByAdXzTCs3h8fwEagF
23.8059		Nucleus	3	0.000	1.000	194	100000180	100000016	GFP-IMPa6-IBB DeRed2-PSPC1 8C-C-PSPC1 V2.00	0	49. GFP-a6dIBB and DeRed2-PSPC1_Pos008_S001	00-NtNwByAdXzTCs3h8fwEagF
19.7444		Nucleus	3	0.000	1.000	195	100000181	100000017	GFP-IMPa6-IBB DeRed2-PSPC1 8C-C-PSPC1 V2.00	0	49. GFP-a6dIBB and DeRed2-PSPC1_Pos008_S001	00-NtNwByAdXzTCs3h8fwEagF
22.6515		Nucleus	3	0.000	1.000	196	100000182	100000018	GFP-IMPa6-IBB DeRed2-PSPC1 8C-C-PSPC1 V2.00	0	49. GFP-a6dIBB and DeRed2-PSPC1_Pos008_S001	00-NtNwByAdXzTCs3h8fwEagF
19.3361		Nucleus	3	0.000	1.000	197	100000183	100000019	GFP-IMPa6-IBB DeRed2-PSPC1 8C-C-PSPC1 V2.00	0	49. GFP-a6dIBB and DeRed2-PSPC1_Pos008_S001	00-NtNwByAdXzTCs3h8fwEagF
43.9005		Nucleus	3	0.000	1.000	198	100000184	100000020	GFP-IMPa6-IBB DeRed2-PSPC1 8C-C-PSPC1 V2.00	0	49. GFP-a6dIBB and DeRed2-PSPC1_Pos008_S001	00-NtNwByAdXzTCs3h8fwEagF
35.8609		Nucleus	3	0.000	1.000	199	100000185	100000021	GFP-IMPa6-IBB DeRed2-PSPC1 8C-C-PSPC1 V2.00	0	49. GFP-a6dIBB and DeRed2-PSPC1_Pos008_S001	00-NtNwByAdXzTCs3h8fwEagF
35.7012		Nucleus	3	0.000	1.000	200	100000186	100000000	GFP-IMPa6-IBB DeRed2-PSPC1 8C-C-PSPC1 V2.00	0	49. GFP-a6dIBB and DeRed2-PSPC1_Pos009_S001	00-9RmjdX4MbNSyRmyZKaj6U6
23.234		Nucleus	3	0.000	1.000	201	100000187	100000001	GFP-IMPa6-IBB DeRed2-PSPC1 8C-C-PSPC1 V2.00	0	49. GFP-a6dIBB and DeRed2-PSPC1_Pos009_S001	00-9RmjdX4MbNSyRmyZKaj6U6
23.1637		Nucleus	3	0.000	1.000	202	100000188	100000002	GFP-IMPa6-IBB DeRed2-PSPC1 8C-C-PSPC1 V2.00	0	49. GFP-a6dIBB and DeRed2-PSPC1_Pos009_S001	00-9RmjdX4MbNSyRmyZKaj6U6
25.8728		Nucleus	3	0.000	1.000	203	100000189	100000003	GFP-IMPa6-IBB DeRed2-PSPC1 8C-C-PSPC1 V2.00	0	49. GFP-a6dIBB and DeRed2-PSPC1_Pos009_S001	00-9RmjdX4MbNSyRmyZKaj6U6
24.098		Nucleus	3	0.000	1.000	204	100000190	100000004	GFP-IMPa6-IBB DeRed2-PSPC1 8C-C-PSPC1 V2.00	0	49. GFP-a6dIBB and DeRed2-PSPC1_Pos009_S001	00-9RmjdX4MbNSyRmyZKaj6U6
27.1323		Nucleus	3	0.000	1.000	205	100000191	100000005	GFP-IMPa6-IBB DeRed2-PSPC1 8C-C-PSPC1 V2.00	0	49. GFP-a6dIBB and DeRed2-PSPC1_Pos009_S001	00-9RmjdX4MbNSyRmyZKaj6U6
24.7896		Nucleus	3	0.000	1.000	206	100000192	100000006	GFP-IMPa6-IBB DeRed2-PSPC1 8C-C-PSPC1 V2.00	0	49. GFP-a6dIBB and DeRed2-PSPC1_Pos009_S001	00-9RmjdX4MbNSyRmyZKaj6U6
18.6818		Nucleus	3	0.000	1.000	207	100000193	100000007	GFP-IMPa6-IBB DeRed2-PSPC1 8C-C-PSPC1 V2.00	0	49. GFP-a6dIBB and DeRed2-PSPC1_Pos009_S001	00-9RmjdX4MbNSyRmyZKaj6U6
22.1198		Nucleus	3	0.000	1.000	208	100000194	100000008	GFP-IMPa6-IBB DeRed2-PSPC1 8C-C-PSPC1 V2.00	0	49. GFP-a6dIBB and DeRed2-PSPC1_Pos009_S001	00-9RmjdX4MbNSyRmyZKaj6U6
27.1141		Nucleus	3	0.000	1.000	209	100000195	100000009	GFP-IMPa6-IBB DeRed2-PSPC1 8C-C-PSPC1 V2.00	0	49. GFP-a6dIBB and DeRed2-PSPC1_Pos009_S001	00-9RmjdX4MbNSyRmyZKaj6U6
23.9321		Nucleus	3	0.000	1.000	210	100000196	100000010	GFP-IMPa6-IBB DeRed2-PSPC1 8C-C-PSPC1 V2.00	0	49. GFP-a6dIBB and DeRed2-PSPC1_Pos009_S001	00-9RmjdX4MbNSyRmyZKaj6U6
29.9357		Nucleus	3	0.000	1.000	211	100000197	100000011	GFP-IMPa6-IBB DeRed2-PSPC1 8C-C-PSPC1 V2.00	0	49. GFP-a6dIBB and DeRed2-PSPC1_Pos009_S001	00-9RmjdX4MbNSyRmyZKaj6U6
22.6093		Nucleus	3	0.000	1.000	212	100000198	100000012	GFP-IMPa6-IBB DeRed2-PSPC1 8C-C-PSPC1 V2.00	0	49. GFP-a6dIBB and DeRed2-PSPC1_Pos009_S001	00-9RmjdX4MbNSyRmyZKaj6U6
25.66		Nucleus	3	0.000	1.000	213	100000199	100000013	GFP-IMPa6-IBB DeRed2-PSPC1 8C-C-PSPC1 V2.00	0	49. GFP-a6dIBB and DeRed2-PSPC1_Pos009_S001	00-9RmjdX4MbNSyRmyZKaj6U6
23.5815		Nucleus	3	0.000	1.000	214	100000200	100000014	GFP-IMPa6-IBB DeRed2-PSPC1 8C-C-PSPC1 V2.00	0	49. GFP-a6dIBB and DeRed2-PSPC1_Pos009_S001	00-9RmjdX4MbNSyRmyZKaj6U6
26.2983		Nucleus	3	0.000	1.000	215	100000201	100000015	GFP-IMPa6-IBB DeRed2-PSPC1 8C-C-PSPC1 V2.00	0	49. GFP-a6dIBB and DeRed2-PSPC1_Pos009_S001	00-9RmjdX4MbNSyRmyZKaj6U6
26.5184		Nucleus	3	0.000	1.000	216	100000202	100000016	GFP-IMPa6-IBB DeRed2-PSPC1 8C-C-PSPC1 V2.00	0	49. GFP-a6dIBB and DeRed2-PSPC1_Pos009_S001	00-9RmjdX4MbNSyRmyZKaj6U6
21.3414		Nucleus	3	0.000	1.000	217	100000203	100000017	GFP-IMPa6-IBB DeRed2-PSPC1 8C-C-PSPC1 V2.00	0	49. GFP-a6dIBB and DeRed2-PSPC1_Pos009_S001	00-9RmjdX4MbNSyRmyZKaj6U6
27.0963		Nucleus	3	0.000	1.000	218	100000204	100000018	GFP-IMPa6-IBB DeRed2-PSPC1 8C-C-PSPC1 V2.00	0	49. GFP-a6dIBB and DeRed2-PSPC1_Pos009_S001	00-9RmjdX4MbNSyRmyZKaj6U6
19.9519		Nucleus	3	0.000	1.000	219	100000205	100000019	GFP-IMPa6-IBB DeRed2-PSPC1 8C-C-PSPC1 V2.00	0	49. GFP-a6dIBB and DeRed2-PSPC1_Pos009_S001	00-9RmjdX4MbNSyRmyZKaj6U6
21.3472		Nucleus	3	0.000	1.000	220	100000206	100000020	GFP-IMPa6-IBB DeRed2-PSPC1 8C-C-PSPC1 V2.00	0	49. GFP-a6dIBB and DeRed2-PSPC1_Pos009_S001	00-9RmjdX4MbNSyRmyZKaj6U6
25.2025		Nucleus	3	0.000	1.000	221	100000207	100000021	GFP-IMPa6-IBB DeRed2-PSPC1 8C-C-PSPC1 V2.00	0	49. GFP-a6dIBB and DeRed2-PSPC1_Pos009_S001	00-9RmjdX4MbNSyRmyZKaj6U6
28.0725		Nucleus	3	0.000	1.000	222	100000208	100000022	GFP-IMPa6-IBB DeRed2-PSPC1 8C-C-PSPC1 V2.00	0	49. GFP-a6dIBB and DeRed2-PSPC1_Pos009_S001	00-9RmjdX4MbNSyRmyZKaj6U6
21.9233		Nucleus	3	0.000	1.000	223	100000209	100000023	GFP-IMPa6-IBB DeRed2-PSPC1 8C-C-PSPC1 V2.00	0	49. GFP-a6dIBB and DeRed2-PSPC1_Pos009_S001	00-9RmjdX4MbNSyRmyZKaj6U6
21.5421		Nucleus	3	0.000	1.000	224	100000210	100000024	GFP-IMPa6-IBB DeRed2-PSPC1 8C-C-PSPC1 V2.00	0	49. GFP-a6dIBB and DeRed2-PSPC1_Pos009_S001	00-9RmjdX4MbNSyRmyZKaj6U6
31.1321		Nucleus	3	0.000	1.000	225	100000211	100000025	GFP-IMPa6-IBB DeRed2-PSPC1 8C-C-PSPC1 V2.00	0	49. GFP-a6dIBB and DeRed2-PSPC1_Pos009_S001	00-9RmjdX4MbNSyRmyZKaj6U6
24.9419		Nucleus	3	0.000	1.000	226	100000212	100000026	GFP-IMPa6-IBB DeRed2-PSPC1 8C-C-PSPC1 V2.00	0	49. GFP-a6dIBB and DeRed2-PSPC1_Pos009_S001	00-9RmjdX4MbNSyRmyZKaj6U6
26.6316		Nucleus	3	0.000	1.000	227	100000213	100000027	GFP-IMPa6-IBB DeRed2-PSPC1 8C-C-PSPC1 V2.00	0	49. GFP-a6dIBB and DeRed2-PSPC1_Pos009_S001	00-9RmjdX4MbNSyRmyZKaj6U6
77.9749		Nucleus	3	0.000	1.000	228	100000214	100000028	GFP-IMPa6-IBB DeRed2-PSPC1 8C-C-PSPC1 V2.00	0	49. GFP-a6dIBB and DeRed2-PSPC1_Pos009_S001	00-9RmjdX4MbNSyRmyZKaj6U6
24.9767		Nucleus	3	0.000	1.000	229	100000215	100000000	GFP-IMPa6-IBB DeRed2-PSPC1 8C-C-PSPC1 V2.00	0	49. GFP-a6dIBB and DeRed2-PSPC1_Pos010_S001	00-LnEUT4MvEsmCtoYCiCRszS
26.1671		Nucleus	3	0.000	1.000	230	100000216	100000001	GFP-IMPa6-IBB DeRed2-PSPC1 8C-C-PSPC1 V2.00	0	49. GFP-a6dIBB and DeRed2-PSPC1_Pos010_S001	00-LnEUT4MvEsmCtoYCiCRszS
30.7266		Nucleus	3	0.000	1.000	231	100000217	100000002	GFP-IMPa6-IBB DeRed2-PSPC1 8C-C-PSPC1 V2.00	0	49. GFP-a6dIBB and DeRed2-PSPC1_Pos010_S001	00-LnEUT4MvEsmCtoYCiCRszS
25.4966		Nucleus	3	0.000	1.000	232	100000218	100000003	GFP-IMPa6-IBB DeRed2-PSPC1 8C-C-PSPC1 V2.00	0	49. GFP-a6dIBB and DeRed2-PSPC1_Pos010_S001	00-LnEUT4MvEsmCtoYCiCRszS
25.6652		Nucleus	3	0.000	1.000	233	100000219	100000004	GFP-IMPa6-IBB DeRed2-PSPC1 8C-C-PSPC1 V2.00	0	49. GFP-a6dIBB and DeRed2-PSPC1_Pos010_S001	00-LnEUT4MvEsmCtoYCiCRszS
24.0825		Nucleus	3	0.000	1.000	234	100000220	100000005	GFP-IMPa6-IBB DeRed2-PSPC1 8C-C-PSPC1 V2.00	0	49. GFP-a6dIBB and DeRed2-PSPC1_Pos010_S001	00-LnEUT4MvEsmCtoYCiCRszS
32.1816		Nucleus	3	0.000	1.000	235	100000221	100000006	GFP-IMPa6-IBB DeRed2-PSPC1 8C-C-PSPC1 V2.00	0	49. GFP-a6dIBB and DeRed2-PSPC1_Pos010_S001	00-LnEUT4MvEsmCtoYCiCRszS
46.083		Nucleus	3	0.000	1.000	236	100000222	100000007	GFP-IMPa6-IBB DeRed2-PSPC1 8C-C-PSPC1 V2.00	0	49. GFP-a6dIBB and DeRed2-PSPC1_Pos010_S001	00-LnEUT4MvEsmCtoYCiCRszS
27.2165		Nucleus	3	0.000	1.000	237	100000223	100000008	GFP-IMPa6-IBB DeRed2-PSPC1 8C-C-PSPC1 V2.00	0	49. GFP-a6dIBB and DeRed2-PSPC1_Pos010_S001	00-LnEUT4MvEsmCtoYCiCRszS
27.6997		Nucleus	3	0.000	1.000	238	100000224	100000009	GFP-IMPa6-IBB DeRed2-PSPC1 8C-C-PSPC1 V2.00	0	49. GFP-a6dIBB and DeRed2-PSPC1_Pos010_S001	00-LnEUT4MvEsmCtoYCiCRszS
28.3969		Nucleus	3	0.000	1.000	239	100000225	100000010	GFP-IMPa6-IBB DeRed2-PSPC1 8C-C-PSPC1 V2.00	0	49. GFP-a6dIBB and DeRed2-PSPC1_Pos010_S001	00-LnEUT4MvEsmCtoYCiCRszS
29.4486		Nucleus	3	0.000	1.000	240	100000226	100000011	GFP-IMPa6-IBB DeRed2-PSPC1 8C-C-PSPC1 V2.00	0	49. GFP-a6dIBB and DeRed2-PSPC1_Pos010_S001	00-LnEUT4MvEsmCtoYCiCRszS
20.9003		Nucleus	3	0.000	1.000	241	100000227	100000012	GFP-IMPa6-IBB DeRed2-PSPC1 8C-C-PSPC1 V2.00	0	49. GFP-a6dIBB and DeRed2-PSPC1_Pos010_S001	00-LnEUT4MvEsmCtoYCiCRszS
28.2932		Nucleus	3	0.000	1.000	242	100000228	100000013	GFP-IMPa6-IBB DeRed2-PSPC1 8C-C-PSPC1 V2.00	0	49. GFP-a6dIBB and DeRed2-PSPC1_Pos010_S001	00-LnEUT4MvEsmCtoYCiCRszS
17.9806		Nucleus	3	0.000	1.000	243	100000229	100000014	GFP-IMPa6-IBB DeRed2-PSPC1 8C-C-PSPC1 V2.00	0	49. GFP-a6dIBB and DeRed2-PSPC1_Pos010_S001	00-LnEUT4MvEsmCtoYCiCRszS
32.4631		Nucleus	3	0.000	1.000	244	100000230	100000015	GFP-IMPa6-IBB DeRed2-PSPC1 8C-C-PSPC1 V2.00	0	49. GFP-a6dIBB and DeRed2-PSPC1_Pos010_S001	00-LnEUT4MvEsmCtoYCiCRszS
24.6149		Nucleus	3	0.000	1.000	245	100000231	100000016	GFP-IMPa6-IBB DeRed2-PSPC1 8C-C-PSPC1 V2.00	0	49. GFP-a6dIBB and DeRed2-PSPC1_Pos010_S001	00-LnEUT4MvEsmCtoYCiCRszS
32.1619		Nucleus	3	0.000	1.000	246	100000232	100000017	GFP-IMPa6-IBB DeRed2-PSPC1 8C-C-PSPC1 V2.00	0	49. GFP-a6dIBB and DeRed2-PSPC1_Pos010_S001	00-LnEUT4MvEsmCtoYCiCRszS
23.2823		Nucleus	3	0.000	1.000	247	100000233	100000018	GFP-IMPa6-IBB DeRed2-PSPC1 8C-C-PSPC1 V2.00	0	49. GFP-a6dIBB and DeRed2-PSPC1_Pos010_S001	00-LnEUT4MvEsmCtoYCiCRszS
25.0159		Nucleus	3	0.000	1.000	248	100000234	100000019	GFP-IMPa6-IBB DeRed2-PSPC1 8C-C-PSPC1 V2.00	0	49. GFP-a6dIBB and DeRed2-PSPC1_Pos010_S001	00-LnEUT4MvEsmCtoYCiCRszS
22.9226		Nucleus	3	0.000	1.000	249	100000235	100000020	GFP-IMPa6-IBB DeRed2-PSPC1 8C-C-PSPC1 V2.00	0	49. GFP-a6dIBB and DeRed2-PSPC1_Pos010_S001	00-LnEUT4MvEsmCtoYCiCRszS
21.1837		Nucleus	3	0.000	1.000	250	100000236	100000021	GFP-IMPa6-IBB DeRed2-PSPC1 8C-C-PSPC1 V2.00	0	49. GFP-a6dIBB and DeRed2-PSPC1_Pos010_S001	00-LnEUT4MvEsmCtoYCiCRszS
26.8853		Nucleus	3	0.000	1.000	252	100000237	100000000	GFP-IMPa6-IBB DeRed2-PSPC1 8C-C-PSPC1 V2.00	0	49. GFP-a6dIBB and DeRed2-PSPC1_Pos011_S001	00-QDtt6BpbsQgLPtDT38V2Fj
24.543		Nucleus	3	0.000	1.000	253	100000238	100000001	GFP-IMPa6-IBB DeRed2-PSPC1 8C-C-PSPC1 V2.00	0	49. GFP-a6dIBB and DeRed2-PSPC1_Pos011_S001	00-QDtt6BpbsQgLPtDT38V2Fj
31.6005		Nucleus	3	0.000	1.000	254	100000239	100000002	GFP-IMPa6-IBB DeRed2-PSPC1 8C-C-PSPC1 V2.00	0	49. GFP-a6dIBB and DeRed2-PSPC1_Pos011_S001	00-QDtt6BpbsQgLPtDT38V2Fj
24.7951		Nucleus	3	0.000	1.000	255	100000240	100000003	GFP-IMPa6-IBB DeRed2-PSPC1 8C-C-PSPC1 V2.00	0	49. GFP-a6dIBB and DeRed2-PSPC1_Pos011_S001	00-QDtt6BpbsQgLPtDT38V2Fj
24.793		Nucleus	3	0.000	1.000	256	100000241	100000004	GFP-IMPa6-IBB DeRed2-PSPC1 8C-C-PSPC1 V2.00	0	49. GFP-a6dIBB and DeRed2-PSPC1_Pos011_S001	00-QDtt6BpbsQgLPtDT38V2Fj
39.6851		Nucleus	3	0.000	1.000	257	100000242	100000005	GFP-IMPa6-IBB DeRed2-PSPC1 8C-C-PSPC1 V2.00	0	49. GFP-a6dIBB and DeRed2-PSPC1_Pos011_S001	00-QDtt6BpbsQgLPtDT38V2Fj
24.6332		Nucleus	3	0.000	1.000	258	100000243	100000006	GFP-IMPa6-IBB DeRed2-PSPC1 8C-C-PSPC1 V2.00	0	49. GFP-a6dIBB and DeRed2-PSPC1_Pos011_S001	00-QDtt6BpbsQgLPtDT38V2Fj
27.6986		Nucleus	3	0.000	1.000	259	100000244	100000007	GFP-IMPa6-IBB DeRed2-PSPC1 8C-C-PSPC1 V2.00	0	49. GFP-a6dIBB and DeRed2-PSPC1_Pos011_S001	00-QDtt6BpbsQgLPtDT38V2Fj
23.9582		Nucleus	3	0.000	1.000	260	100000245	100000008	GFP-IMPa6-IBB DeRed2-PSPC1 8C-C-PSPC1 V2.00	0	49. GFP-a6dIBB and DeRed2-PSPC1_Pos011_S001	00-QDtt6BpbsQgLPtDT38V2Fj
29.5096		Nucleus	3	0.000	1.000	261	100000246	100000009	GFP-IMPa6-IBB DeRed2-PSPC1 8C-C-PSPC1 V2.00	0	49. GFP-a6dIBB and DeRed2-PSPC1_Pos011_S001	00-QDtt6BpbsQgLPtDT38V2Fj
25.8863		Nucleus	3	0.000	1.000	262	100000247	100000010	GFP-IMPa6-IBB DeRed2-PSPC1 8C-C-PSPC1 V2.00	0	49. GFP-a6dIBB and DeRed2-PSPC1_Pos011_S001	00-QDtt6BpbsQgLPtDT38V2Fj
28.8976		Nucleus	3	0.000	1.000	263	100000248	100000011	GFP-IMPa6-IBB DeRed2-PSPC1 8C-C-PSPC1 V2.00	0	49. GFP-a6dIBB and DeRed2-PSPC1_Pos011_S001	00-QDtt6BpbsQgLPtDT38V2Fj
23.6043		Nucleus	3	0.000	1.000	264	100000249	100000012	GFP-IMPa6-IBB DeRed2-PSPC1 8C-C-PSPC1 V2.00	0	49. GFP-a6dIBB and DeRed2-PSPC1_Pos011_S001	00-QDtt6BpbsQgLPtDT38V2Fj
24.3202		Nucleus	3	0.000	1.000	265	100000250	100000013	GFP-IMPa6-IBB DeRed2-PSPC1 8C-C-PSPC1 V2.00	0	49. GFP-a6dIBB and DeRed2-PSPC1_Pos011_S001	00-QDtt6BpbsQgLPtDT38V2Fj
32.107		Nucleus	3	0.000	1.000	266	100000251	100000014	GFP-IMPa6-IBB DeRed2-PSPC1 8C-C-PSPC1 V2.00	0	49. GFP-a6dIBB and DeRed2-PSPC1_Pos011_S001	00-QDtt6BpbsQgLPtDT38V2Fj
25.3031		Nucleus	3	0.000	1.000	267	100000252	100000015	GFP-IMPa6-IBB DeRed2-PSPC1 8C-C-PSPC1 V2.00	0	49. GFP-a6dIBB and DeRed2-PSPC1_Pos011_S001	00-QDtt6BpbsQgLPtDT38V2Fj
31.1679		Nucleus	3	0.000	1.000	268	100000253	100000016	GFP-IMPa6-IBB DeRed2-PSPC1 8C-C-PSPC1 V2.00	0	49. GFP-a6dIBB and DeRed2-PSPC1_Pos011_S001	00-QDtt6BpbsQgLPtDT38V2Fj
32.3079		Nucleus	3	0.000	1.000	269	100000254	100000017	GFP-IMPa6-IBB DeRed2-PSPC1 8C-C-PSPC1 V2.00	0	49. GFP-a6dIBB and DeRed2-PSPC1_Pos011_S001	00-QDtt6BpbsQgLPtDT38V2Fj
34.9237		Nucleus	3	0.000	1.000	270	100000255	100000018	GFP-IMPa6-IBB DeRed2-PSPC1 8C-C-PSPC1 V2.00	0	49. GFP-a6dIBB and DeRed2-PSPC1_Pos011_S001	00-QDtt6BpbsQgLPtDT38V2Fj
39.5778		Nucleus	3	0.000	1.000	271	100000256	100000019	GFP-IMPa6-IBB DeRed2-PSPC1 8C-C-PSPC1 V2.00	0	49. GFP-a6dIBB and DeRed2-PSPC1_Pos011_S001	00-QDtt6BpbsQgLPtDT38V2Fj
30.4843		Nucleus	3	0.000	1.000	272	100000257	100000020	GFP-IMPa6-IBB DeRed2-PSPC1 8C-C-PSPC1 V2.00	0	49. GFP-a6dIBB and DeRed2-PSPC1_Pos011_S001	00-QDtt6BpbsQgLPtDT38V2Fj
43.1462		Nucleus	3	0.000	1.000	273	100000258	100000021	GFP-IMPa6-IBB DeRed2-PSPC1 8C-C-PSPC1 V2.00	0	49. GFP-a6dIBB and DeRed2-PSPC1_Pos011_S001	00-QDtt6BpbsQgLPtDT38V2Fj
76.8466		Nucleus	3	0.000	1.000	274	100000259	100000022	GFP-IMPa6-IBB DeRed2-PSPC1 8C-C-PSPC1 V2.00	0	49. GFP-a6dIBB and DeRed2-PSPC1_Pos011_S001	00-QDtt6BpbsQgLPtDT38V2Fj
42.7664		Nucleus	3	0.000	1.000	275	100000260	100000023	GFP-IMPa6-IBB DeRed2-PSPC1 8C-C-PSPC1 V2.00	0	49. GFP-a6dIBB and DeRed2-PSPC1_Pos011_S001	00-QDtt6BpbsQgLPtDT38V2Fj
46.3434		Nucleus	3	0.000	1.000	276	100000261	100000024	GFP-IMPa6-IBB DeRed2-PSPC1 8C-C-PSPC1 V2.00	0	49. GFP-a6dIBB and DeRed2-PSPC1_Pos011_S001	00-QDtt6BpbsQgLPtDT38V2Fj
42.0415		Nucleus	3	0.000	1.000	277	100000262	100000025	GFP-IMPa6-IBB DeRed2-PSPC1 8C-C-PSPC1 V2.00	0	49. GFP-a6dIBB and DeRed2-PSPC1_Pos011_S001	00-QDtt6BpbsQgLPtDT38V2Fj
48.1121		Nucleus	3	0.000	1.000	278	100000263	100000026	GFP-IMPa6-IBB DeRed2-PSPC1 8C-C-PSPC1 V2.00	0	49. GFP-a6dIBB and DeRed2-PSPC1_Pos011_S001	00-QDtt6BpbsQgLPtDT38V2Fj
23.6688		Nucleus	3	0.000	1.000	279	100000264	100000000	GFP-IMPa6-IBB DeRed2-PSPC1 8C-C-PSPC1 V2.00	0	49. GFP-a6dIBB and DeRed2-PSPC1_Pos012_S001	00-pXmNXD5UZW3KJFaSFestKC
35.3003		Nucleus	3	0.000	1.000	280	100000265	100000001	GFP-IMPa6-IBB DeRed2-PSPC1 8C-C-PSPC1 V2.00	0	49. GFP-a6dIBB and DeRed2-PSPC1_Pos012_S001	00-pXmNXD5UZW3KJFaSFestKC
30.3393		Nucleus	3	0.000	1.000	281	100000266	100000002	GFP-IMPa6-IBB DeRed2-PSPC1 8C-C-PSPC1 V2.00	0	49. GFP-a6dIBB and DeRed2-PSPC1_Pos012_S001	00-pXmNXD5UZW3KJFaSFestKC
21.4461		Nucleus	3	0.000	1.000	282	100000267	100000003	GFP-IMPa6-IBB DeRed2-PSPC1 8C-C-PSPC1 V2.00	0	49. GFP-a6dIBB and DeRed2-PSPC1_Pos012_S001	00-pXmNXD5UZW3KJFaSFestKC
28.4879		Nucleus	3	0.000	1.000	283	100000268	100000004	GFP-IMPa6-IBB DeRed2-PSPC1 8C-C-PSPC1 V2.00	0	49. GFP-a6dIBB and DeRed2-PSPC1_Pos012_S001	00-pXmNXD5UZW3KJFaSFestKC
32.2208		Nucleus	3	0.000	1.000	284	100000269	100000005	GFP-IMPa6-IBB DeRed2-PSPC1 8C-C-PSPC1 V2.00	0	49. GFP-a6dIBB and DeRed2-PSPC1_Pos012_S001	00-pXmNXD5UZW3KJFaSFestKC
30.1148		Nucleus	3	0.000	1.000	285	100000270	100000006	GFP-IMPa6-IBB DeRed2-PSPC1 8C-C-PSPC1 V2.00	0	49. GFP-a6dIBB and DeRed2-PSPC1_Pos012_S001	00-pXmNXD5UZW3KJFaSFestKC
35.3231		Nucleus	3	0.000	1.000	286	100000271	100000007	GFP-IMPa6-IBB DeRed2-PSPC1 8C-C-PSPC1 V2.00	0	49. GFP-a6dIBB and DeRed2-PSPC1_Pos012_S001	00-pXmNXD5UZW3KJFaSFestKC
32.9466		Nucleus	3	0.000	1.000	287	100000272	100000008	GFP-IMPa6-IBB DeRed2-PSPC1 8C-C-PSPC1 V2.00	0	49. GFP-a6dIBB and DeRed2-PSPC1_Pos012_S001	00-pXmNXD5UZW3KJFaSFestKC
24.0193		Nucleus	3	0.000	1.000	288	100000273	100000009	GFP-IMPa6-IBB DeRed2-PSPC1 8C-C-PSPC1 V2.00	0	49. GFP-a6dIBB and DeRed2-PSPC1_Pos012_S001	00-pXmNXD5UZW3KJFaSFestKC
28.062		Nucleus	3	0.000	1.000	289	100000274	100000010	GFP-IMPa6-IBB DeRed2-PSPC1 8C-C-PSPC1 V2.00	0	49. GFP-a6dIBB and DeRed2-PSPC1_Pos012_S001	00-pXmNXD5UZW3KJFaSFestKC
19.7387		Nucleus	3	0.000	1.000	290	100000275	100000011	GFP-IMPa6-IBB DeRed2-PSPC1 8C-C-PSPC1 V2.00	0	49. GFP-a6dIBB and DeRed2-PSPC1_Pos012_S001	00-pXmNXD5UZW3KJFaSFestKC
20.9197		Nucleus	3	0.000	1.000	291	100000276	100000012	GFP-IMPa6-IBB DeRed2-PSPC1 8C-C-PSPC1 V2.00	0	49. GFP-a6dIBB and DeRed2-PSPC1_Pos012_S001	00-pXmNXD5UZW3KJFaSFestKC
29.6788		Nucleus	3	0.000	1.000	292	100000277	100000013	GFP-IMPa6-IBB DeRed2-PSPC1 8C-C-PSPC1 V2.00	0	49. GFP-a6dIBB and DeRed2-PSPC1_Pos012_S001	00-pXmNXD5UZW3KJFaSFestKC
30.2765		Nucleus	3	0.000	1.000	293	100000278	100000014	GFP-IMPa6-IBB DeRed2-PSPC1 8C-C-PSPC1 V2.00	0	49. GFP-a6dIBB and DeRed2-PSPC1_Pos012_S001	00-pXmNXD5UZW3KJFaSFestKC
30.3928		Nucleus	3	0.000	1.000	294	100000279	100000015	GFP-IMPa6-IBB DeRed2-PSPC1 8C-C-PSPC1 V2.00	0	49. GFP-a6dIBB and DeRed2-PSPC1_Pos012_S001	00-pXmNXD5UZW3KJFaSFestKC
33.0364		Nucleus	3	0.000	1.000	295	100000280	100000016	GFP-IMPa6-IBB DeRed2-PSPC1 8C-C-PSPC1 V2.00	0	49. GFP-a6dIBB and DeRed2-PSPC1_Pos012_S001	00-pXmNXD5UZW3KJFaSFestKC
24.4936		Nucleus	3	0.000	1.000	296	100000281	100000017	GFP-IMPa6-IBB DeRed2-PSPC1 8C-C-PSPC1 V2.00	0	49. GFP-a6dIBB and DeRed2-PSPC1_Pos012_S001	00-pXmNXD5UZW3KJFaSFestKC
21.1906		Nucleus	3	0.000	1.000	297	100000282	100000018	GFP-IMPa6-IBB DeRed2-PSPC1 8C-C-PSPC1 V2.00	0	49. GFP-a6dIBB and DeRed2-PSPC1_Pos012_S001	00-pXmNXD5UZW3KJFaSFestKC
23.4062		Nucleus	3	0.000	1.000	298	100000283	100000019	GFP-IMPa6-IBB DeRed2-PSPC1 8C-C-PSPC1 V2.00	0	49. GFP-a6dIBB and DeRed2-PSPC1_Pos012_S001	00-pXmNXD5UZW3KJFaSFestKC
25.9366		Nucleus	3	0.000	1.000	299	100000284	100000020	GFP-IMPa6-IBB DeRed2-PSPC1 8C-C-PSPC1 V2.00	0	49. GFP-a6dIBB and DeRed2-PSPC1_Pos012_S001	00-pXmNXD5UZW3KJFaSFestKC
35.7497		Nucleus	3	0.000	1.000	300	100000285	100000021	GFP-IMPa6-IBB DeRed2-PSPC1 8C-C-PSPC1 V2.00	0	49. GFP-a6dIBB and DeRed2-PSPC1_Pos012_S001	00-pXmNXD5UZW3KJFaSFestKC
34.8082		Nucleus	3	0.000	1.000	301	100000286	100000022	GFP-IMPa6-IBB DeRed2-PSPC1 8C-C-PSPC1 V2.00	0	49. GFP-a6dIBB and DeRed2-PSPC1_Pos012_S001	00-pXmNXD5UZW3KJFaSFestKC
35.5932		Nucleus	3	0.000	1.000	302	100000287	100000023	GFP-IMPa6-IBB DeRed2-PSPC1 8C-C-PSPC1 V2.00	0	49. GFP-a6dIBB and DeRed2-PSPC1_Pos012_S001	00-pXmNXD5UZW3KJFaSFestKC
38.3963		Nucleus	3	0.000	1.000	303	100000288	100000024	GFP-IMPa6-IBB DeRed2-PSPC1 8C-C-PSPC1 V2.00	0	49. GFP-a6dIBB and DeRed2-PSPC1_Pos012_S001	00-pXmNXD5UZW3KJFaSFestKC
37.9416		Nucleus	3	0.000	1.000	307	100000289	100000000	GFP-IMPa6-IBB DeRed2-PSPC1 8C-C-PSPC1 V2.00	0	49. GFP-a6dIBB and DeRed2-PSPC1_Pos013_S001	00-EoDGRngtqpbviaQw9vPEpB
46.5412		Nucleus	3	0.000	1.000	308	100000290	100000001	GFP-IMPa6-IBB DeRed2-PSPC1 8C-C-PSPC1 V2.00	0	49. GFP-a6dIBB and DeRed2-PSPC1_Pos013_S001	00-EoDGRngtqpbviaQw9vPEpB
87.2604		Nucleus	3	0.000	1.000	309	100000291	100000002	GFP-IMPa6-IBB DeRed2-PSPC1 8C-C-PSPC1 V2.00	0	49. GFP-a6dIBB and DeRed2-PSPC1_Pos013_S001	00-EoDGRngtqpbviaQw9vPEpB
40.0822		Nucleus	3	0.000	1.000	310	100000292	100000003	GFP-IMPa6-IBB DeRed2-PSPC1 8C-C-PSPC1 V2.00	0	49. GFP-a6dIBB and DeRed2-PSPC1_Pos013_S001	00-EoDGRngtqpbviaQw9vPEpB
35.5258		Nucleus	3	0.000	1.000	312	100000293	100000004	GFP-IMPa6-IBB DeRed2-PSPC1 8C-C-PSPC1 V2.00	0	49. GFP-a6dIBB and DeRed2-PSPC1_Pos013_S001	00-EoDGRngtqpbviaQw9vPEpB
37.2155		Nucleus	3	0.000	1.000	313	100000294	100000005	GFP-IMPa6-IBB DeRed2-PSPC1 8C-C-PSPC1 V2.00	0	49. GFP-a6dIBB and DeRed2-PSPC1_Pos013_S001	00-EoDGRngtqpbviaQw9vPEpB
25.1981		Nucleus	3	0.000	1.000	314	100000295	100000006	GFP-IMPa6-IBB DeRed2-PSPC1 8C-C-PSPC1 V2.00	0	49. GFP-a6dIBB and DeRed2-PSPC1_Pos013_S001	00-EoDGRngtqpbviaQw9vPEpB
28.1075		Nucleus	3	0.000	1.000	315	100000296	100000007	GFP-IMPa6-IBB DeRed2-PSPC1 8C-C-PSPC1 V2.00	0	49. GFP-a6dIBB and DeRed2-PSPC1_Pos013_S001	00-EoDGRngtqpbviaQw9vPEpB
26.911		Nucleus	3	0.000	1.000	316	100000297	100000008	GFP-IMPa6-IBB DeRed2-PSPC1 8C-C-PSPC1 V2.00	0	49. GFP-a6dIBB and DeRed2-PSPC1_Pos013_S001	00-EoDGRngtqpbviaQw9vPEpB
27.329		Nucleus	3	0.000	1.000	317	100000298	100000009	GFP-IMPa6-IBB DeRed2-PSPC1 8C-C-PSPC1 V2.00	0	49. GFP-a6dIBB and DeRed2-PSPC1_Pos013_S001	00-EoDGRngtqpbviaQw9vPEpB
31.8013		Nucleus	3	0.000	1.000	318	100000299	100000010	GFP-IMPa6-IBB DeRed2-PSPC1 8C-C-PSPC1 V2.00	0	49. GFP-a6dIBB and DeRed2-PSPC1_Pos013_S001	00-EoDGRngtqpbviaQw9vPEpB
28.7555		Nucleus	3	0.000	1.000	319	100000300	100000011	GFP-IMPa6-IBB DeRed2-PSPC1 8C-C-PSPC1 V2.00	0	49. GFP-a6dIBB and DeRed2-PSPC1_Pos013_S001	00-EoDGRngtqpbviaQw9vPEpB
35.427		Nucleus	3	0.000	1.000	320	100000301	100000012	GFP-IMPa6-IBB DeRed2-PSPC1 8C-C-PSPC1 V2.00	0	49. GFP-a6dIBB and DeRed2-PSPC1_Pos013_S001	00-EoDGRngtqpbviaQw9vPEpB
31.4801		Nucleus	3	0.000	1.000	321	100000302	100000013	GFP-IMPa6-IBB DeRed2-PSPC1 8C-C-PSPC1 V2.00	0	49. GFP-a6dIBB and DeRed2-PSPC1_Pos013_S001	00-EoDGRngtqpbviaQw9vPEpB
35.6834		Nucleus	3	0.000	1.000	322	100000303	100000014	GFP-IMPa6-IBB DeRed2-PSPC1 8C-C-PSPC1 V2.00	0	49. GFP-a6dIBB and DeRed2-PSPC1_Pos013_S001	00-EoDGRngtqpbviaQw9vPEpB
33.5088		Nucleus	3	0.000	1.000	323	100000304	100000015	GFP-IMPa6-IBB DeRed2-PSPC1 8C-C-PSPC1 V2.00	0	49. GFP-a6dIBB and DeRed2-PSPC1_Pos013_S001	00-EoDGRngtqpbviaQw9vPEpB
19.8592		Nucleus	3	0.000	1.000	324	100000305	100000016	GFP-IMPa6-IBB DeRed2-PSPC1 8C-C-PSPC1 V2.00	0	49. GFP-a6dIBB and DeRed2-PSPC1_Pos013_S001	00-EoDGRngtqpbviaQw9vPEpB
26.0385		Nucleus	3	0.000	1.000	325	100000306	100000017	GFP-IMPa6-IBB DeRed2-PSPC1 8C-C-PSPC1 V2.00	0	49. GFP-a6dIBB and DeRed2-PSPC1_Pos013_S001	00-EoDGRngtqpbviaQw9vPEpB
28.5125		Nucleus	3	0.000	1.000	326	100000307	100000018	GFP-IMPa6-IBB DeRed2-PSPC1 8C-C-PSPC1 V2.00	0	49. GFP-a6dIBB and DeRed2-PSPC1_Pos013_S001	00-EoDGRngtqpbviaQw9vPEpB
26.2001		Nucleus	3	0.000	1.000	327	100000308	100000019	GFP-IMPa6-IBB DeRed2-PSPC1 8C-C-PSPC1 V2.00	0	49. GFP-a6dIBB and DeRed2-PSPC1_Pos013_S001	00-EoDGRngtqpbviaQw9vPEpB
24.8467		Nucleus	3	0.000	1.000	328	100000309	100000020	GFP-IMPa6-IBB DeRed2-PSPC1 8C-C-PSPC1 V2.00	0	49. GFP-a6dIBB and DeRed2-PSPC1_Pos013_S001	00-EoDGRngtqpbviaQw9vPEpB
20.5852		Nucleus	3	0.000	1.000	329	100000310	100000021	GFP-IMPa6-IBB DeRed2-PSPC1 8C-C-PSPC1 V2.00	0	49. GFP-a6dIBB and DeRed2-PSPC1_Pos013_S001	00-EoDGRngtqpbviaQw9vPEpB
21.6529		Nucleus	3	0.000	1.000	330	100000311	100000022	GFP-IMPa6-IBB DeRed2-PSPC1 8C-C-PSPC1 V2.00	0	49. GFP-a6dIBB and DeRed2-PSPC1_Pos013_S001	00-EoDGRngtqpbviaQw9vPEpB
35.6826		Nucleus	3	0.000	1.000	331	100000312	100000023	GFP-IMPa6-IBB DeRed2-PSPC1 8C-C-PSPC1 V2.00	0	49. GFP-a6dIBB and DeRed2-PSPC1_Pos013_S001	00-EoDGRngtqpbviaQw9vPEpB
32.2969		Nucleus	3	0.000	1.000	332	100000313	100000024	GFP-IMPa6-IBB DeRed2-PSPC1 8C-C-PSPC1 V2.00	0	49. GFP-a6dIBB and DeRed2-PSPC1_Pos013_S001	00-EoDGRngtqpbviaQw9vPEpB
37.8267		Nucleus	3	0.000	1.000	333	100000314	100000025	GFP-IMPa6-IBB DeRed2-PSPC1 8C-C-PSPC1 V2.00	0	49. GFP-a6dIBB and DeRed2-PSPC1_Pos013_S001	00-EoDGRngtqpbviaQw9vPEpB
29.6131		Nucleus	3	0.000	1.000	334	100000315	100000026	GFP-IMPa6-IBB DeRed2-PSPC1 8C-C-PSPC1 V2.00	0	49. GFP-a6dIBB and DeRed2-PSPC1_Pos013_S001	00-EoDGRngtqpbviaQw9vPEpB
36.9362		Nucleus	3	0.000	1.000	335	100000316	100000027	GFP-IMPa6-IBB DeRed2-PSPC1 8C-C-PSPC1 V2.00	0	49. GFP-a6dIBB and DeRed2-PSPC1_Pos013_S001	00-EoDGRngtqpbviaQw9vPEpB
48.898		Nucleus	3	0.000	1.000	336	100000317	100000028	GFP-IMPa6-IBB DeRed2-PSPC1 8C-C-PSPC1 V2.00	0	49. GFP-a6dIBB and DeRed2-PSPC1_Pos013_S001	00-EoDGRngtqpbviaQw9vPEpB
64.5958		Nucleus	3	0.000	1.000	337	100000318	100000029	GFP-IMPa6-IBB DeRed2-PSPC1 8C-C-PSPC1 V2.00	0	49. GFP-a6dIBB and DeRed2-PSPC1_Pos013_S001	00-EoDGRngtqpbviaQw9vPEpB
57.2391		Nucleus	3	0.000	1.000	338	100000319	100000030	GFP-IMPa6-IBB DeRed2-PSPC1 8C-C-PSPC1 V2.00	0	49. GFP-a6dIBB and DeRed2-PSPC1_Pos013_S001	00-EoDGRngtqpbviaQw9vPEpB
76.98		Nucleus	3	0.000	1.000	339	100000320	100000031	GFP-IMPa6-IBB DeRed2-PSPC1 8C-C-PSPC1 V2.00	0	49. GFP-a6dIBB and DeRed2-PSPC1_Pos013_S001	00-EoDGRngtqpbviaQw9vPEpB
39.5255		Nucleus	3	0.000	1.000	340	100000321	100000032	GFP-IMPa6-IBB DeRed2-PSPC1 8C-C-PSPC1 V2.00	0	49. GFP-a6dIBB and DeRed2-PSPC1_Pos013_S001	00-EoDGRngtqpbviaQw9vPEpB
65.6798		Nucleus	3	0.000	1.000	343	100000322	100000000	GFP-IMPa6-IBB DeRed2-PSPC1 8C-C-PSPC1 V2.00	0	49. GFP-a6dIBB and DeRed2-PSPC1_Pos014_S001	00-RS3P2QKbD4P4DZVaWwjzAE
55.7195		Nucleus	3	0.000	1.000	344	100000323	100000001	GFP-IMPa6-IBB DeRed2-PSPC1 8C-C-PSPC1 V2.00	0	49. GFP-a6dIBB and DeRed2-PSPC1_Pos014_S001	00-RS3P2QKbD4P4DZVaWwjzAE
32.9416		Nucleus	3	0.000	1.000	345	100000324	100000002	GFP-IMPa6-IBB DeRed2-PSPC1 8C-C-PSPC1 V2.00	0	49. GFP-a6dIBB and DeRed2-PSPC1_Pos014_S001	00-RS3P2QKbD4P4DZVaWwjzAE
48.3907		Nucleus	3	0.000	1.000	347	100000325	100000003	GFP-IMPa6-IBB DeRed2-PSPC1 8C-C-PSPC1 V2.00	0	49. GFP-a6dIBB and DeRed2-PSPC1_Pos014_S001	00-RS3P2QKbD4P4DZVaWwjzAE
62.3155		Nucleus	3	0.000	1.000	348	100000326	100000004	GFP-IMPa6-IBB DeRed2-PSPC1 8C-C-PSPC1 V2.00	0	49. GFP-a6dIBB and DeRed2-PSPC1_Pos014_S001	00-RS3P2QKbD4P4DZVaWwjzAE
45.7855		Nucleus	3	0.000	1.000	349	100000327	100000005	GFP-IMPa6-IBB DeRed2-PSPC1 8C-C-PSPC1 V2.00	0	49. GFP-a6dIBB and DeRed2-PSPC1_Pos014_S001	00-RS3P2QKbD4P4DZVaWwjzAE
31.0518		Nucleus	3	0.000	1.000	350	100000328	100000006	GFP-IMPa6-IBB DeRed2-PSPC1 8C-C-PSPC1 V2.00	0	49. GFP-a6dIBB and DeRed2-PSPC1_Pos014_S001	00-RS3P2QKbD4P4DZVaWwjzAE
31.615		Nucleus	3	0.000	1.000	351	100000329	100000007	GFP-IMPa6-IBB DeRed2-PSPC1 8C-C-PSPC1 V2.00	0	49. GFP-a6dIBB and DeRed2-PSPC1_Pos014_S001	00-RS3P2QKbD4P4DZVaWwjzAE
26.1473		Nucleus	3	0.000	1.000	355	100000330	100000000	GFP-IMPa6-IBB DeRed2-PSPC1 8C-C-PSPC1 V2.00	0	49. GFP-a6dIBB and DeRed2-PSPC1_Pos015_S001	00-pa5s3Pt26jrSE8kcdYTpTa
24.6174		Nucleus	3	0.000	1.000	356	100000331	100000001	GFP-IMPa6-IBB DeRed2-PSPC1 8C-C-PSPC1 V2.00	0	49. GFP-a6dIBB and DeRed2-PSPC1_Pos015_S001	00-pa5s3Pt26jrSE8kcdYTpTa
26.8228		Nucleus	3	0.000	1.000	357	100000332	100000002	GFP-IMPa6-IBB DeRed2-PSPC1 8C-C-PSPC1 V2.00	0	49. GFP-a6dIBB and DeRed2-PSPC1_Pos015_S001	00-pa5s3Pt26jrSE8kcdYTpTa
26.5648		Nucleus	3	0.000	1.000	358	100000333	100000003	GFP-IMPa6-IBB DeRed2-PSPC1 8C-C-PSPC1 V2.00	0	49. GFP-a6dIBB and DeRed2-PSPC1_Pos015_S001	00-pa5s3Pt26jrSE8kcdYTpTa
25.3923		Nucleus	3	0.000	1.000	359	100000334	100000004	GFP-IMPa6-IBB DeRed2-PSPC1 8C-C-PSPC1 V2.00	0	49. GFP-a6dIBB and DeRed2-PSPC1_Pos015_S001	00-pa5s3Pt26jrSE8kcdYTpTa
28.9612		Nucleus	3	0.000	1.000	360	100000335	100000005	GFP-IMPa6-IBB DeRed2-PSPC1 8C-C-PSPC1 V2.00	0	49. GFP-a6dIBB and DeRed2-PSPC1_Pos015_S001	00-pa5s3Pt26jrSE8kcdYTpTa
23.786		Nucleus	3	0.000	1.000	361	100000336	100000006	GFP-IMPa6-IBB DeRed2-PSPC1 8C-C-PSPC1 V2.00	0	49. GFP-a6dIBB and DeRed2-PSPC1_Pos015_S001	00-pa5s3Pt26jrSE8kcdYTpTa
33.3698		Nucleus	3	0.000	1.000	362	100000337	100000007	GFP-IMPa6-IBB DeRed2-PSPC1 8C-C-PSPC1 V2.00	0	49. GFP-a6dIBB and DeRed2-PSPC1_Pos015_S001	00-pa5s3Pt26jrSE8kcdYTpTa
22.9312		Nucleus	3	0.000	1.000	363	100000338	100000008	GFP-IMPa6-IBB DeRed2-PSPC1 8C-C-PSPC1 V2.00	0	49. GFP-a6dIBB and DeRed2-PSPC1_Pos015_S001	00-pa5s3Pt26jrSE8kcdYTpTa
30.7989		Nucleus	3	0.000	1.000	364	100000339	100000009	GFP-IMPa6-IBB DeRed2-PSPC1 8C-C-PSPC1 V2.00	0	49. GFP-a6dIBB and DeRed2-PSPC1_Pos015_S001	00-pa5s3Pt26jrSE8kcdYTpTa
32.572		Nucleus	3	0.000	1.000	365	100000340	100000010	GFP-IMPa6-IBB DeRed2-PSPC1 8C-C-PSPC1 V2.00	0	49. GFP-a6dIBB and DeRed2-PSPC1_Pos015_S001	00-pa5s3Pt26jrSE8kcdYTpTa
27.9191		Nucleus	3	0.000	1.000	366	100000341	100000011	GFP-IMPa6-IBB DeRed2-PSPC1 8C-C-PSPC1 V2.00	0	49. GFP-a6dIBB and DeRed2-PSPC1_Pos015_S001	00-pa5s3Pt26jrSE8kcdYTpTa
26.4588		Nucleus	3	0.000	1.000	367	100000342	100000012	GFP-IMPa6-IBB DeRed2-PSPC1 8C-C-PSPC1 V2.00	0	49. GFP-a6dIBB and DeRed2-PSPC1_Pos015_S001	00-pa5s3Pt26jrSE8kcdYTpTa
31.2037		Nucleus	3	0.000	1.000	368	100000343	100000013	GFP-IMPa6-IBB DeRed2-PSPC1 8C-C-PSPC1 V2.00	0	49. GFP-a6dIBB and DeRed2-PSPC1_Pos015_S001	00-pa5s3Pt26jrSE8kcdYTpTa
30.6393		Nucleus	3	0.000	1.000	369	100000344	100000014	GFP-IMPa6-IBB DeRed2-PSPC1 8C-C-PSPC1 V2.00	0	49. GFP-a6dIBB and DeRed2-PSPC1_Pos015_S001	00-pa5s3Pt26jrSE8kcdYTpTa
29.2093		Nucleus	3	0.000	1.000	370	100000345	100000015	GFP-IMPa6-IBB DeRed2-PSPC1 8C-C-PSPC1 V2.00	0	49. GFP-a6dIBB and DeRed2-PSPC1_Pos015_S001	00-pa5s3Pt26jrSE8kcdYTpTa
30.4225		Nucleus	3	0.000	1.000	371	100000346	100000016	GFP-IMPa6-IBB DeRed2-PSPC1 8C-C-PSPC1 V2.00	0	49. GFP-a6dIBB and DeRed2-PSPC1_Pos015_S001	00-pa5s3Pt26jrSE8kcdYTpTa
31.3176		Nucleus	3	0.000	1.000	372	100000347	100000017	GFP-IMPa6-IBB DeRed2-PSPC1 8C-C-PSPC1 V2.00	0	49. GFP-a6dIBB and DeRed2-PSPC1_Pos015_S001	00-pa5s3Pt26jrSE8kcdYTpTa
31.9005		Nucleus	3	0.000	1.000	373	100000348	100000018	GFP-IMPa6-IBB DeRed2-PSPC1 8C-C-PSPC1 V2.00	0	49. GFP-a6dIBB and DeRed2-PSPC1_Pos015_S001	00-pa5s3Pt26jrSE8kcdYTpTa
30.9532		Nucleus	3	0.000	1.000	374	100000349	100000019	GFP-IMPa6-IBB DeRed2-PSPC1 8C-C-PSPC1 V2.00	0	49. GFP-a6dIBB and DeRed2-PSPC1_Pos015_S001	00-pa5s3Pt26jrSE8kcdYTpTa
30.9739		Nucleus	3	0.000	1.000	375	100000350	100000020	GFP-IMPa6-IBB DeRed2-PSPC1 8C-C-PSPC1 V2.00	0	49. GFP-a6dIBB and DeRed2-PSPC1_Pos015_S001	00-pa5s3Pt26jrSE8kcdYTpTa
27.5508		Nucleus	3	0.000	1.000	376	100000351	100000021	GFP-IMPa6-IBB DeRed2-PSPC1 8C-C-PSPC1 V2.00	0	49. GFP-a6dIBB and DeRed2-PSPC1_Pos015_S001	00-pa5s3Pt26jrSE8kcdYTpTa
27.673		Nucleus	3	0.000	1.000	377	100000352	100000022	GFP-IMPa6-IBB DeRed2-PSPC1 8C-C-PSPC1 V2.00	0	49. GFP-a6dIBB and DeRed2-PSPC1_Pos015_S001	00-pa5s3Pt26jrSE8kcdYTpTa
38.0762		Nucleus	3	0.000	1.000	378	100000353	100000023	GFP-IMPa6-IBB DeRed2-PSPC1 8C-C-PSPC1 V2.00	0	49. GFP-a6dIBB and DeRed2-PSPC1_Pos015_S001	00-pa5s3Pt26jrSE8kcdYTpTa
23.9665		Nucleus	3	0.000	1.000	379	100000354	100000024	GFP-IMPa6-IBB DeRed2-PSPC1 8C-C-PSPC1 V2.00	0	49. GFP-a6dIBB and DeRed2-PSPC1_Pos015_S001	00-pa5s3Pt26jrSE8kcdYTpTa
29.4375		Nucleus	3	0.000	1.000	380	100000355	100000025	GFP-IMPa6-IBB DeRed2-PSPC1 8C-C-PSPC1 V2.00	0	49. GFP-a6dIBB and DeRed2-PSPC1_Pos015_S001	00-pa5s3Pt26jrSE8kcdYTpTa
28.3118		Nucleus	3	0.000	1.000	381	100000356	100000026	GFP-IMPa6-IBB DeRed2-PSPC1 8C-C-PSPC1 V2.00	0	49. GFP-a6dIBB and DeRed2-PSPC1_Pos015_S001	00-pa5s3Pt26jrSE8kcdYTpTa
27.0462		Nucleus	3	0.000	1.000	382	100000357	100000027	GFP-IMPa6-IBB DeRed2-PSPC1 8C-C-PSPC1 V2.00	0	49. GFP-a6dIBB and DeRed2-PSPC1_Pos015_S001	00-pa5s3Pt26jrSE8kcdYTpTa
28.096		Nucleus	3	0.000	1.000	383	100000358	100000028	GFP-IMPa6-IBB DeRed2-PSPC1 8C-C-PSPC1 V2.00	0	49. GFP-a6dIBB and DeRed2-PSPC1_Pos015_S001	00-pa5s3Pt26jrSE8kcdYTpTa
31.1435		Nucleus	3	0.000	1.000	384	100000359	100000029	GFP-IMPa6-IBB DeRed2-PSPC1 8C-C-PSPC1 V2.00	0	49. GFP-a6dIBB and DeRed2-PSPC1_Pos015_S001	00-pa5s3Pt26jrSE8kcdYTpTa
34.0692		Nucleus	3	0.000	1.000	385	100000360	100000030	GFP-IMPa6-IBB DeRed2-PSPC1 8C-C-PSPC1 V2.00	0	49. GFP-a6dIBB and DeRed2-PSPC1_Pos015_S001	00-pa5s3Pt26jrSE8kcdYTpTa
30.1089		Nucleus	3	0.000	1.000	386	100000361	100000031	GFP-IMPa6-IBB DeRed2-PSPC1 8C-C-PSPC1 V2.00	0	49. GFP-a6dIBB and DeRed2-PSPC1_Pos015_S001	00-pa5s3Pt26jrSE8kcdYTpTa
28.8845		Nucleus	3	0.000	1.000	387	100000362	100000032	GFP-IMPa6-IBB DeRed2-PSPC1 8C-C-PSPC1 V2.00	0	49. GFP-a6dIBB and DeRed2-PSPC1_Pos015_S001	00-pa5s3Pt26jrSE8kcdYTpTa
41.4364		Nucleus	3	0.000	1.000	388	100000363	100000033	GFP-IMPa6-IBB DeRed2-PSPC1 8C-C-PSPC1 V2.00	0	49. GFP-a6dIBB and DeRed2-PSPC1_Pos015_S001	00-pa5s3Pt26jrSE8kcdYTpTa
35.5231		Nucleus	3	0.000	1.000	389	100000364	100000034	GFP-IMPa6-IBB DeRed2-PSPC1 8C-C-PSPC1 V2.00	0	49. GFP-a6dIBB and DeRed2-PSPC1_Pos015_S001	00-pa5s3Pt26jrSE8kcdYTpTa
47.6163		Nucleus	3	0.000	1.000	390	100000365	100000035	GFP-IMPa6-IBB DeRed2-PSPC1 8C-C-PSPC1 V2.00	0	49. GFP-a6dIBB and DeRed2-PSPC1_Pos015_S001	00-pa5s3Pt26jrSE8kcdYTpTa
31.7243		Nucleus	3	0.000	1.000	391	100000366	100000036	GFP-IMPa6-IBB DeRed2-PSPC1 8C-C-PSPC1 V2.00	0	49. GFP-a6dIBB and DeRed2-PSPC1_Pos015_S001	00-pa5s3Pt26jrSE8kcdYTpTa
46.238		Nucleus	3	0.000	1.000	392	100000367	100000037	GFP-IMPa6-IBB DeRed2-PSPC1 8C-C-PSPC1 V2.00	0	49. GFP-a6dIBB and DeRed2-PSPC1_Pos015_S001	00-pa5s3Pt26jrSE8kcdYTpTa
29.686		Nucleus	3	0.000	1.000	393	100000368	100000038	GFP-IMPa6-IBB DeRed2-PSPC1 8C-C-PSPC1 V2.00	0	49. GFP-a6dIBB and DeRed2-PSPC1_Pos015_S001	00-pa5s3Pt26jrSE8kcdYTpTa
25.229		Nucleus	3	0.000	1.000	394	100000369	100000039	GFP-IMPa6-IBB DeRed2-PSPC1 8C-C-PSPC1 V2.00	0	49. GFP-a6dIBB and DeRed2-PSPC1_Pos015_S001	00-pa5s3Pt26jrSE8kcdYTpTa
32.0094		Nucleus	3	0.000	1.000	395	100000370	100000040	GFP-IMPa6-IBB DeRed2-PSPC1 8C-C-PSPC1 V2.00	0	49. GFP-a6dIBB and DeRed2-PSPC1_Pos015_S001	00-pa5s3Pt26jrSE8kcdYTpTa
40.968		Nucleus	3	0.000	1.000	396	100000371	100000041	GFP-IMPa6-IBB DeRed2-PSPC1 8C-C-PSPC1 V2.00	0	49. GFP-a6dIBB and DeRed2-PSPC1_Pos015_S001	00-pa5s3Pt26jrSE8kcdYTpTa
33.4446		Nucleus	3	0.000	1.000	397	100000372	100000042	GFP-IMPa6-IBB DeRed2-PSPC1 8C-C-PSPC1 V2.00	0	49. GFP-a6dIBB and DeRed2-PSPC1_Pos015_S001	00-pa5s3Pt26jrSE8kcdYTpTa
27.3893		Nucleus	3	0.000	1.000	398	100000373	100000043	GFP-IMPa6-IBB DeRed2-PSPC1 8C-C-PSPC1 V2.00	0	49. GFP-a6dIBB and DeRed2-PSPC1_Pos015_S001	00-pa5s3Pt26jrSE8kcdYTpTa
34.1819		Nucleus	3	0.000	1.000	399	100000374	100000044	GFP-IMPa6-IBB DeRed2-PSPC1 8C-C-PSPC1 V2.00	0	49. GFP-a6dIBB and DeRed2-PSPC1_Pos015_S001	00-pa5s3Pt26jrSE8kcdYTpTa
66.3962		Nucleus	3	0.000	1.000	400	100000375	100000045	GFP-IMPa6-IBB DeRed2-PSPC1 8C-C-PSPC1 V2.00	0	49. GFP-a6dIBB and DeRed2-PSPC1_Pos015_S001	00-pa5s3Pt26jrSE8kcdYTpTa
42.0269		Nucleus	3	0.000	1.000	401	100000376	100000046	GFP-IMPa6-IBB DeRed2-PSPC1 8C-C-PSPC1 V2.00	0	49. GFP-a6dIBB and DeRed2-PSPC1_Pos015_S001	00-pa5s3Pt26jrSE8kcdYTpTa
29.618		Nucleus	3	0.000	1.000	403	100000377	100000000	GFP-IMPa6-IBB DeRed2-PSPC1 8C-C-PSPC1 V2.00	0	49. GFP-a6dIBB and DeRed2-PSPC1_Pos016_S001	00-bLqa7DbN9h5gUgoBKiS8Pf
31.648		Nucleus	3	0.000	1.000	404	100000378	100000001	GFP-IMPa6-IBB DeRed2-PSPC1 8C-C-PSPC1 V2.00	0	49. GFP-a6dIBB and DeRed2-PSPC1_Pos016_S001	00-bLqa7DbN9h5gUgoBKiS8Pf
31.6291		Nucleus	3	0.000	1.000	405	100000379	100000002	GFP-IMPa6-IBB DeRed2-PSPC1 8C-C-PSPC1 V2.00	0	49. GFP-a6dIBB and DeRed2-PSPC1_Pos016_S001	00-bLqa7DbN9h5gUgoBKiS8Pf
36.785		Nucleus	3	0.000	1.000	406	100000380	100000003	GFP-IMPa6-IBB DeRed2-PSPC1 8C-C-PSPC1 V2.00	0	49. GFP-a6dIBB and DeRed2-PSPC1_Pos016_S001	00-bLqa7DbN9h5gUgoBKiS8Pf
26.4644		Nucleus	3	0.000	1.000	407	100000381	100000004	GFP-IMPa6-IBB DeRed2-PSPC1 8C-C-PSPC1 V2.00	0	49. GFP-a6dIBB and DeRed2-PSPC1_Pos016_S001	00-bLqa7DbN9h5gUgoBKiS8Pf
26.1434		Nucleus	3	0.000	1.000	408	100000382	100000005	GFP-IMPa6-IBB DeRed2-PSPC1 8C-C-PSPC1 V2.00	0	49. GFP-a6dIBB and DeRed2-PSPC1_Pos016_S001	00-bLqa7DbN9h5gUgoBKiS8Pf
22.1888		Nucleus	3	0.000	1.000	409	100000383	100000006	GFP-IMPa6-IBB DeRed2-PSPC1 8C-C-PSPC1 V2.00	0	49. GFP-a6dIBB and DeRed2-PSPC1_Pos016_S001	00-bLqa7DbN9h5gUgoBKiS8Pf
26.5767		Nucleus	3	0.000	1.000	410	100000384	100000007	GFP-IMPa6-IBB DeRed2-PSPC1 8C-C-PSPC1 V2.00	0	49. GFP-a6dIBB and DeRed2-PSPC1_Pos016_S001	00-bLqa7DbN9h5gUgoBKiS8Pf
26.7101		Nucleus	3	0.000	1.000	411	100000385	100000008	GFP-IMPa6-IBB DeRed2-PSPC1 8C-C-PSPC1 V2.00	0	49. GFP-a6dIBB and DeRed2-PSPC1_Pos016_S001	00-bLqa7DbN9h5gUgoBKiS8Pf
25.7367		Nucleus	3	0.000	1.000	412	100000386	100000009	GFP-IMPa6-IBB DeRed2-PSPC1 8C-C-PSPC1 V2.00	0	49. GFP-a6dIBB and DeRed2-PSPC1_Pos016_S001	00-bLqa7DbN9h5gUgoBKiS8Pf
30.0999		Nucleus	3	0.000	1.000	413	100000387	100000010	GFP-IMPa6-IBB DeRed2-PSPC1 8C-C-PSPC1 V2.00	0	49. GFP-a6dIBB and DeRed2-PSPC1_Pos016_S001	00-bLqa7DbN9h5gUgoBKiS8Pf
26.6334		Nucleus	3	0.000	1.000	414	100000388	100000011	GFP-IMPa6-IBB DeRed2-PSPC1 8C-C-PSPC1 V2.00	0	49. GFP-a6dIBB and DeRed2-PSPC1_Pos016_S001	00-bLqa7DbN9h5gUgoBKiS8Pf
29.8683		Nucleus	3	0.000	1.000	415	100000389	100000012	GFP-IMPa6-IBB DeRed2-PSPC1 8C-C-PSPC1 V2.00	0	49. GFP-a6dIBB and DeRed2-PSPC1_Pos016_S001	00-bLqa7DbN9h5gUgoBKiS8Pf
28.0916		Nucleus	3	0.000	1.000	416	100000390	100000013	GFP-IMPa6-IBB DeRed2-PSPC1 8C-C-PSPC1 V2.00	0	49. GFP-a6dIBB and DeRed2-PSPC1_Pos016_S001	00-bLqa7DbN9h5gUgoBKiS8Pf
28.6137		Nucleus	3	0.000	1.000	417	100000391	100000014	GFP-IMPa6-IBB DeRed2-PSPC1 8C-C-PSPC1 V2.00	0	49. GFP-a6dIBB and DeRed2-PSPC1_Pos016_S001	00-bLqa7DbN9h5gUgoBKiS8Pf
31.3672		Nucleus	3	0.000	1.000	418	100000392	100000015	GFP-IMPa6-IBB DeRed2-PSPC1 8C-C-PSPC1 V2.00	0	49. GFP-a6dIBB and DeRed2-PSPC1_Pos016_S001	00-bLqa7DbN9h5gUgoBKiS8Pf
26.7069		Nucleus	3	0.000	1.000	419	100000393	100000016	GFP-IMPa6-IBB DeRed2-PSPC1 8C-C-PSPC1 V2.00	0	49. GFP-a6dIBB and DeRed2-PSPC1_Pos016_S001	00-bLqa7DbN9h5gUgoBKiS8Pf
24.5304		Nucleus	3	0.000	1.000	420	100000394	100000017	GFP-IMPa6-IBB DeRed2-PSPC1 8C-C-PSPC1 V2.00	0	49. GFP-a6dIBB and DeRed2-PSPC1_Pos016_S001	00-bLqa7DbN9h5gUgoBKiS8Pf
39.408		Nucleus	3	0.000	1.000	421	100000395	100000018	GFP-IMPa6-IBB DeRed2-PSPC1 8C-C-PSPC1 V2.00	0	49. GFP-a6dIBB and DeRed2-PSPC1_Pos016_S001	00-bLqa7DbN9h5gUgoBKiS8Pf
35.6098		Nucleus	3	0.000	1.000	422	100000396	100000019	GFP-IMPa6-IBB DeRed2-PSPC1 8C-C-PSPC1 V2.00	0	49. GFP-a6dIBB and DeRed2-PSPC1_Pos016_S001	00-bLqa7DbN9h5gUgoBKiS8Pf
27.1069		Nucleus	3	0.000	1.000	423	100000397	100000020	GFP-IMPa6-IBB DeRed2-PSPC1 8C-C-PSPC1 V2.00	0	49. GFP-a6dIBB and DeRed2-PSPC1_Pos016_S001	00-bLqa7DbN9h5gUgoBKiS8Pf
22.3638		Nucleus	3	0.000	1.000	424	100000398	100000021	GFP-IMPa6-IBB DeRed2-PSPC1 8C-C-PSPC1 V2.00	0	49. GFP-a6dIBB and DeRed2-PSPC1_Pos016_S001	00-bLqa7DbN9h5gUgoBKiS8Pf
26.0202		Nucleus	3	0.000	1.000	425	100000399	100000022	GFP-IMPa6-IBB DeRed2-PSPC1 8C-C-PSPC1 V2.00	0	49. GFP-a6dIBB and DeRed2-PSPC1_Pos016_S001	00-bLqa7DbN9h5gUgoBKiS8Pf
30.6702		Nucleus	3	0.000	1.000	426	100000400	100000023	GFP-IMPa6-IBB DeRed2-PSPC1 8C-C-PSPC1 V2.00	0	49. GFP-a6dIBB and DeRed2-PSPC1_Pos016_S001	00-bLqa7DbN9h5gUgoBKiS8Pf
29.6311		Nucleus	3	0.000	1.000	427	100000401	100000024	GFP-IMPa6-IBB DeRed2-PSPC1 8C-C-PSPC1 V2.00	0	49. GFP-a6dIBB and DeRed2-PSPC1_Pos016_S001	00-bLqa7DbN9h5gUgoBKiS8Pf
28.2664		Nucleus	3	0.000	1.000	428	100000402	100000025	GFP-IMPa6-IBB DeRed2-PSPC1 8C-C-PSPC1 V2.00	0	49. GFP-a6dIBB and DeRed2-PSPC1_Pos016_S001	00-bLqa7DbN9h5gUgoBKiS8Pf
26.5886		Nucleus	3	0.000	1.000	429	100000403	100000026	GFP-IMPa6-IBB DeRed2-PSPC1 8C-C-PSPC1 V2.00	0	49. GFP-a6dIBB and DeRed2-PSPC1_Pos016_S001	00-bLqa7DbN9h5gUgoBKiS8Pf
40.6225		Nucleus	3	0.000	1.000	431	100000404	100000000	GFP-IMPa6-IBB DeRed2-PSPC1 8C-C-PSPC1 V2.00	0	49. GFP-a6dIBB and DeRed2-PSPC1_Pos017_S001	00-tAAKJXuTW7QAvuW8xL7Lsa
41.3141		Nucleus	3	0.000	1.000	432	100000405	100000001	GFP-IMPa6-IBB DeRed2-PSPC1 8C-C-PSPC1 V2.00	0	49. GFP-a6dIBB and DeRed2-PSPC1_Pos017_S001	00-tAAKJXuTW7QAvuW8xL7Lsa
30.0462		Nucleus	3	0.000	1.000	433	100000406	100000002	GFP-IMPa6-IBB DeRed2-PSPC1 8C-C-PSPC1 V2.00	0	49. GFP-a6dIBB and DeRed2-PSPC1_Pos017_S001	00-tAAKJXuTW7QAvuW8xL7Lsa
28.7323		Nucleus	3	0.000	1.000	435	100000407	100000003	GFP-IMPa6-IBB DeRed2-PSPC1 8C-C-PSPC1 V2.00	0	49. GFP-a6dIBB and DeRed2-PSPC1_Pos017_S001	00-tAAKJXuTW7QAvuW8xL7Lsa
25.2891		Nucleus	3	0.000	1.000	436	100000408	100000004	GFP-IMPa6-IBB DeRed2-PSPC1 8C-C-PSPC1 V2.00	0	49. GFP-a6dIBB and DeRed2-PSPC1_Pos017_S001	00-tAAKJXuTW7QAvuW8xL7Lsa
36.4761		Nucleus	3	0.000	1.000	437	100000409	100000005	GFP-IMPa6-IBB DeRed2-PSPC1 8C-C-PSPC1 V2.00	0	49. GFP-a6dIBB and DeRed2-PSPC1_Pos017_S001	00-tAAKJXuTW7QAvuW8xL7Lsa
26.5425		Nucleus	3	0.000	1.000	439	100000410	100000006	GFP-IMPa6-IBB DeRed2-PSPC1 8C-C-PSPC1 V2.00	0	49. GFP-a6dIBB and DeRed2-PSPC1_Pos017_S001	00-tAAKJXuTW7QAvuW8xL7Lsa
30.8943		Nucleus	3	0.000	1.000	440	100000411	100000007	GFP-IMPa6-IBB DeRed2-PSPC1 8C-C-PSPC1 V2.00	0	49. GFP-a6dIBB and DeRed2-PSPC1_Pos017_S001	00-tAAKJXuTW7QAvuW8xL7Lsa
27.6795		Nucleus	3	0.000	1.000	441	100000412	100000008	GFP-IMPa6-IBB DeRed2-PSPC1 8C-C-PSPC1 V2.00	0	49. GFP-a6dIBB and DeRed2-PSPC1_Pos017_S001	00-tAAKJXuTW7QAvuW8xL7Lsa
29.4827		Nucleus	3	0.000	1.000	442	100000413	100000009	GFP-IMPa6-IBB DeRed2-PSPC1 8C-C-PSPC1 V2.00	0	49. GFP-a6dIBB and DeRed2-PSPC1_Pos017_S001	00-tAAKJXuTW7QAvuW8xL7Lsa
25.8105		Nucleus	3	0.000	1.000	443	100000414	100000010	GFP-IMPa6-IBB DeRed2-PSPC1 8C-C-PSPC1 V2.00	0	49. GFP-a6dIBB and DeRed2-PSPC1_Pos017_S001	00-tAAKJXuTW7QAvuW8xL7Lsa
30.2458		Nucleus	3	0.000	1.000	444	100000415	100000011	GFP-IMPa6-IBB DeRed2-PSPC1 8C-C-PSPC1 V2.00	0	49. GFP-a6dIBB and DeRed2-PSPC1_Pos017_S001	00-tAAKJXuTW7QAvuW8xL7Lsa
28.0575		Nucleus	3	0.000	1.000	445	100000416	100000012	GFP-IMPa6-IBB DeRed2-PSPC1 8C-C-PSPC1 V2.00	0	49. GFP-a6dIBB and DeRed2-PSPC1_Pos017_S001	00-tAAKJXuTW7QAvuW8xL7Lsa
27.0562		Nucleus	3	0.000	1.000	446	100000417	100000013	GFP-IMPa6-IBB DeRed2-PSPC1 8C-C-PSPC1 V2.00	0	49. GFP-a6dIBB and DeRed2-PSPC1_Pos017_S001	00-tAAKJXuTW7QAvuW8xL7Lsa
30.5743		Nucleus	3	0.000	1.000	447	100000418	100000014	GFP-IMPa6-IBB DeRed2-PSPC1 8C-C-PSPC1 V2.00	0	49. GFP-a6dIBB and DeRed2-PSPC1_Pos017_S001	00-tAAKJXuTW7QAvuW8xL7Lsa
37.8991		Nucleus	3	0.000	1.000	448	100000419	100000015	GFP-IMPa6-IBB DeRed2-PSPC1 8C-C-PSPC1 V2.00	0	49. GFP-a6dIBB and DeRed2-PSPC1_Pos017_S001	00-tAAKJXuTW7QAvuW8xL7Lsa
83.6337		Nucleus	3	0.000	1.000	449	100000420	100000016	GFP-IMPa6-IBB DeRed2-PSPC1 8C-C-PSPC1 V2.00	0	49. GFP-a6dIBB and DeRed2-PSPC1_Pos017_S001	00-tAAKJXuTW7QAvuW8xL7Lsa
38.168		Nucleus	3	0.000	1.000	451	100000421	100000000	GFP-IMPa6-IBB DeRed2-PSPC1 8C-C-PSPC1 V2.00	0	49. GFP-a6dIBB and DeRed2-PSPC1_Pos018_S001	00-4qTLKgyvYRiKbfqvFHwsuD
40.6768		Nucleus	3	0.000	1.000	452	100000422	100000001	GFP-IMPa6-IBB DeRed2-PSPC1 8C-C-PSPC1 V2.00	0	49. GFP-a6dIBB and DeRed2-PSPC1_Pos018_S001	00-4qTLKgyvYRiKbfqvFHwsuD
28.2208		Nucleus	3	0.000	1.000	453	100000423	100000002	GFP-IMPa6-IBB DeRed2-PSPC1 8C-C-PSPC1 V2.00	0	49. GFP-a6dIBB and DeRed2-PSPC1_Pos018_S001	00-4qTLKgyvYRiKbfqvFHwsuD
26.6795		Nucleus	3	0.000	1.000	454	100000424	100000003	GFP-IMPa6-IBB DeRed2-PSPC1 8C-C-PSPC1 V2.00	0	49. GFP-a6dIBB and DeRed2-PSPC1_Pos018_S001	00-4qTLKgyvYRiKbfqvFHwsuD
29.8124		Nucleus	3	0.000	1.000	455	100000425	100000004	GFP-IMPa6-IBB DeRed2-PSPC1 8C-C-PSPC1 V2.00	0	49. GFP-a6dIBB and DeRed2-PSPC1_Pos018_S001	00-4qTLKgyvYRiKbfqvFHwsuD
19.8783		Nucleus	3	0.000	1.000	456	100000426	100000005	GFP-IMPa6-IBB DeRed2-PSPC1 8C-C-PSPC1 V2.00	0	49. GFP-a6dIBB and DeRed2-PSPC1_Pos018_S001	00-4qTLKgyvYRiKbfqvFHwsuD
26.1543		Nucleus	3	0.000	1.000	457	100000427	100000006	GFP-IMPa6-IBB DeRed2-PSPC1 8C-C-PSPC1 V2.00	0	49. GFP-a6dIBB and DeRed2-PSPC1_Pos018_S001	00-4qTLKgyvYRiKbfqvFHwsuD
29.742		Nucleus	3	0.000	1.000	458	100000428	100000007	GFP-IMPa6-IBB DeRed2-PSPC1 8C-C-PSPC1 V2.00	0	49. GFP-a6dIBB and DeRed2-PSPC1_Pos018_S001	00-4qTLKgyvYRiKbfqvFHwsuD
30.251		Nucleus	3	0.000	1.000	459	100000429	100000008	GFP-IMPa6-IBB DeRed2-PSPC1 8C-C-PSPC1 V2.00	0	49. GFP-a6dIBB and DeRed2-PSPC1_Pos018_S001	00-4qTLKgyvYRiKbfqvFHwsuD
27.5371		Nucleus	3	0.000	1.000	460	100000430	100000009	GFP-IMPa6-IBB DeRed2-PSPC1 8C-C-PSPC1 V2.00	0	49. GFP-a6dIBB and DeRed2-PSPC1_Pos018_S001	00-4qTLKgyvYRiKbfqvFHwsuD
33.4209		Nucleus	3	0.000	1.000	461	100000431	100000010	GFP-IMPa6-IBB DeRed2-PSPC1 8C-C-PSPC1 V2.00	0	49. GFP-a6dIBB and DeRed2-PSPC1_Pos018_S001	00-4qTLKgyvYRiKbfqvFHwsuD
57.9982		Nucleus	3	0.000	1.000	462	100000432	100000011	GFP-IMPa6-IBB DeRed2-PSPC1 8C-C-PSPC1 V2.00	0	49. GFP-a6dIBB and DeRed2-PSPC1_Pos018_S001	00-4qTLKgyvYRiKbfqvFHwsuD
62.8995		Nucleus	3	0.000	1.000	463	100000433	100000012	GFP-IMPa6-IBB DeRed2-PSPC1 8C-C-PSPC1 V2.00	0	49. GFP-a6dIBB and DeRed2-PSPC1_Pos018_S001	00-4qTLKgyvYRiKbfqvFHwsuD
35.2488		Nucleus	3	0.000	1.000	464	100000434	100000013	GFP-IMPa6-IBB DeRed2-PSPC1 8C-C-PSPC1 V2.00	0	49. GFP-a6dIBB and DeRed2-PSPC1_Pos018_S001	00-4qTLKgyvYRiKbfqvFHwsuD
33.4065		Nucleus	3	0.000	1.000	465	100000435	100000014	GFP-IMPa6-IBB DeRed2-PSPC1 8C-C-PSPC1 V2.00	0	49. GFP-a6dIBB and DeRed2-PSPC1_Pos018_S001	00-4qTLKgyvYRiKbfqvFHwsuD
34.4015		Nucleus	3	0.000	1.000	466	100000436	100000015	GFP-IMPa6-IBB DeRed2-PSPC1 8C-C-PSPC1 V2.00	0	49. GFP-a6dIBB and DeRed2-PSPC1_Pos018_S001	00-4qTLKgyvYRiKbfqvFHwsuD
36.6512		Nucleus	3	0.000	1.000	467	100000437	100000016	GFP-IMPa6-IBB DeRed2-PSPC1 8C-C-PSPC1 V2.00	0	49. GFP-a6dIBB and DeRed2-PSPC1_Pos018_S001	00-4qTLKgyvYRiKbfqvFHwsuD
39.1043		Nucleus	3	0.000	1.000	468	100000438	100000017	GFP-IMPa6-IBB DeRed2-PSPC1 8C-C-PSPC1 V2.00	0	49. GFP-a6dIBB and DeRed2-PSPC1_Pos018_S001	00-4qTLKgyvYRiKbfqvFHwsuD
29.5184		Nucleus	3	0.000	1.000	469	100000439	100000018	GFP-IMPa6-IBB DeRed2-PSPC1 8C-C-PSPC1 V2.00	0	49. GFP-a6dIBB and DeRed2-PSPC1_Pos018_S001	00-4qTLKgyvYRiKbfqvFHwsuD
27.1802		Nucleus	3	0.000	1.000	470	100000440	100000019	GFP-IMPa6-IBB DeRed2-PSPC1 8C-C-PSPC1 V2.00	0	49. GFP-a6dIBB and DeRed2-PSPC1_Pos018_S001	00-4qTLKgyvYRiKbfqvFHwsuD
27.5631		Nucleus	3	0.000	1.000	471	100000441	100000020	GFP-IMPa6-IBB DeRed2-PSPC1 8C-C-PSPC1 V2.00	0	49. GFP-a6dIBB and DeRed2-PSPC1_Pos018_S001	00-4qTLKgyvYRiKbfqvFHwsuD
22.1254		Nucleus	3	0.000	1.000	472	100000442	100000000	GFP-IMPa6-IBB DeRed2-PSPC1 8C-C-PSPC1 V2.00	0	49. GFP-a6dIBB and DeRed2-PSPC1_Pos019_S001	00-tZocHqPBbv5TUtqsSbTciG
22.8291		Nucleus	3	0.000	1.000	473	100000443	100000001	GFP-IMPa6-IBB DeRed2-PSPC1 8C-C-PSPC1 V2.00	0	49. GFP-a6dIBB and DeRed2-PSPC1_Pos019_S001	00-tZocHqPBbv5TUtqsSbTciG
24.0609		Nucleus	3	0.000	1.000	474	100000444	100000002	GFP-IMPa6-IBB DeRed2-PSPC1 8C-C-PSPC1 V2.00	0	49. GFP-a6dIBB and DeRed2-PSPC1_Pos019_S001	00-tZocHqPBbv5TUtqsSbTciG
23.8493		Nucleus	3	0.000	1.000	475	100000445	100000003	GFP-IMPa6-IBB DeRed2-PSPC1 8C-C-PSPC1 V2.00	0	49. GFP-a6dIBB and DeRed2-PSPC1_Pos019_S001	00-tZocHqPBbv5TUtqsSbTciG
25.6808		Nucleus	3	0.000	1.000	476	100000446	100000004	GFP-IMPa6-IBB DeRed2-PSPC1 8C-C-PSPC1 V2.00	0	49. GFP-a6dIBB and DeRed2-PSPC1_Pos019_S001	00-tZocHqPBbv5TUtqsSbTciG
31.079		Nucleus	3	0.000	1.000	477	100000447	100000005	GFP-IMPa6-IBB DeRed2-PSPC1 8C-C-PSPC1 V2.00	0	49. GFP-a6dIBB and DeRed2-PSPC1_Pos019_S001	00-tZocHqPBbv5TUtqsSbTciG
20.2043		Nucleus	3	0.000	1.000	478	100000448	100000006	GFP-IMPa6-IBB DeRed2-PSPC1 8C-C-PSPC1 V2.00	0	49. GFP-a6dIBB and DeRed2-PSPC1_Pos019_S001	00-tZocHqPBbv5TUtqsSbTciG
25.1731		Nucleus	3	0.000	1.000	479	100000449	100000007	GFP-IMPa6-IBB DeRed2-PSPC1 8C-C-PSPC1 V2.00	0	49. GFP-a6dIBB and DeRed2-PSPC1_Pos019_S001	00-tZocHqPBbv5TUtqsSbTciG
26.5515		Nucleus	3	0.000	1.000	480	100000450	100000008	GFP-IMPa6-IBB DeRed2-PSPC1 8C-C-PSPC1 V2.00	0	49. GFP-a6dIBB and DeRed2-PSPC1_Pos019_S001	00-tZocHqPBbv5TUtqsSbTciG
27.5323		Nucleus	3	0.000	1.000	481	100000451	100000009	GFP-IMPa6-IBB DeRed2-PSPC1 8C-C-PSPC1 V2.00	0	49. GFP-a6dIBB and DeRed2-PSPC1_Pos019_S001	00-tZocHqPBbv5TUtqsSbTciG
32.6537		Nucleus	3	0.000	1.000	482	100000452	100000010	GFP-IMPa6-IBB DeRed2-PSPC1 8C-C-PSPC1 V2.00	0	49. GFP-a6dIBB and DeRed2-PSPC1_Pos019_S001	00-tZocHqPBbv5TUtqsSbTciG
33.1476		Nucleus	3	0.000	1.000	483	100000453	100000011	GFP-IMPa6-IBB DeRed2-PSPC1 8C-C-PSPC1 V2.00	0	49. GFP-a6dIBB and DeRed2-PSPC1_Pos019_S001	00-tZocHqPBbv5TUtqsSbTciG
21.8534		Nucleus	3	0.000	1.000	484	100000454	100000012	GFP-IMPa6-IBB DeRed2-PSPC1 8C-C-PSPC1 V2.00	0	49. GFP-a6dIBB and DeRed2-PSPC1_Pos019_S001	00-tZocHqPBbv5TUtqsSbTciG
26.6747		Nucleus	3	0.000	1.000	485	100000455	100000013	GFP-IMPa6-IBB DeRed2-PSPC1 8C-C-PSPC1 V2.00	0	49. GFP-a6dIBB and DeRed2-PSPC1_Pos019_S001	00-tZocHqPBbv5TUtqsSbTciG
23.6683		Nucleus	3	0.000	1.000	486	100000456	100000014	GFP-IMPa6-IBB DeRed2-PSPC1 8C-C-PSPC1 V2.00	0	49. GFP-a6dIBB and DeRed2-PSPC1_Pos019_S001	00-tZocHqPBbv5TUtqsSbTciG
29.5376		Nucleus	3	0.000	1.000	487	100000457	100000015	GFP-IMPa6-IBB DeRed2-PSPC1 8C-C-PSPC1 V2.00	0	49. GFP-a6dIBB and DeRed2-PSPC1_Pos019_S001	00-tZocHqPBbv5TUtqsSbTciG
27.7251		Nucleus	3	0.000	1.000	488	100000458	100000016	GFP-IMPa6-IBB DeRed2-PSPC1 8C-C-PSPC1 V2.00	0	49. GFP-a6dIBB and DeRed2-PSPC1_Pos019_S001	00-tZocHqPBbv5TUtqsSbTciG
35.8349		Nucleus	3	0.000	1.000	489	100000459	100000017	GFP-IMPa6-IBB DeRed2-PSPC1 8C-C-PSPC1 V2.00	0	49. GFP-a6dIBB and DeRed2-PSPC1_Pos019_S001	00-tZocHqPBbv5TUtqsSbTciG
27.318		Nucleus	3	0.000	1.000	490	100000460	100000018	GFP-IMPa6-IBB DeRed2-PSPC1 8C-C-PSPC1 V2.00	0	49. GFP-a6dIBB and DeRed2-PSPC1_Pos019_S001	00-tZocHqPBbv5TUtqsSbTciG
31.8545		Nucleus	3	0.000	1.000	491	100000461	100000019	GFP-IMPa6-IBB DeRed2-PSPC1 8C-C-PSPC1 V2.00	0	49. GFP-a6dIBB and DeRed2-PSPC1_Pos019_S001	00-tZocHqPBbv5TUtqsSbTciG
77.3655		Nucleus	3	0.000	1.000	492	100000462	100000000	GFP-IMPa6-IBB DeRed2-PSPC1 8C-C-PSPC1 V2.00	0	49. GFP-a6dIBB and DeRed2-PSPC1_Pos020_S001	00-qDFnQ7F9RZzA34csG9hgqD
26.4319		Nucleus	3	0.000	1.000	493	100000463	100000001	GFP-IMPa6-IBB DeRed2-PSPC1 8C-C-PSPC1 V2.00	0	49. GFP-a6dIBB and DeRed2-PSPC1_Pos020_S001	00-qDFnQ7F9RZzA34csG9hgqD
33.0924		Nucleus	3	0.000	1.000	494	100000464	100000002	GFP-IMPa6-IBB DeRed2-PSPC1 8C-C-PSPC1 V2.00	0	49. GFP-a6dIBB and DeRed2-PSPC1_Pos020_S001	00-qDFnQ7F9RZzA34csG9hgqD
30.1467		Nucleus	3	0.000	1.000	495	100000465	100000003	GFP-IMPa6-IBB DeRed2-PSPC1 8C-C-PSPC1 V2.00	0	49. GFP-a6dIBB and DeRed2-PSPC1_Pos020_S001	00-qDFnQ7F9RZzA34csG9hgqD
35.5008		Nucleus	3	0.000	1.000	496	100000466	100000004	GFP-IMPa6-IBB DeRed2-PSPC1 8C-C-PSPC1 V2.00	0	49. GFP-a6dIBB and DeRed2-PSPC1_Pos020_S001	00-qDFnQ7F9RZzA34csG9hgqD
37.9384		Nucleus	3	0.000	1.000	497	100000467	100000005	GFP-IMPa6-IBB DeRed2-PSPC1 8C-C-PSPC1 V2.00	0	49. GFP-a6dIBB and DeRed2-PSPC1_Pos020_S001	00-qDFnQ7F9RZzA34csG9hgqD
23.0107		Nucleus	3	0.000	1.000	498	100000468	100000006	GFP-IMPa6-IBB DeRed2-PSPC1 8C-C-PSPC1 V2.00	0	49. GFP-a6dIBB and DeRed2-PSPC1_Pos020_S001	00-qDFnQ7F9RZzA34csG9hgqD
26.5453		Nucleus	3	0.000	1.000	499	100000469	100000007	GFP-IMPa6-IBB DeRed2-PSPC1 8C-C-PSPC1 V2.00	0	49. GFP-a6dIBB and DeRed2-PSPC1_Pos020_S001	00-qDFnQ7F9RZzA34csG9hgqD
31.8831		Nucleus	3	0.000	1.000	500	100000470	100000008	GFP-IMPa6-IBB DeRed2-PSPC1 8C-C-PSPC1 V2.00	0	49. GFP-a6dIBB and DeRed2-PSPC1_Pos020_S001	00-qDFnQ7F9RZzA34csG9hgqD
25.5801		Nucleus	3	0.000	1.000	501	100000471	100000009	GFP-IMPa6-IBB DeRed2-PSPC1 8C-C-PSPC1 V2.00	0	49. GFP-a6dIBB and DeRed2-PSPC1_Pos020_S001	00-qDFnQ7F9RZzA34csG9hgqD
22.4615		Nucleus	3	0.000	1.000	502	100000472	100000010	GFP-IMPa6-IBB DeRed2-PSPC1 8C-C-PSPC1 V2.00	0	49. GFP-a6dIBB and DeRed2-PSPC1_Pos020_S001	00-qDFnQ7F9RZzA34csG9hgqD
28.7836		Nucleus	3	0.000	1.000	503	100000473	100000011	GFP-IMPa6-IBB DeRed2-PSPC1 8C-C-PSPC1 V2.00	0	49. GFP-a6dIBB and DeRed2-PSPC1_Pos020_S001	00-qDFnQ7F9RZzA34csG9hgqD
27.4078		Nucleus	3	0.000	1.000	504	100000474	100000012	GFP-IMPa6-IBB DeRed2-PSPC1 8C-C-PSPC1 V2.00	0	49. GFP-a6dIBB and DeRed2-PSPC1_Pos020_S001	00-qDFnQ7F9RZzA34csG9hgqD
33.1769		Nucleus	3	0.000	1.000	505	100000475	100000013	GFP-IMPa6-IBB DeRed2-PSPC1 8C-C-PSPC1 V2.00	0	49. GFP-a6dIBB and DeRed2-PSPC1_Pos020_S001	00-qDFnQ7F9RZzA34csG9hgqD
36.5197		Nucleus	3	0.000	1.000	506	100000476	100000014	GFP-IMPa6-IBB DeRed2-PSPC1 8C-C-PSPC1 V2.00	0	49. GFP-a6dIBB and DeRed2-PSPC1_Pos020_S001	00-qDFnQ7F9RZzA34csG9hgqD
44.2522		Nucleus	3	0.000	1.000	507	100000477	100000015	GFP-IMPa6-IBB DeRed2-PSPC1 8C-C-PSPC1 V2.00	0	49. GFP-a6dIBB and DeRed2-PSPC1_Pos020_S001	00-qDFnQ7F9RZzA34csG9hgqD
31.7559		Nucleus	3	0.000	1.000	511	100000478	100000000	GFP-IMPa6-IBB DeRed2-PSPC1 8C-C-PSPC1 V2.00	0	49. GFP-a6dIBB and DeRed2-PSPC1_Pos021_S001	00-eZuTksAezAKJy2QtbckHXY
24.6488		Nucleus	3	0.000	1.000	512	100000479	100000001	GFP-IMPa6-IBB DeRed2-PSPC1 8C-C-PSPC1 V2.00	0	49. GFP-a6dIBB and DeRed2-PSPC1_Pos021_S001	00-eZuTksAezAKJy2QtbckHXY
19.5947		Nucleus	3	0.000	1.000	513	100000480	100000002	GFP-IMPa6-IBB DeRed2-PSPC1 8C-C-PSPC1 V2.00	0	49. GFP-a6dIBB and DeRed2-PSPC1_Pos021_S001	00-eZuTksAezAKJy2QtbckHXY
31.1573		Nucleus	3	0.000	1.000	514	100000481	100000003	GFP-IMPa6-IBB DeRed2-PSPC1 8C-C-PSPC1 V2.00	0	49. GFP-a6dIBB and DeRed2-PSPC1_Pos021_S001	00-eZuTksAezAKJy2QtbckHXY
32.9196		Nucleus	3	0.000	1.000	515	100000482	100000004	GFP-IMPa6-IBB DeRed2-PSPC1 8C-C-PSPC1 V2.00	0	49. GFP-a6dIBB and DeRed2-PSPC1_Pos021_S001	00-eZuTksAezAKJy2QtbckHXY
32.6035		Nucleus	3	0.000	1.000	516	100000483	100000005	GFP-IMPa6-IBB DeRed2-PSPC1 8C-C-PSPC1 V2.00	0	49. GFP-a6dIBB and DeRed2-PSPC1_Pos021_S001	00-eZuTksAezAKJy2QtbckHXY
31.051		Nucleus	3	0.000	1.000	517	100000484	100000006	GFP-IMPa6-IBB DeRed2-PSPC1 8C-C-PSPC1 V2.00	0	49. GFP-a6dIBB and DeRed2-PSPC1_Pos021_S001	00-eZuTksAezAKJy2QtbckHXY
45.3056		Nucleus	3	0.000	1.000	518	100000485	100000007	GFP-IMPa6-IBB DeRed2-PSPC1 8C-C-PSPC1 V2.00	0	49. GFP-a6dIBB and DeRed2-PSPC1_Pos021_S001	00-eZuTksAezAKJy2QtbckHXY
28.3039		Nucleus	3	0.000	1.000	519	100000486	100000008	GFP-IMPa6-IBB DeRed2-PSPC1 8C-C-PSPC1 V2.00	0	49. GFP-a6dIBB and DeRed2-PSPC1_Pos021_S001	00-eZuTksAezAKJy2QtbckHXY
33.9625		Nucleus	3	0.000	1.000	520	100000487	100000009	GFP-IMPa6-IBB DeRed2-PSPC1 8C-C-PSPC1 V2.00	0	49. GFP-a6dIBB and DeRed2-PSPC1_Pos021_S001	00-eZuTksAezAKJy2QtbckHXY
26.7411		Nucleus	3	0.000	1.000	521	100000488	100000010	GFP-IMPa6-IBB DeRed2-PSPC1 8C-C-PSPC1 V2.00	0	49. GFP-a6dIBB and DeRed2-PSPC1_Pos021_S001	00-eZuTksAezAKJy2QtbckHXY
28.8758		Nucleus	3	0.000	1.000	522	100000489	100000011	GFP-IMPa6-IBB DeRed2-PSPC1 8C-C-PSPC1 V2.00	0	49. GFP-a6dIBB and DeRed2-PSPC1_Pos021_S001	00-eZuTksAezAKJy2QtbckHXY
34.51		Nucleus	3	0.000	1.000	523	100000490	100000000	GFP-IMPa6-IBB DeRed2-PSPC1 8C-C-PSPC1 V2.00	0	49. GFP-a6dIBB and DeRed2-PSPC1_Pos022_S001	00-s3i3pwpTKfwMHnnpX3bMn8
31.7597		Nucleus	3	0.000	1.000	524	100000491	100000001	GFP-IMPa6-IBB DeRed2-PSPC1 8C-C-PSPC1 V2.00	0	49. GFP-a6dIBB and DeRed2-PSPC1_Pos022_S001	00-s3i3pwpTKfwMHnnpX3bMn8
25.3462		Nucleus	3	0.000	1.000	525	100000492	100000002	GFP-IMPa6-IBB DeRed2-PSPC1 8C-C-PSPC1 V2.00	0	49. GFP-a6dIBB and DeRed2-PSPC1_Pos022_S001	00-s3i3pwpTKfwMHnnpX3bMn8
38.2188		Nucleus	3	0.000	1.000	526	100000493	100000003	GFP-IMPa6-IBB DeRed2-PSPC1 8C-C-PSPC1 V2.00	0	49. GFP-a6dIBB and DeRed2-PSPC1_Pos022_S001	00-s3i3pwpTKfwMHnnpX3bMn8
30.1249		Nucleus	3	0.000	1.000	527	100000494	100000004	GFP-IMPa6-IBB DeRed2-PSPC1 8C-C-PSPC1 V2.00	0	49. GFP-a6dIBB and DeRed2-PSPC1_Pos022_S001	00-s3i3pwpTKfwMHnnpX3bMn8
31.5621		Nucleus	3	0.000	1.000	528	100000495	100000005	GFP-IMPa6-IBB DeRed2-PSPC1 8C-C-PSPC1 V2.00	0	49. GFP-a6dIBB and DeRed2-PSPC1_Pos022_S001	00-s3i3pwpTKfwMHnnpX3bMn8
36.3607		Nucleus	3	0.000	1.000	529	100000496	100000006	GFP-IMPa6-IBB DeRed2-PSPC1 8C-C-PSPC1 V2.00	0	49. GFP-a6dIBB and DeRed2-PSPC1_Pos022_S001	00-s3i3pwpTKfwMHnnpX3bMn8
27.7878		Nucleus	3	0.000	1.000	530	100000497	100000007	GFP-IMPa6-IBB DeRed2-PSPC1 8C-C-PSPC1 V2.00	0	49. GFP-a6dIBB and DeRed2-PSPC1_Pos022_S001	00-s3i3pwpTKfwMHnnpX3bMn8
25.803		Nucleus	3	0.000	1.000	531	100000498	100000008	GFP-IMPa6-IBB DeRed2-PSPC1 8C-C-PSPC1 V2.00	0	49. GFP-a6dIBB and DeRed2-PSPC1_Pos022_S001	00-s3i3pwpTKfwMHnnpX3bMn8
19.6439		Nucleus	3	0.000	1.000	532	100000499	100000009	GFP-IMPa6-IBB DeRed2-PSPC1 8C-C-PSPC1 V2.00	0	49. GFP-a6dIBB and DeRed2-PSPC1_Pos022_S001	00-s3i3pwpTKfwMHnnpX3bMn8
25.6478		Nucleus	3	0.000	1.000	533	100000500	100000010	GFP-IMPa6-IBB DeRed2-PSPC1 8C-C-PSPC1 V2.00	0	49. GFP-a6dIBB and DeRed2-PSPC1_Pos022_S001	00-s3i3pwpTKfwMHnnpX3bMn8
28.326		Nucleus	3	0.000	1.000	534	100000501	100000011	GFP-IMPa6-IBB DeRed2-PSPC1 8C-C-PSPC1 V2.00	0	49. GFP-a6dIBB and DeRed2-PSPC1_Pos022_S001	00-s3i3pwpTKfwMHnnpX3bMn8
22.3935		Nucleus	3	0.000	1.000	535	100000502	100000012	GFP-IMPa6-IBB DeRed2-PSPC1 8C-C-PSPC1 V2.00	0	49. GFP-a6dIBB and DeRed2-PSPC1_Pos022_S001	00-s3i3pwpTKfwMHnnpX3bMn8
24.2219		Nucleus	3	0.000	1.000	536	100000503	100000013	GFP-IMPa6-IBB DeRed2-PSPC1 8C-C-PSPC1 V2.00	0	49. GFP-a6dIBB and DeRed2-PSPC1_Pos022_S001	00-s3i3pwpTKfwMHnnpX3bMn8
32.005		Nucleus	3	0.000	1.000	537	100000504	100000014	GFP-IMPa6-IBB DeRed2-PSPC1 8C-C-PSPC1 V2.00	0	49. GFP-a6dIBB and DeRed2-PSPC1_Pos022_S001	00-s3i3pwpTKfwMHnnpX3bMn8
23.726		Nucleus	3	0.000	1.000	538	100000505	100000015	GFP-IMPa6-IBB DeRed2-PSPC1 8C-C-PSPC1 V2.00	0	49. GFP-a6dIBB and DeRed2-PSPC1_Pos022_S001	00-s3i3pwpTKfwMHnnpX3bMn8
32.5797		Nucleus	3	0.000	1.000	539	100000506	100000016	GFP-IMPa6-IBB DeRed2-PSPC1 8C-C-PSPC1 V2.00	0	49. GFP-a6dIBB and DeRed2-PSPC1_Pos022_S001	00-s3i3pwpTKfwMHnnpX3bMn8
26.667		Nucleus	3	0.000	1.000	540	100000507	100000017	GFP-IMPa6-IBB DeRed2-PSPC1 8C-C-PSPC1 V2.00	0	49. GFP-a6dIBB and DeRed2-PSPC1_Pos022_S001	00-s3i3pwpTKfwMHnnpX3bMn8
32.1262		Nucleus	3	0.000	1.000	541	100000508	100000018	GFP-IMPa6-IBB DeRed2-PSPC1 8C-C-PSPC1 V2.00	0	49. GFP-a6dIBB and DeRed2-PSPC1_Pos022_S001	00-s3i3pwpTKfwMHnnpX3bMn8
29.8346		Nucleus	3	0.000	1.000	542	100000509	100000019	GFP-IMPa6-IBB DeRed2-PSPC1 8C-C-PSPC1 V2.00	0	49. GFP-a6dIBB and DeRed2-PSPC1_Pos022_S001	00-s3i3pwpTKfwMHnnpX3bMn8
34.4857		Nucleus	3	0.000	1.000	543	100000510	100000020	GFP-IMPa6-IBB DeRed2-PSPC1 8C-C-PSPC1 V2.00	0	49. GFP-a6dIBB and DeRed2-PSPC1_Pos022_S001	00-s3i3pwpTKfwMHnnpX3bMn8
29.5439		Nucleus	3	0.000	1.000	544	100000511	100000021	GFP-IMPa6-IBB DeRed2-PSPC1 8C-C-PSPC1 V2.00	0	49. GFP-a6dIBB and DeRed2-PSPC1_Pos022_S001	00-s3i3pwpTKfwMHnnpX3bMn8
49.0435		Nucleus	3	0.000	1.000	546	100000512	100000000	GFP-IMPa6-IBB DeRed2-PSPC1 8C-C-PSPC1 V2.00	0	49. GFP-a6dIBB and DeRed2-PSPC1_Pos023_S001	00-wjewzHJreYYsUWp4M5Hgwg
38.5346		Nucleus	3	0.000	1.000	548	100000513	100000001	GFP-IMPa6-IBB DeRed2-PSPC1 8C-C-PSPC1 V2.00	0	49. GFP-a6dIBB and DeRed2-PSPC1_Pos023_S001	00-wjewzHJreYYsUWp4M5Hgwg
30.102		Nucleus	3	0.000	1.000	549	100000514	100000002	GFP-IMPa6-IBB DeRed2-PSPC1 8C-C-PSPC1 V2.00	0	49. GFP-a6dIBB and DeRed2-PSPC1_Pos023_S001	00-wjewzHJreYYsUWp4M5Hgwg
29.6417		Nucleus	3	0.000	1.000	550	100000515	100000003	GFP-IMPa6-IBB DeRed2-PSPC1 8C-C-PSPC1 V2.00	0	49. GFP-a6dIBB and DeRed2-PSPC1_Pos023_S001	00-wjewzHJreYYsUWp4M5Hgwg
28.7032		Nucleus	3	0.000	1.000	551	100000516	100000004	GFP-IMPa6-IBB DeRed2-PSPC1 8C-C-PSPC1 V2.00	0	49. GFP-a6dIBB and DeRed2-PSPC1_Pos023_S001	00-wjewzHJreYYsUWp4M5Hgwg
29.1375		Nucleus	3	0.000	1.000	552	100000517	100000005	GFP-IMPa6-IBB DeRed2-PSPC1 8C-C-PSPC1 V2.00	0	49. GFP-a6dIBB and DeRed2-PSPC1_Pos023_S001	00-wjewzHJreYYsUWp4M5Hgwg
27.1719		Nucleus	3	0.000	1.000	553	100000518	100000006	GFP-IMPa6-IBB DeRed2-PSPC1 8C-C-PSPC1 V2.00	0	49. GFP-a6dIBB and DeRed2-PSPC1_Pos023_S001	00-wjewzHJreYYsUWp4M5Hgwg
21.8836		Nucleus	3	0.000	1.000	554	100000519	100000007	GFP-IMPa6-IBB DeRed2-PSPC1 8C-C-PSPC1 V2.00	0	49. GFP-a6dIBB and DeRed2-PSPC1_Pos023_S001	00-wjewzHJreYYsUWp4M5Hgwg
26.8792		Nucleus	3	0.000	1.000	555	100000520	100000008	GFP-IMPa6-IBB DeRed2-PSPC1 8C-C-PSPC1 V2.00	0	49. GFP-a6dIBB and DeRed2-PSPC1_Pos023_S001	00-wjewzHJreYYsUWp4M5Hgwg
27.2081		Nucleus	3	0.000	1.000	556	100000521	100000009	GFP-IMPa6-IBB DeRed2-PSPC1 8C-C-PSPC1 V2.00	0	49. GFP-a6dIBB and DeRed2-PSPC1_Pos023_S001	00-wjewzHJreYYsUWp4M5Hgwg
29.9432		Nucleus	3	0.000	1.000	557	100000522	100000010	GFP-IMPa6-IBB DeRed2-PSPC1 8C-C-PSPC1 V2.00	0	49. GFP-a6dIBB and DeRed2-PSPC1_Pos023_S001	00-wjewzHJreYYsUWp4M5Hgwg
27.4782		Nucleus	3	0.000	1.000	558	100000523	100000011	GFP-IMPa6-IBB DeRed2-PSPC1 8C-C-PSPC1 V2.00	0	49. GFP-a6dIBB and DeRed2-PSPC1_Pos023_S001	00-wjewzHJreYYsUWp4M5Hgwg
31.6772		Nucleus	3	0.000	1.000	559	100000524	100000012	GFP-IMPa6-IBB DeRed2-PSPC1 8C-C-PSPC1 V2.00	0	49. GFP-a6dIBB and DeRed2-PSPC1_Pos023_S001	00-wjewzHJreYYsUWp4M5Hgwg
31.1708		Nucleus	3	0.000	1.000	560	100000525	100000013	GFP-IMPa6-IBB DeRed2-PSPC1 8C-C-PSPC1 V2.00	0	49. GFP-a6dIBB and DeRed2-PSPC1_Pos023_S001	00-wjewzHJreYYsUWp4M5Hgwg
32.1726		Nucleus	3	0.000	1.000	561	100000526	100000014	GFP-IMPa6-IBB DeRed2-PSPC1 8C-C-PSPC1 V2.00	0	49. GFP-a6dIBB and DeRed2-PSPC1_Pos023_S001	00-wjewzHJreYYsUWp4M5Hgwg
28.3248		Nucleus	3	0.000	1.000	562	100000527	100000015	GFP-IMPa6-IBB DeRed2-PSPC1 8C-C-PSPC1 V2.00	0	49. GFP-a6dIBB and DeRed2-PSPC1_Pos023_S001	00-wjewzHJreYYsUWp4M5Hgwg
34.0776		Nucleus	3	0.000	1.000	563	100000528	100000016	GFP-IMPa6-IBB DeRed2-PSPC1 8C-C-PSPC1 V2.00	0	49. GFP-a6dIBB and DeRed2-PSPC1_Pos023_S001	00-wjewzHJreYYsUWp4M5Hgwg
27.392		Nucleus	3	0.000	1.000	564	100000529	100000017	GFP-IMPa6-IBB DeRed2-PSPC1 8C-C-PSPC1 V2.00	0	49. GFP-a6dIBB and DeRed2-PSPC1_Pos023_S001	00-wjewzHJreYYsUWp4M5Hgwg
25.4116		Nucleus	3	0.000	1.000	565	100000530	100000018	GFP-IMPa6-IBB DeRed2-PSPC1 8C-C-PSPC1 V2.00	0	49. GFP-a6dIBB and DeRed2-PSPC1_Pos023_S001	00-wjewzHJreYYsUWp4M5Hgwg
35.6344		Nucleus	3	0.000	1.000	566	100000531	100000019	GFP-IMPa6-IBB DeRed2-PSPC1 8C-C-PSPC1 V2.00	0	49. GFP-a6dIBB and DeRed2-PSPC1_Pos023_S001	00-wjewzHJreYYsUWp4M5Hgwg
29.2443		Nucleus	3	0.000	1.000	567	100000532	100000020	GFP-IMPa6-IBB DeRed2-PSPC1 8C-C-PSPC1 V2.00	0	49. GFP-a6dIBB and DeRed2-PSPC1_Pos023_S001	00-wjewzHJreYYsUWp4M5Hgwg
37.2284		Nucleus	3	0.000	1.000	568	100000533	100000021	GFP-IMPa6-IBB DeRed2-PSPC1 8C-C-PSPC1 V2.00	0	49. GFP-a6dIBB and DeRed2-PSPC1_Pos023_S001	00-wjewzHJreYYsUWp4M5Hgwg
34.7723		Nucleus	3	0.000	1.000	569	100000534	100000022	GFP-IMPa6-IBB DeRed2-PSPC1 8C-C-PSPC1 V2.00	0	49. GFP-a6dIBB and DeRed2-PSPC1_Pos023_S001	00-wjewzHJreYYsUWp4M5Hgwg
26.3082		Nucleus	3	0.000	1.000	570	100000535	100000023	GFP-IMPa6-IBB DeRed2-PSPC1 8C-C-PSPC1 V2.00	0	49. GFP-a6dIBB and DeRed2-PSPC1_Pos023_S001	00-wjewzHJreYYsUWp4M5Hgwg
40.5999		Nucleus	3	0.000	1.000	575	100000536	100000000	GFP-IMPa6-IBB DeRed2-PSPC1 8C-C-PSPC1 V2.00	0	49. GFP-a6dIBB and DeRed2-PSPC1_Pos024_S001	00-YpWkv8EnLASsZR88CRGa5L
34.2339		Nucleus	3	0.000	1.000	576	100000537	100000001	GFP-IMPa6-IBB DeRed2-PSPC1 8C-C-PSPC1 V2.00	0	49. GFP-a6dIBB and DeRed2-PSPC1_Pos024_S001	00-YpWkv8EnLASsZR88CRGa5L
34.6731		Nucleus	3	0.000	1.000	577	100000538	100000002	GFP-IMPa6-IBB DeRed2-PSPC1 8C-C-PSPC1 V2.00	0	49. GFP-a6dIBB and DeRed2-PSPC1_Pos024_S001	00-YpWkv8EnLASsZR88CRGa5L
18.3874		Nucleus	3	0.000	1.000	578	100000539	100000003	GFP-IMPa6-IBB DeRed2-PSPC1 8C-C-PSPC1 V2.00	0	49. GFP-a6dIBB and DeRed2-PSPC1_Pos024_S001	00-YpWkv8EnLASsZR88CRGa5L
30.2661		Nucleus	3	0.000	1.000	579	100000540	100000004	GFP-IMPa6-IBB DeRed2-PSPC1 8C-C-PSPC1 V2.00	0	49. GFP-a6dIBB and DeRed2-PSPC1_Pos024_S001	00-YpWkv8EnLASsZR88CRGa5L
32.457		Nucleus	3	0.000	1.000	580	100000541	100000005	GFP-IMPa6-IBB DeRed2-PSPC1 8C-C-PSPC1 V2.00	0	49. GFP-a6dIBB and DeRed2-PSPC1_Pos024_S001	00-YpWkv8EnLASsZR88CRGa5L
26.5108		Nucleus	3	0.000	1.000	581	100000542	100000006	GFP-IMPa6-IBB DeRed2-PSPC1 8C-C-PSPC1 V2.00	0	49. GFP-a6dIBB and DeRed2-PSPC1_Pos024_S001	00-YpWkv8EnLASsZR88CRGa5L
34.6564		Nucleus	3	0.000	1.000	582	100000543	100000007	GFP-IMPa6-IBB DeRed2-PSPC1 8C-C-PSPC1 V2.00	0	49. GFP-a6dIBB and DeRed2-PSPC1_Pos024_S001	00-YpWkv8EnLASsZR88CRGa5L
26.3811		Nucleus	3	0.000	1.000	583	100000544	100000008	GFP-IMPa6-IBB DeRed2-PSPC1 8C-C-PSPC1 V2.00	0	49. GFP-a6dIBB and DeRed2-PSPC1_Pos024_S001	00-YpWkv8EnLASsZR88CRGa5L
31.7761		Nucleus	3	0.000	1.000	584	100000545	100000009	GFP-IMPa6-IBB DeRed2-PSPC1 8C-C-PSPC1 V2.00	0	49. GFP-a6dIBB and DeRed2-PSPC1_Pos024_S001	00-YpWkv8EnLASsZR88CRGa5L
33.2865		Nucleus	3	0.000	1.000	585	100000546	100000010	GFP-IMPa6-IBB DeRed2-PSPC1 8C-C-PSPC1 V2.00	0	49. GFP-a6dIBB and DeRed2-PSPC1_Pos024_S001	00-YpWkv8EnLASsZR88CRGa5L
31.4325		Nucleus	3	0.000	1.000	586	100000547	100000011	GFP-IMPa6-IBB DeRed2-PSPC1 8C-C-PSPC1 V2.00	0	49. GFP-a6dIBB and DeRed2-PSPC1_Pos024_S001	00-YpWkv8EnLASsZR88CRGa5L
51.3259		Nucleus	3	0.000	1.000	587	100000548	100000012	GFP-IMPa6-IBB DeRed2-PSPC1 8C-C-PSPC1 V2.00	0	49. GFP-a6dIBB and DeRed2-PSPC1_Pos024_S001	00-YpWkv8EnLASsZR88CRGa5L
21.4991		Nucleus	3	0.000	1.000	590	100000549	100000000	GFP-IMPa6-IBB DeRed2-PSPC1 8C-C-PSPC1 V2.00	0	49. GFP-a6dIBB and DeRed2-PSPC1_Pos025_S001	00-NpjK2JQoXMUdWJzWCQQN5a
26.7663		Nucleus	3	0.000	1.000	593	100000550	100000001	GFP-IMPa6-IBB DeRed2-PSPC1 8C-C-PSPC1 V2.00	0	49. GFP-a6dIBB and DeRed2-PSPC1_Pos025_S001	00-NpjK2JQoXMUdWJzWCQQN5a
28.3957		Nucleus	3	0.000	1.000	596	100000551	100000002	GFP-IMPa6-IBB DeRed2-PSPC1 8C-C-PSPC1 V2.00	0	49. GFP-a6dIBB and DeRed2-PSPC1_Pos025_S001	00-NpjK2JQoXMUdWJzWCQQN5a
30.8891		Nucleus	3	0.000	1.000	597	100000552	100000003	GFP-IMPa6-IBB DeRed2-PSPC1 8C-C-PSPC1 V2.00	0	49. GFP-a6dIBB and DeRed2-PSPC1_Pos025_S001	00-NpjK2JQoXMUdWJzWCQQN5a
32.4985		Nucleus	3	0.000	1.000	599	100000553	100000004	GFP-IMPa6-IBB DeRed2-PSPC1 8C-C-PSPC1 V2.00	0	49. GFP-a6dIBB and DeRed2-PSPC1_Pos025_S001	00-NpjK2JQoXMUdWJzWCQQN5a
32.889		Nucleus	3	0.000	1.000	600	100000554	100000005	GFP-IMPa6-IBB DeRed2-PSPC1 8C-C-PSPC1 V2.00	0	49. GFP-a6dIBB and DeRed2-PSPC1_Pos025_S001	00-NpjK2JQoXMUdWJzWCQQN5a
28.5341		Nucleus	3	0.000	1.000	601	100000555	100000006	GFP-IMPa6-IBB DeRed2-PSPC1 8C-C-PSPC1 V2.00	0	49. GFP-a6dIBB and DeRed2-PSPC1_Pos025_S001	00-NpjK2JQoXMUdWJzWCQQN5a
38.9377		Nucleus	3	0.000	1.000	602	100000556	100000007	GFP-IMPa6-IBB DeRed2-PSPC1 8C-C-PSPC1 V2.00	0	49. GFP-a6dIBB and DeRed2-PSPC1_Pos025_S001	00-NpjK2JQoXMUdWJzWCQQN5a
25.6449		Nucleus	3	0.000	1.000	603	100000557	100000008	GFP-IMPa6-IBB DeRed2-PSPC1 8C-C-PSPC1 V2.00	0	49. GFP-a6dIBB and DeRed2-PSPC1_Pos025_S001	00-NpjK2JQoXMUdWJzWCQQN5a
31.8804		Nucleus	3	0.000	1.000	604	100000558	100000009	GFP-IMPa6-IBB DeRed2-PSPC1 8C-C-PSPC1 V2.00	0	49. GFP-a6dIBB and DeRed2-PSPC1_Pos025_S001	00-NpjK2JQoXMUdWJzWCQQN5a
35.0953		Nucleus	3	0.000	1.000	605	100000559	100000010	GFP-IMPa6-IBB DeRed2-PSPC1 8C-C-PSPC1 V2.00	0	49. GFP-a6dIBB and DeRed2-PSPC1_Pos025_S001	00-NpjK2JQoXMUdWJzWCQQN5a
25.4974		Nucleus	3	0.000	1.000	606	100000560	100000011	GFP-IMPa6-IBB DeRed2-PSPC1 8C-C-PSPC1 V2.00	0	49. GFP-a6dIBB and DeRed2-PSPC1_Pos025_S001	00-NpjK2JQoXMUdWJzWCQQN5a
35.3847		Nucleus	3	0.000	1.000	607	100000561	100000012	GFP-IMPa6-IBB DeRed2-PSPC1 8C-C-PSPC1 V2.00	0	49. GFP-a6dIBB and DeRed2-PSPC1_Pos025_S001	00-NpjK2JQoXMUdWJzWCQQN5a
26.4321		Nucleus	3	0.000	1.000	608	100000562	100000013	GFP-IMPa6-IBB DeRed2-PSPC1 8C-C-PSPC1 V2.00	0	49. GFP-a6dIBB and DeRed2-PSPC1_Pos025_S001	00-NpjK2JQoXMUdWJzWCQQN5a
26.5821		Nucleus	3	0.000	1.000	609	100000563	100000014	GFP-IMPa6-IBB DeRed2-PSPC1 8C-C-PSPC1 V2.00	0	49. GFP-a6dIBB and DeRed2-PSPC1_Pos025_S001	00-NpjK2JQoXMUdWJzWCQQN5a
30.8447		Nucleus	3	0.000	1.000	610	100000564	100000015	GFP-IMPa6-IBB DeRed2-PSPC1 8C-C-PSPC1 V2.00	0	49. GFP-a6dIBB and DeRed2-PSPC1_Pos025_S001	00-NpjK2JQoXMUdWJzWCQQN5a
30.5339		Nucleus	3	0.000	1.000	611	100000565	100000016	GFP-IMPa6-IBB DeRed2-PSPC1 8C-C-PSPC1 V2.00	0	49. GFP-a6dIBB and DeRed2-PSPC1_Pos025_S001	00-NpjK2JQoXMUdWJzWCQQN5a
36.2181		Nucleus	3	0.000	1.000	612	100000566	100000017	GFP-IMPa6-IBB DeRed2-PSPC1 8C-C-PSPC1 V2.00	0	49. GFP-a6dIBB and DeRed2-PSPC1_Pos025_S001	00-NpjK2JQoXMUdWJzWCQQN5a
39.1029		Nucleus	3	0.000	1.000	613	100000567	100000018	GFP-IMPa6-IBB DeRed2-PSPC1 8C-C-PSPC1 V2.00	0	49. GFP-a6dIBB and DeRed2-PSPC1_Pos025_S001	00-NpjK2JQoXMUdWJzWCQQN5a
36.8759		Nucleus	3	0.000	1.000	614	100000568	100000019	GFP-IMPa6-IBB DeRed2-PSPC1 8C-C-PSPC1 V2.00	0	49. GFP-a6dIBB and DeRed2-PSPC1_Pos025_S001	00-NpjK2JQoXMUdWJzWCQQN5a
28.4553		Nucleus	3	0.000	1.000	615	100000569	100000020	GFP-IMPa6-IBB DeRed2-PSPC1 8C-C-PSPC1 V2.00	0	49. GFP-a6dIBB and DeRed2-PSPC1_Pos025_S001	00-NpjK2JQoXMUdWJzWCQQN5a
28.7751		Nucleus	3	0.000	1.000	616	100000570	100000021	GFP-IMPa6-IBB DeRed2-PSPC1 8C-C-PSPC1 V2.00	0	49. GFP-a6dIBB and DeRed2-PSPC1_Pos025_S001	00-NpjK2JQoXMUdWJzWCQQN5a
29.7106		Nucleus	3	0.000	1.000	617	100000571	100000022	GFP-IMPa6-IBB DeRed2-PSPC1 8C-C-PSPC1 V2.00	0	49. GFP-a6dIBB and DeRed2-PSPC1_Pos025_S001	00-NpjK2JQoXMUdWJzWCQQN5a
32.4389		Nucleus	3	0.000	1.000	618	100000572	100000023	GFP-IMPa6-IBB DeRed2-PSPC1 8C-C-PSPC1 V2.00	0	49. GFP-a6dIBB and DeRed2-PSPC1_Pos025_S001	00-NpjK2JQoXMUdWJzWCQQN5a
32.1664		Nucleus	3	0.000	1.000	619	100000573	100000024	GFP-IMPa6-IBB DeRed2-PSPC1 8C-C-PSPC1 V2.00	0	49. GFP-a6dIBB and DeRed2-PSPC1_Pos025_S001	00-NpjK2JQoXMUdWJzWCQQN5a
40.0029		Nucleus	3	0.000	1.000	620	100000574	100000025	GFP-IMPa6-IBB DeRed2-PSPC1 8C-C-PSPC1 V2.00	0	49. GFP-a6dIBB and DeRed2-PSPC1_Pos025_S001	00-NpjK2JQoXMUdWJzWCQQN5a
46.9725		Nucleus	3	0.000	1.000	621	100000575	100000026	GFP-IMPa6-IBB DeRed2-PSPC1 8C-C-PSPC1 V2.00	0	49. GFP-a6dIBB and DeRed2-PSPC1_Pos025_S001	00-NpjK2JQoXMUdWJzWCQQN5a
32.6209		Nucleus	3	0.000	1.000	622	100000576	100000027	GFP-IMPa6-IBB DeRed2-PSPC1 8C-C-PSPC1 V2.00	0	49. GFP-a6dIBB and DeRed2-PSPC1_Pos025_S001	00-NpjK2JQoXMUdWJzWCQQN5a
22.3888		Nucleus	3	0.000	1.000	626	100000577	100000000	GFP-IMPa6-IBB DeRed2-PSPC1 8C-C-PSPC1 V2.00	0	49. GFP-a6dIBB and DeRed2-PSPC1_Pos026_S001	00-M7hAfup2oQqNsCPFVKJdSo
23.7989		Nucleus	3	0.000	1.000	627	100000578	100000001	GFP-IMPa6-IBB DeRed2-PSPC1 8C-C-PSPC1 V2.00	0	49. GFP-a6dIBB and DeRed2-PSPC1_Pos026_S001	00-M7hAfup2oQqNsCPFVKJdSo
28.4896		Nucleus	3	0.000	1.000	628	100000579	100000002	GFP-IMPa6-IBB DeRed2-PSPC1 8C-C-PSPC1 V2.00	0	49. GFP-a6dIBB and DeRed2-PSPC1_Pos026_S001	00-M7hAfup2oQqNsCPFVKJdSo
24.3772		Nucleus	3	0.000	1.000	629	100000580	100000003	GFP-IMPa6-IBB DeRed2-PSPC1 8C-C-PSPC1 V2.00	0	49. GFP-a6dIBB and DeRed2-PSPC1_Pos026_S001	00-M7hAfup2oQqNsCPFVKJdSo
30.2655		Nucleus	3	0.000	1.000	630	100000581	100000004	GFP-IMPa6-IBB DeRed2-PSPC1 8C-C-PSPC1 V2.00	0	49. GFP-a6dIBB and DeRed2-PSPC1_Pos026_S001	00-M7hAfup2oQqNsCPFVKJdSo
30.7374		Nucleus	3	0.000	1.000	631	100000582	100000005	GFP-IMPa6-IBB DeRed2-PSPC1 8C-C-PSPC1 V2.00	0	49. GFP-a6dIBB and DeRed2-PSPC1_Pos026_S001	00-M7hAfup2oQqNsCPFVKJdSo
22.1174		Nucleus	3	0.000	1.000	632	100000583	100000006	GFP-IMPa6-IBB DeRed2-PSPC1 8C-C-PSPC1 V2.00	0	49. GFP-a6dIBB and DeRed2-PSPC1_Pos026_S001	00-M7hAfup2oQqNsCPFVKJdSo
33.4508		Nucleus	3	0.000	1.000	633	100000584	100000007	GFP-IMPa6-IBB DeRed2-PSPC1 8C-C-PSPC1 V2.00	0	49. GFP-a6dIBB and DeRed2-PSPC1_Pos026_S001	00-M7hAfup2oQqNsCPFVKJdSo
21.7251		Nucleus	3	0.000	1.000	634	100000585	100000008	GFP-IMPa6-IBB DeRed2-PSPC1 8C-C-PSPC1 V2.00	0	49. GFP-a6dIBB and DeRed2-PSPC1_Pos026_S001	00-M7hAfup2oQqNsCPFVKJdSo
32.7348		Nucleus	3	0.000	1.000	635	100000586	100000009	GFP-IMPa6-IBB DeRed2-PSPC1 8C-C-PSPC1 V2.00	0	49. GFP-a6dIBB and DeRed2-PSPC1_Pos026_S001	00-M7hAfup2oQqNsCPFVKJdSo
30.1094		Nucleus	3	0.000	1.000	636	100000587	100000010	GFP-IMPa6-IBB DeRed2-PSPC1 8C-C-PSPC1 V2.00	0	49. GFP-a6dIBB and DeRed2-PSPC1_Pos026_S001	00-M7hAfup2oQqNsCPFVKJdSo
30.7715		Nucleus	3	0.000	1.000	637	100000588	100000011	GFP-IMPa6-IBB DeRed2-PSPC1 8C-C-PSPC1 V2.00	0	49. GFP-a6dIBB and DeRed2-PSPC1_Pos026_S001	00-M7hAfup2oQqNsCPFVKJdSo
33.0256		Nucleus	3	0.000	1.000	638	100000589	100000012	GFP-IMPa6-IBB DeRed2-PSPC1 8C-C-PSPC1 V2.00	0	49. GFP-a6dIBB and DeRed2-PSPC1_Pos026_S001	00-M7hAfup2oQqNsCPFVKJdSo
33.9679		Nucleus	3	0.000	1.000	639	100000590	100000013	GFP-IMPa6-IBB DeRed2-PSPC1 8C-C-PSPC1 V2.00	0	49. GFP-a6dIBB and DeRed2-PSPC1_Pos026_S001	00-M7hAfup2oQqNsCPFVKJdSo
35.2787		Nucleus	3	0.000	1.000	640	100000591	100000014	GFP-IMPa6-IBB DeRed2-PSPC1 8C-C-PSPC1 V2.00	0	49. GFP-a6dIBB and DeRed2-PSPC1_Pos026_S001	00-M7hAfup2oQqNsCPFVKJdSo
36.1278		Nucleus	3	0.000	1.000	641	100000592	100000015	GFP-IMPa6-IBB DeRed2-PSPC1 8C-C-PSPC1 V2.00	0	49. GFP-a6dIBB and DeRed2-PSPC1_Pos026_S001	00-M7hAfup2oQqNsCPFVKJdSo
25.9257		Nucleus	3	0.000	1.000	642	100000593	100000016	GFP-IMPa6-IBB DeRed2-PSPC1 8C-C-PSPC1 V2.00	0	49. GFP-a6dIBB and DeRed2-PSPC1_Pos026_S001	00-M7hAfup2oQqNsCPFVKJdSo
23.2003		Nucleus	3	0.000	1.000	643	100000594	100000017	GFP-IMPa6-IBB DeRed2-PSPC1 8C-C-PSPC1 V2.00	0	49. GFP-a6dIBB and DeRed2-PSPC1_Pos026_S001	00-M7hAfup2oQqNsCPFVKJdSo
26.4663		Nucleus	3	0.000	1.000	644	100000595	100000018	GFP-IMPa6-IBB DeRed2-PSPC1 8C-C-PSPC1 V2.00	0	49. GFP-a6dIBB and DeRed2-PSPC1_Pos026_S001	00-M7hAfup2oQqNsCPFVKJdSo
20.1987		Nucleus	3	0.000	1.000	645	100000596	100000019	GFP-IMPa6-IBB DeRed2-PSPC1 8C-C-PSPC1 V2.00	0	49. GFP-a6dIBB and DeRed2-PSPC1_Pos026_S001	00-M7hAfup2oQqNsCPFVKJdSo
22.9274		Nucleus	3	0.000	1.000	646	100000597	100000020	GFP-IMPa6-IBB DeRed2-PSPC1 8C-C-PSPC1 V2.00	0	49. GFP-a6dIBB and DeRed2-PSPC1_Pos026_S001	00-M7hAfup2oQqNsCPFVKJdSo
33.5301		Nucleus	3	0.000	1.000	647	100000598	100000021	GFP-IMPa6-IBB DeRed2-PSPC1 8C-C-PSPC1 V2.00	0	49. GFP-a6dIBB and DeRed2-PSPC1_Pos026_S001	00-M7hAfup2oQqNsCPFVKJdSo
21.6052		Nucleus	3	0.000	1.000	648	100000599	100000022	GFP-IMPa6-IBB DeRed2-PSPC1 8C-C-PSPC1 V2.00	0	49. GFP-a6dIBB and DeRed2-PSPC1_Pos026_S001	00-M7hAfup2oQqNsCPFVKJdSo
28.9724		Nucleus	3	0.000	1.000	649	100000600	100000023	GFP-IMPa6-IBB DeRed2-PSPC1 8C-C-PSPC1 V2.00	0	49. GFP-a6dIBB and DeRed2-PSPC1_Pos026_S001	00-M7hAfup2oQqNsCPFVKJdSo
25.2274		Nucleus	3	0.000	1.000	650	100000601	100000024	GFP-IMPa6-IBB DeRed2-PSPC1 8C-C-PSPC1 V2.00	0	49. GFP-a6dIBB and DeRed2-PSPC1_Pos026_S001	00-M7hAfup2oQqNsCPFVKJdSo
33.4363		Nucleus	3	0.000	1.000	651	100000602	100000025	GFP-IMPa6-IBB DeRed2-PSPC1 8C-C-PSPC1 V2.00	0	49. GFP-a6dIBB and DeRed2-PSPC1_Pos026_S001	00-M7hAfup2oQqNsCPFVKJdSo
26.7726		Nucleus	3	0.000	1.000	652	100000603	100000026	GFP-IMPa6-IBB DeRed2-PSPC1 8C-C-PSPC1 V2.00	0	49. GFP-a6dIBB and DeRed2-PSPC1_Pos026_S001	00-M7hAfup2oQqNsCPFVKJdSo
26.2973		Nucleus	3	0.000	1.000	653	100000604	100000027	GFP-IMPa6-IBB DeRed2-PSPC1 8C-C-PSPC1 V2.00	0	49. GFP-a6dIBB and DeRed2-PSPC1_Pos026_S001	00-M7hAfup2oQqNsCPFVKJdSo
31.3749		Nucleus	3	0.000	1.000	654	100000605	100000028	GFP-IMPa6-IBB DeRed2-PSPC1 8C-C-PSPC1 V2.00	0	49. GFP-a6dIBB and DeRed2-PSPC1_Pos026_S001	00-M7hAfup2oQqNsCPFVKJdSo
22.8524		Nucleus	3	0.000	1.000	655	100000606	100000029	GFP-IMPa6-IBB DeRed2-PSPC1 8C-C-PSPC1 V2.00	0	49. GFP-a6dIBB and DeRed2-PSPC1_Pos026_S001	00-M7hAfup2oQqNsCPFVKJdSo
24.5429		Nucleus	3	0.000	1.000	656	100000607	100000030	GFP-IMPa6-IBB DeRed2-PSPC1 8C-C-PSPC1 V2.00	0	49. GFP-a6dIBB and DeRed2-PSPC1_Pos026_S001	00-M7hAfup2oQqNsCPFVKJdSo
31.9647		Nucleus	3	0.000	1.000	657	100000608	100000031	GFP-IMPa6-IBB DeRed2-PSPC1 8C-C-PSPC1 V2.00	0	49. GFP-a6dIBB and DeRed2-PSPC1_Pos026_S001	00-M7hAfup2oQqNsCPFVKJdSo
35.7048		Nucleus	3	0.000	1.000	658	100000609	100000032	GFP-IMPa6-IBB DeRed2-PSPC1 8C-C-PSPC1 V2.00	0	49. GFP-a6dIBB and DeRed2-PSPC1_Pos026_S001	00-M7hAfup2oQqNsCPFVKJdSo
27.0673		Nucleus	3	0.000	1.000	659	100000610	100000033	GFP-IMPa6-IBB DeRed2-PSPC1 8C-C-PSPC1 V2.00	0	49. GFP-a6dIBB and DeRed2-PSPC1_Pos026_S001	00-M7hAfup2oQqNsCPFVKJdSo
25.1973		Nucleus	3	0.000	1.000	660	100000611	100000034	GFP-IMPa6-IBB DeRed2-PSPC1 8C-C-PSPC1 V2.00	0	49. GFP-a6dIBB and DeRed2-PSPC1_Pos026_S001	00-M7hAfup2oQqNsCPFVKJdSo
31.932		Nucleus	3	0.000	1.000	661	100000612	100000035	GFP-IMPa6-IBB DeRed2-PSPC1 8C-C-PSPC1 V2.00	0	49. GFP-a6dIBB and DeRed2-PSPC1_Pos026_S001	00-M7hAfup2oQqNsCPFVKJdSo
29.8899		Nucleus	3	0.000	1.000	662	100000613	100000036	GFP-IMPa6-IBB DeRed2-PSPC1 8C-C-PSPC1 V2.00	0	49. GFP-a6dIBB and DeRed2-PSPC1_Pos026_S001	00-M7hAfup2oQqNsCPFVKJdSo
30.5433		Nucleus	3	0.000	1.000	663	100000614	100000037	GFP-IMPa6-IBB DeRed2-PSPC1 8C-C-PSPC1 V2.00	0	49. GFP-a6dIBB and DeRed2-PSPC1_Pos026_S001	00-M7hAfup2oQqNsCPFVKJdSo
41.4285		Nucleus	3	0.000	1.000	664	100000615	100000038	GFP-IMPa6-IBB DeRed2-PSPC1 8C-C-PSPC1 V2.00	0	49. GFP-a6dIBB and DeRed2-PSPC1_Pos026_S001	00-M7hAfup2oQqNsCPFVKJdSo
27.3539		Nucleus	3	0.000	1.000	665	100000616	100000039	GFP-IMPa6-IBB DeRed2-PSPC1 8C-C-PSPC1 V2.00	0	49. GFP-a6dIBB and DeRed2-PSPC1_Pos026_S001	00-M7hAfup2oQqNsCPFVKJdSo
31.7065		Nucleus	3	0.000	1.000	666	100000617	100000040	GFP-IMPa6-IBB DeRed2-PSPC1 8C-C-PSPC1 V2.00	0	49. GFP-a6dIBB and DeRed2-PSPC1_Pos026_S001	00-M7hAfup2oQqNsCPFVKJdSo
38.9722		Nucleus	3	0.000	1.000	667	100000618	100000041	GFP-IMPa6-IBB DeRed2-PSPC1 8C-C-PSPC1 V2.00	0	49. GFP-a6dIBB and DeRed2-PSPC1_Pos026_S001	00-M7hAfup2oQqNsCPFVKJdSo
46.6875		Nucleus	3	0.000	1.000	668	100000619	100000042	GFP-IMPa6-IBB DeRed2-PSPC1 8C-C-PSPC1 V2.00	0	49. GFP-a6dIBB and DeRed2-PSPC1_Pos026_S001	00-M7hAfup2oQqNsCPFVKJdSo
28.6977		Nucleus	3	0.000	1.000	669	100000620	100000043	GFP-IMPa6-IBB DeRed2-PSPC1 8C-C-PSPC1 V2.00	0	49. GFP-a6dIBB and DeRed2-PSPC1_Pos026_S001	00-M7hAfup2oQqNsCPFVKJdSo
26.0544		Nucleus	3	0.000	1.000	670	100000621	100000044	GFP-IMPa6-IBB DeRed2-PSPC1 8C-C-PSPC1 V2.00	0	49. GFP-a6dIBB and DeRed2-PSPC1_Pos026_S001	00-M7hAfup2oQqNsCPFVKJdSo
33.0286		Nucleus	3	0.000	1.000	671	100000622	100000045	GFP-IMPa6-IBB DeRed2-PSPC1 8C-C-PSPC1 V2.00	0	49. GFP-a6dIBB and DeRed2-PSPC1_Pos026_S001	00-M7hAfup2oQqNsCPFVKJdSo
21.7517		Nucleus	3	0.000	1.000	672	100000623	100000046	GFP-IMPa6-IBB DeRed2-PSPC1 8C-C-PSPC1 V2.00	0	49. GFP-a6dIBB and DeRed2-PSPC1_Pos026_S001	00-M7hAfup2oQqNsCPFVKJdSo
64.5087		Nucleus	3	0.000	1.000	674	100000624	100000000	GFP-IMPa6-IBB DeRed2-PSPC1 8C-C-PSPC1 V2.00	0	49. GFP-a6dIBB and DeRed2-PSPC1_Pos027_S001	00-NHhbRBUFTMXpbXvbUifxFd
25.4579		Nucleus	3	0.000	1.000	675	100000625	100000001	GFP-IMPa6-IBB DeRed2-PSPC1 8C-C-PSPC1 V2.00	0	49. GFP-a6dIBB and DeRed2-PSPC1_Pos027_S001	00-NHhbRBUFTMXpbXvbUifxFd
26.4364		Nucleus	3	0.000	1.000	676	100000626	100000002	GFP-IMPa6-IBB DeRed2-PSPC1 8C-C-PSPC1 V2.00	0	49. GFP-a6dIBB and DeRed2-PSPC1_Pos027_S001	00-NHhbRBUFTMXpbXvbUifxFd
79.3373		Nucleus	3	0.000	1.000	677	100000627	100000003	GFP-IMPa6-IBB DeRed2-PSPC1 8C-C-PSPC1 V2.00	0	49. GFP-a6dIBB and DeRed2-PSPC1_Pos027_S001	00-NHhbRBUFTMXpbXvbUifxFd
25.6886		Nucleus	3	0.000	1.000	678	100000628	100000004	GFP-IMPa6-IBB DeRed2-PSPC1 8C-C-PSPC1 V2.00	0	49. GFP-a6dIBB and DeRed2-PSPC1_Pos027_S001	00-NHhbRBUFTMXpbXvbUifxFd
25.0672		Nucleus	3	0.000	1.000	679	100000629	100000005	GFP-IMPa6-IBB DeRed2-PSPC1 8C-C-PSPC1 V2.00	0	49. GFP-a6dIBB and DeRed2-PSPC1_Pos027_S001	00-NHhbRBUFTMXpbXvbUifxFd
33.9644		Nucleus	3	0.000	1.000	680	100000630	100000006	GFP-IMPa6-IBB DeRed2-PSPC1 8C-C-PSPC1 V2.00	0	49. GFP-a6dIBB and DeRed2-PSPC1_Pos027_S001	00-NHhbRBUFTMXpbXvbUifxFd
78.1912		Nucleus	3	0.000	1.000	681	100000631	100000007	GFP-IMPa6-IBB DeRed2-PSPC1 8C-C-PSPC1 V2.00	0	49. GFP-a6dIBB and DeRed2-PSPC1_Pos027_S001	00-NHhbRBUFTMXpbXvbUifxFd
38.2369		Nucleus	3	0.000	1.000	682	100000632	100000008	GFP-IMPa6-IBB DeRed2-PSPC1 8C-C-PSPC1 V2.00	0	49. GFP-a6dIBB and DeRed2-PSPC1_Pos027_S001	00-NHhbRBUFTMXpbXvbUifxFd
29.8672		Nucleus	3	0.000	1.000	683	100000633	100000009	GFP-IMPa6-IBB DeRed2-PSPC1 8C-C-PSPC1 V2.00	0	49. GFP-a6dIBB and DeRed2-PSPC1_Pos027_S001	00-NHhbRBUFTMXpbXvbUifxFd
29.8791		Nucleus	3	0.000	1.000	684	100000634	100000010	GFP-IMPa6-IBB DeRed2-PSPC1 8C-C-PSPC1 V2.00	0	49. GFP-a6dIBB and DeRed2-PSPC1_Pos027_S001	00-NHhbRBUFTMXpbXvbUifxFd
28.5781		Nucleus	3	0.000	1.000	685	100000635	100000011	GFP-IMPa6-IBB DeRed2-PSPC1 8C-C-PSPC1 V2.00	0	49. GFP-a6dIBB and DeRed2-PSPC1_Pos027_S001	00-NHhbRBUFTMXpbXvbUifxFd
19.3208		Nucleus	3	0.000	1.000	686	100000636	100000012	GFP-IMPa6-IBB DeRed2-PSPC1 8C-C-PSPC1 V2.00	0	49. GFP-a6dIBB and DeRed2-PSPC1_Pos027_S001	00-NHhbRBUFTMXpbXvbUifxFd
23.5433		Nucleus	3	0.000	1.000	687	100000637	100000013	GFP-IMPa6-IBB DeRed2-PSPC1 8C-C-PSPC1 V2.00	0	49. GFP-a6dIBB and DeRed2-PSPC1_Pos027_S001	00-NHhbRBUFTMXpbXvbUifxFd
22.5648		Nucleus	3	0.000	1.000	688	100000638	100000014	GFP-IMPa6-IBB DeRed2-PSPC1 8C-C-PSPC1 V2.00	0	49. GFP-a6dIBB and DeRed2-PSPC1_Pos027_S001	00-NHhbRBUFTMXpbXvbUifxFd
25.4162		Nucleus	3	0.000	1.000	689	100000639	100000015	GFP-IMPa6-IBB DeRed2-PSPC1 8C-C-PSPC1 V2.00	0	49. GFP-a6dIBB and DeRed2-PSPC1_Pos027_S001	00-NHhbRBUFTMXpbXvbUifxFd
22.445		Nucleus	3	0.000	1.000	690	100000640	100000016	GFP-IMPa6-IBB DeRed2-PSPC1 8C-C-PSPC1 V2.00	0	49. GFP-a6dIBB and DeRed2-PSPC1_Pos027_S001	00-NHhbRBUFTMXpbXvbUifxFd
33.0277		Nucleus	3	0.000	1.000	691	100000641	100000017	GFP-IMPa6-IBB DeRed2-PSPC1 8C-C-PSPC1 V2.00	0	49. GFP-a6dIBB and DeRed2-PSPC1_Pos027_S001	00-NHhbRBUFTMXpbXvbUifxFd
32.1559		Nucleus	3	0.000	1.000	692	100000642	100000018	GFP-IMPa6-IBB DeRed2-PSPC1 8C-C-PSPC1 V2.00	0	49. GFP-a6dIBB and DeRed2-PSPC1_Pos027_S001	00-NHhbRBUFTMXpbXvbUifxFd
37.06		Nucleus	3	0.000	1.000	693	100000643	100000019	GFP-IMPa6-IBB DeRed2-PSPC1 8C-C-PSPC1 V2.00	0	49. GFP-a6dIBB and DeRed2-PSPC1_Pos027_S001	00-NHhbRBUFTMXpbXvbUifxFd
37.5719		Nucleus	3	0.000	1.000	694	100000644	100000020	GFP-IMPa6-IBB DeRed2-PSPC1 8C-C-PSPC1 V2.00	0	49. GFP-a6dIBB and DeRed2-PSPC1_Pos027_S001	00-NHhbRBUFTMXpbXvbUifxFd
83.9016		Nucleus	3	0.000	1.000	695	100000645	100000021	GFP-IMPa6-IBB DeRed2-PSPC1 8C-C-PSPC1 V2.00	0	49. GFP-a6dIBB and DeRed2-PSPC1_Pos027_S001	00-NHhbRBUFTMXpbXvbUifxFd
76.936		Nucleus	3	0.000	1.000	696	100000646	100000022	GFP-IMPa6-IBB DeRed2-PSPC1 8C-C-PSPC1 V2.00	0	49. GFP-a6dIBB and DeRed2-PSPC1_Pos027_S001	00-NHhbRBUFTMXpbXvbUifxFd
31.5475		Nucleus	3	0.000	1.000	698	100000647	100000000	GFP-IMPa6-IBB DeRed2-PSPC1 8C-C-PSPC1 V2.00	0	49. GFP-a6dIBB and DeRed2-PSPC1_Pos028_S001	00-uVW7hZNMR8SRpdy3BcoAAJ
34.7133		Nucleus	3	0.000	1.000	699	100000648	100000001	GFP-IMPa6-IBB DeRed2-PSPC1 8C-C-PSPC1 V2.00	0	49. GFP-a6dIBB and DeRed2-PSPC1_Pos028_S001	00-uVW7hZNMR8SRpdy3BcoAAJ
44.0505		Nucleus	3	0.000	1.000	700	100000649	100000002	GFP-IMPa6-IBB DeRed2-PSPC1 8C-C-PSPC1 V2.00	0	49. GFP-a6dIBB and DeRed2-PSPC1_Pos028_S001	00-uVW7hZNMR8SRpdy3BcoAAJ
27.744		Nucleus	3	0.000	1.000	701	100000650	100000003	GFP-IMPa6-IBB DeRed2-PSPC1 8C-C-PSPC1 V2.00	0	49. GFP-a6dIBB and DeRed2-PSPC1_Pos028_S001	00-uVW7hZNMR8SRpdy3BcoAAJ
31.0599		Nucleus	3	0.000	1.000	702	100000651	100000004	GFP-IMPa6-IBB DeRed2-PSPC1 8C-C-PSPC1 V2.00	0	49. GFP-a6dIBB and DeRed2-PSPC1_Pos028_S001	00-uVW7hZNMR8SRpdy3BcoAAJ
29.1228		Nucleus	3	0.000	1.000	703	100000652	100000005	GFP-IMPa6-IBB DeRed2-PSPC1 8C-C-PSPC1 V2.00	0	49. GFP-a6dIBB and DeRed2-PSPC1_Pos028_S001	00-uVW7hZNMR8SRpdy3BcoAAJ
31.2188		Nucleus	3	0.000	1.000	704	100000653	100000006	GFP-IMPa6-IBB DeRed2-PSPC1 8C-C-PSPC1 V2.00	0	49. GFP-a6dIBB and DeRed2-PSPC1_Pos028_S001	00-uVW7hZNMR8SRpdy3BcoAAJ
27.6507		Nucleus	3	0.000	1.000	705	100000654	100000007	GFP-IMPa6-IBB DeRed2-PSPC1 8C-C-PSPC1 V2.00	0	49. GFP-a6dIBB and DeRed2-PSPC1_Pos028_S001	00-uVW7hZNMR8SRpdy3BcoAAJ
37.3142		Nucleus	3	0.000	1.000	706	100000655	100000008	GFP-IMPa6-IBB DeRed2-PSPC1 8C-C-PSPC1 V2.00	0	49. GFP-a6dIBB and DeRed2-PSPC1_Pos028_S001	00-uVW7hZNMR8SRpdy3BcoAAJ
26.9066		Nucleus	3	0.000	1.000	707	100000656	100000009	GFP-IMPa6-IBB DeRed2-PSPC1 8C-C-PSPC1 V2.00	0	49. GFP-a6dIBB and DeRed2-PSPC1_Pos028_S001	00-uVW7hZNMR8SRpdy3BcoAAJ
34.4483		Nucleus	3	0.000	1.000	708	100000657	100000010	GFP-IMPa6-IBB DeRed2-PSPC1 8C-C-PSPC1 V2.00	0	49. GFP-a6dIBB and DeRed2-PSPC1_Pos028_S001	00-uVW7hZNMR8SRpdy3BcoAAJ
78.1529		Nucleus	3	0.000	1.000	709	100000658	100000011	GFP-IMPa6-IBB DeRed2-PSPC1 8C-C-PSPC1 V2.00	0	49. GFP-a6dIBB and DeRed2-PSPC1_Pos028_S001	00-uVW7hZNMR8SRpdy3BcoAAJ
30.1081		Nucleus	3	0.000	1.000	710	100000659	100000012	GFP-IMPa6-IBB DeRed2-PSPC1 8C-C-PSPC1 V2.00	0	49. GFP-a6dIBB and DeRed2-PSPC1_Pos028_S001	00-uVW7hZNMR8SRpdy3BcoAAJ
29.427		Nucleus	3	0.000	1.000	711	100000660	100000013	GFP-IMPa6-IBB DeRed2-PSPC1 8C-C-PSPC1 V2.00	0	49. GFP-a6dIBB and DeRed2-PSPC1_Pos028_S001	00-uVW7hZNMR8SRpdy3BcoAAJ
20.5746		Nucleus	3	0.000	1.000	712	100000661	100000014	GFP-IMPa6-IBB DeRed2-PSPC1 8C-C-PSPC1 V2.00	0	49. GFP-a6dIBB and DeRed2-PSPC1_Pos028_S001	00-uVW7hZNMR8SRpdy3BcoAAJ
19.7718		Nucleus	3	0.000	1.000	713	100000662	100000015	GFP-IMPa6-IBB DeRed2-PSPC1 8C-C-PSPC1 V2.00	0	49. GFP-a6dIBB and DeRed2-PSPC1_Pos028_S001	00-uVW7hZNMR8SRpdy3BcoAAJ
23.3605		Nucleus	3	0.000	1.000	714	100000663	100000016	GFP-IMPa6-IBB DeRed2-PSPC1 8C-C-PSPC1 V2.00	0	49. GFP-a6dIBB and DeRed2-PSPC1_Pos028_S001	00-uVW7hZNMR8SRpdy3BcoAAJ
31.9213		Nucleus	3	0.000	1.000	715	100000664	100000017	GFP-IMPa6-IBB DeRed2-PSPC1 8C-C-PSPC1 V2.00	0	49. GFP-a6dIBB and DeRed2-PSPC1_Pos028_S001	00-uVW7hZNMR8SRpdy3BcoAAJ
31.5342		Nucleus	3	0.000	1.000	716	100000665	100000018	GFP-IMPa6-IBB DeRed2-PSPC1 8C-C-PSPC1 V2.00	0	49. GFP-a6dIBB and DeRed2-PSPC1_Pos028_S001	00-uVW7hZNMR8SRpdy3BcoAAJ
32.8167		Nucleus	3	0.000	1.000	717	100000666	100000019	GFP-IMPa6-IBB DeRed2-PSPC1 8C-C-PSPC1 V2.00	0	49. GFP-a6dIBB and DeRed2-PSPC1_Pos028_S001	00-uVW7hZNMR8SRpdy3BcoAAJ
33.0205		Nucleus	3	0.000	1.000	718	100000667	100000000	GFP-IMPa6-IBB DeRed2-PSPC1 8C-C-PSPC1 V2.00	0	49. GFP-a6dIBB and DeRed2-PSPC1_Pos029_S001	00-UAteLXsfnCeqyEswviRTQA
27.1557		Nucleus	3	0.000	1.000	719	100000668	100000001	GFP-IMPa6-IBB DeRed2-PSPC1 8C-C-PSPC1 V2.00	0	49. GFP-a6dIBB and DeRed2-PSPC1_Pos029_S001	00-UAteLXsfnCeqyEswviRTQA
23.2465		Nucleus	3	0.000	1.000	720	100000669	100000002	GFP-IMPa6-IBB DeRed2-PSPC1 8C-C-PSPC1 V2.00	0	49. GFP-a6dIBB and DeRed2-PSPC1_Pos029_S001	00-UAteLXsfnCeqyEswviRTQA
28.1186		Nucleus	3	0.000	1.000	721	100000670	100000003	GFP-IMPa6-IBB DeRed2-PSPC1 8C-C-PSPC1 V2.00	0	49. GFP-a6dIBB and DeRed2-PSPC1_Pos029_S001	00-UAteLXsfnCeqyEswviRTQA
35.205		Nucleus	3	0.000	1.000	722	100000671	100000004	GFP-IMPa6-IBB DeRed2-PSPC1 8C-C-PSPC1 V2.00	0	49. GFP-a6dIBB and DeRed2-PSPC1_Pos029_S001	00-UAteLXsfnCeqyEswviRTQA
25.7965		Nucleus	3	0.000	1.000	723	100000672	100000005	GFP-IMPa6-IBB DeRed2-PSPC1 8C-C-PSPC1 V2.00	0	49. GFP-a6dIBB and DeRed2-PSPC1_Pos029_S001	00-UAteLXsfnCeqyEswviRTQA
23.6099		Nucleus	3	0.000	1.000	724	100000673	100000006	GFP-IMPa6-IBB DeRed2-PSPC1 8C-C-PSPC1 V2.00	0	49. GFP-a6dIBB and DeRed2-PSPC1_Pos029_S001	00-UAteLXsfnCeqyEswviRTQA
29.0839		Nucleus	3	0.000	1.000	725	100000674	100000007	GFP-IMPa6-IBB DeRed2-PSPC1 8C-C-PSPC1 V2.00	0	49. GFP-a6dIBB and DeRed2-PSPC1_Pos029_S001	00-UAteLXsfnCeqyEswviRTQA
37.5589		Nucleus	3	0.000	1.000	726	100000675	100000008	GFP-IMPa6-IBB DeRed2-PSPC1 8C-C-PSPC1 V2.00	0	49. GFP-a6dIBB and DeRed2-PSPC1_Pos029_S001	00-UAteLXsfnCeqyEswviRTQA
35.0221		Nucleus	3	0.000	1.000	727	100000676	100000009	GFP-IMPa6-IBB DeRed2-PSPC1 8C-C-PSPC1 V2.00	0	49. GFP-a6dIBB and DeRed2-PSPC1_Pos029_S001	00-UAteLXsfnCeqyEswviRTQA
31.7794		Nucleus	3	0.000	1.000	728	100000677	100000010	GFP-IMPa6-IBB DeRed2-PSPC1 8C-C-PSPC1 V2.00	0	49. GFP-a6dIBB and DeRed2-PSPC1_Pos029_S001	00-UAteLXsfnCeqyEswviRTQA
28.0445		Nucleus	3	0.000	1.000	729	100000678	100000011	GFP-IMPa6-IBB DeRed2-PSPC1 8C-C-PSPC1 V2.00	0	49. GFP-a6dIBB and DeRed2-PSPC1_Pos029_S001	00-UAteLXsfnCeqyEswviRTQA
30.9143		Nucleus	3	0.000	1.000	730	100000679	100000012	GFP-IMPa6-IBB DeRed2-PSPC1 8C-C-PSPC1 V2.00	0	49. GFP-a6dIBB and DeRed2-PSPC1_Pos029_S001	00-UAteLXsfnCeqyEswviRTQA
23.2233		Nucleus	3	0.000	1.000	733	100000680	100000000	GFP-IMPa6-IBB DeRed2-PSPC1 8C-C-PSPC1 V2.00	0	49. GFP-a6dIBB and DeRed2-PSPC1_Pos030_S001	00-nWBnrQjpiowP6Fw3fhrV2S
25.954		Nucleus	3	0.000	1.000	736	100000681	100000001	GFP-IMPa6-IBB DeRed2-PSPC1 8C-C-PSPC1 V2.00	0	49. GFP-a6dIBB and DeRed2-PSPC1_Pos030_S001	00-nWBnrQjpiowP6Fw3fhrV2S
28.2205		Nucleus	3	0.000	1.000	737	100000682	100000002	GFP-IMPa6-IBB DeRed2-PSPC1 8C-C-PSPC1 V2.00	0	49. GFP-a6dIBB and DeRed2-PSPC1_Pos030_S001	00-nWBnrQjpiowP6Fw3fhrV2S
26.8713		Nucleus	3	0.000	1.000	738	100000683	100000003	GFP-IMPa6-IBB DeRed2-PSPC1 8C-C-PSPC1 V2.00	0	49. GFP-a6dIBB and DeRed2-PSPC1_Pos030_S001	00-nWBnrQjpiowP6Fw3fhrV2S
24.1857		Nucleus	3	0.000	1.000	739	100000684	100000004	GFP-IMPa6-IBB DeRed2-PSPC1 8C-C-PSPC1 V2.00	0	49. GFP-a6dIBB and DeRed2-PSPC1_Pos030_S001	00-nWBnrQjpiowP6Fw3fhrV2S
24.62		Nucleus	3	0.000	1.000	740	100000685	100000005	GFP-IMPa6-IBB DeRed2-PSPC1 8C-C-PSPC1 V2.00	0	49. GFP-a6dIBB and DeRed2-PSPC1_Pos030_S001	00-nWBnrQjpiowP6Fw3fhrV2S
53.534		Nucleus	3	0.000	1.000	741	100000686	100000006	GFP-IMPa6-IBB DeRed2-PSPC1 8C-C-PSPC1 V2.00	0	49. GFP-a6dIBB and DeRed2-PSPC1_Pos030_S001	00-nWBnrQjpiowP6Fw3fhrV2S
30.2143		Nucleus	3	0.000	1.000	742	100000687	100000007	GFP-IMPa6-IBB DeRed2-PSPC1 8C-C-PSPC1 V2.00	0	49. GFP-a6dIBB and DeRed2-PSPC1_Pos030_S001	00-nWBnrQjpiowP6Fw3fhrV2S
28.9729		Nucleus	3	0.000	1.000	743	100000688	100000008	GFP-IMPa6-IBB DeRed2-PSPC1 8C-C-PSPC1 V2.00	0	49. GFP-a6dIBB and DeRed2-PSPC1_Pos030_S001	00-nWBnrQjpiowP6Fw3fhrV2S
31.8077		Nucleus	3	0.000	1.000	744	100000689	100000009	GFP-IMPa6-IBB DeRed2-PSPC1 8C-C-PSPC1 V2.00	0	49. GFP-a6dIBB and DeRed2-PSPC1_Pos030_S001	00-nWBnrQjpiowP6Fw3fhrV2S
32.3338		Nucleus	3	0.000	1.000	745	100000690	100000010	GFP-IMPa6-IBB DeRed2-PSPC1 8C-C-PSPC1 V2.00	0	49. GFP-a6dIBB and DeRed2-PSPC1_Pos030_S001	00-nWBnrQjpiowP6Fw3fhrV2S
32.2429		Nucleus	3	0.000	1.000	746	100000691	100000011	GFP-IMPa6-IBB DeRed2-PSPC1 8C-C-PSPC1 V2.00	0	49. GFP-a6dIBB and DeRed2-PSPC1_Pos030_S001	00-nWBnrQjpiowP6Fw3fhrV2S
31.8546		Nucleus	3	0.000	1.000	747	100000692	100000012	GFP-IMPa6-IBB DeRed2-PSPC1 8C-C-PSPC1 V2.00	0	49. GFP-a6dIBB and DeRed2-PSPC1_Pos030_S001	00-nWBnrQjpiowP6Fw3fhrV2S
30.0596		Nucleus	3	0.000	1.000	748	100000693	100000013	GFP-IMPa6-IBB DeRed2-PSPC1 8C-C-PSPC1 V2.00	0	49. GFP-a6dIBB and DeRed2-PSPC1_Pos030_S001	00-nWBnrQjpiowP6Fw3fhrV2S
65.028		Nucleus	3	0.000	1.000	750	100000694	100000000	GFP-IMPa6-IBB DeRed2-PSPC1 8C-C-PSPC1 V2.00	0	49. GFP-a6dIBB and DeRed2-PSPC1_Pos031_S001	00-zrrbPtg2mvDwBC73qfUEhb
27.8854		Nucleus	3	0.000	1.000	751	100000695	100000001	GFP-IMPa6-IBB DeRed2-PSPC1 8C-C-PSPC1 V2.00	0	49. GFP-a6dIBB and DeRed2-PSPC1_Pos031_S001	00-zrrbPtg2mvDwBC73qfUEhb
33.9785		Nucleus	3	0.000	1.000	752	100000696	100000002	GFP-IMPa6-IBB DeRed2-PSPC1 8C-C-PSPC1 V2.00	0	49. GFP-a6dIBB and DeRed2-PSPC1_Pos031_S001	00-zrrbPtg2mvDwBC73qfUEhb
23.2094		Nucleus	3	0.000	1.000	753	100000697	100000003	GFP-IMPa6-IBB DeRed2-PSPC1 8C-C-PSPC1 V2.00	0	49. GFP-a6dIBB and DeRed2-PSPC1_Pos031_S001	00-zrrbPtg2mvDwBC73qfUEhb
38.7388		Nucleus	3	0.000	1.000	754	100000698	100000004	GFP-IMPa6-IBB DeRed2-PSPC1 8C-C-PSPC1 V2.00	0	49. GFP-a6dIBB and DeRed2-PSPC1_Pos031_S001	00-zrrbPtg2mvDwBC73qfUEhb
45.297		Nucleus	3	0.000	1.000	755	100000699	100000005	GFP-IMPa6-IBB DeRed2-PSPC1 8C-C-PSPC1 V2.00	0	49. GFP-a6dIBB and DeRed2-PSPC1_Pos031_S001	00-zrrbPtg2mvDwBC73qfUEhb
19.8318		Nucleus	3	0.000	1.000	756	100000700	100000006	GFP-IMPa6-IBB DeRed2-PSPC1 8C-C-PSPC1 V2.00	0	49. GFP-a6dIBB and DeRed2-PSPC1_Pos031_S001	00-zrrbPtg2mvDwBC73qfUEhb
29.2058		Nucleus	3	0.000	1.000	757	100000701	100000007	GFP-IMPa6-IBB DeRed2-PSPC1 8C-C-PSPC1 V2.00	0	49. GFP-a6dIBB and DeRed2-PSPC1_Pos031_S001	00-zrrbPtg2mvDwBC73qfUEhb
24.0147		Nucleus	3	0.000	1.000	758	100000702	100000008	GFP-IMPa6-IBB DeRed2-PSPC1 8C-C-PSPC1 V2.00	0	49. GFP-a6dIBB and DeRed2-PSPC1_Pos031_S001	00-zrrbPtg2mvDwBC73qfUEhb
22.8144		Nucleus	3	0.000	1.000	759	100000703	100000009	GFP-IMPa6-IBB DeRed2-PSPC1 8C-C-PSPC1 V2.00	0	49. GFP-a6dIBB and DeRed2-PSPC1_Pos031_S001	00-zrrbPtg2mvDwBC73qfUEhb
47.6191		Nucleus	3	0.000	1.000	760	100000704	100000010	GFP-IMPa6-IBB DeRed2-PSPC1 8C-C-PSPC1 V2.00	0	49. GFP-a6dIBB and DeRed2-PSPC1_Pos031_S001	00-zrrbPtg2mvDwBC73qfUEhb
33.2101		Nucleus	3	0.000	1.000	761	100000705	100000011	GFP-IMPa6-IBB DeRed2-PSPC1 8C-C-PSPC1 V2.00	0	49. GFP-a6dIBB and DeRed2-PSPC1_Pos031_S001	00-zrrbPtg2mvDwBC73qfUEhb
43.3856		Nucleus	3	0.000	1.000	762	100000706	100000012	GFP-IMPa6-IBB DeRed2-PSPC1 8C-C-PSPC1 V2.00	0	49. GFP-a6dIBB and DeRed2-PSPC1_Pos031_S001	00-zrrbPtg2mvDwBC73qfUEhb
54.3728		Nucleus	3	0.000	1.000	766	100000707	100000000	GFP-IMPa6-IBB DeRed2-PSPC1 8C-C-PSPC1 V2.00	0	49. GFP-a6dIBB and DeRed2-PSPC1_Pos032_S001	00-mfXppJRVW2Ld2CroRZ9jLP
37.2739		Nucleus	3	0.000	1.000	769	100000708	100000001	GFP-IMPa6-IBB DeRed2-PSPC1 8C-C-PSPC1 V2.00	0	49. GFP-a6dIBB and DeRed2-PSPC1_Pos032_S001	00-mfXppJRVW2Ld2CroRZ9jLP
23.5358		Nucleus	3	0.000	1.000	770	100000709	100000002	GFP-IMPa6-IBB DeRed2-PSPC1 8C-C-PSPC1 V2.00	0	49. GFP-a6dIBB and DeRed2-PSPC1_Pos032_S001	00-mfXppJRVW2Ld2CroRZ9jLP
27.8943		Nucleus	3	0.000	1.000	771	100000710	100000003	GFP-IMPa6-IBB DeRed2-PSPC1 8C-C-PSPC1 V2.00	0	49. GFP-a6dIBB and DeRed2-PSPC1_Pos032_S001	00-mfXppJRVW2Ld2CroRZ9jLP
27.8036		Nucleus	3	0.000	1.000	772	100000711	100000004	GFP-IMPa6-IBB DeRed2-PSPC1 8C-C-PSPC1 V2.00	0	49. GFP-a6dIBB and DeRed2-PSPC1_Pos032_S001	00-mfXppJRVW2Ld2CroRZ9jLP
32.2244		Nucleus	3	0.000	1.000	773	100000712	100000005	GFP-IMPa6-IBB DeRed2-PSPC1 8C-C-PSPC1 V2.00	0	49. GFP-a6dIBB and DeRed2-PSPC1_Pos032_S001	00-mfXppJRVW2Ld2CroRZ9jLP
29.6575		Nucleus	3	0.000	1.000	774	100000713	100000006	GFP-IMPa6-IBB DeRed2-PSPC1 8C-C-PSPC1 V2.00	0	49. GFP-a6dIBB and DeRed2-PSPC1_Pos032_S001	00-mfXppJRVW2Ld2CroRZ9jLP
34.7802		Nucleus	3	0.000	1.000	775	100000714	100000007	GFP-IMPa6-IBB DeRed2-PSPC1 8C-C-PSPC1 V2.00	0	49. GFP-a6dIBB and DeRed2-PSPC1_Pos032_S001	00-mfXppJRVW2Ld2CroRZ9jLP
38.2385		Nucleus	3	0.000	1.000	776	100000715	100000008	GFP-IMPa6-IBB DeRed2-PSPC1 8C-C-PSPC1 V2.00	0	49. GFP-a6dIBB and DeRed2-PSPC1_Pos032_S001	00-mfXppJRVW2Ld2CroRZ9jLP
29.2675		Nucleus	3	0.000	1.000	777	100000716	100000009	GFP-IMPa6-IBB DeRed2-PSPC1 8C-C-PSPC1 V2.00	0	49. GFP-a6dIBB and DeRed2-PSPC1_Pos032_S001	00-mfXppJRVW2Ld2CroRZ9jLP
28.0032		Nucleus	3	0.000	1.000	778	100000717	100000010	GFP-IMPa6-IBB DeRed2-PSPC1 8C-C-PSPC1 V2.00	0	49. GFP-a6dIBB and DeRed2-PSPC1_Pos032_S001	00-mfXppJRVW2Ld2CroRZ9jLP
22.7561		Nucleus	3	0.000	1.000	779	100000718	100000011	GFP-IMPa6-IBB DeRed2-PSPC1 8C-C-PSPC1 V2.00	0	49. GFP-a6dIBB and DeRed2-PSPC1_Pos032_S001	00-mfXppJRVW2Ld2CroRZ9jLP
33.2714		Nucleus	3	0.000	1.000	780	100000719	100000012	GFP-IMPa6-IBB DeRed2-PSPC1 8C-C-PSPC1 V2.00	0	49. GFP-a6dIBB and DeRed2-PSPC1_Pos032_S001	00-mfXppJRVW2Ld2CroRZ9jLP
27.9691		Nucleus	3	0.000	1.000	781	100000720	100000013	GFP-IMPa6-IBB DeRed2-PSPC1 8C-C-PSPC1 V2.00	0	49. GFP-a6dIBB and DeRed2-PSPC1_Pos032_S001	00-mfXppJRVW2Ld2CroRZ9jLP
45.5759		Nucleus	3	0.000	1.000	782	100000721	100000014	GFP-IMPa6-IBB DeRed2-PSPC1 8C-C-PSPC1 V2.00	0	49. GFP-a6dIBB and DeRed2-PSPC1_Pos032_S001	00-mfXppJRVW2Ld2CroRZ9jLP
37.5012		Nucleus	3	0.000	1.000	783	100000722	100000000	GFP-IMPa6-IBB DeRed2-PSPC1 8C-C-PSPC1 V2.00	0	49. GFP-a6dIBB and DeRed2-PSPC1_Pos033_S001	00-TsTdEkpwMPiCvNskadb8X3
26.5369		Nucleus	3	0.000	1.000	784	100000723	100000001	GFP-IMPa6-IBB DeRed2-PSPC1 8C-C-PSPC1 V2.00	0	49. GFP-a6dIBB and DeRed2-PSPC1_Pos033_S001	00-TsTdEkpwMPiCvNskadb8X3
21.2787		Nucleus	3	0.000	1.000	785	100000724	100000002	GFP-IMPa6-IBB DeRed2-PSPC1 8C-C-PSPC1 V2.00	0	49. GFP-a6dIBB and DeRed2-PSPC1_Pos033_S001	00-TsTdEkpwMPiCvNskadb8X3
25.6739		Nucleus	3	0.000	1.000	786	100000725	100000003	GFP-IMPa6-IBB DeRed2-PSPC1 8C-C-PSPC1 V2.00	0	49. GFP-a6dIBB and DeRed2-PSPC1_Pos033_S001	00-TsTdEkpwMPiCvNskadb8X3
27.8294		Nucleus	3	0.000	1.000	787	100000726	100000004	GFP-IMPa6-IBB DeRed2-PSPC1 8C-C-PSPC1 V2.00	0	49. GFP-a6dIBB and DeRed2-PSPC1_Pos033_S001	00-TsTdEkpwMPiCvNskadb8X3
21.2044		Nucleus	3	0.000	1.000	788	100000727	100000005	GFP-IMPa6-IBB DeRed2-PSPC1 8C-C-PSPC1 V2.00	0	49. GFP-a6dIBB and DeRed2-PSPC1_Pos033_S001	00-TsTdEkpwMPiCvNskadb8X3
80.7786		Nucleus	3	0.000	1.000	789	100000728	100000006	GFP-IMPa6-IBB DeRed2-PSPC1 8C-C-PSPC1 V2.00	0	49. GFP-a6dIBB and DeRed2-PSPC1_Pos033_S001	00-TsTdEkpwMPiCvNskadb8X3
23.0868		Nucleus	3	0.000	1.000	790	100000729	100000007	GFP-IMPa6-IBB DeRed2-PSPC1 8C-C-PSPC1 V2.00	0	49. GFP-a6dIBB and DeRed2-PSPC1_Pos033_S001	00-TsTdEkpwMPiCvNskadb8X3
27.6573		Nucleus	3	0.000	1.000	791	100000730	100000008	GFP-IMPa6-IBB DeRed2-PSPC1 8C-C-PSPC1 V2.00	0	49. GFP-a6dIBB and DeRed2-PSPC1_Pos033_S001	00-TsTdEkpwMPiCvNskadb8X3
28.7022		Nucleus	3	0.000	1.000	792	100000731	100000009	GFP-IMPa6-IBB DeRed2-PSPC1 8C-C-PSPC1 V2.00	0	49. GFP-a6dIBB and DeRed2-PSPC1_Pos033_S001	00-TsTdEkpwMPiCvNskadb8X3
43.1706		Nucleus	3	0.000	1.000	793	100000732	100000010	GFP-IMPa6-IBB DeRed2-PSPC1 8C-C-PSPC1 V2.00	0	49. GFP-a6dIBB and DeRed2-PSPC1_Pos033_S001	00-TsTdEkpwMPiCvNskadb8X3
39.0401		Nucleus	3	0.000	1.000	794	100000733	100000011	GFP-IMPa6-IBB DeRed2-PSPC1 8C-C-PSPC1 V2.00	0	49. GFP-a6dIBB and DeRed2-PSPC1_Pos033_S001	00-TsTdEkpwMPiCvNskadb8X3
44.4327		Nucleus	3	0.000	1.000	795	100000734	100000012	GFP-IMPa6-IBB DeRed2-PSPC1 8C-C-PSPC1 V2.00	0	49. GFP-a6dIBB and DeRed2-PSPC1_Pos033_S001	00-TsTdEkpwMPiCvNskadb8X3
27.1964		Nucleus	3	0.000	1.000	796	100000735	100000013	GFP-IMPa6-IBB DeRed2-PSPC1 8C-C-PSPC1 V2.00	0	49. GFP-a6dIBB and DeRed2-PSPC1_Pos033_S001	00-TsTdEkpwMPiCvNskadb8X3
27.2706		Nucleus	3	0.000	1.000	797	100000736	100000014	GFP-IMPa6-IBB DeRed2-PSPC1 8C-C-PSPC1 V2.00	0	49. GFP-a6dIBB and DeRed2-PSPC1_Pos033_S001	00-TsTdEkpwMPiCvNskadb8X3
26.5972		Nucleus	3	0.000	1.000	798	100000737	100000015	GFP-IMPa6-IBB DeRed2-PSPC1 8C-C-PSPC1 V2.00	0	49. GFP-a6dIBB and DeRed2-PSPC1_Pos033_S001	00-TsTdEkpwMPiCvNskadb8X3
29.8403		Nucleus	3	0.000	1.000	799	100000738	100000016	GFP-IMPa6-IBB DeRed2-PSPC1 8C-C-PSPC1 V2.00	0	49. GFP-a6dIBB and DeRed2-PSPC1_Pos033_S001	00-TsTdEkpwMPiCvNskadb8X3
28.7107		Nucleus	3	0.000	1.000	800	100000739	100000017	GFP-IMPa6-IBB DeRed2-PSPC1 8C-C-PSPC1 V2.00	0	49. GFP-a6dIBB and DeRed2-PSPC1_Pos033_S001	00-TsTdEkpwMPiCvNskadb8X3
31.7721		Nucleus	3	0.000	1.000	801	100000740	100000018	GFP-IMPa6-IBB DeRed2-PSPC1 8C-C-PSPC1 V2.00	0	49. GFP-a6dIBB and DeRed2-PSPC1_Pos033_S001	00-TsTdEkpwMPiCvNskadb8X3
34.5893		Nucleus	3	0.000	1.000	802	100000741	100000019	GFP-IMPa6-IBB DeRed2-PSPC1 8C-C-PSPC1 V2.00	0	49. GFP-a6dIBB and DeRed2-PSPC1_Pos033_S001	00-TsTdEkpwMPiCvNskadb8X3
32.281		Nucleus	3	0.000	1.000	803	100000742	100000020	GFP-IMPa6-IBB DeRed2-PSPC1 8C-C-PSPC1 V2.00	0	49. GFP-a6dIBB and DeRed2-PSPC1_Pos033_S001	00-TsTdEkpwMPiCvNskadb8X3
33.7545		Nucleus	3	0.000	1.000	804	100000743	100000021	GFP-IMPa6-IBB DeRed2-PSPC1 8C-C-PSPC1 V2.00	0	49. GFP-a6dIBB and DeRed2-PSPC1_Pos033_S001	00-TsTdEkpwMPiCvNskadb8X3
26.5325		Nucleus	3	0.000	1.000	805	100000744	100000022	GFP-IMPa6-IBB DeRed2-PSPC1 8C-C-PSPC1 V2.00	0	49. GFP-a6dIBB and DeRed2-PSPC1_Pos033_S001	00-TsTdEkpwMPiCvNskadb8X3
31.7339		Nucleus	3	0.000	1.000	806	100000745	100000023	GFP-IMPa6-IBB DeRed2-PSPC1 8C-C-PSPC1 V2.00	0	49. GFP-a6dIBB and DeRed2-PSPC1_Pos033_S001	00-TsTdEkpwMPiCvNskadb8X3
28.3517		Nucleus	3	0.000	1.000	807	100000746	100000024	GFP-IMPa6-IBB DeRed2-PSPC1 8C-C-PSPC1 V2.00	0	49. GFP-a6dIBB and DeRed2-PSPC1_Pos033_S001	00-TsTdEkpwMPiCvNskadb8X3
23.0599		Nucleus	3	0.000	1.000	808	100000747	100000025	GFP-IMPa6-IBB DeRed2-PSPC1 8C-C-PSPC1 V2.00	0	49. GFP-a6dIBB and DeRed2-PSPC1_Pos033_S001	00-TsTdEkpwMPiCvNskadb8X3
23.7486		Nucleus	3	0.000	1.000	809	100000748	100000026	GFP-IMPa6-IBB DeRed2-PSPC1 8C-C-PSPC1 V2.00	0	49. GFP-a6dIBB and DeRed2-PSPC1_Pos033_S001	00-TsTdEkpwMPiCvNskadb8X3
26.9357		Nucleus	3	0.000	1.000	810	100000749	100000027	GFP-IMPa6-IBB DeRed2-PSPC1 8C-C-PSPC1 V2.00	0	49. GFP-a6dIBB and DeRed2-PSPC1_Pos033_S001	00-TsTdEkpwMPiCvNskadb8X3
23.4387		Nucleus	3	0.000	1.000	812	100000750	100000000	GFP-IMPa6-IBB DeRed2-PSPC1 8C-C-PSPC1 V2.00	0	49. GFP-a6dIBB and DeRed2-PSPC1_Pos034_S001	00-DB35MxnS8azu7LEbP2zUtW
23.0201		Nucleus	3	0.000	1.000	813	100000751	100000001	GFP-IMPa6-IBB DeRed2-PSPC1 8C-C-PSPC1 V2.00	0	49. GFP-a6dIBB and DeRed2-PSPC1_Pos034_S001	00-DB35MxnS8azu7LEbP2zUtW
25.2189		Nucleus	3	0.000	1.000	814	100000752	100000002	GFP-IMPa6-IBB DeRed2-PSPC1 8C-C-PSPC1 V2.00	0	49. GFP-a6dIBB and DeRed2-PSPC1_Pos034_S001	00-DB35MxnS8azu7LEbP2zUtW
30.4583		Nucleus	3	0.000	1.000	815	100000753	100000003	GFP-IMPa6-IBB DeRed2-PSPC1 8C-C-PSPC1 V2.00	0	49. GFP-a6dIBB and DeRed2-PSPC1_Pos034_S001	00-DB35MxnS8azu7LEbP2zUtW
24.0925		Nucleus	3	0.000	1.000	816	100000754	100000004	GFP-IMPa6-IBB DeRed2-PSPC1 8C-C-PSPC1 V2.00	0	49. GFP-a6dIBB and DeRed2-PSPC1_Pos034_S001	00-DB35MxnS8azu7LEbP2zUtW
29.4931		Nucleus	3	0.000	1.000	817	100000755	100000005	GFP-IMPa6-IBB DeRed2-PSPC1 8C-C-PSPC1 V2.00	0	49. GFP-a6dIBB and DeRed2-PSPC1_Pos034_S001	00-DB35MxnS8azu7LEbP2zUtW
32.2244		Nucleus	3	0.000	1.000	818	100000756	100000006	GFP-IMPa6-IBB DeRed2-PSPC1 8C-C-PSPC1 V2.00	0	49. GFP-a6dIBB and DeRed2-PSPC1_Pos034_S001	00-DB35MxnS8azu7LEbP2zUtW
21.6942		Nucleus	3	0.000	1.000	819	100000757	100000007	GFP-IMPa6-IBB DeRed2-PSPC1 8C-C-PSPC1 V2.00	0	49. GFP-a6dIBB and DeRed2-PSPC1_Pos034_S001	00-DB35MxnS8azu7LEbP2zUtW
28.4878		Nucleus	3	0.000	1.000	820	100000758	100000008	GFP-IMPa6-IBB DeRed2-PSPC1 8C-C-PSPC1 V2.00	0	49. GFP-a6dIBB and DeRed2-PSPC1_Pos034_S001	00-DB35MxnS8azu7LEbP2zUtW
27.2143		Nucleus	3	0.000	1.000	821	100000759	100000009	GFP-IMPa6-IBB DeRed2-PSPC1 8C-C-PSPC1 V2.00	0	49. GFP-a6dIBB and DeRed2-PSPC1_Pos034_S001	00-DB35MxnS8azu7LEbP2zUtW
31.8737		Nucleus	3	0.000	1.000	822	100000760	100000010	GFP-IMPa6-IBB DeRed2-PSPC1 8C-C-PSPC1 V2.00	0	49. GFP-a6dIBB and DeRed2-PSPC1_Pos034_S001	00-DB35MxnS8azu7LEbP2zUtW
27.43		Nucleus	3	0.000	1.000	823	100000761	100000011	GFP-IMPa6-IBB DeRed2-PSPC1 8C-C-PSPC1 V2.00	0	49. GFP-a6dIBB and DeRed2-PSPC1_Pos034_S001	00-DB35MxnS8azu7LEbP2zUtW
34.8882		Nucleus	3	0.000	1.000	824	100000762	100000012	GFP-IMPa6-IBB DeRed2-PSPC1 8C-C-PSPC1 V2.00	0	49. GFP-a6dIBB and DeRed2-PSPC1_Pos034_S001	00-DB35MxnS8azu7LEbP2zUtW
19.899		Nucleus	3	0.000	1.000	825	100000763	100000013	GFP-IMPa6-IBB DeRed2-PSPC1 8C-C-PSPC1 V2.00	0	49. GFP-a6dIBB and DeRed2-PSPC1_Pos034_S001	00-DB35MxnS8azu7LEbP2zUtW
28.7935		Nucleus	3	0.000	1.000	826	100000764	100000014	GFP-IMPa6-IBB DeRed2-PSPC1 8C-C-PSPC1 V2.00	0	49. GFP-a6dIBB and DeRed2-PSPC1_Pos034_S001	00-DB35MxnS8azu7LEbP2zUtW
25.1877		Nucleus	3	0.000	1.000	827	100000765	100000015	GFP-IMPa6-IBB DeRed2-PSPC1 8C-C-PSPC1 V2.00	0	49. GFP-a6dIBB and DeRed2-PSPC1_Pos034_S001	00-DB35MxnS8azu7LEbP2zUtW
26.467		Nucleus	3	0.000	1.000	828	100000766	100000016	GFP-IMPa6-IBB DeRed2-PSPC1 8C-C-PSPC1 V2.00	0	49. GFP-a6dIBB and DeRed2-PSPC1_Pos034_S001	00-DB35MxnS8azu7LEbP2zUtW
26.8826		Nucleus	3	0.000	1.000	829	100000767	100000017	GFP-IMPa6-IBB DeRed2-PSPC1 8C-C-PSPC1 V2.00	0	49. GFP-a6dIBB and DeRed2-PSPC1_Pos034_S001	00-DB35MxnS8azu7LEbP2zUtW
24.6238		Nucleus	3	0.000	1.000	830	100000768	100000018	GFP-IMPa6-IBB DeRed2-PSPC1 8C-C-PSPC1 V2.00	0	49. GFP-a6dIBB and DeRed2-PSPC1_Pos034_S001	00-DB35MxnS8azu7LEbP2zUtW
24.4702		Nucleus	3	0.000	1.000	831	100000769	100000019	GFP-IMPa6-IBB DeRed2-PSPC1 8C-C-PSPC1 V2.00	0	49. GFP-a6dIBB and DeRed2-PSPC1_Pos034_S001	00-DB35MxnS8azu7LEbP2zUtW
24.9882		Nucleus	3	0.000	1.000	832	100000770	100000020	GFP-IMPa6-IBB DeRed2-PSPC1 8C-C-PSPC1 V2.00	0	49. GFP-a6dIBB and DeRed2-PSPC1_Pos034_S001	00-DB35MxnS8azu7LEbP2zUtW
42.1835		Nucleus	3	0.000	1.000	833	100000771	100000021	GFP-IMPa6-IBB DeRed2-PSPC1 8C-C-PSPC1 V2.00	0	49. GFP-a6dIBB and DeRed2-PSPC1_Pos034_S001	00-DB35MxnS8azu7LEbP2zUtW
24.6855		Nucleus	3	0.000	1.000	834	100000772	100000022	GFP-IMPa6-IBB DeRed2-PSPC1 8C-C-PSPC1 V2.00	0	49. GFP-a6dIBB and DeRed2-PSPC1_Pos034_S001	00-DB35MxnS8azu7LEbP2zUtW
32.8154		Nucleus	3	0.000	1.000	835	100000773	100000023	GFP-IMPa6-IBB DeRed2-PSPC1 8C-C-PSPC1 V2.00	0	49. GFP-a6dIBB and DeRed2-PSPC1_Pos034_S001	00-DB35MxnS8azu7LEbP2zUtW
37.2675		Nucleus	3	0.000	1.000	836	100000774	100000024	GFP-IMPa6-IBB DeRed2-PSPC1 8C-C-PSPC1 V2.00	0	49. GFP-a6dIBB and DeRed2-PSPC1_Pos034_S001	00-DB35MxnS8azu7LEbP2zUtW
52.9505		Nucleus	3	0.000	1.000	837	100000775	100000025	GFP-IMPa6-IBB DeRed2-PSPC1 8C-C-PSPC1 V2.00	0	49. GFP-a6dIBB and DeRed2-PSPC1_Pos034_S001	00-DB35MxnS8azu7LEbP2zUtW
28.1663		Nucleus	3	0.000	1.000	838	100000776	100000026	GFP-IMPa6-IBB DeRed2-PSPC1 8C-C-PSPC1 V2.00	0	49. GFP-a6dIBB and DeRed2-PSPC1_Pos034_S001	00-DB35MxnS8azu7LEbP2zUtW
34.5964		Nucleus	3	0.000	1.000	839	100000777	100000027	GFP-IMPa6-IBB DeRed2-PSPC1 8C-C-PSPC1 V2.00	0	49. GFP-a6dIBB and DeRed2-PSPC1_Pos034_S001	00-DB35MxnS8azu7LEbP2zUtW
26.4718		Nucleus	3	0.000	1.000	840	100000778	100000028	GFP-IMPa6-IBB DeRed2-PSPC1 8C-C-PSPC1 V2.00	0	49. GFP-a6dIBB and DeRed2-PSPC1_Pos034_S001	00-DB35MxnS8azu7LEbP2zUtW
29.4356		Nucleus	3	0.000	1.000	841	100000779	100000029	GFP-IMPa6-IBB DeRed2-PSPC1 8C-C-PSPC1 V2.00	0	49. GFP-a6dIBB and DeRed2-PSPC1_Pos034_S001	00-DB35MxnS8azu7LEbP2zUtW
28.9876		Nucleus	3	0.000	1.000	842	100000780	100000030	GFP-IMPa6-IBB DeRed2-PSPC1 8C-C-PSPC1 V2.00	0	49. GFP-a6dIBB and DeRed2-PSPC1_Pos034_S001	00-DB35MxnS8azu7LEbP2zUtW
31.0143		Nucleus	3	0.000	1.000	843	100000781	100000031	GFP-IMPa6-IBB DeRed2-PSPC1 8C-C-PSPC1 V2.00	0	49. GFP-a6dIBB and DeRed2-PSPC1_Pos034_S001	00-DB35MxnS8azu7LEbP2zUtW
26.9304		Nucleus	3	0.000	1.000	844	100000782	100000032	GFP-IMPa6-IBB DeRed2-PSPC1 8C-C-PSPC1 V2.00	0	49. GFP-a6dIBB and DeRed2-PSPC1_Pos034_S001	00-DB35MxnS8azu7LEbP2zUtW
29.5034		Nucleus	3	0.000	1.000	845	100000783	100000033	GFP-IMPa6-IBB DeRed2-PSPC1 8C-C-PSPC1 V2.00	0	49. GFP-a6dIBB and DeRed2-PSPC1_Pos034_S001	00-DB35MxnS8azu7LEbP2zUtW
28.8977		Nucleus	3	0.000	1.000	846	100000784	100000034	GFP-IMPa6-IBB DeRed2-PSPC1 8C-C-PSPC1 V2.00	0	49. GFP-a6dIBB and DeRed2-PSPC1_Pos034_S001	00-DB35MxnS8azu7LEbP2zUtW
25.5243		Nucleus	3	0.000	1.000	847	100000785	100000035	GFP-IMPa6-IBB DeRed2-PSPC1 8C-C-PSPC1 V2.00	0	49. GFP-a6dIBB and DeRed2-PSPC1_Pos034_S001	00-DB35MxnS8azu7LEbP2zUtW
28.311		Nucleus	3	0.000	1.000	848	100000786	100000036	GFP-IMPa6-IBB DeRed2-PSPC1 8C-C-PSPC1 V2.00	0	49. GFP-a6dIBB and DeRed2-PSPC1_Pos034_S001	00-DB35MxnS8azu7LEbP2zUtW
29.6737		Nucleus	3	0.000	1.000	849	100000787	100000037	GFP-IMPa6-IBB DeRed2-PSPC1 8C-C-PSPC1 V2.00	0	49. GFP-a6dIBB and DeRed2-PSPC1_Pos034_S001	00-DB35MxnS8azu7LEbP2zUtW
36.0088		Nucleus	3	0.000	1.000	850	100000788	100000038	GFP-IMPa6-IBB DeRed2-PSPC1 8C-C-PSPC1 V2.00	0	49. GFP-a6dIBB and DeRed2-PSPC1_Pos034_S001	00-DB35MxnS8azu7LEbP2zUtW
27.2656		Nucleus	3	0.000	1.000	851	100000789	100000000	GFP-IMPa6-IBB DeRed2-PSPC1 8C-C-PSPC1 V2.00	0	49. GFP-a6dIBB and DeRed2-PSPC1_Pos035_S001	00-uGciW5NAhwp8FeBwwHRmiZ
29.1417		Nucleus	3	0.000	1.000	853	100000790	100000001	GFP-IMPa6-IBB DeRed2-PSPC1 8C-C-PSPC1 V2.00	0	49. GFP-a6dIBB and DeRed2-PSPC1_Pos035_S001	00-uGciW5NAhwp8FeBwwHRmiZ
25.0626		Nucleus	3	0.000	1.000	854	100000791	100000002	GFP-IMPa6-IBB DeRed2-PSPC1 8C-C-PSPC1 V2.00	0	49. GFP-a6dIBB and DeRed2-PSPC1_Pos035_S001	00-uGciW5NAhwp8FeBwwHRmiZ
33.3372		Nucleus	3	0.000	1.000	855	100000792	100000003	GFP-IMPa6-IBB DeRed2-PSPC1 8C-C-PSPC1 V2.00	0	49. GFP-a6dIBB and DeRed2-PSPC1_Pos035_S001	00-uGciW5NAhwp8FeBwwHRmiZ
35.7381		Nucleus	3	0.000	1.000	856	100000793	100000004	GFP-IMPa6-IBB DeRed2-PSPC1 8C-C-PSPC1 V2.00	0	49. GFP-a6dIBB and DeRed2-PSPC1_Pos035_S001	00-uGciW5NAhwp8FeBwwHRmiZ
34.7748		Nucleus	3	0.000	1.000	859	100000794	100000005	GFP-IMPa6-IBB DeRed2-PSPC1 8C-C-PSPC1 V2.00	0	49. GFP-a6dIBB and DeRed2-PSPC1_Pos035_S001	00-uGciW5NAhwp8FeBwwHRmiZ
30.2791		Nucleus	3	0.000	1.000	860	100000795	100000006	GFP-IMPa6-IBB DeRed2-PSPC1 8C-C-PSPC1 V2.00	0	49. GFP-a6dIBB and DeRed2-PSPC1_Pos035_S001	00-uGciW5NAhwp8FeBwwHRmiZ
39.5631		Nucleus	3	0.000	1.000	861	100000796	100000007	GFP-IMPa6-IBB DeRed2-PSPC1 8C-C-PSPC1 V2.00	0	49. GFP-a6dIBB and DeRed2-PSPC1_Pos035_S001	00-uGciW5NAhwp8FeBwwHRmiZ
21.2734		Nucleus	3	0.000	1.000	862	100000797	100000008	GFP-IMPa6-IBB DeRed2-PSPC1 8C-C-PSPC1 V2.00	0	49. GFP-a6dIBB and DeRed2-PSPC1_Pos035_S001	00-uGciW5NAhwp8FeBwwHRmiZ
27.9814		Nucleus	3	0.000	1.000	863	100000798	100000009	GFP-IMPa6-IBB DeRed2-PSPC1 8C-C-PSPC1 V2.00	0	49. GFP-a6dIBB and DeRed2-PSPC1_Pos035_S001	00-uGciW5NAhwp8FeBwwHRmiZ
28.5227		Nucleus	3	0.000	1.000	864	100000799	100000010	GFP-IMPa6-IBB DeRed2-PSPC1 8C-C-PSPC1 V2.00	0	49. GFP-a6dIBB and DeRed2-PSPC1_Pos035_S001	00-uGciW5NAhwp8FeBwwHRmiZ
23.0565		Nucleus	3	0.000	1.000	865	100000800	100000011	GFP-IMPa6-IBB DeRed2-PSPC1 8C-C-PSPC1 V2.00	0	49. GFP-a6dIBB and DeRed2-PSPC1_Pos035_S001	00-uGciW5NAhwp8FeBwwHRmiZ
37.8967		Nucleus	3	0.000	1.000	866	100000801	100000012	GFP-IMPa6-IBB DeRed2-PSPC1 8C-C-PSPC1 V2.00	0	49. GFP-a6dIBB and DeRed2-PSPC1_Pos035_S001	00-uGciW5NAhwp8FeBwwHRmiZ
23.1891		Nucleus	3	0.000	1.000	867	100000802	100000013	GFP-IMPa6-IBB DeRed2-PSPC1 8C-C-PSPC1 V2.00	0	49. GFP-a6dIBB and DeRed2-PSPC1_Pos035_S001	00-uGciW5NAhwp8FeBwwHRmiZ
31.3284		Nucleus	3	0.000	1.000	869	100000803	100000000	GFP-IMPa6-IBB DeRed2-PSPC1 8C-C-PSPC1 V2.00	0	49. GFP-a6dIBB and DeRed2-PSPC1_Pos036_S001	00-jEav7kHVKoKRPk75r7bmwK
36.0148		Nucleus	3	0.000	1.000	872	100000804	100000001	GFP-IMPa6-IBB DeRed2-PSPC1 8C-C-PSPC1 V2.00	0	49. GFP-a6dIBB and DeRed2-PSPC1_Pos036_S001	00-jEav7kHVKoKRPk75r7bmwK
39.8606		Nucleus	3	0.000	1.000	873	100000805	100000002	GFP-IMPa6-IBB DeRed2-PSPC1 8C-C-PSPC1 V2.00	0	49. GFP-a6dIBB and DeRed2-PSPC1_Pos036_S001	00-jEav7kHVKoKRPk75r7bmwK
36.6162		Nucleus	3	0.000	1.000	874	100000806	100000003	GFP-IMPa6-IBB DeRed2-PSPC1 8C-C-PSPC1 V2.00	0	49. GFP-a6dIBB and DeRed2-PSPC1_Pos036_S001	00-jEav7kHVKoKRPk75r7bmwK
26.2167		Nucleus	3	0.000	1.000	875	100000807	100000004	GFP-IMPa6-IBB DeRed2-PSPC1 8C-C-PSPC1 V2.00	0	49. GFP-a6dIBB and DeRed2-PSPC1_Pos036_S001	00-jEav7kHVKoKRPk75r7bmwK
35.313		Nucleus	3	0.000	1.000	876	100000808	100000005	GFP-IMPa6-IBB DeRed2-PSPC1 8C-C-PSPC1 V2.00	0	49. GFP-a6dIBB and DeRed2-PSPC1_Pos036_S001	00-jEav7kHVKoKRPk75r7bmwK
32.1996		Nucleus	3	0.000	1.000	877	100000809	100000006	GFP-IMPa6-IBB DeRed2-PSPC1 8C-C-PSPC1 V2.00	0	49. GFP-a6dIBB and DeRed2-PSPC1_Pos036_S001	00-jEav7kHVKoKRPk75r7bmwK
34.0107		Nucleus	3	0.000	1.000	878	100000810	100000007	GFP-IMPa6-IBB DeRed2-PSPC1 8C-C-PSPC1 V2.00	0	49. GFP-a6dIBB and DeRed2-PSPC1_Pos036_S001	00-jEav7kHVKoKRPk75r7bmwK
37.8563		Nucleus	3	0.000	1.000	879	100000811	100000008	GFP-IMPa6-IBB DeRed2-PSPC1 8C-C-PSPC1 V2.00	0	49. GFP-a6dIBB and DeRed2-PSPC1_Pos036_S001	00-jEav7kHVKoKRPk75r7bmwK
34.6212		Nucleus	3	0.000	1.000	880	100000812	100000009	GFP-IMPa6-IBB DeRed2-PSPC1 8C-C-PSPC1 V2.00	0	49. GFP-a6dIBB and DeRed2-PSPC1_Pos036_S001	00-jEav7kHVKoKRPk75r7bmwK
30.6252		Nucleus	3	0.000	1.000	881	100000813	100000010	GFP-IMPa6-IBB DeRed2-PSPC1 8C-C-PSPC1 V2.00	0	49. GFP-a6dIBB and DeRed2-PSPC1_Pos036_S001	00-jEav7kHVKoKRPk75r7bmwK
26.3547		Nucleus	3	0.000	1.000	882	100000814	100000011	GFP-IMPa6-IBB DeRed2-PSPC1 8C-C-PSPC1 V2.00	0	49. GFP-a6dIBB and DeRed2-PSPC1_Pos036_S001	00-jEav7kHVKoKRPk75r7bmwK
35.6631		Nucleus	3	0.000	1.000	883	100000815	100000012	GFP-IMPa6-IBB DeRed2-PSPC1 8C-C-PSPC1 V2.00	0	49. GFP-a6dIBB and DeRed2-PSPC1_Pos036_S001	00-jEav7kHVKoKRPk75r7bmwK
34.1223		Nucleus	3	0.000	1.000	884	100000816	100000013	GFP-IMPa6-IBB DeRed2-PSPC1 8C-C-PSPC1 V2.00	0	49. GFP-a6dIBB and DeRed2-PSPC1_Pos036_S001	00-jEav7kHVKoKRPk75r7bmwK
67.8744		Nucleus	3	0.000	1.000	885	100000817	100000014	GFP-IMPa6-IBB DeRed2-PSPC1 8C-C-PSPC1 V2.00	0	49. GFP-a6dIBB and DeRed2-PSPC1_Pos036_S001	00-jEav7kHVKoKRPk75r7bmwK
31.8263		Nucleus	3	0.000	1.000	886	100000818	100000015	GFP-IMPa6-IBB DeRed2-PSPC1 8C-C-PSPC1 V2.00	0	49. GFP-a6dIBB and DeRed2-PSPC1_Pos036_S001	00-jEav7kHVKoKRPk75r7bmwK
30.9314		Nucleus	3	0.000	1.000	887	100000819	100000016	GFP-IMPa6-IBB DeRed2-PSPC1 8C-C-PSPC1 V2.00	0	49. GFP-a6dIBB and DeRed2-PSPC1_Pos036_S001	00-jEav7kHVKoKRPk75r7bmwK
33.2663		Nucleus	3	0.000	1.000	890	100000820	100000000	GFP-IMPa6-IBB DeRed2-PSPC1 8C-C-PSPC1 V2.00	0	49. GFP-a6dIBB and DeRed2-PSPC1_Pos037_S001	00-NUsHEkoQxR3nzJ4fTGAmPP
39.5255		Nucleus	3	0.000	1.000	893	100000821	100000001	GFP-IMPa6-IBB DeRed2-PSPC1 8C-C-PSPC1 V2.00	0	49. GFP-a6dIBB and DeRed2-PSPC1_Pos037_S001	00-NUsHEkoQxR3nzJ4fTGAmPP
36.8138		Nucleus	3	0.000	1.000	894	100000822	100000002	GFP-IMPa6-IBB DeRed2-PSPC1 8C-C-PSPC1 V2.00	0	49. GFP-a6dIBB and DeRed2-PSPC1_Pos037_S001	00-NUsHEkoQxR3nzJ4fTGAmPP
30.7572		Nucleus	3	0.000	1.000	896	100000823	100000003	GFP-IMPa6-IBB DeRed2-PSPC1 8C-C-PSPC1 V2.00	0	49. GFP-a6dIBB and DeRed2-PSPC1_Pos037_S001	00-NUsHEkoQxR3nzJ4fTGAmPP
22.017		Nucleus	3	0.000	1.000	897	100000824	100000004	GFP-IMPa6-IBB DeRed2-PSPC1 8C-C-PSPC1 V2.00	0	49. GFP-a6dIBB and DeRed2-PSPC1_Pos037_S001	00-NUsHEkoQxR3nzJ4fTGAmPP
26.3857		Nucleus	3	0.000	1.000	898	100000825	100000005	GFP-IMPa6-IBB DeRed2-PSPC1 8C-C-PSPC1 V2.00	0	49. GFP-a6dIBB and DeRed2-PSPC1_Pos037_S001	00-NUsHEkoQxR3nzJ4fTGAmPP
21.1677		Nucleus	3	0.000	1.000	899	100000826	100000006	GFP-IMPa6-IBB DeRed2-PSPC1 8C-C-PSPC1 V2.00	0	49. GFP-a6dIBB and DeRed2-PSPC1_Pos037_S001	00-NUsHEkoQxR3nzJ4fTGAmPP
33.7483		Nucleus	3	0.000	1.000	900	100000827	100000007	GFP-IMPa6-IBB DeRed2-PSPC1 8C-C-PSPC1 V2.00	0	49. GFP-a6dIBB and DeRed2-PSPC1_Pos037_S001	00-NUsHEkoQxR3nzJ4fTGAmPP
38.0761		Nucleus	3	0.000	1.000	901	100000828	100000008	GFP-IMPa6-IBB DeRed2-PSPC1 8C-C-PSPC1 V2.00	0	49. GFP-a6dIBB and DeRed2-PSPC1_Pos037_S001	00-NUsHEkoQxR3nzJ4fTGAmPP
28.8254		Nucleus	3	0.000	1.000	902	100000829	100000009	GFP-IMPa6-IBB DeRed2-PSPC1 8C-C-PSPC1 V2.00	0	49. GFP-a6dIBB and DeRed2-PSPC1_Pos037_S001	00-NUsHEkoQxR3nzJ4fTGAmPP
29.483		Nucleus	3	0.000	1.000	903	100000830	100000010	GFP-IMPa6-IBB DeRed2-PSPC1 8C-C-PSPC1 V2.00	0	49. GFP-a6dIBB and DeRed2-PSPC1_Pos037_S001	00-NUsHEkoQxR3nzJ4fTGAmPP
26.5173		Nucleus	3	0.000	1.000	904	100000831	100000011	GFP-IMPa6-IBB DeRed2-PSPC1 8C-C-PSPC1 V2.00	0	49. GFP-a6dIBB and DeRed2-PSPC1_Pos037_S001	00-NUsHEkoQxR3nzJ4fTGAmPP
28.1977		Nucleus	3	0.000	1.000	905	100000832	100000012	GFP-IMPa6-IBB DeRed2-PSPC1 8C-C-PSPC1 V2.00	0	49. GFP-a6dIBB and DeRed2-PSPC1_Pos037_S001	00-NUsHEkoQxR3nzJ4fTGAmPP
28.5084		Nucleus	3	0.000	1.000	906	100000833	100000013	GFP-IMPa6-IBB DeRed2-PSPC1 8C-C-PSPC1 V2.00	0	49. GFP-a6dIBB and DeRed2-PSPC1_Pos037_S001	00-NUsHEkoQxR3nzJ4fTGAmPP
49.3009		Nucleus	3	0.000	1.000	907	100000834	100000014	GFP-IMPa6-IBB DeRed2-PSPC1 8C-C-PSPC1 V2.00	0	49. GFP-a6dIBB and DeRed2-PSPC1_Pos037_S001	00-NUsHEkoQxR3nzJ4fTGAmPP
29.3805		Nucleus	3	0.000	1.000	908	100000835	100000015	GFP-IMPa6-IBB DeRed2-PSPC1 8C-C-PSPC1 V2.00	0	49. GFP-a6dIBB and DeRed2-PSPC1_Pos037_S001	00-NUsHEkoQxR3nzJ4fTGAmPP
26.0283		Nucleus	3	0.000	1.000	909	100000836	100000016	GFP-IMPa6-IBB DeRed2-PSPC1 8C-C-PSPC1 V2.00	0	49. GFP-a6dIBB and DeRed2-PSPC1_Pos037_S001	00-NUsHEkoQxR3nzJ4fTGAmPP
31.6643		Nucleus	3	0.000	1.000	910	100000837	100000017	GFP-IMPa6-IBB DeRed2-PSPC1 8C-C-PSPC1 V2.00	0	49. GFP-a6dIBB and DeRed2-PSPC1_Pos037_S001	00-NUsHEkoQxR3nzJ4fTGAmPP
28.935		Nucleus	3	0.000	1.000	911	100000838	100000018	GFP-IMPa6-IBB DeRed2-PSPC1 8C-C-PSPC1 V2.00	0	49. GFP-a6dIBB and DeRed2-PSPC1_Pos037_S001	00-NUsHEkoQxR3nzJ4fTGAmPP
28.819		Nucleus	3	0.000	1.000	912	100000839	100000019	GFP-IMPa6-IBB DeRed2-PSPC1 8C-C-PSPC1 V2.00	0	49. GFP-a6dIBB and DeRed2-PSPC1_Pos037_S001	00-NUsHEkoQxR3nzJ4fTGAmPP
24.1259		Nucleus	3	0.000	1.000	913	100000840	100000020	GFP-IMPa6-IBB DeRed2-PSPC1 8C-C-PSPC1 V2.00	0	49. GFP-a6dIBB and DeRed2-PSPC1_Pos037_S001	00-NUsHEkoQxR3nzJ4fTGAmPP
38.232		Nucleus	3	0.000	1.000	914	100000841	100000021	GFP-IMPa6-IBB DeRed2-PSPC1 8C-C-PSPC1 V2.00	0	49. GFP-a6dIBB and DeRed2-PSPC1_Pos037_S001	00-NUsHEkoQxR3nzJ4fTGAmPP
27.9151		Nucleus	3	0.000	1.000	915	100000842	100000022	GFP-IMPa6-IBB DeRed2-PSPC1 8C-C-PSPC1 V2.00	0	49. GFP-a6dIBB and DeRed2-PSPC1_Pos037_S001	00-NUsHEkoQxR3nzJ4fTGAmPP
30.6264		Nucleus	3	0.000	1.000	916	100000843	100000023	GFP-IMPa6-IBB DeRed2-PSPC1 8C-C-PSPC1 V2.00	0	49. GFP-a6dIBB and DeRed2-PSPC1_Pos037_S001	00-NUsHEkoQxR3nzJ4fTGAmPP
27.9438		Nucleus	3	0.000	1.000	917	100000844	100000024	GFP-IMPa6-IBB DeRed2-PSPC1 8C-C-PSPC1 V2.00	0	49. GFP-a6dIBB and DeRed2-PSPC1_Pos037_S001	00-NUsHEkoQxR3nzJ4fTGAmPP
27.4544		Nucleus	3	0.000	1.000	918	100000845	100000025	GFP-IMPa6-IBB DeRed2-PSPC1 8C-C-PSPC1 V2.00	0	49. GFP-a6dIBB and DeRed2-PSPC1_Pos037_S001	00-NUsHEkoQxR3nzJ4fTGAmPP
48.7875		Nucleus	3	0.000	1.000	919	100000846	100000026	GFP-IMPa6-IBB DeRed2-PSPC1 8C-C-PSPC1 V2.00	0	49. GFP-a6dIBB and DeRed2-PSPC1_Pos037_S001	00-NUsHEkoQxR3nzJ4fTGAmPP
22.2611		Nucleus	3	0.000	1.000	921	100000847	100000000	GFP-IMPa6-IBB DeRed2-PSPC1 8C-C-PSPC1 V2.00	0	49. GFP-a6dIBB and DeRed2-PSPC1_Pos038_S001	00-F55hM9hwMvy5DHfhycjYU6
35.3062		Nucleus	3	0.000	1.000	923	100000848	100000001	GFP-IMPa6-IBB DeRed2-PSPC1 8C-C-PSPC1 V2.00	0	49. GFP-a6dIBB and DeRed2-PSPC1_Pos038_S001	00-F55hM9hwMvy5DHfhycjYU6
22.5031		Nucleus	3	0.000	1.000	924	100000849	100000002	GFP-IMPa6-IBB DeRed2-PSPC1 8C-C-PSPC1 V2.00	0	49. GFP-a6dIBB and DeRed2-PSPC1_Pos038_S001	00-F55hM9hwMvy5DHfhycjYU6
36.4322		Nucleus	3	0.000	1.000	925	100000850	100000003	GFP-IMPa6-IBB DeRed2-PSPC1 8C-C-PSPC1 V2.00	0	49. GFP-a6dIBB and DeRed2-PSPC1_Pos038_S001	00-F55hM9hwMvy5DHfhycjYU6
33.4385		Nucleus	3	0.000	1.000	926	100000851	100000004	GFP-IMPa6-IBB DeRed2-PSPC1 8C-C-PSPC1 V2.00	0	49. GFP-a6dIBB and DeRed2-PSPC1_Pos038_S001	00-F55hM9hwMvy5DHfhycjYU6
34.7116		Nucleus	3	0.000	1.000	927	100000852	100000005	GFP-IMPa6-IBB DeRed2-PSPC1 8C-C-PSPC1 V2.00	0	49. GFP-a6dIBB and DeRed2-PSPC1_Pos038_S001	00-F55hM9hwMvy5DHfhycjYU6
21.6688		Nucleus	3	0.000	1.000	928	100000853	100000006	GFP-IMPa6-IBB DeRed2-PSPC1 8C-C-PSPC1 V2.00	0	49. GFP-a6dIBB and DeRed2-PSPC1_Pos038_S001	00-F55hM9hwMvy5DHfhycjYU6
21.2307		Nucleus	3	0.000	1.000	929	100000854	100000007	GFP-IMPa6-IBB DeRed2-PSPC1 8C-C-PSPC1 V2.00	0	49. GFP-a6dIBB and DeRed2-PSPC1_Pos038_S001	00-F55hM9hwMvy5DHfhycjYU6
28.4314		Nucleus	3	0.000	1.000	930	100000855	100000008	GFP-IMPa6-IBB DeRed2-PSPC1 8C-C-PSPC1 V2.00	0	49. GFP-a6dIBB and DeRed2-PSPC1_Pos038_S001	00-F55hM9hwMvy5DHfhycjYU6
21.8874		Nucleus	3	0.000	1.000	931	100000856	100000009	GFP-IMPa6-IBB DeRed2-PSPC1 8C-C-PSPC1 V2.00	0	49. GFP-a6dIBB and DeRed2-PSPC1_Pos038_S001	00-F55hM9hwMvy5DHfhycjYU6
25.7671		Nucleus	3	0.000	1.000	932	100000857	100000010	GFP-IMPa6-IBB DeRed2-PSPC1 8C-C-PSPC1 V2.00	0	49. GFP-a6dIBB and DeRed2-PSPC1_Pos038_S001	00-F55hM9hwMvy5DHfhycjYU6
25.2506		Nucleus	3	0.000	1.000	933	100000858	100000011	GFP-IMPa6-IBB DeRed2-PSPC1 8C-C-PSPC1 V2.00	0	49. GFP-a6dIBB and DeRed2-PSPC1_Pos038_S001	00-F55hM9hwMvy5DHfhycjYU6
25.1915		Nucleus	3	0.000	1.000	934	100000859	100000012	GFP-IMPa6-IBB DeRed2-PSPC1 8C-C-PSPC1 V2.00	0	49. GFP-a6dIBB and DeRed2-PSPC1_Pos038_S001	00-F55hM9hwMvy5DHfhycjYU6
35.989		Nucleus	3	0.000	1.000	935	100000860	100000013	GFP-IMPa6-IBB DeRed2-PSPC1 8C-C-PSPC1 V2.00	0	49. GFP-a6dIBB and DeRed2-PSPC1_Pos038_S001	00-F55hM9hwMvy5DHfhycjYU6
30.6601		Nucleus	3	0.000	1.000	936	100000861	100000014	GFP-IMPa6-IBB DeRed2-PSPC1 8C-C-PSPC1 V2.00	0	49. GFP-a6dIBB and DeRed2-PSPC1_Pos038_S001	00-F55hM9hwMvy5DHfhycjYU6
27.3685		Nucleus	3	0.000	1.000	937	100000862	100000000	GFP-IMPa6-IBB DeRed2-PSPC1 8C-C-PSPC1 V2.00	0	49. GFP-a6dIBB and DeRed2-PSPC1_Pos039_S001	00-ZwGptmHVZgEXR3M5FMLm4W
24.4375		Nucleus	3	0.000	1.000	938	100000863	100000001	GFP-IMPa6-IBB DeRed2-PSPC1 8C-C-PSPC1 V2.00	0	49. GFP-a6dIBB and DeRed2-PSPC1_Pos039_S001	00-ZwGptmHVZgEXR3M5FMLm4W
31.0721		Nucleus	3	0.000	1.000	939	100000864	100000002	GFP-IMPa6-IBB DeRed2-PSPC1 8C-C-PSPC1 V2.00	0	49. GFP-a6dIBB and DeRed2-PSPC1_Pos039_S001	00-ZwGptmHVZgEXR3M5FMLm4W
61.2939		Nucleus	3	0.000	1.000	940	100000865	100000003	GFP-IMPa6-IBB DeRed2-PSPC1 8C-C-PSPC1 V2.00	0	49. GFP-a6dIBB and DeRed2-PSPC1_Pos039_S001	00-ZwGptmHVZgEXR3M5FMLm4W
62.3819		Nucleus	3	0.000	1.000	941	100000866	100000004	GFP-IMPa6-IBB DeRed2-PSPC1 8C-C-PSPC1 V2.00	0	49. GFP-a6dIBB and DeRed2-PSPC1_Pos039_S001	00-ZwGptmHVZgEXR3M5FMLm4W
27.8681		Nucleus	3	0.000	1.000	942	100000867	100000005	GFP-IMPa6-IBB DeRed2-PSPC1 8C-C-PSPC1 V2.00	0	49. GFP-a6dIBB and DeRed2-PSPC1_Pos039_S001	00-ZwGptmHVZgEXR3M5FMLm4W
37.4622		Nucleus	3	0.000	1.000	943	100000868	100000006	GFP-IMPa6-IBB DeRed2-PSPC1 8C-C-PSPC1 V2.00	0	49. GFP-a6dIBB and DeRed2-PSPC1_Pos039_S001	00-ZwGptmHVZgEXR3M5FMLm4W
50.3942		Nucleus	3	0.000	1.000	944	100000869	100000007	GFP-IMPa6-IBB DeRed2-PSPC1 8C-C-PSPC1 V2.00	0	49. GFP-a6dIBB and DeRed2-PSPC1_Pos039_S001	00-ZwGptmHVZgEXR3M5FMLm4W
24.9611		Nucleus	3	0.000	1.000	945	100000870	100000008	GFP-IMPa6-IBB DeRed2-PSPC1 8C-C-PSPC1 V2.00	0	49. GFP-a6dIBB and DeRed2-PSPC1_Pos039_S001	00-ZwGptmHVZgEXR3M5FMLm4W
28.0516		Nucleus	3	0.000	1.000	946	100000871	100000009	GFP-IMPa6-IBB DeRed2-PSPC1 8C-C-PSPC1 V2.00	0	49. GFP-a6dIBB and DeRed2-PSPC1_Pos039_S001	00-ZwGptmHVZgEXR3M5FMLm4W
35.8278		Nucleus	3	0.000	1.000	947	100000872	100000010	GFP-IMPa6-IBB DeRed2-PSPC1 8C-C-PSPC1 V2.00	0	49. GFP-a6dIBB and DeRed2-PSPC1_Pos039_S001	00-ZwGptmHVZgEXR3M5FMLm4W
37.9213		Nucleus	3	0.000	1.000	948	100000873	100000011	GFP-IMPa6-IBB DeRed2-PSPC1 8C-C-PSPC1 V2.00	0	49. GFP-a6dIBB and DeRed2-PSPC1_Pos039_S001	00-ZwGptmHVZgEXR3M5FMLm4W
35.2513		Nucleus	3	0.000	1.000	949	100000874	100000012	GFP-IMPa6-IBB DeRed2-PSPC1 8C-C-PSPC1 V2.00	0	49. GFP-a6dIBB and DeRed2-PSPC1_Pos039_S001	00-ZwGptmHVZgEXR3M5FMLm4W
25.658		Nucleus	3	0.000	1.000	950	100000875	100000013	GFP-IMPa6-IBB DeRed2-PSPC1 8C-C-PSPC1 V2.00	0	49. GFP-a6dIBB and DeRed2-PSPC1_Pos039_S001	00-ZwGptmHVZgEXR3M5FMLm4W
24.4784		Nucleus	3	0.000	1.000	951	100000876	100000014	GFP-IMPa6-IBB DeRed2-PSPC1 8C-C-PSPC1 V2.00	0	49. GFP-a6dIBB and DeRed2-PSPC1_Pos039_S001	00-ZwGptmHVZgEXR3M5FMLm4W
25.0362		Nucleus	3	0.000	1.000	952	100000877	100000015	GFP-IMPa6-IBB DeRed2-PSPC1 8C-C-PSPC1 V2.00	0	49. GFP-a6dIBB and DeRed2-PSPC1_Pos039_S001	00-ZwGptmHVZgEXR3M5FMLm4W
23.9059		Nucleus	3	0.000	1.000	953	100000878	100000016	GFP-IMPa6-IBB DeRed2-PSPC1 8C-C-PSPC1 V2.00	0	49. GFP-a6dIBB and DeRed2-PSPC1_Pos039_S001	00-ZwGptmHVZgEXR3M5FMLm4W
29.9947		Nucleus	3	0.000	1.000	954	100000879	100000017	GFP-IMPa6-IBB DeRed2-PSPC1 8C-C-PSPC1 V2.00	0	49. GFP-a6dIBB and DeRed2-PSPC1_Pos039_S001	00-ZwGptmHVZgEXR3M5FMLm4W
23.7355		Nucleus	3	0.000	1.000	955	100000880	100000018	GFP-IMPa6-IBB DeRed2-PSPC1 8C-C-PSPC1 V2.00	0	49. GFP-a6dIBB and DeRed2-PSPC1_Pos039_S001	00-ZwGptmHVZgEXR3M5FMLm4W
28.2679		Nucleus	3	0.000	1.000	956	100000881	100000019	GFP-IMPa6-IBB DeRed2-PSPC1 8C-C-PSPC1 V2.00	0	49. GFP-a6dIBB and DeRed2-PSPC1_Pos039_S001	00-ZwGptmHVZgEXR3M5FMLm4W
30.5389		Nucleus	3	0.000	1.000	957	100000882	100000020	GFP-IMPa6-IBB DeRed2-PSPC1 8C-C-PSPC1 V2.00	0	49. GFP-a6dIBB and DeRed2-PSPC1_Pos039_S001	00-ZwGptmHVZgEXR3M5FMLm4W
23.6675		Nucleus	3	0.000	1.000	958	100000883	100000021	GFP-IMPa6-IBB DeRed2-PSPC1 8C-C-PSPC1 V2.00	0	49. GFP-a6dIBB and DeRed2-PSPC1_Pos039_S001	00-ZwGptmHVZgEXR3M5FMLm4W
26.0531		Nucleus	3	0.000	1.000	959	100000884	100000022	GFP-IMPa6-IBB DeRed2-PSPC1 8C-C-PSPC1 V2.00	0	49. GFP-a6dIBB and DeRed2-PSPC1_Pos039_S001	00-ZwGptmHVZgEXR3M5FMLm4W
22.7516		Nucleus	3	0.000	1.000	960	100000885	100000000	GFP-IMPa6-IBB DeRed2-PSPC1 8C-C-PSPC1 V2.00	0	49. GFP-a6dIBB and DeRed2-PSPC1_Pos040_S001	00-nerGqyJHGEEmMLJaHfgnQn
34.6286		Nucleus	3	0.000	1.000	961	100000886	100000001	GFP-IMPa6-IBB DeRed2-PSPC1 8C-C-PSPC1 V2.00	0	49. GFP-a6dIBB and DeRed2-PSPC1_Pos040_S001	00-nerGqyJHGEEmMLJaHfgnQn
31.3987		Nucleus	3	0.000	1.000	962	100000887	100000002	GFP-IMPa6-IBB DeRed2-PSPC1 8C-C-PSPC1 V2.00	0	49. GFP-a6dIBB and DeRed2-PSPC1_Pos040_S001	00-nerGqyJHGEEmMLJaHfgnQn
28.6226		Nucleus	3	0.000	1.000	963	100000888	100000003	GFP-IMPa6-IBB DeRed2-PSPC1 8C-C-PSPC1 V2.00	0	49. GFP-a6dIBB and DeRed2-PSPC1_Pos040_S001	00-nerGqyJHGEEmMLJaHfgnQn
27.5749		Nucleus	3	0.000	1.000	964	100000889	100000004	GFP-IMPa6-IBB DeRed2-PSPC1 8C-C-PSPC1 V2.00	0	49. GFP-a6dIBB and DeRed2-PSPC1_Pos040_S001	00-nerGqyJHGEEmMLJaHfgnQn
29.2876		Nucleus	3	0.000	1.000	965	100000890	100000005	GFP-IMPa6-IBB DeRed2-PSPC1 8C-C-PSPC1 V2.00	0	49. GFP-a6dIBB and DeRed2-PSPC1_Pos040_S001	00-nerGqyJHGEEmMLJaHfgnQn
34.6347		Nucleus	3	0.000	1.000	966	100000891	100000006	GFP-IMPa6-IBB DeRed2-PSPC1 8C-C-PSPC1 V2.00	0	49. GFP-a6dIBB and DeRed2-PSPC1_Pos040_S001	00-nerGqyJHGEEmMLJaHfgnQn
39.3387		Nucleus	3	0.000	1.000	967	100000892	100000007	GFP-IMPa6-IBB DeRed2-PSPC1 8C-C-PSPC1 V2.00	0	49. GFP-a6dIBB and DeRed2-PSPC1_Pos040_S001	00-nerGqyJHGEEmMLJaHfgnQn
31.1081		Nucleus	3	0.000	1.000	968	100000893	100000008	GFP-IMPa6-IBB DeRed2-PSPC1 8C-C-PSPC1 V2.00	0	49. GFP-a6dIBB and DeRed2-PSPC1_Pos040_S001	00-nerGqyJHGEEmMLJaHfgnQn
24.3797		Nucleus	3	0.000	1.000	969	100000894	100000009	GFP-IMPa6-IBB DeRed2-PSPC1 8C-C-PSPC1 V2.00	0	49. GFP-a6dIBB and DeRed2-PSPC1_Pos040_S001	00-nerGqyJHGEEmMLJaHfgnQn
24.7988		Nucleus	3	0.000	1.000	970	100000895	100000010	GFP-IMPa6-IBB DeRed2-PSPC1 8C-C-PSPC1 V2.00	0	49. GFP-a6dIBB and DeRed2-PSPC1_Pos040_S001	00-nerGqyJHGEEmMLJaHfgnQn
34.05		Nucleus	3	0.000	1.000	971	100000896	100000011	GFP-IMPa6-IBB DeRed2-PSPC1 8C-C-PSPC1 V2.00	0	49. GFP-a6dIBB and DeRed2-PSPC1_Pos040_S001	00-nerGqyJHGEEmMLJaHfgnQn
27.0884		Nucleus	3	0.000	1.000	972	100000897	100000012	GFP-IMPa6-IBB DeRed2-PSPC1 8C-C-PSPC1 V2.00	0	49. GFP-a6dIBB and DeRed2-PSPC1_Pos040_S001	00-nerGqyJHGEEmMLJaHfgnQn
31.0431		Nucleus	3	0.000	1.000	973	100000898	100000013	GFP-IMPa6-IBB DeRed2-PSPC1 8C-C-PSPC1 V2.00	0	49. GFP-a6dIBB and DeRed2-PSPC1_Pos040_S001	00-nerGqyJHGEEmMLJaHfgnQn
30.538		Nucleus	3	0.000	1.000	974	100000899	100000014	GFP-IMPa6-IBB DeRed2-PSPC1 8C-C-PSPC1 V2.00	0	49. GFP-a6dIBB and DeRed2-PSPC1_Pos040_S001	00-nerGqyJHGEEmMLJaHfgnQn
23.4702		Nucleus	3	0.000	1.000	975	100000900	100000015	GFP-IMPa6-IBB DeRed2-PSPC1 8C-C-PSPC1 V2.00	0	49. GFP-a6dIBB and DeRed2-PSPC1_Pos040_S001	00-nerGqyJHGEEmMLJaHfgnQn
25.972		Nucleus	3	0.000	1.000	976	100000901	100000000	GFP-IMPa6-IBB DeRed2-PSPC1 8C-C-PSPC1 V2.00	0	49. GFP-a6dIBB and DeRed2-PSPC1_Pos041_S001	00-dhA9ot2ePuHegrddsbqcnA
25.5551		Nucleus	3	0.000	1.000	977	100000902	100000001	GFP-IMPa6-IBB DeRed2-PSPC1 8C-C-PSPC1 V2.00	0	49. GFP-a6dIBB and DeRed2-PSPC1_Pos041_S001	00-dhA9ot2ePuHegrddsbqcnA
32.3274		Nucleus	3	0.000	1.000	978	100000903	100000002	GFP-IMPa6-IBB DeRed2-PSPC1 8C-C-PSPC1 V2.00	0	49. GFP-a6dIBB and DeRed2-PSPC1_Pos041_S001	00-dhA9ot2ePuHegrddsbqcnA
28.9061		Nucleus	3	0.000	1.000	979	100000904	100000003	GFP-IMPa6-IBB DeRed2-PSPC1 8C-C-PSPC1 V2.00	0	49. GFP-a6dIBB and DeRed2-PSPC1_Pos041_S001	00-dhA9ot2ePuHegrddsbqcnA
25.8992		Nucleus	3	0.000	1.000	981	100000905	100000004	GFP-IMPa6-IBB DeRed2-PSPC1 8C-C-PSPC1 V2.00	0	49. GFP-a6dIBB and DeRed2-PSPC1_Pos041_S001	00-dhA9ot2ePuHegrddsbqcnA
32.3679		Nucleus	3	0.000	1.000	982	100000906	100000005	GFP-IMPa6-IBB DeRed2-PSPC1 8C-C-PSPC1 V2.00	0	49. GFP-a6dIBB and DeRed2-PSPC1_Pos041_S001	00-dhA9ot2ePuHegrddsbqcnA
20.7076		Nucleus	3	0.000	1.000	983	100000907	100000006	GFP-IMPa6-IBB DeRed2-PSPC1 8C-C-PSPC1 V2.00	0	49. GFP-a6dIBB and DeRed2-PSPC1_Pos041_S001	00-dhA9ot2ePuHegrddsbqcnA
34.2514		Nucleus	3	0.000	1.000	984	100000908	100000007	GFP-IMPa6-IBB DeRed2-PSPC1 8C-C-PSPC1 V2.00	0	49. GFP-a6dIBB and DeRed2-PSPC1_Pos041_S001	00-dhA9ot2ePuHegrddsbqcnA
44.3778		Nucleus	3	0.000	1.000	985	100000909	100000008	GFP-IMPa6-IBB DeRed2-PSPC1 8C-C-PSPC1 V2.00	0	49. GFP-a6dIBB and DeRed2-PSPC1_Pos041_S001	00-dhA9ot2ePuHegrddsbqcnA
29.925		Nucleus	3	0.000	1.000	986	100000910	100000009	GFP-IMPa6-IBB DeRed2-PSPC1 8C-C-PSPC1 V2.00	0	49. GFP-a6dIBB and DeRed2-PSPC1_Pos041_S001	00-dhA9ot2ePuHegrddsbqcnA
30.5123		Nucleus	3	0.000	1.000	987	100000911	100000010	GFP-IMPa6-IBB DeRed2-PSPC1 8C-C-PSPC1 V2.00	0	49. GFP-a6dIBB and DeRed2-PSPC1_Pos041_S001	00-dhA9ot2ePuHegrddsbqcnA
21.2226		Nucleus	3	0.000	1.000	988	100000912	100000011	GFP-IMPa6-IBB DeRed2-PSPC1 8C-C-PSPC1 V2.00	0	49. GFP-a6dIBB and DeRed2-PSPC1_Pos041_S001	00-dhA9ot2ePuHegrddsbqcnA
31.9258		Nucleus	3	0.000	1.000	989	100000913	100000012	GFP-IMPa6-IBB DeRed2-PSPC1 8C-C-PSPC1 V2.00	0	49. GFP-a6dIBB and DeRed2-PSPC1_Pos041_S001	00-dhA9ot2ePuHegrddsbqcnA
33.1371		Nucleus	3	0.000	1.000	990	100000914	100000013	GFP-IMPa6-IBB DeRed2-PSPC1 8C-C-PSPC1 V2.00	0	49. GFP-a6dIBB and DeRed2-PSPC1_Pos041_S001	00-dhA9ot2ePuHegrddsbqcnA
25.6766		Nucleus	3	0.000	1.000	991	100000915	100000014	GFP-IMPa6-IBB DeRed2-PSPC1 8C-C-PSPC1 V2.00	0	49. GFP-a6dIBB and DeRed2-PSPC1_Pos041_S001	00-dhA9ot2ePuHegrddsbqcnA
28.7545		Nucleus	3	0.000	1.000	992	100000916	100000015	GFP-IMPa6-IBB DeRed2-PSPC1 8C-C-PSPC1 V2.00	0	49. GFP-a6dIBB and DeRed2-PSPC1_Pos041_S001	00-dhA9ot2ePuHegrddsbqcnA
26.2851		Nucleus	3	0.000	1.000	993	100000917	100000016	GFP-IMPa6-IBB DeRed2-PSPC1 8C-C-PSPC1 V2.00	0	49. GFP-a6dIBB and DeRed2-PSPC1_Pos041_S001	00-dhA9ot2ePuHegrddsbqcnA
32.5861		Nucleus	3	0.000	1.000	994	100000918	100000017	GFP-IMPa6-IBB DeRed2-PSPC1 8C-C-PSPC1 V2.00	0	49. GFP-a6dIBB and DeRed2-PSPC1_Pos041_S001	00-dhA9ot2ePuHegrddsbqcnA
36.1033		Nucleus	3	0.000	1.000	995	100000919	100000018	GFP-IMPa6-IBB DeRed2-PSPC1 8C-C-PSPC1 V2.00	0	49. GFP-a6dIBB and DeRed2-PSPC1_Pos041_S001	00-dhA9ot2ePuHegrddsbqcnA
33.756		Nucleus	3	0.000	1.000	996	100000920	100000019	GFP-IMPa6-IBB DeRed2-PSPC1 8C-C-PSPC1 V2.00	0	49. GFP-a6dIBB and DeRed2-PSPC1_Pos041_S001	00-dhA9ot2ePuHegrddsbqcnA
28.8734		Nucleus	3	0.000	1.000	997	100000921	100000020	GFP-IMPa6-IBB DeRed2-PSPC1 8C-C-PSPC1 V2.00	0	49. GFP-a6dIBB and DeRed2-PSPC1_Pos041_S001	00-dhA9ot2ePuHegrddsbqcnA
28.2484		Nucleus	3	0.000	1.000	998	100000922	100000021	GFP-IMPa6-IBB DeRed2-PSPC1 8C-C-PSPC1 V2.00	0	49. GFP-a6dIBB and DeRed2-PSPC1_Pos041_S001	00-dhA9ot2ePuHegrddsbqcnA
35.6585		Nucleus	3	0.000	1.000	999	100000923	100000022	GFP-IMPa6-IBB DeRed2-PSPC1 8C-C-PSPC1 V2.00	0	49. GFP-a6dIBB and DeRed2-PSPC1_Pos041_S001	00-dhA9ot2ePuHegrddsbqcnA
33.8116		Nucleus	3	0.000	1.000	1000	100000924	100000023	GFP-IMPa6-IBB DeRed2-PSPC1 8C-C-PSPC1 V2.00	0	49. GFP-a6dIBB and DeRed2-PSPC1_Pos041_S001	00-dhA9ot2ePuHegrddsbqcnA
37.8259		Nucleus	3	0.000	1.000	1001	100000925	100000024	GFP-IMPa6-IBB DeRed2-PSPC1 8C-C-PSPC1 V2.00	0	49. GFP-a6dIBB and DeRed2-PSPC1_Pos041_S001	00-dhA9ot2ePuHegrddsbqcnA
29.5015		Nucleus	3	0.000	1.000	1002	100000926	100000025	GFP-IMPa6-IBB DeRed2-PSPC1 8C-C-PSPC1 V2.00	0	49. GFP-a6dIBB and DeRed2-PSPC1_Pos041_S001	00-dhA9ot2ePuHegrddsbqcnA
27.1664		Nucleus	3	0.000	1.000	1003	100000927	100000026	GFP-IMPa6-IBB DeRed2-PSPC1 8C-C-PSPC1 V2.00	0	49. GFP-a6dIBB and DeRed2-PSPC1_Pos041_S001	00-dhA9ot2ePuHegrddsbqcnA
24.73		Nucleus	3	0.000	1.000	1004	100000928	100000027	GFP-IMPa6-IBB DeRed2-PSPC1 8C-C-PSPC1 V2.00	0	49. GFP-a6dIBB and DeRed2-PSPC1_Pos041_S001	00-dhA9ot2ePuHegrddsbqcnA
26.081		Nucleus	3	0.000	1.000	1005	100000929	100000028	GFP-IMPa6-IBB DeRed2-PSPC1 8C-C-PSPC1 V2.00	0	49. GFP-a6dIBB and DeRed2-PSPC1_Pos041_S001	00-dhA9ot2ePuHegrddsbqcnA
30.9757		Nucleus	3	0.000	1.000	1009	100000930	100000000	GFP-IMPa6-IBB DeRed2-PSPC1 8C-C-PSPC1 V2.00	0	49. GFP-a6dIBB and DeRed2-PSPC1_Pos042_S001	00-bVGSfTNtafveMBA2hfpNu4
32.9883		Nucleus	3	0.000	1.000	1010	100000931	100000001	GFP-IMPa6-IBB DeRed2-PSPC1 8C-C-PSPC1 V2.00	0	49. GFP-a6dIBB and DeRed2-PSPC1_Pos042_S001	00-bVGSfTNtafveMBA2hfpNu4
31.6532		Nucleus	3	0.000	1.000	1011	100000932	100000002	GFP-IMPa6-IBB DeRed2-PSPC1 8C-C-PSPC1 V2.00	0	49. GFP-a6dIBB and DeRed2-PSPC1_Pos042_S001	00-bVGSfTNtafveMBA2hfpNu4
34.318		Nucleus	3	0.000	1.000	1012	100000933	100000003	GFP-IMPa6-IBB DeRed2-PSPC1 8C-C-PSPC1 V2.00	0	49. GFP-a6dIBB and DeRed2-PSPC1_Pos042_S001	00-bVGSfTNtafveMBA2hfpNu4
35.5443		Nucleus	3	0.000	1.000	1013	100000934	100000004	GFP-IMPa6-IBB DeRed2-PSPC1 8C-C-PSPC1 V2.00	0	49. GFP-a6dIBB and DeRed2-PSPC1_Pos042_S001	00-bVGSfTNtafveMBA2hfpNu4
27.0549		Nucleus	3	0.000	1.000	1014	100000935	100000005	GFP-IMPa6-IBB DeRed2-PSPC1 8C-C-PSPC1 V2.00	0	49. GFP-a6dIBB and DeRed2-PSPC1_Pos042_S001	00-bVGSfTNtafveMBA2hfpNu4
27.4157		Nucleus	3	0.000	1.000	1015	100000936	100000006	GFP-IMPa6-IBB DeRed2-PSPC1 8C-C-PSPC1 V2.00	0	49. GFP-a6dIBB and DeRed2-PSPC1_Pos042_S001	00-bVGSfTNtafveMBA2hfpNu4
32.0745		Nucleus	3	0.000	1.000	1016	100000937	100000007	GFP-IMPa6-IBB DeRed2-PSPC1 8C-C-PSPC1 V2.00	0	49. GFP-a6dIBB and DeRed2-PSPC1_Pos042_S001	00-bVGSfTNtafveMBA2hfpNu4
30.811		Nucleus	3	0.000	1.000	1017	100000938	100000008	GFP-IMPa6-IBB DeRed2-PSPC1 8C-C-PSPC1 V2.00	0	49. GFP-a6dIBB and DeRed2-PSPC1_Pos042_S001	00-bVGSfTNtafveMBA2hfpNu4
30.3807		Nucleus	3	0.000	1.000	1018	100000939	100000009	GFP-IMPa6-IBB DeRed2-PSPC1 8C-C-PSPC1 V2.00	0	49. GFP-a6dIBB and DeRed2-PSPC1_Pos042_S001	00-bVGSfTNtafveMBA2hfpNu4
30.2474		Nucleus	3	0.000	1.000	1019	100000940	100000010	GFP-IMPa6-IBB DeRed2-PSPC1 8C-C-PSPC1 V2.00	0	49. GFP-a6dIBB and DeRed2-PSPC1_Pos042_S001	00-bVGSfTNtafveMBA2hfpNu4
32.3806		Nucleus	3	0.000	1.000	1020	100000941	100000011	GFP-IMPa6-IBB DeRed2-PSPC1 8C-C-PSPC1 V2.00	0	49. GFP-a6dIBB and DeRed2-PSPC1_Pos042_S001	00-bVGSfTNtafveMBA2hfpNu4
23.9234		Nucleus	3	0.000	1.000	1021	100000942	100000012	GFP-IMPa6-IBB DeRed2-PSPC1 8C-C-PSPC1 V2.00	0	49. GFP-a6dIBB and DeRed2-PSPC1_Pos042_S001	00-bVGSfTNtafveMBA2hfpNu4
22.1088		Nucleus	3	0.000	1.000	1022	100000943	100000013	GFP-IMPa6-IBB DeRed2-PSPC1 8C-C-PSPC1 V2.00	0	49. GFP-a6dIBB and DeRed2-PSPC1_Pos042_S001	00-bVGSfTNtafveMBA2hfpNu4
26.2197		Nucleus	3	0.000	1.000	1023	100000944	100000014	GFP-IMPa6-IBB DeRed2-PSPC1 8C-C-PSPC1 V2.00	0	49. GFP-a6dIBB and DeRed2-PSPC1_Pos042_S001	00-bVGSfTNtafveMBA2hfpNu4
33.1351		Nucleus	3	0.000	1.000	1024	100000945	100000015	GFP-IMPa6-IBB DeRed2-PSPC1 8C-C-PSPC1 V2.00	0	49. GFP-a6dIBB and DeRed2-PSPC1_Pos042_S001	00-bVGSfTNtafveMBA2hfpNu4
33.1235		Nucleus	3	0.000	1.000	1026	100000946	100000000	GFP-IMPa6-IBB DeRed2-PSPC1 8C-C-PSPC1 V2.00	0	49. GFP-a6dIBB and DeRed2-PSPC1_Pos043_S001	00-oN4HdUNosAq4LgARHvojWP
42.7321		Nucleus	3	0.000	1.000	1027	100000947	100000001	GFP-IMPa6-IBB DeRed2-PSPC1 8C-C-PSPC1 V2.00	0	49. GFP-a6dIBB and DeRed2-PSPC1_Pos043_S001	00-oN4HdUNosAq4LgARHvojWP
29.526		Nucleus	3	0.000	1.000	1028	100000948	100000002	GFP-IMPa6-IBB DeRed2-PSPC1 8C-C-PSPC1 V2.00	0	49. GFP-a6dIBB and DeRed2-PSPC1_Pos043_S001	00-oN4HdUNosAq4LgARHvojWP
27.224		Nucleus	3	0.000	1.000	1029	100000949	100000003	GFP-IMPa6-IBB DeRed2-PSPC1 8C-C-PSPC1 V2.00	0	49. GFP-a6dIBB and DeRed2-PSPC1_Pos043_S001	00-oN4HdUNosAq4LgARHvojWP
32.5999		Nucleus	3	0.000	1.000	1030	100000950	100000004	GFP-IMPa6-IBB DeRed2-PSPC1 8C-C-PSPC1 V2.00	0	49. GFP-a6dIBB and DeRed2-PSPC1_Pos043_S001	00-oN4HdUNosAq4LgARHvojWP
25.527		Nucleus	3	0.000	1.000	1032	100000951	100000005	GFP-IMPa6-IBB DeRed2-PSPC1 8C-C-PSPC1 V2.00	0	49. GFP-a6dIBB and DeRed2-PSPC1_Pos043_S001	00-oN4HdUNosAq4LgARHvojWP
27.9677		Nucleus	3	0.000	1.000	1033	100000952	100000006	GFP-IMPa6-IBB DeRed2-PSPC1 8C-C-PSPC1 V2.00	0	49. GFP-a6dIBB and DeRed2-PSPC1_Pos043_S001	00-oN4HdUNosAq4LgARHvojWP
26.7728		Nucleus	3	0.000	1.000	1034	100000953	100000007	GFP-IMPa6-IBB DeRed2-PSPC1 8C-C-PSPC1 V2.00	0	49. GFP-a6dIBB and DeRed2-PSPC1_Pos043_S001	00-oN4HdUNosAq4LgARHvojWP
29.5119		Nucleus	3	0.000	1.000	1035	100000954	100000008	GFP-IMPa6-IBB DeRed2-PSPC1 8C-C-PSPC1 V2.00	0	49. GFP-a6dIBB and DeRed2-PSPC1_Pos043_S001	00-oN4HdUNosAq4LgARHvojWP
30.2733		Nucleus	3	0.000	1.000	1037	100000955	100000009	GFP-IMPa6-IBB DeRed2-PSPC1 8C-C-PSPC1 V2.00	0	49. GFP-a6dIBB and DeRed2-PSPC1_Pos043_S001	00-oN4HdUNosAq4LgARHvojWP
23.7576		Nucleus	3	0.000	1.000	1039	100000956	100000010	GFP-IMPa6-IBB DeRed2-PSPC1 8C-C-PSPC1 V2.00	0	49. GFP-a6dIBB and DeRed2-PSPC1_Pos043_S001	00-oN4HdUNosAq4LgARHvojWP
23.3402		Nucleus	3	0.000	1.000	1040	100000957	100000011	GFP-IMPa6-IBB DeRed2-PSPC1 8C-C-PSPC1 V2.00	0	49. GFP-a6dIBB and DeRed2-PSPC1_Pos043_S001	00-oN4HdUNosAq4LgARHvojWP
20.474		Nucleus	3	0.000	1.000	1041	100000958	100000012	GFP-IMPa6-IBB DeRed2-PSPC1 8C-C-PSPC1 V2.00	0	49. GFP-a6dIBB and DeRed2-PSPC1_Pos043_S001	00-oN4HdUNosAq4LgARHvojWP
26.322		Nucleus	3	0.000	1.000	1042	100000959	100000013	GFP-IMPa6-IBB DeRed2-PSPC1 8C-C-PSPC1 V2.00	0	49. GFP-a6dIBB and DeRed2-PSPC1_Pos043_S001	00-oN4HdUNosAq4LgARHvojWP
25.0628		Nucleus	3	0.000	1.000	1043	100000960	100000014	GFP-IMPa6-IBB DeRed2-PSPC1 8C-C-PSPC1 V2.00	0	49. GFP-a6dIBB and DeRed2-PSPC1_Pos043_S001	00-oN4HdUNosAq4LgARHvojWP
30.1729		Nucleus	3	0.000	1.000	1044	100000961	100000015	GFP-IMPa6-IBB DeRed2-PSPC1 8C-C-PSPC1 V2.00	0	49. GFP-a6dIBB and DeRed2-PSPC1_Pos043_S001	00-oN4HdUNosAq4LgARHvojWP
26.1991		Nucleus	3	0.000	1.000	1045	100000962	100000016	GFP-IMPa6-IBB DeRed2-PSPC1 8C-C-PSPC1 V2.00	0	49. GFP-a6dIBB and DeRed2-PSPC1_Pos043_S001	00-oN4HdUNosAq4LgARHvojWP
28.2926		Nucleus	3	0.000	1.000	1046	100000963	100000017	GFP-IMPa6-IBB DeRed2-PSPC1 8C-C-PSPC1 V2.00	0	49. GFP-a6dIBB and DeRed2-PSPC1_Pos043_S001	00-oN4HdUNosAq4LgARHvojWP
28.8273		Nucleus	3	0.000	1.000	1047	100000964	100000018	GFP-IMPa6-IBB DeRed2-PSPC1 8C-C-PSPC1 V2.00	0	49. GFP-a6dIBB and DeRed2-PSPC1_Pos043_S001	00-oN4HdUNosAq4LgARHvojWP
27.3808		Nucleus	3	0.000	1.000	1048	100000965	100000019	GFP-IMPa6-IBB DeRed2-PSPC1 8C-C-PSPC1 V2.00	0	49. GFP-a6dIBB and DeRed2-PSPC1_Pos043_S001	00-oN4HdUNosAq4LgARHvojWP
24.3783		Nucleus	3	0.000	1.000	1049	100000966	100000020	GFP-IMPa6-IBB DeRed2-PSPC1 8C-C-PSPC1 V2.00	0	49. GFP-a6dIBB and DeRed2-PSPC1_Pos043_S001	00-oN4HdUNosAq4LgARHvojWP
30.0148		Nucleus	3	0.000	1.000	1050	100000967	100000021	GFP-IMPa6-IBB DeRed2-PSPC1 8C-C-PSPC1 V2.00	0	49. GFP-a6dIBB and DeRed2-PSPC1_Pos043_S001	00-oN4HdUNosAq4LgARHvojWP
27.1655		Nucleus	3	0.000	1.000	1051	100000968	100000022	GFP-IMPa6-IBB DeRed2-PSPC1 8C-C-PSPC1 V2.00	0	49. GFP-a6dIBB and DeRed2-PSPC1_Pos043_S001	00-oN4HdUNosAq4LgARHvojWP
29.9321		Nucleus	3	0.000	1.000	1052	100000969	100000023	GFP-IMPa6-IBB DeRed2-PSPC1 8C-C-PSPC1 V2.00	0	49. GFP-a6dIBB and DeRed2-PSPC1_Pos043_S001	00-oN4HdUNosAq4LgARHvojWP
22.9878		Nucleus	3	0.000	1.000	1053	100000970	100000024	GFP-IMPa6-IBB DeRed2-PSPC1 8C-C-PSPC1 V2.00	0	49. GFP-a6dIBB and DeRed2-PSPC1_Pos043_S001	00-oN4HdUNosAq4LgARHvojWP
32.026		Nucleus	3	0.000	1.000	1054	100000971	100000025	GFP-IMPa6-IBB DeRed2-PSPC1 8C-C-PSPC1 V2.00	0	49. GFP-a6dIBB and DeRed2-PSPC1_Pos043_S001	00-oN4HdUNosAq4LgARHvojWP
27.2709		Nucleus	3	0.000	1.000	1055	100000972	100000026	GFP-IMPa6-IBB DeRed2-PSPC1 8C-C-PSPC1 V2.00	0	49. GFP-a6dIBB and DeRed2-PSPC1_Pos043_S001	00-oN4HdUNosAq4LgARHvojWP
38.6316		Nucleus	3	0.000	1.000	1056	100000973	100000027	GFP-IMPa6-IBB DeRed2-PSPC1 8C-C-PSPC1 V2.00	0	49. GFP-a6dIBB and DeRed2-PSPC1_Pos043_S001	00-oN4HdUNosAq4LgARHvojWP
27.5478		Nucleus	3	0.000	1.000	1057	100000974	100000028	GFP-IMPa6-IBB DeRed2-PSPC1 8C-C-PSPC1 V2.00	0	49. GFP-a6dIBB and DeRed2-PSPC1_Pos043_S001	00-oN4HdUNosAq4LgARHvojWP
24.6541		Nucleus	3	0.000	1.000	1058	100000975	100000029	GFP-IMPa6-IBB DeRed2-PSPC1 8C-C-PSPC1 V2.00	0	49. GFP-a6dIBB and DeRed2-PSPC1_Pos043_S001	00-oN4HdUNosAq4LgARHvojWP
30.4513		Nucleus	3	0.000	1.000	1059	100000976	100000030	GFP-IMPa6-IBB DeRed2-PSPC1 8C-C-PSPC1 V2.00	0	49. GFP-a6dIBB and DeRed2-PSPC1_Pos043_S001	00-oN4HdUNosAq4LgARHvojWP
31.0536		Nucleus	3	0.000	1.000	1060	100000977	100000000	GFP-IMPa6-IBB DeRed2-PSPC1 8C-C-PSPC1 V2.00	0	49. GFP-a6dIBB and DeRed2-PSPC1_Pos044_S001	00-EmxRfpiazJitBbXWDPsjnU
33.8234		Nucleus	3	0.000	1.000	1063	100000978	100000001	GFP-IMPa6-IBB DeRed2-PSPC1 8C-C-PSPC1 V2.00	0	49. GFP-a6dIBB and DeRed2-PSPC1_Pos044_S001	00-EmxRfpiazJitBbXWDPsjnU
30.1936		Nucleus	3	0.000	1.000	1064	100000979	100000002	GFP-IMPa6-IBB DeRed2-PSPC1 8C-C-PSPC1 V2.00	0	49. GFP-a6dIBB and DeRed2-PSPC1_Pos044_S001	00-EmxRfpiazJitBbXWDPsjnU
23.3189		Nucleus	3	0.000	1.000	1068	100000980	100000003	GFP-IMPa6-IBB DeRed2-PSPC1 8C-C-PSPC1 V2.00	0	49. GFP-a6dIBB and DeRed2-PSPC1_Pos044_S001	00-EmxRfpiazJitBbXWDPsjnU
29.0327		Nucleus	3	0.000	1.000	1069	100000981	100000004	GFP-IMPa6-IBB DeRed2-PSPC1 8C-C-PSPC1 V2.00	0	49. GFP-a6dIBB and DeRed2-PSPC1_Pos044_S001	00-EmxRfpiazJitBbXWDPsjnU
28.9642		Nucleus	3	0.000	1.000	1071	100000982	100000005	GFP-IMPa6-IBB DeRed2-PSPC1 8C-C-PSPC1 V2.00	0	49. GFP-a6dIBB and DeRed2-PSPC1_Pos044_S001	00-EmxRfpiazJitBbXWDPsjnU
28.4399		Nucleus	3	0.000	1.000	1073	100000983	100000006	GFP-IMPa6-IBB DeRed2-PSPC1 8C-C-PSPC1 V2.00	0	49. GFP-a6dIBB and DeRed2-PSPC1_Pos044_S001	00-EmxRfpiazJitBbXWDPsjnU
30.2403		Nucleus	3	0.000	1.000	1074	100000984	100000007	GFP-IMPa6-IBB DeRed2-PSPC1 8C-C-PSPC1 V2.00	0	49. GFP-a6dIBB and DeRed2-PSPC1_Pos044_S001	00-EmxRfpiazJitBbXWDPsjnU
27.6643		Nucleus	3	0.000	1.000	1075	100000985	100000008	GFP-IMPa6-IBB DeRed2-PSPC1 8C-C-PSPC1 V2.00	0	49. GFP-a6dIBB and DeRed2-PSPC1_Pos044_S001	00-EmxRfpiazJitBbXWDPsjnU
28.5104		Nucleus	3	0.000	1.000	1076	100000986	100000009	GFP-IMPa6-IBB DeRed2-PSPC1 8C-C-PSPC1 V2.00	0	49. GFP-a6dIBB and DeRed2-PSPC1_Pos044_S001	00-EmxRfpiazJitBbXWDPsjnU
30.2844		Nucleus	3	0.000	1.000	1077	100000987	100000010	GFP-IMPa6-IBB DeRed2-PSPC1 8C-C-PSPC1 V2.00	0	49. GFP-a6dIBB and DeRed2-PSPC1_Pos044_S001	00-EmxRfpiazJitBbXWDPsjnU
37.5892		Nucleus	3	0.000	1.000	1078	100000988	100000011	GFP-IMPa6-IBB DeRed2-PSPC1 8C-C-PSPC1 V2.00	0	49. GFP-a6dIBB and DeRed2-PSPC1_Pos044_S001	00-EmxRfpiazJitBbXWDPsjnU
31.2268		Nucleus	3	0.000	1.000	1079	100000989	100000012	GFP-IMPa6-IBB DeRed2-PSPC1 8C-C-PSPC1 V2.00	0	49. GFP-a6dIBB and DeRed2-PSPC1_Pos044_S001	00-EmxRfpiazJitBbXWDPsjnU
25.6995		Nucleus	3	0.000	1.000	1080	100000990	100000013	GFP-IMPa6-IBB DeRed2-PSPC1 8C-C-PSPC1 V2.00	0	49. GFP-a6dIBB and DeRed2-PSPC1_Pos044_S001	00-EmxRfpiazJitBbXWDPsjnU
25.0125		Nucleus	3	0.000	1.000	1081	100000991	100000014	GFP-IMPa6-IBB DeRed2-PSPC1 8C-C-PSPC1 V2.00	0	49. GFP-a6dIBB and DeRed2-PSPC1_Pos044_S001	00-EmxRfpiazJitBbXWDPsjnU
35.0694		Nucleus	3	0.000	1.000	1082	100000992	100000015	GFP-IMPa6-IBB DeRed2-PSPC1 8C-C-PSPC1 V2.00	0	49. GFP-a6dIBB and DeRed2-PSPC1_Pos044_S001	00-EmxRfpiazJitBbXWDPsjnU
24.8425		Nucleus	3	0.000	1.000	1083	100000993	100000016	GFP-IMPa6-IBB DeRed2-PSPC1 8C-C-PSPC1 V2.00	0	49. GFP-a6dIBB and DeRed2-PSPC1_Pos044_S001	00-EmxRfpiazJitBbXWDPsjnU
30.9577		Nucleus	3	0.000	1.000	1084	100000994	100000017	GFP-IMPa6-IBB DeRed2-PSPC1 8C-C-PSPC1 V2.00	0	49. GFP-a6dIBB and DeRed2-PSPC1_Pos044_S001	00-EmxRfpiazJitBbXWDPsjnU
25.263		Nucleus	3	0.000	1.000	1085	100000995	100000018	GFP-IMPa6-IBB DeRed2-PSPC1 8C-C-PSPC1 V2.00	0	49. GFP-a6dIBB and DeRed2-PSPC1_Pos044_S001	00-EmxRfpiazJitBbXWDPsjnU
23.6616		Nucleus	3	0.000	1.000	1086	100000996	100000019	GFP-IMPa6-IBB DeRed2-PSPC1 8C-C-PSPC1 V2.00	0	49. GFP-a6dIBB and DeRed2-PSPC1_Pos044_S001	00-EmxRfpiazJitBbXWDPsjnU
34.1596		Nucleus	3	0.000	1.000	1087	100000997	100000020	GFP-IMPa6-IBB DeRed2-PSPC1 8C-C-PSPC1 V2.00	0	49. GFP-a6dIBB and DeRed2-PSPC1_Pos044_S001	00-EmxRfpiazJitBbXWDPsjnU
31.778		Nucleus	3	0.000	1.000	1088	100000998	100000021	GFP-IMPa6-IBB DeRed2-PSPC1 8C-C-PSPC1 V2.00	0	49. GFP-a6dIBB and DeRed2-PSPC1_Pos044_S001	00-EmxRfpiazJitBbXWDPsjnU
27.5556		Nucleus	3	0.000	1.000	1089	100000999	100000022	GFP-IMPa6-IBB DeRed2-PSPC1 8C-C-PSPC1 V2.00	0	49. GFP-a6dIBB and DeRed2-PSPC1_Pos044_S001	00-EmxRfpiazJitBbXWDPsjnU
27.5542		Nucleus	3	0.000	1.000	1090	100001000	100000023	GFP-IMPa6-IBB DeRed2-PSPC1 8C-C-PSPC1 V2.00	0	49. GFP-a6dIBB and DeRed2-PSPC1_Pos044_S001	00-EmxRfpiazJitBbXWDPsjnU
33.4354		Nucleus	3	0.000	1.000	1091	100001001	100000024	GFP-IMPa6-IBB DeRed2-PSPC1 8C-C-PSPC1 V2.00	0	49. GFP-a6dIBB and DeRed2-PSPC1_Pos044_S001	00-EmxRfpiazJitBbXWDPsjnU
28.5549		Nucleus	3	0.000	1.000	1092	100001002	100000025	GFP-IMPa6-IBB DeRed2-PSPC1 8C-C-PSPC1 V2.00	0	49. GFP-a6dIBB and DeRed2-PSPC1_Pos044_S001	00-EmxRfpiazJitBbXWDPsjnU
28.8332		Nucleus	3	0.000	1.000	1093	100001003	100000026	GFP-IMPa6-IBB DeRed2-PSPC1 8C-C-PSPC1 V2.00	0	49. GFP-a6dIBB and DeRed2-PSPC1_Pos044_S001	00-EmxRfpiazJitBbXWDPsjnU
30.6839		Nucleus	3	0.000	1.000	1094	100001004	100000027	GFP-IMPa6-IBB DeRed2-PSPC1 8C-C-PSPC1 V2.00	0	49. GFP-a6dIBB and DeRed2-PSPC1_Pos044_S001	00-EmxRfpiazJitBbXWDPsjnU
29.0771		Nucleus	3	0.000	1.000	1099	100001005	100000000	GFP-IMPa6-IBB DeRed2-PSPC1 8C-C-PSPC1 V2.00	0	49. GFP-a6dIBB and DeRed2-PSPC1_Pos045_S001	00-4z5KoHCK4QinQNyZqu2HzR
31.8335		Nucleus	3	0.000	1.000	1100	100001006	100000001	GFP-IMPa6-IBB DeRed2-PSPC1 8C-C-PSPC1 V2.00	0	49. GFP-a6dIBB and DeRed2-PSPC1_Pos045_S001	00-4z5KoHCK4QinQNyZqu2HzR
22.7074		Nucleus	3	0.000	1.000	1102	100001007	100000002	GFP-IMPa6-IBB DeRed2-PSPC1 8C-C-PSPC1 V2.00	0	49. GFP-a6dIBB and DeRed2-PSPC1_Pos045_S001	00-4z5KoHCK4QinQNyZqu2HzR
31.2309		Nucleus	3	0.000	1.000	1104	100001008	100000003	GFP-IMPa6-IBB DeRed2-PSPC1 8C-C-PSPC1 V2.00	0	49. GFP-a6dIBB and DeRed2-PSPC1_Pos045_S001	00-4z5KoHCK4QinQNyZqu2HzR
24.3653		Nucleus	3	0.000	1.000	1106	100001009	100000004	GFP-IMPa6-IBB DeRed2-PSPC1 8C-C-PSPC1 V2.00	0	49. GFP-a6dIBB and DeRed2-PSPC1_Pos045_S001	00-4z5KoHCK4QinQNyZqu2HzR
32.28		Nucleus	3	0.000	1.000	1107	100001010	100000005	GFP-IMPa6-IBB DeRed2-PSPC1 8C-C-PSPC1 V2.00	0	49. GFP-a6dIBB and DeRed2-PSPC1_Pos045_S001	00-4z5KoHCK4QinQNyZqu2HzR
24.1746		Nucleus	3	0.000	1.000	1112	100001011	100000006	GFP-IMPa6-IBB DeRed2-PSPC1 8C-C-PSPC1 V2.00	0	49. GFP-a6dIBB and DeRed2-PSPC1_Pos045_S001	00-4z5KoHCK4QinQNyZqu2HzR
33.6329		Nucleus	3	0.000	1.000	1113	100001012	100000007	GFP-IMPa6-IBB DeRed2-PSPC1 8C-C-PSPC1 V2.00	0	49. GFP-a6dIBB and DeRed2-PSPC1_Pos045_S001	00-4z5KoHCK4QinQNyZqu2HzR
21.4786		Nucleus	3	0.000	1.000	1115	100001013	100000008	GFP-IMPa6-IBB DeRed2-PSPC1 8C-C-PSPC1 V2.00	0	49. GFP-a6dIBB and DeRed2-PSPC1_Pos045_S001	00-4z5KoHCK4QinQNyZqu2HzR
32.4824		Nucleus	3	0.000	1.000	1116	100001014	100000009	GFP-IMPa6-IBB DeRed2-PSPC1 8C-C-PSPC1 V2.00	0	49. GFP-a6dIBB and DeRed2-PSPC1_Pos045_S001	00-4z5KoHCK4QinQNyZqu2HzR
32.1022		Nucleus	3	0.000	1.000	1117	100001015	100000010	GFP-IMPa6-IBB DeRed2-PSPC1 8C-C-PSPC1 V2.00	0	49. GFP-a6dIBB and DeRed2-PSPC1_Pos045_S001	00-4z5KoHCK4QinQNyZqu2HzR
30.314		Nucleus	3	0.000	1.000	1118	100001016	100000011	GFP-IMPa6-IBB DeRed2-PSPC1 8C-C-PSPC1 V2.00	0	49. GFP-a6dIBB and DeRed2-PSPC1_Pos045_S001	00-4z5KoHCK4QinQNyZqu2HzR
38.3944		Nucleus	3	0.000	1.000	1119	100001017	100000012	GFP-IMPa6-IBB DeRed2-PSPC1 8C-C-PSPC1 V2.00	0	49. GFP-a6dIBB and DeRed2-PSPC1_Pos045_S001	00-4z5KoHCK4QinQNyZqu2HzR
31.7421		Nucleus	3	0.000	1.000	1120	100001018	100000013	GFP-IMPa6-IBB DeRed2-PSPC1 8C-C-PSPC1 V2.00	0	49. GFP-a6dIBB and DeRed2-PSPC1_Pos045_S001	00-4z5KoHCK4QinQNyZqu2HzR
33.0311		Nucleus	3	0.000	1.000	1121	100001019	100000014	GFP-IMPa6-IBB DeRed2-PSPC1 8C-C-PSPC1 V2.00	0	49. GFP-a6dIBB and DeRed2-PSPC1_Pos045_S001	00-4z5KoHCK4QinQNyZqu2HzR
38.2963		Nucleus	3	0.000	1.000	1122	100001020	100000015	GFP-IMPa6-IBB DeRed2-PSPC1 8C-C-PSPC1 V2.00	0	49. GFP-a6dIBB and DeRed2-PSPC1_Pos045_S001	00-4z5KoHCK4QinQNyZqu2HzR
32.5504		Nucleus	3	0.000	1.000	1123	100001021	100000016	GFP-IMPa6-IBB DeRed2-PSPC1 8C-C-PSPC1 V2.00	0	49. GFP-a6dIBB and DeRed2-PSPC1_Pos045_S001	00-4z5KoHCK4QinQNyZqu2HzR
28.6697		Nucleus	3	0.000	1.000	1124	100001022	100000017	GFP-IMPa6-IBB DeRed2-PSPC1 8C-C-PSPC1 V2.00	0	49. GFP-a6dIBB and DeRed2-PSPC1_Pos045_S001	00-4z5KoHCK4QinQNyZqu2HzR
39.0867		Nucleus	3	0.000	1.000	1125	100001023	100000018	GFP-IMPa6-IBB DeRed2-PSPC1 8C-C-PSPC1 V2.00	0	49. GFP-a6dIBB and DeRed2-PSPC1_Pos045_S001	00-4z5KoHCK4QinQNyZqu2HzR
39.7747		Nucleus	3	0.000	1.000	1126	100001024	100000019	GFP-IMPa6-IBB DeRed2-PSPC1 8C-C-PSPC1 V2.00	0	49. GFP-a6dIBB and DeRed2-PSPC1_Pos045_S001	00-4z5KoHCK4QinQNyZqu2HzR
36.4832		Nucleus	3	0.000	1.000	1127	100001025	100000020	GFP-IMPa6-IBB DeRed2-PSPC1 8C-C-PSPC1 V2.00	0	49. GFP-a6dIBB and DeRed2-PSPC1_Pos045_S001	00-4z5KoHCK4QinQNyZqu2HzR
24.6687		Nucleus	3	0.000	1.000	1128	100001026	100000021	GFP-IMPa6-IBB DeRed2-PSPC1 8C-C-PSPC1 V2.00	0	49. GFP-a6dIBB and DeRed2-PSPC1_Pos045_S001	00-4z5KoHCK4QinQNyZqu2HzR
25.997		Nucleus	3	0.000	1.000	1129	100001027	100000022	GFP-IMPa6-IBB DeRed2-PSPC1 8C-C-PSPC1 V2.00	0	49. GFP-a6dIBB and DeRed2-PSPC1_Pos045_S001	00-4z5KoHCK4QinQNyZqu2HzR
29.6708		Nucleus	3	0.000	1.000	1130	100001028	100000023	GFP-IMPa6-IBB DeRed2-PSPC1 8C-C-PSPC1 V2.00	0	49. GFP-a6dIBB and DeRed2-PSPC1_Pos045_S001	00-4z5KoHCK4QinQNyZqu2HzR
32.5969		Nucleus	3	0.000	1.000	1131	100001029	100000024	GFP-IMPa6-IBB DeRed2-PSPC1 8C-C-PSPC1 V2.00	0	49. GFP-a6dIBB and DeRed2-PSPC1_Pos045_S001	00-4z5KoHCK4QinQNyZqu2HzR
27.6366		Nucleus	3	0.000	1.000	1132	100001030	100000025	GFP-IMPa6-IBB DeRed2-PSPC1 8C-C-PSPC1 V2.00	0	49. GFP-a6dIBB and DeRed2-PSPC1_Pos045_S001	00-4z5KoHCK4QinQNyZqu2HzR
41.9831		Nucleus	3	0.000	1.000	1133	100001031	100000026	GFP-IMPa6-IBB DeRed2-PSPC1 8C-C-PSPC1 V2.00	0	49. GFP-a6dIBB and DeRed2-PSPC1_Pos045_S001	00-4z5KoHCK4QinQNyZqu2HzR
32.0925		Nucleus	3	0.000	1.000	1134	100001032	100000027	GFP-IMPa6-IBB DeRed2-PSPC1 8C-C-PSPC1 V2.00	0	49. GFP-a6dIBB and DeRed2-PSPC1_Pos045_S001	00-4z5KoHCK4QinQNyZqu2HzR
44.796		Nucleus	3	0.000	1.000	1135	100001033	100000028	GFP-IMPa6-IBB DeRed2-PSPC1 8C-C-PSPC1 V2.00	0	49. GFP-a6dIBB and DeRed2-PSPC1_Pos045_S001	00-4z5KoHCK4QinQNyZqu2HzR
23.2317		Nucleus	3	0.000	1.000	1136	100001034	100000029	GFP-IMPa6-IBB DeRed2-PSPC1 8C-C-PSPC1 V2.00	0	49. GFP-a6dIBB and DeRed2-PSPC1_Pos045_S001	00-4z5KoHCK4QinQNyZqu2HzR
26.8814		Nucleus	3	0.000	1.000	1137	100001035	100000030	GFP-IMPa6-IBB DeRed2-PSPC1 8C-C-PSPC1 V2.00	0	49. GFP-a6dIBB and DeRed2-PSPC1_Pos045_S001	00-4z5KoHCK4QinQNyZqu2HzR
35.7302		Nucleus	3	0.000	1.000	1138	100001036	100000031	GFP-IMPa6-IBB DeRed2-PSPC1 8C-C-PSPC1 V2.00	0	49. GFP-a6dIBB and DeRed2-PSPC1_Pos045_S001	00-4z5KoHCK4QinQNyZqu2HzR
36.9274		Nucleus	3	0.000	1.000	1139	100001037	100000032	GFP-IMPa6-IBB DeRed2-PSPC1 8C-C-PSPC1 V2.00	0	49. GFP-a6dIBB and DeRed2-PSPC1_Pos045_S001	00-4z5KoHCK4QinQNyZqu2HzR
34.437		Nucleus	3	0.000	1.000	1140	100001038	100000033	GFP-IMPa6-IBB DeRed2-PSPC1 8C-C-PSPC1 V2.00	0	49. GFP-a6dIBB and DeRed2-PSPC1_Pos045_S001	00-4z5KoHCK4QinQNyZqu2HzR
36.4695		Nucleus	3	0.000	1.000	1141	100001039	100000034	GFP-IMPa6-IBB DeRed2-PSPC1 8C-C-PSPC1 V2.00	0	49. GFP-a6dIBB and DeRed2-PSPC1_Pos045_S001	00-4z5KoHCK4QinQNyZqu2HzR
23.0841		Nucleus	3	0.000	1.000	1142	100001040	100000035	GFP-IMPa6-IBB DeRed2-PSPC1 8C-C-PSPC1 V2.00	0	49. GFP-a6dIBB and DeRed2-PSPC1_Pos045_S001	00-4z5KoHCK4QinQNyZqu2HzR
24.6091		Nucleus	3	0.000	1.000	1143	100001041	100000036	GFP-IMPa6-IBB DeRed2-PSPC1 8C-C-PSPC1 V2.00	0	49. GFP-a6dIBB and DeRed2-PSPC1_Pos045_S001	00-4z5KoHCK4QinQNyZqu2HzR
31.6928		Nucleus	3	0.000	1.000	1144	100001042	100000037	GFP-IMPa6-IBB DeRed2-PSPC1 8C-C-PSPC1 V2.00	0	49. GFP-a6dIBB and DeRed2-PSPC1_Pos045_S001	00-4z5KoHCK4QinQNyZqu2HzR
33.3445		Nucleus	3	0.000	1.000	1145	100001043	100000038	GFP-IMPa6-IBB DeRed2-PSPC1 8C-C-PSPC1 V2.00	0	49. GFP-a6dIBB and DeRed2-PSPC1_Pos045_S001	00-4z5KoHCK4QinQNyZqu2HzR
26.238		Nucleus	3	0.000	1.000	1146	100001044	100000039	GFP-IMPa6-IBB DeRed2-PSPC1 8C-C-PSPC1 V2.00	0	49. GFP-a6dIBB and DeRed2-PSPC1_Pos045_S001	00-4z5KoHCK4QinQNyZqu2HzR
20.7651		Nucleus	3	0.000	1.000	1147	100001045	100000040	GFP-IMPa6-IBB DeRed2-PSPC1 8C-C-PSPC1 V2.00	0	49. GFP-a6dIBB and DeRed2-PSPC1_Pos045_S001	00-4z5KoHCK4QinQNyZqu2HzR
41.1684		Nucleus	3	0.000	1.000	1150	100001046	100000000	GFP-IMPa6-IBB DeRed2-PSPC1 8C-C-PSPC1 V2.00	0	49. GFP-a6dIBB and DeRed2-PSPC1_Pos046_S001	00-AWuXg2VZnKqMnUgpyRBkrM
29.0917		Nucleus	3	0.000	1.000	1151	100001047	100000001	GFP-IMPa6-IBB DeRed2-PSPC1 8C-C-PSPC1 V2.00	0	49. GFP-a6dIBB and DeRed2-PSPC1_Pos046_S001	00-AWuXg2VZnKqMnUgpyRBkrM
37.704		Nucleus	3	0.000	1.000	1152	100001048	100000002	GFP-IMPa6-IBB DeRed2-PSPC1 8C-C-PSPC1 V2.00	0	49. GFP-a6dIBB and DeRed2-PSPC1_Pos046_S001	00-AWuXg2VZnKqMnUgpyRBkrM
21.2919		Nucleus	3	0.000	1.000	1153	100001049	100000003	GFP-IMPa6-IBB DeRed2-PSPC1 8C-C-PSPC1 V2.00	0	49. GFP-a6dIBB and DeRed2-PSPC1_Pos046_S001	00-AWuXg2VZnKqMnUgpyRBkrM
26.2185		Nucleus	3	0.000	1.000	1154	100001050	100000004	GFP-IMPa6-IBB DeRed2-PSPC1 8C-C-PSPC1 V2.00	0	49. GFP-a6dIBB and DeRed2-PSPC1_Pos046_S001	00-AWuXg2VZnKqMnUgpyRBkrM
30.327		Nucleus	3	0.000	1.000	1155	100001051	100000005	GFP-IMPa6-IBB DeRed2-PSPC1 8C-C-PSPC1 V2.00	0	49. GFP-a6dIBB and DeRed2-PSPC1_Pos046_S001	00-AWuXg2VZnKqMnUgpyRBkrM
32.0632		Nucleus	3	0.000	1.000	1156	100001052	100000006	GFP-IMPa6-IBB DeRed2-PSPC1 8C-C-PSPC1 V2.00	0	49. GFP-a6dIBB and DeRed2-PSPC1_Pos046_S001	00-AWuXg2VZnKqMnUgpyRBkrM
38.1462		Nucleus	3	0.000	1.000	1157	100001053	100000007	GFP-IMPa6-IBB DeRed2-PSPC1 8C-C-PSPC1 V2.00	0	49. GFP-a6dIBB and DeRed2-PSPC1_Pos046_S001	00-AWuXg2VZnKqMnUgpyRBkrM
27.092		Nucleus	3	0.000	1.000	1158	100001054	100000008	GFP-IMPa6-IBB DeRed2-PSPC1 8C-C-PSPC1 V2.00	0	49. GFP-a6dIBB and DeRed2-PSPC1_Pos046_S001	00-AWuXg2VZnKqMnUgpyRBkrM
24.5596		Nucleus	3	0.000	1.000	1159	100001055	100000009	GFP-IMPa6-IBB DeRed2-PSPC1 8C-C-PSPC1 V2.00	0	49. GFP-a6dIBB and DeRed2-PSPC1_Pos046_S001	00-AWuXg2VZnKqMnUgpyRBkrM
21.0534		Nucleus	3	0.000	1.000	1160	100001056	100000010	GFP-IMPa6-IBB DeRed2-PSPC1 8C-C-PSPC1 V2.00	0	49. GFP-a6dIBB and DeRed2-PSPC1_Pos046_S001	00-AWuXg2VZnKqMnUgpyRBkrM
33.9262		Nucleus	3	0.000	1.000	1161	100001057	100000011	GFP-IMPa6-IBB DeRed2-PSPC1 8C-C-PSPC1 V2.00	0	49. GFP-a6dIBB and DeRed2-PSPC1_Pos046_S001	00-AWuXg2VZnKqMnUgpyRBkrM
53.1366		Nucleus	3	0.000	1.000	1162	100001058	100000012	GFP-IMPa6-IBB DeRed2-PSPC1 8C-C-PSPC1 V2.00	0	49. GFP-a6dIBB and DeRed2-PSPC1_Pos046_S001	00-AWuXg2VZnKqMnUgpyRBkrM
28.3886		Nucleus	3	0.000	1.000	1163	100001059	100000013	GFP-IMPa6-IBB DeRed2-PSPC1 8C-C-PSPC1 V2.00	0	49. GFP-a6dIBB and DeRed2-PSPC1_Pos046_S001	00-AWuXg2VZnKqMnUgpyRBkrM
33.7627		Nucleus	3	0.000	1.000	1164	100001060	100000014	GFP-IMPa6-IBB DeRed2-PSPC1 8C-C-PSPC1 V2.00	0	49. GFP-a6dIBB and DeRed2-PSPC1_Pos046_S001	00-AWuXg2VZnKqMnUgpyRBkrM
33.0457		Nucleus	3	0.000	1.000	1165	100001061	100000015	GFP-IMPa6-IBB DeRed2-PSPC1 8C-C-PSPC1 V2.00	0	49. GFP-a6dIBB and DeRed2-PSPC1_Pos046_S001	00-AWuXg2VZnKqMnUgpyRBkrM
28.9745		Nucleus	3	0.000	1.000	1166	100001062	100000016	GFP-IMPa6-IBB DeRed2-PSPC1 8C-C-PSPC1 V2.00	0	49. GFP-a6dIBB and DeRed2-PSPC1_Pos046_S001	00-AWuXg2VZnKqMnUgpyRBkrM
34.0847		Nucleus	3	0.000	1.000	1167	100001063	100000017	GFP-IMPa6-IBB DeRed2-PSPC1 8C-C-PSPC1 V2.00	0	49. GFP-a6dIBB and DeRed2-PSPC1_Pos046_S001	00-AWuXg2VZnKqMnUgpyRBkrM
28.7444		Nucleus	3	0.000	1.000	1168	100001064	100000018	GFP-IMPa6-IBB DeRed2-PSPC1 8C-C-PSPC1 V2.00	0	49. GFP-a6dIBB and DeRed2-PSPC1_Pos046_S001	00-AWuXg2VZnKqMnUgpyRBkrM
28.5125		Nucleus	3	0.000	1.000	1169	100001065	100000019	GFP-IMPa6-IBB DeRed2-PSPC1 8C-C-PSPC1 V2.00	0	49. GFP-a6dIBB and DeRed2-PSPC1_Pos046_S001	00-AWuXg2VZnKqMnUgpyRBkrM
38.9174		Nucleus	3	0.000	1.000	1170	100001066	100000020	GFP-IMPa6-IBB DeRed2-PSPC1 8C-C-PSPC1 V2.00	0	49. GFP-a6dIBB and DeRed2-PSPC1_Pos046_S001	00-AWuXg2VZnKqMnUgpyRBkrM
26.0855		Nucleus	3	0.000	1.000	1171	100001067	100000021	GFP-IMPa6-IBB DeRed2-PSPC1 8C-C-PSPC1 V2.00	0	49. GFP-a6dIBB and DeRed2-PSPC1_Pos046_S001	00-AWuXg2VZnKqMnUgpyRBkrM
22.273		Nucleus	3	0.000	1.000	1172	100001068	100000022	GFP-IMPa6-IBB DeRed2-PSPC1 8C-C-PSPC1 V2.00	0	49. GFP-a6dIBB and DeRed2-PSPC1_Pos046_S001	00-AWuXg2VZnKqMnUgpyRBkrM
26.8169		Nucleus	3	0.000	1.000	1179	100001069	100000000	GFP-IMPa6-IBB DeRed2-PSPC1 8C-C-PSPC1 V2.00	0	49. GFP-a6dIBB and DeRed2-PSPC1_Pos047_S001	00-hQ5sfwberM4Fm9NUn4TQWf
25.869		Nucleus	3	0.000	1.000	1180	100001070	100000001	GFP-IMPa6-IBB DeRed2-PSPC1 8C-C-PSPC1 V2.00	0	49. GFP-a6dIBB and DeRed2-PSPC1_Pos047_S001	00-hQ5sfwberM4Fm9NUn4TQWf
28.4254		Nucleus	3	0.000	1.000	1181	100001071	100000002	GFP-IMPa6-IBB DeRed2-PSPC1 8C-C-PSPC1 V2.00	0	49. GFP-a6dIBB and DeRed2-PSPC1_Pos047_S001	00-hQ5sfwberM4Fm9NUn4TQWf
25.52		Nucleus	3	0.000	1.000	1182	100001072	100000003	GFP-IMPa6-IBB DeRed2-PSPC1 8C-C-PSPC1 V2.00	0	49. GFP-a6dIBB and DeRed2-PSPC1_Pos047_S001	00-hQ5sfwberM4Fm9NUn4TQWf
24.766		Nucleus	3	0.000	1.000	1183	100001073	100000004	GFP-IMPa6-IBB DeRed2-PSPC1 8C-C-PSPC1 V2.00	0	49. GFP-a6dIBB and DeRed2-PSPC1_Pos047_S001	00-hQ5sfwberM4Fm9NUn4TQWf
26.8047		Nucleus	3	0.000	1.000	1184	100001074	100000005	GFP-IMPa6-IBB DeRed2-PSPC1 8C-C-PSPC1 V2.00	0	49. GFP-a6dIBB and DeRed2-PSPC1_Pos047_S001	00-hQ5sfwberM4Fm9NUn4TQWf
26.1365		Nucleus	3	0.000	1.000	1185	100001075	100000006	GFP-IMPa6-IBB DeRed2-PSPC1 8C-C-PSPC1 V2.00	0	49. GFP-a6dIBB and DeRed2-PSPC1_Pos047_S001	00-hQ5sfwberM4Fm9NUn4TQWf
40.0795		Nucleus	3	0.000	1.000	1186	100001076	100000007	GFP-IMPa6-IBB DeRed2-PSPC1 8C-C-PSPC1 V2.00	0	49. GFP-a6dIBB and DeRed2-PSPC1_Pos047_S001	00-hQ5sfwberM4Fm9NUn4TQWf
31.5561		Nucleus	3	0.000	1.000	1187	100001077	100000008	GFP-IMPa6-IBB DeRed2-PSPC1 8C-C-PSPC1 V2.00	0	49. GFP-a6dIBB and DeRed2-PSPC1_Pos047_S001	00-hQ5sfwberM4Fm9NUn4TQWf
36.7618		Nucleus	3	0.000	1.000	1188	100001078	100000009	GFP-IMPa6-IBB DeRed2-PSPC1 8C-C-PSPC1 V2.00	0	49. GFP-a6dIBB and DeRed2-PSPC1_Pos047_S001	00-hQ5sfwberM4Fm9NUn4TQWf
36.5183		Nucleus	3	0.000	1.000	1189	100001079	100000010	GFP-IMPa6-IBB DeRed2-PSPC1 8C-C-PSPC1 V2.00	0	49. GFP-a6dIBB and DeRed2-PSPC1_Pos047_S001	00-hQ5sfwberM4Fm9NUn4TQWf
39.702		Nucleus	3	0.000	1.000	1190	100001080	100000011	GFP-IMPa6-IBB DeRed2-PSPC1 8C-C-PSPC1 V2.00	0	49. GFP-a6dIBB and DeRed2-PSPC1_Pos047_S001	00-hQ5sfwberM4Fm9NUn4TQWf
30.9676		Nucleus	3	0.000	1.000	1191	100001081	100000012	GFP-IMPa6-IBB DeRed2-PSPC1 8C-C-PSPC1 V2.00	0	49. GFP-a6dIBB and DeRed2-PSPC1_Pos047_S001	00-hQ5sfwberM4Fm9NUn4TQWf
33.1738		Nucleus	3	0.000	1.000	1192	100001082	100000013	GFP-IMPa6-IBB DeRed2-PSPC1 8C-C-PSPC1 V2.00	0	49. GFP-a6dIBB and DeRed2-PSPC1_Pos047_S001	00-hQ5sfwberM4Fm9NUn4TQWf
30.2856		Nucleus	3	0.000	1.000	1193	100001083	100000014	GFP-IMPa6-IBB DeRed2-PSPC1 8C-C-PSPC1 V2.00	0	49. GFP-a6dIBB and DeRed2-PSPC1_Pos047_S001	00-hQ5sfwberM4Fm9NUn4TQWf
34.0919		Nucleus	3	0.000	1.000	1194	100001084	100000015	GFP-IMPa6-IBB DeRed2-PSPC1 8C-C-PSPC1 V2.00	0	49. GFP-a6dIBB and DeRed2-PSPC1_Pos047_S001	00-hQ5sfwberM4Fm9NUn4TQWf
41.8545		Nucleus	3	0.000	1.000	1195	100001085	100000016	GFP-IMPa6-IBB DeRed2-PSPC1 8C-C-PSPC1 V2.00	0	49. GFP-a6dIBB and DeRed2-PSPC1_Pos047_S001	00-hQ5sfwberM4Fm9NUn4TQWf
26.8818		Nucleus	3	0.000	1.000	1196	100001086	100000017	GFP-IMPa6-IBB DeRed2-PSPC1 8C-C-PSPC1 V2.00	0	49. GFP-a6dIBB and DeRed2-PSPC1_Pos047_S001	00-hQ5sfwberM4Fm9NUn4TQWf
54.0819		Nucleus	3	0.000	1.000	1197	100001087	100000000	GFP-IMPa6-IBB DeRed2-PSPC1 8C-C-PSPC1 V2.00	0	49. GFP-a6dIBB and DeRed2-PSPC1_Pos048_S001	00-h9AHpGfTg8qoyyTAmoiwfH
26.0808		Nucleus	3	0.000	1.000	1198	100001088	100000001	GFP-IMPa6-IBB DeRed2-PSPC1 8C-C-PSPC1 V2.00	0	49. GFP-a6dIBB and DeRed2-PSPC1_Pos048_S001	00-h9AHpGfTg8qoyyTAmoiwfH
36.7932		Nucleus	3	0.000	1.000	1199	100001089	100000002	GFP-IMPa6-IBB DeRed2-PSPC1 8C-C-PSPC1 V2.00	0	49. GFP-a6dIBB and DeRed2-PSPC1_Pos048_S001	00-h9AHpGfTg8qoyyTAmoiwfH
31.7332		Nucleus	3	0.000	1.000	1200	100001090	100000003	GFP-IMPa6-IBB DeRed2-PSPC1 8C-C-PSPC1 V2.00	0	49. GFP-a6dIBB and DeRed2-PSPC1_Pos048_S001	00-h9AHpGfTg8qoyyTAmoiwfH
32.0866		Nucleus	3	0.000	1.000	1201	100001091	100000004	GFP-IMPa6-IBB DeRed2-PSPC1 8C-C-PSPC1 V2.00	0	49. GFP-a6dIBB and DeRed2-PSPC1_Pos048_S001	00-h9AHpGfTg8qoyyTAmoiwfH
31.2945		Nucleus	3	0.000	1.000	1204	100001092	100000005	GFP-IMPa6-IBB DeRed2-PSPC1 8C-C-PSPC1 V2.00	0	49. GFP-a6dIBB and DeRed2-PSPC1_Pos048_S001	00-h9AHpGfTg8qoyyTAmoiwfH
25.8034		Nucleus	3	0.000	1.000	1205	100001093	100000006	GFP-IMPa6-IBB DeRed2-PSPC1 8C-C-PSPC1 V2.00	0	49. GFP-a6dIBB and DeRed2-PSPC1_Pos048_S001	00-h9AHpGfTg8qoyyTAmoiwfH
38.553		Nucleus	3	0.000	1.000	1206	100001094	100000007	GFP-IMPa6-IBB DeRed2-PSPC1 8C-C-PSPC1 V2.00	0	49. GFP-a6dIBB and DeRed2-PSPC1_Pos048_S001	00-h9AHpGfTg8qoyyTAmoiwfH
23.235		Nucleus	3	0.000	1.000	1207	100001095	100000008	GFP-IMPa6-IBB DeRed2-PSPC1 8C-C-PSPC1 V2.00	0	49. GFP-a6dIBB and DeRed2-PSPC1_Pos048_S001	00-h9AHpGfTg8qoyyTAmoiwfH
28.9212		Nucleus	3	0.000	1.000	1208	100001096	100000009	GFP-IMPa6-IBB DeRed2-PSPC1 8C-C-PSPC1 V2.00	0	49. GFP-a6dIBB and DeRed2-PSPC1_Pos048_S001	00-h9AHpGfTg8qoyyTAmoiwfH
48.2702		Nucleus	3	0.000	1.000	1209	100001097	100000010	GFP-IMPa6-IBB DeRed2-PSPC1 8C-C-PSPC1 V2.00	0	49. GFP-a6dIBB and DeRed2-PSPC1_Pos048_S001	00-h9AHpGfTg8qoyyTAmoiwfH
32.6321		Nucleus	3	0.000	1.000	1210	100001098	100000011	GFP-IMPa6-IBB DeRed2-PSPC1 8C-C-PSPC1 V2.00	0	49. GFP-a6dIBB and DeRed2-PSPC1_Pos048_S001	00-h9AHpGfTg8qoyyTAmoiwfH
29.018		Nucleus	3	0.000	1.000	1211	100001099	100000012	GFP-IMPa6-IBB DeRed2-PSPC1 8C-C-PSPC1 V2.00	0	49. GFP-a6dIBB and DeRed2-PSPC1_Pos048_S001	00-h9AHpGfTg8qoyyTAmoiwfH
29.7346		Nucleus	3	0.000	1.000	1212	100001100	100000013	GFP-IMPa6-IBB DeRed2-PSPC1 8C-C-PSPC1 V2.00	0	49. GFP-a6dIBB and DeRed2-PSPC1_Pos048_S001	00-h9AHpGfTg8qoyyTAmoiwfH
31.5082		Nucleus	3	0.000	1.000	1213	100001101	100000014	GFP-IMPa6-IBB DeRed2-PSPC1 8C-C-PSPC1 V2.00	0	49. GFP-a6dIBB and DeRed2-PSPC1_Pos048_S001	00-h9AHpGfTg8qoyyTAmoiwfH
32.0135		Nucleus	3	0.000	1.000	1214	100001102	100000015	GFP-IMPa6-IBB DeRed2-PSPC1 8C-C-PSPC1 V2.00	0	49. GFP-a6dIBB and DeRed2-PSPC1_Pos048_S001	00-h9AHpGfTg8qoyyTAmoiwfH
24.359		Nucleus	3	0.000	1.000	1215	100001103	100000016	GFP-IMPa6-IBB DeRed2-PSPC1 8C-C-PSPC1 V2.00	0	49. GFP-a6dIBB and DeRed2-PSPC1_Pos048_S001	00-h9AHpGfTg8qoyyTAmoiwfH
25.3616		Nucleus	3	0.000	1.000	1216	100001104	100000017	GFP-IMPa6-IBB DeRed2-PSPC1 8C-C-PSPC1 V2.00	0	49. GFP-a6dIBB and DeRed2-PSPC1_Pos048_S001	00-h9AHpGfTg8qoyyTAmoiwfH
29.5956		Nucleus	3	0.000	1.000	1217	100001105	100000018	GFP-IMPa6-IBB DeRed2-PSPC1 8C-C-PSPC1 V2.00	0	49. GFP-a6dIBB and DeRed2-PSPC1_Pos048_S001	00-h9AHpGfTg8qoyyTAmoiwfH
31.7131		Nucleus	3	0.000	1.000	1218	100001106	100000019	GFP-IMPa6-IBB DeRed2-PSPC1 8C-C-PSPC1 V2.00	0	49. GFP-a6dIBB and DeRed2-PSPC1_Pos048_S001	00-h9AHpGfTg8qoyyTAmoiwfH
28.695		Nucleus	3	0.000	1.000	1219	100001107	100000020	GFP-IMPa6-IBB DeRed2-PSPC1 8C-C-PSPC1 V2.00	0	49. GFP-a6dIBB and DeRed2-PSPC1_Pos048_S001	00-h9AHpGfTg8qoyyTAmoiwfH
36.8329		Nucleus	3	0.000	1.000	1220	100001108	100000021	GFP-IMPa6-IBB DeRed2-PSPC1 8C-C-PSPC1 V2.00	0	49. GFP-a6dIBB and DeRed2-PSPC1_Pos048_S001	00-h9AHpGfTg8qoyyTAmoiwfH
26.5136		Nucleus	3	0.000	1.000	1221	100001109	100000022	GFP-IMPa6-IBB DeRed2-PSPC1 8C-C-PSPC1 V2.00	0	49. GFP-a6dIBB and DeRed2-PSPC1_Pos048_S001	00-h9AHpGfTg8qoyyTAmoiwfH
25.8192		Nucleus	3	0.000	1.000	1222	100001110	100000023	GFP-IMPa6-IBB DeRed2-PSPC1 8C-C-PSPC1 V2.00	0	49. GFP-a6dIBB and DeRed2-PSPC1_Pos048_S001	00-h9AHpGfTg8qoyyTAmoiwfH
32.3884		Nucleus	3	0.000	1.000	1223	100001111	100000024	GFP-IMPa6-IBB DeRed2-PSPC1 8C-C-PSPC1 V2.00	0	49. GFP-a6dIBB and DeRed2-PSPC1_Pos048_S001	00-h9AHpGfTg8qoyyTAmoiwfH
29.5478		Nucleus	3	0.000	1.000	1224	100001112	100000025	GFP-IMPa6-IBB DeRed2-PSPC1 8C-C-PSPC1 V2.00	0	49. GFP-a6dIBB and DeRed2-PSPC1_Pos048_S001	00-h9AHpGfTg8qoyyTAmoiwfH
36.4023		Nucleus	3	0.000	1.000	1225	100001113	100000026	GFP-IMPa6-IBB DeRed2-PSPC1 8C-C-PSPC1 V2.00	0	49. GFP-a6dIBB and DeRed2-PSPC1_Pos048_S001	00-h9AHpGfTg8qoyyTAmoiwfH
27.7733		Nucleus	3	0.000	1.000	1226	100001114	100000027	GFP-IMPa6-IBB DeRed2-PSPC1 8C-C-PSPC1 V2.00	0	49. GFP-a6dIBB and DeRed2-PSPC1_Pos048_S001	00-h9AHpGfTg8qoyyTAmoiwfH
41.1741		Nucleus	3	0.000	1.000	1227	100001115	100000028	GFP-IMPa6-IBB DeRed2-PSPC1 8C-C-PSPC1 V2.00	0	49. GFP-a6dIBB and DeRed2-PSPC1_Pos048_S001	00-h9AHpGfTg8qoyyTAmoiwfH
30.3926		Nucleus	3	0.000	1.000	1228	100001116	100000029	GFP-IMPa6-IBB DeRed2-PSPC1 8C-C-PSPC1 V2.00	0	49. GFP-a6dIBB and DeRed2-PSPC1_Pos048_S001	00-h9AHpGfTg8qoyyTAmoiwfH
35.3518		Nucleus	3	0.000	1.000	1229	100001117	100000030	GFP-IMPa6-IBB DeRed2-PSPC1 8C-C-PSPC1 V2.00	0	49. GFP-a6dIBB and DeRed2-PSPC1_Pos048_S001	00-h9AHpGfTg8qoyyTAmoiwfH
23.6606		Nucleus	3	0.000	1.000	1230	100001118	100000031	GFP-IMPa6-IBB DeRed2-PSPC1 8C-C-PSPC1 V2.00	0	49. GFP-a6dIBB and DeRed2-PSPC1_Pos048_S001	00-h9AHpGfTg8qoyyTAmoiwfH
26.764		Nucleus	3	0.000	1.000	1231	100001119	100000032	GFP-IMPa6-IBB DeRed2-PSPC1 8C-C-PSPC1 V2.00	0	49. GFP-a6dIBB and DeRed2-PSPC1_Pos048_S001	00-h9AHpGfTg8qoyyTAmoiwfH
36.3498		Nucleus	3	0.000	1.000	1232	100001120	100000033	GFP-IMPa6-IBB DeRed2-PSPC1 8C-C-PSPC1 V2.00	0	49. GFP-a6dIBB and DeRed2-PSPC1_Pos048_S001	00-h9AHpGfTg8qoyyTAmoiwfH
34.3041		Nucleus	3	0.000	1.000	1233	100001121	100000034	GFP-IMPa6-IBB DeRed2-PSPC1 8C-C-PSPC1 V2.00	0	49. GFP-a6dIBB and DeRed2-PSPC1_Pos048_S001	00-h9AHpGfTg8qoyyTAmoiwfH
36.6767		Nucleus	3	0.000	1.000	1234	100001122	100000035	GFP-IMPa6-IBB DeRed2-PSPC1 8C-C-PSPC1 V2.00	0	49. GFP-a6dIBB and DeRed2-PSPC1_Pos048_S001	00-h9AHpGfTg8qoyyTAmoiwfH
31.2095		Nucleus	3	0.000	1.000	1235	100001123	100000036	GFP-IMPa6-IBB DeRed2-PSPC1 8C-C-PSPC1 V2.00	0	49. GFP-a6dIBB and DeRed2-PSPC1_Pos048_S001	00-h9AHpGfTg8qoyyTAmoiwfH
37.9637		Nucleus	3	0.000	1.000	1237	100001124	100000000	GFP-IMPa6-IBB DeRed2-PSPC1 8C-C-PSPC1 V2.00	0	49. GFP-a6dIBB and DeRed2-PSPC1_Pos049_S001	00-eSU5Jgs6udbrxfyvbr2dDR
26.6553		Nucleus	3	0.000	1.000	1238	100001125	100000001	GFP-IMPa6-IBB DeRed2-PSPC1 8C-C-PSPC1 V2.00	0	49. GFP-a6dIBB and DeRed2-PSPC1_Pos049_S001	00-eSU5Jgs6udbrxfyvbr2dDR
26.229		Nucleus	3	0.000	1.000	1239	100001126	100000002	GFP-IMPa6-IBB DeRed2-PSPC1 8C-C-PSPC1 V2.00	0	49. GFP-a6dIBB and DeRed2-PSPC1_Pos049_S001	00-eSU5Jgs6udbrxfyvbr2dDR
27.9261		Nucleus	3	0.000	1.000	1240	100001127	100000003	GFP-IMPa6-IBB DeRed2-PSPC1 8C-C-PSPC1 V2.00	0	49. GFP-a6dIBB and DeRed2-PSPC1_Pos049_S001	00-eSU5Jgs6udbrxfyvbr2dDR
21.2703		Nucleus	3	0.000	1.000	1241	100001128	100000004	GFP-IMPa6-IBB DeRed2-PSPC1 8C-C-PSPC1 V2.00	0	49. GFP-a6dIBB and DeRed2-PSPC1_Pos049_S001	00-eSU5Jgs6udbrxfyvbr2dDR
22.8972		Nucleus	3	0.000	1.000	1242	100001129	100000005	GFP-IMPa6-IBB DeRed2-PSPC1 8C-C-PSPC1 V2.00	0	49. GFP-a6dIBB and DeRed2-PSPC1_Pos049_S001	00-eSU5Jgs6udbrxfyvbr2dDR
37.551		Nucleus	3	0.000	1.000	1243	100001130	100000006	GFP-IMPa6-IBB DeRed2-PSPC1 8C-C-PSPC1 V2.00	0	49. GFP-a6dIBB and DeRed2-PSPC1_Pos049_S001	00-eSU5Jgs6udbrxfyvbr2dDR
25.6946		Nucleus	3	0.000	1.000	1244	100001131	100000007	GFP-IMPa6-IBB DeRed2-PSPC1 8C-C-PSPC1 V2.00	0	49. GFP-a6dIBB and DeRed2-PSPC1_Pos049_S001	00-eSU5Jgs6udbrxfyvbr2dDR
31.2531		Nucleus	3	0.000	1.000	1245	100001132	100000008	GFP-IMPa6-IBB DeRed2-PSPC1 8C-C-PSPC1 V2.00	0	49. GFP-a6dIBB and DeRed2-PSPC1_Pos049_S001	00-eSU5Jgs6udbrxfyvbr2dDR
28.1895		Nucleus	3	0.000	1.000	1246	100001133	100000009	GFP-IMPa6-IBB DeRed2-PSPC1 8C-C-PSPC1 V2.00	0	49. GFP-a6dIBB and DeRed2-PSPC1_Pos049_S001	00-eSU5Jgs6udbrxfyvbr2dDR
28.1768		Nucleus	3	0.000	1.000	1247	100001134	100000010	GFP-IMPa6-IBB DeRed2-PSPC1 8C-C-PSPC1 V2.00	0	49. GFP-a6dIBB and DeRed2-PSPC1_Pos049_S001	00-eSU5Jgs6udbrxfyvbr2dDR
30.6857		Nucleus	3	0.000	1.000	1248	100001135	100000011	GFP-IMPa6-IBB DeRed2-PSPC1 8C-C-PSPC1 V2.00	0	49. GFP-a6dIBB and DeRed2-PSPC1_Pos049_S001	00-eSU5Jgs6udbrxfyvbr2dDR
33.3853		Nucleus	3	0.000	1.000	1249	100001136	100000012	GFP-IMPa6-IBB DeRed2-PSPC1 8C-C-PSPC1 V2.00	0	49. GFP-a6dIBB and DeRed2-PSPC1_Pos049_S001	00-eSU5Jgs6udbrxfyvbr2dDR
27.0543		Nucleus	3	0.000	1.000	1250	100001137	100000013	GFP-IMPa6-IBB DeRed2-PSPC1 8C-C-PSPC1 V2.00	0	49. GFP-a6dIBB and DeRed2-PSPC1_Pos049_S001	00-eSU5Jgs6udbrxfyvbr2dDR
24.4721		Nucleus	3	0.000	1.000	1251	100001138	100000014	GFP-IMPa6-IBB DeRed2-PSPC1 8C-C-PSPC1 V2.00	0	49. GFP-a6dIBB and DeRed2-PSPC1_Pos049_S001	00-eSU5Jgs6udbrxfyvbr2dDR
21.7338		Nucleus	3	0.000	1.000	1252	100001139	100000015	GFP-IMPa6-IBB DeRed2-PSPC1 8C-C-PSPC1 V2.00	0	49. GFP-a6dIBB and DeRed2-PSPC1_Pos049_S001	00-eSU5Jgs6udbrxfyvbr2dDR
32.0128		Nucleus	3	0.000	1.000	1253	100001140	100000016	GFP-IMPa6-IBB DeRed2-PSPC1 8C-C-PSPC1 V2.00	0	49. GFP-a6dIBB and DeRed2-PSPC1_Pos049_S001	00-eSU5Jgs6udbrxfyvbr2dDR
36.3409		Nucleus	3	0.000	1.000	1254	100001141	100000017	GFP-IMPa6-IBB DeRed2-PSPC1 8C-C-PSPC1 V2.00	0	49. GFP-a6dIBB and DeRed2-PSPC1_Pos049_S001	00-eSU5Jgs6udbrxfyvbr2dDR
34.3472		Nucleus	3	0.000	1.000	1255	100001142	100000018	GFP-IMPa6-IBB DeRed2-PSPC1 8C-C-PSPC1 V2.00	0	49. GFP-a6dIBB and DeRed2-PSPC1_Pos049_S001	00-eSU5Jgs6udbrxfyvbr2dDR
30.1288		Nucleus	3	0.000	1.000	1256	100001143	100000019	GFP-IMPa6-IBB DeRed2-PSPC1 8C-C-PSPC1 V2.00	0	49. GFP-a6dIBB and DeRed2-PSPC1_Pos049_S001	00-eSU5Jgs6udbrxfyvbr2dDR
28.5466		Nucleus	3	0.000	1.000	1257	100001144	100000020	GFP-IMPa6-IBB DeRed2-PSPC1 8C-C-PSPC1 V2.00	0	49. GFP-a6dIBB and DeRed2-PSPC1_Pos049_S001	00-eSU5Jgs6udbrxfyvbr2dDR
28.144		Nucleus	3	0.000	1.000	1258	100001145	100000021	GFP-IMPa6-IBB DeRed2-PSPC1 8C-C-PSPC1 V2.00	0	49. GFP-a6dIBB and DeRed2-PSPC1_Pos049_S001	00-eSU5Jgs6udbrxfyvbr2dDR
31.3384		Nucleus	3	0.000	1.000	1259	100001146	100000022	GFP-IMPa6-IBB DeRed2-PSPC1 8C-C-PSPC1 V2.00	0	49. GFP-a6dIBB and DeRed2-PSPC1_Pos049_S001	00-eSU5Jgs6udbrxfyvbr2dDR
29.6507		Nucleus	3	0.000	1.000	1260	100001147	100000023	GFP-IMPa6-IBB DeRed2-PSPC1 8C-C-PSPC1 V2.00	0	49. GFP-a6dIBB and DeRed2-PSPC1_Pos049_S001	00-eSU5Jgs6udbrxfyvbr2dDR
30.7089		Nucleus	3	0.000	1.000	1261	100001148	100000024	GFP-IMPa6-IBB DeRed2-PSPC1 8C-C-PSPC1 V2.00	0	49. GFP-a6dIBB and DeRed2-PSPC1_Pos049_S001	00-eSU5Jgs6udbrxfyvbr2dDR
30.491		Nucleus	3	0.000	1.000	1262	100001149	100000025	GFP-IMPa6-IBB DeRed2-PSPC1 8C-C-PSPC1 V2.00	0	49. GFP-a6dIBB and DeRed2-PSPC1_Pos049_S001	00-eSU5Jgs6udbrxfyvbr2dDR
25.2948		Nucleus	3	0.000	1.000	1263	100001150	100000026	GFP-IMPa6-IBB DeRed2-PSPC1 8C-C-PSPC1 V2.00	0	49. GFP-a6dIBB and DeRed2-PSPC1_Pos049_S001	00-eSU5Jgs6udbrxfyvbr2dDR
33.4128		Nucleus	3	0.000	1.000	1264	100001151	100000027	GFP-IMPa6-IBB DeRed2-PSPC1 8C-C-PSPC1 V2.00	0	49. GFP-a6dIBB and DeRed2-PSPC1_Pos049_S001	00-eSU5Jgs6udbrxfyvbr2dDR
22.5941		Nucleus	3	0.000	1.000	1265	100001152	100000028	GFP-IMPa6-IBB DeRed2-PSPC1 8C-C-PSPC1 V2.00	0	49. GFP-a6dIBB and DeRed2-PSPC1_Pos049_S001	00-eSU5Jgs6udbrxfyvbr2dDR
36.502		Nucleus	3	0.000	1.000	1266	100001153	100000029	GFP-IMPa6-IBB DeRed2-PSPC1 8C-C-PSPC1 V2.00	0	49. GFP-a6dIBB and DeRed2-PSPC1_Pos049_S001	00-eSU5Jgs6udbrxfyvbr2dDR
34.6186		Nucleus	3	0.000	1.000	1267	100001154	100000030	GFP-IMPa6-IBB DeRed2-PSPC1 8C-C-PSPC1 V2.00	0	49. GFP-a6dIBB and DeRed2-PSPC1_Pos049_S001	00-eSU5Jgs6udbrxfyvbr2dDR
26.1321		Nucleus	3	0.000	1.000	1268	100001155	100000031	GFP-IMPa6-IBB DeRed2-PSPC1 8C-C-PSPC1 V2.00	0	49. GFP-a6dIBB and DeRed2-PSPC1_Pos049_S001	00-eSU5Jgs6udbrxfyvbr2dDR
