# Supplementary material for: Development of a pipeline for automated, high-throughput analysis of paraspeckle proteins reveals specific roles for importin α proteins
Source: Sci Rep. 2017 Feb 27;7:43323. doi: 10.1038/srep43323 (PMC5379994; doi:10.1038/srep43323)
Supplement: Supplementary Dataset SD1-D [file srep43323-s6.zip › I8P/8C-C-PSPC1/_/GFP-IMPa6-IBB DeRed2-PSPC1 8C-C-PSPC1 V2.00_Statistics/GFP-IMPa6-IBB DeRed2-PSPC1 8C-C-PSPC1 V2.00_Nucleus_Intensity_Max_Ch=3.csv]

Nucleus Intensity Max Ch=3
====================
Value	Unit	Category	Channel	Birth [s]	Death [s]	CellID	ID	OriginalID	Original Component Name	Original Component ID	Original Image Name	Original Image ID
229		Nucleus	3	0.000	1.000	1	100000000	100000000	GFP-IMPa6-IBB DeRed2-PSPC1 8C-C-PSPC1 V2.00	0	49. GFP-a6dIBB and DeRed2-PSPC1_Pos001_S001	00-tjxgGULfAQVwJ8Tt9Pyewd
255		Nucleus	3	0.000	1.000	2	100000001	100000001	GFP-IMPa6-IBB DeRed2-PSPC1 8C-C-PSPC1 V2.00	0	49. GFP-a6dIBB and DeRed2-PSPC1_Pos001_S001	00-tjxgGULfAQVwJ8Tt9Pyewd
196		Nucleus	3	0.000	1.000	3	100000002	100000002	GFP-IMPa6-IBB DeRed2-PSPC1 8C-C-PSPC1 V2.00	0	49. GFP-a6dIBB and DeRed2-PSPC1_Pos001_S001	00-tjxgGULfAQVwJ8Tt9Pyewd
223		Nucleus	3	0.000	1.000	4	100000003	100000003	GFP-IMPa6-IBB DeRed2-PSPC1 8C-C-PSPC1 V2.00	0	49. GFP-a6dIBB and DeRed2-PSPC1_Pos001_S001	00-tjxgGULfAQVwJ8Tt9Pyewd
213		Nucleus	3	0.000	1.000	5	100000004	100000004	GFP-IMPa6-IBB DeRed2-PSPC1 8C-C-PSPC1 V2.00	0	49. GFP-a6dIBB and DeRed2-PSPC1_Pos001_S001	00-tjxgGULfAQVwJ8Tt9Pyewd
186		Nucleus	3	0.000	1.000	6	100000005	100000005	GFP-IMPa6-IBB DeRed2-PSPC1 8C-C-PSPC1 V2.00	0	49. GFP-a6dIBB and DeRed2-PSPC1_Pos001_S001	00-tjxgGULfAQVwJ8Tt9Pyewd
241		Nucleus	3	0.000	1.000	7	100000006	100000006	GFP-IMPa6-IBB DeRed2-PSPC1 8C-C-PSPC1 V2.00	0	49. GFP-a6dIBB and DeRed2-PSPC1_Pos001_S001	00-tjxgGULfAQVwJ8Tt9Pyewd
220		Nucleus	3	0.000	1.000	8	100000007	100000007	GFP-IMPa6-IBB DeRed2-PSPC1 8C-C-PSPC1 V2.00	0	49. GFP-a6dIBB and DeRed2-PSPC1_Pos001_S001	00-tjxgGULfAQVwJ8Tt9Pyewd
215		Nucleus	3	0.000	1.000	9	100000008	100000008	GFP-IMPa6-IBB DeRed2-PSPC1 8C-C-PSPC1 V2.00	0	49. GFP-a6dIBB and DeRed2-PSPC1_Pos001_S001	00-tjxgGULfAQVwJ8Tt9Pyewd
212		Nucleus	3	0.000	1.000	10	100000009	100000009	GFP-IMPa6-IBB DeRed2-PSPC1 8C-C-PSPC1 V2.00	0	49. GFP-a6dIBB and DeRed2-PSPC1_Pos001_S001	00-tjxgGULfAQVwJ8Tt9Pyewd
255		Nucleus	3	0.000	1.000	11	100000010	100000010	GFP-IMPa6-IBB DeRed2-PSPC1 8C-C-PSPC1 V2.00	0	49. GFP-a6dIBB and DeRed2-PSPC1_Pos001_S001	00-tjxgGULfAQVwJ8Tt9Pyewd
182		Nucleus	3	0.000	1.000	12	100000011	100000011	GFP-IMPa6-IBB DeRed2-PSPC1 8C-C-PSPC1 V2.00	0	49. GFP-a6dIBB and DeRed2-PSPC1_Pos001_S001	00-tjxgGULfAQVwJ8Tt9Pyewd
198		Nucleus	3	0.000	1.000	13	100000012	100000012	GFP-IMPa6-IBB DeRed2-PSPC1 8C-C-PSPC1 V2.00	0	49. GFP-a6dIBB and DeRed2-PSPC1_Pos001_S001	00-tjxgGULfAQVwJ8Tt9Pyewd
206		Nucleus	3	0.000	1.000	14	100000013	100000013	GFP-IMPa6-IBB DeRed2-PSPC1 8C-C-PSPC1 V2.00	0	49. GFP-a6dIBB and DeRed2-PSPC1_Pos001_S001	00-tjxgGULfAQVwJ8Tt9Pyewd
213		Nucleus	3	0.000	1.000	15	100000014	100000014	GFP-IMPa6-IBB DeRed2-PSPC1 8C-C-PSPC1 V2.00	0	49. GFP-a6dIBB and DeRed2-PSPC1_Pos001_S001	00-tjxgGULfAQVwJ8Tt9Pyewd
209		Nucleus	3	0.000	1.000	16	100000015	100000015	GFP-IMPa6-IBB DeRed2-PSPC1 8C-C-PSPC1 V2.00	0	49. GFP-a6dIBB and DeRed2-PSPC1_Pos001_S001	00-tjxgGULfAQVwJ8Tt9Pyewd
169		Nucleus	3	0.000	1.000	17	100000016	100000016	GFP-IMPa6-IBB DeRed2-PSPC1 8C-C-PSPC1 V2.00	0	49. GFP-a6dIBB and DeRed2-PSPC1_Pos001_S001	00-tjxgGULfAQVwJ8Tt9Pyewd
199		Nucleus	3	0.000	1.000	18	100000017	100000017	GFP-IMPa6-IBB DeRed2-PSPC1 8C-C-PSPC1 V2.00	0	49. GFP-a6dIBB and DeRed2-PSPC1_Pos001_S001	00-tjxgGULfAQVwJ8Tt9Pyewd
191		Nucleus	3	0.000	1.000	19	100000018	100000018	GFP-IMPa6-IBB DeRed2-PSPC1 8C-C-PSPC1 V2.00	0	49. GFP-a6dIBB and DeRed2-PSPC1_Pos001_S001	00-tjxgGULfAQVwJ8Tt9Pyewd
237		Nucleus	3	0.000	1.000	20	100000019	100000019	GFP-IMPa6-IBB DeRed2-PSPC1 8C-C-PSPC1 V2.00	0	49. GFP-a6dIBB and DeRed2-PSPC1_Pos001_S001	00-tjxgGULfAQVwJ8Tt9Pyewd
214		Nucleus	3	0.000	1.000	21	100000020	100000020	GFP-IMPa6-IBB DeRed2-PSPC1 8C-C-PSPC1 V2.00	0	49. GFP-a6dIBB and DeRed2-PSPC1_Pos001_S001	00-tjxgGULfAQVwJ8Tt9Pyewd
251		Nucleus	3	0.000	1.000	22	100000021	100000021	GFP-IMPa6-IBB DeRed2-PSPC1 8C-C-PSPC1 V2.00	0	49. GFP-a6dIBB and DeRed2-PSPC1_Pos001_S001	00-tjxgGULfAQVwJ8Tt9Pyewd
180		Nucleus	3	0.000	1.000	23	100000022	100000022	GFP-IMPa6-IBB DeRed2-PSPC1 8C-C-PSPC1 V2.00	0	49. GFP-a6dIBB and DeRed2-PSPC1_Pos001_S001	00-tjxgGULfAQVwJ8Tt9Pyewd
220		Nucleus	3	0.000	1.000	24	100000023	100000023	GFP-IMPa6-IBB DeRed2-PSPC1 8C-C-PSPC1 V2.00	0	49. GFP-a6dIBB and DeRed2-PSPC1_Pos001_S001	00-tjxgGULfAQVwJ8Tt9Pyewd
226		Nucleus	3	0.000	1.000	25	100000024	100000000	GFP-IMPa6-IBB DeRed2-PSPC1 8C-C-PSPC1 V2.00	0	49. GFP-a6dIBB and DeRed2-PSPC1_Pos002_S001	00-4x3a8LthGBuSPqYyJ5TYxP
225		Nucleus	3	0.000	1.000	26	100000025	100000001	GFP-IMPa6-IBB DeRed2-PSPC1 8C-C-PSPC1 V2.00	0	49. GFP-a6dIBB and DeRed2-PSPC1_Pos002_S001	00-4x3a8LthGBuSPqYyJ5TYxP
241		Nucleus	3	0.000	1.000	27	100000026	100000002	GFP-IMPa6-IBB DeRed2-PSPC1 8C-C-PSPC1 V2.00	0	49. GFP-a6dIBB and DeRed2-PSPC1_Pos002_S001	00-4x3a8LthGBuSPqYyJ5TYxP
230		Nucleus	3	0.000	1.000	28	100000027	100000003	GFP-IMPa6-IBB DeRed2-PSPC1 8C-C-PSPC1 V2.00	0	49. GFP-a6dIBB and DeRed2-PSPC1_Pos002_S001	00-4x3a8LthGBuSPqYyJ5TYxP
231		Nucleus	3	0.000	1.000	29	100000028	100000004	GFP-IMPa6-IBB DeRed2-PSPC1 8C-C-PSPC1 V2.00	0	49. GFP-a6dIBB and DeRed2-PSPC1_Pos002_S001	00-4x3a8LthGBuSPqYyJ5TYxP
255		Nucleus	3	0.000	1.000	30	100000029	100000005	GFP-IMPa6-IBB DeRed2-PSPC1 8C-C-PSPC1 V2.00	0	49. GFP-a6dIBB and DeRed2-PSPC1_Pos002_S001	00-4x3a8LthGBuSPqYyJ5TYxP
181		Nucleus	3	0.000	1.000	31	100000030	100000006	GFP-IMPa6-IBB DeRed2-PSPC1 8C-C-PSPC1 V2.00	0	49. GFP-a6dIBB and DeRed2-PSPC1_Pos002_S001	00-4x3a8LthGBuSPqYyJ5TYxP
163		Nucleus	3	0.000	1.000	32	100000031	100000007	GFP-IMPa6-IBB DeRed2-PSPC1 8C-C-PSPC1 V2.00	0	49. GFP-a6dIBB and DeRed2-PSPC1_Pos002_S001	00-4x3a8LthGBuSPqYyJ5TYxP
204		Nucleus	3	0.000	1.000	33	100000032	100000008	GFP-IMPa6-IBB DeRed2-PSPC1 8C-C-PSPC1 V2.00	0	49. GFP-a6dIBB and DeRed2-PSPC1_Pos002_S001	00-4x3a8LthGBuSPqYyJ5TYxP
212		Nucleus	3	0.000	1.000	34	100000033	100000009	GFP-IMPa6-IBB DeRed2-PSPC1 8C-C-PSPC1 V2.00	0	49. GFP-a6dIBB and DeRed2-PSPC1_Pos002_S001	00-4x3a8LthGBuSPqYyJ5TYxP
219		Nucleus	3	0.000	1.000	35	100000034	100000010	GFP-IMPa6-IBB DeRed2-PSPC1 8C-C-PSPC1 V2.00	0	49. GFP-a6dIBB and DeRed2-PSPC1_Pos002_S001	00-4x3a8LthGBuSPqYyJ5TYxP
163		Nucleus	3	0.000	1.000	36	100000035	100000011	GFP-IMPa6-IBB DeRed2-PSPC1 8C-C-PSPC1 V2.00	0	49. GFP-a6dIBB and DeRed2-PSPC1_Pos002_S001	00-4x3a8LthGBuSPqYyJ5TYxP
255		Nucleus	3	0.000	1.000	37	100000036	100000012	GFP-IMPa6-IBB DeRed2-PSPC1 8C-C-PSPC1 V2.00	0	49. GFP-a6dIBB and DeRed2-PSPC1_Pos002_S001	00-4x3a8LthGBuSPqYyJ5TYxP
255		Nucleus	3	0.000	1.000	38	100000037	100000013	GFP-IMPa6-IBB DeRed2-PSPC1 8C-C-PSPC1 V2.00	0	49. GFP-a6dIBB and DeRed2-PSPC1_Pos002_S001	00-4x3a8LthGBuSPqYyJ5TYxP
234		Nucleus	3	0.000	1.000	39	100000038	100000014	GFP-IMPa6-IBB DeRed2-PSPC1 8C-C-PSPC1 V2.00	0	49. GFP-a6dIBB and DeRed2-PSPC1_Pos002_S001	00-4x3a8LthGBuSPqYyJ5TYxP
252		Nucleus	3	0.000	1.000	40	100000039	100000000	GFP-IMPa6-IBB DeRed2-PSPC1 8C-C-PSPC1 V2.00	0	49. GFP-a6dIBB and DeRed2-PSPC1_Pos003_S001	00-gs4JRJik2XhXjPV2HoquR4
244		Nucleus	3	0.000	1.000	43	100000040	100000001	GFP-IMPa6-IBB DeRed2-PSPC1 8C-C-PSPC1 V2.00	0	49. GFP-a6dIBB and DeRed2-PSPC1_Pos003_S001	00-gs4JRJik2XhXjPV2HoquR4
162		Nucleus	3	0.000	1.000	44	100000041	100000002	GFP-IMPa6-IBB DeRed2-PSPC1 8C-C-PSPC1 V2.00	0	49. GFP-a6dIBB and DeRed2-PSPC1_Pos003_S001	00-gs4JRJik2XhXjPV2HoquR4
161		Nucleus	3	0.000	1.000	45	100000042	100000003	GFP-IMPa6-IBB DeRed2-PSPC1 8C-C-PSPC1 V2.00	0	49. GFP-a6dIBB and DeRed2-PSPC1_Pos003_S001	00-gs4JRJik2XhXjPV2HoquR4
196		Nucleus	3	0.000	1.000	46	100000043	100000004	GFP-IMPa6-IBB DeRed2-PSPC1 8C-C-PSPC1 V2.00	0	49. GFP-a6dIBB and DeRed2-PSPC1_Pos003_S001	00-gs4JRJik2XhXjPV2HoquR4
170		Nucleus	3	0.000	1.000	47	100000044	100000005	GFP-IMPa6-IBB DeRed2-PSPC1 8C-C-PSPC1 V2.00	0	49. GFP-a6dIBB and DeRed2-PSPC1_Pos003_S001	00-gs4JRJik2XhXjPV2HoquR4
192		Nucleus	3	0.000	1.000	48	100000045	100000006	GFP-IMPa6-IBB DeRed2-PSPC1 8C-C-PSPC1 V2.00	0	49. GFP-a6dIBB and DeRed2-PSPC1_Pos003_S001	00-gs4JRJik2XhXjPV2HoquR4
200		Nucleus	3	0.000	1.000	49	100000046	100000007	GFP-IMPa6-IBB DeRed2-PSPC1 8C-C-PSPC1 V2.00	0	49. GFP-a6dIBB and DeRed2-PSPC1_Pos003_S001	00-gs4JRJik2XhXjPV2HoquR4
196		Nucleus	3	0.000	1.000	50	100000047	100000008	GFP-IMPa6-IBB DeRed2-PSPC1 8C-C-PSPC1 V2.00	0	49. GFP-a6dIBB and DeRed2-PSPC1_Pos003_S001	00-gs4JRJik2XhXjPV2HoquR4
222		Nucleus	3	0.000	1.000	51	100000048	100000009	GFP-IMPa6-IBB DeRed2-PSPC1 8C-C-PSPC1 V2.00	0	49. GFP-a6dIBB and DeRed2-PSPC1_Pos003_S001	00-gs4JRJik2XhXjPV2HoquR4
189		Nucleus	3	0.000	1.000	52	100000049	100000010	GFP-IMPa6-IBB DeRed2-PSPC1 8C-C-PSPC1 V2.00	0	49. GFP-a6dIBB and DeRed2-PSPC1_Pos003_S001	00-gs4JRJik2XhXjPV2HoquR4
183		Nucleus	3	0.000	1.000	53	100000050	100000011	GFP-IMPa6-IBB DeRed2-PSPC1 8C-C-PSPC1 V2.00	0	49. GFP-a6dIBB and DeRed2-PSPC1_Pos003_S001	00-gs4JRJik2XhXjPV2HoquR4
176		Nucleus	3	0.000	1.000	54	100000051	100000012	GFP-IMPa6-IBB DeRed2-PSPC1 8C-C-PSPC1 V2.00	0	49. GFP-a6dIBB and DeRed2-PSPC1_Pos003_S001	00-gs4JRJik2XhXjPV2HoquR4
203		Nucleus	3	0.000	1.000	55	100000052	100000013	GFP-IMPa6-IBB DeRed2-PSPC1 8C-C-PSPC1 V2.00	0	49. GFP-a6dIBB and DeRed2-PSPC1_Pos003_S001	00-gs4JRJik2XhXjPV2HoquR4
228		Nucleus	3	0.000	1.000	56	100000053	100000014	GFP-IMPa6-IBB DeRed2-PSPC1 8C-C-PSPC1 V2.00	0	49. GFP-a6dIBB and DeRed2-PSPC1_Pos003_S001	00-gs4JRJik2XhXjPV2HoquR4
222		Nucleus	3	0.000	1.000	57	100000054	100000015	GFP-IMPa6-IBB DeRed2-PSPC1 8C-C-PSPC1 V2.00	0	49. GFP-a6dIBB and DeRed2-PSPC1_Pos003_S001	00-gs4JRJik2XhXjPV2HoquR4
180		Nucleus	3	0.000	1.000	58	100000055	100000016	GFP-IMPa6-IBB DeRed2-PSPC1 8C-C-PSPC1 V2.00	0	49. GFP-a6dIBB and DeRed2-PSPC1_Pos003_S001	00-gs4JRJik2XhXjPV2HoquR4
196		Nucleus	3	0.000	1.000	59	100000056	100000017	GFP-IMPa6-IBB DeRed2-PSPC1 8C-C-PSPC1 V2.00	0	49. GFP-a6dIBB and DeRed2-PSPC1_Pos003_S001	00-gs4JRJik2XhXjPV2HoquR4
145		Nucleus	3	0.000	1.000	60	100000057	100000018	GFP-IMPa6-IBB DeRed2-PSPC1 8C-C-PSPC1 V2.00	0	49. GFP-a6dIBB and DeRed2-PSPC1_Pos003_S001	00-gs4JRJik2XhXjPV2HoquR4
187		Nucleus	3	0.000	1.000	61	100000058	100000019	GFP-IMPa6-IBB DeRed2-PSPC1 8C-C-PSPC1 V2.00	0	49. GFP-a6dIBB and DeRed2-PSPC1_Pos003_S001	00-gs4JRJik2XhXjPV2HoquR4
202		Nucleus	3	0.000	1.000	62	100000059	100000020	GFP-IMPa6-IBB DeRed2-PSPC1 8C-C-PSPC1 V2.00	0	49. GFP-a6dIBB and DeRed2-PSPC1_Pos003_S001	00-gs4JRJik2XhXjPV2HoquR4
255		Nucleus	3	0.000	1.000	63	100000060	100000021	GFP-IMPa6-IBB DeRed2-PSPC1 8C-C-PSPC1 V2.00	0	49. GFP-a6dIBB and DeRed2-PSPC1_Pos003_S001	00-gs4JRJik2XhXjPV2HoquR4
240		Nucleus	3	0.000	1.000	64	100000061	100000022	GFP-IMPa6-IBB DeRed2-PSPC1 8C-C-PSPC1 V2.00	0	49. GFP-a6dIBB and DeRed2-PSPC1_Pos003_S001	00-gs4JRJik2XhXjPV2HoquR4
191		Nucleus	3	0.000	1.000	65	100000062	100000023	GFP-IMPa6-IBB DeRed2-PSPC1 8C-C-PSPC1 V2.00	0	49. GFP-a6dIBB and DeRed2-PSPC1_Pos003_S001	00-gs4JRJik2XhXjPV2HoquR4
255		Nucleus	3	0.000	1.000	66	100000063	100000024	GFP-IMPa6-IBB DeRed2-PSPC1 8C-C-PSPC1 V2.00	0	49. GFP-a6dIBB and DeRed2-PSPC1_Pos003_S001	00-gs4JRJik2XhXjPV2HoquR4
232		Nucleus	3	0.000	1.000	67	100000064	100000025	GFP-IMPa6-IBB DeRed2-PSPC1 8C-C-PSPC1 V2.00	0	49. GFP-a6dIBB and DeRed2-PSPC1_Pos003_S001	00-gs4JRJik2XhXjPV2HoquR4
225		Nucleus	3	0.000	1.000	68	100000065	100000026	GFP-IMPa6-IBB DeRed2-PSPC1 8C-C-PSPC1 V2.00	0	49. GFP-a6dIBB and DeRed2-PSPC1_Pos003_S001	00-gs4JRJik2XhXjPV2HoquR4
152		Nucleus	3	0.000	1.000	69	100000066	100000027	GFP-IMPa6-IBB DeRed2-PSPC1 8C-C-PSPC1 V2.00	0	49. GFP-a6dIBB and DeRed2-PSPC1_Pos003_S001	00-gs4JRJik2XhXjPV2HoquR4
222		Nucleus	3	0.000	1.000	70	100000067	100000028	GFP-IMPa6-IBB DeRed2-PSPC1 8C-C-PSPC1 V2.00	0	49. GFP-a6dIBB and DeRed2-PSPC1_Pos003_S001	00-gs4JRJik2XhXjPV2HoquR4
255		Nucleus	3	0.000	1.000	71	100000068	100000029	GFP-IMPa6-IBB DeRed2-PSPC1 8C-C-PSPC1 V2.00	0	49. GFP-a6dIBB and DeRed2-PSPC1_Pos003_S001	00-gs4JRJik2XhXjPV2HoquR4
233		Nucleus	3	0.000	1.000	72	100000069	100000000	GFP-IMPa6-IBB DeRed2-PSPC1 8C-C-PSPC1 V2.00	0	49. GFP-a6dIBB and DeRed2-PSPC1_Pos004_S001	00-958C6mgstXYbSAgvoL7AaR
247		Nucleus	3	0.000	1.000	73	100000070	100000001	GFP-IMPa6-IBB DeRed2-PSPC1 8C-C-PSPC1 V2.00	0	49. GFP-a6dIBB and DeRed2-PSPC1_Pos004_S001	00-958C6mgstXYbSAgvoL7AaR
226		Nucleus	3	0.000	1.000	74	100000071	100000002	GFP-IMPa6-IBB DeRed2-PSPC1 8C-C-PSPC1 V2.00	0	49. GFP-a6dIBB and DeRed2-PSPC1_Pos004_S001	00-958C6mgstXYbSAgvoL7AaR
217		Nucleus	3	0.000	1.000	75	100000072	100000003	GFP-IMPa6-IBB DeRed2-PSPC1 8C-C-PSPC1 V2.00	0	49. GFP-a6dIBB and DeRed2-PSPC1_Pos004_S001	00-958C6mgstXYbSAgvoL7AaR
203		Nucleus	3	0.000	1.000	76	100000073	100000004	GFP-IMPa6-IBB DeRed2-PSPC1 8C-C-PSPC1 V2.00	0	49. GFP-a6dIBB and DeRed2-PSPC1_Pos004_S001	00-958C6mgstXYbSAgvoL7AaR
169		Nucleus	3	0.000	1.000	77	100000074	100000005	GFP-IMPa6-IBB DeRed2-PSPC1 8C-C-PSPC1 V2.00	0	49. GFP-a6dIBB and DeRed2-PSPC1_Pos004_S001	00-958C6mgstXYbSAgvoL7AaR
153		Nucleus	3	0.000	1.000	78	100000075	100000006	GFP-IMPa6-IBB DeRed2-PSPC1 8C-C-PSPC1 V2.00	0	49. GFP-a6dIBB and DeRed2-PSPC1_Pos004_S001	00-958C6mgstXYbSAgvoL7AaR
186		Nucleus	3	0.000	1.000	79	100000076	100000007	GFP-IMPa6-IBB DeRed2-PSPC1 8C-C-PSPC1 V2.00	0	49. GFP-a6dIBB and DeRed2-PSPC1_Pos004_S001	00-958C6mgstXYbSAgvoL7AaR
153		Nucleus	3	0.000	1.000	80	100000077	100000008	GFP-IMPa6-IBB DeRed2-PSPC1 8C-C-PSPC1 V2.00	0	49. GFP-a6dIBB and DeRed2-PSPC1_Pos004_S001	00-958C6mgstXYbSAgvoL7AaR
215		Nucleus	3	0.000	1.000	81	100000078	100000009	GFP-IMPa6-IBB DeRed2-PSPC1 8C-C-PSPC1 V2.00	0	49. GFP-a6dIBB and DeRed2-PSPC1_Pos004_S001	00-958C6mgstXYbSAgvoL7AaR
211		Nucleus	3	0.000	1.000	82	100000079	100000010	GFP-IMPa6-IBB DeRed2-PSPC1 8C-C-PSPC1 V2.00	0	49. GFP-a6dIBB and DeRed2-PSPC1_Pos004_S001	00-958C6mgstXYbSAgvoL7AaR
223		Nucleus	3	0.000	1.000	83	100000080	100000011	GFP-IMPa6-IBB DeRed2-PSPC1 8C-C-PSPC1 V2.00	0	49. GFP-a6dIBB and DeRed2-PSPC1_Pos004_S001	00-958C6mgstXYbSAgvoL7AaR
209		Nucleus	3	0.000	1.000	84	100000081	100000012	GFP-IMPa6-IBB DeRed2-PSPC1 8C-C-PSPC1 V2.00	0	49. GFP-a6dIBB and DeRed2-PSPC1_Pos004_S001	00-958C6mgstXYbSAgvoL7AaR
185		Nucleus	3	0.000	1.000	85	100000082	100000013	GFP-IMPa6-IBB DeRed2-PSPC1 8C-C-PSPC1 V2.00	0	49. GFP-a6dIBB and DeRed2-PSPC1_Pos004_S001	00-958C6mgstXYbSAgvoL7AaR
220		Nucleus	3	0.000	1.000	86	100000083	100000014	GFP-IMPa6-IBB DeRed2-PSPC1 8C-C-PSPC1 V2.00	0	49. GFP-a6dIBB and DeRed2-PSPC1_Pos004_S001	00-958C6mgstXYbSAgvoL7AaR
255		Nucleus	3	0.000	1.000	87	100000084	100000015	GFP-IMPa6-IBB DeRed2-PSPC1 8C-C-PSPC1 V2.00	0	49. GFP-a6dIBB and DeRed2-PSPC1_Pos004_S001	00-958C6mgstXYbSAgvoL7AaR
205		Nucleus	3	0.000	1.000	88	100000085	100000016	GFP-IMPa6-IBB DeRed2-PSPC1 8C-C-PSPC1 V2.00	0	49. GFP-a6dIBB and DeRed2-PSPC1_Pos004_S001	00-958C6mgstXYbSAgvoL7AaR
213		Nucleus	3	0.000	1.000	89	100000086	100000017	GFP-IMPa6-IBB DeRed2-PSPC1 8C-C-PSPC1 V2.00	0	49. GFP-a6dIBB and DeRed2-PSPC1_Pos004_S001	00-958C6mgstXYbSAgvoL7AaR
193		Nucleus	3	0.000	1.000	90	100000087	100000018	GFP-IMPa6-IBB DeRed2-PSPC1 8C-C-PSPC1 V2.00	0	49. GFP-a6dIBB and DeRed2-PSPC1_Pos004_S001	00-958C6mgstXYbSAgvoL7AaR
210		Nucleus	3	0.000	1.000	91	100000088	100000019	GFP-IMPa6-IBB DeRed2-PSPC1 8C-C-PSPC1 V2.00	0	49. GFP-a6dIBB and DeRed2-PSPC1_Pos004_S001	00-958C6mgstXYbSAgvoL7AaR
201		Nucleus	3	0.000	1.000	92	100000089	100000020	GFP-IMPa6-IBB DeRed2-PSPC1 8C-C-PSPC1 V2.00	0	49. GFP-a6dIBB and DeRed2-PSPC1_Pos004_S001	00-958C6mgstXYbSAgvoL7AaR
180		Nucleus	3	0.000	1.000	93	100000090	100000021	GFP-IMPa6-IBB DeRed2-PSPC1 8C-C-PSPC1 V2.00	0	49. GFP-a6dIBB and DeRed2-PSPC1_Pos004_S001	00-958C6mgstXYbSAgvoL7AaR
185		Nucleus	3	0.000	1.000	94	100000091	100000022	GFP-IMPa6-IBB DeRed2-PSPC1 8C-C-PSPC1 V2.00	0	49. GFP-a6dIBB and DeRed2-PSPC1_Pos004_S001	00-958C6mgstXYbSAgvoL7AaR
134		Nucleus	3	0.000	1.000	95	100000092	100000023	GFP-IMPa6-IBB DeRed2-PSPC1 8C-C-PSPC1 V2.00	0	49. GFP-a6dIBB and DeRed2-PSPC1_Pos004_S001	00-958C6mgstXYbSAgvoL7AaR
203		Nucleus	3	0.000	1.000	96	100000093	100000024	GFP-IMPa6-IBB DeRed2-PSPC1 8C-C-PSPC1 V2.00	0	49. GFP-a6dIBB and DeRed2-PSPC1_Pos004_S001	00-958C6mgstXYbSAgvoL7AaR
164		Nucleus	3	0.000	1.000	97	100000094	100000025	GFP-IMPa6-IBB DeRed2-PSPC1 8C-C-PSPC1 V2.00	0	49. GFP-a6dIBB and DeRed2-PSPC1_Pos004_S001	00-958C6mgstXYbSAgvoL7AaR
240		Nucleus	3	0.000	1.000	98	100000095	100000026	GFP-IMPa6-IBB DeRed2-PSPC1 8C-C-PSPC1 V2.00	0	49. GFP-a6dIBB and DeRed2-PSPC1_Pos004_S001	00-958C6mgstXYbSAgvoL7AaR
159		Nucleus	3	0.000	1.000	99	100000096	100000027	GFP-IMPa6-IBB DeRed2-PSPC1 8C-C-PSPC1 V2.00	0	49. GFP-a6dIBB and DeRed2-PSPC1_Pos004_S001	00-958C6mgstXYbSAgvoL7AaR
196		Nucleus	3	0.000	1.000	100	100000097	100000028	GFP-IMPa6-IBB DeRed2-PSPC1 8C-C-PSPC1 V2.00	0	49. GFP-a6dIBB and DeRed2-PSPC1_Pos004_S001	00-958C6mgstXYbSAgvoL7AaR
235		Nucleus	3	0.000	1.000	101	100000098	100000000	GFP-IMPa6-IBB DeRed2-PSPC1 8C-C-PSPC1 V2.00	0	49. GFP-a6dIBB and DeRed2-PSPC1_Pos005_S001	00-va6s2NM53y5P5ReYt6BGmX
181		Nucleus	3	0.000	1.000	102	100000099	100000001	GFP-IMPa6-IBB DeRed2-PSPC1 8C-C-PSPC1 V2.00	0	49. GFP-a6dIBB and DeRed2-PSPC1_Pos005_S001	00-va6s2NM53y5P5ReYt6BGmX
246		Nucleus	3	0.000	1.000	103	100000100	100000002	GFP-IMPa6-IBB DeRed2-PSPC1 8C-C-PSPC1 V2.00	0	49. GFP-a6dIBB and DeRed2-PSPC1_Pos005_S001	00-va6s2NM53y5P5ReYt6BGmX
255		Nucleus	3	0.000	1.000	104	100000101	100000003	GFP-IMPa6-IBB DeRed2-PSPC1 8C-C-PSPC1 V2.00	0	49. GFP-a6dIBB and DeRed2-PSPC1_Pos005_S001	00-va6s2NM53y5P5ReYt6BGmX
183		Nucleus	3	0.000	1.000	105	100000102	100000004	GFP-IMPa6-IBB DeRed2-PSPC1 8C-C-PSPC1 V2.00	0	49. GFP-a6dIBB and DeRed2-PSPC1_Pos005_S001	00-va6s2NM53y5P5ReYt6BGmX
179		Nucleus	3	0.000	1.000	106	100000103	100000005	GFP-IMPa6-IBB DeRed2-PSPC1 8C-C-PSPC1 V2.00	0	49. GFP-a6dIBB and DeRed2-PSPC1_Pos005_S001	00-va6s2NM53y5P5ReYt6BGmX
194		Nucleus	3	0.000	1.000	107	100000104	100000006	GFP-IMPa6-IBB DeRed2-PSPC1 8C-C-PSPC1 V2.00	0	49. GFP-a6dIBB and DeRed2-PSPC1_Pos005_S001	00-va6s2NM53y5P5ReYt6BGmX
176		Nucleus	3	0.000	1.000	108	100000105	100000007	GFP-IMPa6-IBB DeRed2-PSPC1 8C-C-PSPC1 V2.00	0	49. GFP-a6dIBB and DeRed2-PSPC1_Pos005_S001	00-va6s2NM53y5P5ReYt6BGmX
194		Nucleus	3	0.000	1.000	109	100000106	100000008	GFP-IMPa6-IBB DeRed2-PSPC1 8C-C-PSPC1 V2.00	0	49. GFP-a6dIBB and DeRed2-PSPC1_Pos005_S001	00-va6s2NM53y5P5ReYt6BGmX
246		Nucleus	3	0.000	1.000	110	100000107	100000009	GFP-IMPa6-IBB DeRed2-PSPC1 8C-C-PSPC1 V2.00	0	49. GFP-a6dIBB and DeRed2-PSPC1_Pos005_S001	00-va6s2NM53y5P5ReYt6BGmX
255		Nucleus	3	0.000	1.000	111	100000108	100000010	GFP-IMPa6-IBB DeRed2-PSPC1 8C-C-PSPC1 V2.00	0	49. GFP-a6dIBB and DeRed2-PSPC1_Pos005_S001	00-va6s2NM53y5P5ReYt6BGmX
255		Nucleus	3	0.000	1.000	112	100000109	100000011	GFP-IMPa6-IBB DeRed2-PSPC1 8C-C-PSPC1 V2.00	0	49. GFP-a6dIBB and DeRed2-PSPC1_Pos005_S001	00-va6s2NM53y5P5ReYt6BGmX
193		Nucleus	3	0.000	1.000	113	100000110	100000012	GFP-IMPa6-IBB DeRed2-PSPC1 8C-C-PSPC1 V2.00	0	49. GFP-a6dIBB and DeRed2-PSPC1_Pos005_S001	00-va6s2NM53y5P5ReYt6BGmX
193		Nucleus	3	0.000	1.000	114	100000111	100000013	GFP-IMPa6-IBB DeRed2-PSPC1 8C-C-PSPC1 V2.00	0	49. GFP-a6dIBB and DeRed2-PSPC1_Pos005_S001	00-va6s2NM53y5P5ReYt6BGmX
213		Nucleus	3	0.000	1.000	115	100000112	100000014	GFP-IMPa6-IBB DeRed2-PSPC1 8C-C-PSPC1 V2.00	0	49. GFP-a6dIBB and DeRed2-PSPC1_Pos005_S001	00-va6s2NM53y5P5ReYt6BGmX
210		Nucleus	3	0.000	1.000	116	100000113	100000015	GFP-IMPa6-IBB DeRed2-PSPC1 8C-C-PSPC1 V2.00	0	49. GFP-a6dIBB and DeRed2-PSPC1_Pos005_S001	00-va6s2NM53y5P5ReYt6BGmX
187		Nucleus	3	0.000	1.000	117	100000114	100000016	GFP-IMPa6-IBB DeRed2-PSPC1 8C-C-PSPC1 V2.00	0	49. GFP-a6dIBB and DeRed2-PSPC1_Pos005_S001	00-va6s2NM53y5P5ReYt6BGmX
255		Nucleus	3	0.000	1.000	118	100000115	100000017	GFP-IMPa6-IBB DeRed2-PSPC1 8C-C-PSPC1 V2.00	0	49. GFP-a6dIBB and DeRed2-PSPC1_Pos005_S001	00-va6s2NM53y5P5ReYt6BGmX
128		Nucleus	3	0.000	1.000	119	100000116	100000018	GFP-IMPa6-IBB DeRed2-PSPC1 8C-C-PSPC1 V2.00	0	49. GFP-a6dIBB and DeRed2-PSPC1_Pos005_S001	00-va6s2NM53y5P5ReYt6BGmX
219		Nucleus	3	0.000	1.000	120	100000117	100000019	GFP-IMPa6-IBB DeRed2-PSPC1 8C-C-PSPC1 V2.00	0	49. GFP-a6dIBB and DeRed2-PSPC1_Pos005_S001	00-va6s2NM53y5P5ReYt6BGmX
191		Nucleus	3	0.000	1.000	121	100000118	100000020	GFP-IMPa6-IBB DeRed2-PSPC1 8C-C-PSPC1 V2.00	0	49. GFP-a6dIBB and DeRed2-PSPC1_Pos005_S001	00-va6s2NM53y5P5ReYt6BGmX
215		Nucleus	3	0.000	1.000	122	100000119	100000021	GFP-IMPa6-IBB DeRed2-PSPC1 8C-C-PSPC1 V2.00	0	49. GFP-a6dIBB and DeRed2-PSPC1_Pos005_S001	00-va6s2NM53y5P5ReYt6BGmX
250		Nucleus	3	0.000	1.000	123	100000120	100000022	GFP-IMPa6-IBB DeRed2-PSPC1 8C-C-PSPC1 V2.00	0	49. GFP-a6dIBB and DeRed2-PSPC1_Pos005_S001	00-va6s2NM53y5P5ReYt6BGmX
255		Nucleus	3	0.000	1.000	124	100000121	100000023	GFP-IMPa6-IBB DeRed2-PSPC1 8C-C-PSPC1 V2.00	0	49. GFP-a6dIBB and DeRed2-PSPC1_Pos005_S001	00-va6s2NM53y5P5ReYt6BGmX
194		Nucleus	3	0.000	1.000	125	100000122	100000024	GFP-IMPa6-IBB DeRed2-PSPC1 8C-C-PSPC1 V2.00	0	49. GFP-a6dIBB and DeRed2-PSPC1_Pos005_S001	00-va6s2NM53y5P5ReYt6BGmX
199		Nucleus	3	0.000	1.000	126	100000123	100000025	GFP-IMPa6-IBB DeRed2-PSPC1 8C-C-PSPC1 V2.00	0	49. GFP-a6dIBB and DeRed2-PSPC1_Pos005_S001	00-va6s2NM53y5P5ReYt6BGmX
188		Nucleus	3	0.000	1.000	127	100000124	100000026	GFP-IMPa6-IBB DeRed2-PSPC1 8C-C-PSPC1 V2.00	0	49. GFP-a6dIBB and DeRed2-PSPC1_Pos005_S001	00-va6s2NM53y5P5ReYt6BGmX
255		Nucleus	3	0.000	1.000	128	100000125	100000027	GFP-IMPa6-IBB DeRed2-PSPC1 8C-C-PSPC1 V2.00	0	49. GFP-a6dIBB and DeRed2-PSPC1_Pos005_S001	00-va6s2NM53y5P5ReYt6BGmX
255		Nucleus	3	0.000	1.000	129	100000126	100000028	GFP-IMPa6-IBB DeRed2-PSPC1 8C-C-PSPC1 V2.00	0	49. GFP-a6dIBB and DeRed2-PSPC1_Pos005_S001	00-va6s2NM53y5P5ReYt6BGmX
255		Nucleus	3	0.000	1.000	133	100000127	100000000	GFP-IMPa6-IBB DeRed2-PSPC1 8C-C-PSPC1 V2.00	0	49. GFP-a6dIBB and DeRed2-PSPC1_Pos006_S001	00-pSmxyxGjiqH2cWy7XLuEzP
255		Nucleus	3	0.000	1.000	134	100000128	100000001	GFP-IMPa6-IBB DeRed2-PSPC1 8C-C-PSPC1 V2.00	0	49. GFP-a6dIBB and DeRed2-PSPC1_Pos006_S001	00-pSmxyxGjiqH2cWy7XLuEzP
255		Nucleus	3	0.000	1.000	135	100000129	100000002	GFP-IMPa6-IBB DeRed2-PSPC1 8C-C-PSPC1 V2.00	0	49. GFP-a6dIBB and DeRed2-PSPC1_Pos006_S001	00-pSmxyxGjiqH2cWy7XLuEzP
255		Nucleus	3	0.000	1.000	136	100000130	100000003	GFP-IMPa6-IBB DeRed2-PSPC1 8C-C-PSPC1 V2.00	0	49. GFP-a6dIBB and DeRed2-PSPC1_Pos006_S001	00-pSmxyxGjiqH2cWy7XLuEzP
230		Nucleus	3	0.000	1.000	137	100000131	100000004	GFP-IMPa6-IBB DeRed2-PSPC1 8C-C-PSPC1 V2.00	0	49. GFP-a6dIBB and DeRed2-PSPC1_Pos006_S001	00-pSmxyxGjiqH2cWy7XLuEzP
168		Nucleus	3	0.000	1.000	138	100000132	100000005	GFP-IMPa6-IBB DeRed2-PSPC1 8C-C-PSPC1 V2.00	0	49. GFP-a6dIBB and DeRed2-PSPC1_Pos006_S001	00-pSmxyxGjiqH2cWy7XLuEzP
180		Nucleus	3	0.000	1.000	139	100000133	100000006	GFP-IMPa6-IBB DeRed2-PSPC1 8C-C-PSPC1 V2.00	0	49. GFP-a6dIBB and DeRed2-PSPC1_Pos006_S001	00-pSmxyxGjiqH2cWy7XLuEzP
175		Nucleus	3	0.000	1.000	140	100000134	100000007	GFP-IMPa6-IBB DeRed2-PSPC1 8C-C-PSPC1 V2.00	0	49. GFP-a6dIBB and DeRed2-PSPC1_Pos006_S001	00-pSmxyxGjiqH2cWy7XLuEzP
238		Nucleus	3	0.000	1.000	141	100000135	100000008	GFP-IMPa6-IBB DeRed2-PSPC1 8C-C-PSPC1 V2.00	0	49. GFP-a6dIBB and DeRed2-PSPC1_Pos006_S001	00-pSmxyxGjiqH2cWy7XLuEzP
161		Nucleus	3	0.000	1.000	142	100000136	100000009	GFP-IMPa6-IBB DeRed2-PSPC1 8C-C-PSPC1 V2.00	0	49. GFP-a6dIBB and DeRed2-PSPC1_Pos006_S001	00-pSmxyxGjiqH2cWy7XLuEzP
255		Nucleus	3	0.000	1.000	143	100000137	100000010	GFP-IMPa6-IBB DeRed2-PSPC1 8C-C-PSPC1 V2.00	0	49. GFP-a6dIBB and DeRed2-PSPC1_Pos006_S001	00-pSmxyxGjiqH2cWy7XLuEzP
146		Nucleus	3	0.000	1.000	144	100000138	100000011	GFP-IMPa6-IBB DeRed2-PSPC1 8C-C-PSPC1 V2.00	0	49. GFP-a6dIBB and DeRed2-PSPC1_Pos006_S001	00-pSmxyxGjiqH2cWy7XLuEzP
197		Nucleus	3	0.000	1.000	146	100000139	100000000	GFP-IMPa6-IBB DeRed2-PSPC1 8C-C-PSPC1 V2.00	0	49. GFP-a6dIBB and DeRed2-PSPC1_Pos007_S001	00-KNTuMNeP5KD6hEUtMFG4Th
196		Nucleus	3	0.000	1.000	148	100000140	100000001	GFP-IMPa6-IBB DeRed2-PSPC1 8C-C-PSPC1 V2.00	0	49. GFP-a6dIBB and DeRed2-PSPC1_Pos007_S001	00-KNTuMNeP5KD6hEUtMFG4Th
174		Nucleus	3	0.000	1.000	150	100000141	100000002	GFP-IMPa6-IBB DeRed2-PSPC1 8C-C-PSPC1 V2.00	0	49. GFP-a6dIBB and DeRed2-PSPC1_Pos007_S001	00-KNTuMNeP5KD6hEUtMFG4Th
255		Nucleus	3	0.000	1.000	151	100000142	100000003	GFP-IMPa6-IBB DeRed2-PSPC1 8C-C-PSPC1 V2.00	0	49. GFP-a6dIBB and DeRed2-PSPC1_Pos007_S001	00-KNTuMNeP5KD6hEUtMFG4Th
249		Nucleus	3	0.000	1.000	152	100000143	100000004	GFP-IMPa6-IBB DeRed2-PSPC1 8C-C-PSPC1 V2.00	0	49. GFP-a6dIBB and DeRed2-PSPC1_Pos007_S001	00-KNTuMNeP5KD6hEUtMFG4Th
255		Nucleus	3	0.000	1.000	153	100000144	100000005	GFP-IMPa6-IBB DeRed2-PSPC1 8C-C-PSPC1 V2.00	0	49. GFP-a6dIBB and DeRed2-PSPC1_Pos007_S001	00-KNTuMNeP5KD6hEUtMFG4Th
244		Nucleus	3	0.000	1.000	154	100000145	100000006	GFP-IMPa6-IBB DeRed2-PSPC1 8C-C-PSPC1 V2.00	0	49. GFP-a6dIBB and DeRed2-PSPC1_Pos007_S001	00-KNTuMNeP5KD6hEUtMFG4Th
235		Nucleus	3	0.000	1.000	155	100000146	100000007	GFP-IMPa6-IBB DeRed2-PSPC1 8C-C-PSPC1 V2.00	0	49. GFP-a6dIBB and DeRed2-PSPC1_Pos007_S001	00-KNTuMNeP5KD6hEUtMFG4Th
255		Nucleus	3	0.000	1.000	156	100000147	100000008	GFP-IMPa6-IBB DeRed2-PSPC1 8C-C-PSPC1 V2.00	0	49. GFP-a6dIBB and DeRed2-PSPC1_Pos007_S001	00-KNTuMNeP5KD6hEUtMFG4Th
188		Nucleus	3	0.000	1.000	157	100000148	100000009	GFP-IMPa6-IBB DeRed2-PSPC1 8C-C-PSPC1 V2.00	0	49. GFP-a6dIBB and DeRed2-PSPC1_Pos007_S001	00-KNTuMNeP5KD6hEUtMFG4Th
197		Nucleus	3	0.000	1.000	158	100000149	100000010	GFP-IMPa6-IBB DeRed2-PSPC1 8C-C-PSPC1 V2.00	0	49. GFP-a6dIBB and DeRed2-PSPC1_Pos007_S001	00-KNTuMNeP5KD6hEUtMFG4Th
223		Nucleus	3	0.000	1.000	159	100000150	100000011	GFP-IMPa6-IBB DeRed2-PSPC1 8C-C-PSPC1 V2.00	0	49. GFP-a6dIBB and DeRed2-PSPC1_Pos007_S001	00-KNTuMNeP5KD6hEUtMFG4Th
197		Nucleus	3	0.000	1.000	160	100000151	100000012	GFP-IMPa6-IBB DeRed2-PSPC1 8C-C-PSPC1 V2.00	0	49. GFP-a6dIBB and DeRed2-PSPC1_Pos007_S001	00-KNTuMNeP5KD6hEUtMFG4Th
232		Nucleus	3	0.000	1.000	161	100000152	100000013	GFP-IMPa6-IBB DeRed2-PSPC1 8C-C-PSPC1 V2.00	0	49. GFP-a6dIBB and DeRed2-PSPC1_Pos007_S001	00-KNTuMNeP5KD6hEUtMFG4Th
247		Nucleus	3	0.000	1.000	162	100000153	100000014	GFP-IMPa6-IBB DeRed2-PSPC1 8C-C-PSPC1 V2.00	0	49. GFP-a6dIBB and DeRed2-PSPC1_Pos007_S001	00-KNTuMNeP5KD6hEUtMFG4Th
237		Nucleus	3	0.000	1.000	163	100000154	100000015	GFP-IMPa6-IBB DeRed2-PSPC1 8C-C-PSPC1 V2.00	0	49. GFP-a6dIBB and DeRed2-PSPC1_Pos007_S001	00-KNTuMNeP5KD6hEUtMFG4Th
249		Nucleus	3	0.000	1.000	164	100000155	100000016	GFP-IMPa6-IBB DeRed2-PSPC1 8C-C-PSPC1 V2.00	0	49. GFP-a6dIBB and DeRed2-PSPC1_Pos007_S001	00-KNTuMNeP5KD6hEUtMFG4Th
228		Nucleus	3	0.000	1.000	165	100000156	100000017	GFP-IMPa6-IBB DeRed2-PSPC1 8C-C-PSPC1 V2.00	0	49. GFP-a6dIBB and DeRed2-PSPC1_Pos007_S001	00-KNTuMNeP5KD6hEUtMFG4Th
192		Nucleus	3	0.000	1.000	166	100000157	100000018	GFP-IMPa6-IBB DeRed2-PSPC1 8C-C-PSPC1 V2.00	0	49. GFP-a6dIBB and DeRed2-PSPC1_Pos007_S001	00-KNTuMNeP5KD6hEUtMFG4Th
230		Nucleus	3	0.000	1.000	167	100000158	100000019	GFP-IMPa6-IBB DeRed2-PSPC1 8C-C-PSPC1 V2.00	0	49. GFP-a6dIBB and DeRed2-PSPC1_Pos007_S001	00-KNTuMNeP5KD6hEUtMFG4Th
191		Nucleus	3	0.000	1.000	168	100000159	100000020	GFP-IMPa6-IBB DeRed2-PSPC1 8C-C-PSPC1 V2.00	0	49. GFP-a6dIBB and DeRed2-PSPC1_Pos007_S001	00-KNTuMNeP5KD6hEUtMFG4Th
187		Nucleus	3	0.000	1.000	169	100000160	100000021	GFP-IMPa6-IBB DeRed2-PSPC1 8C-C-PSPC1 V2.00	0	49. GFP-a6dIBB and DeRed2-PSPC1_Pos007_S001	00-KNTuMNeP5KD6hEUtMFG4Th
238		Nucleus	3	0.000	1.000	170	100000161	100000022	GFP-IMPa6-IBB DeRed2-PSPC1 8C-C-PSPC1 V2.00	0	49. GFP-a6dIBB and DeRed2-PSPC1_Pos007_S001	00-KNTuMNeP5KD6hEUtMFG4Th
255		Nucleus	3	0.000	1.000	171	100000162	100000023	GFP-IMPa6-IBB DeRed2-PSPC1 8C-C-PSPC1 V2.00	0	49. GFP-a6dIBB and DeRed2-PSPC1_Pos007_S001	00-KNTuMNeP5KD6hEUtMFG4Th
255		Nucleus	3	0.000	1.000	172	100000163	100000024	GFP-IMPa6-IBB DeRed2-PSPC1 8C-C-PSPC1 V2.00	0	49. GFP-a6dIBB and DeRed2-PSPC1_Pos007_S001	00-KNTuMNeP5KD6hEUtMFG4Th
255		Nucleus	3	0.000	1.000	176	100000164	100000000	GFP-IMPa6-IBB DeRed2-PSPC1 8C-C-PSPC1 V2.00	0	49. GFP-a6dIBB and DeRed2-PSPC1_Pos008_S001	00-NtNwByAdXzTCs3h8fwEagF
255		Nucleus	3	0.000	1.000	178	100000165	100000001	GFP-IMPa6-IBB DeRed2-PSPC1 8C-C-PSPC1 V2.00	0	49. GFP-a6dIBB and DeRed2-PSPC1_Pos008_S001	00-NtNwByAdXzTCs3h8fwEagF
197		Nucleus	3	0.000	1.000	180	100000166	100000002	GFP-IMPa6-IBB DeRed2-PSPC1 8C-C-PSPC1 V2.00	0	49. GFP-a6dIBB and DeRed2-PSPC1_Pos008_S001	00-NtNwByAdXzTCs3h8fwEagF
233		Nucleus	3	0.000	1.000	181	100000167	100000003	GFP-IMPa6-IBB DeRed2-PSPC1 8C-C-PSPC1 V2.00	0	49. GFP-a6dIBB and DeRed2-PSPC1_Pos008_S001	00-NtNwByAdXzTCs3h8fwEagF
197		Nucleus	3	0.000	1.000	182	100000168	100000004	GFP-IMPa6-IBB DeRed2-PSPC1 8C-C-PSPC1 V2.00	0	49. GFP-a6dIBB and DeRed2-PSPC1_Pos008_S001	00-NtNwByAdXzTCs3h8fwEagF
245		Nucleus	3	0.000	1.000	183	100000169	100000005	GFP-IMPa6-IBB DeRed2-PSPC1 8C-C-PSPC1 V2.00	0	49. GFP-a6dIBB and DeRed2-PSPC1_Pos008_S001	00-NtNwByAdXzTCs3h8fwEagF
228		Nucleus	3	0.000	1.000	184	100000170	100000006	GFP-IMPa6-IBB DeRed2-PSPC1 8C-C-PSPC1 V2.00	0	49. GFP-a6dIBB and DeRed2-PSPC1_Pos008_S001	00-NtNwByAdXzTCs3h8fwEagF
242		Nucleus	3	0.000	1.000	185	100000171	100000007	GFP-IMPa6-IBB DeRed2-PSPC1 8C-C-PSPC1 V2.00	0	49. GFP-a6dIBB and DeRed2-PSPC1_Pos008_S001	00-NtNwByAdXzTCs3h8fwEagF
239		Nucleus	3	0.000	1.000	186	100000172	100000008	GFP-IMPa6-IBB DeRed2-PSPC1 8C-C-PSPC1 V2.00	0	49. GFP-a6dIBB and DeRed2-PSPC1_Pos008_S001	00-NtNwByAdXzTCs3h8fwEagF
211		Nucleus	3	0.000	1.000	187	100000173	100000009	GFP-IMPa6-IBB DeRed2-PSPC1 8C-C-PSPC1 V2.00	0	49. GFP-a6dIBB and DeRed2-PSPC1_Pos008_S001	00-NtNwByAdXzTCs3h8fwEagF
255		Nucleus	3	0.000	1.000	188	100000174	100000010	GFP-IMPa6-IBB DeRed2-PSPC1 8C-C-PSPC1 V2.00	0	49. GFP-a6dIBB and DeRed2-PSPC1_Pos008_S001	00-NtNwByAdXzTCs3h8fwEagF
235		Nucleus	3	0.000	1.000	189	100000175	100000011	GFP-IMPa6-IBB DeRed2-PSPC1 8C-C-PSPC1 V2.00	0	49. GFP-a6dIBB and DeRed2-PSPC1_Pos008_S001	00-NtNwByAdXzTCs3h8fwEagF
255		Nucleus	3	0.000	1.000	190	100000176	100000012	GFP-IMPa6-IBB DeRed2-PSPC1 8C-C-PSPC1 V2.00	0	49. GFP-a6dIBB and DeRed2-PSPC1_Pos008_S001	00-NtNwByAdXzTCs3h8fwEagF
211		Nucleus	3	0.000	1.000	191	100000177	100000013	GFP-IMPa6-IBB DeRed2-PSPC1 8C-C-PSPC1 V2.00	0	49. GFP-a6dIBB and DeRed2-PSPC1_Pos008_S001	00-NtNwByAdXzTCs3h8fwEagF
247		Nucleus	3	0.000	1.000	192	100000178	100000014	GFP-IMPa6-IBB DeRed2-PSPC1 8C-C-PSPC1 V2.00	0	49. GFP-a6dIBB and DeRed2-PSPC1_Pos008_S001	00-NtNwByAdXzTCs3h8fwEagF
215		Nucleus	3	0.000	1.000	193	100000179	100000015	GFP-IMPa6-IBB DeRed2-PSPC1 8C-C-PSPC1 V2.00	0	49. GFP-a6dIBB and DeRed2-PSPC1_Pos008_S001	00-NtNwByAdXzTCs3h8fwEagF
211		Nucleus	3	0.000	1.000	194	100000180	100000016	GFP-IMPa6-IBB DeRed2-PSPC1 8C-C-PSPC1 V2.00	0	49. GFP-a6dIBB and DeRed2-PSPC1_Pos008_S001	00-NtNwByAdXzTCs3h8fwEagF
145		Nucleus	3	0.000	1.000	195	100000181	100000017	GFP-IMPa6-IBB DeRed2-PSPC1 8C-C-PSPC1 V2.00	0	49. GFP-a6dIBB and DeRed2-PSPC1_Pos008_S001	00-NtNwByAdXzTCs3h8fwEagF
218		Nucleus	3	0.000	1.000	196	100000182	100000018	GFP-IMPa6-IBB DeRed2-PSPC1 8C-C-PSPC1 V2.00	0	49. GFP-a6dIBB and DeRed2-PSPC1_Pos008_S001	00-NtNwByAdXzTCs3h8fwEagF
149		Nucleus	3	0.000	1.000	197	100000183	100000019	GFP-IMPa6-IBB DeRed2-PSPC1 8C-C-PSPC1 V2.00	0	49. GFP-a6dIBB and DeRed2-PSPC1_Pos008_S001	00-NtNwByAdXzTCs3h8fwEagF
255		Nucleus	3	0.000	1.000	198	100000184	100000020	GFP-IMPa6-IBB DeRed2-PSPC1 8C-C-PSPC1 V2.00	0	49. GFP-a6dIBB and DeRed2-PSPC1_Pos008_S001	00-NtNwByAdXzTCs3h8fwEagF
255		Nucleus	3	0.000	1.000	199	100000185	100000021	GFP-IMPa6-IBB DeRed2-PSPC1 8C-C-PSPC1 V2.00	0	49. GFP-a6dIBB and DeRed2-PSPC1_Pos008_S001	00-NtNwByAdXzTCs3h8fwEagF
255		Nucleus	3	0.000	1.000	200	100000186	100000000	GFP-IMPa6-IBB DeRed2-PSPC1 8C-C-PSPC1 V2.00	0	49. GFP-a6dIBB and DeRed2-PSPC1_Pos009_S001	00-9RmjdX4MbNSyRmyZKaj6U6
167		Nucleus	3	0.000	1.000	201	100000187	100000001	GFP-IMPa6-IBB DeRed2-PSPC1 8C-C-PSPC1 V2.00	0	49. GFP-a6dIBB and DeRed2-PSPC1_Pos009_S001	00-9RmjdX4MbNSyRmyZKaj6U6
177		Nucleus	3	0.000	1.000	202	100000188	100000002	GFP-IMPa6-IBB DeRed2-PSPC1 8C-C-PSPC1 V2.00	0	49. GFP-a6dIBB and DeRed2-PSPC1_Pos009_S001	00-9RmjdX4MbNSyRmyZKaj6U6
221		Nucleus	3	0.000	1.000	203	100000189	100000003	GFP-IMPa6-IBB DeRed2-PSPC1 8C-C-PSPC1 V2.00	0	49. GFP-a6dIBB and DeRed2-PSPC1_Pos009_S001	00-9RmjdX4MbNSyRmyZKaj6U6
191		Nucleus	3	0.000	1.000	204	100000190	100000004	GFP-IMPa6-IBB DeRed2-PSPC1 8C-C-PSPC1 V2.00	0	49. GFP-a6dIBB and DeRed2-PSPC1_Pos009_S001	00-9RmjdX4MbNSyRmyZKaj6U6
255		Nucleus	3	0.000	1.000	205	100000191	100000005	GFP-IMPa6-IBB DeRed2-PSPC1 8C-C-PSPC1 V2.00	0	49. GFP-a6dIBB and DeRed2-PSPC1_Pos009_S001	00-9RmjdX4MbNSyRmyZKaj6U6
203		Nucleus	3	0.000	1.000	206	100000192	100000006	GFP-IMPa6-IBB DeRed2-PSPC1 8C-C-PSPC1 V2.00	0	49. GFP-a6dIBB and DeRed2-PSPC1_Pos009_S001	00-9RmjdX4MbNSyRmyZKaj6U6
131		Nucleus	3	0.000	1.000	207	100000193	100000007	GFP-IMPa6-IBB DeRed2-PSPC1 8C-C-PSPC1 V2.00	0	49. GFP-a6dIBB and DeRed2-PSPC1_Pos009_S001	00-9RmjdX4MbNSyRmyZKaj6U6
202		Nucleus	3	0.000	1.000	208	100000194	100000008	GFP-IMPa6-IBB DeRed2-PSPC1 8C-C-PSPC1 V2.00	0	49. GFP-a6dIBB and DeRed2-PSPC1_Pos009_S001	00-9RmjdX4MbNSyRmyZKaj6U6
231		Nucleus	3	0.000	1.000	209	100000195	100000009	GFP-IMPa6-IBB DeRed2-PSPC1 8C-C-PSPC1 V2.00	0	49. GFP-a6dIBB and DeRed2-PSPC1_Pos009_S001	00-9RmjdX4MbNSyRmyZKaj6U6
158		Nucleus	3	0.000	1.000	210	100000196	100000010	GFP-IMPa6-IBB DeRed2-PSPC1 8C-C-PSPC1 V2.00	0	49. GFP-a6dIBB and DeRed2-PSPC1_Pos009_S001	00-9RmjdX4MbNSyRmyZKaj6U6
241		Nucleus	3	0.000	1.000	211	100000197	100000011	GFP-IMPa6-IBB DeRed2-PSPC1 8C-C-PSPC1 V2.00	0	49. GFP-a6dIBB and DeRed2-PSPC1_Pos009_S001	00-9RmjdX4MbNSyRmyZKaj6U6
178		Nucleus	3	0.000	1.000	212	100000198	100000012	GFP-IMPa6-IBB DeRed2-PSPC1 8C-C-PSPC1 V2.00	0	49. GFP-a6dIBB and DeRed2-PSPC1_Pos009_S001	00-9RmjdX4MbNSyRmyZKaj6U6
210		Nucleus	3	0.000	1.000	213	100000199	100000013	GFP-IMPa6-IBB DeRed2-PSPC1 8C-C-PSPC1 V2.00	0	49. GFP-a6dIBB and DeRed2-PSPC1_Pos009_S001	00-9RmjdX4MbNSyRmyZKaj6U6
185		Nucleus	3	0.000	1.000	214	100000200	100000014	GFP-IMPa6-IBB DeRed2-PSPC1 8C-C-PSPC1 V2.00	0	49. GFP-a6dIBB and DeRed2-PSPC1_Pos009_S001	00-9RmjdX4MbNSyRmyZKaj6U6
211		Nucleus	3	0.000	1.000	215	100000201	100000015	GFP-IMPa6-IBB DeRed2-PSPC1 8C-C-PSPC1 V2.00	0	49. GFP-a6dIBB and DeRed2-PSPC1_Pos009_S001	00-9RmjdX4MbNSyRmyZKaj6U6
199		Nucleus	3	0.000	1.000	216	100000202	100000016	GFP-IMPa6-IBB DeRed2-PSPC1 8C-C-PSPC1 V2.00	0	49. GFP-a6dIBB and DeRed2-PSPC1_Pos009_S001	00-9RmjdX4MbNSyRmyZKaj6U6
166		Nucleus	3	0.000	1.000	217	100000203	100000017	GFP-IMPa6-IBB DeRed2-PSPC1 8C-C-PSPC1 V2.00	0	49. GFP-a6dIBB and DeRed2-PSPC1_Pos009_S001	00-9RmjdX4MbNSyRmyZKaj6U6
202		Nucleus	3	0.000	1.000	218	100000204	100000018	GFP-IMPa6-IBB DeRed2-PSPC1 8C-C-PSPC1 V2.00	0	49. GFP-a6dIBB and DeRed2-PSPC1_Pos009_S001	00-9RmjdX4MbNSyRmyZKaj6U6
148		Nucleus	3	0.000	1.000	219	100000205	100000019	GFP-IMPa6-IBB DeRed2-PSPC1 8C-C-PSPC1 V2.00	0	49. GFP-a6dIBB and DeRed2-PSPC1_Pos009_S001	00-9RmjdX4MbNSyRmyZKaj6U6
171		Nucleus	3	0.000	1.000	220	100000206	100000020	GFP-IMPa6-IBB DeRed2-PSPC1 8C-C-PSPC1 V2.00	0	49. GFP-a6dIBB and DeRed2-PSPC1_Pos009_S001	00-9RmjdX4MbNSyRmyZKaj6U6
186		Nucleus	3	0.000	1.000	221	100000207	100000021	GFP-IMPa6-IBB DeRed2-PSPC1 8C-C-PSPC1 V2.00	0	49. GFP-a6dIBB and DeRed2-PSPC1_Pos009_S001	00-9RmjdX4MbNSyRmyZKaj6U6
239		Nucleus	3	0.000	1.000	222	100000208	100000022	GFP-IMPa6-IBB DeRed2-PSPC1 8C-C-PSPC1 V2.00	0	49. GFP-a6dIBB and DeRed2-PSPC1_Pos009_S001	00-9RmjdX4MbNSyRmyZKaj6U6
169		Nucleus	3	0.000	1.000	223	100000209	100000023	GFP-IMPa6-IBB DeRed2-PSPC1 8C-C-PSPC1 V2.00	0	49. GFP-a6dIBB and DeRed2-PSPC1_Pos009_S001	00-9RmjdX4MbNSyRmyZKaj6U6
189		Nucleus	3	0.000	1.000	224	100000210	100000024	GFP-IMPa6-IBB DeRed2-PSPC1 8C-C-PSPC1 V2.00	0	49. GFP-a6dIBB and DeRed2-PSPC1_Pos009_S001	00-9RmjdX4MbNSyRmyZKaj6U6
219		Nucleus	3	0.000	1.000	225	100000211	100000025	GFP-IMPa6-IBB DeRed2-PSPC1 8C-C-PSPC1 V2.00	0	49. GFP-a6dIBB and DeRed2-PSPC1_Pos009_S001	00-9RmjdX4MbNSyRmyZKaj6U6
199		Nucleus	3	0.000	1.000	226	100000212	100000026	GFP-IMPa6-IBB DeRed2-PSPC1 8C-C-PSPC1 V2.00	0	49. GFP-a6dIBB and DeRed2-PSPC1_Pos009_S001	00-9RmjdX4MbNSyRmyZKaj6U6
234		Nucleus	3	0.000	1.000	227	100000213	100000027	GFP-IMPa6-IBB DeRed2-PSPC1 8C-C-PSPC1 V2.00	0	49. GFP-a6dIBB and DeRed2-PSPC1_Pos009_S001	00-9RmjdX4MbNSyRmyZKaj6U6
255		Nucleus	3	0.000	1.000	228	100000214	100000028	GFP-IMPa6-IBB DeRed2-PSPC1 8C-C-PSPC1 V2.00	0	49. GFP-a6dIBB and DeRed2-PSPC1_Pos009_S001	00-9RmjdX4MbNSyRmyZKaj6U6
183		Nucleus	3	0.000	1.000	229	100000215	100000000	GFP-IMPa6-IBB DeRed2-PSPC1 8C-C-PSPC1 V2.00	0	49. GFP-a6dIBB and DeRed2-PSPC1_Pos010_S001	00-LnEUT4MvEsmCtoYCiCRszS
199		Nucleus	3	0.000	1.000	230	100000216	100000001	GFP-IMPa6-IBB DeRed2-PSPC1 8C-C-PSPC1 V2.00	0	49. GFP-a6dIBB and DeRed2-PSPC1_Pos010_S001	00-LnEUT4MvEsmCtoYCiCRszS
226		Nucleus	3	0.000	1.000	231	100000217	100000002	GFP-IMPa6-IBB DeRed2-PSPC1 8C-C-PSPC1 V2.00	0	49. GFP-a6dIBB and DeRed2-PSPC1_Pos010_S001	00-LnEUT4MvEsmCtoYCiCRszS
207		Nucleus	3	0.000	1.000	232	100000218	100000003	GFP-IMPa6-IBB DeRed2-PSPC1 8C-C-PSPC1 V2.00	0	49. GFP-a6dIBB and DeRed2-PSPC1_Pos010_S001	00-LnEUT4MvEsmCtoYCiCRszS
205		Nucleus	3	0.000	1.000	233	100000219	100000004	GFP-IMPa6-IBB DeRed2-PSPC1 8C-C-PSPC1 V2.00	0	49. GFP-a6dIBB and DeRed2-PSPC1_Pos010_S001	00-LnEUT4MvEsmCtoYCiCRszS
255		Nucleus	3	0.000	1.000	234	100000220	100000005	GFP-IMPa6-IBB DeRed2-PSPC1 8C-C-PSPC1 V2.00	0	49. GFP-a6dIBB and DeRed2-PSPC1_Pos010_S001	00-LnEUT4MvEsmCtoYCiCRszS
255		Nucleus	3	0.000	1.000	235	100000221	100000006	GFP-IMPa6-IBB DeRed2-PSPC1 8C-C-PSPC1 V2.00	0	49. GFP-a6dIBB and DeRed2-PSPC1_Pos010_S001	00-LnEUT4MvEsmCtoYCiCRszS
255		Nucleus	3	0.000	1.000	236	100000222	100000007	GFP-IMPa6-IBB DeRed2-PSPC1 8C-C-PSPC1 V2.00	0	49. GFP-a6dIBB and DeRed2-PSPC1_Pos010_S001	00-LnEUT4MvEsmCtoYCiCRszS
213		Nucleus	3	0.000	1.000	237	100000223	100000008	GFP-IMPa6-IBB DeRed2-PSPC1 8C-C-PSPC1 V2.00	0	49. GFP-a6dIBB and DeRed2-PSPC1_Pos010_S001	00-LnEUT4MvEsmCtoYCiCRszS
205		Nucleus	3	0.000	1.000	238	100000224	100000009	GFP-IMPa6-IBB DeRed2-PSPC1 8C-C-PSPC1 V2.00	0	49. GFP-a6dIBB and DeRed2-PSPC1_Pos010_S001	00-LnEUT4MvEsmCtoYCiCRszS
205		Nucleus	3	0.000	1.000	239	100000225	100000010	GFP-IMPa6-IBB DeRed2-PSPC1 8C-C-PSPC1 V2.00	0	49. GFP-a6dIBB and DeRed2-PSPC1_Pos010_S001	00-LnEUT4MvEsmCtoYCiCRszS
234		Nucleus	3	0.000	1.000	240	100000226	100000011	GFP-IMPa6-IBB DeRed2-PSPC1 8C-C-PSPC1 V2.00	0	49. GFP-a6dIBB and DeRed2-PSPC1_Pos010_S001	00-LnEUT4MvEsmCtoYCiCRszS
171		Nucleus	3	0.000	1.000	241	100000227	100000012	GFP-IMPa6-IBB DeRed2-PSPC1 8C-C-PSPC1 V2.00	0	49. GFP-a6dIBB and DeRed2-PSPC1_Pos010_S001	00-LnEUT4MvEsmCtoYCiCRszS
211		Nucleus	3	0.000	1.000	242	100000228	100000013	GFP-IMPa6-IBB DeRed2-PSPC1 8C-C-PSPC1 V2.00	0	49. GFP-a6dIBB and DeRed2-PSPC1_Pos010_S001	00-LnEUT4MvEsmCtoYCiCRszS
118		Nucleus	3	0.000	1.000	243	100000229	100000014	GFP-IMPa6-IBB DeRed2-PSPC1 8C-C-PSPC1 V2.00	0	49. GFP-a6dIBB and DeRed2-PSPC1_Pos010_S001	00-LnEUT4MvEsmCtoYCiCRszS
225		Nucleus	3	0.000	1.000	244	100000230	100000015	GFP-IMPa6-IBB DeRed2-PSPC1 8C-C-PSPC1 V2.00	0	49. GFP-a6dIBB and DeRed2-PSPC1_Pos010_S001	00-LnEUT4MvEsmCtoYCiCRszS
200		Nucleus	3	0.000	1.000	245	100000231	100000016	GFP-IMPa6-IBB DeRed2-PSPC1 8C-C-PSPC1 V2.00	0	49. GFP-a6dIBB and DeRed2-PSPC1_Pos010_S001	00-LnEUT4MvEsmCtoYCiCRszS
240		Nucleus	3	0.000	1.000	246	100000232	100000017	GFP-IMPa6-IBB DeRed2-PSPC1 8C-C-PSPC1 V2.00	0	49. GFP-a6dIBB and DeRed2-PSPC1_Pos010_S001	00-LnEUT4MvEsmCtoYCiCRszS
185		Nucleus	3	0.000	1.000	247	100000233	100000018	GFP-IMPa6-IBB DeRed2-PSPC1 8C-C-PSPC1 V2.00	0	49. GFP-a6dIBB and DeRed2-PSPC1_Pos010_S001	00-LnEUT4MvEsmCtoYCiCRszS
210		Nucleus	3	0.000	1.000	248	100000234	100000019	GFP-IMPa6-IBB DeRed2-PSPC1 8C-C-PSPC1 V2.00	0	49. GFP-a6dIBB and DeRed2-PSPC1_Pos010_S001	00-LnEUT4MvEsmCtoYCiCRszS
190		Nucleus	3	0.000	1.000	249	100000235	100000020	GFP-IMPa6-IBB DeRed2-PSPC1 8C-C-PSPC1 V2.00	0	49. GFP-a6dIBB and DeRed2-PSPC1_Pos010_S001	00-LnEUT4MvEsmCtoYCiCRszS
145		Nucleus	3	0.000	1.000	250	100000236	100000021	GFP-IMPa6-IBB DeRed2-PSPC1 8C-C-PSPC1 V2.00	0	49. GFP-a6dIBB and DeRed2-PSPC1_Pos010_S001	00-LnEUT4MvEsmCtoYCiCRszS
207		Nucleus	3	0.000	1.000	252	100000237	100000000	GFP-IMPa6-IBB DeRed2-PSPC1 8C-C-PSPC1 V2.00	0	49. GFP-a6dIBB and DeRed2-PSPC1_Pos011_S001	00-QDtt6BpbsQgLPtDT38V2Fj
189		Nucleus	3	0.000	1.000	253	100000238	100000001	GFP-IMPa6-IBB DeRed2-PSPC1 8C-C-PSPC1 V2.00	0	49. GFP-a6dIBB and DeRed2-PSPC1_Pos011_S001	00-QDtt6BpbsQgLPtDT38V2Fj
255		Nucleus	3	0.000	1.000	254	100000239	100000002	GFP-IMPa6-IBB DeRed2-PSPC1 8C-C-PSPC1 V2.00	0	49. GFP-a6dIBB and DeRed2-PSPC1_Pos011_S001	00-QDtt6BpbsQgLPtDT38V2Fj
216		Nucleus	3	0.000	1.000	255	100000240	100000003	GFP-IMPa6-IBB DeRed2-PSPC1 8C-C-PSPC1 V2.00	0	49. GFP-a6dIBB and DeRed2-PSPC1_Pos011_S001	00-QDtt6BpbsQgLPtDT38V2Fj
193		Nucleus	3	0.000	1.000	256	100000241	100000004	GFP-IMPa6-IBB DeRed2-PSPC1 8C-C-PSPC1 V2.00	0	49. GFP-a6dIBB and DeRed2-PSPC1_Pos011_S001	00-QDtt6BpbsQgLPtDT38V2Fj
255		Nucleus	3	0.000	1.000	257	100000242	100000005	GFP-IMPa6-IBB DeRed2-PSPC1 8C-C-PSPC1 V2.00	0	49. GFP-a6dIBB and DeRed2-PSPC1_Pos011_S001	00-QDtt6BpbsQgLPtDT38V2Fj
172		Nucleus	3	0.000	1.000	258	100000243	100000006	GFP-IMPa6-IBB DeRed2-PSPC1 8C-C-PSPC1 V2.00	0	49. GFP-a6dIBB and DeRed2-PSPC1_Pos011_S001	00-QDtt6BpbsQgLPtDT38V2Fj
235		Nucleus	3	0.000	1.000	259	100000244	100000007	GFP-IMPa6-IBB DeRed2-PSPC1 8C-C-PSPC1 V2.00	0	49. GFP-a6dIBB and DeRed2-PSPC1_Pos011_S001	00-QDtt6BpbsQgLPtDT38V2Fj
179		Nucleus	3	0.000	1.000	260	100000245	100000008	GFP-IMPa6-IBB DeRed2-PSPC1 8C-C-PSPC1 V2.00	0	49. GFP-a6dIBB and DeRed2-PSPC1_Pos011_S001	00-QDtt6BpbsQgLPtDT38V2Fj
223		Nucleus	3	0.000	1.000	261	100000246	100000009	GFP-IMPa6-IBB DeRed2-PSPC1 8C-C-PSPC1 V2.00	0	49. GFP-a6dIBB and DeRed2-PSPC1_Pos011_S001	00-QDtt6BpbsQgLPtDT38V2Fj
191		Nucleus	3	0.000	1.000	262	100000247	100000010	GFP-IMPa6-IBB DeRed2-PSPC1 8C-C-PSPC1 V2.00	0	49. GFP-a6dIBB and DeRed2-PSPC1_Pos011_S001	00-QDtt6BpbsQgLPtDT38V2Fj
255		Nucleus	3	0.000	1.000	263	100000248	100000011	GFP-IMPa6-IBB DeRed2-PSPC1 8C-C-PSPC1 V2.00	0	49. GFP-a6dIBB and DeRed2-PSPC1_Pos011_S001	00-QDtt6BpbsQgLPtDT38V2Fj
203		Nucleus	3	0.000	1.000	264	100000249	100000012	GFP-IMPa6-IBB DeRed2-PSPC1 8C-C-PSPC1 V2.00	0	49. GFP-a6dIBB and DeRed2-PSPC1_Pos011_S001	00-QDtt6BpbsQgLPtDT38V2Fj
170		Nucleus	3	0.000	1.000	265	100000250	100000013	GFP-IMPa6-IBB DeRed2-PSPC1 8C-C-PSPC1 V2.00	0	49. GFP-a6dIBB and DeRed2-PSPC1_Pos011_S001	00-QDtt6BpbsQgLPtDT38V2Fj
255		Nucleus	3	0.000	1.000	266	100000251	100000014	GFP-IMPa6-IBB DeRed2-PSPC1 8C-C-PSPC1 V2.00	0	49. GFP-a6dIBB and DeRed2-PSPC1_Pos011_S001	00-QDtt6BpbsQgLPtDT38V2Fj
199		Nucleus	3	0.000	1.000	267	100000252	100000015	GFP-IMPa6-IBB DeRed2-PSPC1 8C-C-PSPC1 V2.00	0	49. GFP-a6dIBB and DeRed2-PSPC1_Pos011_S001	00-QDtt6BpbsQgLPtDT38V2Fj
255		Nucleus	3	0.000	1.000	268	100000253	100000016	GFP-IMPa6-IBB DeRed2-PSPC1 8C-C-PSPC1 V2.00	0	49. GFP-a6dIBB and DeRed2-PSPC1_Pos011_S001	00-QDtt6BpbsQgLPtDT38V2Fj
255		Nucleus	3	0.000	1.000	269	100000254	100000017	GFP-IMPa6-IBB DeRed2-PSPC1 8C-C-PSPC1 V2.00	0	49. GFP-a6dIBB and DeRed2-PSPC1_Pos011_S001	00-QDtt6BpbsQgLPtDT38V2Fj
244		Nucleus	3	0.000	1.000	270	100000255	100000018	GFP-IMPa6-IBB DeRed2-PSPC1 8C-C-PSPC1 V2.00	0	49. GFP-a6dIBB and DeRed2-PSPC1_Pos011_S001	00-QDtt6BpbsQgLPtDT38V2Fj
255		Nucleus	3	0.000	1.000	271	100000256	100000019	GFP-IMPa6-IBB DeRed2-PSPC1 8C-C-PSPC1 V2.00	0	49. GFP-a6dIBB and DeRed2-PSPC1_Pos011_S001	00-QDtt6BpbsQgLPtDT38V2Fj
228		Nucleus	3	0.000	1.000	272	100000257	100000020	GFP-IMPa6-IBB DeRed2-PSPC1 8C-C-PSPC1 V2.00	0	49. GFP-a6dIBB and DeRed2-PSPC1_Pos011_S001	00-QDtt6BpbsQgLPtDT38V2Fj
255		Nucleus	3	0.000	1.000	273	100000258	100000021	GFP-IMPa6-IBB DeRed2-PSPC1 8C-C-PSPC1 V2.00	0	49. GFP-a6dIBB and DeRed2-PSPC1_Pos011_S001	00-QDtt6BpbsQgLPtDT38V2Fj
255		Nucleus	3	0.000	1.000	274	100000259	100000022	GFP-IMPa6-IBB DeRed2-PSPC1 8C-C-PSPC1 V2.00	0	49. GFP-a6dIBB and DeRed2-PSPC1_Pos011_S001	00-QDtt6BpbsQgLPtDT38V2Fj
255		Nucleus	3	0.000	1.000	275	100000260	100000023	GFP-IMPa6-IBB DeRed2-PSPC1 8C-C-PSPC1 V2.00	0	49. GFP-a6dIBB and DeRed2-PSPC1_Pos011_S001	00-QDtt6BpbsQgLPtDT38V2Fj
255		Nucleus	3	0.000	1.000	276	100000261	100000024	GFP-IMPa6-IBB DeRed2-PSPC1 8C-C-PSPC1 V2.00	0	49. GFP-a6dIBB and DeRed2-PSPC1_Pos011_S001	00-QDtt6BpbsQgLPtDT38V2Fj
255		Nucleus	3	0.000	1.000	277	100000262	100000025	GFP-IMPa6-IBB DeRed2-PSPC1 8C-C-PSPC1 V2.00	0	49. GFP-a6dIBB and DeRed2-PSPC1_Pos011_S001	00-QDtt6BpbsQgLPtDT38V2Fj
255		Nucleus	3	0.000	1.000	278	100000263	100000026	GFP-IMPa6-IBB DeRed2-PSPC1 8C-C-PSPC1 V2.00	0	49. GFP-a6dIBB and DeRed2-PSPC1_Pos011_S001	00-QDtt6BpbsQgLPtDT38V2Fj
208		Nucleus	3	0.000	1.000	279	100000264	100000000	GFP-IMPa6-IBB DeRed2-PSPC1 8C-C-PSPC1 V2.00	0	49. GFP-a6dIBB and DeRed2-PSPC1_Pos012_S001	00-pXmNXD5UZW3KJFaSFestKC
255		Nucleus	3	0.000	1.000	280	100000265	100000001	GFP-IMPa6-IBB DeRed2-PSPC1 8C-C-PSPC1 V2.00	0	49. GFP-a6dIBB and DeRed2-PSPC1_Pos012_S001	00-pXmNXD5UZW3KJFaSFestKC
222		Nucleus	3	0.000	1.000	281	100000266	100000002	GFP-IMPa6-IBB DeRed2-PSPC1 8C-C-PSPC1 V2.00	0	49. GFP-a6dIBB and DeRed2-PSPC1_Pos012_S001	00-pXmNXD5UZW3KJFaSFestKC
156		Nucleus	3	0.000	1.000	282	100000267	100000003	GFP-IMPa6-IBB DeRed2-PSPC1 8C-C-PSPC1 V2.00	0	49. GFP-a6dIBB and DeRed2-PSPC1_Pos012_S001	00-pXmNXD5UZW3KJFaSFestKC
247		Nucleus	3	0.000	1.000	283	100000268	100000004	GFP-IMPa6-IBB DeRed2-PSPC1 8C-C-PSPC1 V2.00	0	49. GFP-a6dIBB and DeRed2-PSPC1_Pos012_S001	00-pXmNXD5UZW3KJFaSFestKC
235		Nucleus	3	0.000	1.000	284	100000269	100000005	GFP-IMPa6-IBB DeRed2-PSPC1 8C-C-PSPC1 V2.00	0	49. GFP-a6dIBB and DeRed2-PSPC1_Pos012_S001	00-pXmNXD5UZW3KJFaSFestKC
236		Nucleus	3	0.000	1.000	285	100000270	100000006	GFP-IMPa6-IBB DeRed2-PSPC1 8C-C-PSPC1 V2.00	0	49. GFP-a6dIBB and DeRed2-PSPC1_Pos012_S001	00-pXmNXD5UZW3KJFaSFestKC
254		Nucleus	3	0.000	1.000	286	100000271	100000007	GFP-IMPa6-IBB DeRed2-PSPC1 8C-C-PSPC1 V2.00	0	49. GFP-a6dIBB and DeRed2-PSPC1_Pos012_S001	00-pXmNXD5UZW3KJFaSFestKC
247		Nucleus	3	0.000	1.000	287	100000272	100000008	GFP-IMPa6-IBB DeRed2-PSPC1 8C-C-PSPC1 V2.00	0	49. GFP-a6dIBB and DeRed2-PSPC1_Pos012_S001	00-pXmNXD5UZW3KJFaSFestKC
251		Nucleus	3	0.000	1.000	288	100000273	100000009	GFP-IMPa6-IBB DeRed2-PSPC1 8C-C-PSPC1 V2.00	0	49. GFP-a6dIBB and DeRed2-PSPC1_Pos012_S001	00-pXmNXD5UZW3KJFaSFestKC
228		Nucleus	3	0.000	1.000	289	100000274	100000010	GFP-IMPa6-IBB DeRed2-PSPC1 8C-C-PSPC1 V2.00	0	49. GFP-a6dIBB and DeRed2-PSPC1_Pos012_S001	00-pXmNXD5UZW3KJFaSFestKC
153		Nucleus	3	0.000	1.000	290	100000275	100000011	GFP-IMPa6-IBB DeRed2-PSPC1 8C-C-PSPC1 V2.00	0	49. GFP-a6dIBB and DeRed2-PSPC1_Pos012_S001	00-pXmNXD5UZW3KJFaSFestKC
152		Nucleus	3	0.000	1.000	291	100000276	100000012	GFP-IMPa6-IBB DeRed2-PSPC1 8C-C-PSPC1 V2.00	0	49. GFP-a6dIBB and DeRed2-PSPC1_Pos012_S001	00-pXmNXD5UZW3KJFaSFestKC
206		Nucleus	3	0.000	1.000	292	100000277	100000013	GFP-IMPa6-IBB DeRed2-PSPC1 8C-C-PSPC1 V2.00	0	49. GFP-a6dIBB and DeRed2-PSPC1_Pos012_S001	00-pXmNXD5UZW3KJFaSFestKC
235		Nucleus	3	0.000	1.000	293	100000278	100000014	GFP-IMPa6-IBB DeRed2-PSPC1 8C-C-PSPC1 V2.00	0	49. GFP-a6dIBB and DeRed2-PSPC1_Pos012_S001	00-pXmNXD5UZW3KJFaSFestKC
224		Nucleus	3	0.000	1.000	294	100000279	100000015	GFP-IMPa6-IBB DeRed2-PSPC1 8C-C-PSPC1 V2.00	0	49. GFP-a6dIBB and DeRed2-PSPC1_Pos012_S001	00-pXmNXD5UZW3KJFaSFestKC
255		Nucleus	3	0.000	1.000	295	100000280	100000016	GFP-IMPa6-IBB DeRed2-PSPC1 8C-C-PSPC1 V2.00	0	49. GFP-a6dIBB and DeRed2-PSPC1_Pos012_S001	00-pXmNXD5UZW3KJFaSFestKC
225		Nucleus	3	0.000	1.000	296	100000281	100000017	GFP-IMPa6-IBB DeRed2-PSPC1 8C-C-PSPC1 V2.00	0	49. GFP-a6dIBB and DeRed2-PSPC1_Pos012_S001	00-pXmNXD5UZW3KJFaSFestKC
167		Nucleus	3	0.000	1.000	297	100000282	100000018	GFP-IMPa6-IBB DeRed2-PSPC1 8C-C-PSPC1 V2.00	0	49. GFP-a6dIBB and DeRed2-PSPC1_Pos012_S001	00-pXmNXD5UZW3KJFaSFestKC
175		Nucleus	3	0.000	1.000	298	100000283	100000019	GFP-IMPa6-IBB DeRed2-PSPC1 8C-C-PSPC1 V2.00	0	49. GFP-a6dIBB and DeRed2-PSPC1_Pos012_S001	00-pXmNXD5UZW3KJFaSFestKC
230		Nucleus	3	0.000	1.000	299	100000284	100000020	GFP-IMPa6-IBB DeRed2-PSPC1 8C-C-PSPC1 V2.00	0	49. GFP-a6dIBB and DeRed2-PSPC1_Pos012_S001	00-pXmNXD5UZW3KJFaSFestKC
249		Nucleus	3	0.000	1.000	300	100000285	100000021	GFP-IMPa6-IBB DeRed2-PSPC1 8C-C-PSPC1 V2.00	0	49. GFP-a6dIBB and DeRed2-PSPC1_Pos012_S001	00-pXmNXD5UZW3KJFaSFestKC
252		Nucleus	3	0.000	1.000	301	100000286	100000022	GFP-IMPa6-IBB DeRed2-PSPC1 8C-C-PSPC1 V2.00	0	49. GFP-a6dIBB and DeRed2-PSPC1_Pos012_S001	00-pXmNXD5UZW3KJFaSFestKC
255		Nucleus	3	0.000	1.000	302	100000287	100000023	GFP-IMPa6-IBB DeRed2-PSPC1 8C-C-PSPC1 V2.00	0	49. GFP-a6dIBB and DeRed2-PSPC1_Pos012_S001	00-pXmNXD5UZW3KJFaSFestKC
255		Nucleus	3	0.000	1.000	303	100000288	100000024	GFP-IMPa6-IBB DeRed2-PSPC1 8C-C-PSPC1 V2.00	0	49. GFP-a6dIBB and DeRed2-PSPC1_Pos012_S001	00-pXmNXD5UZW3KJFaSFestKC
255		Nucleus	3	0.000	1.000	307	100000289	100000000	GFP-IMPa6-IBB DeRed2-PSPC1 8C-C-PSPC1 V2.00	0	49. GFP-a6dIBB and DeRed2-PSPC1_Pos013_S001	00-EoDGRngtqpbviaQw9vPEpB
255		Nucleus	3	0.000	1.000	308	100000290	100000001	GFP-IMPa6-IBB DeRed2-PSPC1 8C-C-PSPC1 V2.00	0	49. GFP-a6dIBB and DeRed2-PSPC1_Pos013_S001	00-EoDGRngtqpbviaQw9vPEpB
255		Nucleus	3	0.000	1.000	309	100000291	100000002	GFP-IMPa6-IBB DeRed2-PSPC1 8C-C-PSPC1 V2.00	0	49. GFP-a6dIBB and DeRed2-PSPC1_Pos013_S001	00-EoDGRngtqpbviaQw9vPEpB
255		Nucleus	3	0.000	1.000	310	100000292	100000003	GFP-IMPa6-IBB DeRed2-PSPC1 8C-C-PSPC1 V2.00	0	49. GFP-a6dIBB and DeRed2-PSPC1_Pos013_S001	00-EoDGRngtqpbviaQw9vPEpB
255		Nucleus	3	0.000	1.000	312	100000293	100000004	GFP-IMPa6-IBB DeRed2-PSPC1 8C-C-PSPC1 V2.00	0	49. GFP-a6dIBB and DeRed2-PSPC1_Pos013_S001	00-EoDGRngtqpbviaQw9vPEpB
255		Nucleus	3	0.000	1.000	313	100000294	100000005	GFP-IMPa6-IBB DeRed2-PSPC1 8C-C-PSPC1 V2.00	0	49. GFP-a6dIBB and DeRed2-PSPC1_Pos013_S001	00-EoDGRngtqpbviaQw9vPEpB
214		Nucleus	3	0.000	1.000	314	100000295	100000006	GFP-IMPa6-IBB DeRed2-PSPC1 8C-C-PSPC1 V2.00	0	49. GFP-a6dIBB and DeRed2-PSPC1_Pos013_S001	00-EoDGRngtqpbviaQw9vPEpB
206		Nucleus	3	0.000	1.000	315	100000296	100000007	GFP-IMPa6-IBB DeRed2-PSPC1 8C-C-PSPC1 V2.00	0	49. GFP-a6dIBB and DeRed2-PSPC1_Pos013_S001	00-EoDGRngtqpbviaQw9vPEpB
207		Nucleus	3	0.000	1.000	316	100000297	100000008	GFP-IMPa6-IBB DeRed2-PSPC1 8C-C-PSPC1 V2.00	0	49. GFP-a6dIBB and DeRed2-PSPC1_Pos013_S001	00-EoDGRngtqpbviaQw9vPEpB
227		Nucleus	3	0.000	1.000	317	100000298	100000009	GFP-IMPa6-IBB DeRed2-PSPC1 8C-C-PSPC1 V2.00	0	49. GFP-a6dIBB and DeRed2-PSPC1_Pos013_S001	00-EoDGRngtqpbviaQw9vPEpB
213		Nucleus	3	0.000	1.000	318	100000299	100000010	GFP-IMPa6-IBB DeRed2-PSPC1 8C-C-PSPC1 V2.00	0	49. GFP-a6dIBB and DeRed2-PSPC1_Pos013_S001	00-EoDGRngtqpbviaQw9vPEpB
216		Nucleus	3	0.000	1.000	319	100000300	100000011	GFP-IMPa6-IBB DeRed2-PSPC1 8C-C-PSPC1 V2.00	0	49. GFP-a6dIBB and DeRed2-PSPC1_Pos013_S001	00-EoDGRngtqpbviaQw9vPEpB
252		Nucleus	3	0.000	1.000	320	100000301	100000012	GFP-IMPa6-IBB DeRed2-PSPC1 8C-C-PSPC1 V2.00	0	49. GFP-a6dIBB and DeRed2-PSPC1_Pos013_S001	00-EoDGRngtqpbviaQw9vPEpB
231		Nucleus	3	0.000	1.000	321	100000302	100000013	GFP-IMPa6-IBB DeRed2-PSPC1 8C-C-PSPC1 V2.00	0	49. GFP-a6dIBB and DeRed2-PSPC1_Pos013_S001	00-EoDGRngtqpbviaQw9vPEpB
255		Nucleus	3	0.000	1.000	322	100000303	100000014	GFP-IMPa6-IBB DeRed2-PSPC1 8C-C-PSPC1 V2.00	0	49. GFP-a6dIBB and DeRed2-PSPC1_Pos013_S001	00-EoDGRngtqpbviaQw9vPEpB
255		Nucleus	3	0.000	1.000	323	100000304	100000015	GFP-IMPa6-IBB DeRed2-PSPC1 8C-C-PSPC1 V2.00	0	49. GFP-a6dIBB and DeRed2-PSPC1_Pos013_S001	00-EoDGRngtqpbviaQw9vPEpB
171		Nucleus	3	0.000	1.000	324	100000305	100000016	GFP-IMPa6-IBB DeRed2-PSPC1 8C-C-PSPC1 V2.00	0	49. GFP-a6dIBB and DeRed2-PSPC1_Pos013_S001	00-EoDGRngtqpbviaQw9vPEpB
213		Nucleus	3	0.000	1.000	325	100000306	100000017	GFP-IMPa6-IBB DeRed2-PSPC1 8C-C-PSPC1 V2.00	0	49. GFP-a6dIBB and DeRed2-PSPC1_Pos013_S001	00-EoDGRngtqpbviaQw9vPEpB
209		Nucleus	3	0.000	1.000	326	100000307	100000018	GFP-IMPa6-IBB DeRed2-PSPC1 8C-C-PSPC1 V2.00	0	49. GFP-a6dIBB and DeRed2-PSPC1_Pos013_S001	00-EoDGRngtqpbviaQw9vPEpB
189		Nucleus	3	0.000	1.000	327	100000308	100000019	GFP-IMPa6-IBB DeRed2-PSPC1 8C-C-PSPC1 V2.00	0	49. GFP-a6dIBB and DeRed2-PSPC1_Pos013_S001	00-EoDGRngtqpbviaQw9vPEpB
196		Nucleus	3	0.000	1.000	328	100000309	100000020	GFP-IMPa6-IBB DeRed2-PSPC1 8C-C-PSPC1 V2.00	0	49. GFP-a6dIBB and DeRed2-PSPC1_Pos013_S001	00-EoDGRngtqpbviaQw9vPEpB
175		Nucleus	3	0.000	1.000	329	100000310	100000021	GFP-IMPa6-IBB DeRed2-PSPC1 8C-C-PSPC1 V2.00	0	49. GFP-a6dIBB and DeRed2-PSPC1_Pos013_S001	00-EoDGRngtqpbviaQw9vPEpB
189		Nucleus	3	0.000	1.000	330	100000311	100000022	GFP-IMPa6-IBB DeRed2-PSPC1 8C-C-PSPC1 V2.00	0	49. GFP-a6dIBB and DeRed2-PSPC1_Pos013_S001	00-EoDGRngtqpbviaQw9vPEpB
255		Nucleus	3	0.000	1.000	331	100000312	100000023	GFP-IMPa6-IBB DeRed2-PSPC1 8C-C-PSPC1 V2.00	0	49. GFP-a6dIBB and DeRed2-PSPC1_Pos013_S001	00-EoDGRngtqpbviaQw9vPEpB
236		Nucleus	3	0.000	1.000	332	100000313	100000024	GFP-IMPa6-IBB DeRed2-PSPC1 8C-C-PSPC1 V2.00	0	49. GFP-a6dIBB and DeRed2-PSPC1_Pos013_S001	00-EoDGRngtqpbviaQw9vPEpB
255		Nucleus	3	0.000	1.000	333	100000314	100000025	GFP-IMPa6-IBB DeRed2-PSPC1 8C-C-PSPC1 V2.00	0	49. GFP-a6dIBB and DeRed2-PSPC1_Pos013_S001	00-EoDGRngtqpbviaQw9vPEpB
234		Nucleus	3	0.000	1.000	334	100000315	100000026	GFP-IMPa6-IBB DeRed2-PSPC1 8C-C-PSPC1 V2.00	0	49. GFP-a6dIBB and DeRed2-PSPC1_Pos013_S001	00-EoDGRngtqpbviaQw9vPEpB
255		Nucleus	3	0.000	1.000	335	100000316	100000027	GFP-IMPa6-IBB DeRed2-PSPC1 8C-C-PSPC1 V2.00	0	49. GFP-a6dIBB and DeRed2-PSPC1_Pos013_S001	00-EoDGRngtqpbviaQw9vPEpB
255		Nucleus	3	0.000	1.000	336	100000317	100000028	GFP-IMPa6-IBB DeRed2-PSPC1 8C-C-PSPC1 V2.00	0	49. GFP-a6dIBB and DeRed2-PSPC1_Pos013_S001	00-EoDGRngtqpbviaQw9vPEpB
255		Nucleus	3	0.000	1.000	337	100000318	100000029	GFP-IMPa6-IBB DeRed2-PSPC1 8C-C-PSPC1 V2.00	0	49. GFP-a6dIBB and DeRed2-PSPC1_Pos013_S001	00-EoDGRngtqpbviaQw9vPEpB
255		Nucleus	3	0.000	1.000	338	100000319	100000030	GFP-IMPa6-IBB DeRed2-PSPC1 8C-C-PSPC1 V2.00	0	49. GFP-a6dIBB and DeRed2-PSPC1_Pos013_S001	00-EoDGRngtqpbviaQw9vPEpB
255		Nucleus	3	0.000	1.000	339	100000320	100000031	GFP-IMPa6-IBB DeRed2-PSPC1 8C-C-PSPC1 V2.00	0	49. GFP-a6dIBB and DeRed2-PSPC1_Pos013_S001	00-EoDGRngtqpbviaQw9vPEpB
255		Nucleus	3	0.000	1.000	340	100000321	100000032	GFP-IMPa6-IBB DeRed2-PSPC1 8C-C-PSPC1 V2.00	0	49. GFP-a6dIBB and DeRed2-PSPC1_Pos013_S001	00-EoDGRngtqpbviaQw9vPEpB
255		Nucleus	3	0.000	1.000	343	100000322	100000000	GFP-IMPa6-IBB DeRed2-PSPC1 8C-C-PSPC1 V2.00	0	49. GFP-a6dIBB and DeRed2-PSPC1_Pos014_S001	00-RS3P2QKbD4P4DZVaWwjzAE
255		Nucleus	3	0.000	1.000	344	100000323	100000001	GFP-IMPa6-IBB DeRed2-PSPC1 8C-C-PSPC1 V2.00	0	49. GFP-a6dIBB and DeRed2-PSPC1_Pos014_S001	00-RS3P2QKbD4P4DZVaWwjzAE
236		Nucleus	3	0.000	1.000	345	100000324	100000002	GFP-IMPa6-IBB DeRed2-PSPC1 8C-C-PSPC1 V2.00	0	49. GFP-a6dIBB and DeRed2-PSPC1_Pos014_S001	00-RS3P2QKbD4P4DZVaWwjzAE
255		Nucleus	3	0.000	1.000	347	100000325	100000003	GFP-IMPa6-IBB DeRed2-PSPC1 8C-C-PSPC1 V2.00	0	49. GFP-a6dIBB and DeRed2-PSPC1_Pos014_S001	00-RS3P2QKbD4P4DZVaWwjzAE
255		Nucleus	3	0.000	1.000	348	100000326	100000004	GFP-IMPa6-IBB DeRed2-PSPC1 8C-C-PSPC1 V2.00	0	49. GFP-a6dIBB and DeRed2-PSPC1_Pos014_S001	00-RS3P2QKbD4P4DZVaWwjzAE
255		Nucleus	3	0.000	1.000	349	100000327	100000005	GFP-IMPa6-IBB DeRed2-PSPC1 8C-C-PSPC1 V2.00	0	49. GFP-a6dIBB and DeRed2-PSPC1_Pos014_S001	00-RS3P2QKbD4P4DZVaWwjzAE
235		Nucleus	3	0.000	1.000	350	100000328	100000006	GFP-IMPa6-IBB DeRed2-PSPC1 8C-C-PSPC1 V2.00	0	49. GFP-a6dIBB and DeRed2-PSPC1_Pos014_S001	00-RS3P2QKbD4P4DZVaWwjzAE
255		Nucleus	3	0.000	1.000	351	100000329	100000007	GFP-IMPa6-IBB DeRed2-PSPC1 8C-C-PSPC1 V2.00	0	49. GFP-a6dIBB and DeRed2-PSPC1_Pos014_S001	00-RS3P2QKbD4P4DZVaWwjzAE
236		Nucleus	3	0.000	1.000	355	100000330	100000000	GFP-IMPa6-IBB DeRed2-PSPC1 8C-C-PSPC1 V2.00	0	49. GFP-a6dIBB and DeRed2-PSPC1_Pos015_S001	00-pa5s3Pt26jrSE8kcdYTpTa
205		Nucleus	3	0.000	1.000	356	100000331	100000001	GFP-IMPa6-IBB DeRed2-PSPC1 8C-C-PSPC1 V2.00	0	49. GFP-a6dIBB and DeRed2-PSPC1_Pos015_S001	00-pa5s3Pt26jrSE8kcdYTpTa
238		Nucleus	3	0.000	1.000	357	100000332	100000002	GFP-IMPa6-IBB DeRed2-PSPC1 8C-C-PSPC1 V2.00	0	49. GFP-a6dIBB and DeRed2-PSPC1_Pos015_S001	00-pa5s3Pt26jrSE8kcdYTpTa
209		Nucleus	3	0.000	1.000	358	100000333	100000003	GFP-IMPa6-IBB DeRed2-PSPC1 8C-C-PSPC1 V2.00	0	49. GFP-a6dIBB and DeRed2-PSPC1_Pos015_S001	00-pa5s3Pt26jrSE8kcdYTpTa
216		Nucleus	3	0.000	1.000	359	100000334	100000004	GFP-IMPa6-IBB DeRed2-PSPC1 8C-C-PSPC1 V2.00	0	49. GFP-a6dIBB and DeRed2-PSPC1_Pos015_S001	00-pa5s3Pt26jrSE8kcdYTpTa
213		Nucleus	3	0.000	1.000	360	100000335	100000005	GFP-IMPa6-IBB DeRed2-PSPC1 8C-C-PSPC1 V2.00	0	49. GFP-a6dIBB and DeRed2-PSPC1_Pos015_S001	00-pa5s3Pt26jrSE8kcdYTpTa
186		Nucleus	3	0.000	1.000	361	100000336	100000006	GFP-IMPa6-IBB DeRed2-PSPC1 8C-C-PSPC1 V2.00	0	49. GFP-a6dIBB and DeRed2-PSPC1_Pos015_S001	00-pa5s3Pt26jrSE8kcdYTpTa
227		Nucleus	3	0.000	1.000	362	100000337	100000007	GFP-IMPa6-IBB DeRed2-PSPC1 8C-C-PSPC1 V2.00	0	49. GFP-a6dIBB and DeRed2-PSPC1_Pos015_S001	00-pa5s3Pt26jrSE8kcdYTpTa
171		Nucleus	3	0.000	1.000	363	100000338	100000008	GFP-IMPa6-IBB DeRed2-PSPC1 8C-C-PSPC1 V2.00	0	49. GFP-a6dIBB and DeRed2-PSPC1_Pos015_S001	00-pa5s3Pt26jrSE8kcdYTpTa
244		Nucleus	3	0.000	1.000	364	100000339	100000009	GFP-IMPa6-IBB DeRed2-PSPC1 8C-C-PSPC1 V2.00	0	49. GFP-a6dIBB and DeRed2-PSPC1_Pos015_S001	00-pa5s3Pt26jrSE8kcdYTpTa
255		Nucleus	3	0.000	1.000	365	100000340	100000010	GFP-IMPa6-IBB DeRed2-PSPC1 8C-C-PSPC1 V2.00	0	49. GFP-a6dIBB and DeRed2-PSPC1_Pos015_S001	00-pa5s3Pt26jrSE8kcdYTpTa
255		Nucleus	3	0.000	1.000	366	100000341	100000011	GFP-IMPa6-IBB DeRed2-PSPC1 8C-C-PSPC1 V2.00	0	49. GFP-a6dIBB and DeRed2-PSPC1_Pos015_S001	00-pa5s3Pt26jrSE8kcdYTpTa
226		Nucleus	3	0.000	1.000	367	100000342	100000012	GFP-IMPa6-IBB DeRed2-PSPC1 8C-C-PSPC1 V2.00	0	49. GFP-a6dIBB and DeRed2-PSPC1_Pos015_S001	00-pa5s3Pt26jrSE8kcdYTpTa
235		Nucleus	3	0.000	1.000	368	100000343	100000013	GFP-IMPa6-IBB DeRed2-PSPC1 8C-C-PSPC1 V2.00	0	49. GFP-a6dIBB and DeRed2-PSPC1_Pos015_S001	00-pa5s3Pt26jrSE8kcdYTpTa
237		Nucleus	3	0.000	1.000	369	100000344	100000014	GFP-IMPa6-IBB DeRed2-PSPC1 8C-C-PSPC1 V2.00	0	49. GFP-a6dIBB and DeRed2-PSPC1_Pos015_S001	00-pa5s3Pt26jrSE8kcdYTpTa
239		Nucleus	3	0.000	1.000	370	100000345	100000015	GFP-IMPa6-IBB DeRed2-PSPC1 8C-C-PSPC1 V2.00	0	49. GFP-a6dIBB and DeRed2-PSPC1_Pos015_S001	00-pa5s3Pt26jrSE8kcdYTpTa
251		Nucleus	3	0.000	1.000	371	100000346	100000016	GFP-IMPa6-IBB DeRed2-PSPC1 8C-C-PSPC1 V2.00	0	49. GFP-a6dIBB and DeRed2-PSPC1_Pos015_S001	00-pa5s3Pt26jrSE8kcdYTpTa
255		Nucleus	3	0.000	1.000	372	100000347	100000017	GFP-IMPa6-IBB DeRed2-PSPC1 8C-C-PSPC1 V2.00	0	49. GFP-a6dIBB and DeRed2-PSPC1_Pos015_S001	00-pa5s3Pt26jrSE8kcdYTpTa
247		Nucleus	3	0.000	1.000	373	100000348	100000018	GFP-IMPa6-IBB DeRed2-PSPC1 8C-C-PSPC1 V2.00	0	49. GFP-a6dIBB and DeRed2-PSPC1_Pos015_S001	00-pa5s3Pt26jrSE8kcdYTpTa
239		Nucleus	3	0.000	1.000	374	100000349	100000019	GFP-IMPa6-IBB DeRed2-PSPC1 8C-C-PSPC1 V2.00	0	49. GFP-a6dIBB and DeRed2-PSPC1_Pos015_S001	00-pa5s3Pt26jrSE8kcdYTpTa
239		Nucleus	3	0.000	1.000	375	100000350	100000020	GFP-IMPa6-IBB DeRed2-PSPC1 8C-C-PSPC1 V2.00	0	49. GFP-a6dIBB and DeRed2-PSPC1_Pos015_S001	00-pa5s3Pt26jrSE8kcdYTpTa
218		Nucleus	3	0.000	1.000	376	100000351	100000021	GFP-IMPa6-IBB DeRed2-PSPC1 8C-C-PSPC1 V2.00	0	49. GFP-a6dIBB and DeRed2-PSPC1_Pos015_S001	00-pa5s3Pt26jrSE8kcdYTpTa
234		Nucleus	3	0.000	1.000	377	100000352	100000022	GFP-IMPa6-IBB DeRed2-PSPC1 8C-C-PSPC1 V2.00	0	49. GFP-a6dIBB and DeRed2-PSPC1_Pos015_S001	00-pa5s3Pt26jrSE8kcdYTpTa
255		Nucleus	3	0.000	1.000	378	100000353	100000023	GFP-IMPa6-IBB DeRed2-PSPC1 8C-C-PSPC1 V2.00	0	49. GFP-a6dIBB and DeRed2-PSPC1_Pos015_S001	00-pa5s3Pt26jrSE8kcdYTpTa
168		Nucleus	3	0.000	1.000	379	100000354	100000024	GFP-IMPa6-IBB DeRed2-PSPC1 8C-C-PSPC1 V2.00	0	49. GFP-a6dIBB and DeRed2-PSPC1_Pos015_S001	00-pa5s3Pt26jrSE8kcdYTpTa
236		Nucleus	3	0.000	1.000	380	100000355	100000025	GFP-IMPa6-IBB DeRed2-PSPC1 8C-C-PSPC1 V2.00	0	49. GFP-a6dIBB and DeRed2-PSPC1_Pos015_S001	00-pa5s3Pt26jrSE8kcdYTpTa
198		Nucleus	3	0.000	1.000	381	100000356	100000026	GFP-IMPa6-IBB DeRed2-PSPC1 8C-C-PSPC1 V2.00	0	49. GFP-a6dIBB and DeRed2-PSPC1_Pos015_S001	00-pa5s3Pt26jrSE8kcdYTpTa
236		Nucleus	3	0.000	1.000	382	100000357	100000027	GFP-IMPa6-IBB DeRed2-PSPC1 8C-C-PSPC1 V2.00	0	49. GFP-a6dIBB and DeRed2-PSPC1_Pos015_S001	00-pa5s3Pt26jrSE8kcdYTpTa
227		Nucleus	3	0.000	1.000	383	100000358	100000028	GFP-IMPa6-IBB DeRed2-PSPC1 8C-C-PSPC1 V2.00	0	49. GFP-a6dIBB and DeRed2-PSPC1_Pos015_S001	00-pa5s3Pt26jrSE8kcdYTpTa
218		Nucleus	3	0.000	1.000	384	100000359	100000029	GFP-IMPa6-IBB DeRed2-PSPC1 8C-C-PSPC1 V2.00	0	49. GFP-a6dIBB and DeRed2-PSPC1_Pos015_S001	00-pa5s3Pt26jrSE8kcdYTpTa
255		Nucleus	3	0.000	1.000	385	100000360	100000030	GFP-IMPa6-IBB DeRed2-PSPC1 8C-C-PSPC1 V2.00	0	49. GFP-a6dIBB and DeRed2-PSPC1_Pos015_S001	00-pa5s3Pt26jrSE8kcdYTpTa
238		Nucleus	3	0.000	1.000	386	100000361	100000031	GFP-IMPa6-IBB DeRed2-PSPC1 8C-C-PSPC1 V2.00	0	49. GFP-a6dIBB and DeRed2-PSPC1_Pos015_S001	00-pa5s3Pt26jrSE8kcdYTpTa
255		Nucleus	3	0.000	1.000	387	100000362	100000032	GFP-IMPa6-IBB DeRed2-PSPC1 8C-C-PSPC1 V2.00	0	49. GFP-a6dIBB and DeRed2-PSPC1_Pos015_S001	00-pa5s3Pt26jrSE8kcdYTpTa
255		Nucleus	3	0.000	1.000	388	100000363	100000033	GFP-IMPa6-IBB DeRed2-PSPC1 8C-C-PSPC1 V2.00	0	49. GFP-a6dIBB and DeRed2-PSPC1_Pos015_S001	00-pa5s3Pt26jrSE8kcdYTpTa
255		Nucleus	3	0.000	1.000	389	100000364	100000034	GFP-IMPa6-IBB DeRed2-PSPC1 8C-C-PSPC1 V2.00	0	49. GFP-a6dIBB and DeRed2-PSPC1_Pos015_S001	00-pa5s3Pt26jrSE8kcdYTpTa
255		Nucleus	3	0.000	1.000	390	100000365	100000035	GFP-IMPa6-IBB DeRed2-PSPC1 8C-C-PSPC1 V2.00	0	49. GFP-a6dIBB and DeRed2-PSPC1_Pos015_S001	00-pa5s3Pt26jrSE8kcdYTpTa
255		Nucleus	3	0.000	1.000	391	100000366	100000036	GFP-IMPa6-IBB DeRed2-PSPC1 8C-C-PSPC1 V2.00	0	49. GFP-a6dIBB and DeRed2-PSPC1_Pos015_S001	00-pa5s3Pt26jrSE8kcdYTpTa
255		Nucleus	3	0.000	1.000	392	100000367	100000037	GFP-IMPa6-IBB DeRed2-PSPC1 8C-C-PSPC1 V2.00	0	49. GFP-a6dIBB and DeRed2-PSPC1_Pos015_S001	00-pa5s3Pt26jrSE8kcdYTpTa
205		Nucleus	3	0.000	1.000	393	100000368	100000038	GFP-IMPa6-IBB DeRed2-PSPC1 8C-C-PSPC1 V2.00	0	49. GFP-a6dIBB and DeRed2-PSPC1_Pos015_S001	00-pa5s3Pt26jrSE8kcdYTpTa
245		Nucleus	3	0.000	1.000	394	100000369	100000039	GFP-IMPa6-IBB DeRed2-PSPC1 8C-C-PSPC1 V2.00	0	49. GFP-a6dIBB and DeRed2-PSPC1_Pos015_S001	00-pa5s3Pt26jrSE8kcdYTpTa
255		Nucleus	3	0.000	1.000	395	100000370	100000040	GFP-IMPa6-IBB DeRed2-PSPC1 8C-C-PSPC1 V2.00	0	49. GFP-a6dIBB and DeRed2-PSPC1_Pos015_S001	00-pa5s3Pt26jrSE8kcdYTpTa
255		Nucleus	3	0.000	1.000	396	100000371	100000041	GFP-IMPa6-IBB DeRed2-PSPC1 8C-C-PSPC1 V2.00	0	49. GFP-a6dIBB and DeRed2-PSPC1_Pos015_S001	00-pa5s3Pt26jrSE8kcdYTpTa
253		Nucleus	3	0.000	1.000	397	100000372	100000042	GFP-IMPa6-IBB DeRed2-PSPC1 8C-C-PSPC1 V2.00	0	49. GFP-a6dIBB and DeRed2-PSPC1_Pos015_S001	00-pa5s3Pt26jrSE8kcdYTpTa
255		Nucleus	3	0.000	1.000	398	100000373	100000043	GFP-IMPa6-IBB DeRed2-PSPC1 8C-C-PSPC1 V2.00	0	49. GFP-a6dIBB and DeRed2-PSPC1_Pos015_S001	00-pa5s3Pt26jrSE8kcdYTpTa
229		Nucleus	3	0.000	1.000	399	100000374	100000044	GFP-IMPa6-IBB DeRed2-PSPC1 8C-C-PSPC1 V2.00	0	49. GFP-a6dIBB and DeRed2-PSPC1_Pos015_S001	00-pa5s3Pt26jrSE8kcdYTpTa
255		Nucleus	3	0.000	1.000	400	100000375	100000045	GFP-IMPa6-IBB DeRed2-PSPC1 8C-C-PSPC1 V2.00	0	49. GFP-a6dIBB and DeRed2-PSPC1_Pos015_S001	00-pa5s3Pt26jrSE8kcdYTpTa
255		Nucleus	3	0.000	1.000	401	100000376	100000046	GFP-IMPa6-IBB DeRed2-PSPC1 8C-C-PSPC1 V2.00	0	49. GFP-a6dIBB and DeRed2-PSPC1_Pos015_S001	00-pa5s3Pt26jrSE8kcdYTpTa
214		Nucleus	3	0.000	1.000	403	100000377	100000000	GFP-IMPa6-IBB DeRed2-PSPC1 8C-C-PSPC1 V2.00	0	49. GFP-a6dIBB and DeRed2-PSPC1_Pos016_S001	00-bLqa7DbN9h5gUgoBKiS8Pf
236		Nucleus	3	0.000	1.000	404	100000378	100000001	GFP-IMPa6-IBB DeRed2-PSPC1 8C-C-PSPC1 V2.00	0	49. GFP-a6dIBB and DeRed2-PSPC1_Pos016_S001	00-bLqa7DbN9h5gUgoBKiS8Pf
255		Nucleus	3	0.000	1.000	405	100000379	100000002	GFP-IMPa6-IBB DeRed2-PSPC1 8C-C-PSPC1 V2.00	0	49. GFP-a6dIBB and DeRed2-PSPC1_Pos016_S001	00-bLqa7DbN9h5gUgoBKiS8Pf
255		Nucleus	3	0.000	1.000	406	100000380	100000003	GFP-IMPa6-IBB DeRed2-PSPC1 8C-C-PSPC1 V2.00	0	49. GFP-a6dIBB and DeRed2-PSPC1_Pos016_S001	00-bLqa7DbN9h5gUgoBKiS8Pf
218		Nucleus	3	0.000	1.000	407	100000381	100000004	GFP-IMPa6-IBB DeRed2-PSPC1 8C-C-PSPC1 V2.00	0	49. GFP-a6dIBB and DeRed2-PSPC1_Pos016_S001	00-bLqa7DbN9h5gUgoBKiS8Pf
196		Nucleus	3	0.000	1.000	408	100000382	100000005	GFP-IMPa6-IBB DeRed2-PSPC1 8C-C-PSPC1 V2.00	0	49. GFP-a6dIBB and DeRed2-PSPC1_Pos016_S001	00-bLqa7DbN9h5gUgoBKiS8Pf
182		Nucleus	3	0.000	1.000	409	100000383	100000006	GFP-IMPa6-IBB DeRed2-PSPC1 8C-C-PSPC1 V2.00	0	49. GFP-a6dIBB and DeRed2-PSPC1_Pos016_S001	00-bLqa7DbN9h5gUgoBKiS8Pf
211		Nucleus	3	0.000	1.000	410	100000384	100000007	GFP-IMPa6-IBB DeRed2-PSPC1 8C-C-PSPC1 V2.00	0	49. GFP-a6dIBB and DeRed2-PSPC1_Pos016_S001	00-bLqa7DbN9h5gUgoBKiS8Pf
226		Nucleus	3	0.000	1.000	411	100000385	100000008	GFP-IMPa6-IBB DeRed2-PSPC1 8C-C-PSPC1 V2.00	0	49. GFP-a6dIBB and DeRed2-PSPC1_Pos016_S001	00-bLqa7DbN9h5gUgoBKiS8Pf
200		Nucleus	3	0.000	1.000	412	100000386	100000009	GFP-IMPa6-IBB DeRed2-PSPC1 8C-C-PSPC1 V2.00	0	49. GFP-a6dIBB and DeRed2-PSPC1_Pos016_S001	00-bLqa7DbN9h5gUgoBKiS8Pf
208		Nucleus	3	0.000	1.000	413	100000387	100000010	GFP-IMPa6-IBB DeRed2-PSPC1 8C-C-PSPC1 V2.00	0	49. GFP-a6dIBB and DeRed2-PSPC1_Pos016_S001	00-bLqa7DbN9h5gUgoBKiS8Pf
221		Nucleus	3	0.000	1.000	414	100000388	100000011	GFP-IMPa6-IBB DeRed2-PSPC1 8C-C-PSPC1 V2.00	0	49. GFP-a6dIBB and DeRed2-PSPC1_Pos016_S001	00-bLqa7DbN9h5gUgoBKiS8Pf
253		Nucleus	3	0.000	1.000	415	100000389	100000012	GFP-IMPa6-IBB DeRed2-PSPC1 8C-C-PSPC1 V2.00	0	49. GFP-a6dIBB and DeRed2-PSPC1_Pos016_S001	00-bLqa7DbN9h5gUgoBKiS8Pf
219		Nucleus	3	0.000	1.000	416	100000390	100000013	GFP-IMPa6-IBB DeRed2-PSPC1 8C-C-PSPC1 V2.00	0	49. GFP-a6dIBB and DeRed2-PSPC1_Pos016_S001	00-bLqa7DbN9h5gUgoBKiS8Pf
247		Nucleus	3	0.000	1.000	417	100000391	100000014	GFP-IMPa6-IBB DeRed2-PSPC1 8C-C-PSPC1 V2.00	0	49. GFP-a6dIBB and DeRed2-PSPC1_Pos016_S001	00-bLqa7DbN9h5gUgoBKiS8Pf
241		Nucleus	3	0.000	1.000	418	100000392	100000015	GFP-IMPa6-IBB DeRed2-PSPC1 8C-C-PSPC1 V2.00	0	49. GFP-a6dIBB and DeRed2-PSPC1_Pos016_S001	00-bLqa7DbN9h5gUgoBKiS8Pf
215		Nucleus	3	0.000	1.000	419	100000393	100000016	GFP-IMPa6-IBB DeRed2-PSPC1 8C-C-PSPC1 V2.00	0	49. GFP-a6dIBB and DeRed2-PSPC1_Pos016_S001	00-bLqa7DbN9h5gUgoBKiS8Pf
182		Nucleus	3	0.000	1.000	420	100000394	100000017	GFP-IMPa6-IBB DeRed2-PSPC1 8C-C-PSPC1 V2.00	0	49. GFP-a6dIBB and DeRed2-PSPC1_Pos016_S001	00-bLqa7DbN9h5gUgoBKiS8Pf
255		Nucleus	3	0.000	1.000	421	100000395	100000018	GFP-IMPa6-IBB DeRed2-PSPC1 8C-C-PSPC1 V2.00	0	49. GFP-a6dIBB and DeRed2-PSPC1_Pos016_S001	00-bLqa7DbN9h5gUgoBKiS8Pf
255		Nucleus	3	0.000	1.000	422	100000396	100000019	GFP-IMPa6-IBB DeRed2-PSPC1 8C-C-PSPC1 V2.00	0	49. GFP-a6dIBB and DeRed2-PSPC1_Pos016_S001	00-bLqa7DbN9h5gUgoBKiS8Pf
211		Nucleus	3	0.000	1.000	423	100000397	100000020	GFP-IMPa6-IBB DeRed2-PSPC1 8C-C-PSPC1 V2.00	0	49. GFP-a6dIBB and DeRed2-PSPC1_Pos016_S001	00-bLqa7DbN9h5gUgoBKiS8Pf
199		Nucleus	3	0.000	1.000	424	100000398	100000021	GFP-IMPa6-IBB DeRed2-PSPC1 8C-C-PSPC1 V2.00	0	49. GFP-a6dIBB and DeRed2-PSPC1_Pos016_S001	00-bLqa7DbN9h5gUgoBKiS8Pf
171		Nucleus	3	0.000	1.000	425	100000399	100000022	GFP-IMPa6-IBB DeRed2-PSPC1 8C-C-PSPC1 V2.00	0	49. GFP-a6dIBB and DeRed2-PSPC1_Pos016_S001	00-bLqa7DbN9h5gUgoBKiS8Pf
245		Nucleus	3	0.000	1.000	426	100000400	100000023	GFP-IMPa6-IBB DeRed2-PSPC1 8C-C-PSPC1 V2.00	0	49. GFP-a6dIBB and DeRed2-PSPC1_Pos016_S001	00-bLqa7DbN9h5gUgoBKiS8Pf
246		Nucleus	3	0.000	1.000	427	100000401	100000024	GFP-IMPa6-IBB DeRed2-PSPC1 8C-C-PSPC1 V2.00	0	49. GFP-a6dIBB and DeRed2-PSPC1_Pos016_S001	00-bLqa7DbN9h5gUgoBKiS8Pf
222		Nucleus	3	0.000	1.000	428	100000402	100000025	GFP-IMPa6-IBB DeRed2-PSPC1 8C-C-PSPC1 V2.00	0	49. GFP-a6dIBB and DeRed2-PSPC1_Pos016_S001	00-bLqa7DbN9h5gUgoBKiS8Pf
204		Nucleus	3	0.000	1.000	429	100000403	100000026	GFP-IMPa6-IBB DeRed2-PSPC1 8C-C-PSPC1 V2.00	0	49. GFP-a6dIBB and DeRed2-PSPC1_Pos016_S001	00-bLqa7DbN9h5gUgoBKiS8Pf
255		Nucleus	3	0.000	1.000	431	100000404	100000000	GFP-IMPa6-IBB DeRed2-PSPC1 8C-C-PSPC1 V2.00	0	49. GFP-a6dIBB and DeRed2-PSPC1_Pos017_S001	00-tAAKJXuTW7QAvuW8xL7Lsa
255		Nucleus	3	0.000	1.000	432	100000405	100000001	GFP-IMPa6-IBB DeRed2-PSPC1 8C-C-PSPC1 V2.00	0	49. GFP-a6dIBB and DeRed2-PSPC1_Pos017_S001	00-tAAKJXuTW7QAvuW8xL7Lsa
255		Nucleus	3	0.000	1.000	433	100000406	100000002	GFP-IMPa6-IBB DeRed2-PSPC1 8C-C-PSPC1 V2.00	0	49. GFP-a6dIBB and DeRed2-PSPC1_Pos017_S001	00-tAAKJXuTW7QAvuW8xL7Lsa
206		Nucleus	3	0.000	1.000	435	100000407	100000003	GFP-IMPa6-IBB DeRed2-PSPC1 8C-C-PSPC1 V2.00	0	49. GFP-a6dIBB and DeRed2-PSPC1_Pos017_S001	00-tAAKJXuTW7QAvuW8xL7Lsa
248		Nucleus	3	0.000	1.000	436	100000408	100000004	GFP-IMPa6-IBB DeRed2-PSPC1 8C-C-PSPC1 V2.00	0	49. GFP-a6dIBB and DeRed2-PSPC1_Pos017_S001	00-tAAKJXuTW7QAvuW8xL7Lsa
255		Nucleus	3	0.000	1.000	437	100000409	100000005	GFP-IMPa6-IBB DeRed2-PSPC1 8C-C-PSPC1 V2.00	0	49. GFP-a6dIBB and DeRed2-PSPC1_Pos017_S001	00-tAAKJXuTW7QAvuW8xL7Lsa
209		Nucleus	3	0.000	1.000	439	100000410	100000006	GFP-IMPa6-IBB DeRed2-PSPC1 8C-C-PSPC1 V2.00	0	49. GFP-a6dIBB and DeRed2-PSPC1_Pos017_S001	00-tAAKJXuTW7QAvuW8xL7Lsa
239		Nucleus	3	0.000	1.000	440	100000411	100000007	GFP-IMPa6-IBB DeRed2-PSPC1 8C-C-PSPC1 V2.00	0	49. GFP-a6dIBB and DeRed2-PSPC1_Pos017_S001	00-tAAKJXuTW7QAvuW8xL7Lsa
213		Nucleus	3	0.000	1.000	441	100000412	100000008	GFP-IMPa6-IBB DeRed2-PSPC1 8C-C-PSPC1 V2.00	0	49. GFP-a6dIBB and DeRed2-PSPC1_Pos017_S001	00-tAAKJXuTW7QAvuW8xL7Lsa
232		Nucleus	3	0.000	1.000	442	100000413	100000009	GFP-IMPa6-IBB DeRed2-PSPC1 8C-C-PSPC1 V2.00	0	49. GFP-a6dIBB and DeRed2-PSPC1_Pos017_S001	00-tAAKJXuTW7QAvuW8xL7Lsa
190		Nucleus	3	0.000	1.000	443	100000414	100000010	GFP-IMPa6-IBB DeRed2-PSPC1 8C-C-PSPC1 V2.00	0	49. GFP-a6dIBB and DeRed2-PSPC1_Pos017_S001	00-tAAKJXuTW7QAvuW8xL7Lsa
237		Nucleus	3	0.000	1.000	444	100000415	100000011	GFP-IMPa6-IBB DeRed2-PSPC1 8C-C-PSPC1 V2.00	0	49. GFP-a6dIBB and DeRed2-PSPC1_Pos017_S001	00-tAAKJXuTW7QAvuW8xL7Lsa
208		Nucleus	3	0.000	1.000	445	100000416	100000012	GFP-IMPa6-IBB DeRed2-PSPC1 8C-C-PSPC1 V2.00	0	49. GFP-a6dIBB and DeRed2-PSPC1_Pos017_S001	00-tAAKJXuTW7QAvuW8xL7Lsa
240		Nucleus	3	0.000	1.000	446	100000417	100000013	GFP-IMPa6-IBB DeRed2-PSPC1 8C-C-PSPC1 V2.00	0	49. GFP-a6dIBB and DeRed2-PSPC1_Pos017_S001	00-tAAKJXuTW7QAvuW8xL7Lsa
230		Nucleus	3	0.000	1.000	447	100000418	100000014	GFP-IMPa6-IBB DeRed2-PSPC1 8C-C-PSPC1 V2.00	0	49. GFP-a6dIBB and DeRed2-PSPC1_Pos017_S001	00-tAAKJXuTW7QAvuW8xL7Lsa
255		Nucleus	3	0.000	1.000	448	100000419	100000015	GFP-IMPa6-IBB DeRed2-PSPC1 8C-C-PSPC1 V2.00	0	49. GFP-a6dIBB and DeRed2-PSPC1_Pos017_S001	00-tAAKJXuTW7QAvuW8xL7Lsa
255		Nucleus	3	0.000	1.000	449	100000420	100000016	GFP-IMPa6-IBB DeRed2-PSPC1 8C-C-PSPC1 V2.00	0	49. GFP-a6dIBB and DeRed2-PSPC1_Pos017_S001	00-tAAKJXuTW7QAvuW8xL7Lsa
255		Nucleus	3	0.000	1.000	451	100000421	100000000	GFP-IMPa6-IBB DeRed2-PSPC1 8C-C-PSPC1 V2.00	0	49. GFP-a6dIBB and DeRed2-PSPC1_Pos018_S001	00-4qTLKgyvYRiKbfqvFHwsuD
255		Nucleus	3	0.000	1.000	452	100000422	100000001	GFP-IMPa6-IBB DeRed2-PSPC1 8C-C-PSPC1 V2.00	0	49. GFP-a6dIBB and DeRed2-PSPC1_Pos018_S001	00-4qTLKgyvYRiKbfqvFHwsuD
225		Nucleus	3	0.000	1.000	453	100000423	100000002	GFP-IMPa6-IBB DeRed2-PSPC1 8C-C-PSPC1 V2.00	0	49. GFP-a6dIBB and DeRed2-PSPC1_Pos018_S001	00-4qTLKgyvYRiKbfqvFHwsuD
242		Nucleus	3	0.000	1.000	454	100000424	100000003	GFP-IMPa6-IBB DeRed2-PSPC1 8C-C-PSPC1 V2.00	0	49. GFP-a6dIBB and DeRed2-PSPC1_Pos018_S001	00-4qTLKgyvYRiKbfqvFHwsuD
232		Nucleus	3	0.000	1.000	455	100000425	100000004	GFP-IMPa6-IBB DeRed2-PSPC1 8C-C-PSPC1 V2.00	0	49. GFP-a6dIBB and DeRed2-PSPC1_Pos018_S001	00-4qTLKgyvYRiKbfqvFHwsuD
192		Nucleus	3	0.000	1.000	456	100000426	100000005	GFP-IMPa6-IBB DeRed2-PSPC1 8C-C-PSPC1 V2.00	0	49. GFP-a6dIBB and DeRed2-PSPC1_Pos018_S001	00-4qTLKgyvYRiKbfqvFHwsuD
255		Nucleus	3	0.000	1.000	457	100000427	100000006	GFP-IMPa6-IBB DeRed2-PSPC1 8C-C-PSPC1 V2.00	0	49. GFP-a6dIBB and DeRed2-PSPC1_Pos018_S001	00-4qTLKgyvYRiKbfqvFHwsuD
236		Nucleus	3	0.000	1.000	458	100000428	100000007	GFP-IMPa6-IBB DeRed2-PSPC1 8C-C-PSPC1 V2.00	0	49. GFP-a6dIBB and DeRed2-PSPC1_Pos018_S001	00-4qTLKgyvYRiKbfqvFHwsuD
226		Nucleus	3	0.000	1.000	459	100000429	100000008	GFP-IMPa6-IBB DeRed2-PSPC1 8C-C-PSPC1 V2.00	0	49. GFP-a6dIBB and DeRed2-PSPC1_Pos018_S001	00-4qTLKgyvYRiKbfqvFHwsuD
213		Nucleus	3	0.000	1.000	460	100000430	100000009	GFP-IMPa6-IBB DeRed2-PSPC1 8C-C-PSPC1 V2.00	0	49. GFP-a6dIBB and DeRed2-PSPC1_Pos018_S001	00-4qTLKgyvYRiKbfqvFHwsuD
248		Nucleus	3	0.000	1.000	461	100000431	100000010	GFP-IMPa6-IBB DeRed2-PSPC1 8C-C-PSPC1 V2.00	0	49. GFP-a6dIBB and DeRed2-PSPC1_Pos018_S001	00-4qTLKgyvYRiKbfqvFHwsuD
255		Nucleus	3	0.000	1.000	462	100000432	100000011	GFP-IMPa6-IBB DeRed2-PSPC1 8C-C-PSPC1 V2.00	0	49. GFP-a6dIBB and DeRed2-PSPC1_Pos018_S001	00-4qTLKgyvYRiKbfqvFHwsuD
255		Nucleus	3	0.000	1.000	463	100000433	100000012	GFP-IMPa6-IBB DeRed2-PSPC1 8C-C-PSPC1 V2.00	0	49. GFP-a6dIBB and DeRed2-PSPC1_Pos018_S001	00-4qTLKgyvYRiKbfqvFHwsuD
255		Nucleus	3	0.000	1.000	464	100000434	100000013	GFP-IMPa6-IBB DeRed2-PSPC1 8C-C-PSPC1 V2.00	0	49. GFP-a6dIBB and DeRed2-PSPC1_Pos018_S001	00-4qTLKgyvYRiKbfqvFHwsuD
230		Nucleus	3	0.000	1.000	465	100000435	100000014	GFP-IMPa6-IBB DeRed2-PSPC1 8C-C-PSPC1 V2.00	0	49. GFP-a6dIBB and DeRed2-PSPC1_Pos018_S001	00-4qTLKgyvYRiKbfqvFHwsuD
245		Nucleus	3	0.000	1.000	466	100000436	100000015	GFP-IMPa6-IBB DeRed2-PSPC1 8C-C-PSPC1 V2.00	0	49. GFP-a6dIBB and DeRed2-PSPC1_Pos018_S001	00-4qTLKgyvYRiKbfqvFHwsuD
255		Nucleus	3	0.000	1.000	467	100000437	100000016	GFP-IMPa6-IBB DeRed2-PSPC1 8C-C-PSPC1 V2.00	0	49. GFP-a6dIBB and DeRed2-PSPC1_Pos018_S001	00-4qTLKgyvYRiKbfqvFHwsuD
255		Nucleus	3	0.000	1.000	468	100000438	100000017	GFP-IMPa6-IBB DeRed2-PSPC1 8C-C-PSPC1 V2.00	0	49. GFP-a6dIBB and DeRed2-PSPC1_Pos018_S001	00-4qTLKgyvYRiKbfqvFHwsuD
249		Nucleus	3	0.000	1.000	469	100000439	100000018	GFP-IMPa6-IBB DeRed2-PSPC1 8C-C-PSPC1 V2.00	0	49. GFP-a6dIBB and DeRed2-PSPC1_Pos018_S001	00-4qTLKgyvYRiKbfqvFHwsuD
216		Nucleus	3	0.000	1.000	470	100000440	100000019	GFP-IMPa6-IBB DeRed2-PSPC1 8C-C-PSPC1 V2.00	0	49. GFP-a6dIBB and DeRed2-PSPC1_Pos018_S001	00-4qTLKgyvYRiKbfqvFHwsuD
227		Nucleus	3	0.000	1.000	471	100000441	100000020	GFP-IMPa6-IBB DeRed2-PSPC1 8C-C-PSPC1 V2.00	0	49. GFP-a6dIBB and DeRed2-PSPC1_Pos018_S001	00-4qTLKgyvYRiKbfqvFHwsuD
177		Nucleus	3	0.000	1.000	472	100000442	100000000	GFP-IMPa6-IBB DeRed2-PSPC1 8C-C-PSPC1 V2.00	0	49. GFP-a6dIBB and DeRed2-PSPC1_Pos019_S001	00-tZocHqPBbv5TUtqsSbTciG
168		Nucleus	3	0.000	1.000	473	100000443	100000001	GFP-IMPa6-IBB DeRed2-PSPC1 8C-C-PSPC1 V2.00	0	49. GFP-a6dIBB and DeRed2-PSPC1_Pos019_S001	00-tZocHqPBbv5TUtqsSbTciG
178		Nucleus	3	0.000	1.000	474	100000444	100000002	GFP-IMPa6-IBB DeRed2-PSPC1 8C-C-PSPC1 V2.00	0	49. GFP-a6dIBB and DeRed2-PSPC1_Pos019_S001	00-tZocHqPBbv5TUtqsSbTciG
178		Nucleus	3	0.000	1.000	475	100000445	100000003	GFP-IMPa6-IBB DeRed2-PSPC1 8C-C-PSPC1 V2.00	0	49. GFP-a6dIBB and DeRed2-PSPC1_Pos019_S001	00-tZocHqPBbv5TUtqsSbTciG
207		Nucleus	3	0.000	1.000	476	100000446	100000004	GFP-IMPa6-IBB DeRed2-PSPC1 8C-C-PSPC1 V2.00	0	49. GFP-a6dIBB and DeRed2-PSPC1_Pos019_S001	00-tZocHqPBbv5TUtqsSbTciG
234		Nucleus	3	0.000	1.000	477	100000447	100000005	GFP-IMPa6-IBB DeRed2-PSPC1 8C-C-PSPC1 V2.00	0	49. GFP-a6dIBB and DeRed2-PSPC1_Pos019_S001	00-tZocHqPBbv5TUtqsSbTciG
152		Nucleus	3	0.000	1.000	478	100000448	100000006	GFP-IMPa6-IBB DeRed2-PSPC1 8C-C-PSPC1 V2.00	0	49. GFP-a6dIBB and DeRed2-PSPC1_Pos019_S001	00-tZocHqPBbv5TUtqsSbTciG
194		Nucleus	3	0.000	1.000	479	100000449	100000007	GFP-IMPa6-IBB DeRed2-PSPC1 8C-C-PSPC1 V2.00	0	49. GFP-a6dIBB and DeRed2-PSPC1_Pos019_S001	00-tZocHqPBbv5TUtqsSbTciG
189		Nucleus	3	0.000	1.000	480	100000450	100000008	GFP-IMPa6-IBB DeRed2-PSPC1 8C-C-PSPC1 V2.00	0	49. GFP-a6dIBB and DeRed2-PSPC1_Pos019_S001	00-tZocHqPBbv5TUtqsSbTciG
199		Nucleus	3	0.000	1.000	481	100000451	100000009	GFP-IMPa6-IBB DeRed2-PSPC1 8C-C-PSPC1 V2.00	0	49. GFP-a6dIBB and DeRed2-PSPC1_Pos019_S001	00-tZocHqPBbv5TUtqsSbTciG
255		Nucleus	3	0.000	1.000	482	100000452	100000010	GFP-IMPa6-IBB DeRed2-PSPC1 8C-C-PSPC1 V2.00	0	49. GFP-a6dIBB and DeRed2-PSPC1_Pos019_S001	00-tZocHqPBbv5TUtqsSbTciG
247		Nucleus	3	0.000	1.000	483	100000453	100000011	GFP-IMPa6-IBB DeRed2-PSPC1 8C-C-PSPC1 V2.00	0	49. GFP-a6dIBB and DeRed2-PSPC1_Pos019_S001	00-tZocHqPBbv5TUtqsSbTciG
176		Nucleus	3	0.000	1.000	484	100000454	100000012	GFP-IMPa6-IBB DeRed2-PSPC1 8C-C-PSPC1 V2.00	0	49. GFP-a6dIBB and DeRed2-PSPC1_Pos019_S001	00-tZocHqPBbv5TUtqsSbTciG
229		Nucleus	3	0.000	1.000	485	100000455	100000013	GFP-IMPa6-IBB DeRed2-PSPC1 8C-C-PSPC1 V2.00	0	49. GFP-a6dIBB and DeRed2-PSPC1_Pos019_S001	00-tZocHqPBbv5TUtqsSbTciG
189		Nucleus	3	0.000	1.000	486	100000456	100000014	GFP-IMPa6-IBB DeRed2-PSPC1 8C-C-PSPC1 V2.00	0	49. GFP-a6dIBB and DeRed2-PSPC1_Pos019_S001	00-tZocHqPBbv5TUtqsSbTciG
248		Nucleus	3	0.000	1.000	487	100000457	100000015	GFP-IMPa6-IBB DeRed2-PSPC1 8C-C-PSPC1 V2.00	0	49. GFP-a6dIBB and DeRed2-PSPC1_Pos019_S001	00-tZocHqPBbv5TUtqsSbTciG
230		Nucleus	3	0.000	1.000	488	100000458	100000016	GFP-IMPa6-IBB DeRed2-PSPC1 8C-C-PSPC1 V2.00	0	49. GFP-a6dIBB and DeRed2-PSPC1_Pos019_S001	00-tZocHqPBbv5TUtqsSbTciG
255		Nucleus	3	0.000	1.000	489	100000459	100000017	GFP-IMPa6-IBB DeRed2-PSPC1 8C-C-PSPC1 V2.00	0	49. GFP-a6dIBB and DeRed2-PSPC1_Pos019_S001	00-tZocHqPBbv5TUtqsSbTciG
210		Nucleus	3	0.000	1.000	490	100000460	100000018	GFP-IMPa6-IBB DeRed2-PSPC1 8C-C-PSPC1 V2.00	0	49. GFP-a6dIBB and DeRed2-PSPC1_Pos019_S001	00-tZocHqPBbv5TUtqsSbTciG
251		Nucleus	3	0.000	1.000	491	100000461	100000019	GFP-IMPa6-IBB DeRed2-PSPC1 8C-C-PSPC1 V2.00	0	49. GFP-a6dIBB and DeRed2-PSPC1_Pos019_S001	00-tZocHqPBbv5TUtqsSbTciG
255		Nucleus	3	0.000	1.000	492	100000462	100000000	GFP-IMPa6-IBB DeRed2-PSPC1 8C-C-PSPC1 V2.00	0	49. GFP-a6dIBB and DeRed2-PSPC1_Pos020_S001	00-qDFnQ7F9RZzA34csG9hgqD
224		Nucleus	3	0.000	1.000	493	100000463	100000001	GFP-IMPa6-IBB DeRed2-PSPC1 8C-C-PSPC1 V2.00	0	49. GFP-a6dIBB and DeRed2-PSPC1_Pos020_S001	00-qDFnQ7F9RZzA34csG9hgqD
255		Nucleus	3	0.000	1.000	494	100000464	100000002	GFP-IMPa6-IBB DeRed2-PSPC1 8C-C-PSPC1 V2.00	0	49. GFP-a6dIBB and DeRed2-PSPC1_Pos020_S001	00-qDFnQ7F9RZzA34csG9hgqD
245		Nucleus	3	0.000	1.000	495	100000465	100000003	GFP-IMPa6-IBB DeRed2-PSPC1 8C-C-PSPC1 V2.00	0	49. GFP-a6dIBB and DeRed2-PSPC1_Pos020_S001	00-qDFnQ7F9RZzA34csG9hgqD
255		Nucleus	3	0.000	1.000	496	100000466	100000004	GFP-IMPa6-IBB DeRed2-PSPC1 8C-C-PSPC1 V2.00	0	49. GFP-a6dIBB and DeRed2-PSPC1_Pos020_S001	00-qDFnQ7F9RZzA34csG9hgqD
255		Nucleus	3	0.000	1.000	497	100000467	100000005	GFP-IMPa6-IBB DeRed2-PSPC1 8C-C-PSPC1 V2.00	0	49. GFP-a6dIBB and DeRed2-PSPC1_Pos020_S001	00-qDFnQ7F9RZzA34csG9hgqD
181		Nucleus	3	0.000	1.000	498	100000468	100000006	GFP-IMPa6-IBB DeRed2-PSPC1 8C-C-PSPC1 V2.00	0	49. GFP-a6dIBB and DeRed2-PSPC1_Pos020_S001	00-qDFnQ7F9RZzA34csG9hgqD
196		Nucleus	3	0.000	1.000	499	100000469	100000007	GFP-IMPa6-IBB DeRed2-PSPC1 8C-C-PSPC1 V2.00	0	49. GFP-a6dIBB and DeRed2-PSPC1_Pos020_S001	00-qDFnQ7F9RZzA34csG9hgqD
228		Nucleus	3	0.000	1.000	500	100000470	100000008	GFP-IMPa6-IBB DeRed2-PSPC1 8C-C-PSPC1 V2.00	0	49. GFP-a6dIBB and DeRed2-PSPC1_Pos020_S001	00-qDFnQ7F9RZzA34csG9hgqD
190		Nucleus	3	0.000	1.000	501	100000471	100000009	GFP-IMPa6-IBB DeRed2-PSPC1 8C-C-PSPC1 V2.00	0	49. GFP-a6dIBB and DeRed2-PSPC1_Pos020_S001	00-qDFnQ7F9RZzA34csG9hgqD
200		Nucleus	3	0.000	1.000	502	100000472	100000010	GFP-IMPa6-IBB DeRed2-PSPC1 8C-C-PSPC1 V2.00	0	49. GFP-a6dIBB and DeRed2-PSPC1_Pos020_S001	00-qDFnQ7F9RZzA34csG9hgqD
230		Nucleus	3	0.000	1.000	503	100000473	100000011	GFP-IMPa6-IBB DeRed2-PSPC1 8C-C-PSPC1 V2.00	0	49. GFP-a6dIBB and DeRed2-PSPC1_Pos020_S001	00-qDFnQ7F9RZzA34csG9hgqD
224		Nucleus	3	0.000	1.000	504	100000474	100000012	GFP-IMPa6-IBB DeRed2-PSPC1 8C-C-PSPC1 V2.00	0	49. GFP-a6dIBB and DeRed2-PSPC1_Pos020_S001	00-qDFnQ7F9RZzA34csG9hgqD
255		Nucleus	3	0.000	1.000	505	100000475	100000013	GFP-IMPa6-IBB DeRed2-PSPC1 8C-C-PSPC1 V2.00	0	49. GFP-a6dIBB and DeRed2-PSPC1_Pos020_S001	00-qDFnQ7F9RZzA34csG9hgqD
255		Nucleus	3	0.000	1.000	506	100000476	100000014	GFP-IMPa6-IBB DeRed2-PSPC1 8C-C-PSPC1 V2.00	0	49. GFP-a6dIBB and DeRed2-PSPC1_Pos020_S001	00-qDFnQ7F9RZzA34csG9hgqD
255		Nucleus	3	0.000	1.000	507	100000477	100000015	GFP-IMPa6-IBB DeRed2-PSPC1 8C-C-PSPC1 V2.00	0	49. GFP-a6dIBB and DeRed2-PSPC1_Pos020_S001	00-qDFnQ7F9RZzA34csG9hgqD
225		Nucleus	3	0.000	1.000	511	100000478	100000000	GFP-IMPa6-IBB DeRed2-PSPC1 8C-C-PSPC1 V2.00	0	49. GFP-a6dIBB and DeRed2-PSPC1_Pos021_S001	00-eZuTksAezAKJy2QtbckHXY
214		Nucleus	3	0.000	1.000	512	100000479	100000001	GFP-IMPa6-IBB DeRed2-PSPC1 8C-C-PSPC1 V2.00	0	49. GFP-a6dIBB and DeRed2-PSPC1_Pos021_S001	00-eZuTksAezAKJy2QtbckHXY
162		Nucleus	3	0.000	1.000	513	100000480	100000002	GFP-IMPa6-IBB DeRed2-PSPC1 8C-C-PSPC1 V2.00	0	49. GFP-a6dIBB and DeRed2-PSPC1_Pos021_S001	00-eZuTksAezAKJy2QtbckHXY
246		Nucleus	3	0.000	1.000	514	100000481	100000003	GFP-IMPa6-IBB DeRed2-PSPC1 8C-C-PSPC1 V2.00	0	49. GFP-a6dIBB and DeRed2-PSPC1_Pos021_S001	00-eZuTksAezAKJy2QtbckHXY
255		Nucleus	3	0.000	1.000	515	100000482	100000004	GFP-IMPa6-IBB DeRed2-PSPC1 8C-C-PSPC1 V2.00	0	49. GFP-a6dIBB and DeRed2-PSPC1_Pos021_S001	00-eZuTksAezAKJy2QtbckHXY
225		Nucleus	3	0.000	1.000	516	100000483	100000005	GFP-IMPa6-IBB DeRed2-PSPC1 8C-C-PSPC1 V2.00	0	49. GFP-a6dIBB and DeRed2-PSPC1_Pos021_S001	00-eZuTksAezAKJy2QtbckHXY
253		Nucleus	3	0.000	1.000	517	100000484	100000006	GFP-IMPa6-IBB DeRed2-PSPC1 8C-C-PSPC1 V2.00	0	49. GFP-a6dIBB and DeRed2-PSPC1_Pos021_S001	00-eZuTksAezAKJy2QtbckHXY
255		Nucleus	3	0.000	1.000	518	100000485	100000007	GFP-IMPa6-IBB DeRed2-PSPC1 8C-C-PSPC1 V2.00	0	49. GFP-a6dIBB and DeRed2-PSPC1_Pos021_S001	00-eZuTksAezAKJy2QtbckHXY
225		Nucleus	3	0.000	1.000	519	100000486	100000008	GFP-IMPa6-IBB DeRed2-PSPC1 8C-C-PSPC1 V2.00	0	49. GFP-a6dIBB and DeRed2-PSPC1_Pos021_S001	00-eZuTksAezAKJy2QtbckHXY
255		Nucleus	3	0.000	1.000	520	100000487	100000009	GFP-IMPa6-IBB DeRed2-PSPC1 8C-C-PSPC1 V2.00	0	49. GFP-a6dIBB and DeRed2-PSPC1_Pos021_S001	00-eZuTksAezAKJy2QtbckHXY
232		Nucleus	3	0.000	1.000	521	100000488	100000010	GFP-IMPa6-IBB DeRed2-PSPC1 8C-C-PSPC1 V2.00	0	49. GFP-a6dIBB and DeRed2-PSPC1_Pos021_S001	00-eZuTksAezAKJy2QtbckHXY
221		Nucleus	3	0.000	1.000	522	100000489	100000011	GFP-IMPa6-IBB DeRed2-PSPC1 8C-C-PSPC1 V2.00	0	49. GFP-a6dIBB and DeRed2-PSPC1_Pos021_S001	00-eZuTksAezAKJy2QtbckHXY
226		Nucleus	3	0.000	1.000	523	100000490	100000000	GFP-IMPa6-IBB DeRed2-PSPC1 8C-C-PSPC1 V2.00	0	49. GFP-a6dIBB and DeRed2-PSPC1_Pos022_S001	00-s3i3pwpTKfwMHnnpX3bMn8
240		Nucleus	3	0.000	1.000	524	100000491	100000001	GFP-IMPa6-IBB DeRed2-PSPC1 8C-C-PSPC1 V2.00	0	49. GFP-a6dIBB and DeRed2-PSPC1_Pos022_S001	00-s3i3pwpTKfwMHnnpX3bMn8
205		Nucleus	3	0.000	1.000	525	100000492	100000002	GFP-IMPa6-IBB DeRed2-PSPC1 8C-C-PSPC1 V2.00	0	49. GFP-a6dIBB and DeRed2-PSPC1_Pos022_S001	00-s3i3pwpTKfwMHnnpX3bMn8
255		Nucleus	3	0.000	1.000	526	100000493	100000003	GFP-IMPa6-IBB DeRed2-PSPC1 8C-C-PSPC1 V2.00	0	49. GFP-a6dIBB and DeRed2-PSPC1_Pos022_S001	00-s3i3pwpTKfwMHnnpX3bMn8
226		Nucleus	3	0.000	1.000	527	100000494	100000004	GFP-IMPa6-IBB DeRed2-PSPC1 8C-C-PSPC1 V2.00	0	49. GFP-a6dIBB and DeRed2-PSPC1_Pos022_S001	00-s3i3pwpTKfwMHnnpX3bMn8
255		Nucleus	3	0.000	1.000	528	100000495	100000005	GFP-IMPa6-IBB DeRed2-PSPC1 8C-C-PSPC1 V2.00	0	49. GFP-a6dIBB and DeRed2-PSPC1_Pos022_S001	00-s3i3pwpTKfwMHnnpX3bMn8
249		Nucleus	3	0.000	1.000	529	100000496	100000006	GFP-IMPa6-IBB DeRed2-PSPC1 8C-C-PSPC1 V2.00	0	49. GFP-a6dIBB and DeRed2-PSPC1_Pos022_S001	00-s3i3pwpTKfwMHnnpX3bMn8
243		Nucleus	3	0.000	1.000	530	100000497	100000007	GFP-IMPa6-IBB DeRed2-PSPC1 8C-C-PSPC1 V2.00	0	49. GFP-a6dIBB and DeRed2-PSPC1_Pos022_S001	00-s3i3pwpTKfwMHnnpX3bMn8
215		Nucleus	3	0.000	1.000	531	100000498	100000008	GFP-IMPa6-IBB DeRed2-PSPC1 8C-C-PSPC1 V2.00	0	49. GFP-a6dIBB and DeRed2-PSPC1_Pos022_S001	00-s3i3pwpTKfwMHnnpX3bMn8
153		Nucleus	3	0.000	1.000	532	100000499	100000009	GFP-IMPa6-IBB DeRed2-PSPC1 8C-C-PSPC1 V2.00	0	49. GFP-a6dIBB and DeRed2-PSPC1_Pos022_S001	00-s3i3pwpTKfwMHnnpX3bMn8
192		Nucleus	3	0.000	1.000	533	100000500	100000010	GFP-IMPa6-IBB DeRed2-PSPC1 8C-C-PSPC1 V2.00	0	49. GFP-a6dIBB and DeRed2-PSPC1_Pos022_S001	00-s3i3pwpTKfwMHnnpX3bMn8
232		Nucleus	3	0.000	1.000	534	100000501	100000011	GFP-IMPa6-IBB DeRed2-PSPC1 8C-C-PSPC1 V2.00	0	49. GFP-a6dIBB and DeRed2-PSPC1_Pos022_S001	00-s3i3pwpTKfwMHnnpX3bMn8
168		Nucleus	3	0.000	1.000	535	100000502	100000012	GFP-IMPa6-IBB DeRed2-PSPC1 8C-C-PSPC1 V2.00	0	49. GFP-a6dIBB and DeRed2-PSPC1_Pos022_S001	00-s3i3pwpTKfwMHnnpX3bMn8
179		Nucleus	3	0.000	1.000	536	100000503	100000013	GFP-IMPa6-IBB DeRed2-PSPC1 8C-C-PSPC1 V2.00	0	49. GFP-a6dIBB and DeRed2-PSPC1_Pos022_S001	00-s3i3pwpTKfwMHnnpX3bMn8
255		Nucleus	3	0.000	1.000	537	100000504	100000014	GFP-IMPa6-IBB DeRed2-PSPC1 8C-C-PSPC1 V2.00	0	49. GFP-a6dIBB and DeRed2-PSPC1_Pos022_S001	00-s3i3pwpTKfwMHnnpX3bMn8
193		Nucleus	3	0.000	1.000	538	100000505	100000015	GFP-IMPa6-IBB DeRed2-PSPC1 8C-C-PSPC1 V2.00	0	49. GFP-a6dIBB and DeRed2-PSPC1_Pos022_S001	00-s3i3pwpTKfwMHnnpX3bMn8
231		Nucleus	3	0.000	1.000	539	100000506	100000016	GFP-IMPa6-IBB DeRed2-PSPC1 8C-C-PSPC1 V2.00	0	49. GFP-a6dIBB and DeRed2-PSPC1_Pos022_S001	00-s3i3pwpTKfwMHnnpX3bMn8
255		Nucleus	3	0.000	1.000	540	100000507	100000017	GFP-IMPa6-IBB DeRed2-PSPC1 8C-C-PSPC1 V2.00	0	49. GFP-a6dIBB and DeRed2-PSPC1_Pos022_S001	00-s3i3pwpTKfwMHnnpX3bMn8
235		Nucleus	3	0.000	1.000	541	100000508	100000018	GFP-IMPa6-IBB DeRed2-PSPC1 8C-C-PSPC1 V2.00	0	49. GFP-a6dIBB and DeRed2-PSPC1_Pos022_S001	00-s3i3pwpTKfwMHnnpX3bMn8
255		Nucleus	3	0.000	1.000	542	100000509	100000019	GFP-IMPa6-IBB DeRed2-PSPC1 8C-C-PSPC1 V2.00	0	49. GFP-a6dIBB and DeRed2-PSPC1_Pos022_S001	00-s3i3pwpTKfwMHnnpX3bMn8
229		Nucleus	3	0.000	1.000	543	100000510	100000020	GFP-IMPa6-IBB DeRed2-PSPC1 8C-C-PSPC1 V2.00	0	49. GFP-a6dIBB and DeRed2-PSPC1_Pos022_S001	00-s3i3pwpTKfwMHnnpX3bMn8
255		Nucleus	3	0.000	1.000	544	100000511	100000021	GFP-IMPa6-IBB DeRed2-PSPC1 8C-C-PSPC1 V2.00	0	49. GFP-a6dIBB and DeRed2-PSPC1_Pos022_S001	00-s3i3pwpTKfwMHnnpX3bMn8
255		Nucleus	3	0.000	1.000	546	100000512	100000000	GFP-IMPa6-IBB DeRed2-PSPC1 8C-C-PSPC1 V2.00	0	49. GFP-a6dIBB and DeRed2-PSPC1_Pos023_S001	00-wjewzHJreYYsUWp4M5Hgwg
255		Nucleus	3	0.000	1.000	548	100000513	100000001	GFP-IMPa6-IBB DeRed2-PSPC1 8C-C-PSPC1 V2.00	0	49. GFP-a6dIBB and DeRed2-PSPC1_Pos023_S001	00-wjewzHJreYYsUWp4M5Hgwg
241		Nucleus	3	0.000	1.000	549	100000514	100000002	GFP-IMPa6-IBB DeRed2-PSPC1 8C-C-PSPC1 V2.00	0	49. GFP-a6dIBB and DeRed2-PSPC1_Pos023_S001	00-wjewzHJreYYsUWp4M5Hgwg
249		Nucleus	3	0.000	1.000	550	100000515	100000003	GFP-IMPa6-IBB DeRed2-PSPC1 8C-C-PSPC1 V2.00	0	49. GFP-a6dIBB and DeRed2-PSPC1_Pos023_S001	00-wjewzHJreYYsUWp4M5Hgwg
216		Nucleus	3	0.000	1.000	551	100000516	100000004	GFP-IMPa6-IBB DeRed2-PSPC1 8C-C-PSPC1 V2.00	0	49. GFP-a6dIBB and DeRed2-PSPC1_Pos023_S001	00-wjewzHJreYYsUWp4M5Hgwg
206		Nucleus	3	0.000	1.000	552	100000517	100000005	GFP-IMPa6-IBB DeRed2-PSPC1 8C-C-PSPC1 V2.00	0	49. GFP-a6dIBB and DeRed2-PSPC1_Pos023_S001	00-wjewzHJreYYsUWp4M5Hgwg
218		Nucleus	3	0.000	1.000	553	100000518	100000006	GFP-IMPa6-IBB DeRed2-PSPC1 8C-C-PSPC1 V2.00	0	49. GFP-a6dIBB and DeRed2-PSPC1_Pos023_S001	00-wjewzHJreYYsUWp4M5Hgwg
173		Nucleus	3	0.000	1.000	554	100000519	100000007	GFP-IMPa6-IBB DeRed2-PSPC1 8C-C-PSPC1 V2.00	0	49. GFP-a6dIBB and DeRed2-PSPC1_Pos023_S001	00-wjewzHJreYYsUWp4M5Hgwg
190		Nucleus	3	0.000	1.000	555	100000520	100000008	GFP-IMPa6-IBB DeRed2-PSPC1 8C-C-PSPC1 V2.00	0	49. GFP-a6dIBB and DeRed2-PSPC1_Pos023_S001	00-wjewzHJreYYsUWp4M5Hgwg
194		Nucleus	3	0.000	1.000	556	100000521	100000009	GFP-IMPa6-IBB DeRed2-PSPC1 8C-C-PSPC1 V2.00	0	49. GFP-a6dIBB and DeRed2-PSPC1_Pos023_S001	00-wjewzHJreYYsUWp4M5Hgwg
238		Nucleus	3	0.000	1.000	557	100000522	100000010	GFP-IMPa6-IBB DeRed2-PSPC1 8C-C-PSPC1 V2.00	0	49. GFP-a6dIBB and DeRed2-PSPC1_Pos023_S001	00-wjewzHJreYYsUWp4M5Hgwg
208		Nucleus	3	0.000	1.000	558	100000523	100000011	GFP-IMPa6-IBB DeRed2-PSPC1 8C-C-PSPC1 V2.00	0	49. GFP-a6dIBB and DeRed2-PSPC1_Pos023_S001	00-wjewzHJreYYsUWp4M5Hgwg
255		Nucleus	3	0.000	1.000	559	100000524	100000012	GFP-IMPa6-IBB DeRed2-PSPC1 8C-C-PSPC1 V2.00	0	49. GFP-a6dIBB and DeRed2-PSPC1_Pos023_S001	00-wjewzHJreYYsUWp4M5Hgwg
252		Nucleus	3	0.000	1.000	560	100000525	100000013	GFP-IMPa6-IBB DeRed2-PSPC1 8C-C-PSPC1 V2.00	0	49. GFP-a6dIBB and DeRed2-PSPC1_Pos023_S001	00-wjewzHJreYYsUWp4M5Hgwg
228		Nucleus	3	0.000	1.000	561	100000526	100000014	GFP-IMPa6-IBB DeRed2-PSPC1 8C-C-PSPC1 V2.00	0	49. GFP-a6dIBB and DeRed2-PSPC1_Pos023_S001	00-wjewzHJreYYsUWp4M5Hgwg
206		Nucleus	3	0.000	1.000	562	100000527	100000015	GFP-IMPa6-IBB DeRed2-PSPC1 8C-C-PSPC1 V2.00	0	49. GFP-a6dIBB and DeRed2-PSPC1_Pos023_S001	00-wjewzHJreYYsUWp4M5Hgwg
216		Nucleus	3	0.000	1.000	563	100000528	100000016	GFP-IMPa6-IBB DeRed2-PSPC1 8C-C-PSPC1 V2.00	0	49. GFP-a6dIBB and DeRed2-PSPC1_Pos023_S001	00-wjewzHJreYYsUWp4M5Hgwg
212		Nucleus	3	0.000	1.000	564	100000529	100000017	GFP-IMPa6-IBB DeRed2-PSPC1 8C-C-PSPC1 V2.00	0	49. GFP-a6dIBB and DeRed2-PSPC1_Pos023_S001	00-wjewzHJreYYsUWp4M5Hgwg
246		Nucleus	3	0.000	1.000	565	100000530	100000018	GFP-IMPa6-IBB DeRed2-PSPC1 8C-C-PSPC1 V2.00	0	49. GFP-a6dIBB and DeRed2-PSPC1_Pos023_S001	00-wjewzHJreYYsUWp4M5Hgwg
255		Nucleus	3	0.000	1.000	566	100000531	100000019	GFP-IMPa6-IBB DeRed2-PSPC1 8C-C-PSPC1 V2.00	0	49. GFP-a6dIBB and DeRed2-PSPC1_Pos023_S001	00-wjewzHJreYYsUWp4M5Hgwg
215		Nucleus	3	0.000	1.000	567	100000532	100000020	GFP-IMPa6-IBB DeRed2-PSPC1 8C-C-PSPC1 V2.00	0	49. GFP-a6dIBB and DeRed2-PSPC1_Pos023_S001	00-wjewzHJreYYsUWp4M5Hgwg
255		Nucleus	3	0.000	1.000	568	100000533	100000021	GFP-IMPa6-IBB DeRed2-PSPC1 8C-C-PSPC1 V2.00	0	49. GFP-a6dIBB and DeRed2-PSPC1_Pos023_S001	00-wjewzHJreYYsUWp4M5Hgwg
255		Nucleus	3	0.000	1.000	569	100000534	100000022	GFP-IMPa6-IBB DeRed2-PSPC1 8C-C-PSPC1 V2.00	0	49. GFP-a6dIBB and DeRed2-PSPC1_Pos023_S001	00-wjewzHJreYYsUWp4M5Hgwg
188		Nucleus	3	0.000	1.000	570	100000535	100000023	GFP-IMPa6-IBB DeRed2-PSPC1 8C-C-PSPC1 V2.00	0	49. GFP-a6dIBB and DeRed2-PSPC1_Pos023_S001	00-wjewzHJreYYsUWp4M5Hgwg
255		Nucleus	3	0.000	1.000	575	100000536	100000000	GFP-IMPa6-IBB DeRed2-PSPC1 8C-C-PSPC1 V2.00	0	49. GFP-a6dIBB and DeRed2-PSPC1_Pos024_S001	00-YpWkv8EnLASsZR88CRGa5L
247		Nucleus	3	0.000	1.000	576	100000537	100000001	GFP-IMPa6-IBB DeRed2-PSPC1 8C-C-PSPC1 V2.00	0	49. GFP-a6dIBB and DeRed2-PSPC1_Pos024_S001	00-YpWkv8EnLASsZR88CRGa5L
246		Nucleus	3	0.000	1.000	577	100000538	100000002	GFP-IMPa6-IBB DeRed2-PSPC1 8C-C-PSPC1 V2.00	0	49. GFP-a6dIBB and DeRed2-PSPC1_Pos024_S001	00-YpWkv8EnLASsZR88CRGa5L
132		Nucleus	3	0.000	1.000	578	100000539	100000003	GFP-IMPa6-IBB DeRed2-PSPC1 8C-C-PSPC1 V2.00	0	49. GFP-a6dIBB and DeRed2-PSPC1_Pos024_S001	00-YpWkv8EnLASsZR88CRGa5L
242		Nucleus	3	0.000	1.000	579	100000540	100000004	GFP-IMPa6-IBB DeRed2-PSPC1 8C-C-PSPC1 V2.00	0	49. GFP-a6dIBB and DeRed2-PSPC1_Pos024_S001	00-YpWkv8EnLASsZR88CRGa5L
255		Nucleus	3	0.000	1.000	580	100000541	100000005	GFP-IMPa6-IBB DeRed2-PSPC1 8C-C-PSPC1 V2.00	0	49. GFP-a6dIBB and DeRed2-PSPC1_Pos024_S001	00-YpWkv8EnLASsZR88CRGa5L
199		Nucleus	3	0.000	1.000	581	100000542	100000006	GFP-IMPa6-IBB DeRed2-PSPC1 8C-C-PSPC1 V2.00	0	49. GFP-a6dIBB and DeRed2-PSPC1_Pos024_S001	00-YpWkv8EnLASsZR88CRGa5L
255		Nucleus	3	0.000	1.000	582	100000543	100000007	GFP-IMPa6-IBB DeRed2-PSPC1 8C-C-PSPC1 V2.00	0	49. GFP-a6dIBB and DeRed2-PSPC1_Pos024_S001	00-YpWkv8EnLASsZR88CRGa5L
180		Nucleus	3	0.000	1.000	583	100000544	100000008	GFP-IMPa6-IBB DeRed2-PSPC1 8C-C-PSPC1 V2.00	0	49. GFP-a6dIBB and DeRed2-PSPC1_Pos024_S001	00-YpWkv8EnLASsZR88CRGa5L
246		Nucleus	3	0.000	1.000	584	100000545	100000009	GFP-IMPa6-IBB DeRed2-PSPC1 8C-C-PSPC1 V2.00	0	49. GFP-a6dIBB and DeRed2-PSPC1_Pos024_S001	00-YpWkv8EnLASsZR88CRGa5L
195		Nucleus	3	0.000	1.000	585	100000546	100000010	GFP-IMPa6-IBB DeRed2-PSPC1 8C-C-PSPC1 V2.00	0	49. GFP-a6dIBB and DeRed2-PSPC1_Pos024_S001	00-YpWkv8EnLASsZR88CRGa5L
255		Nucleus	3	0.000	1.000	586	100000547	100000011	GFP-IMPa6-IBB DeRed2-PSPC1 8C-C-PSPC1 V2.00	0	49. GFP-a6dIBB and DeRed2-PSPC1_Pos024_S001	00-YpWkv8EnLASsZR88CRGa5L
255		Nucleus	3	0.000	1.000	587	100000548	100000012	GFP-IMPa6-IBB DeRed2-PSPC1 8C-C-PSPC1 V2.00	0	49. GFP-a6dIBB and DeRed2-PSPC1_Pos024_S001	00-YpWkv8EnLASsZR88CRGa5L
165		Nucleus	3	0.000	1.000	590	100000549	100000000	GFP-IMPa6-IBB DeRed2-PSPC1 8C-C-PSPC1 V2.00	0	49. GFP-a6dIBB and DeRed2-PSPC1_Pos025_S001	00-NpjK2JQoXMUdWJzWCQQN5a
213		Nucleus	3	0.000	1.000	593	100000550	100000001	GFP-IMPa6-IBB DeRed2-PSPC1 8C-C-PSPC1 V2.00	0	49. GFP-a6dIBB and DeRed2-PSPC1_Pos025_S001	00-NpjK2JQoXMUdWJzWCQQN5a
198		Nucleus	3	0.000	1.000	596	100000551	100000002	GFP-IMPa6-IBB DeRed2-PSPC1 8C-C-PSPC1 V2.00	0	49. GFP-a6dIBB and DeRed2-PSPC1_Pos025_S001	00-NpjK2JQoXMUdWJzWCQQN5a
219		Nucleus	3	0.000	1.000	597	100000552	100000003	GFP-IMPa6-IBB DeRed2-PSPC1 8C-C-PSPC1 V2.00	0	49. GFP-a6dIBB and DeRed2-PSPC1_Pos025_S001	00-NpjK2JQoXMUdWJzWCQQN5a
225		Nucleus	3	0.000	1.000	599	100000553	100000004	GFP-IMPa6-IBB DeRed2-PSPC1 8C-C-PSPC1 V2.00	0	49. GFP-a6dIBB and DeRed2-PSPC1_Pos025_S001	00-NpjK2JQoXMUdWJzWCQQN5a
246		Nucleus	3	0.000	1.000	600	100000554	100000005	GFP-IMPa6-IBB DeRed2-PSPC1 8C-C-PSPC1 V2.00	0	49. GFP-a6dIBB and DeRed2-PSPC1_Pos025_S001	00-NpjK2JQoXMUdWJzWCQQN5a
255		Nucleus	3	0.000	1.000	601	100000555	100000006	GFP-IMPa6-IBB DeRed2-PSPC1 8C-C-PSPC1 V2.00	0	49. GFP-a6dIBB and DeRed2-PSPC1_Pos025_S001	00-NpjK2JQoXMUdWJzWCQQN5a
255		Nucleus	3	0.000	1.000	602	100000556	100000007	GFP-IMPa6-IBB DeRed2-PSPC1 8C-C-PSPC1 V2.00	0	49. GFP-a6dIBB and DeRed2-PSPC1_Pos025_S001	00-NpjK2JQoXMUdWJzWCQQN5a
191		Nucleus	3	0.000	1.000	603	100000557	100000008	GFP-IMPa6-IBB DeRed2-PSPC1 8C-C-PSPC1 V2.00	0	49. GFP-a6dIBB and DeRed2-PSPC1_Pos025_S001	00-NpjK2JQoXMUdWJzWCQQN5a
255		Nucleus	3	0.000	1.000	604	100000558	100000009	GFP-IMPa6-IBB DeRed2-PSPC1 8C-C-PSPC1 V2.00	0	49. GFP-a6dIBB and DeRed2-PSPC1_Pos025_S001	00-NpjK2JQoXMUdWJzWCQQN5a
255		Nucleus	3	0.000	1.000	605	100000559	100000010	GFP-IMPa6-IBB DeRed2-PSPC1 8C-C-PSPC1 V2.00	0	49. GFP-a6dIBB and DeRed2-PSPC1_Pos025_S001	00-NpjK2JQoXMUdWJzWCQQN5a
191		Nucleus	3	0.000	1.000	606	100000560	100000011	GFP-IMPa6-IBB DeRed2-PSPC1 8C-C-PSPC1 V2.00	0	49. GFP-a6dIBB and DeRed2-PSPC1_Pos025_S001	00-NpjK2JQoXMUdWJzWCQQN5a
241		Nucleus	3	0.000	1.000	607	100000561	100000012	GFP-IMPa6-IBB DeRed2-PSPC1 8C-C-PSPC1 V2.00	0	49. GFP-a6dIBB and DeRed2-PSPC1_Pos025_S001	00-NpjK2JQoXMUdWJzWCQQN5a
201		Nucleus	3	0.000	1.000	608	100000562	100000013	GFP-IMPa6-IBB DeRed2-PSPC1 8C-C-PSPC1 V2.00	0	49. GFP-a6dIBB and DeRed2-PSPC1_Pos025_S001	00-NpjK2JQoXMUdWJzWCQQN5a
230		Nucleus	3	0.000	1.000	609	100000563	100000014	GFP-IMPa6-IBB DeRed2-PSPC1 8C-C-PSPC1 V2.00	0	49. GFP-a6dIBB and DeRed2-PSPC1_Pos025_S001	00-NpjK2JQoXMUdWJzWCQQN5a
210		Nucleus	3	0.000	1.000	610	100000564	100000015	GFP-IMPa6-IBB DeRed2-PSPC1 8C-C-PSPC1 V2.00	0	49. GFP-a6dIBB and DeRed2-PSPC1_Pos025_S001	00-NpjK2JQoXMUdWJzWCQQN5a
221		Nucleus	3	0.000	1.000	611	100000565	100000016	GFP-IMPa6-IBB DeRed2-PSPC1 8C-C-PSPC1 V2.00	0	49. GFP-a6dIBB and DeRed2-PSPC1_Pos025_S001	00-NpjK2JQoXMUdWJzWCQQN5a
237		Nucleus	3	0.000	1.000	612	100000566	100000017	GFP-IMPa6-IBB DeRed2-PSPC1 8C-C-PSPC1 V2.00	0	49. GFP-a6dIBB and DeRed2-PSPC1_Pos025_S001	00-NpjK2JQoXMUdWJzWCQQN5a
255		Nucleus	3	0.000	1.000	613	100000567	100000018	GFP-IMPa6-IBB DeRed2-PSPC1 8C-C-PSPC1 V2.00	0	49. GFP-a6dIBB and DeRed2-PSPC1_Pos025_S001	00-NpjK2JQoXMUdWJzWCQQN5a
245		Nucleus	3	0.000	1.000	614	100000568	100000019	GFP-IMPa6-IBB DeRed2-PSPC1 8C-C-PSPC1 V2.00	0	49. GFP-a6dIBB and DeRed2-PSPC1_Pos025_S001	00-NpjK2JQoXMUdWJzWCQQN5a
230		Nucleus	3	0.000	1.000	615	100000569	100000020	GFP-IMPa6-IBB DeRed2-PSPC1 8C-C-PSPC1 V2.00	0	49. GFP-a6dIBB and DeRed2-PSPC1_Pos025_S001	00-NpjK2JQoXMUdWJzWCQQN5a
236		Nucleus	3	0.000	1.000	616	100000570	100000021	GFP-IMPa6-IBB DeRed2-PSPC1 8C-C-PSPC1 V2.00	0	49. GFP-a6dIBB and DeRed2-PSPC1_Pos025_S001	00-NpjK2JQoXMUdWJzWCQQN5a
245		Nucleus	3	0.000	1.000	617	100000571	100000022	GFP-IMPa6-IBB DeRed2-PSPC1 8C-C-PSPC1 V2.00	0	49. GFP-a6dIBB and DeRed2-PSPC1_Pos025_S001	00-NpjK2JQoXMUdWJzWCQQN5a
255		Nucleus	3	0.000	1.000	618	100000572	100000023	GFP-IMPa6-IBB DeRed2-PSPC1 8C-C-PSPC1 V2.00	0	49. GFP-a6dIBB and DeRed2-PSPC1_Pos025_S001	00-NpjK2JQoXMUdWJzWCQQN5a
223		Nucleus	3	0.000	1.000	619	100000573	100000024	GFP-IMPa6-IBB DeRed2-PSPC1 8C-C-PSPC1 V2.00	0	49. GFP-a6dIBB and DeRed2-PSPC1_Pos025_S001	00-NpjK2JQoXMUdWJzWCQQN5a
255		Nucleus	3	0.000	1.000	620	100000574	100000025	GFP-IMPa6-IBB DeRed2-PSPC1 8C-C-PSPC1 V2.00	0	49. GFP-a6dIBB and DeRed2-PSPC1_Pos025_S001	00-NpjK2JQoXMUdWJzWCQQN5a
255		Nucleus	3	0.000	1.000	621	100000575	100000026	GFP-IMPa6-IBB DeRed2-PSPC1 8C-C-PSPC1 V2.00	0	49. GFP-a6dIBB and DeRed2-PSPC1_Pos025_S001	00-NpjK2JQoXMUdWJzWCQQN5a
200		Nucleus	3	0.000	1.000	622	100000576	100000027	GFP-IMPa6-IBB DeRed2-PSPC1 8C-C-PSPC1 V2.00	0	49. GFP-a6dIBB and DeRed2-PSPC1_Pos025_S001	00-NpjK2JQoXMUdWJzWCQQN5a
176		Nucleus	3	0.000	1.000	626	100000577	100000000	GFP-IMPa6-IBB DeRed2-PSPC1 8C-C-PSPC1 V2.00	0	49. GFP-a6dIBB and DeRed2-PSPC1_Pos026_S001	00-M7hAfup2oQqNsCPFVKJdSo
187		Nucleus	3	0.000	1.000	627	100000578	100000001	GFP-IMPa6-IBB DeRed2-PSPC1 8C-C-PSPC1 V2.00	0	49. GFP-a6dIBB and DeRed2-PSPC1_Pos026_S001	00-M7hAfup2oQqNsCPFVKJdSo
255		Nucleus	3	0.000	1.000	628	100000579	100000002	GFP-IMPa6-IBB DeRed2-PSPC1 8C-C-PSPC1 V2.00	0	49. GFP-a6dIBB and DeRed2-PSPC1_Pos026_S001	00-M7hAfup2oQqNsCPFVKJdSo
179		Nucleus	3	0.000	1.000	629	100000580	100000003	GFP-IMPa6-IBB DeRed2-PSPC1 8C-C-PSPC1 V2.00	0	49. GFP-a6dIBB and DeRed2-PSPC1_Pos026_S001	00-M7hAfup2oQqNsCPFVKJdSo
237		Nucleus	3	0.000	1.000	630	100000581	100000004	GFP-IMPa6-IBB DeRed2-PSPC1 8C-C-PSPC1 V2.00	0	49. GFP-a6dIBB and DeRed2-PSPC1_Pos026_S001	00-M7hAfup2oQqNsCPFVKJdSo
251		Nucleus	3	0.000	1.000	631	100000582	100000005	GFP-IMPa6-IBB DeRed2-PSPC1 8C-C-PSPC1 V2.00	0	49. GFP-a6dIBB and DeRed2-PSPC1_Pos026_S001	00-M7hAfup2oQqNsCPFVKJdSo
170		Nucleus	3	0.000	1.000	632	100000583	100000006	GFP-IMPa6-IBB DeRed2-PSPC1 8C-C-PSPC1 V2.00	0	49. GFP-a6dIBB and DeRed2-PSPC1_Pos026_S001	00-M7hAfup2oQqNsCPFVKJdSo
255		Nucleus	3	0.000	1.000	633	100000584	100000007	GFP-IMPa6-IBB DeRed2-PSPC1 8C-C-PSPC1 V2.00	0	49. GFP-a6dIBB and DeRed2-PSPC1_Pos026_S001	00-M7hAfup2oQqNsCPFVKJdSo
159		Nucleus	3	0.000	1.000	634	100000585	100000008	GFP-IMPa6-IBB DeRed2-PSPC1 8C-C-PSPC1 V2.00	0	49. GFP-a6dIBB and DeRed2-PSPC1_Pos026_S001	00-M7hAfup2oQqNsCPFVKJdSo
235		Nucleus	3	0.000	1.000	635	100000586	100000009	GFP-IMPa6-IBB DeRed2-PSPC1 8C-C-PSPC1 V2.00	0	49. GFP-a6dIBB and DeRed2-PSPC1_Pos026_S001	00-M7hAfup2oQqNsCPFVKJdSo
218		Nucleus	3	0.000	1.000	636	100000587	100000010	GFP-IMPa6-IBB DeRed2-PSPC1 8C-C-PSPC1 V2.00	0	49. GFP-a6dIBB and DeRed2-PSPC1_Pos026_S001	00-M7hAfup2oQqNsCPFVKJdSo
228		Nucleus	3	0.000	1.000	637	100000588	100000011	GFP-IMPa6-IBB DeRed2-PSPC1 8C-C-PSPC1 V2.00	0	49. GFP-a6dIBB and DeRed2-PSPC1_Pos026_S001	00-M7hAfup2oQqNsCPFVKJdSo
229		Nucleus	3	0.000	1.000	638	100000589	100000012	GFP-IMPa6-IBB DeRed2-PSPC1 8C-C-PSPC1 V2.00	0	49. GFP-a6dIBB and DeRed2-PSPC1_Pos026_S001	00-M7hAfup2oQqNsCPFVKJdSo
255		Nucleus	3	0.000	1.000	639	100000590	100000013	GFP-IMPa6-IBB DeRed2-PSPC1 8C-C-PSPC1 V2.00	0	49. GFP-a6dIBB and DeRed2-PSPC1_Pos026_S001	00-M7hAfup2oQqNsCPFVKJdSo
249		Nucleus	3	0.000	1.000	640	100000591	100000014	GFP-IMPa6-IBB DeRed2-PSPC1 8C-C-PSPC1 V2.00	0	49. GFP-a6dIBB and DeRed2-PSPC1_Pos026_S001	00-M7hAfup2oQqNsCPFVKJdSo
238		Nucleus	3	0.000	1.000	641	100000592	100000015	GFP-IMPa6-IBB DeRed2-PSPC1 8C-C-PSPC1 V2.00	0	49. GFP-a6dIBB and DeRed2-PSPC1_Pos026_S001	00-M7hAfup2oQqNsCPFVKJdSo
255		Nucleus	3	0.000	1.000	642	100000593	100000016	GFP-IMPa6-IBB DeRed2-PSPC1 8C-C-PSPC1 V2.00	0	49. GFP-a6dIBB and DeRed2-PSPC1_Pos026_S001	00-M7hAfup2oQqNsCPFVKJdSo
179		Nucleus	3	0.000	1.000	643	100000594	100000017	GFP-IMPa6-IBB DeRed2-PSPC1 8C-C-PSPC1 V2.00	0	49. GFP-a6dIBB and DeRed2-PSPC1_Pos026_S001	00-M7hAfup2oQqNsCPFVKJdSo
199		Nucleus	3	0.000	1.000	644	100000595	100000018	GFP-IMPa6-IBB DeRed2-PSPC1 8C-C-PSPC1 V2.00	0	49. GFP-a6dIBB and DeRed2-PSPC1_Pos026_S001	00-M7hAfup2oQqNsCPFVKJdSo
154		Nucleus	3	0.000	1.000	645	100000596	100000019	GFP-IMPa6-IBB DeRed2-PSPC1 8C-C-PSPC1 V2.00	0	49. GFP-a6dIBB and DeRed2-PSPC1_Pos026_S001	00-M7hAfup2oQqNsCPFVKJdSo
185		Nucleus	3	0.000	1.000	646	100000597	100000020	GFP-IMPa6-IBB DeRed2-PSPC1 8C-C-PSPC1 V2.00	0	49. GFP-a6dIBB and DeRed2-PSPC1_Pos026_S001	00-M7hAfup2oQqNsCPFVKJdSo
255		Nucleus	3	0.000	1.000	647	100000598	100000021	GFP-IMPa6-IBB DeRed2-PSPC1 8C-C-PSPC1 V2.00	0	49. GFP-a6dIBB and DeRed2-PSPC1_Pos026_S001	00-M7hAfup2oQqNsCPFVKJdSo
156		Nucleus	3	0.000	1.000	648	100000599	100000022	GFP-IMPa6-IBB DeRed2-PSPC1 8C-C-PSPC1 V2.00	0	49. GFP-a6dIBB and DeRed2-PSPC1_Pos026_S001	00-M7hAfup2oQqNsCPFVKJdSo
219		Nucleus	3	0.000	1.000	649	100000600	100000023	GFP-IMPa6-IBB DeRed2-PSPC1 8C-C-PSPC1 V2.00	0	49. GFP-a6dIBB and DeRed2-PSPC1_Pos026_S001	00-M7hAfup2oQqNsCPFVKJdSo
188		Nucleus	3	0.000	1.000	650	100000601	100000024	GFP-IMPa6-IBB DeRed2-PSPC1 8C-C-PSPC1 V2.00	0	49. GFP-a6dIBB and DeRed2-PSPC1_Pos026_S001	00-M7hAfup2oQqNsCPFVKJdSo
249		Nucleus	3	0.000	1.000	651	100000602	100000025	GFP-IMPa6-IBB DeRed2-PSPC1 8C-C-PSPC1 V2.00	0	49. GFP-a6dIBB and DeRed2-PSPC1_Pos026_S001	00-M7hAfup2oQqNsCPFVKJdSo
194		Nucleus	3	0.000	1.000	652	100000603	100000026	GFP-IMPa6-IBB DeRed2-PSPC1 8C-C-PSPC1 V2.00	0	49. GFP-a6dIBB and DeRed2-PSPC1_Pos026_S001	00-M7hAfup2oQqNsCPFVKJdSo
199		Nucleus	3	0.000	1.000	653	100000604	100000027	GFP-IMPa6-IBB DeRed2-PSPC1 8C-C-PSPC1 V2.00	0	49. GFP-a6dIBB and DeRed2-PSPC1_Pos026_S001	00-M7hAfup2oQqNsCPFVKJdSo
224		Nucleus	3	0.000	1.000	654	100000605	100000028	GFP-IMPa6-IBB DeRed2-PSPC1 8C-C-PSPC1 V2.00	0	49. GFP-a6dIBB and DeRed2-PSPC1_Pos026_S001	00-M7hAfup2oQqNsCPFVKJdSo
187		Nucleus	3	0.000	1.000	655	100000606	100000029	GFP-IMPa6-IBB DeRed2-PSPC1 8C-C-PSPC1 V2.00	0	49. GFP-a6dIBB and DeRed2-PSPC1_Pos026_S001	00-M7hAfup2oQqNsCPFVKJdSo
196		Nucleus	3	0.000	1.000	656	100000607	100000030	GFP-IMPa6-IBB DeRed2-PSPC1 8C-C-PSPC1 V2.00	0	49. GFP-a6dIBB and DeRed2-PSPC1_Pos026_S001	00-M7hAfup2oQqNsCPFVKJdSo
221		Nucleus	3	0.000	1.000	657	100000608	100000031	GFP-IMPa6-IBB DeRed2-PSPC1 8C-C-PSPC1 V2.00	0	49. GFP-a6dIBB and DeRed2-PSPC1_Pos026_S001	00-M7hAfup2oQqNsCPFVKJdSo
255		Nucleus	3	0.000	1.000	658	100000609	100000032	GFP-IMPa6-IBB DeRed2-PSPC1 8C-C-PSPC1 V2.00	0	49. GFP-a6dIBB and DeRed2-PSPC1_Pos026_S001	00-M7hAfup2oQqNsCPFVKJdSo
224		Nucleus	3	0.000	1.000	659	100000610	100000033	GFP-IMPa6-IBB DeRed2-PSPC1 8C-C-PSPC1 V2.00	0	49. GFP-a6dIBB and DeRed2-PSPC1_Pos026_S001	00-M7hAfup2oQqNsCPFVKJdSo
184		Nucleus	3	0.000	1.000	660	100000611	100000034	GFP-IMPa6-IBB DeRed2-PSPC1 8C-C-PSPC1 V2.00	0	49. GFP-a6dIBB and DeRed2-PSPC1_Pos026_S001	00-M7hAfup2oQqNsCPFVKJdSo
217		Nucleus	3	0.000	1.000	661	100000612	100000035	GFP-IMPa6-IBB DeRed2-PSPC1 8C-C-PSPC1 V2.00	0	49. GFP-a6dIBB and DeRed2-PSPC1_Pos026_S001	00-M7hAfup2oQqNsCPFVKJdSo
227		Nucleus	3	0.000	1.000	662	100000613	100000036	GFP-IMPa6-IBB DeRed2-PSPC1 8C-C-PSPC1 V2.00	0	49. GFP-a6dIBB and DeRed2-PSPC1_Pos026_S001	00-M7hAfup2oQqNsCPFVKJdSo
236		Nucleus	3	0.000	1.000	663	100000614	100000037	GFP-IMPa6-IBB DeRed2-PSPC1 8C-C-PSPC1 V2.00	0	49. GFP-a6dIBB and DeRed2-PSPC1_Pos026_S001	00-M7hAfup2oQqNsCPFVKJdSo
255		Nucleus	3	0.000	1.000	664	100000615	100000038	GFP-IMPa6-IBB DeRed2-PSPC1 8C-C-PSPC1 V2.00	0	49. GFP-a6dIBB and DeRed2-PSPC1_Pos026_S001	00-M7hAfup2oQqNsCPFVKJdSo
203		Nucleus	3	0.000	1.000	665	100000616	100000039	GFP-IMPa6-IBB DeRed2-PSPC1 8C-C-PSPC1 V2.00	0	49. GFP-a6dIBB and DeRed2-PSPC1_Pos026_S001	00-M7hAfup2oQqNsCPFVKJdSo
225		Nucleus	3	0.000	1.000	666	100000617	100000040	GFP-IMPa6-IBB DeRed2-PSPC1 8C-C-PSPC1 V2.00	0	49. GFP-a6dIBB and DeRed2-PSPC1_Pos026_S001	00-M7hAfup2oQqNsCPFVKJdSo
255		Nucleus	3	0.000	1.000	667	100000618	100000041	GFP-IMPa6-IBB DeRed2-PSPC1 8C-C-PSPC1 V2.00	0	49. GFP-a6dIBB and DeRed2-PSPC1_Pos026_S001	00-M7hAfup2oQqNsCPFVKJdSo
255		Nucleus	3	0.000	1.000	668	100000619	100000042	GFP-IMPa6-IBB DeRed2-PSPC1 8C-C-PSPC1 V2.00	0	49. GFP-a6dIBB and DeRed2-PSPC1_Pos026_S001	00-M7hAfup2oQqNsCPFVKJdSo
202		Nucleus	3	0.000	1.000	669	100000620	100000043	GFP-IMPa6-IBB DeRed2-PSPC1 8C-C-PSPC1 V2.00	0	49. GFP-a6dIBB and DeRed2-PSPC1_Pos026_S001	00-M7hAfup2oQqNsCPFVKJdSo
229		Nucleus	3	0.000	1.000	670	100000621	100000044	GFP-IMPa6-IBB DeRed2-PSPC1 8C-C-PSPC1 V2.00	0	49. GFP-a6dIBB and DeRed2-PSPC1_Pos026_S001	00-M7hAfup2oQqNsCPFVKJdSo
215		Nucleus	3	0.000	1.000	671	100000622	100000045	GFP-IMPa6-IBB DeRed2-PSPC1 8C-C-PSPC1 V2.00	0	49. GFP-a6dIBB and DeRed2-PSPC1_Pos026_S001	00-M7hAfup2oQqNsCPFVKJdSo
163		Nucleus	3	0.000	1.000	672	100000623	100000046	GFP-IMPa6-IBB DeRed2-PSPC1 8C-C-PSPC1 V2.00	0	49. GFP-a6dIBB and DeRed2-PSPC1_Pos026_S001	00-M7hAfup2oQqNsCPFVKJdSo
255		Nucleus	3	0.000	1.000	674	100000624	100000000	GFP-IMPa6-IBB DeRed2-PSPC1 8C-C-PSPC1 V2.00	0	49. GFP-a6dIBB and DeRed2-PSPC1_Pos027_S001	00-NHhbRBUFTMXpbXvbUifxFd
255		Nucleus	3	0.000	1.000	675	100000625	100000001	GFP-IMPa6-IBB DeRed2-PSPC1 8C-C-PSPC1 V2.00	0	49. GFP-a6dIBB and DeRed2-PSPC1_Pos027_S001	00-NHhbRBUFTMXpbXvbUifxFd
193		Nucleus	3	0.000	1.000	676	100000626	100000002	GFP-IMPa6-IBB DeRed2-PSPC1 8C-C-PSPC1 V2.00	0	49. GFP-a6dIBB and DeRed2-PSPC1_Pos027_S001	00-NHhbRBUFTMXpbXvbUifxFd
255		Nucleus	3	0.000	1.000	677	100000627	100000003	GFP-IMPa6-IBB DeRed2-PSPC1 8C-C-PSPC1 V2.00	0	49. GFP-a6dIBB and DeRed2-PSPC1_Pos027_S001	00-NHhbRBUFTMXpbXvbUifxFd
219		Nucleus	3	0.000	1.000	678	100000628	100000004	GFP-IMPa6-IBB DeRed2-PSPC1 8C-C-PSPC1 V2.00	0	49. GFP-a6dIBB and DeRed2-PSPC1_Pos027_S001	00-NHhbRBUFTMXpbXvbUifxFd
181		Nucleus	3	0.000	1.000	679	100000629	100000005	GFP-IMPa6-IBB DeRed2-PSPC1 8C-C-PSPC1 V2.00	0	49. GFP-a6dIBB and DeRed2-PSPC1_Pos027_S001	00-NHhbRBUFTMXpbXvbUifxFd
255		Nucleus	3	0.000	1.000	680	100000630	100000006	GFP-IMPa6-IBB DeRed2-PSPC1 8C-C-PSPC1 V2.00	0	49. GFP-a6dIBB and DeRed2-PSPC1_Pos027_S001	00-NHhbRBUFTMXpbXvbUifxFd
255		Nucleus	3	0.000	1.000	681	100000631	100000007	GFP-IMPa6-IBB DeRed2-PSPC1 8C-C-PSPC1 V2.00	0	49. GFP-a6dIBB and DeRed2-PSPC1_Pos027_S001	00-NHhbRBUFTMXpbXvbUifxFd
255		Nucleus	3	0.000	1.000	682	100000632	100000008	GFP-IMPa6-IBB DeRed2-PSPC1 8C-C-PSPC1 V2.00	0	49. GFP-a6dIBB and DeRed2-PSPC1_Pos027_S001	00-NHhbRBUFTMXpbXvbUifxFd
255		Nucleus	3	0.000	1.000	683	100000633	100000009	GFP-IMPa6-IBB DeRed2-PSPC1 8C-C-PSPC1 V2.00	0	49. GFP-a6dIBB and DeRed2-PSPC1_Pos027_S001	00-NHhbRBUFTMXpbXvbUifxFd
229		Nucleus	3	0.000	1.000	684	100000634	100000010	GFP-IMPa6-IBB DeRed2-PSPC1 8C-C-PSPC1 V2.00	0	49. GFP-a6dIBB and DeRed2-PSPC1_Pos027_S001	00-NHhbRBUFTMXpbXvbUifxFd
228		Nucleus	3	0.000	1.000	685	100000635	100000011	GFP-IMPa6-IBB DeRed2-PSPC1 8C-C-PSPC1 V2.00	0	49. GFP-a6dIBB and DeRed2-PSPC1_Pos027_S001	00-NHhbRBUFTMXpbXvbUifxFd
138		Nucleus	3	0.000	1.000	686	100000636	100000012	GFP-IMPa6-IBB DeRed2-PSPC1 8C-C-PSPC1 V2.00	0	49. GFP-a6dIBB and DeRed2-PSPC1_Pos027_S001	00-NHhbRBUFTMXpbXvbUifxFd
165		Nucleus	3	0.000	1.000	687	100000637	100000013	GFP-IMPa6-IBB DeRed2-PSPC1 8C-C-PSPC1 V2.00	0	49. GFP-a6dIBB and DeRed2-PSPC1_Pos027_S001	00-NHhbRBUFTMXpbXvbUifxFd
171		Nucleus	3	0.000	1.000	688	100000638	100000014	GFP-IMPa6-IBB DeRed2-PSPC1 8C-C-PSPC1 V2.00	0	49. GFP-a6dIBB and DeRed2-PSPC1_Pos027_S001	00-NHhbRBUFTMXpbXvbUifxFd
182		Nucleus	3	0.000	1.000	689	100000639	100000015	GFP-IMPa6-IBB DeRed2-PSPC1 8C-C-PSPC1 V2.00	0	49. GFP-a6dIBB and DeRed2-PSPC1_Pos027_S001	00-NHhbRBUFTMXpbXvbUifxFd
172		Nucleus	3	0.000	1.000	690	100000640	100000016	GFP-IMPa6-IBB DeRed2-PSPC1 8C-C-PSPC1 V2.00	0	49. GFP-a6dIBB and DeRed2-PSPC1_Pos027_S001	00-NHhbRBUFTMXpbXvbUifxFd
255		Nucleus	3	0.000	1.000	691	100000641	100000017	GFP-IMPa6-IBB DeRed2-PSPC1 8C-C-PSPC1 V2.00	0	49. GFP-a6dIBB and DeRed2-PSPC1_Pos027_S001	00-NHhbRBUFTMXpbXvbUifxFd
228		Nucleus	3	0.000	1.000	692	100000642	100000018	GFP-IMPa6-IBB DeRed2-PSPC1 8C-C-PSPC1 V2.00	0	49. GFP-a6dIBB and DeRed2-PSPC1_Pos027_S001	00-NHhbRBUFTMXpbXvbUifxFd
255		Nucleus	3	0.000	1.000	693	100000643	100000019	GFP-IMPa6-IBB DeRed2-PSPC1 8C-C-PSPC1 V2.00	0	49. GFP-a6dIBB and DeRed2-PSPC1_Pos027_S001	00-NHhbRBUFTMXpbXvbUifxFd
255		Nucleus	3	0.000	1.000	694	100000644	100000020	GFP-IMPa6-IBB DeRed2-PSPC1 8C-C-PSPC1 V2.00	0	49. GFP-a6dIBB and DeRed2-PSPC1_Pos027_S001	00-NHhbRBUFTMXpbXvbUifxFd
255		Nucleus	3	0.000	1.000	695	100000645	100000021	GFP-IMPa6-IBB DeRed2-PSPC1 8C-C-PSPC1 V2.00	0	49. GFP-a6dIBB and DeRed2-PSPC1_Pos027_S001	00-NHhbRBUFTMXpbXvbUifxFd
255		Nucleus	3	0.000	1.000	696	100000646	100000022	GFP-IMPa6-IBB DeRed2-PSPC1 8C-C-PSPC1 V2.00	0	49. GFP-a6dIBB and DeRed2-PSPC1_Pos027_S001	00-NHhbRBUFTMXpbXvbUifxFd
236		Nucleus	3	0.000	1.000	698	100000647	100000000	GFP-IMPa6-IBB DeRed2-PSPC1 8C-C-PSPC1 V2.00	0	49. GFP-a6dIBB and DeRed2-PSPC1_Pos028_S001	00-uVW7hZNMR8SRpdy3BcoAAJ
255		Nucleus	3	0.000	1.000	699	100000648	100000001	GFP-IMPa6-IBB DeRed2-PSPC1 8C-C-PSPC1 V2.00	0	49. GFP-a6dIBB and DeRed2-PSPC1_Pos028_S001	00-uVW7hZNMR8SRpdy3BcoAAJ
255		Nucleus	3	0.000	1.000	700	100000649	100000002	GFP-IMPa6-IBB DeRed2-PSPC1 8C-C-PSPC1 V2.00	0	49. GFP-a6dIBB and DeRed2-PSPC1_Pos028_S001	00-uVW7hZNMR8SRpdy3BcoAAJ
203		Nucleus	3	0.000	1.000	701	100000650	100000003	GFP-IMPa6-IBB DeRed2-PSPC1 8C-C-PSPC1 V2.00	0	49. GFP-a6dIBB and DeRed2-PSPC1_Pos028_S001	00-uVW7hZNMR8SRpdy3BcoAAJ
217		Nucleus	3	0.000	1.000	702	100000651	100000004	GFP-IMPa6-IBB DeRed2-PSPC1 8C-C-PSPC1 V2.00	0	49. GFP-a6dIBB and DeRed2-PSPC1_Pos028_S001	00-uVW7hZNMR8SRpdy3BcoAAJ
242		Nucleus	3	0.000	1.000	703	100000652	100000005	GFP-IMPa6-IBB DeRed2-PSPC1 8C-C-PSPC1 V2.00	0	49. GFP-a6dIBB and DeRed2-PSPC1_Pos028_S001	00-uVW7hZNMR8SRpdy3BcoAAJ
238		Nucleus	3	0.000	1.000	704	100000653	100000006	GFP-IMPa6-IBB DeRed2-PSPC1 8C-C-PSPC1 V2.00	0	49. GFP-a6dIBB and DeRed2-PSPC1_Pos028_S001	00-uVW7hZNMR8SRpdy3BcoAAJ
218		Nucleus	3	0.000	1.000	705	100000654	100000007	GFP-IMPa6-IBB DeRed2-PSPC1 8C-C-PSPC1 V2.00	0	49. GFP-a6dIBB and DeRed2-PSPC1_Pos028_S001	00-uVW7hZNMR8SRpdy3BcoAAJ
255		Nucleus	3	0.000	1.000	706	100000655	100000008	GFP-IMPa6-IBB DeRed2-PSPC1 8C-C-PSPC1 V2.00	0	49. GFP-a6dIBB and DeRed2-PSPC1_Pos028_S001	00-uVW7hZNMR8SRpdy3BcoAAJ
202		Nucleus	3	0.000	1.000	707	100000656	100000009	GFP-IMPa6-IBB DeRed2-PSPC1 8C-C-PSPC1 V2.00	0	49. GFP-a6dIBB and DeRed2-PSPC1_Pos028_S001	00-uVW7hZNMR8SRpdy3BcoAAJ
255		Nucleus	3	0.000	1.000	708	100000657	100000010	GFP-IMPa6-IBB DeRed2-PSPC1 8C-C-PSPC1 V2.00	0	49. GFP-a6dIBB and DeRed2-PSPC1_Pos028_S001	00-uVW7hZNMR8SRpdy3BcoAAJ
255		Nucleus	3	0.000	1.000	709	100000658	100000011	GFP-IMPa6-IBB DeRed2-PSPC1 8C-C-PSPC1 V2.00	0	49. GFP-a6dIBB and DeRed2-PSPC1_Pos028_S001	00-uVW7hZNMR8SRpdy3BcoAAJ
238		Nucleus	3	0.000	1.000	710	100000659	100000012	GFP-IMPa6-IBB DeRed2-PSPC1 8C-C-PSPC1 V2.00	0	49. GFP-a6dIBB and DeRed2-PSPC1_Pos028_S001	00-uVW7hZNMR8SRpdy3BcoAAJ
218		Nucleus	3	0.000	1.000	711	100000660	100000013	GFP-IMPa6-IBB DeRed2-PSPC1 8C-C-PSPC1 V2.00	0	49. GFP-a6dIBB and DeRed2-PSPC1_Pos028_S001	00-uVW7hZNMR8SRpdy3BcoAAJ
190		Nucleus	3	0.000	1.000	712	100000661	100000014	GFP-IMPa6-IBB DeRed2-PSPC1 8C-C-PSPC1 V2.00	0	49. GFP-a6dIBB and DeRed2-PSPC1_Pos028_S001	00-uVW7hZNMR8SRpdy3BcoAAJ
141		Nucleus	3	0.000	1.000	713	100000662	100000015	GFP-IMPa6-IBB DeRed2-PSPC1 8C-C-PSPC1 V2.00	0	49. GFP-a6dIBB and DeRed2-PSPC1_Pos028_S001	00-uVW7hZNMR8SRpdy3BcoAAJ
172		Nucleus	3	0.000	1.000	714	100000663	100000016	GFP-IMPa6-IBB DeRed2-PSPC1 8C-C-PSPC1 V2.00	0	49. GFP-a6dIBB and DeRed2-PSPC1_Pos028_S001	00-uVW7hZNMR8SRpdy3BcoAAJ
210		Nucleus	3	0.000	1.000	715	100000664	100000017	GFP-IMPa6-IBB DeRed2-PSPC1 8C-C-PSPC1 V2.00	0	49. GFP-a6dIBB and DeRed2-PSPC1_Pos028_S001	00-uVW7hZNMR8SRpdy3BcoAAJ
232		Nucleus	3	0.000	1.000	716	100000665	100000018	GFP-IMPa6-IBB DeRed2-PSPC1 8C-C-PSPC1 V2.00	0	49. GFP-a6dIBB and DeRed2-PSPC1_Pos028_S001	00-uVW7hZNMR8SRpdy3BcoAAJ
243		Nucleus	3	0.000	1.000	717	100000666	100000019	GFP-IMPa6-IBB DeRed2-PSPC1 8C-C-PSPC1 V2.00	0	49. GFP-a6dIBB and DeRed2-PSPC1_Pos028_S001	00-uVW7hZNMR8SRpdy3BcoAAJ
201		Nucleus	3	0.000	1.000	718	100000667	100000000	GFP-IMPa6-IBB DeRed2-PSPC1 8C-C-PSPC1 V2.00	0	49. GFP-a6dIBB and DeRed2-PSPC1_Pos029_S001	00-UAteLXsfnCeqyEswviRTQA
187		Nucleus	3	0.000	1.000	719	100000668	100000001	GFP-IMPa6-IBB DeRed2-PSPC1 8C-C-PSPC1 V2.00	0	49. GFP-a6dIBB and DeRed2-PSPC1_Pos029_S001	00-UAteLXsfnCeqyEswviRTQA
180		Nucleus	3	0.000	1.000	720	100000669	100000002	GFP-IMPa6-IBB DeRed2-PSPC1 8C-C-PSPC1 V2.00	0	49. GFP-a6dIBB and DeRed2-PSPC1_Pos029_S001	00-UAteLXsfnCeqyEswviRTQA
203		Nucleus	3	0.000	1.000	721	100000670	100000003	GFP-IMPa6-IBB DeRed2-PSPC1 8C-C-PSPC1 V2.00	0	49. GFP-a6dIBB and DeRed2-PSPC1_Pos029_S001	00-UAteLXsfnCeqyEswviRTQA
252		Nucleus	3	0.000	1.000	722	100000671	100000004	GFP-IMPa6-IBB DeRed2-PSPC1 8C-C-PSPC1 V2.00	0	49. GFP-a6dIBB and DeRed2-PSPC1_Pos029_S001	00-UAteLXsfnCeqyEswviRTQA
177		Nucleus	3	0.000	1.000	723	100000672	100000005	GFP-IMPa6-IBB DeRed2-PSPC1 8C-C-PSPC1 V2.00	0	49. GFP-a6dIBB and DeRed2-PSPC1_Pos029_S001	00-UAteLXsfnCeqyEswviRTQA
174		Nucleus	3	0.000	1.000	724	100000673	100000006	GFP-IMPa6-IBB DeRed2-PSPC1 8C-C-PSPC1 V2.00	0	49. GFP-a6dIBB and DeRed2-PSPC1_Pos029_S001	00-UAteLXsfnCeqyEswviRTQA
244		Nucleus	3	0.000	1.000	725	100000674	100000007	GFP-IMPa6-IBB DeRed2-PSPC1 8C-C-PSPC1 V2.00	0	49. GFP-a6dIBB and DeRed2-PSPC1_Pos029_S001	00-UAteLXsfnCeqyEswviRTQA
255		Nucleus	3	0.000	1.000	726	100000675	100000008	GFP-IMPa6-IBB DeRed2-PSPC1 8C-C-PSPC1 V2.00	0	49. GFP-a6dIBB and DeRed2-PSPC1_Pos029_S001	00-UAteLXsfnCeqyEswviRTQA
225		Nucleus	3	0.000	1.000	727	100000676	100000009	GFP-IMPa6-IBB DeRed2-PSPC1 8C-C-PSPC1 V2.00	0	49. GFP-a6dIBB and DeRed2-PSPC1_Pos029_S001	00-UAteLXsfnCeqyEswviRTQA
245		Nucleus	3	0.000	1.000	728	100000677	100000010	GFP-IMPa6-IBB DeRed2-PSPC1 8C-C-PSPC1 V2.00	0	49. GFP-a6dIBB and DeRed2-PSPC1_Pos029_S001	00-UAteLXsfnCeqyEswviRTQA
255		Nucleus	3	0.000	1.000	729	100000678	100000011	GFP-IMPa6-IBB DeRed2-PSPC1 8C-C-PSPC1 V2.00	0	49. GFP-a6dIBB and DeRed2-PSPC1_Pos029_S001	00-UAteLXsfnCeqyEswviRTQA
223		Nucleus	3	0.000	1.000	730	100000679	100000012	GFP-IMPa6-IBB DeRed2-PSPC1 8C-C-PSPC1 V2.00	0	49. GFP-a6dIBB and DeRed2-PSPC1_Pos029_S001	00-UAteLXsfnCeqyEswviRTQA
171		Nucleus	3	0.000	1.000	733	100000680	100000000	GFP-IMPa6-IBB DeRed2-PSPC1 8C-C-PSPC1 V2.00	0	49. GFP-a6dIBB and DeRed2-PSPC1_Pos030_S001	00-nWBnrQjpiowP6Fw3fhrV2S
210		Nucleus	3	0.000	1.000	736	100000681	100000001	GFP-IMPa6-IBB DeRed2-PSPC1 8C-C-PSPC1 V2.00	0	49. GFP-a6dIBB and DeRed2-PSPC1_Pos030_S001	00-nWBnrQjpiowP6Fw3fhrV2S
211		Nucleus	3	0.000	1.000	737	100000682	100000002	GFP-IMPa6-IBB DeRed2-PSPC1 8C-C-PSPC1 V2.00	0	49. GFP-a6dIBB and DeRed2-PSPC1_Pos030_S001	00-nWBnrQjpiowP6Fw3fhrV2S
214		Nucleus	3	0.000	1.000	738	100000683	100000003	GFP-IMPa6-IBB DeRed2-PSPC1 8C-C-PSPC1 V2.00	0	49. GFP-a6dIBB and DeRed2-PSPC1_Pos030_S001	00-nWBnrQjpiowP6Fw3fhrV2S
204		Nucleus	3	0.000	1.000	739	100000684	100000004	GFP-IMPa6-IBB DeRed2-PSPC1 8C-C-PSPC1 V2.00	0	49. GFP-a6dIBB and DeRed2-PSPC1_Pos030_S001	00-nWBnrQjpiowP6Fw3fhrV2S
176		Nucleus	3	0.000	1.000	740	100000685	100000005	GFP-IMPa6-IBB DeRed2-PSPC1 8C-C-PSPC1 V2.00	0	49. GFP-a6dIBB and DeRed2-PSPC1_Pos030_S001	00-nWBnrQjpiowP6Fw3fhrV2S
255		Nucleus	3	0.000	1.000	741	100000686	100000006	GFP-IMPa6-IBB DeRed2-PSPC1 8C-C-PSPC1 V2.00	0	49. GFP-a6dIBB and DeRed2-PSPC1_Pos030_S001	00-nWBnrQjpiowP6Fw3fhrV2S
224		Nucleus	3	0.000	1.000	742	100000687	100000007	GFP-IMPa6-IBB DeRed2-PSPC1 8C-C-PSPC1 V2.00	0	49. GFP-a6dIBB and DeRed2-PSPC1_Pos030_S001	00-nWBnrQjpiowP6Fw3fhrV2S
224		Nucleus	3	0.000	1.000	743	100000688	100000008	GFP-IMPa6-IBB DeRed2-PSPC1 8C-C-PSPC1 V2.00	0	49. GFP-a6dIBB and DeRed2-PSPC1_Pos030_S001	00-nWBnrQjpiowP6Fw3fhrV2S
224		Nucleus	3	0.000	1.000	744	100000689	100000009	GFP-IMPa6-IBB DeRed2-PSPC1 8C-C-PSPC1 V2.00	0	49. GFP-a6dIBB and DeRed2-PSPC1_Pos030_S001	00-nWBnrQjpiowP6Fw3fhrV2S
255		Nucleus	3	0.000	1.000	745	100000690	100000010	GFP-IMPa6-IBB DeRed2-PSPC1 8C-C-PSPC1 V2.00	0	49. GFP-a6dIBB and DeRed2-PSPC1_Pos030_S001	00-nWBnrQjpiowP6Fw3fhrV2S
255		Nucleus	3	0.000	1.000	746	100000691	100000011	GFP-IMPa6-IBB DeRed2-PSPC1 8C-C-PSPC1 V2.00	0	49. GFP-a6dIBB and DeRed2-PSPC1_Pos030_S001	00-nWBnrQjpiowP6Fw3fhrV2S
220		Nucleus	3	0.000	1.000	747	100000692	100000012	GFP-IMPa6-IBB DeRed2-PSPC1 8C-C-PSPC1 V2.00	0	49. GFP-a6dIBB and DeRed2-PSPC1_Pos030_S001	00-nWBnrQjpiowP6Fw3fhrV2S
219		Nucleus	3	0.000	1.000	748	100000693	100000013	GFP-IMPa6-IBB DeRed2-PSPC1 8C-C-PSPC1 V2.00	0	49. GFP-a6dIBB and DeRed2-PSPC1_Pos030_S001	00-nWBnrQjpiowP6Fw3fhrV2S
255		Nucleus	3	0.000	1.000	750	100000694	100000000	GFP-IMPa6-IBB DeRed2-PSPC1 8C-C-PSPC1 V2.00	0	49. GFP-a6dIBB and DeRed2-PSPC1_Pos031_S001	00-zrrbPtg2mvDwBC73qfUEhb
230		Nucleus	3	0.000	1.000	751	100000695	100000001	GFP-IMPa6-IBB DeRed2-PSPC1 8C-C-PSPC1 V2.00	0	49. GFP-a6dIBB and DeRed2-PSPC1_Pos031_S001	00-zrrbPtg2mvDwBC73qfUEhb
255		Nucleus	3	0.000	1.000	752	100000696	100000002	GFP-IMPa6-IBB DeRed2-PSPC1 8C-C-PSPC1 V2.00	0	49. GFP-a6dIBB and DeRed2-PSPC1_Pos031_S001	00-zrrbPtg2mvDwBC73qfUEhb
171		Nucleus	3	0.000	1.000	753	100000697	100000003	GFP-IMPa6-IBB DeRed2-PSPC1 8C-C-PSPC1 V2.00	0	49. GFP-a6dIBB and DeRed2-PSPC1_Pos031_S001	00-zrrbPtg2mvDwBC73qfUEhb
255		Nucleus	3	0.000	1.000	754	100000698	100000004	GFP-IMPa6-IBB DeRed2-PSPC1 8C-C-PSPC1 V2.00	0	49. GFP-a6dIBB and DeRed2-PSPC1_Pos031_S001	00-zrrbPtg2mvDwBC73qfUEhb
255		Nucleus	3	0.000	1.000	755	100000699	100000005	GFP-IMPa6-IBB DeRed2-PSPC1 8C-C-PSPC1 V2.00	0	49. GFP-a6dIBB and DeRed2-PSPC1_Pos031_S001	00-zrrbPtg2mvDwBC73qfUEhb
142		Nucleus	3	0.000	1.000	756	100000700	100000006	GFP-IMPa6-IBB DeRed2-PSPC1 8C-C-PSPC1 V2.00	0	49. GFP-a6dIBB and DeRed2-PSPC1_Pos031_S001	00-zrrbPtg2mvDwBC73qfUEhb
204		Nucleus	3	0.000	1.000	757	100000701	100000007	GFP-IMPa6-IBB DeRed2-PSPC1 8C-C-PSPC1 V2.00	0	49. GFP-a6dIBB and DeRed2-PSPC1_Pos031_S001	00-zrrbPtg2mvDwBC73qfUEhb
206		Nucleus	3	0.000	1.000	758	100000702	100000008	GFP-IMPa6-IBB DeRed2-PSPC1 8C-C-PSPC1 V2.00	0	49. GFP-a6dIBB and DeRed2-PSPC1_Pos031_S001	00-zrrbPtg2mvDwBC73qfUEhb
169		Nucleus	3	0.000	1.000	759	100000703	100000009	GFP-IMPa6-IBB DeRed2-PSPC1 8C-C-PSPC1 V2.00	0	49. GFP-a6dIBB and DeRed2-PSPC1_Pos031_S001	00-zrrbPtg2mvDwBC73qfUEhb
255		Nucleus	3	0.000	1.000	760	100000704	100000010	GFP-IMPa6-IBB DeRed2-PSPC1 8C-C-PSPC1 V2.00	0	49. GFP-a6dIBB and DeRed2-PSPC1_Pos031_S001	00-zrrbPtg2mvDwBC73qfUEhb
255		Nucleus	3	0.000	1.000	761	100000705	100000011	GFP-IMPa6-IBB DeRed2-PSPC1 8C-C-PSPC1 V2.00	0	49. GFP-a6dIBB and DeRed2-PSPC1_Pos031_S001	00-zrrbPtg2mvDwBC73qfUEhb
255		Nucleus	3	0.000	1.000	762	100000706	100000012	GFP-IMPa6-IBB DeRed2-PSPC1 8C-C-PSPC1 V2.00	0	49. GFP-a6dIBB and DeRed2-PSPC1_Pos031_S001	00-zrrbPtg2mvDwBC73qfUEhb
255		Nucleus	3	0.000	1.000	766	100000707	100000000	GFP-IMPa6-IBB DeRed2-PSPC1 8C-C-PSPC1 V2.00	0	49. GFP-a6dIBB and DeRed2-PSPC1_Pos032_S001	00-mfXppJRVW2Ld2CroRZ9jLP
255		Nucleus	3	0.000	1.000	769	100000708	100000001	GFP-IMPa6-IBB DeRed2-PSPC1 8C-C-PSPC1 V2.00	0	49. GFP-a6dIBB and DeRed2-PSPC1_Pos032_S001	00-mfXppJRVW2Ld2CroRZ9jLP
180		Nucleus	3	0.000	1.000	770	100000709	100000002	GFP-IMPa6-IBB DeRed2-PSPC1 8C-C-PSPC1 V2.00	0	49. GFP-a6dIBB and DeRed2-PSPC1_Pos032_S001	00-mfXppJRVW2Ld2CroRZ9jLP
255		Nucleus	3	0.000	1.000	771	100000710	100000003	GFP-IMPa6-IBB DeRed2-PSPC1 8C-C-PSPC1 V2.00	0	49. GFP-a6dIBB and DeRed2-PSPC1_Pos032_S001	00-mfXppJRVW2Ld2CroRZ9jLP
205		Nucleus	3	0.000	1.000	772	100000711	100000004	GFP-IMPa6-IBB DeRed2-PSPC1 8C-C-PSPC1 V2.00	0	49. GFP-a6dIBB and DeRed2-PSPC1_Pos032_S001	00-mfXppJRVW2Ld2CroRZ9jLP
255		Nucleus	3	0.000	1.000	773	100000712	100000005	GFP-IMPa6-IBB DeRed2-PSPC1 8C-C-PSPC1 V2.00	0	49. GFP-a6dIBB and DeRed2-PSPC1_Pos032_S001	00-mfXppJRVW2Ld2CroRZ9jLP
219		Nucleus	3	0.000	1.000	774	100000713	100000006	GFP-IMPa6-IBB DeRed2-PSPC1 8C-C-PSPC1 V2.00	0	49. GFP-a6dIBB and DeRed2-PSPC1_Pos032_S001	00-mfXppJRVW2Ld2CroRZ9jLP
255		Nucleus	3	0.000	1.000	775	100000714	100000007	GFP-IMPa6-IBB DeRed2-PSPC1 8C-C-PSPC1 V2.00	0	49. GFP-a6dIBB and DeRed2-PSPC1_Pos032_S001	00-mfXppJRVW2Ld2CroRZ9jLP
255		Nucleus	3	0.000	1.000	776	100000715	100000008	GFP-IMPa6-IBB DeRed2-PSPC1 8C-C-PSPC1 V2.00	0	49. GFP-a6dIBB and DeRed2-PSPC1_Pos032_S001	00-mfXppJRVW2Ld2CroRZ9jLP
216		Nucleus	3	0.000	1.000	777	100000716	100000009	GFP-IMPa6-IBB DeRed2-PSPC1 8C-C-PSPC1 V2.00	0	49. GFP-a6dIBB and DeRed2-PSPC1_Pos032_S001	00-mfXppJRVW2Ld2CroRZ9jLP
219		Nucleus	3	0.000	1.000	778	100000717	100000010	GFP-IMPa6-IBB DeRed2-PSPC1 8C-C-PSPC1 V2.00	0	49. GFP-a6dIBB and DeRed2-PSPC1_Pos032_S001	00-mfXppJRVW2Ld2CroRZ9jLP
199		Nucleus	3	0.000	1.000	779	100000718	100000011	GFP-IMPa6-IBB DeRed2-PSPC1 8C-C-PSPC1 V2.00	0	49. GFP-a6dIBB and DeRed2-PSPC1_Pos032_S001	00-mfXppJRVW2Ld2CroRZ9jLP
255		Nucleus	3	0.000	1.000	780	100000719	100000012	GFP-IMPa6-IBB DeRed2-PSPC1 8C-C-PSPC1 V2.00	0	49. GFP-a6dIBB and DeRed2-PSPC1_Pos032_S001	00-mfXppJRVW2Ld2CroRZ9jLP
199		Nucleus	3	0.000	1.000	781	100000720	100000013	GFP-IMPa6-IBB DeRed2-PSPC1 8C-C-PSPC1 V2.00	0	49. GFP-a6dIBB and DeRed2-PSPC1_Pos032_S001	00-mfXppJRVW2Ld2CroRZ9jLP
255		Nucleus	3	0.000	1.000	782	100000721	100000014	GFP-IMPa6-IBB DeRed2-PSPC1 8C-C-PSPC1 V2.00	0	49. GFP-a6dIBB and DeRed2-PSPC1_Pos032_S001	00-mfXppJRVW2Ld2CroRZ9jLP
255		Nucleus	3	0.000	1.000	783	100000722	100000000	GFP-IMPa6-IBB DeRed2-PSPC1 8C-C-PSPC1 V2.00	0	49. GFP-a6dIBB and DeRed2-PSPC1_Pos033_S001	00-TsTdEkpwMPiCvNskadb8X3
251		Nucleus	3	0.000	1.000	784	100000723	100000001	GFP-IMPa6-IBB DeRed2-PSPC1 8C-C-PSPC1 V2.00	0	49. GFP-a6dIBB and DeRed2-PSPC1_Pos033_S001	00-TsTdEkpwMPiCvNskadb8X3
199		Nucleus	3	0.000	1.000	785	100000724	100000002	GFP-IMPa6-IBB DeRed2-PSPC1 8C-C-PSPC1 V2.00	0	49. GFP-a6dIBB and DeRed2-PSPC1_Pos033_S001	00-TsTdEkpwMPiCvNskadb8X3
198		Nucleus	3	0.000	1.000	786	100000725	100000003	GFP-IMPa6-IBB DeRed2-PSPC1 8C-C-PSPC1 V2.00	0	49. GFP-a6dIBB and DeRed2-PSPC1_Pos033_S001	00-TsTdEkpwMPiCvNskadb8X3
242		Nucleus	3	0.000	1.000	787	100000726	100000004	GFP-IMPa6-IBB DeRed2-PSPC1 8C-C-PSPC1 V2.00	0	49. GFP-a6dIBB and DeRed2-PSPC1_Pos033_S001	00-TsTdEkpwMPiCvNskadb8X3
182		Nucleus	3	0.000	1.000	788	100000727	100000005	GFP-IMPa6-IBB DeRed2-PSPC1 8C-C-PSPC1 V2.00	0	49. GFP-a6dIBB and DeRed2-PSPC1_Pos033_S001	00-TsTdEkpwMPiCvNskadb8X3
255		Nucleus	3	0.000	1.000	789	100000728	100000006	GFP-IMPa6-IBB DeRed2-PSPC1 8C-C-PSPC1 V2.00	0	49. GFP-a6dIBB and DeRed2-PSPC1_Pos033_S001	00-TsTdEkpwMPiCvNskadb8X3
225		Nucleus	3	0.000	1.000	790	100000729	100000007	GFP-IMPa6-IBB DeRed2-PSPC1 8C-C-PSPC1 V2.00	0	49. GFP-a6dIBB and DeRed2-PSPC1_Pos033_S001	00-TsTdEkpwMPiCvNskadb8X3
207		Nucleus	3	0.000	1.000	791	100000730	100000008	GFP-IMPa6-IBB DeRed2-PSPC1 8C-C-PSPC1 V2.00	0	49. GFP-a6dIBB and DeRed2-PSPC1_Pos033_S001	00-TsTdEkpwMPiCvNskadb8X3
222		Nucleus	3	0.000	1.000	792	100000731	100000009	GFP-IMPa6-IBB DeRed2-PSPC1 8C-C-PSPC1 V2.00	0	49. GFP-a6dIBB and DeRed2-PSPC1_Pos033_S001	00-TsTdEkpwMPiCvNskadb8X3
255		Nucleus	3	0.000	1.000	793	100000732	100000010	GFP-IMPa6-IBB DeRed2-PSPC1 8C-C-PSPC1 V2.00	0	49. GFP-a6dIBB and DeRed2-PSPC1_Pos033_S001	00-TsTdEkpwMPiCvNskadb8X3
255		Nucleus	3	0.000	1.000	794	100000733	100000011	GFP-IMPa6-IBB DeRed2-PSPC1 8C-C-PSPC1 V2.00	0	49. GFP-a6dIBB and DeRed2-PSPC1_Pos033_S001	00-TsTdEkpwMPiCvNskadb8X3
255		Nucleus	3	0.000	1.000	795	100000734	100000012	GFP-IMPa6-IBB DeRed2-PSPC1 8C-C-PSPC1 V2.00	0	49. GFP-a6dIBB and DeRed2-PSPC1_Pos033_S001	00-TsTdEkpwMPiCvNskadb8X3
211		Nucleus	3	0.000	1.000	796	100000735	100000013	GFP-IMPa6-IBB DeRed2-PSPC1 8C-C-PSPC1 V2.00	0	49. GFP-a6dIBB and DeRed2-PSPC1_Pos033_S001	00-TsTdEkpwMPiCvNskadb8X3
201		Nucleus	3	0.000	1.000	797	100000736	100000014	GFP-IMPa6-IBB DeRed2-PSPC1 8C-C-PSPC1 V2.00	0	49. GFP-a6dIBB and DeRed2-PSPC1_Pos033_S001	00-TsTdEkpwMPiCvNskadb8X3
208		Nucleus	3	0.000	1.000	798	100000737	100000015	GFP-IMPa6-IBB DeRed2-PSPC1 8C-C-PSPC1 V2.00	0	49. GFP-a6dIBB and DeRed2-PSPC1_Pos033_S001	00-TsTdEkpwMPiCvNskadb8X3
247		Nucleus	3	0.000	1.000	799	100000738	100000016	GFP-IMPa6-IBB DeRed2-PSPC1 8C-C-PSPC1 V2.00	0	49. GFP-a6dIBB and DeRed2-PSPC1_Pos033_S001	00-TsTdEkpwMPiCvNskadb8X3
255		Nucleus	3	0.000	1.000	800	100000739	100000017	GFP-IMPa6-IBB DeRed2-PSPC1 8C-C-PSPC1 V2.00	0	49. GFP-a6dIBB and DeRed2-PSPC1_Pos033_S001	00-TsTdEkpwMPiCvNskadb8X3
224		Nucleus	3	0.000	1.000	801	100000740	100000018	GFP-IMPa6-IBB DeRed2-PSPC1 8C-C-PSPC1 V2.00	0	49. GFP-a6dIBB and DeRed2-PSPC1_Pos033_S001	00-TsTdEkpwMPiCvNskadb8X3
253		Nucleus	3	0.000	1.000	802	100000741	100000019	GFP-IMPa6-IBB DeRed2-PSPC1 8C-C-PSPC1 V2.00	0	49. GFP-a6dIBB and DeRed2-PSPC1_Pos033_S001	00-TsTdEkpwMPiCvNskadb8X3
255		Nucleus	3	0.000	1.000	803	100000742	100000020	GFP-IMPa6-IBB DeRed2-PSPC1 8C-C-PSPC1 V2.00	0	49. GFP-a6dIBB and DeRed2-PSPC1_Pos033_S001	00-TsTdEkpwMPiCvNskadb8X3
239		Nucleus	3	0.000	1.000	804	100000743	100000021	GFP-IMPa6-IBB DeRed2-PSPC1 8C-C-PSPC1 V2.00	0	49. GFP-a6dIBB and DeRed2-PSPC1_Pos033_S001	00-TsTdEkpwMPiCvNskadb8X3
215		Nucleus	3	0.000	1.000	805	100000744	100000022	GFP-IMPa6-IBB DeRed2-PSPC1 8C-C-PSPC1 V2.00	0	49. GFP-a6dIBB and DeRed2-PSPC1_Pos033_S001	00-TsTdEkpwMPiCvNskadb8X3
253		Nucleus	3	0.000	1.000	806	100000745	100000023	GFP-IMPa6-IBB DeRed2-PSPC1 8C-C-PSPC1 V2.00	0	49. GFP-a6dIBB and DeRed2-PSPC1_Pos033_S001	00-TsTdEkpwMPiCvNskadb8X3
227		Nucleus	3	0.000	1.000	807	100000746	100000024	GFP-IMPa6-IBB DeRed2-PSPC1 8C-C-PSPC1 V2.00	0	49. GFP-a6dIBB and DeRed2-PSPC1_Pos033_S001	00-TsTdEkpwMPiCvNskadb8X3
179		Nucleus	3	0.000	1.000	808	100000747	100000025	GFP-IMPa6-IBB DeRed2-PSPC1 8C-C-PSPC1 V2.00	0	49. GFP-a6dIBB and DeRed2-PSPC1_Pos033_S001	00-TsTdEkpwMPiCvNskadb8X3
170		Nucleus	3	0.000	1.000	809	100000748	100000026	GFP-IMPa6-IBB DeRed2-PSPC1 8C-C-PSPC1 V2.00	0	49. GFP-a6dIBB and DeRed2-PSPC1_Pos033_S001	00-TsTdEkpwMPiCvNskadb8X3
212		Nucleus	3	0.000	1.000	810	100000749	100000027	GFP-IMPa6-IBB DeRed2-PSPC1 8C-C-PSPC1 V2.00	0	49. GFP-a6dIBB and DeRed2-PSPC1_Pos033_S001	00-TsTdEkpwMPiCvNskadb8X3
199		Nucleus	3	0.000	1.000	812	100000750	100000000	GFP-IMPa6-IBB DeRed2-PSPC1 8C-C-PSPC1 V2.00	0	49. GFP-a6dIBB and DeRed2-PSPC1_Pos034_S001	00-DB35MxnS8azu7LEbP2zUtW
162		Nucleus	3	0.000	1.000	813	100000751	100000001	GFP-IMPa6-IBB DeRed2-PSPC1 8C-C-PSPC1 V2.00	0	49. GFP-a6dIBB and DeRed2-PSPC1_Pos034_S001	00-DB35MxnS8azu7LEbP2zUtW
176		Nucleus	3	0.000	1.000	814	100000752	100000002	GFP-IMPa6-IBB DeRed2-PSPC1 8C-C-PSPC1 V2.00	0	49. GFP-a6dIBB and DeRed2-PSPC1_Pos034_S001	00-DB35MxnS8azu7LEbP2zUtW
252		Nucleus	3	0.000	1.000	815	100000753	100000003	GFP-IMPa6-IBB DeRed2-PSPC1 8C-C-PSPC1 V2.00	0	49. GFP-a6dIBB and DeRed2-PSPC1_Pos034_S001	00-DB35MxnS8azu7LEbP2zUtW
181		Nucleus	3	0.000	1.000	816	100000754	100000004	GFP-IMPa6-IBB DeRed2-PSPC1 8C-C-PSPC1 V2.00	0	49. GFP-a6dIBB and DeRed2-PSPC1_Pos034_S001	00-DB35MxnS8azu7LEbP2zUtW
255		Nucleus	3	0.000	1.000	817	100000755	100000005	GFP-IMPa6-IBB DeRed2-PSPC1 8C-C-PSPC1 V2.00	0	49. GFP-a6dIBB and DeRed2-PSPC1_Pos034_S001	00-DB35MxnS8azu7LEbP2zUtW
243		Nucleus	3	0.000	1.000	818	100000756	100000006	GFP-IMPa6-IBB DeRed2-PSPC1 8C-C-PSPC1 V2.00	0	49. GFP-a6dIBB and DeRed2-PSPC1_Pos034_S001	00-DB35MxnS8azu7LEbP2zUtW
172		Nucleus	3	0.000	1.000	819	100000757	100000007	GFP-IMPa6-IBB DeRed2-PSPC1 8C-C-PSPC1 V2.00	0	49. GFP-a6dIBB and DeRed2-PSPC1_Pos034_S001	00-DB35MxnS8azu7LEbP2zUtW
218		Nucleus	3	0.000	1.000	820	100000758	100000008	GFP-IMPa6-IBB DeRed2-PSPC1 8C-C-PSPC1 V2.00	0	49. GFP-a6dIBB and DeRed2-PSPC1_Pos034_S001	00-DB35MxnS8azu7LEbP2zUtW
255		Nucleus	3	0.000	1.000	821	100000759	100000009	GFP-IMPa6-IBB DeRed2-PSPC1 8C-C-PSPC1 V2.00	0	49. GFP-a6dIBB and DeRed2-PSPC1_Pos034_S001	00-DB35MxnS8azu7LEbP2zUtW
255		Nucleus	3	0.000	1.000	822	100000760	100000010	GFP-IMPa6-IBB DeRed2-PSPC1 8C-C-PSPC1 V2.00	0	49. GFP-a6dIBB and DeRed2-PSPC1_Pos034_S001	00-DB35MxnS8azu7LEbP2zUtW
217		Nucleus	3	0.000	1.000	823	100000761	100000011	GFP-IMPa6-IBB DeRed2-PSPC1 8C-C-PSPC1 V2.00	0	49. GFP-a6dIBB and DeRed2-PSPC1_Pos034_S001	00-DB35MxnS8azu7LEbP2zUtW
255		Nucleus	3	0.000	1.000	824	100000762	100000012	GFP-IMPa6-IBB DeRed2-PSPC1 8C-C-PSPC1 V2.00	0	49. GFP-a6dIBB and DeRed2-PSPC1_Pos034_S001	00-DB35MxnS8azu7LEbP2zUtW
148		Nucleus	3	0.000	1.000	825	100000763	100000013	GFP-IMPa6-IBB DeRed2-PSPC1 8C-C-PSPC1 V2.00	0	49. GFP-a6dIBB and DeRed2-PSPC1_Pos034_S001	00-DB35MxnS8azu7LEbP2zUtW
199		Nucleus	3	0.000	1.000	826	100000764	100000014	GFP-IMPa6-IBB DeRed2-PSPC1 8C-C-PSPC1 V2.00	0	49. GFP-a6dIBB and DeRed2-PSPC1_Pos034_S001	00-DB35MxnS8azu7LEbP2zUtW
205		Nucleus	3	0.000	1.000	827	100000765	100000015	GFP-IMPa6-IBB DeRed2-PSPC1 8C-C-PSPC1 V2.00	0	49. GFP-a6dIBB and DeRed2-PSPC1_Pos034_S001	00-DB35MxnS8azu7LEbP2zUtW
255		Nucleus	3	0.000	1.000	828	100000766	100000016	GFP-IMPa6-IBB DeRed2-PSPC1 8C-C-PSPC1 V2.00	0	49. GFP-a6dIBB and DeRed2-PSPC1_Pos034_S001	00-DB35MxnS8azu7LEbP2zUtW
201		Nucleus	3	0.000	1.000	829	100000767	100000017	GFP-IMPa6-IBB DeRed2-PSPC1 8C-C-PSPC1 V2.00	0	49. GFP-a6dIBB and DeRed2-PSPC1_Pos034_S001	00-DB35MxnS8azu7LEbP2zUtW
214		Nucleus	3	0.000	1.000	830	100000768	100000018	GFP-IMPa6-IBB DeRed2-PSPC1 8C-C-PSPC1 V2.00	0	49. GFP-a6dIBB and DeRed2-PSPC1_Pos034_S001	00-DB35MxnS8azu7LEbP2zUtW
193		Nucleus	3	0.000	1.000	831	100000769	100000019	GFP-IMPa6-IBB DeRed2-PSPC1 8C-C-PSPC1 V2.00	0	49. GFP-a6dIBB and DeRed2-PSPC1_Pos034_S001	00-DB35MxnS8azu7LEbP2zUtW
203		Nucleus	3	0.000	1.000	832	100000770	100000020	GFP-IMPa6-IBB DeRed2-PSPC1 8C-C-PSPC1 V2.00	0	49. GFP-a6dIBB and DeRed2-PSPC1_Pos034_S001	00-DB35MxnS8azu7LEbP2zUtW
255		Nucleus	3	0.000	1.000	833	100000771	100000021	GFP-IMPa6-IBB DeRed2-PSPC1 8C-C-PSPC1 V2.00	0	49. GFP-a6dIBB and DeRed2-PSPC1_Pos034_S001	00-DB35MxnS8azu7LEbP2zUtW
187		Nucleus	3	0.000	1.000	834	100000772	100000022	GFP-IMPa6-IBB DeRed2-PSPC1 8C-C-PSPC1 V2.00	0	49. GFP-a6dIBB and DeRed2-PSPC1_Pos034_S001	00-DB35MxnS8azu7LEbP2zUtW
255		Nucleus	3	0.000	1.000	835	100000773	100000023	GFP-IMPa6-IBB DeRed2-PSPC1 8C-C-PSPC1 V2.00	0	49. GFP-a6dIBB and DeRed2-PSPC1_Pos034_S001	00-DB35MxnS8azu7LEbP2zUtW
246		Nucleus	3	0.000	1.000	836	100000774	100000024	GFP-IMPa6-IBB DeRed2-PSPC1 8C-C-PSPC1 V2.00	0	49. GFP-a6dIBB and DeRed2-PSPC1_Pos034_S001	00-DB35MxnS8azu7LEbP2zUtW
255		Nucleus	3	0.000	1.000	837	100000775	100000025	GFP-IMPa6-IBB DeRed2-PSPC1 8C-C-PSPC1 V2.00	0	49. GFP-a6dIBB and DeRed2-PSPC1_Pos034_S001	00-DB35MxnS8azu7LEbP2zUtW
209		Nucleus	3	0.000	1.000	838	100000776	100000026	GFP-IMPa6-IBB DeRed2-PSPC1 8C-C-PSPC1 V2.00	0	49. GFP-a6dIBB and DeRed2-PSPC1_Pos034_S001	00-DB35MxnS8azu7LEbP2zUtW
250		Nucleus	3	0.000	1.000	839	100000777	100000027	GFP-IMPa6-IBB DeRed2-PSPC1 8C-C-PSPC1 V2.00	0	49. GFP-a6dIBB and DeRed2-PSPC1_Pos034_S001	00-DB35MxnS8azu7LEbP2zUtW
198		Nucleus	3	0.000	1.000	840	100000778	100000028	GFP-IMPa6-IBB DeRed2-PSPC1 8C-C-PSPC1 V2.00	0	49. GFP-a6dIBB and DeRed2-PSPC1_Pos034_S001	00-DB35MxnS8azu7LEbP2zUtW
255		Nucleus	3	0.000	1.000	841	100000779	100000029	GFP-IMPa6-IBB DeRed2-PSPC1 8C-C-PSPC1 V2.00	0	49. GFP-a6dIBB and DeRed2-PSPC1_Pos034_S001	00-DB35MxnS8azu7LEbP2zUtW
220		Nucleus	3	0.000	1.000	842	100000780	100000030	GFP-IMPa6-IBB DeRed2-PSPC1 8C-C-PSPC1 V2.00	0	49. GFP-a6dIBB and DeRed2-PSPC1_Pos034_S001	00-DB35MxnS8azu7LEbP2zUtW
216		Nucleus	3	0.000	1.000	843	100000781	100000031	GFP-IMPa6-IBB DeRed2-PSPC1 8C-C-PSPC1 V2.00	0	49. GFP-a6dIBB and DeRed2-PSPC1_Pos034_S001	00-DB35MxnS8azu7LEbP2zUtW
244		Nucleus	3	0.000	1.000	844	100000782	100000032	GFP-IMPa6-IBB DeRed2-PSPC1 8C-C-PSPC1 V2.00	0	49. GFP-a6dIBB and DeRed2-PSPC1_Pos034_S001	00-DB35MxnS8azu7LEbP2zUtW
229		Nucleus	3	0.000	1.000	845	100000783	100000033	GFP-IMPa6-IBB DeRed2-PSPC1 8C-C-PSPC1 V2.00	0	49. GFP-a6dIBB and DeRed2-PSPC1_Pos034_S001	00-DB35MxnS8azu7LEbP2zUtW
198		Nucleus	3	0.000	1.000	846	100000784	100000034	GFP-IMPa6-IBB DeRed2-PSPC1 8C-C-PSPC1 V2.00	0	49. GFP-a6dIBB and DeRed2-PSPC1_Pos034_S001	00-DB35MxnS8azu7LEbP2zUtW
177		Nucleus	3	0.000	1.000	847	100000785	100000035	GFP-IMPa6-IBB DeRed2-PSPC1 8C-C-PSPC1 V2.00	0	49. GFP-a6dIBB and DeRed2-PSPC1_Pos034_S001	00-DB35MxnS8azu7LEbP2zUtW
238		Nucleus	3	0.000	1.000	848	100000786	100000036	GFP-IMPa6-IBB DeRed2-PSPC1 8C-C-PSPC1 V2.00	0	49. GFP-a6dIBB and DeRed2-PSPC1_Pos034_S001	00-DB35MxnS8azu7LEbP2zUtW
233		Nucleus	3	0.000	1.000	849	100000787	100000037	GFP-IMPa6-IBB DeRed2-PSPC1 8C-C-PSPC1 V2.00	0	49. GFP-a6dIBB and DeRed2-PSPC1_Pos034_S001	00-DB35MxnS8azu7LEbP2zUtW
253		Nucleus	3	0.000	1.000	850	100000788	100000038	GFP-IMPa6-IBB DeRed2-PSPC1 8C-C-PSPC1 V2.00	0	49. GFP-a6dIBB and DeRed2-PSPC1_Pos034_S001	00-DB35MxnS8azu7LEbP2zUtW
222		Nucleus	3	0.000	1.000	851	100000789	100000000	GFP-IMPa6-IBB DeRed2-PSPC1 8C-C-PSPC1 V2.00	0	49. GFP-a6dIBB and DeRed2-PSPC1_Pos035_S001	00-uGciW5NAhwp8FeBwwHRmiZ
223		Nucleus	3	0.000	1.000	853	100000790	100000001	GFP-IMPa6-IBB DeRed2-PSPC1 8C-C-PSPC1 V2.00	0	49. GFP-a6dIBB and DeRed2-PSPC1_Pos035_S001	00-uGciW5NAhwp8FeBwwHRmiZ
186		Nucleus	3	0.000	1.000	854	100000791	100000002	GFP-IMPa6-IBB DeRed2-PSPC1 8C-C-PSPC1 V2.00	0	49. GFP-a6dIBB and DeRed2-PSPC1_Pos035_S001	00-uGciW5NAhwp8FeBwwHRmiZ
229		Nucleus	3	0.000	1.000	855	100000792	100000003	GFP-IMPa6-IBB DeRed2-PSPC1 8C-C-PSPC1 V2.00	0	49. GFP-a6dIBB and DeRed2-PSPC1_Pos035_S001	00-uGciW5NAhwp8FeBwwHRmiZ
255		Nucleus	3	0.000	1.000	856	100000793	100000004	GFP-IMPa6-IBB DeRed2-PSPC1 8C-C-PSPC1 V2.00	0	49. GFP-a6dIBB and DeRed2-PSPC1_Pos035_S001	00-uGciW5NAhwp8FeBwwHRmiZ
255		Nucleus	3	0.000	1.000	859	100000794	100000005	GFP-IMPa6-IBB DeRed2-PSPC1 8C-C-PSPC1 V2.00	0	49. GFP-a6dIBB and DeRed2-PSPC1_Pos035_S001	00-uGciW5NAhwp8FeBwwHRmiZ
216		Nucleus	3	0.000	1.000	860	100000795	100000006	GFP-IMPa6-IBB DeRed2-PSPC1 8C-C-PSPC1 V2.00	0	49. GFP-a6dIBB and DeRed2-PSPC1_Pos035_S001	00-uGciW5NAhwp8FeBwwHRmiZ
255		Nucleus	3	0.000	1.000	861	100000796	100000007	GFP-IMPa6-IBB DeRed2-PSPC1 8C-C-PSPC1 V2.00	0	49. GFP-a6dIBB and DeRed2-PSPC1_Pos035_S001	00-uGciW5NAhwp8FeBwwHRmiZ
140		Nucleus	3	0.000	1.000	862	100000797	100000008	GFP-IMPa6-IBB DeRed2-PSPC1 8C-C-PSPC1 V2.00	0	49. GFP-a6dIBB and DeRed2-PSPC1_Pos035_S001	00-uGciW5NAhwp8FeBwwHRmiZ
219		Nucleus	3	0.000	1.000	863	100000798	100000009	GFP-IMPa6-IBB DeRed2-PSPC1 8C-C-PSPC1 V2.00	0	49. GFP-a6dIBB and DeRed2-PSPC1_Pos035_S001	00-uGciW5NAhwp8FeBwwHRmiZ
211		Nucleus	3	0.000	1.000	864	100000799	100000010	GFP-IMPa6-IBB DeRed2-PSPC1 8C-C-PSPC1 V2.00	0	49. GFP-a6dIBB and DeRed2-PSPC1_Pos035_S001	00-uGciW5NAhwp8FeBwwHRmiZ
165		Nucleus	3	0.000	1.000	865	100000800	100000011	GFP-IMPa6-IBB DeRed2-PSPC1 8C-C-PSPC1 V2.00	0	49. GFP-a6dIBB and DeRed2-PSPC1_Pos035_S001	00-uGciW5NAhwp8FeBwwHRmiZ
255		Nucleus	3	0.000	1.000	866	100000801	100000012	GFP-IMPa6-IBB DeRed2-PSPC1 8C-C-PSPC1 V2.00	0	49. GFP-a6dIBB and DeRed2-PSPC1_Pos035_S001	00-uGciW5NAhwp8FeBwwHRmiZ
211		Nucleus	3	0.000	1.000	867	100000802	100000013	GFP-IMPa6-IBB DeRed2-PSPC1 8C-C-PSPC1 V2.00	0	49. GFP-a6dIBB and DeRed2-PSPC1_Pos035_S001	00-uGciW5NAhwp8FeBwwHRmiZ
231		Nucleus	3	0.000	1.000	869	100000803	100000000	GFP-IMPa6-IBB DeRed2-PSPC1 8C-C-PSPC1 V2.00	0	49. GFP-a6dIBB and DeRed2-PSPC1_Pos036_S001	00-jEav7kHVKoKRPk75r7bmwK
255		Nucleus	3	0.000	1.000	872	100000804	100000001	GFP-IMPa6-IBB DeRed2-PSPC1 8C-C-PSPC1 V2.00	0	49. GFP-a6dIBB and DeRed2-PSPC1_Pos036_S001	00-jEav7kHVKoKRPk75r7bmwK
255		Nucleus	3	0.000	1.000	873	100000805	100000002	GFP-IMPa6-IBB DeRed2-PSPC1 8C-C-PSPC1 V2.00	0	49. GFP-a6dIBB and DeRed2-PSPC1_Pos036_S001	00-jEav7kHVKoKRPk75r7bmwK
247		Nucleus	3	0.000	1.000	874	100000806	100000003	GFP-IMPa6-IBB DeRed2-PSPC1 8C-C-PSPC1 V2.00	0	49. GFP-a6dIBB and DeRed2-PSPC1_Pos036_S001	00-jEav7kHVKoKRPk75r7bmwK
219		Nucleus	3	0.000	1.000	875	100000807	100000004	GFP-IMPa6-IBB DeRed2-PSPC1 8C-C-PSPC1 V2.00	0	49. GFP-a6dIBB and DeRed2-PSPC1_Pos036_S001	00-jEav7kHVKoKRPk75r7bmwK
227		Nucleus	3	0.000	1.000	876	100000808	100000005	GFP-IMPa6-IBB DeRed2-PSPC1 8C-C-PSPC1 V2.00	0	49. GFP-a6dIBB and DeRed2-PSPC1_Pos036_S001	00-jEav7kHVKoKRPk75r7bmwK
195		Nucleus	3	0.000	1.000	877	100000809	100000006	GFP-IMPa6-IBB DeRed2-PSPC1 8C-C-PSPC1 V2.00	0	49. GFP-a6dIBB and DeRed2-PSPC1_Pos036_S001	00-jEav7kHVKoKRPk75r7bmwK
250		Nucleus	3	0.000	1.000	878	100000810	100000007	GFP-IMPa6-IBB DeRed2-PSPC1 8C-C-PSPC1 V2.00	0	49. GFP-a6dIBB and DeRed2-PSPC1_Pos036_S001	00-jEav7kHVKoKRPk75r7bmwK
255		Nucleus	3	0.000	1.000	879	100000811	100000008	GFP-IMPa6-IBB DeRed2-PSPC1 8C-C-PSPC1 V2.00	0	49. GFP-a6dIBB and DeRed2-PSPC1_Pos036_S001	00-jEav7kHVKoKRPk75r7bmwK
245		Nucleus	3	0.000	1.000	880	100000812	100000009	GFP-IMPa6-IBB DeRed2-PSPC1 8C-C-PSPC1 V2.00	0	49. GFP-a6dIBB and DeRed2-PSPC1_Pos036_S001	00-jEav7kHVKoKRPk75r7bmwK
209		Nucleus	3	0.000	1.000	881	100000813	100000010	GFP-IMPa6-IBB DeRed2-PSPC1 8C-C-PSPC1 V2.00	0	49. GFP-a6dIBB and DeRed2-PSPC1_Pos036_S001	00-jEav7kHVKoKRPk75r7bmwK
184		Nucleus	3	0.000	1.000	882	100000814	100000011	GFP-IMPa6-IBB DeRed2-PSPC1 8C-C-PSPC1 V2.00	0	49. GFP-a6dIBB and DeRed2-PSPC1_Pos036_S001	00-jEav7kHVKoKRPk75r7bmwK
255		Nucleus	3	0.000	1.000	883	100000815	100000012	GFP-IMPa6-IBB DeRed2-PSPC1 8C-C-PSPC1 V2.00	0	49. GFP-a6dIBB and DeRed2-PSPC1_Pos036_S001	00-jEav7kHVKoKRPk75r7bmwK
237		Nucleus	3	0.000	1.000	884	100000816	100000013	GFP-IMPa6-IBB DeRed2-PSPC1 8C-C-PSPC1 V2.00	0	49. GFP-a6dIBB and DeRed2-PSPC1_Pos036_S001	00-jEav7kHVKoKRPk75r7bmwK
255		Nucleus	3	0.000	1.000	885	100000817	100000014	GFP-IMPa6-IBB DeRed2-PSPC1 8C-C-PSPC1 V2.00	0	49. GFP-a6dIBB and DeRed2-PSPC1_Pos036_S001	00-jEav7kHVKoKRPk75r7bmwK
246		Nucleus	3	0.000	1.000	886	100000818	100000015	GFP-IMPa6-IBB DeRed2-PSPC1 8C-C-PSPC1 V2.00	0	49. GFP-a6dIBB and DeRed2-PSPC1_Pos036_S001	00-jEav7kHVKoKRPk75r7bmwK
255		Nucleus	3	0.000	1.000	887	100000819	100000016	GFP-IMPa6-IBB DeRed2-PSPC1 8C-C-PSPC1 V2.00	0	49. GFP-a6dIBB and DeRed2-PSPC1_Pos036_S001	00-jEav7kHVKoKRPk75r7bmwK
228		Nucleus	3	0.000	1.000	890	100000820	100000000	GFP-IMPa6-IBB DeRed2-PSPC1 8C-C-PSPC1 V2.00	0	49. GFP-a6dIBB and DeRed2-PSPC1_Pos037_S001	00-NUsHEkoQxR3nzJ4fTGAmPP
255		Nucleus	3	0.000	1.000	893	100000821	100000001	GFP-IMPa6-IBB DeRed2-PSPC1 8C-C-PSPC1 V2.00	0	49. GFP-a6dIBB and DeRed2-PSPC1_Pos037_S001	00-NUsHEkoQxR3nzJ4fTGAmPP
255		Nucleus	3	0.000	1.000	894	100000822	100000002	GFP-IMPa6-IBB DeRed2-PSPC1 8C-C-PSPC1 V2.00	0	49. GFP-a6dIBB and DeRed2-PSPC1_Pos037_S001	00-NUsHEkoQxR3nzJ4fTGAmPP
209		Nucleus	3	0.000	1.000	896	100000823	100000003	GFP-IMPa6-IBB DeRed2-PSPC1 8C-C-PSPC1 V2.00	0	49. GFP-a6dIBB and DeRed2-PSPC1_Pos037_S001	00-NUsHEkoQxR3nzJ4fTGAmPP
170		Nucleus	3	0.000	1.000	897	100000824	100000004	GFP-IMPa6-IBB DeRed2-PSPC1 8C-C-PSPC1 V2.00	0	49. GFP-a6dIBB and DeRed2-PSPC1_Pos037_S001	00-NUsHEkoQxR3nzJ4fTGAmPP
218		Nucleus	3	0.000	1.000	898	100000825	100000005	GFP-IMPa6-IBB DeRed2-PSPC1 8C-C-PSPC1 V2.00	0	49. GFP-a6dIBB and DeRed2-PSPC1_Pos037_S001	00-NUsHEkoQxR3nzJ4fTGAmPP
194		Nucleus	3	0.000	1.000	899	100000826	100000006	GFP-IMPa6-IBB DeRed2-PSPC1 8C-C-PSPC1 V2.00	0	49. GFP-a6dIBB and DeRed2-PSPC1_Pos037_S001	00-NUsHEkoQxR3nzJ4fTGAmPP
255		Nucleus	3	0.000	1.000	900	100000827	100000007	GFP-IMPa6-IBB DeRed2-PSPC1 8C-C-PSPC1 V2.00	0	49. GFP-a6dIBB and DeRed2-PSPC1_Pos037_S001	00-NUsHEkoQxR3nzJ4fTGAmPP
247		Nucleus	3	0.000	1.000	901	100000828	100000008	GFP-IMPa6-IBB DeRed2-PSPC1 8C-C-PSPC1 V2.00	0	49. GFP-a6dIBB and DeRed2-PSPC1_Pos037_S001	00-NUsHEkoQxR3nzJ4fTGAmPP
245		Nucleus	3	0.000	1.000	902	100000829	100000009	GFP-IMPa6-IBB DeRed2-PSPC1 8C-C-PSPC1 V2.00	0	49. GFP-a6dIBB and DeRed2-PSPC1_Pos037_S001	00-NUsHEkoQxR3nzJ4fTGAmPP
230		Nucleus	3	0.000	1.000	903	100000830	100000010	GFP-IMPa6-IBB DeRed2-PSPC1 8C-C-PSPC1 V2.00	0	49. GFP-a6dIBB and DeRed2-PSPC1_Pos037_S001	00-NUsHEkoQxR3nzJ4fTGAmPP
214		Nucleus	3	0.000	1.000	904	100000831	100000011	GFP-IMPa6-IBB DeRed2-PSPC1 8C-C-PSPC1 V2.00	0	49. GFP-a6dIBB and DeRed2-PSPC1_Pos037_S001	00-NUsHEkoQxR3nzJ4fTGAmPP
224		Nucleus	3	0.000	1.000	905	100000832	100000012	GFP-IMPa6-IBB DeRed2-PSPC1 8C-C-PSPC1 V2.00	0	49. GFP-a6dIBB and DeRed2-PSPC1_Pos037_S001	00-NUsHEkoQxR3nzJ4fTGAmPP
206		Nucleus	3	0.000	1.000	906	100000833	100000013	GFP-IMPa6-IBB DeRed2-PSPC1 8C-C-PSPC1 V2.00	0	49. GFP-a6dIBB and DeRed2-PSPC1_Pos037_S001	00-NUsHEkoQxR3nzJ4fTGAmPP
255		Nucleus	3	0.000	1.000	907	100000834	100000014	GFP-IMPa6-IBB DeRed2-PSPC1 8C-C-PSPC1 V2.00	0	49. GFP-a6dIBB and DeRed2-PSPC1_Pos037_S001	00-NUsHEkoQxR3nzJ4fTGAmPP
247		Nucleus	3	0.000	1.000	908	100000835	100000015	GFP-IMPa6-IBB DeRed2-PSPC1 8C-C-PSPC1 V2.00	0	49. GFP-a6dIBB and DeRed2-PSPC1_Pos037_S001	00-NUsHEkoQxR3nzJ4fTGAmPP
213		Nucleus	3	0.000	1.000	909	100000836	100000016	GFP-IMPa6-IBB DeRed2-PSPC1 8C-C-PSPC1 V2.00	0	49. GFP-a6dIBB and DeRed2-PSPC1_Pos037_S001	00-NUsHEkoQxR3nzJ4fTGAmPP
255		Nucleus	3	0.000	1.000	910	100000837	100000017	GFP-IMPa6-IBB DeRed2-PSPC1 8C-C-PSPC1 V2.00	0	49. GFP-a6dIBB and DeRed2-PSPC1_Pos037_S001	00-NUsHEkoQxR3nzJ4fTGAmPP
218		Nucleus	3	0.000	1.000	911	100000838	100000018	GFP-IMPa6-IBB DeRed2-PSPC1 8C-C-PSPC1 V2.00	0	49. GFP-a6dIBB and DeRed2-PSPC1_Pos037_S001	00-NUsHEkoQxR3nzJ4fTGAmPP
227		Nucleus	3	0.000	1.000	912	100000839	100000019	GFP-IMPa6-IBB DeRed2-PSPC1 8C-C-PSPC1 V2.00	0	49. GFP-a6dIBB and DeRed2-PSPC1_Pos037_S001	00-NUsHEkoQxR3nzJ4fTGAmPP
234		Nucleus	3	0.000	1.000	913	100000840	100000020	GFP-IMPa6-IBB DeRed2-PSPC1 8C-C-PSPC1 V2.00	0	49. GFP-a6dIBB and DeRed2-PSPC1_Pos037_S001	00-NUsHEkoQxR3nzJ4fTGAmPP
255		Nucleus	3	0.000	1.000	914	100000841	100000021	GFP-IMPa6-IBB DeRed2-PSPC1 8C-C-PSPC1 V2.00	0	49. GFP-a6dIBB and DeRed2-PSPC1_Pos037_S001	00-NUsHEkoQxR3nzJ4fTGAmPP
237		Nucleus	3	0.000	1.000	915	100000842	100000022	GFP-IMPa6-IBB DeRed2-PSPC1 8C-C-PSPC1 V2.00	0	49. GFP-a6dIBB and DeRed2-PSPC1_Pos037_S001	00-NUsHEkoQxR3nzJ4fTGAmPP
199		Nucleus	3	0.000	1.000	916	100000843	100000023	GFP-IMPa6-IBB DeRed2-PSPC1 8C-C-PSPC1 V2.00	0	49. GFP-a6dIBB and DeRed2-PSPC1_Pos037_S001	00-NUsHEkoQxR3nzJ4fTGAmPP
222		Nucleus	3	0.000	1.000	917	100000844	100000024	GFP-IMPa6-IBB DeRed2-PSPC1 8C-C-PSPC1 V2.00	0	49. GFP-a6dIBB and DeRed2-PSPC1_Pos037_S001	00-NUsHEkoQxR3nzJ4fTGAmPP
209		Nucleus	3	0.000	1.000	918	100000845	100000025	GFP-IMPa6-IBB DeRed2-PSPC1 8C-C-PSPC1 V2.00	0	49. GFP-a6dIBB and DeRed2-PSPC1_Pos037_S001	00-NUsHEkoQxR3nzJ4fTGAmPP
255		Nucleus	3	0.000	1.000	919	100000846	100000026	GFP-IMPa6-IBB DeRed2-PSPC1 8C-C-PSPC1 V2.00	0	49. GFP-a6dIBB and DeRed2-PSPC1_Pos037_S001	00-NUsHEkoQxR3nzJ4fTGAmPP
159		Nucleus	3	0.000	1.000	921	100000847	100000000	GFP-IMPa6-IBB DeRed2-PSPC1 8C-C-PSPC1 V2.00	0	49. GFP-a6dIBB and DeRed2-PSPC1_Pos038_S001	00-F55hM9hwMvy5DHfhycjYU6
255		Nucleus	3	0.000	1.000	923	100000848	100000001	GFP-IMPa6-IBB DeRed2-PSPC1 8C-C-PSPC1 V2.00	0	49. GFP-a6dIBB and DeRed2-PSPC1_Pos038_S001	00-F55hM9hwMvy5DHfhycjYU6
173		Nucleus	3	0.000	1.000	924	100000849	100000002	GFP-IMPa6-IBB DeRed2-PSPC1 8C-C-PSPC1 V2.00	0	49. GFP-a6dIBB and DeRed2-PSPC1_Pos038_S001	00-F55hM9hwMvy5DHfhycjYU6
255		Nucleus	3	0.000	1.000	925	100000850	100000003	GFP-IMPa6-IBB DeRed2-PSPC1 8C-C-PSPC1 V2.00	0	49. GFP-a6dIBB and DeRed2-PSPC1_Pos038_S001	00-F55hM9hwMvy5DHfhycjYU6
225		Nucleus	3	0.000	1.000	926	100000851	100000004	GFP-IMPa6-IBB DeRed2-PSPC1 8C-C-PSPC1 V2.00	0	49. GFP-a6dIBB and DeRed2-PSPC1_Pos038_S001	00-F55hM9hwMvy5DHfhycjYU6
250		Nucleus	3	0.000	1.000	927	100000852	100000005	GFP-IMPa6-IBB DeRed2-PSPC1 8C-C-PSPC1 V2.00	0	49. GFP-a6dIBB and DeRed2-PSPC1_Pos038_S001	00-F55hM9hwMvy5DHfhycjYU6
169		Nucleus	3	0.000	1.000	928	100000853	100000006	GFP-IMPa6-IBB DeRed2-PSPC1 8C-C-PSPC1 V2.00	0	49. GFP-a6dIBB and DeRed2-PSPC1_Pos038_S001	00-F55hM9hwMvy5DHfhycjYU6
178		Nucleus	3	0.000	1.000	929	100000854	100000007	GFP-IMPa6-IBB DeRed2-PSPC1 8C-C-PSPC1 V2.00	0	49. GFP-a6dIBB and DeRed2-PSPC1_Pos038_S001	00-F55hM9hwMvy5DHfhycjYU6
212		Nucleus	3	0.000	1.000	930	100000855	100000008	GFP-IMPa6-IBB DeRed2-PSPC1 8C-C-PSPC1 V2.00	0	49. GFP-a6dIBB and DeRed2-PSPC1_Pos038_S001	00-F55hM9hwMvy5DHfhycjYU6
202		Nucleus	3	0.000	1.000	931	100000856	100000009	GFP-IMPa6-IBB DeRed2-PSPC1 8C-C-PSPC1 V2.00	0	49. GFP-a6dIBB and DeRed2-PSPC1_Pos038_S001	00-F55hM9hwMvy5DHfhycjYU6
210		Nucleus	3	0.000	1.000	932	100000857	100000010	GFP-IMPa6-IBB DeRed2-PSPC1 8C-C-PSPC1 V2.00	0	49. GFP-a6dIBB and DeRed2-PSPC1_Pos038_S001	00-F55hM9hwMvy5DHfhycjYU6
196		Nucleus	3	0.000	1.000	933	100000858	100000011	GFP-IMPa6-IBB DeRed2-PSPC1 8C-C-PSPC1 V2.00	0	49. GFP-a6dIBB and DeRed2-PSPC1_Pos038_S001	00-F55hM9hwMvy5DHfhycjYU6
181		Nucleus	3	0.000	1.000	934	100000859	100000012	GFP-IMPa6-IBB DeRed2-PSPC1 8C-C-PSPC1 V2.00	0	49. GFP-a6dIBB and DeRed2-PSPC1_Pos038_S001	00-F55hM9hwMvy5DHfhycjYU6
255		Nucleus	3	0.000	1.000	935	100000860	100000013	GFP-IMPa6-IBB DeRed2-PSPC1 8C-C-PSPC1 V2.00	0	49. GFP-a6dIBB and DeRed2-PSPC1_Pos038_S001	00-F55hM9hwMvy5DHfhycjYU6
237		Nucleus	3	0.000	1.000	936	100000861	100000014	GFP-IMPa6-IBB DeRed2-PSPC1 8C-C-PSPC1 V2.00	0	49. GFP-a6dIBB and DeRed2-PSPC1_Pos038_S001	00-F55hM9hwMvy5DHfhycjYU6
239		Nucleus	3	0.000	1.000	937	100000862	100000000	GFP-IMPa6-IBB DeRed2-PSPC1 8C-C-PSPC1 V2.00	0	49. GFP-a6dIBB and DeRed2-PSPC1_Pos039_S001	00-ZwGptmHVZgEXR3M5FMLm4W
200		Nucleus	3	0.000	1.000	938	100000863	100000001	GFP-IMPa6-IBB DeRed2-PSPC1 8C-C-PSPC1 V2.00	0	49. GFP-a6dIBB and DeRed2-PSPC1_Pos039_S001	00-ZwGptmHVZgEXR3M5FMLm4W
235		Nucleus	3	0.000	1.000	939	100000864	100000002	GFP-IMPa6-IBB DeRed2-PSPC1 8C-C-PSPC1 V2.00	0	49. GFP-a6dIBB and DeRed2-PSPC1_Pos039_S001	00-ZwGptmHVZgEXR3M5FMLm4W
255		Nucleus	3	0.000	1.000	940	100000865	100000003	GFP-IMPa6-IBB DeRed2-PSPC1 8C-C-PSPC1 V2.00	0	49. GFP-a6dIBB and DeRed2-PSPC1_Pos039_S001	00-ZwGptmHVZgEXR3M5FMLm4W
255		Nucleus	3	0.000	1.000	941	100000866	100000004	GFP-IMPa6-IBB DeRed2-PSPC1 8C-C-PSPC1 V2.00	0	49. GFP-a6dIBB and DeRed2-PSPC1_Pos039_S001	00-ZwGptmHVZgEXR3M5FMLm4W
195		Nucleus	3	0.000	1.000	942	100000867	100000005	GFP-IMPa6-IBB DeRed2-PSPC1 8C-C-PSPC1 V2.00	0	49. GFP-a6dIBB and DeRed2-PSPC1_Pos039_S001	00-ZwGptmHVZgEXR3M5FMLm4W
255		Nucleus	3	0.000	1.000	943	100000868	100000006	GFP-IMPa6-IBB DeRed2-PSPC1 8C-C-PSPC1 V2.00	0	49. GFP-a6dIBB and DeRed2-PSPC1_Pos039_S001	00-ZwGptmHVZgEXR3M5FMLm4W
255		Nucleus	3	0.000	1.000	944	100000869	100000007	GFP-IMPa6-IBB DeRed2-PSPC1 8C-C-PSPC1 V2.00	0	49. GFP-a6dIBB and DeRed2-PSPC1_Pos039_S001	00-ZwGptmHVZgEXR3M5FMLm4W
197		Nucleus	3	0.000	1.000	945	100000870	100000008	GFP-IMPa6-IBB DeRed2-PSPC1 8C-C-PSPC1 V2.00	0	49. GFP-a6dIBB and DeRed2-PSPC1_Pos039_S001	00-ZwGptmHVZgEXR3M5FMLm4W
246		Nucleus	3	0.000	1.000	946	100000871	100000009	GFP-IMPa6-IBB DeRed2-PSPC1 8C-C-PSPC1 V2.00	0	49. GFP-a6dIBB and DeRed2-PSPC1_Pos039_S001	00-ZwGptmHVZgEXR3M5FMLm4W
255		Nucleus	3	0.000	1.000	947	100000872	100000010	GFP-IMPa6-IBB DeRed2-PSPC1 8C-C-PSPC1 V2.00	0	49. GFP-a6dIBB and DeRed2-PSPC1_Pos039_S001	00-ZwGptmHVZgEXR3M5FMLm4W
255		Nucleus	3	0.000	1.000	948	100000873	100000011	GFP-IMPa6-IBB DeRed2-PSPC1 8C-C-PSPC1 V2.00	0	49. GFP-a6dIBB and DeRed2-PSPC1_Pos039_S001	00-ZwGptmHVZgEXR3M5FMLm4W
255		Nucleus	3	0.000	1.000	949	100000874	100000012	GFP-IMPa6-IBB DeRed2-PSPC1 8C-C-PSPC1 V2.00	0	49. GFP-a6dIBB and DeRed2-PSPC1_Pos039_S001	00-ZwGptmHVZgEXR3M5FMLm4W
189		Nucleus	3	0.000	1.000	950	100000875	100000013	GFP-IMPa6-IBB DeRed2-PSPC1 8C-C-PSPC1 V2.00	0	49. GFP-a6dIBB and DeRed2-PSPC1_Pos039_S001	00-ZwGptmHVZgEXR3M5FMLm4W
202		Nucleus	3	0.000	1.000	951	100000876	100000014	GFP-IMPa6-IBB DeRed2-PSPC1 8C-C-PSPC1 V2.00	0	49. GFP-a6dIBB and DeRed2-PSPC1_Pos039_S001	00-ZwGptmHVZgEXR3M5FMLm4W
191		Nucleus	3	0.000	1.000	952	100000877	100000015	GFP-IMPa6-IBB DeRed2-PSPC1 8C-C-PSPC1 V2.00	0	49. GFP-a6dIBB and DeRed2-PSPC1_Pos039_S001	00-ZwGptmHVZgEXR3M5FMLm4W
185		Nucleus	3	0.000	1.000	953	100000878	100000016	GFP-IMPa6-IBB DeRed2-PSPC1 8C-C-PSPC1 V2.00	0	49. GFP-a6dIBB and DeRed2-PSPC1_Pos039_S001	00-ZwGptmHVZgEXR3M5FMLm4W
216		Nucleus	3	0.000	1.000	954	100000879	100000017	GFP-IMPa6-IBB DeRed2-PSPC1 8C-C-PSPC1 V2.00	0	49. GFP-a6dIBB and DeRed2-PSPC1_Pos039_S001	00-ZwGptmHVZgEXR3M5FMLm4W
186		Nucleus	3	0.000	1.000	955	100000880	100000018	GFP-IMPa6-IBB DeRed2-PSPC1 8C-C-PSPC1 V2.00	0	49. GFP-a6dIBB and DeRed2-PSPC1_Pos039_S001	00-ZwGptmHVZgEXR3M5FMLm4W
249		Nucleus	3	0.000	1.000	956	100000881	100000019	GFP-IMPa6-IBB DeRed2-PSPC1 8C-C-PSPC1 V2.00	0	49. GFP-a6dIBB and DeRed2-PSPC1_Pos039_S001	00-ZwGptmHVZgEXR3M5FMLm4W
225		Nucleus	3	0.000	1.000	957	100000882	100000020	GFP-IMPa6-IBB DeRed2-PSPC1 8C-C-PSPC1 V2.00	0	49. GFP-a6dIBB and DeRed2-PSPC1_Pos039_S001	00-ZwGptmHVZgEXR3M5FMLm4W
188		Nucleus	3	0.000	1.000	958	100000883	100000021	GFP-IMPa6-IBB DeRed2-PSPC1 8C-C-PSPC1 V2.00	0	49. GFP-a6dIBB and DeRed2-PSPC1_Pos039_S001	00-ZwGptmHVZgEXR3M5FMLm4W
197		Nucleus	3	0.000	1.000	959	100000884	100000022	GFP-IMPa6-IBB DeRed2-PSPC1 8C-C-PSPC1 V2.00	0	49. GFP-a6dIBB and DeRed2-PSPC1_Pos039_S001	00-ZwGptmHVZgEXR3M5FMLm4W
179		Nucleus	3	0.000	1.000	960	100000885	100000000	GFP-IMPa6-IBB DeRed2-PSPC1 8C-C-PSPC1 V2.00	0	49. GFP-a6dIBB and DeRed2-PSPC1_Pos040_S001	00-nerGqyJHGEEmMLJaHfgnQn
255		Nucleus	3	0.000	1.000	961	100000886	100000001	GFP-IMPa6-IBB DeRed2-PSPC1 8C-C-PSPC1 V2.00	0	49. GFP-a6dIBB and DeRed2-PSPC1_Pos040_S001	00-nerGqyJHGEEmMLJaHfgnQn
232		Nucleus	3	0.000	1.000	962	100000887	100000002	GFP-IMPa6-IBB DeRed2-PSPC1 8C-C-PSPC1 V2.00	0	49. GFP-a6dIBB and DeRed2-PSPC1_Pos040_S001	00-nerGqyJHGEEmMLJaHfgnQn
193		Nucleus	3	0.000	1.000	963	100000888	100000003	GFP-IMPa6-IBB DeRed2-PSPC1 8C-C-PSPC1 V2.00	0	49. GFP-a6dIBB and DeRed2-PSPC1_Pos040_S001	00-nerGqyJHGEEmMLJaHfgnQn
215		Nucleus	3	0.000	1.000	964	100000889	100000004	GFP-IMPa6-IBB DeRed2-PSPC1 8C-C-PSPC1 V2.00	0	49. GFP-a6dIBB and DeRed2-PSPC1_Pos040_S001	00-nerGqyJHGEEmMLJaHfgnQn
219		Nucleus	3	0.000	1.000	965	100000890	100000005	GFP-IMPa6-IBB DeRed2-PSPC1 8C-C-PSPC1 V2.00	0	49. GFP-a6dIBB and DeRed2-PSPC1_Pos040_S001	00-nerGqyJHGEEmMLJaHfgnQn
236		Nucleus	3	0.000	1.000	966	100000891	100000006	GFP-IMPa6-IBB DeRed2-PSPC1 8C-C-PSPC1 V2.00	0	49. GFP-a6dIBB and DeRed2-PSPC1_Pos040_S001	00-nerGqyJHGEEmMLJaHfgnQn
255		Nucleus	3	0.000	1.000	967	100000892	100000007	GFP-IMPa6-IBB DeRed2-PSPC1 8C-C-PSPC1 V2.00	0	49. GFP-a6dIBB and DeRed2-PSPC1_Pos040_S001	00-nerGqyJHGEEmMLJaHfgnQn
255		Nucleus	3	0.000	1.000	968	100000893	100000008	GFP-IMPa6-IBB DeRed2-PSPC1 8C-C-PSPC1 V2.00	0	49. GFP-a6dIBB and DeRed2-PSPC1_Pos040_S001	00-nerGqyJHGEEmMLJaHfgnQn
183		Nucleus	3	0.000	1.000	969	100000894	100000009	GFP-IMPa6-IBB DeRed2-PSPC1 8C-C-PSPC1 V2.00	0	49. GFP-a6dIBB and DeRed2-PSPC1_Pos040_S001	00-nerGqyJHGEEmMLJaHfgnQn
187		Nucleus	3	0.000	1.000	970	100000895	100000010	GFP-IMPa6-IBB DeRed2-PSPC1 8C-C-PSPC1 V2.00	0	49. GFP-a6dIBB and DeRed2-PSPC1_Pos040_S001	00-nerGqyJHGEEmMLJaHfgnQn
255		Nucleus	3	0.000	1.000	971	100000896	100000011	GFP-IMPa6-IBB DeRed2-PSPC1 8C-C-PSPC1 V2.00	0	49. GFP-a6dIBB and DeRed2-PSPC1_Pos040_S001	00-nerGqyJHGEEmMLJaHfgnQn
214		Nucleus	3	0.000	1.000	972	100000897	100000012	GFP-IMPa6-IBB DeRed2-PSPC1 8C-C-PSPC1 V2.00	0	49. GFP-a6dIBB and DeRed2-PSPC1_Pos040_S001	00-nerGqyJHGEEmMLJaHfgnQn
214		Nucleus	3	0.000	1.000	973	100000898	100000013	GFP-IMPa6-IBB DeRed2-PSPC1 8C-C-PSPC1 V2.00	0	49. GFP-a6dIBB and DeRed2-PSPC1_Pos040_S001	00-nerGqyJHGEEmMLJaHfgnQn
255		Nucleus	3	0.000	1.000	974	100000899	100000014	GFP-IMPa6-IBB DeRed2-PSPC1 8C-C-PSPC1 V2.00	0	49. GFP-a6dIBB and DeRed2-PSPC1_Pos040_S001	00-nerGqyJHGEEmMLJaHfgnQn
203		Nucleus	3	0.000	1.000	975	100000900	100000015	GFP-IMPa6-IBB DeRed2-PSPC1 8C-C-PSPC1 V2.00	0	49. GFP-a6dIBB and DeRed2-PSPC1_Pos040_S001	00-nerGqyJHGEEmMLJaHfgnQn
215		Nucleus	3	0.000	1.000	976	100000901	100000000	GFP-IMPa6-IBB DeRed2-PSPC1 8C-C-PSPC1 V2.00	0	49. GFP-a6dIBB and DeRed2-PSPC1_Pos041_S001	00-dhA9ot2ePuHegrddsbqcnA
210		Nucleus	3	0.000	1.000	977	100000902	100000001	GFP-IMPa6-IBB DeRed2-PSPC1 8C-C-PSPC1 V2.00	0	49. GFP-a6dIBB and DeRed2-PSPC1_Pos041_S001	00-dhA9ot2ePuHegrddsbqcnA
248		Nucleus	3	0.000	1.000	978	100000903	100000002	GFP-IMPa6-IBB DeRed2-PSPC1 8C-C-PSPC1 V2.00	0	49. GFP-a6dIBB and DeRed2-PSPC1_Pos041_S001	00-dhA9ot2ePuHegrddsbqcnA
200		Nucleus	3	0.000	1.000	979	100000904	100000003	GFP-IMPa6-IBB DeRed2-PSPC1 8C-C-PSPC1 V2.00	0	49. GFP-a6dIBB and DeRed2-PSPC1_Pos041_S001	00-dhA9ot2ePuHegrddsbqcnA
189		Nucleus	3	0.000	1.000	981	100000905	100000004	GFP-IMPa6-IBB DeRed2-PSPC1 8C-C-PSPC1 V2.00	0	49. GFP-a6dIBB and DeRed2-PSPC1_Pos041_S001	00-dhA9ot2ePuHegrddsbqcnA
221		Nucleus	3	0.000	1.000	982	100000906	100000005	GFP-IMPa6-IBB DeRed2-PSPC1 8C-C-PSPC1 V2.00	0	49. GFP-a6dIBB and DeRed2-PSPC1_Pos041_S001	00-dhA9ot2ePuHegrddsbqcnA
179		Nucleus	3	0.000	1.000	983	100000907	100000006	GFP-IMPa6-IBB DeRed2-PSPC1 8C-C-PSPC1 V2.00	0	49. GFP-a6dIBB and DeRed2-PSPC1_Pos041_S001	00-dhA9ot2ePuHegrddsbqcnA
234		Nucleus	3	0.000	1.000	984	100000908	100000007	GFP-IMPa6-IBB DeRed2-PSPC1 8C-C-PSPC1 V2.00	0	49. GFP-a6dIBB and DeRed2-PSPC1_Pos041_S001	00-dhA9ot2ePuHegrddsbqcnA
255		Nucleus	3	0.000	1.000	985	100000909	100000008	GFP-IMPa6-IBB DeRed2-PSPC1 8C-C-PSPC1 V2.00	0	49. GFP-a6dIBB and DeRed2-PSPC1_Pos041_S001	00-dhA9ot2ePuHegrddsbqcnA
219		Nucleus	3	0.000	1.000	986	100000910	100000009	GFP-IMPa6-IBB DeRed2-PSPC1 8C-C-PSPC1 V2.00	0	49. GFP-a6dIBB and DeRed2-PSPC1_Pos041_S001	00-dhA9ot2ePuHegrddsbqcnA
242		Nucleus	3	0.000	1.000	987	100000911	100000010	GFP-IMPa6-IBB DeRed2-PSPC1 8C-C-PSPC1 V2.00	0	49. GFP-a6dIBB and DeRed2-PSPC1_Pos041_S001	00-dhA9ot2ePuHegrddsbqcnA
162		Nucleus	3	0.000	1.000	988	100000912	100000011	GFP-IMPa6-IBB DeRed2-PSPC1 8C-C-PSPC1 V2.00	0	49. GFP-a6dIBB and DeRed2-PSPC1_Pos041_S001	00-dhA9ot2ePuHegrddsbqcnA
255		Nucleus	3	0.000	1.000	989	100000913	100000012	GFP-IMPa6-IBB DeRed2-PSPC1 8C-C-PSPC1 V2.00	0	49. GFP-a6dIBB and DeRed2-PSPC1_Pos041_S001	00-dhA9ot2ePuHegrddsbqcnA
255		Nucleus	3	0.000	1.000	990	100000914	100000013	GFP-IMPa6-IBB DeRed2-PSPC1 8C-C-PSPC1 V2.00	0	49. GFP-a6dIBB and DeRed2-PSPC1_Pos041_S001	00-dhA9ot2ePuHegrddsbqcnA
206		Nucleus	3	0.000	1.000	991	100000915	100000014	GFP-IMPa6-IBB DeRed2-PSPC1 8C-C-PSPC1 V2.00	0	49. GFP-a6dIBB and DeRed2-PSPC1_Pos041_S001	00-dhA9ot2ePuHegrddsbqcnA
238		Nucleus	3	0.000	1.000	992	100000916	100000015	GFP-IMPa6-IBB DeRed2-PSPC1 8C-C-PSPC1 V2.00	0	49. GFP-a6dIBB and DeRed2-PSPC1_Pos041_S001	00-dhA9ot2ePuHegrddsbqcnA
181		Nucleus	3	0.000	1.000	993	100000917	100000016	GFP-IMPa6-IBB DeRed2-PSPC1 8C-C-PSPC1 V2.00	0	49. GFP-a6dIBB and DeRed2-PSPC1_Pos041_S001	00-dhA9ot2ePuHegrddsbqcnA
255		Nucleus	3	0.000	1.000	994	100000918	100000017	GFP-IMPa6-IBB DeRed2-PSPC1 8C-C-PSPC1 V2.00	0	49. GFP-a6dIBB and DeRed2-PSPC1_Pos041_S001	00-dhA9ot2ePuHegrddsbqcnA
255		Nucleus	3	0.000	1.000	995	100000919	100000018	GFP-IMPa6-IBB DeRed2-PSPC1 8C-C-PSPC1 V2.00	0	49. GFP-a6dIBB and DeRed2-PSPC1_Pos041_S001	00-dhA9ot2ePuHegrddsbqcnA
237		Nucleus	3	0.000	1.000	996	100000920	100000019	GFP-IMPa6-IBB DeRed2-PSPC1 8C-C-PSPC1 V2.00	0	49. GFP-a6dIBB and DeRed2-PSPC1_Pos041_S001	00-dhA9ot2ePuHegrddsbqcnA
249		Nucleus	3	0.000	1.000	997	100000921	100000020	GFP-IMPa6-IBB DeRed2-PSPC1 8C-C-PSPC1 V2.00	0	49. GFP-a6dIBB and DeRed2-PSPC1_Pos041_S001	00-dhA9ot2ePuHegrddsbqcnA
255		Nucleus	3	0.000	1.000	998	100000922	100000021	GFP-IMPa6-IBB DeRed2-PSPC1 8C-C-PSPC1 V2.00	0	49. GFP-a6dIBB and DeRed2-PSPC1_Pos041_S001	00-dhA9ot2ePuHegrddsbqcnA
255		Nucleus	3	0.000	1.000	999	100000923	100000022	GFP-IMPa6-IBB DeRed2-PSPC1 8C-C-PSPC1 V2.00	0	49. GFP-a6dIBB and DeRed2-PSPC1_Pos041_S001	00-dhA9ot2ePuHegrddsbqcnA
241		Nucleus	3	0.000	1.000	1000	100000924	100000023	GFP-IMPa6-IBB DeRed2-PSPC1 8C-C-PSPC1 V2.00	0	49. GFP-a6dIBB and DeRed2-PSPC1_Pos041_S001	00-dhA9ot2ePuHegrddsbqcnA
255		Nucleus	3	0.000	1.000	1001	100000925	100000024	GFP-IMPa6-IBB DeRed2-PSPC1 8C-C-PSPC1 V2.00	0	49. GFP-a6dIBB and DeRed2-PSPC1_Pos041_S001	00-dhA9ot2ePuHegrddsbqcnA
220		Nucleus	3	0.000	1.000	1002	100000926	100000025	GFP-IMPa6-IBB DeRed2-PSPC1 8C-C-PSPC1 V2.00	0	49. GFP-a6dIBB and DeRed2-PSPC1_Pos041_S001	00-dhA9ot2ePuHegrddsbqcnA
185		Nucleus	3	0.000	1.000	1003	100000927	100000026	GFP-IMPa6-IBB DeRed2-PSPC1 8C-C-PSPC1 V2.00	0	49. GFP-a6dIBB and DeRed2-PSPC1_Pos041_S001	00-dhA9ot2ePuHegrddsbqcnA
195		Nucleus	3	0.000	1.000	1004	100000928	100000027	GFP-IMPa6-IBB DeRed2-PSPC1 8C-C-PSPC1 V2.00	0	49. GFP-a6dIBB and DeRed2-PSPC1_Pos041_S001	00-dhA9ot2ePuHegrddsbqcnA
250		Nucleus	3	0.000	1.000	1005	100000929	100000028	GFP-IMPa6-IBB DeRed2-PSPC1 8C-C-PSPC1 V2.00	0	49. GFP-a6dIBB and DeRed2-PSPC1_Pos041_S001	00-dhA9ot2ePuHegrddsbqcnA
248		Nucleus	3	0.000	1.000	1009	100000930	100000000	GFP-IMPa6-IBB DeRed2-PSPC1 8C-C-PSPC1 V2.00	0	49. GFP-a6dIBB and DeRed2-PSPC1_Pos042_S001	00-bVGSfTNtafveMBA2hfpNu4
248		Nucleus	3	0.000	1.000	1010	100000931	100000001	GFP-IMPa6-IBB DeRed2-PSPC1 8C-C-PSPC1 V2.00	0	49. GFP-a6dIBB and DeRed2-PSPC1_Pos042_S001	00-bVGSfTNtafveMBA2hfpNu4
208		Nucleus	3	0.000	1.000	1011	100000932	100000002	GFP-IMPa6-IBB DeRed2-PSPC1 8C-C-PSPC1 V2.00	0	49. GFP-a6dIBB and DeRed2-PSPC1_Pos042_S001	00-bVGSfTNtafveMBA2hfpNu4
255		Nucleus	3	0.000	1.000	1012	100000933	100000003	GFP-IMPa6-IBB DeRed2-PSPC1 8C-C-PSPC1 V2.00	0	49. GFP-a6dIBB and DeRed2-PSPC1_Pos042_S001	00-bVGSfTNtafveMBA2hfpNu4
255		Nucleus	3	0.000	1.000	1013	100000934	100000004	GFP-IMPa6-IBB DeRed2-PSPC1 8C-C-PSPC1 V2.00	0	49. GFP-a6dIBB and DeRed2-PSPC1_Pos042_S001	00-bVGSfTNtafveMBA2hfpNu4
214		Nucleus	3	0.000	1.000	1014	100000935	100000005	GFP-IMPa6-IBB DeRed2-PSPC1 8C-C-PSPC1 V2.00	0	49. GFP-a6dIBB and DeRed2-PSPC1_Pos042_S001	00-bVGSfTNtafveMBA2hfpNu4
189		Nucleus	3	0.000	1.000	1015	100000936	100000006	GFP-IMPa6-IBB DeRed2-PSPC1 8C-C-PSPC1 V2.00	0	49. GFP-a6dIBB and DeRed2-PSPC1_Pos042_S001	00-bVGSfTNtafveMBA2hfpNu4
253		Nucleus	3	0.000	1.000	1016	100000937	100000007	GFP-IMPa6-IBB DeRed2-PSPC1 8C-C-PSPC1 V2.00	0	49. GFP-a6dIBB and DeRed2-PSPC1_Pos042_S001	00-bVGSfTNtafveMBA2hfpNu4
240		Nucleus	3	0.000	1.000	1017	100000938	100000008	GFP-IMPa6-IBB DeRed2-PSPC1 8C-C-PSPC1 V2.00	0	49. GFP-a6dIBB and DeRed2-PSPC1_Pos042_S001	00-bVGSfTNtafveMBA2hfpNu4
199		Nucleus	3	0.000	1.000	1018	100000939	100000009	GFP-IMPa6-IBB DeRed2-PSPC1 8C-C-PSPC1 V2.00	0	49. GFP-a6dIBB and DeRed2-PSPC1_Pos042_S001	00-bVGSfTNtafveMBA2hfpNu4
255		Nucleus	3	0.000	1.000	1019	100000940	100000010	GFP-IMPa6-IBB DeRed2-PSPC1 8C-C-PSPC1 V2.00	0	49. GFP-a6dIBB and DeRed2-PSPC1_Pos042_S001	00-bVGSfTNtafveMBA2hfpNu4
250		Nucleus	3	0.000	1.000	1020	100000941	100000011	GFP-IMPa6-IBB DeRed2-PSPC1 8C-C-PSPC1 V2.00	0	49. GFP-a6dIBB and DeRed2-PSPC1_Pos042_S001	00-bVGSfTNtafveMBA2hfpNu4
194		Nucleus	3	0.000	1.000	1021	100000942	100000012	GFP-IMPa6-IBB DeRed2-PSPC1 8C-C-PSPC1 V2.00	0	49. GFP-a6dIBB and DeRed2-PSPC1_Pos042_S001	00-bVGSfTNtafveMBA2hfpNu4
164		Nucleus	3	0.000	1.000	1022	100000943	100000013	GFP-IMPa6-IBB DeRed2-PSPC1 8C-C-PSPC1 V2.00	0	49. GFP-a6dIBB and DeRed2-PSPC1_Pos042_S001	00-bVGSfTNtafveMBA2hfpNu4
179		Nucleus	3	0.000	1.000	1023	100000944	100000014	GFP-IMPa6-IBB DeRed2-PSPC1 8C-C-PSPC1 V2.00	0	49. GFP-a6dIBB and DeRed2-PSPC1_Pos042_S001	00-bVGSfTNtafveMBA2hfpNu4
226		Nucleus	3	0.000	1.000	1024	100000945	100000015	GFP-IMPa6-IBB DeRed2-PSPC1 8C-C-PSPC1 V2.00	0	49. GFP-a6dIBB and DeRed2-PSPC1_Pos042_S001	00-bVGSfTNtafveMBA2hfpNu4
241		Nucleus	3	0.000	1.000	1026	100000946	100000000	GFP-IMPa6-IBB DeRed2-PSPC1 8C-C-PSPC1 V2.00	0	49. GFP-a6dIBB and DeRed2-PSPC1_Pos043_S001	00-oN4HdUNosAq4LgARHvojWP
255		Nucleus	3	0.000	1.000	1027	100000947	100000001	GFP-IMPa6-IBB DeRed2-PSPC1 8C-C-PSPC1 V2.00	0	49. GFP-a6dIBB and DeRed2-PSPC1_Pos043_S001	00-oN4HdUNosAq4LgARHvojWP
255		Nucleus	3	0.000	1.000	1028	100000948	100000002	GFP-IMPa6-IBB DeRed2-PSPC1 8C-C-PSPC1 V2.00	0	49. GFP-a6dIBB and DeRed2-PSPC1_Pos043_S001	00-oN4HdUNosAq4LgARHvojWP
188		Nucleus	3	0.000	1.000	1029	100000949	100000003	GFP-IMPa6-IBB DeRed2-PSPC1 8C-C-PSPC1 V2.00	0	49. GFP-a6dIBB and DeRed2-PSPC1_Pos043_S001	00-oN4HdUNosAq4LgARHvojWP
217		Nucleus	3	0.000	1.000	1030	100000950	100000004	GFP-IMPa6-IBB DeRed2-PSPC1 8C-C-PSPC1 V2.00	0	49. GFP-a6dIBB and DeRed2-PSPC1_Pos043_S001	00-oN4HdUNosAq4LgARHvojWP
198		Nucleus	3	0.000	1.000	1032	100000951	100000005	GFP-IMPa6-IBB DeRed2-PSPC1 8C-C-PSPC1 V2.00	0	49. GFP-a6dIBB and DeRed2-PSPC1_Pos043_S001	00-oN4HdUNosAq4LgARHvojWP
192		Nucleus	3	0.000	1.000	1033	100000952	100000006	GFP-IMPa6-IBB DeRed2-PSPC1 8C-C-PSPC1 V2.00	0	49. GFP-a6dIBB and DeRed2-PSPC1_Pos043_S001	00-oN4HdUNosAq4LgARHvojWP
194		Nucleus	3	0.000	1.000	1034	100000953	100000007	GFP-IMPa6-IBB DeRed2-PSPC1 8C-C-PSPC1 V2.00	0	49. GFP-a6dIBB and DeRed2-PSPC1_Pos043_S001	00-oN4HdUNosAq4LgARHvojWP
202		Nucleus	3	0.000	1.000	1035	100000954	100000008	GFP-IMPa6-IBB DeRed2-PSPC1 8C-C-PSPC1 V2.00	0	49. GFP-a6dIBB and DeRed2-PSPC1_Pos043_S001	00-oN4HdUNosAq4LgARHvojWP
255		Nucleus	3	0.000	1.000	1037	100000955	100000009	GFP-IMPa6-IBB DeRed2-PSPC1 8C-C-PSPC1 V2.00	0	49. GFP-a6dIBB and DeRed2-PSPC1_Pos043_S001	00-oN4HdUNosAq4LgARHvojWP
185		Nucleus	3	0.000	1.000	1039	100000956	100000010	GFP-IMPa6-IBB DeRed2-PSPC1 8C-C-PSPC1 V2.00	0	49. GFP-a6dIBB and DeRed2-PSPC1_Pos043_S001	00-oN4HdUNosAq4LgARHvojWP
171		Nucleus	3	0.000	1.000	1040	100000957	100000011	GFP-IMPa6-IBB DeRed2-PSPC1 8C-C-PSPC1 V2.00	0	49. GFP-a6dIBB and DeRed2-PSPC1_Pos043_S001	00-oN4HdUNosAq4LgARHvojWP
174		Nucleus	3	0.000	1.000	1041	100000958	100000012	GFP-IMPa6-IBB DeRed2-PSPC1 8C-C-PSPC1 V2.00	0	49. GFP-a6dIBB and DeRed2-PSPC1_Pos043_S001	00-oN4HdUNosAq4LgARHvojWP
173		Nucleus	3	0.000	1.000	1042	100000959	100000013	GFP-IMPa6-IBB DeRed2-PSPC1 8C-C-PSPC1 V2.00	0	49. GFP-a6dIBB and DeRed2-PSPC1_Pos043_S001	00-oN4HdUNosAq4LgARHvojWP
177		Nucleus	3	0.000	1.000	1043	100000960	100000014	GFP-IMPa6-IBB DeRed2-PSPC1 8C-C-PSPC1 V2.00	0	49. GFP-a6dIBB and DeRed2-PSPC1_Pos043_S001	00-oN4HdUNosAq4LgARHvojWP
243		Nucleus	3	0.000	1.000	1044	100000961	100000015	GFP-IMPa6-IBB DeRed2-PSPC1 8C-C-PSPC1 V2.00	0	49. GFP-a6dIBB and DeRed2-PSPC1_Pos043_S001	00-oN4HdUNosAq4LgARHvojWP
215		Nucleus	3	0.000	1.000	1045	100000962	100000016	GFP-IMPa6-IBB DeRed2-PSPC1 8C-C-PSPC1 V2.00	0	49. GFP-a6dIBB and DeRed2-PSPC1_Pos043_S001	00-oN4HdUNosAq4LgARHvojWP
207		Nucleus	3	0.000	1.000	1046	100000963	100000017	GFP-IMPa6-IBB DeRed2-PSPC1 8C-C-PSPC1 V2.00	0	49. GFP-a6dIBB and DeRed2-PSPC1_Pos043_S001	00-oN4HdUNosAq4LgARHvojWP
212		Nucleus	3	0.000	1.000	1047	100000964	100000018	GFP-IMPa6-IBB DeRed2-PSPC1 8C-C-PSPC1 V2.00	0	49. GFP-a6dIBB and DeRed2-PSPC1_Pos043_S001	00-oN4HdUNosAq4LgARHvojWP
192		Nucleus	3	0.000	1.000	1048	100000965	100000019	GFP-IMPa6-IBB DeRed2-PSPC1 8C-C-PSPC1 V2.00	0	49. GFP-a6dIBB and DeRed2-PSPC1_Pos043_S001	00-oN4HdUNosAq4LgARHvojWP
178		Nucleus	3	0.000	1.000	1049	100000966	100000020	GFP-IMPa6-IBB DeRed2-PSPC1 8C-C-PSPC1 V2.00	0	49. GFP-a6dIBB and DeRed2-PSPC1_Pos043_S001	00-oN4HdUNosAq4LgARHvojWP
232		Nucleus	3	0.000	1.000	1050	100000967	100000021	GFP-IMPa6-IBB DeRed2-PSPC1 8C-C-PSPC1 V2.00	0	49. GFP-a6dIBB and DeRed2-PSPC1_Pos043_S001	00-oN4HdUNosAq4LgARHvojWP
199		Nucleus	3	0.000	1.000	1051	100000968	100000022	GFP-IMPa6-IBB DeRed2-PSPC1 8C-C-PSPC1 V2.00	0	49. GFP-a6dIBB and DeRed2-PSPC1_Pos043_S001	00-oN4HdUNosAq4LgARHvojWP
214		Nucleus	3	0.000	1.000	1052	100000969	100000023	GFP-IMPa6-IBB DeRed2-PSPC1 8C-C-PSPC1 V2.00	0	49. GFP-a6dIBB and DeRed2-PSPC1_Pos043_S001	00-oN4HdUNosAq4LgARHvojWP
172		Nucleus	3	0.000	1.000	1053	100000970	100000024	GFP-IMPa6-IBB DeRed2-PSPC1 8C-C-PSPC1 V2.00	0	49. GFP-a6dIBB and DeRed2-PSPC1_Pos043_S001	00-oN4HdUNosAq4LgARHvojWP
235		Nucleus	3	0.000	1.000	1054	100000971	100000025	GFP-IMPa6-IBB DeRed2-PSPC1 8C-C-PSPC1 V2.00	0	49. GFP-a6dIBB and DeRed2-PSPC1_Pos043_S001	00-oN4HdUNosAq4LgARHvojWP
205		Nucleus	3	0.000	1.000	1055	100000972	100000026	GFP-IMPa6-IBB DeRed2-PSPC1 8C-C-PSPC1 V2.00	0	49. GFP-a6dIBB and DeRed2-PSPC1_Pos043_S001	00-oN4HdUNosAq4LgARHvojWP
255		Nucleus	3	0.000	1.000	1056	100000973	100000027	GFP-IMPa6-IBB DeRed2-PSPC1 8C-C-PSPC1 V2.00	0	49. GFP-a6dIBB and DeRed2-PSPC1_Pos043_S001	00-oN4HdUNosAq4LgARHvojWP
211		Nucleus	3	0.000	1.000	1057	100000974	100000028	GFP-IMPa6-IBB DeRed2-PSPC1 8C-C-PSPC1 V2.00	0	49. GFP-a6dIBB and DeRed2-PSPC1_Pos043_S001	00-oN4HdUNosAq4LgARHvojWP
199		Nucleus	3	0.000	1.000	1058	100000975	100000029	GFP-IMPa6-IBB DeRed2-PSPC1 8C-C-PSPC1 V2.00	0	49. GFP-a6dIBB and DeRed2-PSPC1_Pos043_S001	00-oN4HdUNosAq4LgARHvojWP
223		Nucleus	3	0.000	1.000	1059	100000976	100000030	GFP-IMPa6-IBB DeRed2-PSPC1 8C-C-PSPC1 V2.00	0	49. GFP-a6dIBB and DeRed2-PSPC1_Pos043_S001	00-oN4HdUNosAq4LgARHvojWP
219		Nucleus	3	0.000	1.000	1060	100000977	100000000	GFP-IMPa6-IBB DeRed2-PSPC1 8C-C-PSPC1 V2.00	0	49. GFP-a6dIBB and DeRed2-PSPC1_Pos044_S001	00-EmxRfpiazJitBbXWDPsjnU
243		Nucleus	3	0.000	1.000	1063	100000978	100000001	GFP-IMPa6-IBB DeRed2-PSPC1 8C-C-PSPC1 V2.00	0	49. GFP-a6dIBB and DeRed2-PSPC1_Pos044_S001	00-EmxRfpiazJitBbXWDPsjnU
183		Nucleus	3	0.000	1.000	1064	100000979	100000002	GFP-IMPa6-IBB DeRed2-PSPC1 8C-C-PSPC1 V2.00	0	49. GFP-a6dIBB and DeRed2-PSPC1_Pos044_S001	00-EmxRfpiazJitBbXWDPsjnU
154		Nucleus	3	0.000	1.000	1068	100000980	100000003	GFP-IMPa6-IBB DeRed2-PSPC1 8C-C-PSPC1 V2.00	0	49. GFP-a6dIBB and DeRed2-PSPC1_Pos044_S001	00-EmxRfpiazJitBbXWDPsjnU
214		Nucleus	3	0.000	1.000	1069	100000981	100000004	GFP-IMPa6-IBB DeRed2-PSPC1 8C-C-PSPC1 V2.00	0	49. GFP-a6dIBB and DeRed2-PSPC1_Pos044_S001	00-EmxRfpiazJitBbXWDPsjnU
251		Nucleus	3	0.000	1.000	1071	100000982	100000005	GFP-IMPa6-IBB DeRed2-PSPC1 8C-C-PSPC1 V2.00	0	49. GFP-a6dIBB and DeRed2-PSPC1_Pos044_S001	00-EmxRfpiazJitBbXWDPsjnU
183		Nucleus	3	0.000	1.000	1073	100000983	100000006	GFP-IMPa6-IBB DeRed2-PSPC1 8C-C-PSPC1 V2.00	0	49. GFP-a6dIBB and DeRed2-PSPC1_Pos044_S001	00-EmxRfpiazJitBbXWDPsjnU
214		Nucleus	3	0.000	1.000	1074	100000984	100000007	GFP-IMPa6-IBB DeRed2-PSPC1 8C-C-PSPC1 V2.00	0	49. GFP-a6dIBB and DeRed2-PSPC1_Pos044_S001	00-EmxRfpiazJitBbXWDPsjnU
190		Nucleus	3	0.000	1.000	1075	100000985	100000008	GFP-IMPa6-IBB DeRed2-PSPC1 8C-C-PSPC1 V2.00	0	49. GFP-a6dIBB and DeRed2-PSPC1_Pos044_S001	00-EmxRfpiazJitBbXWDPsjnU
218		Nucleus	3	0.000	1.000	1076	100000986	100000009	GFP-IMPa6-IBB DeRed2-PSPC1 8C-C-PSPC1 V2.00	0	49. GFP-a6dIBB and DeRed2-PSPC1_Pos044_S001	00-EmxRfpiazJitBbXWDPsjnU
221		Nucleus	3	0.000	1.000	1077	100000987	100000010	GFP-IMPa6-IBB DeRed2-PSPC1 8C-C-PSPC1 V2.00	0	49. GFP-a6dIBB and DeRed2-PSPC1_Pos044_S001	00-EmxRfpiazJitBbXWDPsjnU
255		Nucleus	3	0.000	1.000	1078	100000988	100000011	GFP-IMPa6-IBB DeRed2-PSPC1 8C-C-PSPC1 V2.00	0	49. GFP-a6dIBB and DeRed2-PSPC1_Pos044_S001	00-EmxRfpiazJitBbXWDPsjnU
222		Nucleus	3	0.000	1.000	1079	100000989	100000012	GFP-IMPa6-IBB DeRed2-PSPC1 8C-C-PSPC1 V2.00	0	49. GFP-a6dIBB and DeRed2-PSPC1_Pos044_S001	00-EmxRfpiazJitBbXWDPsjnU
211		Nucleus	3	0.000	1.000	1080	100000990	100000013	GFP-IMPa6-IBB DeRed2-PSPC1 8C-C-PSPC1 V2.00	0	49. GFP-a6dIBB and DeRed2-PSPC1_Pos044_S001	00-EmxRfpiazJitBbXWDPsjnU
193		Nucleus	3	0.000	1.000	1081	100000991	100000014	GFP-IMPa6-IBB DeRed2-PSPC1 8C-C-PSPC1 V2.00	0	49. GFP-a6dIBB and DeRed2-PSPC1_Pos044_S001	00-EmxRfpiazJitBbXWDPsjnU
224		Nucleus	3	0.000	1.000	1082	100000992	100000015	GFP-IMPa6-IBB DeRed2-PSPC1 8C-C-PSPC1 V2.00	0	49. GFP-a6dIBB and DeRed2-PSPC1_Pos044_S001	00-EmxRfpiazJitBbXWDPsjnU
179		Nucleus	3	0.000	1.000	1083	100000993	100000016	GFP-IMPa6-IBB DeRed2-PSPC1 8C-C-PSPC1 V2.00	0	49. GFP-a6dIBB and DeRed2-PSPC1_Pos044_S001	00-EmxRfpiazJitBbXWDPsjnU
195		Nucleus	3	0.000	1.000	1084	100000994	100000017	GFP-IMPa6-IBB DeRed2-PSPC1 8C-C-PSPC1 V2.00	0	49. GFP-a6dIBB and DeRed2-PSPC1_Pos044_S001	00-EmxRfpiazJitBbXWDPsjnU
186		Nucleus	3	0.000	1.000	1085	100000995	100000018	GFP-IMPa6-IBB DeRed2-PSPC1 8C-C-PSPC1 V2.00	0	49. GFP-a6dIBB and DeRed2-PSPC1_Pos044_S001	00-EmxRfpiazJitBbXWDPsjnU
208		Nucleus	3	0.000	1.000	1086	100000996	100000019	GFP-IMPa6-IBB DeRed2-PSPC1 8C-C-PSPC1 V2.00	0	49. GFP-a6dIBB and DeRed2-PSPC1_Pos044_S001	00-EmxRfpiazJitBbXWDPsjnU
246		Nucleus	3	0.000	1.000	1087	100000997	100000020	GFP-IMPa6-IBB DeRed2-PSPC1 8C-C-PSPC1 V2.00	0	49. GFP-a6dIBB and DeRed2-PSPC1_Pos044_S001	00-EmxRfpiazJitBbXWDPsjnU
227		Nucleus	3	0.000	1.000	1088	100000998	100000021	GFP-IMPa6-IBB DeRed2-PSPC1 8C-C-PSPC1 V2.00	0	49. GFP-a6dIBB and DeRed2-PSPC1_Pos044_S001	00-EmxRfpiazJitBbXWDPsjnU
216		Nucleus	3	0.000	1.000	1089	100000999	100000022	GFP-IMPa6-IBB DeRed2-PSPC1 8C-C-PSPC1 V2.00	0	49. GFP-a6dIBB and DeRed2-PSPC1_Pos044_S001	00-EmxRfpiazJitBbXWDPsjnU
175		Nucleus	3	0.000	1.000	1090	100001000	100000023	GFP-IMPa6-IBB DeRed2-PSPC1 8C-C-PSPC1 V2.00	0	49. GFP-a6dIBB and DeRed2-PSPC1_Pos044_S001	00-EmxRfpiazJitBbXWDPsjnU
243		Nucleus	3	0.000	1.000	1091	100001001	100000024	GFP-IMPa6-IBB DeRed2-PSPC1 8C-C-PSPC1 V2.00	0	49. GFP-a6dIBB and DeRed2-PSPC1_Pos044_S001	00-EmxRfpiazJitBbXWDPsjnU
240		Nucleus	3	0.000	1.000	1092	100001002	100000025	GFP-IMPa6-IBB DeRed2-PSPC1 8C-C-PSPC1 V2.00	0	49. GFP-a6dIBB and DeRed2-PSPC1_Pos044_S001	00-EmxRfpiazJitBbXWDPsjnU
227		Nucleus	3	0.000	1.000	1093	100001003	100000026	GFP-IMPa6-IBB DeRed2-PSPC1 8C-C-PSPC1 V2.00	0	49. GFP-a6dIBB and DeRed2-PSPC1_Pos044_S001	00-EmxRfpiazJitBbXWDPsjnU
212		Nucleus	3	0.000	1.000	1094	100001004	100000027	GFP-IMPa6-IBB DeRed2-PSPC1 8C-C-PSPC1 V2.00	0	49. GFP-a6dIBB and DeRed2-PSPC1_Pos044_S001	00-EmxRfpiazJitBbXWDPsjnU
219		Nucleus	3	0.000	1.000	1099	100001005	100000000	GFP-IMPa6-IBB DeRed2-PSPC1 8C-C-PSPC1 V2.00	0	49. GFP-a6dIBB and DeRed2-PSPC1_Pos045_S001	00-4z5KoHCK4QinQNyZqu2HzR
245		Nucleus	3	0.000	1.000	1100	100001006	100000001	GFP-IMPa6-IBB DeRed2-PSPC1 8C-C-PSPC1 V2.00	0	49. GFP-a6dIBB and DeRed2-PSPC1_Pos045_S001	00-4z5KoHCK4QinQNyZqu2HzR
175		Nucleus	3	0.000	1.000	1102	100001007	100000002	GFP-IMPa6-IBB DeRed2-PSPC1 8C-C-PSPC1 V2.00	0	49. GFP-a6dIBB and DeRed2-PSPC1_Pos045_S001	00-4z5KoHCK4QinQNyZqu2HzR
221		Nucleus	3	0.000	1.000	1104	100001008	100000003	GFP-IMPa6-IBB DeRed2-PSPC1 8C-C-PSPC1 V2.00	0	49. GFP-a6dIBB and DeRed2-PSPC1_Pos045_S001	00-4z5KoHCK4QinQNyZqu2HzR
161		Nucleus	3	0.000	1.000	1106	100001009	100000004	GFP-IMPa6-IBB DeRed2-PSPC1 8C-C-PSPC1 V2.00	0	49. GFP-a6dIBB and DeRed2-PSPC1_Pos045_S001	00-4z5KoHCK4QinQNyZqu2HzR
212		Nucleus	3	0.000	1.000	1107	100001010	100000005	GFP-IMPa6-IBB DeRed2-PSPC1 8C-C-PSPC1 V2.00	0	49. GFP-a6dIBB and DeRed2-PSPC1_Pos045_S001	00-4z5KoHCK4QinQNyZqu2HzR
160		Nucleus	3	0.000	1.000	1112	100001011	100000006	GFP-IMPa6-IBB DeRed2-PSPC1 8C-C-PSPC1 V2.00	0	49. GFP-a6dIBB and DeRed2-PSPC1_Pos045_S001	00-4z5KoHCK4QinQNyZqu2HzR
235		Nucleus	3	0.000	1.000	1113	100001012	100000007	GFP-IMPa6-IBB DeRed2-PSPC1 8C-C-PSPC1 V2.00	0	49. GFP-a6dIBB and DeRed2-PSPC1_Pos045_S001	00-4z5KoHCK4QinQNyZqu2HzR
154		Nucleus	3	0.000	1.000	1115	100001013	100000008	GFP-IMPa6-IBB DeRed2-PSPC1 8C-C-PSPC1 V2.00	0	49. GFP-a6dIBB and DeRed2-PSPC1_Pos045_S001	00-4z5KoHCK4QinQNyZqu2HzR
255		Nucleus	3	0.000	1.000	1116	100001014	100000009	GFP-IMPa6-IBB DeRed2-PSPC1 8C-C-PSPC1 V2.00	0	49. GFP-a6dIBB and DeRed2-PSPC1_Pos045_S001	00-4z5KoHCK4QinQNyZqu2HzR
222		Nucleus	3	0.000	1.000	1117	100001015	100000010	GFP-IMPa6-IBB DeRed2-PSPC1 8C-C-PSPC1 V2.00	0	49. GFP-a6dIBB and DeRed2-PSPC1_Pos045_S001	00-4z5KoHCK4QinQNyZqu2HzR
222		Nucleus	3	0.000	1.000	1118	100001016	100000011	GFP-IMPa6-IBB DeRed2-PSPC1 8C-C-PSPC1 V2.00	0	49. GFP-a6dIBB and DeRed2-PSPC1_Pos045_S001	00-4z5KoHCK4QinQNyZqu2HzR
236		Nucleus	3	0.000	1.000	1119	100001017	100000012	GFP-IMPa6-IBB DeRed2-PSPC1 8C-C-PSPC1 V2.00	0	49. GFP-a6dIBB and DeRed2-PSPC1_Pos045_S001	00-4z5KoHCK4QinQNyZqu2HzR
244		Nucleus	3	0.000	1.000	1120	100001018	100000013	GFP-IMPa6-IBB DeRed2-PSPC1 8C-C-PSPC1 V2.00	0	49. GFP-a6dIBB and DeRed2-PSPC1_Pos045_S001	00-4z5KoHCK4QinQNyZqu2HzR
229		Nucleus	3	0.000	1.000	1121	100001019	100000014	GFP-IMPa6-IBB DeRed2-PSPC1 8C-C-PSPC1 V2.00	0	49. GFP-a6dIBB and DeRed2-PSPC1_Pos045_S001	00-4z5KoHCK4QinQNyZqu2HzR
255		Nucleus	3	0.000	1.000	1122	100001020	100000015	GFP-IMPa6-IBB DeRed2-PSPC1 8C-C-PSPC1 V2.00	0	49. GFP-a6dIBB and DeRed2-PSPC1_Pos045_S001	00-4z5KoHCK4QinQNyZqu2HzR
214		Nucleus	3	0.000	1.000	1123	100001021	100000016	GFP-IMPa6-IBB DeRed2-PSPC1 8C-C-PSPC1 V2.00	0	49. GFP-a6dIBB and DeRed2-PSPC1_Pos045_S001	00-4z5KoHCK4QinQNyZqu2HzR
226		Nucleus	3	0.000	1.000	1124	100001022	100000017	GFP-IMPa6-IBB DeRed2-PSPC1 8C-C-PSPC1 V2.00	0	49. GFP-a6dIBB and DeRed2-PSPC1_Pos045_S001	00-4z5KoHCK4QinQNyZqu2HzR
253		Nucleus	3	0.000	1.000	1125	100001023	100000018	GFP-IMPa6-IBB DeRed2-PSPC1 8C-C-PSPC1 V2.00	0	49. GFP-a6dIBB and DeRed2-PSPC1_Pos045_S001	00-4z5KoHCK4QinQNyZqu2HzR
255		Nucleus	3	0.000	1.000	1126	100001024	100000019	GFP-IMPa6-IBB DeRed2-PSPC1 8C-C-PSPC1 V2.00	0	49. GFP-a6dIBB and DeRed2-PSPC1_Pos045_S001	00-4z5KoHCK4QinQNyZqu2HzR
255		Nucleus	3	0.000	1.000	1127	100001025	100000020	GFP-IMPa6-IBB DeRed2-PSPC1 8C-C-PSPC1 V2.00	0	49. GFP-a6dIBB and DeRed2-PSPC1_Pos045_S001	00-4z5KoHCK4QinQNyZqu2HzR
205		Nucleus	3	0.000	1.000	1128	100001026	100000021	GFP-IMPa6-IBB DeRed2-PSPC1 8C-C-PSPC1 V2.00	0	49. GFP-a6dIBB and DeRed2-PSPC1_Pos045_S001	00-4z5KoHCK4QinQNyZqu2HzR
198		Nucleus	3	0.000	1.000	1129	100001027	100000022	GFP-IMPa6-IBB DeRed2-PSPC1 8C-C-PSPC1 V2.00	0	49. GFP-a6dIBB and DeRed2-PSPC1_Pos045_S001	00-4z5KoHCK4QinQNyZqu2HzR
206		Nucleus	3	0.000	1.000	1130	100001028	100000023	GFP-IMPa6-IBB DeRed2-PSPC1 8C-C-PSPC1 V2.00	0	49. GFP-a6dIBB and DeRed2-PSPC1_Pos045_S001	00-4z5KoHCK4QinQNyZqu2HzR
233		Nucleus	3	0.000	1.000	1131	100001029	100000024	GFP-IMPa6-IBB DeRed2-PSPC1 8C-C-PSPC1 V2.00	0	49. GFP-a6dIBB and DeRed2-PSPC1_Pos045_S001	00-4z5KoHCK4QinQNyZqu2HzR
213		Nucleus	3	0.000	1.000	1132	100001030	100000025	GFP-IMPa6-IBB DeRed2-PSPC1 8C-C-PSPC1 V2.00	0	49. GFP-a6dIBB and DeRed2-PSPC1_Pos045_S001	00-4z5KoHCK4QinQNyZqu2HzR
253		Nucleus	3	0.000	1.000	1133	100001031	100000026	GFP-IMPa6-IBB DeRed2-PSPC1 8C-C-PSPC1 V2.00	0	49. GFP-a6dIBB and DeRed2-PSPC1_Pos045_S001	00-4z5KoHCK4QinQNyZqu2HzR
209		Nucleus	3	0.000	1.000	1134	100001032	100000027	GFP-IMPa6-IBB DeRed2-PSPC1 8C-C-PSPC1 V2.00	0	49. GFP-a6dIBB and DeRed2-PSPC1_Pos045_S001	00-4z5KoHCK4QinQNyZqu2HzR
255		Nucleus	3	0.000	1.000	1135	100001033	100000028	GFP-IMPa6-IBB DeRed2-PSPC1 8C-C-PSPC1 V2.00	0	49. GFP-a6dIBB and DeRed2-PSPC1_Pos045_S001	00-4z5KoHCK4QinQNyZqu2HzR
164		Nucleus	3	0.000	1.000	1136	100001034	100000029	GFP-IMPa6-IBB DeRed2-PSPC1 8C-C-PSPC1 V2.00	0	49. GFP-a6dIBB and DeRed2-PSPC1_Pos045_S001	00-4z5KoHCK4QinQNyZqu2HzR
199		Nucleus	3	0.000	1.000	1137	100001035	100000030	GFP-IMPa6-IBB DeRed2-PSPC1 8C-C-PSPC1 V2.00	0	49. GFP-a6dIBB and DeRed2-PSPC1_Pos045_S001	00-4z5KoHCK4QinQNyZqu2HzR
255		Nucleus	3	0.000	1.000	1138	100001036	100000031	GFP-IMPa6-IBB DeRed2-PSPC1 8C-C-PSPC1 V2.00	0	49. GFP-a6dIBB and DeRed2-PSPC1_Pos045_S001	00-4z5KoHCK4QinQNyZqu2HzR
255		Nucleus	3	0.000	1.000	1139	100001037	100000032	GFP-IMPa6-IBB DeRed2-PSPC1 8C-C-PSPC1 V2.00	0	49. GFP-a6dIBB and DeRed2-PSPC1_Pos045_S001	00-4z5KoHCK4QinQNyZqu2HzR
255		Nucleus	3	0.000	1.000	1140	100001038	100000033	GFP-IMPa6-IBB DeRed2-PSPC1 8C-C-PSPC1 V2.00	0	49. GFP-a6dIBB and DeRed2-PSPC1_Pos045_S001	00-4z5KoHCK4QinQNyZqu2HzR
255		Nucleus	3	0.000	1.000	1141	100001039	100000034	GFP-IMPa6-IBB DeRed2-PSPC1 8C-C-PSPC1 V2.00	0	49. GFP-a6dIBB and DeRed2-PSPC1_Pos045_S001	00-4z5KoHCK4QinQNyZqu2HzR
168		Nucleus	3	0.000	1.000	1142	100001040	100000035	GFP-IMPa6-IBB DeRed2-PSPC1 8C-C-PSPC1 V2.00	0	49. GFP-a6dIBB and DeRed2-PSPC1_Pos045_S001	00-4z5KoHCK4QinQNyZqu2HzR
178		Nucleus	3	0.000	1.000	1143	100001041	100000036	GFP-IMPa6-IBB DeRed2-PSPC1 8C-C-PSPC1 V2.00	0	49. GFP-a6dIBB and DeRed2-PSPC1_Pos045_S001	00-4z5KoHCK4QinQNyZqu2HzR
252		Nucleus	3	0.000	1.000	1144	100001042	100000037	GFP-IMPa6-IBB DeRed2-PSPC1 8C-C-PSPC1 V2.00	0	49. GFP-a6dIBB and DeRed2-PSPC1_Pos045_S001	00-4z5KoHCK4QinQNyZqu2HzR
242		Nucleus	3	0.000	1.000	1145	100001043	100000038	GFP-IMPa6-IBB DeRed2-PSPC1 8C-C-PSPC1 V2.00	0	49. GFP-a6dIBB and DeRed2-PSPC1_Pos045_S001	00-4z5KoHCK4QinQNyZqu2HzR
216		Nucleus	3	0.000	1.000	1146	100001044	100000039	GFP-IMPa6-IBB DeRed2-PSPC1 8C-C-PSPC1 V2.00	0	49. GFP-a6dIBB and DeRed2-PSPC1_Pos045_S001	00-4z5KoHCK4QinQNyZqu2HzR
154		Nucleus	3	0.000	1.000	1147	100001045	100000040	GFP-IMPa6-IBB DeRed2-PSPC1 8C-C-PSPC1 V2.00	0	49. GFP-a6dIBB and DeRed2-PSPC1_Pos045_S001	00-4z5KoHCK4QinQNyZqu2HzR
255		Nucleus	3	0.000	1.000	1150	100001046	100000000	GFP-IMPa6-IBB DeRed2-PSPC1 8C-C-PSPC1 V2.00	0	49. GFP-a6dIBB and DeRed2-PSPC1_Pos046_S001	00-AWuXg2VZnKqMnUgpyRBkrM
243		Nucleus	3	0.000	1.000	1151	100001047	100000001	GFP-IMPa6-IBB DeRed2-PSPC1 8C-C-PSPC1 V2.00	0	49. GFP-a6dIBB and DeRed2-PSPC1_Pos046_S001	00-AWuXg2VZnKqMnUgpyRBkrM
255		Nucleus	3	0.000	1.000	1152	100001048	100000002	GFP-IMPa6-IBB DeRed2-PSPC1 8C-C-PSPC1 V2.00	0	49. GFP-a6dIBB and DeRed2-PSPC1_Pos046_S001	00-AWuXg2VZnKqMnUgpyRBkrM
153		Nucleus	3	0.000	1.000	1153	100001049	100000003	GFP-IMPa6-IBB DeRed2-PSPC1 8C-C-PSPC1 V2.00	0	49. GFP-a6dIBB and DeRed2-PSPC1_Pos046_S001	00-AWuXg2VZnKqMnUgpyRBkrM
226		Nucleus	3	0.000	1.000	1154	100001050	100000004	GFP-IMPa6-IBB DeRed2-PSPC1 8C-C-PSPC1 V2.00	0	49. GFP-a6dIBB and DeRed2-PSPC1_Pos046_S001	00-AWuXg2VZnKqMnUgpyRBkrM
220		Nucleus	3	0.000	1.000	1155	100001051	100000005	GFP-IMPa6-IBB DeRed2-PSPC1 8C-C-PSPC1 V2.00	0	49. GFP-a6dIBB and DeRed2-PSPC1_Pos046_S001	00-AWuXg2VZnKqMnUgpyRBkrM
240		Nucleus	3	0.000	1.000	1156	100001052	100000006	GFP-IMPa6-IBB DeRed2-PSPC1 8C-C-PSPC1 V2.00	0	49. GFP-a6dIBB and DeRed2-PSPC1_Pos046_S001	00-AWuXg2VZnKqMnUgpyRBkrM
255		Nucleus	3	0.000	1.000	1157	100001053	100000007	GFP-IMPa6-IBB DeRed2-PSPC1 8C-C-PSPC1 V2.00	0	49. GFP-a6dIBB and DeRed2-PSPC1_Pos046_S001	00-AWuXg2VZnKqMnUgpyRBkrM
209		Nucleus	3	0.000	1.000	1158	100001054	100000008	GFP-IMPa6-IBB DeRed2-PSPC1 8C-C-PSPC1 V2.00	0	49. GFP-a6dIBB and DeRed2-PSPC1_Pos046_S001	00-AWuXg2VZnKqMnUgpyRBkrM
156		Nucleus	3	0.000	1.000	1159	100001055	100000009	GFP-IMPa6-IBB DeRed2-PSPC1 8C-C-PSPC1 V2.00	0	49. GFP-a6dIBB and DeRed2-PSPC1_Pos046_S001	00-AWuXg2VZnKqMnUgpyRBkrM
200		Nucleus	3	0.000	1.000	1160	100001056	100000010	GFP-IMPa6-IBB DeRed2-PSPC1 8C-C-PSPC1 V2.00	0	49. GFP-a6dIBB and DeRed2-PSPC1_Pos046_S001	00-AWuXg2VZnKqMnUgpyRBkrM
237		Nucleus	3	0.000	1.000	1161	100001057	100000011	GFP-IMPa6-IBB DeRed2-PSPC1 8C-C-PSPC1 V2.00	0	49. GFP-a6dIBB and DeRed2-PSPC1_Pos046_S001	00-AWuXg2VZnKqMnUgpyRBkrM
255		Nucleus	3	0.000	1.000	1162	100001058	100000012	GFP-IMPa6-IBB DeRed2-PSPC1 8C-C-PSPC1 V2.00	0	49. GFP-a6dIBB and DeRed2-PSPC1_Pos046_S001	00-AWuXg2VZnKqMnUgpyRBkrM
200		Nucleus	3	0.000	1.000	1163	100001059	100000013	GFP-IMPa6-IBB DeRed2-PSPC1 8C-C-PSPC1 V2.00	0	49. GFP-a6dIBB and DeRed2-PSPC1_Pos046_S001	00-AWuXg2VZnKqMnUgpyRBkrM
254		Nucleus	3	0.000	1.000	1164	100001060	100000014	GFP-IMPa6-IBB DeRed2-PSPC1 8C-C-PSPC1 V2.00	0	49. GFP-a6dIBB and DeRed2-PSPC1_Pos046_S001	00-AWuXg2VZnKqMnUgpyRBkrM
237		Nucleus	3	0.000	1.000	1165	100001061	100000015	GFP-IMPa6-IBB DeRed2-PSPC1 8C-C-PSPC1 V2.00	0	49. GFP-a6dIBB and DeRed2-PSPC1_Pos046_S001	00-AWuXg2VZnKqMnUgpyRBkrM
204		Nucleus	3	0.000	1.000	1166	100001062	100000016	GFP-IMPa6-IBB DeRed2-PSPC1 8C-C-PSPC1 V2.00	0	49. GFP-a6dIBB and DeRed2-PSPC1_Pos046_S001	00-AWuXg2VZnKqMnUgpyRBkrM
255		Nucleus	3	0.000	1.000	1167	100001063	100000017	GFP-IMPa6-IBB DeRed2-PSPC1 8C-C-PSPC1 V2.00	0	49. GFP-a6dIBB and DeRed2-PSPC1_Pos046_S001	00-AWuXg2VZnKqMnUgpyRBkrM
209		Nucleus	3	0.000	1.000	1168	100001064	100000018	GFP-IMPa6-IBB DeRed2-PSPC1 8C-C-PSPC1 V2.00	0	49. GFP-a6dIBB and DeRed2-PSPC1_Pos046_S001	00-AWuXg2VZnKqMnUgpyRBkrM
199		Nucleus	3	0.000	1.000	1169	100001065	100000019	GFP-IMPa6-IBB DeRed2-PSPC1 8C-C-PSPC1 V2.00	0	49. GFP-a6dIBB and DeRed2-PSPC1_Pos046_S001	00-AWuXg2VZnKqMnUgpyRBkrM
255		Nucleus	3	0.000	1.000	1170	100001066	100000020	GFP-IMPa6-IBB DeRed2-PSPC1 8C-C-PSPC1 V2.00	0	49. GFP-a6dIBB and DeRed2-PSPC1_Pos046_S001	00-AWuXg2VZnKqMnUgpyRBkrM
174		Nucleus	3	0.000	1.000	1171	100001067	100000021	GFP-IMPa6-IBB DeRed2-PSPC1 8C-C-PSPC1 V2.00	0	49. GFP-a6dIBB and DeRed2-PSPC1_Pos046_S001	00-AWuXg2VZnKqMnUgpyRBkrM
191		Nucleus	3	0.000	1.000	1172	100001068	100000022	GFP-IMPa6-IBB DeRed2-PSPC1 8C-C-PSPC1 V2.00	0	49. GFP-a6dIBB and DeRed2-PSPC1_Pos046_S001	00-AWuXg2VZnKqMnUgpyRBkrM
180		Nucleus	3	0.000	1.000	1179	100001069	100000000	GFP-IMPa6-IBB DeRed2-PSPC1 8C-C-PSPC1 V2.00	0	49. GFP-a6dIBB and DeRed2-PSPC1_Pos047_S001	00-hQ5sfwberM4Fm9NUn4TQWf
169		Nucleus	3	0.000	1.000	1180	100001070	100000001	GFP-IMPa6-IBB DeRed2-PSPC1 8C-C-PSPC1 V2.00	0	49. GFP-a6dIBB and DeRed2-PSPC1_Pos047_S001	00-hQ5sfwberM4Fm9NUn4TQWf
204		Nucleus	3	0.000	1.000	1181	100001071	100000002	GFP-IMPa6-IBB DeRed2-PSPC1 8C-C-PSPC1 V2.00	0	49. GFP-a6dIBB and DeRed2-PSPC1_Pos047_S001	00-hQ5sfwberM4Fm9NUn4TQWf
232		Nucleus	3	0.000	1.000	1182	100001072	100000003	GFP-IMPa6-IBB DeRed2-PSPC1 8C-C-PSPC1 V2.00	0	49. GFP-a6dIBB and DeRed2-PSPC1_Pos047_S001	00-hQ5sfwberM4Fm9NUn4TQWf
208		Nucleus	3	0.000	1.000	1183	100001073	100000004	GFP-IMPa6-IBB DeRed2-PSPC1 8C-C-PSPC1 V2.00	0	49. GFP-a6dIBB and DeRed2-PSPC1_Pos047_S001	00-hQ5sfwberM4Fm9NUn4TQWf
187		Nucleus	3	0.000	1.000	1184	100001074	100000005	GFP-IMPa6-IBB DeRed2-PSPC1 8C-C-PSPC1 V2.00	0	49. GFP-a6dIBB and DeRed2-PSPC1_Pos047_S001	00-hQ5sfwberM4Fm9NUn4TQWf
181		Nucleus	3	0.000	1.000	1185	100001075	100000006	GFP-IMPa6-IBB DeRed2-PSPC1 8C-C-PSPC1 V2.00	0	49. GFP-a6dIBB and DeRed2-PSPC1_Pos047_S001	00-hQ5sfwberM4Fm9NUn4TQWf
255		Nucleus	3	0.000	1.000	1186	100001076	100000007	GFP-IMPa6-IBB DeRed2-PSPC1 8C-C-PSPC1 V2.00	0	49. GFP-a6dIBB and DeRed2-PSPC1_Pos047_S001	00-hQ5sfwberM4Fm9NUn4TQWf
222		Nucleus	3	0.000	1.000	1187	100001077	100000008	GFP-IMPa6-IBB DeRed2-PSPC1 8C-C-PSPC1 V2.00	0	49. GFP-a6dIBB and DeRed2-PSPC1_Pos047_S001	00-hQ5sfwberM4Fm9NUn4TQWf
255		Nucleus	3	0.000	1.000	1188	100001078	100000009	GFP-IMPa6-IBB DeRed2-PSPC1 8C-C-PSPC1 V2.00	0	49. GFP-a6dIBB and DeRed2-PSPC1_Pos047_S001	00-hQ5sfwberM4Fm9NUn4TQWf
250		Nucleus	3	0.000	1.000	1189	100001079	100000010	GFP-IMPa6-IBB DeRed2-PSPC1 8C-C-PSPC1 V2.00	0	49. GFP-a6dIBB and DeRed2-PSPC1_Pos047_S001	00-hQ5sfwberM4Fm9NUn4TQWf
255		Nucleus	3	0.000	1.000	1190	100001080	100000011	GFP-IMPa6-IBB DeRed2-PSPC1 8C-C-PSPC1 V2.00	0	49. GFP-a6dIBB and DeRed2-PSPC1_Pos047_S001	00-hQ5sfwberM4Fm9NUn4TQWf
229		Nucleus	3	0.000	1.000	1191	100001081	100000012	GFP-IMPa6-IBB DeRed2-PSPC1 8C-C-PSPC1 V2.00	0	49. GFP-a6dIBB and DeRed2-PSPC1_Pos047_S001	00-hQ5sfwberM4Fm9NUn4TQWf
240		Nucleus	3	0.000	1.000	1192	100001082	100000013	GFP-IMPa6-IBB DeRed2-PSPC1 8C-C-PSPC1 V2.00	0	49. GFP-a6dIBB and DeRed2-PSPC1_Pos047_S001	00-hQ5sfwberM4Fm9NUn4TQWf
232		Nucleus	3	0.000	1.000	1193	100001083	100000014	GFP-IMPa6-IBB DeRed2-PSPC1 8C-C-PSPC1 V2.00	0	49. GFP-a6dIBB and DeRed2-PSPC1_Pos047_S001	00-hQ5sfwberM4Fm9NUn4TQWf
244		Nucleus	3	0.000	1.000	1194	100001084	100000015	GFP-IMPa6-IBB DeRed2-PSPC1 8C-C-PSPC1 V2.00	0	49. GFP-a6dIBB and DeRed2-PSPC1_Pos047_S001	00-hQ5sfwberM4Fm9NUn4TQWf
255		Nucleus	3	0.000	1.000	1195	100001085	100000016	GFP-IMPa6-IBB DeRed2-PSPC1 8C-C-PSPC1 V2.00	0	49. GFP-a6dIBB and DeRed2-PSPC1_Pos047_S001	00-hQ5sfwberM4Fm9NUn4TQWf
190		Nucleus	3	0.000	1.000	1196	100001086	100000017	GFP-IMPa6-IBB DeRed2-PSPC1 8C-C-PSPC1 V2.00	0	49. GFP-a6dIBB and DeRed2-PSPC1_Pos047_S001	00-hQ5sfwberM4Fm9NUn4TQWf
255		Nucleus	3	0.000	1.000	1197	100001087	100000000	GFP-IMPa6-IBB DeRed2-PSPC1 8C-C-PSPC1 V2.00	0	49. GFP-a6dIBB and DeRed2-PSPC1_Pos048_S001	00-h9AHpGfTg8qoyyTAmoiwfH
190		Nucleus	3	0.000	1.000	1198	100001088	100000001	GFP-IMPa6-IBB DeRed2-PSPC1 8C-C-PSPC1 V2.00	0	49. GFP-a6dIBB and DeRed2-PSPC1_Pos048_S001	00-h9AHpGfTg8qoyyTAmoiwfH
254		Nucleus	3	0.000	1.000	1199	100001089	100000002	GFP-IMPa6-IBB DeRed2-PSPC1 8C-C-PSPC1 V2.00	0	49. GFP-a6dIBB and DeRed2-PSPC1_Pos048_S001	00-h9AHpGfTg8qoyyTAmoiwfH
237		Nucleus	3	0.000	1.000	1200	100001090	100000003	GFP-IMPa6-IBB DeRed2-PSPC1 8C-C-PSPC1 V2.00	0	49. GFP-a6dIBB and DeRed2-PSPC1_Pos048_S001	00-h9AHpGfTg8qoyyTAmoiwfH
244		Nucleus	3	0.000	1.000	1201	100001091	100000004	GFP-IMPa6-IBB DeRed2-PSPC1 8C-C-PSPC1 V2.00	0	49. GFP-a6dIBB and DeRed2-PSPC1_Pos048_S001	00-h9AHpGfTg8qoyyTAmoiwfH
233		Nucleus	3	0.000	1.000	1204	100001092	100000005	GFP-IMPa6-IBB DeRed2-PSPC1 8C-C-PSPC1 V2.00	0	49. GFP-a6dIBB and DeRed2-PSPC1_Pos048_S001	00-h9AHpGfTg8qoyyTAmoiwfH
192		Nucleus	3	0.000	1.000	1205	100001093	100000006	GFP-IMPa6-IBB DeRed2-PSPC1 8C-C-PSPC1 V2.00	0	49. GFP-a6dIBB and DeRed2-PSPC1_Pos048_S001	00-h9AHpGfTg8qoyyTAmoiwfH
255		Nucleus	3	0.000	1.000	1206	100001094	100000007	GFP-IMPa6-IBB DeRed2-PSPC1 8C-C-PSPC1 V2.00	0	49. GFP-a6dIBB and DeRed2-PSPC1_Pos048_S001	00-h9AHpGfTg8qoyyTAmoiwfH
204		Nucleus	3	0.000	1.000	1207	100001095	100000008	GFP-IMPa6-IBB DeRed2-PSPC1 8C-C-PSPC1 V2.00	0	49. GFP-a6dIBB and DeRed2-PSPC1_Pos048_S001	00-h9AHpGfTg8qoyyTAmoiwfH
192		Nucleus	3	0.000	1.000	1208	100001096	100000009	GFP-IMPa6-IBB DeRed2-PSPC1 8C-C-PSPC1 V2.00	0	49. GFP-a6dIBB and DeRed2-PSPC1_Pos048_S001	00-h9AHpGfTg8qoyyTAmoiwfH
255		Nucleus	3	0.000	1.000	1209	100001097	100000010	GFP-IMPa6-IBB DeRed2-PSPC1 8C-C-PSPC1 V2.00	0	49. GFP-a6dIBB and DeRed2-PSPC1_Pos048_S001	00-h9AHpGfTg8qoyyTAmoiwfH
255		Nucleus	3	0.000	1.000	1210	100001098	100000011	GFP-IMPa6-IBB DeRed2-PSPC1 8C-C-PSPC1 V2.00	0	49. GFP-a6dIBB and DeRed2-PSPC1_Pos048_S001	00-h9AHpGfTg8qoyyTAmoiwfH
207		Nucleus	3	0.000	1.000	1211	100001099	100000012	GFP-IMPa6-IBB DeRed2-PSPC1 8C-C-PSPC1 V2.00	0	49. GFP-a6dIBB and DeRed2-PSPC1_Pos048_S001	00-h9AHpGfTg8qoyyTAmoiwfH
234		Nucleus	3	0.000	1.000	1212	100001100	100000013	GFP-IMPa6-IBB DeRed2-PSPC1 8C-C-PSPC1 V2.00	0	49. GFP-a6dIBB and DeRed2-PSPC1_Pos048_S001	00-h9AHpGfTg8qoyyTAmoiwfH
255		Nucleus	3	0.000	1.000	1213	100001101	100000014	GFP-IMPa6-IBB DeRed2-PSPC1 8C-C-PSPC1 V2.00	0	49. GFP-a6dIBB and DeRed2-PSPC1_Pos048_S001	00-h9AHpGfTg8qoyyTAmoiwfH
242		Nucleus	3	0.000	1.000	1214	100001102	100000015	GFP-IMPa6-IBB DeRed2-PSPC1 8C-C-PSPC1 V2.00	0	49. GFP-a6dIBB and DeRed2-PSPC1_Pos048_S001	00-h9AHpGfTg8qoyyTAmoiwfH
180		Nucleus	3	0.000	1.000	1215	100001103	100000016	GFP-IMPa6-IBB DeRed2-PSPC1 8C-C-PSPC1 V2.00	0	49. GFP-a6dIBB and DeRed2-PSPC1_Pos048_S001	00-h9AHpGfTg8qoyyTAmoiwfH
205		Nucleus	3	0.000	1.000	1216	100001104	100000017	GFP-IMPa6-IBB DeRed2-PSPC1 8C-C-PSPC1 V2.00	0	49. GFP-a6dIBB and DeRed2-PSPC1_Pos048_S001	00-h9AHpGfTg8qoyyTAmoiwfH
210		Nucleus	3	0.000	1.000	1217	100001105	100000018	GFP-IMPa6-IBB DeRed2-PSPC1 8C-C-PSPC1 V2.00	0	49. GFP-a6dIBB and DeRed2-PSPC1_Pos048_S001	00-h9AHpGfTg8qoyyTAmoiwfH
255		Nucleus	3	0.000	1.000	1218	100001106	100000019	GFP-IMPa6-IBB DeRed2-PSPC1 8C-C-PSPC1 V2.00	0	49. GFP-a6dIBB and DeRed2-PSPC1_Pos048_S001	00-h9AHpGfTg8qoyyTAmoiwfH
203		Nucleus	3	0.000	1.000	1219	100001107	100000020	GFP-IMPa6-IBB DeRed2-PSPC1 8C-C-PSPC1 V2.00	0	49. GFP-a6dIBB and DeRed2-PSPC1_Pos048_S001	00-h9AHpGfTg8qoyyTAmoiwfH
255		Nucleus	3	0.000	1.000	1220	100001108	100000021	GFP-IMPa6-IBB DeRed2-PSPC1 8C-C-PSPC1 V2.00	0	49. GFP-a6dIBB and DeRed2-PSPC1_Pos048_S001	00-h9AHpGfTg8qoyyTAmoiwfH
194		Nucleus	3	0.000	1.000	1221	100001109	100000022	GFP-IMPa6-IBB DeRed2-PSPC1 8C-C-PSPC1 V2.00	0	49. GFP-a6dIBB and DeRed2-PSPC1_Pos048_S001	00-h9AHpGfTg8qoyyTAmoiwfH
210		Nucleus	3	0.000	1.000	1222	100001110	100000023	GFP-IMPa6-IBB DeRed2-PSPC1 8C-C-PSPC1 V2.00	0	49. GFP-a6dIBB and DeRed2-PSPC1_Pos048_S001	00-h9AHpGfTg8qoyyTAmoiwfH
239		Nucleus	3	0.000	1.000	1223	100001111	100000024	GFP-IMPa6-IBB DeRed2-PSPC1 8C-C-PSPC1 V2.00	0	49. GFP-a6dIBB and DeRed2-PSPC1_Pos048_S001	00-h9AHpGfTg8qoyyTAmoiwfH
217		Nucleus	3	0.000	1.000	1224	100001112	100000025	GFP-IMPa6-IBB DeRed2-PSPC1 8C-C-PSPC1 V2.00	0	49. GFP-a6dIBB and DeRed2-PSPC1_Pos048_S001	00-h9AHpGfTg8qoyyTAmoiwfH
255		Nucleus	3	0.000	1.000	1225	100001113	100000026	GFP-IMPa6-IBB DeRed2-PSPC1 8C-C-PSPC1 V2.00	0	49. GFP-a6dIBB and DeRed2-PSPC1_Pos048_S001	00-h9AHpGfTg8qoyyTAmoiwfH
189		Nucleus	3	0.000	1.000	1226	100001114	100000027	GFP-IMPa6-IBB DeRed2-PSPC1 8C-C-PSPC1 V2.00	0	49. GFP-a6dIBB and DeRed2-PSPC1_Pos048_S001	00-h9AHpGfTg8qoyyTAmoiwfH
255		Nucleus	3	0.000	1.000	1227	100001115	100000028	GFP-IMPa6-IBB DeRed2-PSPC1 8C-C-PSPC1 V2.00	0	49. GFP-a6dIBB and DeRed2-PSPC1_Pos048_S001	00-h9AHpGfTg8qoyyTAmoiwfH
234		Nucleus	3	0.000	1.000	1228	100001116	100000029	GFP-IMPa6-IBB DeRed2-PSPC1 8C-C-PSPC1 V2.00	0	49. GFP-a6dIBB and DeRed2-PSPC1_Pos048_S001	00-h9AHpGfTg8qoyyTAmoiwfH
255		Nucleus	3	0.000	1.000	1229	100001117	100000030	GFP-IMPa6-IBB DeRed2-PSPC1 8C-C-PSPC1 V2.00	0	49. GFP-a6dIBB and DeRed2-PSPC1_Pos048_S001	00-h9AHpGfTg8qoyyTAmoiwfH
184		Nucleus	3	0.000	1.000	1230	100001118	100000031	GFP-IMPa6-IBB DeRed2-PSPC1 8C-C-PSPC1 V2.00	0	49. GFP-a6dIBB and DeRed2-PSPC1_Pos048_S001	00-h9AHpGfTg8qoyyTAmoiwfH
189		Nucleus	3	0.000	1.000	1231	100001119	100000032	GFP-IMPa6-IBB DeRed2-PSPC1 8C-C-PSPC1 V2.00	0	49. GFP-a6dIBB and DeRed2-PSPC1_Pos048_S001	00-h9AHpGfTg8qoyyTAmoiwfH
255		Nucleus	3	0.000	1.000	1232	100001120	100000033	GFP-IMPa6-IBB DeRed2-PSPC1 8C-C-PSPC1 V2.00	0	49. GFP-a6dIBB and DeRed2-PSPC1_Pos048_S001	00-h9AHpGfTg8qoyyTAmoiwfH
255		Nucleus	3	0.000	1.000	1233	100001121	100000034	GFP-IMPa6-IBB DeRed2-PSPC1 8C-C-PSPC1 V2.00	0	49. GFP-a6dIBB and DeRed2-PSPC1_Pos048_S001	00-h9AHpGfTg8qoyyTAmoiwfH
255		Nucleus	3	0.000	1.000	1234	100001122	100000035	GFP-IMPa6-IBB DeRed2-PSPC1 8C-C-PSPC1 V2.00	0	49. GFP-a6dIBB and DeRed2-PSPC1_Pos048_S001	00-h9AHpGfTg8qoyyTAmoiwfH
236		Nucleus	3	0.000	1.000	1235	100001123	100000036	GFP-IMPa6-IBB DeRed2-PSPC1 8C-C-PSPC1 V2.00	0	49. GFP-a6dIBB and DeRed2-PSPC1_Pos048_S001	00-h9AHpGfTg8qoyyTAmoiwfH
255		Nucleus	3	0.000	1.000	1237	100001124	100000000	GFP-IMPa6-IBB DeRed2-PSPC1 8C-C-PSPC1 V2.00	0	49. GFP-a6dIBB and DeRed2-PSPC1_Pos049_S001	00-eSU5Jgs6udbrxfyvbr2dDR
216		Nucleus	3	0.000	1.000	1238	100001125	100000001	GFP-IMPa6-IBB DeRed2-PSPC1 8C-C-PSPC1 V2.00	0	49. GFP-a6dIBB and DeRed2-PSPC1_Pos049_S001	00-eSU5Jgs6udbrxfyvbr2dDR
180		Nucleus	3	0.000	1.000	1239	100001126	100000002	GFP-IMPa6-IBB DeRed2-PSPC1 8C-C-PSPC1 V2.00	0	49. GFP-a6dIBB and DeRed2-PSPC1_Pos049_S001	00-eSU5Jgs6udbrxfyvbr2dDR
203		Nucleus	3	0.000	1.000	1240	100001127	100000003	GFP-IMPa6-IBB DeRed2-PSPC1 8C-C-PSPC1 V2.00	0	49. GFP-a6dIBB and DeRed2-PSPC1_Pos049_S001	00-eSU5Jgs6udbrxfyvbr2dDR
143		Nucleus	3	0.000	1.000	1241	100001128	100000004	GFP-IMPa6-IBB DeRed2-PSPC1 8C-C-PSPC1 V2.00	0	49. GFP-a6dIBB and DeRed2-PSPC1_Pos049_S001	00-eSU5Jgs6udbrxfyvbr2dDR
183		Nucleus	3	0.000	1.000	1242	100001129	100000005	GFP-IMPa6-IBB DeRed2-PSPC1 8C-C-PSPC1 V2.00	0	49. GFP-a6dIBB and DeRed2-PSPC1_Pos049_S001	00-eSU5Jgs6udbrxfyvbr2dDR
250		Nucleus	3	0.000	1.000	1243	100001130	100000006	GFP-IMPa6-IBB DeRed2-PSPC1 8C-C-PSPC1 V2.00	0	49. GFP-a6dIBB and DeRed2-PSPC1_Pos049_S001	00-eSU5Jgs6udbrxfyvbr2dDR
208		Nucleus	3	0.000	1.000	1244	100001131	100000007	GFP-IMPa6-IBB DeRed2-PSPC1 8C-C-PSPC1 V2.00	0	49. GFP-a6dIBB and DeRed2-PSPC1_Pos049_S001	00-eSU5Jgs6udbrxfyvbr2dDR
255		Nucleus	3	0.000	1.000	1245	100001132	100000008	GFP-IMPa6-IBB DeRed2-PSPC1 8C-C-PSPC1 V2.00	0	49. GFP-a6dIBB and DeRed2-PSPC1_Pos049_S001	00-eSU5Jgs6udbrxfyvbr2dDR
216		Nucleus	3	0.000	1.000	1246	100001133	100000009	GFP-IMPa6-IBB DeRed2-PSPC1 8C-C-PSPC1 V2.00	0	49. GFP-a6dIBB and DeRed2-PSPC1_Pos049_S001	00-eSU5Jgs6udbrxfyvbr2dDR
219		Nucleus	3	0.000	1.000	1247	100001134	100000010	GFP-IMPa6-IBB DeRed2-PSPC1 8C-C-PSPC1 V2.00	0	49. GFP-a6dIBB and DeRed2-PSPC1_Pos049_S001	00-eSU5Jgs6udbrxfyvbr2dDR
211		Nucleus	3	0.000	1.000	1248	100001135	100000011	GFP-IMPa6-IBB DeRed2-PSPC1 8C-C-PSPC1 V2.00	0	49. GFP-a6dIBB and DeRed2-PSPC1_Pos049_S001	00-eSU5Jgs6udbrxfyvbr2dDR
239		Nucleus	3	0.000	1.000	1249	100001136	100000012	GFP-IMPa6-IBB DeRed2-PSPC1 8C-C-PSPC1 V2.00	0	49. GFP-a6dIBB and DeRed2-PSPC1_Pos049_S001	00-eSU5Jgs6udbrxfyvbr2dDR
255		Nucleus	3	0.000	1.000	1250	100001137	100000013	GFP-IMPa6-IBB DeRed2-PSPC1 8C-C-PSPC1 V2.00	0	49. GFP-a6dIBB and DeRed2-PSPC1_Pos049_S001	00-eSU5Jgs6udbrxfyvbr2dDR
196		Nucleus	3	0.000	1.000	1251	100001138	100000014	GFP-IMPa6-IBB DeRed2-PSPC1 8C-C-PSPC1 V2.00	0	49. GFP-a6dIBB and DeRed2-PSPC1_Pos049_S001	00-eSU5Jgs6udbrxfyvbr2dDR
185		Nucleus	3	0.000	1.000	1252	100001139	100000015	GFP-IMPa6-IBB DeRed2-PSPC1 8C-C-PSPC1 V2.00	0	49. GFP-a6dIBB and DeRed2-PSPC1_Pos049_S001	00-eSU5Jgs6udbrxfyvbr2dDR
255		Nucleus	3	0.000	1.000	1253	100001140	100000016	GFP-IMPa6-IBB DeRed2-PSPC1 8C-C-PSPC1 V2.00	0	49. GFP-a6dIBB and DeRed2-PSPC1_Pos049_S001	00-eSU5Jgs6udbrxfyvbr2dDR
255		Nucleus	3	0.000	1.000	1254	100001141	100000017	GFP-IMPa6-IBB DeRed2-PSPC1 8C-C-PSPC1 V2.00	0	49. GFP-a6dIBB and DeRed2-PSPC1_Pos049_S001	00-eSU5Jgs6udbrxfyvbr2dDR
255		Nucleus	3	0.000	1.000	1255	100001142	100000018	GFP-IMPa6-IBB DeRed2-PSPC1 8C-C-PSPC1 V2.00	0	49. GFP-a6dIBB and DeRed2-PSPC1_Pos049_S001	00-eSU5Jgs6udbrxfyvbr2dDR
245		Nucleus	3	0.000	1.000	1256	100001143	100000019	GFP-IMPa6-IBB DeRed2-PSPC1 8C-C-PSPC1 V2.00	0	49. GFP-a6dIBB and DeRed2-PSPC1_Pos049_S001	00-eSU5Jgs6udbrxfyvbr2dDR
210		Nucleus	3	0.000	1.000	1257	100001144	100000020	GFP-IMPa6-IBB DeRed2-PSPC1 8C-C-PSPC1 V2.00	0	49. GFP-a6dIBB and DeRed2-PSPC1_Pos049_S001	00-eSU5Jgs6udbrxfyvbr2dDR
236		Nucleus	3	0.000	1.000	1258	100001145	100000021	GFP-IMPa6-IBB DeRed2-PSPC1 8C-C-PSPC1 V2.00	0	49. GFP-a6dIBB and DeRed2-PSPC1_Pos049_S001	00-eSU5Jgs6udbrxfyvbr2dDR
208		Nucleus	3	0.000	1.000	1259	100001146	100000022	GFP-IMPa6-IBB DeRed2-PSPC1 8C-C-PSPC1 V2.00	0	49. GFP-a6dIBB and DeRed2-PSPC1_Pos049_S001	00-eSU5Jgs6udbrxfyvbr2dDR
215		Nucleus	3	0.000	1.000	1260	100001147	100000023	GFP-IMPa6-IBB DeRed2-PSPC1 8C-C-PSPC1 V2.00	0	49. GFP-a6dIBB and DeRed2-PSPC1_Pos049_S001	00-eSU5Jgs6udbrxfyvbr2dDR
255		Nucleus	3	0.000	1.000	1261	100001148	100000024	GFP-IMPa6-IBB DeRed2-PSPC1 8C-C-PSPC1 V2.00	0	49. GFP-a6dIBB and DeRed2-PSPC1_Pos049_S001	00-eSU5Jgs6udbrxfyvbr2dDR
228		Nucleus	3	0.000	1.000	1262	100001149	100000025	GFP-IMPa6-IBB DeRed2-PSPC1 8C-C-PSPC1 V2.00	0	49. GFP-a6dIBB and DeRed2-PSPC1_Pos049_S001	00-eSU5Jgs6udbrxfyvbr2dDR
193		Nucleus	3	0.000	1.000	1263	100001150	100000026	GFP-IMPa6-IBB DeRed2-PSPC1 8C-C-PSPC1 V2.00	0	49. GFP-a6dIBB and DeRed2-PSPC1_Pos049_S001	00-eSU5Jgs6udbrxfyvbr2dDR
244		Nucleus	3	0.000	1.000	1264	100001151	100000027	GFP-IMPa6-IBB DeRed2-PSPC1 8C-C-PSPC1 V2.00	0	49. GFP-a6dIBB and DeRed2-PSPC1_Pos049_S001	00-eSU5Jgs6udbrxfyvbr2dDR
167		Nucleus	3	0.000	1.000	1265	100001152	100000028	GFP-IMPa6-IBB DeRed2-PSPC1 8C-C-PSPC1 V2.00	0	49. GFP-a6dIBB and DeRed2-PSPC1_Pos049_S001	00-eSU5Jgs6udbrxfyvbr2dDR
246		Nucleus	3	0.000	1.000	1266	100001153	100000029	GFP-IMPa6-IBB DeRed2-PSPC1 8C-C-PSPC1 V2.00	0	49. GFP-a6dIBB and DeRed2-PSPC1_Pos049_S001	00-eSU5Jgs6udbrxfyvbr2dDR
221		Nucleus	3	0.000	1.000	1267	100001154	100000030	GFP-IMPa6-IBB DeRed2-PSPC1 8C-C-PSPC1 V2.00	0	49. GFP-a6dIBB and DeRed2-PSPC1_Pos049_S001	00-eSU5Jgs6udbrxfyvbr2dDR
194		Nucleus	3	0.000	1.000	1268	100001155	100000031	GFP-IMPa6-IBB DeRed2-PSPC1 8C-C-PSPC1 V2.00	0	49. GFP-a6dIBB and DeRed2-PSPC1_Pos049_S001	00-eSU5Jgs6udbrxfyvbr2dDR
