# Supplementary material for: Development of a pipeline for automated, high-throughput analysis of paraspeckle proteins reveals specific roles for importin α proteins
Source: Sci Rep. 2017 Feb 27;7:43323. doi: 10.1038/srep43323 (PMC5379994; doi:10.1038/srep43323)
Supplement: Supplementary Dataset SD1-E [file srep43323-s7.zip › I8P/8C1-siRNA-IMPa2-PSF/ImgBounds.csv]

ExpGrp	MinCellImgBound.x	MaxCellImgBound.x	MinCellImgBound.y	MaxCellImgBound.y	MinCellImgBound.z	MaxCellImgBound.z
ALL-CTRLS - 12. siRNA-IMPa2-25 CA488 DAPI C-A546_	61311.8	61456.7	40245.3	40390.1	-7.00022	7.72834
ALL-CTRLS - 15. siRNA-SC-10 C-A488 DAPI C-A546_	61087.5	61232.4	41856.6	42001.5	-7.00022	7.72834
ALL-CTRLS - 18. siRNA-SC-25 C-A488 DAPI C-A546_	65058.1	65202.9	44881.9	45026.8	-7.00022	7.72834
ALL-CTRLS - 3_	62367.8	62512.7	40883.8	41028.7	-7.00022	7.72834
ALL-CTRLS - 6. MT IMPa2 C-A488 C-A546_	61854.9	61999.7	42630.3	42775.2	-7.00022	7.72834
ALL-CTRLS - 9. siRNA-IMPa2-10 C-A488 DAPI C-A546_	62673.3	62818.2	44861.9	45006.7	-7.00022	7.72834
NT - 2. NT IMPa2 PSF-A488 DAPI IMPa2-A546_	63021.7	63166.5	41465.9	41610.7	-7.00022	7.72834
MT - 5. MT IMPa2 PSF-A488 DAPI IMPa2-A546_	64734.7	64879.6	42159	42303.9	-7.00022	7.72834
siRNA-IMPa2-10 - 8. siRNA-IMPa2-10 PSF-A488 DAPI IMPa2-A546_	72679.2	72824	47276.6	47421.5	-7.00022	7.72834
siRNA-IMPa2-10-R - 8. siRNA-IMPa2-10 PSF-A488 DAPI IMPa2-A546_	72679.2	72824	47276.6	47421.5	-7.00022	7.72834
siRNA-IMPa2-25 - 11. siRNA-IMPa2-25 PSF-A488 DAPI IMPa2-A546_	62330.1	62474.9	43554.9	43699.8	-7.00022	7.72834
siRNA-IMPa2-25-R - 11. siRNA-IMPa2-25 PSF-A488 DAPI IMPa2-A546_	62330.1	62474.9	43554.9	43699.8	-7.00022	7.72834
siRNA-SC-10 - 14. siRNA-SC-10 PSF1-A488 DAPI IMPa2-A546 _	62705.1	62850	43945	44089.9	-7.00022	7.72834
siRNA-SC-10-R - 14. siRNA-SC-10 PSF1-A488 DAPI IMPa2-A546 _	62705.1	62850	43945	44089.9	-7.00022	7.72834
siRNA-SC-25 - 17. siRNA-SC-25 PSF-A488 DAPI IMPa2-A546_	64411.9	64556.8	41984.6	42129.5	-7.00022	7.72834
siRNA-SC-25-R - 17. siRNA-SC-25 PSF-A488 DAPI IMPa2-A546_	64411.9	64556.8	41984.6	42129.5	-7.00022	7.72834
