# Supplementary material for: Development of a pipeline for automated, high-throughput analysis of paraspeckle proteins reveals specific roles for importin α proteins
Source: Sci Rep. 2017 Feb 27;7:43323. doi: 10.1038/srep43323 (PMC5379994; doi:10.1038/srep43323)
Supplement: Supplementary Dataset SD1-E [file srep43323-s7.zip › I8P/8C1-siRNA-IMPa2-PSF/_/ALL-CTRLS C-A488 C-A546 DAPI 8C1-siRNA-IMP-a2-a4 V2.00_Statistics/ALL-CTRLS C-A488 C-A546 DAPI 8C1-siRNA-IMP-a2-a4 V2.00_Cell_Intensity_Max_Ch=2.csv]

Cell Intensity Max Ch=2
====================
Value	Unit	Category	Channel	Birth [s]	Death [s]	ID	OriginalID	Original Component Name	Original Component ID	Original Image Name	Original Image ID
255		Cell	2	0.000	1.000	0	0	ALL-CTRLS C-A488 C-A546 DAPI 8C1-siRNA-IMP-a2-a4 V2.00	0	12. siRNA-IMPa2-25 CA488 DAPI C-A546_a_TileScan_001 (Stage 1 of 9)	00-VEnpmdKgrgR9b8KSLJimHY
255		Cell	2	0.000	1.000	1	1	ALL-CTRLS C-A488 C-A546 DAPI 8C1-siRNA-IMP-a2-a4 V2.00	0	12. siRNA-IMPa2-25 CA488 DAPI C-A546_a_TileScan_001 (Stage 1 of 9)	00-VEnpmdKgrgR9b8KSLJimHY
254		Cell	2	0.000	1.000	2	2	ALL-CTRLS C-A488 C-A546 DAPI 8C1-siRNA-IMP-a2-a4 V2.00	0	12. siRNA-IMPa2-25 CA488 DAPI C-A546_a_TileScan_001 (Stage 1 of 9)	00-VEnpmdKgrgR9b8KSLJimHY
255		Cell	2	0.000	1.000	3	3	ALL-CTRLS C-A488 C-A546 DAPI 8C1-siRNA-IMP-a2-a4 V2.00	0	12. siRNA-IMPa2-25 CA488 DAPI C-A546_a_TileScan_001 (Stage 1 of 9)	00-VEnpmdKgrgR9b8KSLJimHY
254		Cell	2	0.000	1.000	4	4	ALL-CTRLS C-A488 C-A546 DAPI 8C1-siRNA-IMP-a2-a4 V2.00	0	12. siRNA-IMPa2-25 CA488 DAPI C-A546_a_TileScan_001 (Stage 1 of 9)	00-VEnpmdKgrgR9b8KSLJimHY
255		Cell	2	0.000	1.000	5	5	ALL-CTRLS C-A488 C-A546 DAPI 8C1-siRNA-IMP-a2-a4 V2.00	0	12. siRNA-IMPa2-25 CA488 DAPI C-A546_a_TileScan_001 (Stage 1 of 9)	00-VEnpmdKgrgR9b8KSLJimHY
255		Cell	2	0.000	1.000	6	6	ALL-CTRLS C-A488 C-A546 DAPI 8C1-siRNA-IMP-a2-a4 V2.00	0	12. siRNA-IMPa2-25 CA488 DAPI C-A546_a_TileScan_001 (Stage 1 of 9)	00-VEnpmdKgrgR9b8KSLJimHY
254		Cell	2	0.000	1.000	7	7	ALL-CTRLS C-A488 C-A546 DAPI 8C1-siRNA-IMP-a2-a4 V2.00	0	12. siRNA-IMPa2-25 CA488 DAPI C-A546_a_TileScan_001 (Stage 1 of 9)	00-VEnpmdKgrgR9b8KSLJimHY
254		Cell	2	0.000	1.000	8	8	ALL-CTRLS C-A488 C-A546 DAPI 8C1-siRNA-IMP-a2-a4 V2.00	0	12. siRNA-IMPa2-25 CA488 DAPI C-A546_a_TileScan_001 (Stage 1 of 9)	00-VEnpmdKgrgR9b8KSLJimHY
247		Cell	2	0.000	1.000	9	9	ALL-CTRLS C-A488 C-A546 DAPI 8C1-siRNA-IMP-a2-a4 V2.00	0	12. siRNA-IMPa2-25 CA488 DAPI C-A546_a_TileScan_001 (Stage 1 of 9)	00-VEnpmdKgrgR9b8KSLJimHY
254		Cell	2	0.000	1.000	10	10	ALL-CTRLS C-A488 C-A546 DAPI 8C1-siRNA-IMP-a2-a4 V2.00	0	12. siRNA-IMPa2-25 CA488 DAPI C-A546_a_TileScan_001 (Stage 1 of 9)	00-VEnpmdKgrgR9b8KSLJimHY
255		Cell	2	0.000	1.000	11	11	ALL-CTRLS C-A488 C-A546 DAPI 8C1-siRNA-IMP-a2-a4 V2.00	0	12. siRNA-IMPa2-25 CA488 DAPI C-A546_a_TileScan_001 (Stage 1 of 9)	00-VEnpmdKgrgR9b8KSLJimHY
64		Cell	2	0.000	1.000	12	12	ALL-CTRLS C-A488 C-A546 DAPI 8C1-siRNA-IMP-a2-a4 V2.00	0	12. siRNA-IMPa2-25 CA488 DAPI C-A546_a_TileScan_001 (Stage 1 of 9)	00-VEnpmdKgrgR9b8KSLJimHY
173		Cell	2	0.000	1.000	13	13	ALL-CTRLS C-A488 C-A546 DAPI 8C1-siRNA-IMP-a2-a4 V2.00	0	12. siRNA-IMPa2-25 CA488 DAPI C-A546_a_TileScan_001 (Stage 1 of 9)	00-VEnpmdKgrgR9b8KSLJimHY
254		Cell	2	0.000	1.000	14	14	ALL-CTRLS C-A488 C-A546 DAPI 8C1-siRNA-IMP-a2-a4 V2.00	0	12. siRNA-IMPa2-25 CA488 DAPI C-A546_a_TileScan_001 (Stage 1 of 9)	00-VEnpmdKgrgR9b8KSLJimHY
255		Cell	2	0.000	1.000	15	15	ALL-CTRLS C-A488 C-A546 DAPI 8C1-siRNA-IMP-a2-a4 V2.00	0	12. siRNA-IMPa2-25 CA488 DAPI C-A546_a_TileScan_001 (Stage 1 of 9)	00-VEnpmdKgrgR9b8KSLJimHY
255		Cell	2	0.000	1.000	16	16	ALL-CTRLS C-A488 C-A546 DAPI 8C1-siRNA-IMP-a2-a4 V2.00	0	12. siRNA-IMPa2-25 CA488 DAPI C-A546_a_TileScan_001 (Stage 1 of 9)	00-VEnpmdKgrgR9b8KSLJimHY
255		Cell	2	0.000	1.000	17	17	ALL-CTRLS C-A488 C-A546 DAPI 8C1-siRNA-IMP-a2-a4 V2.00	0	12. siRNA-IMPa2-25 CA488 DAPI C-A546_a_TileScan_001 (Stage 1 of 9)	00-VEnpmdKgrgR9b8KSLJimHY
255		Cell	2	0.000	1.000	18	18	ALL-CTRLS C-A488 C-A546 DAPI 8C1-siRNA-IMP-a2-a4 V2.00	0	12. siRNA-IMPa2-25 CA488 DAPI C-A546_a_TileScan_001 (Stage 1 of 9)	00-VEnpmdKgrgR9b8KSLJimHY
255		Cell	2	0.000	1.000	19	19	ALL-CTRLS C-A488 C-A546 DAPI 8C1-siRNA-IMP-a2-a4 V2.00	0	12. siRNA-IMPa2-25 CA488 DAPI C-A546_a_TileScan_001 (Stage 1 of 9)	00-VEnpmdKgrgR9b8KSLJimHY
255		Cell	2	0.000	1.000	20	0	ALL-CTRLS C-A488 C-A546 DAPI 8C1-siRNA-IMP-a2-a4 V2.00	0	12. siRNA-IMPa2-25 CA488 DAPI C-A546_b_TileScan_001 (Stage 2 of 9)	00-BhoVeZnwXL2LKspT8fbJmm
255		Cell	2	0.000	1.000	21	1	ALL-CTRLS C-A488 C-A546 DAPI 8C1-siRNA-IMP-a2-a4 V2.00	0	12. siRNA-IMPa2-25 CA488 DAPI C-A546_b_TileScan_001 (Stage 2 of 9)	00-BhoVeZnwXL2LKspT8fbJmm
254		Cell	2	0.000	1.000	22	2	ALL-CTRLS C-A488 C-A546 DAPI 8C1-siRNA-IMP-a2-a4 V2.00	0	12. siRNA-IMPa2-25 CA488 DAPI C-A546_b_TileScan_001 (Stage 2 of 9)	00-BhoVeZnwXL2LKspT8fbJmm
254		Cell	2	0.000	1.000	23	3	ALL-CTRLS C-A488 C-A546 DAPI 8C1-siRNA-IMP-a2-a4 V2.00	0	12. siRNA-IMPa2-25 CA488 DAPI C-A546_b_TileScan_001 (Stage 2 of 9)	00-BhoVeZnwXL2LKspT8fbJmm
254		Cell	2	0.000	1.000	24	4	ALL-CTRLS C-A488 C-A546 DAPI 8C1-siRNA-IMP-a2-a4 V2.00	0	12. siRNA-IMPa2-25 CA488 DAPI C-A546_b_TileScan_001 (Stage 2 of 9)	00-BhoVeZnwXL2LKspT8fbJmm
254		Cell	2	0.000	1.000	25	5	ALL-CTRLS C-A488 C-A546 DAPI 8C1-siRNA-IMP-a2-a4 V2.00	0	12. siRNA-IMPa2-25 CA488 DAPI C-A546_b_TileScan_001 (Stage 2 of 9)	00-BhoVeZnwXL2LKspT8fbJmm
255		Cell	2	0.000	1.000	26	6	ALL-CTRLS C-A488 C-A546 DAPI 8C1-siRNA-IMP-a2-a4 V2.00	0	12. siRNA-IMPa2-25 CA488 DAPI C-A546_b_TileScan_001 (Stage 2 of 9)	00-BhoVeZnwXL2LKspT8fbJmm
253		Cell	2	0.000	1.000	27	7	ALL-CTRLS C-A488 C-A546 DAPI 8C1-siRNA-IMP-a2-a4 V2.00	0	12. siRNA-IMPa2-25 CA488 DAPI C-A546_b_TileScan_001 (Stage 2 of 9)	00-BhoVeZnwXL2LKspT8fbJmm
255		Cell	2	0.000	1.000	28	8	ALL-CTRLS C-A488 C-A546 DAPI 8C1-siRNA-IMP-a2-a4 V2.00	0	12. siRNA-IMPa2-25 CA488 DAPI C-A546_b_TileScan_001 (Stage 2 of 9)	00-BhoVeZnwXL2LKspT8fbJmm
255		Cell	2	0.000	1.000	29	9	ALL-CTRLS C-A488 C-A546 DAPI 8C1-siRNA-IMP-a2-a4 V2.00	0	12. siRNA-IMPa2-25 CA488 DAPI C-A546_b_TileScan_001 (Stage 2 of 9)	00-BhoVeZnwXL2LKspT8fbJmm
255		Cell	2	0.000	1.000	30	10	ALL-CTRLS C-A488 C-A546 DAPI 8C1-siRNA-IMP-a2-a4 V2.00	0	12. siRNA-IMPa2-25 CA488 DAPI C-A546_b_TileScan_001 (Stage 2 of 9)	00-BhoVeZnwXL2LKspT8fbJmm
255		Cell	2	0.000	1.000	31	11	ALL-CTRLS C-A488 C-A546 DAPI 8C1-siRNA-IMP-a2-a4 V2.00	0	12. siRNA-IMPa2-25 CA488 DAPI C-A546_b_TileScan_001 (Stage 2 of 9)	00-BhoVeZnwXL2LKspT8fbJmm
255		Cell	2	0.000	1.000	32	12	ALL-CTRLS C-A488 C-A546 DAPI 8C1-siRNA-IMP-a2-a4 V2.00	0	12. siRNA-IMPa2-25 CA488 DAPI C-A546_b_TileScan_001 (Stage 2 of 9)	00-BhoVeZnwXL2LKspT8fbJmm
255		Cell	2	0.000	1.000	33	0	ALL-CTRLS C-A488 C-A546 DAPI 8C1-siRNA-IMP-a2-a4 V2.00	0	12. siRNA-IMPa2-25 CA488 DAPI C-A546_c_TileScan_001 (Stage 3 of 9)	00-QPrVm5ArptQzbwoxzBQsqg
255		Cell	2	0.000	1.000	34	1	ALL-CTRLS C-A488 C-A546 DAPI 8C1-siRNA-IMP-a2-a4 V2.00	0	12. siRNA-IMPa2-25 CA488 DAPI C-A546_c_TileScan_001 (Stage 3 of 9)	00-QPrVm5ArptQzbwoxzBQsqg
255		Cell	2	0.000	1.000	35	2	ALL-CTRLS C-A488 C-A546 DAPI 8C1-siRNA-IMP-a2-a4 V2.00	0	12. siRNA-IMPa2-25 CA488 DAPI C-A546_c_TileScan_001 (Stage 3 of 9)	00-QPrVm5ArptQzbwoxzBQsqg
247		Cell	2	0.000	1.000	36	3	ALL-CTRLS C-A488 C-A546 DAPI 8C1-siRNA-IMP-a2-a4 V2.00	0	12. siRNA-IMPa2-25 CA488 DAPI C-A546_c_TileScan_001 (Stage 3 of 9)	00-QPrVm5ArptQzbwoxzBQsqg
254		Cell	2	0.000	1.000	37	4	ALL-CTRLS C-A488 C-A546 DAPI 8C1-siRNA-IMP-a2-a4 V2.00	0	12. siRNA-IMPa2-25 CA488 DAPI C-A546_c_TileScan_001 (Stage 3 of 9)	00-QPrVm5ArptQzbwoxzBQsqg
254		Cell	2	0.000	1.000	38	5	ALL-CTRLS C-A488 C-A546 DAPI 8C1-siRNA-IMP-a2-a4 V2.00	0	12. siRNA-IMPa2-25 CA488 DAPI C-A546_c_TileScan_001 (Stage 3 of 9)	00-QPrVm5ArptQzbwoxzBQsqg
66		Cell	2	0.000	1.000	39	6	ALL-CTRLS C-A488 C-A546 DAPI 8C1-siRNA-IMP-a2-a4 V2.00	0	12. siRNA-IMPa2-25 CA488 DAPI C-A546_c_TileScan_001 (Stage 3 of 9)	00-QPrVm5ArptQzbwoxzBQsqg
255		Cell	2	0.000	1.000	40	0	ALL-CTRLS C-A488 C-A546 DAPI 8C1-siRNA-IMP-a2-a4 V2.00	0	12. siRNA-IMPa2-25 CA488 DAPI C-A546_d_TileScan_001 (Stage 4 of 9)	00-o76ESeEUo4NKCs29sMk9cS
254		Cell	2	0.000	1.000	41	1	ALL-CTRLS C-A488 C-A546 DAPI 8C1-siRNA-IMP-a2-a4 V2.00	0	12. siRNA-IMPa2-25 CA488 DAPI C-A546_d_TileScan_001 (Stage 4 of 9)	00-o76ESeEUo4NKCs29sMk9cS
254		Cell	2	0.000	1.000	42	2	ALL-CTRLS C-A488 C-A546 DAPI 8C1-siRNA-IMP-a2-a4 V2.00	0	12. siRNA-IMPa2-25 CA488 DAPI C-A546_d_TileScan_001 (Stage 4 of 9)	00-o76ESeEUo4NKCs29sMk9cS
255		Cell	2	0.000	1.000	43	3	ALL-CTRLS C-A488 C-A546 DAPI 8C1-siRNA-IMP-a2-a4 V2.00	0	12. siRNA-IMPa2-25 CA488 DAPI C-A546_d_TileScan_001 (Stage 4 of 9)	00-o76ESeEUo4NKCs29sMk9cS
255		Cell	2	0.000	1.000	44	4	ALL-CTRLS C-A488 C-A546 DAPI 8C1-siRNA-IMP-a2-a4 V2.00	0	12. siRNA-IMPa2-25 CA488 DAPI C-A546_d_TileScan_001 (Stage 4 of 9)	00-o76ESeEUo4NKCs29sMk9cS
255		Cell	2	0.000	1.000	45	5	ALL-CTRLS C-A488 C-A546 DAPI 8C1-siRNA-IMP-a2-a4 V2.00	0	12. siRNA-IMPa2-25 CA488 DAPI C-A546_d_TileScan_001 (Stage 4 of 9)	00-o76ESeEUo4NKCs29sMk9cS
255		Cell	2	0.000	1.000	46	6	ALL-CTRLS C-A488 C-A546 DAPI 8C1-siRNA-IMP-a2-a4 V2.00	0	12. siRNA-IMPa2-25 CA488 DAPI C-A546_d_TileScan_001 (Stage 4 of 9)	00-o76ESeEUo4NKCs29sMk9cS
254		Cell	2	0.000	1.000	47	7	ALL-CTRLS C-A488 C-A546 DAPI 8C1-siRNA-IMP-a2-a4 V2.00	0	12. siRNA-IMPa2-25 CA488 DAPI C-A546_d_TileScan_001 (Stage 4 of 9)	00-o76ESeEUo4NKCs29sMk9cS
248		Cell	2	0.000	1.000	48	8	ALL-CTRLS C-A488 C-A546 DAPI 8C1-siRNA-IMP-a2-a4 V2.00	0	12. siRNA-IMPa2-25 CA488 DAPI C-A546_d_TileScan_001 (Stage 4 of 9)	00-o76ESeEUo4NKCs29sMk9cS
254		Cell	2	0.000	1.000	49	9	ALL-CTRLS C-A488 C-A546 DAPI 8C1-siRNA-IMP-a2-a4 V2.00	0	12. siRNA-IMPa2-25 CA488 DAPI C-A546_d_TileScan_001 (Stage 4 of 9)	00-o76ESeEUo4NKCs29sMk9cS
254		Cell	2	0.000	1.000	50	10	ALL-CTRLS C-A488 C-A546 DAPI 8C1-siRNA-IMP-a2-a4 V2.00	0	12. siRNA-IMPa2-25 CA488 DAPI C-A546_d_TileScan_001 (Stage 4 of 9)	00-o76ESeEUo4NKCs29sMk9cS
254		Cell	2	0.000	1.000	51	11	ALL-CTRLS C-A488 C-A546 DAPI 8C1-siRNA-IMP-a2-a4 V2.00	0	12. siRNA-IMPa2-25 CA488 DAPI C-A546_d_TileScan_001 (Stage 4 of 9)	00-o76ESeEUo4NKCs29sMk9cS
255		Cell	2	0.000	1.000	52	12	ALL-CTRLS C-A488 C-A546 DAPI 8C1-siRNA-IMP-a2-a4 V2.00	0	12. siRNA-IMPa2-25 CA488 DAPI C-A546_d_TileScan_001 (Stage 4 of 9)	00-o76ESeEUo4NKCs29sMk9cS
254		Cell	2	0.000	1.000	53	13	ALL-CTRLS C-A488 C-A546 DAPI 8C1-siRNA-IMP-a2-a4 V2.00	0	12. siRNA-IMPa2-25 CA488 DAPI C-A546_d_TileScan_001 (Stage 4 of 9)	00-o76ESeEUo4NKCs29sMk9cS
76		Cell	2	0.000	1.000	54	14	ALL-CTRLS C-A488 C-A546 DAPI 8C1-siRNA-IMP-a2-a4 V2.00	0	12. siRNA-IMPa2-25 CA488 DAPI C-A546_d_TileScan_001 (Stage 4 of 9)	00-o76ESeEUo4NKCs29sMk9cS
255		Cell	2	0.000	1.000	55	15	ALL-CTRLS C-A488 C-A546 DAPI 8C1-siRNA-IMP-a2-a4 V2.00	0	12. siRNA-IMPa2-25 CA488 DAPI C-A546_d_TileScan_001 (Stage 4 of 9)	00-o76ESeEUo4NKCs29sMk9cS
255		Cell	2	0.000	1.000	56	16	ALL-CTRLS C-A488 C-A546 DAPI 8C1-siRNA-IMP-a2-a4 V2.00	0	12. siRNA-IMPa2-25 CA488 DAPI C-A546_d_TileScan_001 (Stage 4 of 9)	00-o76ESeEUo4NKCs29sMk9cS
255		Cell	2	0.000	1.000	57	17	ALL-CTRLS C-A488 C-A546 DAPI 8C1-siRNA-IMP-a2-a4 V2.00	0	12. siRNA-IMPa2-25 CA488 DAPI C-A546_d_TileScan_001 (Stage 4 of 9)	00-o76ESeEUo4NKCs29sMk9cS
255		Cell	2	0.000	1.000	58	18	ALL-CTRLS C-A488 C-A546 DAPI 8C1-siRNA-IMP-a2-a4 V2.00	0	12. siRNA-IMPa2-25 CA488 DAPI C-A546_d_TileScan_001 (Stage 4 of 9)	00-o76ESeEUo4NKCs29sMk9cS
255		Cell	2	0.000	1.000	59	19	ALL-CTRLS C-A488 C-A546 DAPI 8C1-siRNA-IMP-a2-a4 V2.00	0	12. siRNA-IMPa2-25 CA488 DAPI C-A546_d_TileScan_001 (Stage 4 of 9)	00-o76ESeEUo4NKCs29sMk9cS
255		Cell	2	0.000	1.000	60	20	ALL-CTRLS C-A488 C-A546 DAPI 8C1-siRNA-IMP-a2-a4 V2.00	0	12. siRNA-IMPa2-25 CA488 DAPI C-A546_d_TileScan_001 (Stage 4 of 9)	00-o76ESeEUo4NKCs29sMk9cS
255		Cell	2	0.000	1.000	61	0	ALL-CTRLS C-A488 C-A546 DAPI 8C1-siRNA-IMP-a2-a4 V2.00	0	12. siRNA-IMPa2-25 CA488 DAPI C-A546_e_TileScan_001 (Stage 5 of 9)	00-jnYwVNTLNebYQob8d3z2X3
255		Cell	2	0.000	1.000	62	1	ALL-CTRLS C-A488 C-A546 DAPI 8C1-siRNA-IMP-a2-a4 V2.00	0	12. siRNA-IMPa2-25 CA488 DAPI C-A546_e_TileScan_001 (Stage 5 of 9)	00-jnYwVNTLNebYQob8d3z2X3
66		Cell	2	0.000	1.000	63	2	ALL-CTRLS C-A488 C-A546 DAPI 8C1-siRNA-IMP-a2-a4 V2.00	0	12. siRNA-IMPa2-25 CA488 DAPI C-A546_e_TileScan_001 (Stage 5 of 9)	00-jnYwVNTLNebYQob8d3z2X3
255		Cell	2	0.000	1.000	64	3	ALL-CTRLS C-A488 C-A546 DAPI 8C1-siRNA-IMP-a2-a4 V2.00	0	12. siRNA-IMPa2-25 CA488 DAPI C-A546_e_TileScan_001 (Stage 5 of 9)	00-jnYwVNTLNebYQob8d3z2X3
255		Cell	2	0.000	1.000	65	4	ALL-CTRLS C-A488 C-A546 DAPI 8C1-siRNA-IMP-a2-a4 V2.00	0	12. siRNA-IMPa2-25 CA488 DAPI C-A546_e_TileScan_001 (Stage 5 of 9)	00-jnYwVNTLNebYQob8d3z2X3
255		Cell	2	0.000	1.000	66	5	ALL-CTRLS C-A488 C-A546 DAPI 8C1-siRNA-IMP-a2-a4 V2.00	0	12. siRNA-IMPa2-25 CA488 DAPI C-A546_e_TileScan_001 (Stage 5 of 9)	00-jnYwVNTLNebYQob8d3z2X3
255		Cell	2	0.000	1.000	67	6	ALL-CTRLS C-A488 C-A546 DAPI 8C1-siRNA-IMP-a2-a4 V2.00	0	12. siRNA-IMPa2-25 CA488 DAPI C-A546_e_TileScan_001 (Stage 5 of 9)	00-jnYwVNTLNebYQob8d3z2X3
255		Cell	2	0.000	1.000	68	7	ALL-CTRLS C-A488 C-A546 DAPI 8C1-siRNA-IMP-a2-a4 V2.00	0	12. siRNA-IMPa2-25 CA488 DAPI C-A546_e_TileScan_001 (Stage 5 of 9)	00-jnYwVNTLNebYQob8d3z2X3
255		Cell	2	0.000	1.000	69	8	ALL-CTRLS C-A488 C-A546 DAPI 8C1-siRNA-IMP-a2-a4 V2.00	0	12. siRNA-IMPa2-25 CA488 DAPI C-A546_e_TileScan_001 (Stage 5 of 9)	00-jnYwVNTLNebYQob8d3z2X3
255		Cell	2	0.000	1.000	70	9	ALL-CTRLS C-A488 C-A546 DAPI 8C1-siRNA-IMP-a2-a4 V2.00	0	12. siRNA-IMPa2-25 CA488 DAPI C-A546_e_TileScan_001 (Stage 5 of 9)	00-jnYwVNTLNebYQob8d3z2X3
255		Cell	2	0.000	1.000	71	0	ALL-CTRLS C-A488 C-A546 DAPI 8C1-siRNA-IMP-a2-a4 V2.00	0	12. siRNA-IMPa2-25 CA488 DAPI C-A546_f_TileScan_001 (Stage 6 of 9)	00-kKJotW8PvDUoueVALwZB6k
255		Cell	2	0.000	1.000	72	1	ALL-CTRLS C-A488 C-A546 DAPI 8C1-siRNA-IMP-a2-a4 V2.00	0	12. siRNA-IMPa2-25 CA488 DAPI C-A546_f_TileScan_001 (Stage 6 of 9)	00-kKJotW8PvDUoueVALwZB6k
255		Cell	2	0.000	1.000	73	2	ALL-CTRLS C-A488 C-A546 DAPI 8C1-siRNA-IMP-a2-a4 V2.00	0	12. siRNA-IMPa2-25 CA488 DAPI C-A546_f_TileScan_001 (Stage 6 of 9)	00-kKJotW8PvDUoueVALwZB6k
254		Cell	2	0.000	1.000	74	3	ALL-CTRLS C-A488 C-A546 DAPI 8C1-siRNA-IMP-a2-a4 V2.00	0	12. siRNA-IMPa2-25 CA488 DAPI C-A546_f_TileScan_001 (Stage 6 of 9)	00-kKJotW8PvDUoueVALwZB6k
252		Cell	2	0.000	1.000	75	4	ALL-CTRLS C-A488 C-A546 DAPI 8C1-siRNA-IMP-a2-a4 V2.00	0	12. siRNA-IMPa2-25 CA488 DAPI C-A546_f_TileScan_001 (Stage 6 of 9)	00-kKJotW8PvDUoueVALwZB6k
254		Cell	2	0.000	1.000	76	5	ALL-CTRLS C-A488 C-A546 DAPI 8C1-siRNA-IMP-a2-a4 V2.00	0	12. siRNA-IMPa2-25 CA488 DAPI C-A546_f_TileScan_001 (Stage 6 of 9)	00-kKJotW8PvDUoueVALwZB6k
255		Cell	2	0.000	1.000	77	6	ALL-CTRLS C-A488 C-A546 DAPI 8C1-siRNA-IMP-a2-a4 V2.00	0	12. siRNA-IMPa2-25 CA488 DAPI C-A546_f_TileScan_001 (Stage 6 of 9)	00-kKJotW8PvDUoueVALwZB6k
254		Cell	2	0.000	1.000	78	7	ALL-CTRLS C-A488 C-A546 DAPI 8C1-siRNA-IMP-a2-a4 V2.00	0	12. siRNA-IMPa2-25 CA488 DAPI C-A546_f_TileScan_001 (Stage 6 of 9)	00-kKJotW8PvDUoueVALwZB6k
254		Cell	2	0.000	1.000	79	8	ALL-CTRLS C-A488 C-A546 DAPI 8C1-siRNA-IMP-a2-a4 V2.00	0	12. siRNA-IMPa2-25 CA488 DAPI C-A546_f_TileScan_001 (Stage 6 of 9)	00-kKJotW8PvDUoueVALwZB6k
254		Cell	2	0.000	1.000	80	9	ALL-CTRLS C-A488 C-A546 DAPI 8C1-siRNA-IMP-a2-a4 V2.00	0	12. siRNA-IMPa2-25 CA488 DAPI C-A546_f_TileScan_001 (Stage 6 of 9)	00-kKJotW8PvDUoueVALwZB6k
255		Cell	2	0.000	1.000	81	10	ALL-CTRLS C-A488 C-A546 DAPI 8C1-siRNA-IMP-a2-a4 V2.00	0	12. siRNA-IMPa2-25 CA488 DAPI C-A546_f_TileScan_001 (Stage 6 of 9)	00-kKJotW8PvDUoueVALwZB6k
255		Cell	2	0.000	1.000	82	11	ALL-CTRLS C-A488 C-A546 DAPI 8C1-siRNA-IMP-a2-a4 V2.00	0	12. siRNA-IMPa2-25 CA488 DAPI C-A546_f_TileScan_001 (Stage 6 of 9)	00-kKJotW8PvDUoueVALwZB6k
255		Cell	2	0.000	1.000	83	0	ALL-CTRLS C-A488 C-A546 DAPI 8C1-siRNA-IMP-a2-a4 V2.00	0	12. siRNA-IMPa2-25 CA488 DAPI C-A546_g_TileScan_001 (Stage 7 of 9)	00-uZv8CFF43gLhAoysqkMCQe
254		Cell	2	0.000	1.000	84	1	ALL-CTRLS C-A488 C-A546 DAPI 8C1-siRNA-IMP-a2-a4 V2.00	0	12. siRNA-IMPa2-25 CA488 DAPI C-A546_g_TileScan_001 (Stage 7 of 9)	00-uZv8CFF43gLhAoysqkMCQe
255		Cell	2	0.000	1.000	85	2	ALL-CTRLS C-A488 C-A546 DAPI 8C1-siRNA-IMP-a2-a4 V2.00	0	12. siRNA-IMPa2-25 CA488 DAPI C-A546_g_TileScan_001 (Stage 7 of 9)	00-uZv8CFF43gLhAoysqkMCQe
255		Cell	2	0.000	1.000	86	3	ALL-CTRLS C-A488 C-A546 DAPI 8C1-siRNA-IMP-a2-a4 V2.00	0	12. siRNA-IMPa2-25 CA488 DAPI C-A546_g_TileScan_001 (Stage 7 of 9)	00-uZv8CFF43gLhAoysqkMCQe
254		Cell	2	0.000	1.000	87	4	ALL-CTRLS C-A488 C-A546 DAPI 8C1-siRNA-IMP-a2-a4 V2.00	0	12. siRNA-IMPa2-25 CA488 DAPI C-A546_g_TileScan_001 (Stage 7 of 9)	00-uZv8CFF43gLhAoysqkMCQe
254		Cell	2	0.000	1.000	88	5	ALL-CTRLS C-A488 C-A546 DAPI 8C1-siRNA-IMP-a2-a4 V2.00	0	12. siRNA-IMPa2-25 CA488 DAPI C-A546_g_TileScan_001 (Stage 7 of 9)	00-uZv8CFF43gLhAoysqkMCQe
254		Cell	2	0.000	1.000	89	6	ALL-CTRLS C-A488 C-A546 DAPI 8C1-siRNA-IMP-a2-a4 V2.00	0	12. siRNA-IMPa2-25 CA488 DAPI C-A546_g_TileScan_001 (Stage 7 of 9)	00-uZv8CFF43gLhAoysqkMCQe
254		Cell	2	0.000	1.000	90	7	ALL-CTRLS C-A488 C-A546 DAPI 8C1-siRNA-IMP-a2-a4 V2.00	0	12. siRNA-IMPa2-25 CA488 DAPI C-A546_g_TileScan_001 (Stage 7 of 9)	00-uZv8CFF43gLhAoysqkMCQe
255		Cell	2	0.000	1.000	91	8	ALL-CTRLS C-A488 C-A546 DAPI 8C1-siRNA-IMP-a2-a4 V2.00	0	12. siRNA-IMPa2-25 CA488 DAPI C-A546_g_TileScan_001 (Stage 7 of 9)	00-uZv8CFF43gLhAoysqkMCQe
254		Cell	2	0.000	1.000	92	9	ALL-CTRLS C-A488 C-A546 DAPI 8C1-siRNA-IMP-a2-a4 V2.00	0	12. siRNA-IMPa2-25 CA488 DAPI C-A546_g_TileScan_001 (Stage 7 of 9)	00-uZv8CFF43gLhAoysqkMCQe
254		Cell	2	0.000	1.000	93	10	ALL-CTRLS C-A488 C-A546 DAPI 8C1-siRNA-IMP-a2-a4 V2.00	0	12. siRNA-IMPa2-25 CA488 DAPI C-A546_g_TileScan_001 (Stage 7 of 9)	00-uZv8CFF43gLhAoysqkMCQe
255		Cell	2	0.000	1.000	94	11	ALL-CTRLS C-A488 C-A546 DAPI 8C1-siRNA-IMP-a2-a4 V2.00	0	12. siRNA-IMPa2-25 CA488 DAPI C-A546_g_TileScan_001 (Stage 7 of 9)	00-uZv8CFF43gLhAoysqkMCQe
255		Cell	2	0.000	1.000	95	12	ALL-CTRLS C-A488 C-A546 DAPI 8C1-siRNA-IMP-a2-a4 V2.00	0	12. siRNA-IMPa2-25 CA488 DAPI C-A546_g_TileScan_001 (Stage 7 of 9)	00-uZv8CFF43gLhAoysqkMCQe
255		Cell	2	0.000	1.000	96	13	ALL-CTRLS C-A488 C-A546 DAPI 8C1-siRNA-IMP-a2-a4 V2.00	0	12. siRNA-IMPa2-25 CA488 DAPI C-A546_g_TileScan_001 (Stage 7 of 9)	00-uZv8CFF43gLhAoysqkMCQe
69		Cell	2	0.000	1.000	97	14	ALL-CTRLS C-A488 C-A546 DAPI 8C1-siRNA-IMP-a2-a4 V2.00	0	12. siRNA-IMPa2-25 CA488 DAPI C-A546_g_TileScan_001 (Stage 7 of 9)	00-uZv8CFF43gLhAoysqkMCQe
255		Cell	2	0.000	1.000	98	15	ALL-CTRLS C-A488 C-A546 DAPI 8C1-siRNA-IMP-a2-a4 V2.00	0	12. siRNA-IMPa2-25 CA488 DAPI C-A546_g_TileScan_001 (Stage 7 of 9)	00-uZv8CFF43gLhAoysqkMCQe
254		Cell	2	0.000	1.000	99	0	ALL-CTRLS C-A488 C-A546 DAPI 8C1-siRNA-IMP-a2-a4 V2.00	0	12. siRNA-IMPa2-25 CA488 DAPI C-A546_h_TileScan_001 (Stage 8 of 9)	00-bf34tQSM7BvqM3Qh2Uwjgk
253		Cell	2	0.000	1.000	100	1	ALL-CTRLS C-A488 C-A546 DAPI 8C1-siRNA-IMP-a2-a4 V2.00	0	12. siRNA-IMPa2-25 CA488 DAPI C-A546_h_TileScan_001 (Stage 8 of 9)	00-bf34tQSM7BvqM3Qh2Uwjgk
247		Cell	2	0.000	1.000	101	2	ALL-CTRLS C-A488 C-A546 DAPI 8C1-siRNA-IMP-a2-a4 V2.00	0	12. siRNA-IMPa2-25 CA488 DAPI C-A546_h_TileScan_001 (Stage 8 of 9)	00-bf34tQSM7BvqM3Qh2Uwjgk
254		Cell	2	0.000	1.000	102	3	ALL-CTRLS C-A488 C-A546 DAPI 8C1-siRNA-IMP-a2-a4 V2.00	0	12. siRNA-IMPa2-25 CA488 DAPI C-A546_h_TileScan_001 (Stage 8 of 9)	00-bf34tQSM7BvqM3Qh2Uwjgk
235		Cell	2	0.000	1.000	103	4	ALL-CTRLS C-A488 C-A546 DAPI 8C1-siRNA-IMP-a2-a4 V2.00	0	12. siRNA-IMPa2-25 CA488 DAPI C-A546_h_TileScan_001 (Stage 8 of 9)	00-bf34tQSM7BvqM3Qh2Uwjgk
255		Cell	2	0.000	1.000	104	5	ALL-CTRLS C-A488 C-A546 DAPI 8C1-siRNA-IMP-a2-a4 V2.00	0	12. siRNA-IMPa2-25 CA488 DAPI C-A546_h_TileScan_001 (Stage 8 of 9)	00-bf34tQSM7BvqM3Qh2Uwjgk
80		Cell	2	0.000	1.000	105	6	ALL-CTRLS C-A488 C-A546 DAPI 8C1-siRNA-IMP-a2-a4 V2.00	0	12. siRNA-IMPa2-25 CA488 DAPI C-A546_h_TileScan_001 (Stage 8 of 9)	00-bf34tQSM7BvqM3Qh2Uwjgk
255		Cell	2	0.000	1.000	106	0	ALL-CTRLS C-A488 C-A546 DAPI 8C1-siRNA-IMP-a2-a4 V2.00	0	12. siRNA-IMPa2-25 CA488 DAPI C-A546_i_TileScan_001 (Stage 9 of 9)	00-zGzctWqKuEumv4WSLcRmCR
255		Cell	2	0.000	1.000	107	1	ALL-CTRLS C-A488 C-A546 DAPI 8C1-siRNA-IMP-a2-a4 V2.00	0	12. siRNA-IMPa2-25 CA488 DAPI C-A546_i_TileScan_001 (Stage 9 of 9)	00-zGzctWqKuEumv4WSLcRmCR
255		Cell	2	0.000	1.000	108	2	ALL-CTRLS C-A488 C-A546 DAPI 8C1-siRNA-IMP-a2-a4 V2.00	0	12. siRNA-IMPa2-25 CA488 DAPI C-A546_i_TileScan_001 (Stage 9 of 9)	00-zGzctWqKuEumv4WSLcRmCR
255		Cell	2	0.000	1.000	109	3	ALL-CTRLS C-A488 C-A546 DAPI 8C1-siRNA-IMP-a2-a4 V2.00	0	12. siRNA-IMPa2-25 CA488 DAPI C-A546_i_TileScan_001 (Stage 9 of 9)	00-zGzctWqKuEumv4WSLcRmCR
254		Cell	2	0.000	1.000	110	4	ALL-CTRLS C-A488 C-A546 DAPI 8C1-siRNA-IMP-a2-a4 V2.00	0	12. siRNA-IMPa2-25 CA488 DAPI C-A546_i_TileScan_001 (Stage 9 of 9)	00-zGzctWqKuEumv4WSLcRmCR
255		Cell	2	0.000	1.000	111	5	ALL-CTRLS C-A488 C-A546 DAPI 8C1-siRNA-IMP-a2-a4 V2.00	0	12. siRNA-IMPa2-25 CA488 DAPI C-A546_i_TileScan_001 (Stage 9 of 9)	00-zGzctWqKuEumv4WSLcRmCR
255		Cell	2	0.000	1.000	112	6	ALL-CTRLS C-A488 C-A546 DAPI 8C1-siRNA-IMP-a2-a4 V2.00	0	12. siRNA-IMPa2-25 CA488 DAPI C-A546_i_TileScan_001 (Stage 9 of 9)	00-zGzctWqKuEumv4WSLcRmCR
254		Cell	2	0.000	1.000	113	7	ALL-CTRLS C-A488 C-A546 DAPI 8C1-siRNA-IMP-a2-a4 V2.00	0	12. siRNA-IMPa2-25 CA488 DAPI C-A546_i_TileScan_001 (Stage 9 of 9)	00-zGzctWqKuEumv4WSLcRmCR
255		Cell	2	0.000	1.000	114	8	ALL-CTRLS C-A488 C-A546 DAPI 8C1-siRNA-IMP-a2-a4 V2.00	0	12. siRNA-IMPa2-25 CA488 DAPI C-A546_i_TileScan_001 (Stage 9 of 9)	00-zGzctWqKuEumv4WSLcRmCR
255		Cell	2	0.000	1.000	115	9	ALL-CTRLS C-A488 C-A546 DAPI 8C1-siRNA-IMP-a2-a4 V2.00	0	12. siRNA-IMPa2-25 CA488 DAPI C-A546_i_TileScan_001 (Stage 9 of 9)	00-zGzctWqKuEumv4WSLcRmCR
255		Cell	2	0.000	1.000	116	10	ALL-CTRLS C-A488 C-A546 DAPI 8C1-siRNA-IMP-a2-a4 V2.00	0	12. siRNA-IMPa2-25 CA488 DAPI C-A546_i_TileScan_001 (Stage 9 of 9)	00-zGzctWqKuEumv4WSLcRmCR
255		Cell	2	0.000	1.000	117	11	ALL-CTRLS C-A488 C-A546 DAPI 8C1-siRNA-IMP-a2-a4 V2.00	0	12. siRNA-IMPa2-25 CA488 DAPI C-A546_i_TileScan_001 (Stage 9 of 9)	00-zGzctWqKuEumv4WSLcRmCR
255		Cell	2	0.000	1.000	118	12	ALL-CTRLS C-A488 C-A546 DAPI 8C1-siRNA-IMP-a2-a4 V2.00	0	12. siRNA-IMPa2-25 CA488 DAPI C-A546_i_TileScan_001 (Stage 9 of 9)	00-zGzctWqKuEumv4WSLcRmCR
255		Cell	2	0.000	1.000	119	13	ALL-CTRLS C-A488 C-A546 DAPI 8C1-siRNA-IMP-a2-a4 V2.00	0	12. siRNA-IMPa2-25 CA488 DAPI C-A546_i_TileScan_001 (Stage 9 of 9)	00-zGzctWqKuEumv4WSLcRmCR
255		Cell	2	0.000	1.000	120	14	ALL-CTRLS C-A488 C-A546 DAPI 8C1-siRNA-IMP-a2-a4 V2.00	0	12. siRNA-IMPa2-25 CA488 DAPI C-A546_i_TileScan_001 (Stage 9 of 9)	00-zGzctWqKuEumv4WSLcRmCR
255		Cell	2	0.000	1.000	121	15	ALL-CTRLS C-A488 C-A546 DAPI 8C1-siRNA-IMP-a2-a4 V2.00	0	12. siRNA-IMPa2-25 CA488 DAPI C-A546_i_TileScan_001 (Stage 9 of 9)	00-zGzctWqKuEumv4WSLcRmCR
241		Cell	2	0.000	1.000	122	0	ALL-CTRLS C-A488 C-A546 DAPI 8C1-siRNA-IMP-a2-a4 V2.00	0	15. siRNA-SC-10 C-A488 DAPI C-A546_a_TileScan_001 (Stage 1 of 9)	00-RFbtc4VUA5bf9caZ3fLeam
245		Cell	2	0.000	1.000	123	1	ALL-CTRLS C-A488 C-A546 DAPI 8C1-siRNA-IMP-a2-a4 V2.00	0	15. siRNA-SC-10 C-A488 DAPI C-A546_a_TileScan_001 (Stage 1 of 9)	00-RFbtc4VUA5bf9caZ3fLeam
251		Cell	2	0.000	1.000	124	2	ALL-CTRLS C-A488 C-A546 DAPI 8C1-siRNA-IMP-a2-a4 V2.00	0	15. siRNA-SC-10 C-A488 DAPI C-A546_a_TileScan_001 (Stage 1 of 9)	00-RFbtc4VUA5bf9caZ3fLeam
244		Cell	2	0.000	1.000	125	3	ALL-CTRLS C-A488 C-A546 DAPI 8C1-siRNA-IMP-a2-a4 V2.00	0	15. siRNA-SC-10 C-A488 DAPI C-A546_a_TileScan_001 (Stage 1 of 9)	00-RFbtc4VUA5bf9caZ3fLeam
241		Cell	2	0.000	1.000	126	4	ALL-CTRLS C-A488 C-A546 DAPI 8C1-siRNA-IMP-a2-a4 V2.00	0	15. siRNA-SC-10 C-A488 DAPI C-A546_a_TileScan_001 (Stage 1 of 9)	00-RFbtc4VUA5bf9caZ3fLeam
236		Cell	2	0.000	1.000	127	5	ALL-CTRLS C-A488 C-A546 DAPI 8C1-siRNA-IMP-a2-a4 V2.00	0	15. siRNA-SC-10 C-A488 DAPI C-A546_a_TileScan_001 (Stage 1 of 9)	00-RFbtc4VUA5bf9caZ3fLeam
244		Cell	2	0.000	1.000	128	6	ALL-CTRLS C-A488 C-A546 DAPI 8C1-siRNA-IMP-a2-a4 V2.00	0	15. siRNA-SC-10 C-A488 DAPI C-A546_a_TileScan_001 (Stage 1 of 9)	00-RFbtc4VUA5bf9caZ3fLeam
202		Cell	2	0.000	1.000	129	7	ALL-CTRLS C-A488 C-A546 DAPI 8C1-siRNA-IMP-a2-a4 V2.00	0	15. siRNA-SC-10 C-A488 DAPI C-A546_a_TileScan_001 (Stage 1 of 9)	00-RFbtc4VUA5bf9caZ3fLeam
216		Cell	2	0.000	1.000	130	8	ALL-CTRLS C-A488 C-A546 DAPI 8C1-siRNA-IMP-a2-a4 V2.00	0	15. siRNA-SC-10 C-A488 DAPI C-A546_a_TileScan_001 (Stage 1 of 9)	00-RFbtc4VUA5bf9caZ3fLeam
219		Cell	2	0.000	1.000	131	9	ALL-CTRLS C-A488 C-A546 DAPI 8C1-siRNA-IMP-a2-a4 V2.00	0	15. siRNA-SC-10 C-A488 DAPI C-A546_a_TileScan_001 (Stage 1 of 9)	00-RFbtc4VUA5bf9caZ3fLeam
230		Cell	2	0.000	1.000	132	10	ALL-CTRLS C-A488 C-A546 DAPI 8C1-siRNA-IMP-a2-a4 V2.00	0	15. siRNA-SC-10 C-A488 DAPI C-A546_a_TileScan_001 (Stage 1 of 9)	00-RFbtc4VUA5bf9caZ3fLeam
232		Cell	2	0.000	1.000	133	11	ALL-CTRLS C-A488 C-A546 DAPI 8C1-siRNA-IMP-a2-a4 V2.00	0	15. siRNA-SC-10 C-A488 DAPI C-A546_a_TileScan_001 (Stage 1 of 9)	00-RFbtc4VUA5bf9caZ3fLeam
208		Cell	2	0.000	1.000	134	12	ALL-CTRLS C-A488 C-A546 DAPI 8C1-siRNA-IMP-a2-a4 V2.00	0	15. siRNA-SC-10 C-A488 DAPI C-A546_a_TileScan_001 (Stage 1 of 9)	00-RFbtc4VUA5bf9caZ3fLeam
242		Cell	2	0.000	1.000	135	13	ALL-CTRLS C-A488 C-A546 DAPI 8C1-siRNA-IMP-a2-a4 V2.00	0	15. siRNA-SC-10 C-A488 DAPI C-A546_a_TileScan_001 (Stage 1 of 9)	00-RFbtc4VUA5bf9caZ3fLeam
250		Cell	2	0.000	1.000	136	14	ALL-CTRLS C-A488 C-A546 DAPI 8C1-siRNA-IMP-a2-a4 V2.00	0	15. siRNA-SC-10 C-A488 DAPI C-A546_a_TileScan_001 (Stage 1 of 9)	00-RFbtc4VUA5bf9caZ3fLeam
238		Cell	2	0.000	1.000	137	15	ALL-CTRLS C-A488 C-A546 DAPI 8C1-siRNA-IMP-a2-a4 V2.00	0	15. siRNA-SC-10 C-A488 DAPI C-A546_a_TileScan_001 (Stage 1 of 9)	00-RFbtc4VUA5bf9caZ3fLeam
254		Cell	2	0.000	1.000	138	0	ALL-CTRLS C-A488 C-A546 DAPI 8C1-siRNA-IMP-a2-a4 V2.00	0	15. siRNA-SC-10 C-A488 DAPI C-A546_b_TileScan_001 (Stage 2 of 9)	00-BGpzZ4pvCJES356Vben8DE
254		Cell	2	0.000	1.000	139	1	ALL-CTRLS C-A488 C-A546 DAPI 8C1-siRNA-IMP-a2-a4 V2.00	0	15. siRNA-SC-10 C-A488 DAPI C-A546_b_TileScan_001 (Stage 2 of 9)	00-BGpzZ4pvCJES356Vben8DE
249		Cell	2	0.000	1.000	140	2	ALL-CTRLS C-A488 C-A546 DAPI 8C1-siRNA-IMP-a2-a4 V2.00	0	15. siRNA-SC-10 C-A488 DAPI C-A546_b_TileScan_001 (Stage 2 of 9)	00-BGpzZ4pvCJES356Vben8DE
221		Cell	2	0.000	1.000	141	3	ALL-CTRLS C-A488 C-A546 DAPI 8C1-siRNA-IMP-a2-a4 V2.00	0	15. siRNA-SC-10 C-A488 DAPI C-A546_b_TileScan_001 (Stage 2 of 9)	00-BGpzZ4pvCJES356Vben8DE
254		Cell	2	0.000	1.000	142	4	ALL-CTRLS C-A488 C-A546 DAPI 8C1-siRNA-IMP-a2-a4 V2.00	0	15. siRNA-SC-10 C-A488 DAPI C-A546_b_TileScan_001 (Stage 2 of 9)	00-BGpzZ4pvCJES356Vben8DE
230		Cell	2	0.000	1.000	143	5	ALL-CTRLS C-A488 C-A546 DAPI 8C1-siRNA-IMP-a2-a4 V2.00	0	15. siRNA-SC-10 C-A488 DAPI C-A546_b_TileScan_001 (Stage 2 of 9)	00-BGpzZ4pvCJES356Vben8DE
207		Cell	2	0.000	1.000	144	6	ALL-CTRLS C-A488 C-A546 DAPI 8C1-siRNA-IMP-a2-a4 V2.00	0	15. siRNA-SC-10 C-A488 DAPI C-A546_b_TileScan_001 (Stage 2 of 9)	00-BGpzZ4pvCJES356Vben8DE
254		Cell	2	0.000	1.000	145	7	ALL-CTRLS C-A488 C-A546 DAPI 8C1-siRNA-IMP-a2-a4 V2.00	0	15. siRNA-SC-10 C-A488 DAPI C-A546_b_TileScan_001 (Stage 2 of 9)	00-BGpzZ4pvCJES356Vben8DE
254		Cell	2	0.000	1.000	146	0	ALL-CTRLS C-A488 C-A546 DAPI 8C1-siRNA-IMP-a2-a4 V2.00	0	15. siRNA-SC-10 C-A488 DAPI C-A546_c_TileScan_001 (Stage 3 of 9)	00-WTj4NQvg4aSLDDCc5hnjGY
240		Cell	2	0.000	1.000	147	1	ALL-CTRLS C-A488 C-A546 DAPI 8C1-siRNA-IMP-a2-a4 V2.00	0	15. siRNA-SC-10 C-A488 DAPI C-A546_c_TileScan_001 (Stage 3 of 9)	00-WTj4NQvg4aSLDDCc5hnjGY
247		Cell	2	0.000	1.000	148	2	ALL-CTRLS C-A488 C-A546 DAPI 8C1-siRNA-IMP-a2-a4 V2.00	0	15. siRNA-SC-10 C-A488 DAPI C-A546_c_TileScan_001 (Stage 3 of 9)	00-WTj4NQvg4aSLDDCc5hnjGY
246		Cell	2	0.000	1.000	149	3	ALL-CTRLS C-A488 C-A546 DAPI 8C1-siRNA-IMP-a2-a4 V2.00	0	15. siRNA-SC-10 C-A488 DAPI C-A546_c_TileScan_001 (Stage 3 of 9)	00-WTj4NQvg4aSLDDCc5hnjGY
248		Cell	2	0.000	1.000	150	4	ALL-CTRLS C-A488 C-A546 DAPI 8C1-siRNA-IMP-a2-a4 V2.00	0	15. siRNA-SC-10 C-A488 DAPI C-A546_c_TileScan_001 (Stage 3 of 9)	00-WTj4NQvg4aSLDDCc5hnjGY
205		Cell	2	0.000	1.000	151	5	ALL-CTRLS C-A488 C-A546 DAPI 8C1-siRNA-IMP-a2-a4 V2.00	0	15. siRNA-SC-10 C-A488 DAPI C-A546_c_TileScan_001 (Stage 3 of 9)	00-WTj4NQvg4aSLDDCc5hnjGY
228		Cell	2	0.000	1.000	152	6	ALL-CTRLS C-A488 C-A546 DAPI 8C1-siRNA-IMP-a2-a4 V2.00	0	15. siRNA-SC-10 C-A488 DAPI C-A546_c_TileScan_001 (Stage 3 of 9)	00-WTj4NQvg4aSLDDCc5hnjGY
242		Cell	2	0.000	1.000	153	7	ALL-CTRLS C-A488 C-A546 DAPI 8C1-siRNA-IMP-a2-a4 V2.00	0	15. siRNA-SC-10 C-A488 DAPI C-A546_c_TileScan_001 (Stage 3 of 9)	00-WTj4NQvg4aSLDDCc5hnjGY
201		Cell	2	0.000	1.000	154	8	ALL-CTRLS C-A488 C-A546 DAPI 8C1-siRNA-IMP-a2-a4 V2.00	0	15. siRNA-SC-10 C-A488 DAPI C-A546_c_TileScan_001 (Stage 3 of 9)	00-WTj4NQvg4aSLDDCc5hnjGY
222		Cell	2	0.000	1.000	155	9	ALL-CTRLS C-A488 C-A546 DAPI 8C1-siRNA-IMP-a2-a4 V2.00	0	15. siRNA-SC-10 C-A488 DAPI C-A546_c_TileScan_001 (Stage 3 of 9)	00-WTj4NQvg4aSLDDCc5hnjGY
247		Cell	2	0.000	1.000	156	10	ALL-CTRLS C-A488 C-A546 DAPI 8C1-siRNA-IMP-a2-a4 V2.00	0	15. siRNA-SC-10 C-A488 DAPI C-A546_c_TileScan_001 (Stage 3 of 9)	00-WTj4NQvg4aSLDDCc5hnjGY
244		Cell	2	0.000	1.000	157	11	ALL-CTRLS C-A488 C-A546 DAPI 8C1-siRNA-IMP-a2-a4 V2.00	0	15. siRNA-SC-10 C-A488 DAPI C-A546_c_TileScan_001 (Stage 3 of 9)	00-WTj4NQvg4aSLDDCc5hnjGY
150		Cell	2	0.000	1.000	158	12	ALL-CTRLS C-A488 C-A546 DAPI 8C1-siRNA-IMP-a2-a4 V2.00	0	15. siRNA-SC-10 C-A488 DAPI C-A546_c_TileScan_001 (Stage 3 of 9)	00-WTj4NQvg4aSLDDCc5hnjGY
189		Cell	2	0.000	1.000	159	13	ALL-CTRLS C-A488 C-A546 DAPI 8C1-siRNA-IMP-a2-a4 V2.00	0	15. siRNA-SC-10 C-A488 DAPI C-A546_c_TileScan_001 (Stage 3 of 9)	00-WTj4NQvg4aSLDDCc5hnjGY
254		Cell	2	0.000	1.000	160	0	ALL-CTRLS C-A488 C-A546 DAPI 8C1-siRNA-IMP-a2-a4 V2.00	0	15. siRNA-SC-10 C-A488 DAPI C-A546_d_TileScan_001 (Stage 4 of 9)	00-EiWznNha3YwvQHNF4jcefh
221		Cell	2	0.000	1.000	161	1	ALL-CTRLS C-A488 C-A546 DAPI 8C1-siRNA-IMP-a2-a4 V2.00	0	15. siRNA-SC-10 C-A488 DAPI C-A546_d_TileScan_001 (Stage 4 of 9)	00-EiWznNha3YwvQHNF4jcefh
254		Cell	2	0.000	1.000	162	2	ALL-CTRLS C-A488 C-A546 DAPI 8C1-siRNA-IMP-a2-a4 V2.00	0	15. siRNA-SC-10 C-A488 DAPI C-A546_d_TileScan_001 (Stage 4 of 9)	00-EiWznNha3YwvQHNF4jcefh
254		Cell	2	0.000	1.000	163	3	ALL-CTRLS C-A488 C-A546 DAPI 8C1-siRNA-IMP-a2-a4 V2.00	0	15. siRNA-SC-10 C-A488 DAPI C-A546_d_TileScan_001 (Stage 4 of 9)	00-EiWznNha3YwvQHNF4jcefh
244		Cell	2	0.000	1.000	164	4	ALL-CTRLS C-A488 C-A546 DAPI 8C1-siRNA-IMP-a2-a4 V2.00	0	15. siRNA-SC-10 C-A488 DAPI C-A546_d_TileScan_001 (Stage 4 of 9)	00-EiWznNha3YwvQHNF4jcefh
218		Cell	2	0.000	1.000	165	5	ALL-CTRLS C-A488 C-A546 DAPI 8C1-siRNA-IMP-a2-a4 V2.00	0	15. siRNA-SC-10 C-A488 DAPI C-A546_d_TileScan_001 (Stage 4 of 9)	00-EiWznNha3YwvQHNF4jcefh
238		Cell	2	0.000	1.000	166	6	ALL-CTRLS C-A488 C-A546 DAPI 8C1-siRNA-IMP-a2-a4 V2.00	0	15. siRNA-SC-10 C-A488 DAPI C-A546_d_TileScan_001 (Stage 4 of 9)	00-EiWznNha3YwvQHNF4jcefh
192		Cell	2	0.000	1.000	167	7	ALL-CTRLS C-A488 C-A546 DAPI 8C1-siRNA-IMP-a2-a4 V2.00	0	15. siRNA-SC-10 C-A488 DAPI C-A546_d_TileScan_001 (Stage 4 of 9)	00-EiWznNha3YwvQHNF4jcefh
240		Cell	2	0.000	1.000	168	8	ALL-CTRLS C-A488 C-A546 DAPI 8C1-siRNA-IMP-a2-a4 V2.00	0	15. siRNA-SC-10 C-A488 DAPI C-A546_d_TileScan_001 (Stage 4 of 9)	00-EiWznNha3YwvQHNF4jcefh
223		Cell	2	0.000	1.000	169	9	ALL-CTRLS C-A488 C-A546 DAPI 8C1-siRNA-IMP-a2-a4 V2.00	0	15. siRNA-SC-10 C-A488 DAPI C-A546_d_TileScan_001 (Stage 4 of 9)	00-EiWznNha3YwvQHNF4jcefh
228		Cell	2	0.000	1.000	170	10	ALL-CTRLS C-A488 C-A546 DAPI 8C1-siRNA-IMP-a2-a4 V2.00	0	15. siRNA-SC-10 C-A488 DAPI C-A546_d_TileScan_001 (Stage 4 of 9)	00-EiWznNha3YwvQHNF4jcefh
169		Cell	2	0.000	1.000	171	11	ALL-CTRLS C-A488 C-A546 DAPI 8C1-siRNA-IMP-a2-a4 V2.00	0	15. siRNA-SC-10 C-A488 DAPI C-A546_d_TileScan_001 (Stage 4 of 9)	00-EiWznNha3YwvQHNF4jcefh
214		Cell	2	0.000	1.000	172	12	ALL-CTRLS C-A488 C-A546 DAPI 8C1-siRNA-IMP-a2-a4 V2.00	0	15. siRNA-SC-10 C-A488 DAPI C-A546_d_TileScan_001 (Stage 4 of 9)	00-EiWznNha3YwvQHNF4jcefh
244		Cell	2	0.000	1.000	173	13	ALL-CTRLS C-A488 C-A546 DAPI 8C1-siRNA-IMP-a2-a4 V2.00	0	15. siRNA-SC-10 C-A488 DAPI C-A546_d_TileScan_001 (Stage 4 of 9)	00-EiWznNha3YwvQHNF4jcefh
254		Cell	2	0.000	1.000	174	0	ALL-CTRLS C-A488 C-A546 DAPI 8C1-siRNA-IMP-a2-a4 V2.00	0	15. siRNA-SC-10 C-A488 DAPI C-A546_e_TileScan_001 (Stage 5 of 9)	00-ZfETB9ZYkUYghttDvWDhDM
254		Cell	2	0.000	1.000	175	1	ALL-CTRLS C-A488 C-A546 DAPI 8C1-siRNA-IMP-a2-a4 V2.00	0	15. siRNA-SC-10 C-A488 DAPI C-A546_e_TileScan_001 (Stage 5 of 9)	00-ZfETB9ZYkUYghttDvWDhDM
215		Cell	2	0.000	1.000	176	2	ALL-CTRLS C-A488 C-A546 DAPI 8C1-siRNA-IMP-a2-a4 V2.00	0	15. siRNA-SC-10 C-A488 DAPI C-A546_e_TileScan_001 (Stage 5 of 9)	00-ZfETB9ZYkUYghttDvWDhDM
254		Cell	2	0.000	1.000	177	3	ALL-CTRLS C-A488 C-A546 DAPI 8C1-siRNA-IMP-a2-a4 V2.00	0	15. siRNA-SC-10 C-A488 DAPI C-A546_e_TileScan_001 (Stage 5 of 9)	00-ZfETB9ZYkUYghttDvWDhDM
247		Cell	2	0.000	1.000	178	4	ALL-CTRLS C-A488 C-A546 DAPI 8C1-siRNA-IMP-a2-a4 V2.00	0	15. siRNA-SC-10 C-A488 DAPI C-A546_e_TileScan_001 (Stage 5 of 9)	00-ZfETB9ZYkUYghttDvWDhDM
220		Cell	2	0.000	1.000	179	5	ALL-CTRLS C-A488 C-A546 DAPI 8C1-siRNA-IMP-a2-a4 V2.00	0	15. siRNA-SC-10 C-A488 DAPI C-A546_e_TileScan_001 (Stage 5 of 9)	00-ZfETB9ZYkUYghttDvWDhDM
215		Cell	2	0.000	1.000	180	6	ALL-CTRLS C-A488 C-A546 DAPI 8C1-siRNA-IMP-a2-a4 V2.00	0	15. siRNA-SC-10 C-A488 DAPI C-A546_e_TileScan_001 (Stage 5 of 9)	00-ZfETB9ZYkUYghttDvWDhDM
255		Cell	2	0.000	1.000	181	7	ALL-CTRLS C-A488 C-A546 DAPI 8C1-siRNA-IMP-a2-a4 V2.00	0	15. siRNA-SC-10 C-A488 DAPI C-A546_e_TileScan_001 (Stage 5 of 9)	00-ZfETB9ZYkUYghttDvWDhDM
219		Cell	2	0.000	1.000	182	0	ALL-CTRLS C-A488 C-A546 DAPI 8C1-siRNA-IMP-a2-a4 V2.00	0	15. siRNA-SC-10 C-A488 DAPI C-A546_f_TileScan_001 (Stage 6 of 9)	00-AVo4qieFwQbUPxvVFDLavj
251		Cell	2	0.000	1.000	183	1	ALL-CTRLS C-A488 C-A546 DAPI 8C1-siRNA-IMP-a2-a4 V2.00	0	15. siRNA-SC-10 C-A488 DAPI C-A546_f_TileScan_001 (Stage 6 of 9)	00-AVo4qieFwQbUPxvVFDLavj
248		Cell	2	0.000	1.000	184	2	ALL-CTRLS C-A488 C-A546 DAPI 8C1-siRNA-IMP-a2-a4 V2.00	0	15. siRNA-SC-10 C-A488 DAPI C-A546_f_TileScan_001 (Stage 6 of 9)	00-AVo4qieFwQbUPxvVFDLavj
241		Cell	2	0.000	1.000	185	3	ALL-CTRLS C-A488 C-A546 DAPI 8C1-siRNA-IMP-a2-a4 V2.00	0	15. siRNA-SC-10 C-A488 DAPI C-A546_f_TileScan_001 (Stage 6 of 9)	00-AVo4qieFwQbUPxvVFDLavj
248		Cell	2	0.000	1.000	186	4	ALL-CTRLS C-A488 C-A546 DAPI 8C1-siRNA-IMP-a2-a4 V2.00	0	15. siRNA-SC-10 C-A488 DAPI C-A546_f_TileScan_001 (Stage 6 of 9)	00-AVo4qieFwQbUPxvVFDLavj
252		Cell	2	0.000	1.000	187	5	ALL-CTRLS C-A488 C-A546 DAPI 8C1-siRNA-IMP-a2-a4 V2.00	0	15. siRNA-SC-10 C-A488 DAPI C-A546_f_TileScan_001 (Stage 6 of 9)	00-AVo4qieFwQbUPxvVFDLavj
252		Cell	2	0.000	1.000	188	6	ALL-CTRLS C-A488 C-A546 DAPI 8C1-siRNA-IMP-a2-a4 V2.00	0	15. siRNA-SC-10 C-A488 DAPI C-A546_f_TileScan_001 (Stage 6 of 9)	00-AVo4qieFwQbUPxvVFDLavj
251		Cell	2	0.000	1.000	189	7	ALL-CTRLS C-A488 C-A546 DAPI 8C1-siRNA-IMP-a2-a4 V2.00	0	15. siRNA-SC-10 C-A488 DAPI C-A546_f_TileScan_001 (Stage 6 of 9)	00-AVo4qieFwQbUPxvVFDLavj
254		Cell	2	0.000	1.000	190	8	ALL-CTRLS C-A488 C-A546 DAPI 8C1-siRNA-IMP-a2-a4 V2.00	0	15. siRNA-SC-10 C-A488 DAPI C-A546_f_TileScan_001 (Stage 6 of 9)	00-AVo4qieFwQbUPxvVFDLavj
187		Cell	2	0.000	1.000	191	9	ALL-CTRLS C-A488 C-A546 DAPI 8C1-siRNA-IMP-a2-a4 V2.00	0	15. siRNA-SC-10 C-A488 DAPI C-A546_f_TileScan_001 (Stage 6 of 9)	00-AVo4qieFwQbUPxvVFDLavj
200		Cell	2	0.000	1.000	192	10	ALL-CTRLS C-A488 C-A546 DAPI 8C1-siRNA-IMP-a2-a4 V2.00	0	15. siRNA-SC-10 C-A488 DAPI C-A546_f_TileScan_001 (Stage 6 of 9)	00-AVo4qieFwQbUPxvVFDLavj
202		Cell	2	0.000	1.000	193	11	ALL-CTRLS C-A488 C-A546 DAPI 8C1-siRNA-IMP-a2-a4 V2.00	0	15. siRNA-SC-10 C-A488 DAPI C-A546_f_TileScan_001 (Stage 6 of 9)	00-AVo4qieFwQbUPxvVFDLavj
214		Cell	2	0.000	1.000	194	12	ALL-CTRLS C-A488 C-A546 DAPI 8C1-siRNA-IMP-a2-a4 V2.00	0	15. siRNA-SC-10 C-A488 DAPI C-A546_f_TileScan_001 (Stage 6 of 9)	00-AVo4qieFwQbUPxvVFDLavj
134		Cell	2	0.000	1.000	195	13	ALL-CTRLS C-A488 C-A546 DAPI 8C1-siRNA-IMP-a2-a4 V2.00	0	15. siRNA-SC-10 C-A488 DAPI C-A546_f_TileScan_001 (Stage 6 of 9)	00-AVo4qieFwQbUPxvVFDLavj
254		Cell	2	0.000	1.000	196	14	ALL-CTRLS C-A488 C-A546 DAPI 8C1-siRNA-IMP-a2-a4 V2.00	0	15. siRNA-SC-10 C-A488 DAPI C-A546_f_TileScan_001 (Stage 6 of 9)	00-AVo4qieFwQbUPxvVFDLavj
254		Cell	2	0.000	1.000	197	0	ALL-CTRLS C-A488 C-A546 DAPI 8C1-siRNA-IMP-a2-a4 V2.00	0	15. siRNA-SC-10 C-A488 DAPI C-A546_g_TileScan_001 (Stage 7 of 9)	00-X24skF26Bdy2dgLZwxisWd
240		Cell	2	0.000	1.000	198	1	ALL-CTRLS C-A488 C-A546 DAPI 8C1-siRNA-IMP-a2-a4 V2.00	0	15. siRNA-SC-10 C-A488 DAPI C-A546_g_TileScan_001 (Stage 7 of 9)	00-X24skF26Bdy2dgLZwxisWd
254		Cell	2	0.000	1.000	199	2	ALL-CTRLS C-A488 C-A546 DAPI 8C1-siRNA-IMP-a2-a4 V2.00	0	15. siRNA-SC-10 C-A488 DAPI C-A546_g_TileScan_001 (Stage 7 of 9)	00-X24skF26Bdy2dgLZwxisWd
254		Cell	2	0.000	1.000	200	3	ALL-CTRLS C-A488 C-A546 DAPI 8C1-siRNA-IMP-a2-a4 V2.00	0	15. siRNA-SC-10 C-A488 DAPI C-A546_g_TileScan_001 (Stage 7 of 9)	00-X24skF26Bdy2dgLZwxisWd
254		Cell	2	0.000	1.000	201	4	ALL-CTRLS C-A488 C-A546 DAPI 8C1-siRNA-IMP-a2-a4 V2.00	0	15. siRNA-SC-10 C-A488 DAPI C-A546_g_TileScan_001 (Stage 7 of 9)	00-X24skF26Bdy2dgLZwxisWd
196		Cell	2	0.000	1.000	202	5	ALL-CTRLS C-A488 C-A546 DAPI 8C1-siRNA-IMP-a2-a4 V2.00	0	15. siRNA-SC-10 C-A488 DAPI C-A546_g_TileScan_001 (Stage 7 of 9)	00-X24skF26Bdy2dgLZwxisWd
175		Cell	2	0.000	1.000	203	6	ALL-CTRLS C-A488 C-A546 DAPI 8C1-siRNA-IMP-a2-a4 V2.00	0	15. siRNA-SC-10 C-A488 DAPI C-A546_g_TileScan_001 (Stage 7 of 9)	00-X24skF26Bdy2dgLZwxisWd
217		Cell	2	0.000	1.000	204	7	ALL-CTRLS C-A488 C-A546 DAPI 8C1-siRNA-IMP-a2-a4 V2.00	0	15. siRNA-SC-10 C-A488 DAPI C-A546_g_TileScan_001 (Stage 7 of 9)	00-X24skF26Bdy2dgLZwxisWd
203		Cell	2	0.000	1.000	205	8	ALL-CTRLS C-A488 C-A546 DAPI 8C1-siRNA-IMP-a2-a4 V2.00	0	15. siRNA-SC-10 C-A488 DAPI C-A546_g_TileScan_001 (Stage 7 of 9)	00-X24skF26Bdy2dgLZwxisWd
152		Cell	2	0.000	1.000	206	9	ALL-CTRLS C-A488 C-A546 DAPI 8C1-siRNA-IMP-a2-a4 V2.00	0	15. siRNA-SC-10 C-A488 DAPI C-A546_g_TileScan_001 (Stage 7 of 9)	00-X24skF26Bdy2dgLZwxisWd
255		Cell	2	0.000	1.000	207	10	ALL-CTRLS C-A488 C-A546 DAPI 8C1-siRNA-IMP-a2-a4 V2.00	0	15. siRNA-SC-10 C-A488 DAPI C-A546_g_TileScan_001 (Stage 7 of 9)	00-X24skF26Bdy2dgLZwxisWd
252		Cell	2	0.000	1.000	208	0	ALL-CTRLS C-A488 C-A546 DAPI 8C1-siRNA-IMP-a2-a4 V2.00	0	15. siRNA-SC-10 C-A488 DAPI C-A546_h_TileScan_001 (Stage 8 of 9)	00-zjwzHXcyy2FCE9EbT5FqVW
254		Cell	2	0.000	1.000	209	1	ALL-CTRLS C-A488 C-A546 DAPI 8C1-siRNA-IMP-a2-a4 V2.00	0	15. siRNA-SC-10 C-A488 DAPI C-A546_h_TileScan_001 (Stage 8 of 9)	00-zjwzHXcyy2FCE9EbT5FqVW
245		Cell	2	0.000	1.000	210	2	ALL-CTRLS C-A488 C-A546 DAPI 8C1-siRNA-IMP-a2-a4 V2.00	0	15. siRNA-SC-10 C-A488 DAPI C-A546_h_TileScan_001 (Stage 8 of 9)	00-zjwzHXcyy2FCE9EbT5FqVW
253		Cell	2	0.000	1.000	211	3	ALL-CTRLS C-A488 C-A546 DAPI 8C1-siRNA-IMP-a2-a4 V2.00	0	15. siRNA-SC-10 C-A488 DAPI C-A546_h_TileScan_001 (Stage 8 of 9)	00-zjwzHXcyy2FCE9EbT5FqVW
224		Cell	2	0.000	1.000	212	4	ALL-CTRLS C-A488 C-A546 DAPI 8C1-siRNA-IMP-a2-a4 V2.00	0	15. siRNA-SC-10 C-A488 DAPI C-A546_h_TileScan_001 (Stage 8 of 9)	00-zjwzHXcyy2FCE9EbT5FqVW
253		Cell	2	0.000	1.000	213	5	ALL-CTRLS C-A488 C-A546 DAPI 8C1-siRNA-IMP-a2-a4 V2.00	0	15. siRNA-SC-10 C-A488 DAPI C-A546_h_TileScan_001 (Stage 8 of 9)	00-zjwzHXcyy2FCE9EbT5FqVW
245		Cell	2	0.000	1.000	214	6	ALL-CTRLS C-A488 C-A546 DAPI 8C1-siRNA-IMP-a2-a4 V2.00	0	15. siRNA-SC-10 C-A488 DAPI C-A546_h_TileScan_001 (Stage 8 of 9)	00-zjwzHXcyy2FCE9EbT5FqVW
204		Cell	2	0.000	1.000	215	7	ALL-CTRLS C-A488 C-A546 DAPI 8C1-siRNA-IMP-a2-a4 V2.00	0	15. siRNA-SC-10 C-A488 DAPI C-A546_h_TileScan_001 (Stage 8 of 9)	00-zjwzHXcyy2FCE9EbT5FqVW
188		Cell	2	0.000	1.000	216	8	ALL-CTRLS C-A488 C-A546 DAPI 8C1-siRNA-IMP-a2-a4 V2.00	0	15. siRNA-SC-10 C-A488 DAPI C-A546_h_TileScan_001 (Stage 8 of 9)	00-zjwzHXcyy2FCE9EbT5FqVW
61		Cell	2	0.000	1.000	217	9	ALL-CTRLS C-A488 C-A546 DAPI 8C1-siRNA-IMP-a2-a4 V2.00	0	15. siRNA-SC-10 C-A488 DAPI C-A546_h_TileScan_001 (Stage 8 of 9)	00-zjwzHXcyy2FCE9EbT5FqVW
254		Cell	2	0.000	1.000	218	0	ALL-CTRLS C-A488 C-A546 DAPI 8C1-siRNA-IMP-a2-a4 V2.00	0	15. siRNA-SC-10 C-A488 DAPI C-A546_i_TileScan_001 (Stage 9 of 9)	00-bQxyEtJegcQmdiwQjFqVoi
235		Cell	2	0.000	1.000	219	1	ALL-CTRLS C-A488 C-A546 DAPI 8C1-siRNA-IMP-a2-a4 V2.00	0	15. siRNA-SC-10 C-A488 DAPI C-A546_i_TileScan_001 (Stage 9 of 9)	00-bQxyEtJegcQmdiwQjFqVoi
236		Cell	2	0.000	1.000	220	2	ALL-CTRLS C-A488 C-A546 DAPI 8C1-siRNA-IMP-a2-a4 V2.00	0	15. siRNA-SC-10 C-A488 DAPI C-A546_i_TileScan_001 (Stage 9 of 9)	00-bQxyEtJegcQmdiwQjFqVoi
233		Cell	2	0.000	1.000	221	3	ALL-CTRLS C-A488 C-A546 DAPI 8C1-siRNA-IMP-a2-a4 V2.00	0	15. siRNA-SC-10 C-A488 DAPI C-A546_i_TileScan_001 (Stage 9 of 9)	00-bQxyEtJegcQmdiwQjFqVoi
229		Cell	2	0.000	1.000	222	4	ALL-CTRLS C-A488 C-A546 DAPI 8C1-siRNA-IMP-a2-a4 V2.00	0	15. siRNA-SC-10 C-A488 DAPI C-A546_i_TileScan_001 (Stage 9 of 9)	00-bQxyEtJegcQmdiwQjFqVoi
195		Cell	2	0.000	1.000	223	5	ALL-CTRLS C-A488 C-A546 DAPI 8C1-siRNA-IMP-a2-a4 V2.00	0	15. siRNA-SC-10 C-A488 DAPI C-A546_i_TileScan_001 (Stage 9 of 9)	00-bQxyEtJegcQmdiwQjFqVoi
204		Cell	2	0.000	1.000	224	6	ALL-CTRLS C-A488 C-A546 DAPI 8C1-siRNA-IMP-a2-a4 V2.00	0	15. siRNA-SC-10 C-A488 DAPI C-A546_i_TileScan_001 (Stage 9 of 9)	00-bQxyEtJegcQmdiwQjFqVoi
202		Cell	2	0.000	1.000	225	7	ALL-CTRLS C-A488 C-A546 DAPI 8C1-siRNA-IMP-a2-a4 V2.00	0	15. siRNA-SC-10 C-A488 DAPI C-A546_i_TileScan_001 (Stage 9 of 9)	00-bQxyEtJegcQmdiwQjFqVoi
205		Cell	2	0.000	1.000	226	8	ALL-CTRLS C-A488 C-A546 DAPI 8C1-siRNA-IMP-a2-a4 V2.00	0	15. siRNA-SC-10 C-A488 DAPI C-A546_i_TileScan_001 (Stage 9 of 9)	00-bQxyEtJegcQmdiwQjFqVoi
213		Cell	2	0.000	1.000	227	9	ALL-CTRLS C-A488 C-A546 DAPI 8C1-siRNA-IMP-a2-a4 V2.00	0	15. siRNA-SC-10 C-A488 DAPI C-A546_i_TileScan_001 (Stage 9 of 9)	00-bQxyEtJegcQmdiwQjFqVoi
252		Cell	2	0.000	1.000	228	10	ALL-CTRLS C-A488 C-A546 DAPI 8C1-siRNA-IMP-a2-a4 V2.00	0	15. siRNA-SC-10 C-A488 DAPI C-A546_i_TileScan_001 (Stage 9 of 9)	00-bQxyEtJegcQmdiwQjFqVoi
225		Cell	2	0.000	1.000	229	11	ALL-CTRLS C-A488 C-A546 DAPI 8C1-siRNA-IMP-a2-a4 V2.00	0	15. siRNA-SC-10 C-A488 DAPI C-A546_i_TileScan_001 (Stage 9 of 9)	00-bQxyEtJegcQmdiwQjFqVoi
244		Cell	2	0.000	1.000	230	12	ALL-CTRLS C-A488 C-A546 DAPI 8C1-siRNA-IMP-a2-a4 V2.00	0	15. siRNA-SC-10 C-A488 DAPI C-A546_i_TileScan_001 (Stage 9 of 9)	00-bQxyEtJegcQmdiwQjFqVoi
246		Cell	2	0.000	1.000	231	13	ALL-CTRLS C-A488 C-A546 DAPI 8C1-siRNA-IMP-a2-a4 V2.00	0	15. siRNA-SC-10 C-A488 DAPI C-A546_i_TileScan_001 (Stage 9 of 9)	00-bQxyEtJegcQmdiwQjFqVoi
231		Cell	2	0.000	1.000	232	14	ALL-CTRLS C-A488 C-A546 DAPI 8C1-siRNA-IMP-a2-a4 V2.00	0	15. siRNA-SC-10 C-A488 DAPI C-A546_i_TileScan_001 (Stage 9 of 9)	00-bQxyEtJegcQmdiwQjFqVoi
211		Cell	2	0.000	1.000	233	15	ALL-CTRLS C-A488 C-A546 DAPI 8C1-siRNA-IMP-a2-a4 V2.00	0	15. siRNA-SC-10 C-A488 DAPI C-A546_i_TileScan_001 (Stage 9 of 9)	00-bQxyEtJegcQmdiwQjFqVoi
255		Cell	2	0.000	1.000	234	0	ALL-CTRLS C-A488 C-A546 DAPI 8C1-siRNA-IMP-a2-a4 V2.00	0	18. siRNA-SC-25 C-A488 DAPI C-A546_a_TileScan_001 (Stage 1 of 9)	00-NWx3yqojMSKyTo4JrZrq8m
255		Cell	2	0.000	1.000	235	1	ALL-CTRLS C-A488 C-A546 DAPI 8C1-siRNA-IMP-a2-a4 V2.00	0	18. siRNA-SC-25 C-A488 DAPI C-A546_a_TileScan_001 (Stage 1 of 9)	00-NWx3yqojMSKyTo4JrZrq8m
255		Cell	2	0.000	1.000	236	2	ALL-CTRLS C-A488 C-A546 DAPI 8C1-siRNA-IMP-a2-a4 V2.00	0	18. siRNA-SC-25 C-A488 DAPI C-A546_a_TileScan_001 (Stage 1 of 9)	00-NWx3yqojMSKyTo4JrZrq8m
254		Cell	2	0.000	1.000	237	3	ALL-CTRLS C-A488 C-A546 DAPI 8C1-siRNA-IMP-a2-a4 V2.00	0	18. siRNA-SC-25 C-A488 DAPI C-A546_a_TileScan_001 (Stage 1 of 9)	00-NWx3yqojMSKyTo4JrZrq8m
255		Cell	2	0.000	1.000	238	4	ALL-CTRLS C-A488 C-A546 DAPI 8C1-siRNA-IMP-a2-a4 V2.00	0	18. siRNA-SC-25 C-A488 DAPI C-A546_a_TileScan_001 (Stage 1 of 9)	00-NWx3yqojMSKyTo4JrZrq8m
243		Cell	2	0.000	1.000	239	5	ALL-CTRLS C-A488 C-A546 DAPI 8C1-siRNA-IMP-a2-a4 V2.00	0	18. siRNA-SC-25 C-A488 DAPI C-A546_a_TileScan_001 (Stage 1 of 9)	00-NWx3yqojMSKyTo4JrZrq8m
254		Cell	2	0.000	1.000	240	6	ALL-CTRLS C-A488 C-A546 DAPI 8C1-siRNA-IMP-a2-a4 V2.00	0	18. siRNA-SC-25 C-A488 DAPI C-A546_a_TileScan_001 (Stage 1 of 9)	00-NWx3yqojMSKyTo4JrZrq8m
250		Cell	2	0.000	1.000	241	7	ALL-CTRLS C-A488 C-A546 DAPI 8C1-siRNA-IMP-a2-a4 V2.00	0	18. siRNA-SC-25 C-A488 DAPI C-A546_a_TileScan_001 (Stage 1 of 9)	00-NWx3yqojMSKyTo4JrZrq8m
253		Cell	2	0.000	1.000	242	8	ALL-CTRLS C-A488 C-A546 DAPI 8C1-siRNA-IMP-a2-a4 V2.00	0	18. siRNA-SC-25 C-A488 DAPI C-A546_a_TileScan_001 (Stage 1 of 9)	00-NWx3yqojMSKyTo4JrZrq8m
255		Cell	2	0.000	1.000	243	9	ALL-CTRLS C-A488 C-A546 DAPI 8C1-siRNA-IMP-a2-a4 V2.00	0	18. siRNA-SC-25 C-A488 DAPI C-A546_a_TileScan_001 (Stage 1 of 9)	00-NWx3yqojMSKyTo4JrZrq8m
228		Cell	2	0.000	1.000	244	10	ALL-CTRLS C-A488 C-A546 DAPI 8C1-siRNA-IMP-a2-a4 V2.00	0	18. siRNA-SC-25 C-A488 DAPI C-A546_a_TileScan_001 (Stage 1 of 9)	00-NWx3yqojMSKyTo4JrZrq8m
254		Cell	2	0.000	1.000	245	11	ALL-CTRLS C-A488 C-A546 DAPI 8C1-siRNA-IMP-a2-a4 V2.00	0	18. siRNA-SC-25 C-A488 DAPI C-A546_a_TileScan_001 (Stage 1 of 9)	00-NWx3yqojMSKyTo4JrZrq8m
254		Cell	2	0.000	1.000	246	12	ALL-CTRLS C-A488 C-A546 DAPI 8C1-siRNA-IMP-a2-a4 V2.00	0	18. siRNA-SC-25 C-A488 DAPI C-A546_a_TileScan_001 (Stage 1 of 9)	00-NWx3yqojMSKyTo4JrZrq8m
55		Cell	2	0.000	1.000	247	13	ALL-CTRLS C-A488 C-A546 DAPI 8C1-siRNA-IMP-a2-a4 V2.00	0	18. siRNA-SC-25 C-A488 DAPI C-A546_a_TileScan_001 (Stage 1 of 9)	00-NWx3yqojMSKyTo4JrZrq8m
255		Cell	2	0.000	1.000	248	14	ALL-CTRLS C-A488 C-A546 DAPI 8C1-siRNA-IMP-a2-a4 V2.00	0	18. siRNA-SC-25 C-A488 DAPI C-A546_a_TileScan_001 (Stage 1 of 9)	00-NWx3yqojMSKyTo4JrZrq8m
255		Cell	2	0.000	1.000	249	15	ALL-CTRLS C-A488 C-A546 DAPI 8C1-siRNA-IMP-a2-a4 V2.00	0	18. siRNA-SC-25 C-A488 DAPI C-A546_a_TileScan_001 (Stage 1 of 9)	00-NWx3yqojMSKyTo4JrZrq8m
251		Cell	2	0.000	1.000	250	0	ALL-CTRLS C-A488 C-A546 DAPI 8C1-siRNA-IMP-a2-a4 V2.00	0	18. siRNA-SC-25 C-A488 DAPI C-A546_b_TileScan_001 (Stage 2 of 9)	00-r8FANTMHjhhhAVUg5G2rkZ
254		Cell	2	0.000	1.000	251	1	ALL-CTRLS C-A488 C-A546 DAPI 8C1-siRNA-IMP-a2-a4 V2.00	0	18. siRNA-SC-25 C-A488 DAPI C-A546_b_TileScan_001 (Stage 2 of 9)	00-r8FANTMHjhhhAVUg5G2rkZ
255		Cell	2	0.000	1.000	252	2	ALL-CTRLS C-A488 C-A546 DAPI 8C1-siRNA-IMP-a2-a4 V2.00	0	18. siRNA-SC-25 C-A488 DAPI C-A546_b_TileScan_001 (Stage 2 of 9)	00-r8FANTMHjhhhAVUg5G2rkZ
255		Cell	2	0.000	1.000	253	3	ALL-CTRLS C-A488 C-A546 DAPI 8C1-siRNA-IMP-a2-a4 V2.00	0	18. siRNA-SC-25 C-A488 DAPI C-A546_b_TileScan_001 (Stage 2 of 9)	00-r8FANTMHjhhhAVUg5G2rkZ
251		Cell	2	0.000	1.000	254	4	ALL-CTRLS C-A488 C-A546 DAPI 8C1-siRNA-IMP-a2-a4 V2.00	0	18. siRNA-SC-25 C-A488 DAPI C-A546_b_TileScan_001 (Stage 2 of 9)	00-r8FANTMHjhhhAVUg5G2rkZ
243		Cell	2	0.000	1.000	255	5	ALL-CTRLS C-A488 C-A546 DAPI 8C1-siRNA-IMP-a2-a4 V2.00	0	18. siRNA-SC-25 C-A488 DAPI C-A546_b_TileScan_001 (Stage 2 of 9)	00-r8FANTMHjhhhAVUg5G2rkZ
73		Cell	2	0.000	1.000	256	6	ALL-CTRLS C-A488 C-A546 DAPI 8C1-siRNA-IMP-a2-a4 V2.00	0	18. siRNA-SC-25 C-A488 DAPI C-A546_b_TileScan_001 (Stage 2 of 9)	00-r8FANTMHjhhhAVUg5G2rkZ
46		Cell	2	0.000	1.000	257	7	ALL-CTRLS C-A488 C-A546 DAPI 8C1-siRNA-IMP-a2-a4 V2.00	0	18. siRNA-SC-25 C-A488 DAPI C-A546_b_TileScan_001 (Stage 2 of 9)	00-r8FANTMHjhhhAVUg5G2rkZ
255		Cell	2	0.000	1.000	258	8	ALL-CTRLS C-A488 C-A546 DAPI 8C1-siRNA-IMP-a2-a4 V2.00	0	18. siRNA-SC-25 C-A488 DAPI C-A546_b_TileScan_001 (Stage 2 of 9)	00-r8FANTMHjhhhAVUg5G2rkZ
255		Cell	2	0.000	1.000	259	0	ALL-CTRLS C-A488 C-A546 DAPI 8C1-siRNA-IMP-a2-a4 V2.00	0	18. siRNA-SC-25 C-A488 DAPI C-A546_c_TileScan_001 (Stage 3 of 9)	00-7j9Dw2eCcFvBgTJT5sYmQB
254		Cell	2	0.000	1.000	260	1	ALL-CTRLS C-A488 C-A546 DAPI 8C1-siRNA-IMP-a2-a4 V2.00	0	18. siRNA-SC-25 C-A488 DAPI C-A546_c_TileScan_001 (Stage 3 of 9)	00-7j9Dw2eCcFvBgTJT5sYmQB
254		Cell	2	0.000	1.000	261	2	ALL-CTRLS C-A488 C-A546 DAPI 8C1-siRNA-IMP-a2-a4 V2.00	0	18. siRNA-SC-25 C-A488 DAPI C-A546_c_TileScan_001 (Stage 3 of 9)	00-7j9Dw2eCcFvBgTJT5sYmQB
247		Cell	2	0.000	1.000	262	3	ALL-CTRLS C-A488 C-A546 DAPI 8C1-siRNA-IMP-a2-a4 V2.00	0	18. siRNA-SC-25 C-A488 DAPI C-A546_c_TileScan_001 (Stage 3 of 9)	00-7j9Dw2eCcFvBgTJT5sYmQB
53		Cell	2	0.000	1.000	263	4	ALL-CTRLS C-A488 C-A546 DAPI 8C1-siRNA-IMP-a2-a4 V2.00	0	18. siRNA-SC-25 C-A488 DAPI C-A546_c_TileScan_001 (Stage 3 of 9)	00-7j9Dw2eCcFvBgTJT5sYmQB
254		Cell	2	0.000	1.000	264	5	ALL-CTRLS C-A488 C-A546 DAPI 8C1-siRNA-IMP-a2-a4 V2.00	0	18. siRNA-SC-25 C-A488 DAPI C-A546_c_TileScan_001 (Stage 3 of 9)	00-7j9Dw2eCcFvBgTJT5sYmQB
255		Cell	2	0.000	1.000	265	6	ALL-CTRLS C-A488 C-A546 DAPI 8C1-siRNA-IMP-a2-a4 V2.00	0	18. siRNA-SC-25 C-A488 DAPI C-A546_c_TileScan_001 (Stage 3 of 9)	00-7j9Dw2eCcFvBgTJT5sYmQB
255		Cell	2	0.000	1.000	266	7	ALL-CTRLS C-A488 C-A546 DAPI 8C1-siRNA-IMP-a2-a4 V2.00	0	18. siRNA-SC-25 C-A488 DAPI C-A546_c_TileScan_001 (Stage 3 of 9)	00-7j9Dw2eCcFvBgTJT5sYmQB
254		Cell	2	0.000	1.000	267	0	ALL-CTRLS C-A488 C-A546 DAPI 8C1-siRNA-IMP-a2-a4 V2.00	0	18. siRNA-SC-25 C-A488 DAPI C-A546_d_TileScan_001 (Stage 4 of 9)	00-oow42SCA5YXNtdy4Fuoor7
255		Cell	2	0.000	1.000	268	1	ALL-CTRLS C-A488 C-A546 DAPI 8C1-siRNA-IMP-a2-a4 V2.00	0	18. siRNA-SC-25 C-A488 DAPI C-A546_d_TileScan_001 (Stage 4 of 9)	00-oow42SCA5YXNtdy4Fuoor7
252		Cell	2	0.000	1.000	269	2	ALL-CTRLS C-A488 C-A546 DAPI 8C1-siRNA-IMP-a2-a4 V2.00	0	18. siRNA-SC-25 C-A488 DAPI C-A546_d_TileScan_001 (Stage 4 of 9)	00-oow42SCA5YXNtdy4Fuoor7
254		Cell	2	0.000	1.000	270	3	ALL-CTRLS C-A488 C-A546 DAPI 8C1-siRNA-IMP-a2-a4 V2.00	0	18. siRNA-SC-25 C-A488 DAPI C-A546_d_TileScan_001 (Stage 4 of 9)	00-oow42SCA5YXNtdy4Fuoor7
254		Cell	2	0.000	1.000	271	4	ALL-CTRLS C-A488 C-A546 DAPI 8C1-siRNA-IMP-a2-a4 V2.00	0	18. siRNA-SC-25 C-A488 DAPI C-A546_d_TileScan_001 (Stage 4 of 9)	00-oow42SCA5YXNtdy4Fuoor7
254		Cell	2	0.000	1.000	272	5	ALL-CTRLS C-A488 C-A546 DAPI 8C1-siRNA-IMP-a2-a4 V2.00	0	18. siRNA-SC-25 C-A488 DAPI C-A546_d_TileScan_001 (Stage 4 of 9)	00-oow42SCA5YXNtdy4Fuoor7
253		Cell	2	0.000	1.000	273	6	ALL-CTRLS C-A488 C-A546 DAPI 8C1-siRNA-IMP-a2-a4 V2.00	0	18. siRNA-SC-25 C-A488 DAPI C-A546_d_TileScan_001 (Stage 4 of 9)	00-oow42SCA5YXNtdy4Fuoor7
255		Cell	2	0.000	1.000	274	7	ALL-CTRLS C-A488 C-A546 DAPI 8C1-siRNA-IMP-a2-a4 V2.00	0	18. siRNA-SC-25 C-A488 DAPI C-A546_d_TileScan_001 (Stage 4 of 9)	00-oow42SCA5YXNtdy4Fuoor7
255		Cell	2	0.000	1.000	275	8	ALL-CTRLS C-A488 C-A546 DAPI 8C1-siRNA-IMP-a2-a4 V2.00	0	18. siRNA-SC-25 C-A488 DAPI C-A546_d_TileScan_001 (Stage 4 of 9)	00-oow42SCA5YXNtdy4Fuoor7
255		Cell	2	0.000	1.000	276	0	ALL-CTRLS C-A488 C-A546 DAPI 8C1-siRNA-IMP-a2-a4 V2.00	0	18. siRNA-SC-25 C-A488 DAPI C-A546_e_TileScan_001 (Stage 5 of 9)	00-ajuGejZS3NzjqrSuc7dtkN
254		Cell	2	0.000	1.000	277	1	ALL-CTRLS C-A488 C-A546 DAPI 8C1-siRNA-IMP-a2-a4 V2.00	0	18. siRNA-SC-25 C-A488 DAPI C-A546_e_TileScan_001 (Stage 5 of 9)	00-ajuGejZS3NzjqrSuc7dtkN
227		Cell	2	0.000	1.000	278	2	ALL-CTRLS C-A488 C-A546 DAPI 8C1-siRNA-IMP-a2-a4 V2.00	0	18. siRNA-SC-25 C-A488 DAPI C-A546_e_TileScan_001 (Stage 5 of 9)	00-ajuGejZS3NzjqrSuc7dtkN
255		Cell	2	0.000	1.000	279	3	ALL-CTRLS C-A488 C-A546 DAPI 8C1-siRNA-IMP-a2-a4 V2.00	0	18. siRNA-SC-25 C-A488 DAPI C-A546_e_TileScan_001 (Stage 5 of 9)	00-ajuGejZS3NzjqrSuc7dtkN
254		Cell	2	0.000	1.000	280	4	ALL-CTRLS C-A488 C-A546 DAPI 8C1-siRNA-IMP-a2-a4 V2.00	0	18. siRNA-SC-25 C-A488 DAPI C-A546_e_TileScan_001 (Stage 5 of 9)	00-ajuGejZS3NzjqrSuc7dtkN
255		Cell	2	0.000	1.000	281	5	ALL-CTRLS C-A488 C-A546 DAPI 8C1-siRNA-IMP-a2-a4 V2.00	0	18. siRNA-SC-25 C-A488 DAPI C-A546_e_TileScan_001 (Stage 5 of 9)	00-ajuGejZS3NzjqrSuc7dtkN
254		Cell	2	0.000	1.000	282	0	ALL-CTRLS C-A488 C-A546 DAPI 8C1-siRNA-IMP-a2-a4 V2.00	0	18. siRNA-SC-25 C-A488 DAPI C-A546_f_TileScan_001 (Stage 6 of 9)	00-D7t3V6ThW9PhC4cYdPYAWn
255		Cell	2	0.000	1.000	283	1	ALL-CTRLS C-A488 C-A546 DAPI 8C1-siRNA-IMP-a2-a4 V2.00	0	18. siRNA-SC-25 C-A488 DAPI C-A546_f_TileScan_001 (Stage 6 of 9)	00-D7t3V6ThW9PhC4cYdPYAWn
255		Cell	2	0.000	1.000	284	2	ALL-CTRLS C-A488 C-A546 DAPI 8C1-siRNA-IMP-a2-a4 V2.00	0	18. siRNA-SC-25 C-A488 DAPI C-A546_f_TileScan_001 (Stage 6 of 9)	00-D7t3V6ThW9PhC4cYdPYAWn
255		Cell	2	0.000	1.000	285	0	ALL-CTRLS C-A488 C-A546 DAPI 8C1-siRNA-IMP-a2-a4 V2.00	0	18. siRNA-SC-25 C-A488 DAPI C-A546_g_TileScan_001 (Stage 7 of 9)	00-MN2cPH9c8RjXjm8n9vQYbR
254		Cell	2	0.000	1.000	286	1	ALL-CTRLS C-A488 C-A546 DAPI 8C1-siRNA-IMP-a2-a4 V2.00	0	18. siRNA-SC-25 C-A488 DAPI C-A546_g_TileScan_001 (Stage 7 of 9)	00-MN2cPH9c8RjXjm8n9vQYbR
255		Cell	2	0.000	1.000	287	2	ALL-CTRLS C-A488 C-A546 DAPI 8C1-siRNA-IMP-a2-a4 V2.00	0	18. siRNA-SC-25 C-A488 DAPI C-A546_g_TileScan_001 (Stage 7 of 9)	00-MN2cPH9c8RjXjm8n9vQYbR
254		Cell	2	0.000	1.000	288	3	ALL-CTRLS C-A488 C-A546 DAPI 8C1-siRNA-IMP-a2-a4 V2.00	0	18. siRNA-SC-25 C-A488 DAPI C-A546_g_TileScan_001 (Stage 7 of 9)	00-MN2cPH9c8RjXjm8n9vQYbR
255		Cell	2	0.000	1.000	289	4	ALL-CTRLS C-A488 C-A546 DAPI 8C1-siRNA-IMP-a2-a4 V2.00	0	18. siRNA-SC-25 C-A488 DAPI C-A546_g_TileScan_001 (Stage 7 of 9)	00-MN2cPH9c8RjXjm8n9vQYbR
239		Cell	2	0.000	1.000	290	5	ALL-CTRLS C-A488 C-A546 DAPI 8C1-siRNA-IMP-a2-a4 V2.00	0	18. siRNA-SC-25 C-A488 DAPI C-A546_g_TileScan_001 (Stage 7 of 9)	00-MN2cPH9c8RjXjm8n9vQYbR
249		Cell	2	0.000	1.000	291	6	ALL-CTRLS C-A488 C-A546 DAPI 8C1-siRNA-IMP-a2-a4 V2.00	0	18. siRNA-SC-25 C-A488 DAPI C-A546_g_TileScan_001 (Stage 7 of 9)	00-MN2cPH9c8RjXjm8n9vQYbR
254		Cell	2	0.000	1.000	292	7	ALL-CTRLS C-A488 C-A546 DAPI 8C1-siRNA-IMP-a2-a4 V2.00	0	18. siRNA-SC-25 C-A488 DAPI C-A546_g_TileScan_001 (Stage 7 of 9)	00-MN2cPH9c8RjXjm8n9vQYbR
49		Cell	2	0.000	1.000	293	8	ALL-CTRLS C-A488 C-A546 DAPI 8C1-siRNA-IMP-a2-a4 V2.00	0	18. siRNA-SC-25 C-A488 DAPI C-A546_g_TileScan_001 (Stage 7 of 9)	00-MN2cPH9c8RjXjm8n9vQYbR
255		Cell	2	0.000	1.000	294	9	ALL-CTRLS C-A488 C-A546 DAPI 8C1-siRNA-IMP-a2-a4 V2.00	0	18. siRNA-SC-25 C-A488 DAPI C-A546_g_TileScan_001 (Stage 7 of 9)	00-MN2cPH9c8RjXjm8n9vQYbR
255		Cell	2	0.000	1.000	295	10	ALL-CTRLS C-A488 C-A546 DAPI 8C1-siRNA-IMP-a2-a4 V2.00	0	18. siRNA-SC-25 C-A488 DAPI C-A546_g_TileScan_001 (Stage 7 of 9)	00-MN2cPH9c8RjXjm8n9vQYbR
255		Cell	2	0.000	1.000	296	11	ALL-CTRLS C-A488 C-A546 DAPI 8C1-siRNA-IMP-a2-a4 V2.00	0	18. siRNA-SC-25 C-A488 DAPI C-A546_g_TileScan_001 (Stage 7 of 9)	00-MN2cPH9c8RjXjm8n9vQYbR
255		Cell	2	0.000	1.000	297	12	ALL-CTRLS C-A488 C-A546 DAPI 8C1-siRNA-IMP-a2-a4 V2.00	0	18. siRNA-SC-25 C-A488 DAPI C-A546_g_TileScan_001 (Stage 7 of 9)	00-MN2cPH9c8RjXjm8n9vQYbR
254		Cell	2	0.000	1.000	298	0	ALL-CTRLS C-A488 C-A546 DAPI 8C1-siRNA-IMP-a2-a4 V2.00	0	18. siRNA-SC-25 C-A488 DAPI C-A546_h_TileScan_001 (Stage 8 of 9)	00-rkUm4ahfpeDrBfL7W6FrBU
254		Cell	2	0.000	1.000	299	1	ALL-CTRLS C-A488 C-A546 DAPI 8C1-siRNA-IMP-a2-a4 V2.00	0	18. siRNA-SC-25 C-A488 DAPI C-A546_h_TileScan_001 (Stage 8 of 9)	00-rkUm4ahfpeDrBfL7W6FrBU
253		Cell	2	0.000	1.000	300	2	ALL-CTRLS C-A488 C-A546 DAPI 8C1-siRNA-IMP-a2-a4 V2.00	0	18. siRNA-SC-25 C-A488 DAPI C-A546_h_TileScan_001 (Stage 8 of 9)	00-rkUm4ahfpeDrBfL7W6FrBU
254		Cell	2	0.000	1.000	301	3	ALL-CTRLS C-A488 C-A546 DAPI 8C1-siRNA-IMP-a2-a4 V2.00	0	18. siRNA-SC-25 C-A488 DAPI C-A546_h_TileScan_001 (Stage 8 of 9)	00-rkUm4ahfpeDrBfL7W6FrBU
53		Cell	2	0.000	1.000	302	4	ALL-CTRLS C-A488 C-A546 DAPI 8C1-siRNA-IMP-a2-a4 V2.00	0	18. siRNA-SC-25 C-A488 DAPI C-A546_h_TileScan_001 (Stage 8 of 9)	00-rkUm4ahfpeDrBfL7W6FrBU
255		Cell	2	0.000	1.000	303	5	ALL-CTRLS C-A488 C-A546 DAPI 8C1-siRNA-IMP-a2-a4 V2.00	0	18. siRNA-SC-25 C-A488 DAPI C-A546_h_TileScan_001 (Stage 8 of 9)	00-rkUm4ahfpeDrBfL7W6FrBU
254		Cell	2	0.000	1.000	304	6	ALL-CTRLS C-A488 C-A546 DAPI 8C1-siRNA-IMP-a2-a4 V2.00	0	18. siRNA-SC-25 C-A488 DAPI C-A546_h_TileScan_001 (Stage 8 of 9)	00-rkUm4ahfpeDrBfL7W6FrBU
255		Cell	2	0.000	1.000	305	7	ALL-CTRLS C-A488 C-A546 DAPI 8C1-siRNA-IMP-a2-a4 V2.00	0	18. siRNA-SC-25 C-A488 DAPI C-A546_h_TileScan_001 (Stage 8 of 9)	00-rkUm4ahfpeDrBfL7W6FrBU
255		Cell	2	0.000	1.000	306	8	ALL-CTRLS C-A488 C-A546 DAPI 8C1-siRNA-IMP-a2-a4 V2.00	0	18. siRNA-SC-25 C-A488 DAPI C-A546_h_TileScan_001 (Stage 8 of 9)	00-rkUm4ahfpeDrBfL7W6FrBU
255		Cell	2	0.000	1.000	307	0	ALL-CTRLS C-A488 C-A546 DAPI 8C1-siRNA-IMP-a2-a4 V2.00	0	18. siRNA-SC-25 C-A488 DAPI C-A546_i_TileScan_001 (Stage 9 of 9)	00-JypttQLK6HBtfiMwZ7mzrL
255		Cell	2	0.000	1.000	308	1	ALL-CTRLS C-A488 C-A546 DAPI 8C1-siRNA-IMP-a2-a4 V2.00	0	18. siRNA-SC-25 C-A488 DAPI C-A546_i_TileScan_001 (Stage 9 of 9)	00-JypttQLK6HBtfiMwZ7mzrL
254		Cell	2	0.000	1.000	309	2	ALL-CTRLS C-A488 C-A546 DAPI 8C1-siRNA-IMP-a2-a4 V2.00	0	18. siRNA-SC-25 C-A488 DAPI C-A546_i_TileScan_001 (Stage 9 of 9)	00-JypttQLK6HBtfiMwZ7mzrL
252		Cell	2	0.000	1.000	310	3	ALL-CTRLS C-A488 C-A546 DAPI 8C1-siRNA-IMP-a2-a4 V2.00	0	18. siRNA-SC-25 C-A488 DAPI C-A546_i_TileScan_001 (Stage 9 of 9)	00-JypttQLK6HBtfiMwZ7mzrL
57		Cell	2	0.000	1.000	311	4	ALL-CTRLS C-A488 C-A546 DAPI 8C1-siRNA-IMP-a2-a4 V2.00	0	18. siRNA-SC-25 C-A488 DAPI C-A546_i_TileScan_001 (Stage 9 of 9)	00-JypttQLK6HBtfiMwZ7mzrL
255		Cell	2	0.000	1.000	312	5	ALL-CTRLS C-A488 C-A546 DAPI 8C1-siRNA-IMP-a2-a4 V2.00	0	18. siRNA-SC-25 C-A488 DAPI C-A546_i_TileScan_001 (Stage 9 of 9)	00-JypttQLK6HBtfiMwZ7mzrL
255		Cell	2	0.000	1.000	313	6	ALL-CTRLS C-A488 C-A546 DAPI 8C1-siRNA-IMP-a2-a4 V2.00	0	18. siRNA-SC-25 C-A488 DAPI C-A546_i_TileScan_001 (Stage 9 of 9)	00-JypttQLK6HBtfiMwZ7mzrL
255		Cell	2	0.000	1.000	314	7	ALL-CTRLS C-A488 C-A546 DAPI 8C1-siRNA-IMP-a2-a4 V2.00	0	18. siRNA-SC-25 C-A488 DAPI C-A546_i_TileScan_001 (Stage 9 of 9)	00-JypttQLK6HBtfiMwZ7mzrL
254		Cell	2	0.000	1.000	315	0	ALL-CTRLS C-A488 C-A546 DAPI 8C1-siRNA-IMP-a2-a4 V2.00	0	3_a_tilescan_002 (stage 1 of 9)	00-ckBphoYdk29dPmYgeVng2V
254		Cell	2	0.000	1.000	316	1	ALL-CTRLS C-A488 C-A546 DAPI 8C1-siRNA-IMP-a2-a4 V2.00	0	3_a_tilescan_002 (stage 1 of 9)	00-ckBphoYdk29dPmYgeVng2V
255		Cell	2	0.000	1.000	317	2	ALL-CTRLS C-A488 C-A546 DAPI 8C1-siRNA-IMP-a2-a4 V2.00	0	3_a_tilescan_002 (stage 1 of 9)	00-ckBphoYdk29dPmYgeVng2V
255		Cell	2	0.000	1.000	318	3	ALL-CTRLS C-A488 C-A546 DAPI 8C1-siRNA-IMP-a2-a4 V2.00	0	3_a_tilescan_002 (stage 1 of 9)	00-ckBphoYdk29dPmYgeVng2V
254		Cell	2	0.000	1.000	319	4	ALL-CTRLS C-A488 C-A546 DAPI 8C1-siRNA-IMP-a2-a4 V2.00	0	3_a_tilescan_002 (stage 1 of 9)	00-ckBphoYdk29dPmYgeVng2V
255		Cell	2	0.000	1.000	320	5	ALL-CTRLS C-A488 C-A546 DAPI 8C1-siRNA-IMP-a2-a4 V2.00	0	3_a_tilescan_002 (stage 1 of 9)	00-ckBphoYdk29dPmYgeVng2V
250		Cell	2	0.000	1.000	321	6	ALL-CTRLS C-A488 C-A546 DAPI 8C1-siRNA-IMP-a2-a4 V2.00	0	3_a_tilescan_002 (stage 1 of 9)	00-ckBphoYdk29dPmYgeVng2V
82		Cell	2	0.000	1.000	322	7	ALL-CTRLS C-A488 C-A546 DAPI 8C1-siRNA-IMP-a2-a4 V2.00	0	3_a_tilescan_002 (stage 1 of 9)	00-ckBphoYdk29dPmYgeVng2V
255		Cell	2	0.000	1.000	323	0	ALL-CTRLS C-A488 C-A546 DAPI 8C1-siRNA-IMP-a2-a4 V2.00	0	3_b_tilescan_002 (stage 2 of 9)	00-dx2TeEAMTZPxvDxFQFbQ9h
255		Cell	2	0.000	1.000	324	1	ALL-CTRLS C-A488 C-A546 DAPI 8C1-siRNA-IMP-a2-a4 V2.00	0	3_b_tilescan_002 (stage 2 of 9)	00-dx2TeEAMTZPxvDxFQFbQ9h
254		Cell	2	0.000	1.000	325	2	ALL-CTRLS C-A488 C-A546 DAPI 8C1-siRNA-IMP-a2-a4 V2.00	0	3_b_tilescan_002 (stage 2 of 9)	00-dx2TeEAMTZPxvDxFQFbQ9h
255		Cell	2	0.000	1.000	326	3	ALL-CTRLS C-A488 C-A546 DAPI 8C1-siRNA-IMP-a2-a4 V2.00	0	3_b_tilescan_002 (stage 2 of 9)	00-dx2TeEAMTZPxvDxFQFbQ9h
254		Cell	2	0.000	1.000	327	4	ALL-CTRLS C-A488 C-A546 DAPI 8C1-siRNA-IMP-a2-a4 V2.00	0	3_b_tilescan_002 (stage 2 of 9)	00-dx2TeEAMTZPxvDxFQFbQ9h
254		Cell	2	0.000	1.000	328	5	ALL-CTRLS C-A488 C-A546 DAPI 8C1-siRNA-IMP-a2-a4 V2.00	0	3_b_tilescan_002 (stage 2 of 9)	00-dx2TeEAMTZPxvDxFQFbQ9h
255		Cell	2	0.000	1.000	329	6	ALL-CTRLS C-A488 C-A546 DAPI 8C1-siRNA-IMP-a2-a4 V2.00	0	3_b_tilescan_002 (stage 2 of 9)	00-dx2TeEAMTZPxvDxFQFbQ9h
254		Cell	2	0.000	1.000	330	7	ALL-CTRLS C-A488 C-A546 DAPI 8C1-siRNA-IMP-a2-a4 V2.00	0	3_b_tilescan_002 (stage 2 of 9)	00-dx2TeEAMTZPxvDxFQFbQ9h
254		Cell	2	0.000	1.000	331	8	ALL-CTRLS C-A488 C-A546 DAPI 8C1-siRNA-IMP-a2-a4 V2.00	0	3_b_tilescan_002 (stage 2 of 9)	00-dx2TeEAMTZPxvDxFQFbQ9h
254		Cell	2	0.000	1.000	332	9	ALL-CTRLS C-A488 C-A546 DAPI 8C1-siRNA-IMP-a2-a4 V2.00	0	3_b_tilescan_002 (stage 2 of 9)	00-dx2TeEAMTZPxvDxFQFbQ9h
255		Cell	2	0.000	1.000	333	10	ALL-CTRLS C-A488 C-A546 DAPI 8C1-siRNA-IMP-a2-a4 V2.00	0	3_b_tilescan_002 (stage 2 of 9)	00-dx2TeEAMTZPxvDxFQFbQ9h
244		Cell	2	0.000	1.000	334	11	ALL-CTRLS C-A488 C-A546 DAPI 8C1-siRNA-IMP-a2-a4 V2.00	0	3_b_tilescan_002 (stage 2 of 9)	00-dx2TeEAMTZPxvDxFQFbQ9h
247		Cell	2	0.000	1.000	335	12	ALL-CTRLS C-A488 C-A546 DAPI 8C1-siRNA-IMP-a2-a4 V2.00	0	3_b_tilescan_002 (stage 2 of 9)	00-dx2TeEAMTZPxvDxFQFbQ9h
84		Cell	2	0.000	1.000	336	13	ALL-CTRLS C-A488 C-A546 DAPI 8C1-siRNA-IMP-a2-a4 V2.00	0	3_b_tilescan_002 (stage 2 of 9)	00-dx2TeEAMTZPxvDxFQFbQ9h
255		Cell	2	0.000	1.000	337	14	ALL-CTRLS C-A488 C-A546 DAPI 8C1-siRNA-IMP-a2-a4 V2.00	0	3_b_tilescan_002 (stage 2 of 9)	00-dx2TeEAMTZPxvDxFQFbQ9h
255		Cell	2	0.000	1.000	338	0	ALL-CTRLS C-A488 C-A546 DAPI 8C1-siRNA-IMP-a2-a4 V2.00	0	3_c_tilescan_002 (stage 3 of 9)	00-zomqQh7bhmKfhNdoLsEPe3
255		Cell	2	0.000	1.000	339	1	ALL-CTRLS C-A488 C-A546 DAPI 8C1-siRNA-IMP-a2-a4 V2.00	0	3_c_tilescan_002 (stage 3 of 9)	00-zomqQh7bhmKfhNdoLsEPe3
255		Cell	2	0.000	1.000	340	2	ALL-CTRLS C-A488 C-A546 DAPI 8C1-siRNA-IMP-a2-a4 V2.00	0	3_c_tilescan_002 (stage 3 of 9)	00-zomqQh7bhmKfhNdoLsEPe3
255		Cell	2	0.000	1.000	341	3	ALL-CTRLS C-A488 C-A546 DAPI 8C1-siRNA-IMP-a2-a4 V2.00	0	3_c_tilescan_002 (stage 3 of 9)	00-zomqQh7bhmKfhNdoLsEPe3
255		Cell	2	0.000	1.000	342	4	ALL-CTRLS C-A488 C-A546 DAPI 8C1-siRNA-IMP-a2-a4 V2.00	0	3_c_tilescan_002 (stage 3 of 9)	00-zomqQh7bhmKfhNdoLsEPe3
254		Cell	2	0.000	1.000	343	5	ALL-CTRLS C-A488 C-A546 DAPI 8C1-siRNA-IMP-a2-a4 V2.00	0	3_c_tilescan_002 (stage 3 of 9)	00-zomqQh7bhmKfhNdoLsEPe3
255		Cell	2	0.000	1.000	344	6	ALL-CTRLS C-A488 C-A546 DAPI 8C1-siRNA-IMP-a2-a4 V2.00	0	3_c_tilescan_002 (stage 3 of 9)	00-zomqQh7bhmKfhNdoLsEPe3
255		Cell	2	0.000	1.000	345	7	ALL-CTRLS C-A488 C-A546 DAPI 8C1-siRNA-IMP-a2-a4 V2.00	0	3_c_tilescan_002 (stage 3 of 9)	00-zomqQh7bhmKfhNdoLsEPe3
255		Cell	2	0.000	1.000	346	8	ALL-CTRLS C-A488 C-A546 DAPI 8C1-siRNA-IMP-a2-a4 V2.00	0	3_c_tilescan_002 (stage 3 of 9)	00-zomqQh7bhmKfhNdoLsEPe3
255		Cell	2	0.000	1.000	347	9	ALL-CTRLS C-A488 C-A546 DAPI 8C1-siRNA-IMP-a2-a4 V2.00	0	3_c_tilescan_002 (stage 3 of 9)	00-zomqQh7bhmKfhNdoLsEPe3
255		Cell	2	0.000	1.000	348	10	ALL-CTRLS C-A488 C-A546 DAPI 8C1-siRNA-IMP-a2-a4 V2.00	0	3_c_tilescan_002 (stage 3 of 9)	00-zomqQh7bhmKfhNdoLsEPe3
252		Cell	2	0.000	1.000	349	11	ALL-CTRLS C-A488 C-A546 DAPI 8C1-siRNA-IMP-a2-a4 V2.00	0	3_c_tilescan_002 (stage 3 of 9)	00-zomqQh7bhmKfhNdoLsEPe3
254		Cell	2	0.000	1.000	350	12	ALL-CTRLS C-A488 C-A546 DAPI 8C1-siRNA-IMP-a2-a4 V2.00	0	3_c_tilescan_002 (stage 3 of 9)	00-zomqQh7bhmKfhNdoLsEPe3
250		Cell	2	0.000	1.000	351	13	ALL-CTRLS C-A488 C-A546 DAPI 8C1-siRNA-IMP-a2-a4 V2.00	0	3_c_tilescan_002 (stage 3 of 9)	00-zomqQh7bhmKfhNdoLsEPe3
249		Cell	2	0.000	1.000	352	14	ALL-CTRLS C-A488 C-A546 DAPI 8C1-siRNA-IMP-a2-a4 V2.00	0	3_c_tilescan_002 (stage 3 of 9)	00-zomqQh7bhmKfhNdoLsEPe3
254		Cell	2	0.000	1.000	353	15	ALL-CTRLS C-A488 C-A546 DAPI 8C1-siRNA-IMP-a2-a4 V2.00	0	3_c_tilescan_002 (stage 3 of 9)	00-zomqQh7bhmKfhNdoLsEPe3
254		Cell	2	0.000	1.000	354	16	ALL-CTRLS C-A488 C-A546 DAPI 8C1-siRNA-IMP-a2-a4 V2.00	0	3_c_tilescan_002 (stage 3 of 9)	00-zomqQh7bhmKfhNdoLsEPe3
238		Cell	2	0.000	1.000	355	17	ALL-CTRLS C-A488 C-A546 DAPI 8C1-siRNA-IMP-a2-a4 V2.00	0	3_c_tilescan_002 (stage 3 of 9)	00-zomqQh7bhmKfhNdoLsEPe3
247		Cell	2	0.000	1.000	356	18	ALL-CTRLS C-A488 C-A546 DAPI 8C1-siRNA-IMP-a2-a4 V2.00	0	3_c_tilescan_002 (stage 3 of 9)	00-zomqQh7bhmKfhNdoLsEPe3
241		Cell	2	0.000	1.000	357	19	ALL-CTRLS C-A488 C-A546 DAPI 8C1-siRNA-IMP-a2-a4 V2.00	0	3_c_tilescan_002 (stage 3 of 9)	00-zomqQh7bhmKfhNdoLsEPe3
254		Cell	2	0.000	1.000	358	20	ALL-CTRLS C-A488 C-A546 DAPI 8C1-siRNA-IMP-a2-a4 V2.00	0	3_c_tilescan_002 (stage 3 of 9)	00-zomqQh7bhmKfhNdoLsEPe3
88		Cell	2	0.000	1.000	359	21	ALL-CTRLS C-A488 C-A546 DAPI 8C1-siRNA-IMP-a2-a4 V2.00	0	3_c_tilescan_002 (stage 3 of 9)	00-zomqQh7bhmKfhNdoLsEPe3
255		Cell	2	0.000	1.000	360	0	ALL-CTRLS C-A488 C-A546 DAPI 8C1-siRNA-IMP-a2-a4 V2.00	0	3_d_tilescan_002 (stage 4 of 9)	00-VmJWLbeatrqRmu7XBeU7nC
255		Cell	2	0.000	1.000	361	1	ALL-CTRLS C-A488 C-A546 DAPI 8C1-siRNA-IMP-a2-a4 V2.00	0	3_d_tilescan_002 (stage 4 of 9)	00-VmJWLbeatrqRmu7XBeU7nC
255		Cell	2	0.000	1.000	362	2	ALL-CTRLS C-A488 C-A546 DAPI 8C1-siRNA-IMP-a2-a4 V2.00	0	3_d_tilescan_002 (stage 4 of 9)	00-VmJWLbeatrqRmu7XBeU7nC
255		Cell	2	0.000	1.000	363	3	ALL-CTRLS C-A488 C-A546 DAPI 8C1-siRNA-IMP-a2-a4 V2.00	0	3_d_tilescan_002 (stage 4 of 9)	00-VmJWLbeatrqRmu7XBeU7nC
255		Cell	2	0.000	1.000	364	4	ALL-CTRLS C-A488 C-A546 DAPI 8C1-siRNA-IMP-a2-a4 V2.00	0	3_d_tilescan_002 (stage 4 of 9)	00-VmJWLbeatrqRmu7XBeU7nC
254		Cell	2	0.000	1.000	365	5	ALL-CTRLS C-A488 C-A546 DAPI 8C1-siRNA-IMP-a2-a4 V2.00	0	3_d_tilescan_002 (stage 4 of 9)	00-VmJWLbeatrqRmu7XBeU7nC
254		Cell	2	0.000	1.000	366	6	ALL-CTRLS C-A488 C-A546 DAPI 8C1-siRNA-IMP-a2-a4 V2.00	0	3_d_tilescan_002 (stage 4 of 9)	00-VmJWLbeatrqRmu7XBeU7nC
254		Cell	2	0.000	1.000	367	7	ALL-CTRLS C-A488 C-A546 DAPI 8C1-siRNA-IMP-a2-a4 V2.00	0	3_d_tilescan_002 (stage 4 of 9)	00-VmJWLbeatrqRmu7XBeU7nC
255		Cell	2	0.000	1.000	368	8	ALL-CTRLS C-A488 C-A546 DAPI 8C1-siRNA-IMP-a2-a4 V2.00	0	3_d_tilescan_002 (stage 4 of 9)	00-VmJWLbeatrqRmu7XBeU7nC
254		Cell	2	0.000	1.000	369	9	ALL-CTRLS C-A488 C-A546 DAPI 8C1-siRNA-IMP-a2-a4 V2.00	0	3_d_tilescan_002 (stage 4 of 9)	00-VmJWLbeatrqRmu7XBeU7nC
254		Cell	2	0.000	1.000	370	10	ALL-CTRLS C-A488 C-A546 DAPI 8C1-siRNA-IMP-a2-a4 V2.00	0	3_d_tilescan_002 (stage 4 of 9)	00-VmJWLbeatrqRmu7XBeU7nC
254		Cell	2	0.000	1.000	371	11	ALL-CTRLS C-A488 C-A546 DAPI 8C1-siRNA-IMP-a2-a4 V2.00	0	3_d_tilescan_002 (stage 4 of 9)	00-VmJWLbeatrqRmu7XBeU7nC
254		Cell	2	0.000	1.000	372	12	ALL-CTRLS C-A488 C-A546 DAPI 8C1-siRNA-IMP-a2-a4 V2.00	0	3_d_tilescan_002 (stage 4 of 9)	00-VmJWLbeatrqRmu7XBeU7nC
255		Cell	2	0.000	1.000	373	13	ALL-CTRLS C-A488 C-A546 DAPI 8C1-siRNA-IMP-a2-a4 V2.00	0	3_d_tilescan_002 (stage 4 of 9)	00-VmJWLbeatrqRmu7XBeU7nC
230		Cell	2	0.000	1.000	374	14	ALL-CTRLS C-A488 C-A546 DAPI 8C1-siRNA-IMP-a2-a4 V2.00	0	3_d_tilescan_002 (stage 4 of 9)	00-VmJWLbeatrqRmu7XBeU7nC
255		Cell	2	0.000	1.000	375	15	ALL-CTRLS C-A488 C-A546 DAPI 8C1-siRNA-IMP-a2-a4 V2.00	0	3_d_tilescan_002 (stage 4 of 9)	00-VmJWLbeatrqRmu7XBeU7nC
255		Cell	2	0.000	1.000	376	0	ALL-CTRLS C-A488 C-A546 DAPI 8C1-siRNA-IMP-a2-a4 V2.00	0	3_e_tilescan_002 (stage 5 of 9)	00-cwcRnaBQMz9hkJoXpgV26K
255		Cell	2	0.000	1.000	377	1	ALL-CTRLS C-A488 C-A546 DAPI 8C1-siRNA-IMP-a2-a4 V2.00	0	3_e_tilescan_002 (stage 5 of 9)	00-cwcRnaBQMz9hkJoXpgV26K
254		Cell	2	0.000	1.000	378	2	ALL-CTRLS C-A488 C-A546 DAPI 8C1-siRNA-IMP-a2-a4 V2.00	0	3_e_tilescan_002 (stage 5 of 9)	00-cwcRnaBQMz9hkJoXpgV26K
255		Cell	2	0.000	1.000	379	3	ALL-CTRLS C-A488 C-A546 DAPI 8C1-siRNA-IMP-a2-a4 V2.00	0	3_e_tilescan_002 (stage 5 of 9)	00-cwcRnaBQMz9hkJoXpgV26K
254		Cell	2	0.000	1.000	380	4	ALL-CTRLS C-A488 C-A546 DAPI 8C1-siRNA-IMP-a2-a4 V2.00	0	3_e_tilescan_002 (stage 5 of 9)	00-cwcRnaBQMz9hkJoXpgV26K
254		Cell	2	0.000	1.000	381	5	ALL-CTRLS C-A488 C-A546 DAPI 8C1-siRNA-IMP-a2-a4 V2.00	0	3_e_tilescan_002 (stage 5 of 9)	00-cwcRnaBQMz9hkJoXpgV26K
254		Cell	2	0.000	1.000	382	6	ALL-CTRLS C-A488 C-A546 DAPI 8C1-siRNA-IMP-a2-a4 V2.00	0	3_e_tilescan_002 (stage 5 of 9)	00-cwcRnaBQMz9hkJoXpgV26K
254		Cell	2	0.000	1.000	383	7	ALL-CTRLS C-A488 C-A546 DAPI 8C1-siRNA-IMP-a2-a4 V2.00	0	3_e_tilescan_002 (stage 5 of 9)	00-cwcRnaBQMz9hkJoXpgV26K
254		Cell	2	0.000	1.000	384	8	ALL-CTRLS C-A488 C-A546 DAPI 8C1-siRNA-IMP-a2-a4 V2.00	0	3_e_tilescan_002 (stage 5 of 9)	00-cwcRnaBQMz9hkJoXpgV26K
254		Cell	2	0.000	1.000	385	9	ALL-CTRLS C-A488 C-A546 DAPI 8C1-siRNA-IMP-a2-a4 V2.00	0	3_e_tilescan_002 (stage 5 of 9)	00-cwcRnaBQMz9hkJoXpgV26K
254		Cell	2	0.000	1.000	386	10	ALL-CTRLS C-A488 C-A546 DAPI 8C1-siRNA-IMP-a2-a4 V2.00	0	3_e_tilescan_002 (stage 5 of 9)	00-cwcRnaBQMz9hkJoXpgV26K
254		Cell	2	0.000	1.000	387	11	ALL-CTRLS C-A488 C-A546 DAPI 8C1-siRNA-IMP-a2-a4 V2.00	0	3_e_tilescan_002 (stage 5 of 9)	00-cwcRnaBQMz9hkJoXpgV26K
249		Cell	2	0.000	1.000	388	12	ALL-CTRLS C-A488 C-A546 DAPI 8C1-siRNA-IMP-a2-a4 V2.00	0	3_e_tilescan_002 (stage 5 of 9)	00-cwcRnaBQMz9hkJoXpgV26K
254		Cell	2	0.000	1.000	389	13	ALL-CTRLS C-A488 C-A546 DAPI 8C1-siRNA-IMP-a2-a4 V2.00	0	3_e_tilescan_002 (stage 5 of 9)	00-cwcRnaBQMz9hkJoXpgV26K
255		Cell	2	0.000	1.000	390	14	ALL-CTRLS C-A488 C-A546 DAPI 8C1-siRNA-IMP-a2-a4 V2.00	0	3_e_tilescan_002 (stage 5 of 9)	00-cwcRnaBQMz9hkJoXpgV26K
255		Cell	2	0.000	1.000	391	15	ALL-CTRLS C-A488 C-A546 DAPI 8C1-siRNA-IMP-a2-a4 V2.00	0	3_e_tilescan_002 (stage 5 of 9)	00-cwcRnaBQMz9hkJoXpgV26K
255		Cell	2	0.000	1.000	392	0	ALL-CTRLS C-A488 C-A546 DAPI 8C1-siRNA-IMP-a2-a4 V2.00	0	3_f_tilescan_002 (stage 6 of 9)	00-Bv8i3tiFMcyGeYmADiRLR9
255		Cell	2	0.000	1.000	393	1	ALL-CTRLS C-A488 C-A546 DAPI 8C1-siRNA-IMP-a2-a4 V2.00	0	3_f_tilescan_002 (stage 6 of 9)	00-Bv8i3tiFMcyGeYmADiRLR9
255		Cell	2	0.000	1.000	394	2	ALL-CTRLS C-A488 C-A546 DAPI 8C1-siRNA-IMP-a2-a4 V2.00	0	3_f_tilescan_002 (stage 6 of 9)	00-Bv8i3tiFMcyGeYmADiRLR9
255		Cell	2	0.000	1.000	395	3	ALL-CTRLS C-A488 C-A546 DAPI 8C1-siRNA-IMP-a2-a4 V2.00	0	3_f_tilescan_002 (stage 6 of 9)	00-Bv8i3tiFMcyGeYmADiRLR9
255		Cell	2	0.000	1.000	396	4	ALL-CTRLS C-A488 C-A546 DAPI 8C1-siRNA-IMP-a2-a4 V2.00	0	3_f_tilescan_002 (stage 6 of 9)	00-Bv8i3tiFMcyGeYmADiRLR9
254		Cell	2	0.000	1.000	397	5	ALL-CTRLS C-A488 C-A546 DAPI 8C1-siRNA-IMP-a2-a4 V2.00	0	3_f_tilescan_002 (stage 6 of 9)	00-Bv8i3tiFMcyGeYmADiRLR9
255		Cell	2	0.000	1.000	398	6	ALL-CTRLS C-A488 C-A546 DAPI 8C1-siRNA-IMP-a2-a4 V2.00	0	3_f_tilescan_002 (stage 6 of 9)	00-Bv8i3tiFMcyGeYmADiRLR9
253		Cell	2	0.000	1.000	399	7	ALL-CTRLS C-A488 C-A546 DAPI 8C1-siRNA-IMP-a2-a4 V2.00	0	3_f_tilescan_002 (stage 6 of 9)	00-Bv8i3tiFMcyGeYmADiRLR9
255		Cell	2	0.000	1.000	400	8	ALL-CTRLS C-A488 C-A546 DAPI 8C1-siRNA-IMP-a2-a4 V2.00	0	3_f_tilescan_002 (stage 6 of 9)	00-Bv8i3tiFMcyGeYmADiRLR9
249		Cell	2	0.000	1.000	401	9	ALL-CTRLS C-A488 C-A546 DAPI 8C1-siRNA-IMP-a2-a4 V2.00	0	3_f_tilescan_002 (stage 6 of 9)	00-Bv8i3tiFMcyGeYmADiRLR9
254		Cell	2	0.000	1.000	402	10	ALL-CTRLS C-A488 C-A546 DAPI 8C1-siRNA-IMP-a2-a4 V2.00	0	3_f_tilescan_002 (stage 6 of 9)	00-Bv8i3tiFMcyGeYmADiRLR9
254		Cell	2	0.000	1.000	403	11	ALL-CTRLS C-A488 C-A546 DAPI 8C1-siRNA-IMP-a2-a4 V2.00	0	3_f_tilescan_002 (stage 6 of 9)	00-Bv8i3tiFMcyGeYmADiRLR9
255		Cell	2	0.000	1.000	404	12	ALL-CTRLS C-A488 C-A546 DAPI 8C1-siRNA-IMP-a2-a4 V2.00	0	3_f_tilescan_002 (stage 6 of 9)	00-Bv8i3tiFMcyGeYmADiRLR9
255		Cell	2	0.000	1.000	405	13	ALL-CTRLS C-A488 C-A546 DAPI 8C1-siRNA-IMP-a2-a4 V2.00	0	3_f_tilescan_002 (stage 6 of 9)	00-Bv8i3tiFMcyGeYmADiRLR9
255		Cell	2	0.000	1.000	406	0	ALL-CTRLS C-A488 C-A546 DAPI 8C1-siRNA-IMP-a2-a4 V2.00	0	3_g_tilescan_002 (stage 7 of 9)	00-FZfN8nQpaZ6msBQjwsA3La
255		Cell	2	0.000	1.000	407	1	ALL-CTRLS C-A488 C-A546 DAPI 8C1-siRNA-IMP-a2-a4 V2.00	0	3_g_tilescan_002 (stage 7 of 9)	00-FZfN8nQpaZ6msBQjwsA3La
255		Cell	2	0.000	1.000	408	2	ALL-CTRLS C-A488 C-A546 DAPI 8C1-siRNA-IMP-a2-a4 V2.00	0	3_g_tilescan_002 (stage 7 of 9)	00-FZfN8nQpaZ6msBQjwsA3La
255		Cell	2	0.000	1.000	409	3	ALL-CTRLS C-A488 C-A546 DAPI 8C1-siRNA-IMP-a2-a4 V2.00	0	3_g_tilescan_002 (stage 7 of 9)	00-FZfN8nQpaZ6msBQjwsA3La
255		Cell	2	0.000	1.000	410	4	ALL-CTRLS C-A488 C-A546 DAPI 8C1-siRNA-IMP-a2-a4 V2.00	0	3_g_tilescan_002 (stage 7 of 9)	00-FZfN8nQpaZ6msBQjwsA3La
255		Cell	2	0.000	1.000	411	5	ALL-CTRLS C-A488 C-A546 DAPI 8C1-siRNA-IMP-a2-a4 V2.00	0	3_g_tilescan_002 (stage 7 of 9)	00-FZfN8nQpaZ6msBQjwsA3La
255		Cell	2	0.000	1.000	412	6	ALL-CTRLS C-A488 C-A546 DAPI 8C1-siRNA-IMP-a2-a4 V2.00	0	3_g_tilescan_002 (stage 7 of 9)	00-FZfN8nQpaZ6msBQjwsA3La
255		Cell	2	0.000	1.000	413	7	ALL-CTRLS C-A488 C-A546 DAPI 8C1-siRNA-IMP-a2-a4 V2.00	0	3_g_tilescan_002 (stage 7 of 9)	00-FZfN8nQpaZ6msBQjwsA3La
254		Cell	2	0.000	1.000	414	8	ALL-CTRLS C-A488 C-A546 DAPI 8C1-siRNA-IMP-a2-a4 V2.00	0	3_g_tilescan_002 (stage 7 of 9)	00-FZfN8nQpaZ6msBQjwsA3La
255		Cell	2	0.000	1.000	415	9	ALL-CTRLS C-A488 C-A546 DAPI 8C1-siRNA-IMP-a2-a4 V2.00	0	3_g_tilescan_002 (stage 7 of 9)	00-FZfN8nQpaZ6msBQjwsA3La
255		Cell	2	0.000	1.000	416	10	ALL-CTRLS C-A488 C-A546 DAPI 8C1-siRNA-IMP-a2-a4 V2.00	0	3_g_tilescan_002 (stage 7 of 9)	00-FZfN8nQpaZ6msBQjwsA3La
255		Cell	2	0.000	1.000	417	11	ALL-CTRLS C-A488 C-A546 DAPI 8C1-siRNA-IMP-a2-a4 V2.00	0	3_g_tilescan_002 (stage 7 of 9)	00-FZfN8nQpaZ6msBQjwsA3La
255		Cell	2	0.000	1.000	418	12	ALL-CTRLS C-A488 C-A546 DAPI 8C1-siRNA-IMP-a2-a4 V2.00	0	3_g_tilescan_002 (stage 7 of 9)	00-FZfN8nQpaZ6msBQjwsA3La
255		Cell	2	0.000	1.000	419	13	ALL-CTRLS C-A488 C-A546 DAPI 8C1-siRNA-IMP-a2-a4 V2.00	0	3_g_tilescan_002 (stage 7 of 9)	00-FZfN8nQpaZ6msBQjwsA3La
254		Cell	2	0.000	1.000	420	14	ALL-CTRLS C-A488 C-A546 DAPI 8C1-siRNA-IMP-a2-a4 V2.00	0	3_g_tilescan_002 (stage 7 of 9)	00-FZfN8nQpaZ6msBQjwsA3La
254		Cell	2	0.000	1.000	421	15	ALL-CTRLS C-A488 C-A546 DAPI 8C1-siRNA-IMP-a2-a4 V2.00	0	3_g_tilescan_002 (stage 7 of 9)	00-FZfN8nQpaZ6msBQjwsA3La
255		Cell	2	0.000	1.000	422	16	ALL-CTRLS C-A488 C-A546 DAPI 8C1-siRNA-IMP-a2-a4 V2.00	0	3_g_tilescan_002 (stage 7 of 9)	00-FZfN8nQpaZ6msBQjwsA3La
254		Cell	2	0.000	1.000	423	17	ALL-CTRLS C-A488 C-A546 DAPI 8C1-siRNA-IMP-a2-a4 V2.00	0	3_g_tilescan_002 (stage 7 of 9)	00-FZfN8nQpaZ6msBQjwsA3La
255		Cell	2	0.000	1.000	424	18	ALL-CTRLS C-A488 C-A546 DAPI 8C1-siRNA-IMP-a2-a4 V2.00	0	3_g_tilescan_002 (stage 7 of 9)	00-FZfN8nQpaZ6msBQjwsA3La
254		Cell	2	0.000	1.000	425	19	ALL-CTRLS C-A488 C-A546 DAPI 8C1-siRNA-IMP-a2-a4 V2.00	0	3_g_tilescan_002 (stage 7 of 9)	00-FZfN8nQpaZ6msBQjwsA3La
255		Cell	2	0.000	1.000	426	20	ALL-CTRLS C-A488 C-A546 DAPI 8C1-siRNA-IMP-a2-a4 V2.00	0	3_g_tilescan_002 (stage 7 of 9)	00-FZfN8nQpaZ6msBQjwsA3La
254		Cell	2	0.000	1.000	427	21	ALL-CTRLS C-A488 C-A546 DAPI 8C1-siRNA-IMP-a2-a4 V2.00	0	3_g_tilescan_002 (stage 7 of 9)	00-FZfN8nQpaZ6msBQjwsA3La
255		Cell	2	0.000	1.000	428	22	ALL-CTRLS C-A488 C-A546 DAPI 8C1-siRNA-IMP-a2-a4 V2.00	0	3_g_tilescan_002 (stage 7 of 9)	00-FZfN8nQpaZ6msBQjwsA3La
255		Cell	2	0.000	1.000	429	23	ALL-CTRLS C-A488 C-A546 DAPI 8C1-siRNA-IMP-a2-a4 V2.00	0	3_g_tilescan_002 (stage 7 of 9)	00-FZfN8nQpaZ6msBQjwsA3La
255		Cell	2	0.000	1.000	430	24	ALL-CTRLS C-A488 C-A546 DAPI 8C1-siRNA-IMP-a2-a4 V2.00	0	3_g_tilescan_002 (stage 7 of 9)	00-FZfN8nQpaZ6msBQjwsA3La
255		Cell	2	0.000	1.000	431	25	ALL-CTRLS C-A488 C-A546 DAPI 8C1-siRNA-IMP-a2-a4 V2.00	0	3_g_tilescan_002 (stage 7 of 9)	00-FZfN8nQpaZ6msBQjwsA3La
255		Cell	2	0.000	1.000	432	0	ALL-CTRLS C-A488 C-A546 DAPI 8C1-siRNA-IMP-a2-a4 V2.00	0	3_h_tilescan_002 (stage 8 of 9)	00-uNSL3BmCidWcx8QaoqYKdE
254		Cell	2	0.000	1.000	433	1	ALL-CTRLS C-A488 C-A546 DAPI 8C1-siRNA-IMP-a2-a4 V2.00	0	3_h_tilescan_002 (stage 8 of 9)	00-uNSL3BmCidWcx8QaoqYKdE
255		Cell	2	0.000	1.000	434	2	ALL-CTRLS C-A488 C-A546 DAPI 8C1-siRNA-IMP-a2-a4 V2.00	0	3_h_tilescan_002 (stage 8 of 9)	00-uNSL3BmCidWcx8QaoqYKdE
255		Cell	2	0.000	1.000	435	3	ALL-CTRLS C-A488 C-A546 DAPI 8C1-siRNA-IMP-a2-a4 V2.00	0	3_h_tilescan_002 (stage 8 of 9)	00-uNSL3BmCidWcx8QaoqYKdE
255		Cell	2	0.000	1.000	436	4	ALL-CTRLS C-A488 C-A546 DAPI 8C1-siRNA-IMP-a2-a4 V2.00	0	3_h_tilescan_002 (stage 8 of 9)	00-uNSL3BmCidWcx8QaoqYKdE
255		Cell	2	0.000	1.000	437	5	ALL-CTRLS C-A488 C-A546 DAPI 8C1-siRNA-IMP-a2-a4 V2.00	0	3_h_tilescan_002 (stage 8 of 9)	00-uNSL3BmCidWcx8QaoqYKdE
255		Cell	2	0.000	1.000	438	6	ALL-CTRLS C-A488 C-A546 DAPI 8C1-siRNA-IMP-a2-a4 V2.00	0	3_h_tilescan_002 (stage 8 of 9)	00-uNSL3BmCidWcx8QaoqYKdE
255		Cell	2	0.000	1.000	439	7	ALL-CTRLS C-A488 C-A546 DAPI 8C1-siRNA-IMP-a2-a4 V2.00	0	3_h_tilescan_002 (stage 8 of 9)	00-uNSL3BmCidWcx8QaoqYKdE
255		Cell	2	0.000	1.000	440	8	ALL-CTRLS C-A488 C-A546 DAPI 8C1-siRNA-IMP-a2-a4 V2.00	0	3_h_tilescan_002 (stage 8 of 9)	00-uNSL3BmCidWcx8QaoqYKdE
255		Cell	2	0.000	1.000	441	9	ALL-CTRLS C-A488 C-A546 DAPI 8C1-siRNA-IMP-a2-a4 V2.00	0	3_h_tilescan_002 (stage 8 of 9)	00-uNSL3BmCidWcx8QaoqYKdE
255		Cell	2	0.000	1.000	442	10	ALL-CTRLS C-A488 C-A546 DAPI 8C1-siRNA-IMP-a2-a4 V2.00	0	3_h_tilescan_002 (stage 8 of 9)	00-uNSL3BmCidWcx8QaoqYKdE
254		Cell	2	0.000	1.000	443	11	ALL-CTRLS C-A488 C-A546 DAPI 8C1-siRNA-IMP-a2-a4 V2.00	0	3_h_tilescan_002 (stage 8 of 9)	00-uNSL3BmCidWcx8QaoqYKdE
254		Cell	2	0.000	1.000	444	12	ALL-CTRLS C-A488 C-A546 DAPI 8C1-siRNA-IMP-a2-a4 V2.00	0	3_h_tilescan_002 (stage 8 of 9)	00-uNSL3BmCidWcx8QaoqYKdE
255		Cell	2	0.000	1.000	445	13	ALL-CTRLS C-A488 C-A546 DAPI 8C1-siRNA-IMP-a2-a4 V2.00	0	3_h_tilescan_002 (stage 8 of 9)	00-uNSL3BmCidWcx8QaoqYKdE
255		Cell	2	0.000	1.000	446	0	ALL-CTRLS C-A488 C-A546 DAPI 8C1-siRNA-IMP-a2-a4 V2.00	0	3_i_tilescan_002 (stage 9 of 9)	00-o5Zsgg2pHFHfznLxXG2PT8
250		Cell	2	0.000	1.000	447	1	ALL-CTRLS C-A488 C-A546 DAPI 8C1-siRNA-IMP-a2-a4 V2.00	0	3_i_tilescan_002 (stage 9 of 9)	00-o5Zsgg2pHFHfznLxXG2PT8
254		Cell	2	0.000	1.000	448	2	ALL-CTRLS C-A488 C-A546 DAPI 8C1-siRNA-IMP-a2-a4 V2.00	0	3_i_tilescan_002 (stage 9 of 9)	00-o5Zsgg2pHFHfznLxXG2PT8
192		Cell	2	0.000	1.000	449	3	ALL-CTRLS C-A488 C-A546 DAPI 8C1-siRNA-IMP-a2-a4 V2.00	0	3_i_tilescan_002 (stage 9 of 9)	00-o5Zsgg2pHFHfznLxXG2PT8
209		Cell	2	0.000	1.000	450	4	ALL-CTRLS C-A488 C-A546 DAPI 8C1-siRNA-IMP-a2-a4 V2.00	0	3_i_tilescan_002 (stage 9 of 9)	00-o5Zsgg2pHFHfznLxXG2PT8
255		Cell	2	0.000	1.000	451	5	ALL-CTRLS C-A488 C-A546 DAPI 8C1-siRNA-IMP-a2-a4 V2.00	0	3_i_tilescan_002 (stage 9 of 9)	00-o5Zsgg2pHFHfznLxXG2PT8
255		Cell	2	0.000	1.000	452	0	ALL-CTRLS C-A488 C-A546 DAPI 8C1-siRNA-IMP-a2-a4 V2.00	0	6. MT IMPa2 C-A488 C-A546_a_TileScan_001 (Stage 1 of 9)	00-DYzYYGbxnPEfh7rQZRP8aj
255		Cell	2	0.000	1.000	453	1	ALL-CTRLS C-A488 C-A546 DAPI 8C1-siRNA-IMP-a2-a4 V2.00	0	6. MT IMPa2 C-A488 C-A546_a_TileScan_001 (Stage 1 of 9)	00-DYzYYGbxnPEfh7rQZRP8aj
252		Cell	2	0.000	1.000	454	2	ALL-CTRLS C-A488 C-A546 DAPI 8C1-siRNA-IMP-a2-a4 V2.00	0	6. MT IMPa2 C-A488 C-A546_a_TileScan_001 (Stage 1 of 9)	00-DYzYYGbxnPEfh7rQZRP8aj
255		Cell	2	0.000	1.000	455	3	ALL-CTRLS C-A488 C-A546 DAPI 8C1-siRNA-IMP-a2-a4 V2.00	0	6. MT IMPa2 C-A488 C-A546_a_TileScan_001 (Stage 1 of 9)	00-DYzYYGbxnPEfh7rQZRP8aj
254		Cell	2	0.000	1.000	456	4	ALL-CTRLS C-A488 C-A546 DAPI 8C1-siRNA-IMP-a2-a4 V2.00	0	6. MT IMPa2 C-A488 C-A546_a_TileScan_001 (Stage 1 of 9)	00-DYzYYGbxnPEfh7rQZRP8aj
254		Cell	2	0.000	1.000	457	5	ALL-CTRLS C-A488 C-A546 DAPI 8C1-siRNA-IMP-a2-a4 V2.00	0	6. MT IMPa2 C-A488 C-A546_a_TileScan_001 (Stage 1 of 9)	00-DYzYYGbxnPEfh7rQZRP8aj
254		Cell	2	0.000	1.000	458	6	ALL-CTRLS C-A488 C-A546 DAPI 8C1-siRNA-IMP-a2-a4 V2.00	0	6. MT IMPa2 C-A488 C-A546_a_TileScan_001 (Stage 1 of 9)	00-DYzYYGbxnPEfh7rQZRP8aj
254		Cell	2	0.000	1.000	459	7	ALL-CTRLS C-A488 C-A546 DAPI 8C1-siRNA-IMP-a2-a4 V2.00	0	6. MT IMPa2 C-A488 C-A546_a_TileScan_001 (Stage 1 of 9)	00-DYzYYGbxnPEfh7rQZRP8aj
245		Cell	2	0.000	1.000	460	8	ALL-CTRLS C-A488 C-A546 DAPI 8C1-siRNA-IMP-a2-a4 V2.00	0	6. MT IMPa2 C-A488 C-A546_a_TileScan_001 (Stage 1 of 9)	00-DYzYYGbxnPEfh7rQZRP8aj
254		Cell	2	0.000	1.000	461	9	ALL-CTRLS C-A488 C-A546 DAPI 8C1-siRNA-IMP-a2-a4 V2.00	0	6. MT IMPa2 C-A488 C-A546_a_TileScan_001 (Stage 1 of 9)	00-DYzYYGbxnPEfh7rQZRP8aj
255		Cell	2	0.000	1.000	462	10	ALL-CTRLS C-A488 C-A546 DAPI 8C1-siRNA-IMP-a2-a4 V2.00	0	6. MT IMPa2 C-A488 C-A546_a_TileScan_001 (Stage 1 of 9)	00-DYzYYGbxnPEfh7rQZRP8aj
254		Cell	2	0.000	1.000	463	11	ALL-CTRLS C-A488 C-A546 DAPI 8C1-siRNA-IMP-a2-a4 V2.00	0	6. MT IMPa2 C-A488 C-A546_a_TileScan_001 (Stage 1 of 9)	00-DYzYYGbxnPEfh7rQZRP8aj
254		Cell	2	0.000	1.000	464	12	ALL-CTRLS C-A488 C-A546 DAPI 8C1-siRNA-IMP-a2-a4 V2.00	0	6. MT IMPa2 C-A488 C-A546_a_TileScan_001 (Stage 1 of 9)	00-DYzYYGbxnPEfh7rQZRP8aj
254		Cell	2	0.000	1.000	465	13	ALL-CTRLS C-A488 C-A546 DAPI 8C1-siRNA-IMP-a2-a4 V2.00	0	6. MT IMPa2 C-A488 C-A546_a_TileScan_001 (Stage 1 of 9)	00-DYzYYGbxnPEfh7rQZRP8aj
255		Cell	2	0.000	1.000	466	14	ALL-CTRLS C-A488 C-A546 DAPI 8C1-siRNA-IMP-a2-a4 V2.00	0	6. MT IMPa2 C-A488 C-A546_a_TileScan_001 (Stage 1 of 9)	00-DYzYYGbxnPEfh7rQZRP8aj
255		Cell	2	0.000	1.000	467	15	ALL-CTRLS C-A488 C-A546 DAPI 8C1-siRNA-IMP-a2-a4 V2.00	0	6. MT IMPa2 C-A488 C-A546_a_TileScan_001 (Stage 1 of 9)	00-DYzYYGbxnPEfh7rQZRP8aj
255		Cell	2	0.000	1.000	468	0	ALL-CTRLS C-A488 C-A546 DAPI 8C1-siRNA-IMP-a2-a4 V2.00	0	6. MT IMPa2 C-A488 C-A546_b_TileScan_001 (Stage 2 of 9)	00-fSSqMUTjmeaWBpAGZajn7j
254		Cell	2	0.000	1.000	469	1	ALL-CTRLS C-A488 C-A546 DAPI 8C1-siRNA-IMP-a2-a4 V2.00	0	6. MT IMPa2 C-A488 C-A546_b_TileScan_001 (Stage 2 of 9)	00-fSSqMUTjmeaWBpAGZajn7j
255		Cell	2	0.000	1.000	470	2	ALL-CTRLS C-A488 C-A546 DAPI 8C1-siRNA-IMP-a2-a4 V2.00	0	6. MT IMPa2 C-A488 C-A546_b_TileScan_001 (Stage 2 of 9)	00-fSSqMUTjmeaWBpAGZajn7j
254		Cell	2	0.000	1.000	471	3	ALL-CTRLS C-A488 C-A546 DAPI 8C1-siRNA-IMP-a2-a4 V2.00	0	6. MT IMPa2 C-A488 C-A546_b_TileScan_001 (Stage 2 of 9)	00-fSSqMUTjmeaWBpAGZajn7j
241		Cell	2	0.000	1.000	472	4	ALL-CTRLS C-A488 C-A546 DAPI 8C1-siRNA-IMP-a2-a4 V2.00	0	6. MT IMPa2 C-A488 C-A546_b_TileScan_001 (Stage 2 of 9)	00-fSSqMUTjmeaWBpAGZajn7j
235		Cell	2	0.000	1.000	473	5	ALL-CTRLS C-A488 C-A546 DAPI 8C1-siRNA-IMP-a2-a4 V2.00	0	6. MT IMPa2 C-A488 C-A546_b_TileScan_001 (Stage 2 of 9)	00-fSSqMUTjmeaWBpAGZajn7j
194		Cell	2	0.000	1.000	474	6	ALL-CTRLS C-A488 C-A546 DAPI 8C1-siRNA-IMP-a2-a4 V2.00	0	6. MT IMPa2 C-A488 C-A546_b_TileScan_001 (Stage 2 of 9)	00-fSSqMUTjmeaWBpAGZajn7j
75		Cell	2	0.000	1.000	475	7	ALL-CTRLS C-A488 C-A546 DAPI 8C1-siRNA-IMP-a2-a4 V2.00	0	6. MT IMPa2 C-A488 C-A546_b_TileScan_001 (Stage 2 of 9)	00-fSSqMUTjmeaWBpAGZajn7j
255		Cell	2	0.000	1.000	476	8	ALL-CTRLS C-A488 C-A546 DAPI 8C1-siRNA-IMP-a2-a4 V2.00	0	6. MT IMPa2 C-A488 C-A546_b_TileScan_001 (Stage 2 of 9)	00-fSSqMUTjmeaWBpAGZajn7j
255		Cell	2	0.000	1.000	477	9	ALL-CTRLS C-A488 C-A546 DAPI 8C1-siRNA-IMP-a2-a4 V2.00	0	6. MT IMPa2 C-A488 C-A546_b_TileScan_001 (Stage 2 of 9)	00-fSSqMUTjmeaWBpAGZajn7j
255		Cell	2	0.000	1.000	478	10	ALL-CTRLS C-A488 C-A546 DAPI 8C1-siRNA-IMP-a2-a4 V2.00	0	6. MT IMPa2 C-A488 C-A546_b_TileScan_001 (Stage 2 of 9)	00-fSSqMUTjmeaWBpAGZajn7j
255		Cell	2	0.000	1.000	479	11	ALL-CTRLS C-A488 C-A546 DAPI 8C1-siRNA-IMP-a2-a4 V2.00	0	6. MT IMPa2 C-A488 C-A546_b_TileScan_001 (Stage 2 of 9)	00-fSSqMUTjmeaWBpAGZajn7j
255		Cell	2	0.000	1.000	480	12	ALL-CTRLS C-A488 C-A546 DAPI 8C1-siRNA-IMP-a2-a4 V2.00	0	6. MT IMPa2 C-A488 C-A546_b_TileScan_001 (Stage 2 of 9)	00-fSSqMUTjmeaWBpAGZajn7j
255		Cell	2	0.000	1.000	481	13	ALL-CTRLS C-A488 C-A546 DAPI 8C1-siRNA-IMP-a2-a4 V2.00	0	6. MT IMPa2 C-A488 C-A546_b_TileScan_001 (Stage 2 of 9)	00-fSSqMUTjmeaWBpAGZajn7j
255		Cell	2	0.000	1.000	482	14	ALL-CTRLS C-A488 C-A546 DAPI 8C1-siRNA-IMP-a2-a4 V2.00	0	6. MT IMPa2 C-A488 C-A546_b_TileScan_001 (Stage 2 of 9)	00-fSSqMUTjmeaWBpAGZajn7j
255		Cell	2	0.000	1.000	483	15	ALL-CTRLS C-A488 C-A546 DAPI 8C1-siRNA-IMP-a2-a4 V2.00	0	6. MT IMPa2 C-A488 C-A546_b_TileScan_001 (Stage 2 of 9)	00-fSSqMUTjmeaWBpAGZajn7j
254		Cell	2	0.000	1.000	484	0	ALL-CTRLS C-A488 C-A546 DAPI 8C1-siRNA-IMP-a2-a4 V2.00	0	6. MT IMPa2 C-A488 C-A546_c_TileScan_001 (Stage 3 of 9)	00-GCfcYVQdf3w4Who4icaysf
254		Cell	2	0.000	1.000	485	1	ALL-CTRLS C-A488 C-A546 DAPI 8C1-siRNA-IMP-a2-a4 V2.00	0	6. MT IMPa2 C-A488 C-A546_c_TileScan_001 (Stage 3 of 9)	00-GCfcYVQdf3w4Who4icaysf
254		Cell	2	0.000	1.000	486	2	ALL-CTRLS C-A488 C-A546 DAPI 8C1-siRNA-IMP-a2-a4 V2.00	0	6. MT IMPa2 C-A488 C-A546_c_TileScan_001 (Stage 3 of 9)	00-GCfcYVQdf3w4Who4icaysf
255		Cell	2	0.000	1.000	487	3	ALL-CTRLS C-A488 C-A546 DAPI 8C1-siRNA-IMP-a2-a4 V2.00	0	6. MT IMPa2 C-A488 C-A546_c_TileScan_001 (Stage 3 of 9)	00-GCfcYVQdf3w4Who4icaysf
255		Cell	2	0.000	1.000	488	4	ALL-CTRLS C-A488 C-A546 DAPI 8C1-siRNA-IMP-a2-a4 V2.00	0	6. MT IMPa2 C-A488 C-A546_c_TileScan_001 (Stage 3 of 9)	00-GCfcYVQdf3w4Who4icaysf
255		Cell	2	0.000	1.000	489	5	ALL-CTRLS C-A488 C-A546 DAPI 8C1-siRNA-IMP-a2-a4 V2.00	0	6. MT IMPa2 C-A488 C-A546_c_TileScan_001 (Stage 3 of 9)	00-GCfcYVQdf3w4Who4icaysf
245		Cell	2	0.000	1.000	490	6	ALL-CTRLS C-A488 C-A546 DAPI 8C1-siRNA-IMP-a2-a4 V2.00	0	6. MT IMPa2 C-A488 C-A546_c_TileScan_001 (Stage 3 of 9)	00-GCfcYVQdf3w4Who4icaysf
254		Cell	2	0.000	1.000	491	7	ALL-CTRLS C-A488 C-A546 DAPI 8C1-siRNA-IMP-a2-a4 V2.00	0	6. MT IMPa2 C-A488 C-A546_c_TileScan_001 (Stage 3 of 9)	00-GCfcYVQdf3w4Who4icaysf
253		Cell	2	0.000	1.000	492	8	ALL-CTRLS C-A488 C-A546 DAPI 8C1-siRNA-IMP-a2-a4 V2.00	0	6. MT IMPa2 C-A488 C-A546_c_TileScan_001 (Stage 3 of 9)	00-GCfcYVQdf3w4Who4icaysf
254		Cell	2	0.000	1.000	493	9	ALL-CTRLS C-A488 C-A546 DAPI 8C1-siRNA-IMP-a2-a4 V2.00	0	6. MT IMPa2 C-A488 C-A546_c_TileScan_001 (Stage 3 of 9)	00-GCfcYVQdf3w4Who4icaysf
254		Cell	2	0.000	1.000	494	10	ALL-CTRLS C-A488 C-A546 DAPI 8C1-siRNA-IMP-a2-a4 V2.00	0	6. MT IMPa2 C-A488 C-A546_c_TileScan_001 (Stage 3 of 9)	00-GCfcYVQdf3w4Who4icaysf
255		Cell	2	0.000	1.000	495	11	ALL-CTRLS C-A488 C-A546 DAPI 8C1-siRNA-IMP-a2-a4 V2.00	0	6. MT IMPa2 C-A488 C-A546_c_TileScan_001 (Stage 3 of 9)	00-GCfcYVQdf3w4Who4icaysf
255		Cell	2	0.000	1.000	496	12	ALL-CTRLS C-A488 C-A546 DAPI 8C1-siRNA-IMP-a2-a4 V2.00	0	6. MT IMPa2 C-A488 C-A546_c_TileScan_001 (Stage 3 of 9)	00-GCfcYVQdf3w4Who4icaysf
255		Cell	2	0.000	1.000	497	13	ALL-CTRLS C-A488 C-A546 DAPI 8C1-siRNA-IMP-a2-a4 V2.00	0	6. MT IMPa2 C-A488 C-A546_c_TileScan_001 (Stage 3 of 9)	00-GCfcYVQdf3w4Who4icaysf
255		Cell	2	0.000	1.000	498	14	ALL-CTRLS C-A488 C-A546 DAPI 8C1-siRNA-IMP-a2-a4 V2.00	0	6. MT IMPa2 C-A488 C-A546_c_TileScan_001 (Stage 3 of 9)	00-GCfcYVQdf3w4Who4icaysf
255		Cell	2	0.000	1.000	499	15	ALL-CTRLS C-A488 C-A546 DAPI 8C1-siRNA-IMP-a2-a4 V2.00	0	6. MT IMPa2 C-A488 C-A546_c_TileScan_001 (Stage 3 of 9)	00-GCfcYVQdf3w4Who4icaysf
254		Cell	2	0.000	1.000	500	0	ALL-CTRLS C-A488 C-A546 DAPI 8C1-siRNA-IMP-a2-a4 V2.00	0	6. MT IMPa2 C-A488 C-A546_d_TileScan_001 (Stage 4 of 9)	00-8VTNQCkbsVghEvzCjh8YNN
254		Cell	2	0.000	1.000	501	1	ALL-CTRLS C-A488 C-A546 DAPI 8C1-siRNA-IMP-a2-a4 V2.00	0	6. MT IMPa2 C-A488 C-A546_d_TileScan_001 (Stage 4 of 9)	00-8VTNQCkbsVghEvzCjh8YNN
255		Cell	2	0.000	1.000	502	2	ALL-CTRLS C-A488 C-A546 DAPI 8C1-siRNA-IMP-a2-a4 V2.00	0	6. MT IMPa2 C-A488 C-A546_d_TileScan_001 (Stage 4 of 9)	00-8VTNQCkbsVghEvzCjh8YNN
254		Cell	2	0.000	1.000	503	3	ALL-CTRLS C-A488 C-A546 DAPI 8C1-siRNA-IMP-a2-a4 V2.00	0	6. MT IMPa2 C-A488 C-A546_d_TileScan_001 (Stage 4 of 9)	00-8VTNQCkbsVghEvzCjh8YNN
254		Cell	2	0.000	1.000	504	4	ALL-CTRLS C-A488 C-A546 DAPI 8C1-siRNA-IMP-a2-a4 V2.00	0	6. MT IMPa2 C-A488 C-A546_d_TileScan_001 (Stage 4 of 9)	00-8VTNQCkbsVghEvzCjh8YNN
247		Cell	2	0.000	1.000	505	5	ALL-CTRLS C-A488 C-A546 DAPI 8C1-siRNA-IMP-a2-a4 V2.00	0	6. MT IMPa2 C-A488 C-A546_d_TileScan_001 (Stage 4 of 9)	00-8VTNQCkbsVghEvzCjh8YNN
254		Cell	2	0.000	1.000	506	6	ALL-CTRLS C-A488 C-A546 DAPI 8C1-siRNA-IMP-a2-a4 V2.00	0	6. MT IMPa2 C-A488 C-A546_d_TileScan_001 (Stage 4 of 9)	00-8VTNQCkbsVghEvzCjh8YNN
254		Cell	2	0.000	1.000	507	7	ALL-CTRLS C-A488 C-A546 DAPI 8C1-siRNA-IMP-a2-a4 V2.00	0	6. MT IMPa2 C-A488 C-A546_d_TileScan_001 (Stage 4 of 9)	00-8VTNQCkbsVghEvzCjh8YNN
237		Cell	2	0.000	1.000	508	8	ALL-CTRLS C-A488 C-A546 DAPI 8C1-siRNA-IMP-a2-a4 V2.00	0	6. MT IMPa2 C-A488 C-A546_d_TileScan_001 (Stage 4 of 9)	00-8VTNQCkbsVghEvzCjh8YNN
247		Cell	2	0.000	1.000	509	9	ALL-CTRLS C-A488 C-A546 DAPI 8C1-siRNA-IMP-a2-a4 V2.00	0	6. MT IMPa2 C-A488 C-A546_d_TileScan_001 (Stage 4 of 9)	00-8VTNQCkbsVghEvzCjh8YNN
237		Cell	2	0.000	1.000	510	10	ALL-CTRLS C-A488 C-A546 DAPI 8C1-siRNA-IMP-a2-a4 V2.00	0	6. MT IMPa2 C-A488 C-A546_d_TileScan_001 (Stage 4 of 9)	00-8VTNQCkbsVghEvzCjh8YNN
255		Cell	2	0.000	1.000	511	11	ALL-CTRLS C-A488 C-A546 DAPI 8C1-siRNA-IMP-a2-a4 V2.00	0	6. MT IMPa2 C-A488 C-A546_d_TileScan_001 (Stage 4 of 9)	00-8VTNQCkbsVghEvzCjh8YNN
254		Cell	2	0.000	1.000	512	12	ALL-CTRLS C-A488 C-A546 DAPI 8C1-siRNA-IMP-a2-a4 V2.00	0	6. MT IMPa2 C-A488 C-A546_d_TileScan_001 (Stage 4 of 9)	00-8VTNQCkbsVghEvzCjh8YNN
254		Cell	2	0.000	1.000	513	13	ALL-CTRLS C-A488 C-A546 DAPI 8C1-siRNA-IMP-a2-a4 V2.00	0	6. MT IMPa2 C-A488 C-A546_d_TileScan_001 (Stage 4 of 9)	00-8VTNQCkbsVghEvzCjh8YNN
254		Cell	2	0.000	1.000	514	14	ALL-CTRLS C-A488 C-A546 DAPI 8C1-siRNA-IMP-a2-a4 V2.00	0	6. MT IMPa2 C-A488 C-A546_d_TileScan_001 (Stage 4 of 9)	00-8VTNQCkbsVghEvzCjh8YNN
255		Cell	2	0.000	1.000	515	15	ALL-CTRLS C-A488 C-A546 DAPI 8C1-siRNA-IMP-a2-a4 V2.00	0	6. MT IMPa2 C-A488 C-A546_d_TileScan_001 (Stage 4 of 9)	00-8VTNQCkbsVghEvzCjh8YNN
255		Cell	2	0.000	1.000	516	16	ALL-CTRLS C-A488 C-A546 DAPI 8C1-siRNA-IMP-a2-a4 V2.00	0	6. MT IMPa2 C-A488 C-A546_d_TileScan_001 (Stage 4 of 9)	00-8VTNQCkbsVghEvzCjh8YNN
255		Cell	2	0.000	1.000	517	17	ALL-CTRLS C-A488 C-A546 DAPI 8C1-siRNA-IMP-a2-a4 V2.00	0	6. MT IMPa2 C-A488 C-A546_d_TileScan_001 (Stage 4 of 9)	00-8VTNQCkbsVghEvzCjh8YNN
255		Cell	2	0.000	1.000	518	18	ALL-CTRLS C-A488 C-A546 DAPI 8C1-siRNA-IMP-a2-a4 V2.00	0	6. MT IMPa2 C-A488 C-A546_d_TileScan_001 (Stage 4 of 9)	00-8VTNQCkbsVghEvzCjh8YNN
255		Cell	2	0.000	1.000	519	0	ALL-CTRLS C-A488 C-A546 DAPI 8C1-siRNA-IMP-a2-a4 V2.00	0	6. MT IMPa2 C-A488 C-A546_e_TileScan_001 (Stage 5 of 9)	00-ySpiuR6VKWZK3wA3jQN6nd
255		Cell	2	0.000	1.000	520	1	ALL-CTRLS C-A488 C-A546 DAPI 8C1-siRNA-IMP-a2-a4 V2.00	0	6. MT IMPa2 C-A488 C-A546_e_TileScan_001 (Stage 5 of 9)	00-ySpiuR6VKWZK3wA3jQN6nd
255		Cell	2	0.000	1.000	521	2	ALL-CTRLS C-A488 C-A546 DAPI 8C1-siRNA-IMP-a2-a4 V2.00	0	6. MT IMPa2 C-A488 C-A546_e_TileScan_001 (Stage 5 of 9)	00-ySpiuR6VKWZK3wA3jQN6nd
254		Cell	2	0.000	1.000	522	3	ALL-CTRLS C-A488 C-A546 DAPI 8C1-siRNA-IMP-a2-a4 V2.00	0	6. MT IMPa2 C-A488 C-A546_e_TileScan_001 (Stage 5 of 9)	00-ySpiuR6VKWZK3wA3jQN6nd
255		Cell	2	0.000	1.000	523	4	ALL-CTRLS C-A488 C-A546 DAPI 8C1-siRNA-IMP-a2-a4 V2.00	0	6. MT IMPa2 C-A488 C-A546_e_TileScan_001 (Stage 5 of 9)	00-ySpiuR6VKWZK3wA3jQN6nd
254		Cell	2	0.000	1.000	524	5	ALL-CTRLS C-A488 C-A546 DAPI 8C1-siRNA-IMP-a2-a4 V2.00	0	6. MT IMPa2 C-A488 C-A546_e_TileScan_001 (Stage 5 of 9)	00-ySpiuR6VKWZK3wA3jQN6nd
255		Cell	2	0.000	1.000	525	6	ALL-CTRLS C-A488 C-A546 DAPI 8C1-siRNA-IMP-a2-a4 V2.00	0	6. MT IMPa2 C-A488 C-A546_e_TileScan_001 (Stage 5 of 9)	00-ySpiuR6VKWZK3wA3jQN6nd
255		Cell	2	0.000	1.000	526	7	ALL-CTRLS C-A488 C-A546 DAPI 8C1-siRNA-IMP-a2-a4 V2.00	0	6. MT IMPa2 C-A488 C-A546_e_TileScan_001 (Stage 5 of 9)	00-ySpiuR6VKWZK3wA3jQN6nd
251		Cell	2	0.000	1.000	527	8	ALL-CTRLS C-A488 C-A546 DAPI 8C1-siRNA-IMP-a2-a4 V2.00	0	6. MT IMPa2 C-A488 C-A546_e_TileScan_001 (Stage 5 of 9)	00-ySpiuR6VKWZK3wA3jQN6nd
247		Cell	2	0.000	1.000	528	9	ALL-CTRLS C-A488 C-A546 DAPI 8C1-siRNA-IMP-a2-a4 V2.00	0	6. MT IMPa2 C-A488 C-A546_e_TileScan_001 (Stage 5 of 9)	00-ySpiuR6VKWZK3wA3jQN6nd
251		Cell	2	0.000	1.000	529	10	ALL-CTRLS C-A488 C-A546 DAPI 8C1-siRNA-IMP-a2-a4 V2.00	0	6. MT IMPa2 C-A488 C-A546_e_TileScan_001 (Stage 5 of 9)	00-ySpiuR6VKWZK3wA3jQN6nd
221		Cell	2	0.000	1.000	530	11	ALL-CTRLS C-A488 C-A546 DAPI 8C1-siRNA-IMP-a2-a4 V2.00	0	6. MT IMPa2 C-A488 C-A546_e_TileScan_001 (Stage 5 of 9)	00-ySpiuR6VKWZK3wA3jQN6nd
240		Cell	2	0.000	1.000	531	12	ALL-CTRLS C-A488 C-A546 DAPI 8C1-siRNA-IMP-a2-a4 V2.00	0	6. MT IMPa2 C-A488 C-A546_e_TileScan_001 (Stage 5 of 9)	00-ySpiuR6VKWZK3wA3jQN6nd
254		Cell	2	0.000	1.000	532	13	ALL-CTRLS C-A488 C-A546 DAPI 8C1-siRNA-IMP-a2-a4 V2.00	0	6. MT IMPa2 C-A488 C-A546_e_TileScan_001 (Stage 5 of 9)	00-ySpiuR6VKWZK3wA3jQN6nd
254		Cell	2	0.000	1.000	533	14	ALL-CTRLS C-A488 C-A546 DAPI 8C1-siRNA-IMP-a2-a4 V2.00	0	6. MT IMPa2 C-A488 C-A546_e_TileScan_001 (Stage 5 of 9)	00-ySpiuR6VKWZK3wA3jQN6nd
255		Cell	2	0.000	1.000	534	15	ALL-CTRLS C-A488 C-A546 DAPI 8C1-siRNA-IMP-a2-a4 V2.00	0	6. MT IMPa2 C-A488 C-A546_e_TileScan_001 (Stage 5 of 9)	00-ySpiuR6VKWZK3wA3jQN6nd
255		Cell	2	0.000	1.000	535	16	ALL-CTRLS C-A488 C-A546 DAPI 8C1-siRNA-IMP-a2-a4 V2.00	0	6. MT IMPa2 C-A488 C-A546_e_TileScan_001 (Stage 5 of 9)	00-ySpiuR6VKWZK3wA3jQN6nd
254		Cell	2	0.000	1.000	536	0	ALL-CTRLS C-A488 C-A546 DAPI 8C1-siRNA-IMP-a2-a4 V2.00	0	6. MT IMPa2 C-A488 C-A546_f_TileScan_001 (Stage 6 of 9)	00-D9nMqbxuGaJp5F7BW8vBMg
254		Cell	2	0.000	1.000	537	1	ALL-CTRLS C-A488 C-A546 DAPI 8C1-siRNA-IMP-a2-a4 V2.00	0	6. MT IMPa2 C-A488 C-A546_f_TileScan_001 (Stage 6 of 9)	00-D9nMqbxuGaJp5F7BW8vBMg
255		Cell	2	0.000	1.000	538	2	ALL-CTRLS C-A488 C-A546 DAPI 8C1-siRNA-IMP-a2-a4 V2.00	0	6. MT IMPa2 C-A488 C-A546_f_TileScan_001 (Stage 6 of 9)	00-D9nMqbxuGaJp5F7BW8vBMg
254		Cell	2	0.000	1.000	539	3	ALL-CTRLS C-A488 C-A546 DAPI 8C1-siRNA-IMP-a2-a4 V2.00	0	6. MT IMPa2 C-A488 C-A546_f_TileScan_001 (Stage 6 of 9)	00-D9nMqbxuGaJp5F7BW8vBMg
70		Cell	2	0.000	1.000	540	4	ALL-CTRLS C-A488 C-A546 DAPI 8C1-siRNA-IMP-a2-a4 V2.00	0	6. MT IMPa2 C-A488 C-A546_f_TileScan_001 (Stage 6 of 9)	00-D9nMqbxuGaJp5F7BW8vBMg
254		Cell	2	0.000	1.000	541	5	ALL-CTRLS C-A488 C-A546 DAPI 8C1-siRNA-IMP-a2-a4 V2.00	0	6. MT IMPa2 C-A488 C-A546_f_TileScan_001 (Stage 6 of 9)	00-D9nMqbxuGaJp5F7BW8vBMg
255		Cell	2	0.000	1.000	542	6	ALL-CTRLS C-A488 C-A546 DAPI 8C1-siRNA-IMP-a2-a4 V2.00	0	6. MT IMPa2 C-A488 C-A546_f_TileScan_001 (Stage 6 of 9)	00-D9nMqbxuGaJp5F7BW8vBMg
254		Cell	2	0.000	1.000	543	7	ALL-CTRLS C-A488 C-A546 DAPI 8C1-siRNA-IMP-a2-a4 V2.00	0	6. MT IMPa2 C-A488 C-A546_f_TileScan_001 (Stage 6 of 9)	00-D9nMqbxuGaJp5F7BW8vBMg
255		Cell	2	0.000	1.000	544	8	ALL-CTRLS C-A488 C-A546 DAPI 8C1-siRNA-IMP-a2-a4 V2.00	0	6. MT IMPa2 C-A488 C-A546_f_TileScan_001 (Stage 6 of 9)	00-D9nMqbxuGaJp5F7BW8vBMg
254		Cell	2	0.000	1.000	545	9	ALL-CTRLS C-A488 C-A546 DAPI 8C1-siRNA-IMP-a2-a4 V2.00	0	6. MT IMPa2 C-A488 C-A546_f_TileScan_001 (Stage 6 of 9)	00-D9nMqbxuGaJp5F7BW8vBMg
255		Cell	2	0.000	1.000	546	10	ALL-CTRLS C-A488 C-A546 DAPI 8C1-siRNA-IMP-a2-a4 V2.00	0	6. MT IMPa2 C-A488 C-A546_f_TileScan_001 (Stage 6 of 9)	00-D9nMqbxuGaJp5F7BW8vBMg
255		Cell	2	0.000	1.000	547	11	ALL-CTRLS C-A488 C-A546 DAPI 8C1-siRNA-IMP-a2-a4 V2.00	0	6. MT IMPa2 C-A488 C-A546_f_TileScan_001 (Stage 6 of 9)	00-D9nMqbxuGaJp5F7BW8vBMg
255		Cell	2	0.000	1.000	548	12	ALL-CTRLS C-A488 C-A546 DAPI 8C1-siRNA-IMP-a2-a4 V2.00	0	6. MT IMPa2 C-A488 C-A546_f_TileScan_001 (Stage 6 of 9)	00-D9nMqbxuGaJp5F7BW8vBMg
255		Cell	2	0.000	1.000	549	0	ALL-CTRLS C-A488 C-A546 DAPI 8C1-siRNA-IMP-a2-a4 V2.00	0	6. MT IMPa2 C-A488 C-A546_g_TileScan_001 (Stage 7 of 9)	00-xyqUJLcyzPY5V2V6uxKDYe
254		Cell	2	0.000	1.000	550	1	ALL-CTRLS C-A488 C-A546 DAPI 8C1-siRNA-IMP-a2-a4 V2.00	0	6. MT IMPa2 C-A488 C-A546_g_TileScan_001 (Stage 7 of 9)	00-xyqUJLcyzPY5V2V6uxKDYe
254		Cell	2	0.000	1.000	551	2	ALL-CTRLS C-A488 C-A546 DAPI 8C1-siRNA-IMP-a2-a4 V2.00	0	6. MT IMPa2 C-A488 C-A546_g_TileScan_001 (Stage 7 of 9)	00-xyqUJLcyzPY5V2V6uxKDYe
254		Cell	2	0.000	1.000	552	3	ALL-CTRLS C-A488 C-A546 DAPI 8C1-siRNA-IMP-a2-a4 V2.00	0	6. MT IMPa2 C-A488 C-A546_g_TileScan_001 (Stage 7 of 9)	00-xyqUJLcyzPY5V2V6uxKDYe
254		Cell	2	0.000	1.000	553	4	ALL-CTRLS C-A488 C-A546 DAPI 8C1-siRNA-IMP-a2-a4 V2.00	0	6. MT IMPa2 C-A488 C-A546_g_TileScan_001 (Stage 7 of 9)	00-xyqUJLcyzPY5V2V6uxKDYe
255		Cell	2	0.000	1.000	554	5	ALL-CTRLS C-A488 C-A546 DAPI 8C1-siRNA-IMP-a2-a4 V2.00	0	6. MT IMPa2 C-A488 C-A546_g_TileScan_001 (Stage 7 of 9)	00-xyqUJLcyzPY5V2V6uxKDYe
254		Cell	2	0.000	1.000	555	6	ALL-CTRLS C-A488 C-A546 DAPI 8C1-siRNA-IMP-a2-a4 V2.00	0	6. MT IMPa2 C-A488 C-A546_g_TileScan_001 (Stage 7 of 9)	00-xyqUJLcyzPY5V2V6uxKDYe
255		Cell	2	0.000	1.000	556	7	ALL-CTRLS C-A488 C-A546 DAPI 8C1-siRNA-IMP-a2-a4 V2.00	0	6. MT IMPa2 C-A488 C-A546_g_TileScan_001 (Stage 7 of 9)	00-xyqUJLcyzPY5V2V6uxKDYe
254		Cell	2	0.000	1.000	557	8	ALL-CTRLS C-A488 C-A546 DAPI 8C1-siRNA-IMP-a2-a4 V2.00	0	6. MT IMPa2 C-A488 C-A546_g_TileScan_001 (Stage 7 of 9)	00-xyqUJLcyzPY5V2V6uxKDYe
255		Cell	2	0.000	1.000	558	9	ALL-CTRLS C-A488 C-A546 DAPI 8C1-siRNA-IMP-a2-a4 V2.00	0	6. MT IMPa2 C-A488 C-A546_g_TileScan_001 (Stage 7 of 9)	00-xyqUJLcyzPY5V2V6uxKDYe
254		Cell	2	0.000	1.000	559	10	ALL-CTRLS C-A488 C-A546 DAPI 8C1-siRNA-IMP-a2-a4 V2.00	0	6. MT IMPa2 C-A488 C-A546_g_TileScan_001 (Stage 7 of 9)	00-xyqUJLcyzPY5V2V6uxKDYe
73		Cell	2	0.000	1.000	560	11	ALL-CTRLS C-A488 C-A546 DAPI 8C1-siRNA-IMP-a2-a4 V2.00	0	6. MT IMPa2 C-A488 C-A546_g_TileScan_001 (Stage 7 of 9)	00-xyqUJLcyzPY5V2V6uxKDYe
68		Cell	2	0.000	1.000	561	12	ALL-CTRLS C-A488 C-A546 DAPI 8C1-siRNA-IMP-a2-a4 V2.00	0	6. MT IMPa2 C-A488 C-A546_g_TileScan_001 (Stage 7 of 9)	00-xyqUJLcyzPY5V2V6uxKDYe
255		Cell	2	0.000	1.000	562	13	ALL-CTRLS C-A488 C-A546 DAPI 8C1-siRNA-IMP-a2-a4 V2.00	0	6. MT IMPa2 C-A488 C-A546_g_TileScan_001 (Stage 7 of 9)	00-xyqUJLcyzPY5V2V6uxKDYe
255		Cell	2	0.000	1.000	563	14	ALL-CTRLS C-A488 C-A546 DAPI 8C1-siRNA-IMP-a2-a4 V2.00	0	6. MT IMPa2 C-A488 C-A546_g_TileScan_001 (Stage 7 of 9)	00-xyqUJLcyzPY5V2V6uxKDYe
255		Cell	2	0.000	1.000	564	15	ALL-CTRLS C-A488 C-A546 DAPI 8C1-siRNA-IMP-a2-a4 V2.00	0	6. MT IMPa2 C-A488 C-A546_g_TileScan_001 (Stage 7 of 9)	00-xyqUJLcyzPY5V2V6uxKDYe
255		Cell	2	0.000	1.000	565	16	ALL-CTRLS C-A488 C-A546 DAPI 8C1-siRNA-IMP-a2-a4 V2.00	0	6. MT IMPa2 C-A488 C-A546_g_TileScan_001 (Stage 7 of 9)	00-xyqUJLcyzPY5V2V6uxKDYe
254		Cell	2	0.000	1.000	566	0	ALL-CTRLS C-A488 C-A546 DAPI 8C1-siRNA-IMP-a2-a4 V2.00	0	6. MT IMPa2 C-A488 C-A546_h_TileScan_001 (Stage 8 of 9)	00-YGaFGQvqXjDJ2BomhdMXf6
255		Cell	2	0.000	1.000	567	1	ALL-CTRLS C-A488 C-A546 DAPI 8C1-siRNA-IMP-a2-a4 V2.00	0	6. MT IMPa2 C-A488 C-A546_h_TileScan_001 (Stage 8 of 9)	00-YGaFGQvqXjDJ2BomhdMXf6
73		Cell	2	0.000	1.000	568	2	ALL-CTRLS C-A488 C-A546 DAPI 8C1-siRNA-IMP-a2-a4 V2.00	0	6. MT IMPa2 C-A488 C-A546_h_TileScan_001 (Stage 8 of 9)	00-YGaFGQvqXjDJ2BomhdMXf6
254		Cell	2	0.000	1.000	569	3	ALL-CTRLS C-A488 C-A546 DAPI 8C1-siRNA-IMP-a2-a4 V2.00	0	6. MT IMPa2 C-A488 C-A546_h_TileScan_001 (Stage 8 of 9)	00-YGaFGQvqXjDJ2BomhdMXf6
214		Cell	2	0.000	1.000	570	4	ALL-CTRLS C-A488 C-A546 DAPI 8C1-siRNA-IMP-a2-a4 V2.00	0	6. MT IMPa2 C-A488 C-A546_h_TileScan_001 (Stage 8 of 9)	00-YGaFGQvqXjDJ2BomhdMXf6
254		Cell	2	0.000	1.000	571	0	ALL-CTRLS C-A488 C-A546 DAPI 8C1-siRNA-IMP-a2-a4 V2.00	0	6. MT IMPa2 C-A488 C-A546_i_TileScan_001 (Stage 9 of 9)	00-3bgAEqiYm5C8AQb3vdciwP
254		Cell	2	0.000	1.000	572	1	ALL-CTRLS C-A488 C-A546 DAPI 8C1-siRNA-IMP-a2-a4 V2.00	0	6. MT IMPa2 C-A488 C-A546_i_TileScan_001 (Stage 9 of 9)	00-3bgAEqiYm5C8AQb3vdciwP
238		Cell	2	0.000	1.000	573	2	ALL-CTRLS C-A488 C-A546 DAPI 8C1-siRNA-IMP-a2-a4 V2.00	0	6. MT IMPa2 C-A488 C-A546_i_TileScan_001 (Stage 9 of 9)	00-3bgAEqiYm5C8AQb3vdciwP
245		Cell	2	0.000	1.000	574	3	ALL-CTRLS C-A488 C-A546 DAPI 8C1-siRNA-IMP-a2-a4 V2.00	0	6. MT IMPa2 C-A488 C-A546_i_TileScan_001 (Stage 9 of 9)	00-3bgAEqiYm5C8AQb3vdciwP
255		Cell	2	0.000	1.000	575	4	ALL-CTRLS C-A488 C-A546 DAPI 8C1-siRNA-IMP-a2-a4 V2.00	0	6. MT IMPa2 C-A488 C-A546_i_TileScan_001 (Stage 9 of 9)	00-3bgAEqiYm5C8AQb3vdciwP
255		Cell	2	0.000	1.000	576	0	ALL-CTRLS C-A488 C-A546 DAPI 8C1-siRNA-IMP-a2-a4 V2.00	0	9. siRNA-IMPa2-10 C-A488 DAPI C-A546_a_TileScan_001 (Stage 1 of 9)	00-JwpMU4KEQ6Enfe6ATnRkyj
249		Cell	2	0.000	1.000	577	1	ALL-CTRLS C-A488 C-A546 DAPI 8C1-siRNA-IMP-a2-a4 V2.00	0	9. siRNA-IMPa2-10 C-A488 DAPI C-A546_a_TileScan_001 (Stage 1 of 9)	00-JwpMU4KEQ6Enfe6ATnRkyj
251		Cell	2	0.000	1.000	578	2	ALL-CTRLS C-A488 C-A546 DAPI 8C1-siRNA-IMP-a2-a4 V2.00	0	9. siRNA-IMPa2-10 C-A488 DAPI C-A546_a_TileScan_001 (Stage 1 of 9)	00-JwpMU4KEQ6Enfe6ATnRkyj
254		Cell	2	0.000	1.000	579	3	ALL-CTRLS C-A488 C-A546 DAPI 8C1-siRNA-IMP-a2-a4 V2.00	0	9. siRNA-IMPa2-10 C-A488 DAPI C-A546_a_TileScan_001 (Stage 1 of 9)	00-JwpMU4KEQ6Enfe6ATnRkyj
254		Cell	2	0.000	1.000	580	4	ALL-CTRLS C-A488 C-A546 DAPI 8C1-siRNA-IMP-a2-a4 V2.00	0	9. siRNA-IMPa2-10 C-A488 DAPI C-A546_a_TileScan_001 (Stage 1 of 9)	00-JwpMU4KEQ6Enfe6ATnRkyj
254		Cell	2	0.000	1.000	581	5	ALL-CTRLS C-A488 C-A546 DAPI 8C1-siRNA-IMP-a2-a4 V2.00	0	9. siRNA-IMPa2-10 C-A488 DAPI C-A546_a_TileScan_001 (Stage 1 of 9)	00-JwpMU4KEQ6Enfe6ATnRkyj
240		Cell	2	0.000	1.000	582	6	ALL-CTRLS C-A488 C-A546 DAPI 8C1-siRNA-IMP-a2-a4 V2.00	0	9. siRNA-IMPa2-10 C-A488 DAPI C-A546_a_TileScan_001 (Stage 1 of 9)	00-JwpMU4KEQ6Enfe6ATnRkyj
231		Cell	2	0.000	1.000	583	7	ALL-CTRLS C-A488 C-A546 DAPI 8C1-siRNA-IMP-a2-a4 V2.00	0	9. siRNA-IMPa2-10 C-A488 DAPI C-A546_a_TileScan_001 (Stage 1 of 9)	00-JwpMU4KEQ6Enfe6ATnRkyj
237		Cell	2	0.000	1.000	584	8	ALL-CTRLS C-A488 C-A546 DAPI 8C1-siRNA-IMP-a2-a4 V2.00	0	9. siRNA-IMPa2-10 C-A488 DAPI C-A546_a_TileScan_001 (Stage 1 of 9)	00-JwpMU4KEQ6Enfe6ATnRkyj
250		Cell	2	0.000	1.000	585	9	ALL-CTRLS C-A488 C-A546 DAPI 8C1-siRNA-IMP-a2-a4 V2.00	0	9. siRNA-IMPa2-10 C-A488 DAPI C-A546_a_TileScan_001 (Stage 1 of 9)	00-JwpMU4KEQ6Enfe6ATnRkyj
248		Cell	2	0.000	1.000	586	10	ALL-CTRLS C-A488 C-A546 DAPI 8C1-siRNA-IMP-a2-a4 V2.00	0	9. siRNA-IMPa2-10 C-A488 DAPI C-A546_a_TileScan_001 (Stage 1 of 9)	00-JwpMU4KEQ6Enfe6ATnRkyj
238		Cell	2	0.000	1.000	587	11	ALL-CTRLS C-A488 C-A546 DAPI 8C1-siRNA-IMP-a2-a4 V2.00	0	9. siRNA-IMPa2-10 C-A488 DAPI C-A546_a_TileScan_001 (Stage 1 of 9)	00-JwpMU4KEQ6Enfe6ATnRkyj
250		Cell	2	0.000	1.000	588	12	ALL-CTRLS C-A488 C-A546 DAPI 8C1-siRNA-IMP-a2-a4 V2.00	0	9. siRNA-IMPa2-10 C-A488 DAPI C-A546_a_TileScan_001 (Stage 1 of 9)	00-JwpMU4KEQ6Enfe6ATnRkyj
250		Cell	2	0.000	1.000	589	13	ALL-CTRLS C-A488 C-A546 DAPI 8C1-siRNA-IMP-a2-a4 V2.00	0	9. siRNA-IMPa2-10 C-A488 DAPI C-A546_a_TileScan_001 (Stage 1 of 9)	00-JwpMU4KEQ6Enfe6ATnRkyj
255		Cell	2	0.000	1.000	590	14	ALL-CTRLS C-A488 C-A546 DAPI 8C1-siRNA-IMP-a2-a4 V2.00	0	9. siRNA-IMPa2-10 C-A488 DAPI C-A546_a_TileScan_001 (Stage 1 of 9)	00-JwpMU4KEQ6Enfe6ATnRkyj
254		Cell	2	0.000	1.000	591	0	ALL-CTRLS C-A488 C-A546 DAPI 8C1-siRNA-IMP-a2-a4 V2.00	0	9. siRNA-IMPa2-10 C-A488 DAPI C-A546_b_TileScan_001 (Stage 2 of 9)	00-3fmEjNDvHvqseEvwrgZFrX
254		Cell	2	0.000	1.000	592	1	ALL-CTRLS C-A488 C-A546 DAPI 8C1-siRNA-IMP-a2-a4 V2.00	0	9. siRNA-IMPa2-10 C-A488 DAPI C-A546_b_TileScan_001 (Stage 2 of 9)	00-3fmEjNDvHvqseEvwrgZFrX
252		Cell	2	0.000	1.000	593	2	ALL-CTRLS C-A488 C-A546 DAPI 8C1-siRNA-IMP-a2-a4 V2.00	0	9. siRNA-IMPa2-10 C-A488 DAPI C-A546_b_TileScan_001 (Stage 2 of 9)	00-3fmEjNDvHvqseEvwrgZFrX
254		Cell	2	0.000	1.000	594	3	ALL-CTRLS C-A488 C-A546 DAPI 8C1-siRNA-IMP-a2-a4 V2.00	0	9. siRNA-IMPa2-10 C-A488 DAPI C-A546_b_TileScan_001 (Stage 2 of 9)	00-3fmEjNDvHvqseEvwrgZFrX
237		Cell	2	0.000	1.000	595	4	ALL-CTRLS C-A488 C-A546 DAPI 8C1-siRNA-IMP-a2-a4 V2.00	0	9. siRNA-IMPa2-10 C-A488 DAPI C-A546_b_TileScan_001 (Stage 2 of 9)	00-3fmEjNDvHvqseEvwrgZFrX
240		Cell	2	0.000	1.000	596	5	ALL-CTRLS C-A488 C-A546 DAPI 8C1-siRNA-IMP-a2-a4 V2.00	0	9. siRNA-IMPa2-10 C-A488 DAPI C-A546_b_TileScan_001 (Stage 2 of 9)	00-3fmEjNDvHvqseEvwrgZFrX
240		Cell	2	0.000	1.000	597	6	ALL-CTRLS C-A488 C-A546 DAPI 8C1-siRNA-IMP-a2-a4 V2.00	0	9. siRNA-IMPa2-10 C-A488 DAPI C-A546_b_TileScan_001 (Stage 2 of 9)	00-3fmEjNDvHvqseEvwrgZFrX
233		Cell	2	0.000	1.000	598	7	ALL-CTRLS C-A488 C-A546 DAPI 8C1-siRNA-IMP-a2-a4 V2.00	0	9. siRNA-IMPa2-10 C-A488 DAPI C-A546_b_TileScan_001 (Stage 2 of 9)	00-3fmEjNDvHvqseEvwrgZFrX
226		Cell	2	0.000	1.000	599	8	ALL-CTRLS C-A488 C-A546 DAPI 8C1-siRNA-IMP-a2-a4 V2.00	0	9. siRNA-IMPa2-10 C-A488 DAPI C-A546_b_TileScan_001 (Stage 2 of 9)	00-3fmEjNDvHvqseEvwrgZFrX
229		Cell	2	0.000	1.000	600	9	ALL-CTRLS C-A488 C-A546 DAPI 8C1-siRNA-IMP-a2-a4 V2.00	0	9. siRNA-IMPa2-10 C-A488 DAPI C-A546_b_TileScan_001 (Stage 2 of 9)	00-3fmEjNDvHvqseEvwrgZFrX
89		Cell	2	0.000	1.000	601	10	ALL-CTRLS C-A488 C-A546 DAPI 8C1-siRNA-IMP-a2-a4 V2.00	0	9. siRNA-IMPa2-10 C-A488 DAPI C-A546_b_TileScan_001 (Stage 2 of 9)	00-3fmEjNDvHvqseEvwrgZFrX
254		Cell	2	0.000	1.000	602	11	ALL-CTRLS C-A488 C-A546 DAPI 8C1-siRNA-IMP-a2-a4 V2.00	0	9. siRNA-IMPa2-10 C-A488 DAPI C-A546_b_TileScan_001 (Stage 2 of 9)	00-3fmEjNDvHvqseEvwrgZFrX
251		Cell	2	0.000	1.000	603	0	ALL-CTRLS C-A488 C-A546 DAPI 8C1-siRNA-IMP-a2-a4 V2.00	0	9. siRNA-IMPa2-10 C-A488 DAPI C-A546_c_TileScan_001 (Stage 3 of 9)	00-NhxGkMujVNGtpurP3LT9AU
254		Cell	2	0.000	1.000	604	1	ALL-CTRLS C-A488 C-A546 DAPI 8C1-siRNA-IMP-a2-a4 V2.00	0	9. siRNA-IMPa2-10 C-A488 DAPI C-A546_c_TileScan_001 (Stage 3 of 9)	00-NhxGkMujVNGtpurP3LT9AU
255		Cell	2	0.000	1.000	605	2	ALL-CTRLS C-A488 C-A546 DAPI 8C1-siRNA-IMP-a2-a4 V2.00	0	9. siRNA-IMPa2-10 C-A488 DAPI C-A546_c_TileScan_001 (Stage 3 of 9)	00-NhxGkMujVNGtpurP3LT9AU
245		Cell	2	0.000	1.000	606	3	ALL-CTRLS C-A488 C-A546 DAPI 8C1-siRNA-IMP-a2-a4 V2.00	0	9. siRNA-IMPa2-10 C-A488 DAPI C-A546_c_TileScan_001 (Stage 3 of 9)	00-NhxGkMujVNGtpurP3LT9AU
223		Cell	2	0.000	1.000	607	4	ALL-CTRLS C-A488 C-A546 DAPI 8C1-siRNA-IMP-a2-a4 V2.00	0	9. siRNA-IMPa2-10 C-A488 DAPI C-A546_c_TileScan_001 (Stage 3 of 9)	00-NhxGkMujVNGtpurP3LT9AU
221		Cell	2	0.000	1.000	608	5	ALL-CTRLS C-A488 C-A546 DAPI 8C1-siRNA-IMP-a2-a4 V2.00	0	9. siRNA-IMPa2-10 C-A488 DAPI C-A546_c_TileScan_001 (Stage 3 of 9)	00-NhxGkMujVNGtpurP3LT9AU
247		Cell	2	0.000	1.000	609	6	ALL-CTRLS C-A488 C-A546 DAPI 8C1-siRNA-IMP-a2-a4 V2.00	0	9. siRNA-IMPa2-10 C-A488 DAPI C-A546_c_TileScan_001 (Stage 3 of 9)	00-NhxGkMujVNGtpurP3LT9AU
252		Cell	2	0.000	1.000	610	7	ALL-CTRLS C-A488 C-A546 DAPI 8C1-siRNA-IMP-a2-a4 V2.00	0	9. siRNA-IMPa2-10 C-A488 DAPI C-A546_c_TileScan_001 (Stage 3 of 9)	00-NhxGkMujVNGtpurP3LT9AU
228		Cell	2	0.000	1.000	611	8	ALL-CTRLS C-A488 C-A546 DAPI 8C1-siRNA-IMP-a2-a4 V2.00	0	9. siRNA-IMPa2-10 C-A488 DAPI C-A546_c_TileScan_001 (Stage 3 of 9)	00-NhxGkMujVNGtpurP3LT9AU
193		Cell	2	0.000	1.000	612	9	ALL-CTRLS C-A488 C-A546 DAPI 8C1-siRNA-IMP-a2-a4 V2.00	0	9. siRNA-IMPa2-10 C-A488 DAPI C-A546_c_TileScan_001 (Stage 3 of 9)	00-NhxGkMujVNGtpurP3LT9AU
241		Cell	2	0.000	1.000	613	0	ALL-CTRLS C-A488 C-A546 DAPI 8C1-siRNA-IMP-a2-a4 V2.00	0	9. siRNA-IMPa2-10 C-A488 DAPI C-A546_d_TileScan_001 (Stage 4 of 9)	00-WycEbbNPhsXY68xJJEwuqW
213		Cell	2	0.000	1.000	614	1	ALL-CTRLS C-A488 C-A546 DAPI 8C1-siRNA-IMP-a2-a4 V2.00	0	9. siRNA-IMPa2-10 C-A488 DAPI C-A546_d_TileScan_001 (Stage 4 of 9)	00-WycEbbNPhsXY68xJJEwuqW
250		Cell	2	0.000	1.000	615	0	ALL-CTRLS C-A488 C-A546 DAPI 8C1-siRNA-IMP-a2-a4 V2.00	0	9. siRNA-IMPa2-10 C-A488 DAPI C-A546_e_TileScan_001 (Stage 5 of 9)	00-fdSMtgL2Gn4m3EtidmffLd
66		Cell	2	0.000	1.000	616	1	ALL-CTRLS C-A488 C-A546 DAPI 8C1-siRNA-IMP-a2-a4 V2.00	0	9. siRNA-IMPa2-10 C-A488 DAPI C-A546_e_TileScan_001 (Stage 5 of 9)	00-fdSMtgL2Gn4m3EtidmffLd
77		Cell	2	0.000	1.000	617	2	ALL-CTRLS C-A488 C-A546 DAPI 8C1-siRNA-IMP-a2-a4 V2.00	0	9. siRNA-IMPa2-10 C-A488 DAPI C-A546_e_TileScan_001 (Stage 5 of 9)	00-fdSMtgL2Gn4m3EtidmffLd
255		Cell	2	0.000	1.000	618	3	ALL-CTRLS C-A488 C-A546 DAPI 8C1-siRNA-IMP-a2-a4 V2.00	0	9. siRNA-IMPa2-10 C-A488 DAPI C-A546_e_TileScan_001 (Stage 5 of 9)	00-fdSMtgL2Gn4m3EtidmffLd
255		Cell	2	0.000	1.000	619	4	ALL-CTRLS C-A488 C-A546 DAPI 8C1-siRNA-IMP-a2-a4 V2.00	0	9. siRNA-IMPa2-10 C-A488 DAPI C-A546_e_TileScan_001 (Stage 5 of 9)	00-fdSMtgL2Gn4m3EtidmffLd
254		Cell	2	0.000	1.000	620	5	ALL-CTRLS C-A488 C-A546 DAPI 8C1-siRNA-IMP-a2-a4 V2.00	0	9. siRNA-IMPa2-10 C-A488 DAPI C-A546_e_TileScan_001 (Stage 5 of 9)	00-fdSMtgL2Gn4m3EtidmffLd
254		Cell	2	0.000	1.000	621	6	ALL-CTRLS C-A488 C-A546 DAPI 8C1-siRNA-IMP-a2-a4 V2.00	0	9. siRNA-IMPa2-10 C-A488 DAPI C-A546_e_TileScan_001 (Stage 5 of 9)	00-fdSMtgL2Gn4m3EtidmffLd
254		Cell	2	0.000	1.000	622	0	ALL-CTRLS C-A488 C-A546 DAPI 8C1-siRNA-IMP-a2-a4 V2.00	0	9. siRNA-IMPa2-10 C-A488 DAPI C-A546_f_TileScan_001 (Stage 6 of 9)	00-TWddJUshUs83dtWnkUN7jg
254		Cell	2	0.000	1.000	623	1	ALL-CTRLS C-A488 C-A546 DAPI 8C1-siRNA-IMP-a2-a4 V2.00	0	9. siRNA-IMPa2-10 C-A488 DAPI C-A546_f_TileScan_001 (Stage 6 of 9)	00-TWddJUshUs83dtWnkUN7jg
252		Cell	2	0.000	1.000	624	2	ALL-CTRLS C-A488 C-A546 DAPI 8C1-siRNA-IMP-a2-a4 V2.00	0	9. siRNA-IMPa2-10 C-A488 DAPI C-A546_f_TileScan_001 (Stage 6 of 9)	00-TWddJUshUs83dtWnkUN7jg
254		Cell	2	0.000	1.000	625	3	ALL-CTRLS C-A488 C-A546 DAPI 8C1-siRNA-IMP-a2-a4 V2.00	0	9. siRNA-IMPa2-10 C-A488 DAPI C-A546_f_TileScan_001 (Stage 6 of 9)	00-TWddJUshUs83dtWnkUN7jg
214		Cell	2	0.000	1.000	626	4	ALL-CTRLS C-A488 C-A546 DAPI 8C1-siRNA-IMP-a2-a4 V2.00	0	9. siRNA-IMPa2-10 C-A488 DAPI C-A546_f_TileScan_001 (Stage 6 of 9)	00-TWddJUshUs83dtWnkUN7jg
245		Cell	2	0.000	1.000	627	5	ALL-CTRLS C-A488 C-A546 DAPI 8C1-siRNA-IMP-a2-a4 V2.00	0	9. siRNA-IMPa2-10 C-A488 DAPI C-A546_f_TileScan_001 (Stage 6 of 9)	00-TWddJUshUs83dtWnkUN7jg
242		Cell	2	0.000	1.000	628	6	ALL-CTRLS C-A488 C-A546 DAPI 8C1-siRNA-IMP-a2-a4 V2.00	0	9. siRNA-IMPa2-10 C-A488 DAPI C-A546_f_TileScan_001 (Stage 6 of 9)	00-TWddJUshUs83dtWnkUN7jg
253		Cell	2	0.000	1.000	629	7	ALL-CTRLS C-A488 C-A546 DAPI 8C1-siRNA-IMP-a2-a4 V2.00	0	9. siRNA-IMPa2-10 C-A488 DAPI C-A546_f_TileScan_001 (Stage 6 of 9)	00-TWddJUshUs83dtWnkUN7jg
193		Cell	2	0.000	1.000	630	8	ALL-CTRLS C-A488 C-A546 DAPI 8C1-siRNA-IMP-a2-a4 V2.00	0	9. siRNA-IMPa2-10 C-A488 DAPI C-A546_f_TileScan_001 (Stage 6 of 9)	00-TWddJUshUs83dtWnkUN7jg
70		Cell	2	0.000	1.000	631	9	ALL-CTRLS C-A488 C-A546 DAPI 8C1-siRNA-IMP-a2-a4 V2.00	0	9. siRNA-IMPa2-10 C-A488 DAPI C-A546_f_TileScan_001 (Stage 6 of 9)	00-TWddJUshUs83dtWnkUN7jg
254		Cell	2	0.000	1.000	632	10	ALL-CTRLS C-A488 C-A546 DAPI 8C1-siRNA-IMP-a2-a4 V2.00	0	9. siRNA-IMPa2-10 C-A488 DAPI C-A546_f_TileScan_001 (Stage 6 of 9)	00-TWddJUshUs83dtWnkUN7jg
251		Cell	2	0.000	1.000	633	0	ALL-CTRLS C-A488 C-A546 DAPI 8C1-siRNA-IMP-a2-a4 V2.00	0	9. siRNA-IMPa2-10 C-A488 DAPI C-A546_h_TileScan_001 (Stage 8 of 9)	00-TtN8exjFs7BzSVEJVrGJRA
229		Cell	2	0.000	1.000	634	1	ALL-CTRLS C-A488 C-A546 DAPI 8C1-siRNA-IMP-a2-a4 V2.00	0	9. siRNA-IMPa2-10 C-A488 DAPI C-A546_h_TileScan_001 (Stage 8 of 9)	00-TtN8exjFs7BzSVEJVrGJRA
254		Cell	2	0.000	1.000	635	2	ALL-CTRLS C-A488 C-A546 DAPI 8C1-siRNA-IMP-a2-a4 V2.00	0	9. siRNA-IMPa2-10 C-A488 DAPI C-A546_h_TileScan_001 (Stage 8 of 9)	00-TtN8exjFs7BzSVEJVrGJRA
254		Cell	2	0.000	1.000	636	0	ALL-CTRLS C-A488 C-A546 DAPI 8C1-siRNA-IMP-a2-a4 V2.00	0	9. siRNA-IMPa2-10 C-A488 DAPI C-A546_i_TileScan_001 (Stage 9 of 9)	00-y4xXHT3Rtb6cQp7WJyg6B
237		Cell	2	0.000	1.000	637	1	ALL-CTRLS C-A488 C-A546 DAPI 8C1-siRNA-IMP-a2-a4 V2.00	0	9. siRNA-IMPa2-10 C-A488 DAPI C-A546_i_TileScan_001 (Stage 9 of 9)	00-y4xXHT3Rtb6cQp7WJyg6B
245		Cell	2	0.000	1.000	638	2	ALL-CTRLS C-A488 C-A546 DAPI 8C1-siRNA-IMP-a2-a4 V2.00	0	9. siRNA-IMPa2-10 C-A488 DAPI C-A546_i_TileScan_001 (Stage 9 of 9)	00-y4xXHT3Rtb6cQp7WJyg6B
206		Cell	2	0.000	1.000	639	3	ALL-CTRLS C-A488 C-A546 DAPI 8C1-siRNA-IMP-a2-a4 V2.00	0	9. siRNA-IMPa2-10 C-A488 DAPI C-A546_i_TileScan_001 (Stage 9 of 9)	00-y4xXHT3Rtb6cQp7WJyg6B
176		Cell	2	0.000	1.000	640	4	ALL-CTRLS C-A488 C-A546 DAPI 8C1-siRNA-IMP-a2-a4 V2.00	0	9. siRNA-IMPa2-10 C-A488 DAPI C-A546_i_TileScan_001 (Stage 9 of 9)	00-y4xXHT3Rtb6cQp7WJyg6B
255		Cell	2	0.000	1.000	641	5	ALL-CTRLS C-A488 C-A546 DAPI 8C1-siRNA-IMP-a2-a4 V2.00	0	9. siRNA-IMPa2-10 C-A488 DAPI C-A546_i_TileScan_001 (Stage 9 of 9)	00-y4xXHT3Rtb6cQp7WJyg6B
