# Supplementary material for: Development of a pipeline for automated, high-throughput analysis of paraspeckle proteins reveals specific roles for importin α proteins
Source: Sci Rep. 2017 Feb 27;7:43323. doi: 10.1038/srep43323 (PMC5379994; doi:10.1038/srep43323)
Supplement: Supplementary Dataset SD1-E [file srep43323-s7.zip › I8P/8C1-siRNA-IMPa2-PSF/_/ALL-CTRLS C-A488 C-A546 DAPI 8C1-siRNA-IMP-a2-a4 V2.00_Statistics/ALL-CTRLS C-A488 C-A546 DAPI 8C1-siRNA-IMP-a2-a4 V2.00_Cell_Intensity_Mean_Ch=1.csv]

Cell Intensity Mean Ch=1
====================
Value	Unit	Category	Channel	Birth [s]	Death [s]	ID	OriginalID	Original Component Name	Original Component ID	Original Image Name	Original Image ID
2.1482		Cell	1	0.000	1.000	0	0	ALL-CTRLS C-A488 C-A546 DAPI 8C1-siRNA-IMP-a2-a4 V2.00	0	12. siRNA-IMPa2-25 CA488 DAPI C-A546_a_TileScan_001 (Stage 1 of 9)	00-VEnpmdKgrgR9b8KSLJimHY
1.93148		Cell	1	0.000	1.000	1	1	ALL-CTRLS C-A488 C-A546 DAPI 8C1-siRNA-IMP-a2-a4 V2.00	0	12. siRNA-IMPa2-25 CA488 DAPI C-A546_a_TileScan_001 (Stage 1 of 9)	00-VEnpmdKgrgR9b8KSLJimHY
2.31241		Cell	1	0.000	1.000	2	2	ALL-CTRLS C-A488 C-A546 DAPI 8C1-siRNA-IMP-a2-a4 V2.00	0	12. siRNA-IMPa2-25 CA488 DAPI C-A546_a_TileScan_001 (Stage 1 of 9)	00-VEnpmdKgrgR9b8KSLJimHY
2.35298		Cell	1	0.000	1.000	3	3	ALL-CTRLS C-A488 C-A546 DAPI 8C1-siRNA-IMP-a2-a4 V2.00	0	12. siRNA-IMPa2-25 CA488 DAPI C-A546_a_TileScan_001 (Stage 1 of 9)	00-VEnpmdKgrgR9b8KSLJimHY
2.1512		Cell	1	0.000	1.000	4	4	ALL-CTRLS C-A488 C-A546 DAPI 8C1-siRNA-IMP-a2-a4 V2.00	0	12. siRNA-IMPa2-25 CA488 DAPI C-A546_a_TileScan_001 (Stage 1 of 9)	00-VEnpmdKgrgR9b8KSLJimHY
1.95503		Cell	1	0.000	1.000	5	5	ALL-CTRLS C-A488 C-A546 DAPI 8C1-siRNA-IMP-a2-a4 V2.00	0	12. siRNA-IMPa2-25 CA488 DAPI C-A546_a_TileScan_001 (Stage 1 of 9)	00-VEnpmdKgrgR9b8KSLJimHY
2.25129		Cell	1	0.000	1.000	6	6	ALL-CTRLS C-A488 C-A546 DAPI 8C1-siRNA-IMP-a2-a4 V2.00	0	12. siRNA-IMPa2-25 CA488 DAPI C-A546_a_TileScan_001 (Stage 1 of 9)	00-VEnpmdKgrgR9b8KSLJimHY
2.03789		Cell	1	0.000	1.000	7	7	ALL-CTRLS C-A488 C-A546 DAPI 8C1-siRNA-IMP-a2-a4 V2.00	0	12. siRNA-IMPa2-25 CA488 DAPI C-A546_a_TileScan_001 (Stage 1 of 9)	00-VEnpmdKgrgR9b8KSLJimHY
2.04312		Cell	1	0.000	1.000	8	8	ALL-CTRLS C-A488 C-A546 DAPI 8C1-siRNA-IMP-a2-a4 V2.00	0	12. siRNA-IMPa2-25 CA488 DAPI C-A546_a_TileScan_001 (Stage 1 of 9)	00-VEnpmdKgrgR9b8KSLJimHY
1.96143		Cell	1	0.000	1.000	9	9	ALL-CTRLS C-A488 C-A546 DAPI 8C1-siRNA-IMP-a2-a4 V2.00	0	12. siRNA-IMPa2-25 CA488 DAPI C-A546_a_TileScan_001 (Stage 1 of 9)	00-VEnpmdKgrgR9b8KSLJimHY
1.99361		Cell	1	0.000	1.000	10	10	ALL-CTRLS C-A488 C-A546 DAPI 8C1-siRNA-IMP-a2-a4 V2.00	0	12. siRNA-IMPa2-25 CA488 DAPI C-A546_a_TileScan_001 (Stage 1 of 9)	00-VEnpmdKgrgR9b8KSLJimHY
2.07973		Cell	1	0.000	1.000	11	11	ALL-CTRLS C-A488 C-A546 DAPI 8C1-siRNA-IMP-a2-a4 V2.00	0	12. siRNA-IMPa2-25 CA488 DAPI C-A546_a_TileScan_001 (Stage 1 of 9)	00-VEnpmdKgrgR9b8KSLJimHY
1.70817		Cell	1	0.000	1.000	12	12	ALL-CTRLS C-A488 C-A546 DAPI 8C1-siRNA-IMP-a2-a4 V2.00	0	12. siRNA-IMPa2-25 CA488 DAPI C-A546_a_TileScan_001 (Stage 1 of 9)	00-VEnpmdKgrgR9b8KSLJimHY
1.96218		Cell	1	0.000	1.000	13	13	ALL-CTRLS C-A488 C-A546 DAPI 8C1-siRNA-IMP-a2-a4 V2.00	0	12. siRNA-IMPa2-25 CA488 DAPI C-A546_a_TileScan_001 (Stage 1 of 9)	00-VEnpmdKgrgR9b8KSLJimHY
2.71879		Cell	1	0.000	1.000	14	14	ALL-CTRLS C-A488 C-A546 DAPI 8C1-siRNA-IMP-a2-a4 V2.00	0	12. siRNA-IMPa2-25 CA488 DAPI C-A546_a_TileScan_001 (Stage 1 of 9)	00-VEnpmdKgrgR9b8KSLJimHY
2.25988		Cell	1	0.000	1.000	15	15	ALL-CTRLS C-A488 C-A546 DAPI 8C1-siRNA-IMP-a2-a4 V2.00	0	12. siRNA-IMPa2-25 CA488 DAPI C-A546_a_TileScan_001 (Stage 1 of 9)	00-VEnpmdKgrgR9b8KSLJimHY
2.70396		Cell	1	0.000	1.000	16	16	ALL-CTRLS C-A488 C-A546 DAPI 8C1-siRNA-IMP-a2-a4 V2.00	0	12. siRNA-IMPa2-25 CA488 DAPI C-A546_a_TileScan_001 (Stage 1 of 9)	00-VEnpmdKgrgR9b8KSLJimHY
2.67638		Cell	1	0.000	1.000	17	17	ALL-CTRLS C-A488 C-A546 DAPI 8C1-siRNA-IMP-a2-a4 V2.00	0	12. siRNA-IMPa2-25 CA488 DAPI C-A546_a_TileScan_001 (Stage 1 of 9)	00-VEnpmdKgrgR9b8KSLJimHY
2.04851		Cell	1	0.000	1.000	18	18	ALL-CTRLS C-A488 C-A546 DAPI 8C1-siRNA-IMP-a2-a4 V2.00	0	12. siRNA-IMPa2-25 CA488 DAPI C-A546_a_TileScan_001 (Stage 1 of 9)	00-VEnpmdKgrgR9b8KSLJimHY
2.27754		Cell	1	0.000	1.000	19	19	ALL-CTRLS C-A488 C-A546 DAPI 8C1-siRNA-IMP-a2-a4 V2.00	0	12. siRNA-IMPa2-25 CA488 DAPI C-A546_a_TileScan_001 (Stage 1 of 9)	00-VEnpmdKgrgR9b8KSLJimHY
1.79632		Cell	1	0.000	1.000	20	0	ALL-CTRLS C-A488 C-A546 DAPI 8C1-siRNA-IMP-a2-a4 V2.00	0	12. siRNA-IMPa2-25 CA488 DAPI C-A546_b_TileScan_001 (Stage 2 of 9)	00-BhoVeZnwXL2LKspT8fbJmm
2.11453		Cell	1	0.000	1.000	21	1	ALL-CTRLS C-A488 C-A546 DAPI 8C1-siRNA-IMP-a2-a4 V2.00	0	12. siRNA-IMPa2-25 CA488 DAPI C-A546_b_TileScan_001 (Stage 2 of 9)	00-BhoVeZnwXL2LKspT8fbJmm
2.14543		Cell	1	0.000	1.000	22	2	ALL-CTRLS C-A488 C-A546 DAPI 8C1-siRNA-IMP-a2-a4 V2.00	0	12. siRNA-IMPa2-25 CA488 DAPI C-A546_b_TileScan_001 (Stage 2 of 9)	00-BhoVeZnwXL2LKspT8fbJmm
1.93143		Cell	1	0.000	1.000	23	3	ALL-CTRLS C-A488 C-A546 DAPI 8C1-siRNA-IMP-a2-a4 V2.00	0	12. siRNA-IMPa2-25 CA488 DAPI C-A546_b_TileScan_001 (Stage 2 of 9)	00-BhoVeZnwXL2LKspT8fbJmm
1.9779		Cell	1	0.000	1.000	24	4	ALL-CTRLS C-A488 C-A546 DAPI 8C1-siRNA-IMP-a2-a4 V2.00	0	12. siRNA-IMPa2-25 CA488 DAPI C-A546_b_TileScan_001 (Stage 2 of 9)	00-BhoVeZnwXL2LKspT8fbJmm
2.03381		Cell	1	0.000	1.000	25	5	ALL-CTRLS C-A488 C-A546 DAPI 8C1-siRNA-IMP-a2-a4 V2.00	0	12. siRNA-IMPa2-25 CA488 DAPI C-A546_b_TileScan_001 (Stage 2 of 9)	00-BhoVeZnwXL2LKspT8fbJmm
1.88899		Cell	1	0.000	1.000	26	6	ALL-CTRLS C-A488 C-A546 DAPI 8C1-siRNA-IMP-a2-a4 V2.00	0	12. siRNA-IMPa2-25 CA488 DAPI C-A546_b_TileScan_001 (Stage 2 of 9)	00-BhoVeZnwXL2LKspT8fbJmm
1.85082		Cell	1	0.000	1.000	27	7	ALL-CTRLS C-A488 C-A546 DAPI 8C1-siRNA-IMP-a2-a4 V2.00	0	12. siRNA-IMPa2-25 CA488 DAPI C-A546_b_TileScan_001 (Stage 2 of 9)	00-BhoVeZnwXL2LKspT8fbJmm
2.13325		Cell	1	0.000	1.000	28	8	ALL-CTRLS C-A488 C-A546 DAPI 8C1-siRNA-IMP-a2-a4 V2.00	0	12. siRNA-IMPa2-25 CA488 DAPI C-A546_b_TileScan_001 (Stage 2 of 9)	00-BhoVeZnwXL2LKspT8fbJmm
2.04362		Cell	1	0.000	1.000	29	9	ALL-CTRLS C-A488 C-A546 DAPI 8C1-siRNA-IMP-a2-a4 V2.00	0	12. siRNA-IMPa2-25 CA488 DAPI C-A546_b_TileScan_001 (Stage 2 of 9)	00-BhoVeZnwXL2LKspT8fbJmm
2.0107		Cell	1	0.000	1.000	30	10	ALL-CTRLS C-A488 C-A546 DAPI 8C1-siRNA-IMP-a2-a4 V2.00	0	12. siRNA-IMPa2-25 CA488 DAPI C-A546_b_TileScan_001 (Stage 2 of 9)	00-BhoVeZnwXL2LKspT8fbJmm
2.05732		Cell	1	0.000	1.000	31	11	ALL-CTRLS C-A488 C-A546 DAPI 8C1-siRNA-IMP-a2-a4 V2.00	0	12. siRNA-IMPa2-25 CA488 DAPI C-A546_b_TileScan_001 (Stage 2 of 9)	00-BhoVeZnwXL2LKspT8fbJmm
3.12876		Cell	1	0.000	1.000	32	12	ALL-CTRLS C-A488 C-A546 DAPI 8C1-siRNA-IMP-a2-a4 V2.00	0	12. siRNA-IMPa2-25 CA488 DAPI C-A546_b_TileScan_001 (Stage 2 of 9)	00-BhoVeZnwXL2LKspT8fbJmm
1.87751		Cell	1	0.000	1.000	33	0	ALL-CTRLS C-A488 C-A546 DAPI 8C1-siRNA-IMP-a2-a4 V2.00	0	12. siRNA-IMPa2-25 CA488 DAPI C-A546_c_TileScan_001 (Stage 3 of 9)	00-QPrVm5ArptQzbwoxzBQsqg
1.87299		Cell	1	0.000	1.000	34	1	ALL-CTRLS C-A488 C-A546 DAPI 8C1-siRNA-IMP-a2-a4 V2.00	0	12. siRNA-IMPa2-25 CA488 DAPI C-A546_c_TileScan_001 (Stage 3 of 9)	00-QPrVm5ArptQzbwoxzBQsqg
2.02802		Cell	1	0.000	1.000	35	2	ALL-CTRLS C-A488 C-A546 DAPI 8C1-siRNA-IMP-a2-a4 V2.00	0	12. siRNA-IMPa2-25 CA488 DAPI C-A546_c_TileScan_001 (Stage 3 of 9)	00-QPrVm5ArptQzbwoxzBQsqg
1.81542		Cell	1	0.000	1.000	36	3	ALL-CTRLS C-A488 C-A546 DAPI 8C1-siRNA-IMP-a2-a4 V2.00	0	12. siRNA-IMPa2-25 CA488 DAPI C-A546_c_TileScan_001 (Stage 3 of 9)	00-QPrVm5ArptQzbwoxzBQsqg
1.81908		Cell	1	0.000	1.000	37	4	ALL-CTRLS C-A488 C-A546 DAPI 8C1-siRNA-IMP-a2-a4 V2.00	0	12. siRNA-IMPa2-25 CA488 DAPI C-A546_c_TileScan_001 (Stage 3 of 9)	00-QPrVm5ArptQzbwoxzBQsqg
1.7384		Cell	1	0.000	1.000	38	5	ALL-CTRLS C-A488 C-A546 DAPI 8C1-siRNA-IMP-a2-a4 V2.00	0	12. siRNA-IMPa2-25 CA488 DAPI C-A546_c_TileScan_001 (Stage 3 of 9)	00-QPrVm5ArptQzbwoxzBQsqg
1.70523		Cell	1	0.000	1.000	39	6	ALL-CTRLS C-A488 C-A546 DAPI 8C1-siRNA-IMP-a2-a4 V2.00	0	12. siRNA-IMPa2-25 CA488 DAPI C-A546_c_TileScan_001 (Stage 3 of 9)	00-QPrVm5ArptQzbwoxzBQsqg
2.01316		Cell	1	0.000	1.000	40	0	ALL-CTRLS C-A488 C-A546 DAPI 8C1-siRNA-IMP-a2-a4 V2.00	0	12. siRNA-IMPa2-25 CA488 DAPI C-A546_d_TileScan_001 (Stage 4 of 9)	00-o76ESeEUo4NKCs29sMk9cS
1.96942		Cell	1	0.000	1.000	41	1	ALL-CTRLS C-A488 C-A546 DAPI 8C1-siRNA-IMP-a2-a4 V2.00	0	12. siRNA-IMPa2-25 CA488 DAPI C-A546_d_TileScan_001 (Stage 4 of 9)	00-o76ESeEUo4NKCs29sMk9cS
2.0689		Cell	1	0.000	1.000	42	2	ALL-CTRLS C-A488 C-A546 DAPI 8C1-siRNA-IMP-a2-a4 V2.00	0	12. siRNA-IMPa2-25 CA488 DAPI C-A546_d_TileScan_001 (Stage 4 of 9)	00-o76ESeEUo4NKCs29sMk9cS
2.06923		Cell	1	0.000	1.000	43	3	ALL-CTRLS C-A488 C-A546 DAPI 8C1-siRNA-IMP-a2-a4 V2.00	0	12. siRNA-IMPa2-25 CA488 DAPI C-A546_d_TileScan_001 (Stage 4 of 9)	00-o76ESeEUo4NKCs29sMk9cS
2.2369		Cell	1	0.000	1.000	44	4	ALL-CTRLS C-A488 C-A546 DAPI 8C1-siRNA-IMP-a2-a4 V2.00	0	12. siRNA-IMPa2-25 CA488 DAPI C-A546_d_TileScan_001 (Stage 4 of 9)	00-o76ESeEUo4NKCs29sMk9cS
1.83599		Cell	1	0.000	1.000	45	5	ALL-CTRLS C-A488 C-A546 DAPI 8C1-siRNA-IMP-a2-a4 V2.00	0	12. siRNA-IMPa2-25 CA488 DAPI C-A546_d_TileScan_001 (Stage 4 of 9)	00-o76ESeEUo4NKCs29sMk9cS
2.13222		Cell	1	0.000	1.000	46	6	ALL-CTRLS C-A488 C-A546 DAPI 8C1-siRNA-IMP-a2-a4 V2.00	0	12. siRNA-IMPa2-25 CA488 DAPI C-A546_d_TileScan_001 (Stage 4 of 9)	00-o76ESeEUo4NKCs29sMk9cS
2.03976		Cell	1	0.000	1.000	47	7	ALL-CTRLS C-A488 C-A546 DAPI 8C1-siRNA-IMP-a2-a4 V2.00	0	12. siRNA-IMPa2-25 CA488 DAPI C-A546_d_TileScan_001 (Stage 4 of 9)	00-o76ESeEUo4NKCs29sMk9cS
1.94973		Cell	1	0.000	1.000	48	8	ALL-CTRLS C-A488 C-A546 DAPI 8C1-siRNA-IMP-a2-a4 V2.00	0	12. siRNA-IMPa2-25 CA488 DAPI C-A546_d_TileScan_001 (Stage 4 of 9)	00-o76ESeEUo4NKCs29sMk9cS
1.88157		Cell	1	0.000	1.000	49	9	ALL-CTRLS C-A488 C-A546 DAPI 8C1-siRNA-IMP-a2-a4 V2.00	0	12. siRNA-IMPa2-25 CA488 DAPI C-A546_d_TileScan_001 (Stage 4 of 9)	00-o76ESeEUo4NKCs29sMk9cS
1.73029		Cell	1	0.000	1.000	50	10	ALL-CTRLS C-A488 C-A546 DAPI 8C1-siRNA-IMP-a2-a4 V2.00	0	12. siRNA-IMPa2-25 CA488 DAPI C-A546_d_TileScan_001 (Stage 4 of 9)	00-o76ESeEUo4NKCs29sMk9cS
2.43049		Cell	1	0.000	1.000	51	11	ALL-CTRLS C-A488 C-A546 DAPI 8C1-siRNA-IMP-a2-a4 V2.00	0	12. siRNA-IMPa2-25 CA488 DAPI C-A546_d_TileScan_001 (Stage 4 of 9)	00-o76ESeEUo4NKCs29sMk9cS
2.39218		Cell	1	0.000	1.000	52	12	ALL-CTRLS C-A488 C-A546 DAPI 8C1-siRNA-IMP-a2-a4 V2.00	0	12. siRNA-IMPa2-25 CA488 DAPI C-A546_d_TileScan_001 (Stage 4 of 9)	00-o76ESeEUo4NKCs29sMk9cS
1.95529		Cell	1	0.000	1.000	53	13	ALL-CTRLS C-A488 C-A546 DAPI 8C1-siRNA-IMP-a2-a4 V2.00	0	12. siRNA-IMPa2-25 CA488 DAPI C-A546_d_TileScan_001 (Stage 4 of 9)	00-o76ESeEUo4NKCs29sMk9cS
1.68104		Cell	1	0.000	1.000	54	14	ALL-CTRLS C-A488 C-A546 DAPI 8C1-siRNA-IMP-a2-a4 V2.00	0	12. siRNA-IMPa2-25 CA488 DAPI C-A546_d_TileScan_001 (Stage 4 of 9)	00-o76ESeEUo4NKCs29sMk9cS
2.70273		Cell	1	0.000	1.000	55	15	ALL-CTRLS C-A488 C-A546 DAPI 8C1-siRNA-IMP-a2-a4 V2.00	0	12. siRNA-IMPa2-25 CA488 DAPI C-A546_d_TileScan_001 (Stage 4 of 9)	00-o76ESeEUo4NKCs29sMk9cS
1.94182		Cell	1	0.000	1.000	56	16	ALL-CTRLS C-A488 C-A546 DAPI 8C1-siRNA-IMP-a2-a4 V2.00	0	12. siRNA-IMPa2-25 CA488 DAPI C-A546_d_TileScan_001 (Stage 4 of 9)	00-o76ESeEUo4NKCs29sMk9cS
2.13953		Cell	1	0.000	1.000	57	17	ALL-CTRLS C-A488 C-A546 DAPI 8C1-siRNA-IMP-a2-a4 V2.00	0	12. siRNA-IMPa2-25 CA488 DAPI C-A546_d_TileScan_001 (Stage 4 of 9)	00-o76ESeEUo4NKCs29sMk9cS
2.21331		Cell	1	0.000	1.000	58	18	ALL-CTRLS C-A488 C-A546 DAPI 8C1-siRNA-IMP-a2-a4 V2.00	0	12. siRNA-IMPa2-25 CA488 DAPI C-A546_d_TileScan_001 (Stage 4 of 9)	00-o76ESeEUo4NKCs29sMk9cS
2.21941		Cell	1	0.000	1.000	59	19	ALL-CTRLS C-A488 C-A546 DAPI 8C1-siRNA-IMP-a2-a4 V2.00	0	12. siRNA-IMPa2-25 CA488 DAPI C-A546_d_TileScan_001 (Stage 4 of 9)	00-o76ESeEUo4NKCs29sMk9cS
2.46332		Cell	1	0.000	1.000	60	20	ALL-CTRLS C-A488 C-A546 DAPI 8C1-siRNA-IMP-a2-a4 V2.00	0	12. siRNA-IMPa2-25 CA488 DAPI C-A546_d_TileScan_001 (Stage 4 of 9)	00-o76ESeEUo4NKCs29sMk9cS
1.63761		Cell	1	0.000	1.000	61	0	ALL-CTRLS C-A488 C-A546 DAPI 8C1-siRNA-IMP-a2-a4 V2.00	0	12. siRNA-IMPa2-25 CA488 DAPI C-A546_e_TileScan_001 (Stage 5 of 9)	00-jnYwVNTLNebYQob8d3z2X3
1.88095		Cell	1	0.000	1.000	62	1	ALL-CTRLS C-A488 C-A546 DAPI 8C1-siRNA-IMP-a2-a4 V2.00	0	12. siRNA-IMPa2-25 CA488 DAPI C-A546_e_TileScan_001 (Stage 5 of 9)	00-jnYwVNTLNebYQob8d3z2X3
1.81226		Cell	1	0.000	1.000	63	2	ALL-CTRLS C-A488 C-A546 DAPI 8C1-siRNA-IMP-a2-a4 V2.00	0	12. siRNA-IMPa2-25 CA488 DAPI C-A546_e_TileScan_001 (Stage 5 of 9)	00-jnYwVNTLNebYQob8d3z2X3
2.54943		Cell	1	0.000	1.000	64	3	ALL-CTRLS C-A488 C-A546 DAPI 8C1-siRNA-IMP-a2-a4 V2.00	0	12. siRNA-IMPa2-25 CA488 DAPI C-A546_e_TileScan_001 (Stage 5 of 9)	00-jnYwVNTLNebYQob8d3z2X3
2.13479		Cell	1	0.000	1.000	65	4	ALL-CTRLS C-A488 C-A546 DAPI 8C1-siRNA-IMP-a2-a4 V2.00	0	12. siRNA-IMPa2-25 CA488 DAPI C-A546_e_TileScan_001 (Stage 5 of 9)	00-jnYwVNTLNebYQob8d3z2X3
2.84756		Cell	1	0.000	1.000	66	5	ALL-CTRLS C-A488 C-A546 DAPI 8C1-siRNA-IMP-a2-a4 V2.00	0	12. siRNA-IMPa2-25 CA488 DAPI C-A546_e_TileScan_001 (Stage 5 of 9)	00-jnYwVNTLNebYQob8d3z2X3
2.0109		Cell	1	0.000	1.000	67	6	ALL-CTRLS C-A488 C-A546 DAPI 8C1-siRNA-IMP-a2-a4 V2.00	0	12. siRNA-IMPa2-25 CA488 DAPI C-A546_e_TileScan_001 (Stage 5 of 9)	00-jnYwVNTLNebYQob8d3z2X3
2.11503		Cell	1	0.000	1.000	68	7	ALL-CTRLS C-A488 C-A546 DAPI 8C1-siRNA-IMP-a2-a4 V2.00	0	12. siRNA-IMPa2-25 CA488 DAPI C-A546_e_TileScan_001 (Stage 5 of 9)	00-jnYwVNTLNebYQob8d3z2X3
2.72383		Cell	1	0.000	1.000	69	8	ALL-CTRLS C-A488 C-A546 DAPI 8C1-siRNA-IMP-a2-a4 V2.00	0	12. siRNA-IMPa2-25 CA488 DAPI C-A546_e_TileScan_001 (Stage 5 of 9)	00-jnYwVNTLNebYQob8d3z2X3
2.0742		Cell	1	0.000	1.000	70	9	ALL-CTRLS C-A488 C-A546 DAPI 8C1-siRNA-IMP-a2-a4 V2.00	0	12. siRNA-IMPa2-25 CA488 DAPI C-A546_e_TileScan_001 (Stage 5 of 9)	00-jnYwVNTLNebYQob8d3z2X3
2.17561		Cell	1	0.000	1.000	71	0	ALL-CTRLS C-A488 C-A546 DAPI 8C1-siRNA-IMP-a2-a4 V2.00	0	12. siRNA-IMPa2-25 CA488 DAPI C-A546_f_TileScan_001 (Stage 6 of 9)	00-kKJotW8PvDUoueVALwZB6k
1.95683		Cell	1	0.000	1.000	72	1	ALL-CTRLS C-A488 C-A546 DAPI 8C1-siRNA-IMP-a2-a4 V2.00	0	12. siRNA-IMPa2-25 CA488 DAPI C-A546_f_TileScan_001 (Stage 6 of 9)	00-kKJotW8PvDUoueVALwZB6k
1.70175		Cell	1	0.000	1.000	73	2	ALL-CTRLS C-A488 C-A546 DAPI 8C1-siRNA-IMP-a2-a4 V2.00	0	12. siRNA-IMPa2-25 CA488 DAPI C-A546_f_TileScan_001 (Stage 6 of 9)	00-kKJotW8PvDUoueVALwZB6k
1.77805		Cell	1	0.000	1.000	74	3	ALL-CTRLS C-A488 C-A546 DAPI 8C1-siRNA-IMP-a2-a4 V2.00	0	12. siRNA-IMPa2-25 CA488 DAPI C-A546_f_TileScan_001 (Stage 6 of 9)	00-kKJotW8PvDUoueVALwZB6k
1.88954		Cell	1	0.000	1.000	75	4	ALL-CTRLS C-A488 C-A546 DAPI 8C1-siRNA-IMP-a2-a4 V2.00	0	12. siRNA-IMPa2-25 CA488 DAPI C-A546_f_TileScan_001 (Stage 6 of 9)	00-kKJotW8PvDUoueVALwZB6k
1.75067		Cell	1	0.000	1.000	76	5	ALL-CTRLS C-A488 C-A546 DAPI 8C1-siRNA-IMP-a2-a4 V2.00	0	12. siRNA-IMPa2-25 CA488 DAPI C-A546_f_TileScan_001 (Stage 6 of 9)	00-kKJotW8PvDUoueVALwZB6k
1.90045		Cell	1	0.000	1.000	77	6	ALL-CTRLS C-A488 C-A546 DAPI 8C1-siRNA-IMP-a2-a4 V2.00	0	12. siRNA-IMPa2-25 CA488 DAPI C-A546_f_TileScan_001 (Stage 6 of 9)	00-kKJotW8PvDUoueVALwZB6k
2.23417		Cell	1	0.000	1.000	78	7	ALL-CTRLS C-A488 C-A546 DAPI 8C1-siRNA-IMP-a2-a4 V2.00	0	12. siRNA-IMPa2-25 CA488 DAPI C-A546_f_TileScan_001 (Stage 6 of 9)	00-kKJotW8PvDUoueVALwZB6k
1.8403		Cell	1	0.000	1.000	79	8	ALL-CTRLS C-A488 C-A546 DAPI 8C1-siRNA-IMP-a2-a4 V2.00	0	12. siRNA-IMPa2-25 CA488 DAPI C-A546_f_TileScan_001 (Stage 6 of 9)	00-kKJotW8PvDUoueVALwZB6k
2.15442		Cell	1	0.000	1.000	80	9	ALL-CTRLS C-A488 C-A546 DAPI 8C1-siRNA-IMP-a2-a4 V2.00	0	12. siRNA-IMPa2-25 CA488 DAPI C-A546_f_TileScan_001 (Stage 6 of 9)	00-kKJotW8PvDUoueVALwZB6k
2.59246		Cell	1	0.000	1.000	81	10	ALL-CTRLS C-A488 C-A546 DAPI 8C1-siRNA-IMP-a2-a4 V2.00	0	12. siRNA-IMPa2-25 CA488 DAPI C-A546_f_TileScan_001 (Stage 6 of 9)	00-kKJotW8PvDUoueVALwZB6k
3.55496		Cell	1	0.000	1.000	82	11	ALL-CTRLS C-A488 C-A546 DAPI 8C1-siRNA-IMP-a2-a4 V2.00	0	12. siRNA-IMPa2-25 CA488 DAPI C-A546_f_TileScan_001 (Stage 6 of 9)	00-kKJotW8PvDUoueVALwZB6k
1.99929		Cell	1	0.000	1.000	83	0	ALL-CTRLS C-A488 C-A546 DAPI 8C1-siRNA-IMP-a2-a4 V2.00	0	12. siRNA-IMPa2-25 CA488 DAPI C-A546_g_TileScan_001 (Stage 7 of 9)	00-uZv8CFF43gLhAoysqkMCQe
1.84575		Cell	1	0.000	1.000	84	1	ALL-CTRLS C-A488 C-A546 DAPI 8C1-siRNA-IMP-a2-a4 V2.00	0	12. siRNA-IMPa2-25 CA488 DAPI C-A546_g_TileScan_001 (Stage 7 of 9)	00-uZv8CFF43gLhAoysqkMCQe
2.03572		Cell	1	0.000	1.000	85	2	ALL-CTRLS C-A488 C-A546 DAPI 8C1-siRNA-IMP-a2-a4 V2.00	0	12. siRNA-IMPa2-25 CA488 DAPI C-A546_g_TileScan_001 (Stage 7 of 9)	00-uZv8CFF43gLhAoysqkMCQe
2.16846		Cell	1	0.000	1.000	86	3	ALL-CTRLS C-A488 C-A546 DAPI 8C1-siRNA-IMP-a2-a4 V2.00	0	12. siRNA-IMPa2-25 CA488 DAPI C-A546_g_TileScan_001 (Stage 7 of 9)	00-uZv8CFF43gLhAoysqkMCQe
2.18905		Cell	1	0.000	1.000	87	4	ALL-CTRLS C-A488 C-A546 DAPI 8C1-siRNA-IMP-a2-a4 V2.00	0	12. siRNA-IMPa2-25 CA488 DAPI C-A546_g_TileScan_001 (Stage 7 of 9)	00-uZv8CFF43gLhAoysqkMCQe
2.06268		Cell	1	0.000	1.000	88	5	ALL-CTRLS C-A488 C-A546 DAPI 8C1-siRNA-IMP-a2-a4 V2.00	0	12. siRNA-IMPa2-25 CA488 DAPI C-A546_g_TileScan_001 (Stage 7 of 9)	00-uZv8CFF43gLhAoysqkMCQe
1.96297		Cell	1	0.000	1.000	89	6	ALL-CTRLS C-A488 C-A546 DAPI 8C1-siRNA-IMP-a2-a4 V2.00	0	12. siRNA-IMPa2-25 CA488 DAPI C-A546_g_TileScan_001 (Stage 7 of 9)	00-uZv8CFF43gLhAoysqkMCQe
2.81911		Cell	1	0.000	1.000	90	7	ALL-CTRLS C-A488 C-A546 DAPI 8C1-siRNA-IMP-a2-a4 V2.00	0	12. siRNA-IMPa2-25 CA488 DAPI C-A546_g_TileScan_001 (Stage 7 of 9)	00-uZv8CFF43gLhAoysqkMCQe
1.99959		Cell	1	0.000	1.000	91	8	ALL-CTRLS C-A488 C-A546 DAPI 8C1-siRNA-IMP-a2-a4 V2.00	0	12. siRNA-IMPa2-25 CA488 DAPI C-A546_g_TileScan_001 (Stage 7 of 9)	00-uZv8CFF43gLhAoysqkMCQe
2.06066		Cell	1	0.000	1.000	92	9	ALL-CTRLS C-A488 C-A546 DAPI 8C1-siRNA-IMP-a2-a4 V2.00	0	12. siRNA-IMPa2-25 CA488 DAPI C-A546_g_TileScan_001 (Stage 7 of 9)	00-uZv8CFF43gLhAoysqkMCQe
2.03058		Cell	1	0.000	1.000	93	10	ALL-CTRLS C-A488 C-A546 DAPI 8C1-siRNA-IMP-a2-a4 V2.00	0	12. siRNA-IMPa2-25 CA488 DAPI C-A546_g_TileScan_001 (Stage 7 of 9)	00-uZv8CFF43gLhAoysqkMCQe
2.33096		Cell	1	0.000	1.000	94	11	ALL-CTRLS C-A488 C-A546 DAPI 8C1-siRNA-IMP-a2-a4 V2.00	0	12. siRNA-IMPa2-25 CA488 DAPI C-A546_g_TileScan_001 (Stage 7 of 9)	00-uZv8CFF43gLhAoysqkMCQe
2.62009		Cell	1	0.000	1.000	95	12	ALL-CTRLS C-A488 C-A546 DAPI 8C1-siRNA-IMP-a2-a4 V2.00	0	12. siRNA-IMPa2-25 CA488 DAPI C-A546_g_TileScan_001 (Stage 7 of 9)	00-uZv8CFF43gLhAoysqkMCQe
2.51897		Cell	1	0.000	1.000	96	13	ALL-CTRLS C-A488 C-A546 DAPI 8C1-siRNA-IMP-a2-a4 V2.00	0	12. siRNA-IMPa2-25 CA488 DAPI C-A546_g_TileScan_001 (Stage 7 of 9)	00-uZv8CFF43gLhAoysqkMCQe
3.02214		Cell	1	0.000	1.000	97	14	ALL-CTRLS C-A488 C-A546 DAPI 8C1-siRNA-IMP-a2-a4 V2.00	0	12. siRNA-IMPa2-25 CA488 DAPI C-A546_g_TileScan_001 (Stage 7 of 9)	00-uZv8CFF43gLhAoysqkMCQe
2.2857		Cell	1	0.000	1.000	98	15	ALL-CTRLS C-A488 C-A546 DAPI 8C1-siRNA-IMP-a2-a4 V2.00	0	12. siRNA-IMPa2-25 CA488 DAPI C-A546_g_TileScan_001 (Stage 7 of 9)	00-uZv8CFF43gLhAoysqkMCQe
1.84895		Cell	1	0.000	1.000	99	0	ALL-CTRLS C-A488 C-A546 DAPI 8C1-siRNA-IMP-a2-a4 V2.00	0	12. siRNA-IMPa2-25 CA488 DAPI C-A546_h_TileScan_001 (Stage 8 of 9)	00-bf34tQSM7BvqM3Qh2Uwjgk
2.63034		Cell	1	0.000	1.000	100	1	ALL-CTRLS C-A488 C-A546 DAPI 8C1-siRNA-IMP-a2-a4 V2.00	0	12. siRNA-IMPa2-25 CA488 DAPI C-A546_h_TileScan_001 (Stage 8 of 9)	00-bf34tQSM7BvqM3Qh2Uwjgk
2.24305		Cell	1	0.000	1.000	101	2	ALL-CTRLS C-A488 C-A546 DAPI 8C1-siRNA-IMP-a2-a4 V2.00	0	12. siRNA-IMPa2-25 CA488 DAPI C-A546_h_TileScan_001 (Stage 8 of 9)	00-bf34tQSM7BvqM3Qh2Uwjgk
2.20358		Cell	1	0.000	1.000	102	3	ALL-CTRLS C-A488 C-A546 DAPI 8C1-siRNA-IMP-a2-a4 V2.00	0	12. siRNA-IMPa2-25 CA488 DAPI C-A546_h_TileScan_001 (Stage 8 of 9)	00-bf34tQSM7BvqM3Qh2Uwjgk
1.83328		Cell	1	0.000	1.000	103	4	ALL-CTRLS C-A488 C-A546 DAPI 8C1-siRNA-IMP-a2-a4 V2.00	0	12. siRNA-IMPa2-25 CA488 DAPI C-A546_h_TileScan_001 (Stage 8 of 9)	00-bf34tQSM7BvqM3Qh2Uwjgk
2.40047		Cell	1	0.000	1.000	104	5	ALL-CTRLS C-A488 C-A546 DAPI 8C1-siRNA-IMP-a2-a4 V2.00	0	12. siRNA-IMPa2-25 CA488 DAPI C-A546_h_TileScan_001 (Stage 8 of 9)	00-bf34tQSM7BvqM3Qh2Uwjgk
3.10684		Cell	1	0.000	1.000	105	6	ALL-CTRLS C-A488 C-A546 DAPI 8C1-siRNA-IMP-a2-a4 V2.00	0	12. siRNA-IMPa2-25 CA488 DAPI C-A546_h_TileScan_001 (Stage 8 of 9)	00-bf34tQSM7BvqM3Qh2Uwjgk
1.95159		Cell	1	0.000	1.000	106	0	ALL-CTRLS C-A488 C-A546 DAPI 8C1-siRNA-IMP-a2-a4 V2.00	0	12. siRNA-IMPa2-25 CA488 DAPI C-A546_i_TileScan_001 (Stage 9 of 9)	00-zGzctWqKuEumv4WSLcRmCR
1.97301		Cell	1	0.000	1.000	107	1	ALL-CTRLS C-A488 C-A546 DAPI 8C1-siRNA-IMP-a2-a4 V2.00	0	12. siRNA-IMPa2-25 CA488 DAPI C-A546_i_TileScan_001 (Stage 9 of 9)	00-zGzctWqKuEumv4WSLcRmCR
1.8987		Cell	1	0.000	1.000	108	2	ALL-CTRLS C-A488 C-A546 DAPI 8C1-siRNA-IMP-a2-a4 V2.00	0	12. siRNA-IMPa2-25 CA488 DAPI C-A546_i_TileScan_001 (Stage 9 of 9)	00-zGzctWqKuEumv4WSLcRmCR
1.82886		Cell	1	0.000	1.000	109	3	ALL-CTRLS C-A488 C-A546 DAPI 8C1-siRNA-IMP-a2-a4 V2.00	0	12. siRNA-IMPa2-25 CA488 DAPI C-A546_i_TileScan_001 (Stage 9 of 9)	00-zGzctWqKuEumv4WSLcRmCR
2.00601		Cell	1	0.000	1.000	110	4	ALL-CTRLS C-A488 C-A546 DAPI 8C1-siRNA-IMP-a2-a4 V2.00	0	12. siRNA-IMPa2-25 CA488 DAPI C-A546_i_TileScan_001 (Stage 9 of 9)	00-zGzctWqKuEumv4WSLcRmCR
1.75257		Cell	1	0.000	1.000	111	5	ALL-CTRLS C-A488 C-A546 DAPI 8C1-siRNA-IMP-a2-a4 V2.00	0	12. siRNA-IMPa2-25 CA488 DAPI C-A546_i_TileScan_001 (Stage 9 of 9)	00-zGzctWqKuEumv4WSLcRmCR
1.73373		Cell	1	0.000	1.000	112	6	ALL-CTRLS C-A488 C-A546 DAPI 8C1-siRNA-IMP-a2-a4 V2.00	0	12. siRNA-IMPa2-25 CA488 DAPI C-A546_i_TileScan_001 (Stage 9 of 9)	00-zGzctWqKuEumv4WSLcRmCR
1.90217		Cell	1	0.000	1.000	113	7	ALL-CTRLS C-A488 C-A546 DAPI 8C1-siRNA-IMP-a2-a4 V2.00	0	12. siRNA-IMPa2-25 CA488 DAPI C-A546_i_TileScan_001 (Stage 9 of 9)	00-zGzctWqKuEumv4WSLcRmCR
2.71559		Cell	1	0.000	1.000	114	8	ALL-CTRLS C-A488 C-A546 DAPI 8C1-siRNA-IMP-a2-a4 V2.00	0	12. siRNA-IMPa2-25 CA488 DAPI C-A546_i_TileScan_001 (Stage 9 of 9)	00-zGzctWqKuEumv4WSLcRmCR
2.0406		Cell	1	0.000	1.000	115	9	ALL-CTRLS C-A488 C-A546 DAPI 8C1-siRNA-IMP-a2-a4 V2.00	0	12. siRNA-IMPa2-25 CA488 DAPI C-A546_i_TileScan_001 (Stage 9 of 9)	00-zGzctWqKuEumv4WSLcRmCR
2.2385		Cell	1	0.000	1.000	116	10	ALL-CTRLS C-A488 C-A546 DAPI 8C1-siRNA-IMP-a2-a4 V2.00	0	12. siRNA-IMPa2-25 CA488 DAPI C-A546_i_TileScan_001 (Stage 9 of 9)	00-zGzctWqKuEumv4WSLcRmCR
2.18759		Cell	1	0.000	1.000	117	11	ALL-CTRLS C-A488 C-A546 DAPI 8C1-siRNA-IMP-a2-a4 V2.00	0	12. siRNA-IMPa2-25 CA488 DAPI C-A546_i_TileScan_001 (Stage 9 of 9)	00-zGzctWqKuEumv4WSLcRmCR
2.33084		Cell	1	0.000	1.000	118	12	ALL-CTRLS C-A488 C-A546 DAPI 8C1-siRNA-IMP-a2-a4 V2.00	0	12. siRNA-IMPa2-25 CA488 DAPI C-A546_i_TileScan_001 (Stage 9 of 9)	00-zGzctWqKuEumv4WSLcRmCR
2.51245		Cell	1	0.000	1.000	119	13	ALL-CTRLS C-A488 C-A546 DAPI 8C1-siRNA-IMP-a2-a4 V2.00	0	12. siRNA-IMPa2-25 CA488 DAPI C-A546_i_TileScan_001 (Stage 9 of 9)	00-zGzctWqKuEumv4WSLcRmCR
3.55112		Cell	1	0.000	1.000	120	14	ALL-CTRLS C-A488 C-A546 DAPI 8C1-siRNA-IMP-a2-a4 V2.00	0	12. siRNA-IMPa2-25 CA488 DAPI C-A546_i_TileScan_001 (Stage 9 of 9)	00-zGzctWqKuEumv4WSLcRmCR
1.99851		Cell	1	0.000	1.000	121	15	ALL-CTRLS C-A488 C-A546 DAPI 8C1-siRNA-IMP-a2-a4 V2.00	0	12. siRNA-IMPa2-25 CA488 DAPI C-A546_i_TileScan_001 (Stage 9 of 9)	00-zGzctWqKuEumv4WSLcRmCR
1.56947		Cell	1	0.000	1.000	122	0	ALL-CTRLS C-A488 C-A546 DAPI 8C1-siRNA-IMP-a2-a4 V2.00	0	15. siRNA-SC-10 C-A488 DAPI C-A546_a_TileScan_001 (Stage 1 of 9)	00-RFbtc4VUA5bf9caZ3fLeam
1.57862		Cell	1	0.000	1.000	123	1	ALL-CTRLS C-A488 C-A546 DAPI 8C1-siRNA-IMP-a2-a4 V2.00	0	15. siRNA-SC-10 C-A488 DAPI C-A546_a_TileScan_001 (Stage 1 of 9)	00-RFbtc4VUA5bf9caZ3fLeam
1.55323		Cell	1	0.000	1.000	124	2	ALL-CTRLS C-A488 C-A546 DAPI 8C1-siRNA-IMP-a2-a4 V2.00	0	15. siRNA-SC-10 C-A488 DAPI C-A546_a_TileScan_001 (Stage 1 of 9)	00-RFbtc4VUA5bf9caZ3fLeam
1.67414		Cell	1	0.000	1.000	125	3	ALL-CTRLS C-A488 C-A546 DAPI 8C1-siRNA-IMP-a2-a4 V2.00	0	15. siRNA-SC-10 C-A488 DAPI C-A546_a_TileScan_001 (Stage 1 of 9)	00-RFbtc4VUA5bf9caZ3fLeam
1.67328		Cell	1	0.000	1.000	126	4	ALL-CTRLS C-A488 C-A546 DAPI 8C1-siRNA-IMP-a2-a4 V2.00	0	15. siRNA-SC-10 C-A488 DAPI C-A546_a_TileScan_001 (Stage 1 of 9)	00-RFbtc4VUA5bf9caZ3fLeam
1.41827		Cell	1	0.000	1.000	127	5	ALL-CTRLS C-A488 C-A546 DAPI 8C1-siRNA-IMP-a2-a4 V2.00	0	15. siRNA-SC-10 C-A488 DAPI C-A546_a_TileScan_001 (Stage 1 of 9)	00-RFbtc4VUA5bf9caZ3fLeam
1.70166		Cell	1	0.000	1.000	128	6	ALL-CTRLS C-A488 C-A546 DAPI 8C1-siRNA-IMP-a2-a4 V2.00	0	15. siRNA-SC-10 C-A488 DAPI C-A546_a_TileScan_001 (Stage 1 of 9)	00-RFbtc4VUA5bf9caZ3fLeam
1.49887		Cell	1	0.000	1.000	129	7	ALL-CTRLS C-A488 C-A546 DAPI 8C1-siRNA-IMP-a2-a4 V2.00	0	15. siRNA-SC-10 C-A488 DAPI C-A546_a_TileScan_001 (Stage 1 of 9)	00-RFbtc4VUA5bf9caZ3fLeam
1.75504		Cell	1	0.000	1.000	130	8	ALL-CTRLS C-A488 C-A546 DAPI 8C1-siRNA-IMP-a2-a4 V2.00	0	15. siRNA-SC-10 C-A488 DAPI C-A546_a_TileScan_001 (Stage 1 of 9)	00-RFbtc4VUA5bf9caZ3fLeam
1.65001		Cell	1	0.000	1.000	131	9	ALL-CTRLS C-A488 C-A546 DAPI 8C1-siRNA-IMP-a2-a4 V2.00	0	15. siRNA-SC-10 C-A488 DAPI C-A546_a_TileScan_001 (Stage 1 of 9)	00-RFbtc4VUA5bf9caZ3fLeam
1.7317		Cell	1	0.000	1.000	132	10	ALL-CTRLS C-A488 C-A546 DAPI 8C1-siRNA-IMP-a2-a4 V2.00	0	15. siRNA-SC-10 C-A488 DAPI C-A546_a_TileScan_001 (Stage 1 of 9)	00-RFbtc4VUA5bf9caZ3fLeam
1.63726		Cell	1	0.000	1.000	133	11	ALL-CTRLS C-A488 C-A546 DAPI 8C1-siRNA-IMP-a2-a4 V2.00	0	15. siRNA-SC-10 C-A488 DAPI C-A546_a_TileScan_001 (Stage 1 of 9)	00-RFbtc4VUA5bf9caZ3fLeam
1.83127		Cell	1	0.000	1.000	134	12	ALL-CTRLS C-A488 C-A546 DAPI 8C1-siRNA-IMP-a2-a4 V2.00	0	15. siRNA-SC-10 C-A488 DAPI C-A546_a_TileScan_001 (Stage 1 of 9)	00-RFbtc4VUA5bf9caZ3fLeam
1.58721		Cell	1	0.000	1.000	135	13	ALL-CTRLS C-A488 C-A546 DAPI 8C1-siRNA-IMP-a2-a4 V2.00	0	15. siRNA-SC-10 C-A488 DAPI C-A546_a_TileScan_001 (Stage 1 of 9)	00-RFbtc4VUA5bf9caZ3fLeam
1.88899		Cell	1	0.000	1.000	136	14	ALL-CTRLS C-A488 C-A546 DAPI 8C1-siRNA-IMP-a2-a4 V2.00	0	15. siRNA-SC-10 C-A488 DAPI C-A546_a_TileScan_001 (Stage 1 of 9)	00-RFbtc4VUA5bf9caZ3fLeam
1.80406		Cell	1	0.000	1.000	137	15	ALL-CTRLS C-A488 C-A546 DAPI 8C1-siRNA-IMP-a2-a4 V2.00	0	15. siRNA-SC-10 C-A488 DAPI C-A546_a_TileScan_001 (Stage 1 of 9)	00-RFbtc4VUA5bf9caZ3fLeam
1.91298		Cell	1	0.000	1.000	138	0	ALL-CTRLS C-A488 C-A546 DAPI 8C1-siRNA-IMP-a2-a4 V2.00	0	15. siRNA-SC-10 C-A488 DAPI C-A546_b_TileScan_001 (Stage 2 of 9)	00-BGpzZ4pvCJES356Vben8DE
1.95859		Cell	1	0.000	1.000	139	1	ALL-CTRLS C-A488 C-A546 DAPI 8C1-siRNA-IMP-a2-a4 V2.00	0	15. siRNA-SC-10 C-A488 DAPI C-A546_b_TileScan_001 (Stage 2 of 9)	00-BGpzZ4pvCJES356Vben8DE
1.69201		Cell	1	0.000	1.000	140	2	ALL-CTRLS C-A488 C-A546 DAPI 8C1-siRNA-IMP-a2-a4 V2.00	0	15. siRNA-SC-10 C-A488 DAPI C-A546_b_TileScan_001 (Stage 2 of 9)	00-BGpzZ4pvCJES356Vben8DE
1.68772		Cell	1	0.000	1.000	141	3	ALL-CTRLS C-A488 C-A546 DAPI 8C1-siRNA-IMP-a2-a4 V2.00	0	15. siRNA-SC-10 C-A488 DAPI C-A546_b_TileScan_001 (Stage 2 of 9)	00-BGpzZ4pvCJES356Vben8DE
1.84993		Cell	1	0.000	1.000	142	4	ALL-CTRLS C-A488 C-A546 DAPI 8C1-siRNA-IMP-a2-a4 V2.00	0	15. siRNA-SC-10 C-A488 DAPI C-A546_b_TileScan_001 (Stage 2 of 9)	00-BGpzZ4pvCJES356Vben8DE
1.8442		Cell	1	0.000	1.000	143	5	ALL-CTRLS C-A488 C-A546 DAPI 8C1-siRNA-IMP-a2-a4 V2.00	0	15. siRNA-SC-10 C-A488 DAPI C-A546_b_TileScan_001 (Stage 2 of 9)	00-BGpzZ4pvCJES356Vben8DE
1.75938		Cell	1	0.000	1.000	144	6	ALL-CTRLS C-A488 C-A546 DAPI 8C1-siRNA-IMP-a2-a4 V2.00	0	15. siRNA-SC-10 C-A488 DAPI C-A546_b_TileScan_001 (Stage 2 of 9)	00-BGpzZ4pvCJES356Vben8DE
3.63423		Cell	1	0.000	1.000	145	7	ALL-CTRLS C-A488 C-A546 DAPI 8C1-siRNA-IMP-a2-a4 V2.00	0	15. siRNA-SC-10 C-A488 DAPI C-A546_b_TileScan_001 (Stage 2 of 9)	00-BGpzZ4pvCJES356Vben8DE
2.0233		Cell	1	0.000	1.000	146	0	ALL-CTRLS C-A488 C-A546 DAPI 8C1-siRNA-IMP-a2-a4 V2.00	0	15. siRNA-SC-10 C-A488 DAPI C-A546_c_TileScan_001 (Stage 3 of 9)	00-WTj4NQvg4aSLDDCc5hnjGY
1.90196		Cell	1	0.000	1.000	147	1	ALL-CTRLS C-A488 C-A546 DAPI 8C1-siRNA-IMP-a2-a4 V2.00	0	15. siRNA-SC-10 C-A488 DAPI C-A546_c_TileScan_001 (Stage 3 of 9)	00-WTj4NQvg4aSLDDCc5hnjGY
1.96775		Cell	1	0.000	1.000	148	2	ALL-CTRLS C-A488 C-A546 DAPI 8C1-siRNA-IMP-a2-a4 V2.00	0	15. siRNA-SC-10 C-A488 DAPI C-A546_c_TileScan_001 (Stage 3 of 9)	00-WTj4NQvg4aSLDDCc5hnjGY
1.94072		Cell	1	0.000	1.000	149	3	ALL-CTRLS C-A488 C-A546 DAPI 8C1-siRNA-IMP-a2-a4 V2.00	0	15. siRNA-SC-10 C-A488 DAPI C-A546_c_TileScan_001 (Stage 3 of 9)	00-WTj4NQvg4aSLDDCc5hnjGY
1.97534		Cell	1	0.000	1.000	150	4	ALL-CTRLS C-A488 C-A546 DAPI 8C1-siRNA-IMP-a2-a4 V2.00	0	15. siRNA-SC-10 C-A488 DAPI C-A546_c_TileScan_001 (Stage 3 of 9)	00-WTj4NQvg4aSLDDCc5hnjGY
1.85247		Cell	1	0.000	1.000	151	5	ALL-CTRLS C-A488 C-A546 DAPI 8C1-siRNA-IMP-a2-a4 V2.00	0	15. siRNA-SC-10 C-A488 DAPI C-A546_c_TileScan_001 (Stage 3 of 9)	00-WTj4NQvg4aSLDDCc5hnjGY
1.81697		Cell	1	0.000	1.000	152	6	ALL-CTRLS C-A488 C-A546 DAPI 8C1-siRNA-IMP-a2-a4 V2.00	0	15. siRNA-SC-10 C-A488 DAPI C-A546_c_TileScan_001 (Stage 3 of 9)	00-WTj4NQvg4aSLDDCc5hnjGY
1.9544		Cell	1	0.000	1.000	153	7	ALL-CTRLS C-A488 C-A546 DAPI 8C1-siRNA-IMP-a2-a4 V2.00	0	15. siRNA-SC-10 C-A488 DAPI C-A546_c_TileScan_001 (Stage 3 of 9)	00-WTj4NQvg4aSLDDCc5hnjGY
1.68941		Cell	1	0.000	1.000	154	8	ALL-CTRLS C-A488 C-A546 DAPI 8C1-siRNA-IMP-a2-a4 V2.00	0	15. siRNA-SC-10 C-A488 DAPI C-A546_c_TileScan_001 (Stage 3 of 9)	00-WTj4NQvg4aSLDDCc5hnjGY
1.91337		Cell	1	0.000	1.000	155	9	ALL-CTRLS C-A488 C-A546 DAPI 8C1-siRNA-IMP-a2-a4 V2.00	0	15. siRNA-SC-10 C-A488 DAPI C-A546_c_TileScan_001 (Stage 3 of 9)	00-WTj4NQvg4aSLDDCc5hnjGY
1.85642		Cell	1	0.000	1.000	156	10	ALL-CTRLS C-A488 C-A546 DAPI 8C1-siRNA-IMP-a2-a4 V2.00	0	15. siRNA-SC-10 C-A488 DAPI C-A546_c_TileScan_001 (Stage 3 of 9)	00-WTj4NQvg4aSLDDCc5hnjGY
1.91337		Cell	1	0.000	1.000	157	11	ALL-CTRLS C-A488 C-A546 DAPI 8C1-siRNA-IMP-a2-a4 V2.00	0	15. siRNA-SC-10 C-A488 DAPI C-A546_c_TileScan_001 (Stage 3 of 9)	00-WTj4NQvg4aSLDDCc5hnjGY
1.75819		Cell	1	0.000	1.000	158	12	ALL-CTRLS C-A488 C-A546 DAPI 8C1-siRNA-IMP-a2-a4 V2.00	0	15. siRNA-SC-10 C-A488 DAPI C-A546_c_TileScan_001 (Stage 3 of 9)	00-WTj4NQvg4aSLDDCc5hnjGY
1.8393		Cell	1	0.000	1.000	159	13	ALL-CTRLS C-A488 C-A546 DAPI 8C1-siRNA-IMP-a2-a4 V2.00	0	15. siRNA-SC-10 C-A488 DAPI C-A546_c_TileScan_001 (Stage 3 of 9)	00-WTj4NQvg4aSLDDCc5hnjGY
2.37807		Cell	1	0.000	1.000	160	0	ALL-CTRLS C-A488 C-A546 DAPI 8C1-siRNA-IMP-a2-a4 V2.00	0	15. siRNA-SC-10 C-A488 DAPI C-A546_d_TileScan_001 (Stage 4 of 9)	00-EiWznNha3YwvQHNF4jcefh
1.69601		Cell	1	0.000	1.000	161	1	ALL-CTRLS C-A488 C-A546 DAPI 8C1-siRNA-IMP-a2-a4 V2.00	0	15. siRNA-SC-10 C-A488 DAPI C-A546_d_TileScan_001 (Stage 4 of 9)	00-EiWznNha3YwvQHNF4jcefh
1.55618		Cell	1	0.000	1.000	162	2	ALL-CTRLS C-A488 C-A546 DAPI 8C1-siRNA-IMP-a2-a4 V2.00	0	15. siRNA-SC-10 C-A488 DAPI C-A546_d_TileScan_001 (Stage 4 of 9)	00-EiWznNha3YwvQHNF4jcefh
1.55763		Cell	1	0.000	1.000	163	3	ALL-CTRLS C-A488 C-A546 DAPI 8C1-siRNA-IMP-a2-a4 V2.00	0	15. siRNA-SC-10 C-A488 DAPI C-A546_d_TileScan_001 (Stage 4 of 9)	00-EiWznNha3YwvQHNF4jcefh
2.41093		Cell	1	0.000	1.000	164	4	ALL-CTRLS C-A488 C-A546 DAPI 8C1-siRNA-IMP-a2-a4 V2.00	0	15. siRNA-SC-10 C-A488 DAPI C-A546_d_TileScan_001 (Stage 4 of 9)	00-EiWznNha3YwvQHNF4jcefh
1.62907		Cell	1	0.000	1.000	165	5	ALL-CTRLS C-A488 C-A546 DAPI 8C1-siRNA-IMP-a2-a4 V2.00	0	15. siRNA-SC-10 C-A488 DAPI C-A546_d_TileScan_001 (Stage 4 of 9)	00-EiWznNha3YwvQHNF4jcefh
1.68022		Cell	1	0.000	1.000	166	6	ALL-CTRLS C-A488 C-A546 DAPI 8C1-siRNA-IMP-a2-a4 V2.00	0	15. siRNA-SC-10 C-A488 DAPI C-A546_d_TileScan_001 (Stage 4 of 9)	00-EiWznNha3YwvQHNF4jcefh
1.51484		Cell	1	0.000	1.000	167	7	ALL-CTRLS C-A488 C-A546 DAPI 8C1-siRNA-IMP-a2-a4 V2.00	0	15. siRNA-SC-10 C-A488 DAPI C-A546_d_TileScan_001 (Stage 4 of 9)	00-EiWznNha3YwvQHNF4jcefh
1.71783		Cell	1	0.000	1.000	168	8	ALL-CTRLS C-A488 C-A546 DAPI 8C1-siRNA-IMP-a2-a4 V2.00	0	15. siRNA-SC-10 C-A488 DAPI C-A546_d_TileScan_001 (Stage 4 of 9)	00-EiWznNha3YwvQHNF4jcefh
1.48566		Cell	1	0.000	1.000	169	9	ALL-CTRLS C-A488 C-A546 DAPI 8C1-siRNA-IMP-a2-a4 V2.00	0	15. siRNA-SC-10 C-A488 DAPI C-A546_d_TileScan_001 (Stage 4 of 9)	00-EiWznNha3YwvQHNF4jcefh
1.74393		Cell	1	0.000	1.000	170	10	ALL-CTRLS C-A488 C-A546 DAPI 8C1-siRNA-IMP-a2-a4 V2.00	0	15. siRNA-SC-10 C-A488 DAPI C-A546_d_TileScan_001 (Stage 4 of 9)	00-EiWznNha3YwvQHNF4jcefh
1.55933		Cell	1	0.000	1.000	171	11	ALL-CTRLS C-A488 C-A546 DAPI 8C1-siRNA-IMP-a2-a4 V2.00	0	15. siRNA-SC-10 C-A488 DAPI C-A546_d_TileScan_001 (Stage 4 of 9)	00-EiWznNha3YwvQHNF4jcefh
1.69784		Cell	1	0.000	1.000	172	12	ALL-CTRLS C-A488 C-A546 DAPI 8C1-siRNA-IMP-a2-a4 V2.00	0	15. siRNA-SC-10 C-A488 DAPI C-A546_d_TileScan_001 (Stage 4 of 9)	00-EiWznNha3YwvQHNF4jcefh
2.07454		Cell	1	0.000	1.000	173	13	ALL-CTRLS C-A488 C-A546 DAPI 8C1-siRNA-IMP-a2-a4 V2.00	0	15. siRNA-SC-10 C-A488 DAPI C-A546_d_TileScan_001 (Stage 4 of 9)	00-EiWznNha3YwvQHNF4jcefh
1.99741		Cell	1	0.000	1.000	174	0	ALL-CTRLS C-A488 C-A546 DAPI 8C1-siRNA-IMP-a2-a4 V2.00	0	15. siRNA-SC-10 C-A488 DAPI C-A546_e_TileScan_001 (Stage 5 of 9)	00-ZfETB9ZYkUYghttDvWDhDM
1.86913		Cell	1	0.000	1.000	175	1	ALL-CTRLS C-A488 C-A546 DAPI 8C1-siRNA-IMP-a2-a4 V2.00	0	15. siRNA-SC-10 C-A488 DAPI C-A546_e_TileScan_001 (Stage 5 of 9)	00-ZfETB9ZYkUYghttDvWDhDM
1.76779		Cell	1	0.000	1.000	176	2	ALL-CTRLS C-A488 C-A546 DAPI 8C1-siRNA-IMP-a2-a4 V2.00	0	15. siRNA-SC-10 C-A488 DAPI C-A546_e_TileScan_001 (Stage 5 of 9)	00-ZfETB9ZYkUYghttDvWDhDM
1.95355		Cell	1	0.000	1.000	177	3	ALL-CTRLS C-A488 C-A546 DAPI 8C1-siRNA-IMP-a2-a4 V2.00	0	15. siRNA-SC-10 C-A488 DAPI C-A546_e_TileScan_001 (Stage 5 of 9)	00-ZfETB9ZYkUYghttDvWDhDM
1.86542		Cell	1	0.000	1.000	178	4	ALL-CTRLS C-A488 C-A546 DAPI 8C1-siRNA-IMP-a2-a4 V2.00	0	15. siRNA-SC-10 C-A488 DAPI C-A546_e_TileScan_001 (Stage 5 of 9)	00-ZfETB9ZYkUYghttDvWDhDM
1.79855		Cell	1	0.000	1.000	179	5	ALL-CTRLS C-A488 C-A546 DAPI 8C1-siRNA-IMP-a2-a4 V2.00	0	15. siRNA-SC-10 C-A488 DAPI C-A546_e_TileScan_001 (Stage 5 of 9)	00-ZfETB9ZYkUYghttDvWDhDM
2.09814		Cell	1	0.000	1.000	180	6	ALL-CTRLS C-A488 C-A546 DAPI 8C1-siRNA-IMP-a2-a4 V2.00	0	15. siRNA-SC-10 C-A488 DAPI C-A546_e_TileScan_001 (Stage 5 of 9)	00-ZfETB9ZYkUYghttDvWDhDM
3.33519		Cell	1	0.000	1.000	181	7	ALL-CTRLS C-A488 C-A546 DAPI 8C1-siRNA-IMP-a2-a4 V2.00	0	15. siRNA-SC-10 C-A488 DAPI C-A546_e_TileScan_001 (Stage 5 of 9)	00-ZfETB9ZYkUYghttDvWDhDM
1.82394		Cell	1	0.000	1.000	182	0	ALL-CTRLS C-A488 C-A546 DAPI 8C1-siRNA-IMP-a2-a4 V2.00	0	15. siRNA-SC-10 C-A488 DAPI C-A546_f_TileScan_001 (Stage 6 of 9)	00-AVo4qieFwQbUPxvVFDLavj
1.98597		Cell	1	0.000	1.000	183	1	ALL-CTRLS C-A488 C-A546 DAPI 8C1-siRNA-IMP-a2-a4 V2.00	0	15. siRNA-SC-10 C-A488 DAPI C-A546_f_TileScan_001 (Stage 6 of 9)	00-AVo4qieFwQbUPxvVFDLavj
1.79518		Cell	1	0.000	1.000	184	2	ALL-CTRLS C-A488 C-A546 DAPI 8C1-siRNA-IMP-a2-a4 V2.00	0	15. siRNA-SC-10 C-A488 DAPI C-A546_f_TileScan_001 (Stage 6 of 9)	00-AVo4qieFwQbUPxvVFDLavj
1.792		Cell	1	0.000	1.000	185	3	ALL-CTRLS C-A488 C-A546 DAPI 8C1-siRNA-IMP-a2-a4 V2.00	0	15. siRNA-SC-10 C-A488 DAPI C-A546_f_TileScan_001 (Stage 6 of 9)	00-AVo4qieFwQbUPxvVFDLavj
1.77865		Cell	1	0.000	1.000	186	4	ALL-CTRLS C-A488 C-A546 DAPI 8C1-siRNA-IMP-a2-a4 V2.00	0	15. siRNA-SC-10 C-A488 DAPI C-A546_f_TileScan_001 (Stage 6 of 9)	00-AVo4qieFwQbUPxvVFDLavj
1.77509		Cell	1	0.000	1.000	187	5	ALL-CTRLS C-A488 C-A546 DAPI 8C1-siRNA-IMP-a2-a4 V2.00	0	15. siRNA-SC-10 C-A488 DAPI C-A546_f_TileScan_001 (Stage 6 of 9)	00-AVo4qieFwQbUPxvVFDLavj
1.97471		Cell	1	0.000	1.000	188	6	ALL-CTRLS C-A488 C-A546 DAPI 8C1-siRNA-IMP-a2-a4 V2.00	0	15. siRNA-SC-10 C-A488 DAPI C-A546_f_TileScan_001 (Stage 6 of 9)	00-AVo4qieFwQbUPxvVFDLavj
1.8779		Cell	1	0.000	1.000	189	7	ALL-CTRLS C-A488 C-A546 DAPI 8C1-siRNA-IMP-a2-a4 V2.00	0	15. siRNA-SC-10 C-A488 DAPI C-A546_f_TileScan_001 (Stage 6 of 9)	00-AVo4qieFwQbUPxvVFDLavj
1.95804		Cell	1	0.000	1.000	190	8	ALL-CTRLS C-A488 C-A546 DAPI 8C1-siRNA-IMP-a2-a4 V2.00	0	15. siRNA-SC-10 C-A488 DAPI C-A546_f_TileScan_001 (Stage 6 of 9)	00-AVo4qieFwQbUPxvVFDLavj
2.17932		Cell	1	0.000	1.000	191	9	ALL-CTRLS C-A488 C-A546 DAPI 8C1-siRNA-IMP-a2-a4 V2.00	0	15. siRNA-SC-10 C-A488 DAPI C-A546_f_TileScan_001 (Stage 6 of 9)	00-AVo4qieFwQbUPxvVFDLavj
1.77217		Cell	1	0.000	1.000	192	10	ALL-CTRLS C-A488 C-A546 DAPI 8C1-siRNA-IMP-a2-a4 V2.00	0	15. siRNA-SC-10 C-A488 DAPI C-A546_f_TileScan_001 (Stage 6 of 9)	00-AVo4qieFwQbUPxvVFDLavj
1.71477		Cell	1	0.000	1.000	193	11	ALL-CTRLS C-A488 C-A546 DAPI 8C1-siRNA-IMP-a2-a4 V2.00	0	15. siRNA-SC-10 C-A488 DAPI C-A546_f_TileScan_001 (Stage 6 of 9)	00-AVo4qieFwQbUPxvVFDLavj
1.77314		Cell	1	0.000	1.000	194	12	ALL-CTRLS C-A488 C-A546 DAPI 8C1-siRNA-IMP-a2-a4 V2.00	0	15. siRNA-SC-10 C-A488 DAPI C-A546_f_TileScan_001 (Stage 6 of 9)	00-AVo4qieFwQbUPxvVFDLavj
1.6902		Cell	1	0.000	1.000	195	13	ALL-CTRLS C-A488 C-A546 DAPI 8C1-siRNA-IMP-a2-a4 V2.00	0	15. siRNA-SC-10 C-A488 DAPI C-A546_f_TileScan_001 (Stage 6 of 9)	00-AVo4qieFwQbUPxvVFDLavj
2.14612		Cell	1	0.000	1.000	196	14	ALL-CTRLS C-A488 C-A546 DAPI 8C1-siRNA-IMP-a2-a4 V2.00	0	15. siRNA-SC-10 C-A488 DAPI C-A546_f_TileScan_001 (Stage 6 of 9)	00-AVo4qieFwQbUPxvVFDLavj
1.76233		Cell	1	0.000	1.000	197	0	ALL-CTRLS C-A488 C-A546 DAPI 8C1-siRNA-IMP-a2-a4 V2.00	0	15. siRNA-SC-10 C-A488 DAPI C-A546_g_TileScan_001 (Stage 7 of 9)	00-X24skF26Bdy2dgLZwxisWd
1.63409		Cell	1	0.000	1.000	198	1	ALL-CTRLS C-A488 C-A546 DAPI 8C1-siRNA-IMP-a2-a4 V2.00	0	15. siRNA-SC-10 C-A488 DAPI C-A546_g_TileScan_001 (Stage 7 of 9)	00-X24skF26Bdy2dgLZwxisWd
1.91469		Cell	1	0.000	1.000	199	2	ALL-CTRLS C-A488 C-A546 DAPI 8C1-siRNA-IMP-a2-a4 V2.00	0	15. siRNA-SC-10 C-A488 DAPI C-A546_g_TileScan_001 (Stage 7 of 9)	00-X24skF26Bdy2dgLZwxisWd
2.29992		Cell	1	0.000	1.000	200	3	ALL-CTRLS C-A488 C-A546 DAPI 8C1-siRNA-IMP-a2-a4 V2.00	0	15. siRNA-SC-10 C-A488 DAPI C-A546_g_TileScan_001 (Stage 7 of 9)	00-X24skF26Bdy2dgLZwxisWd
1.87363		Cell	1	0.000	1.000	201	4	ALL-CTRLS C-A488 C-A546 DAPI 8C1-siRNA-IMP-a2-a4 V2.00	0	15. siRNA-SC-10 C-A488 DAPI C-A546_g_TileScan_001 (Stage 7 of 9)	00-X24skF26Bdy2dgLZwxisWd
1.79207		Cell	1	0.000	1.000	202	5	ALL-CTRLS C-A488 C-A546 DAPI 8C1-siRNA-IMP-a2-a4 V2.00	0	15. siRNA-SC-10 C-A488 DAPI C-A546_g_TileScan_001 (Stage 7 of 9)	00-X24skF26Bdy2dgLZwxisWd
1.87007		Cell	1	0.000	1.000	203	6	ALL-CTRLS C-A488 C-A546 DAPI 8C1-siRNA-IMP-a2-a4 V2.00	0	15. siRNA-SC-10 C-A488 DAPI C-A546_g_TileScan_001 (Stage 7 of 9)	00-X24skF26Bdy2dgLZwxisWd
1.66933		Cell	1	0.000	1.000	204	7	ALL-CTRLS C-A488 C-A546 DAPI 8C1-siRNA-IMP-a2-a4 V2.00	0	15. siRNA-SC-10 C-A488 DAPI C-A546_g_TileScan_001 (Stage 7 of 9)	00-X24skF26Bdy2dgLZwxisWd
1.60436		Cell	1	0.000	1.000	205	8	ALL-CTRLS C-A488 C-A546 DAPI 8C1-siRNA-IMP-a2-a4 V2.00	0	15. siRNA-SC-10 C-A488 DAPI C-A546_g_TileScan_001 (Stage 7 of 9)	00-X24skF26Bdy2dgLZwxisWd
1.75273		Cell	1	0.000	1.000	206	9	ALL-CTRLS C-A488 C-A546 DAPI 8C1-siRNA-IMP-a2-a4 V2.00	0	15. siRNA-SC-10 C-A488 DAPI C-A546_g_TileScan_001 (Stage 7 of 9)	00-X24skF26Bdy2dgLZwxisWd
2.20217		Cell	1	0.000	1.000	207	10	ALL-CTRLS C-A488 C-A546 DAPI 8C1-siRNA-IMP-a2-a4 V2.00	0	15. siRNA-SC-10 C-A488 DAPI C-A546_g_TileScan_001 (Stage 7 of 9)	00-X24skF26Bdy2dgLZwxisWd
1.83519		Cell	1	0.000	1.000	208	0	ALL-CTRLS C-A488 C-A546 DAPI 8C1-siRNA-IMP-a2-a4 V2.00	0	15. siRNA-SC-10 C-A488 DAPI C-A546_h_TileScan_001 (Stage 8 of 9)	00-zjwzHXcyy2FCE9EbT5FqVW
1.85214		Cell	1	0.000	1.000	209	1	ALL-CTRLS C-A488 C-A546 DAPI 8C1-siRNA-IMP-a2-a4 V2.00	0	15. siRNA-SC-10 C-A488 DAPI C-A546_h_TileScan_001 (Stage 8 of 9)	00-zjwzHXcyy2FCE9EbT5FqVW
1.96895		Cell	1	0.000	1.000	210	2	ALL-CTRLS C-A488 C-A546 DAPI 8C1-siRNA-IMP-a2-a4 V2.00	0	15. siRNA-SC-10 C-A488 DAPI C-A546_h_TileScan_001 (Stage 8 of 9)	00-zjwzHXcyy2FCE9EbT5FqVW
1.94123		Cell	1	0.000	1.000	211	3	ALL-CTRLS C-A488 C-A546 DAPI 8C1-siRNA-IMP-a2-a4 V2.00	0	15. siRNA-SC-10 C-A488 DAPI C-A546_h_TileScan_001 (Stage 8 of 9)	00-zjwzHXcyy2FCE9EbT5FqVW
1.82964		Cell	1	0.000	1.000	212	4	ALL-CTRLS C-A488 C-A546 DAPI 8C1-siRNA-IMP-a2-a4 V2.00	0	15. siRNA-SC-10 C-A488 DAPI C-A546_h_TileScan_001 (Stage 8 of 9)	00-zjwzHXcyy2FCE9EbT5FqVW
1.80983		Cell	1	0.000	1.000	213	5	ALL-CTRLS C-A488 C-A546 DAPI 8C1-siRNA-IMP-a2-a4 V2.00	0	15. siRNA-SC-10 C-A488 DAPI C-A546_h_TileScan_001 (Stage 8 of 9)	00-zjwzHXcyy2FCE9EbT5FqVW
1.95011		Cell	1	0.000	1.000	214	6	ALL-CTRLS C-A488 C-A546 DAPI 8C1-siRNA-IMP-a2-a4 V2.00	0	15. siRNA-SC-10 C-A488 DAPI C-A546_h_TileScan_001 (Stage 8 of 9)	00-zjwzHXcyy2FCE9EbT5FqVW
1.92063		Cell	1	0.000	1.000	215	7	ALL-CTRLS C-A488 C-A546 DAPI 8C1-siRNA-IMP-a2-a4 V2.00	0	15. siRNA-SC-10 C-A488 DAPI C-A546_h_TileScan_001 (Stage 8 of 9)	00-zjwzHXcyy2FCE9EbT5FqVW
1.74229		Cell	1	0.000	1.000	216	8	ALL-CTRLS C-A488 C-A546 DAPI 8C1-siRNA-IMP-a2-a4 V2.00	0	15. siRNA-SC-10 C-A488 DAPI C-A546_h_TileScan_001 (Stage 8 of 9)	00-zjwzHXcyy2FCE9EbT5FqVW
1.56476		Cell	1	0.000	1.000	217	9	ALL-CTRLS C-A488 C-A546 DAPI 8C1-siRNA-IMP-a2-a4 V2.00	0	15. siRNA-SC-10 C-A488 DAPI C-A546_h_TileScan_001 (Stage 8 of 9)	00-zjwzHXcyy2FCE9EbT5FqVW
1.72924		Cell	1	0.000	1.000	218	0	ALL-CTRLS C-A488 C-A546 DAPI 8C1-siRNA-IMP-a2-a4 V2.00	0	15. siRNA-SC-10 C-A488 DAPI C-A546_i_TileScan_001 (Stage 9 of 9)	00-bQxyEtJegcQmdiwQjFqVoi
1.88466		Cell	1	0.000	1.000	219	1	ALL-CTRLS C-A488 C-A546 DAPI 8C1-siRNA-IMP-a2-a4 V2.00	0	15. siRNA-SC-10 C-A488 DAPI C-A546_i_TileScan_001 (Stage 9 of 9)	00-bQxyEtJegcQmdiwQjFqVoi
1.75449		Cell	1	0.000	1.000	220	2	ALL-CTRLS C-A488 C-A546 DAPI 8C1-siRNA-IMP-a2-a4 V2.00	0	15. siRNA-SC-10 C-A488 DAPI C-A546_i_TileScan_001 (Stage 9 of 9)	00-bQxyEtJegcQmdiwQjFqVoi
1.8137		Cell	1	0.000	1.000	221	3	ALL-CTRLS C-A488 C-A546 DAPI 8C1-siRNA-IMP-a2-a4 V2.00	0	15. siRNA-SC-10 C-A488 DAPI C-A546_i_TileScan_001 (Stage 9 of 9)	00-bQxyEtJegcQmdiwQjFqVoi
1.65658		Cell	1	0.000	1.000	222	4	ALL-CTRLS C-A488 C-A546 DAPI 8C1-siRNA-IMP-a2-a4 V2.00	0	15. siRNA-SC-10 C-A488 DAPI C-A546_i_TileScan_001 (Stage 9 of 9)	00-bQxyEtJegcQmdiwQjFqVoi
1.82091		Cell	1	0.000	1.000	223	5	ALL-CTRLS C-A488 C-A546 DAPI 8C1-siRNA-IMP-a2-a4 V2.00	0	15. siRNA-SC-10 C-A488 DAPI C-A546_i_TileScan_001 (Stage 9 of 9)	00-bQxyEtJegcQmdiwQjFqVoi
1.76121		Cell	1	0.000	1.000	224	6	ALL-CTRLS C-A488 C-A546 DAPI 8C1-siRNA-IMP-a2-a4 V2.00	0	15. siRNA-SC-10 C-A488 DAPI C-A546_i_TileScan_001 (Stage 9 of 9)	00-bQxyEtJegcQmdiwQjFqVoi
1.68291		Cell	1	0.000	1.000	225	7	ALL-CTRLS C-A488 C-A546 DAPI 8C1-siRNA-IMP-a2-a4 V2.00	0	15. siRNA-SC-10 C-A488 DAPI C-A546_i_TileScan_001 (Stage 9 of 9)	00-bQxyEtJegcQmdiwQjFqVoi
1.75703		Cell	1	0.000	1.000	226	8	ALL-CTRLS C-A488 C-A546 DAPI 8C1-siRNA-IMP-a2-a4 V2.00	0	15. siRNA-SC-10 C-A488 DAPI C-A546_i_TileScan_001 (Stage 9 of 9)	00-bQxyEtJegcQmdiwQjFqVoi
1.72531		Cell	1	0.000	1.000	227	9	ALL-CTRLS C-A488 C-A546 DAPI 8C1-siRNA-IMP-a2-a4 V2.00	0	15. siRNA-SC-10 C-A488 DAPI C-A546_i_TileScan_001 (Stage 9 of 9)	00-bQxyEtJegcQmdiwQjFqVoi
1.87495		Cell	1	0.000	1.000	228	10	ALL-CTRLS C-A488 C-A546 DAPI 8C1-siRNA-IMP-a2-a4 V2.00	0	15. siRNA-SC-10 C-A488 DAPI C-A546_i_TileScan_001 (Stage 9 of 9)	00-bQxyEtJegcQmdiwQjFqVoi
1.9589		Cell	1	0.000	1.000	229	11	ALL-CTRLS C-A488 C-A546 DAPI 8C1-siRNA-IMP-a2-a4 V2.00	0	15. siRNA-SC-10 C-A488 DAPI C-A546_i_TileScan_001 (Stage 9 of 9)	00-bQxyEtJegcQmdiwQjFqVoi
1.73577		Cell	1	0.000	1.000	230	12	ALL-CTRLS C-A488 C-A546 DAPI 8C1-siRNA-IMP-a2-a4 V2.00	0	15. siRNA-SC-10 C-A488 DAPI C-A546_i_TileScan_001 (Stage 9 of 9)	00-bQxyEtJegcQmdiwQjFqVoi
1.88512		Cell	1	0.000	1.000	231	13	ALL-CTRLS C-A488 C-A546 DAPI 8C1-siRNA-IMP-a2-a4 V2.00	0	15. siRNA-SC-10 C-A488 DAPI C-A546_i_TileScan_001 (Stage 9 of 9)	00-bQxyEtJegcQmdiwQjFqVoi
1.62999		Cell	1	0.000	1.000	232	14	ALL-CTRLS C-A488 C-A546 DAPI 8C1-siRNA-IMP-a2-a4 V2.00	0	15. siRNA-SC-10 C-A488 DAPI C-A546_i_TileScan_001 (Stage 9 of 9)	00-bQxyEtJegcQmdiwQjFqVoi
1.66196		Cell	1	0.000	1.000	233	15	ALL-CTRLS C-A488 C-A546 DAPI 8C1-siRNA-IMP-a2-a4 V2.00	0	15. siRNA-SC-10 C-A488 DAPI C-A546_i_TileScan_001 (Stage 9 of 9)	00-bQxyEtJegcQmdiwQjFqVoi
2.11296		Cell	1	0.000	1.000	234	0	ALL-CTRLS C-A488 C-A546 DAPI 8C1-siRNA-IMP-a2-a4 V2.00	0	18. siRNA-SC-25 C-A488 DAPI C-A546_a_TileScan_001 (Stage 1 of 9)	00-NWx3yqojMSKyTo4JrZrq8m
1.88876		Cell	1	0.000	1.000	235	1	ALL-CTRLS C-A488 C-A546 DAPI 8C1-siRNA-IMP-a2-a4 V2.00	0	18. siRNA-SC-25 C-A488 DAPI C-A546_a_TileScan_001 (Stage 1 of 9)	00-NWx3yqojMSKyTo4JrZrq8m
1.98108		Cell	1	0.000	1.000	236	2	ALL-CTRLS C-A488 C-A546 DAPI 8C1-siRNA-IMP-a2-a4 V2.00	0	18. siRNA-SC-25 C-A488 DAPI C-A546_a_TileScan_001 (Stage 1 of 9)	00-NWx3yqojMSKyTo4JrZrq8m
1.95877		Cell	1	0.000	1.000	237	3	ALL-CTRLS C-A488 C-A546 DAPI 8C1-siRNA-IMP-a2-a4 V2.00	0	18. siRNA-SC-25 C-A488 DAPI C-A546_a_TileScan_001 (Stage 1 of 9)	00-NWx3yqojMSKyTo4JrZrq8m
2.10215		Cell	1	0.000	1.000	238	4	ALL-CTRLS C-A488 C-A546 DAPI 8C1-siRNA-IMP-a2-a4 V2.00	0	18. siRNA-SC-25 C-A488 DAPI C-A546_a_TileScan_001 (Stage 1 of 9)	00-NWx3yqojMSKyTo4JrZrq8m
1.79333		Cell	1	0.000	1.000	239	5	ALL-CTRLS C-A488 C-A546 DAPI 8C1-siRNA-IMP-a2-a4 V2.00	0	18. siRNA-SC-25 C-A488 DAPI C-A546_a_TileScan_001 (Stage 1 of 9)	00-NWx3yqojMSKyTo4JrZrq8m
2.07135		Cell	1	0.000	1.000	240	6	ALL-CTRLS C-A488 C-A546 DAPI 8C1-siRNA-IMP-a2-a4 V2.00	0	18. siRNA-SC-25 C-A488 DAPI C-A546_a_TileScan_001 (Stage 1 of 9)	00-NWx3yqojMSKyTo4JrZrq8m
1.86529		Cell	1	0.000	1.000	241	7	ALL-CTRLS C-A488 C-A546 DAPI 8C1-siRNA-IMP-a2-a4 V2.00	0	18. siRNA-SC-25 C-A488 DAPI C-A546_a_TileScan_001 (Stage 1 of 9)	00-NWx3yqojMSKyTo4JrZrq8m
1.96752		Cell	1	0.000	1.000	242	8	ALL-CTRLS C-A488 C-A546 DAPI 8C1-siRNA-IMP-a2-a4 V2.00	0	18. siRNA-SC-25 C-A488 DAPI C-A546_a_TileScan_001 (Stage 1 of 9)	00-NWx3yqojMSKyTo4JrZrq8m
1.90119		Cell	1	0.000	1.000	243	9	ALL-CTRLS C-A488 C-A546 DAPI 8C1-siRNA-IMP-a2-a4 V2.00	0	18. siRNA-SC-25 C-A488 DAPI C-A546_a_TileScan_001 (Stage 1 of 9)	00-NWx3yqojMSKyTo4JrZrq8m
1.70101		Cell	1	0.000	1.000	244	10	ALL-CTRLS C-A488 C-A546 DAPI 8C1-siRNA-IMP-a2-a4 V2.00	0	18. siRNA-SC-25 C-A488 DAPI C-A546_a_TileScan_001 (Stage 1 of 9)	00-NWx3yqojMSKyTo4JrZrq8m
1.7702		Cell	1	0.000	1.000	245	11	ALL-CTRLS C-A488 C-A546 DAPI 8C1-siRNA-IMP-a2-a4 V2.00	0	18. siRNA-SC-25 C-A488 DAPI C-A546_a_TileScan_001 (Stage 1 of 9)	00-NWx3yqojMSKyTo4JrZrq8m
1.77922		Cell	1	0.000	1.000	246	12	ALL-CTRLS C-A488 C-A546 DAPI 8C1-siRNA-IMP-a2-a4 V2.00	0	18. siRNA-SC-25 C-A488 DAPI C-A546_a_TileScan_001 (Stage 1 of 9)	00-NWx3yqojMSKyTo4JrZrq8m
2.1055		Cell	1	0.000	1.000	247	13	ALL-CTRLS C-A488 C-A546 DAPI 8C1-siRNA-IMP-a2-a4 V2.00	0	18. siRNA-SC-25 C-A488 DAPI C-A546_a_TileScan_001 (Stage 1 of 9)	00-NWx3yqojMSKyTo4JrZrq8m
2.45094		Cell	1	0.000	1.000	248	14	ALL-CTRLS C-A488 C-A546 DAPI 8C1-siRNA-IMP-a2-a4 V2.00	0	18. siRNA-SC-25 C-A488 DAPI C-A546_a_TileScan_001 (Stage 1 of 9)	00-NWx3yqojMSKyTo4JrZrq8m
2.13449		Cell	1	0.000	1.000	249	15	ALL-CTRLS C-A488 C-A546 DAPI 8C1-siRNA-IMP-a2-a4 V2.00	0	18. siRNA-SC-25 C-A488 DAPI C-A546_a_TileScan_001 (Stage 1 of 9)	00-NWx3yqojMSKyTo4JrZrq8m
1.95835		Cell	1	0.000	1.000	250	0	ALL-CTRLS C-A488 C-A546 DAPI 8C1-siRNA-IMP-a2-a4 V2.00	0	18. siRNA-SC-25 C-A488 DAPI C-A546_b_TileScan_001 (Stage 2 of 9)	00-r8FANTMHjhhhAVUg5G2rkZ
1.86495		Cell	1	0.000	1.000	251	1	ALL-CTRLS C-A488 C-A546 DAPI 8C1-siRNA-IMP-a2-a4 V2.00	0	18. siRNA-SC-25 C-A488 DAPI C-A546_b_TileScan_001 (Stage 2 of 9)	00-r8FANTMHjhhhAVUg5G2rkZ
1.88171		Cell	1	0.000	1.000	252	2	ALL-CTRLS C-A488 C-A546 DAPI 8C1-siRNA-IMP-a2-a4 V2.00	0	18. siRNA-SC-25 C-A488 DAPI C-A546_b_TileScan_001 (Stage 2 of 9)	00-r8FANTMHjhhhAVUg5G2rkZ
1.84266		Cell	1	0.000	1.000	253	3	ALL-CTRLS C-A488 C-A546 DAPI 8C1-siRNA-IMP-a2-a4 V2.00	0	18. siRNA-SC-25 C-A488 DAPI C-A546_b_TileScan_001 (Stage 2 of 9)	00-r8FANTMHjhhhAVUg5G2rkZ
1.71667		Cell	1	0.000	1.000	254	4	ALL-CTRLS C-A488 C-A546 DAPI 8C1-siRNA-IMP-a2-a4 V2.00	0	18. siRNA-SC-25 C-A488 DAPI C-A546_b_TileScan_001 (Stage 2 of 9)	00-r8FANTMHjhhhAVUg5G2rkZ
1.62584		Cell	1	0.000	1.000	255	5	ALL-CTRLS C-A488 C-A546 DAPI 8C1-siRNA-IMP-a2-a4 V2.00	0	18. siRNA-SC-25 C-A488 DAPI C-A546_b_TileScan_001 (Stage 2 of 9)	00-r8FANTMHjhhhAVUg5G2rkZ
1.8161		Cell	1	0.000	1.000	256	6	ALL-CTRLS C-A488 C-A546 DAPI 8C1-siRNA-IMP-a2-a4 V2.00	0	18. siRNA-SC-25 C-A488 DAPI C-A546_b_TileScan_001 (Stage 2 of 9)	00-r8FANTMHjhhhAVUg5G2rkZ
1.8833		Cell	1	0.000	1.000	257	7	ALL-CTRLS C-A488 C-A546 DAPI 8C1-siRNA-IMP-a2-a4 V2.00	0	18. siRNA-SC-25 C-A488 DAPI C-A546_b_TileScan_001 (Stage 2 of 9)	00-r8FANTMHjhhhAVUg5G2rkZ
2.09523		Cell	1	0.000	1.000	258	8	ALL-CTRLS C-A488 C-A546 DAPI 8C1-siRNA-IMP-a2-a4 V2.00	0	18. siRNA-SC-25 C-A488 DAPI C-A546_b_TileScan_001 (Stage 2 of 9)	00-r8FANTMHjhhhAVUg5G2rkZ
2.0298		Cell	1	0.000	1.000	259	0	ALL-CTRLS C-A488 C-A546 DAPI 8C1-siRNA-IMP-a2-a4 V2.00	0	18. siRNA-SC-25 C-A488 DAPI C-A546_c_TileScan_001 (Stage 3 of 9)	00-7j9Dw2eCcFvBgTJT5sYmQB
2.00012		Cell	1	0.000	1.000	260	1	ALL-CTRLS C-A488 C-A546 DAPI 8C1-siRNA-IMP-a2-a4 V2.00	0	18. siRNA-SC-25 C-A488 DAPI C-A546_c_TileScan_001 (Stage 3 of 9)	00-7j9Dw2eCcFvBgTJT5sYmQB
2.01092		Cell	1	0.000	1.000	261	2	ALL-CTRLS C-A488 C-A546 DAPI 8C1-siRNA-IMP-a2-a4 V2.00	0	18. siRNA-SC-25 C-A488 DAPI C-A546_c_TileScan_001 (Stage 3 of 9)	00-7j9Dw2eCcFvBgTJT5sYmQB
1.89201		Cell	1	0.000	1.000	262	3	ALL-CTRLS C-A488 C-A546 DAPI 8C1-siRNA-IMP-a2-a4 V2.00	0	18. siRNA-SC-25 C-A488 DAPI C-A546_c_TileScan_001 (Stage 3 of 9)	00-7j9Dw2eCcFvBgTJT5sYmQB
2.11629		Cell	1	0.000	1.000	263	4	ALL-CTRLS C-A488 C-A546 DAPI 8C1-siRNA-IMP-a2-a4 V2.00	0	18. siRNA-SC-25 C-A488 DAPI C-A546_c_TileScan_001 (Stage 3 of 9)	00-7j9Dw2eCcFvBgTJT5sYmQB
2.05728		Cell	1	0.000	1.000	264	5	ALL-CTRLS C-A488 C-A546 DAPI 8C1-siRNA-IMP-a2-a4 V2.00	0	18. siRNA-SC-25 C-A488 DAPI C-A546_c_TileScan_001 (Stage 3 of 9)	00-7j9Dw2eCcFvBgTJT5sYmQB
2.21108		Cell	1	0.000	1.000	265	6	ALL-CTRLS C-A488 C-A546 DAPI 8C1-siRNA-IMP-a2-a4 V2.00	0	18. siRNA-SC-25 C-A488 DAPI C-A546_c_TileScan_001 (Stage 3 of 9)	00-7j9Dw2eCcFvBgTJT5sYmQB
2.02166		Cell	1	0.000	1.000	266	7	ALL-CTRLS C-A488 C-A546 DAPI 8C1-siRNA-IMP-a2-a4 V2.00	0	18. siRNA-SC-25 C-A488 DAPI C-A546_c_TileScan_001 (Stage 3 of 9)	00-7j9Dw2eCcFvBgTJT5sYmQB
1.86166		Cell	1	0.000	1.000	267	0	ALL-CTRLS C-A488 C-A546 DAPI 8C1-siRNA-IMP-a2-a4 V2.00	0	18. siRNA-SC-25 C-A488 DAPI C-A546_d_TileScan_001 (Stage 4 of 9)	00-oow42SCA5YXNtdy4Fuoor7
1.8228		Cell	1	0.000	1.000	268	1	ALL-CTRLS C-A488 C-A546 DAPI 8C1-siRNA-IMP-a2-a4 V2.00	0	18. siRNA-SC-25 C-A488 DAPI C-A546_d_TileScan_001 (Stage 4 of 9)	00-oow42SCA5YXNtdy4Fuoor7
1.87479		Cell	1	0.000	1.000	269	2	ALL-CTRLS C-A488 C-A546 DAPI 8C1-siRNA-IMP-a2-a4 V2.00	0	18. siRNA-SC-25 C-A488 DAPI C-A546_d_TileScan_001 (Stage 4 of 9)	00-oow42SCA5YXNtdy4Fuoor7
1.95239		Cell	1	0.000	1.000	270	3	ALL-CTRLS C-A488 C-A546 DAPI 8C1-siRNA-IMP-a2-a4 V2.00	0	18. siRNA-SC-25 C-A488 DAPI C-A546_d_TileScan_001 (Stage 4 of 9)	00-oow42SCA5YXNtdy4Fuoor7
1.81453		Cell	1	0.000	1.000	271	4	ALL-CTRLS C-A488 C-A546 DAPI 8C1-siRNA-IMP-a2-a4 V2.00	0	18. siRNA-SC-25 C-A488 DAPI C-A546_d_TileScan_001 (Stage 4 of 9)	00-oow42SCA5YXNtdy4Fuoor7
1.97536		Cell	1	0.000	1.000	272	5	ALL-CTRLS C-A488 C-A546 DAPI 8C1-siRNA-IMP-a2-a4 V2.00	0	18. siRNA-SC-25 C-A488 DAPI C-A546_d_TileScan_001 (Stage 4 of 9)	00-oow42SCA5YXNtdy4Fuoor7
1.77644		Cell	1	0.000	1.000	273	6	ALL-CTRLS C-A488 C-A546 DAPI 8C1-siRNA-IMP-a2-a4 V2.00	0	18. siRNA-SC-25 C-A488 DAPI C-A546_d_TileScan_001 (Stage 4 of 9)	00-oow42SCA5YXNtdy4Fuoor7
2.30911		Cell	1	0.000	1.000	274	7	ALL-CTRLS C-A488 C-A546 DAPI 8C1-siRNA-IMP-a2-a4 V2.00	0	18. siRNA-SC-25 C-A488 DAPI C-A546_d_TileScan_001 (Stage 4 of 9)	00-oow42SCA5YXNtdy4Fuoor7
2.00979		Cell	1	0.000	1.000	275	8	ALL-CTRLS C-A488 C-A546 DAPI 8C1-siRNA-IMP-a2-a4 V2.00	0	18. siRNA-SC-25 C-A488 DAPI C-A546_d_TileScan_001 (Stage 4 of 9)	00-oow42SCA5YXNtdy4Fuoor7
2.02321		Cell	1	0.000	1.000	276	0	ALL-CTRLS C-A488 C-A546 DAPI 8C1-siRNA-IMP-a2-a4 V2.00	0	18. siRNA-SC-25 C-A488 DAPI C-A546_e_TileScan_001 (Stage 5 of 9)	00-ajuGejZS3NzjqrSuc7dtkN
1.82548		Cell	1	0.000	1.000	277	1	ALL-CTRLS C-A488 C-A546 DAPI 8C1-siRNA-IMP-a2-a4 V2.00	0	18. siRNA-SC-25 C-A488 DAPI C-A546_e_TileScan_001 (Stage 5 of 9)	00-ajuGejZS3NzjqrSuc7dtkN
1.7931		Cell	1	0.000	1.000	278	2	ALL-CTRLS C-A488 C-A546 DAPI 8C1-siRNA-IMP-a2-a4 V2.00	0	18. siRNA-SC-25 C-A488 DAPI C-A546_e_TileScan_001 (Stage 5 of 9)	00-ajuGejZS3NzjqrSuc7dtkN
2.24343		Cell	1	0.000	1.000	279	3	ALL-CTRLS C-A488 C-A546 DAPI 8C1-siRNA-IMP-a2-a4 V2.00	0	18. siRNA-SC-25 C-A488 DAPI C-A546_e_TileScan_001 (Stage 5 of 9)	00-ajuGejZS3NzjqrSuc7dtkN
2.21214		Cell	1	0.000	1.000	280	4	ALL-CTRLS C-A488 C-A546 DAPI 8C1-siRNA-IMP-a2-a4 V2.00	0	18. siRNA-SC-25 C-A488 DAPI C-A546_e_TileScan_001 (Stage 5 of 9)	00-ajuGejZS3NzjqrSuc7dtkN
3.02059		Cell	1	0.000	1.000	281	5	ALL-CTRLS C-A488 C-A546 DAPI 8C1-siRNA-IMP-a2-a4 V2.00	0	18. siRNA-SC-25 C-A488 DAPI C-A546_e_TileScan_001 (Stage 5 of 9)	00-ajuGejZS3NzjqrSuc7dtkN
2.32937		Cell	1	0.000	1.000	282	0	ALL-CTRLS C-A488 C-A546 DAPI 8C1-siRNA-IMP-a2-a4 V2.00	0	18. siRNA-SC-25 C-A488 DAPI C-A546_f_TileScan_001 (Stage 6 of 9)	00-D7t3V6ThW9PhC4cYdPYAWn
2.05066		Cell	1	0.000	1.000	283	1	ALL-CTRLS C-A488 C-A546 DAPI 8C1-siRNA-IMP-a2-a4 V2.00	0	18. siRNA-SC-25 C-A488 DAPI C-A546_f_TileScan_001 (Stage 6 of 9)	00-D7t3V6ThW9PhC4cYdPYAWn
2.21806		Cell	1	0.000	1.000	284	2	ALL-CTRLS C-A488 C-A546 DAPI 8C1-siRNA-IMP-a2-a4 V2.00	0	18. siRNA-SC-25 C-A488 DAPI C-A546_f_TileScan_001 (Stage 6 of 9)	00-D7t3V6ThW9PhC4cYdPYAWn
1.91839		Cell	1	0.000	1.000	285	0	ALL-CTRLS C-A488 C-A546 DAPI 8C1-siRNA-IMP-a2-a4 V2.00	0	18. siRNA-SC-25 C-A488 DAPI C-A546_g_TileScan_001 (Stage 7 of 9)	00-MN2cPH9c8RjXjm8n9vQYbR
1.92571		Cell	1	0.000	1.000	286	1	ALL-CTRLS C-A488 C-A546 DAPI 8C1-siRNA-IMP-a2-a4 V2.00	0	18. siRNA-SC-25 C-A488 DAPI C-A546_g_TileScan_001 (Stage 7 of 9)	00-MN2cPH9c8RjXjm8n9vQYbR
1.86824		Cell	1	0.000	1.000	287	2	ALL-CTRLS C-A488 C-A546 DAPI 8C1-siRNA-IMP-a2-a4 V2.00	0	18. siRNA-SC-25 C-A488 DAPI C-A546_g_TileScan_001 (Stage 7 of 9)	00-MN2cPH9c8RjXjm8n9vQYbR
1.90963		Cell	1	0.000	1.000	288	3	ALL-CTRLS C-A488 C-A546 DAPI 8C1-siRNA-IMP-a2-a4 V2.00	0	18. siRNA-SC-25 C-A488 DAPI C-A546_g_TileScan_001 (Stage 7 of 9)	00-MN2cPH9c8RjXjm8n9vQYbR
1.94313		Cell	1	0.000	1.000	289	4	ALL-CTRLS C-A488 C-A546 DAPI 8C1-siRNA-IMP-a2-a4 V2.00	0	18. siRNA-SC-25 C-A488 DAPI C-A546_g_TileScan_001 (Stage 7 of 9)	00-MN2cPH9c8RjXjm8n9vQYbR
1.76231		Cell	1	0.000	1.000	290	5	ALL-CTRLS C-A488 C-A546 DAPI 8C1-siRNA-IMP-a2-a4 V2.00	0	18. siRNA-SC-25 C-A488 DAPI C-A546_g_TileScan_001 (Stage 7 of 9)	00-MN2cPH9c8RjXjm8n9vQYbR
1.82932		Cell	1	0.000	1.000	291	6	ALL-CTRLS C-A488 C-A546 DAPI 8C1-siRNA-IMP-a2-a4 V2.00	0	18. siRNA-SC-25 C-A488 DAPI C-A546_g_TileScan_001 (Stage 7 of 9)	00-MN2cPH9c8RjXjm8n9vQYbR
1.94738		Cell	1	0.000	1.000	292	7	ALL-CTRLS C-A488 C-A546 DAPI 8C1-siRNA-IMP-a2-a4 V2.00	0	18. siRNA-SC-25 C-A488 DAPI C-A546_g_TileScan_001 (Stage 7 of 9)	00-MN2cPH9c8RjXjm8n9vQYbR
1.71109		Cell	1	0.000	1.000	293	8	ALL-CTRLS C-A488 C-A546 DAPI 8C1-siRNA-IMP-a2-a4 V2.00	0	18. siRNA-SC-25 C-A488 DAPI C-A546_g_TileScan_001 (Stage 7 of 9)	00-MN2cPH9c8RjXjm8n9vQYbR
2.67796		Cell	1	0.000	1.000	294	9	ALL-CTRLS C-A488 C-A546 DAPI 8C1-siRNA-IMP-a2-a4 V2.00	0	18. siRNA-SC-25 C-A488 DAPI C-A546_g_TileScan_001 (Stage 7 of 9)	00-MN2cPH9c8RjXjm8n9vQYbR
2.65741		Cell	1	0.000	1.000	295	10	ALL-CTRLS C-A488 C-A546 DAPI 8C1-siRNA-IMP-a2-a4 V2.00	0	18. siRNA-SC-25 C-A488 DAPI C-A546_g_TileScan_001 (Stage 7 of 9)	00-MN2cPH9c8RjXjm8n9vQYbR
2.3135		Cell	1	0.000	1.000	296	11	ALL-CTRLS C-A488 C-A546 DAPI 8C1-siRNA-IMP-a2-a4 V2.00	0	18. siRNA-SC-25 C-A488 DAPI C-A546_g_TileScan_001 (Stage 7 of 9)	00-MN2cPH9c8RjXjm8n9vQYbR
2.29768		Cell	1	0.000	1.000	297	12	ALL-CTRLS C-A488 C-A546 DAPI 8C1-siRNA-IMP-a2-a4 V2.00	0	18. siRNA-SC-25 C-A488 DAPI C-A546_g_TileScan_001 (Stage 7 of 9)	00-MN2cPH9c8RjXjm8n9vQYbR
2.07505		Cell	1	0.000	1.000	298	0	ALL-CTRLS C-A488 C-A546 DAPI 8C1-siRNA-IMP-a2-a4 V2.00	0	18. siRNA-SC-25 C-A488 DAPI C-A546_h_TileScan_001 (Stage 8 of 9)	00-rkUm4ahfpeDrBfL7W6FrBU
1.92274		Cell	1	0.000	1.000	299	1	ALL-CTRLS C-A488 C-A546 DAPI 8C1-siRNA-IMP-a2-a4 V2.00	0	18. siRNA-SC-25 C-A488 DAPI C-A546_h_TileScan_001 (Stage 8 of 9)	00-rkUm4ahfpeDrBfL7W6FrBU
2.04164		Cell	1	0.000	1.000	300	2	ALL-CTRLS C-A488 C-A546 DAPI 8C1-siRNA-IMP-a2-a4 V2.00	0	18. siRNA-SC-25 C-A488 DAPI C-A546_h_TileScan_001 (Stage 8 of 9)	00-rkUm4ahfpeDrBfL7W6FrBU
1.87513		Cell	1	0.000	1.000	301	3	ALL-CTRLS C-A488 C-A546 DAPI 8C1-siRNA-IMP-a2-a4 V2.00	0	18. siRNA-SC-25 C-A488 DAPI C-A546_h_TileScan_001 (Stage 8 of 9)	00-rkUm4ahfpeDrBfL7W6FrBU
1.89831		Cell	1	0.000	1.000	302	4	ALL-CTRLS C-A488 C-A546 DAPI 8C1-siRNA-IMP-a2-a4 V2.00	0	18. siRNA-SC-25 C-A488 DAPI C-A546_h_TileScan_001 (Stage 8 of 9)	00-rkUm4ahfpeDrBfL7W6FrBU
2.46627		Cell	1	0.000	1.000	303	5	ALL-CTRLS C-A488 C-A546 DAPI 8C1-siRNA-IMP-a2-a4 V2.00	0	18. siRNA-SC-25 C-A488 DAPI C-A546_h_TileScan_001 (Stage 8 of 9)	00-rkUm4ahfpeDrBfL7W6FrBU
2.27579		Cell	1	0.000	1.000	304	6	ALL-CTRLS C-A488 C-A546 DAPI 8C1-siRNA-IMP-a2-a4 V2.00	0	18. siRNA-SC-25 C-A488 DAPI C-A546_h_TileScan_001 (Stage 8 of 9)	00-rkUm4ahfpeDrBfL7W6FrBU
2.1883		Cell	1	0.000	1.000	305	7	ALL-CTRLS C-A488 C-A546 DAPI 8C1-siRNA-IMP-a2-a4 V2.00	0	18. siRNA-SC-25 C-A488 DAPI C-A546_h_TileScan_001 (Stage 8 of 9)	00-rkUm4ahfpeDrBfL7W6FrBU
2.27486		Cell	1	0.000	1.000	306	8	ALL-CTRLS C-A488 C-A546 DAPI 8C1-siRNA-IMP-a2-a4 V2.00	0	18. siRNA-SC-25 C-A488 DAPI C-A546_h_TileScan_001 (Stage 8 of 9)	00-rkUm4ahfpeDrBfL7W6FrBU
2.06843		Cell	1	0.000	1.000	307	0	ALL-CTRLS C-A488 C-A546 DAPI 8C1-siRNA-IMP-a2-a4 V2.00	0	18. siRNA-SC-25 C-A488 DAPI C-A546_i_TileScan_001 (Stage 9 of 9)	00-JypttQLK6HBtfiMwZ7mzrL
2.04536		Cell	1	0.000	1.000	308	1	ALL-CTRLS C-A488 C-A546 DAPI 8C1-siRNA-IMP-a2-a4 V2.00	0	18. siRNA-SC-25 C-A488 DAPI C-A546_i_TileScan_001 (Stage 9 of 9)	00-JypttQLK6HBtfiMwZ7mzrL
1.95034		Cell	1	0.000	1.000	309	2	ALL-CTRLS C-A488 C-A546 DAPI 8C1-siRNA-IMP-a2-a4 V2.00	0	18. siRNA-SC-25 C-A488 DAPI C-A546_i_TileScan_001 (Stage 9 of 9)	00-JypttQLK6HBtfiMwZ7mzrL
2.0193		Cell	1	0.000	1.000	310	3	ALL-CTRLS C-A488 C-A546 DAPI 8C1-siRNA-IMP-a2-a4 V2.00	0	18. siRNA-SC-25 C-A488 DAPI C-A546_i_TileScan_001 (Stage 9 of 9)	00-JypttQLK6HBtfiMwZ7mzrL
1.78442		Cell	1	0.000	1.000	311	4	ALL-CTRLS C-A488 C-A546 DAPI 8C1-siRNA-IMP-a2-a4 V2.00	0	18. siRNA-SC-25 C-A488 DAPI C-A546_i_TileScan_001 (Stage 9 of 9)	00-JypttQLK6HBtfiMwZ7mzrL
2.07412		Cell	1	0.000	1.000	312	5	ALL-CTRLS C-A488 C-A546 DAPI 8C1-siRNA-IMP-a2-a4 V2.00	0	18. siRNA-SC-25 C-A488 DAPI C-A546_i_TileScan_001 (Stage 9 of 9)	00-JypttQLK6HBtfiMwZ7mzrL
2.14398		Cell	1	0.000	1.000	313	6	ALL-CTRLS C-A488 C-A546 DAPI 8C1-siRNA-IMP-a2-a4 V2.00	0	18. siRNA-SC-25 C-A488 DAPI C-A546_i_TileScan_001 (Stage 9 of 9)	00-JypttQLK6HBtfiMwZ7mzrL
2.47812		Cell	1	0.000	1.000	314	7	ALL-CTRLS C-A488 C-A546 DAPI 8C1-siRNA-IMP-a2-a4 V2.00	0	18. siRNA-SC-25 C-A488 DAPI C-A546_i_TileScan_001 (Stage 9 of 9)	00-JypttQLK6HBtfiMwZ7mzrL
1.53938		Cell	1	0.000	1.000	315	0	ALL-CTRLS C-A488 C-A546 DAPI 8C1-siRNA-IMP-a2-a4 V2.00	0	3_a_tilescan_002 (stage 1 of 9)	00-ckBphoYdk29dPmYgeVng2V
1.63682		Cell	1	0.000	1.000	316	1	ALL-CTRLS C-A488 C-A546 DAPI 8C1-siRNA-IMP-a2-a4 V2.00	0	3_a_tilescan_002 (stage 1 of 9)	00-ckBphoYdk29dPmYgeVng2V
1.56281		Cell	1	0.000	1.000	317	2	ALL-CTRLS C-A488 C-A546 DAPI 8C1-siRNA-IMP-a2-a4 V2.00	0	3_a_tilescan_002 (stage 1 of 9)	00-ckBphoYdk29dPmYgeVng2V
1.51638		Cell	1	0.000	1.000	318	3	ALL-CTRLS C-A488 C-A546 DAPI 8C1-siRNA-IMP-a2-a4 V2.00	0	3_a_tilescan_002 (stage 1 of 9)	00-ckBphoYdk29dPmYgeVng2V
1.52927		Cell	1	0.000	1.000	319	4	ALL-CTRLS C-A488 C-A546 DAPI 8C1-siRNA-IMP-a2-a4 V2.00	0	3_a_tilescan_002 (stage 1 of 9)	00-ckBphoYdk29dPmYgeVng2V
1.59673		Cell	1	0.000	1.000	320	5	ALL-CTRLS C-A488 C-A546 DAPI 8C1-siRNA-IMP-a2-a4 V2.00	0	3_a_tilescan_002 (stage 1 of 9)	00-ckBphoYdk29dPmYgeVng2V
1.68754		Cell	1	0.000	1.000	321	6	ALL-CTRLS C-A488 C-A546 DAPI 8C1-siRNA-IMP-a2-a4 V2.00	0	3_a_tilescan_002 (stage 1 of 9)	00-ckBphoYdk29dPmYgeVng2V
1.32466		Cell	1	0.000	1.000	322	7	ALL-CTRLS C-A488 C-A546 DAPI 8C1-siRNA-IMP-a2-a4 V2.00	0	3_a_tilescan_002 (stage 1 of 9)	00-ckBphoYdk29dPmYgeVng2V
1.5047		Cell	1	0.000	1.000	323	0	ALL-CTRLS C-A488 C-A546 DAPI 8C1-siRNA-IMP-a2-a4 V2.00	0	3_b_tilescan_002 (stage 2 of 9)	00-dx2TeEAMTZPxvDxFQFbQ9h
1.64548		Cell	1	0.000	1.000	324	1	ALL-CTRLS C-A488 C-A546 DAPI 8C1-siRNA-IMP-a2-a4 V2.00	0	3_b_tilescan_002 (stage 2 of 9)	00-dx2TeEAMTZPxvDxFQFbQ9h
1.46833		Cell	1	0.000	1.000	325	2	ALL-CTRLS C-A488 C-A546 DAPI 8C1-siRNA-IMP-a2-a4 V2.00	0	3_b_tilescan_002 (stage 2 of 9)	00-dx2TeEAMTZPxvDxFQFbQ9h
1.67144		Cell	1	0.000	1.000	326	3	ALL-CTRLS C-A488 C-A546 DAPI 8C1-siRNA-IMP-a2-a4 V2.00	0	3_b_tilescan_002 (stage 2 of 9)	00-dx2TeEAMTZPxvDxFQFbQ9h
1.67307		Cell	1	0.000	1.000	327	4	ALL-CTRLS C-A488 C-A546 DAPI 8C1-siRNA-IMP-a2-a4 V2.00	0	3_b_tilescan_002 (stage 2 of 9)	00-dx2TeEAMTZPxvDxFQFbQ9h
1.66385		Cell	1	0.000	1.000	328	5	ALL-CTRLS C-A488 C-A546 DAPI 8C1-siRNA-IMP-a2-a4 V2.00	0	3_b_tilescan_002 (stage 2 of 9)	00-dx2TeEAMTZPxvDxFQFbQ9h
1.59369		Cell	1	0.000	1.000	329	6	ALL-CTRLS C-A488 C-A546 DAPI 8C1-siRNA-IMP-a2-a4 V2.00	0	3_b_tilescan_002 (stage 2 of 9)	00-dx2TeEAMTZPxvDxFQFbQ9h
1.5453		Cell	1	0.000	1.000	330	7	ALL-CTRLS C-A488 C-A546 DAPI 8C1-siRNA-IMP-a2-a4 V2.00	0	3_b_tilescan_002 (stage 2 of 9)	00-dx2TeEAMTZPxvDxFQFbQ9h
1.50757		Cell	1	0.000	1.000	331	8	ALL-CTRLS C-A488 C-A546 DAPI 8C1-siRNA-IMP-a2-a4 V2.00	0	3_b_tilescan_002 (stage 2 of 9)	00-dx2TeEAMTZPxvDxFQFbQ9h
1.59693		Cell	1	0.000	1.000	332	9	ALL-CTRLS C-A488 C-A546 DAPI 8C1-siRNA-IMP-a2-a4 V2.00	0	3_b_tilescan_002 (stage 2 of 9)	00-dx2TeEAMTZPxvDxFQFbQ9h
1.58703		Cell	1	0.000	1.000	333	10	ALL-CTRLS C-A488 C-A546 DAPI 8C1-siRNA-IMP-a2-a4 V2.00	0	3_b_tilescan_002 (stage 2 of 9)	00-dx2TeEAMTZPxvDxFQFbQ9h
1.49713		Cell	1	0.000	1.000	334	11	ALL-CTRLS C-A488 C-A546 DAPI 8C1-siRNA-IMP-a2-a4 V2.00	0	3_b_tilescan_002 (stage 2 of 9)	00-dx2TeEAMTZPxvDxFQFbQ9h
1.39804		Cell	1	0.000	1.000	335	12	ALL-CTRLS C-A488 C-A546 DAPI 8C1-siRNA-IMP-a2-a4 V2.00	0	3_b_tilescan_002 (stage 2 of 9)	00-dx2TeEAMTZPxvDxFQFbQ9h
1.44752		Cell	1	0.000	1.000	336	13	ALL-CTRLS C-A488 C-A546 DAPI 8C1-siRNA-IMP-a2-a4 V2.00	0	3_b_tilescan_002 (stage 2 of 9)	00-dx2TeEAMTZPxvDxFQFbQ9h
1.84807		Cell	1	0.000	1.000	337	14	ALL-CTRLS C-A488 C-A546 DAPI 8C1-siRNA-IMP-a2-a4 V2.00	0	3_b_tilescan_002 (stage 2 of 9)	00-dx2TeEAMTZPxvDxFQFbQ9h
1.65146		Cell	1	0.000	1.000	338	0	ALL-CTRLS C-A488 C-A546 DAPI 8C1-siRNA-IMP-a2-a4 V2.00	0	3_c_tilescan_002 (stage 3 of 9)	00-zomqQh7bhmKfhNdoLsEPe3
1.53132		Cell	1	0.000	1.000	339	1	ALL-CTRLS C-A488 C-A546 DAPI 8C1-siRNA-IMP-a2-a4 V2.00	0	3_c_tilescan_002 (stage 3 of 9)	00-zomqQh7bhmKfhNdoLsEPe3
1.67298		Cell	1	0.000	1.000	340	2	ALL-CTRLS C-A488 C-A546 DAPI 8C1-siRNA-IMP-a2-a4 V2.00	0	3_c_tilescan_002 (stage 3 of 9)	00-zomqQh7bhmKfhNdoLsEPe3
1.45396		Cell	1	0.000	1.000	341	3	ALL-CTRLS C-A488 C-A546 DAPI 8C1-siRNA-IMP-a2-a4 V2.00	0	3_c_tilescan_002 (stage 3 of 9)	00-zomqQh7bhmKfhNdoLsEPe3
1.58803		Cell	1	0.000	1.000	342	4	ALL-CTRLS C-A488 C-A546 DAPI 8C1-siRNA-IMP-a2-a4 V2.00	0	3_c_tilescan_002 (stage 3 of 9)	00-zomqQh7bhmKfhNdoLsEPe3
1.45664		Cell	1	0.000	1.000	343	5	ALL-CTRLS C-A488 C-A546 DAPI 8C1-siRNA-IMP-a2-a4 V2.00	0	3_c_tilescan_002 (stage 3 of 9)	00-zomqQh7bhmKfhNdoLsEPe3
1.50577		Cell	1	0.000	1.000	344	6	ALL-CTRLS C-A488 C-A546 DAPI 8C1-siRNA-IMP-a2-a4 V2.00	0	3_c_tilescan_002 (stage 3 of 9)	00-zomqQh7bhmKfhNdoLsEPe3
1.57099		Cell	1	0.000	1.000	345	7	ALL-CTRLS C-A488 C-A546 DAPI 8C1-siRNA-IMP-a2-a4 V2.00	0	3_c_tilescan_002 (stage 3 of 9)	00-zomqQh7bhmKfhNdoLsEPe3
1.55582		Cell	1	0.000	1.000	346	8	ALL-CTRLS C-A488 C-A546 DAPI 8C1-siRNA-IMP-a2-a4 V2.00	0	3_c_tilescan_002 (stage 3 of 9)	00-zomqQh7bhmKfhNdoLsEPe3
1.43411		Cell	1	0.000	1.000	347	9	ALL-CTRLS C-A488 C-A546 DAPI 8C1-siRNA-IMP-a2-a4 V2.00	0	3_c_tilescan_002 (stage 3 of 9)	00-zomqQh7bhmKfhNdoLsEPe3
1.72421		Cell	1	0.000	1.000	348	10	ALL-CTRLS C-A488 C-A546 DAPI 8C1-siRNA-IMP-a2-a4 V2.00	0	3_c_tilescan_002 (stage 3 of 9)	00-zomqQh7bhmKfhNdoLsEPe3
1.40679		Cell	1	0.000	1.000	349	11	ALL-CTRLS C-A488 C-A546 DAPI 8C1-siRNA-IMP-a2-a4 V2.00	0	3_c_tilescan_002 (stage 3 of 9)	00-zomqQh7bhmKfhNdoLsEPe3
1.47457		Cell	1	0.000	1.000	350	12	ALL-CTRLS C-A488 C-A546 DAPI 8C1-siRNA-IMP-a2-a4 V2.00	0	3_c_tilescan_002 (stage 3 of 9)	00-zomqQh7bhmKfhNdoLsEPe3
1.5127		Cell	1	0.000	1.000	351	13	ALL-CTRLS C-A488 C-A546 DAPI 8C1-siRNA-IMP-a2-a4 V2.00	0	3_c_tilescan_002 (stage 3 of 9)	00-zomqQh7bhmKfhNdoLsEPe3
1.4426		Cell	1	0.000	1.000	352	14	ALL-CTRLS C-A488 C-A546 DAPI 8C1-siRNA-IMP-a2-a4 V2.00	0	3_c_tilescan_002 (stage 3 of 9)	00-zomqQh7bhmKfhNdoLsEPe3
1.46952		Cell	1	0.000	1.000	353	15	ALL-CTRLS C-A488 C-A546 DAPI 8C1-siRNA-IMP-a2-a4 V2.00	0	3_c_tilescan_002 (stage 3 of 9)	00-zomqQh7bhmKfhNdoLsEPe3
1.51077		Cell	1	0.000	1.000	354	16	ALL-CTRLS C-A488 C-A546 DAPI 8C1-siRNA-IMP-a2-a4 V2.00	0	3_c_tilescan_002 (stage 3 of 9)	00-zomqQh7bhmKfhNdoLsEPe3
1.39963		Cell	1	0.000	1.000	355	17	ALL-CTRLS C-A488 C-A546 DAPI 8C1-siRNA-IMP-a2-a4 V2.00	0	3_c_tilescan_002 (stage 3 of 9)	00-zomqQh7bhmKfhNdoLsEPe3
1.40218		Cell	1	0.000	1.000	356	18	ALL-CTRLS C-A488 C-A546 DAPI 8C1-siRNA-IMP-a2-a4 V2.00	0	3_c_tilescan_002 (stage 3 of 9)	00-zomqQh7bhmKfhNdoLsEPe3
1.37059		Cell	1	0.000	1.000	357	19	ALL-CTRLS C-A488 C-A546 DAPI 8C1-siRNA-IMP-a2-a4 V2.00	0	3_c_tilescan_002 (stage 3 of 9)	00-zomqQh7bhmKfhNdoLsEPe3
1.67653		Cell	1	0.000	1.000	358	20	ALL-CTRLS C-A488 C-A546 DAPI 8C1-siRNA-IMP-a2-a4 V2.00	0	3_c_tilescan_002 (stage 3 of 9)	00-zomqQh7bhmKfhNdoLsEPe3
1.49857		Cell	1	0.000	1.000	359	21	ALL-CTRLS C-A488 C-A546 DAPI 8C1-siRNA-IMP-a2-a4 V2.00	0	3_c_tilescan_002 (stage 3 of 9)	00-zomqQh7bhmKfhNdoLsEPe3
1.5692		Cell	1	0.000	1.000	360	0	ALL-CTRLS C-A488 C-A546 DAPI 8C1-siRNA-IMP-a2-a4 V2.00	0	3_d_tilescan_002 (stage 4 of 9)	00-VmJWLbeatrqRmu7XBeU7nC
1.64297		Cell	1	0.000	1.000	361	1	ALL-CTRLS C-A488 C-A546 DAPI 8C1-siRNA-IMP-a2-a4 V2.00	0	3_d_tilescan_002 (stage 4 of 9)	00-VmJWLbeatrqRmu7XBeU7nC
1.49961		Cell	1	0.000	1.000	362	2	ALL-CTRLS C-A488 C-A546 DAPI 8C1-siRNA-IMP-a2-a4 V2.00	0	3_d_tilescan_002 (stage 4 of 9)	00-VmJWLbeatrqRmu7XBeU7nC
1.57035		Cell	1	0.000	1.000	363	3	ALL-CTRLS C-A488 C-A546 DAPI 8C1-siRNA-IMP-a2-a4 V2.00	0	3_d_tilescan_002 (stage 4 of 9)	00-VmJWLbeatrqRmu7XBeU7nC
1.37005		Cell	1	0.000	1.000	364	4	ALL-CTRLS C-A488 C-A546 DAPI 8C1-siRNA-IMP-a2-a4 V2.00	0	3_d_tilescan_002 (stage 4 of 9)	00-VmJWLbeatrqRmu7XBeU7nC
1.69249		Cell	1	0.000	1.000	365	5	ALL-CTRLS C-A488 C-A546 DAPI 8C1-siRNA-IMP-a2-a4 V2.00	0	3_d_tilescan_002 (stage 4 of 9)	00-VmJWLbeatrqRmu7XBeU7nC
1.59441		Cell	1	0.000	1.000	366	6	ALL-CTRLS C-A488 C-A546 DAPI 8C1-siRNA-IMP-a2-a4 V2.00	0	3_d_tilescan_002 (stage 4 of 9)	00-VmJWLbeatrqRmu7XBeU7nC
1.43522		Cell	1	0.000	1.000	367	7	ALL-CTRLS C-A488 C-A546 DAPI 8C1-siRNA-IMP-a2-a4 V2.00	0	3_d_tilescan_002 (stage 4 of 9)	00-VmJWLbeatrqRmu7XBeU7nC
1.48303		Cell	1	0.000	1.000	368	8	ALL-CTRLS C-A488 C-A546 DAPI 8C1-siRNA-IMP-a2-a4 V2.00	0	3_d_tilescan_002 (stage 4 of 9)	00-VmJWLbeatrqRmu7XBeU7nC
1.52301		Cell	1	0.000	1.000	369	9	ALL-CTRLS C-A488 C-A546 DAPI 8C1-siRNA-IMP-a2-a4 V2.00	0	3_d_tilescan_002 (stage 4 of 9)	00-VmJWLbeatrqRmu7XBeU7nC
1.40655		Cell	1	0.000	1.000	370	10	ALL-CTRLS C-A488 C-A546 DAPI 8C1-siRNA-IMP-a2-a4 V2.00	0	3_d_tilescan_002 (stage 4 of 9)	00-VmJWLbeatrqRmu7XBeU7nC
1.67568		Cell	1	0.000	1.000	371	11	ALL-CTRLS C-A488 C-A546 DAPI 8C1-siRNA-IMP-a2-a4 V2.00	0	3_d_tilescan_002 (stage 4 of 9)	00-VmJWLbeatrqRmu7XBeU7nC
1.62211		Cell	1	0.000	1.000	372	12	ALL-CTRLS C-A488 C-A546 DAPI 8C1-siRNA-IMP-a2-a4 V2.00	0	3_d_tilescan_002 (stage 4 of 9)	00-VmJWLbeatrqRmu7XBeU7nC
1.62164		Cell	1	0.000	1.000	373	13	ALL-CTRLS C-A488 C-A546 DAPI 8C1-siRNA-IMP-a2-a4 V2.00	0	3_d_tilescan_002 (stage 4 of 9)	00-VmJWLbeatrqRmu7XBeU7nC
1.60701		Cell	1	0.000	1.000	374	14	ALL-CTRLS C-A488 C-A546 DAPI 8C1-siRNA-IMP-a2-a4 V2.00	0	3_d_tilescan_002 (stage 4 of 9)	00-VmJWLbeatrqRmu7XBeU7nC
1.64073		Cell	1	0.000	1.000	375	15	ALL-CTRLS C-A488 C-A546 DAPI 8C1-siRNA-IMP-a2-a4 V2.00	0	3_d_tilescan_002 (stage 4 of 9)	00-VmJWLbeatrqRmu7XBeU7nC
1.46029		Cell	1	0.000	1.000	376	0	ALL-CTRLS C-A488 C-A546 DAPI 8C1-siRNA-IMP-a2-a4 V2.00	0	3_e_tilescan_002 (stage 5 of 9)	00-cwcRnaBQMz9hkJoXpgV26K
1.39339		Cell	1	0.000	1.000	377	1	ALL-CTRLS C-A488 C-A546 DAPI 8C1-siRNA-IMP-a2-a4 V2.00	0	3_e_tilescan_002 (stage 5 of 9)	00-cwcRnaBQMz9hkJoXpgV26K
1.55701		Cell	1	0.000	1.000	378	2	ALL-CTRLS C-A488 C-A546 DAPI 8C1-siRNA-IMP-a2-a4 V2.00	0	3_e_tilescan_002 (stage 5 of 9)	00-cwcRnaBQMz9hkJoXpgV26K
1.4646		Cell	1	0.000	1.000	379	3	ALL-CTRLS C-A488 C-A546 DAPI 8C1-siRNA-IMP-a2-a4 V2.00	0	3_e_tilescan_002 (stage 5 of 9)	00-cwcRnaBQMz9hkJoXpgV26K
1.51318		Cell	1	0.000	1.000	380	4	ALL-CTRLS C-A488 C-A546 DAPI 8C1-siRNA-IMP-a2-a4 V2.00	0	3_e_tilescan_002 (stage 5 of 9)	00-cwcRnaBQMz9hkJoXpgV26K
1.48137		Cell	1	0.000	1.000	381	5	ALL-CTRLS C-A488 C-A546 DAPI 8C1-siRNA-IMP-a2-a4 V2.00	0	3_e_tilescan_002 (stage 5 of 9)	00-cwcRnaBQMz9hkJoXpgV26K
1.35394		Cell	1	0.000	1.000	382	6	ALL-CTRLS C-A488 C-A546 DAPI 8C1-siRNA-IMP-a2-a4 V2.00	0	3_e_tilescan_002 (stage 5 of 9)	00-cwcRnaBQMz9hkJoXpgV26K
1.57868		Cell	1	0.000	1.000	383	7	ALL-CTRLS C-A488 C-A546 DAPI 8C1-siRNA-IMP-a2-a4 V2.00	0	3_e_tilescan_002 (stage 5 of 9)	00-cwcRnaBQMz9hkJoXpgV26K
1.42165		Cell	1	0.000	1.000	384	8	ALL-CTRLS C-A488 C-A546 DAPI 8C1-siRNA-IMP-a2-a4 V2.00	0	3_e_tilescan_002 (stage 5 of 9)	00-cwcRnaBQMz9hkJoXpgV26K
1.38572		Cell	1	0.000	1.000	385	9	ALL-CTRLS C-A488 C-A546 DAPI 8C1-siRNA-IMP-a2-a4 V2.00	0	3_e_tilescan_002 (stage 5 of 9)	00-cwcRnaBQMz9hkJoXpgV26K
1.53989		Cell	1	0.000	1.000	386	10	ALL-CTRLS C-A488 C-A546 DAPI 8C1-siRNA-IMP-a2-a4 V2.00	0	3_e_tilescan_002 (stage 5 of 9)	00-cwcRnaBQMz9hkJoXpgV26K
1.63578		Cell	1	0.000	1.000	387	11	ALL-CTRLS C-A488 C-A546 DAPI 8C1-siRNA-IMP-a2-a4 V2.00	0	3_e_tilescan_002 (stage 5 of 9)	00-cwcRnaBQMz9hkJoXpgV26K
1.48327		Cell	1	0.000	1.000	388	12	ALL-CTRLS C-A488 C-A546 DAPI 8C1-siRNA-IMP-a2-a4 V2.00	0	3_e_tilescan_002 (stage 5 of 9)	00-cwcRnaBQMz9hkJoXpgV26K
1.63918		Cell	1	0.000	1.000	389	13	ALL-CTRLS C-A488 C-A546 DAPI 8C1-siRNA-IMP-a2-a4 V2.00	0	3_e_tilescan_002 (stage 5 of 9)	00-cwcRnaBQMz9hkJoXpgV26K
1.67121		Cell	1	0.000	1.000	390	14	ALL-CTRLS C-A488 C-A546 DAPI 8C1-siRNA-IMP-a2-a4 V2.00	0	3_e_tilescan_002 (stage 5 of 9)	00-cwcRnaBQMz9hkJoXpgV26K
1.74053		Cell	1	0.000	1.000	391	15	ALL-CTRLS C-A488 C-A546 DAPI 8C1-siRNA-IMP-a2-a4 V2.00	0	3_e_tilescan_002 (stage 5 of 9)	00-cwcRnaBQMz9hkJoXpgV26K
1.55508		Cell	1	0.000	1.000	392	0	ALL-CTRLS C-A488 C-A546 DAPI 8C1-siRNA-IMP-a2-a4 V2.00	0	3_f_tilescan_002 (stage 6 of 9)	00-Bv8i3tiFMcyGeYmADiRLR9
1.60514		Cell	1	0.000	1.000	393	1	ALL-CTRLS C-A488 C-A546 DAPI 8C1-siRNA-IMP-a2-a4 V2.00	0	3_f_tilescan_002 (stage 6 of 9)	00-Bv8i3tiFMcyGeYmADiRLR9
1.64676		Cell	1	0.000	1.000	394	2	ALL-CTRLS C-A488 C-A546 DAPI 8C1-siRNA-IMP-a2-a4 V2.00	0	3_f_tilescan_002 (stage 6 of 9)	00-Bv8i3tiFMcyGeYmADiRLR9
1.58107		Cell	1	0.000	1.000	395	3	ALL-CTRLS C-A488 C-A546 DAPI 8C1-siRNA-IMP-a2-a4 V2.00	0	3_f_tilescan_002 (stage 6 of 9)	00-Bv8i3tiFMcyGeYmADiRLR9
1.55296		Cell	1	0.000	1.000	396	4	ALL-CTRLS C-A488 C-A546 DAPI 8C1-siRNA-IMP-a2-a4 V2.00	0	3_f_tilescan_002 (stage 6 of 9)	00-Bv8i3tiFMcyGeYmADiRLR9
1.44839		Cell	1	0.000	1.000	397	5	ALL-CTRLS C-A488 C-A546 DAPI 8C1-siRNA-IMP-a2-a4 V2.00	0	3_f_tilescan_002 (stage 6 of 9)	00-Bv8i3tiFMcyGeYmADiRLR9
1.65375		Cell	1	0.000	1.000	398	6	ALL-CTRLS C-A488 C-A546 DAPI 8C1-siRNA-IMP-a2-a4 V2.00	0	3_f_tilescan_002 (stage 6 of 9)	00-Bv8i3tiFMcyGeYmADiRLR9
1.39279		Cell	1	0.000	1.000	399	7	ALL-CTRLS C-A488 C-A546 DAPI 8C1-siRNA-IMP-a2-a4 V2.00	0	3_f_tilescan_002 (stage 6 of 9)	00-Bv8i3tiFMcyGeYmADiRLR9
1.51205		Cell	1	0.000	1.000	400	8	ALL-CTRLS C-A488 C-A546 DAPI 8C1-siRNA-IMP-a2-a4 V2.00	0	3_f_tilescan_002 (stage 6 of 9)	00-Bv8i3tiFMcyGeYmADiRLR9
1.40466		Cell	1	0.000	1.000	401	9	ALL-CTRLS C-A488 C-A546 DAPI 8C1-siRNA-IMP-a2-a4 V2.00	0	3_f_tilescan_002 (stage 6 of 9)	00-Bv8i3tiFMcyGeYmADiRLR9
1.52421		Cell	1	0.000	1.000	402	10	ALL-CTRLS C-A488 C-A546 DAPI 8C1-siRNA-IMP-a2-a4 V2.00	0	3_f_tilescan_002 (stage 6 of 9)	00-Bv8i3tiFMcyGeYmADiRLR9
1.67457		Cell	1	0.000	1.000	403	11	ALL-CTRLS C-A488 C-A546 DAPI 8C1-siRNA-IMP-a2-a4 V2.00	0	3_f_tilescan_002 (stage 6 of 9)	00-Bv8i3tiFMcyGeYmADiRLR9
1.78417		Cell	1	0.000	1.000	404	12	ALL-CTRLS C-A488 C-A546 DAPI 8C1-siRNA-IMP-a2-a4 V2.00	0	3_f_tilescan_002 (stage 6 of 9)	00-Bv8i3tiFMcyGeYmADiRLR9
1.69957		Cell	1	0.000	1.000	405	13	ALL-CTRLS C-A488 C-A546 DAPI 8C1-siRNA-IMP-a2-a4 V2.00	0	3_f_tilescan_002 (stage 6 of 9)	00-Bv8i3tiFMcyGeYmADiRLR9
1.62165		Cell	1	0.000	1.000	406	0	ALL-CTRLS C-A488 C-A546 DAPI 8C1-siRNA-IMP-a2-a4 V2.00	0	3_g_tilescan_002 (stage 7 of 9)	00-FZfN8nQpaZ6msBQjwsA3La
1.70467		Cell	1	0.000	1.000	407	1	ALL-CTRLS C-A488 C-A546 DAPI 8C1-siRNA-IMP-a2-a4 V2.00	0	3_g_tilescan_002 (stage 7 of 9)	00-FZfN8nQpaZ6msBQjwsA3La
1.67686		Cell	1	0.000	1.000	408	2	ALL-CTRLS C-A488 C-A546 DAPI 8C1-siRNA-IMP-a2-a4 V2.00	0	3_g_tilescan_002 (stage 7 of 9)	00-FZfN8nQpaZ6msBQjwsA3La
1.69128		Cell	1	0.000	1.000	409	3	ALL-CTRLS C-A488 C-A546 DAPI 8C1-siRNA-IMP-a2-a4 V2.00	0	3_g_tilescan_002 (stage 7 of 9)	00-FZfN8nQpaZ6msBQjwsA3La
1.52233		Cell	1	0.000	1.000	410	4	ALL-CTRLS C-A488 C-A546 DAPI 8C1-siRNA-IMP-a2-a4 V2.00	0	3_g_tilescan_002 (stage 7 of 9)	00-FZfN8nQpaZ6msBQjwsA3La
1.64748		Cell	1	0.000	1.000	411	5	ALL-CTRLS C-A488 C-A546 DAPI 8C1-siRNA-IMP-a2-a4 V2.00	0	3_g_tilescan_002 (stage 7 of 9)	00-FZfN8nQpaZ6msBQjwsA3La
1.71294		Cell	1	0.000	1.000	412	6	ALL-CTRLS C-A488 C-A546 DAPI 8C1-siRNA-IMP-a2-a4 V2.00	0	3_g_tilescan_002 (stage 7 of 9)	00-FZfN8nQpaZ6msBQjwsA3La
1.66049		Cell	1	0.000	1.000	413	7	ALL-CTRLS C-A488 C-A546 DAPI 8C1-siRNA-IMP-a2-a4 V2.00	0	3_g_tilescan_002 (stage 7 of 9)	00-FZfN8nQpaZ6msBQjwsA3La
1.48508		Cell	1	0.000	1.000	414	8	ALL-CTRLS C-A488 C-A546 DAPI 8C1-siRNA-IMP-a2-a4 V2.00	0	3_g_tilescan_002 (stage 7 of 9)	00-FZfN8nQpaZ6msBQjwsA3La
1.4953		Cell	1	0.000	1.000	415	9	ALL-CTRLS C-A488 C-A546 DAPI 8C1-siRNA-IMP-a2-a4 V2.00	0	3_g_tilescan_002 (stage 7 of 9)	00-FZfN8nQpaZ6msBQjwsA3La
1.62518		Cell	1	0.000	1.000	416	10	ALL-CTRLS C-A488 C-A546 DAPI 8C1-siRNA-IMP-a2-a4 V2.00	0	3_g_tilescan_002 (stage 7 of 9)	00-FZfN8nQpaZ6msBQjwsA3La
1.64733		Cell	1	0.000	1.000	417	11	ALL-CTRLS C-A488 C-A546 DAPI 8C1-siRNA-IMP-a2-a4 V2.00	0	3_g_tilescan_002 (stage 7 of 9)	00-FZfN8nQpaZ6msBQjwsA3La
1.67606		Cell	1	0.000	1.000	418	12	ALL-CTRLS C-A488 C-A546 DAPI 8C1-siRNA-IMP-a2-a4 V2.00	0	3_g_tilescan_002 (stage 7 of 9)	00-FZfN8nQpaZ6msBQjwsA3La
1.82259		Cell	1	0.000	1.000	419	13	ALL-CTRLS C-A488 C-A546 DAPI 8C1-siRNA-IMP-a2-a4 V2.00	0	3_g_tilescan_002 (stage 7 of 9)	00-FZfN8nQpaZ6msBQjwsA3La
1.64992		Cell	1	0.000	1.000	420	14	ALL-CTRLS C-A488 C-A546 DAPI 8C1-siRNA-IMP-a2-a4 V2.00	0	3_g_tilescan_002 (stage 7 of 9)	00-FZfN8nQpaZ6msBQjwsA3La
1.70534		Cell	1	0.000	1.000	421	15	ALL-CTRLS C-A488 C-A546 DAPI 8C1-siRNA-IMP-a2-a4 V2.00	0	3_g_tilescan_002 (stage 7 of 9)	00-FZfN8nQpaZ6msBQjwsA3La
1.6071		Cell	1	0.000	1.000	422	16	ALL-CTRLS C-A488 C-A546 DAPI 8C1-siRNA-IMP-a2-a4 V2.00	0	3_g_tilescan_002 (stage 7 of 9)	00-FZfN8nQpaZ6msBQjwsA3La
1.51751		Cell	1	0.000	1.000	423	17	ALL-CTRLS C-A488 C-A546 DAPI 8C1-siRNA-IMP-a2-a4 V2.00	0	3_g_tilescan_002 (stage 7 of 9)	00-FZfN8nQpaZ6msBQjwsA3La
1.65257		Cell	1	0.000	1.000	424	18	ALL-CTRLS C-A488 C-A546 DAPI 8C1-siRNA-IMP-a2-a4 V2.00	0	3_g_tilescan_002 (stage 7 of 9)	00-FZfN8nQpaZ6msBQjwsA3La
1.68455		Cell	1	0.000	1.000	425	19	ALL-CTRLS C-A488 C-A546 DAPI 8C1-siRNA-IMP-a2-a4 V2.00	0	3_g_tilescan_002 (stage 7 of 9)	00-FZfN8nQpaZ6msBQjwsA3La
1.49638		Cell	1	0.000	1.000	426	20	ALL-CTRLS C-A488 C-A546 DAPI 8C1-siRNA-IMP-a2-a4 V2.00	0	3_g_tilescan_002 (stage 7 of 9)	00-FZfN8nQpaZ6msBQjwsA3La
1.47471		Cell	1	0.000	1.000	427	21	ALL-CTRLS C-A488 C-A546 DAPI 8C1-siRNA-IMP-a2-a4 V2.00	0	3_g_tilescan_002 (stage 7 of 9)	00-FZfN8nQpaZ6msBQjwsA3La
1.84878		Cell	1	0.000	1.000	428	22	ALL-CTRLS C-A488 C-A546 DAPI 8C1-siRNA-IMP-a2-a4 V2.00	0	3_g_tilescan_002 (stage 7 of 9)	00-FZfN8nQpaZ6msBQjwsA3La
2.66281		Cell	1	0.000	1.000	429	23	ALL-CTRLS C-A488 C-A546 DAPI 8C1-siRNA-IMP-a2-a4 V2.00	0	3_g_tilescan_002 (stage 7 of 9)	00-FZfN8nQpaZ6msBQjwsA3La
1.61014		Cell	1	0.000	1.000	430	24	ALL-CTRLS C-A488 C-A546 DAPI 8C1-siRNA-IMP-a2-a4 V2.00	0	3_g_tilescan_002 (stage 7 of 9)	00-FZfN8nQpaZ6msBQjwsA3La
1.68308		Cell	1	0.000	1.000	431	25	ALL-CTRLS C-A488 C-A546 DAPI 8C1-siRNA-IMP-a2-a4 V2.00	0	3_g_tilescan_002 (stage 7 of 9)	00-FZfN8nQpaZ6msBQjwsA3La
1.64177		Cell	1	0.000	1.000	432	0	ALL-CTRLS C-A488 C-A546 DAPI 8C1-siRNA-IMP-a2-a4 V2.00	0	3_h_tilescan_002 (stage 8 of 9)	00-uNSL3BmCidWcx8QaoqYKdE
1.66914		Cell	1	0.000	1.000	433	1	ALL-CTRLS C-A488 C-A546 DAPI 8C1-siRNA-IMP-a2-a4 V2.00	0	3_h_tilescan_002 (stage 8 of 9)	00-uNSL3BmCidWcx8QaoqYKdE
1.62634		Cell	1	0.000	1.000	434	2	ALL-CTRLS C-A488 C-A546 DAPI 8C1-siRNA-IMP-a2-a4 V2.00	0	3_h_tilescan_002 (stage 8 of 9)	00-uNSL3BmCidWcx8QaoqYKdE
1.57178		Cell	1	0.000	1.000	435	3	ALL-CTRLS C-A488 C-A546 DAPI 8C1-siRNA-IMP-a2-a4 V2.00	0	3_h_tilescan_002 (stage 8 of 9)	00-uNSL3BmCidWcx8QaoqYKdE
1.54788		Cell	1	0.000	1.000	436	4	ALL-CTRLS C-A488 C-A546 DAPI 8C1-siRNA-IMP-a2-a4 V2.00	0	3_h_tilescan_002 (stage 8 of 9)	00-uNSL3BmCidWcx8QaoqYKdE
1.51982		Cell	1	0.000	1.000	437	5	ALL-CTRLS C-A488 C-A546 DAPI 8C1-siRNA-IMP-a2-a4 V2.00	0	3_h_tilescan_002 (stage 8 of 9)	00-uNSL3BmCidWcx8QaoqYKdE
1.60163		Cell	1	0.000	1.000	438	6	ALL-CTRLS C-A488 C-A546 DAPI 8C1-siRNA-IMP-a2-a4 V2.00	0	3_h_tilescan_002 (stage 8 of 9)	00-uNSL3BmCidWcx8QaoqYKdE
1.6257		Cell	1	0.000	1.000	439	7	ALL-CTRLS C-A488 C-A546 DAPI 8C1-siRNA-IMP-a2-a4 V2.00	0	3_h_tilescan_002 (stage 8 of 9)	00-uNSL3BmCidWcx8QaoqYKdE
1.57597		Cell	1	0.000	1.000	440	8	ALL-CTRLS C-A488 C-A546 DAPI 8C1-siRNA-IMP-a2-a4 V2.00	0	3_h_tilescan_002 (stage 8 of 9)	00-uNSL3BmCidWcx8QaoqYKdE
1.62226		Cell	1	0.000	1.000	441	9	ALL-CTRLS C-A488 C-A546 DAPI 8C1-siRNA-IMP-a2-a4 V2.00	0	3_h_tilescan_002 (stage 8 of 9)	00-uNSL3BmCidWcx8QaoqYKdE
1.6062		Cell	1	0.000	1.000	442	10	ALL-CTRLS C-A488 C-A546 DAPI 8C1-siRNA-IMP-a2-a4 V2.00	0	3_h_tilescan_002 (stage 8 of 9)	00-uNSL3BmCidWcx8QaoqYKdE
1.52307		Cell	1	0.000	1.000	443	11	ALL-CTRLS C-A488 C-A546 DAPI 8C1-siRNA-IMP-a2-a4 V2.00	0	3_h_tilescan_002 (stage 8 of 9)	00-uNSL3BmCidWcx8QaoqYKdE
1.80364		Cell	1	0.000	1.000	444	12	ALL-CTRLS C-A488 C-A546 DAPI 8C1-siRNA-IMP-a2-a4 V2.00	0	3_h_tilescan_002 (stage 8 of 9)	00-uNSL3BmCidWcx8QaoqYKdE
1.7266		Cell	1	0.000	1.000	445	13	ALL-CTRLS C-A488 C-A546 DAPI 8C1-siRNA-IMP-a2-a4 V2.00	0	3_h_tilescan_002 (stage 8 of 9)	00-uNSL3BmCidWcx8QaoqYKdE
1.67105		Cell	1	0.000	1.000	446	0	ALL-CTRLS C-A488 C-A546 DAPI 8C1-siRNA-IMP-a2-a4 V2.00	0	3_i_tilescan_002 (stage 9 of 9)	00-o5Zsgg2pHFHfznLxXG2PT8
1.71298		Cell	1	0.000	1.000	447	1	ALL-CTRLS C-A488 C-A546 DAPI 8C1-siRNA-IMP-a2-a4 V2.00	0	3_i_tilescan_002 (stage 9 of 9)	00-o5Zsgg2pHFHfznLxXG2PT8
1.53304		Cell	1	0.000	1.000	448	2	ALL-CTRLS C-A488 C-A546 DAPI 8C1-siRNA-IMP-a2-a4 V2.00	0	3_i_tilescan_002 (stage 9 of 9)	00-o5Zsgg2pHFHfznLxXG2PT8
1.52701		Cell	1	0.000	1.000	449	3	ALL-CTRLS C-A488 C-A546 DAPI 8C1-siRNA-IMP-a2-a4 V2.00	0	3_i_tilescan_002 (stage 9 of 9)	00-o5Zsgg2pHFHfznLxXG2PT8
1.52219		Cell	1	0.000	1.000	450	4	ALL-CTRLS C-A488 C-A546 DAPI 8C1-siRNA-IMP-a2-a4 V2.00	0	3_i_tilescan_002 (stage 9 of 9)	00-o5Zsgg2pHFHfznLxXG2PT8
1.62581		Cell	1	0.000	1.000	451	5	ALL-CTRLS C-A488 C-A546 DAPI 8C1-siRNA-IMP-a2-a4 V2.00	0	3_i_tilescan_002 (stage 9 of 9)	00-o5Zsgg2pHFHfznLxXG2PT8
1.95168		Cell	1	0.000	1.000	452	0	ALL-CTRLS C-A488 C-A546 DAPI 8C1-siRNA-IMP-a2-a4 V2.00	0	6. MT IMPa2 C-A488 C-A546_a_TileScan_001 (Stage 1 of 9)	00-DYzYYGbxnPEfh7rQZRP8aj
2.20478		Cell	1	0.000	1.000	453	1	ALL-CTRLS C-A488 C-A546 DAPI 8C1-siRNA-IMP-a2-a4 V2.00	0	6. MT IMPa2 C-A488 C-A546_a_TileScan_001 (Stage 1 of 9)	00-DYzYYGbxnPEfh7rQZRP8aj
1.84038		Cell	1	0.000	1.000	454	2	ALL-CTRLS C-A488 C-A546 DAPI 8C1-siRNA-IMP-a2-a4 V2.00	0	6. MT IMPa2 C-A488 C-A546_a_TileScan_001 (Stage 1 of 9)	00-DYzYYGbxnPEfh7rQZRP8aj
2.10899		Cell	1	0.000	1.000	455	3	ALL-CTRLS C-A488 C-A546 DAPI 8C1-siRNA-IMP-a2-a4 V2.00	0	6. MT IMPa2 C-A488 C-A546_a_TileScan_001 (Stage 1 of 9)	00-DYzYYGbxnPEfh7rQZRP8aj
2.1225		Cell	1	0.000	1.000	456	4	ALL-CTRLS C-A488 C-A546 DAPI 8C1-siRNA-IMP-a2-a4 V2.00	0	6. MT IMPa2 C-A488 C-A546_a_TileScan_001 (Stage 1 of 9)	00-DYzYYGbxnPEfh7rQZRP8aj
2.16491		Cell	1	0.000	1.000	457	5	ALL-CTRLS C-A488 C-A546 DAPI 8C1-siRNA-IMP-a2-a4 V2.00	0	6. MT IMPa2 C-A488 C-A546_a_TileScan_001 (Stage 1 of 9)	00-DYzYYGbxnPEfh7rQZRP8aj
2.02619		Cell	1	0.000	1.000	458	6	ALL-CTRLS C-A488 C-A546 DAPI 8C1-siRNA-IMP-a2-a4 V2.00	0	6. MT IMPa2 C-A488 C-A546_a_TileScan_001 (Stage 1 of 9)	00-DYzYYGbxnPEfh7rQZRP8aj
2.21356		Cell	1	0.000	1.000	459	7	ALL-CTRLS C-A488 C-A546 DAPI 8C1-siRNA-IMP-a2-a4 V2.00	0	6. MT IMPa2 C-A488 C-A546_a_TileScan_001 (Stage 1 of 9)	00-DYzYYGbxnPEfh7rQZRP8aj
2.00366		Cell	1	0.000	1.000	460	8	ALL-CTRLS C-A488 C-A546 DAPI 8C1-siRNA-IMP-a2-a4 V2.00	0	6. MT IMPa2 C-A488 C-A546_a_TileScan_001 (Stage 1 of 9)	00-DYzYYGbxnPEfh7rQZRP8aj
1.88022		Cell	1	0.000	1.000	461	9	ALL-CTRLS C-A488 C-A546 DAPI 8C1-siRNA-IMP-a2-a4 V2.00	0	6. MT IMPa2 C-A488 C-A546_a_TileScan_001 (Stage 1 of 9)	00-DYzYYGbxnPEfh7rQZRP8aj
2.57103		Cell	1	0.000	1.000	462	10	ALL-CTRLS C-A488 C-A546 DAPI 8C1-siRNA-IMP-a2-a4 V2.00	0	6. MT IMPa2 C-A488 C-A546_a_TileScan_001 (Stage 1 of 9)	00-DYzYYGbxnPEfh7rQZRP8aj
2.19423		Cell	1	0.000	1.000	463	11	ALL-CTRLS C-A488 C-A546 DAPI 8C1-siRNA-IMP-a2-a4 V2.00	0	6. MT IMPa2 C-A488 C-A546_a_TileScan_001 (Stage 1 of 9)	00-DYzYYGbxnPEfh7rQZRP8aj
2.05727		Cell	1	0.000	1.000	464	12	ALL-CTRLS C-A488 C-A546 DAPI 8C1-siRNA-IMP-a2-a4 V2.00	0	6. MT IMPa2 C-A488 C-A546_a_TileScan_001 (Stage 1 of 9)	00-DYzYYGbxnPEfh7rQZRP8aj
2.12746		Cell	1	0.000	1.000	465	13	ALL-CTRLS C-A488 C-A546 DAPI 8C1-siRNA-IMP-a2-a4 V2.00	0	6. MT IMPa2 C-A488 C-A546_a_TileScan_001 (Stage 1 of 9)	00-DYzYYGbxnPEfh7rQZRP8aj
2.34424		Cell	1	0.000	1.000	466	14	ALL-CTRLS C-A488 C-A546 DAPI 8C1-siRNA-IMP-a2-a4 V2.00	0	6. MT IMPa2 C-A488 C-A546_a_TileScan_001 (Stage 1 of 9)	00-DYzYYGbxnPEfh7rQZRP8aj
2.08584		Cell	1	0.000	1.000	467	15	ALL-CTRLS C-A488 C-A546 DAPI 8C1-siRNA-IMP-a2-a4 V2.00	0	6. MT IMPa2 C-A488 C-A546_a_TileScan_001 (Stage 1 of 9)	00-DYzYYGbxnPEfh7rQZRP8aj
1.99313		Cell	1	0.000	1.000	468	0	ALL-CTRLS C-A488 C-A546 DAPI 8C1-siRNA-IMP-a2-a4 V2.00	0	6. MT IMPa2 C-A488 C-A546_b_TileScan_001 (Stage 2 of 9)	00-fSSqMUTjmeaWBpAGZajn7j
1.92359		Cell	1	0.000	1.000	469	1	ALL-CTRLS C-A488 C-A546 DAPI 8C1-siRNA-IMP-a2-a4 V2.00	0	6. MT IMPa2 C-A488 C-A546_b_TileScan_001 (Stage 2 of 9)	00-fSSqMUTjmeaWBpAGZajn7j
1.98276		Cell	1	0.000	1.000	470	2	ALL-CTRLS C-A488 C-A546 DAPI 8C1-siRNA-IMP-a2-a4 V2.00	0	6. MT IMPa2 C-A488 C-A546_b_TileScan_001 (Stage 2 of 9)	00-fSSqMUTjmeaWBpAGZajn7j
1.93289		Cell	1	0.000	1.000	471	3	ALL-CTRLS C-A488 C-A546 DAPI 8C1-siRNA-IMP-a2-a4 V2.00	0	6. MT IMPa2 C-A488 C-A546_b_TileScan_001 (Stage 2 of 9)	00-fSSqMUTjmeaWBpAGZajn7j
1.80792		Cell	1	0.000	1.000	472	4	ALL-CTRLS C-A488 C-A546 DAPI 8C1-siRNA-IMP-a2-a4 V2.00	0	6. MT IMPa2 C-A488 C-A546_b_TileScan_001 (Stage 2 of 9)	00-fSSqMUTjmeaWBpAGZajn7j
1.81806		Cell	1	0.000	1.000	473	5	ALL-CTRLS C-A488 C-A546 DAPI 8C1-siRNA-IMP-a2-a4 V2.00	0	6. MT IMPa2 C-A488 C-A546_b_TileScan_001 (Stage 2 of 9)	00-fSSqMUTjmeaWBpAGZajn7j
1.96091		Cell	1	0.000	1.000	474	6	ALL-CTRLS C-A488 C-A546 DAPI 8C1-siRNA-IMP-a2-a4 V2.00	0	6. MT IMPa2 C-A488 C-A546_b_TileScan_001 (Stage 2 of 9)	00-fSSqMUTjmeaWBpAGZajn7j
1.97669		Cell	1	0.000	1.000	475	7	ALL-CTRLS C-A488 C-A546 DAPI 8C1-siRNA-IMP-a2-a4 V2.00	0	6. MT IMPa2 C-A488 C-A546_b_TileScan_001 (Stage 2 of 9)	00-fSSqMUTjmeaWBpAGZajn7j
2.0619		Cell	1	0.000	1.000	476	8	ALL-CTRLS C-A488 C-A546 DAPI 8C1-siRNA-IMP-a2-a4 V2.00	0	6. MT IMPa2 C-A488 C-A546_b_TileScan_001 (Stage 2 of 9)	00-fSSqMUTjmeaWBpAGZajn7j
2.08993		Cell	1	0.000	1.000	477	9	ALL-CTRLS C-A488 C-A546 DAPI 8C1-siRNA-IMP-a2-a4 V2.00	0	6. MT IMPa2 C-A488 C-A546_b_TileScan_001 (Stage 2 of 9)	00-fSSqMUTjmeaWBpAGZajn7j
2.62692		Cell	1	0.000	1.000	478	10	ALL-CTRLS C-A488 C-A546 DAPI 8C1-siRNA-IMP-a2-a4 V2.00	0	6. MT IMPa2 C-A488 C-A546_b_TileScan_001 (Stage 2 of 9)	00-fSSqMUTjmeaWBpAGZajn7j
2.12489		Cell	1	0.000	1.000	479	11	ALL-CTRLS C-A488 C-A546 DAPI 8C1-siRNA-IMP-a2-a4 V2.00	0	6. MT IMPa2 C-A488 C-A546_b_TileScan_001 (Stage 2 of 9)	00-fSSqMUTjmeaWBpAGZajn7j
2.34552		Cell	1	0.000	1.000	480	12	ALL-CTRLS C-A488 C-A546 DAPI 8C1-siRNA-IMP-a2-a4 V2.00	0	6. MT IMPa2 C-A488 C-A546_b_TileScan_001 (Stage 2 of 9)	00-fSSqMUTjmeaWBpAGZajn7j
2.42484		Cell	1	0.000	1.000	481	13	ALL-CTRLS C-A488 C-A546 DAPI 8C1-siRNA-IMP-a2-a4 V2.00	0	6. MT IMPa2 C-A488 C-A546_b_TileScan_001 (Stage 2 of 9)	00-fSSqMUTjmeaWBpAGZajn7j
2.1773		Cell	1	0.000	1.000	482	14	ALL-CTRLS C-A488 C-A546 DAPI 8C1-siRNA-IMP-a2-a4 V2.00	0	6. MT IMPa2 C-A488 C-A546_b_TileScan_001 (Stage 2 of 9)	00-fSSqMUTjmeaWBpAGZajn7j
2.21631		Cell	1	0.000	1.000	483	15	ALL-CTRLS C-A488 C-A546 DAPI 8C1-siRNA-IMP-a2-a4 V2.00	0	6. MT IMPa2 C-A488 C-A546_b_TileScan_001 (Stage 2 of 9)	00-fSSqMUTjmeaWBpAGZajn7j
2.27111		Cell	1	0.000	1.000	484	0	ALL-CTRLS C-A488 C-A546 DAPI 8C1-siRNA-IMP-a2-a4 V2.00	0	6. MT IMPa2 C-A488 C-A546_c_TileScan_001 (Stage 3 of 9)	00-GCfcYVQdf3w4Who4icaysf
2.19872		Cell	1	0.000	1.000	485	1	ALL-CTRLS C-A488 C-A546 DAPI 8C1-siRNA-IMP-a2-a4 V2.00	0	6. MT IMPa2 C-A488 C-A546_c_TileScan_001 (Stage 3 of 9)	00-GCfcYVQdf3w4Who4icaysf
2.31538		Cell	1	0.000	1.000	486	2	ALL-CTRLS C-A488 C-A546 DAPI 8C1-siRNA-IMP-a2-a4 V2.00	0	6. MT IMPa2 C-A488 C-A546_c_TileScan_001 (Stage 3 of 9)	00-GCfcYVQdf3w4Who4icaysf
2.04836		Cell	1	0.000	1.000	487	3	ALL-CTRLS C-A488 C-A546 DAPI 8C1-siRNA-IMP-a2-a4 V2.00	0	6. MT IMPa2 C-A488 C-A546_c_TileScan_001 (Stage 3 of 9)	00-GCfcYVQdf3w4Who4icaysf
2.38483		Cell	1	0.000	1.000	488	4	ALL-CTRLS C-A488 C-A546 DAPI 8C1-siRNA-IMP-a2-a4 V2.00	0	6. MT IMPa2 C-A488 C-A546_c_TileScan_001 (Stage 3 of 9)	00-GCfcYVQdf3w4Who4icaysf
2.35075		Cell	1	0.000	1.000	489	5	ALL-CTRLS C-A488 C-A546 DAPI 8C1-siRNA-IMP-a2-a4 V2.00	0	6. MT IMPa2 C-A488 C-A546_c_TileScan_001 (Stage 3 of 9)	00-GCfcYVQdf3w4Who4icaysf
1.9945		Cell	1	0.000	1.000	490	6	ALL-CTRLS C-A488 C-A546 DAPI 8C1-siRNA-IMP-a2-a4 V2.00	0	6. MT IMPa2 C-A488 C-A546_c_TileScan_001 (Stage 3 of 9)	00-GCfcYVQdf3w4Who4icaysf
2.33627		Cell	1	0.000	1.000	491	7	ALL-CTRLS C-A488 C-A546 DAPI 8C1-siRNA-IMP-a2-a4 V2.00	0	6. MT IMPa2 C-A488 C-A546_c_TileScan_001 (Stage 3 of 9)	00-GCfcYVQdf3w4Who4icaysf
2.13853		Cell	1	0.000	1.000	492	8	ALL-CTRLS C-A488 C-A546 DAPI 8C1-siRNA-IMP-a2-a4 V2.00	0	6. MT IMPa2 C-A488 C-A546_c_TileScan_001 (Stage 3 of 9)	00-GCfcYVQdf3w4Who4icaysf
2.25452		Cell	1	0.000	1.000	493	9	ALL-CTRLS C-A488 C-A546 DAPI 8C1-siRNA-IMP-a2-a4 V2.00	0	6. MT IMPa2 C-A488 C-A546_c_TileScan_001 (Stage 3 of 9)	00-GCfcYVQdf3w4Who4icaysf
2.17187		Cell	1	0.000	1.000	494	10	ALL-CTRLS C-A488 C-A546 DAPI 8C1-siRNA-IMP-a2-a4 V2.00	0	6. MT IMPa2 C-A488 C-A546_c_TileScan_001 (Stage 3 of 9)	00-GCfcYVQdf3w4Who4icaysf
2.36821		Cell	1	0.000	1.000	495	11	ALL-CTRLS C-A488 C-A546 DAPI 8C1-siRNA-IMP-a2-a4 V2.00	0	6. MT IMPa2 C-A488 C-A546_c_TileScan_001 (Stage 3 of 9)	00-GCfcYVQdf3w4Who4icaysf
2.27711		Cell	1	0.000	1.000	496	12	ALL-CTRLS C-A488 C-A546 DAPI 8C1-siRNA-IMP-a2-a4 V2.00	0	6. MT IMPa2 C-A488 C-A546_c_TileScan_001 (Stage 3 of 9)	00-GCfcYVQdf3w4Who4icaysf
2.77378		Cell	1	0.000	1.000	497	13	ALL-CTRLS C-A488 C-A546 DAPI 8C1-siRNA-IMP-a2-a4 V2.00	0	6. MT IMPa2 C-A488 C-A546_c_TileScan_001 (Stage 3 of 9)	00-GCfcYVQdf3w4Who4icaysf
2.54259		Cell	1	0.000	1.000	498	14	ALL-CTRLS C-A488 C-A546 DAPI 8C1-siRNA-IMP-a2-a4 V2.00	0	6. MT IMPa2 C-A488 C-A546_c_TileScan_001 (Stage 3 of 9)	00-GCfcYVQdf3w4Who4icaysf
2.58422		Cell	1	0.000	1.000	499	15	ALL-CTRLS C-A488 C-A546 DAPI 8C1-siRNA-IMP-a2-a4 V2.00	0	6. MT IMPa2 C-A488 C-A546_c_TileScan_001 (Stage 3 of 9)	00-GCfcYVQdf3w4Who4icaysf
2.13554		Cell	1	0.000	1.000	500	0	ALL-CTRLS C-A488 C-A546 DAPI 8C1-siRNA-IMP-a2-a4 V2.00	0	6. MT IMPa2 C-A488 C-A546_d_TileScan_001 (Stage 4 of 9)	00-8VTNQCkbsVghEvzCjh8YNN
1.94501		Cell	1	0.000	1.000	501	1	ALL-CTRLS C-A488 C-A546 DAPI 8C1-siRNA-IMP-a2-a4 V2.00	0	6. MT IMPa2 C-A488 C-A546_d_TileScan_001 (Stage 4 of 9)	00-8VTNQCkbsVghEvzCjh8YNN
1.82537		Cell	1	0.000	1.000	502	2	ALL-CTRLS C-A488 C-A546 DAPI 8C1-siRNA-IMP-a2-a4 V2.00	0	6. MT IMPa2 C-A488 C-A546_d_TileScan_001 (Stage 4 of 9)	00-8VTNQCkbsVghEvzCjh8YNN
1.9296		Cell	1	0.000	1.000	503	3	ALL-CTRLS C-A488 C-A546 DAPI 8C1-siRNA-IMP-a2-a4 V2.00	0	6. MT IMPa2 C-A488 C-A546_d_TileScan_001 (Stage 4 of 9)	00-8VTNQCkbsVghEvzCjh8YNN
1.99255		Cell	1	0.000	1.000	504	4	ALL-CTRLS C-A488 C-A546 DAPI 8C1-siRNA-IMP-a2-a4 V2.00	0	6. MT IMPa2 C-A488 C-A546_d_TileScan_001 (Stage 4 of 9)	00-8VTNQCkbsVghEvzCjh8YNN
2.02613		Cell	1	0.000	1.000	505	5	ALL-CTRLS C-A488 C-A546 DAPI 8C1-siRNA-IMP-a2-a4 V2.00	0	6. MT IMPa2 C-A488 C-A546_d_TileScan_001 (Stage 4 of 9)	00-8VTNQCkbsVghEvzCjh8YNN
2.1079		Cell	1	0.000	1.000	506	6	ALL-CTRLS C-A488 C-A546 DAPI 8C1-siRNA-IMP-a2-a4 V2.00	0	6. MT IMPa2 C-A488 C-A546_d_TileScan_001 (Stage 4 of 9)	00-8VTNQCkbsVghEvzCjh8YNN
1.90789		Cell	1	0.000	1.000	507	7	ALL-CTRLS C-A488 C-A546 DAPI 8C1-siRNA-IMP-a2-a4 V2.00	0	6. MT IMPa2 C-A488 C-A546_d_TileScan_001 (Stage 4 of 9)	00-8VTNQCkbsVghEvzCjh8YNN
2.21592		Cell	1	0.000	1.000	508	8	ALL-CTRLS C-A488 C-A546 DAPI 8C1-siRNA-IMP-a2-a4 V2.00	0	6. MT IMPa2 C-A488 C-A546_d_TileScan_001 (Stage 4 of 9)	00-8VTNQCkbsVghEvzCjh8YNN
2.01536		Cell	1	0.000	1.000	509	9	ALL-CTRLS C-A488 C-A546 DAPI 8C1-siRNA-IMP-a2-a4 V2.00	0	6. MT IMPa2 C-A488 C-A546_d_TileScan_001 (Stage 4 of 9)	00-8VTNQCkbsVghEvzCjh8YNN
2.35595		Cell	1	0.000	1.000	510	10	ALL-CTRLS C-A488 C-A546 DAPI 8C1-siRNA-IMP-a2-a4 V2.00	0	6. MT IMPa2 C-A488 C-A546_d_TileScan_001 (Stage 4 of 9)	00-8VTNQCkbsVghEvzCjh8YNN
2.52254		Cell	1	0.000	1.000	511	11	ALL-CTRLS C-A488 C-A546 DAPI 8C1-siRNA-IMP-a2-a4 V2.00	0	6. MT IMPa2 C-A488 C-A546_d_TileScan_001 (Stage 4 of 9)	00-8VTNQCkbsVghEvzCjh8YNN
2.37985		Cell	1	0.000	1.000	512	12	ALL-CTRLS C-A488 C-A546 DAPI 8C1-siRNA-IMP-a2-a4 V2.00	0	6. MT IMPa2 C-A488 C-A546_d_TileScan_001 (Stage 4 of 9)	00-8VTNQCkbsVghEvzCjh8YNN
2.15627		Cell	1	0.000	1.000	513	13	ALL-CTRLS C-A488 C-A546 DAPI 8C1-siRNA-IMP-a2-a4 V2.00	0	6. MT IMPa2 C-A488 C-A546_d_TileScan_001 (Stage 4 of 9)	00-8VTNQCkbsVghEvzCjh8YNN
2.19608		Cell	1	0.000	1.000	514	14	ALL-CTRLS C-A488 C-A546 DAPI 8C1-siRNA-IMP-a2-a4 V2.00	0	6. MT IMPa2 C-A488 C-A546_d_TileScan_001 (Stage 4 of 9)	00-8VTNQCkbsVghEvzCjh8YNN
2.66482		Cell	1	0.000	1.000	515	15	ALL-CTRLS C-A488 C-A546 DAPI 8C1-siRNA-IMP-a2-a4 V2.00	0	6. MT IMPa2 C-A488 C-A546_d_TileScan_001 (Stage 4 of 9)	00-8VTNQCkbsVghEvzCjh8YNN
2.39809		Cell	1	0.000	1.000	516	16	ALL-CTRLS C-A488 C-A546 DAPI 8C1-siRNA-IMP-a2-a4 V2.00	0	6. MT IMPa2 C-A488 C-A546_d_TileScan_001 (Stage 4 of 9)	00-8VTNQCkbsVghEvzCjh8YNN
1.92822		Cell	1	0.000	1.000	517	17	ALL-CTRLS C-A488 C-A546 DAPI 8C1-siRNA-IMP-a2-a4 V2.00	0	6. MT IMPa2 C-A488 C-A546_d_TileScan_001 (Stage 4 of 9)	00-8VTNQCkbsVghEvzCjh8YNN
2.07771		Cell	1	0.000	1.000	518	18	ALL-CTRLS C-A488 C-A546 DAPI 8C1-siRNA-IMP-a2-a4 V2.00	0	6. MT IMPa2 C-A488 C-A546_d_TileScan_001 (Stage 4 of 9)	00-8VTNQCkbsVghEvzCjh8YNN
2.02218		Cell	1	0.000	1.000	519	0	ALL-CTRLS C-A488 C-A546 DAPI 8C1-siRNA-IMP-a2-a4 V2.00	0	6. MT IMPa2 C-A488 C-A546_e_TileScan_001 (Stage 5 of 9)	00-ySpiuR6VKWZK3wA3jQN6nd
2.05793		Cell	1	0.000	1.000	520	1	ALL-CTRLS C-A488 C-A546 DAPI 8C1-siRNA-IMP-a2-a4 V2.00	0	6. MT IMPa2 C-A488 C-A546_e_TileScan_001 (Stage 5 of 9)	00-ySpiuR6VKWZK3wA3jQN6nd
2.01708		Cell	1	0.000	1.000	521	2	ALL-CTRLS C-A488 C-A546 DAPI 8C1-siRNA-IMP-a2-a4 V2.00	0	6. MT IMPa2 C-A488 C-A546_e_TileScan_001 (Stage 5 of 9)	00-ySpiuR6VKWZK3wA3jQN6nd
2.17692		Cell	1	0.000	1.000	522	3	ALL-CTRLS C-A488 C-A546 DAPI 8C1-siRNA-IMP-a2-a4 V2.00	0	6. MT IMPa2 C-A488 C-A546_e_TileScan_001 (Stage 5 of 9)	00-ySpiuR6VKWZK3wA3jQN6nd
2.05331		Cell	1	0.000	1.000	523	4	ALL-CTRLS C-A488 C-A546 DAPI 8C1-siRNA-IMP-a2-a4 V2.00	0	6. MT IMPa2 C-A488 C-A546_e_TileScan_001 (Stage 5 of 9)	00-ySpiuR6VKWZK3wA3jQN6nd
1.88671		Cell	1	0.000	1.000	524	5	ALL-CTRLS C-A488 C-A546 DAPI 8C1-siRNA-IMP-a2-a4 V2.00	0	6. MT IMPa2 C-A488 C-A546_e_TileScan_001 (Stage 5 of 9)	00-ySpiuR6VKWZK3wA3jQN6nd
1.87655		Cell	1	0.000	1.000	525	6	ALL-CTRLS C-A488 C-A546 DAPI 8C1-siRNA-IMP-a2-a4 V2.00	0	6. MT IMPa2 C-A488 C-A546_e_TileScan_001 (Stage 5 of 9)	00-ySpiuR6VKWZK3wA3jQN6nd
1.94396		Cell	1	0.000	1.000	526	7	ALL-CTRLS C-A488 C-A546 DAPI 8C1-siRNA-IMP-a2-a4 V2.00	0	6. MT IMPa2 C-A488 C-A546_e_TileScan_001 (Stage 5 of 9)	00-ySpiuR6VKWZK3wA3jQN6nd
2.09733		Cell	1	0.000	1.000	527	8	ALL-CTRLS C-A488 C-A546 DAPI 8C1-siRNA-IMP-a2-a4 V2.00	0	6. MT IMPa2 C-A488 C-A546_e_TileScan_001 (Stage 5 of 9)	00-ySpiuR6VKWZK3wA3jQN6nd
2.07012		Cell	1	0.000	1.000	528	9	ALL-CTRLS C-A488 C-A546 DAPI 8C1-siRNA-IMP-a2-a4 V2.00	0	6. MT IMPa2 C-A488 C-A546_e_TileScan_001 (Stage 5 of 9)	00-ySpiuR6VKWZK3wA3jQN6nd
1.80425		Cell	1	0.000	1.000	529	10	ALL-CTRLS C-A488 C-A546 DAPI 8C1-siRNA-IMP-a2-a4 V2.00	0	6. MT IMPa2 C-A488 C-A546_e_TileScan_001 (Stage 5 of 9)	00-ySpiuR6VKWZK3wA3jQN6nd
2.29949		Cell	1	0.000	1.000	530	11	ALL-CTRLS C-A488 C-A546 DAPI 8C1-siRNA-IMP-a2-a4 V2.00	0	6. MT IMPa2 C-A488 C-A546_e_TileScan_001 (Stage 5 of 9)	00-ySpiuR6VKWZK3wA3jQN6nd
2.01172		Cell	1	0.000	1.000	531	12	ALL-CTRLS C-A488 C-A546 DAPI 8C1-siRNA-IMP-a2-a4 V2.00	0	6. MT IMPa2 C-A488 C-A546_e_TileScan_001 (Stage 5 of 9)	00-ySpiuR6VKWZK3wA3jQN6nd
2.34246		Cell	1	0.000	1.000	532	13	ALL-CTRLS C-A488 C-A546 DAPI 8C1-siRNA-IMP-a2-a4 V2.00	0	6. MT IMPa2 C-A488 C-A546_e_TileScan_001 (Stage 5 of 9)	00-ySpiuR6VKWZK3wA3jQN6nd
2.26526		Cell	1	0.000	1.000	533	14	ALL-CTRLS C-A488 C-A546 DAPI 8C1-siRNA-IMP-a2-a4 V2.00	0	6. MT IMPa2 C-A488 C-A546_e_TileScan_001 (Stage 5 of 9)	00-ySpiuR6VKWZK3wA3jQN6nd
2.33448		Cell	1	0.000	1.000	534	15	ALL-CTRLS C-A488 C-A546 DAPI 8C1-siRNA-IMP-a2-a4 V2.00	0	6. MT IMPa2 C-A488 C-A546_e_TileScan_001 (Stage 5 of 9)	00-ySpiuR6VKWZK3wA3jQN6nd
2.09278		Cell	1	0.000	1.000	535	16	ALL-CTRLS C-A488 C-A546 DAPI 8C1-siRNA-IMP-a2-a4 V2.00	0	6. MT IMPa2 C-A488 C-A546_e_TileScan_001 (Stage 5 of 9)	00-ySpiuR6VKWZK3wA3jQN6nd
2.20767		Cell	1	0.000	1.000	536	0	ALL-CTRLS C-A488 C-A546 DAPI 8C1-siRNA-IMP-a2-a4 V2.00	0	6. MT IMPa2 C-A488 C-A546_f_TileScan_001 (Stage 6 of 9)	00-D9nMqbxuGaJp5F7BW8vBMg
1.93481		Cell	1	0.000	1.000	537	1	ALL-CTRLS C-A488 C-A546 DAPI 8C1-siRNA-IMP-a2-a4 V2.00	0	6. MT IMPa2 C-A488 C-A546_f_TileScan_001 (Stage 6 of 9)	00-D9nMqbxuGaJp5F7BW8vBMg
2.24944		Cell	1	0.000	1.000	538	2	ALL-CTRLS C-A488 C-A546 DAPI 8C1-siRNA-IMP-a2-a4 V2.00	0	6. MT IMPa2 C-A488 C-A546_f_TileScan_001 (Stage 6 of 9)	00-D9nMqbxuGaJp5F7BW8vBMg
2.15119		Cell	1	0.000	1.000	539	3	ALL-CTRLS C-A488 C-A546 DAPI 8C1-siRNA-IMP-a2-a4 V2.00	0	6. MT IMPa2 C-A488 C-A546_f_TileScan_001 (Stage 6 of 9)	00-D9nMqbxuGaJp5F7BW8vBMg
1.82563		Cell	1	0.000	1.000	540	4	ALL-CTRLS C-A488 C-A546 DAPI 8C1-siRNA-IMP-a2-a4 V2.00	0	6. MT IMPa2 C-A488 C-A546_f_TileScan_001 (Stage 6 of 9)	00-D9nMqbxuGaJp5F7BW8vBMg
2.20422		Cell	1	0.000	1.000	541	5	ALL-CTRLS C-A488 C-A546 DAPI 8C1-siRNA-IMP-a2-a4 V2.00	0	6. MT IMPa2 C-A488 C-A546_f_TileScan_001 (Stage 6 of 9)	00-D9nMqbxuGaJp5F7BW8vBMg
2.17864		Cell	1	0.000	1.000	542	6	ALL-CTRLS C-A488 C-A546 DAPI 8C1-siRNA-IMP-a2-a4 V2.00	0	6. MT IMPa2 C-A488 C-A546_f_TileScan_001 (Stage 6 of 9)	00-D9nMqbxuGaJp5F7BW8vBMg
2.32796		Cell	1	0.000	1.000	543	7	ALL-CTRLS C-A488 C-A546 DAPI 8C1-siRNA-IMP-a2-a4 V2.00	0	6. MT IMPa2 C-A488 C-A546_f_TileScan_001 (Stage 6 of 9)	00-D9nMqbxuGaJp5F7BW8vBMg
2.04057		Cell	1	0.000	1.000	544	8	ALL-CTRLS C-A488 C-A546 DAPI 8C1-siRNA-IMP-a2-a4 V2.00	0	6. MT IMPa2 C-A488 C-A546_f_TileScan_001 (Stage 6 of 9)	00-D9nMqbxuGaJp5F7BW8vBMg
2.3849		Cell	1	0.000	1.000	545	9	ALL-CTRLS C-A488 C-A546 DAPI 8C1-siRNA-IMP-a2-a4 V2.00	0	6. MT IMPa2 C-A488 C-A546_f_TileScan_001 (Stage 6 of 9)	00-D9nMqbxuGaJp5F7BW8vBMg
2.03525		Cell	1	0.000	1.000	546	10	ALL-CTRLS C-A488 C-A546 DAPI 8C1-siRNA-IMP-a2-a4 V2.00	0	6. MT IMPa2 C-A488 C-A546_f_TileScan_001 (Stage 6 of 9)	00-D9nMqbxuGaJp5F7BW8vBMg
2.22647		Cell	1	0.000	1.000	547	11	ALL-CTRLS C-A488 C-A546 DAPI 8C1-siRNA-IMP-a2-a4 V2.00	0	6. MT IMPa2 C-A488 C-A546_f_TileScan_001 (Stage 6 of 9)	00-D9nMqbxuGaJp5F7BW8vBMg
2.69872		Cell	1	0.000	1.000	548	12	ALL-CTRLS C-A488 C-A546 DAPI 8C1-siRNA-IMP-a2-a4 V2.00	0	6. MT IMPa2 C-A488 C-A546_f_TileScan_001 (Stage 6 of 9)	00-D9nMqbxuGaJp5F7BW8vBMg
2.01678		Cell	1	0.000	1.000	549	0	ALL-CTRLS C-A488 C-A546 DAPI 8C1-siRNA-IMP-a2-a4 V2.00	0	6. MT IMPa2 C-A488 C-A546_g_TileScan_001 (Stage 7 of 9)	00-xyqUJLcyzPY5V2V6uxKDYe
2.15653		Cell	1	0.000	1.000	550	1	ALL-CTRLS C-A488 C-A546 DAPI 8C1-siRNA-IMP-a2-a4 V2.00	0	6. MT IMPa2 C-A488 C-A546_g_TileScan_001 (Stage 7 of 9)	00-xyqUJLcyzPY5V2V6uxKDYe
2.24097		Cell	1	0.000	1.000	551	2	ALL-CTRLS C-A488 C-A546 DAPI 8C1-siRNA-IMP-a2-a4 V2.00	0	6. MT IMPa2 C-A488 C-A546_g_TileScan_001 (Stage 7 of 9)	00-xyqUJLcyzPY5V2V6uxKDYe
2.10255		Cell	1	0.000	1.000	552	3	ALL-CTRLS C-A488 C-A546 DAPI 8C1-siRNA-IMP-a2-a4 V2.00	0	6. MT IMPa2 C-A488 C-A546_g_TileScan_001 (Stage 7 of 9)	00-xyqUJLcyzPY5V2V6uxKDYe
2.1664		Cell	1	0.000	1.000	553	4	ALL-CTRLS C-A488 C-A546 DAPI 8C1-siRNA-IMP-a2-a4 V2.00	0	6. MT IMPa2 C-A488 C-A546_g_TileScan_001 (Stage 7 of 9)	00-xyqUJLcyzPY5V2V6uxKDYe
2.11146		Cell	1	0.000	1.000	554	5	ALL-CTRLS C-A488 C-A546 DAPI 8C1-siRNA-IMP-a2-a4 V2.00	0	6. MT IMPa2 C-A488 C-A546_g_TileScan_001 (Stage 7 of 9)	00-xyqUJLcyzPY5V2V6uxKDYe
2.09199		Cell	1	0.000	1.000	555	6	ALL-CTRLS C-A488 C-A546 DAPI 8C1-siRNA-IMP-a2-a4 V2.00	0	6. MT IMPa2 C-A488 C-A546_g_TileScan_001 (Stage 7 of 9)	00-xyqUJLcyzPY5V2V6uxKDYe
2.18983		Cell	1	0.000	1.000	556	7	ALL-CTRLS C-A488 C-A546 DAPI 8C1-siRNA-IMP-a2-a4 V2.00	0	6. MT IMPa2 C-A488 C-A546_g_TileScan_001 (Stage 7 of 9)	00-xyqUJLcyzPY5V2V6uxKDYe
2.07164		Cell	1	0.000	1.000	557	8	ALL-CTRLS C-A488 C-A546 DAPI 8C1-siRNA-IMP-a2-a4 V2.00	0	6. MT IMPa2 C-A488 C-A546_g_TileScan_001 (Stage 7 of 9)	00-xyqUJLcyzPY5V2V6uxKDYe
1.86042		Cell	1	0.000	1.000	558	9	ALL-CTRLS C-A488 C-A546 DAPI 8C1-siRNA-IMP-a2-a4 V2.00	0	6. MT IMPa2 C-A488 C-A546_g_TileScan_001 (Stage 7 of 9)	00-xyqUJLcyzPY5V2V6uxKDYe
2.01421		Cell	1	0.000	1.000	559	10	ALL-CTRLS C-A488 C-A546 DAPI 8C1-siRNA-IMP-a2-a4 V2.00	0	6. MT IMPa2 C-A488 C-A546_g_TileScan_001 (Stage 7 of 9)	00-xyqUJLcyzPY5V2V6uxKDYe
1.78382		Cell	1	0.000	1.000	560	11	ALL-CTRLS C-A488 C-A546 DAPI 8C1-siRNA-IMP-a2-a4 V2.00	0	6. MT IMPa2 C-A488 C-A546_g_TileScan_001 (Stage 7 of 9)	00-xyqUJLcyzPY5V2V6uxKDYe
1.97046		Cell	1	0.000	1.000	561	12	ALL-CTRLS C-A488 C-A546 DAPI 8C1-siRNA-IMP-a2-a4 V2.00	0	6. MT IMPa2 C-A488 C-A546_g_TileScan_001 (Stage 7 of 9)	00-xyqUJLcyzPY5V2V6uxKDYe
3.90581		Cell	1	0.000	1.000	562	13	ALL-CTRLS C-A488 C-A546 DAPI 8C1-siRNA-IMP-a2-a4 V2.00	0	6. MT IMPa2 C-A488 C-A546_g_TileScan_001 (Stage 7 of 9)	00-xyqUJLcyzPY5V2V6uxKDYe
2.65393		Cell	1	0.000	1.000	563	14	ALL-CTRLS C-A488 C-A546 DAPI 8C1-siRNA-IMP-a2-a4 V2.00	0	6. MT IMPa2 C-A488 C-A546_g_TileScan_001 (Stage 7 of 9)	00-xyqUJLcyzPY5V2V6uxKDYe
2.8184		Cell	1	0.000	1.000	564	15	ALL-CTRLS C-A488 C-A546 DAPI 8C1-siRNA-IMP-a2-a4 V2.00	0	6. MT IMPa2 C-A488 C-A546_g_TileScan_001 (Stage 7 of 9)	00-xyqUJLcyzPY5V2V6uxKDYe
2.5251		Cell	1	0.000	1.000	565	16	ALL-CTRLS C-A488 C-A546 DAPI 8C1-siRNA-IMP-a2-a4 V2.00	0	6. MT IMPa2 C-A488 C-A546_g_TileScan_001 (Stage 7 of 9)	00-xyqUJLcyzPY5V2V6uxKDYe
2.0713		Cell	1	0.000	1.000	566	0	ALL-CTRLS C-A488 C-A546 DAPI 8C1-siRNA-IMP-a2-a4 V2.00	0	6. MT IMPa2 C-A488 C-A546_h_TileScan_001 (Stage 8 of 9)	00-YGaFGQvqXjDJ2BomhdMXf6
1.9688		Cell	1	0.000	1.000	567	1	ALL-CTRLS C-A488 C-A546 DAPI 8C1-siRNA-IMP-a2-a4 V2.00	0	6. MT IMPa2 C-A488 C-A546_h_TileScan_001 (Stage 8 of 9)	00-YGaFGQvqXjDJ2BomhdMXf6
1.82317		Cell	1	0.000	1.000	568	2	ALL-CTRLS C-A488 C-A546 DAPI 8C1-siRNA-IMP-a2-a4 V2.00	0	6. MT IMPa2 C-A488 C-A546_h_TileScan_001 (Stage 8 of 9)	00-YGaFGQvqXjDJ2BomhdMXf6
2.81045		Cell	1	0.000	1.000	569	3	ALL-CTRLS C-A488 C-A546 DAPI 8C1-siRNA-IMP-a2-a4 V2.00	0	6. MT IMPa2 C-A488 C-A546_h_TileScan_001 (Stage 8 of 9)	00-YGaFGQvqXjDJ2BomhdMXf6
2.47264		Cell	1	0.000	1.000	570	4	ALL-CTRLS C-A488 C-A546 DAPI 8C1-siRNA-IMP-a2-a4 V2.00	0	6. MT IMPa2 C-A488 C-A546_h_TileScan_001 (Stage 8 of 9)	00-YGaFGQvqXjDJ2BomhdMXf6
2.16311		Cell	1	0.000	1.000	571	0	ALL-CTRLS C-A488 C-A546 DAPI 8C1-siRNA-IMP-a2-a4 V2.00	0	6. MT IMPa2 C-A488 C-A546_i_TileScan_001 (Stage 9 of 9)	00-3bgAEqiYm5C8AQb3vdciwP
1.92996		Cell	1	0.000	1.000	572	1	ALL-CTRLS C-A488 C-A546 DAPI 8C1-siRNA-IMP-a2-a4 V2.00	0	6. MT IMPa2 C-A488 C-A546_i_TileScan_001 (Stage 9 of 9)	00-3bgAEqiYm5C8AQb3vdciwP
2.03147		Cell	1	0.000	1.000	573	2	ALL-CTRLS C-A488 C-A546 DAPI 8C1-siRNA-IMP-a2-a4 V2.00	0	6. MT IMPa2 C-A488 C-A546_i_TileScan_001 (Stage 9 of 9)	00-3bgAEqiYm5C8AQb3vdciwP
2.09643		Cell	1	0.000	1.000	574	3	ALL-CTRLS C-A488 C-A546 DAPI 8C1-siRNA-IMP-a2-a4 V2.00	0	6. MT IMPa2 C-A488 C-A546_i_TileScan_001 (Stage 9 of 9)	00-3bgAEqiYm5C8AQb3vdciwP
2.08285		Cell	1	0.000	1.000	575	4	ALL-CTRLS C-A488 C-A546 DAPI 8C1-siRNA-IMP-a2-a4 V2.00	0	6. MT IMPa2 C-A488 C-A546_i_TileScan_001 (Stage 9 of 9)	00-3bgAEqiYm5C8AQb3vdciwP
2.57137		Cell	1	0.000	1.000	576	0	ALL-CTRLS C-A488 C-A546 DAPI 8C1-siRNA-IMP-a2-a4 V2.00	0	9. siRNA-IMPa2-10 C-A488 DAPI C-A546_a_TileScan_001 (Stage 1 of 9)	00-JwpMU4KEQ6Enfe6ATnRkyj
2.16643		Cell	1	0.000	1.000	577	1	ALL-CTRLS C-A488 C-A546 DAPI 8C1-siRNA-IMP-a2-a4 V2.00	0	9. siRNA-IMPa2-10 C-A488 DAPI C-A546_a_TileScan_001 (Stage 1 of 9)	00-JwpMU4KEQ6Enfe6ATnRkyj
2.10884		Cell	1	0.000	1.000	578	2	ALL-CTRLS C-A488 C-A546 DAPI 8C1-siRNA-IMP-a2-a4 V2.00	0	9. siRNA-IMPa2-10 C-A488 DAPI C-A546_a_TileScan_001 (Stage 1 of 9)	00-JwpMU4KEQ6Enfe6ATnRkyj
2.10422		Cell	1	0.000	1.000	579	3	ALL-CTRLS C-A488 C-A546 DAPI 8C1-siRNA-IMP-a2-a4 V2.00	0	9. siRNA-IMPa2-10 C-A488 DAPI C-A546_a_TileScan_001 (Stage 1 of 9)	00-JwpMU4KEQ6Enfe6ATnRkyj
1.9598		Cell	1	0.000	1.000	580	4	ALL-CTRLS C-A488 C-A546 DAPI 8C1-siRNA-IMP-a2-a4 V2.00	0	9. siRNA-IMPa2-10 C-A488 DAPI C-A546_a_TileScan_001 (Stage 1 of 9)	00-JwpMU4KEQ6Enfe6ATnRkyj
2.26714		Cell	1	0.000	1.000	581	5	ALL-CTRLS C-A488 C-A546 DAPI 8C1-siRNA-IMP-a2-a4 V2.00	0	9. siRNA-IMPa2-10 C-A488 DAPI C-A546_a_TileScan_001 (Stage 1 of 9)	00-JwpMU4KEQ6Enfe6ATnRkyj
2.07043		Cell	1	0.000	1.000	582	6	ALL-CTRLS C-A488 C-A546 DAPI 8C1-siRNA-IMP-a2-a4 V2.00	0	9. siRNA-IMPa2-10 C-A488 DAPI C-A546_a_TileScan_001 (Stage 1 of 9)	00-JwpMU4KEQ6Enfe6ATnRkyj
1.86734		Cell	1	0.000	1.000	583	7	ALL-CTRLS C-A488 C-A546 DAPI 8C1-siRNA-IMP-a2-a4 V2.00	0	9. siRNA-IMPa2-10 C-A488 DAPI C-A546_a_TileScan_001 (Stage 1 of 9)	00-JwpMU4KEQ6Enfe6ATnRkyj
1.99625		Cell	1	0.000	1.000	584	8	ALL-CTRLS C-A488 C-A546 DAPI 8C1-siRNA-IMP-a2-a4 V2.00	0	9. siRNA-IMPa2-10 C-A488 DAPI C-A546_a_TileScan_001 (Stage 1 of 9)	00-JwpMU4KEQ6Enfe6ATnRkyj
1.70985		Cell	1	0.000	1.000	585	9	ALL-CTRLS C-A488 C-A546 DAPI 8C1-siRNA-IMP-a2-a4 V2.00	0	9. siRNA-IMPa2-10 C-A488 DAPI C-A546_a_TileScan_001 (Stage 1 of 9)	00-JwpMU4KEQ6Enfe6ATnRkyj
2.01213		Cell	1	0.000	1.000	586	10	ALL-CTRLS C-A488 C-A546 DAPI 8C1-siRNA-IMP-a2-a4 V2.00	0	9. siRNA-IMPa2-10 C-A488 DAPI C-A546_a_TileScan_001 (Stage 1 of 9)	00-JwpMU4KEQ6Enfe6ATnRkyj
1.77229		Cell	1	0.000	1.000	587	11	ALL-CTRLS C-A488 C-A546 DAPI 8C1-siRNA-IMP-a2-a4 V2.00	0	9. siRNA-IMPa2-10 C-A488 DAPI C-A546_a_TileScan_001 (Stage 1 of 9)	00-JwpMU4KEQ6Enfe6ATnRkyj
1.99794		Cell	1	0.000	1.000	588	12	ALL-CTRLS C-A488 C-A546 DAPI 8C1-siRNA-IMP-a2-a4 V2.00	0	9. siRNA-IMPa2-10 C-A488 DAPI C-A546_a_TileScan_001 (Stage 1 of 9)	00-JwpMU4KEQ6Enfe6ATnRkyj
2.04384		Cell	1	0.000	1.000	589	13	ALL-CTRLS C-A488 C-A546 DAPI 8C1-siRNA-IMP-a2-a4 V2.00	0	9. siRNA-IMPa2-10 C-A488 DAPI C-A546_a_TileScan_001 (Stage 1 of 9)	00-JwpMU4KEQ6Enfe6ATnRkyj
2.98149		Cell	1	0.000	1.000	590	14	ALL-CTRLS C-A488 C-A546 DAPI 8C1-siRNA-IMP-a2-a4 V2.00	0	9. siRNA-IMPa2-10 C-A488 DAPI C-A546_a_TileScan_001 (Stage 1 of 9)	00-JwpMU4KEQ6Enfe6ATnRkyj
2.49824		Cell	1	0.000	1.000	591	0	ALL-CTRLS C-A488 C-A546 DAPI 8C1-siRNA-IMP-a2-a4 V2.00	0	9. siRNA-IMPa2-10 C-A488 DAPI C-A546_b_TileScan_001 (Stage 2 of 9)	00-3fmEjNDvHvqseEvwrgZFrX
1.92794		Cell	1	0.000	1.000	592	1	ALL-CTRLS C-A488 C-A546 DAPI 8C1-siRNA-IMP-a2-a4 V2.00	0	9. siRNA-IMPa2-10 C-A488 DAPI C-A546_b_TileScan_001 (Stage 2 of 9)	00-3fmEjNDvHvqseEvwrgZFrX
1.8076		Cell	1	0.000	1.000	593	2	ALL-CTRLS C-A488 C-A546 DAPI 8C1-siRNA-IMP-a2-a4 V2.00	0	9. siRNA-IMPa2-10 C-A488 DAPI C-A546_b_TileScan_001 (Stage 2 of 9)	00-3fmEjNDvHvqseEvwrgZFrX
1.94224		Cell	1	0.000	1.000	594	3	ALL-CTRLS C-A488 C-A546 DAPI 8C1-siRNA-IMP-a2-a4 V2.00	0	9. siRNA-IMPa2-10 C-A488 DAPI C-A546_b_TileScan_001 (Stage 2 of 9)	00-3fmEjNDvHvqseEvwrgZFrX
2.13338		Cell	1	0.000	1.000	595	4	ALL-CTRLS C-A488 C-A546 DAPI 8C1-siRNA-IMP-a2-a4 V2.00	0	9. siRNA-IMPa2-10 C-A488 DAPI C-A546_b_TileScan_001 (Stage 2 of 9)	00-3fmEjNDvHvqseEvwrgZFrX
1.71044		Cell	1	0.000	1.000	596	5	ALL-CTRLS C-A488 C-A546 DAPI 8C1-siRNA-IMP-a2-a4 V2.00	0	9. siRNA-IMPa2-10 C-A488 DAPI C-A546_b_TileScan_001 (Stage 2 of 9)	00-3fmEjNDvHvqseEvwrgZFrX
1.99519		Cell	1	0.000	1.000	597	6	ALL-CTRLS C-A488 C-A546 DAPI 8C1-siRNA-IMP-a2-a4 V2.00	0	9. siRNA-IMPa2-10 C-A488 DAPI C-A546_b_TileScan_001 (Stage 2 of 9)	00-3fmEjNDvHvqseEvwrgZFrX
1.92947		Cell	1	0.000	1.000	598	7	ALL-CTRLS C-A488 C-A546 DAPI 8C1-siRNA-IMP-a2-a4 V2.00	0	9. siRNA-IMPa2-10 C-A488 DAPI C-A546_b_TileScan_001 (Stage 2 of 9)	00-3fmEjNDvHvqseEvwrgZFrX
2.28793		Cell	1	0.000	1.000	599	8	ALL-CTRLS C-A488 C-A546 DAPI 8C1-siRNA-IMP-a2-a4 V2.00	0	9. siRNA-IMPa2-10 C-A488 DAPI C-A546_b_TileScan_001 (Stage 2 of 9)	00-3fmEjNDvHvqseEvwrgZFrX
2.03315		Cell	1	0.000	1.000	600	9	ALL-CTRLS C-A488 C-A546 DAPI 8C1-siRNA-IMP-a2-a4 V2.00	0	9. siRNA-IMPa2-10 C-A488 DAPI C-A546_b_TileScan_001 (Stage 2 of 9)	00-3fmEjNDvHvqseEvwrgZFrX
1.85031		Cell	1	0.000	1.000	601	10	ALL-CTRLS C-A488 C-A546 DAPI 8C1-siRNA-IMP-a2-a4 V2.00	0	9. siRNA-IMPa2-10 C-A488 DAPI C-A546_b_TileScan_001 (Stage 2 of 9)	00-3fmEjNDvHvqseEvwrgZFrX
2.2215		Cell	1	0.000	1.000	602	11	ALL-CTRLS C-A488 C-A546 DAPI 8C1-siRNA-IMP-a2-a4 V2.00	0	9. siRNA-IMPa2-10 C-A488 DAPI C-A546_b_TileScan_001 (Stage 2 of 9)	00-3fmEjNDvHvqseEvwrgZFrX
2.1752		Cell	1	0.000	1.000	603	0	ALL-CTRLS C-A488 C-A546 DAPI 8C1-siRNA-IMP-a2-a4 V2.00	0	9. siRNA-IMPa2-10 C-A488 DAPI C-A546_c_TileScan_001 (Stage 3 of 9)	00-NhxGkMujVNGtpurP3LT9AU
1.81782		Cell	1	0.000	1.000	604	1	ALL-CTRLS C-A488 C-A546 DAPI 8C1-siRNA-IMP-a2-a4 V2.00	0	9. siRNA-IMPa2-10 C-A488 DAPI C-A546_c_TileScan_001 (Stage 3 of 9)	00-NhxGkMujVNGtpurP3LT9AU
1.84575		Cell	1	0.000	1.000	605	2	ALL-CTRLS C-A488 C-A546 DAPI 8C1-siRNA-IMP-a2-a4 V2.00	0	9. siRNA-IMPa2-10 C-A488 DAPI C-A546_c_TileScan_001 (Stage 3 of 9)	00-NhxGkMujVNGtpurP3LT9AU
2.03916		Cell	1	0.000	1.000	606	3	ALL-CTRLS C-A488 C-A546 DAPI 8C1-siRNA-IMP-a2-a4 V2.00	0	9. siRNA-IMPa2-10 C-A488 DAPI C-A546_c_TileScan_001 (Stage 3 of 9)	00-NhxGkMujVNGtpurP3LT9AU
1.94815		Cell	1	0.000	1.000	607	4	ALL-CTRLS C-A488 C-A546 DAPI 8C1-siRNA-IMP-a2-a4 V2.00	0	9. siRNA-IMPa2-10 C-A488 DAPI C-A546_c_TileScan_001 (Stage 3 of 9)	00-NhxGkMujVNGtpurP3LT9AU
1.83583		Cell	1	0.000	1.000	608	5	ALL-CTRLS C-A488 C-A546 DAPI 8C1-siRNA-IMP-a2-a4 V2.00	0	9. siRNA-IMPa2-10 C-A488 DAPI C-A546_c_TileScan_001 (Stage 3 of 9)	00-NhxGkMujVNGtpurP3LT9AU
1.92704		Cell	1	0.000	1.000	609	6	ALL-CTRLS C-A488 C-A546 DAPI 8C1-siRNA-IMP-a2-a4 V2.00	0	9. siRNA-IMPa2-10 C-A488 DAPI C-A546_c_TileScan_001 (Stage 3 of 9)	00-NhxGkMujVNGtpurP3LT9AU
2.30782		Cell	1	0.000	1.000	610	7	ALL-CTRLS C-A488 C-A546 DAPI 8C1-siRNA-IMP-a2-a4 V2.00	0	9. siRNA-IMPa2-10 C-A488 DAPI C-A546_c_TileScan_001 (Stage 3 of 9)	00-NhxGkMujVNGtpurP3LT9AU
1.78185		Cell	1	0.000	1.000	611	8	ALL-CTRLS C-A488 C-A546 DAPI 8C1-siRNA-IMP-a2-a4 V2.00	0	9. siRNA-IMPa2-10 C-A488 DAPI C-A546_c_TileScan_001 (Stage 3 of 9)	00-NhxGkMujVNGtpurP3LT9AU
1.86276		Cell	1	0.000	1.000	612	9	ALL-CTRLS C-A488 C-A546 DAPI 8C1-siRNA-IMP-a2-a4 V2.00	0	9. siRNA-IMPa2-10 C-A488 DAPI C-A546_c_TileScan_001 (Stage 3 of 9)	00-NhxGkMujVNGtpurP3LT9AU
2.17352		Cell	1	0.000	1.000	613	0	ALL-CTRLS C-A488 C-A546 DAPI 8C1-siRNA-IMP-a2-a4 V2.00	0	9. siRNA-IMPa2-10 C-A488 DAPI C-A546_d_TileScan_001 (Stage 4 of 9)	00-WycEbbNPhsXY68xJJEwuqW
1.91638		Cell	1	0.000	1.000	614	1	ALL-CTRLS C-A488 C-A546 DAPI 8C1-siRNA-IMP-a2-a4 V2.00	0	9. siRNA-IMPa2-10 C-A488 DAPI C-A546_d_TileScan_001 (Stage 4 of 9)	00-WycEbbNPhsXY68xJJEwuqW
1.98733		Cell	1	0.000	1.000	615	0	ALL-CTRLS C-A488 C-A546 DAPI 8C1-siRNA-IMP-a2-a4 V2.00	0	9. siRNA-IMPa2-10 C-A488 DAPI C-A546_e_TileScan_001 (Stage 5 of 9)	00-fdSMtgL2Gn4m3EtidmffLd
2.31054		Cell	1	0.000	1.000	616	1	ALL-CTRLS C-A488 C-A546 DAPI 8C1-siRNA-IMP-a2-a4 V2.00	0	9. siRNA-IMPa2-10 C-A488 DAPI C-A546_e_TileScan_001 (Stage 5 of 9)	00-fdSMtgL2Gn4m3EtidmffLd
1.76969		Cell	1	0.000	1.000	617	2	ALL-CTRLS C-A488 C-A546 DAPI 8C1-siRNA-IMP-a2-a4 V2.00	0	9. siRNA-IMPa2-10 C-A488 DAPI C-A546_e_TileScan_001 (Stage 5 of 9)	00-fdSMtgL2Gn4m3EtidmffLd
1.68149		Cell	1	0.000	1.000	618	3	ALL-CTRLS C-A488 C-A546 DAPI 8C1-siRNA-IMP-a2-a4 V2.00	0	9. siRNA-IMPa2-10 C-A488 DAPI C-A546_e_TileScan_001 (Stage 5 of 9)	00-fdSMtgL2Gn4m3EtidmffLd
3.51925		Cell	1	0.000	1.000	619	4	ALL-CTRLS C-A488 C-A546 DAPI 8C1-siRNA-IMP-a2-a4 V2.00	0	9. siRNA-IMPa2-10 C-A488 DAPI C-A546_e_TileScan_001 (Stage 5 of 9)	00-fdSMtgL2Gn4m3EtidmffLd
2.61737		Cell	1	0.000	1.000	620	5	ALL-CTRLS C-A488 C-A546 DAPI 8C1-siRNA-IMP-a2-a4 V2.00	0	9. siRNA-IMPa2-10 C-A488 DAPI C-A546_e_TileScan_001 (Stage 5 of 9)	00-fdSMtgL2Gn4m3EtidmffLd
2.63514		Cell	1	0.000	1.000	621	6	ALL-CTRLS C-A488 C-A546 DAPI 8C1-siRNA-IMP-a2-a4 V2.00	0	9. siRNA-IMPa2-10 C-A488 DAPI C-A546_e_TileScan_001 (Stage 5 of 9)	00-fdSMtgL2Gn4m3EtidmffLd
1.75317		Cell	1	0.000	1.000	622	0	ALL-CTRLS C-A488 C-A546 DAPI 8C1-siRNA-IMP-a2-a4 V2.00	0	9. siRNA-IMPa2-10 C-A488 DAPI C-A546_f_TileScan_001 (Stage 6 of 9)	00-TWddJUshUs83dtWnkUN7jg
1.99647		Cell	1	0.000	1.000	623	1	ALL-CTRLS C-A488 C-A546 DAPI 8C1-siRNA-IMP-a2-a4 V2.00	0	9. siRNA-IMPa2-10 C-A488 DAPI C-A546_f_TileScan_001 (Stage 6 of 9)	00-TWddJUshUs83dtWnkUN7jg
1.93211		Cell	1	0.000	1.000	624	2	ALL-CTRLS C-A488 C-A546 DAPI 8C1-siRNA-IMP-a2-a4 V2.00	0	9. siRNA-IMPa2-10 C-A488 DAPI C-A546_f_TileScan_001 (Stage 6 of 9)	00-TWddJUshUs83dtWnkUN7jg
2.11751		Cell	1	0.000	1.000	625	3	ALL-CTRLS C-A488 C-A546 DAPI 8C1-siRNA-IMP-a2-a4 V2.00	0	9. siRNA-IMPa2-10 C-A488 DAPI C-A546_f_TileScan_001 (Stage 6 of 9)	00-TWddJUshUs83dtWnkUN7jg
2.32376		Cell	1	0.000	1.000	626	4	ALL-CTRLS C-A488 C-A546 DAPI 8C1-siRNA-IMP-a2-a4 V2.00	0	9. siRNA-IMPa2-10 C-A488 DAPI C-A546_f_TileScan_001 (Stage 6 of 9)	00-TWddJUshUs83dtWnkUN7jg
1.85416		Cell	1	0.000	1.000	627	5	ALL-CTRLS C-A488 C-A546 DAPI 8C1-siRNA-IMP-a2-a4 V2.00	0	9. siRNA-IMPa2-10 C-A488 DAPI C-A546_f_TileScan_001 (Stage 6 of 9)	00-TWddJUshUs83dtWnkUN7jg
1.93475		Cell	1	0.000	1.000	628	6	ALL-CTRLS C-A488 C-A546 DAPI 8C1-siRNA-IMP-a2-a4 V2.00	0	9. siRNA-IMPa2-10 C-A488 DAPI C-A546_f_TileScan_001 (Stage 6 of 9)	00-TWddJUshUs83dtWnkUN7jg
1.99104		Cell	1	0.000	1.000	629	7	ALL-CTRLS C-A488 C-A546 DAPI 8C1-siRNA-IMP-a2-a4 V2.00	0	9. siRNA-IMPa2-10 C-A488 DAPI C-A546_f_TileScan_001 (Stage 6 of 9)	00-TWddJUshUs83dtWnkUN7jg
1.72958		Cell	1	0.000	1.000	630	8	ALL-CTRLS C-A488 C-A546 DAPI 8C1-siRNA-IMP-a2-a4 V2.00	0	9. siRNA-IMPa2-10 C-A488 DAPI C-A546_f_TileScan_001 (Stage 6 of 9)	00-TWddJUshUs83dtWnkUN7jg
1.73916		Cell	1	0.000	1.000	631	9	ALL-CTRLS C-A488 C-A546 DAPI 8C1-siRNA-IMP-a2-a4 V2.00	0	9. siRNA-IMPa2-10 C-A488 DAPI C-A546_f_TileScan_001 (Stage 6 of 9)	00-TWddJUshUs83dtWnkUN7jg
2.71261		Cell	1	0.000	1.000	632	10	ALL-CTRLS C-A488 C-A546 DAPI 8C1-siRNA-IMP-a2-a4 V2.00	0	9. siRNA-IMPa2-10 C-A488 DAPI C-A546_f_TileScan_001 (Stage 6 of 9)	00-TWddJUshUs83dtWnkUN7jg
1.9209		Cell	1	0.000	1.000	633	0	ALL-CTRLS C-A488 C-A546 DAPI 8C1-siRNA-IMP-a2-a4 V2.00	0	9. siRNA-IMPa2-10 C-A488 DAPI C-A546_h_TileScan_001 (Stage 8 of 9)	00-TtN8exjFs7BzSVEJVrGJRA
1.99837		Cell	1	0.000	1.000	634	1	ALL-CTRLS C-A488 C-A546 DAPI 8C1-siRNA-IMP-a2-a4 V2.00	0	9. siRNA-IMPa2-10 C-A488 DAPI C-A546_h_TileScan_001 (Stage 8 of 9)	00-TtN8exjFs7BzSVEJVrGJRA
1.90114		Cell	1	0.000	1.000	635	2	ALL-CTRLS C-A488 C-A546 DAPI 8C1-siRNA-IMP-a2-a4 V2.00	0	9. siRNA-IMPa2-10 C-A488 DAPI C-A546_h_TileScan_001 (Stage 8 of 9)	00-TtN8exjFs7BzSVEJVrGJRA
2.29171		Cell	1	0.000	1.000	636	0	ALL-CTRLS C-A488 C-A546 DAPI 8C1-siRNA-IMP-a2-a4 V2.00	0	9. siRNA-IMPa2-10 C-A488 DAPI C-A546_i_TileScan_001 (Stage 9 of 9)	00-y4xXHT3Rtb6cQp7WJyg6B
2.03795		Cell	1	0.000	1.000	637	1	ALL-CTRLS C-A488 C-A546 DAPI 8C1-siRNA-IMP-a2-a4 V2.00	0	9. siRNA-IMPa2-10 C-A488 DAPI C-A546_i_TileScan_001 (Stage 9 of 9)	00-y4xXHT3Rtb6cQp7WJyg6B
2.1674		Cell	1	0.000	1.000	638	2	ALL-CTRLS C-A488 C-A546 DAPI 8C1-siRNA-IMP-a2-a4 V2.00	0	9. siRNA-IMPa2-10 C-A488 DAPI C-A546_i_TileScan_001 (Stage 9 of 9)	00-y4xXHT3Rtb6cQp7WJyg6B
2.25467		Cell	1	0.000	1.000	639	3	ALL-CTRLS C-A488 C-A546 DAPI 8C1-siRNA-IMP-a2-a4 V2.00	0	9. siRNA-IMPa2-10 C-A488 DAPI C-A546_i_TileScan_001 (Stage 9 of 9)	00-y4xXHT3Rtb6cQp7WJyg6B
1.89351		Cell	1	0.000	1.000	640	4	ALL-CTRLS C-A488 C-A546 DAPI 8C1-siRNA-IMP-a2-a4 V2.00	0	9. siRNA-IMPa2-10 C-A488 DAPI C-A546_i_TileScan_001 (Stage 9 of 9)	00-y4xXHT3Rtb6cQp7WJyg6B
2.83051		Cell	1	0.000	1.000	641	5	ALL-CTRLS C-A488 C-A546 DAPI 8C1-siRNA-IMP-a2-a4 V2.00	0	9. siRNA-IMPa2-10 C-A488 DAPI C-A546_i_TileScan_001 (Stage 9 of 9)	00-y4xXHT3Rtb6cQp7WJyg6B
