# Supplementary material for: Development of a pipeline for automated, high-throughput analysis of paraspeckle proteins reveals specific roles for importin α proteins
Source: Sci Rep. 2017 Feb 27;7:43323. doi: 10.1038/srep43323 (PMC5379994; doi:10.1038/srep43323)
Supplement: Supplementary Dataset SD1-E [file srep43323-s7.zip › I8P/8C1-siRNA-IMPa2-PSF/_/ALL-CTRLS C-A488 C-A546 DAPI 8C1-siRNA-IMP-a2-a4 V2.00_Statistics/ALL-CTRLS C-A488 C-A546 DAPI 8C1-siRNA-IMP-a2-a4 V2.00_Cell_Volume_Of_Vesicles_VesicleType=Vesicles_Paraspeckle.csv]

Cell Volume Of Vesicles VesicleType=Vesicles Paraspeckle
====================
Value	Unit	Category	Birth [s]	Death [s]	VesicleType	ID	OriginalID	Original Component Name	Original Component ID	Original Image Name	Original Image ID
0	um^3	Cell	0.000	1.000	Vesicles Paraspeckle	0	0	ALL-CTRLS C-A488 C-A546 DAPI 8C1-siRNA-IMP-a2-a4 V2.00	0	12. siRNA-IMPa2-25 CA488 DAPI C-A546_a_TileScan_001 (Stage 1 of 9)	00-VEnpmdKgrgR9b8KSLJimHY
0	um^3	Cell	0.000	1.000	Vesicles Paraspeckle	1	1	ALL-CTRLS C-A488 C-A546 DAPI 8C1-siRNA-IMP-a2-a4 V2.00	0	12. siRNA-IMPa2-25 CA488 DAPI C-A546_a_TileScan_001 (Stage 1 of 9)	00-VEnpmdKgrgR9b8KSLJimHY
0	um^3	Cell	0.000	1.000	Vesicles Paraspeckle	2	2	ALL-CTRLS C-A488 C-A546 DAPI 8C1-siRNA-IMP-a2-a4 V2.00	0	12. siRNA-IMPa2-25 CA488 DAPI C-A546_a_TileScan_001 (Stage 1 of 9)	00-VEnpmdKgrgR9b8KSLJimHY
0	um^3	Cell	0.000	1.000	Vesicles Paraspeckle	3	3	ALL-CTRLS C-A488 C-A546 DAPI 8C1-siRNA-IMP-a2-a4 V2.00	0	12. siRNA-IMPa2-25 CA488 DAPI C-A546_a_TileScan_001 (Stage 1 of 9)	00-VEnpmdKgrgR9b8KSLJimHY
0	um^3	Cell	0.000	1.000	Vesicles Paraspeckle	4	4	ALL-CTRLS C-A488 C-A546 DAPI 8C1-siRNA-IMP-a2-a4 V2.00	0	12. siRNA-IMPa2-25 CA488 DAPI C-A546_a_TileScan_001 (Stage 1 of 9)	00-VEnpmdKgrgR9b8KSLJimHY
0	um^3	Cell	0.000	1.000	Vesicles Paraspeckle	5	5	ALL-CTRLS C-A488 C-A546 DAPI 8C1-siRNA-IMP-a2-a4 V2.00	0	12. siRNA-IMPa2-25 CA488 DAPI C-A546_a_TileScan_001 (Stage 1 of 9)	00-VEnpmdKgrgR9b8KSLJimHY
0	um^3	Cell	0.000	1.000	Vesicles Paraspeckle	6	6	ALL-CTRLS C-A488 C-A546 DAPI 8C1-siRNA-IMP-a2-a4 V2.00	0	12. siRNA-IMPa2-25 CA488 DAPI C-A546_a_TileScan_001 (Stage 1 of 9)	00-VEnpmdKgrgR9b8KSLJimHY
0	um^3	Cell	0.000	1.000	Vesicles Paraspeckle	7	7	ALL-CTRLS C-A488 C-A546 DAPI 8C1-siRNA-IMP-a2-a4 V2.00	0	12. siRNA-IMPa2-25 CA488 DAPI C-A546_a_TileScan_001 (Stage 1 of 9)	00-VEnpmdKgrgR9b8KSLJimHY
0	um^3	Cell	0.000	1.000	Vesicles Paraspeckle	8	8	ALL-CTRLS C-A488 C-A546 DAPI 8C1-siRNA-IMP-a2-a4 V2.00	0	12. siRNA-IMPa2-25 CA488 DAPI C-A546_a_TileScan_001 (Stage 1 of 9)	00-VEnpmdKgrgR9b8KSLJimHY
0	um^3	Cell	0.000	1.000	Vesicles Paraspeckle	9	9	ALL-CTRLS C-A488 C-A546 DAPI 8C1-siRNA-IMP-a2-a4 V2.00	0	12. siRNA-IMPa2-25 CA488 DAPI C-A546_a_TileScan_001 (Stage 1 of 9)	00-VEnpmdKgrgR9b8KSLJimHY
0	um^3	Cell	0.000	1.000	Vesicles Paraspeckle	10	10	ALL-CTRLS C-A488 C-A546 DAPI 8C1-siRNA-IMP-a2-a4 V2.00	0	12. siRNA-IMPa2-25 CA488 DAPI C-A546_a_TileScan_001 (Stage 1 of 9)	00-VEnpmdKgrgR9b8KSLJimHY
0	um^3	Cell	0.000	1.000	Vesicles Paraspeckle	11	11	ALL-CTRLS C-A488 C-A546 DAPI 8C1-siRNA-IMP-a2-a4 V2.00	0	12. siRNA-IMPa2-25 CA488 DAPI C-A546_a_TileScan_001 (Stage 1 of 9)	00-VEnpmdKgrgR9b8KSLJimHY
0	um^3	Cell	0.000	1.000	Vesicles Paraspeckle	12	12	ALL-CTRLS C-A488 C-A546 DAPI 8C1-siRNA-IMP-a2-a4 V2.00	0	12. siRNA-IMPa2-25 CA488 DAPI C-A546_a_TileScan_001 (Stage 1 of 9)	00-VEnpmdKgrgR9b8KSLJimHY
0	um^3	Cell	0.000	1.000	Vesicles Paraspeckle	13	13	ALL-CTRLS C-A488 C-A546 DAPI 8C1-siRNA-IMP-a2-a4 V2.00	0	12. siRNA-IMPa2-25 CA488 DAPI C-A546_a_TileScan_001 (Stage 1 of 9)	00-VEnpmdKgrgR9b8KSLJimHY
0	um^3	Cell	0.000	1.000	Vesicles Paraspeckle	14	14	ALL-CTRLS C-A488 C-A546 DAPI 8C1-siRNA-IMP-a2-a4 V2.00	0	12. siRNA-IMPa2-25 CA488 DAPI C-A546_a_TileScan_001 (Stage 1 of 9)	00-VEnpmdKgrgR9b8KSLJimHY
0	um^3	Cell	0.000	1.000	Vesicles Paraspeckle	15	15	ALL-CTRLS C-A488 C-A546 DAPI 8C1-siRNA-IMP-a2-a4 V2.00	0	12. siRNA-IMPa2-25 CA488 DAPI C-A546_a_TileScan_001 (Stage 1 of 9)	00-VEnpmdKgrgR9b8KSLJimHY
0	um^3	Cell	0.000	1.000	Vesicles Paraspeckle	16	16	ALL-CTRLS C-A488 C-A546 DAPI 8C1-siRNA-IMP-a2-a4 V2.00	0	12. siRNA-IMPa2-25 CA488 DAPI C-A546_a_TileScan_001 (Stage 1 of 9)	00-VEnpmdKgrgR9b8KSLJimHY
0	um^3	Cell	0.000	1.000	Vesicles Paraspeckle	17	17	ALL-CTRLS C-A488 C-A546 DAPI 8C1-siRNA-IMP-a2-a4 V2.00	0	12. siRNA-IMPa2-25 CA488 DAPI C-A546_a_TileScan_001 (Stage 1 of 9)	00-VEnpmdKgrgR9b8KSLJimHY
0	um^3	Cell	0.000	1.000	Vesicles Paraspeckle	18	18	ALL-CTRLS C-A488 C-A546 DAPI 8C1-siRNA-IMP-a2-a4 V2.00	0	12. siRNA-IMPa2-25 CA488 DAPI C-A546_a_TileScan_001 (Stage 1 of 9)	00-VEnpmdKgrgR9b8KSLJimHY
0	um^3	Cell	0.000	1.000	Vesicles Paraspeckle	19	19	ALL-CTRLS C-A488 C-A546 DAPI 8C1-siRNA-IMP-a2-a4 V2.00	0	12. siRNA-IMPa2-25 CA488 DAPI C-A546_a_TileScan_001 (Stage 1 of 9)	00-VEnpmdKgrgR9b8KSLJimHY
0	um^3	Cell	0.000	1.000	Vesicles Paraspeckle	20	0	ALL-CTRLS C-A488 C-A546 DAPI 8C1-siRNA-IMP-a2-a4 V2.00	0	12. siRNA-IMPa2-25 CA488 DAPI C-A546_b_TileScan_001 (Stage 2 of 9)	00-BhoVeZnwXL2LKspT8fbJmm
0	um^3	Cell	0.000	1.000	Vesicles Paraspeckle	21	1	ALL-CTRLS C-A488 C-A546 DAPI 8C1-siRNA-IMP-a2-a4 V2.00	0	12. siRNA-IMPa2-25 CA488 DAPI C-A546_b_TileScan_001 (Stage 2 of 9)	00-BhoVeZnwXL2LKspT8fbJmm
0	um^3	Cell	0.000	1.000	Vesicles Paraspeckle	22	2	ALL-CTRLS C-A488 C-A546 DAPI 8C1-siRNA-IMP-a2-a4 V2.00	0	12. siRNA-IMPa2-25 CA488 DAPI C-A546_b_TileScan_001 (Stage 2 of 9)	00-BhoVeZnwXL2LKspT8fbJmm
0	um^3	Cell	0.000	1.000	Vesicles Paraspeckle	23	3	ALL-CTRLS C-A488 C-A546 DAPI 8C1-siRNA-IMP-a2-a4 V2.00	0	12. siRNA-IMPa2-25 CA488 DAPI C-A546_b_TileScan_001 (Stage 2 of 9)	00-BhoVeZnwXL2LKspT8fbJmm
0	um^3	Cell	0.000	1.000	Vesicles Paraspeckle	24	4	ALL-CTRLS C-A488 C-A546 DAPI 8C1-siRNA-IMP-a2-a4 V2.00	0	12. siRNA-IMPa2-25 CA488 DAPI C-A546_b_TileScan_001 (Stage 2 of 9)	00-BhoVeZnwXL2LKspT8fbJmm
0	um^3	Cell	0.000	1.000	Vesicles Paraspeckle	25	5	ALL-CTRLS C-A488 C-A546 DAPI 8C1-siRNA-IMP-a2-a4 V2.00	0	12. siRNA-IMPa2-25 CA488 DAPI C-A546_b_TileScan_001 (Stage 2 of 9)	00-BhoVeZnwXL2LKspT8fbJmm
0	um^3	Cell	0.000	1.000	Vesicles Paraspeckle	26	6	ALL-CTRLS C-A488 C-A546 DAPI 8C1-siRNA-IMP-a2-a4 V2.00	0	12. siRNA-IMPa2-25 CA488 DAPI C-A546_b_TileScan_001 (Stage 2 of 9)	00-BhoVeZnwXL2LKspT8fbJmm
0	um^3	Cell	0.000	1.000	Vesicles Paraspeckle	27	7	ALL-CTRLS C-A488 C-A546 DAPI 8C1-siRNA-IMP-a2-a4 V2.00	0	12. siRNA-IMPa2-25 CA488 DAPI C-A546_b_TileScan_001 (Stage 2 of 9)	00-BhoVeZnwXL2LKspT8fbJmm
0	um^3	Cell	0.000	1.000	Vesicles Paraspeckle	28	8	ALL-CTRLS C-A488 C-A546 DAPI 8C1-siRNA-IMP-a2-a4 V2.00	0	12. siRNA-IMPa2-25 CA488 DAPI C-A546_b_TileScan_001 (Stage 2 of 9)	00-BhoVeZnwXL2LKspT8fbJmm
0	um^3	Cell	0.000	1.000	Vesicles Paraspeckle	29	9	ALL-CTRLS C-A488 C-A546 DAPI 8C1-siRNA-IMP-a2-a4 V2.00	0	12. siRNA-IMPa2-25 CA488 DAPI C-A546_b_TileScan_001 (Stage 2 of 9)	00-BhoVeZnwXL2LKspT8fbJmm
0	um^3	Cell	0.000	1.000	Vesicles Paraspeckle	30	10	ALL-CTRLS C-A488 C-A546 DAPI 8C1-siRNA-IMP-a2-a4 V2.00	0	12. siRNA-IMPa2-25 CA488 DAPI C-A546_b_TileScan_001 (Stage 2 of 9)	00-BhoVeZnwXL2LKspT8fbJmm
0	um^3	Cell	0.000	1.000	Vesicles Paraspeckle	31	11	ALL-CTRLS C-A488 C-A546 DAPI 8C1-siRNA-IMP-a2-a4 V2.00	0	12. siRNA-IMPa2-25 CA488 DAPI C-A546_b_TileScan_001 (Stage 2 of 9)	00-BhoVeZnwXL2LKspT8fbJmm
0	um^3	Cell	0.000	1.000	Vesicles Paraspeckle	32	12	ALL-CTRLS C-A488 C-A546 DAPI 8C1-siRNA-IMP-a2-a4 V2.00	0	12. siRNA-IMPa2-25 CA488 DAPI C-A546_b_TileScan_001 (Stage 2 of 9)	00-BhoVeZnwXL2LKspT8fbJmm
0	um^3	Cell	0.000	1.000	Vesicles Paraspeckle	33	0	ALL-CTRLS C-A488 C-A546 DAPI 8C1-siRNA-IMP-a2-a4 V2.00	0	12. siRNA-IMPa2-25 CA488 DAPI C-A546_c_TileScan_001 (Stage 3 of 9)	00-QPrVm5ArptQzbwoxzBQsqg
0	um^3	Cell	0.000	1.000	Vesicles Paraspeckle	34	1	ALL-CTRLS C-A488 C-A546 DAPI 8C1-siRNA-IMP-a2-a4 V2.00	0	12. siRNA-IMPa2-25 CA488 DAPI C-A546_c_TileScan_001 (Stage 3 of 9)	00-QPrVm5ArptQzbwoxzBQsqg
0	um^3	Cell	0.000	1.000	Vesicles Paraspeckle	35	2	ALL-CTRLS C-A488 C-A546 DAPI 8C1-siRNA-IMP-a2-a4 V2.00	0	12. siRNA-IMPa2-25 CA488 DAPI C-A546_c_TileScan_001 (Stage 3 of 9)	00-QPrVm5ArptQzbwoxzBQsqg
0	um^3	Cell	0.000	1.000	Vesicles Paraspeckle	36	3	ALL-CTRLS C-A488 C-A546 DAPI 8C1-siRNA-IMP-a2-a4 V2.00	0	12. siRNA-IMPa2-25 CA488 DAPI C-A546_c_TileScan_001 (Stage 3 of 9)	00-QPrVm5ArptQzbwoxzBQsqg
0	um^3	Cell	0.000	1.000	Vesicles Paraspeckle	37	4	ALL-CTRLS C-A488 C-A546 DAPI 8C1-siRNA-IMP-a2-a4 V2.00	0	12. siRNA-IMPa2-25 CA488 DAPI C-A546_c_TileScan_001 (Stage 3 of 9)	00-QPrVm5ArptQzbwoxzBQsqg
0	um^3	Cell	0.000	1.000	Vesicles Paraspeckle	38	5	ALL-CTRLS C-A488 C-A546 DAPI 8C1-siRNA-IMP-a2-a4 V2.00	0	12. siRNA-IMPa2-25 CA488 DAPI C-A546_c_TileScan_001 (Stage 3 of 9)	00-QPrVm5ArptQzbwoxzBQsqg
0	um^3	Cell	0.000	1.000	Vesicles Paraspeckle	39	6	ALL-CTRLS C-A488 C-A546 DAPI 8C1-siRNA-IMP-a2-a4 V2.00	0	12. siRNA-IMPa2-25 CA488 DAPI C-A546_c_TileScan_001 (Stage 3 of 9)	00-QPrVm5ArptQzbwoxzBQsqg
0	um^3	Cell	0.000	1.000	Vesicles Paraspeckle	40	0	ALL-CTRLS C-A488 C-A546 DAPI 8C1-siRNA-IMP-a2-a4 V2.00	0	12. siRNA-IMPa2-25 CA488 DAPI C-A546_d_TileScan_001 (Stage 4 of 9)	00-o76ESeEUo4NKCs29sMk9cS
0	um^3	Cell	0.000	1.000	Vesicles Paraspeckle	41	1	ALL-CTRLS C-A488 C-A546 DAPI 8C1-siRNA-IMP-a2-a4 V2.00	0	12. siRNA-IMPa2-25 CA488 DAPI C-A546_d_TileScan_001 (Stage 4 of 9)	00-o76ESeEUo4NKCs29sMk9cS
0	um^3	Cell	0.000	1.000	Vesicles Paraspeckle	42	2	ALL-CTRLS C-A488 C-A546 DAPI 8C1-siRNA-IMP-a2-a4 V2.00	0	12. siRNA-IMPa2-25 CA488 DAPI C-A546_d_TileScan_001 (Stage 4 of 9)	00-o76ESeEUo4NKCs29sMk9cS
0	um^3	Cell	0.000	1.000	Vesicles Paraspeckle	43	3	ALL-CTRLS C-A488 C-A546 DAPI 8C1-siRNA-IMP-a2-a4 V2.00	0	12. siRNA-IMPa2-25 CA488 DAPI C-A546_d_TileScan_001 (Stage 4 of 9)	00-o76ESeEUo4NKCs29sMk9cS
0	um^3	Cell	0.000	1.000	Vesicles Paraspeckle	44	4	ALL-CTRLS C-A488 C-A546 DAPI 8C1-siRNA-IMP-a2-a4 V2.00	0	12. siRNA-IMPa2-25 CA488 DAPI C-A546_d_TileScan_001 (Stage 4 of 9)	00-o76ESeEUo4NKCs29sMk9cS
0	um^3	Cell	0.000	1.000	Vesicles Paraspeckle	45	5	ALL-CTRLS C-A488 C-A546 DAPI 8C1-siRNA-IMP-a2-a4 V2.00	0	12. siRNA-IMPa2-25 CA488 DAPI C-A546_d_TileScan_001 (Stage 4 of 9)	00-o76ESeEUo4NKCs29sMk9cS
0	um^3	Cell	0.000	1.000	Vesicles Paraspeckle	46	6	ALL-CTRLS C-A488 C-A546 DAPI 8C1-siRNA-IMP-a2-a4 V2.00	0	12. siRNA-IMPa2-25 CA488 DAPI C-A546_d_TileScan_001 (Stage 4 of 9)	00-o76ESeEUo4NKCs29sMk9cS
0	um^3	Cell	0.000	1.000	Vesicles Paraspeckle	47	7	ALL-CTRLS C-A488 C-A546 DAPI 8C1-siRNA-IMP-a2-a4 V2.00	0	12. siRNA-IMPa2-25 CA488 DAPI C-A546_d_TileScan_001 (Stage 4 of 9)	00-o76ESeEUo4NKCs29sMk9cS
0	um^3	Cell	0.000	1.000	Vesicles Paraspeckle	48	8	ALL-CTRLS C-A488 C-A546 DAPI 8C1-siRNA-IMP-a2-a4 V2.00	0	12. siRNA-IMPa2-25 CA488 DAPI C-A546_d_TileScan_001 (Stage 4 of 9)	00-o76ESeEUo4NKCs29sMk9cS
0	um^3	Cell	0.000	1.000	Vesicles Paraspeckle	49	9	ALL-CTRLS C-A488 C-A546 DAPI 8C1-siRNA-IMP-a2-a4 V2.00	0	12. siRNA-IMPa2-25 CA488 DAPI C-A546_d_TileScan_001 (Stage 4 of 9)	00-o76ESeEUo4NKCs29sMk9cS
0	um^3	Cell	0.000	1.000	Vesicles Paraspeckle	50	10	ALL-CTRLS C-A488 C-A546 DAPI 8C1-siRNA-IMP-a2-a4 V2.00	0	12. siRNA-IMPa2-25 CA488 DAPI C-A546_d_TileScan_001 (Stage 4 of 9)	00-o76ESeEUo4NKCs29sMk9cS
0	um^3	Cell	0.000	1.000	Vesicles Paraspeckle	51	11	ALL-CTRLS C-A488 C-A546 DAPI 8C1-siRNA-IMP-a2-a4 V2.00	0	12. siRNA-IMPa2-25 CA488 DAPI C-A546_d_TileScan_001 (Stage 4 of 9)	00-o76ESeEUo4NKCs29sMk9cS
0	um^3	Cell	0.000	1.000	Vesicles Paraspeckle	52	12	ALL-CTRLS C-A488 C-A546 DAPI 8C1-siRNA-IMP-a2-a4 V2.00	0	12. siRNA-IMPa2-25 CA488 DAPI C-A546_d_TileScan_001 (Stage 4 of 9)	00-o76ESeEUo4NKCs29sMk9cS
0	um^3	Cell	0.000	1.000	Vesicles Paraspeckle	53	13	ALL-CTRLS C-A488 C-A546 DAPI 8C1-siRNA-IMP-a2-a4 V2.00	0	12. siRNA-IMPa2-25 CA488 DAPI C-A546_d_TileScan_001 (Stage 4 of 9)	00-o76ESeEUo4NKCs29sMk9cS
0	um^3	Cell	0.000	1.000	Vesicles Paraspeckle	54	14	ALL-CTRLS C-A488 C-A546 DAPI 8C1-siRNA-IMP-a2-a4 V2.00	0	12. siRNA-IMPa2-25 CA488 DAPI C-A546_d_TileScan_001 (Stage 4 of 9)	00-o76ESeEUo4NKCs29sMk9cS
0	um^3	Cell	0.000	1.000	Vesicles Paraspeckle	55	15	ALL-CTRLS C-A488 C-A546 DAPI 8C1-siRNA-IMP-a2-a4 V2.00	0	12. siRNA-IMPa2-25 CA488 DAPI C-A546_d_TileScan_001 (Stage 4 of 9)	00-o76ESeEUo4NKCs29sMk9cS
0	um^3	Cell	0.000	1.000	Vesicles Paraspeckle	56	16	ALL-CTRLS C-A488 C-A546 DAPI 8C1-siRNA-IMP-a2-a4 V2.00	0	12. siRNA-IMPa2-25 CA488 DAPI C-A546_d_TileScan_001 (Stage 4 of 9)	00-o76ESeEUo4NKCs29sMk9cS
0	um^3	Cell	0.000	1.000	Vesicles Paraspeckle	57	17	ALL-CTRLS C-A488 C-A546 DAPI 8C1-siRNA-IMP-a2-a4 V2.00	0	12. siRNA-IMPa2-25 CA488 DAPI C-A546_d_TileScan_001 (Stage 4 of 9)	00-o76ESeEUo4NKCs29sMk9cS
0	um^3	Cell	0.000	1.000	Vesicles Paraspeckle	58	18	ALL-CTRLS C-A488 C-A546 DAPI 8C1-siRNA-IMP-a2-a4 V2.00	0	12. siRNA-IMPa2-25 CA488 DAPI C-A546_d_TileScan_001 (Stage 4 of 9)	00-o76ESeEUo4NKCs29sMk9cS
0	um^3	Cell	0.000	1.000	Vesicles Paraspeckle	59	19	ALL-CTRLS C-A488 C-A546 DAPI 8C1-siRNA-IMP-a2-a4 V2.00	0	12. siRNA-IMPa2-25 CA488 DAPI C-A546_d_TileScan_001 (Stage 4 of 9)	00-o76ESeEUo4NKCs29sMk9cS
0	um^3	Cell	0.000	1.000	Vesicles Paraspeckle	60	20	ALL-CTRLS C-A488 C-A546 DAPI 8C1-siRNA-IMP-a2-a4 V2.00	0	12. siRNA-IMPa2-25 CA488 DAPI C-A546_d_TileScan_001 (Stage 4 of 9)	00-o76ESeEUo4NKCs29sMk9cS
0	um^3	Cell	0.000	1.000	Vesicles Paraspeckle	61	0	ALL-CTRLS C-A488 C-A546 DAPI 8C1-siRNA-IMP-a2-a4 V2.00	0	12. siRNA-IMPa2-25 CA488 DAPI C-A546_e_TileScan_001 (Stage 5 of 9)	00-jnYwVNTLNebYQob8d3z2X3
0	um^3	Cell	0.000	1.000	Vesicles Paraspeckle	62	1	ALL-CTRLS C-A488 C-A546 DAPI 8C1-siRNA-IMP-a2-a4 V2.00	0	12. siRNA-IMPa2-25 CA488 DAPI C-A546_e_TileScan_001 (Stage 5 of 9)	00-jnYwVNTLNebYQob8d3z2X3
0	um^3	Cell	0.000	1.000	Vesicles Paraspeckle	63	2	ALL-CTRLS C-A488 C-A546 DAPI 8C1-siRNA-IMP-a2-a4 V2.00	0	12. siRNA-IMPa2-25 CA488 DAPI C-A546_e_TileScan_001 (Stage 5 of 9)	00-jnYwVNTLNebYQob8d3z2X3
0	um^3	Cell	0.000	1.000	Vesicles Paraspeckle	64	3	ALL-CTRLS C-A488 C-A546 DAPI 8C1-siRNA-IMP-a2-a4 V2.00	0	12. siRNA-IMPa2-25 CA488 DAPI C-A546_e_TileScan_001 (Stage 5 of 9)	00-jnYwVNTLNebYQob8d3z2X3
0	um^3	Cell	0.000	1.000	Vesicles Paraspeckle	65	4	ALL-CTRLS C-A488 C-A546 DAPI 8C1-siRNA-IMP-a2-a4 V2.00	0	12. siRNA-IMPa2-25 CA488 DAPI C-A546_e_TileScan_001 (Stage 5 of 9)	00-jnYwVNTLNebYQob8d3z2X3
0	um^3	Cell	0.000	1.000	Vesicles Paraspeckle	66	5	ALL-CTRLS C-A488 C-A546 DAPI 8C1-siRNA-IMP-a2-a4 V2.00	0	12. siRNA-IMPa2-25 CA488 DAPI C-A546_e_TileScan_001 (Stage 5 of 9)	00-jnYwVNTLNebYQob8d3z2X3
0	um^3	Cell	0.000	1.000	Vesicles Paraspeckle	67	6	ALL-CTRLS C-A488 C-A546 DAPI 8C1-siRNA-IMP-a2-a4 V2.00	0	12. siRNA-IMPa2-25 CA488 DAPI C-A546_e_TileScan_001 (Stage 5 of 9)	00-jnYwVNTLNebYQob8d3z2X3
0	um^3	Cell	0.000	1.000	Vesicles Paraspeckle	68	7	ALL-CTRLS C-A488 C-A546 DAPI 8C1-siRNA-IMP-a2-a4 V2.00	0	12. siRNA-IMPa2-25 CA488 DAPI C-A546_e_TileScan_001 (Stage 5 of 9)	00-jnYwVNTLNebYQob8d3z2X3
0	um^3	Cell	0.000	1.000	Vesicles Paraspeckle	69	8	ALL-CTRLS C-A488 C-A546 DAPI 8C1-siRNA-IMP-a2-a4 V2.00	0	12. siRNA-IMPa2-25 CA488 DAPI C-A546_e_TileScan_001 (Stage 5 of 9)	00-jnYwVNTLNebYQob8d3z2X3
0	um^3	Cell	0.000	1.000	Vesicles Paraspeckle	70	9	ALL-CTRLS C-A488 C-A546 DAPI 8C1-siRNA-IMP-a2-a4 V2.00	0	12. siRNA-IMPa2-25 CA488 DAPI C-A546_e_TileScan_001 (Stage 5 of 9)	00-jnYwVNTLNebYQob8d3z2X3
0	um^3	Cell	0.000	1.000	Vesicles Paraspeckle	71	0	ALL-CTRLS C-A488 C-A546 DAPI 8C1-siRNA-IMP-a2-a4 V2.00	0	12. siRNA-IMPa2-25 CA488 DAPI C-A546_f_TileScan_001 (Stage 6 of 9)	00-kKJotW8PvDUoueVALwZB6k
0	um^3	Cell	0.000	1.000	Vesicles Paraspeckle	72	1	ALL-CTRLS C-A488 C-A546 DAPI 8C1-siRNA-IMP-a2-a4 V2.00	0	12. siRNA-IMPa2-25 CA488 DAPI C-A546_f_TileScan_001 (Stage 6 of 9)	00-kKJotW8PvDUoueVALwZB6k
0	um^3	Cell	0.000	1.000	Vesicles Paraspeckle	73	2	ALL-CTRLS C-A488 C-A546 DAPI 8C1-siRNA-IMP-a2-a4 V2.00	0	12. siRNA-IMPa2-25 CA488 DAPI C-A546_f_TileScan_001 (Stage 6 of 9)	00-kKJotW8PvDUoueVALwZB6k
0	um^3	Cell	0.000	1.000	Vesicles Paraspeckle	74	3	ALL-CTRLS C-A488 C-A546 DAPI 8C1-siRNA-IMP-a2-a4 V2.00	0	12. siRNA-IMPa2-25 CA488 DAPI C-A546_f_TileScan_001 (Stage 6 of 9)	00-kKJotW8PvDUoueVALwZB6k
0	um^3	Cell	0.000	1.000	Vesicles Paraspeckle	75	4	ALL-CTRLS C-A488 C-A546 DAPI 8C1-siRNA-IMP-a2-a4 V2.00	0	12. siRNA-IMPa2-25 CA488 DAPI C-A546_f_TileScan_001 (Stage 6 of 9)	00-kKJotW8PvDUoueVALwZB6k
0	um^3	Cell	0.000	1.000	Vesicles Paraspeckle	76	5	ALL-CTRLS C-A488 C-A546 DAPI 8C1-siRNA-IMP-a2-a4 V2.00	0	12. siRNA-IMPa2-25 CA488 DAPI C-A546_f_TileScan_001 (Stage 6 of 9)	00-kKJotW8PvDUoueVALwZB6k
0	um^3	Cell	0.000	1.000	Vesicles Paraspeckle	77	6	ALL-CTRLS C-A488 C-A546 DAPI 8C1-siRNA-IMP-a2-a4 V2.00	0	12. siRNA-IMPa2-25 CA488 DAPI C-A546_f_TileScan_001 (Stage 6 of 9)	00-kKJotW8PvDUoueVALwZB6k
0	um^3	Cell	0.000	1.000	Vesicles Paraspeckle	78	7	ALL-CTRLS C-A488 C-A546 DAPI 8C1-siRNA-IMP-a2-a4 V2.00	0	12. siRNA-IMPa2-25 CA488 DAPI C-A546_f_TileScan_001 (Stage 6 of 9)	00-kKJotW8PvDUoueVALwZB6k
0	um^3	Cell	0.000	1.000	Vesicles Paraspeckle	79	8	ALL-CTRLS C-A488 C-A546 DAPI 8C1-siRNA-IMP-a2-a4 V2.00	0	12. siRNA-IMPa2-25 CA488 DAPI C-A546_f_TileScan_001 (Stage 6 of 9)	00-kKJotW8PvDUoueVALwZB6k
0	um^3	Cell	0.000	1.000	Vesicles Paraspeckle	80	9	ALL-CTRLS C-A488 C-A546 DAPI 8C1-siRNA-IMP-a2-a4 V2.00	0	12. siRNA-IMPa2-25 CA488 DAPI C-A546_f_TileScan_001 (Stage 6 of 9)	00-kKJotW8PvDUoueVALwZB6k
0	um^3	Cell	0.000	1.000	Vesicles Paraspeckle	81	10	ALL-CTRLS C-A488 C-A546 DAPI 8C1-siRNA-IMP-a2-a4 V2.00	0	12. siRNA-IMPa2-25 CA488 DAPI C-A546_f_TileScan_001 (Stage 6 of 9)	00-kKJotW8PvDUoueVALwZB6k
0	um^3	Cell	0.000	1.000	Vesicles Paraspeckle	82	11	ALL-CTRLS C-A488 C-A546 DAPI 8C1-siRNA-IMP-a2-a4 V2.00	0	12. siRNA-IMPa2-25 CA488 DAPI C-A546_f_TileScan_001 (Stage 6 of 9)	00-kKJotW8PvDUoueVALwZB6k
0	um^3	Cell	0.000	1.000	Vesicles Paraspeckle	83	0	ALL-CTRLS C-A488 C-A546 DAPI 8C1-siRNA-IMP-a2-a4 V2.00	0	12. siRNA-IMPa2-25 CA488 DAPI C-A546_g_TileScan_001 (Stage 7 of 9)	00-uZv8CFF43gLhAoysqkMCQe
0	um^3	Cell	0.000	1.000	Vesicles Paraspeckle	84	1	ALL-CTRLS C-A488 C-A546 DAPI 8C1-siRNA-IMP-a2-a4 V2.00	0	12. siRNA-IMPa2-25 CA488 DAPI C-A546_g_TileScan_001 (Stage 7 of 9)	00-uZv8CFF43gLhAoysqkMCQe
0	um^3	Cell	0.000	1.000	Vesicles Paraspeckle	85	2	ALL-CTRLS C-A488 C-A546 DAPI 8C1-siRNA-IMP-a2-a4 V2.00	0	12. siRNA-IMPa2-25 CA488 DAPI C-A546_g_TileScan_001 (Stage 7 of 9)	00-uZv8CFF43gLhAoysqkMCQe
0	um^3	Cell	0.000	1.000	Vesicles Paraspeckle	86	3	ALL-CTRLS C-A488 C-A546 DAPI 8C1-siRNA-IMP-a2-a4 V2.00	0	12. siRNA-IMPa2-25 CA488 DAPI C-A546_g_TileScan_001 (Stage 7 of 9)	00-uZv8CFF43gLhAoysqkMCQe
0	um^3	Cell	0.000	1.000	Vesicles Paraspeckle	87	4	ALL-CTRLS C-A488 C-A546 DAPI 8C1-siRNA-IMP-a2-a4 V2.00	0	12. siRNA-IMPa2-25 CA488 DAPI C-A546_g_TileScan_001 (Stage 7 of 9)	00-uZv8CFF43gLhAoysqkMCQe
0	um^3	Cell	0.000	1.000	Vesicles Paraspeckle	88	5	ALL-CTRLS C-A488 C-A546 DAPI 8C1-siRNA-IMP-a2-a4 V2.00	0	12. siRNA-IMPa2-25 CA488 DAPI C-A546_g_TileScan_001 (Stage 7 of 9)	00-uZv8CFF43gLhAoysqkMCQe
0	um^3	Cell	0.000	1.000	Vesicles Paraspeckle	89	6	ALL-CTRLS C-A488 C-A546 DAPI 8C1-siRNA-IMP-a2-a4 V2.00	0	12. siRNA-IMPa2-25 CA488 DAPI C-A546_g_TileScan_001 (Stage 7 of 9)	00-uZv8CFF43gLhAoysqkMCQe
2.08567	um^3	Cell	0.000	1.000	Vesicles Paraspeckle	90	7	ALL-CTRLS C-A488 C-A546 DAPI 8C1-siRNA-IMP-a2-a4 V2.00	0	12. siRNA-IMPa2-25 CA488 DAPI C-A546_g_TileScan_001 (Stage 7 of 9)	00-uZv8CFF43gLhAoysqkMCQe
0	um^3	Cell	0.000	1.000	Vesicles Paraspeckle	91	8	ALL-CTRLS C-A488 C-A546 DAPI 8C1-siRNA-IMP-a2-a4 V2.00	0	12. siRNA-IMPa2-25 CA488 DAPI C-A546_g_TileScan_001 (Stage 7 of 9)	00-uZv8CFF43gLhAoysqkMCQe
0	um^3	Cell	0.000	1.000	Vesicles Paraspeckle	92	9	ALL-CTRLS C-A488 C-A546 DAPI 8C1-siRNA-IMP-a2-a4 V2.00	0	12. siRNA-IMPa2-25 CA488 DAPI C-A546_g_TileScan_001 (Stage 7 of 9)	00-uZv8CFF43gLhAoysqkMCQe
0	um^3	Cell	0.000	1.000	Vesicles Paraspeckle	93	10	ALL-CTRLS C-A488 C-A546 DAPI 8C1-siRNA-IMP-a2-a4 V2.00	0	12. siRNA-IMPa2-25 CA488 DAPI C-A546_g_TileScan_001 (Stage 7 of 9)	00-uZv8CFF43gLhAoysqkMCQe
0	um^3	Cell	0.000	1.000	Vesicles Paraspeckle	94	11	ALL-CTRLS C-A488 C-A546 DAPI 8C1-siRNA-IMP-a2-a4 V2.00	0	12. siRNA-IMPa2-25 CA488 DAPI C-A546_g_TileScan_001 (Stage 7 of 9)	00-uZv8CFF43gLhAoysqkMCQe
0	um^3	Cell	0.000	1.000	Vesicles Paraspeckle	95	12	ALL-CTRLS C-A488 C-A546 DAPI 8C1-siRNA-IMP-a2-a4 V2.00	0	12. siRNA-IMPa2-25 CA488 DAPI C-A546_g_TileScan_001 (Stage 7 of 9)	00-uZv8CFF43gLhAoysqkMCQe
0	um^3	Cell	0.000	1.000	Vesicles Paraspeckle	96	13	ALL-CTRLS C-A488 C-A546 DAPI 8C1-siRNA-IMP-a2-a4 V2.00	0	12. siRNA-IMPa2-25 CA488 DAPI C-A546_g_TileScan_001 (Stage 7 of 9)	00-uZv8CFF43gLhAoysqkMCQe
0	um^3	Cell	0.000	1.000	Vesicles Paraspeckle	97	14	ALL-CTRLS C-A488 C-A546 DAPI 8C1-siRNA-IMP-a2-a4 V2.00	0	12. siRNA-IMPa2-25 CA488 DAPI C-A546_g_TileScan_001 (Stage 7 of 9)	00-uZv8CFF43gLhAoysqkMCQe
0	um^3	Cell	0.000	1.000	Vesicles Paraspeckle	98	15	ALL-CTRLS C-A488 C-A546 DAPI 8C1-siRNA-IMP-a2-a4 V2.00	0	12. siRNA-IMPa2-25 CA488 DAPI C-A546_g_TileScan_001 (Stage 7 of 9)	00-uZv8CFF43gLhAoysqkMCQe
0	um^3	Cell	0.000	1.000	Vesicles Paraspeckle	99	0	ALL-CTRLS C-A488 C-A546 DAPI 8C1-siRNA-IMP-a2-a4 V2.00	0	12. siRNA-IMPa2-25 CA488 DAPI C-A546_h_TileScan_001 (Stage 8 of 9)	00-bf34tQSM7BvqM3Qh2Uwjgk
1.94209	um^3	Cell	0.000	1.000	Vesicles Paraspeckle	100	1	ALL-CTRLS C-A488 C-A546 DAPI 8C1-siRNA-IMP-a2-a4 V2.00	0	12. siRNA-IMPa2-25 CA488 DAPI C-A546_h_TileScan_001 (Stage 8 of 9)	00-bf34tQSM7BvqM3Qh2Uwjgk
0	um^3	Cell	0.000	1.000	Vesicles Paraspeckle	101	2	ALL-CTRLS C-A488 C-A546 DAPI 8C1-siRNA-IMP-a2-a4 V2.00	0	12. siRNA-IMPa2-25 CA488 DAPI C-A546_h_TileScan_001 (Stage 8 of 9)	00-bf34tQSM7BvqM3Qh2Uwjgk
0	um^3	Cell	0.000	1.000	Vesicles Paraspeckle	102	3	ALL-CTRLS C-A488 C-A546 DAPI 8C1-siRNA-IMP-a2-a4 V2.00	0	12. siRNA-IMPa2-25 CA488 DAPI C-A546_h_TileScan_001 (Stage 8 of 9)	00-bf34tQSM7BvqM3Qh2Uwjgk
0	um^3	Cell	0.000	1.000	Vesicles Paraspeckle	103	4	ALL-CTRLS C-A488 C-A546 DAPI 8C1-siRNA-IMP-a2-a4 V2.00	0	12. siRNA-IMPa2-25 CA488 DAPI C-A546_h_TileScan_001 (Stage 8 of 9)	00-bf34tQSM7BvqM3Qh2Uwjgk
0	um^3	Cell	0.000	1.000	Vesicles Paraspeckle	104	5	ALL-CTRLS C-A488 C-A546 DAPI 8C1-siRNA-IMP-a2-a4 V2.00	0	12. siRNA-IMPa2-25 CA488 DAPI C-A546_h_TileScan_001 (Stage 8 of 9)	00-bf34tQSM7BvqM3Qh2Uwjgk
0	um^3	Cell	0.000	1.000	Vesicles Paraspeckle	105	6	ALL-CTRLS C-A488 C-A546 DAPI 8C1-siRNA-IMP-a2-a4 V2.00	0	12. siRNA-IMPa2-25 CA488 DAPI C-A546_h_TileScan_001 (Stage 8 of 9)	00-bf34tQSM7BvqM3Qh2Uwjgk
0	um^3	Cell	0.000	1.000	Vesicles Paraspeckle	106	0	ALL-CTRLS C-A488 C-A546 DAPI 8C1-siRNA-IMP-a2-a4 V2.00	0	12. siRNA-IMPa2-25 CA488 DAPI C-A546_i_TileScan_001 (Stage 9 of 9)	00-zGzctWqKuEumv4WSLcRmCR
0	um^3	Cell	0.000	1.000	Vesicles Paraspeckle	107	1	ALL-CTRLS C-A488 C-A546 DAPI 8C1-siRNA-IMP-a2-a4 V2.00	0	12. siRNA-IMPa2-25 CA488 DAPI C-A546_i_TileScan_001 (Stage 9 of 9)	00-zGzctWqKuEumv4WSLcRmCR
0	um^3	Cell	0.000	1.000	Vesicles Paraspeckle	108	2	ALL-CTRLS C-A488 C-A546 DAPI 8C1-siRNA-IMP-a2-a4 V2.00	0	12. siRNA-IMPa2-25 CA488 DAPI C-A546_i_TileScan_001 (Stage 9 of 9)	00-zGzctWqKuEumv4WSLcRmCR
0	um^3	Cell	0.000	1.000	Vesicles Paraspeckle	109	3	ALL-CTRLS C-A488 C-A546 DAPI 8C1-siRNA-IMP-a2-a4 V2.00	0	12. siRNA-IMPa2-25 CA488 DAPI C-A546_i_TileScan_001 (Stage 9 of 9)	00-zGzctWqKuEumv4WSLcRmCR
0	um^3	Cell	0.000	1.000	Vesicles Paraspeckle	110	4	ALL-CTRLS C-A488 C-A546 DAPI 8C1-siRNA-IMP-a2-a4 V2.00	0	12. siRNA-IMPa2-25 CA488 DAPI C-A546_i_TileScan_001 (Stage 9 of 9)	00-zGzctWqKuEumv4WSLcRmCR
0	um^3	Cell	0.000	1.000	Vesicles Paraspeckle	111	5	ALL-CTRLS C-A488 C-A546 DAPI 8C1-siRNA-IMP-a2-a4 V2.00	0	12. siRNA-IMPa2-25 CA488 DAPI C-A546_i_TileScan_001 (Stage 9 of 9)	00-zGzctWqKuEumv4WSLcRmCR
0	um^3	Cell	0.000	1.000	Vesicles Paraspeckle	112	6	ALL-CTRLS C-A488 C-A546 DAPI 8C1-siRNA-IMP-a2-a4 V2.00	0	12. siRNA-IMPa2-25 CA488 DAPI C-A546_i_TileScan_001 (Stage 9 of 9)	00-zGzctWqKuEumv4WSLcRmCR
0	um^3	Cell	0.000	1.000	Vesicles Paraspeckle	113	7	ALL-CTRLS C-A488 C-A546 DAPI 8C1-siRNA-IMP-a2-a4 V2.00	0	12. siRNA-IMPa2-25 CA488 DAPI C-A546_i_TileScan_001 (Stage 9 of 9)	00-zGzctWqKuEumv4WSLcRmCR
0	um^3	Cell	0.000	1.000	Vesicles Paraspeckle	114	8	ALL-CTRLS C-A488 C-A546 DAPI 8C1-siRNA-IMP-a2-a4 V2.00	0	12. siRNA-IMPa2-25 CA488 DAPI C-A546_i_TileScan_001 (Stage 9 of 9)	00-zGzctWqKuEumv4WSLcRmCR
0	um^3	Cell	0.000	1.000	Vesicles Paraspeckle	115	9	ALL-CTRLS C-A488 C-A546 DAPI 8C1-siRNA-IMP-a2-a4 V2.00	0	12. siRNA-IMPa2-25 CA488 DAPI C-A546_i_TileScan_001 (Stage 9 of 9)	00-zGzctWqKuEumv4WSLcRmCR
0	um^3	Cell	0.000	1.000	Vesicles Paraspeckle	116	10	ALL-CTRLS C-A488 C-A546 DAPI 8C1-siRNA-IMP-a2-a4 V2.00	0	12. siRNA-IMPa2-25 CA488 DAPI C-A546_i_TileScan_001 (Stage 9 of 9)	00-zGzctWqKuEumv4WSLcRmCR
0	um^3	Cell	0.000	1.000	Vesicles Paraspeckle	117	11	ALL-CTRLS C-A488 C-A546 DAPI 8C1-siRNA-IMP-a2-a4 V2.00	0	12. siRNA-IMPa2-25 CA488 DAPI C-A546_i_TileScan_001 (Stage 9 of 9)	00-zGzctWqKuEumv4WSLcRmCR
0	um^3	Cell	0.000	1.000	Vesicles Paraspeckle	118	12	ALL-CTRLS C-A488 C-A546 DAPI 8C1-siRNA-IMP-a2-a4 V2.00	0	12. siRNA-IMPa2-25 CA488 DAPI C-A546_i_TileScan_001 (Stage 9 of 9)	00-zGzctWqKuEumv4WSLcRmCR
0	um^3	Cell	0.000	1.000	Vesicles Paraspeckle	119	13	ALL-CTRLS C-A488 C-A546 DAPI 8C1-siRNA-IMP-a2-a4 V2.00	0	12. siRNA-IMPa2-25 CA488 DAPI C-A546_i_TileScan_001 (Stage 9 of 9)	00-zGzctWqKuEumv4WSLcRmCR
0	um^3	Cell	0.000	1.000	Vesicles Paraspeckle	120	14	ALL-CTRLS C-A488 C-A546 DAPI 8C1-siRNA-IMP-a2-a4 V2.00	0	12. siRNA-IMPa2-25 CA488 DAPI C-A546_i_TileScan_001 (Stage 9 of 9)	00-zGzctWqKuEumv4WSLcRmCR
0	um^3	Cell	0.000	1.000	Vesicles Paraspeckle	121	15	ALL-CTRLS C-A488 C-A546 DAPI 8C1-siRNA-IMP-a2-a4 V2.00	0	12. siRNA-IMPa2-25 CA488 DAPI C-A546_i_TileScan_001 (Stage 9 of 9)	00-zGzctWqKuEumv4WSLcRmCR
0	um^3	Cell	0.000	1.000	Vesicles Paraspeckle	122	0	ALL-CTRLS C-A488 C-A546 DAPI 8C1-siRNA-IMP-a2-a4 V2.00	0	15. siRNA-SC-10 C-A488 DAPI C-A546_a_TileScan_001 (Stage 1 of 9)	00-RFbtc4VUA5bf9caZ3fLeam
0	um^3	Cell	0.000	1.000	Vesicles Paraspeckle	123	1	ALL-CTRLS C-A488 C-A546 DAPI 8C1-siRNA-IMP-a2-a4 V2.00	0	15. siRNA-SC-10 C-A488 DAPI C-A546_a_TileScan_001 (Stage 1 of 9)	00-RFbtc4VUA5bf9caZ3fLeam
0	um^3	Cell	0.000	1.000	Vesicles Paraspeckle	124	2	ALL-CTRLS C-A488 C-A546 DAPI 8C1-siRNA-IMP-a2-a4 V2.00	0	15. siRNA-SC-10 C-A488 DAPI C-A546_a_TileScan_001 (Stage 1 of 9)	00-RFbtc4VUA5bf9caZ3fLeam
0	um^3	Cell	0.000	1.000	Vesicles Paraspeckle	125	3	ALL-CTRLS C-A488 C-A546 DAPI 8C1-siRNA-IMP-a2-a4 V2.00	0	15. siRNA-SC-10 C-A488 DAPI C-A546_a_TileScan_001 (Stage 1 of 9)	00-RFbtc4VUA5bf9caZ3fLeam
0	um^3	Cell	0.000	1.000	Vesicles Paraspeckle	126	4	ALL-CTRLS C-A488 C-A546 DAPI 8C1-siRNA-IMP-a2-a4 V2.00	0	15. siRNA-SC-10 C-A488 DAPI C-A546_a_TileScan_001 (Stage 1 of 9)	00-RFbtc4VUA5bf9caZ3fLeam
0	um^3	Cell	0.000	1.000	Vesicles Paraspeckle	127	5	ALL-CTRLS C-A488 C-A546 DAPI 8C1-siRNA-IMP-a2-a4 V2.00	0	15. siRNA-SC-10 C-A488 DAPI C-A546_a_TileScan_001 (Stage 1 of 9)	00-RFbtc4VUA5bf9caZ3fLeam
0	um^3	Cell	0.000	1.000	Vesicles Paraspeckle	128	6	ALL-CTRLS C-A488 C-A546 DAPI 8C1-siRNA-IMP-a2-a4 V2.00	0	15. siRNA-SC-10 C-A488 DAPI C-A546_a_TileScan_001 (Stage 1 of 9)	00-RFbtc4VUA5bf9caZ3fLeam
0	um^3	Cell	0.000	1.000	Vesicles Paraspeckle	129	7	ALL-CTRLS C-A488 C-A546 DAPI 8C1-siRNA-IMP-a2-a4 V2.00	0	15. siRNA-SC-10 C-A488 DAPI C-A546_a_TileScan_001 (Stage 1 of 9)	00-RFbtc4VUA5bf9caZ3fLeam
0	um^3	Cell	0.000	1.000	Vesicles Paraspeckle	130	8	ALL-CTRLS C-A488 C-A546 DAPI 8C1-siRNA-IMP-a2-a4 V2.00	0	15. siRNA-SC-10 C-A488 DAPI C-A546_a_TileScan_001 (Stage 1 of 9)	00-RFbtc4VUA5bf9caZ3fLeam
0	um^3	Cell	0.000	1.000	Vesicles Paraspeckle	131	9	ALL-CTRLS C-A488 C-A546 DAPI 8C1-siRNA-IMP-a2-a4 V2.00	0	15. siRNA-SC-10 C-A488 DAPI C-A546_a_TileScan_001 (Stage 1 of 9)	00-RFbtc4VUA5bf9caZ3fLeam
0	um^3	Cell	0.000	1.000	Vesicles Paraspeckle	132	10	ALL-CTRLS C-A488 C-A546 DAPI 8C1-siRNA-IMP-a2-a4 V2.00	0	15. siRNA-SC-10 C-A488 DAPI C-A546_a_TileScan_001 (Stage 1 of 9)	00-RFbtc4VUA5bf9caZ3fLeam
0	um^3	Cell	0.000	1.000	Vesicles Paraspeckle	133	11	ALL-CTRLS C-A488 C-A546 DAPI 8C1-siRNA-IMP-a2-a4 V2.00	0	15. siRNA-SC-10 C-A488 DAPI C-A546_a_TileScan_001 (Stage 1 of 9)	00-RFbtc4VUA5bf9caZ3fLeam
0	um^3	Cell	0.000	1.000	Vesicles Paraspeckle	134	12	ALL-CTRLS C-A488 C-A546 DAPI 8C1-siRNA-IMP-a2-a4 V2.00	0	15. siRNA-SC-10 C-A488 DAPI C-A546_a_TileScan_001 (Stage 1 of 9)	00-RFbtc4VUA5bf9caZ3fLeam
0	um^3	Cell	0.000	1.000	Vesicles Paraspeckle	135	13	ALL-CTRLS C-A488 C-A546 DAPI 8C1-siRNA-IMP-a2-a4 V2.00	0	15. siRNA-SC-10 C-A488 DAPI C-A546_a_TileScan_001 (Stage 1 of 9)	00-RFbtc4VUA5bf9caZ3fLeam
0	um^3	Cell	0.000	1.000	Vesicles Paraspeckle	136	14	ALL-CTRLS C-A488 C-A546 DAPI 8C1-siRNA-IMP-a2-a4 V2.00	0	15. siRNA-SC-10 C-A488 DAPI C-A546_a_TileScan_001 (Stage 1 of 9)	00-RFbtc4VUA5bf9caZ3fLeam
0	um^3	Cell	0.000	1.000	Vesicles Paraspeckle	137	15	ALL-CTRLS C-A488 C-A546 DAPI 8C1-siRNA-IMP-a2-a4 V2.00	0	15. siRNA-SC-10 C-A488 DAPI C-A546_a_TileScan_001 (Stage 1 of 9)	00-RFbtc4VUA5bf9caZ3fLeam
0	um^3	Cell	0.000	1.000	Vesicles Paraspeckle	138	0	ALL-CTRLS C-A488 C-A546 DAPI 8C1-siRNA-IMP-a2-a4 V2.00	0	15. siRNA-SC-10 C-A488 DAPI C-A546_b_TileScan_001 (Stage 2 of 9)	00-BGpzZ4pvCJES356Vben8DE
0	um^3	Cell	0.000	1.000	Vesicles Paraspeckle	139	1	ALL-CTRLS C-A488 C-A546 DAPI 8C1-siRNA-IMP-a2-a4 V2.00	0	15. siRNA-SC-10 C-A488 DAPI C-A546_b_TileScan_001 (Stage 2 of 9)	00-BGpzZ4pvCJES356Vben8DE
0	um^3	Cell	0.000	1.000	Vesicles Paraspeckle	140	2	ALL-CTRLS C-A488 C-A546 DAPI 8C1-siRNA-IMP-a2-a4 V2.00	0	15. siRNA-SC-10 C-A488 DAPI C-A546_b_TileScan_001 (Stage 2 of 9)	00-BGpzZ4pvCJES356Vben8DE
0	um^3	Cell	0.000	1.000	Vesicles Paraspeckle	141	3	ALL-CTRLS C-A488 C-A546 DAPI 8C1-siRNA-IMP-a2-a4 V2.00	0	15. siRNA-SC-10 C-A488 DAPI C-A546_b_TileScan_001 (Stage 2 of 9)	00-BGpzZ4pvCJES356Vben8DE
0	um^3	Cell	0.000	1.000	Vesicles Paraspeckle	142	4	ALL-CTRLS C-A488 C-A546 DAPI 8C1-siRNA-IMP-a2-a4 V2.00	0	15. siRNA-SC-10 C-A488 DAPI C-A546_b_TileScan_001 (Stage 2 of 9)	00-BGpzZ4pvCJES356Vben8DE
0	um^3	Cell	0.000	1.000	Vesicles Paraspeckle	143	5	ALL-CTRLS C-A488 C-A546 DAPI 8C1-siRNA-IMP-a2-a4 V2.00	0	15. siRNA-SC-10 C-A488 DAPI C-A546_b_TileScan_001 (Stage 2 of 9)	00-BGpzZ4pvCJES356Vben8DE
0	um^3	Cell	0.000	1.000	Vesicles Paraspeckle	144	6	ALL-CTRLS C-A488 C-A546 DAPI 8C1-siRNA-IMP-a2-a4 V2.00	0	15. siRNA-SC-10 C-A488 DAPI C-A546_b_TileScan_001 (Stage 2 of 9)	00-BGpzZ4pvCJES356Vben8DE
0	um^3	Cell	0.000	1.000	Vesicles Paraspeckle	145	7	ALL-CTRLS C-A488 C-A546 DAPI 8C1-siRNA-IMP-a2-a4 V2.00	0	15. siRNA-SC-10 C-A488 DAPI C-A546_b_TileScan_001 (Stage 2 of 9)	00-BGpzZ4pvCJES356Vben8DE
0	um^3	Cell	0.000	1.000	Vesicles Paraspeckle	146	0	ALL-CTRLS C-A488 C-A546 DAPI 8C1-siRNA-IMP-a2-a4 V2.00	0	15. siRNA-SC-10 C-A488 DAPI C-A546_c_TileScan_001 (Stage 3 of 9)	00-WTj4NQvg4aSLDDCc5hnjGY
0	um^3	Cell	0.000	1.000	Vesicles Paraspeckle	147	1	ALL-CTRLS C-A488 C-A546 DAPI 8C1-siRNA-IMP-a2-a4 V2.00	0	15. siRNA-SC-10 C-A488 DAPI C-A546_c_TileScan_001 (Stage 3 of 9)	00-WTj4NQvg4aSLDDCc5hnjGY
0	um^3	Cell	0.000	1.000	Vesicles Paraspeckle	148	2	ALL-CTRLS C-A488 C-A546 DAPI 8C1-siRNA-IMP-a2-a4 V2.00	0	15. siRNA-SC-10 C-A488 DAPI C-A546_c_TileScan_001 (Stage 3 of 9)	00-WTj4NQvg4aSLDDCc5hnjGY
0	um^3	Cell	0.000	1.000	Vesicles Paraspeckle	149	3	ALL-CTRLS C-A488 C-A546 DAPI 8C1-siRNA-IMP-a2-a4 V2.00	0	15. siRNA-SC-10 C-A488 DAPI C-A546_c_TileScan_001 (Stage 3 of 9)	00-WTj4NQvg4aSLDDCc5hnjGY
0	um^3	Cell	0.000	1.000	Vesicles Paraspeckle	150	4	ALL-CTRLS C-A488 C-A546 DAPI 8C1-siRNA-IMP-a2-a4 V2.00	0	15. siRNA-SC-10 C-A488 DAPI C-A546_c_TileScan_001 (Stage 3 of 9)	00-WTj4NQvg4aSLDDCc5hnjGY
0	um^3	Cell	0.000	1.000	Vesicles Paraspeckle	151	5	ALL-CTRLS C-A488 C-A546 DAPI 8C1-siRNA-IMP-a2-a4 V2.00	0	15. siRNA-SC-10 C-A488 DAPI C-A546_c_TileScan_001 (Stage 3 of 9)	00-WTj4NQvg4aSLDDCc5hnjGY
0	um^3	Cell	0.000	1.000	Vesicles Paraspeckle	152	6	ALL-CTRLS C-A488 C-A546 DAPI 8C1-siRNA-IMP-a2-a4 V2.00	0	15. siRNA-SC-10 C-A488 DAPI C-A546_c_TileScan_001 (Stage 3 of 9)	00-WTj4NQvg4aSLDDCc5hnjGY
0	um^3	Cell	0.000	1.000	Vesicles Paraspeckle	153	7	ALL-CTRLS C-A488 C-A546 DAPI 8C1-siRNA-IMP-a2-a4 V2.00	0	15. siRNA-SC-10 C-A488 DAPI C-A546_c_TileScan_001 (Stage 3 of 9)	00-WTj4NQvg4aSLDDCc5hnjGY
0	um^3	Cell	0.000	1.000	Vesicles Paraspeckle	154	8	ALL-CTRLS C-A488 C-A546 DAPI 8C1-siRNA-IMP-a2-a4 V2.00	0	15. siRNA-SC-10 C-A488 DAPI C-A546_c_TileScan_001 (Stage 3 of 9)	00-WTj4NQvg4aSLDDCc5hnjGY
0	um^3	Cell	0.000	1.000	Vesicles Paraspeckle	155	9	ALL-CTRLS C-A488 C-A546 DAPI 8C1-siRNA-IMP-a2-a4 V2.00	0	15. siRNA-SC-10 C-A488 DAPI C-A546_c_TileScan_001 (Stage 3 of 9)	00-WTj4NQvg4aSLDDCc5hnjGY
0	um^3	Cell	0.000	1.000	Vesicles Paraspeckle	156	10	ALL-CTRLS C-A488 C-A546 DAPI 8C1-siRNA-IMP-a2-a4 V2.00	0	15. siRNA-SC-10 C-A488 DAPI C-A546_c_TileScan_001 (Stage 3 of 9)	00-WTj4NQvg4aSLDDCc5hnjGY
0	um^3	Cell	0.000	1.000	Vesicles Paraspeckle	157	11	ALL-CTRLS C-A488 C-A546 DAPI 8C1-siRNA-IMP-a2-a4 V2.00	0	15. siRNA-SC-10 C-A488 DAPI C-A546_c_TileScan_001 (Stage 3 of 9)	00-WTj4NQvg4aSLDDCc5hnjGY
0	um^3	Cell	0.000	1.000	Vesicles Paraspeckle	158	12	ALL-CTRLS C-A488 C-A546 DAPI 8C1-siRNA-IMP-a2-a4 V2.00	0	15. siRNA-SC-10 C-A488 DAPI C-A546_c_TileScan_001 (Stage 3 of 9)	00-WTj4NQvg4aSLDDCc5hnjGY
0	um^3	Cell	0.000	1.000	Vesicles Paraspeckle	159	13	ALL-CTRLS C-A488 C-A546 DAPI 8C1-siRNA-IMP-a2-a4 V2.00	0	15. siRNA-SC-10 C-A488 DAPI C-A546_c_TileScan_001 (Stage 3 of 9)	00-WTj4NQvg4aSLDDCc5hnjGY
0	um^3	Cell	0.000	1.000	Vesicles Paraspeckle	160	0	ALL-CTRLS C-A488 C-A546 DAPI 8C1-siRNA-IMP-a2-a4 V2.00	0	15. siRNA-SC-10 C-A488 DAPI C-A546_d_TileScan_001 (Stage 4 of 9)	00-EiWznNha3YwvQHNF4jcefh
0	um^3	Cell	0.000	1.000	Vesicles Paraspeckle	161	1	ALL-CTRLS C-A488 C-A546 DAPI 8C1-siRNA-IMP-a2-a4 V2.00	0	15. siRNA-SC-10 C-A488 DAPI C-A546_d_TileScan_001 (Stage 4 of 9)	00-EiWznNha3YwvQHNF4jcefh
0	um^3	Cell	0.000	1.000	Vesicles Paraspeckle	162	2	ALL-CTRLS C-A488 C-A546 DAPI 8C1-siRNA-IMP-a2-a4 V2.00	0	15. siRNA-SC-10 C-A488 DAPI C-A546_d_TileScan_001 (Stage 4 of 9)	00-EiWznNha3YwvQHNF4jcefh
0	um^3	Cell	0.000	1.000	Vesicles Paraspeckle	163	3	ALL-CTRLS C-A488 C-A546 DAPI 8C1-siRNA-IMP-a2-a4 V2.00	0	15. siRNA-SC-10 C-A488 DAPI C-A546_d_TileScan_001 (Stage 4 of 9)	00-EiWznNha3YwvQHNF4jcefh
0	um^3	Cell	0.000	1.000	Vesicles Paraspeckle	164	4	ALL-CTRLS C-A488 C-A546 DAPI 8C1-siRNA-IMP-a2-a4 V2.00	0	15. siRNA-SC-10 C-A488 DAPI C-A546_d_TileScan_001 (Stage 4 of 9)	00-EiWznNha3YwvQHNF4jcefh
0	um^3	Cell	0.000	1.000	Vesicles Paraspeckle	165	5	ALL-CTRLS C-A488 C-A546 DAPI 8C1-siRNA-IMP-a2-a4 V2.00	0	15. siRNA-SC-10 C-A488 DAPI C-A546_d_TileScan_001 (Stage 4 of 9)	00-EiWznNha3YwvQHNF4jcefh
0	um^3	Cell	0.000	1.000	Vesicles Paraspeckle	166	6	ALL-CTRLS C-A488 C-A546 DAPI 8C1-siRNA-IMP-a2-a4 V2.00	0	15. siRNA-SC-10 C-A488 DAPI C-A546_d_TileScan_001 (Stage 4 of 9)	00-EiWznNha3YwvQHNF4jcefh
0	um^3	Cell	0.000	1.000	Vesicles Paraspeckle	167	7	ALL-CTRLS C-A488 C-A546 DAPI 8C1-siRNA-IMP-a2-a4 V2.00	0	15. siRNA-SC-10 C-A488 DAPI C-A546_d_TileScan_001 (Stage 4 of 9)	00-EiWznNha3YwvQHNF4jcefh
0	um^3	Cell	0.000	1.000	Vesicles Paraspeckle	168	8	ALL-CTRLS C-A488 C-A546 DAPI 8C1-siRNA-IMP-a2-a4 V2.00	0	15. siRNA-SC-10 C-A488 DAPI C-A546_d_TileScan_001 (Stage 4 of 9)	00-EiWznNha3YwvQHNF4jcefh
0	um^3	Cell	0.000	1.000	Vesicles Paraspeckle	169	9	ALL-CTRLS C-A488 C-A546 DAPI 8C1-siRNA-IMP-a2-a4 V2.00	0	15. siRNA-SC-10 C-A488 DAPI C-A546_d_TileScan_001 (Stage 4 of 9)	00-EiWznNha3YwvQHNF4jcefh
0	um^3	Cell	0.000	1.000	Vesicles Paraspeckle	170	10	ALL-CTRLS C-A488 C-A546 DAPI 8C1-siRNA-IMP-a2-a4 V2.00	0	15. siRNA-SC-10 C-A488 DAPI C-A546_d_TileScan_001 (Stage 4 of 9)	00-EiWznNha3YwvQHNF4jcefh
0	um^3	Cell	0.000	1.000	Vesicles Paraspeckle	171	11	ALL-CTRLS C-A488 C-A546 DAPI 8C1-siRNA-IMP-a2-a4 V2.00	0	15. siRNA-SC-10 C-A488 DAPI C-A546_d_TileScan_001 (Stage 4 of 9)	00-EiWznNha3YwvQHNF4jcefh
0	um^3	Cell	0.000	1.000	Vesicles Paraspeckle	172	12	ALL-CTRLS C-A488 C-A546 DAPI 8C1-siRNA-IMP-a2-a4 V2.00	0	15. siRNA-SC-10 C-A488 DAPI C-A546_d_TileScan_001 (Stage 4 of 9)	00-EiWznNha3YwvQHNF4jcefh
0	um^3	Cell	0.000	1.000	Vesicles Paraspeckle	173	13	ALL-CTRLS C-A488 C-A546 DAPI 8C1-siRNA-IMP-a2-a4 V2.00	0	15. siRNA-SC-10 C-A488 DAPI C-A546_d_TileScan_001 (Stage 4 of 9)	00-EiWznNha3YwvQHNF4jcefh
0	um^3	Cell	0.000	1.000	Vesicles Paraspeckle	174	0	ALL-CTRLS C-A488 C-A546 DAPI 8C1-siRNA-IMP-a2-a4 V2.00	0	15. siRNA-SC-10 C-A488 DAPI C-A546_e_TileScan_001 (Stage 5 of 9)	00-ZfETB9ZYkUYghttDvWDhDM
0	um^3	Cell	0.000	1.000	Vesicles Paraspeckle	175	1	ALL-CTRLS C-A488 C-A546 DAPI 8C1-siRNA-IMP-a2-a4 V2.00	0	15. siRNA-SC-10 C-A488 DAPI C-A546_e_TileScan_001 (Stage 5 of 9)	00-ZfETB9ZYkUYghttDvWDhDM
0	um^3	Cell	0.000	1.000	Vesicles Paraspeckle	176	2	ALL-CTRLS C-A488 C-A546 DAPI 8C1-siRNA-IMP-a2-a4 V2.00	0	15. siRNA-SC-10 C-A488 DAPI C-A546_e_TileScan_001 (Stage 5 of 9)	00-ZfETB9ZYkUYghttDvWDhDM
0	um^3	Cell	0.000	1.000	Vesicles Paraspeckle	177	3	ALL-CTRLS C-A488 C-A546 DAPI 8C1-siRNA-IMP-a2-a4 V2.00	0	15. siRNA-SC-10 C-A488 DAPI C-A546_e_TileScan_001 (Stage 5 of 9)	00-ZfETB9ZYkUYghttDvWDhDM
0	um^3	Cell	0.000	1.000	Vesicles Paraspeckle	178	4	ALL-CTRLS C-A488 C-A546 DAPI 8C1-siRNA-IMP-a2-a4 V2.00	0	15. siRNA-SC-10 C-A488 DAPI C-A546_e_TileScan_001 (Stage 5 of 9)	00-ZfETB9ZYkUYghttDvWDhDM
0	um^3	Cell	0.000	1.000	Vesicles Paraspeckle	179	5	ALL-CTRLS C-A488 C-A546 DAPI 8C1-siRNA-IMP-a2-a4 V2.00	0	15. siRNA-SC-10 C-A488 DAPI C-A546_e_TileScan_001 (Stage 5 of 9)	00-ZfETB9ZYkUYghttDvWDhDM
0	um^3	Cell	0.000	1.000	Vesicles Paraspeckle	180	6	ALL-CTRLS C-A488 C-A546 DAPI 8C1-siRNA-IMP-a2-a4 V2.00	0	15. siRNA-SC-10 C-A488 DAPI C-A546_e_TileScan_001 (Stage 5 of 9)	00-ZfETB9ZYkUYghttDvWDhDM
0	um^3	Cell	0.000	1.000	Vesicles Paraspeckle	181	7	ALL-CTRLS C-A488 C-A546 DAPI 8C1-siRNA-IMP-a2-a4 V2.00	0	15. siRNA-SC-10 C-A488 DAPI C-A546_e_TileScan_001 (Stage 5 of 9)	00-ZfETB9ZYkUYghttDvWDhDM
0	um^3	Cell	0.000	1.000	Vesicles Paraspeckle	182	0	ALL-CTRLS C-A488 C-A546 DAPI 8C1-siRNA-IMP-a2-a4 V2.00	0	15. siRNA-SC-10 C-A488 DAPI C-A546_f_TileScan_001 (Stage 6 of 9)	00-AVo4qieFwQbUPxvVFDLavj
0	um^3	Cell	0.000	1.000	Vesicles Paraspeckle	183	1	ALL-CTRLS C-A488 C-A546 DAPI 8C1-siRNA-IMP-a2-a4 V2.00	0	15. siRNA-SC-10 C-A488 DAPI C-A546_f_TileScan_001 (Stage 6 of 9)	00-AVo4qieFwQbUPxvVFDLavj
0	um^3	Cell	0.000	1.000	Vesicles Paraspeckle	184	2	ALL-CTRLS C-A488 C-A546 DAPI 8C1-siRNA-IMP-a2-a4 V2.00	0	15. siRNA-SC-10 C-A488 DAPI C-A546_f_TileScan_001 (Stage 6 of 9)	00-AVo4qieFwQbUPxvVFDLavj
0	um^3	Cell	0.000	1.000	Vesicles Paraspeckle	185	3	ALL-CTRLS C-A488 C-A546 DAPI 8C1-siRNA-IMP-a2-a4 V2.00	0	15. siRNA-SC-10 C-A488 DAPI C-A546_f_TileScan_001 (Stage 6 of 9)	00-AVo4qieFwQbUPxvVFDLavj
0	um^3	Cell	0.000	1.000	Vesicles Paraspeckle	186	4	ALL-CTRLS C-A488 C-A546 DAPI 8C1-siRNA-IMP-a2-a4 V2.00	0	15. siRNA-SC-10 C-A488 DAPI C-A546_f_TileScan_001 (Stage 6 of 9)	00-AVo4qieFwQbUPxvVFDLavj
0	um^3	Cell	0.000	1.000	Vesicles Paraspeckle	187	5	ALL-CTRLS C-A488 C-A546 DAPI 8C1-siRNA-IMP-a2-a4 V2.00	0	15. siRNA-SC-10 C-A488 DAPI C-A546_f_TileScan_001 (Stage 6 of 9)	00-AVo4qieFwQbUPxvVFDLavj
0	um^3	Cell	0.000	1.000	Vesicles Paraspeckle	188	6	ALL-CTRLS C-A488 C-A546 DAPI 8C1-siRNA-IMP-a2-a4 V2.00	0	15. siRNA-SC-10 C-A488 DAPI C-A546_f_TileScan_001 (Stage 6 of 9)	00-AVo4qieFwQbUPxvVFDLavj
0	um^3	Cell	0.000	1.000	Vesicles Paraspeckle	189	7	ALL-CTRLS C-A488 C-A546 DAPI 8C1-siRNA-IMP-a2-a4 V2.00	0	15. siRNA-SC-10 C-A488 DAPI C-A546_f_TileScan_001 (Stage 6 of 9)	00-AVo4qieFwQbUPxvVFDLavj
0	um^3	Cell	0.000	1.000	Vesicles Paraspeckle	190	8	ALL-CTRLS C-A488 C-A546 DAPI 8C1-siRNA-IMP-a2-a4 V2.00	0	15. siRNA-SC-10 C-A488 DAPI C-A546_f_TileScan_001 (Stage 6 of 9)	00-AVo4qieFwQbUPxvVFDLavj
0	um^3	Cell	0.000	1.000	Vesicles Paraspeckle	191	9	ALL-CTRLS C-A488 C-A546 DAPI 8C1-siRNA-IMP-a2-a4 V2.00	0	15. siRNA-SC-10 C-A488 DAPI C-A546_f_TileScan_001 (Stage 6 of 9)	00-AVo4qieFwQbUPxvVFDLavj
0	um^3	Cell	0.000	1.000	Vesicles Paraspeckle	192	10	ALL-CTRLS C-A488 C-A546 DAPI 8C1-siRNA-IMP-a2-a4 V2.00	0	15. siRNA-SC-10 C-A488 DAPI C-A546_f_TileScan_001 (Stage 6 of 9)	00-AVo4qieFwQbUPxvVFDLavj
0	um^3	Cell	0.000	1.000	Vesicles Paraspeckle	193	11	ALL-CTRLS C-A488 C-A546 DAPI 8C1-siRNA-IMP-a2-a4 V2.00	0	15. siRNA-SC-10 C-A488 DAPI C-A546_f_TileScan_001 (Stage 6 of 9)	00-AVo4qieFwQbUPxvVFDLavj
0	um^3	Cell	0.000	1.000	Vesicles Paraspeckle	194	12	ALL-CTRLS C-A488 C-A546 DAPI 8C1-siRNA-IMP-a2-a4 V2.00	0	15. siRNA-SC-10 C-A488 DAPI C-A546_f_TileScan_001 (Stage 6 of 9)	00-AVo4qieFwQbUPxvVFDLavj
0	um^3	Cell	0.000	1.000	Vesicles Paraspeckle	195	13	ALL-CTRLS C-A488 C-A546 DAPI 8C1-siRNA-IMP-a2-a4 V2.00	0	15. siRNA-SC-10 C-A488 DAPI C-A546_f_TileScan_001 (Stage 6 of 9)	00-AVo4qieFwQbUPxvVFDLavj
0	um^3	Cell	0.000	1.000	Vesicles Paraspeckle	196	14	ALL-CTRLS C-A488 C-A546 DAPI 8C1-siRNA-IMP-a2-a4 V2.00	0	15. siRNA-SC-10 C-A488 DAPI C-A546_f_TileScan_001 (Stage 6 of 9)	00-AVo4qieFwQbUPxvVFDLavj
0	um^3	Cell	0.000	1.000	Vesicles Paraspeckle	197	0	ALL-CTRLS C-A488 C-A546 DAPI 8C1-siRNA-IMP-a2-a4 V2.00	0	15. siRNA-SC-10 C-A488 DAPI C-A546_g_TileScan_001 (Stage 7 of 9)	00-X24skF26Bdy2dgLZwxisWd
0	um^3	Cell	0.000	1.000	Vesicles Paraspeckle	198	1	ALL-CTRLS C-A488 C-A546 DAPI 8C1-siRNA-IMP-a2-a4 V2.00	0	15. siRNA-SC-10 C-A488 DAPI C-A546_g_TileScan_001 (Stage 7 of 9)	00-X24skF26Bdy2dgLZwxisWd
0	um^3	Cell	0.000	1.000	Vesicles Paraspeckle	199	2	ALL-CTRLS C-A488 C-A546 DAPI 8C1-siRNA-IMP-a2-a4 V2.00	0	15. siRNA-SC-10 C-A488 DAPI C-A546_g_TileScan_001 (Stage 7 of 9)	00-X24skF26Bdy2dgLZwxisWd
0	um^3	Cell	0.000	1.000	Vesicles Paraspeckle	200	3	ALL-CTRLS C-A488 C-A546 DAPI 8C1-siRNA-IMP-a2-a4 V2.00	0	15. siRNA-SC-10 C-A488 DAPI C-A546_g_TileScan_001 (Stage 7 of 9)	00-X24skF26Bdy2dgLZwxisWd
0	um^3	Cell	0.000	1.000	Vesicles Paraspeckle	201	4	ALL-CTRLS C-A488 C-A546 DAPI 8C1-siRNA-IMP-a2-a4 V2.00	0	15. siRNA-SC-10 C-A488 DAPI C-A546_g_TileScan_001 (Stage 7 of 9)	00-X24skF26Bdy2dgLZwxisWd
0	um^3	Cell	0.000	1.000	Vesicles Paraspeckle	202	5	ALL-CTRLS C-A488 C-A546 DAPI 8C1-siRNA-IMP-a2-a4 V2.00	0	15. siRNA-SC-10 C-A488 DAPI C-A546_g_TileScan_001 (Stage 7 of 9)	00-X24skF26Bdy2dgLZwxisWd
0	um^3	Cell	0.000	1.000	Vesicles Paraspeckle	203	6	ALL-CTRLS C-A488 C-A546 DAPI 8C1-siRNA-IMP-a2-a4 V2.00	0	15. siRNA-SC-10 C-A488 DAPI C-A546_g_TileScan_001 (Stage 7 of 9)	00-X24skF26Bdy2dgLZwxisWd
0	um^3	Cell	0.000	1.000	Vesicles Paraspeckle	204	7	ALL-CTRLS C-A488 C-A546 DAPI 8C1-siRNA-IMP-a2-a4 V2.00	0	15. siRNA-SC-10 C-A488 DAPI C-A546_g_TileScan_001 (Stage 7 of 9)	00-X24skF26Bdy2dgLZwxisWd
0	um^3	Cell	0.000	1.000	Vesicles Paraspeckle	205	8	ALL-CTRLS C-A488 C-A546 DAPI 8C1-siRNA-IMP-a2-a4 V2.00	0	15. siRNA-SC-10 C-A488 DAPI C-A546_g_TileScan_001 (Stage 7 of 9)	00-X24skF26Bdy2dgLZwxisWd
0	um^3	Cell	0.000	1.000	Vesicles Paraspeckle	206	9	ALL-CTRLS C-A488 C-A546 DAPI 8C1-siRNA-IMP-a2-a4 V2.00	0	15. siRNA-SC-10 C-A488 DAPI C-A546_g_TileScan_001 (Stage 7 of 9)	00-X24skF26Bdy2dgLZwxisWd
0	um^3	Cell	0.000	1.000	Vesicles Paraspeckle	207	10	ALL-CTRLS C-A488 C-A546 DAPI 8C1-siRNA-IMP-a2-a4 V2.00	0	15. siRNA-SC-10 C-A488 DAPI C-A546_g_TileScan_001 (Stage 7 of 9)	00-X24skF26Bdy2dgLZwxisWd
0	um^3	Cell	0.000	1.000	Vesicles Paraspeckle	208	0	ALL-CTRLS C-A488 C-A546 DAPI 8C1-siRNA-IMP-a2-a4 V2.00	0	15. siRNA-SC-10 C-A488 DAPI C-A546_h_TileScan_001 (Stage 8 of 9)	00-zjwzHXcyy2FCE9EbT5FqVW
0	um^3	Cell	0.000	1.000	Vesicles Paraspeckle	209	1	ALL-CTRLS C-A488 C-A546 DAPI 8C1-siRNA-IMP-a2-a4 V2.00	0	15. siRNA-SC-10 C-A488 DAPI C-A546_h_TileScan_001 (Stage 8 of 9)	00-zjwzHXcyy2FCE9EbT5FqVW
0	um^3	Cell	0.000	1.000	Vesicles Paraspeckle	210	2	ALL-CTRLS C-A488 C-A546 DAPI 8C1-siRNA-IMP-a2-a4 V2.00	0	15. siRNA-SC-10 C-A488 DAPI C-A546_h_TileScan_001 (Stage 8 of 9)	00-zjwzHXcyy2FCE9EbT5FqVW
0	um^3	Cell	0.000	1.000	Vesicles Paraspeckle	211	3	ALL-CTRLS C-A488 C-A546 DAPI 8C1-siRNA-IMP-a2-a4 V2.00	0	15. siRNA-SC-10 C-A488 DAPI C-A546_h_TileScan_001 (Stage 8 of 9)	00-zjwzHXcyy2FCE9EbT5FqVW
0	um^3	Cell	0.000	1.000	Vesicles Paraspeckle	212	4	ALL-CTRLS C-A488 C-A546 DAPI 8C1-siRNA-IMP-a2-a4 V2.00	0	15. siRNA-SC-10 C-A488 DAPI C-A546_h_TileScan_001 (Stage 8 of 9)	00-zjwzHXcyy2FCE9EbT5FqVW
0	um^3	Cell	0.000	1.000	Vesicles Paraspeckle	213	5	ALL-CTRLS C-A488 C-A546 DAPI 8C1-siRNA-IMP-a2-a4 V2.00	0	15. siRNA-SC-10 C-A488 DAPI C-A546_h_TileScan_001 (Stage 8 of 9)	00-zjwzHXcyy2FCE9EbT5FqVW
0	um^3	Cell	0.000	1.000	Vesicles Paraspeckle	214	6	ALL-CTRLS C-A488 C-A546 DAPI 8C1-siRNA-IMP-a2-a4 V2.00	0	15. siRNA-SC-10 C-A488 DAPI C-A546_h_TileScan_001 (Stage 8 of 9)	00-zjwzHXcyy2FCE9EbT5FqVW
0	um^3	Cell	0.000	1.000	Vesicles Paraspeckle	215	7	ALL-CTRLS C-A488 C-A546 DAPI 8C1-siRNA-IMP-a2-a4 V2.00	0	15. siRNA-SC-10 C-A488 DAPI C-A546_h_TileScan_001 (Stage 8 of 9)	00-zjwzHXcyy2FCE9EbT5FqVW
0	um^3	Cell	0.000	1.000	Vesicles Paraspeckle	216	8	ALL-CTRLS C-A488 C-A546 DAPI 8C1-siRNA-IMP-a2-a4 V2.00	0	15. siRNA-SC-10 C-A488 DAPI C-A546_h_TileScan_001 (Stage 8 of 9)	00-zjwzHXcyy2FCE9EbT5FqVW
0	um^3	Cell	0.000	1.000	Vesicles Paraspeckle	217	9	ALL-CTRLS C-A488 C-A546 DAPI 8C1-siRNA-IMP-a2-a4 V2.00	0	15. siRNA-SC-10 C-A488 DAPI C-A546_h_TileScan_001 (Stage 8 of 9)	00-zjwzHXcyy2FCE9EbT5FqVW
0	um^3	Cell	0.000	1.000	Vesicles Paraspeckle	218	0	ALL-CTRLS C-A488 C-A546 DAPI 8C1-siRNA-IMP-a2-a4 V2.00	0	15. siRNA-SC-10 C-A488 DAPI C-A546_i_TileScan_001 (Stage 9 of 9)	00-bQxyEtJegcQmdiwQjFqVoi
0	um^3	Cell	0.000	1.000	Vesicles Paraspeckle	219	1	ALL-CTRLS C-A488 C-A546 DAPI 8C1-siRNA-IMP-a2-a4 V2.00	0	15. siRNA-SC-10 C-A488 DAPI C-A546_i_TileScan_001 (Stage 9 of 9)	00-bQxyEtJegcQmdiwQjFqVoi
0	um^3	Cell	0.000	1.000	Vesicles Paraspeckle	220	2	ALL-CTRLS C-A488 C-A546 DAPI 8C1-siRNA-IMP-a2-a4 V2.00	0	15. siRNA-SC-10 C-A488 DAPI C-A546_i_TileScan_001 (Stage 9 of 9)	00-bQxyEtJegcQmdiwQjFqVoi
0	um^3	Cell	0.000	1.000	Vesicles Paraspeckle	221	3	ALL-CTRLS C-A488 C-A546 DAPI 8C1-siRNA-IMP-a2-a4 V2.00	0	15. siRNA-SC-10 C-A488 DAPI C-A546_i_TileScan_001 (Stage 9 of 9)	00-bQxyEtJegcQmdiwQjFqVoi
0	um^3	Cell	0.000	1.000	Vesicles Paraspeckle	222	4	ALL-CTRLS C-A488 C-A546 DAPI 8C1-siRNA-IMP-a2-a4 V2.00	0	15. siRNA-SC-10 C-A488 DAPI C-A546_i_TileScan_001 (Stage 9 of 9)	00-bQxyEtJegcQmdiwQjFqVoi
0	um^3	Cell	0.000	1.000	Vesicles Paraspeckle	223	5	ALL-CTRLS C-A488 C-A546 DAPI 8C1-siRNA-IMP-a2-a4 V2.00	0	15. siRNA-SC-10 C-A488 DAPI C-A546_i_TileScan_001 (Stage 9 of 9)	00-bQxyEtJegcQmdiwQjFqVoi
0	um^3	Cell	0.000	1.000	Vesicles Paraspeckle	224	6	ALL-CTRLS C-A488 C-A546 DAPI 8C1-siRNA-IMP-a2-a4 V2.00	0	15. siRNA-SC-10 C-A488 DAPI C-A546_i_TileScan_001 (Stage 9 of 9)	00-bQxyEtJegcQmdiwQjFqVoi
0	um^3	Cell	0.000	1.000	Vesicles Paraspeckle	225	7	ALL-CTRLS C-A488 C-A546 DAPI 8C1-siRNA-IMP-a2-a4 V2.00	0	15. siRNA-SC-10 C-A488 DAPI C-A546_i_TileScan_001 (Stage 9 of 9)	00-bQxyEtJegcQmdiwQjFqVoi
0	um^3	Cell	0.000	1.000	Vesicles Paraspeckle	226	8	ALL-CTRLS C-A488 C-A546 DAPI 8C1-siRNA-IMP-a2-a4 V2.00	0	15. siRNA-SC-10 C-A488 DAPI C-A546_i_TileScan_001 (Stage 9 of 9)	00-bQxyEtJegcQmdiwQjFqVoi
0	um^3	Cell	0.000	1.000	Vesicles Paraspeckle	227	9	ALL-CTRLS C-A488 C-A546 DAPI 8C1-siRNA-IMP-a2-a4 V2.00	0	15. siRNA-SC-10 C-A488 DAPI C-A546_i_TileScan_001 (Stage 9 of 9)	00-bQxyEtJegcQmdiwQjFqVoi
0	um^3	Cell	0.000	1.000	Vesicles Paraspeckle	228	10	ALL-CTRLS C-A488 C-A546 DAPI 8C1-siRNA-IMP-a2-a4 V2.00	0	15. siRNA-SC-10 C-A488 DAPI C-A546_i_TileScan_001 (Stage 9 of 9)	00-bQxyEtJegcQmdiwQjFqVoi
0	um^3	Cell	0.000	1.000	Vesicles Paraspeckle	229	11	ALL-CTRLS C-A488 C-A546 DAPI 8C1-siRNA-IMP-a2-a4 V2.00	0	15. siRNA-SC-10 C-A488 DAPI C-A546_i_TileScan_001 (Stage 9 of 9)	00-bQxyEtJegcQmdiwQjFqVoi
0	um^3	Cell	0.000	1.000	Vesicles Paraspeckle	230	12	ALL-CTRLS C-A488 C-A546 DAPI 8C1-siRNA-IMP-a2-a4 V2.00	0	15. siRNA-SC-10 C-A488 DAPI C-A546_i_TileScan_001 (Stage 9 of 9)	00-bQxyEtJegcQmdiwQjFqVoi
0	um^3	Cell	0.000	1.000	Vesicles Paraspeckle	231	13	ALL-CTRLS C-A488 C-A546 DAPI 8C1-siRNA-IMP-a2-a4 V2.00	0	15. siRNA-SC-10 C-A488 DAPI C-A546_i_TileScan_001 (Stage 9 of 9)	00-bQxyEtJegcQmdiwQjFqVoi
0	um^3	Cell	0.000	1.000	Vesicles Paraspeckle	232	14	ALL-CTRLS C-A488 C-A546 DAPI 8C1-siRNA-IMP-a2-a4 V2.00	0	15. siRNA-SC-10 C-A488 DAPI C-A546_i_TileScan_001 (Stage 9 of 9)	00-bQxyEtJegcQmdiwQjFqVoi
0	um^3	Cell	0.000	1.000	Vesicles Paraspeckle	233	15	ALL-CTRLS C-A488 C-A546 DAPI 8C1-siRNA-IMP-a2-a4 V2.00	0	15. siRNA-SC-10 C-A488 DAPI C-A546_i_TileScan_001 (Stage 9 of 9)	00-bQxyEtJegcQmdiwQjFqVoi
0	um^3	Cell	0.000	1.000	Vesicles Paraspeckle	234	0	ALL-CTRLS C-A488 C-A546 DAPI 8C1-siRNA-IMP-a2-a4 V2.00	0	18. siRNA-SC-25 C-A488 DAPI C-A546_a_TileScan_001 (Stage 1 of 9)	00-NWx3yqojMSKyTo4JrZrq8m
0	um^3	Cell	0.000	1.000	Vesicles Paraspeckle	235	1	ALL-CTRLS C-A488 C-A546 DAPI 8C1-siRNA-IMP-a2-a4 V2.00	0	18. siRNA-SC-25 C-A488 DAPI C-A546_a_TileScan_001 (Stage 1 of 9)	00-NWx3yqojMSKyTo4JrZrq8m
0	um^3	Cell	0.000	1.000	Vesicles Paraspeckle	236	2	ALL-CTRLS C-A488 C-A546 DAPI 8C1-siRNA-IMP-a2-a4 V2.00	0	18. siRNA-SC-25 C-A488 DAPI C-A546_a_TileScan_001 (Stage 1 of 9)	00-NWx3yqojMSKyTo4JrZrq8m
0	um^3	Cell	0.000	1.000	Vesicles Paraspeckle	237	3	ALL-CTRLS C-A488 C-A546 DAPI 8C1-siRNA-IMP-a2-a4 V2.00	0	18. siRNA-SC-25 C-A488 DAPI C-A546_a_TileScan_001 (Stage 1 of 9)	00-NWx3yqojMSKyTo4JrZrq8m
0	um^3	Cell	0.000	1.000	Vesicles Paraspeckle	238	4	ALL-CTRLS C-A488 C-A546 DAPI 8C1-siRNA-IMP-a2-a4 V2.00	0	18. siRNA-SC-25 C-A488 DAPI C-A546_a_TileScan_001 (Stage 1 of 9)	00-NWx3yqojMSKyTo4JrZrq8m
0	um^3	Cell	0.000	1.000	Vesicles Paraspeckle	239	5	ALL-CTRLS C-A488 C-A546 DAPI 8C1-siRNA-IMP-a2-a4 V2.00	0	18. siRNA-SC-25 C-A488 DAPI C-A546_a_TileScan_001 (Stage 1 of 9)	00-NWx3yqojMSKyTo4JrZrq8m
0	um^3	Cell	0.000	1.000	Vesicles Paraspeckle	240	6	ALL-CTRLS C-A488 C-A546 DAPI 8C1-siRNA-IMP-a2-a4 V2.00	0	18. siRNA-SC-25 C-A488 DAPI C-A546_a_TileScan_001 (Stage 1 of 9)	00-NWx3yqojMSKyTo4JrZrq8m
0	um^3	Cell	0.000	1.000	Vesicles Paraspeckle	241	7	ALL-CTRLS C-A488 C-A546 DAPI 8C1-siRNA-IMP-a2-a4 V2.00	0	18. siRNA-SC-25 C-A488 DAPI C-A546_a_TileScan_001 (Stage 1 of 9)	00-NWx3yqojMSKyTo4JrZrq8m
0	um^3	Cell	0.000	1.000	Vesicles Paraspeckle	242	8	ALL-CTRLS C-A488 C-A546 DAPI 8C1-siRNA-IMP-a2-a4 V2.00	0	18. siRNA-SC-25 C-A488 DAPI C-A546_a_TileScan_001 (Stage 1 of 9)	00-NWx3yqojMSKyTo4JrZrq8m
0	um^3	Cell	0.000	1.000	Vesicles Paraspeckle	243	9	ALL-CTRLS C-A488 C-A546 DAPI 8C1-siRNA-IMP-a2-a4 V2.00	0	18. siRNA-SC-25 C-A488 DAPI C-A546_a_TileScan_001 (Stage 1 of 9)	00-NWx3yqojMSKyTo4JrZrq8m
0	um^3	Cell	0.000	1.000	Vesicles Paraspeckle	244	10	ALL-CTRLS C-A488 C-A546 DAPI 8C1-siRNA-IMP-a2-a4 V2.00	0	18. siRNA-SC-25 C-A488 DAPI C-A546_a_TileScan_001 (Stage 1 of 9)	00-NWx3yqojMSKyTo4JrZrq8m
0	um^3	Cell	0.000	1.000	Vesicles Paraspeckle	245	11	ALL-CTRLS C-A488 C-A546 DAPI 8C1-siRNA-IMP-a2-a4 V2.00	0	18. siRNA-SC-25 C-A488 DAPI C-A546_a_TileScan_001 (Stage 1 of 9)	00-NWx3yqojMSKyTo4JrZrq8m
0	um^3	Cell	0.000	1.000	Vesicles Paraspeckle	246	12	ALL-CTRLS C-A488 C-A546 DAPI 8C1-siRNA-IMP-a2-a4 V2.00	0	18. siRNA-SC-25 C-A488 DAPI C-A546_a_TileScan_001 (Stage 1 of 9)	00-NWx3yqojMSKyTo4JrZrq8m
0	um^3	Cell	0.000	1.000	Vesicles Paraspeckle	247	13	ALL-CTRLS C-A488 C-A546 DAPI 8C1-siRNA-IMP-a2-a4 V2.00	0	18. siRNA-SC-25 C-A488 DAPI C-A546_a_TileScan_001 (Stage 1 of 9)	00-NWx3yqojMSKyTo4JrZrq8m
0	um^3	Cell	0.000	1.000	Vesicles Paraspeckle	248	14	ALL-CTRLS C-A488 C-A546 DAPI 8C1-siRNA-IMP-a2-a4 V2.00	0	18. siRNA-SC-25 C-A488 DAPI C-A546_a_TileScan_001 (Stage 1 of 9)	00-NWx3yqojMSKyTo4JrZrq8m
0	um^3	Cell	0.000	1.000	Vesicles Paraspeckle	249	15	ALL-CTRLS C-A488 C-A546 DAPI 8C1-siRNA-IMP-a2-a4 V2.00	0	18. siRNA-SC-25 C-A488 DAPI C-A546_a_TileScan_001 (Stage 1 of 9)	00-NWx3yqojMSKyTo4JrZrq8m
0	um^3	Cell	0.000	1.000	Vesicles Paraspeckle	250	0	ALL-CTRLS C-A488 C-A546 DAPI 8C1-siRNA-IMP-a2-a4 V2.00	0	18. siRNA-SC-25 C-A488 DAPI C-A546_b_TileScan_001 (Stage 2 of 9)	00-r8FANTMHjhhhAVUg5G2rkZ
0	um^3	Cell	0.000	1.000	Vesicles Paraspeckle	251	1	ALL-CTRLS C-A488 C-A546 DAPI 8C1-siRNA-IMP-a2-a4 V2.00	0	18. siRNA-SC-25 C-A488 DAPI C-A546_b_TileScan_001 (Stage 2 of 9)	00-r8FANTMHjhhhAVUg5G2rkZ
0	um^3	Cell	0.000	1.000	Vesicles Paraspeckle	252	2	ALL-CTRLS C-A488 C-A546 DAPI 8C1-siRNA-IMP-a2-a4 V2.00	0	18. siRNA-SC-25 C-A488 DAPI C-A546_b_TileScan_001 (Stage 2 of 9)	00-r8FANTMHjhhhAVUg5G2rkZ
0	um^3	Cell	0.000	1.000	Vesicles Paraspeckle	253	3	ALL-CTRLS C-A488 C-A546 DAPI 8C1-siRNA-IMP-a2-a4 V2.00	0	18. siRNA-SC-25 C-A488 DAPI C-A546_b_TileScan_001 (Stage 2 of 9)	00-r8FANTMHjhhhAVUg5G2rkZ
0	um^3	Cell	0.000	1.000	Vesicles Paraspeckle	254	4	ALL-CTRLS C-A488 C-A546 DAPI 8C1-siRNA-IMP-a2-a4 V2.00	0	18. siRNA-SC-25 C-A488 DAPI C-A546_b_TileScan_001 (Stage 2 of 9)	00-r8FANTMHjhhhAVUg5G2rkZ
0	um^3	Cell	0.000	1.000	Vesicles Paraspeckle	255	5	ALL-CTRLS C-A488 C-A546 DAPI 8C1-siRNA-IMP-a2-a4 V2.00	0	18. siRNA-SC-25 C-A488 DAPI C-A546_b_TileScan_001 (Stage 2 of 9)	00-r8FANTMHjhhhAVUg5G2rkZ
0	um^3	Cell	0.000	1.000	Vesicles Paraspeckle	256	6	ALL-CTRLS C-A488 C-A546 DAPI 8C1-siRNA-IMP-a2-a4 V2.00	0	18. siRNA-SC-25 C-A488 DAPI C-A546_b_TileScan_001 (Stage 2 of 9)	00-r8FANTMHjhhhAVUg5G2rkZ
0	um^3	Cell	0.000	1.000	Vesicles Paraspeckle	257	7	ALL-CTRLS C-A488 C-A546 DAPI 8C1-siRNA-IMP-a2-a4 V2.00	0	18. siRNA-SC-25 C-A488 DAPI C-A546_b_TileScan_001 (Stage 2 of 9)	00-r8FANTMHjhhhAVUg5G2rkZ
0	um^3	Cell	0.000	1.000	Vesicles Paraspeckle	258	8	ALL-CTRLS C-A488 C-A546 DAPI 8C1-siRNA-IMP-a2-a4 V2.00	0	18. siRNA-SC-25 C-A488 DAPI C-A546_b_TileScan_001 (Stage 2 of 9)	00-r8FANTMHjhhhAVUg5G2rkZ
0	um^3	Cell	0.000	1.000	Vesicles Paraspeckle	259	0	ALL-CTRLS C-A488 C-A546 DAPI 8C1-siRNA-IMP-a2-a4 V2.00	0	18. siRNA-SC-25 C-A488 DAPI C-A546_c_TileScan_001 (Stage 3 of 9)	00-7j9Dw2eCcFvBgTJT5sYmQB
0	um^3	Cell	0.000	1.000	Vesicles Paraspeckle	260	1	ALL-CTRLS C-A488 C-A546 DAPI 8C1-siRNA-IMP-a2-a4 V2.00	0	18. siRNA-SC-25 C-A488 DAPI C-A546_c_TileScan_001 (Stage 3 of 9)	00-7j9Dw2eCcFvBgTJT5sYmQB
0	um^3	Cell	0.000	1.000	Vesicles Paraspeckle	261	2	ALL-CTRLS C-A488 C-A546 DAPI 8C1-siRNA-IMP-a2-a4 V2.00	0	18. siRNA-SC-25 C-A488 DAPI C-A546_c_TileScan_001 (Stage 3 of 9)	00-7j9Dw2eCcFvBgTJT5sYmQB
0	um^3	Cell	0.000	1.000	Vesicles Paraspeckle	262	3	ALL-CTRLS C-A488 C-A546 DAPI 8C1-siRNA-IMP-a2-a4 V2.00	0	18. siRNA-SC-25 C-A488 DAPI C-A546_c_TileScan_001 (Stage 3 of 9)	00-7j9Dw2eCcFvBgTJT5sYmQB
0	um^3	Cell	0.000	1.000	Vesicles Paraspeckle	263	4	ALL-CTRLS C-A488 C-A546 DAPI 8C1-siRNA-IMP-a2-a4 V2.00	0	18. siRNA-SC-25 C-A488 DAPI C-A546_c_TileScan_001 (Stage 3 of 9)	00-7j9Dw2eCcFvBgTJT5sYmQB
0	um^3	Cell	0.000	1.000	Vesicles Paraspeckle	264	5	ALL-CTRLS C-A488 C-A546 DAPI 8C1-siRNA-IMP-a2-a4 V2.00	0	18. siRNA-SC-25 C-A488 DAPI C-A546_c_TileScan_001 (Stage 3 of 9)	00-7j9Dw2eCcFvBgTJT5sYmQB
0	um^3	Cell	0.000	1.000	Vesicles Paraspeckle	265	6	ALL-CTRLS C-A488 C-A546 DAPI 8C1-siRNA-IMP-a2-a4 V2.00	0	18. siRNA-SC-25 C-A488 DAPI C-A546_c_TileScan_001 (Stage 3 of 9)	00-7j9Dw2eCcFvBgTJT5sYmQB
0	um^3	Cell	0.000	1.000	Vesicles Paraspeckle	266	7	ALL-CTRLS C-A488 C-A546 DAPI 8C1-siRNA-IMP-a2-a4 V2.00	0	18. siRNA-SC-25 C-A488 DAPI C-A546_c_TileScan_001 (Stage 3 of 9)	00-7j9Dw2eCcFvBgTJT5sYmQB
0	um^3	Cell	0.000	1.000	Vesicles Paraspeckle	267	0	ALL-CTRLS C-A488 C-A546 DAPI 8C1-siRNA-IMP-a2-a4 V2.00	0	18. siRNA-SC-25 C-A488 DAPI C-A546_d_TileScan_001 (Stage 4 of 9)	00-oow42SCA5YXNtdy4Fuoor7
0	um^3	Cell	0.000	1.000	Vesicles Paraspeckle	268	1	ALL-CTRLS C-A488 C-A546 DAPI 8C1-siRNA-IMP-a2-a4 V2.00	0	18. siRNA-SC-25 C-A488 DAPI C-A546_d_TileScan_001 (Stage 4 of 9)	00-oow42SCA5YXNtdy4Fuoor7
0	um^3	Cell	0.000	1.000	Vesicles Paraspeckle	269	2	ALL-CTRLS C-A488 C-A546 DAPI 8C1-siRNA-IMP-a2-a4 V2.00	0	18. siRNA-SC-25 C-A488 DAPI C-A546_d_TileScan_001 (Stage 4 of 9)	00-oow42SCA5YXNtdy4Fuoor7
0	um^3	Cell	0.000	1.000	Vesicles Paraspeckle	270	3	ALL-CTRLS C-A488 C-A546 DAPI 8C1-siRNA-IMP-a2-a4 V2.00	0	18. siRNA-SC-25 C-A488 DAPI C-A546_d_TileScan_001 (Stage 4 of 9)	00-oow42SCA5YXNtdy4Fuoor7
0	um^3	Cell	0.000	1.000	Vesicles Paraspeckle	271	4	ALL-CTRLS C-A488 C-A546 DAPI 8C1-siRNA-IMP-a2-a4 V2.00	0	18. siRNA-SC-25 C-A488 DAPI C-A546_d_TileScan_001 (Stage 4 of 9)	00-oow42SCA5YXNtdy4Fuoor7
0	um^3	Cell	0.000	1.000	Vesicles Paraspeckle	272	5	ALL-CTRLS C-A488 C-A546 DAPI 8C1-siRNA-IMP-a2-a4 V2.00	0	18. siRNA-SC-25 C-A488 DAPI C-A546_d_TileScan_001 (Stage 4 of 9)	00-oow42SCA5YXNtdy4Fuoor7
0	um^3	Cell	0.000	1.000	Vesicles Paraspeckle	273	6	ALL-CTRLS C-A488 C-A546 DAPI 8C1-siRNA-IMP-a2-a4 V2.00	0	18. siRNA-SC-25 C-A488 DAPI C-A546_d_TileScan_001 (Stage 4 of 9)	00-oow42SCA5YXNtdy4Fuoor7
0	um^3	Cell	0.000	1.000	Vesicles Paraspeckle	274	7	ALL-CTRLS C-A488 C-A546 DAPI 8C1-siRNA-IMP-a2-a4 V2.00	0	18. siRNA-SC-25 C-A488 DAPI C-A546_d_TileScan_001 (Stage 4 of 9)	00-oow42SCA5YXNtdy4Fuoor7
0	um^3	Cell	0.000	1.000	Vesicles Paraspeckle	275	8	ALL-CTRLS C-A488 C-A546 DAPI 8C1-siRNA-IMP-a2-a4 V2.00	0	18. siRNA-SC-25 C-A488 DAPI C-A546_d_TileScan_001 (Stage 4 of 9)	00-oow42SCA5YXNtdy4Fuoor7
0	um^3	Cell	0.000	1.000	Vesicles Paraspeckle	276	0	ALL-CTRLS C-A488 C-A546 DAPI 8C1-siRNA-IMP-a2-a4 V2.00	0	18. siRNA-SC-25 C-A488 DAPI C-A546_e_TileScan_001 (Stage 5 of 9)	00-ajuGejZS3NzjqrSuc7dtkN
0	um^3	Cell	0.000	1.000	Vesicles Paraspeckle	277	1	ALL-CTRLS C-A488 C-A546 DAPI 8C1-siRNA-IMP-a2-a4 V2.00	0	18. siRNA-SC-25 C-A488 DAPI C-A546_e_TileScan_001 (Stage 5 of 9)	00-ajuGejZS3NzjqrSuc7dtkN
0	um^3	Cell	0.000	1.000	Vesicles Paraspeckle	278	2	ALL-CTRLS C-A488 C-A546 DAPI 8C1-siRNA-IMP-a2-a4 V2.00	0	18. siRNA-SC-25 C-A488 DAPI C-A546_e_TileScan_001 (Stage 5 of 9)	00-ajuGejZS3NzjqrSuc7dtkN
0	um^3	Cell	0.000	1.000	Vesicles Paraspeckle	279	3	ALL-CTRLS C-A488 C-A546 DAPI 8C1-siRNA-IMP-a2-a4 V2.00	0	18. siRNA-SC-25 C-A488 DAPI C-A546_e_TileScan_001 (Stage 5 of 9)	00-ajuGejZS3NzjqrSuc7dtkN
0	um^3	Cell	0.000	1.000	Vesicles Paraspeckle	280	4	ALL-CTRLS C-A488 C-A546 DAPI 8C1-siRNA-IMP-a2-a4 V2.00	0	18. siRNA-SC-25 C-A488 DAPI C-A546_e_TileScan_001 (Stage 5 of 9)	00-ajuGejZS3NzjqrSuc7dtkN
0	um^3	Cell	0.000	1.000	Vesicles Paraspeckle	281	5	ALL-CTRLS C-A488 C-A546 DAPI 8C1-siRNA-IMP-a2-a4 V2.00	0	18. siRNA-SC-25 C-A488 DAPI C-A546_e_TileScan_001 (Stage 5 of 9)	00-ajuGejZS3NzjqrSuc7dtkN
0	um^3	Cell	0.000	1.000	Vesicles Paraspeckle	282	0	ALL-CTRLS C-A488 C-A546 DAPI 8C1-siRNA-IMP-a2-a4 V2.00	0	18. siRNA-SC-25 C-A488 DAPI C-A546_f_TileScan_001 (Stage 6 of 9)	00-D7t3V6ThW9PhC4cYdPYAWn
0	um^3	Cell	0.000	1.000	Vesicles Paraspeckle	283	1	ALL-CTRLS C-A488 C-A546 DAPI 8C1-siRNA-IMP-a2-a4 V2.00	0	18. siRNA-SC-25 C-A488 DAPI C-A546_f_TileScan_001 (Stage 6 of 9)	00-D7t3V6ThW9PhC4cYdPYAWn
0	um^3	Cell	0.000	1.000	Vesicles Paraspeckle	284	2	ALL-CTRLS C-A488 C-A546 DAPI 8C1-siRNA-IMP-a2-a4 V2.00	0	18. siRNA-SC-25 C-A488 DAPI C-A546_f_TileScan_001 (Stage 6 of 9)	00-D7t3V6ThW9PhC4cYdPYAWn
0	um^3	Cell	0.000	1.000	Vesicles Paraspeckle	285	0	ALL-CTRLS C-A488 C-A546 DAPI 8C1-siRNA-IMP-a2-a4 V2.00	0	18. siRNA-SC-25 C-A488 DAPI C-A546_g_TileScan_001 (Stage 7 of 9)	00-MN2cPH9c8RjXjm8n9vQYbR
0	um^3	Cell	0.000	1.000	Vesicles Paraspeckle	286	1	ALL-CTRLS C-A488 C-A546 DAPI 8C1-siRNA-IMP-a2-a4 V2.00	0	18. siRNA-SC-25 C-A488 DAPI C-A546_g_TileScan_001 (Stage 7 of 9)	00-MN2cPH9c8RjXjm8n9vQYbR
0	um^3	Cell	0.000	1.000	Vesicles Paraspeckle	287	2	ALL-CTRLS C-A488 C-A546 DAPI 8C1-siRNA-IMP-a2-a4 V2.00	0	18. siRNA-SC-25 C-A488 DAPI C-A546_g_TileScan_001 (Stage 7 of 9)	00-MN2cPH9c8RjXjm8n9vQYbR
0	um^3	Cell	0.000	1.000	Vesicles Paraspeckle	288	3	ALL-CTRLS C-A488 C-A546 DAPI 8C1-siRNA-IMP-a2-a4 V2.00	0	18. siRNA-SC-25 C-A488 DAPI C-A546_g_TileScan_001 (Stage 7 of 9)	00-MN2cPH9c8RjXjm8n9vQYbR
0	um^3	Cell	0.000	1.000	Vesicles Paraspeckle	289	4	ALL-CTRLS C-A488 C-A546 DAPI 8C1-siRNA-IMP-a2-a4 V2.00	0	18. siRNA-SC-25 C-A488 DAPI C-A546_g_TileScan_001 (Stage 7 of 9)	00-MN2cPH9c8RjXjm8n9vQYbR
0	um^3	Cell	0.000	1.000	Vesicles Paraspeckle	290	5	ALL-CTRLS C-A488 C-A546 DAPI 8C1-siRNA-IMP-a2-a4 V2.00	0	18. siRNA-SC-25 C-A488 DAPI C-A546_g_TileScan_001 (Stage 7 of 9)	00-MN2cPH9c8RjXjm8n9vQYbR
0	um^3	Cell	0.000	1.000	Vesicles Paraspeckle	291	6	ALL-CTRLS C-A488 C-A546 DAPI 8C1-siRNA-IMP-a2-a4 V2.00	0	18. siRNA-SC-25 C-A488 DAPI C-A546_g_TileScan_001 (Stage 7 of 9)	00-MN2cPH9c8RjXjm8n9vQYbR
0	um^3	Cell	0.000	1.000	Vesicles Paraspeckle	292	7	ALL-CTRLS C-A488 C-A546 DAPI 8C1-siRNA-IMP-a2-a4 V2.00	0	18. siRNA-SC-25 C-A488 DAPI C-A546_g_TileScan_001 (Stage 7 of 9)	00-MN2cPH9c8RjXjm8n9vQYbR
0	um^3	Cell	0.000	1.000	Vesicles Paraspeckle	293	8	ALL-CTRLS C-A488 C-A546 DAPI 8C1-siRNA-IMP-a2-a4 V2.00	0	18. siRNA-SC-25 C-A488 DAPI C-A546_g_TileScan_001 (Stage 7 of 9)	00-MN2cPH9c8RjXjm8n9vQYbR
0	um^3	Cell	0.000	1.000	Vesicles Paraspeckle	294	9	ALL-CTRLS C-A488 C-A546 DAPI 8C1-siRNA-IMP-a2-a4 V2.00	0	18. siRNA-SC-25 C-A488 DAPI C-A546_g_TileScan_001 (Stage 7 of 9)	00-MN2cPH9c8RjXjm8n9vQYbR
0	um^3	Cell	0.000	1.000	Vesicles Paraspeckle	295	10	ALL-CTRLS C-A488 C-A546 DAPI 8C1-siRNA-IMP-a2-a4 V2.00	0	18. siRNA-SC-25 C-A488 DAPI C-A546_g_TileScan_001 (Stage 7 of 9)	00-MN2cPH9c8RjXjm8n9vQYbR
0	um^3	Cell	0.000	1.000	Vesicles Paraspeckle	296	11	ALL-CTRLS C-A488 C-A546 DAPI 8C1-siRNA-IMP-a2-a4 V2.00	0	18. siRNA-SC-25 C-A488 DAPI C-A546_g_TileScan_001 (Stage 7 of 9)	00-MN2cPH9c8RjXjm8n9vQYbR
0	um^3	Cell	0.000	1.000	Vesicles Paraspeckle	297	12	ALL-CTRLS C-A488 C-A546 DAPI 8C1-siRNA-IMP-a2-a4 V2.00	0	18. siRNA-SC-25 C-A488 DAPI C-A546_g_TileScan_001 (Stage 7 of 9)	00-MN2cPH9c8RjXjm8n9vQYbR
0	um^3	Cell	0.000	1.000	Vesicles Paraspeckle	298	0	ALL-CTRLS C-A488 C-A546 DAPI 8C1-siRNA-IMP-a2-a4 V2.00	0	18. siRNA-SC-25 C-A488 DAPI C-A546_h_TileScan_001 (Stage 8 of 9)	00-rkUm4ahfpeDrBfL7W6FrBU
0	um^3	Cell	0.000	1.000	Vesicles Paraspeckle	299	1	ALL-CTRLS C-A488 C-A546 DAPI 8C1-siRNA-IMP-a2-a4 V2.00	0	18. siRNA-SC-25 C-A488 DAPI C-A546_h_TileScan_001 (Stage 8 of 9)	00-rkUm4ahfpeDrBfL7W6FrBU
0	um^3	Cell	0.000	1.000	Vesicles Paraspeckle	300	2	ALL-CTRLS C-A488 C-A546 DAPI 8C1-siRNA-IMP-a2-a4 V2.00	0	18. siRNA-SC-25 C-A488 DAPI C-A546_h_TileScan_001 (Stage 8 of 9)	00-rkUm4ahfpeDrBfL7W6FrBU
0	um^3	Cell	0.000	1.000	Vesicles Paraspeckle	301	3	ALL-CTRLS C-A488 C-A546 DAPI 8C1-siRNA-IMP-a2-a4 V2.00	0	18. siRNA-SC-25 C-A488 DAPI C-A546_h_TileScan_001 (Stage 8 of 9)	00-rkUm4ahfpeDrBfL7W6FrBU
0	um^3	Cell	0.000	1.000	Vesicles Paraspeckle	302	4	ALL-CTRLS C-A488 C-A546 DAPI 8C1-siRNA-IMP-a2-a4 V2.00	0	18. siRNA-SC-25 C-A488 DAPI C-A546_h_TileScan_001 (Stage 8 of 9)	00-rkUm4ahfpeDrBfL7W6FrBU
0	um^3	Cell	0.000	1.000	Vesicles Paraspeckle	303	5	ALL-CTRLS C-A488 C-A546 DAPI 8C1-siRNA-IMP-a2-a4 V2.00	0	18. siRNA-SC-25 C-A488 DAPI C-A546_h_TileScan_001 (Stage 8 of 9)	00-rkUm4ahfpeDrBfL7W6FrBU
0	um^3	Cell	0.000	1.000	Vesicles Paraspeckle	304	6	ALL-CTRLS C-A488 C-A546 DAPI 8C1-siRNA-IMP-a2-a4 V2.00	0	18. siRNA-SC-25 C-A488 DAPI C-A546_h_TileScan_001 (Stage 8 of 9)	00-rkUm4ahfpeDrBfL7W6FrBU
0	um^3	Cell	0.000	1.000	Vesicles Paraspeckle	305	7	ALL-CTRLS C-A488 C-A546 DAPI 8C1-siRNA-IMP-a2-a4 V2.00	0	18. siRNA-SC-25 C-A488 DAPI C-A546_h_TileScan_001 (Stage 8 of 9)	00-rkUm4ahfpeDrBfL7W6FrBU
0	um^3	Cell	0.000	1.000	Vesicles Paraspeckle	306	8	ALL-CTRLS C-A488 C-A546 DAPI 8C1-siRNA-IMP-a2-a4 V2.00	0	18. siRNA-SC-25 C-A488 DAPI C-A546_h_TileScan_001 (Stage 8 of 9)	00-rkUm4ahfpeDrBfL7W6FrBU
0	um^3	Cell	0.000	1.000	Vesicles Paraspeckle	307	0	ALL-CTRLS C-A488 C-A546 DAPI 8C1-siRNA-IMP-a2-a4 V2.00	0	18. siRNA-SC-25 C-A488 DAPI C-A546_i_TileScan_001 (Stage 9 of 9)	00-JypttQLK6HBtfiMwZ7mzrL
0	um^3	Cell	0.000	1.000	Vesicles Paraspeckle	308	1	ALL-CTRLS C-A488 C-A546 DAPI 8C1-siRNA-IMP-a2-a4 V2.00	0	18. siRNA-SC-25 C-A488 DAPI C-A546_i_TileScan_001 (Stage 9 of 9)	00-JypttQLK6HBtfiMwZ7mzrL
0	um^3	Cell	0.000	1.000	Vesicles Paraspeckle	309	2	ALL-CTRLS C-A488 C-A546 DAPI 8C1-siRNA-IMP-a2-a4 V2.00	0	18. siRNA-SC-25 C-A488 DAPI C-A546_i_TileScan_001 (Stage 9 of 9)	00-JypttQLK6HBtfiMwZ7mzrL
0	um^3	Cell	0.000	1.000	Vesicles Paraspeckle	310	3	ALL-CTRLS C-A488 C-A546 DAPI 8C1-siRNA-IMP-a2-a4 V2.00	0	18. siRNA-SC-25 C-A488 DAPI C-A546_i_TileScan_001 (Stage 9 of 9)	00-JypttQLK6HBtfiMwZ7mzrL
0	um^3	Cell	0.000	1.000	Vesicles Paraspeckle	311	4	ALL-CTRLS C-A488 C-A546 DAPI 8C1-siRNA-IMP-a2-a4 V2.00	0	18. siRNA-SC-25 C-A488 DAPI C-A546_i_TileScan_001 (Stage 9 of 9)	00-JypttQLK6HBtfiMwZ7mzrL
0	um^3	Cell	0.000	1.000	Vesicles Paraspeckle	312	5	ALL-CTRLS C-A488 C-A546 DAPI 8C1-siRNA-IMP-a2-a4 V2.00	0	18. siRNA-SC-25 C-A488 DAPI C-A546_i_TileScan_001 (Stage 9 of 9)	00-JypttQLK6HBtfiMwZ7mzrL
0	um^3	Cell	0.000	1.000	Vesicles Paraspeckle	313	6	ALL-CTRLS C-A488 C-A546 DAPI 8C1-siRNA-IMP-a2-a4 V2.00	0	18. siRNA-SC-25 C-A488 DAPI C-A546_i_TileScan_001 (Stage 9 of 9)	00-JypttQLK6HBtfiMwZ7mzrL
0	um^3	Cell	0.000	1.000	Vesicles Paraspeckle	314	7	ALL-CTRLS C-A488 C-A546 DAPI 8C1-siRNA-IMP-a2-a4 V2.00	0	18. siRNA-SC-25 C-A488 DAPI C-A546_i_TileScan_001 (Stage 9 of 9)	00-JypttQLK6HBtfiMwZ7mzrL
0	um^3	Cell	0.000	1.000	Vesicles Paraspeckle	315	0	ALL-CTRLS C-A488 C-A546 DAPI 8C1-siRNA-IMP-a2-a4 V2.00	0	3_a_tilescan_002 (stage 1 of 9)	00-ckBphoYdk29dPmYgeVng2V
0	um^3	Cell	0.000	1.000	Vesicles Paraspeckle	316	1	ALL-CTRLS C-A488 C-A546 DAPI 8C1-siRNA-IMP-a2-a4 V2.00	0	3_a_tilescan_002 (stage 1 of 9)	00-ckBphoYdk29dPmYgeVng2V
0	um^3	Cell	0.000	1.000	Vesicles Paraspeckle	317	2	ALL-CTRLS C-A488 C-A546 DAPI 8C1-siRNA-IMP-a2-a4 V2.00	0	3_a_tilescan_002 (stage 1 of 9)	00-ckBphoYdk29dPmYgeVng2V
0	um^3	Cell	0.000	1.000	Vesicles Paraspeckle	318	3	ALL-CTRLS C-A488 C-A546 DAPI 8C1-siRNA-IMP-a2-a4 V2.00	0	3_a_tilescan_002 (stage 1 of 9)	00-ckBphoYdk29dPmYgeVng2V
0	um^3	Cell	0.000	1.000	Vesicles Paraspeckle	319	4	ALL-CTRLS C-A488 C-A546 DAPI 8C1-siRNA-IMP-a2-a4 V2.00	0	3_a_tilescan_002 (stage 1 of 9)	00-ckBphoYdk29dPmYgeVng2V
0	um^3	Cell	0.000	1.000	Vesicles Paraspeckle	320	5	ALL-CTRLS C-A488 C-A546 DAPI 8C1-siRNA-IMP-a2-a4 V2.00	0	3_a_tilescan_002 (stage 1 of 9)	00-ckBphoYdk29dPmYgeVng2V
0	um^3	Cell	0.000	1.000	Vesicles Paraspeckle	321	6	ALL-CTRLS C-A488 C-A546 DAPI 8C1-siRNA-IMP-a2-a4 V2.00	0	3_a_tilescan_002 (stage 1 of 9)	00-ckBphoYdk29dPmYgeVng2V
0	um^3	Cell	0.000	1.000	Vesicles Paraspeckle	322	7	ALL-CTRLS C-A488 C-A546 DAPI 8C1-siRNA-IMP-a2-a4 V2.00	0	3_a_tilescan_002 (stage 1 of 9)	00-ckBphoYdk29dPmYgeVng2V
0	um^3	Cell	0.000	1.000	Vesicles Paraspeckle	323	0	ALL-CTRLS C-A488 C-A546 DAPI 8C1-siRNA-IMP-a2-a4 V2.00	0	3_b_tilescan_002 (stage 2 of 9)	00-dx2TeEAMTZPxvDxFQFbQ9h
0	um^3	Cell	0.000	1.000	Vesicles Paraspeckle	324	1	ALL-CTRLS C-A488 C-A546 DAPI 8C1-siRNA-IMP-a2-a4 V2.00	0	3_b_tilescan_002 (stage 2 of 9)	00-dx2TeEAMTZPxvDxFQFbQ9h
0	um^3	Cell	0.000	1.000	Vesicles Paraspeckle	325	2	ALL-CTRLS C-A488 C-A546 DAPI 8C1-siRNA-IMP-a2-a4 V2.00	0	3_b_tilescan_002 (stage 2 of 9)	00-dx2TeEAMTZPxvDxFQFbQ9h
0	um^3	Cell	0.000	1.000	Vesicles Paraspeckle	326	3	ALL-CTRLS C-A488 C-A546 DAPI 8C1-siRNA-IMP-a2-a4 V2.00	0	3_b_tilescan_002 (stage 2 of 9)	00-dx2TeEAMTZPxvDxFQFbQ9h
0	um^3	Cell	0.000	1.000	Vesicles Paraspeckle	327	4	ALL-CTRLS C-A488 C-A546 DAPI 8C1-siRNA-IMP-a2-a4 V2.00	0	3_b_tilescan_002 (stage 2 of 9)	00-dx2TeEAMTZPxvDxFQFbQ9h
0	um^3	Cell	0.000	1.000	Vesicles Paraspeckle	328	5	ALL-CTRLS C-A488 C-A546 DAPI 8C1-siRNA-IMP-a2-a4 V2.00	0	3_b_tilescan_002 (stage 2 of 9)	00-dx2TeEAMTZPxvDxFQFbQ9h
0	um^3	Cell	0.000	1.000	Vesicles Paraspeckle	329	6	ALL-CTRLS C-A488 C-A546 DAPI 8C1-siRNA-IMP-a2-a4 V2.00	0	3_b_tilescan_002 (stage 2 of 9)	00-dx2TeEAMTZPxvDxFQFbQ9h
0	um^3	Cell	0.000	1.000	Vesicles Paraspeckle	330	7	ALL-CTRLS C-A488 C-A546 DAPI 8C1-siRNA-IMP-a2-a4 V2.00	0	3_b_tilescan_002 (stage 2 of 9)	00-dx2TeEAMTZPxvDxFQFbQ9h
0	um^3	Cell	0.000	1.000	Vesicles Paraspeckle	331	8	ALL-CTRLS C-A488 C-A546 DAPI 8C1-siRNA-IMP-a2-a4 V2.00	0	3_b_tilescan_002 (stage 2 of 9)	00-dx2TeEAMTZPxvDxFQFbQ9h
0	um^3	Cell	0.000	1.000	Vesicles Paraspeckle	332	9	ALL-CTRLS C-A488 C-A546 DAPI 8C1-siRNA-IMP-a2-a4 V2.00	0	3_b_tilescan_002 (stage 2 of 9)	00-dx2TeEAMTZPxvDxFQFbQ9h
0	um^3	Cell	0.000	1.000	Vesicles Paraspeckle	333	10	ALL-CTRLS C-A488 C-A546 DAPI 8C1-siRNA-IMP-a2-a4 V2.00	0	3_b_tilescan_002 (stage 2 of 9)	00-dx2TeEAMTZPxvDxFQFbQ9h
0	um^3	Cell	0.000	1.000	Vesicles Paraspeckle	334	11	ALL-CTRLS C-A488 C-A546 DAPI 8C1-siRNA-IMP-a2-a4 V2.00	0	3_b_tilescan_002 (stage 2 of 9)	00-dx2TeEAMTZPxvDxFQFbQ9h
0	um^3	Cell	0.000	1.000	Vesicles Paraspeckle	335	12	ALL-CTRLS C-A488 C-A546 DAPI 8C1-siRNA-IMP-a2-a4 V2.00	0	3_b_tilescan_002 (stage 2 of 9)	00-dx2TeEAMTZPxvDxFQFbQ9h
0	um^3	Cell	0.000	1.000	Vesicles Paraspeckle	336	13	ALL-CTRLS C-A488 C-A546 DAPI 8C1-siRNA-IMP-a2-a4 V2.00	0	3_b_tilescan_002 (stage 2 of 9)	00-dx2TeEAMTZPxvDxFQFbQ9h
0	um^3	Cell	0.000	1.000	Vesicles Paraspeckle	337	14	ALL-CTRLS C-A488 C-A546 DAPI 8C1-siRNA-IMP-a2-a4 V2.00	0	3_b_tilescan_002 (stage 2 of 9)	00-dx2TeEAMTZPxvDxFQFbQ9h
0	um^3	Cell	0.000	1.000	Vesicles Paraspeckle	338	0	ALL-CTRLS C-A488 C-A546 DAPI 8C1-siRNA-IMP-a2-a4 V2.00	0	3_c_tilescan_002 (stage 3 of 9)	00-zomqQh7bhmKfhNdoLsEPe3
0	um^3	Cell	0.000	1.000	Vesicles Paraspeckle	339	1	ALL-CTRLS C-A488 C-A546 DAPI 8C1-siRNA-IMP-a2-a4 V2.00	0	3_c_tilescan_002 (stage 3 of 9)	00-zomqQh7bhmKfhNdoLsEPe3
0	um^3	Cell	0.000	1.000	Vesicles Paraspeckle	340	2	ALL-CTRLS C-A488 C-A546 DAPI 8C1-siRNA-IMP-a2-a4 V2.00	0	3_c_tilescan_002 (stage 3 of 9)	00-zomqQh7bhmKfhNdoLsEPe3
0	um^3	Cell	0.000	1.000	Vesicles Paraspeckle	341	3	ALL-CTRLS C-A488 C-A546 DAPI 8C1-siRNA-IMP-a2-a4 V2.00	0	3_c_tilescan_002 (stage 3 of 9)	00-zomqQh7bhmKfhNdoLsEPe3
0	um^3	Cell	0.000	1.000	Vesicles Paraspeckle	342	4	ALL-CTRLS C-A488 C-A546 DAPI 8C1-siRNA-IMP-a2-a4 V2.00	0	3_c_tilescan_002 (stage 3 of 9)	00-zomqQh7bhmKfhNdoLsEPe3
0	um^3	Cell	0.000	1.000	Vesicles Paraspeckle	343	5	ALL-CTRLS C-A488 C-A546 DAPI 8C1-siRNA-IMP-a2-a4 V2.00	0	3_c_tilescan_002 (stage 3 of 9)	00-zomqQh7bhmKfhNdoLsEPe3
0	um^3	Cell	0.000	1.000	Vesicles Paraspeckle	344	6	ALL-CTRLS C-A488 C-A546 DAPI 8C1-siRNA-IMP-a2-a4 V2.00	0	3_c_tilescan_002 (stage 3 of 9)	00-zomqQh7bhmKfhNdoLsEPe3
0	um^3	Cell	0.000	1.000	Vesicles Paraspeckle	345	7	ALL-CTRLS C-A488 C-A546 DAPI 8C1-siRNA-IMP-a2-a4 V2.00	0	3_c_tilescan_002 (stage 3 of 9)	00-zomqQh7bhmKfhNdoLsEPe3
0	um^3	Cell	0.000	1.000	Vesicles Paraspeckle	346	8	ALL-CTRLS C-A488 C-A546 DAPI 8C1-siRNA-IMP-a2-a4 V2.00	0	3_c_tilescan_002 (stage 3 of 9)	00-zomqQh7bhmKfhNdoLsEPe3
0	um^3	Cell	0.000	1.000	Vesicles Paraspeckle	347	9	ALL-CTRLS C-A488 C-A546 DAPI 8C1-siRNA-IMP-a2-a4 V2.00	0	3_c_tilescan_002 (stage 3 of 9)	00-zomqQh7bhmKfhNdoLsEPe3
0	um^3	Cell	0.000	1.000	Vesicles Paraspeckle	348	10	ALL-CTRLS C-A488 C-A546 DAPI 8C1-siRNA-IMP-a2-a4 V2.00	0	3_c_tilescan_002 (stage 3 of 9)	00-zomqQh7bhmKfhNdoLsEPe3
0	um^3	Cell	0.000	1.000	Vesicles Paraspeckle	349	11	ALL-CTRLS C-A488 C-A546 DAPI 8C1-siRNA-IMP-a2-a4 V2.00	0	3_c_tilescan_002 (stage 3 of 9)	00-zomqQh7bhmKfhNdoLsEPe3
0	um^3	Cell	0.000	1.000	Vesicles Paraspeckle	350	12	ALL-CTRLS C-A488 C-A546 DAPI 8C1-siRNA-IMP-a2-a4 V2.00	0	3_c_tilescan_002 (stage 3 of 9)	00-zomqQh7bhmKfhNdoLsEPe3
0	um^3	Cell	0.000	1.000	Vesicles Paraspeckle	351	13	ALL-CTRLS C-A488 C-A546 DAPI 8C1-siRNA-IMP-a2-a4 V2.00	0	3_c_tilescan_002 (stage 3 of 9)	00-zomqQh7bhmKfhNdoLsEPe3
0	um^3	Cell	0.000	1.000	Vesicles Paraspeckle	352	14	ALL-CTRLS C-A488 C-A546 DAPI 8C1-siRNA-IMP-a2-a4 V2.00	0	3_c_tilescan_002 (stage 3 of 9)	00-zomqQh7bhmKfhNdoLsEPe3
0	um^3	Cell	0.000	1.000	Vesicles Paraspeckle	353	15	ALL-CTRLS C-A488 C-A546 DAPI 8C1-siRNA-IMP-a2-a4 V2.00	0	3_c_tilescan_002 (stage 3 of 9)	00-zomqQh7bhmKfhNdoLsEPe3
0	um^3	Cell	0.000	1.000	Vesicles Paraspeckle	354	16	ALL-CTRLS C-A488 C-A546 DAPI 8C1-siRNA-IMP-a2-a4 V2.00	0	3_c_tilescan_002 (stage 3 of 9)	00-zomqQh7bhmKfhNdoLsEPe3
0	um^3	Cell	0.000	1.000	Vesicles Paraspeckle	355	17	ALL-CTRLS C-A488 C-A546 DAPI 8C1-siRNA-IMP-a2-a4 V2.00	0	3_c_tilescan_002 (stage 3 of 9)	00-zomqQh7bhmKfhNdoLsEPe3
0	um^3	Cell	0.000	1.000	Vesicles Paraspeckle	356	18	ALL-CTRLS C-A488 C-A546 DAPI 8C1-siRNA-IMP-a2-a4 V2.00	0	3_c_tilescan_002 (stage 3 of 9)	00-zomqQh7bhmKfhNdoLsEPe3
0	um^3	Cell	0.000	1.000	Vesicles Paraspeckle	357	19	ALL-CTRLS C-A488 C-A546 DAPI 8C1-siRNA-IMP-a2-a4 V2.00	0	3_c_tilescan_002 (stage 3 of 9)	00-zomqQh7bhmKfhNdoLsEPe3
0	um^3	Cell	0.000	1.000	Vesicles Paraspeckle	358	20	ALL-CTRLS C-A488 C-A546 DAPI 8C1-siRNA-IMP-a2-a4 V2.00	0	3_c_tilescan_002 (stage 3 of 9)	00-zomqQh7bhmKfhNdoLsEPe3
0	um^3	Cell	0.000	1.000	Vesicles Paraspeckle	359	21	ALL-CTRLS C-A488 C-A546 DAPI 8C1-siRNA-IMP-a2-a4 V2.00	0	3_c_tilescan_002 (stage 3 of 9)	00-zomqQh7bhmKfhNdoLsEPe3
0	um^3	Cell	0.000	1.000	Vesicles Paraspeckle	360	0	ALL-CTRLS C-A488 C-A546 DAPI 8C1-siRNA-IMP-a2-a4 V2.00	0	3_d_tilescan_002 (stage 4 of 9)	00-VmJWLbeatrqRmu7XBeU7nC
0	um^3	Cell	0.000	1.000	Vesicles Paraspeckle	361	1	ALL-CTRLS C-A488 C-A546 DAPI 8C1-siRNA-IMP-a2-a4 V2.00	0	3_d_tilescan_002 (stage 4 of 9)	00-VmJWLbeatrqRmu7XBeU7nC
0	um^3	Cell	0.000	1.000	Vesicles Paraspeckle	362	2	ALL-CTRLS C-A488 C-A546 DAPI 8C1-siRNA-IMP-a2-a4 V2.00	0	3_d_tilescan_002 (stage 4 of 9)	00-VmJWLbeatrqRmu7XBeU7nC
0	um^3	Cell	0.000	1.000	Vesicles Paraspeckle	363	3	ALL-CTRLS C-A488 C-A546 DAPI 8C1-siRNA-IMP-a2-a4 V2.00	0	3_d_tilescan_002 (stage 4 of 9)	00-VmJWLbeatrqRmu7XBeU7nC
0	um^3	Cell	0.000	1.000	Vesicles Paraspeckle	364	4	ALL-CTRLS C-A488 C-A546 DAPI 8C1-siRNA-IMP-a2-a4 V2.00	0	3_d_tilescan_002 (stage 4 of 9)	00-VmJWLbeatrqRmu7XBeU7nC
0	um^3	Cell	0.000	1.000	Vesicles Paraspeckle	365	5	ALL-CTRLS C-A488 C-A546 DAPI 8C1-siRNA-IMP-a2-a4 V2.00	0	3_d_tilescan_002 (stage 4 of 9)	00-VmJWLbeatrqRmu7XBeU7nC
0	um^3	Cell	0.000	1.000	Vesicles Paraspeckle	366	6	ALL-CTRLS C-A488 C-A546 DAPI 8C1-siRNA-IMP-a2-a4 V2.00	0	3_d_tilescan_002 (stage 4 of 9)	00-VmJWLbeatrqRmu7XBeU7nC
0	um^3	Cell	0.000	1.000	Vesicles Paraspeckle	367	7	ALL-CTRLS C-A488 C-A546 DAPI 8C1-siRNA-IMP-a2-a4 V2.00	0	3_d_tilescan_002 (stage 4 of 9)	00-VmJWLbeatrqRmu7XBeU7nC
0	um^3	Cell	0.000	1.000	Vesicles Paraspeckle	368	8	ALL-CTRLS C-A488 C-A546 DAPI 8C1-siRNA-IMP-a2-a4 V2.00	0	3_d_tilescan_002 (stage 4 of 9)	00-VmJWLbeatrqRmu7XBeU7nC
0	um^3	Cell	0.000	1.000	Vesicles Paraspeckle	369	9	ALL-CTRLS C-A488 C-A546 DAPI 8C1-siRNA-IMP-a2-a4 V2.00	0	3_d_tilescan_002 (stage 4 of 9)	00-VmJWLbeatrqRmu7XBeU7nC
0	um^3	Cell	0.000	1.000	Vesicles Paraspeckle	370	10	ALL-CTRLS C-A488 C-A546 DAPI 8C1-siRNA-IMP-a2-a4 V2.00	0	3_d_tilescan_002 (stage 4 of 9)	00-VmJWLbeatrqRmu7XBeU7nC
0	um^3	Cell	0.000	1.000	Vesicles Paraspeckle	371	11	ALL-CTRLS C-A488 C-A546 DAPI 8C1-siRNA-IMP-a2-a4 V2.00	0	3_d_tilescan_002 (stage 4 of 9)	00-VmJWLbeatrqRmu7XBeU7nC
0	um^3	Cell	0.000	1.000	Vesicles Paraspeckle	372	12	ALL-CTRLS C-A488 C-A546 DAPI 8C1-siRNA-IMP-a2-a4 V2.00	0	3_d_tilescan_002 (stage 4 of 9)	00-VmJWLbeatrqRmu7XBeU7nC
0	um^3	Cell	0.000	1.000	Vesicles Paraspeckle	373	13	ALL-CTRLS C-A488 C-A546 DAPI 8C1-siRNA-IMP-a2-a4 V2.00	0	3_d_tilescan_002 (stage 4 of 9)	00-VmJWLbeatrqRmu7XBeU7nC
0	um^3	Cell	0.000	1.000	Vesicles Paraspeckle	374	14	ALL-CTRLS C-A488 C-A546 DAPI 8C1-siRNA-IMP-a2-a4 V2.00	0	3_d_tilescan_002 (stage 4 of 9)	00-VmJWLbeatrqRmu7XBeU7nC
0	um^3	Cell	0.000	1.000	Vesicles Paraspeckle	375	15	ALL-CTRLS C-A488 C-A546 DAPI 8C1-siRNA-IMP-a2-a4 V2.00	0	3_d_tilescan_002 (stage 4 of 9)	00-VmJWLbeatrqRmu7XBeU7nC
0	um^3	Cell	0.000	1.000	Vesicles Paraspeckle	376	0	ALL-CTRLS C-A488 C-A546 DAPI 8C1-siRNA-IMP-a2-a4 V2.00	0	3_e_tilescan_002 (stage 5 of 9)	00-cwcRnaBQMz9hkJoXpgV26K
0	um^3	Cell	0.000	1.000	Vesicles Paraspeckle	377	1	ALL-CTRLS C-A488 C-A546 DAPI 8C1-siRNA-IMP-a2-a4 V2.00	0	3_e_tilescan_002 (stage 5 of 9)	00-cwcRnaBQMz9hkJoXpgV26K
0	um^3	Cell	0.000	1.000	Vesicles Paraspeckle	378	2	ALL-CTRLS C-A488 C-A546 DAPI 8C1-siRNA-IMP-a2-a4 V2.00	0	3_e_tilescan_002 (stage 5 of 9)	00-cwcRnaBQMz9hkJoXpgV26K
0	um^3	Cell	0.000	1.000	Vesicles Paraspeckle	379	3	ALL-CTRLS C-A488 C-A546 DAPI 8C1-siRNA-IMP-a2-a4 V2.00	0	3_e_tilescan_002 (stage 5 of 9)	00-cwcRnaBQMz9hkJoXpgV26K
0	um^3	Cell	0.000	1.000	Vesicles Paraspeckle	380	4	ALL-CTRLS C-A488 C-A546 DAPI 8C1-siRNA-IMP-a2-a4 V2.00	0	3_e_tilescan_002 (stage 5 of 9)	00-cwcRnaBQMz9hkJoXpgV26K
0	um^3	Cell	0.000	1.000	Vesicles Paraspeckle	381	5	ALL-CTRLS C-A488 C-A546 DAPI 8C1-siRNA-IMP-a2-a4 V2.00	0	3_e_tilescan_002 (stage 5 of 9)	00-cwcRnaBQMz9hkJoXpgV26K
0	um^3	Cell	0.000	1.000	Vesicles Paraspeckle	382	6	ALL-CTRLS C-A488 C-A546 DAPI 8C1-siRNA-IMP-a2-a4 V2.00	0	3_e_tilescan_002 (stage 5 of 9)	00-cwcRnaBQMz9hkJoXpgV26K
0	um^3	Cell	0.000	1.000	Vesicles Paraspeckle	383	7	ALL-CTRLS C-A488 C-A546 DAPI 8C1-siRNA-IMP-a2-a4 V2.00	0	3_e_tilescan_002 (stage 5 of 9)	00-cwcRnaBQMz9hkJoXpgV26K
0	um^3	Cell	0.000	1.000	Vesicles Paraspeckle	384	8	ALL-CTRLS C-A488 C-A546 DAPI 8C1-siRNA-IMP-a2-a4 V2.00	0	3_e_tilescan_002 (stage 5 of 9)	00-cwcRnaBQMz9hkJoXpgV26K
0	um^3	Cell	0.000	1.000	Vesicles Paraspeckle	385	9	ALL-CTRLS C-A488 C-A546 DAPI 8C1-siRNA-IMP-a2-a4 V2.00	0	3_e_tilescan_002 (stage 5 of 9)	00-cwcRnaBQMz9hkJoXpgV26K
0	um^3	Cell	0.000	1.000	Vesicles Paraspeckle	386	10	ALL-CTRLS C-A488 C-A546 DAPI 8C1-siRNA-IMP-a2-a4 V2.00	0	3_e_tilescan_002 (stage 5 of 9)	00-cwcRnaBQMz9hkJoXpgV26K
0	um^3	Cell	0.000	1.000	Vesicles Paraspeckle	387	11	ALL-CTRLS C-A488 C-A546 DAPI 8C1-siRNA-IMP-a2-a4 V2.00	0	3_e_tilescan_002 (stage 5 of 9)	00-cwcRnaBQMz9hkJoXpgV26K
0	um^3	Cell	0.000	1.000	Vesicles Paraspeckle	388	12	ALL-CTRLS C-A488 C-A546 DAPI 8C1-siRNA-IMP-a2-a4 V2.00	0	3_e_tilescan_002 (stage 5 of 9)	00-cwcRnaBQMz9hkJoXpgV26K
0	um^3	Cell	0.000	1.000	Vesicles Paraspeckle	389	13	ALL-CTRLS C-A488 C-A546 DAPI 8C1-siRNA-IMP-a2-a4 V2.00	0	3_e_tilescan_002 (stage 5 of 9)	00-cwcRnaBQMz9hkJoXpgV26K
0	um^3	Cell	0.000	1.000	Vesicles Paraspeckle	390	14	ALL-CTRLS C-A488 C-A546 DAPI 8C1-siRNA-IMP-a2-a4 V2.00	0	3_e_tilescan_002 (stage 5 of 9)	00-cwcRnaBQMz9hkJoXpgV26K
0	um^3	Cell	0.000	1.000	Vesicles Paraspeckle	391	15	ALL-CTRLS C-A488 C-A546 DAPI 8C1-siRNA-IMP-a2-a4 V2.00	0	3_e_tilescan_002 (stage 5 of 9)	00-cwcRnaBQMz9hkJoXpgV26K
0	um^3	Cell	0.000	1.000	Vesicles Paraspeckle	392	0	ALL-CTRLS C-A488 C-A546 DAPI 8C1-siRNA-IMP-a2-a4 V2.00	0	3_f_tilescan_002 (stage 6 of 9)	00-Bv8i3tiFMcyGeYmADiRLR9
0	um^3	Cell	0.000	1.000	Vesicles Paraspeckle	393	1	ALL-CTRLS C-A488 C-A546 DAPI 8C1-siRNA-IMP-a2-a4 V2.00	0	3_f_tilescan_002 (stage 6 of 9)	00-Bv8i3tiFMcyGeYmADiRLR9
0	um^3	Cell	0.000	1.000	Vesicles Paraspeckle	394	2	ALL-CTRLS C-A488 C-A546 DAPI 8C1-siRNA-IMP-a2-a4 V2.00	0	3_f_tilescan_002 (stage 6 of 9)	00-Bv8i3tiFMcyGeYmADiRLR9
0	um^3	Cell	0.000	1.000	Vesicles Paraspeckle	395	3	ALL-CTRLS C-A488 C-A546 DAPI 8C1-siRNA-IMP-a2-a4 V2.00	0	3_f_tilescan_002 (stage 6 of 9)	00-Bv8i3tiFMcyGeYmADiRLR9
0	um^3	Cell	0.000	1.000	Vesicles Paraspeckle	396	4	ALL-CTRLS C-A488 C-A546 DAPI 8C1-siRNA-IMP-a2-a4 V2.00	0	3_f_tilescan_002 (stage 6 of 9)	00-Bv8i3tiFMcyGeYmADiRLR9
0	um^3	Cell	0.000	1.000	Vesicles Paraspeckle	397	5	ALL-CTRLS C-A488 C-A546 DAPI 8C1-siRNA-IMP-a2-a4 V2.00	0	3_f_tilescan_002 (stage 6 of 9)	00-Bv8i3tiFMcyGeYmADiRLR9
0	um^3	Cell	0.000	1.000	Vesicles Paraspeckle	398	6	ALL-CTRLS C-A488 C-A546 DAPI 8C1-siRNA-IMP-a2-a4 V2.00	0	3_f_tilescan_002 (stage 6 of 9)	00-Bv8i3tiFMcyGeYmADiRLR9
0	um^3	Cell	0.000	1.000	Vesicles Paraspeckle	399	7	ALL-CTRLS C-A488 C-A546 DAPI 8C1-siRNA-IMP-a2-a4 V2.00	0	3_f_tilescan_002 (stage 6 of 9)	00-Bv8i3tiFMcyGeYmADiRLR9
0	um^3	Cell	0.000	1.000	Vesicles Paraspeckle	400	8	ALL-CTRLS C-A488 C-A546 DAPI 8C1-siRNA-IMP-a2-a4 V2.00	0	3_f_tilescan_002 (stage 6 of 9)	00-Bv8i3tiFMcyGeYmADiRLR9
0	um^3	Cell	0.000	1.000	Vesicles Paraspeckle	401	9	ALL-CTRLS C-A488 C-A546 DAPI 8C1-siRNA-IMP-a2-a4 V2.00	0	3_f_tilescan_002 (stage 6 of 9)	00-Bv8i3tiFMcyGeYmADiRLR9
0	um^3	Cell	0.000	1.000	Vesicles Paraspeckle	402	10	ALL-CTRLS C-A488 C-A546 DAPI 8C1-siRNA-IMP-a2-a4 V2.00	0	3_f_tilescan_002 (stage 6 of 9)	00-Bv8i3tiFMcyGeYmADiRLR9
0	um^3	Cell	0.000	1.000	Vesicles Paraspeckle	403	11	ALL-CTRLS C-A488 C-A546 DAPI 8C1-siRNA-IMP-a2-a4 V2.00	0	3_f_tilescan_002 (stage 6 of 9)	00-Bv8i3tiFMcyGeYmADiRLR9
0	um^3	Cell	0.000	1.000	Vesicles Paraspeckle	404	12	ALL-CTRLS C-A488 C-A546 DAPI 8C1-siRNA-IMP-a2-a4 V2.00	0	3_f_tilescan_002 (stage 6 of 9)	00-Bv8i3tiFMcyGeYmADiRLR9
0	um^3	Cell	0.000	1.000	Vesicles Paraspeckle	405	13	ALL-CTRLS C-A488 C-A546 DAPI 8C1-siRNA-IMP-a2-a4 V2.00	0	3_f_tilescan_002 (stage 6 of 9)	00-Bv8i3tiFMcyGeYmADiRLR9
0	um^3	Cell	0.000	1.000	Vesicles Paraspeckle	406	0	ALL-CTRLS C-A488 C-A546 DAPI 8C1-siRNA-IMP-a2-a4 V2.00	0	3_g_tilescan_002 (stage 7 of 9)	00-FZfN8nQpaZ6msBQjwsA3La
0	um^3	Cell	0.000	1.000	Vesicles Paraspeckle	407	1	ALL-CTRLS C-A488 C-A546 DAPI 8C1-siRNA-IMP-a2-a4 V2.00	0	3_g_tilescan_002 (stage 7 of 9)	00-FZfN8nQpaZ6msBQjwsA3La
0	um^3	Cell	0.000	1.000	Vesicles Paraspeckle	408	2	ALL-CTRLS C-A488 C-A546 DAPI 8C1-siRNA-IMP-a2-a4 V2.00	0	3_g_tilescan_002 (stage 7 of 9)	00-FZfN8nQpaZ6msBQjwsA3La
0	um^3	Cell	0.000	1.000	Vesicles Paraspeckle	409	3	ALL-CTRLS C-A488 C-A546 DAPI 8C1-siRNA-IMP-a2-a4 V2.00	0	3_g_tilescan_002 (stage 7 of 9)	00-FZfN8nQpaZ6msBQjwsA3La
0	um^3	Cell	0.000	1.000	Vesicles Paraspeckle	410	4	ALL-CTRLS C-A488 C-A546 DAPI 8C1-siRNA-IMP-a2-a4 V2.00	0	3_g_tilescan_002 (stage 7 of 9)	00-FZfN8nQpaZ6msBQjwsA3La
0	um^3	Cell	0.000	1.000	Vesicles Paraspeckle	411	5	ALL-CTRLS C-A488 C-A546 DAPI 8C1-siRNA-IMP-a2-a4 V2.00	0	3_g_tilescan_002 (stage 7 of 9)	00-FZfN8nQpaZ6msBQjwsA3La
0	um^3	Cell	0.000	1.000	Vesicles Paraspeckle	412	6	ALL-CTRLS C-A488 C-A546 DAPI 8C1-siRNA-IMP-a2-a4 V2.00	0	3_g_tilescan_002 (stage 7 of 9)	00-FZfN8nQpaZ6msBQjwsA3La
0	um^3	Cell	0.000	1.000	Vesicles Paraspeckle	413	7	ALL-CTRLS C-A488 C-A546 DAPI 8C1-siRNA-IMP-a2-a4 V2.00	0	3_g_tilescan_002 (stage 7 of 9)	00-FZfN8nQpaZ6msBQjwsA3La
0	um^3	Cell	0.000	1.000	Vesicles Paraspeckle	414	8	ALL-CTRLS C-A488 C-A546 DAPI 8C1-siRNA-IMP-a2-a4 V2.00	0	3_g_tilescan_002 (stage 7 of 9)	00-FZfN8nQpaZ6msBQjwsA3La
0	um^3	Cell	0.000	1.000	Vesicles Paraspeckle	415	9	ALL-CTRLS C-A488 C-A546 DAPI 8C1-siRNA-IMP-a2-a4 V2.00	0	3_g_tilescan_002 (stage 7 of 9)	00-FZfN8nQpaZ6msBQjwsA3La
0	um^3	Cell	0.000	1.000	Vesicles Paraspeckle	416	10	ALL-CTRLS C-A488 C-A546 DAPI 8C1-siRNA-IMP-a2-a4 V2.00	0	3_g_tilescan_002 (stage 7 of 9)	00-FZfN8nQpaZ6msBQjwsA3La
0	um^3	Cell	0.000	1.000	Vesicles Paraspeckle	417	11	ALL-CTRLS C-A488 C-A546 DAPI 8C1-siRNA-IMP-a2-a4 V2.00	0	3_g_tilescan_002 (stage 7 of 9)	00-FZfN8nQpaZ6msBQjwsA3La
0	um^3	Cell	0.000	1.000	Vesicles Paraspeckle	418	12	ALL-CTRLS C-A488 C-A546 DAPI 8C1-siRNA-IMP-a2-a4 V2.00	0	3_g_tilescan_002 (stage 7 of 9)	00-FZfN8nQpaZ6msBQjwsA3La
0	um^3	Cell	0.000	1.000	Vesicles Paraspeckle	419	13	ALL-CTRLS C-A488 C-A546 DAPI 8C1-siRNA-IMP-a2-a4 V2.00	0	3_g_tilescan_002 (stage 7 of 9)	00-FZfN8nQpaZ6msBQjwsA3La
0	um^3	Cell	0.000	1.000	Vesicles Paraspeckle	420	14	ALL-CTRLS C-A488 C-A546 DAPI 8C1-siRNA-IMP-a2-a4 V2.00	0	3_g_tilescan_002 (stage 7 of 9)	00-FZfN8nQpaZ6msBQjwsA3La
0	um^3	Cell	0.000	1.000	Vesicles Paraspeckle	421	15	ALL-CTRLS C-A488 C-A546 DAPI 8C1-siRNA-IMP-a2-a4 V2.00	0	3_g_tilescan_002 (stage 7 of 9)	00-FZfN8nQpaZ6msBQjwsA3La
0	um^3	Cell	0.000	1.000	Vesicles Paraspeckle	422	16	ALL-CTRLS C-A488 C-A546 DAPI 8C1-siRNA-IMP-a2-a4 V2.00	0	3_g_tilescan_002 (stage 7 of 9)	00-FZfN8nQpaZ6msBQjwsA3La
0	um^3	Cell	0.000	1.000	Vesicles Paraspeckle	423	17	ALL-CTRLS C-A488 C-A546 DAPI 8C1-siRNA-IMP-a2-a4 V2.00	0	3_g_tilescan_002 (stage 7 of 9)	00-FZfN8nQpaZ6msBQjwsA3La
0	um^3	Cell	0.000	1.000	Vesicles Paraspeckle	424	18	ALL-CTRLS C-A488 C-A546 DAPI 8C1-siRNA-IMP-a2-a4 V2.00	0	3_g_tilescan_002 (stage 7 of 9)	00-FZfN8nQpaZ6msBQjwsA3La
0	um^3	Cell	0.000	1.000	Vesicles Paraspeckle	425	19	ALL-CTRLS C-A488 C-A546 DAPI 8C1-siRNA-IMP-a2-a4 V2.00	0	3_g_tilescan_002 (stage 7 of 9)	00-FZfN8nQpaZ6msBQjwsA3La
0	um^3	Cell	0.000	1.000	Vesicles Paraspeckle	426	20	ALL-CTRLS C-A488 C-A546 DAPI 8C1-siRNA-IMP-a2-a4 V2.00	0	3_g_tilescan_002 (stage 7 of 9)	00-FZfN8nQpaZ6msBQjwsA3La
0	um^3	Cell	0.000	1.000	Vesicles Paraspeckle	427	21	ALL-CTRLS C-A488 C-A546 DAPI 8C1-siRNA-IMP-a2-a4 V2.00	0	3_g_tilescan_002 (stage 7 of 9)	00-FZfN8nQpaZ6msBQjwsA3La
0	um^3	Cell	0.000	1.000	Vesicles Paraspeckle	428	22	ALL-CTRLS C-A488 C-A546 DAPI 8C1-siRNA-IMP-a2-a4 V2.00	0	3_g_tilescan_002 (stage 7 of 9)	00-FZfN8nQpaZ6msBQjwsA3La
0	um^3	Cell	0.000	1.000	Vesicles Paraspeckle	429	23	ALL-CTRLS C-A488 C-A546 DAPI 8C1-siRNA-IMP-a2-a4 V2.00	0	3_g_tilescan_002 (stage 7 of 9)	00-FZfN8nQpaZ6msBQjwsA3La
0	um^3	Cell	0.000	1.000	Vesicles Paraspeckle	430	24	ALL-CTRLS C-A488 C-A546 DAPI 8C1-siRNA-IMP-a2-a4 V2.00	0	3_g_tilescan_002 (stage 7 of 9)	00-FZfN8nQpaZ6msBQjwsA3La
0	um^3	Cell	0.000	1.000	Vesicles Paraspeckle	431	25	ALL-CTRLS C-A488 C-A546 DAPI 8C1-siRNA-IMP-a2-a4 V2.00	0	3_g_tilescan_002 (stage 7 of 9)	00-FZfN8nQpaZ6msBQjwsA3La
0	um^3	Cell	0.000	1.000	Vesicles Paraspeckle	432	0	ALL-CTRLS C-A488 C-A546 DAPI 8C1-siRNA-IMP-a2-a4 V2.00	0	3_h_tilescan_002 (stage 8 of 9)	00-uNSL3BmCidWcx8QaoqYKdE
0	um^3	Cell	0.000	1.000	Vesicles Paraspeckle	433	1	ALL-CTRLS C-A488 C-A546 DAPI 8C1-siRNA-IMP-a2-a4 V2.00	0	3_h_tilescan_002 (stage 8 of 9)	00-uNSL3BmCidWcx8QaoqYKdE
0	um^3	Cell	0.000	1.000	Vesicles Paraspeckle	434	2	ALL-CTRLS C-A488 C-A546 DAPI 8C1-siRNA-IMP-a2-a4 V2.00	0	3_h_tilescan_002 (stage 8 of 9)	00-uNSL3BmCidWcx8QaoqYKdE
0	um^3	Cell	0.000	1.000	Vesicles Paraspeckle	435	3	ALL-CTRLS C-A488 C-A546 DAPI 8C1-siRNA-IMP-a2-a4 V2.00	0	3_h_tilescan_002 (stage 8 of 9)	00-uNSL3BmCidWcx8QaoqYKdE
0	um^3	Cell	0.000	1.000	Vesicles Paraspeckle	436	4	ALL-CTRLS C-A488 C-A546 DAPI 8C1-siRNA-IMP-a2-a4 V2.00	0	3_h_tilescan_002 (stage 8 of 9)	00-uNSL3BmCidWcx8QaoqYKdE
0	um^3	Cell	0.000	1.000	Vesicles Paraspeckle	437	5	ALL-CTRLS C-A488 C-A546 DAPI 8C1-siRNA-IMP-a2-a4 V2.00	0	3_h_tilescan_002 (stage 8 of 9)	00-uNSL3BmCidWcx8QaoqYKdE
0	um^3	Cell	0.000	1.000	Vesicles Paraspeckle	438	6	ALL-CTRLS C-A488 C-A546 DAPI 8C1-siRNA-IMP-a2-a4 V2.00	0	3_h_tilescan_002 (stage 8 of 9)	00-uNSL3BmCidWcx8QaoqYKdE
0	um^3	Cell	0.000	1.000	Vesicles Paraspeckle	439	7	ALL-CTRLS C-A488 C-A546 DAPI 8C1-siRNA-IMP-a2-a4 V2.00	0	3_h_tilescan_002 (stage 8 of 9)	00-uNSL3BmCidWcx8QaoqYKdE
0	um^3	Cell	0.000	1.000	Vesicles Paraspeckle	440	8	ALL-CTRLS C-A488 C-A546 DAPI 8C1-siRNA-IMP-a2-a4 V2.00	0	3_h_tilescan_002 (stage 8 of 9)	00-uNSL3BmCidWcx8QaoqYKdE
0	um^3	Cell	0.000	1.000	Vesicles Paraspeckle	441	9	ALL-CTRLS C-A488 C-A546 DAPI 8C1-siRNA-IMP-a2-a4 V2.00	0	3_h_tilescan_002 (stage 8 of 9)	00-uNSL3BmCidWcx8QaoqYKdE
0	um^3	Cell	0.000	1.000	Vesicles Paraspeckle	442	10	ALL-CTRLS C-A488 C-A546 DAPI 8C1-siRNA-IMP-a2-a4 V2.00	0	3_h_tilescan_002 (stage 8 of 9)	00-uNSL3BmCidWcx8QaoqYKdE
0	um^3	Cell	0.000	1.000	Vesicles Paraspeckle	443	11	ALL-CTRLS C-A488 C-A546 DAPI 8C1-siRNA-IMP-a2-a4 V2.00	0	3_h_tilescan_002 (stage 8 of 9)	00-uNSL3BmCidWcx8QaoqYKdE
0	um^3	Cell	0.000	1.000	Vesicles Paraspeckle	444	12	ALL-CTRLS C-A488 C-A546 DAPI 8C1-siRNA-IMP-a2-a4 V2.00	0	3_h_tilescan_002 (stage 8 of 9)	00-uNSL3BmCidWcx8QaoqYKdE
0	um^3	Cell	0.000	1.000	Vesicles Paraspeckle	445	13	ALL-CTRLS C-A488 C-A546 DAPI 8C1-siRNA-IMP-a2-a4 V2.00	0	3_h_tilescan_002 (stage 8 of 9)	00-uNSL3BmCidWcx8QaoqYKdE
0	um^3	Cell	0.000	1.000	Vesicles Paraspeckle	446	0	ALL-CTRLS C-A488 C-A546 DAPI 8C1-siRNA-IMP-a2-a4 V2.00	0	3_i_tilescan_002 (stage 9 of 9)	00-o5Zsgg2pHFHfznLxXG2PT8
0	um^3	Cell	0.000	1.000	Vesicles Paraspeckle	447	1	ALL-CTRLS C-A488 C-A546 DAPI 8C1-siRNA-IMP-a2-a4 V2.00	0	3_i_tilescan_002 (stage 9 of 9)	00-o5Zsgg2pHFHfznLxXG2PT8
0	um^3	Cell	0.000	1.000	Vesicles Paraspeckle	448	2	ALL-CTRLS C-A488 C-A546 DAPI 8C1-siRNA-IMP-a2-a4 V2.00	0	3_i_tilescan_002 (stage 9 of 9)	00-o5Zsgg2pHFHfznLxXG2PT8
0	um^3	Cell	0.000	1.000	Vesicles Paraspeckle	449	3	ALL-CTRLS C-A488 C-A546 DAPI 8C1-siRNA-IMP-a2-a4 V2.00	0	3_i_tilescan_002 (stage 9 of 9)	00-o5Zsgg2pHFHfznLxXG2PT8
0	um^3	Cell	0.000	1.000	Vesicles Paraspeckle	450	4	ALL-CTRLS C-A488 C-A546 DAPI 8C1-siRNA-IMP-a2-a4 V2.00	0	3_i_tilescan_002 (stage 9 of 9)	00-o5Zsgg2pHFHfznLxXG2PT8
0	um^3	Cell	0.000	1.000	Vesicles Paraspeckle	451	5	ALL-CTRLS C-A488 C-A546 DAPI 8C1-siRNA-IMP-a2-a4 V2.00	0	3_i_tilescan_002 (stage 9 of 9)	00-o5Zsgg2pHFHfznLxXG2PT8
0	um^3	Cell	0.000	1.000	Vesicles Paraspeckle	452	0	ALL-CTRLS C-A488 C-A546 DAPI 8C1-siRNA-IMP-a2-a4 V2.00	0	6. MT IMPa2 C-A488 C-A546_a_TileScan_001 (Stage 1 of 9)	00-DYzYYGbxnPEfh7rQZRP8aj
0	um^3	Cell	0.000	1.000	Vesicles Paraspeckle	453	1	ALL-CTRLS C-A488 C-A546 DAPI 8C1-siRNA-IMP-a2-a4 V2.00	0	6. MT IMPa2 C-A488 C-A546_a_TileScan_001 (Stage 1 of 9)	00-DYzYYGbxnPEfh7rQZRP8aj
0	um^3	Cell	0.000	1.000	Vesicles Paraspeckle	454	2	ALL-CTRLS C-A488 C-A546 DAPI 8C1-siRNA-IMP-a2-a4 V2.00	0	6. MT IMPa2 C-A488 C-A546_a_TileScan_001 (Stage 1 of 9)	00-DYzYYGbxnPEfh7rQZRP8aj
0	um^3	Cell	0.000	1.000	Vesicles Paraspeckle	455	3	ALL-CTRLS C-A488 C-A546 DAPI 8C1-siRNA-IMP-a2-a4 V2.00	0	6. MT IMPa2 C-A488 C-A546_a_TileScan_001 (Stage 1 of 9)	00-DYzYYGbxnPEfh7rQZRP8aj
0	um^3	Cell	0.000	1.000	Vesicles Paraspeckle	456	4	ALL-CTRLS C-A488 C-A546 DAPI 8C1-siRNA-IMP-a2-a4 V2.00	0	6. MT IMPa2 C-A488 C-A546_a_TileScan_001 (Stage 1 of 9)	00-DYzYYGbxnPEfh7rQZRP8aj
0	um^3	Cell	0.000	1.000	Vesicles Paraspeckle	457	5	ALL-CTRLS C-A488 C-A546 DAPI 8C1-siRNA-IMP-a2-a4 V2.00	0	6. MT IMPa2 C-A488 C-A546_a_TileScan_001 (Stage 1 of 9)	00-DYzYYGbxnPEfh7rQZRP8aj
0	um^3	Cell	0.000	1.000	Vesicles Paraspeckle	458	6	ALL-CTRLS C-A488 C-A546 DAPI 8C1-siRNA-IMP-a2-a4 V2.00	0	6. MT IMPa2 C-A488 C-A546_a_TileScan_001 (Stage 1 of 9)	00-DYzYYGbxnPEfh7rQZRP8aj
0	um^3	Cell	0.000	1.000	Vesicles Paraspeckle	459	7	ALL-CTRLS C-A488 C-A546 DAPI 8C1-siRNA-IMP-a2-a4 V2.00	0	6. MT IMPa2 C-A488 C-A546_a_TileScan_001 (Stage 1 of 9)	00-DYzYYGbxnPEfh7rQZRP8aj
0	um^3	Cell	0.000	1.000	Vesicles Paraspeckle	460	8	ALL-CTRLS C-A488 C-A546 DAPI 8C1-siRNA-IMP-a2-a4 V2.00	0	6. MT IMPa2 C-A488 C-A546_a_TileScan_001 (Stage 1 of 9)	00-DYzYYGbxnPEfh7rQZRP8aj
0	um^3	Cell	0.000	1.000	Vesicles Paraspeckle	461	9	ALL-CTRLS C-A488 C-A546 DAPI 8C1-siRNA-IMP-a2-a4 V2.00	0	6. MT IMPa2 C-A488 C-A546_a_TileScan_001 (Stage 1 of 9)	00-DYzYYGbxnPEfh7rQZRP8aj
0	um^3	Cell	0.000	1.000	Vesicles Paraspeckle	462	10	ALL-CTRLS C-A488 C-A546 DAPI 8C1-siRNA-IMP-a2-a4 V2.00	0	6. MT IMPa2 C-A488 C-A546_a_TileScan_001 (Stage 1 of 9)	00-DYzYYGbxnPEfh7rQZRP8aj
0	um^3	Cell	0.000	1.000	Vesicles Paraspeckle	463	11	ALL-CTRLS C-A488 C-A546 DAPI 8C1-siRNA-IMP-a2-a4 V2.00	0	6. MT IMPa2 C-A488 C-A546_a_TileScan_001 (Stage 1 of 9)	00-DYzYYGbxnPEfh7rQZRP8aj
0	um^3	Cell	0.000	1.000	Vesicles Paraspeckle	464	12	ALL-CTRLS C-A488 C-A546 DAPI 8C1-siRNA-IMP-a2-a4 V2.00	0	6. MT IMPa2 C-A488 C-A546_a_TileScan_001 (Stage 1 of 9)	00-DYzYYGbxnPEfh7rQZRP8aj
0	um^3	Cell	0.000	1.000	Vesicles Paraspeckle	465	13	ALL-CTRLS C-A488 C-A546 DAPI 8C1-siRNA-IMP-a2-a4 V2.00	0	6. MT IMPa2 C-A488 C-A546_a_TileScan_001 (Stage 1 of 9)	00-DYzYYGbxnPEfh7rQZRP8aj
0	um^3	Cell	0.000	1.000	Vesicles Paraspeckle	466	14	ALL-CTRLS C-A488 C-A546 DAPI 8C1-siRNA-IMP-a2-a4 V2.00	0	6. MT IMPa2 C-A488 C-A546_a_TileScan_001 (Stage 1 of 9)	00-DYzYYGbxnPEfh7rQZRP8aj
0	um^3	Cell	0.000	1.000	Vesicles Paraspeckle	467	15	ALL-CTRLS C-A488 C-A546 DAPI 8C1-siRNA-IMP-a2-a4 V2.00	0	6. MT IMPa2 C-A488 C-A546_a_TileScan_001 (Stage 1 of 9)	00-DYzYYGbxnPEfh7rQZRP8aj
0	um^3	Cell	0.000	1.000	Vesicles Paraspeckle	468	0	ALL-CTRLS C-A488 C-A546 DAPI 8C1-siRNA-IMP-a2-a4 V2.00	0	6. MT IMPa2 C-A488 C-A546_b_TileScan_001 (Stage 2 of 9)	00-fSSqMUTjmeaWBpAGZajn7j
0	um^3	Cell	0.000	1.000	Vesicles Paraspeckle	469	1	ALL-CTRLS C-A488 C-A546 DAPI 8C1-siRNA-IMP-a2-a4 V2.00	0	6. MT IMPa2 C-A488 C-A546_b_TileScan_001 (Stage 2 of 9)	00-fSSqMUTjmeaWBpAGZajn7j
0	um^3	Cell	0.000	1.000	Vesicles Paraspeckle	470	2	ALL-CTRLS C-A488 C-A546 DAPI 8C1-siRNA-IMP-a2-a4 V2.00	0	6. MT IMPa2 C-A488 C-A546_b_TileScan_001 (Stage 2 of 9)	00-fSSqMUTjmeaWBpAGZajn7j
0	um^3	Cell	0.000	1.000	Vesicles Paraspeckle	471	3	ALL-CTRLS C-A488 C-A546 DAPI 8C1-siRNA-IMP-a2-a4 V2.00	0	6. MT IMPa2 C-A488 C-A546_b_TileScan_001 (Stage 2 of 9)	00-fSSqMUTjmeaWBpAGZajn7j
0	um^3	Cell	0.000	1.000	Vesicles Paraspeckle	472	4	ALL-CTRLS C-A488 C-A546 DAPI 8C1-siRNA-IMP-a2-a4 V2.00	0	6. MT IMPa2 C-A488 C-A546_b_TileScan_001 (Stage 2 of 9)	00-fSSqMUTjmeaWBpAGZajn7j
0	um^3	Cell	0.000	1.000	Vesicles Paraspeckle	473	5	ALL-CTRLS C-A488 C-A546 DAPI 8C1-siRNA-IMP-a2-a4 V2.00	0	6. MT IMPa2 C-A488 C-A546_b_TileScan_001 (Stage 2 of 9)	00-fSSqMUTjmeaWBpAGZajn7j
0	um^3	Cell	0.000	1.000	Vesicles Paraspeckle	474	6	ALL-CTRLS C-A488 C-A546 DAPI 8C1-siRNA-IMP-a2-a4 V2.00	0	6. MT IMPa2 C-A488 C-A546_b_TileScan_001 (Stage 2 of 9)	00-fSSqMUTjmeaWBpAGZajn7j
0	um^3	Cell	0.000	1.000	Vesicles Paraspeckle	475	7	ALL-CTRLS C-A488 C-A546 DAPI 8C1-siRNA-IMP-a2-a4 V2.00	0	6. MT IMPa2 C-A488 C-A546_b_TileScan_001 (Stage 2 of 9)	00-fSSqMUTjmeaWBpAGZajn7j
0	um^3	Cell	0.000	1.000	Vesicles Paraspeckle	476	8	ALL-CTRLS C-A488 C-A546 DAPI 8C1-siRNA-IMP-a2-a4 V2.00	0	6. MT IMPa2 C-A488 C-A546_b_TileScan_001 (Stage 2 of 9)	00-fSSqMUTjmeaWBpAGZajn7j
0	um^3	Cell	0.000	1.000	Vesicles Paraspeckle	477	9	ALL-CTRLS C-A488 C-A546 DAPI 8C1-siRNA-IMP-a2-a4 V2.00	0	6. MT IMPa2 C-A488 C-A546_b_TileScan_001 (Stage 2 of 9)	00-fSSqMUTjmeaWBpAGZajn7j
0	um^3	Cell	0.000	1.000	Vesicles Paraspeckle	478	10	ALL-CTRLS C-A488 C-A546 DAPI 8C1-siRNA-IMP-a2-a4 V2.00	0	6. MT IMPa2 C-A488 C-A546_b_TileScan_001 (Stage 2 of 9)	00-fSSqMUTjmeaWBpAGZajn7j
0	um^3	Cell	0.000	1.000	Vesicles Paraspeckle	479	11	ALL-CTRLS C-A488 C-A546 DAPI 8C1-siRNA-IMP-a2-a4 V2.00	0	6. MT IMPa2 C-A488 C-A546_b_TileScan_001 (Stage 2 of 9)	00-fSSqMUTjmeaWBpAGZajn7j
0	um^3	Cell	0.000	1.000	Vesicles Paraspeckle	480	12	ALL-CTRLS C-A488 C-A546 DAPI 8C1-siRNA-IMP-a2-a4 V2.00	0	6. MT IMPa2 C-A488 C-A546_b_TileScan_001 (Stage 2 of 9)	00-fSSqMUTjmeaWBpAGZajn7j
0	um^3	Cell	0.000	1.000	Vesicles Paraspeckle	481	13	ALL-CTRLS C-A488 C-A546 DAPI 8C1-siRNA-IMP-a2-a4 V2.00	0	6. MT IMPa2 C-A488 C-A546_b_TileScan_001 (Stage 2 of 9)	00-fSSqMUTjmeaWBpAGZajn7j
0	um^3	Cell	0.000	1.000	Vesicles Paraspeckle	482	14	ALL-CTRLS C-A488 C-A546 DAPI 8C1-siRNA-IMP-a2-a4 V2.00	0	6. MT IMPa2 C-A488 C-A546_b_TileScan_001 (Stage 2 of 9)	00-fSSqMUTjmeaWBpAGZajn7j
0	um^3	Cell	0.000	1.000	Vesicles Paraspeckle	483	15	ALL-CTRLS C-A488 C-A546 DAPI 8C1-siRNA-IMP-a2-a4 V2.00	0	6. MT IMPa2 C-A488 C-A546_b_TileScan_001 (Stage 2 of 9)	00-fSSqMUTjmeaWBpAGZajn7j
0	um^3	Cell	0.000	1.000	Vesicles Paraspeckle	484	0	ALL-CTRLS C-A488 C-A546 DAPI 8C1-siRNA-IMP-a2-a4 V2.00	0	6. MT IMPa2 C-A488 C-A546_c_TileScan_001 (Stage 3 of 9)	00-GCfcYVQdf3w4Who4icaysf
0	um^3	Cell	0.000	1.000	Vesicles Paraspeckle	485	1	ALL-CTRLS C-A488 C-A546 DAPI 8C1-siRNA-IMP-a2-a4 V2.00	0	6. MT IMPa2 C-A488 C-A546_c_TileScan_001 (Stage 3 of 9)	00-GCfcYVQdf3w4Who4icaysf
0	um^3	Cell	0.000	1.000	Vesicles Paraspeckle	486	2	ALL-CTRLS C-A488 C-A546 DAPI 8C1-siRNA-IMP-a2-a4 V2.00	0	6. MT IMPa2 C-A488 C-A546_c_TileScan_001 (Stage 3 of 9)	00-GCfcYVQdf3w4Who4icaysf
0	um^3	Cell	0.000	1.000	Vesicles Paraspeckle	487	3	ALL-CTRLS C-A488 C-A546 DAPI 8C1-siRNA-IMP-a2-a4 V2.00	0	6. MT IMPa2 C-A488 C-A546_c_TileScan_001 (Stage 3 of 9)	00-GCfcYVQdf3w4Who4icaysf
0	um^3	Cell	0.000	1.000	Vesicles Paraspeckle	488	4	ALL-CTRLS C-A488 C-A546 DAPI 8C1-siRNA-IMP-a2-a4 V2.00	0	6. MT IMPa2 C-A488 C-A546_c_TileScan_001 (Stage 3 of 9)	00-GCfcYVQdf3w4Who4icaysf
0	um^3	Cell	0.000	1.000	Vesicles Paraspeckle	489	5	ALL-CTRLS C-A488 C-A546 DAPI 8C1-siRNA-IMP-a2-a4 V2.00	0	6. MT IMPa2 C-A488 C-A546_c_TileScan_001 (Stage 3 of 9)	00-GCfcYVQdf3w4Who4icaysf
0	um^3	Cell	0.000	1.000	Vesicles Paraspeckle	490	6	ALL-CTRLS C-A488 C-A546 DAPI 8C1-siRNA-IMP-a2-a4 V2.00	0	6. MT IMPa2 C-A488 C-A546_c_TileScan_001 (Stage 3 of 9)	00-GCfcYVQdf3w4Who4icaysf
0	um^3	Cell	0.000	1.000	Vesicles Paraspeckle	491	7	ALL-CTRLS C-A488 C-A546 DAPI 8C1-siRNA-IMP-a2-a4 V2.00	0	6. MT IMPa2 C-A488 C-A546_c_TileScan_001 (Stage 3 of 9)	00-GCfcYVQdf3w4Who4icaysf
0	um^3	Cell	0.000	1.000	Vesicles Paraspeckle	492	8	ALL-CTRLS C-A488 C-A546 DAPI 8C1-siRNA-IMP-a2-a4 V2.00	0	6. MT IMPa2 C-A488 C-A546_c_TileScan_001 (Stage 3 of 9)	00-GCfcYVQdf3w4Who4icaysf
0	um^3	Cell	0.000	1.000	Vesicles Paraspeckle	493	9	ALL-CTRLS C-A488 C-A546 DAPI 8C1-siRNA-IMP-a2-a4 V2.00	0	6. MT IMPa2 C-A488 C-A546_c_TileScan_001 (Stage 3 of 9)	00-GCfcYVQdf3w4Who4icaysf
0	um^3	Cell	0.000	1.000	Vesicles Paraspeckle	494	10	ALL-CTRLS C-A488 C-A546 DAPI 8C1-siRNA-IMP-a2-a4 V2.00	0	6. MT IMPa2 C-A488 C-A546_c_TileScan_001 (Stage 3 of 9)	00-GCfcYVQdf3w4Who4icaysf
0	um^3	Cell	0.000	1.000	Vesicles Paraspeckle	495	11	ALL-CTRLS C-A488 C-A546 DAPI 8C1-siRNA-IMP-a2-a4 V2.00	0	6. MT IMPa2 C-A488 C-A546_c_TileScan_001 (Stage 3 of 9)	00-GCfcYVQdf3w4Who4icaysf
0	um^3	Cell	0.000	1.000	Vesicles Paraspeckle	496	12	ALL-CTRLS C-A488 C-A546 DAPI 8C1-siRNA-IMP-a2-a4 V2.00	0	6. MT IMPa2 C-A488 C-A546_c_TileScan_001 (Stage 3 of 9)	00-GCfcYVQdf3w4Who4icaysf
0	um^3	Cell	0.000	1.000	Vesicles Paraspeckle	497	13	ALL-CTRLS C-A488 C-A546 DAPI 8C1-siRNA-IMP-a2-a4 V2.00	0	6. MT IMPa2 C-A488 C-A546_c_TileScan_001 (Stage 3 of 9)	00-GCfcYVQdf3w4Who4icaysf
0	um^3	Cell	0.000	1.000	Vesicles Paraspeckle	498	14	ALL-CTRLS C-A488 C-A546 DAPI 8C1-siRNA-IMP-a2-a4 V2.00	0	6. MT IMPa2 C-A488 C-A546_c_TileScan_001 (Stage 3 of 9)	00-GCfcYVQdf3w4Who4icaysf
0	um^3	Cell	0.000	1.000	Vesicles Paraspeckle	499	15	ALL-CTRLS C-A488 C-A546 DAPI 8C1-siRNA-IMP-a2-a4 V2.00	0	6. MT IMPa2 C-A488 C-A546_c_TileScan_001 (Stage 3 of 9)	00-GCfcYVQdf3w4Who4icaysf
0	um^3	Cell	0.000	1.000	Vesicles Paraspeckle	500	0	ALL-CTRLS C-A488 C-A546 DAPI 8C1-siRNA-IMP-a2-a4 V2.00	0	6. MT IMPa2 C-A488 C-A546_d_TileScan_001 (Stage 4 of 9)	00-8VTNQCkbsVghEvzCjh8YNN
0	um^3	Cell	0.000	1.000	Vesicles Paraspeckle	501	1	ALL-CTRLS C-A488 C-A546 DAPI 8C1-siRNA-IMP-a2-a4 V2.00	0	6. MT IMPa2 C-A488 C-A546_d_TileScan_001 (Stage 4 of 9)	00-8VTNQCkbsVghEvzCjh8YNN
0	um^3	Cell	0.000	1.000	Vesicles Paraspeckle	502	2	ALL-CTRLS C-A488 C-A546 DAPI 8C1-siRNA-IMP-a2-a4 V2.00	0	6. MT IMPa2 C-A488 C-A546_d_TileScan_001 (Stage 4 of 9)	00-8VTNQCkbsVghEvzCjh8YNN
0	um^3	Cell	0.000	1.000	Vesicles Paraspeckle	503	3	ALL-CTRLS C-A488 C-A546 DAPI 8C1-siRNA-IMP-a2-a4 V2.00	0	6. MT IMPa2 C-A488 C-A546_d_TileScan_001 (Stage 4 of 9)	00-8VTNQCkbsVghEvzCjh8YNN
0	um^3	Cell	0.000	1.000	Vesicles Paraspeckle	504	4	ALL-CTRLS C-A488 C-A546 DAPI 8C1-siRNA-IMP-a2-a4 V2.00	0	6. MT IMPa2 C-A488 C-A546_d_TileScan_001 (Stage 4 of 9)	00-8VTNQCkbsVghEvzCjh8YNN
0	um^3	Cell	0.000	1.000	Vesicles Paraspeckle	505	5	ALL-CTRLS C-A488 C-A546 DAPI 8C1-siRNA-IMP-a2-a4 V2.00	0	6. MT IMPa2 C-A488 C-A546_d_TileScan_001 (Stage 4 of 9)	00-8VTNQCkbsVghEvzCjh8YNN
0	um^3	Cell	0.000	1.000	Vesicles Paraspeckle	506	6	ALL-CTRLS C-A488 C-A546 DAPI 8C1-siRNA-IMP-a2-a4 V2.00	0	6. MT IMPa2 C-A488 C-A546_d_TileScan_001 (Stage 4 of 9)	00-8VTNQCkbsVghEvzCjh8YNN
0	um^3	Cell	0.000	1.000	Vesicles Paraspeckle	507	7	ALL-CTRLS C-A488 C-A546 DAPI 8C1-siRNA-IMP-a2-a4 V2.00	0	6. MT IMPa2 C-A488 C-A546_d_TileScan_001 (Stage 4 of 9)	00-8VTNQCkbsVghEvzCjh8YNN
0	um^3	Cell	0.000	1.000	Vesicles Paraspeckle	508	8	ALL-CTRLS C-A488 C-A546 DAPI 8C1-siRNA-IMP-a2-a4 V2.00	0	6. MT IMPa2 C-A488 C-A546_d_TileScan_001 (Stage 4 of 9)	00-8VTNQCkbsVghEvzCjh8YNN
0	um^3	Cell	0.000	1.000	Vesicles Paraspeckle	509	9	ALL-CTRLS C-A488 C-A546 DAPI 8C1-siRNA-IMP-a2-a4 V2.00	0	6. MT IMPa2 C-A488 C-A546_d_TileScan_001 (Stage 4 of 9)	00-8VTNQCkbsVghEvzCjh8YNN
0	um^3	Cell	0.000	1.000	Vesicles Paraspeckle	510	10	ALL-CTRLS C-A488 C-A546 DAPI 8C1-siRNA-IMP-a2-a4 V2.00	0	6. MT IMPa2 C-A488 C-A546_d_TileScan_001 (Stage 4 of 9)	00-8VTNQCkbsVghEvzCjh8YNN
0	um^3	Cell	0.000	1.000	Vesicles Paraspeckle	511	11	ALL-CTRLS C-A488 C-A546 DAPI 8C1-siRNA-IMP-a2-a4 V2.00	0	6. MT IMPa2 C-A488 C-A546_d_TileScan_001 (Stage 4 of 9)	00-8VTNQCkbsVghEvzCjh8YNN
0	um^3	Cell	0.000	1.000	Vesicles Paraspeckle	512	12	ALL-CTRLS C-A488 C-A546 DAPI 8C1-siRNA-IMP-a2-a4 V2.00	0	6. MT IMPa2 C-A488 C-A546_d_TileScan_001 (Stage 4 of 9)	00-8VTNQCkbsVghEvzCjh8YNN
0	um^3	Cell	0.000	1.000	Vesicles Paraspeckle	513	13	ALL-CTRLS C-A488 C-A546 DAPI 8C1-siRNA-IMP-a2-a4 V2.00	0	6. MT IMPa2 C-A488 C-A546_d_TileScan_001 (Stage 4 of 9)	00-8VTNQCkbsVghEvzCjh8YNN
0	um^3	Cell	0.000	1.000	Vesicles Paraspeckle	514	14	ALL-CTRLS C-A488 C-A546 DAPI 8C1-siRNA-IMP-a2-a4 V2.00	0	6. MT IMPa2 C-A488 C-A546_d_TileScan_001 (Stage 4 of 9)	00-8VTNQCkbsVghEvzCjh8YNN
0	um^3	Cell	0.000	1.000	Vesicles Paraspeckle	515	15	ALL-CTRLS C-A488 C-A546 DAPI 8C1-siRNA-IMP-a2-a4 V2.00	0	6. MT IMPa2 C-A488 C-A546_d_TileScan_001 (Stage 4 of 9)	00-8VTNQCkbsVghEvzCjh8YNN
0	um^3	Cell	0.000	1.000	Vesicles Paraspeckle	516	16	ALL-CTRLS C-A488 C-A546 DAPI 8C1-siRNA-IMP-a2-a4 V2.00	0	6. MT IMPa2 C-A488 C-A546_d_TileScan_001 (Stage 4 of 9)	00-8VTNQCkbsVghEvzCjh8YNN
0	um^3	Cell	0.000	1.000	Vesicles Paraspeckle	517	17	ALL-CTRLS C-A488 C-A546 DAPI 8C1-siRNA-IMP-a2-a4 V2.00	0	6. MT IMPa2 C-A488 C-A546_d_TileScan_001 (Stage 4 of 9)	00-8VTNQCkbsVghEvzCjh8YNN
0	um^3	Cell	0.000	1.000	Vesicles Paraspeckle	518	18	ALL-CTRLS C-A488 C-A546 DAPI 8C1-siRNA-IMP-a2-a4 V2.00	0	6. MT IMPa2 C-A488 C-A546_d_TileScan_001 (Stage 4 of 9)	00-8VTNQCkbsVghEvzCjh8YNN
0	um^3	Cell	0.000	1.000	Vesicles Paraspeckle	519	0	ALL-CTRLS C-A488 C-A546 DAPI 8C1-siRNA-IMP-a2-a4 V2.00	0	6. MT IMPa2 C-A488 C-A546_e_TileScan_001 (Stage 5 of 9)	00-ySpiuR6VKWZK3wA3jQN6nd
0	um^3	Cell	0.000	1.000	Vesicles Paraspeckle	520	1	ALL-CTRLS C-A488 C-A546 DAPI 8C1-siRNA-IMP-a2-a4 V2.00	0	6. MT IMPa2 C-A488 C-A546_e_TileScan_001 (Stage 5 of 9)	00-ySpiuR6VKWZK3wA3jQN6nd
0	um^3	Cell	0.000	1.000	Vesicles Paraspeckle	521	2	ALL-CTRLS C-A488 C-A546 DAPI 8C1-siRNA-IMP-a2-a4 V2.00	0	6. MT IMPa2 C-A488 C-A546_e_TileScan_001 (Stage 5 of 9)	00-ySpiuR6VKWZK3wA3jQN6nd
0	um^3	Cell	0.000	1.000	Vesicles Paraspeckle	522	3	ALL-CTRLS C-A488 C-A546 DAPI 8C1-siRNA-IMP-a2-a4 V2.00	0	6. MT IMPa2 C-A488 C-A546_e_TileScan_001 (Stage 5 of 9)	00-ySpiuR6VKWZK3wA3jQN6nd
0	um^3	Cell	0.000	1.000	Vesicles Paraspeckle	523	4	ALL-CTRLS C-A488 C-A546 DAPI 8C1-siRNA-IMP-a2-a4 V2.00	0	6. MT IMPa2 C-A488 C-A546_e_TileScan_001 (Stage 5 of 9)	00-ySpiuR6VKWZK3wA3jQN6nd
0	um^3	Cell	0.000	1.000	Vesicles Paraspeckle	524	5	ALL-CTRLS C-A488 C-A546 DAPI 8C1-siRNA-IMP-a2-a4 V2.00	0	6. MT IMPa2 C-A488 C-A546_e_TileScan_001 (Stage 5 of 9)	00-ySpiuR6VKWZK3wA3jQN6nd
0	um^3	Cell	0.000	1.000	Vesicles Paraspeckle	525	6	ALL-CTRLS C-A488 C-A546 DAPI 8C1-siRNA-IMP-a2-a4 V2.00	0	6. MT IMPa2 C-A488 C-A546_e_TileScan_001 (Stage 5 of 9)	00-ySpiuR6VKWZK3wA3jQN6nd
0	um^3	Cell	0.000	1.000	Vesicles Paraspeckle	526	7	ALL-CTRLS C-A488 C-A546 DAPI 8C1-siRNA-IMP-a2-a4 V2.00	0	6. MT IMPa2 C-A488 C-A546_e_TileScan_001 (Stage 5 of 9)	00-ySpiuR6VKWZK3wA3jQN6nd
0	um^3	Cell	0.000	1.000	Vesicles Paraspeckle	527	8	ALL-CTRLS C-A488 C-A546 DAPI 8C1-siRNA-IMP-a2-a4 V2.00	0	6. MT IMPa2 C-A488 C-A546_e_TileScan_001 (Stage 5 of 9)	00-ySpiuR6VKWZK3wA3jQN6nd
0	um^3	Cell	0.000	1.000	Vesicles Paraspeckle	528	9	ALL-CTRLS C-A488 C-A546 DAPI 8C1-siRNA-IMP-a2-a4 V2.00	0	6. MT IMPa2 C-A488 C-A546_e_TileScan_001 (Stage 5 of 9)	00-ySpiuR6VKWZK3wA3jQN6nd
0	um^3	Cell	0.000	1.000	Vesicles Paraspeckle	529	10	ALL-CTRLS C-A488 C-A546 DAPI 8C1-siRNA-IMP-a2-a4 V2.00	0	6. MT IMPa2 C-A488 C-A546_e_TileScan_001 (Stage 5 of 9)	00-ySpiuR6VKWZK3wA3jQN6nd
0	um^3	Cell	0.000	1.000	Vesicles Paraspeckle	530	11	ALL-CTRLS C-A488 C-A546 DAPI 8C1-siRNA-IMP-a2-a4 V2.00	0	6. MT IMPa2 C-A488 C-A546_e_TileScan_001 (Stage 5 of 9)	00-ySpiuR6VKWZK3wA3jQN6nd
0	um^3	Cell	0.000	1.000	Vesicles Paraspeckle	531	12	ALL-CTRLS C-A488 C-A546 DAPI 8C1-siRNA-IMP-a2-a4 V2.00	0	6. MT IMPa2 C-A488 C-A546_e_TileScan_001 (Stage 5 of 9)	00-ySpiuR6VKWZK3wA3jQN6nd
0	um^3	Cell	0.000	1.000	Vesicles Paraspeckle	532	13	ALL-CTRLS C-A488 C-A546 DAPI 8C1-siRNA-IMP-a2-a4 V2.00	0	6. MT IMPa2 C-A488 C-A546_e_TileScan_001 (Stage 5 of 9)	00-ySpiuR6VKWZK3wA3jQN6nd
0	um^3	Cell	0.000	1.000	Vesicles Paraspeckle	533	14	ALL-CTRLS C-A488 C-A546 DAPI 8C1-siRNA-IMP-a2-a4 V2.00	0	6. MT IMPa2 C-A488 C-A546_e_TileScan_001 (Stage 5 of 9)	00-ySpiuR6VKWZK3wA3jQN6nd
0	um^3	Cell	0.000	1.000	Vesicles Paraspeckle	534	15	ALL-CTRLS C-A488 C-A546 DAPI 8C1-siRNA-IMP-a2-a4 V2.00	0	6. MT IMPa2 C-A488 C-A546_e_TileScan_001 (Stage 5 of 9)	00-ySpiuR6VKWZK3wA3jQN6nd
0	um^3	Cell	0.000	1.000	Vesicles Paraspeckle	535	16	ALL-CTRLS C-A488 C-A546 DAPI 8C1-siRNA-IMP-a2-a4 V2.00	0	6. MT IMPa2 C-A488 C-A546_e_TileScan_001 (Stage 5 of 9)	00-ySpiuR6VKWZK3wA3jQN6nd
0	um^3	Cell	0.000	1.000	Vesicles Paraspeckle	536	0	ALL-CTRLS C-A488 C-A546 DAPI 8C1-siRNA-IMP-a2-a4 V2.00	0	6. MT IMPa2 C-A488 C-A546_f_TileScan_001 (Stage 6 of 9)	00-D9nMqbxuGaJp5F7BW8vBMg
0	um^3	Cell	0.000	1.000	Vesicles Paraspeckle	537	1	ALL-CTRLS C-A488 C-A546 DAPI 8C1-siRNA-IMP-a2-a4 V2.00	0	6. MT IMPa2 C-A488 C-A546_f_TileScan_001 (Stage 6 of 9)	00-D9nMqbxuGaJp5F7BW8vBMg
0	um^3	Cell	0.000	1.000	Vesicles Paraspeckle	538	2	ALL-CTRLS C-A488 C-A546 DAPI 8C1-siRNA-IMP-a2-a4 V2.00	0	6. MT IMPa2 C-A488 C-A546_f_TileScan_001 (Stage 6 of 9)	00-D9nMqbxuGaJp5F7BW8vBMg
0	um^3	Cell	0.000	1.000	Vesicles Paraspeckle	539	3	ALL-CTRLS C-A488 C-A546 DAPI 8C1-siRNA-IMP-a2-a4 V2.00	0	6. MT IMPa2 C-A488 C-A546_f_TileScan_001 (Stage 6 of 9)	00-D9nMqbxuGaJp5F7BW8vBMg
0	um^3	Cell	0.000	1.000	Vesicles Paraspeckle	540	4	ALL-CTRLS C-A488 C-A546 DAPI 8C1-siRNA-IMP-a2-a4 V2.00	0	6. MT IMPa2 C-A488 C-A546_f_TileScan_001 (Stage 6 of 9)	00-D9nMqbxuGaJp5F7BW8vBMg
0	um^3	Cell	0.000	1.000	Vesicles Paraspeckle	541	5	ALL-CTRLS C-A488 C-A546 DAPI 8C1-siRNA-IMP-a2-a4 V2.00	0	6. MT IMPa2 C-A488 C-A546_f_TileScan_001 (Stage 6 of 9)	00-D9nMqbxuGaJp5F7BW8vBMg
0	um^3	Cell	0.000	1.000	Vesicles Paraspeckle	542	6	ALL-CTRLS C-A488 C-A546 DAPI 8C1-siRNA-IMP-a2-a4 V2.00	0	6. MT IMPa2 C-A488 C-A546_f_TileScan_001 (Stage 6 of 9)	00-D9nMqbxuGaJp5F7BW8vBMg
0	um^3	Cell	0.000	1.000	Vesicles Paraspeckle	543	7	ALL-CTRLS C-A488 C-A546 DAPI 8C1-siRNA-IMP-a2-a4 V2.00	0	6. MT IMPa2 C-A488 C-A546_f_TileScan_001 (Stage 6 of 9)	00-D9nMqbxuGaJp5F7BW8vBMg
0	um^3	Cell	0.000	1.000	Vesicles Paraspeckle	544	8	ALL-CTRLS C-A488 C-A546 DAPI 8C1-siRNA-IMP-a2-a4 V2.00	0	6. MT IMPa2 C-A488 C-A546_f_TileScan_001 (Stage 6 of 9)	00-D9nMqbxuGaJp5F7BW8vBMg
0	um^3	Cell	0.000	1.000	Vesicles Paraspeckle	545	9	ALL-CTRLS C-A488 C-A546 DAPI 8C1-siRNA-IMP-a2-a4 V2.00	0	6. MT IMPa2 C-A488 C-A546_f_TileScan_001 (Stage 6 of 9)	00-D9nMqbxuGaJp5F7BW8vBMg
0	um^3	Cell	0.000	1.000	Vesicles Paraspeckle	546	10	ALL-CTRLS C-A488 C-A546 DAPI 8C1-siRNA-IMP-a2-a4 V2.00	0	6. MT IMPa2 C-A488 C-A546_f_TileScan_001 (Stage 6 of 9)	00-D9nMqbxuGaJp5F7BW8vBMg
0	um^3	Cell	0.000	1.000	Vesicles Paraspeckle	547	11	ALL-CTRLS C-A488 C-A546 DAPI 8C1-siRNA-IMP-a2-a4 V2.00	0	6. MT IMPa2 C-A488 C-A546_f_TileScan_001 (Stage 6 of 9)	00-D9nMqbxuGaJp5F7BW8vBMg
0	um^3	Cell	0.000	1.000	Vesicles Paraspeckle	548	12	ALL-CTRLS C-A488 C-A546 DAPI 8C1-siRNA-IMP-a2-a4 V2.00	0	6. MT IMPa2 C-A488 C-A546_f_TileScan_001 (Stage 6 of 9)	00-D9nMqbxuGaJp5F7BW8vBMg
0	um^3	Cell	0.000	1.000	Vesicles Paraspeckle	549	0	ALL-CTRLS C-A488 C-A546 DAPI 8C1-siRNA-IMP-a2-a4 V2.00	0	6. MT IMPa2 C-A488 C-A546_g_TileScan_001 (Stage 7 of 9)	00-xyqUJLcyzPY5V2V6uxKDYe
0	um^3	Cell	0.000	1.000	Vesicles Paraspeckle	550	1	ALL-CTRLS C-A488 C-A546 DAPI 8C1-siRNA-IMP-a2-a4 V2.00	0	6. MT IMPa2 C-A488 C-A546_g_TileScan_001 (Stage 7 of 9)	00-xyqUJLcyzPY5V2V6uxKDYe
0	um^3	Cell	0.000	1.000	Vesicles Paraspeckle	551	2	ALL-CTRLS C-A488 C-A546 DAPI 8C1-siRNA-IMP-a2-a4 V2.00	0	6. MT IMPa2 C-A488 C-A546_g_TileScan_001 (Stage 7 of 9)	00-xyqUJLcyzPY5V2V6uxKDYe
0	um^3	Cell	0.000	1.000	Vesicles Paraspeckle	552	3	ALL-CTRLS C-A488 C-A546 DAPI 8C1-siRNA-IMP-a2-a4 V2.00	0	6. MT IMPa2 C-A488 C-A546_g_TileScan_001 (Stage 7 of 9)	00-xyqUJLcyzPY5V2V6uxKDYe
0	um^3	Cell	0.000	1.000	Vesicles Paraspeckle	553	4	ALL-CTRLS C-A488 C-A546 DAPI 8C1-siRNA-IMP-a2-a4 V2.00	0	6. MT IMPa2 C-A488 C-A546_g_TileScan_001 (Stage 7 of 9)	00-xyqUJLcyzPY5V2V6uxKDYe
0	um^3	Cell	0.000	1.000	Vesicles Paraspeckle	554	5	ALL-CTRLS C-A488 C-A546 DAPI 8C1-siRNA-IMP-a2-a4 V2.00	0	6. MT IMPa2 C-A488 C-A546_g_TileScan_001 (Stage 7 of 9)	00-xyqUJLcyzPY5V2V6uxKDYe
0	um^3	Cell	0.000	1.000	Vesicles Paraspeckle	555	6	ALL-CTRLS C-A488 C-A546 DAPI 8C1-siRNA-IMP-a2-a4 V2.00	0	6. MT IMPa2 C-A488 C-A546_g_TileScan_001 (Stage 7 of 9)	00-xyqUJLcyzPY5V2V6uxKDYe
0	um^3	Cell	0.000	1.000	Vesicles Paraspeckle	556	7	ALL-CTRLS C-A488 C-A546 DAPI 8C1-siRNA-IMP-a2-a4 V2.00	0	6. MT IMPa2 C-A488 C-A546_g_TileScan_001 (Stage 7 of 9)	00-xyqUJLcyzPY5V2V6uxKDYe
0	um^3	Cell	0.000	1.000	Vesicles Paraspeckle	557	8	ALL-CTRLS C-A488 C-A546 DAPI 8C1-siRNA-IMP-a2-a4 V2.00	0	6. MT IMPa2 C-A488 C-A546_g_TileScan_001 (Stage 7 of 9)	00-xyqUJLcyzPY5V2V6uxKDYe
0	um^3	Cell	0.000	1.000	Vesicles Paraspeckle	558	9	ALL-CTRLS C-A488 C-A546 DAPI 8C1-siRNA-IMP-a2-a4 V2.00	0	6. MT IMPa2 C-A488 C-A546_g_TileScan_001 (Stage 7 of 9)	00-xyqUJLcyzPY5V2V6uxKDYe
0	um^3	Cell	0.000	1.000	Vesicles Paraspeckle	559	10	ALL-CTRLS C-A488 C-A546 DAPI 8C1-siRNA-IMP-a2-a4 V2.00	0	6. MT IMPa2 C-A488 C-A546_g_TileScan_001 (Stage 7 of 9)	00-xyqUJLcyzPY5V2V6uxKDYe
0	um^3	Cell	0.000	1.000	Vesicles Paraspeckle	560	11	ALL-CTRLS C-A488 C-A546 DAPI 8C1-siRNA-IMP-a2-a4 V2.00	0	6. MT IMPa2 C-A488 C-A546_g_TileScan_001 (Stage 7 of 9)	00-xyqUJLcyzPY5V2V6uxKDYe
0	um^3	Cell	0.000	1.000	Vesicles Paraspeckle	561	12	ALL-CTRLS C-A488 C-A546 DAPI 8C1-siRNA-IMP-a2-a4 V2.00	0	6. MT IMPa2 C-A488 C-A546_g_TileScan_001 (Stage 7 of 9)	00-xyqUJLcyzPY5V2V6uxKDYe
0	um^3	Cell	0.000	1.000	Vesicles Paraspeckle	562	13	ALL-CTRLS C-A488 C-A546 DAPI 8C1-siRNA-IMP-a2-a4 V2.00	0	6. MT IMPa2 C-A488 C-A546_g_TileScan_001 (Stage 7 of 9)	00-xyqUJLcyzPY5V2V6uxKDYe
0	um^3	Cell	0.000	1.000	Vesicles Paraspeckle	563	14	ALL-CTRLS C-A488 C-A546 DAPI 8C1-siRNA-IMP-a2-a4 V2.00	0	6. MT IMPa2 C-A488 C-A546_g_TileScan_001 (Stage 7 of 9)	00-xyqUJLcyzPY5V2V6uxKDYe
0	um^3	Cell	0.000	1.000	Vesicles Paraspeckle	564	15	ALL-CTRLS C-A488 C-A546 DAPI 8C1-siRNA-IMP-a2-a4 V2.00	0	6. MT IMPa2 C-A488 C-A546_g_TileScan_001 (Stage 7 of 9)	00-xyqUJLcyzPY5V2V6uxKDYe
0	um^3	Cell	0.000	1.000	Vesicles Paraspeckle	565	16	ALL-CTRLS C-A488 C-A546 DAPI 8C1-siRNA-IMP-a2-a4 V2.00	0	6. MT IMPa2 C-A488 C-A546_g_TileScan_001 (Stage 7 of 9)	00-xyqUJLcyzPY5V2V6uxKDYe
0	um^3	Cell	0.000	1.000	Vesicles Paraspeckle	566	0	ALL-CTRLS C-A488 C-A546 DAPI 8C1-siRNA-IMP-a2-a4 V2.00	0	6. MT IMPa2 C-A488 C-A546_h_TileScan_001 (Stage 8 of 9)	00-YGaFGQvqXjDJ2BomhdMXf6
0	um^3	Cell	0.000	1.000	Vesicles Paraspeckle	567	1	ALL-CTRLS C-A488 C-A546 DAPI 8C1-siRNA-IMP-a2-a4 V2.00	0	6. MT IMPa2 C-A488 C-A546_h_TileScan_001 (Stage 8 of 9)	00-YGaFGQvqXjDJ2BomhdMXf6
0	um^3	Cell	0.000	1.000	Vesicles Paraspeckle	568	2	ALL-CTRLS C-A488 C-A546 DAPI 8C1-siRNA-IMP-a2-a4 V2.00	0	6. MT IMPa2 C-A488 C-A546_h_TileScan_001 (Stage 8 of 9)	00-YGaFGQvqXjDJ2BomhdMXf6
0	um^3	Cell	0.000	1.000	Vesicles Paraspeckle	569	3	ALL-CTRLS C-A488 C-A546 DAPI 8C1-siRNA-IMP-a2-a4 V2.00	0	6. MT IMPa2 C-A488 C-A546_h_TileScan_001 (Stage 8 of 9)	00-YGaFGQvqXjDJ2BomhdMXf6
0	um^3	Cell	0.000	1.000	Vesicles Paraspeckle	570	4	ALL-CTRLS C-A488 C-A546 DAPI 8C1-siRNA-IMP-a2-a4 V2.00	0	6. MT IMPa2 C-A488 C-A546_h_TileScan_001 (Stage 8 of 9)	00-YGaFGQvqXjDJ2BomhdMXf6
0	um^3	Cell	0.000	1.000	Vesicles Paraspeckle	571	0	ALL-CTRLS C-A488 C-A546 DAPI 8C1-siRNA-IMP-a2-a4 V2.00	0	6. MT IMPa2 C-A488 C-A546_i_TileScan_001 (Stage 9 of 9)	00-3bgAEqiYm5C8AQb3vdciwP
0	um^3	Cell	0.000	1.000	Vesicles Paraspeckle	572	1	ALL-CTRLS C-A488 C-A546 DAPI 8C1-siRNA-IMP-a2-a4 V2.00	0	6. MT IMPa2 C-A488 C-A546_i_TileScan_001 (Stage 9 of 9)	00-3bgAEqiYm5C8AQb3vdciwP
0	um^3	Cell	0.000	1.000	Vesicles Paraspeckle	573	2	ALL-CTRLS C-A488 C-A546 DAPI 8C1-siRNA-IMP-a2-a4 V2.00	0	6. MT IMPa2 C-A488 C-A546_i_TileScan_001 (Stage 9 of 9)	00-3bgAEqiYm5C8AQb3vdciwP
0	um^3	Cell	0.000	1.000	Vesicles Paraspeckle	574	3	ALL-CTRLS C-A488 C-A546 DAPI 8C1-siRNA-IMP-a2-a4 V2.00	0	6. MT IMPa2 C-A488 C-A546_i_TileScan_001 (Stage 9 of 9)	00-3bgAEqiYm5C8AQb3vdciwP
0	um^3	Cell	0.000	1.000	Vesicles Paraspeckle	575	4	ALL-CTRLS C-A488 C-A546 DAPI 8C1-siRNA-IMP-a2-a4 V2.00	0	6. MT IMPa2 C-A488 C-A546_i_TileScan_001 (Stage 9 of 9)	00-3bgAEqiYm5C8AQb3vdciwP
0	um^3	Cell	0.000	1.000	Vesicles Paraspeckle	576	0	ALL-CTRLS C-A488 C-A546 DAPI 8C1-siRNA-IMP-a2-a4 V2.00	0	9. siRNA-IMPa2-10 C-A488 DAPI C-A546_a_TileScan_001 (Stage 1 of 9)	00-JwpMU4KEQ6Enfe6ATnRkyj
0	um^3	Cell	0.000	1.000	Vesicles Paraspeckle	577	1	ALL-CTRLS C-A488 C-A546 DAPI 8C1-siRNA-IMP-a2-a4 V2.00	0	9. siRNA-IMPa2-10 C-A488 DAPI C-A546_a_TileScan_001 (Stage 1 of 9)	00-JwpMU4KEQ6Enfe6ATnRkyj
0	um^3	Cell	0.000	1.000	Vesicles Paraspeckle	578	2	ALL-CTRLS C-A488 C-A546 DAPI 8C1-siRNA-IMP-a2-a4 V2.00	0	9. siRNA-IMPa2-10 C-A488 DAPI C-A546_a_TileScan_001 (Stage 1 of 9)	00-JwpMU4KEQ6Enfe6ATnRkyj
0	um^3	Cell	0.000	1.000	Vesicles Paraspeckle	579	3	ALL-CTRLS C-A488 C-A546 DAPI 8C1-siRNA-IMP-a2-a4 V2.00	0	9. siRNA-IMPa2-10 C-A488 DAPI C-A546_a_TileScan_001 (Stage 1 of 9)	00-JwpMU4KEQ6Enfe6ATnRkyj
0	um^3	Cell	0.000	1.000	Vesicles Paraspeckle	580	4	ALL-CTRLS C-A488 C-A546 DAPI 8C1-siRNA-IMP-a2-a4 V2.00	0	9. siRNA-IMPa2-10 C-A488 DAPI C-A546_a_TileScan_001 (Stage 1 of 9)	00-JwpMU4KEQ6Enfe6ATnRkyj
0	um^3	Cell	0.000	1.000	Vesicles Paraspeckle	581	5	ALL-CTRLS C-A488 C-A546 DAPI 8C1-siRNA-IMP-a2-a4 V2.00	0	9. siRNA-IMPa2-10 C-A488 DAPI C-A546_a_TileScan_001 (Stage 1 of 9)	00-JwpMU4KEQ6Enfe6ATnRkyj
0	um^3	Cell	0.000	1.000	Vesicles Paraspeckle	582	6	ALL-CTRLS C-A488 C-A546 DAPI 8C1-siRNA-IMP-a2-a4 V2.00	0	9. siRNA-IMPa2-10 C-A488 DAPI C-A546_a_TileScan_001 (Stage 1 of 9)	00-JwpMU4KEQ6Enfe6ATnRkyj
0	um^3	Cell	0.000	1.000	Vesicles Paraspeckle	583	7	ALL-CTRLS C-A488 C-A546 DAPI 8C1-siRNA-IMP-a2-a4 V2.00	0	9. siRNA-IMPa2-10 C-A488 DAPI C-A546_a_TileScan_001 (Stage 1 of 9)	00-JwpMU4KEQ6Enfe6ATnRkyj
0	um^3	Cell	0.000	1.000	Vesicles Paraspeckle	584	8	ALL-CTRLS C-A488 C-A546 DAPI 8C1-siRNA-IMP-a2-a4 V2.00	0	9. siRNA-IMPa2-10 C-A488 DAPI C-A546_a_TileScan_001 (Stage 1 of 9)	00-JwpMU4KEQ6Enfe6ATnRkyj
0	um^3	Cell	0.000	1.000	Vesicles Paraspeckle	585	9	ALL-CTRLS C-A488 C-A546 DAPI 8C1-siRNA-IMP-a2-a4 V2.00	0	9. siRNA-IMPa2-10 C-A488 DAPI C-A546_a_TileScan_001 (Stage 1 of 9)	00-JwpMU4KEQ6Enfe6ATnRkyj
0	um^3	Cell	0.000	1.000	Vesicles Paraspeckle	586	10	ALL-CTRLS C-A488 C-A546 DAPI 8C1-siRNA-IMP-a2-a4 V2.00	0	9. siRNA-IMPa2-10 C-A488 DAPI C-A546_a_TileScan_001 (Stage 1 of 9)	00-JwpMU4KEQ6Enfe6ATnRkyj
0	um^3	Cell	0.000	1.000	Vesicles Paraspeckle	587	11	ALL-CTRLS C-A488 C-A546 DAPI 8C1-siRNA-IMP-a2-a4 V2.00	0	9. siRNA-IMPa2-10 C-A488 DAPI C-A546_a_TileScan_001 (Stage 1 of 9)	00-JwpMU4KEQ6Enfe6ATnRkyj
0	um^3	Cell	0.000	1.000	Vesicles Paraspeckle	588	12	ALL-CTRLS C-A488 C-A546 DAPI 8C1-siRNA-IMP-a2-a4 V2.00	0	9. siRNA-IMPa2-10 C-A488 DAPI C-A546_a_TileScan_001 (Stage 1 of 9)	00-JwpMU4KEQ6Enfe6ATnRkyj
0	um^3	Cell	0.000	1.000	Vesicles Paraspeckle	589	13	ALL-CTRLS C-A488 C-A546 DAPI 8C1-siRNA-IMP-a2-a4 V2.00	0	9. siRNA-IMPa2-10 C-A488 DAPI C-A546_a_TileScan_001 (Stage 1 of 9)	00-JwpMU4KEQ6Enfe6ATnRkyj
0	um^3	Cell	0.000	1.000	Vesicles Paraspeckle	590	14	ALL-CTRLS C-A488 C-A546 DAPI 8C1-siRNA-IMP-a2-a4 V2.00	0	9. siRNA-IMPa2-10 C-A488 DAPI C-A546_a_TileScan_001 (Stage 1 of 9)	00-JwpMU4KEQ6Enfe6ATnRkyj
0	um^3	Cell	0.000	1.000	Vesicles Paraspeckle	591	0	ALL-CTRLS C-A488 C-A546 DAPI 8C1-siRNA-IMP-a2-a4 V2.00	0	9. siRNA-IMPa2-10 C-A488 DAPI C-A546_b_TileScan_001 (Stage 2 of 9)	00-3fmEjNDvHvqseEvwrgZFrX
0	um^3	Cell	0.000	1.000	Vesicles Paraspeckle	592	1	ALL-CTRLS C-A488 C-A546 DAPI 8C1-siRNA-IMP-a2-a4 V2.00	0	9. siRNA-IMPa2-10 C-A488 DAPI C-A546_b_TileScan_001 (Stage 2 of 9)	00-3fmEjNDvHvqseEvwrgZFrX
0	um^3	Cell	0.000	1.000	Vesicles Paraspeckle	593	2	ALL-CTRLS C-A488 C-A546 DAPI 8C1-siRNA-IMP-a2-a4 V2.00	0	9. siRNA-IMPa2-10 C-A488 DAPI C-A546_b_TileScan_001 (Stage 2 of 9)	00-3fmEjNDvHvqseEvwrgZFrX
0	um^3	Cell	0.000	1.000	Vesicles Paraspeckle	594	3	ALL-CTRLS C-A488 C-A546 DAPI 8C1-siRNA-IMP-a2-a4 V2.00	0	9. siRNA-IMPa2-10 C-A488 DAPI C-A546_b_TileScan_001 (Stage 2 of 9)	00-3fmEjNDvHvqseEvwrgZFrX
0	um^3	Cell	0.000	1.000	Vesicles Paraspeckle	595	4	ALL-CTRLS C-A488 C-A546 DAPI 8C1-siRNA-IMP-a2-a4 V2.00	0	9. siRNA-IMPa2-10 C-A488 DAPI C-A546_b_TileScan_001 (Stage 2 of 9)	00-3fmEjNDvHvqseEvwrgZFrX
0	um^3	Cell	0.000	1.000	Vesicles Paraspeckle	596	5	ALL-CTRLS C-A488 C-A546 DAPI 8C1-siRNA-IMP-a2-a4 V2.00	0	9. siRNA-IMPa2-10 C-A488 DAPI C-A546_b_TileScan_001 (Stage 2 of 9)	00-3fmEjNDvHvqseEvwrgZFrX
0	um^3	Cell	0.000	1.000	Vesicles Paraspeckle	597	6	ALL-CTRLS C-A488 C-A546 DAPI 8C1-siRNA-IMP-a2-a4 V2.00	0	9. siRNA-IMPa2-10 C-A488 DAPI C-A546_b_TileScan_001 (Stage 2 of 9)	00-3fmEjNDvHvqseEvwrgZFrX
0	um^3	Cell	0.000	1.000	Vesicles Paraspeckle	598	7	ALL-CTRLS C-A488 C-A546 DAPI 8C1-siRNA-IMP-a2-a4 V2.00	0	9. siRNA-IMPa2-10 C-A488 DAPI C-A546_b_TileScan_001 (Stage 2 of 9)	00-3fmEjNDvHvqseEvwrgZFrX
0	um^3	Cell	0.000	1.000	Vesicles Paraspeckle	599	8	ALL-CTRLS C-A488 C-A546 DAPI 8C1-siRNA-IMP-a2-a4 V2.00	0	9. siRNA-IMPa2-10 C-A488 DAPI C-A546_b_TileScan_001 (Stage 2 of 9)	00-3fmEjNDvHvqseEvwrgZFrX
0	um^3	Cell	0.000	1.000	Vesicles Paraspeckle	600	9	ALL-CTRLS C-A488 C-A546 DAPI 8C1-siRNA-IMP-a2-a4 V2.00	0	9. siRNA-IMPa2-10 C-A488 DAPI C-A546_b_TileScan_001 (Stage 2 of 9)	00-3fmEjNDvHvqseEvwrgZFrX
0	um^3	Cell	0.000	1.000	Vesicles Paraspeckle	601	10	ALL-CTRLS C-A488 C-A546 DAPI 8C1-siRNA-IMP-a2-a4 V2.00	0	9. siRNA-IMPa2-10 C-A488 DAPI C-A546_b_TileScan_001 (Stage 2 of 9)	00-3fmEjNDvHvqseEvwrgZFrX
0	um^3	Cell	0.000	1.000	Vesicles Paraspeckle	602	11	ALL-CTRLS C-A488 C-A546 DAPI 8C1-siRNA-IMP-a2-a4 V2.00	0	9. siRNA-IMPa2-10 C-A488 DAPI C-A546_b_TileScan_001 (Stage 2 of 9)	00-3fmEjNDvHvqseEvwrgZFrX
0	um^3	Cell	0.000	1.000	Vesicles Paraspeckle	603	0	ALL-CTRLS C-A488 C-A546 DAPI 8C1-siRNA-IMP-a2-a4 V2.00	0	9. siRNA-IMPa2-10 C-A488 DAPI C-A546_c_TileScan_001 (Stage 3 of 9)	00-NhxGkMujVNGtpurP3LT9AU
0	um^3	Cell	0.000	1.000	Vesicles Paraspeckle	604	1	ALL-CTRLS C-A488 C-A546 DAPI 8C1-siRNA-IMP-a2-a4 V2.00	0	9. siRNA-IMPa2-10 C-A488 DAPI C-A546_c_TileScan_001 (Stage 3 of 9)	00-NhxGkMujVNGtpurP3LT9AU
0	um^3	Cell	0.000	1.000	Vesicles Paraspeckle	605	2	ALL-CTRLS C-A488 C-A546 DAPI 8C1-siRNA-IMP-a2-a4 V2.00	0	9. siRNA-IMPa2-10 C-A488 DAPI C-A546_c_TileScan_001 (Stage 3 of 9)	00-NhxGkMujVNGtpurP3LT9AU
0	um^3	Cell	0.000	1.000	Vesicles Paraspeckle	606	3	ALL-CTRLS C-A488 C-A546 DAPI 8C1-siRNA-IMP-a2-a4 V2.00	0	9. siRNA-IMPa2-10 C-A488 DAPI C-A546_c_TileScan_001 (Stage 3 of 9)	00-NhxGkMujVNGtpurP3LT9AU
0	um^3	Cell	0.000	1.000	Vesicles Paraspeckle	607	4	ALL-CTRLS C-A488 C-A546 DAPI 8C1-siRNA-IMP-a2-a4 V2.00	0	9. siRNA-IMPa2-10 C-A488 DAPI C-A546_c_TileScan_001 (Stage 3 of 9)	00-NhxGkMujVNGtpurP3LT9AU
0	um^3	Cell	0.000	1.000	Vesicles Paraspeckle	608	5	ALL-CTRLS C-A488 C-A546 DAPI 8C1-siRNA-IMP-a2-a4 V2.00	0	9. siRNA-IMPa2-10 C-A488 DAPI C-A546_c_TileScan_001 (Stage 3 of 9)	00-NhxGkMujVNGtpurP3LT9AU
0	um^3	Cell	0.000	1.000	Vesicles Paraspeckle	609	6	ALL-CTRLS C-A488 C-A546 DAPI 8C1-siRNA-IMP-a2-a4 V2.00	0	9. siRNA-IMPa2-10 C-A488 DAPI C-A546_c_TileScan_001 (Stage 3 of 9)	00-NhxGkMujVNGtpurP3LT9AU
0	um^3	Cell	0.000	1.000	Vesicles Paraspeckle	610	7	ALL-CTRLS C-A488 C-A546 DAPI 8C1-siRNA-IMP-a2-a4 V2.00	0	9. siRNA-IMPa2-10 C-A488 DAPI C-A546_c_TileScan_001 (Stage 3 of 9)	00-NhxGkMujVNGtpurP3LT9AU
0	um^3	Cell	0.000	1.000	Vesicles Paraspeckle	611	8	ALL-CTRLS C-A488 C-A546 DAPI 8C1-siRNA-IMP-a2-a4 V2.00	0	9. siRNA-IMPa2-10 C-A488 DAPI C-A546_c_TileScan_001 (Stage 3 of 9)	00-NhxGkMujVNGtpurP3LT9AU
0	um^3	Cell	0.000	1.000	Vesicles Paraspeckle	612	9	ALL-CTRLS C-A488 C-A546 DAPI 8C1-siRNA-IMP-a2-a4 V2.00	0	9. siRNA-IMPa2-10 C-A488 DAPI C-A546_c_TileScan_001 (Stage 3 of 9)	00-NhxGkMujVNGtpurP3LT9AU
0	um^3	Cell	0.000	1.000	Vesicles Paraspeckle	613	0	ALL-CTRLS C-A488 C-A546 DAPI 8C1-siRNA-IMP-a2-a4 V2.00	0	9. siRNA-IMPa2-10 C-A488 DAPI C-A546_d_TileScan_001 (Stage 4 of 9)	00-WycEbbNPhsXY68xJJEwuqW
0	um^3	Cell	0.000	1.000	Vesicles Paraspeckle	614	1	ALL-CTRLS C-A488 C-A546 DAPI 8C1-siRNA-IMP-a2-a4 V2.00	0	9. siRNA-IMPa2-10 C-A488 DAPI C-A546_d_TileScan_001 (Stage 4 of 9)	00-WycEbbNPhsXY68xJJEwuqW
0	um^3	Cell	0.000	1.000	Vesicles Paraspeckle	615	0	ALL-CTRLS C-A488 C-A546 DAPI 8C1-siRNA-IMP-a2-a4 V2.00	0	9. siRNA-IMPa2-10 C-A488 DAPI C-A546_e_TileScan_001 (Stage 5 of 9)	00-fdSMtgL2Gn4m3EtidmffLd
0	um^3	Cell	0.000	1.000	Vesicles Paraspeckle	616	1	ALL-CTRLS C-A488 C-A546 DAPI 8C1-siRNA-IMP-a2-a4 V2.00	0	9. siRNA-IMPa2-10 C-A488 DAPI C-A546_e_TileScan_001 (Stage 5 of 9)	00-fdSMtgL2Gn4m3EtidmffLd
0	um^3	Cell	0.000	1.000	Vesicles Paraspeckle	617	2	ALL-CTRLS C-A488 C-A546 DAPI 8C1-siRNA-IMP-a2-a4 V2.00	0	9. siRNA-IMPa2-10 C-A488 DAPI C-A546_e_TileScan_001 (Stage 5 of 9)	00-fdSMtgL2Gn4m3EtidmffLd
0	um^3	Cell	0.000	1.000	Vesicles Paraspeckle	618	3	ALL-CTRLS C-A488 C-A546 DAPI 8C1-siRNA-IMP-a2-a4 V2.00	0	9. siRNA-IMPa2-10 C-A488 DAPI C-A546_e_TileScan_001 (Stage 5 of 9)	00-fdSMtgL2Gn4m3EtidmffLd
0	um^3	Cell	0.000	1.000	Vesicles Paraspeckle	619	4	ALL-CTRLS C-A488 C-A546 DAPI 8C1-siRNA-IMP-a2-a4 V2.00	0	9. siRNA-IMPa2-10 C-A488 DAPI C-A546_e_TileScan_001 (Stage 5 of 9)	00-fdSMtgL2Gn4m3EtidmffLd
0	um^3	Cell	0.000	1.000	Vesicles Paraspeckle	620	5	ALL-CTRLS C-A488 C-A546 DAPI 8C1-siRNA-IMP-a2-a4 V2.00	0	9. siRNA-IMPa2-10 C-A488 DAPI C-A546_e_TileScan_001 (Stage 5 of 9)	00-fdSMtgL2Gn4m3EtidmffLd
0	um^3	Cell	0.000	1.000	Vesicles Paraspeckle	621	6	ALL-CTRLS C-A488 C-A546 DAPI 8C1-siRNA-IMP-a2-a4 V2.00	0	9. siRNA-IMPa2-10 C-A488 DAPI C-A546_e_TileScan_001 (Stage 5 of 9)	00-fdSMtgL2Gn4m3EtidmffLd
0	um^3	Cell	0.000	1.000	Vesicles Paraspeckle	622	0	ALL-CTRLS C-A488 C-A546 DAPI 8C1-siRNA-IMP-a2-a4 V2.00	0	9. siRNA-IMPa2-10 C-A488 DAPI C-A546_f_TileScan_001 (Stage 6 of 9)	00-TWddJUshUs83dtWnkUN7jg
0	um^3	Cell	0.000	1.000	Vesicles Paraspeckle	623	1	ALL-CTRLS C-A488 C-A546 DAPI 8C1-siRNA-IMP-a2-a4 V2.00	0	9. siRNA-IMPa2-10 C-A488 DAPI C-A546_f_TileScan_001 (Stage 6 of 9)	00-TWddJUshUs83dtWnkUN7jg
0	um^3	Cell	0.000	1.000	Vesicles Paraspeckle	624	2	ALL-CTRLS C-A488 C-A546 DAPI 8C1-siRNA-IMP-a2-a4 V2.00	0	9. siRNA-IMPa2-10 C-A488 DAPI C-A546_f_TileScan_001 (Stage 6 of 9)	00-TWddJUshUs83dtWnkUN7jg
0	um^3	Cell	0.000	1.000	Vesicles Paraspeckle	625	3	ALL-CTRLS C-A488 C-A546 DAPI 8C1-siRNA-IMP-a2-a4 V2.00	0	9. siRNA-IMPa2-10 C-A488 DAPI C-A546_f_TileScan_001 (Stage 6 of 9)	00-TWddJUshUs83dtWnkUN7jg
0	um^3	Cell	0.000	1.000	Vesicles Paraspeckle	626	4	ALL-CTRLS C-A488 C-A546 DAPI 8C1-siRNA-IMP-a2-a4 V2.00	0	9. siRNA-IMPa2-10 C-A488 DAPI C-A546_f_TileScan_001 (Stage 6 of 9)	00-TWddJUshUs83dtWnkUN7jg
0	um^3	Cell	0.000	1.000	Vesicles Paraspeckle	627	5	ALL-CTRLS C-A488 C-A546 DAPI 8C1-siRNA-IMP-a2-a4 V2.00	0	9. siRNA-IMPa2-10 C-A488 DAPI C-A546_f_TileScan_001 (Stage 6 of 9)	00-TWddJUshUs83dtWnkUN7jg
0	um^3	Cell	0.000	1.000	Vesicles Paraspeckle	628	6	ALL-CTRLS C-A488 C-A546 DAPI 8C1-siRNA-IMP-a2-a4 V2.00	0	9. siRNA-IMPa2-10 C-A488 DAPI C-A546_f_TileScan_001 (Stage 6 of 9)	00-TWddJUshUs83dtWnkUN7jg
0	um^3	Cell	0.000	1.000	Vesicles Paraspeckle	629	7	ALL-CTRLS C-A488 C-A546 DAPI 8C1-siRNA-IMP-a2-a4 V2.00	0	9. siRNA-IMPa2-10 C-A488 DAPI C-A546_f_TileScan_001 (Stage 6 of 9)	00-TWddJUshUs83dtWnkUN7jg
0	um^3	Cell	0.000	1.000	Vesicles Paraspeckle	630	8	ALL-CTRLS C-A488 C-A546 DAPI 8C1-siRNA-IMP-a2-a4 V2.00	0	9. siRNA-IMPa2-10 C-A488 DAPI C-A546_f_TileScan_001 (Stage 6 of 9)	00-TWddJUshUs83dtWnkUN7jg
0	um^3	Cell	0.000	1.000	Vesicles Paraspeckle	631	9	ALL-CTRLS C-A488 C-A546 DAPI 8C1-siRNA-IMP-a2-a4 V2.00	0	9. siRNA-IMPa2-10 C-A488 DAPI C-A546_f_TileScan_001 (Stage 6 of 9)	00-TWddJUshUs83dtWnkUN7jg
0	um^3	Cell	0.000	1.000	Vesicles Paraspeckle	632	10	ALL-CTRLS C-A488 C-A546 DAPI 8C1-siRNA-IMP-a2-a4 V2.00	0	9. siRNA-IMPa2-10 C-A488 DAPI C-A546_f_TileScan_001 (Stage 6 of 9)	00-TWddJUshUs83dtWnkUN7jg
0	um^3	Cell	0.000	1.000	Vesicles Paraspeckle	633	0	ALL-CTRLS C-A488 C-A546 DAPI 8C1-siRNA-IMP-a2-a4 V2.00	0	9. siRNA-IMPa2-10 C-A488 DAPI C-A546_h_TileScan_001 (Stage 8 of 9)	00-TtN8exjFs7BzSVEJVrGJRA
0	um^3	Cell	0.000	1.000	Vesicles Paraspeckle	634	1	ALL-CTRLS C-A488 C-A546 DAPI 8C1-siRNA-IMP-a2-a4 V2.00	0	9. siRNA-IMPa2-10 C-A488 DAPI C-A546_h_TileScan_001 (Stage 8 of 9)	00-TtN8exjFs7BzSVEJVrGJRA
0	um^3	Cell	0.000	1.000	Vesicles Paraspeckle	635	2	ALL-CTRLS C-A488 C-A546 DAPI 8C1-siRNA-IMP-a2-a4 V2.00	0	9. siRNA-IMPa2-10 C-A488 DAPI C-A546_h_TileScan_001 (Stage 8 of 9)	00-TtN8exjFs7BzSVEJVrGJRA
0	um^3	Cell	0.000	1.000	Vesicles Paraspeckle	636	0	ALL-CTRLS C-A488 C-A546 DAPI 8C1-siRNA-IMP-a2-a4 V2.00	0	9. siRNA-IMPa2-10 C-A488 DAPI C-A546_i_TileScan_001 (Stage 9 of 9)	00-y4xXHT3Rtb6cQp7WJyg6B
0	um^3	Cell	0.000	1.000	Vesicles Paraspeckle	637	1	ALL-CTRLS C-A488 C-A546 DAPI 8C1-siRNA-IMP-a2-a4 V2.00	0	9. siRNA-IMPa2-10 C-A488 DAPI C-A546_i_TileScan_001 (Stage 9 of 9)	00-y4xXHT3Rtb6cQp7WJyg6B
0	um^3	Cell	0.000	1.000	Vesicles Paraspeckle	638	2	ALL-CTRLS C-A488 C-A546 DAPI 8C1-siRNA-IMP-a2-a4 V2.00	0	9. siRNA-IMPa2-10 C-A488 DAPI C-A546_i_TileScan_001 (Stage 9 of 9)	00-y4xXHT3Rtb6cQp7WJyg6B
0	um^3	Cell	0.000	1.000	Vesicles Paraspeckle	639	3	ALL-CTRLS C-A488 C-A546 DAPI 8C1-siRNA-IMP-a2-a4 V2.00	0	9. siRNA-IMPa2-10 C-A488 DAPI C-A546_i_TileScan_001 (Stage 9 of 9)	00-y4xXHT3Rtb6cQp7WJyg6B
0	um^3	Cell	0.000	1.000	Vesicles Paraspeckle	640	4	ALL-CTRLS C-A488 C-A546 DAPI 8C1-siRNA-IMP-a2-a4 V2.00	0	9. siRNA-IMPa2-10 C-A488 DAPI C-A546_i_TileScan_001 (Stage 9 of 9)	00-y4xXHT3Rtb6cQp7WJyg6B
0	um^3	Cell	0.000	1.000	Vesicles Paraspeckle	641	5	ALL-CTRLS C-A488 C-A546 DAPI 8C1-siRNA-IMP-a2-a4 V2.00	0	9. siRNA-IMPa2-10 C-A488 DAPI C-A546_i_TileScan_001 (Stage 9 of 9)	00-y4xXHT3Rtb6cQp7WJyg6B
