# Supplementary material for: Development of a pipeline for automated, high-throughput analysis of paraspeckle proteins reveals specific roles for importin α proteins
Source: Sci Rep. 2017 Feb 27;7:43323. doi: 10.1038/srep43323 (PMC5379994; doi:10.1038/srep43323)
Supplement: Supplementary Dataset SD1-E [file srep43323-s7.zip › I8P/8C1-siRNA-IMPa2-PSF/_/ALL-CTRLS C-A488 C-A546 DAPI 8C1-siRNA-IMP-a2-a4 V2.00_Statistics/ALL-CTRLS C-A488 C-A546 DAPI 8C1-siRNA-IMP-a2-a4 V2.00_Overall.csv]

Overall
====================
Variable	Value	Unit	Birth [s]	Death [s]	ID
Number of Cells per Time Point	20		0.000	1.000
Number of Cells per Time Point	13		0.000	1.000
Number of Cells per Time Point	7		0.000	1.000
Number of Cells per Time Point	21		0.000	1.000
Number of Cells per Time Point	10		0.000	1.000
Number of Cells per Time Point	12		0.000	1.000
Number of Cells per Time Point	16		0.000	1.000
Number of Cells per Time Point	7		0.000	1.000
Number of Cells per Time Point	16		0.000	1.000
Number of Cells per Time Point	16		0.000	1.000
Number of Cells per Time Point	8		0.000	1.000
Number of Cells per Time Point	14		0.000	1.000
Number of Cells per Time Point	14		0.000	1.000
Number of Cells per Time Point	8		0.000	1.000
Number of Cells per Time Point	15		0.000	1.000
Number of Cells per Time Point	11		0.000	1.000
Number of Cells per Time Point	10		0.000	1.000
Number of Cells per Time Point	16		0.000	1.000
Number of Cells per Time Point	16		0.000	1.000
Number of Cells per Time Point	9		0.000	1.000
Number of Cells per Time Point	8		0.000	1.000
Number of Cells per Time Point	9		0.000	1.000
Number of Cells per Time Point	6		0.000	1.000
Number of Cells per Time Point	3		0.000	1.000
Number of Cells per Time Point	13		0.000	1.000
Number of Cells per Time Point	9		0.000	1.000
Number of Cells per Time Point	8		0.000	1.000
Number of Cells per Time Point	8		0.000	1.000
Number of Cells per Time Point	15		0.000	1.000
Number of Cells per Time Point	22		0.000	1.000
Number of Cells per Time Point	16		0.000	1.000
Number of Cells per Time Point	16		0.000	1.000
Number of Cells per Time Point	14		0.000	1.000
Number of Cells per Time Point	26		0.000	1.000
Number of Cells per Time Point	14		0.000	1.000
Number of Cells per Time Point	6		0.000	1.000
Number of Cells per Time Point	16		0.000	1.000
Number of Cells per Time Point	16		0.000	1.000
Number of Cells per Time Point	16		0.000	1.000
Number of Cells per Time Point	19		0.000	1.000
Number of Cells per Time Point	17		0.000	1.000
Number of Cells per Time Point	13		0.000	1.000
Number of Cells per Time Point	17		0.000	1.000
Number of Cells per Time Point	5		0.000	1.000
Number of Cells per Time Point	5		0.000	1.000
Number of Cells per Time Point	15		0.000	1.000
Number of Cells per Time Point	12		0.000	1.000
Number of Cells per Time Point	10		0.000	1.000
Number of Cells per Time Point	2		0.000	1.000
Number of Cells per Time Point	7		0.000	1.000
Number of Cells per Time Point	11		0.000	1.000
Number of Cells per Time Point	3		0.000	1.000
Number of Cells per Time Point	6		0.000	1.000
Number of Nuclei per Time Point	23		0.000	1.000
Number of Nuclei per Time Point	19		0.000	1.000
Number of Nuclei per Time Point	6		0.000	1.000
Number of Nuclei per Time Point	22		0.000	1.000
Number of Nuclei per Time Point	12		0.000	1.000
Number of Nuclei per Time Point	12		0.000	1.000
Number of Nuclei per Time Point	19		0.000	1.000
Number of Nuclei per Time Point	5		0.000	1.000
Number of Nuclei per Time Point	18		0.000	1.000
Number of Nuclei per Time Point	18		0.000	1.000
Number of Nuclei per Time Point	8		0.000	1.000
Number of Nuclei per Time Point	12		0.000	1.000
Number of Nuclei per Time Point	13		0.000	1.000
Number of Nuclei per Time Point	8		0.000	1.000
Number of Nuclei per Time Point	14		0.000	1.000
Number of Nuclei per Time Point	9		0.000	1.000
Number of Nuclei per Time Point	9		0.000	1.000
Number of Nuclei per Time Point	15		0.000	1.000
Number of Nuclei per Time Point	16		0.000	1.000
Number of Nuclei per Time Point	7		0.000	1.000
Number of Nuclei per Time Point	6		0.000	1.000
Number of Nuclei per Time Point	17		0.000	1.000
Number of Nuclei per Time Point	5		0.000	1.000
Number of Nuclei per Time Point	2		0.000	1.000
Number of Nuclei per Time Point	12		0.000	1.000
Number of Nuclei per Time Point	8		0.000	1.000
Number of Nuclei per Time Point	7		0.000	1.000
Number of Nuclei per Time Point	8		0.000	1.000
Number of Nuclei per Time Point	18		0.000	1.000
Number of Nuclei per Time Point	20		0.000	1.000
Number of Nuclei per Time Point	15		0.000	1.000
Number of Nuclei per Time Point	15		0.000	1.000
Number of Nuclei per Time Point	13		0.000	1.000
Number of Nuclei per Time Point	28		0.000	1.000
Number of Nuclei per Time Point	17		0.000	1.000
Number of Nuclei per Time Point	3		0.000	1.000
Number of Nuclei per Time Point	20		0.000	1.000
Number of Nuclei per Time Point	12		0.000	1.000
Number of Nuclei per Time Point	20		0.000	1.000
Number of Nuclei per Time Point	19		0.000	1.000
Number of Nuclei per Time Point	14		0.000	1.000
Number of Nuclei per Time Point	12		0.000	1.000
Number of Nuclei per Time Point	19		0.000	1.000
Number of Nuclei per Time Point	3		0.000	1.000
Number of Nuclei per Time Point	5		0.000	1.000
Number of Nuclei per Time Point	17		0.000	1.000
Number of Nuclei per Time Point	9		0.000	1.000
Number of Nuclei per Time Point	9		0.000	1.000
Number of Nuclei per Time Point	1		0.000	1.000
Number of Nuclei per Time Point	5		0.000	1.000
Number of Nuclei per Time Point	9		0.000	1.000
Number of Nuclei per Time Point	4		0.000	1.000
Number of Nuclei per Time Point	3		0.000	1.000
Number of Vesicles Paraspeckles per Time Point	2		0.000	1.000
Number of Vesicles Paraspeckles per Time Point	2		0.000	1.000
Total Number of Cells	642
Total Number of Nuclei	640
Total Number of Vesicles Paraspeckles	4
