# Supplementary material for: Development of a pipeline for automated, high-throughput analysis of paraspeckle proteins reveals specific roles for importin α proteins
Source: Sci Rep. 2017 Feb 27;7:43323. doi: 10.1038/srep43323 (PMC5379994; doi:10.1038/srep43323)
Supplement: Supplementary Dataset SD1-E [file srep43323-s7.zip › I8P/8C1-siRNA-IMPa2-PSF/_/siRNA-IMPa2-25 PSF-A488 IMPa2-A546 DAPI 8C1-siRNA-IMP-a2-a4 V2.00_Statistics/siRNA-IMPa2-25 PSF-A488 IMPa2-A546 DAPI 8C1-siRNA-IMP-a2-a4 V2.00_Cell_Cytoplasm_Volume_of_Vesicles_VesicleType=_Vesicles_Paraspeckle.csv]

Cell Cytoplasm Volume of Vesicles VesicleType= Vesicles Paraspeckle
====================
Value	Unit	Category	Birth [s]	Death [s]	VesicleType	ID	OriginalID	Original Component Name	Original Component ID	Original Image Name	Original Image ID
0	um	Cell	0.000	1.000	Vesicles Paraspeckle	0	0	siRNA-IMPa2-25 PSF-A488 IMPa2-A546 DAPI 8C1-siRNA-IMP-a2-a4 V2.00	0	11. siRNA-IMPa2-25 PSF-A488 DAPI IMPa2-A546_a_TileScan_001 (Stage 1 of 49)	00-HTr9fRTuwPnuSqbp52bVx9
0	um	Cell	0.000	1.000	Vesicles Paraspeckle	1	1	siRNA-IMPa2-25 PSF-A488 IMPa2-A546 DAPI 8C1-siRNA-IMP-a2-a4 V2.00	0	11. siRNA-IMPa2-25 PSF-A488 DAPI IMPa2-A546_a_TileScan_001 (Stage 1 of 49)	00-HTr9fRTuwPnuSqbp52bVx9
0	um	Cell	0.000	1.000	Vesicles Paraspeckle	2	2	siRNA-IMPa2-25 PSF-A488 IMPa2-A546 DAPI 8C1-siRNA-IMP-a2-a4 V2.00	0	11. siRNA-IMPa2-25 PSF-A488 DAPI IMPa2-A546_a_TileScan_001 (Stage 1 of 49)	00-HTr9fRTuwPnuSqbp52bVx9
0	um	Cell	0.000	1.000	Vesicles Paraspeckle	3	3	siRNA-IMPa2-25 PSF-A488 IMPa2-A546 DAPI 8C1-siRNA-IMP-a2-a4 V2.00	0	11. siRNA-IMPa2-25 PSF-A488 DAPI IMPa2-A546_a_TileScan_001 (Stage 1 of 49)	00-HTr9fRTuwPnuSqbp52bVx9
0	um	Cell	0.000	1.000	Vesicles Paraspeckle	4	4	siRNA-IMPa2-25 PSF-A488 IMPa2-A546 DAPI 8C1-siRNA-IMP-a2-a4 V2.00	0	11. siRNA-IMPa2-25 PSF-A488 DAPI IMPa2-A546_a_TileScan_001 (Stage 1 of 49)	00-HTr9fRTuwPnuSqbp52bVx9
0	um	Cell	0.000	1.000	Vesicles Paraspeckle	5	5	siRNA-IMPa2-25 PSF-A488 IMPa2-A546 DAPI 8C1-siRNA-IMP-a2-a4 V2.00	0	11. siRNA-IMPa2-25 PSF-A488 DAPI IMPa2-A546_a_TileScan_001 (Stage 1 of 49)	00-HTr9fRTuwPnuSqbp52bVx9
0	um	Cell	0.000	1.000	Vesicles Paraspeckle	6	6	siRNA-IMPa2-25 PSF-A488 IMPa2-A546 DAPI 8C1-siRNA-IMP-a2-a4 V2.00	0	11. siRNA-IMPa2-25 PSF-A488 DAPI IMPa2-A546_a_TileScan_001 (Stage 1 of 49)	00-HTr9fRTuwPnuSqbp52bVx9
0	um	Cell	0.000	1.000	Vesicles Paraspeckle	7	7	siRNA-IMPa2-25 PSF-A488 IMPa2-A546 DAPI 8C1-siRNA-IMP-a2-a4 V2.00	0	11. siRNA-IMPa2-25 PSF-A488 DAPI IMPa2-A546_a_TileScan_001 (Stage 1 of 49)	00-HTr9fRTuwPnuSqbp52bVx9
0	um	Cell	0.000	1.000	Vesicles Paraspeckle	8	8	siRNA-IMPa2-25 PSF-A488 IMPa2-A546 DAPI 8C1-siRNA-IMP-a2-a4 V2.00	0	11. siRNA-IMPa2-25 PSF-A488 DAPI IMPa2-A546_a_TileScan_001 (Stage 1 of 49)	00-HTr9fRTuwPnuSqbp52bVx9
0	um	Cell	0.000	1.000	Vesicles Paraspeckle	9	9	siRNA-IMPa2-25 PSF-A488 IMPa2-A546 DAPI 8C1-siRNA-IMP-a2-a4 V2.00	0	11. siRNA-IMPa2-25 PSF-A488 DAPI IMPa2-A546_a_TileScan_001 (Stage 1 of 49)	00-HTr9fRTuwPnuSqbp52bVx9
0	um	Cell	0.000	1.000	Vesicles Paraspeckle	10	10	siRNA-IMPa2-25 PSF-A488 IMPa2-A546 DAPI 8C1-siRNA-IMP-a2-a4 V2.00	0	11. siRNA-IMPa2-25 PSF-A488 DAPI IMPa2-A546_a_TileScan_001 (Stage 1 of 49)	00-HTr9fRTuwPnuSqbp52bVx9
0	um	Cell	0.000	1.000	Vesicles Paraspeckle	11	11	siRNA-IMPa2-25 PSF-A488 IMPa2-A546 DAPI 8C1-siRNA-IMP-a2-a4 V2.00	0	11. siRNA-IMPa2-25 PSF-A488 DAPI IMPa2-A546_a_TileScan_001 (Stage 1 of 49)	00-HTr9fRTuwPnuSqbp52bVx9
0	um	Cell	0.000	1.000	Vesicles Paraspeckle	12	12	siRNA-IMPa2-25 PSF-A488 IMPa2-A546 DAPI 8C1-siRNA-IMP-a2-a4 V2.00	0	11. siRNA-IMPa2-25 PSF-A488 DAPI IMPa2-A546_a_TileScan_001 (Stage 1 of 49)	00-HTr9fRTuwPnuSqbp52bVx9
0	um	Cell	0.000	1.000	Vesicles Paraspeckle	13	0	siRNA-IMPa2-25 PSF-A488 IMPa2-A546 DAPI 8C1-siRNA-IMP-a2-a4 V2.00	0	11. siRNA-IMPa2-25 PSF-A488 DAPI IMPa2-A546_aa_TileScan_001 (Stage 27 of 49)	00-2xc8XfRn6r37hXfuTigs4X
0	um	Cell	0.000	1.000	Vesicles Paraspeckle	14	1	siRNA-IMPa2-25 PSF-A488 IMPa2-A546 DAPI 8C1-siRNA-IMP-a2-a4 V2.00	0	11. siRNA-IMPa2-25 PSF-A488 DAPI IMPa2-A546_aa_TileScan_001 (Stage 27 of 49)	00-2xc8XfRn6r37hXfuTigs4X
0	um	Cell	0.000	1.000	Vesicles Paraspeckle	15	2	siRNA-IMPa2-25 PSF-A488 IMPa2-A546 DAPI 8C1-siRNA-IMP-a2-a4 V2.00	0	11. siRNA-IMPa2-25 PSF-A488 DAPI IMPa2-A546_aa_TileScan_001 (Stage 27 of 49)	00-2xc8XfRn6r37hXfuTigs4X
0	um	Cell	0.000	1.000	Vesicles Paraspeckle	16	3	siRNA-IMPa2-25 PSF-A488 IMPa2-A546 DAPI 8C1-siRNA-IMP-a2-a4 V2.00	0	11. siRNA-IMPa2-25 PSF-A488 DAPI IMPa2-A546_aa_TileScan_001 (Stage 27 of 49)	00-2xc8XfRn6r37hXfuTigs4X
0	um	Cell	0.000	1.000	Vesicles Paraspeckle	17	4	siRNA-IMPa2-25 PSF-A488 IMPa2-A546 DAPI 8C1-siRNA-IMP-a2-a4 V2.00	0	11. siRNA-IMPa2-25 PSF-A488 DAPI IMPa2-A546_aa_TileScan_001 (Stage 27 of 49)	00-2xc8XfRn6r37hXfuTigs4X
0	um	Cell	0.000	1.000	Vesicles Paraspeckle	18	5	siRNA-IMPa2-25 PSF-A488 IMPa2-A546 DAPI 8C1-siRNA-IMP-a2-a4 V2.00	0	11. siRNA-IMPa2-25 PSF-A488 DAPI IMPa2-A546_aa_TileScan_001 (Stage 27 of 49)	00-2xc8XfRn6r37hXfuTigs4X
0	um	Cell	0.000	1.000	Vesicles Paraspeckle	19	6	siRNA-IMPa2-25 PSF-A488 IMPa2-A546 DAPI 8C1-siRNA-IMP-a2-a4 V2.00	0	11. siRNA-IMPa2-25 PSF-A488 DAPI IMPa2-A546_aa_TileScan_001 (Stage 27 of 49)	00-2xc8XfRn6r37hXfuTigs4X
0	um	Cell	0.000	1.000	Vesicles Paraspeckle	20	7	siRNA-IMPa2-25 PSF-A488 IMPa2-A546 DAPI 8C1-siRNA-IMP-a2-a4 V2.00	0	11. siRNA-IMPa2-25 PSF-A488 DAPI IMPa2-A546_aa_TileScan_001 (Stage 27 of 49)	00-2xc8XfRn6r37hXfuTigs4X
0	um	Cell	0.000	1.000	Vesicles Paraspeckle	21	8	siRNA-IMPa2-25 PSF-A488 IMPa2-A546 DAPI 8C1-siRNA-IMP-a2-a4 V2.00	0	11. siRNA-IMPa2-25 PSF-A488 DAPI IMPa2-A546_aa_TileScan_001 (Stage 27 of 49)	00-2xc8XfRn6r37hXfuTigs4X
0	um	Cell	0.000	1.000	Vesicles Paraspeckle	22	9	siRNA-IMPa2-25 PSF-A488 IMPa2-A546 DAPI 8C1-siRNA-IMP-a2-a4 V2.00	0	11. siRNA-IMPa2-25 PSF-A488 DAPI IMPa2-A546_aa_TileScan_001 (Stage 27 of 49)	00-2xc8XfRn6r37hXfuTigs4X
0	um	Cell	0.000	1.000	Vesicles Paraspeckle	23	10	siRNA-IMPa2-25 PSF-A488 IMPa2-A546 DAPI 8C1-siRNA-IMP-a2-a4 V2.00	0	11. siRNA-IMPa2-25 PSF-A488 DAPI IMPa2-A546_aa_TileScan_001 (Stage 27 of 49)	00-2xc8XfRn6r37hXfuTigs4X
0	um	Cell	0.000	1.000	Vesicles Paraspeckle	24	11	siRNA-IMPa2-25 PSF-A488 IMPa2-A546 DAPI 8C1-siRNA-IMP-a2-a4 V2.00	0	11. siRNA-IMPa2-25 PSF-A488 DAPI IMPa2-A546_aa_TileScan_001 (Stage 27 of 49)	00-2xc8XfRn6r37hXfuTigs4X
0	um	Cell	0.000	1.000	Vesicles Paraspeckle	25	12	siRNA-IMPa2-25 PSF-A488 IMPa2-A546 DAPI 8C1-siRNA-IMP-a2-a4 V2.00	0	11. siRNA-IMPa2-25 PSF-A488 DAPI IMPa2-A546_aa_TileScan_001 (Stage 27 of 49)	00-2xc8XfRn6r37hXfuTigs4X
0.211593	um	Cell	0.000	1.000	Vesicles Paraspeckle	26	13	siRNA-IMPa2-25 PSF-A488 IMPa2-A546 DAPI 8C1-siRNA-IMP-a2-a4 V2.00	0	11. siRNA-IMPa2-25 PSF-A488 DAPI IMPa2-A546_aa_TileScan_001 (Stage 27 of 49)	00-2xc8XfRn6r37hXfuTigs4X
0.672556	um	Cell	0.000	1.000	Vesicles Paraspeckle	27	14	siRNA-IMPa2-25 PSF-A488 IMPa2-A546 DAPI 8C1-siRNA-IMP-a2-a4 V2.00	0	11. siRNA-IMPa2-25 PSF-A488 DAPI IMPa2-A546_aa_TileScan_001 (Stage 27 of 49)	00-2xc8XfRn6r37hXfuTigs4X
0	um	Cell	0.000	1.000	Vesicles Paraspeckle	28	15	siRNA-IMPa2-25 PSF-A488 IMPa2-A546 DAPI 8C1-siRNA-IMP-a2-a4 V2.00	0	11. siRNA-IMPa2-25 PSF-A488 DAPI IMPa2-A546_aa_TileScan_001 (Stage 27 of 49)	00-2xc8XfRn6r37hXfuTigs4X
0	um	Cell	0.000	1.000	Vesicles Paraspeckle	29	16	siRNA-IMPa2-25 PSF-A488 IMPa2-A546 DAPI 8C1-siRNA-IMP-a2-a4 V2.00	0	11. siRNA-IMPa2-25 PSF-A488 DAPI IMPa2-A546_aa_TileScan_001 (Stage 27 of 49)	00-2xc8XfRn6r37hXfuTigs4X
0	um	Cell	0.000	1.000	Vesicles Paraspeckle	30	17	siRNA-IMPa2-25 PSF-A488 IMPa2-A546 DAPI 8C1-siRNA-IMP-a2-a4 V2.00	0	11. siRNA-IMPa2-25 PSF-A488 DAPI IMPa2-A546_aa_TileScan_001 (Stage 27 of 49)	00-2xc8XfRn6r37hXfuTigs4X
0	um	Cell	0.000	1.000	Vesicles Paraspeckle	31	18	siRNA-IMPa2-25 PSF-A488 IMPa2-A546 DAPI 8C1-siRNA-IMP-a2-a4 V2.00	0	11. siRNA-IMPa2-25 PSF-A488 DAPI IMPa2-A546_aa_TileScan_001 (Stage 27 of 49)	00-2xc8XfRn6r37hXfuTigs4X
0	um	Cell	0.000	1.000	Vesicles Paraspeckle	32	19	siRNA-IMPa2-25 PSF-A488 IMPa2-A546 DAPI 8C1-siRNA-IMP-a2-a4 V2.00	0	11. siRNA-IMPa2-25 PSF-A488 DAPI IMPa2-A546_aa_TileScan_001 (Stage 27 of 49)	00-2xc8XfRn6r37hXfuTigs4X
0	um	Cell	0.000	1.000	Vesicles Paraspeckle	33	20	siRNA-IMPa2-25 PSF-A488 IMPa2-A546 DAPI 8C1-siRNA-IMP-a2-a4 V2.00	0	11. siRNA-IMPa2-25 PSF-A488 DAPI IMPa2-A546_aa_TileScan_001 (Stage 27 of 49)	00-2xc8XfRn6r37hXfuTigs4X
0	um	Cell	0.000	1.000	Vesicles Paraspeckle	34	21	siRNA-IMPa2-25 PSF-A488 IMPa2-A546 DAPI 8C1-siRNA-IMP-a2-a4 V2.00	0	11. siRNA-IMPa2-25 PSF-A488 DAPI IMPa2-A546_aa_TileScan_001 (Stage 27 of 49)	00-2xc8XfRn6r37hXfuTigs4X
0	um	Cell	0.000	1.000	Vesicles Paraspeckle	35	22	siRNA-IMPa2-25 PSF-A488 IMPa2-A546 DAPI 8C1-siRNA-IMP-a2-a4 V2.00	0	11. siRNA-IMPa2-25 PSF-A488 DAPI IMPa2-A546_aa_TileScan_001 (Stage 27 of 49)	00-2xc8XfRn6r37hXfuTigs4X
0	um	Cell	0.000	1.000	Vesicles Paraspeckle	36	23	siRNA-IMPa2-25 PSF-A488 IMPa2-A546 DAPI 8C1-siRNA-IMP-a2-a4 V2.00	0	11. siRNA-IMPa2-25 PSF-A488 DAPI IMPa2-A546_aa_TileScan_001 (Stage 27 of 49)	00-2xc8XfRn6r37hXfuTigs4X
0	um	Cell	0.000	1.000	Vesicles Paraspeckle	37	0	siRNA-IMPa2-25 PSF-A488 IMPa2-A546 DAPI 8C1-siRNA-IMP-a2-a4 V2.00	0	11. siRNA-IMPa2-25 PSF-A488 DAPI IMPa2-A546_ab_TileScan_001 (Stage 28 of 49)	00-fjnhkDBWi4KSQFZFuWbwsM
0	um	Cell	0.000	1.000	Vesicles Paraspeckle	38	1	siRNA-IMPa2-25 PSF-A488 IMPa2-A546 DAPI 8C1-siRNA-IMP-a2-a4 V2.00	0	11. siRNA-IMPa2-25 PSF-A488 DAPI IMPa2-A546_ab_TileScan_001 (Stage 28 of 49)	00-fjnhkDBWi4KSQFZFuWbwsM
0	um	Cell	0.000	1.000	Vesicles Paraspeckle	39	2	siRNA-IMPa2-25 PSF-A488 IMPa2-A546 DAPI 8C1-siRNA-IMP-a2-a4 V2.00	0	11. siRNA-IMPa2-25 PSF-A488 DAPI IMPa2-A546_ab_TileScan_001 (Stage 28 of 49)	00-fjnhkDBWi4KSQFZFuWbwsM
1.54158	um	Cell	0.000	1.000	Vesicles Paraspeckle	40	3	siRNA-IMPa2-25 PSF-A488 IMPa2-A546 DAPI 8C1-siRNA-IMP-a2-a4 V2.00	0	11. siRNA-IMPa2-25 PSF-A488 DAPI IMPa2-A546_ab_TileScan_001 (Stage 28 of 49)	00-fjnhkDBWi4KSQFZFuWbwsM
0	um	Cell	0.000	1.000	Vesicles Paraspeckle	41	4	siRNA-IMPa2-25 PSF-A488 IMPa2-A546 DAPI 8C1-siRNA-IMP-a2-a4 V2.00	0	11. siRNA-IMPa2-25 PSF-A488 DAPI IMPa2-A546_ab_TileScan_001 (Stage 28 of 49)	00-fjnhkDBWi4KSQFZFuWbwsM
0	um	Cell	0.000	1.000	Vesicles Paraspeckle	42	5	siRNA-IMPa2-25 PSF-A488 IMPa2-A546 DAPI 8C1-siRNA-IMP-a2-a4 V2.00	0	11. siRNA-IMPa2-25 PSF-A488 DAPI IMPa2-A546_ab_TileScan_001 (Stage 28 of 49)	00-fjnhkDBWi4KSQFZFuWbwsM
0	um	Cell	0.000	1.000	Vesicles Paraspeckle	43	6	siRNA-IMPa2-25 PSF-A488 IMPa2-A546 DAPI 8C1-siRNA-IMP-a2-a4 V2.00	0	11. siRNA-IMPa2-25 PSF-A488 DAPI IMPa2-A546_ab_TileScan_001 (Stage 28 of 49)	00-fjnhkDBWi4KSQFZFuWbwsM
0	um	Cell	0.000	1.000	Vesicles Paraspeckle	44	7	siRNA-IMPa2-25 PSF-A488 IMPa2-A546 DAPI 8C1-siRNA-IMP-a2-a4 V2.00	0	11. siRNA-IMPa2-25 PSF-A488 DAPI IMPa2-A546_ab_TileScan_001 (Stage 28 of 49)	00-fjnhkDBWi4KSQFZFuWbwsM
0	um	Cell	0.000	1.000	Vesicles Paraspeckle	45	8	siRNA-IMPa2-25 PSF-A488 IMPa2-A546 DAPI 8C1-siRNA-IMP-a2-a4 V2.00	0	11. siRNA-IMPa2-25 PSF-A488 DAPI IMPa2-A546_ab_TileScan_001 (Stage 28 of 49)	00-fjnhkDBWi4KSQFZFuWbwsM
0	um	Cell	0.000	1.000	Vesicles Paraspeckle	46	9	siRNA-IMPa2-25 PSF-A488 IMPa2-A546 DAPI 8C1-siRNA-IMP-a2-a4 V2.00	0	11. siRNA-IMPa2-25 PSF-A488 DAPI IMPa2-A546_ab_TileScan_001 (Stage 28 of 49)	00-fjnhkDBWi4KSQFZFuWbwsM
0	um	Cell	0.000	1.000	Vesicles Paraspeckle	47	10	siRNA-IMPa2-25 PSF-A488 IMPa2-A546 DAPI 8C1-siRNA-IMP-a2-a4 V2.00	0	11. siRNA-IMPa2-25 PSF-A488 DAPI IMPa2-A546_ab_TileScan_001 (Stage 28 of 49)	00-fjnhkDBWi4KSQFZFuWbwsM
0	um	Cell	0.000	1.000	Vesicles Paraspeckle	48	11	siRNA-IMPa2-25 PSF-A488 IMPa2-A546 DAPI 8C1-siRNA-IMP-a2-a4 V2.00	0	11. siRNA-IMPa2-25 PSF-A488 DAPI IMPa2-A546_ab_TileScan_001 (Stage 28 of 49)	00-fjnhkDBWi4KSQFZFuWbwsM
0	um	Cell	0.000	1.000	Vesicles Paraspeckle	49	12	siRNA-IMPa2-25 PSF-A488 IMPa2-A546 DAPI 8C1-siRNA-IMP-a2-a4 V2.00	0	11. siRNA-IMPa2-25 PSF-A488 DAPI IMPa2-A546_ab_TileScan_001 (Stage 28 of 49)	00-fjnhkDBWi4KSQFZFuWbwsM
0	um	Cell	0.000	1.000	Vesicles Paraspeckle	50	13	siRNA-IMPa2-25 PSF-A488 IMPa2-A546 DAPI 8C1-siRNA-IMP-a2-a4 V2.00	0	11. siRNA-IMPa2-25 PSF-A488 DAPI IMPa2-A546_ab_TileScan_001 (Stage 28 of 49)	00-fjnhkDBWi4KSQFZFuWbwsM
0	um	Cell	0.000	1.000	Vesicles Paraspeckle	51	14	siRNA-IMPa2-25 PSF-A488 IMPa2-A546 DAPI 8C1-siRNA-IMP-a2-a4 V2.00	0	11. siRNA-IMPa2-25 PSF-A488 DAPI IMPa2-A546_ab_TileScan_001 (Stage 28 of 49)	00-fjnhkDBWi4KSQFZFuWbwsM
0	um	Cell	0.000	1.000	Vesicles Paraspeckle	52	15	siRNA-IMPa2-25 PSF-A488 IMPa2-A546 DAPI 8C1-siRNA-IMP-a2-a4 V2.00	0	11. siRNA-IMPa2-25 PSF-A488 DAPI IMPa2-A546_ab_TileScan_001 (Stage 28 of 49)	00-fjnhkDBWi4KSQFZFuWbwsM
0	um	Cell	0.000	1.000	Vesicles Paraspeckle	53	16	siRNA-IMPa2-25 PSF-A488 IMPa2-A546 DAPI 8C1-siRNA-IMP-a2-a4 V2.00	0	11. siRNA-IMPa2-25 PSF-A488 DAPI IMPa2-A546_ab_TileScan_001 (Stage 28 of 49)	00-fjnhkDBWi4KSQFZFuWbwsM
0	um	Cell	0.000	1.000	Vesicles Paraspeckle	54	17	siRNA-IMPa2-25 PSF-A488 IMPa2-A546 DAPI 8C1-siRNA-IMP-a2-a4 V2.00	0	11. siRNA-IMPa2-25 PSF-A488 DAPI IMPa2-A546_ab_TileScan_001 (Stage 28 of 49)	00-fjnhkDBWi4KSQFZFuWbwsM
0	um	Cell	0.000	1.000	Vesicles Paraspeckle	55	18	siRNA-IMPa2-25 PSF-A488 IMPa2-A546 DAPI 8C1-siRNA-IMP-a2-a4 V2.00	0	11. siRNA-IMPa2-25 PSF-A488 DAPI IMPa2-A546_ab_TileScan_001 (Stage 28 of 49)	00-fjnhkDBWi4KSQFZFuWbwsM
0	um	Cell	0.000	1.000	Vesicles Paraspeckle	56	19	siRNA-IMPa2-25 PSF-A488 IMPa2-A546 DAPI 8C1-siRNA-IMP-a2-a4 V2.00	0	11. siRNA-IMPa2-25 PSF-A488 DAPI IMPa2-A546_ab_TileScan_001 (Stage 28 of 49)	00-fjnhkDBWi4KSQFZFuWbwsM
0	um	Cell	0.000	1.000	Vesicles Paraspeckle	57	20	siRNA-IMPa2-25 PSF-A488 IMPa2-A546 DAPI 8C1-siRNA-IMP-a2-a4 V2.00	0	11. siRNA-IMPa2-25 PSF-A488 DAPI IMPa2-A546_ab_TileScan_001 (Stage 28 of 49)	00-fjnhkDBWi4KSQFZFuWbwsM
0	um	Cell	0.000	1.000	Vesicles Paraspeckle	58	21	siRNA-IMPa2-25 PSF-A488 IMPa2-A546 DAPI 8C1-siRNA-IMP-a2-a4 V2.00	0	11. siRNA-IMPa2-25 PSF-A488 DAPI IMPa2-A546_ab_TileScan_001 (Stage 28 of 49)	00-fjnhkDBWi4KSQFZFuWbwsM
0	um	Cell	0.000	1.000	Vesicles Paraspeckle	59	22	siRNA-IMPa2-25 PSF-A488 IMPa2-A546 DAPI 8C1-siRNA-IMP-a2-a4 V2.00	0	11. siRNA-IMPa2-25 PSF-A488 DAPI IMPa2-A546_ab_TileScan_001 (Stage 28 of 49)	00-fjnhkDBWi4KSQFZFuWbwsM
0	um	Cell	0.000	1.000	Vesicles Paraspeckle	60	23	siRNA-IMPa2-25 PSF-A488 IMPa2-A546 DAPI 8C1-siRNA-IMP-a2-a4 V2.00	0	11. siRNA-IMPa2-25 PSF-A488 DAPI IMPa2-A546_ab_TileScan_001 (Stage 28 of 49)	00-fjnhkDBWi4KSQFZFuWbwsM
1.20909	um	Cell	0.000	1.000	Vesicles Paraspeckle	61	24	siRNA-IMPa2-25 PSF-A488 IMPa2-A546 DAPI 8C1-siRNA-IMP-a2-a4 V2.00	0	11. siRNA-IMPa2-25 PSF-A488 DAPI IMPa2-A546_ab_TileScan_001 (Stage 28 of 49)	00-fjnhkDBWi4KSQFZFuWbwsM
0	um	Cell	0.000	1.000	Vesicles Paraspeckle	62	25	siRNA-IMPa2-25 PSF-A488 IMPa2-A546 DAPI 8C1-siRNA-IMP-a2-a4 V2.00	0	11. siRNA-IMPa2-25 PSF-A488 DAPI IMPa2-A546_ab_TileScan_001 (Stage 28 of 49)	00-fjnhkDBWi4KSQFZFuWbwsM
0.31739	um	Cell	0.000	1.000	Vesicles Paraspeckle	63	0	siRNA-IMPa2-25 PSF-A488 IMPa2-A546 DAPI 8C1-siRNA-IMP-a2-a4 V2.00	0	11. siRNA-IMPa2-25 PSF-A488 DAPI IMPa2-A546_ac_TileScan_001 (Stage 29 of 49)	00-A48KHYsg8spuh4MWpZcgRE
0.0680128	um	Cell	0.000	1.000	Vesicles Paraspeckle	64	1	siRNA-IMPa2-25 PSF-A488 IMPa2-A546 DAPI 8C1-siRNA-IMP-a2-a4 V2.00	0	11. siRNA-IMPa2-25 PSF-A488 DAPI IMPa2-A546_ac_TileScan_001 (Stage 29 of 49)	00-A48KHYsg8spuh4MWpZcgRE
0	um	Cell	0.000	1.000	Vesicles Paraspeckle	65	2	siRNA-IMPa2-25 PSF-A488 IMPa2-A546 DAPI 8C1-siRNA-IMP-a2-a4 V2.00	0	11. siRNA-IMPa2-25 PSF-A488 DAPI IMPa2-A546_ac_TileScan_001 (Stage 29 of 49)	00-A48KHYsg8spuh4MWpZcgRE
0	um	Cell	0.000	1.000	Vesicles Paraspeckle	66	3	siRNA-IMPa2-25 PSF-A488 IMPa2-A546 DAPI 8C1-siRNA-IMP-a2-a4 V2.00	0	11. siRNA-IMPa2-25 PSF-A488 DAPI IMPa2-A546_ac_TileScan_001 (Stage 29 of 49)	00-A48KHYsg8spuh4MWpZcgRE
0	um	Cell	0.000	1.000	Vesicles Paraspeckle	67	4	siRNA-IMPa2-25 PSF-A488 IMPa2-A546 DAPI 8C1-siRNA-IMP-a2-a4 V2.00	0	11. siRNA-IMPa2-25 PSF-A488 DAPI IMPa2-A546_ac_TileScan_001 (Stage 29 of 49)	00-A48KHYsg8spuh4MWpZcgRE
0	um	Cell	0.000	1.000	Vesicles Paraspeckle	68	5	siRNA-IMPa2-25 PSF-A488 IMPa2-A546 DAPI 8C1-siRNA-IMP-a2-a4 V2.00	0	11. siRNA-IMPa2-25 PSF-A488 DAPI IMPa2-A546_ac_TileScan_001 (Stage 29 of 49)	00-A48KHYsg8spuh4MWpZcgRE
0	um	Cell	0.000	1.000	Vesicles Paraspeckle	69	6	siRNA-IMPa2-25 PSF-A488 IMPa2-A546 DAPI 8C1-siRNA-IMP-a2-a4 V2.00	0	11. siRNA-IMPa2-25 PSF-A488 DAPI IMPa2-A546_ac_TileScan_001 (Stage 29 of 49)	00-A48KHYsg8spuh4MWpZcgRE
0	um	Cell	0.000	1.000	Vesicles Paraspeckle	70	7	siRNA-IMPa2-25 PSF-A488 IMPa2-A546 DAPI 8C1-siRNA-IMP-a2-a4 V2.00	0	11. siRNA-IMPa2-25 PSF-A488 DAPI IMPa2-A546_ac_TileScan_001 (Stage 29 of 49)	00-A48KHYsg8spuh4MWpZcgRE
0	um	Cell	0.000	1.000	Vesicles Paraspeckle	71	8	siRNA-IMPa2-25 PSF-A488 IMPa2-A546 DAPI 8C1-siRNA-IMP-a2-a4 V2.00	0	11. siRNA-IMPa2-25 PSF-A488 DAPI IMPa2-A546_ac_TileScan_001 (Stage 29 of 49)	00-A48KHYsg8spuh4MWpZcgRE
0	um	Cell	0.000	1.000	Vesicles Paraspeckle	72	9	siRNA-IMPa2-25 PSF-A488 IMPa2-A546 DAPI 8C1-siRNA-IMP-a2-a4 V2.00	0	11. siRNA-IMPa2-25 PSF-A488 DAPI IMPa2-A546_ac_TileScan_001 (Stage 29 of 49)	00-A48KHYsg8spuh4MWpZcgRE
0	um	Cell	0.000	1.000	Vesicles Paraspeckle	73	0	siRNA-IMPa2-25 PSF-A488 IMPa2-A546 DAPI 8C1-siRNA-IMP-a2-a4 V2.00	0	11. siRNA-IMPa2-25 PSF-A488 DAPI IMPa2-A546_ad_TileScan_001 (Stage 30 of 49)	00-dr25bnqok83pDTN3NGneWG
0	um	Cell	0.000	1.000	Vesicles Paraspeckle	74	1	siRNA-IMPa2-25 PSF-A488 IMPa2-A546 DAPI 8C1-siRNA-IMP-a2-a4 V2.00	0	11. siRNA-IMPa2-25 PSF-A488 DAPI IMPa2-A546_ad_TileScan_001 (Stage 30 of 49)	00-dr25bnqok83pDTN3NGneWG
0	um	Cell	0.000	1.000	Vesicles Paraspeckle	75	2	siRNA-IMPa2-25 PSF-A488 IMPa2-A546 DAPI 8C1-siRNA-IMP-a2-a4 V2.00	0	11. siRNA-IMPa2-25 PSF-A488 DAPI IMPa2-A546_ad_TileScan_001 (Stage 30 of 49)	00-dr25bnqok83pDTN3NGneWG
0	um	Cell	0.000	1.000	Vesicles Paraspeckle	76	3	siRNA-IMPa2-25 PSF-A488 IMPa2-A546 DAPI 8C1-siRNA-IMP-a2-a4 V2.00	0	11. siRNA-IMPa2-25 PSF-A488 DAPI IMPa2-A546_ad_TileScan_001 (Stage 30 of 49)	00-dr25bnqok83pDTN3NGneWG
0	um	Cell	0.000	1.000	Vesicles Paraspeckle	77	4	siRNA-IMPa2-25 PSF-A488 IMPa2-A546 DAPI 8C1-siRNA-IMP-a2-a4 V2.00	0	11. siRNA-IMPa2-25 PSF-A488 DAPI IMPa2-A546_ad_TileScan_001 (Stage 30 of 49)	00-dr25bnqok83pDTN3NGneWG
0	um	Cell	0.000	1.000	Vesicles Paraspeckle	78	5	siRNA-IMPa2-25 PSF-A488 IMPa2-A546 DAPI 8C1-siRNA-IMP-a2-a4 V2.00	0	11. siRNA-IMPa2-25 PSF-A488 DAPI IMPa2-A546_ad_TileScan_001 (Stage 30 of 49)	00-dr25bnqok83pDTN3NGneWG
0	um	Cell	0.000	1.000	Vesicles Paraspeckle	79	6	siRNA-IMPa2-25 PSF-A488 IMPa2-A546 DAPI 8C1-siRNA-IMP-a2-a4 V2.00	0	11. siRNA-IMPa2-25 PSF-A488 DAPI IMPa2-A546_ad_TileScan_001 (Stage 30 of 49)	00-dr25bnqok83pDTN3NGneWG
0.136025	um	Cell	0.000	1.000	Vesicles Paraspeckle	80	7	siRNA-IMPa2-25 PSF-A488 IMPa2-A546 DAPI 8C1-siRNA-IMP-a2-a4 V2.00	0	11. siRNA-IMPa2-25 PSF-A488 DAPI IMPa2-A546_ad_TileScan_001 (Stage 30 of 49)	00-dr25bnqok83pDTN3NGneWG
0	um	Cell	0.000	1.000	Vesicles Paraspeckle	81	0	siRNA-IMPa2-25 PSF-A488 IMPa2-A546 DAPI 8C1-siRNA-IMP-a2-a4 V2.00	0	11. siRNA-IMPa2-25 PSF-A488 DAPI IMPa2-A546_ae_TileScan_001 (Stage 31 of 49)	00-EvsfXjz5hKQTgapG6b28NL
0	um	Cell	0.000	1.000	Vesicles Paraspeckle	82	1	siRNA-IMPa2-25 PSF-A488 IMPa2-A546 DAPI 8C1-siRNA-IMP-a2-a4 V2.00	0	11. siRNA-IMPa2-25 PSF-A488 DAPI IMPa2-A546_ae_TileScan_001 (Stage 31 of 49)	00-EvsfXjz5hKQTgapG6b28NL
1.33756	um	Cell	0.000	1.000	Vesicles Paraspeckle	83	2	siRNA-IMPa2-25 PSF-A488 IMPa2-A546 DAPI 8C1-siRNA-IMP-a2-a4 V2.00	0	11. siRNA-IMPa2-25 PSF-A488 DAPI IMPa2-A546_ae_TileScan_001 (Stage 31 of 49)	00-EvsfXjz5hKQTgapG6b28NL
0	um	Cell	0.000	1.000	Vesicles Paraspeckle	84	3	siRNA-IMPa2-25 PSF-A488 IMPa2-A546 DAPI 8C1-siRNA-IMP-a2-a4 V2.00	0	11. siRNA-IMPa2-25 PSF-A488 DAPI IMPa2-A546_ae_TileScan_001 (Stage 31 of 49)	00-EvsfXjz5hKQTgapG6b28NL
0	um	Cell	0.000	1.000	Vesicles Paraspeckle	85	4	siRNA-IMPa2-25 PSF-A488 IMPa2-A546 DAPI 8C1-siRNA-IMP-a2-a4 V2.00	0	11. siRNA-IMPa2-25 PSF-A488 DAPI IMPa2-A546_ae_TileScan_001 (Stage 31 of 49)	00-EvsfXjz5hKQTgapG6b28NL
0	um	Cell	0.000	1.000	Vesicles Paraspeckle	86	5	siRNA-IMPa2-25 PSF-A488 IMPa2-A546 DAPI 8C1-siRNA-IMP-a2-a4 V2.00	0	11. siRNA-IMPa2-25 PSF-A488 DAPI IMPa2-A546_ae_TileScan_001 (Stage 31 of 49)	00-EvsfXjz5hKQTgapG6b28NL
0.377842	um	Cell	0.000	1.000	Vesicles Paraspeckle	87	6	siRNA-IMPa2-25 PSF-A488 IMPa2-A546 DAPI 8C1-siRNA-IMP-a2-a4 V2.00	0	11. siRNA-IMPa2-25 PSF-A488 DAPI IMPa2-A546_ae_TileScan_001 (Stage 31 of 49)	00-EvsfXjz5hKQTgapG6b28NL
0	um	Cell	0.000	1.000	Vesicles Paraspeckle	88	7	siRNA-IMPa2-25 PSF-A488 IMPa2-A546 DAPI 8C1-siRNA-IMP-a2-a4 V2.00	0	11. siRNA-IMPa2-25 PSF-A488 DAPI IMPa2-A546_ae_TileScan_001 (Stage 31 of 49)	00-EvsfXjz5hKQTgapG6b28NL
0	um	Cell	0.000	1.000	Vesicles Paraspeckle	89	8	siRNA-IMPa2-25 PSF-A488 IMPa2-A546 DAPI 8C1-siRNA-IMP-a2-a4 V2.00	0	11. siRNA-IMPa2-25 PSF-A488 DAPI IMPa2-A546_ae_TileScan_001 (Stage 31 of 49)	00-EvsfXjz5hKQTgapG6b28NL
0	um	Cell	0.000	1.000	Vesicles Paraspeckle	90	9	siRNA-IMPa2-25 PSF-A488 IMPa2-A546 DAPI 8C1-siRNA-IMP-a2-a4 V2.00	0	11. siRNA-IMPa2-25 PSF-A488 DAPI IMPa2-A546_ae_TileScan_001 (Stage 31 of 49)	00-EvsfXjz5hKQTgapG6b28NL
0	um	Cell	0.000	1.000	Vesicles Paraspeckle	91	10	siRNA-IMPa2-25 PSF-A488 IMPa2-A546 DAPI 8C1-siRNA-IMP-a2-a4 V2.00	0	11. siRNA-IMPa2-25 PSF-A488 DAPI IMPa2-A546_ae_TileScan_001 (Stage 31 of 49)	00-EvsfXjz5hKQTgapG6b28NL
0.0453424	um	Cell	0.000	1.000	Vesicles Paraspeckle	92	11	siRNA-IMPa2-25 PSF-A488 IMPa2-A546 DAPI 8C1-siRNA-IMP-a2-a4 V2.00	0	11. siRNA-IMPa2-25 PSF-A488 DAPI IMPa2-A546_ae_TileScan_001 (Stage 31 of 49)	00-EvsfXjz5hKQTgapG6b28NL
0.460967	um	Cell	0.000	1.000	Vesicles Paraspeckle	93	12	siRNA-IMPa2-25 PSF-A488 IMPa2-A546 DAPI 8C1-siRNA-IMP-a2-a4 V2.00	0	11. siRNA-IMPa2-25 PSF-A488 DAPI IMPa2-A546_ae_TileScan_001 (Stage 31 of 49)	00-EvsfXjz5hKQTgapG6b28NL
0.816133	um	Cell	0.000	1.000	Vesicles Paraspeckle	94	0	siRNA-IMPa2-25 PSF-A488 IMPa2-A546 DAPI 8C1-siRNA-IMP-a2-a4 V2.00	0	11. siRNA-IMPa2-25 PSF-A488 DAPI IMPa2-A546_af_TileScan_001 (Stage 32 of 49)	00-McbrJ7VpjpqJZ8fE8YNhF
0	um	Cell	0.000	1.000	Vesicles Paraspeckle	95	1	siRNA-IMPa2-25 PSF-A488 IMPa2-A546 DAPI 8C1-siRNA-IMP-a2-a4 V2.00	0	11. siRNA-IMPa2-25 PSF-A488 DAPI IMPa2-A546_af_TileScan_001 (Stage 32 of 49)	00-McbrJ7VpjpqJZ8fE8YNhF
0	um	Cell	0.000	1.000	Vesicles Paraspeckle	96	2	siRNA-IMPa2-25 PSF-A488 IMPa2-A546 DAPI 8C1-siRNA-IMP-a2-a4 V2.00	0	11. siRNA-IMPa2-25 PSF-A488 DAPI IMPa2-A546_af_TileScan_001 (Stage 32 of 49)	00-McbrJ7VpjpqJZ8fE8YNhF
0	um	Cell	0.000	1.000	Vesicles Paraspeckle	97	3	siRNA-IMPa2-25 PSF-A488 IMPa2-A546 DAPI 8C1-siRNA-IMP-a2-a4 V2.00	0	11. siRNA-IMPa2-25 PSF-A488 DAPI IMPa2-A546_af_TileScan_001 (Stage 32 of 49)	00-McbrJ7VpjpqJZ8fE8YNhF
0	um	Cell	0.000	1.000	Vesicles Paraspeckle	98	4	siRNA-IMPa2-25 PSF-A488 IMPa2-A546 DAPI 8C1-siRNA-IMP-a2-a4 V2.00	0	11. siRNA-IMPa2-25 PSF-A488 DAPI IMPa2-A546_af_TileScan_001 (Stage 32 of 49)	00-McbrJ7VpjpqJZ8fE8YNhF
1.3451	um	Cell	0.000	1.000	Vesicles Paraspeckle	99	5	siRNA-IMPa2-25 PSF-A488 IMPa2-A546 DAPI 8C1-siRNA-IMP-a2-a4 V2.00	0	11. siRNA-IMPa2-25 PSF-A488 DAPI IMPa2-A546_af_TileScan_001 (Stage 32 of 49)	00-McbrJ7VpjpqJZ8fE8YNhF
0	um	Cell	0.000	1.000	Vesicles Paraspeckle	100	6	siRNA-IMPa2-25 PSF-A488 IMPa2-A546 DAPI 8C1-siRNA-IMP-a2-a4 V2.00	0	11. siRNA-IMPa2-25 PSF-A488 DAPI IMPa2-A546_af_TileScan_001 (Stage 32 of 49)	00-McbrJ7VpjpqJZ8fE8YNhF
0	um	Cell	0.000	1.000	Vesicles Paraspeckle	101	7	siRNA-IMPa2-25 PSF-A488 IMPa2-A546 DAPI 8C1-siRNA-IMP-a2-a4 V2.00	0	11. siRNA-IMPa2-25 PSF-A488 DAPI IMPa2-A546_af_TileScan_001 (Stage 32 of 49)	00-McbrJ7VpjpqJZ8fE8YNhF
0	um	Cell	0.000	1.000	Vesicles Paraspeckle	102	8	siRNA-IMPa2-25 PSF-A488 IMPa2-A546 DAPI 8C1-siRNA-IMP-a2-a4 V2.00	0	11. siRNA-IMPa2-25 PSF-A488 DAPI IMPa2-A546_af_TileScan_001 (Stage 32 of 49)	00-McbrJ7VpjpqJZ8fE8YNhF
0	um	Cell	0.000	1.000	Vesicles Paraspeckle	103	9	siRNA-IMPa2-25 PSF-A488 IMPa2-A546 DAPI 8C1-siRNA-IMP-a2-a4 V2.00	0	11. siRNA-IMPa2-25 PSF-A488 DAPI IMPa2-A546_af_TileScan_001 (Stage 32 of 49)	00-McbrJ7VpjpqJZ8fE8YNhF
0	um	Cell	0.000	1.000	Vesicles Paraspeckle	104	10	siRNA-IMPa2-25 PSF-A488 IMPa2-A546 DAPI 8C1-siRNA-IMP-a2-a4 V2.00	0	11. siRNA-IMPa2-25 PSF-A488 DAPI IMPa2-A546_af_TileScan_001 (Stage 32 of 49)	00-McbrJ7VpjpqJZ8fE8YNhF
0	um	Cell	0.000	1.000	Vesicles Paraspeckle	105	11	siRNA-IMPa2-25 PSF-A488 IMPa2-A546 DAPI 8C1-siRNA-IMP-a2-a4 V2.00	0	11. siRNA-IMPa2-25 PSF-A488 DAPI IMPa2-A546_af_TileScan_001 (Stage 32 of 49)	00-McbrJ7VpjpqJZ8fE8YNhF
0.506307	um	Cell	0.000	1.000	Vesicles Paraspeckle	106	12	siRNA-IMPa2-25 PSF-A488 IMPa2-A546 DAPI 8C1-siRNA-IMP-a2-a4 V2.00	0	11. siRNA-IMPa2-25 PSF-A488 DAPI IMPa2-A546_af_TileScan_001 (Stage 32 of 49)	00-McbrJ7VpjpqJZ8fE8YNhF
0	um	Cell	0.000	1.000	Vesicles Paraspeckle	107	13	siRNA-IMPa2-25 PSF-A488 IMPa2-A546 DAPI 8C1-siRNA-IMP-a2-a4 V2.00	0	11. siRNA-IMPa2-25 PSF-A488 DAPI IMPa2-A546_af_TileScan_001 (Stage 32 of 49)	00-McbrJ7VpjpqJZ8fE8YNhF
0	um	Cell	0.000	1.000	Vesicles Paraspeckle	108	14	siRNA-IMPa2-25 PSF-A488 IMPa2-A546 DAPI 8C1-siRNA-IMP-a2-a4 V2.00	0	11. siRNA-IMPa2-25 PSF-A488 DAPI IMPa2-A546_af_TileScan_001 (Stage 32 of 49)	00-McbrJ7VpjpqJZ8fE8YNhF
0	um	Cell	0.000	1.000	Vesicles Paraspeckle	109	15	siRNA-IMPa2-25 PSF-A488 IMPa2-A546 DAPI 8C1-siRNA-IMP-a2-a4 V2.00	0	11. siRNA-IMPa2-25 PSF-A488 DAPI IMPa2-A546_af_TileScan_001 (Stage 32 of 49)	00-McbrJ7VpjpqJZ8fE8YNhF
0	um	Cell	0.000	1.000	Vesicles Paraspeckle	110	16	siRNA-IMPa2-25 PSF-A488 IMPa2-A546 DAPI 8C1-siRNA-IMP-a2-a4 V2.00	0	11. siRNA-IMPa2-25 PSF-A488 DAPI IMPa2-A546_af_TileScan_001 (Stage 32 of 49)	00-McbrJ7VpjpqJZ8fE8YNhF
0	um	Cell	0.000	1.000	Vesicles Paraspeckle	111	17	siRNA-IMPa2-25 PSF-A488 IMPa2-A546 DAPI 8C1-siRNA-IMP-a2-a4 V2.00	0	11. siRNA-IMPa2-25 PSF-A488 DAPI IMPa2-A546_af_TileScan_001 (Stage 32 of 49)	00-McbrJ7VpjpqJZ8fE8YNhF
0.581875	um	Cell	0.000	1.000	Vesicles Paraspeckle	112	18	siRNA-IMPa2-25 PSF-A488 IMPa2-A546 DAPI 8C1-siRNA-IMP-a2-a4 V2.00	0	11. siRNA-IMPa2-25 PSF-A488 DAPI IMPa2-A546_af_TileScan_001 (Stage 32 of 49)	00-McbrJ7VpjpqJZ8fE8YNhF
0	um	Cell	0.000	1.000	Vesicles Paraspeckle	113	19	siRNA-IMPa2-25 PSF-A488 IMPa2-A546 DAPI 8C1-siRNA-IMP-a2-a4 V2.00	0	11. siRNA-IMPa2-25 PSF-A488 DAPI IMPa2-A546_af_TileScan_001 (Stage 32 of 49)	00-McbrJ7VpjpqJZ8fE8YNhF
0	um	Cell	0.000	1.000	Vesicles Paraspeckle	114	20	siRNA-IMPa2-25 PSF-A488 IMPa2-A546 DAPI 8C1-siRNA-IMP-a2-a4 V2.00	0	11. siRNA-IMPa2-25 PSF-A488 DAPI IMPa2-A546_af_TileScan_001 (Stage 32 of 49)	00-McbrJ7VpjpqJZ8fE8YNhF
0	um	Cell	0.000	1.000	Vesicles Paraspeckle	115	0	siRNA-IMPa2-25 PSF-A488 IMPa2-A546 DAPI 8C1-siRNA-IMP-a2-a4 V2.00	0	11. siRNA-IMPa2-25 PSF-A488 DAPI IMPa2-A546_ag_TileScan_001 (Stage 33 of 49)	00-kToGWRNoSQ2iP6Q5irHJ79
0	um	Cell	0.000	1.000	Vesicles Paraspeckle	116	1	siRNA-IMPa2-25 PSF-A488 IMPa2-A546 DAPI 8C1-siRNA-IMP-a2-a4 V2.00	0	11. siRNA-IMPa2-25 PSF-A488 DAPI IMPa2-A546_ag_TileScan_001 (Stage 33 of 49)	00-kToGWRNoSQ2iP6Q5irHJ79
0	um	Cell	0.000	1.000	Vesicles Paraspeckle	117	2	siRNA-IMPa2-25 PSF-A488 IMPa2-A546 DAPI 8C1-siRNA-IMP-a2-a4 V2.00	0	11. siRNA-IMPa2-25 PSF-A488 DAPI IMPa2-A546_ag_TileScan_001 (Stage 33 of 49)	00-kToGWRNoSQ2iP6Q5irHJ79
0	um	Cell	0.000	1.000	Vesicles Paraspeckle	118	3	siRNA-IMPa2-25 PSF-A488 IMPa2-A546 DAPI 8C1-siRNA-IMP-a2-a4 V2.00	0	11. siRNA-IMPa2-25 PSF-A488 DAPI IMPa2-A546_ag_TileScan_001 (Stage 33 of 49)	00-kToGWRNoSQ2iP6Q5irHJ79
0	um	Cell	0.000	1.000	Vesicles Paraspeckle	119	4	siRNA-IMPa2-25 PSF-A488 IMPa2-A546 DAPI 8C1-siRNA-IMP-a2-a4 V2.00	0	11. siRNA-IMPa2-25 PSF-A488 DAPI IMPa2-A546_ag_TileScan_001 (Stage 33 of 49)	00-kToGWRNoSQ2iP6Q5irHJ79
0	um	Cell	0.000	1.000	Vesicles Paraspeckle	120	5	siRNA-IMPa2-25 PSF-A488 IMPa2-A546 DAPI 8C1-siRNA-IMP-a2-a4 V2.00	0	11. siRNA-IMPa2-25 PSF-A488 DAPI IMPa2-A546_ag_TileScan_001 (Stage 33 of 49)	00-kToGWRNoSQ2iP6Q5irHJ79
0	um	Cell	0.000	1.000	Vesicles Paraspeckle	121	6	siRNA-IMPa2-25 PSF-A488 IMPa2-A546 DAPI 8C1-siRNA-IMP-a2-a4 V2.00	0	11. siRNA-IMPa2-25 PSF-A488 DAPI IMPa2-A546_ag_TileScan_001 (Stage 33 of 49)	00-kToGWRNoSQ2iP6Q5irHJ79
0.0906835	um	Cell	0.000	1.000	Vesicles Paraspeckle	122	7	siRNA-IMPa2-25 PSF-A488 IMPa2-A546 DAPI 8C1-siRNA-IMP-a2-a4 V2.00	0	11. siRNA-IMPa2-25 PSF-A488 DAPI IMPa2-A546_ag_TileScan_001 (Stage 33 of 49)	00-kToGWRNoSQ2iP6Q5irHJ79
1.14864	um	Cell	0.000	1.000	Vesicles Paraspeckle	123	8	siRNA-IMPa2-25 PSF-A488 IMPa2-A546 DAPI 8C1-siRNA-IMP-a2-a4 V2.00	0	11. siRNA-IMPa2-25 PSF-A488 DAPI IMPa2-A546_ag_TileScan_001 (Stage 33 of 49)	00-kToGWRNoSQ2iP6Q5irHJ79
0	um	Cell	0.000	1.000	Vesicles Paraspeckle	124	9	siRNA-IMPa2-25 PSF-A488 IMPa2-A546 DAPI 8C1-siRNA-IMP-a2-a4 V2.00	0	11. siRNA-IMPa2-25 PSF-A488 DAPI IMPa2-A546_ag_TileScan_001 (Stage 33 of 49)	00-kToGWRNoSQ2iP6Q5irHJ79
0	um	Cell	0.000	1.000	Vesicles Paraspeckle	125	10	siRNA-IMPa2-25 PSF-A488 IMPa2-A546 DAPI 8C1-siRNA-IMP-a2-a4 V2.00	0	11. siRNA-IMPa2-25 PSF-A488 DAPI IMPa2-A546_ag_TileScan_001 (Stage 33 of 49)	00-kToGWRNoSQ2iP6Q5irHJ79
0.362729	um	Cell	0.000	1.000	Vesicles Paraspeckle	126	11	siRNA-IMPa2-25 PSF-A488 IMPa2-A546 DAPI 8C1-siRNA-IMP-a2-a4 V2.00	0	11. siRNA-IMPa2-25 PSF-A488 DAPI IMPa2-A546_ag_TileScan_001 (Stage 33 of 49)	00-kToGWRNoSQ2iP6Q5irHJ79
0	um	Cell	0.000	1.000	Vesicles Paraspeckle	127	12	siRNA-IMPa2-25 PSF-A488 IMPa2-A546 DAPI 8C1-siRNA-IMP-a2-a4 V2.00	0	11. siRNA-IMPa2-25 PSF-A488 DAPI IMPa2-A546_ag_TileScan_001 (Stage 33 of 49)	00-kToGWRNoSQ2iP6Q5irHJ79
0.408072	um	Cell	0.000	1.000	Vesicles Paraspeckle	128	13	siRNA-IMPa2-25 PSF-A488 IMPa2-A546 DAPI 8C1-siRNA-IMP-a2-a4 V2.00	0	11. siRNA-IMPa2-25 PSF-A488 DAPI IMPa2-A546_ag_TileScan_001 (Stage 33 of 49)	00-kToGWRNoSQ2iP6Q5irHJ79
0	um	Cell	0.000	1.000	Vesicles Paraspeckle	129	14	siRNA-IMPa2-25 PSF-A488 IMPa2-A546 DAPI 8C1-siRNA-IMP-a2-a4 V2.00	0	11. siRNA-IMPa2-25 PSF-A488 DAPI IMPa2-A546_ag_TileScan_001 (Stage 33 of 49)	00-kToGWRNoSQ2iP6Q5irHJ79
0	um	Cell	0.000	1.000	Vesicles Paraspeckle	130	15	siRNA-IMPa2-25 PSF-A488 IMPa2-A546 DAPI 8C1-siRNA-IMP-a2-a4 V2.00	0	11. siRNA-IMPa2-25 PSF-A488 DAPI IMPa2-A546_ag_TileScan_001 (Stage 33 of 49)	00-kToGWRNoSQ2iP6Q5irHJ79
0	um	Cell	0.000	1.000	Vesicles Paraspeckle	131	16	siRNA-IMPa2-25 PSF-A488 IMPa2-A546 DAPI 8C1-siRNA-IMP-a2-a4 V2.00	0	11. siRNA-IMPa2-25 PSF-A488 DAPI IMPa2-A546_ag_TileScan_001 (Stage 33 of 49)	00-kToGWRNoSQ2iP6Q5irHJ79
0	um	Cell	0.000	1.000	Vesicles Paraspeckle	132	17	siRNA-IMPa2-25 PSF-A488 IMPa2-A546 DAPI 8C1-siRNA-IMP-a2-a4 V2.00	0	11. siRNA-IMPa2-25 PSF-A488 DAPI IMPa2-A546_ag_TileScan_001 (Stage 33 of 49)	00-kToGWRNoSQ2iP6Q5irHJ79
1.54913	um	Cell	0.000	1.000	Vesicles Paraspeckle	133	18	siRNA-IMPa2-25 PSF-A488 IMPa2-A546 DAPI 8C1-siRNA-IMP-a2-a4 V2.00	0	11. siRNA-IMPa2-25 PSF-A488 DAPI IMPa2-A546_ag_TileScan_001 (Stage 33 of 49)	00-kToGWRNoSQ2iP6Q5irHJ79
0	um	Cell	0.000	1.000	Vesicles Paraspeckle	134	19	siRNA-IMPa2-25 PSF-A488 IMPa2-A546 DAPI 8C1-siRNA-IMP-a2-a4 V2.00	0	11. siRNA-IMPa2-25 PSF-A488 DAPI IMPa2-A546_ag_TileScan_001 (Stage 33 of 49)	00-kToGWRNoSQ2iP6Q5irHJ79
0	um	Cell	0.000	1.000	Vesicles Paraspeckle	135	20	siRNA-IMPa2-25 PSF-A488 IMPa2-A546 DAPI 8C1-siRNA-IMP-a2-a4 V2.00	0	11. siRNA-IMPa2-25 PSF-A488 DAPI IMPa2-A546_ag_TileScan_001 (Stage 33 of 49)	00-kToGWRNoSQ2iP6Q5irHJ79
0	um	Cell	0.000	1.000	Vesicles Paraspeckle	136	0	siRNA-IMPa2-25 PSF-A488 IMPa2-A546 DAPI 8C1-siRNA-IMP-a2-a4 V2.00	0	11. siRNA-IMPa2-25 PSF-A488 DAPI IMPa2-A546_ah_TileScan_001 (Stage 34 of 49)	00-Gj66oqxTmBWAGuBaMMjKzc
0	um	Cell	0.000	1.000	Vesicles Paraspeckle	137	1	siRNA-IMPa2-25 PSF-A488 IMPa2-A546 DAPI 8C1-siRNA-IMP-a2-a4 V2.00	0	11. siRNA-IMPa2-25 PSF-A488 DAPI IMPa2-A546_ah_TileScan_001 (Stage 34 of 49)	00-Gj66oqxTmBWAGuBaMMjKzc
0.0377851	um	Cell	0.000	1.000	Vesicles Paraspeckle	138	2	siRNA-IMPa2-25 PSF-A488 IMPa2-A546 DAPI 8C1-siRNA-IMP-a2-a4 V2.00	0	11. siRNA-IMPa2-25 PSF-A488 DAPI IMPa2-A546_ah_TileScan_001 (Stage 34 of 49)	00-Gj66oqxTmBWAGuBaMMjKzc
0.801023	um	Cell	0.000	1.000	Vesicles Paraspeckle	139	3	siRNA-IMPa2-25 PSF-A488 IMPa2-A546 DAPI 8C1-siRNA-IMP-a2-a4 V2.00	0	11. siRNA-IMPa2-25 PSF-A488 DAPI IMPa2-A546_ah_TileScan_001 (Stage 34 of 49)	00-Gj66oqxTmBWAGuBaMMjKzc
0	um	Cell	0.000	1.000	Vesicles Paraspeckle	140	4	siRNA-IMPa2-25 PSF-A488 IMPa2-A546 DAPI 8C1-siRNA-IMP-a2-a4 V2.00	0	11. siRNA-IMPa2-25 PSF-A488 DAPI IMPa2-A546_ah_TileScan_001 (Stage 34 of 49)	00-Gj66oqxTmBWAGuBaMMjKzc
0	um	Cell	0.000	1.000	Vesicles Paraspeckle	141	5	siRNA-IMPa2-25 PSF-A488 IMPa2-A546 DAPI 8C1-siRNA-IMP-a2-a4 V2.00	0	11. siRNA-IMPa2-25 PSF-A488 DAPI IMPa2-A546_ah_TileScan_001 (Stage 34 of 49)	00-Gj66oqxTmBWAGuBaMMjKzc
0	um	Cell	0.000	1.000	Vesicles Paraspeckle	142	6	siRNA-IMPa2-25 PSF-A488 IMPa2-A546 DAPI 8C1-siRNA-IMP-a2-a4 V2.00	0	11. siRNA-IMPa2-25 PSF-A488 DAPI IMPa2-A546_ah_TileScan_001 (Stage 34 of 49)	00-Gj66oqxTmBWAGuBaMMjKzc
1.24687	um	Cell	0.000	1.000	Vesicles Paraspeckle	143	7	siRNA-IMPa2-25 PSF-A488 IMPa2-A546 DAPI 8C1-siRNA-IMP-a2-a4 V2.00	0	11. siRNA-IMPa2-25 PSF-A488 DAPI IMPa2-A546_ah_TileScan_001 (Stage 34 of 49)	00-Gj66oqxTmBWAGuBaMMjKzc
0	um	Cell	0.000	1.000	Vesicles Paraspeckle	144	8	siRNA-IMPa2-25 PSF-A488 IMPa2-A546 DAPI 8C1-siRNA-IMP-a2-a4 V2.00	0	11. siRNA-IMPa2-25 PSF-A488 DAPI IMPa2-A546_ah_TileScan_001 (Stage 34 of 49)	00-Gj66oqxTmBWAGuBaMMjKzc
0	um	Cell	0.000	1.000	Vesicles Paraspeckle	145	9	siRNA-IMPa2-25 PSF-A488 IMPa2-A546 DAPI 8C1-siRNA-IMP-a2-a4 V2.00	0	11. siRNA-IMPa2-25 PSF-A488 DAPI IMPa2-A546_ah_TileScan_001 (Stage 34 of 49)	00-Gj66oqxTmBWAGuBaMMjKzc
0	um	Cell	0.000	1.000	Vesicles Paraspeckle	146	10	siRNA-IMPa2-25 PSF-A488 IMPa2-A546 DAPI 8C1-siRNA-IMP-a2-a4 V2.00	0	11. siRNA-IMPa2-25 PSF-A488 DAPI IMPa2-A546_ah_TileScan_001 (Stage 34 of 49)	00-Gj66oqxTmBWAGuBaMMjKzc
0.687669	um	Cell	0.000	1.000	Vesicles Paraspeckle	147	11	siRNA-IMPa2-25 PSF-A488 IMPa2-A546 DAPI 8C1-siRNA-IMP-a2-a4 V2.00	0	11. siRNA-IMPa2-25 PSF-A488 DAPI IMPa2-A546_ah_TileScan_001 (Stage 34 of 49)	00-Gj66oqxTmBWAGuBaMMjKzc
0	um	Cell	0.000	1.000	Vesicles Paraspeckle	148	12	siRNA-IMPa2-25 PSF-A488 IMPa2-A546 DAPI 8C1-siRNA-IMP-a2-a4 V2.00	0	11. siRNA-IMPa2-25 PSF-A488 DAPI IMPa2-A546_ah_TileScan_001 (Stage 34 of 49)	00-Gj66oqxTmBWAGuBaMMjKzc
0	um	Cell	0.000	1.000	Vesicles Paraspeckle	149	13	siRNA-IMPa2-25 PSF-A488 IMPa2-A546 DAPI 8C1-siRNA-IMP-a2-a4 V2.00	0	11. siRNA-IMPa2-25 PSF-A488 DAPI IMPa2-A546_ah_TileScan_001 (Stage 34 of 49)	00-Gj66oqxTmBWAGuBaMMjKzc
0	um	Cell	0.000	1.000	Vesicles Paraspeckle	150	14	siRNA-IMPa2-25 PSF-A488 IMPa2-A546 DAPI 8C1-siRNA-IMP-a2-a4 V2.00	0	11. siRNA-IMPa2-25 PSF-A488 DAPI IMPa2-A546_ah_TileScan_001 (Stage 34 of 49)	00-Gj66oqxTmBWAGuBaMMjKzc
0	um	Cell	0.000	1.000	Vesicles Paraspeckle	151	15	siRNA-IMPa2-25 PSF-A488 IMPa2-A546 DAPI 8C1-siRNA-IMP-a2-a4 V2.00	0	11. siRNA-IMPa2-25 PSF-A488 DAPI IMPa2-A546_ah_TileScan_001 (Stage 34 of 49)	00-Gj66oqxTmBWAGuBaMMjKzc
0	um	Cell	0.000	1.000	Vesicles Paraspeckle	152	16	siRNA-IMPa2-25 PSF-A488 IMPa2-A546 DAPI 8C1-siRNA-IMP-a2-a4 V2.00	0	11. siRNA-IMPa2-25 PSF-A488 DAPI IMPa2-A546_ah_TileScan_001 (Stage 34 of 49)	00-Gj66oqxTmBWAGuBaMMjKzc
0	um	Cell	0.000	1.000	Vesicles Paraspeckle	153	17	siRNA-IMPa2-25 PSF-A488 IMPa2-A546 DAPI 8C1-siRNA-IMP-a2-a4 V2.00	0	11. siRNA-IMPa2-25 PSF-A488 DAPI IMPa2-A546_ah_TileScan_001 (Stage 34 of 49)	00-Gj66oqxTmBWAGuBaMMjKzc
0	um	Cell	0.000	1.000	Vesicles Paraspeckle	154	18	siRNA-IMPa2-25 PSF-A488 IMPa2-A546 DAPI 8C1-siRNA-IMP-a2-a4 V2.00	0	11. siRNA-IMPa2-25 PSF-A488 DAPI IMPa2-A546_ah_TileScan_001 (Stage 34 of 49)	00-Gj66oqxTmBWAGuBaMMjKzc
0	um	Cell	0.000	1.000	Vesicles Paraspeckle	155	19	siRNA-IMPa2-25 PSF-A488 IMPa2-A546 DAPI 8C1-siRNA-IMP-a2-a4 V2.00	0	11. siRNA-IMPa2-25 PSF-A488 DAPI IMPa2-A546_ah_TileScan_001 (Stage 34 of 49)	00-Gj66oqxTmBWAGuBaMMjKzc
0	um	Cell	0.000	1.000	Vesicles Paraspeckle	156	20	siRNA-IMPa2-25 PSF-A488 IMPa2-A546 DAPI 8C1-siRNA-IMP-a2-a4 V2.00	0	11. siRNA-IMPa2-25 PSF-A488 DAPI IMPa2-A546_ah_TileScan_001 (Stage 34 of 49)	00-Gj66oqxTmBWAGuBaMMjKzc
0	um	Cell	0.000	1.000	Vesicles Paraspeckle	157	21	siRNA-IMPa2-25 PSF-A488 IMPa2-A546 DAPI 8C1-siRNA-IMP-a2-a4 V2.00	0	11. siRNA-IMPa2-25 PSF-A488 DAPI IMPa2-A546_ah_TileScan_001 (Stage 34 of 49)	00-Gj66oqxTmBWAGuBaMMjKzc
0	um	Cell	0.000	1.000	Vesicles Paraspeckle	158	22	siRNA-IMPa2-25 PSF-A488 IMPa2-A546 DAPI 8C1-siRNA-IMP-a2-a4 V2.00	0	11. siRNA-IMPa2-25 PSF-A488 DAPI IMPa2-A546_ah_TileScan_001 (Stage 34 of 49)	00-Gj66oqxTmBWAGuBaMMjKzc
0	um	Cell	0.000	1.000	Vesicles Paraspeckle	159	23	siRNA-IMPa2-25 PSF-A488 IMPa2-A546 DAPI 8C1-siRNA-IMP-a2-a4 V2.00	0	11. siRNA-IMPa2-25 PSF-A488 DAPI IMPa2-A546_ah_TileScan_001 (Stage 34 of 49)	00-Gj66oqxTmBWAGuBaMMjKzc
0	um	Cell	0.000	1.000	Vesicles Paraspeckle	160	24	siRNA-IMPa2-25 PSF-A488 IMPa2-A546 DAPI 8C1-siRNA-IMP-a2-a4 V2.00	0	11. siRNA-IMPa2-25 PSF-A488 DAPI IMPa2-A546_ah_TileScan_001 (Stage 34 of 49)	00-Gj66oqxTmBWAGuBaMMjKzc
0	um	Cell	0.000	1.000	Vesicles Paraspeckle	161	0	siRNA-IMPa2-25 PSF-A488 IMPa2-A546 DAPI 8C1-siRNA-IMP-a2-a4 V2.00	0	11. siRNA-IMPa2-25 PSF-A488 DAPI IMPa2-A546_ai_TileScan_001 (Stage 35 of 49)	00-xw5TwUfRwyAycuzXDCqa5e
2.7129	um	Cell	0.000	1.000	Vesicles Paraspeckle	162	1	siRNA-IMPa2-25 PSF-A488 IMPa2-A546 DAPI 8C1-siRNA-IMP-a2-a4 V2.00	0	11. siRNA-IMPa2-25 PSF-A488 DAPI IMPa2-A546_ai_TileScan_001 (Stage 35 of 49)	00-xw5TwUfRwyAycuzXDCqa5e
1.06551	um	Cell	0.000	1.000	Vesicles Paraspeckle	163	2	siRNA-IMPa2-25 PSF-A488 IMPa2-A546 DAPI 8C1-siRNA-IMP-a2-a4 V2.00	0	11. siRNA-IMPa2-25 PSF-A488 DAPI IMPa2-A546_ai_TileScan_001 (Stage 35 of 49)	00-xw5TwUfRwyAycuzXDCqa5e
0	um	Cell	0.000	1.000	Vesicles Paraspeckle	164	3	siRNA-IMPa2-25 PSF-A488 IMPa2-A546 DAPI 8C1-siRNA-IMP-a2-a4 V2.00	0	11. siRNA-IMPa2-25 PSF-A488 DAPI IMPa2-A546_ai_TileScan_001 (Stage 35 of 49)	00-xw5TwUfRwyAycuzXDCqa5e
0	um	Cell	0.000	1.000	Vesicles Paraspeckle	165	4	siRNA-IMPa2-25 PSF-A488 IMPa2-A546 DAPI 8C1-siRNA-IMP-a2-a4 V2.00	0	11. siRNA-IMPa2-25 PSF-A488 DAPI IMPa2-A546_ai_TileScan_001 (Stage 35 of 49)	00-xw5TwUfRwyAycuzXDCqa5e
0.105797	um	Cell	0.000	1.000	Vesicles Paraspeckle	166	5	siRNA-IMPa2-25 PSF-A488 IMPa2-A546 DAPI 8C1-siRNA-IMP-a2-a4 V2.00	0	11. siRNA-IMPa2-25 PSF-A488 DAPI IMPa2-A546_ai_TileScan_001 (Stage 35 of 49)	00-xw5TwUfRwyAycuzXDCqa5e
0	um	Cell	0.000	1.000	Vesicles Paraspeckle	167	6	siRNA-IMPa2-25 PSF-A488 IMPa2-A546 DAPI 8C1-siRNA-IMP-a2-a4 V2.00	0	11. siRNA-IMPa2-25 PSF-A488 DAPI IMPa2-A546_ai_TileScan_001 (Stage 35 of 49)	00-xw5TwUfRwyAycuzXDCqa5e
0	um	Cell	0.000	1.000	Vesicles Paraspeckle	168	7	siRNA-IMPa2-25 PSF-A488 IMPa2-A546 DAPI 8C1-siRNA-IMP-a2-a4 V2.00	0	11. siRNA-IMPa2-25 PSF-A488 DAPI IMPa2-A546_ai_TileScan_001 (Stage 35 of 49)	00-xw5TwUfRwyAycuzXDCqa5e
0	um	Cell	0.000	1.000	Vesicles Paraspeckle	169	8	siRNA-IMPa2-25 PSF-A488 IMPa2-A546 DAPI 8C1-siRNA-IMP-a2-a4 V2.00	0	11. siRNA-IMPa2-25 PSF-A488 DAPI IMPa2-A546_ai_TileScan_001 (Stage 35 of 49)	00-xw5TwUfRwyAycuzXDCqa5e
0	um	Cell	0.000	1.000	Vesicles Paraspeckle	170	9	siRNA-IMPa2-25 PSF-A488 IMPa2-A546 DAPI 8C1-siRNA-IMP-a2-a4 V2.00	0	11. siRNA-IMPa2-25 PSF-A488 DAPI IMPa2-A546_ai_TileScan_001 (Stage 35 of 49)	00-xw5TwUfRwyAycuzXDCqa5e
0	um	Cell	0.000	1.000	Vesicles Paraspeckle	171	10	siRNA-IMPa2-25 PSF-A488 IMPa2-A546 DAPI 8C1-siRNA-IMP-a2-a4 V2.00	0	11. siRNA-IMPa2-25 PSF-A488 DAPI IMPa2-A546_ai_TileScan_001 (Stage 35 of 49)	00-xw5TwUfRwyAycuzXDCqa5e
0	um	Cell	0.000	1.000	Vesicles Paraspeckle	172	11	siRNA-IMPa2-25 PSF-A488 IMPa2-A546 DAPI 8C1-siRNA-IMP-a2-a4 V2.00	0	11. siRNA-IMPa2-25 PSF-A488 DAPI IMPa2-A546_ai_TileScan_001 (Stage 35 of 49)	00-xw5TwUfRwyAycuzXDCqa5e
0	um	Cell	0.000	1.000	Vesicles Paraspeckle	173	12	siRNA-IMPa2-25 PSF-A488 IMPa2-A546 DAPI 8C1-siRNA-IMP-a2-a4 V2.00	0	11. siRNA-IMPa2-25 PSF-A488 DAPI IMPa2-A546_ai_TileScan_001 (Stage 35 of 49)	00-xw5TwUfRwyAycuzXDCqa5e
0	um	Cell	0.000	1.000	Vesicles Paraspeckle	174	13	siRNA-IMPa2-25 PSF-A488 IMPa2-A546 DAPI 8C1-siRNA-IMP-a2-a4 V2.00	0	11. siRNA-IMPa2-25 PSF-A488 DAPI IMPa2-A546_ai_TileScan_001 (Stage 35 of 49)	00-xw5TwUfRwyAycuzXDCqa5e
0	um	Cell	0.000	1.000	Vesicles Paraspeckle	175	14	siRNA-IMPa2-25 PSF-A488 IMPa2-A546 DAPI 8C1-siRNA-IMP-a2-a4 V2.00	0	11. siRNA-IMPa2-25 PSF-A488 DAPI IMPa2-A546_ai_TileScan_001 (Stage 35 of 49)	00-xw5TwUfRwyAycuzXDCqa5e
0.0680128	um	Cell	0.000	1.000	Vesicles Paraspeckle	176	15	siRNA-IMPa2-25 PSF-A488 IMPa2-A546 DAPI 8C1-siRNA-IMP-a2-a4 V2.00	0	11. siRNA-IMPa2-25 PSF-A488 DAPI IMPa2-A546_ai_TileScan_001 (Stage 35 of 49)	00-xw5TwUfRwyAycuzXDCqa5e
0	um	Cell	0.000	1.000	Vesicles Paraspeckle	177	16	siRNA-IMPa2-25 PSF-A488 IMPa2-A546 DAPI 8C1-siRNA-IMP-a2-a4 V2.00	0	11. siRNA-IMPa2-25 PSF-A488 DAPI IMPa2-A546_ai_TileScan_001 (Stage 35 of 49)	00-xw5TwUfRwyAycuzXDCqa5e
0	um	Cell	0.000	1.000	Vesicles Paraspeckle	178	17	siRNA-IMPa2-25 PSF-A488 IMPa2-A546 DAPI 8C1-siRNA-IMP-a2-a4 V2.00	0	11. siRNA-IMPa2-25 PSF-A488 DAPI IMPa2-A546_ai_TileScan_001 (Stage 35 of 49)	00-xw5TwUfRwyAycuzXDCqa5e
0	um	Cell	0.000	1.000	Vesicles Paraspeckle	179	18	siRNA-IMPa2-25 PSF-A488 IMPa2-A546 DAPI 8C1-siRNA-IMP-a2-a4 V2.00	0	11. siRNA-IMPa2-25 PSF-A488 DAPI IMPa2-A546_ai_TileScan_001 (Stage 35 of 49)	00-xw5TwUfRwyAycuzXDCqa5e
0	um	Cell	0.000	1.000	Vesicles Paraspeckle	180	19	siRNA-IMPa2-25 PSF-A488 IMPa2-A546 DAPI 8C1-siRNA-IMP-a2-a4 V2.00	0	11. siRNA-IMPa2-25 PSF-A488 DAPI IMPa2-A546_ai_TileScan_001 (Stage 35 of 49)	00-xw5TwUfRwyAycuzXDCqa5e
0.0226712	um	Cell	0.000	1.000	Vesicles Paraspeckle	181	20	siRNA-IMPa2-25 PSF-A488 IMPa2-A546 DAPI 8C1-siRNA-IMP-a2-a4 V2.00	0	11. siRNA-IMPa2-25 PSF-A488 DAPI IMPa2-A546_ai_TileScan_001 (Stage 35 of 49)	00-xw5TwUfRwyAycuzXDCqa5e
0	um	Cell	0.000	1.000	Vesicles Paraspeckle	182	21	siRNA-IMPa2-25 PSF-A488 IMPa2-A546 DAPI 8C1-siRNA-IMP-a2-a4 V2.00	0	11. siRNA-IMPa2-25 PSF-A488 DAPI IMPa2-A546_ai_TileScan_001 (Stage 35 of 49)	00-xw5TwUfRwyAycuzXDCqa5e
0	um	Cell	0.000	1.000	Vesicles Paraspeckle	183	0	siRNA-IMPa2-25 PSF-A488 IMPa2-A546 DAPI 8C1-siRNA-IMP-a2-a4 V2.00	0	11. siRNA-IMPa2-25 PSF-A488 DAPI IMPa2-A546_aj_TileScan_001 (Stage 36 of 49)	00-Y3ZNadanUh6Hy3Dd2WkXCZ
0	um	Cell	0.000	1.000	Vesicles Paraspeckle	184	1	siRNA-IMPa2-25 PSF-A488 IMPa2-A546 DAPI 8C1-siRNA-IMP-a2-a4 V2.00	0	11. siRNA-IMPa2-25 PSF-A488 DAPI IMPa2-A546_aj_TileScan_001 (Stage 36 of 49)	00-Y3ZNadanUh6Hy3Dd2WkXCZ
0	um	Cell	0.000	1.000	Vesicles Paraspeckle	185	2	siRNA-IMPa2-25 PSF-A488 IMPa2-A546 DAPI 8C1-siRNA-IMP-a2-a4 V2.00	0	11. siRNA-IMPa2-25 PSF-A488 DAPI IMPa2-A546_aj_TileScan_001 (Stage 36 of 49)	00-Y3ZNadanUh6Hy3Dd2WkXCZ
0	um	Cell	0.000	1.000	Vesicles Paraspeckle	186	3	siRNA-IMPa2-25 PSF-A488 IMPa2-A546 DAPI 8C1-siRNA-IMP-a2-a4 V2.00	0	11. siRNA-IMPa2-25 PSF-A488 DAPI IMPa2-A546_aj_TileScan_001 (Stage 36 of 49)	00-Y3ZNadanUh6Hy3Dd2WkXCZ
0	um	Cell	0.000	1.000	Vesicles Paraspeckle	187	4	siRNA-IMPa2-25 PSF-A488 IMPa2-A546 DAPI 8C1-siRNA-IMP-a2-a4 V2.00	0	11. siRNA-IMPa2-25 PSF-A488 DAPI IMPa2-A546_aj_TileScan_001 (Stage 36 of 49)	00-Y3ZNadanUh6Hy3Dd2WkXCZ
0	um	Cell	0.000	1.000	Vesicles Paraspeckle	188	5	siRNA-IMPa2-25 PSF-A488 IMPa2-A546 DAPI 8C1-siRNA-IMP-a2-a4 V2.00	0	11. siRNA-IMPa2-25 PSF-A488 DAPI IMPa2-A546_aj_TileScan_001 (Stage 36 of 49)	00-Y3ZNadanUh6Hy3Dd2WkXCZ
0	um	Cell	0.000	1.000	Vesicles Paraspeckle	189	6	siRNA-IMPa2-25 PSF-A488 IMPa2-A546 DAPI 8C1-siRNA-IMP-a2-a4 V2.00	0	11. siRNA-IMPa2-25 PSF-A488 DAPI IMPa2-A546_aj_TileScan_001 (Stage 36 of 49)	00-Y3ZNadanUh6Hy3Dd2WkXCZ
0.604545	um	Cell	0.000	1.000	Vesicles Paraspeckle	190	7	siRNA-IMPa2-25 PSF-A488 IMPa2-A546 DAPI 8C1-siRNA-IMP-a2-a4 V2.00	0	11. siRNA-IMPa2-25 PSF-A488 DAPI IMPa2-A546_aj_TileScan_001 (Stage 36 of 49)	00-Y3ZNadanUh6Hy3Dd2WkXCZ
2.59956	um	Cell	0.000	1.000	Vesicles Paraspeckle	191	8	siRNA-IMPa2-25 PSF-A488 IMPa2-A546 DAPI 8C1-siRNA-IMP-a2-a4 V2.00	0	11. siRNA-IMPa2-25 PSF-A488 DAPI IMPa2-A546_aj_TileScan_001 (Stage 36 of 49)	00-Y3ZNadanUh6Hy3Dd2WkXCZ
0	um	Cell	0.000	1.000	Vesicles Paraspeckle	192	9	siRNA-IMPa2-25 PSF-A488 IMPa2-A546 DAPI 8C1-siRNA-IMP-a2-a4 V2.00	0	11. siRNA-IMPa2-25 PSF-A488 DAPI IMPa2-A546_aj_TileScan_001 (Stage 36 of 49)	00-Y3ZNadanUh6Hy3Dd2WkXCZ
0	um	Cell	0.000	1.000	Vesicles Paraspeckle	193	10	siRNA-IMPa2-25 PSF-A488 IMPa2-A546 DAPI 8C1-siRNA-IMP-a2-a4 V2.00	0	11. siRNA-IMPa2-25 PSF-A488 DAPI IMPa2-A546_aj_TileScan_001 (Stage 36 of 49)	00-Y3ZNadanUh6Hy3Dd2WkXCZ
0	um	Cell	0.000	1.000	Vesicles Paraspeckle	194	11	siRNA-IMPa2-25 PSF-A488 IMPa2-A546 DAPI 8C1-siRNA-IMP-a2-a4 V2.00	0	11. siRNA-IMPa2-25 PSF-A488 DAPI IMPa2-A546_aj_TileScan_001 (Stage 36 of 49)	00-Y3ZNadanUh6Hy3Dd2WkXCZ
0	um	Cell	0.000	1.000	Vesicles Paraspeckle	195	12	siRNA-IMPa2-25 PSF-A488 IMPa2-A546 DAPI 8C1-siRNA-IMP-a2-a4 V2.00	0	11. siRNA-IMPa2-25 PSF-A488 DAPI IMPa2-A546_aj_TileScan_001 (Stage 36 of 49)	00-Y3ZNadanUh6Hy3Dd2WkXCZ
0	um	Cell	0.000	1.000	Vesicles Paraspeckle	196	0	siRNA-IMPa2-25 PSF-A488 IMPa2-A546 DAPI 8C1-siRNA-IMP-a2-a4 V2.00	0	11. siRNA-IMPa2-25 PSF-A488 DAPI IMPa2-A546_ak_TileScan_001 (Stage 37 of 49)	00-MDyVGNmadoq8qMuvAYpvU3
0	um	Cell	0.000	1.000	Vesicles Paraspeckle	197	1	siRNA-IMPa2-25 PSF-A488 IMPa2-A546 DAPI 8C1-siRNA-IMP-a2-a4 V2.00	0	11. siRNA-IMPa2-25 PSF-A488 DAPI IMPa2-A546_ak_TileScan_001 (Stage 37 of 49)	00-MDyVGNmadoq8qMuvAYpvU3
0.226707	um	Cell	0.000	1.000	Vesicles Paraspeckle	198	2	siRNA-IMPa2-25 PSF-A488 IMPa2-A546 DAPI 8C1-siRNA-IMP-a2-a4 V2.00	0	11. siRNA-IMPa2-25 PSF-A488 DAPI IMPa2-A546_ak_TileScan_001 (Stage 37 of 49)	00-MDyVGNmadoq8qMuvAYpvU3
0	um	Cell	0.000	1.000	Vesicles Paraspeckle	199	0	siRNA-IMPa2-25 PSF-A488 IMPa2-A546 DAPI 8C1-siRNA-IMP-a2-a4 V2.00	0	11. siRNA-IMPa2-25 PSF-A488 DAPI IMPa2-A546_al_TileScan_001 (Stage 38 of 49)	00-6Ao7kwXuqDR4Av2KJr7xma
0	um	Cell	0.000	1.000	Vesicles Paraspeckle	200	1	siRNA-IMPa2-25 PSF-A488 IMPa2-A546 DAPI 8C1-siRNA-IMP-a2-a4 V2.00	0	11. siRNA-IMPa2-25 PSF-A488 DAPI IMPa2-A546_al_TileScan_001 (Stage 38 of 49)	00-6Ao7kwXuqDR4Av2KJr7xma
0	um	Cell	0.000	1.000	Vesicles Paraspeckle	201	2	siRNA-IMPa2-25 PSF-A488 IMPa2-A546 DAPI 8C1-siRNA-IMP-a2-a4 V2.00	0	11. siRNA-IMPa2-25 PSF-A488 DAPI IMPa2-A546_al_TileScan_001 (Stage 38 of 49)	00-6Ao7kwXuqDR4Av2KJr7xma
0	um	Cell	0.000	1.000	Vesicles Paraspeckle	202	3	siRNA-IMPa2-25 PSF-A488 IMPa2-A546 DAPI 8C1-siRNA-IMP-a2-a4 V2.00	0	11. siRNA-IMPa2-25 PSF-A488 DAPI IMPa2-A546_al_TileScan_001 (Stage 38 of 49)	00-6Ao7kwXuqDR4Av2KJr7xma
0	um	Cell	0.000	1.000	Vesicles Paraspeckle	203	4	siRNA-IMPa2-25 PSF-A488 IMPa2-A546 DAPI 8C1-siRNA-IMP-a2-a4 V2.00	0	11. siRNA-IMPa2-25 PSF-A488 DAPI IMPa2-A546_al_TileScan_001 (Stage 38 of 49)	00-6Ao7kwXuqDR4Av2KJr7xma
0	um	Cell	0.000	1.000	Vesicles Paraspeckle	204	5	siRNA-IMPa2-25 PSF-A488 IMPa2-A546 DAPI 8C1-siRNA-IMP-a2-a4 V2.00	0	11. siRNA-IMPa2-25 PSF-A488 DAPI IMPa2-A546_al_TileScan_001 (Stage 38 of 49)	00-6Ao7kwXuqDR4Av2KJr7xma
0	um	Cell	0.000	1.000	Vesicles Paraspeckle	205	0	siRNA-IMPa2-25 PSF-A488 IMPa2-A546 DAPI 8C1-siRNA-IMP-a2-a4 V2.00	0	11. siRNA-IMPa2-25 PSF-A488 DAPI IMPa2-A546_am_TileScan_001 (Stage 39 of 49)	00-Mihf4ub79jvG2sjrKBMnci
1.35267	um	Cell	0.000	1.000	Vesicles Paraspeckle	206	1	siRNA-IMPa2-25 PSF-A488 IMPa2-A546 DAPI 8C1-siRNA-IMP-a2-a4 V2.00	0	11. siRNA-IMPa2-25 PSF-A488 DAPI IMPa2-A546_am_TileScan_001 (Stage 39 of 49)	00-Mihf4ub79jvG2sjrKBMnci
1.01261	um	Cell	0.000	1.000	Vesicles Paraspeckle	207	2	siRNA-IMPa2-25 PSF-A488 IMPa2-A546 DAPI 8C1-siRNA-IMP-a2-a4 V2.00	0	11. siRNA-IMPa2-25 PSF-A488 DAPI IMPa2-A546_am_TileScan_001 (Stage 39 of 49)	00-Mihf4ub79jvG2sjrKBMnci
0	um	Cell	0.000	1.000	Vesicles Paraspeckle	208	3	siRNA-IMPa2-25 PSF-A488 IMPa2-A546 DAPI 8C1-siRNA-IMP-a2-a4 V2.00	0	11. siRNA-IMPa2-25 PSF-A488 DAPI IMPa2-A546_am_TileScan_001 (Stage 39 of 49)	00-Mihf4ub79jvG2sjrKBMnci
0	um	Cell	0.000	1.000	Vesicles Paraspeckle	209	4	siRNA-IMPa2-25 PSF-A488 IMPa2-A546 DAPI 8C1-siRNA-IMP-a2-a4 V2.00	0	11. siRNA-IMPa2-25 PSF-A488 DAPI IMPa2-A546_am_TileScan_001 (Stage 39 of 49)	00-Mihf4ub79jvG2sjrKBMnci
0	um	Cell	0.000	1.000	Vesicles Paraspeckle	210	5	siRNA-IMPa2-25 PSF-A488 IMPa2-A546 DAPI 8C1-siRNA-IMP-a2-a4 V2.00	0	11. siRNA-IMPa2-25 PSF-A488 DAPI IMPa2-A546_am_TileScan_001 (Stage 39 of 49)	00-Mihf4ub79jvG2sjrKBMnci
0	um	Cell	0.000	1.000	Vesicles Paraspeckle	211	6	siRNA-IMPa2-25 PSF-A488 IMPa2-A546 DAPI 8C1-siRNA-IMP-a2-a4 V2.00	0	11. siRNA-IMPa2-25 PSF-A488 DAPI IMPa2-A546_am_TileScan_001 (Stage 39 of 49)	00-Mihf4ub79jvG2sjrKBMnci
0	um	Cell	0.000	1.000	Vesicles Paraspeckle	212	7	siRNA-IMPa2-25 PSF-A488 IMPa2-A546 DAPI 8C1-siRNA-IMP-a2-a4 V2.00	0	11. siRNA-IMPa2-25 PSF-A488 DAPI IMPa2-A546_am_TileScan_001 (Stage 39 of 49)	00-Mihf4ub79jvG2sjrKBMnci
0	um	Cell	0.000	1.000	Vesicles Paraspeckle	213	8	siRNA-IMPa2-25 PSF-A488 IMPa2-A546 DAPI 8C1-siRNA-IMP-a2-a4 V2.00	0	11. siRNA-IMPa2-25 PSF-A488 DAPI IMPa2-A546_am_TileScan_001 (Stage 39 of 49)	00-Mihf4ub79jvG2sjrKBMnci
0.536538	um	Cell	0.000	1.000	Vesicles Paraspeckle	214	9	siRNA-IMPa2-25 PSF-A488 IMPa2-A546 DAPI 8C1-siRNA-IMP-a2-a4 V2.00	0	11. siRNA-IMPa2-25 PSF-A488 DAPI IMPa2-A546_am_TileScan_001 (Stage 39 of 49)	00-Mihf4ub79jvG2sjrKBMnci
0	um	Cell	0.000	1.000	Vesicles Paraspeckle	215	10	siRNA-IMPa2-25 PSF-A488 IMPa2-A546 DAPI 8C1-siRNA-IMP-a2-a4 V2.00	0	11. siRNA-IMPa2-25 PSF-A488 DAPI IMPa2-A546_am_TileScan_001 (Stage 39 of 49)	00-Mihf4ub79jvG2sjrKBMnci
0	um	Cell	0.000	1.000	Vesicles Paraspeckle	216	11	siRNA-IMPa2-25 PSF-A488 IMPa2-A546 DAPI 8C1-siRNA-IMP-a2-a4 V2.00	0	11. siRNA-IMPa2-25 PSF-A488 DAPI IMPa2-A546_am_TileScan_001 (Stage 39 of 49)	00-Mihf4ub79jvG2sjrKBMnci
0	um	Cell	0.000	1.000	Vesicles Paraspeckle	217	12	siRNA-IMPa2-25 PSF-A488 IMPa2-A546 DAPI 8C1-siRNA-IMP-a2-a4 V2.00	0	11. siRNA-IMPa2-25 PSF-A488 DAPI IMPa2-A546_am_TileScan_001 (Stage 39 of 49)	00-Mihf4ub79jvG2sjrKBMnci
0	um	Cell	0.000	1.000	Vesicles Paraspeckle	218	13	siRNA-IMPa2-25 PSF-A488 IMPa2-A546 DAPI 8C1-siRNA-IMP-a2-a4 V2.00	0	11. siRNA-IMPa2-25 PSF-A488 DAPI IMPa2-A546_am_TileScan_001 (Stage 39 of 49)	00-Mihf4ub79jvG2sjrKBMnci
0	um	Cell	0.000	1.000	Vesicles Paraspeckle	219	0	siRNA-IMPa2-25 PSF-A488 IMPa2-A546 DAPI 8C1-siRNA-IMP-a2-a4 V2.00	0	11. siRNA-IMPa2-25 PSF-A488 DAPI IMPa2-A546_an_TileScan_001 (Stage 40 of 49)	00-6TjMwGFekE22txcYD4zzYA
0	um	Cell	0.000	1.000	Vesicles Paraspeckle	220	1	siRNA-IMPa2-25 PSF-A488 IMPa2-A546 DAPI 8C1-siRNA-IMP-a2-a4 V2.00	0	11. siRNA-IMPa2-25 PSF-A488 DAPI IMPa2-A546_an_TileScan_001 (Stage 40 of 49)	00-6TjMwGFekE22txcYD4zzYA
0	um	Cell	0.000	1.000	Vesicles Paraspeckle	221	2	siRNA-IMPa2-25 PSF-A488 IMPa2-A546 DAPI 8C1-siRNA-IMP-a2-a4 V2.00	0	11. siRNA-IMPa2-25 PSF-A488 DAPI IMPa2-A546_an_TileScan_001 (Stage 40 of 49)	00-6TjMwGFekE22txcYD4zzYA
0	um	Cell	0.000	1.000	Vesicles Paraspeckle	222	3	siRNA-IMPa2-25 PSF-A488 IMPa2-A546 DAPI 8C1-siRNA-IMP-a2-a4 V2.00	0	11. siRNA-IMPa2-25 PSF-A488 DAPI IMPa2-A546_an_TileScan_001 (Stage 40 of 49)	00-6TjMwGFekE22txcYD4zzYA
0	um	Cell	0.000	1.000	Vesicles Paraspeckle	223	4	siRNA-IMPa2-25 PSF-A488 IMPa2-A546 DAPI 8C1-siRNA-IMP-a2-a4 V2.00	0	11. siRNA-IMPa2-25 PSF-A488 DAPI IMPa2-A546_an_TileScan_001 (Stage 40 of 49)	00-6TjMwGFekE22txcYD4zzYA
0	um	Cell	0.000	1.000	Vesicles Paraspeckle	224	5	siRNA-IMPa2-25 PSF-A488 IMPa2-A546 DAPI 8C1-siRNA-IMP-a2-a4 V2.00	0	11. siRNA-IMPa2-25 PSF-A488 DAPI IMPa2-A546_an_TileScan_001 (Stage 40 of 49)	00-6TjMwGFekE22txcYD4zzYA
0	um	Cell	0.000	1.000	Vesicles Paraspeckle	225	6	siRNA-IMPa2-25 PSF-A488 IMPa2-A546 DAPI 8C1-siRNA-IMP-a2-a4 V2.00	0	11. siRNA-IMPa2-25 PSF-A488 DAPI IMPa2-A546_an_TileScan_001 (Stage 40 of 49)	00-6TjMwGFekE22txcYD4zzYA
0	um	Cell	0.000	1.000	Vesicles Paraspeckle	226	7	siRNA-IMPa2-25 PSF-A488 IMPa2-A546 DAPI 8C1-siRNA-IMP-a2-a4 V2.00	0	11. siRNA-IMPa2-25 PSF-A488 DAPI IMPa2-A546_an_TileScan_001 (Stage 40 of 49)	00-6TjMwGFekE22txcYD4zzYA
0	um	Cell	0.000	1.000	Vesicles Paraspeckle	227	8	siRNA-IMPa2-25 PSF-A488 IMPa2-A546 DAPI 8C1-siRNA-IMP-a2-a4 V2.00	0	11. siRNA-IMPa2-25 PSF-A488 DAPI IMPa2-A546_an_TileScan_001 (Stage 40 of 49)	00-6TjMwGFekE22txcYD4zzYA
0	um	Cell	0.000	1.000	Vesicles Paraspeckle	228	9	siRNA-IMPa2-25 PSF-A488 IMPa2-A546 DAPI 8C1-siRNA-IMP-a2-a4 V2.00	0	11. siRNA-IMPa2-25 PSF-A488 DAPI IMPa2-A546_an_TileScan_001 (Stage 40 of 49)	00-6TjMwGFekE22txcYD4zzYA
0	um	Cell	0.000	1.000	Vesicles Paraspeckle	229	10	siRNA-IMPa2-25 PSF-A488 IMPa2-A546 DAPI 8C1-siRNA-IMP-a2-a4 V2.00	0	11. siRNA-IMPa2-25 PSF-A488 DAPI IMPa2-A546_an_TileScan_001 (Stage 40 of 49)	00-6TjMwGFekE22txcYD4zzYA
0.642331	um	Cell	0.000	1.000	Vesicles Paraspeckle	230	11	siRNA-IMPa2-25 PSF-A488 IMPa2-A546 DAPI 8C1-siRNA-IMP-a2-a4 V2.00	0	11. siRNA-IMPa2-25 PSF-A488 DAPI IMPa2-A546_an_TileScan_001 (Stage 40 of 49)	00-6TjMwGFekE22txcYD4zzYA
0	um	Cell	0.000	1.000	Vesicles Paraspeckle	231	12	siRNA-IMPa2-25 PSF-A488 IMPa2-A546 DAPI 8C1-siRNA-IMP-a2-a4 V2.00	0	11. siRNA-IMPa2-25 PSF-A488 DAPI IMPa2-A546_an_TileScan_001 (Stage 40 of 49)	00-6TjMwGFekE22txcYD4zzYA
0	um	Cell	0.000	1.000	Vesicles Paraspeckle	232	13	siRNA-IMPa2-25 PSF-A488 IMPa2-A546 DAPI 8C1-siRNA-IMP-a2-a4 V2.00	0	11. siRNA-IMPa2-25 PSF-A488 DAPI IMPa2-A546_an_TileScan_001 (Stage 40 of 49)	00-6TjMwGFekE22txcYD4zzYA
0	um	Cell	0.000	1.000	Vesicles Paraspeckle	233	14	siRNA-IMPa2-25 PSF-A488 IMPa2-A546 DAPI 8C1-siRNA-IMP-a2-a4 V2.00	0	11. siRNA-IMPa2-25 PSF-A488 DAPI IMPa2-A546_an_TileScan_001 (Stage 40 of 49)	00-6TjMwGFekE22txcYD4zzYA
0	um	Cell	0.000	1.000	Vesicles Paraspeckle	234	0	siRNA-IMPa2-25 PSF-A488 IMPa2-A546 DAPI 8C1-siRNA-IMP-a2-a4 V2.00	0	11. siRNA-IMPa2-25 PSF-A488 DAPI IMPa2-A546_ao_TileScan_001 (Stage 41 of 49)	00-kVSmHcVvPJxQKrj64A4mn9
0	um	Cell	0.000	1.000	Vesicles Paraspeckle	235	1	siRNA-IMPa2-25 PSF-A488 IMPa2-A546 DAPI 8C1-siRNA-IMP-a2-a4 V2.00	0	11. siRNA-IMPa2-25 PSF-A488 DAPI IMPa2-A546_ao_TileScan_001 (Stage 41 of 49)	00-kVSmHcVvPJxQKrj64A4mn9
0.665002	um	Cell	0.000	1.000	Vesicles Paraspeckle	236	2	siRNA-IMPa2-25 PSF-A488 IMPa2-A546 DAPI 8C1-siRNA-IMP-a2-a4 V2.00	0	11. siRNA-IMPa2-25 PSF-A488 DAPI IMPa2-A546_ao_TileScan_001 (Stage 41 of 49)	00-kVSmHcVvPJxQKrj64A4mn9
0	um	Cell	0.000	1.000	Vesicles Paraspeckle	237	3	siRNA-IMPa2-25 PSF-A488 IMPa2-A546 DAPI 8C1-siRNA-IMP-a2-a4 V2.00	0	11. siRNA-IMPa2-25 PSF-A488 DAPI IMPa2-A546_ao_TileScan_001 (Stage 41 of 49)	00-kVSmHcVvPJxQKrj64A4mn9
0	um	Cell	0.000	1.000	Vesicles Paraspeckle	238	4	siRNA-IMPa2-25 PSF-A488 IMPa2-A546 DAPI 8C1-siRNA-IMP-a2-a4 V2.00	0	11. siRNA-IMPa2-25 PSF-A488 DAPI IMPa2-A546_ao_TileScan_001 (Stage 41 of 49)	00-kVSmHcVvPJxQKrj64A4mn9
0	um	Cell	0.000	1.000	Vesicles Paraspeckle	239	5	siRNA-IMPa2-25 PSF-A488 IMPa2-A546 DAPI 8C1-siRNA-IMP-a2-a4 V2.00	0	11. siRNA-IMPa2-25 PSF-A488 DAPI IMPa2-A546_ao_TileScan_001 (Stage 41 of 49)	00-kVSmHcVvPJxQKrj64A4mn9
0	um	Cell	0.000	1.000	Vesicles Paraspeckle	240	6	siRNA-IMPa2-25 PSF-A488 IMPa2-A546 DAPI 8C1-siRNA-IMP-a2-a4 V2.00	0	11. siRNA-IMPa2-25 PSF-A488 DAPI IMPa2-A546_ao_TileScan_001 (Stage 41 of 49)	00-kVSmHcVvPJxQKrj64A4mn9
0	um	Cell	0.000	1.000	Vesicles Paraspeckle	241	7	siRNA-IMPa2-25 PSF-A488 IMPa2-A546 DAPI 8C1-siRNA-IMP-a2-a4 V2.00	0	11. siRNA-IMPa2-25 PSF-A488 DAPI IMPa2-A546_ao_TileScan_001 (Stage 41 of 49)	00-kVSmHcVvPJxQKrj64A4mn9
0	um	Cell	0.000	1.000	Vesicles Paraspeckle	242	8	siRNA-IMPa2-25 PSF-A488 IMPa2-A546 DAPI 8C1-siRNA-IMP-a2-a4 V2.00	0	11. siRNA-IMPa2-25 PSF-A488 DAPI IMPa2-A546_ao_TileScan_001 (Stage 41 of 49)	00-kVSmHcVvPJxQKrj64A4mn9
0	um	Cell	0.000	1.000	Vesicles Paraspeckle	243	9	siRNA-IMPa2-25 PSF-A488 IMPa2-A546 DAPI 8C1-siRNA-IMP-a2-a4 V2.00	0	11. siRNA-IMPa2-25 PSF-A488 DAPI IMPa2-A546_ao_TileScan_001 (Stage 41 of 49)	00-kVSmHcVvPJxQKrj64A4mn9
0.294718	um	Cell	0.000	1.000	Vesicles Paraspeckle	244	10	siRNA-IMPa2-25 PSF-A488 IMPa2-A546 DAPI 8C1-siRNA-IMP-a2-a4 V2.00	0	11. siRNA-IMPa2-25 PSF-A488 DAPI IMPa2-A546_ao_TileScan_001 (Stage 41 of 49)	00-kVSmHcVvPJxQKrj64A4mn9
1.13351	um	Cell	0.000	1.000	Vesicles Paraspeckle	245	11	siRNA-IMPa2-25 PSF-A488 IMPa2-A546 DAPI 8C1-siRNA-IMP-a2-a4 V2.00	0	11. siRNA-IMPa2-25 PSF-A488 DAPI IMPa2-A546_ao_TileScan_001 (Stage 41 of 49)	00-kVSmHcVvPJxQKrj64A4mn9
0	um	Cell	0.000	1.000	Vesicles Paraspeckle	246	12	siRNA-IMPa2-25 PSF-A488 IMPa2-A546 DAPI 8C1-siRNA-IMP-a2-a4 V2.00	0	11. siRNA-IMPa2-25 PSF-A488 DAPI IMPa2-A546_ao_TileScan_001 (Stage 41 of 49)	00-kVSmHcVvPJxQKrj64A4mn9
0	um	Cell	0.000	1.000	Vesicles Paraspeckle	247	13	siRNA-IMPa2-25 PSF-A488 IMPa2-A546 DAPI 8C1-siRNA-IMP-a2-a4 V2.00	0	11. siRNA-IMPa2-25 PSF-A488 DAPI IMPa2-A546_ao_TileScan_001 (Stage 41 of 49)	00-kVSmHcVvPJxQKrj64A4mn9
0	um	Cell	0.000	1.000	Vesicles Paraspeckle	248	14	siRNA-IMPa2-25 PSF-A488 IMPa2-A546 DAPI 8C1-siRNA-IMP-a2-a4 V2.00	0	11. siRNA-IMPa2-25 PSF-A488 DAPI IMPa2-A546_ao_TileScan_001 (Stage 41 of 49)	00-kVSmHcVvPJxQKrj64A4mn9
0	um	Cell	0.000	1.000	Vesicles Paraspeckle	249	15	siRNA-IMPa2-25 PSF-A488 IMPa2-A546 DAPI 8C1-siRNA-IMP-a2-a4 V2.00	0	11. siRNA-IMPa2-25 PSF-A488 DAPI IMPa2-A546_ao_TileScan_001 (Stage 41 of 49)	00-kVSmHcVvPJxQKrj64A4mn9
0	um	Cell	0.000	1.000	Vesicles Paraspeckle	250	16	siRNA-IMPa2-25 PSF-A488 IMPa2-A546 DAPI 8C1-siRNA-IMP-a2-a4 V2.00	0	11. siRNA-IMPa2-25 PSF-A488 DAPI IMPa2-A546_ao_TileScan_001 (Stage 41 of 49)	00-kVSmHcVvPJxQKrj64A4mn9
0	um	Cell	0.000	1.000	Vesicles Paraspeckle	251	17	siRNA-IMPa2-25 PSF-A488 IMPa2-A546 DAPI 8C1-siRNA-IMP-a2-a4 V2.00	0	11. siRNA-IMPa2-25 PSF-A488 DAPI IMPa2-A546_ao_TileScan_001 (Stage 41 of 49)	00-kVSmHcVvPJxQKrj64A4mn9
0	um	Cell	0.000	1.000	Vesicles Paraspeckle	252	18	siRNA-IMPa2-25 PSF-A488 IMPa2-A546 DAPI 8C1-siRNA-IMP-a2-a4 V2.00	0	11. siRNA-IMPa2-25 PSF-A488 DAPI IMPa2-A546_ao_TileScan_001 (Stage 41 of 49)	00-kVSmHcVvPJxQKrj64A4mn9
0	um	Cell	0.000	1.000	Vesicles Paraspeckle	253	19	siRNA-IMPa2-25 PSF-A488 IMPa2-A546 DAPI 8C1-siRNA-IMP-a2-a4 V2.00	0	11. siRNA-IMPa2-25 PSF-A488 DAPI IMPa2-A546_ao_TileScan_001 (Stage 41 of 49)	00-kVSmHcVvPJxQKrj64A4mn9
0.808577	um	Cell	0.000	1.000	Vesicles Paraspeckle	254	20	siRNA-IMPa2-25 PSF-A488 IMPa2-A546 DAPI 8C1-siRNA-IMP-a2-a4 V2.00	0	11. siRNA-IMPa2-25 PSF-A488 DAPI IMPa2-A546_ao_TileScan_001 (Stage 41 of 49)	00-kVSmHcVvPJxQKrj64A4mn9
0	um	Cell	0.000	1.000	Vesicles Paraspeckle	255	21	siRNA-IMPa2-25 PSF-A488 IMPa2-A546 DAPI 8C1-siRNA-IMP-a2-a4 V2.00	0	11. siRNA-IMPa2-25 PSF-A488 DAPI IMPa2-A546_ao_TileScan_001 (Stage 41 of 49)	00-kVSmHcVvPJxQKrj64A4mn9
0	um	Cell	0.000	1.000	Vesicles Paraspeckle	256	22	siRNA-IMPa2-25 PSF-A488 IMPa2-A546 DAPI 8C1-siRNA-IMP-a2-a4 V2.00	0	11. siRNA-IMPa2-25 PSF-A488 DAPI IMPa2-A546_ao_TileScan_001 (Stage 41 of 49)	00-kVSmHcVvPJxQKrj64A4mn9
0	um	Cell	0.000	1.000	Vesicles Paraspeckle	257	0	siRNA-IMPa2-25 PSF-A488 IMPa2-A546 DAPI 8C1-siRNA-IMP-a2-a4 V2.00	0	11. siRNA-IMPa2-25 PSF-A488 DAPI IMPa2-A546_ap_TileScan_001 (Stage 42 of 49)	00-ZFWuC6SwmdsQGTdPf4gt8Z
0	um	Cell	0.000	1.000	Vesicles Paraspeckle	258	1	siRNA-IMPa2-25 PSF-A488 IMPa2-A546 DAPI 8C1-siRNA-IMP-a2-a4 V2.00	0	11. siRNA-IMPa2-25 PSF-A488 DAPI IMPa2-A546_ap_TileScan_001 (Stage 42 of 49)	00-ZFWuC6SwmdsQGTdPf4gt8Z
0	um	Cell	0.000	1.000	Vesicles Paraspeckle	259	2	siRNA-IMPa2-25 PSF-A488 IMPa2-A546 DAPI 8C1-siRNA-IMP-a2-a4 V2.00	0	11. siRNA-IMPa2-25 PSF-A488 DAPI IMPa2-A546_ap_TileScan_001 (Stage 42 of 49)	00-ZFWuC6SwmdsQGTdPf4gt8Z
0	um	Cell	0.000	1.000	Vesicles Paraspeckle	260	3	siRNA-IMPa2-25 PSF-A488 IMPa2-A546 DAPI 8C1-siRNA-IMP-a2-a4 V2.00	0	11. siRNA-IMPa2-25 PSF-A488 DAPI IMPa2-A546_ap_TileScan_001 (Stage 42 of 49)	00-ZFWuC6SwmdsQGTdPf4gt8Z
0	um	Cell	0.000	1.000	Vesicles Paraspeckle	261	4	siRNA-IMPa2-25 PSF-A488 IMPa2-A546 DAPI 8C1-siRNA-IMP-a2-a4 V2.00	0	11. siRNA-IMPa2-25 PSF-A488 DAPI IMPa2-A546_ap_TileScan_001 (Stage 42 of 49)	00-ZFWuC6SwmdsQGTdPf4gt8Z
0	um	Cell	0.000	1.000	Vesicles Paraspeckle	262	5	siRNA-IMPa2-25 PSF-A488 IMPa2-A546 DAPI 8C1-siRNA-IMP-a2-a4 V2.00	0	11. siRNA-IMPa2-25 PSF-A488 DAPI IMPa2-A546_ap_TileScan_001 (Stage 42 of 49)	00-ZFWuC6SwmdsQGTdPf4gt8Z
0	um	Cell	0.000	1.000	Vesicles Paraspeckle	263	6	siRNA-IMPa2-25 PSF-A488 IMPa2-A546 DAPI 8C1-siRNA-IMP-a2-a4 V2.00	0	11. siRNA-IMPa2-25 PSF-A488 DAPI IMPa2-A546_ap_TileScan_001 (Stage 42 of 49)	00-ZFWuC6SwmdsQGTdPf4gt8Z
0	um	Cell	0.000	1.000	Vesicles Paraspeckle	264	7	siRNA-IMPa2-25 PSF-A488 IMPa2-A546 DAPI 8C1-siRNA-IMP-a2-a4 V2.00	0	11. siRNA-IMPa2-25 PSF-A488 DAPI IMPa2-A546_ap_TileScan_001 (Stage 42 of 49)	00-ZFWuC6SwmdsQGTdPf4gt8Z
0	um	Cell	0.000	1.000	Vesicles Paraspeckle	265	8	siRNA-IMPa2-25 PSF-A488 IMPa2-A546 DAPI 8C1-siRNA-IMP-a2-a4 V2.00	0	11. siRNA-IMPa2-25 PSF-A488 DAPI IMPa2-A546_ap_TileScan_001 (Stage 42 of 49)	00-ZFWuC6SwmdsQGTdPf4gt8Z
0	um	Cell	0.000	1.000	Vesicles Paraspeckle	266	9	siRNA-IMPa2-25 PSF-A488 IMPa2-A546 DAPI 8C1-siRNA-IMP-a2-a4 V2.00	0	11. siRNA-IMPa2-25 PSF-A488 DAPI IMPa2-A546_ap_TileScan_001 (Stage 42 of 49)	00-ZFWuC6SwmdsQGTdPf4gt8Z
0	um	Cell	0.000	1.000	Vesicles Paraspeckle	267	10	siRNA-IMPa2-25 PSF-A488 IMPa2-A546 DAPI 8C1-siRNA-IMP-a2-a4 V2.00	0	11. siRNA-IMPa2-25 PSF-A488 DAPI IMPa2-A546_ap_TileScan_001 (Stage 42 of 49)	00-ZFWuC6SwmdsQGTdPf4gt8Z
0	um	Cell	0.000	1.000	Vesicles Paraspeckle	268	11	siRNA-IMPa2-25 PSF-A488 IMPa2-A546 DAPI 8C1-siRNA-IMP-a2-a4 V2.00	0	11. siRNA-IMPa2-25 PSF-A488 DAPI IMPa2-A546_ap_TileScan_001 (Stage 42 of 49)	00-ZFWuC6SwmdsQGTdPf4gt8Z
0	um	Cell	0.000	1.000	Vesicles Paraspeckle	269	12	siRNA-IMPa2-25 PSF-A488 IMPa2-A546 DAPI 8C1-siRNA-IMP-a2-a4 V2.00	0	11. siRNA-IMPa2-25 PSF-A488 DAPI IMPa2-A546_ap_TileScan_001 (Stage 42 of 49)	00-ZFWuC6SwmdsQGTdPf4gt8Z
0	um	Cell	0.000	1.000	Vesicles Paraspeckle	270	13	siRNA-IMPa2-25 PSF-A488 IMPa2-A546 DAPI 8C1-siRNA-IMP-a2-a4 V2.00	0	11. siRNA-IMPa2-25 PSF-A488 DAPI IMPa2-A546_ap_TileScan_001 (Stage 42 of 49)	00-ZFWuC6SwmdsQGTdPf4gt8Z
0	um	Cell	0.000	1.000	Vesicles Paraspeckle	271	14	siRNA-IMPa2-25 PSF-A488 IMPa2-A546 DAPI 8C1-siRNA-IMP-a2-a4 V2.00	0	11. siRNA-IMPa2-25 PSF-A488 DAPI IMPa2-A546_ap_TileScan_001 (Stage 42 of 49)	00-ZFWuC6SwmdsQGTdPf4gt8Z
0	um	Cell	0.000	1.000	Vesicles Paraspeckle	272	15	siRNA-IMPa2-25 PSF-A488 IMPa2-A546 DAPI 8C1-siRNA-IMP-a2-a4 V2.00	0	11. siRNA-IMPa2-25 PSF-A488 DAPI IMPa2-A546_ap_TileScan_001 (Stage 42 of 49)	00-ZFWuC6SwmdsQGTdPf4gt8Z
0	um	Cell	0.000	1.000	Vesicles Paraspeckle	273	16	siRNA-IMPa2-25 PSF-A488 IMPa2-A546 DAPI 8C1-siRNA-IMP-a2-a4 V2.00	0	11. siRNA-IMPa2-25 PSF-A488 DAPI IMPa2-A546_ap_TileScan_001 (Stage 42 of 49)	00-ZFWuC6SwmdsQGTdPf4gt8Z
0	um	Cell	0.000	1.000	Vesicles Paraspeckle	274	17	siRNA-IMPa2-25 PSF-A488 IMPa2-A546 DAPI 8C1-siRNA-IMP-a2-a4 V2.00	0	11. siRNA-IMPa2-25 PSF-A488 DAPI IMPa2-A546_ap_TileScan_001 (Stage 42 of 49)	00-ZFWuC6SwmdsQGTdPf4gt8Z
0	um	Cell	0.000	1.000	Vesicles Paraspeckle	275	18	siRNA-IMPa2-25 PSF-A488 IMPa2-A546 DAPI 8C1-siRNA-IMP-a2-a4 V2.00	0	11. siRNA-IMPa2-25 PSF-A488 DAPI IMPa2-A546_ap_TileScan_001 (Stage 42 of 49)	00-ZFWuC6SwmdsQGTdPf4gt8Z
0	um	Cell	0.000	1.000	Vesicles Paraspeckle	276	0	siRNA-IMPa2-25 PSF-A488 IMPa2-A546 DAPI 8C1-siRNA-IMP-a2-a4 V2.00	0	11. siRNA-IMPa2-25 PSF-A488 DAPI IMPa2-A546_aq_TileScan_001 (Stage 43 of 49)	00-TQozgkcw4G5Djv4hPi3jSn
0.566765	um	Cell	0.000	1.000	Vesicles Paraspeckle	277	1	siRNA-IMPa2-25 PSF-A488 IMPa2-A546 DAPI 8C1-siRNA-IMP-a2-a4 V2.00	0	11. siRNA-IMPa2-25 PSF-A488 DAPI IMPa2-A546_aq_TileScan_001 (Stage 43 of 49)	00-TQozgkcw4G5Djv4hPi3jSn
0	um	Cell	0.000	1.000	Vesicles Paraspeckle	278	2	siRNA-IMPa2-25 PSF-A488 IMPa2-A546 DAPI 8C1-siRNA-IMP-a2-a4 V2.00	0	11. siRNA-IMPa2-25 PSF-A488 DAPI IMPa2-A546_aq_TileScan_001 (Stage 43 of 49)	00-TQozgkcw4G5Djv4hPi3jSn
0	um	Cell	0.000	1.000	Vesicles Paraspeckle	279	3	siRNA-IMPa2-25 PSF-A488 IMPa2-A546 DAPI 8C1-siRNA-IMP-a2-a4 V2.00	0	11. siRNA-IMPa2-25 PSF-A488 DAPI IMPa2-A546_aq_TileScan_001 (Stage 43 of 49)	00-TQozgkcw4G5Djv4hPi3jSn
0	um	Cell	0.000	1.000	Vesicles Paraspeckle	280	4	siRNA-IMPa2-25 PSF-A488 IMPa2-A546 DAPI 8C1-siRNA-IMP-a2-a4 V2.00	0	11. siRNA-IMPa2-25 PSF-A488 DAPI IMPa2-A546_aq_TileScan_001 (Stage 43 of 49)	00-TQozgkcw4G5Djv4hPi3jSn
0	um	Cell	0.000	1.000	Vesicles Paraspeckle	281	5	siRNA-IMPa2-25 PSF-A488 IMPa2-A546 DAPI 8C1-siRNA-IMP-a2-a4 V2.00	0	11. siRNA-IMPa2-25 PSF-A488 DAPI IMPa2-A546_aq_TileScan_001 (Stage 43 of 49)	00-TQozgkcw4G5Djv4hPi3jSn
0	um	Cell	0.000	1.000	Vesicles Paraspeckle	282	6	siRNA-IMPa2-25 PSF-A488 IMPa2-A546 DAPI 8C1-siRNA-IMP-a2-a4 V2.00	0	11. siRNA-IMPa2-25 PSF-A488 DAPI IMPa2-A546_aq_TileScan_001 (Stage 43 of 49)	00-TQozgkcw4G5Djv4hPi3jSn
0	um	Cell	0.000	1.000	Vesicles Paraspeckle	283	7	siRNA-IMPa2-25 PSF-A488 IMPa2-A546 DAPI 8C1-siRNA-IMP-a2-a4 V2.00	0	11. siRNA-IMPa2-25 PSF-A488 DAPI IMPa2-A546_aq_TileScan_001 (Stage 43 of 49)	00-TQozgkcw4G5Djv4hPi3jSn
0.997497	um	Cell	0.000	1.000	Vesicles Paraspeckle	284	8	siRNA-IMPa2-25 PSF-A488 IMPa2-A546 DAPI 8C1-siRNA-IMP-a2-a4 V2.00	0	11. siRNA-IMPa2-25 PSF-A488 DAPI IMPa2-A546_aq_TileScan_001 (Stage 43 of 49)	00-TQozgkcw4G5Djv4hPi3jSn
0	um	Cell	0.000	1.000	Vesicles Paraspeckle	285	9	siRNA-IMPa2-25 PSF-A488 IMPa2-A546 DAPI 8C1-siRNA-IMP-a2-a4 V2.00	0	11. siRNA-IMPa2-25 PSF-A488 DAPI IMPa2-A546_aq_TileScan_001 (Stage 43 of 49)	00-TQozgkcw4G5Djv4hPi3jSn
0	um	Cell	0.000	1.000	Vesicles Paraspeckle	286	10	siRNA-IMPa2-25 PSF-A488 IMPa2-A546 DAPI 8C1-siRNA-IMP-a2-a4 V2.00	0	11. siRNA-IMPa2-25 PSF-A488 DAPI IMPa2-A546_aq_TileScan_001 (Stage 43 of 49)	00-TQozgkcw4G5Djv4hPi3jSn
0.725453	um	Cell	0.000	1.000	Vesicles Paraspeckle	287	11	siRNA-IMPa2-25 PSF-A488 IMPa2-A546 DAPI 8C1-siRNA-IMP-a2-a4 V2.00	0	11. siRNA-IMPa2-25 PSF-A488 DAPI IMPa2-A546_aq_TileScan_001 (Stage 43 of 49)	00-TQozgkcw4G5Djv4hPi3jSn
0	um	Cell	0.000	1.000	Vesicles Paraspeckle	288	12	siRNA-IMPa2-25 PSF-A488 IMPa2-A546 DAPI 8C1-siRNA-IMP-a2-a4 V2.00	0	11. siRNA-IMPa2-25 PSF-A488 DAPI IMPa2-A546_aq_TileScan_001 (Stage 43 of 49)	00-TQozgkcw4G5Djv4hPi3jSn
0	um	Cell	0.000	1.000	Vesicles Paraspeckle	289	13	siRNA-IMPa2-25 PSF-A488 IMPa2-A546 DAPI 8C1-siRNA-IMP-a2-a4 V2.00	0	11. siRNA-IMPa2-25 PSF-A488 DAPI IMPa2-A546_aq_TileScan_001 (Stage 43 of 49)	00-TQozgkcw4G5Djv4hPi3jSn
0	um	Cell	0.000	1.000	Vesicles Paraspeckle	290	14	siRNA-IMPa2-25 PSF-A488 IMPa2-A546 DAPI 8C1-siRNA-IMP-a2-a4 V2.00	0	11. siRNA-IMPa2-25 PSF-A488 DAPI IMPa2-A546_aq_TileScan_001 (Stage 43 of 49)	00-TQozgkcw4G5Djv4hPi3jSn
0	um	Cell	0.000	1.000	Vesicles Paraspeckle	291	15	siRNA-IMPa2-25 PSF-A488 IMPa2-A546 DAPI 8C1-siRNA-IMP-a2-a4 V2.00	0	11. siRNA-IMPa2-25 PSF-A488 DAPI IMPa2-A546_aq_TileScan_001 (Stage 43 of 49)	00-TQozgkcw4G5Djv4hPi3jSn
0	um	Cell	0.000	1.000	Vesicles Paraspeckle	292	16	siRNA-IMPa2-25 PSF-A488 IMPa2-A546 DAPI 8C1-siRNA-IMP-a2-a4 V2.00	0	11. siRNA-IMPa2-25 PSF-A488 DAPI IMPa2-A546_aq_TileScan_001 (Stage 43 of 49)	00-TQozgkcw4G5Djv4hPi3jSn
0	um	Cell	0.000	1.000	Vesicles Paraspeckle	293	17	siRNA-IMPa2-25 PSF-A488 IMPa2-A546 DAPI 8C1-siRNA-IMP-a2-a4 V2.00	0	11. siRNA-IMPa2-25 PSF-A488 DAPI IMPa2-A546_aq_TileScan_001 (Stage 43 of 49)	00-TQozgkcw4G5Djv4hPi3jSn
0.445853	um	Cell	0.000	1.000	Vesicles Paraspeckle	294	18	siRNA-IMPa2-25 PSF-A488 IMPa2-A546 DAPI 8C1-siRNA-IMP-a2-a4 V2.00	0	11. siRNA-IMPa2-25 PSF-A488 DAPI IMPa2-A546_aq_TileScan_001 (Stage 43 of 49)	00-TQozgkcw4G5Djv4hPi3jSn
0	um	Cell	0.000	1.000	Vesicles Paraspeckle	295	19	siRNA-IMPa2-25 PSF-A488 IMPa2-A546 DAPI 8C1-siRNA-IMP-a2-a4 V2.00	0	11. siRNA-IMPa2-25 PSF-A488 DAPI IMPa2-A546_aq_TileScan_001 (Stage 43 of 49)	00-TQozgkcw4G5Djv4hPi3jSn
0	um	Cell	0.000	1.000	Vesicles Paraspeckle	296	20	siRNA-IMPa2-25 PSF-A488 IMPa2-A546 DAPI 8C1-siRNA-IMP-a2-a4 V2.00	0	11. siRNA-IMPa2-25 PSF-A488 DAPI IMPa2-A546_aq_TileScan_001 (Stage 43 of 49)	00-TQozgkcw4G5Djv4hPi3jSn
0	um	Cell	0.000	1.000	Vesicles Paraspeckle	297	0	siRNA-IMPa2-25 PSF-A488 IMPa2-A546 DAPI 8C1-siRNA-IMP-a2-a4 V2.00	0	11. siRNA-IMPa2-25 PSF-A488 DAPI IMPa2-A546_ar_TileScan_001 (Stage 44 of 49)	00-GmigFHb8zcNoeoZDkjbYnE
0	um	Cell	0.000	1.000	Vesicles Paraspeckle	298	1	siRNA-IMPa2-25 PSF-A488 IMPa2-A546 DAPI 8C1-siRNA-IMP-a2-a4 V2.00	0	11. siRNA-IMPa2-25 PSF-A488 DAPI IMPa2-A546_ar_TileScan_001 (Stage 44 of 49)	00-GmigFHb8zcNoeoZDkjbYnE
0.619666	um	Cell	0.000	1.000	Vesicles Paraspeckle	299	0	siRNA-IMPa2-25 PSF-A488 IMPa2-A546 DAPI 8C1-siRNA-IMP-a2-a4 V2.00	0	11. siRNA-IMPa2-25 PSF-A488 DAPI IMPa2-A546_as_TileScan_001 (Stage 45 of 49)	00-AWDxoPjpLqJfQstSkc2oNf
0.21915	um	Cell	0.000	1.000	Vesicles Paraspeckle	300	1	siRNA-IMPa2-25 PSF-A488 IMPa2-A546 DAPI 8C1-siRNA-IMP-a2-a4 V2.00	0	11. siRNA-IMPa2-25 PSF-A488 DAPI IMPa2-A546_as_TileScan_001 (Stage 45 of 49)	00-AWDxoPjpLqJfQstSkc2oNf
0	um	Cell	0.000	1.000	Vesicles Paraspeckle	301	2	siRNA-IMPa2-25 PSF-A488 IMPa2-A546 DAPI 8C1-siRNA-IMP-a2-a4 V2.00	0	11. siRNA-IMPa2-25 PSF-A488 DAPI IMPa2-A546_as_TileScan_001 (Stage 45 of 49)	00-AWDxoPjpLqJfQstSkc2oNf
0	um	Cell	0.000	1.000	Vesicles Paraspeckle	302	3	siRNA-IMPa2-25 PSF-A488 IMPa2-A546 DAPI 8C1-siRNA-IMP-a2-a4 V2.00	0	11. siRNA-IMPa2-25 PSF-A488 DAPI IMPa2-A546_as_TileScan_001 (Stage 45 of 49)	00-AWDxoPjpLqJfQstSkc2oNf
0	um	Cell	0.000	1.000	Vesicles Paraspeckle	303	4	siRNA-IMPa2-25 PSF-A488 IMPa2-A546 DAPI 8C1-siRNA-IMP-a2-a4 V2.00	0	11. siRNA-IMPa2-25 PSF-A488 DAPI IMPa2-A546_as_TileScan_001 (Stage 45 of 49)	00-AWDxoPjpLqJfQstSkc2oNf
0	um	Cell	0.000	1.000	Vesicles Paraspeckle	304	5	siRNA-IMPa2-25 PSF-A488 IMPa2-A546 DAPI 8C1-siRNA-IMP-a2-a4 V2.00	0	11. siRNA-IMPa2-25 PSF-A488 DAPI IMPa2-A546_as_TileScan_001 (Stage 45 of 49)	00-AWDxoPjpLqJfQstSkc2oNf
0	um	Cell	0.000	1.000	Vesicles Paraspeckle	305	6	siRNA-IMPa2-25 PSF-A488 IMPa2-A546 DAPI 8C1-siRNA-IMP-a2-a4 V2.00	0	11. siRNA-IMPa2-25 PSF-A488 DAPI IMPa2-A546_as_TileScan_001 (Stage 45 of 49)	00-AWDxoPjpLqJfQstSkc2oNf
0	um	Cell	0.000	1.000	Vesicles Paraspeckle	306	7	siRNA-IMPa2-25 PSF-A488 IMPa2-A546 DAPI 8C1-siRNA-IMP-a2-a4 V2.00	0	11. siRNA-IMPa2-25 PSF-A488 DAPI IMPa2-A546_as_TileScan_001 (Stage 45 of 49)	00-AWDxoPjpLqJfQstSkc2oNf
0.528981	um	Cell	0.000	1.000	Vesicles Paraspeckle	307	8	siRNA-IMPa2-25 PSF-A488 IMPa2-A546 DAPI 8C1-siRNA-IMP-a2-a4 V2.00	0	11. siRNA-IMPa2-25 PSF-A488 DAPI IMPa2-A546_as_TileScan_001 (Stage 45 of 49)	00-AWDxoPjpLqJfQstSkc2oNf
1.98744	um	Cell	0.000	1.000	Vesicles Paraspeckle	308	9	siRNA-IMPa2-25 PSF-A488 IMPa2-A546 DAPI 8C1-siRNA-IMP-a2-a4 V2.00	0	11. siRNA-IMPa2-25 PSF-A488 DAPI IMPa2-A546_as_TileScan_001 (Stage 45 of 49)	00-AWDxoPjpLqJfQstSkc2oNf
0	um	Cell	0.000	1.000	Vesicles Paraspeckle	309	10	siRNA-IMPa2-25 PSF-A488 IMPa2-A546 DAPI 8C1-siRNA-IMP-a2-a4 V2.00	0	11. siRNA-IMPa2-25 PSF-A488 DAPI IMPa2-A546_as_TileScan_001 (Stage 45 of 49)	00-AWDxoPjpLqJfQstSkc2oNf
0	um	Cell	0.000	1.000	Vesicles Paraspeckle	310	11	siRNA-IMPa2-25 PSF-A488 IMPa2-A546 DAPI 8C1-siRNA-IMP-a2-a4 V2.00	0	11. siRNA-IMPa2-25 PSF-A488 DAPI IMPa2-A546_as_TileScan_001 (Stage 45 of 49)	00-AWDxoPjpLqJfQstSkc2oNf
0	um	Cell	0.000	1.000	Vesicles Paraspeckle	311	12	siRNA-IMPa2-25 PSF-A488 IMPa2-A546 DAPI 8C1-siRNA-IMP-a2-a4 V2.00	0	11. siRNA-IMPa2-25 PSF-A488 DAPI IMPa2-A546_as_TileScan_001 (Stage 45 of 49)	00-AWDxoPjpLqJfQstSkc2oNf
0	um	Cell	0.000	1.000	Vesicles Paraspeckle	312	13	siRNA-IMPa2-25 PSF-A488 IMPa2-A546 DAPI 8C1-siRNA-IMP-a2-a4 V2.00	0	11. siRNA-IMPa2-25 PSF-A488 DAPI IMPa2-A546_as_TileScan_001 (Stage 45 of 49)	00-AWDxoPjpLqJfQstSkc2oNf
0	um	Cell	0.000	1.000	Vesicles Paraspeckle	313	0	siRNA-IMPa2-25 PSF-A488 IMPa2-A546 DAPI 8C1-siRNA-IMP-a2-a4 V2.00	0	11. siRNA-IMPa2-25 PSF-A488 DAPI IMPa2-A546_at_TileScan_001 (Stage 46 of 49)	00-ywxd3W3NAEyqMvsN6siJuA
0.385401	um	Cell	0.000	1.000	Vesicles Paraspeckle	314	1	siRNA-IMPa2-25 PSF-A488 IMPa2-A546 DAPI 8C1-siRNA-IMP-a2-a4 V2.00	0	11. siRNA-IMPa2-25 PSF-A488 DAPI IMPa2-A546_at_TileScan_001 (Stage 46 of 49)	00-ywxd3W3NAEyqMvsN6siJuA
0	um	Cell	0.000	1.000	Vesicles Paraspeckle	315	2	siRNA-IMPa2-25 PSF-A488 IMPa2-A546 DAPI 8C1-siRNA-IMP-a2-a4 V2.00	0	11. siRNA-IMPa2-25 PSF-A488 DAPI IMPa2-A546_at_TileScan_001 (Stage 46 of 49)	00-ywxd3W3NAEyqMvsN6siJuA
0	um	Cell	0.000	1.000	Vesicles Paraspeckle	316	3	siRNA-IMPa2-25 PSF-A488 IMPa2-A546 DAPI 8C1-siRNA-IMP-a2-a4 V2.00	0	11. siRNA-IMPa2-25 PSF-A488 DAPI IMPa2-A546_at_TileScan_001 (Stage 46 of 49)	00-ywxd3W3NAEyqMvsN6siJuA
0.574318	um	Cell	0.000	1.000	Vesicles Paraspeckle	317	4	siRNA-IMPa2-25 PSF-A488 IMPa2-A546 DAPI 8C1-siRNA-IMP-a2-a4 V2.00	0	11. siRNA-IMPa2-25 PSF-A488 DAPI IMPa2-A546_at_TileScan_001 (Stage 46 of 49)	00-ywxd3W3NAEyqMvsN6siJuA
0	um	Cell	0.000	1.000	Vesicles Paraspeckle	318	5	siRNA-IMPa2-25 PSF-A488 IMPa2-A546 DAPI 8C1-siRNA-IMP-a2-a4 V2.00	0	11. siRNA-IMPa2-25 PSF-A488 DAPI IMPa2-A546_at_TileScan_001 (Stage 46 of 49)	00-ywxd3W3NAEyqMvsN6siJuA
0	um	Cell	0.000	1.000	Vesicles Paraspeckle	319	6	siRNA-IMPa2-25 PSF-A488 IMPa2-A546 DAPI 8C1-siRNA-IMP-a2-a4 V2.00	0	11. siRNA-IMPa2-25 PSF-A488 DAPI IMPa2-A546_at_TileScan_001 (Stage 46 of 49)	00-ywxd3W3NAEyqMvsN6siJuA
0	um	Cell	0.000	1.000	Vesicles Paraspeckle	320	7	siRNA-IMPa2-25 PSF-A488 IMPa2-A546 DAPI 8C1-siRNA-IMP-a2-a4 V2.00	0	11. siRNA-IMPa2-25 PSF-A488 DAPI IMPa2-A546_at_TileScan_001 (Stage 46 of 49)	00-ywxd3W3NAEyqMvsN6siJuA
0	um	Cell	0.000	1.000	Vesicles Paraspeckle	321	8	siRNA-IMPa2-25 PSF-A488 IMPa2-A546 DAPI 8C1-siRNA-IMP-a2-a4 V2.00	0	11. siRNA-IMPa2-25 PSF-A488 DAPI IMPa2-A546_at_TileScan_001 (Stage 46 of 49)	00-ywxd3W3NAEyqMvsN6siJuA
0	um	Cell	0.000	1.000	Vesicles Paraspeckle	322	9	siRNA-IMPa2-25 PSF-A488 IMPa2-A546 DAPI 8C1-siRNA-IMP-a2-a4 V2.00	0	11. siRNA-IMPa2-25 PSF-A488 DAPI IMPa2-A546_at_TileScan_001 (Stage 46 of 49)	00-ywxd3W3NAEyqMvsN6siJuA
0	um	Cell	0.000	1.000	Vesicles Paraspeckle	323	10	siRNA-IMPa2-25 PSF-A488 IMPa2-A546 DAPI 8C1-siRNA-IMP-a2-a4 V2.00	0	11. siRNA-IMPa2-25 PSF-A488 DAPI IMPa2-A546_at_TileScan_001 (Stage 46 of 49)	00-ywxd3W3NAEyqMvsN6siJuA
0	um	Cell	0.000	1.000	Vesicles Paraspeckle	324	11	siRNA-IMPa2-25 PSF-A488 IMPa2-A546 DAPI 8C1-siRNA-IMP-a2-a4 V2.00	0	11. siRNA-IMPa2-25 PSF-A488 DAPI IMPa2-A546_at_TileScan_001 (Stage 46 of 49)	00-ywxd3W3NAEyqMvsN6siJuA
0	um	Cell	0.000	1.000	Vesicles Paraspeckle	325	12	siRNA-IMPa2-25 PSF-A488 IMPa2-A546 DAPI 8C1-siRNA-IMP-a2-a4 V2.00	0	11. siRNA-IMPa2-25 PSF-A488 DAPI IMPa2-A546_at_TileScan_001 (Stage 46 of 49)	00-ywxd3W3NAEyqMvsN6siJuA
0	um	Cell	0.000	1.000	Vesicles Paraspeckle	326	13	siRNA-IMPa2-25 PSF-A488 IMPa2-A546 DAPI 8C1-siRNA-IMP-a2-a4 V2.00	0	11. siRNA-IMPa2-25 PSF-A488 DAPI IMPa2-A546_at_TileScan_001 (Stage 46 of 49)	00-ywxd3W3NAEyqMvsN6siJuA
0	um	Cell	0.000	1.000	Vesicles Paraspeckle	327	0	siRNA-IMPa2-25 PSF-A488 IMPa2-A546 DAPI 8C1-siRNA-IMP-a2-a4 V2.00	0	11. siRNA-IMPa2-25 PSF-A488 DAPI IMPa2-A546_au_TileScan_001 (Stage 47 of 49)	00-YXnF85kuGD5REm5DDcRN8f
0	um	Cell	0.000	1.000	Vesicles Paraspeckle	328	1	siRNA-IMPa2-25 PSF-A488 IMPa2-A546 DAPI 8C1-siRNA-IMP-a2-a4 V2.00	0	11. siRNA-IMPa2-25 PSF-A488 DAPI IMPa2-A546_au_TileScan_001 (Stage 47 of 49)	00-YXnF85kuGD5REm5DDcRN8f
0	um	Cell	0.000	1.000	Vesicles Paraspeckle	329	2	siRNA-IMPa2-25 PSF-A488 IMPa2-A546 DAPI 8C1-siRNA-IMP-a2-a4 V2.00	0	11. siRNA-IMPa2-25 PSF-A488 DAPI IMPa2-A546_au_TileScan_001 (Stage 47 of 49)	00-YXnF85kuGD5REm5DDcRN8f
0	um	Cell	0.000	1.000	Vesicles Paraspeckle	330	3	siRNA-IMPa2-25 PSF-A488 IMPa2-A546 DAPI 8C1-siRNA-IMP-a2-a4 V2.00	0	11. siRNA-IMPa2-25 PSF-A488 DAPI IMPa2-A546_au_TileScan_001 (Stage 47 of 49)	00-YXnF85kuGD5REm5DDcRN8f
0	um	Cell	0.000	1.000	Vesicles Paraspeckle	331	4	siRNA-IMPa2-25 PSF-A488 IMPa2-A546 DAPI 8C1-siRNA-IMP-a2-a4 V2.00	0	11. siRNA-IMPa2-25 PSF-A488 DAPI IMPa2-A546_au_TileScan_001 (Stage 47 of 49)	00-YXnF85kuGD5REm5DDcRN8f
0	um	Cell	0.000	1.000	Vesicles Paraspeckle	332	5	siRNA-IMPa2-25 PSF-A488 IMPa2-A546 DAPI 8C1-siRNA-IMP-a2-a4 V2.00	0	11. siRNA-IMPa2-25 PSF-A488 DAPI IMPa2-A546_au_TileScan_001 (Stage 47 of 49)	00-YXnF85kuGD5REm5DDcRN8f
0	um	Cell	0.000	1.000	Vesicles Paraspeckle	333	6	siRNA-IMPa2-25 PSF-A488 IMPa2-A546 DAPI 8C1-siRNA-IMP-a2-a4 V2.00	0	11. siRNA-IMPa2-25 PSF-A488 DAPI IMPa2-A546_au_TileScan_001 (Stage 47 of 49)	00-YXnF85kuGD5REm5DDcRN8f
0	um	Cell	0.000	1.000	Vesicles Paraspeckle	334	0	siRNA-IMPa2-25 PSF-A488 IMPa2-A546 DAPI 8C1-siRNA-IMP-a2-a4 V2.00	0	11. siRNA-IMPa2-25 PSF-A488 DAPI IMPa2-A546_av_TileScan_001 (Stage 48 of 49)	00-C8VN4iqGfYsXGGaecPpELR
0.370286	um	Cell	0.000	1.000	Vesicles Paraspeckle	335	1	siRNA-IMPa2-25 PSF-A488 IMPa2-A546 DAPI 8C1-siRNA-IMP-a2-a4 V2.00	0	11. siRNA-IMPa2-25 PSF-A488 DAPI IMPa2-A546_av_TileScan_001 (Stage 48 of 49)	00-C8VN4iqGfYsXGGaecPpELR
0	um	Cell	0.000	1.000	Vesicles Paraspeckle	336	2	siRNA-IMPa2-25 PSF-A488 IMPa2-A546 DAPI 8C1-siRNA-IMP-a2-a4 V2.00	0	11. siRNA-IMPa2-25 PSF-A488 DAPI IMPa2-A546_av_TileScan_001 (Stage 48 of 49)	00-C8VN4iqGfYsXGGaecPpELR
0	um	Cell	0.000	1.000	Vesicles Paraspeckle	337	3	siRNA-IMPa2-25 PSF-A488 IMPa2-A546 DAPI 8C1-siRNA-IMP-a2-a4 V2.00	0	11. siRNA-IMPa2-25 PSF-A488 DAPI IMPa2-A546_av_TileScan_001 (Stage 48 of 49)	00-C8VN4iqGfYsXGGaecPpELR
0	um	Cell	0.000	1.000	Vesicles Paraspeckle	338	4	siRNA-IMPa2-25 PSF-A488 IMPa2-A546 DAPI 8C1-siRNA-IMP-a2-a4 V2.00	0	11. siRNA-IMPa2-25 PSF-A488 DAPI IMPa2-A546_av_TileScan_001 (Stage 48 of 49)	00-C8VN4iqGfYsXGGaecPpELR
0	um	Cell	0.000	1.000	Vesicles Paraspeckle	339	5	siRNA-IMPa2-25 PSF-A488 IMPa2-A546 DAPI 8C1-siRNA-IMP-a2-a4 V2.00	0	11. siRNA-IMPa2-25 PSF-A488 DAPI IMPa2-A546_av_TileScan_001 (Stage 48 of 49)	00-C8VN4iqGfYsXGGaecPpELR
0	um	Cell	0.000	1.000	Vesicles Paraspeckle	340	6	siRNA-IMPa2-25 PSF-A488 IMPa2-A546 DAPI 8C1-siRNA-IMP-a2-a4 V2.00	0	11. siRNA-IMPa2-25 PSF-A488 DAPI IMPa2-A546_av_TileScan_001 (Stage 48 of 49)	00-C8VN4iqGfYsXGGaecPpELR
0.279604	um	Cell	0.000	1.000	Vesicles Paraspeckle	341	7	siRNA-IMPa2-25 PSF-A488 IMPa2-A546 DAPI 8C1-siRNA-IMP-a2-a4 V2.00	0	11. siRNA-IMPa2-25 PSF-A488 DAPI IMPa2-A546_av_TileScan_001 (Stage 48 of 49)	00-C8VN4iqGfYsXGGaecPpELR
0	um	Cell	0.000	1.000	Vesicles Paraspeckle	342	8	siRNA-IMPa2-25 PSF-A488 IMPa2-A546 DAPI 8C1-siRNA-IMP-a2-a4 V2.00	0	11. siRNA-IMPa2-25 PSF-A488 DAPI IMPa2-A546_av_TileScan_001 (Stage 48 of 49)	00-C8VN4iqGfYsXGGaecPpELR
0	um	Cell	0.000	1.000	Vesicles Paraspeckle	343	9	siRNA-IMPa2-25 PSF-A488 IMPa2-A546 DAPI 8C1-siRNA-IMP-a2-a4 V2.00	0	11. siRNA-IMPa2-25 PSF-A488 DAPI IMPa2-A546_av_TileScan_001 (Stage 48 of 49)	00-C8VN4iqGfYsXGGaecPpELR
0	um	Cell	0.000	1.000	Vesicles Paraspeckle	344	10	siRNA-IMPa2-25 PSF-A488 IMPa2-A546 DAPI 8C1-siRNA-IMP-a2-a4 V2.00	0	11. siRNA-IMPa2-25 PSF-A488 DAPI IMPa2-A546_av_TileScan_001 (Stage 48 of 49)	00-C8VN4iqGfYsXGGaecPpELR
0	um	Cell	0.000	1.000	Vesicles Paraspeckle	345	11	siRNA-IMPa2-25 PSF-A488 IMPa2-A546 DAPI 8C1-siRNA-IMP-a2-a4 V2.00	0	11. siRNA-IMPa2-25 PSF-A488 DAPI IMPa2-A546_av_TileScan_001 (Stage 48 of 49)	00-C8VN4iqGfYsXGGaecPpELR
0	um	Cell	0.000	1.000	Vesicles Paraspeckle	346	12	siRNA-IMPa2-25 PSF-A488 IMPa2-A546 DAPI 8C1-siRNA-IMP-a2-a4 V2.00	0	11. siRNA-IMPa2-25 PSF-A488 DAPI IMPa2-A546_av_TileScan_001 (Stage 48 of 49)	00-C8VN4iqGfYsXGGaecPpELR
0	um	Cell	0.000	1.000	Vesicles Paraspeckle	347	13	siRNA-IMPa2-25 PSF-A488 IMPa2-A546 DAPI 8C1-siRNA-IMP-a2-a4 V2.00	0	11. siRNA-IMPa2-25 PSF-A488 DAPI IMPa2-A546_av_TileScan_001 (Stage 48 of 49)	00-C8VN4iqGfYsXGGaecPpELR
0	um	Cell	0.000	1.000	Vesicles Paraspeckle	348	14	siRNA-IMPa2-25 PSF-A488 IMPa2-A546 DAPI 8C1-siRNA-IMP-a2-a4 V2.00	0	11. siRNA-IMPa2-25 PSF-A488 DAPI IMPa2-A546_av_TileScan_001 (Stage 48 of 49)	00-C8VN4iqGfYsXGGaecPpELR
0	um	Cell	0.000	1.000	Vesicles Paraspeckle	349	0	siRNA-IMPa2-25 PSF-A488 IMPa2-A546 DAPI 8C1-siRNA-IMP-a2-a4 V2.00	0	11. siRNA-IMPa2-25 PSF-A488 DAPI IMPa2-A546_aw_TileScan_001 (Stage 49 of 49)	00-ucWPBR2uAQ96HWLkn3VcVN
0	um	Cell	0.000	1.000	Vesicles Paraspeckle	350	1	siRNA-IMPa2-25 PSF-A488 IMPa2-A546 DAPI 8C1-siRNA-IMP-a2-a4 V2.00	0	11. siRNA-IMPa2-25 PSF-A488 DAPI IMPa2-A546_aw_TileScan_001 (Stage 49 of 49)	00-ucWPBR2uAQ96HWLkn3VcVN
0	um	Cell	0.000	1.000	Vesicles Paraspeckle	351	2	siRNA-IMPa2-25 PSF-A488 IMPa2-A546 DAPI 8C1-siRNA-IMP-a2-a4 V2.00	0	11. siRNA-IMPa2-25 PSF-A488 DAPI IMPa2-A546_aw_TileScan_001 (Stage 49 of 49)	00-ucWPBR2uAQ96HWLkn3VcVN
0	um	Cell	0.000	1.000	Vesicles Paraspeckle	352	3	siRNA-IMPa2-25 PSF-A488 IMPa2-A546 DAPI 8C1-siRNA-IMP-a2-a4 V2.00	0	11. siRNA-IMPa2-25 PSF-A488 DAPI IMPa2-A546_aw_TileScan_001 (Stage 49 of 49)	00-ucWPBR2uAQ96HWLkn3VcVN
1.42824	um	Cell	0.000	1.000	Vesicles Paraspeckle	353	4	siRNA-IMPa2-25 PSF-A488 IMPa2-A546 DAPI 8C1-siRNA-IMP-a2-a4 V2.00	0	11. siRNA-IMPa2-25 PSF-A488 DAPI IMPa2-A546_aw_TileScan_001 (Stage 49 of 49)	00-ucWPBR2uAQ96HWLkn3VcVN
0	um	Cell	0.000	1.000	Vesicles Paraspeckle	354	5	siRNA-IMPa2-25 PSF-A488 IMPa2-A546 DAPI 8C1-siRNA-IMP-a2-a4 V2.00	0	11. siRNA-IMPa2-25 PSF-A488 DAPI IMPa2-A546_aw_TileScan_001 (Stage 49 of 49)	00-ucWPBR2uAQ96HWLkn3VcVN
0	um	Cell	0.000	1.000	Vesicles Paraspeckle	355	6	siRNA-IMPa2-25 PSF-A488 IMPa2-A546 DAPI 8C1-siRNA-IMP-a2-a4 V2.00	0	11. siRNA-IMPa2-25 PSF-A488 DAPI IMPa2-A546_aw_TileScan_001 (Stage 49 of 49)	00-ucWPBR2uAQ96HWLkn3VcVN
0	um	Cell	0.000	1.000	Vesicles Paraspeckle	356	7	siRNA-IMPa2-25 PSF-A488 IMPa2-A546 DAPI 8C1-siRNA-IMP-a2-a4 V2.00	0	11. siRNA-IMPa2-25 PSF-A488 DAPI IMPa2-A546_aw_TileScan_001 (Stage 49 of 49)	00-ucWPBR2uAQ96HWLkn3VcVN
0	um	Cell	0.000	1.000	Vesicles Paraspeckle	357	8	siRNA-IMPa2-25 PSF-A488 IMPa2-A546 DAPI 8C1-siRNA-IMP-a2-a4 V2.00	0	11. siRNA-IMPa2-25 PSF-A488 DAPI IMPa2-A546_aw_TileScan_001 (Stage 49 of 49)	00-ucWPBR2uAQ96HWLkn3VcVN
0	um	Cell	0.000	1.000	Vesicles Paraspeckle	358	9	siRNA-IMPa2-25 PSF-A488 IMPa2-A546 DAPI 8C1-siRNA-IMP-a2-a4 V2.00	0	11. siRNA-IMPa2-25 PSF-A488 DAPI IMPa2-A546_aw_TileScan_001 (Stage 49 of 49)	00-ucWPBR2uAQ96HWLkn3VcVN
0	um	Cell	0.000	1.000	Vesicles Paraspeckle	359	10	siRNA-IMPa2-25 PSF-A488 IMPa2-A546 DAPI 8C1-siRNA-IMP-a2-a4 V2.00	0	11. siRNA-IMPa2-25 PSF-A488 DAPI IMPa2-A546_aw_TileScan_001 (Stage 49 of 49)	00-ucWPBR2uAQ96HWLkn3VcVN
0	um	Cell	0.000	1.000	Vesicles Paraspeckle	360	11	siRNA-IMPa2-25 PSF-A488 IMPa2-A546 DAPI 8C1-siRNA-IMP-a2-a4 V2.00	0	11. siRNA-IMPa2-25 PSF-A488 DAPI IMPa2-A546_aw_TileScan_001 (Stage 49 of 49)	00-ucWPBR2uAQ96HWLkn3VcVN
0	um	Cell	0.000	1.000	Vesicles Paraspeckle	361	12	siRNA-IMPa2-25 PSF-A488 IMPa2-A546 DAPI 8C1-siRNA-IMP-a2-a4 V2.00	0	11. siRNA-IMPa2-25 PSF-A488 DAPI IMPa2-A546_aw_TileScan_001 (Stage 49 of 49)	00-ucWPBR2uAQ96HWLkn3VcVN
0	um	Cell	0.000	1.000	Vesicles Paraspeckle	362	13	siRNA-IMPa2-25 PSF-A488 IMPa2-A546 DAPI 8C1-siRNA-IMP-a2-a4 V2.00	0	11. siRNA-IMPa2-25 PSF-A488 DAPI IMPa2-A546_aw_TileScan_001 (Stage 49 of 49)	00-ucWPBR2uAQ96HWLkn3VcVN
0	um	Cell	0.000	1.000	Vesicles Paraspeckle	363	14	siRNA-IMPa2-25 PSF-A488 IMPa2-A546 DAPI 8C1-siRNA-IMP-a2-a4 V2.00	0	11. siRNA-IMPa2-25 PSF-A488 DAPI IMPa2-A546_aw_TileScan_001 (Stage 49 of 49)	00-ucWPBR2uAQ96HWLkn3VcVN
0	um	Cell	0.000	1.000	Vesicles Paraspeckle	364	15	siRNA-IMPa2-25 PSF-A488 IMPa2-A546 DAPI 8C1-siRNA-IMP-a2-a4 V2.00	0	11. siRNA-IMPa2-25 PSF-A488 DAPI IMPa2-A546_aw_TileScan_001 (Stage 49 of 49)	00-ucWPBR2uAQ96HWLkn3VcVN
0	um	Cell	0.000	1.000	Vesicles Paraspeckle	365	16	siRNA-IMPa2-25 PSF-A488 IMPa2-A546 DAPI 8C1-siRNA-IMP-a2-a4 V2.00	0	11. siRNA-IMPa2-25 PSF-A488 DAPI IMPa2-A546_aw_TileScan_001 (Stage 49 of 49)	00-ucWPBR2uAQ96HWLkn3VcVN
0	um	Cell	0.000	1.000	Vesicles Paraspeckle	366	17	siRNA-IMPa2-25 PSF-A488 IMPa2-A546 DAPI 8C1-siRNA-IMP-a2-a4 V2.00	0	11. siRNA-IMPa2-25 PSF-A488 DAPI IMPa2-A546_aw_TileScan_001 (Stage 49 of 49)	00-ucWPBR2uAQ96HWLkn3VcVN
0	um	Cell	0.000	1.000	Vesicles Paraspeckle	367	18	siRNA-IMPa2-25 PSF-A488 IMPa2-A546 DAPI 8C1-siRNA-IMP-a2-a4 V2.00	0	11. siRNA-IMPa2-25 PSF-A488 DAPI IMPa2-A546_aw_TileScan_001 (Stage 49 of 49)	00-ucWPBR2uAQ96HWLkn3VcVN
0	um	Cell	0.000	1.000	Vesicles Paraspeckle	368	19	siRNA-IMPa2-25 PSF-A488 IMPa2-A546 DAPI 8C1-siRNA-IMP-a2-a4 V2.00	0	11. siRNA-IMPa2-25 PSF-A488 DAPI IMPa2-A546_aw_TileScan_001 (Stage 49 of 49)	00-ucWPBR2uAQ96HWLkn3VcVN
0	um	Cell	0.000	1.000	Vesicles Paraspeckle	369	20	siRNA-IMPa2-25 PSF-A488 IMPa2-A546 DAPI 8C1-siRNA-IMP-a2-a4 V2.00	0	11. siRNA-IMPa2-25 PSF-A488 DAPI IMPa2-A546_aw_TileScan_001 (Stage 49 of 49)	00-ucWPBR2uAQ96HWLkn3VcVN
0	um	Cell	0.000	1.000	Vesicles Paraspeckle	370	0	siRNA-IMPa2-25 PSF-A488 IMPa2-A546 DAPI 8C1-siRNA-IMP-a2-a4 V2.00	0	11. siRNA-IMPa2-25 PSF-A488 DAPI IMPa2-A546_b_TileScan_001 (Stage 2 of 49)	00-FwDpeoJVMR8RKEawFszYnW
0	um	Cell	0.000	1.000	Vesicles Paraspeckle	371	1	siRNA-IMPa2-25 PSF-A488 IMPa2-A546 DAPI 8C1-siRNA-IMP-a2-a4 V2.00	0	11. siRNA-IMPa2-25 PSF-A488 DAPI IMPa2-A546_b_TileScan_001 (Stage 2 of 49)	00-FwDpeoJVMR8RKEawFszYnW
0.75568	um	Cell	0.000	1.000	Vesicles Paraspeckle	372	2	siRNA-IMPa2-25 PSF-A488 IMPa2-A546 DAPI 8C1-siRNA-IMP-a2-a4 V2.00	0	11. siRNA-IMPa2-25 PSF-A488 DAPI IMPa2-A546_b_TileScan_001 (Stage 2 of 49)	00-FwDpeoJVMR8RKEawFszYnW
0	um	Cell	0.000	1.000	Vesicles Paraspeckle	373	3	siRNA-IMPa2-25 PSF-A488 IMPa2-A546 DAPI 8C1-siRNA-IMP-a2-a4 V2.00	0	11. siRNA-IMPa2-25 PSF-A488 DAPI IMPa2-A546_b_TileScan_001 (Stage 2 of 49)	00-FwDpeoJVMR8RKEawFszYnW
0	um	Cell	0.000	1.000	Vesicles Paraspeckle	374	4	siRNA-IMPa2-25 PSF-A488 IMPa2-A546 DAPI 8C1-siRNA-IMP-a2-a4 V2.00	0	11. siRNA-IMPa2-25 PSF-A488 DAPI IMPa2-A546_b_TileScan_001 (Stage 2 of 49)	00-FwDpeoJVMR8RKEawFszYnW
0	um	Cell	0.000	1.000	Vesicles Paraspeckle	375	5	siRNA-IMPa2-25 PSF-A488 IMPa2-A546 DAPI 8C1-siRNA-IMP-a2-a4 V2.00	0	11. siRNA-IMPa2-25 PSF-A488 DAPI IMPa2-A546_b_TileScan_001 (Stage 2 of 49)	00-FwDpeoJVMR8RKEawFszYnW
0	um	Cell	0.000	1.000	Vesicles Paraspeckle	376	6	siRNA-IMPa2-25 PSF-A488 IMPa2-A546 DAPI 8C1-siRNA-IMP-a2-a4 V2.00	0	11. siRNA-IMPa2-25 PSF-A488 DAPI IMPa2-A546_b_TileScan_001 (Stage 2 of 49)	00-FwDpeoJVMR8RKEawFszYnW
0	um	Cell	0.000	1.000	Vesicles Paraspeckle	377	7	siRNA-IMPa2-25 PSF-A488 IMPa2-A546 DAPI 8C1-siRNA-IMP-a2-a4 V2.00	0	11. siRNA-IMPa2-25 PSF-A488 DAPI IMPa2-A546_b_TileScan_001 (Stage 2 of 49)	00-FwDpeoJVMR8RKEawFszYnW
0	um	Cell	0.000	1.000	Vesicles Paraspeckle	378	8	siRNA-IMPa2-25 PSF-A488 IMPa2-A546 DAPI 8C1-siRNA-IMP-a2-a4 V2.00	0	11. siRNA-IMPa2-25 PSF-A488 DAPI IMPa2-A546_b_TileScan_001 (Stage 2 of 49)	00-FwDpeoJVMR8RKEawFszYnW
0.717896	um	Cell	0.000	1.000	Vesicles Paraspeckle	379	9	siRNA-IMPa2-25 PSF-A488 IMPa2-A546 DAPI 8C1-siRNA-IMP-a2-a4 V2.00	0	11. siRNA-IMPa2-25 PSF-A488 DAPI IMPa2-A546_b_TileScan_001 (Stage 2 of 49)	00-FwDpeoJVMR8RKEawFszYnW
0	um	Cell	0.000	1.000	Vesicles Paraspeckle	380	10	siRNA-IMPa2-25 PSF-A488 IMPa2-A546 DAPI 8C1-siRNA-IMP-a2-a4 V2.00	0	11. siRNA-IMPa2-25 PSF-A488 DAPI IMPa2-A546_b_TileScan_001 (Stage 2 of 49)	00-FwDpeoJVMR8RKEawFszYnW
0	um	Cell	0.000	1.000	Vesicles Paraspeckle	381	11	siRNA-IMPa2-25 PSF-A488 IMPa2-A546 DAPI 8C1-siRNA-IMP-a2-a4 V2.00	0	11. siRNA-IMPa2-25 PSF-A488 DAPI IMPa2-A546_b_TileScan_001 (Stage 2 of 49)	00-FwDpeoJVMR8RKEawFszYnW
1.0504	um	Cell	0.000	1.000	Vesicles Paraspeckle	382	12	siRNA-IMPa2-25 PSF-A488 IMPa2-A546 DAPI 8C1-siRNA-IMP-a2-a4 V2.00	0	11. siRNA-IMPa2-25 PSF-A488 DAPI IMPa2-A546_b_TileScan_001 (Stage 2 of 49)	00-FwDpeoJVMR8RKEawFszYnW
2.79603	um	Cell	0.000	1.000	Vesicles Paraspeckle	383	0	siRNA-IMPa2-25 PSF-A488 IMPa2-A546 DAPI 8C1-siRNA-IMP-a2-a4 V2.00	0	11. siRNA-IMPa2-25 PSF-A488 DAPI IMPa2-A546_c_TileScan_001 (Stage 3 of 49)	00-GdeZmdc9ZpQ4KqgxNTqyPA
0	um	Cell	0.000	1.000	Vesicles Paraspeckle	384	1	siRNA-IMPa2-25 PSF-A488 IMPa2-A546 DAPI 8C1-siRNA-IMP-a2-a4 V2.00	0	11. siRNA-IMPa2-25 PSF-A488 DAPI IMPa2-A546_c_TileScan_001 (Stage 3 of 49)	00-GdeZmdc9ZpQ4KqgxNTqyPA
0	um	Cell	0.000	1.000	Vesicles Paraspeckle	385	2	siRNA-IMPa2-25 PSF-A488 IMPa2-A546 DAPI 8C1-siRNA-IMP-a2-a4 V2.00	0	11. siRNA-IMPa2-25 PSF-A488 DAPI IMPa2-A546_c_TileScan_001 (Stage 3 of 49)	00-GdeZmdc9ZpQ4KqgxNTqyPA
0.196479	um	Cell	0.000	1.000	Vesicles Paraspeckle	386	3	siRNA-IMPa2-25 PSF-A488 IMPa2-A546 DAPI 8C1-siRNA-IMP-a2-a4 V2.00	0	11. siRNA-IMPa2-25 PSF-A488 DAPI IMPa2-A546_c_TileScan_001 (Stage 3 of 49)	00-GdeZmdc9ZpQ4KqgxNTqyPA
0	um	Cell	0.000	1.000	Vesicles Paraspeckle	387	4	siRNA-IMPa2-25 PSF-A488 IMPa2-A546 DAPI 8C1-siRNA-IMP-a2-a4 V2.00	0	11. siRNA-IMPa2-25 PSF-A488 DAPI IMPa2-A546_c_TileScan_001 (Stage 3 of 49)	00-GdeZmdc9ZpQ4KqgxNTqyPA
0	um	Cell	0.000	1.000	Vesicles Paraspeckle	388	5	siRNA-IMPa2-25 PSF-A488 IMPa2-A546 DAPI 8C1-siRNA-IMP-a2-a4 V2.00	0	11. siRNA-IMPa2-25 PSF-A488 DAPI IMPa2-A546_c_TileScan_001 (Stage 3 of 49)	00-GdeZmdc9ZpQ4KqgxNTqyPA
0	um	Cell	0.000	1.000	Vesicles Paraspeckle	389	6	siRNA-IMPa2-25 PSF-A488 IMPa2-A546 DAPI 8C1-siRNA-IMP-a2-a4 V2.00	0	11. siRNA-IMPa2-25 PSF-A488 DAPI IMPa2-A546_c_TileScan_001 (Stage 3 of 49)	00-GdeZmdc9ZpQ4KqgxNTqyPA
0	um	Cell	0.000	1.000	Vesicles Paraspeckle	390	7	siRNA-IMPa2-25 PSF-A488 IMPa2-A546 DAPI 8C1-siRNA-IMP-a2-a4 V2.00	0	11. siRNA-IMPa2-25 PSF-A488 DAPI IMPa2-A546_c_TileScan_001 (Stage 3 of 49)	00-GdeZmdc9ZpQ4KqgxNTqyPA
0	um	Cell	0.000	1.000	Vesicles Paraspeckle	391	8	siRNA-IMPa2-25 PSF-A488 IMPa2-A546 DAPI 8C1-siRNA-IMP-a2-a4 V2.00	0	11. siRNA-IMPa2-25 PSF-A488 DAPI IMPa2-A546_c_TileScan_001 (Stage 3 of 49)	00-GdeZmdc9ZpQ4KqgxNTqyPA
0	um	Cell	0.000	1.000	Vesicles Paraspeckle	392	9	siRNA-IMPa2-25 PSF-A488 IMPa2-A546 DAPI 8C1-siRNA-IMP-a2-a4 V2.00	0	11. siRNA-IMPa2-25 PSF-A488 DAPI IMPa2-A546_c_TileScan_001 (Stage 3 of 49)	00-GdeZmdc9ZpQ4KqgxNTqyPA
0	um	Cell	0.000	1.000	Vesicles Paraspeckle	393	10	siRNA-IMPa2-25 PSF-A488 IMPa2-A546 DAPI 8C1-siRNA-IMP-a2-a4 V2.00	0	11. siRNA-IMPa2-25 PSF-A488 DAPI IMPa2-A546_c_TileScan_001 (Stage 3 of 49)	00-GdeZmdc9ZpQ4KqgxNTqyPA
0	um	Cell	0.000	1.000	Vesicles Paraspeckle	394	11	siRNA-IMPa2-25 PSF-A488 IMPa2-A546 DAPI 8C1-siRNA-IMP-a2-a4 V2.00	0	11. siRNA-IMPa2-25 PSF-A488 DAPI IMPa2-A546_c_TileScan_001 (Stage 3 of 49)	00-GdeZmdc9ZpQ4KqgxNTqyPA
0	um	Cell	0.000	1.000	Vesicles Paraspeckle	395	12	siRNA-IMPa2-25 PSF-A488 IMPa2-A546 DAPI 8C1-siRNA-IMP-a2-a4 V2.00	0	11. siRNA-IMPa2-25 PSF-A488 DAPI IMPa2-A546_c_TileScan_001 (Stage 3 of 49)	00-GdeZmdc9ZpQ4KqgxNTqyPA
0	um	Cell	0.000	1.000	Vesicles Paraspeckle	396	0	siRNA-IMPa2-25 PSF-A488 IMPa2-A546 DAPI 8C1-siRNA-IMP-a2-a4 V2.00	0	11. siRNA-IMPa2-25 PSF-A488 DAPI IMPa2-A546_d_TileScan_001 (Stage 4 of 49)	00-4aZXuQQNKLaVFodq6QFX8W
0	um	Cell	0.000	1.000	Vesicles Paraspeckle	397	1	siRNA-IMPa2-25 PSF-A488 IMPa2-A546 DAPI 8C1-siRNA-IMP-a2-a4 V2.00	0	11. siRNA-IMPa2-25 PSF-A488 DAPI IMPa2-A546_d_TileScan_001 (Stage 4 of 49)	00-4aZXuQQNKLaVFodq6QFX8W
0	um	Cell	0.000	1.000	Vesicles Paraspeckle	398	2	siRNA-IMPa2-25 PSF-A488 IMPa2-A546 DAPI 8C1-siRNA-IMP-a2-a4 V2.00	0	11. siRNA-IMPa2-25 PSF-A488 DAPI IMPa2-A546_d_TileScan_001 (Stage 4 of 49)	00-4aZXuQQNKLaVFodq6QFX8W
0	um	Cell	0.000	1.000	Vesicles Paraspeckle	399	3	siRNA-IMPa2-25 PSF-A488 IMPa2-A546 DAPI 8C1-siRNA-IMP-a2-a4 V2.00	0	11. siRNA-IMPa2-25 PSF-A488 DAPI IMPa2-A546_d_TileScan_001 (Stage 4 of 49)	00-4aZXuQQNKLaVFodq6QFX8W
0	um	Cell	0.000	1.000	Vesicles Paraspeckle	400	4	siRNA-IMPa2-25 PSF-A488 IMPa2-A546 DAPI 8C1-siRNA-IMP-a2-a4 V2.00	0	11. siRNA-IMPa2-25 PSF-A488 DAPI IMPa2-A546_d_TileScan_001 (Stage 4 of 49)	00-4aZXuQQNKLaVFodq6QFX8W
0	um	Cell	0.000	1.000	Vesicles Paraspeckle	401	5	siRNA-IMPa2-25 PSF-A488 IMPa2-A546 DAPI 8C1-siRNA-IMP-a2-a4 V2.00	0	11. siRNA-IMPa2-25 PSF-A488 DAPI IMPa2-A546_d_TileScan_001 (Stage 4 of 49)	00-4aZXuQQNKLaVFodq6QFX8W
0	um	Cell	0.000	1.000	Vesicles Paraspeckle	402	6	siRNA-IMPa2-25 PSF-A488 IMPa2-A546 DAPI 8C1-siRNA-IMP-a2-a4 V2.00	0	11. siRNA-IMPa2-25 PSF-A488 DAPI IMPa2-A546_d_TileScan_001 (Stage 4 of 49)	00-4aZXuQQNKLaVFodq6QFX8W
0	um	Cell	0.000	1.000	Vesicles Paraspeckle	403	7	siRNA-IMPa2-25 PSF-A488 IMPa2-A546 DAPI 8C1-siRNA-IMP-a2-a4 V2.00	0	11. siRNA-IMPa2-25 PSF-A488 DAPI IMPa2-A546_d_TileScan_001 (Stage 4 of 49)	00-4aZXuQQNKLaVFodq6QFX8W
0	um	Cell	0.000	1.000	Vesicles Paraspeckle	404	8	siRNA-IMPa2-25 PSF-A488 IMPa2-A546 DAPI 8C1-siRNA-IMP-a2-a4 V2.00	0	11. siRNA-IMPa2-25 PSF-A488 DAPI IMPa2-A546_d_TileScan_001 (Stage 4 of 49)	00-4aZXuQQNKLaVFodq6QFX8W
0	um	Cell	0.000	1.000	Vesicles Paraspeckle	405	9	siRNA-IMPa2-25 PSF-A488 IMPa2-A546 DAPI 8C1-siRNA-IMP-a2-a4 V2.00	0	11. siRNA-IMPa2-25 PSF-A488 DAPI IMPa2-A546_d_TileScan_001 (Stage 4 of 49)	00-4aZXuQQNKLaVFodq6QFX8W
0	um	Cell	0.000	1.000	Vesicles Paraspeckle	406	10	siRNA-IMPa2-25 PSF-A488 IMPa2-A546 DAPI 8C1-siRNA-IMP-a2-a4 V2.00	0	11. siRNA-IMPa2-25 PSF-A488 DAPI IMPa2-A546_d_TileScan_001 (Stage 4 of 49)	00-4aZXuQQNKLaVFodq6QFX8W
0	um	Cell	0.000	1.000	Vesicles Paraspeckle	407	11	siRNA-IMPa2-25 PSF-A488 IMPa2-A546 DAPI 8C1-siRNA-IMP-a2-a4 V2.00	0	11. siRNA-IMPa2-25 PSF-A488 DAPI IMPa2-A546_d_TileScan_001 (Stage 4 of 49)	00-4aZXuQQNKLaVFodq6QFX8W
0	um	Cell	0.000	1.000	Vesicles Paraspeckle	408	12	siRNA-IMPa2-25 PSF-A488 IMPa2-A546 DAPI 8C1-siRNA-IMP-a2-a4 V2.00	0	11. siRNA-IMPa2-25 PSF-A488 DAPI IMPa2-A546_d_TileScan_001 (Stage 4 of 49)	00-4aZXuQQNKLaVFodq6QFX8W
0	um	Cell	0.000	1.000	Vesicles Paraspeckle	409	13	siRNA-IMPa2-25 PSF-A488 IMPa2-A546 DAPI 8C1-siRNA-IMP-a2-a4 V2.00	0	11. siRNA-IMPa2-25 PSF-A488 DAPI IMPa2-A546_d_TileScan_001 (Stage 4 of 49)	00-4aZXuQQNKLaVFodq6QFX8W
0	um	Cell	0.000	1.000	Vesicles Paraspeckle	410	14	siRNA-IMPa2-25 PSF-A488 IMPa2-A546 DAPI 8C1-siRNA-IMP-a2-a4 V2.00	0	11. siRNA-IMPa2-25 PSF-A488 DAPI IMPa2-A546_d_TileScan_001 (Stage 4 of 49)	00-4aZXuQQNKLaVFodq6QFX8W
0	um	Cell	0.000	1.000	Vesicles Paraspeckle	411	15	siRNA-IMPa2-25 PSF-A488 IMPa2-A546 DAPI 8C1-siRNA-IMP-a2-a4 V2.00	0	11. siRNA-IMPa2-25 PSF-A488 DAPI IMPa2-A546_d_TileScan_001 (Stage 4 of 49)	00-4aZXuQQNKLaVFodq6QFX8W
0	um	Cell	0.000	1.000	Vesicles Paraspeckle	412	16	siRNA-IMPa2-25 PSF-A488 IMPa2-A546 DAPI 8C1-siRNA-IMP-a2-a4 V2.00	0	11. siRNA-IMPa2-25 PSF-A488 DAPI IMPa2-A546_d_TileScan_001 (Stage 4 of 49)	00-4aZXuQQNKLaVFodq6QFX8W
0	um	Cell	0.000	1.000	Vesicles Paraspeckle	413	17	siRNA-IMPa2-25 PSF-A488 IMPa2-A546 DAPI 8C1-siRNA-IMP-a2-a4 V2.00	0	11. siRNA-IMPa2-25 PSF-A488 DAPI IMPa2-A546_d_TileScan_001 (Stage 4 of 49)	00-4aZXuQQNKLaVFodq6QFX8W
0	um	Cell	0.000	1.000	Vesicles Paraspeckle	414	0	siRNA-IMPa2-25 PSF-A488 IMPa2-A546 DAPI 8C1-siRNA-IMP-a2-a4 V2.00	0	11. siRNA-IMPa2-25 PSF-A488 DAPI IMPa2-A546_e_TileScan_001 (Stage 5 of 49)	00-ToyExx268stv9xbfwwFEw8
0	um	Cell	0.000	1.000	Vesicles Paraspeckle	415	1	siRNA-IMPa2-25 PSF-A488 IMPa2-A546 DAPI 8C1-siRNA-IMP-a2-a4 V2.00	0	11. siRNA-IMPa2-25 PSF-A488 DAPI IMPa2-A546_e_TileScan_001 (Stage 5 of 49)	00-ToyExx268stv9xbfwwFEw8
0	um	Cell	0.000	1.000	Vesicles Paraspeckle	416	2	siRNA-IMPa2-25 PSF-A488 IMPa2-A546 DAPI 8C1-siRNA-IMP-a2-a4 V2.00	0	11. siRNA-IMPa2-25 PSF-A488 DAPI IMPa2-A546_e_TileScan_001 (Stage 5 of 49)	00-ToyExx268stv9xbfwwFEw8
0	um	Cell	0.000	1.000	Vesicles Paraspeckle	417	3	siRNA-IMPa2-25 PSF-A488 IMPa2-A546 DAPI 8C1-siRNA-IMP-a2-a4 V2.00	0	11. siRNA-IMPa2-25 PSF-A488 DAPI IMPa2-A546_e_TileScan_001 (Stage 5 of 49)	00-ToyExx268stv9xbfwwFEw8
0	um	Cell	0.000	1.000	Vesicles Paraspeckle	418	4	siRNA-IMPa2-25 PSF-A488 IMPa2-A546 DAPI 8C1-siRNA-IMP-a2-a4 V2.00	0	11. siRNA-IMPa2-25 PSF-A488 DAPI IMPa2-A546_e_TileScan_001 (Stage 5 of 49)	00-ToyExx268stv9xbfwwFEw8
0	um	Cell	0.000	1.000	Vesicles Paraspeckle	419	0	siRNA-IMPa2-25 PSF-A488 IMPa2-A546 DAPI 8C1-siRNA-IMP-a2-a4 V2.00	0	11. siRNA-IMPa2-25 PSF-A488 DAPI IMPa2-A546_f_TileScan_001 (Stage 6 of 49)	00-VwyFvFe9qHUm5xRAhK8WWj
0	um	Cell	0.000	1.000	Vesicles Paraspeckle	420	1	siRNA-IMPa2-25 PSF-A488 IMPa2-A546 DAPI 8C1-siRNA-IMP-a2-a4 V2.00	0	11. siRNA-IMPa2-25 PSF-A488 DAPI IMPa2-A546_f_TileScan_001 (Stage 6 of 49)	00-VwyFvFe9qHUm5xRAhK8WWj
0	um	Cell	0.000	1.000	Vesicles Paraspeckle	421	2	siRNA-IMPa2-25 PSF-A488 IMPa2-A546 DAPI 8C1-siRNA-IMP-a2-a4 V2.00	0	11. siRNA-IMPa2-25 PSF-A488 DAPI IMPa2-A546_f_TileScan_001 (Stage 6 of 49)	00-VwyFvFe9qHUm5xRAhK8WWj
5.45603	um	Cell	0.000	1.000	Vesicles Paraspeckle	422	3	siRNA-IMPa2-25 PSF-A488 IMPa2-A546 DAPI 8C1-siRNA-IMP-a2-a4 V2.00	0	11. siRNA-IMPa2-25 PSF-A488 DAPI IMPa2-A546_f_TileScan_001 (Stage 6 of 49)	00-VwyFvFe9qHUm5xRAhK8WWj
5.07063	um	Cell	0.000	1.000	Vesicles Paraspeckle	423	4	siRNA-IMPa2-25 PSF-A488 IMPa2-A546 DAPI 8C1-siRNA-IMP-a2-a4 V2.00	0	11. siRNA-IMPa2-25 PSF-A488 DAPI IMPa2-A546_f_TileScan_001 (Stage 6 of 49)	00-VwyFvFe9qHUm5xRAhK8WWj
0	um	Cell	0.000	1.000	Vesicles Paraspeckle	424	5	siRNA-IMPa2-25 PSF-A488 IMPa2-A546 DAPI 8C1-siRNA-IMP-a2-a4 V2.00	0	11. siRNA-IMPa2-25 PSF-A488 DAPI IMPa2-A546_f_TileScan_001 (Stage 6 of 49)	00-VwyFvFe9qHUm5xRAhK8WWj
0	um	Cell	0.000	1.000	Vesicles Paraspeckle	425	6	siRNA-IMPa2-25 PSF-A488 IMPa2-A546 DAPI 8C1-siRNA-IMP-a2-a4 V2.00	0	11. siRNA-IMPa2-25 PSF-A488 DAPI IMPa2-A546_f_TileScan_001 (Stage 6 of 49)	00-VwyFvFe9qHUm5xRAhK8WWj
0	um	Cell	0.000	1.000	Vesicles Paraspeckle	426	7	siRNA-IMPa2-25 PSF-A488 IMPa2-A546 DAPI 8C1-siRNA-IMP-a2-a4 V2.00	0	11. siRNA-IMPa2-25 PSF-A488 DAPI IMPa2-A546_f_TileScan_001 (Stage 6 of 49)	00-VwyFvFe9qHUm5xRAhK8WWj
0	um	Cell	0.000	1.000	Vesicles Paraspeckle	427	8	siRNA-IMPa2-25 PSF-A488 IMPa2-A546 DAPI 8C1-siRNA-IMP-a2-a4 V2.00	0	11. siRNA-IMPa2-25 PSF-A488 DAPI IMPa2-A546_f_TileScan_001 (Stage 6 of 49)	00-VwyFvFe9qHUm5xRAhK8WWj
0	um	Cell	0.000	1.000	Vesicles Paraspeckle	428	9	siRNA-IMPa2-25 PSF-A488 IMPa2-A546 DAPI 8C1-siRNA-IMP-a2-a4 V2.00	0	11. siRNA-IMPa2-25 PSF-A488 DAPI IMPa2-A546_f_TileScan_001 (Stage 6 of 49)	00-VwyFvFe9qHUm5xRAhK8WWj
0	um	Cell	0.000	1.000	Vesicles Paraspeckle	429	10	siRNA-IMPa2-25 PSF-A488 IMPa2-A546 DAPI 8C1-siRNA-IMP-a2-a4 V2.00	0	11. siRNA-IMPa2-25 PSF-A488 DAPI IMPa2-A546_f_TileScan_001 (Stage 6 of 49)	00-VwyFvFe9qHUm5xRAhK8WWj
0	um	Cell	0.000	1.000	Vesicles Paraspeckle	430	11	siRNA-IMPa2-25 PSF-A488 IMPa2-A546 DAPI 8C1-siRNA-IMP-a2-a4 V2.00	0	11. siRNA-IMPa2-25 PSF-A488 DAPI IMPa2-A546_f_TileScan_001 (Stage 6 of 49)	00-VwyFvFe9qHUm5xRAhK8WWj
0	um	Cell	0.000	1.000	Vesicles Paraspeckle	431	12	siRNA-IMPa2-25 PSF-A488 IMPa2-A546 DAPI 8C1-siRNA-IMP-a2-a4 V2.00	0	11. siRNA-IMPa2-25 PSF-A488 DAPI IMPa2-A546_f_TileScan_001 (Stage 6 of 49)	00-VwyFvFe9qHUm5xRAhK8WWj
0	um	Cell	0.000	1.000	Vesicles Paraspeckle	432	13	siRNA-IMPa2-25 PSF-A488 IMPa2-A546 DAPI 8C1-siRNA-IMP-a2-a4 V2.00	0	11. siRNA-IMPa2-25 PSF-A488 DAPI IMPa2-A546_f_TileScan_001 (Stage 6 of 49)	00-VwyFvFe9qHUm5xRAhK8WWj
0	um	Cell	0.000	1.000	Vesicles Paraspeckle	433	14	siRNA-IMPa2-25 PSF-A488 IMPa2-A546 DAPI 8C1-siRNA-IMP-a2-a4 V2.00	0	11. siRNA-IMPa2-25 PSF-A488 DAPI IMPa2-A546_f_TileScan_001 (Stage 6 of 49)	00-VwyFvFe9qHUm5xRAhK8WWj
0	um	Cell	0.000	1.000	Vesicles Paraspeckle	434	0	siRNA-IMPa2-25 PSF-A488 IMPa2-A546 DAPI 8C1-siRNA-IMP-a2-a4 V2.00	0	11. siRNA-IMPa2-25 PSF-A488 DAPI IMPa2-A546_g_TileScan_001 (Stage 7 of 49)	00-QC3esRXx4KcznMy7DqS3F5
0	um	Cell	0.000	1.000	Vesicles Paraspeckle	435	1	siRNA-IMPa2-25 PSF-A488 IMPa2-A546 DAPI 8C1-siRNA-IMP-a2-a4 V2.00	0	11. siRNA-IMPa2-25 PSF-A488 DAPI IMPa2-A546_g_TileScan_001 (Stage 7 of 49)	00-QC3esRXx4KcznMy7DqS3F5
0	um	Cell	0.000	1.000	Vesicles Paraspeckle	436	2	siRNA-IMPa2-25 PSF-A488 IMPa2-A546 DAPI 8C1-siRNA-IMP-a2-a4 V2.00	0	11. siRNA-IMPa2-25 PSF-A488 DAPI IMPa2-A546_g_TileScan_001 (Stage 7 of 49)	00-QC3esRXx4KcznMy7DqS3F5
0	um	Cell	0.000	1.000	Vesicles Paraspeckle	437	3	siRNA-IMPa2-25 PSF-A488 IMPa2-A546 DAPI 8C1-siRNA-IMP-a2-a4 V2.00	0	11. siRNA-IMPa2-25 PSF-A488 DAPI IMPa2-A546_g_TileScan_001 (Stage 7 of 49)	00-QC3esRXx4KcznMy7DqS3F5
0	um	Cell	0.000	1.000	Vesicles Paraspeckle	438	4	siRNA-IMPa2-25 PSF-A488 IMPa2-A546 DAPI 8C1-siRNA-IMP-a2-a4 V2.00	0	11. siRNA-IMPa2-25 PSF-A488 DAPI IMPa2-A546_g_TileScan_001 (Stage 7 of 49)	00-QC3esRXx4KcznMy7DqS3F5
0.710339	um	Cell	0.000	1.000	Vesicles Paraspeckle	439	5	siRNA-IMPa2-25 PSF-A488 IMPa2-A546 DAPI 8C1-siRNA-IMP-a2-a4 V2.00	0	11. siRNA-IMPa2-25 PSF-A488 DAPI IMPa2-A546_g_TileScan_001 (Stage 7 of 49)	00-QC3esRXx4KcznMy7DqS3F5
0	um	Cell	0.000	1.000	Vesicles Paraspeckle	440	6	siRNA-IMPa2-25 PSF-A488 IMPa2-A546 DAPI 8C1-siRNA-IMP-a2-a4 V2.00	0	11. siRNA-IMPa2-25 PSF-A488 DAPI IMPa2-A546_g_TileScan_001 (Stage 7 of 49)	00-QC3esRXx4KcznMy7DqS3F5
0	um	Cell	0.000	1.000	Vesicles Paraspeckle	441	7	siRNA-IMPa2-25 PSF-A488 IMPa2-A546 DAPI 8C1-siRNA-IMP-a2-a4 V2.00	0	11. siRNA-IMPa2-25 PSF-A488 DAPI IMPa2-A546_g_TileScan_001 (Stage 7 of 49)	00-QC3esRXx4KcznMy7DqS3F5
2.22924	um	Cell	0.000	1.000	Vesicles Paraspeckle	442	8	siRNA-IMPa2-25 PSF-A488 IMPa2-A546 DAPI 8C1-siRNA-IMP-a2-a4 V2.00	0	11. siRNA-IMPa2-25 PSF-A488 DAPI IMPa2-A546_g_TileScan_001 (Stage 7 of 49)	00-QC3esRXx4KcznMy7DqS3F5
0	um	Cell	0.000	1.000	Vesicles Paraspeckle	443	9	siRNA-IMPa2-25 PSF-A488 IMPa2-A546 DAPI 8C1-siRNA-IMP-a2-a4 V2.00	0	11. siRNA-IMPa2-25 PSF-A488 DAPI IMPa2-A546_g_TileScan_001 (Stage 7 of 49)	00-QC3esRXx4KcznMy7DqS3F5
0	um	Cell	0.000	1.000	Vesicles Paraspeckle	444	10	siRNA-IMPa2-25 PSF-A488 IMPa2-A546 DAPI 8C1-siRNA-IMP-a2-a4 V2.00	0	11. siRNA-IMPa2-25 PSF-A488 DAPI IMPa2-A546_g_TileScan_001 (Stage 7 of 49)	00-QC3esRXx4KcznMy7DqS3F5
0	um	Cell	0.000	1.000	Vesicles Paraspeckle	445	11	siRNA-IMPa2-25 PSF-A488 IMPa2-A546 DAPI 8C1-siRNA-IMP-a2-a4 V2.00	0	11. siRNA-IMPa2-25 PSF-A488 DAPI IMPa2-A546_g_TileScan_001 (Stage 7 of 49)	00-QC3esRXx4KcznMy7DqS3F5
0	um	Cell	0.000	1.000	Vesicles Paraspeckle	446	12	siRNA-IMPa2-25 PSF-A488 IMPa2-A546 DAPI 8C1-siRNA-IMP-a2-a4 V2.00	0	11. siRNA-IMPa2-25 PSF-A488 DAPI IMPa2-A546_g_TileScan_001 (Stage 7 of 49)	00-QC3esRXx4KcznMy7DqS3F5
0	um	Cell	0.000	1.000	Vesicles Paraspeckle	447	13	siRNA-IMPa2-25 PSF-A488 IMPa2-A546 DAPI 8C1-siRNA-IMP-a2-a4 V2.00	0	11. siRNA-IMPa2-25 PSF-A488 DAPI IMPa2-A546_g_TileScan_001 (Stage 7 of 49)	00-QC3esRXx4KcznMy7DqS3F5
0	um	Cell	0.000	1.000	Vesicles Paraspeckle	448	14	siRNA-IMPa2-25 PSF-A488 IMPa2-A546 DAPI 8C1-siRNA-IMP-a2-a4 V2.00	0	11. siRNA-IMPa2-25 PSF-A488 DAPI IMPa2-A546_g_TileScan_001 (Stage 7 of 49)	00-QC3esRXx4KcznMy7DqS3F5
0	um	Cell	0.000	1.000	Vesicles Paraspeckle	449	15	siRNA-IMPa2-25 PSF-A488 IMPa2-A546 DAPI 8C1-siRNA-IMP-a2-a4 V2.00	0	11. siRNA-IMPa2-25 PSF-A488 DAPI IMPa2-A546_g_TileScan_001 (Stage 7 of 49)	00-QC3esRXx4KcznMy7DqS3F5
0	um	Cell	0.000	1.000	Vesicles Paraspeckle	450	16	siRNA-IMPa2-25 PSF-A488 IMPa2-A546 DAPI 8C1-siRNA-IMP-a2-a4 V2.00	0	11. siRNA-IMPa2-25 PSF-A488 DAPI IMPa2-A546_g_TileScan_001 (Stage 7 of 49)	00-QC3esRXx4KcznMy7DqS3F5
0	um	Cell	0.000	1.000	Vesicles Paraspeckle	451	17	siRNA-IMPa2-25 PSF-A488 IMPa2-A546 DAPI 8C1-siRNA-IMP-a2-a4 V2.00	0	11. siRNA-IMPa2-25 PSF-A488 DAPI IMPa2-A546_g_TileScan_001 (Stage 7 of 49)	00-QC3esRXx4KcznMy7DqS3F5
0	um	Cell	0.000	1.000	Vesicles Paraspeckle	452	18	siRNA-IMPa2-25 PSF-A488 IMPa2-A546 DAPI 8C1-siRNA-IMP-a2-a4 V2.00	0	11. siRNA-IMPa2-25 PSF-A488 DAPI IMPa2-A546_g_TileScan_001 (Stage 7 of 49)	00-QC3esRXx4KcznMy7DqS3F5
1.42068	um	Cell	0.000	1.000	Vesicles Paraspeckle	453	0	siRNA-IMPa2-25 PSF-A488 IMPa2-A546 DAPI 8C1-siRNA-IMP-a2-a4 V2.00	0	11. siRNA-IMPa2-25 PSF-A488 DAPI IMPa2-A546_h_TileScan_001 (Stage 8 of 49)	00-8F3dPxtHZbYJSXhWvgExFF
0	um	Cell	0.000	1.000	Vesicles Paraspeckle	454	1	siRNA-IMPa2-25 PSF-A488 IMPa2-A546 DAPI 8C1-siRNA-IMP-a2-a4 V2.00	0	11. siRNA-IMPa2-25 PSF-A488 DAPI IMPa2-A546_h_TileScan_001 (Stage 8 of 49)	00-8F3dPxtHZbYJSXhWvgExFF
0	um	Cell	0.000	1.000	Vesicles Paraspeckle	455	2	siRNA-IMPa2-25 PSF-A488 IMPa2-A546 DAPI 8C1-siRNA-IMP-a2-a4 V2.00	0	11. siRNA-IMPa2-25 PSF-A488 DAPI IMPa2-A546_h_TileScan_001 (Stage 8 of 49)	00-8F3dPxtHZbYJSXhWvgExFF
1.16374	um	Cell	0.000	1.000	Vesicles Paraspeckle	456	3	siRNA-IMPa2-25 PSF-A488 IMPa2-A546 DAPI 8C1-siRNA-IMP-a2-a4 V2.00	0	11. siRNA-IMPa2-25 PSF-A488 DAPI IMPa2-A546_h_TileScan_001 (Stage 8 of 49)	00-8F3dPxtHZbYJSXhWvgExFF
0	um	Cell	0.000	1.000	Vesicles Paraspeckle	457	4	siRNA-IMPa2-25 PSF-A488 IMPa2-A546 DAPI 8C1-siRNA-IMP-a2-a4 V2.00	0	11. siRNA-IMPa2-25 PSF-A488 DAPI IMPa2-A546_h_TileScan_001 (Stage 8 of 49)	00-8F3dPxtHZbYJSXhWvgExFF
0	um	Cell	0.000	1.000	Vesicles Paraspeckle	458	5	siRNA-IMPa2-25 PSF-A488 IMPa2-A546 DAPI 8C1-siRNA-IMP-a2-a4 V2.00	0	11. siRNA-IMPa2-25 PSF-A488 DAPI IMPa2-A546_h_TileScan_001 (Stage 8 of 49)	00-8F3dPxtHZbYJSXhWvgExFF
0	um	Cell	0.000	1.000	Vesicles Paraspeckle	459	6	siRNA-IMPa2-25 PSF-A488 IMPa2-A546 DAPI 8C1-siRNA-IMP-a2-a4 V2.00	0	11. siRNA-IMPa2-25 PSF-A488 DAPI IMPa2-A546_h_TileScan_001 (Stage 8 of 49)	00-8F3dPxtHZbYJSXhWvgExFF
0.415628	um	Cell	0.000	1.000	Vesicles Paraspeckle	460	7	siRNA-IMPa2-25 PSF-A488 IMPa2-A546 DAPI 8C1-siRNA-IMP-a2-a4 V2.00	0	11. siRNA-IMPa2-25 PSF-A488 DAPI IMPa2-A546_h_TileScan_001 (Stage 8 of 49)	00-8F3dPxtHZbYJSXhWvgExFF
0	um	Cell	0.000	1.000	Vesicles Paraspeckle	461	8	siRNA-IMPa2-25 PSF-A488 IMPa2-A546 DAPI 8C1-siRNA-IMP-a2-a4 V2.00	0	11. siRNA-IMPa2-25 PSF-A488 DAPI IMPa2-A546_h_TileScan_001 (Stage 8 of 49)	00-8F3dPxtHZbYJSXhWvgExFF
0	um	Cell	0.000	1.000	Vesicles Paraspeckle	462	0	siRNA-IMPa2-25 PSF-A488 IMPa2-A546 DAPI 8C1-siRNA-IMP-a2-a4 V2.00	0	11. siRNA-IMPa2-25 PSF-A488 DAPI IMPa2-A546_i_TileScan_001 (Stage 9 of 49)	00-9dv4JXYojDLnDXuL9BQqq3
0	um	Cell	0.000	1.000	Vesicles Paraspeckle	463	1	siRNA-IMPa2-25 PSF-A488 IMPa2-A546 DAPI 8C1-siRNA-IMP-a2-a4 V2.00	0	11. siRNA-IMPa2-25 PSF-A488 DAPI IMPa2-A546_i_TileScan_001 (Stage 9 of 49)	00-9dv4JXYojDLnDXuL9BQqq3
0	um	Cell	0.000	1.000	Vesicles Paraspeckle	464	2	siRNA-IMPa2-25 PSF-A488 IMPa2-A546 DAPI 8C1-siRNA-IMP-a2-a4 V2.00	0	11. siRNA-IMPa2-25 PSF-A488 DAPI IMPa2-A546_i_TileScan_001 (Stage 9 of 49)	00-9dv4JXYojDLnDXuL9BQqq3
0	um	Cell	0.000	1.000	Vesicles Paraspeckle	465	3	siRNA-IMPa2-25 PSF-A488 IMPa2-A546 DAPI 8C1-siRNA-IMP-a2-a4 V2.00	0	11. siRNA-IMPa2-25 PSF-A488 DAPI IMPa2-A546_i_TileScan_001 (Stage 9 of 49)	00-9dv4JXYojDLnDXuL9BQqq3
0	um	Cell	0.000	1.000	Vesicles Paraspeckle	466	4	siRNA-IMPa2-25 PSF-A488 IMPa2-A546 DAPI 8C1-siRNA-IMP-a2-a4 V2.00	0	11. siRNA-IMPa2-25 PSF-A488 DAPI IMPa2-A546_i_TileScan_001 (Stage 9 of 49)	00-9dv4JXYojDLnDXuL9BQqq3
0	um	Cell	0.000	1.000	Vesicles Paraspeckle	467	5	siRNA-IMPa2-25 PSF-A488 IMPa2-A546 DAPI 8C1-siRNA-IMP-a2-a4 V2.00	0	11. siRNA-IMPa2-25 PSF-A488 DAPI IMPa2-A546_i_TileScan_001 (Stage 9 of 49)	00-9dv4JXYojDLnDXuL9BQqq3
0	um	Cell	0.000	1.000	Vesicles Paraspeckle	468	6	siRNA-IMPa2-25 PSF-A488 IMPa2-A546 DAPI 8C1-siRNA-IMP-a2-a4 V2.00	0	11. siRNA-IMPa2-25 PSF-A488 DAPI IMPa2-A546_i_TileScan_001 (Stage 9 of 49)	00-9dv4JXYojDLnDXuL9BQqq3
0	um	Cell	0.000	1.000	Vesicles Paraspeckle	469	7	siRNA-IMPa2-25 PSF-A488 IMPa2-A546 DAPI 8C1-siRNA-IMP-a2-a4 V2.00	0	11. siRNA-IMPa2-25 PSF-A488 DAPI IMPa2-A546_i_TileScan_001 (Stage 9 of 49)	00-9dv4JXYojDLnDXuL9BQqq3
0.166252	um	Cell	0.000	1.000	Vesicles Paraspeckle	470	8	siRNA-IMPa2-25 PSF-A488 IMPa2-A546 DAPI 8C1-siRNA-IMP-a2-a4 V2.00	0	11. siRNA-IMPa2-25 PSF-A488 DAPI IMPa2-A546_i_TileScan_001 (Stage 9 of 49)	00-9dv4JXYojDLnDXuL9BQqq3
1.26954	um	Cell	0.000	1.000	Vesicles Paraspeckle	471	9	siRNA-IMPa2-25 PSF-A488 IMPa2-A546 DAPI 8C1-siRNA-IMP-a2-a4 V2.00	0	11. siRNA-IMPa2-25 PSF-A488 DAPI IMPa2-A546_i_TileScan_001 (Stage 9 of 49)	00-9dv4JXYojDLnDXuL9BQqq3
0	um	Cell	0.000	1.000	Vesicles Paraspeckle	472	10	siRNA-IMPa2-25 PSF-A488 IMPa2-A546 DAPI 8C1-siRNA-IMP-a2-a4 V2.00	0	11. siRNA-IMPa2-25 PSF-A488 DAPI IMPa2-A546_i_TileScan_001 (Stage 9 of 49)	00-9dv4JXYojDLnDXuL9BQqq3
0	um	Cell	0.000	1.000	Vesicles Paraspeckle	473	11	siRNA-IMPa2-25 PSF-A488 IMPa2-A546 DAPI 8C1-siRNA-IMP-a2-a4 V2.00	0	11. siRNA-IMPa2-25 PSF-A488 DAPI IMPa2-A546_i_TileScan_001 (Stage 9 of 49)	00-9dv4JXYojDLnDXuL9BQqq3
0	um	Cell	0.000	1.000	Vesicles Paraspeckle	474	0	siRNA-IMPa2-25 PSF-A488 IMPa2-A546 DAPI 8C1-siRNA-IMP-a2-a4 V2.00	0	11. siRNA-IMPa2-25 PSF-A488 DAPI IMPa2-A546_j_TileScan_001 (Stage 10 of 49)	00-kp7DzmAACyBDa9y2mPGG7Q
0	um	Cell	0.000	1.000	Vesicles Paraspeckle	475	1	siRNA-IMPa2-25 PSF-A488 IMPa2-A546 DAPI 8C1-siRNA-IMP-a2-a4 V2.00	0	11. siRNA-IMPa2-25 PSF-A488 DAPI IMPa2-A546_j_TileScan_001 (Stage 10 of 49)	00-kp7DzmAACyBDa9y2mPGG7Q
0	um	Cell	0.000	1.000	Vesicles Paraspeckle	476	2	siRNA-IMPa2-25 PSF-A488 IMPa2-A546 DAPI 8C1-siRNA-IMP-a2-a4 V2.00	0	11. siRNA-IMPa2-25 PSF-A488 DAPI IMPa2-A546_j_TileScan_001 (Stage 10 of 49)	00-kp7DzmAACyBDa9y2mPGG7Q
0	um	Cell	0.000	1.000	Vesicles Paraspeckle	477	3	siRNA-IMPa2-25 PSF-A488 IMPa2-A546 DAPI 8C1-siRNA-IMP-a2-a4 V2.00	0	11. siRNA-IMPa2-25 PSF-A488 DAPI IMPa2-A546_j_TileScan_001 (Stage 10 of 49)	00-kp7DzmAACyBDa9y2mPGG7Q
3.21165	um	Cell	0.000	1.000	Vesicles Paraspeckle	478	4	siRNA-IMPa2-25 PSF-A488 IMPa2-A546 DAPI 8C1-siRNA-IMP-a2-a4 V2.00	0	11. siRNA-IMPa2-25 PSF-A488 DAPI IMPa2-A546_j_TileScan_001 (Stage 10 of 49)	00-kp7DzmAACyBDa9y2mPGG7Q
0	um	Cell	0.000	1.000	Vesicles Paraspeckle	479	5	siRNA-IMPa2-25 PSF-A488 IMPa2-A546 DAPI 8C1-siRNA-IMP-a2-a4 V2.00	0	11. siRNA-IMPa2-25 PSF-A488 DAPI IMPa2-A546_j_TileScan_001 (Stage 10 of 49)	00-kp7DzmAACyBDa9y2mPGG7Q
0.45341	um	Cell	0.000	1.000	Vesicles Paraspeckle	480	6	siRNA-IMPa2-25 PSF-A488 IMPa2-A546 DAPI 8C1-siRNA-IMP-a2-a4 V2.00	0	11. siRNA-IMPa2-25 PSF-A488 DAPI IMPa2-A546_j_TileScan_001 (Stage 10 of 49)	00-kp7DzmAACyBDa9y2mPGG7Q
0	um	Cell	0.000	1.000	Vesicles Paraspeckle	481	7	siRNA-IMPa2-25 PSF-A488 IMPa2-A546 DAPI 8C1-siRNA-IMP-a2-a4 V2.00	0	11. siRNA-IMPa2-25 PSF-A488 DAPI IMPa2-A546_j_TileScan_001 (Stage 10 of 49)	00-kp7DzmAACyBDa9y2mPGG7Q
1.59449	um	Cell	0.000	1.000	Vesicles Paraspeckle	482	8	siRNA-IMPa2-25 PSF-A488 IMPa2-A546 DAPI 8C1-siRNA-IMP-a2-a4 V2.00	0	11. siRNA-IMPa2-25 PSF-A488 DAPI IMPa2-A546_j_TileScan_001 (Stage 10 of 49)	00-kp7DzmAACyBDa9y2mPGG7Q
4.25448	um	Cell	0.000	1.000	Vesicles Paraspeckle	483	9	siRNA-IMPa2-25 PSF-A488 IMPa2-A546 DAPI 8C1-siRNA-IMP-a2-a4 V2.00	0	11. siRNA-IMPa2-25 PSF-A488 DAPI IMPa2-A546_j_TileScan_001 (Stage 10 of 49)	00-kp7DzmAACyBDa9y2mPGG7Q
0	um	Cell	0.000	1.000	Vesicles Paraspeckle	484	10	siRNA-IMPa2-25 PSF-A488 IMPa2-A546 DAPI 8C1-siRNA-IMP-a2-a4 V2.00	0	11. siRNA-IMPa2-25 PSF-A488 DAPI IMPa2-A546_j_TileScan_001 (Stage 10 of 49)	00-kp7DzmAACyBDa9y2mPGG7Q
0	um	Cell	0.000	1.000	Vesicles Paraspeckle	485	11	siRNA-IMPa2-25 PSF-A488 IMPa2-A546 DAPI 8C1-siRNA-IMP-a2-a4 V2.00	0	11. siRNA-IMPa2-25 PSF-A488 DAPI IMPa2-A546_j_TileScan_001 (Stage 10 of 49)	00-kp7DzmAACyBDa9y2mPGG7Q
0	um	Cell	0.000	1.000	Vesicles Paraspeckle	486	12	siRNA-IMPa2-25 PSF-A488 IMPa2-A546 DAPI 8C1-siRNA-IMP-a2-a4 V2.00	0	11. siRNA-IMPa2-25 PSF-A488 DAPI IMPa2-A546_j_TileScan_001 (Stage 10 of 49)	00-kp7DzmAACyBDa9y2mPGG7Q
0	um	Cell	0.000	1.000	Vesicles Paraspeckle	487	13	siRNA-IMPa2-25 PSF-A488 IMPa2-A546 DAPI 8C1-siRNA-IMP-a2-a4 V2.00	0	11. siRNA-IMPa2-25 PSF-A488 DAPI IMPa2-A546_j_TileScan_001 (Stage 10 of 49)	00-kp7DzmAACyBDa9y2mPGG7Q
0	um	Cell	0.000	1.000	Vesicles Paraspeckle	488	14	siRNA-IMPa2-25 PSF-A488 IMPa2-A546 DAPI 8C1-siRNA-IMP-a2-a4 V2.00	0	11. siRNA-IMPa2-25 PSF-A488 DAPI IMPa2-A546_j_TileScan_001 (Stage 10 of 49)	00-kp7DzmAACyBDa9y2mPGG7Q
0	um	Cell	0.000	1.000	Vesicles Paraspeckle	489	15	siRNA-IMPa2-25 PSF-A488 IMPa2-A546 DAPI 8C1-siRNA-IMP-a2-a4 V2.00	0	11. siRNA-IMPa2-25 PSF-A488 DAPI IMPa2-A546_j_TileScan_001 (Stage 10 of 49)	00-kp7DzmAACyBDa9y2mPGG7Q
0	um	Cell	0.000	1.000	Vesicles Paraspeckle	490	0	siRNA-IMPa2-25 PSF-A488 IMPa2-A546 DAPI 8C1-siRNA-IMP-a2-a4 V2.00	0	11. siRNA-IMPa2-25 PSF-A488 DAPI IMPa2-A546_k_TileScan_001 (Stage 11 of 49)	00-DDFchnKXULCBWZ6PseXCLM
0	um	Cell	0.000	1.000	Vesicles Paraspeckle	491	1	siRNA-IMPa2-25 PSF-A488 IMPa2-A546 DAPI 8C1-siRNA-IMP-a2-a4 V2.00	0	11. siRNA-IMPa2-25 PSF-A488 DAPI IMPa2-A546_k_TileScan_001 (Stage 11 of 49)	00-DDFchnKXULCBWZ6PseXCLM
0	um	Cell	0.000	1.000	Vesicles Paraspeckle	492	2	siRNA-IMPa2-25 PSF-A488 IMPa2-A546 DAPI 8C1-siRNA-IMP-a2-a4 V2.00	0	11. siRNA-IMPa2-25 PSF-A488 DAPI IMPa2-A546_k_TileScan_001 (Stage 11 of 49)	00-DDFchnKXULCBWZ6PseXCLM
0	um	Cell	0.000	1.000	Vesicles Paraspeckle	493	3	siRNA-IMPa2-25 PSF-A488 IMPa2-A546 DAPI 8C1-siRNA-IMP-a2-a4 V2.00	0	11. siRNA-IMPa2-25 PSF-A488 DAPI IMPa2-A546_k_TileScan_001 (Stage 11 of 49)	00-DDFchnKXULCBWZ6PseXCLM
0	um	Cell	0.000	1.000	Vesicles Paraspeckle	494	4	siRNA-IMPa2-25 PSF-A488 IMPa2-A546 DAPI 8C1-siRNA-IMP-a2-a4 V2.00	0	11. siRNA-IMPa2-25 PSF-A488 DAPI IMPa2-A546_k_TileScan_001 (Stage 11 of 49)	00-DDFchnKXULCBWZ6PseXCLM
0	um	Cell	0.000	1.000	Vesicles Paraspeckle	495	5	siRNA-IMPa2-25 PSF-A488 IMPa2-A546 DAPI 8C1-siRNA-IMP-a2-a4 V2.00	0	11. siRNA-IMPa2-25 PSF-A488 DAPI IMPa2-A546_k_TileScan_001 (Stage 11 of 49)	00-DDFchnKXULCBWZ6PseXCLM
0	um	Cell	0.000	1.000	Vesicles Paraspeckle	496	6	siRNA-IMPa2-25 PSF-A488 IMPa2-A546 DAPI 8C1-siRNA-IMP-a2-a4 V2.00	0	11. siRNA-IMPa2-25 PSF-A488 DAPI IMPa2-A546_k_TileScan_001 (Stage 11 of 49)	00-DDFchnKXULCBWZ6PseXCLM
0	um	Cell	0.000	1.000	Vesicles Paraspeckle	497	7	siRNA-IMPa2-25 PSF-A488 IMPa2-A546 DAPI 8C1-siRNA-IMP-a2-a4 V2.00	0	11. siRNA-IMPa2-25 PSF-A488 DAPI IMPa2-A546_k_TileScan_001 (Stage 11 of 49)	00-DDFchnKXULCBWZ6PseXCLM
0.944598	um	Cell	0.000	1.000	Vesicles Paraspeckle	498	8	siRNA-IMPa2-25 PSF-A488 IMPa2-A546 DAPI 8C1-siRNA-IMP-a2-a4 V2.00	0	11. siRNA-IMPa2-25 PSF-A488 DAPI IMPa2-A546_k_TileScan_001 (Stage 11 of 49)	00-DDFchnKXULCBWZ6PseXCLM
0.513864	um	Cell	0.000	1.000	Vesicles Paraspeckle	499	9	siRNA-IMPa2-25 PSF-A488 IMPa2-A546 DAPI 8C1-siRNA-IMP-a2-a4 V2.00	0	11. siRNA-IMPa2-25 PSF-A488 DAPI IMPa2-A546_k_TileScan_001 (Stage 11 of 49)	00-DDFchnKXULCBWZ6PseXCLM
0	um	Cell	0.000	1.000	Vesicles Paraspeckle	500	10	siRNA-IMPa2-25 PSF-A488 IMPa2-A546 DAPI 8C1-siRNA-IMP-a2-a4 V2.00	0	11. siRNA-IMPa2-25 PSF-A488 DAPI IMPa2-A546_k_TileScan_001 (Stage 11 of 49)	00-DDFchnKXULCBWZ6PseXCLM
0	um	Cell	0.000	1.000	Vesicles Paraspeckle	501	11	siRNA-IMPa2-25 PSF-A488 IMPa2-A546 DAPI 8C1-siRNA-IMP-a2-a4 V2.00	0	11. siRNA-IMPa2-25 PSF-A488 DAPI IMPa2-A546_k_TileScan_001 (Stage 11 of 49)	00-DDFchnKXULCBWZ6PseXCLM
0	um	Cell	0.000	1.000	Vesicles Paraspeckle	502	12	siRNA-IMPa2-25 PSF-A488 IMPa2-A546 DAPI 8C1-siRNA-IMP-a2-a4 V2.00	0	11. siRNA-IMPa2-25 PSF-A488 DAPI IMPa2-A546_k_TileScan_001 (Stage 11 of 49)	00-DDFchnKXULCBWZ6PseXCLM
0	um	Cell	0.000	1.000	Vesicles Paraspeckle	503	13	siRNA-IMPa2-25 PSF-A488 IMPa2-A546 DAPI 8C1-siRNA-IMP-a2-a4 V2.00	0	11. siRNA-IMPa2-25 PSF-A488 DAPI IMPa2-A546_k_TileScan_001 (Stage 11 of 49)	00-DDFchnKXULCBWZ6PseXCLM
0	um	Cell	0.000	1.000	Vesicles Paraspeckle	504	14	siRNA-IMPa2-25 PSF-A488 IMPa2-A546 DAPI 8C1-siRNA-IMP-a2-a4 V2.00	0	11. siRNA-IMPa2-25 PSF-A488 DAPI IMPa2-A546_k_TileScan_001 (Stage 11 of 49)	00-DDFchnKXULCBWZ6PseXCLM
0	um	Cell	0.000	1.000	Vesicles Paraspeckle	505	15	siRNA-IMPa2-25 PSF-A488 IMPa2-A546 DAPI 8C1-siRNA-IMP-a2-a4 V2.00	0	11. siRNA-IMPa2-25 PSF-A488 DAPI IMPa2-A546_k_TileScan_001 (Stage 11 of 49)	00-DDFchnKXULCBWZ6PseXCLM
0	um	Cell	0.000	1.000	Vesicles Paraspeckle	506	16	siRNA-IMPa2-25 PSF-A488 IMPa2-A546 DAPI 8C1-siRNA-IMP-a2-a4 V2.00	0	11. siRNA-IMPa2-25 PSF-A488 DAPI IMPa2-A546_k_TileScan_001 (Stage 11 of 49)	00-DDFchnKXULCBWZ6PseXCLM
0	um	Cell	0.000	1.000	Vesicles Paraspeckle	507	17	siRNA-IMPa2-25 PSF-A488 IMPa2-A546 DAPI 8C1-siRNA-IMP-a2-a4 V2.00	0	11. siRNA-IMPa2-25 PSF-A488 DAPI IMPa2-A546_k_TileScan_001 (Stage 11 of 49)	00-DDFchnKXULCBWZ6PseXCLM
0	um	Cell	0.000	1.000	Vesicles Paraspeckle	508	18	siRNA-IMPa2-25 PSF-A488 IMPa2-A546 DAPI 8C1-siRNA-IMP-a2-a4 V2.00	0	11. siRNA-IMPa2-25 PSF-A488 DAPI IMPa2-A546_k_TileScan_001 (Stage 11 of 49)	00-DDFchnKXULCBWZ6PseXCLM
0	um	Cell	0.000	1.000	Vesicles Paraspeckle	509	19	siRNA-IMPa2-25 PSF-A488 IMPa2-A546 DAPI 8C1-siRNA-IMP-a2-a4 V2.00	0	11. siRNA-IMPa2-25 PSF-A488 DAPI IMPa2-A546_k_TileScan_001 (Stage 11 of 49)	00-DDFchnKXULCBWZ6PseXCLM
0	um	Cell	0.000	1.000	Vesicles Paraspeckle	510	20	siRNA-IMPa2-25 PSF-A488 IMPa2-A546 DAPI 8C1-siRNA-IMP-a2-a4 V2.00	0	11. siRNA-IMPa2-25 PSF-A488 DAPI IMPa2-A546_k_TileScan_001 (Stage 11 of 49)	00-DDFchnKXULCBWZ6PseXCLM
0	um	Cell	0.000	1.000	Vesicles Paraspeckle	511	0	siRNA-IMPa2-25 PSF-A488 IMPa2-A546 DAPI 8C1-siRNA-IMP-a2-a4 V2.00	0	11. siRNA-IMPa2-25 PSF-A488 DAPI IMPa2-A546_l_TileScan_001 (Stage 12 of 49)	00-xfmGjF3zxf96MiciK9DXzV
0	um	Cell	0.000	1.000	Vesicles Paraspeckle	512	1	siRNA-IMPa2-25 PSF-A488 IMPa2-A546 DAPI 8C1-siRNA-IMP-a2-a4 V2.00	0	11. siRNA-IMPa2-25 PSF-A488 DAPI IMPa2-A546_l_TileScan_001 (Stage 12 of 49)	00-xfmGjF3zxf96MiciK9DXzV
0	um	Cell	0.000	1.000	Vesicles Paraspeckle	513	2	siRNA-IMPa2-25 PSF-A488 IMPa2-A546 DAPI 8C1-siRNA-IMP-a2-a4 V2.00	0	11. siRNA-IMPa2-25 PSF-A488 DAPI IMPa2-A546_l_TileScan_001 (Stage 12 of 49)	00-xfmGjF3zxf96MiciK9DXzV
0	um	Cell	0.000	1.000	Vesicles Paraspeckle	514	3	siRNA-IMPa2-25 PSF-A488 IMPa2-A546 DAPI 8C1-siRNA-IMP-a2-a4 V2.00	0	11. siRNA-IMPa2-25 PSF-A488 DAPI IMPa2-A546_l_TileScan_001 (Stage 12 of 49)	00-xfmGjF3zxf96MiciK9DXzV
0	um	Cell	0.000	1.000	Vesicles Paraspeckle	515	4	siRNA-IMPa2-25 PSF-A488 IMPa2-A546 DAPI 8C1-siRNA-IMP-a2-a4 V2.00	0	11. siRNA-IMPa2-25 PSF-A488 DAPI IMPa2-A546_l_TileScan_001 (Stage 12 of 49)	00-xfmGjF3zxf96MiciK9DXzV
0	um	Cell	0.000	1.000	Vesicles Paraspeckle	516	5	siRNA-IMPa2-25 PSF-A488 IMPa2-A546 DAPI 8C1-siRNA-IMP-a2-a4 V2.00	0	11. siRNA-IMPa2-25 PSF-A488 DAPI IMPa2-A546_l_TileScan_001 (Stage 12 of 49)	00-xfmGjF3zxf96MiciK9DXzV
0.287161	um	Cell	0.000	1.000	Vesicles Paraspeckle	517	6	siRNA-IMPa2-25 PSF-A488 IMPa2-A546 DAPI 8C1-siRNA-IMP-a2-a4 V2.00	0	11. siRNA-IMPa2-25 PSF-A488 DAPI IMPa2-A546_l_TileScan_001 (Stage 12 of 49)	00-xfmGjF3zxf96MiciK9DXzV
0	um	Cell	0.000	1.000	Vesicles Paraspeckle	518	7	siRNA-IMPa2-25 PSF-A488 IMPa2-A546 DAPI 8C1-siRNA-IMP-a2-a4 V2.00	0	11. siRNA-IMPa2-25 PSF-A488 DAPI IMPa2-A546_l_TileScan_001 (Stage 12 of 49)	00-xfmGjF3zxf96MiciK9DXzV
0.536534	um	Cell	0.000	1.000	Vesicles Paraspeckle	519	8	siRNA-IMPa2-25 PSF-A488 IMPa2-A546 DAPI 8C1-siRNA-IMP-a2-a4 V2.00	0	11. siRNA-IMPa2-25 PSF-A488 DAPI IMPa2-A546_l_TileScan_001 (Stage 12 of 49)	00-xfmGjF3zxf96MiciK9DXzV
0	um	Cell	0.000	1.000	Vesicles Paraspeckle	520	9	siRNA-IMPa2-25 PSF-A488 IMPa2-A546 DAPI 8C1-siRNA-IMP-a2-a4 V2.00	0	11. siRNA-IMPa2-25 PSF-A488 DAPI IMPa2-A546_l_TileScan_001 (Stage 12 of 49)	00-xfmGjF3zxf96MiciK9DXzV
0	um	Cell	0.000	1.000	Vesicles Paraspeckle	521	10	siRNA-IMPa2-25 PSF-A488 IMPa2-A546 DAPI 8C1-siRNA-IMP-a2-a4 V2.00	0	11. siRNA-IMPa2-25 PSF-A488 DAPI IMPa2-A546_l_TileScan_001 (Stage 12 of 49)	00-xfmGjF3zxf96MiciK9DXzV
0	um	Cell	0.000	1.000	Vesicles Paraspeckle	522	11	siRNA-IMPa2-25 PSF-A488 IMPa2-A546 DAPI 8C1-siRNA-IMP-a2-a4 V2.00	0	11. siRNA-IMPa2-25 PSF-A488 DAPI IMPa2-A546_l_TileScan_001 (Stage 12 of 49)	00-xfmGjF3zxf96MiciK9DXzV
0	um	Cell	0.000	1.000	Vesicles Paraspeckle	523	12	siRNA-IMPa2-25 PSF-A488 IMPa2-A546 DAPI 8C1-siRNA-IMP-a2-a4 V2.00	0	11. siRNA-IMPa2-25 PSF-A488 DAPI IMPa2-A546_l_TileScan_001 (Stage 12 of 49)	00-xfmGjF3zxf96MiciK9DXzV
0	um	Cell	0.000	1.000	Vesicles Paraspeckle	524	13	siRNA-IMPa2-25 PSF-A488 IMPa2-A546 DAPI 8C1-siRNA-IMP-a2-a4 V2.00	0	11. siRNA-IMPa2-25 PSF-A488 DAPI IMPa2-A546_l_TileScan_001 (Stage 12 of 49)	00-xfmGjF3zxf96MiciK9DXzV
0	um	Cell	0.000	1.000	Vesicles Paraspeckle	525	14	siRNA-IMPa2-25 PSF-A488 IMPa2-A546 DAPI 8C1-siRNA-IMP-a2-a4 V2.00	0	11. siRNA-IMPa2-25 PSF-A488 DAPI IMPa2-A546_l_TileScan_001 (Stage 12 of 49)	00-xfmGjF3zxf96MiciK9DXzV
0	um	Cell	0.000	1.000	Vesicles Paraspeckle	526	15	siRNA-IMPa2-25 PSF-A488 IMPa2-A546 DAPI 8C1-siRNA-IMP-a2-a4 V2.00	0	11. siRNA-IMPa2-25 PSF-A488 DAPI IMPa2-A546_l_TileScan_001 (Stage 12 of 49)	00-xfmGjF3zxf96MiciK9DXzV
0	um	Cell	0.000	1.000	Vesicles Paraspeckle	527	16	siRNA-IMPa2-25 PSF-A488 IMPa2-A546 DAPI 8C1-siRNA-IMP-a2-a4 V2.00	0	11. siRNA-IMPa2-25 PSF-A488 DAPI IMPa2-A546_l_TileScan_001 (Stage 12 of 49)	00-xfmGjF3zxf96MiciK9DXzV
0	um	Cell	0.000	1.000	Vesicles Paraspeckle	528	17	siRNA-IMPa2-25 PSF-A488 IMPa2-A546 DAPI 8C1-siRNA-IMP-a2-a4 V2.00	0	11. siRNA-IMPa2-25 PSF-A488 DAPI IMPa2-A546_l_TileScan_001 (Stage 12 of 49)	00-xfmGjF3zxf96MiciK9DXzV
0	um	Cell	0.000	1.000	Vesicles Paraspeckle	529	18	siRNA-IMPa2-25 PSF-A488 IMPa2-A546 DAPI 8C1-siRNA-IMP-a2-a4 V2.00	0	11. siRNA-IMPa2-25 PSF-A488 DAPI IMPa2-A546_l_TileScan_001 (Stage 12 of 49)	00-xfmGjF3zxf96MiciK9DXzV
0	um	Cell	0.000	1.000	Vesicles Paraspeckle	530	19	siRNA-IMPa2-25 PSF-A488 IMPa2-A546 DAPI 8C1-siRNA-IMP-a2-a4 V2.00	0	11. siRNA-IMPa2-25 PSF-A488 DAPI IMPa2-A546_l_TileScan_001 (Stage 12 of 49)	00-xfmGjF3zxf96MiciK9DXzV
0	um	Cell	0.000	1.000	Vesicles Paraspeckle	531	20	siRNA-IMPa2-25 PSF-A488 IMPa2-A546 DAPI 8C1-siRNA-IMP-a2-a4 V2.00	0	11. siRNA-IMPa2-25 PSF-A488 DAPI IMPa2-A546_l_TileScan_001 (Stage 12 of 49)	00-xfmGjF3zxf96MiciK9DXzV
0	um	Cell	0.000	1.000	Vesicles Paraspeckle	532	0	siRNA-IMPa2-25 PSF-A488 IMPa2-A546 DAPI 8C1-siRNA-IMP-a2-a4 V2.00	0	11. siRNA-IMPa2-25 PSF-A488 DAPI IMPa2-A546_m_TileScan_001 (Stage 13 of 49)	00-PsxbY4232UyT7zjfygVD7b
1.21664	um	Cell	0.000	1.000	Vesicles Paraspeckle	533	1	siRNA-IMPa2-25 PSF-A488 IMPa2-A546 DAPI 8C1-siRNA-IMP-a2-a4 V2.00	0	11. siRNA-IMPa2-25 PSF-A488 DAPI IMPa2-A546_m_TileScan_001 (Stage 13 of 49)	00-PsxbY4232UyT7zjfygVD7b
0.151139	um	Cell	0.000	1.000	Vesicles Paraspeckle	534	2	siRNA-IMPa2-25 PSF-A488 IMPa2-A546 DAPI 8C1-siRNA-IMP-a2-a4 V2.00	0	11. siRNA-IMPa2-25 PSF-A488 DAPI IMPa2-A546_m_TileScan_001 (Stage 13 of 49)	00-PsxbY4232UyT7zjfygVD7b
0.959712	um	Cell	0.000	1.000	Vesicles Paraspeckle	535	3	siRNA-IMPa2-25 PSF-A488 IMPa2-A546 DAPI 8C1-siRNA-IMP-a2-a4 V2.00	0	11. siRNA-IMPa2-25 PSF-A488 DAPI IMPa2-A546_m_TileScan_001 (Stage 13 of 49)	00-PsxbY4232UyT7zjfygVD7b
0.188923	um	Cell	0.000	1.000	Vesicles Paraspeckle	536	4	siRNA-IMPa2-25 PSF-A488 IMPa2-A546 DAPI 8C1-siRNA-IMP-a2-a4 V2.00	0	11. siRNA-IMPa2-25 PSF-A488 DAPI IMPa2-A546_m_TileScan_001 (Stage 13 of 49)	00-PsxbY4232UyT7zjfygVD7b
0	um	Cell	0.000	1.000	Vesicles Paraspeckle	537	5	siRNA-IMPa2-25 PSF-A488 IMPa2-A546 DAPI 8C1-siRNA-IMP-a2-a4 V2.00	0	11. siRNA-IMPa2-25 PSF-A488 DAPI IMPa2-A546_m_TileScan_001 (Stage 13 of 49)	00-PsxbY4232UyT7zjfygVD7b
0	um	Cell	0.000	1.000	Vesicles Paraspeckle	538	6	siRNA-IMPa2-25 PSF-A488 IMPa2-A546 DAPI 8C1-siRNA-IMP-a2-a4 V2.00	0	11. siRNA-IMPa2-25 PSF-A488 DAPI IMPa2-A546_m_TileScan_001 (Stage 13 of 49)	00-PsxbY4232UyT7zjfygVD7b
0	um	Cell	0.000	1.000	Vesicles Paraspeckle	539	7	siRNA-IMPa2-25 PSF-A488 IMPa2-A546 DAPI 8C1-siRNA-IMP-a2-a4 V2.00	0	11. siRNA-IMPa2-25 PSF-A488 DAPI IMPa2-A546_m_TileScan_001 (Stage 13 of 49)	00-PsxbY4232UyT7zjfygVD7b
0.528978	um	Cell	0.000	1.000	Vesicles Paraspeckle	540	8	siRNA-IMPa2-25 PSF-A488 IMPa2-A546 DAPI 8C1-siRNA-IMP-a2-a4 V2.00	0	11. siRNA-IMPa2-25 PSF-A488 DAPI IMPa2-A546_m_TileScan_001 (Stage 13 of 49)	00-PsxbY4232UyT7zjfygVD7b
0	um	Cell	0.000	1.000	Vesicles Paraspeckle	541	9	siRNA-IMPa2-25 PSF-A488 IMPa2-A546 DAPI 8C1-siRNA-IMP-a2-a4 V2.00	0	11. siRNA-IMPa2-25 PSF-A488 DAPI IMPa2-A546_m_TileScan_001 (Stage 13 of 49)	00-PsxbY4232UyT7zjfygVD7b
5.71295	um	Cell	0.000	1.000	Vesicles Paraspeckle	542	10	siRNA-IMPa2-25 PSF-A488 IMPa2-A546 DAPI 8C1-siRNA-IMP-a2-a4 V2.00	0	11. siRNA-IMPa2-25 PSF-A488 DAPI IMPa2-A546_m_TileScan_001 (Stage 13 of 49)	00-PsxbY4232UyT7zjfygVD7b
4.42074	um	Cell	0.000	1.000	Vesicles Paraspeckle	543	11	siRNA-IMPa2-25 PSF-A488 IMPa2-A546 DAPI 8C1-siRNA-IMP-a2-a4 V2.00	0	11. siRNA-IMPa2-25 PSF-A488 DAPI IMPa2-A546_m_TileScan_001 (Stage 13 of 49)	00-PsxbY4232UyT7zjfygVD7b
0	um	Cell	0.000	1.000	Vesicles Paraspeckle	544	12	siRNA-IMPa2-25 PSF-A488 IMPa2-A546 DAPI 8C1-siRNA-IMP-a2-a4 V2.00	0	11. siRNA-IMPa2-25 PSF-A488 DAPI IMPa2-A546_m_TileScan_001 (Stage 13 of 49)	00-PsxbY4232UyT7zjfygVD7b
0	um	Cell	0.000	1.000	Vesicles Paraspeckle	545	13	siRNA-IMPa2-25 PSF-A488 IMPa2-A546 DAPI 8C1-siRNA-IMP-a2-a4 V2.00	0	11. siRNA-IMPa2-25 PSF-A488 DAPI IMPa2-A546_m_TileScan_001 (Stage 13 of 49)	00-PsxbY4232UyT7zjfygVD7b
0	um	Cell	0.000	1.000	Vesicles Paraspeckle	546	14	siRNA-IMPa2-25 PSF-A488 IMPa2-A546 DAPI 8C1-siRNA-IMP-a2-a4 V2.00	0	11. siRNA-IMPa2-25 PSF-A488 DAPI IMPa2-A546_m_TileScan_001 (Stage 13 of 49)	00-PsxbY4232UyT7zjfygVD7b
0	um	Cell	0.000	1.000	Vesicles Paraspeckle	547	15	siRNA-IMPa2-25 PSF-A488 IMPa2-A546 DAPI 8C1-siRNA-IMP-a2-a4 V2.00	0	11. siRNA-IMPa2-25 PSF-A488 DAPI IMPa2-A546_m_TileScan_001 (Stage 13 of 49)	00-PsxbY4232UyT7zjfygVD7b
0	um	Cell	0.000	1.000	Vesicles Paraspeckle	548	0	siRNA-IMPa2-25 PSF-A488 IMPa2-A546 DAPI 8C1-siRNA-IMP-a2-a4 V2.00	0	11. siRNA-IMPa2-25 PSF-A488 DAPI IMPa2-A546_n_TileScan_001 (Stage 14 of 49)	00-ZeZiXjCKkS2AxHdegTkEhL
0	um	Cell	0.000	1.000	Vesicles Paraspeckle	549	1	siRNA-IMPa2-25 PSF-A488 IMPa2-A546 DAPI 8C1-siRNA-IMP-a2-a4 V2.00	0	11. siRNA-IMPa2-25 PSF-A488 DAPI IMPa2-A546_n_TileScan_001 (Stage 14 of 49)	00-ZeZiXjCKkS2AxHdegTkEhL
0	um	Cell	0.000	1.000	Vesicles Paraspeckle	550	2	siRNA-IMPa2-25 PSF-A488 IMPa2-A546 DAPI 8C1-siRNA-IMP-a2-a4 V2.00	0	11. siRNA-IMPa2-25 PSF-A488 DAPI IMPa2-A546_n_TileScan_001 (Stage 14 of 49)	00-ZeZiXjCKkS2AxHdegTkEhL
0	um	Cell	0.000	1.000	Vesicles Paraspeckle	551	3	siRNA-IMPa2-25 PSF-A488 IMPa2-A546 DAPI 8C1-siRNA-IMP-a2-a4 V2.00	0	11. siRNA-IMPa2-25 PSF-A488 DAPI IMPa2-A546_n_TileScan_001 (Stage 14 of 49)	00-ZeZiXjCKkS2AxHdegTkEhL
0.234263	um	Cell	0.000	1.000	Vesicles Paraspeckle	552	4	siRNA-IMPa2-25 PSF-A488 IMPa2-A546 DAPI 8C1-siRNA-IMP-a2-a4 V2.00	0	11. siRNA-IMPa2-25 PSF-A488 DAPI IMPa2-A546_n_TileScan_001 (Stage 14 of 49)	00-ZeZiXjCKkS2AxHdegTkEhL
0	um	Cell	0.000	1.000	Vesicles Paraspeckle	553	5	siRNA-IMPa2-25 PSF-A488 IMPa2-A546 DAPI 8C1-siRNA-IMP-a2-a4 V2.00	0	11. siRNA-IMPa2-25 PSF-A488 DAPI IMPa2-A546_n_TileScan_001 (Stage 14 of 49)	00-ZeZiXjCKkS2AxHdegTkEhL
0	um	Cell	0.000	1.000	Vesicles Paraspeckle	554	6	siRNA-IMPa2-25 PSF-A488 IMPa2-A546 DAPI 8C1-siRNA-IMP-a2-a4 V2.00	0	11. siRNA-IMPa2-25 PSF-A488 DAPI IMPa2-A546_n_TileScan_001 (Stage 14 of 49)	00-ZeZiXjCKkS2AxHdegTkEhL
0	um	Cell	0.000	1.000	Vesicles Paraspeckle	555	7	siRNA-IMPa2-25 PSF-A488 IMPa2-A546 DAPI 8C1-siRNA-IMP-a2-a4 V2.00	0	11. siRNA-IMPa2-25 PSF-A488 DAPI IMPa2-A546_n_TileScan_001 (Stage 14 of 49)	00-ZeZiXjCKkS2AxHdegTkEhL
0	um	Cell	0.000	1.000	Vesicles Paraspeckle	556	8	siRNA-IMPa2-25 PSF-A488 IMPa2-A546 DAPI 8C1-siRNA-IMP-a2-a4 V2.00	0	11. siRNA-IMPa2-25 PSF-A488 DAPI IMPa2-A546_n_TileScan_001 (Stage 14 of 49)	00-ZeZiXjCKkS2AxHdegTkEhL
0.158695	um	Cell	0.000	1.000	Vesicles Paraspeckle	557	9	siRNA-IMPa2-25 PSF-A488 IMPa2-A546 DAPI 8C1-siRNA-IMP-a2-a4 V2.00	0	11. siRNA-IMPa2-25 PSF-A488 DAPI IMPa2-A546_n_TileScan_001 (Stage 14 of 49)	00-ZeZiXjCKkS2AxHdegTkEhL
0	um	Cell	0.000	1.000	Vesicles Paraspeckle	558	10	siRNA-IMPa2-25 PSF-A488 IMPa2-A546 DAPI 8C1-siRNA-IMP-a2-a4 V2.00	0	11. siRNA-IMPa2-25 PSF-A488 DAPI IMPa2-A546_n_TileScan_001 (Stage 14 of 49)	00-ZeZiXjCKkS2AxHdegTkEhL
0	um	Cell	0.000	1.000	Vesicles Paraspeckle	559	11	siRNA-IMPa2-25 PSF-A488 IMPa2-A546 DAPI 8C1-siRNA-IMP-a2-a4 V2.00	0	11. siRNA-IMPa2-25 PSF-A488 DAPI IMPa2-A546_n_TileScan_001 (Stage 14 of 49)	00-ZeZiXjCKkS2AxHdegTkEhL
0	um	Cell	0.000	1.000	Vesicles Paraspeckle	560	12	siRNA-IMPa2-25 PSF-A488 IMPa2-A546 DAPI 8C1-siRNA-IMP-a2-a4 V2.00	0	11. siRNA-IMPa2-25 PSF-A488 DAPI IMPa2-A546_n_TileScan_001 (Stage 14 of 49)	00-ZeZiXjCKkS2AxHdegTkEhL
0	um	Cell	0.000	1.000	Vesicles Paraspeckle	561	13	siRNA-IMPa2-25 PSF-A488 IMPa2-A546 DAPI 8C1-siRNA-IMP-a2-a4 V2.00	0	11. siRNA-IMPa2-25 PSF-A488 DAPI IMPa2-A546_n_TileScan_001 (Stage 14 of 49)	00-ZeZiXjCKkS2AxHdegTkEhL
0	um	Cell	0.000	1.000	Vesicles Paraspeckle	562	14	siRNA-IMPa2-25 PSF-A488 IMPa2-A546 DAPI 8C1-siRNA-IMP-a2-a4 V2.00	0	11. siRNA-IMPa2-25 PSF-A488 DAPI IMPa2-A546_n_TileScan_001 (Stage 14 of 49)	00-ZeZiXjCKkS2AxHdegTkEhL
0	um	Cell	0.000	1.000	Vesicles Paraspeckle	563	15	siRNA-IMPa2-25 PSF-A488 IMPa2-A546 DAPI 8C1-siRNA-IMP-a2-a4 V2.00	0	11. siRNA-IMPa2-25 PSF-A488 DAPI IMPa2-A546_n_TileScan_001 (Stage 14 of 49)	00-ZeZiXjCKkS2AxHdegTkEhL
0	um	Cell	0.000	1.000	Vesicles Paraspeckle	564	16	siRNA-IMPa2-25 PSF-A488 IMPa2-A546 DAPI 8C1-siRNA-IMP-a2-a4 V2.00	0	11. siRNA-IMPa2-25 PSF-A488 DAPI IMPa2-A546_n_TileScan_001 (Stage 14 of 49)	00-ZeZiXjCKkS2AxHdegTkEhL
0	um	Cell	0.000	1.000	Vesicles Paraspeckle	565	17	siRNA-IMPa2-25 PSF-A488 IMPa2-A546 DAPI 8C1-siRNA-IMP-a2-a4 V2.00	0	11. siRNA-IMPa2-25 PSF-A488 DAPI IMPa2-A546_n_TileScan_001 (Stage 14 of 49)	00-ZeZiXjCKkS2AxHdegTkEhL
0	um	Cell	0.000	1.000	Vesicles Paraspeckle	566	18	siRNA-IMPa2-25 PSF-A488 IMPa2-A546 DAPI 8C1-siRNA-IMP-a2-a4 V2.00	0	11. siRNA-IMPa2-25 PSF-A488 DAPI IMPa2-A546_n_TileScan_001 (Stage 14 of 49)	00-ZeZiXjCKkS2AxHdegTkEhL
0	um	Cell	0.000	1.000	Vesicles Paraspeckle	567	19	siRNA-IMPa2-25 PSF-A488 IMPa2-A546 DAPI 8C1-siRNA-IMP-a2-a4 V2.00	0	11. siRNA-IMPa2-25 PSF-A488 DAPI IMPa2-A546_n_TileScan_001 (Stage 14 of 49)	00-ZeZiXjCKkS2AxHdegTkEhL
0	um	Cell	0.000	1.000	Vesicles Paraspeckle	568	20	siRNA-IMPa2-25 PSF-A488 IMPa2-A546 DAPI 8C1-siRNA-IMP-a2-a4 V2.00	0	11. siRNA-IMPa2-25 PSF-A488 DAPI IMPa2-A546_n_TileScan_001 (Stage 14 of 49)	00-ZeZiXjCKkS2AxHdegTkEhL
0	um	Cell	0.000	1.000	Vesicles Paraspeckle	569	21	siRNA-IMPa2-25 PSF-A488 IMPa2-A546 DAPI 8C1-siRNA-IMP-a2-a4 V2.00	0	11. siRNA-IMPa2-25 PSF-A488 DAPI IMPa2-A546_n_TileScan_001 (Stage 14 of 49)	00-ZeZiXjCKkS2AxHdegTkEhL
0	um	Cell	0.000	1.000	Vesicles Paraspeckle	570	22	siRNA-IMPa2-25 PSF-A488 IMPa2-A546 DAPI 8C1-siRNA-IMP-a2-a4 V2.00	0	11. siRNA-IMPa2-25 PSF-A488 DAPI IMPa2-A546_n_TileScan_001 (Stage 14 of 49)	00-ZeZiXjCKkS2AxHdegTkEhL
0	um	Cell	0.000	1.000	Vesicles Paraspeckle	571	23	siRNA-IMPa2-25 PSF-A488 IMPa2-A546 DAPI 8C1-siRNA-IMP-a2-a4 V2.00	0	11. siRNA-IMPa2-25 PSF-A488 DAPI IMPa2-A546_n_TileScan_001 (Stage 14 of 49)	00-ZeZiXjCKkS2AxHdegTkEhL
0	um	Cell	0.000	1.000	Vesicles Paraspeckle	572	24	siRNA-IMPa2-25 PSF-A488 IMPa2-A546 DAPI 8C1-siRNA-IMP-a2-a4 V2.00	0	11. siRNA-IMPa2-25 PSF-A488 DAPI IMPa2-A546_n_TileScan_001 (Stage 14 of 49)	00-ZeZiXjCKkS2AxHdegTkEhL
0	um	Cell	0.000	1.000	Vesicles Paraspeckle	573	25	siRNA-IMPa2-25 PSF-A488 IMPa2-A546 DAPI 8C1-siRNA-IMP-a2-a4 V2.00	0	11. siRNA-IMPa2-25 PSF-A488 DAPI IMPa2-A546_n_TileScan_001 (Stage 14 of 49)	00-ZeZiXjCKkS2AxHdegTkEhL
0	um	Cell	0.000	1.000	Vesicles Paraspeckle	574	26	siRNA-IMPa2-25 PSF-A488 IMPa2-A546 DAPI 8C1-siRNA-IMP-a2-a4 V2.00	0	11. siRNA-IMPa2-25 PSF-A488 DAPI IMPa2-A546_n_TileScan_001 (Stage 14 of 49)	00-ZeZiXjCKkS2AxHdegTkEhL
0	um	Cell	0.000	1.000	Vesicles Paraspeckle	575	27	siRNA-IMPa2-25 PSF-A488 IMPa2-A546 DAPI 8C1-siRNA-IMP-a2-a4 V2.00	0	11. siRNA-IMPa2-25 PSF-A488 DAPI IMPa2-A546_n_TileScan_001 (Stage 14 of 49)	00-ZeZiXjCKkS2AxHdegTkEhL
0	um	Cell	0.000	1.000	Vesicles Paraspeckle	576	28	siRNA-IMPa2-25 PSF-A488 IMPa2-A546 DAPI 8C1-siRNA-IMP-a2-a4 V2.00	0	11. siRNA-IMPa2-25 PSF-A488 DAPI IMPa2-A546_n_TileScan_001 (Stage 14 of 49)	00-ZeZiXjCKkS2AxHdegTkEhL
0	um	Cell	0.000	1.000	Vesicles Paraspeckle	577	29	siRNA-IMPa2-25 PSF-A488 IMPa2-A546 DAPI 8C1-siRNA-IMP-a2-a4 V2.00	0	11. siRNA-IMPa2-25 PSF-A488 DAPI IMPa2-A546_n_TileScan_001 (Stage 14 of 49)	00-ZeZiXjCKkS2AxHdegTkEhL
0	um	Cell	0.000	1.000	Vesicles Paraspeckle	578	30	siRNA-IMPa2-25 PSF-A488 IMPa2-A546 DAPI 8C1-siRNA-IMP-a2-a4 V2.00	0	11. siRNA-IMPa2-25 PSF-A488 DAPI IMPa2-A546_n_TileScan_001 (Stage 14 of 49)	00-ZeZiXjCKkS2AxHdegTkEhL
0	um	Cell	0.000	1.000	Vesicles Paraspeckle	579	0	siRNA-IMPa2-25 PSF-A488 IMPa2-A546 DAPI 8C1-siRNA-IMP-a2-a4 V2.00	0	11. siRNA-IMPa2-25 PSF-A488 DAPI IMPa2-A546_o_TileScan_001 (Stage 15 of 49)	00-qPCSNbK2vWxJ5GK6v7shTR
0	um	Cell	0.000	1.000	Vesicles Paraspeckle	580	1	siRNA-IMPa2-25 PSF-A488 IMPa2-A546 DAPI 8C1-siRNA-IMP-a2-a4 V2.00	0	11. siRNA-IMPa2-25 PSF-A488 DAPI IMPa2-A546_o_TileScan_001 (Stage 15 of 49)	00-qPCSNbK2vWxJ5GK6v7shTR
0	um	Cell	0.000	1.000	Vesicles Paraspeckle	581	2	siRNA-IMPa2-25 PSF-A488 IMPa2-A546 DAPI 8C1-siRNA-IMP-a2-a4 V2.00	0	11. siRNA-IMPa2-25 PSF-A488 DAPI IMPa2-A546_o_TileScan_001 (Stage 15 of 49)	00-qPCSNbK2vWxJ5GK6v7shTR
0	um	Cell	0.000	1.000	Vesicles Paraspeckle	582	3	siRNA-IMPa2-25 PSF-A488 IMPa2-A546 DAPI 8C1-siRNA-IMP-a2-a4 V2.00	0	11. siRNA-IMPa2-25 PSF-A488 DAPI IMPa2-A546_o_TileScan_001 (Stage 15 of 49)	00-qPCSNbK2vWxJ5GK6v7shTR
0	um	Cell	0.000	1.000	Vesicles Paraspeckle	583	4	siRNA-IMPa2-25 PSF-A488 IMPa2-A546 DAPI 8C1-siRNA-IMP-a2-a4 V2.00	0	11. siRNA-IMPa2-25 PSF-A488 DAPI IMPa2-A546_o_TileScan_001 (Stage 15 of 49)	00-qPCSNbK2vWxJ5GK6v7shTR
0	um	Cell	0.000	1.000	Vesicles Paraspeckle	584	5	siRNA-IMPa2-25 PSF-A488 IMPa2-A546 DAPI 8C1-siRNA-IMP-a2-a4 V2.00	0	11. siRNA-IMPa2-25 PSF-A488 DAPI IMPa2-A546_o_TileScan_001 (Stage 15 of 49)	00-qPCSNbK2vWxJ5GK6v7shTR
0	um	Cell	0.000	1.000	Vesicles Paraspeckle	585	6	siRNA-IMPa2-25 PSF-A488 IMPa2-A546 DAPI 8C1-siRNA-IMP-a2-a4 V2.00	0	11. siRNA-IMPa2-25 PSF-A488 DAPI IMPa2-A546_o_TileScan_001 (Stage 15 of 49)	00-qPCSNbK2vWxJ5GK6v7shTR
0.997494	um	Cell	0.000	1.000	Vesicles Paraspeckle	586	7	siRNA-IMPa2-25 PSF-A488 IMPa2-A546 DAPI 8C1-siRNA-IMP-a2-a4 V2.00	0	11. siRNA-IMPa2-25 PSF-A488 DAPI IMPa2-A546_o_TileScan_001 (Stage 15 of 49)	00-qPCSNbK2vWxJ5GK6v7shTR
0	um	Cell	0.000	1.000	Vesicles Paraspeckle	587	0	siRNA-IMPa2-25 PSF-A488 IMPa2-A546 DAPI 8C1-siRNA-IMP-a2-a4 V2.00	0	11. siRNA-IMPa2-25 PSF-A488 DAPI IMPa2-A546_p_TileScan_001 (Stage 16 of 49)	00-6tvznzoXoyhTxDNakB8KrK
0	um	Cell	0.000	1.000	Vesicles Paraspeckle	588	1	siRNA-IMPa2-25 PSF-A488 IMPa2-A546 DAPI 8C1-siRNA-IMP-a2-a4 V2.00	0	11. siRNA-IMPa2-25 PSF-A488 DAPI IMPa2-A546_p_TileScan_001 (Stage 16 of 49)	00-6tvznzoXoyhTxDNakB8KrK
2.25192	um	Cell	0.000	1.000	Vesicles Paraspeckle	589	2	siRNA-IMPa2-25 PSF-A488 IMPa2-A546 DAPI 8C1-siRNA-IMP-a2-a4 V2.00	0	11. siRNA-IMPa2-25 PSF-A488 DAPI IMPa2-A546_p_TileScan_001 (Stage 16 of 49)	00-6tvznzoXoyhTxDNakB8KrK
0	um	Cell	0.000	1.000	Vesicles Paraspeckle	590	3	siRNA-IMPa2-25 PSF-A488 IMPa2-A546 DAPI 8C1-siRNA-IMP-a2-a4 V2.00	0	11. siRNA-IMPa2-25 PSF-A488 DAPI IMPa2-A546_p_TileScan_001 (Stage 16 of 49)	00-6tvznzoXoyhTxDNakB8KrK
0	um	Cell	0.000	1.000	Vesicles Paraspeckle	591	4	siRNA-IMPa2-25 PSF-A488 IMPa2-A546 DAPI 8C1-siRNA-IMP-a2-a4 V2.00	0	11. siRNA-IMPa2-25 PSF-A488 DAPI IMPa2-A546_p_TileScan_001 (Stage 16 of 49)	00-6tvznzoXoyhTxDNakB8KrK
0	um	Cell	0.000	1.000	Vesicles Paraspeckle	592	5	siRNA-IMPa2-25 PSF-A488 IMPa2-A546 DAPI 8C1-siRNA-IMP-a2-a4 V2.00	0	11. siRNA-IMPa2-25 PSF-A488 DAPI IMPa2-A546_p_TileScan_001 (Stage 16 of 49)	00-6tvznzoXoyhTxDNakB8KrK
0	um	Cell	0.000	1.000	Vesicles Paraspeckle	593	6	siRNA-IMPa2-25 PSF-A488 IMPa2-A546 DAPI 8C1-siRNA-IMP-a2-a4 V2.00	0	11. siRNA-IMPa2-25 PSF-A488 DAPI IMPa2-A546_p_TileScan_001 (Stage 16 of 49)	00-6tvznzoXoyhTxDNakB8KrK
0.0604559	um	Cell	0.000	1.000	Vesicles Paraspeckle	594	7	siRNA-IMPa2-25 PSF-A488 IMPa2-A546 DAPI 8C1-siRNA-IMP-a2-a4 V2.00	0	11. siRNA-IMPa2-25 PSF-A488 DAPI IMPa2-A546_p_TileScan_001 (Stage 16 of 49)	00-6tvznzoXoyhTxDNakB8KrK
0	um	Cell	0.000	1.000	Vesicles Paraspeckle	595	8	siRNA-IMPa2-25 PSF-A488 IMPa2-A546 DAPI 8C1-siRNA-IMP-a2-a4 V2.00	0	11. siRNA-IMPa2-25 PSF-A488 DAPI IMPa2-A546_p_TileScan_001 (Stage 16 of 49)	00-6tvznzoXoyhTxDNakB8KrK
0	um	Cell	0.000	1.000	Vesicles Paraspeckle	596	9	siRNA-IMPa2-25 PSF-A488 IMPa2-A546 DAPI 8C1-siRNA-IMP-a2-a4 V2.00	0	11. siRNA-IMPa2-25 PSF-A488 DAPI IMPa2-A546_p_TileScan_001 (Stage 16 of 49)	00-6tvznzoXoyhTxDNakB8KrK
0	um	Cell	0.000	1.000	Vesicles Paraspeckle	597	10	siRNA-IMPa2-25 PSF-A488 IMPa2-A546 DAPI 8C1-siRNA-IMP-a2-a4 V2.00	0	11. siRNA-IMPa2-25 PSF-A488 DAPI IMPa2-A546_p_TileScan_001 (Stage 16 of 49)	00-6tvznzoXoyhTxDNakB8KrK
0	um	Cell	0.000	1.000	Vesicles Paraspeckle	598	11	siRNA-IMPa2-25 PSF-A488 IMPa2-A546 DAPI 8C1-siRNA-IMP-a2-a4 V2.00	0	11. siRNA-IMPa2-25 PSF-A488 DAPI IMPa2-A546_p_TileScan_001 (Stage 16 of 49)	00-6tvznzoXoyhTxDNakB8KrK
0.128468	um	Cell	0.000	1.000	Vesicles Paraspeckle	599	12	siRNA-IMPa2-25 PSF-A488 IMPa2-A546 DAPI 8C1-siRNA-IMP-a2-a4 V2.00	0	11. siRNA-IMPa2-25 PSF-A488 DAPI IMPa2-A546_p_TileScan_001 (Stage 16 of 49)	00-6tvznzoXoyhTxDNakB8KrK
0	um	Cell	0.000	1.000	Vesicles Paraspeckle	600	13	siRNA-IMPa2-25 PSF-A488 IMPa2-A546 DAPI 8C1-siRNA-IMP-a2-a4 V2.00	0	11. siRNA-IMPa2-25 PSF-A488 DAPI IMPa2-A546_p_TileScan_001 (Stage 16 of 49)	00-6tvznzoXoyhTxDNakB8KrK
0	um	Cell	0.000	1.000	Vesicles Paraspeckle	601	14	siRNA-IMPa2-25 PSF-A488 IMPa2-A546 DAPI 8C1-siRNA-IMP-a2-a4 V2.00	0	11. siRNA-IMPa2-25 PSF-A488 DAPI IMPa2-A546_p_TileScan_001 (Stage 16 of 49)	00-6tvznzoXoyhTxDNakB8KrK
0	um	Cell	0.000	1.000	Vesicles Paraspeckle	602	15	siRNA-IMPa2-25 PSF-A488 IMPa2-A546 DAPI 8C1-siRNA-IMP-a2-a4 V2.00	0	11. siRNA-IMPa2-25 PSF-A488 DAPI IMPa2-A546_p_TileScan_001 (Stage 16 of 49)	00-6tvznzoXoyhTxDNakB8KrK
0	um	Cell	0.000	1.000	Vesicles Paraspeckle	603	0	siRNA-IMPa2-25 PSF-A488 IMPa2-A546 DAPI 8C1-siRNA-IMP-a2-a4 V2.00	0	11. siRNA-IMPa2-25 PSF-A488 DAPI IMPa2-A546_q_TileScan_001 (Stage 17 of 49)	00-fL9iRSvSZdqHxqnJ6xhgCh
0.166253	um	Cell	0.000	1.000	Vesicles Paraspeckle	604	1	siRNA-IMPa2-25 PSF-A488 IMPa2-A546 DAPI 8C1-siRNA-IMP-a2-a4 V2.00	0	11. siRNA-IMPa2-25 PSF-A488 DAPI IMPa2-A546_q_TileScan_001 (Stage 17 of 49)	00-fL9iRSvSZdqHxqnJ6xhgCh
0	um	Cell	0.000	1.000	Vesicles Paraspeckle	605	2	siRNA-IMPa2-25 PSF-A488 IMPa2-A546 DAPI 8C1-siRNA-IMP-a2-a4 V2.00	0	11. siRNA-IMPa2-25 PSF-A488 DAPI IMPa2-A546_q_TileScan_001 (Stage 17 of 49)	00-fL9iRSvSZdqHxqnJ6xhgCh
2.9396	um	Cell	0.000	1.000	Vesicles Paraspeckle	606	3	siRNA-IMPa2-25 PSF-A488 IMPa2-A546 DAPI 8C1-siRNA-IMP-a2-a4 V2.00	0	11. siRNA-IMPa2-25 PSF-A488 DAPI IMPa2-A546_q_TileScan_001 (Stage 17 of 49)	00-fL9iRSvSZdqHxqnJ6xhgCh
0	um	Cell	0.000	1.000	Vesicles Paraspeckle	607	4	siRNA-IMPa2-25 PSF-A488 IMPa2-A546 DAPI 8C1-siRNA-IMP-a2-a4 V2.00	0	11. siRNA-IMPa2-25 PSF-A488 DAPI IMPa2-A546_q_TileScan_001 (Stage 17 of 49)	00-fL9iRSvSZdqHxqnJ6xhgCh
0.158695	um	Cell	0.000	1.000	Vesicles Paraspeckle	608	5	siRNA-IMPa2-25 PSF-A488 IMPa2-A546 DAPI 8C1-siRNA-IMP-a2-a4 V2.00	0	11. siRNA-IMPa2-25 PSF-A488 DAPI IMPa2-A546_q_TileScan_001 (Stage 17 of 49)	00-fL9iRSvSZdqHxqnJ6xhgCh
0.64989	um	Cell	0.000	1.000	Vesicles Paraspeckle	609	6	siRNA-IMPa2-25 PSF-A488 IMPa2-A546 DAPI 8C1-siRNA-IMP-a2-a4 V2.00	0	11. siRNA-IMPa2-25 PSF-A488 DAPI IMPa2-A546_q_TileScan_001 (Stage 17 of 49)	00-fL9iRSvSZdqHxqnJ6xhgCh
0	um	Cell	0.000	1.000	Vesicles Paraspeckle	610	7	siRNA-IMPa2-25 PSF-A488 IMPa2-A546 DAPI 8C1-siRNA-IMP-a2-a4 V2.00	0	11. siRNA-IMPa2-25 PSF-A488 DAPI IMPa2-A546_q_TileScan_001 (Stage 17 of 49)	00-fL9iRSvSZdqHxqnJ6xhgCh
0	um	Cell	0.000	1.000	Vesicles Paraspeckle	611	8	siRNA-IMPa2-25 PSF-A488 IMPa2-A546 DAPI 8C1-siRNA-IMP-a2-a4 V2.00	0	11. siRNA-IMPa2-25 PSF-A488 DAPI IMPa2-A546_q_TileScan_001 (Stage 17 of 49)	00-fL9iRSvSZdqHxqnJ6xhgCh
0	um	Cell	0.000	1.000	Vesicles Paraspeckle	612	9	siRNA-IMPa2-25 PSF-A488 IMPa2-A546 DAPI 8C1-siRNA-IMP-a2-a4 V2.00	0	11. siRNA-IMPa2-25 PSF-A488 DAPI IMPa2-A546_q_TileScan_001 (Stage 17 of 49)	00-fL9iRSvSZdqHxqnJ6xhgCh
0	um	Cell	0.000	1.000	Vesicles Paraspeckle	613	10	siRNA-IMPa2-25 PSF-A488 IMPa2-A546 DAPI 8C1-siRNA-IMP-a2-a4 V2.00	0	11. siRNA-IMPa2-25 PSF-A488 DAPI IMPa2-A546_q_TileScan_001 (Stage 17 of 49)	00-fL9iRSvSZdqHxqnJ6xhgCh
0	um	Cell	0.000	1.000	Vesicles Paraspeckle	614	11	siRNA-IMPa2-25 PSF-A488 IMPa2-A546 DAPI 8C1-siRNA-IMP-a2-a4 V2.00	0	11. siRNA-IMPa2-25 PSF-A488 DAPI IMPa2-A546_q_TileScan_001 (Stage 17 of 49)	00-fL9iRSvSZdqHxqnJ6xhgCh
0	um	Cell	0.000	1.000	Vesicles Paraspeckle	615	12	siRNA-IMPa2-25 PSF-A488 IMPa2-A546 DAPI 8C1-siRNA-IMP-a2-a4 V2.00	0	11. siRNA-IMPa2-25 PSF-A488 DAPI IMPa2-A546_q_TileScan_001 (Stage 17 of 49)	00-fL9iRSvSZdqHxqnJ6xhgCh
0	um	Cell	0.000	1.000	Vesicles Paraspeckle	616	13	siRNA-IMPa2-25 PSF-A488 IMPa2-A546 DAPI 8C1-siRNA-IMP-a2-a4 V2.00	0	11. siRNA-IMPa2-25 PSF-A488 DAPI IMPa2-A546_q_TileScan_001 (Stage 17 of 49)	00-fL9iRSvSZdqHxqnJ6xhgCh
0	um	Cell	0.000	1.000	Vesicles Paraspeckle	617	0	siRNA-IMPa2-25 PSF-A488 IMPa2-A546 DAPI 8C1-siRNA-IMP-a2-a4 V2.00	0	11. siRNA-IMPa2-25 PSF-A488 DAPI IMPa2-A546_r_TileScan_001 (Stage 18 of 49)	00-3Xdz3mo8tWgKyH2Uyzt4pb
0.287161	um	Cell	0.000	1.000	Vesicles Paraspeckle	618	1	siRNA-IMPa2-25 PSF-A488 IMPa2-A546 DAPI 8C1-siRNA-IMP-a2-a4 V2.00	0	11. siRNA-IMPa2-25 PSF-A488 DAPI IMPa2-A546_r_TileScan_001 (Stage 18 of 49)	00-3Xdz3mo8tWgKyH2Uyzt4pb
0	um	Cell	0.000	1.000	Vesicles Paraspeckle	619	2	siRNA-IMPa2-25 PSF-A488 IMPa2-A546 DAPI 8C1-siRNA-IMP-a2-a4 V2.00	0	11. siRNA-IMPa2-25 PSF-A488 DAPI IMPa2-A546_r_TileScan_001 (Stage 18 of 49)	00-3Xdz3mo8tWgKyH2Uyzt4pb
0	um	Cell	0.000	1.000	Vesicles Paraspeckle	620	3	siRNA-IMPa2-25 PSF-A488 IMPa2-A546 DAPI 8C1-siRNA-IMP-a2-a4 V2.00	0	11. siRNA-IMPa2-25 PSF-A488 DAPI IMPa2-A546_r_TileScan_001 (Stage 18 of 49)	00-3Xdz3mo8tWgKyH2Uyzt4pb
0	um	Cell	0.000	1.000	Vesicles Paraspeckle	621	4	siRNA-IMPa2-25 PSF-A488 IMPa2-A546 DAPI 8C1-siRNA-IMP-a2-a4 V2.00	0	11. siRNA-IMPa2-25 PSF-A488 DAPI IMPa2-A546_r_TileScan_001 (Stage 18 of 49)	00-3Xdz3mo8tWgKyH2Uyzt4pb
0.619659	um	Cell	0.000	1.000	Vesicles Paraspeckle	622	5	siRNA-IMPa2-25 PSF-A488 IMPa2-A546 DAPI 8C1-siRNA-IMP-a2-a4 V2.00	0	11. siRNA-IMPa2-25 PSF-A488 DAPI IMPa2-A546_r_TileScan_001 (Stage 18 of 49)	00-3Xdz3mo8tWgKyH2Uyzt4pb
0.0151142	um	Cell	0.000	1.000	Vesicles Paraspeckle	623	6	siRNA-IMPa2-25 PSF-A488 IMPa2-A546 DAPI 8C1-siRNA-IMP-a2-a4 V2.00	0	11. siRNA-IMPa2-25 PSF-A488 DAPI IMPa2-A546_r_TileScan_001 (Stage 18 of 49)	00-3Xdz3mo8tWgKyH2Uyzt4pb
0	um	Cell	0.000	1.000	Vesicles Paraspeckle	624	7	siRNA-IMPa2-25 PSF-A488 IMPa2-A546 DAPI 8C1-siRNA-IMP-a2-a4 V2.00	0	11. siRNA-IMPa2-25 PSF-A488 DAPI IMPa2-A546_r_TileScan_001 (Stage 18 of 49)	00-3Xdz3mo8tWgKyH2Uyzt4pb
0	um	Cell	0.000	1.000	Vesicles Paraspeckle	625	8	siRNA-IMPa2-25 PSF-A488 IMPa2-A546 DAPI 8C1-siRNA-IMP-a2-a4 V2.00	0	11. siRNA-IMPa2-25 PSF-A488 DAPI IMPa2-A546_r_TileScan_001 (Stage 18 of 49)	00-3Xdz3mo8tWgKyH2Uyzt4pb
0.86148	um	Cell	0.000	1.000	Vesicles Paraspeckle	626	9	siRNA-IMPa2-25 PSF-A488 IMPa2-A546 DAPI 8C1-siRNA-IMP-a2-a4 V2.00	0	11. siRNA-IMPa2-25 PSF-A488 DAPI IMPa2-A546_r_TileScan_001 (Stage 18 of 49)	00-3Xdz3mo8tWgKyH2Uyzt4pb
0	um	Cell	0.000	1.000	Vesicles Paraspeckle	627	10	siRNA-IMPa2-25 PSF-A488 IMPa2-A546 DAPI 8C1-siRNA-IMP-a2-a4 V2.00	0	11. siRNA-IMPa2-25 PSF-A488 DAPI IMPa2-A546_r_TileScan_001 (Stage 18 of 49)	00-3Xdz3mo8tWgKyH2Uyzt4pb
0	um	Cell	0.000	1.000	Vesicles Paraspeckle	628	11	siRNA-IMPa2-25 PSF-A488 IMPa2-A546 DAPI 8C1-siRNA-IMP-a2-a4 V2.00	0	11. siRNA-IMPa2-25 PSF-A488 DAPI IMPa2-A546_r_TileScan_001 (Stage 18 of 49)	00-3Xdz3mo8tWgKyH2Uyzt4pb
0	um	Cell	0.000	1.000	Vesicles Paraspeckle	629	12	siRNA-IMPa2-25 PSF-A488 IMPa2-A546 DAPI 8C1-siRNA-IMP-a2-a4 V2.00	0	11. siRNA-IMPa2-25 PSF-A488 DAPI IMPa2-A546_r_TileScan_001 (Stage 18 of 49)	00-3Xdz3mo8tWgKyH2Uyzt4pb
0.158695	um	Cell	0.000	1.000	Vesicles Paraspeckle	630	13	siRNA-IMPa2-25 PSF-A488 IMPa2-A546 DAPI 8C1-siRNA-IMP-a2-a4 V2.00	0	11. siRNA-IMPa2-25 PSF-A488 DAPI IMPa2-A546_r_TileScan_001 (Stage 18 of 49)	00-3Xdz3mo8tWgKyH2Uyzt4pb
0	um	Cell	0.000	1.000	Vesicles Paraspeckle	631	14	siRNA-IMPa2-25 PSF-A488 IMPa2-A546 DAPI 8C1-siRNA-IMP-a2-a4 V2.00	0	11. siRNA-IMPa2-25 PSF-A488 DAPI IMPa2-A546_r_TileScan_001 (Stage 18 of 49)	00-3Xdz3mo8tWgKyH2Uyzt4pb
0.619659	um	Cell	0.000	1.000	Vesicles Paraspeckle	632	15	siRNA-IMPa2-25 PSF-A488 IMPa2-A546 DAPI 8C1-siRNA-IMP-a2-a4 V2.00	0	11. siRNA-IMPa2-25 PSF-A488 DAPI IMPa2-A546_r_TileScan_001 (Stage 18 of 49)	00-3Xdz3mo8tWgKyH2Uyzt4pb
0	um	Cell	0.000	1.000	Vesicles Paraspeckle	633	16	siRNA-IMPa2-25 PSF-A488 IMPa2-A546 DAPI 8C1-siRNA-IMP-a2-a4 V2.00	0	11. siRNA-IMPa2-25 PSF-A488 DAPI IMPa2-A546_r_TileScan_001 (Stage 18 of 49)	00-3Xdz3mo8tWgKyH2Uyzt4pb
0.921927	um	Cell	0.000	1.000	Vesicles Paraspeckle	634	17	siRNA-IMPa2-25 PSF-A488 IMPa2-A546 DAPI 8C1-siRNA-IMP-a2-a4 V2.00	0	11. siRNA-IMPa2-25 PSF-A488 DAPI IMPa2-A546_r_TileScan_001 (Stage 18 of 49)	00-3Xdz3mo8tWgKyH2Uyzt4pb
0	um	Cell	0.000	1.000	Vesicles Paraspeckle	635	18	siRNA-IMPa2-25 PSF-A488 IMPa2-A546 DAPI 8C1-siRNA-IMP-a2-a4 V2.00	0	11. siRNA-IMPa2-25 PSF-A488 DAPI IMPa2-A546_r_TileScan_001 (Stage 18 of 49)	00-3Xdz3mo8tWgKyH2Uyzt4pb
0	um	Cell	0.000	1.000	Vesicles Paraspeckle	636	19	siRNA-IMPa2-25 PSF-A488 IMPa2-A546 DAPI 8C1-siRNA-IMP-a2-a4 V2.00	0	11. siRNA-IMPa2-25 PSF-A488 DAPI IMPa2-A546_r_TileScan_001 (Stage 18 of 49)	00-3Xdz3mo8tWgKyH2Uyzt4pb
0	um	Cell	0.000	1.000	Vesicles Paraspeckle	637	20	siRNA-IMPa2-25 PSF-A488 IMPa2-A546 DAPI 8C1-siRNA-IMP-a2-a4 V2.00	0	11. siRNA-IMPa2-25 PSF-A488 DAPI IMPa2-A546_r_TileScan_001 (Stage 18 of 49)	00-3Xdz3mo8tWgKyH2Uyzt4pb
0	um	Cell	0.000	1.000	Vesicles Paraspeckle	638	21	siRNA-IMPa2-25 PSF-A488 IMPa2-A546 DAPI 8C1-siRNA-IMP-a2-a4 V2.00	0	11. siRNA-IMPa2-25 PSF-A488 DAPI IMPa2-A546_r_TileScan_001 (Stage 18 of 49)	00-3Xdz3mo8tWgKyH2Uyzt4pb
0	um	Cell	0.000	1.000	Vesicles Paraspeckle	639	22	siRNA-IMPa2-25 PSF-A488 IMPa2-A546 DAPI 8C1-siRNA-IMP-a2-a4 V2.00	0	11. siRNA-IMPa2-25 PSF-A488 DAPI IMPa2-A546_r_TileScan_001 (Stage 18 of 49)	00-3Xdz3mo8tWgKyH2Uyzt4pb
0	um	Cell	0.000	1.000	Vesicles Paraspeckle	640	23	siRNA-IMPa2-25 PSF-A488 IMPa2-A546 DAPI 8C1-siRNA-IMP-a2-a4 V2.00	0	11. siRNA-IMPa2-25 PSF-A488 DAPI IMPa2-A546_r_TileScan_001 (Stage 18 of 49)	00-3Xdz3mo8tWgKyH2Uyzt4pb
0	um	Cell	0.000	1.000	Vesicles Paraspeckle	641	24	siRNA-IMPa2-25 PSF-A488 IMPa2-A546 DAPI 8C1-siRNA-IMP-a2-a4 V2.00	0	11. siRNA-IMPa2-25 PSF-A488 DAPI IMPa2-A546_r_TileScan_001 (Stage 18 of 49)	00-3Xdz3mo8tWgKyH2Uyzt4pb
0	um	Cell	0.000	1.000	Vesicles Paraspeckle	642	25	siRNA-IMPa2-25 PSF-A488 IMPa2-A546 DAPI 8C1-siRNA-IMP-a2-a4 V2.00	0	11. siRNA-IMPa2-25 PSF-A488 DAPI IMPa2-A546_r_TileScan_001 (Stage 18 of 49)	00-3Xdz3mo8tWgKyH2Uyzt4pb
0.468524	um	Cell	0.000	1.000	Vesicles Paraspeckle	643	26	siRNA-IMPa2-25 PSF-A488 IMPa2-A546 DAPI 8C1-siRNA-IMP-a2-a4 V2.00	0	11. siRNA-IMPa2-25 PSF-A488 DAPI IMPa2-A546_r_TileScan_001 (Stage 18 of 49)	00-3Xdz3mo8tWgKyH2Uyzt4pb
0	um	Cell	0.000	1.000	Vesicles Paraspeckle	644	27	siRNA-IMPa2-25 PSF-A488 IMPa2-A546 DAPI 8C1-siRNA-IMP-a2-a4 V2.00	0	11. siRNA-IMPa2-25 PSF-A488 DAPI IMPa2-A546_r_TileScan_001 (Stage 18 of 49)	00-3Xdz3mo8tWgKyH2Uyzt4pb
0	um	Cell	0.000	1.000	Vesicles Paraspeckle	645	0	siRNA-IMPa2-25 PSF-A488 IMPa2-A546 DAPI 8C1-siRNA-IMP-a2-a4 V2.00	0	11. siRNA-IMPa2-25 PSF-A488 DAPI IMPa2-A546_s_TileScan_001 (Stage 19 of 49)	00-mhmgBzHFFwEtGWRr4dhzJE
1.31488	um	Cell	0.000	1.000	Vesicles Paraspeckle	646	1	siRNA-IMPa2-25 PSF-A488 IMPa2-A546 DAPI 8C1-siRNA-IMP-a2-a4 V2.00	0	11. siRNA-IMPa2-25 PSF-A488 DAPI IMPa2-A546_s_TileScan_001 (Stage 19 of 49)	00-mhmgBzHFFwEtGWRr4dhzJE
0	um	Cell	0.000	1.000	Vesicles Paraspeckle	647	2	siRNA-IMPa2-25 PSF-A488 IMPa2-A546 DAPI 8C1-siRNA-IMP-a2-a4 V2.00	0	11. siRNA-IMPa2-25 PSF-A488 DAPI IMPa2-A546_s_TileScan_001 (Stage 19 of 49)	00-mhmgBzHFFwEtGWRr4dhzJE
0	um	Cell	0.000	1.000	Vesicles Paraspeckle	648	3	siRNA-IMPa2-25 PSF-A488 IMPa2-A546 DAPI 8C1-siRNA-IMP-a2-a4 V2.00	0	11. siRNA-IMPa2-25 PSF-A488 DAPI IMPa2-A546_s_TileScan_001 (Stage 19 of 49)	00-mhmgBzHFFwEtGWRr4dhzJE
0	um	Cell	0.000	1.000	Vesicles Paraspeckle	649	4	siRNA-IMPa2-25 PSF-A488 IMPa2-A546 DAPI 8C1-siRNA-IMP-a2-a4 V2.00	0	11. siRNA-IMPa2-25 PSF-A488 DAPI IMPa2-A546_s_TileScan_001 (Stage 19 of 49)	00-mhmgBzHFFwEtGWRr4dhzJE
1.08063	um	Cell	0.000	1.000	Vesicles Paraspeckle	650	5	siRNA-IMPa2-25 PSF-A488 IMPa2-A546 DAPI 8C1-siRNA-IMP-a2-a4 V2.00	0	11. siRNA-IMPa2-25 PSF-A488 DAPI IMPa2-A546_s_TileScan_001 (Stage 19 of 49)	00-mhmgBzHFFwEtGWRr4dhzJE
0	um	Cell	0.000	1.000	Vesicles Paraspeckle	651	6	siRNA-IMPa2-25 PSF-A488 IMPa2-A546 DAPI 8C1-siRNA-IMP-a2-a4 V2.00	0	11. siRNA-IMPa2-25 PSF-A488 DAPI IMPa2-A546_s_TileScan_001 (Stage 19 of 49)	00-mhmgBzHFFwEtGWRr4dhzJE
0.0151142	um	Cell	0.000	1.000	Vesicles Paraspeckle	652	7	siRNA-IMPa2-25 PSF-A488 IMPa2-A546 DAPI 8C1-siRNA-IMP-a2-a4 V2.00	0	11. siRNA-IMPa2-25 PSF-A488 DAPI IMPa2-A546_s_TileScan_001 (Stage 19 of 49)	00-mhmgBzHFFwEtGWRr4dhzJE
1.18642	um	Cell	0.000	1.000	Vesicles Paraspeckle	653	8	siRNA-IMPa2-25 PSF-A488 IMPa2-A546 DAPI 8C1-siRNA-IMP-a2-a4 V2.00	0	11. siRNA-IMPa2-25 PSF-A488 DAPI IMPa2-A546_s_TileScan_001 (Stage 19 of 49)	00-mhmgBzHFFwEtGWRr4dhzJE
0	um	Cell	0.000	1.000	Vesicles Paraspeckle	654	9	siRNA-IMPa2-25 PSF-A488 IMPa2-A546 DAPI 8C1-siRNA-IMP-a2-a4 V2.00	0	11. siRNA-IMPa2-25 PSF-A488 DAPI IMPa2-A546_s_TileScan_001 (Stage 19 of 49)	00-mhmgBzHFFwEtGWRr4dhzJE
0	um	Cell	0.000	1.000	Vesicles Paraspeckle	655	10	siRNA-IMPa2-25 PSF-A488 IMPa2-A546 DAPI 8C1-siRNA-IMP-a2-a4 V2.00	0	11. siRNA-IMPa2-25 PSF-A488 DAPI IMPa2-A546_s_TileScan_001 (Stage 19 of 49)	00-mhmgBzHFFwEtGWRr4dhzJE
0	um	Cell	0.000	1.000	Vesicles Paraspeckle	656	11	siRNA-IMPa2-25 PSF-A488 IMPa2-A546 DAPI 8C1-siRNA-IMP-a2-a4 V2.00	0	11. siRNA-IMPa2-25 PSF-A488 DAPI IMPa2-A546_s_TileScan_001 (Stage 19 of 49)	00-mhmgBzHFFwEtGWRr4dhzJE
0	um	Cell	0.000	1.000	Vesicles Paraspeckle	657	12	siRNA-IMPa2-25 PSF-A488 IMPa2-A546 DAPI 8C1-siRNA-IMP-a2-a4 V2.00	0	11. siRNA-IMPa2-25 PSF-A488 DAPI IMPa2-A546_s_TileScan_001 (Stage 19 of 49)	00-mhmgBzHFFwEtGWRr4dhzJE
0	um	Cell	0.000	1.000	Vesicles Paraspeckle	658	13	siRNA-IMPa2-25 PSF-A488 IMPa2-A546 DAPI 8C1-siRNA-IMP-a2-a4 V2.00	0	11. siRNA-IMPa2-25 PSF-A488 DAPI IMPa2-A546_s_TileScan_001 (Stage 19 of 49)	00-mhmgBzHFFwEtGWRr4dhzJE
0	um	Cell	0.000	1.000	Vesicles Paraspeckle	659	14	siRNA-IMPa2-25 PSF-A488 IMPa2-A546 DAPI 8C1-siRNA-IMP-a2-a4 V2.00	0	11. siRNA-IMPa2-25 PSF-A488 DAPI IMPa2-A546_s_TileScan_001 (Stage 19 of 49)	00-mhmgBzHFFwEtGWRr4dhzJE
0	um	Cell	0.000	1.000	Vesicles Paraspeckle	660	15	siRNA-IMPa2-25 PSF-A488 IMPa2-A546 DAPI 8C1-siRNA-IMP-a2-a4 V2.00	0	11. siRNA-IMPa2-25 PSF-A488 DAPI IMPa2-A546_s_TileScan_001 (Stage 19 of 49)	00-mhmgBzHFFwEtGWRr4dhzJE
0.377842	um	Cell	0.000	1.000	Vesicles Paraspeckle	661	16	siRNA-IMPa2-25 PSF-A488 IMPa2-A546 DAPI 8C1-siRNA-IMP-a2-a4 V2.00	0	11. siRNA-IMPa2-25 PSF-A488 DAPI IMPa2-A546_s_TileScan_001 (Stage 19 of 49)	00-mhmgBzHFFwEtGWRr4dhzJE
0	um	Cell	0.000	1.000	Vesicles Paraspeckle	662	17	siRNA-IMPa2-25 PSF-A488 IMPa2-A546 DAPI 8C1-siRNA-IMP-a2-a4 V2.00	0	11. siRNA-IMPa2-25 PSF-A488 DAPI IMPa2-A546_s_TileScan_001 (Stage 19 of 49)	00-mhmgBzHFFwEtGWRr4dhzJE
0	um	Cell	0.000	1.000	Vesicles Paraspeckle	663	18	siRNA-IMPa2-25 PSF-A488 IMPa2-A546 DAPI 8C1-siRNA-IMP-a2-a4 V2.00	0	11. siRNA-IMPa2-25 PSF-A488 DAPI IMPa2-A546_s_TileScan_001 (Stage 19 of 49)	00-mhmgBzHFFwEtGWRr4dhzJE
0	um	Cell	0.000	1.000	Vesicles Paraspeckle	664	19	siRNA-IMPa2-25 PSF-A488 IMPa2-A546 DAPI 8C1-siRNA-IMP-a2-a4 V2.00	0	11. siRNA-IMPa2-25 PSF-A488 DAPI IMPa2-A546_s_TileScan_001 (Stage 19 of 49)	00-mhmgBzHFFwEtGWRr4dhzJE
0	um	Cell	0.000	1.000	Vesicles Paraspeckle	665	20	siRNA-IMPa2-25 PSF-A488 IMPa2-A546 DAPI 8C1-siRNA-IMP-a2-a4 V2.00	0	11. siRNA-IMPa2-25 PSF-A488 DAPI IMPa2-A546_s_TileScan_001 (Stage 19 of 49)	00-mhmgBzHFFwEtGWRr4dhzJE
0	um	Cell	0.000	1.000	Vesicles Paraspeckle	666	21	siRNA-IMPa2-25 PSF-A488 IMPa2-A546 DAPI 8C1-siRNA-IMP-a2-a4 V2.00	0	11. siRNA-IMPa2-25 PSF-A488 DAPI IMPa2-A546_s_TileScan_001 (Stage 19 of 49)	00-mhmgBzHFFwEtGWRr4dhzJE
0	um	Cell	0.000	1.000	Vesicles Paraspeckle	667	22	siRNA-IMPa2-25 PSF-A488 IMPa2-A546 DAPI 8C1-siRNA-IMP-a2-a4 V2.00	0	11. siRNA-IMPa2-25 PSF-A488 DAPI IMPa2-A546_s_TileScan_001 (Stage 19 of 49)	00-mhmgBzHFFwEtGWRr4dhzJE
0	um	Cell	0.000	1.000	Vesicles Paraspeckle	668	23	siRNA-IMPa2-25 PSF-A488 IMPa2-A546 DAPI 8C1-siRNA-IMP-a2-a4 V2.00	0	11. siRNA-IMPa2-25 PSF-A488 DAPI IMPa2-A546_s_TileScan_001 (Stage 19 of 49)	00-mhmgBzHFFwEtGWRr4dhzJE
0	um	Cell	0.000	1.000	Vesicles Paraspeckle	669	24	siRNA-IMPa2-25 PSF-A488 IMPa2-A546 DAPI 8C1-siRNA-IMP-a2-a4 V2.00	0	11. siRNA-IMPa2-25 PSF-A488 DAPI IMPa2-A546_s_TileScan_001 (Stage 19 of 49)	00-mhmgBzHFFwEtGWRr4dhzJE
0	um	Cell	0.000	1.000	Vesicles Paraspeckle	670	25	siRNA-IMPa2-25 PSF-A488 IMPa2-A546 DAPI 8C1-siRNA-IMP-a2-a4 V2.00	0	11. siRNA-IMPa2-25 PSF-A488 DAPI IMPa2-A546_s_TileScan_001 (Stage 19 of 49)	00-mhmgBzHFFwEtGWRr4dhzJE
0	um	Cell	0.000	1.000	Vesicles Paraspeckle	671	26	siRNA-IMPa2-25 PSF-A488 IMPa2-A546 DAPI 8C1-siRNA-IMP-a2-a4 V2.00	0	11. siRNA-IMPa2-25 PSF-A488 DAPI IMPa2-A546_s_TileScan_001 (Stage 19 of 49)	00-mhmgBzHFFwEtGWRr4dhzJE
0	um	Cell	0.000	1.000	Vesicles Paraspeckle	672	27	siRNA-IMPa2-25 PSF-A488 IMPa2-A546 DAPI 8C1-siRNA-IMP-a2-a4 V2.00	0	11. siRNA-IMPa2-25 PSF-A488 DAPI IMPa2-A546_s_TileScan_001 (Stage 19 of 49)	00-mhmgBzHFFwEtGWRr4dhzJE
0	um	Cell	0.000	1.000	Vesicles Paraspeckle	673	28	siRNA-IMPa2-25 PSF-A488 IMPa2-A546 DAPI 8C1-siRNA-IMP-a2-a4 V2.00	0	11. siRNA-IMPa2-25 PSF-A488 DAPI IMPa2-A546_s_TileScan_001 (Stage 19 of 49)	00-mhmgBzHFFwEtGWRr4dhzJE
0.914377	um	Cell	0.000	1.000	Vesicles Paraspeckle	674	29	siRNA-IMPa2-25 PSF-A488 IMPa2-A546 DAPI 8C1-siRNA-IMP-a2-a4 V2.00	0	11. siRNA-IMPa2-25 PSF-A488 DAPI IMPa2-A546_s_TileScan_001 (Stage 19 of 49)	00-mhmgBzHFFwEtGWRr4dhzJE
0	um	Cell	0.000	1.000	Vesicles Paraspeckle	675	0	siRNA-IMPa2-25 PSF-A488 IMPa2-A546 DAPI 8C1-siRNA-IMP-a2-a4 V2.00	0	11. siRNA-IMPa2-25 PSF-A488 DAPI IMPa2-A546_t_TileScan_001 (Stage 20 of 49)	00-sLQR3FTULaQ7ipC7L9iAm4
0	um	Cell	0.000	1.000	Vesicles Paraspeckle	676	1	siRNA-IMPa2-25 PSF-A488 IMPa2-A546 DAPI 8C1-siRNA-IMP-a2-a4 V2.00	0	11. siRNA-IMPa2-25 PSF-A488 DAPI IMPa2-A546_t_TileScan_001 (Stage 20 of 49)	00-sLQR3FTULaQ7ipC7L9iAm4
0	um	Cell	0.000	1.000	Vesicles Paraspeckle	677	2	siRNA-IMPa2-25 PSF-A488 IMPa2-A546 DAPI 8C1-siRNA-IMP-a2-a4 V2.00	0	11. siRNA-IMPa2-25 PSF-A488 DAPI IMPa2-A546_t_TileScan_001 (Stage 20 of 49)	00-sLQR3FTULaQ7ipC7L9iAm4
0	um	Cell	0.000	1.000	Vesicles Paraspeckle	678	3	siRNA-IMPa2-25 PSF-A488 IMPa2-A546 DAPI 8C1-siRNA-IMP-a2-a4 V2.00	0	11. siRNA-IMPa2-25 PSF-A488 DAPI IMPa2-A546_t_TileScan_001 (Stage 20 of 49)	00-sLQR3FTULaQ7ipC7L9iAm4
0	um	Cell	0.000	1.000	Vesicles Paraspeckle	679	4	siRNA-IMPa2-25 PSF-A488 IMPa2-A546 DAPI 8C1-siRNA-IMP-a2-a4 V2.00	0	11. siRNA-IMPa2-25 PSF-A488 DAPI IMPa2-A546_t_TileScan_001 (Stage 20 of 49)	00-sLQR3FTULaQ7ipC7L9iAm4
2.16878	um	Cell	0.000	1.000	Vesicles Paraspeckle	680	5	siRNA-IMPa2-25 PSF-A488 IMPa2-A546 DAPI 8C1-siRNA-IMP-a2-a4 V2.00	0	11. siRNA-IMPa2-25 PSF-A488 DAPI IMPa2-A546_t_TileScan_001 (Stage 20 of 49)	00-sLQR3FTULaQ7ipC7L9iAm4
0	um	Cell	0.000	1.000	Vesicles Paraspeckle	681	6	siRNA-IMPa2-25 PSF-A488 IMPa2-A546 DAPI 8C1-siRNA-IMP-a2-a4 V2.00	0	11. siRNA-IMPa2-25 PSF-A488 DAPI IMPa2-A546_t_TileScan_001 (Stage 20 of 49)	00-sLQR3FTULaQ7ipC7L9iAm4
0	um	Cell	0.000	1.000	Vesicles Paraspeckle	682	7	siRNA-IMPa2-25 PSF-A488 IMPa2-A546 DAPI 8C1-siRNA-IMP-a2-a4 V2.00	0	11. siRNA-IMPa2-25 PSF-A488 DAPI IMPa2-A546_t_TileScan_001 (Stage 20 of 49)	00-sLQR3FTULaQ7ipC7L9iAm4
0.40807	um	Cell	0.000	1.000	Vesicles Paraspeckle	683	8	siRNA-IMPa2-25 PSF-A488 IMPa2-A546 DAPI 8C1-siRNA-IMP-a2-a4 V2.00	0	11. siRNA-IMPa2-25 PSF-A488 DAPI IMPa2-A546_t_TileScan_001 (Stage 20 of 49)	00-sLQR3FTULaQ7ipC7L9iAm4
0	um	Cell	0.000	1.000	Vesicles Paraspeckle	684	9	siRNA-IMPa2-25 PSF-A488 IMPa2-A546 DAPI 8C1-siRNA-IMP-a2-a4 V2.00	0	11. siRNA-IMPa2-25 PSF-A488 DAPI IMPa2-A546_t_TileScan_001 (Stage 20 of 49)	00-sLQR3FTULaQ7ipC7L9iAm4
0	um	Cell	0.000	1.000	Vesicles Paraspeckle	685	10	siRNA-IMPa2-25 PSF-A488 IMPa2-A546 DAPI 8C1-siRNA-IMP-a2-a4 V2.00	0	11. siRNA-IMPa2-25 PSF-A488 DAPI IMPa2-A546_t_TileScan_001 (Stage 20 of 49)	00-sLQR3FTULaQ7ipC7L9iAm4
0	um	Cell	0.000	1.000	Vesicles Paraspeckle	686	11	siRNA-IMPa2-25 PSF-A488 IMPa2-A546 DAPI 8C1-siRNA-IMP-a2-a4 V2.00	0	11. siRNA-IMPa2-25 PSF-A488 DAPI IMPa2-A546_t_TileScan_001 (Stage 20 of 49)	00-sLQR3FTULaQ7ipC7L9iAm4
0	um	Cell	0.000	1.000	Vesicles Paraspeckle	687	12	siRNA-IMPa2-25 PSF-A488 IMPa2-A546 DAPI 8C1-siRNA-IMP-a2-a4 V2.00	0	11. siRNA-IMPa2-25 PSF-A488 DAPI IMPa2-A546_t_TileScan_001 (Stage 20 of 49)	00-sLQR3FTULaQ7ipC7L9iAm4
0	um	Cell	0.000	1.000	Vesicles Paraspeckle	688	13	siRNA-IMPa2-25 PSF-A488 IMPa2-A546 DAPI 8C1-siRNA-IMP-a2-a4 V2.00	0	11. siRNA-IMPa2-25 PSF-A488 DAPI IMPa2-A546_t_TileScan_001 (Stage 20 of 49)	00-sLQR3FTULaQ7ipC7L9iAm4
0	um	Cell	0.000	1.000	Vesicles Paraspeckle	689	14	siRNA-IMPa2-25 PSF-A488 IMPa2-A546 DAPI 8C1-siRNA-IMP-a2-a4 V2.00	0	11. siRNA-IMPa2-25 PSF-A488 DAPI IMPa2-A546_t_TileScan_001 (Stage 20 of 49)	00-sLQR3FTULaQ7ipC7L9iAm4
0	um	Cell	0.000	1.000	Vesicles Paraspeckle	690	15	siRNA-IMPa2-25 PSF-A488 IMPa2-A546 DAPI 8C1-siRNA-IMP-a2-a4 V2.00	0	11. siRNA-IMPa2-25 PSF-A488 DAPI IMPa2-A546_t_TileScan_001 (Stage 20 of 49)	00-sLQR3FTULaQ7ipC7L9iAm4
0	um	Cell	0.000	1.000	Vesicles Paraspeckle	691	16	siRNA-IMPa2-25 PSF-A488 IMPa2-A546 DAPI 8C1-siRNA-IMP-a2-a4 V2.00	0	11. siRNA-IMPa2-25 PSF-A488 DAPI IMPa2-A546_t_TileScan_001 (Stage 20 of 49)	00-sLQR3FTULaQ7ipC7L9iAm4
1.72295	um	Cell	0.000	1.000	Vesicles Paraspeckle	692	17	siRNA-IMPa2-25 PSF-A488 IMPa2-A546 DAPI 8C1-siRNA-IMP-a2-a4 V2.00	0	11. siRNA-IMPa2-25 PSF-A488 DAPI IMPa2-A546_t_TileScan_001 (Stage 20 of 49)	00-sLQR3FTULaQ7ipC7L9iAm4
0	um	Cell	0.000	1.000	Vesicles Paraspeckle	693	18	siRNA-IMPa2-25 PSF-A488 IMPa2-A546 DAPI 8C1-siRNA-IMP-a2-a4 V2.00	0	11. siRNA-IMPa2-25 PSF-A488 DAPI IMPa2-A546_t_TileScan_001 (Stage 20 of 49)	00-sLQR3FTULaQ7ipC7L9iAm4
0	um	Cell	0.000	1.000	Vesicles Paraspeckle	694	19	siRNA-IMPa2-25 PSF-A488 IMPa2-A546 DAPI 8C1-siRNA-IMP-a2-a4 V2.00	0	11. siRNA-IMPa2-25 PSF-A488 DAPI IMPa2-A546_t_TileScan_001 (Stage 20 of 49)	00-sLQR3FTULaQ7ipC7L9iAm4
0	um	Cell	0.000	1.000	Vesicles Paraspeckle	695	20	siRNA-IMPa2-25 PSF-A488 IMPa2-A546 DAPI 8C1-siRNA-IMP-a2-a4 V2.00	0	11. siRNA-IMPa2-25 PSF-A488 DAPI IMPa2-A546_t_TileScan_001 (Stage 20 of 49)	00-sLQR3FTULaQ7ipC7L9iAm4
0	um	Cell	0.000	1.000	Vesicles Paraspeckle	696	21	siRNA-IMPa2-25 PSF-A488 IMPa2-A546 DAPI 8C1-siRNA-IMP-a2-a4 V2.00	0	11. siRNA-IMPa2-25 PSF-A488 DAPI IMPa2-A546_t_TileScan_001 (Stage 20 of 49)	00-sLQR3FTULaQ7ipC7L9iAm4
0	um	Cell	0.000	1.000	Vesicles Paraspeckle	697	22	siRNA-IMPa2-25 PSF-A488 IMPa2-A546 DAPI 8C1-siRNA-IMP-a2-a4 V2.00	0	11. siRNA-IMPa2-25 PSF-A488 DAPI IMPa2-A546_t_TileScan_001 (Stage 20 of 49)	00-sLQR3FTULaQ7ipC7L9iAm4
0	um	Cell	0.000	1.000	Vesicles Paraspeckle	698	0	siRNA-IMPa2-25 PSF-A488 IMPa2-A546 DAPI 8C1-siRNA-IMP-a2-a4 V2.00	0	11. siRNA-IMPa2-25 PSF-A488 DAPI IMPa2-A546_u_TileScan_001 (Stage 21 of 49)	00-4jAjiZZDQRGunJEvDYG6WE
1.05796	um	Cell	0.000	1.000	Vesicles Paraspeckle	699	1	siRNA-IMPa2-25 PSF-A488 IMPa2-A546 DAPI 8C1-siRNA-IMP-a2-a4 V2.00	0	11. siRNA-IMPa2-25 PSF-A488 DAPI IMPa2-A546_u_TileScan_001 (Stage 21 of 49)	00-4jAjiZZDQRGunJEvDYG6WE
0	um	Cell	0.000	1.000	Vesicles Paraspeckle	700	2	siRNA-IMPa2-25 PSF-A488 IMPa2-A546 DAPI 8C1-siRNA-IMP-a2-a4 V2.00	0	11. siRNA-IMPa2-25 PSF-A488 DAPI IMPa2-A546_u_TileScan_001 (Stage 21 of 49)	00-4jAjiZZDQRGunJEvDYG6WE
0	um	Cell	0.000	1.000	Vesicles Paraspeckle	701	3	siRNA-IMPa2-25 PSF-A488 IMPa2-A546 DAPI 8C1-siRNA-IMP-a2-a4 V2.00	0	11. siRNA-IMPa2-25 PSF-A488 DAPI IMPa2-A546_u_TileScan_001 (Stage 21 of 49)	00-4jAjiZZDQRGunJEvDYG6WE
0.763239	um	Cell	0.000	1.000	Vesicles Paraspeckle	702	4	siRNA-IMPa2-25 PSF-A488 IMPa2-A546 DAPI 8C1-siRNA-IMP-a2-a4 V2.00	0	11. siRNA-IMPa2-25 PSF-A488 DAPI IMPa2-A546_u_TileScan_001 (Stage 21 of 49)	00-4jAjiZZDQRGunJEvDYG6WE
0	um	Cell	0.000	1.000	Vesicles Paraspeckle	703	5	siRNA-IMPa2-25 PSF-A488 IMPa2-A546 DAPI 8C1-siRNA-IMP-a2-a4 V2.00	0	11. siRNA-IMPa2-25 PSF-A488 DAPI IMPa2-A546_u_TileScan_001 (Stage 21 of 49)	00-4jAjiZZDQRGunJEvDYG6WE
0	um	Cell	0.000	1.000	Vesicles Paraspeckle	704	6	siRNA-IMPa2-25 PSF-A488 IMPa2-A546 DAPI 8C1-siRNA-IMP-a2-a4 V2.00	0	11. siRNA-IMPa2-25 PSF-A488 DAPI IMPa2-A546_u_TileScan_001 (Stage 21 of 49)	00-4jAjiZZDQRGunJEvDYG6WE
0	um	Cell	0.000	1.000	Vesicles Paraspeckle	705	7	siRNA-IMPa2-25 PSF-A488 IMPa2-A546 DAPI 8C1-siRNA-IMP-a2-a4 V2.00	0	11. siRNA-IMPa2-25 PSF-A488 DAPI IMPa2-A546_u_TileScan_001 (Stage 21 of 49)	00-4jAjiZZDQRGunJEvDYG6WE
0	um	Cell	0.000	1.000	Vesicles Paraspeckle	706	8	siRNA-IMPa2-25 PSF-A488 IMPa2-A546 DAPI 8C1-siRNA-IMP-a2-a4 V2.00	0	11. siRNA-IMPa2-25 PSF-A488 DAPI IMPa2-A546_u_TileScan_001 (Stage 21 of 49)	00-4jAjiZZDQRGunJEvDYG6WE
0	um	Cell	0.000	1.000	Vesicles Paraspeckle	707	9	siRNA-IMPa2-25 PSF-A488 IMPa2-A546 DAPI 8C1-siRNA-IMP-a2-a4 V2.00	0	11. siRNA-IMPa2-25 PSF-A488 DAPI IMPa2-A546_u_TileScan_001 (Stage 21 of 49)	00-4jAjiZZDQRGunJEvDYG6WE
0	um	Cell	0.000	1.000	Vesicles Paraspeckle	708	10	siRNA-IMPa2-25 PSF-A488 IMPa2-A546 DAPI 8C1-siRNA-IMP-a2-a4 V2.00	0	11. siRNA-IMPa2-25 PSF-A488 DAPI IMPa2-A546_u_TileScan_001 (Stage 21 of 49)	00-4jAjiZZDQRGunJEvDYG6WE
0	um	Cell	0.000	1.000	Vesicles Paraspeckle	709	11	siRNA-IMPa2-25 PSF-A488 IMPa2-A546 DAPI 8C1-siRNA-IMP-a2-a4 V2.00	0	11. siRNA-IMPa2-25 PSF-A488 DAPI IMPa2-A546_u_TileScan_001 (Stage 21 of 49)	00-4jAjiZZDQRGunJEvDYG6WE
0	um	Cell	0.000	1.000	Vesicles Paraspeckle	710	12	siRNA-IMPa2-25 PSF-A488 IMPa2-A546 DAPI 8C1-siRNA-IMP-a2-a4 V2.00	0	11. siRNA-IMPa2-25 PSF-A488 DAPI IMPa2-A546_u_TileScan_001 (Stage 21 of 49)	00-4jAjiZZDQRGunJEvDYG6WE
0	um	Cell	0.000	1.000	Vesicles Paraspeckle	711	13	siRNA-IMPa2-25 PSF-A488 IMPa2-A546 DAPI 8C1-siRNA-IMP-a2-a4 V2.00	0	11. siRNA-IMPa2-25 PSF-A488 DAPI IMPa2-A546_u_TileScan_001 (Stage 21 of 49)	00-4jAjiZZDQRGunJEvDYG6WE
0	um	Cell	0.000	1.000	Vesicles Paraspeckle	712	14	siRNA-IMPa2-25 PSF-A488 IMPa2-A546 DAPI 8C1-siRNA-IMP-a2-a4 V2.00	0	11. siRNA-IMPa2-25 PSF-A488 DAPI IMPa2-A546_u_TileScan_001 (Stage 21 of 49)	00-4jAjiZZDQRGunJEvDYG6WE
0.0151142	um	Cell	0.000	1.000	Vesicles Paraspeckle	713	15	siRNA-IMPa2-25 PSF-A488 IMPa2-A546 DAPI 8C1-siRNA-IMP-a2-a4 V2.00	0	11. siRNA-IMPa2-25 PSF-A488 DAPI IMPa2-A546_u_TileScan_001 (Stage 21 of 49)	00-4jAjiZZDQRGunJEvDYG6WE
0	um	Cell	0.000	1.000	Vesicles Paraspeckle	714	16	siRNA-IMPa2-25 PSF-A488 IMPa2-A546 DAPI 8C1-siRNA-IMP-a2-a4 V2.00	0	11. siRNA-IMPa2-25 PSF-A488 DAPI IMPa2-A546_u_TileScan_001 (Stage 21 of 49)	00-4jAjiZZDQRGunJEvDYG6WE
0	um	Cell	0.000	1.000	Vesicles Paraspeckle	715	17	siRNA-IMPa2-25 PSF-A488 IMPa2-A546 DAPI 8C1-siRNA-IMP-a2-a4 V2.00	0	11. siRNA-IMPa2-25 PSF-A488 DAPI IMPa2-A546_u_TileScan_001 (Stage 21 of 49)	00-4jAjiZZDQRGunJEvDYG6WE
0	um	Cell	0.000	1.000	Vesicles Paraspeckle	716	18	siRNA-IMPa2-25 PSF-A488 IMPa2-A546 DAPI 8C1-siRNA-IMP-a2-a4 V2.00	0	11. siRNA-IMPa2-25 PSF-A488 DAPI IMPa2-A546_u_TileScan_001 (Stage 21 of 49)	00-4jAjiZZDQRGunJEvDYG6WE
0	um	Cell	0.000	1.000	Vesicles Paraspeckle	717	19	siRNA-IMPa2-25 PSF-A488 IMPa2-A546 DAPI 8C1-siRNA-IMP-a2-a4 V2.00	0	11. siRNA-IMPa2-25 PSF-A488 DAPI IMPa2-A546_u_TileScan_001 (Stage 21 of 49)	00-4jAjiZZDQRGunJEvDYG6WE
0	um	Cell	0.000	1.000	Vesicles Paraspeckle	718	20	siRNA-IMPa2-25 PSF-A488 IMPa2-A546 DAPI 8C1-siRNA-IMP-a2-a4 V2.00	0	11. siRNA-IMPa2-25 PSF-A488 DAPI IMPa2-A546_u_TileScan_001 (Stage 21 of 49)	00-4jAjiZZDQRGunJEvDYG6WE
0	um	Cell	0.000	1.000	Vesicles Paraspeckle	719	21	siRNA-IMPa2-25 PSF-A488 IMPa2-A546 DAPI 8C1-siRNA-IMP-a2-a4 V2.00	0	11. siRNA-IMPa2-25 PSF-A488 DAPI IMPa2-A546_u_TileScan_001 (Stage 21 of 49)	00-4jAjiZZDQRGunJEvDYG6WE
0	um	Cell	0.000	1.000	Vesicles Paraspeckle	720	22	siRNA-IMPa2-25 PSF-A488 IMPa2-A546 DAPI 8C1-siRNA-IMP-a2-a4 V2.00	0	11. siRNA-IMPa2-25 PSF-A488 DAPI IMPa2-A546_u_TileScan_001 (Stage 21 of 49)	00-4jAjiZZDQRGunJEvDYG6WE
0.649891	um	Cell	0.000	1.000	Vesicles Paraspeckle	721	23	siRNA-IMPa2-25 PSF-A488 IMPa2-A546 DAPI 8C1-siRNA-IMP-a2-a4 V2.00	0	11. siRNA-IMPa2-25 PSF-A488 DAPI IMPa2-A546_u_TileScan_001 (Stage 21 of 49)	00-4jAjiZZDQRGunJEvDYG6WE
0	um	Cell	0.000	1.000	Vesicles Paraspeckle	722	24	siRNA-IMPa2-25 PSF-A488 IMPa2-A546 DAPI 8C1-siRNA-IMP-a2-a4 V2.00	0	11. siRNA-IMPa2-25 PSF-A488 DAPI IMPa2-A546_u_TileScan_001 (Stage 21 of 49)	00-4jAjiZZDQRGunJEvDYG6WE
0	um	Cell	0.000	1.000	Vesicles Paraspeckle	723	25	siRNA-IMPa2-25 PSF-A488 IMPa2-A546 DAPI 8C1-siRNA-IMP-a2-a4 V2.00	0	11. siRNA-IMPa2-25 PSF-A488 DAPI IMPa2-A546_u_TileScan_001 (Stage 21 of 49)	00-4jAjiZZDQRGunJEvDYG6WE
0	um	Cell	0.000	1.000	Vesicles Paraspeckle	724	26	siRNA-IMPa2-25 PSF-A488 IMPa2-A546 DAPI 8C1-siRNA-IMP-a2-a4 V2.00	0	11. siRNA-IMPa2-25 PSF-A488 DAPI IMPa2-A546_u_TileScan_001 (Stage 21 of 49)	00-4jAjiZZDQRGunJEvDYG6WE
0	um	Cell	0.000	1.000	Vesicles Paraspeckle	725	27	siRNA-IMPa2-25 PSF-A488 IMPa2-A546 DAPI 8C1-siRNA-IMP-a2-a4 V2.00	0	11. siRNA-IMPa2-25 PSF-A488 DAPI IMPa2-A546_u_TileScan_001 (Stage 21 of 49)	00-4jAjiZZDQRGunJEvDYG6WE
0	um	Cell	0.000	1.000	Vesicles Paraspeckle	726	0	siRNA-IMPa2-25 PSF-A488 IMPa2-A546 DAPI 8C1-siRNA-IMP-a2-a4 V2.00	0	11. siRNA-IMPa2-25 PSF-A488 DAPI IMPa2-A546_v_TileScan_001 (Stage 22 of 49)	00-Vn7j4Us6hpivBUEDvKkasN
0	um	Cell	0.000	1.000	Vesicles Paraspeckle	727	1	siRNA-IMPa2-25 PSF-A488 IMPa2-A546 DAPI 8C1-siRNA-IMP-a2-a4 V2.00	0	11. siRNA-IMPa2-25 PSF-A488 DAPI IMPa2-A546_v_TileScan_001 (Stage 22 of 49)	00-Vn7j4Us6hpivBUEDvKkasN
0	um	Cell	0.000	1.000	Vesicles Paraspeckle	728	2	siRNA-IMPa2-25 PSF-A488 IMPa2-A546 DAPI 8C1-siRNA-IMP-a2-a4 V2.00	0	11. siRNA-IMPa2-25 PSF-A488 DAPI IMPa2-A546_v_TileScan_001 (Stage 22 of 49)	00-Vn7j4Us6hpivBUEDvKkasN
0	um	Cell	0.000	1.000	Vesicles Paraspeckle	729	3	siRNA-IMPa2-25 PSF-A488 IMPa2-A546 DAPI 8C1-siRNA-IMP-a2-a4 V2.00	0	11. siRNA-IMPa2-25 PSF-A488 DAPI IMPa2-A546_v_TileScan_001 (Stage 22 of 49)	00-Vn7j4Us6hpivBUEDvKkasN
0	um	Cell	0.000	1.000	Vesicles Paraspeckle	730	4	siRNA-IMPa2-25 PSF-A488 IMPa2-A546 DAPI 8C1-siRNA-IMP-a2-a4 V2.00	0	11. siRNA-IMPa2-25 PSF-A488 DAPI IMPa2-A546_v_TileScan_001 (Stage 22 of 49)	00-Vn7j4Us6hpivBUEDvKkasN
0	um	Cell	0.000	1.000	Vesicles Paraspeckle	731	5	siRNA-IMPa2-25 PSF-A488 IMPa2-A546 DAPI 8C1-siRNA-IMP-a2-a4 V2.00	0	11. siRNA-IMPa2-25 PSF-A488 DAPI IMPa2-A546_v_TileScan_001 (Stage 22 of 49)	00-Vn7j4Us6hpivBUEDvKkasN
0	um	Cell	0.000	1.000	Vesicles Paraspeckle	732	6	siRNA-IMPa2-25 PSF-A488 IMPa2-A546 DAPI 8C1-siRNA-IMP-a2-a4 V2.00	0	11. siRNA-IMPa2-25 PSF-A488 DAPI IMPa2-A546_v_TileScan_001 (Stage 22 of 49)	00-Vn7j4Us6hpivBUEDvKkasN
0	um	Cell	0.000	1.000	Vesicles Paraspeckle	733	7	siRNA-IMPa2-25 PSF-A488 IMPa2-A546 DAPI 8C1-siRNA-IMP-a2-a4 V2.00	0	11. siRNA-IMPa2-25 PSF-A488 DAPI IMPa2-A546_v_TileScan_001 (Stage 22 of 49)	00-Vn7j4Us6hpivBUEDvKkasN
0	um	Cell	0.000	1.000	Vesicles Paraspeckle	734	8	siRNA-IMPa2-25 PSF-A488 IMPa2-A546 DAPI 8C1-siRNA-IMP-a2-a4 V2.00	0	11. siRNA-IMPa2-25 PSF-A488 DAPI IMPa2-A546_v_TileScan_001 (Stage 22 of 49)	00-Vn7j4Us6hpivBUEDvKkasN
0	um	Cell	0.000	1.000	Vesicles Paraspeckle	735	9	siRNA-IMPa2-25 PSF-A488 IMPa2-A546 DAPI 8C1-siRNA-IMP-a2-a4 V2.00	0	11. siRNA-IMPa2-25 PSF-A488 DAPI IMPa2-A546_v_TileScan_001 (Stage 22 of 49)	00-Vn7j4Us6hpivBUEDvKkasN
1.64739	um	Cell	0.000	1.000	Vesicles Paraspeckle	736	10	siRNA-IMPa2-25 PSF-A488 IMPa2-A546 DAPI 8C1-siRNA-IMP-a2-a4 V2.00	0	11. siRNA-IMPa2-25 PSF-A488 DAPI IMPa2-A546_v_TileScan_001 (Stage 22 of 49)	00-Vn7j4Us6hpivBUEDvKkasN
0	um	Cell	0.000	1.000	Vesicles Paraspeckle	737	0	siRNA-IMPa2-25 PSF-A488 IMPa2-A546 DAPI 8C1-siRNA-IMP-a2-a4 V2.00	0	11. siRNA-IMPa2-25 PSF-A488 DAPI IMPa2-A546_w_TileScan_001 (Stage 23 of 49)	00-6qZwN6vcNfqMRjqB4jGTKe
0.853921	um	Cell	0.000	1.000	Vesicles Paraspeckle	738	1	siRNA-IMPa2-25 PSF-A488 IMPa2-A546 DAPI 8C1-siRNA-IMP-a2-a4 V2.00	0	11. siRNA-IMPa2-25 PSF-A488 DAPI IMPa2-A546_w_TileScan_001 (Stage 23 of 49)	00-6qZwN6vcNfqMRjqB4jGTKe
0	um	Cell	0.000	1.000	Vesicles Paraspeckle	739	2	siRNA-IMPa2-25 PSF-A488 IMPa2-A546 DAPI 8C1-siRNA-IMP-a2-a4 V2.00	0	11. siRNA-IMPa2-25 PSF-A488 DAPI IMPa2-A546_w_TileScan_001 (Stage 23 of 49)	00-6qZwN6vcNfqMRjqB4jGTKe
0	um	Cell	0.000	1.000	Vesicles Paraspeckle	740	3	siRNA-IMPa2-25 PSF-A488 IMPa2-A546 DAPI 8C1-siRNA-IMP-a2-a4 V2.00	0	11. siRNA-IMPa2-25 PSF-A488 DAPI IMPa2-A546_w_TileScan_001 (Stage 23 of 49)	00-6qZwN6vcNfqMRjqB4jGTKe
1.00506	um	Cell	0.000	1.000	Vesicles Paraspeckle	741	4	siRNA-IMPa2-25 PSF-A488 IMPa2-A546 DAPI 8C1-siRNA-IMP-a2-a4 V2.00	0	11. siRNA-IMPa2-25 PSF-A488 DAPI IMPa2-A546_w_TileScan_001 (Stage 23 of 49)	00-6qZwN6vcNfqMRjqB4jGTKe
0	um	Cell	0.000	1.000	Vesicles Paraspeckle	742	5	siRNA-IMPa2-25 PSF-A488 IMPa2-A546 DAPI 8C1-siRNA-IMP-a2-a4 V2.00	0	11. siRNA-IMPa2-25 PSF-A488 DAPI IMPa2-A546_w_TileScan_001 (Stage 23 of 49)	00-6qZwN6vcNfqMRjqB4jGTKe
0	um	Cell	0.000	1.000	Vesicles Paraspeckle	743	6	siRNA-IMPa2-25 PSF-A488 IMPa2-A546 DAPI 8C1-siRNA-IMP-a2-a4 V2.00	0	11. siRNA-IMPa2-25 PSF-A488 DAPI IMPa2-A546_w_TileScan_001 (Stage 23 of 49)	00-6qZwN6vcNfqMRjqB4jGTKe
0	um	Cell	0.000	1.000	Vesicles Paraspeckle	744	7	siRNA-IMPa2-25 PSF-A488 IMPa2-A546 DAPI 8C1-siRNA-IMP-a2-a4 V2.00	0	11. siRNA-IMPa2-25 PSF-A488 DAPI IMPa2-A546_w_TileScan_001 (Stage 23 of 49)	00-6qZwN6vcNfqMRjqB4jGTKe
0	um	Cell	0.000	1.000	Vesicles Paraspeckle	745	8	siRNA-IMPa2-25 PSF-A488 IMPa2-A546 DAPI 8C1-siRNA-IMP-a2-a4 V2.00	0	11. siRNA-IMPa2-25 PSF-A488 DAPI IMPa2-A546_w_TileScan_001 (Stage 23 of 49)	00-6qZwN6vcNfqMRjqB4jGTKe
1.00506	um	Cell	0.000	1.000	Vesicles Paraspeckle	746	9	siRNA-IMPa2-25 PSF-A488 IMPa2-A546 DAPI 8C1-siRNA-IMP-a2-a4 V2.00	0	11. siRNA-IMPa2-25 PSF-A488 DAPI IMPa2-A546_w_TileScan_001 (Stage 23 of 49)	00-6qZwN6vcNfqMRjqB4jGTKe
3.03026	um	Cell	0.000	1.000	Vesicles Paraspeckle	747	10	siRNA-IMPa2-25 PSF-A488 IMPa2-A546 DAPI 8C1-siRNA-IMP-a2-a4 V2.00	0	11. siRNA-IMPa2-25 PSF-A488 DAPI IMPa2-A546_w_TileScan_001 (Stage 23 of 49)	00-6qZwN6vcNfqMRjqB4jGTKe
0	um	Cell	0.000	1.000	Vesicles Paraspeckle	748	11	siRNA-IMPa2-25 PSF-A488 IMPa2-A546 DAPI 8C1-siRNA-IMP-a2-a4 V2.00	0	11. siRNA-IMPa2-25 PSF-A488 DAPI IMPa2-A546_w_TileScan_001 (Stage 23 of 49)	00-6qZwN6vcNfqMRjqB4jGTKe
0.589437	um	Cell	0.000	1.000	Vesicles Paraspeckle	749	0	siRNA-IMPa2-25 PSF-A488 IMPa2-A546 DAPI 8C1-siRNA-IMP-a2-a4 V2.00	0	11. siRNA-IMPa2-25 PSF-A488 DAPI IMPa2-A546_x_TileScan_001 (Stage 24 of 49)	00-QQuZPbgDKDFS2KeudX8QYW
0	um	Cell	0.000	1.000	Vesicles Paraspeckle	750	1	siRNA-IMPa2-25 PSF-A488 IMPa2-A546 DAPI 8C1-siRNA-IMP-a2-a4 V2.00	0	11. siRNA-IMPa2-25 PSF-A488 DAPI IMPa2-A546_x_TileScan_001 (Stage 24 of 49)	00-QQuZPbgDKDFS2KeudX8QYW
0	um	Cell	0.000	1.000	Vesicles Paraspeckle	751	2	siRNA-IMPa2-25 PSF-A488 IMPa2-A546 DAPI 8C1-siRNA-IMP-a2-a4 V2.00	0	11. siRNA-IMPa2-25 PSF-A488 DAPI IMPa2-A546_x_TileScan_001 (Stage 24 of 49)	00-QQuZPbgDKDFS2KeudX8QYW
0	um	Cell	0.000	1.000	Vesicles Paraspeckle	752	3	siRNA-IMPa2-25 PSF-A488 IMPa2-A546 DAPI 8C1-siRNA-IMP-a2-a4 V2.00	0	11. siRNA-IMPa2-25 PSF-A488 DAPI IMPa2-A546_x_TileScan_001 (Stage 24 of 49)	00-QQuZPbgDKDFS2KeudX8QYW
0.370286	um	Cell	0.000	1.000	Vesicles Paraspeckle	753	4	siRNA-IMPa2-25 PSF-A488 IMPa2-A546 DAPI 8C1-siRNA-IMP-a2-a4 V2.00	0	11. siRNA-IMPa2-25 PSF-A488 DAPI IMPa2-A546_x_TileScan_001 (Stage 24 of 49)	00-QQuZPbgDKDFS2KeudX8QYW
0	um	Cell	0.000	1.000	Vesicles Paraspeckle	754	5	siRNA-IMPa2-25 PSF-A488 IMPa2-A546 DAPI 8C1-siRNA-IMP-a2-a4 V2.00	0	11. siRNA-IMPa2-25 PSF-A488 DAPI IMPa2-A546_x_TileScan_001 (Stage 24 of 49)	00-QQuZPbgDKDFS2KeudX8QYW
0	um	Cell	0.000	1.000	Vesicles Paraspeckle	755	6	siRNA-IMPa2-25 PSF-A488 IMPa2-A546 DAPI 8C1-siRNA-IMP-a2-a4 V2.00	0	11. siRNA-IMPa2-25 PSF-A488 DAPI IMPa2-A546_x_TileScan_001 (Stage 24 of 49)	00-QQuZPbgDKDFS2KeudX8QYW
0	um	Cell	0.000	1.000	Vesicles Paraspeckle	756	7	siRNA-IMPa2-25 PSF-A488 IMPa2-A546 DAPI 8C1-siRNA-IMP-a2-a4 V2.00	0	11. siRNA-IMPa2-25 PSF-A488 DAPI IMPa2-A546_x_TileScan_001 (Stage 24 of 49)	00-QQuZPbgDKDFS2KeudX8QYW
0.128468	um	Cell	0.000	1.000	Vesicles Paraspeckle	757	8	siRNA-IMPa2-25 PSF-A488 IMPa2-A546 DAPI 8C1-siRNA-IMP-a2-a4 V2.00	0	11. siRNA-IMPa2-25 PSF-A488 DAPI IMPa2-A546_x_TileScan_001 (Stage 24 of 49)	00-QQuZPbgDKDFS2KeudX8QYW
0.400515	um	Cell	0.000	1.000	Vesicles Paraspeckle	758	9	siRNA-IMPa2-25 PSF-A488 IMPa2-A546 DAPI 8C1-siRNA-IMP-a2-a4 V2.00	0	11. siRNA-IMPa2-25 PSF-A488 DAPI IMPa2-A546_x_TileScan_001 (Stage 24 of 49)	00-QQuZPbgDKDFS2KeudX8QYW
1.85896	um	Cell	0.000	1.000	Vesicles Paraspeckle	759	10	siRNA-IMPa2-25 PSF-A488 IMPa2-A546 DAPI 8C1-siRNA-IMP-a2-a4 V2.00	0	11. siRNA-IMPa2-25 PSF-A488 DAPI IMPa2-A546_x_TileScan_001 (Stage 24 of 49)	00-QQuZPbgDKDFS2KeudX8QYW
1.06551	um	Cell	0.000	1.000	Vesicles Paraspeckle	760	11	siRNA-IMPa2-25 PSF-A488 IMPa2-A546 DAPI 8C1-siRNA-IMP-a2-a4 V2.00	0	11. siRNA-IMPa2-25 PSF-A488 DAPI IMPa2-A546_x_TileScan_001 (Stage 24 of 49)	00-QQuZPbgDKDFS2KeudX8QYW
0	um	Cell	0.000	1.000	Vesicles Paraspeckle	761	12	siRNA-IMPa2-25 PSF-A488 IMPa2-A546 DAPI 8C1-siRNA-IMP-a2-a4 V2.00	0	11. siRNA-IMPa2-25 PSF-A488 DAPI IMPa2-A546_x_TileScan_001 (Stage 24 of 49)	00-QQuZPbgDKDFS2KeudX8QYW
0	um	Cell	0.000	1.000	Vesicles Paraspeckle	762	13	siRNA-IMPa2-25 PSF-A488 IMPa2-A546 DAPI 8C1-siRNA-IMP-a2-a4 V2.00	0	11. siRNA-IMPa2-25 PSF-A488 DAPI IMPa2-A546_x_TileScan_001 (Stage 24 of 49)	00-QQuZPbgDKDFS2KeudX8QYW
0	um	Cell	0.000	1.000	Vesicles Paraspeckle	763	14	siRNA-IMPa2-25 PSF-A488 IMPa2-A546 DAPI 8C1-siRNA-IMP-a2-a4 V2.00	0	11. siRNA-IMPa2-25 PSF-A488 DAPI IMPa2-A546_x_TileScan_001 (Stage 24 of 49)	00-QQuZPbgDKDFS2KeudX8QYW
2.13102	um	Cell	0.000	1.000	Vesicles Paraspeckle	764	0	siRNA-IMPa2-25 PSF-A488 IMPa2-A546 DAPI 8C1-siRNA-IMP-a2-a4 V2.00	0	11. siRNA-IMPa2-25 PSF-A488 DAPI IMPa2-A546_y_TileScan_001 (Stage 25 of 49)	00-kAg5RQxdcjw2QSszd44ToK
0.574318	um	Cell	0.000	1.000	Vesicles Paraspeckle	765	1	siRNA-IMPa2-25 PSF-A488 IMPa2-A546 DAPI 8C1-siRNA-IMP-a2-a4 V2.00	0	11. siRNA-IMPa2-25 PSF-A488 DAPI IMPa2-A546_y_TileScan_001 (Stage 25 of 49)	00-kAg5RQxdcjw2QSszd44ToK
0	um	Cell	0.000	1.000	Vesicles Paraspeckle	766	2	siRNA-IMPa2-25 PSF-A488 IMPa2-A546 DAPI 8C1-siRNA-IMP-a2-a4 V2.00	0	11. siRNA-IMPa2-25 PSF-A488 DAPI IMPa2-A546_y_TileScan_001 (Stage 25 of 49)	00-kAg5RQxdcjw2QSszd44ToK
0.664999	um	Cell	0.000	1.000	Vesicles Paraspeckle	767	3	siRNA-IMPa2-25 PSF-A488 IMPa2-A546 DAPI 8C1-siRNA-IMP-a2-a4 V2.00	0	11. siRNA-IMPa2-25 PSF-A488 DAPI IMPa2-A546_y_TileScan_001 (Stage 25 of 49)	00-kAg5RQxdcjw2QSszd44ToK
0	um	Cell	0.000	1.000	Vesicles Paraspeckle	768	4	siRNA-IMPa2-25 PSF-A488 IMPa2-A546 DAPI 8C1-siRNA-IMP-a2-a4 V2.00	0	11. siRNA-IMPa2-25 PSF-A488 DAPI IMPa2-A546_y_TileScan_001 (Stage 25 of 49)	00-kAg5RQxdcjw2QSszd44ToK
0	um	Cell	0.000	1.000	Vesicles Paraspeckle	769	5	siRNA-IMPa2-25 PSF-A488 IMPa2-A546 DAPI 8C1-siRNA-IMP-a2-a4 V2.00	0	11. siRNA-IMPa2-25 PSF-A488 DAPI IMPa2-A546_y_TileScan_001 (Stage 25 of 49)	00-kAg5RQxdcjw2QSszd44ToK
0	um	Cell	0.000	1.000	Vesicles Paraspeckle	770	6	siRNA-IMPa2-25 PSF-A488 IMPa2-A546 DAPI 8C1-siRNA-IMP-a2-a4 V2.00	0	11. siRNA-IMPa2-25 PSF-A488 DAPI IMPa2-A546_y_TileScan_001 (Stage 25 of 49)	00-kAg5RQxdcjw2QSszd44ToK
0	um	Cell	0.000	1.000	Vesicles Paraspeckle	771	7	siRNA-IMPa2-25 PSF-A488 IMPa2-A546 DAPI 8C1-siRNA-IMP-a2-a4 V2.00	0	11. siRNA-IMPa2-25 PSF-A488 DAPI IMPa2-A546_y_TileScan_001 (Stage 25 of 49)	00-kAg5RQxdcjw2QSszd44ToK
0	um	Cell	0.000	1.000	Vesicles Paraspeckle	772	8	siRNA-IMPa2-25 PSF-A488 IMPa2-A546 DAPI 8C1-siRNA-IMP-a2-a4 V2.00	0	11. siRNA-IMPa2-25 PSF-A488 DAPI IMPa2-A546_y_TileScan_001 (Stage 25 of 49)	00-kAg5RQxdcjw2QSszd44ToK
0	um	Cell	0.000	1.000	Vesicles Paraspeckle	773	9	siRNA-IMPa2-25 PSF-A488 IMPa2-A546 DAPI 8C1-siRNA-IMP-a2-a4 V2.00	0	11. siRNA-IMPa2-25 PSF-A488 DAPI IMPa2-A546_y_TileScan_001 (Stage 25 of 49)	00-kAg5RQxdcjw2QSszd44ToK
0	um	Cell	0.000	1.000	Vesicles Paraspeckle	774	10	siRNA-IMPa2-25 PSF-A488 IMPa2-A546 DAPI 8C1-siRNA-IMP-a2-a4 V2.00	0	11. siRNA-IMPa2-25 PSF-A488 DAPI IMPa2-A546_y_TileScan_001 (Stage 25 of 49)	00-kAg5RQxdcjw2QSszd44ToK
0	um	Cell	0.000	1.000	Vesicles Paraspeckle	775	11	siRNA-IMPa2-25 PSF-A488 IMPa2-A546 DAPI 8C1-siRNA-IMP-a2-a4 V2.00	0	11. siRNA-IMPa2-25 PSF-A488 DAPI IMPa2-A546_y_TileScan_001 (Stage 25 of 49)	00-kAg5RQxdcjw2QSszd44ToK
0	um	Cell	0.000	1.000	Vesicles Paraspeckle	776	12	siRNA-IMPa2-25 PSF-A488 IMPa2-A546 DAPI 8C1-siRNA-IMP-a2-a4 V2.00	0	11. siRNA-IMPa2-25 PSF-A488 DAPI IMPa2-A546_y_TileScan_001 (Stage 25 of 49)	00-kAg5RQxdcjw2QSszd44ToK
0	um	Cell	0.000	1.000	Vesicles Paraspeckle	777	13	siRNA-IMPa2-25 PSF-A488 IMPa2-A546 DAPI 8C1-siRNA-IMP-a2-a4 V2.00	0	11. siRNA-IMPa2-25 PSF-A488 DAPI IMPa2-A546_y_TileScan_001 (Stage 25 of 49)	00-kAg5RQxdcjw2QSszd44ToK
1.63981	um	Cell	0.000	1.000	Vesicles Paraspeckle	778	14	siRNA-IMPa2-25 PSF-A488 IMPa2-A546 DAPI 8C1-siRNA-IMP-a2-a4 V2.00	0	11. siRNA-IMPa2-25 PSF-A488 DAPI IMPa2-A546_y_TileScan_001 (Stage 25 of 49)	00-kAg5RQxdcjw2QSszd44ToK
0	um	Cell	0.000	1.000	Vesicles Paraspeckle	779	15	siRNA-IMPa2-25 PSF-A488 IMPa2-A546 DAPI 8C1-siRNA-IMP-a2-a4 V2.00	0	11. siRNA-IMPa2-25 PSF-A488 DAPI IMPa2-A546_y_TileScan_001 (Stage 25 of 49)	00-kAg5RQxdcjw2QSszd44ToK
0	um	Cell	0.000	1.000	Vesicles Paraspeckle	780	16	siRNA-IMPa2-25 PSF-A488 IMPa2-A546 DAPI 8C1-siRNA-IMP-a2-a4 V2.00	0	11. siRNA-IMPa2-25 PSF-A488 DAPI IMPa2-A546_y_TileScan_001 (Stage 25 of 49)	00-kAg5RQxdcjw2QSszd44ToK
0	um	Cell	0.000	1.000	Vesicles Paraspeckle	781	17	siRNA-IMPa2-25 PSF-A488 IMPa2-A546 DAPI 8C1-siRNA-IMP-a2-a4 V2.00	0	11. siRNA-IMPa2-25 PSF-A488 DAPI IMPa2-A546_y_TileScan_001 (Stage 25 of 49)	00-kAg5RQxdcjw2QSszd44ToK
0	um	Cell	0.000	1.000	Vesicles Paraspeckle	782	18	siRNA-IMPa2-25 PSF-A488 IMPa2-A546 DAPI 8C1-siRNA-IMP-a2-a4 V2.00	0	11. siRNA-IMPa2-25 PSF-A488 DAPI IMPa2-A546_y_TileScan_001 (Stage 25 of 49)	00-kAg5RQxdcjw2QSszd44ToK
0	um	Cell	0.000	1.000	Vesicles Paraspeckle	783	19	siRNA-IMPa2-25 PSF-A488 IMPa2-A546 DAPI 8C1-siRNA-IMP-a2-a4 V2.00	0	11. siRNA-IMPa2-25 PSF-A488 DAPI IMPa2-A546_y_TileScan_001 (Stage 25 of 49)	00-kAg5RQxdcjw2QSszd44ToK
0	um	Cell	0.000	1.000	Vesicles Paraspeckle	784	20	siRNA-IMPa2-25 PSF-A488 IMPa2-A546 DAPI 8C1-siRNA-IMP-a2-a4 V2.00	0	11. siRNA-IMPa2-25 PSF-A488 DAPI IMPa2-A546_y_TileScan_001 (Stage 25 of 49)	00-kAg5RQxdcjw2QSszd44ToK
0.47608	um	Cell	0.000	1.000	Vesicles Paraspeckle	785	21	siRNA-IMPa2-25 PSF-A488 IMPa2-A546 DAPI 8C1-siRNA-IMP-a2-a4 V2.00	0	11. siRNA-IMPa2-25 PSF-A488 DAPI IMPa2-A546_y_TileScan_001 (Stage 25 of 49)	00-kAg5RQxdcjw2QSszd44ToK
0	um	Cell	0.000	1.000	Vesicles Paraspeckle	786	22	siRNA-IMPa2-25 PSF-A488 IMPa2-A546 DAPI 8C1-siRNA-IMP-a2-a4 V2.00	0	11. siRNA-IMPa2-25 PSF-A488 DAPI IMPa2-A546_y_TileScan_001 (Stage 25 of 49)	00-kAg5RQxdcjw2QSszd44ToK
0	um	Cell	0.000	1.000	Vesicles Paraspeckle	787	23	siRNA-IMPa2-25 PSF-A488 IMPa2-A546 DAPI 8C1-siRNA-IMP-a2-a4 V2.00	0	11. siRNA-IMPa2-25 PSF-A488 DAPI IMPa2-A546_y_TileScan_001 (Stage 25 of 49)	00-kAg5RQxdcjw2QSszd44ToK
0	um	Cell	0.000	1.000	Vesicles Paraspeckle	788	0	siRNA-IMPa2-25 PSF-A488 IMPa2-A546 DAPI 8C1-siRNA-IMP-a2-a4 V2.00	0	11. siRNA-IMPa2-25 PSF-A488 DAPI IMPa2-A546_z_TileScan_001 (Stage 26 of 49)	00-5S6VGjRXQbCbrJ2ijXewKM
0	um	Cell	0.000	1.000	Vesicles Paraspeckle	789	1	siRNA-IMPa2-25 PSF-A488 IMPa2-A546 DAPI 8C1-siRNA-IMP-a2-a4 V2.00	0	11. siRNA-IMPa2-25 PSF-A488 DAPI IMPa2-A546_z_TileScan_001 (Stage 26 of 49)	00-5S6VGjRXQbCbrJ2ijXewKM
0	um	Cell	0.000	1.000	Vesicles Paraspeckle	790	2	siRNA-IMPa2-25 PSF-A488 IMPa2-A546 DAPI 8C1-siRNA-IMP-a2-a4 V2.00	0	11. siRNA-IMPa2-25 PSF-A488 DAPI IMPa2-A546_z_TileScan_001 (Stage 26 of 49)	00-5S6VGjRXQbCbrJ2ijXewKM
0	um	Cell	0.000	1.000	Vesicles Paraspeckle	791	3	siRNA-IMPa2-25 PSF-A488 IMPa2-A546 DAPI 8C1-siRNA-IMP-a2-a4 V2.00	0	11. siRNA-IMPa2-25 PSF-A488 DAPI IMPa2-A546_z_TileScan_001 (Stage 26 of 49)	00-5S6VGjRXQbCbrJ2ijXewKM
0	um	Cell	0.000	1.000	Vesicles Paraspeckle	792	4	siRNA-IMPa2-25 PSF-A488 IMPa2-A546 DAPI 8C1-siRNA-IMP-a2-a4 V2.00	0	11. siRNA-IMPa2-25 PSF-A488 DAPI IMPa2-A546_z_TileScan_001 (Stage 26 of 49)	00-5S6VGjRXQbCbrJ2ijXewKM
0	um	Cell	0.000	1.000	Vesicles Paraspeckle	793	5	siRNA-IMPa2-25 PSF-A488 IMPa2-A546 DAPI 8C1-siRNA-IMP-a2-a4 V2.00	0	11. siRNA-IMPa2-25 PSF-A488 DAPI IMPa2-A546_z_TileScan_001 (Stage 26 of 49)	00-5S6VGjRXQbCbrJ2ijXewKM
0.143582	um	Cell	0.000	1.000	Vesicles Paraspeckle	794	6	siRNA-IMPa2-25 PSF-A488 IMPa2-A546 DAPI 8C1-siRNA-IMP-a2-a4 V2.00	0	11. siRNA-IMPa2-25 PSF-A488 DAPI IMPa2-A546_z_TileScan_001 (Stage 26 of 49)	00-5S6VGjRXQbCbrJ2ijXewKM
0	um	Cell	0.000	1.000	Vesicles Paraspeckle	795	7	siRNA-IMPa2-25 PSF-A488 IMPa2-A546 DAPI 8C1-siRNA-IMP-a2-a4 V2.00	0	11. siRNA-IMPa2-25 PSF-A488 DAPI IMPa2-A546_z_TileScan_001 (Stage 26 of 49)	00-5S6VGjRXQbCbrJ2ijXewKM
0.47608	um	Cell	0.000	1.000	Vesicles Paraspeckle	796	8	siRNA-IMPa2-25 PSF-A488 IMPa2-A546 DAPI 8C1-siRNA-IMP-a2-a4 V2.00	0	11. siRNA-IMPa2-25 PSF-A488 DAPI IMPa2-A546_z_TileScan_001 (Stage 26 of 49)	00-5S6VGjRXQbCbrJ2ijXewKM
0	um	Cell	0.000	1.000	Vesicles Paraspeckle	797	9	siRNA-IMPa2-25 PSF-A488 IMPa2-A546 DAPI 8C1-siRNA-IMP-a2-a4 V2.00	0	11. siRNA-IMPa2-25 PSF-A488 DAPI IMPa2-A546_z_TileScan_001 (Stage 26 of 49)	00-5S6VGjRXQbCbrJ2ijXewKM
0	um	Cell	0.000	1.000	Vesicles Paraspeckle	798	10	siRNA-IMPa2-25 PSF-A488 IMPa2-A546 DAPI 8C1-siRNA-IMP-a2-a4 V2.00	0	11. siRNA-IMPa2-25 PSF-A488 DAPI IMPa2-A546_z_TileScan_001 (Stage 26 of 49)	00-5S6VGjRXQbCbrJ2ijXewKM
0	um	Cell	0.000	1.000	Vesicles Paraspeckle	799	11	siRNA-IMPa2-25 PSF-A488 IMPa2-A546 DAPI 8C1-siRNA-IMP-a2-a4 V2.00	0	11. siRNA-IMPa2-25 PSF-A488 DAPI IMPa2-A546_z_TileScan_001 (Stage 26 of 49)	00-5S6VGjRXQbCbrJ2ijXewKM
0	um	Cell	0.000	1.000	Vesicles Paraspeckle	800	12	siRNA-IMPa2-25 PSF-A488 IMPa2-A546 DAPI 8C1-siRNA-IMP-a2-a4 V2.00	0	11. siRNA-IMPa2-25 PSF-A488 DAPI IMPa2-A546_z_TileScan_001 (Stage 26 of 49)	00-5S6VGjRXQbCbrJ2ijXewKM
0.188923	um	Cell	0.000	1.000	Vesicles Paraspeckle	801	13	siRNA-IMPa2-25 PSF-A488 IMPa2-A546 DAPI 8C1-siRNA-IMP-a2-a4 V2.00	0	11. siRNA-IMPa2-25 PSF-A488 DAPI IMPa2-A546_z_TileScan_001 (Stage 26 of 49)	00-5S6VGjRXQbCbrJ2ijXewKM
1.48869	um	Cell	0.000	1.000	Vesicles Paraspeckle	802	14	siRNA-IMPa2-25 PSF-A488 IMPa2-A546 DAPI 8C1-siRNA-IMP-a2-a4 V2.00	0	11. siRNA-IMPa2-25 PSF-A488 DAPI IMPa2-A546_z_TileScan_001 (Stage 26 of 49)	00-5S6VGjRXQbCbrJ2ijXewKM
0	um	Cell	0.000	1.000	Vesicles Paraspeckle	803	15	siRNA-IMPa2-25 PSF-A488 IMPa2-A546 DAPI 8C1-siRNA-IMP-a2-a4 V2.00	0	11. siRNA-IMPa2-25 PSF-A488 DAPI IMPa2-A546_z_TileScan_001 (Stage 26 of 49)	00-5S6VGjRXQbCbrJ2ijXewKM
0	um	Cell	0.000	1.000	Vesicles Paraspeckle	804	16	siRNA-IMPa2-25 PSF-A488 IMPa2-A546 DAPI 8C1-siRNA-IMP-a2-a4 V2.00	0	11. siRNA-IMPa2-25 PSF-A488 DAPI IMPa2-A546_z_TileScan_001 (Stage 26 of 49)	00-5S6VGjRXQbCbrJ2ijXewKM
0	um	Cell	0.000	1.000	Vesicles Paraspeckle	805	17	siRNA-IMPa2-25 PSF-A488 IMPa2-A546 DAPI 8C1-siRNA-IMP-a2-a4 V2.00	0	11. siRNA-IMPa2-25 PSF-A488 DAPI IMPa2-A546_z_TileScan_001 (Stage 26 of 49)	00-5S6VGjRXQbCbrJ2ijXewKM
0.0302282	um	Cell	0.000	1.000	Vesicles Paraspeckle	806	18	siRNA-IMPa2-25 PSF-A488 IMPa2-A546 DAPI 8C1-siRNA-IMP-a2-a4 V2.00	0	11. siRNA-IMPa2-25 PSF-A488 DAPI IMPa2-A546_z_TileScan_001 (Stage 26 of 49)	00-5S6VGjRXQbCbrJ2ijXewKM
0	um	Cell	0.000	1.000	Vesicles Paraspeckle	807	19	siRNA-IMPa2-25 PSF-A488 IMPa2-A546 DAPI 8C1-siRNA-IMP-a2-a4 V2.00	0	11. siRNA-IMPa2-25 PSF-A488 DAPI IMPa2-A546_z_TileScan_001 (Stage 26 of 49)	00-5S6VGjRXQbCbrJ2ijXewKM
0	um	Cell	0.000	1.000	Vesicles Paraspeckle	808	20	siRNA-IMPa2-25 PSF-A488 IMPa2-A546 DAPI 8C1-siRNA-IMP-a2-a4 V2.00	0	11. siRNA-IMPa2-25 PSF-A488 DAPI IMPa2-A546_z_TileScan_001 (Stage 26 of 49)	00-5S6VGjRXQbCbrJ2ijXewKM
0	um	Cell	0.000	1.000	Vesicles Paraspeckle	809	21	siRNA-IMPa2-25 PSF-A488 IMPa2-A546 DAPI 8C1-siRNA-IMP-a2-a4 V2.00	0	11. siRNA-IMPa2-25 PSF-A488 DAPI IMPa2-A546_z_TileScan_001 (Stage 26 of 49)	00-5S6VGjRXQbCbrJ2ijXewKM
0	um	Cell	0.000	1.000	Vesicles Paraspeckle	810	22	siRNA-IMPa2-25 PSF-A488 IMPa2-A546 DAPI 8C1-siRNA-IMP-a2-a4 V2.00	0	11. siRNA-IMPa2-25 PSF-A488 DAPI IMPa2-A546_z_TileScan_001 (Stage 26 of 49)	00-5S6VGjRXQbCbrJ2ijXewKM
0	um	Cell	0.000	1.000	Vesicles Paraspeckle	811	23	siRNA-IMPa2-25 PSF-A488 IMPa2-A546 DAPI 8C1-siRNA-IMP-a2-a4 V2.00	0	11. siRNA-IMPa2-25 PSF-A488 DAPI IMPa2-A546_z_TileScan_001 (Stage 26 of 49)	00-5S6VGjRXQbCbrJ2ijXewKM
0	um	Cell	0.000	1.000	Vesicles Paraspeckle	812	24	siRNA-IMPa2-25 PSF-A488 IMPa2-A546 DAPI 8C1-siRNA-IMP-a2-a4 V2.00	0	11. siRNA-IMPa2-25 PSF-A488 DAPI IMPa2-A546_z_TileScan_001 (Stage 26 of 49)	00-5S6VGjRXQbCbrJ2ijXewKM
0	um	Cell	0.000	1.000	Vesicles Paraspeckle	813	25	siRNA-IMPa2-25 PSF-A488 IMPa2-A546 DAPI 8C1-siRNA-IMP-a2-a4 V2.00	0	11. siRNA-IMPa2-25 PSF-A488 DAPI IMPa2-A546_z_TileScan_001 (Stage 26 of 49)	00-5S6VGjRXQbCbrJ2ijXewKM
0	um	Cell	0.000	1.000	Vesicles Paraspeckle	814	26	siRNA-IMPa2-25 PSF-A488 IMPa2-A546 DAPI 8C1-siRNA-IMP-a2-a4 V2.00	0	11. siRNA-IMPa2-25 PSF-A488 DAPI IMPa2-A546_z_TileScan_001 (Stage 26 of 49)	00-5S6VGjRXQbCbrJ2ijXewKM
0	um	Cell	0.000	1.000	Vesicles Paraspeckle	815	27	siRNA-IMPa2-25 PSF-A488 IMPa2-A546 DAPI 8C1-siRNA-IMP-a2-a4 V2.00	0	11. siRNA-IMPa2-25 PSF-A488 DAPI IMPa2-A546_z_TileScan_001 (Stage 26 of 49)	00-5S6VGjRXQbCbrJ2ijXewKM
0	um	Cell	0.000	1.000	Vesicles Paraspeckle	816	28	siRNA-IMPa2-25 PSF-A488 IMPa2-A546 DAPI 8C1-siRNA-IMP-a2-a4 V2.00	0	11. siRNA-IMPa2-25 PSF-A488 DAPI IMPa2-A546_z_TileScan_001 (Stage 26 of 49)	00-5S6VGjRXQbCbrJ2ijXewKM
0	um	Cell	0.000	1.000	Vesicles Paraspeckle	817	29	siRNA-IMPa2-25 PSF-A488 IMPa2-A546 DAPI 8C1-siRNA-IMP-a2-a4 V2.00	0	11. siRNA-IMPa2-25 PSF-A488 DAPI IMPa2-A546_z_TileScan_001 (Stage 26 of 49)	00-5S6VGjRXQbCbrJ2ijXewKM
0	um	Cell	0.000	1.000	Vesicles Paraspeckle	818	30	siRNA-IMPa2-25 PSF-A488 IMPa2-A546 DAPI 8C1-siRNA-IMP-a2-a4 V2.00	0	11. siRNA-IMPa2-25 PSF-A488 DAPI IMPa2-A546_z_TileScan_001 (Stage 26 of 49)	00-5S6VGjRXQbCbrJ2ijXewKM
0	um	Cell	0.000	1.000	Vesicles Paraspeckle	819	31	siRNA-IMPa2-25 PSF-A488 IMPa2-A546 DAPI 8C1-siRNA-IMP-a2-a4 V2.00	0	11. siRNA-IMPa2-25 PSF-A488 DAPI IMPa2-A546_z_TileScan_001 (Stage 26 of 49)	00-5S6VGjRXQbCbrJ2ijXewKM
0	um	Cell	0.000	1.000	Vesicles Paraspeckle	820	32	siRNA-IMPa2-25 PSF-A488 IMPa2-A546 DAPI 8C1-siRNA-IMP-a2-a4 V2.00	0	11. siRNA-IMPa2-25 PSF-A488 DAPI IMPa2-A546_z_TileScan_001 (Stage 26 of 49)	00-5S6VGjRXQbCbrJ2ijXewKM
0	um	Cell	0.000	1.000	Vesicles Paraspeckle	821	33	siRNA-IMPa2-25 PSF-A488 IMPa2-A546 DAPI 8C1-siRNA-IMP-a2-a4 V2.00	0	11. siRNA-IMPa2-25 PSF-A488 DAPI IMPa2-A546_z_TileScan_001 (Stage 26 of 49)	00-5S6VGjRXQbCbrJ2ijXewKM
0	um	Cell	0.000	1.000	Vesicles Paraspeckle	822	34	siRNA-IMPa2-25 PSF-A488 IMPa2-A546 DAPI 8C1-siRNA-IMP-a2-a4 V2.00	0	11. siRNA-IMPa2-25 PSF-A488 DAPI IMPa2-A546_z_TileScan_001 (Stage 26 of 49)	00-5S6VGjRXQbCbrJ2ijXewKM
0	um	Cell	0.000	1.000	Vesicles Paraspeckle	823	35	siRNA-IMPa2-25 PSF-A488 IMPa2-A546 DAPI 8C1-siRNA-IMP-a2-a4 V2.00	0	11. siRNA-IMPa2-25 PSF-A488 DAPI IMPa2-A546_z_TileScan_001 (Stage 26 of 49)	00-5S6VGjRXQbCbrJ2ijXewKM
