# Supplementary material for: Development of a pipeline for automated, high-throughput analysis of paraspeckle proteins reveals specific roles for importin α proteins
Source: Sci Rep. 2017 Feb 27;7:43323. doi: 10.1038/srep43323 (PMC5379994; doi:10.1038/srep43323)
Supplement: Supplementary Dataset SD1-E [file srep43323-s7.zip › I8P/8C1-siRNA-IMPa2-PSF/_/siRNA-IMPa2-25 PSF-A488 IMPa2-A546 DAPI 8C1-siRNA-IMP-a2-a4 V2.00_Statistics/siRNA-IMPa2-25 PSF-A488 IMPa2-A546 DAPI 8C1-siRNA-IMP-a2-a4 V2.00_Cell_Ellipticity_(oblate).csv]

Cell Ellipticity (oblate)
====================
Value	Unit	Category	Birth [s]	Death [s]	ID	OriginalID	Original Component Name	Original Component ID	Original Image Name	Original Image ID
0.302249		Cell	0.000	1.000	0	0	siRNA-IMPa2-25 PSF-A488 IMPa2-A546 DAPI 8C1-siRNA-IMP-a2-a4 V2.00	0	11. siRNA-IMPa2-25 PSF-A488 DAPI IMPa2-A546_a_TileScan_001 (Stage 1 of 49)	00-HTr9fRTuwPnuSqbp52bVx9
0.579706		Cell	0.000	1.000	1	1	siRNA-IMPa2-25 PSF-A488 IMPa2-A546 DAPI 8C1-siRNA-IMP-a2-a4 V2.00	0	11. siRNA-IMPa2-25 PSF-A488 DAPI IMPa2-A546_a_TileScan_001 (Stage 1 of 49)	00-HTr9fRTuwPnuSqbp52bVx9
0.0945494		Cell	0.000	1.000	2	2	siRNA-IMPa2-25 PSF-A488 IMPa2-A546 DAPI 8C1-siRNA-IMP-a2-a4 V2.00	0	11. siRNA-IMPa2-25 PSF-A488 DAPI IMPa2-A546_a_TileScan_001 (Stage 1 of 49)	00-HTr9fRTuwPnuSqbp52bVx9
0.0950812		Cell	0.000	1.000	3	3	siRNA-IMPa2-25 PSF-A488 IMPa2-A546 DAPI 8C1-siRNA-IMP-a2-a4 V2.00	0	11. siRNA-IMPa2-25 PSF-A488 DAPI IMPa2-A546_a_TileScan_001 (Stage 1 of 49)	00-HTr9fRTuwPnuSqbp52bVx9
0.1749		Cell	0.000	1.000	4	4	siRNA-IMPa2-25 PSF-A488 IMPa2-A546 DAPI 8C1-siRNA-IMP-a2-a4 V2.00	0	11. siRNA-IMPa2-25 PSF-A488 DAPI IMPa2-A546_a_TileScan_001 (Stage 1 of 49)	00-HTr9fRTuwPnuSqbp52bVx9
0.762611		Cell	0.000	1.000	5	5	siRNA-IMPa2-25 PSF-A488 IMPa2-A546 DAPI 8C1-siRNA-IMP-a2-a4 V2.00	0	11. siRNA-IMPa2-25 PSF-A488 DAPI IMPa2-A546_a_TileScan_001 (Stage 1 of 49)	00-HTr9fRTuwPnuSqbp52bVx9
0.109431		Cell	0.000	1.000	6	6	siRNA-IMPa2-25 PSF-A488 IMPa2-A546 DAPI 8C1-siRNA-IMP-a2-a4 V2.00	0	11. siRNA-IMPa2-25 PSF-A488 DAPI IMPa2-A546_a_TileScan_001 (Stage 1 of 49)	00-HTr9fRTuwPnuSqbp52bVx9
0.335528		Cell	0.000	1.000	7	7	siRNA-IMPa2-25 PSF-A488 IMPa2-A546 DAPI 8C1-siRNA-IMP-a2-a4 V2.00	0	11. siRNA-IMPa2-25 PSF-A488 DAPI IMPa2-A546_a_TileScan_001 (Stage 1 of 49)	00-HTr9fRTuwPnuSqbp52bVx9
0.17925		Cell	0.000	1.000	8	8	siRNA-IMPa2-25 PSF-A488 IMPa2-A546 DAPI 8C1-siRNA-IMP-a2-a4 V2.00	0	11. siRNA-IMPa2-25 PSF-A488 DAPI IMPa2-A546_a_TileScan_001 (Stage 1 of 49)	00-HTr9fRTuwPnuSqbp52bVx9
0.279383		Cell	0.000	1.000	9	9	siRNA-IMPa2-25 PSF-A488 IMPa2-A546 DAPI 8C1-siRNA-IMP-a2-a4 V2.00	0	11. siRNA-IMPa2-25 PSF-A488 DAPI IMPa2-A546_a_TileScan_001 (Stage 1 of 49)	00-HTr9fRTuwPnuSqbp52bVx9
0.623803		Cell	0.000	1.000	10	10	siRNA-IMPa2-25 PSF-A488 IMPa2-A546 DAPI 8C1-siRNA-IMP-a2-a4 V2.00	0	11. siRNA-IMPa2-25 PSF-A488 DAPI IMPa2-A546_a_TileScan_001 (Stage 1 of 49)	00-HTr9fRTuwPnuSqbp52bVx9
0.740175		Cell	0.000	1.000	11	11	siRNA-IMPa2-25 PSF-A488 IMPa2-A546 DAPI 8C1-siRNA-IMP-a2-a4 V2.00	0	11. siRNA-IMPa2-25 PSF-A488 DAPI IMPa2-A546_a_TileScan_001 (Stage 1 of 49)	00-HTr9fRTuwPnuSqbp52bVx9
0.306604		Cell	0.000	1.000	12	12	siRNA-IMPa2-25 PSF-A488 IMPa2-A546 DAPI 8C1-siRNA-IMP-a2-a4 V2.00	0	11. siRNA-IMPa2-25 PSF-A488 DAPI IMPa2-A546_a_TileScan_001 (Stage 1 of 49)	00-HTr9fRTuwPnuSqbp52bVx9
0.103742		Cell	0.000	1.000	13	0	siRNA-IMPa2-25 PSF-A488 IMPa2-A546 DAPI 8C1-siRNA-IMP-a2-a4 V2.00	0	11. siRNA-IMPa2-25 PSF-A488 DAPI IMPa2-A546_aa_TileScan_001 (Stage 27 of 49)	00-2xc8XfRn6r37hXfuTigs4X
0.424156		Cell	0.000	1.000	14	1	siRNA-IMPa2-25 PSF-A488 IMPa2-A546 DAPI 8C1-siRNA-IMP-a2-a4 V2.00	0	11. siRNA-IMPa2-25 PSF-A488 DAPI IMPa2-A546_aa_TileScan_001 (Stage 27 of 49)	00-2xc8XfRn6r37hXfuTigs4X
0.59356		Cell	0.000	1.000	15	2	siRNA-IMPa2-25 PSF-A488 IMPa2-A546 DAPI 8C1-siRNA-IMP-a2-a4 V2.00	0	11. siRNA-IMPa2-25 PSF-A488 DAPI IMPa2-A546_aa_TileScan_001 (Stage 27 of 49)	00-2xc8XfRn6r37hXfuTigs4X
0.634573		Cell	0.000	1.000	16	3	siRNA-IMPa2-25 PSF-A488 IMPa2-A546 DAPI 8C1-siRNA-IMP-a2-a4 V2.00	0	11. siRNA-IMPa2-25 PSF-A488 DAPI IMPa2-A546_aa_TileScan_001 (Stage 27 of 49)	00-2xc8XfRn6r37hXfuTigs4X
0.418915		Cell	0.000	1.000	17	4	siRNA-IMPa2-25 PSF-A488 IMPa2-A546 DAPI 8C1-siRNA-IMP-a2-a4 V2.00	0	11. siRNA-IMPa2-25 PSF-A488 DAPI IMPa2-A546_aa_TileScan_001 (Stage 27 of 49)	00-2xc8XfRn6r37hXfuTigs4X
0.279141		Cell	0.000	1.000	18	5	siRNA-IMPa2-25 PSF-A488 IMPa2-A546 DAPI 8C1-siRNA-IMP-a2-a4 V2.00	0	11. siRNA-IMPa2-25 PSF-A488 DAPI IMPa2-A546_aa_TileScan_001 (Stage 27 of 49)	00-2xc8XfRn6r37hXfuTigs4X
0.650494		Cell	0.000	1.000	19	6	siRNA-IMPa2-25 PSF-A488 IMPa2-A546 DAPI 8C1-siRNA-IMP-a2-a4 V2.00	0	11. siRNA-IMPa2-25 PSF-A488 DAPI IMPa2-A546_aa_TileScan_001 (Stage 27 of 49)	00-2xc8XfRn6r37hXfuTigs4X
0.406033		Cell	0.000	1.000	20	7	siRNA-IMPa2-25 PSF-A488 IMPa2-A546 DAPI 8C1-siRNA-IMP-a2-a4 V2.00	0	11. siRNA-IMPa2-25 PSF-A488 DAPI IMPa2-A546_aa_TileScan_001 (Stage 27 of 49)	00-2xc8XfRn6r37hXfuTigs4X
0.709748		Cell	0.000	1.000	21	8	siRNA-IMPa2-25 PSF-A488 IMPa2-A546 DAPI 8C1-siRNA-IMP-a2-a4 V2.00	0	11. siRNA-IMPa2-25 PSF-A488 DAPI IMPa2-A546_aa_TileScan_001 (Stage 27 of 49)	00-2xc8XfRn6r37hXfuTigs4X
0.569231		Cell	0.000	1.000	22	9	siRNA-IMPa2-25 PSF-A488 IMPa2-A546 DAPI 8C1-siRNA-IMP-a2-a4 V2.00	0	11. siRNA-IMPa2-25 PSF-A488 DAPI IMPa2-A546_aa_TileScan_001 (Stage 27 of 49)	00-2xc8XfRn6r37hXfuTigs4X
0.12213		Cell	0.000	1.000	23	10	siRNA-IMPa2-25 PSF-A488 IMPa2-A546 DAPI 8C1-siRNA-IMP-a2-a4 V2.00	0	11. siRNA-IMPa2-25 PSF-A488 DAPI IMPa2-A546_aa_TileScan_001 (Stage 27 of 49)	00-2xc8XfRn6r37hXfuTigs4X
0.443517		Cell	0.000	1.000	24	11	siRNA-IMPa2-25 PSF-A488 IMPa2-A546 DAPI 8C1-siRNA-IMP-a2-a4 V2.00	0	11. siRNA-IMPa2-25 PSF-A488 DAPI IMPa2-A546_aa_TileScan_001 (Stage 27 of 49)	00-2xc8XfRn6r37hXfuTigs4X
0.468341		Cell	0.000	1.000	25	12	siRNA-IMPa2-25 PSF-A488 IMPa2-A546 DAPI 8C1-siRNA-IMP-a2-a4 V2.00	0	11. siRNA-IMPa2-25 PSF-A488 DAPI IMPa2-A546_aa_TileScan_001 (Stage 27 of 49)	00-2xc8XfRn6r37hXfuTigs4X
0.316985		Cell	0.000	1.000	26	13	siRNA-IMPa2-25 PSF-A488 IMPa2-A546 DAPI 8C1-siRNA-IMP-a2-a4 V2.00	0	11. siRNA-IMPa2-25 PSF-A488 DAPI IMPa2-A546_aa_TileScan_001 (Stage 27 of 49)	00-2xc8XfRn6r37hXfuTigs4X
0.41803		Cell	0.000	1.000	27	14	siRNA-IMPa2-25 PSF-A488 IMPa2-A546 DAPI 8C1-siRNA-IMP-a2-a4 V2.00	0	11. siRNA-IMPa2-25 PSF-A488 DAPI IMPa2-A546_aa_TileScan_001 (Stage 27 of 49)	00-2xc8XfRn6r37hXfuTigs4X
0.230567		Cell	0.000	1.000	28	15	siRNA-IMPa2-25 PSF-A488 IMPa2-A546 DAPI 8C1-siRNA-IMP-a2-a4 V2.00	0	11. siRNA-IMPa2-25 PSF-A488 DAPI IMPa2-A546_aa_TileScan_001 (Stage 27 of 49)	00-2xc8XfRn6r37hXfuTigs4X
0.135784		Cell	0.000	1.000	29	16	siRNA-IMPa2-25 PSF-A488 IMPa2-A546 DAPI 8C1-siRNA-IMP-a2-a4 V2.00	0	11. siRNA-IMPa2-25 PSF-A488 DAPI IMPa2-A546_aa_TileScan_001 (Stage 27 of 49)	00-2xc8XfRn6r37hXfuTigs4X
0.208063		Cell	0.000	1.000	30	17	siRNA-IMPa2-25 PSF-A488 IMPa2-A546 DAPI 8C1-siRNA-IMP-a2-a4 V2.00	0	11. siRNA-IMPa2-25 PSF-A488 DAPI IMPa2-A546_aa_TileScan_001 (Stage 27 of 49)	00-2xc8XfRn6r37hXfuTigs4X
0.546555		Cell	0.000	1.000	31	18	siRNA-IMPa2-25 PSF-A488 IMPa2-A546 DAPI 8C1-siRNA-IMP-a2-a4 V2.00	0	11. siRNA-IMPa2-25 PSF-A488 DAPI IMPa2-A546_aa_TileScan_001 (Stage 27 of 49)	00-2xc8XfRn6r37hXfuTigs4X
0.26503		Cell	0.000	1.000	32	19	siRNA-IMPa2-25 PSF-A488 IMPa2-A546 DAPI 8C1-siRNA-IMP-a2-a4 V2.00	0	11. siRNA-IMPa2-25 PSF-A488 DAPI IMPa2-A546_aa_TileScan_001 (Stage 27 of 49)	00-2xc8XfRn6r37hXfuTigs4X
0.2088		Cell	0.000	1.000	33	20	siRNA-IMPa2-25 PSF-A488 IMPa2-A546 DAPI 8C1-siRNA-IMP-a2-a4 V2.00	0	11. siRNA-IMPa2-25 PSF-A488 DAPI IMPa2-A546_aa_TileScan_001 (Stage 27 of 49)	00-2xc8XfRn6r37hXfuTigs4X
0.40491		Cell	0.000	1.000	34	21	siRNA-IMPa2-25 PSF-A488 IMPa2-A546 DAPI 8C1-siRNA-IMP-a2-a4 V2.00	0	11. siRNA-IMPa2-25 PSF-A488 DAPI IMPa2-A546_aa_TileScan_001 (Stage 27 of 49)	00-2xc8XfRn6r37hXfuTigs4X
0.637482		Cell	0.000	1.000	35	22	siRNA-IMPa2-25 PSF-A488 IMPa2-A546 DAPI 8C1-siRNA-IMP-a2-a4 V2.00	0	11. siRNA-IMPa2-25 PSF-A488 DAPI IMPa2-A546_aa_TileScan_001 (Stage 27 of 49)	00-2xc8XfRn6r37hXfuTigs4X
0.536021		Cell	0.000	1.000	36	23	siRNA-IMPa2-25 PSF-A488 IMPa2-A546 DAPI 8C1-siRNA-IMP-a2-a4 V2.00	0	11. siRNA-IMPa2-25 PSF-A488 DAPI IMPa2-A546_aa_TileScan_001 (Stage 27 of 49)	00-2xc8XfRn6r37hXfuTigs4X
0.124854		Cell	0.000	1.000	37	0	siRNA-IMPa2-25 PSF-A488 IMPa2-A546 DAPI 8C1-siRNA-IMP-a2-a4 V2.00	0	11. siRNA-IMPa2-25 PSF-A488 DAPI IMPa2-A546_ab_TileScan_001 (Stage 28 of 49)	00-fjnhkDBWi4KSQFZFuWbwsM
0.0432874		Cell	0.000	1.000	38	1	siRNA-IMPa2-25 PSF-A488 IMPa2-A546 DAPI 8C1-siRNA-IMP-a2-a4 V2.00	0	11. siRNA-IMPa2-25 PSF-A488 DAPI IMPa2-A546_ab_TileScan_001 (Stage 28 of 49)	00-fjnhkDBWi4KSQFZFuWbwsM
0.381409		Cell	0.000	1.000	39	2	siRNA-IMPa2-25 PSF-A488 IMPa2-A546 DAPI 8C1-siRNA-IMP-a2-a4 V2.00	0	11. siRNA-IMPa2-25 PSF-A488 DAPI IMPa2-A546_ab_TileScan_001 (Stage 28 of 49)	00-fjnhkDBWi4KSQFZFuWbwsM
0.801495		Cell	0.000	1.000	40	3	siRNA-IMPa2-25 PSF-A488 IMPa2-A546 DAPI 8C1-siRNA-IMP-a2-a4 V2.00	0	11. siRNA-IMPa2-25 PSF-A488 DAPI IMPa2-A546_ab_TileScan_001 (Stage 28 of 49)	00-fjnhkDBWi4KSQFZFuWbwsM
0.525212		Cell	0.000	1.000	41	4	siRNA-IMPa2-25 PSF-A488 IMPa2-A546 DAPI 8C1-siRNA-IMP-a2-a4 V2.00	0	11. siRNA-IMPa2-25 PSF-A488 DAPI IMPa2-A546_ab_TileScan_001 (Stage 28 of 49)	00-fjnhkDBWi4KSQFZFuWbwsM
0.745945		Cell	0.000	1.000	42	5	siRNA-IMPa2-25 PSF-A488 IMPa2-A546 DAPI 8C1-siRNA-IMP-a2-a4 V2.00	0	11. siRNA-IMPa2-25 PSF-A488 DAPI IMPa2-A546_ab_TileScan_001 (Stage 28 of 49)	00-fjnhkDBWi4KSQFZFuWbwsM
0.722353		Cell	0.000	1.000	43	6	siRNA-IMPa2-25 PSF-A488 IMPa2-A546 DAPI 8C1-siRNA-IMP-a2-a4 V2.00	0	11. siRNA-IMPa2-25 PSF-A488 DAPI IMPa2-A546_ab_TileScan_001 (Stage 28 of 49)	00-fjnhkDBWi4KSQFZFuWbwsM
0.84839		Cell	0.000	1.000	44	7	siRNA-IMPa2-25 PSF-A488 IMPa2-A546 DAPI 8C1-siRNA-IMP-a2-a4 V2.00	0	11. siRNA-IMPa2-25 PSF-A488 DAPI IMPa2-A546_ab_TileScan_001 (Stage 28 of 49)	00-fjnhkDBWi4KSQFZFuWbwsM
0.540012		Cell	0.000	1.000	45	8	siRNA-IMPa2-25 PSF-A488 IMPa2-A546 DAPI 8C1-siRNA-IMP-a2-a4 V2.00	0	11. siRNA-IMPa2-25 PSF-A488 DAPI IMPa2-A546_ab_TileScan_001 (Stage 28 of 49)	00-fjnhkDBWi4KSQFZFuWbwsM
0.410349		Cell	0.000	1.000	46	9	siRNA-IMPa2-25 PSF-A488 IMPa2-A546 DAPI 8C1-siRNA-IMP-a2-a4 V2.00	0	11. siRNA-IMPa2-25 PSF-A488 DAPI IMPa2-A546_ab_TileScan_001 (Stage 28 of 49)	00-fjnhkDBWi4KSQFZFuWbwsM
0.580976		Cell	0.000	1.000	47	10	siRNA-IMPa2-25 PSF-A488 IMPa2-A546 DAPI 8C1-siRNA-IMP-a2-a4 V2.00	0	11. siRNA-IMPa2-25 PSF-A488 DAPI IMPa2-A546_ab_TileScan_001 (Stage 28 of 49)	00-fjnhkDBWi4KSQFZFuWbwsM
0.339024		Cell	0.000	1.000	48	11	siRNA-IMPa2-25 PSF-A488 IMPa2-A546 DAPI 8C1-siRNA-IMP-a2-a4 V2.00	0	11. siRNA-IMPa2-25 PSF-A488 DAPI IMPa2-A546_ab_TileScan_001 (Stage 28 of 49)	00-fjnhkDBWi4KSQFZFuWbwsM
0.820234		Cell	0.000	1.000	49	12	siRNA-IMPa2-25 PSF-A488 IMPa2-A546 DAPI 8C1-siRNA-IMP-a2-a4 V2.00	0	11. siRNA-IMPa2-25 PSF-A488 DAPI IMPa2-A546_ab_TileScan_001 (Stage 28 of 49)	00-fjnhkDBWi4KSQFZFuWbwsM
0.752127		Cell	0.000	1.000	50	13	siRNA-IMPa2-25 PSF-A488 IMPa2-A546 DAPI 8C1-siRNA-IMP-a2-a4 V2.00	0	11. siRNA-IMPa2-25 PSF-A488 DAPI IMPa2-A546_ab_TileScan_001 (Stage 28 of 49)	00-fjnhkDBWi4KSQFZFuWbwsM
0.790736		Cell	0.000	1.000	51	14	siRNA-IMPa2-25 PSF-A488 IMPa2-A546 DAPI 8C1-siRNA-IMP-a2-a4 V2.00	0	11. siRNA-IMPa2-25 PSF-A488 DAPI IMPa2-A546_ab_TileScan_001 (Stage 28 of 49)	00-fjnhkDBWi4KSQFZFuWbwsM
0.170355		Cell	0.000	1.000	52	15	siRNA-IMPa2-25 PSF-A488 IMPa2-A546 DAPI 8C1-siRNA-IMP-a2-a4 V2.00	0	11. siRNA-IMPa2-25 PSF-A488 DAPI IMPa2-A546_ab_TileScan_001 (Stage 28 of 49)	00-fjnhkDBWi4KSQFZFuWbwsM
0.419011		Cell	0.000	1.000	53	16	siRNA-IMPa2-25 PSF-A488 IMPa2-A546 DAPI 8C1-siRNA-IMP-a2-a4 V2.00	0	11. siRNA-IMPa2-25 PSF-A488 DAPI IMPa2-A546_ab_TileScan_001 (Stage 28 of 49)	00-fjnhkDBWi4KSQFZFuWbwsM
0.672933		Cell	0.000	1.000	54	17	siRNA-IMPa2-25 PSF-A488 IMPa2-A546 DAPI 8C1-siRNA-IMP-a2-a4 V2.00	0	11. siRNA-IMPa2-25 PSF-A488 DAPI IMPa2-A546_ab_TileScan_001 (Stage 28 of 49)	00-fjnhkDBWi4KSQFZFuWbwsM
0.429277		Cell	0.000	1.000	55	18	siRNA-IMPa2-25 PSF-A488 IMPa2-A546 DAPI 8C1-siRNA-IMP-a2-a4 V2.00	0	11. siRNA-IMPa2-25 PSF-A488 DAPI IMPa2-A546_ab_TileScan_001 (Stage 28 of 49)	00-fjnhkDBWi4KSQFZFuWbwsM
0.528893		Cell	0.000	1.000	56	19	siRNA-IMPa2-25 PSF-A488 IMPa2-A546 DAPI 8C1-siRNA-IMP-a2-a4 V2.00	0	11. siRNA-IMPa2-25 PSF-A488 DAPI IMPa2-A546_ab_TileScan_001 (Stage 28 of 49)	00-fjnhkDBWi4KSQFZFuWbwsM
0.73809		Cell	0.000	1.000	57	20	siRNA-IMPa2-25 PSF-A488 IMPa2-A546 DAPI 8C1-siRNA-IMP-a2-a4 V2.00	0	11. siRNA-IMPa2-25 PSF-A488 DAPI IMPa2-A546_ab_TileScan_001 (Stage 28 of 49)	00-fjnhkDBWi4KSQFZFuWbwsM
0.619447		Cell	0.000	1.000	58	21	siRNA-IMPa2-25 PSF-A488 IMPa2-A546 DAPI 8C1-siRNA-IMP-a2-a4 V2.00	0	11. siRNA-IMPa2-25 PSF-A488 DAPI IMPa2-A546_ab_TileScan_001 (Stage 28 of 49)	00-fjnhkDBWi4KSQFZFuWbwsM
0.464272		Cell	0.000	1.000	59	22	siRNA-IMPa2-25 PSF-A488 IMPa2-A546 DAPI 8C1-siRNA-IMP-a2-a4 V2.00	0	11. siRNA-IMPa2-25 PSF-A488 DAPI IMPa2-A546_ab_TileScan_001 (Stage 28 of 49)	00-fjnhkDBWi4KSQFZFuWbwsM
0.496132		Cell	0.000	1.000	60	23	siRNA-IMPa2-25 PSF-A488 IMPa2-A546 DAPI 8C1-siRNA-IMP-a2-a4 V2.00	0	11. siRNA-IMPa2-25 PSF-A488 DAPI IMPa2-A546_ab_TileScan_001 (Stage 28 of 49)	00-fjnhkDBWi4KSQFZFuWbwsM
0.576053		Cell	0.000	1.000	61	24	siRNA-IMPa2-25 PSF-A488 IMPa2-A546 DAPI 8C1-siRNA-IMP-a2-a4 V2.00	0	11. siRNA-IMPa2-25 PSF-A488 DAPI IMPa2-A546_ab_TileScan_001 (Stage 28 of 49)	00-fjnhkDBWi4KSQFZFuWbwsM
0.679868		Cell	0.000	1.000	62	25	siRNA-IMPa2-25 PSF-A488 IMPa2-A546 DAPI 8C1-siRNA-IMP-a2-a4 V2.00	0	11. siRNA-IMPa2-25 PSF-A488 DAPI IMPa2-A546_ab_TileScan_001 (Stage 28 of 49)	00-fjnhkDBWi4KSQFZFuWbwsM
0.521515		Cell	0.000	1.000	63	0	siRNA-IMPa2-25 PSF-A488 IMPa2-A546 DAPI 8C1-siRNA-IMP-a2-a4 V2.00	0	11. siRNA-IMPa2-25 PSF-A488 DAPI IMPa2-A546_ac_TileScan_001 (Stage 29 of 49)	00-A48KHYsg8spuh4MWpZcgRE
0.193301		Cell	0.000	1.000	64	1	siRNA-IMPa2-25 PSF-A488 IMPa2-A546 DAPI 8C1-siRNA-IMP-a2-a4 V2.00	0	11. siRNA-IMPa2-25 PSF-A488 DAPI IMPa2-A546_ac_TileScan_001 (Stage 29 of 49)	00-A48KHYsg8spuh4MWpZcgRE
0.373767		Cell	0.000	1.000	65	2	siRNA-IMPa2-25 PSF-A488 IMPa2-A546 DAPI 8C1-siRNA-IMP-a2-a4 V2.00	0	11. siRNA-IMPa2-25 PSF-A488 DAPI IMPa2-A546_ac_TileScan_001 (Stage 29 of 49)	00-A48KHYsg8spuh4MWpZcgRE
0.186475		Cell	0.000	1.000	66	3	siRNA-IMPa2-25 PSF-A488 IMPa2-A546 DAPI 8C1-siRNA-IMP-a2-a4 V2.00	0	11. siRNA-IMPa2-25 PSF-A488 DAPI IMPa2-A546_ac_TileScan_001 (Stage 29 of 49)	00-A48KHYsg8spuh4MWpZcgRE
0.417762		Cell	0.000	1.000	67	4	siRNA-IMPa2-25 PSF-A488 IMPa2-A546 DAPI 8C1-siRNA-IMP-a2-a4 V2.00	0	11. siRNA-IMPa2-25 PSF-A488 DAPI IMPa2-A546_ac_TileScan_001 (Stage 29 of 49)	00-A48KHYsg8spuh4MWpZcgRE
0.357952		Cell	0.000	1.000	68	5	siRNA-IMPa2-25 PSF-A488 IMPa2-A546 DAPI 8C1-siRNA-IMP-a2-a4 V2.00	0	11. siRNA-IMPa2-25 PSF-A488 DAPI IMPa2-A546_ac_TileScan_001 (Stage 29 of 49)	00-A48KHYsg8spuh4MWpZcgRE
0.325216		Cell	0.000	1.000	69	6	siRNA-IMPa2-25 PSF-A488 IMPa2-A546 DAPI 8C1-siRNA-IMP-a2-a4 V2.00	0	11. siRNA-IMPa2-25 PSF-A488 DAPI IMPa2-A546_ac_TileScan_001 (Stage 29 of 49)	00-A48KHYsg8spuh4MWpZcgRE
0.380035		Cell	0.000	1.000	70	7	siRNA-IMPa2-25 PSF-A488 IMPa2-A546 DAPI 8C1-siRNA-IMP-a2-a4 V2.00	0	11. siRNA-IMPa2-25 PSF-A488 DAPI IMPa2-A546_ac_TileScan_001 (Stage 29 of 49)	00-A48KHYsg8spuh4MWpZcgRE
0.209483		Cell	0.000	1.000	71	8	siRNA-IMPa2-25 PSF-A488 IMPa2-A546 DAPI 8C1-siRNA-IMP-a2-a4 V2.00	0	11. siRNA-IMPa2-25 PSF-A488 DAPI IMPa2-A546_ac_TileScan_001 (Stage 29 of 49)	00-A48KHYsg8spuh4MWpZcgRE
0.340246		Cell	0.000	1.000	72	9	siRNA-IMPa2-25 PSF-A488 IMPa2-A546 DAPI 8C1-siRNA-IMP-a2-a4 V2.00	0	11. siRNA-IMPa2-25 PSF-A488 DAPI IMPa2-A546_ac_TileScan_001 (Stage 29 of 49)	00-A48KHYsg8spuh4MWpZcgRE
0.528075		Cell	0.000	1.000	73	0	siRNA-IMPa2-25 PSF-A488 IMPa2-A546 DAPI 8C1-siRNA-IMP-a2-a4 V2.00	0	11. siRNA-IMPa2-25 PSF-A488 DAPI IMPa2-A546_ad_TileScan_001 (Stage 30 of 49)	00-dr25bnqok83pDTN3NGneWG
0.376162		Cell	0.000	1.000	74	1	siRNA-IMPa2-25 PSF-A488 IMPa2-A546 DAPI 8C1-siRNA-IMP-a2-a4 V2.00	0	11. siRNA-IMPa2-25 PSF-A488 DAPI IMPa2-A546_ad_TileScan_001 (Stage 30 of 49)	00-dr25bnqok83pDTN3NGneWG
0.62633		Cell	0.000	1.000	75	2	siRNA-IMPa2-25 PSF-A488 IMPa2-A546 DAPI 8C1-siRNA-IMP-a2-a4 V2.00	0	11. siRNA-IMPa2-25 PSF-A488 DAPI IMPa2-A546_ad_TileScan_001 (Stage 30 of 49)	00-dr25bnqok83pDTN3NGneWG
0.568328		Cell	0.000	1.000	76	3	siRNA-IMPa2-25 PSF-A488 IMPa2-A546 DAPI 8C1-siRNA-IMP-a2-a4 V2.00	0	11. siRNA-IMPa2-25 PSF-A488 DAPI IMPa2-A546_ad_TileScan_001 (Stage 30 of 49)	00-dr25bnqok83pDTN3NGneWG
0.210392		Cell	0.000	1.000	77	4	siRNA-IMPa2-25 PSF-A488 IMPa2-A546 DAPI 8C1-siRNA-IMP-a2-a4 V2.00	0	11. siRNA-IMPa2-25 PSF-A488 DAPI IMPa2-A546_ad_TileScan_001 (Stage 30 of 49)	00-dr25bnqok83pDTN3NGneWG
0.487536		Cell	0.000	1.000	78	5	siRNA-IMPa2-25 PSF-A488 IMPa2-A546 DAPI 8C1-siRNA-IMP-a2-a4 V2.00	0	11. siRNA-IMPa2-25 PSF-A488 DAPI IMPa2-A546_ad_TileScan_001 (Stage 30 of 49)	00-dr25bnqok83pDTN3NGneWG
0.164357		Cell	0.000	1.000	79	6	siRNA-IMPa2-25 PSF-A488 IMPa2-A546 DAPI 8C1-siRNA-IMP-a2-a4 V2.00	0	11. siRNA-IMPa2-25 PSF-A488 DAPI IMPa2-A546_ad_TileScan_001 (Stage 30 of 49)	00-dr25bnqok83pDTN3NGneWG
0.440877		Cell	0.000	1.000	80	7	siRNA-IMPa2-25 PSF-A488 IMPa2-A546 DAPI 8C1-siRNA-IMP-a2-a4 V2.00	0	11. siRNA-IMPa2-25 PSF-A488 DAPI IMPa2-A546_ad_TileScan_001 (Stage 30 of 49)	00-dr25bnqok83pDTN3NGneWG
0.196386		Cell	0.000	1.000	81	0	siRNA-IMPa2-25 PSF-A488 IMPa2-A546 DAPI 8C1-siRNA-IMP-a2-a4 V2.00	0	11. siRNA-IMPa2-25 PSF-A488 DAPI IMPa2-A546_ae_TileScan_001 (Stage 31 of 49)	00-EvsfXjz5hKQTgapG6b28NL
0.18343		Cell	0.000	1.000	82	1	siRNA-IMPa2-25 PSF-A488 IMPa2-A546 DAPI 8C1-siRNA-IMP-a2-a4 V2.00	0	11. siRNA-IMPa2-25 PSF-A488 DAPI IMPa2-A546_ae_TileScan_001 (Stage 31 of 49)	00-EvsfXjz5hKQTgapG6b28NL
0.0443115		Cell	0.000	1.000	83	2	siRNA-IMPa2-25 PSF-A488 IMPa2-A546 DAPI 8C1-siRNA-IMP-a2-a4 V2.00	0	11. siRNA-IMPa2-25 PSF-A488 DAPI IMPa2-A546_ae_TileScan_001 (Stage 31 of 49)	00-EvsfXjz5hKQTgapG6b28NL
0.386073		Cell	0.000	1.000	84	3	siRNA-IMPa2-25 PSF-A488 IMPa2-A546 DAPI 8C1-siRNA-IMP-a2-a4 V2.00	0	11. siRNA-IMPa2-25 PSF-A488 DAPI IMPa2-A546_ae_TileScan_001 (Stage 31 of 49)	00-EvsfXjz5hKQTgapG6b28NL
0.328055		Cell	0.000	1.000	85	4	siRNA-IMPa2-25 PSF-A488 IMPa2-A546 DAPI 8C1-siRNA-IMP-a2-a4 V2.00	0	11. siRNA-IMPa2-25 PSF-A488 DAPI IMPa2-A546_ae_TileScan_001 (Stage 31 of 49)	00-EvsfXjz5hKQTgapG6b28NL
0.231673		Cell	0.000	1.000	86	5	siRNA-IMPa2-25 PSF-A488 IMPa2-A546 DAPI 8C1-siRNA-IMP-a2-a4 V2.00	0	11. siRNA-IMPa2-25 PSF-A488 DAPI IMPa2-A546_ae_TileScan_001 (Stage 31 of 49)	00-EvsfXjz5hKQTgapG6b28NL
0.0940452		Cell	0.000	1.000	87	6	siRNA-IMPa2-25 PSF-A488 IMPa2-A546 DAPI 8C1-siRNA-IMP-a2-a4 V2.00	0	11. siRNA-IMPa2-25 PSF-A488 DAPI IMPa2-A546_ae_TileScan_001 (Stage 31 of 49)	00-EvsfXjz5hKQTgapG6b28NL
0.281722		Cell	0.000	1.000	88	7	siRNA-IMPa2-25 PSF-A488 IMPa2-A546 DAPI 8C1-siRNA-IMP-a2-a4 V2.00	0	11. siRNA-IMPa2-25 PSF-A488 DAPI IMPa2-A546_ae_TileScan_001 (Stage 31 of 49)	00-EvsfXjz5hKQTgapG6b28NL
0.0858211		Cell	0.000	1.000	89	8	siRNA-IMPa2-25 PSF-A488 IMPa2-A546 DAPI 8C1-siRNA-IMP-a2-a4 V2.00	0	11. siRNA-IMPa2-25 PSF-A488 DAPI IMPa2-A546_ae_TileScan_001 (Stage 31 of 49)	00-EvsfXjz5hKQTgapG6b28NL
0.0550739		Cell	0.000	1.000	90	9	siRNA-IMPa2-25 PSF-A488 IMPa2-A546 DAPI 8C1-siRNA-IMP-a2-a4 V2.00	0	11. siRNA-IMPa2-25 PSF-A488 DAPI IMPa2-A546_ae_TileScan_001 (Stage 31 of 49)	00-EvsfXjz5hKQTgapG6b28NL
0.0959925		Cell	0.000	1.000	91	10	siRNA-IMPa2-25 PSF-A488 IMPa2-A546 DAPI 8C1-siRNA-IMP-a2-a4 V2.00	0	11. siRNA-IMPa2-25 PSF-A488 DAPI IMPa2-A546_ae_TileScan_001 (Stage 31 of 49)	00-EvsfXjz5hKQTgapG6b28NL
0.463299		Cell	0.000	1.000	92	11	siRNA-IMPa2-25 PSF-A488 IMPa2-A546 DAPI 8C1-siRNA-IMP-a2-a4 V2.00	0	11. siRNA-IMPa2-25 PSF-A488 DAPI IMPa2-A546_ae_TileScan_001 (Stage 31 of 49)	00-EvsfXjz5hKQTgapG6b28NL
0.642182		Cell	0.000	1.000	93	12	siRNA-IMPa2-25 PSF-A488 IMPa2-A546 DAPI 8C1-siRNA-IMP-a2-a4 V2.00	0	11. siRNA-IMPa2-25 PSF-A488 DAPI IMPa2-A546_ae_TileScan_001 (Stage 31 of 49)	00-EvsfXjz5hKQTgapG6b28NL
0.189871		Cell	0.000	1.000	94	0	siRNA-IMPa2-25 PSF-A488 IMPa2-A546 DAPI 8C1-siRNA-IMP-a2-a4 V2.00	0	11. siRNA-IMPa2-25 PSF-A488 DAPI IMPa2-A546_af_TileScan_001 (Stage 32 of 49)	00-McbrJ7VpjpqJZ8fE8YNhF
0.262032		Cell	0.000	1.000	95	1	siRNA-IMPa2-25 PSF-A488 IMPa2-A546 DAPI 8C1-siRNA-IMP-a2-a4 V2.00	0	11. siRNA-IMPa2-25 PSF-A488 DAPI IMPa2-A546_af_TileScan_001 (Stage 32 of 49)	00-McbrJ7VpjpqJZ8fE8YNhF
0.433794		Cell	0.000	1.000	96	2	siRNA-IMPa2-25 PSF-A488 IMPa2-A546 DAPI 8C1-siRNA-IMP-a2-a4 V2.00	0	11. siRNA-IMPa2-25 PSF-A488 DAPI IMPa2-A546_af_TileScan_001 (Stage 32 of 49)	00-McbrJ7VpjpqJZ8fE8YNhF
0.29203		Cell	0.000	1.000	97	3	siRNA-IMPa2-25 PSF-A488 IMPa2-A546 DAPI 8C1-siRNA-IMP-a2-a4 V2.00	0	11. siRNA-IMPa2-25 PSF-A488 DAPI IMPa2-A546_af_TileScan_001 (Stage 32 of 49)	00-McbrJ7VpjpqJZ8fE8YNhF
0.851006		Cell	0.000	1.000	98	4	siRNA-IMPa2-25 PSF-A488 IMPa2-A546 DAPI 8C1-siRNA-IMP-a2-a4 V2.00	0	11. siRNA-IMPa2-25 PSF-A488 DAPI IMPa2-A546_af_TileScan_001 (Stage 32 of 49)	00-McbrJ7VpjpqJZ8fE8YNhF
0.414589		Cell	0.000	1.000	99	5	siRNA-IMPa2-25 PSF-A488 IMPa2-A546 DAPI 8C1-siRNA-IMP-a2-a4 V2.00	0	11. siRNA-IMPa2-25 PSF-A488 DAPI IMPa2-A546_af_TileScan_001 (Stage 32 of 49)	00-McbrJ7VpjpqJZ8fE8YNhF
0.524745		Cell	0.000	1.000	100	6	siRNA-IMPa2-25 PSF-A488 IMPa2-A546 DAPI 8C1-siRNA-IMP-a2-a4 V2.00	0	11. siRNA-IMPa2-25 PSF-A488 DAPI IMPa2-A546_af_TileScan_001 (Stage 32 of 49)	00-McbrJ7VpjpqJZ8fE8YNhF
0.577353		Cell	0.000	1.000	101	7	siRNA-IMPa2-25 PSF-A488 IMPa2-A546 DAPI 8C1-siRNA-IMP-a2-a4 V2.00	0	11. siRNA-IMPa2-25 PSF-A488 DAPI IMPa2-A546_af_TileScan_001 (Stage 32 of 49)	00-McbrJ7VpjpqJZ8fE8YNhF
0.474918		Cell	0.000	1.000	102	8	siRNA-IMPa2-25 PSF-A488 IMPa2-A546 DAPI 8C1-siRNA-IMP-a2-a4 V2.00	0	11. siRNA-IMPa2-25 PSF-A488 DAPI IMPa2-A546_af_TileScan_001 (Stage 32 of 49)	00-McbrJ7VpjpqJZ8fE8YNhF
0.67008		Cell	0.000	1.000	103	9	siRNA-IMPa2-25 PSF-A488 IMPa2-A546 DAPI 8C1-siRNA-IMP-a2-a4 V2.00	0	11. siRNA-IMPa2-25 PSF-A488 DAPI IMPa2-A546_af_TileScan_001 (Stage 32 of 49)	00-McbrJ7VpjpqJZ8fE8YNhF
0.528618		Cell	0.000	1.000	104	10	siRNA-IMPa2-25 PSF-A488 IMPa2-A546 DAPI 8C1-siRNA-IMP-a2-a4 V2.00	0	11. siRNA-IMPa2-25 PSF-A488 DAPI IMPa2-A546_af_TileScan_001 (Stage 32 of 49)	00-McbrJ7VpjpqJZ8fE8YNhF
0.454732		Cell	0.000	1.000	105	11	siRNA-IMPa2-25 PSF-A488 IMPa2-A546 DAPI 8C1-siRNA-IMP-a2-a4 V2.00	0	11. siRNA-IMPa2-25 PSF-A488 DAPI IMPa2-A546_af_TileScan_001 (Stage 32 of 49)	00-McbrJ7VpjpqJZ8fE8YNhF
0.472691		Cell	0.000	1.000	106	12	siRNA-IMPa2-25 PSF-A488 IMPa2-A546 DAPI 8C1-siRNA-IMP-a2-a4 V2.00	0	11. siRNA-IMPa2-25 PSF-A488 DAPI IMPa2-A546_af_TileScan_001 (Stage 32 of 49)	00-McbrJ7VpjpqJZ8fE8YNhF
0.569283		Cell	0.000	1.000	107	13	siRNA-IMPa2-25 PSF-A488 IMPa2-A546 DAPI 8C1-siRNA-IMP-a2-a4 V2.00	0	11. siRNA-IMPa2-25 PSF-A488 DAPI IMPa2-A546_af_TileScan_001 (Stage 32 of 49)	00-McbrJ7VpjpqJZ8fE8YNhF
0.541581		Cell	0.000	1.000	108	14	siRNA-IMPa2-25 PSF-A488 IMPa2-A546 DAPI 8C1-siRNA-IMP-a2-a4 V2.00	0	11. siRNA-IMPa2-25 PSF-A488 DAPI IMPa2-A546_af_TileScan_001 (Stage 32 of 49)	00-McbrJ7VpjpqJZ8fE8YNhF
0.474804		Cell	0.000	1.000	109	15	siRNA-IMPa2-25 PSF-A488 IMPa2-A546 DAPI 8C1-siRNA-IMP-a2-a4 V2.00	0	11. siRNA-IMPa2-25 PSF-A488 DAPI IMPa2-A546_af_TileScan_001 (Stage 32 of 49)	00-McbrJ7VpjpqJZ8fE8YNhF
0.724231		Cell	0.000	1.000	110	16	siRNA-IMPa2-25 PSF-A488 IMPa2-A546 DAPI 8C1-siRNA-IMP-a2-a4 V2.00	0	11. siRNA-IMPa2-25 PSF-A488 DAPI IMPa2-A546_af_TileScan_001 (Stage 32 of 49)	00-McbrJ7VpjpqJZ8fE8YNhF
0.624603		Cell	0.000	1.000	111	17	siRNA-IMPa2-25 PSF-A488 IMPa2-A546 DAPI 8C1-siRNA-IMP-a2-a4 V2.00	0	11. siRNA-IMPa2-25 PSF-A488 DAPI IMPa2-A546_af_TileScan_001 (Stage 32 of 49)	00-McbrJ7VpjpqJZ8fE8YNhF
0.701776		Cell	0.000	1.000	112	18	siRNA-IMPa2-25 PSF-A488 IMPa2-A546 DAPI 8C1-siRNA-IMP-a2-a4 V2.00	0	11. siRNA-IMPa2-25 PSF-A488 DAPI IMPa2-A546_af_TileScan_001 (Stage 32 of 49)	00-McbrJ7VpjpqJZ8fE8YNhF
0.603186		Cell	0.000	1.000	113	19	siRNA-IMPa2-25 PSF-A488 IMPa2-A546 DAPI 8C1-siRNA-IMP-a2-a4 V2.00	0	11. siRNA-IMPa2-25 PSF-A488 DAPI IMPa2-A546_af_TileScan_001 (Stage 32 of 49)	00-McbrJ7VpjpqJZ8fE8YNhF
0.362355		Cell	0.000	1.000	114	20	siRNA-IMPa2-25 PSF-A488 IMPa2-A546 DAPI 8C1-siRNA-IMP-a2-a4 V2.00	0	11. siRNA-IMPa2-25 PSF-A488 DAPI IMPa2-A546_af_TileScan_001 (Stage 32 of 49)	00-McbrJ7VpjpqJZ8fE8YNhF
0.383325		Cell	0.000	1.000	115	0	siRNA-IMPa2-25 PSF-A488 IMPa2-A546 DAPI 8C1-siRNA-IMP-a2-a4 V2.00	0	11. siRNA-IMPa2-25 PSF-A488 DAPI IMPa2-A546_ag_TileScan_001 (Stage 33 of 49)	00-kToGWRNoSQ2iP6Q5irHJ79
0.315533		Cell	0.000	1.000	116	1	siRNA-IMPa2-25 PSF-A488 IMPa2-A546 DAPI 8C1-siRNA-IMP-a2-a4 V2.00	0	11. siRNA-IMPa2-25 PSF-A488 DAPI IMPa2-A546_ag_TileScan_001 (Stage 33 of 49)	00-kToGWRNoSQ2iP6Q5irHJ79
0.879357		Cell	0.000	1.000	117	2	siRNA-IMPa2-25 PSF-A488 IMPa2-A546 DAPI 8C1-siRNA-IMP-a2-a4 V2.00	0	11. siRNA-IMPa2-25 PSF-A488 DAPI IMPa2-A546_ag_TileScan_001 (Stage 33 of 49)	00-kToGWRNoSQ2iP6Q5irHJ79
0.381545		Cell	0.000	1.000	118	3	siRNA-IMPa2-25 PSF-A488 IMPa2-A546 DAPI 8C1-siRNA-IMP-a2-a4 V2.00	0	11. siRNA-IMPa2-25 PSF-A488 DAPI IMPa2-A546_ag_TileScan_001 (Stage 33 of 49)	00-kToGWRNoSQ2iP6Q5irHJ79
0.574097		Cell	0.000	1.000	119	4	siRNA-IMPa2-25 PSF-A488 IMPa2-A546 DAPI 8C1-siRNA-IMP-a2-a4 V2.00	0	11. siRNA-IMPa2-25 PSF-A488 DAPI IMPa2-A546_ag_TileScan_001 (Stage 33 of 49)	00-kToGWRNoSQ2iP6Q5irHJ79
0.349921		Cell	0.000	1.000	120	5	siRNA-IMPa2-25 PSF-A488 IMPa2-A546 DAPI 8C1-siRNA-IMP-a2-a4 V2.00	0	11. siRNA-IMPa2-25 PSF-A488 DAPI IMPa2-A546_ag_TileScan_001 (Stage 33 of 49)	00-kToGWRNoSQ2iP6Q5irHJ79
0.0925685		Cell	0.000	1.000	121	6	siRNA-IMPa2-25 PSF-A488 IMPa2-A546 DAPI 8C1-siRNA-IMP-a2-a4 V2.00	0	11. siRNA-IMPa2-25 PSF-A488 DAPI IMPa2-A546_ag_TileScan_001 (Stage 33 of 49)	00-kToGWRNoSQ2iP6Q5irHJ79
0.372589		Cell	0.000	1.000	122	7	siRNA-IMPa2-25 PSF-A488 IMPa2-A546 DAPI 8C1-siRNA-IMP-a2-a4 V2.00	0	11. siRNA-IMPa2-25 PSF-A488 DAPI IMPa2-A546_ag_TileScan_001 (Stage 33 of 49)	00-kToGWRNoSQ2iP6Q5irHJ79
0.838488		Cell	0.000	1.000	123	8	siRNA-IMPa2-25 PSF-A488 IMPa2-A546 DAPI 8C1-siRNA-IMP-a2-a4 V2.00	0	11. siRNA-IMPa2-25 PSF-A488 DAPI IMPa2-A546_ag_TileScan_001 (Stage 33 of 49)	00-kToGWRNoSQ2iP6Q5irHJ79
0.378784		Cell	0.000	1.000	124	9	siRNA-IMPa2-25 PSF-A488 IMPa2-A546 DAPI 8C1-siRNA-IMP-a2-a4 V2.00	0	11. siRNA-IMPa2-25 PSF-A488 DAPI IMPa2-A546_ag_TileScan_001 (Stage 33 of 49)	00-kToGWRNoSQ2iP6Q5irHJ79
0.149715		Cell	0.000	1.000	125	10	siRNA-IMPa2-25 PSF-A488 IMPa2-A546 DAPI 8C1-siRNA-IMP-a2-a4 V2.00	0	11. siRNA-IMPa2-25 PSF-A488 DAPI IMPa2-A546_ag_TileScan_001 (Stage 33 of 49)	00-kToGWRNoSQ2iP6Q5irHJ79
0.214208		Cell	0.000	1.000	126	11	siRNA-IMPa2-25 PSF-A488 IMPa2-A546 DAPI 8C1-siRNA-IMP-a2-a4 V2.00	0	11. siRNA-IMPa2-25 PSF-A488 DAPI IMPa2-A546_ag_TileScan_001 (Stage 33 of 49)	00-kToGWRNoSQ2iP6Q5irHJ79
0.27057		Cell	0.000	1.000	127	12	siRNA-IMPa2-25 PSF-A488 IMPa2-A546 DAPI 8C1-siRNA-IMP-a2-a4 V2.00	0	11. siRNA-IMPa2-25 PSF-A488 DAPI IMPa2-A546_ag_TileScan_001 (Stage 33 of 49)	00-kToGWRNoSQ2iP6Q5irHJ79
0.335927		Cell	0.000	1.000	128	13	siRNA-IMPa2-25 PSF-A488 IMPa2-A546 DAPI 8C1-siRNA-IMP-a2-a4 V2.00	0	11. siRNA-IMPa2-25 PSF-A488 DAPI IMPa2-A546_ag_TileScan_001 (Stage 33 of 49)	00-kToGWRNoSQ2iP6Q5irHJ79
0.278014		Cell	0.000	1.000	129	14	siRNA-IMPa2-25 PSF-A488 IMPa2-A546 DAPI 8C1-siRNA-IMP-a2-a4 V2.00	0	11. siRNA-IMPa2-25 PSF-A488 DAPI IMPa2-A546_ag_TileScan_001 (Stage 33 of 49)	00-kToGWRNoSQ2iP6Q5irHJ79
0.284673		Cell	0.000	1.000	130	15	siRNA-IMPa2-25 PSF-A488 IMPa2-A546 DAPI 8C1-siRNA-IMP-a2-a4 V2.00	0	11. siRNA-IMPa2-25 PSF-A488 DAPI IMPa2-A546_ag_TileScan_001 (Stage 33 of 49)	00-kToGWRNoSQ2iP6Q5irHJ79
0.0927818		Cell	0.000	1.000	131	16	siRNA-IMPa2-25 PSF-A488 IMPa2-A546 DAPI 8C1-siRNA-IMP-a2-a4 V2.00	0	11. siRNA-IMPa2-25 PSF-A488 DAPI IMPa2-A546_ag_TileScan_001 (Stage 33 of 49)	00-kToGWRNoSQ2iP6Q5irHJ79
0.416842		Cell	0.000	1.000	132	17	siRNA-IMPa2-25 PSF-A488 IMPa2-A546 DAPI 8C1-siRNA-IMP-a2-a4 V2.00	0	11. siRNA-IMPa2-25 PSF-A488 DAPI IMPa2-A546_ag_TileScan_001 (Stage 33 of 49)	00-kToGWRNoSQ2iP6Q5irHJ79
0.222862		Cell	0.000	1.000	133	18	siRNA-IMPa2-25 PSF-A488 IMPa2-A546 DAPI 8C1-siRNA-IMP-a2-a4 V2.00	0	11. siRNA-IMPa2-25 PSF-A488 DAPI IMPa2-A546_ag_TileScan_001 (Stage 33 of 49)	00-kToGWRNoSQ2iP6Q5irHJ79
0.16841		Cell	0.000	1.000	134	19	siRNA-IMPa2-25 PSF-A488 IMPa2-A546 DAPI 8C1-siRNA-IMP-a2-a4 V2.00	0	11. siRNA-IMPa2-25 PSF-A488 DAPI IMPa2-A546_ag_TileScan_001 (Stage 33 of 49)	00-kToGWRNoSQ2iP6Q5irHJ79
0.0690689		Cell	0.000	1.000	135	20	siRNA-IMPa2-25 PSF-A488 IMPa2-A546 DAPI 8C1-siRNA-IMP-a2-a4 V2.00	0	11. siRNA-IMPa2-25 PSF-A488 DAPI IMPa2-A546_ag_TileScan_001 (Stage 33 of 49)	00-kToGWRNoSQ2iP6Q5irHJ79
0.250395		Cell	0.000	1.000	136	0	siRNA-IMPa2-25 PSF-A488 IMPa2-A546 DAPI 8C1-siRNA-IMP-a2-a4 V2.00	0	11. siRNA-IMPa2-25 PSF-A488 DAPI IMPa2-A546_ah_TileScan_001 (Stage 34 of 49)	00-Gj66oqxTmBWAGuBaMMjKzc
0.659978		Cell	0.000	1.000	137	1	siRNA-IMPa2-25 PSF-A488 IMPa2-A546 DAPI 8C1-siRNA-IMP-a2-a4 V2.00	0	11. siRNA-IMPa2-25 PSF-A488 DAPI IMPa2-A546_ah_TileScan_001 (Stage 34 of 49)	00-Gj66oqxTmBWAGuBaMMjKzc
0.196719		Cell	0.000	1.000	138	2	siRNA-IMPa2-25 PSF-A488 IMPa2-A546 DAPI 8C1-siRNA-IMP-a2-a4 V2.00	0	11. siRNA-IMPa2-25 PSF-A488 DAPI IMPa2-A546_ah_TileScan_001 (Stage 34 of 49)	00-Gj66oqxTmBWAGuBaMMjKzc
0.188041		Cell	0.000	1.000	139	3	siRNA-IMPa2-25 PSF-A488 IMPa2-A546 DAPI 8C1-siRNA-IMP-a2-a4 V2.00	0	11. siRNA-IMPa2-25 PSF-A488 DAPI IMPa2-A546_ah_TileScan_001 (Stage 34 of 49)	00-Gj66oqxTmBWAGuBaMMjKzc
0.155031		Cell	0.000	1.000	140	4	siRNA-IMPa2-25 PSF-A488 IMPa2-A546 DAPI 8C1-siRNA-IMP-a2-a4 V2.00	0	11. siRNA-IMPa2-25 PSF-A488 DAPI IMPa2-A546_ah_TileScan_001 (Stage 34 of 49)	00-Gj66oqxTmBWAGuBaMMjKzc
0.35875		Cell	0.000	1.000	141	5	siRNA-IMPa2-25 PSF-A488 IMPa2-A546 DAPI 8C1-siRNA-IMP-a2-a4 V2.00	0	11. siRNA-IMPa2-25 PSF-A488 DAPI IMPa2-A546_ah_TileScan_001 (Stage 34 of 49)	00-Gj66oqxTmBWAGuBaMMjKzc
0.541742		Cell	0.000	1.000	142	6	siRNA-IMPa2-25 PSF-A488 IMPa2-A546 DAPI 8C1-siRNA-IMP-a2-a4 V2.00	0	11. siRNA-IMPa2-25 PSF-A488 DAPI IMPa2-A546_ah_TileScan_001 (Stage 34 of 49)	00-Gj66oqxTmBWAGuBaMMjKzc
0.801742		Cell	0.000	1.000	143	7	siRNA-IMPa2-25 PSF-A488 IMPa2-A546 DAPI 8C1-siRNA-IMP-a2-a4 V2.00	0	11. siRNA-IMPa2-25 PSF-A488 DAPI IMPa2-A546_ah_TileScan_001 (Stage 34 of 49)	00-Gj66oqxTmBWAGuBaMMjKzc
0.538215		Cell	0.000	1.000	144	8	siRNA-IMPa2-25 PSF-A488 IMPa2-A546 DAPI 8C1-siRNA-IMP-a2-a4 V2.00	0	11. siRNA-IMPa2-25 PSF-A488 DAPI IMPa2-A546_ah_TileScan_001 (Stage 34 of 49)	00-Gj66oqxTmBWAGuBaMMjKzc
0.457064		Cell	0.000	1.000	145	9	siRNA-IMPa2-25 PSF-A488 IMPa2-A546 DAPI 8C1-siRNA-IMP-a2-a4 V2.00	0	11. siRNA-IMPa2-25 PSF-A488 DAPI IMPa2-A546_ah_TileScan_001 (Stage 34 of 49)	00-Gj66oqxTmBWAGuBaMMjKzc
0.287651		Cell	0.000	1.000	146	10	siRNA-IMPa2-25 PSF-A488 IMPa2-A546 DAPI 8C1-siRNA-IMP-a2-a4 V2.00	0	11. siRNA-IMPa2-25 PSF-A488 DAPI IMPa2-A546_ah_TileScan_001 (Stage 34 of 49)	00-Gj66oqxTmBWAGuBaMMjKzc
0.217213		Cell	0.000	1.000	147	11	siRNA-IMPa2-25 PSF-A488 IMPa2-A546 DAPI 8C1-siRNA-IMP-a2-a4 V2.00	0	11. siRNA-IMPa2-25 PSF-A488 DAPI IMPa2-A546_ah_TileScan_001 (Stage 34 of 49)	00-Gj66oqxTmBWAGuBaMMjKzc
0.383813		Cell	0.000	1.000	148	12	siRNA-IMPa2-25 PSF-A488 IMPa2-A546 DAPI 8C1-siRNA-IMP-a2-a4 V2.00	0	11. siRNA-IMPa2-25 PSF-A488 DAPI IMPa2-A546_ah_TileScan_001 (Stage 34 of 49)	00-Gj66oqxTmBWAGuBaMMjKzc
0.180898		Cell	0.000	1.000	149	13	siRNA-IMPa2-25 PSF-A488 IMPa2-A546 DAPI 8C1-siRNA-IMP-a2-a4 V2.00	0	11. siRNA-IMPa2-25 PSF-A488 DAPI IMPa2-A546_ah_TileScan_001 (Stage 34 of 49)	00-Gj66oqxTmBWAGuBaMMjKzc
0.175438		Cell	0.000	1.000	150	14	siRNA-IMPa2-25 PSF-A488 IMPa2-A546 DAPI 8C1-siRNA-IMP-a2-a4 V2.00	0	11. siRNA-IMPa2-25 PSF-A488 DAPI IMPa2-A546_ah_TileScan_001 (Stage 34 of 49)	00-Gj66oqxTmBWAGuBaMMjKzc
0.2111		Cell	0.000	1.000	151	15	siRNA-IMPa2-25 PSF-A488 IMPa2-A546 DAPI 8C1-siRNA-IMP-a2-a4 V2.00	0	11. siRNA-IMPa2-25 PSF-A488 DAPI IMPa2-A546_ah_TileScan_001 (Stage 34 of 49)	00-Gj66oqxTmBWAGuBaMMjKzc
0.129221		Cell	0.000	1.000	152	16	siRNA-IMPa2-25 PSF-A488 IMPa2-A546 DAPI 8C1-siRNA-IMP-a2-a4 V2.00	0	11. siRNA-IMPa2-25 PSF-A488 DAPI IMPa2-A546_ah_TileScan_001 (Stage 34 of 49)	00-Gj66oqxTmBWAGuBaMMjKzc
0.287749		Cell	0.000	1.000	153	17	siRNA-IMPa2-25 PSF-A488 IMPa2-A546 DAPI 8C1-siRNA-IMP-a2-a4 V2.00	0	11. siRNA-IMPa2-25 PSF-A488 DAPI IMPa2-A546_ah_TileScan_001 (Stage 34 of 49)	00-Gj66oqxTmBWAGuBaMMjKzc
0.26743		Cell	0.000	1.000	154	18	siRNA-IMPa2-25 PSF-A488 IMPa2-A546 DAPI 8C1-siRNA-IMP-a2-a4 V2.00	0	11. siRNA-IMPa2-25 PSF-A488 DAPI IMPa2-A546_ah_TileScan_001 (Stage 34 of 49)	00-Gj66oqxTmBWAGuBaMMjKzc
0.398264		Cell	0.000	1.000	155	19	siRNA-IMPa2-25 PSF-A488 IMPa2-A546 DAPI 8C1-siRNA-IMP-a2-a4 V2.00	0	11. siRNA-IMPa2-25 PSF-A488 DAPI IMPa2-A546_ah_TileScan_001 (Stage 34 of 49)	00-Gj66oqxTmBWAGuBaMMjKzc
0.736871		Cell	0.000	1.000	156	20	siRNA-IMPa2-25 PSF-A488 IMPa2-A546 DAPI 8C1-siRNA-IMP-a2-a4 V2.00	0	11. siRNA-IMPa2-25 PSF-A488 DAPI IMPa2-A546_ah_TileScan_001 (Stage 34 of 49)	00-Gj66oqxTmBWAGuBaMMjKzc
0.331179		Cell	0.000	1.000	157	21	siRNA-IMPa2-25 PSF-A488 IMPa2-A546 DAPI 8C1-siRNA-IMP-a2-a4 V2.00	0	11. siRNA-IMPa2-25 PSF-A488 DAPI IMPa2-A546_ah_TileScan_001 (Stage 34 of 49)	00-Gj66oqxTmBWAGuBaMMjKzc
0.522837		Cell	0.000	1.000	158	22	siRNA-IMPa2-25 PSF-A488 IMPa2-A546 DAPI 8C1-siRNA-IMP-a2-a4 V2.00	0	11. siRNA-IMPa2-25 PSF-A488 DAPI IMPa2-A546_ah_TileScan_001 (Stage 34 of 49)	00-Gj66oqxTmBWAGuBaMMjKzc
0.444459		Cell	0.000	1.000	159	23	siRNA-IMPa2-25 PSF-A488 IMPa2-A546 DAPI 8C1-siRNA-IMP-a2-a4 V2.00	0	11. siRNA-IMPa2-25 PSF-A488 DAPI IMPa2-A546_ah_TileScan_001 (Stage 34 of 49)	00-Gj66oqxTmBWAGuBaMMjKzc
0.422359		Cell	0.000	1.000	160	24	siRNA-IMPa2-25 PSF-A488 IMPa2-A546 DAPI 8C1-siRNA-IMP-a2-a4 V2.00	0	11. siRNA-IMPa2-25 PSF-A488 DAPI IMPa2-A546_ah_TileScan_001 (Stage 34 of 49)	00-Gj66oqxTmBWAGuBaMMjKzc
0.21493		Cell	0.000	1.000	161	0	siRNA-IMPa2-25 PSF-A488 IMPa2-A546 DAPI 8C1-siRNA-IMP-a2-a4 V2.00	0	11. siRNA-IMPa2-25 PSF-A488 DAPI IMPa2-A546_ai_TileScan_001 (Stage 35 of 49)	00-xw5TwUfRwyAycuzXDCqa5e
0.525776		Cell	0.000	1.000	162	1	siRNA-IMPa2-25 PSF-A488 IMPa2-A546 DAPI 8C1-siRNA-IMP-a2-a4 V2.00	0	11. siRNA-IMPa2-25 PSF-A488 DAPI IMPa2-A546_ai_TileScan_001 (Stage 35 of 49)	00-xw5TwUfRwyAycuzXDCqa5e
0.123159		Cell	0.000	1.000	163	2	siRNA-IMPa2-25 PSF-A488 IMPa2-A546 DAPI 8C1-siRNA-IMP-a2-a4 V2.00	0	11. siRNA-IMPa2-25 PSF-A488 DAPI IMPa2-A546_ai_TileScan_001 (Stage 35 of 49)	00-xw5TwUfRwyAycuzXDCqa5e
0.0451899		Cell	0.000	1.000	164	3	siRNA-IMPa2-25 PSF-A488 IMPa2-A546 DAPI 8C1-siRNA-IMP-a2-a4 V2.00	0	11. siRNA-IMPa2-25 PSF-A488 DAPI IMPa2-A546_ai_TileScan_001 (Stage 35 of 49)	00-xw5TwUfRwyAycuzXDCqa5e
0.0618342		Cell	0.000	1.000	165	4	siRNA-IMPa2-25 PSF-A488 IMPa2-A546 DAPI 8C1-siRNA-IMP-a2-a4 V2.00	0	11. siRNA-IMPa2-25 PSF-A488 DAPI IMPa2-A546_ai_TileScan_001 (Stage 35 of 49)	00-xw5TwUfRwyAycuzXDCqa5e
0.367761		Cell	0.000	1.000	166	5	siRNA-IMPa2-25 PSF-A488 IMPa2-A546 DAPI 8C1-siRNA-IMP-a2-a4 V2.00	0	11. siRNA-IMPa2-25 PSF-A488 DAPI IMPa2-A546_ai_TileScan_001 (Stage 35 of 49)	00-xw5TwUfRwyAycuzXDCqa5e
0.64061		Cell	0.000	1.000	167	6	siRNA-IMPa2-25 PSF-A488 IMPa2-A546 DAPI 8C1-siRNA-IMP-a2-a4 V2.00	0	11. siRNA-IMPa2-25 PSF-A488 DAPI IMPa2-A546_ai_TileScan_001 (Stage 35 of 49)	00-xw5TwUfRwyAycuzXDCqa5e
0.350602		Cell	0.000	1.000	168	7	siRNA-IMPa2-25 PSF-A488 IMPa2-A546 DAPI 8C1-siRNA-IMP-a2-a4 V2.00	0	11. siRNA-IMPa2-25 PSF-A488 DAPI IMPa2-A546_ai_TileScan_001 (Stage 35 of 49)	00-xw5TwUfRwyAycuzXDCqa5e
0.27159		Cell	0.000	1.000	169	8	siRNA-IMPa2-25 PSF-A488 IMPa2-A546 DAPI 8C1-siRNA-IMP-a2-a4 V2.00	0	11. siRNA-IMPa2-25 PSF-A488 DAPI IMPa2-A546_ai_TileScan_001 (Stage 35 of 49)	00-xw5TwUfRwyAycuzXDCqa5e
0.479077		Cell	0.000	1.000	170	9	siRNA-IMPa2-25 PSF-A488 IMPa2-A546 DAPI 8C1-siRNA-IMP-a2-a4 V2.00	0	11. siRNA-IMPa2-25 PSF-A488 DAPI IMPa2-A546_ai_TileScan_001 (Stage 35 of 49)	00-xw5TwUfRwyAycuzXDCqa5e
0.492902		Cell	0.000	1.000	171	10	siRNA-IMPa2-25 PSF-A488 IMPa2-A546 DAPI 8C1-siRNA-IMP-a2-a4 V2.00	0	11. siRNA-IMPa2-25 PSF-A488 DAPI IMPa2-A546_ai_TileScan_001 (Stage 35 of 49)	00-xw5TwUfRwyAycuzXDCqa5e
0.128626		Cell	0.000	1.000	172	11	siRNA-IMPa2-25 PSF-A488 IMPa2-A546 DAPI 8C1-siRNA-IMP-a2-a4 V2.00	0	11. siRNA-IMPa2-25 PSF-A488 DAPI IMPa2-A546_ai_TileScan_001 (Stage 35 of 49)	00-xw5TwUfRwyAycuzXDCqa5e
0.291063		Cell	0.000	1.000	173	12	siRNA-IMPa2-25 PSF-A488 IMPa2-A546 DAPI 8C1-siRNA-IMP-a2-a4 V2.00	0	11. siRNA-IMPa2-25 PSF-A488 DAPI IMPa2-A546_ai_TileScan_001 (Stage 35 of 49)	00-xw5TwUfRwyAycuzXDCqa5e
0.832551		Cell	0.000	1.000	174	13	siRNA-IMPa2-25 PSF-A488 IMPa2-A546 DAPI 8C1-siRNA-IMP-a2-a4 V2.00	0	11. siRNA-IMPa2-25 PSF-A488 DAPI IMPa2-A546_ai_TileScan_001 (Stage 35 of 49)	00-xw5TwUfRwyAycuzXDCqa5e
0.0205234		Cell	0.000	1.000	175	14	siRNA-IMPa2-25 PSF-A488 IMPa2-A546 DAPI 8C1-siRNA-IMP-a2-a4 V2.00	0	11. siRNA-IMPa2-25 PSF-A488 DAPI IMPa2-A546_ai_TileScan_001 (Stage 35 of 49)	00-xw5TwUfRwyAycuzXDCqa5e
0.484858		Cell	0.000	1.000	176	15	siRNA-IMPa2-25 PSF-A488 IMPa2-A546 DAPI 8C1-siRNA-IMP-a2-a4 V2.00	0	11. siRNA-IMPa2-25 PSF-A488 DAPI IMPa2-A546_ai_TileScan_001 (Stage 35 of 49)	00-xw5TwUfRwyAycuzXDCqa5e
0.316488		Cell	0.000	1.000	177	16	siRNA-IMPa2-25 PSF-A488 IMPa2-A546 DAPI 8C1-siRNA-IMP-a2-a4 V2.00	0	11. siRNA-IMPa2-25 PSF-A488 DAPI IMPa2-A546_ai_TileScan_001 (Stage 35 of 49)	00-xw5TwUfRwyAycuzXDCqa5e
0.200053		Cell	0.000	1.000	178	17	siRNA-IMPa2-25 PSF-A488 IMPa2-A546 DAPI 8C1-siRNA-IMP-a2-a4 V2.00	0	11. siRNA-IMPa2-25 PSF-A488 DAPI IMPa2-A546_ai_TileScan_001 (Stage 35 of 49)	00-xw5TwUfRwyAycuzXDCqa5e
0.501056		Cell	0.000	1.000	179	18	siRNA-IMPa2-25 PSF-A488 IMPa2-A546 DAPI 8C1-siRNA-IMP-a2-a4 V2.00	0	11. siRNA-IMPa2-25 PSF-A488 DAPI IMPa2-A546_ai_TileScan_001 (Stage 35 of 49)	00-xw5TwUfRwyAycuzXDCqa5e
0.596271		Cell	0.000	1.000	180	19	siRNA-IMPa2-25 PSF-A488 IMPa2-A546 DAPI 8C1-siRNA-IMP-a2-a4 V2.00	0	11. siRNA-IMPa2-25 PSF-A488 DAPI IMPa2-A546_ai_TileScan_001 (Stage 35 of 49)	00-xw5TwUfRwyAycuzXDCqa5e
0.36205		Cell	0.000	1.000	181	20	siRNA-IMPa2-25 PSF-A488 IMPa2-A546 DAPI 8C1-siRNA-IMP-a2-a4 V2.00	0	11. siRNA-IMPa2-25 PSF-A488 DAPI IMPa2-A546_ai_TileScan_001 (Stage 35 of 49)	00-xw5TwUfRwyAycuzXDCqa5e
0.562589		Cell	0.000	1.000	182	21	siRNA-IMPa2-25 PSF-A488 IMPa2-A546 DAPI 8C1-siRNA-IMP-a2-a4 V2.00	0	11. siRNA-IMPa2-25 PSF-A488 DAPI IMPa2-A546_ai_TileScan_001 (Stage 35 of 49)	00-xw5TwUfRwyAycuzXDCqa5e
0.65838		Cell	0.000	1.000	183	0	siRNA-IMPa2-25 PSF-A488 IMPa2-A546 DAPI 8C1-siRNA-IMP-a2-a4 V2.00	0	11. siRNA-IMPa2-25 PSF-A488 DAPI IMPa2-A546_aj_TileScan_001 (Stage 36 of 49)	00-Y3ZNadanUh6Hy3Dd2WkXCZ
0.633818		Cell	0.000	1.000	184	1	siRNA-IMPa2-25 PSF-A488 IMPa2-A546 DAPI 8C1-siRNA-IMP-a2-a4 V2.00	0	11. siRNA-IMPa2-25 PSF-A488 DAPI IMPa2-A546_aj_TileScan_001 (Stage 36 of 49)	00-Y3ZNadanUh6Hy3Dd2WkXCZ
0.294943		Cell	0.000	1.000	185	2	siRNA-IMPa2-25 PSF-A488 IMPa2-A546 DAPI 8C1-siRNA-IMP-a2-a4 V2.00	0	11. siRNA-IMPa2-25 PSF-A488 DAPI IMPa2-A546_aj_TileScan_001 (Stage 36 of 49)	00-Y3ZNadanUh6Hy3Dd2WkXCZ
0.231628		Cell	0.000	1.000	186	3	siRNA-IMPa2-25 PSF-A488 IMPa2-A546 DAPI 8C1-siRNA-IMP-a2-a4 V2.00	0	11. siRNA-IMPa2-25 PSF-A488 DAPI IMPa2-A546_aj_TileScan_001 (Stage 36 of 49)	00-Y3ZNadanUh6Hy3Dd2WkXCZ
0.56114		Cell	0.000	1.000	187	4	siRNA-IMPa2-25 PSF-A488 IMPa2-A546 DAPI 8C1-siRNA-IMP-a2-a4 V2.00	0	11. siRNA-IMPa2-25 PSF-A488 DAPI IMPa2-A546_aj_TileScan_001 (Stage 36 of 49)	00-Y3ZNadanUh6Hy3Dd2WkXCZ
0.519865		Cell	0.000	1.000	188	5	siRNA-IMPa2-25 PSF-A488 IMPa2-A546 DAPI 8C1-siRNA-IMP-a2-a4 V2.00	0	11. siRNA-IMPa2-25 PSF-A488 DAPI IMPa2-A546_aj_TileScan_001 (Stage 36 of 49)	00-Y3ZNadanUh6Hy3Dd2WkXCZ
0.285603		Cell	0.000	1.000	189	6	siRNA-IMPa2-25 PSF-A488 IMPa2-A546 DAPI 8C1-siRNA-IMP-a2-a4 V2.00	0	11. siRNA-IMPa2-25 PSF-A488 DAPI IMPa2-A546_aj_TileScan_001 (Stage 36 of 49)	00-Y3ZNadanUh6Hy3Dd2WkXCZ
0.43281		Cell	0.000	1.000	190	7	siRNA-IMPa2-25 PSF-A488 IMPa2-A546 DAPI 8C1-siRNA-IMP-a2-a4 V2.00	0	11. siRNA-IMPa2-25 PSF-A488 DAPI IMPa2-A546_aj_TileScan_001 (Stage 36 of 49)	00-Y3ZNadanUh6Hy3Dd2WkXCZ
0.57884		Cell	0.000	1.000	191	8	siRNA-IMPa2-25 PSF-A488 IMPa2-A546 DAPI 8C1-siRNA-IMP-a2-a4 V2.00	0	11. siRNA-IMPa2-25 PSF-A488 DAPI IMPa2-A546_aj_TileScan_001 (Stage 36 of 49)	00-Y3ZNadanUh6Hy3Dd2WkXCZ
0.616517		Cell	0.000	1.000	192	9	siRNA-IMPa2-25 PSF-A488 IMPa2-A546 DAPI 8C1-siRNA-IMP-a2-a4 V2.00	0	11. siRNA-IMPa2-25 PSF-A488 DAPI IMPa2-A546_aj_TileScan_001 (Stage 36 of 49)	00-Y3ZNadanUh6Hy3Dd2WkXCZ
0.685601		Cell	0.000	1.000	193	10	siRNA-IMPa2-25 PSF-A488 IMPa2-A546 DAPI 8C1-siRNA-IMP-a2-a4 V2.00	0	11. siRNA-IMPa2-25 PSF-A488 DAPI IMPa2-A546_aj_TileScan_001 (Stage 36 of 49)	00-Y3ZNadanUh6Hy3Dd2WkXCZ
0.458788		Cell	0.000	1.000	194	11	siRNA-IMPa2-25 PSF-A488 IMPa2-A546 DAPI 8C1-siRNA-IMP-a2-a4 V2.00	0	11. siRNA-IMPa2-25 PSF-A488 DAPI IMPa2-A546_aj_TileScan_001 (Stage 36 of 49)	00-Y3ZNadanUh6Hy3Dd2WkXCZ
0.307859		Cell	0.000	1.000	195	12	siRNA-IMPa2-25 PSF-A488 IMPa2-A546 DAPI 8C1-siRNA-IMP-a2-a4 V2.00	0	11. siRNA-IMPa2-25 PSF-A488 DAPI IMPa2-A546_aj_TileScan_001 (Stage 36 of 49)	00-Y3ZNadanUh6Hy3Dd2WkXCZ
0.519692		Cell	0.000	1.000	196	0	siRNA-IMPa2-25 PSF-A488 IMPa2-A546 DAPI 8C1-siRNA-IMP-a2-a4 V2.00	0	11. siRNA-IMPa2-25 PSF-A488 DAPI IMPa2-A546_ak_TileScan_001 (Stage 37 of 49)	00-MDyVGNmadoq8qMuvAYpvU3
0.194323		Cell	0.000	1.000	197	1	siRNA-IMPa2-25 PSF-A488 IMPa2-A546 DAPI 8C1-siRNA-IMP-a2-a4 V2.00	0	11. siRNA-IMPa2-25 PSF-A488 DAPI IMPa2-A546_ak_TileScan_001 (Stage 37 of 49)	00-MDyVGNmadoq8qMuvAYpvU3
0.336134		Cell	0.000	1.000	198	2	siRNA-IMPa2-25 PSF-A488 IMPa2-A546 DAPI 8C1-siRNA-IMP-a2-a4 V2.00	0	11. siRNA-IMPa2-25 PSF-A488 DAPI IMPa2-A546_ak_TileScan_001 (Stage 37 of 49)	00-MDyVGNmadoq8qMuvAYpvU3
0.40441		Cell	0.000	1.000	199	0	siRNA-IMPa2-25 PSF-A488 IMPa2-A546 DAPI 8C1-siRNA-IMP-a2-a4 V2.00	0	11. siRNA-IMPa2-25 PSF-A488 DAPI IMPa2-A546_al_TileScan_001 (Stage 38 of 49)	00-6Ao7kwXuqDR4Av2KJr7xma
0.404932		Cell	0.000	1.000	200	1	siRNA-IMPa2-25 PSF-A488 IMPa2-A546 DAPI 8C1-siRNA-IMP-a2-a4 V2.00	0	11. siRNA-IMPa2-25 PSF-A488 DAPI IMPa2-A546_al_TileScan_001 (Stage 38 of 49)	00-6Ao7kwXuqDR4Av2KJr7xma
0.563634		Cell	0.000	1.000	201	2	siRNA-IMPa2-25 PSF-A488 IMPa2-A546 DAPI 8C1-siRNA-IMP-a2-a4 V2.00	0	11. siRNA-IMPa2-25 PSF-A488 DAPI IMPa2-A546_al_TileScan_001 (Stage 38 of 49)	00-6Ao7kwXuqDR4Av2KJr7xma
0.348862		Cell	0.000	1.000	202	3	siRNA-IMPa2-25 PSF-A488 IMPa2-A546 DAPI 8C1-siRNA-IMP-a2-a4 V2.00	0	11. siRNA-IMPa2-25 PSF-A488 DAPI IMPa2-A546_al_TileScan_001 (Stage 38 of 49)	00-6Ao7kwXuqDR4Av2KJr7xma
0.461628		Cell	0.000	1.000	203	4	siRNA-IMPa2-25 PSF-A488 IMPa2-A546 DAPI 8C1-siRNA-IMP-a2-a4 V2.00	0	11. siRNA-IMPa2-25 PSF-A488 DAPI IMPa2-A546_al_TileScan_001 (Stage 38 of 49)	00-6Ao7kwXuqDR4Av2KJr7xma
0.0667007		Cell	0.000	1.000	204	5	siRNA-IMPa2-25 PSF-A488 IMPa2-A546 DAPI 8C1-siRNA-IMP-a2-a4 V2.00	0	11. siRNA-IMPa2-25 PSF-A488 DAPI IMPa2-A546_al_TileScan_001 (Stage 38 of 49)	00-6Ao7kwXuqDR4Av2KJr7xma
0.411779		Cell	0.000	1.000	205	0	siRNA-IMPa2-25 PSF-A488 IMPa2-A546 DAPI 8C1-siRNA-IMP-a2-a4 V2.00	0	11. siRNA-IMPa2-25 PSF-A488 DAPI IMPa2-A546_am_TileScan_001 (Stage 39 of 49)	00-Mihf4ub79jvG2sjrKBMnci
0.184977		Cell	0.000	1.000	206	1	siRNA-IMPa2-25 PSF-A488 IMPa2-A546 DAPI 8C1-siRNA-IMP-a2-a4 V2.00	0	11. siRNA-IMPa2-25 PSF-A488 DAPI IMPa2-A546_am_TileScan_001 (Stage 39 of 49)	00-Mihf4ub79jvG2sjrKBMnci
0.397851		Cell	0.000	1.000	207	2	siRNA-IMPa2-25 PSF-A488 IMPa2-A546 DAPI 8C1-siRNA-IMP-a2-a4 V2.00	0	11. siRNA-IMPa2-25 PSF-A488 DAPI IMPa2-A546_am_TileScan_001 (Stage 39 of 49)	00-Mihf4ub79jvG2sjrKBMnci
0.153161		Cell	0.000	1.000	208	3	siRNA-IMPa2-25 PSF-A488 IMPa2-A546 DAPI 8C1-siRNA-IMP-a2-a4 V2.00	0	11. siRNA-IMPa2-25 PSF-A488 DAPI IMPa2-A546_am_TileScan_001 (Stage 39 of 49)	00-Mihf4ub79jvG2sjrKBMnci
0.0562339		Cell	0.000	1.000	209	4	siRNA-IMPa2-25 PSF-A488 IMPa2-A546 DAPI 8C1-siRNA-IMP-a2-a4 V2.00	0	11. siRNA-IMPa2-25 PSF-A488 DAPI IMPa2-A546_am_TileScan_001 (Stage 39 of 49)	00-Mihf4ub79jvG2sjrKBMnci
0.114273		Cell	0.000	1.000	210	5	siRNA-IMPa2-25 PSF-A488 IMPa2-A546 DAPI 8C1-siRNA-IMP-a2-a4 V2.00	0	11. siRNA-IMPa2-25 PSF-A488 DAPI IMPa2-A546_am_TileScan_001 (Stage 39 of 49)	00-Mihf4ub79jvG2sjrKBMnci
0.11517		Cell	0.000	1.000	211	6	siRNA-IMPa2-25 PSF-A488 IMPa2-A546 DAPI 8C1-siRNA-IMP-a2-a4 V2.00	0	11. siRNA-IMPa2-25 PSF-A488 DAPI IMPa2-A546_am_TileScan_001 (Stage 39 of 49)	00-Mihf4ub79jvG2sjrKBMnci
0.461448		Cell	0.000	1.000	212	7	siRNA-IMPa2-25 PSF-A488 IMPa2-A546 DAPI 8C1-siRNA-IMP-a2-a4 V2.00	0	11. siRNA-IMPa2-25 PSF-A488 DAPI IMPa2-A546_am_TileScan_001 (Stage 39 of 49)	00-Mihf4ub79jvG2sjrKBMnci
0.311356		Cell	0.000	1.000	213	8	siRNA-IMPa2-25 PSF-A488 IMPa2-A546 DAPI 8C1-siRNA-IMP-a2-a4 V2.00	0	11. siRNA-IMPa2-25 PSF-A488 DAPI IMPa2-A546_am_TileScan_001 (Stage 39 of 49)	00-Mihf4ub79jvG2sjrKBMnci
0.434007		Cell	0.000	1.000	214	9	siRNA-IMPa2-25 PSF-A488 IMPa2-A546 DAPI 8C1-siRNA-IMP-a2-a4 V2.00	0	11. siRNA-IMPa2-25 PSF-A488 DAPI IMPa2-A546_am_TileScan_001 (Stage 39 of 49)	00-Mihf4ub79jvG2sjrKBMnci
0.394889		Cell	0.000	1.000	215	10	siRNA-IMPa2-25 PSF-A488 IMPa2-A546 DAPI 8C1-siRNA-IMP-a2-a4 V2.00	0	11. siRNA-IMPa2-25 PSF-A488 DAPI IMPa2-A546_am_TileScan_001 (Stage 39 of 49)	00-Mihf4ub79jvG2sjrKBMnci
0.824935		Cell	0.000	1.000	216	11	siRNA-IMPa2-25 PSF-A488 IMPa2-A546 DAPI 8C1-siRNA-IMP-a2-a4 V2.00	0	11. siRNA-IMPa2-25 PSF-A488 DAPI IMPa2-A546_am_TileScan_001 (Stage 39 of 49)	00-Mihf4ub79jvG2sjrKBMnci
0.0466758		Cell	0.000	1.000	217	12	siRNA-IMPa2-25 PSF-A488 IMPa2-A546 DAPI 8C1-siRNA-IMP-a2-a4 V2.00	0	11. siRNA-IMPa2-25 PSF-A488 DAPI IMPa2-A546_am_TileScan_001 (Stage 39 of 49)	00-Mihf4ub79jvG2sjrKBMnci
0.0729752		Cell	0.000	1.000	218	13	siRNA-IMPa2-25 PSF-A488 IMPa2-A546 DAPI 8C1-siRNA-IMP-a2-a4 V2.00	0	11. siRNA-IMPa2-25 PSF-A488 DAPI IMPa2-A546_am_TileScan_001 (Stage 39 of 49)	00-Mihf4ub79jvG2sjrKBMnci
0.100691		Cell	0.000	1.000	219	0	siRNA-IMPa2-25 PSF-A488 IMPa2-A546 DAPI 8C1-siRNA-IMP-a2-a4 V2.00	0	11. siRNA-IMPa2-25 PSF-A488 DAPI IMPa2-A546_an_TileScan_001 (Stage 40 of 49)	00-6TjMwGFekE22txcYD4zzYA
0.239042		Cell	0.000	1.000	220	1	siRNA-IMPa2-25 PSF-A488 IMPa2-A546 DAPI 8C1-siRNA-IMP-a2-a4 V2.00	0	11. siRNA-IMPa2-25 PSF-A488 DAPI IMPa2-A546_an_TileScan_001 (Stage 40 of 49)	00-6TjMwGFekE22txcYD4zzYA
0.32656		Cell	0.000	1.000	221	2	siRNA-IMPa2-25 PSF-A488 IMPa2-A546 DAPI 8C1-siRNA-IMP-a2-a4 V2.00	0	11. siRNA-IMPa2-25 PSF-A488 DAPI IMPa2-A546_an_TileScan_001 (Stage 40 of 49)	00-6TjMwGFekE22txcYD4zzYA
0.196837		Cell	0.000	1.000	222	3	siRNA-IMPa2-25 PSF-A488 IMPa2-A546 DAPI 8C1-siRNA-IMP-a2-a4 V2.00	0	11. siRNA-IMPa2-25 PSF-A488 DAPI IMPa2-A546_an_TileScan_001 (Stage 40 of 49)	00-6TjMwGFekE22txcYD4zzYA
0.107104		Cell	0.000	1.000	223	4	siRNA-IMPa2-25 PSF-A488 IMPa2-A546 DAPI 8C1-siRNA-IMP-a2-a4 V2.00	0	11. siRNA-IMPa2-25 PSF-A488 DAPI IMPa2-A546_an_TileScan_001 (Stage 40 of 49)	00-6TjMwGFekE22txcYD4zzYA
0.216939		Cell	0.000	1.000	224	5	siRNA-IMPa2-25 PSF-A488 IMPa2-A546 DAPI 8C1-siRNA-IMP-a2-a4 V2.00	0	11. siRNA-IMPa2-25 PSF-A488 DAPI IMPa2-A546_an_TileScan_001 (Stage 40 of 49)	00-6TjMwGFekE22txcYD4zzYA
0.254506		Cell	0.000	1.000	225	6	siRNA-IMPa2-25 PSF-A488 IMPa2-A546 DAPI 8C1-siRNA-IMP-a2-a4 V2.00	0	11. siRNA-IMPa2-25 PSF-A488 DAPI IMPa2-A546_an_TileScan_001 (Stage 40 of 49)	00-6TjMwGFekE22txcYD4zzYA
0.517584		Cell	0.000	1.000	226	7	siRNA-IMPa2-25 PSF-A488 IMPa2-A546 DAPI 8C1-siRNA-IMP-a2-a4 V2.00	0	11. siRNA-IMPa2-25 PSF-A488 DAPI IMPa2-A546_an_TileScan_001 (Stage 40 of 49)	00-6TjMwGFekE22txcYD4zzYA
0.843052		Cell	0.000	1.000	227	8	siRNA-IMPa2-25 PSF-A488 IMPa2-A546 DAPI 8C1-siRNA-IMP-a2-a4 V2.00	0	11. siRNA-IMPa2-25 PSF-A488 DAPI IMPa2-A546_an_TileScan_001 (Stage 40 of 49)	00-6TjMwGFekE22txcYD4zzYA
0.103665		Cell	0.000	1.000	228	9	siRNA-IMPa2-25 PSF-A488 IMPa2-A546 DAPI 8C1-siRNA-IMP-a2-a4 V2.00	0	11. siRNA-IMPa2-25 PSF-A488 DAPI IMPa2-A546_an_TileScan_001 (Stage 40 of 49)	00-6TjMwGFekE22txcYD4zzYA
0.901887		Cell	0.000	1.000	229	10	siRNA-IMPa2-25 PSF-A488 IMPa2-A546 DAPI 8C1-siRNA-IMP-a2-a4 V2.00	0	11. siRNA-IMPa2-25 PSF-A488 DAPI IMPa2-A546_an_TileScan_001 (Stage 40 of 49)	00-6TjMwGFekE22txcYD4zzYA
0.286019		Cell	0.000	1.000	230	11	siRNA-IMPa2-25 PSF-A488 IMPa2-A546 DAPI 8C1-siRNA-IMP-a2-a4 V2.00	0	11. siRNA-IMPa2-25 PSF-A488 DAPI IMPa2-A546_an_TileScan_001 (Stage 40 of 49)	00-6TjMwGFekE22txcYD4zzYA
0.349837		Cell	0.000	1.000	231	12	siRNA-IMPa2-25 PSF-A488 IMPa2-A546 DAPI 8C1-siRNA-IMP-a2-a4 V2.00	0	11. siRNA-IMPa2-25 PSF-A488 DAPI IMPa2-A546_an_TileScan_001 (Stage 40 of 49)	00-6TjMwGFekE22txcYD4zzYA
0.133637		Cell	0.000	1.000	232	13	siRNA-IMPa2-25 PSF-A488 IMPa2-A546 DAPI 8C1-siRNA-IMP-a2-a4 V2.00	0	11. siRNA-IMPa2-25 PSF-A488 DAPI IMPa2-A546_an_TileScan_001 (Stage 40 of 49)	00-6TjMwGFekE22txcYD4zzYA
0.154363		Cell	0.000	1.000	233	14	siRNA-IMPa2-25 PSF-A488 IMPa2-A546 DAPI 8C1-siRNA-IMP-a2-a4 V2.00	0	11. siRNA-IMPa2-25 PSF-A488 DAPI IMPa2-A546_an_TileScan_001 (Stage 40 of 49)	00-6TjMwGFekE22txcYD4zzYA
0.814143		Cell	0.000	1.000	234	0	siRNA-IMPa2-25 PSF-A488 IMPa2-A546 DAPI 8C1-siRNA-IMP-a2-a4 V2.00	0	11. siRNA-IMPa2-25 PSF-A488 DAPI IMPa2-A546_ao_TileScan_001 (Stage 41 of 49)	00-kVSmHcVvPJxQKrj64A4mn9
0.536799		Cell	0.000	1.000	235	1	siRNA-IMPa2-25 PSF-A488 IMPa2-A546 DAPI 8C1-siRNA-IMP-a2-a4 V2.00	0	11. siRNA-IMPa2-25 PSF-A488 DAPI IMPa2-A546_ao_TileScan_001 (Stage 41 of 49)	00-kVSmHcVvPJxQKrj64A4mn9
0.371814		Cell	0.000	1.000	236	2	siRNA-IMPa2-25 PSF-A488 IMPa2-A546 DAPI 8C1-siRNA-IMP-a2-a4 V2.00	0	11. siRNA-IMPa2-25 PSF-A488 DAPI IMPa2-A546_ao_TileScan_001 (Stage 41 of 49)	00-kVSmHcVvPJxQKrj64A4mn9
0.31942		Cell	0.000	1.000	237	3	siRNA-IMPa2-25 PSF-A488 IMPa2-A546 DAPI 8C1-siRNA-IMP-a2-a4 V2.00	0	11. siRNA-IMPa2-25 PSF-A488 DAPI IMPa2-A546_ao_TileScan_001 (Stage 41 of 49)	00-kVSmHcVvPJxQKrj64A4mn9
0.529734		Cell	0.000	1.000	238	4	siRNA-IMPa2-25 PSF-A488 IMPa2-A546 DAPI 8C1-siRNA-IMP-a2-a4 V2.00	0	11. siRNA-IMPa2-25 PSF-A488 DAPI IMPa2-A546_ao_TileScan_001 (Stage 41 of 49)	00-kVSmHcVvPJxQKrj64A4mn9
0.487696		Cell	0.000	1.000	239	5	siRNA-IMPa2-25 PSF-A488 IMPa2-A546 DAPI 8C1-siRNA-IMP-a2-a4 V2.00	0	11. siRNA-IMPa2-25 PSF-A488 DAPI IMPa2-A546_ao_TileScan_001 (Stage 41 of 49)	00-kVSmHcVvPJxQKrj64A4mn9
0.36723		Cell	0.000	1.000	240	6	siRNA-IMPa2-25 PSF-A488 IMPa2-A546 DAPI 8C1-siRNA-IMP-a2-a4 V2.00	0	11. siRNA-IMPa2-25 PSF-A488 DAPI IMPa2-A546_ao_TileScan_001 (Stage 41 of 49)	00-kVSmHcVvPJxQKrj64A4mn9
0.865298		Cell	0.000	1.000	241	7	siRNA-IMPa2-25 PSF-A488 IMPa2-A546 DAPI 8C1-siRNA-IMP-a2-a4 V2.00	0	11. siRNA-IMPa2-25 PSF-A488 DAPI IMPa2-A546_ao_TileScan_001 (Stage 41 of 49)	00-kVSmHcVvPJxQKrj64A4mn9
0.102056		Cell	0.000	1.000	242	8	siRNA-IMPa2-25 PSF-A488 IMPa2-A546 DAPI 8C1-siRNA-IMP-a2-a4 V2.00	0	11. siRNA-IMPa2-25 PSF-A488 DAPI IMPa2-A546_ao_TileScan_001 (Stage 41 of 49)	00-kVSmHcVvPJxQKrj64A4mn9
0.344898		Cell	0.000	1.000	243	9	siRNA-IMPa2-25 PSF-A488 IMPa2-A546 DAPI 8C1-siRNA-IMP-a2-a4 V2.00	0	11. siRNA-IMPa2-25 PSF-A488 DAPI IMPa2-A546_ao_TileScan_001 (Stage 41 of 49)	00-kVSmHcVvPJxQKrj64A4mn9
0.56971		Cell	0.000	1.000	244	10	siRNA-IMPa2-25 PSF-A488 IMPa2-A546 DAPI 8C1-siRNA-IMP-a2-a4 V2.00	0	11. siRNA-IMPa2-25 PSF-A488 DAPI IMPa2-A546_ao_TileScan_001 (Stage 41 of 49)	00-kVSmHcVvPJxQKrj64A4mn9
0.343291		Cell	0.000	1.000	245	11	siRNA-IMPa2-25 PSF-A488 IMPa2-A546 DAPI 8C1-siRNA-IMP-a2-a4 V2.00	0	11. siRNA-IMPa2-25 PSF-A488 DAPI IMPa2-A546_ao_TileScan_001 (Stage 41 of 49)	00-kVSmHcVvPJxQKrj64A4mn9
0.494789		Cell	0.000	1.000	246	12	siRNA-IMPa2-25 PSF-A488 IMPa2-A546 DAPI 8C1-siRNA-IMP-a2-a4 V2.00	0	11. siRNA-IMPa2-25 PSF-A488 DAPI IMPa2-A546_ao_TileScan_001 (Stage 41 of 49)	00-kVSmHcVvPJxQKrj64A4mn9
0.109607		Cell	0.000	1.000	247	13	siRNA-IMPa2-25 PSF-A488 IMPa2-A546 DAPI 8C1-siRNA-IMP-a2-a4 V2.00	0	11. siRNA-IMPa2-25 PSF-A488 DAPI IMPa2-A546_ao_TileScan_001 (Stage 41 of 49)	00-kVSmHcVvPJxQKrj64A4mn9
0.41802		Cell	0.000	1.000	248	14	siRNA-IMPa2-25 PSF-A488 IMPa2-A546 DAPI 8C1-siRNA-IMP-a2-a4 V2.00	0	11. siRNA-IMPa2-25 PSF-A488 DAPI IMPa2-A546_ao_TileScan_001 (Stage 41 of 49)	00-kVSmHcVvPJxQKrj64A4mn9
0.230865		Cell	0.000	1.000	249	15	siRNA-IMPa2-25 PSF-A488 IMPa2-A546 DAPI 8C1-siRNA-IMP-a2-a4 V2.00	0	11. siRNA-IMPa2-25 PSF-A488 DAPI IMPa2-A546_ao_TileScan_001 (Stage 41 of 49)	00-kVSmHcVvPJxQKrj64A4mn9
0.291761		Cell	0.000	1.000	250	16	siRNA-IMPa2-25 PSF-A488 IMPa2-A546 DAPI 8C1-siRNA-IMP-a2-a4 V2.00	0	11. siRNA-IMPa2-25 PSF-A488 DAPI IMPa2-A546_ao_TileScan_001 (Stage 41 of 49)	00-kVSmHcVvPJxQKrj64A4mn9
0.347904		Cell	0.000	1.000	251	17	siRNA-IMPa2-25 PSF-A488 IMPa2-A546 DAPI 8C1-siRNA-IMP-a2-a4 V2.00	0	11. siRNA-IMPa2-25 PSF-A488 DAPI IMPa2-A546_ao_TileScan_001 (Stage 41 of 49)	00-kVSmHcVvPJxQKrj64A4mn9
0.0754019		Cell	0.000	1.000	252	18	siRNA-IMPa2-25 PSF-A488 IMPa2-A546 DAPI 8C1-siRNA-IMP-a2-a4 V2.00	0	11. siRNA-IMPa2-25 PSF-A488 DAPI IMPa2-A546_ao_TileScan_001 (Stage 41 of 49)	00-kVSmHcVvPJxQKrj64A4mn9
0.678087		Cell	0.000	1.000	253	19	siRNA-IMPa2-25 PSF-A488 IMPa2-A546 DAPI 8C1-siRNA-IMP-a2-a4 V2.00	0	11. siRNA-IMPa2-25 PSF-A488 DAPI IMPa2-A546_ao_TileScan_001 (Stage 41 of 49)	00-kVSmHcVvPJxQKrj64A4mn9
0.343344		Cell	0.000	1.000	254	20	siRNA-IMPa2-25 PSF-A488 IMPa2-A546 DAPI 8C1-siRNA-IMP-a2-a4 V2.00	0	11. siRNA-IMPa2-25 PSF-A488 DAPI IMPa2-A546_ao_TileScan_001 (Stage 41 of 49)	00-kVSmHcVvPJxQKrj64A4mn9
0.288266		Cell	0.000	1.000	255	21	siRNA-IMPa2-25 PSF-A488 IMPa2-A546 DAPI 8C1-siRNA-IMP-a2-a4 V2.00	0	11. siRNA-IMPa2-25 PSF-A488 DAPI IMPa2-A546_ao_TileScan_001 (Stage 41 of 49)	00-kVSmHcVvPJxQKrj64A4mn9
0.696937		Cell	0.000	1.000	256	22	siRNA-IMPa2-25 PSF-A488 IMPa2-A546 DAPI 8C1-siRNA-IMP-a2-a4 V2.00	0	11. siRNA-IMPa2-25 PSF-A488 DAPI IMPa2-A546_ao_TileScan_001 (Stage 41 of 49)	00-kVSmHcVvPJxQKrj64A4mn9
0.579738		Cell	0.000	1.000	257	0	siRNA-IMPa2-25 PSF-A488 IMPa2-A546 DAPI 8C1-siRNA-IMP-a2-a4 V2.00	0	11. siRNA-IMPa2-25 PSF-A488 DAPI IMPa2-A546_ap_TileScan_001 (Stage 42 of 49)	00-ZFWuC6SwmdsQGTdPf4gt8Z
0.257355		Cell	0.000	1.000	258	1	siRNA-IMPa2-25 PSF-A488 IMPa2-A546 DAPI 8C1-siRNA-IMP-a2-a4 V2.00	0	11. siRNA-IMPa2-25 PSF-A488 DAPI IMPa2-A546_ap_TileScan_001 (Stage 42 of 49)	00-ZFWuC6SwmdsQGTdPf4gt8Z
0.523308		Cell	0.000	1.000	259	2	siRNA-IMPa2-25 PSF-A488 IMPa2-A546 DAPI 8C1-siRNA-IMP-a2-a4 V2.00	0	11. siRNA-IMPa2-25 PSF-A488 DAPI IMPa2-A546_ap_TileScan_001 (Stage 42 of 49)	00-ZFWuC6SwmdsQGTdPf4gt8Z
0.376439		Cell	0.000	1.000	260	3	siRNA-IMPa2-25 PSF-A488 IMPa2-A546 DAPI 8C1-siRNA-IMP-a2-a4 V2.00	0	11. siRNA-IMPa2-25 PSF-A488 DAPI IMPa2-A546_ap_TileScan_001 (Stage 42 of 49)	00-ZFWuC6SwmdsQGTdPf4gt8Z
0.583064		Cell	0.000	1.000	261	4	siRNA-IMPa2-25 PSF-A488 IMPa2-A546 DAPI 8C1-siRNA-IMP-a2-a4 V2.00	0	11. siRNA-IMPa2-25 PSF-A488 DAPI IMPa2-A546_ap_TileScan_001 (Stage 42 of 49)	00-ZFWuC6SwmdsQGTdPf4gt8Z
0.178567		Cell	0.000	1.000	262	5	siRNA-IMPa2-25 PSF-A488 IMPa2-A546 DAPI 8C1-siRNA-IMP-a2-a4 V2.00	0	11. siRNA-IMPa2-25 PSF-A488 DAPI IMPa2-A546_ap_TileScan_001 (Stage 42 of 49)	00-ZFWuC6SwmdsQGTdPf4gt8Z
0.524509		Cell	0.000	1.000	263	6	siRNA-IMPa2-25 PSF-A488 IMPa2-A546 DAPI 8C1-siRNA-IMP-a2-a4 V2.00	0	11. siRNA-IMPa2-25 PSF-A488 DAPI IMPa2-A546_ap_TileScan_001 (Stage 42 of 49)	00-ZFWuC6SwmdsQGTdPf4gt8Z
0.346893		Cell	0.000	1.000	264	7	siRNA-IMPa2-25 PSF-A488 IMPa2-A546 DAPI 8C1-siRNA-IMP-a2-a4 V2.00	0	11. siRNA-IMPa2-25 PSF-A488 DAPI IMPa2-A546_ap_TileScan_001 (Stage 42 of 49)	00-ZFWuC6SwmdsQGTdPf4gt8Z
0.101603		Cell	0.000	1.000	265	8	siRNA-IMPa2-25 PSF-A488 IMPa2-A546 DAPI 8C1-siRNA-IMP-a2-a4 V2.00	0	11. siRNA-IMPa2-25 PSF-A488 DAPI IMPa2-A546_ap_TileScan_001 (Stage 42 of 49)	00-ZFWuC6SwmdsQGTdPf4gt8Z
0.812241		Cell	0.000	1.000	266	9	siRNA-IMPa2-25 PSF-A488 IMPa2-A546 DAPI 8C1-siRNA-IMP-a2-a4 V2.00	0	11. siRNA-IMPa2-25 PSF-A488 DAPI IMPa2-A546_ap_TileScan_001 (Stage 42 of 49)	00-ZFWuC6SwmdsQGTdPf4gt8Z
0.183362		Cell	0.000	1.000	267	10	siRNA-IMPa2-25 PSF-A488 IMPa2-A546 DAPI 8C1-siRNA-IMP-a2-a4 V2.00	0	11. siRNA-IMPa2-25 PSF-A488 DAPI IMPa2-A546_ap_TileScan_001 (Stage 42 of 49)	00-ZFWuC6SwmdsQGTdPf4gt8Z
0.594845		Cell	0.000	1.000	268	11	siRNA-IMPa2-25 PSF-A488 IMPa2-A546 DAPI 8C1-siRNA-IMP-a2-a4 V2.00	0	11. siRNA-IMPa2-25 PSF-A488 DAPI IMPa2-A546_ap_TileScan_001 (Stage 42 of 49)	00-ZFWuC6SwmdsQGTdPf4gt8Z
0.701243		Cell	0.000	1.000	269	12	siRNA-IMPa2-25 PSF-A488 IMPa2-A546 DAPI 8C1-siRNA-IMP-a2-a4 V2.00	0	11. siRNA-IMPa2-25 PSF-A488 DAPI IMPa2-A546_ap_TileScan_001 (Stage 42 of 49)	00-ZFWuC6SwmdsQGTdPf4gt8Z
0.532051		Cell	0.000	1.000	270	13	siRNA-IMPa2-25 PSF-A488 IMPa2-A546 DAPI 8C1-siRNA-IMP-a2-a4 V2.00	0	11. siRNA-IMPa2-25 PSF-A488 DAPI IMPa2-A546_ap_TileScan_001 (Stage 42 of 49)	00-ZFWuC6SwmdsQGTdPf4gt8Z
0.125569		Cell	0.000	1.000	271	14	siRNA-IMPa2-25 PSF-A488 IMPa2-A546 DAPI 8C1-siRNA-IMP-a2-a4 V2.00	0	11. siRNA-IMPa2-25 PSF-A488 DAPI IMPa2-A546_ap_TileScan_001 (Stage 42 of 49)	00-ZFWuC6SwmdsQGTdPf4gt8Z
0.328257		Cell	0.000	1.000	272	15	siRNA-IMPa2-25 PSF-A488 IMPa2-A546 DAPI 8C1-siRNA-IMP-a2-a4 V2.00	0	11. siRNA-IMPa2-25 PSF-A488 DAPI IMPa2-A546_ap_TileScan_001 (Stage 42 of 49)	00-ZFWuC6SwmdsQGTdPf4gt8Z
0.372335		Cell	0.000	1.000	273	16	siRNA-IMPa2-25 PSF-A488 IMPa2-A546 DAPI 8C1-siRNA-IMP-a2-a4 V2.00	0	11. siRNA-IMPa2-25 PSF-A488 DAPI IMPa2-A546_ap_TileScan_001 (Stage 42 of 49)	00-ZFWuC6SwmdsQGTdPf4gt8Z
0.611264		Cell	0.000	1.000	274	17	siRNA-IMPa2-25 PSF-A488 IMPa2-A546 DAPI 8C1-siRNA-IMP-a2-a4 V2.00	0	11. siRNA-IMPa2-25 PSF-A488 DAPI IMPa2-A546_ap_TileScan_001 (Stage 42 of 49)	00-ZFWuC6SwmdsQGTdPf4gt8Z
0.281606		Cell	0.000	1.000	275	18	siRNA-IMPa2-25 PSF-A488 IMPa2-A546 DAPI 8C1-siRNA-IMP-a2-a4 V2.00	0	11. siRNA-IMPa2-25 PSF-A488 DAPI IMPa2-A546_ap_TileScan_001 (Stage 42 of 49)	00-ZFWuC6SwmdsQGTdPf4gt8Z
0.507891		Cell	0.000	1.000	276	0	siRNA-IMPa2-25 PSF-A488 IMPa2-A546 DAPI 8C1-siRNA-IMP-a2-a4 V2.00	0	11. siRNA-IMPa2-25 PSF-A488 DAPI IMPa2-A546_aq_TileScan_001 (Stage 43 of 49)	00-TQozgkcw4G5Djv4hPi3jSn
0.860349		Cell	0.000	1.000	277	1	siRNA-IMPa2-25 PSF-A488 IMPa2-A546 DAPI 8C1-siRNA-IMP-a2-a4 V2.00	0	11. siRNA-IMPa2-25 PSF-A488 DAPI IMPa2-A546_aq_TileScan_001 (Stage 43 of 49)	00-TQozgkcw4G5Djv4hPi3jSn
0.201814		Cell	0.000	1.000	278	2	siRNA-IMPa2-25 PSF-A488 IMPa2-A546 DAPI 8C1-siRNA-IMP-a2-a4 V2.00	0	11. siRNA-IMPa2-25 PSF-A488 DAPI IMPa2-A546_aq_TileScan_001 (Stage 43 of 49)	00-TQozgkcw4G5Djv4hPi3jSn
0.446518		Cell	0.000	1.000	279	3	siRNA-IMPa2-25 PSF-A488 IMPa2-A546 DAPI 8C1-siRNA-IMP-a2-a4 V2.00	0	11. siRNA-IMPa2-25 PSF-A488 DAPI IMPa2-A546_aq_TileScan_001 (Stage 43 of 49)	00-TQozgkcw4G5Djv4hPi3jSn
0.206625		Cell	0.000	1.000	280	4	siRNA-IMPa2-25 PSF-A488 IMPa2-A546 DAPI 8C1-siRNA-IMP-a2-a4 V2.00	0	11. siRNA-IMPa2-25 PSF-A488 DAPI IMPa2-A546_aq_TileScan_001 (Stage 43 of 49)	00-TQozgkcw4G5Djv4hPi3jSn
0.244466		Cell	0.000	1.000	281	5	siRNA-IMPa2-25 PSF-A488 IMPa2-A546 DAPI 8C1-siRNA-IMP-a2-a4 V2.00	0	11. siRNA-IMPa2-25 PSF-A488 DAPI IMPa2-A546_aq_TileScan_001 (Stage 43 of 49)	00-TQozgkcw4G5Djv4hPi3jSn
0.570272		Cell	0.000	1.000	282	6	siRNA-IMPa2-25 PSF-A488 IMPa2-A546 DAPI 8C1-siRNA-IMP-a2-a4 V2.00	0	11. siRNA-IMPa2-25 PSF-A488 DAPI IMPa2-A546_aq_TileScan_001 (Stage 43 of 49)	00-TQozgkcw4G5Djv4hPi3jSn
0.261122		Cell	0.000	1.000	283	7	siRNA-IMPa2-25 PSF-A488 IMPa2-A546 DAPI 8C1-siRNA-IMP-a2-a4 V2.00	0	11. siRNA-IMPa2-25 PSF-A488 DAPI IMPa2-A546_aq_TileScan_001 (Stage 43 of 49)	00-TQozgkcw4G5Djv4hPi3jSn
0.223093		Cell	0.000	1.000	284	8	siRNA-IMPa2-25 PSF-A488 IMPa2-A546 DAPI 8C1-siRNA-IMP-a2-a4 V2.00	0	11. siRNA-IMPa2-25 PSF-A488 DAPI IMPa2-A546_aq_TileScan_001 (Stage 43 of 49)	00-TQozgkcw4G5Djv4hPi3jSn
0.160607		Cell	0.000	1.000	285	9	siRNA-IMPa2-25 PSF-A488 IMPa2-A546 DAPI 8C1-siRNA-IMP-a2-a4 V2.00	0	11. siRNA-IMPa2-25 PSF-A488 DAPI IMPa2-A546_aq_TileScan_001 (Stage 43 of 49)	00-TQozgkcw4G5Djv4hPi3jSn
0.331035		Cell	0.000	1.000	286	10	siRNA-IMPa2-25 PSF-A488 IMPa2-A546 DAPI 8C1-siRNA-IMP-a2-a4 V2.00	0	11. siRNA-IMPa2-25 PSF-A488 DAPI IMPa2-A546_aq_TileScan_001 (Stage 43 of 49)	00-TQozgkcw4G5Djv4hPi3jSn
0.531772		Cell	0.000	1.000	287	11	siRNA-IMPa2-25 PSF-A488 IMPa2-A546 DAPI 8C1-siRNA-IMP-a2-a4 V2.00	0	11. siRNA-IMPa2-25 PSF-A488 DAPI IMPa2-A546_aq_TileScan_001 (Stage 43 of 49)	00-TQozgkcw4G5Djv4hPi3jSn
0.346707		Cell	0.000	1.000	288	12	siRNA-IMPa2-25 PSF-A488 IMPa2-A546 DAPI 8C1-siRNA-IMP-a2-a4 V2.00	0	11. siRNA-IMPa2-25 PSF-A488 DAPI IMPa2-A546_aq_TileScan_001 (Stage 43 of 49)	00-TQozgkcw4G5Djv4hPi3jSn
0.129211		Cell	0.000	1.000	289	13	siRNA-IMPa2-25 PSF-A488 IMPa2-A546 DAPI 8C1-siRNA-IMP-a2-a4 V2.00	0	11. siRNA-IMPa2-25 PSF-A488 DAPI IMPa2-A546_aq_TileScan_001 (Stage 43 of 49)	00-TQozgkcw4G5Djv4hPi3jSn
0.72324		Cell	0.000	1.000	290	14	siRNA-IMPa2-25 PSF-A488 IMPa2-A546 DAPI 8C1-siRNA-IMP-a2-a4 V2.00	0	11. siRNA-IMPa2-25 PSF-A488 DAPI IMPa2-A546_aq_TileScan_001 (Stage 43 of 49)	00-TQozgkcw4G5Djv4hPi3jSn
0.60468		Cell	0.000	1.000	291	15	siRNA-IMPa2-25 PSF-A488 IMPa2-A546 DAPI 8C1-siRNA-IMP-a2-a4 V2.00	0	11. siRNA-IMPa2-25 PSF-A488 DAPI IMPa2-A546_aq_TileScan_001 (Stage 43 of 49)	00-TQozgkcw4G5Djv4hPi3jSn
0.622254		Cell	0.000	1.000	292	16	siRNA-IMPa2-25 PSF-A488 IMPa2-A546 DAPI 8C1-siRNA-IMP-a2-a4 V2.00	0	11. siRNA-IMPa2-25 PSF-A488 DAPI IMPa2-A546_aq_TileScan_001 (Stage 43 of 49)	00-TQozgkcw4G5Djv4hPi3jSn
0.211268		Cell	0.000	1.000	293	17	siRNA-IMPa2-25 PSF-A488 IMPa2-A546 DAPI 8C1-siRNA-IMP-a2-a4 V2.00	0	11. siRNA-IMPa2-25 PSF-A488 DAPI IMPa2-A546_aq_TileScan_001 (Stage 43 of 49)	00-TQozgkcw4G5Djv4hPi3jSn
0.497445		Cell	0.000	1.000	294	18	siRNA-IMPa2-25 PSF-A488 IMPa2-A546 DAPI 8C1-siRNA-IMP-a2-a4 V2.00	0	11. siRNA-IMPa2-25 PSF-A488 DAPI IMPa2-A546_aq_TileScan_001 (Stage 43 of 49)	00-TQozgkcw4G5Djv4hPi3jSn
0.31509		Cell	0.000	1.000	295	19	siRNA-IMPa2-25 PSF-A488 IMPa2-A546 DAPI 8C1-siRNA-IMP-a2-a4 V2.00	0	11. siRNA-IMPa2-25 PSF-A488 DAPI IMPa2-A546_aq_TileScan_001 (Stage 43 of 49)	00-TQozgkcw4G5Djv4hPi3jSn
0.0905664		Cell	0.000	1.000	296	20	siRNA-IMPa2-25 PSF-A488 IMPa2-A546 DAPI 8C1-siRNA-IMP-a2-a4 V2.00	0	11. siRNA-IMPa2-25 PSF-A488 DAPI IMPa2-A546_aq_TileScan_001 (Stage 43 of 49)	00-TQozgkcw4G5Djv4hPi3jSn
0.508715		Cell	0.000	1.000	297	0	siRNA-IMPa2-25 PSF-A488 IMPa2-A546 DAPI 8C1-siRNA-IMP-a2-a4 V2.00	0	11. siRNA-IMPa2-25 PSF-A488 DAPI IMPa2-A546_ar_TileScan_001 (Stage 44 of 49)	00-GmigFHb8zcNoeoZDkjbYnE
0.26378		Cell	0.000	1.000	298	1	siRNA-IMPa2-25 PSF-A488 IMPa2-A546 DAPI 8C1-siRNA-IMP-a2-a4 V2.00	0	11. siRNA-IMPa2-25 PSF-A488 DAPI IMPa2-A546_ar_TileScan_001 (Stage 44 of 49)	00-GmigFHb8zcNoeoZDkjbYnE
0.0973194		Cell	0.000	1.000	299	0	siRNA-IMPa2-25 PSF-A488 IMPa2-A546 DAPI 8C1-siRNA-IMP-a2-a4 V2.00	0	11. siRNA-IMPa2-25 PSF-A488 DAPI IMPa2-A546_as_TileScan_001 (Stage 45 of 49)	00-AWDxoPjpLqJfQstSkc2oNf
0.258728		Cell	0.000	1.000	300	1	siRNA-IMPa2-25 PSF-A488 IMPa2-A546 DAPI 8C1-siRNA-IMP-a2-a4 V2.00	0	11. siRNA-IMPa2-25 PSF-A488 DAPI IMPa2-A546_as_TileScan_001 (Stage 45 of 49)	00-AWDxoPjpLqJfQstSkc2oNf
0.473664		Cell	0.000	1.000	301	2	siRNA-IMPa2-25 PSF-A488 IMPa2-A546 DAPI 8C1-siRNA-IMP-a2-a4 V2.00	0	11. siRNA-IMPa2-25 PSF-A488 DAPI IMPa2-A546_as_TileScan_001 (Stage 45 of 49)	00-AWDxoPjpLqJfQstSkc2oNf
0.214101		Cell	0.000	1.000	302	3	siRNA-IMPa2-25 PSF-A488 IMPa2-A546 DAPI 8C1-siRNA-IMP-a2-a4 V2.00	0	11. siRNA-IMPa2-25 PSF-A488 DAPI IMPa2-A546_as_TileScan_001 (Stage 45 of 49)	00-AWDxoPjpLqJfQstSkc2oNf
0.395606		Cell	0.000	1.000	303	4	siRNA-IMPa2-25 PSF-A488 IMPa2-A546 DAPI 8C1-siRNA-IMP-a2-a4 V2.00	0	11. siRNA-IMPa2-25 PSF-A488 DAPI IMPa2-A546_as_TileScan_001 (Stage 45 of 49)	00-AWDxoPjpLqJfQstSkc2oNf
0.134947		Cell	0.000	1.000	304	5	siRNA-IMPa2-25 PSF-A488 IMPa2-A546 DAPI 8C1-siRNA-IMP-a2-a4 V2.00	0	11. siRNA-IMPa2-25 PSF-A488 DAPI IMPa2-A546_as_TileScan_001 (Stage 45 of 49)	00-AWDxoPjpLqJfQstSkc2oNf
0.340564		Cell	0.000	1.000	305	6	siRNA-IMPa2-25 PSF-A488 IMPa2-A546 DAPI 8C1-siRNA-IMP-a2-a4 V2.00	0	11. siRNA-IMPa2-25 PSF-A488 DAPI IMPa2-A546_as_TileScan_001 (Stage 45 of 49)	00-AWDxoPjpLqJfQstSkc2oNf
0.471477		Cell	0.000	1.000	306	7	siRNA-IMPa2-25 PSF-A488 IMPa2-A546 DAPI 8C1-siRNA-IMP-a2-a4 V2.00	0	11. siRNA-IMPa2-25 PSF-A488 DAPI IMPa2-A546_as_TileScan_001 (Stage 45 of 49)	00-AWDxoPjpLqJfQstSkc2oNf
0.296468		Cell	0.000	1.000	307	8	siRNA-IMPa2-25 PSF-A488 IMPa2-A546 DAPI 8C1-siRNA-IMP-a2-a4 V2.00	0	11. siRNA-IMPa2-25 PSF-A488 DAPI IMPa2-A546_as_TileScan_001 (Stage 45 of 49)	00-AWDxoPjpLqJfQstSkc2oNf
0.467511		Cell	0.000	1.000	308	9	siRNA-IMPa2-25 PSF-A488 IMPa2-A546 DAPI 8C1-siRNA-IMP-a2-a4 V2.00	0	11. siRNA-IMPa2-25 PSF-A488 DAPI IMPa2-A546_as_TileScan_001 (Stage 45 of 49)	00-AWDxoPjpLqJfQstSkc2oNf
0.119723		Cell	0.000	1.000	309	10	siRNA-IMPa2-25 PSF-A488 IMPa2-A546 DAPI 8C1-siRNA-IMP-a2-a4 V2.00	0	11. siRNA-IMPa2-25 PSF-A488 DAPI IMPa2-A546_as_TileScan_001 (Stage 45 of 49)	00-AWDxoPjpLqJfQstSkc2oNf
0.210543		Cell	0.000	1.000	310	11	siRNA-IMPa2-25 PSF-A488 IMPa2-A546 DAPI 8C1-siRNA-IMP-a2-a4 V2.00	0	11. siRNA-IMPa2-25 PSF-A488 DAPI IMPa2-A546_as_TileScan_001 (Stage 45 of 49)	00-AWDxoPjpLqJfQstSkc2oNf
0.20759		Cell	0.000	1.000	311	12	siRNA-IMPa2-25 PSF-A488 IMPa2-A546 DAPI 8C1-siRNA-IMP-a2-a4 V2.00	0	11. siRNA-IMPa2-25 PSF-A488 DAPI IMPa2-A546_as_TileScan_001 (Stage 45 of 49)	00-AWDxoPjpLqJfQstSkc2oNf
0.783251		Cell	0.000	1.000	312	13	siRNA-IMPa2-25 PSF-A488 IMPa2-A546 DAPI 8C1-siRNA-IMP-a2-a4 V2.00	0	11. siRNA-IMPa2-25 PSF-A488 DAPI IMPa2-A546_as_TileScan_001 (Stage 45 of 49)	00-AWDxoPjpLqJfQstSkc2oNf
0.367871		Cell	0.000	1.000	313	0	siRNA-IMPa2-25 PSF-A488 IMPa2-A546 DAPI 8C1-siRNA-IMP-a2-a4 V2.00	0	11. siRNA-IMPa2-25 PSF-A488 DAPI IMPa2-A546_at_TileScan_001 (Stage 46 of 49)	00-ywxd3W3NAEyqMvsN6siJuA
0.43113		Cell	0.000	1.000	314	1	siRNA-IMPa2-25 PSF-A488 IMPa2-A546 DAPI 8C1-siRNA-IMP-a2-a4 V2.00	0	11. siRNA-IMPa2-25 PSF-A488 DAPI IMPa2-A546_at_TileScan_001 (Stage 46 of 49)	00-ywxd3W3NAEyqMvsN6siJuA
0.118012		Cell	0.000	1.000	315	2	siRNA-IMPa2-25 PSF-A488 IMPa2-A546 DAPI 8C1-siRNA-IMP-a2-a4 V2.00	0	11. siRNA-IMPa2-25 PSF-A488 DAPI IMPa2-A546_at_TileScan_001 (Stage 46 of 49)	00-ywxd3W3NAEyqMvsN6siJuA
0.520174		Cell	0.000	1.000	316	3	siRNA-IMPa2-25 PSF-A488 IMPa2-A546 DAPI 8C1-siRNA-IMP-a2-a4 V2.00	0	11. siRNA-IMPa2-25 PSF-A488 DAPI IMPa2-A546_at_TileScan_001 (Stage 46 of 49)	00-ywxd3W3NAEyqMvsN6siJuA
0.610767		Cell	0.000	1.000	317	4	siRNA-IMPa2-25 PSF-A488 IMPa2-A546 DAPI 8C1-siRNA-IMP-a2-a4 V2.00	0	11. siRNA-IMPa2-25 PSF-A488 DAPI IMPa2-A546_at_TileScan_001 (Stage 46 of 49)	00-ywxd3W3NAEyqMvsN6siJuA
0.482469		Cell	0.000	1.000	318	5	siRNA-IMPa2-25 PSF-A488 IMPa2-A546 DAPI 8C1-siRNA-IMP-a2-a4 V2.00	0	11. siRNA-IMPa2-25 PSF-A488 DAPI IMPa2-A546_at_TileScan_001 (Stage 46 of 49)	00-ywxd3W3NAEyqMvsN6siJuA
0.269705		Cell	0.000	1.000	319	6	siRNA-IMPa2-25 PSF-A488 IMPa2-A546 DAPI 8C1-siRNA-IMP-a2-a4 V2.00	0	11. siRNA-IMPa2-25 PSF-A488 DAPI IMPa2-A546_at_TileScan_001 (Stage 46 of 49)	00-ywxd3W3NAEyqMvsN6siJuA
0.604735		Cell	0.000	1.000	320	7	siRNA-IMPa2-25 PSF-A488 IMPa2-A546 DAPI 8C1-siRNA-IMP-a2-a4 V2.00	0	11. siRNA-IMPa2-25 PSF-A488 DAPI IMPa2-A546_at_TileScan_001 (Stage 46 of 49)	00-ywxd3W3NAEyqMvsN6siJuA
0.518512		Cell	0.000	1.000	321	8	siRNA-IMPa2-25 PSF-A488 IMPa2-A546 DAPI 8C1-siRNA-IMP-a2-a4 V2.00	0	11. siRNA-IMPa2-25 PSF-A488 DAPI IMPa2-A546_at_TileScan_001 (Stage 46 of 49)	00-ywxd3W3NAEyqMvsN6siJuA
0.433049		Cell	0.000	1.000	322	9	siRNA-IMPa2-25 PSF-A488 IMPa2-A546 DAPI 8C1-siRNA-IMP-a2-a4 V2.00	0	11. siRNA-IMPa2-25 PSF-A488 DAPI IMPa2-A546_at_TileScan_001 (Stage 46 of 49)	00-ywxd3W3NAEyqMvsN6siJuA
0.379145		Cell	0.000	1.000	323	10	siRNA-IMPa2-25 PSF-A488 IMPa2-A546 DAPI 8C1-siRNA-IMP-a2-a4 V2.00	0	11. siRNA-IMPa2-25 PSF-A488 DAPI IMPa2-A546_at_TileScan_001 (Stage 46 of 49)	00-ywxd3W3NAEyqMvsN6siJuA
0.214985		Cell	0.000	1.000	324	11	siRNA-IMPa2-25 PSF-A488 IMPa2-A546 DAPI 8C1-siRNA-IMP-a2-a4 V2.00	0	11. siRNA-IMPa2-25 PSF-A488 DAPI IMPa2-A546_at_TileScan_001 (Stage 46 of 49)	00-ywxd3W3NAEyqMvsN6siJuA
0.63635		Cell	0.000	1.000	325	12	siRNA-IMPa2-25 PSF-A488 IMPa2-A546 DAPI 8C1-siRNA-IMP-a2-a4 V2.00	0	11. siRNA-IMPa2-25 PSF-A488 DAPI IMPa2-A546_at_TileScan_001 (Stage 46 of 49)	00-ywxd3W3NAEyqMvsN6siJuA
0.158897		Cell	0.000	1.000	326	13	siRNA-IMPa2-25 PSF-A488 IMPa2-A546 DAPI 8C1-siRNA-IMP-a2-a4 V2.00	0	11. siRNA-IMPa2-25 PSF-A488 DAPI IMPa2-A546_at_TileScan_001 (Stage 46 of 49)	00-ywxd3W3NAEyqMvsN6siJuA
0.404339		Cell	0.000	1.000	327	0	siRNA-IMPa2-25 PSF-A488 IMPa2-A546 DAPI 8C1-siRNA-IMP-a2-a4 V2.00	0	11. siRNA-IMPa2-25 PSF-A488 DAPI IMPa2-A546_au_TileScan_001 (Stage 47 of 49)	00-YXnF85kuGD5REm5DDcRN8f
0.107593		Cell	0.000	1.000	328	1	siRNA-IMPa2-25 PSF-A488 IMPa2-A546 DAPI 8C1-siRNA-IMP-a2-a4 V2.00	0	11. siRNA-IMPa2-25 PSF-A488 DAPI IMPa2-A546_au_TileScan_001 (Stage 47 of 49)	00-YXnF85kuGD5REm5DDcRN8f
0.188633		Cell	0.000	1.000	329	2	siRNA-IMPa2-25 PSF-A488 IMPa2-A546 DAPI 8C1-siRNA-IMP-a2-a4 V2.00	0	11. siRNA-IMPa2-25 PSF-A488 DAPI IMPa2-A546_au_TileScan_001 (Stage 47 of 49)	00-YXnF85kuGD5REm5DDcRN8f
0.341744		Cell	0.000	1.000	330	3	siRNA-IMPa2-25 PSF-A488 IMPa2-A546 DAPI 8C1-siRNA-IMP-a2-a4 V2.00	0	11. siRNA-IMPa2-25 PSF-A488 DAPI IMPa2-A546_au_TileScan_001 (Stage 47 of 49)	00-YXnF85kuGD5REm5DDcRN8f
0.587765		Cell	0.000	1.000	331	4	siRNA-IMPa2-25 PSF-A488 IMPa2-A546 DAPI 8C1-siRNA-IMP-a2-a4 V2.00	0	11. siRNA-IMPa2-25 PSF-A488 DAPI IMPa2-A546_au_TileScan_001 (Stage 47 of 49)	00-YXnF85kuGD5REm5DDcRN8f
0.269061		Cell	0.000	1.000	332	5	siRNA-IMPa2-25 PSF-A488 IMPa2-A546 DAPI 8C1-siRNA-IMP-a2-a4 V2.00	0	11. siRNA-IMPa2-25 PSF-A488 DAPI IMPa2-A546_au_TileScan_001 (Stage 47 of 49)	00-YXnF85kuGD5REm5DDcRN8f
0.118863		Cell	0.000	1.000	333	6	siRNA-IMPa2-25 PSF-A488 IMPa2-A546 DAPI 8C1-siRNA-IMP-a2-a4 V2.00	0	11. siRNA-IMPa2-25 PSF-A488 DAPI IMPa2-A546_au_TileScan_001 (Stage 47 of 49)	00-YXnF85kuGD5REm5DDcRN8f
0.301101		Cell	0.000	1.000	334	0	siRNA-IMPa2-25 PSF-A488 IMPa2-A546 DAPI 8C1-siRNA-IMP-a2-a4 V2.00	0	11. siRNA-IMPa2-25 PSF-A488 DAPI IMPa2-A546_av_TileScan_001 (Stage 48 of 49)	00-C8VN4iqGfYsXGGaecPpELR
0.145258		Cell	0.000	1.000	335	1	siRNA-IMPa2-25 PSF-A488 IMPa2-A546 DAPI 8C1-siRNA-IMP-a2-a4 V2.00	0	11. siRNA-IMPa2-25 PSF-A488 DAPI IMPa2-A546_av_TileScan_001 (Stage 48 of 49)	00-C8VN4iqGfYsXGGaecPpELR
0.199962		Cell	0.000	1.000	336	2	siRNA-IMPa2-25 PSF-A488 IMPa2-A546 DAPI 8C1-siRNA-IMP-a2-a4 V2.00	0	11. siRNA-IMPa2-25 PSF-A488 DAPI IMPa2-A546_av_TileScan_001 (Stage 48 of 49)	00-C8VN4iqGfYsXGGaecPpELR
0.466262		Cell	0.000	1.000	337	3	siRNA-IMPa2-25 PSF-A488 IMPa2-A546 DAPI 8C1-siRNA-IMP-a2-a4 V2.00	0	11. siRNA-IMPa2-25 PSF-A488 DAPI IMPa2-A546_av_TileScan_001 (Stage 48 of 49)	00-C8VN4iqGfYsXGGaecPpELR
0.363294		Cell	0.000	1.000	338	4	siRNA-IMPa2-25 PSF-A488 IMPa2-A546 DAPI 8C1-siRNA-IMP-a2-a4 V2.00	0	11. siRNA-IMPa2-25 PSF-A488 DAPI IMPa2-A546_av_TileScan_001 (Stage 48 of 49)	00-C8VN4iqGfYsXGGaecPpELR
0.18876		Cell	0.000	1.000	339	5	siRNA-IMPa2-25 PSF-A488 IMPa2-A546 DAPI 8C1-siRNA-IMP-a2-a4 V2.00	0	11. siRNA-IMPa2-25 PSF-A488 DAPI IMPa2-A546_av_TileScan_001 (Stage 48 of 49)	00-C8VN4iqGfYsXGGaecPpELR
0.640694		Cell	0.000	1.000	340	6	siRNA-IMPa2-25 PSF-A488 IMPa2-A546 DAPI 8C1-siRNA-IMP-a2-a4 V2.00	0	11. siRNA-IMPa2-25 PSF-A488 DAPI IMPa2-A546_av_TileScan_001 (Stage 48 of 49)	00-C8VN4iqGfYsXGGaecPpELR
0.65154		Cell	0.000	1.000	341	7	siRNA-IMPa2-25 PSF-A488 IMPa2-A546 DAPI 8C1-siRNA-IMP-a2-a4 V2.00	0	11. siRNA-IMPa2-25 PSF-A488 DAPI IMPa2-A546_av_TileScan_001 (Stage 48 of 49)	00-C8VN4iqGfYsXGGaecPpELR
0.851947		Cell	0.000	1.000	342	8	siRNA-IMPa2-25 PSF-A488 IMPa2-A546 DAPI 8C1-siRNA-IMP-a2-a4 V2.00	0	11. siRNA-IMPa2-25 PSF-A488 DAPI IMPa2-A546_av_TileScan_001 (Stage 48 of 49)	00-C8VN4iqGfYsXGGaecPpELR
0.340188		Cell	0.000	1.000	343	9	siRNA-IMPa2-25 PSF-A488 IMPa2-A546 DAPI 8C1-siRNA-IMP-a2-a4 V2.00	0	11. siRNA-IMPa2-25 PSF-A488 DAPI IMPa2-A546_av_TileScan_001 (Stage 48 of 49)	00-C8VN4iqGfYsXGGaecPpELR
0.445168		Cell	0.000	1.000	344	10	siRNA-IMPa2-25 PSF-A488 IMPa2-A546 DAPI 8C1-siRNA-IMP-a2-a4 V2.00	0	11. siRNA-IMPa2-25 PSF-A488 DAPI IMPa2-A546_av_TileScan_001 (Stage 48 of 49)	00-C8VN4iqGfYsXGGaecPpELR
0.323422		Cell	0.000	1.000	345	11	siRNA-IMPa2-25 PSF-A488 IMPa2-A546 DAPI 8C1-siRNA-IMP-a2-a4 V2.00	0	11. siRNA-IMPa2-25 PSF-A488 DAPI IMPa2-A546_av_TileScan_001 (Stage 48 of 49)	00-C8VN4iqGfYsXGGaecPpELR
0.414724		Cell	0.000	1.000	346	12	siRNA-IMPa2-25 PSF-A488 IMPa2-A546 DAPI 8C1-siRNA-IMP-a2-a4 V2.00	0	11. siRNA-IMPa2-25 PSF-A488 DAPI IMPa2-A546_av_TileScan_001 (Stage 48 of 49)	00-C8VN4iqGfYsXGGaecPpELR
0.419361		Cell	0.000	1.000	347	13	siRNA-IMPa2-25 PSF-A488 IMPa2-A546 DAPI 8C1-siRNA-IMP-a2-a4 V2.00	0	11. siRNA-IMPa2-25 PSF-A488 DAPI IMPa2-A546_av_TileScan_001 (Stage 48 of 49)	00-C8VN4iqGfYsXGGaecPpELR
0.52161		Cell	0.000	1.000	348	14	siRNA-IMPa2-25 PSF-A488 IMPa2-A546 DAPI 8C1-siRNA-IMP-a2-a4 V2.00	0	11. siRNA-IMPa2-25 PSF-A488 DAPI IMPa2-A546_av_TileScan_001 (Stage 48 of 49)	00-C8VN4iqGfYsXGGaecPpELR
0.390038		Cell	0.000	1.000	349	0	siRNA-IMPa2-25 PSF-A488 IMPa2-A546 DAPI 8C1-siRNA-IMP-a2-a4 V2.00	0	11. siRNA-IMPa2-25 PSF-A488 DAPI IMPa2-A546_aw_TileScan_001 (Stage 49 of 49)	00-ucWPBR2uAQ96HWLkn3VcVN
0.451771		Cell	0.000	1.000	350	1	siRNA-IMPa2-25 PSF-A488 IMPa2-A546 DAPI 8C1-siRNA-IMP-a2-a4 V2.00	0	11. siRNA-IMPa2-25 PSF-A488 DAPI IMPa2-A546_aw_TileScan_001 (Stage 49 of 49)	00-ucWPBR2uAQ96HWLkn3VcVN
0.435212		Cell	0.000	1.000	351	2	siRNA-IMPa2-25 PSF-A488 IMPa2-A546 DAPI 8C1-siRNA-IMP-a2-a4 V2.00	0	11. siRNA-IMPa2-25 PSF-A488 DAPI IMPa2-A546_aw_TileScan_001 (Stage 49 of 49)	00-ucWPBR2uAQ96HWLkn3VcVN
0.410708		Cell	0.000	1.000	352	3	siRNA-IMPa2-25 PSF-A488 IMPa2-A546 DAPI 8C1-siRNA-IMP-a2-a4 V2.00	0	11. siRNA-IMPa2-25 PSF-A488 DAPI IMPa2-A546_aw_TileScan_001 (Stage 49 of 49)	00-ucWPBR2uAQ96HWLkn3VcVN
0.80938		Cell	0.000	1.000	353	4	siRNA-IMPa2-25 PSF-A488 IMPa2-A546 DAPI 8C1-siRNA-IMP-a2-a4 V2.00	0	11. siRNA-IMPa2-25 PSF-A488 DAPI IMPa2-A546_aw_TileScan_001 (Stage 49 of 49)	00-ucWPBR2uAQ96HWLkn3VcVN
0.183817		Cell	0.000	1.000	354	5	siRNA-IMPa2-25 PSF-A488 IMPa2-A546 DAPI 8C1-siRNA-IMP-a2-a4 V2.00	0	11. siRNA-IMPa2-25 PSF-A488 DAPI IMPa2-A546_aw_TileScan_001 (Stage 49 of 49)	00-ucWPBR2uAQ96HWLkn3VcVN
0.18492		Cell	0.000	1.000	355	6	siRNA-IMPa2-25 PSF-A488 IMPa2-A546 DAPI 8C1-siRNA-IMP-a2-a4 V2.00	0	11. siRNA-IMPa2-25 PSF-A488 DAPI IMPa2-A546_aw_TileScan_001 (Stage 49 of 49)	00-ucWPBR2uAQ96HWLkn3VcVN
0.305761		Cell	0.000	1.000	356	7	siRNA-IMPa2-25 PSF-A488 IMPa2-A546 DAPI 8C1-siRNA-IMP-a2-a4 V2.00	0	11. siRNA-IMPa2-25 PSF-A488 DAPI IMPa2-A546_aw_TileScan_001 (Stage 49 of 49)	00-ucWPBR2uAQ96HWLkn3VcVN
0.267308		Cell	0.000	1.000	357	8	siRNA-IMPa2-25 PSF-A488 IMPa2-A546 DAPI 8C1-siRNA-IMP-a2-a4 V2.00	0	11. siRNA-IMPa2-25 PSF-A488 DAPI IMPa2-A546_aw_TileScan_001 (Stage 49 of 49)	00-ucWPBR2uAQ96HWLkn3VcVN
0.600017		Cell	0.000	1.000	358	9	siRNA-IMPa2-25 PSF-A488 IMPa2-A546 DAPI 8C1-siRNA-IMP-a2-a4 V2.00	0	11. siRNA-IMPa2-25 PSF-A488 DAPI IMPa2-A546_aw_TileScan_001 (Stage 49 of 49)	00-ucWPBR2uAQ96HWLkn3VcVN
0.413812		Cell	0.000	1.000	359	10	siRNA-IMPa2-25 PSF-A488 IMPa2-A546 DAPI 8C1-siRNA-IMP-a2-a4 V2.00	0	11. siRNA-IMPa2-25 PSF-A488 DAPI IMPa2-A546_aw_TileScan_001 (Stage 49 of 49)	00-ucWPBR2uAQ96HWLkn3VcVN
0.246264		Cell	0.000	1.000	360	11	siRNA-IMPa2-25 PSF-A488 IMPa2-A546 DAPI 8C1-siRNA-IMP-a2-a4 V2.00	0	11. siRNA-IMPa2-25 PSF-A488 DAPI IMPa2-A546_aw_TileScan_001 (Stage 49 of 49)	00-ucWPBR2uAQ96HWLkn3VcVN
0.331194		Cell	0.000	1.000	361	12	siRNA-IMPa2-25 PSF-A488 IMPa2-A546 DAPI 8C1-siRNA-IMP-a2-a4 V2.00	0	11. siRNA-IMPa2-25 PSF-A488 DAPI IMPa2-A546_aw_TileScan_001 (Stage 49 of 49)	00-ucWPBR2uAQ96HWLkn3VcVN
0.493586		Cell	0.000	1.000	362	13	siRNA-IMPa2-25 PSF-A488 IMPa2-A546 DAPI 8C1-siRNA-IMP-a2-a4 V2.00	0	11. siRNA-IMPa2-25 PSF-A488 DAPI IMPa2-A546_aw_TileScan_001 (Stage 49 of 49)	00-ucWPBR2uAQ96HWLkn3VcVN
0.800351		Cell	0.000	1.000	363	14	siRNA-IMPa2-25 PSF-A488 IMPa2-A546 DAPI 8C1-siRNA-IMP-a2-a4 V2.00	0	11. siRNA-IMPa2-25 PSF-A488 DAPI IMPa2-A546_aw_TileScan_001 (Stage 49 of 49)	00-ucWPBR2uAQ96HWLkn3VcVN
0.585972		Cell	0.000	1.000	364	15	siRNA-IMPa2-25 PSF-A488 IMPa2-A546 DAPI 8C1-siRNA-IMP-a2-a4 V2.00	0	11. siRNA-IMPa2-25 PSF-A488 DAPI IMPa2-A546_aw_TileScan_001 (Stage 49 of 49)	00-ucWPBR2uAQ96HWLkn3VcVN
0.624155		Cell	0.000	1.000	365	16	siRNA-IMPa2-25 PSF-A488 IMPa2-A546 DAPI 8C1-siRNA-IMP-a2-a4 V2.00	0	11. siRNA-IMPa2-25 PSF-A488 DAPI IMPa2-A546_aw_TileScan_001 (Stage 49 of 49)	00-ucWPBR2uAQ96HWLkn3VcVN
0.367236		Cell	0.000	1.000	366	17	siRNA-IMPa2-25 PSF-A488 IMPa2-A546 DAPI 8C1-siRNA-IMP-a2-a4 V2.00	0	11. siRNA-IMPa2-25 PSF-A488 DAPI IMPa2-A546_aw_TileScan_001 (Stage 49 of 49)	00-ucWPBR2uAQ96HWLkn3VcVN
0.114168		Cell	0.000	1.000	367	18	siRNA-IMPa2-25 PSF-A488 IMPa2-A546 DAPI 8C1-siRNA-IMP-a2-a4 V2.00	0	11. siRNA-IMPa2-25 PSF-A488 DAPI IMPa2-A546_aw_TileScan_001 (Stage 49 of 49)	00-ucWPBR2uAQ96HWLkn3VcVN
0.219591		Cell	0.000	1.000	368	19	siRNA-IMPa2-25 PSF-A488 IMPa2-A546 DAPI 8C1-siRNA-IMP-a2-a4 V2.00	0	11. siRNA-IMPa2-25 PSF-A488 DAPI IMPa2-A546_aw_TileScan_001 (Stage 49 of 49)	00-ucWPBR2uAQ96HWLkn3VcVN
0.89822		Cell	0.000	1.000	369	20	siRNA-IMPa2-25 PSF-A488 IMPa2-A546 DAPI 8C1-siRNA-IMP-a2-a4 V2.00	0	11. siRNA-IMPa2-25 PSF-A488 DAPI IMPa2-A546_aw_TileScan_001 (Stage 49 of 49)	00-ucWPBR2uAQ96HWLkn3VcVN
0.258078		Cell	0.000	1.000	370	0	siRNA-IMPa2-25 PSF-A488 IMPa2-A546 DAPI 8C1-siRNA-IMP-a2-a4 V2.00	0	11. siRNA-IMPa2-25 PSF-A488 DAPI IMPa2-A546_b_TileScan_001 (Stage 2 of 49)	00-FwDpeoJVMR8RKEawFszYnW
0.0723993		Cell	0.000	1.000	371	1	siRNA-IMPa2-25 PSF-A488 IMPa2-A546 DAPI 8C1-siRNA-IMP-a2-a4 V2.00	0	11. siRNA-IMPa2-25 PSF-A488 DAPI IMPa2-A546_b_TileScan_001 (Stage 2 of 49)	00-FwDpeoJVMR8RKEawFszYnW
0.556965		Cell	0.000	1.000	372	2	siRNA-IMPa2-25 PSF-A488 IMPa2-A546 DAPI 8C1-siRNA-IMP-a2-a4 V2.00	0	11. siRNA-IMPa2-25 PSF-A488 DAPI IMPa2-A546_b_TileScan_001 (Stage 2 of 49)	00-FwDpeoJVMR8RKEawFszYnW
0.175804		Cell	0.000	1.000	373	3	siRNA-IMPa2-25 PSF-A488 IMPa2-A546 DAPI 8C1-siRNA-IMP-a2-a4 V2.00	0	11. siRNA-IMPa2-25 PSF-A488 DAPI IMPa2-A546_b_TileScan_001 (Stage 2 of 49)	00-FwDpeoJVMR8RKEawFszYnW
0.699537		Cell	0.000	1.000	374	4	siRNA-IMPa2-25 PSF-A488 IMPa2-A546 DAPI 8C1-siRNA-IMP-a2-a4 V2.00	0	11. siRNA-IMPa2-25 PSF-A488 DAPI IMPa2-A546_b_TileScan_001 (Stage 2 of 49)	00-FwDpeoJVMR8RKEawFszYnW
0.28905		Cell	0.000	1.000	375	5	siRNA-IMPa2-25 PSF-A488 IMPa2-A546 DAPI 8C1-siRNA-IMP-a2-a4 V2.00	0	11. siRNA-IMPa2-25 PSF-A488 DAPI IMPa2-A546_b_TileScan_001 (Stage 2 of 49)	00-FwDpeoJVMR8RKEawFszYnW
0.348587		Cell	0.000	1.000	376	6	siRNA-IMPa2-25 PSF-A488 IMPa2-A546 DAPI 8C1-siRNA-IMP-a2-a4 V2.00	0	11. siRNA-IMPa2-25 PSF-A488 DAPI IMPa2-A546_b_TileScan_001 (Stage 2 of 49)	00-FwDpeoJVMR8RKEawFszYnW
0.768672		Cell	0.000	1.000	377	7	siRNA-IMPa2-25 PSF-A488 IMPa2-A546 DAPI 8C1-siRNA-IMP-a2-a4 V2.00	0	11. siRNA-IMPa2-25 PSF-A488 DAPI IMPa2-A546_b_TileScan_001 (Stage 2 of 49)	00-FwDpeoJVMR8RKEawFszYnW
0.51896		Cell	0.000	1.000	378	8	siRNA-IMPa2-25 PSF-A488 IMPa2-A546 DAPI 8C1-siRNA-IMP-a2-a4 V2.00	0	11. siRNA-IMPa2-25 PSF-A488 DAPI IMPa2-A546_b_TileScan_001 (Stage 2 of 49)	00-FwDpeoJVMR8RKEawFszYnW
0.656531		Cell	0.000	1.000	379	9	siRNA-IMPa2-25 PSF-A488 IMPa2-A546 DAPI 8C1-siRNA-IMP-a2-a4 V2.00	0	11. siRNA-IMPa2-25 PSF-A488 DAPI IMPa2-A546_b_TileScan_001 (Stage 2 of 49)	00-FwDpeoJVMR8RKEawFszYnW
0.145578		Cell	0.000	1.000	380	10	siRNA-IMPa2-25 PSF-A488 IMPa2-A546 DAPI 8C1-siRNA-IMP-a2-a4 V2.00	0	11. siRNA-IMPa2-25 PSF-A488 DAPI IMPa2-A546_b_TileScan_001 (Stage 2 of 49)	00-FwDpeoJVMR8RKEawFszYnW
0.525884		Cell	0.000	1.000	381	11	siRNA-IMPa2-25 PSF-A488 IMPa2-A546 DAPI 8C1-siRNA-IMP-a2-a4 V2.00	0	11. siRNA-IMPa2-25 PSF-A488 DAPI IMPa2-A546_b_TileScan_001 (Stage 2 of 49)	00-FwDpeoJVMR8RKEawFszYnW
0.306892		Cell	0.000	1.000	382	12	siRNA-IMPa2-25 PSF-A488 IMPa2-A546 DAPI 8C1-siRNA-IMP-a2-a4 V2.00	0	11. siRNA-IMPa2-25 PSF-A488 DAPI IMPa2-A546_b_TileScan_001 (Stage 2 of 49)	00-FwDpeoJVMR8RKEawFszYnW
0.629797		Cell	0.000	1.000	383	0	siRNA-IMPa2-25 PSF-A488 IMPa2-A546 DAPI 8C1-siRNA-IMP-a2-a4 V2.00	0	11. siRNA-IMPa2-25 PSF-A488 DAPI IMPa2-A546_c_TileScan_001 (Stage 3 of 49)	00-GdeZmdc9ZpQ4KqgxNTqyPA
0.210533		Cell	0.000	1.000	384	1	siRNA-IMPa2-25 PSF-A488 IMPa2-A546 DAPI 8C1-siRNA-IMP-a2-a4 V2.00	0	11. siRNA-IMPa2-25 PSF-A488 DAPI IMPa2-A546_c_TileScan_001 (Stage 3 of 49)	00-GdeZmdc9ZpQ4KqgxNTqyPA
0.29134		Cell	0.000	1.000	385	2	siRNA-IMPa2-25 PSF-A488 IMPa2-A546 DAPI 8C1-siRNA-IMP-a2-a4 V2.00	0	11. siRNA-IMPa2-25 PSF-A488 DAPI IMPa2-A546_c_TileScan_001 (Stage 3 of 49)	00-GdeZmdc9ZpQ4KqgxNTqyPA
0.49806		Cell	0.000	1.000	386	3	siRNA-IMPa2-25 PSF-A488 IMPa2-A546 DAPI 8C1-siRNA-IMP-a2-a4 V2.00	0	11. siRNA-IMPa2-25 PSF-A488 DAPI IMPa2-A546_c_TileScan_001 (Stage 3 of 49)	00-GdeZmdc9ZpQ4KqgxNTqyPA
0.610416		Cell	0.000	1.000	387	4	siRNA-IMPa2-25 PSF-A488 IMPa2-A546 DAPI 8C1-siRNA-IMP-a2-a4 V2.00	0	11. siRNA-IMPa2-25 PSF-A488 DAPI IMPa2-A546_c_TileScan_001 (Stage 3 of 49)	00-GdeZmdc9ZpQ4KqgxNTqyPA
0.0787675		Cell	0.000	1.000	388	5	siRNA-IMPa2-25 PSF-A488 IMPa2-A546 DAPI 8C1-siRNA-IMP-a2-a4 V2.00	0	11. siRNA-IMPa2-25 PSF-A488 DAPI IMPa2-A546_c_TileScan_001 (Stage 3 of 49)	00-GdeZmdc9ZpQ4KqgxNTqyPA
0.799703		Cell	0.000	1.000	389	6	siRNA-IMPa2-25 PSF-A488 IMPa2-A546 DAPI 8C1-siRNA-IMP-a2-a4 V2.00	0	11. siRNA-IMPa2-25 PSF-A488 DAPI IMPa2-A546_c_TileScan_001 (Stage 3 of 49)	00-GdeZmdc9ZpQ4KqgxNTqyPA
0.153986		Cell	0.000	1.000	390	7	siRNA-IMPa2-25 PSF-A488 IMPa2-A546 DAPI 8C1-siRNA-IMP-a2-a4 V2.00	0	11. siRNA-IMPa2-25 PSF-A488 DAPI IMPa2-A546_c_TileScan_001 (Stage 3 of 49)	00-GdeZmdc9ZpQ4KqgxNTqyPA
0.107487		Cell	0.000	1.000	391	8	siRNA-IMPa2-25 PSF-A488 IMPa2-A546 DAPI 8C1-siRNA-IMP-a2-a4 V2.00	0	11. siRNA-IMPa2-25 PSF-A488 DAPI IMPa2-A546_c_TileScan_001 (Stage 3 of 49)	00-GdeZmdc9ZpQ4KqgxNTqyPA
0.329584		Cell	0.000	1.000	392	9	siRNA-IMPa2-25 PSF-A488 IMPa2-A546 DAPI 8C1-siRNA-IMP-a2-a4 V2.00	0	11. siRNA-IMPa2-25 PSF-A488 DAPI IMPa2-A546_c_TileScan_001 (Stage 3 of 49)	00-GdeZmdc9ZpQ4KqgxNTqyPA
0.131418		Cell	0.000	1.000	393	10	siRNA-IMPa2-25 PSF-A488 IMPa2-A546 DAPI 8C1-siRNA-IMP-a2-a4 V2.00	0	11. siRNA-IMPa2-25 PSF-A488 DAPI IMPa2-A546_c_TileScan_001 (Stage 3 of 49)	00-GdeZmdc9ZpQ4KqgxNTqyPA
0.299324		Cell	0.000	1.000	394	11	siRNA-IMPa2-25 PSF-A488 IMPa2-A546 DAPI 8C1-siRNA-IMP-a2-a4 V2.00	0	11. siRNA-IMPa2-25 PSF-A488 DAPI IMPa2-A546_c_TileScan_001 (Stage 3 of 49)	00-GdeZmdc9ZpQ4KqgxNTqyPA
0.227851		Cell	0.000	1.000	395	12	siRNA-IMPa2-25 PSF-A488 IMPa2-A546 DAPI 8C1-siRNA-IMP-a2-a4 V2.00	0	11. siRNA-IMPa2-25 PSF-A488 DAPI IMPa2-A546_c_TileScan_001 (Stage 3 of 49)	00-GdeZmdc9ZpQ4KqgxNTqyPA
0.235909		Cell	0.000	1.000	396	0	siRNA-IMPa2-25 PSF-A488 IMPa2-A546 DAPI 8C1-siRNA-IMP-a2-a4 V2.00	0	11. siRNA-IMPa2-25 PSF-A488 DAPI IMPa2-A546_d_TileScan_001 (Stage 4 of 49)	00-4aZXuQQNKLaVFodq6QFX8W
0.412516		Cell	0.000	1.000	397	1	siRNA-IMPa2-25 PSF-A488 IMPa2-A546 DAPI 8C1-siRNA-IMP-a2-a4 V2.00	0	11. siRNA-IMPa2-25 PSF-A488 DAPI IMPa2-A546_d_TileScan_001 (Stage 4 of 49)	00-4aZXuQQNKLaVFodq6QFX8W
0.495449		Cell	0.000	1.000	398	2	siRNA-IMPa2-25 PSF-A488 IMPa2-A546 DAPI 8C1-siRNA-IMP-a2-a4 V2.00	0	11. siRNA-IMPa2-25 PSF-A488 DAPI IMPa2-A546_d_TileScan_001 (Stage 4 of 49)	00-4aZXuQQNKLaVFodq6QFX8W
0.686788		Cell	0.000	1.000	399	3	siRNA-IMPa2-25 PSF-A488 IMPa2-A546 DAPI 8C1-siRNA-IMP-a2-a4 V2.00	0	11. siRNA-IMPa2-25 PSF-A488 DAPI IMPa2-A546_d_TileScan_001 (Stage 4 of 49)	00-4aZXuQQNKLaVFodq6QFX8W
0.675236		Cell	0.000	1.000	400	4	siRNA-IMPa2-25 PSF-A488 IMPa2-A546 DAPI 8C1-siRNA-IMP-a2-a4 V2.00	0	11. siRNA-IMPa2-25 PSF-A488 DAPI IMPa2-A546_d_TileScan_001 (Stage 4 of 49)	00-4aZXuQQNKLaVFodq6QFX8W
0.454392		Cell	0.000	1.000	401	5	siRNA-IMPa2-25 PSF-A488 IMPa2-A546 DAPI 8C1-siRNA-IMP-a2-a4 V2.00	0	11. siRNA-IMPa2-25 PSF-A488 DAPI IMPa2-A546_d_TileScan_001 (Stage 4 of 49)	00-4aZXuQQNKLaVFodq6QFX8W
0.120821		Cell	0.000	1.000	402	6	siRNA-IMPa2-25 PSF-A488 IMPa2-A546 DAPI 8C1-siRNA-IMP-a2-a4 V2.00	0	11. siRNA-IMPa2-25 PSF-A488 DAPI IMPa2-A546_d_TileScan_001 (Stage 4 of 49)	00-4aZXuQQNKLaVFodq6QFX8W
0.404235		Cell	0.000	1.000	403	7	siRNA-IMPa2-25 PSF-A488 IMPa2-A546 DAPI 8C1-siRNA-IMP-a2-a4 V2.00	0	11. siRNA-IMPa2-25 PSF-A488 DAPI IMPa2-A546_d_TileScan_001 (Stage 4 of 49)	00-4aZXuQQNKLaVFodq6QFX8W
0.15128		Cell	0.000	1.000	404	8	siRNA-IMPa2-25 PSF-A488 IMPa2-A546 DAPI 8C1-siRNA-IMP-a2-a4 V2.00	0	11. siRNA-IMPa2-25 PSF-A488 DAPI IMPa2-A546_d_TileScan_001 (Stage 4 of 49)	00-4aZXuQQNKLaVFodq6QFX8W
0.117486		Cell	0.000	1.000	405	9	siRNA-IMPa2-25 PSF-A488 IMPa2-A546 DAPI 8C1-siRNA-IMP-a2-a4 V2.00	0	11. siRNA-IMPa2-25 PSF-A488 DAPI IMPa2-A546_d_TileScan_001 (Stage 4 of 49)	00-4aZXuQQNKLaVFodq6QFX8W
0.243653		Cell	0.000	1.000	406	10	siRNA-IMPa2-25 PSF-A488 IMPa2-A546 DAPI 8C1-siRNA-IMP-a2-a4 V2.00	0	11. siRNA-IMPa2-25 PSF-A488 DAPI IMPa2-A546_d_TileScan_001 (Stage 4 of 49)	00-4aZXuQQNKLaVFodq6QFX8W
0.299876		Cell	0.000	1.000	407	11	siRNA-IMPa2-25 PSF-A488 IMPa2-A546 DAPI 8C1-siRNA-IMP-a2-a4 V2.00	0	11. siRNA-IMPa2-25 PSF-A488 DAPI IMPa2-A546_d_TileScan_001 (Stage 4 of 49)	00-4aZXuQQNKLaVFodq6QFX8W
0.627511		Cell	0.000	1.000	408	12	siRNA-IMPa2-25 PSF-A488 IMPa2-A546 DAPI 8C1-siRNA-IMP-a2-a4 V2.00	0	11. siRNA-IMPa2-25 PSF-A488 DAPI IMPa2-A546_d_TileScan_001 (Stage 4 of 49)	00-4aZXuQQNKLaVFodq6QFX8W
0.535233		Cell	0.000	1.000	409	13	siRNA-IMPa2-25 PSF-A488 IMPa2-A546 DAPI 8C1-siRNA-IMP-a2-a4 V2.00	0	11. siRNA-IMPa2-25 PSF-A488 DAPI IMPa2-A546_d_TileScan_001 (Stage 4 of 49)	00-4aZXuQQNKLaVFodq6QFX8W
0.0970063		Cell	0.000	1.000	410	14	siRNA-IMPa2-25 PSF-A488 IMPa2-A546 DAPI 8C1-siRNA-IMP-a2-a4 V2.00	0	11. siRNA-IMPa2-25 PSF-A488 DAPI IMPa2-A546_d_TileScan_001 (Stage 4 of 49)	00-4aZXuQQNKLaVFodq6QFX8W
0.268263		Cell	0.000	1.000	411	15	siRNA-IMPa2-25 PSF-A488 IMPa2-A546 DAPI 8C1-siRNA-IMP-a2-a4 V2.00	0	11. siRNA-IMPa2-25 PSF-A488 DAPI IMPa2-A546_d_TileScan_001 (Stage 4 of 49)	00-4aZXuQQNKLaVFodq6QFX8W
0.18259		Cell	0.000	1.000	412	16	siRNA-IMPa2-25 PSF-A488 IMPa2-A546 DAPI 8C1-siRNA-IMP-a2-a4 V2.00	0	11. siRNA-IMPa2-25 PSF-A488 DAPI IMPa2-A546_d_TileScan_001 (Stage 4 of 49)	00-4aZXuQQNKLaVFodq6QFX8W
0.0972941		Cell	0.000	1.000	413	17	siRNA-IMPa2-25 PSF-A488 IMPa2-A546 DAPI 8C1-siRNA-IMP-a2-a4 V2.00	0	11. siRNA-IMPa2-25 PSF-A488 DAPI IMPa2-A546_d_TileScan_001 (Stage 4 of 49)	00-4aZXuQQNKLaVFodq6QFX8W
0.403737		Cell	0.000	1.000	414	0	siRNA-IMPa2-25 PSF-A488 IMPa2-A546 DAPI 8C1-siRNA-IMP-a2-a4 V2.00	0	11. siRNA-IMPa2-25 PSF-A488 DAPI IMPa2-A546_e_TileScan_001 (Stage 5 of 49)	00-ToyExx268stv9xbfwwFEw8
0.473088		Cell	0.000	1.000	415	1	siRNA-IMPa2-25 PSF-A488 IMPa2-A546 DAPI 8C1-siRNA-IMP-a2-a4 V2.00	0	11. siRNA-IMPa2-25 PSF-A488 DAPI IMPa2-A546_e_TileScan_001 (Stage 5 of 49)	00-ToyExx268stv9xbfwwFEw8
0.632358		Cell	0.000	1.000	416	2	siRNA-IMPa2-25 PSF-A488 IMPa2-A546 DAPI 8C1-siRNA-IMP-a2-a4 V2.00	0	11. siRNA-IMPa2-25 PSF-A488 DAPI IMPa2-A546_e_TileScan_001 (Stage 5 of 49)	00-ToyExx268stv9xbfwwFEw8
0.159804		Cell	0.000	1.000	417	3	siRNA-IMPa2-25 PSF-A488 IMPa2-A546 DAPI 8C1-siRNA-IMP-a2-a4 V2.00	0	11. siRNA-IMPa2-25 PSF-A488 DAPI IMPa2-A546_e_TileScan_001 (Stage 5 of 49)	00-ToyExx268stv9xbfwwFEw8
0.575446		Cell	0.000	1.000	418	4	siRNA-IMPa2-25 PSF-A488 IMPa2-A546 DAPI 8C1-siRNA-IMP-a2-a4 V2.00	0	11. siRNA-IMPa2-25 PSF-A488 DAPI IMPa2-A546_e_TileScan_001 (Stage 5 of 49)	00-ToyExx268stv9xbfwwFEw8
0.134438		Cell	0.000	1.000	419	0	siRNA-IMPa2-25 PSF-A488 IMPa2-A546 DAPI 8C1-siRNA-IMP-a2-a4 V2.00	0	11. siRNA-IMPa2-25 PSF-A488 DAPI IMPa2-A546_f_TileScan_001 (Stage 6 of 49)	00-VwyFvFe9qHUm5xRAhK8WWj
0.43525		Cell	0.000	1.000	420	1	siRNA-IMPa2-25 PSF-A488 IMPa2-A546 DAPI 8C1-siRNA-IMP-a2-a4 V2.00	0	11. siRNA-IMPa2-25 PSF-A488 DAPI IMPa2-A546_f_TileScan_001 (Stage 6 of 49)	00-VwyFvFe9qHUm5xRAhK8WWj
0.72394		Cell	0.000	1.000	421	2	siRNA-IMPa2-25 PSF-A488 IMPa2-A546 DAPI 8C1-siRNA-IMP-a2-a4 V2.00	0	11. siRNA-IMPa2-25 PSF-A488 DAPI IMPa2-A546_f_TileScan_001 (Stage 6 of 49)	00-VwyFvFe9qHUm5xRAhK8WWj
0.370654		Cell	0.000	1.000	422	3	siRNA-IMPa2-25 PSF-A488 IMPa2-A546 DAPI 8C1-siRNA-IMP-a2-a4 V2.00	0	11. siRNA-IMPa2-25 PSF-A488 DAPI IMPa2-A546_f_TileScan_001 (Stage 6 of 49)	00-VwyFvFe9qHUm5xRAhK8WWj
0.497776		Cell	0.000	1.000	423	4	siRNA-IMPa2-25 PSF-A488 IMPa2-A546 DAPI 8C1-siRNA-IMP-a2-a4 V2.00	0	11. siRNA-IMPa2-25 PSF-A488 DAPI IMPa2-A546_f_TileScan_001 (Stage 6 of 49)	00-VwyFvFe9qHUm5xRAhK8WWj
0.659477		Cell	0.000	1.000	424	5	siRNA-IMPa2-25 PSF-A488 IMPa2-A546 DAPI 8C1-siRNA-IMP-a2-a4 V2.00	0	11. siRNA-IMPa2-25 PSF-A488 DAPI IMPa2-A546_f_TileScan_001 (Stage 6 of 49)	00-VwyFvFe9qHUm5xRAhK8WWj
0.222615		Cell	0.000	1.000	425	6	siRNA-IMPa2-25 PSF-A488 IMPa2-A546 DAPI 8C1-siRNA-IMP-a2-a4 V2.00	0	11. siRNA-IMPa2-25 PSF-A488 DAPI IMPa2-A546_f_TileScan_001 (Stage 6 of 49)	00-VwyFvFe9qHUm5xRAhK8WWj
0.600955		Cell	0.000	1.000	426	7	siRNA-IMPa2-25 PSF-A488 IMPa2-A546 DAPI 8C1-siRNA-IMP-a2-a4 V2.00	0	11. siRNA-IMPa2-25 PSF-A488 DAPI IMPa2-A546_f_TileScan_001 (Stage 6 of 49)	00-VwyFvFe9qHUm5xRAhK8WWj
0.247036		Cell	0.000	1.000	427	8	siRNA-IMPa2-25 PSF-A488 IMPa2-A546 DAPI 8C1-siRNA-IMP-a2-a4 V2.00	0	11. siRNA-IMPa2-25 PSF-A488 DAPI IMPa2-A546_f_TileScan_001 (Stage 6 of 49)	00-VwyFvFe9qHUm5xRAhK8WWj
0.72774		Cell	0.000	1.000	428	9	siRNA-IMPa2-25 PSF-A488 IMPa2-A546 DAPI 8C1-siRNA-IMP-a2-a4 V2.00	0	11. siRNA-IMPa2-25 PSF-A488 DAPI IMPa2-A546_f_TileScan_001 (Stage 6 of 49)	00-VwyFvFe9qHUm5xRAhK8WWj
0.410607		Cell	0.000	1.000	429	10	siRNA-IMPa2-25 PSF-A488 IMPa2-A546 DAPI 8C1-siRNA-IMP-a2-a4 V2.00	0	11. siRNA-IMPa2-25 PSF-A488 DAPI IMPa2-A546_f_TileScan_001 (Stage 6 of 49)	00-VwyFvFe9qHUm5xRAhK8WWj
0.796292		Cell	0.000	1.000	430	11	siRNA-IMPa2-25 PSF-A488 IMPa2-A546 DAPI 8C1-siRNA-IMP-a2-a4 V2.00	0	11. siRNA-IMPa2-25 PSF-A488 DAPI IMPa2-A546_f_TileScan_001 (Stage 6 of 49)	00-VwyFvFe9qHUm5xRAhK8WWj
0.292312		Cell	0.000	1.000	431	12	siRNA-IMPa2-25 PSF-A488 IMPa2-A546 DAPI 8C1-siRNA-IMP-a2-a4 V2.00	0	11. siRNA-IMPa2-25 PSF-A488 DAPI IMPa2-A546_f_TileScan_001 (Stage 6 of 49)	00-VwyFvFe9qHUm5xRAhK8WWj
0.605399		Cell	0.000	1.000	432	13	siRNA-IMPa2-25 PSF-A488 IMPa2-A546 DAPI 8C1-siRNA-IMP-a2-a4 V2.00	0	11. siRNA-IMPa2-25 PSF-A488 DAPI IMPa2-A546_f_TileScan_001 (Stage 6 of 49)	00-VwyFvFe9qHUm5xRAhK8WWj
0.21378		Cell	0.000	1.000	433	14	siRNA-IMPa2-25 PSF-A488 IMPa2-A546 DAPI 8C1-siRNA-IMP-a2-a4 V2.00	0	11. siRNA-IMPa2-25 PSF-A488 DAPI IMPa2-A546_f_TileScan_001 (Stage 6 of 49)	00-VwyFvFe9qHUm5xRAhK8WWj
0.785145		Cell	0.000	1.000	434	0	siRNA-IMPa2-25 PSF-A488 IMPa2-A546 DAPI 8C1-siRNA-IMP-a2-a4 V2.00	0	11. siRNA-IMPa2-25 PSF-A488 DAPI IMPa2-A546_g_TileScan_001 (Stage 7 of 49)	00-QC3esRXx4KcznMy7DqS3F5
0.188161		Cell	0.000	1.000	435	1	siRNA-IMPa2-25 PSF-A488 IMPa2-A546 DAPI 8C1-siRNA-IMP-a2-a4 V2.00	0	11. siRNA-IMPa2-25 PSF-A488 DAPI IMPa2-A546_g_TileScan_001 (Stage 7 of 49)	00-QC3esRXx4KcznMy7DqS3F5
0.110285		Cell	0.000	1.000	436	2	siRNA-IMPa2-25 PSF-A488 IMPa2-A546 DAPI 8C1-siRNA-IMP-a2-a4 V2.00	0	11. siRNA-IMPa2-25 PSF-A488 DAPI IMPa2-A546_g_TileScan_001 (Stage 7 of 49)	00-QC3esRXx4KcznMy7DqS3F5
0.308382		Cell	0.000	1.000	437	3	siRNA-IMPa2-25 PSF-A488 IMPa2-A546 DAPI 8C1-siRNA-IMP-a2-a4 V2.00	0	11. siRNA-IMPa2-25 PSF-A488 DAPI IMPa2-A546_g_TileScan_001 (Stage 7 of 49)	00-QC3esRXx4KcznMy7DqS3F5
0.253588		Cell	0.000	1.000	438	4	siRNA-IMPa2-25 PSF-A488 IMPa2-A546 DAPI 8C1-siRNA-IMP-a2-a4 V2.00	0	11. siRNA-IMPa2-25 PSF-A488 DAPI IMPa2-A546_g_TileScan_001 (Stage 7 of 49)	00-QC3esRXx4KcznMy7DqS3F5
0.238421		Cell	0.000	1.000	439	5	siRNA-IMPa2-25 PSF-A488 IMPa2-A546 DAPI 8C1-siRNA-IMP-a2-a4 V2.00	0	11. siRNA-IMPa2-25 PSF-A488 DAPI IMPa2-A546_g_TileScan_001 (Stage 7 of 49)	00-QC3esRXx4KcznMy7DqS3F5
0.314363		Cell	0.000	1.000	440	6	siRNA-IMPa2-25 PSF-A488 IMPa2-A546 DAPI 8C1-siRNA-IMP-a2-a4 V2.00	0	11. siRNA-IMPa2-25 PSF-A488 DAPI IMPa2-A546_g_TileScan_001 (Stage 7 of 49)	00-QC3esRXx4KcznMy7DqS3F5
0.285321		Cell	0.000	1.000	441	7	siRNA-IMPa2-25 PSF-A488 IMPa2-A546 DAPI 8C1-siRNA-IMP-a2-a4 V2.00	0	11. siRNA-IMPa2-25 PSF-A488 DAPI IMPa2-A546_g_TileScan_001 (Stage 7 of 49)	00-QC3esRXx4KcznMy7DqS3F5
0.183195		Cell	0.000	1.000	442	8	siRNA-IMPa2-25 PSF-A488 IMPa2-A546 DAPI 8C1-siRNA-IMP-a2-a4 V2.00	0	11. siRNA-IMPa2-25 PSF-A488 DAPI IMPa2-A546_g_TileScan_001 (Stage 7 of 49)	00-QC3esRXx4KcznMy7DqS3F5
0.272052		Cell	0.000	1.000	443	9	siRNA-IMPa2-25 PSF-A488 IMPa2-A546 DAPI 8C1-siRNA-IMP-a2-a4 V2.00	0	11. siRNA-IMPa2-25 PSF-A488 DAPI IMPa2-A546_g_TileScan_001 (Stage 7 of 49)	00-QC3esRXx4KcznMy7DqS3F5
0.301294		Cell	0.000	1.000	444	10	siRNA-IMPa2-25 PSF-A488 IMPa2-A546 DAPI 8C1-siRNA-IMP-a2-a4 V2.00	0	11. siRNA-IMPa2-25 PSF-A488 DAPI IMPa2-A546_g_TileScan_001 (Stage 7 of 49)	00-QC3esRXx4KcznMy7DqS3F5
0.327931		Cell	0.000	1.000	445	11	siRNA-IMPa2-25 PSF-A488 IMPa2-A546 DAPI 8C1-siRNA-IMP-a2-a4 V2.00	0	11. siRNA-IMPa2-25 PSF-A488 DAPI IMPa2-A546_g_TileScan_001 (Stage 7 of 49)	00-QC3esRXx4KcznMy7DqS3F5
0.830867		Cell	0.000	1.000	446	12	siRNA-IMPa2-25 PSF-A488 IMPa2-A546 DAPI 8C1-siRNA-IMP-a2-a4 V2.00	0	11. siRNA-IMPa2-25 PSF-A488 DAPI IMPa2-A546_g_TileScan_001 (Stage 7 of 49)	00-QC3esRXx4KcznMy7DqS3F5
0.373613		Cell	0.000	1.000	447	13	siRNA-IMPa2-25 PSF-A488 IMPa2-A546 DAPI 8C1-siRNA-IMP-a2-a4 V2.00	0	11. siRNA-IMPa2-25 PSF-A488 DAPI IMPa2-A546_g_TileScan_001 (Stage 7 of 49)	00-QC3esRXx4KcznMy7DqS3F5
0.696754		Cell	0.000	1.000	448	14	siRNA-IMPa2-25 PSF-A488 IMPa2-A546 DAPI 8C1-siRNA-IMP-a2-a4 V2.00	0	11. siRNA-IMPa2-25 PSF-A488 DAPI IMPa2-A546_g_TileScan_001 (Stage 7 of 49)	00-QC3esRXx4KcznMy7DqS3F5
0.113442		Cell	0.000	1.000	449	15	siRNA-IMPa2-25 PSF-A488 IMPa2-A546 DAPI 8C1-siRNA-IMP-a2-a4 V2.00	0	11. siRNA-IMPa2-25 PSF-A488 DAPI IMPa2-A546_g_TileScan_001 (Stage 7 of 49)	00-QC3esRXx4KcznMy7DqS3F5
0.114403		Cell	0.000	1.000	450	16	siRNA-IMPa2-25 PSF-A488 IMPa2-A546 DAPI 8C1-siRNA-IMP-a2-a4 V2.00	0	11. siRNA-IMPa2-25 PSF-A488 DAPI IMPa2-A546_g_TileScan_001 (Stage 7 of 49)	00-QC3esRXx4KcznMy7DqS3F5
0.284987		Cell	0.000	1.000	451	17	siRNA-IMPa2-25 PSF-A488 IMPa2-A546 DAPI 8C1-siRNA-IMP-a2-a4 V2.00	0	11. siRNA-IMPa2-25 PSF-A488 DAPI IMPa2-A546_g_TileScan_001 (Stage 7 of 49)	00-QC3esRXx4KcznMy7DqS3F5
0.590849		Cell	0.000	1.000	452	18	siRNA-IMPa2-25 PSF-A488 IMPa2-A546 DAPI 8C1-siRNA-IMP-a2-a4 V2.00	0	11. siRNA-IMPa2-25 PSF-A488 DAPI IMPa2-A546_g_TileScan_001 (Stage 7 of 49)	00-QC3esRXx4KcznMy7DqS3F5
0.703045		Cell	0.000	1.000	453	0	siRNA-IMPa2-25 PSF-A488 IMPa2-A546 DAPI 8C1-siRNA-IMP-a2-a4 V2.00	0	11. siRNA-IMPa2-25 PSF-A488 DAPI IMPa2-A546_h_TileScan_001 (Stage 8 of 49)	00-8F3dPxtHZbYJSXhWvgExFF
0.878217		Cell	0.000	1.000	454	1	siRNA-IMPa2-25 PSF-A488 IMPa2-A546 DAPI 8C1-siRNA-IMP-a2-a4 V2.00	0	11. siRNA-IMPa2-25 PSF-A488 DAPI IMPa2-A546_h_TileScan_001 (Stage 8 of 49)	00-8F3dPxtHZbYJSXhWvgExFF
0.742914		Cell	0.000	1.000	455	2	siRNA-IMPa2-25 PSF-A488 IMPa2-A546 DAPI 8C1-siRNA-IMP-a2-a4 V2.00	0	11. siRNA-IMPa2-25 PSF-A488 DAPI IMPa2-A546_h_TileScan_001 (Stage 8 of 49)	00-8F3dPxtHZbYJSXhWvgExFF
0.100486		Cell	0.000	1.000	456	3	siRNA-IMPa2-25 PSF-A488 IMPa2-A546 DAPI 8C1-siRNA-IMP-a2-a4 V2.00	0	11. siRNA-IMPa2-25 PSF-A488 DAPI IMPa2-A546_h_TileScan_001 (Stage 8 of 49)	00-8F3dPxtHZbYJSXhWvgExFF
0.033523		Cell	0.000	1.000	457	4	siRNA-IMPa2-25 PSF-A488 IMPa2-A546 DAPI 8C1-siRNA-IMP-a2-a4 V2.00	0	11. siRNA-IMPa2-25 PSF-A488 DAPI IMPa2-A546_h_TileScan_001 (Stage 8 of 49)	00-8F3dPxtHZbYJSXhWvgExFF
0.283227		Cell	0.000	1.000	458	5	siRNA-IMPa2-25 PSF-A488 IMPa2-A546 DAPI 8C1-siRNA-IMP-a2-a4 V2.00	0	11. siRNA-IMPa2-25 PSF-A488 DAPI IMPa2-A546_h_TileScan_001 (Stage 8 of 49)	00-8F3dPxtHZbYJSXhWvgExFF
0.586564		Cell	0.000	1.000	459	6	siRNA-IMPa2-25 PSF-A488 IMPa2-A546 DAPI 8C1-siRNA-IMP-a2-a4 V2.00	0	11. siRNA-IMPa2-25 PSF-A488 DAPI IMPa2-A546_h_TileScan_001 (Stage 8 of 49)	00-8F3dPxtHZbYJSXhWvgExFF
0.0361293		Cell	0.000	1.000	460	7	siRNA-IMPa2-25 PSF-A488 IMPa2-A546 DAPI 8C1-siRNA-IMP-a2-a4 V2.00	0	11. siRNA-IMPa2-25 PSF-A488 DAPI IMPa2-A546_h_TileScan_001 (Stage 8 of 49)	00-8F3dPxtHZbYJSXhWvgExFF
0.0927257		Cell	0.000	1.000	461	8	siRNA-IMPa2-25 PSF-A488 IMPa2-A546 DAPI 8C1-siRNA-IMP-a2-a4 V2.00	0	11. siRNA-IMPa2-25 PSF-A488 DAPI IMPa2-A546_h_TileScan_001 (Stage 8 of 49)	00-8F3dPxtHZbYJSXhWvgExFF
0.320383		Cell	0.000	1.000	462	0	siRNA-IMPa2-25 PSF-A488 IMPa2-A546 DAPI 8C1-siRNA-IMP-a2-a4 V2.00	0	11. siRNA-IMPa2-25 PSF-A488 DAPI IMPa2-A546_i_TileScan_001 (Stage 9 of 49)	00-9dv4JXYojDLnDXuL9BQqq3
0.103815		Cell	0.000	1.000	463	1	siRNA-IMPa2-25 PSF-A488 IMPa2-A546 DAPI 8C1-siRNA-IMP-a2-a4 V2.00	0	11. siRNA-IMPa2-25 PSF-A488 DAPI IMPa2-A546_i_TileScan_001 (Stage 9 of 49)	00-9dv4JXYojDLnDXuL9BQqq3
0.620627		Cell	0.000	1.000	464	2	siRNA-IMPa2-25 PSF-A488 IMPa2-A546 DAPI 8C1-siRNA-IMP-a2-a4 V2.00	0	11. siRNA-IMPa2-25 PSF-A488 DAPI IMPa2-A546_i_TileScan_001 (Stage 9 of 49)	00-9dv4JXYojDLnDXuL9BQqq3
0.219514		Cell	0.000	1.000	465	3	siRNA-IMPa2-25 PSF-A488 IMPa2-A546 DAPI 8C1-siRNA-IMP-a2-a4 V2.00	0	11. siRNA-IMPa2-25 PSF-A488 DAPI IMPa2-A546_i_TileScan_001 (Stage 9 of 49)	00-9dv4JXYojDLnDXuL9BQqq3
0.616799		Cell	0.000	1.000	466	4	siRNA-IMPa2-25 PSF-A488 IMPa2-A546 DAPI 8C1-siRNA-IMP-a2-a4 V2.00	0	11. siRNA-IMPa2-25 PSF-A488 DAPI IMPa2-A546_i_TileScan_001 (Stage 9 of 49)	00-9dv4JXYojDLnDXuL9BQqq3
0.307172		Cell	0.000	1.000	467	5	siRNA-IMPa2-25 PSF-A488 IMPa2-A546 DAPI 8C1-siRNA-IMP-a2-a4 V2.00	0	11. siRNA-IMPa2-25 PSF-A488 DAPI IMPa2-A546_i_TileScan_001 (Stage 9 of 49)	00-9dv4JXYojDLnDXuL9BQqq3
0.496946		Cell	0.000	1.000	468	6	siRNA-IMPa2-25 PSF-A488 IMPa2-A546 DAPI 8C1-siRNA-IMP-a2-a4 V2.00	0	11. siRNA-IMPa2-25 PSF-A488 DAPI IMPa2-A546_i_TileScan_001 (Stage 9 of 49)	00-9dv4JXYojDLnDXuL9BQqq3
0.352567		Cell	0.000	1.000	469	7	siRNA-IMPa2-25 PSF-A488 IMPa2-A546 DAPI 8C1-siRNA-IMP-a2-a4 V2.00	0	11. siRNA-IMPa2-25 PSF-A488 DAPI IMPa2-A546_i_TileScan_001 (Stage 9 of 49)	00-9dv4JXYojDLnDXuL9BQqq3
0.252714		Cell	0.000	1.000	470	8	siRNA-IMPa2-25 PSF-A488 IMPa2-A546 DAPI 8C1-siRNA-IMP-a2-a4 V2.00	0	11. siRNA-IMPa2-25 PSF-A488 DAPI IMPa2-A546_i_TileScan_001 (Stage 9 of 49)	00-9dv4JXYojDLnDXuL9BQqq3
0.530002		Cell	0.000	1.000	471	9	siRNA-IMPa2-25 PSF-A488 IMPa2-A546 DAPI 8C1-siRNA-IMP-a2-a4 V2.00	0	11. siRNA-IMPa2-25 PSF-A488 DAPI IMPa2-A546_i_TileScan_001 (Stage 9 of 49)	00-9dv4JXYojDLnDXuL9BQqq3
0.137006		Cell	0.000	1.000	472	10	siRNA-IMPa2-25 PSF-A488 IMPa2-A546 DAPI 8C1-siRNA-IMP-a2-a4 V2.00	0	11. siRNA-IMPa2-25 PSF-A488 DAPI IMPa2-A546_i_TileScan_001 (Stage 9 of 49)	00-9dv4JXYojDLnDXuL9BQqq3
0.219867		Cell	0.000	1.000	473	11	siRNA-IMPa2-25 PSF-A488 IMPa2-A546 DAPI 8C1-siRNA-IMP-a2-a4 V2.00	0	11. siRNA-IMPa2-25 PSF-A488 DAPI IMPa2-A546_i_TileScan_001 (Stage 9 of 49)	00-9dv4JXYojDLnDXuL9BQqq3
0.653317		Cell	0.000	1.000	474	0	siRNA-IMPa2-25 PSF-A488 IMPa2-A546 DAPI 8C1-siRNA-IMP-a2-a4 V2.00	0	11. siRNA-IMPa2-25 PSF-A488 DAPI IMPa2-A546_j_TileScan_001 (Stage 10 of 49)	00-kp7DzmAACyBDa9y2mPGG7Q
0.515157		Cell	0.000	1.000	475	1	siRNA-IMPa2-25 PSF-A488 IMPa2-A546 DAPI 8C1-siRNA-IMP-a2-a4 V2.00	0	11. siRNA-IMPa2-25 PSF-A488 DAPI IMPa2-A546_j_TileScan_001 (Stage 10 of 49)	00-kp7DzmAACyBDa9y2mPGG7Q
0.295821		Cell	0.000	1.000	476	2	siRNA-IMPa2-25 PSF-A488 IMPa2-A546 DAPI 8C1-siRNA-IMP-a2-a4 V2.00	0	11. siRNA-IMPa2-25 PSF-A488 DAPI IMPa2-A546_j_TileScan_001 (Stage 10 of 49)	00-kp7DzmAACyBDa9y2mPGG7Q
0.0721434		Cell	0.000	1.000	477	3	siRNA-IMPa2-25 PSF-A488 IMPa2-A546 DAPI 8C1-siRNA-IMP-a2-a4 V2.00	0	11. siRNA-IMPa2-25 PSF-A488 DAPI IMPa2-A546_j_TileScan_001 (Stage 10 of 49)	00-kp7DzmAACyBDa9y2mPGG7Q
0.685182		Cell	0.000	1.000	478	4	siRNA-IMPa2-25 PSF-A488 IMPa2-A546 DAPI 8C1-siRNA-IMP-a2-a4 V2.00	0	11. siRNA-IMPa2-25 PSF-A488 DAPI IMPa2-A546_j_TileScan_001 (Stage 10 of 49)	00-kp7DzmAACyBDa9y2mPGG7Q
0.295069		Cell	0.000	1.000	479	5	siRNA-IMPa2-25 PSF-A488 IMPa2-A546 DAPI 8C1-siRNA-IMP-a2-a4 V2.00	0	11. siRNA-IMPa2-25 PSF-A488 DAPI IMPa2-A546_j_TileScan_001 (Stage 10 of 49)	00-kp7DzmAACyBDa9y2mPGG7Q
0.702454		Cell	0.000	1.000	480	6	siRNA-IMPa2-25 PSF-A488 IMPa2-A546 DAPI 8C1-siRNA-IMP-a2-a4 V2.00	0	11. siRNA-IMPa2-25 PSF-A488 DAPI IMPa2-A546_j_TileScan_001 (Stage 10 of 49)	00-kp7DzmAACyBDa9y2mPGG7Q
0.368129		Cell	0.000	1.000	481	7	siRNA-IMPa2-25 PSF-A488 IMPa2-A546 DAPI 8C1-siRNA-IMP-a2-a4 V2.00	0	11. siRNA-IMPa2-25 PSF-A488 DAPI IMPa2-A546_j_TileScan_001 (Stage 10 of 49)	00-kp7DzmAACyBDa9y2mPGG7Q
0.500481		Cell	0.000	1.000	482	8	siRNA-IMPa2-25 PSF-A488 IMPa2-A546 DAPI 8C1-siRNA-IMP-a2-a4 V2.00	0	11. siRNA-IMPa2-25 PSF-A488 DAPI IMPa2-A546_j_TileScan_001 (Stage 10 of 49)	00-kp7DzmAACyBDa9y2mPGG7Q
0.221026		Cell	0.000	1.000	483	9	siRNA-IMPa2-25 PSF-A488 IMPa2-A546 DAPI 8C1-siRNA-IMP-a2-a4 V2.00	0	11. siRNA-IMPa2-25 PSF-A488 DAPI IMPa2-A546_j_TileScan_001 (Stage 10 of 49)	00-kp7DzmAACyBDa9y2mPGG7Q
0.605392		Cell	0.000	1.000	484	10	siRNA-IMPa2-25 PSF-A488 IMPa2-A546 DAPI 8C1-siRNA-IMP-a2-a4 V2.00	0	11. siRNA-IMPa2-25 PSF-A488 DAPI IMPa2-A546_j_TileScan_001 (Stage 10 of 49)	00-kp7DzmAACyBDa9y2mPGG7Q
0.580956		Cell	0.000	1.000	485	11	siRNA-IMPa2-25 PSF-A488 IMPa2-A546 DAPI 8C1-siRNA-IMP-a2-a4 V2.00	0	11. siRNA-IMPa2-25 PSF-A488 DAPI IMPa2-A546_j_TileScan_001 (Stage 10 of 49)	00-kp7DzmAACyBDa9y2mPGG7Q
0.22127		Cell	0.000	1.000	486	12	siRNA-IMPa2-25 PSF-A488 IMPa2-A546 DAPI 8C1-siRNA-IMP-a2-a4 V2.00	0	11. siRNA-IMPa2-25 PSF-A488 DAPI IMPa2-A546_j_TileScan_001 (Stage 10 of 49)	00-kp7DzmAACyBDa9y2mPGG7Q
0.260092		Cell	0.000	1.000	487	13	siRNA-IMPa2-25 PSF-A488 IMPa2-A546 DAPI 8C1-siRNA-IMP-a2-a4 V2.00	0	11. siRNA-IMPa2-25 PSF-A488 DAPI IMPa2-A546_j_TileScan_001 (Stage 10 of 49)	00-kp7DzmAACyBDa9y2mPGG7Q
0.192131		Cell	0.000	1.000	488	14	siRNA-IMPa2-25 PSF-A488 IMPa2-A546 DAPI 8C1-siRNA-IMP-a2-a4 V2.00	0	11. siRNA-IMPa2-25 PSF-A488 DAPI IMPa2-A546_j_TileScan_001 (Stage 10 of 49)	00-kp7DzmAACyBDa9y2mPGG7Q
0.262508		Cell	0.000	1.000	489	15	siRNA-IMPa2-25 PSF-A488 IMPa2-A546 DAPI 8C1-siRNA-IMP-a2-a4 V2.00	0	11. siRNA-IMPa2-25 PSF-A488 DAPI IMPa2-A546_j_TileScan_001 (Stage 10 of 49)	00-kp7DzmAACyBDa9y2mPGG7Q
0.661219		Cell	0.000	1.000	490	0	siRNA-IMPa2-25 PSF-A488 IMPa2-A546 DAPI 8C1-siRNA-IMP-a2-a4 V2.00	0	11. siRNA-IMPa2-25 PSF-A488 DAPI IMPa2-A546_k_TileScan_001 (Stage 11 of 49)	00-DDFchnKXULCBWZ6PseXCLM
0.869875		Cell	0.000	1.000	491	1	siRNA-IMPa2-25 PSF-A488 IMPa2-A546 DAPI 8C1-siRNA-IMP-a2-a4 V2.00	0	11. siRNA-IMPa2-25 PSF-A488 DAPI IMPa2-A546_k_TileScan_001 (Stage 11 of 49)	00-DDFchnKXULCBWZ6PseXCLM
0.550665		Cell	0.000	1.000	492	2	siRNA-IMPa2-25 PSF-A488 IMPa2-A546 DAPI 8C1-siRNA-IMP-a2-a4 V2.00	0	11. siRNA-IMPa2-25 PSF-A488 DAPI IMPa2-A546_k_TileScan_001 (Stage 11 of 49)	00-DDFchnKXULCBWZ6PseXCLM
0.153513		Cell	0.000	1.000	493	3	siRNA-IMPa2-25 PSF-A488 IMPa2-A546 DAPI 8C1-siRNA-IMP-a2-a4 V2.00	0	11. siRNA-IMPa2-25 PSF-A488 DAPI IMPa2-A546_k_TileScan_001 (Stage 11 of 49)	00-DDFchnKXULCBWZ6PseXCLM
0.437157		Cell	0.000	1.000	494	4	siRNA-IMPa2-25 PSF-A488 IMPa2-A546 DAPI 8C1-siRNA-IMP-a2-a4 V2.00	0	11. siRNA-IMPa2-25 PSF-A488 DAPI IMPa2-A546_k_TileScan_001 (Stage 11 of 49)	00-DDFchnKXULCBWZ6PseXCLM
0.476999		Cell	0.000	1.000	495	5	siRNA-IMPa2-25 PSF-A488 IMPa2-A546 DAPI 8C1-siRNA-IMP-a2-a4 V2.00	0	11. siRNA-IMPa2-25 PSF-A488 DAPI IMPa2-A546_k_TileScan_001 (Stage 11 of 49)	00-DDFchnKXULCBWZ6PseXCLM
0.534019		Cell	0.000	1.000	496	6	siRNA-IMPa2-25 PSF-A488 IMPa2-A546 DAPI 8C1-siRNA-IMP-a2-a4 V2.00	0	11. siRNA-IMPa2-25 PSF-A488 DAPI IMPa2-A546_k_TileScan_001 (Stage 11 of 49)	00-DDFchnKXULCBWZ6PseXCLM
0.363545		Cell	0.000	1.000	497	7	siRNA-IMPa2-25 PSF-A488 IMPa2-A546 DAPI 8C1-siRNA-IMP-a2-a4 V2.00	0	11. siRNA-IMPa2-25 PSF-A488 DAPI IMPa2-A546_k_TileScan_001 (Stage 11 of 49)	00-DDFchnKXULCBWZ6PseXCLM
0.803219		Cell	0.000	1.000	498	8	siRNA-IMPa2-25 PSF-A488 IMPa2-A546 DAPI 8C1-siRNA-IMP-a2-a4 V2.00	0	11. siRNA-IMPa2-25 PSF-A488 DAPI IMPa2-A546_k_TileScan_001 (Stage 11 of 49)	00-DDFchnKXULCBWZ6PseXCLM
0.404237		Cell	0.000	1.000	499	9	siRNA-IMPa2-25 PSF-A488 IMPa2-A546 DAPI 8C1-siRNA-IMP-a2-a4 V2.00	0	11. siRNA-IMPa2-25 PSF-A488 DAPI IMPa2-A546_k_TileScan_001 (Stage 11 of 49)	00-DDFchnKXULCBWZ6PseXCLM
0.0774325		Cell	0.000	1.000	500	10	siRNA-IMPa2-25 PSF-A488 IMPa2-A546 DAPI 8C1-siRNA-IMP-a2-a4 V2.00	0	11. siRNA-IMPa2-25 PSF-A488 DAPI IMPa2-A546_k_TileScan_001 (Stage 11 of 49)	00-DDFchnKXULCBWZ6PseXCLM
0.222385		Cell	0.000	1.000	501	11	siRNA-IMPa2-25 PSF-A488 IMPa2-A546 DAPI 8C1-siRNA-IMP-a2-a4 V2.00	0	11. siRNA-IMPa2-25 PSF-A488 DAPI IMPa2-A546_k_TileScan_001 (Stage 11 of 49)	00-DDFchnKXULCBWZ6PseXCLM
0.755595		Cell	0.000	1.000	502	12	siRNA-IMPa2-25 PSF-A488 IMPa2-A546 DAPI 8C1-siRNA-IMP-a2-a4 V2.00	0	11. siRNA-IMPa2-25 PSF-A488 DAPI IMPa2-A546_k_TileScan_001 (Stage 11 of 49)	00-DDFchnKXULCBWZ6PseXCLM
0.384924		Cell	0.000	1.000	503	13	siRNA-IMPa2-25 PSF-A488 IMPa2-A546 DAPI 8C1-siRNA-IMP-a2-a4 V2.00	0	11. siRNA-IMPa2-25 PSF-A488 DAPI IMPa2-A546_k_TileScan_001 (Stage 11 of 49)	00-DDFchnKXULCBWZ6PseXCLM
0.27018		Cell	0.000	1.000	504	14	siRNA-IMPa2-25 PSF-A488 IMPa2-A546 DAPI 8C1-siRNA-IMP-a2-a4 V2.00	0	11. siRNA-IMPa2-25 PSF-A488 DAPI IMPa2-A546_k_TileScan_001 (Stage 11 of 49)	00-DDFchnKXULCBWZ6PseXCLM
0.829128		Cell	0.000	1.000	505	15	siRNA-IMPa2-25 PSF-A488 IMPa2-A546 DAPI 8C1-siRNA-IMP-a2-a4 V2.00	0	11. siRNA-IMPa2-25 PSF-A488 DAPI IMPa2-A546_k_TileScan_001 (Stage 11 of 49)	00-DDFchnKXULCBWZ6PseXCLM
0.692017		Cell	0.000	1.000	506	16	siRNA-IMPa2-25 PSF-A488 IMPa2-A546 DAPI 8C1-siRNA-IMP-a2-a4 V2.00	0	11. siRNA-IMPa2-25 PSF-A488 DAPI IMPa2-A546_k_TileScan_001 (Stage 11 of 49)	00-DDFchnKXULCBWZ6PseXCLM
0.439921		Cell	0.000	1.000	507	17	siRNA-IMPa2-25 PSF-A488 IMPa2-A546 DAPI 8C1-siRNA-IMP-a2-a4 V2.00	0	11. siRNA-IMPa2-25 PSF-A488 DAPI IMPa2-A546_k_TileScan_001 (Stage 11 of 49)	00-DDFchnKXULCBWZ6PseXCLM
0.331086		Cell	0.000	1.000	508	18	siRNA-IMPa2-25 PSF-A488 IMPa2-A546 DAPI 8C1-siRNA-IMP-a2-a4 V2.00	0	11. siRNA-IMPa2-25 PSF-A488 DAPI IMPa2-A546_k_TileScan_001 (Stage 11 of 49)	00-DDFchnKXULCBWZ6PseXCLM
0.338291		Cell	0.000	1.000	509	19	siRNA-IMPa2-25 PSF-A488 IMPa2-A546 DAPI 8C1-siRNA-IMP-a2-a4 V2.00	0	11. siRNA-IMPa2-25 PSF-A488 DAPI IMPa2-A546_k_TileScan_001 (Stage 11 of 49)	00-DDFchnKXULCBWZ6PseXCLM
0.110049		Cell	0.000	1.000	510	20	siRNA-IMPa2-25 PSF-A488 IMPa2-A546 DAPI 8C1-siRNA-IMP-a2-a4 V2.00	0	11. siRNA-IMPa2-25 PSF-A488 DAPI IMPa2-A546_k_TileScan_001 (Stage 11 of 49)	00-DDFchnKXULCBWZ6PseXCLM
0.241674		Cell	0.000	1.000	511	0	siRNA-IMPa2-25 PSF-A488 IMPa2-A546 DAPI 8C1-siRNA-IMP-a2-a4 V2.00	0	11. siRNA-IMPa2-25 PSF-A488 DAPI IMPa2-A546_l_TileScan_001 (Stage 12 of 49)	00-xfmGjF3zxf96MiciK9DXzV
0.175383		Cell	0.000	1.000	512	1	siRNA-IMPa2-25 PSF-A488 IMPa2-A546 DAPI 8C1-siRNA-IMP-a2-a4 V2.00	0	11. siRNA-IMPa2-25 PSF-A488 DAPI IMPa2-A546_l_TileScan_001 (Stage 12 of 49)	00-xfmGjF3zxf96MiciK9DXzV
0.493657		Cell	0.000	1.000	513	2	siRNA-IMPa2-25 PSF-A488 IMPa2-A546 DAPI 8C1-siRNA-IMP-a2-a4 V2.00	0	11. siRNA-IMPa2-25 PSF-A488 DAPI IMPa2-A546_l_TileScan_001 (Stage 12 of 49)	00-xfmGjF3zxf96MiciK9DXzV
0.342639		Cell	0.000	1.000	514	3	siRNA-IMPa2-25 PSF-A488 IMPa2-A546 DAPI 8C1-siRNA-IMP-a2-a4 V2.00	0	11. siRNA-IMPa2-25 PSF-A488 DAPI IMPa2-A546_l_TileScan_001 (Stage 12 of 49)	00-xfmGjF3zxf96MiciK9DXzV
0.174132		Cell	0.000	1.000	515	4	siRNA-IMPa2-25 PSF-A488 IMPa2-A546 DAPI 8C1-siRNA-IMP-a2-a4 V2.00	0	11. siRNA-IMPa2-25 PSF-A488 DAPI IMPa2-A546_l_TileScan_001 (Stage 12 of 49)	00-xfmGjF3zxf96MiciK9DXzV
0.265024		Cell	0.000	1.000	516	5	siRNA-IMPa2-25 PSF-A488 IMPa2-A546 DAPI 8C1-siRNA-IMP-a2-a4 V2.00	0	11. siRNA-IMPa2-25 PSF-A488 DAPI IMPa2-A546_l_TileScan_001 (Stage 12 of 49)	00-xfmGjF3zxf96MiciK9DXzV
0.0927198		Cell	0.000	1.000	517	6	siRNA-IMPa2-25 PSF-A488 IMPa2-A546 DAPI 8C1-siRNA-IMP-a2-a4 V2.00	0	11. siRNA-IMPa2-25 PSF-A488 DAPI IMPa2-A546_l_TileScan_001 (Stage 12 of 49)	00-xfmGjF3zxf96MiciK9DXzV
0.281387		Cell	0.000	1.000	518	7	siRNA-IMPa2-25 PSF-A488 IMPa2-A546 DAPI 8C1-siRNA-IMP-a2-a4 V2.00	0	11. siRNA-IMPa2-25 PSF-A488 DAPI IMPa2-A546_l_TileScan_001 (Stage 12 of 49)	00-xfmGjF3zxf96MiciK9DXzV
0.382198		Cell	0.000	1.000	519	8	siRNA-IMPa2-25 PSF-A488 IMPa2-A546 DAPI 8C1-siRNA-IMP-a2-a4 V2.00	0	11. siRNA-IMPa2-25 PSF-A488 DAPI IMPa2-A546_l_TileScan_001 (Stage 12 of 49)	00-xfmGjF3zxf96MiciK9DXzV
0.202323		Cell	0.000	1.000	520	9	siRNA-IMPa2-25 PSF-A488 IMPa2-A546 DAPI 8C1-siRNA-IMP-a2-a4 V2.00	0	11. siRNA-IMPa2-25 PSF-A488 DAPI IMPa2-A546_l_TileScan_001 (Stage 12 of 49)	00-xfmGjF3zxf96MiciK9DXzV
0.331476		Cell	0.000	1.000	521	10	siRNA-IMPa2-25 PSF-A488 IMPa2-A546 DAPI 8C1-siRNA-IMP-a2-a4 V2.00	0	11. siRNA-IMPa2-25 PSF-A488 DAPI IMPa2-A546_l_TileScan_001 (Stage 12 of 49)	00-xfmGjF3zxf96MiciK9DXzV
0.400489		Cell	0.000	1.000	522	11	siRNA-IMPa2-25 PSF-A488 IMPa2-A546 DAPI 8C1-siRNA-IMP-a2-a4 V2.00	0	11. siRNA-IMPa2-25 PSF-A488 DAPI IMPa2-A546_l_TileScan_001 (Stage 12 of 49)	00-xfmGjF3zxf96MiciK9DXzV
0.65388		Cell	0.000	1.000	523	12	siRNA-IMPa2-25 PSF-A488 IMPa2-A546 DAPI 8C1-siRNA-IMP-a2-a4 V2.00	0	11. siRNA-IMPa2-25 PSF-A488 DAPI IMPa2-A546_l_TileScan_001 (Stage 12 of 49)	00-xfmGjF3zxf96MiciK9DXzV
0.383481		Cell	0.000	1.000	524	13	siRNA-IMPa2-25 PSF-A488 IMPa2-A546 DAPI 8C1-siRNA-IMP-a2-a4 V2.00	0	11. siRNA-IMPa2-25 PSF-A488 DAPI IMPa2-A546_l_TileScan_001 (Stage 12 of 49)	00-xfmGjF3zxf96MiciK9DXzV
0.174106		Cell	0.000	1.000	525	14	siRNA-IMPa2-25 PSF-A488 IMPa2-A546 DAPI 8C1-siRNA-IMP-a2-a4 V2.00	0	11. siRNA-IMPa2-25 PSF-A488 DAPI IMPa2-A546_l_TileScan_001 (Stage 12 of 49)	00-xfmGjF3zxf96MiciK9DXzV
0.787605		Cell	0.000	1.000	526	15	siRNA-IMPa2-25 PSF-A488 IMPa2-A546 DAPI 8C1-siRNA-IMP-a2-a4 V2.00	0	11. siRNA-IMPa2-25 PSF-A488 DAPI IMPa2-A546_l_TileScan_001 (Stage 12 of 49)	00-xfmGjF3zxf96MiciK9DXzV
0.687734		Cell	0.000	1.000	527	16	siRNA-IMPa2-25 PSF-A488 IMPa2-A546 DAPI 8C1-siRNA-IMP-a2-a4 V2.00	0	11. siRNA-IMPa2-25 PSF-A488 DAPI IMPa2-A546_l_TileScan_001 (Stage 12 of 49)	00-xfmGjF3zxf96MiciK9DXzV
0.328739		Cell	0.000	1.000	528	17	siRNA-IMPa2-25 PSF-A488 IMPa2-A546 DAPI 8C1-siRNA-IMP-a2-a4 V2.00	0	11. siRNA-IMPa2-25 PSF-A488 DAPI IMPa2-A546_l_TileScan_001 (Stage 12 of 49)	00-xfmGjF3zxf96MiciK9DXzV
0.350497		Cell	0.000	1.000	529	18	siRNA-IMPa2-25 PSF-A488 IMPa2-A546 DAPI 8C1-siRNA-IMP-a2-a4 V2.00	0	11. siRNA-IMPa2-25 PSF-A488 DAPI IMPa2-A546_l_TileScan_001 (Stage 12 of 49)	00-xfmGjF3zxf96MiciK9DXzV
0.259384		Cell	0.000	1.000	530	19	siRNA-IMPa2-25 PSF-A488 IMPa2-A546 DAPI 8C1-siRNA-IMP-a2-a4 V2.00	0	11. siRNA-IMPa2-25 PSF-A488 DAPI IMPa2-A546_l_TileScan_001 (Stage 12 of 49)	00-xfmGjF3zxf96MiciK9DXzV
0.393682		Cell	0.000	1.000	531	20	siRNA-IMPa2-25 PSF-A488 IMPa2-A546 DAPI 8C1-siRNA-IMP-a2-a4 V2.00	0	11. siRNA-IMPa2-25 PSF-A488 DAPI IMPa2-A546_l_TileScan_001 (Stage 12 of 49)	00-xfmGjF3zxf96MiciK9DXzV
0.4018		Cell	0.000	1.000	532	0	siRNA-IMPa2-25 PSF-A488 IMPa2-A546 DAPI 8C1-siRNA-IMP-a2-a4 V2.00	0	11. siRNA-IMPa2-25 PSF-A488 DAPI IMPa2-A546_m_TileScan_001 (Stage 13 of 49)	00-PsxbY4232UyT7zjfygVD7b
0.0234045		Cell	0.000	1.000	533	1	siRNA-IMPa2-25 PSF-A488 IMPa2-A546 DAPI 8C1-siRNA-IMP-a2-a4 V2.00	0	11. siRNA-IMPa2-25 PSF-A488 DAPI IMPa2-A546_m_TileScan_001 (Stage 13 of 49)	00-PsxbY4232UyT7zjfygVD7b
0.18275		Cell	0.000	1.000	534	2	siRNA-IMPa2-25 PSF-A488 IMPa2-A546 DAPI 8C1-siRNA-IMP-a2-a4 V2.00	0	11. siRNA-IMPa2-25 PSF-A488 DAPI IMPa2-A546_m_TileScan_001 (Stage 13 of 49)	00-PsxbY4232UyT7zjfygVD7b
0.270223		Cell	0.000	1.000	535	3	siRNA-IMPa2-25 PSF-A488 IMPa2-A546 DAPI 8C1-siRNA-IMP-a2-a4 V2.00	0	11. siRNA-IMPa2-25 PSF-A488 DAPI IMPa2-A546_m_TileScan_001 (Stage 13 of 49)	00-PsxbY4232UyT7zjfygVD7b
0.259326		Cell	0.000	1.000	536	4	siRNA-IMPa2-25 PSF-A488 IMPa2-A546 DAPI 8C1-siRNA-IMP-a2-a4 V2.00	0	11. siRNA-IMPa2-25 PSF-A488 DAPI IMPa2-A546_m_TileScan_001 (Stage 13 of 49)	00-PsxbY4232UyT7zjfygVD7b
0.266652		Cell	0.000	1.000	537	5	siRNA-IMPa2-25 PSF-A488 IMPa2-A546 DAPI 8C1-siRNA-IMP-a2-a4 V2.00	0	11. siRNA-IMPa2-25 PSF-A488 DAPI IMPa2-A546_m_TileScan_001 (Stage 13 of 49)	00-PsxbY4232UyT7zjfygVD7b
0.596106		Cell	0.000	1.000	538	6	siRNA-IMPa2-25 PSF-A488 IMPa2-A546 DAPI 8C1-siRNA-IMP-a2-a4 V2.00	0	11. siRNA-IMPa2-25 PSF-A488 DAPI IMPa2-A546_m_TileScan_001 (Stage 13 of 49)	00-PsxbY4232UyT7zjfygVD7b
0.214516		Cell	0.000	1.000	539	7	siRNA-IMPa2-25 PSF-A488 IMPa2-A546 DAPI 8C1-siRNA-IMP-a2-a4 V2.00	0	11. siRNA-IMPa2-25 PSF-A488 DAPI IMPa2-A546_m_TileScan_001 (Stage 13 of 49)	00-PsxbY4232UyT7zjfygVD7b
0.208669		Cell	0.000	1.000	540	8	siRNA-IMPa2-25 PSF-A488 IMPa2-A546 DAPI 8C1-siRNA-IMP-a2-a4 V2.00	0	11. siRNA-IMPa2-25 PSF-A488 DAPI IMPa2-A546_m_TileScan_001 (Stage 13 of 49)	00-PsxbY4232UyT7zjfygVD7b
0.465323		Cell	0.000	1.000	541	9	siRNA-IMPa2-25 PSF-A488 IMPa2-A546 DAPI 8C1-siRNA-IMP-a2-a4 V2.00	0	11. siRNA-IMPa2-25 PSF-A488 DAPI IMPa2-A546_m_TileScan_001 (Stage 13 of 49)	00-PsxbY4232UyT7zjfygVD7b
0.30139		Cell	0.000	1.000	542	10	siRNA-IMPa2-25 PSF-A488 IMPa2-A546 DAPI 8C1-siRNA-IMP-a2-a4 V2.00	0	11. siRNA-IMPa2-25 PSF-A488 DAPI IMPa2-A546_m_TileScan_001 (Stage 13 of 49)	00-PsxbY4232UyT7zjfygVD7b
0.413371		Cell	0.000	1.000	543	11	siRNA-IMPa2-25 PSF-A488 IMPa2-A546 DAPI 8C1-siRNA-IMP-a2-a4 V2.00	0	11. siRNA-IMPa2-25 PSF-A488 DAPI IMPa2-A546_m_TileScan_001 (Stage 13 of 49)	00-PsxbY4232UyT7zjfygVD7b
0.673519		Cell	0.000	1.000	544	12	siRNA-IMPa2-25 PSF-A488 IMPa2-A546 DAPI 8C1-siRNA-IMP-a2-a4 V2.00	0	11. siRNA-IMPa2-25 PSF-A488 DAPI IMPa2-A546_m_TileScan_001 (Stage 13 of 49)	00-PsxbY4232UyT7zjfygVD7b
0.255346		Cell	0.000	1.000	545	13	siRNA-IMPa2-25 PSF-A488 IMPa2-A546 DAPI 8C1-siRNA-IMP-a2-a4 V2.00	0	11. siRNA-IMPa2-25 PSF-A488 DAPI IMPa2-A546_m_TileScan_001 (Stage 13 of 49)	00-PsxbY4232UyT7zjfygVD7b
0.453167		Cell	0.000	1.000	546	14	siRNA-IMPa2-25 PSF-A488 IMPa2-A546 DAPI 8C1-siRNA-IMP-a2-a4 V2.00	0	11. siRNA-IMPa2-25 PSF-A488 DAPI IMPa2-A546_m_TileScan_001 (Stage 13 of 49)	00-PsxbY4232UyT7zjfygVD7b
0.254062		Cell	0.000	1.000	547	15	siRNA-IMPa2-25 PSF-A488 IMPa2-A546 DAPI 8C1-siRNA-IMP-a2-a4 V2.00	0	11. siRNA-IMPa2-25 PSF-A488 DAPI IMPa2-A546_m_TileScan_001 (Stage 13 of 49)	00-PsxbY4232UyT7zjfygVD7b
0.350671		Cell	0.000	1.000	548	0	siRNA-IMPa2-25 PSF-A488 IMPa2-A546 DAPI 8C1-siRNA-IMP-a2-a4 V2.00	0	11. siRNA-IMPa2-25 PSF-A488 DAPI IMPa2-A546_n_TileScan_001 (Stage 14 of 49)	00-ZeZiXjCKkS2AxHdegTkEhL
0.522245		Cell	0.000	1.000	549	1	siRNA-IMPa2-25 PSF-A488 IMPa2-A546 DAPI 8C1-siRNA-IMP-a2-a4 V2.00	0	11. siRNA-IMPa2-25 PSF-A488 DAPI IMPa2-A546_n_TileScan_001 (Stage 14 of 49)	00-ZeZiXjCKkS2AxHdegTkEhL
0.605898		Cell	0.000	1.000	550	2	siRNA-IMPa2-25 PSF-A488 IMPa2-A546 DAPI 8C1-siRNA-IMP-a2-a4 V2.00	0	11. siRNA-IMPa2-25 PSF-A488 DAPI IMPa2-A546_n_TileScan_001 (Stage 14 of 49)	00-ZeZiXjCKkS2AxHdegTkEhL
0.360537		Cell	0.000	1.000	551	3	siRNA-IMPa2-25 PSF-A488 IMPa2-A546 DAPI 8C1-siRNA-IMP-a2-a4 V2.00	0	11. siRNA-IMPa2-25 PSF-A488 DAPI IMPa2-A546_n_TileScan_001 (Stage 14 of 49)	00-ZeZiXjCKkS2AxHdegTkEhL
0.699363		Cell	0.000	1.000	552	4	siRNA-IMPa2-25 PSF-A488 IMPa2-A546 DAPI 8C1-siRNA-IMP-a2-a4 V2.00	0	11. siRNA-IMPa2-25 PSF-A488 DAPI IMPa2-A546_n_TileScan_001 (Stage 14 of 49)	00-ZeZiXjCKkS2AxHdegTkEhL
0.164719		Cell	0.000	1.000	553	5	siRNA-IMPa2-25 PSF-A488 IMPa2-A546 DAPI 8C1-siRNA-IMP-a2-a4 V2.00	0	11. siRNA-IMPa2-25 PSF-A488 DAPI IMPa2-A546_n_TileScan_001 (Stage 14 of 49)	00-ZeZiXjCKkS2AxHdegTkEhL
0.664198		Cell	0.000	1.000	554	6	siRNA-IMPa2-25 PSF-A488 IMPa2-A546 DAPI 8C1-siRNA-IMP-a2-a4 V2.00	0	11. siRNA-IMPa2-25 PSF-A488 DAPI IMPa2-A546_n_TileScan_001 (Stage 14 of 49)	00-ZeZiXjCKkS2AxHdegTkEhL
0.35187		Cell	0.000	1.000	555	7	siRNA-IMPa2-25 PSF-A488 IMPa2-A546 DAPI 8C1-siRNA-IMP-a2-a4 V2.00	0	11. siRNA-IMPa2-25 PSF-A488 DAPI IMPa2-A546_n_TileScan_001 (Stage 14 of 49)	00-ZeZiXjCKkS2AxHdegTkEhL
0.121954		Cell	0.000	1.000	556	8	siRNA-IMPa2-25 PSF-A488 IMPa2-A546 DAPI 8C1-siRNA-IMP-a2-a4 V2.00	0	11. siRNA-IMPa2-25 PSF-A488 DAPI IMPa2-A546_n_TileScan_001 (Stage 14 of 49)	00-ZeZiXjCKkS2AxHdegTkEhL
0.347975		Cell	0.000	1.000	557	9	siRNA-IMPa2-25 PSF-A488 IMPa2-A546 DAPI 8C1-siRNA-IMP-a2-a4 V2.00	0	11. siRNA-IMPa2-25 PSF-A488 DAPI IMPa2-A546_n_TileScan_001 (Stage 14 of 49)	00-ZeZiXjCKkS2AxHdegTkEhL
0.737913		Cell	0.000	1.000	558	10	siRNA-IMPa2-25 PSF-A488 IMPa2-A546 DAPI 8C1-siRNA-IMP-a2-a4 V2.00	0	11. siRNA-IMPa2-25 PSF-A488 DAPI IMPa2-A546_n_TileScan_001 (Stage 14 of 49)	00-ZeZiXjCKkS2AxHdegTkEhL
0.28131		Cell	0.000	1.000	559	11	siRNA-IMPa2-25 PSF-A488 IMPa2-A546 DAPI 8C1-siRNA-IMP-a2-a4 V2.00	0	11. siRNA-IMPa2-25 PSF-A488 DAPI IMPa2-A546_n_TileScan_001 (Stage 14 of 49)	00-ZeZiXjCKkS2AxHdegTkEhL
0.304278		Cell	0.000	1.000	560	12	siRNA-IMPa2-25 PSF-A488 IMPa2-A546 DAPI 8C1-siRNA-IMP-a2-a4 V2.00	0	11. siRNA-IMPa2-25 PSF-A488 DAPI IMPa2-A546_n_TileScan_001 (Stage 14 of 49)	00-ZeZiXjCKkS2AxHdegTkEhL
0.496726		Cell	0.000	1.000	561	13	siRNA-IMPa2-25 PSF-A488 IMPa2-A546 DAPI 8C1-siRNA-IMP-a2-a4 V2.00	0	11. siRNA-IMPa2-25 PSF-A488 DAPI IMPa2-A546_n_TileScan_001 (Stage 14 of 49)	00-ZeZiXjCKkS2AxHdegTkEhL
0.649878		Cell	0.000	1.000	562	14	siRNA-IMPa2-25 PSF-A488 IMPa2-A546 DAPI 8C1-siRNA-IMP-a2-a4 V2.00	0	11. siRNA-IMPa2-25 PSF-A488 DAPI IMPa2-A546_n_TileScan_001 (Stage 14 of 49)	00-ZeZiXjCKkS2AxHdegTkEhL
0.487165		Cell	0.000	1.000	563	15	siRNA-IMPa2-25 PSF-A488 IMPa2-A546 DAPI 8C1-siRNA-IMP-a2-a4 V2.00	0	11. siRNA-IMPa2-25 PSF-A488 DAPI IMPa2-A546_n_TileScan_001 (Stage 14 of 49)	00-ZeZiXjCKkS2AxHdegTkEhL
0.61901		Cell	0.000	1.000	564	16	siRNA-IMPa2-25 PSF-A488 IMPa2-A546 DAPI 8C1-siRNA-IMP-a2-a4 V2.00	0	11. siRNA-IMPa2-25 PSF-A488 DAPI IMPa2-A546_n_TileScan_001 (Stage 14 of 49)	00-ZeZiXjCKkS2AxHdegTkEhL
0.356344		Cell	0.000	1.000	565	17	siRNA-IMPa2-25 PSF-A488 IMPa2-A546 DAPI 8C1-siRNA-IMP-a2-a4 V2.00	0	11. siRNA-IMPa2-25 PSF-A488 DAPI IMPa2-A546_n_TileScan_001 (Stage 14 of 49)	00-ZeZiXjCKkS2AxHdegTkEhL
0.566927		Cell	0.000	1.000	566	18	siRNA-IMPa2-25 PSF-A488 IMPa2-A546 DAPI 8C1-siRNA-IMP-a2-a4 V2.00	0	11. siRNA-IMPa2-25 PSF-A488 DAPI IMPa2-A546_n_TileScan_001 (Stage 14 of 49)	00-ZeZiXjCKkS2AxHdegTkEhL
0.82002		Cell	0.000	1.000	567	19	siRNA-IMPa2-25 PSF-A488 IMPa2-A546 DAPI 8C1-siRNA-IMP-a2-a4 V2.00	0	11. siRNA-IMPa2-25 PSF-A488 DAPI IMPa2-A546_n_TileScan_001 (Stage 14 of 49)	00-ZeZiXjCKkS2AxHdegTkEhL
0.0946705		Cell	0.000	1.000	568	20	siRNA-IMPa2-25 PSF-A488 IMPa2-A546 DAPI 8C1-siRNA-IMP-a2-a4 V2.00	0	11. siRNA-IMPa2-25 PSF-A488 DAPI IMPa2-A546_n_TileScan_001 (Stage 14 of 49)	00-ZeZiXjCKkS2AxHdegTkEhL
0.733073		Cell	0.000	1.000	569	21	siRNA-IMPa2-25 PSF-A488 IMPa2-A546 DAPI 8C1-siRNA-IMP-a2-a4 V2.00	0	11. siRNA-IMPa2-25 PSF-A488 DAPI IMPa2-A546_n_TileScan_001 (Stage 14 of 49)	00-ZeZiXjCKkS2AxHdegTkEhL
0.810033		Cell	0.000	1.000	570	22	siRNA-IMPa2-25 PSF-A488 IMPa2-A546 DAPI 8C1-siRNA-IMP-a2-a4 V2.00	0	11. siRNA-IMPa2-25 PSF-A488 DAPI IMPa2-A546_n_TileScan_001 (Stage 14 of 49)	00-ZeZiXjCKkS2AxHdegTkEhL
0.6944		Cell	0.000	1.000	571	23	siRNA-IMPa2-25 PSF-A488 IMPa2-A546 DAPI 8C1-siRNA-IMP-a2-a4 V2.00	0	11. siRNA-IMPa2-25 PSF-A488 DAPI IMPa2-A546_n_TileScan_001 (Stage 14 of 49)	00-ZeZiXjCKkS2AxHdegTkEhL
0.584046		Cell	0.000	1.000	572	24	siRNA-IMPa2-25 PSF-A488 IMPa2-A546 DAPI 8C1-siRNA-IMP-a2-a4 V2.00	0	11. siRNA-IMPa2-25 PSF-A488 DAPI IMPa2-A546_n_TileScan_001 (Stage 14 of 49)	00-ZeZiXjCKkS2AxHdegTkEhL
0.275653		Cell	0.000	1.000	573	25	siRNA-IMPa2-25 PSF-A488 IMPa2-A546 DAPI 8C1-siRNA-IMP-a2-a4 V2.00	0	11. siRNA-IMPa2-25 PSF-A488 DAPI IMPa2-A546_n_TileScan_001 (Stage 14 of 49)	00-ZeZiXjCKkS2AxHdegTkEhL
0.307074		Cell	0.000	1.000	574	26	siRNA-IMPa2-25 PSF-A488 IMPa2-A546 DAPI 8C1-siRNA-IMP-a2-a4 V2.00	0	11. siRNA-IMPa2-25 PSF-A488 DAPI IMPa2-A546_n_TileScan_001 (Stage 14 of 49)	00-ZeZiXjCKkS2AxHdegTkEhL
0.548195		Cell	0.000	1.000	575	27	siRNA-IMPa2-25 PSF-A488 IMPa2-A546 DAPI 8C1-siRNA-IMP-a2-a4 V2.00	0	11. siRNA-IMPa2-25 PSF-A488 DAPI IMPa2-A546_n_TileScan_001 (Stage 14 of 49)	00-ZeZiXjCKkS2AxHdegTkEhL
0.355622		Cell	0.000	1.000	576	28	siRNA-IMPa2-25 PSF-A488 IMPa2-A546 DAPI 8C1-siRNA-IMP-a2-a4 V2.00	0	11. siRNA-IMPa2-25 PSF-A488 DAPI IMPa2-A546_n_TileScan_001 (Stage 14 of 49)	00-ZeZiXjCKkS2AxHdegTkEhL
0.233097		Cell	0.000	1.000	577	29	siRNA-IMPa2-25 PSF-A488 IMPa2-A546 DAPI 8C1-siRNA-IMP-a2-a4 V2.00	0	11. siRNA-IMPa2-25 PSF-A488 DAPI IMPa2-A546_n_TileScan_001 (Stage 14 of 49)	00-ZeZiXjCKkS2AxHdegTkEhL
0.246689		Cell	0.000	1.000	578	30	siRNA-IMPa2-25 PSF-A488 IMPa2-A546 DAPI 8C1-siRNA-IMP-a2-a4 V2.00	0	11. siRNA-IMPa2-25 PSF-A488 DAPI IMPa2-A546_n_TileScan_001 (Stage 14 of 49)	00-ZeZiXjCKkS2AxHdegTkEhL
0.0659934		Cell	0.000	1.000	579	0	siRNA-IMPa2-25 PSF-A488 IMPa2-A546 DAPI 8C1-siRNA-IMP-a2-a4 V2.00	0	11. siRNA-IMPa2-25 PSF-A488 DAPI IMPa2-A546_o_TileScan_001 (Stage 15 of 49)	00-qPCSNbK2vWxJ5GK6v7shTR
0.25935		Cell	0.000	1.000	580	1	siRNA-IMPa2-25 PSF-A488 IMPa2-A546 DAPI 8C1-siRNA-IMP-a2-a4 V2.00	0	11. siRNA-IMPa2-25 PSF-A488 DAPI IMPa2-A546_o_TileScan_001 (Stage 15 of 49)	00-qPCSNbK2vWxJ5GK6v7shTR
0.959093		Cell	0.000	1.000	581	2	siRNA-IMPa2-25 PSF-A488 IMPa2-A546 DAPI 8C1-siRNA-IMP-a2-a4 V2.00	0	11. siRNA-IMPa2-25 PSF-A488 DAPI IMPa2-A546_o_TileScan_001 (Stage 15 of 49)	00-qPCSNbK2vWxJ5GK6v7shTR
0.0988223		Cell	0.000	1.000	582	3	siRNA-IMPa2-25 PSF-A488 IMPa2-A546 DAPI 8C1-siRNA-IMP-a2-a4 V2.00	0	11. siRNA-IMPa2-25 PSF-A488 DAPI IMPa2-A546_o_TileScan_001 (Stage 15 of 49)	00-qPCSNbK2vWxJ5GK6v7shTR
0.741435		Cell	0.000	1.000	583	4	siRNA-IMPa2-25 PSF-A488 IMPa2-A546 DAPI 8C1-siRNA-IMP-a2-a4 V2.00	0	11. siRNA-IMPa2-25 PSF-A488 DAPI IMPa2-A546_o_TileScan_001 (Stage 15 of 49)	00-qPCSNbK2vWxJ5GK6v7shTR
0.208466		Cell	0.000	1.000	584	5	siRNA-IMPa2-25 PSF-A488 IMPa2-A546 DAPI 8C1-siRNA-IMP-a2-a4 V2.00	0	11. siRNA-IMPa2-25 PSF-A488 DAPI IMPa2-A546_o_TileScan_001 (Stage 15 of 49)	00-qPCSNbK2vWxJ5GK6v7shTR
0.10521		Cell	0.000	1.000	585	6	siRNA-IMPa2-25 PSF-A488 IMPa2-A546 DAPI 8C1-siRNA-IMP-a2-a4 V2.00	0	11. siRNA-IMPa2-25 PSF-A488 DAPI IMPa2-A546_o_TileScan_001 (Stage 15 of 49)	00-qPCSNbK2vWxJ5GK6v7shTR
0.165702		Cell	0.000	1.000	586	7	siRNA-IMPa2-25 PSF-A488 IMPa2-A546 DAPI 8C1-siRNA-IMP-a2-a4 V2.00	0	11. siRNA-IMPa2-25 PSF-A488 DAPI IMPa2-A546_o_TileScan_001 (Stage 15 of 49)	00-qPCSNbK2vWxJ5GK6v7shTR
0.476927		Cell	0.000	1.000	587	0	siRNA-IMPa2-25 PSF-A488 IMPa2-A546 DAPI 8C1-siRNA-IMP-a2-a4 V2.00	0	11. siRNA-IMPa2-25 PSF-A488 DAPI IMPa2-A546_p_TileScan_001 (Stage 16 of 49)	00-6tvznzoXoyhTxDNakB8KrK
0.640444		Cell	0.000	1.000	588	1	siRNA-IMPa2-25 PSF-A488 IMPa2-A546 DAPI 8C1-siRNA-IMP-a2-a4 V2.00	0	11. siRNA-IMPa2-25 PSF-A488 DAPI IMPa2-A546_p_TileScan_001 (Stage 16 of 49)	00-6tvznzoXoyhTxDNakB8KrK
0.201843		Cell	0.000	1.000	589	2	siRNA-IMPa2-25 PSF-A488 IMPa2-A546 DAPI 8C1-siRNA-IMP-a2-a4 V2.00	0	11. siRNA-IMPa2-25 PSF-A488 DAPI IMPa2-A546_p_TileScan_001 (Stage 16 of 49)	00-6tvznzoXoyhTxDNakB8KrK
0.351489		Cell	0.000	1.000	590	3	siRNA-IMPa2-25 PSF-A488 IMPa2-A546 DAPI 8C1-siRNA-IMP-a2-a4 V2.00	0	11. siRNA-IMPa2-25 PSF-A488 DAPI IMPa2-A546_p_TileScan_001 (Stage 16 of 49)	00-6tvznzoXoyhTxDNakB8KrK
0.495708		Cell	0.000	1.000	591	4	siRNA-IMPa2-25 PSF-A488 IMPa2-A546 DAPI 8C1-siRNA-IMP-a2-a4 V2.00	0	11. siRNA-IMPa2-25 PSF-A488 DAPI IMPa2-A546_p_TileScan_001 (Stage 16 of 49)	00-6tvznzoXoyhTxDNakB8KrK
0.298056		Cell	0.000	1.000	592	5	siRNA-IMPa2-25 PSF-A488 IMPa2-A546 DAPI 8C1-siRNA-IMP-a2-a4 V2.00	0	11. siRNA-IMPa2-25 PSF-A488 DAPI IMPa2-A546_p_TileScan_001 (Stage 16 of 49)	00-6tvznzoXoyhTxDNakB8KrK
0.407086		Cell	0.000	1.000	593	6	siRNA-IMPa2-25 PSF-A488 IMPa2-A546 DAPI 8C1-siRNA-IMP-a2-a4 V2.00	0	11. siRNA-IMPa2-25 PSF-A488 DAPI IMPa2-A546_p_TileScan_001 (Stage 16 of 49)	00-6tvznzoXoyhTxDNakB8KrK
0.765673		Cell	0.000	1.000	594	7	siRNA-IMPa2-25 PSF-A488 IMPa2-A546 DAPI 8C1-siRNA-IMP-a2-a4 V2.00	0	11. siRNA-IMPa2-25 PSF-A488 DAPI IMPa2-A546_p_TileScan_001 (Stage 16 of 49)	00-6tvznzoXoyhTxDNakB8KrK
0.603477		Cell	0.000	1.000	595	8	siRNA-IMPa2-25 PSF-A488 IMPa2-A546 DAPI 8C1-siRNA-IMP-a2-a4 V2.00	0	11. siRNA-IMPa2-25 PSF-A488 DAPI IMPa2-A546_p_TileScan_001 (Stage 16 of 49)	00-6tvznzoXoyhTxDNakB8KrK
0.502741		Cell	0.000	1.000	596	9	siRNA-IMPa2-25 PSF-A488 IMPa2-A546 DAPI 8C1-siRNA-IMP-a2-a4 V2.00	0	11. siRNA-IMPa2-25 PSF-A488 DAPI IMPa2-A546_p_TileScan_001 (Stage 16 of 49)	00-6tvznzoXoyhTxDNakB8KrK
0.0702859		Cell	0.000	1.000	597	10	siRNA-IMPa2-25 PSF-A488 IMPa2-A546 DAPI 8C1-siRNA-IMP-a2-a4 V2.00	0	11. siRNA-IMPa2-25 PSF-A488 DAPI IMPa2-A546_p_TileScan_001 (Stage 16 of 49)	00-6tvznzoXoyhTxDNakB8KrK
0.442094		Cell	0.000	1.000	598	11	siRNA-IMPa2-25 PSF-A488 IMPa2-A546 DAPI 8C1-siRNA-IMP-a2-a4 V2.00	0	11. siRNA-IMPa2-25 PSF-A488 DAPI IMPa2-A546_p_TileScan_001 (Stage 16 of 49)	00-6tvznzoXoyhTxDNakB8KrK
0.225021		Cell	0.000	1.000	599	12	siRNA-IMPa2-25 PSF-A488 IMPa2-A546 DAPI 8C1-siRNA-IMP-a2-a4 V2.00	0	11. siRNA-IMPa2-25 PSF-A488 DAPI IMPa2-A546_p_TileScan_001 (Stage 16 of 49)	00-6tvznzoXoyhTxDNakB8KrK
0.456037		Cell	0.000	1.000	600	13	siRNA-IMPa2-25 PSF-A488 IMPa2-A546 DAPI 8C1-siRNA-IMP-a2-a4 V2.00	0	11. siRNA-IMPa2-25 PSF-A488 DAPI IMPa2-A546_p_TileScan_001 (Stage 16 of 49)	00-6tvznzoXoyhTxDNakB8KrK
0.238524		Cell	0.000	1.000	601	14	siRNA-IMPa2-25 PSF-A488 IMPa2-A546 DAPI 8C1-siRNA-IMP-a2-a4 V2.00	0	11. siRNA-IMPa2-25 PSF-A488 DAPI IMPa2-A546_p_TileScan_001 (Stage 16 of 49)	00-6tvznzoXoyhTxDNakB8KrK
0.594662		Cell	0.000	1.000	602	15	siRNA-IMPa2-25 PSF-A488 IMPa2-A546 DAPI 8C1-siRNA-IMP-a2-a4 V2.00	0	11. siRNA-IMPa2-25 PSF-A488 DAPI IMPa2-A546_p_TileScan_001 (Stage 16 of 49)	00-6tvznzoXoyhTxDNakB8KrK
0.125066		Cell	0.000	1.000	603	0	siRNA-IMPa2-25 PSF-A488 IMPa2-A546 DAPI 8C1-siRNA-IMP-a2-a4 V2.00	0	11. siRNA-IMPa2-25 PSF-A488 DAPI IMPa2-A546_q_TileScan_001 (Stage 17 of 49)	00-fL9iRSvSZdqHxqnJ6xhgCh
0.398796		Cell	0.000	1.000	604	1	siRNA-IMPa2-25 PSF-A488 IMPa2-A546 DAPI 8C1-siRNA-IMP-a2-a4 V2.00	0	11. siRNA-IMPa2-25 PSF-A488 DAPI IMPa2-A546_q_TileScan_001 (Stage 17 of 49)	00-fL9iRSvSZdqHxqnJ6xhgCh
0.485806		Cell	0.000	1.000	605	2	siRNA-IMPa2-25 PSF-A488 IMPa2-A546 DAPI 8C1-siRNA-IMP-a2-a4 V2.00	0	11. siRNA-IMPa2-25 PSF-A488 DAPI IMPa2-A546_q_TileScan_001 (Stage 17 of 49)	00-fL9iRSvSZdqHxqnJ6xhgCh
0.96521		Cell	0.000	1.000	606	3	siRNA-IMPa2-25 PSF-A488 IMPa2-A546 DAPI 8C1-siRNA-IMP-a2-a4 V2.00	0	11. siRNA-IMPa2-25 PSF-A488 DAPI IMPa2-A546_q_TileScan_001 (Stage 17 of 49)	00-fL9iRSvSZdqHxqnJ6xhgCh
0.404133		Cell	0.000	1.000	607	4	siRNA-IMPa2-25 PSF-A488 IMPa2-A546 DAPI 8C1-siRNA-IMP-a2-a4 V2.00	0	11. siRNA-IMPa2-25 PSF-A488 DAPI IMPa2-A546_q_TileScan_001 (Stage 17 of 49)	00-fL9iRSvSZdqHxqnJ6xhgCh
0.296676		Cell	0.000	1.000	608	5	siRNA-IMPa2-25 PSF-A488 IMPa2-A546 DAPI 8C1-siRNA-IMP-a2-a4 V2.00	0	11. siRNA-IMPa2-25 PSF-A488 DAPI IMPa2-A546_q_TileScan_001 (Stage 17 of 49)	00-fL9iRSvSZdqHxqnJ6xhgCh
0.248144		Cell	0.000	1.000	609	6	siRNA-IMPa2-25 PSF-A488 IMPa2-A546 DAPI 8C1-siRNA-IMP-a2-a4 V2.00	0	11. siRNA-IMPa2-25 PSF-A488 DAPI IMPa2-A546_q_TileScan_001 (Stage 17 of 49)	00-fL9iRSvSZdqHxqnJ6xhgCh
0.351954		Cell	0.000	1.000	610	7	siRNA-IMPa2-25 PSF-A488 IMPa2-A546 DAPI 8C1-siRNA-IMP-a2-a4 V2.00	0	11. siRNA-IMPa2-25 PSF-A488 DAPI IMPa2-A546_q_TileScan_001 (Stage 17 of 49)	00-fL9iRSvSZdqHxqnJ6xhgCh
0.58687		Cell	0.000	1.000	611	8	siRNA-IMPa2-25 PSF-A488 IMPa2-A546 DAPI 8C1-siRNA-IMP-a2-a4 V2.00	0	11. siRNA-IMPa2-25 PSF-A488 DAPI IMPa2-A546_q_TileScan_001 (Stage 17 of 49)	00-fL9iRSvSZdqHxqnJ6xhgCh
0.378427		Cell	0.000	1.000	612	9	siRNA-IMPa2-25 PSF-A488 IMPa2-A546 DAPI 8C1-siRNA-IMP-a2-a4 V2.00	0	11. siRNA-IMPa2-25 PSF-A488 DAPI IMPa2-A546_q_TileScan_001 (Stage 17 of 49)	00-fL9iRSvSZdqHxqnJ6xhgCh
0.196041		Cell	0.000	1.000	613	10	siRNA-IMPa2-25 PSF-A488 IMPa2-A546 DAPI 8C1-siRNA-IMP-a2-a4 V2.00	0	11. siRNA-IMPa2-25 PSF-A488 DAPI IMPa2-A546_q_TileScan_001 (Stage 17 of 49)	00-fL9iRSvSZdqHxqnJ6xhgCh
0.834104		Cell	0.000	1.000	614	11	siRNA-IMPa2-25 PSF-A488 IMPa2-A546 DAPI 8C1-siRNA-IMP-a2-a4 V2.00	0	11. siRNA-IMPa2-25 PSF-A488 DAPI IMPa2-A546_q_TileScan_001 (Stage 17 of 49)	00-fL9iRSvSZdqHxqnJ6xhgCh
0.266075		Cell	0.000	1.000	615	12	siRNA-IMPa2-25 PSF-A488 IMPa2-A546 DAPI 8C1-siRNA-IMP-a2-a4 V2.00	0	11. siRNA-IMPa2-25 PSF-A488 DAPI IMPa2-A546_q_TileScan_001 (Stage 17 of 49)	00-fL9iRSvSZdqHxqnJ6xhgCh
0.197456		Cell	0.000	1.000	616	13	siRNA-IMPa2-25 PSF-A488 IMPa2-A546 DAPI 8C1-siRNA-IMP-a2-a4 V2.00	0	11. siRNA-IMPa2-25 PSF-A488 DAPI IMPa2-A546_q_TileScan_001 (Stage 17 of 49)	00-fL9iRSvSZdqHxqnJ6xhgCh
0.602342		Cell	0.000	1.000	617	0	siRNA-IMPa2-25 PSF-A488 IMPa2-A546 DAPI 8C1-siRNA-IMP-a2-a4 V2.00	0	11. siRNA-IMPa2-25 PSF-A488 DAPI IMPa2-A546_r_TileScan_001 (Stage 18 of 49)	00-3Xdz3mo8tWgKyH2Uyzt4pb
0.640895		Cell	0.000	1.000	618	1	siRNA-IMPa2-25 PSF-A488 IMPa2-A546 DAPI 8C1-siRNA-IMP-a2-a4 V2.00	0	11. siRNA-IMPa2-25 PSF-A488 DAPI IMPa2-A546_r_TileScan_001 (Stage 18 of 49)	00-3Xdz3mo8tWgKyH2Uyzt4pb
0.369894		Cell	0.000	1.000	619	2	siRNA-IMPa2-25 PSF-A488 IMPa2-A546 DAPI 8C1-siRNA-IMP-a2-a4 V2.00	0	11. siRNA-IMPa2-25 PSF-A488 DAPI IMPa2-A546_r_TileScan_001 (Stage 18 of 49)	00-3Xdz3mo8tWgKyH2Uyzt4pb
0.648618		Cell	0.000	1.000	620	3	siRNA-IMPa2-25 PSF-A488 IMPa2-A546 DAPI 8C1-siRNA-IMP-a2-a4 V2.00	0	11. siRNA-IMPa2-25 PSF-A488 DAPI IMPa2-A546_r_TileScan_001 (Stage 18 of 49)	00-3Xdz3mo8tWgKyH2Uyzt4pb
0.0220218		Cell	0.000	1.000	621	4	siRNA-IMPa2-25 PSF-A488 IMPa2-A546 DAPI 8C1-siRNA-IMP-a2-a4 V2.00	0	11. siRNA-IMPa2-25 PSF-A488 DAPI IMPa2-A546_r_TileScan_001 (Stage 18 of 49)	00-3Xdz3mo8tWgKyH2Uyzt4pb
0.790161		Cell	0.000	1.000	622	5	siRNA-IMPa2-25 PSF-A488 IMPa2-A546 DAPI 8C1-siRNA-IMP-a2-a4 V2.00	0	11. siRNA-IMPa2-25 PSF-A488 DAPI IMPa2-A546_r_TileScan_001 (Stage 18 of 49)	00-3Xdz3mo8tWgKyH2Uyzt4pb
0.0547958		Cell	0.000	1.000	623	6	siRNA-IMPa2-25 PSF-A488 IMPa2-A546 DAPI 8C1-siRNA-IMP-a2-a4 V2.00	0	11. siRNA-IMPa2-25 PSF-A488 DAPI IMPa2-A546_r_TileScan_001 (Stage 18 of 49)	00-3Xdz3mo8tWgKyH2Uyzt4pb
0.376722		Cell	0.000	1.000	624	7	siRNA-IMPa2-25 PSF-A488 IMPa2-A546 DAPI 8C1-siRNA-IMP-a2-a4 V2.00	0	11. siRNA-IMPa2-25 PSF-A488 DAPI IMPa2-A546_r_TileScan_001 (Stage 18 of 49)	00-3Xdz3mo8tWgKyH2Uyzt4pb
0.341915		Cell	0.000	1.000	625	8	siRNA-IMPa2-25 PSF-A488 IMPa2-A546 DAPI 8C1-siRNA-IMP-a2-a4 V2.00	0	11. siRNA-IMPa2-25 PSF-A488 DAPI IMPa2-A546_r_TileScan_001 (Stage 18 of 49)	00-3Xdz3mo8tWgKyH2Uyzt4pb
0.40219		Cell	0.000	1.000	626	9	siRNA-IMPa2-25 PSF-A488 IMPa2-A546 DAPI 8C1-siRNA-IMP-a2-a4 V2.00	0	11. siRNA-IMPa2-25 PSF-A488 DAPI IMPa2-A546_r_TileScan_001 (Stage 18 of 49)	00-3Xdz3mo8tWgKyH2Uyzt4pb
0.48672		Cell	0.000	1.000	627	10	siRNA-IMPa2-25 PSF-A488 IMPa2-A546 DAPI 8C1-siRNA-IMP-a2-a4 V2.00	0	11. siRNA-IMPa2-25 PSF-A488 DAPI IMPa2-A546_r_TileScan_001 (Stage 18 of 49)	00-3Xdz3mo8tWgKyH2Uyzt4pb
0.235566		Cell	0.000	1.000	628	11	siRNA-IMPa2-25 PSF-A488 IMPa2-A546 DAPI 8C1-siRNA-IMP-a2-a4 V2.00	0	11. siRNA-IMPa2-25 PSF-A488 DAPI IMPa2-A546_r_TileScan_001 (Stage 18 of 49)	00-3Xdz3mo8tWgKyH2Uyzt4pb
0.147369		Cell	0.000	1.000	629	12	siRNA-IMPa2-25 PSF-A488 IMPa2-A546 DAPI 8C1-siRNA-IMP-a2-a4 V2.00	0	11. siRNA-IMPa2-25 PSF-A488 DAPI IMPa2-A546_r_TileScan_001 (Stage 18 of 49)	00-3Xdz3mo8tWgKyH2Uyzt4pb
0.486644		Cell	0.000	1.000	630	13	siRNA-IMPa2-25 PSF-A488 IMPa2-A546 DAPI 8C1-siRNA-IMP-a2-a4 V2.00	0	11. siRNA-IMPa2-25 PSF-A488 DAPI IMPa2-A546_r_TileScan_001 (Stage 18 of 49)	00-3Xdz3mo8tWgKyH2Uyzt4pb
0.155552		Cell	0.000	1.000	631	14	siRNA-IMPa2-25 PSF-A488 IMPa2-A546 DAPI 8C1-siRNA-IMP-a2-a4 V2.00	0	11. siRNA-IMPa2-25 PSF-A488 DAPI IMPa2-A546_r_TileScan_001 (Stage 18 of 49)	00-3Xdz3mo8tWgKyH2Uyzt4pb
0.284949		Cell	0.000	1.000	632	15	siRNA-IMPa2-25 PSF-A488 IMPa2-A546 DAPI 8C1-siRNA-IMP-a2-a4 V2.00	0	11. siRNA-IMPa2-25 PSF-A488 DAPI IMPa2-A546_r_TileScan_001 (Stage 18 of 49)	00-3Xdz3mo8tWgKyH2Uyzt4pb
0.376257		Cell	0.000	1.000	633	16	siRNA-IMPa2-25 PSF-A488 IMPa2-A546 DAPI 8C1-siRNA-IMP-a2-a4 V2.00	0	11. siRNA-IMPa2-25 PSF-A488 DAPI IMPa2-A546_r_TileScan_001 (Stage 18 of 49)	00-3Xdz3mo8tWgKyH2Uyzt4pb
0.789726		Cell	0.000	1.000	634	17	siRNA-IMPa2-25 PSF-A488 IMPa2-A546 DAPI 8C1-siRNA-IMP-a2-a4 V2.00	0	11. siRNA-IMPa2-25 PSF-A488 DAPI IMPa2-A546_r_TileScan_001 (Stage 18 of 49)	00-3Xdz3mo8tWgKyH2Uyzt4pb
0.506853		Cell	0.000	1.000	635	18	siRNA-IMPa2-25 PSF-A488 IMPa2-A546 DAPI 8C1-siRNA-IMP-a2-a4 V2.00	0	11. siRNA-IMPa2-25 PSF-A488 DAPI IMPa2-A546_r_TileScan_001 (Stage 18 of 49)	00-3Xdz3mo8tWgKyH2Uyzt4pb
0.341543		Cell	0.000	1.000	636	19	siRNA-IMPa2-25 PSF-A488 IMPa2-A546 DAPI 8C1-siRNA-IMP-a2-a4 V2.00	0	11. siRNA-IMPa2-25 PSF-A488 DAPI IMPa2-A546_r_TileScan_001 (Stage 18 of 49)	00-3Xdz3mo8tWgKyH2Uyzt4pb
0.323459		Cell	0.000	1.000	637	20	siRNA-IMPa2-25 PSF-A488 IMPa2-A546 DAPI 8C1-siRNA-IMP-a2-a4 V2.00	0	11. siRNA-IMPa2-25 PSF-A488 DAPI IMPa2-A546_r_TileScan_001 (Stage 18 of 49)	00-3Xdz3mo8tWgKyH2Uyzt4pb
0.558989		Cell	0.000	1.000	638	21	siRNA-IMPa2-25 PSF-A488 IMPa2-A546 DAPI 8C1-siRNA-IMP-a2-a4 V2.00	0	11. siRNA-IMPa2-25 PSF-A488 DAPI IMPa2-A546_r_TileScan_001 (Stage 18 of 49)	00-3Xdz3mo8tWgKyH2Uyzt4pb
0.548286		Cell	0.000	1.000	639	22	siRNA-IMPa2-25 PSF-A488 IMPa2-A546 DAPI 8C1-siRNA-IMP-a2-a4 V2.00	0	11. siRNA-IMPa2-25 PSF-A488 DAPI IMPa2-A546_r_TileScan_001 (Stage 18 of 49)	00-3Xdz3mo8tWgKyH2Uyzt4pb
0.163651		Cell	0.000	1.000	640	23	siRNA-IMPa2-25 PSF-A488 IMPa2-A546 DAPI 8C1-siRNA-IMP-a2-a4 V2.00	0	11. siRNA-IMPa2-25 PSF-A488 DAPI IMPa2-A546_r_TileScan_001 (Stage 18 of 49)	00-3Xdz3mo8tWgKyH2Uyzt4pb
0.505508		Cell	0.000	1.000	641	24	siRNA-IMPa2-25 PSF-A488 IMPa2-A546 DAPI 8C1-siRNA-IMP-a2-a4 V2.00	0	11. siRNA-IMPa2-25 PSF-A488 DAPI IMPa2-A546_r_TileScan_001 (Stage 18 of 49)	00-3Xdz3mo8tWgKyH2Uyzt4pb
0.0810654		Cell	0.000	1.000	642	25	siRNA-IMPa2-25 PSF-A488 IMPa2-A546 DAPI 8C1-siRNA-IMP-a2-a4 V2.00	0	11. siRNA-IMPa2-25 PSF-A488 DAPI IMPa2-A546_r_TileScan_001 (Stage 18 of 49)	00-3Xdz3mo8tWgKyH2Uyzt4pb
0.0631505		Cell	0.000	1.000	643	26	siRNA-IMPa2-25 PSF-A488 IMPa2-A546 DAPI 8C1-siRNA-IMP-a2-a4 V2.00	0	11. siRNA-IMPa2-25 PSF-A488 DAPI IMPa2-A546_r_TileScan_001 (Stage 18 of 49)	00-3Xdz3mo8tWgKyH2Uyzt4pb
0.627326		Cell	0.000	1.000	644	27	siRNA-IMPa2-25 PSF-A488 IMPa2-A546 DAPI 8C1-siRNA-IMP-a2-a4 V2.00	0	11. siRNA-IMPa2-25 PSF-A488 DAPI IMPa2-A546_r_TileScan_001 (Stage 18 of 49)	00-3Xdz3mo8tWgKyH2Uyzt4pb
0.33106		Cell	0.000	1.000	645	0	siRNA-IMPa2-25 PSF-A488 IMPa2-A546 DAPI 8C1-siRNA-IMP-a2-a4 V2.00	0	11. siRNA-IMPa2-25 PSF-A488 DAPI IMPa2-A546_s_TileScan_001 (Stage 19 of 49)	00-mhmgBzHFFwEtGWRr4dhzJE
0.613234		Cell	0.000	1.000	646	1	siRNA-IMPa2-25 PSF-A488 IMPa2-A546 DAPI 8C1-siRNA-IMP-a2-a4 V2.00	0	11. siRNA-IMPa2-25 PSF-A488 DAPI IMPa2-A546_s_TileScan_001 (Stage 19 of 49)	00-mhmgBzHFFwEtGWRr4dhzJE
0.664755		Cell	0.000	1.000	647	2	siRNA-IMPa2-25 PSF-A488 IMPa2-A546 DAPI 8C1-siRNA-IMP-a2-a4 V2.00	0	11. siRNA-IMPa2-25 PSF-A488 DAPI IMPa2-A546_s_TileScan_001 (Stage 19 of 49)	00-mhmgBzHFFwEtGWRr4dhzJE
0.468103		Cell	0.000	1.000	648	3	siRNA-IMPa2-25 PSF-A488 IMPa2-A546 DAPI 8C1-siRNA-IMP-a2-a4 V2.00	0	11. siRNA-IMPa2-25 PSF-A488 DAPI IMPa2-A546_s_TileScan_001 (Stage 19 of 49)	00-mhmgBzHFFwEtGWRr4dhzJE
0.628364		Cell	0.000	1.000	649	4	siRNA-IMPa2-25 PSF-A488 IMPa2-A546 DAPI 8C1-siRNA-IMP-a2-a4 V2.00	0	11. siRNA-IMPa2-25 PSF-A488 DAPI IMPa2-A546_s_TileScan_001 (Stage 19 of 49)	00-mhmgBzHFFwEtGWRr4dhzJE
0.500001		Cell	0.000	1.000	650	5	siRNA-IMPa2-25 PSF-A488 IMPa2-A546 DAPI 8C1-siRNA-IMP-a2-a4 V2.00	0	11. siRNA-IMPa2-25 PSF-A488 DAPI IMPa2-A546_s_TileScan_001 (Stage 19 of 49)	00-mhmgBzHFFwEtGWRr4dhzJE
0.122281		Cell	0.000	1.000	651	6	siRNA-IMPa2-25 PSF-A488 IMPa2-A546 DAPI 8C1-siRNA-IMP-a2-a4 V2.00	0	11. siRNA-IMPa2-25 PSF-A488 DAPI IMPa2-A546_s_TileScan_001 (Stage 19 of 49)	00-mhmgBzHFFwEtGWRr4dhzJE
0.407518		Cell	0.000	1.000	652	7	siRNA-IMPa2-25 PSF-A488 IMPa2-A546 DAPI 8C1-siRNA-IMP-a2-a4 V2.00	0	11. siRNA-IMPa2-25 PSF-A488 DAPI IMPa2-A546_s_TileScan_001 (Stage 19 of 49)	00-mhmgBzHFFwEtGWRr4dhzJE
0.274487		Cell	0.000	1.000	653	8	siRNA-IMPa2-25 PSF-A488 IMPa2-A546 DAPI 8C1-siRNA-IMP-a2-a4 V2.00	0	11. siRNA-IMPa2-25 PSF-A488 DAPI IMPa2-A546_s_TileScan_001 (Stage 19 of 49)	00-mhmgBzHFFwEtGWRr4dhzJE
0.66504		Cell	0.000	1.000	654	9	siRNA-IMPa2-25 PSF-A488 IMPa2-A546 DAPI 8C1-siRNA-IMP-a2-a4 V2.00	0	11. siRNA-IMPa2-25 PSF-A488 DAPI IMPa2-A546_s_TileScan_001 (Stage 19 of 49)	00-mhmgBzHFFwEtGWRr4dhzJE
0.790321		Cell	0.000	1.000	655	10	siRNA-IMPa2-25 PSF-A488 IMPa2-A546 DAPI 8C1-siRNA-IMP-a2-a4 V2.00	0	11. siRNA-IMPa2-25 PSF-A488 DAPI IMPa2-A546_s_TileScan_001 (Stage 19 of 49)	00-mhmgBzHFFwEtGWRr4dhzJE
0.721274		Cell	0.000	1.000	656	11	siRNA-IMPa2-25 PSF-A488 IMPa2-A546 DAPI 8C1-siRNA-IMP-a2-a4 V2.00	0	11. siRNA-IMPa2-25 PSF-A488 DAPI IMPa2-A546_s_TileScan_001 (Stage 19 of 49)	00-mhmgBzHFFwEtGWRr4dhzJE
0.187165		Cell	0.000	1.000	657	12	siRNA-IMPa2-25 PSF-A488 IMPa2-A546 DAPI 8C1-siRNA-IMP-a2-a4 V2.00	0	11. siRNA-IMPa2-25 PSF-A488 DAPI IMPa2-A546_s_TileScan_001 (Stage 19 of 49)	00-mhmgBzHFFwEtGWRr4dhzJE
0.213742		Cell	0.000	1.000	658	13	siRNA-IMPa2-25 PSF-A488 IMPa2-A546 DAPI 8C1-siRNA-IMP-a2-a4 V2.00	0	11. siRNA-IMPa2-25 PSF-A488 DAPI IMPa2-A546_s_TileScan_001 (Stage 19 of 49)	00-mhmgBzHFFwEtGWRr4dhzJE
0.208034		Cell	0.000	1.000	659	14	siRNA-IMPa2-25 PSF-A488 IMPa2-A546 DAPI 8C1-siRNA-IMP-a2-a4 V2.00	0	11. siRNA-IMPa2-25 PSF-A488 DAPI IMPa2-A546_s_TileScan_001 (Stage 19 of 49)	00-mhmgBzHFFwEtGWRr4dhzJE
0.0971795		Cell	0.000	1.000	660	15	siRNA-IMPa2-25 PSF-A488 IMPa2-A546 DAPI 8C1-siRNA-IMP-a2-a4 V2.00	0	11. siRNA-IMPa2-25 PSF-A488 DAPI IMPa2-A546_s_TileScan_001 (Stage 19 of 49)	00-mhmgBzHFFwEtGWRr4dhzJE
0.117039		Cell	0.000	1.000	661	16	siRNA-IMPa2-25 PSF-A488 IMPa2-A546 DAPI 8C1-siRNA-IMP-a2-a4 V2.00	0	11. siRNA-IMPa2-25 PSF-A488 DAPI IMPa2-A546_s_TileScan_001 (Stage 19 of 49)	00-mhmgBzHFFwEtGWRr4dhzJE
0.564446		Cell	0.000	1.000	662	17	siRNA-IMPa2-25 PSF-A488 IMPa2-A546 DAPI 8C1-siRNA-IMP-a2-a4 V2.00	0	11. siRNA-IMPa2-25 PSF-A488 DAPI IMPa2-A546_s_TileScan_001 (Stage 19 of 49)	00-mhmgBzHFFwEtGWRr4dhzJE
0.189879		Cell	0.000	1.000	663	18	siRNA-IMPa2-25 PSF-A488 IMPa2-A546 DAPI 8C1-siRNA-IMP-a2-a4 V2.00	0	11. siRNA-IMPa2-25 PSF-A488 DAPI IMPa2-A546_s_TileScan_001 (Stage 19 of 49)	00-mhmgBzHFFwEtGWRr4dhzJE
0.347914		Cell	0.000	1.000	664	19	siRNA-IMPa2-25 PSF-A488 IMPa2-A546 DAPI 8C1-siRNA-IMP-a2-a4 V2.00	0	11. siRNA-IMPa2-25 PSF-A488 DAPI IMPa2-A546_s_TileScan_001 (Stage 19 of 49)	00-mhmgBzHFFwEtGWRr4dhzJE
0.18941		Cell	0.000	1.000	665	20	siRNA-IMPa2-25 PSF-A488 IMPa2-A546 DAPI 8C1-siRNA-IMP-a2-a4 V2.00	0	11. siRNA-IMPa2-25 PSF-A488 DAPI IMPa2-A546_s_TileScan_001 (Stage 19 of 49)	00-mhmgBzHFFwEtGWRr4dhzJE
0.48999		Cell	0.000	1.000	666	21	siRNA-IMPa2-25 PSF-A488 IMPa2-A546 DAPI 8C1-siRNA-IMP-a2-a4 V2.00	0	11. siRNA-IMPa2-25 PSF-A488 DAPI IMPa2-A546_s_TileScan_001 (Stage 19 of 49)	00-mhmgBzHFFwEtGWRr4dhzJE
0.519276		Cell	0.000	1.000	667	22	siRNA-IMPa2-25 PSF-A488 IMPa2-A546 DAPI 8C1-siRNA-IMP-a2-a4 V2.00	0	11. siRNA-IMPa2-25 PSF-A488 DAPI IMPa2-A546_s_TileScan_001 (Stage 19 of 49)	00-mhmgBzHFFwEtGWRr4dhzJE
0.222282		Cell	0.000	1.000	668	23	siRNA-IMPa2-25 PSF-A488 IMPa2-A546 DAPI 8C1-siRNA-IMP-a2-a4 V2.00	0	11. siRNA-IMPa2-25 PSF-A488 DAPI IMPa2-A546_s_TileScan_001 (Stage 19 of 49)	00-mhmgBzHFFwEtGWRr4dhzJE
0.454012		Cell	0.000	1.000	669	24	siRNA-IMPa2-25 PSF-A488 IMPa2-A546 DAPI 8C1-siRNA-IMP-a2-a4 V2.00	0	11. siRNA-IMPa2-25 PSF-A488 DAPI IMPa2-A546_s_TileScan_001 (Stage 19 of 49)	00-mhmgBzHFFwEtGWRr4dhzJE
0.356463		Cell	0.000	1.000	670	25	siRNA-IMPa2-25 PSF-A488 IMPa2-A546 DAPI 8C1-siRNA-IMP-a2-a4 V2.00	0	11. siRNA-IMPa2-25 PSF-A488 DAPI IMPa2-A546_s_TileScan_001 (Stage 19 of 49)	00-mhmgBzHFFwEtGWRr4dhzJE
0.655587		Cell	0.000	1.000	671	26	siRNA-IMPa2-25 PSF-A488 IMPa2-A546 DAPI 8C1-siRNA-IMP-a2-a4 V2.00	0	11. siRNA-IMPa2-25 PSF-A488 DAPI IMPa2-A546_s_TileScan_001 (Stage 19 of 49)	00-mhmgBzHFFwEtGWRr4dhzJE
0.161678		Cell	0.000	1.000	672	27	siRNA-IMPa2-25 PSF-A488 IMPa2-A546 DAPI 8C1-siRNA-IMP-a2-a4 V2.00	0	11. siRNA-IMPa2-25 PSF-A488 DAPI IMPa2-A546_s_TileScan_001 (Stage 19 of 49)	00-mhmgBzHFFwEtGWRr4dhzJE
0.39552		Cell	0.000	1.000	673	28	siRNA-IMPa2-25 PSF-A488 IMPa2-A546 DAPI 8C1-siRNA-IMP-a2-a4 V2.00	0	11. siRNA-IMPa2-25 PSF-A488 DAPI IMPa2-A546_s_TileScan_001 (Stage 19 of 49)	00-mhmgBzHFFwEtGWRr4dhzJE
0.0751647		Cell	0.000	1.000	674	29	siRNA-IMPa2-25 PSF-A488 IMPa2-A546 DAPI 8C1-siRNA-IMP-a2-a4 V2.00	0	11. siRNA-IMPa2-25 PSF-A488 DAPI IMPa2-A546_s_TileScan_001 (Stage 19 of 49)	00-mhmgBzHFFwEtGWRr4dhzJE
0.520358		Cell	0.000	1.000	675	0	siRNA-IMPa2-25 PSF-A488 IMPa2-A546 DAPI 8C1-siRNA-IMP-a2-a4 V2.00	0	11. siRNA-IMPa2-25 PSF-A488 DAPI IMPa2-A546_t_TileScan_001 (Stage 20 of 49)	00-sLQR3FTULaQ7ipC7L9iAm4
0.306666		Cell	0.000	1.000	676	1	siRNA-IMPa2-25 PSF-A488 IMPa2-A546 DAPI 8C1-siRNA-IMP-a2-a4 V2.00	0	11. siRNA-IMPa2-25 PSF-A488 DAPI IMPa2-A546_t_TileScan_001 (Stage 20 of 49)	00-sLQR3FTULaQ7ipC7L9iAm4
0.263225		Cell	0.000	1.000	677	2	siRNA-IMPa2-25 PSF-A488 IMPa2-A546 DAPI 8C1-siRNA-IMP-a2-a4 V2.00	0	11. siRNA-IMPa2-25 PSF-A488 DAPI IMPa2-A546_t_TileScan_001 (Stage 20 of 49)	00-sLQR3FTULaQ7ipC7L9iAm4
0.799077		Cell	0.000	1.000	678	3	siRNA-IMPa2-25 PSF-A488 IMPa2-A546 DAPI 8C1-siRNA-IMP-a2-a4 V2.00	0	11. siRNA-IMPa2-25 PSF-A488 DAPI IMPa2-A546_t_TileScan_001 (Stage 20 of 49)	00-sLQR3FTULaQ7ipC7L9iAm4
0.728599		Cell	0.000	1.000	679	4	siRNA-IMPa2-25 PSF-A488 IMPa2-A546 DAPI 8C1-siRNA-IMP-a2-a4 V2.00	0	11. siRNA-IMPa2-25 PSF-A488 DAPI IMPa2-A546_t_TileScan_001 (Stage 20 of 49)	00-sLQR3FTULaQ7ipC7L9iAm4
0.290532		Cell	0.000	1.000	680	5	siRNA-IMPa2-25 PSF-A488 IMPa2-A546 DAPI 8C1-siRNA-IMP-a2-a4 V2.00	0	11. siRNA-IMPa2-25 PSF-A488 DAPI IMPa2-A546_t_TileScan_001 (Stage 20 of 49)	00-sLQR3FTULaQ7ipC7L9iAm4
0.657301		Cell	0.000	1.000	681	6	siRNA-IMPa2-25 PSF-A488 IMPa2-A546 DAPI 8C1-siRNA-IMP-a2-a4 V2.00	0	11. siRNA-IMPa2-25 PSF-A488 DAPI IMPa2-A546_t_TileScan_001 (Stage 20 of 49)	00-sLQR3FTULaQ7ipC7L9iAm4
0.0290409		Cell	0.000	1.000	682	7	siRNA-IMPa2-25 PSF-A488 IMPa2-A546 DAPI 8C1-siRNA-IMP-a2-a4 V2.00	0	11. siRNA-IMPa2-25 PSF-A488 DAPI IMPa2-A546_t_TileScan_001 (Stage 20 of 49)	00-sLQR3FTULaQ7ipC7L9iAm4
0.421296		Cell	0.000	1.000	683	8	siRNA-IMPa2-25 PSF-A488 IMPa2-A546 DAPI 8C1-siRNA-IMP-a2-a4 V2.00	0	11. siRNA-IMPa2-25 PSF-A488 DAPI IMPa2-A546_t_TileScan_001 (Stage 20 of 49)	00-sLQR3FTULaQ7ipC7L9iAm4
0.851038		Cell	0.000	1.000	684	9	siRNA-IMPa2-25 PSF-A488 IMPa2-A546 DAPI 8C1-siRNA-IMP-a2-a4 V2.00	0	11. siRNA-IMPa2-25 PSF-A488 DAPI IMPa2-A546_t_TileScan_001 (Stage 20 of 49)	00-sLQR3FTULaQ7ipC7L9iAm4
0.162623		Cell	0.000	1.000	685	10	siRNA-IMPa2-25 PSF-A488 IMPa2-A546 DAPI 8C1-siRNA-IMP-a2-a4 V2.00	0	11. siRNA-IMPa2-25 PSF-A488 DAPI IMPa2-A546_t_TileScan_001 (Stage 20 of 49)	00-sLQR3FTULaQ7ipC7L9iAm4
0.115095		Cell	0.000	1.000	686	11	siRNA-IMPa2-25 PSF-A488 IMPa2-A546 DAPI 8C1-siRNA-IMP-a2-a4 V2.00	0	11. siRNA-IMPa2-25 PSF-A488 DAPI IMPa2-A546_t_TileScan_001 (Stage 20 of 49)	00-sLQR3FTULaQ7ipC7L9iAm4
0.775193		Cell	0.000	1.000	687	12	siRNA-IMPa2-25 PSF-A488 IMPa2-A546 DAPI 8C1-siRNA-IMP-a2-a4 V2.00	0	11. siRNA-IMPa2-25 PSF-A488 DAPI IMPa2-A546_t_TileScan_001 (Stage 20 of 49)	00-sLQR3FTULaQ7ipC7L9iAm4
0.418637		Cell	0.000	1.000	688	13	siRNA-IMPa2-25 PSF-A488 IMPa2-A546 DAPI 8C1-siRNA-IMP-a2-a4 V2.00	0	11. siRNA-IMPa2-25 PSF-A488 DAPI IMPa2-A546_t_TileScan_001 (Stage 20 of 49)	00-sLQR3FTULaQ7ipC7L9iAm4
0.369576		Cell	0.000	1.000	689	14	siRNA-IMPa2-25 PSF-A488 IMPa2-A546 DAPI 8C1-siRNA-IMP-a2-a4 V2.00	0	11. siRNA-IMPa2-25 PSF-A488 DAPI IMPa2-A546_t_TileScan_001 (Stage 20 of 49)	00-sLQR3FTULaQ7ipC7L9iAm4
0.369654		Cell	0.000	1.000	690	15	siRNA-IMPa2-25 PSF-A488 IMPa2-A546 DAPI 8C1-siRNA-IMP-a2-a4 V2.00	0	11. siRNA-IMPa2-25 PSF-A488 DAPI IMPa2-A546_t_TileScan_001 (Stage 20 of 49)	00-sLQR3FTULaQ7ipC7L9iAm4
0.728327		Cell	0.000	1.000	691	16	siRNA-IMPa2-25 PSF-A488 IMPa2-A546 DAPI 8C1-siRNA-IMP-a2-a4 V2.00	0	11. siRNA-IMPa2-25 PSF-A488 DAPI IMPa2-A546_t_TileScan_001 (Stage 20 of 49)	00-sLQR3FTULaQ7ipC7L9iAm4
0.525791		Cell	0.000	1.000	692	17	siRNA-IMPa2-25 PSF-A488 IMPa2-A546 DAPI 8C1-siRNA-IMP-a2-a4 V2.00	0	11. siRNA-IMPa2-25 PSF-A488 DAPI IMPa2-A546_t_TileScan_001 (Stage 20 of 49)	00-sLQR3FTULaQ7ipC7L9iAm4
0.256574		Cell	0.000	1.000	693	18	siRNA-IMPa2-25 PSF-A488 IMPa2-A546 DAPI 8C1-siRNA-IMP-a2-a4 V2.00	0	11. siRNA-IMPa2-25 PSF-A488 DAPI IMPa2-A546_t_TileScan_001 (Stage 20 of 49)	00-sLQR3FTULaQ7ipC7L9iAm4
0.55045		Cell	0.000	1.000	694	19	siRNA-IMPa2-25 PSF-A488 IMPa2-A546 DAPI 8C1-siRNA-IMP-a2-a4 V2.00	0	11. siRNA-IMPa2-25 PSF-A488 DAPI IMPa2-A546_t_TileScan_001 (Stage 20 of 49)	00-sLQR3FTULaQ7ipC7L9iAm4
0.828393		Cell	0.000	1.000	695	20	siRNA-IMPa2-25 PSF-A488 IMPa2-A546 DAPI 8C1-siRNA-IMP-a2-a4 V2.00	0	11. siRNA-IMPa2-25 PSF-A488 DAPI IMPa2-A546_t_TileScan_001 (Stage 20 of 49)	00-sLQR3FTULaQ7ipC7L9iAm4
0.388395		Cell	0.000	1.000	696	21	siRNA-IMPa2-25 PSF-A488 IMPa2-A546 DAPI 8C1-siRNA-IMP-a2-a4 V2.00	0	11. siRNA-IMPa2-25 PSF-A488 DAPI IMPa2-A546_t_TileScan_001 (Stage 20 of 49)	00-sLQR3FTULaQ7ipC7L9iAm4
0.460387		Cell	0.000	1.000	697	22	siRNA-IMPa2-25 PSF-A488 IMPa2-A546 DAPI 8C1-siRNA-IMP-a2-a4 V2.00	0	11. siRNA-IMPa2-25 PSF-A488 DAPI IMPa2-A546_t_TileScan_001 (Stage 20 of 49)	00-sLQR3FTULaQ7ipC7L9iAm4
0.107307		Cell	0.000	1.000	698	0	siRNA-IMPa2-25 PSF-A488 IMPa2-A546 DAPI 8C1-siRNA-IMP-a2-a4 V2.00	0	11. siRNA-IMPa2-25 PSF-A488 DAPI IMPa2-A546_u_TileScan_001 (Stage 21 of 49)	00-4jAjiZZDQRGunJEvDYG6WE
0.29931		Cell	0.000	1.000	699	1	siRNA-IMPa2-25 PSF-A488 IMPa2-A546 DAPI 8C1-siRNA-IMP-a2-a4 V2.00	0	11. siRNA-IMPa2-25 PSF-A488 DAPI IMPa2-A546_u_TileScan_001 (Stage 21 of 49)	00-4jAjiZZDQRGunJEvDYG6WE
0.553871		Cell	0.000	1.000	700	2	siRNA-IMPa2-25 PSF-A488 IMPa2-A546 DAPI 8C1-siRNA-IMP-a2-a4 V2.00	0	11. siRNA-IMPa2-25 PSF-A488 DAPI IMPa2-A546_u_TileScan_001 (Stage 21 of 49)	00-4jAjiZZDQRGunJEvDYG6WE
0.0960581		Cell	0.000	1.000	701	3	siRNA-IMPa2-25 PSF-A488 IMPa2-A546 DAPI 8C1-siRNA-IMP-a2-a4 V2.00	0	11. siRNA-IMPa2-25 PSF-A488 DAPI IMPa2-A546_u_TileScan_001 (Stage 21 of 49)	00-4jAjiZZDQRGunJEvDYG6WE
0.0824156		Cell	0.000	1.000	702	4	siRNA-IMPa2-25 PSF-A488 IMPa2-A546 DAPI 8C1-siRNA-IMP-a2-a4 V2.00	0	11. siRNA-IMPa2-25 PSF-A488 DAPI IMPa2-A546_u_TileScan_001 (Stage 21 of 49)	00-4jAjiZZDQRGunJEvDYG6WE
0.236813		Cell	0.000	1.000	703	5	siRNA-IMPa2-25 PSF-A488 IMPa2-A546 DAPI 8C1-siRNA-IMP-a2-a4 V2.00	0	11. siRNA-IMPa2-25 PSF-A488 DAPI IMPa2-A546_u_TileScan_001 (Stage 21 of 49)	00-4jAjiZZDQRGunJEvDYG6WE
0.569753		Cell	0.000	1.000	704	6	siRNA-IMPa2-25 PSF-A488 IMPa2-A546 DAPI 8C1-siRNA-IMP-a2-a4 V2.00	0	11. siRNA-IMPa2-25 PSF-A488 DAPI IMPa2-A546_u_TileScan_001 (Stage 21 of 49)	00-4jAjiZZDQRGunJEvDYG6WE
0.521379		Cell	0.000	1.000	705	7	siRNA-IMPa2-25 PSF-A488 IMPa2-A546 DAPI 8C1-siRNA-IMP-a2-a4 V2.00	0	11. siRNA-IMPa2-25 PSF-A488 DAPI IMPa2-A546_u_TileScan_001 (Stage 21 of 49)	00-4jAjiZZDQRGunJEvDYG6WE
0.443152		Cell	0.000	1.000	706	8	siRNA-IMPa2-25 PSF-A488 IMPa2-A546 DAPI 8C1-siRNA-IMP-a2-a4 V2.00	0	11. siRNA-IMPa2-25 PSF-A488 DAPI IMPa2-A546_u_TileScan_001 (Stage 21 of 49)	00-4jAjiZZDQRGunJEvDYG6WE
0.35134		Cell	0.000	1.000	707	9	siRNA-IMPa2-25 PSF-A488 IMPa2-A546 DAPI 8C1-siRNA-IMP-a2-a4 V2.00	0	11. siRNA-IMPa2-25 PSF-A488 DAPI IMPa2-A546_u_TileScan_001 (Stage 21 of 49)	00-4jAjiZZDQRGunJEvDYG6WE
0.754654		Cell	0.000	1.000	708	10	siRNA-IMPa2-25 PSF-A488 IMPa2-A546 DAPI 8C1-siRNA-IMP-a2-a4 V2.00	0	11. siRNA-IMPa2-25 PSF-A488 DAPI IMPa2-A546_u_TileScan_001 (Stage 21 of 49)	00-4jAjiZZDQRGunJEvDYG6WE
0.641511		Cell	0.000	1.000	709	11	siRNA-IMPa2-25 PSF-A488 IMPa2-A546 DAPI 8C1-siRNA-IMP-a2-a4 V2.00	0	11. siRNA-IMPa2-25 PSF-A488 DAPI IMPa2-A546_u_TileScan_001 (Stage 21 of 49)	00-4jAjiZZDQRGunJEvDYG6WE
0.687667		Cell	0.000	1.000	710	12	siRNA-IMPa2-25 PSF-A488 IMPa2-A546 DAPI 8C1-siRNA-IMP-a2-a4 V2.00	0	11. siRNA-IMPa2-25 PSF-A488 DAPI IMPa2-A546_u_TileScan_001 (Stage 21 of 49)	00-4jAjiZZDQRGunJEvDYG6WE
0.413192		Cell	0.000	1.000	711	13	siRNA-IMPa2-25 PSF-A488 IMPa2-A546 DAPI 8C1-siRNA-IMP-a2-a4 V2.00	0	11. siRNA-IMPa2-25 PSF-A488 DAPI IMPa2-A546_u_TileScan_001 (Stage 21 of 49)	00-4jAjiZZDQRGunJEvDYG6WE
0.454898		Cell	0.000	1.000	712	14	siRNA-IMPa2-25 PSF-A488 IMPa2-A546 DAPI 8C1-siRNA-IMP-a2-a4 V2.00	0	11. siRNA-IMPa2-25 PSF-A488 DAPI IMPa2-A546_u_TileScan_001 (Stage 21 of 49)	00-4jAjiZZDQRGunJEvDYG6WE
0.464694		Cell	0.000	1.000	713	15	siRNA-IMPa2-25 PSF-A488 IMPa2-A546 DAPI 8C1-siRNA-IMP-a2-a4 V2.00	0	11. siRNA-IMPa2-25 PSF-A488 DAPI IMPa2-A546_u_TileScan_001 (Stage 21 of 49)	00-4jAjiZZDQRGunJEvDYG6WE
0.308749		Cell	0.000	1.000	714	16	siRNA-IMPa2-25 PSF-A488 IMPa2-A546 DAPI 8C1-siRNA-IMP-a2-a4 V2.00	0	11. siRNA-IMPa2-25 PSF-A488 DAPI IMPa2-A546_u_TileScan_001 (Stage 21 of 49)	00-4jAjiZZDQRGunJEvDYG6WE
0.106021		Cell	0.000	1.000	715	17	siRNA-IMPa2-25 PSF-A488 IMPa2-A546 DAPI 8C1-siRNA-IMP-a2-a4 V2.00	0	11. siRNA-IMPa2-25 PSF-A488 DAPI IMPa2-A546_u_TileScan_001 (Stage 21 of 49)	00-4jAjiZZDQRGunJEvDYG6WE
0.300565		Cell	0.000	1.000	716	18	siRNA-IMPa2-25 PSF-A488 IMPa2-A546 DAPI 8C1-siRNA-IMP-a2-a4 V2.00	0	11. siRNA-IMPa2-25 PSF-A488 DAPI IMPa2-A546_u_TileScan_001 (Stage 21 of 49)	00-4jAjiZZDQRGunJEvDYG6WE
0.290074		Cell	0.000	1.000	717	19	siRNA-IMPa2-25 PSF-A488 IMPa2-A546 DAPI 8C1-siRNA-IMP-a2-a4 V2.00	0	11. siRNA-IMPa2-25 PSF-A488 DAPI IMPa2-A546_u_TileScan_001 (Stage 21 of 49)	00-4jAjiZZDQRGunJEvDYG6WE
0.131797		Cell	0.000	1.000	718	20	siRNA-IMPa2-25 PSF-A488 IMPa2-A546 DAPI 8C1-siRNA-IMP-a2-a4 V2.00	0	11. siRNA-IMPa2-25 PSF-A488 DAPI IMPa2-A546_u_TileScan_001 (Stage 21 of 49)	00-4jAjiZZDQRGunJEvDYG6WE
0.399833		Cell	0.000	1.000	719	21	siRNA-IMPa2-25 PSF-A488 IMPa2-A546 DAPI 8C1-siRNA-IMP-a2-a4 V2.00	0	11. siRNA-IMPa2-25 PSF-A488 DAPI IMPa2-A546_u_TileScan_001 (Stage 21 of 49)	00-4jAjiZZDQRGunJEvDYG6WE
0.400199		Cell	0.000	1.000	720	22	siRNA-IMPa2-25 PSF-A488 IMPa2-A546 DAPI 8C1-siRNA-IMP-a2-a4 V2.00	0	11. siRNA-IMPa2-25 PSF-A488 DAPI IMPa2-A546_u_TileScan_001 (Stage 21 of 49)	00-4jAjiZZDQRGunJEvDYG6WE
0.0316094		Cell	0.000	1.000	721	23	siRNA-IMPa2-25 PSF-A488 IMPa2-A546 DAPI 8C1-siRNA-IMP-a2-a4 V2.00	0	11. siRNA-IMPa2-25 PSF-A488 DAPI IMPa2-A546_u_TileScan_001 (Stage 21 of 49)	00-4jAjiZZDQRGunJEvDYG6WE
0.385062		Cell	0.000	1.000	722	24	siRNA-IMPa2-25 PSF-A488 IMPa2-A546 DAPI 8C1-siRNA-IMP-a2-a4 V2.00	0	11. siRNA-IMPa2-25 PSF-A488 DAPI IMPa2-A546_u_TileScan_001 (Stage 21 of 49)	00-4jAjiZZDQRGunJEvDYG6WE
0.493232		Cell	0.000	1.000	723	25	siRNA-IMPa2-25 PSF-A488 IMPa2-A546 DAPI 8C1-siRNA-IMP-a2-a4 V2.00	0	11. siRNA-IMPa2-25 PSF-A488 DAPI IMPa2-A546_u_TileScan_001 (Stage 21 of 49)	00-4jAjiZZDQRGunJEvDYG6WE
0.0602392		Cell	0.000	1.000	724	26	siRNA-IMPa2-25 PSF-A488 IMPa2-A546 DAPI 8C1-siRNA-IMP-a2-a4 V2.00	0	11. siRNA-IMPa2-25 PSF-A488 DAPI IMPa2-A546_u_TileScan_001 (Stage 21 of 49)	00-4jAjiZZDQRGunJEvDYG6WE
0.598296		Cell	0.000	1.000	725	27	siRNA-IMPa2-25 PSF-A488 IMPa2-A546 DAPI 8C1-siRNA-IMP-a2-a4 V2.00	0	11. siRNA-IMPa2-25 PSF-A488 DAPI IMPa2-A546_u_TileScan_001 (Stage 21 of 49)	00-4jAjiZZDQRGunJEvDYG6WE
0.329498		Cell	0.000	1.000	726	0	siRNA-IMPa2-25 PSF-A488 IMPa2-A546 DAPI 8C1-siRNA-IMP-a2-a4 V2.00	0	11. siRNA-IMPa2-25 PSF-A488 DAPI IMPa2-A546_v_TileScan_001 (Stage 22 of 49)	00-Vn7j4Us6hpivBUEDvKkasN
0.628119		Cell	0.000	1.000	727	1	siRNA-IMPa2-25 PSF-A488 IMPa2-A546 DAPI 8C1-siRNA-IMP-a2-a4 V2.00	0	11. siRNA-IMPa2-25 PSF-A488 DAPI IMPa2-A546_v_TileScan_001 (Stage 22 of 49)	00-Vn7j4Us6hpivBUEDvKkasN
0.299984		Cell	0.000	1.000	728	2	siRNA-IMPa2-25 PSF-A488 IMPa2-A546 DAPI 8C1-siRNA-IMP-a2-a4 V2.00	0	11. siRNA-IMPa2-25 PSF-A488 DAPI IMPa2-A546_v_TileScan_001 (Stage 22 of 49)	00-Vn7j4Us6hpivBUEDvKkasN
0.256867		Cell	0.000	1.000	729	3	siRNA-IMPa2-25 PSF-A488 IMPa2-A546 DAPI 8C1-siRNA-IMP-a2-a4 V2.00	0	11. siRNA-IMPa2-25 PSF-A488 DAPI IMPa2-A546_v_TileScan_001 (Stage 22 of 49)	00-Vn7j4Us6hpivBUEDvKkasN
0.563505		Cell	0.000	1.000	730	4	siRNA-IMPa2-25 PSF-A488 IMPa2-A546 DAPI 8C1-siRNA-IMP-a2-a4 V2.00	0	11. siRNA-IMPa2-25 PSF-A488 DAPI IMPa2-A546_v_TileScan_001 (Stage 22 of 49)	00-Vn7j4Us6hpivBUEDvKkasN
0.270157		Cell	0.000	1.000	731	5	siRNA-IMPa2-25 PSF-A488 IMPa2-A546 DAPI 8C1-siRNA-IMP-a2-a4 V2.00	0	11. siRNA-IMPa2-25 PSF-A488 DAPI IMPa2-A546_v_TileScan_001 (Stage 22 of 49)	00-Vn7j4Us6hpivBUEDvKkasN
0.155395		Cell	0.000	1.000	732	6	siRNA-IMPa2-25 PSF-A488 IMPa2-A546 DAPI 8C1-siRNA-IMP-a2-a4 V2.00	0	11. siRNA-IMPa2-25 PSF-A488 DAPI IMPa2-A546_v_TileScan_001 (Stage 22 of 49)	00-Vn7j4Us6hpivBUEDvKkasN
0.486621		Cell	0.000	1.000	733	7	siRNA-IMPa2-25 PSF-A488 IMPa2-A546 DAPI 8C1-siRNA-IMP-a2-a4 V2.00	0	11. siRNA-IMPa2-25 PSF-A488 DAPI IMPa2-A546_v_TileScan_001 (Stage 22 of 49)	00-Vn7j4Us6hpivBUEDvKkasN
0.405049		Cell	0.000	1.000	734	8	siRNA-IMPa2-25 PSF-A488 IMPa2-A546 DAPI 8C1-siRNA-IMP-a2-a4 V2.00	0	11. siRNA-IMPa2-25 PSF-A488 DAPI IMPa2-A546_v_TileScan_001 (Stage 22 of 49)	00-Vn7j4Us6hpivBUEDvKkasN
0.3052		Cell	0.000	1.000	735	9	siRNA-IMPa2-25 PSF-A488 IMPa2-A546 DAPI 8C1-siRNA-IMP-a2-a4 V2.00	0	11. siRNA-IMPa2-25 PSF-A488 DAPI IMPa2-A546_v_TileScan_001 (Stage 22 of 49)	00-Vn7j4Us6hpivBUEDvKkasN
0.391522		Cell	0.000	1.000	736	10	siRNA-IMPa2-25 PSF-A488 IMPa2-A546 DAPI 8C1-siRNA-IMP-a2-a4 V2.00	0	11. siRNA-IMPa2-25 PSF-A488 DAPI IMPa2-A546_v_TileScan_001 (Stage 22 of 49)	00-Vn7j4Us6hpivBUEDvKkasN
0.0587639		Cell	0.000	1.000	737	0	siRNA-IMPa2-25 PSF-A488 IMPa2-A546 DAPI 8C1-siRNA-IMP-a2-a4 V2.00	0	11. siRNA-IMPa2-25 PSF-A488 DAPI IMPa2-A546_w_TileScan_001 (Stage 23 of 49)	00-6qZwN6vcNfqMRjqB4jGTKe
0.194317		Cell	0.000	1.000	738	1	siRNA-IMPa2-25 PSF-A488 IMPa2-A546 DAPI 8C1-siRNA-IMP-a2-a4 V2.00	0	11. siRNA-IMPa2-25 PSF-A488 DAPI IMPa2-A546_w_TileScan_001 (Stage 23 of 49)	00-6qZwN6vcNfqMRjqB4jGTKe
0.22673		Cell	0.000	1.000	739	2	siRNA-IMPa2-25 PSF-A488 IMPa2-A546 DAPI 8C1-siRNA-IMP-a2-a4 V2.00	0	11. siRNA-IMPa2-25 PSF-A488 DAPI IMPa2-A546_w_TileScan_001 (Stage 23 of 49)	00-6qZwN6vcNfqMRjqB4jGTKe
0.857406		Cell	0.000	1.000	740	3	siRNA-IMPa2-25 PSF-A488 IMPa2-A546 DAPI 8C1-siRNA-IMP-a2-a4 V2.00	0	11. siRNA-IMPa2-25 PSF-A488 DAPI IMPa2-A546_w_TileScan_001 (Stage 23 of 49)	00-6qZwN6vcNfqMRjqB4jGTKe
0.216487		Cell	0.000	1.000	741	4	siRNA-IMPa2-25 PSF-A488 IMPa2-A546 DAPI 8C1-siRNA-IMP-a2-a4 V2.00	0	11. siRNA-IMPa2-25 PSF-A488 DAPI IMPa2-A546_w_TileScan_001 (Stage 23 of 49)	00-6qZwN6vcNfqMRjqB4jGTKe
0.443055		Cell	0.000	1.000	742	5	siRNA-IMPa2-25 PSF-A488 IMPa2-A546 DAPI 8C1-siRNA-IMP-a2-a4 V2.00	0	11. siRNA-IMPa2-25 PSF-A488 DAPI IMPa2-A546_w_TileScan_001 (Stage 23 of 49)	00-6qZwN6vcNfqMRjqB4jGTKe
0.314257		Cell	0.000	1.000	743	6	siRNA-IMPa2-25 PSF-A488 IMPa2-A546 DAPI 8C1-siRNA-IMP-a2-a4 V2.00	0	11. siRNA-IMPa2-25 PSF-A488 DAPI IMPa2-A546_w_TileScan_001 (Stage 23 of 49)	00-6qZwN6vcNfqMRjqB4jGTKe
0.621103		Cell	0.000	1.000	744	7	siRNA-IMPa2-25 PSF-A488 IMPa2-A546 DAPI 8C1-siRNA-IMP-a2-a4 V2.00	0	11. siRNA-IMPa2-25 PSF-A488 DAPI IMPa2-A546_w_TileScan_001 (Stage 23 of 49)	00-6qZwN6vcNfqMRjqB4jGTKe
0.250188		Cell	0.000	1.000	745	8	siRNA-IMPa2-25 PSF-A488 IMPa2-A546 DAPI 8C1-siRNA-IMP-a2-a4 V2.00	0	11. siRNA-IMPa2-25 PSF-A488 DAPI IMPa2-A546_w_TileScan_001 (Stage 23 of 49)	00-6qZwN6vcNfqMRjqB4jGTKe
0.296504		Cell	0.000	1.000	746	9	siRNA-IMPa2-25 PSF-A488 IMPa2-A546 DAPI 8C1-siRNA-IMP-a2-a4 V2.00	0	11. siRNA-IMPa2-25 PSF-A488 DAPI IMPa2-A546_w_TileScan_001 (Stage 23 of 49)	00-6qZwN6vcNfqMRjqB4jGTKe
0.162186		Cell	0.000	1.000	747	10	siRNA-IMPa2-25 PSF-A488 IMPa2-A546 DAPI 8C1-siRNA-IMP-a2-a4 V2.00	0	11. siRNA-IMPa2-25 PSF-A488 DAPI IMPa2-A546_w_TileScan_001 (Stage 23 of 49)	00-6qZwN6vcNfqMRjqB4jGTKe
0.0291934		Cell	0.000	1.000	748	11	siRNA-IMPa2-25 PSF-A488 IMPa2-A546 DAPI 8C1-siRNA-IMP-a2-a4 V2.00	0	11. siRNA-IMPa2-25 PSF-A488 DAPI IMPa2-A546_w_TileScan_001 (Stage 23 of 49)	00-6qZwN6vcNfqMRjqB4jGTKe
0.065277		Cell	0.000	1.000	749	0	siRNA-IMPa2-25 PSF-A488 IMPa2-A546 DAPI 8C1-siRNA-IMP-a2-a4 V2.00	0	11. siRNA-IMPa2-25 PSF-A488 DAPI IMPa2-A546_x_TileScan_001 (Stage 24 of 49)	00-QQuZPbgDKDFS2KeudX8QYW
0.228536		Cell	0.000	1.000	750	1	siRNA-IMPa2-25 PSF-A488 IMPa2-A546 DAPI 8C1-siRNA-IMP-a2-a4 V2.00	0	11. siRNA-IMPa2-25 PSF-A488 DAPI IMPa2-A546_x_TileScan_001 (Stage 24 of 49)	00-QQuZPbgDKDFS2KeudX8QYW
0.426243		Cell	0.000	1.000	751	2	siRNA-IMPa2-25 PSF-A488 IMPa2-A546 DAPI 8C1-siRNA-IMP-a2-a4 V2.00	0	11. siRNA-IMPa2-25 PSF-A488 DAPI IMPa2-A546_x_TileScan_001 (Stage 24 of 49)	00-QQuZPbgDKDFS2KeudX8QYW
0.184182		Cell	0.000	1.000	752	3	siRNA-IMPa2-25 PSF-A488 IMPa2-A546 DAPI 8C1-siRNA-IMP-a2-a4 V2.00	0	11. siRNA-IMPa2-25 PSF-A488 DAPI IMPa2-A546_x_TileScan_001 (Stage 24 of 49)	00-QQuZPbgDKDFS2KeudX8QYW
0.353872		Cell	0.000	1.000	753	4	siRNA-IMPa2-25 PSF-A488 IMPa2-A546 DAPI 8C1-siRNA-IMP-a2-a4 V2.00	0	11. siRNA-IMPa2-25 PSF-A488 DAPI IMPa2-A546_x_TileScan_001 (Stage 24 of 49)	00-QQuZPbgDKDFS2KeudX8QYW
0.157525		Cell	0.000	1.000	754	5	siRNA-IMPa2-25 PSF-A488 IMPa2-A546 DAPI 8C1-siRNA-IMP-a2-a4 V2.00	0	11. siRNA-IMPa2-25 PSF-A488 DAPI IMPa2-A546_x_TileScan_001 (Stage 24 of 49)	00-QQuZPbgDKDFS2KeudX8QYW
0.351826		Cell	0.000	1.000	755	6	siRNA-IMPa2-25 PSF-A488 IMPa2-A546 DAPI 8C1-siRNA-IMP-a2-a4 V2.00	0	11. siRNA-IMPa2-25 PSF-A488 DAPI IMPa2-A546_x_TileScan_001 (Stage 24 of 49)	00-QQuZPbgDKDFS2KeudX8QYW
0.788372		Cell	0.000	1.000	756	7	siRNA-IMPa2-25 PSF-A488 IMPa2-A546 DAPI 8C1-siRNA-IMP-a2-a4 V2.00	0	11. siRNA-IMPa2-25 PSF-A488 DAPI IMPa2-A546_x_TileScan_001 (Stage 24 of 49)	00-QQuZPbgDKDFS2KeudX8QYW
0.75008		Cell	0.000	1.000	757	8	siRNA-IMPa2-25 PSF-A488 IMPa2-A546 DAPI 8C1-siRNA-IMP-a2-a4 V2.00	0	11. siRNA-IMPa2-25 PSF-A488 DAPI IMPa2-A546_x_TileScan_001 (Stage 24 of 49)	00-QQuZPbgDKDFS2KeudX8QYW
0.205883		Cell	0.000	1.000	758	9	siRNA-IMPa2-25 PSF-A488 IMPa2-A546 DAPI 8C1-siRNA-IMP-a2-a4 V2.00	0	11. siRNA-IMPa2-25 PSF-A488 DAPI IMPa2-A546_x_TileScan_001 (Stage 24 of 49)	00-QQuZPbgDKDFS2KeudX8QYW
0.465514		Cell	0.000	1.000	759	10	siRNA-IMPa2-25 PSF-A488 IMPa2-A546 DAPI 8C1-siRNA-IMP-a2-a4 V2.00	0	11. siRNA-IMPa2-25 PSF-A488 DAPI IMPa2-A546_x_TileScan_001 (Stage 24 of 49)	00-QQuZPbgDKDFS2KeudX8QYW
0.382158		Cell	0.000	1.000	760	11	siRNA-IMPa2-25 PSF-A488 IMPa2-A546 DAPI 8C1-siRNA-IMP-a2-a4 V2.00	0	11. siRNA-IMPa2-25 PSF-A488 DAPI IMPa2-A546_x_TileScan_001 (Stage 24 of 49)	00-QQuZPbgDKDFS2KeudX8QYW
0.288491		Cell	0.000	1.000	761	12	siRNA-IMPa2-25 PSF-A488 IMPa2-A546 DAPI 8C1-siRNA-IMP-a2-a4 V2.00	0	11. siRNA-IMPa2-25 PSF-A488 DAPI IMPa2-A546_x_TileScan_001 (Stage 24 of 49)	00-QQuZPbgDKDFS2KeudX8QYW
0.384226		Cell	0.000	1.000	762	13	siRNA-IMPa2-25 PSF-A488 IMPa2-A546 DAPI 8C1-siRNA-IMP-a2-a4 V2.00	0	11. siRNA-IMPa2-25 PSF-A488 DAPI IMPa2-A546_x_TileScan_001 (Stage 24 of 49)	00-QQuZPbgDKDFS2KeudX8QYW
0.327826		Cell	0.000	1.000	763	14	siRNA-IMPa2-25 PSF-A488 IMPa2-A546 DAPI 8C1-siRNA-IMP-a2-a4 V2.00	0	11. siRNA-IMPa2-25 PSF-A488 DAPI IMPa2-A546_x_TileScan_001 (Stage 24 of 49)	00-QQuZPbgDKDFS2KeudX8QYW
0.195003		Cell	0.000	1.000	764	0	siRNA-IMPa2-25 PSF-A488 IMPa2-A546 DAPI 8C1-siRNA-IMP-a2-a4 V2.00	0	11. siRNA-IMPa2-25 PSF-A488 DAPI IMPa2-A546_y_TileScan_001 (Stage 25 of 49)	00-kAg5RQxdcjw2QSszd44ToK
0.2852		Cell	0.000	1.000	765	1	siRNA-IMPa2-25 PSF-A488 IMPa2-A546 DAPI 8C1-siRNA-IMP-a2-a4 V2.00	0	11. siRNA-IMPa2-25 PSF-A488 DAPI IMPa2-A546_y_TileScan_001 (Stage 25 of 49)	00-kAg5RQxdcjw2QSszd44ToK
0.0525751		Cell	0.000	1.000	766	2	siRNA-IMPa2-25 PSF-A488 IMPa2-A546 DAPI 8C1-siRNA-IMP-a2-a4 V2.00	0	11. siRNA-IMPa2-25 PSF-A488 DAPI IMPa2-A546_y_TileScan_001 (Stage 25 of 49)	00-kAg5RQxdcjw2QSszd44ToK
0.110148		Cell	0.000	1.000	767	3	siRNA-IMPa2-25 PSF-A488 IMPa2-A546 DAPI 8C1-siRNA-IMP-a2-a4 V2.00	0	11. siRNA-IMPa2-25 PSF-A488 DAPI IMPa2-A546_y_TileScan_001 (Stage 25 of 49)	00-kAg5RQxdcjw2QSszd44ToK
0.265765		Cell	0.000	1.000	768	4	siRNA-IMPa2-25 PSF-A488 IMPa2-A546 DAPI 8C1-siRNA-IMP-a2-a4 V2.00	0	11. siRNA-IMPa2-25 PSF-A488 DAPI IMPa2-A546_y_TileScan_001 (Stage 25 of 49)	00-kAg5RQxdcjw2QSszd44ToK
0.668501		Cell	0.000	1.000	769	5	siRNA-IMPa2-25 PSF-A488 IMPa2-A546 DAPI 8C1-siRNA-IMP-a2-a4 V2.00	0	11. siRNA-IMPa2-25 PSF-A488 DAPI IMPa2-A546_y_TileScan_001 (Stage 25 of 49)	00-kAg5RQxdcjw2QSszd44ToK
0.349436		Cell	0.000	1.000	770	6	siRNA-IMPa2-25 PSF-A488 IMPa2-A546 DAPI 8C1-siRNA-IMP-a2-a4 V2.00	0	11. siRNA-IMPa2-25 PSF-A488 DAPI IMPa2-A546_y_TileScan_001 (Stage 25 of 49)	00-kAg5RQxdcjw2QSszd44ToK
0.501919		Cell	0.000	1.000	771	7	siRNA-IMPa2-25 PSF-A488 IMPa2-A546 DAPI 8C1-siRNA-IMP-a2-a4 V2.00	0	11. siRNA-IMPa2-25 PSF-A488 DAPI IMPa2-A546_y_TileScan_001 (Stage 25 of 49)	00-kAg5RQxdcjw2QSszd44ToK
0.235779		Cell	0.000	1.000	772	8	siRNA-IMPa2-25 PSF-A488 IMPa2-A546 DAPI 8C1-siRNA-IMP-a2-a4 V2.00	0	11. siRNA-IMPa2-25 PSF-A488 DAPI IMPa2-A546_y_TileScan_001 (Stage 25 of 49)	00-kAg5RQxdcjw2QSszd44ToK
0.703655		Cell	0.000	1.000	773	9	siRNA-IMPa2-25 PSF-A488 IMPa2-A546 DAPI 8C1-siRNA-IMP-a2-a4 V2.00	0	11. siRNA-IMPa2-25 PSF-A488 DAPI IMPa2-A546_y_TileScan_001 (Stage 25 of 49)	00-kAg5RQxdcjw2QSszd44ToK
0.429081		Cell	0.000	1.000	774	10	siRNA-IMPa2-25 PSF-A488 IMPa2-A546 DAPI 8C1-siRNA-IMP-a2-a4 V2.00	0	11. siRNA-IMPa2-25 PSF-A488 DAPI IMPa2-A546_y_TileScan_001 (Stage 25 of 49)	00-kAg5RQxdcjw2QSszd44ToK
0.496614		Cell	0.000	1.000	775	11	siRNA-IMPa2-25 PSF-A488 IMPa2-A546 DAPI 8C1-siRNA-IMP-a2-a4 V2.00	0	11. siRNA-IMPa2-25 PSF-A488 DAPI IMPa2-A546_y_TileScan_001 (Stage 25 of 49)	00-kAg5RQxdcjw2QSszd44ToK
0.44753		Cell	0.000	1.000	776	12	siRNA-IMPa2-25 PSF-A488 IMPa2-A546 DAPI 8C1-siRNA-IMP-a2-a4 V2.00	0	11. siRNA-IMPa2-25 PSF-A488 DAPI IMPa2-A546_y_TileScan_001 (Stage 25 of 49)	00-kAg5RQxdcjw2QSszd44ToK
0.75161		Cell	0.000	1.000	777	13	siRNA-IMPa2-25 PSF-A488 IMPa2-A546 DAPI 8C1-siRNA-IMP-a2-a4 V2.00	0	11. siRNA-IMPa2-25 PSF-A488 DAPI IMPa2-A546_y_TileScan_001 (Stage 25 of 49)	00-kAg5RQxdcjw2QSszd44ToK
0.300743		Cell	0.000	1.000	778	14	siRNA-IMPa2-25 PSF-A488 IMPa2-A546 DAPI 8C1-siRNA-IMP-a2-a4 V2.00	0	11. siRNA-IMPa2-25 PSF-A488 DAPI IMPa2-A546_y_TileScan_001 (Stage 25 of 49)	00-kAg5RQxdcjw2QSszd44ToK
0.570205		Cell	0.000	1.000	779	15	siRNA-IMPa2-25 PSF-A488 IMPa2-A546 DAPI 8C1-siRNA-IMP-a2-a4 V2.00	0	11. siRNA-IMPa2-25 PSF-A488 DAPI IMPa2-A546_y_TileScan_001 (Stage 25 of 49)	00-kAg5RQxdcjw2QSszd44ToK
0.601095		Cell	0.000	1.000	780	16	siRNA-IMPa2-25 PSF-A488 IMPa2-A546 DAPI 8C1-siRNA-IMP-a2-a4 V2.00	0	11. siRNA-IMPa2-25 PSF-A488 DAPI IMPa2-A546_y_TileScan_001 (Stage 25 of 49)	00-kAg5RQxdcjw2QSszd44ToK
0.72451		Cell	0.000	1.000	781	17	siRNA-IMPa2-25 PSF-A488 IMPa2-A546 DAPI 8C1-siRNA-IMP-a2-a4 V2.00	0	11. siRNA-IMPa2-25 PSF-A488 DAPI IMPa2-A546_y_TileScan_001 (Stage 25 of 49)	00-kAg5RQxdcjw2QSszd44ToK
0.429315		Cell	0.000	1.000	782	18	siRNA-IMPa2-25 PSF-A488 IMPa2-A546 DAPI 8C1-siRNA-IMP-a2-a4 V2.00	0	11. siRNA-IMPa2-25 PSF-A488 DAPI IMPa2-A546_y_TileScan_001 (Stage 25 of 49)	00-kAg5RQxdcjw2QSszd44ToK
0.509307		Cell	0.000	1.000	783	19	siRNA-IMPa2-25 PSF-A488 IMPa2-A546 DAPI 8C1-siRNA-IMP-a2-a4 V2.00	0	11. siRNA-IMPa2-25 PSF-A488 DAPI IMPa2-A546_y_TileScan_001 (Stage 25 of 49)	00-kAg5RQxdcjw2QSszd44ToK
0.290829		Cell	0.000	1.000	784	20	siRNA-IMPa2-25 PSF-A488 IMPa2-A546 DAPI 8C1-siRNA-IMP-a2-a4 V2.00	0	11. siRNA-IMPa2-25 PSF-A488 DAPI IMPa2-A546_y_TileScan_001 (Stage 25 of 49)	00-kAg5RQxdcjw2QSszd44ToK
0.505705		Cell	0.000	1.000	785	21	siRNA-IMPa2-25 PSF-A488 IMPa2-A546 DAPI 8C1-siRNA-IMP-a2-a4 V2.00	0	11. siRNA-IMPa2-25 PSF-A488 DAPI IMPa2-A546_y_TileScan_001 (Stage 25 of 49)	00-kAg5RQxdcjw2QSszd44ToK
0.481909		Cell	0.000	1.000	786	22	siRNA-IMPa2-25 PSF-A488 IMPa2-A546 DAPI 8C1-siRNA-IMP-a2-a4 V2.00	0	11. siRNA-IMPa2-25 PSF-A488 DAPI IMPa2-A546_y_TileScan_001 (Stage 25 of 49)	00-kAg5RQxdcjw2QSszd44ToK
0.279426		Cell	0.000	1.000	787	23	siRNA-IMPa2-25 PSF-A488 IMPa2-A546 DAPI 8C1-siRNA-IMP-a2-a4 V2.00	0	11. siRNA-IMPa2-25 PSF-A488 DAPI IMPa2-A546_y_TileScan_001 (Stage 25 of 49)	00-kAg5RQxdcjw2QSszd44ToK
0.840838		Cell	0.000	1.000	788	0	siRNA-IMPa2-25 PSF-A488 IMPa2-A546 DAPI 8C1-siRNA-IMP-a2-a4 V2.00	0	11. siRNA-IMPa2-25 PSF-A488 DAPI IMPa2-A546_z_TileScan_001 (Stage 26 of 49)	00-5S6VGjRXQbCbrJ2ijXewKM
0.313612		Cell	0.000	1.000	789	1	siRNA-IMPa2-25 PSF-A488 IMPa2-A546 DAPI 8C1-siRNA-IMP-a2-a4 V2.00	0	11. siRNA-IMPa2-25 PSF-A488 DAPI IMPa2-A546_z_TileScan_001 (Stage 26 of 49)	00-5S6VGjRXQbCbrJ2ijXewKM
0.178683		Cell	0.000	1.000	790	2	siRNA-IMPa2-25 PSF-A488 IMPa2-A546 DAPI 8C1-siRNA-IMP-a2-a4 V2.00	0	11. siRNA-IMPa2-25 PSF-A488 DAPI IMPa2-A546_z_TileScan_001 (Stage 26 of 49)	00-5S6VGjRXQbCbrJ2ijXewKM
0.354258		Cell	0.000	1.000	791	3	siRNA-IMPa2-25 PSF-A488 IMPa2-A546 DAPI 8C1-siRNA-IMP-a2-a4 V2.00	0	11. siRNA-IMPa2-25 PSF-A488 DAPI IMPa2-A546_z_TileScan_001 (Stage 26 of 49)	00-5S6VGjRXQbCbrJ2ijXewKM
0.568575		Cell	0.000	1.000	792	4	siRNA-IMPa2-25 PSF-A488 IMPa2-A546 DAPI 8C1-siRNA-IMP-a2-a4 V2.00	0	11. siRNA-IMPa2-25 PSF-A488 DAPI IMPa2-A546_z_TileScan_001 (Stage 26 of 49)	00-5S6VGjRXQbCbrJ2ijXewKM
0.673039		Cell	0.000	1.000	793	5	siRNA-IMPa2-25 PSF-A488 IMPa2-A546 DAPI 8C1-siRNA-IMP-a2-a4 V2.00	0	11. siRNA-IMPa2-25 PSF-A488 DAPI IMPa2-A546_z_TileScan_001 (Stage 26 of 49)	00-5S6VGjRXQbCbrJ2ijXewKM
0.200873		Cell	0.000	1.000	794	6	siRNA-IMPa2-25 PSF-A488 IMPa2-A546 DAPI 8C1-siRNA-IMP-a2-a4 V2.00	0	11. siRNA-IMPa2-25 PSF-A488 DAPI IMPa2-A546_z_TileScan_001 (Stage 26 of 49)	00-5S6VGjRXQbCbrJ2ijXewKM
0.293301		Cell	0.000	1.000	795	7	siRNA-IMPa2-25 PSF-A488 IMPa2-A546 DAPI 8C1-siRNA-IMP-a2-a4 V2.00	0	11. siRNA-IMPa2-25 PSF-A488 DAPI IMPa2-A546_z_TileScan_001 (Stage 26 of 49)	00-5S6VGjRXQbCbrJ2ijXewKM
0.365843		Cell	0.000	1.000	796	8	siRNA-IMPa2-25 PSF-A488 IMPa2-A546 DAPI 8C1-siRNA-IMP-a2-a4 V2.00	0	11. siRNA-IMPa2-25 PSF-A488 DAPI IMPa2-A546_z_TileScan_001 (Stage 26 of 49)	00-5S6VGjRXQbCbrJ2ijXewKM
0.825193		Cell	0.000	1.000	797	9	siRNA-IMPa2-25 PSF-A488 IMPa2-A546 DAPI 8C1-siRNA-IMP-a2-a4 V2.00	0	11. siRNA-IMPa2-25 PSF-A488 DAPI IMPa2-A546_z_TileScan_001 (Stage 26 of 49)	00-5S6VGjRXQbCbrJ2ijXewKM
0.425667		Cell	0.000	1.000	798	10	siRNA-IMPa2-25 PSF-A488 IMPa2-A546 DAPI 8C1-siRNA-IMP-a2-a4 V2.00	0	11. siRNA-IMPa2-25 PSF-A488 DAPI IMPa2-A546_z_TileScan_001 (Stage 26 of 49)	00-5S6VGjRXQbCbrJ2ijXewKM
0.618402		Cell	0.000	1.000	799	11	siRNA-IMPa2-25 PSF-A488 IMPa2-A546 DAPI 8C1-siRNA-IMP-a2-a4 V2.00	0	11. siRNA-IMPa2-25 PSF-A488 DAPI IMPa2-A546_z_TileScan_001 (Stage 26 of 49)	00-5S6VGjRXQbCbrJ2ijXewKM
0.481274		Cell	0.000	1.000	800	12	siRNA-IMPa2-25 PSF-A488 IMPa2-A546 DAPI 8C1-siRNA-IMP-a2-a4 V2.00	0	11. siRNA-IMPa2-25 PSF-A488 DAPI IMPa2-A546_z_TileScan_001 (Stage 26 of 49)	00-5S6VGjRXQbCbrJ2ijXewKM
0.260456		Cell	0.000	1.000	801	13	siRNA-IMPa2-25 PSF-A488 IMPa2-A546 DAPI 8C1-siRNA-IMP-a2-a4 V2.00	0	11. siRNA-IMPa2-25 PSF-A488 DAPI IMPa2-A546_z_TileScan_001 (Stage 26 of 49)	00-5S6VGjRXQbCbrJ2ijXewKM
0.26899		Cell	0.000	1.000	802	14	siRNA-IMPa2-25 PSF-A488 IMPa2-A546 DAPI 8C1-siRNA-IMP-a2-a4 V2.00	0	11. siRNA-IMPa2-25 PSF-A488 DAPI IMPa2-A546_z_TileScan_001 (Stage 26 of 49)	00-5S6VGjRXQbCbrJ2ijXewKM
0.277259		Cell	0.000	1.000	803	15	siRNA-IMPa2-25 PSF-A488 IMPa2-A546 DAPI 8C1-siRNA-IMP-a2-a4 V2.00	0	11. siRNA-IMPa2-25 PSF-A488 DAPI IMPa2-A546_z_TileScan_001 (Stage 26 of 49)	00-5S6VGjRXQbCbrJ2ijXewKM
0.365582		Cell	0.000	1.000	804	16	siRNA-IMPa2-25 PSF-A488 IMPa2-A546 DAPI 8C1-siRNA-IMP-a2-a4 V2.00	0	11. siRNA-IMPa2-25 PSF-A488 DAPI IMPa2-A546_z_TileScan_001 (Stage 26 of 49)	00-5S6VGjRXQbCbrJ2ijXewKM
0.385623		Cell	0.000	1.000	805	17	siRNA-IMPa2-25 PSF-A488 IMPa2-A546 DAPI 8C1-siRNA-IMP-a2-a4 V2.00	0	11. siRNA-IMPa2-25 PSF-A488 DAPI IMPa2-A546_z_TileScan_001 (Stage 26 of 49)	00-5S6VGjRXQbCbrJ2ijXewKM
0.420662		Cell	0.000	1.000	806	18	siRNA-IMPa2-25 PSF-A488 IMPa2-A546 DAPI 8C1-siRNA-IMP-a2-a4 V2.00	0	11. siRNA-IMPa2-25 PSF-A488 DAPI IMPa2-A546_z_TileScan_001 (Stage 26 of 49)	00-5S6VGjRXQbCbrJ2ijXewKM
0.340435		Cell	0.000	1.000	807	19	siRNA-IMPa2-25 PSF-A488 IMPa2-A546 DAPI 8C1-siRNA-IMP-a2-a4 V2.00	0	11. siRNA-IMPa2-25 PSF-A488 DAPI IMPa2-A546_z_TileScan_001 (Stage 26 of 49)	00-5S6VGjRXQbCbrJ2ijXewKM
0.576697		Cell	0.000	1.000	808	20	siRNA-IMPa2-25 PSF-A488 IMPa2-A546 DAPI 8C1-siRNA-IMP-a2-a4 V2.00	0	11. siRNA-IMPa2-25 PSF-A488 DAPI IMPa2-A546_z_TileScan_001 (Stage 26 of 49)	00-5S6VGjRXQbCbrJ2ijXewKM
0.703258		Cell	0.000	1.000	809	21	siRNA-IMPa2-25 PSF-A488 IMPa2-A546 DAPI 8C1-siRNA-IMP-a2-a4 V2.00	0	11. siRNA-IMPa2-25 PSF-A488 DAPI IMPa2-A546_z_TileScan_001 (Stage 26 of 49)	00-5S6VGjRXQbCbrJ2ijXewKM
0.136894		Cell	0.000	1.000	810	22	siRNA-IMPa2-25 PSF-A488 IMPa2-A546 DAPI 8C1-siRNA-IMP-a2-a4 V2.00	0	11. siRNA-IMPa2-25 PSF-A488 DAPI IMPa2-A546_z_TileScan_001 (Stage 26 of 49)	00-5S6VGjRXQbCbrJ2ijXewKM
0.566579		Cell	0.000	1.000	811	23	siRNA-IMPa2-25 PSF-A488 IMPa2-A546 DAPI 8C1-siRNA-IMP-a2-a4 V2.00	0	11. siRNA-IMPa2-25 PSF-A488 DAPI IMPa2-A546_z_TileScan_001 (Stage 26 of 49)	00-5S6VGjRXQbCbrJ2ijXewKM
0.454254		Cell	0.000	1.000	812	24	siRNA-IMPa2-25 PSF-A488 IMPa2-A546 DAPI 8C1-siRNA-IMP-a2-a4 V2.00	0	11. siRNA-IMPa2-25 PSF-A488 DAPI IMPa2-A546_z_TileScan_001 (Stage 26 of 49)	00-5S6VGjRXQbCbrJ2ijXewKM
0.561513		Cell	0.000	1.000	813	25	siRNA-IMPa2-25 PSF-A488 IMPa2-A546 DAPI 8C1-siRNA-IMP-a2-a4 V2.00	0	11. siRNA-IMPa2-25 PSF-A488 DAPI IMPa2-A546_z_TileScan_001 (Stage 26 of 49)	00-5S6VGjRXQbCbrJ2ijXewKM
0.685606		Cell	0.000	1.000	814	26	siRNA-IMPa2-25 PSF-A488 IMPa2-A546 DAPI 8C1-siRNA-IMP-a2-a4 V2.00	0	11. siRNA-IMPa2-25 PSF-A488 DAPI IMPa2-A546_z_TileScan_001 (Stage 26 of 49)	00-5S6VGjRXQbCbrJ2ijXewKM
0.634561		Cell	0.000	1.000	815	27	siRNA-IMPa2-25 PSF-A488 IMPa2-A546 DAPI 8C1-siRNA-IMP-a2-a4 V2.00	0	11. siRNA-IMPa2-25 PSF-A488 DAPI IMPa2-A546_z_TileScan_001 (Stage 26 of 49)	00-5S6VGjRXQbCbrJ2ijXewKM
0.461328		Cell	0.000	1.000	816	28	siRNA-IMPa2-25 PSF-A488 IMPa2-A546 DAPI 8C1-siRNA-IMP-a2-a4 V2.00	0	11. siRNA-IMPa2-25 PSF-A488 DAPI IMPa2-A546_z_TileScan_001 (Stage 26 of 49)	00-5S6VGjRXQbCbrJ2ijXewKM
0.477888		Cell	0.000	1.000	817	29	siRNA-IMPa2-25 PSF-A488 IMPa2-A546 DAPI 8C1-siRNA-IMP-a2-a4 V2.00	0	11. siRNA-IMPa2-25 PSF-A488 DAPI IMPa2-A546_z_TileScan_001 (Stage 26 of 49)	00-5S6VGjRXQbCbrJ2ijXewKM
0.726493		Cell	0.000	1.000	818	30	siRNA-IMPa2-25 PSF-A488 IMPa2-A546 DAPI 8C1-siRNA-IMP-a2-a4 V2.00	0	11. siRNA-IMPa2-25 PSF-A488 DAPI IMPa2-A546_z_TileScan_001 (Stage 26 of 49)	00-5S6VGjRXQbCbrJ2ijXewKM
0.276433		Cell	0.000	1.000	819	31	siRNA-IMPa2-25 PSF-A488 IMPa2-A546 DAPI 8C1-siRNA-IMP-a2-a4 V2.00	0	11. siRNA-IMPa2-25 PSF-A488 DAPI IMPa2-A546_z_TileScan_001 (Stage 26 of 49)	00-5S6VGjRXQbCbrJ2ijXewKM
0.452036		Cell	0.000	1.000	820	32	siRNA-IMPa2-25 PSF-A488 IMPa2-A546 DAPI 8C1-siRNA-IMP-a2-a4 V2.00	0	11. siRNA-IMPa2-25 PSF-A488 DAPI IMPa2-A546_z_TileScan_001 (Stage 26 of 49)	00-5S6VGjRXQbCbrJ2ijXewKM
0.244654		Cell	0.000	1.000	821	33	siRNA-IMPa2-25 PSF-A488 IMPa2-A546 DAPI 8C1-siRNA-IMP-a2-a4 V2.00	0	11. siRNA-IMPa2-25 PSF-A488 DAPI IMPa2-A546_z_TileScan_001 (Stage 26 of 49)	00-5S6VGjRXQbCbrJ2ijXewKM
0.660158		Cell	0.000	1.000	822	34	siRNA-IMPa2-25 PSF-A488 IMPa2-A546 DAPI 8C1-siRNA-IMP-a2-a4 V2.00	0	11. siRNA-IMPa2-25 PSF-A488 DAPI IMPa2-A546_z_TileScan_001 (Stage 26 of 49)	00-5S6VGjRXQbCbrJ2ijXewKM
0.139424		Cell	0.000	1.000	823	35	siRNA-IMPa2-25 PSF-A488 IMPa2-A546 DAPI 8C1-siRNA-IMP-a2-a4 V2.00	0	11. siRNA-IMPa2-25 PSF-A488 DAPI IMPa2-A546_z_TileScan_001 (Stage 26 of 49)	00-5S6VGjRXQbCbrJ2ijXewKM
