# Supplementary material for: Development of a pipeline for automated, high-throughput analysis of paraspeckle proteins reveals specific roles for importin α proteins
Source: Sci Rep. 2017 Feb 27;7:43323. doi: 10.1038/srep43323 (PMC5379994; doi:10.1038/srep43323)
Supplement: Supplementary Dataset SD1-E [file srep43323-s7.zip › I8P/8C1-siRNA-IMPa2-PSF/_/siRNA-IMPa2-25 PSF-A488 IMPa2-A546 DAPI 8C1-siRNA-IMP-a2-a4 V2.00_Statistics/siRNA-IMPa2-25 PSF-A488 IMPa2-A546 DAPI 8C1-siRNA-IMP-a2-a4 V2.00_Cell_Ellipticity_(prolate).csv]

Cell Ellipticity (prolate)
====================
Value	Unit	Category	Birth [s]	Death [s]	ID	OriginalID	Original Component Name	Original Component ID	Original Image Name	Original Image ID
0.354527		Cell	0.000	1.000	0	0	siRNA-IMPa2-25 PSF-A488 IMPa2-A546 DAPI 8C1-siRNA-IMP-a2-a4 V2.00	0	11. siRNA-IMPa2-25 PSF-A488 DAPI IMPa2-A546_a_TileScan_001 (Stage 1 of 49)	00-HTr9fRTuwPnuSqbp52bVx9
0.131717		Cell	0.000	1.000	1	1	siRNA-IMPa2-25 PSF-A488 IMPa2-A546 DAPI 8C1-siRNA-IMP-a2-a4 V2.00	0	11. siRNA-IMPa2-25 PSF-A488 DAPI IMPa2-A546_a_TileScan_001 (Stage 1 of 49)	00-HTr9fRTuwPnuSqbp52bVx9
0.377845		Cell	0.000	1.000	2	2	siRNA-IMPa2-25 PSF-A488 IMPa2-A546 DAPI 8C1-siRNA-IMP-a2-a4 V2.00	0	11. siRNA-IMPa2-25 PSF-A488 DAPI IMPa2-A546_a_TileScan_001 (Stage 1 of 49)	00-HTr9fRTuwPnuSqbp52bVx9
0.20349		Cell	0.000	1.000	3	3	siRNA-IMPa2-25 PSF-A488 IMPa2-A546 DAPI 8C1-siRNA-IMP-a2-a4 V2.00	0	11. siRNA-IMPa2-25 PSF-A488 DAPI IMPa2-A546_a_TileScan_001 (Stage 1 of 49)	00-HTr9fRTuwPnuSqbp52bVx9
0.459106		Cell	0.000	1.000	4	4	siRNA-IMPa2-25 PSF-A488 IMPa2-A546 DAPI 8C1-siRNA-IMP-a2-a4 V2.00	0	11. siRNA-IMPa2-25 PSF-A488 DAPI IMPa2-A546_a_TileScan_001 (Stage 1 of 49)	00-HTr9fRTuwPnuSqbp52bVx9
0.0399608		Cell	0.000	1.000	5	5	siRNA-IMPa2-25 PSF-A488 IMPa2-A546 DAPI 8C1-siRNA-IMP-a2-a4 V2.00	0	11. siRNA-IMPa2-25 PSF-A488 DAPI IMPa2-A546_a_TileScan_001 (Stage 1 of 49)	00-HTr9fRTuwPnuSqbp52bVx9
0.209869		Cell	0.000	1.000	6	6	siRNA-IMPa2-25 PSF-A488 IMPa2-A546 DAPI 8C1-siRNA-IMP-a2-a4 V2.00	0	11. siRNA-IMPa2-25 PSF-A488 DAPI IMPa2-A546_a_TileScan_001 (Stage 1 of 49)	00-HTr9fRTuwPnuSqbp52bVx9
0.126648		Cell	0.000	1.000	7	7	siRNA-IMPa2-25 PSF-A488 IMPa2-A546 DAPI 8C1-siRNA-IMP-a2-a4 V2.00	0	11. siRNA-IMPa2-25 PSF-A488 DAPI IMPa2-A546_a_TileScan_001 (Stage 1 of 49)	00-HTr9fRTuwPnuSqbp52bVx9
0.0843775		Cell	0.000	1.000	8	8	siRNA-IMPa2-25 PSF-A488 IMPa2-A546 DAPI 8C1-siRNA-IMP-a2-a4 V2.00	0	11. siRNA-IMPa2-25 PSF-A488 DAPI IMPa2-A546_a_TileScan_001 (Stage 1 of 49)	00-HTr9fRTuwPnuSqbp52bVx9
0.14205		Cell	0.000	1.000	9	9	siRNA-IMPa2-25 PSF-A488 IMPa2-A546 DAPI 8C1-siRNA-IMP-a2-a4 V2.00	0	11. siRNA-IMPa2-25 PSF-A488 DAPI IMPa2-A546_a_TileScan_001 (Stage 1 of 49)	00-HTr9fRTuwPnuSqbp52bVx9
0.0174103		Cell	0.000	1.000	10	10	siRNA-IMPa2-25 PSF-A488 IMPa2-A546 DAPI 8C1-siRNA-IMP-a2-a4 V2.00	0	11. siRNA-IMPa2-25 PSF-A488 DAPI IMPa2-A546_a_TileScan_001 (Stage 1 of 49)	00-HTr9fRTuwPnuSqbp52bVx9
0.089836		Cell	0.000	1.000	11	11	siRNA-IMPa2-25 PSF-A488 IMPa2-A546 DAPI 8C1-siRNA-IMP-a2-a4 V2.00	0	11. siRNA-IMPa2-25 PSF-A488 DAPI IMPa2-A546_a_TileScan_001 (Stage 1 of 49)	00-HTr9fRTuwPnuSqbp52bVx9
0.188067		Cell	0.000	1.000	12	12	siRNA-IMPa2-25 PSF-A488 IMPa2-A546 DAPI 8C1-siRNA-IMP-a2-a4 V2.00	0	11. siRNA-IMPa2-25 PSF-A488 DAPI IMPa2-A546_a_TileScan_001 (Stage 1 of 49)	00-HTr9fRTuwPnuSqbp52bVx9
0.570261		Cell	0.000	1.000	13	0	siRNA-IMPa2-25 PSF-A488 IMPa2-A546 DAPI 8C1-siRNA-IMP-a2-a4 V2.00	0	11. siRNA-IMPa2-25 PSF-A488 DAPI IMPa2-A546_aa_TileScan_001 (Stage 27 of 49)	00-2xc8XfRn6r37hXfuTigs4X
0.129169		Cell	0.000	1.000	14	1	siRNA-IMPa2-25 PSF-A488 IMPa2-A546 DAPI 8C1-siRNA-IMP-a2-a4 V2.00	0	11. siRNA-IMPa2-25 PSF-A488 DAPI IMPa2-A546_aa_TileScan_001 (Stage 27 of 49)	00-2xc8XfRn6r37hXfuTigs4X
0.0507421		Cell	0.000	1.000	15	2	siRNA-IMPa2-25 PSF-A488 IMPa2-A546 DAPI 8C1-siRNA-IMP-a2-a4 V2.00	0	11. siRNA-IMPa2-25 PSF-A488 DAPI IMPa2-A546_aa_TileScan_001 (Stage 27 of 49)	00-2xc8XfRn6r37hXfuTigs4X
0.0296514		Cell	0.000	1.000	16	3	siRNA-IMPa2-25 PSF-A488 IMPa2-A546 DAPI 8C1-siRNA-IMP-a2-a4 V2.00	0	11. siRNA-IMPa2-25 PSF-A488 DAPI IMPa2-A546_aa_TileScan_001 (Stage 27 of 49)	00-2xc8XfRn6r37hXfuTigs4X
0.166664		Cell	0.000	1.000	17	4	siRNA-IMPa2-25 PSF-A488 IMPa2-A546 DAPI 8C1-siRNA-IMP-a2-a4 V2.00	0	11. siRNA-IMPa2-25 PSF-A488 DAPI IMPa2-A546_aa_TileScan_001 (Stage 27 of 49)	00-2xc8XfRn6r37hXfuTigs4X
0.350455		Cell	0.000	1.000	18	5	siRNA-IMPa2-25 PSF-A488 IMPa2-A546 DAPI 8C1-siRNA-IMP-a2-a4 V2.00	0	11. siRNA-IMPa2-25 PSF-A488 DAPI IMPa2-A546_aa_TileScan_001 (Stage 27 of 49)	00-2xc8XfRn6r37hXfuTigs4X
0.0614417		Cell	0.000	1.000	19	6	siRNA-IMPa2-25 PSF-A488 IMPa2-A546 DAPI 8C1-siRNA-IMP-a2-a4 V2.00	0	11. siRNA-IMPa2-25 PSF-A488 DAPI IMPa2-A546_aa_TileScan_001 (Stage 27 of 49)	00-2xc8XfRn6r37hXfuTigs4X
0.140106		Cell	0.000	1.000	20	7	siRNA-IMPa2-25 PSF-A488 IMPa2-A546 DAPI 8C1-siRNA-IMP-a2-a4 V2.00	0	11. siRNA-IMPa2-25 PSF-A488 DAPI IMPa2-A546_aa_TileScan_001 (Stage 27 of 49)	00-2xc8XfRn6r37hXfuTigs4X
0.177042		Cell	0.000	1.000	21	8	siRNA-IMPa2-25 PSF-A488 IMPa2-A546 DAPI 8C1-siRNA-IMP-a2-a4 V2.00	0	11. siRNA-IMPa2-25 PSF-A488 DAPI IMPa2-A546_aa_TileScan_001 (Stage 27 of 49)	00-2xc8XfRn6r37hXfuTigs4X
0.124974		Cell	0.000	1.000	22	9	siRNA-IMPa2-25 PSF-A488 IMPa2-A546 DAPI 8C1-siRNA-IMP-a2-a4 V2.00	0	11. siRNA-IMPa2-25 PSF-A488 DAPI IMPa2-A546_aa_TileScan_001 (Stage 27 of 49)	00-2xc8XfRn6r37hXfuTigs4X
0.107774		Cell	0.000	1.000	23	10	siRNA-IMPa2-25 PSF-A488 IMPa2-A546 DAPI 8C1-siRNA-IMP-a2-a4 V2.00	0	11. siRNA-IMPa2-25 PSF-A488 DAPI IMPa2-A546_aa_TileScan_001 (Stage 27 of 49)	00-2xc8XfRn6r37hXfuTigs4X
0.124192		Cell	0.000	1.000	24	11	siRNA-IMPa2-25 PSF-A488 IMPa2-A546 DAPI 8C1-siRNA-IMP-a2-a4 V2.00	0	11. siRNA-IMPa2-25 PSF-A488 DAPI IMPa2-A546_aa_TileScan_001 (Stage 27 of 49)	00-2xc8XfRn6r37hXfuTigs4X
0.242964		Cell	0.000	1.000	25	12	siRNA-IMPa2-25 PSF-A488 IMPa2-A546 DAPI 8C1-siRNA-IMP-a2-a4 V2.00	0	11. siRNA-IMPa2-25 PSF-A488 DAPI IMPa2-A546_aa_TileScan_001 (Stage 27 of 49)	00-2xc8XfRn6r37hXfuTigs4X
0.363224		Cell	0.000	1.000	26	13	siRNA-IMPa2-25 PSF-A488 IMPa2-A546 DAPI 8C1-siRNA-IMP-a2-a4 V2.00	0	11. siRNA-IMPa2-25 PSF-A488 DAPI IMPa2-A546_aa_TileScan_001 (Stage 27 of 49)	00-2xc8XfRn6r37hXfuTigs4X
0.169341		Cell	0.000	1.000	27	14	siRNA-IMPa2-25 PSF-A488 IMPa2-A546 DAPI 8C1-siRNA-IMP-a2-a4 V2.00	0	11. siRNA-IMPa2-25 PSF-A488 DAPI IMPa2-A546_aa_TileScan_001 (Stage 27 of 49)	00-2xc8XfRn6r37hXfuTigs4X
0.182887		Cell	0.000	1.000	28	15	siRNA-IMPa2-25 PSF-A488 IMPa2-A546 DAPI 8C1-siRNA-IMP-a2-a4 V2.00	0	11. siRNA-IMPa2-25 PSF-A488 DAPI IMPa2-A546_aa_TileScan_001 (Stage 27 of 49)	00-2xc8XfRn6r37hXfuTigs4X
0.260356		Cell	0.000	1.000	29	16	siRNA-IMPa2-25 PSF-A488 IMPa2-A546 DAPI 8C1-siRNA-IMP-a2-a4 V2.00	0	11. siRNA-IMPa2-25 PSF-A488 DAPI IMPa2-A546_aa_TileScan_001 (Stage 27 of 49)	00-2xc8XfRn6r37hXfuTigs4X
0.315022		Cell	0.000	1.000	30	17	siRNA-IMPa2-25 PSF-A488 IMPa2-A546 DAPI 8C1-siRNA-IMP-a2-a4 V2.00	0	11. siRNA-IMPa2-25 PSF-A488 DAPI IMPa2-A546_aa_TileScan_001 (Stage 27 of 49)	00-2xc8XfRn6r37hXfuTigs4X
0.069109		Cell	0.000	1.000	31	18	siRNA-IMPa2-25 PSF-A488 IMPa2-A546 DAPI 8C1-siRNA-IMP-a2-a4 V2.00	0	11. siRNA-IMPa2-25 PSF-A488 DAPI IMPa2-A546_aa_TileScan_001 (Stage 27 of 49)	00-2xc8XfRn6r37hXfuTigs4X
0.142541		Cell	0.000	1.000	32	19	siRNA-IMPa2-25 PSF-A488 IMPa2-A546 DAPI 8C1-siRNA-IMP-a2-a4 V2.00	0	11. siRNA-IMPa2-25 PSF-A488 DAPI IMPa2-A546_aa_TileScan_001 (Stage 27 of 49)	00-2xc8XfRn6r37hXfuTigs4X
0.186469		Cell	0.000	1.000	33	20	siRNA-IMPa2-25 PSF-A488 IMPa2-A546 DAPI 8C1-siRNA-IMP-a2-a4 V2.00	0	11. siRNA-IMPa2-25 PSF-A488 DAPI IMPa2-A546_aa_TileScan_001 (Stage 27 of 49)	00-2xc8XfRn6r37hXfuTigs4X
0.115629		Cell	0.000	1.000	34	21	siRNA-IMPa2-25 PSF-A488 IMPa2-A546 DAPI 8C1-siRNA-IMP-a2-a4 V2.00	0	11. siRNA-IMPa2-25 PSF-A488 DAPI IMPa2-A546_aa_TileScan_001 (Stage 27 of 49)	00-2xc8XfRn6r37hXfuTigs4X
0.10888		Cell	0.000	1.000	35	22	siRNA-IMPa2-25 PSF-A488 IMPa2-A546 DAPI 8C1-siRNA-IMP-a2-a4 V2.00	0	11. siRNA-IMPa2-25 PSF-A488 DAPI IMPa2-A546_aa_TileScan_001 (Stage 27 of 49)	00-2xc8XfRn6r37hXfuTigs4X
0.111931		Cell	0.000	1.000	36	23	siRNA-IMPa2-25 PSF-A488 IMPa2-A546 DAPI 8C1-siRNA-IMP-a2-a4 V2.00	0	11. siRNA-IMPa2-25 PSF-A488 DAPI IMPa2-A546_aa_TileScan_001 (Stage 27 of 49)	00-2xc8XfRn6r37hXfuTigs4X
0.288927		Cell	0.000	1.000	37	0	siRNA-IMPa2-25 PSF-A488 IMPa2-A546 DAPI 8C1-siRNA-IMP-a2-a4 V2.00	0	11. siRNA-IMPa2-25 PSF-A488 DAPI IMPa2-A546_ab_TileScan_001 (Stage 28 of 49)	00-fjnhkDBWi4KSQFZFuWbwsM
0.320157		Cell	0.000	1.000	38	1	siRNA-IMPa2-25 PSF-A488 IMPa2-A546 DAPI 8C1-siRNA-IMP-a2-a4 V2.00	0	11. siRNA-IMPa2-25 PSF-A488 DAPI IMPa2-A546_ab_TileScan_001 (Stage 28 of 49)	00-fjnhkDBWi4KSQFZFuWbwsM
0.055646		Cell	0.000	1.000	39	2	siRNA-IMPa2-25 PSF-A488 IMPa2-A546 DAPI 8C1-siRNA-IMP-a2-a4 V2.00	0	11. siRNA-IMPa2-25 PSF-A488 DAPI IMPa2-A546_ab_TileScan_001 (Stage 28 of 49)	00-fjnhkDBWi4KSQFZFuWbwsM
0.0554687		Cell	0.000	1.000	40	3	siRNA-IMPa2-25 PSF-A488 IMPa2-A546 DAPI 8C1-siRNA-IMP-a2-a4 V2.00	0	11. siRNA-IMPa2-25 PSF-A488 DAPI IMPa2-A546_ab_TileScan_001 (Stage 28 of 49)	00-fjnhkDBWi4KSQFZFuWbwsM
0.0854495		Cell	0.000	1.000	41	4	siRNA-IMPa2-25 PSF-A488 IMPa2-A546 DAPI 8C1-siRNA-IMP-a2-a4 V2.00	0	11. siRNA-IMPa2-25 PSF-A488 DAPI IMPa2-A546_ab_TileScan_001 (Stage 28 of 49)	00-fjnhkDBWi4KSQFZFuWbwsM
0.0783058		Cell	0.000	1.000	42	5	siRNA-IMPa2-25 PSF-A488 IMPa2-A546 DAPI 8C1-siRNA-IMP-a2-a4 V2.00	0	11. siRNA-IMPa2-25 PSF-A488 DAPI IMPa2-A546_ab_TileScan_001 (Stage 28 of 49)	00-fjnhkDBWi4KSQFZFuWbwsM
0.131753		Cell	0.000	1.000	43	6	siRNA-IMPa2-25 PSF-A488 IMPa2-A546 DAPI 8C1-siRNA-IMP-a2-a4 V2.00	0	11. siRNA-IMPa2-25 PSF-A488 DAPI IMPa2-A546_ab_TileScan_001 (Stage 28 of 49)	00-fjnhkDBWi4KSQFZFuWbwsM
0.101069		Cell	0.000	1.000	44	7	siRNA-IMPa2-25 PSF-A488 IMPa2-A546 DAPI 8C1-siRNA-IMP-a2-a4 V2.00	0	11. siRNA-IMPa2-25 PSF-A488 DAPI IMPa2-A546_ab_TileScan_001 (Stage 28 of 49)	00-fjnhkDBWi4KSQFZFuWbwsM
0.0814404		Cell	0.000	1.000	45	8	siRNA-IMPa2-25 PSF-A488 IMPa2-A546 DAPI 8C1-siRNA-IMP-a2-a4 V2.00	0	11. siRNA-IMPa2-25 PSF-A488 DAPI IMPa2-A546_ab_TileScan_001 (Stage 28 of 49)	00-fjnhkDBWi4KSQFZFuWbwsM
0.0568054		Cell	0.000	1.000	46	9	siRNA-IMPa2-25 PSF-A488 IMPa2-A546 DAPI 8C1-siRNA-IMP-a2-a4 V2.00	0	11. siRNA-IMPa2-25 PSF-A488 DAPI IMPa2-A546_ab_TileScan_001 (Stage 28 of 49)	00-fjnhkDBWi4KSQFZFuWbwsM
0.173385		Cell	0.000	1.000	47	10	siRNA-IMPa2-25 PSF-A488 IMPa2-A546 DAPI 8C1-siRNA-IMP-a2-a4 V2.00	0	11. siRNA-IMPa2-25 PSF-A488 DAPI IMPa2-A546_ab_TileScan_001 (Stage 28 of 49)	00-fjnhkDBWi4KSQFZFuWbwsM
0.315953		Cell	0.000	1.000	48	11	siRNA-IMPa2-25 PSF-A488 IMPa2-A546 DAPI 8C1-siRNA-IMP-a2-a4 V2.00	0	11. siRNA-IMPa2-25 PSF-A488 DAPI IMPa2-A546_ab_TileScan_001 (Stage 28 of 49)	00-fjnhkDBWi4KSQFZFuWbwsM
0.0538764		Cell	0.000	1.000	49	12	siRNA-IMPa2-25 PSF-A488 IMPa2-A546 DAPI 8C1-siRNA-IMP-a2-a4 V2.00	0	11. siRNA-IMPa2-25 PSF-A488 DAPI IMPa2-A546_ab_TileScan_001 (Stage 28 of 49)	00-fjnhkDBWi4KSQFZFuWbwsM
0.0980558		Cell	0.000	1.000	50	13	siRNA-IMPa2-25 PSF-A488 IMPa2-A546 DAPI 8C1-siRNA-IMP-a2-a4 V2.00	0	11. siRNA-IMPa2-25 PSF-A488 DAPI IMPa2-A546_ab_TileScan_001 (Stage 28 of 49)	00-fjnhkDBWi4KSQFZFuWbwsM
0.0427591		Cell	0.000	1.000	51	14	siRNA-IMPa2-25 PSF-A488 IMPa2-A546 DAPI 8C1-siRNA-IMP-a2-a4 V2.00	0	11. siRNA-IMPa2-25 PSF-A488 DAPI IMPa2-A546_ab_TileScan_001 (Stage 28 of 49)	00-fjnhkDBWi4KSQFZFuWbwsM
0.409886		Cell	0.000	1.000	52	15	siRNA-IMPa2-25 PSF-A488 IMPa2-A546 DAPI 8C1-siRNA-IMP-a2-a4 V2.00	0	11. siRNA-IMPa2-25 PSF-A488 DAPI IMPa2-A546_ab_TileScan_001 (Stage 28 of 49)	00-fjnhkDBWi4KSQFZFuWbwsM
0.351378		Cell	0.000	1.000	53	16	siRNA-IMPa2-25 PSF-A488 IMPa2-A546 DAPI 8C1-siRNA-IMP-a2-a4 V2.00	0	11. siRNA-IMPa2-25 PSF-A488 DAPI IMPa2-A546_ab_TileScan_001 (Stage 28 of 49)	00-fjnhkDBWi4KSQFZFuWbwsM
0.181122		Cell	0.000	1.000	54	17	siRNA-IMPa2-25 PSF-A488 IMPa2-A546 DAPI 8C1-siRNA-IMP-a2-a4 V2.00	0	11. siRNA-IMPa2-25 PSF-A488 DAPI IMPa2-A546_ab_TileScan_001 (Stage 28 of 49)	00-fjnhkDBWi4KSQFZFuWbwsM
0.287298		Cell	0.000	1.000	55	18	siRNA-IMPa2-25 PSF-A488 IMPa2-A546 DAPI 8C1-siRNA-IMP-a2-a4 V2.00	0	11. siRNA-IMPa2-25 PSF-A488 DAPI IMPa2-A546_ab_TileScan_001 (Stage 28 of 49)	00-fjnhkDBWi4KSQFZFuWbwsM
0.258298		Cell	0.000	1.000	56	19	siRNA-IMPa2-25 PSF-A488 IMPa2-A546 DAPI 8C1-siRNA-IMP-a2-a4 V2.00	0	11. siRNA-IMPa2-25 PSF-A488 DAPI IMPa2-A546_ab_TileScan_001 (Stage 28 of 49)	00-fjnhkDBWi4KSQFZFuWbwsM
0.160681		Cell	0.000	1.000	57	20	siRNA-IMPa2-25 PSF-A488 IMPa2-A546 DAPI 8C1-siRNA-IMP-a2-a4 V2.00	0	11. siRNA-IMPa2-25 PSF-A488 DAPI IMPa2-A546_ab_TileScan_001 (Stage 28 of 49)	00-fjnhkDBWi4KSQFZFuWbwsM
0.0715874		Cell	0.000	1.000	58	21	siRNA-IMPa2-25 PSF-A488 IMPa2-A546 DAPI 8C1-siRNA-IMP-a2-a4 V2.00	0	11. siRNA-IMPa2-25 PSF-A488 DAPI IMPa2-A546_ab_TileScan_001 (Stage 28 of 49)	00-fjnhkDBWi4KSQFZFuWbwsM
0.329462		Cell	0.000	1.000	59	22	siRNA-IMPa2-25 PSF-A488 IMPa2-A546 DAPI 8C1-siRNA-IMP-a2-a4 V2.00	0	11. siRNA-IMPa2-25 PSF-A488 DAPI IMPa2-A546_ab_TileScan_001 (Stage 28 of 49)	00-fjnhkDBWi4KSQFZFuWbwsM
0.192419		Cell	0.000	1.000	60	23	siRNA-IMPa2-25 PSF-A488 IMPa2-A546 DAPI 8C1-siRNA-IMP-a2-a4 V2.00	0	11. siRNA-IMPa2-25 PSF-A488 DAPI IMPa2-A546_ab_TileScan_001 (Stage 28 of 49)	00-fjnhkDBWi4KSQFZFuWbwsM
0.0821342		Cell	0.000	1.000	61	24	siRNA-IMPa2-25 PSF-A488 IMPa2-A546 DAPI 8C1-siRNA-IMP-a2-a4 V2.00	0	11. siRNA-IMPa2-25 PSF-A488 DAPI IMPa2-A546_ab_TileScan_001 (Stage 28 of 49)	00-fjnhkDBWi4KSQFZFuWbwsM
0.157989		Cell	0.000	1.000	62	25	siRNA-IMPa2-25 PSF-A488 IMPa2-A546 DAPI 8C1-siRNA-IMP-a2-a4 V2.00	0	11. siRNA-IMPa2-25 PSF-A488 DAPI IMPa2-A546_ab_TileScan_001 (Stage 28 of 49)	00-fjnhkDBWi4KSQFZFuWbwsM
0.336557		Cell	0.000	1.000	63	0	siRNA-IMPa2-25 PSF-A488 IMPa2-A546 DAPI 8C1-siRNA-IMP-a2-a4 V2.00	0	11. siRNA-IMPa2-25 PSF-A488 DAPI IMPa2-A546_ac_TileScan_001 (Stage 29 of 49)	00-A48KHYsg8spuh4MWpZcgRE
0.166238		Cell	0.000	1.000	64	1	siRNA-IMPa2-25 PSF-A488 IMPa2-A546 DAPI 8C1-siRNA-IMP-a2-a4 V2.00	0	11. siRNA-IMPa2-25 PSF-A488 DAPI IMPa2-A546_ac_TileScan_001 (Stage 29 of 49)	00-A48KHYsg8spuh4MWpZcgRE
0.350831		Cell	0.000	1.000	65	2	siRNA-IMPa2-25 PSF-A488 IMPa2-A546 DAPI 8C1-siRNA-IMP-a2-a4 V2.00	0	11. siRNA-IMPa2-25 PSF-A488 DAPI IMPa2-A546_ac_TileScan_001 (Stage 29 of 49)	00-A48KHYsg8spuh4MWpZcgRE
0.688131		Cell	0.000	1.000	66	3	siRNA-IMPa2-25 PSF-A488 IMPa2-A546 DAPI 8C1-siRNA-IMP-a2-a4 V2.00	0	11. siRNA-IMPa2-25 PSF-A488 DAPI IMPa2-A546_ac_TileScan_001 (Stage 29 of 49)	00-A48KHYsg8spuh4MWpZcgRE
0.199521		Cell	0.000	1.000	67	4	siRNA-IMPa2-25 PSF-A488 IMPa2-A546 DAPI 8C1-siRNA-IMP-a2-a4 V2.00	0	11. siRNA-IMPa2-25 PSF-A488 DAPI IMPa2-A546_ac_TileScan_001 (Stage 29 of 49)	00-A48KHYsg8spuh4MWpZcgRE
0.190675		Cell	0.000	1.000	68	5	siRNA-IMPa2-25 PSF-A488 IMPa2-A546 DAPI 8C1-siRNA-IMP-a2-a4 V2.00	0	11. siRNA-IMPa2-25 PSF-A488 DAPI IMPa2-A546_ac_TileScan_001 (Stage 29 of 49)	00-A48KHYsg8spuh4MWpZcgRE
0.108712		Cell	0.000	1.000	69	6	siRNA-IMPa2-25 PSF-A488 IMPa2-A546 DAPI 8C1-siRNA-IMP-a2-a4 V2.00	0	11. siRNA-IMPa2-25 PSF-A488 DAPI IMPa2-A546_ac_TileScan_001 (Stage 29 of 49)	00-A48KHYsg8spuh4MWpZcgRE
0.387021		Cell	0.000	1.000	70	7	siRNA-IMPa2-25 PSF-A488 IMPa2-A546 DAPI 8C1-siRNA-IMP-a2-a4 V2.00	0	11. siRNA-IMPa2-25 PSF-A488 DAPI IMPa2-A546_ac_TileScan_001 (Stage 29 of 49)	00-A48KHYsg8spuh4MWpZcgRE
0.675552		Cell	0.000	1.000	71	8	siRNA-IMPa2-25 PSF-A488 IMPa2-A546 DAPI 8C1-siRNA-IMP-a2-a4 V2.00	0	11. siRNA-IMPa2-25 PSF-A488 DAPI IMPa2-A546_ac_TileScan_001 (Stage 29 of 49)	00-A48KHYsg8spuh4MWpZcgRE
0.33024		Cell	0.000	1.000	72	9	siRNA-IMPa2-25 PSF-A488 IMPa2-A546 DAPI 8C1-siRNA-IMP-a2-a4 V2.00	0	11. siRNA-IMPa2-25 PSF-A488 DAPI IMPa2-A546_ac_TileScan_001 (Stage 29 of 49)	00-A48KHYsg8spuh4MWpZcgRE
0.257699		Cell	0.000	1.000	73	0	siRNA-IMPa2-25 PSF-A488 IMPa2-A546 DAPI 8C1-siRNA-IMP-a2-a4 V2.00	0	11. siRNA-IMPa2-25 PSF-A488 DAPI IMPa2-A546_ad_TileScan_001 (Stage 30 of 49)	00-dr25bnqok83pDTN3NGneWG
0.235909		Cell	0.000	1.000	74	1	siRNA-IMPa2-25 PSF-A488 IMPa2-A546 DAPI 8C1-siRNA-IMP-a2-a4 V2.00	0	11. siRNA-IMPa2-25 PSF-A488 DAPI IMPa2-A546_ad_TileScan_001 (Stage 30 of 49)	00-dr25bnqok83pDTN3NGneWG
0.138902		Cell	0.000	1.000	75	2	siRNA-IMPa2-25 PSF-A488 IMPa2-A546 DAPI 8C1-siRNA-IMP-a2-a4 V2.00	0	11. siRNA-IMPa2-25 PSF-A488 DAPI IMPa2-A546_ad_TileScan_001 (Stage 30 of 49)	00-dr25bnqok83pDTN3NGneWG
0.29427		Cell	0.000	1.000	76	3	siRNA-IMPa2-25 PSF-A488 IMPa2-A546 DAPI 8C1-siRNA-IMP-a2-a4 V2.00	0	11. siRNA-IMPa2-25 PSF-A488 DAPI IMPa2-A546_ad_TileScan_001 (Stage 30 of 49)	00-dr25bnqok83pDTN3NGneWG
0.219215		Cell	0.000	1.000	77	4	siRNA-IMPa2-25 PSF-A488 IMPa2-A546 DAPI 8C1-siRNA-IMP-a2-a4 V2.00	0	11. siRNA-IMPa2-25 PSF-A488 DAPI IMPa2-A546_ad_TileScan_001 (Stage 30 of 49)	00-dr25bnqok83pDTN3NGneWG
0.274723		Cell	0.000	1.000	78	5	siRNA-IMPa2-25 PSF-A488 IMPa2-A546 DAPI 8C1-siRNA-IMP-a2-a4 V2.00	0	11. siRNA-IMPa2-25 PSF-A488 DAPI IMPa2-A546_ad_TileScan_001 (Stage 30 of 49)	00-dr25bnqok83pDTN3NGneWG
0.0960547		Cell	0.000	1.000	79	6	siRNA-IMPa2-25 PSF-A488 IMPa2-A546 DAPI 8C1-siRNA-IMP-a2-a4 V2.00	0	11. siRNA-IMPa2-25 PSF-A488 DAPI IMPa2-A546_ad_TileScan_001 (Stage 30 of 49)	00-dr25bnqok83pDTN3NGneWG
0.376051		Cell	0.000	1.000	80	7	siRNA-IMPa2-25 PSF-A488 IMPa2-A546 DAPI 8C1-siRNA-IMP-a2-a4 V2.00	0	11. siRNA-IMPa2-25 PSF-A488 DAPI IMPa2-A546_ad_TileScan_001 (Stage 30 of 49)	00-dr25bnqok83pDTN3NGneWG
0.167029		Cell	0.000	1.000	81	0	siRNA-IMPa2-25 PSF-A488 IMPa2-A546 DAPI 8C1-siRNA-IMP-a2-a4 V2.00	0	11. siRNA-IMPa2-25 PSF-A488 DAPI IMPa2-A546_ae_TileScan_001 (Stage 31 of 49)	00-EvsfXjz5hKQTgapG6b28NL
0.208148		Cell	0.000	1.000	82	1	siRNA-IMPa2-25 PSF-A488 IMPa2-A546 DAPI 8C1-siRNA-IMP-a2-a4 V2.00	0	11. siRNA-IMPa2-25 PSF-A488 DAPI IMPa2-A546_ae_TileScan_001 (Stage 31 of 49)	00-EvsfXjz5hKQTgapG6b28NL
0.296811		Cell	0.000	1.000	83	2	siRNA-IMPa2-25 PSF-A488 IMPa2-A546 DAPI 8C1-siRNA-IMP-a2-a4 V2.00	0	11. siRNA-IMPa2-25 PSF-A488 DAPI IMPa2-A546_ae_TileScan_001 (Stage 31 of 49)	00-EvsfXjz5hKQTgapG6b28NL
0.182945		Cell	0.000	1.000	84	3	siRNA-IMPa2-25 PSF-A488 IMPa2-A546 DAPI 8C1-siRNA-IMP-a2-a4 V2.00	0	11. siRNA-IMPa2-25 PSF-A488 DAPI IMPa2-A546_ae_TileScan_001 (Stage 31 of 49)	00-EvsfXjz5hKQTgapG6b28NL
0.0466753		Cell	0.000	1.000	85	4	siRNA-IMPa2-25 PSF-A488 IMPa2-A546 DAPI 8C1-siRNA-IMP-a2-a4 V2.00	0	11. siRNA-IMPa2-25 PSF-A488 DAPI IMPa2-A546_ae_TileScan_001 (Stage 31 of 49)	00-EvsfXjz5hKQTgapG6b28NL
0.152747		Cell	0.000	1.000	86	5	siRNA-IMPa2-25 PSF-A488 IMPa2-A546 DAPI 8C1-siRNA-IMP-a2-a4 V2.00	0	11. siRNA-IMPa2-25 PSF-A488 DAPI IMPa2-A546_ae_TileScan_001 (Stage 31 of 49)	00-EvsfXjz5hKQTgapG6b28NL
0.199529		Cell	0.000	1.000	87	6	siRNA-IMPa2-25 PSF-A488 IMPa2-A546 DAPI 8C1-siRNA-IMP-a2-a4 V2.00	0	11. siRNA-IMPa2-25 PSF-A488 DAPI IMPa2-A546_ae_TileScan_001 (Stage 31 of 49)	00-EvsfXjz5hKQTgapG6b28NL
0.129652		Cell	0.000	1.000	88	7	siRNA-IMPa2-25 PSF-A488 IMPa2-A546 DAPI 8C1-siRNA-IMP-a2-a4 V2.00	0	11. siRNA-IMPa2-25 PSF-A488 DAPI IMPa2-A546_ae_TileScan_001 (Stage 31 of 49)	00-EvsfXjz5hKQTgapG6b28NL
0.390508		Cell	0.000	1.000	89	8	siRNA-IMPa2-25 PSF-A488 IMPa2-A546 DAPI 8C1-siRNA-IMP-a2-a4 V2.00	0	11. siRNA-IMPa2-25 PSF-A488 DAPI IMPa2-A546_ae_TileScan_001 (Stage 31 of 49)	00-EvsfXjz5hKQTgapG6b28NL
0.671133		Cell	0.000	1.000	90	9	siRNA-IMPa2-25 PSF-A488 IMPa2-A546 DAPI 8C1-siRNA-IMP-a2-a4 V2.00	0	11. siRNA-IMPa2-25 PSF-A488 DAPI IMPa2-A546_ae_TileScan_001 (Stage 31 of 49)	00-EvsfXjz5hKQTgapG6b28NL
0.506252		Cell	0.000	1.000	91	10	siRNA-IMPa2-25 PSF-A488 IMPa2-A546 DAPI 8C1-siRNA-IMP-a2-a4 V2.00	0	11. siRNA-IMPa2-25 PSF-A488 DAPI IMPa2-A546_ae_TileScan_001 (Stage 31 of 49)	00-EvsfXjz5hKQTgapG6b28NL
0.390537		Cell	0.000	1.000	92	11	siRNA-IMPa2-25 PSF-A488 IMPa2-A546 DAPI 8C1-siRNA-IMP-a2-a4 V2.00	0	11. siRNA-IMPa2-25 PSF-A488 DAPI IMPa2-A546_ae_TileScan_001 (Stage 31 of 49)	00-EvsfXjz5hKQTgapG6b28NL
0.052508		Cell	0.000	1.000	93	12	siRNA-IMPa2-25 PSF-A488 IMPa2-A546 DAPI 8C1-siRNA-IMP-a2-a4 V2.00	0	11. siRNA-IMPa2-25 PSF-A488 DAPI IMPa2-A546_ae_TileScan_001 (Stage 31 of 49)	00-EvsfXjz5hKQTgapG6b28NL
0.0930945		Cell	0.000	1.000	94	0	siRNA-IMPa2-25 PSF-A488 IMPa2-A546 DAPI 8C1-siRNA-IMP-a2-a4 V2.00	0	11. siRNA-IMPa2-25 PSF-A488 DAPI IMPa2-A546_af_TileScan_001 (Stage 32 of 49)	00-McbrJ7VpjpqJZ8fE8YNhF
0.0431857		Cell	0.000	1.000	95	1	siRNA-IMPa2-25 PSF-A488 IMPa2-A546 DAPI 8C1-siRNA-IMP-a2-a4 V2.00	0	11. siRNA-IMPa2-25 PSF-A488 DAPI IMPa2-A546_af_TileScan_001 (Stage 32 of 49)	00-McbrJ7VpjpqJZ8fE8YNhF
0.261628		Cell	0.000	1.000	96	2	siRNA-IMPa2-25 PSF-A488 IMPa2-A546 DAPI 8C1-siRNA-IMP-a2-a4 V2.00	0	11. siRNA-IMPa2-25 PSF-A488 DAPI IMPa2-A546_af_TileScan_001 (Stage 32 of 49)	00-McbrJ7VpjpqJZ8fE8YNhF
0.138409		Cell	0.000	1.000	97	3	siRNA-IMPa2-25 PSF-A488 IMPa2-A546 DAPI 8C1-siRNA-IMP-a2-a4 V2.00	0	11. siRNA-IMPa2-25 PSF-A488 DAPI IMPa2-A546_af_TileScan_001 (Stage 32 of 49)	00-McbrJ7VpjpqJZ8fE8YNhF
0.0659761		Cell	0.000	1.000	98	4	siRNA-IMPa2-25 PSF-A488 IMPa2-A546 DAPI 8C1-siRNA-IMP-a2-a4 V2.00	0	11. siRNA-IMPa2-25 PSF-A488 DAPI IMPa2-A546_af_TileScan_001 (Stage 32 of 49)	00-McbrJ7VpjpqJZ8fE8YNhF
0.188688		Cell	0.000	1.000	99	5	siRNA-IMPa2-25 PSF-A488 IMPa2-A546 DAPI 8C1-siRNA-IMP-a2-a4 V2.00	0	11. siRNA-IMPa2-25 PSF-A488 DAPI IMPa2-A546_af_TileScan_001 (Stage 32 of 49)	00-McbrJ7VpjpqJZ8fE8YNhF
0.169834		Cell	0.000	1.000	100	6	siRNA-IMPa2-25 PSF-A488 IMPa2-A546 DAPI 8C1-siRNA-IMP-a2-a4 V2.00	0	11. siRNA-IMPa2-25 PSF-A488 DAPI IMPa2-A546_af_TileScan_001 (Stage 32 of 49)	00-McbrJ7VpjpqJZ8fE8YNhF
0.0805003		Cell	0.000	1.000	101	7	siRNA-IMPa2-25 PSF-A488 IMPa2-A546 DAPI 8C1-siRNA-IMP-a2-a4 V2.00	0	11. siRNA-IMPa2-25 PSF-A488 DAPI IMPa2-A546_af_TileScan_001 (Stage 32 of 49)	00-McbrJ7VpjpqJZ8fE8YNhF
0.134931		Cell	0.000	1.000	102	8	siRNA-IMPa2-25 PSF-A488 IMPa2-A546 DAPI 8C1-siRNA-IMP-a2-a4 V2.00	0	11. siRNA-IMPa2-25 PSF-A488 DAPI IMPa2-A546_af_TileScan_001 (Stage 32 of 49)	00-McbrJ7VpjpqJZ8fE8YNhF
0.0908881		Cell	0.000	1.000	103	9	siRNA-IMPa2-25 PSF-A488 IMPa2-A546 DAPI 8C1-siRNA-IMP-a2-a4 V2.00	0	11. siRNA-IMPa2-25 PSF-A488 DAPI IMPa2-A546_af_TileScan_001 (Stage 32 of 49)	00-McbrJ7VpjpqJZ8fE8YNhF
0.166072		Cell	0.000	1.000	104	10	siRNA-IMPa2-25 PSF-A488 IMPa2-A546 DAPI 8C1-siRNA-IMP-a2-a4 V2.00	0	11. siRNA-IMPa2-25 PSF-A488 DAPI IMPa2-A546_af_TileScan_001 (Stage 32 of 49)	00-McbrJ7VpjpqJZ8fE8YNhF
0.207044		Cell	0.000	1.000	105	11	siRNA-IMPa2-25 PSF-A488 IMPa2-A546 DAPI 8C1-siRNA-IMP-a2-a4 V2.00	0	11. siRNA-IMPa2-25 PSF-A488 DAPI IMPa2-A546_af_TileScan_001 (Stage 32 of 49)	00-McbrJ7VpjpqJZ8fE8YNhF
0.0244492		Cell	0.000	1.000	106	12	siRNA-IMPa2-25 PSF-A488 IMPa2-A546 DAPI 8C1-siRNA-IMP-a2-a4 V2.00	0	11. siRNA-IMPa2-25 PSF-A488 DAPI IMPa2-A546_af_TileScan_001 (Stage 32 of 49)	00-McbrJ7VpjpqJZ8fE8YNhF
0.158037		Cell	0.000	1.000	107	13	siRNA-IMPa2-25 PSF-A488 IMPa2-A546 DAPI 8C1-siRNA-IMP-a2-a4 V2.00	0	11. siRNA-IMPa2-25 PSF-A488 DAPI IMPa2-A546_af_TileScan_001 (Stage 32 of 49)	00-McbrJ7VpjpqJZ8fE8YNhF
0.238048		Cell	0.000	1.000	108	14	siRNA-IMPa2-25 PSF-A488 IMPa2-A546 DAPI 8C1-siRNA-IMP-a2-a4 V2.00	0	11. siRNA-IMPa2-25 PSF-A488 DAPI IMPa2-A546_af_TileScan_001 (Stage 32 of 49)	00-McbrJ7VpjpqJZ8fE8YNhF
0.21835		Cell	0.000	1.000	109	15	siRNA-IMPa2-25 PSF-A488 IMPa2-A546 DAPI 8C1-siRNA-IMP-a2-a4 V2.00	0	11. siRNA-IMPa2-25 PSF-A488 DAPI IMPa2-A546_af_TileScan_001 (Stage 32 of 49)	00-McbrJ7VpjpqJZ8fE8YNhF
0.107419		Cell	0.000	1.000	110	16	siRNA-IMPa2-25 PSF-A488 IMPa2-A546 DAPI 8C1-siRNA-IMP-a2-a4 V2.00	0	11. siRNA-IMPa2-25 PSF-A488 DAPI IMPa2-A546_af_TileScan_001 (Stage 32 of 49)	00-McbrJ7VpjpqJZ8fE8YNhF
0.198471		Cell	0.000	1.000	111	17	siRNA-IMPa2-25 PSF-A488 IMPa2-A546 DAPI 8C1-siRNA-IMP-a2-a4 V2.00	0	11. siRNA-IMPa2-25 PSF-A488 DAPI IMPa2-A546_af_TileScan_001 (Stage 32 of 49)	00-McbrJ7VpjpqJZ8fE8YNhF
0.0681522		Cell	0.000	1.000	112	18	siRNA-IMPa2-25 PSF-A488 IMPa2-A546 DAPI 8C1-siRNA-IMP-a2-a4 V2.00	0	11. siRNA-IMPa2-25 PSF-A488 DAPI IMPa2-A546_af_TileScan_001 (Stage 32 of 49)	00-McbrJ7VpjpqJZ8fE8YNhF
0.0689958		Cell	0.000	1.000	113	19	siRNA-IMPa2-25 PSF-A488 IMPa2-A546 DAPI 8C1-siRNA-IMP-a2-a4 V2.00	0	11. siRNA-IMPa2-25 PSF-A488 DAPI IMPa2-A546_af_TileScan_001 (Stage 32 of 49)	00-McbrJ7VpjpqJZ8fE8YNhF
0.0986218		Cell	0.000	1.000	114	20	siRNA-IMPa2-25 PSF-A488 IMPa2-A546 DAPI 8C1-siRNA-IMP-a2-a4 V2.00	0	11. siRNA-IMPa2-25 PSF-A488 DAPI IMPa2-A546_af_TileScan_001 (Stage 32 of 49)	00-McbrJ7VpjpqJZ8fE8YNhF
0.115067		Cell	0.000	1.000	115	0	siRNA-IMPa2-25 PSF-A488 IMPa2-A546 DAPI 8C1-siRNA-IMP-a2-a4 V2.00	0	11. siRNA-IMPa2-25 PSF-A488 DAPI IMPa2-A546_ag_TileScan_001 (Stage 33 of 49)	00-kToGWRNoSQ2iP6Q5irHJ79
0.073349		Cell	0.000	1.000	116	1	siRNA-IMPa2-25 PSF-A488 IMPa2-A546 DAPI 8C1-siRNA-IMP-a2-a4 V2.00	0	11. siRNA-IMPa2-25 PSF-A488 DAPI IMPa2-A546_ag_TileScan_001 (Stage 33 of 49)	00-kToGWRNoSQ2iP6Q5irHJ79
0.0817716		Cell	0.000	1.000	117	2	siRNA-IMPa2-25 PSF-A488 IMPa2-A546 DAPI 8C1-siRNA-IMP-a2-a4 V2.00	0	11. siRNA-IMPa2-25 PSF-A488 DAPI IMPa2-A546_ag_TileScan_001 (Stage 33 of 49)	00-kToGWRNoSQ2iP6Q5irHJ79
0.340529		Cell	0.000	1.000	118	3	siRNA-IMPa2-25 PSF-A488 IMPa2-A546 DAPI 8C1-siRNA-IMP-a2-a4 V2.00	0	11. siRNA-IMPa2-25 PSF-A488 DAPI IMPa2-A546_ag_TileScan_001 (Stage 33 of 49)	00-kToGWRNoSQ2iP6Q5irHJ79
0.123541		Cell	0.000	1.000	119	4	siRNA-IMPa2-25 PSF-A488 IMPa2-A546 DAPI 8C1-siRNA-IMP-a2-a4 V2.00	0	11. siRNA-IMPa2-25 PSF-A488 DAPI IMPa2-A546_ag_TileScan_001 (Stage 33 of 49)	00-kToGWRNoSQ2iP6Q5irHJ79
0.209746		Cell	0.000	1.000	120	5	siRNA-IMPa2-25 PSF-A488 IMPa2-A546 DAPI 8C1-siRNA-IMP-a2-a4 V2.00	0	11. siRNA-IMPa2-25 PSF-A488 DAPI IMPa2-A546_ag_TileScan_001 (Stage 33 of 49)	00-kToGWRNoSQ2iP6Q5irHJ79
0.305229		Cell	0.000	1.000	121	6	siRNA-IMPa2-25 PSF-A488 IMPa2-A546 DAPI 8C1-siRNA-IMP-a2-a4 V2.00	0	11. siRNA-IMPa2-25 PSF-A488 DAPI IMPa2-A546_ag_TileScan_001 (Stage 33 of 49)	00-kToGWRNoSQ2iP6Q5irHJ79
0.123329		Cell	0.000	1.000	122	7	siRNA-IMPa2-25 PSF-A488 IMPa2-A546 DAPI 8C1-siRNA-IMP-a2-a4 V2.00	0	11. siRNA-IMPa2-25 PSF-A488 DAPI IMPa2-A546_ag_TileScan_001 (Stage 33 of 49)	00-kToGWRNoSQ2iP6Q5irHJ79
0.0609913		Cell	0.000	1.000	123	8	siRNA-IMPa2-25 PSF-A488 IMPa2-A546 DAPI 8C1-siRNA-IMP-a2-a4 V2.00	0	11. siRNA-IMPa2-25 PSF-A488 DAPI IMPa2-A546_ag_TileScan_001 (Stage 33 of 49)	00-kToGWRNoSQ2iP6Q5irHJ79
0.050284		Cell	0.000	1.000	124	9	siRNA-IMPa2-25 PSF-A488 IMPa2-A546 DAPI 8C1-siRNA-IMP-a2-a4 V2.00	0	11. siRNA-IMPa2-25 PSF-A488 DAPI IMPa2-A546_ag_TileScan_001 (Stage 33 of 49)	00-kToGWRNoSQ2iP6Q5irHJ79
0.244499		Cell	0.000	1.000	125	10	siRNA-IMPa2-25 PSF-A488 IMPa2-A546 DAPI 8C1-siRNA-IMP-a2-a4 V2.00	0	11. siRNA-IMPa2-25 PSF-A488 DAPI IMPa2-A546_ag_TileScan_001 (Stage 33 of 49)	00-kToGWRNoSQ2iP6Q5irHJ79
0.242724		Cell	0.000	1.000	126	11	siRNA-IMPa2-25 PSF-A488 IMPa2-A546 DAPI 8C1-siRNA-IMP-a2-a4 V2.00	0	11. siRNA-IMPa2-25 PSF-A488 DAPI IMPa2-A546_ag_TileScan_001 (Stage 33 of 49)	00-kToGWRNoSQ2iP6Q5irHJ79
0.150818		Cell	0.000	1.000	127	12	siRNA-IMPa2-25 PSF-A488 IMPa2-A546 DAPI 8C1-siRNA-IMP-a2-a4 V2.00	0	11. siRNA-IMPa2-25 PSF-A488 DAPI IMPa2-A546_ag_TileScan_001 (Stage 33 of 49)	00-kToGWRNoSQ2iP6Q5irHJ79
0.150926		Cell	0.000	1.000	128	13	siRNA-IMPa2-25 PSF-A488 IMPa2-A546 DAPI 8C1-siRNA-IMP-a2-a4 V2.00	0	11. siRNA-IMPa2-25 PSF-A488 DAPI IMPa2-A546_ag_TileScan_001 (Stage 33 of 49)	00-kToGWRNoSQ2iP6Q5irHJ79
0.179275		Cell	0.000	1.000	129	14	siRNA-IMPa2-25 PSF-A488 IMPa2-A546 DAPI 8C1-siRNA-IMP-a2-a4 V2.00	0	11. siRNA-IMPa2-25 PSF-A488 DAPI IMPa2-A546_ag_TileScan_001 (Stage 33 of 49)	00-kToGWRNoSQ2iP6Q5irHJ79
0.351256		Cell	0.000	1.000	130	15	siRNA-IMPa2-25 PSF-A488 IMPa2-A546 DAPI 8C1-siRNA-IMP-a2-a4 V2.00	0	11. siRNA-IMPa2-25 PSF-A488 DAPI IMPa2-A546_ag_TileScan_001 (Stage 33 of 49)	00-kToGWRNoSQ2iP6Q5irHJ79
0.283324		Cell	0.000	1.000	131	16	siRNA-IMPa2-25 PSF-A488 IMPa2-A546 DAPI 8C1-siRNA-IMP-a2-a4 V2.00	0	11. siRNA-IMPa2-25 PSF-A488 DAPI IMPa2-A546_ag_TileScan_001 (Stage 33 of 49)	00-kToGWRNoSQ2iP6Q5irHJ79
0.0752844		Cell	0.000	1.000	132	17	siRNA-IMPa2-25 PSF-A488 IMPa2-A546 DAPI 8C1-siRNA-IMP-a2-a4 V2.00	0	11. siRNA-IMPa2-25 PSF-A488 DAPI IMPa2-A546_ag_TileScan_001 (Stage 33 of 49)	00-kToGWRNoSQ2iP6Q5irHJ79
0.686841		Cell	0.000	1.000	133	18	siRNA-IMPa2-25 PSF-A488 IMPa2-A546 DAPI 8C1-siRNA-IMP-a2-a4 V2.00	0	11. siRNA-IMPa2-25 PSF-A488 DAPI IMPa2-A546_ag_TileScan_001 (Stage 33 of 49)	00-kToGWRNoSQ2iP6Q5irHJ79
0.79978		Cell	0.000	1.000	134	19	siRNA-IMPa2-25 PSF-A488 IMPa2-A546 DAPI 8C1-siRNA-IMP-a2-a4 V2.00	0	11. siRNA-IMPa2-25 PSF-A488 DAPI IMPa2-A546_ag_TileScan_001 (Stage 33 of 49)	00-kToGWRNoSQ2iP6Q5irHJ79
0.678147		Cell	0.000	1.000	135	20	siRNA-IMPa2-25 PSF-A488 IMPa2-A546 DAPI 8C1-siRNA-IMP-a2-a4 V2.00	0	11. siRNA-IMPa2-25 PSF-A488 DAPI IMPa2-A546_ag_TileScan_001 (Stage 33 of 49)	00-kToGWRNoSQ2iP6Q5irHJ79
0.1204		Cell	0.000	1.000	136	0	siRNA-IMPa2-25 PSF-A488 IMPa2-A546 DAPI 8C1-siRNA-IMP-a2-a4 V2.00	0	11. siRNA-IMPa2-25 PSF-A488 DAPI IMPa2-A546_ah_TileScan_001 (Stage 34 of 49)	00-Gj66oqxTmBWAGuBaMMjKzc
0.133833		Cell	0.000	1.000	137	1	siRNA-IMPa2-25 PSF-A488 IMPa2-A546 DAPI 8C1-siRNA-IMP-a2-a4 V2.00	0	11. siRNA-IMPa2-25 PSF-A488 DAPI IMPa2-A546_ah_TileScan_001 (Stage 34 of 49)	00-Gj66oqxTmBWAGuBaMMjKzc
0.313541		Cell	0.000	1.000	138	2	siRNA-IMPa2-25 PSF-A488 IMPa2-A546 DAPI 8C1-siRNA-IMP-a2-a4 V2.00	0	11. siRNA-IMPa2-25 PSF-A488 DAPI IMPa2-A546_ah_TileScan_001 (Stage 34 of 49)	00-Gj66oqxTmBWAGuBaMMjKzc
0.183494		Cell	0.000	1.000	139	3	siRNA-IMPa2-25 PSF-A488 IMPa2-A546 DAPI 8C1-siRNA-IMP-a2-a4 V2.00	0	11. siRNA-IMPa2-25 PSF-A488 DAPI IMPa2-A546_ah_TileScan_001 (Stage 34 of 49)	00-Gj66oqxTmBWAGuBaMMjKzc
0.134413		Cell	0.000	1.000	140	4	siRNA-IMPa2-25 PSF-A488 IMPa2-A546 DAPI 8C1-siRNA-IMP-a2-a4 V2.00	0	11. siRNA-IMPa2-25 PSF-A488 DAPI IMPa2-A546_ah_TileScan_001 (Stage 34 of 49)	00-Gj66oqxTmBWAGuBaMMjKzc
0.0564368		Cell	0.000	1.000	141	5	siRNA-IMPa2-25 PSF-A488 IMPa2-A546 DAPI 8C1-siRNA-IMP-a2-a4 V2.00	0	11. siRNA-IMPa2-25 PSF-A488 DAPI IMPa2-A546_ah_TileScan_001 (Stage 34 of 49)	00-Gj66oqxTmBWAGuBaMMjKzc
0.164483		Cell	0.000	1.000	142	6	siRNA-IMPa2-25 PSF-A488 IMPa2-A546 DAPI 8C1-siRNA-IMP-a2-a4 V2.00	0	11. siRNA-IMPa2-25 PSF-A488 DAPI IMPa2-A546_ah_TileScan_001 (Stage 34 of 49)	00-Gj66oqxTmBWAGuBaMMjKzc
0.0874407		Cell	0.000	1.000	143	7	siRNA-IMPa2-25 PSF-A488 IMPa2-A546 DAPI 8C1-siRNA-IMP-a2-a4 V2.00	0	11. siRNA-IMPa2-25 PSF-A488 DAPI IMPa2-A546_ah_TileScan_001 (Stage 34 of 49)	00-Gj66oqxTmBWAGuBaMMjKzc
0.114711		Cell	0.000	1.000	144	8	siRNA-IMPa2-25 PSF-A488 IMPa2-A546 DAPI 8C1-siRNA-IMP-a2-a4 V2.00	0	11. siRNA-IMPa2-25 PSF-A488 DAPI IMPa2-A546_ah_TileScan_001 (Stage 34 of 49)	00-Gj66oqxTmBWAGuBaMMjKzc
0.0378316		Cell	0.000	1.000	145	9	siRNA-IMPa2-25 PSF-A488 IMPa2-A546 DAPI 8C1-siRNA-IMP-a2-a4 V2.00	0	11. siRNA-IMPa2-25 PSF-A488 DAPI IMPa2-A546_ah_TileScan_001 (Stage 34 of 49)	00-Gj66oqxTmBWAGuBaMMjKzc
0.0899065		Cell	0.000	1.000	146	10	siRNA-IMPa2-25 PSF-A488 IMPa2-A546 DAPI 8C1-siRNA-IMP-a2-a4 V2.00	0	11. siRNA-IMPa2-25 PSF-A488 DAPI IMPa2-A546_ah_TileScan_001 (Stage 34 of 49)	00-Gj66oqxTmBWAGuBaMMjKzc
0.720199		Cell	0.000	1.000	147	11	siRNA-IMPa2-25 PSF-A488 IMPa2-A546 DAPI 8C1-siRNA-IMP-a2-a4 V2.00	0	11. siRNA-IMPa2-25 PSF-A488 DAPI IMPa2-A546_ah_TileScan_001 (Stage 34 of 49)	00-Gj66oqxTmBWAGuBaMMjKzc
0.235927		Cell	0.000	1.000	148	12	siRNA-IMPa2-25 PSF-A488 IMPa2-A546 DAPI 8C1-siRNA-IMP-a2-a4 V2.00	0	11. siRNA-IMPa2-25 PSF-A488 DAPI IMPa2-A546_ah_TileScan_001 (Stage 34 of 49)	00-Gj66oqxTmBWAGuBaMMjKzc
0.219342		Cell	0.000	1.000	149	13	siRNA-IMPa2-25 PSF-A488 IMPa2-A546 DAPI 8C1-siRNA-IMP-a2-a4 V2.00	0	11. siRNA-IMPa2-25 PSF-A488 DAPI IMPa2-A546_ah_TileScan_001 (Stage 34 of 49)	00-Gj66oqxTmBWAGuBaMMjKzc
0.40862		Cell	0.000	1.000	150	14	siRNA-IMPa2-25 PSF-A488 IMPa2-A546 DAPI 8C1-siRNA-IMP-a2-a4 V2.00	0	11. siRNA-IMPa2-25 PSF-A488 DAPI IMPa2-A546_ah_TileScan_001 (Stage 34 of 49)	00-Gj66oqxTmBWAGuBaMMjKzc
0.474119		Cell	0.000	1.000	151	15	siRNA-IMPa2-25 PSF-A488 IMPa2-A546 DAPI 8C1-siRNA-IMP-a2-a4 V2.00	0	11. siRNA-IMPa2-25 PSF-A488 DAPI IMPa2-A546_ah_TileScan_001 (Stage 34 of 49)	00-Gj66oqxTmBWAGuBaMMjKzc
0.17858		Cell	0.000	1.000	152	16	siRNA-IMPa2-25 PSF-A488 IMPa2-A546 DAPI 8C1-siRNA-IMP-a2-a4 V2.00	0	11. siRNA-IMPa2-25 PSF-A488 DAPI IMPa2-A546_ah_TileScan_001 (Stage 34 of 49)	00-Gj66oqxTmBWAGuBaMMjKzc
0.106229		Cell	0.000	1.000	153	17	siRNA-IMPa2-25 PSF-A488 IMPa2-A546 DAPI 8C1-siRNA-IMP-a2-a4 V2.00	0	11. siRNA-IMPa2-25 PSF-A488 DAPI IMPa2-A546_ah_TileScan_001 (Stage 34 of 49)	00-Gj66oqxTmBWAGuBaMMjKzc
0.383462		Cell	0.000	1.000	154	18	siRNA-IMPa2-25 PSF-A488 IMPa2-A546 DAPI 8C1-siRNA-IMP-a2-a4 V2.00	0	11. siRNA-IMPa2-25 PSF-A488 DAPI IMPa2-A546_ah_TileScan_001 (Stage 34 of 49)	00-Gj66oqxTmBWAGuBaMMjKzc
0.170721		Cell	0.000	1.000	155	19	siRNA-IMPa2-25 PSF-A488 IMPa2-A546 DAPI 8C1-siRNA-IMP-a2-a4 V2.00	0	11. siRNA-IMPa2-25 PSF-A488 DAPI IMPa2-A546_ah_TileScan_001 (Stage 34 of 49)	00-Gj66oqxTmBWAGuBaMMjKzc
0.159313		Cell	0.000	1.000	156	20	siRNA-IMPa2-25 PSF-A488 IMPa2-A546 DAPI 8C1-siRNA-IMP-a2-a4 V2.00	0	11. siRNA-IMPa2-25 PSF-A488 DAPI IMPa2-A546_ah_TileScan_001 (Stage 34 of 49)	00-Gj66oqxTmBWAGuBaMMjKzc
0.201983		Cell	0.000	1.000	157	21	siRNA-IMPa2-25 PSF-A488 IMPa2-A546 DAPI 8C1-siRNA-IMP-a2-a4 V2.00	0	11. siRNA-IMPa2-25 PSF-A488 DAPI IMPa2-A546_ah_TileScan_001 (Stage 34 of 49)	00-Gj66oqxTmBWAGuBaMMjKzc
0.0974202		Cell	0.000	1.000	158	22	siRNA-IMPa2-25 PSF-A488 IMPa2-A546 DAPI 8C1-siRNA-IMP-a2-a4 V2.00	0	11. siRNA-IMPa2-25 PSF-A488 DAPI IMPa2-A546_ah_TileScan_001 (Stage 34 of 49)	00-Gj66oqxTmBWAGuBaMMjKzc
0.175685		Cell	0.000	1.000	159	23	siRNA-IMPa2-25 PSF-A488 IMPa2-A546 DAPI 8C1-siRNA-IMP-a2-a4 V2.00	0	11. siRNA-IMPa2-25 PSF-A488 DAPI IMPa2-A546_ah_TileScan_001 (Stage 34 of 49)	00-Gj66oqxTmBWAGuBaMMjKzc
0.0584984		Cell	0.000	1.000	160	24	siRNA-IMPa2-25 PSF-A488 IMPa2-A546 DAPI 8C1-siRNA-IMP-a2-a4 V2.00	0	11. siRNA-IMPa2-25 PSF-A488 DAPI IMPa2-A546_ah_TileScan_001 (Stage 34 of 49)	00-Gj66oqxTmBWAGuBaMMjKzc
0.240878		Cell	0.000	1.000	161	0	siRNA-IMPa2-25 PSF-A488 IMPa2-A546 DAPI 8C1-siRNA-IMP-a2-a4 V2.00	0	11. siRNA-IMPa2-25 PSF-A488 DAPI IMPa2-A546_ai_TileScan_001 (Stage 35 of 49)	00-xw5TwUfRwyAycuzXDCqa5e
0.15184		Cell	0.000	1.000	162	1	siRNA-IMPa2-25 PSF-A488 IMPa2-A546 DAPI 8C1-siRNA-IMP-a2-a4 V2.00	0	11. siRNA-IMPa2-25 PSF-A488 DAPI IMPa2-A546_ai_TileScan_001 (Stage 35 of 49)	00-xw5TwUfRwyAycuzXDCqa5e
0.139402		Cell	0.000	1.000	163	2	siRNA-IMPa2-25 PSF-A488 IMPa2-A546 DAPI 8C1-siRNA-IMP-a2-a4 V2.00	0	11. siRNA-IMPa2-25 PSF-A488 DAPI IMPa2-A546_ai_TileScan_001 (Stage 35 of 49)	00-xw5TwUfRwyAycuzXDCqa5e
0.313793		Cell	0.000	1.000	164	3	siRNA-IMPa2-25 PSF-A488 IMPa2-A546 DAPI 8C1-siRNA-IMP-a2-a4 V2.00	0	11. siRNA-IMPa2-25 PSF-A488 DAPI IMPa2-A546_ai_TileScan_001 (Stage 35 of 49)	00-xw5TwUfRwyAycuzXDCqa5e
0.165901		Cell	0.000	1.000	165	4	siRNA-IMPa2-25 PSF-A488 IMPa2-A546 DAPI 8C1-siRNA-IMP-a2-a4 V2.00	0	11. siRNA-IMPa2-25 PSF-A488 DAPI IMPa2-A546_ai_TileScan_001 (Stage 35 of 49)	00-xw5TwUfRwyAycuzXDCqa5e
0.146735		Cell	0.000	1.000	166	5	siRNA-IMPa2-25 PSF-A488 IMPa2-A546 DAPI 8C1-siRNA-IMP-a2-a4 V2.00	0	11. siRNA-IMPa2-25 PSF-A488 DAPI IMPa2-A546_ai_TileScan_001 (Stage 35 of 49)	00-xw5TwUfRwyAycuzXDCqa5e
0.0369069		Cell	0.000	1.000	167	6	siRNA-IMPa2-25 PSF-A488 IMPa2-A546 DAPI 8C1-siRNA-IMP-a2-a4 V2.00	0	11. siRNA-IMPa2-25 PSF-A488 DAPI IMPa2-A546_ai_TileScan_001 (Stage 35 of 49)	00-xw5TwUfRwyAycuzXDCqa5e
0.347807		Cell	0.000	1.000	168	7	siRNA-IMPa2-25 PSF-A488 IMPa2-A546 DAPI 8C1-siRNA-IMP-a2-a4 V2.00	0	11. siRNA-IMPa2-25 PSF-A488 DAPI IMPa2-A546_ai_TileScan_001 (Stage 35 of 49)	00-xw5TwUfRwyAycuzXDCqa5e
0.153215		Cell	0.000	1.000	169	8	siRNA-IMPa2-25 PSF-A488 IMPa2-A546 DAPI 8C1-siRNA-IMP-a2-a4 V2.00	0	11. siRNA-IMPa2-25 PSF-A488 DAPI IMPa2-A546_ai_TileScan_001 (Stage 35 of 49)	00-xw5TwUfRwyAycuzXDCqa5e
0.102388		Cell	0.000	1.000	170	9	siRNA-IMPa2-25 PSF-A488 IMPa2-A546 DAPI 8C1-siRNA-IMP-a2-a4 V2.00	0	11. siRNA-IMPa2-25 PSF-A488 DAPI IMPa2-A546_ai_TileScan_001 (Stage 35 of 49)	00-xw5TwUfRwyAycuzXDCqa5e
0.268301		Cell	0.000	1.000	171	10	siRNA-IMPa2-25 PSF-A488 IMPa2-A546 DAPI 8C1-siRNA-IMP-a2-a4 V2.00	0	11. siRNA-IMPa2-25 PSF-A488 DAPI IMPa2-A546_ai_TileScan_001 (Stage 35 of 49)	00-xw5TwUfRwyAycuzXDCqa5e
0.571925		Cell	0.000	1.000	172	11	siRNA-IMPa2-25 PSF-A488 IMPa2-A546 DAPI 8C1-siRNA-IMP-a2-a4 V2.00	0	11. siRNA-IMPa2-25 PSF-A488 DAPI IMPa2-A546_ai_TileScan_001 (Stage 35 of 49)	00-xw5TwUfRwyAycuzXDCqa5e
0.445335		Cell	0.000	1.000	173	12	siRNA-IMPa2-25 PSF-A488 IMPa2-A546 DAPI 8C1-siRNA-IMP-a2-a4 V2.00	0	11. siRNA-IMPa2-25 PSF-A488 DAPI IMPa2-A546_ai_TileScan_001 (Stage 35 of 49)	00-xw5TwUfRwyAycuzXDCqa5e
0.0199077		Cell	0.000	1.000	174	13	siRNA-IMPa2-25 PSF-A488 IMPa2-A546 DAPI 8C1-siRNA-IMP-a2-a4 V2.00	0	11. siRNA-IMPa2-25 PSF-A488 DAPI IMPa2-A546_ai_TileScan_001 (Stage 35 of 49)	00-xw5TwUfRwyAycuzXDCqa5e
0.907436		Cell	0.000	1.000	175	14	siRNA-IMPa2-25 PSF-A488 IMPa2-A546 DAPI 8C1-siRNA-IMP-a2-a4 V2.00	0	11. siRNA-IMPa2-25 PSF-A488 DAPI IMPa2-A546_ai_TileScan_001 (Stage 35 of 49)	00-xw5TwUfRwyAycuzXDCqa5e
0.206252		Cell	0.000	1.000	176	15	siRNA-IMPa2-25 PSF-A488 IMPa2-A546 DAPI 8C1-siRNA-IMP-a2-a4 V2.00	0	11. siRNA-IMPa2-25 PSF-A488 DAPI IMPa2-A546_ai_TileScan_001 (Stage 35 of 49)	00-xw5TwUfRwyAycuzXDCqa5e
0.173899		Cell	0.000	1.000	177	16	siRNA-IMPa2-25 PSF-A488 IMPa2-A546 DAPI 8C1-siRNA-IMP-a2-a4 V2.00	0	11. siRNA-IMPa2-25 PSF-A488 DAPI IMPa2-A546_ai_TileScan_001 (Stage 35 of 49)	00-xw5TwUfRwyAycuzXDCqa5e
0.120931		Cell	0.000	1.000	178	17	siRNA-IMPa2-25 PSF-A488 IMPa2-A546 DAPI 8C1-siRNA-IMP-a2-a4 V2.00	0	11. siRNA-IMPa2-25 PSF-A488 DAPI IMPa2-A546_ai_TileScan_001 (Stage 35 of 49)	00-xw5TwUfRwyAycuzXDCqa5e
0.0782486		Cell	0.000	1.000	179	18	siRNA-IMPa2-25 PSF-A488 IMPa2-A546 DAPI 8C1-siRNA-IMP-a2-a4 V2.00	0	11. siRNA-IMPa2-25 PSF-A488 DAPI IMPa2-A546_ai_TileScan_001 (Stage 35 of 49)	00-xw5TwUfRwyAycuzXDCqa5e
0.120154		Cell	0.000	1.000	180	19	siRNA-IMPa2-25 PSF-A488 IMPa2-A546 DAPI 8C1-siRNA-IMP-a2-a4 V2.00	0	11. siRNA-IMPa2-25 PSF-A488 DAPI IMPa2-A546_ai_TileScan_001 (Stage 35 of 49)	00-xw5TwUfRwyAycuzXDCqa5e
0.397041		Cell	0.000	1.000	181	20	siRNA-IMPa2-25 PSF-A488 IMPa2-A546 DAPI 8C1-siRNA-IMP-a2-a4 V2.00	0	11. siRNA-IMPa2-25 PSF-A488 DAPI IMPa2-A546_ai_TileScan_001 (Stage 35 of 49)	00-xw5TwUfRwyAycuzXDCqa5e
0.219103		Cell	0.000	1.000	182	21	siRNA-IMPa2-25 PSF-A488 IMPa2-A546 DAPI 8C1-siRNA-IMP-a2-a4 V2.00	0	11. siRNA-IMPa2-25 PSF-A488 DAPI IMPa2-A546_ai_TileScan_001 (Stage 35 of 49)	00-xw5TwUfRwyAycuzXDCqa5e
0.0849369		Cell	0.000	1.000	183	0	siRNA-IMPa2-25 PSF-A488 IMPa2-A546 DAPI 8C1-siRNA-IMP-a2-a4 V2.00	0	11. siRNA-IMPa2-25 PSF-A488 DAPI IMPa2-A546_aj_TileScan_001 (Stage 36 of 49)	00-Y3ZNadanUh6Hy3Dd2WkXCZ
0.0491165		Cell	0.000	1.000	184	1	siRNA-IMPa2-25 PSF-A488 IMPa2-A546 DAPI 8C1-siRNA-IMP-a2-a4 V2.00	0	11. siRNA-IMPa2-25 PSF-A488 DAPI IMPa2-A546_aj_TileScan_001 (Stage 36 of 49)	00-Y3ZNadanUh6Hy3Dd2WkXCZ
0.325794		Cell	0.000	1.000	185	2	siRNA-IMPa2-25 PSF-A488 IMPa2-A546 DAPI 8C1-siRNA-IMP-a2-a4 V2.00	0	11. siRNA-IMPa2-25 PSF-A488 DAPI IMPa2-A546_aj_TileScan_001 (Stage 36 of 49)	00-Y3ZNadanUh6Hy3Dd2WkXCZ
0.220104		Cell	0.000	1.000	186	3	siRNA-IMPa2-25 PSF-A488 IMPa2-A546 DAPI 8C1-siRNA-IMP-a2-a4 V2.00	0	11. siRNA-IMPa2-25 PSF-A488 DAPI IMPa2-A546_aj_TileScan_001 (Stage 36 of 49)	00-Y3ZNadanUh6Hy3Dd2WkXCZ
0.0885624		Cell	0.000	1.000	187	4	siRNA-IMPa2-25 PSF-A488 IMPa2-A546 DAPI 8C1-siRNA-IMP-a2-a4 V2.00	0	11. siRNA-IMPa2-25 PSF-A488 DAPI IMPa2-A546_aj_TileScan_001 (Stage 36 of 49)	00-Y3ZNadanUh6Hy3Dd2WkXCZ
0.0860799		Cell	0.000	1.000	188	5	siRNA-IMPa2-25 PSF-A488 IMPa2-A546 DAPI 8C1-siRNA-IMP-a2-a4 V2.00	0	11. siRNA-IMPa2-25 PSF-A488 DAPI IMPa2-A546_aj_TileScan_001 (Stage 36 of 49)	00-Y3ZNadanUh6Hy3Dd2WkXCZ
0.127707		Cell	0.000	1.000	189	6	siRNA-IMPa2-25 PSF-A488 IMPa2-A546 DAPI 8C1-siRNA-IMP-a2-a4 V2.00	0	11. siRNA-IMPa2-25 PSF-A488 DAPI IMPa2-A546_aj_TileScan_001 (Stage 36 of 49)	00-Y3ZNadanUh6Hy3Dd2WkXCZ
0.0993336		Cell	0.000	1.000	190	7	siRNA-IMPa2-25 PSF-A488 IMPa2-A546 DAPI 8C1-siRNA-IMP-a2-a4 V2.00	0	11. siRNA-IMPa2-25 PSF-A488 DAPI IMPa2-A546_aj_TileScan_001 (Stage 36 of 49)	00-Y3ZNadanUh6Hy3Dd2WkXCZ
0.273654		Cell	0.000	1.000	191	8	siRNA-IMPa2-25 PSF-A488 IMPa2-A546 DAPI 8C1-siRNA-IMP-a2-a4 V2.00	0	11. siRNA-IMPa2-25 PSF-A488 DAPI IMPa2-A546_aj_TileScan_001 (Stage 36 of 49)	00-Y3ZNadanUh6Hy3Dd2WkXCZ
0.0497407		Cell	0.000	1.000	192	9	siRNA-IMPa2-25 PSF-A488 IMPa2-A546 DAPI 8C1-siRNA-IMP-a2-a4 V2.00	0	11. siRNA-IMPa2-25 PSF-A488 DAPI IMPa2-A546_aj_TileScan_001 (Stage 36 of 49)	00-Y3ZNadanUh6Hy3Dd2WkXCZ
0.051288		Cell	0.000	1.000	193	10	siRNA-IMPa2-25 PSF-A488 IMPa2-A546 DAPI 8C1-siRNA-IMP-a2-a4 V2.00	0	11. siRNA-IMPa2-25 PSF-A488 DAPI IMPa2-A546_aj_TileScan_001 (Stage 36 of 49)	00-Y3ZNadanUh6Hy3Dd2WkXCZ
0.0829321		Cell	0.000	1.000	194	11	siRNA-IMPa2-25 PSF-A488 IMPa2-A546 DAPI 8C1-siRNA-IMP-a2-a4 V2.00	0	11. siRNA-IMPa2-25 PSF-A488 DAPI IMPa2-A546_aj_TileScan_001 (Stage 36 of 49)	00-Y3ZNadanUh6Hy3Dd2WkXCZ
0.33693		Cell	0.000	1.000	195	12	siRNA-IMPa2-25 PSF-A488 IMPa2-A546 DAPI 8C1-siRNA-IMP-a2-a4 V2.00	0	11. siRNA-IMPa2-25 PSF-A488 DAPI IMPa2-A546_aj_TileScan_001 (Stage 36 of 49)	00-Y3ZNadanUh6Hy3Dd2WkXCZ
0.278602		Cell	0.000	1.000	196	0	siRNA-IMPa2-25 PSF-A488 IMPa2-A546 DAPI 8C1-siRNA-IMP-a2-a4 V2.00	0	11. siRNA-IMPa2-25 PSF-A488 DAPI IMPa2-A546_ak_TileScan_001 (Stage 37 of 49)	00-MDyVGNmadoq8qMuvAYpvU3
0.490335		Cell	0.000	1.000	197	1	siRNA-IMPa2-25 PSF-A488 IMPa2-A546 DAPI 8C1-siRNA-IMP-a2-a4 V2.00	0	11. siRNA-IMPa2-25 PSF-A488 DAPI IMPa2-A546_ak_TileScan_001 (Stage 37 of 49)	00-MDyVGNmadoq8qMuvAYpvU3
0.225078		Cell	0.000	1.000	198	2	siRNA-IMPa2-25 PSF-A488 IMPa2-A546 DAPI 8C1-siRNA-IMP-a2-a4 V2.00	0	11. siRNA-IMPa2-25 PSF-A488 DAPI IMPa2-A546_ak_TileScan_001 (Stage 37 of 49)	00-MDyVGNmadoq8qMuvAYpvU3
0.22038		Cell	0.000	1.000	199	0	siRNA-IMPa2-25 PSF-A488 IMPa2-A546 DAPI 8C1-siRNA-IMP-a2-a4 V2.00	0	11. siRNA-IMPa2-25 PSF-A488 DAPI IMPa2-A546_al_TileScan_001 (Stage 38 of 49)	00-6Ao7kwXuqDR4Av2KJr7xma
0.444715		Cell	0.000	1.000	200	1	siRNA-IMPa2-25 PSF-A488 IMPa2-A546 DAPI 8C1-siRNA-IMP-a2-a4 V2.00	0	11. siRNA-IMPa2-25 PSF-A488 DAPI IMPa2-A546_al_TileScan_001 (Stage 38 of 49)	00-6Ao7kwXuqDR4Av2KJr7xma
0.102549		Cell	0.000	1.000	201	2	siRNA-IMPa2-25 PSF-A488 IMPa2-A546 DAPI 8C1-siRNA-IMP-a2-a4 V2.00	0	11. siRNA-IMPa2-25 PSF-A488 DAPI IMPa2-A546_al_TileScan_001 (Stage 38 of 49)	00-6Ao7kwXuqDR4Av2KJr7xma
0.199579		Cell	0.000	1.000	202	3	siRNA-IMPa2-25 PSF-A488 IMPa2-A546 DAPI 8C1-siRNA-IMP-a2-a4 V2.00	0	11. siRNA-IMPa2-25 PSF-A488 DAPI IMPa2-A546_al_TileScan_001 (Stage 38 of 49)	00-6Ao7kwXuqDR4Av2KJr7xma
0.122902		Cell	0.000	1.000	203	4	siRNA-IMPa2-25 PSF-A488 IMPa2-A546 DAPI 8C1-siRNA-IMP-a2-a4 V2.00	0	11. siRNA-IMPa2-25 PSF-A488 DAPI IMPa2-A546_al_TileScan_001 (Stage 38 of 49)	00-6Ao7kwXuqDR4Av2KJr7xma
0.816964		Cell	0.000	1.000	204	5	siRNA-IMPa2-25 PSF-A488 IMPa2-A546 DAPI 8C1-siRNA-IMP-a2-a4 V2.00	0	11. siRNA-IMPa2-25 PSF-A488 DAPI IMPa2-A546_al_TileScan_001 (Stage 38 of 49)	00-6Ao7kwXuqDR4Av2KJr7xma
0.141402		Cell	0.000	1.000	205	0	siRNA-IMPa2-25 PSF-A488 IMPa2-A546 DAPI 8C1-siRNA-IMP-a2-a4 V2.00	0	11. siRNA-IMPa2-25 PSF-A488 DAPI IMPa2-A546_am_TileScan_001 (Stage 39 of 49)	00-Mihf4ub79jvG2sjrKBMnci
0.214962		Cell	0.000	1.000	206	1	siRNA-IMPa2-25 PSF-A488 IMPa2-A546 DAPI 8C1-siRNA-IMP-a2-a4 V2.00	0	11. siRNA-IMPa2-25 PSF-A488 DAPI IMPa2-A546_am_TileScan_001 (Stage 39 of 49)	00-Mihf4ub79jvG2sjrKBMnci
0.172892		Cell	0.000	1.000	207	2	siRNA-IMPa2-25 PSF-A488 IMPa2-A546 DAPI 8C1-siRNA-IMP-a2-a4 V2.00	0	11. siRNA-IMPa2-25 PSF-A488 DAPI IMPa2-A546_am_TileScan_001 (Stage 39 of 49)	00-Mihf4ub79jvG2sjrKBMnci
0.181371		Cell	0.000	1.000	208	3	siRNA-IMPa2-25 PSF-A488 IMPa2-A546 DAPI 8C1-siRNA-IMP-a2-a4 V2.00	0	11. siRNA-IMPa2-25 PSF-A488 DAPI IMPa2-A546_am_TileScan_001 (Stage 39 of 49)	00-Mihf4ub79jvG2sjrKBMnci
0.337859		Cell	0.000	1.000	209	4	siRNA-IMPa2-25 PSF-A488 IMPa2-A546 DAPI 8C1-siRNA-IMP-a2-a4 V2.00	0	11. siRNA-IMPa2-25 PSF-A488 DAPI IMPa2-A546_am_TileScan_001 (Stage 39 of 49)	00-Mihf4ub79jvG2sjrKBMnci
0.236416		Cell	0.000	1.000	210	5	siRNA-IMPa2-25 PSF-A488 IMPa2-A546 DAPI 8C1-siRNA-IMP-a2-a4 V2.00	0	11. siRNA-IMPa2-25 PSF-A488 DAPI IMPa2-A546_am_TileScan_001 (Stage 39 of 49)	00-Mihf4ub79jvG2sjrKBMnci
0.0456064		Cell	0.000	1.000	211	6	siRNA-IMPa2-25 PSF-A488 IMPa2-A546 DAPI 8C1-siRNA-IMP-a2-a4 V2.00	0	11. siRNA-IMPa2-25 PSF-A488 DAPI IMPa2-A546_am_TileScan_001 (Stage 39 of 49)	00-Mihf4ub79jvG2sjrKBMnci
0.167479		Cell	0.000	1.000	212	7	siRNA-IMPa2-25 PSF-A488 IMPa2-A546 DAPI 8C1-siRNA-IMP-a2-a4 V2.00	0	11. siRNA-IMPa2-25 PSF-A488 DAPI IMPa2-A546_am_TileScan_001 (Stage 39 of 49)	00-Mihf4ub79jvG2sjrKBMnci
0.381808		Cell	0.000	1.000	213	8	siRNA-IMPa2-25 PSF-A488 IMPa2-A546 DAPI 8C1-siRNA-IMP-a2-a4 V2.00	0	11. siRNA-IMPa2-25 PSF-A488 DAPI IMPa2-A546_am_TileScan_001 (Stage 39 of 49)	00-Mihf4ub79jvG2sjrKBMnci
0.187381		Cell	0.000	1.000	214	9	siRNA-IMPa2-25 PSF-A488 IMPa2-A546 DAPI 8C1-siRNA-IMP-a2-a4 V2.00	0	11. siRNA-IMPa2-25 PSF-A488 DAPI IMPa2-A546_am_TileScan_001 (Stage 39 of 49)	00-Mihf4ub79jvG2sjrKBMnci
0.151724		Cell	0.000	1.000	215	10	siRNA-IMPa2-25 PSF-A488 IMPa2-A546 DAPI 8C1-siRNA-IMP-a2-a4 V2.00	0	11. siRNA-IMPa2-25 PSF-A488 DAPI IMPa2-A546_am_TileScan_001 (Stage 39 of 49)	00-Mihf4ub79jvG2sjrKBMnci
0.0397476		Cell	0.000	1.000	216	11	siRNA-IMPa2-25 PSF-A488 IMPa2-A546 DAPI 8C1-siRNA-IMP-a2-a4 V2.00	0	11. siRNA-IMPa2-25 PSF-A488 DAPI IMPa2-A546_am_TileScan_001 (Stage 39 of 49)	00-Mihf4ub79jvG2sjrKBMnci
0.461326		Cell	0.000	1.000	217	12	siRNA-IMPa2-25 PSF-A488 IMPa2-A546 DAPI 8C1-siRNA-IMP-a2-a4 V2.00	0	11. siRNA-IMPa2-25 PSF-A488 DAPI IMPa2-A546_am_TileScan_001 (Stage 39 of 49)	00-Mihf4ub79jvG2sjrKBMnci
0.239755		Cell	0.000	1.000	218	13	siRNA-IMPa2-25 PSF-A488 IMPa2-A546 DAPI 8C1-siRNA-IMP-a2-a4 V2.00	0	11. siRNA-IMPa2-25 PSF-A488 DAPI IMPa2-A546_am_TileScan_001 (Stage 39 of 49)	00-Mihf4ub79jvG2sjrKBMnci
0.281646		Cell	0.000	1.000	219	0	siRNA-IMPa2-25 PSF-A488 IMPa2-A546 DAPI 8C1-siRNA-IMP-a2-a4 V2.00	0	11. siRNA-IMPa2-25 PSF-A488 DAPI IMPa2-A546_an_TileScan_001 (Stage 40 of 49)	00-6TjMwGFekE22txcYD4zzYA
0.170737		Cell	0.000	1.000	220	1	siRNA-IMPa2-25 PSF-A488 IMPa2-A546 DAPI 8C1-siRNA-IMP-a2-a4 V2.00	0	11. siRNA-IMPa2-25 PSF-A488 DAPI IMPa2-A546_an_TileScan_001 (Stage 40 of 49)	00-6TjMwGFekE22txcYD4zzYA
0.094263		Cell	0.000	1.000	221	2	siRNA-IMPa2-25 PSF-A488 IMPa2-A546 DAPI 8C1-siRNA-IMP-a2-a4 V2.00	0	11. siRNA-IMPa2-25 PSF-A488 DAPI IMPa2-A546_an_TileScan_001 (Stage 40 of 49)	00-6TjMwGFekE22txcYD4zzYA
0.119346		Cell	0.000	1.000	222	3	siRNA-IMPa2-25 PSF-A488 IMPa2-A546 DAPI 8C1-siRNA-IMP-a2-a4 V2.00	0	11. siRNA-IMPa2-25 PSF-A488 DAPI IMPa2-A546_an_TileScan_001 (Stage 40 of 49)	00-6TjMwGFekE22txcYD4zzYA
0.122876		Cell	0.000	1.000	223	4	siRNA-IMPa2-25 PSF-A488 IMPa2-A546 DAPI 8C1-siRNA-IMP-a2-a4 V2.00	0	11. siRNA-IMPa2-25 PSF-A488 DAPI IMPa2-A546_an_TileScan_001 (Stage 40 of 49)	00-6TjMwGFekE22txcYD4zzYA
0.244958		Cell	0.000	1.000	224	5	siRNA-IMPa2-25 PSF-A488 IMPa2-A546 DAPI 8C1-siRNA-IMP-a2-a4 V2.00	0	11. siRNA-IMPa2-25 PSF-A488 DAPI IMPa2-A546_an_TileScan_001 (Stage 40 of 49)	00-6TjMwGFekE22txcYD4zzYA
0.10665		Cell	0.000	1.000	225	6	siRNA-IMPa2-25 PSF-A488 IMPa2-A546 DAPI 8C1-siRNA-IMP-a2-a4 V2.00	0	11. siRNA-IMPa2-25 PSF-A488 DAPI IMPa2-A546_an_TileScan_001 (Stage 40 of 49)	00-6TjMwGFekE22txcYD4zzYA
0.104919		Cell	0.000	1.000	226	7	siRNA-IMPa2-25 PSF-A488 IMPa2-A546 DAPI 8C1-siRNA-IMP-a2-a4 V2.00	0	11. siRNA-IMPa2-25 PSF-A488 DAPI IMPa2-A546_an_TileScan_001 (Stage 40 of 49)	00-6TjMwGFekE22txcYD4zzYA
0.0448031		Cell	0.000	1.000	227	8	siRNA-IMPa2-25 PSF-A488 IMPa2-A546 DAPI 8C1-siRNA-IMP-a2-a4 V2.00	0	11. siRNA-IMPa2-25 PSF-A488 DAPI IMPa2-A546_an_TileScan_001 (Stage 40 of 49)	00-6TjMwGFekE22txcYD4zzYA
0.178548		Cell	0.000	1.000	228	9	siRNA-IMPa2-25 PSF-A488 IMPa2-A546 DAPI 8C1-siRNA-IMP-a2-a4 V2.00	0	11. siRNA-IMPa2-25 PSF-A488 DAPI IMPa2-A546_an_TileScan_001 (Stage 40 of 49)	00-6TjMwGFekE22txcYD4zzYA
0.0507359		Cell	0.000	1.000	229	10	siRNA-IMPa2-25 PSF-A488 IMPa2-A546 DAPI 8C1-siRNA-IMP-a2-a4 V2.00	0	11. siRNA-IMPa2-25 PSF-A488 DAPI IMPa2-A546_an_TileScan_001 (Stage 40 of 49)	00-6TjMwGFekE22txcYD4zzYA
0.658707		Cell	0.000	1.000	230	11	siRNA-IMPa2-25 PSF-A488 IMPa2-A546 DAPI 8C1-siRNA-IMP-a2-a4 V2.00	0	11. siRNA-IMPa2-25 PSF-A488 DAPI IMPa2-A546_an_TileScan_001 (Stage 40 of 49)	00-6TjMwGFekE22txcYD4zzYA
0.447345		Cell	0.000	1.000	231	12	siRNA-IMPa2-25 PSF-A488 IMPa2-A546 DAPI 8C1-siRNA-IMP-a2-a4 V2.00	0	11. siRNA-IMPa2-25 PSF-A488 DAPI IMPa2-A546_an_TileScan_001 (Stage 40 of 49)	00-6TjMwGFekE22txcYD4zzYA
0.232773		Cell	0.000	1.000	232	13	siRNA-IMPa2-25 PSF-A488 IMPa2-A546 DAPI 8C1-siRNA-IMP-a2-a4 V2.00	0	11. siRNA-IMPa2-25 PSF-A488 DAPI IMPa2-A546_an_TileScan_001 (Stage 40 of 49)	00-6TjMwGFekE22txcYD4zzYA
0.264119		Cell	0.000	1.000	233	14	siRNA-IMPa2-25 PSF-A488 IMPa2-A546 DAPI 8C1-siRNA-IMP-a2-a4 V2.00	0	11. siRNA-IMPa2-25 PSF-A488 DAPI IMPa2-A546_an_TileScan_001 (Stage 40 of 49)	00-6TjMwGFekE22txcYD4zzYA
0.0387694		Cell	0.000	1.000	234	0	siRNA-IMPa2-25 PSF-A488 IMPa2-A546 DAPI 8C1-siRNA-IMP-a2-a4 V2.00	0	11. siRNA-IMPa2-25 PSF-A488 DAPI IMPa2-A546_ao_TileScan_001 (Stage 41 of 49)	00-kVSmHcVvPJxQKrj64A4mn9
0.0456318		Cell	0.000	1.000	235	1	siRNA-IMPa2-25 PSF-A488 IMPa2-A546 DAPI 8C1-siRNA-IMP-a2-a4 V2.00	0	11. siRNA-IMPa2-25 PSF-A488 DAPI IMPa2-A546_ao_TileScan_001 (Stage 41 of 49)	00-kVSmHcVvPJxQKrj64A4mn9
0.125039		Cell	0.000	1.000	236	2	siRNA-IMPa2-25 PSF-A488 IMPa2-A546 DAPI 8C1-siRNA-IMP-a2-a4 V2.00	0	11. siRNA-IMPa2-25 PSF-A488 DAPI IMPa2-A546_ao_TileScan_001 (Stage 41 of 49)	00-kVSmHcVvPJxQKrj64A4mn9
0.230737		Cell	0.000	1.000	237	3	siRNA-IMPa2-25 PSF-A488 IMPa2-A546 DAPI 8C1-siRNA-IMP-a2-a4 V2.00	0	11. siRNA-IMPa2-25 PSF-A488 DAPI IMPa2-A546_ao_TileScan_001 (Stage 41 of 49)	00-kVSmHcVvPJxQKrj64A4mn9
0.12648		Cell	0.000	1.000	238	4	siRNA-IMPa2-25 PSF-A488 IMPa2-A546 DAPI 8C1-siRNA-IMP-a2-a4 V2.00	0	11. siRNA-IMPa2-25 PSF-A488 DAPI IMPa2-A546_ao_TileScan_001 (Stage 41 of 49)	00-kVSmHcVvPJxQKrj64A4mn9
0.158042		Cell	0.000	1.000	239	5	siRNA-IMPa2-25 PSF-A488 IMPa2-A546 DAPI 8C1-siRNA-IMP-a2-a4 V2.00	0	11. siRNA-IMPa2-25 PSF-A488 DAPI IMPa2-A546_ao_TileScan_001 (Stage 41 of 49)	00-kVSmHcVvPJxQKrj64A4mn9
0.150927		Cell	0.000	1.000	240	6	siRNA-IMPa2-25 PSF-A488 IMPa2-A546 DAPI 8C1-siRNA-IMP-a2-a4 V2.00	0	11. siRNA-IMPa2-25 PSF-A488 DAPI IMPa2-A546_ao_TileScan_001 (Stage 41 of 49)	00-kVSmHcVvPJxQKrj64A4mn9
0.0479903		Cell	0.000	1.000	241	7	siRNA-IMPa2-25 PSF-A488 IMPa2-A546 DAPI 8C1-siRNA-IMP-a2-a4 V2.00	0	11. siRNA-IMPa2-25 PSF-A488 DAPI IMPa2-A546_ao_TileScan_001 (Stage 41 of 49)	00-kVSmHcVvPJxQKrj64A4mn9
0.204683		Cell	0.000	1.000	242	8	siRNA-IMPa2-25 PSF-A488 IMPa2-A546 DAPI 8C1-siRNA-IMP-a2-a4 V2.00	0	11. siRNA-IMPa2-25 PSF-A488 DAPI IMPa2-A546_ao_TileScan_001 (Stage 41 of 49)	00-kVSmHcVvPJxQKrj64A4mn9
0.234278		Cell	0.000	1.000	243	9	siRNA-IMPa2-25 PSF-A488 IMPa2-A546 DAPI 8C1-siRNA-IMP-a2-a4 V2.00	0	11. siRNA-IMPa2-25 PSF-A488 DAPI IMPa2-A546_ao_TileScan_001 (Stage 41 of 49)	00-kVSmHcVvPJxQKrj64A4mn9
0.142645		Cell	0.000	1.000	244	10	siRNA-IMPa2-25 PSF-A488 IMPa2-A546 DAPI 8C1-siRNA-IMP-a2-a4 V2.00	0	11. siRNA-IMPa2-25 PSF-A488 DAPI IMPa2-A546_ao_TileScan_001 (Stage 41 of 49)	00-kVSmHcVvPJxQKrj64A4mn9
0.185789		Cell	0.000	1.000	245	11	siRNA-IMPa2-25 PSF-A488 IMPa2-A546 DAPI 8C1-siRNA-IMP-a2-a4 V2.00	0	11. siRNA-IMPa2-25 PSF-A488 DAPI IMPa2-A546_ao_TileScan_001 (Stage 41 of 49)	00-kVSmHcVvPJxQKrj64A4mn9
0.0634068		Cell	0.000	1.000	246	12	siRNA-IMPa2-25 PSF-A488 IMPa2-A546 DAPI 8C1-siRNA-IMP-a2-a4 V2.00	0	11. siRNA-IMPa2-25 PSF-A488 DAPI IMPa2-A546_ao_TileScan_001 (Stage 41 of 49)	00-kVSmHcVvPJxQKrj64A4mn9
0.149161		Cell	0.000	1.000	247	13	siRNA-IMPa2-25 PSF-A488 IMPa2-A546 DAPI 8C1-siRNA-IMP-a2-a4 V2.00	0	11. siRNA-IMPa2-25 PSF-A488 DAPI IMPa2-A546_ao_TileScan_001 (Stage 41 of 49)	00-kVSmHcVvPJxQKrj64A4mn9
0.297317		Cell	0.000	1.000	248	14	siRNA-IMPa2-25 PSF-A488 IMPa2-A546 DAPI 8C1-siRNA-IMP-a2-a4 V2.00	0	11. siRNA-IMPa2-25 PSF-A488 DAPI IMPa2-A546_ao_TileScan_001 (Stage 41 of 49)	00-kVSmHcVvPJxQKrj64A4mn9
0.441258		Cell	0.000	1.000	249	15	siRNA-IMPa2-25 PSF-A488 IMPa2-A546 DAPI 8C1-siRNA-IMP-a2-a4 V2.00	0	11. siRNA-IMPa2-25 PSF-A488 DAPI IMPa2-A546_ao_TileScan_001 (Stage 41 of 49)	00-kVSmHcVvPJxQKrj64A4mn9
0.228332		Cell	0.000	1.000	250	16	siRNA-IMPa2-25 PSF-A488 IMPa2-A546 DAPI 8C1-siRNA-IMP-a2-a4 V2.00	0	11. siRNA-IMPa2-25 PSF-A488 DAPI IMPa2-A546_ao_TileScan_001 (Stage 41 of 49)	00-kVSmHcVvPJxQKrj64A4mn9
0.135941		Cell	0.000	1.000	251	17	siRNA-IMPa2-25 PSF-A488 IMPa2-A546 DAPI 8C1-siRNA-IMP-a2-a4 V2.00	0	11. siRNA-IMPa2-25 PSF-A488 DAPI IMPa2-A546_ao_TileScan_001 (Stage 41 of 49)	00-kVSmHcVvPJxQKrj64A4mn9
0.492532		Cell	0.000	1.000	252	18	siRNA-IMPa2-25 PSF-A488 IMPa2-A546 DAPI 8C1-siRNA-IMP-a2-a4 V2.00	0	11. siRNA-IMPa2-25 PSF-A488 DAPI IMPa2-A546_ao_TileScan_001 (Stage 41 of 49)	00-kVSmHcVvPJxQKrj64A4mn9
0.0979597		Cell	0.000	1.000	253	19	siRNA-IMPa2-25 PSF-A488 IMPa2-A546 DAPI 8C1-siRNA-IMP-a2-a4 V2.00	0	11. siRNA-IMPa2-25 PSF-A488 DAPI IMPa2-A546_ao_TileScan_001 (Stage 41 of 49)	00-kVSmHcVvPJxQKrj64A4mn9
0.264813		Cell	0.000	1.000	254	20	siRNA-IMPa2-25 PSF-A488 IMPa2-A546 DAPI 8C1-siRNA-IMP-a2-a4 V2.00	0	11. siRNA-IMPa2-25 PSF-A488 DAPI IMPa2-A546_ao_TileScan_001 (Stage 41 of 49)	00-kVSmHcVvPJxQKrj64A4mn9
0.205774		Cell	0.000	1.000	255	21	siRNA-IMPa2-25 PSF-A488 IMPa2-A546 DAPI 8C1-siRNA-IMP-a2-a4 V2.00	0	11. siRNA-IMPa2-25 PSF-A488 DAPI IMPa2-A546_ao_TileScan_001 (Stage 41 of 49)	00-kVSmHcVvPJxQKrj64A4mn9
0.141742		Cell	0.000	1.000	256	22	siRNA-IMPa2-25 PSF-A488 IMPa2-A546 DAPI 8C1-siRNA-IMP-a2-a4 V2.00	0	11. siRNA-IMPa2-25 PSF-A488 DAPI IMPa2-A546_ao_TileScan_001 (Stage 41 of 49)	00-kVSmHcVvPJxQKrj64A4mn9
0.0316138		Cell	0.000	1.000	257	0	siRNA-IMPa2-25 PSF-A488 IMPa2-A546 DAPI 8C1-siRNA-IMP-a2-a4 V2.00	0	11. siRNA-IMPa2-25 PSF-A488 DAPI IMPa2-A546_ap_TileScan_001 (Stage 42 of 49)	00-ZFWuC6SwmdsQGTdPf4gt8Z
0.527758		Cell	0.000	1.000	258	1	siRNA-IMPa2-25 PSF-A488 IMPa2-A546 DAPI 8C1-siRNA-IMP-a2-a4 V2.00	0	11. siRNA-IMPa2-25 PSF-A488 DAPI IMPa2-A546_ap_TileScan_001 (Stage 42 of 49)	00-ZFWuC6SwmdsQGTdPf4gt8Z
0.214133		Cell	0.000	1.000	259	2	siRNA-IMPa2-25 PSF-A488 IMPa2-A546 DAPI 8C1-siRNA-IMP-a2-a4 V2.00	0	11. siRNA-IMPa2-25 PSF-A488 DAPI IMPa2-A546_ap_TileScan_001 (Stage 42 of 49)	00-ZFWuC6SwmdsQGTdPf4gt8Z
0.152676		Cell	0.000	1.000	260	3	siRNA-IMPa2-25 PSF-A488 IMPa2-A546 DAPI 8C1-siRNA-IMP-a2-a4 V2.00	0	11. siRNA-IMPa2-25 PSF-A488 DAPI IMPa2-A546_ap_TileScan_001 (Stage 42 of 49)	00-ZFWuC6SwmdsQGTdPf4gt8Z
0.109762		Cell	0.000	1.000	261	4	siRNA-IMPa2-25 PSF-A488 IMPa2-A546 DAPI 8C1-siRNA-IMP-a2-a4 V2.00	0	11. siRNA-IMPa2-25 PSF-A488 DAPI IMPa2-A546_ap_TileScan_001 (Stage 42 of 49)	00-ZFWuC6SwmdsQGTdPf4gt8Z
0.32202		Cell	0.000	1.000	262	5	siRNA-IMPa2-25 PSF-A488 IMPa2-A546 DAPI 8C1-siRNA-IMP-a2-a4 V2.00	0	11. siRNA-IMPa2-25 PSF-A488 DAPI IMPa2-A546_ap_TileScan_001 (Stage 42 of 49)	00-ZFWuC6SwmdsQGTdPf4gt8Z
0.0535588		Cell	0.000	1.000	263	6	siRNA-IMPa2-25 PSF-A488 IMPa2-A546 DAPI 8C1-siRNA-IMP-a2-a4 V2.00	0	11. siRNA-IMPa2-25 PSF-A488 DAPI IMPa2-A546_ap_TileScan_001 (Stage 42 of 49)	00-ZFWuC6SwmdsQGTdPf4gt8Z
0.059691		Cell	0.000	1.000	264	7	siRNA-IMPa2-25 PSF-A488 IMPa2-A546 DAPI 8C1-siRNA-IMP-a2-a4 V2.00	0	11. siRNA-IMPa2-25 PSF-A488 DAPI IMPa2-A546_ap_TileScan_001 (Stage 42 of 49)	00-ZFWuC6SwmdsQGTdPf4gt8Z
0.590985		Cell	0.000	1.000	265	8	siRNA-IMPa2-25 PSF-A488 IMPa2-A546 DAPI 8C1-siRNA-IMP-a2-a4 V2.00	0	11. siRNA-IMPa2-25 PSF-A488 DAPI IMPa2-A546_ap_TileScan_001 (Stage 42 of 49)	00-ZFWuC6SwmdsQGTdPf4gt8Z
0.111425		Cell	0.000	1.000	266	9	siRNA-IMPa2-25 PSF-A488 IMPa2-A546 DAPI 8C1-siRNA-IMP-a2-a4 V2.00	0	11. siRNA-IMPa2-25 PSF-A488 DAPI IMPa2-A546_ap_TileScan_001 (Stage 42 of 49)	00-ZFWuC6SwmdsQGTdPf4gt8Z
0.372554		Cell	0.000	1.000	267	10	siRNA-IMPa2-25 PSF-A488 IMPa2-A546 DAPI 8C1-siRNA-IMP-a2-a4 V2.00	0	11. siRNA-IMPa2-25 PSF-A488 DAPI IMPa2-A546_ap_TileScan_001 (Stage 42 of 49)	00-ZFWuC6SwmdsQGTdPf4gt8Z
0.164298		Cell	0.000	1.000	268	11	siRNA-IMPa2-25 PSF-A488 IMPa2-A546 DAPI 8C1-siRNA-IMP-a2-a4 V2.00	0	11. siRNA-IMPa2-25 PSF-A488 DAPI IMPa2-A546_ap_TileScan_001 (Stage 42 of 49)	00-ZFWuC6SwmdsQGTdPf4gt8Z
0.131195		Cell	0.000	1.000	269	12	siRNA-IMPa2-25 PSF-A488 IMPa2-A546 DAPI 8C1-siRNA-IMP-a2-a4 V2.00	0	11. siRNA-IMPa2-25 PSF-A488 DAPI IMPa2-A546_ap_TileScan_001 (Stage 42 of 49)	00-ZFWuC6SwmdsQGTdPf4gt8Z
0.147588		Cell	0.000	1.000	270	13	siRNA-IMPa2-25 PSF-A488 IMPa2-A546 DAPI 8C1-siRNA-IMP-a2-a4 V2.00	0	11. siRNA-IMPa2-25 PSF-A488 DAPI IMPa2-A546_ap_TileScan_001 (Stage 42 of 49)	00-ZFWuC6SwmdsQGTdPf4gt8Z
0.697819		Cell	0.000	1.000	271	14	siRNA-IMPa2-25 PSF-A488 IMPa2-A546 DAPI 8C1-siRNA-IMP-a2-a4 V2.00	0	11. siRNA-IMPa2-25 PSF-A488 DAPI IMPa2-A546_ap_TileScan_001 (Stage 42 of 49)	00-ZFWuC6SwmdsQGTdPf4gt8Z
0.320918		Cell	0.000	1.000	272	15	siRNA-IMPa2-25 PSF-A488 IMPa2-A546 DAPI 8C1-siRNA-IMP-a2-a4 V2.00	0	11. siRNA-IMPa2-25 PSF-A488 DAPI IMPa2-A546_ap_TileScan_001 (Stage 42 of 49)	00-ZFWuC6SwmdsQGTdPf4gt8Z
0.268397		Cell	0.000	1.000	273	16	siRNA-IMPa2-25 PSF-A488 IMPa2-A546 DAPI 8C1-siRNA-IMP-a2-a4 V2.00	0	11. siRNA-IMPa2-25 PSF-A488 DAPI IMPa2-A546_ap_TileScan_001 (Stage 42 of 49)	00-ZFWuC6SwmdsQGTdPf4gt8Z
0.132262		Cell	0.000	1.000	274	17	siRNA-IMPa2-25 PSF-A488 IMPa2-A546 DAPI 8C1-siRNA-IMP-a2-a4 V2.00	0	11. siRNA-IMPa2-25 PSF-A488 DAPI IMPa2-A546_ap_TileScan_001 (Stage 42 of 49)	00-ZFWuC6SwmdsQGTdPf4gt8Z
0.386201		Cell	0.000	1.000	275	18	siRNA-IMPa2-25 PSF-A488 IMPa2-A546 DAPI 8C1-siRNA-IMP-a2-a4 V2.00	0	11. siRNA-IMPa2-25 PSF-A488 DAPI IMPa2-A546_ap_TileScan_001 (Stage 42 of 49)	00-ZFWuC6SwmdsQGTdPf4gt8Z
0.216167		Cell	0.000	1.000	276	0	siRNA-IMPa2-25 PSF-A488 IMPa2-A546 DAPI 8C1-siRNA-IMP-a2-a4 V2.00	0	11. siRNA-IMPa2-25 PSF-A488 DAPI IMPa2-A546_aq_TileScan_001 (Stage 43 of 49)	00-TQozgkcw4G5Djv4hPi3jSn
0.0490517		Cell	0.000	1.000	277	1	siRNA-IMPa2-25 PSF-A488 IMPa2-A546 DAPI 8C1-siRNA-IMP-a2-a4 V2.00	0	11. siRNA-IMPa2-25 PSF-A488 DAPI IMPa2-A546_aq_TileScan_001 (Stage 43 of 49)	00-TQozgkcw4G5Djv4hPi3jSn
0.172025		Cell	0.000	1.000	278	2	siRNA-IMPa2-25 PSF-A488 IMPa2-A546 DAPI 8C1-siRNA-IMP-a2-a4 V2.00	0	11. siRNA-IMPa2-25 PSF-A488 DAPI IMPa2-A546_aq_TileScan_001 (Stage 43 of 49)	00-TQozgkcw4G5Djv4hPi3jSn
0.177175		Cell	0.000	1.000	279	3	siRNA-IMPa2-25 PSF-A488 IMPa2-A546 DAPI 8C1-siRNA-IMP-a2-a4 V2.00	0	11. siRNA-IMPa2-25 PSF-A488 DAPI IMPa2-A546_aq_TileScan_001 (Stage 43 of 49)	00-TQozgkcw4G5Djv4hPi3jSn
0.279483		Cell	0.000	1.000	280	4	siRNA-IMPa2-25 PSF-A488 IMPa2-A546 DAPI 8C1-siRNA-IMP-a2-a4 V2.00	0	11. siRNA-IMPa2-25 PSF-A488 DAPI IMPa2-A546_aq_TileScan_001 (Stage 43 of 49)	00-TQozgkcw4G5Djv4hPi3jSn
0.239238		Cell	0.000	1.000	281	5	siRNA-IMPa2-25 PSF-A488 IMPa2-A546 DAPI 8C1-siRNA-IMP-a2-a4 V2.00	0	11. siRNA-IMPa2-25 PSF-A488 DAPI IMPa2-A546_aq_TileScan_001 (Stage 43 of 49)	00-TQozgkcw4G5Djv4hPi3jSn
0.134094		Cell	0.000	1.000	282	6	siRNA-IMPa2-25 PSF-A488 IMPa2-A546 DAPI 8C1-siRNA-IMP-a2-a4 V2.00	0	11. siRNA-IMPa2-25 PSF-A488 DAPI IMPa2-A546_aq_TileScan_001 (Stage 43 of 49)	00-TQozgkcw4G5Djv4hPi3jSn
0.146585		Cell	0.000	1.000	283	7	siRNA-IMPa2-25 PSF-A488 IMPa2-A546 DAPI 8C1-siRNA-IMP-a2-a4 V2.00	0	11. siRNA-IMPa2-25 PSF-A488 DAPI IMPa2-A546_aq_TileScan_001 (Stage 43 of 49)	00-TQozgkcw4G5Djv4hPi3jSn
0.124979		Cell	0.000	1.000	284	8	siRNA-IMPa2-25 PSF-A488 IMPa2-A546 DAPI 8C1-siRNA-IMP-a2-a4 V2.00	0	11. siRNA-IMPa2-25 PSF-A488 DAPI IMPa2-A546_aq_TileScan_001 (Stage 43 of 49)	00-TQozgkcw4G5Djv4hPi3jSn
0.490683		Cell	0.000	1.000	285	9	siRNA-IMPa2-25 PSF-A488 IMPa2-A546 DAPI 8C1-siRNA-IMP-a2-a4 V2.00	0	11. siRNA-IMPa2-25 PSF-A488 DAPI IMPa2-A546_aq_TileScan_001 (Stage 43 of 49)	00-TQozgkcw4G5Djv4hPi3jSn
0.238869		Cell	0.000	1.000	286	10	siRNA-IMPa2-25 PSF-A488 IMPa2-A546 DAPI 8C1-siRNA-IMP-a2-a4 V2.00	0	11. siRNA-IMPa2-25 PSF-A488 DAPI IMPa2-A546_aq_TileScan_001 (Stage 43 of 49)	00-TQozgkcw4G5Djv4hPi3jSn
0.325251		Cell	0.000	1.000	287	11	siRNA-IMPa2-25 PSF-A488 IMPa2-A546 DAPI 8C1-siRNA-IMP-a2-a4 V2.00	0	11. siRNA-IMPa2-25 PSF-A488 DAPI IMPa2-A546_aq_TileScan_001 (Stage 43 of 49)	00-TQozgkcw4G5Djv4hPi3jSn
0.173254		Cell	0.000	1.000	288	12	siRNA-IMPa2-25 PSF-A488 IMPa2-A546 DAPI 8C1-siRNA-IMP-a2-a4 V2.00	0	11. siRNA-IMPa2-25 PSF-A488 DAPI IMPa2-A546_aq_TileScan_001 (Stage 43 of 49)	00-TQozgkcw4G5Djv4hPi3jSn
0.250193		Cell	0.000	1.000	289	13	siRNA-IMPa2-25 PSF-A488 IMPa2-A546 DAPI 8C1-siRNA-IMP-a2-a4 V2.00	0	11. siRNA-IMPa2-25 PSF-A488 DAPI IMPa2-A546_aq_TileScan_001 (Stage 43 of 49)	00-TQozgkcw4G5Djv4hPi3jSn
0.115938		Cell	0.000	1.000	290	14	siRNA-IMPa2-25 PSF-A488 IMPa2-A546 DAPI 8C1-siRNA-IMP-a2-a4 V2.00	0	11. siRNA-IMPa2-25 PSF-A488 DAPI IMPa2-A546_aq_TileScan_001 (Stage 43 of 49)	00-TQozgkcw4G5Djv4hPi3jSn
0.139329		Cell	0.000	1.000	291	15	siRNA-IMPa2-25 PSF-A488 IMPa2-A546 DAPI 8C1-siRNA-IMP-a2-a4 V2.00	0	11. siRNA-IMPa2-25 PSF-A488 DAPI IMPa2-A546_aq_TileScan_001 (Stage 43 of 49)	00-TQozgkcw4G5Djv4hPi3jSn
0.0941354		Cell	0.000	1.000	292	16	siRNA-IMPa2-25 PSF-A488 IMPa2-A546 DAPI 8C1-siRNA-IMP-a2-a4 V2.00	0	11. siRNA-IMPa2-25 PSF-A488 DAPI IMPa2-A546_aq_TileScan_001 (Stage 43 of 49)	00-TQozgkcw4G5Djv4hPi3jSn
0.201107		Cell	0.000	1.000	293	17	siRNA-IMPa2-25 PSF-A488 IMPa2-A546 DAPI 8C1-siRNA-IMP-a2-a4 V2.00	0	11. siRNA-IMPa2-25 PSF-A488 DAPI IMPa2-A546_aq_TileScan_001 (Stage 43 of 49)	00-TQozgkcw4G5Djv4hPi3jSn
0.164103		Cell	0.000	1.000	294	18	siRNA-IMPa2-25 PSF-A488 IMPa2-A546 DAPI 8C1-siRNA-IMP-a2-a4 V2.00	0	11. siRNA-IMPa2-25 PSF-A488 DAPI IMPa2-A546_aq_TileScan_001 (Stage 43 of 49)	00-TQozgkcw4G5Djv4hPi3jSn
0.438829		Cell	0.000	1.000	295	19	siRNA-IMPa2-25 PSF-A488 IMPa2-A546 DAPI 8C1-siRNA-IMP-a2-a4 V2.00	0	11. siRNA-IMPa2-25 PSF-A488 DAPI IMPa2-A546_aq_TileScan_001 (Stage 43 of 49)	00-TQozgkcw4G5Djv4hPi3jSn
0.330405		Cell	0.000	1.000	296	20	siRNA-IMPa2-25 PSF-A488 IMPa2-A546 DAPI 8C1-siRNA-IMP-a2-a4 V2.00	0	11. siRNA-IMPa2-25 PSF-A488 DAPI IMPa2-A546_aq_TileScan_001 (Stage 43 of 49)	00-TQozgkcw4G5Djv4hPi3jSn
0.124714		Cell	0.000	1.000	297	0	siRNA-IMPa2-25 PSF-A488 IMPa2-A546 DAPI 8C1-siRNA-IMP-a2-a4 V2.00	0	11. siRNA-IMPa2-25 PSF-A488 DAPI IMPa2-A546_ar_TileScan_001 (Stage 44 of 49)	00-GmigFHb8zcNoeoZDkjbYnE
0.294785		Cell	0.000	1.000	298	1	siRNA-IMPa2-25 PSF-A488 IMPa2-A546 DAPI 8C1-siRNA-IMP-a2-a4 V2.00	0	11. siRNA-IMPa2-25 PSF-A488 DAPI IMPa2-A546_ar_TileScan_001 (Stage 44 of 49)	00-GmigFHb8zcNoeoZDkjbYnE
0.905255		Cell	0.000	1.000	299	0	siRNA-IMPa2-25 PSF-A488 IMPa2-A546 DAPI 8C1-siRNA-IMP-a2-a4 V2.00	0	11. siRNA-IMPa2-25 PSF-A488 DAPI IMPa2-A546_as_TileScan_001 (Stage 45 of 49)	00-AWDxoPjpLqJfQstSkc2oNf
0.333981		Cell	0.000	1.000	300	1	siRNA-IMPa2-25 PSF-A488 IMPa2-A546 DAPI 8C1-siRNA-IMP-a2-a4 V2.00	0	11. siRNA-IMPa2-25 PSF-A488 DAPI IMPa2-A546_as_TileScan_001 (Stage 45 of 49)	00-AWDxoPjpLqJfQstSkc2oNf
0.0941301		Cell	0.000	1.000	301	2	siRNA-IMPa2-25 PSF-A488 IMPa2-A546 DAPI 8C1-siRNA-IMP-a2-a4 V2.00	0	11. siRNA-IMPa2-25 PSF-A488 DAPI IMPa2-A546_as_TileScan_001 (Stage 45 of 49)	00-AWDxoPjpLqJfQstSkc2oNf
0.309778		Cell	0.000	1.000	302	3	siRNA-IMPa2-25 PSF-A488 IMPa2-A546 DAPI 8C1-siRNA-IMP-a2-a4 V2.00	0	11. siRNA-IMPa2-25 PSF-A488 DAPI IMPa2-A546_as_TileScan_001 (Stage 45 of 49)	00-AWDxoPjpLqJfQstSkc2oNf
0.143252		Cell	0.000	1.000	303	4	siRNA-IMPa2-25 PSF-A488 IMPa2-A546 DAPI 8C1-siRNA-IMP-a2-a4 V2.00	0	11. siRNA-IMPa2-25 PSF-A488 DAPI IMPa2-A546_as_TileScan_001 (Stage 45 of 49)	00-AWDxoPjpLqJfQstSkc2oNf
0.386216		Cell	0.000	1.000	304	5	siRNA-IMPa2-25 PSF-A488 IMPa2-A546 DAPI 8C1-siRNA-IMP-a2-a4 V2.00	0	11. siRNA-IMPa2-25 PSF-A488 DAPI IMPa2-A546_as_TileScan_001 (Stage 45 of 49)	00-AWDxoPjpLqJfQstSkc2oNf
0.447493		Cell	0.000	1.000	305	6	siRNA-IMPa2-25 PSF-A488 IMPa2-A546 DAPI 8C1-siRNA-IMP-a2-a4 V2.00	0	11. siRNA-IMPa2-25 PSF-A488 DAPI IMPa2-A546_as_TileScan_001 (Stage 45 of 49)	00-AWDxoPjpLqJfQstSkc2oNf
0.374406		Cell	0.000	1.000	306	7	siRNA-IMPa2-25 PSF-A488 IMPa2-A546 DAPI 8C1-siRNA-IMP-a2-a4 V2.00	0	11. siRNA-IMPa2-25 PSF-A488 DAPI IMPa2-A546_as_TileScan_001 (Stage 45 of 49)	00-AWDxoPjpLqJfQstSkc2oNf
0.254965		Cell	0.000	1.000	307	8	siRNA-IMPa2-25 PSF-A488 IMPa2-A546 DAPI 8C1-siRNA-IMP-a2-a4 V2.00	0	11. siRNA-IMPa2-25 PSF-A488 DAPI IMPa2-A546_as_TileScan_001 (Stage 45 of 49)	00-AWDxoPjpLqJfQstSkc2oNf
0.0327694		Cell	0.000	1.000	308	9	siRNA-IMPa2-25 PSF-A488 IMPa2-A546 DAPI 8C1-siRNA-IMP-a2-a4 V2.00	0	11. siRNA-IMPa2-25 PSF-A488 DAPI IMPa2-A546_as_TileScan_001 (Stage 45 of 49)	00-AWDxoPjpLqJfQstSkc2oNf
0.241697		Cell	0.000	1.000	309	10	siRNA-IMPa2-25 PSF-A488 IMPa2-A546 DAPI 8C1-siRNA-IMP-a2-a4 V2.00	0	11. siRNA-IMPa2-25 PSF-A488 DAPI IMPa2-A546_as_TileScan_001 (Stage 45 of 49)	00-AWDxoPjpLqJfQstSkc2oNf
0.106477		Cell	0.000	1.000	310	11	siRNA-IMPa2-25 PSF-A488 IMPa2-A546 DAPI 8C1-siRNA-IMP-a2-a4 V2.00	0	11. siRNA-IMPa2-25 PSF-A488 DAPI IMPa2-A546_as_TileScan_001 (Stage 45 of 49)	00-AWDxoPjpLqJfQstSkc2oNf
0.36258		Cell	0.000	1.000	311	12	siRNA-IMPa2-25 PSF-A488 IMPa2-A546 DAPI 8C1-siRNA-IMP-a2-a4 V2.00	0	11. siRNA-IMPa2-25 PSF-A488 DAPI IMPa2-A546_as_TileScan_001 (Stage 45 of 49)	00-AWDxoPjpLqJfQstSkc2oNf
0.0694951		Cell	0.000	1.000	312	13	siRNA-IMPa2-25 PSF-A488 IMPa2-A546 DAPI 8C1-siRNA-IMP-a2-a4 V2.00	0	11. siRNA-IMPa2-25 PSF-A488 DAPI IMPa2-A546_as_TileScan_001 (Stage 45 of 49)	00-AWDxoPjpLqJfQstSkc2oNf
0.186243		Cell	0.000	1.000	313	0	siRNA-IMPa2-25 PSF-A488 IMPa2-A546 DAPI 8C1-siRNA-IMP-a2-a4 V2.00	0	11. siRNA-IMPa2-25 PSF-A488 DAPI IMPa2-A546_at_TileScan_001 (Stage 46 of 49)	00-ywxd3W3NAEyqMvsN6siJuA
0.098956		Cell	0.000	1.000	314	1	siRNA-IMPa2-25 PSF-A488 IMPa2-A546 DAPI 8C1-siRNA-IMP-a2-a4 V2.00	0	11. siRNA-IMPa2-25 PSF-A488 DAPI IMPa2-A546_at_TileScan_001 (Stage 46 of 49)	00-ywxd3W3NAEyqMvsN6siJuA
0.182551		Cell	0.000	1.000	315	2	siRNA-IMPa2-25 PSF-A488 IMPa2-A546 DAPI 8C1-siRNA-IMP-a2-a4 V2.00	0	11. siRNA-IMPa2-25 PSF-A488 DAPI IMPa2-A546_at_TileScan_001 (Stage 46 of 49)	00-ywxd3W3NAEyqMvsN6siJuA
0.0805411		Cell	0.000	1.000	316	3	siRNA-IMPa2-25 PSF-A488 IMPa2-A546 DAPI 8C1-siRNA-IMP-a2-a4 V2.00	0	11. siRNA-IMPa2-25 PSF-A488 DAPI IMPa2-A546_at_TileScan_001 (Stage 46 of 49)	00-ywxd3W3NAEyqMvsN6siJuA
0.0982448		Cell	0.000	1.000	317	4	siRNA-IMPa2-25 PSF-A488 IMPa2-A546 DAPI 8C1-siRNA-IMP-a2-a4 V2.00	0	11. siRNA-IMPa2-25 PSF-A488 DAPI IMPa2-A546_at_TileScan_001 (Stage 46 of 49)	00-ywxd3W3NAEyqMvsN6siJuA
0.107646		Cell	0.000	1.000	318	5	siRNA-IMPa2-25 PSF-A488 IMPa2-A546 DAPI 8C1-siRNA-IMP-a2-a4 V2.00	0	11. siRNA-IMPa2-25 PSF-A488 DAPI IMPa2-A546_at_TileScan_001 (Stage 46 of 49)	00-ywxd3W3NAEyqMvsN6siJuA
0.188314		Cell	0.000	1.000	319	6	siRNA-IMPa2-25 PSF-A488 IMPa2-A546 DAPI 8C1-siRNA-IMP-a2-a4 V2.00	0	11. siRNA-IMPa2-25 PSF-A488 DAPI IMPa2-A546_at_TileScan_001 (Stage 46 of 49)	00-ywxd3W3NAEyqMvsN6siJuA
0.116246		Cell	0.000	1.000	320	7	siRNA-IMPa2-25 PSF-A488 IMPa2-A546 DAPI 8C1-siRNA-IMP-a2-a4 V2.00	0	11. siRNA-IMPa2-25 PSF-A488 DAPI IMPa2-A546_at_TileScan_001 (Stage 46 of 49)	00-ywxd3W3NAEyqMvsN6siJuA
0.0733442		Cell	0.000	1.000	321	8	siRNA-IMPa2-25 PSF-A488 IMPa2-A546 DAPI 8C1-siRNA-IMP-a2-a4 V2.00	0	11. siRNA-IMPa2-25 PSF-A488 DAPI IMPa2-A546_at_TileScan_001 (Stage 46 of 49)	00-ywxd3W3NAEyqMvsN6siJuA
0.157665		Cell	0.000	1.000	322	9	siRNA-IMPa2-25 PSF-A488 IMPa2-A546 DAPI 8C1-siRNA-IMP-a2-a4 V2.00	0	11. siRNA-IMPa2-25 PSF-A488 DAPI IMPa2-A546_at_TileScan_001 (Stage 46 of 49)	00-ywxd3W3NAEyqMvsN6siJuA
0.160268		Cell	0.000	1.000	323	10	siRNA-IMPa2-25 PSF-A488 IMPa2-A546 DAPI 8C1-siRNA-IMP-a2-a4 V2.00	0	11. siRNA-IMPa2-25 PSF-A488 DAPI IMPa2-A546_at_TileScan_001 (Stage 46 of 49)	00-ywxd3W3NAEyqMvsN6siJuA
0.266196		Cell	0.000	1.000	324	11	siRNA-IMPa2-25 PSF-A488 IMPa2-A546 DAPI 8C1-siRNA-IMP-a2-a4 V2.00	0	11. siRNA-IMPa2-25 PSF-A488 DAPI IMPa2-A546_at_TileScan_001 (Stage 46 of 49)	00-ywxd3W3NAEyqMvsN6siJuA
0.119759		Cell	0.000	1.000	325	12	siRNA-IMPa2-25 PSF-A488 IMPa2-A546 DAPI 8C1-siRNA-IMP-a2-a4 V2.00	0	11. siRNA-IMPa2-25 PSF-A488 DAPI IMPa2-A546_at_TileScan_001 (Stage 46 of 49)	00-ywxd3W3NAEyqMvsN6siJuA
0.208739		Cell	0.000	1.000	326	13	siRNA-IMPa2-25 PSF-A488 IMPa2-A546 DAPI 8C1-siRNA-IMP-a2-a4 V2.00	0	11. siRNA-IMPa2-25 PSF-A488 DAPI IMPa2-A546_at_TileScan_001 (Stage 46 of 49)	00-ywxd3W3NAEyqMvsN6siJuA
0.116891		Cell	0.000	1.000	327	0	siRNA-IMPa2-25 PSF-A488 IMPa2-A546 DAPI 8C1-siRNA-IMP-a2-a4 V2.00	0	11. siRNA-IMPa2-25 PSF-A488 DAPI IMPa2-A546_au_TileScan_001 (Stage 47 of 49)	00-YXnF85kuGD5REm5DDcRN8f
0.257853		Cell	0.000	1.000	328	1	siRNA-IMPa2-25 PSF-A488 IMPa2-A546 DAPI 8C1-siRNA-IMP-a2-a4 V2.00	0	11. siRNA-IMPa2-25 PSF-A488 DAPI IMPa2-A546_au_TileScan_001 (Stage 47 of 49)	00-YXnF85kuGD5REm5DDcRN8f
0.198481		Cell	0.000	1.000	329	2	siRNA-IMPa2-25 PSF-A488 IMPa2-A546 DAPI 8C1-siRNA-IMP-a2-a4 V2.00	0	11. siRNA-IMPa2-25 PSF-A488 DAPI IMPa2-A546_au_TileScan_001 (Stage 47 of 49)	00-YXnF85kuGD5REm5DDcRN8f
0.106024		Cell	0.000	1.000	330	3	siRNA-IMPa2-25 PSF-A488 IMPa2-A546 DAPI 8C1-siRNA-IMP-a2-a4 V2.00	0	11. siRNA-IMPa2-25 PSF-A488 DAPI IMPa2-A546_au_TileScan_001 (Stage 47 of 49)	00-YXnF85kuGD5REm5DDcRN8f
0.141535		Cell	0.000	1.000	331	4	siRNA-IMPa2-25 PSF-A488 IMPa2-A546 DAPI 8C1-siRNA-IMP-a2-a4 V2.00	0	11. siRNA-IMPa2-25 PSF-A488 DAPI IMPa2-A546_au_TileScan_001 (Stage 47 of 49)	00-YXnF85kuGD5REm5DDcRN8f
0.668737		Cell	0.000	1.000	332	5	siRNA-IMPa2-25 PSF-A488 IMPa2-A546 DAPI 8C1-siRNA-IMP-a2-a4 V2.00	0	11. siRNA-IMPa2-25 PSF-A488 DAPI IMPa2-A546_au_TileScan_001 (Stage 47 of 49)	00-YXnF85kuGD5REm5DDcRN8f
0.112716		Cell	0.000	1.000	333	6	siRNA-IMPa2-25 PSF-A488 IMPa2-A546 DAPI 8C1-siRNA-IMP-a2-a4 V2.00	0	11. siRNA-IMPa2-25 PSF-A488 DAPI IMPa2-A546_au_TileScan_001 (Stage 47 of 49)	00-YXnF85kuGD5REm5DDcRN8f
0.132481		Cell	0.000	1.000	334	0	siRNA-IMPa2-25 PSF-A488 IMPa2-A546 DAPI 8C1-siRNA-IMP-a2-a4 V2.00	0	11. siRNA-IMPa2-25 PSF-A488 DAPI IMPa2-A546_av_TileScan_001 (Stage 48 of 49)	00-C8VN4iqGfYsXGGaecPpELR
0.366968		Cell	0.000	1.000	335	1	siRNA-IMPa2-25 PSF-A488 IMPa2-A546 DAPI 8C1-siRNA-IMP-a2-a4 V2.00	0	11. siRNA-IMPa2-25 PSF-A488 DAPI IMPa2-A546_av_TileScan_001 (Stage 48 of 49)	00-C8VN4iqGfYsXGGaecPpELR
0.0940874		Cell	0.000	1.000	336	2	siRNA-IMPa2-25 PSF-A488 IMPa2-A546 DAPI 8C1-siRNA-IMP-a2-a4 V2.00	0	11. siRNA-IMPa2-25 PSF-A488 DAPI IMPa2-A546_av_TileScan_001 (Stage 48 of 49)	00-C8VN4iqGfYsXGGaecPpELR
0.393475		Cell	0.000	1.000	337	3	siRNA-IMPa2-25 PSF-A488 IMPa2-A546 DAPI 8C1-siRNA-IMP-a2-a4 V2.00	0	11. siRNA-IMPa2-25 PSF-A488 DAPI IMPa2-A546_av_TileScan_001 (Stage 48 of 49)	00-C8VN4iqGfYsXGGaecPpELR
0.106095		Cell	0.000	1.000	338	4	siRNA-IMPa2-25 PSF-A488 IMPa2-A546 DAPI 8C1-siRNA-IMP-a2-a4 V2.00	0	11. siRNA-IMPa2-25 PSF-A488 DAPI IMPa2-A546_av_TileScan_001 (Stage 48 of 49)	00-C8VN4iqGfYsXGGaecPpELR
0.298835		Cell	0.000	1.000	339	5	siRNA-IMPa2-25 PSF-A488 IMPa2-A546 DAPI 8C1-siRNA-IMP-a2-a4 V2.00	0	11. siRNA-IMPa2-25 PSF-A488 DAPI IMPa2-A546_av_TileScan_001 (Stage 48 of 49)	00-C8VN4iqGfYsXGGaecPpELR
0.0660783		Cell	0.000	1.000	340	6	siRNA-IMPa2-25 PSF-A488 IMPa2-A546 DAPI 8C1-siRNA-IMP-a2-a4 V2.00	0	11. siRNA-IMPa2-25 PSF-A488 DAPI IMPa2-A546_av_TileScan_001 (Stage 48 of 49)	00-C8VN4iqGfYsXGGaecPpELR
0.147456		Cell	0.000	1.000	341	7	siRNA-IMPa2-25 PSF-A488 IMPa2-A546 DAPI 8C1-siRNA-IMP-a2-a4 V2.00	0	11. siRNA-IMPa2-25 PSF-A488 DAPI IMPa2-A546_av_TileScan_001 (Stage 48 of 49)	00-C8VN4iqGfYsXGGaecPpELR
0.0590653		Cell	0.000	1.000	342	8	siRNA-IMPa2-25 PSF-A488 IMPa2-A546 DAPI 8C1-siRNA-IMP-a2-a4 V2.00	0	11. siRNA-IMPa2-25 PSF-A488 DAPI IMPa2-A546_av_TileScan_001 (Stage 48 of 49)	00-C8VN4iqGfYsXGGaecPpELR
0.142466		Cell	0.000	1.000	343	9	siRNA-IMPa2-25 PSF-A488 IMPa2-A546 DAPI 8C1-siRNA-IMP-a2-a4 V2.00	0	11. siRNA-IMPa2-25 PSF-A488 DAPI IMPa2-A546_av_TileScan_001 (Stage 48 of 49)	00-C8VN4iqGfYsXGGaecPpELR
0.0903826		Cell	0.000	1.000	344	10	siRNA-IMPa2-25 PSF-A488 IMPa2-A546 DAPI 8C1-siRNA-IMP-a2-a4 V2.00	0	11. siRNA-IMPa2-25 PSF-A488 DAPI IMPa2-A546_av_TileScan_001 (Stage 48 of 49)	00-C8VN4iqGfYsXGGaecPpELR
0.232236		Cell	0.000	1.000	345	11	siRNA-IMPa2-25 PSF-A488 IMPa2-A546 DAPI 8C1-siRNA-IMP-a2-a4 V2.00	0	11. siRNA-IMPa2-25 PSF-A488 DAPI IMPa2-A546_av_TileScan_001 (Stage 48 of 49)	00-C8VN4iqGfYsXGGaecPpELR
0.0349035		Cell	0.000	1.000	346	12	siRNA-IMPa2-25 PSF-A488 IMPa2-A546 DAPI 8C1-siRNA-IMP-a2-a4 V2.00	0	11. siRNA-IMPa2-25 PSF-A488 DAPI IMPa2-A546_av_TileScan_001 (Stage 48 of 49)	00-C8VN4iqGfYsXGGaecPpELR
0.0876075		Cell	0.000	1.000	347	13	siRNA-IMPa2-25 PSF-A488 IMPa2-A546 DAPI 8C1-siRNA-IMP-a2-a4 V2.00	0	11. siRNA-IMPa2-25 PSF-A488 DAPI IMPa2-A546_av_TileScan_001 (Stage 48 of 49)	00-C8VN4iqGfYsXGGaecPpELR
0.203256		Cell	0.000	1.000	348	14	siRNA-IMPa2-25 PSF-A488 IMPa2-A546 DAPI 8C1-siRNA-IMP-a2-a4 V2.00	0	11. siRNA-IMPa2-25 PSF-A488 DAPI IMPa2-A546_av_TileScan_001 (Stage 48 of 49)	00-C8VN4iqGfYsXGGaecPpELR
0.143544		Cell	0.000	1.000	349	0	siRNA-IMPa2-25 PSF-A488 IMPa2-A546 DAPI 8C1-siRNA-IMP-a2-a4 V2.00	0	11. siRNA-IMPa2-25 PSF-A488 DAPI IMPa2-A546_aw_TileScan_001 (Stage 49 of 49)	00-ucWPBR2uAQ96HWLkn3VcVN
0.182702		Cell	0.000	1.000	350	1	siRNA-IMPa2-25 PSF-A488 IMPa2-A546 DAPI 8C1-siRNA-IMP-a2-a4 V2.00	0	11. siRNA-IMPa2-25 PSF-A488 DAPI IMPa2-A546_aw_TileScan_001 (Stage 49 of 49)	00-ucWPBR2uAQ96HWLkn3VcVN
0.192412		Cell	0.000	1.000	351	2	siRNA-IMPa2-25 PSF-A488 IMPa2-A546 DAPI 8C1-siRNA-IMP-a2-a4 V2.00	0	11. siRNA-IMPa2-25 PSF-A488 DAPI IMPa2-A546_aw_TileScan_001 (Stage 49 of 49)	00-ucWPBR2uAQ96HWLkn3VcVN
0.0759561		Cell	0.000	1.000	352	3	siRNA-IMPa2-25 PSF-A488 IMPa2-A546 DAPI 8C1-siRNA-IMP-a2-a4 V2.00	0	11. siRNA-IMPa2-25 PSF-A488 DAPI IMPa2-A546_aw_TileScan_001 (Stage 49 of 49)	00-ucWPBR2uAQ96HWLkn3VcVN
0.0878867		Cell	0.000	1.000	353	4	siRNA-IMPa2-25 PSF-A488 IMPa2-A546 DAPI 8C1-siRNA-IMP-a2-a4 V2.00	0	11. siRNA-IMPa2-25 PSF-A488 DAPI IMPa2-A546_aw_TileScan_001 (Stage 49 of 49)	00-ucWPBR2uAQ96HWLkn3VcVN
0.784146		Cell	0.000	1.000	354	5	siRNA-IMPa2-25 PSF-A488 IMPa2-A546 DAPI 8C1-siRNA-IMP-a2-a4 V2.00	0	11. siRNA-IMPa2-25 PSF-A488 DAPI IMPa2-A546_aw_TileScan_001 (Stage 49 of 49)	00-ucWPBR2uAQ96HWLkn3VcVN
0.726312		Cell	0.000	1.000	355	6	siRNA-IMPa2-25 PSF-A488 IMPa2-A546 DAPI 8C1-siRNA-IMP-a2-a4 V2.00	0	11. siRNA-IMPa2-25 PSF-A488 DAPI IMPa2-A546_aw_TileScan_001 (Stage 49 of 49)	00-ucWPBR2uAQ96HWLkn3VcVN
0.319049		Cell	0.000	1.000	356	7	siRNA-IMPa2-25 PSF-A488 IMPa2-A546 DAPI 8C1-siRNA-IMP-a2-a4 V2.00	0	11. siRNA-IMPa2-25 PSF-A488 DAPI IMPa2-A546_aw_TileScan_001 (Stage 49 of 49)	00-ucWPBR2uAQ96HWLkn3VcVN
0.215159		Cell	0.000	1.000	357	8	siRNA-IMPa2-25 PSF-A488 IMPa2-A546 DAPI 8C1-siRNA-IMP-a2-a4 V2.00	0	11. siRNA-IMPa2-25 PSF-A488 DAPI IMPa2-A546_aw_TileScan_001 (Stage 49 of 49)	00-ucWPBR2uAQ96HWLkn3VcVN
0.212751		Cell	0.000	1.000	358	9	siRNA-IMPa2-25 PSF-A488 IMPa2-A546 DAPI 8C1-siRNA-IMP-a2-a4 V2.00	0	11. siRNA-IMPa2-25 PSF-A488 DAPI IMPa2-A546_aw_TileScan_001 (Stage 49 of 49)	00-ucWPBR2uAQ96HWLkn3VcVN
0.210878		Cell	0.000	1.000	359	10	siRNA-IMPa2-25 PSF-A488 IMPa2-A546 DAPI 8C1-siRNA-IMP-a2-a4 V2.00	0	11. siRNA-IMPa2-25 PSF-A488 DAPI IMPa2-A546_aw_TileScan_001 (Stage 49 of 49)	00-ucWPBR2uAQ96HWLkn3VcVN
0.450431		Cell	0.000	1.000	360	11	siRNA-IMPa2-25 PSF-A488 IMPa2-A546 DAPI 8C1-siRNA-IMP-a2-a4 V2.00	0	11. siRNA-IMPa2-25 PSF-A488 DAPI IMPa2-A546_aw_TileScan_001 (Stage 49 of 49)	00-ucWPBR2uAQ96HWLkn3VcVN
0.0256488		Cell	0.000	1.000	361	12	siRNA-IMPa2-25 PSF-A488 IMPa2-A546 DAPI 8C1-siRNA-IMP-a2-a4 V2.00	0	11. siRNA-IMPa2-25 PSF-A488 DAPI IMPa2-A546_aw_TileScan_001 (Stage 49 of 49)	00-ucWPBR2uAQ96HWLkn3VcVN
0.134739		Cell	0.000	1.000	362	13	siRNA-IMPa2-25 PSF-A488 IMPa2-A546 DAPI 8C1-siRNA-IMP-a2-a4 V2.00	0	11. siRNA-IMPa2-25 PSF-A488 DAPI IMPa2-A546_aw_TileScan_001 (Stage 49 of 49)	00-ucWPBR2uAQ96HWLkn3VcVN
0.0676713		Cell	0.000	1.000	363	14	siRNA-IMPa2-25 PSF-A488 IMPa2-A546 DAPI 8C1-siRNA-IMP-a2-a4 V2.00	0	11. siRNA-IMPa2-25 PSF-A488 DAPI IMPa2-A546_aw_TileScan_001 (Stage 49 of 49)	00-ucWPBR2uAQ96HWLkn3VcVN
0.0642435		Cell	0.000	1.000	364	15	siRNA-IMPa2-25 PSF-A488 IMPa2-A546 DAPI 8C1-siRNA-IMP-a2-a4 V2.00	0	11. siRNA-IMPa2-25 PSF-A488 DAPI IMPa2-A546_aw_TileScan_001 (Stage 49 of 49)	00-ucWPBR2uAQ96HWLkn3VcVN
0.157898		Cell	0.000	1.000	365	16	siRNA-IMPa2-25 PSF-A488 IMPa2-A546 DAPI 8C1-siRNA-IMP-a2-a4 V2.00	0	11. siRNA-IMPa2-25 PSF-A488 DAPI IMPa2-A546_aw_TileScan_001 (Stage 49 of 49)	00-ucWPBR2uAQ96HWLkn3VcVN
0.181735		Cell	0.000	1.000	366	17	siRNA-IMPa2-25 PSF-A488 IMPa2-A546 DAPI 8C1-siRNA-IMP-a2-a4 V2.00	0	11. siRNA-IMPa2-25 PSF-A488 DAPI IMPa2-A546_aw_TileScan_001 (Stage 49 of 49)	00-ucWPBR2uAQ96HWLkn3VcVN
0.757521		Cell	0.000	1.000	367	18	siRNA-IMPa2-25 PSF-A488 IMPa2-A546 DAPI 8C1-siRNA-IMP-a2-a4 V2.00	0	11. siRNA-IMPa2-25 PSF-A488 DAPI IMPa2-A546_aw_TileScan_001 (Stage 49 of 49)	00-ucWPBR2uAQ96HWLkn3VcVN
0.267669		Cell	0.000	1.000	368	19	siRNA-IMPa2-25 PSF-A488 IMPa2-A546 DAPI 8C1-siRNA-IMP-a2-a4 V2.00	0	11. siRNA-IMPa2-25 PSF-A488 DAPI IMPa2-A546_aw_TileScan_001 (Stage 49 of 49)	00-ucWPBR2uAQ96HWLkn3VcVN
0.0792981		Cell	0.000	1.000	369	20	siRNA-IMPa2-25 PSF-A488 IMPa2-A546 DAPI 8C1-siRNA-IMP-a2-a4 V2.00	0	11. siRNA-IMPa2-25 PSF-A488 DAPI IMPa2-A546_aw_TileScan_001 (Stage 49 of 49)	00-ucWPBR2uAQ96HWLkn3VcVN
0.223521		Cell	0.000	1.000	370	0	siRNA-IMPa2-25 PSF-A488 IMPa2-A546 DAPI 8C1-siRNA-IMP-a2-a4 V2.00	0	11. siRNA-IMPa2-25 PSF-A488 DAPI IMPa2-A546_b_TileScan_001 (Stage 2 of 49)	00-FwDpeoJVMR8RKEawFszYnW
0.379392		Cell	0.000	1.000	371	1	siRNA-IMPa2-25 PSF-A488 IMPa2-A546 DAPI 8C1-siRNA-IMP-a2-a4 V2.00	0	11. siRNA-IMPa2-25 PSF-A488 DAPI IMPa2-A546_b_TileScan_001 (Stage 2 of 49)	00-FwDpeoJVMR8RKEawFszYnW
0.136494		Cell	0.000	1.000	372	2	siRNA-IMPa2-25 PSF-A488 IMPa2-A546 DAPI 8C1-siRNA-IMP-a2-a4 V2.00	0	11. siRNA-IMPa2-25 PSF-A488 DAPI IMPa2-A546_b_TileScan_001 (Stage 2 of 49)	00-FwDpeoJVMR8RKEawFszYnW
0.387846		Cell	0.000	1.000	373	3	siRNA-IMPa2-25 PSF-A488 IMPa2-A546 DAPI 8C1-siRNA-IMP-a2-a4 V2.00	0	11. siRNA-IMPa2-25 PSF-A488 DAPI IMPa2-A546_b_TileScan_001 (Stage 2 of 49)	00-FwDpeoJVMR8RKEawFszYnW
0.147165		Cell	0.000	1.000	374	4	siRNA-IMPa2-25 PSF-A488 IMPa2-A546 DAPI 8C1-siRNA-IMP-a2-a4 V2.00	0	11. siRNA-IMPa2-25 PSF-A488 DAPI IMPa2-A546_b_TileScan_001 (Stage 2 of 49)	00-FwDpeoJVMR8RKEawFszYnW
0.548851		Cell	0.000	1.000	375	5	siRNA-IMPa2-25 PSF-A488 IMPa2-A546 DAPI 8C1-siRNA-IMP-a2-a4 V2.00	0	11. siRNA-IMPa2-25 PSF-A488 DAPI IMPa2-A546_b_TileScan_001 (Stage 2 of 49)	00-FwDpeoJVMR8RKEawFszYnW
0.139016		Cell	0.000	1.000	376	6	siRNA-IMPa2-25 PSF-A488 IMPa2-A546 DAPI 8C1-siRNA-IMP-a2-a4 V2.00	0	11. siRNA-IMPa2-25 PSF-A488 DAPI IMPa2-A546_b_TileScan_001 (Stage 2 of 49)	00-FwDpeoJVMR8RKEawFszYnW
0.15285		Cell	0.000	1.000	377	7	siRNA-IMPa2-25 PSF-A488 IMPa2-A546 DAPI 8C1-siRNA-IMP-a2-a4 V2.00	0	11. siRNA-IMPa2-25 PSF-A488 DAPI IMPa2-A546_b_TileScan_001 (Stage 2 of 49)	00-FwDpeoJVMR8RKEawFszYnW
0.182052		Cell	0.000	1.000	378	8	siRNA-IMPa2-25 PSF-A488 IMPa2-A546 DAPI 8C1-siRNA-IMP-a2-a4 V2.00	0	11. siRNA-IMPa2-25 PSF-A488 DAPI IMPa2-A546_b_TileScan_001 (Stage 2 of 49)	00-FwDpeoJVMR8RKEawFszYnW
0.156774		Cell	0.000	1.000	379	9	siRNA-IMPa2-25 PSF-A488 IMPa2-A546 DAPI 8C1-siRNA-IMP-a2-a4 V2.00	0	11. siRNA-IMPa2-25 PSF-A488 DAPI IMPa2-A546_b_TileScan_001 (Stage 2 of 49)	00-FwDpeoJVMR8RKEawFszYnW
0.596418		Cell	0.000	1.000	380	10	siRNA-IMPa2-25 PSF-A488 IMPa2-A546 DAPI 8C1-siRNA-IMP-a2-a4 V2.00	0	11. siRNA-IMPa2-25 PSF-A488 DAPI IMPa2-A546_b_TileScan_001 (Stage 2 of 49)	00-FwDpeoJVMR8RKEawFszYnW
0.334253		Cell	0.000	1.000	381	11	siRNA-IMPa2-25 PSF-A488 IMPa2-A546 DAPI 8C1-siRNA-IMP-a2-a4 V2.00	0	11. siRNA-IMPa2-25 PSF-A488 DAPI IMPa2-A546_b_TileScan_001 (Stage 2 of 49)	00-FwDpeoJVMR8RKEawFszYnW
0.230909		Cell	0.000	1.000	382	12	siRNA-IMPa2-25 PSF-A488 IMPa2-A546 DAPI 8C1-siRNA-IMP-a2-a4 V2.00	0	11. siRNA-IMPa2-25 PSF-A488 DAPI IMPa2-A546_b_TileScan_001 (Stage 2 of 49)	00-FwDpeoJVMR8RKEawFszYnW
0.0242958		Cell	0.000	1.000	383	0	siRNA-IMPa2-25 PSF-A488 IMPa2-A546 DAPI 8C1-siRNA-IMP-a2-a4 V2.00	0	11. siRNA-IMPa2-25 PSF-A488 DAPI IMPa2-A546_c_TileScan_001 (Stage 3 of 49)	00-GdeZmdc9ZpQ4KqgxNTqyPA
0.0549957		Cell	0.000	1.000	384	1	siRNA-IMPa2-25 PSF-A488 IMPa2-A546 DAPI 8C1-siRNA-IMP-a2-a4 V2.00	0	11. siRNA-IMPa2-25 PSF-A488 DAPI IMPa2-A546_c_TileScan_001 (Stage 3 of 49)	00-GdeZmdc9ZpQ4KqgxNTqyPA
0.107101		Cell	0.000	1.000	385	2	siRNA-IMPa2-25 PSF-A488 IMPa2-A546 DAPI 8C1-siRNA-IMP-a2-a4 V2.00	0	11. siRNA-IMPa2-25 PSF-A488 DAPI IMPa2-A546_c_TileScan_001 (Stage 3 of 49)	00-GdeZmdc9ZpQ4KqgxNTqyPA
0.134886		Cell	0.000	1.000	386	3	siRNA-IMPa2-25 PSF-A488 IMPa2-A546 DAPI 8C1-siRNA-IMP-a2-a4 V2.00	0	11. siRNA-IMPa2-25 PSF-A488 DAPI IMPa2-A546_c_TileScan_001 (Stage 3 of 49)	00-GdeZmdc9ZpQ4KqgxNTqyPA
0.100736		Cell	0.000	1.000	387	4	siRNA-IMPa2-25 PSF-A488 IMPa2-A546 DAPI 8C1-siRNA-IMP-a2-a4 V2.00	0	11. siRNA-IMPa2-25 PSF-A488 DAPI IMPa2-A546_c_TileScan_001 (Stage 3 of 49)	00-GdeZmdc9ZpQ4KqgxNTqyPA
0.939757		Cell	0.000	1.000	388	5	siRNA-IMPa2-25 PSF-A488 IMPa2-A546 DAPI 8C1-siRNA-IMP-a2-a4 V2.00	0	11. siRNA-IMPa2-25 PSF-A488 DAPI IMPa2-A546_c_TileScan_001 (Stage 3 of 49)	00-GdeZmdc9ZpQ4KqgxNTqyPA
0.0979991		Cell	0.000	1.000	389	6	siRNA-IMPa2-25 PSF-A488 IMPa2-A546 DAPI 8C1-siRNA-IMP-a2-a4 V2.00	0	11. siRNA-IMPa2-25 PSF-A488 DAPI IMPa2-A546_c_TileScan_001 (Stage 3 of 49)	00-GdeZmdc9ZpQ4KqgxNTqyPA
0.216872		Cell	0.000	1.000	390	7	siRNA-IMPa2-25 PSF-A488 IMPa2-A546 DAPI 8C1-siRNA-IMP-a2-a4 V2.00	0	11. siRNA-IMPa2-25 PSF-A488 DAPI IMPa2-A546_c_TileScan_001 (Stage 3 of 49)	00-GdeZmdc9ZpQ4KqgxNTqyPA
0.262892		Cell	0.000	1.000	391	8	siRNA-IMPa2-25 PSF-A488 IMPa2-A546 DAPI 8C1-siRNA-IMP-a2-a4 V2.00	0	11. siRNA-IMPa2-25 PSF-A488 DAPI IMPa2-A546_c_TileScan_001 (Stage 3 of 49)	00-GdeZmdc9ZpQ4KqgxNTqyPA
0.127541		Cell	0.000	1.000	392	9	siRNA-IMPa2-25 PSF-A488 IMPa2-A546 DAPI 8C1-siRNA-IMP-a2-a4 V2.00	0	11. siRNA-IMPa2-25 PSF-A488 DAPI IMPa2-A546_c_TileScan_001 (Stage 3 of 49)	00-GdeZmdc9ZpQ4KqgxNTqyPA
0.768251		Cell	0.000	1.000	393	10	siRNA-IMPa2-25 PSF-A488 IMPa2-A546 DAPI 8C1-siRNA-IMP-a2-a4 V2.00	0	11. siRNA-IMPa2-25 PSF-A488 DAPI IMPa2-A546_c_TileScan_001 (Stage 3 of 49)	00-GdeZmdc9ZpQ4KqgxNTqyPA
0.142073		Cell	0.000	1.000	394	11	siRNA-IMPa2-25 PSF-A488 IMPa2-A546 DAPI 8C1-siRNA-IMP-a2-a4 V2.00	0	11. siRNA-IMPa2-25 PSF-A488 DAPI IMPa2-A546_c_TileScan_001 (Stage 3 of 49)	00-GdeZmdc9ZpQ4KqgxNTqyPA
0.198496		Cell	0.000	1.000	395	12	siRNA-IMPa2-25 PSF-A488 IMPa2-A546 DAPI 8C1-siRNA-IMP-a2-a4 V2.00	0	11. siRNA-IMPa2-25 PSF-A488 DAPI IMPa2-A546_c_TileScan_001 (Stage 3 of 49)	00-GdeZmdc9ZpQ4KqgxNTqyPA
0.229807		Cell	0.000	1.000	396	0	siRNA-IMPa2-25 PSF-A488 IMPa2-A546 DAPI 8C1-siRNA-IMP-a2-a4 V2.00	0	11. siRNA-IMPa2-25 PSF-A488 DAPI IMPa2-A546_d_TileScan_001 (Stage 4 of 49)	00-4aZXuQQNKLaVFodq6QFX8W
0.121432		Cell	0.000	1.000	397	1	siRNA-IMPa2-25 PSF-A488 IMPa2-A546 DAPI 8C1-siRNA-IMP-a2-a4 V2.00	0	11. siRNA-IMPa2-25 PSF-A488 DAPI IMPa2-A546_d_TileScan_001 (Stage 4 of 49)	00-4aZXuQQNKLaVFodq6QFX8W
0.132418		Cell	0.000	1.000	398	2	siRNA-IMPa2-25 PSF-A488 IMPa2-A546 DAPI 8C1-siRNA-IMP-a2-a4 V2.00	0	11. siRNA-IMPa2-25 PSF-A488 DAPI IMPa2-A546_d_TileScan_001 (Stage 4 of 49)	00-4aZXuQQNKLaVFodq6QFX8W
0.128122		Cell	0.000	1.000	399	3	siRNA-IMPa2-25 PSF-A488 IMPa2-A546 DAPI 8C1-siRNA-IMP-a2-a4 V2.00	0	11. siRNA-IMPa2-25 PSF-A488 DAPI IMPa2-A546_d_TileScan_001 (Stage 4 of 49)	00-4aZXuQQNKLaVFodq6QFX8W
0.0366328		Cell	0.000	1.000	400	4	siRNA-IMPa2-25 PSF-A488 IMPa2-A546 DAPI 8C1-siRNA-IMP-a2-a4 V2.00	0	11. siRNA-IMPa2-25 PSF-A488 DAPI IMPa2-A546_d_TileScan_001 (Stage 4 of 49)	00-4aZXuQQNKLaVFodq6QFX8W
0.12392		Cell	0.000	1.000	401	5	siRNA-IMPa2-25 PSF-A488 IMPa2-A546 DAPI 8C1-siRNA-IMP-a2-a4 V2.00	0	11. siRNA-IMPa2-25 PSF-A488 DAPI IMPa2-A546_d_TileScan_001 (Stage 4 of 49)	00-4aZXuQQNKLaVFodq6QFX8W
0.381153		Cell	0.000	1.000	402	6	siRNA-IMPa2-25 PSF-A488 IMPa2-A546 DAPI 8C1-siRNA-IMP-a2-a4 V2.00	0	11. siRNA-IMPa2-25 PSF-A488 DAPI IMPa2-A546_d_TileScan_001 (Stage 4 of 49)	00-4aZXuQQNKLaVFodq6QFX8W
0.102241		Cell	0.000	1.000	403	7	siRNA-IMPa2-25 PSF-A488 IMPa2-A546 DAPI 8C1-siRNA-IMP-a2-a4 V2.00	0	11. siRNA-IMPa2-25 PSF-A488 DAPI IMPa2-A546_d_TileScan_001 (Stage 4 of 49)	00-4aZXuQQNKLaVFodq6QFX8W
0.270878		Cell	0.000	1.000	404	8	siRNA-IMPa2-25 PSF-A488 IMPa2-A546 DAPI 8C1-siRNA-IMP-a2-a4 V2.00	0	11. siRNA-IMPa2-25 PSF-A488 DAPI IMPa2-A546_d_TileScan_001 (Stage 4 of 49)	00-4aZXuQQNKLaVFodq6QFX8W
0.560971		Cell	0.000	1.000	405	9	siRNA-IMPa2-25 PSF-A488 IMPa2-A546 DAPI 8C1-siRNA-IMP-a2-a4 V2.00	0	11. siRNA-IMPa2-25 PSF-A488 DAPI IMPa2-A546_d_TileScan_001 (Stage 4 of 49)	00-4aZXuQQNKLaVFodq6QFX8W
0.116761		Cell	0.000	1.000	406	10	siRNA-IMPa2-25 PSF-A488 IMPa2-A546 DAPI 8C1-siRNA-IMP-a2-a4 V2.00	0	11. siRNA-IMPa2-25 PSF-A488 DAPI IMPa2-A546_d_TileScan_001 (Stage 4 of 49)	00-4aZXuQQNKLaVFodq6QFX8W
0.129799		Cell	0.000	1.000	407	11	siRNA-IMPa2-25 PSF-A488 IMPa2-A546 DAPI 8C1-siRNA-IMP-a2-a4 V2.00	0	11. siRNA-IMPa2-25 PSF-A488 DAPI IMPa2-A546_d_TileScan_001 (Stage 4 of 49)	00-4aZXuQQNKLaVFodq6QFX8W
0.13685		Cell	0.000	1.000	408	12	siRNA-IMPa2-25 PSF-A488 IMPa2-A546 DAPI 8C1-siRNA-IMP-a2-a4 V2.00	0	11. siRNA-IMPa2-25 PSF-A488 DAPI IMPa2-A546_d_TileScan_001 (Stage 4 of 49)	00-4aZXuQQNKLaVFodq6QFX8W
0.0598654		Cell	0.000	1.000	409	13	siRNA-IMPa2-25 PSF-A488 IMPa2-A546 DAPI 8C1-siRNA-IMP-a2-a4 V2.00	0	11. siRNA-IMPa2-25 PSF-A488 DAPI IMPa2-A546_d_TileScan_001 (Stage 4 of 49)	00-4aZXuQQNKLaVFodq6QFX8W
0.482854		Cell	0.000	1.000	410	14	siRNA-IMPa2-25 PSF-A488 IMPa2-A546 DAPI 8C1-siRNA-IMP-a2-a4 V2.00	0	11. siRNA-IMPa2-25 PSF-A488 DAPI IMPa2-A546_d_TileScan_001 (Stage 4 of 49)	00-4aZXuQQNKLaVFodq6QFX8W
0.155907		Cell	0.000	1.000	411	15	siRNA-IMPa2-25 PSF-A488 IMPa2-A546 DAPI 8C1-siRNA-IMP-a2-a4 V2.00	0	11. siRNA-IMPa2-25 PSF-A488 DAPI IMPa2-A546_d_TileScan_001 (Stage 4 of 49)	00-4aZXuQQNKLaVFodq6QFX8W
0.372137		Cell	0.000	1.000	412	16	siRNA-IMPa2-25 PSF-A488 IMPa2-A546 DAPI 8C1-siRNA-IMP-a2-a4 V2.00	0	11. siRNA-IMPa2-25 PSF-A488 DAPI IMPa2-A546_d_TileScan_001 (Stage 4 of 49)	00-4aZXuQQNKLaVFodq6QFX8W
0.57396		Cell	0.000	1.000	413	17	siRNA-IMPa2-25 PSF-A488 IMPa2-A546 DAPI 8C1-siRNA-IMP-a2-a4 V2.00	0	11. siRNA-IMPa2-25 PSF-A488 DAPI IMPa2-A546_d_TileScan_001 (Stage 4 of 49)	00-4aZXuQQNKLaVFodq6QFX8W
0.102647		Cell	0.000	1.000	414	0	siRNA-IMPa2-25 PSF-A488 IMPa2-A546 DAPI 8C1-siRNA-IMP-a2-a4 V2.00	0	11. siRNA-IMPa2-25 PSF-A488 DAPI IMPa2-A546_e_TileScan_001 (Stage 5 of 49)	00-ToyExx268stv9xbfwwFEw8
0.240926		Cell	0.000	1.000	415	1	siRNA-IMPa2-25 PSF-A488 IMPa2-A546 DAPI 8C1-siRNA-IMP-a2-a4 V2.00	0	11. siRNA-IMPa2-25 PSF-A488 DAPI IMPa2-A546_e_TileScan_001 (Stage 5 of 49)	00-ToyExx268stv9xbfwwFEw8
0.176508		Cell	0.000	1.000	416	2	siRNA-IMPa2-25 PSF-A488 IMPa2-A546 DAPI 8C1-siRNA-IMP-a2-a4 V2.00	0	11. siRNA-IMPa2-25 PSF-A488 DAPI IMPa2-A546_e_TileScan_001 (Stage 5 of 49)	00-ToyExx268stv9xbfwwFEw8
0.0769519		Cell	0.000	1.000	417	3	siRNA-IMPa2-25 PSF-A488 IMPa2-A546 DAPI 8C1-siRNA-IMP-a2-a4 V2.00	0	11. siRNA-IMPa2-25 PSF-A488 DAPI IMPa2-A546_e_TileScan_001 (Stage 5 of 49)	00-ToyExx268stv9xbfwwFEw8
0.200149		Cell	0.000	1.000	418	4	siRNA-IMPa2-25 PSF-A488 IMPa2-A546 DAPI 8C1-siRNA-IMP-a2-a4 V2.00	0	11. siRNA-IMPa2-25 PSF-A488 DAPI IMPa2-A546_e_TileScan_001 (Stage 5 of 49)	00-ToyExx268stv9xbfwwFEw8
0.103762		Cell	0.000	1.000	419	0	siRNA-IMPa2-25 PSF-A488 IMPa2-A546 DAPI 8C1-siRNA-IMP-a2-a4 V2.00	0	11. siRNA-IMPa2-25 PSF-A488 DAPI IMPa2-A546_f_TileScan_001 (Stage 6 of 49)	00-VwyFvFe9qHUm5xRAhK8WWj
0.122985		Cell	0.000	1.000	420	1	siRNA-IMPa2-25 PSF-A488 IMPa2-A546 DAPI 8C1-siRNA-IMP-a2-a4 V2.00	0	11. siRNA-IMPa2-25 PSF-A488 DAPI IMPa2-A546_f_TileScan_001 (Stage 6 of 49)	00-VwyFvFe9qHUm5xRAhK8WWj
0.150888		Cell	0.000	1.000	421	2	siRNA-IMPa2-25 PSF-A488 IMPa2-A546 DAPI 8C1-siRNA-IMP-a2-a4 V2.00	0	11. siRNA-IMPa2-25 PSF-A488 DAPI IMPa2-A546_f_TileScan_001 (Stage 6 of 49)	00-VwyFvFe9qHUm5xRAhK8WWj
0.222208		Cell	0.000	1.000	422	3	siRNA-IMPa2-25 PSF-A488 IMPa2-A546 DAPI 8C1-siRNA-IMP-a2-a4 V2.00	0	11. siRNA-IMPa2-25 PSF-A488 DAPI IMPa2-A546_f_TileScan_001 (Stage 6 of 49)	00-VwyFvFe9qHUm5xRAhK8WWj
0.233251		Cell	0.000	1.000	423	4	siRNA-IMPa2-25 PSF-A488 IMPa2-A546 DAPI 8C1-siRNA-IMP-a2-a4 V2.00	0	11. siRNA-IMPa2-25 PSF-A488 DAPI IMPa2-A546_f_TileScan_001 (Stage 6 of 49)	00-VwyFvFe9qHUm5xRAhK8WWj
0.120563		Cell	0.000	1.000	424	5	siRNA-IMPa2-25 PSF-A488 IMPa2-A546 DAPI 8C1-siRNA-IMP-a2-a4 V2.00	0	11. siRNA-IMPa2-25 PSF-A488 DAPI IMPa2-A546_f_TileScan_001 (Stage 6 of 49)	00-VwyFvFe9qHUm5xRAhK8WWj
0.189226		Cell	0.000	1.000	425	6	siRNA-IMPa2-25 PSF-A488 IMPa2-A546 DAPI 8C1-siRNA-IMP-a2-a4 V2.00	0	11. siRNA-IMPa2-25 PSF-A488 DAPI IMPa2-A546_f_TileScan_001 (Stage 6 of 49)	00-VwyFvFe9qHUm5xRAhK8WWj
0.0516343		Cell	0.000	1.000	426	7	siRNA-IMPa2-25 PSF-A488 IMPa2-A546 DAPI 8C1-siRNA-IMP-a2-a4 V2.00	0	11. siRNA-IMPa2-25 PSF-A488 DAPI IMPa2-A546_f_TileScan_001 (Stage 6 of 49)	00-VwyFvFe9qHUm5xRAhK8WWj
0.21778		Cell	0.000	1.000	427	8	siRNA-IMPa2-25 PSF-A488 IMPa2-A546 DAPI 8C1-siRNA-IMP-a2-a4 V2.00	0	11. siRNA-IMPa2-25 PSF-A488 DAPI IMPa2-A546_f_TileScan_001 (Stage 6 of 49)	00-VwyFvFe9qHUm5xRAhK8WWj
0.155069		Cell	0.000	1.000	428	9	siRNA-IMPa2-25 PSF-A488 IMPa2-A546 DAPI 8C1-siRNA-IMP-a2-a4 V2.00	0	11. siRNA-IMPa2-25 PSF-A488 DAPI IMPa2-A546_f_TileScan_001 (Stage 6 of 49)	00-VwyFvFe9qHUm5xRAhK8WWj
0.139643		Cell	0.000	1.000	429	10	siRNA-IMPa2-25 PSF-A488 IMPa2-A546 DAPI 8C1-siRNA-IMP-a2-a4 V2.00	0	11. siRNA-IMPa2-25 PSF-A488 DAPI IMPa2-A546_f_TileScan_001 (Stage 6 of 49)	00-VwyFvFe9qHUm5xRAhK8WWj
0.137839		Cell	0.000	1.000	430	11	siRNA-IMPa2-25 PSF-A488 IMPa2-A546 DAPI 8C1-siRNA-IMP-a2-a4 V2.00	0	11. siRNA-IMPa2-25 PSF-A488 DAPI IMPa2-A546_f_TileScan_001 (Stage 6 of 49)	00-VwyFvFe9qHUm5xRAhK8WWj
0.355915		Cell	0.000	1.000	431	12	siRNA-IMPa2-25 PSF-A488 IMPa2-A546 DAPI 8C1-siRNA-IMP-a2-a4 V2.00	0	11. siRNA-IMPa2-25 PSF-A488 DAPI IMPa2-A546_f_TileScan_001 (Stage 6 of 49)	00-VwyFvFe9qHUm5xRAhK8WWj
0.0973569		Cell	0.000	1.000	432	13	siRNA-IMPa2-25 PSF-A488 IMPa2-A546 DAPI 8C1-siRNA-IMP-a2-a4 V2.00	0	11. siRNA-IMPa2-25 PSF-A488 DAPI IMPa2-A546_f_TileScan_001 (Stage 6 of 49)	00-VwyFvFe9qHUm5xRAhK8WWj
0.444924		Cell	0.000	1.000	433	14	siRNA-IMPa2-25 PSF-A488 IMPa2-A546 DAPI 8C1-siRNA-IMP-a2-a4 V2.00	0	11. siRNA-IMPa2-25 PSF-A488 DAPI IMPa2-A546_f_TileScan_001 (Stage 6 of 49)	00-VwyFvFe9qHUm5xRAhK8WWj
0.0638028		Cell	0.000	1.000	434	0	siRNA-IMPa2-25 PSF-A488 IMPa2-A546 DAPI 8C1-siRNA-IMP-a2-a4 V2.00	0	11. siRNA-IMPa2-25 PSF-A488 DAPI IMPa2-A546_g_TileScan_001 (Stage 7 of 49)	00-QC3esRXx4KcznMy7DqS3F5
0.53336		Cell	0.000	1.000	435	1	siRNA-IMPa2-25 PSF-A488 IMPa2-A546 DAPI 8C1-siRNA-IMP-a2-a4 V2.00	0	11. siRNA-IMPa2-25 PSF-A488 DAPI IMPa2-A546_g_TileScan_001 (Stage 7 of 49)	00-QC3esRXx4KcznMy7DqS3F5
0.286271		Cell	0.000	1.000	436	2	siRNA-IMPa2-25 PSF-A488 IMPa2-A546 DAPI 8C1-siRNA-IMP-a2-a4 V2.00	0	11. siRNA-IMPa2-25 PSF-A488 DAPI IMPa2-A546_g_TileScan_001 (Stage 7 of 49)	00-QC3esRXx4KcznMy7DqS3F5
0.562096		Cell	0.000	1.000	437	3	siRNA-IMPa2-25 PSF-A488 IMPa2-A546 DAPI 8C1-siRNA-IMP-a2-a4 V2.00	0	11. siRNA-IMPa2-25 PSF-A488 DAPI IMPa2-A546_g_TileScan_001 (Stage 7 of 49)	00-QC3esRXx4KcznMy7DqS3F5
0.268371		Cell	0.000	1.000	438	4	siRNA-IMPa2-25 PSF-A488 IMPa2-A546 DAPI 8C1-siRNA-IMP-a2-a4 V2.00	0	11. siRNA-IMPa2-25 PSF-A488 DAPI IMPa2-A546_g_TileScan_001 (Stage 7 of 49)	00-QC3esRXx4KcznMy7DqS3F5
0.236928		Cell	0.000	1.000	439	5	siRNA-IMPa2-25 PSF-A488 IMPa2-A546 DAPI 8C1-siRNA-IMP-a2-a4 V2.00	0	11. siRNA-IMPa2-25 PSF-A488 DAPI IMPa2-A546_g_TileScan_001 (Stage 7 of 49)	00-QC3esRXx4KcznMy7DqS3F5
0.466088		Cell	0.000	1.000	440	6	siRNA-IMPa2-25 PSF-A488 IMPa2-A546 DAPI 8C1-siRNA-IMP-a2-a4 V2.00	0	11. siRNA-IMPa2-25 PSF-A488 DAPI IMPa2-A546_g_TileScan_001 (Stage 7 of 49)	00-QC3esRXx4KcznMy7DqS3F5
0.346512		Cell	0.000	1.000	441	7	siRNA-IMPa2-25 PSF-A488 IMPa2-A546 DAPI 8C1-siRNA-IMP-a2-a4 V2.00	0	11. siRNA-IMPa2-25 PSF-A488 DAPI IMPa2-A546_g_TileScan_001 (Stage 7 of 49)	00-QC3esRXx4KcznMy7DqS3F5
0.185469		Cell	0.000	1.000	442	8	siRNA-IMPa2-25 PSF-A488 IMPa2-A546 DAPI 8C1-siRNA-IMP-a2-a4 V2.00	0	11. siRNA-IMPa2-25 PSF-A488 DAPI IMPa2-A546_g_TileScan_001 (Stage 7 of 49)	00-QC3esRXx4KcznMy7DqS3F5
0.170247		Cell	0.000	1.000	443	9	siRNA-IMPa2-25 PSF-A488 IMPa2-A546 DAPI 8C1-siRNA-IMP-a2-a4 V2.00	0	11. siRNA-IMPa2-25 PSF-A488 DAPI IMPa2-A546_g_TileScan_001 (Stage 7 of 49)	00-QC3esRXx4KcznMy7DqS3F5
0.226742		Cell	0.000	1.000	444	10	siRNA-IMPa2-25 PSF-A488 IMPa2-A546 DAPI 8C1-siRNA-IMP-a2-a4 V2.00	0	11. siRNA-IMPa2-25 PSF-A488 DAPI IMPa2-A546_g_TileScan_001 (Stage 7 of 49)	00-QC3esRXx4KcznMy7DqS3F5
0.121594		Cell	0.000	1.000	445	11	siRNA-IMPa2-25 PSF-A488 IMPa2-A546 DAPI 8C1-siRNA-IMP-a2-a4 V2.00	0	11. siRNA-IMPa2-25 PSF-A488 DAPI IMPa2-A546_g_TileScan_001 (Stage 7 of 49)	00-QC3esRXx4KcznMy7DqS3F5
0.10483		Cell	0.000	1.000	446	12	siRNA-IMPa2-25 PSF-A488 IMPa2-A546 DAPI 8C1-siRNA-IMP-a2-a4 V2.00	0	11. siRNA-IMPa2-25 PSF-A488 DAPI IMPa2-A546_g_TileScan_001 (Stage 7 of 49)	00-QC3esRXx4KcznMy7DqS3F5
0.149789		Cell	0.000	1.000	447	13	siRNA-IMPa2-25 PSF-A488 IMPa2-A546 DAPI 8C1-siRNA-IMP-a2-a4 V2.00	0	11. siRNA-IMPa2-25 PSF-A488 DAPI IMPa2-A546_g_TileScan_001 (Stage 7 of 49)	00-QC3esRXx4KcznMy7DqS3F5
0.053364		Cell	0.000	1.000	448	14	siRNA-IMPa2-25 PSF-A488 IMPa2-A546 DAPI 8C1-siRNA-IMP-a2-a4 V2.00	0	11. siRNA-IMPa2-25 PSF-A488 DAPI IMPa2-A546_g_TileScan_001 (Stage 7 of 49)	00-QC3esRXx4KcznMy7DqS3F5
0.797449		Cell	0.000	1.000	449	15	siRNA-IMPa2-25 PSF-A488 IMPa2-A546 DAPI 8C1-siRNA-IMP-a2-a4 V2.00	0	11. siRNA-IMPa2-25 PSF-A488 DAPI IMPa2-A546_g_TileScan_001 (Stage 7 of 49)	00-QC3esRXx4KcznMy7DqS3F5
0.509335		Cell	0.000	1.000	450	16	siRNA-IMPa2-25 PSF-A488 IMPa2-A546 DAPI 8C1-siRNA-IMP-a2-a4 V2.00	0	11. siRNA-IMPa2-25 PSF-A488 DAPI IMPa2-A546_g_TileScan_001 (Stage 7 of 49)	00-QC3esRXx4KcznMy7DqS3F5
0.235668		Cell	0.000	1.000	451	17	siRNA-IMPa2-25 PSF-A488 IMPa2-A546 DAPI 8C1-siRNA-IMP-a2-a4 V2.00	0	11. siRNA-IMPa2-25 PSF-A488 DAPI IMPa2-A546_g_TileScan_001 (Stage 7 of 49)	00-QC3esRXx4KcznMy7DqS3F5
0.163614		Cell	0.000	1.000	452	18	siRNA-IMPa2-25 PSF-A488 IMPa2-A546 DAPI 8C1-siRNA-IMP-a2-a4 V2.00	0	11. siRNA-IMPa2-25 PSF-A488 DAPI IMPa2-A546_g_TileScan_001 (Stage 7 of 49)	00-QC3esRXx4KcznMy7DqS3F5
0.047803		Cell	0.000	1.000	453	0	siRNA-IMPa2-25 PSF-A488 IMPa2-A546 DAPI 8C1-siRNA-IMP-a2-a4 V2.00	0	11. siRNA-IMPa2-25 PSF-A488 DAPI IMPa2-A546_h_TileScan_001 (Stage 8 of 49)	00-8F3dPxtHZbYJSXhWvgExFF
0.0335461		Cell	0.000	1.000	454	1	siRNA-IMPa2-25 PSF-A488 IMPa2-A546 DAPI 8C1-siRNA-IMP-a2-a4 V2.00	0	11. siRNA-IMPa2-25 PSF-A488 DAPI IMPa2-A546_h_TileScan_001 (Stage 8 of 49)	00-8F3dPxtHZbYJSXhWvgExFF
0.0163577		Cell	0.000	1.000	455	2	siRNA-IMPa2-25 PSF-A488 IMPa2-A546 DAPI 8C1-siRNA-IMP-a2-a4 V2.00	0	11. siRNA-IMPa2-25 PSF-A488 DAPI IMPa2-A546_h_TileScan_001 (Stage 8 of 49)	00-8F3dPxtHZbYJSXhWvgExFF
0.663598		Cell	0.000	1.000	456	3	siRNA-IMPa2-25 PSF-A488 IMPa2-A546 DAPI 8C1-siRNA-IMP-a2-a4 V2.00	0	11. siRNA-IMPa2-25 PSF-A488 DAPI IMPa2-A546_h_TileScan_001 (Stage 8 of 49)	00-8F3dPxtHZbYJSXhWvgExFF
0.196554		Cell	0.000	1.000	457	4	siRNA-IMPa2-25 PSF-A488 IMPa2-A546 DAPI 8C1-siRNA-IMP-a2-a4 V2.00	0	11. siRNA-IMPa2-25 PSF-A488 DAPI IMPa2-A546_h_TileScan_001 (Stage 8 of 49)	00-8F3dPxtHZbYJSXhWvgExFF
0.379739		Cell	0.000	1.000	458	5	siRNA-IMPa2-25 PSF-A488 IMPa2-A546 DAPI 8C1-siRNA-IMP-a2-a4 V2.00	0	11. siRNA-IMPa2-25 PSF-A488 DAPI IMPa2-A546_h_TileScan_001 (Stage 8 of 49)	00-8F3dPxtHZbYJSXhWvgExFF
0.141572		Cell	0.000	1.000	459	6	siRNA-IMPa2-25 PSF-A488 IMPa2-A546 DAPI 8C1-siRNA-IMP-a2-a4 V2.00	0	11. siRNA-IMPa2-25 PSF-A488 DAPI IMPa2-A546_h_TileScan_001 (Stage 8 of 49)	00-8F3dPxtHZbYJSXhWvgExFF
0.299971		Cell	0.000	1.000	460	7	siRNA-IMPa2-25 PSF-A488 IMPa2-A546 DAPI 8C1-siRNA-IMP-a2-a4 V2.00	0	11. siRNA-IMPa2-25 PSF-A488 DAPI IMPa2-A546_h_TileScan_001 (Stage 8 of 49)	00-8F3dPxtHZbYJSXhWvgExFF
0.419132		Cell	0.000	1.000	461	8	siRNA-IMPa2-25 PSF-A488 IMPa2-A546 DAPI 8C1-siRNA-IMP-a2-a4 V2.00	0	11. siRNA-IMPa2-25 PSF-A488 DAPI IMPa2-A546_h_TileScan_001 (Stage 8 of 49)	00-8F3dPxtHZbYJSXhWvgExFF
0.114233		Cell	0.000	1.000	462	0	siRNA-IMPa2-25 PSF-A488 IMPa2-A546 DAPI 8C1-siRNA-IMP-a2-a4 V2.00	0	11. siRNA-IMPa2-25 PSF-A488 DAPI IMPa2-A546_i_TileScan_001 (Stage 9 of 49)	00-9dv4JXYojDLnDXuL9BQqq3
0.630793		Cell	0.000	1.000	463	1	siRNA-IMPa2-25 PSF-A488 IMPa2-A546 DAPI 8C1-siRNA-IMP-a2-a4 V2.00	0	11. siRNA-IMPa2-25 PSF-A488 DAPI IMPa2-A546_i_TileScan_001 (Stage 9 of 49)	00-9dv4JXYojDLnDXuL9BQqq3
0.224338		Cell	0.000	1.000	464	2	siRNA-IMPa2-25 PSF-A488 IMPa2-A546 DAPI 8C1-siRNA-IMP-a2-a4 V2.00	0	11. siRNA-IMPa2-25 PSF-A488 DAPI IMPa2-A546_i_TileScan_001 (Stage 9 of 49)	00-9dv4JXYojDLnDXuL9BQqq3
0.389492		Cell	0.000	1.000	465	3	siRNA-IMPa2-25 PSF-A488 IMPa2-A546 DAPI 8C1-siRNA-IMP-a2-a4 V2.00	0	11. siRNA-IMPa2-25 PSF-A488 DAPI IMPa2-A546_i_TileScan_001 (Stage 9 of 49)	00-9dv4JXYojDLnDXuL9BQqq3
0.227072		Cell	0.000	1.000	466	4	siRNA-IMPa2-25 PSF-A488 IMPa2-A546 DAPI 8C1-siRNA-IMP-a2-a4 V2.00	0	11. siRNA-IMPa2-25 PSF-A488 DAPI IMPa2-A546_i_TileScan_001 (Stage 9 of 49)	00-9dv4JXYojDLnDXuL9BQqq3
0.171299		Cell	0.000	1.000	467	5	siRNA-IMPa2-25 PSF-A488 IMPa2-A546 DAPI 8C1-siRNA-IMP-a2-a4 V2.00	0	11. siRNA-IMPa2-25 PSF-A488 DAPI IMPa2-A546_i_TileScan_001 (Stage 9 of 49)	00-9dv4JXYojDLnDXuL9BQqq3
0.115521		Cell	0.000	1.000	468	6	siRNA-IMPa2-25 PSF-A488 IMPa2-A546 DAPI 8C1-siRNA-IMP-a2-a4 V2.00	0	11. siRNA-IMPa2-25 PSF-A488 DAPI IMPa2-A546_i_TileScan_001 (Stage 9 of 49)	00-9dv4JXYojDLnDXuL9BQqq3
0.163851		Cell	0.000	1.000	469	7	siRNA-IMPa2-25 PSF-A488 IMPa2-A546 DAPI 8C1-siRNA-IMP-a2-a4 V2.00	0	11. siRNA-IMPa2-25 PSF-A488 DAPI IMPa2-A546_i_TileScan_001 (Stage 9 of 49)	00-9dv4JXYojDLnDXuL9BQqq3
0.200472		Cell	0.000	1.000	470	8	siRNA-IMPa2-25 PSF-A488 IMPa2-A546 DAPI 8C1-siRNA-IMP-a2-a4 V2.00	0	11. siRNA-IMPa2-25 PSF-A488 DAPI IMPa2-A546_i_TileScan_001 (Stage 9 of 49)	00-9dv4JXYojDLnDXuL9BQqq3
0.0278023		Cell	0.000	1.000	471	9	siRNA-IMPa2-25 PSF-A488 IMPa2-A546 DAPI 8C1-siRNA-IMP-a2-a4 V2.00	0	11. siRNA-IMPa2-25 PSF-A488 DAPI IMPa2-A546_i_TileScan_001 (Stage 9 of 49)	00-9dv4JXYojDLnDXuL9BQqq3
0.289513		Cell	0.000	1.000	472	10	siRNA-IMPa2-25 PSF-A488 IMPa2-A546 DAPI 8C1-siRNA-IMP-a2-a4 V2.00	0	11. siRNA-IMPa2-25 PSF-A488 DAPI IMPa2-A546_i_TileScan_001 (Stage 9 of 49)	00-9dv4JXYojDLnDXuL9BQqq3
0.157359		Cell	0.000	1.000	473	11	siRNA-IMPa2-25 PSF-A488 IMPa2-A546 DAPI 8C1-siRNA-IMP-a2-a4 V2.00	0	11. siRNA-IMPa2-25 PSF-A488 DAPI IMPa2-A546_i_TileScan_001 (Stage 9 of 49)	00-9dv4JXYojDLnDXuL9BQqq3
0.12133		Cell	0.000	1.000	474	0	siRNA-IMPa2-25 PSF-A488 IMPa2-A546 DAPI 8C1-siRNA-IMP-a2-a4 V2.00	0	11. siRNA-IMPa2-25 PSF-A488 DAPI IMPa2-A546_j_TileScan_001 (Stage 10 of 49)	00-kp7DzmAACyBDa9y2mPGG7Q
0.125768		Cell	0.000	1.000	475	1	siRNA-IMPa2-25 PSF-A488 IMPa2-A546 DAPI 8C1-siRNA-IMP-a2-a4 V2.00	0	11. siRNA-IMPa2-25 PSF-A488 DAPI IMPa2-A546_j_TileScan_001 (Stage 10 of 49)	00-kp7DzmAACyBDa9y2mPGG7Q
0.0915705		Cell	0.000	1.000	476	2	siRNA-IMPa2-25 PSF-A488 IMPa2-A546 DAPI 8C1-siRNA-IMP-a2-a4 V2.00	0	11. siRNA-IMPa2-25 PSF-A488 DAPI IMPa2-A546_j_TileScan_001 (Stage 10 of 49)	00-kp7DzmAACyBDa9y2mPGG7Q
0.367303		Cell	0.000	1.000	477	3	siRNA-IMPa2-25 PSF-A488 IMPa2-A546 DAPI 8C1-siRNA-IMP-a2-a4 V2.00	0	11. siRNA-IMPa2-25 PSF-A488 DAPI IMPa2-A546_j_TileScan_001 (Stage 10 of 49)	00-kp7DzmAACyBDa9y2mPGG7Q
0.0147019		Cell	0.000	1.000	478	4	siRNA-IMPa2-25 PSF-A488 IMPa2-A546 DAPI 8C1-siRNA-IMP-a2-a4 V2.00	0	11. siRNA-IMPa2-25 PSF-A488 DAPI IMPa2-A546_j_TileScan_001 (Stage 10 of 49)	00-kp7DzmAACyBDa9y2mPGG7Q
0.15721		Cell	0.000	1.000	479	5	siRNA-IMPa2-25 PSF-A488 IMPa2-A546 DAPI 8C1-siRNA-IMP-a2-a4 V2.00	0	11. siRNA-IMPa2-25 PSF-A488 DAPI IMPa2-A546_j_TileScan_001 (Stage 10 of 49)	00-kp7DzmAACyBDa9y2mPGG7Q
0.0728522		Cell	0.000	1.000	480	6	siRNA-IMPa2-25 PSF-A488 IMPa2-A546 DAPI 8C1-siRNA-IMP-a2-a4 V2.00	0	11. siRNA-IMPa2-25 PSF-A488 DAPI IMPa2-A546_j_TileScan_001 (Stage 10 of 49)	00-kp7DzmAACyBDa9y2mPGG7Q
0.162222		Cell	0.000	1.000	481	7	siRNA-IMPa2-25 PSF-A488 IMPa2-A546 DAPI 8C1-siRNA-IMP-a2-a4 V2.00	0	11. siRNA-IMPa2-25 PSF-A488 DAPI IMPa2-A546_j_TileScan_001 (Stage 10 of 49)	00-kp7DzmAACyBDa9y2mPGG7Q
0.023397		Cell	0.000	1.000	482	8	siRNA-IMPa2-25 PSF-A488 IMPa2-A546 DAPI 8C1-siRNA-IMP-a2-a4 V2.00	0	11. siRNA-IMPa2-25 PSF-A488 DAPI IMPa2-A546_j_TileScan_001 (Stage 10 of 49)	00-kp7DzmAACyBDa9y2mPGG7Q
0.0585085		Cell	0.000	1.000	483	9	siRNA-IMPa2-25 PSF-A488 IMPa2-A546 DAPI 8C1-siRNA-IMP-a2-a4 V2.00	0	11. siRNA-IMPa2-25 PSF-A488 DAPI IMPa2-A546_j_TileScan_001 (Stage 10 of 49)	00-kp7DzmAACyBDa9y2mPGG7Q
0.0900637		Cell	0.000	1.000	484	10	siRNA-IMPa2-25 PSF-A488 IMPa2-A546 DAPI 8C1-siRNA-IMP-a2-a4 V2.00	0	11. siRNA-IMPa2-25 PSF-A488 DAPI IMPa2-A546_j_TileScan_001 (Stage 10 of 49)	00-kp7DzmAACyBDa9y2mPGG7Q
0.0127677		Cell	0.000	1.000	485	11	siRNA-IMPa2-25 PSF-A488 IMPa2-A546 DAPI 8C1-siRNA-IMP-a2-a4 V2.00	0	11. siRNA-IMPa2-25 PSF-A488 DAPI IMPa2-A546_j_TileScan_001 (Stage 10 of 49)	00-kp7DzmAACyBDa9y2mPGG7Q
0.188492		Cell	0.000	1.000	486	12	siRNA-IMPa2-25 PSF-A488 IMPa2-A546 DAPI 8C1-siRNA-IMP-a2-a4 V2.00	0	11. siRNA-IMPa2-25 PSF-A488 DAPI IMPa2-A546_j_TileScan_001 (Stage 10 of 49)	00-kp7DzmAACyBDa9y2mPGG7Q
0.17687		Cell	0.000	1.000	487	13	siRNA-IMPa2-25 PSF-A488 IMPa2-A546 DAPI 8C1-siRNA-IMP-a2-a4 V2.00	0	11. siRNA-IMPa2-25 PSF-A488 DAPI IMPa2-A546_j_TileScan_001 (Stage 10 of 49)	00-kp7DzmAACyBDa9y2mPGG7Q
0.270514		Cell	0.000	1.000	488	14	siRNA-IMPa2-25 PSF-A488 IMPa2-A546 DAPI 8C1-siRNA-IMP-a2-a4 V2.00	0	11. siRNA-IMPa2-25 PSF-A488 DAPI IMPa2-A546_j_TileScan_001 (Stage 10 of 49)	00-kp7DzmAACyBDa9y2mPGG7Q
0.67464		Cell	0.000	1.000	489	15	siRNA-IMPa2-25 PSF-A488 IMPa2-A546 DAPI 8C1-siRNA-IMP-a2-a4 V2.00	0	11. siRNA-IMPa2-25 PSF-A488 DAPI IMPa2-A546_j_TileScan_001 (Stage 10 of 49)	00-kp7DzmAACyBDa9y2mPGG7Q
0.107629		Cell	0.000	1.000	490	0	siRNA-IMPa2-25 PSF-A488 IMPa2-A546 DAPI 8C1-siRNA-IMP-a2-a4 V2.00	0	11. siRNA-IMPa2-25 PSF-A488 DAPI IMPa2-A546_k_TileScan_001 (Stage 11 of 49)	00-DDFchnKXULCBWZ6PseXCLM
0.0405454		Cell	0.000	1.000	491	1	siRNA-IMPa2-25 PSF-A488 IMPa2-A546 DAPI 8C1-siRNA-IMP-a2-a4 V2.00	0	11. siRNA-IMPa2-25 PSF-A488 DAPI IMPa2-A546_k_TileScan_001 (Stage 11 of 49)	00-DDFchnKXULCBWZ6PseXCLM
0.0909801		Cell	0.000	1.000	492	2	siRNA-IMPa2-25 PSF-A488 IMPa2-A546 DAPI 8C1-siRNA-IMP-a2-a4 V2.00	0	11. siRNA-IMPa2-25 PSF-A488 DAPI IMPa2-A546_k_TileScan_001 (Stage 11 of 49)	00-DDFchnKXULCBWZ6PseXCLM
0.705666		Cell	0.000	1.000	493	3	siRNA-IMPa2-25 PSF-A488 IMPa2-A546 DAPI 8C1-siRNA-IMP-a2-a4 V2.00	0	11. siRNA-IMPa2-25 PSF-A488 DAPI IMPa2-A546_k_TileScan_001 (Stage 11 of 49)	00-DDFchnKXULCBWZ6PseXCLM
0.235532		Cell	0.000	1.000	494	4	siRNA-IMPa2-25 PSF-A488 IMPa2-A546 DAPI 8C1-siRNA-IMP-a2-a4 V2.00	0	11. siRNA-IMPa2-25 PSF-A488 DAPI IMPa2-A546_k_TileScan_001 (Stage 11 of 49)	00-DDFchnKXULCBWZ6PseXCLM
0.057206		Cell	0.000	1.000	495	5	siRNA-IMPa2-25 PSF-A488 IMPa2-A546 DAPI 8C1-siRNA-IMP-a2-a4 V2.00	0	11. siRNA-IMPa2-25 PSF-A488 DAPI IMPa2-A546_k_TileScan_001 (Stage 11 of 49)	00-DDFchnKXULCBWZ6PseXCLM
0.242018		Cell	0.000	1.000	496	6	siRNA-IMPa2-25 PSF-A488 IMPa2-A546 DAPI 8C1-siRNA-IMP-a2-a4 V2.00	0	11. siRNA-IMPa2-25 PSF-A488 DAPI IMPa2-A546_k_TileScan_001 (Stage 11 of 49)	00-DDFchnKXULCBWZ6PseXCLM
0.288397		Cell	0.000	1.000	497	7	siRNA-IMPa2-25 PSF-A488 IMPa2-A546 DAPI 8C1-siRNA-IMP-a2-a4 V2.00	0	11. siRNA-IMPa2-25 PSF-A488 DAPI IMPa2-A546_k_TileScan_001 (Stage 11 of 49)	00-DDFchnKXULCBWZ6PseXCLM
0.120802		Cell	0.000	1.000	498	8	siRNA-IMPa2-25 PSF-A488 IMPa2-A546 DAPI 8C1-siRNA-IMP-a2-a4 V2.00	0	11. siRNA-IMPa2-25 PSF-A488 DAPI IMPa2-A546_k_TileScan_001 (Stage 11 of 49)	00-DDFchnKXULCBWZ6PseXCLM
0.0785533		Cell	0.000	1.000	499	9	siRNA-IMPa2-25 PSF-A488 IMPa2-A546 DAPI 8C1-siRNA-IMP-a2-a4 V2.00	0	11. siRNA-IMPa2-25 PSF-A488 DAPI IMPa2-A546_k_TileScan_001 (Stage 11 of 49)	00-DDFchnKXULCBWZ6PseXCLM
0.599142		Cell	0.000	1.000	500	10	siRNA-IMPa2-25 PSF-A488 IMPa2-A546 DAPI 8C1-siRNA-IMP-a2-a4 V2.00	0	11. siRNA-IMPa2-25 PSF-A488 DAPI IMPa2-A546_k_TileScan_001 (Stage 11 of 49)	00-DDFchnKXULCBWZ6PseXCLM
0.334229		Cell	0.000	1.000	501	11	siRNA-IMPa2-25 PSF-A488 IMPa2-A546 DAPI 8C1-siRNA-IMP-a2-a4 V2.00	0	11. siRNA-IMPa2-25 PSF-A488 DAPI IMPa2-A546_k_TileScan_001 (Stage 11 of 49)	00-DDFchnKXULCBWZ6PseXCLM
0.0501101		Cell	0.000	1.000	502	12	siRNA-IMPa2-25 PSF-A488 IMPa2-A546 DAPI 8C1-siRNA-IMP-a2-a4 V2.00	0	11. siRNA-IMPa2-25 PSF-A488 DAPI IMPa2-A546_k_TileScan_001 (Stage 11 of 49)	00-DDFchnKXULCBWZ6PseXCLM
0.143029		Cell	0.000	1.000	503	13	siRNA-IMPa2-25 PSF-A488 IMPa2-A546 DAPI 8C1-siRNA-IMP-a2-a4 V2.00	0	11. siRNA-IMPa2-25 PSF-A488 DAPI IMPa2-A546_k_TileScan_001 (Stage 11 of 49)	00-DDFchnKXULCBWZ6PseXCLM
0.116342		Cell	0.000	1.000	504	14	siRNA-IMPa2-25 PSF-A488 IMPa2-A546 DAPI 8C1-siRNA-IMP-a2-a4 V2.00	0	11. siRNA-IMPa2-25 PSF-A488 DAPI IMPa2-A546_k_TileScan_001 (Stage 11 of 49)	00-DDFchnKXULCBWZ6PseXCLM
0.0700929		Cell	0.000	1.000	505	15	siRNA-IMPa2-25 PSF-A488 IMPa2-A546 DAPI 8C1-siRNA-IMP-a2-a4 V2.00	0	11. siRNA-IMPa2-25 PSF-A488 DAPI IMPa2-A546_k_TileScan_001 (Stage 11 of 49)	00-DDFchnKXULCBWZ6PseXCLM
0.0407995		Cell	0.000	1.000	506	16	siRNA-IMPa2-25 PSF-A488 IMPa2-A546 DAPI 8C1-siRNA-IMP-a2-a4 V2.00	0	11. siRNA-IMPa2-25 PSF-A488 DAPI IMPa2-A546_k_TileScan_001 (Stage 11 of 49)	00-DDFchnKXULCBWZ6PseXCLM
0.112418		Cell	0.000	1.000	507	17	siRNA-IMPa2-25 PSF-A488 IMPa2-A546 DAPI 8C1-siRNA-IMP-a2-a4 V2.00	0	11. siRNA-IMPa2-25 PSF-A488 DAPI IMPa2-A546_k_TileScan_001 (Stage 11 of 49)	00-DDFchnKXULCBWZ6PseXCLM
0.263943		Cell	0.000	1.000	508	18	siRNA-IMPa2-25 PSF-A488 IMPa2-A546 DAPI 8C1-siRNA-IMP-a2-a4 V2.00	0	11. siRNA-IMPa2-25 PSF-A488 DAPI IMPa2-A546_k_TileScan_001 (Stage 11 of 49)	00-DDFchnKXULCBWZ6PseXCLM
0.140872		Cell	0.000	1.000	509	19	siRNA-IMPa2-25 PSF-A488 IMPa2-A546 DAPI 8C1-siRNA-IMP-a2-a4 V2.00	0	11. siRNA-IMPa2-25 PSF-A488 DAPI IMPa2-A546_k_TileScan_001 (Stage 11 of 49)	00-DDFchnKXULCBWZ6PseXCLM
0.621122		Cell	0.000	1.000	510	20	siRNA-IMPa2-25 PSF-A488 IMPa2-A546 DAPI 8C1-siRNA-IMP-a2-a4 V2.00	0	11. siRNA-IMPa2-25 PSF-A488 DAPI IMPa2-A546_k_TileScan_001 (Stage 11 of 49)	00-DDFchnKXULCBWZ6PseXCLM
0.181146		Cell	0.000	1.000	511	0	siRNA-IMPa2-25 PSF-A488 IMPa2-A546 DAPI 8C1-siRNA-IMP-a2-a4 V2.00	0	11. siRNA-IMPa2-25 PSF-A488 DAPI IMPa2-A546_l_TileScan_001 (Stage 12 of 49)	00-xfmGjF3zxf96MiciK9DXzV
0.497585		Cell	0.000	1.000	512	1	siRNA-IMPa2-25 PSF-A488 IMPa2-A546 DAPI 8C1-siRNA-IMP-a2-a4 V2.00	0	11. siRNA-IMPa2-25 PSF-A488 DAPI IMPa2-A546_l_TileScan_001 (Stage 12 of 49)	00-xfmGjF3zxf96MiciK9DXzV
0.252325		Cell	0.000	1.000	513	2	siRNA-IMPa2-25 PSF-A488 IMPa2-A546 DAPI 8C1-siRNA-IMP-a2-a4 V2.00	0	11. siRNA-IMPa2-25 PSF-A488 DAPI IMPa2-A546_l_TileScan_001 (Stage 12 of 49)	00-xfmGjF3zxf96MiciK9DXzV
0.419613		Cell	0.000	1.000	514	3	siRNA-IMPa2-25 PSF-A488 IMPa2-A546 DAPI 8C1-siRNA-IMP-a2-a4 V2.00	0	11. siRNA-IMPa2-25 PSF-A488 DAPI IMPa2-A546_l_TileScan_001 (Stage 12 of 49)	00-xfmGjF3zxf96MiciK9DXzV
0.418632		Cell	0.000	1.000	515	4	siRNA-IMPa2-25 PSF-A488 IMPa2-A546 DAPI 8C1-siRNA-IMP-a2-a4 V2.00	0	11. siRNA-IMPa2-25 PSF-A488 DAPI IMPa2-A546_l_TileScan_001 (Stage 12 of 49)	00-xfmGjF3zxf96MiciK9DXzV
0.475278		Cell	0.000	1.000	516	5	siRNA-IMPa2-25 PSF-A488 IMPa2-A546 DAPI 8C1-siRNA-IMP-a2-a4 V2.00	0	11. siRNA-IMPa2-25 PSF-A488 DAPI IMPa2-A546_l_TileScan_001 (Stage 12 of 49)	00-xfmGjF3zxf96MiciK9DXzV
0.712511		Cell	0.000	1.000	517	6	siRNA-IMPa2-25 PSF-A488 IMPa2-A546 DAPI 8C1-siRNA-IMP-a2-a4 V2.00	0	11. siRNA-IMPa2-25 PSF-A488 DAPI IMPa2-A546_l_TileScan_001 (Stage 12 of 49)	00-xfmGjF3zxf96MiciK9DXzV
0.518828		Cell	0.000	1.000	518	7	siRNA-IMPa2-25 PSF-A488 IMPa2-A546 DAPI 8C1-siRNA-IMP-a2-a4 V2.00	0	11. siRNA-IMPa2-25 PSF-A488 DAPI IMPa2-A546_l_TileScan_001 (Stage 12 of 49)	00-xfmGjF3zxf96MiciK9DXzV
0.30099		Cell	0.000	1.000	519	8	siRNA-IMPa2-25 PSF-A488 IMPa2-A546 DAPI 8C1-siRNA-IMP-a2-a4 V2.00	0	11. siRNA-IMPa2-25 PSF-A488 DAPI IMPa2-A546_l_TileScan_001 (Stage 12 of 49)	00-xfmGjF3zxf96MiciK9DXzV
0.196171		Cell	0.000	1.000	520	9	siRNA-IMPa2-25 PSF-A488 IMPa2-A546 DAPI 8C1-siRNA-IMP-a2-a4 V2.00	0	11. siRNA-IMPa2-25 PSF-A488 DAPI IMPa2-A546_l_TileScan_001 (Stage 12 of 49)	00-xfmGjF3zxf96MiciK9DXzV
0.114462		Cell	0.000	1.000	521	10	siRNA-IMPa2-25 PSF-A488 IMPa2-A546 DAPI 8C1-siRNA-IMP-a2-a4 V2.00	0	11. siRNA-IMPa2-25 PSF-A488 DAPI IMPa2-A546_l_TileScan_001 (Stage 12 of 49)	00-xfmGjF3zxf96MiciK9DXzV
0.447483		Cell	0.000	1.000	522	11	siRNA-IMPa2-25 PSF-A488 IMPa2-A546 DAPI 8C1-siRNA-IMP-a2-a4 V2.00	0	11. siRNA-IMPa2-25 PSF-A488 DAPI IMPa2-A546_l_TileScan_001 (Stage 12 of 49)	00-xfmGjF3zxf96MiciK9DXzV
0.105		Cell	0.000	1.000	523	12	siRNA-IMPa2-25 PSF-A488 IMPa2-A546 DAPI 8C1-siRNA-IMP-a2-a4 V2.00	0	11. siRNA-IMPa2-25 PSF-A488 DAPI IMPa2-A546_l_TileScan_001 (Stage 12 of 49)	00-xfmGjF3zxf96MiciK9DXzV
0.46676		Cell	0.000	1.000	524	13	siRNA-IMPa2-25 PSF-A488 IMPa2-A546 DAPI 8C1-siRNA-IMP-a2-a4 V2.00	0	11. siRNA-IMPa2-25 PSF-A488 DAPI IMPa2-A546_l_TileScan_001 (Stage 12 of 49)	00-xfmGjF3zxf96MiciK9DXzV
0.827894		Cell	0.000	1.000	525	14	siRNA-IMPa2-25 PSF-A488 IMPa2-A546 DAPI 8C1-siRNA-IMP-a2-a4 V2.00	0	11. siRNA-IMPa2-25 PSF-A488 DAPI IMPa2-A546_l_TileScan_001 (Stage 12 of 49)	00-xfmGjF3zxf96MiciK9DXzV
0.078489		Cell	0.000	1.000	526	15	siRNA-IMPa2-25 PSF-A488 IMPa2-A546 DAPI 8C1-siRNA-IMP-a2-a4 V2.00	0	11. siRNA-IMPa2-25 PSF-A488 DAPI IMPa2-A546_l_TileScan_001 (Stage 12 of 49)	00-xfmGjF3zxf96MiciK9DXzV
0.117235		Cell	0.000	1.000	527	16	siRNA-IMPa2-25 PSF-A488 IMPa2-A546 DAPI 8C1-siRNA-IMP-a2-a4 V2.00	0	11. siRNA-IMPa2-25 PSF-A488 DAPI IMPa2-A546_l_TileScan_001 (Stage 12 of 49)	00-xfmGjF3zxf96MiciK9DXzV
0.0941759		Cell	0.000	1.000	528	17	siRNA-IMPa2-25 PSF-A488 IMPa2-A546 DAPI 8C1-siRNA-IMP-a2-a4 V2.00	0	11. siRNA-IMPa2-25 PSF-A488 DAPI IMPa2-A546_l_TileScan_001 (Stage 12 of 49)	00-xfmGjF3zxf96MiciK9DXzV
0.0919838		Cell	0.000	1.000	529	18	siRNA-IMPa2-25 PSF-A488 IMPa2-A546 DAPI 8C1-siRNA-IMP-a2-a4 V2.00	0	11. siRNA-IMPa2-25 PSF-A488 DAPI IMPa2-A546_l_TileScan_001 (Stage 12 of 49)	00-xfmGjF3zxf96MiciK9DXzV
0.182403		Cell	0.000	1.000	530	19	siRNA-IMPa2-25 PSF-A488 IMPa2-A546 DAPI 8C1-siRNA-IMP-a2-a4 V2.00	0	11. siRNA-IMPa2-25 PSF-A488 DAPI IMPa2-A546_l_TileScan_001 (Stage 12 of 49)	00-xfmGjF3zxf96MiciK9DXzV
0.221322		Cell	0.000	1.000	531	20	siRNA-IMPa2-25 PSF-A488 IMPa2-A546 DAPI 8C1-siRNA-IMP-a2-a4 V2.00	0	11. siRNA-IMPa2-25 PSF-A488 DAPI IMPa2-A546_l_TileScan_001 (Stage 12 of 49)	00-xfmGjF3zxf96MiciK9DXzV
0.296213		Cell	0.000	1.000	532	0	siRNA-IMPa2-25 PSF-A488 IMPa2-A546 DAPI 8C1-siRNA-IMP-a2-a4 V2.00	0	11. siRNA-IMPa2-25 PSF-A488 DAPI IMPa2-A546_m_TileScan_001 (Stage 13 of 49)	00-PsxbY4232UyT7zjfygVD7b
0.43203		Cell	0.000	1.000	533	1	siRNA-IMPa2-25 PSF-A488 IMPa2-A546 DAPI 8C1-siRNA-IMP-a2-a4 V2.00	0	11. siRNA-IMPa2-25 PSF-A488 DAPI IMPa2-A546_m_TileScan_001 (Stage 13 of 49)	00-PsxbY4232UyT7zjfygVD7b
0.236581		Cell	0.000	1.000	534	2	siRNA-IMPa2-25 PSF-A488 IMPa2-A546 DAPI 8C1-siRNA-IMP-a2-a4 V2.00	0	11. siRNA-IMPa2-25 PSF-A488 DAPI IMPa2-A546_m_TileScan_001 (Stage 13 of 49)	00-PsxbY4232UyT7zjfygVD7b
0.387121		Cell	0.000	1.000	535	3	siRNA-IMPa2-25 PSF-A488 IMPa2-A546 DAPI 8C1-siRNA-IMP-a2-a4 V2.00	0	11. siRNA-IMPa2-25 PSF-A488 DAPI IMPa2-A546_m_TileScan_001 (Stage 13 of 49)	00-PsxbY4232UyT7zjfygVD7b
0.200161		Cell	0.000	1.000	536	4	siRNA-IMPa2-25 PSF-A488 IMPa2-A546 DAPI 8C1-siRNA-IMP-a2-a4 V2.00	0	11. siRNA-IMPa2-25 PSF-A488 DAPI IMPa2-A546_m_TileScan_001 (Stage 13 of 49)	00-PsxbY4232UyT7zjfygVD7b
0.159087		Cell	0.000	1.000	537	5	siRNA-IMPa2-25 PSF-A488 IMPa2-A546 DAPI 8C1-siRNA-IMP-a2-a4 V2.00	0	11. siRNA-IMPa2-25 PSF-A488 DAPI IMPa2-A546_m_TileScan_001 (Stage 13 of 49)	00-PsxbY4232UyT7zjfygVD7b
0.110733		Cell	0.000	1.000	538	6	siRNA-IMPa2-25 PSF-A488 IMPa2-A546 DAPI 8C1-siRNA-IMP-a2-a4 V2.00	0	11. siRNA-IMPa2-25 PSF-A488 DAPI IMPa2-A546_m_TileScan_001 (Stage 13 of 49)	00-PsxbY4232UyT7zjfygVD7b
0.497979		Cell	0.000	1.000	539	7	siRNA-IMPa2-25 PSF-A488 IMPa2-A546 DAPI 8C1-siRNA-IMP-a2-a4 V2.00	0	11. siRNA-IMPa2-25 PSF-A488 DAPI IMPa2-A546_m_TileScan_001 (Stage 13 of 49)	00-PsxbY4232UyT7zjfygVD7b
0.0846979		Cell	0.000	1.000	540	8	siRNA-IMPa2-25 PSF-A488 IMPa2-A546 DAPI 8C1-siRNA-IMP-a2-a4 V2.00	0	11. siRNA-IMPa2-25 PSF-A488 DAPI IMPa2-A546_m_TileScan_001 (Stage 13 of 49)	00-PsxbY4232UyT7zjfygVD7b
0.0952226		Cell	0.000	1.000	541	9	siRNA-IMPa2-25 PSF-A488 IMPa2-A546 DAPI 8C1-siRNA-IMP-a2-a4 V2.00	0	11. siRNA-IMPa2-25 PSF-A488 DAPI IMPa2-A546_m_TileScan_001 (Stage 13 of 49)	00-PsxbY4232UyT7zjfygVD7b
0.288185		Cell	0.000	1.000	542	10	siRNA-IMPa2-25 PSF-A488 IMPa2-A546 DAPI 8C1-siRNA-IMP-a2-a4 V2.00	0	11. siRNA-IMPa2-25 PSF-A488 DAPI IMPa2-A546_m_TileScan_001 (Stage 13 of 49)	00-PsxbY4232UyT7zjfygVD7b
0.372475		Cell	0.000	1.000	543	11	siRNA-IMPa2-25 PSF-A488 IMPa2-A546 DAPI 8C1-siRNA-IMP-a2-a4 V2.00	0	11. siRNA-IMPa2-25 PSF-A488 DAPI IMPa2-A546_m_TileScan_001 (Stage 13 of 49)	00-PsxbY4232UyT7zjfygVD7b
0.0413269		Cell	0.000	1.000	544	12	siRNA-IMPa2-25 PSF-A488 IMPa2-A546 DAPI 8C1-siRNA-IMP-a2-a4 V2.00	0	11. siRNA-IMPa2-25 PSF-A488 DAPI IMPa2-A546_m_TileScan_001 (Stage 13 of 49)	00-PsxbY4232UyT7zjfygVD7b
0.154274		Cell	0.000	1.000	545	13	siRNA-IMPa2-25 PSF-A488 IMPa2-A546 DAPI 8C1-siRNA-IMP-a2-a4 V2.00	0	11. siRNA-IMPa2-25 PSF-A488 DAPI IMPa2-A546_m_TileScan_001 (Stage 13 of 49)	00-PsxbY4232UyT7zjfygVD7b
0.391621		Cell	0.000	1.000	546	14	siRNA-IMPa2-25 PSF-A488 IMPa2-A546 DAPI 8C1-siRNA-IMP-a2-a4 V2.00	0	11. siRNA-IMPa2-25 PSF-A488 DAPI IMPa2-A546_m_TileScan_001 (Stage 13 of 49)	00-PsxbY4232UyT7zjfygVD7b
0.216681		Cell	0.000	1.000	547	15	siRNA-IMPa2-25 PSF-A488 IMPa2-A546 DAPI 8C1-siRNA-IMP-a2-a4 V2.00	0	11. siRNA-IMPa2-25 PSF-A488 DAPI IMPa2-A546_m_TileScan_001 (Stage 13 of 49)	00-PsxbY4232UyT7zjfygVD7b
0.422439		Cell	0.000	1.000	548	0	siRNA-IMPa2-25 PSF-A488 IMPa2-A546 DAPI 8C1-siRNA-IMP-a2-a4 V2.00	0	11. siRNA-IMPa2-25 PSF-A488 DAPI IMPa2-A546_n_TileScan_001 (Stage 14 of 49)	00-ZeZiXjCKkS2AxHdegTkEhL
0.186944		Cell	0.000	1.000	549	1	siRNA-IMPa2-25 PSF-A488 IMPa2-A546 DAPI 8C1-siRNA-IMP-a2-a4 V2.00	0	11. siRNA-IMPa2-25 PSF-A488 DAPI IMPa2-A546_n_TileScan_001 (Stage 14 of 49)	00-ZeZiXjCKkS2AxHdegTkEhL
0.0686418		Cell	0.000	1.000	550	2	siRNA-IMPa2-25 PSF-A488 IMPa2-A546 DAPI 8C1-siRNA-IMP-a2-a4 V2.00	0	11. siRNA-IMPa2-25 PSF-A488 DAPI IMPa2-A546_n_TileScan_001 (Stage 14 of 49)	00-ZeZiXjCKkS2AxHdegTkEhL
0.105246		Cell	0.000	1.000	551	3	siRNA-IMPa2-25 PSF-A488 IMPa2-A546 DAPI 8C1-siRNA-IMP-a2-a4 V2.00	0	11. siRNA-IMPa2-25 PSF-A488 DAPI IMPa2-A546_n_TileScan_001 (Stage 14 of 49)	00-ZeZiXjCKkS2AxHdegTkEhL
0.0455292		Cell	0.000	1.000	552	4	siRNA-IMPa2-25 PSF-A488 IMPa2-A546 DAPI 8C1-siRNA-IMP-a2-a4 V2.00	0	11. siRNA-IMPa2-25 PSF-A488 DAPI IMPa2-A546_n_TileScan_001 (Stage 14 of 49)	00-ZeZiXjCKkS2AxHdegTkEhL
0.458168		Cell	0.000	1.000	553	5	siRNA-IMPa2-25 PSF-A488 IMPa2-A546 DAPI 8C1-siRNA-IMP-a2-a4 V2.00	0	11. siRNA-IMPa2-25 PSF-A488 DAPI IMPa2-A546_n_TileScan_001 (Stage 14 of 49)	00-ZeZiXjCKkS2AxHdegTkEhL
0.206179		Cell	0.000	1.000	554	6	siRNA-IMPa2-25 PSF-A488 IMPa2-A546 DAPI 8C1-siRNA-IMP-a2-a4 V2.00	0	11. siRNA-IMPa2-25 PSF-A488 DAPI IMPa2-A546_n_TileScan_001 (Stage 14 of 49)	00-ZeZiXjCKkS2AxHdegTkEhL
0.548049		Cell	0.000	1.000	555	7	siRNA-IMPa2-25 PSF-A488 IMPa2-A546 DAPI 8C1-siRNA-IMP-a2-a4 V2.00	0	11. siRNA-IMPa2-25 PSF-A488 DAPI IMPa2-A546_n_TileScan_001 (Stage 14 of 49)	00-ZeZiXjCKkS2AxHdegTkEhL
0.87574		Cell	0.000	1.000	556	8	siRNA-IMPa2-25 PSF-A488 IMPa2-A546 DAPI 8C1-siRNA-IMP-a2-a4 V2.00	0	11. siRNA-IMPa2-25 PSF-A488 DAPI IMPa2-A546_n_TileScan_001 (Stage 14 of 49)	00-ZeZiXjCKkS2AxHdegTkEhL
0.377802		Cell	0.000	1.000	557	9	siRNA-IMPa2-25 PSF-A488 IMPa2-A546 DAPI 8C1-siRNA-IMP-a2-a4 V2.00	0	11. siRNA-IMPa2-25 PSF-A488 DAPI IMPa2-A546_n_TileScan_001 (Stage 14 of 49)	00-ZeZiXjCKkS2AxHdegTkEhL
0.161528		Cell	0.000	1.000	558	10	siRNA-IMPa2-25 PSF-A488 IMPa2-A546 DAPI 8C1-siRNA-IMP-a2-a4 V2.00	0	11. siRNA-IMPa2-25 PSF-A488 DAPI IMPa2-A546_n_TileScan_001 (Stage 14 of 49)	00-ZeZiXjCKkS2AxHdegTkEhL
0.405705		Cell	0.000	1.000	559	11	siRNA-IMPa2-25 PSF-A488 IMPa2-A546 DAPI 8C1-siRNA-IMP-a2-a4 V2.00	0	11. siRNA-IMPa2-25 PSF-A488 DAPI IMPa2-A546_n_TileScan_001 (Stage 14 of 49)	00-ZeZiXjCKkS2AxHdegTkEhL
0.316963		Cell	0.000	1.000	560	12	siRNA-IMPa2-25 PSF-A488 IMPa2-A546 DAPI 8C1-siRNA-IMP-a2-a4 V2.00	0	11. siRNA-IMPa2-25 PSF-A488 DAPI IMPa2-A546_n_TileScan_001 (Stage 14 of 49)	00-ZeZiXjCKkS2AxHdegTkEhL
0.363317		Cell	0.000	1.000	561	13	siRNA-IMPa2-25 PSF-A488 IMPa2-A546 DAPI 8C1-siRNA-IMP-a2-a4 V2.00	0	11. siRNA-IMPa2-25 PSF-A488 DAPI IMPa2-A546_n_TileScan_001 (Stage 14 of 49)	00-ZeZiXjCKkS2AxHdegTkEhL
0.228994		Cell	0.000	1.000	562	14	siRNA-IMPa2-25 PSF-A488 IMPa2-A546 DAPI 8C1-siRNA-IMP-a2-a4 V2.00	0	11. siRNA-IMPa2-25 PSF-A488 DAPI IMPa2-A546_n_TileScan_001 (Stage 14 of 49)	00-ZeZiXjCKkS2AxHdegTkEhL
0.310511		Cell	0.000	1.000	563	15	siRNA-IMPa2-25 PSF-A488 IMPa2-A546 DAPI 8C1-siRNA-IMP-a2-a4 V2.00	0	11. siRNA-IMPa2-25 PSF-A488 DAPI IMPa2-A546_n_TileScan_001 (Stage 14 of 49)	00-ZeZiXjCKkS2AxHdegTkEhL
0.241761		Cell	0.000	1.000	564	16	siRNA-IMPa2-25 PSF-A488 IMPa2-A546 DAPI 8C1-siRNA-IMP-a2-a4 V2.00	0	11. siRNA-IMPa2-25 PSF-A488 DAPI IMPa2-A546_n_TileScan_001 (Stage 14 of 49)	00-ZeZiXjCKkS2AxHdegTkEhL
0.229383		Cell	0.000	1.000	565	17	siRNA-IMPa2-25 PSF-A488 IMPa2-A546 DAPI 8C1-siRNA-IMP-a2-a4 V2.00	0	11. siRNA-IMPa2-25 PSF-A488 DAPI IMPa2-A546_n_TileScan_001 (Stage 14 of 49)	00-ZeZiXjCKkS2AxHdegTkEhL
0.295446		Cell	0.000	1.000	566	18	siRNA-IMPa2-25 PSF-A488 IMPa2-A546 DAPI 8C1-siRNA-IMP-a2-a4 V2.00	0	11. siRNA-IMPa2-25 PSF-A488 DAPI IMPa2-A546_n_TileScan_001 (Stage 14 of 49)	00-ZeZiXjCKkS2AxHdegTkEhL
0.0819805		Cell	0.000	1.000	567	19	siRNA-IMPa2-25 PSF-A488 IMPa2-A546 DAPI 8C1-siRNA-IMP-a2-a4 V2.00	0	11. siRNA-IMPa2-25 PSF-A488 DAPI IMPa2-A546_n_TileScan_001 (Stage 14 of 49)	00-ZeZiXjCKkS2AxHdegTkEhL
0.32562		Cell	0.000	1.000	568	20	siRNA-IMPa2-25 PSF-A488 IMPa2-A546 DAPI 8C1-siRNA-IMP-a2-a4 V2.00	0	11. siRNA-IMPa2-25 PSF-A488 DAPI IMPa2-A546_n_TileScan_001 (Stage 14 of 49)	00-ZeZiXjCKkS2AxHdegTkEhL
0.0693451		Cell	0.000	1.000	569	21	siRNA-IMPa2-25 PSF-A488 IMPa2-A546 DAPI 8C1-siRNA-IMP-a2-a4 V2.00	0	11. siRNA-IMPa2-25 PSF-A488 DAPI IMPa2-A546_n_TileScan_001 (Stage 14 of 49)	00-ZeZiXjCKkS2AxHdegTkEhL
0.0544482		Cell	0.000	1.000	570	22	siRNA-IMPa2-25 PSF-A488 IMPa2-A546 DAPI 8C1-siRNA-IMP-a2-a4 V2.00	0	11. siRNA-IMPa2-25 PSF-A488 DAPI IMPa2-A546_n_TileScan_001 (Stage 14 of 49)	00-ZeZiXjCKkS2AxHdegTkEhL
0.108827		Cell	0.000	1.000	571	23	siRNA-IMPa2-25 PSF-A488 IMPa2-A546 DAPI 8C1-siRNA-IMP-a2-a4 V2.00	0	11. siRNA-IMPa2-25 PSF-A488 DAPI IMPa2-A546_n_TileScan_001 (Stage 14 of 49)	00-ZeZiXjCKkS2AxHdegTkEhL
0.197842		Cell	0.000	1.000	572	24	siRNA-IMPa2-25 PSF-A488 IMPa2-A546 DAPI 8C1-siRNA-IMP-a2-a4 V2.00	0	11. siRNA-IMPa2-25 PSF-A488 DAPI IMPa2-A546_n_TileScan_001 (Stage 14 of 49)	00-ZeZiXjCKkS2AxHdegTkEhL
0.311433		Cell	0.000	1.000	573	25	siRNA-IMPa2-25 PSF-A488 IMPa2-A546 DAPI 8C1-siRNA-IMP-a2-a4 V2.00	0	11. siRNA-IMPa2-25 PSF-A488 DAPI IMPa2-A546_n_TileScan_001 (Stage 14 of 49)	00-ZeZiXjCKkS2AxHdegTkEhL
0.311258		Cell	0.000	1.000	574	26	siRNA-IMPa2-25 PSF-A488 IMPa2-A546 DAPI 8C1-siRNA-IMP-a2-a4 V2.00	0	11. siRNA-IMPa2-25 PSF-A488 DAPI IMPa2-A546_n_TileScan_001 (Stage 14 of 49)	00-ZeZiXjCKkS2AxHdegTkEhL
0.113603		Cell	0.000	1.000	575	27	siRNA-IMPa2-25 PSF-A488 IMPa2-A546 DAPI 8C1-siRNA-IMP-a2-a4 V2.00	0	11. siRNA-IMPa2-25 PSF-A488 DAPI IMPa2-A546_n_TileScan_001 (Stage 14 of 49)	00-ZeZiXjCKkS2AxHdegTkEhL
0.240673		Cell	0.000	1.000	576	28	siRNA-IMPa2-25 PSF-A488 IMPa2-A546 DAPI 8C1-siRNA-IMP-a2-a4 V2.00	0	11. siRNA-IMPa2-25 PSF-A488 DAPI IMPa2-A546_n_TileScan_001 (Stage 14 of 49)	00-ZeZiXjCKkS2AxHdegTkEhL
0.139106		Cell	0.000	1.000	577	29	siRNA-IMPa2-25 PSF-A488 IMPa2-A546 DAPI 8C1-siRNA-IMP-a2-a4 V2.00	0	11. siRNA-IMPa2-25 PSF-A488 DAPI IMPa2-A546_n_TileScan_001 (Stage 14 of 49)	00-ZeZiXjCKkS2AxHdegTkEhL
0.487306		Cell	0.000	1.000	578	30	siRNA-IMPa2-25 PSF-A488 IMPa2-A546 DAPI 8C1-siRNA-IMP-a2-a4 V2.00	0	11. siRNA-IMPa2-25 PSF-A488 DAPI IMPa2-A546_n_TileScan_001 (Stage 14 of 49)	00-ZeZiXjCKkS2AxHdegTkEhL
0.469425		Cell	0.000	1.000	579	0	siRNA-IMPa2-25 PSF-A488 IMPa2-A546 DAPI 8C1-siRNA-IMP-a2-a4 V2.00	0	11. siRNA-IMPa2-25 PSF-A488 DAPI IMPa2-A546_o_TileScan_001 (Stage 15 of 49)	00-qPCSNbK2vWxJ5GK6v7shTR
0.19781		Cell	0.000	1.000	580	1	siRNA-IMPa2-25 PSF-A488 IMPa2-A546 DAPI 8C1-siRNA-IMP-a2-a4 V2.00	0	11. siRNA-IMPa2-25 PSF-A488 DAPI IMPa2-A546_o_TileScan_001 (Stage 15 of 49)	00-qPCSNbK2vWxJ5GK6v7shTR
0.00620216		Cell	0.000	1.000	581	2	siRNA-IMPa2-25 PSF-A488 IMPa2-A546 DAPI 8C1-siRNA-IMP-a2-a4 V2.00	0	11. siRNA-IMPa2-25 PSF-A488 DAPI IMPa2-A546_o_TileScan_001 (Stage 15 of 49)	00-qPCSNbK2vWxJ5GK6v7shTR
0.243767		Cell	0.000	1.000	582	3	siRNA-IMPa2-25 PSF-A488 IMPa2-A546 DAPI 8C1-siRNA-IMP-a2-a4 V2.00	0	11. siRNA-IMPa2-25 PSF-A488 DAPI IMPa2-A546_o_TileScan_001 (Stage 15 of 49)	00-qPCSNbK2vWxJ5GK6v7shTR
0.0501772		Cell	0.000	1.000	583	4	siRNA-IMPa2-25 PSF-A488 IMPa2-A546 DAPI 8C1-siRNA-IMP-a2-a4 V2.00	0	11. siRNA-IMPa2-25 PSF-A488 DAPI IMPa2-A546_o_TileScan_001 (Stage 15 of 49)	00-qPCSNbK2vWxJ5GK6v7shTR
0.137273		Cell	0.000	1.000	584	5	siRNA-IMPa2-25 PSF-A488 IMPa2-A546 DAPI 8C1-siRNA-IMP-a2-a4 V2.00	0	11. siRNA-IMPa2-25 PSF-A488 DAPI IMPa2-A546_o_TileScan_001 (Stage 15 of 49)	00-qPCSNbK2vWxJ5GK6v7shTR
0.283127		Cell	0.000	1.000	585	6	siRNA-IMPa2-25 PSF-A488 IMPa2-A546 DAPI 8C1-siRNA-IMP-a2-a4 V2.00	0	11. siRNA-IMPa2-25 PSF-A488 DAPI IMPa2-A546_o_TileScan_001 (Stage 15 of 49)	00-qPCSNbK2vWxJ5GK6v7shTR
0.15947		Cell	0.000	1.000	586	7	siRNA-IMPa2-25 PSF-A488 IMPa2-A546 DAPI 8C1-siRNA-IMP-a2-a4 V2.00	0	11. siRNA-IMPa2-25 PSF-A488 DAPI IMPa2-A546_o_TileScan_001 (Stage 15 of 49)	00-qPCSNbK2vWxJ5GK6v7shTR
0.344111		Cell	0.000	1.000	587	0	siRNA-IMPa2-25 PSF-A488 IMPa2-A546 DAPI 8C1-siRNA-IMP-a2-a4 V2.00	0	11. siRNA-IMPa2-25 PSF-A488 DAPI IMPa2-A546_p_TileScan_001 (Stage 16 of 49)	00-6tvznzoXoyhTxDNakB8KrK
0.0940193		Cell	0.000	1.000	588	1	siRNA-IMPa2-25 PSF-A488 IMPa2-A546 DAPI 8C1-siRNA-IMP-a2-a4 V2.00	0	11. siRNA-IMPa2-25 PSF-A488 DAPI IMPa2-A546_p_TileScan_001 (Stage 16 of 49)	00-6tvznzoXoyhTxDNakB8KrK
0.200483		Cell	0.000	1.000	589	2	siRNA-IMPa2-25 PSF-A488 IMPa2-A546 DAPI 8C1-siRNA-IMP-a2-a4 V2.00	0	11. siRNA-IMPa2-25 PSF-A488 DAPI IMPa2-A546_p_TileScan_001 (Stage 16 of 49)	00-6tvznzoXoyhTxDNakB8KrK
0.211508		Cell	0.000	1.000	590	3	siRNA-IMPa2-25 PSF-A488 IMPa2-A546 DAPI 8C1-siRNA-IMP-a2-a4 V2.00	0	11. siRNA-IMPa2-25 PSF-A488 DAPI IMPa2-A546_p_TileScan_001 (Stage 16 of 49)	00-6tvznzoXoyhTxDNakB8KrK
0.077427		Cell	0.000	1.000	591	4	siRNA-IMPa2-25 PSF-A488 IMPa2-A546 DAPI 8C1-siRNA-IMP-a2-a4 V2.00	0	11. siRNA-IMPa2-25 PSF-A488 DAPI IMPa2-A546_p_TileScan_001 (Stage 16 of 49)	00-6tvznzoXoyhTxDNakB8KrK
0.243317		Cell	0.000	1.000	592	5	siRNA-IMPa2-25 PSF-A488 IMPa2-A546 DAPI 8C1-siRNA-IMP-a2-a4 V2.00	0	11. siRNA-IMPa2-25 PSF-A488 DAPI IMPa2-A546_p_TileScan_001 (Stage 16 of 49)	00-6tvznzoXoyhTxDNakB8KrK
0.174034		Cell	0.000	1.000	593	6	siRNA-IMPa2-25 PSF-A488 IMPa2-A546 DAPI 8C1-siRNA-IMP-a2-a4 V2.00	0	11. siRNA-IMPa2-25 PSF-A488 DAPI IMPa2-A546_p_TileScan_001 (Stage 16 of 49)	00-6tvznzoXoyhTxDNakB8KrK
0.0913647		Cell	0.000	1.000	594	7	siRNA-IMPa2-25 PSF-A488 IMPa2-A546 DAPI 8C1-siRNA-IMP-a2-a4 V2.00	0	11. siRNA-IMPa2-25 PSF-A488 DAPI IMPa2-A546_p_TileScan_001 (Stage 16 of 49)	00-6tvznzoXoyhTxDNakB8KrK
0.0447465		Cell	0.000	1.000	595	8	siRNA-IMPa2-25 PSF-A488 IMPa2-A546 DAPI 8C1-siRNA-IMP-a2-a4 V2.00	0	11. siRNA-IMPa2-25 PSF-A488 DAPI IMPa2-A546_p_TileScan_001 (Stage 16 of 49)	00-6tvznzoXoyhTxDNakB8KrK
0.110251		Cell	0.000	1.000	596	9	siRNA-IMPa2-25 PSF-A488 IMPa2-A546 DAPI 8C1-siRNA-IMP-a2-a4 V2.00	0	11. siRNA-IMPa2-25 PSF-A488 DAPI IMPa2-A546_p_TileScan_001 (Stage 16 of 49)	00-6tvznzoXoyhTxDNakB8KrK
0.542176		Cell	0.000	1.000	597	10	siRNA-IMPa2-25 PSF-A488 IMPa2-A546 DAPI 8C1-siRNA-IMP-a2-a4 V2.00	0	11. siRNA-IMPa2-25 PSF-A488 DAPI IMPa2-A546_p_TileScan_001 (Stage 16 of 49)	00-6tvznzoXoyhTxDNakB8KrK
0.050698		Cell	0.000	1.000	598	11	siRNA-IMPa2-25 PSF-A488 IMPa2-A546 DAPI 8C1-siRNA-IMP-a2-a4 V2.00	0	11. siRNA-IMPa2-25 PSF-A488 DAPI IMPa2-A546_p_TileScan_001 (Stage 16 of 49)	00-6tvznzoXoyhTxDNakB8KrK
0.410373		Cell	0.000	1.000	599	12	siRNA-IMPa2-25 PSF-A488 IMPa2-A546 DAPI 8C1-siRNA-IMP-a2-a4 V2.00	0	11. siRNA-IMPa2-25 PSF-A488 DAPI IMPa2-A546_p_TileScan_001 (Stage 16 of 49)	00-6tvznzoXoyhTxDNakB8KrK
0.118735		Cell	0.000	1.000	600	13	siRNA-IMPa2-25 PSF-A488 IMPa2-A546 DAPI 8C1-siRNA-IMP-a2-a4 V2.00	0	11. siRNA-IMPa2-25 PSF-A488 DAPI IMPa2-A546_p_TileScan_001 (Stage 16 of 49)	00-6tvznzoXoyhTxDNakB8KrK
0.118395		Cell	0.000	1.000	601	14	siRNA-IMPa2-25 PSF-A488 IMPa2-A546 DAPI 8C1-siRNA-IMP-a2-a4 V2.00	0	11. siRNA-IMPa2-25 PSF-A488 DAPI IMPa2-A546_p_TileScan_001 (Stage 16 of 49)	00-6tvznzoXoyhTxDNakB8KrK
0.117968		Cell	0.000	1.000	602	15	siRNA-IMPa2-25 PSF-A488 IMPa2-A546 DAPI 8C1-siRNA-IMP-a2-a4 V2.00	0	11. siRNA-IMPa2-25 PSF-A488 DAPI IMPa2-A546_p_TileScan_001 (Stage 16 of 49)	00-6tvznzoXoyhTxDNakB8KrK
0.183069		Cell	0.000	1.000	603	0	siRNA-IMPa2-25 PSF-A488 IMPa2-A546 DAPI 8C1-siRNA-IMP-a2-a4 V2.00	0	11. siRNA-IMPa2-25 PSF-A488 DAPI IMPa2-A546_q_TileScan_001 (Stage 17 of 49)	00-fL9iRSvSZdqHxqnJ6xhgCh
0.0762521		Cell	0.000	1.000	604	1	siRNA-IMPa2-25 PSF-A488 IMPa2-A546 DAPI 8C1-siRNA-IMP-a2-a4 V2.00	0	11. siRNA-IMPa2-25 PSF-A488 DAPI IMPa2-A546_q_TileScan_001 (Stage 17 of 49)	00-fL9iRSvSZdqHxqnJ6xhgCh
0.206845		Cell	0.000	1.000	605	2	siRNA-IMPa2-25 PSF-A488 IMPa2-A546 DAPI 8C1-siRNA-IMP-a2-a4 V2.00	0	11. siRNA-IMPa2-25 PSF-A488 DAPI IMPa2-A546_q_TileScan_001 (Stage 17 of 49)	00-fL9iRSvSZdqHxqnJ6xhgCh
0.0199375		Cell	0.000	1.000	606	3	siRNA-IMPa2-25 PSF-A488 IMPa2-A546 DAPI 8C1-siRNA-IMP-a2-a4 V2.00	0	11. siRNA-IMPa2-25 PSF-A488 DAPI IMPa2-A546_q_TileScan_001 (Stage 17 of 49)	00-fL9iRSvSZdqHxqnJ6xhgCh
0.115673		Cell	0.000	1.000	607	4	siRNA-IMPa2-25 PSF-A488 IMPa2-A546 DAPI 8C1-siRNA-IMP-a2-a4 V2.00	0	11. siRNA-IMPa2-25 PSF-A488 DAPI IMPa2-A546_q_TileScan_001 (Stage 17 of 49)	00-fL9iRSvSZdqHxqnJ6xhgCh
0.137506		Cell	0.000	1.000	608	5	siRNA-IMPa2-25 PSF-A488 IMPa2-A546 DAPI 8C1-siRNA-IMP-a2-a4 V2.00	0	11. siRNA-IMPa2-25 PSF-A488 DAPI IMPa2-A546_q_TileScan_001 (Stage 17 of 49)	00-fL9iRSvSZdqHxqnJ6xhgCh
0.169682		Cell	0.000	1.000	609	6	siRNA-IMPa2-25 PSF-A488 IMPa2-A546 DAPI 8C1-siRNA-IMP-a2-a4 V2.00	0	11. siRNA-IMPa2-25 PSF-A488 DAPI IMPa2-A546_q_TileScan_001 (Stage 17 of 49)	00-fL9iRSvSZdqHxqnJ6xhgCh
0.290267		Cell	0.000	1.000	610	7	siRNA-IMPa2-25 PSF-A488 IMPa2-A546 DAPI 8C1-siRNA-IMP-a2-a4 V2.00	0	11. siRNA-IMPa2-25 PSF-A488 DAPI IMPa2-A546_q_TileScan_001 (Stage 17 of 49)	00-fL9iRSvSZdqHxqnJ6xhgCh
0.187123		Cell	0.000	1.000	611	8	siRNA-IMPa2-25 PSF-A488 IMPa2-A546 DAPI 8C1-siRNA-IMP-a2-a4 V2.00	0	11. siRNA-IMPa2-25 PSF-A488 DAPI IMPa2-A546_q_TileScan_001 (Stage 17 of 49)	00-fL9iRSvSZdqHxqnJ6xhgCh
0.0288327		Cell	0.000	1.000	612	9	siRNA-IMPa2-25 PSF-A488 IMPa2-A546 DAPI 8C1-siRNA-IMP-a2-a4 V2.00	0	11. siRNA-IMPa2-25 PSF-A488 DAPI IMPa2-A546_q_TileScan_001 (Stage 17 of 49)	00-fL9iRSvSZdqHxqnJ6xhgCh
0.278857		Cell	0.000	1.000	613	10	siRNA-IMPa2-25 PSF-A488 IMPa2-A546 DAPI 8C1-siRNA-IMP-a2-a4 V2.00	0	11. siRNA-IMPa2-25 PSF-A488 DAPI IMPa2-A546_q_TileScan_001 (Stage 17 of 49)	00-fL9iRSvSZdqHxqnJ6xhgCh
0.0109679		Cell	0.000	1.000	614	11	siRNA-IMPa2-25 PSF-A488 IMPa2-A546 DAPI 8C1-siRNA-IMP-a2-a4 V2.00	0	11. siRNA-IMPa2-25 PSF-A488 DAPI IMPa2-A546_q_TileScan_001 (Stage 17 of 49)	00-fL9iRSvSZdqHxqnJ6xhgCh
0.36009		Cell	0.000	1.000	615	12	siRNA-IMPa2-25 PSF-A488 IMPa2-A546 DAPI 8C1-siRNA-IMP-a2-a4 V2.00	0	11. siRNA-IMPa2-25 PSF-A488 DAPI IMPa2-A546_q_TileScan_001 (Stage 17 of 49)	00-fL9iRSvSZdqHxqnJ6xhgCh
0.668551		Cell	0.000	1.000	616	13	siRNA-IMPa2-25 PSF-A488 IMPa2-A546 DAPI 8C1-siRNA-IMP-a2-a4 V2.00	0	11. siRNA-IMPa2-25 PSF-A488 DAPI IMPa2-A546_q_TileScan_001 (Stage 17 of 49)	00-fL9iRSvSZdqHxqnJ6xhgCh
0.0801179		Cell	0.000	1.000	617	0	siRNA-IMPa2-25 PSF-A488 IMPa2-A546 DAPI 8C1-siRNA-IMP-a2-a4 V2.00	0	11. siRNA-IMPa2-25 PSF-A488 DAPI IMPa2-A546_r_TileScan_001 (Stage 18 of 49)	00-3Xdz3mo8tWgKyH2Uyzt4pb
0.0284645		Cell	0.000	1.000	618	1	siRNA-IMPa2-25 PSF-A488 IMPa2-A546 DAPI 8C1-siRNA-IMP-a2-a4 V2.00	0	11. siRNA-IMPa2-25 PSF-A488 DAPI IMPa2-A546_r_TileScan_001 (Stage 18 of 49)	00-3Xdz3mo8tWgKyH2Uyzt4pb
0.272455		Cell	0.000	1.000	619	2	siRNA-IMPa2-25 PSF-A488 IMPa2-A546 DAPI 8C1-siRNA-IMP-a2-a4 V2.00	0	11. siRNA-IMPa2-25 PSF-A488 DAPI IMPa2-A546_r_TileScan_001 (Stage 18 of 49)	00-3Xdz3mo8tWgKyH2Uyzt4pb
0.050102		Cell	0.000	1.000	620	3	siRNA-IMPa2-25 PSF-A488 IMPa2-A546 DAPI 8C1-siRNA-IMP-a2-a4 V2.00	0	11. siRNA-IMPa2-25 PSF-A488 DAPI IMPa2-A546_r_TileScan_001 (Stage 18 of 49)	00-3Xdz3mo8tWgKyH2Uyzt4pb
0.795423		Cell	0.000	1.000	621	4	siRNA-IMPa2-25 PSF-A488 IMPa2-A546 DAPI 8C1-siRNA-IMP-a2-a4 V2.00	0	11. siRNA-IMPa2-25 PSF-A488 DAPI IMPa2-A546_r_TileScan_001 (Stage 18 of 49)	00-3Xdz3mo8tWgKyH2Uyzt4pb
0.0350701		Cell	0.000	1.000	622	5	siRNA-IMPa2-25 PSF-A488 IMPa2-A546 DAPI 8C1-siRNA-IMP-a2-a4 V2.00	0	11. siRNA-IMPa2-25 PSF-A488 DAPI IMPa2-A546_r_TileScan_001 (Stage 18 of 49)	00-3Xdz3mo8tWgKyH2Uyzt4pb
0.959239		Cell	0.000	1.000	623	6	siRNA-IMPa2-25 PSF-A488 IMPa2-A546 DAPI 8C1-siRNA-IMP-a2-a4 V2.00	0	11. siRNA-IMPa2-25 PSF-A488 DAPI IMPa2-A546_r_TileScan_001 (Stage 18 of 49)	00-3Xdz3mo8tWgKyH2Uyzt4pb
0.111159		Cell	0.000	1.000	624	7	siRNA-IMPa2-25 PSF-A488 IMPa2-A546 DAPI 8C1-siRNA-IMP-a2-a4 V2.00	0	11. siRNA-IMPa2-25 PSF-A488 DAPI IMPa2-A546_r_TileScan_001 (Stage 18 of 49)	00-3Xdz3mo8tWgKyH2Uyzt4pb
0.323185		Cell	0.000	1.000	625	8	siRNA-IMPa2-25 PSF-A488 IMPa2-A546 DAPI 8C1-siRNA-IMP-a2-a4 V2.00	0	11. siRNA-IMPa2-25 PSF-A488 DAPI IMPa2-A546_r_TileScan_001 (Stage 18 of 49)	00-3Xdz3mo8tWgKyH2Uyzt4pb
0.423672		Cell	0.000	1.000	626	9	siRNA-IMPa2-25 PSF-A488 IMPa2-A546 DAPI 8C1-siRNA-IMP-a2-a4 V2.00	0	11. siRNA-IMPa2-25 PSF-A488 DAPI IMPa2-A546_r_TileScan_001 (Stage 18 of 49)	00-3Xdz3mo8tWgKyH2Uyzt4pb
0.0832682		Cell	0.000	1.000	627	10	siRNA-IMPa2-25 PSF-A488 IMPa2-A546 DAPI 8C1-siRNA-IMP-a2-a4 V2.00	0	11. siRNA-IMPa2-25 PSF-A488 DAPI IMPa2-A546_r_TileScan_001 (Stage 18 of 49)	00-3Xdz3mo8tWgKyH2Uyzt4pb
0.768272		Cell	0.000	1.000	628	11	siRNA-IMPa2-25 PSF-A488 IMPa2-A546 DAPI 8C1-siRNA-IMP-a2-a4 V2.00	0	11. siRNA-IMPa2-25 PSF-A488 DAPI IMPa2-A546_r_TileScan_001 (Stage 18 of 49)	00-3Xdz3mo8tWgKyH2Uyzt4pb
0.185705		Cell	0.000	1.000	629	12	siRNA-IMPa2-25 PSF-A488 IMPa2-A546 DAPI 8C1-siRNA-IMP-a2-a4 V2.00	0	11. siRNA-IMPa2-25 PSF-A488 DAPI IMPa2-A546_r_TileScan_001 (Stage 18 of 49)	00-3Xdz3mo8tWgKyH2Uyzt4pb
0.061088		Cell	0.000	1.000	630	13	siRNA-IMPa2-25 PSF-A488 IMPa2-A546 DAPI 8C1-siRNA-IMP-a2-a4 V2.00	0	11. siRNA-IMPa2-25 PSF-A488 DAPI IMPa2-A546_r_TileScan_001 (Stage 18 of 49)	00-3Xdz3mo8tWgKyH2Uyzt4pb
0.493738		Cell	0.000	1.000	631	14	siRNA-IMPa2-25 PSF-A488 IMPa2-A546 DAPI 8C1-siRNA-IMP-a2-a4 V2.00	0	11. siRNA-IMPa2-25 PSF-A488 DAPI IMPa2-A546_r_TileScan_001 (Stage 18 of 49)	00-3Xdz3mo8tWgKyH2Uyzt4pb
0.564376		Cell	0.000	1.000	632	15	siRNA-IMPa2-25 PSF-A488 IMPa2-A546 DAPI 8C1-siRNA-IMP-a2-a4 V2.00	0	11. siRNA-IMPa2-25 PSF-A488 DAPI IMPa2-A546_r_TileScan_001 (Stage 18 of 49)	00-3Xdz3mo8tWgKyH2Uyzt4pb
0.139647		Cell	0.000	1.000	633	16	siRNA-IMPa2-25 PSF-A488 IMPa2-A546 DAPI 8C1-siRNA-IMP-a2-a4 V2.00	0	11. siRNA-IMPa2-25 PSF-A488 DAPI IMPa2-A546_r_TileScan_001 (Stage 18 of 49)	00-3Xdz3mo8tWgKyH2Uyzt4pb
0.124454		Cell	0.000	1.000	634	17	siRNA-IMPa2-25 PSF-A488 IMPa2-A546 DAPI 8C1-siRNA-IMP-a2-a4 V2.00	0	11. siRNA-IMPa2-25 PSF-A488 DAPI IMPa2-A546_r_TileScan_001 (Stage 18 of 49)	00-3Xdz3mo8tWgKyH2Uyzt4pb
0.348692		Cell	0.000	1.000	635	18	siRNA-IMPa2-25 PSF-A488 IMPa2-A546 DAPI 8C1-siRNA-IMP-a2-a4 V2.00	0	11. siRNA-IMPa2-25 PSF-A488 DAPI IMPa2-A546_r_TileScan_001 (Stage 18 of 49)	00-3Xdz3mo8tWgKyH2Uyzt4pb
0.537985		Cell	0.000	1.000	636	19	siRNA-IMPa2-25 PSF-A488 IMPa2-A546 DAPI 8C1-siRNA-IMP-a2-a4 V2.00	0	11. siRNA-IMPa2-25 PSF-A488 DAPI IMPa2-A546_r_TileScan_001 (Stage 18 of 49)	00-3Xdz3mo8tWgKyH2Uyzt4pb
0.56731		Cell	0.000	1.000	637	20	siRNA-IMPa2-25 PSF-A488 IMPa2-A546 DAPI 8C1-siRNA-IMP-a2-a4 V2.00	0	11. siRNA-IMPa2-25 PSF-A488 DAPI IMPa2-A546_r_TileScan_001 (Stage 18 of 49)	00-3Xdz3mo8tWgKyH2Uyzt4pb
0.0781355		Cell	0.000	1.000	638	21	siRNA-IMPa2-25 PSF-A488 IMPa2-A546 DAPI 8C1-siRNA-IMP-a2-a4 V2.00	0	11. siRNA-IMPa2-25 PSF-A488 DAPI IMPa2-A546_r_TileScan_001 (Stage 18 of 49)	00-3Xdz3mo8tWgKyH2Uyzt4pb
0.19499		Cell	0.000	1.000	639	22	siRNA-IMPa2-25 PSF-A488 IMPa2-A546 DAPI 8C1-siRNA-IMP-a2-a4 V2.00	0	11. siRNA-IMPa2-25 PSF-A488 DAPI IMPa2-A546_r_TileScan_001 (Stage 18 of 49)	00-3Xdz3mo8tWgKyH2Uyzt4pb
0.249013		Cell	0.000	1.000	640	23	siRNA-IMPa2-25 PSF-A488 IMPa2-A546 DAPI 8C1-siRNA-IMP-a2-a4 V2.00	0	11. siRNA-IMPa2-25 PSF-A488 DAPI IMPa2-A546_r_TileScan_001 (Stage 18 of 49)	00-3Xdz3mo8tWgKyH2Uyzt4pb
0.177753		Cell	0.000	1.000	641	24	siRNA-IMPa2-25 PSF-A488 IMPa2-A546 DAPI 8C1-siRNA-IMP-a2-a4 V2.00	0	11. siRNA-IMPa2-25 PSF-A488 DAPI IMPa2-A546_r_TileScan_001 (Stage 18 of 49)	00-3Xdz3mo8tWgKyH2Uyzt4pb
0.558136		Cell	0.000	1.000	642	25	siRNA-IMPa2-25 PSF-A488 IMPa2-A546 DAPI 8C1-siRNA-IMP-a2-a4 V2.00	0	11. siRNA-IMPa2-25 PSF-A488 DAPI IMPa2-A546_r_TileScan_001 (Stage 18 of 49)	00-3Xdz3mo8tWgKyH2Uyzt4pb
0.629765		Cell	0.000	1.000	643	26	siRNA-IMPa2-25 PSF-A488 IMPa2-A546 DAPI 8C1-siRNA-IMP-a2-a4 V2.00	0	11. siRNA-IMPa2-25 PSF-A488 DAPI IMPa2-A546_r_TileScan_001 (Stage 18 of 49)	00-3Xdz3mo8tWgKyH2Uyzt4pb
0.21267		Cell	0.000	1.000	644	27	siRNA-IMPa2-25 PSF-A488 IMPa2-A546 DAPI 8C1-siRNA-IMP-a2-a4 V2.00	0	11. siRNA-IMPa2-25 PSF-A488 DAPI IMPa2-A546_r_TileScan_001 (Stage 18 of 49)	00-3Xdz3mo8tWgKyH2Uyzt4pb
0.137723		Cell	0.000	1.000	645	0	siRNA-IMPa2-25 PSF-A488 IMPa2-A546 DAPI 8C1-siRNA-IMP-a2-a4 V2.00	0	11. siRNA-IMPa2-25 PSF-A488 DAPI IMPa2-A546_s_TileScan_001 (Stage 19 of 49)	00-mhmgBzHFFwEtGWRr4dhzJE
0.0224442		Cell	0.000	1.000	646	1	siRNA-IMPa2-25 PSF-A488 IMPa2-A546 DAPI 8C1-siRNA-IMP-a2-a4 V2.00	0	11. siRNA-IMPa2-25 PSF-A488 DAPI IMPa2-A546_s_TileScan_001 (Stage 19 of 49)	00-mhmgBzHFFwEtGWRr4dhzJE
0.130179		Cell	0.000	1.000	647	2	siRNA-IMPa2-25 PSF-A488 IMPa2-A546 DAPI 8C1-siRNA-IMP-a2-a4 V2.00	0	11. siRNA-IMPa2-25 PSF-A488 DAPI IMPa2-A546_s_TileScan_001 (Stage 19 of 49)	00-mhmgBzHFFwEtGWRr4dhzJE
0.215431		Cell	0.000	1.000	648	3	siRNA-IMPa2-25 PSF-A488 IMPa2-A546 DAPI 8C1-siRNA-IMP-a2-a4 V2.00	0	11. siRNA-IMPa2-25 PSF-A488 DAPI IMPa2-A546_s_TileScan_001 (Stage 19 of 49)	00-mhmgBzHFFwEtGWRr4dhzJE
0.0962473		Cell	0.000	1.000	649	4	siRNA-IMPa2-25 PSF-A488 IMPa2-A546 DAPI 8C1-siRNA-IMP-a2-a4 V2.00	0	11. siRNA-IMPa2-25 PSF-A488 DAPI IMPa2-A546_s_TileScan_001 (Stage 19 of 49)	00-mhmgBzHFFwEtGWRr4dhzJE
0.2124		Cell	0.000	1.000	650	5	siRNA-IMPa2-25 PSF-A488 IMPa2-A546 DAPI 8C1-siRNA-IMP-a2-a4 V2.00	0	11. siRNA-IMPa2-25 PSF-A488 DAPI IMPa2-A546_s_TileScan_001 (Stage 19 of 49)	00-mhmgBzHFFwEtGWRr4dhzJE
0.180641		Cell	0.000	1.000	651	6	siRNA-IMPa2-25 PSF-A488 IMPa2-A546 DAPI 8C1-siRNA-IMP-a2-a4 V2.00	0	11. siRNA-IMPa2-25 PSF-A488 DAPI IMPa2-A546_s_TileScan_001 (Stage 19 of 49)	00-mhmgBzHFFwEtGWRr4dhzJE
0.461943		Cell	0.000	1.000	652	7	siRNA-IMPa2-25 PSF-A488 IMPa2-A546 DAPI 8C1-siRNA-IMP-a2-a4 V2.00	0	11. siRNA-IMPa2-25 PSF-A488 DAPI IMPa2-A546_s_TileScan_001 (Stage 19 of 49)	00-mhmgBzHFFwEtGWRr4dhzJE
0.229675		Cell	0.000	1.000	653	8	siRNA-IMPa2-25 PSF-A488 IMPa2-A546 DAPI 8C1-siRNA-IMP-a2-a4 V2.00	0	11. siRNA-IMPa2-25 PSF-A488 DAPI IMPa2-A546_s_TileScan_001 (Stage 19 of 49)	00-mhmgBzHFFwEtGWRr4dhzJE
0.181065		Cell	0.000	1.000	654	9	siRNA-IMPa2-25 PSF-A488 IMPa2-A546 DAPI 8C1-siRNA-IMP-a2-a4 V2.00	0	11. siRNA-IMPa2-25 PSF-A488 DAPI IMPa2-A546_s_TileScan_001 (Stage 19 of 49)	00-mhmgBzHFFwEtGWRr4dhzJE
0.0496192		Cell	0.000	1.000	655	10	siRNA-IMPa2-25 PSF-A488 IMPa2-A546 DAPI 8C1-siRNA-IMP-a2-a4 V2.00	0	11. siRNA-IMPa2-25 PSF-A488 DAPI IMPa2-A546_s_TileScan_001 (Stage 19 of 49)	00-mhmgBzHFFwEtGWRr4dhzJE
0.113052		Cell	0.000	1.000	656	11	siRNA-IMPa2-25 PSF-A488 IMPa2-A546 DAPI 8C1-siRNA-IMP-a2-a4 V2.00	0	11. siRNA-IMPa2-25 PSF-A488 DAPI IMPa2-A546_s_TileScan_001 (Stage 19 of 49)	00-mhmgBzHFFwEtGWRr4dhzJE
0.132668		Cell	0.000	1.000	657	12	siRNA-IMPa2-25 PSF-A488 IMPa2-A546 DAPI 8C1-siRNA-IMP-a2-a4 V2.00	0	11. siRNA-IMPa2-25 PSF-A488 DAPI IMPa2-A546_s_TileScan_001 (Stage 19 of 49)	00-mhmgBzHFFwEtGWRr4dhzJE
0.771536		Cell	0.000	1.000	658	13	siRNA-IMPa2-25 PSF-A488 IMPa2-A546 DAPI 8C1-siRNA-IMP-a2-a4 V2.00	0	11. siRNA-IMPa2-25 PSF-A488 DAPI IMPa2-A546_s_TileScan_001 (Stage 19 of 49)	00-mhmgBzHFFwEtGWRr4dhzJE
0.582325		Cell	0.000	1.000	659	14	siRNA-IMPa2-25 PSF-A488 IMPa2-A546 DAPI 8C1-siRNA-IMP-a2-a4 V2.00	0	11. siRNA-IMPa2-25 PSF-A488 DAPI IMPa2-A546_s_TileScan_001 (Stage 19 of 49)	00-mhmgBzHFFwEtGWRr4dhzJE
0.461536		Cell	0.000	1.000	660	15	siRNA-IMPa2-25 PSF-A488 IMPa2-A546 DAPI 8C1-siRNA-IMP-a2-a4 V2.00	0	11. siRNA-IMPa2-25 PSF-A488 DAPI IMPa2-A546_s_TileScan_001 (Stage 19 of 49)	00-mhmgBzHFFwEtGWRr4dhzJE
0.347572		Cell	0.000	1.000	661	16	siRNA-IMPa2-25 PSF-A488 IMPa2-A546 DAPI 8C1-siRNA-IMP-a2-a4 V2.00	0	11. siRNA-IMPa2-25 PSF-A488 DAPI IMPa2-A546_s_TileScan_001 (Stage 19 of 49)	00-mhmgBzHFFwEtGWRr4dhzJE
0.123584		Cell	0.000	1.000	662	17	siRNA-IMPa2-25 PSF-A488 IMPa2-A546 DAPI 8C1-siRNA-IMP-a2-a4 V2.00	0	11. siRNA-IMPa2-25 PSF-A488 DAPI IMPa2-A546_s_TileScan_001 (Stage 19 of 49)	00-mhmgBzHFFwEtGWRr4dhzJE
0.589261		Cell	0.000	1.000	663	18	siRNA-IMPa2-25 PSF-A488 IMPa2-A546 DAPI 8C1-siRNA-IMP-a2-a4 V2.00	0	11. siRNA-IMPa2-25 PSF-A488 DAPI IMPa2-A546_s_TileScan_001 (Stage 19 of 49)	00-mhmgBzHFFwEtGWRr4dhzJE
0.549581		Cell	0.000	1.000	664	19	siRNA-IMPa2-25 PSF-A488 IMPa2-A546 DAPI 8C1-siRNA-IMP-a2-a4 V2.00	0	11. siRNA-IMPa2-25 PSF-A488 DAPI IMPa2-A546_s_TileScan_001 (Stage 19 of 49)	00-mhmgBzHFFwEtGWRr4dhzJE
0.324947		Cell	0.000	1.000	665	20	siRNA-IMPa2-25 PSF-A488 IMPa2-A546 DAPI 8C1-siRNA-IMP-a2-a4 V2.00	0	11. siRNA-IMPa2-25 PSF-A488 DAPI IMPa2-A546_s_TileScan_001 (Stage 19 of 49)	00-mhmgBzHFFwEtGWRr4dhzJE
0.191323		Cell	0.000	1.000	666	21	siRNA-IMPa2-25 PSF-A488 IMPa2-A546 DAPI 8C1-siRNA-IMP-a2-a4 V2.00	0	11. siRNA-IMPa2-25 PSF-A488 DAPI IMPa2-A546_s_TileScan_001 (Stage 19 of 49)	00-mhmgBzHFFwEtGWRr4dhzJE
0.191976		Cell	0.000	1.000	667	22	siRNA-IMPa2-25 PSF-A488 IMPa2-A546 DAPI 8C1-siRNA-IMP-a2-a4 V2.00	0	11. siRNA-IMPa2-25 PSF-A488 DAPI IMPa2-A546_s_TileScan_001 (Stage 19 of 49)	00-mhmgBzHFFwEtGWRr4dhzJE
0.694892		Cell	0.000	1.000	668	23	siRNA-IMPa2-25 PSF-A488 IMPa2-A546 DAPI 8C1-siRNA-IMP-a2-a4 V2.00	0	11. siRNA-IMPa2-25 PSF-A488 DAPI IMPa2-A546_s_TileScan_001 (Stage 19 of 49)	00-mhmgBzHFFwEtGWRr4dhzJE
0.377243		Cell	0.000	1.000	669	24	siRNA-IMPa2-25 PSF-A488 IMPa2-A546 DAPI 8C1-siRNA-IMP-a2-a4 V2.00	0	11. siRNA-IMPa2-25 PSF-A488 DAPI IMPa2-A546_s_TileScan_001 (Stage 19 of 49)	00-mhmgBzHFFwEtGWRr4dhzJE
0.235061		Cell	0.000	1.000	670	25	siRNA-IMPa2-25 PSF-A488 IMPa2-A546 DAPI 8C1-siRNA-IMP-a2-a4 V2.00	0	11. siRNA-IMPa2-25 PSF-A488 DAPI IMPa2-A546_s_TileScan_001 (Stage 19 of 49)	00-mhmgBzHFFwEtGWRr4dhzJE
0.219984		Cell	0.000	1.000	671	26	siRNA-IMPa2-25 PSF-A488 IMPa2-A546 DAPI 8C1-siRNA-IMP-a2-a4 V2.00	0	11. siRNA-IMPa2-25 PSF-A488 DAPI IMPa2-A546_s_TileScan_001 (Stage 19 of 49)	00-mhmgBzHFFwEtGWRr4dhzJE
0.280778		Cell	0.000	1.000	672	27	siRNA-IMPa2-25 PSF-A488 IMPa2-A546 DAPI 8C1-siRNA-IMP-a2-a4 V2.00	0	11. siRNA-IMPa2-25 PSF-A488 DAPI IMPa2-A546_s_TileScan_001 (Stage 19 of 49)	00-mhmgBzHFFwEtGWRr4dhzJE
0.46467		Cell	0.000	1.000	673	28	siRNA-IMPa2-25 PSF-A488 IMPa2-A546 DAPI 8C1-siRNA-IMP-a2-a4 V2.00	0	11. siRNA-IMPa2-25 PSF-A488 DAPI IMPa2-A546_s_TileScan_001 (Stage 19 of 49)	00-mhmgBzHFFwEtGWRr4dhzJE
0.696445		Cell	0.000	1.000	674	29	siRNA-IMPa2-25 PSF-A488 IMPa2-A546 DAPI 8C1-siRNA-IMP-a2-a4 V2.00	0	11. siRNA-IMPa2-25 PSF-A488 DAPI IMPa2-A546_s_TileScan_001 (Stage 19 of 49)	00-mhmgBzHFFwEtGWRr4dhzJE
0.0671012		Cell	0.000	1.000	675	0	siRNA-IMPa2-25 PSF-A488 IMPa2-A546 DAPI 8C1-siRNA-IMP-a2-a4 V2.00	0	11. siRNA-IMPa2-25 PSF-A488 DAPI IMPa2-A546_t_TileScan_001 (Stage 20 of 49)	00-sLQR3FTULaQ7ipC7L9iAm4
0.149896		Cell	0.000	1.000	676	1	siRNA-IMPa2-25 PSF-A488 IMPa2-A546 DAPI 8C1-siRNA-IMP-a2-a4 V2.00	0	11. siRNA-IMPa2-25 PSF-A488 DAPI IMPa2-A546_t_TileScan_001 (Stage 20 of 49)	00-sLQR3FTULaQ7ipC7L9iAm4
0.193842		Cell	0.000	1.000	677	2	siRNA-IMPa2-25 PSF-A488 IMPa2-A546 DAPI 8C1-siRNA-IMP-a2-a4 V2.00	0	11. siRNA-IMPa2-25 PSF-A488 DAPI IMPa2-A546_t_TileScan_001 (Stage 20 of 49)	00-sLQR3FTULaQ7ipC7L9iAm4
0.0714901		Cell	0.000	1.000	678	3	siRNA-IMPa2-25 PSF-A488 IMPa2-A546 DAPI 8C1-siRNA-IMP-a2-a4 V2.00	0	11. siRNA-IMPa2-25 PSF-A488 DAPI IMPa2-A546_t_TileScan_001 (Stage 20 of 49)	00-sLQR3FTULaQ7ipC7L9iAm4
0.0777808		Cell	0.000	1.000	679	4	siRNA-IMPa2-25 PSF-A488 IMPa2-A546 DAPI 8C1-siRNA-IMP-a2-a4 V2.00	0	11. siRNA-IMPa2-25 PSF-A488 DAPI IMPa2-A546_t_TileScan_001 (Stage 20 of 49)	00-sLQR3FTULaQ7ipC7L9iAm4
0.199095		Cell	0.000	1.000	680	5	siRNA-IMPa2-25 PSF-A488 IMPa2-A546 DAPI 8C1-siRNA-IMP-a2-a4 V2.00	0	11. siRNA-IMPa2-25 PSF-A488 DAPI IMPa2-A546_t_TileScan_001 (Stage 20 of 49)	00-sLQR3FTULaQ7ipC7L9iAm4
0.152575		Cell	0.000	1.000	681	6	siRNA-IMPa2-25 PSF-A488 IMPa2-A546 DAPI 8C1-siRNA-IMP-a2-a4 V2.00	0	11. siRNA-IMPa2-25 PSF-A488 DAPI IMPa2-A546_t_TileScan_001 (Stage 20 of 49)	00-sLQR3FTULaQ7ipC7L9iAm4
0.695574		Cell	0.000	1.000	682	7	siRNA-IMPa2-25 PSF-A488 IMPa2-A546 DAPI 8C1-siRNA-IMP-a2-a4 V2.00	0	11. siRNA-IMPa2-25 PSF-A488 DAPI IMPa2-A546_t_TileScan_001 (Stage 20 of 49)	00-sLQR3FTULaQ7ipC7L9iAm4
0.117375		Cell	0.000	1.000	683	8	siRNA-IMPa2-25 PSF-A488 IMPa2-A546 DAPI 8C1-siRNA-IMP-a2-a4 V2.00	0	11. siRNA-IMPa2-25 PSF-A488 DAPI IMPa2-A546_t_TileScan_001 (Stage 20 of 49)	00-sLQR3FTULaQ7ipC7L9iAm4
0.0491431		Cell	0.000	1.000	684	9	siRNA-IMPa2-25 PSF-A488 IMPa2-A546 DAPI 8C1-siRNA-IMP-a2-a4 V2.00	0	11. siRNA-IMPa2-25 PSF-A488 DAPI IMPa2-A546_t_TileScan_001 (Stage 20 of 49)	00-sLQR3FTULaQ7ipC7L9iAm4
0.308761		Cell	0.000	1.000	685	10	siRNA-IMPa2-25 PSF-A488 IMPa2-A546 DAPI 8C1-siRNA-IMP-a2-a4 V2.00	0	11. siRNA-IMPa2-25 PSF-A488 DAPI IMPa2-A546_t_TileScan_001 (Stage 20 of 49)	00-sLQR3FTULaQ7ipC7L9iAm4
0.35364		Cell	0.000	1.000	686	11	siRNA-IMPa2-25 PSF-A488 IMPa2-A546 DAPI 8C1-siRNA-IMP-a2-a4 V2.00	0	11. siRNA-IMPa2-25 PSF-A488 DAPI IMPa2-A546_t_TileScan_001 (Stage 20 of 49)	00-sLQR3FTULaQ7ipC7L9iAm4
0.0415875		Cell	0.000	1.000	687	12	siRNA-IMPa2-25 PSF-A488 IMPa2-A546 DAPI 8C1-siRNA-IMP-a2-a4 V2.00	0	11. siRNA-IMPa2-25 PSF-A488 DAPI IMPa2-A546_t_TileScan_001 (Stage 20 of 49)	00-sLQR3FTULaQ7ipC7L9iAm4
0.16143		Cell	0.000	1.000	688	13	siRNA-IMPa2-25 PSF-A488 IMPa2-A546 DAPI 8C1-siRNA-IMP-a2-a4 V2.00	0	11. siRNA-IMPa2-25 PSF-A488 DAPI IMPa2-A546_t_TileScan_001 (Stage 20 of 49)	00-sLQR3FTULaQ7ipC7L9iAm4
0.188604		Cell	0.000	1.000	689	14	siRNA-IMPa2-25 PSF-A488 IMPa2-A546 DAPI 8C1-siRNA-IMP-a2-a4 V2.00	0	11. siRNA-IMPa2-25 PSF-A488 DAPI IMPa2-A546_t_TileScan_001 (Stage 20 of 49)	00-sLQR3FTULaQ7ipC7L9iAm4
0.112121		Cell	0.000	1.000	690	15	siRNA-IMPa2-25 PSF-A488 IMPa2-A546 DAPI 8C1-siRNA-IMP-a2-a4 V2.00	0	11. siRNA-IMPa2-25 PSF-A488 DAPI IMPa2-A546_t_TileScan_001 (Stage 20 of 49)	00-sLQR3FTULaQ7ipC7L9iAm4
0.0794413		Cell	0.000	1.000	691	16	siRNA-IMPa2-25 PSF-A488 IMPa2-A546 DAPI 8C1-siRNA-IMP-a2-a4 V2.00	0	11. siRNA-IMPa2-25 PSF-A488 DAPI IMPa2-A546_t_TileScan_001 (Stage 20 of 49)	00-sLQR3FTULaQ7ipC7L9iAm4
0.294678		Cell	0.000	1.000	692	17	siRNA-IMPa2-25 PSF-A488 IMPa2-A546 DAPI 8C1-siRNA-IMP-a2-a4 V2.00	0	11. siRNA-IMPa2-25 PSF-A488 DAPI IMPa2-A546_t_TileScan_001 (Stage 20 of 49)	00-sLQR3FTULaQ7ipC7L9iAm4
0.316693		Cell	0.000	1.000	693	18	siRNA-IMPa2-25 PSF-A488 IMPa2-A546 DAPI 8C1-siRNA-IMP-a2-a4 V2.00	0	11. siRNA-IMPa2-25 PSF-A488 DAPI IMPa2-A546_t_TileScan_001 (Stage 20 of 49)	00-sLQR3FTULaQ7ipC7L9iAm4
0.190566		Cell	0.000	1.000	694	19	siRNA-IMPa2-25 PSF-A488 IMPa2-A546 DAPI 8C1-siRNA-IMP-a2-a4 V2.00	0	11. siRNA-IMPa2-25 PSF-A488 DAPI IMPa2-A546_t_TileScan_001 (Stage 20 of 49)	00-sLQR3FTULaQ7ipC7L9iAm4
0.100842		Cell	0.000	1.000	695	20	siRNA-IMPa2-25 PSF-A488 IMPa2-A546 DAPI 8C1-siRNA-IMP-a2-a4 V2.00	0	11. siRNA-IMPa2-25 PSF-A488 DAPI IMPa2-A546_t_TileScan_001 (Stage 20 of 49)	00-sLQR3FTULaQ7ipC7L9iAm4
0.207328		Cell	0.000	1.000	696	21	siRNA-IMPa2-25 PSF-A488 IMPa2-A546 DAPI 8C1-siRNA-IMP-a2-a4 V2.00	0	11. siRNA-IMPa2-25 PSF-A488 DAPI IMPa2-A546_t_TileScan_001 (Stage 20 of 49)	00-sLQR3FTULaQ7ipC7L9iAm4
0.272917		Cell	0.000	1.000	697	22	siRNA-IMPa2-25 PSF-A488 IMPa2-A546 DAPI 8C1-siRNA-IMP-a2-a4 V2.00	0	11. siRNA-IMPa2-25 PSF-A488 DAPI IMPa2-A546_t_TileScan_001 (Stage 20 of 49)	00-sLQR3FTULaQ7ipC7L9iAm4
0.584201		Cell	0.000	1.000	698	0	siRNA-IMPa2-25 PSF-A488 IMPa2-A546 DAPI 8C1-siRNA-IMP-a2-a4 V2.00	0	11. siRNA-IMPa2-25 PSF-A488 DAPI IMPa2-A546_u_TileScan_001 (Stage 21 of 49)	00-4jAjiZZDQRGunJEvDYG6WE
0.0945447		Cell	0.000	1.000	699	1	siRNA-IMPa2-25 PSF-A488 IMPa2-A546 DAPI 8C1-siRNA-IMP-a2-a4 V2.00	0	11. siRNA-IMPa2-25 PSF-A488 DAPI IMPa2-A546_u_TileScan_001 (Stage 21 of 49)	00-4jAjiZZDQRGunJEvDYG6WE
0.114504		Cell	0.000	1.000	700	2	siRNA-IMPa2-25 PSF-A488 IMPa2-A546 DAPI 8C1-siRNA-IMP-a2-a4 V2.00	0	11. siRNA-IMPa2-25 PSF-A488 DAPI IMPa2-A546_u_TileScan_001 (Stage 21 of 49)	00-4jAjiZZDQRGunJEvDYG6WE
0.517625		Cell	0.000	1.000	701	3	siRNA-IMPa2-25 PSF-A488 IMPa2-A546 DAPI 8C1-siRNA-IMP-a2-a4 V2.00	0	11. siRNA-IMPa2-25 PSF-A488 DAPI IMPa2-A546_u_TileScan_001 (Stage 21 of 49)	00-4jAjiZZDQRGunJEvDYG6WE
0.296849		Cell	0.000	1.000	702	4	siRNA-IMPa2-25 PSF-A488 IMPa2-A546 DAPI 8C1-siRNA-IMP-a2-a4 V2.00	0	11. siRNA-IMPa2-25 PSF-A488 DAPI IMPa2-A546_u_TileScan_001 (Stage 21 of 49)	00-4jAjiZZDQRGunJEvDYG6WE
0.393497		Cell	0.000	1.000	703	5	siRNA-IMPa2-25 PSF-A488 IMPa2-A546 DAPI 8C1-siRNA-IMP-a2-a4 V2.00	0	11. siRNA-IMPa2-25 PSF-A488 DAPI IMPa2-A546_u_TileScan_001 (Stage 21 of 49)	00-4jAjiZZDQRGunJEvDYG6WE
0.0896664		Cell	0.000	1.000	704	6	siRNA-IMPa2-25 PSF-A488 IMPa2-A546 DAPI 8C1-siRNA-IMP-a2-a4 V2.00	0	11. siRNA-IMPa2-25 PSF-A488 DAPI IMPa2-A546_u_TileScan_001 (Stage 21 of 49)	00-4jAjiZZDQRGunJEvDYG6WE
0.0995195		Cell	0.000	1.000	705	7	siRNA-IMPa2-25 PSF-A488 IMPa2-A546 DAPI 8C1-siRNA-IMP-a2-a4 V2.00	0	11. siRNA-IMPa2-25 PSF-A488 DAPI IMPa2-A546_u_TileScan_001 (Stage 21 of 49)	00-4jAjiZZDQRGunJEvDYG6WE
0.334165		Cell	0.000	1.000	706	8	siRNA-IMPa2-25 PSF-A488 IMPa2-A546 DAPI 8C1-siRNA-IMP-a2-a4 V2.00	0	11. siRNA-IMPa2-25 PSF-A488 DAPI IMPa2-A546_u_TileScan_001 (Stage 21 of 49)	00-4jAjiZZDQRGunJEvDYG6WE
0.1994		Cell	0.000	1.000	707	9	siRNA-IMPa2-25 PSF-A488 IMPa2-A546 DAPI 8C1-siRNA-IMP-a2-a4 V2.00	0	11. siRNA-IMPa2-25 PSF-A488 DAPI IMPa2-A546_u_TileScan_001 (Stage 21 of 49)	00-4jAjiZZDQRGunJEvDYG6WE
0.12401		Cell	0.000	1.000	708	10	siRNA-IMPa2-25 PSF-A488 IMPa2-A546 DAPI 8C1-siRNA-IMP-a2-a4 V2.00	0	11. siRNA-IMPa2-25 PSF-A488 DAPI IMPa2-A546_u_TileScan_001 (Stage 21 of 49)	00-4jAjiZZDQRGunJEvDYG6WE
0.185313		Cell	0.000	1.000	709	11	siRNA-IMPa2-25 PSF-A488 IMPa2-A546 DAPI 8C1-siRNA-IMP-a2-a4 V2.00	0	11. siRNA-IMPa2-25 PSF-A488 DAPI IMPa2-A546_u_TileScan_001 (Stage 21 of 49)	00-4jAjiZZDQRGunJEvDYG6WE
0.144613		Cell	0.000	1.000	710	12	siRNA-IMPa2-25 PSF-A488 IMPa2-A546 DAPI 8C1-siRNA-IMP-a2-a4 V2.00	0	11. siRNA-IMPa2-25 PSF-A488 DAPI IMPa2-A546_u_TileScan_001 (Stage 21 of 49)	00-4jAjiZZDQRGunJEvDYG6WE
0.152261		Cell	0.000	1.000	711	13	siRNA-IMPa2-25 PSF-A488 IMPa2-A546 DAPI 8C1-siRNA-IMP-a2-a4 V2.00	0	11. siRNA-IMPa2-25 PSF-A488 DAPI IMPa2-A546_u_TileScan_001 (Stage 21 of 49)	00-4jAjiZZDQRGunJEvDYG6WE
0.211309		Cell	0.000	1.000	712	14	siRNA-IMPa2-25 PSF-A488 IMPa2-A546 DAPI 8C1-siRNA-IMP-a2-a4 V2.00	0	11. siRNA-IMPa2-25 PSF-A488 DAPI IMPa2-A546_u_TileScan_001 (Stage 21 of 49)	00-4jAjiZZDQRGunJEvDYG6WE
0.0546966		Cell	0.000	1.000	713	15	siRNA-IMPa2-25 PSF-A488 IMPa2-A546 DAPI 8C1-siRNA-IMP-a2-a4 V2.00	0	11. siRNA-IMPa2-25 PSF-A488 DAPI IMPa2-A546_u_TileScan_001 (Stage 21 of 49)	00-4jAjiZZDQRGunJEvDYG6WE
0.238766		Cell	0.000	1.000	714	16	siRNA-IMPa2-25 PSF-A488 IMPa2-A546 DAPI 8C1-siRNA-IMP-a2-a4 V2.00	0	11. siRNA-IMPa2-25 PSF-A488 DAPI IMPa2-A546_u_TileScan_001 (Stage 21 of 49)	00-4jAjiZZDQRGunJEvDYG6WE
0.307532		Cell	0.000	1.000	715	17	siRNA-IMPa2-25 PSF-A488 IMPa2-A546 DAPI 8C1-siRNA-IMP-a2-a4 V2.00	0	11. siRNA-IMPa2-25 PSF-A488 DAPI IMPa2-A546_u_TileScan_001 (Stage 21 of 49)	00-4jAjiZZDQRGunJEvDYG6WE
0.361245		Cell	0.000	1.000	716	18	siRNA-IMPa2-25 PSF-A488 IMPa2-A546 DAPI 8C1-siRNA-IMP-a2-a4 V2.00	0	11. siRNA-IMPa2-25 PSF-A488 DAPI IMPa2-A546_u_TileScan_001 (Stage 21 of 49)	00-4jAjiZZDQRGunJEvDYG6WE
0.275468		Cell	0.000	1.000	717	19	siRNA-IMPa2-25 PSF-A488 IMPa2-A546 DAPI 8C1-siRNA-IMP-a2-a4 V2.00	0	11. siRNA-IMPa2-25 PSF-A488 DAPI IMPa2-A546_u_TileScan_001 (Stage 21 of 49)	00-4jAjiZZDQRGunJEvDYG6WE
0.710123		Cell	0.000	1.000	718	20	siRNA-IMPa2-25 PSF-A488 IMPa2-A546 DAPI 8C1-siRNA-IMP-a2-a4 V2.00	0	11. siRNA-IMPa2-25 PSF-A488 DAPI IMPa2-A546_u_TileScan_001 (Stage 21 of 49)	00-4jAjiZZDQRGunJEvDYG6WE
0.292089		Cell	0.000	1.000	719	21	siRNA-IMPa2-25 PSF-A488 IMPa2-A546 DAPI 8C1-siRNA-IMP-a2-a4 V2.00	0	11. siRNA-IMPa2-25 PSF-A488 DAPI IMPa2-A546_u_TileScan_001 (Stage 21 of 49)	00-4jAjiZZDQRGunJEvDYG6WE
0.39168		Cell	0.000	1.000	720	22	siRNA-IMPa2-25 PSF-A488 IMPa2-A546 DAPI 8C1-siRNA-IMP-a2-a4 V2.00	0	11. siRNA-IMPa2-25 PSF-A488 DAPI IMPa2-A546_u_TileScan_001 (Stage 21 of 49)	00-4jAjiZZDQRGunJEvDYG6WE
0.771711		Cell	0.000	1.000	721	23	siRNA-IMPa2-25 PSF-A488 IMPa2-A546 DAPI 8C1-siRNA-IMP-a2-a4 V2.00	0	11. siRNA-IMPa2-25 PSF-A488 DAPI IMPa2-A546_u_TileScan_001 (Stage 21 of 49)	00-4jAjiZZDQRGunJEvDYG6WE
0.38824		Cell	0.000	1.000	722	24	siRNA-IMPa2-25 PSF-A488 IMPa2-A546 DAPI 8C1-siRNA-IMP-a2-a4 V2.00	0	11. siRNA-IMPa2-25 PSF-A488 DAPI IMPa2-A546_u_TileScan_001 (Stage 21 of 49)	00-4jAjiZZDQRGunJEvDYG6WE
0.229527		Cell	0.000	1.000	723	25	siRNA-IMPa2-25 PSF-A488 IMPa2-A546 DAPI 8C1-siRNA-IMP-a2-a4 V2.00	0	11. siRNA-IMPa2-25 PSF-A488 DAPI IMPa2-A546_u_TileScan_001 (Stage 21 of 49)	00-4jAjiZZDQRGunJEvDYG6WE
0.583394		Cell	0.000	1.000	724	26	siRNA-IMPa2-25 PSF-A488 IMPa2-A546 DAPI 8C1-siRNA-IMP-a2-a4 V2.00	0	11. siRNA-IMPa2-25 PSF-A488 DAPI IMPa2-A546_u_TileScan_001 (Stage 21 of 49)	00-4jAjiZZDQRGunJEvDYG6WE
0.25925		Cell	0.000	1.000	725	27	siRNA-IMPa2-25 PSF-A488 IMPa2-A546 DAPI 8C1-siRNA-IMP-a2-a4 V2.00	0	11. siRNA-IMPa2-25 PSF-A488 DAPI IMPa2-A546_u_TileScan_001 (Stage 21 of 49)	00-4jAjiZZDQRGunJEvDYG6WE
0.291361		Cell	0.000	1.000	726	0	siRNA-IMPa2-25 PSF-A488 IMPa2-A546 DAPI 8C1-siRNA-IMP-a2-a4 V2.00	0	11. siRNA-IMPa2-25 PSF-A488 DAPI IMPa2-A546_v_TileScan_001 (Stage 22 of 49)	00-Vn7j4Us6hpivBUEDvKkasN
0.110038		Cell	0.000	1.000	727	1	siRNA-IMPa2-25 PSF-A488 IMPa2-A546 DAPI 8C1-siRNA-IMP-a2-a4 V2.00	0	11. siRNA-IMPa2-25 PSF-A488 DAPI IMPa2-A546_v_TileScan_001 (Stage 22 of 49)	00-Vn7j4Us6hpivBUEDvKkasN
0.25806		Cell	0.000	1.000	728	2	siRNA-IMPa2-25 PSF-A488 IMPa2-A546 DAPI 8C1-siRNA-IMP-a2-a4 V2.00	0	11. siRNA-IMPa2-25 PSF-A488 DAPI IMPa2-A546_v_TileScan_001 (Stage 22 of 49)	00-Vn7j4Us6hpivBUEDvKkasN
0.381615		Cell	0.000	1.000	729	3	siRNA-IMPa2-25 PSF-A488 IMPa2-A546 DAPI 8C1-siRNA-IMP-a2-a4 V2.00	0	11. siRNA-IMPa2-25 PSF-A488 DAPI IMPa2-A546_v_TileScan_001 (Stage 22 of 49)	00-Vn7j4Us6hpivBUEDvKkasN
0.250335		Cell	0.000	1.000	730	4	siRNA-IMPa2-25 PSF-A488 IMPa2-A546 DAPI 8C1-siRNA-IMP-a2-a4 V2.00	0	11. siRNA-IMPa2-25 PSF-A488 DAPI IMPa2-A546_v_TileScan_001 (Stage 22 of 49)	00-Vn7j4Us6hpivBUEDvKkasN
0.328925		Cell	0.000	1.000	731	5	siRNA-IMPa2-25 PSF-A488 IMPa2-A546 DAPI 8C1-siRNA-IMP-a2-a4 V2.00	0	11. siRNA-IMPa2-25 PSF-A488 DAPI IMPa2-A546_v_TileScan_001 (Stage 22 of 49)	00-Vn7j4Us6hpivBUEDvKkasN
0.337572		Cell	0.000	1.000	732	6	siRNA-IMPa2-25 PSF-A488 IMPa2-A546 DAPI 8C1-siRNA-IMP-a2-a4 V2.00	0	11. siRNA-IMPa2-25 PSF-A488 DAPI IMPa2-A546_v_TileScan_001 (Stage 22 of 49)	00-Vn7j4Us6hpivBUEDvKkasN
0.236293		Cell	0.000	1.000	733	7	siRNA-IMPa2-25 PSF-A488 IMPa2-A546 DAPI 8C1-siRNA-IMP-a2-a4 V2.00	0	11. siRNA-IMPa2-25 PSF-A488 DAPI IMPa2-A546_v_TileScan_001 (Stage 22 of 49)	00-Vn7j4Us6hpivBUEDvKkasN
0.100462		Cell	0.000	1.000	734	8	siRNA-IMPa2-25 PSF-A488 IMPa2-A546 DAPI 8C1-siRNA-IMP-a2-a4 V2.00	0	11. siRNA-IMPa2-25 PSF-A488 DAPI IMPa2-A546_v_TileScan_001 (Stage 22 of 49)	00-Vn7j4Us6hpivBUEDvKkasN
0.292423		Cell	0.000	1.000	735	9	siRNA-IMPa2-25 PSF-A488 IMPa2-A546 DAPI 8C1-siRNA-IMP-a2-a4 V2.00	0	11. siRNA-IMPa2-25 PSF-A488 DAPI IMPa2-A546_v_TileScan_001 (Stage 22 of 49)	00-Vn7j4Us6hpivBUEDvKkasN
0.0326101		Cell	0.000	1.000	736	10	siRNA-IMPa2-25 PSF-A488 IMPa2-A546 DAPI 8C1-siRNA-IMP-a2-a4 V2.00	0	11. siRNA-IMPa2-25 PSF-A488 DAPI IMPa2-A546_v_TileScan_001 (Stage 22 of 49)	00-Vn7j4Us6hpivBUEDvKkasN
0.322514		Cell	0.000	1.000	737	0	siRNA-IMPa2-25 PSF-A488 IMPa2-A546 DAPI 8C1-siRNA-IMP-a2-a4 V2.00	0	11. siRNA-IMPa2-25 PSF-A488 DAPI IMPa2-A546_w_TileScan_001 (Stage 23 of 49)	00-6qZwN6vcNfqMRjqB4jGTKe
0.255526		Cell	0.000	1.000	738	1	siRNA-IMPa2-25 PSF-A488 IMPa2-A546 DAPI 8C1-siRNA-IMP-a2-a4 V2.00	0	11. siRNA-IMPa2-25 PSF-A488 DAPI IMPa2-A546_w_TileScan_001 (Stage 23 of 49)	00-6qZwN6vcNfqMRjqB4jGTKe
0.154604		Cell	0.000	1.000	739	2	siRNA-IMPa2-25 PSF-A488 IMPa2-A546 DAPI 8C1-siRNA-IMP-a2-a4 V2.00	0	11. siRNA-IMPa2-25 PSF-A488 DAPI IMPa2-A546_w_TileScan_001 (Stage 23 of 49)	00-6qZwN6vcNfqMRjqB4jGTKe
0.0454562		Cell	0.000	1.000	740	3	siRNA-IMPa2-25 PSF-A488 IMPa2-A546 DAPI 8C1-siRNA-IMP-a2-a4 V2.00	0	11. siRNA-IMPa2-25 PSF-A488 DAPI IMPa2-A546_w_TileScan_001 (Stage 23 of 49)	00-6qZwN6vcNfqMRjqB4jGTKe
0.240423		Cell	0.000	1.000	741	4	siRNA-IMPa2-25 PSF-A488 IMPa2-A546 DAPI 8C1-siRNA-IMP-a2-a4 V2.00	0	11. siRNA-IMPa2-25 PSF-A488 DAPI IMPa2-A546_w_TileScan_001 (Stage 23 of 49)	00-6qZwN6vcNfqMRjqB4jGTKe
0.361536		Cell	0.000	1.000	742	5	siRNA-IMPa2-25 PSF-A488 IMPa2-A546 DAPI 8C1-siRNA-IMP-a2-a4 V2.00	0	11. siRNA-IMPa2-25 PSF-A488 DAPI IMPa2-A546_w_TileScan_001 (Stage 23 of 49)	00-6qZwN6vcNfqMRjqB4jGTKe
0.0690347		Cell	0.000	1.000	743	6	siRNA-IMPa2-25 PSF-A488 IMPa2-A546 DAPI 8C1-siRNA-IMP-a2-a4 V2.00	0	11. siRNA-IMPa2-25 PSF-A488 DAPI IMPa2-A546_w_TileScan_001 (Stage 23 of 49)	00-6qZwN6vcNfqMRjqB4jGTKe
0.0435703		Cell	0.000	1.000	744	7	siRNA-IMPa2-25 PSF-A488 IMPa2-A546 DAPI 8C1-siRNA-IMP-a2-a4 V2.00	0	11. siRNA-IMPa2-25 PSF-A488 DAPI IMPa2-A546_w_TileScan_001 (Stage 23 of 49)	00-6qZwN6vcNfqMRjqB4jGTKe
0.292075		Cell	0.000	1.000	745	8	siRNA-IMPa2-25 PSF-A488 IMPa2-A546 DAPI 8C1-siRNA-IMP-a2-a4 V2.00	0	11. siRNA-IMPa2-25 PSF-A488 DAPI IMPa2-A546_w_TileScan_001 (Stage 23 of 49)	00-6qZwN6vcNfqMRjqB4jGTKe
0.183764		Cell	0.000	1.000	746	9	siRNA-IMPa2-25 PSF-A488 IMPa2-A546 DAPI 8C1-siRNA-IMP-a2-a4 V2.00	0	11. siRNA-IMPa2-25 PSF-A488 DAPI IMPa2-A546_w_TileScan_001 (Stage 23 of 49)	00-6qZwN6vcNfqMRjqB4jGTKe
0.148318		Cell	0.000	1.000	747	10	siRNA-IMPa2-25 PSF-A488 IMPa2-A546 DAPI 8C1-siRNA-IMP-a2-a4 V2.00	0	11. siRNA-IMPa2-25 PSF-A488 DAPI IMPa2-A546_w_TileScan_001 (Stage 23 of 49)	00-6qZwN6vcNfqMRjqB4jGTKe
0.327424		Cell	0.000	1.000	748	11	siRNA-IMPa2-25 PSF-A488 IMPa2-A546 DAPI 8C1-siRNA-IMP-a2-a4 V2.00	0	11. siRNA-IMPa2-25 PSF-A488 DAPI IMPa2-A546_w_TileScan_001 (Stage 23 of 49)	00-6qZwN6vcNfqMRjqB4jGTKe
0.31133		Cell	0.000	1.000	749	0	siRNA-IMPa2-25 PSF-A488 IMPa2-A546 DAPI 8C1-siRNA-IMP-a2-a4 V2.00	0	11. siRNA-IMPa2-25 PSF-A488 DAPI IMPa2-A546_x_TileScan_001 (Stage 24 of 49)	00-QQuZPbgDKDFS2KeudX8QYW
0.119091		Cell	0.000	1.000	750	1	siRNA-IMPa2-25 PSF-A488 IMPa2-A546 DAPI 8C1-siRNA-IMP-a2-a4 V2.00	0	11. siRNA-IMPa2-25 PSF-A488 DAPI IMPa2-A546_x_TileScan_001 (Stage 24 of 49)	00-QQuZPbgDKDFS2KeudX8QYW
0.135762		Cell	0.000	1.000	751	2	siRNA-IMPa2-25 PSF-A488 IMPa2-A546 DAPI 8C1-siRNA-IMP-a2-a4 V2.00	0	11. siRNA-IMPa2-25 PSF-A488 DAPI IMPa2-A546_x_TileScan_001 (Stage 24 of 49)	00-QQuZPbgDKDFS2KeudX8QYW
0.222931		Cell	0.000	1.000	752	3	siRNA-IMPa2-25 PSF-A488 IMPa2-A546 DAPI 8C1-siRNA-IMP-a2-a4 V2.00	0	11. siRNA-IMPa2-25 PSF-A488 DAPI IMPa2-A546_x_TileScan_001 (Stage 24 of 49)	00-QQuZPbgDKDFS2KeudX8QYW
0.0519377		Cell	0.000	1.000	753	4	siRNA-IMPa2-25 PSF-A488 IMPa2-A546 DAPI 8C1-siRNA-IMP-a2-a4 V2.00	0	11. siRNA-IMPa2-25 PSF-A488 DAPI IMPa2-A546_x_TileScan_001 (Stage 24 of 49)	00-QQuZPbgDKDFS2KeudX8QYW
0.115692		Cell	0.000	1.000	754	5	siRNA-IMPa2-25 PSF-A488 IMPa2-A546 DAPI 8C1-siRNA-IMP-a2-a4 V2.00	0	11. siRNA-IMPa2-25 PSF-A488 DAPI IMPa2-A546_x_TileScan_001 (Stage 24 of 49)	00-QQuZPbgDKDFS2KeudX8QYW
0.108125		Cell	0.000	1.000	755	6	siRNA-IMPa2-25 PSF-A488 IMPa2-A546 DAPI 8C1-siRNA-IMP-a2-a4 V2.00	0	11. siRNA-IMPa2-25 PSF-A488 DAPI IMPa2-A546_x_TileScan_001 (Stage 24 of 49)	00-QQuZPbgDKDFS2KeudX8QYW
0.00949749		Cell	0.000	1.000	756	7	siRNA-IMPa2-25 PSF-A488 IMPa2-A546 DAPI 8C1-siRNA-IMP-a2-a4 V2.00	0	11. siRNA-IMPa2-25 PSF-A488 DAPI IMPa2-A546_x_TileScan_001 (Stage 24 of 49)	00-QQuZPbgDKDFS2KeudX8QYW
0.0288922		Cell	0.000	1.000	757	8	siRNA-IMPa2-25 PSF-A488 IMPa2-A546 DAPI 8C1-siRNA-IMP-a2-a4 V2.00	0	11. siRNA-IMPa2-25 PSF-A488 DAPI IMPa2-A546_x_TileScan_001 (Stage 24 of 49)	00-QQuZPbgDKDFS2KeudX8QYW
0.154293		Cell	0.000	1.000	758	9	siRNA-IMPa2-25 PSF-A488 IMPa2-A546 DAPI 8C1-siRNA-IMP-a2-a4 V2.00	0	11. siRNA-IMPa2-25 PSF-A488 DAPI IMPa2-A546_x_TileScan_001 (Stage 24 of 49)	00-QQuZPbgDKDFS2KeudX8QYW
0.0955343		Cell	0.000	1.000	759	10	siRNA-IMPa2-25 PSF-A488 IMPa2-A546 DAPI 8C1-siRNA-IMP-a2-a4 V2.00	0	11. siRNA-IMPa2-25 PSF-A488 DAPI IMPa2-A546_x_TileScan_001 (Stage 24 of 49)	00-QQuZPbgDKDFS2KeudX8QYW
0.356724		Cell	0.000	1.000	760	11	siRNA-IMPa2-25 PSF-A488 IMPa2-A546 DAPI 8C1-siRNA-IMP-a2-a4 V2.00	0	11. siRNA-IMPa2-25 PSF-A488 DAPI IMPa2-A546_x_TileScan_001 (Stage 24 of 49)	00-QQuZPbgDKDFS2KeudX8QYW
0.152596		Cell	0.000	1.000	761	12	siRNA-IMPa2-25 PSF-A488 IMPa2-A546 DAPI 8C1-siRNA-IMP-a2-a4 V2.00	0	11. siRNA-IMPa2-25 PSF-A488 DAPI IMPa2-A546_x_TileScan_001 (Stage 24 of 49)	00-QQuZPbgDKDFS2KeudX8QYW
0.312021		Cell	0.000	1.000	762	13	siRNA-IMPa2-25 PSF-A488 IMPa2-A546 DAPI 8C1-siRNA-IMP-a2-a4 V2.00	0	11. siRNA-IMPa2-25 PSF-A488 DAPI IMPa2-A546_x_TileScan_001 (Stage 24 of 49)	00-QQuZPbgDKDFS2KeudX8QYW
0.226709		Cell	0.000	1.000	763	14	siRNA-IMPa2-25 PSF-A488 IMPa2-A546 DAPI 8C1-siRNA-IMP-a2-a4 V2.00	0	11. siRNA-IMPa2-25 PSF-A488 DAPI IMPa2-A546_x_TileScan_001 (Stage 24 of 49)	00-QQuZPbgDKDFS2KeudX8QYW
0.316285		Cell	0.000	1.000	764	0	siRNA-IMPa2-25 PSF-A488 IMPa2-A546 DAPI 8C1-siRNA-IMP-a2-a4 V2.00	0	11. siRNA-IMPa2-25 PSF-A488 DAPI IMPa2-A546_y_TileScan_001 (Stage 25 of 49)	00-kAg5RQxdcjw2QSszd44ToK
0.114246		Cell	0.000	1.000	765	1	siRNA-IMPa2-25 PSF-A488 IMPa2-A546 DAPI 8C1-siRNA-IMP-a2-a4 V2.00	0	11. siRNA-IMPa2-25 PSF-A488 DAPI IMPa2-A546_y_TileScan_001 (Stage 25 of 49)	00-kAg5RQxdcjw2QSszd44ToK
0.206385		Cell	0.000	1.000	766	2	siRNA-IMPa2-25 PSF-A488 IMPa2-A546 DAPI 8C1-siRNA-IMP-a2-a4 V2.00	0	11. siRNA-IMPa2-25 PSF-A488 DAPI IMPa2-A546_y_TileScan_001 (Stage 25 of 49)	00-kAg5RQxdcjw2QSszd44ToK
0.204285		Cell	0.000	1.000	767	3	siRNA-IMPa2-25 PSF-A488 IMPa2-A546 DAPI 8C1-siRNA-IMP-a2-a4 V2.00	0	11. siRNA-IMPa2-25 PSF-A488 DAPI IMPa2-A546_y_TileScan_001 (Stage 25 of 49)	00-kAg5RQxdcjw2QSszd44ToK
0.47106		Cell	0.000	1.000	768	4	siRNA-IMPa2-25 PSF-A488 IMPa2-A546 DAPI 8C1-siRNA-IMP-a2-a4 V2.00	0	11. siRNA-IMPa2-25 PSF-A488 DAPI IMPa2-A546_y_TileScan_001 (Stage 25 of 49)	00-kAg5RQxdcjw2QSszd44ToK
0.0532437		Cell	0.000	1.000	769	5	siRNA-IMPa2-25 PSF-A488 IMPa2-A546 DAPI 8C1-siRNA-IMP-a2-a4 V2.00	0	11. siRNA-IMPa2-25 PSF-A488 DAPI IMPa2-A546_y_TileScan_001 (Stage 25 of 49)	00-kAg5RQxdcjw2QSszd44ToK
0.097607		Cell	0.000	1.000	770	6	siRNA-IMPa2-25 PSF-A488 IMPa2-A546 DAPI 8C1-siRNA-IMP-a2-a4 V2.00	0	11. siRNA-IMPa2-25 PSF-A488 DAPI IMPa2-A546_y_TileScan_001 (Stage 25 of 49)	00-kAg5RQxdcjw2QSszd44ToK
0.0895485		Cell	0.000	1.000	771	7	siRNA-IMPa2-25 PSF-A488 IMPa2-A546 DAPI 8C1-siRNA-IMP-a2-a4 V2.00	0	11. siRNA-IMPa2-25 PSF-A488 DAPI IMPa2-A546_y_TileScan_001 (Stage 25 of 49)	00-kAg5RQxdcjw2QSszd44ToK
0.47541		Cell	0.000	1.000	772	8	siRNA-IMPa2-25 PSF-A488 IMPa2-A546 DAPI 8C1-siRNA-IMP-a2-a4 V2.00	0	11. siRNA-IMPa2-25 PSF-A488 DAPI IMPa2-A546_y_TileScan_001 (Stage 25 of 49)	00-kAg5RQxdcjw2QSszd44ToK
0.120018		Cell	0.000	1.000	773	9	siRNA-IMPa2-25 PSF-A488 IMPa2-A546 DAPI 8C1-siRNA-IMP-a2-a4 V2.00	0	11. siRNA-IMPa2-25 PSF-A488 DAPI IMPa2-A546_y_TileScan_001 (Stage 25 of 49)	00-kAg5RQxdcjw2QSszd44ToK
0.0542477		Cell	0.000	1.000	774	10	siRNA-IMPa2-25 PSF-A488 IMPa2-A546 DAPI 8C1-siRNA-IMP-a2-a4 V2.00	0	11. siRNA-IMPa2-25 PSF-A488 DAPI IMPa2-A546_y_TileScan_001 (Stage 25 of 49)	00-kAg5RQxdcjw2QSszd44ToK
0.0780805		Cell	0.000	1.000	775	11	siRNA-IMPa2-25 PSF-A488 IMPa2-A546 DAPI 8C1-siRNA-IMP-a2-a4 V2.00	0	11. siRNA-IMPa2-25 PSF-A488 DAPI IMPa2-A546_y_TileScan_001 (Stage 25 of 49)	00-kAg5RQxdcjw2QSszd44ToK
0.0536729		Cell	0.000	1.000	776	12	siRNA-IMPa2-25 PSF-A488 IMPa2-A546 DAPI 8C1-siRNA-IMP-a2-a4 V2.00	0	11. siRNA-IMPa2-25 PSF-A488 DAPI IMPa2-A546_y_TileScan_001 (Stage 25 of 49)	00-kAg5RQxdcjw2QSszd44ToK
0.0888248		Cell	0.000	1.000	777	13	siRNA-IMPa2-25 PSF-A488 IMPa2-A546 DAPI 8C1-siRNA-IMP-a2-a4 V2.00	0	11. siRNA-IMPa2-25 PSF-A488 DAPI IMPa2-A546_y_TileScan_001 (Stage 25 of 49)	00-kAg5RQxdcjw2QSszd44ToK
0.165061		Cell	0.000	1.000	778	14	siRNA-IMPa2-25 PSF-A488 IMPa2-A546 DAPI 8C1-siRNA-IMP-a2-a4 V2.00	0	11. siRNA-IMPa2-25 PSF-A488 DAPI IMPa2-A546_y_TileScan_001 (Stage 25 of 49)	00-kAg5RQxdcjw2QSszd44ToK
0.173438		Cell	0.000	1.000	779	15	siRNA-IMPa2-25 PSF-A488 IMPa2-A546 DAPI 8C1-siRNA-IMP-a2-a4 V2.00	0	11. siRNA-IMPa2-25 PSF-A488 DAPI IMPa2-A546_y_TileScan_001 (Stage 25 of 49)	00-kAg5RQxdcjw2QSszd44ToK
0.0554503		Cell	0.000	1.000	780	16	siRNA-IMPa2-25 PSF-A488 IMPa2-A546 DAPI 8C1-siRNA-IMP-a2-a4 V2.00	0	11. siRNA-IMPa2-25 PSF-A488 DAPI IMPa2-A546_y_TileScan_001 (Stage 25 of 49)	00-kAg5RQxdcjw2QSszd44ToK
0.0345153		Cell	0.000	1.000	781	17	siRNA-IMPa2-25 PSF-A488 IMPa2-A546 DAPI 8C1-siRNA-IMP-a2-a4 V2.00	0	11. siRNA-IMPa2-25 PSF-A488 DAPI IMPa2-A546_y_TileScan_001 (Stage 25 of 49)	00-kAg5RQxdcjw2QSszd44ToK
0.259333		Cell	0.000	1.000	782	18	siRNA-IMPa2-25 PSF-A488 IMPa2-A546 DAPI 8C1-siRNA-IMP-a2-a4 V2.00	0	11. siRNA-IMPa2-25 PSF-A488 DAPI IMPa2-A546_y_TileScan_001 (Stage 25 of 49)	00-kAg5RQxdcjw2QSszd44ToK
0.0300623		Cell	0.000	1.000	783	19	siRNA-IMPa2-25 PSF-A488 IMPa2-A546 DAPI 8C1-siRNA-IMP-a2-a4 V2.00	0	11. siRNA-IMPa2-25 PSF-A488 DAPI IMPa2-A546_y_TileScan_001 (Stage 25 of 49)	00-kAg5RQxdcjw2QSszd44ToK
0.365466		Cell	0.000	1.000	784	20	siRNA-IMPa2-25 PSF-A488 IMPa2-A546 DAPI 8C1-siRNA-IMP-a2-a4 V2.00	0	11. siRNA-IMPa2-25 PSF-A488 DAPI IMPa2-A546_y_TileScan_001 (Stage 25 of 49)	00-kAg5RQxdcjw2QSszd44ToK
0.346041		Cell	0.000	1.000	785	21	siRNA-IMPa2-25 PSF-A488 IMPa2-A546 DAPI 8C1-siRNA-IMP-a2-a4 V2.00	0	11. siRNA-IMPa2-25 PSF-A488 DAPI IMPa2-A546_y_TileScan_001 (Stage 25 of 49)	00-kAg5RQxdcjw2QSszd44ToK
0.196954		Cell	0.000	1.000	786	22	siRNA-IMPa2-25 PSF-A488 IMPa2-A546 DAPI 8C1-siRNA-IMP-a2-a4 V2.00	0	11. siRNA-IMPa2-25 PSF-A488 DAPI IMPa2-A546_y_TileScan_001 (Stage 25 of 49)	00-kAg5RQxdcjw2QSszd44ToK
0.140548		Cell	0.000	1.000	787	23	siRNA-IMPa2-25 PSF-A488 IMPa2-A546 DAPI 8C1-siRNA-IMP-a2-a4 V2.00	0	11. siRNA-IMPa2-25 PSF-A488 DAPI IMPa2-A546_y_TileScan_001 (Stage 25 of 49)	00-kAg5RQxdcjw2QSszd44ToK
0.100601		Cell	0.000	1.000	788	0	siRNA-IMPa2-25 PSF-A488 IMPa2-A546 DAPI 8C1-siRNA-IMP-a2-a4 V2.00	0	11. siRNA-IMPa2-25 PSF-A488 DAPI IMPa2-A546_z_TileScan_001 (Stage 26 of 49)	00-5S6VGjRXQbCbrJ2ijXewKM
0.217878		Cell	0.000	1.000	789	1	siRNA-IMPa2-25 PSF-A488 IMPa2-A546 DAPI 8C1-siRNA-IMP-a2-a4 V2.00	0	11. siRNA-IMPa2-25 PSF-A488 DAPI IMPa2-A546_z_TileScan_001 (Stage 26 of 49)	00-5S6VGjRXQbCbrJ2ijXewKM
0.402266		Cell	0.000	1.000	790	2	siRNA-IMPa2-25 PSF-A488 IMPa2-A546 DAPI 8C1-siRNA-IMP-a2-a4 V2.00	0	11. siRNA-IMPa2-25 PSF-A488 DAPI IMPa2-A546_z_TileScan_001 (Stage 26 of 49)	00-5S6VGjRXQbCbrJ2ijXewKM
0.204123		Cell	0.000	1.000	791	3	siRNA-IMPa2-25 PSF-A488 IMPa2-A546 DAPI 8C1-siRNA-IMP-a2-a4 V2.00	0	11. siRNA-IMPa2-25 PSF-A488 DAPI IMPa2-A546_z_TileScan_001 (Stage 26 of 49)	00-5S6VGjRXQbCbrJ2ijXewKM
0.144944		Cell	0.000	1.000	792	4	siRNA-IMPa2-25 PSF-A488 IMPa2-A546 DAPI 8C1-siRNA-IMP-a2-a4 V2.00	0	11. siRNA-IMPa2-25 PSF-A488 DAPI IMPa2-A546_z_TileScan_001 (Stage 26 of 49)	00-5S6VGjRXQbCbrJ2ijXewKM
0.141711		Cell	0.000	1.000	793	5	siRNA-IMPa2-25 PSF-A488 IMPa2-A546 DAPI 8C1-siRNA-IMP-a2-a4 V2.00	0	11. siRNA-IMPa2-25 PSF-A488 DAPI IMPa2-A546_z_TileScan_001 (Stage 26 of 49)	00-5S6VGjRXQbCbrJ2ijXewKM
0.319452		Cell	0.000	1.000	794	6	siRNA-IMPa2-25 PSF-A488 IMPa2-A546 DAPI 8C1-siRNA-IMP-a2-a4 V2.00	0	11. siRNA-IMPa2-25 PSF-A488 DAPI IMPa2-A546_z_TileScan_001 (Stage 26 of 49)	00-5S6VGjRXQbCbrJ2ijXewKM
0.331931		Cell	0.000	1.000	795	7	siRNA-IMPa2-25 PSF-A488 IMPa2-A546 DAPI 8C1-siRNA-IMP-a2-a4 V2.00	0	11. siRNA-IMPa2-25 PSF-A488 DAPI IMPa2-A546_z_TileScan_001 (Stage 26 of 49)	00-5S6VGjRXQbCbrJ2ijXewKM
0.207971		Cell	0.000	1.000	796	8	siRNA-IMPa2-25 PSF-A488 IMPa2-A546 DAPI 8C1-siRNA-IMP-a2-a4 V2.00	0	11. siRNA-IMPa2-25 PSF-A488 DAPI IMPa2-A546_z_TileScan_001 (Stage 26 of 49)	00-5S6VGjRXQbCbrJ2ijXewKM
0.102923		Cell	0.000	1.000	797	9	siRNA-IMPa2-25 PSF-A488 IMPa2-A546 DAPI 8C1-siRNA-IMP-a2-a4 V2.00	0	11. siRNA-IMPa2-25 PSF-A488 DAPI IMPa2-A546_z_TileScan_001 (Stage 26 of 49)	00-5S6VGjRXQbCbrJ2ijXewKM
0.339662		Cell	0.000	1.000	798	10	siRNA-IMPa2-25 PSF-A488 IMPa2-A546 DAPI 8C1-siRNA-IMP-a2-a4 V2.00	0	11. siRNA-IMPa2-25 PSF-A488 DAPI IMPa2-A546_z_TileScan_001 (Stage 26 of 49)	00-5S6VGjRXQbCbrJ2ijXewKM
0.112244		Cell	0.000	1.000	799	11	siRNA-IMPa2-25 PSF-A488 IMPa2-A546 DAPI 8C1-siRNA-IMP-a2-a4 V2.00	0	11. siRNA-IMPa2-25 PSF-A488 DAPI IMPa2-A546_z_TileScan_001 (Stage 26 of 49)	00-5S6VGjRXQbCbrJ2ijXewKM
0.14239		Cell	0.000	1.000	800	12	siRNA-IMPa2-25 PSF-A488 IMPa2-A546 DAPI 8C1-siRNA-IMP-a2-a4 V2.00	0	11. siRNA-IMPa2-25 PSF-A488 DAPI IMPa2-A546_z_TileScan_001 (Stage 26 of 49)	00-5S6VGjRXQbCbrJ2ijXewKM
0.354489		Cell	0.000	1.000	801	13	siRNA-IMPa2-25 PSF-A488 IMPa2-A546 DAPI 8C1-siRNA-IMP-a2-a4 V2.00	0	11. siRNA-IMPa2-25 PSF-A488 DAPI IMPa2-A546_z_TileScan_001 (Stage 26 of 49)	00-5S6VGjRXQbCbrJ2ijXewKM
0.604775		Cell	0.000	1.000	802	14	siRNA-IMPa2-25 PSF-A488 IMPa2-A546 DAPI 8C1-siRNA-IMP-a2-a4 V2.00	0	11. siRNA-IMPa2-25 PSF-A488 DAPI IMPa2-A546_z_TileScan_001 (Stage 26 of 49)	00-5S6VGjRXQbCbrJ2ijXewKM
0.368674		Cell	0.000	1.000	803	15	siRNA-IMPa2-25 PSF-A488 IMPa2-A546 DAPI 8C1-siRNA-IMP-a2-a4 V2.00	0	11. siRNA-IMPa2-25 PSF-A488 DAPI IMPa2-A546_z_TileScan_001 (Stage 26 of 49)	00-5S6VGjRXQbCbrJ2ijXewKM
0.0953244		Cell	0.000	1.000	804	16	siRNA-IMPa2-25 PSF-A488 IMPa2-A546 DAPI 8C1-siRNA-IMP-a2-a4 V2.00	0	11. siRNA-IMPa2-25 PSF-A488 DAPI IMPa2-A546_z_TileScan_001 (Stage 26 of 49)	00-5S6VGjRXQbCbrJ2ijXewKM
0.184654		Cell	0.000	1.000	805	17	siRNA-IMPa2-25 PSF-A488 IMPa2-A546 DAPI 8C1-siRNA-IMP-a2-a4 V2.00	0	11. siRNA-IMPa2-25 PSF-A488 DAPI IMPa2-A546_z_TileScan_001 (Stage 26 of 49)	00-5S6VGjRXQbCbrJ2ijXewKM
0.0964512		Cell	0.000	1.000	806	18	siRNA-IMPa2-25 PSF-A488 IMPa2-A546 DAPI 8C1-siRNA-IMP-a2-a4 V2.00	0	11. siRNA-IMPa2-25 PSF-A488 DAPI IMPa2-A546_z_TileScan_001 (Stage 26 of 49)	00-5S6VGjRXQbCbrJ2ijXewKM
0.249496		Cell	0.000	1.000	807	19	siRNA-IMPa2-25 PSF-A488 IMPa2-A546 DAPI 8C1-siRNA-IMP-a2-a4 V2.00	0	11. siRNA-IMPa2-25 PSF-A488 DAPI IMPa2-A546_z_TileScan_001 (Stage 26 of 49)	00-5S6VGjRXQbCbrJ2ijXewKM
0.140909		Cell	0.000	1.000	808	20	siRNA-IMPa2-25 PSF-A488 IMPa2-A546 DAPI 8C1-siRNA-IMP-a2-a4 V2.00	0	11. siRNA-IMPa2-25 PSF-A488 DAPI IMPa2-A546_z_TileScan_001 (Stage 26 of 49)	00-5S6VGjRXQbCbrJ2ijXewKM
0.13434		Cell	0.000	1.000	809	21	siRNA-IMPa2-25 PSF-A488 IMPa2-A546 DAPI 8C1-siRNA-IMP-a2-a4 V2.00	0	11. siRNA-IMPa2-25 PSF-A488 DAPI IMPa2-A546_z_TileScan_001 (Stage 26 of 49)	00-5S6VGjRXQbCbrJ2ijXewKM
0.744626		Cell	0.000	1.000	810	22	siRNA-IMPa2-25 PSF-A488 IMPa2-A546 DAPI 8C1-siRNA-IMP-a2-a4 V2.00	0	11. siRNA-IMPa2-25 PSF-A488 DAPI IMPa2-A546_z_TileScan_001 (Stage 26 of 49)	00-5S6VGjRXQbCbrJ2ijXewKM
0.0744223		Cell	0.000	1.000	811	23	siRNA-IMPa2-25 PSF-A488 IMPa2-A546 DAPI 8C1-siRNA-IMP-a2-a4 V2.00	0	11. siRNA-IMPa2-25 PSF-A488 DAPI IMPa2-A546_z_TileScan_001 (Stage 26 of 49)	00-5S6VGjRXQbCbrJ2ijXewKM
0.162068		Cell	0.000	1.000	812	24	siRNA-IMPa2-25 PSF-A488 IMPa2-A546 DAPI 8C1-siRNA-IMP-a2-a4 V2.00	0	11. siRNA-IMPa2-25 PSF-A488 DAPI IMPa2-A546_z_TileScan_001 (Stage 26 of 49)	00-5S6VGjRXQbCbrJ2ijXewKM
0.240983		Cell	0.000	1.000	813	25	siRNA-IMPa2-25 PSF-A488 IMPa2-A546 DAPI 8C1-siRNA-IMP-a2-a4 V2.00	0	11. siRNA-IMPa2-25 PSF-A488 DAPI IMPa2-A546_z_TileScan_001 (Stage 26 of 49)	00-5S6VGjRXQbCbrJ2ijXewKM
0.167006		Cell	0.000	1.000	814	26	siRNA-IMPa2-25 PSF-A488 IMPa2-A546 DAPI 8C1-siRNA-IMP-a2-a4 V2.00	0	11. siRNA-IMPa2-25 PSF-A488 DAPI IMPa2-A546_z_TileScan_001 (Stage 26 of 49)	00-5S6VGjRXQbCbrJ2ijXewKM
0.238835		Cell	0.000	1.000	815	27	siRNA-IMPa2-25 PSF-A488 IMPa2-A546 DAPI 8C1-siRNA-IMP-a2-a4 V2.00	0	11. siRNA-IMPa2-25 PSF-A488 DAPI IMPa2-A546_z_TileScan_001 (Stage 26 of 49)	00-5S6VGjRXQbCbrJ2ijXewKM
0.255721		Cell	0.000	1.000	816	28	siRNA-IMPa2-25 PSF-A488 IMPa2-A546 DAPI 8C1-siRNA-IMP-a2-a4 V2.00	0	11. siRNA-IMPa2-25 PSF-A488 DAPI IMPa2-A546_z_TileScan_001 (Stage 26 of 49)	00-5S6VGjRXQbCbrJ2ijXewKM
0.188642		Cell	0.000	1.000	817	29	siRNA-IMPa2-25 PSF-A488 IMPa2-A546 DAPI 8C1-siRNA-IMP-a2-a4 V2.00	0	11. siRNA-IMPa2-25 PSF-A488 DAPI IMPa2-A546_z_TileScan_001 (Stage 26 of 49)	00-5S6VGjRXQbCbrJ2ijXewKM
0.0618701		Cell	0.000	1.000	818	30	siRNA-IMPa2-25 PSF-A488 IMPa2-A546 DAPI 8C1-siRNA-IMP-a2-a4 V2.00	0	11. siRNA-IMPa2-25 PSF-A488 DAPI IMPa2-A546_z_TileScan_001 (Stage 26 of 49)	00-5S6VGjRXQbCbrJ2ijXewKM
0.0760987		Cell	0.000	1.000	819	31	siRNA-IMPa2-25 PSF-A488 IMPa2-A546 DAPI 8C1-siRNA-IMP-a2-a4 V2.00	0	11. siRNA-IMPa2-25 PSF-A488 DAPI IMPa2-A546_z_TileScan_001 (Stage 26 of 49)	00-5S6VGjRXQbCbrJ2ijXewKM
0.0999724		Cell	0.000	1.000	820	32	siRNA-IMPa2-25 PSF-A488 IMPa2-A546 DAPI 8C1-siRNA-IMP-a2-a4 V2.00	0	11. siRNA-IMPa2-25 PSF-A488 DAPI IMPa2-A546_z_TileScan_001 (Stage 26 of 49)	00-5S6VGjRXQbCbrJ2ijXewKM
0.426043		Cell	0.000	1.000	821	33	siRNA-IMPa2-25 PSF-A488 IMPa2-A546 DAPI 8C1-siRNA-IMP-a2-a4 V2.00	0	11. siRNA-IMPa2-25 PSF-A488 DAPI IMPa2-A546_z_TileScan_001 (Stage 26 of 49)	00-5S6VGjRXQbCbrJ2ijXewKM
0.215919		Cell	0.000	1.000	822	34	siRNA-IMPa2-25 PSF-A488 IMPa2-A546 DAPI 8C1-siRNA-IMP-a2-a4 V2.00	0	11. siRNA-IMPa2-25 PSF-A488 DAPI IMPa2-A546_z_TileScan_001 (Stage 26 of 49)	00-5S6VGjRXQbCbrJ2ijXewKM
0.16163		Cell	0.000	1.000	823	35	siRNA-IMPa2-25 PSF-A488 IMPa2-A546 DAPI 8C1-siRNA-IMP-a2-a4 V2.00	0	11. siRNA-IMPa2-25 PSF-A488 DAPI IMPa2-A546_z_TileScan_001 (Stage 26 of 49)	00-5S6VGjRXQbCbrJ2ijXewKM
