# Supplementary material for: Development of a pipeline for automated, high-throughput analysis of paraspeckle proteins reveals specific roles for importin α proteins
Source: Sci Rep. 2017 Feb 27;7:43323. doi: 10.1038/srep43323 (PMC5379994; doi:10.1038/srep43323)
Supplement: Supplementary Dataset SD1-E [file srep43323-s7.zip › I8P/8C1-siRNA-IMPa2-PSF/_/siRNA-IMPa2-25 PSF-A488 IMPa2-A546 DAPI 8C1-siRNA-IMP-a2-a4 V2.00_Statistics/siRNA-IMPa2-25 PSF-A488 IMPa2-A546 DAPI 8C1-siRNA-IMP-a2-a4 V2.00_Cell_Intensity_Center_Ch=3.csv]

Cell Intensity Center Ch=3
====================
Value	Unit	Category	Channel	Birth [s]	Death [s]	ID	OriginalID	Original Component Name	Original Component ID	Original Image Name	Original Image ID
93		Cell	3	0.000	1.000	0	0	siRNA-IMPa2-25 PSF-A488 IMPa2-A546 DAPI 8C1-siRNA-IMP-a2-a4 V2.00	0	11. siRNA-IMPa2-25 PSF-A488 DAPI IMPa2-A546_a_TileScan_001 (Stage 1 of 49)	00-HTr9fRTuwPnuSqbp52bVx9
76		Cell	3	0.000	1.000	1	1	siRNA-IMPa2-25 PSF-A488 IMPa2-A546 DAPI 8C1-siRNA-IMP-a2-a4 V2.00	0	11. siRNA-IMPa2-25 PSF-A488 DAPI IMPa2-A546_a_TileScan_001 (Stage 1 of 49)	00-HTr9fRTuwPnuSqbp52bVx9
85		Cell	3	0.000	1.000	2	2	siRNA-IMPa2-25 PSF-A488 IMPa2-A546 DAPI 8C1-siRNA-IMP-a2-a4 V2.00	0	11. siRNA-IMPa2-25 PSF-A488 DAPI IMPa2-A546_a_TileScan_001 (Stage 1 of 49)	00-HTr9fRTuwPnuSqbp52bVx9
130		Cell	3	0.000	1.000	3	3	siRNA-IMPa2-25 PSF-A488 IMPa2-A546 DAPI 8C1-siRNA-IMP-a2-a4 V2.00	0	11. siRNA-IMPa2-25 PSF-A488 DAPI IMPa2-A546_a_TileScan_001 (Stage 1 of 49)	00-HTr9fRTuwPnuSqbp52bVx9
117		Cell	3	0.000	1.000	4	4	siRNA-IMPa2-25 PSF-A488 IMPa2-A546 DAPI 8C1-siRNA-IMP-a2-a4 V2.00	0	11. siRNA-IMPa2-25 PSF-A488 DAPI IMPa2-A546_a_TileScan_001 (Stage 1 of 49)	00-HTr9fRTuwPnuSqbp52bVx9
71		Cell	3	0.000	1.000	5	5	siRNA-IMPa2-25 PSF-A488 IMPa2-A546 DAPI 8C1-siRNA-IMP-a2-a4 V2.00	0	11. siRNA-IMPa2-25 PSF-A488 DAPI IMPa2-A546_a_TileScan_001 (Stage 1 of 49)	00-HTr9fRTuwPnuSqbp52bVx9
101		Cell	3	0.000	1.000	6	6	siRNA-IMPa2-25 PSF-A488 IMPa2-A546 DAPI 8C1-siRNA-IMP-a2-a4 V2.00	0	11. siRNA-IMPa2-25 PSF-A488 DAPI IMPa2-A546_a_TileScan_001 (Stage 1 of 49)	00-HTr9fRTuwPnuSqbp52bVx9
47		Cell	3	0.000	1.000	7	7	siRNA-IMPa2-25 PSF-A488 IMPa2-A546 DAPI 8C1-siRNA-IMP-a2-a4 V2.00	0	11. siRNA-IMPa2-25 PSF-A488 DAPI IMPa2-A546_a_TileScan_001 (Stage 1 of 49)	00-HTr9fRTuwPnuSqbp52bVx9
71		Cell	3	0.000	1.000	8	8	siRNA-IMPa2-25 PSF-A488 IMPa2-A546 DAPI 8C1-siRNA-IMP-a2-a4 V2.00	0	11. siRNA-IMPa2-25 PSF-A488 DAPI IMPa2-A546_a_TileScan_001 (Stage 1 of 49)	00-HTr9fRTuwPnuSqbp52bVx9
168		Cell	3	0.000	1.000	9	9	siRNA-IMPa2-25 PSF-A488 IMPa2-A546 DAPI 8C1-siRNA-IMP-a2-a4 V2.00	0	11. siRNA-IMPa2-25 PSF-A488 DAPI IMPa2-A546_a_TileScan_001 (Stage 1 of 49)	00-HTr9fRTuwPnuSqbp52bVx9
62		Cell	3	0.000	1.000	10	10	siRNA-IMPa2-25 PSF-A488 IMPa2-A546 DAPI 8C1-siRNA-IMP-a2-a4 V2.00	0	11. siRNA-IMPa2-25 PSF-A488 DAPI IMPa2-A546_a_TileScan_001 (Stage 1 of 49)	00-HTr9fRTuwPnuSqbp52bVx9
142		Cell	3	0.000	1.000	11	11	siRNA-IMPa2-25 PSF-A488 IMPa2-A546 DAPI 8C1-siRNA-IMP-a2-a4 V2.00	0	11. siRNA-IMPa2-25 PSF-A488 DAPI IMPa2-A546_a_TileScan_001 (Stage 1 of 49)	00-HTr9fRTuwPnuSqbp52bVx9
77		Cell	3	0.000	1.000	12	12	siRNA-IMPa2-25 PSF-A488 IMPa2-A546 DAPI 8C1-siRNA-IMP-a2-a4 V2.00	0	11. siRNA-IMPa2-25 PSF-A488 DAPI IMPa2-A546_a_TileScan_001 (Stage 1 of 49)	00-HTr9fRTuwPnuSqbp52bVx9
42		Cell	3	0.000	1.000	13	0	siRNA-IMPa2-25 PSF-A488 IMPa2-A546 DAPI 8C1-siRNA-IMP-a2-a4 V2.00	0	11. siRNA-IMPa2-25 PSF-A488 DAPI IMPa2-A546_aa_TileScan_001 (Stage 27 of 49)	00-2xc8XfRn6r37hXfuTigs4X
123		Cell	3	0.000	1.000	14	1	siRNA-IMPa2-25 PSF-A488 IMPa2-A546 DAPI 8C1-siRNA-IMP-a2-a4 V2.00	0	11. siRNA-IMPa2-25 PSF-A488 DAPI IMPa2-A546_aa_TileScan_001 (Stage 27 of 49)	00-2xc8XfRn6r37hXfuTigs4X
63		Cell	3	0.000	1.000	15	2	siRNA-IMPa2-25 PSF-A488 IMPa2-A546 DAPI 8C1-siRNA-IMP-a2-a4 V2.00	0	11. siRNA-IMPa2-25 PSF-A488 DAPI IMPa2-A546_aa_TileScan_001 (Stage 27 of 49)	00-2xc8XfRn6r37hXfuTigs4X
96		Cell	3	0.000	1.000	16	3	siRNA-IMPa2-25 PSF-A488 IMPa2-A546 DAPI 8C1-siRNA-IMP-a2-a4 V2.00	0	11. siRNA-IMPa2-25 PSF-A488 DAPI IMPa2-A546_aa_TileScan_001 (Stage 27 of 49)	00-2xc8XfRn6r37hXfuTigs4X
150		Cell	3	0.000	1.000	17	4	siRNA-IMPa2-25 PSF-A488 IMPa2-A546 DAPI 8C1-siRNA-IMP-a2-a4 V2.00	0	11. siRNA-IMPa2-25 PSF-A488 DAPI IMPa2-A546_aa_TileScan_001 (Stage 27 of 49)	00-2xc8XfRn6r37hXfuTigs4X
182		Cell	3	0.000	1.000	18	5	siRNA-IMPa2-25 PSF-A488 IMPa2-A546 DAPI 8C1-siRNA-IMP-a2-a4 V2.00	0	11. siRNA-IMPa2-25 PSF-A488 DAPI IMPa2-A546_aa_TileScan_001 (Stage 27 of 49)	00-2xc8XfRn6r37hXfuTigs4X
162		Cell	3	0.000	1.000	19	6	siRNA-IMPa2-25 PSF-A488 IMPa2-A546 DAPI 8C1-siRNA-IMP-a2-a4 V2.00	0	11. siRNA-IMPa2-25 PSF-A488 DAPI IMPa2-A546_aa_TileScan_001 (Stage 27 of 49)	00-2xc8XfRn6r37hXfuTigs4X
187		Cell	3	0.000	1.000	20	7	siRNA-IMPa2-25 PSF-A488 IMPa2-A546 DAPI 8C1-siRNA-IMP-a2-a4 V2.00	0	11. siRNA-IMPa2-25 PSF-A488 DAPI IMPa2-A546_aa_TileScan_001 (Stage 27 of 49)	00-2xc8XfRn6r37hXfuTigs4X
201		Cell	3	0.000	1.000	21	8	siRNA-IMPa2-25 PSF-A488 IMPa2-A546 DAPI 8C1-siRNA-IMP-a2-a4 V2.00	0	11. siRNA-IMPa2-25 PSF-A488 DAPI IMPa2-A546_aa_TileScan_001 (Stage 27 of 49)	00-2xc8XfRn6r37hXfuTigs4X
108		Cell	3	0.000	1.000	22	9	siRNA-IMPa2-25 PSF-A488 IMPa2-A546 DAPI 8C1-siRNA-IMP-a2-a4 V2.00	0	11. siRNA-IMPa2-25 PSF-A488 DAPI IMPa2-A546_aa_TileScan_001 (Stage 27 of 49)	00-2xc8XfRn6r37hXfuTigs4X
150		Cell	3	0.000	1.000	23	10	siRNA-IMPa2-25 PSF-A488 IMPa2-A546 DAPI 8C1-siRNA-IMP-a2-a4 V2.00	0	11. siRNA-IMPa2-25 PSF-A488 DAPI IMPa2-A546_aa_TileScan_001 (Stage 27 of 49)	00-2xc8XfRn6r37hXfuTigs4X
155		Cell	3	0.000	1.000	24	11	siRNA-IMPa2-25 PSF-A488 IMPa2-A546 DAPI 8C1-siRNA-IMP-a2-a4 V2.00	0	11. siRNA-IMPa2-25 PSF-A488 DAPI IMPa2-A546_aa_TileScan_001 (Stage 27 of 49)	00-2xc8XfRn6r37hXfuTigs4X
209		Cell	3	0.000	1.000	25	12	siRNA-IMPa2-25 PSF-A488 IMPa2-A546 DAPI 8C1-siRNA-IMP-a2-a4 V2.00	0	11. siRNA-IMPa2-25 PSF-A488 DAPI IMPa2-A546_aa_TileScan_001 (Stage 27 of 49)	00-2xc8XfRn6r37hXfuTigs4X
123		Cell	3	0.000	1.000	26	13	siRNA-IMPa2-25 PSF-A488 IMPa2-A546 DAPI 8C1-siRNA-IMP-a2-a4 V2.00	0	11. siRNA-IMPa2-25 PSF-A488 DAPI IMPa2-A546_aa_TileScan_001 (Stage 27 of 49)	00-2xc8XfRn6r37hXfuTigs4X
163		Cell	3	0.000	1.000	27	14	siRNA-IMPa2-25 PSF-A488 IMPa2-A546 DAPI 8C1-siRNA-IMP-a2-a4 V2.00	0	11. siRNA-IMPa2-25 PSF-A488 DAPI IMPa2-A546_aa_TileScan_001 (Stage 27 of 49)	00-2xc8XfRn6r37hXfuTigs4X
71		Cell	3	0.000	1.000	28	15	siRNA-IMPa2-25 PSF-A488 IMPa2-A546 DAPI 8C1-siRNA-IMP-a2-a4 V2.00	0	11. siRNA-IMPa2-25 PSF-A488 DAPI IMPa2-A546_aa_TileScan_001 (Stage 27 of 49)	00-2xc8XfRn6r37hXfuTigs4X
146		Cell	3	0.000	1.000	29	16	siRNA-IMPa2-25 PSF-A488 IMPa2-A546 DAPI 8C1-siRNA-IMP-a2-a4 V2.00	0	11. siRNA-IMPa2-25 PSF-A488 DAPI IMPa2-A546_aa_TileScan_001 (Stage 27 of 49)	00-2xc8XfRn6r37hXfuTigs4X
114		Cell	3	0.000	1.000	30	17	siRNA-IMPa2-25 PSF-A488 IMPa2-A546 DAPI 8C1-siRNA-IMP-a2-a4 V2.00	0	11. siRNA-IMPa2-25 PSF-A488 DAPI IMPa2-A546_aa_TileScan_001 (Stage 27 of 49)	00-2xc8XfRn6r37hXfuTigs4X
106		Cell	3	0.000	1.000	31	18	siRNA-IMPa2-25 PSF-A488 IMPa2-A546 DAPI 8C1-siRNA-IMP-a2-a4 V2.00	0	11. siRNA-IMPa2-25 PSF-A488 DAPI IMPa2-A546_aa_TileScan_001 (Stage 27 of 49)	00-2xc8XfRn6r37hXfuTigs4X
86		Cell	3	0.000	1.000	32	19	siRNA-IMPa2-25 PSF-A488 IMPa2-A546 DAPI 8C1-siRNA-IMP-a2-a4 V2.00	0	11. siRNA-IMPa2-25 PSF-A488 DAPI IMPa2-A546_aa_TileScan_001 (Stage 27 of 49)	00-2xc8XfRn6r37hXfuTigs4X
69		Cell	3	0.000	1.000	33	20	siRNA-IMPa2-25 PSF-A488 IMPa2-A546 DAPI 8C1-siRNA-IMP-a2-a4 V2.00	0	11. siRNA-IMPa2-25 PSF-A488 DAPI IMPa2-A546_aa_TileScan_001 (Stage 27 of 49)	00-2xc8XfRn6r37hXfuTigs4X
89		Cell	3	0.000	1.000	34	21	siRNA-IMPa2-25 PSF-A488 IMPa2-A546 DAPI 8C1-siRNA-IMP-a2-a4 V2.00	0	11. siRNA-IMPa2-25 PSF-A488 DAPI IMPa2-A546_aa_TileScan_001 (Stage 27 of 49)	00-2xc8XfRn6r37hXfuTigs4X
63		Cell	3	0.000	1.000	35	22	siRNA-IMPa2-25 PSF-A488 IMPa2-A546 DAPI 8C1-siRNA-IMP-a2-a4 V2.00	0	11. siRNA-IMPa2-25 PSF-A488 DAPI IMPa2-A546_aa_TileScan_001 (Stage 27 of 49)	00-2xc8XfRn6r37hXfuTigs4X
62		Cell	3	0.000	1.000	36	23	siRNA-IMPa2-25 PSF-A488 IMPa2-A546 DAPI 8C1-siRNA-IMP-a2-a4 V2.00	0	11. siRNA-IMPa2-25 PSF-A488 DAPI IMPa2-A546_aa_TileScan_001 (Stage 27 of 49)	00-2xc8XfRn6r37hXfuTigs4X
59		Cell	3	0.000	1.000	37	0	siRNA-IMPa2-25 PSF-A488 IMPa2-A546 DAPI 8C1-siRNA-IMP-a2-a4 V2.00	0	11. siRNA-IMPa2-25 PSF-A488 DAPI IMPa2-A546_ab_TileScan_001 (Stage 28 of 49)	00-fjnhkDBWi4KSQFZFuWbwsM
43		Cell	3	0.000	1.000	38	1	siRNA-IMPa2-25 PSF-A488 IMPa2-A546 DAPI 8C1-siRNA-IMP-a2-a4 V2.00	0	11. siRNA-IMPa2-25 PSF-A488 DAPI IMPa2-A546_ab_TileScan_001 (Stage 28 of 49)	00-fjnhkDBWi4KSQFZFuWbwsM
141		Cell	3	0.000	1.000	39	2	siRNA-IMPa2-25 PSF-A488 IMPa2-A546 DAPI 8C1-siRNA-IMP-a2-a4 V2.00	0	11. siRNA-IMPa2-25 PSF-A488 DAPI IMPa2-A546_ab_TileScan_001 (Stage 28 of 49)	00-fjnhkDBWi4KSQFZFuWbwsM
241		Cell	3	0.000	1.000	40	3	siRNA-IMPa2-25 PSF-A488 IMPa2-A546 DAPI 8C1-siRNA-IMP-a2-a4 V2.00	0	11. siRNA-IMPa2-25 PSF-A488 DAPI IMPa2-A546_ab_TileScan_001 (Stage 28 of 49)	00-fjnhkDBWi4KSQFZFuWbwsM
221		Cell	3	0.000	1.000	41	4	siRNA-IMPa2-25 PSF-A488 IMPa2-A546 DAPI 8C1-siRNA-IMP-a2-a4 V2.00	0	11. siRNA-IMPa2-25 PSF-A488 DAPI IMPa2-A546_ab_TileScan_001 (Stage 28 of 49)	00-fjnhkDBWi4KSQFZFuWbwsM
232		Cell	3	0.000	1.000	42	5	siRNA-IMPa2-25 PSF-A488 IMPa2-A546 DAPI 8C1-siRNA-IMP-a2-a4 V2.00	0	11. siRNA-IMPa2-25 PSF-A488 DAPI IMPa2-A546_ab_TileScan_001 (Stage 28 of 49)	00-fjnhkDBWi4KSQFZFuWbwsM
109		Cell	3	0.000	1.000	43	6	siRNA-IMPa2-25 PSF-A488 IMPa2-A546 DAPI 8C1-siRNA-IMP-a2-a4 V2.00	0	11. siRNA-IMPa2-25 PSF-A488 DAPI IMPa2-A546_ab_TileScan_001 (Stage 28 of 49)	00-fjnhkDBWi4KSQFZFuWbwsM
254		Cell	3	0.000	1.000	44	7	siRNA-IMPa2-25 PSF-A488 IMPa2-A546 DAPI 8C1-siRNA-IMP-a2-a4 V2.00	0	11. siRNA-IMPa2-25 PSF-A488 DAPI IMPa2-A546_ab_TileScan_001 (Stage 28 of 49)	00-fjnhkDBWi4KSQFZFuWbwsM
89		Cell	3	0.000	1.000	45	8	siRNA-IMPa2-25 PSF-A488 IMPa2-A546 DAPI 8C1-siRNA-IMP-a2-a4 V2.00	0	11. siRNA-IMPa2-25 PSF-A488 DAPI IMPa2-A546_ab_TileScan_001 (Stage 28 of 49)	00-fjnhkDBWi4KSQFZFuWbwsM
72		Cell	3	0.000	1.000	46	9	siRNA-IMPa2-25 PSF-A488 IMPa2-A546 DAPI 8C1-siRNA-IMP-a2-a4 V2.00	0	11. siRNA-IMPa2-25 PSF-A488 DAPI IMPa2-A546_ab_TileScan_001 (Stage 28 of 49)	00-fjnhkDBWi4KSQFZFuWbwsM
138		Cell	3	0.000	1.000	47	10	siRNA-IMPa2-25 PSF-A488 IMPa2-A546 DAPI 8C1-siRNA-IMP-a2-a4 V2.00	0	11. siRNA-IMPa2-25 PSF-A488 DAPI IMPa2-A546_ab_TileScan_001 (Stage 28 of 49)	00-fjnhkDBWi4KSQFZFuWbwsM
163		Cell	3	0.000	1.000	48	11	siRNA-IMPa2-25 PSF-A488 IMPa2-A546 DAPI 8C1-siRNA-IMP-a2-a4 V2.00	0	11. siRNA-IMPa2-25 PSF-A488 DAPI IMPa2-A546_ab_TileScan_001 (Stage 28 of 49)	00-fjnhkDBWi4KSQFZFuWbwsM
50		Cell	3	0.000	1.000	49	12	siRNA-IMPa2-25 PSF-A488 IMPa2-A546 DAPI 8C1-siRNA-IMP-a2-a4 V2.00	0	11. siRNA-IMPa2-25 PSF-A488 DAPI IMPa2-A546_ab_TileScan_001 (Stage 28 of 49)	00-fjnhkDBWi4KSQFZFuWbwsM
133		Cell	3	0.000	1.000	50	13	siRNA-IMPa2-25 PSF-A488 IMPa2-A546 DAPI 8C1-siRNA-IMP-a2-a4 V2.00	0	11. siRNA-IMPa2-25 PSF-A488 DAPI IMPa2-A546_ab_TileScan_001 (Stage 28 of 49)	00-fjnhkDBWi4KSQFZFuWbwsM
81		Cell	3	0.000	1.000	51	14	siRNA-IMPa2-25 PSF-A488 IMPa2-A546 DAPI 8C1-siRNA-IMP-a2-a4 V2.00	0	11. siRNA-IMPa2-25 PSF-A488 DAPI IMPa2-A546_ab_TileScan_001 (Stage 28 of 49)	00-fjnhkDBWi4KSQFZFuWbwsM
133		Cell	3	0.000	1.000	52	15	siRNA-IMPa2-25 PSF-A488 IMPa2-A546 DAPI 8C1-siRNA-IMP-a2-a4 V2.00	0	11. siRNA-IMPa2-25 PSF-A488 DAPI IMPa2-A546_ab_TileScan_001 (Stage 28 of 49)	00-fjnhkDBWi4KSQFZFuWbwsM
122		Cell	3	0.000	1.000	53	16	siRNA-IMPa2-25 PSF-A488 IMPa2-A546 DAPI 8C1-siRNA-IMP-a2-a4 V2.00	0	11. siRNA-IMPa2-25 PSF-A488 DAPI IMPa2-A546_ab_TileScan_001 (Stage 28 of 49)	00-fjnhkDBWi4KSQFZFuWbwsM
147		Cell	3	0.000	1.000	54	17	siRNA-IMPa2-25 PSF-A488 IMPa2-A546 DAPI 8C1-siRNA-IMP-a2-a4 V2.00	0	11. siRNA-IMPa2-25 PSF-A488 DAPI IMPa2-A546_ab_TileScan_001 (Stage 28 of 49)	00-fjnhkDBWi4KSQFZFuWbwsM
132		Cell	3	0.000	1.000	55	18	siRNA-IMPa2-25 PSF-A488 IMPa2-A546 DAPI 8C1-siRNA-IMP-a2-a4 V2.00	0	11. siRNA-IMPa2-25 PSF-A488 DAPI IMPa2-A546_ab_TileScan_001 (Stage 28 of 49)	00-fjnhkDBWi4KSQFZFuWbwsM
162		Cell	3	0.000	1.000	56	19	siRNA-IMPa2-25 PSF-A488 IMPa2-A546 DAPI 8C1-siRNA-IMP-a2-a4 V2.00	0	11. siRNA-IMPa2-25 PSF-A488 DAPI IMPa2-A546_ab_TileScan_001 (Stage 28 of 49)	00-fjnhkDBWi4KSQFZFuWbwsM
137		Cell	3	0.000	1.000	57	20	siRNA-IMPa2-25 PSF-A488 IMPa2-A546 DAPI 8C1-siRNA-IMP-a2-a4 V2.00	0	11. siRNA-IMPa2-25 PSF-A488 DAPI IMPa2-A546_ab_TileScan_001 (Stage 28 of 49)	00-fjnhkDBWi4KSQFZFuWbwsM
172		Cell	3	0.000	1.000	58	21	siRNA-IMPa2-25 PSF-A488 IMPa2-A546 DAPI 8C1-siRNA-IMP-a2-a4 V2.00	0	11. siRNA-IMPa2-25 PSF-A488 DAPI IMPa2-A546_ab_TileScan_001 (Stage 28 of 49)	00-fjnhkDBWi4KSQFZFuWbwsM
123		Cell	3	0.000	1.000	59	22	siRNA-IMPa2-25 PSF-A488 IMPa2-A546 DAPI 8C1-siRNA-IMP-a2-a4 V2.00	0	11. siRNA-IMPa2-25 PSF-A488 DAPI IMPa2-A546_ab_TileScan_001 (Stage 28 of 49)	00-fjnhkDBWi4KSQFZFuWbwsM
174		Cell	3	0.000	1.000	60	23	siRNA-IMPa2-25 PSF-A488 IMPa2-A546 DAPI 8C1-siRNA-IMP-a2-a4 V2.00	0	11. siRNA-IMPa2-25 PSF-A488 DAPI IMPa2-A546_ab_TileScan_001 (Stage 28 of 49)	00-fjnhkDBWi4KSQFZFuWbwsM
251		Cell	3	0.000	1.000	61	24	siRNA-IMPa2-25 PSF-A488 IMPa2-A546 DAPI 8C1-siRNA-IMP-a2-a4 V2.00	0	11. siRNA-IMPa2-25 PSF-A488 DAPI IMPa2-A546_ab_TileScan_001 (Stage 28 of 49)	00-fjnhkDBWi4KSQFZFuWbwsM
205		Cell	3	0.000	1.000	62	25	siRNA-IMPa2-25 PSF-A488 IMPa2-A546 DAPI 8C1-siRNA-IMP-a2-a4 V2.00	0	11. siRNA-IMPa2-25 PSF-A488 DAPI IMPa2-A546_ab_TileScan_001 (Stage 28 of 49)	00-fjnhkDBWi4KSQFZFuWbwsM
175		Cell	3	0.000	1.000	63	0	siRNA-IMPa2-25 PSF-A488 IMPa2-A546 DAPI 8C1-siRNA-IMP-a2-a4 V2.00	0	11. siRNA-IMPa2-25 PSF-A488 DAPI IMPa2-A546_ac_TileScan_001 (Stage 29 of 49)	00-A48KHYsg8spuh4MWpZcgRE
96		Cell	3	0.000	1.000	64	1	siRNA-IMPa2-25 PSF-A488 IMPa2-A546 DAPI 8C1-siRNA-IMP-a2-a4 V2.00	0	11. siRNA-IMPa2-25 PSF-A488 DAPI IMPa2-A546_ac_TileScan_001 (Stage 29 of 49)	00-A48KHYsg8spuh4MWpZcgRE
22		Cell	3	0.000	1.000	65	2	siRNA-IMPa2-25 PSF-A488 IMPa2-A546 DAPI 8C1-siRNA-IMP-a2-a4 V2.00	0	11. siRNA-IMPa2-25 PSF-A488 DAPI IMPa2-A546_ac_TileScan_001 (Stage 29 of 49)	00-A48KHYsg8spuh4MWpZcgRE
95		Cell	3	0.000	1.000	66	3	siRNA-IMPa2-25 PSF-A488 IMPa2-A546 DAPI 8C1-siRNA-IMP-a2-a4 V2.00	0	11. siRNA-IMPa2-25 PSF-A488 DAPI IMPa2-A546_ac_TileScan_001 (Stage 29 of 49)	00-A48KHYsg8spuh4MWpZcgRE
122		Cell	3	0.000	1.000	67	4	siRNA-IMPa2-25 PSF-A488 IMPa2-A546 DAPI 8C1-siRNA-IMP-a2-a4 V2.00	0	11. siRNA-IMPa2-25 PSF-A488 DAPI IMPa2-A546_ac_TileScan_001 (Stage 29 of 49)	00-A48KHYsg8spuh4MWpZcgRE
93		Cell	3	0.000	1.000	68	5	siRNA-IMPa2-25 PSF-A488 IMPa2-A546 DAPI 8C1-siRNA-IMP-a2-a4 V2.00	0	11. siRNA-IMPa2-25 PSF-A488 DAPI IMPa2-A546_ac_TileScan_001 (Stage 29 of 49)	00-A48KHYsg8spuh4MWpZcgRE
148		Cell	3	0.000	1.000	69	6	siRNA-IMPa2-25 PSF-A488 IMPa2-A546 DAPI 8C1-siRNA-IMP-a2-a4 V2.00	0	11. siRNA-IMPa2-25 PSF-A488 DAPI IMPa2-A546_ac_TileScan_001 (Stage 29 of 49)	00-A48KHYsg8spuh4MWpZcgRE
138		Cell	3	0.000	1.000	70	7	siRNA-IMPa2-25 PSF-A488 IMPa2-A546 DAPI 8C1-siRNA-IMP-a2-a4 V2.00	0	11. siRNA-IMPa2-25 PSF-A488 DAPI IMPa2-A546_ac_TileScan_001 (Stage 29 of 49)	00-A48KHYsg8spuh4MWpZcgRE
56		Cell	3	0.000	1.000	71	8	siRNA-IMPa2-25 PSF-A488 IMPa2-A546 DAPI 8C1-siRNA-IMP-a2-a4 V2.00	0	11. siRNA-IMPa2-25 PSF-A488 DAPI IMPa2-A546_ac_TileScan_001 (Stage 29 of 49)	00-A48KHYsg8spuh4MWpZcgRE
104		Cell	3	0.000	1.000	72	9	siRNA-IMPa2-25 PSF-A488 IMPa2-A546 DAPI 8C1-siRNA-IMP-a2-a4 V2.00	0	11. siRNA-IMPa2-25 PSF-A488 DAPI IMPa2-A546_ac_TileScan_001 (Stage 29 of 49)	00-A48KHYsg8spuh4MWpZcgRE
189		Cell	3	0.000	1.000	73	0	siRNA-IMPa2-25 PSF-A488 IMPa2-A546 DAPI 8C1-siRNA-IMP-a2-a4 V2.00	0	11. siRNA-IMPa2-25 PSF-A488 DAPI IMPa2-A546_ad_TileScan_001 (Stage 30 of 49)	00-dr25bnqok83pDTN3NGneWG
63		Cell	3	0.000	1.000	74	1	siRNA-IMPa2-25 PSF-A488 IMPa2-A546 DAPI 8C1-siRNA-IMP-a2-a4 V2.00	0	11. siRNA-IMPa2-25 PSF-A488 DAPI IMPa2-A546_ad_TileScan_001 (Stage 30 of 49)	00-dr25bnqok83pDTN3NGneWG
136		Cell	3	0.000	1.000	75	2	siRNA-IMPa2-25 PSF-A488 IMPa2-A546 DAPI 8C1-siRNA-IMP-a2-a4 V2.00	0	11. siRNA-IMPa2-25 PSF-A488 DAPI IMPa2-A546_ad_TileScan_001 (Stage 30 of 49)	00-dr25bnqok83pDTN3NGneWG
254		Cell	3	0.000	1.000	76	3	siRNA-IMPa2-25 PSF-A488 IMPa2-A546 DAPI 8C1-siRNA-IMP-a2-a4 V2.00	0	11. siRNA-IMPa2-25 PSF-A488 DAPI IMPa2-A546_ad_TileScan_001 (Stage 30 of 49)	00-dr25bnqok83pDTN3NGneWG
143		Cell	3	0.000	1.000	77	4	siRNA-IMPa2-25 PSF-A488 IMPa2-A546 DAPI 8C1-siRNA-IMP-a2-a4 V2.00	0	11. siRNA-IMPa2-25 PSF-A488 DAPI IMPa2-A546_ad_TileScan_001 (Stage 30 of 49)	00-dr25bnqok83pDTN3NGneWG
220		Cell	3	0.000	1.000	78	5	siRNA-IMPa2-25 PSF-A488 IMPa2-A546 DAPI 8C1-siRNA-IMP-a2-a4 V2.00	0	11. siRNA-IMPa2-25 PSF-A488 DAPI IMPa2-A546_ad_TileScan_001 (Stage 30 of 49)	00-dr25bnqok83pDTN3NGneWG
203		Cell	3	0.000	1.000	79	6	siRNA-IMPa2-25 PSF-A488 IMPa2-A546 DAPI 8C1-siRNA-IMP-a2-a4 V2.00	0	11. siRNA-IMPa2-25 PSF-A488 DAPI IMPa2-A546_ad_TileScan_001 (Stage 30 of 49)	00-dr25bnqok83pDTN3NGneWG
88		Cell	3	0.000	1.000	80	7	siRNA-IMPa2-25 PSF-A488 IMPa2-A546 DAPI 8C1-siRNA-IMP-a2-a4 V2.00	0	11. siRNA-IMPa2-25 PSF-A488 DAPI IMPa2-A546_ad_TileScan_001 (Stage 30 of 49)	00-dr25bnqok83pDTN3NGneWG
146		Cell	3	0.000	1.000	81	0	siRNA-IMPa2-25 PSF-A488 IMPa2-A546 DAPI 8C1-siRNA-IMP-a2-a4 V2.00	0	11. siRNA-IMPa2-25 PSF-A488 DAPI IMPa2-A546_ae_TileScan_001 (Stage 31 of 49)	00-EvsfXjz5hKQTgapG6b28NL
52		Cell	3	0.000	1.000	82	1	siRNA-IMPa2-25 PSF-A488 IMPa2-A546 DAPI 8C1-siRNA-IMP-a2-a4 V2.00	0	11. siRNA-IMPa2-25 PSF-A488 DAPI IMPa2-A546_ae_TileScan_001 (Stage 31 of 49)	00-EvsfXjz5hKQTgapG6b28NL
33		Cell	3	0.000	1.000	83	2	siRNA-IMPa2-25 PSF-A488 IMPa2-A546 DAPI 8C1-siRNA-IMP-a2-a4 V2.00	0	11. siRNA-IMPa2-25 PSF-A488 DAPI IMPa2-A546_ae_TileScan_001 (Stage 31 of 49)	00-EvsfXjz5hKQTgapG6b28NL
115		Cell	3	0.000	1.000	84	3	siRNA-IMPa2-25 PSF-A488 IMPa2-A546 DAPI 8C1-siRNA-IMP-a2-a4 V2.00	0	11. siRNA-IMPa2-25 PSF-A488 DAPI IMPa2-A546_ae_TileScan_001 (Stage 31 of 49)	00-EvsfXjz5hKQTgapG6b28NL
39		Cell	3	0.000	1.000	85	4	siRNA-IMPa2-25 PSF-A488 IMPa2-A546 DAPI 8C1-siRNA-IMP-a2-a4 V2.00	0	11. siRNA-IMPa2-25 PSF-A488 DAPI IMPa2-A546_ae_TileScan_001 (Stage 31 of 49)	00-EvsfXjz5hKQTgapG6b28NL
144		Cell	3	0.000	1.000	86	5	siRNA-IMPa2-25 PSF-A488 IMPa2-A546 DAPI 8C1-siRNA-IMP-a2-a4 V2.00	0	11. siRNA-IMPa2-25 PSF-A488 DAPI IMPa2-A546_ae_TileScan_001 (Stage 31 of 49)	00-EvsfXjz5hKQTgapG6b28NL
145		Cell	3	0.000	1.000	87	6	siRNA-IMPa2-25 PSF-A488 IMPa2-A546 DAPI 8C1-siRNA-IMP-a2-a4 V2.00	0	11. siRNA-IMPa2-25 PSF-A488 DAPI IMPa2-A546_ae_TileScan_001 (Stage 31 of 49)	00-EvsfXjz5hKQTgapG6b28NL
94		Cell	3	0.000	1.000	88	7	siRNA-IMPa2-25 PSF-A488 IMPa2-A546 DAPI 8C1-siRNA-IMP-a2-a4 V2.00	0	11. siRNA-IMPa2-25 PSF-A488 DAPI IMPa2-A546_ae_TileScan_001 (Stage 31 of 49)	00-EvsfXjz5hKQTgapG6b28NL
143		Cell	3	0.000	1.000	89	8	siRNA-IMPa2-25 PSF-A488 IMPa2-A546 DAPI 8C1-siRNA-IMP-a2-a4 V2.00	0	11. siRNA-IMPa2-25 PSF-A488 DAPI IMPa2-A546_ae_TileScan_001 (Stage 31 of 49)	00-EvsfXjz5hKQTgapG6b28NL
123		Cell	3	0.000	1.000	90	9	siRNA-IMPa2-25 PSF-A488 IMPa2-A546 DAPI 8C1-siRNA-IMP-a2-a4 V2.00	0	11. siRNA-IMPa2-25 PSF-A488 DAPI IMPa2-A546_ae_TileScan_001 (Stage 31 of 49)	00-EvsfXjz5hKQTgapG6b28NL
143		Cell	3	0.000	1.000	91	10	siRNA-IMPa2-25 PSF-A488 IMPa2-A546 DAPI 8C1-siRNA-IMP-a2-a4 V2.00	0	11. siRNA-IMPa2-25 PSF-A488 DAPI IMPa2-A546_ae_TileScan_001 (Stage 31 of 49)	00-EvsfXjz5hKQTgapG6b28NL
94		Cell	3	0.000	1.000	92	11	siRNA-IMPa2-25 PSF-A488 IMPa2-A546 DAPI 8C1-siRNA-IMP-a2-a4 V2.00	0	11. siRNA-IMPa2-25 PSF-A488 DAPI IMPa2-A546_ae_TileScan_001 (Stage 31 of 49)	00-EvsfXjz5hKQTgapG6b28NL
112		Cell	3	0.000	1.000	93	12	siRNA-IMPa2-25 PSF-A488 IMPa2-A546 DAPI 8C1-siRNA-IMP-a2-a4 V2.00	0	11. siRNA-IMPa2-25 PSF-A488 DAPI IMPa2-A546_ae_TileScan_001 (Stage 31 of 49)	00-EvsfXjz5hKQTgapG6b28NL
81		Cell	3	0.000	1.000	94	0	siRNA-IMPa2-25 PSF-A488 IMPa2-A546 DAPI 8C1-siRNA-IMP-a2-a4 V2.00	0	11. siRNA-IMPa2-25 PSF-A488 DAPI IMPa2-A546_af_TileScan_001 (Stage 32 of 49)	00-McbrJ7VpjpqJZ8fE8YNhF
49		Cell	3	0.000	1.000	95	1	siRNA-IMPa2-25 PSF-A488 IMPa2-A546 DAPI 8C1-siRNA-IMP-a2-a4 V2.00	0	11. siRNA-IMPa2-25 PSF-A488 DAPI IMPa2-A546_af_TileScan_001 (Stage 32 of 49)	00-McbrJ7VpjpqJZ8fE8YNhF
165		Cell	3	0.000	1.000	96	2	siRNA-IMPa2-25 PSF-A488 IMPa2-A546 DAPI 8C1-siRNA-IMP-a2-a4 V2.00	0	11. siRNA-IMPa2-25 PSF-A488 DAPI IMPa2-A546_af_TileScan_001 (Stage 32 of 49)	00-McbrJ7VpjpqJZ8fE8YNhF
102		Cell	3	0.000	1.000	97	3	siRNA-IMPa2-25 PSF-A488 IMPa2-A546 DAPI 8C1-siRNA-IMP-a2-a4 V2.00	0	11. siRNA-IMPa2-25 PSF-A488 DAPI IMPa2-A546_af_TileScan_001 (Stage 32 of 49)	00-McbrJ7VpjpqJZ8fE8YNhF
147		Cell	3	0.000	1.000	98	4	siRNA-IMPa2-25 PSF-A488 IMPa2-A546 DAPI 8C1-siRNA-IMP-a2-a4 V2.00	0	11. siRNA-IMPa2-25 PSF-A488 DAPI IMPa2-A546_af_TileScan_001 (Stage 32 of 49)	00-McbrJ7VpjpqJZ8fE8YNhF
53		Cell	3	0.000	1.000	99	5	siRNA-IMPa2-25 PSF-A488 IMPa2-A546 DAPI 8C1-siRNA-IMP-a2-a4 V2.00	0	11. siRNA-IMPa2-25 PSF-A488 DAPI IMPa2-A546_af_TileScan_001 (Stage 32 of 49)	00-McbrJ7VpjpqJZ8fE8YNhF
86		Cell	3	0.000	1.000	100	6	siRNA-IMPa2-25 PSF-A488 IMPa2-A546 DAPI 8C1-siRNA-IMP-a2-a4 V2.00	0	11. siRNA-IMPa2-25 PSF-A488 DAPI IMPa2-A546_af_TileScan_001 (Stage 32 of 49)	00-McbrJ7VpjpqJZ8fE8YNhF
43		Cell	3	0.000	1.000	101	7	siRNA-IMPa2-25 PSF-A488 IMPa2-A546 DAPI 8C1-siRNA-IMP-a2-a4 V2.00	0	11. siRNA-IMPa2-25 PSF-A488 DAPI IMPa2-A546_af_TileScan_001 (Stage 32 of 49)	00-McbrJ7VpjpqJZ8fE8YNhF
129		Cell	3	0.000	1.000	102	8	siRNA-IMPa2-25 PSF-A488 IMPa2-A546 DAPI 8C1-siRNA-IMP-a2-a4 V2.00	0	11. siRNA-IMPa2-25 PSF-A488 DAPI IMPa2-A546_af_TileScan_001 (Stage 32 of 49)	00-McbrJ7VpjpqJZ8fE8YNhF
183		Cell	3	0.000	1.000	103	9	siRNA-IMPa2-25 PSF-A488 IMPa2-A546 DAPI 8C1-siRNA-IMP-a2-a4 V2.00	0	11. siRNA-IMPa2-25 PSF-A488 DAPI IMPa2-A546_af_TileScan_001 (Stage 32 of 49)	00-McbrJ7VpjpqJZ8fE8YNhF
199		Cell	3	0.000	1.000	104	10	siRNA-IMPa2-25 PSF-A488 IMPa2-A546 DAPI 8C1-siRNA-IMP-a2-a4 V2.00	0	11. siRNA-IMPa2-25 PSF-A488 DAPI IMPa2-A546_af_TileScan_001 (Stage 32 of 49)	00-McbrJ7VpjpqJZ8fE8YNhF
149		Cell	3	0.000	1.000	105	11	siRNA-IMPa2-25 PSF-A488 IMPa2-A546 DAPI 8C1-siRNA-IMP-a2-a4 V2.00	0	11. siRNA-IMPa2-25 PSF-A488 DAPI IMPa2-A546_af_TileScan_001 (Stage 32 of 49)	00-McbrJ7VpjpqJZ8fE8YNhF
25		Cell	3	0.000	1.000	106	12	siRNA-IMPa2-25 PSF-A488 IMPa2-A546 DAPI 8C1-siRNA-IMP-a2-a4 V2.00	0	11. siRNA-IMPa2-25 PSF-A488 DAPI IMPa2-A546_af_TileScan_001 (Stage 32 of 49)	00-McbrJ7VpjpqJZ8fE8YNhF
86		Cell	3	0.000	1.000	107	13	siRNA-IMPa2-25 PSF-A488 IMPa2-A546 DAPI 8C1-siRNA-IMP-a2-a4 V2.00	0	11. siRNA-IMPa2-25 PSF-A488 DAPI IMPa2-A546_af_TileScan_001 (Stage 32 of 49)	00-McbrJ7VpjpqJZ8fE8YNhF
195		Cell	3	0.000	1.000	108	14	siRNA-IMPa2-25 PSF-A488 IMPa2-A546 DAPI 8C1-siRNA-IMP-a2-a4 V2.00	0	11. siRNA-IMPa2-25 PSF-A488 DAPI IMPa2-A546_af_TileScan_001 (Stage 32 of 49)	00-McbrJ7VpjpqJZ8fE8YNhF
92		Cell	3	0.000	1.000	109	15	siRNA-IMPa2-25 PSF-A488 IMPa2-A546 DAPI 8C1-siRNA-IMP-a2-a4 V2.00	0	11. siRNA-IMPa2-25 PSF-A488 DAPI IMPa2-A546_af_TileScan_001 (Stage 32 of 49)	00-McbrJ7VpjpqJZ8fE8YNhF
96		Cell	3	0.000	1.000	110	16	siRNA-IMPa2-25 PSF-A488 IMPa2-A546 DAPI 8C1-siRNA-IMP-a2-a4 V2.00	0	11. siRNA-IMPa2-25 PSF-A488 DAPI IMPa2-A546_af_TileScan_001 (Stage 32 of 49)	00-McbrJ7VpjpqJZ8fE8YNhF
216		Cell	3	0.000	1.000	111	17	siRNA-IMPa2-25 PSF-A488 IMPa2-A546 DAPI 8C1-siRNA-IMP-a2-a4 V2.00	0	11. siRNA-IMPa2-25 PSF-A488 DAPI IMPa2-A546_af_TileScan_001 (Stage 32 of 49)	00-McbrJ7VpjpqJZ8fE8YNhF
140		Cell	3	0.000	1.000	112	18	siRNA-IMPa2-25 PSF-A488 IMPa2-A546 DAPI 8C1-siRNA-IMP-a2-a4 V2.00	0	11. siRNA-IMPa2-25 PSF-A488 DAPI IMPa2-A546_af_TileScan_001 (Stage 32 of 49)	00-McbrJ7VpjpqJZ8fE8YNhF
155		Cell	3	0.000	1.000	113	19	siRNA-IMPa2-25 PSF-A488 IMPa2-A546 DAPI 8C1-siRNA-IMP-a2-a4 V2.00	0	11. siRNA-IMPa2-25 PSF-A488 DAPI IMPa2-A546_af_TileScan_001 (Stage 32 of 49)	00-McbrJ7VpjpqJZ8fE8YNhF
181		Cell	3	0.000	1.000	114	20	siRNA-IMPa2-25 PSF-A488 IMPa2-A546 DAPI 8C1-siRNA-IMP-a2-a4 V2.00	0	11. siRNA-IMPa2-25 PSF-A488 DAPI IMPa2-A546_af_TileScan_001 (Stage 32 of 49)	00-McbrJ7VpjpqJZ8fE8YNhF
65		Cell	3	0.000	1.000	115	0	siRNA-IMPa2-25 PSF-A488 IMPa2-A546 DAPI 8C1-siRNA-IMP-a2-a4 V2.00	0	11. siRNA-IMPa2-25 PSF-A488 DAPI IMPa2-A546_ag_TileScan_001 (Stage 33 of 49)	00-kToGWRNoSQ2iP6Q5irHJ79
8		Cell	3	0.000	1.000	116	1	siRNA-IMPa2-25 PSF-A488 IMPa2-A546 DAPI 8C1-siRNA-IMP-a2-a4 V2.00	0	11. siRNA-IMPa2-25 PSF-A488 DAPI IMPa2-A546_ag_TileScan_001 (Stage 33 of 49)	00-kToGWRNoSQ2iP6Q5irHJ79
132		Cell	3	0.000	1.000	117	2	siRNA-IMPa2-25 PSF-A488 IMPa2-A546 DAPI 8C1-siRNA-IMP-a2-a4 V2.00	0	11. siRNA-IMPa2-25 PSF-A488 DAPI IMPa2-A546_ag_TileScan_001 (Stage 33 of 49)	00-kToGWRNoSQ2iP6Q5irHJ79
113		Cell	3	0.000	1.000	118	3	siRNA-IMPa2-25 PSF-A488 IMPa2-A546 DAPI 8C1-siRNA-IMP-a2-a4 V2.00	0	11. siRNA-IMPa2-25 PSF-A488 DAPI IMPa2-A546_ag_TileScan_001 (Stage 33 of 49)	00-kToGWRNoSQ2iP6Q5irHJ79
102		Cell	3	0.000	1.000	119	4	siRNA-IMPa2-25 PSF-A488 IMPa2-A546 DAPI 8C1-siRNA-IMP-a2-a4 V2.00	0	11. siRNA-IMPa2-25 PSF-A488 DAPI IMPa2-A546_ag_TileScan_001 (Stage 33 of 49)	00-kToGWRNoSQ2iP6Q5irHJ79
106		Cell	3	0.000	1.000	120	5	siRNA-IMPa2-25 PSF-A488 IMPa2-A546 DAPI 8C1-siRNA-IMP-a2-a4 V2.00	0	11. siRNA-IMPa2-25 PSF-A488 DAPI IMPa2-A546_ag_TileScan_001 (Stage 33 of 49)	00-kToGWRNoSQ2iP6Q5irHJ79
115		Cell	3	0.000	1.000	121	6	siRNA-IMPa2-25 PSF-A488 IMPa2-A546 DAPI 8C1-siRNA-IMP-a2-a4 V2.00	0	11. siRNA-IMPa2-25 PSF-A488 DAPI IMPa2-A546_ag_TileScan_001 (Stage 33 of 49)	00-kToGWRNoSQ2iP6Q5irHJ79
163		Cell	3	0.000	1.000	122	7	siRNA-IMPa2-25 PSF-A488 IMPa2-A546 DAPI 8C1-siRNA-IMP-a2-a4 V2.00	0	11. siRNA-IMPa2-25 PSF-A488 DAPI IMPa2-A546_ag_TileScan_001 (Stage 33 of 49)	00-kToGWRNoSQ2iP6Q5irHJ79
139		Cell	3	0.000	1.000	123	8	siRNA-IMPa2-25 PSF-A488 IMPa2-A546 DAPI 8C1-siRNA-IMP-a2-a4 V2.00	0	11. siRNA-IMPa2-25 PSF-A488 DAPI IMPa2-A546_ag_TileScan_001 (Stage 33 of 49)	00-kToGWRNoSQ2iP6Q5irHJ79
158		Cell	3	0.000	1.000	124	9	siRNA-IMPa2-25 PSF-A488 IMPa2-A546 DAPI 8C1-siRNA-IMP-a2-a4 V2.00	0	11. siRNA-IMPa2-25 PSF-A488 DAPI IMPa2-A546_ag_TileScan_001 (Stage 33 of 49)	00-kToGWRNoSQ2iP6Q5irHJ79
154		Cell	3	0.000	1.000	125	10	siRNA-IMPa2-25 PSF-A488 IMPa2-A546 DAPI 8C1-siRNA-IMP-a2-a4 V2.00	0	11. siRNA-IMPa2-25 PSF-A488 DAPI IMPa2-A546_ag_TileScan_001 (Stage 33 of 49)	00-kToGWRNoSQ2iP6Q5irHJ79
111		Cell	3	0.000	1.000	126	11	siRNA-IMPa2-25 PSF-A488 IMPa2-A546 DAPI 8C1-siRNA-IMP-a2-a4 V2.00	0	11. siRNA-IMPa2-25 PSF-A488 DAPI IMPa2-A546_ag_TileScan_001 (Stage 33 of 49)	00-kToGWRNoSQ2iP6Q5irHJ79
155		Cell	3	0.000	1.000	127	12	siRNA-IMPa2-25 PSF-A488 IMPa2-A546 DAPI 8C1-siRNA-IMP-a2-a4 V2.00	0	11. siRNA-IMPa2-25 PSF-A488 DAPI IMPa2-A546_ag_TileScan_001 (Stage 33 of 49)	00-kToGWRNoSQ2iP6Q5irHJ79
168		Cell	3	0.000	1.000	128	13	siRNA-IMPa2-25 PSF-A488 IMPa2-A546 DAPI 8C1-siRNA-IMP-a2-a4 V2.00	0	11. siRNA-IMPa2-25 PSF-A488 DAPI IMPa2-A546_ag_TileScan_001 (Stage 33 of 49)	00-kToGWRNoSQ2iP6Q5irHJ79
128		Cell	3	0.000	1.000	129	14	siRNA-IMPa2-25 PSF-A488 IMPa2-A546 DAPI 8C1-siRNA-IMP-a2-a4 V2.00	0	11. siRNA-IMPa2-25 PSF-A488 DAPI IMPa2-A546_ag_TileScan_001 (Stage 33 of 49)	00-kToGWRNoSQ2iP6Q5irHJ79
137		Cell	3	0.000	1.000	130	15	siRNA-IMPa2-25 PSF-A488 IMPa2-A546 DAPI 8C1-siRNA-IMP-a2-a4 V2.00	0	11. siRNA-IMPa2-25 PSF-A488 DAPI IMPa2-A546_ag_TileScan_001 (Stage 33 of 49)	00-kToGWRNoSQ2iP6Q5irHJ79
106		Cell	3	0.000	1.000	131	16	siRNA-IMPa2-25 PSF-A488 IMPa2-A546 DAPI 8C1-siRNA-IMP-a2-a4 V2.00	0	11. siRNA-IMPa2-25 PSF-A488 DAPI IMPa2-A546_ag_TileScan_001 (Stage 33 of 49)	00-kToGWRNoSQ2iP6Q5irHJ79
86		Cell	3	0.000	1.000	132	17	siRNA-IMPa2-25 PSF-A488 IMPa2-A546 DAPI 8C1-siRNA-IMP-a2-a4 V2.00	0	11. siRNA-IMPa2-25 PSF-A488 DAPI IMPa2-A546_ag_TileScan_001 (Stage 33 of 49)	00-kToGWRNoSQ2iP6Q5irHJ79
87		Cell	3	0.000	1.000	133	18	siRNA-IMPa2-25 PSF-A488 IMPa2-A546 DAPI 8C1-siRNA-IMP-a2-a4 V2.00	0	11. siRNA-IMPa2-25 PSF-A488 DAPI IMPa2-A546_ag_TileScan_001 (Stage 33 of 49)	00-kToGWRNoSQ2iP6Q5irHJ79
165		Cell	3	0.000	1.000	134	19	siRNA-IMPa2-25 PSF-A488 IMPa2-A546 DAPI 8C1-siRNA-IMP-a2-a4 V2.00	0	11. siRNA-IMPa2-25 PSF-A488 DAPI IMPa2-A546_ag_TileScan_001 (Stage 33 of 49)	00-kToGWRNoSQ2iP6Q5irHJ79
225		Cell	3	0.000	1.000	135	20	siRNA-IMPa2-25 PSF-A488 IMPa2-A546 DAPI 8C1-siRNA-IMP-a2-a4 V2.00	0	11. siRNA-IMPa2-25 PSF-A488 DAPI IMPa2-A546_ag_TileScan_001 (Stage 33 of 49)	00-kToGWRNoSQ2iP6Q5irHJ79
41		Cell	3	0.000	1.000	136	0	siRNA-IMPa2-25 PSF-A488 IMPa2-A546 DAPI 8C1-siRNA-IMP-a2-a4 V2.00	0	11. siRNA-IMPa2-25 PSF-A488 DAPI IMPa2-A546_ah_TileScan_001 (Stage 34 of 49)	00-Gj66oqxTmBWAGuBaMMjKzc
31		Cell	3	0.000	1.000	137	1	siRNA-IMPa2-25 PSF-A488 IMPa2-A546 DAPI 8C1-siRNA-IMP-a2-a4 V2.00	0	11. siRNA-IMPa2-25 PSF-A488 DAPI IMPa2-A546_ah_TileScan_001 (Stage 34 of 49)	00-Gj66oqxTmBWAGuBaMMjKzc
71		Cell	3	0.000	1.000	138	2	siRNA-IMPa2-25 PSF-A488 IMPa2-A546 DAPI 8C1-siRNA-IMP-a2-a4 V2.00	0	11. siRNA-IMPa2-25 PSF-A488 DAPI IMPa2-A546_ah_TileScan_001 (Stage 34 of 49)	00-Gj66oqxTmBWAGuBaMMjKzc
102		Cell	3	0.000	1.000	139	3	siRNA-IMPa2-25 PSF-A488 IMPa2-A546 DAPI 8C1-siRNA-IMP-a2-a4 V2.00	0	11. siRNA-IMPa2-25 PSF-A488 DAPI IMPa2-A546_ah_TileScan_001 (Stage 34 of 49)	00-Gj66oqxTmBWAGuBaMMjKzc
122		Cell	3	0.000	1.000	140	4	siRNA-IMPa2-25 PSF-A488 IMPa2-A546 DAPI 8C1-siRNA-IMP-a2-a4 V2.00	0	11. siRNA-IMPa2-25 PSF-A488 DAPI IMPa2-A546_ah_TileScan_001 (Stage 34 of 49)	00-Gj66oqxTmBWAGuBaMMjKzc
100		Cell	3	0.000	1.000	141	5	siRNA-IMPa2-25 PSF-A488 IMPa2-A546 DAPI 8C1-siRNA-IMP-a2-a4 V2.00	0	11. siRNA-IMPa2-25 PSF-A488 DAPI IMPa2-A546_ah_TileScan_001 (Stage 34 of 49)	00-Gj66oqxTmBWAGuBaMMjKzc
188		Cell	3	0.000	1.000	142	6	siRNA-IMPa2-25 PSF-A488 IMPa2-A546 DAPI 8C1-siRNA-IMP-a2-a4 V2.00	0	11. siRNA-IMPa2-25 PSF-A488 DAPI IMPa2-A546_ah_TileScan_001 (Stage 34 of 49)	00-Gj66oqxTmBWAGuBaMMjKzc
160		Cell	3	0.000	1.000	143	7	siRNA-IMPa2-25 PSF-A488 IMPa2-A546 DAPI 8C1-siRNA-IMP-a2-a4 V2.00	0	11. siRNA-IMPa2-25 PSF-A488 DAPI IMPa2-A546_ah_TileScan_001 (Stage 34 of 49)	00-Gj66oqxTmBWAGuBaMMjKzc
64		Cell	3	0.000	1.000	144	8	siRNA-IMPa2-25 PSF-A488 IMPa2-A546 DAPI 8C1-siRNA-IMP-a2-a4 V2.00	0	11. siRNA-IMPa2-25 PSF-A488 DAPI IMPa2-A546_ah_TileScan_001 (Stage 34 of 49)	00-Gj66oqxTmBWAGuBaMMjKzc
85		Cell	3	0.000	1.000	145	9	siRNA-IMPa2-25 PSF-A488 IMPa2-A546 DAPI 8C1-siRNA-IMP-a2-a4 V2.00	0	11. siRNA-IMPa2-25 PSF-A488 DAPI IMPa2-A546_ah_TileScan_001 (Stage 34 of 49)	00-Gj66oqxTmBWAGuBaMMjKzc
101		Cell	3	0.000	1.000	146	10	siRNA-IMPa2-25 PSF-A488 IMPa2-A546 DAPI 8C1-siRNA-IMP-a2-a4 V2.00	0	11. siRNA-IMPa2-25 PSF-A488 DAPI IMPa2-A546_ah_TileScan_001 (Stage 34 of 49)	00-Gj66oqxTmBWAGuBaMMjKzc
175		Cell	3	0.000	1.000	147	11	siRNA-IMPa2-25 PSF-A488 IMPa2-A546 DAPI 8C1-siRNA-IMP-a2-a4 V2.00	0	11. siRNA-IMPa2-25 PSF-A488 DAPI IMPa2-A546_ah_TileScan_001 (Stage 34 of 49)	00-Gj66oqxTmBWAGuBaMMjKzc
182		Cell	3	0.000	1.000	148	12	siRNA-IMPa2-25 PSF-A488 IMPa2-A546 DAPI 8C1-siRNA-IMP-a2-a4 V2.00	0	11. siRNA-IMPa2-25 PSF-A488 DAPI IMPa2-A546_ah_TileScan_001 (Stage 34 of 49)	00-Gj66oqxTmBWAGuBaMMjKzc
205		Cell	3	0.000	1.000	149	13	siRNA-IMPa2-25 PSF-A488 IMPa2-A546 DAPI 8C1-siRNA-IMP-a2-a4 V2.00	0	11. siRNA-IMPa2-25 PSF-A488 DAPI IMPa2-A546_ah_TileScan_001 (Stage 34 of 49)	00-Gj66oqxTmBWAGuBaMMjKzc
127		Cell	3	0.000	1.000	150	14	siRNA-IMPa2-25 PSF-A488 IMPa2-A546 DAPI 8C1-siRNA-IMP-a2-a4 V2.00	0	11. siRNA-IMPa2-25 PSF-A488 DAPI IMPa2-A546_ah_TileScan_001 (Stage 34 of 49)	00-Gj66oqxTmBWAGuBaMMjKzc
102		Cell	3	0.000	1.000	151	15	siRNA-IMPa2-25 PSF-A488 IMPa2-A546 DAPI 8C1-siRNA-IMP-a2-a4 V2.00	0	11. siRNA-IMPa2-25 PSF-A488 DAPI IMPa2-A546_ah_TileScan_001 (Stage 34 of 49)	00-Gj66oqxTmBWAGuBaMMjKzc
3		Cell	3	0.000	1.000	152	16	siRNA-IMPa2-25 PSF-A488 IMPa2-A546 DAPI 8C1-siRNA-IMP-a2-a4 V2.00	0	11. siRNA-IMPa2-25 PSF-A488 DAPI IMPa2-A546_ah_TileScan_001 (Stage 34 of 49)	00-Gj66oqxTmBWAGuBaMMjKzc
169		Cell	3	0.000	1.000	153	17	siRNA-IMPa2-25 PSF-A488 IMPa2-A546 DAPI 8C1-siRNA-IMP-a2-a4 V2.00	0	11. siRNA-IMPa2-25 PSF-A488 DAPI IMPa2-A546_ah_TileScan_001 (Stage 34 of 49)	00-Gj66oqxTmBWAGuBaMMjKzc
224		Cell	3	0.000	1.000	154	18	siRNA-IMPa2-25 PSF-A488 IMPa2-A546 DAPI 8C1-siRNA-IMP-a2-a4 V2.00	0	11. siRNA-IMPa2-25 PSF-A488 DAPI IMPa2-A546_ah_TileScan_001 (Stage 34 of 49)	00-Gj66oqxTmBWAGuBaMMjKzc
172		Cell	3	0.000	1.000	155	19	siRNA-IMPa2-25 PSF-A488 IMPa2-A546 DAPI 8C1-siRNA-IMP-a2-a4 V2.00	0	11. siRNA-IMPa2-25 PSF-A488 DAPI IMPa2-A546_ah_TileScan_001 (Stage 34 of 49)	00-Gj66oqxTmBWAGuBaMMjKzc
213		Cell	3	0.000	1.000	156	20	siRNA-IMPa2-25 PSF-A488 IMPa2-A546 DAPI 8C1-siRNA-IMP-a2-a4 V2.00	0	11. siRNA-IMPa2-25 PSF-A488 DAPI IMPa2-A546_ah_TileScan_001 (Stage 34 of 49)	00-Gj66oqxTmBWAGuBaMMjKzc
120		Cell	3	0.000	1.000	157	21	siRNA-IMPa2-25 PSF-A488 IMPa2-A546 DAPI 8C1-siRNA-IMP-a2-a4 V2.00	0	11. siRNA-IMPa2-25 PSF-A488 DAPI IMPa2-A546_ah_TileScan_001 (Stage 34 of 49)	00-Gj66oqxTmBWAGuBaMMjKzc
179		Cell	3	0.000	1.000	158	22	siRNA-IMPa2-25 PSF-A488 IMPa2-A546 DAPI 8C1-siRNA-IMP-a2-a4 V2.00	0	11. siRNA-IMPa2-25 PSF-A488 DAPI IMPa2-A546_ah_TileScan_001 (Stage 34 of 49)	00-Gj66oqxTmBWAGuBaMMjKzc
108		Cell	3	0.000	1.000	159	23	siRNA-IMPa2-25 PSF-A488 IMPa2-A546 DAPI 8C1-siRNA-IMP-a2-a4 V2.00	0	11. siRNA-IMPa2-25 PSF-A488 DAPI IMPa2-A546_ah_TileScan_001 (Stage 34 of 49)	00-Gj66oqxTmBWAGuBaMMjKzc
62		Cell	3	0.000	1.000	160	24	siRNA-IMPa2-25 PSF-A488 IMPa2-A546 DAPI 8C1-siRNA-IMP-a2-a4 V2.00	0	11. siRNA-IMPa2-25 PSF-A488 DAPI IMPa2-A546_ah_TileScan_001 (Stage 34 of 49)	00-Gj66oqxTmBWAGuBaMMjKzc
111		Cell	3	0.000	1.000	161	0	siRNA-IMPa2-25 PSF-A488 IMPa2-A546 DAPI 8C1-siRNA-IMP-a2-a4 V2.00	0	11. siRNA-IMPa2-25 PSF-A488 DAPI IMPa2-A546_ai_TileScan_001 (Stage 35 of 49)	00-xw5TwUfRwyAycuzXDCqa5e
106		Cell	3	0.000	1.000	162	1	siRNA-IMPa2-25 PSF-A488 IMPa2-A546 DAPI 8C1-siRNA-IMP-a2-a4 V2.00	0	11. siRNA-IMPa2-25 PSF-A488 DAPI IMPa2-A546_ai_TileScan_001 (Stage 35 of 49)	00-xw5TwUfRwyAycuzXDCqa5e
120		Cell	3	0.000	1.000	163	2	siRNA-IMPa2-25 PSF-A488 IMPa2-A546 DAPI 8C1-siRNA-IMP-a2-a4 V2.00	0	11. siRNA-IMPa2-25 PSF-A488 DAPI IMPa2-A546_ai_TileScan_001 (Stage 35 of 49)	00-xw5TwUfRwyAycuzXDCqa5e
5		Cell	3	0.000	1.000	164	3	siRNA-IMPa2-25 PSF-A488 IMPa2-A546 DAPI 8C1-siRNA-IMP-a2-a4 V2.00	0	11. siRNA-IMPa2-25 PSF-A488 DAPI IMPa2-A546_ai_TileScan_001 (Stage 35 of 49)	00-xw5TwUfRwyAycuzXDCqa5e
92		Cell	3	0.000	1.000	165	4	siRNA-IMPa2-25 PSF-A488 IMPa2-A546 DAPI 8C1-siRNA-IMP-a2-a4 V2.00	0	11. siRNA-IMPa2-25 PSF-A488 DAPI IMPa2-A546_ai_TileScan_001 (Stage 35 of 49)	00-xw5TwUfRwyAycuzXDCqa5e
79		Cell	3	0.000	1.000	166	5	siRNA-IMPa2-25 PSF-A488 IMPa2-A546 DAPI 8C1-siRNA-IMP-a2-a4 V2.00	0	11. siRNA-IMPa2-25 PSF-A488 DAPI IMPa2-A546_ai_TileScan_001 (Stage 35 of 49)	00-xw5TwUfRwyAycuzXDCqa5e
69		Cell	3	0.000	1.000	167	6	siRNA-IMPa2-25 PSF-A488 IMPa2-A546 DAPI 8C1-siRNA-IMP-a2-a4 V2.00	0	11. siRNA-IMPa2-25 PSF-A488 DAPI IMPa2-A546_ai_TileScan_001 (Stage 35 of 49)	00-xw5TwUfRwyAycuzXDCqa5e
70		Cell	3	0.000	1.000	168	7	siRNA-IMPa2-25 PSF-A488 IMPa2-A546 DAPI 8C1-siRNA-IMP-a2-a4 V2.00	0	11. siRNA-IMPa2-25 PSF-A488 DAPI IMPa2-A546_ai_TileScan_001 (Stage 35 of 49)	00-xw5TwUfRwyAycuzXDCqa5e
111		Cell	3	0.000	1.000	169	8	siRNA-IMPa2-25 PSF-A488 IMPa2-A546 DAPI 8C1-siRNA-IMP-a2-a4 V2.00	0	11. siRNA-IMPa2-25 PSF-A488 DAPI IMPa2-A546_ai_TileScan_001 (Stage 35 of 49)	00-xw5TwUfRwyAycuzXDCqa5e
61		Cell	3	0.000	1.000	170	9	siRNA-IMPa2-25 PSF-A488 IMPa2-A546 DAPI 8C1-siRNA-IMP-a2-a4 V2.00	0	11. siRNA-IMPa2-25 PSF-A488 DAPI IMPa2-A546_ai_TileScan_001 (Stage 35 of 49)	00-xw5TwUfRwyAycuzXDCqa5e
147		Cell	3	0.000	1.000	171	10	siRNA-IMPa2-25 PSF-A488 IMPa2-A546 DAPI 8C1-siRNA-IMP-a2-a4 V2.00	0	11. siRNA-IMPa2-25 PSF-A488 DAPI IMPa2-A546_ai_TileScan_001 (Stage 35 of 49)	00-xw5TwUfRwyAycuzXDCqa5e
181		Cell	3	0.000	1.000	172	11	siRNA-IMPa2-25 PSF-A488 IMPa2-A546 DAPI 8C1-siRNA-IMP-a2-a4 V2.00	0	11. siRNA-IMPa2-25 PSF-A488 DAPI IMPa2-A546_ai_TileScan_001 (Stage 35 of 49)	00-xw5TwUfRwyAycuzXDCqa5e
109		Cell	3	0.000	1.000	173	12	siRNA-IMPa2-25 PSF-A488 IMPa2-A546 DAPI 8C1-siRNA-IMP-a2-a4 V2.00	0	11. siRNA-IMPa2-25 PSF-A488 DAPI IMPa2-A546_ai_TileScan_001 (Stage 35 of 49)	00-xw5TwUfRwyAycuzXDCqa5e
122		Cell	3	0.000	1.000	174	13	siRNA-IMPa2-25 PSF-A488 IMPa2-A546 DAPI 8C1-siRNA-IMP-a2-a4 V2.00	0	11. siRNA-IMPa2-25 PSF-A488 DAPI IMPa2-A546_ai_TileScan_001 (Stage 35 of 49)	00-xw5TwUfRwyAycuzXDCqa5e
204		Cell	3	0.000	1.000	175	14	siRNA-IMPa2-25 PSF-A488 IMPa2-A546 DAPI 8C1-siRNA-IMP-a2-a4 V2.00	0	11. siRNA-IMPa2-25 PSF-A488 DAPI IMPa2-A546_ai_TileScan_001 (Stage 35 of 49)	00-xw5TwUfRwyAycuzXDCqa5e
123		Cell	3	0.000	1.000	176	15	siRNA-IMPa2-25 PSF-A488 IMPa2-A546 DAPI 8C1-siRNA-IMP-a2-a4 V2.00	0	11. siRNA-IMPa2-25 PSF-A488 DAPI IMPa2-A546_ai_TileScan_001 (Stage 35 of 49)	00-xw5TwUfRwyAycuzXDCqa5e
161		Cell	3	0.000	1.000	177	16	siRNA-IMPa2-25 PSF-A488 IMPa2-A546 DAPI 8C1-siRNA-IMP-a2-a4 V2.00	0	11. siRNA-IMPa2-25 PSF-A488 DAPI IMPa2-A546_ai_TileScan_001 (Stage 35 of 49)	00-xw5TwUfRwyAycuzXDCqa5e
143		Cell	3	0.000	1.000	178	17	siRNA-IMPa2-25 PSF-A488 IMPa2-A546 DAPI 8C1-siRNA-IMP-a2-a4 V2.00	0	11. siRNA-IMPa2-25 PSF-A488 DAPI IMPa2-A546_ai_TileScan_001 (Stage 35 of 49)	00-xw5TwUfRwyAycuzXDCqa5e
133		Cell	3	0.000	1.000	179	18	siRNA-IMPa2-25 PSF-A488 IMPa2-A546 DAPI 8C1-siRNA-IMP-a2-a4 V2.00	0	11. siRNA-IMPa2-25 PSF-A488 DAPI IMPa2-A546_ai_TileScan_001 (Stage 35 of 49)	00-xw5TwUfRwyAycuzXDCqa5e
115		Cell	3	0.000	1.000	180	19	siRNA-IMPa2-25 PSF-A488 IMPa2-A546 DAPI 8C1-siRNA-IMP-a2-a4 V2.00	0	11. siRNA-IMPa2-25 PSF-A488 DAPI IMPa2-A546_ai_TileScan_001 (Stage 35 of 49)	00-xw5TwUfRwyAycuzXDCqa5e
208		Cell	3	0.000	1.000	181	20	siRNA-IMPa2-25 PSF-A488 IMPa2-A546 DAPI 8C1-siRNA-IMP-a2-a4 V2.00	0	11. siRNA-IMPa2-25 PSF-A488 DAPI IMPa2-A546_ai_TileScan_001 (Stage 35 of 49)	00-xw5TwUfRwyAycuzXDCqa5e
113		Cell	3	0.000	1.000	182	21	siRNA-IMPa2-25 PSF-A488 IMPa2-A546 DAPI 8C1-siRNA-IMP-a2-a4 V2.00	0	11. siRNA-IMPa2-25 PSF-A488 DAPI IMPa2-A546_ai_TileScan_001 (Stage 35 of 49)	00-xw5TwUfRwyAycuzXDCqa5e
116		Cell	3	0.000	1.000	183	0	siRNA-IMPa2-25 PSF-A488 IMPa2-A546 DAPI 8C1-siRNA-IMP-a2-a4 V2.00	0	11. siRNA-IMPa2-25 PSF-A488 DAPI IMPa2-A546_aj_TileScan_001 (Stage 36 of 49)	00-Y3ZNadanUh6Hy3Dd2WkXCZ
62		Cell	3	0.000	1.000	184	1	siRNA-IMPa2-25 PSF-A488 IMPa2-A546 DAPI 8C1-siRNA-IMP-a2-a4 V2.00	0	11. siRNA-IMPa2-25 PSF-A488 DAPI IMPa2-A546_aj_TileScan_001 (Stage 36 of 49)	00-Y3ZNadanUh6Hy3Dd2WkXCZ
121		Cell	3	0.000	1.000	185	2	siRNA-IMPa2-25 PSF-A488 IMPa2-A546 DAPI 8C1-siRNA-IMP-a2-a4 V2.00	0	11. siRNA-IMPa2-25 PSF-A488 DAPI IMPa2-A546_aj_TileScan_001 (Stage 36 of 49)	00-Y3ZNadanUh6Hy3Dd2WkXCZ
100		Cell	3	0.000	1.000	186	3	siRNA-IMPa2-25 PSF-A488 IMPa2-A546 DAPI 8C1-siRNA-IMP-a2-a4 V2.00	0	11. siRNA-IMPa2-25 PSF-A488 DAPI IMPa2-A546_aj_TileScan_001 (Stage 36 of 49)	00-Y3ZNadanUh6Hy3Dd2WkXCZ
127		Cell	3	0.000	1.000	187	4	siRNA-IMPa2-25 PSF-A488 IMPa2-A546 DAPI 8C1-siRNA-IMP-a2-a4 V2.00	0	11. siRNA-IMPa2-25 PSF-A488 DAPI IMPa2-A546_aj_TileScan_001 (Stage 36 of 49)	00-Y3ZNadanUh6Hy3Dd2WkXCZ
89		Cell	3	0.000	1.000	188	5	siRNA-IMPa2-25 PSF-A488 IMPa2-A546 DAPI 8C1-siRNA-IMP-a2-a4 V2.00	0	11. siRNA-IMPa2-25 PSF-A488 DAPI IMPa2-A546_aj_TileScan_001 (Stage 36 of 49)	00-Y3ZNadanUh6Hy3Dd2WkXCZ
43		Cell	3	0.000	1.000	189	6	siRNA-IMPa2-25 PSF-A488 IMPa2-A546 DAPI 8C1-siRNA-IMP-a2-a4 V2.00	0	11. siRNA-IMPa2-25 PSF-A488 DAPI IMPa2-A546_aj_TileScan_001 (Stage 36 of 49)	00-Y3ZNadanUh6Hy3Dd2WkXCZ
84		Cell	3	0.000	1.000	190	7	siRNA-IMPa2-25 PSF-A488 IMPa2-A546 DAPI 8C1-siRNA-IMP-a2-a4 V2.00	0	11. siRNA-IMPa2-25 PSF-A488 DAPI IMPa2-A546_aj_TileScan_001 (Stage 36 of 49)	00-Y3ZNadanUh6Hy3Dd2WkXCZ
188		Cell	3	0.000	1.000	191	8	siRNA-IMPa2-25 PSF-A488 IMPa2-A546 DAPI 8C1-siRNA-IMP-a2-a4 V2.00	0	11. siRNA-IMPa2-25 PSF-A488 DAPI IMPa2-A546_aj_TileScan_001 (Stage 36 of 49)	00-Y3ZNadanUh6Hy3Dd2WkXCZ
158		Cell	3	0.000	1.000	192	9	siRNA-IMPa2-25 PSF-A488 IMPa2-A546 DAPI 8C1-siRNA-IMP-a2-a4 V2.00	0	11. siRNA-IMPa2-25 PSF-A488 DAPI IMPa2-A546_aj_TileScan_001 (Stage 36 of 49)	00-Y3ZNadanUh6Hy3Dd2WkXCZ
97		Cell	3	0.000	1.000	193	10	siRNA-IMPa2-25 PSF-A488 IMPa2-A546 DAPI 8C1-siRNA-IMP-a2-a4 V2.00	0	11. siRNA-IMPa2-25 PSF-A488 DAPI IMPa2-A546_aj_TileScan_001 (Stage 36 of 49)	00-Y3ZNadanUh6Hy3Dd2WkXCZ
126		Cell	3	0.000	1.000	194	11	siRNA-IMPa2-25 PSF-A488 IMPa2-A546 DAPI 8C1-siRNA-IMP-a2-a4 V2.00	0	11. siRNA-IMPa2-25 PSF-A488 DAPI IMPa2-A546_aj_TileScan_001 (Stage 36 of 49)	00-Y3ZNadanUh6Hy3Dd2WkXCZ
70		Cell	3	0.000	1.000	195	12	siRNA-IMPa2-25 PSF-A488 IMPa2-A546 DAPI 8C1-siRNA-IMP-a2-a4 V2.00	0	11. siRNA-IMPa2-25 PSF-A488 DAPI IMPa2-A546_aj_TileScan_001 (Stage 36 of 49)	00-Y3ZNadanUh6Hy3Dd2WkXCZ
160		Cell	3	0.000	1.000	196	0	siRNA-IMPa2-25 PSF-A488 IMPa2-A546 DAPI 8C1-siRNA-IMP-a2-a4 V2.00	0	11. siRNA-IMPa2-25 PSF-A488 DAPI IMPa2-A546_ak_TileScan_001 (Stage 37 of 49)	00-MDyVGNmadoq8qMuvAYpvU3
78		Cell	3	0.000	1.000	197	1	siRNA-IMPa2-25 PSF-A488 IMPa2-A546 DAPI 8C1-siRNA-IMP-a2-a4 V2.00	0	11. siRNA-IMPa2-25 PSF-A488 DAPI IMPa2-A546_ak_TileScan_001 (Stage 37 of 49)	00-MDyVGNmadoq8qMuvAYpvU3
31		Cell	3	0.000	1.000	198	2	siRNA-IMPa2-25 PSF-A488 IMPa2-A546 DAPI 8C1-siRNA-IMP-a2-a4 V2.00	0	11. siRNA-IMPa2-25 PSF-A488 DAPI IMPa2-A546_ak_TileScan_001 (Stage 37 of 49)	00-MDyVGNmadoq8qMuvAYpvU3
54		Cell	3	0.000	1.000	199	0	siRNA-IMPa2-25 PSF-A488 IMPa2-A546 DAPI 8C1-siRNA-IMP-a2-a4 V2.00	0	11. siRNA-IMPa2-25 PSF-A488 DAPI IMPa2-A546_al_TileScan_001 (Stage 38 of 49)	00-6Ao7kwXuqDR4Av2KJr7xma
110		Cell	3	0.000	1.000	200	1	siRNA-IMPa2-25 PSF-A488 IMPa2-A546 DAPI 8C1-siRNA-IMP-a2-a4 V2.00	0	11. siRNA-IMPa2-25 PSF-A488 DAPI IMPa2-A546_al_TileScan_001 (Stage 38 of 49)	00-6Ao7kwXuqDR4Av2KJr7xma
122		Cell	3	0.000	1.000	201	2	siRNA-IMPa2-25 PSF-A488 IMPa2-A546 DAPI 8C1-siRNA-IMP-a2-a4 V2.00	0	11. siRNA-IMPa2-25 PSF-A488 DAPI IMPa2-A546_al_TileScan_001 (Stage 38 of 49)	00-6Ao7kwXuqDR4Av2KJr7xma
72		Cell	3	0.000	1.000	202	3	siRNA-IMPa2-25 PSF-A488 IMPa2-A546 DAPI 8C1-siRNA-IMP-a2-a4 V2.00	0	11. siRNA-IMPa2-25 PSF-A488 DAPI IMPa2-A546_al_TileScan_001 (Stage 38 of 49)	00-6Ao7kwXuqDR4Av2KJr7xma
72		Cell	3	0.000	1.000	203	4	siRNA-IMPa2-25 PSF-A488 IMPa2-A546 DAPI 8C1-siRNA-IMP-a2-a4 V2.00	0	11. siRNA-IMPa2-25 PSF-A488 DAPI IMPa2-A546_al_TileScan_001 (Stage 38 of 49)	00-6Ao7kwXuqDR4Av2KJr7xma
110		Cell	3	0.000	1.000	204	5	siRNA-IMPa2-25 PSF-A488 IMPa2-A546 DAPI 8C1-siRNA-IMP-a2-a4 V2.00	0	11. siRNA-IMPa2-25 PSF-A488 DAPI IMPa2-A546_al_TileScan_001 (Stage 38 of 49)	00-6Ao7kwXuqDR4Av2KJr7xma
80		Cell	3	0.000	1.000	205	0	siRNA-IMPa2-25 PSF-A488 IMPa2-A546 DAPI 8C1-siRNA-IMP-a2-a4 V2.00	0	11. siRNA-IMPa2-25 PSF-A488 DAPI IMPa2-A546_am_TileScan_001 (Stage 39 of 49)	00-Mihf4ub79jvG2sjrKBMnci
131		Cell	3	0.000	1.000	206	1	siRNA-IMPa2-25 PSF-A488 IMPa2-A546 DAPI 8C1-siRNA-IMP-a2-a4 V2.00	0	11. siRNA-IMPa2-25 PSF-A488 DAPI IMPa2-A546_am_TileScan_001 (Stage 39 of 49)	00-Mihf4ub79jvG2sjrKBMnci
164		Cell	3	0.000	1.000	207	2	siRNA-IMPa2-25 PSF-A488 IMPa2-A546 DAPI 8C1-siRNA-IMP-a2-a4 V2.00	0	11. siRNA-IMPa2-25 PSF-A488 DAPI IMPa2-A546_am_TileScan_001 (Stage 39 of 49)	00-Mihf4ub79jvG2sjrKBMnci
160		Cell	3	0.000	1.000	208	3	siRNA-IMPa2-25 PSF-A488 IMPa2-A546 DAPI 8C1-siRNA-IMP-a2-a4 V2.00	0	11. siRNA-IMPa2-25 PSF-A488 DAPI IMPa2-A546_am_TileScan_001 (Stage 39 of 49)	00-Mihf4ub79jvG2sjrKBMnci
128		Cell	3	0.000	1.000	209	4	siRNA-IMPa2-25 PSF-A488 IMPa2-A546 DAPI 8C1-siRNA-IMP-a2-a4 V2.00	0	11. siRNA-IMPa2-25 PSF-A488 DAPI IMPa2-A546_am_TileScan_001 (Stage 39 of 49)	00-Mihf4ub79jvG2sjrKBMnci
125		Cell	3	0.000	1.000	210	5	siRNA-IMPa2-25 PSF-A488 IMPa2-A546 DAPI 8C1-siRNA-IMP-a2-a4 V2.00	0	11. siRNA-IMPa2-25 PSF-A488 DAPI IMPa2-A546_am_TileScan_001 (Stage 39 of 49)	00-Mihf4ub79jvG2sjrKBMnci
58		Cell	3	0.000	1.000	211	6	siRNA-IMPa2-25 PSF-A488 IMPa2-A546 DAPI 8C1-siRNA-IMP-a2-a4 V2.00	0	11. siRNA-IMPa2-25 PSF-A488 DAPI IMPa2-A546_am_TileScan_001 (Stage 39 of 49)	00-Mihf4ub79jvG2sjrKBMnci
111		Cell	3	0.000	1.000	212	7	siRNA-IMPa2-25 PSF-A488 IMPa2-A546 DAPI 8C1-siRNA-IMP-a2-a4 V2.00	0	11. siRNA-IMPa2-25 PSF-A488 DAPI IMPa2-A546_am_TileScan_001 (Stage 39 of 49)	00-Mihf4ub79jvG2sjrKBMnci
97		Cell	3	0.000	1.000	213	8	siRNA-IMPa2-25 PSF-A488 IMPa2-A546 DAPI 8C1-siRNA-IMP-a2-a4 V2.00	0	11. siRNA-IMPa2-25 PSF-A488 DAPI IMPa2-A546_am_TileScan_001 (Stage 39 of 49)	00-Mihf4ub79jvG2sjrKBMnci
27		Cell	3	0.000	1.000	214	9	siRNA-IMPa2-25 PSF-A488 IMPa2-A546 DAPI 8C1-siRNA-IMP-a2-a4 V2.00	0	11. siRNA-IMPa2-25 PSF-A488 DAPI IMPa2-A546_am_TileScan_001 (Stage 39 of 49)	00-Mihf4ub79jvG2sjrKBMnci
61		Cell	3	0.000	1.000	215	10	siRNA-IMPa2-25 PSF-A488 IMPa2-A546 DAPI 8C1-siRNA-IMP-a2-a4 V2.00	0	11. siRNA-IMPa2-25 PSF-A488 DAPI IMPa2-A546_am_TileScan_001 (Stage 39 of 49)	00-Mihf4ub79jvG2sjrKBMnci
148		Cell	3	0.000	1.000	216	11	siRNA-IMPa2-25 PSF-A488 IMPa2-A546 DAPI 8C1-siRNA-IMP-a2-a4 V2.00	0	11. siRNA-IMPa2-25 PSF-A488 DAPI IMPa2-A546_am_TileScan_001 (Stage 39 of 49)	00-Mihf4ub79jvG2sjrKBMnci
158		Cell	3	0.000	1.000	217	12	siRNA-IMPa2-25 PSF-A488 IMPa2-A546 DAPI 8C1-siRNA-IMP-a2-a4 V2.00	0	11. siRNA-IMPa2-25 PSF-A488 DAPI IMPa2-A546_am_TileScan_001 (Stage 39 of 49)	00-Mihf4ub79jvG2sjrKBMnci
7		Cell	3	0.000	1.000	218	13	siRNA-IMPa2-25 PSF-A488 IMPa2-A546 DAPI 8C1-siRNA-IMP-a2-a4 V2.00	0	11. siRNA-IMPa2-25 PSF-A488 DAPI IMPa2-A546_am_TileScan_001 (Stage 39 of 49)	00-Mihf4ub79jvG2sjrKBMnci
77		Cell	3	0.000	1.000	219	0	siRNA-IMPa2-25 PSF-A488 IMPa2-A546 DAPI 8C1-siRNA-IMP-a2-a4 V2.00	0	11. siRNA-IMPa2-25 PSF-A488 DAPI IMPa2-A546_an_TileScan_001 (Stage 40 of 49)	00-6TjMwGFekE22txcYD4zzYA
107		Cell	3	0.000	1.000	220	1	siRNA-IMPa2-25 PSF-A488 IMPa2-A546 DAPI 8C1-siRNA-IMP-a2-a4 V2.00	0	11. siRNA-IMPa2-25 PSF-A488 DAPI IMPa2-A546_an_TileScan_001 (Stage 40 of 49)	00-6TjMwGFekE22txcYD4zzYA
107		Cell	3	0.000	1.000	221	2	siRNA-IMPa2-25 PSF-A488 IMPa2-A546 DAPI 8C1-siRNA-IMP-a2-a4 V2.00	0	11. siRNA-IMPa2-25 PSF-A488 DAPI IMPa2-A546_an_TileScan_001 (Stage 40 of 49)	00-6TjMwGFekE22txcYD4zzYA
131		Cell	3	0.000	1.000	222	3	siRNA-IMPa2-25 PSF-A488 IMPa2-A546 DAPI 8C1-siRNA-IMP-a2-a4 V2.00	0	11. siRNA-IMPa2-25 PSF-A488 DAPI IMPa2-A546_an_TileScan_001 (Stage 40 of 49)	00-6TjMwGFekE22txcYD4zzYA
125		Cell	3	0.000	1.000	223	4	siRNA-IMPa2-25 PSF-A488 IMPa2-A546 DAPI 8C1-siRNA-IMP-a2-a4 V2.00	0	11. siRNA-IMPa2-25 PSF-A488 DAPI IMPa2-A546_an_TileScan_001 (Stage 40 of 49)	00-6TjMwGFekE22txcYD4zzYA
85		Cell	3	0.000	1.000	224	5	siRNA-IMPa2-25 PSF-A488 IMPa2-A546 DAPI 8C1-siRNA-IMP-a2-a4 V2.00	0	11. siRNA-IMPa2-25 PSF-A488 DAPI IMPa2-A546_an_TileScan_001 (Stage 40 of 49)	00-6TjMwGFekE22txcYD4zzYA
100		Cell	3	0.000	1.000	225	6	siRNA-IMPa2-25 PSF-A488 IMPa2-A546 DAPI 8C1-siRNA-IMP-a2-a4 V2.00	0	11. siRNA-IMPa2-25 PSF-A488 DAPI IMPa2-A546_an_TileScan_001 (Stage 40 of 49)	00-6TjMwGFekE22txcYD4zzYA
56		Cell	3	0.000	1.000	226	7	siRNA-IMPa2-25 PSF-A488 IMPa2-A546 DAPI 8C1-siRNA-IMP-a2-a4 V2.00	0	11. siRNA-IMPa2-25 PSF-A488 DAPI IMPa2-A546_an_TileScan_001 (Stage 40 of 49)	00-6TjMwGFekE22txcYD4zzYA
114		Cell	3	0.000	1.000	227	8	siRNA-IMPa2-25 PSF-A488 IMPa2-A546 DAPI 8C1-siRNA-IMP-a2-a4 V2.00	0	11. siRNA-IMPa2-25 PSF-A488 DAPI IMPa2-A546_an_TileScan_001 (Stage 40 of 49)	00-6TjMwGFekE22txcYD4zzYA
61		Cell	3	0.000	1.000	228	9	siRNA-IMPa2-25 PSF-A488 IMPa2-A546 DAPI 8C1-siRNA-IMP-a2-a4 V2.00	0	11. siRNA-IMPa2-25 PSF-A488 DAPI IMPa2-A546_an_TileScan_001 (Stage 40 of 49)	00-6TjMwGFekE22txcYD4zzYA
113		Cell	3	0.000	1.000	229	10	siRNA-IMPa2-25 PSF-A488 IMPa2-A546 DAPI 8C1-siRNA-IMP-a2-a4 V2.00	0	11. siRNA-IMPa2-25 PSF-A488 DAPI IMPa2-A546_an_TileScan_001 (Stage 40 of 49)	00-6TjMwGFekE22txcYD4zzYA
76		Cell	3	0.000	1.000	230	11	siRNA-IMPa2-25 PSF-A488 IMPa2-A546 DAPI 8C1-siRNA-IMP-a2-a4 V2.00	0	11. siRNA-IMPa2-25 PSF-A488 DAPI IMPa2-A546_an_TileScan_001 (Stage 40 of 49)	00-6TjMwGFekE22txcYD4zzYA
120		Cell	3	0.000	1.000	231	12	siRNA-IMPa2-25 PSF-A488 IMPa2-A546 DAPI 8C1-siRNA-IMP-a2-a4 V2.00	0	11. siRNA-IMPa2-25 PSF-A488 DAPI IMPa2-A546_an_TileScan_001 (Stage 40 of 49)	00-6TjMwGFekE22txcYD4zzYA
97		Cell	3	0.000	1.000	232	13	siRNA-IMPa2-25 PSF-A488 IMPa2-A546 DAPI 8C1-siRNA-IMP-a2-a4 V2.00	0	11. siRNA-IMPa2-25 PSF-A488 DAPI IMPa2-A546_an_TileScan_001 (Stage 40 of 49)	00-6TjMwGFekE22txcYD4zzYA
176		Cell	3	0.000	1.000	233	14	siRNA-IMPa2-25 PSF-A488 IMPa2-A546 DAPI 8C1-siRNA-IMP-a2-a4 V2.00	0	11. siRNA-IMPa2-25 PSF-A488 DAPI IMPa2-A546_an_TileScan_001 (Stage 40 of 49)	00-6TjMwGFekE22txcYD4zzYA
16		Cell	3	0.000	1.000	234	0	siRNA-IMPa2-25 PSF-A488 IMPa2-A546 DAPI 8C1-siRNA-IMP-a2-a4 V2.00	0	11. siRNA-IMPa2-25 PSF-A488 DAPI IMPa2-A546_ao_TileScan_001 (Stage 41 of 49)	00-kVSmHcVvPJxQKrj64A4mn9
58		Cell	3	0.000	1.000	235	1	siRNA-IMPa2-25 PSF-A488 IMPa2-A546 DAPI 8C1-siRNA-IMP-a2-a4 V2.00	0	11. siRNA-IMPa2-25 PSF-A488 DAPI IMPa2-A546_ao_TileScan_001 (Stage 41 of 49)	00-kVSmHcVvPJxQKrj64A4mn9
51		Cell	3	0.000	1.000	236	2	siRNA-IMPa2-25 PSF-A488 IMPa2-A546 DAPI 8C1-siRNA-IMP-a2-a4 V2.00	0	11. siRNA-IMPa2-25 PSF-A488 DAPI IMPa2-A546_ao_TileScan_001 (Stage 41 of 49)	00-kVSmHcVvPJxQKrj64A4mn9
212		Cell	3	0.000	1.000	237	3	siRNA-IMPa2-25 PSF-A488 IMPa2-A546 DAPI 8C1-siRNA-IMP-a2-a4 V2.00	0	11. siRNA-IMPa2-25 PSF-A488 DAPI IMPa2-A546_ao_TileScan_001 (Stage 41 of 49)	00-kVSmHcVvPJxQKrj64A4mn9
110		Cell	3	0.000	1.000	238	4	siRNA-IMPa2-25 PSF-A488 IMPa2-A546 DAPI 8C1-siRNA-IMP-a2-a4 V2.00	0	11. siRNA-IMPa2-25 PSF-A488 DAPI IMPa2-A546_ao_TileScan_001 (Stage 41 of 49)	00-kVSmHcVvPJxQKrj64A4mn9
126		Cell	3	0.000	1.000	239	5	siRNA-IMPa2-25 PSF-A488 IMPa2-A546 DAPI 8C1-siRNA-IMP-a2-a4 V2.00	0	11. siRNA-IMPa2-25 PSF-A488 DAPI IMPa2-A546_ao_TileScan_001 (Stage 41 of 49)	00-kVSmHcVvPJxQKrj64A4mn9
115		Cell	3	0.000	1.000	240	6	siRNA-IMPa2-25 PSF-A488 IMPa2-A546 DAPI 8C1-siRNA-IMP-a2-a4 V2.00	0	11. siRNA-IMPa2-25 PSF-A488 DAPI IMPa2-A546_ao_TileScan_001 (Stage 41 of 49)	00-kVSmHcVvPJxQKrj64A4mn9
138		Cell	3	0.000	1.000	241	7	siRNA-IMPa2-25 PSF-A488 IMPa2-A546 DAPI 8C1-siRNA-IMP-a2-a4 V2.00	0	11. siRNA-IMPa2-25 PSF-A488 DAPI IMPa2-A546_ao_TileScan_001 (Stage 41 of 49)	00-kVSmHcVvPJxQKrj64A4mn9
157		Cell	3	0.000	1.000	242	8	siRNA-IMPa2-25 PSF-A488 IMPa2-A546 DAPI 8C1-siRNA-IMP-a2-a4 V2.00	0	11. siRNA-IMPa2-25 PSF-A488 DAPI IMPa2-A546_ao_TileScan_001 (Stage 41 of 49)	00-kVSmHcVvPJxQKrj64A4mn9
190		Cell	3	0.000	1.000	243	9	siRNA-IMPa2-25 PSF-A488 IMPa2-A546 DAPI 8C1-siRNA-IMP-a2-a4 V2.00	0	11. siRNA-IMPa2-25 PSF-A488 DAPI IMPa2-A546_ao_TileScan_001 (Stage 41 of 49)	00-kVSmHcVvPJxQKrj64A4mn9
108		Cell	3	0.000	1.000	244	10	siRNA-IMPa2-25 PSF-A488 IMPa2-A546 DAPI 8C1-siRNA-IMP-a2-a4 V2.00	0	11. siRNA-IMPa2-25 PSF-A488 DAPI IMPa2-A546_ao_TileScan_001 (Stage 41 of 49)	00-kVSmHcVvPJxQKrj64A4mn9
52		Cell	3	0.000	1.000	245	11	siRNA-IMPa2-25 PSF-A488 IMPa2-A546 DAPI 8C1-siRNA-IMP-a2-a4 V2.00	0	11. siRNA-IMPa2-25 PSF-A488 DAPI IMPa2-A546_ao_TileScan_001 (Stage 41 of 49)	00-kVSmHcVvPJxQKrj64A4mn9
93		Cell	3	0.000	1.000	246	12	siRNA-IMPa2-25 PSF-A488 IMPa2-A546 DAPI 8C1-siRNA-IMP-a2-a4 V2.00	0	11. siRNA-IMPa2-25 PSF-A488 DAPI IMPa2-A546_ao_TileScan_001 (Stage 41 of 49)	00-kVSmHcVvPJxQKrj64A4mn9
114		Cell	3	0.000	1.000	247	13	siRNA-IMPa2-25 PSF-A488 IMPa2-A546 DAPI 8C1-siRNA-IMP-a2-a4 V2.00	0	11. siRNA-IMPa2-25 PSF-A488 DAPI IMPa2-A546_ao_TileScan_001 (Stage 41 of 49)	00-kVSmHcVvPJxQKrj64A4mn9
86		Cell	3	0.000	1.000	248	14	siRNA-IMPa2-25 PSF-A488 IMPa2-A546 DAPI 8C1-siRNA-IMP-a2-a4 V2.00	0	11. siRNA-IMPa2-25 PSF-A488 DAPI IMPa2-A546_ao_TileScan_001 (Stage 41 of 49)	00-kVSmHcVvPJxQKrj64A4mn9
124		Cell	3	0.000	1.000	249	15	siRNA-IMPa2-25 PSF-A488 IMPa2-A546 DAPI 8C1-siRNA-IMP-a2-a4 V2.00	0	11. siRNA-IMPa2-25 PSF-A488 DAPI IMPa2-A546_ao_TileScan_001 (Stage 41 of 49)	00-kVSmHcVvPJxQKrj64A4mn9
174		Cell	3	0.000	1.000	250	16	siRNA-IMPa2-25 PSF-A488 IMPa2-A546 DAPI 8C1-siRNA-IMP-a2-a4 V2.00	0	11. siRNA-IMPa2-25 PSF-A488 DAPI IMPa2-A546_ao_TileScan_001 (Stage 41 of 49)	00-kVSmHcVvPJxQKrj64A4mn9
161		Cell	3	0.000	1.000	251	17	siRNA-IMPa2-25 PSF-A488 IMPa2-A546 DAPI 8C1-siRNA-IMP-a2-a4 V2.00	0	11. siRNA-IMPa2-25 PSF-A488 DAPI IMPa2-A546_ao_TileScan_001 (Stage 41 of 49)	00-kVSmHcVvPJxQKrj64A4mn9
103		Cell	3	0.000	1.000	252	18	siRNA-IMPa2-25 PSF-A488 IMPa2-A546 DAPI 8C1-siRNA-IMP-a2-a4 V2.00	0	11. siRNA-IMPa2-25 PSF-A488 DAPI IMPa2-A546_ao_TileScan_001 (Stage 41 of 49)	00-kVSmHcVvPJxQKrj64A4mn9
174		Cell	3	0.000	1.000	253	19	siRNA-IMPa2-25 PSF-A488 IMPa2-A546 DAPI 8C1-siRNA-IMP-a2-a4 V2.00	0	11. siRNA-IMPa2-25 PSF-A488 DAPI IMPa2-A546_ao_TileScan_001 (Stage 41 of 49)	00-kVSmHcVvPJxQKrj64A4mn9
128		Cell	3	0.000	1.000	254	20	siRNA-IMPa2-25 PSF-A488 IMPa2-A546 DAPI 8C1-siRNA-IMP-a2-a4 V2.00	0	11. siRNA-IMPa2-25 PSF-A488 DAPI IMPa2-A546_ao_TileScan_001 (Stage 41 of 49)	00-kVSmHcVvPJxQKrj64A4mn9
83		Cell	3	0.000	1.000	255	21	siRNA-IMPa2-25 PSF-A488 IMPa2-A546 DAPI 8C1-siRNA-IMP-a2-a4 V2.00	0	11. siRNA-IMPa2-25 PSF-A488 DAPI IMPa2-A546_ao_TileScan_001 (Stage 41 of 49)	00-kVSmHcVvPJxQKrj64A4mn9
170		Cell	3	0.000	1.000	256	22	siRNA-IMPa2-25 PSF-A488 IMPa2-A546 DAPI 8C1-siRNA-IMP-a2-a4 V2.00	0	11. siRNA-IMPa2-25 PSF-A488 DAPI IMPa2-A546_ao_TileScan_001 (Stage 41 of 49)	00-kVSmHcVvPJxQKrj64A4mn9
62		Cell	3	0.000	1.000	257	0	siRNA-IMPa2-25 PSF-A488 IMPa2-A546 DAPI 8C1-siRNA-IMP-a2-a4 V2.00	0	11. siRNA-IMPa2-25 PSF-A488 DAPI IMPa2-A546_ap_TileScan_001 (Stage 42 of 49)	00-ZFWuC6SwmdsQGTdPf4gt8Z
143		Cell	3	0.000	1.000	258	1	siRNA-IMPa2-25 PSF-A488 IMPa2-A546 DAPI 8C1-siRNA-IMP-a2-a4 V2.00	0	11. siRNA-IMPa2-25 PSF-A488 DAPI IMPa2-A546_ap_TileScan_001 (Stage 42 of 49)	00-ZFWuC6SwmdsQGTdPf4gt8Z
161		Cell	3	0.000	1.000	259	2	siRNA-IMPa2-25 PSF-A488 IMPa2-A546 DAPI 8C1-siRNA-IMP-a2-a4 V2.00	0	11. siRNA-IMPa2-25 PSF-A488 DAPI IMPa2-A546_ap_TileScan_001 (Stage 42 of 49)	00-ZFWuC6SwmdsQGTdPf4gt8Z
118		Cell	3	0.000	1.000	260	3	siRNA-IMPa2-25 PSF-A488 IMPa2-A546 DAPI 8C1-siRNA-IMP-a2-a4 V2.00	0	11. siRNA-IMPa2-25 PSF-A488 DAPI IMPa2-A546_ap_TileScan_001 (Stage 42 of 49)	00-ZFWuC6SwmdsQGTdPf4gt8Z
138		Cell	3	0.000	1.000	261	4	siRNA-IMPa2-25 PSF-A488 IMPa2-A546 DAPI 8C1-siRNA-IMP-a2-a4 V2.00	0	11. siRNA-IMPa2-25 PSF-A488 DAPI IMPa2-A546_ap_TileScan_001 (Stage 42 of 49)	00-ZFWuC6SwmdsQGTdPf4gt8Z
132		Cell	3	0.000	1.000	262	5	siRNA-IMPa2-25 PSF-A488 IMPa2-A546 DAPI 8C1-siRNA-IMP-a2-a4 V2.00	0	11. siRNA-IMPa2-25 PSF-A488 DAPI IMPa2-A546_ap_TileScan_001 (Stage 42 of 49)	00-ZFWuC6SwmdsQGTdPf4gt8Z
156		Cell	3	0.000	1.000	263	6	siRNA-IMPa2-25 PSF-A488 IMPa2-A546 DAPI 8C1-siRNA-IMP-a2-a4 V2.00	0	11. siRNA-IMPa2-25 PSF-A488 DAPI IMPa2-A546_ap_TileScan_001 (Stage 42 of 49)	00-ZFWuC6SwmdsQGTdPf4gt8Z
105		Cell	3	0.000	1.000	264	7	siRNA-IMPa2-25 PSF-A488 IMPa2-A546 DAPI 8C1-siRNA-IMP-a2-a4 V2.00	0	11. siRNA-IMPa2-25 PSF-A488 DAPI IMPa2-A546_ap_TileScan_001 (Stage 42 of 49)	00-ZFWuC6SwmdsQGTdPf4gt8Z
160		Cell	3	0.000	1.000	265	8	siRNA-IMPa2-25 PSF-A488 IMPa2-A546 DAPI 8C1-siRNA-IMP-a2-a4 V2.00	0	11. siRNA-IMPa2-25 PSF-A488 DAPI IMPa2-A546_ap_TileScan_001 (Stage 42 of 49)	00-ZFWuC6SwmdsQGTdPf4gt8Z
149		Cell	3	0.000	1.000	266	9	siRNA-IMPa2-25 PSF-A488 IMPa2-A546 DAPI 8C1-siRNA-IMP-a2-a4 V2.00	0	11. siRNA-IMPa2-25 PSF-A488 DAPI IMPa2-A546_ap_TileScan_001 (Stage 42 of 49)	00-ZFWuC6SwmdsQGTdPf4gt8Z
156		Cell	3	0.000	1.000	267	10	siRNA-IMPa2-25 PSF-A488 IMPa2-A546 DAPI 8C1-siRNA-IMP-a2-a4 V2.00	0	11. siRNA-IMPa2-25 PSF-A488 DAPI IMPa2-A546_ap_TileScan_001 (Stage 42 of 49)	00-ZFWuC6SwmdsQGTdPf4gt8Z
136		Cell	3	0.000	1.000	268	11	siRNA-IMPa2-25 PSF-A488 IMPa2-A546 DAPI 8C1-siRNA-IMP-a2-a4 V2.00	0	11. siRNA-IMPa2-25 PSF-A488 DAPI IMPa2-A546_ap_TileScan_001 (Stage 42 of 49)	00-ZFWuC6SwmdsQGTdPf4gt8Z
188		Cell	3	0.000	1.000	269	12	siRNA-IMPa2-25 PSF-A488 IMPa2-A546 DAPI 8C1-siRNA-IMP-a2-a4 V2.00	0	11. siRNA-IMPa2-25 PSF-A488 DAPI IMPa2-A546_ap_TileScan_001 (Stage 42 of 49)	00-ZFWuC6SwmdsQGTdPf4gt8Z
63		Cell	3	0.000	1.000	270	13	siRNA-IMPa2-25 PSF-A488 IMPa2-A546 DAPI 8C1-siRNA-IMP-a2-a4 V2.00	0	11. siRNA-IMPa2-25 PSF-A488 DAPI IMPa2-A546_ap_TileScan_001 (Stage 42 of 49)	00-ZFWuC6SwmdsQGTdPf4gt8Z
195		Cell	3	0.000	1.000	271	14	siRNA-IMPa2-25 PSF-A488 IMPa2-A546 DAPI 8C1-siRNA-IMP-a2-a4 V2.00	0	11. siRNA-IMPa2-25 PSF-A488 DAPI IMPa2-A546_ap_TileScan_001 (Stage 42 of 49)	00-ZFWuC6SwmdsQGTdPf4gt8Z
163		Cell	3	0.000	1.000	272	15	siRNA-IMPa2-25 PSF-A488 IMPa2-A546 DAPI 8C1-siRNA-IMP-a2-a4 V2.00	0	11. siRNA-IMPa2-25 PSF-A488 DAPI IMPa2-A546_ap_TileScan_001 (Stage 42 of 49)	00-ZFWuC6SwmdsQGTdPf4gt8Z
233		Cell	3	0.000	1.000	273	16	siRNA-IMPa2-25 PSF-A488 IMPa2-A546 DAPI 8C1-siRNA-IMP-a2-a4 V2.00	0	11. siRNA-IMPa2-25 PSF-A488 DAPI IMPa2-A546_ap_TileScan_001 (Stage 42 of 49)	00-ZFWuC6SwmdsQGTdPf4gt8Z
189		Cell	3	0.000	1.000	274	17	siRNA-IMPa2-25 PSF-A488 IMPa2-A546 DAPI 8C1-siRNA-IMP-a2-a4 V2.00	0	11. siRNA-IMPa2-25 PSF-A488 DAPI IMPa2-A546_ap_TileScan_001 (Stage 42 of 49)	00-ZFWuC6SwmdsQGTdPf4gt8Z
196		Cell	3	0.000	1.000	275	18	siRNA-IMPa2-25 PSF-A488 IMPa2-A546 DAPI 8C1-siRNA-IMP-a2-a4 V2.00	0	11. siRNA-IMPa2-25 PSF-A488 DAPI IMPa2-A546_ap_TileScan_001 (Stage 42 of 49)	00-ZFWuC6SwmdsQGTdPf4gt8Z
110		Cell	3	0.000	1.000	276	0	siRNA-IMPa2-25 PSF-A488 IMPa2-A546 DAPI 8C1-siRNA-IMP-a2-a4 V2.00	0	11. siRNA-IMPa2-25 PSF-A488 DAPI IMPa2-A546_aq_TileScan_001 (Stage 43 of 49)	00-TQozgkcw4G5Djv4hPi3jSn
84		Cell	3	0.000	1.000	277	1	siRNA-IMPa2-25 PSF-A488 IMPa2-A546 DAPI 8C1-siRNA-IMP-a2-a4 V2.00	0	11. siRNA-IMPa2-25 PSF-A488 DAPI IMPa2-A546_aq_TileScan_001 (Stage 43 of 49)	00-TQozgkcw4G5Djv4hPi3jSn
110		Cell	3	0.000	1.000	278	2	siRNA-IMPa2-25 PSF-A488 IMPa2-A546 DAPI 8C1-siRNA-IMP-a2-a4 V2.00	0	11. siRNA-IMPa2-25 PSF-A488 DAPI IMPa2-A546_aq_TileScan_001 (Stage 43 of 49)	00-TQozgkcw4G5Djv4hPi3jSn
125		Cell	3	0.000	1.000	279	3	siRNA-IMPa2-25 PSF-A488 IMPa2-A546 DAPI 8C1-siRNA-IMP-a2-a4 V2.00	0	11. siRNA-IMPa2-25 PSF-A488 DAPI IMPa2-A546_aq_TileScan_001 (Stage 43 of 49)	00-TQozgkcw4G5Djv4hPi3jSn
111		Cell	3	0.000	1.000	280	4	siRNA-IMPa2-25 PSF-A488 IMPa2-A546 DAPI 8C1-siRNA-IMP-a2-a4 V2.00	0	11. siRNA-IMPa2-25 PSF-A488 DAPI IMPa2-A546_aq_TileScan_001 (Stage 43 of 49)	00-TQozgkcw4G5Djv4hPi3jSn
121		Cell	3	0.000	1.000	281	5	siRNA-IMPa2-25 PSF-A488 IMPa2-A546 DAPI 8C1-siRNA-IMP-a2-a4 V2.00	0	11. siRNA-IMPa2-25 PSF-A488 DAPI IMPa2-A546_aq_TileScan_001 (Stage 43 of 49)	00-TQozgkcw4G5Djv4hPi3jSn
99		Cell	3	0.000	1.000	282	6	siRNA-IMPa2-25 PSF-A488 IMPa2-A546 DAPI 8C1-siRNA-IMP-a2-a4 V2.00	0	11. siRNA-IMPa2-25 PSF-A488 DAPI IMPa2-A546_aq_TileScan_001 (Stage 43 of 49)	00-TQozgkcw4G5Djv4hPi3jSn
112		Cell	3	0.000	1.000	283	7	siRNA-IMPa2-25 PSF-A488 IMPa2-A546 DAPI 8C1-siRNA-IMP-a2-a4 V2.00	0	11. siRNA-IMPa2-25 PSF-A488 DAPI IMPa2-A546_aq_TileScan_001 (Stage 43 of 49)	00-TQozgkcw4G5Djv4hPi3jSn
36		Cell	3	0.000	1.000	284	8	siRNA-IMPa2-25 PSF-A488 IMPa2-A546 DAPI 8C1-siRNA-IMP-a2-a4 V2.00	0	11. siRNA-IMPa2-25 PSF-A488 DAPI IMPa2-A546_aq_TileScan_001 (Stage 43 of 49)	00-TQozgkcw4G5Djv4hPi3jSn
71		Cell	3	0.000	1.000	285	9	siRNA-IMPa2-25 PSF-A488 IMPa2-A546 DAPI 8C1-siRNA-IMP-a2-a4 V2.00	0	11. siRNA-IMPa2-25 PSF-A488 DAPI IMPa2-A546_aq_TileScan_001 (Stage 43 of 49)	00-TQozgkcw4G5Djv4hPi3jSn
117		Cell	3	0.000	1.000	286	10	siRNA-IMPa2-25 PSF-A488 IMPa2-A546 DAPI 8C1-siRNA-IMP-a2-a4 V2.00	0	11. siRNA-IMPa2-25 PSF-A488 DAPI IMPa2-A546_aq_TileScan_001 (Stage 43 of 49)	00-TQozgkcw4G5Djv4hPi3jSn
97		Cell	3	0.000	1.000	287	11	siRNA-IMPa2-25 PSF-A488 IMPa2-A546 DAPI 8C1-siRNA-IMP-a2-a4 V2.00	0	11. siRNA-IMPa2-25 PSF-A488 DAPI IMPa2-A546_aq_TileScan_001 (Stage 43 of 49)	00-TQozgkcw4G5Djv4hPi3jSn
58		Cell	3	0.000	1.000	288	12	siRNA-IMPa2-25 PSF-A488 IMPa2-A546 DAPI 8C1-siRNA-IMP-a2-a4 V2.00	0	11. siRNA-IMPa2-25 PSF-A488 DAPI IMPa2-A546_aq_TileScan_001 (Stage 43 of 49)	00-TQozgkcw4G5Djv4hPi3jSn
147		Cell	3	0.000	1.000	289	13	siRNA-IMPa2-25 PSF-A488 IMPa2-A546 DAPI 8C1-siRNA-IMP-a2-a4 V2.00	0	11. siRNA-IMPa2-25 PSF-A488 DAPI IMPa2-A546_aq_TileScan_001 (Stage 43 of 49)	00-TQozgkcw4G5Djv4hPi3jSn
82		Cell	3	0.000	1.000	290	14	siRNA-IMPa2-25 PSF-A488 IMPa2-A546 DAPI 8C1-siRNA-IMP-a2-a4 V2.00	0	11. siRNA-IMPa2-25 PSF-A488 DAPI IMPa2-A546_aq_TileScan_001 (Stage 43 of 49)	00-TQozgkcw4G5Djv4hPi3jSn
95		Cell	3	0.000	1.000	291	15	siRNA-IMPa2-25 PSF-A488 IMPa2-A546 DAPI 8C1-siRNA-IMP-a2-a4 V2.00	0	11. siRNA-IMPa2-25 PSF-A488 DAPI IMPa2-A546_aq_TileScan_001 (Stage 43 of 49)	00-TQozgkcw4G5Djv4hPi3jSn
140		Cell	3	0.000	1.000	292	16	siRNA-IMPa2-25 PSF-A488 IMPa2-A546 DAPI 8C1-siRNA-IMP-a2-a4 V2.00	0	11. siRNA-IMPa2-25 PSF-A488 DAPI IMPa2-A546_aq_TileScan_001 (Stage 43 of 49)	00-TQozgkcw4G5Djv4hPi3jSn
125		Cell	3	0.000	1.000	293	17	siRNA-IMPa2-25 PSF-A488 IMPa2-A546 DAPI 8C1-siRNA-IMP-a2-a4 V2.00	0	11. siRNA-IMPa2-25 PSF-A488 DAPI IMPa2-A546_aq_TileScan_001 (Stage 43 of 49)	00-TQozgkcw4G5Djv4hPi3jSn
225		Cell	3	0.000	1.000	294	18	siRNA-IMPa2-25 PSF-A488 IMPa2-A546 DAPI 8C1-siRNA-IMP-a2-a4 V2.00	0	11. siRNA-IMPa2-25 PSF-A488 DAPI IMPa2-A546_aq_TileScan_001 (Stage 43 of 49)	00-TQozgkcw4G5Djv4hPi3jSn
233		Cell	3	0.000	1.000	295	19	siRNA-IMPa2-25 PSF-A488 IMPa2-A546 DAPI 8C1-siRNA-IMP-a2-a4 V2.00	0	11. siRNA-IMPa2-25 PSF-A488 DAPI IMPa2-A546_aq_TileScan_001 (Stage 43 of 49)	00-TQozgkcw4G5Djv4hPi3jSn
150		Cell	3	0.000	1.000	296	20	siRNA-IMPa2-25 PSF-A488 IMPa2-A546 DAPI 8C1-siRNA-IMP-a2-a4 V2.00	0	11. siRNA-IMPa2-25 PSF-A488 DAPI IMPa2-A546_aq_TileScan_001 (Stage 43 of 49)	00-TQozgkcw4G5Djv4hPi3jSn
109		Cell	3	0.000	1.000	297	0	siRNA-IMPa2-25 PSF-A488 IMPa2-A546 DAPI 8C1-siRNA-IMP-a2-a4 V2.00	0	11. siRNA-IMPa2-25 PSF-A488 DAPI IMPa2-A546_ar_TileScan_001 (Stage 44 of 49)	00-GmigFHb8zcNoeoZDkjbYnE
174		Cell	3	0.000	1.000	298	1	siRNA-IMPa2-25 PSF-A488 IMPa2-A546 DAPI 8C1-siRNA-IMP-a2-a4 V2.00	0	11. siRNA-IMPa2-25 PSF-A488 DAPI IMPa2-A546_ar_TileScan_001 (Stage 44 of 49)	00-GmigFHb8zcNoeoZDkjbYnE
108		Cell	3	0.000	1.000	299	0	siRNA-IMPa2-25 PSF-A488 IMPa2-A546 DAPI 8C1-siRNA-IMP-a2-a4 V2.00	0	11. siRNA-IMPa2-25 PSF-A488 DAPI IMPa2-A546_as_TileScan_001 (Stage 45 of 49)	00-AWDxoPjpLqJfQstSkc2oNf
87		Cell	3	0.000	1.000	300	1	siRNA-IMPa2-25 PSF-A488 IMPa2-A546 DAPI 8C1-siRNA-IMP-a2-a4 V2.00	0	11. siRNA-IMPa2-25 PSF-A488 DAPI IMPa2-A546_as_TileScan_001 (Stage 45 of 49)	00-AWDxoPjpLqJfQstSkc2oNf
104		Cell	3	0.000	1.000	301	2	siRNA-IMPa2-25 PSF-A488 IMPa2-A546 DAPI 8C1-siRNA-IMP-a2-a4 V2.00	0	11. siRNA-IMPa2-25 PSF-A488 DAPI IMPa2-A546_as_TileScan_001 (Stage 45 of 49)	00-AWDxoPjpLqJfQstSkc2oNf
105		Cell	3	0.000	1.000	302	3	siRNA-IMPa2-25 PSF-A488 IMPa2-A546 DAPI 8C1-siRNA-IMP-a2-a4 V2.00	0	11. siRNA-IMPa2-25 PSF-A488 DAPI IMPa2-A546_as_TileScan_001 (Stage 45 of 49)	00-AWDxoPjpLqJfQstSkc2oNf
101		Cell	3	0.000	1.000	303	4	siRNA-IMPa2-25 PSF-A488 IMPa2-A546 DAPI 8C1-siRNA-IMP-a2-a4 V2.00	0	11. siRNA-IMPa2-25 PSF-A488 DAPI IMPa2-A546_as_TileScan_001 (Stage 45 of 49)	00-AWDxoPjpLqJfQstSkc2oNf
151		Cell	3	0.000	1.000	304	5	siRNA-IMPa2-25 PSF-A488 IMPa2-A546 DAPI 8C1-siRNA-IMP-a2-a4 V2.00	0	11. siRNA-IMPa2-25 PSF-A488 DAPI IMPa2-A546_as_TileScan_001 (Stage 45 of 49)	00-AWDxoPjpLqJfQstSkc2oNf
179		Cell	3	0.000	1.000	305	6	siRNA-IMPa2-25 PSF-A488 IMPa2-A546 DAPI 8C1-siRNA-IMP-a2-a4 V2.00	0	11. siRNA-IMPa2-25 PSF-A488 DAPI IMPa2-A546_as_TileScan_001 (Stage 45 of 49)	00-AWDxoPjpLqJfQstSkc2oNf
196		Cell	3	0.000	1.000	306	7	siRNA-IMPa2-25 PSF-A488 IMPa2-A546 DAPI 8C1-siRNA-IMP-a2-a4 V2.00	0	11. siRNA-IMPa2-25 PSF-A488 DAPI IMPa2-A546_as_TileScan_001 (Stage 45 of 49)	00-AWDxoPjpLqJfQstSkc2oNf
51		Cell	3	0.000	1.000	307	8	siRNA-IMPa2-25 PSF-A488 IMPa2-A546 DAPI 8C1-siRNA-IMP-a2-a4 V2.00	0	11. siRNA-IMPa2-25 PSF-A488 DAPI IMPa2-A546_as_TileScan_001 (Stage 45 of 49)	00-AWDxoPjpLqJfQstSkc2oNf
53		Cell	3	0.000	1.000	308	9	siRNA-IMPa2-25 PSF-A488 IMPa2-A546 DAPI 8C1-siRNA-IMP-a2-a4 V2.00	0	11. siRNA-IMPa2-25 PSF-A488 DAPI IMPa2-A546_as_TileScan_001 (Stage 45 of 49)	00-AWDxoPjpLqJfQstSkc2oNf
97		Cell	3	0.000	1.000	309	10	siRNA-IMPa2-25 PSF-A488 IMPa2-A546 DAPI 8C1-siRNA-IMP-a2-a4 V2.00	0	11. siRNA-IMPa2-25 PSF-A488 DAPI IMPa2-A546_as_TileScan_001 (Stage 45 of 49)	00-AWDxoPjpLqJfQstSkc2oNf
190		Cell	3	0.000	1.000	310	11	siRNA-IMPa2-25 PSF-A488 IMPa2-A546 DAPI 8C1-siRNA-IMP-a2-a4 V2.00	0	11. siRNA-IMPa2-25 PSF-A488 DAPI IMPa2-A546_as_TileScan_001 (Stage 45 of 49)	00-AWDxoPjpLqJfQstSkc2oNf
44		Cell	3	0.000	1.000	311	12	siRNA-IMPa2-25 PSF-A488 IMPa2-A546 DAPI 8C1-siRNA-IMP-a2-a4 V2.00	0	11. siRNA-IMPa2-25 PSF-A488 DAPI IMPa2-A546_as_TileScan_001 (Stage 45 of 49)	00-AWDxoPjpLqJfQstSkc2oNf
122		Cell	3	0.000	1.000	312	13	siRNA-IMPa2-25 PSF-A488 IMPa2-A546 DAPI 8C1-siRNA-IMP-a2-a4 V2.00	0	11. siRNA-IMPa2-25 PSF-A488 DAPI IMPa2-A546_as_TileScan_001 (Stage 45 of 49)	00-AWDxoPjpLqJfQstSkc2oNf
67		Cell	3	0.000	1.000	313	0	siRNA-IMPa2-25 PSF-A488 IMPa2-A546 DAPI 8C1-siRNA-IMP-a2-a4 V2.00	0	11. siRNA-IMPa2-25 PSF-A488 DAPI IMPa2-A546_at_TileScan_001 (Stage 46 of 49)	00-ywxd3W3NAEyqMvsN6siJuA
51		Cell	3	0.000	1.000	314	1	siRNA-IMPa2-25 PSF-A488 IMPa2-A546 DAPI 8C1-siRNA-IMP-a2-a4 V2.00	0	11. siRNA-IMPa2-25 PSF-A488 DAPI IMPa2-A546_at_TileScan_001 (Stage 46 of 49)	00-ywxd3W3NAEyqMvsN6siJuA
126		Cell	3	0.000	1.000	315	2	siRNA-IMPa2-25 PSF-A488 IMPa2-A546 DAPI 8C1-siRNA-IMP-a2-a4 V2.00	0	11. siRNA-IMPa2-25 PSF-A488 DAPI IMPa2-A546_at_TileScan_001 (Stage 46 of 49)	00-ywxd3W3NAEyqMvsN6siJuA
172		Cell	3	0.000	1.000	316	3	siRNA-IMPa2-25 PSF-A488 IMPa2-A546 DAPI 8C1-siRNA-IMP-a2-a4 V2.00	0	11. siRNA-IMPa2-25 PSF-A488 DAPI IMPa2-A546_at_TileScan_001 (Stage 46 of 49)	00-ywxd3W3NAEyqMvsN6siJuA
42		Cell	3	0.000	1.000	317	4	siRNA-IMPa2-25 PSF-A488 IMPa2-A546 DAPI 8C1-siRNA-IMP-a2-a4 V2.00	0	11. siRNA-IMPa2-25 PSF-A488 DAPI IMPa2-A546_at_TileScan_001 (Stage 46 of 49)	00-ywxd3W3NAEyqMvsN6siJuA
97		Cell	3	0.000	1.000	318	5	siRNA-IMPa2-25 PSF-A488 IMPa2-A546 DAPI 8C1-siRNA-IMP-a2-a4 V2.00	0	11. siRNA-IMPa2-25 PSF-A488 DAPI IMPa2-A546_at_TileScan_001 (Stage 46 of 49)	00-ywxd3W3NAEyqMvsN6siJuA
123		Cell	3	0.000	1.000	319	6	siRNA-IMPa2-25 PSF-A488 IMPa2-A546 DAPI 8C1-siRNA-IMP-a2-a4 V2.00	0	11. siRNA-IMPa2-25 PSF-A488 DAPI IMPa2-A546_at_TileScan_001 (Stage 46 of 49)	00-ywxd3W3NAEyqMvsN6siJuA
118		Cell	3	0.000	1.000	320	7	siRNA-IMPa2-25 PSF-A488 IMPa2-A546 DAPI 8C1-siRNA-IMP-a2-a4 V2.00	0	11. siRNA-IMPa2-25 PSF-A488 DAPI IMPa2-A546_at_TileScan_001 (Stage 46 of 49)	00-ywxd3W3NAEyqMvsN6siJuA
152		Cell	3	0.000	1.000	321	8	siRNA-IMPa2-25 PSF-A488 IMPa2-A546 DAPI 8C1-siRNA-IMP-a2-a4 V2.00	0	11. siRNA-IMPa2-25 PSF-A488 DAPI IMPa2-A546_at_TileScan_001 (Stage 46 of 49)	00-ywxd3W3NAEyqMvsN6siJuA
133		Cell	3	0.000	1.000	322	9	siRNA-IMPa2-25 PSF-A488 IMPa2-A546 DAPI 8C1-siRNA-IMP-a2-a4 V2.00	0	11. siRNA-IMPa2-25 PSF-A488 DAPI IMPa2-A546_at_TileScan_001 (Stage 46 of 49)	00-ywxd3W3NAEyqMvsN6siJuA
100		Cell	3	0.000	1.000	323	10	siRNA-IMPa2-25 PSF-A488 IMPa2-A546 DAPI 8C1-siRNA-IMP-a2-a4 V2.00	0	11. siRNA-IMPa2-25 PSF-A488 DAPI IMPa2-A546_at_TileScan_001 (Stage 46 of 49)	00-ywxd3W3NAEyqMvsN6siJuA
109		Cell	3	0.000	1.000	324	11	siRNA-IMPa2-25 PSF-A488 IMPa2-A546 DAPI 8C1-siRNA-IMP-a2-a4 V2.00	0	11. siRNA-IMPa2-25 PSF-A488 DAPI IMPa2-A546_at_TileScan_001 (Stage 46 of 49)	00-ywxd3W3NAEyqMvsN6siJuA
168		Cell	3	0.000	1.000	325	12	siRNA-IMPa2-25 PSF-A488 IMPa2-A546 DAPI 8C1-siRNA-IMP-a2-a4 V2.00	0	11. siRNA-IMPa2-25 PSF-A488 DAPI IMPa2-A546_at_TileScan_001 (Stage 46 of 49)	00-ywxd3W3NAEyqMvsN6siJuA
122		Cell	3	0.000	1.000	326	13	siRNA-IMPa2-25 PSF-A488 IMPa2-A546 DAPI 8C1-siRNA-IMP-a2-a4 V2.00	0	11. siRNA-IMPa2-25 PSF-A488 DAPI IMPa2-A546_at_TileScan_001 (Stage 46 of 49)	00-ywxd3W3NAEyqMvsN6siJuA
188		Cell	3	0.000	1.000	327	0	siRNA-IMPa2-25 PSF-A488 IMPa2-A546 DAPI 8C1-siRNA-IMP-a2-a4 V2.00	0	11. siRNA-IMPa2-25 PSF-A488 DAPI IMPa2-A546_au_TileScan_001 (Stage 47 of 49)	00-YXnF85kuGD5REm5DDcRN8f
52		Cell	3	0.000	1.000	328	1	siRNA-IMPa2-25 PSF-A488 IMPa2-A546 DAPI 8C1-siRNA-IMP-a2-a4 V2.00	0	11. siRNA-IMPa2-25 PSF-A488 DAPI IMPa2-A546_au_TileScan_001 (Stage 47 of 49)	00-YXnF85kuGD5REm5DDcRN8f
67		Cell	3	0.000	1.000	329	2	siRNA-IMPa2-25 PSF-A488 IMPa2-A546 DAPI 8C1-siRNA-IMP-a2-a4 V2.00	0	11. siRNA-IMPa2-25 PSF-A488 DAPI IMPa2-A546_au_TileScan_001 (Stage 47 of 49)	00-YXnF85kuGD5REm5DDcRN8f
101		Cell	3	0.000	1.000	330	3	siRNA-IMPa2-25 PSF-A488 IMPa2-A546 DAPI 8C1-siRNA-IMP-a2-a4 V2.00	0	11. siRNA-IMPa2-25 PSF-A488 DAPI IMPa2-A546_au_TileScan_001 (Stage 47 of 49)	00-YXnF85kuGD5REm5DDcRN8f
109		Cell	3	0.000	1.000	331	4	siRNA-IMPa2-25 PSF-A488 IMPa2-A546 DAPI 8C1-siRNA-IMP-a2-a4 V2.00	0	11. siRNA-IMPa2-25 PSF-A488 DAPI IMPa2-A546_au_TileScan_001 (Stage 47 of 49)	00-YXnF85kuGD5REm5DDcRN8f
126		Cell	3	0.000	1.000	332	5	siRNA-IMPa2-25 PSF-A488 IMPa2-A546 DAPI 8C1-siRNA-IMP-a2-a4 V2.00	0	11. siRNA-IMPa2-25 PSF-A488 DAPI IMPa2-A546_au_TileScan_001 (Stage 47 of 49)	00-YXnF85kuGD5REm5DDcRN8f
78		Cell	3	0.000	1.000	333	6	siRNA-IMPa2-25 PSF-A488 IMPa2-A546 DAPI 8C1-siRNA-IMP-a2-a4 V2.00	0	11. siRNA-IMPa2-25 PSF-A488 DAPI IMPa2-A546_au_TileScan_001 (Stage 47 of 49)	00-YXnF85kuGD5REm5DDcRN8f
133		Cell	3	0.000	1.000	334	0	siRNA-IMPa2-25 PSF-A488 IMPa2-A546 DAPI 8C1-siRNA-IMP-a2-a4 V2.00	0	11. siRNA-IMPa2-25 PSF-A488 DAPI IMPa2-A546_av_TileScan_001 (Stage 48 of 49)	00-C8VN4iqGfYsXGGaecPpELR
225		Cell	3	0.000	1.000	335	1	siRNA-IMPa2-25 PSF-A488 IMPa2-A546 DAPI 8C1-siRNA-IMP-a2-a4 V2.00	0	11. siRNA-IMPa2-25 PSF-A488 DAPI IMPa2-A546_av_TileScan_001 (Stage 48 of 49)	00-C8VN4iqGfYsXGGaecPpELR
180		Cell	3	0.000	1.000	336	2	siRNA-IMPa2-25 PSF-A488 IMPa2-A546 DAPI 8C1-siRNA-IMP-a2-a4 V2.00	0	11. siRNA-IMPa2-25 PSF-A488 DAPI IMPa2-A546_av_TileScan_001 (Stage 48 of 49)	00-C8VN4iqGfYsXGGaecPpELR
205		Cell	3	0.000	1.000	337	3	siRNA-IMPa2-25 PSF-A488 IMPa2-A546 DAPI 8C1-siRNA-IMP-a2-a4 V2.00	0	11. siRNA-IMPa2-25 PSF-A488 DAPI IMPa2-A546_av_TileScan_001 (Stage 48 of 49)	00-C8VN4iqGfYsXGGaecPpELR
156		Cell	3	0.000	1.000	338	4	siRNA-IMPa2-25 PSF-A488 IMPa2-A546 DAPI 8C1-siRNA-IMP-a2-a4 V2.00	0	11. siRNA-IMPa2-25 PSF-A488 DAPI IMPa2-A546_av_TileScan_001 (Stage 48 of 49)	00-C8VN4iqGfYsXGGaecPpELR
72		Cell	3	0.000	1.000	339	5	siRNA-IMPa2-25 PSF-A488 IMPa2-A546 DAPI 8C1-siRNA-IMP-a2-a4 V2.00	0	11. siRNA-IMPa2-25 PSF-A488 DAPI IMPa2-A546_av_TileScan_001 (Stage 48 of 49)	00-C8VN4iqGfYsXGGaecPpELR
117		Cell	3	0.000	1.000	340	6	siRNA-IMPa2-25 PSF-A488 IMPa2-A546 DAPI 8C1-siRNA-IMP-a2-a4 V2.00	0	11. siRNA-IMPa2-25 PSF-A488 DAPI IMPa2-A546_av_TileScan_001 (Stage 48 of 49)	00-C8VN4iqGfYsXGGaecPpELR
247		Cell	3	0.000	1.000	341	7	siRNA-IMPa2-25 PSF-A488 IMPa2-A546 DAPI 8C1-siRNA-IMP-a2-a4 V2.00	0	11. siRNA-IMPa2-25 PSF-A488 DAPI IMPa2-A546_av_TileScan_001 (Stage 48 of 49)	00-C8VN4iqGfYsXGGaecPpELR
100		Cell	3	0.000	1.000	342	8	siRNA-IMPa2-25 PSF-A488 IMPa2-A546 DAPI 8C1-siRNA-IMP-a2-a4 V2.00	0	11. siRNA-IMPa2-25 PSF-A488 DAPI IMPa2-A546_av_TileScan_001 (Stage 48 of 49)	00-C8VN4iqGfYsXGGaecPpELR
64		Cell	3	0.000	1.000	343	9	siRNA-IMPa2-25 PSF-A488 IMPa2-A546 DAPI 8C1-siRNA-IMP-a2-a4 V2.00	0	11. siRNA-IMPa2-25 PSF-A488 DAPI IMPa2-A546_av_TileScan_001 (Stage 48 of 49)	00-C8VN4iqGfYsXGGaecPpELR
145		Cell	3	0.000	1.000	344	10	siRNA-IMPa2-25 PSF-A488 IMPa2-A546 DAPI 8C1-siRNA-IMP-a2-a4 V2.00	0	11. siRNA-IMPa2-25 PSF-A488 DAPI IMPa2-A546_av_TileScan_001 (Stage 48 of 49)	00-C8VN4iqGfYsXGGaecPpELR
193		Cell	3	0.000	1.000	345	11	siRNA-IMPa2-25 PSF-A488 IMPa2-A546 DAPI 8C1-siRNA-IMP-a2-a4 V2.00	0	11. siRNA-IMPa2-25 PSF-A488 DAPI IMPa2-A546_av_TileScan_001 (Stage 48 of 49)	00-C8VN4iqGfYsXGGaecPpELR
205		Cell	3	0.000	1.000	346	12	siRNA-IMPa2-25 PSF-A488 IMPa2-A546 DAPI 8C1-siRNA-IMP-a2-a4 V2.00	0	11. siRNA-IMPa2-25 PSF-A488 DAPI IMPa2-A546_av_TileScan_001 (Stage 48 of 49)	00-C8VN4iqGfYsXGGaecPpELR
93		Cell	3	0.000	1.000	347	13	siRNA-IMPa2-25 PSF-A488 IMPa2-A546 DAPI 8C1-siRNA-IMP-a2-a4 V2.00	0	11. siRNA-IMPa2-25 PSF-A488 DAPI IMPa2-A546_av_TileScan_001 (Stage 48 of 49)	00-C8VN4iqGfYsXGGaecPpELR
182		Cell	3	0.000	1.000	348	14	siRNA-IMPa2-25 PSF-A488 IMPa2-A546 DAPI 8C1-siRNA-IMP-a2-a4 V2.00	0	11. siRNA-IMPa2-25 PSF-A488 DAPI IMPa2-A546_av_TileScan_001 (Stage 48 of 49)	00-C8VN4iqGfYsXGGaecPpELR
44		Cell	3	0.000	1.000	349	0	siRNA-IMPa2-25 PSF-A488 IMPa2-A546 DAPI 8C1-siRNA-IMP-a2-a4 V2.00	0	11. siRNA-IMPa2-25 PSF-A488 DAPI IMPa2-A546_aw_TileScan_001 (Stage 49 of 49)	00-ucWPBR2uAQ96HWLkn3VcVN
120		Cell	3	0.000	1.000	350	1	siRNA-IMPa2-25 PSF-A488 IMPa2-A546 DAPI 8C1-siRNA-IMP-a2-a4 V2.00	0	11. siRNA-IMPa2-25 PSF-A488 DAPI IMPa2-A546_aw_TileScan_001 (Stage 49 of 49)	00-ucWPBR2uAQ96HWLkn3VcVN
130		Cell	3	0.000	1.000	351	2	siRNA-IMPa2-25 PSF-A488 IMPa2-A546 DAPI 8C1-siRNA-IMP-a2-a4 V2.00	0	11. siRNA-IMPa2-25 PSF-A488 DAPI IMPa2-A546_aw_TileScan_001 (Stage 49 of 49)	00-ucWPBR2uAQ96HWLkn3VcVN
201		Cell	3	0.000	1.000	352	3	siRNA-IMPa2-25 PSF-A488 IMPa2-A546 DAPI 8C1-siRNA-IMP-a2-a4 V2.00	0	11. siRNA-IMPa2-25 PSF-A488 DAPI IMPa2-A546_aw_TileScan_001 (Stage 49 of 49)	00-ucWPBR2uAQ96HWLkn3VcVN
64		Cell	3	0.000	1.000	353	4	siRNA-IMPa2-25 PSF-A488 IMPa2-A546 DAPI 8C1-siRNA-IMP-a2-a4 V2.00	0	11. siRNA-IMPa2-25 PSF-A488 DAPI IMPa2-A546_aw_TileScan_001 (Stage 49 of 49)	00-ucWPBR2uAQ96HWLkn3VcVN
82		Cell	3	0.000	1.000	354	5	siRNA-IMPa2-25 PSF-A488 IMPa2-A546 DAPI 8C1-siRNA-IMP-a2-a4 V2.00	0	11. siRNA-IMPa2-25 PSF-A488 DAPI IMPa2-A546_aw_TileScan_001 (Stage 49 of 49)	00-ucWPBR2uAQ96HWLkn3VcVN
218		Cell	3	0.000	1.000	355	6	siRNA-IMPa2-25 PSF-A488 IMPa2-A546 DAPI 8C1-siRNA-IMP-a2-a4 V2.00	0	11. siRNA-IMPa2-25 PSF-A488 DAPI IMPa2-A546_aw_TileScan_001 (Stage 49 of 49)	00-ucWPBR2uAQ96HWLkn3VcVN
65		Cell	3	0.000	1.000	356	7	siRNA-IMPa2-25 PSF-A488 IMPa2-A546 DAPI 8C1-siRNA-IMP-a2-a4 V2.00	0	11. siRNA-IMPa2-25 PSF-A488 DAPI IMPa2-A546_aw_TileScan_001 (Stage 49 of 49)	00-ucWPBR2uAQ96HWLkn3VcVN
173		Cell	3	0.000	1.000	357	8	siRNA-IMPa2-25 PSF-A488 IMPa2-A546 DAPI 8C1-siRNA-IMP-a2-a4 V2.00	0	11. siRNA-IMPa2-25 PSF-A488 DAPI IMPa2-A546_aw_TileScan_001 (Stage 49 of 49)	00-ucWPBR2uAQ96HWLkn3VcVN
145		Cell	3	0.000	1.000	358	9	siRNA-IMPa2-25 PSF-A488 IMPa2-A546 DAPI 8C1-siRNA-IMP-a2-a4 V2.00	0	11. siRNA-IMPa2-25 PSF-A488 DAPI IMPa2-A546_aw_TileScan_001 (Stage 49 of 49)	00-ucWPBR2uAQ96HWLkn3VcVN
158		Cell	3	0.000	1.000	359	10	siRNA-IMPa2-25 PSF-A488 IMPa2-A546 DAPI 8C1-siRNA-IMP-a2-a4 V2.00	0	11. siRNA-IMPa2-25 PSF-A488 DAPI IMPa2-A546_aw_TileScan_001 (Stage 49 of 49)	00-ucWPBR2uAQ96HWLkn3VcVN
160		Cell	3	0.000	1.000	360	11	siRNA-IMPa2-25 PSF-A488 IMPa2-A546 DAPI 8C1-siRNA-IMP-a2-a4 V2.00	0	11. siRNA-IMPa2-25 PSF-A488 DAPI IMPa2-A546_aw_TileScan_001 (Stage 49 of 49)	00-ucWPBR2uAQ96HWLkn3VcVN
72		Cell	3	0.000	1.000	361	12	siRNA-IMPa2-25 PSF-A488 IMPa2-A546 DAPI 8C1-siRNA-IMP-a2-a4 V2.00	0	11. siRNA-IMPa2-25 PSF-A488 DAPI IMPa2-A546_aw_TileScan_001 (Stage 49 of 49)	00-ucWPBR2uAQ96HWLkn3VcVN
85		Cell	3	0.000	1.000	362	13	siRNA-IMPa2-25 PSF-A488 IMPa2-A546 DAPI 8C1-siRNA-IMP-a2-a4 V2.00	0	11. siRNA-IMPa2-25 PSF-A488 DAPI IMPa2-A546_aw_TileScan_001 (Stage 49 of 49)	00-ucWPBR2uAQ96HWLkn3VcVN
49		Cell	3	0.000	1.000	363	14	siRNA-IMPa2-25 PSF-A488 IMPa2-A546 DAPI 8C1-siRNA-IMP-a2-a4 V2.00	0	11. siRNA-IMPa2-25 PSF-A488 DAPI IMPa2-A546_aw_TileScan_001 (Stage 49 of 49)	00-ucWPBR2uAQ96HWLkn3VcVN
149		Cell	3	0.000	1.000	364	15	siRNA-IMPa2-25 PSF-A488 IMPa2-A546 DAPI 8C1-siRNA-IMP-a2-a4 V2.00	0	11. siRNA-IMPa2-25 PSF-A488 DAPI IMPa2-A546_aw_TileScan_001 (Stage 49 of 49)	00-ucWPBR2uAQ96HWLkn3VcVN
141		Cell	3	0.000	1.000	365	16	siRNA-IMPa2-25 PSF-A488 IMPa2-A546 DAPI 8C1-siRNA-IMP-a2-a4 V2.00	0	11. siRNA-IMPa2-25 PSF-A488 DAPI IMPa2-A546_aw_TileScan_001 (Stage 49 of 49)	00-ucWPBR2uAQ96HWLkn3VcVN
96		Cell	3	0.000	1.000	366	17	siRNA-IMPa2-25 PSF-A488 IMPa2-A546 DAPI 8C1-siRNA-IMP-a2-a4 V2.00	0	11. siRNA-IMPa2-25 PSF-A488 DAPI IMPa2-A546_aw_TileScan_001 (Stage 49 of 49)	00-ucWPBR2uAQ96HWLkn3VcVN
72		Cell	3	0.000	1.000	367	18	siRNA-IMPa2-25 PSF-A488 IMPa2-A546 DAPI 8C1-siRNA-IMP-a2-a4 V2.00	0	11. siRNA-IMPa2-25 PSF-A488 DAPI IMPa2-A546_aw_TileScan_001 (Stage 49 of 49)	00-ucWPBR2uAQ96HWLkn3VcVN
133		Cell	3	0.000	1.000	368	19	siRNA-IMPa2-25 PSF-A488 IMPa2-A546 DAPI 8C1-siRNA-IMP-a2-a4 V2.00	0	11. siRNA-IMPa2-25 PSF-A488 DAPI IMPa2-A546_aw_TileScan_001 (Stage 49 of 49)	00-ucWPBR2uAQ96HWLkn3VcVN
128		Cell	3	0.000	1.000	369	20	siRNA-IMPa2-25 PSF-A488 IMPa2-A546 DAPI 8C1-siRNA-IMP-a2-a4 V2.00	0	11. siRNA-IMPa2-25 PSF-A488 DAPI IMPa2-A546_aw_TileScan_001 (Stage 49 of 49)	00-ucWPBR2uAQ96HWLkn3VcVN
95		Cell	3	0.000	1.000	370	0	siRNA-IMPa2-25 PSF-A488 IMPa2-A546 DAPI 8C1-siRNA-IMP-a2-a4 V2.00	0	11. siRNA-IMPa2-25 PSF-A488 DAPI IMPa2-A546_b_TileScan_001 (Stage 2 of 49)	00-FwDpeoJVMR8RKEawFszYnW
39		Cell	3	0.000	1.000	371	1	siRNA-IMPa2-25 PSF-A488 IMPa2-A546 DAPI 8C1-siRNA-IMP-a2-a4 V2.00	0	11. siRNA-IMPa2-25 PSF-A488 DAPI IMPa2-A546_b_TileScan_001 (Stage 2 of 49)	00-FwDpeoJVMR8RKEawFszYnW
62		Cell	3	0.000	1.000	372	2	siRNA-IMPa2-25 PSF-A488 IMPa2-A546 DAPI 8C1-siRNA-IMP-a2-a4 V2.00	0	11. siRNA-IMPa2-25 PSF-A488 DAPI IMPa2-A546_b_TileScan_001 (Stage 2 of 49)	00-FwDpeoJVMR8RKEawFszYnW
119		Cell	3	0.000	1.000	373	3	siRNA-IMPa2-25 PSF-A488 IMPa2-A546 DAPI 8C1-siRNA-IMP-a2-a4 V2.00	0	11. siRNA-IMPa2-25 PSF-A488 DAPI IMPa2-A546_b_TileScan_001 (Stage 2 of 49)	00-FwDpeoJVMR8RKEawFszYnW
125		Cell	3	0.000	1.000	374	4	siRNA-IMPa2-25 PSF-A488 IMPa2-A546 DAPI 8C1-siRNA-IMP-a2-a4 V2.00	0	11. siRNA-IMPa2-25 PSF-A488 DAPI IMPa2-A546_b_TileScan_001 (Stage 2 of 49)	00-FwDpeoJVMR8RKEawFszYnW
154		Cell	3	0.000	1.000	375	5	siRNA-IMPa2-25 PSF-A488 IMPa2-A546 DAPI 8C1-siRNA-IMP-a2-a4 V2.00	0	11. siRNA-IMPa2-25 PSF-A488 DAPI IMPa2-A546_b_TileScan_001 (Stage 2 of 49)	00-FwDpeoJVMR8RKEawFszYnW
97		Cell	3	0.000	1.000	376	6	siRNA-IMPa2-25 PSF-A488 IMPa2-A546 DAPI 8C1-siRNA-IMP-a2-a4 V2.00	0	11. siRNA-IMPa2-25 PSF-A488 DAPI IMPa2-A546_b_TileScan_001 (Stage 2 of 49)	00-FwDpeoJVMR8RKEawFszYnW
92		Cell	3	0.000	1.000	377	7	siRNA-IMPa2-25 PSF-A488 IMPa2-A546 DAPI 8C1-siRNA-IMP-a2-a4 V2.00	0	11. siRNA-IMPa2-25 PSF-A488 DAPI IMPa2-A546_b_TileScan_001 (Stage 2 of 49)	00-FwDpeoJVMR8RKEawFszYnW
57		Cell	3	0.000	1.000	378	8	siRNA-IMPa2-25 PSF-A488 IMPa2-A546 DAPI 8C1-siRNA-IMP-a2-a4 V2.00	0	11. siRNA-IMPa2-25 PSF-A488 DAPI IMPa2-A546_b_TileScan_001 (Stage 2 of 49)	00-FwDpeoJVMR8RKEawFszYnW
103		Cell	3	0.000	1.000	379	9	siRNA-IMPa2-25 PSF-A488 IMPa2-A546 DAPI 8C1-siRNA-IMP-a2-a4 V2.00	0	11. siRNA-IMPa2-25 PSF-A488 DAPI IMPa2-A546_b_TileScan_001 (Stage 2 of 49)	00-FwDpeoJVMR8RKEawFszYnW
88		Cell	3	0.000	1.000	380	10	siRNA-IMPa2-25 PSF-A488 IMPa2-A546 DAPI 8C1-siRNA-IMP-a2-a4 V2.00	0	11. siRNA-IMPa2-25 PSF-A488 DAPI IMPa2-A546_b_TileScan_001 (Stage 2 of 49)	00-FwDpeoJVMR8RKEawFszYnW
104		Cell	3	0.000	1.000	381	11	siRNA-IMPa2-25 PSF-A488 IMPa2-A546 DAPI 8C1-siRNA-IMP-a2-a4 V2.00	0	11. siRNA-IMPa2-25 PSF-A488 DAPI IMPa2-A546_b_TileScan_001 (Stage 2 of 49)	00-FwDpeoJVMR8RKEawFszYnW
67		Cell	3	0.000	1.000	382	12	siRNA-IMPa2-25 PSF-A488 IMPa2-A546 DAPI 8C1-siRNA-IMP-a2-a4 V2.00	0	11. siRNA-IMPa2-25 PSF-A488 DAPI IMPa2-A546_b_TileScan_001 (Stage 2 of 49)	00-FwDpeoJVMR8RKEawFszYnW
38		Cell	3	0.000	1.000	383	0	siRNA-IMPa2-25 PSF-A488 IMPa2-A546 DAPI 8C1-siRNA-IMP-a2-a4 V2.00	0	11. siRNA-IMPa2-25 PSF-A488 DAPI IMPa2-A546_c_TileScan_001 (Stage 3 of 49)	00-GdeZmdc9ZpQ4KqgxNTqyPA
7		Cell	3	0.000	1.000	384	1	siRNA-IMPa2-25 PSF-A488 IMPa2-A546 DAPI 8C1-siRNA-IMP-a2-a4 V2.00	0	11. siRNA-IMPa2-25 PSF-A488 DAPI IMPa2-A546_c_TileScan_001 (Stage 3 of 49)	00-GdeZmdc9ZpQ4KqgxNTqyPA
137		Cell	3	0.000	1.000	385	2	siRNA-IMPa2-25 PSF-A488 IMPa2-A546 DAPI 8C1-siRNA-IMP-a2-a4 V2.00	0	11. siRNA-IMPa2-25 PSF-A488 DAPI IMPa2-A546_c_TileScan_001 (Stage 3 of 49)	00-GdeZmdc9ZpQ4KqgxNTqyPA
82		Cell	3	0.000	1.000	386	3	siRNA-IMPa2-25 PSF-A488 IMPa2-A546 DAPI 8C1-siRNA-IMP-a2-a4 V2.00	0	11. siRNA-IMPa2-25 PSF-A488 DAPI IMPa2-A546_c_TileScan_001 (Stage 3 of 49)	00-GdeZmdc9ZpQ4KqgxNTqyPA
158		Cell	3	0.000	1.000	387	4	siRNA-IMPa2-25 PSF-A488 IMPa2-A546 DAPI 8C1-siRNA-IMP-a2-a4 V2.00	0	11. siRNA-IMPa2-25 PSF-A488 DAPI IMPa2-A546_c_TileScan_001 (Stage 3 of 49)	00-GdeZmdc9ZpQ4KqgxNTqyPA
207		Cell	3	0.000	1.000	388	5	siRNA-IMPa2-25 PSF-A488 IMPa2-A546 DAPI 8C1-siRNA-IMP-a2-a4 V2.00	0	11. siRNA-IMPa2-25 PSF-A488 DAPI IMPa2-A546_c_TileScan_001 (Stage 3 of 49)	00-GdeZmdc9ZpQ4KqgxNTqyPA
102		Cell	3	0.000	1.000	389	6	siRNA-IMPa2-25 PSF-A488 IMPa2-A546 DAPI 8C1-siRNA-IMP-a2-a4 V2.00	0	11. siRNA-IMPa2-25 PSF-A488 DAPI IMPa2-A546_c_TileScan_001 (Stage 3 of 49)	00-GdeZmdc9ZpQ4KqgxNTqyPA
116		Cell	3	0.000	1.000	390	7	siRNA-IMPa2-25 PSF-A488 IMPa2-A546 DAPI 8C1-siRNA-IMP-a2-a4 V2.00	0	11. siRNA-IMPa2-25 PSF-A488 DAPI IMPa2-A546_c_TileScan_001 (Stage 3 of 49)	00-GdeZmdc9ZpQ4KqgxNTqyPA
91		Cell	3	0.000	1.000	391	8	siRNA-IMPa2-25 PSF-A488 IMPa2-A546 DAPI 8C1-siRNA-IMP-a2-a4 V2.00	0	11. siRNA-IMPa2-25 PSF-A488 DAPI IMPa2-A546_c_TileScan_001 (Stage 3 of 49)	00-GdeZmdc9ZpQ4KqgxNTqyPA
130		Cell	3	0.000	1.000	392	9	siRNA-IMPa2-25 PSF-A488 IMPa2-A546 DAPI 8C1-siRNA-IMP-a2-a4 V2.00	0	11. siRNA-IMPa2-25 PSF-A488 DAPI IMPa2-A546_c_TileScan_001 (Stage 3 of 49)	00-GdeZmdc9ZpQ4KqgxNTqyPA
90		Cell	3	0.000	1.000	393	10	siRNA-IMPa2-25 PSF-A488 IMPa2-A546 DAPI 8C1-siRNA-IMP-a2-a4 V2.00	0	11. siRNA-IMPa2-25 PSF-A488 DAPI IMPa2-A546_c_TileScan_001 (Stage 3 of 49)	00-GdeZmdc9ZpQ4KqgxNTqyPA
135		Cell	3	0.000	1.000	394	11	siRNA-IMPa2-25 PSF-A488 IMPa2-A546 DAPI 8C1-siRNA-IMP-a2-a4 V2.00	0	11. siRNA-IMPa2-25 PSF-A488 DAPI IMPa2-A546_c_TileScan_001 (Stage 3 of 49)	00-GdeZmdc9ZpQ4KqgxNTqyPA
95		Cell	3	0.000	1.000	395	12	siRNA-IMPa2-25 PSF-A488 IMPa2-A546 DAPI 8C1-siRNA-IMP-a2-a4 V2.00	0	11. siRNA-IMPa2-25 PSF-A488 DAPI IMPa2-A546_c_TileScan_001 (Stage 3 of 49)	00-GdeZmdc9ZpQ4KqgxNTqyPA
25		Cell	3	0.000	1.000	396	0	siRNA-IMPa2-25 PSF-A488 IMPa2-A546 DAPI 8C1-siRNA-IMP-a2-a4 V2.00	0	11. siRNA-IMPa2-25 PSF-A488 DAPI IMPa2-A546_d_TileScan_001 (Stage 4 of 49)	00-4aZXuQQNKLaVFodq6QFX8W
106		Cell	3	0.000	1.000	397	1	siRNA-IMPa2-25 PSF-A488 IMPa2-A546 DAPI 8C1-siRNA-IMP-a2-a4 V2.00	0	11. siRNA-IMPa2-25 PSF-A488 DAPI IMPa2-A546_d_TileScan_001 (Stage 4 of 49)	00-4aZXuQQNKLaVFodq6QFX8W
153		Cell	3	0.000	1.000	398	2	siRNA-IMPa2-25 PSF-A488 IMPa2-A546 DAPI 8C1-siRNA-IMP-a2-a4 V2.00	0	11. siRNA-IMPa2-25 PSF-A488 DAPI IMPa2-A546_d_TileScan_001 (Stage 4 of 49)	00-4aZXuQQNKLaVFodq6QFX8W
106		Cell	3	0.000	1.000	399	3	siRNA-IMPa2-25 PSF-A488 IMPa2-A546 DAPI 8C1-siRNA-IMP-a2-a4 V2.00	0	11. siRNA-IMPa2-25 PSF-A488 DAPI IMPa2-A546_d_TileScan_001 (Stage 4 of 49)	00-4aZXuQQNKLaVFodq6QFX8W
167		Cell	3	0.000	1.000	400	4	siRNA-IMPa2-25 PSF-A488 IMPa2-A546 DAPI 8C1-siRNA-IMP-a2-a4 V2.00	0	11. siRNA-IMPa2-25 PSF-A488 DAPI IMPa2-A546_d_TileScan_001 (Stage 4 of 49)	00-4aZXuQQNKLaVFodq6QFX8W
119		Cell	3	0.000	1.000	401	5	siRNA-IMPa2-25 PSF-A488 IMPa2-A546 DAPI 8C1-siRNA-IMP-a2-a4 V2.00	0	11. siRNA-IMPa2-25 PSF-A488 DAPI IMPa2-A546_d_TileScan_001 (Stage 4 of 49)	00-4aZXuQQNKLaVFodq6QFX8W
187		Cell	3	0.000	1.000	402	6	siRNA-IMPa2-25 PSF-A488 IMPa2-A546 DAPI 8C1-siRNA-IMP-a2-a4 V2.00	0	11. siRNA-IMPa2-25 PSF-A488 DAPI IMPa2-A546_d_TileScan_001 (Stage 4 of 49)	00-4aZXuQQNKLaVFodq6QFX8W
140		Cell	3	0.000	1.000	403	7	siRNA-IMPa2-25 PSF-A488 IMPa2-A546 DAPI 8C1-siRNA-IMP-a2-a4 V2.00	0	11. siRNA-IMPa2-25 PSF-A488 DAPI IMPa2-A546_d_TileScan_001 (Stage 4 of 49)	00-4aZXuQQNKLaVFodq6QFX8W
94		Cell	3	0.000	1.000	404	8	siRNA-IMPa2-25 PSF-A488 IMPa2-A546 DAPI 8C1-siRNA-IMP-a2-a4 V2.00	0	11. siRNA-IMPa2-25 PSF-A488 DAPI IMPa2-A546_d_TileScan_001 (Stage 4 of 49)	00-4aZXuQQNKLaVFodq6QFX8W
138		Cell	3	0.000	1.000	405	9	siRNA-IMPa2-25 PSF-A488 IMPa2-A546 DAPI 8C1-siRNA-IMP-a2-a4 V2.00	0	11. siRNA-IMPa2-25 PSF-A488 DAPI IMPa2-A546_d_TileScan_001 (Stage 4 of 49)	00-4aZXuQQNKLaVFodq6QFX8W
105		Cell	3	0.000	1.000	406	10	siRNA-IMPa2-25 PSF-A488 IMPa2-A546 DAPI 8C1-siRNA-IMP-a2-a4 V2.00	0	11. siRNA-IMPa2-25 PSF-A488 DAPI IMPa2-A546_d_TileScan_001 (Stage 4 of 49)	00-4aZXuQQNKLaVFodq6QFX8W
26		Cell	3	0.000	1.000	407	11	siRNA-IMPa2-25 PSF-A488 IMPa2-A546 DAPI 8C1-siRNA-IMP-a2-a4 V2.00	0	11. siRNA-IMPa2-25 PSF-A488 DAPI IMPa2-A546_d_TileScan_001 (Stage 4 of 49)	00-4aZXuQQNKLaVFodq6QFX8W
116		Cell	3	0.000	1.000	408	12	siRNA-IMPa2-25 PSF-A488 IMPa2-A546 DAPI 8C1-siRNA-IMP-a2-a4 V2.00	0	11. siRNA-IMPa2-25 PSF-A488 DAPI IMPa2-A546_d_TileScan_001 (Stage 4 of 49)	00-4aZXuQQNKLaVFodq6QFX8W
130		Cell	3	0.000	1.000	409	13	siRNA-IMPa2-25 PSF-A488 IMPa2-A546 DAPI 8C1-siRNA-IMP-a2-a4 V2.00	0	11. siRNA-IMPa2-25 PSF-A488 DAPI IMPa2-A546_d_TileScan_001 (Stage 4 of 49)	00-4aZXuQQNKLaVFodq6QFX8W
134		Cell	3	0.000	1.000	410	14	siRNA-IMPa2-25 PSF-A488 IMPa2-A546 DAPI 8C1-siRNA-IMP-a2-a4 V2.00	0	11. siRNA-IMPa2-25 PSF-A488 DAPI IMPa2-A546_d_TileScan_001 (Stage 4 of 49)	00-4aZXuQQNKLaVFodq6QFX8W
97		Cell	3	0.000	1.000	411	15	siRNA-IMPa2-25 PSF-A488 IMPa2-A546 DAPI 8C1-siRNA-IMP-a2-a4 V2.00	0	11. siRNA-IMPa2-25 PSF-A488 DAPI IMPa2-A546_d_TileScan_001 (Stage 4 of 49)	00-4aZXuQQNKLaVFodq6QFX8W
56		Cell	3	0.000	1.000	412	16	siRNA-IMPa2-25 PSF-A488 IMPa2-A546 DAPI 8C1-siRNA-IMP-a2-a4 V2.00	0	11. siRNA-IMPa2-25 PSF-A488 DAPI IMPa2-A546_d_TileScan_001 (Stage 4 of 49)	00-4aZXuQQNKLaVFodq6QFX8W
123		Cell	3	0.000	1.000	413	17	siRNA-IMPa2-25 PSF-A488 IMPa2-A546 DAPI 8C1-siRNA-IMP-a2-a4 V2.00	0	11. siRNA-IMPa2-25 PSF-A488 DAPI IMPa2-A546_d_TileScan_001 (Stage 4 of 49)	00-4aZXuQQNKLaVFodq6QFX8W
122		Cell	3	0.000	1.000	414	0	siRNA-IMPa2-25 PSF-A488 IMPa2-A546 DAPI 8C1-siRNA-IMP-a2-a4 V2.00	0	11. siRNA-IMPa2-25 PSF-A488 DAPI IMPa2-A546_e_TileScan_001 (Stage 5 of 49)	00-ToyExx268stv9xbfwwFEw8
157		Cell	3	0.000	1.000	415	1	siRNA-IMPa2-25 PSF-A488 IMPa2-A546 DAPI 8C1-siRNA-IMP-a2-a4 V2.00	0	11. siRNA-IMPa2-25 PSF-A488 DAPI IMPa2-A546_e_TileScan_001 (Stage 5 of 49)	00-ToyExx268stv9xbfwwFEw8
129		Cell	3	0.000	1.000	416	2	siRNA-IMPa2-25 PSF-A488 IMPa2-A546 DAPI 8C1-siRNA-IMP-a2-a4 V2.00	0	11. siRNA-IMPa2-25 PSF-A488 DAPI IMPa2-A546_e_TileScan_001 (Stage 5 of 49)	00-ToyExx268stv9xbfwwFEw8
117		Cell	3	0.000	1.000	417	3	siRNA-IMPa2-25 PSF-A488 IMPa2-A546 DAPI 8C1-siRNA-IMP-a2-a4 V2.00	0	11. siRNA-IMPa2-25 PSF-A488 DAPI IMPa2-A546_e_TileScan_001 (Stage 5 of 49)	00-ToyExx268stv9xbfwwFEw8
128		Cell	3	0.000	1.000	418	4	siRNA-IMPa2-25 PSF-A488 IMPa2-A546 DAPI 8C1-siRNA-IMP-a2-a4 V2.00	0	11. siRNA-IMPa2-25 PSF-A488 DAPI IMPa2-A546_e_TileScan_001 (Stage 5 of 49)	00-ToyExx268stv9xbfwwFEw8
21		Cell	3	0.000	1.000	419	0	siRNA-IMPa2-25 PSF-A488 IMPa2-A546 DAPI 8C1-siRNA-IMP-a2-a4 V2.00	0	11. siRNA-IMPa2-25 PSF-A488 DAPI IMPa2-A546_f_TileScan_001 (Stage 6 of 49)	00-VwyFvFe9qHUm5xRAhK8WWj
142		Cell	3	0.000	1.000	420	1	siRNA-IMPa2-25 PSF-A488 IMPa2-A546 DAPI 8C1-siRNA-IMP-a2-a4 V2.00	0	11. siRNA-IMPa2-25 PSF-A488 DAPI IMPa2-A546_f_TileScan_001 (Stage 6 of 49)	00-VwyFvFe9qHUm5xRAhK8WWj
83		Cell	3	0.000	1.000	421	2	siRNA-IMPa2-25 PSF-A488 IMPa2-A546 DAPI 8C1-siRNA-IMP-a2-a4 V2.00	0	11. siRNA-IMPa2-25 PSF-A488 DAPI IMPa2-A546_f_TileScan_001 (Stage 6 of 49)	00-VwyFvFe9qHUm5xRAhK8WWj
204		Cell	3	0.000	1.000	422	3	siRNA-IMPa2-25 PSF-A488 IMPa2-A546 DAPI 8C1-siRNA-IMP-a2-a4 V2.00	0	11. siRNA-IMPa2-25 PSF-A488 DAPI IMPa2-A546_f_TileScan_001 (Stage 6 of 49)	00-VwyFvFe9qHUm5xRAhK8WWj
193		Cell	3	0.000	1.000	423	4	siRNA-IMPa2-25 PSF-A488 IMPa2-A546 DAPI 8C1-siRNA-IMP-a2-a4 V2.00	0	11. siRNA-IMPa2-25 PSF-A488 DAPI IMPa2-A546_f_TileScan_001 (Stage 6 of 49)	00-VwyFvFe9qHUm5xRAhK8WWj
112		Cell	3	0.000	1.000	424	5	siRNA-IMPa2-25 PSF-A488 IMPa2-A546 DAPI 8C1-siRNA-IMP-a2-a4 V2.00	0	11. siRNA-IMPa2-25 PSF-A488 DAPI IMPa2-A546_f_TileScan_001 (Stage 6 of 49)	00-VwyFvFe9qHUm5xRAhK8WWj
60		Cell	3	0.000	1.000	425	6	siRNA-IMPa2-25 PSF-A488 IMPa2-A546 DAPI 8C1-siRNA-IMP-a2-a4 V2.00	0	11. siRNA-IMPa2-25 PSF-A488 DAPI IMPa2-A546_f_TileScan_001 (Stage 6 of 49)	00-VwyFvFe9qHUm5xRAhK8WWj
62		Cell	3	0.000	1.000	426	7	siRNA-IMPa2-25 PSF-A488 IMPa2-A546 DAPI 8C1-siRNA-IMP-a2-a4 V2.00	0	11. siRNA-IMPa2-25 PSF-A488 DAPI IMPa2-A546_f_TileScan_001 (Stage 6 of 49)	00-VwyFvFe9qHUm5xRAhK8WWj
84		Cell	3	0.000	1.000	427	8	siRNA-IMPa2-25 PSF-A488 IMPa2-A546 DAPI 8C1-siRNA-IMP-a2-a4 V2.00	0	11. siRNA-IMPa2-25 PSF-A488 DAPI IMPa2-A546_f_TileScan_001 (Stage 6 of 49)	00-VwyFvFe9qHUm5xRAhK8WWj
173		Cell	3	0.000	1.000	428	9	siRNA-IMPa2-25 PSF-A488 IMPa2-A546 DAPI 8C1-siRNA-IMP-a2-a4 V2.00	0	11. siRNA-IMPa2-25 PSF-A488 DAPI IMPa2-A546_f_TileScan_001 (Stage 6 of 49)	00-VwyFvFe9qHUm5xRAhK8WWj
110		Cell	3	0.000	1.000	429	10	siRNA-IMPa2-25 PSF-A488 IMPa2-A546 DAPI 8C1-siRNA-IMP-a2-a4 V2.00	0	11. siRNA-IMPa2-25 PSF-A488 DAPI IMPa2-A546_f_TileScan_001 (Stage 6 of 49)	00-VwyFvFe9qHUm5xRAhK8WWj
164		Cell	3	0.000	1.000	430	11	siRNA-IMPa2-25 PSF-A488 IMPa2-A546 DAPI 8C1-siRNA-IMP-a2-a4 V2.00	0	11. siRNA-IMPa2-25 PSF-A488 DAPI IMPa2-A546_f_TileScan_001 (Stage 6 of 49)	00-VwyFvFe9qHUm5xRAhK8WWj
241		Cell	3	0.000	1.000	431	12	siRNA-IMPa2-25 PSF-A488 IMPa2-A546 DAPI 8C1-siRNA-IMP-a2-a4 V2.00	0	11. siRNA-IMPa2-25 PSF-A488 DAPI IMPa2-A546_f_TileScan_001 (Stage 6 of 49)	00-VwyFvFe9qHUm5xRAhK8WWj
181		Cell	3	0.000	1.000	432	13	siRNA-IMPa2-25 PSF-A488 IMPa2-A546 DAPI 8C1-siRNA-IMP-a2-a4 V2.00	0	11. siRNA-IMPa2-25 PSF-A488 DAPI IMPa2-A546_f_TileScan_001 (Stage 6 of 49)	00-VwyFvFe9qHUm5xRAhK8WWj
186		Cell	3	0.000	1.000	433	14	siRNA-IMPa2-25 PSF-A488 IMPa2-A546 DAPI 8C1-siRNA-IMP-a2-a4 V2.00	0	11. siRNA-IMPa2-25 PSF-A488 DAPI IMPa2-A546_f_TileScan_001 (Stage 6 of 49)	00-VwyFvFe9qHUm5xRAhK8WWj
73		Cell	3	0.000	1.000	434	0	siRNA-IMPa2-25 PSF-A488 IMPa2-A546 DAPI 8C1-siRNA-IMP-a2-a4 V2.00	0	11. siRNA-IMPa2-25 PSF-A488 DAPI IMPa2-A546_g_TileScan_001 (Stage 7 of 49)	00-QC3esRXx4KcznMy7DqS3F5
94		Cell	3	0.000	1.000	435	1	siRNA-IMPa2-25 PSF-A488 IMPa2-A546 DAPI 8C1-siRNA-IMP-a2-a4 V2.00	0	11. siRNA-IMPa2-25 PSF-A488 DAPI IMPa2-A546_g_TileScan_001 (Stage 7 of 49)	00-QC3esRXx4KcznMy7DqS3F5
133		Cell	3	0.000	1.000	436	2	siRNA-IMPa2-25 PSF-A488 IMPa2-A546 DAPI 8C1-siRNA-IMP-a2-a4 V2.00	0	11. siRNA-IMPa2-25 PSF-A488 DAPI IMPa2-A546_g_TileScan_001 (Stage 7 of 49)	00-QC3esRXx4KcznMy7DqS3F5
152		Cell	3	0.000	1.000	437	3	siRNA-IMPa2-25 PSF-A488 IMPa2-A546 DAPI 8C1-siRNA-IMP-a2-a4 V2.00	0	11. siRNA-IMPa2-25 PSF-A488 DAPI IMPa2-A546_g_TileScan_001 (Stage 7 of 49)	00-QC3esRXx4KcznMy7DqS3F5
59		Cell	3	0.000	1.000	438	4	siRNA-IMPa2-25 PSF-A488 IMPa2-A546 DAPI 8C1-siRNA-IMP-a2-a4 V2.00	0	11. siRNA-IMPa2-25 PSF-A488 DAPI IMPa2-A546_g_TileScan_001 (Stage 7 of 49)	00-QC3esRXx4KcznMy7DqS3F5
154		Cell	3	0.000	1.000	439	5	siRNA-IMPa2-25 PSF-A488 IMPa2-A546 DAPI 8C1-siRNA-IMP-a2-a4 V2.00	0	11. siRNA-IMPa2-25 PSF-A488 DAPI IMPa2-A546_g_TileScan_001 (Stage 7 of 49)	00-QC3esRXx4KcznMy7DqS3F5
58		Cell	3	0.000	1.000	440	6	siRNA-IMPa2-25 PSF-A488 IMPa2-A546 DAPI 8C1-siRNA-IMP-a2-a4 V2.00	0	11. siRNA-IMPa2-25 PSF-A488 DAPI IMPa2-A546_g_TileScan_001 (Stage 7 of 49)	00-QC3esRXx4KcznMy7DqS3F5
59		Cell	3	0.000	1.000	441	7	siRNA-IMPa2-25 PSF-A488 IMPa2-A546 DAPI 8C1-siRNA-IMP-a2-a4 V2.00	0	11. siRNA-IMPa2-25 PSF-A488 DAPI IMPa2-A546_g_TileScan_001 (Stage 7 of 49)	00-QC3esRXx4KcznMy7DqS3F5
200		Cell	3	0.000	1.000	442	8	siRNA-IMPa2-25 PSF-A488 IMPa2-A546 DAPI 8C1-siRNA-IMP-a2-a4 V2.00	0	11. siRNA-IMPa2-25 PSF-A488 DAPI IMPa2-A546_g_TileScan_001 (Stage 7 of 49)	00-QC3esRXx4KcznMy7DqS3F5
130		Cell	3	0.000	1.000	443	9	siRNA-IMPa2-25 PSF-A488 IMPa2-A546 DAPI 8C1-siRNA-IMP-a2-a4 V2.00	0	11. siRNA-IMPa2-25 PSF-A488 DAPI IMPa2-A546_g_TileScan_001 (Stage 7 of 49)	00-QC3esRXx4KcznMy7DqS3F5
207		Cell	3	0.000	1.000	444	10	siRNA-IMPa2-25 PSF-A488 IMPa2-A546 DAPI 8C1-siRNA-IMP-a2-a4 V2.00	0	11. siRNA-IMPa2-25 PSF-A488 DAPI IMPa2-A546_g_TileScan_001 (Stage 7 of 49)	00-QC3esRXx4KcznMy7DqS3F5
95		Cell	3	0.000	1.000	445	11	siRNA-IMPa2-25 PSF-A488 IMPa2-A546 DAPI 8C1-siRNA-IMP-a2-a4 V2.00	0	11. siRNA-IMPa2-25 PSF-A488 DAPI IMPa2-A546_g_TileScan_001 (Stage 7 of 49)	00-QC3esRXx4KcznMy7DqS3F5
119		Cell	3	0.000	1.000	446	12	siRNA-IMPa2-25 PSF-A488 IMPa2-A546 DAPI 8C1-siRNA-IMP-a2-a4 V2.00	0	11. siRNA-IMPa2-25 PSF-A488 DAPI IMPa2-A546_g_TileScan_001 (Stage 7 of 49)	00-QC3esRXx4KcznMy7DqS3F5
168		Cell	3	0.000	1.000	447	13	siRNA-IMPa2-25 PSF-A488 IMPa2-A546 DAPI 8C1-siRNA-IMP-a2-a4 V2.00	0	11. siRNA-IMPa2-25 PSF-A488 DAPI IMPa2-A546_g_TileScan_001 (Stage 7 of 49)	00-QC3esRXx4KcznMy7DqS3F5
165		Cell	3	0.000	1.000	448	14	siRNA-IMPa2-25 PSF-A488 IMPa2-A546 DAPI 8C1-siRNA-IMP-a2-a4 V2.00	0	11. siRNA-IMPa2-25 PSF-A488 DAPI IMPa2-A546_g_TileScan_001 (Stage 7 of 49)	00-QC3esRXx4KcznMy7DqS3F5
98		Cell	3	0.000	1.000	449	15	siRNA-IMPa2-25 PSF-A488 IMPa2-A546 DAPI 8C1-siRNA-IMP-a2-a4 V2.00	0	11. siRNA-IMPa2-25 PSF-A488 DAPI IMPa2-A546_g_TileScan_001 (Stage 7 of 49)	00-QC3esRXx4KcznMy7DqS3F5
148		Cell	3	0.000	1.000	450	16	siRNA-IMPa2-25 PSF-A488 IMPa2-A546 DAPI 8C1-siRNA-IMP-a2-a4 V2.00	0	11. siRNA-IMPa2-25 PSF-A488 DAPI IMPa2-A546_g_TileScan_001 (Stage 7 of 49)	00-QC3esRXx4KcznMy7DqS3F5
127		Cell	3	0.000	1.000	451	17	siRNA-IMPa2-25 PSF-A488 IMPa2-A546 DAPI 8C1-siRNA-IMP-a2-a4 V2.00	0	11. siRNA-IMPa2-25 PSF-A488 DAPI IMPa2-A546_g_TileScan_001 (Stage 7 of 49)	00-QC3esRXx4KcznMy7DqS3F5
132		Cell	3	0.000	1.000	452	18	siRNA-IMPa2-25 PSF-A488 IMPa2-A546 DAPI 8C1-siRNA-IMP-a2-a4 V2.00	0	11. siRNA-IMPa2-25 PSF-A488 DAPI IMPa2-A546_g_TileScan_001 (Stage 7 of 49)	00-QC3esRXx4KcznMy7DqS3F5
87		Cell	3	0.000	1.000	453	0	siRNA-IMPa2-25 PSF-A488 IMPa2-A546 DAPI 8C1-siRNA-IMP-a2-a4 V2.00	0	11. siRNA-IMPa2-25 PSF-A488 DAPI IMPa2-A546_h_TileScan_001 (Stage 8 of 49)	00-8F3dPxtHZbYJSXhWvgExFF
168		Cell	3	0.000	1.000	454	1	siRNA-IMPa2-25 PSF-A488 IMPa2-A546 DAPI 8C1-siRNA-IMP-a2-a4 V2.00	0	11. siRNA-IMPa2-25 PSF-A488 DAPI IMPa2-A546_h_TileScan_001 (Stage 8 of 49)	00-8F3dPxtHZbYJSXhWvgExFF
192		Cell	3	0.000	1.000	455	2	siRNA-IMPa2-25 PSF-A488 IMPa2-A546 DAPI 8C1-siRNA-IMP-a2-a4 V2.00	0	11. siRNA-IMPa2-25 PSF-A488 DAPI IMPa2-A546_h_TileScan_001 (Stage 8 of 49)	00-8F3dPxtHZbYJSXhWvgExFF
152		Cell	3	0.000	1.000	456	3	siRNA-IMPa2-25 PSF-A488 IMPa2-A546 DAPI 8C1-siRNA-IMP-a2-a4 V2.00	0	11. siRNA-IMPa2-25 PSF-A488 DAPI IMPa2-A546_h_TileScan_001 (Stage 8 of 49)	00-8F3dPxtHZbYJSXhWvgExFF
4		Cell	3	0.000	1.000	457	4	siRNA-IMPa2-25 PSF-A488 IMPa2-A546 DAPI 8C1-siRNA-IMP-a2-a4 V2.00	0	11. siRNA-IMPa2-25 PSF-A488 DAPI IMPa2-A546_h_TileScan_001 (Stage 8 of 49)	00-8F3dPxtHZbYJSXhWvgExFF
138		Cell	3	0.000	1.000	458	5	siRNA-IMPa2-25 PSF-A488 IMPa2-A546 DAPI 8C1-siRNA-IMP-a2-a4 V2.00	0	11. siRNA-IMPa2-25 PSF-A488 DAPI IMPa2-A546_h_TileScan_001 (Stage 8 of 49)	00-8F3dPxtHZbYJSXhWvgExFF
78		Cell	3	0.000	1.000	459	6	siRNA-IMPa2-25 PSF-A488 IMPa2-A546 DAPI 8C1-siRNA-IMP-a2-a4 V2.00	0	11. siRNA-IMPa2-25 PSF-A488 DAPI IMPa2-A546_h_TileScan_001 (Stage 8 of 49)	00-8F3dPxtHZbYJSXhWvgExFF
44		Cell	3	0.000	1.000	460	7	siRNA-IMPa2-25 PSF-A488 IMPa2-A546 DAPI 8C1-siRNA-IMP-a2-a4 V2.00	0	11. siRNA-IMPa2-25 PSF-A488 DAPI IMPa2-A546_h_TileScan_001 (Stage 8 of 49)	00-8F3dPxtHZbYJSXhWvgExFF
78		Cell	3	0.000	1.000	461	8	siRNA-IMPa2-25 PSF-A488 IMPa2-A546 DAPI 8C1-siRNA-IMP-a2-a4 V2.00	0	11. siRNA-IMPa2-25 PSF-A488 DAPI IMPa2-A546_h_TileScan_001 (Stage 8 of 49)	00-8F3dPxtHZbYJSXhWvgExFF
171		Cell	3	0.000	1.000	462	0	siRNA-IMPa2-25 PSF-A488 IMPa2-A546 DAPI 8C1-siRNA-IMP-a2-a4 V2.00	0	11. siRNA-IMPa2-25 PSF-A488 DAPI IMPa2-A546_i_TileScan_001 (Stage 9 of 49)	00-9dv4JXYojDLnDXuL9BQqq3
151		Cell	3	0.000	1.000	463	1	siRNA-IMPa2-25 PSF-A488 IMPa2-A546 DAPI 8C1-siRNA-IMP-a2-a4 V2.00	0	11. siRNA-IMPa2-25 PSF-A488 DAPI IMPa2-A546_i_TileScan_001 (Stage 9 of 49)	00-9dv4JXYojDLnDXuL9BQqq3
103		Cell	3	0.000	1.000	464	2	siRNA-IMPa2-25 PSF-A488 IMPa2-A546 DAPI 8C1-siRNA-IMP-a2-a4 V2.00	0	11. siRNA-IMPa2-25 PSF-A488 DAPI IMPa2-A546_i_TileScan_001 (Stage 9 of 49)	00-9dv4JXYojDLnDXuL9BQqq3
169		Cell	3	0.000	1.000	465	3	siRNA-IMPa2-25 PSF-A488 IMPa2-A546 DAPI 8C1-siRNA-IMP-a2-a4 V2.00	0	11. siRNA-IMPa2-25 PSF-A488 DAPI IMPa2-A546_i_TileScan_001 (Stage 9 of 49)	00-9dv4JXYojDLnDXuL9BQqq3
39		Cell	3	0.000	1.000	466	4	siRNA-IMPa2-25 PSF-A488 IMPa2-A546 DAPI 8C1-siRNA-IMP-a2-a4 V2.00	0	11. siRNA-IMPa2-25 PSF-A488 DAPI IMPa2-A546_i_TileScan_001 (Stage 9 of 49)	00-9dv4JXYojDLnDXuL9BQqq3
84		Cell	3	0.000	1.000	467	5	siRNA-IMPa2-25 PSF-A488 IMPa2-A546 DAPI 8C1-siRNA-IMP-a2-a4 V2.00	0	11. siRNA-IMPa2-25 PSF-A488 DAPI IMPa2-A546_i_TileScan_001 (Stage 9 of 49)	00-9dv4JXYojDLnDXuL9BQqq3
74		Cell	3	0.000	1.000	468	6	siRNA-IMPa2-25 PSF-A488 IMPa2-A546 DAPI 8C1-siRNA-IMP-a2-a4 V2.00	0	11. siRNA-IMPa2-25 PSF-A488 DAPI IMPa2-A546_i_TileScan_001 (Stage 9 of 49)	00-9dv4JXYojDLnDXuL9BQqq3
125		Cell	3	0.000	1.000	469	7	siRNA-IMPa2-25 PSF-A488 IMPa2-A546 DAPI 8C1-siRNA-IMP-a2-a4 V2.00	0	11. siRNA-IMPa2-25 PSF-A488 DAPI IMPa2-A546_i_TileScan_001 (Stage 9 of 49)	00-9dv4JXYojDLnDXuL9BQqq3
116		Cell	3	0.000	1.000	470	8	siRNA-IMPa2-25 PSF-A488 IMPa2-A546 DAPI 8C1-siRNA-IMP-a2-a4 V2.00	0	11. siRNA-IMPa2-25 PSF-A488 DAPI IMPa2-A546_i_TileScan_001 (Stage 9 of 49)	00-9dv4JXYojDLnDXuL9BQqq3
100		Cell	3	0.000	1.000	471	9	siRNA-IMPa2-25 PSF-A488 IMPa2-A546 DAPI 8C1-siRNA-IMP-a2-a4 V2.00	0	11. siRNA-IMPa2-25 PSF-A488 DAPI IMPa2-A546_i_TileScan_001 (Stage 9 of 49)	00-9dv4JXYojDLnDXuL9BQqq3
108		Cell	3	0.000	1.000	472	10	siRNA-IMPa2-25 PSF-A488 IMPa2-A546 DAPI 8C1-siRNA-IMP-a2-a4 V2.00	0	11. siRNA-IMPa2-25 PSF-A488 DAPI IMPa2-A546_i_TileScan_001 (Stage 9 of 49)	00-9dv4JXYojDLnDXuL9BQqq3
82		Cell	3	0.000	1.000	473	11	siRNA-IMPa2-25 PSF-A488 IMPa2-A546 DAPI 8C1-siRNA-IMP-a2-a4 V2.00	0	11. siRNA-IMPa2-25 PSF-A488 DAPI IMPa2-A546_i_TileScan_001 (Stage 9 of 49)	00-9dv4JXYojDLnDXuL9BQqq3
53		Cell	3	0.000	1.000	474	0	siRNA-IMPa2-25 PSF-A488 IMPa2-A546 DAPI 8C1-siRNA-IMP-a2-a4 V2.00	0	11. siRNA-IMPa2-25 PSF-A488 DAPI IMPa2-A546_j_TileScan_001 (Stage 10 of 49)	00-kp7DzmAACyBDa9y2mPGG7Q
36		Cell	3	0.000	1.000	475	1	siRNA-IMPa2-25 PSF-A488 IMPa2-A546 DAPI 8C1-siRNA-IMP-a2-a4 V2.00	0	11. siRNA-IMPa2-25 PSF-A488 DAPI IMPa2-A546_j_TileScan_001 (Stage 10 of 49)	00-kp7DzmAACyBDa9y2mPGG7Q
123		Cell	3	0.000	1.000	476	2	siRNA-IMPa2-25 PSF-A488 IMPa2-A546 DAPI 8C1-siRNA-IMP-a2-a4 V2.00	0	11. siRNA-IMPa2-25 PSF-A488 DAPI IMPa2-A546_j_TileScan_001 (Stage 10 of 49)	00-kp7DzmAACyBDa9y2mPGG7Q
39		Cell	3	0.000	1.000	477	3	siRNA-IMPa2-25 PSF-A488 IMPa2-A546 DAPI 8C1-siRNA-IMP-a2-a4 V2.00	0	11. siRNA-IMPa2-25 PSF-A488 DAPI IMPa2-A546_j_TileScan_001 (Stage 10 of 49)	00-kp7DzmAACyBDa9y2mPGG7Q
63		Cell	3	0.000	1.000	478	4	siRNA-IMPa2-25 PSF-A488 IMPa2-A546 DAPI 8C1-siRNA-IMP-a2-a4 V2.00	0	11. siRNA-IMPa2-25 PSF-A488 DAPI IMPa2-A546_j_TileScan_001 (Stage 10 of 49)	00-kp7DzmAACyBDa9y2mPGG7Q
69		Cell	3	0.000	1.000	479	5	siRNA-IMPa2-25 PSF-A488 IMPa2-A546 DAPI 8C1-siRNA-IMP-a2-a4 V2.00	0	11. siRNA-IMPa2-25 PSF-A488 DAPI IMPa2-A546_j_TileScan_001 (Stage 10 of 49)	00-kp7DzmAACyBDa9y2mPGG7Q
108		Cell	3	0.000	1.000	480	6	siRNA-IMPa2-25 PSF-A488 IMPa2-A546 DAPI 8C1-siRNA-IMP-a2-a4 V2.00	0	11. siRNA-IMPa2-25 PSF-A488 DAPI IMPa2-A546_j_TileScan_001 (Stage 10 of 49)	00-kp7DzmAACyBDa9y2mPGG7Q
130		Cell	3	0.000	1.000	481	7	siRNA-IMPa2-25 PSF-A488 IMPa2-A546 DAPI 8C1-siRNA-IMP-a2-a4 V2.00	0	11. siRNA-IMPa2-25 PSF-A488 DAPI IMPa2-A546_j_TileScan_001 (Stage 10 of 49)	00-kp7DzmAACyBDa9y2mPGG7Q
48		Cell	3	0.000	1.000	482	8	siRNA-IMPa2-25 PSF-A488 IMPa2-A546 DAPI 8C1-siRNA-IMP-a2-a4 V2.00	0	11. siRNA-IMPa2-25 PSF-A488 DAPI IMPa2-A546_j_TileScan_001 (Stage 10 of 49)	00-kp7DzmAACyBDa9y2mPGG7Q
86		Cell	3	0.000	1.000	483	9	siRNA-IMPa2-25 PSF-A488 IMPa2-A546 DAPI 8C1-siRNA-IMP-a2-a4 V2.00	0	11. siRNA-IMPa2-25 PSF-A488 DAPI IMPa2-A546_j_TileScan_001 (Stage 10 of 49)	00-kp7DzmAACyBDa9y2mPGG7Q
33		Cell	3	0.000	1.000	484	10	siRNA-IMPa2-25 PSF-A488 IMPa2-A546 DAPI 8C1-siRNA-IMP-a2-a4 V2.00	0	11. siRNA-IMPa2-25 PSF-A488 DAPI IMPa2-A546_j_TileScan_001 (Stage 10 of 49)	00-kp7DzmAACyBDa9y2mPGG7Q
97		Cell	3	0.000	1.000	485	11	siRNA-IMPa2-25 PSF-A488 IMPa2-A546 DAPI 8C1-siRNA-IMP-a2-a4 V2.00	0	11. siRNA-IMPa2-25 PSF-A488 DAPI IMPa2-A546_j_TileScan_001 (Stage 10 of 49)	00-kp7DzmAACyBDa9y2mPGG7Q
99		Cell	3	0.000	1.000	486	12	siRNA-IMPa2-25 PSF-A488 IMPa2-A546 DAPI 8C1-siRNA-IMP-a2-a4 V2.00	0	11. siRNA-IMPa2-25 PSF-A488 DAPI IMPa2-A546_j_TileScan_001 (Stage 10 of 49)	00-kp7DzmAACyBDa9y2mPGG7Q
97		Cell	3	0.000	1.000	487	13	siRNA-IMPa2-25 PSF-A488 IMPa2-A546 DAPI 8C1-siRNA-IMP-a2-a4 V2.00	0	11. siRNA-IMPa2-25 PSF-A488 DAPI IMPa2-A546_j_TileScan_001 (Stage 10 of 49)	00-kp7DzmAACyBDa9y2mPGG7Q
151		Cell	3	0.000	1.000	488	14	siRNA-IMPa2-25 PSF-A488 IMPa2-A546 DAPI 8C1-siRNA-IMP-a2-a4 V2.00	0	11. siRNA-IMPa2-25 PSF-A488 DAPI IMPa2-A546_j_TileScan_001 (Stage 10 of 49)	00-kp7DzmAACyBDa9y2mPGG7Q
70		Cell	3	0.000	1.000	489	15	siRNA-IMPa2-25 PSF-A488 IMPa2-A546 DAPI 8C1-siRNA-IMP-a2-a4 V2.00	0	11. siRNA-IMPa2-25 PSF-A488 DAPI IMPa2-A546_j_TileScan_001 (Stage 10 of 49)	00-kp7DzmAACyBDa9y2mPGG7Q
34		Cell	3	0.000	1.000	490	0	siRNA-IMPa2-25 PSF-A488 IMPa2-A546 DAPI 8C1-siRNA-IMP-a2-a4 V2.00	0	11. siRNA-IMPa2-25 PSF-A488 DAPI IMPa2-A546_k_TileScan_001 (Stage 11 of 49)	00-DDFchnKXULCBWZ6PseXCLM
86		Cell	3	0.000	1.000	491	1	siRNA-IMPa2-25 PSF-A488 IMPa2-A546 DAPI 8C1-siRNA-IMP-a2-a4 V2.00	0	11. siRNA-IMPa2-25 PSF-A488 DAPI IMPa2-A546_k_TileScan_001 (Stage 11 of 49)	00-DDFchnKXULCBWZ6PseXCLM
135		Cell	3	0.000	1.000	492	2	siRNA-IMPa2-25 PSF-A488 IMPa2-A546 DAPI 8C1-siRNA-IMP-a2-a4 V2.00	0	11. siRNA-IMPa2-25 PSF-A488 DAPI IMPa2-A546_k_TileScan_001 (Stage 11 of 49)	00-DDFchnKXULCBWZ6PseXCLM
94		Cell	3	0.000	1.000	493	3	siRNA-IMPa2-25 PSF-A488 IMPa2-A546 DAPI 8C1-siRNA-IMP-a2-a4 V2.00	0	11. siRNA-IMPa2-25 PSF-A488 DAPI IMPa2-A546_k_TileScan_001 (Stage 11 of 49)	00-DDFchnKXULCBWZ6PseXCLM
132		Cell	3	0.000	1.000	494	4	siRNA-IMPa2-25 PSF-A488 IMPa2-A546 DAPI 8C1-siRNA-IMP-a2-a4 V2.00	0	11. siRNA-IMPa2-25 PSF-A488 DAPI IMPa2-A546_k_TileScan_001 (Stage 11 of 49)	00-DDFchnKXULCBWZ6PseXCLM
165		Cell	3	0.000	1.000	495	5	siRNA-IMPa2-25 PSF-A488 IMPa2-A546 DAPI 8C1-siRNA-IMP-a2-a4 V2.00	0	11. siRNA-IMPa2-25 PSF-A488 DAPI IMPa2-A546_k_TileScan_001 (Stage 11 of 49)	00-DDFchnKXULCBWZ6PseXCLM
205		Cell	3	0.000	1.000	496	6	siRNA-IMPa2-25 PSF-A488 IMPa2-A546 DAPI 8C1-siRNA-IMP-a2-a4 V2.00	0	11. siRNA-IMPa2-25 PSF-A488 DAPI IMPa2-A546_k_TileScan_001 (Stage 11 of 49)	00-DDFchnKXULCBWZ6PseXCLM
168		Cell	3	0.000	1.000	497	7	siRNA-IMPa2-25 PSF-A488 IMPa2-A546 DAPI 8C1-siRNA-IMP-a2-a4 V2.00	0	11. siRNA-IMPa2-25 PSF-A488 DAPI IMPa2-A546_k_TileScan_001 (Stage 11 of 49)	00-DDFchnKXULCBWZ6PseXCLM
141		Cell	3	0.000	1.000	498	8	siRNA-IMPa2-25 PSF-A488 IMPa2-A546 DAPI 8C1-siRNA-IMP-a2-a4 V2.00	0	11. siRNA-IMPa2-25 PSF-A488 DAPI IMPa2-A546_k_TileScan_001 (Stage 11 of 49)	00-DDFchnKXULCBWZ6PseXCLM
42		Cell	3	0.000	1.000	499	9	siRNA-IMPa2-25 PSF-A488 IMPa2-A546 DAPI 8C1-siRNA-IMP-a2-a4 V2.00	0	11. siRNA-IMPa2-25 PSF-A488 DAPI IMPa2-A546_k_TileScan_001 (Stage 11 of 49)	00-DDFchnKXULCBWZ6PseXCLM
147		Cell	3	0.000	1.000	500	10	siRNA-IMPa2-25 PSF-A488 IMPa2-A546 DAPI 8C1-siRNA-IMP-a2-a4 V2.00	0	11. siRNA-IMPa2-25 PSF-A488 DAPI IMPa2-A546_k_TileScan_001 (Stage 11 of 49)	00-DDFchnKXULCBWZ6PseXCLM
132		Cell	3	0.000	1.000	501	11	siRNA-IMPa2-25 PSF-A488 IMPa2-A546 DAPI 8C1-siRNA-IMP-a2-a4 V2.00	0	11. siRNA-IMPa2-25 PSF-A488 DAPI IMPa2-A546_k_TileScan_001 (Stage 11 of 49)	00-DDFchnKXULCBWZ6PseXCLM
182		Cell	3	0.000	1.000	502	12	siRNA-IMPa2-25 PSF-A488 IMPa2-A546 DAPI 8C1-siRNA-IMP-a2-a4 V2.00	0	11. siRNA-IMPa2-25 PSF-A488 DAPI IMPa2-A546_k_TileScan_001 (Stage 11 of 49)	00-DDFchnKXULCBWZ6PseXCLM
90		Cell	3	0.000	1.000	503	13	siRNA-IMPa2-25 PSF-A488 IMPa2-A546 DAPI 8C1-siRNA-IMP-a2-a4 V2.00	0	11. siRNA-IMPa2-25 PSF-A488 DAPI IMPa2-A546_k_TileScan_001 (Stage 11 of 49)	00-DDFchnKXULCBWZ6PseXCLM
146		Cell	3	0.000	1.000	504	14	siRNA-IMPa2-25 PSF-A488 IMPa2-A546 DAPI 8C1-siRNA-IMP-a2-a4 V2.00	0	11. siRNA-IMPa2-25 PSF-A488 DAPI IMPa2-A546_k_TileScan_001 (Stage 11 of 49)	00-DDFchnKXULCBWZ6PseXCLM
154		Cell	3	0.000	1.000	505	15	siRNA-IMPa2-25 PSF-A488 IMPa2-A546 DAPI 8C1-siRNA-IMP-a2-a4 V2.00	0	11. siRNA-IMPa2-25 PSF-A488 DAPI IMPa2-A546_k_TileScan_001 (Stage 11 of 49)	00-DDFchnKXULCBWZ6PseXCLM
143		Cell	3	0.000	1.000	506	16	siRNA-IMPa2-25 PSF-A488 IMPa2-A546 DAPI 8C1-siRNA-IMP-a2-a4 V2.00	0	11. siRNA-IMPa2-25 PSF-A488 DAPI IMPa2-A546_k_TileScan_001 (Stage 11 of 49)	00-DDFchnKXULCBWZ6PseXCLM
102		Cell	3	0.000	1.000	507	17	siRNA-IMPa2-25 PSF-A488 IMPa2-A546 DAPI 8C1-siRNA-IMP-a2-a4 V2.00	0	11. siRNA-IMPa2-25 PSF-A488 DAPI IMPa2-A546_k_TileScan_001 (Stage 11 of 49)	00-DDFchnKXULCBWZ6PseXCLM
52		Cell	3	0.000	1.000	508	18	siRNA-IMPa2-25 PSF-A488 IMPa2-A546 DAPI 8C1-siRNA-IMP-a2-a4 V2.00	0	11. siRNA-IMPa2-25 PSF-A488 DAPI IMPa2-A546_k_TileScan_001 (Stage 11 of 49)	00-DDFchnKXULCBWZ6PseXCLM
132		Cell	3	0.000	1.000	509	19	siRNA-IMPa2-25 PSF-A488 IMPa2-A546 DAPI 8C1-siRNA-IMP-a2-a4 V2.00	0	11. siRNA-IMPa2-25 PSF-A488 DAPI IMPa2-A546_k_TileScan_001 (Stage 11 of 49)	00-DDFchnKXULCBWZ6PseXCLM
157		Cell	3	0.000	1.000	510	20	siRNA-IMPa2-25 PSF-A488 IMPa2-A546 DAPI 8C1-siRNA-IMP-a2-a4 V2.00	0	11. siRNA-IMPa2-25 PSF-A488 DAPI IMPa2-A546_k_TileScan_001 (Stage 11 of 49)	00-DDFchnKXULCBWZ6PseXCLM
96		Cell	3	0.000	1.000	511	0	siRNA-IMPa2-25 PSF-A488 IMPa2-A546 DAPI 8C1-siRNA-IMP-a2-a4 V2.00	0	11. siRNA-IMPa2-25 PSF-A488 DAPI IMPa2-A546_l_TileScan_001 (Stage 12 of 49)	00-xfmGjF3zxf96MiciK9DXzV
173		Cell	3	0.000	1.000	512	1	siRNA-IMPa2-25 PSF-A488 IMPa2-A546 DAPI 8C1-siRNA-IMP-a2-a4 V2.00	0	11. siRNA-IMPa2-25 PSF-A488 DAPI IMPa2-A546_l_TileScan_001 (Stage 12 of 49)	00-xfmGjF3zxf96MiciK9DXzV
111		Cell	3	0.000	1.000	513	2	siRNA-IMPa2-25 PSF-A488 IMPa2-A546 DAPI 8C1-siRNA-IMP-a2-a4 V2.00	0	11. siRNA-IMPa2-25 PSF-A488 DAPI IMPa2-A546_l_TileScan_001 (Stage 12 of 49)	00-xfmGjF3zxf96MiciK9DXzV
100		Cell	3	0.000	1.000	514	3	siRNA-IMPa2-25 PSF-A488 IMPa2-A546 DAPI 8C1-siRNA-IMP-a2-a4 V2.00	0	11. siRNA-IMPa2-25 PSF-A488 DAPI IMPa2-A546_l_TileScan_001 (Stage 12 of 49)	00-xfmGjF3zxf96MiciK9DXzV
189		Cell	3	0.000	1.000	515	4	siRNA-IMPa2-25 PSF-A488 IMPa2-A546 DAPI 8C1-siRNA-IMP-a2-a4 V2.00	0	11. siRNA-IMPa2-25 PSF-A488 DAPI IMPa2-A546_l_TileScan_001 (Stage 12 of 49)	00-xfmGjF3zxf96MiciK9DXzV
104		Cell	3	0.000	1.000	516	5	siRNA-IMPa2-25 PSF-A488 IMPa2-A546 DAPI 8C1-siRNA-IMP-a2-a4 V2.00	0	11. siRNA-IMPa2-25 PSF-A488 DAPI IMPa2-A546_l_TileScan_001 (Stage 12 of 49)	00-xfmGjF3zxf96MiciK9DXzV
238		Cell	3	0.000	1.000	517	6	siRNA-IMPa2-25 PSF-A488 IMPa2-A546 DAPI 8C1-siRNA-IMP-a2-a4 V2.00	0	11. siRNA-IMPa2-25 PSF-A488 DAPI IMPa2-A546_l_TileScan_001 (Stage 12 of 49)	00-xfmGjF3zxf96MiciK9DXzV
157		Cell	3	0.000	1.000	518	7	siRNA-IMPa2-25 PSF-A488 IMPa2-A546 DAPI 8C1-siRNA-IMP-a2-a4 V2.00	0	11. siRNA-IMPa2-25 PSF-A488 DAPI IMPa2-A546_l_TileScan_001 (Stage 12 of 49)	00-xfmGjF3zxf96MiciK9DXzV
152		Cell	3	0.000	1.000	519	8	siRNA-IMPa2-25 PSF-A488 IMPa2-A546 DAPI 8C1-siRNA-IMP-a2-a4 V2.00	0	11. siRNA-IMPa2-25 PSF-A488 DAPI IMPa2-A546_l_TileScan_001 (Stage 12 of 49)	00-xfmGjF3zxf96MiciK9DXzV
123		Cell	3	0.000	1.000	520	9	siRNA-IMPa2-25 PSF-A488 IMPa2-A546 DAPI 8C1-siRNA-IMP-a2-a4 V2.00	0	11. siRNA-IMPa2-25 PSF-A488 DAPI IMPa2-A546_l_TileScan_001 (Stage 12 of 49)	00-xfmGjF3zxf96MiciK9DXzV
180		Cell	3	0.000	1.000	521	10	siRNA-IMPa2-25 PSF-A488 IMPa2-A546 DAPI 8C1-siRNA-IMP-a2-a4 V2.00	0	11. siRNA-IMPa2-25 PSF-A488 DAPI IMPa2-A546_l_TileScan_001 (Stage 12 of 49)	00-xfmGjF3zxf96MiciK9DXzV
161		Cell	3	0.000	1.000	522	11	siRNA-IMPa2-25 PSF-A488 IMPa2-A546 DAPI 8C1-siRNA-IMP-a2-a4 V2.00	0	11. siRNA-IMPa2-25 PSF-A488 DAPI IMPa2-A546_l_TileScan_001 (Stage 12 of 49)	00-xfmGjF3zxf96MiciK9DXzV
239		Cell	3	0.000	1.000	523	12	siRNA-IMPa2-25 PSF-A488 IMPa2-A546 DAPI 8C1-siRNA-IMP-a2-a4 V2.00	0	11. siRNA-IMPa2-25 PSF-A488 DAPI IMPa2-A546_l_TileScan_001 (Stage 12 of 49)	00-xfmGjF3zxf96MiciK9DXzV
221		Cell	3	0.000	1.000	524	13	siRNA-IMPa2-25 PSF-A488 IMPa2-A546 DAPI 8C1-siRNA-IMP-a2-a4 V2.00	0	11. siRNA-IMPa2-25 PSF-A488 DAPI IMPa2-A546_l_TileScan_001 (Stage 12 of 49)	00-xfmGjF3zxf96MiciK9DXzV
226		Cell	3	0.000	1.000	525	14	siRNA-IMPa2-25 PSF-A488 IMPa2-A546 DAPI 8C1-siRNA-IMP-a2-a4 V2.00	0	11. siRNA-IMPa2-25 PSF-A488 DAPI IMPa2-A546_l_TileScan_001 (Stage 12 of 49)	00-xfmGjF3zxf96MiciK9DXzV
136		Cell	3	0.000	1.000	526	15	siRNA-IMPa2-25 PSF-A488 IMPa2-A546 DAPI 8C1-siRNA-IMP-a2-a4 V2.00	0	11. siRNA-IMPa2-25 PSF-A488 DAPI IMPa2-A546_l_TileScan_001 (Stage 12 of 49)	00-xfmGjF3zxf96MiciK9DXzV
55		Cell	3	0.000	1.000	527	16	siRNA-IMPa2-25 PSF-A488 IMPa2-A546 DAPI 8C1-siRNA-IMP-a2-a4 V2.00	0	11. siRNA-IMPa2-25 PSF-A488 DAPI IMPa2-A546_l_TileScan_001 (Stage 12 of 49)	00-xfmGjF3zxf96MiciK9DXzV
162		Cell	3	0.000	1.000	528	17	siRNA-IMPa2-25 PSF-A488 IMPa2-A546 DAPI 8C1-siRNA-IMP-a2-a4 V2.00	0	11. siRNA-IMPa2-25 PSF-A488 DAPI IMPa2-A546_l_TileScan_001 (Stage 12 of 49)	00-xfmGjF3zxf96MiciK9DXzV
116		Cell	3	0.000	1.000	529	18	siRNA-IMPa2-25 PSF-A488 IMPa2-A546 DAPI 8C1-siRNA-IMP-a2-a4 V2.00	0	11. siRNA-IMPa2-25 PSF-A488 DAPI IMPa2-A546_l_TileScan_001 (Stage 12 of 49)	00-xfmGjF3zxf96MiciK9DXzV
79		Cell	3	0.000	1.000	530	19	siRNA-IMPa2-25 PSF-A488 IMPa2-A546 DAPI 8C1-siRNA-IMP-a2-a4 V2.00	0	11. siRNA-IMPa2-25 PSF-A488 DAPI IMPa2-A546_l_TileScan_001 (Stage 12 of 49)	00-xfmGjF3zxf96MiciK9DXzV
215		Cell	3	0.000	1.000	531	20	siRNA-IMPa2-25 PSF-A488 IMPa2-A546 DAPI 8C1-siRNA-IMP-a2-a4 V2.00	0	11. siRNA-IMPa2-25 PSF-A488 DAPI IMPa2-A546_l_TileScan_001 (Stage 12 of 49)	00-xfmGjF3zxf96MiciK9DXzV
66		Cell	3	0.000	1.000	532	0	siRNA-IMPa2-25 PSF-A488 IMPa2-A546 DAPI 8C1-siRNA-IMP-a2-a4 V2.00	0	11. siRNA-IMPa2-25 PSF-A488 DAPI IMPa2-A546_m_TileScan_001 (Stage 13 of 49)	00-PsxbY4232UyT7zjfygVD7b
192		Cell	3	0.000	1.000	533	1	siRNA-IMPa2-25 PSF-A488 IMPa2-A546 DAPI 8C1-siRNA-IMP-a2-a4 V2.00	0	11. siRNA-IMPa2-25 PSF-A488 DAPI IMPa2-A546_m_TileScan_001 (Stage 13 of 49)	00-PsxbY4232UyT7zjfygVD7b
71		Cell	3	0.000	1.000	534	2	siRNA-IMPa2-25 PSF-A488 IMPa2-A546 DAPI 8C1-siRNA-IMP-a2-a4 V2.00	0	11. siRNA-IMPa2-25 PSF-A488 DAPI IMPa2-A546_m_TileScan_001 (Stage 13 of 49)	00-PsxbY4232UyT7zjfygVD7b
106		Cell	3	0.000	1.000	535	3	siRNA-IMPa2-25 PSF-A488 IMPa2-A546 DAPI 8C1-siRNA-IMP-a2-a4 V2.00	0	11. siRNA-IMPa2-25 PSF-A488 DAPI IMPa2-A546_m_TileScan_001 (Stage 13 of 49)	00-PsxbY4232UyT7zjfygVD7b
160		Cell	3	0.000	1.000	536	4	siRNA-IMPa2-25 PSF-A488 IMPa2-A546 DAPI 8C1-siRNA-IMP-a2-a4 V2.00	0	11. siRNA-IMPa2-25 PSF-A488 DAPI IMPa2-A546_m_TileScan_001 (Stage 13 of 49)	00-PsxbY4232UyT7zjfygVD7b
116		Cell	3	0.000	1.000	537	5	siRNA-IMPa2-25 PSF-A488 IMPa2-A546 DAPI 8C1-siRNA-IMP-a2-a4 V2.00	0	11. siRNA-IMPa2-25 PSF-A488 DAPI IMPa2-A546_m_TileScan_001 (Stage 13 of 49)	00-PsxbY4232UyT7zjfygVD7b
221		Cell	3	0.000	1.000	538	6	siRNA-IMPa2-25 PSF-A488 IMPa2-A546 DAPI 8C1-siRNA-IMP-a2-a4 V2.00	0	11. siRNA-IMPa2-25 PSF-A488 DAPI IMPa2-A546_m_TileScan_001 (Stage 13 of 49)	00-PsxbY4232UyT7zjfygVD7b
154		Cell	3	0.000	1.000	539	7	siRNA-IMPa2-25 PSF-A488 IMPa2-A546 DAPI 8C1-siRNA-IMP-a2-a4 V2.00	0	11. siRNA-IMPa2-25 PSF-A488 DAPI IMPa2-A546_m_TileScan_001 (Stage 13 of 49)	00-PsxbY4232UyT7zjfygVD7b
100		Cell	3	0.000	1.000	540	8	siRNA-IMPa2-25 PSF-A488 IMPa2-A546 DAPI 8C1-siRNA-IMP-a2-a4 V2.00	0	11. siRNA-IMPa2-25 PSF-A488 DAPI IMPa2-A546_m_TileScan_001 (Stage 13 of 49)	00-PsxbY4232UyT7zjfygVD7b
166		Cell	3	0.000	1.000	541	9	siRNA-IMPa2-25 PSF-A488 IMPa2-A546 DAPI 8C1-siRNA-IMP-a2-a4 V2.00	0	11. siRNA-IMPa2-25 PSF-A488 DAPI IMPa2-A546_m_TileScan_001 (Stage 13 of 49)	00-PsxbY4232UyT7zjfygVD7b
214		Cell	3	0.000	1.000	542	10	siRNA-IMPa2-25 PSF-A488 IMPa2-A546 DAPI 8C1-siRNA-IMP-a2-a4 V2.00	0	11. siRNA-IMPa2-25 PSF-A488 DAPI IMPa2-A546_m_TileScan_001 (Stage 13 of 49)	00-PsxbY4232UyT7zjfygVD7b
206		Cell	3	0.000	1.000	543	11	siRNA-IMPa2-25 PSF-A488 IMPa2-A546 DAPI 8C1-siRNA-IMP-a2-a4 V2.00	0	11. siRNA-IMPa2-25 PSF-A488 DAPI IMPa2-A546_m_TileScan_001 (Stage 13 of 49)	00-PsxbY4232UyT7zjfygVD7b
147		Cell	3	0.000	1.000	544	12	siRNA-IMPa2-25 PSF-A488 IMPa2-A546 DAPI 8C1-siRNA-IMP-a2-a4 V2.00	0	11. siRNA-IMPa2-25 PSF-A488 DAPI IMPa2-A546_m_TileScan_001 (Stage 13 of 49)	00-PsxbY4232UyT7zjfygVD7b
104		Cell	3	0.000	1.000	545	13	siRNA-IMPa2-25 PSF-A488 IMPa2-A546 DAPI 8C1-siRNA-IMP-a2-a4 V2.00	0	11. siRNA-IMPa2-25 PSF-A488 DAPI IMPa2-A546_m_TileScan_001 (Stage 13 of 49)	00-PsxbY4232UyT7zjfygVD7b
145		Cell	3	0.000	1.000	546	14	siRNA-IMPa2-25 PSF-A488 IMPa2-A546 DAPI 8C1-siRNA-IMP-a2-a4 V2.00	0	11. siRNA-IMPa2-25 PSF-A488 DAPI IMPa2-A546_m_TileScan_001 (Stage 13 of 49)	00-PsxbY4232UyT7zjfygVD7b
117		Cell	3	0.000	1.000	547	15	siRNA-IMPa2-25 PSF-A488 IMPa2-A546 DAPI 8C1-siRNA-IMP-a2-a4 V2.00	0	11. siRNA-IMPa2-25 PSF-A488 DAPI IMPa2-A546_m_TileScan_001 (Stage 13 of 49)	00-PsxbY4232UyT7zjfygVD7b
81		Cell	3	0.000	1.000	548	0	siRNA-IMPa2-25 PSF-A488 IMPa2-A546 DAPI 8C1-siRNA-IMP-a2-a4 V2.00	0	11. siRNA-IMPa2-25 PSF-A488 DAPI IMPa2-A546_n_TileScan_001 (Stage 14 of 49)	00-ZeZiXjCKkS2AxHdegTkEhL
176		Cell	3	0.000	1.000	549	1	siRNA-IMPa2-25 PSF-A488 IMPa2-A546 DAPI 8C1-siRNA-IMP-a2-a4 V2.00	0	11. siRNA-IMPa2-25 PSF-A488 DAPI IMPa2-A546_n_TileScan_001 (Stage 14 of 49)	00-ZeZiXjCKkS2AxHdegTkEhL
44		Cell	3	0.000	1.000	550	2	siRNA-IMPa2-25 PSF-A488 IMPa2-A546 DAPI 8C1-siRNA-IMP-a2-a4 V2.00	0	11. siRNA-IMPa2-25 PSF-A488 DAPI IMPa2-A546_n_TileScan_001 (Stage 14 of 49)	00-ZeZiXjCKkS2AxHdegTkEhL
111		Cell	3	0.000	1.000	551	3	siRNA-IMPa2-25 PSF-A488 IMPa2-A546 DAPI 8C1-siRNA-IMP-a2-a4 V2.00	0	11. siRNA-IMPa2-25 PSF-A488 DAPI IMPa2-A546_n_TileScan_001 (Stage 14 of 49)	00-ZeZiXjCKkS2AxHdegTkEhL
118		Cell	3	0.000	1.000	552	4	siRNA-IMPa2-25 PSF-A488 IMPa2-A546 DAPI 8C1-siRNA-IMP-a2-a4 V2.00	0	11. siRNA-IMPa2-25 PSF-A488 DAPI IMPa2-A546_n_TileScan_001 (Stage 14 of 49)	00-ZeZiXjCKkS2AxHdegTkEhL
133		Cell	3	0.000	1.000	553	5	siRNA-IMPa2-25 PSF-A488 IMPa2-A546 DAPI 8C1-siRNA-IMP-a2-a4 V2.00	0	11. siRNA-IMPa2-25 PSF-A488 DAPI IMPa2-A546_n_TileScan_001 (Stage 14 of 49)	00-ZeZiXjCKkS2AxHdegTkEhL
210		Cell	3	0.000	1.000	554	6	siRNA-IMPa2-25 PSF-A488 IMPa2-A546 DAPI 8C1-siRNA-IMP-a2-a4 V2.00	0	11. siRNA-IMPa2-25 PSF-A488 DAPI IMPa2-A546_n_TileScan_001 (Stage 14 of 49)	00-ZeZiXjCKkS2AxHdegTkEhL
146		Cell	3	0.000	1.000	555	7	siRNA-IMPa2-25 PSF-A488 IMPa2-A546 DAPI 8C1-siRNA-IMP-a2-a4 V2.00	0	11. siRNA-IMPa2-25 PSF-A488 DAPI IMPa2-A546_n_TileScan_001 (Stage 14 of 49)	00-ZeZiXjCKkS2AxHdegTkEhL
124		Cell	3	0.000	1.000	556	8	siRNA-IMPa2-25 PSF-A488 IMPa2-A546 DAPI 8C1-siRNA-IMP-a2-a4 V2.00	0	11. siRNA-IMPa2-25 PSF-A488 DAPI IMPa2-A546_n_TileScan_001 (Stage 14 of 49)	00-ZeZiXjCKkS2AxHdegTkEhL
182		Cell	3	0.000	1.000	557	9	siRNA-IMPa2-25 PSF-A488 IMPa2-A546 DAPI 8C1-siRNA-IMP-a2-a4 V2.00	0	11. siRNA-IMPa2-25 PSF-A488 DAPI IMPa2-A546_n_TileScan_001 (Stage 14 of 49)	00-ZeZiXjCKkS2AxHdegTkEhL
199		Cell	3	0.000	1.000	558	10	siRNA-IMPa2-25 PSF-A488 IMPa2-A546 DAPI 8C1-siRNA-IMP-a2-a4 V2.00	0	11. siRNA-IMPa2-25 PSF-A488 DAPI IMPa2-A546_n_TileScan_001 (Stage 14 of 49)	00-ZeZiXjCKkS2AxHdegTkEhL
198		Cell	3	0.000	1.000	559	11	siRNA-IMPa2-25 PSF-A488 IMPa2-A546 DAPI 8C1-siRNA-IMP-a2-a4 V2.00	0	11. siRNA-IMPa2-25 PSF-A488 DAPI IMPa2-A546_n_TileScan_001 (Stage 14 of 49)	00-ZeZiXjCKkS2AxHdegTkEhL
200		Cell	3	0.000	1.000	560	12	siRNA-IMPa2-25 PSF-A488 IMPa2-A546 DAPI 8C1-siRNA-IMP-a2-a4 V2.00	0	11. siRNA-IMPa2-25 PSF-A488 DAPI IMPa2-A546_n_TileScan_001 (Stage 14 of 49)	00-ZeZiXjCKkS2AxHdegTkEhL
202		Cell	3	0.000	1.000	561	13	siRNA-IMPa2-25 PSF-A488 IMPa2-A546 DAPI 8C1-siRNA-IMP-a2-a4 V2.00	0	11. siRNA-IMPa2-25 PSF-A488 DAPI IMPa2-A546_n_TileScan_001 (Stage 14 of 49)	00-ZeZiXjCKkS2AxHdegTkEhL
230		Cell	3	0.000	1.000	562	14	siRNA-IMPa2-25 PSF-A488 IMPa2-A546 DAPI 8C1-siRNA-IMP-a2-a4 V2.00	0	11. siRNA-IMPa2-25 PSF-A488 DAPI IMPa2-A546_n_TileScan_001 (Stage 14 of 49)	00-ZeZiXjCKkS2AxHdegTkEhL
216		Cell	3	0.000	1.000	563	15	siRNA-IMPa2-25 PSF-A488 IMPa2-A546 DAPI 8C1-siRNA-IMP-a2-a4 V2.00	0	11. siRNA-IMPa2-25 PSF-A488 DAPI IMPa2-A546_n_TileScan_001 (Stage 14 of 49)	00-ZeZiXjCKkS2AxHdegTkEhL
190		Cell	3	0.000	1.000	564	16	siRNA-IMPa2-25 PSF-A488 IMPa2-A546 DAPI 8C1-siRNA-IMP-a2-a4 V2.00	0	11. siRNA-IMPa2-25 PSF-A488 DAPI IMPa2-A546_n_TileScan_001 (Stage 14 of 49)	00-ZeZiXjCKkS2AxHdegTkEhL
189		Cell	3	0.000	1.000	565	17	siRNA-IMPa2-25 PSF-A488 IMPa2-A546 DAPI 8C1-siRNA-IMP-a2-a4 V2.00	0	11. siRNA-IMPa2-25 PSF-A488 DAPI IMPa2-A546_n_TileScan_001 (Stage 14 of 49)	00-ZeZiXjCKkS2AxHdegTkEhL
167		Cell	3	0.000	1.000	566	18	siRNA-IMPa2-25 PSF-A488 IMPa2-A546 DAPI 8C1-siRNA-IMP-a2-a4 V2.00	0	11. siRNA-IMPa2-25 PSF-A488 DAPI IMPa2-A546_n_TileScan_001 (Stage 14 of 49)	00-ZeZiXjCKkS2AxHdegTkEhL
157		Cell	3	0.000	1.000	567	19	siRNA-IMPa2-25 PSF-A488 IMPa2-A546 DAPI 8C1-siRNA-IMP-a2-a4 V2.00	0	11. siRNA-IMPa2-25 PSF-A488 DAPI IMPa2-A546_n_TileScan_001 (Stage 14 of 49)	00-ZeZiXjCKkS2AxHdegTkEhL
50		Cell	3	0.000	1.000	568	20	siRNA-IMPa2-25 PSF-A488 IMPa2-A546 DAPI 8C1-siRNA-IMP-a2-a4 V2.00	0	11. siRNA-IMPa2-25 PSF-A488 DAPI IMPa2-A546_n_TileScan_001 (Stage 14 of 49)	00-ZeZiXjCKkS2AxHdegTkEhL
113		Cell	3	0.000	1.000	569	21	siRNA-IMPa2-25 PSF-A488 IMPa2-A546 DAPI 8C1-siRNA-IMP-a2-a4 V2.00	0	11. siRNA-IMPa2-25 PSF-A488 DAPI IMPa2-A546_n_TileScan_001 (Stage 14 of 49)	00-ZeZiXjCKkS2AxHdegTkEhL
99		Cell	3	0.000	1.000	570	22	siRNA-IMPa2-25 PSF-A488 IMPa2-A546 DAPI 8C1-siRNA-IMP-a2-a4 V2.00	0	11. siRNA-IMPa2-25 PSF-A488 DAPI IMPa2-A546_n_TileScan_001 (Stage 14 of 49)	00-ZeZiXjCKkS2AxHdegTkEhL
52		Cell	3	0.000	1.000	571	23	siRNA-IMPa2-25 PSF-A488 IMPa2-A546 DAPI 8C1-siRNA-IMP-a2-a4 V2.00	0	11. siRNA-IMPa2-25 PSF-A488 DAPI IMPa2-A546_n_TileScan_001 (Stage 14 of 49)	00-ZeZiXjCKkS2AxHdegTkEhL
120		Cell	3	0.000	1.000	572	24	siRNA-IMPa2-25 PSF-A488 IMPa2-A546 DAPI 8C1-siRNA-IMP-a2-a4 V2.00	0	11. siRNA-IMPa2-25 PSF-A488 DAPI IMPa2-A546_n_TileScan_001 (Stage 14 of 49)	00-ZeZiXjCKkS2AxHdegTkEhL
182		Cell	3	0.000	1.000	573	25	siRNA-IMPa2-25 PSF-A488 IMPa2-A546 DAPI 8C1-siRNA-IMP-a2-a4 V2.00	0	11. siRNA-IMPa2-25 PSF-A488 DAPI IMPa2-A546_n_TileScan_001 (Stage 14 of 49)	00-ZeZiXjCKkS2AxHdegTkEhL
74		Cell	3	0.000	1.000	574	26	siRNA-IMPa2-25 PSF-A488 IMPa2-A546 DAPI 8C1-siRNA-IMP-a2-a4 V2.00	0	11. siRNA-IMPa2-25 PSF-A488 DAPI IMPa2-A546_n_TileScan_001 (Stage 14 of 49)	00-ZeZiXjCKkS2AxHdegTkEhL
85		Cell	3	0.000	1.000	575	27	siRNA-IMPa2-25 PSF-A488 IMPa2-A546 DAPI 8C1-siRNA-IMP-a2-a4 V2.00	0	11. siRNA-IMPa2-25 PSF-A488 DAPI IMPa2-A546_n_TileScan_001 (Stage 14 of 49)	00-ZeZiXjCKkS2AxHdegTkEhL
194		Cell	3	0.000	1.000	576	28	siRNA-IMPa2-25 PSF-A488 IMPa2-A546 DAPI 8C1-siRNA-IMP-a2-a4 V2.00	0	11. siRNA-IMPa2-25 PSF-A488 DAPI IMPa2-A546_n_TileScan_001 (Stage 14 of 49)	00-ZeZiXjCKkS2AxHdegTkEhL
111		Cell	3	0.000	1.000	577	29	siRNA-IMPa2-25 PSF-A488 IMPa2-A546 DAPI 8C1-siRNA-IMP-a2-a4 V2.00	0	11. siRNA-IMPa2-25 PSF-A488 DAPI IMPa2-A546_n_TileScan_001 (Stage 14 of 49)	00-ZeZiXjCKkS2AxHdegTkEhL
229		Cell	3	0.000	1.000	578	30	siRNA-IMPa2-25 PSF-A488 IMPa2-A546 DAPI 8C1-siRNA-IMP-a2-a4 V2.00	0	11. siRNA-IMPa2-25 PSF-A488 DAPI IMPa2-A546_n_TileScan_001 (Stage 14 of 49)	00-ZeZiXjCKkS2AxHdegTkEhL
53		Cell	3	0.000	1.000	579	0	siRNA-IMPa2-25 PSF-A488 IMPa2-A546 DAPI 8C1-siRNA-IMP-a2-a4 V2.00	0	11. siRNA-IMPa2-25 PSF-A488 DAPI IMPa2-A546_o_TileScan_001 (Stage 15 of 49)	00-qPCSNbK2vWxJ5GK6v7shTR
79		Cell	3	0.000	1.000	580	1	siRNA-IMPa2-25 PSF-A488 IMPa2-A546 DAPI 8C1-siRNA-IMP-a2-a4 V2.00	0	11. siRNA-IMPa2-25 PSF-A488 DAPI IMPa2-A546_o_TileScan_001 (Stage 15 of 49)	00-qPCSNbK2vWxJ5GK6v7shTR
106		Cell	3	0.000	1.000	581	2	siRNA-IMPa2-25 PSF-A488 IMPa2-A546 DAPI 8C1-siRNA-IMP-a2-a4 V2.00	0	11. siRNA-IMPa2-25 PSF-A488 DAPI IMPa2-A546_o_TileScan_001 (Stage 15 of 49)	00-qPCSNbK2vWxJ5GK6v7shTR
123		Cell	3	0.000	1.000	582	3	siRNA-IMPa2-25 PSF-A488 IMPa2-A546 DAPI 8C1-siRNA-IMP-a2-a4 V2.00	0	11. siRNA-IMPa2-25 PSF-A488 DAPI IMPa2-A546_o_TileScan_001 (Stage 15 of 49)	00-qPCSNbK2vWxJ5GK6v7shTR
152		Cell	3	0.000	1.000	583	4	siRNA-IMPa2-25 PSF-A488 IMPa2-A546 DAPI 8C1-siRNA-IMP-a2-a4 V2.00	0	11. siRNA-IMPa2-25 PSF-A488 DAPI IMPa2-A546_o_TileScan_001 (Stage 15 of 49)	00-qPCSNbK2vWxJ5GK6v7shTR
70		Cell	3	0.000	1.000	584	5	siRNA-IMPa2-25 PSF-A488 IMPa2-A546 DAPI 8C1-siRNA-IMP-a2-a4 V2.00	0	11. siRNA-IMPa2-25 PSF-A488 DAPI IMPa2-A546_o_TileScan_001 (Stage 15 of 49)	00-qPCSNbK2vWxJ5GK6v7shTR
51		Cell	3	0.000	1.000	585	6	siRNA-IMPa2-25 PSF-A488 IMPa2-A546 DAPI 8C1-siRNA-IMP-a2-a4 V2.00	0	11. siRNA-IMPa2-25 PSF-A488 DAPI IMPa2-A546_o_TileScan_001 (Stage 15 of 49)	00-qPCSNbK2vWxJ5GK6v7shTR
178		Cell	3	0.000	1.000	586	7	siRNA-IMPa2-25 PSF-A488 IMPa2-A546 DAPI 8C1-siRNA-IMP-a2-a4 V2.00	0	11. siRNA-IMPa2-25 PSF-A488 DAPI IMPa2-A546_o_TileScan_001 (Stage 15 of 49)	00-qPCSNbK2vWxJ5GK6v7shTR
109		Cell	3	0.000	1.000	587	0	siRNA-IMPa2-25 PSF-A488 IMPa2-A546 DAPI 8C1-siRNA-IMP-a2-a4 V2.00	0	11. siRNA-IMPa2-25 PSF-A488 DAPI IMPa2-A546_p_TileScan_001 (Stage 16 of 49)	00-6tvznzoXoyhTxDNakB8KrK
33		Cell	3	0.000	1.000	588	1	siRNA-IMPa2-25 PSF-A488 IMPa2-A546 DAPI 8C1-siRNA-IMP-a2-a4 V2.00	0	11. siRNA-IMPa2-25 PSF-A488 DAPI IMPa2-A546_p_TileScan_001 (Stage 16 of 49)	00-6tvznzoXoyhTxDNakB8KrK
138		Cell	3	0.000	1.000	589	2	siRNA-IMPa2-25 PSF-A488 IMPa2-A546 DAPI 8C1-siRNA-IMP-a2-a4 V2.00	0	11. siRNA-IMPa2-25 PSF-A488 DAPI IMPa2-A546_p_TileScan_001 (Stage 16 of 49)	00-6tvznzoXoyhTxDNakB8KrK
73		Cell	3	0.000	1.000	590	3	siRNA-IMPa2-25 PSF-A488 IMPa2-A546 DAPI 8C1-siRNA-IMP-a2-a4 V2.00	0	11. siRNA-IMPa2-25 PSF-A488 DAPI IMPa2-A546_p_TileScan_001 (Stage 16 of 49)	00-6tvznzoXoyhTxDNakB8KrK
78		Cell	3	0.000	1.000	591	4	siRNA-IMPa2-25 PSF-A488 IMPa2-A546 DAPI 8C1-siRNA-IMP-a2-a4 V2.00	0	11. siRNA-IMPa2-25 PSF-A488 DAPI IMPa2-A546_p_TileScan_001 (Stage 16 of 49)	00-6tvznzoXoyhTxDNakB8KrK
128		Cell	3	0.000	1.000	592	5	siRNA-IMPa2-25 PSF-A488 IMPa2-A546 DAPI 8C1-siRNA-IMP-a2-a4 V2.00	0	11. siRNA-IMPa2-25 PSF-A488 DAPI IMPa2-A546_p_TileScan_001 (Stage 16 of 49)	00-6tvznzoXoyhTxDNakB8KrK
30		Cell	3	0.000	1.000	593	6	siRNA-IMPa2-25 PSF-A488 IMPa2-A546 DAPI 8C1-siRNA-IMP-a2-a4 V2.00	0	11. siRNA-IMPa2-25 PSF-A488 DAPI IMPa2-A546_p_TileScan_001 (Stage 16 of 49)	00-6tvznzoXoyhTxDNakB8KrK
68		Cell	3	0.000	1.000	594	7	siRNA-IMPa2-25 PSF-A488 IMPa2-A546 DAPI 8C1-siRNA-IMP-a2-a4 V2.00	0	11. siRNA-IMPa2-25 PSF-A488 DAPI IMPa2-A546_p_TileScan_001 (Stage 16 of 49)	00-6tvznzoXoyhTxDNakB8KrK
170		Cell	3	0.000	1.000	595	8	siRNA-IMPa2-25 PSF-A488 IMPa2-A546 DAPI 8C1-siRNA-IMP-a2-a4 V2.00	0	11. siRNA-IMPa2-25 PSF-A488 DAPI IMPa2-A546_p_TileScan_001 (Stage 16 of 49)	00-6tvznzoXoyhTxDNakB8KrK
147		Cell	3	0.000	1.000	596	9	siRNA-IMPa2-25 PSF-A488 IMPa2-A546 DAPI 8C1-siRNA-IMP-a2-a4 V2.00	0	11. siRNA-IMPa2-25 PSF-A488 DAPI IMPa2-A546_p_TileScan_001 (Stage 16 of 49)	00-6tvznzoXoyhTxDNakB8KrK
138		Cell	3	0.000	1.000	597	10	siRNA-IMPa2-25 PSF-A488 IMPa2-A546 DAPI 8C1-siRNA-IMP-a2-a4 V2.00	0	11. siRNA-IMPa2-25 PSF-A488 DAPI IMPa2-A546_p_TileScan_001 (Stage 16 of 49)	00-6tvznzoXoyhTxDNakB8KrK
152		Cell	3	0.000	1.000	598	11	siRNA-IMPa2-25 PSF-A488 IMPa2-A546 DAPI 8C1-siRNA-IMP-a2-a4 V2.00	0	11. siRNA-IMPa2-25 PSF-A488 DAPI IMPa2-A546_p_TileScan_001 (Stage 16 of 49)	00-6tvznzoXoyhTxDNakB8KrK
204		Cell	3	0.000	1.000	599	12	siRNA-IMPa2-25 PSF-A488 IMPa2-A546 DAPI 8C1-siRNA-IMP-a2-a4 V2.00	0	11. siRNA-IMPa2-25 PSF-A488 DAPI IMPa2-A546_p_TileScan_001 (Stage 16 of 49)	00-6tvznzoXoyhTxDNakB8KrK
136		Cell	3	0.000	1.000	600	13	siRNA-IMPa2-25 PSF-A488 IMPa2-A546 DAPI 8C1-siRNA-IMP-a2-a4 V2.00	0	11. siRNA-IMPa2-25 PSF-A488 DAPI IMPa2-A546_p_TileScan_001 (Stage 16 of 49)	00-6tvznzoXoyhTxDNakB8KrK
149		Cell	3	0.000	1.000	601	14	siRNA-IMPa2-25 PSF-A488 IMPa2-A546 DAPI 8C1-siRNA-IMP-a2-a4 V2.00	0	11. siRNA-IMPa2-25 PSF-A488 DAPI IMPa2-A546_p_TileScan_001 (Stage 16 of 49)	00-6tvznzoXoyhTxDNakB8KrK
89		Cell	3	0.000	1.000	602	15	siRNA-IMPa2-25 PSF-A488 IMPa2-A546 DAPI 8C1-siRNA-IMP-a2-a4 V2.00	0	11. siRNA-IMPa2-25 PSF-A488 DAPI IMPa2-A546_p_TileScan_001 (Stage 16 of 49)	00-6tvznzoXoyhTxDNakB8KrK
20		Cell	3	0.000	1.000	603	0	siRNA-IMPa2-25 PSF-A488 IMPa2-A546 DAPI 8C1-siRNA-IMP-a2-a4 V2.00	0	11. siRNA-IMPa2-25 PSF-A488 DAPI IMPa2-A546_q_TileScan_001 (Stage 17 of 49)	00-fL9iRSvSZdqHxqnJ6xhgCh
96		Cell	3	0.000	1.000	604	1	siRNA-IMPa2-25 PSF-A488 IMPa2-A546 DAPI 8C1-siRNA-IMP-a2-a4 V2.00	0	11. siRNA-IMPa2-25 PSF-A488 DAPI IMPa2-A546_q_TileScan_001 (Stage 17 of 49)	00-fL9iRSvSZdqHxqnJ6xhgCh
58		Cell	3	0.000	1.000	605	2	siRNA-IMPa2-25 PSF-A488 IMPa2-A546 DAPI 8C1-siRNA-IMP-a2-a4 V2.00	0	11. siRNA-IMPa2-25 PSF-A488 DAPI IMPa2-A546_q_TileScan_001 (Stage 17 of 49)	00-fL9iRSvSZdqHxqnJ6xhgCh
71		Cell	3	0.000	1.000	606	3	siRNA-IMPa2-25 PSF-A488 IMPa2-A546 DAPI 8C1-siRNA-IMP-a2-a4 V2.00	0	11. siRNA-IMPa2-25 PSF-A488 DAPI IMPa2-A546_q_TileScan_001 (Stage 17 of 49)	00-fL9iRSvSZdqHxqnJ6xhgCh
64		Cell	3	0.000	1.000	607	4	siRNA-IMPa2-25 PSF-A488 IMPa2-A546 DAPI 8C1-siRNA-IMP-a2-a4 V2.00	0	11. siRNA-IMPa2-25 PSF-A488 DAPI IMPa2-A546_q_TileScan_001 (Stage 17 of 49)	00-fL9iRSvSZdqHxqnJ6xhgCh
99		Cell	3	0.000	1.000	608	5	siRNA-IMPa2-25 PSF-A488 IMPa2-A546 DAPI 8C1-siRNA-IMP-a2-a4 V2.00	0	11. siRNA-IMPa2-25 PSF-A488 DAPI IMPa2-A546_q_TileScan_001 (Stage 17 of 49)	00-fL9iRSvSZdqHxqnJ6xhgCh
100		Cell	3	0.000	1.000	609	6	siRNA-IMPa2-25 PSF-A488 IMPa2-A546 DAPI 8C1-siRNA-IMP-a2-a4 V2.00	0	11. siRNA-IMPa2-25 PSF-A488 DAPI IMPa2-A546_q_TileScan_001 (Stage 17 of 49)	00-fL9iRSvSZdqHxqnJ6xhgCh
182		Cell	3	0.000	1.000	610	7	siRNA-IMPa2-25 PSF-A488 IMPa2-A546 DAPI 8C1-siRNA-IMP-a2-a4 V2.00	0	11. siRNA-IMPa2-25 PSF-A488 DAPI IMPa2-A546_q_TileScan_001 (Stage 17 of 49)	00-fL9iRSvSZdqHxqnJ6xhgCh
176		Cell	3	0.000	1.000	611	8	siRNA-IMPa2-25 PSF-A488 IMPa2-A546 DAPI 8C1-siRNA-IMP-a2-a4 V2.00	0	11. siRNA-IMPa2-25 PSF-A488 DAPI IMPa2-A546_q_TileScan_001 (Stage 17 of 49)	00-fL9iRSvSZdqHxqnJ6xhgCh
126		Cell	3	0.000	1.000	612	9	siRNA-IMPa2-25 PSF-A488 IMPa2-A546 DAPI 8C1-siRNA-IMP-a2-a4 V2.00	0	11. siRNA-IMPa2-25 PSF-A488 DAPI IMPa2-A546_q_TileScan_001 (Stage 17 of 49)	00-fL9iRSvSZdqHxqnJ6xhgCh
101		Cell	3	0.000	1.000	613	10	siRNA-IMPa2-25 PSF-A488 IMPa2-A546 DAPI 8C1-siRNA-IMP-a2-a4 V2.00	0	11. siRNA-IMPa2-25 PSF-A488 DAPI IMPa2-A546_q_TileScan_001 (Stage 17 of 49)	00-fL9iRSvSZdqHxqnJ6xhgCh
51		Cell	3	0.000	1.000	614	11	siRNA-IMPa2-25 PSF-A488 IMPa2-A546 DAPI 8C1-siRNA-IMP-a2-a4 V2.00	0	11. siRNA-IMPa2-25 PSF-A488 DAPI IMPa2-A546_q_TileScan_001 (Stage 17 of 49)	00-fL9iRSvSZdqHxqnJ6xhgCh
69		Cell	3	0.000	1.000	615	12	siRNA-IMPa2-25 PSF-A488 IMPa2-A546 DAPI 8C1-siRNA-IMP-a2-a4 V2.00	0	11. siRNA-IMPa2-25 PSF-A488 DAPI IMPa2-A546_q_TileScan_001 (Stage 17 of 49)	00-fL9iRSvSZdqHxqnJ6xhgCh
117		Cell	3	0.000	1.000	616	13	siRNA-IMPa2-25 PSF-A488 IMPa2-A546 DAPI 8C1-siRNA-IMP-a2-a4 V2.00	0	11. siRNA-IMPa2-25 PSF-A488 DAPI IMPa2-A546_q_TileScan_001 (Stage 17 of 49)	00-fL9iRSvSZdqHxqnJ6xhgCh
35		Cell	3	0.000	1.000	617	0	siRNA-IMPa2-25 PSF-A488 IMPa2-A546 DAPI 8C1-siRNA-IMP-a2-a4 V2.00	0	11. siRNA-IMPa2-25 PSF-A488 DAPI IMPa2-A546_r_TileScan_001 (Stage 18 of 49)	00-3Xdz3mo8tWgKyH2Uyzt4pb
175		Cell	3	0.000	1.000	618	1	siRNA-IMPa2-25 PSF-A488 IMPa2-A546 DAPI 8C1-siRNA-IMP-a2-a4 V2.00	0	11. siRNA-IMPa2-25 PSF-A488 DAPI IMPa2-A546_r_TileScan_001 (Stage 18 of 49)	00-3Xdz3mo8tWgKyH2Uyzt4pb
119		Cell	3	0.000	1.000	619	2	siRNA-IMPa2-25 PSF-A488 IMPa2-A546 DAPI 8C1-siRNA-IMP-a2-a4 V2.00	0	11. siRNA-IMPa2-25 PSF-A488 DAPI IMPa2-A546_r_TileScan_001 (Stage 18 of 49)	00-3Xdz3mo8tWgKyH2Uyzt4pb
45		Cell	3	0.000	1.000	620	3	siRNA-IMPa2-25 PSF-A488 IMPa2-A546 DAPI 8C1-siRNA-IMP-a2-a4 V2.00	0	11. siRNA-IMPa2-25 PSF-A488 DAPI IMPa2-A546_r_TileScan_001 (Stage 18 of 49)	00-3Xdz3mo8tWgKyH2Uyzt4pb
94		Cell	3	0.000	1.000	621	4	siRNA-IMPa2-25 PSF-A488 IMPa2-A546 DAPI 8C1-siRNA-IMP-a2-a4 V2.00	0	11. siRNA-IMPa2-25 PSF-A488 DAPI IMPa2-A546_r_TileScan_001 (Stage 18 of 49)	00-3Xdz3mo8tWgKyH2Uyzt4pb
65		Cell	3	0.000	1.000	622	5	siRNA-IMPa2-25 PSF-A488 IMPa2-A546 DAPI 8C1-siRNA-IMP-a2-a4 V2.00	0	11. siRNA-IMPa2-25 PSF-A488 DAPI IMPa2-A546_r_TileScan_001 (Stage 18 of 49)	00-3Xdz3mo8tWgKyH2Uyzt4pb
50		Cell	3	0.000	1.000	623	6	siRNA-IMPa2-25 PSF-A488 IMPa2-A546 DAPI 8C1-siRNA-IMP-a2-a4 V2.00	0	11. siRNA-IMPa2-25 PSF-A488 DAPI IMPa2-A546_r_TileScan_001 (Stage 18 of 49)	00-3Xdz3mo8tWgKyH2Uyzt4pb
154		Cell	3	0.000	1.000	624	7	siRNA-IMPa2-25 PSF-A488 IMPa2-A546 DAPI 8C1-siRNA-IMP-a2-a4 V2.00	0	11. siRNA-IMPa2-25 PSF-A488 DAPI IMPa2-A546_r_TileScan_001 (Stage 18 of 49)	00-3Xdz3mo8tWgKyH2Uyzt4pb
92		Cell	3	0.000	1.000	625	8	siRNA-IMPa2-25 PSF-A488 IMPa2-A546 DAPI 8C1-siRNA-IMP-a2-a4 V2.00	0	11. siRNA-IMPa2-25 PSF-A488 DAPI IMPa2-A546_r_TileScan_001 (Stage 18 of 49)	00-3Xdz3mo8tWgKyH2Uyzt4pb
200		Cell	3	0.000	1.000	626	9	siRNA-IMPa2-25 PSF-A488 IMPa2-A546 DAPI 8C1-siRNA-IMP-a2-a4 V2.00	0	11. siRNA-IMPa2-25 PSF-A488 DAPI IMPa2-A546_r_TileScan_001 (Stage 18 of 49)	00-3Xdz3mo8tWgKyH2Uyzt4pb
85		Cell	3	0.000	1.000	627	10	siRNA-IMPa2-25 PSF-A488 IMPa2-A546 DAPI 8C1-siRNA-IMP-a2-a4 V2.00	0	11. siRNA-IMPa2-25 PSF-A488 DAPI IMPa2-A546_r_TileScan_001 (Stage 18 of 49)	00-3Xdz3mo8tWgKyH2Uyzt4pb
152		Cell	3	0.000	1.000	628	11	siRNA-IMPa2-25 PSF-A488 IMPa2-A546 DAPI 8C1-siRNA-IMP-a2-a4 V2.00	0	11. siRNA-IMPa2-25 PSF-A488 DAPI IMPa2-A546_r_TileScan_001 (Stage 18 of 49)	00-3Xdz3mo8tWgKyH2Uyzt4pb
143		Cell	3	0.000	1.000	629	12	siRNA-IMPa2-25 PSF-A488 IMPa2-A546 DAPI 8C1-siRNA-IMP-a2-a4 V2.00	0	11. siRNA-IMPa2-25 PSF-A488 DAPI IMPa2-A546_r_TileScan_001 (Stage 18 of 49)	00-3Xdz3mo8tWgKyH2Uyzt4pb
129		Cell	3	0.000	1.000	630	13	siRNA-IMPa2-25 PSF-A488 IMPa2-A546 DAPI 8C1-siRNA-IMP-a2-a4 V2.00	0	11. siRNA-IMPa2-25 PSF-A488 DAPI IMPa2-A546_r_TileScan_001 (Stage 18 of 49)	00-3Xdz3mo8tWgKyH2Uyzt4pb
91		Cell	3	0.000	1.000	631	14	siRNA-IMPa2-25 PSF-A488 IMPa2-A546 DAPI 8C1-siRNA-IMP-a2-a4 V2.00	0	11. siRNA-IMPa2-25 PSF-A488 DAPI IMPa2-A546_r_TileScan_001 (Stage 18 of 49)	00-3Xdz3mo8tWgKyH2Uyzt4pb
168		Cell	3	0.000	1.000	632	15	siRNA-IMPa2-25 PSF-A488 IMPa2-A546 DAPI 8C1-siRNA-IMP-a2-a4 V2.00	0	11. siRNA-IMPa2-25 PSF-A488 DAPI IMPa2-A546_r_TileScan_001 (Stage 18 of 49)	00-3Xdz3mo8tWgKyH2Uyzt4pb
119		Cell	3	0.000	1.000	633	16	siRNA-IMPa2-25 PSF-A488 IMPa2-A546 DAPI 8C1-siRNA-IMP-a2-a4 V2.00	0	11. siRNA-IMPa2-25 PSF-A488 DAPI IMPa2-A546_r_TileScan_001 (Stage 18 of 49)	00-3Xdz3mo8tWgKyH2Uyzt4pb
196		Cell	3	0.000	1.000	634	17	siRNA-IMPa2-25 PSF-A488 IMPa2-A546 DAPI 8C1-siRNA-IMP-a2-a4 V2.00	0	11. siRNA-IMPa2-25 PSF-A488 DAPI IMPa2-A546_r_TileScan_001 (Stage 18 of 49)	00-3Xdz3mo8tWgKyH2Uyzt4pb
184		Cell	3	0.000	1.000	635	18	siRNA-IMPa2-25 PSF-A488 IMPa2-A546 DAPI 8C1-siRNA-IMP-a2-a4 V2.00	0	11. siRNA-IMPa2-25 PSF-A488 DAPI IMPa2-A546_r_TileScan_001 (Stage 18 of 49)	00-3Xdz3mo8tWgKyH2Uyzt4pb
205		Cell	3	0.000	1.000	636	19	siRNA-IMPa2-25 PSF-A488 IMPa2-A546 DAPI 8C1-siRNA-IMP-a2-a4 V2.00	0	11. siRNA-IMPa2-25 PSF-A488 DAPI IMPa2-A546_r_TileScan_001 (Stage 18 of 49)	00-3Xdz3mo8tWgKyH2Uyzt4pb
202		Cell	3	0.000	1.000	637	20	siRNA-IMPa2-25 PSF-A488 IMPa2-A546 DAPI 8C1-siRNA-IMP-a2-a4 V2.00	0	11. siRNA-IMPa2-25 PSF-A488 DAPI IMPa2-A546_r_TileScan_001 (Stage 18 of 49)	00-3Xdz3mo8tWgKyH2Uyzt4pb
167		Cell	3	0.000	1.000	638	21	siRNA-IMPa2-25 PSF-A488 IMPa2-A546 DAPI 8C1-siRNA-IMP-a2-a4 V2.00	0	11. siRNA-IMPa2-25 PSF-A488 DAPI IMPa2-A546_r_TileScan_001 (Stage 18 of 49)	00-3Xdz3mo8tWgKyH2Uyzt4pb
216		Cell	3	0.000	1.000	639	22	siRNA-IMPa2-25 PSF-A488 IMPa2-A546 DAPI 8C1-siRNA-IMP-a2-a4 V2.00	0	11. siRNA-IMPa2-25 PSF-A488 DAPI IMPa2-A546_r_TileScan_001 (Stage 18 of 49)	00-3Xdz3mo8tWgKyH2Uyzt4pb
162		Cell	3	0.000	1.000	640	23	siRNA-IMPa2-25 PSF-A488 IMPa2-A546 DAPI 8C1-siRNA-IMP-a2-a4 V2.00	0	11. siRNA-IMPa2-25 PSF-A488 DAPI IMPa2-A546_r_TileScan_001 (Stage 18 of 49)	00-3Xdz3mo8tWgKyH2Uyzt4pb
75		Cell	3	0.000	1.000	641	24	siRNA-IMPa2-25 PSF-A488 IMPa2-A546 DAPI 8C1-siRNA-IMP-a2-a4 V2.00	0	11. siRNA-IMPa2-25 PSF-A488 DAPI IMPa2-A546_r_TileScan_001 (Stage 18 of 49)	00-3Xdz3mo8tWgKyH2Uyzt4pb
111		Cell	3	0.000	1.000	642	25	siRNA-IMPa2-25 PSF-A488 IMPa2-A546 DAPI 8C1-siRNA-IMP-a2-a4 V2.00	0	11. siRNA-IMPa2-25 PSF-A488 DAPI IMPa2-A546_r_TileScan_001 (Stage 18 of 49)	00-3Xdz3mo8tWgKyH2Uyzt4pb
102		Cell	3	0.000	1.000	643	26	siRNA-IMPa2-25 PSF-A488 IMPa2-A546 DAPI 8C1-siRNA-IMP-a2-a4 V2.00	0	11. siRNA-IMPa2-25 PSF-A488 DAPI IMPa2-A546_r_TileScan_001 (Stage 18 of 49)	00-3Xdz3mo8tWgKyH2Uyzt4pb
191		Cell	3	0.000	1.000	644	27	siRNA-IMPa2-25 PSF-A488 IMPa2-A546 DAPI 8C1-siRNA-IMP-a2-a4 V2.00	0	11. siRNA-IMPa2-25 PSF-A488 DAPI IMPa2-A546_r_TileScan_001 (Stage 18 of 49)	00-3Xdz3mo8tWgKyH2Uyzt4pb
124		Cell	3	0.000	1.000	645	0	siRNA-IMPa2-25 PSF-A488 IMPa2-A546 DAPI 8C1-siRNA-IMP-a2-a4 V2.00	0	11. siRNA-IMPa2-25 PSF-A488 DAPI IMPa2-A546_s_TileScan_001 (Stage 19 of 49)	00-mhmgBzHFFwEtGWRr4dhzJE
145		Cell	3	0.000	1.000	646	1	siRNA-IMPa2-25 PSF-A488 IMPa2-A546 DAPI 8C1-siRNA-IMP-a2-a4 V2.00	0	11. siRNA-IMPa2-25 PSF-A488 DAPI IMPa2-A546_s_TileScan_001 (Stage 19 of 49)	00-mhmgBzHFFwEtGWRr4dhzJE
153		Cell	3	0.000	1.000	647	2	siRNA-IMPa2-25 PSF-A488 IMPa2-A546 DAPI 8C1-siRNA-IMP-a2-a4 V2.00	0	11. siRNA-IMPa2-25 PSF-A488 DAPI IMPa2-A546_s_TileScan_001 (Stage 19 of 49)	00-mhmgBzHFFwEtGWRr4dhzJE
154		Cell	3	0.000	1.000	648	3	siRNA-IMPa2-25 PSF-A488 IMPa2-A546 DAPI 8C1-siRNA-IMP-a2-a4 V2.00	0	11. siRNA-IMPa2-25 PSF-A488 DAPI IMPa2-A546_s_TileScan_001 (Stage 19 of 49)	00-mhmgBzHFFwEtGWRr4dhzJE
94		Cell	3	0.000	1.000	649	4	siRNA-IMPa2-25 PSF-A488 IMPa2-A546 DAPI 8C1-siRNA-IMP-a2-a4 V2.00	0	11. siRNA-IMPa2-25 PSF-A488 DAPI IMPa2-A546_s_TileScan_001 (Stage 19 of 49)	00-mhmgBzHFFwEtGWRr4dhzJE
255		Cell	3	0.000	1.000	650	5	siRNA-IMPa2-25 PSF-A488 IMPa2-A546 DAPI 8C1-siRNA-IMP-a2-a4 V2.00	0	11. siRNA-IMPa2-25 PSF-A488 DAPI IMPa2-A546_s_TileScan_001 (Stage 19 of 49)	00-mhmgBzHFFwEtGWRr4dhzJE
185		Cell	3	0.000	1.000	651	6	siRNA-IMPa2-25 PSF-A488 IMPa2-A546 DAPI 8C1-siRNA-IMP-a2-a4 V2.00	0	11. siRNA-IMPa2-25 PSF-A488 DAPI IMPa2-A546_s_TileScan_001 (Stage 19 of 49)	00-mhmgBzHFFwEtGWRr4dhzJE
96		Cell	3	0.000	1.000	652	7	siRNA-IMPa2-25 PSF-A488 IMPa2-A546 DAPI 8C1-siRNA-IMP-a2-a4 V2.00	0	11. siRNA-IMPa2-25 PSF-A488 DAPI IMPa2-A546_s_TileScan_001 (Stage 19 of 49)	00-mhmgBzHFFwEtGWRr4dhzJE
115		Cell	3	0.000	1.000	653	8	siRNA-IMPa2-25 PSF-A488 IMPa2-A546 DAPI 8C1-siRNA-IMP-a2-a4 V2.00	0	11. siRNA-IMPa2-25 PSF-A488 DAPI IMPa2-A546_s_TileScan_001 (Stage 19 of 49)	00-mhmgBzHFFwEtGWRr4dhzJE
135		Cell	3	0.000	1.000	654	9	siRNA-IMPa2-25 PSF-A488 IMPa2-A546 DAPI 8C1-siRNA-IMP-a2-a4 V2.00	0	11. siRNA-IMPa2-25 PSF-A488 DAPI IMPa2-A546_s_TileScan_001 (Stage 19 of 49)	00-mhmgBzHFFwEtGWRr4dhzJE
189		Cell	3	0.000	1.000	655	10	siRNA-IMPa2-25 PSF-A488 IMPa2-A546 DAPI 8C1-siRNA-IMP-a2-a4 V2.00	0	11. siRNA-IMPa2-25 PSF-A488 DAPI IMPa2-A546_s_TileScan_001 (Stage 19 of 49)	00-mhmgBzHFFwEtGWRr4dhzJE
158		Cell	3	0.000	1.000	656	11	siRNA-IMPa2-25 PSF-A488 IMPa2-A546 DAPI 8C1-siRNA-IMP-a2-a4 V2.00	0	11. siRNA-IMPa2-25 PSF-A488 DAPI IMPa2-A546_s_TileScan_001 (Stage 19 of 49)	00-mhmgBzHFFwEtGWRr4dhzJE
99		Cell	3	0.000	1.000	657	12	siRNA-IMPa2-25 PSF-A488 IMPa2-A546 DAPI 8C1-siRNA-IMP-a2-a4 V2.00	0	11. siRNA-IMPa2-25 PSF-A488 DAPI IMPa2-A546_s_TileScan_001 (Stage 19 of 49)	00-mhmgBzHFFwEtGWRr4dhzJE
133		Cell	3	0.000	1.000	658	13	siRNA-IMPa2-25 PSF-A488 IMPa2-A546 DAPI 8C1-siRNA-IMP-a2-a4 V2.00	0	11. siRNA-IMPa2-25 PSF-A488 DAPI IMPa2-A546_s_TileScan_001 (Stage 19 of 49)	00-mhmgBzHFFwEtGWRr4dhzJE
240		Cell	3	0.000	1.000	659	14	siRNA-IMPa2-25 PSF-A488 IMPa2-A546 DAPI 8C1-siRNA-IMP-a2-a4 V2.00	0	11. siRNA-IMPa2-25 PSF-A488 DAPI IMPa2-A546_s_TileScan_001 (Stage 19 of 49)	00-mhmgBzHFFwEtGWRr4dhzJE
104		Cell	3	0.000	1.000	660	15	siRNA-IMPa2-25 PSF-A488 IMPa2-A546 DAPI 8C1-siRNA-IMP-a2-a4 V2.00	0	11. siRNA-IMPa2-25 PSF-A488 DAPI IMPa2-A546_s_TileScan_001 (Stage 19 of 49)	00-mhmgBzHFFwEtGWRr4dhzJE
70		Cell	3	0.000	1.000	661	16	siRNA-IMPa2-25 PSF-A488 IMPa2-A546 DAPI 8C1-siRNA-IMP-a2-a4 V2.00	0	11. siRNA-IMPa2-25 PSF-A488 DAPI IMPa2-A546_s_TileScan_001 (Stage 19 of 49)	00-mhmgBzHFFwEtGWRr4dhzJE
106		Cell	3	0.000	1.000	662	17	siRNA-IMPa2-25 PSF-A488 IMPa2-A546 DAPI 8C1-siRNA-IMP-a2-a4 V2.00	0	11. siRNA-IMPa2-25 PSF-A488 DAPI IMPa2-A546_s_TileScan_001 (Stage 19 of 49)	00-mhmgBzHFFwEtGWRr4dhzJE
150		Cell	3	0.000	1.000	663	18	siRNA-IMPa2-25 PSF-A488 IMPa2-A546 DAPI 8C1-siRNA-IMP-a2-a4 V2.00	0	11. siRNA-IMPa2-25 PSF-A488 DAPI IMPa2-A546_s_TileScan_001 (Stage 19 of 49)	00-mhmgBzHFFwEtGWRr4dhzJE
203		Cell	3	0.000	1.000	664	19	siRNA-IMPa2-25 PSF-A488 IMPa2-A546 DAPI 8C1-siRNA-IMP-a2-a4 V2.00	0	11. siRNA-IMPa2-25 PSF-A488 DAPI IMPa2-A546_s_TileScan_001 (Stage 19 of 49)	00-mhmgBzHFFwEtGWRr4dhzJE
227		Cell	3	0.000	1.000	665	20	siRNA-IMPa2-25 PSF-A488 IMPa2-A546 DAPI 8C1-siRNA-IMP-a2-a4 V2.00	0	11. siRNA-IMPa2-25 PSF-A488 DAPI IMPa2-A546_s_TileScan_001 (Stage 19 of 49)	00-mhmgBzHFFwEtGWRr4dhzJE
211		Cell	3	0.000	1.000	666	21	siRNA-IMPa2-25 PSF-A488 IMPa2-A546 DAPI 8C1-siRNA-IMP-a2-a4 V2.00	0	11. siRNA-IMPa2-25 PSF-A488 DAPI IMPa2-A546_s_TileScan_001 (Stage 19 of 49)	00-mhmgBzHFFwEtGWRr4dhzJE
115		Cell	3	0.000	1.000	667	22	siRNA-IMPa2-25 PSF-A488 IMPa2-A546 DAPI 8C1-siRNA-IMP-a2-a4 V2.00	0	11. siRNA-IMPa2-25 PSF-A488 DAPI IMPa2-A546_s_TileScan_001 (Stage 19 of 49)	00-mhmgBzHFFwEtGWRr4dhzJE
199		Cell	3	0.000	1.000	668	23	siRNA-IMPa2-25 PSF-A488 IMPa2-A546 DAPI 8C1-siRNA-IMP-a2-a4 V2.00	0	11. siRNA-IMPa2-25 PSF-A488 DAPI IMPa2-A546_s_TileScan_001 (Stage 19 of 49)	00-mhmgBzHFFwEtGWRr4dhzJE
176		Cell	3	0.000	1.000	669	24	siRNA-IMPa2-25 PSF-A488 IMPa2-A546 DAPI 8C1-siRNA-IMP-a2-a4 V2.00	0	11. siRNA-IMPa2-25 PSF-A488 DAPI IMPa2-A546_s_TileScan_001 (Stage 19 of 49)	00-mhmgBzHFFwEtGWRr4dhzJE
121		Cell	3	0.000	1.000	670	25	siRNA-IMPa2-25 PSF-A488 IMPa2-A546 DAPI 8C1-siRNA-IMP-a2-a4 V2.00	0	11. siRNA-IMPa2-25 PSF-A488 DAPI IMPa2-A546_s_TileScan_001 (Stage 19 of 49)	00-mhmgBzHFFwEtGWRr4dhzJE
121		Cell	3	0.000	1.000	671	26	siRNA-IMPa2-25 PSF-A488 IMPa2-A546 DAPI 8C1-siRNA-IMP-a2-a4 V2.00	0	11. siRNA-IMPa2-25 PSF-A488 DAPI IMPa2-A546_s_TileScan_001 (Stage 19 of 49)	00-mhmgBzHFFwEtGWRr4dhzJE
169		Cell	3	0.000	1.000	672	27	siRNA-IMPa2-25 PSF-A488 IMPa2-A546 DAPI 8C1-siRNA-IMP-a2-a4 V2.00	0	11. siRNA-IMPa2-25 PSF-A488 DAPI IMPa2-A546_s_TileScan_001 (Stage 19 of 49)	00-mhmgBzHFFwEtGWRr4dhzJE
140		Cell	3	0.000	1.000	673	28	siRNA-IMPa2-25 PSF-A488 IMPa2-A546 DAPI 8C1-siRNA-IMP-a2-a4 V2.00	0	11. siRNA-IMPa2-25 PSF-A488 DAPI IMPa2-A546_s_TileScan_001 (Stage 19 of 49)	00-mhmgBzHFFwEtGWRr4dhzJE
173		Cell	3	0.000	1.000	674	29	siRNA-IMPa2-25 PSF-A488 IMPa2-A546 DAPI 8C1-siRNA-IMP-a2-a4 V2.00	0	11. siRNA-IMPa2-25 PSF-A488 DAPI IMPa2-A546_s_TileScan_001 (Stage 19 of 49)	00-mhmgBzHFFwEtGWRr4dhzJE
21		Cell	3	0.000	1.000	675	0	siRNA-IMPa2-25 PSF-A488 IMPa2-A546 DAPI 8C1-siRNA-IMP-a2-a4 V2.00	0	11. siRNA-IMPa2-25 PSF-A488 DAPI IMPa2-A546_t_TileScan_001 (Stage 20 of 49)	00-sLQR3FTULaQ7ipC7L9iAm4
78		Cell	3	0.000	1.000	676	1	siRNA-IMPa2-25 PSF-A488 IMPa2-A546 DAPI 8C1-siRNA-IMP-a2-a4 V2.00	0	11. siRNA-IMPa2-25 PSF-A488 DAPI IMPa2-A546_t_TileScan_001 (Stage 20 of 49)	00-sLQR3FTULaQ7ipC7L9iAm4
72		Cell	3	0.000	1.000	677	2	siRNA-IMPa2-25 PSF-A488 IMPa2-A546 DAPI 8C1-siRNA-IMP-a2-a4 V2.00	0	11. siRNA-IMPa2-25 PSF-A488 DAPI IMPa2-A546_t_TileScan_001 (Stage 20 of 49)	00-sLQR3FTULaQ7ipC7L9iAm4
131		Cell	3	0.000	1.000	678	3	siRNA-IMPa2-25 PSF-A488 IMPa2-A546 DAPI 8C1-siRNA-IMP-a2-a4 V2.00	0	11. siRNA-IMPa2-25 PSF-A488 DAPI IMPa2-A546_t_TileScan_001 (Stage 20 of 49)	00-sLQR3FTULaQ7ipC7L9iAm4
124		Cell	3	0.000	1.000	679	4	siRNA-IMPa2-25 PSF-A488 IMPa2-A546 DAPI 8C1-siRNA-IMP-a2-a4 V2.00	0	11. siRNA-IMPa2-25 PSF-A488 DAPI IMPa2-A546_t_TileScan_001 (Stage 20 of 49)	00-sLQR3FTULaQ7ipC7L9iAm4
127		Cell	3	0.000	1.000	680	5	siRNA-IMPa2-25 PSF-A488 IMPa2-A546 DAPI 8C1-siRNA-IMP-a2-a4 V2.00	0	11. siRNA-IMPa2-25 PSF-A488 DAPI IMPa2-A546_t_TileScan_001 (Stage 20 of 49)	00-sLQR3FTULaQ7ipC7L9iAm4
61		Cell	3	0.000	1.000	681	6	siRNA-IMPa2-25 PSF-A488 IMPa2-A546 DAPI 8C1-siRNA-IMP-a2-a4 V2.00	0	11. siRNA-IMPa2-25 PSF-A488 DAPI IMPa2-A546_t_TileScan_001 (Stage 20 of 49)	00-sLQR3FTULaQ7ipC7L9iAm4
109		Cell	3	0.000	1.000	682	7	siRNA-IMPa2-25 PSF-A488 IMPa2-A546 DAPI 8C1-siRNA-IMP-a2-a4 V2.00	0	11. siRNA-IMPa2-25 PSF-A488 DAPI IMPa2-A546_t_TileScan_001 (Stage 20 of 49)	00-sLQR3FTULaQ7ipC7L9iAm4
89		Cell	3	0.000	1.000	683	8	siRNA-IMPa2-25 PSF-A488 IMPa2-A546 DAPI 8C1-siRNA-IMP-a2-a4 V2.00	0	11. siRNA-IMPa2-25 PSF-A488 DAPI IMPa2-A546_t_TileScan_001 (Stage 20 of 49)	00-sLQR3FTULaQ7ipC7L9iAm4
140		Cell	3	0.000	1.000	684	9	siRNA-IMPa2-25 PSF-A488 IMPa2-A546 DAPI 8C1-siRNA-IMP-a2-a4 V2.00	0	11. siRNA-IMPa2-25 PSF-A488 DAPI IMPa2-A546_t_TileScan_001 (Stage 20 of 49)	00-sLQR3FTULaQ7ipC7L9iAm4
90		Cell	3	0.000	1.000	685	10	siRNA-IMPa2-25 PSF-A488 IMPa2-A546 DAPI 8C1-siRNA-IMP-a2-a4 V2.00	0	11. siRNA-IMPa2-25 PSF-A488 DAPI IMPa2-A546_t_TileScan_001 (Stage 20 of 49)	00-sLQR3FTULaQ7ipC7L9iAm4
115		Cell	3	0.000	1.000	686	11	siRNA-IMPa2-25 PSF-A488 IMPa2-A546 DAPI 8C1-siRNA-IMP-a2-a4 V2.00	0	11. siRNA-IMPa2-25 PSF-A488 DAPI IMPa2-A546_t_TileScan_001 (Stage 20 of 49)	00-sLQR3FTULaQ7ipC7L9iAm4
105		Cell	3	0.000	1.000	687	12	siRNA-IMPa2-25 PSF-A488 IMPa2-A546 DAPI 8C1-siRNA-IMP-a2-a4 V2.00	0	11. siRNA-IMPa2-25 PSF-A488 DAPI IMPa2-A546_t_TileScan_001 (Stage 20 of 49)	00-sLQR3FTULaQ7ipC7L9iAm4
152		Cell	3	0.000	1.000	688	13	siRNA-IMPa2-25 PSF-A488 IMPa2-A546 DAPI 8C1-siRNA-IMP-a2-a4 V2.00	0	11. siRNA-IMPa2-25 PSF-A488 DAPI IMPa2-A546_t_TileScan_001 (Stage 20 of 49)	00-sLQR3FTULaQ7ipC7L9iAm4
146		Cell	3	0.000	1.000	689	14	siRNA-IMPa2-25 PSF-A488 IMPa2-A546 DAPI 8C1-siRNA-IMP-a2-a4 V2.00	0	11. siRNA-IMPa2-25 PSF-A488 DAPI IMPa2-A546_t_TileScan_001 (Stage 20 of 49)	00-sLQR3FTULaQ7ipC7L9iAm4
217		Cell	3	0.000	1.000	690	15	siRNA-IMPa2-25 PSF-A488 IMPa2-A546 DAPI 8C1-siRNA-IMP-a2-a4 V2.00	0	11. siRNA-IMPa2-25 PSF-A488 DAPI IMPa2-A546_t_TileScan_001 (Stage 20 of 49)	00-sLQR3FTULaQ7ipC7L9iAm4
147		Cell	3	0.000	1.000	691	16	siRNA-IMPa2-25 PSF-A488 IMPa2-A546 DAPI 8C1-siRNA-IMP-a2-a4 V2.00	0	11. siRNA-IMPa2-25 PSF-A488 DAPI IMPa2-A546_t_TileScan_001 (Stage 20 of 49)	00-sLQR3FTULaQ7ipC7L9iAm4
197		Cell	3	0.000	1.000	692	17	siRNA-IMPa2-25 PSF-A488 IMPa2-A546 DAPI 8C1-siRNA-IMP-a2-a4 V2.00	0	11. siRNA-IMPa2-25 PSF-A488 DAPI IMPa2-A546_t_TileScan_001 (Stage 20 of 49)	00-sLQR3FTULaQ7ipC7L9iAm4
176		Cell	3	0.000	1.000	693	18	siRNA-IMPa2-25 PSF-A488 IMPa2-A546 DAPI 8C1-siRNA-IMP-a2-a4 V2.00	0	11. siRNA-IMPa2-25 PSF-A488 DAPI IMPa2-A546_t_TileScan_001 (Stage 20 of 49)	00-sLQR3FTULaQ7ipC7L9iAm4
127		Cell	3	0.000	1.000	694	19	siRNA-IMPa2-25 PSF-A488 IMPa2-A546 DAPI 8C1-siRNA-IMP-a2-a4 V2.00	0	11. siRNA-IMPa2-25 PSF-A488 DAPI IMPa2-A546_t_TileScan_001 (Stage 20 of 49)	00-sLQR3FTULaQ7ipC7L9iAm4
188		Cell	3	0.000	1.000	695	20	siRNA-IMPa2-25 PSF-A488 IMPa2-A546 DAPI 8C1-siRNA-IMP-a2-a4 V2.00	0	11. siRNA-IMPa2-25 PSF-A488 DAPI IMPa2-A546_t_TileScan_001 (Stage 20 of 49)	00-sLQR3FTULaQ7ipC7L9iAm4
233		Cell	3	0.000	1.000	696	21	siRNA-IMPa2-25 PSF-A488 IMPa2-A546 DAPI 8C1-siRNA-IMP-a2-a4 V2.00	0	11. siRNA-IMPa2-25 PSF-A488 DAPI IMPa2-A546_t_TileScan_001 (Stage 20 of 49)	00-sLQR3FTULaQ7ipC7L9iAm4
187		Cell	3	0.000	1.000	697	22	siRNA-IMPa2-25 PSF-A488 IMPa2-A546 DAPI 8C1-siRNA-IMP-a2-a4 V2.00	0	11. siRNA-IMPa2-25 PSF-A488 DAPI IMPa2-A546_t_TileScan_001 (Stage 20 of 49)	00-sLQR3FTULaQ7ipC7L9iAm4
100		Cell	3	0.000	1.000	698	0	siRNA-IMPa2-25 PSF-A488 IMPa2-A546 DAPI 8C1-siRNA-IMP-a2-a4 V2.00	0	11. siRNA-IMPa2-25 PSF-A488 DAPI IMPa2-A546_u_TileScan_001 (Stage 21 of 49)	00-4jAjiZZDQRGunJEvDYG6WE
123		Cell	3	0.000	1.000	699	1	siRNA-IMPa2-25 PSF-A488 IMPa2-A546 DAPI 8C1-siRNA-IMP-a2-a4 V2.00	0	11. siRNA-IMPa2-25 PSF-A488 DAPI IMPa2-A546_u_TileScan_001 (Stage 21 of 49)	00-4jAjiZZDQRGunJEvDYG6WE
75		Cell	3	0.000	1.000	700	2	siRNA-IMPa2-25 PSF-A488 IMPa2-A546 DAPI 8C1-siRNA-IMP-a2-a4 V2.00	0	11. siRNA-IMPa2-25 PSF-A488 DAPI IMPa2-A546_u_TileScan_001 (Stage 21 of 49)	00-4jAjiZZDQRGunJEvDYG6WE
105		Cell	3	0.000	1.000	701	3	siRNA-IMPa2-25 PSF-A488 IMPa2-A546 DAPI 8C1-siRNA-IMP-a2-a4 V2.00	0	11. siRNA-IMPa2-25 PSF-A488 DAPI IMPa2-A546_u_TileScan_001 (Stage 21 of 49)	00-4jAjiZZDQRGunJEvDYG6WE
68		Cell	3	0.000	1.000	702	4	siRNA-IMPa2-25 PSF-A488 IMPa2-A546 DAPI 8C1-siRNA-IMP-a2-a4 V2.00	0	11. siRNA-IMPa2-25 PSF-A488 DAPI IMPa2-A546_u_TileScan_001 (Stage 21 of 49)	00-4jAjiZZDQRGunJEvDYG6WE
156		Cell	3	0.000	1.000	703	5	siRNA-IMPa2-25 PSF-A488 IMPa2-A546 DAPI 8C1-siRNA-IMP-a2-a4 V2.00	0	11. siRNA-IMPa2-25 PSF-A488 DAPI IMPa2-A546_u_TileScan_001 (Stage 21 of 49)	00-4jAjiZZDQRGunJEvDYG6WE
234		Cell	3	0.000	1.000	704	6	siRNA-IMPa2-25 PSF-A488 IMPa2-A546 DAPI 8C1-siRNA-IMP-a2-a4 V2.00	0	11. siRNA-IMPa2-25 PSF-A488 DAPI IMPa2-A546_u_TileScan_001 (Stage 21 of 49)	00-4jAjiZZDQRGunJEvDYG6WE
158		Cell	3	0.000	1.000	705	7	siRNA-IMPa2-25 PSF-A488 IMPa2-A546 DAPI 8C1-siRNA-IMP-a2-a4 V2.00	0	11. siRNA-IMPa2-25 PSF-A488 DAPI IMPa2-A546_u_TileScan_001 (Stage 21 of 49)	00-4jAjiZZDQRGunJEvDYG6WE
178		Cell	3	0.000	1.000	706	8	siRNA-IMPa2-25 PSF-A488 IMPa2-A546 DAPI 8C1-siRNA-IMP-a2-a4 V2.00	0	11. siRNA-IMPa2-25 PSF-A488 DAPI IMPa2-A546_u_TileScan_001 (Stage 21 of 49)	00-4jAjiZZDQRGunJEvDYG6WE
190		Cell	3	0.000	1.000	707	9	siRNA-IMPa2-25 PSF-A488 IMPa2-A546 DAPI 8C1-siRNA-IMP-a2-a4 V2.00	0	11. siRNA-IMPa2-25 PSF-A488 DAPI IMPa2-A546_u_TileScan_001 (Stage 21 of 49)	00-4jAjiZZDQRGunJEvDYG6WE
200		Cell	3	0.000	1.000	708	10	siRNA-IMPa2-25 PSF-A488 IMPa2-A546 DAPI 8C1-siRNA-IMP-a2-a4 V2.00	0	11. siRNA-IMPa2-25 PSF-A488 DAPI IMPa2-A546_u_TileScan_001 (Stage 21 of 49)	00-4jAjiZZDQRGunJEvDYG6WE
97		Cell	3	0.000	1.000	709	11	siRNA-IMPa2-25 PSF-A488 IMPa2-A546 DAPI 8C1-siRNA-IMP-a2-a4 V2.00	0	11. siRNA-IMPa2-25 PSF-A488 DAPI IMPa2-A546_u_TileScan_001 (Stage 21 of 49)	00-4jAjiZZDQRGunJEvDYG6WE
246		Cell	3	0.000	1.000	710	12	siRNA-IMPa2-25 PSF-A488 IMPa2-A546 DAPI 8C1-siRNA-IMP-a2-a4 V2.00	0	11. siRNA-IMPa2-25 PSF-A488 DAPI IMPa2-A546_u_TileScan_001 (Stage 21 of 49)	00-4jAjiZZDQRGunJEvDYG6WE
194		Cell	3	0.000	1.000	711	13	siRNA-IMPa2-25 PSF-A488 IMPa2-A546 DAPI 8C1-siRNA-IMP-a2-a4 V2.00	0	11. siRNA-IMPa2-25 PSF-A488 DAPI IMPa2-A546_u_TileScan_001 (Stage 21 of 49)	00-4jAjiZZDQRGunJEvDYG6WE
201		Cell	3	0.000	1.000	712	14	siRNA-IMPa2-25 PSF-A488 IMPa2-A546 DAPI 8C1-siRNA-IMP-a2-a4 V2.00	0	11. siRNA-IMPa2-25 PSF-A488 DAPI IMPa2-A546_u_TileScan_001 (Stage 21 of 49)	00-4jAjiZZDQRGunJEvDYG6WE
83		Cell	3	0.000	1.000	713	15	siRNA-IMPa2-25 PSF-A488 IMPa2-A546 DAPI 8C1-siRNA-IMP-a2-a4 V2.00	0	11. siRNA-IMPa2-25 PSF-A488 DAPI IMPa2-A546_u_TileScan_001 (Stage 21 of 49)	00-4jAjiZZDQRGunJEvDYG6WE
34		Cell	3	0.000	1.000	714	16	siRNA-IMPa2-25 PSF-A488 IMPa2-A546 DAPI 8C1-siRNA-IMP-a2-a4 V2.00	0	11. siRNA-IMPa2-25 PSF-A488 DAPI IMPa2-A546_u_TileScan_001 (Stage 21 of 49)	00-4jAjiZZDQRGunJEvDYG6WE
188		Cell	3	0.000	1.000	715	17	siRNA-IMPa2-25 PSF-A488 IMPa2-A546 DAPI 8C1-siRNA-IMP-a2-a4 V2.00	0	11. siRNA-IMPa2-25 PSF-A488 DAPI IMPa2-A546_u_TileScan_001 (Stage 21 of 49)	00-4jAjiZZDQRGunJEvDYG6WE
112		Cell	3	0.000	1.000	716	18	siRNA-IMPa2-25 PSF-A488 IMPa2-A546 DAPI 8C1-siRNA-IMP-a2-a4 V2.00	0	11. siRNA-IMPa2-25 PSF-A488 DAPI IMPa2-A546_u_TileScan_001 (Stage 21 of 49)	00-4jAjiZZDQRGunJEvDYG6WE
134		Cell	3	0.000	1.000	717	19	siRNA-IMPa2-25 PSF-A488 IMPa2-A546 DAPI 8C1-siRNA-IMP-a2-a4 V2.00	0	11. siRNA-IMPa2-25 PSF-A488 DAPI IMPa2-A546_u_TileScan_001 (Stage 21 of 49)	00-4jAjiZZDQRGunJEvDYG6WE
228		Cell	3	0.000	1.000	718	20	siRNA-IMPa2-25 PSF-A488 IMPa2-A546 DAPI 8C1-siRNA-IMP-a2-a4 V2.00	0	11. siRNA-IMPa2-25 PSF-A488 DAPI IMPa2-A546_u_TileScan_001 (Stage 21 of 49)	00-4jAjiZZDQRGunJEvDYG6WE
216		Cell	3	0.000	1.000	719	21	siRNA-IMPa2-25 PSF-A488 IMPa2-A546 DAPI 8C1-siRNA-IMP-a2-a4 V2.00	0	11. siRNA-IMPa2-25 PSF-A488 DAPI IMPa2-A546_u_TileScan_001 (Stage 21 of 49)	00-4jAjiZZDQRGunJEvDYG6WE
192		Cell	3	0.000	1.000	720	22	siRNA-IMPa2-25 PSF-A488 IMPa2-A546 DAPI 8C1-siRNA-IMP-a2-a4 V2.00	0	11. siRNA-IMPa2-25 PSF-A488 DAPI IMPa2-A546_u_TileScan_001 (Stage 21 of 49)	00-4jAjiZZDQRGunJEvDYG6WE
118		Cell	3	0.000	1.000	721	23	siRNA-IMPa2-25 PSF-A488 IMPa2-A546 DAPI 8C1-siRNA-IMP-a2-a4 V2.00	0	11. siRNA-IMPa2-25 PSF-A488 DAPI IMPa2-A546_u_TileScan_001 (Stage 21 of 49)	00-4jAjiZZDQRGunJEvDYG6WE
155		Cell	3	0.000	1.000	722	24	siRNA-IMPa2-25 PSF-A488 IMPa2-A546 DAPI 8C1-siRNA-IMP-a2-a4 V2.00	0	11. siRNA-IMPa2-25 PSF-A488 DAPI IMPa2-A546_u_TileScan_001 (Stage 21 of 49)	00-4jAjiZZDQRGunJEvDYG6WE
204		Cell	3	0.000	1.000	723	25	siRNA-IMPa2-25 PSF-A488 IMPa2-A546 DAPI 8C1-siRNA-IMP-a2-a4 V2.00	0	11. siRNA-IMPa2-25 PSF-A488 DAPI IMPa2-A546_u_TileScan_001 (Stage 21 of 49)	00-4jAjiZZDQRGunJEvDYG6WE
134		Cell	3	0.000	1.000	724	26	siRNA-IMPa2-25 PSF-A488 IMPa2-A546 DAPI 8C1-siRNA-IMP-a2-a4 V2.00	0	11. siRNA-IMPa2-25 PSF-A488 DAPI IMPa2-A546_u_TileScan_001 (Stage 21 of 49)	00-4jAjiZZDQRGunJEvDYG6WE
188		Cell	3	0.000	1.000	725	27	siRNA-IMPa2-25 PSF-A488 IMPa2-A546 DAPI 8C1-siRNA-IMP-a2-a4 V2.00	0	11. siRNA-IMPa2-25 PSF-A488 DAPI IMPa2-A546_u_TileScan_001 (Stage 21 of 49)	00-4jAjiZZDQRGunJEvDYG6WE
86		Cell	3	0.000	1.000	726	0	siRNA-IMPa2-25 PSF-A488 IMPa2-A546 DAPI 8C1-siRNA-IMP-a2-a4 V2.00	0	11. siRNA-IMPa2-25 PSF-A488 DAPI IMPa2-A546_v_TileScan_001 (Stage 22 of 49)	00-Vn7j4Us6hpivBUEDvKkasN
108		Cell	3	0.000	1.000	727	1	siRNA-IMPa2-25 PSF-A488 IMPa2-A546 DAPI 8C1-siRNA-IMP-a2-a4 V2.00	0	11. siRNA-IMPa2-25 PSF-A488 DAPI IMPa2-A546_v_TileScan_001 (Stage 22 of 49)	00-Vn7j4Us6hpivBUEDvKkasN
89		Cell	3	0.000	1.000	728	2	siRNA-IMPa2-25 PSF-A488 IMPa2-A546 DAPI 8C1-siRNA-IMP-a2-a4 V2.00	0	11. siRNA-IMPa2-25 PSF-A488 DAPI IMPa2-A546_v_TileScan_001 (Stage 22 of 49)	00-Vn7j4Us6hpivBUEDvKkasN
87		Cell	3	0.000	1.000	729	3	siRNA-IMPa2-25 PSF-A488 IMPa2-A546 DAPI 8C1-siRNA-IMP-a2-a4 V2.00	0	11. siRNA-IMPa2-25 PSF-A488 DAPI IMPa2-A546_v_TileScan_001 (Stage 22 of 49)	00-Vn7j4Us6hpivBUEDvKkasN
91		Cell	3	0.000	1.000	730	4	siRNA-IMPa2-25 PSF-A488 IMPa2-A546 DAPI 8C1-siRNA-IMP-a2-a4 V2.00	0	11. siRNA-IMPa2-25 PSF-A488 DAPI IMPa2-A546_v_TileScan_001 (Stage 22 of 49)	00-Vn7j4Us6hpivBUEDvKkasN
186		Cell	3	0.000	1.000	731	5	siRNA-IMPa2-25 PSF-A488 IMPa2-A546 DAPI 8C1-siRNA-IMP-a2-a4 V2.00	0	11. siRNA-IMPa2-25 PSF-A488 DAPI IMPa2-A546_v_TileScan_001 (Stage 22 of 49)	00-Vn7j4Us6hpivBUEDvKkasN
173		Cell	3	0.000	1.000	732	6	siRNA-IMPa2-25 PSF-A488 IMPa2-A546 DAPI 8C1-siRNA-IMP-a2-a4 V2.00	0	11. siRNA-IMPa2-25 PSF-A488 DAPI IMPa2-A546_v_TileScan_001 (Stage 22 of 49)	00-Vn7j4Us6hpivBUEDvKkasN
65		Cell	3	0.000	1.000	733	7	siRNA-IMPa2-25 PSF-A488 IMPa2-A546 DAPI 8C1-siRNA-IMP-a2-a4 V2.00	0	11. siRNA-IMPa2-25 PSF-A488 DAPI IMPa2-A546_v_TileScan_001 (Stage 22 of 49)	00-Vn7j4Us6hpivBUEDvKkasN
94		Cell	3	0.000	1.000	734	8	siRNA-IMPa2-25 PSF-A488 IMPa2-A546 DAPI 8C1-siRNA-IMP-a2-a4 V2.00	0	11. siRNA-IMPa2-25 PSF-A488 DAPI IMPa2-A546_v_TileScan_001 (Stage 22 of 49)	00-Vn7j4Us6hpivBUEDvKkasN
70		Cell	3	0.000	1.000	735	9	siRNA-IMPa2-25 PSF-A488 IMPa2-A546 DAPI 8C1-siRNA-IMP-a2-a4 V2.00	0	11. siRNA-IMPa2-25 PSF-A488 DAPI IMPa2-A546_v_TileScan_001 (Stage 22 of 49)	00-Vn7j4Us6hpivBUEDvKkasN
103		Cell	3	0.000	1.000	736	10	siRNA-IMPa2-25 PSF-A488 IMPa2-A546 DAPI 8C1-siRNA-IMP-a2-a4 V2.00	0	11. siRNA-IMPa2-25 PSF-A488 DAPI IMPa2-A546_v_TileScan_001 (Stage 22 of 49)	00-Vn7j4Us6hpivBUEDvKkasN
20		Cell	3	0.000	1.000	737	0	siRNA-IMPa2-25 PSF-A488 IMPa2-A546 DAPI 8C1-siRNA-IMP-a2-a4 V2.00	0	11. siRNA-IMPa2-25 PSF-A488 DAPI IMPa2-A546_w_TileScan_001 (Stage 23 of 49)	00-6qZwN6vcNfqMRjqB4jGTKe
142		Cell	3	0.000	1.000	738	1	siRNA-IMPa2-25 PSF-A488 IMPa2-A546 DAPI 8C1-siRNA-IMP-a2-a4 V2.00	0	11. siRNA-IMPa2-25 PSF-A488 DAPI IMPa2-A546_w_TileScan_001 (Stage 23 of 49)	00-6qZwN6vcNfqMRjqB4jGTKe
103		Cell	3	0.000	1.000	739	2	siRNA-IMPa2-25 PSF-A488 IMPa2-A546 DAPI 8C1-siRNA-IMP-a2-a4 V2.00	0	11. siRNA-IMPa2-25 PSF-A488 DAPI IMPa2-A546_w_TileScan_001 (Stage 23 of 49)	00-6qZwN6vcNfqMRjqB4jGTKe
45		Cell	3	0.000	1.000	740	3	siRNA-IMPa2-25 PSF-A488 IMPa2-A546 DAPI 8C1-siRNA-IMP-a2-a4 V2.00	0	11. siRNA-IMPa2-25 PSF-A488 DAPI IMPa2-A546_w_TileScan_001 (Stage 23 of 49)	00-6qZwN6vcNfqMRjqB4jGTKe
65		Cell	3	0.000	1.000	741	4	siRNA-IMPa2-25 PSF-A488 IMPa2-A546 DAPI 8C1-siRNA-IMP-a2-a4 V2.00	0	11. siRNA-IMPa2-25 PSF-A488 DAPI IMPa2-A546_w_TileScan_001 (Stage 23 of 49)	00-6qZwN6vcNfqMRjqB4jGTKe
35		Cell	3	0.000	1.000	742	5	siRNA-IMPa2-25 PSF-A488 IMPa2-A546 DAPI 8C1-siRNA-IMP-a2-a4 V2.00	0	11. siRNA-IMPa2-25 PSF-A488 DAPI IMPa2-A546_w_TileScan_001 (Stage 23 of 49)	00-6qZwN6vcNfqMRjqB4jGTKe
134		Cell	3	0.000	1.000	743	6	siRNA-IMPa2-25 PSF-A488 IMPa2-A546 DAPI 8C1-siRNA-IMP-a2-a4 V2.00	0	11. siRNA-IMPa2-25 PSF-A488 DAPI IMPa2-A546_w_TileScan_001 (Stage 23 of 49)	00-6qZwN6vcNfqMRjqB4jGTKe
104		Cell	3	0.000	1.000	744	7	siRNA-IMPa2-25 PSF-A488 IMPa2-A546 DAPI 8C1-siRNA-IMP-a2-a4 V2.00	0	11. siRNA-IMPa2-25 PSF-A488 DAPI IMPa2-A546_w_TileScan_001 (Stage 23 of 49)	00-6qZwN6vcNfqMRjqB4jGTKe
109		Cell	3	0.000	1.000	745	8	siRNA-IMPa2-25 PSF-A488 IMPa2-A546 DAPI 8C1-siRNA-IMP-a2-a4 V2.00	0	11. siRNA-IMPa2-25 PSF-A488 DAPI IMPa2-A546_w_TileScan_001 (Stage 23 of 49)	00-6qZwN6vcNfqMRjqB4jGTKe
99		Cell	3	0.000	1.000	746	9	siRNA-IMPa2-25 PSF-A488 IMPa2-A546 DAPI 8C1-siRNA-IMP-a2-a4 V2.00	0	11. siRNA-IMPa2-25 PSF-A488 DAPI IMPa2-A546_w_TileScan_001 (Stage 23 of 49)	00-6qZwN6vcNfqMRjqB4jGTKe
183		Cell	3	0.000	1.000	747	10	siRNA-IMPa2-25 PSF-A488 IMPa2-A546 DAPI 8C1-siRNA-IMP-a2-a4 V2.00	0	11. siRNA-IMPa2-25 PSF-A488 DAPI IMPa2-A546_w_TileScan_001 (Stage 23 of 49)	00-6qZwN6vcNfqMRjqB4jGTKe
88		Cell	3	0.000	1.000	748	11	siRNA-IMPa2-25 PSF-A488 IMPa2-A546 DAPI 8C1-siRNA-IMP-a2-a4 V2.00	0	11. siRNA-IMPa2-25 PSF-A488 DAPI IMPa2-A546_w_TileScan_001 (Stage 23 of 49)	00-6qZwN6vcNfqMRjqB4jGTKe
64		Cell	3	0.000	1.000	749	0	siRNA-IMPa2-25 PSF-A488 IMPa2-A546 DAPI 8C1-siRNA-IMP-a2-a4 V2.00	0	11. siRNA-IMPa2-25 PSF-A488 DAPI IMPa2-A546_x_TileScan_001 (Stage 24 of 49)	00-QQuZPbgDKDFS2KeudX8QYW
74		Cell	3	0.000	1.000	750	1	siRNA-IMPa2-25 PSF-A488 IMPa2-A546 DAPI 8C1-siRNA-IMP-a2-a4 V2.00	0	11. siRNA-IMPa2-25 PSF-A488 DAPI IMPa2-A546_x_TileScan_001 (Stage 24 of 49)	00-QQuZPbgDKDFS2KeudX8QYW
165		Cell	3	0.000	1.000	751	2	siRNA-IMPa2-25 PSF-A488 IMPa2-A546 DAPI 8C1-siRNA-IMP-a2-a4 V2.00	0	11. siRNA-IMPa2-25 PSF-A488 DAPI IMPa2-A546_x_TileScan_001 (Stage 24 of 49)	00-QQuZPbgDKDFS2KeudX8QYW
69		Cell	3	0.000	1.000	752	3	siRNA-IMPa2-25 PSF-A488 IMPa2-A546 DAPI 8C1-siRNA-IMP-a2-a4 V2.00	0	11. siRNA-IMPa2-25 PSF-A488 DAPI IMPa2-A546_x_TileScan_001 (Stage 24 of 49)	00-QQuZPbgDKDFS2KeudX8QYW
108		Cell	3	0.000	1.000	753	4	siRNA-IMPa2-25 PSF-A488 IMPa2-A546 DAPI 8C1-siRNA-IMP-a2-a4 V2.00	0	11. siRNA-IMPa2-25 PSF-A488 DAPI IMPa2-A546_x_TileScan_001 (Stage 24 of 49)	00-QQuZPbgDKDFS2KeudX8QYW
69		Cell	3	0.000	1.000	754	5	siRNA-IMPa2-25 PSF-A488 IMPa2-A546 DAPI 8C1-siRNA-IMP-a2-a4 V2.00	0	11. siRNA-IMPa2-25 PSF-A488 DAPI IMPa2-A546_x_TileScan_001 (Stage 24 of 49)	00-QQuZPbgDKDFS2KeudX8QYW
61		Cell	3	0.000	1.000	755	6	siRNA-IMPa2-25 PSF-A488 IMPa2-A546 DAPI 8C1-siRNA-IMP-a2-a4 V2.00	0	11. siRNA-IMPa2-25 PSF-A488 DAPI IMPa2-A546_x_TileScan_001 (Stage 24 of 49)	00-QQuZPbgDKDFS2KeudX8QYW
138		Cell	3	0.000	1.000	756	7	siRNA-IMPa2-25 PSF-A488 IMPa2-A546 DAPI 8C1-siRNA-IMP-a2-a4 V2.00	0	11. siRNA-IMPa2-25 PSF-A488 DAPI IMPa2-A546_x_TileScan_001 (Stage 24 of 49)	00-QQuZPbgDKDFS2KeudX8QYW
88		Cell	3	0.000	1.000	757	8	siRNA-IMPa2-25 PSF-A488 IMPa2-A546 DAPI 8C1-siRNA-IMP-a2-a4 V2.00	0	11. siRNA-IMPa2-25 PSF-A488 DAPI IMPa2-A546_x_TileScan_001 (Stage 24 of 49)	00-QQuZPbgDKDFS2KeudX8QYW
91		Cell	3	0.000	1.000	758	9	siRNA-IMPa2-25 PSF-A488 IMPa2-A546 DAPI 8C1-siRNA-IMP-a2-a4 V2.00	0	11. siRNA-IMPa2-25 PSF-A488 DAPI IMPa2-A546_x_TileScan_001 (Stage 24 of 49)	00-QQuZPbgDKDFS2KeudX8QYW
99		Cell	3	0.000	1.000	759	10	siRNA-IMPa2-25 PSF-A488 IMPa2-A546 DAPI 8C1-siRNA-IMP-a2-a4 V2.00	0	11. siRNA-IMPa2-25 PSF-A488 DAPI IMPa2-A546_x_TileScan_001 (Stage 24 of 49)	00-QQuZPbgDKDFS2KeudX8QYW
75		Cell	3	0.000	1.000	760	11	siRNA-IMPa2-25 PSF-A488 IMPa2-A546 DAPI 8C1-siRNA-IMP-a2-a4 V2.00	0	11. siRNA-IMPa2-25 PSF-A488 DAPI IMPa2-A546_x_TileScan_001 (Stage 24 of 49)	00-QQuZPbgDKDFS2KeudX8QYW
94		Cell	3	0.000	1.000	761	12	siRNA-IMPa2-25 PSF-A488 IMPa2-A546 DAPI 8C1-siRNA-IMP-a2-a4 V2.00	0	11. siRNA-IMPa2-25 PSF-A488 DAPI IMPa2-A546_x_TileScan_001 (Stage 24 of 49)	00-QQuZPbgDKDFS2KeudX8QYW
192		Cell	3	0.000	1.000	762	13	siRNA-IMPa2-25 PSF-A488 IMPa2-A546 DAPI 8C1-siRNA-IMP-a2-a4 V2.00	0	11. siRNA-IMPa2-25 PSF-A488 DAPI IMPa2-A546_x_TileScan_001 (Stage 24 of 49)	00-QQuZPbgDKDFS2KeudX8QYW
120		Cell	3	0.000	1.000	763	14	siRNA-IMPa2-25 PSF-A488 IMPa2-A546 DAPI 8C1-siRNA-IMP-a2-a4 V2.00	0	11. siRNA-IMPa2-25 PSF-A488 DAPI IMPa2-A546_x_TileScan_001 (Stage 24 of 49)	00-QQuZPbgDKDFS2KeudX8QYW
100		Cell	3	0.000	1.000	764	0	siRNA-IMPa2-25 PSF-A488 IMPa2-A546 DAPI 8C1-siRNA-IMP-a2-a4 V2.00	0	11. siRNA-IMPa2-25 PSF-A488 DAPI IMPa2-A546_y_TileScan_001 (Stage 25 of 49)	00-kAg5RQxdcjw2QSszd44ToK
43		Cell	3	0.000	1.000	765	1	siRNA-IMPa2-25 PSF-A488 IMPa2-A546 DAPI 8C1-siRNA-IMP-a2-a4 V2.00	0	11. siRNA-IMPa2-25 PSF-A488 DAPI IMPa2-A546_y_TileScan_001 (Stage 25 of 49)	00-kAg5RQxdcjw2QSszd44ToK
103		Cell	3	0.000	1.000	766	2	siRNA-IMPa2-25 PSF-A488 IMPa2-A546 DAPI 8C1-siRNA-IMP-a2-a4 V2.00	0	11. siRNA-IMPa2-25 PSF-A488 DAPI IMPa2-A546_y_TileScan_001 (Stage 25 of 49)	00-kAg5RQxdcjw2QSszd44ToK
67		Cell	3	0.000	1.000	767	3	siRNA-IMPa2-25 PSF-A488 IMPa2-A546 DAPI 8C1-siRNA-IMP-a2-a4 V2.00	0	11. siRNA-IMPa2-25 PSF-A488 DAPI IMPa2-A546_y_TileScan_001 (Stage 25 of 49)	00-kAg5RQxdcjw2QSszd44ToK
108		Cell	3	0.000	1.000	768	4	siRNA-IMPa2-25 PSF-A488 IMPa2-A546 DAPI 8C1-siRNA-IMP-a2-a4 V2.00	0	11. siRNA-IMPa2-25 PSF-A488 DAPI IMPa2-A546_y_TileScan_001 (Stage 25 of 49)	00-kAg5RQxdcjw2QSszd44ToK
143		Cell	3	0.000	1.000	769	5	siRNA-IMPa2-25 PSF-A488 IMPa2-A546 DAPI 8C1-siRNA-IMP-a2-a4 V2.00	0	11. siRNA-IMPa2-25 PSF-A488 DAPI IMPa2-A546_y_TileScan_001 (Stage 25 of 49)	00-kAg5RQxdcjw2QSszd44ToK
92		Cell	3	0.000	1.000	770	6	siRNA-IMPa2-25 PSF-A488 IMPa2-A546 DAPI 8C1-siRNA-IMP-a2-a4 V2.00	0	11. siRNA-IMPa2-25 PSF-A488 DAPI IMPa2-A546_y_TileScan_001 (Stage 25 of 49)	00-kAg5RQxdcjw2QSszd44ToK
110		Cell	3	0.000	1.000	771	7	siRNA-IMPa2-25 PSF-A488 IMPa2-A546 DAPI 8C1-siRNA-IMP-a2-a4 V2.00	0	11. siRNA-IMPa2-25 PSF-A488 DAPI IMPa2-A546_y_TileScan_001 (Stage 25 of 49)	00-kAg5RQxdcjw2QSszd44ToK
187		Cell	3	0.000	1.000	772	8	siRNA-IMPa2-25 PSF-A488 IMPa2-A546 DAPI 8C1-siRNA-IMP-a2-a4 V2.00	0	11. siRNA-IMPa2-25 PSF-A488 DAPI IMPa2-A546_y_TileScan_001 (Stage 25 of 49)	00-kAg5RQxdcjw2QSszd44ToK
144		Cell	3	0.000	1.000	773	9	siRNA-IMPa2-25 PSF-A488 IMPa2-A546 DAPI 8C1-siRNA-IMP-a2-a4 V2.00	0	11. siRNA-IMPa2-25 PSF-A488 DAPI IMPa2-A546_y_TileScan_001 (Stage 25 of 49)	00-kAg5RQxdcjw2QSszd44ToK
67		Cell	3	0.000	1.000	774	10	siRNA-IMPa2-25 PSF-A488 IMPa2-A546 DAPI 8C1-siRNA-IMP-a2-a4 V2.00	0	11. siRNA-IMPa2-25 PSF-A488 DAPI IMPa2-A546_y_TileScan_001 (Stage 25 of 49)	00-kAg5RQxdcjw2QSszd44ToK
43		Cell	3	0.000	1.000	775	11	siRNA-IMPa2-25 PSF-A488 IMPa2-A546 DAPI 8C1-siRNA-IMP-a2-a4 V2.00	0	11. siRNA-IMPa2-25 PSF-A488 DAPI IMPa2-A546_y_TileScan_001 (Stage 25 of 49)	00-kAg5RQxdcjw2QSszd44ToK
87		Cell	3	0.000	1.000	776	12	siRNA-IMPa2-25 PSF-A488 IMPa2-A546 DAPI 8C1-siRNA-IMP-a2-a4 V2.00	0	11. siRNA-IMPa2-25 PSF-A488 DAPI IMPa2-A546_y_TileScan_001 (Stage 25 of 49)	00-kAg5RQxdcjw2QSszd44ToK
127		Cell	3	0.000	1.000	777	13	siRNA-IMPa2-25 PSF-A488 IMPa2-A546 DAPI 8C1-siRNA-IMP-a2-a4 V2.00	0	11. siRNA-IMPa2-25 PSF-A488 DAPI IMPa2-A546_y_TileScan_001 (Stage 25 of 49)	00-kAg5RQxdcjw2QSszd44ToK
163		Cell	3	0.000	1.000	778	14	siRNA-IMPa2-25 PSF-A488 IMPa2-A546 DAPI 8C1-siRNA-IMP-a2-a4 V2.00	0	11. siRNA-IMPa2-25 PSF-A488 DAPI IMPa2-A546_y_TileScan_001 (Stage 25 of 49)	00-kAg5RQxdcjw2QSszd44ToK
136		Cell	3	0.000	1.000	779	15	siRNA-IMPa2-25 PSF-A488 IMPa2-A546 DAPI 8C1-siRNA-IMP-a2-a4 V2.00	0	11. siRNA-IMPa2-25 PSF-A488 DAPI IMPa2-A546_y_TileScan_001 (Stage 25 of 49)	00-kAg5RQxdcjw2QSszd44ToK
119		Cell	3	0.000	1.000	780	16	siRNA-IMPa2-25 PSF-A488 IMPa2-A546 DAPI 8C1-siRNA-IMP-a2-a4 V2.00	0	11. siRNA-IMPa2-25 PSF-A488 DAPI IMPa2-A546_y_TileScan_001 (Stage 25 of 49)	00-kAg5RQxdcjw2QSszd44ToK
146		Cell	3	0.000	1.000	781	17	siRNA-IMPa2-25 PSF-A488 IMPa2-A546 DAPI 8C1-siRNA-IMP-a2-a4 V2.00	0	11. siRNA-IMPa2-25 PSF-A488 DAPI IMPa2-A546_y_TileScan_001 (Stage 25 of 49)	00-kAg5RQxdcjw2QSszd44ToK
182		Cell	3	0.000	1.000	782	18	siRNA-IMPa2-25 PSF-A488 IMPa2-A546 DAPI 8C1-siRNA-IMP-a2-a4 V2.00	0	11. siRNA-IMPa2-25 PSF-A488 DAPI IMPa2-A546_y_TileScan_001 (Stage 25 of 49)	00-kAg5RQxdcjw2QSszd44ToK
116		Cell	3	0.000	1.000	783	19	siRNA-IMPa2-25 PSF-A488 IMPa2-A546 DAPI 8C1-siRNA-IMP-a2-a4 V2.00	0	11. siRNA-IMPa2-25 PSF-A488 DAPI IMPa2-A546_y_TileScan_001 (Stage 25 of 49)	00-kAg5RQxdcjw2QSszd44ToK
115		Cell	3	0.000	1.000	784	20	siRNA-IMPa2-25 PSF-A488 IMPa2-A546 DAPI 8C1-siRNA-IMP-a2-a4 V2.00	0	11. siRNA-IMPa2-25 PSF-A488 DAPI IMPa2-A546_y_TileScan_001 (Stage 25 of 49)	00-kAg5RQxdcjw2QSszd44ToK
192		Cell	3	0.000	1.000	785	21	siRNA-IMPa2-25 PSF-A488 IMPa2-A546 DAPI 8C1-siRNA-IMP-a2-a4 V2.00	0	11. siRNA-IMPa2-25 PSF-A488 DAPI IMPa2-A546_y_TileScan_001 (Stage 25 of 49)	00-kAg5RQxdcjw2QSszd44ToK
164		Cell	3	0.000	1.000	786	22	siRNA-IMPa2-25 PSF-A488 IMPa2-A546 DAPI 8C1-siRNA-IMP-a2-a4 V2.00	0	11. siRNA-IMPa2-25 PSF-A488 DAPI IMPa2-A546_y_TileScan_001 (Stage 25 of 49)	00-kAg5RQxdcjw2QSszd44ToK
124		Cell	3	0.000	1.000	787	23	siRNA-IMPa2-25 PSF-A488 IMPa2-A546 DAPI 8C1-siRNA-IMP-a2-a4 V2.00	0	11. siRNA-IMPa2-25 PSF-A488 DAPI IMPa2-A546_y_TileScan_001 (Stage 25 of 49)	00-kAg5RQxdcjw2QSszd44ToK
91		Cell	3	0.000	1.000	788	0	siRNA-IMPa2-25 PSF-A488 IMPa2-A546 DAPI 8C1-siRNA-IMP-a2-a4 V2.00	0	11. siRNA-IMPa2-25 PSF-A488 DAPI IMPa2-A546_z_TileScan_001 (Stage 26 of 49)	00-5S6VGjRXQbCbrJ2ijXewKM
95		Cell	3	0.000	1.000	789	1	siRNA-IMPa2-25 PSF-A488 IMPa2-A546 DAPI 8C1-siRNA-IMP-a2-a4 V2.00	0	11. siRNA-IMPa2-25 PSF-A488 DAPI IMPa2-A546_z_TileScan_001 (Stage 26 of 49)	00-5S6VGjRXQbCbrJ2ijXewKM
139		Cell	3	0.000	1.000	790	2	siRNA-IMPa2-25 PSF-A488 IMPa2-A546 DAPI 8C1-siRNA-IMP-a2-a4 V2.00	0	11. siRNA-IMPa2-25 PSF-A488 DAPI IMPa2-A546_z_TileScan_001 (Stage 26 of 49)	00-5S6VGjRXQbCbrJ2ijXewKM
190		Cell	3	0.000	1.000	791	3	siRNA-IMPa2-25 PSF-A488 IMPa2-A546 DAPI 8C1-siRNA-IMP-a2-a4 V2.00	0	11. siRNA-IMPa2-25 PSF-A488 DAPI IMPa2-A546_z_TileScan_001 (Stage 26 of 49)	00-5S6VGjRXQbCbrJ2ijXewKM
187		Cell	3	0.000	1.000	792	4	siRNA-IMPa2-25 PSF-A488 IMPa2-A546 DAPI 8C1-siRNA-IMP-a2-a4 V2.00	0	11. siRNA-IMPa2-25 PSF-A488 DAPI IMPa2-A546_z_TileScan_001 (Stage 26 of 49)	00-5S6VGjRXQbCbrJ2ijXewKM
115		Cell	3	0.000	1.000	793	5	siRNA-IMPa2-25 PSF-A488 IMPa2-A546 DAPI 8C1-siRNA-IMP-a2-a4 V2.00	0	11. siRNA-IMPa2-25 PSF-A488 DAPI IMPa2-A546_z_TileScan_001 (Stage 26 of 49)	00-5S6VGjRXQbCbrJ2ijXewKM
108		Cell	3	0.000	1.000	794	6	siRNA-IMPa2-25 PSF-A488 IMPa2-A546 DAPI 8C1-siRNA-IMP-a2-a4 V2.00	0	11. siRNA-IMPa2-25 PSF-A488 DAPI IMPa2-A546_z_TileScan_001 (Stage 26 of 49)	00-5S6VGjRXQbCbrJ2ijXewKM
134		Cell	3	0.000	1.000	795	7	siRNA-IMPa2-25 PSF-A488 IMPa2-A546 DAPI 8C1-siRNA-IMP-a2-a4 V2.00	0	11. siRNA-IMPa2-25 PSF-A488 DAPI IMPa2-A546_z_TileScan_001 (Stage 26 of 49)	00-5S6VGjRXQbCbrJ2ijXewKM
192		Cell	3	0.000	1.000	796	8	siRNA-IMPa2-25 PSF-A488 IMPa2-A546 DAPI 8C1-siRNA-IMP-a2-a4 V2.00	0	11. siRNA-IMPa2-25 PSF-A488 DAPI IMPa2-A546_z_TileScan_001 (Stage 26 of 49)	00-5S6VGjRXQbCbrJ2ijXewKM
238		Cell	3	0.000	1.000	797	9	siRNA-IMPa2-25 PSF-A488 IMPa2-A546 DAPI 8C1-siRNA-IMP-a2-a4 V2.00	0	11. siRNA-IMPa2-25 PSF-A488 DAPI IMPa2-A546_z_TileScan_001 (Stage 26 of 49)	00-5S6VGjRXQbCbrJ2ijXewKM
155		Cell	3	0.000	1.000	798	10	siRNA-IMPa2-25 PSF-A488 IMPa2-A546 DAPI 8C1-siRNA-IMP-a2-a4 V2.00	0	11. siRNA-IMPa2-25 PSF-A488 DAPI IMPa2-A546_z_TileScan_001 (Stage 26 of 49)	00-5S6VGjRXQbCbrJ2ijXewKM
60		Cell	3	0.000	1.000	799	11	siRNA-IMPa2-25 PSF-A488 IMPa2-A546 DAPI 8C1-siRNA-IMP-a2-a4 V2.00	0	11. siRNA-IMPa2-25 PSF-A488 DAPI IMPa2-A546_z_TileScan_001 (Stage 26 of 49)	00-5S6VGjRXQbCbrJ2ijXewKM
83		Cell	3	0.000	1.000	800	12	siRNA-IMPa2-25 PSF-A488 IMPa2-A546 DAPI 8C1-siRNA-IMP-a2-a4 V2.00	0	11. siRNA-IMPa2-25 PSF-A488 DAPI IMPa2-A546_z_TileScan_001 (Stage 26 of 49)	00-5S6VGjRXQbCbrJ2ijXewKM
135		Cell	3	0.000	1.000	801	13	siRNA-IMPa2-25 PSF-A488 IMPa2-A546 DAPI 8C1-siRNA-IMP-a2-a4 V2.00	0	11. siRNA-IMPa2-25 PSF-A488 DAPI IMPa2-A546_z_TileScan_001 (Stage 26 of 49)	00-5S6VGjRXQbCbrJ2ijXewKM
187		Cell	3	0.000	1.000	802	14	siRNA-IMPa2-25 PSF-A488 IMPa2-A546 DAPI 8C1-siRNA-IMP-a2-a4 V2.00	0	11. siRNA-IMPa2-25 PSF-A488 DAPI IMPa2-A546_z_TileScan_001 (Stage 26 of 49)	00-5S6VGjRXQbCbrJ2ijXewKM
152		Cell	3	0.000	1.000	803	15	siRNA-IMPa2-25 PSF-A488 IMPa2-A546 DAPI 8C1-siRNA-IMP-a2-a4 V2.00	0	11. siRNA-IMPa2-25 PSF-A488 DAPI IMPa2-A546_z_TileScan_001 (Stage 26 of 49)	00-5S6VGjRXQbCbrJ2ijXewKM
200		Cell	3	0.000	1.000	804	16	siRNA-IMPa2-25 PSF-A488 IMPa2-A546 DAPI 8C1-siRNA-IMP-a2-a4 V2.00	0	11. siRNA-IMPa2-25 PSF-A488 DAPI IMPa2-A546_z_TileScan_001 (Stage 26 of 49)	00-5S6VGjRXQbCbrJ2ijXewKM
216		Cell	3	0.000	1.000	805	17	siRNA-IMPa2-25 PSF-A488 IMPa2-A546 DAPI 8C1-siRNA-IMP-a2-a4 V2.00	0	11. siRNA-IMPa2-25 PSF-A488 DAPI IMPa2-A546_z_TileScan_001 (Stage 26 of 49)	00-5S6VGjRXQbCbrJ2ijXewKM
78		Cell	3	0.000	1.000	806	18	siRNA-IMPa2-25 PSF-A488 IMPa2-A546 DAPI 8C1-siRNA-IMP-a2-a4 V2.00	0	11. siRNA-IMPa2-25 PSF-A488 DAPI IMPa2-A546_z_TileScan_001 (Stage 26 of 49)	00-5S6VGjRXQbCbrJ2ijXewKM
132		Cell	3	0.000	1.000	807	19	siRNA-IMPa2-25 PSF-A488 IMPa2-A546 DAPI 8C1-siRNA-IMP-a2-a4 V2.00	0	11. siRNA-IMPa2-25 PSF-A488 DAPI IMPa2-A546_z_TileScan_001 (Stage 26 of 49)	00-5S6VGjRXQbCbrJ2ijXewKM
213		Cell	3	0.000	1.000	808	20	siRNA-IMPa2-25 PSF-A488 IMPa2-A546 DAPI 8C1-siRNA-IMP-a2-a4 V2.00	0	11. siRNA-IMPa2-25 PSF-A488 DAPI IMPa2-A546_z_TileScan_001 (Stage 26 of 49)	00-5S6VGjRXQbCbrJ2ijXewKM
131		Cell	3	0.000	1.000	809	21	siRNA-IMPa2-25 PSF-A488 IMPa2-A546 DAPI 8C1-siRNA-IMP-a2-a4 V2.00	0	11. siRNA-IMPa2-25 PSF-A488 DAPI IMPa2-A546_z_TileScan_001 (Stage 26 of 49)	00-5S6VGjRXQbCbrJ2ijXewKM
91		Cell	3	0.000	1.000	810	22	siRNA-IMPa2-25 PSF-A488 IMPa2-A546 DAPI 8C1-siRNA-IMP-a2-a4 V2.00	0	11. siRNA-IMPa2-25 PSF-A488 DAPI IMPa2-A546_z_TileScan_001 (Stage 26 of 49)	00-5S6VGjRXQbCbrJ2ijXewKM
138		Cell	3	0.000	1.000	811	23	siRNA-IMPa2-25 PSF-A488 IMPa2-A546 DAPI 8C1-siRNA-IMP-a2-a4 V2.00	0	11. siRNA-IMPa2-25 PSF-A488 DAPI IMPa2-A546_z_TileScan_001 (Stage 26 of 49)	00-5S6VGjRXQbCbrJ2ijXewKM
128		Cell	3	0.000	1.000	812	24	siRNA-IMPa2-25 PSF-A488 IMPa2-A546 DAPI 8C1-siRNA-IMP-a2-a4 V2.00	0	11. siRNA-IMPa2-25 PSF-A488 DAPI IMPa2-A546_z_TileScan_001 (Stage 26 of 49)	00-5S6VGjRXQbCbrJ2ijXewKM
75		Cell	3	0.000	1.000	813	25	siRNA-IMPa2-25 PSF-A488 IMPa2-A546 DAPI 8C1-siRNA-IMP-a2-a4 V2.00	0	11. siRNA-IMPa2-25 PSF-A488 DAPI IMPa2-A546_z_TileScan_001 (Stage 26 of 49)	00-5S6VGjRXQbCbrJ2ijXewKM
211		Cell	3	0.000	1.000	814	26	siRNA-IMPa2-25 PSF-A488 IMPa2-A546 DAPI 8C1-siRNA-IMP-a2-a4 V2.00	0	11. siRNA-IMPa2-25 PSF-A488 DAPI IMPa2-A546_z_TileScan_001 (Stage 26 of 49)	00-5S6VGjRXQbCbrJ2ijXewKM
145		Cell	3	0.000	1.000	815	27	siRNA-IMPa2-25 PSF-A488 IMPa2-A546 DAPI 8C1-siRNA-IMP-a2-a4 V2.00	0	11. siRNA-IMPa2-25 PSF-A488 DAPI IMPa2-A546_z_TileScan_001 (Stage 26 of 49)	00-5S6VGjRXQbCbrJ2ijXewKM
214		Cell	3	0.000	1.000	816	28	siRNA-IMPa2-25 PSF-A488 IMPa2-A546 DAPI 8C1-siRNA-IMP-a2-a4 V2.00	0	11. siRNA-IMPa2-25 PSF-A488 DAPI IMPa2-A546_z_TileScan_001 (Stage 26 of 49)	00-5S6VGjRXQbCbrJ2ijXewKM
120		Cell	3	0.000	1.000	817	29	siRNA-IMPa2-25 PSF-A488 IMPa2-A546 DAPI 8C1-siRNA-IMP-a2-a4 V2.00	0	11. siRNA-IMPa2-25 PSF-A488 DAPI IMPa2-A546_z_TileScan_001 (Stage 26 of 49)	00-5S6VGjRXQbCbrJ2ijXewKM
102		Cell	3	0.000	1.000	818	30	siRNA-IMPa2-25 PSF-A488 IMPa2-A546 DAPI 8C1-siRNA-IMP-a2-a4 V2.00	0	11. siRNA-IMPa2-25 PSF-A488 DAPI IMPa2-A546_z_TileScan_001 (Stage 26 of 49)	00-5S6VGjRXQbCbrJ2ijXewKM
111		Cell	3	0.000	1.000	819	31	siRNA-IMPa2-25 PSF-A488 IMPa2-A546 DAPI 8C1-siRNA-IMP-a2-a4 V2.00	0	11. siRNA-IMPa2-25 PSF-A488 DAPI IMPa2-A546_z_TileScan_001 (Stage 26 of 49)	00-5S6VGjRXQbCbrJ2ijXewKM
105		Cell	3	0.000	1.000	820	32	siRNA-IMPa2-25 PSF-A488 IMPa2-A546 DAPI 8C1-siRNA-IMP-a2-a4 V2.00	0	11. siRNA-IMPa2-25 PSF-A488 DAPI IMPa2-A546_z_TileScan_001 (Stage 26 of 49)	00-5S6VGjRXQbCbrJ2ijXewKM
125		Cell	3	0.000	1.000	821	33	siRNA-IMPa2-25 PSF-A488 IMPa2-A546 DAPI 8C1-siRNA-IMP-a2-a4 V2.00	0	11. siRNA-IMPa2-25 PSF-A488 DAPI IMPa2-A546_z_TileScan_001 (Stage 26 of 49)	00-5S6VGjRXQbCbrJ2ijXewKM
199		Cell	3	0.000	1.000	822	34	siRNA-IMPa2-25 PSF-A488 IMPa2-A546 DAPI 8C1-siRNA-IMP-a2-a4 V2.00	0	11. siRNA-IMPa2-25 PSF-A488 DAPI IMPa2-A546_z_TileScan_001 (Stage 26 of 49)	00-5S6VGjRXQbCbrJ2ijXewKM
96		Cell	3	0.000	1.000	823	35	siRNA-IMPa2-25 PSF-A488 IMPa2-A546 DAPI 8C1-siRNA-IMP-a2-a4 V2.00	0	11. siRNA-IMPa2-25 PSF-A488 DAPI IMPa2-A546_z_TileScan_001 (Stage 26 of 49)	00-5S6VGjRXQbCbrJ2ijXewKM
