# Supplementary material for: Development of a pipeline for automated, high-throughput analysis of paraspeckle proteins reveals specific roles for importin α proteins
Source: Sci Rep. 2017 Feb 27;7:43323. doi: 10.1038/srep43323 (PMC5379994; doi:10.1038/srep43323)
Supplement: Supplementary Dataset SD1-E [file srep43323-s7.zip › I8P/8C1-siRNA-IMPa2-PSF/_/siRNA-IMPa2-25 PSF-A488 IMPa2-A546 DAPI 8C1-siRNA-IMP-a2-a4 V2.00_Statistics/siRNA-IMPa2-25 PSF-A488 IMPa2-A546 DAPI 8C1-siRNA-IMP-a2-a4 V2.00_Cell_Intensity_Mean_Ch=2.csv]

Cell Intensity Mean Ch=2
====================
Value	Unit	Category	Channel	Birth [s]	Death [s]	ID	OriginalID	Original Component Name	Original Component ID	Original Image Name	Original Image ID
11.8705		Cell	2	0.000	1.000	0	0	siRNA-IMPa2-25 PSF-A488 IMPa2-A546 DAPI 8C1-siRNA-IMP-a2-a4 V2.00	0	11. siRNA-IMPa2-25 PSF-A488 DAPI IMPa2-A546_a_TileScan_001 (Stage 1 of 49)	00-HTr9fRTuwPnuSqbp52bVx9
28.0978		Cell	2	0.000	1.000	1	1	siRNA-IMPa2-25 PSF-A488 IMPa2-A546 DAPI 8C1-siRNA-IMP-a2-a4 V2.00	0	11. siRNA-IMPa2-25 PSF-A488 DAPI IMPa2-A546_a_TileScan_001 (Stage 1 of 49)	00-HTr9fRTuwPnuSqbp52bVx9
40.8396		Cell	2	0.000	1.000	2	2	siRNA-IMPa2-25 PSF-A488 IMPa2-A546 DAPI 8C1-siRNA-IMP-a2-a4 V2.00	0	11. siRNA-IMPa2-25 PSF-A488 DAPI IMPa2-A546_a_TileScan_001 (Stage 1 of 49)	00-HTr9fRTuwPnuSqbp52bVx9
35.3428		Cell	2	0.000	1.000	3	3	siRNA-IMPa2-25 PSF-A488 IMPa2-A546 DAPI 8C1-siRNA-IMP-a2-a4 V2.00	0	11. siRNA-IMPa2-25 PSF-A488 DAPI IMPa2-A546_a_TileScan_001 (Stage 1 of 49)	00-HTr9fRTuwPnuSqbp52bVx9
63.5728		Cell	2	0.000	1.000	4	4	siRNA-IMPa2-25 PSF-A488 IMPa2-A546 DAPI 8C1-siRNA-IMP-a2-a4 V2.00	0	11. siRNA-IMPa2-25 PSF-A488 DAPI IMPa2-A546_a_TileScan_001 (Stage 1 of 49)	00-HTr9fRTuwPnuSqbp52bVx9
14.1296		Cell	2	0.000	1.000	5	5	siRNA-IMPa2-25 PSF-A488 IMPa2-A546 DAPI 8C1-siRNA-IMP-a2-a4 V2.00	0	11. siRNA-IMPa2-25 PSF-A488 DAPI IMPa2-A546_a_TileScan_001 (Stage 1 of 49)	00-HTr9fRTuwPnuSqbp52bVx9
50.8894		Cell	2	0.000	1.000	6	6	siRNA-IMPa2-25 PSF-A488 IMPa2-A546 DAPI 8C1-siRNA-IMP-a2-a4 V2.00	0	11. siRNA-IMPa2-25 PSF-A488 DAPI IMPa2-A546_a_TileScan_001 (Stage 1 of 49)	00-HTr9fRTuwPnuSqbp52bVx9
15.0694		Cell	2	0.000	1.000	7	7	siRNA-IMPa2-25 PSF-A488 IMPa2-A546 DAPI 8C1-siRNA-IMP-a2-a4 V2.00	0	11. siRNA-IMPa2-25 PSF-A488 DAPI IMPa2-A546_a_TileScan_001 (Stage 1 of 49)	00-HTr9fRTuwPnuSqbp52bVx9
41.0036		Cell	2	0.000	1.000	8	8	siRNA-IMPa2-25 PSF-A488 IMPa2-A546 DAPI 8C1-siRNA-IMP-a2-a4 V2.00	0	11. siRNA-IMPa2-25 PSF-A488 DAPI IMPa2-A546_a_TileScan_001 (Stage 1 of 49)	00-HTr9fRTuwPnuSqbp52bVx9
54.3897		Cell	2	0.000	1.000	9	9	siRNA-IMPa2-25 PSF-A488 IMPa2-A546 DAPI 8C1-siRNA-IMP-a2-a4 V2.00	0	11. siRNA-IMPa2-25 PSF-A488 DAPI IMPa2-A546_a_TileScan_001 (Stage 1 of 49)	00-HTr9fRTuwPnuSqbp52bVx9
41.272		Cell	2	0.000	1.000	10	10	siRNA-IMPa2-25 PSF-A488 IMPa2-A546 DAPI 8C1-siRNA-IMP-a2-a4 V2.00	0	11. siRNA-IMPa2-25 PSF-A488 DAPI IMPa2-A546_a_TileScan_001 (Stage 1 of 49)	00-HTr9fRTuwPnuSqbp52bVx9
58.7211		Cell	2	0.000	1.000	11	11	siRNA-IMPa2-25 PSF-A488 IMPa2-A546 DAPI 8C1-siRNA-IMP-a2-a4 V2.00	0	11. siRNA-IMPa2-25 PSF-A488 DAPI IMPa2-A546_a_TileScan_001 (Stage 1 of 49)	00-HTr9fRTuwPnuSqbp52bVx9
47.2935		Cell	2	0.000	1.000	12	12	siRNA-IMPa2-25 PSF-A488 IMPa2-A546 DAPI 8C1-siRNA-IMP-a2-a4 V2.00	0	11. siRNA-IMPa2-25 PSF-A488 DAPI IMPa2-A546_a_TileScan_001 (Stage 1 of 49)	00-HTr9fRTuwPnuSqbp52bVx9
15.3708		Cell	2	0.000	1.000	13	0	siRNA-IMPa2-25 PSF-A488 IMPa2-A546 DAPI 8C1-siRNA-IMP-a2-a4 V2.00	0	11. siRNA-IMPa2-25 PSF-A488 DAPI IMPa2-A546_aa_TileScan_001 (Stage 27 of 49)	00-2xc8XfRn6r37hXfuTigs4X
48.4924		Cell	2	0.000	1.000	14	1	siRNA-IMPa2-25 PSF-A488 IMPa2-A546 DAPI 8C1-siRNA-IMP-a2-a4 V2.00	0	11. siRNA-IMPa2-25 PSF-A488 DAPI IMPa2-A546_aa_TileScan_001 (Stage 27 of 49)	00-2xc8XfRn6r37hXfuTigs4X
48.0241		Cell	2	0.000	1.000	15	2	siRNA-IMPa2-25 PSF-A488 IMPa2-A546 DAPI 8C1-siRNA-IMP-a2-a4 V2.00	0	11. siRNA-IMPa2-25 PSF-A488 DAPI IMPa2-A546_aa_TileScan_001 (Stage 27 of 49)	00-2xc8XfRn6r37hXfuTigs4X
46.3683		Cell	2	0.000	1.000	16	3	siRNA-IMPa2-25 PSF-A488 IMPa2-A546 DAPI 8C1-siRNA-IMP-a2-a4 V2.00	0	11. siRNA-IMPa2-25 PSF-A488 DAPI IMPa2-A546_aa_TileScan_001 (Stage 27 of 49)	00-2xc8XfRn6r37hXfuTigs4X
61.6939		Cell	2	0.000	1.000	17	4	siRNA-IMPa2-25 PSF-A488 IMPa2-A546 DAPI 8C1-siRNA-IMP-a2-a4 V2.00	0	11. siRNA-IMPa2-25 PSF-A488 DAPI IMPa2-A546_aa_TileScan_001 (Stage 27 of 49)	00-2xc8XfRn6r37hXfuTigs4X
50.9995		Cell	2	0.000	1.000	18	5	siRNA-IMPa2-25 PSF-A488 IMPa2-A546 DAPI 8C1-siRNA-IMP-a2-a4 V2.00	0	11. siRNA-IMPa2-25 PSF-A488 DAPI IMPa2-A546_aa_TileScan_001 (Stage 27 of 49)	00-2xc8XfRn6r37hXfuTigs4X
52.2295		Cell	2	0.000	1.000	19	6	siRNA-IMPa2-25 PSF-A488 IMPa2-A546 DAPI 8C1-siRNA-IMP-a2-a4 V2.00	0	11. siRNA-IMPa2-25 PSF-A488 DAPI IMPa2-A546_aa_TileScan_001 (Stage 27 of 49)	00-2xc8XfRn6r37hXfuTigs4X
55.0114		Cell	2	0.000	1.000	20	7	siRNA-IMPa2-25 PSF-A488 IMPa2-A546 DAPI 8C1-siRNA-IMP-a2-a4 V2.00	0	11. siRNA-IMPa2-25 PSF-A488 DAPI IMPa2-A546_aa_TileScan_001 (Stage 27 of 49)	00-2xc8XfRn6r37hXfuTigs4X
55.228		Cell	2	0.000	1.000	21	8	siRNA-IMPa2-25 PSF-A488 IMPa2-A546 DAPI 8C1-siRNA-IMP-a2-a4 V2.00	0	11. siRNA-IMPa2-25 PSF-A488 DAPI IMPa2-A546_aa_TileScan_001 (Stage 27 of 49)	00-2xc8XfRn6r37hXfuTigs4X
48.0912		Cell	2	0.000	1.000	22	9	siRNA-IMPa2-25 PSF-A488 IMPa2-A546 DAPI 8C1-siRNA-IMP-a2-a4 V2.00	0	11. siRNA-IMPa2-25 PSF-A488 DAPI IMPa2-A546_aa_TileScan_001 (Stage 27 of 49)	00-2xc8XfRn6r37hXfuTigs4X
31.1133		Cell	2	0.000	1.000	23	10	siRNA-IMPa2-25 PSF-A488 IMPa2-A546 DAPI 8C1-siRNA-IMP-a2-a4 V2.00	0	11. siRNA-IMPa2-25 PSF-A488 DAPI IMPa2-A546_aa_TileScan_001 (Stage 27 of 49)	00-2xc8XfRn6r37hXfuTigs4X
53.6175		Cell	2	0.000	1.000	24	11	siRNA-IMPa2-25 PSF-A488 IMPa2-A546 DAPI 8C1-siRNA-IMP-a2-a4 V2.00	0	11. siRNA-IMPa2-25 PSF-A488 DAPI IMPa2-A546_aa_TileScan_001 (Stage 27 of 49)	00-2xc8XfRn6r37hXfuTigs4X
58.0994		Cell	2	0.000	1.000	25	12	siRNA-IMPa2-25 PSF-A488 IMPa2-A546 DAPI 8C1-siRNA-IMP-a2-a4 V2.00	0	11. siRNA-IMPa2-25 PSF-A488 DAPI IMPa2-A546_aa_TileScan_001 (Stage 27 of 49)	00-2xc8XfRn6r37hXfuTigs4X
36.0693		Cell	2	0.000	1.000	26	13	siRNA-IMPa2-25 PSF-A488 IMPa2-A546 DAPI 8C1-siRNA-IMP-a2-a4 V2.00	0	11. siRNA-IMPa2-25 PSF-A488 DAPI IMPa2-A546_aa_TileScan_001 (Stage 27 of 49)	00-2xc8XfRn6r37hXfuTigs4X
48.18		Cell	2	0.000	1.000	27	14	siRNA-IMPa2-25 PSF-A488 IMPa2-A546 DAPI 8C1-siRNA-IMP-a2-a4 V2.00	0	11. siRNA-IMPa2-25 PSF-A488 DAPI IMPa2-A546_aa_TileScan_001 (Stage 27 of 49)	00-2xc8XfRn6r37hXfuTigs4X
38.0643		Cell	2	0.000	1.000	28	15	siRNA-IMPa2-25 PSF-A488 IMPa2-A546 DAPI 8C1-siRNA-IMP-a2-a4 V2.00	0	11. siRNA-IMPa2-25 PSF-A488 DAPI IMPa2-A546_aa_TileScan_001 (Stage 27 of 49)	00-2xc8XfRn6r37hXfuTigs4X
60.1273		Cell	2	0.000	1.000	29	16	siRNA-IMPa2-25 PSF-A488 IMPa2-A546 DAPI 8C1-siRNA-IMP-a2-a4 V2.00	0	11. siRNA-IMPa2-25 PSF-A488 DAPI IMPa2-A546_aa_TileScan_001 (Stage 27 of 49)	00-2xc8XfRn6r37hXfuTigs4X
57.9806		Cell	2	0.000	1.000	30	17	siRNA-IMPa2-25 PSF-A488 IMPa2-A546 DAPI 8C1-siRNA-IMP-a2-a4 V2.00	0	11. siRNA-IMPa2-25 PSF-A488 DAPI IMPa2-A546_aa_TileScan_001 (Stage 27 of 49)	00-2xc8XfRn6r37hXfuTigs4X
49.0172		Cell	2	0.000	1.000	31	18	siRNA-IMPa2-25 PSF-A488 IMPa2-A546 DAPI 8C1-siRNA-IMP-a2-a4 V2.00	0	11. siRNA-IMPa2-25 PSF-A488 DAPI IMPa2-A546_aa_TileScan_001 (Stage 27 of 49)	00-2xc8XfRn6r37hXfuTigs4X
58.7552		Cell	2	0.000	1.000	32	19	siRNA-IMPa2-25 PSF-A488 IMPa2-A546 DAPI 8C1-siRNA-IMP-a2-a4 V2.00	0	11. siRNA-IMPa2-25 PSF-A488 DAPI IMPa2-A546_aa_TileScan_001 (Stage 27 of 49)	00-2xc8XfRn6r37hXfuTigs4X
56.4079		Cell	2	0.000	1.000	33	20	siRNA-IMPa2-25 PSF-A488 IMPa2-A546 DAPI 8C1-siRNA-IMP-a2-a4 V2.00	0	11. siRNA-IMPa2-25 PSF-A488 DAPI IMPa2-A546_aa_TileScan_001 (Stage 27 of 49)	00-2xc8XfRn6r37hXfuTigs4X
43.8906		Cell	2	0.000	1.000	34	21	siRNA-IMPa2-25 PSF-A488 IMPa2-A546 DAPI 8C1-siRNA-IMP-a2-a4 V2.00	0	11. siRNA-IMPa2-25 PSF-A488 DAPI IMPa2-A546_aa_TileScan_001 (Stage 27 of 49)	00-2xc8XfRn6r37hXfuTigs4X
62.1351		Cell	2	0.000	1.000	35	22	siRNA-IMPa2-25 PSF-A488 IMPa2-A546 DAPI 8C1-siRNA-IMP-a2-a4 V2.00	0	11. siRNA-IMPa2-25 PSF-A488 DAPI IMPa2-A546_aa_TileScan_001 (Stage 27 of 49)	00-2xc8XfRn6r37hXfuTigs4X
44.1678		Cell	2	0.000	1.000	36	23	siRNA-IMPa2-25 PSF-A488 IMPa2-A546 DAPI 8C1-siRNA-IMP-a2-a4 V2.00	0	11. siRNA-IMPa2-25 PSF-A488 DAPI IMPa2-A546_aa_TileScan_001 (Stage 27 of 49)	00-2xc8XfRn6r37hXfuTigs4X
31.1083		Cell	2	0.000	1.000	37	0	siRNA-IMPa2-25 PSF-A488 IMPa2-A546 DAPI 8C1-siRNA-IMP-a2-a4 V2.00	0	11. siRNA-IMPa2-25 PSF-A488 DAPI IMPa2-A546_ab_TileScan_001 (Stage 28 of 49)	00-fjnhkDBWi4KSQFZFuWbwsM
14.3969		Cell	2	0.000	1.000	38	1	siRNA-IMPa2-25 PSF-A488 IMPa2-A546 DAPI 8C1-siRNA-IMP-a2-a4 V2.00	0	11. siRNA-IMPa2-25 PSF-A488 DAPI IMPa2-A546_ab_TileScan_001 (Stage 28 of 49)	00-fjnhkDBWi4KSQFZFuWbwsM
41.7366		Cell	2	0.000	1.000	39	2	siRNA-IMPa2-25 PSF-A488 IMPa2-A546 DAPI 8C1-siRNA-IMP-a2-a4 V2.00	0	11. siRNA-IMPa2-25 PSF-A488 DAPI IMPa2-A546_ab_TileScan_001 (Stage 28 of 49)	00-fjnhkDBWi4KSQFZFuWbwsM
54.0191		Cell	2	0.000	1.000	40	3	siRNA-IMPa2-25 PSF-A488 IMPa2-A546 DAPI 8C1-siRNA-IMP-a2-a4 V2.00	0	11. siRNA-IMPa2-25 PSF-A488 DAPI IMPa2-A546_ab_TileScan_001 (Stage 28 of 49)	00-fjnhkDBWi4KSQFZFuWbwsM
40.3827		Cell	2	0.000	1.000	41	4	siRNA-IMPa2-25 PSF-A488 IMPa2-A546 DAPI 8C1-siRNA-IMP-a2-a4 V2.00	0	11. siRNA-IMPa2-25 PSF-A488 DAPI IMPa2-A546_ab_TileScan_001 (Stage 28 of 49)	00-fjnhkDBWi4KSQFZFuWbwsM
55.3229		Cell	2	0.000	1.000	42	5	siRNA-IMPa2-25 PSF-A488 IMPa2-A546 DAPI 8C1-siRNA-IMP-a2-a4 V2.00	0	11. siRNA-IMPa2-25 PSF-A488 DAPI IMPa2-A546_ab_TileScan_001 (Stage 28 of 49)	00-fjnhkDBWi4KSQFZFuWbwsM
73.0627		Cell	2	0.000	1.000	43	6	siRNA-IMPa2-25 PSF-A488 IMPa2-A546 DAPI 8C1-siRNA-IMP-a2-a4 V2.00	0	11. siRNA-IMPa2-25 PSF-A488 DAPI IMPa2-A546_ab_TileScan_001 (Stage 28 of 49)	00-fjnhkDBWi4KSQFZFuWbwsM
60.9608		Cell	2	0.000	1.000	44	7	siRNA-IMPa2-25 PSF-A488 IMPa2-A546 DAPI 8C1-siRNA-IMP-a2-a4 V2.00	0	11. siRNA-IMPa2-25 PSF-A488 DAPI IMPa2-A546_ab_TileScan_001 (Stage 28 of 49)	00-fjnhkDBWi4KSQFZFuWbwsM
63.3695		Cell	2	0.000	1.000	45	8	siRNA-IMPa2-25 PSF-A488 IMPa2-A546 DAPI 8C1-siRNA-IMP-a2-a4 V2.00	0	11. siRNA-IMPa2-25 PSF-A488 DAPI IMPa2-A546_ab_TileScan_001 (Stage 28 of 49)	00-fjnhkDBWi4KSQFZFuWbwsM
47.4973		Cell	2	0.000	1.000	46	9	siRNA-IMPa2-25 PSF-A488 IMPa2-A546 DAPI 8C1-siRNA-IMP-a2-a4 V2.00	0	11. siRNA-IMPa2-25 PSF-A488 DAPI IMPa2-A546_ab_TileScan_001 (Stage 28 of 49)	00-fjnhkDBWi4KSQFZFuWbwsM
69.853		Cell	2	0.000	1.000	47	10	siRNA-IMPa2-25 PSF-A488 IMPa2-A546 DAPI 8C1-siRNA-IMP-a2-a4 V2.00	0	11. siRNA-IMPa2-25 PSF-A488 DAPI IMPa2-A546_ab_TileScan_001 (Stage 28 of 49)	00-fjnhkDBWi4KSQFZFuWbwsM
67.0059		Cell	2	0.000	1.000	48	11	siRNA-IMPa2-25 PSF-A488 IMPa2-A546 DAPI 8C1-siRNA-IMP-a2-a4 V2.00	0	11. siRNA-IMPa2-25 PSF-A488 DAPI IMPa2-A546_ab_TileScan_001 (Stage 28 of 49)	00-fjnhkDBWi4KSQFZFuWbwsM
61.1126		Cell	2	0.000	1.000	49	12	siRNA-IMPa2-25 PSF-A488 IMPa2-A546 DAPI 8C1-siRNA-IMP-a2-a4 V2.00	0	11. siRNA-IMPa2-25 PSF-A488 DAPI IMPa2-A546_ab_TileScan_001 (Stage 28 of 49)	00-fjnhkDBWi4KSQFZFuWbwsM
73.9142		Cell	2	0.000	1.000	50	13	siRNA-IMPa2-25 PSF-A488 IMPa2-A546 DAPI 8C1-siRNA-IMP-a2-a4 V2.00	0	11. siRNA-IMPa2-25 PSF-A488 DAPI IMPa2-A546_ab_TileScan_001 (Stage 28 of 49)	00-fjnhkDBWi4KSQFZFuWbwsM
46.1253		Cell	2	0.000	1.000	51	14	siRNA-IMPa2-25 PSF-A488 IMPa2-A546 DAPI 8C1-siRNA-IMP-a2-a4 V2.00	0	11. siRNA-IMPa2-25 PSF-A488 DAPI IMPa2-A546_ab_TileScan_001 (Stage 28 of 49)	00-fjnhkDBWi4KSQFZFuWbwsM
82.6998		Cell	2	0.000	1.000	52	15	siRNA-IMPa2-25 PSF-A488 IMPa2-A546 DAPI 8C1-siRNA-IMP-a2-a4 V2.00	0	11. siRNA-IMPa2-25 PSF-A488 DAPI IMPa2-A546_ab_TileScan_001 (Stage 28 of 49)	00-fjnhkDBWi4KSQFZFuWbwsM
98.1714		Cell	2	0.000	1.000	53	16	siRNA-IMPa2-25 PSF-A488 IMPa2-A546 DAPI 8C1-siRNA-IMP-a2-a4 V2.00	0	11. siRNA-IMPa2-25 PSF-A488 DAPI IMPa2-A546_ab_TileScan_001 (Stage 28 of 49)	00-fjnhkDBWi4KSQFZFuWbwsM
74.6809		Cell	2	0.000	1.000	54	17	siRNA-IMPa2-25 PSF-A488 IMPa2-A546 DAPI 8C1-siRNA-IMP-a2-a4 V2.00	0	11. siRNA-IMPa2-25 PSF-A488 DAPI IMPa2-A546_ab_TileScan_001 (Stage 28 of 49)	00-fjnhkDBWi4KSQFZFuWbwsM
66.0533		Cell	2	0.000	1.000	55	18	siRNA-IMPa2-25 PSF-A488 IMPa2-A546 DAPI 8C1-siRNA-IMP-a2-a4 V2.00	0	11. siRNA-IMPa2-25 PSF-A488 DAPI IMPa2-A546_ab_TileScan_001 (Stage 28 of 49)	00-fjnhkDBWi4KSQFZFuWbwsM
74.5648		Cell	2	0.000	1.000	56	19	siRNA-IMPa2-25 PSF-A488 IMPa2-A546 DAPI 8C1-siRNA-IMP-a2-a4 V2.00	0	11. siRNA-IMPa2-25 PSF-A488 DAPI IMPa2-A546_ab_TileScan_001 (Stage 28 of 49)	00-fjnhkDBWi4KSQFZFuWbwsM
103.74		Cell	2	0.000	1.000	57	20	siRNA-IMPa2-25 PSF-A488 IMPa2-A546 DAPI 8C1-siRNA-IMP-a2-a4 V2.00	0	11. siRNA-IMPa2-25 PSF-A488 DAPI IMPa2-A546_ab_TileScan_001 (Stage 28 of 49)	00-fjnhkDBWi4KSQFZFuWbwsM
59.8328		Cell	2	0.000	1.000	58	21	siRNA-IMPa2-25 PSF-A488 IMPa2-A546 DAPI 8C1-siRNA-IMP-a2-a4 V2.00	0	11. siRNA-IMPa2-25 PSF-A488 DAPI IMPa2-A546_ab_TileScan_001 (Stage 28 of 49)	00-fjnhkDBWi4KSQFZFuWbwsM
82.8144		Cell	2	0.000	1.000	59	22	siRNA-IMPa2-25 PSF-A488 IMPa2-A546 DAPI 8C1-siRNA-IMP-a2-a4 V2.00	0	11. siRNA-IMPa2-25 PSF-A488 DAPI IMPa2-A546_ab_TileScan_001 (Stage 28 of 49)	00-fjnhkDBWi4KSQFZFuWbwsM
78.3233		Cell	2	0.000	1.000	60	23	siRNA-IMPa2-25 PSF-A488 IMPa2-A546 DAPI 8C1-siRNA-IMP-a2-a4 V2.00	0	11. siRNA-IMPa2-25 PSF-A488 DAPI IMPa2-A546_ab_TileScan_001 (Stage 28 of 49)	00-fjnhkDBWi4KSQFZFuWbwsM
22.9783		Cell	2	0.000	1.000	61	24	siRNA-IMPa2-25 PSF-A488 IMPa2-A546 DAPI 8C1-siRNA-IMP-a2-a4 V2.00	0	11. siRNA-IMPa2-25 PSF-A488 DAPI IMPa2-A546_ab_TileScan_001 (Stage 28 of 49)	00-fjnhkDBWi4KSQFZFuWbwsM
85.3929		Cell	2	0.000	1.000	62	25	siRNA-IMPa2-25 PSF-A488 IMPa2-A546 DAPI 8C1-siRNA-IMP-a2-a4 V2.00	0	11. siRNA-IMPa2-25 PSF-A488 DAPI IMPa2-A546_ab_TileScan_001 (Stage 28 of 49)	00-fjnhkDBWi4KSQFZFuWbwsM
11.1447		Cell	2	0.000	1.000	63	0	siRNA-IMPa2-25 PSF-A488 IMPa2-A546 DAPI 8C1-siRNA-IMP-a2-a4 V2.00	0	11. siRNA-IMPa2-25 PSF-A488 DAPI IMPa2-A546_ac_TileScan_001 (Stage 29 of 49)	00-A48KHYsg8spuh4MWpZcgRE
27.6228		Cell	2	0.000	1.000	64	1	siRNA-IMPa2-25 PSF-A488 IMPa2-A546 DAPI 8C1-siRNA-IMP-a2-a4 V2.00	0	11. siRNA-IMPa2-25 PSF-A488 DAPI IMPa2-A546_ac_TileScan_001 (Stage 29 of 49)	00-A48KHYsg8spuh4MWpZcgRE
12.5069		Cell	2	0.000	1.000	65	2	siRNA-IMPa2-25 PSF-A488 IMPa2-A546 DAPI 8C1-siRNA-IMP-a2-a4 V2.00	0	11. siRNA-IMPa2-25 PSF-A488 DAPI IMPa2-A546_ac_TileScan_001 (Stage 29 of 49)	00-A48KHYsg8spuh4MWpZcgRE
56.5306		Cell	2	0.000	1.000	66	3	siRNA-IMPa2-25 PSF-A488 IMPa2-A546 DAPI 8C1-siRNA-IMP-a2-a4 V2.00	0	11. siRNA-IMPa2-25 PSF-A488 DAPI IMPa2-A546_ac_TileScan_001 (Stage 29 of 49)	00-A48KHYsg8spuh4MWpZcgRE
64.0299		Cell	2	0.000	1.000	67	4	siRNA-IMPa2-25 PSF-A488 IMPa2-A546 DAPI 8C1-siRNA-IMP-a2-a4 V2.00	0	11. siRNA-IMPa2-25 PSF-A488 DAPI IMPa2-A546_ac_TileScan_001 (Stage 29 of 49)	00-A48KHYsg8spuh4MWpZcgRE
75.0626		Cell	2	0.000	1.000	68	5	siRNA-IMPa2-25 PSF-A488 IMPa2-A546 DAPI 8C1-siRNA-IMP-a2-a4 V2.00	0	11. siRNA-IMPa2-25 PSF-A488 DAPI IMPa2-A546_ac_TileScan_001 (Stage 29 of 49)	00-A48KHYsg8spuh4MWpZcgRE
53.9933		Cell	2	0.000	1.000	69	6	siRNA-IMPa2-25 PSF-A488 IMPa2-A546 DAPI 8C1-siRNA-IMP-a2-a4 V2.00	0	11. siRNA-IMPa2-25 PSF-A488 DAPI IMPa2-A546_ac_TileScan_001 (Stage 29 of 49)	00-A48KHYsg8spuh4MWpZcgRE
95.5438		Cell	2	0.000	1.000	70	7	siRNA-IMPa2-25 PSF-A488 IMPa2-A546 DAPI 8C1-siRNA-IMP-a2-a4 V2.00	0	11. siRNA-IMPa2-25 PSF-A488 DAPI IMPa2-A546_ac_TileScan_001 (Stage 29 of 49)	00-A48KHYsg8spuh4MWpZcgRE
12.9458		Cell	2	0.000	1.000	71	8	siRNA-IMPa2-25 PSF-A488 IMPa2-A546 DAPI 8C1-siRNA-IMP-a2-a4 V2.00	0	11. siRNA-IMPa2-25 PSF-A488 DAPI IMPa2-A546_ac_TileScan_001 (Stage 29 of 49)	00-A48KHYsg8spuh4MWpZcgRE
13.4387		Cell	2	0.000	1.000	72	9	siRNA-IMPa2-25 PSF-A488 IMPa2-A546 DAPI 8C1-siRNA-IMP-a2-a4 V2.00	0	11. siRNA-IMPa2-25 PSF-A488 DAPI IMPa2-A546_ac_TileScan_001 (Stage 29 of 49)	00-A48KHYsg8spuh4MWpZcgRE
57.6675		Cell	2	0.000	1.000	73	0	siRNA-IMPa2-25 PSF-A488 IMPa2-A546 DAPI 8C1-siRNA-IMP-a2-a4 V2.00	0	11. siRNA-IMPa2-25 PSF-A488 DAPI IMPa2-A546_ad_TileScan_001 (Stage 30 of 49)	00-dr25bnqok83pDTN3NGneWG
54.7626		Cell	2	0.000	1.000	74	1	siRNA-IMPa2-25 PSF-A488 IMPa2-A546 DAPI 8C1-siRNA-IMP-a2-a4 V2.00	0	11. siRNA-IMPa2-25 PSF-A488 DAPI IMPa2-A546_ad_TileScan_001 (Stage 30 of 49)	00-dr25bnqok83pDTN3NGneWG
56.6436		Cell	2	0.000	1.000	75	2	siRNA-IMPa2-25 PSF-A488 IMPa2-A546 DAPI 8C1-siRNA-IMP-a2-a4 V2.00	0	11. siRNA-IMPa2-25 PSF-A488 DAPI IMPa2-A546_ad_TileScan_001 (Stage 30 of 49)	00-dr25bnqok83pDTN3NGneWG
50.4964		Cell	2	0.000	1.000	76	3	siRNA-IMPa2-25 PSF-A488 IMPa2-A546 DAPI 8C1-siRNA-IMP-a2-a4 V2.00	0	11. siRNA-IMPa2-25 PSF-A488 DAPI IMPa2-A546_ad_TileScan_001 (Stage 30 of 49)	00-dr25bnqok83pDTN3NGneWG
53.0968		Cell	2	0.000	1.000	77	4	siRNA-IMPa2-25 PSF-A488 IMPa2-A546 DAPI 8C1-siRNA-IMP-a2-a4 V2.00	0	11. siRNA-IMPa2-25 PSF-A488 DAPI IMPa2-A546_ad_TileScan_001 (Stage 30 of 49)	00-dr25bnqok83pDTN3NGneWG
51.504		Cell	2	0.000	1.000	78	5	siRNA-IMPa2-25 PSF-A488 IMPa2-A546 DAPI 8C1-siRNA-IMP-a2-a4 V2.00	0	11. siRNA-IMPa2-25 PSF-A488 DAPI IMPa2-A546_ad_TileScan_001 (Stage 30 of 49)	00-dr25bnqok83pDTN3NGneWG
36.4255		Cell	2	0.000	1.000	79	6	siRNA-IMPa2-25 PSF-A488 IMPa2-A546 DAPI 8C1-siRNA-IMP-a2-a4 V2.00	0	11. siRNA-IMPa2-25 PSF-A488 DAPI IMPa2-A546_ad_TileScan_001 (Stage 30 of 49)	00-dr25bnqok83pDTN3NGneWG
67.3616		Cell	2	0.000	1.000	80	7	siRNA-IMPa2-25 PSF-A488 IMPa2-A546 DAPI 8C1-siRNA-IMP-a2-a4 V2.00	0	11. siRNA-IMPa2-25 PSF-A488 DAPI IMPa2-A546_ad_TileScan_001 (Stage 30 of 49)	00-dr25bnqok83pDTN3NGneWG
39.4711		Cell	2	0.000	1.000	81	0	siRNA-IMPa2-25 PSF-A488 IMPa2-A546 DAPI 8C1-siRNA-IMP-a2-a4 V2.00	0	11. siRNA-IMPa2-25 PSF-A488 DAPI IMPa2-A546_ae_TileScan_001 (Stage 31 of 49)	00-EvsfXjz5hKQTgapG6b28NL
73.408		Cell	2	0.000	1.000	82	1	siRNA-IMPa2-25 PSF-A488 IMPa2-A546 DAPI 8C1-siRNA-IMP-a2-a4 V2.00	0	11. siRNA-IMPa2-25 PSF-A488 DAPI IMPa2-A546_ae_TileScan_001 (Stage 31 of 49)	00-EvsfXjz5hKQTgapG6b28NL
20.2503		Cell	2	0.000	1.000	83	2	siRNA-IMPa2-25 PSF-A488 IMPa2-A546 DAPI 8C1-siRNA-IMP-a2-a4 V2.00	0	11. siRNA-IMPa2-25 PSF-A488 DAPI IMPa2-A546_ae_TileScan_001 (Stage 31 of 49)	00-EvsfXjz5hKQTgapG6b28NL
51.9439		Cell	2	0.000	1.000	84	3	siRNA-IMPa2-25 PSF-A488 IMPa2-A546 DAPI 8C1-siRNA-IMP-a2-a4 V2.00	0	11. siRNA-IMPa2-25 PSF-A488 DAPI IMPa2-A546_ae_TileScan_001 (Stage 31 of 49)	00-EvsfXjz5hKQTgapG6b28NL
15.5378		Cell	2	0.000	1.000	85	4	siRNA-IMPa2-25 PSF-A488 IMPa2-A546 DAPI 8C1-siRNA-IMP-a2-a4 V2.00	0	11. siRNA-IMPa2-25 PSF-A488 DAPI IMPa2-A546_ae_TileScan_001 (Stage 31 of 49)	00-EvsfXjz5hKQTgapG6b28NL
43.7019		Cell	2	0.000	1.000	86	5	siRNA-IMPa2-25 PSF-A488 IMPa2-A546 DAPI 8C1-siRNA-IMP-a2-a4 V2.00	0	11. siRNA-IMPa2-25 PSF-A488 DAPI IMPa2-A546_ae_TileScan_001 (Stage 31 of 49)	00-EvsfXjz5hKQTgapG6b28NL
39.7139		Cell	2	0.000	1.000	87	6	siRNA-IMPa2-25 PSF-A488 IMPa2-A546 DAPI 8C1-siRNA-IMP-a2-a4 V2.00	0	11. siRNA-IMPa2-25 PSF-A488 DAPI IMPa2-A546_ae_TileScan_001 (Stage 31 of 49)	00-EvsfXjz5hKQTgapG6b28NL
71.6069		Cell	2	0.000	1.000	88	7	siRNA-IMPa2-25 PSF-A488 IMPa2-A546 DAPI 8C1-siRNA-IMP-a2-a4 V2.00	0	11. siRNA-IMPa2-25 PSF-A488 DAPI IMPa2-A546_ae_TileScan_001 (Stage 31 of 49)	00-EvsfXjz5hKQTgapG6b28NL
43.4414		Cell	2	0.000	1.000	89	8	siRNA-IMPa2-25 PSF-A488 IMPa2-A546 DAPI 8C1-siRNA-IMP-a2-a4 V2.00	0	11. siRNA-IMPa2-25 PSF-A488 DAPI IMPa2-A546_ae_TileScan_001 (Stage 31 of 49)	00-EvsfXjz5hKQTgapG6b28NL
51.3936		Cell	2	0.000	1.000	90	9	siRNA-IMPa2-25 PSF-A488 IMPa2-A546 DAPI 8C1-siRNA-IMP-a2-a4 V2.00	0	11. siRNA-IMPa2-25 PSF-A488 DAPI IMPa2-A546_ae_TileScan_001 (Stage 31 of 49)	00-EvsfXjz5hKQTgapG6b28NL
50.2892		Cell	2	0.000	1.000	91	10	siRNA-IMPa2-25 PSF-A488 IMPa2-A546 DAPI 8C1-siRNA-IMP-a2-a4 V2.00	0	11. siRNA-IMPa2-25 PSF-A488 DAPI IMPa2-A546_ae_TileScan_001 (Stage 31 of 49)	00-EvsfXjz5hKQTgapG6b28NL
44.074		Cell	2	0.000	1.000	92	11	siRNA-IMPa2-25 PSF-A488 IMPa2-A546 DAPI 8C1-siRNA-IMP-a2-a4 V2.00	0	11. siRNA-IMPa2-25 PSF-A488 DAPI IMPa2-A546_ae_TileScan_001 (Stage 31 of 49)	00-EvsfXjz5hKQTgapG6b28NL
44.7527		Cell	2	0.000	1.000	93	12	siRNA-IMPa2-25 PSF-A488 IMPa2-A546 DAPI 8C1-siRNA-IMP-a2-a4 V2.00	0	11. siRNA-IMPa2-25 PSF-A488 DAPI IMPa2-A546_ae_TileScan_001 (Stage 31 of 49)	00-EvsfXjz5hKQTgapG6b28NL
32.9855		Cell	2	0.000	1.000	94	0	siRNA-IMPa2-25 PSF-A488 IMPa2-A546 DAPI 8C1-siRNA-IMP-a2-a4 V2.00	0	11. siRNA-IMPa2-25 PSF-A488 DAPI IMPa2-A546_af_TileScan_001 (Stage 32 of 49)	00-McbrJ7VpjpqJZ8fE8YNhF
45.7242		Cell	2	0.000	1.000	95	1	siRNA-IMPa2-25 PSF-A488 IMPa2-A546 DAPI 8C1-siRNA-IMP-a2-a4 V2.00	0	11. siRNA-IMPa2-25 PSF-A488 DAPI IMPa2-A546_af_TileScan_001 (Stage 32 of 49)	00-McbrJ7VpjpqJZ8fE8YNhF
57.5071		Cell	2	0.000	1.000	96	2	siRNA-IMPa2-25 PSF-A488 IMPa2-A546 DAPI 8C1-siRNA-IMP-a2-a4 V2.00	0	11. siRNA-IMPa2-25 PSF-A488 DAPI IMPa2-A546_af_TileScan_001 (Stage 32 of 49)	00-McbrJ7VpjpqJZ8fE8YNhF
51.6228		Cell	2	0.000	1.000	97	3	siRNA-IMPa2-25 PSF-A488 IMPa2-A546 DAPI 8C1-siRNA-IMP-a2-a4 V2.00	0	11. siRNA-IMPa2-25 PSF-A488 DAPI IMPa2-A546_af_TileScan_001 (Stage 32 of 49)	00-McbrJ7VpjpqJZ8fE8YNhF
67.7824		Cell	2	0.000	1.000	98	4	siRNA-IMPa2-25 PSF-A488 IMPa2-A546 DAPI 8C1-siRNA-IMP-a2-a4 V2.00	0	11. siRNA-IMPa2-25 PSF-A488 DAPI IMPa2-A546_af_TileScan_001 (Stage 32 of 49)	00-McbrJ7VpjpqJZ8fE8YNhF
55.7146		Cell	2	0.000	1.000	99	5	siRNA-IMPa2-25 PSF-A488 IMPa2-A546 DAPI 8C1-siRNA-IMP-a2-a4 V2.00	0	11. siRNA-IMPa2-25 PSF-A488 DAPI IMPa2-A546_af_TileScan_001 (Stage 32 of 49)	00-McbrJ7VpjpqJZ8fE8YNhF
61.2242		Cell	2	0.000	1.000	100	6	siRNA-IMPa2-25 PSF-A488 IMPa2-A546 DAPI 8C1-siRNA-IMP-a2-a4 V2.00	0	11. siRNA-IMPa2-25 PSF-A488 DAPI IMPa2-A546_af_TileScan_001 (Stage 32 of 49)	00-McbrJ7VpjpqJZ8fE8YNhF
34.7347		Cell	2	0.000	1.000	101	7	siRNA-IMPa2-25 PSF-A488 IMPa2-A546 DAPI 8C1-siRNA-IMP-a2-a4 V2.00	0	11. siRNA-IMPa2-25 PSF-A488 DAPI IMPa2-A546_af_TileScan_001 (Stage 32 of 49)	00-McbrJ7VpjpqJZ8fE8YNhF
59.054		Cell	2	0.000	1.000	102	8	siRNA-IMPa2-25 PSF-A488 IMPa2-A546 DAPI 8C1-siRNA-IMP-a2-a4 V2.00	0	11. siRNA-IMPa2-25 PSF-A488 DAPI IMPa2-A546_af_TileScan_001 (Stage 32 of 49)	00-McbrJ7VpjpqJZ8fE8YNhF
65.0102		Cell	2	0.000	1.000	103	9	siRNA-IMPa2-25 PSF-A488 IMPa2-A546 DAPI 8C1-siRNA-IMP-a2-a4 V2.00	0	11. siRNA-IMPa2-25 PSF-A488 DAPI IMPa2-A546_af_TileScan_001 (Stage 32 of 49)	00-McbrJ7VpjpqJZ8fE8YNhF
71.5618		Cell	2	0.000	1.000	104	10	siRNA-IMPa2-25 PSF-A488 IMPa2-A546 DAPI 8C1-siRNA-IMP-a2-a4 V2.00	0	11. siRNA-IMPa2-25 PSF-A488 DAPI IMPa2-A546_af_TileScan_001 (Stage 32 of 49)	00-McbrJ7VpjpqJZ8fE8YNhF
73.2687		Cell	2	0.000	1.000	105	11	siRNA-IMPa2-25 PSF-A488 IMPa2-A546 DAPI 8C1-siRNA-IMP-a2-a4 V2.00	0	11. siRNA-IMPa2-25 PSF-A488 DAPI IMPa2-A546_af_TileScan_001 (Stage 32 of 49)	00-McbrJ7VpjpqJZ8fE8YNhF
33.6433		Cell	2	0.000	1.000	106	12	siRNA-IMPa2-25 PSF-A488 IMPa2-A546 DAPI 8C1-siRNA-IMP-a2-a4 V2.00	0	11. siRNA-IMPa2-25 PSF-A488 DAPI IMPa2-A546_af_TileScan_001 (Stage 32 of 49)	00-McbrJ7VpjpqJZ8fE8YNhF
68.8883		Cell	2	0.000	1.000	107	13	siRNA-IMPa2-25 PSF-A488 IMPa2-A546 DAPI 8C1-siRNA-IMP-a2-a4 V2.00	0	11. siRNA-IMPa2-25 PSF-A488 DAPI IMPa2-A546_af_TileScan_001 (Stage 32 of 49)	00-McbrJ7VpjpqJZ8fE8YNhF
72.0663		Cell	2	0.000	1.000	108	14	siRNA-IMPa2-25 PSF-A488 IMPa2-A546 DAPI 8C1-siRNA-IMP-a2-a4 V2.00	0	11. siRNA-IMPa2-25 PSF-A488 DAPI IMPa2-A546_af_TileScan_001 (Stage 32 of 49)	00-McbrJ7VpjpqJZ8fE8YNhF
50.6729		Cell	2	0.000	1.000	109	15	siRNA-IMPa2-25 PSF-A488 IMPa2-A546 DAPI 8C1-siRNA-IMP-a2-a4 V2.00	0	11. siRNA-IMPa2-25 PSF-A488 DAPI IMPa2-A546_af_TileScan_001 (Stage 32 of 49)	00-McbrJ7VpjpqJZ8fE8YNhF
71.8142		Cell	2	0.000	1.000	110	16	siRNA-IMPa2-25 PSF-A488 IMPa2-A546 DAPI 8C1-siRNA-IMP-a2-a4 V2.00	0	11. siRNA-IMPa2-25 PSF-A488 DAPI IMPa2-A546_af_TileScan_001 (Stage 32 of 49)	00-McbrJ7VpjpqJZ8fE8YNhF
70.3614		Cell	2	0.000	1.000	111	17	siRNA-IMPa2-25 PSF-A488 IMPa2-A546 DAPI 8C1-siRNA-IMP-a2-a4 V2.00	0	11. siRNA-IMPa2-25 PSF-A488 DAPI IMPa2-A546_af_TileScan_001 (Stage 32 of 49)	00-McbrJ7VpjpqJZ8fE8YNhF
60.0525		Cell	2	0.000	1.000	112	18	siRNA-IMPa2-25 PSF-A488 IMPa2-A546 DAPI 8C1-siRNA-IMP-a2-a4 V2.00	0	11. siRNA-IMPa2-25 PSF-A488 DAPI IMPa2-A546_af_TileScan_001 (Stage 32 of 49)	00-McbrJ7VpjpqJZ8fE8YNhF
48.3401		Cell	2	0.000	1.000	113	19	siRNA-IMPa2-25 PSF-A488 IMPa2-A546 DAPI 8C1-siRNA-IMP-a2-a4 V2.00	0	11. siRNA-IMPa2-25 PSF-A488 DAPI IMPa2-A546_af_TileScan_001 (Stage 32 of 49)	00-McbrJ7VpjpqJZ8fE8YNhF
60.3945		Cell	2	0.000	1.000	114	20	siRNA-IMPa2-25 PSF-A488 IMPa2-A546 DAPI 8C1-siRNA-IMP-a2-a4 V2.00	0	11. siRNA-IMPa2-25 PSF-A488 DAPI IMPa2-A546_af_TileScan_001 (Stage 32 of 49)	00-McbrJ7VpjpqJZ8fE8YNhF
13.3059		Cell	2	0.000	1.000	115	0	siRNA-IMPa2-25 PSF-A488 IMPa2-A546 DAPI 8C1-siRNA-IMP-a2-a4 V2.00	0	11. siRNA-IMPa2-25 PSF-A488 DAPI IMPa2-A546_ag_TileScan_001 (Stage 33 of 49)	00-kToGWRNoSQ2iP6Q5irHJ79
13.9891		Cell	2	0.000	1.000	116	1	siRNA-IMPa2-25 PSF-A488 IMPa2-A546 DAPI 8C1-siRNA-IMP-a2-a4 V2.00	0	11. siRNA-IMPa2-25 PSF-A488 DAPI IMPa2-A546_ag_TileScan_001 (Stage 33 of 49)	00-kToGWRNoSQ2iP6Q5irHJ79
13.6594		Cell	2	0.000	1.000	117	2	siRNA-IMPa2-25 PSF-A488 IMPa2-A546 DAPI 8C1-siRNA-IMP-a2-a4 V2.00	0	11. siRNA-IMPa2-25 PSF-A488 DAPI IMPa2-A546_ag_TileScan_001 (Stage 33 of 49)	00-kToGWRNoSQ2iP6Q5irHJ79
14.9051		Cell	2	0.000	1.000	118	3	siRNA-IMPa2-25 PSF-A488 IMPa2-A546 DAPI 8C1-siRNA-IMP-a2-a4 V2.00	0	11. siRNA-IMPa2-25 PSF-A488 DAPI IMPa2-A546_ag_TileScan_001 (Stage 33 of 49)	00-kToGWRNoSQ2iP6Q5irHJ79
38.8602		Cell	2	0.000	1.000	119	4	siRNA-IMPa2-25 PSF-A488 IMPa2-A546 DAPI 8C1-siRNA-IMP-a2-a4 V2.00	0	11. siRNA-IMPa2-25 PSF-A488 DAPI IMPa2-A546_ag_TileScan_001 (Stage 33 of 49)	00-kToGWRNoSQ2iP6Q5irHJ79
81.7605		Cell	2	0.000	1.000	120	5	siRNA-IMPa2-25 PSF-A488 IMPa2-A546 DAPI 8C1-siRNA-IMP-a2-a4 V2.00	0	11. siRNA-IMPa2-25 PSF-A488 DAPI IMPa2-A546_ag_TileScan_001 (Stage 33 of 49)	00-kToGWRNoSQ2iP6Q5irHJ79
55.2179		Cell	2	0.000	1.000	121	6	siRNA-IMPa2-25 PSF-A488 IMPa2-A546 DAPI 8C1-siRNA-IMP-a2-a4 V2.00	0	11. siRNA-IMPa2-25 PSF-A488 DAPI IMPa2-A546_ag_TileScan_001 (Stage 33 of 49)	00-kToGWRNoSQ2iP6Q5irHJ79
48.9838		Cell	2	0.000	1.000	122	7	siRNA-IMPa2-25 PSF-A488 IMPa2-A546 DAPI 8C1-siRNA-IMP-a2-a4 V2.00	0	11. siRNA-IMPa2-25 PSF-A488 DAPI IMPa2-A546_ag_TileScan_001 (Stage 33 of 49)	00-kToGWRNoSQ2iP6Q5irHJ79
42.9682		Cell	2	0.000	1.000	123	8	siRNA-IMPa2-25 PSF-A488 IMPa2-A546 DAPI 8C1-siRNA-IMP-a2-a4 V2.00	0	11. siRNA-IMPa2-25 PSF-A488 DAPI IMPa2-A546_ag_TileScan_001 (Stage 33 of 49)	00-kToGWRNoSQ2iP6Q5irHJ79
43.0432		Cell	2	0.000	1.000	124	9	siRNA-IMPa2-25 PSF-A488 IMPa2-A546 DAPI 8C1-siRNA-IMP-a2-a4 V2.00	0	11. siRNA-IMPa2-25 PSF-A488 DAPI IMPa2-A546_ag_TileScan_001 (Stage 33 of 49)	00-kToGWRNoSQ2iP6Q5irHJ79
56.7425		Cell	2	0.000	1.000	125	10	siRNA-IMPa2-25 PSF-A488 IMPa2-A546 DAPI 8C1-siRNA-IMP-a2-a4 V2.00	0	11. siRNA-IMPa2-25 PSF-A488 DAPI IMPa2-A546_ag_TileScan_001 (Stage 33 of 49)	00-kToGWRNoSQ2iP6Q5irHJ79
48.9		Cell	2	0.000	1.000	126	11	siRNA-IMPa2-25 PSF-A488 IMPa2-A546 DAPI 8C1-siRNA-IMP-a2-a4 V2.00	0	11. siRNA-IMPa2-25 PSF-A488 DAPI IMPa2-A546_ag_TileScan_001 (Stage 33 of 49)	00-kToGWRNoSQ2iP6Q5irHJ79
55.7996		Cell	2	0.000	1.000	127	12	siRNA-IMPa2-25 PSF-A488 IMPa2-A546 DAPI 8C1-siRNA-IMP-a2-a4 V2.00	0	11. siRNA-IMPa2-25 PSF-A488 DAPI IMPa2-A546_ag_TileScan_001 (Stage 33 of 49)	00-kToGWRNoSQ2iP6Q5irHJ79
42.4959		Cell	2	0.000	1.000	128	13	siRNA-IMPa2-25 PSF-A488 IMPa2-A546 DAPI 8C1-siRNA-IMP-a2-a4 V2.00	0	11. siRNA-IMPa2-25 PSF-A488 DAPI IMPa2-A546_ag_TileScan_001 (Stage 33 of 49)	00-kToGWRNoSQ2iP6Q5irHJ79
50.9737		Cell	2	0.000	1.000	129	14	siRNA-IMPa2-25 PSF-A488 IMPa2-A546 DAPI 8C1-siRNA-IMP-a2-a4 V2.00	0	11. siRNA-IMPa2-25 PSF-A488 DAPI IMPa2-A546_ag_TileScan_001 (Stage 33 of 49)	00-kToGWRNoSQ2iP6Q5irHJ79
69.3293		Cell	2	0.000	1.000	130	15	siRNA-IMPa2-25 PSF-A488 IMPa2-A546 DAPI 8C1-siRNA-IMP-a2-a4 V2.00	0	11. siRNA-IMPa2-25 PSF-A488 DAPI IMPa2-A546_ag_TileScan_001 (Stage 33 of 49)	00-kToGWRNoSQ2iP6Q5irHJ79
52.0034		Cell	2	0.000	1.000	131	16	siRNA-IMPa2-25 PSF-A488 IMPa2-A546 DAPI 8C1-siRNA-IMP-a2-a4 V2.00	0	11. siRNA-IMPa2-25 PSF-A488 DAPI IMPa2-A546_ag_TileScan_001 (Stage 33 of 49)	00-kToGWRNoSQ2iP6Q5irHJ79
50.0361		Cell	2	0.000	1.000	132	17	siRNA-IMPa2-25 PSF-A488 IMPa2-A546 DAPI 8C1-siRNA-IMP-a2-a4 V2.00	0	11. siRNA-IMPa2-25 PSF-A488 DAPI IMPa2-A546_ag_TileScan_001 (Stage 33 of 49)	00-kToGWRNoSQ2iP6Q5irHJ79
39.3314		Cell	2	0.000	1.000	133	18	siRNA-IMPa2-25 PSF-A488 IMPa2-A546 DAPI 8C1-siRNA-IMP-a2-a4 V2.00	0	11. siRNA-IMPa2-25 PSF-A488 DAPI IMPa2-A546_ag_TileScan_001 (Stage 33 of 49)	00-kToGWRNoSQ2iP6Q5irHJ79
96.8618		Cell	2	0.000	1.000	134	19	siRNA-IMPa2-25 PSF-A488 IMPa2-A546 DAPI 8C1-siRNA-IMP-a2-a4 V2.00	0	11. siRNA-IMPa2-25 PSF-A488 DAPI IMPa2-A546_ag_TileScan_001 (Stage 33 of 49)	00-kToGWRNoSQ2iP6Q5irHJ79
62.8025		Cell	2	0.000	1.000	135	20	siRNA-IMPa2-25 PSF-A488 IMPa2-A546 DAPI 8C1-siRNA-IMP-a2-a4 V2.00	0	11. siRNA-IMPa2-25 PSF-A488 DAPI IMPa2-A546_ag_TileScan_001 (Stage 33 of 49)	00-kToGWRNoSQ2iP6Q5irHJ79
14.6672		Cell	2	0.000	1.000	136	0	siRNA-IMPa2-25 PSF-A488 IMPa2-A546 DAPI 8C1-siRNA-IMP-a2-a4 V2.00	0	11. siRNA-IMPa2-25 PSF-A488 DAPI IMPa2-A546_ah_TileScan_001 (Stage 34 of 49)	00-Gj66oqxTmBWAGuBaMMjKzc
13.2641		Cell	2	0.000	1.000	137	1	siRNA-IMPa2-25 PSF-A488 IMPa2-A546 DAPI 8C1-siRNA-IMP-a2-a4 V2.00	0	11. siRNA-IMPa2-25 PSF-A488 DAPI IMPa2-A546_ah_TileScan_001 (Stage 34 of 49)	00-Gj66oqxTmBWAGuBaMMjKzc
19.171		Cell	2	0.000	1.000	138	2	siRNA-IMPa2-25 PSF-A488 IMPa2-A546 DAPI 8C1-siRNA-IMP-a2-a4 V2.00	0	11. siRNA-IMPa2-25 PSF-A488 DAPI IMPa2-A546_ah_TileScan_001 (Stage 34 of 49)	00-Gj66oqxTmBWAGuBaMMjKzc
43.5745		Cell	2	0.000	1.000	139	3	siRNA-IMPa2-25 PSF-A488 IMPa2-A546 DAPI 8C1-siRNA-IMP-a2-a4 V2.00	0	11. siRNA-IMPa2-25 PSF-A488 DAPI IMPa2-A546_ah_TileScan_001 (Stage 34 of 49)	00-Gj66oqxTmBWAGuBaMMjKzc
38.64		Cell	2	0.000	1.000	140	4	siRNA-IMPa2-25 PSF-A488 IMPa2-A546 DAPI 8C1-siRNA-IMP-a2-a4 V2.00	0	11. siRNA-IMPa2-25 PSF-A488 DAPI IMPa2-A546_ah_TileScan_001 (Stage 34 of 49)	00-Gj66oqxTmBWAGuBaMMjKzc
38.8774		Cell	2	0.000	1.000	141	5	siRNA-IMPa2-25 PSF-A488 IMPa2-A546 DAPI 8C1-siRNA-IMP-a2-a4 V2.00	0	11. siRNA-IMPa2-25 PSF-A488 DAPI IMPa2-A546_ah_TileScan_001 (Stage 34 of 49)	00-Gj66oqxTmBWAGuBaMMjKzc
63.7358		Cell	2	0.000	1.000	142	6	siRNA-IMPa2-25 PSF-A488 IMPa2-A546 DAPI 8C1-siRNA-IMP-a2-a4 V2.00	0	11. siRNA-IMPa2-25 PSF-A488 DAPI IMPa2-A546_ah_TileScan_001 (Stage 34 of 49)	00-Gj66oqxTmBWAGuBaMMjKzc
26.8946		Cell	2	0.000	1.000	143	7	siRNA-IMPa2-25 PSF-A488 IMPa2-A546 DAPI 8C1-siRNA-IMP-a2-a4 V2.00	0	11. siRNA-IMPa2-25 PSF-A488 DAPI IMPa2-A546_ah_TileScan_001 (Stage 34 of 49)	00-Gj66oqxTmBWAGuBaMMjKzc
50.3826		Cell	2	0.000	1.000	144	8	siRNA-IMPa2-25 PSF-A488 IMPa2-A546 DAPI 8C1-siRNA-IMP-a2-a4 V2.00	0	11. siRNA-IMPa2-25 PSF-A488 DAPI IMPa2-A546_ah_TileScan_001 (Stage 34 of 49)	00-Gj66oqxTmBWAGuBaMMjKzc
35.8259		Cell	2	0.000	1.000	145	9	siRNA-IMPa2-25 PSF-A488 IMPa2-A546 DAPI 8C1-siRNA-IMP-a2-a4 V2.00	0	11. siRNA-IMPa2-25 PSF-A488 DAPI IMPa2-A546_ah_TileScan_001 (Stage 34 of 49)	00-Gj66oqxTmBWAGuBaMMjKzc
44.3261		Cell	2	0.000	1.000	146	10	siRNA-IMPa2-25 PSF-A488 IMPa2-A546 DAPI 8C1-siRNA-IMP-a2-a4 V2.00	0	11. siRNA-IMPa2-25 PSF-A488 DAPI IMPa2-A546_ah_TileScan_001 (Stage 34 of 49)	00-Gj66oqxTmBWAGuBaMMjKzc
71.707		Cell	2	0.000	1.000	147	11	siRNA-IMPa2-25 PSF-A488 IMPa2-A546 DAPI 8C1-siRNA-IMP-a2-a4 V2.00	0	11. siRNA-IMPa2-25 PSF-A488 DAPI IMPa2-A546_ah_TileScan_001 (Stage 34 of 49)	00-Gj66oqxTmBWAGuBaMMjKzc
52.9465		Cell	2	0.000	1.000	148	12	siRNA-IMPa2-25 PSF-A488 IMPa2-A546 DAPI 8C1-siRNA-IMP-a2-a4 V2.00	0	11. siRNA-IMPa2-25 PSF-A488 DAPI IMPa2-A546_ah_TileScan_001 (Stage 34 of 49)	00-Gj66oqxTmBWAGuBaMMjKzc
46.165		Cell	2	0.000	1.000	149	13	siRNA-IMPa2-25 PSF-A488 IMPa2-A546 DAPI 8C1-siRNA-IMP-a2-a4 V2.00	0	11. siRNA-IMPa2-25 PSF-A488 DAPI IMPa2-A546_ah_TileScan_001 (Stage 34 of 49)	00-Gj66oqxTmBWAGuBaMMjKzc
56.8696		Cell	2	0.000	1.000	150	14	siRNA-IMPa2-25 PSF-A488 IMPa2-A546 DAPI 8C1-siRNA-IMP-a2-a4 V2.00	0	11. siRNA-IMPa2-25 PSF-A488 DAPI IMPa2-A546_ah_TileScan_001 (Stage 34 of 49)	00-Gj66oqxTmBWAGuBaMMjKzc
15.1603		Cell	2	0.000	1.000	151	15	siRNA-IMPa2-25 PSF-A488 IMPa2-A546 DAPI 8C1-siRNA-IMP-a2-a4 V2.00	0	11. siRNA-IMPa2-25 PSF-A488 DAPI IMPa2-A546_ah_TileScan_001 (Stage 34 of 49)	00-Gj66oqxTmBWAGuBaMMjKzc
18.5231		Cell	2	0.000	1.000	152	16	siRNA-IMPa2-25 PSF-A488 IMPa2-A546 DAPI 8C1-siRNA-IMP-a2-a4 V2.00	0	11. siRNA-IMPa2-25 PSF-A488 DAPI IMPa2-A546_ah_TileScan_001 (Stage 34 of 49)	00-Gj66oqxTmBWAGuBaMMjKzc
49.6182		Cell	2	0.000	1.000	153	17	siRNA-IMPa2-25 PSF-A488 IMPa2-A546 DAPI 8C1-siRNA-IMP-a2-a4 V2.00	0	11. siRNA-IMPa2-25 PSF-A488 DAPI IMPa2-A546_ah_TileScan_001 (Stage 34 of 49)	00-Gj66oqxTmBWAGuBaMMjKzc
54.6896		Cell	2	0.000	1.000	154	18	siRNA-IMPa2-25 PSF-A488 IMPa2-A546 DAPI 8C1-siRNA-IMP-a2-a4 V2.00	0	11. siRNA-IMPa2-25 PSF-A488 DAPI IMPa2-A546_ah_TileScan_001 (Stage 34 of 49)	00-Gj66oqxTmBWAGuBaMMjKzc
69.682		Cell	2	0.000	1.000	155	19	siRNA-IMPa2-25 PSF-A488 IMPa2-A546 DAPI 8C1-siRNA-IMP-a2-a4 V2.00	0	11. siRNA-IMPa2-25 PSF-A488 DAPI IMPa2-A546_ah_TileScan_001 (Stage 34 of 49)	00-Gj66oqxTmBWAGuBaMMjKzc
61.3714		Cell	2	0.000	1.000	156	20	siRNA-IMPa2-25 PSF-A488 IMPa2-A546 DAPI 8C1-siRNA-IMP-a2-a4 V2.00	0	11. siRNA-IMPa2-25 PSF-A488 DAPI IMPa2-A546_ah_TileScan_001 (Stage 34 of 49)	00-Gj66oqxTmBWAGuBaMMjKzc
69.3253		Cell	2	0.000	1.000	157	21	siRNA-IMPa2-25 PSF-A488 IMPa2-A546 DAPI 8C1-siRNA-IMP-a2-a4 V2.00	0	11. siRNA-IMPa2-25 PSF-A488 DAPI IMPa2-A546_ah_TileScan_001 (Stage 34 of 49)	00-Gj66oqxTmBWAGuBaMMjKzc
42.2788		Cell	2	0.000	1.000	158	22	siRNA-IMPa2-25 PSF-A488 IMPa2-A546 DAPI 8C1-siRNA-IMP-a2-a4 V2.00	0	11. siRNA-IMPa2-25 PSF-A488 DAPI IMPa2-A546_ah_TileScan_001 (Stage 34 of 49)	00-Gj66oqxTmBWAGuBaMMjKzc
58.7559		Cell	2	0.000	1.000	159	23	siRNA-IMPa2-25 PSF-A488 IMPa2-A546 DAPI 8C1-siRNA-IMP-a2-a4 V2.00	0	11. siRNA-IMPa2-25 PSF-A488 DAPI IMPa2-A546_ah_TileScan_001 (Stage 34 of 49)	00-Gj66oqxTmBWAGuBaMMjKzc
30.7094		Cell	2	0.000	1.000	160	24	siRNA-IMPa2-25 PSF-A488 IMPa2-A546 DAPI 8C1-siRNA-IMP-a2-a4 V2.00	0	11. siRNA-IMPa2-25 PSF-A488 DAPI IMPa2-A546_ah_TileScan_001 (Stage 34 of 49)	00-Gj66oqxTmBWAGuBaMMjKzc
13.4213		Cell	2	0.000	1.000	161	0	siRNA-IMPa2-25 PSF-A488 IMPa2-A546 DAPI 8C1-siRNA-IMP-a2-a4 V2.00	0	11. siRNA-IMPa2-25 PSF-A488 DAPI IMPa2-A546_ai_TileScan_001 (Stage 35 of 49)	00-xw5TwUfRwyAycuzXDCqa5e
51.5543		Cell	2	0.000	1.000	162	1	siRNA-IMPa2-25 PSF-A488 IMPa2-A546 DAPI 8C1-siRNA-IMP-a2-a4 V2.00	0	11. siRNA-IMPa2-25 PSF-A488 DAPI IMPa2-A546_ai_TileScan_001 (Stage 35 of 49)	00-xw5TwUfRwyAycuzXDCqa5e
33.1537		Cell	2	0.000	1.000	163	2	siRNA-IMPa2-25 PSF-A488 IMPa2-A546 DAPI 8C1-siRNA-IMP-a2-a4 V2.00	0	11. siRNA-IMPa2-25 PSF-A488 DAPI IMPa2-A546_ai_TileScan_001 (Stage 35 of 49)	00-xw5TwUfRwyAycuzXDCqa5e
24.1453		Cell	2	0.000	1.000	164	3	siRNA-IMPa2-25 PSF-A488 IMPa2-A546 DAPI 8C1-siRNA-IMP-a2-a4 V2.00	0	11. siRNA-IMPa2-25 PSF-A488 DAPI IMPa2-A546_ai_TileScan_001 (Stage 35 of 49)	00-xw5TwUfRwyAycuzXDCqa5e
36.6691		Cell	2	0.000	1.000	165	4	siRNA-IMPa2-25 PSF-A488 IMPa2-A546 DAPI 8C1-siRNA-IMP-a2-a4 V2.00	0	11. siRNA-IMPa2-25 PSF-A488 DAPI IMPa2-A546_ai_TileScan_001 (Stage 35 of 49)	00-xw5TwUfRwyAycuzXDCqa5e
30.3779		Cell	2	0.000	1.000	166	5	siRNA-IMPa2-25 PSF-A488 IMPa2-A546 DAPI 8C1-siRNA-IMP-a2-a4 V2.00	0	11. siRNA-IMPa2-25 PSF-A488 DAPI IMPa2-A546_ai_TileScan_001 (Stage 35 of 49)	00-xw5TwUfRwyAycuzXDCqa5e
48.9366		Cell	2	0.000	1.000	167	6	siRNA-IMPa2-25 PSF-A488 IMPa2-A546 DAPI 8C1-siRNA-IMP-a2-a4 V2.00	0	11. siRNA-IMPa2-25 PSF-A488 DAPI IMPa2-A546_ai_TileScan_001 (Stage 35 of 49)	00-xw5TwUfRwyAycuzXDCqa5e
14.8396		Cell	2	0.000	1.000	168	7	siRNA-IMPa2-25 PSF-A488 IMPa2-A546 DAPI 8C1-siRNA-IMP-a2-a4 V2.00	0	11. siRNA-IMPa2-25 PSF-A488 DAPI IMPa2-A546_ai_TileScan_001 (Stage 35 of 49)	00-xw5TwUfRwyAycuzXDCqa5e
16.577		Cell	2	0.000	1.000	169	8	siRNA-IMPa2-25 PSF-A488 IMPa2-A546 DAPI 8C1-siRNA-IMP-a2-a4 V2.00	0	11. siRNA-IMPa2-25 PSF-A488 DAPI IMPa2-A546_ai_TileScan_001 (Stage 35 of 49)	00-xw5TwUfRwyAycuzXDCqa5e
31.8499		Cell	2	0.000	1.000	170	9	siRNA-IMPa2-25 PSF-A488 IMPa2-A546 DAPI 8C1-siRNA-IMP-a2-a4 V2.00	0	11. siRNA-IMPa2-25 PSF-A488 DAPI IMPa2-A546_ai_TileScan_001 (Stage 35 of 49)	00-xw5TwUfRwyAycuzXDCqa5e
58.0715		Cell	2	0.000	1.000	171	10	siRNA-IMPa2-25 PSF-A488 IMPa2-A546 DAPI 8C1-siRNA-IMP-a2-a4 V2.00	0	11. siRNA-IMPa2-25 PSF-A488 DAPI IMPa2-A546_ai_TileScan_001 (Stage 35 of 49)	00-xw5TwUfRwyAycuzXDCqa5e
58.1448		Cell	2	0.000	1.000	172	11	siRNA-IMPa2-25 PSF-A488 IMPa2-A546 DAPI 8C1-siRNA-IMP-a2-a4 V2.00	0	11. siRNA-IMPa2-25 PSF-A488 DAPI IMPa2-A546_ai_TileScan_001 (Stage 35 of 49)	00-xw5TwUfRwyAycuzXDCqa5e
72.2785		Cell	2	0.000	1.000	173	12	siRNA-IMPa2-25 PSF-A488 IMPa2-A546 DAPI 8C1-siRNA-IMP-a2-a4 V2.00	0	11. siRNA-IMPa2-25 PSF-A488 DAPI IMPa2-A546_ai_TileScan_001 (Stage 35 of 49)	00-xw5TwUfRwyAycuzXDCqa5e
39.6426		Cell	2	0.000	1.000	174	13	siRNA-IMPa2-25 PSF-A488 IMPa2-A546 DAPI 8C1-siRNA-IMP-a2-a4 V2.00	0	11. siRNA-IMPa2-25 PSF-A488 DAPI IMPa2-A546_ai_TileScan_001 (Stage 35 of 49)	00-xw5TwUfRwyAycuzXDCqa5e
56.8788		Cell	2	0.000	1.000	175	14	siRNA-IMPa2-25 PSF-A488 IMPa2-A546 DAPI 8C1-siRNA-IMP-a2-a4 V2.00	0	11. siRNA-IMPa2-25 PSF-A488 DAPI IMPa2-A546_ai_TileScan_001 (Stage 35 of 49)	00-xw5TwUfRwyAycuzXDCqa5e
35.3453		Cell	2	0.000	1.000	176	15	siRNA-IMPa2-25 PSF-A488 IMPa2-A546 DAPI 8C1-siRNA-IMP-a2-a4 V2.00	0	11. siRNA-IMPa2-25 PSF-A488 DAPI IMPa2-A546_ai_TileScan_001 (Stage 35 of 49)	00-xw5TwUfRwyAycuzXDCqa5e
41.706		Cell	2	0.000	1.000	177	16	siRNA-IMPa2-25 PSF-A488 IMPa2-A546 DAPI 8C1-siRNA-IMP-a2-a4 V2.00	0	11. siRNA-IMPa2-25 PSF-A488 DAPI IMPa2-A546_ai_TileScan_001 (Stage 35 of 49)	00-xw5TwUfRwyAycuzXDCqa5e
57.5432		Cell	2	0.000	1.000	178	17	siRNA-IMPa2-25 PSF-A488 IMPa2-A546 DAPI 8C1-siRNA-IMP-a2-a4 V2.00	0	11. siRNA-IMPa2-25 PSF-A488 DAPI IMPa2-A546_ai_TileScan_001 (Stage 35 of 49)	00-xw5TwUfRwyAycuzXDCqa5e
57.9095		Cell	2	0.000	1.000	179	18	siRNA-IMPa2-25 PSF-A488 IMPa2-A546 DAPI 8C1-siRNA-IMP-a2-a4 V2.00	0	11. siRNA-IMPa2-25 PSF-A488 DAPI IMPa2-A546_ai_TileScan_001 (Stage 35 of 49)	00-xw5TwUfRwyAycuzXDCqa5e
71.0168		Cell	2	0.000	1.000	180	19	siRNA-IMPa2-25 PSF-A488 IMPa2-A546 DAPI 8C1-siRNA-IMP-a2-a4 V2.00	0	11. siRNA-IMPa2-25 PSF-A488 DAPI IMPa2-A546_ai_TileScan_001 (Stage 35 of 49)	00-xw5TwUfRwyAycuzXDCqa5e
29.3113		Cell	2	0.000	1.000	181	20	siRNA-IMPa2-25 PSF-A488 IMPa2-A546 DAPI 8C1-siRNA-IMP-a2-a4 V2.00	0	11. siRNA-IMPa2-25 PSF-A488 DAPI IMPa2-A546_ai_TileScan_001 (Stage 35 of 49)	00-xw5TwUfRwyAycuzXDCqa5e
71.4111		Cell	2	0.000	1.000	182	21	siRNA-IMPa2-25 PSF-A488 IMPa2-A546 DAPI 8C1-siRNA-IMP-a2-a4 V2.00	0	11. siRNA-IMPa2-25 PSF-A488 DAPI IMPa2-A546_ai_TileScan_001 (Stage 35 of 49)	00-xw5TwUfRwyAycuzXDCqa5e
48.5854		Cell	2	0.000	1.000	183	0	siRNA-IMPa2-25 PSF-A488 IMPa2-A546 DAPI 8C1-siRNA-IMP-a2-a4 V2.00	0	11. siRNA-IMPa2-25 PSF-A488 DAPI IMPa2-A546_aj_TileScan_001 (Stage 36 of 49)	00-Y3ZNadanUh6Hy3Dd2WkXCZ
46.7807		Cell	2	0.000	1.000	184	1	siRNA-IMPa2-25 PSF-A488 IMPa2-A546 DAPI 8C1-siRNA-IMP-a2-a4 V2.00	0	11. siRNA-IMPa2-25 PSF-A488 DAPI IMPa2-A546_aj_TileScan_001 (Stage 36 of 49)	00-Y3ZNadanUh6Hy3Dd2WkXCZ
60.253		Cell	2	0.000	1.000	185	2	siRNA-IMPa2-25 PSF-A488 IMPa2-A546 DAPI 8C1-siRNA-IMP-a2-a4 V2.00	0	11. siRNA-IMPa2-25 PSF-A488 DAPI IMPa2-A546_aj_TileScan_001 (Stage 36 of 49)	00-Y3ZNadanUh6Hy3Dd2WkXCZ
16.6674		Cell	2	0.000	1.000	186	3	siRNA-IMPa2-25 PSF-A488 IMPa2-A546 DAPI 8C1-siRNA-IMP-a2-a4 V2.00	0	11. siRNA-IMPa2-25 PSF-A488 DAPI IMPa2-A546_aj_TileScan_001 (Stage 36 of 49)	00-Y3ZNadanUh6Hy3Dd2WkXCZ
42.3613		Cell	2	0.000	1.000	187	4	siRNA-IMPa2-25 PSF-A488 IMPa2-A546 DAPI 8C1-siRNA-IMP-a2-a4 V2.00	0	11. siRNA-IMPa2-25 PSF-A488 DAPI IMPa2-A546_aj_TileScan_001 (Stage 36 of 49)	00-Y3ZNadanUh6Hy3Dd2WkXCZ
56.0079		Cell	2	0.000	1.000	188	5	siRNA-IMPa2-25 PSF-A488 IMPa2-A546 DAPI 8C1-siRNA-IMP-a2-a4 V2.00	0	11. siRNA-IMPa2-25 PSF-A488 DAPI IMPa2-A546_aj_TileScan_001 (Stage 36 of 49)	00-Y3ZNadanUh6Hy3Dd2WkXCZ
16.951		Cell	2	0.000	1.000	189	6	siRNA-IMPa2-25 PSF-A488 IMPa2-A546 DAPI 8C1-siRNA-IMP-a2-a4 V2.00	0	11. siRNA-IMPa2-25 PSF-A488 DAPI IMPa2-A546_aj_TileScan_001 (Stage 36 of 49)	00-Y3ZNadanUh6Hy3Dd2WkXCZ
43.0046		Cell	2	0.000	1.000	190	7	siRNA-IMPa2-25 PSF-A488 IMPa2-A546 DAPI 8C1-siRNA-IMP-a2-a4 V2.00	0	11. siRNA-IMPa2-25 PSF-A488 DAPI IMPa2-A546_aj_TileScan_001 (Stage 36 of 49)	00-Y3ZNadanUh6Hy3Dd2WkXCZ
16.1227		Cell	2	0.000	1.000	191	8	siRNA-IMPa2-25 PSF-A488 IMPa2-A546 DAPI 8C1-siRNA-IMP-a2-a4 V2.00	0	11. siRNA-IMPa2-25 PSF-A488 DAPI IMPa2-A546_aj_TileScan_001 (Stage 36 of 49)	00-Y3ZNadanUh6Hy3Dd2WkXCZ
46.968		Cell	2	0.000	1.000	192	9	siRNA-IMPa2-25 PSF-A488 IMPa2-A546 DAPI 8C1-siRNA-IMP-a2-a4 V2.00	0	11. siRNA-IMPa2-25 PSF-A488 DAPI IMPa2-A546_aj_TileScan_001 (Stage 36 of 49)	00-Y3ZNadanUh6Hy3Dd2WkXCZ
45.5834		Cell	2	0.000	1.000	193	10	siRNA-IMPa2-25 PSF-A488 IMPa2-A546 DAPI 8C1-siRNA-IMP-a2-a4 V2.00	0	11. siRNA-IMPa2-25 PSF-A488 DAPI IMPa2-A546_aj_TileScan_001 (Stage 36 of 49)	00-Y3ZNadanUh6Hy3Dd2WkXCZ
44.2961		Cell	2	0.000	1.000	194	11	siRNA-IMPa2-25 PSF-A488 IMPa2-A546 DAPI 8C1-siRNA-IMP-a2-a4 V2.00	0	11. siRNA-IMPa2-25 PSF-A488 DAPI IMPa2-A546_aj_TileScan_001 (Stage 36 of 49)	00-Y3ZNadanUh6Hy3Dd2WkXCZ
14.1359		Cell	2	0.000	1.000	195	12	siRNA-IMPa2-25 PSF-A488 IMPa2-A546 DAPI 8C1-siRNA-IMP-a2-a4 V2.00	0	11. siRNA-IMPa2-25 PSF-A488 DAPI IMPa2-A546_aj_TileScan_001 (Stage 36 of 49)	00-Y3ZNadanUh6Hy3Dd2WkXCZ
68.0924		Cell	2	0.000	1.000	196	0	siRNA-IMPa2-25 PSF-A488 IMPa2-A546 DAPI 8C1-siRNA-IMP-a2-a4 V2.00	0	11. siRNA-IMPa2-25 PSF-A488 DAPI IMPa2-A546_ak_TileScan_001 (Stage 37 of 49)	00-MDyVGNmadoq8qMuvAYpvU3
74.1058		Cell	2	0.000	1.000	197	1	siRNA-IMPa2-25 PSF-A488 IMPa2-A546 DAPI 8C1-siRNA-IMP-a2-a4 V2.00	0	11. siRNA-IMPa2-25 PSF-A488 DAPI IMPa2-A546_ak_TileScan_001 (Stage 37 of 49)	00-MDyVGNmadoq8qMuvAYpvU3
19.215		Cell	2	0.000	1.000	198	2	siRNA-IMPa2-25 PSF-A488 IMPa2-A546 DAPI 8C1-siRNA-IMP-a2-a4 V2.00	0	11. siRNA-IMPa2-25 PSF-A488 DAPI IMPa2-A546_ak_TileScan_001 (Stage 37 of 49)	00-MDyVGNmadoq8qMuvAYpvU3
13.8013		Cell	2	0.000	1.000	199	0	siRNA-IMPa2-25 PSF-A488 IMPa2-A546 DAPI 8C1-siRNA-IMP-a2-a4 V2.00	0	11. siRNA-IMPa2-25 PSF-A488 DAPI IMPa2-A546_al_TileScan_001 (Stage 38 of 49)	00-6Ao7kwXuqDR4Av2KJr7xma
13.9148		Cell	2	0.000	1.000	200	1	siRNA-IMPa2-25 PSF-A488 IMPa2-A546 DAPI 8C1-siRNA-IMP-a2-a4 V2.00	0	11. siRNA-IMPa2-25 PSF-A488 DAPI IMPa2-A546_al_TileScan_001 (Stage 38 of 49)	00-6Ao7kwXuqDR4Av2KJr7xma
64.3346		Cell	2	0.000	1.000	201	2	siRNA-IMPa2-25 PSF-A488 IMPa2-A546 DAPI 8C1-siRNA-IMP-a2-a4 V2.00	0	11. siRNA-IMPa2-25 PSF-A488 DAPI IMPa2-A546_al_TileScan_001 (Stage 38 of 49)	00-6Ao7kwXuqDR4Av2KJr7xma
62.456		Cell	2	0.000	1.000	202	3	siRNA-IMPa2-25 PSF-A488 IMPa2-A546 DAPI 8C1-siRNA-IMP-a2-a4 V2.00	0	11. siRNA-IMPa2-25 PSF-A488 DAPI IMPa2-A546_al_TileScan_001 (Stage 38 of 49)	00-6Ao7kwXuqDR4Av2KJr7xma
69.1245		Cell	2	0.000	1.000	203	4	siRNA-IMPa2-25 PSF-A488 IMPa2-A546 DAPI 8C1-siRNA-IMP-a2-a4 V2.00	0	11. siRNA-IMPa2-25 PSF-A488 DAPI IMPa2-A546_al_TileScan_001 (Stage 38 of 49)	00-6Ao7kwXuqDR4Av2KJr7xma
54.704		Cell	2	0.000	1.000	204	5	siRNA-IMPa2-25 PSF-A488 IMPa2-A546 DAPI 8C1-siRNA-IMP-a2-a4 V2.00	0	11. siRNA-IMPa2-25 PSF-A488 DAPI IMPa2-A546_al_TileScan_001 (Stage 38 of 49)	00-6Ao7kwXuqDR4Av2KJr7xma
47.4471		Cell	2	0.000	1.000	205	0	siRNA-IMPa2-25 PSF-A488 IMPa2-A546 DAPI 8C1-siRNA-IMP-a2-a4 V2.00	0	11. siRNA-IMPa2-25 PSF-A488 DAPI IMPa2-A546_am_TileScan_001 (Stage 39 of 49)	00-Mihf4ub79jvG2sjrKBMnci
52.0282		Cell	2	0.000	1.000	206	1	siRNA-IMPa2-25 PSF-A488 IMPa2-A546 DAPI 8C1-siRNA-IMP-a2-a4 V2.00	0	11. siRNA-IMPa2-25 PSF-A488 DAPI IMPa2-A546_am_TileScan_001 (Stage 39 of 49)	00-Mihf4ub79jvG2sjrKBMnci
55.7115		Cell	2	0.000	1.000	207	2	siRNA-IMPa2-25 PSF-A488 IMPa2-A546 DAPI 8C1-siRNA-IMP-a2-a4 V2.00	0	11. siRNA-IMPa2-25 PSF-A488 DAPI IMPa2-A546_am_TileScan_001 (Stage 39 of 49)	00-Mihf4ub79jvG2sjrKBMnci
47.3388		Cell	2	0.000	1.000	208	3	siRNA-IMPa2-25 PSF-A488 IMPa2-A546 DAPI 8C1-siRNA-IMP-a2-a4 V2.00	0	11. siRNA-IMPa2-25 PSF-A488 DAPI IMPa2-A546_am_TileScan_001 (Stage 39 of 49)	00-Mihf4ub79jvG2sjrKBMnci
57.7991		Cell	2	0.000	1.000	209	4	siRNA-IMPa2-25 PSF-A488 IMPa2-A546 DAPI 8C1-siRNA-IMP-a2-a4 V2.00	0	11. siRNA-IMPa2-25 PSF-A488 DAPI IMPa2-A546_am_TileScan_001 (Stage 39 of 49)	00-Mihf4ub79jvG2sjrKBMnci
55.7281		Cell	2	0.000	1.000	210	5	siRNA-IMPa2-25 PSF-A488 IMPa2-A546 DAPI 8C1-siRNA-IMP-a2-a4 V2.00	0	11. siRNA-IMPa2-25 PSF-A488 DAPI IMPa2-A546_am_TileScan_001 (Stage 39 of 49)	00-Mihf4ub79jvG2sjrKBMnci
33.487		Cell	2	0.000	1.000	211	6	siRNA-IMPa2-25 PSF-A488 IMPa2-A546 DAPI 8C1-siRNA-IMP-a2-a4 V2.00	0	11. siRNA-IMPa2-25 PSF-A488 DAPI IMPa2-A546_am_TileScan_001 (Stage 39 of 49)	00-Mihf4ub79jvG2sjrKBMnci
61.4365		Cell	2	0.000	1.000	212	7	siRNA-IMPa2-25 PSF-A488 IMPa2-A546 DAPI 8C1-siRNA-IMP-a2-a4 V2.00	0	11. siRNA-IMPa2-25 PSF-A488 DAPI IMPa2-A546_am_TileScan_001 (Stage 39 of 49)	00-Mihf4ub79jvG2sjrKBMnci
13.5576		Cell	2	0.000	1.000	213	8	siRNA-IMPa2-25 PSF-A488 IMPa2-A546 DAPI 8C1-siRNA-IMP-a2-a4 V2.00	0	11. siRNA-IMPa2-25 PSF-A488 DAPI IMPa2-A546_am_TileScan_001 (Stage 39 of 49)	00-Mihf4ub79jvG2sjrKBMnci
66.9738		Cell	2	0.000	1.000	214	9	siRNA-IMPa2-25 PSF-A488 IMPa2-A546 DAPI 8C1-siRNA-IMP-a2-a4 V2.00	0	11. siRNA-IMPa2-25 PSF-A488 DAPI IMPa2-A546_am_TileScan_001 (Stage 39 of 49)	00-Mihf4ub79jvG2sjrKBMnci
33.3824		Cell	2	0.000	1.000	215	10	siRNA-IMPa2-25 PSF-A488 IMPa2-A546 DAPI 8C1-siRNA-IMP-a2-a4 V2.00	0	11. siRNA-IMPa2-25 PSF-A488 DAPI IMPa2-A546_am_TileScan_001 (Stage 39 of 49)	00-Mihf4ub79jvG2sjrKBMnci
64.4219		Cell	2	0.000	1.000	216	11	siRNA-IMPa2-25 PSF-A488 IMPa2-A546 DAPI 8C1-siRNA-IMP-a2-a4 V2.00	0	11. siRNA-IMPa2-25 PSF-A488 DAPI IMPa2-A546_am_TileScan_001 (Stage 39 of 49)	00-Mihf4ub79jvG2sjrKBMnci
43.4833		Cell	2	0.000	1.000	217	12	siRNA-IMPa2-25 PSF-A488 IMPa2-A546 DAPI 8C1-siRNA-IMP-a2-a4 V2.00	0	11. siRNA-IMPa2-25 PSF-A488 DAPI IMPa2-A546_am_TileScan_001 (Stage 39 of 49)	00-Mihf4ub79jvG2sjrKBMnci
58.9166		Cell	2	0.000	1.000	218	13	siRNA-IMPa2-25 PSF-A488 IMPa2-A546 DAPI 8C1-siRNA-IMP-a2-a4 V2.00	0	11. siRNA-IMPa2-25 PSF-A488 DAPI IMPa2-A546_am_TileScan_001 (Stage 39 of 49)	00-Mihf4ub79jvG2sjrKBMnci
12.2765		Cell	2	0.000	1.000	219	0	siRNA-IMPa2-25 PSF-A488 IMPa2-A546 DAPI 8C1-siRNA-IMP-a2-a4 V2.00	0	11. siRNA-IMPa2-25 PSF-A488 DAPI IMPa2-A546_an_TileScan_001 (Stage 40 of 49)	00-6TjMwGFekE22txcYD4zzYA
45.5264		Cell	2	0.000	1.000	220	1	siRNA-IMPa2-25 PSF-A488 IMPa2-A546 DAPI 8C1-siRNA-IMP-a2-a4 V2.00	0	11. siRNA-IMPa2-25 PSF-A488 DAPI IMPa2-A546_an_TileScan_001 (Stage 40 of 49)	00-6TjMwGFekE22txcYD4zzYA
38.7055		Cell	2	0.000	1.000	221	2	siRNA-IMPa2-25 PSF-A488 IMPa2-A546 DAPI 8C1-siRNA-IMP-a2-a4 V2.00	0	11. siRNA-IMPa2-25 PSF-A488 DAPI IMPa2-A546_an_TileScan_001 (Stage 40 of 49)	00-6TjMwGFekE22txcYD4zzYA
46.2432		Cell	2	0.000	1.000	222	3	siRNA-IMPa2-25 PSF-A488 IMPa2-A546 DAPI 8C1-siRNA-IMP-a2-a4 V2.00	0	11. siRNA-IMPa2-25 PSF-A488 DAPI IMPa2-A546_an_TileScan_001 (Stage 40 of 49)	00-6TjMwGFekE22txcYD4zzYA
41.2504		Cell	2	0.000	1.000	223	4	siRNA-IMPa2-25 PSF-A488 IMPa2-A546 DAPI 8C1-siRNA-IMP-a2-a4 V2.00	0	11. siRNA-IMPa2-25 PSF-A488 DAPI IMPa2-A546_an_TileScan_001 (Stage 40 of 49)	00-6TjMwGFekE22txcYD4zzYA
49.3635		Cell	2	0.000	1.000	224	5	siRNA-IMPa2-25 PSF-A488 IMPa2-A546 DAPI 8C1-siRNA-IMP-a2-a4 V2.00	0	11. siRNA-IMPa2-25 PSF-A488 DAPI IMPa2-A546_an_TileScan_001 (Stage 40 of 49)	00-6TjMwGFekE22txcYD4zzYA
50.1803		Cell	2	0.000	1.000	225	6	siRNA-IMPa2-25 PSF-A488 IMPa2-A546 DAPI 8C1-siRNA-IMP-a2-a4 V2.00	0	11. siRNA-IMPa2-25 PSF-A488 DAPI IMPa2-A546_an_TileScan_001 (Stage 40 of 49)	00-6TjMwGFekE22txcYD4zzYA
15.761		Cell	2	0.000	1.000	226	7	siRNA-IMPa2-25 PSF-A488 IMPa2-A546 DAPI 8C1-siRNA-IMP-a2-a4 V2.00	0	11. siRNA-IMPa2-25 PSF-A488 DAPI IMPa2-A546_an_TileScan_001 (Stage 40 of 49)	00-6TjMwGFekE22txcYD4zzYA
48.9816		Cell	2	0.000	1.000	227	8	siRNA-IMPa2-25 PSF-A488 IMPa2-A546 DAPI 8C1-siRNA-IMP-a2-a4 V2.00	0	11. siRNA-IMPa2-25 PSF-A488 DAPI IMPa2-A546_an_TileScan_001 (Stage 40 of 49)	00-6TjMwGFekE22txcYD4zzYA
43.4699		Cell	2	0.000	1.000	228	9	siRNA-IMPa2-25 PSF-A488 IMPa2-A546 DAPI 8C1-siRNA-IMP-a2-a4 V2.00	0	11. siRNA-IMPa2-25 PSF-A488 DAPI IMPa2-A546_an_TileScan_001 (Stage 40 of 49)	00-6TjMwGFekE22txcYD4zzYA
51.0069		Cell	2	0.000	1.000	229	10	siRNA-IMPa2-25 PSF-A488 IMPa2-A546 DAPI 8C1-siRNA-IMP-a2-a4 V2.00	0	11. siRNA-IMPa2-25 PSF-A488 DAPI IMPa2-A546_an_TileScan_001 (Stage 40 of 49)	00-6TjMwGFekE22txcYD4zzYA
104.578		Cell	2	0.000	1.000	230	11	siRNA-IMPa2-25 PSF-A488 IMPa2-A546 DAPI 8C1-siRNA-IMP-a2-a4 V2.00	0	11. siRNA-IMPa2-25 PSF-A488 DAPI IMPa2-A546_an_TileScan_001 (Stage 40 of 49)	00-6TjMwGFekE22txcYD4zzYA
73.9163		Cell	2	0.000	1.000	231	12	siRNA-IMPa2-25 PSF-A488 IMPa2-A546 DAPI 8C1-siRNA-IMP-a2-a4 V2.00	0	11. siRNA-IMPa2-25 PSF-A488 DAPI IMPa2-A546_an_TileScan_001 (Stage 40 of 49)	00-6TjMwGFekE22txcYD4zzYA
48.7583		Cell	2	0.000	1.000	232	13	siRNA-IMPa2-25 PSF-A488 IMPa2-A546 DAPI 8C1-siRNA-IMP-a2-a4 V2.00	0	11. siRNA-IMPa2-25 PSF-A488 DAPI IMPa2-A546_an_TileScan_001 (Stage 40 of 49)	00-6TjMwGFekE22txcYD4zzYA
65.7984		Cell	2	0.000	1.000	233	14	siRNA-IMPa2-25 PSF-A488 IMPa2-A546 DAPI 8C1-siRNA-IMP-a2-a4 V2.00	0	11. siRNA-IMPa2-25 PSF-A488 DAPI IMPa2-A546_an_TileScan_001 (Stage 40 of 49)	00-6TjMwGFekE22txcYD4zzYA
13.0418		Cell	2	0.000	1.000	234	0	siRNA-IMPa2-25 PSF-A488 IMPa2-A546 DAPI 8C1-siRNA-IMP-a2-a4 V2.00	0	11. siRNA-IMPa2-25 PSF-A488 DAPI IMPa2-A546_ao_TileScan_001 (Stage 41 of 49)	00-kVSmHcVvPJxQKrj64A4mn9
48.8991		Cell	2	0.000	1.000	235	1	siRNA-IMPa2-25 PSF-A488 IMPa2-A546 DAPI 8C1-siRNA-IMP-a2-a4 V2.00	0	11. siRNA-IMPa2-25 PSF-A488 DAPI IMPa2-A546_ao_TileScan_001 (Stage 41 of 49)	00-kVSmHcVvPJxQKrj64A4mn9
44.5285		Cell	2	0.000	1.000	236	2	siRNA-IMPa2-25 PSF-A488 IMPa2-A546 DAPI 8C1-siRNA-IMP-a2-a4 V2.00	0	11. siRNA-IMPa2-25 PSF-A488 DAPI IMPa2-A546_ao_TileScan_001 (Stage 41 of 49)	00-kVSmHcVvPJxQKrj64A4mn9
42.5673		Cell	2	0.000	1.000	237	3	siRNA-IMPa2-25 PSF-A488 IMPa2-A546 DAPI 8C1-siRNA-IMP-a2-a4 V2.00	0	11. siRNA-IMPa2-25 PSF-A488 DAPI IMPa2-A546_ao_TileScan_001 (Stage 41 of 49)	00-kVSmHcVvPJxQKrj64A4mn9
13.5377		Cell	2	0.000	1.000	238	4	siRNA-IMPa2-25 PSF-A488 IMPa2-A546 DAPI 8C1-siRNA-IMP-a2-a4 V2.00	0	11. siRNA-IMPa2-25 PSF-A488 DAPI IMPa2-A546_ao_TileScan_001 (Stage 41 of 49)	00-kVSmHcVvPJxQKrj64A4mn9
14.928		Cell	2	0.000	1.000	239	5	siRNA-IMPa2-25 PSF-A488 IMPa2-A546 DAPI 8C1-siRNA-IMP-a2-a4 V2.00	0	11. siRNA-IMPa2-25 PSF-A488 DAPI IMPa2-A546_ao_TileScan_001 (Stage 41 of 49)	00-kVSmHcVvPJxQKrj64A4mn9
50.7047		Cell	2	0.000	1.000	240	6	siRNA-IMPa2-25 PSF-A488 IMPa2-A546 DAPI 8C1-siRNA-IMP-a2-a4 V2.00	0	11. siRNA-IMPa2-25 PSF-A488 DAPI IMPa2-A546_ao_TileScan_001 (Stage 41 of 49)	00-kVSmHcVvPJxQKrj64A4mn9
38.7956		Cell	2	0.000	1.000	241	7	siRNA-IMPa2-25 PSF-A488 IMPa2-A546 DAPI 8C1-siRNA-IMP-a2-a4 V2.00	0	11. siRNA-IMPa2-25 PSF-A488 DAPI IMPa2-A546_ao_TileScan_001 (Stage 41 of 49)	00-kVSmHcVvPJxQKrj64A4mn9
54.8213		Cell	2	0.000	1.000	242	8	siRNA-IMPa2-25 PSF-A488 IMPa2-A546 DAPI 8C1-siRNA-IMP-a2-a4 V2.00	0	11. siRNA-IMPa2-25 PSF-A488 DAPI IMPa2-A546_ao_TileScan_001 (Stage 41 of 49)	00-kVSmHcVvPJxQKrj64A4mn9
54.4994		Cell	2	0.000	1.000	243	9	siRNA-IMPa2-25 PSF-A488 IMPa2-A546 DAPI 8C1-siRNA-IMP-a2-a4 V2.00	0	11. siRNA-IMPa2-25 PSF-A488 DAPI IMPa2-A546_ao_TileScan_001 (Stage 41 of 49)	00-kVSmHcVvPJxQKrj64A4mn9
59.7306		Cell	2	0.000	1.000	244	10	siRNA-IMPa2-25 PSF-A488 IMPa2-A546 DAPI 8C1-siRNA-IMP-a2-a4 V2.00	0	11. siRNA-IMPa2-25 PSF-A488 DAPI IMPa2-A546_ao_TileScan_001 (Stage 41 of 49)	00-kVSmHcVvPJxQKrj64A4mn9
39.4461		Cell	2	0.000	1.000	245	11	siRNA-IMPa2-25 PSF-A488 IMPa2-A546 DAPI 8C1-siRNA-IMP-a2-a4 V2.00	0	11. siRNA-IMPa2-25 PSF-A488 DAPI IMPa2-A546_ao_TileScan_001 (Stage 41 of 49)	00-kVSmHcVvPJxQKrj64A4mn9
41.8315		Cell	2	0.000	1.000	246	12	siRNA-IMPa2-25 PSF-A488 IMPa2-A546 DAPI 8C1-siRNA-IMP-a2-a4 V2.00	0	11. siRNA-IMPa2-25 PSF-A488 DAPI IMPa2-A546_ao_TileScan_001 (Stage 41 of 49)	00-kVSmHcVvPJxQKrj64A4mn9
51.9915		Cell	2	0.000	1.000	247	13	siRNA-IMPa2-25 PSF-A488 IMPa2-A546 DAPI 8C1-siRNA-IMP-a2-a4 V2.00	0	11. siRNA-IMPa2-25 PSF-A488 DAPI IMPa2-A546_ao_TileScan_001 (Stage 41 of 49)	00-kVSmHcVvPJxQKrj64A4mn9
71.7659		Cell	2	0.000	1.000	248	14	siRNA-IMPa2-25 PSF-A488 IMPa2-A546 DAPI 8C1-siRNA-IMP-a2-a4 V2.00	0	11. siRNA-IMPa2-25 PSF-A488 DAPI IMPa2-A546_ao_TileScan_001 (Stage 41 of 49)	00-kVSmHcVvPJxQKrj64A4mn9
85.6823		Cell	2	0.000	1.000	249	15	siRNA-IMPa2-25 PSF-A488 IMPa2-A546 DAPI 8C1-siRNA-IMP-a2-a4 V2.00	0	11. siRNA-IMPa2-25 PSF-A488 DAPI IMPa2-A546_ao_TileScan_001 (Stage 41 of 49)	00-kVSmHcVvPJxQKrj64A4mn9
58.4719		Cell	2	0.000	1.000	250	16	siRNA-IMPa2-25 PSF-A488 IMPa2-A546 DAPI 8C1-siRNA-IMP-a2-a4 V2.00	0	11. siRNA-IMPa2-25 PSF-A488 DAPI IMPa2-A546_ao_TileScan_001 (Stage 41 of 49)	00-kVSmHcVvPJxQKrj64A4mn9
48.0078		Cell	2	0.000	1.000	251	17	siRNA-IMPa2-25 PSF-A488 IMPa2-A546 DAPI 8C1-siRNA-IMP-a2-a4 V2.00	0	11. siRNA-IMPa2-25 PSF-A488 DAPI IMPa2-A546_ao_TileScan_001 (Stage 41 of 49)	00-kVSmHcVvPJxQKrj64A4mn9
62.9641		Cell	2	0.000	1.000	252	18	siRNA-IMPa2-25 PSF-A488 IMPa2-A546 DAPI 8C1-siRNA-IMP-a2-a4 V2.00	0	11. siRNA-IMPa2-25 PSF-A488 DAPI IMPa2-A546_ao_TileScan_001 (Stage 41 of 49)	00-kVSmHcVvPJxQKrj64A4mn9
61.0729		Cell	2	0.000	1.000	253	19	siRNA-IMPa2-25 PSF-A488 IMPa2-A546 DAPI 8C1-siRNA-IMP-a2-a4 V2.00	0	11. siRNA-IMPa2-25 PSF-A488 DAPI IMPa2-A546_ao_TileScan_001 (Stage 41 of 49)	00-kVSmHcVvPJxQKrj64A4mn9
34.2557		Cell	2	0.000	1.000	254	20	siRNA-IMPa2-25 PSF-A488 IMPa2-A546 DAPI 8C1-siRNA-IMP-a2-a4 V2.00	0	11. siRNA-IMPa2-25 PSF-A488 DAPI IMPa2-A546_ao_TileScan_001 (Stage 41 of 49)	00-kVSmHcVvPJxQKrj64A4mn9
53.9626		Cell	2	0.000	1.000	255	21	siRNA-IMPa2-25 PSF-A488 IMPa2-A546 DAPI 8C1-siRNA-IMP-a2-a4 V2.00	0	11. siRNA-IMPa2-25 PSF-A488 DAPI IMPa2-A546_ao_TileScan_001 (Stage 41 of 49)	00-kVSmHcVvPJxQKrj64A4mn9
64.8666		Cell	2	0.000	1.000	256	22	siRNA-IMPa2-25 PSF-A488 IMPa2-A546 DAPI 8C1-siRNA-IMP-a2-a4 V2.00	0	11. siRNA-IMPa2-25 PSF-A488 DAPI IMPa2-A546_ao_TileScan_001 (Stage 41 of 49)	00-kVSmHcVvPJxQKrj64A4mn9
16.8377		Cell	2	0.000	1.000	257	0	siRNA-IMPa2-25 PSF-A488 IMPa2-A546 DAPI 8C1-siRNA-IMP-a2-a4 V2.00	0	11. siRNA-IMPa2-25 PSF-A488 DAPI IMPa2-A546_ap_TileScan_001 (Stage 42 of 49)	00-ZFWuC6SwmdsQGTdPf4gt8Z
74.1263		Cell	2	0.000	1.000	258	1	siRNA-IMPa2-25 PSF-A488 IMPa2-A546 DAPI 8C1-siRNA-IMP-a2-a4 V2.00	0	11. siRNA-IMPa2-25 PSF-A488 DAPI IMPa2-A546_ap_TileScan_001 (Stage 42 of 49)	00-ZFWuC6SwmdsQGTdPf4gt8Z
62.9235		Cell	2	0.000	1.000	259	2	siRNA-IMPa2-25 PSF-A488 IMPa2-A546 DAPI 8C1-siRNA-IMP-a2-a4 V2.00	0	11. siRNA-IMPa2-25 PSF-A488 DAPI IMPa2-A546_ap_TileScan_001 (Stage 42 of 49)	00-ZFWuC6SwmdsQGTdPf4gt8Z
44.204		Cell	2	0.000	1.000	260	3	siRNA-IMPa2-25 PSF-A488 IMPa2-A546 DAPI 8C1-siRNA-IMP-a2-a4 V2.00	0	11. siRNA-IMPa2-25 PSF-A488 DAPI IMPa2-A546_ap_TileScan_001 (Stage 42 of 49)	00-ZFWuC6SwmdsQGTdPf4gt8Z
51.7588		Cell	2	0.000	1.000	261	4	siRNA-IMPa2-25 PSF-A488 IMPa2-A546 DAPI 8C1-siRNA-IMP-a2-a4 V2.00	0	11. siRNA-IMPa2-25 PSF-A488 DAPI IMPa2-A546_ap_TileScan_001 (Stage 42 of 49)	00-ZFWuC6SwmdsQGTdPf4gt8Z
60.7398		Cell	2	0.000	1.000	262	5	siRNA-IMPa2-25 PSF-A488 IMPa2-A546 DAPI 8C1-siRNA-IMP-a2-a4 V2.00	0	11. siRNA-IMPa2-25 PSF-A488 DAPI IMPa2-A546_ap_TileScan_001 (Stage 42 of 49)	00-ZFWuC6SwmdsQGTdPf4gt8Z
47.8951		Cell	2	0.000	1.000	263	6	siRNA-IMPa2-25 PSF-A488 IMPa2-A546 DAPI 8C1-siRNA-IMP-a2-a4 V2.00	0	11. siRNA-IMPa2-25 PSF-A488 DAPI IMPa2-A546_ap_TileScan_001 (Stage 42 of 49)	00-ZFWuC6SwmdsQGTdPf4gt8Z
53.481		Cell	2	0.000	1.000	264	7	siRNA-IMPa2-25 PSF-A488 IMPa2-A546 DAPI 8C1-siRNA-IMP-a2-a4 V2.00	0	11. siRNA-IMPa2-25 PSF-A488 DAPI IMPa2-A546_ap_TileScan_001 (Stage 42 of 49)	00-ZFWuC6SwmdsQGTdPf4gt8Z
54.6433		Cell	2	0.000	1.000	265	8	siRNA-IMPa2-25 PSF-A488 IMPa2-A546 DAPI 8C1-siRNA-IMP-a2-a4 V2.00	0	11. siRNA-IMPa2-25 PSF-A488 DAPI IMPa2-A546_ap_TileScan_001 (Stage 42 of 49)	00-ZFWuC6SwmdsQGTdPf4gt8Z
62.1971		Cell	2	0.000	1.000	266	9	siRNA-IMPa2-25 PSF-A488 IMPa2-A546 DAPI 8C1-siRNA-IMP-a2-a4 V2.00	0	11. siRNA-IMPa2-25 PSF-A488 DAPI IMPa2-A546_ap_TileScan_001 (Stage 42 of 49)	00-ZFWuC6SwmdsQGTdPf4gt8Z
58.0314		Cell	2	0.000	1.000	267	10	siRNA-IMPa2-25 PSF-A488 IMPa2-A546 DAPI 8C1-siRNA-IMP-a2-a4 V2.00	0	11. siRNA-IMPa2-25 PSF-A488 DAPI IMPa2-A546_ap_TileScan_001 (Stage 42 of 49)	00-ZFWuC6SwmdsQGTdPf4gt8Z
64.5999		Cell	2	0.000	1.000	268	11	siRNA-IMPa2-25 PSF-A488 IMPa2-A546 DAPI 8C1-siRNA-IMP-a2-a4 V2.00	0	11. siRNA-IMPa2-25 PSF-A488 DAPI IMPa2-A546_ap_TileScan_001 (Stage 42 of 49)	00-ZFWuC6SwmdsQGTdPf4gt8Z
59.531		Cell	2	0.000	1.000	269	12	siRNA-IMPa2-25 PSF-A488 IMPa2-A546 DAPI 8C1-siRNA-IMP-a2-a4 V2.00	0	11. siRNA-IMPa2-25 PSF-A488 DAPI IMPa2-A546_ap_TileScan_001 (Stage 42 of 49)	00-ZFWuC6SwmdsQGTdPf4gt8Z
65.8648		Cell	2	0.000	1.000	270	13	siRNA-IMPa2-25 PSF-A488 IMPa2-A546 DAPI 8C1-siRNA-IMP-a2-a4 V2.00	0	11. siRNA-IMPa2-25 PSF-A488 DAPI IMPa2-A546_ap_TileScan_001 (Stage 42 of 49)	00-ZFWuC6SwmdsQGTdPf4gt8Z
71.0897		Cell	2	0.000	1.000	271	14	siRNA-IMPa2-25 PSF-A488 IMPa2-A546 DAPI 8C1-siRNA-IMP-a2-a4 V2.00	0	11. siRNA-IMPa2-25 PSF-A488 DAPI IMPa2-A546_ap_TileScan_001 (Stage 42 of 49)	00-ZFWuC6SwmdsQGTdPf4gt8Z
77.4154		Cell	2	0.000	1.000	272	15	siRNA-IMPa2-25 PSF-A488 IMPa2-A546 DAPI 8C1-siRNA-IMP-a2-a4 V2.00	0	11. siRNA-IMPa2-25 PSF-A488 DAPI IMPa2-A546_ap_TileScan_001 (Stage 42 of 49)	00-ZFWuC6SwmdsQGTdPf4gt8Z
70.9513		Cell	2	0.000	1.000	273	16	siRNA-IMPa2-25 PSF-A488 IMPa2-A546 DAPI 8C1-siRNA-IMP-a2-a4 V2.00	0	11. siRNA-IMPa2-25 PSF-A488 DAPI IMPa2-A546_ap_TileScan_001 (Stage 42 of 49)	00-ZFWuC6SwmdsQGTdPf4gt8Z
68.7409		Cell	2	0.000	1.000	274	17	siRNA-IMPa2-25 PSF-A488 IMPa2-A546 DAPI 8C1-siRNA-IMP-a2-a4 V2.00	0	11. siRNA-IMPa2-25 PSF-A488 DAPI IMPa2-A546_ap_TileScan_001 (Stage 42 of 49)	00-ZFWuC6SwmdsQGTdPf4gt8Z
71.4139		Cell	2	0.000	1.000	275	18	siRNA-IMPa2-25 PSF-A488 IMPa2-A546 DAPI 8C1-siRNA-IMP-a2-a4 V2.00	0	11. siRNA-IMPa2-25 PSF-A488 DAPI IMPa2-A546_ap_TileScan_001 (Stage 42 of 49)	00-ZFWuC6SwmdsQGTdPf4gt8Z
65.54		Cell	2	0.000	1.000	276	0	siRNA-IMPa2-25 PSF-A488 IMPa2-A546 DAPI 8C1-siRNA-IMP-a2-a4 V2.00	0	11. siRNA-IMPa2-25 PSF-A488 DAPI IMPa2-A546_aq_TileScan_001 (Stage 43 of 49)	00-TQozgkcw4G5Djv4hPi3jSn
30.266		Cell	2	0.000	1.000	277	1	siRNA-IMPa2-25 PSF-A488 IMPa2-A546 DAPI 8C1-siRNA-IMP-a2-a4 V2.00	0	11. siRNA-IMPa2-25 PSF-A488 DAPI IMPa2-A546_aq_TileScan_001 (Stage 43 of 49)	00-TQozgkcw4G5Djv4hPi3jSn
47.3897		Cell	2	0.000	1.000	278	2	siRNA-IMPa2-25 PSF-A488 IMPa2-A546 DAPI 8C1-siRNA-IMP-a2-a4 V2.00	0	11. siRNA-IMPa2-25 PSF-A488 DAPI IMPa2-A546_aq_TileScan_001 (Stage 43 of 49)	00-TQozgkcw4G5Djv4hPi3jSn
58.4771		Cell	2	0.000	1.000	279	3	siRNA-IMPa2-25 PSF-A488 IMPa2-A546 DAPI 8C1-siRNA-IMP-a2-a4 V2.00	0	11. siRNA-IMPa2-25 PSF-A488 DAPI IMPa2-A546_aq_TileScan_001 (Stage 43 of 49)	00-TQozgkcw4G5Djv4hPi3jSn
54.9641		Cell	2	0.000	1.000	280	4	siRNA-IMPa2-25 PSF-A488 IMPa2-A546 DAPI 8C1-siRNA-IMP-a2-a4 V2.00	0	11. siRNA-IMPa2-25 PSF-A488 DAPI IMPa2-A546_aq_TileScan_001 (Stage 43 of 49)	00-TQozgkcw4G5Djv4hPi3jSn
64.3244		Cell	2	0.000	1.000	281	5	siRNA-IMPa2-25 PSF-A488 IMPa2-A546 DAPI 8C1-siRNA-IMP-a2-a4 V2.00	0	11. siRNA-IMPa2-25 PSF-A488 DAPI IMPa2-A546_aq_TileScan_001 (Stage 43 of 49)	00-TQozgkcw4G5Djv4hPi3jSn
54.6396		Cell	2	0.000	1.000	282	6	siRNA-IMPa2-25 PSF-A488 IMPa2-A546 DAPI 8C1-siRNA-IMP-a2-a4 V2.00	0	11. siRNA-IMPa2-25 PSF-A488 DAPI IMPa2-A546_aq_TileScan_001 (Stage 43 of 49)	00-TQozgkcw4G5Djv4hPi3jSn
58.0959		Cell	2	0.000	1.000	283	7	siRNA-IMPa2-25 PSF-A488 IMPa2-A546 DAPI 8C1-siRNA-IMP-a2-a4 V2.00	0	11. siRNA-IMPa2-25 PSF-A488 DAPI IMPa2-A546_aq_TileScan_001 (Stage 43 of 49)	00-TQozgkcw4G5Djv4hPi3jSn
22.0048		Cell	2	0.000	1.000	284	8	siRNA-IMPa2-25 PSF-A488 IMPa2-A546 DAPI 8C1-siRNA-IMP-a2-a4 V2.00	0	11. siRNA-IMPa2-25 PSF-A488 DAPI IMPa2-A546_aq_TileScan_001 (Stage 43 of 49)	00-TQozgkcw4G5Djv4hPi3jSn
73.822		Cell	2	0.000	1.000	285	9	siRNA-IMPa2-25 PSF-A488 IMPa2-A546 DAPI 8C1-siRNA-IMP-a2-a4 V2.00	0	11. siRNA-IMPa2-25 PSF-A488 DAPI IMPa2-A546_aq_TileScan_001 (Stage 43 of 49)	00-TQozgkcw4G5Djv4hPi3jSn
56.8133		Cell	2	0.000	1.000	286	10	siRNA-IMPa2-25 PSF-A488 IMPa2-A546 DAPI 8C1-siRNA-IMP-a2-a4 V2.00	0	11. siRNA-IMPa2-25 PSF-A488 DAPI IMPa2-A546_aq_TileScan_001 (Stage 43 of 49)	00-TQozgkcw4G5Djv4hPi3jSn
31.3255		Cell	2	0.000	1.000	287	11	siRNA-IMPa2-25 PSF-A488 IMPa2-A546 DAPI 8C1-siRNA-IMP-a2-a4 V2.00	0	11. siRNA-IMPa2-25 PSF-A488 DAPI IMPa2-A546_aq_TileScan_001 (Stage 43 of 49)	00-TQozgkcw4G5Djv4hPi3jSn
56.0322		Cell	2	0.000	1.000	288	12	siRNA-IMPa2-25 PSF-A488 IMPa2-A546 DAPI 8C1-siRNA-IMP-a2-a4 V2.00	0	11. siRNA-IMPa2-25 PSF-A488 DAPI IMPa2-A546_aq_TileScan_001 (Stage 43 of 49)	00-TQozgkcw4G5Djv4hPi3jSn
25.9819		Cell	2	0.000	1.000	289	13	siRNA-IMPa2-25 PSF-A488 IMPa2-A546 DAPI 8C1-siRNA-IMP-a2-a4 V2.00	0	11. siRNA-IMPa2-25 PSF-A488 DAPI IMPa2-A546_aq_TileScan_001 (Stage 43 of 49)	00-TQozgkcw4G5Djv4hPi3jSn
62.4155		Cell	2	0.000	1.000	290	14	siRNA-IMPa2-25 PSF-A488 IMPa2-A546 DAPI 8C1-siRNA-IMP-a2-a4 V2.00	0	11. siRNA-IMPa2-25 PSF-A488 DAPI IMPa2-A546_aq_TileScan_001 (Stage 43 of 49)	00-TQozgkcw4G5Djv4hPi3jSn
63.4021		Cell	2	0.000	1.000	291	15	siRNA-IMPa2-25 PSF-A488 IMPa2-A546 DAPI 8C1-siRNA-IMP-a2-a4 V2.00	0	11. siRNA-IMPa2-25 PSF-A488 DAPI IMPa2-A546_aq_TileScan_001 (Stage 43 of 49)	00-TQozgkcw4G5Djv4hPi3jSn
67.4825		Cell	2	0.000	1.000	292	16	siRNA-IMPa2-25 PSF-A488 IMPa2-A546 DAPI 8C1-siRNA-IMP-a2-a4 V2.00	0	11. siRNA-IMPa2-25 PSF-A488 DAPI IMPa2-A546_aq_TileScan_001 (Stage 43 of 49)	00-TQozgkcw4G5Djv4hPi3jSn
50.5638		Cell	2	0.000	1.000	293	17	siRNA-IMPa2-25 PSF-A488 IMPa2-A546 DAPI 8C1-siRNA-IMP-a2-a4 V2.00	0	11. siRNA-IMPa2-25 PSF-A488 DAPI IMPa2-A546_aq_TileScan_001 (Stage 43 of 49)	00-TQozgkcw4G5Djv4hPi3jSn
62.8662		Cell	2	0.000	1.000	294	18	siRNA-IMPa2-25 PSF-A488 IMPa2-A546 DAPI 8C1-siRNA-IMP-a2-a4 V2.00	0	11. siRNA-IMPa2-25 PSF-A488 DAPI IMPa2-A546_aq_TileScan_001 (Stage 43 of 49)	00-TQozgkcw4G5Djv4hPi3jSn
74.2118		Cell	2	0.000	1.000	295	19	siRNA-IMPa2-25 PSF-A488 IMPa2-A546 DAPI 8C1-siRNA-IMP-a2-a4 V2.00	0	11. siRNA-IMPa2-25 PSF-A488 DAPI IMPa2-A546_aq_TileScan_001 (Stage 43 of 49)	00-TQozgkcw4G5Djv4hPi3jSn
50.1679		Cell	2	0.000	1.000	296	20	siRNA-IMPa2-25 PSF-A488 IMPa2-A546 DAPI 8C1-siRNA-IMP-a2-a4 V2.00	0	11. siRNA-IMPa2-25 PSF-A488 DAPI IMPa2-A546_aq_TileScan_001 (Stage 43 of 49)	00-TQozgkcw4G5Djv4hPi3jSn
56.1262		Cell	2	0.000	1.000	297	0	siRNA-IMPa2-25 PSF-A488 IMPa2-A546 DAPI 8C1-siRNA-IMP-a2-a4 V2.00	0	11. siRNA-IMPa2-25 PSF-A488 DAPI IMPa2-A546_ar_TileScan_001 (Stage 44 of 49)	00-GmigFHb8zcNoeoZDkjbYnE
68.6555		Cell	2	0.000	1.000	298	1	siRNA-IMPa2-25 PSF-A488 IMPa2-A546 DAPI 8C1-siRNA-IMP-a2-a4 V2.00	0	11. siRNA-IMPa2-25 PSF-A488 DAPI IMPa2-A546_ar_TileScan_001 (Stage 44 of 49)	00-GmigFHb8zcNoeoZDkjbYnE
68.2913		Cell	2	0.000	1.000	299	0	siRNA-IMPa2-25 PSF-A488 IMPa2-A546 DAPI 8C1-siRNA-IMP-a2-a4 V2.00	0	11. siRNA-IMPa2-25 PSF-A488 DAPI IMPa2-A546_as_TileScan_001 (Stage 45 of 49)	00-AWDxoPjpLqJfQstSkc2oNf
42.7509		Cell	2	0.000	1.000	300	1	siRNA-IMPa2-25 PSF-A488 IMPa2-A546 DAPI 8C1-siRNA-IMP-a2-a4 V2.00	0	11. siRNA-IMPa2-25 PSF-A488 DAPI IMPa2-A546_as_TileScan_001 (Stage 45 of 49)	00-AWDxoPjpLqJfQstSkc2oNf
43.9487		Cell	2	0.000	1.000	301	2	siRNA-IMPa2-25 PSF-A488 IMPa2-A546 DAPI 8C1-siRNA-IMP-a2-a4 V2.00	0	11. siRNA-IMPa2-25 PSF-A488 DAPI IMPa2-A546_as_TileScan_001 (Stage 45 of 49)	00-AWDxoPjpLqJfQstSkc2oNf
52.5304		Cell	2	0.000	1.000	302	3	siRNA-IMPa2-25 PSF-A488 IMPa2-A546 DAPI 8C1-siRNA-IMP-a2-a4 V2.00	0	11. siRNA-IMPa2-25 PSF-A488 DAPI IMPa2-A546_as_TileScan_001 (Stage 45 of 49)	00-AWDxoPjpLqJfQstSkc2oNf
48.1945		Cell	2	0.000	1.000	303	4	siRNA-IMPa2-25 PSF-A488 IMPa2-A546 DAPI 8C1-siRNA-IMP-a2-a4 V2.00	0	11. siRNA-IMPa2-25 PSF-A488 DAPI IMPa2-A546_as_TileScan_001 (Stage 45 of 49)	00-AWDxoPjpLqJfQstSkc2oNf
49.4592		Cell	2	0.000	1.000	304	5	siRNA-IMPa2-25 PSF-A488 IMPa2-A546 DAPI 8C1-siRNA-IMP-a2-a4 V2.00	0	11. siRNA-IMPa2-25 PSF-A488 DAPI IMPa2-A546_as_TileScan_001 (Stage 45 of 49)	00-AWDxoPjpLqJfQstSkc2oNf
62.8831		Cell	2	0.000	1.000	305	6	siRNA-IMPa2-25 PSF-A488 IMPa2-A546 DAPI 8C1-siRNA-IMP-a2-a4 V2.00	0	11. siRNA-IMPa2-25 PSF-A488 DAPI IMPa2-A546_as_TileScan_001 (Stage 45 of 49)	00-AWDxoPjpLqJfQstSkc2oNf
69.0076		Cell	2	0.000	1.000	306	7	siRNA-IMPa2-25 PSF-A488 IMPa2-A546 DAPI 8C1-siRNA-IMP-a2-a4 V2.00	0	11. siRNA-IMPa2-25 PSF-A488 DAPI IMPa2-A546_as_TileScan_001 (Stage 45 of 49)	00-AWDxoPjpLqJfQstSkc2oNf
22.6049		Cell	2	0.000	1.000	307	8	siRNA-IMPa2-25 PSF-A488 IMPa2-A546 DAPI 8C1-siRNA-IMP-a2-a4 V2.00	0	11. siRNA-IMPa2-25 PSF-A488 DAPI IMPa2-A546_as_TileScan_001 (Stage 45 of 49)	00-AWDxoPjpLqJfQstSkc2oNf
30.6694		Cell	2	0.000	1.000	308	9	siRNA-IMPa2-25 PSF-A488 IMPa2-A546 DAPI 8C1-siRNA-IMP-a2-a4 V2.00	0	11. siRNA-IMPa2-25 PSF-A488 DAPI IMPa2-A546_as_TileScan_001 (Stage 45 of 49)	00-AWDxoPjpLqJfQstSkc2oNf
43.8019		Cell	2	0.000	1.000	309	10	siRNA-IMPa2-25 PSF-A488 IMPa2-A546 DAPI 8C1-siRNA-IMP-a2-a4 V2.00	0	11. siRNA-IMPa2-25 PSF-A488 DAPI IMPa2-A546_as_TileScan_001 (Stage 45 of 49)	00-AWDxoPjpLqJfQstSkc2oNf
45.7271		Cell	2	0.000	1.000	310	11	siRNA-IMPa2-25 PSF-A488 IMPa2-A546 DAPI 8C1-siRNA-IMP-a2-a4 V2.00	0	11. siRNA-IMPa2-25 PSF-A488 DAPI IMPa2-A546_as_TileScan_001 (Stage 45 of 49)	00-AWDxoPjpLqJfQstSkc2oNf
40.8934		Cell	2	0.000	1.000	311	12	siRNA-IMPa2-25 PSF-A488 IMPa2-A546 DAPI 8C1-siRNA-IMP-a2-a4 V2.00	0	11. siRNA-IMPa2-25 PSF-A488 DAPI IMPa2-A546_as_TileScan_001 (Stage 45 of 49)	00-AWDxoPjpLqJfQstSkc2oNf
70.683		Cell	2	0.000	1.000	312	13	siRNA-IMPa2-25 PSF-A488 IMPa2-A546 DAPI 8C1-siRNA-IMP-a2-a4 V2.00	0	11. siRNA-IMPa2-25 PSF-A488 DAPI IMPa2-A546_as_TileScan_001 (Stage 45 of 49)	00-AWDxoPjpLqJfQstSkc2oNf
16.8275		Cell	2	0.000	1.000	313	0	siRNA-IMPa2-25 PSF-A488 IMPa2-A546 DAPI 8C1-siRNA-IMP-a2-a4 V2.00	0	11. siRNA-IMPa2-25 PSF-A488 DAPI IMPa2-A546_at_TileScan_001 (Stage 46 of 49)	00-ywxd3W3NAEyqMvsN6siJuA
37.4246		Cell	2	0.000	1.000	314	1	siRNA-IMPa2-25 PSF-A488 IMPa2-A546 DAPI 8C1-siRNA-IMP-a2-a4 V2.00	0	11. siRNA-IMPa2-25 PSF-A488 DAPI IMPa2-A546_at_TileScan_001 (Stage 46 of 49)	00-ywxd3W3NAEyqMvsN6siJuA
40.3626		Cell	2	0.000	1.000	315	2	siRNA-IMPa2-25 PSF-A488 IMPa2-A546 DAPI 8C1-siRNA-IMP-a2-a4 V2.00	0	11. siRNA-IMPa2-25 PSF-A488 DAPI IMPa2-A546_at_TileScan_001 (Stage 46 of 49)	00-ywxd3W3NAEyqMvsN6siJuA
51.3549		Cell	2	0.000	1.000	316	3	siRNA-IMPa2-25 PSF-A488 IMPa2-A546 DAPI 8C1-siRNA-IMP-a2-a4 V2.00	0	11. siRNA-IMPa2-25 PSF-A488 DAPI IMPa2-A546_at_TileScan_001 (Stage 46 of 49)	00-ywxd3W3NAEyqMvsN6siJuA
23.5681		Cell	2	0.000	1.000	317	4	siRNA-IMPa2-25 PSF-A488 IMPa2-A546 DAPI 8C1-siRNA-IMP-a2-a4 V2.00	0	11. siRNA-IMPa2-25 PSF-A488 DAPI IMPa2-A546_at_TileScan_001 (Stage 46 of 49)	00-ywxd3W3NAEyqMvsN6siJuA
44.7125		Cell	2	0.000	1.000	318	5	siRNA-IMPa2-25 PSF-A488 IMPa2-A546 DAPI 8C1-siRNA-IMP-a2-a4 V2.00	0	11. siRNA-IMPa2-25 PSF-A488 DAPI IMPa2-A546_at_TileScan_001 (Stage 46 of 49)	00-ywxd3W3NAEyqMvsN6siJuA
48.7635		Cell	2	0.000	1.000	319	6	siRNA-IMPa2-25 PSF-A488 IMPa2-A546 DAPI 8C1-siRNA-IMP-a2-a4 V2.00	0	11. siRNA-IMPa2-25 PSF-A488 DAPI IMPa2-A546_at_TileScan_001 (Stage 46 of 49)	00-ywxd3W3NAEyqMvsN6siJuA
59.9174		Cell	2	0.000	1.000	320	7	siRNA-IMPa2-25 PSF-A488 IMPa2-A546 DAPI 8C1-siRNA-IMP-a2-a4 V2.00	0	11. siRNA-IMPa2-25 PSF-A488 DAPI IMPa2-A546_at_TileScan_001 (Stage 46 of 49)	00-ywxd3W3NAEyqMvsN6siJuA
41.9169		Cell	2	0.000	1.000	321	8	siRNA-IMPa2-25 PSF-A488 IMPa2-A546 DAPI 8C1-siRNA-IMP-a2-a4 V2.00	0	11. siRNA-IMPa2-25 PSF-A488 DAPI IMPa2-A546_at_TileScan_001 (Stage 46 of 49)	00-ywxd3W3NAEyqMvsN6siJuA
51.8778		Cell	2	0.000	1.000	322	9	siRNA-IMPa2-25 PSF-A488 IMPa2-A546 DAPI 8C1-siRNA-IMP-a2-a4 V2.00	0	11. siRNA-IMPa2-25 PSF-A488 DAPI IMPa2-A546_at_TileScan_001 (Stage 46 of 49)	00-ywxd3W3NAEyqMvsN6siJuA
55.5021		Cell	2	0.000	1.000	323	10	siRNA-IMPa2-25 PSF-A488 IMPa2-A546 DAPI 8C1-siRNA-IMP-a2-a4 V2.00	0	11. siRNA-IMPa2-25 PSF-A488 DAPI IMPa2-A546_at_TileScan_001 (Stage 46 of 49)	00-ywxd3W3NAEyqMvsN6siJuA
65.9096		Cell	2	0.000	1.000	324	11	siRNA-IMPa2-25 PSF-A488 IMPa2-A546 DAPI 8C1-siRNA-IMP-a2-a4 V2.00	0	11. siRNA-IMPa2-25 PSF-A488 DAPI IMPa2-A546_at_TileScan_001 (Stage 46 of 49)	00-ywxd3W3NAEyqMvsN6siJuA
53.7221		Cell	2	0.000	1.000	325	12	siRNA-IMPa2-25 PSF-A488 IMPa2-A546 DAPI 8C1-siRNA-IMP-a2-a4 V2.00	0	11. siRNA-IMPa2-25 PSF-A488 DAPI IMPa2-A546_at_TileScan_001 (Stage 46 of 49)	00-ywxd3W3NAEyqMvsN6siJuA
51.831		Cell	2	0.000	1.000	326	13	siRNA-IMPa2-25 PSF-A488 IMPa2-A546 DAPI 8C1-siRNA-IMP-a2-a4 V2.00	0	11. siRNA-IMPa2-25 PSF-A488 DAPI IMPa2-A546_at_TileScan_001 (Stage 46 of 49)	00-ywxd3W3NAEyqMvsN6siJuA
43.2249		Cell	2	0.000	1.000	327	0	siRNA-IMPa2-25 PSF-A488 IMPa2-A546 DAPI 8C1-siRNA-IMP-a2-a4 V2.00	0	11. siRNA-IMPa2-25 PSF-A488 DAPI IMPa2-A546_au_TileScan_001 (Stage 47 of 49)	00-YXnF85kuGD5REm5DDcRN8f
14.278		Cell	2	0.000	1.000	328	1	siRNA-IMPa2-25 PSF-A488 IMPa2-A546 DAPI 8C1-siRNA-IMP-a2-a4 V2.00	0	11. siRNA-IMPa2-25 PSF-A488 DAPI IMPa2-A546_au_TileScan_001 (Stage 47 of 49)	00-YXnF85kuGD5REm5DDcRN8f
63.3818		Cell	2	0.000	1.000	329	2	siRNA-IMPa2-25 PSF-A488 IMPa2-A546 DAPI 8C1-siRNA-IMP-a2-a4 V2.00	0	11. siRNA-IMPa2-25 PSF-A488 DAPI IMPa2-A546_au_TileScan_001 (Stage 47 of 49)	00-YXnF85kuGD5REm5DDcRN8f
41.543		Cell	2	0.000	1.000	330	3	siRNA-IMPa2-25 PSF-A488 IMPa2-A546 DAPI 8C1-siRNA-IMP-a2-a4 V2.00	0	11. siRNA-IMPa2-25 PSF-A488 DAPI IMPa2-A546_au_TileScan_001 (Stage 47 of 49)	00-YXnF85kuGD5REm5DDcRN8f
68.508		Cell	2	0.000	1.000	331	4	siRNA-IMPa2-25 PSF-A488 IMPa2-A546 DAPI 8C1-siRNA-IMP-a2-a4 V2.00	0	11. siRNA-IMPa2-25 PSF-A488 DAPI IMPa2-A546_au_TileScan_001 (Stage 47 of 49)	00-YXnF85kuGD5REm5DDcRN8f
108.238		Cell	2	0.000	1.000	332	5	siRNA-IMPa2-25 PSF-A488 IMPa2-A546 DAPI 8C1-siRNA-IMP-a2-a4 V2.00	0	11. siRNA-IMPa2-25 PSF-A488 DAPI IMPa2-A546_au_TileScan_001 (Stage 47 of 49)	00-YXnF85kuGD5REm5DDcRN8f
48.4596		Cell	2	0.000	1.000	333	6	siRNA-IMPa2-25 PSF-A488 IMPa2-A546 DAPI 8C1-siRNA-IMP-a2-a4 V2.00	0	11. siRNA-IMPa2-25 PSF-A488 DAPI IMPa2-A546_au_TileScan_001 (Stage 47 of 49)	00-YXnF85kuGD5REm5DDcRN8f
43.747		Cell	2	0.000	1.000	334	0	siRNA-IMPa2-25 PSF-A488 IMPa2-A546 DAPI 8C1-siRNA-IMP-a2-a4 V2.00	0	11. siRNA-IMPa2-25 PSF-A488 DAPI IMPa2-A546_av_TileScan_001 (Stage 48 of 49)	00-C8VN4iqGfYsXGGaecPpELR
39.7992		Cell	2	0.000	1.000	335	1	siRNA-IMPa2-25 PSF-A488 IMPa2-A546 DAPI 8C1-siRNA-IMP-a2-a4 V2.00	0	11. siRNA-IMPa2-25 PSF-A488 DAPI IMPa2-A546_av_TileScan_001 (Stage 48 of 49)	00-C8VN4iqGfYsXGGaecPpELR
37.9192		Cell	2	0.000	1.000	336	2	siRNA-IMPa2-25 PSF-A488 IMPa2-A546 DAPI 8C1-siRNA-IMP-a2-a4 V2.00	0	11. siRNA-IMPa2-25 PSF-A488 DAPI IMPa2-A546_av_TileScan_001 (Stage 48 of 49)	00-C8VN4iqGfYsXGGaecPpELR
66.116		Cell	2	0.000	1.000	337	3	siRNA-IMPa2-25 PSF-A488 IMPa2-A546 DAPI 8C1-siRNA-IMP-a2-a4 V2.00	0	11. siRNA-IMPa2-25 PSF-A488 DAPI IMPa2-A546_av_TileScan_001 (Stage 48 of 49)	00-C8VN4iqGfYsXGGaecPpELR
36.4058		Cell	2	0.000	1.000	338	4	siRNA-IMPa2-25 PSF-A488 IMPa2-A546 DAPI 8C1-siRNA-IMP-a2-a4 V2.00	0	11. siRNA-IMPa2-25 PSF-A488 DAPI IMPa2-A546_av_TileScan_001 (Stage 48 of 49)	00-C8VN4iqGfYsXGGaecPpELR
17.3394		Cell	2	0.000	1.000	339	5	siRNA-IMPa2-25 PSF-A488 IMPa2-A546 DAPI 8C1-siRNA-IMP-a2-a4 V2.00	0	11. siRNA-IMPa2-25 PSF-A488 DAPI IMPa2-A546_av_TileScan_001 (Stage 48 of 49)	00-C8VN4iqGfYsXGGaecPpELR
42.8434		Cell	2	0.000	1.000	340	6	siRNA-IMPa2-25 PSF-A488 IMPa2-A546 DAPI 8C1-siRNA-IMP-a2-a4 V2.00	0	11. siRNA-IMPa2-25 PSF-A488 DAPI IMPa2-A546_av_TileScan_001 (Stage 48 of 49)	00-C8VN4iqGfYsXGGaecPpELR
66.3671		Cell	2	0.000	1.000	341	7	siRNA-IMPa2-25 PSF-A488 IMPa2-A546 DAPI 8C1-siRNA-IMP-a2-a4 V2.00	0	11. siRNA-IMPa2-25 PSF-A488 DAPI IMPa2-A546_av_TileScan_001 (Stage 48 of 49)	00-C8VN4iqGfYsXGGaecPpELR
56.1484		Cell	2	0.000	1.000	342	8	siRNA-IMPa2-25 PSF-A488 IMPa2-A546 DAPI 8C1-siRNA-IMP-a2-a4 V2.00	0	11. siRNA-IMPa2-25 PSF-A488 DAPI IMPa2-A546_av_TileScan_001 (Stage 48 of 49)	00-C8VN4iqGfYsXGGaecPpELR
51.1062		Cell	2	0.000	1.000	343	9	siRNA-IMPa2-25 PSF-A488 IMPa2-A546 DAPI 8C1-siRNA-IMP-a2-a4 V2.00	0	11. siRNA-IMPa2-25 PSF-A488 DAPI IMPa2-A546_av_TileScan_001 (Stage 48 of 49)	00-C8VN4iqGfYsXGGaecPpELR
53.7074		Cell	2	0.000	1.000	344	10	siRNA-IMPa2-25 PSF-A488 IMPa2-A546 DAPI 8C1-siRNA-IMP-a2-a4 V2.00	0	11. siRNA-IMPa2-25 PSF-A488 DAPI IMPa2-A546_av_TileScan_001 (Stage 48 of 49)	00-C8VN4iqGfYsXGGaecPpELR
48.415		Cell	2	0.000	1.000	345	11	siRNA-IMPa2-25 PSF-A488 IMPa2-A546 DAPI 8C1-siRNA-IMP-a2-a4 V2.00	0	11. siRNA-IMPa2-25 PSF-A488 DAPI IMPa2-A546_av_TileScan_001 (Stage 48 of 49)	00-C8VN4iqGfYsXGGaecPpELR
43.7202		Cell	2	0.000	1.000	346	12	siRNA-IMPa2-25 PSF-A488 IMPa2-A546 DAPI 8C1-siRNA-IMP-a2-a4 V2.00	0	11. siRNA-IMPa2-25 PSF-A488 DAPI IMPa2-A546_av_TileScan_001 (Stage 48 of 49)	00-C8VN4iqGfYsXGGaecPpELR
46.8225		Cell	2	0.000	1.000	347	13	siRNA-IMPa2-25 PSF-A488 IMPa2-A546 DAPI 8C1-siRNA-IMP-a2-a4 V2.00	0	11. siRNA-IMPa2-25 PSF-A488 DAPI IMPa2-A546_av_TileScan_001 (Stage 48 of 49)	00-C8VN4iqGfYsXGGaecPpELR
62.9311		Cell	2	0.000	1.000	348	14	siRNA-IMPa2-25 PSF-A488 IMPa2-A546 DAPI 8C1-siRNA-IMP-a2-a4 V2.00	0	11. siRNA-IMPa2-25 PSF-A488 DAPI IMPa2-A546_av_TileScan_001 (Stage 48 of 49)	00-C8VN4iqGfYsXGGaecPpELR
16.4736		Cell	2	0.000	1.000	349	0	siRNA-IMPa2-25 PSF-A488 IMPa2-A546 DAPI 8C1-siRNA-IMP-a2-a4 V2.00	0	11. siRNA-IMPa2-25 PSF-A488 DAPI IMPa2-A546_aw_TileScan_001 (Stage 49 of 49)	00-ucWPBR2uAQ96HWLkn3VcVN
58.2799		Cell	2	0.000	1.000	350	1	siRNA-IMPa2-25 PSF-A488 IMPa2-A546 DAPI 8C1-siRNA-IMP-a2-a4 V2.00	0	11. siRNA-IMPa2-25 PSF-A488 DAPI IMPa2-A546_aw_TileScan_001 (Stage 49 of 49)	00-ucWPBR2uAQ96HWLkn3VcVN
55.9038		Cell	2	0.000	1.000	351	2	siRNA-IMPa2-25 PSF-A488 IMPa2-A546 DAPI 8C1-siRNA-IMP-a2-a4 V2.00	0	11. siRNA-IMPa2-25 PSF-A488 DAPI IMPa2-A546_aw_TileScan_001 (Stage 49 of 49)	00-ucWPBR2uAQ96HWLkn3VcVN
45.3996		Cell	2	0.000	1.000	352	3	siRNA-IMPa2-25 PSF-A488 IMPa2-A546 DAPI 8C1-siRNA-IMP-a2-a4 V2.00	0	11. siRNA-IMPa2-25 PSF-A488 DAPI IMPa2-A546_aw_TileScan_001 (Stage 49 of 49)	00-ucWPBR2uAQ96HWLkn3VcVN
58.1306		Cell	2	0.000	1.000	353	4	siRNA-IMPa2-25 PSF-A488 IMPa2-A546 DAPI 8C1-siRNA-IMP-a2-a4 V2.00	0	11. siRNA-IMPa2-25 PSF-A488 DAPI IMPa2-A546_aw_TileScan_001 (Stage 49 of 49)	00-ucWPBR2uAQ96HWLkn3VcVN
13.761		Cell	2	0.000	1.000	354	5	siRNA-IMPa2-25 PSF-A488 IMPa2-A546 DAPI 8C1-siRNA-IMP-a2-a4 V2.00	0	11. siRNA-IMPa2-25 PSF-A488 DAPI IMPa2-A546_aw_TileScan_001 (Stage 49 of 49)	00-ucWPBR2uAQ96HWLkn3VcVN
98.8296		Cell	2	0.000	1.000	355	6	siRNA-IMPa2-25 PSF-A488 IMPa2-A546 DAPI 8C1-siRNA-IMP-a2-a4 V2.00	0	11. siRNA-IMPa2-25 PSF-A488 DAPI IMPa2-A546_aw_TileScan_001 (Stage 49 of 49)	00-ucWPBR2uAQ96HWLkn3VcVN
61.7939		Cell	2	0.000	1.000	356	7	siRNA-IMPa2-25 PSF-A488 IMPa2-A546 DAPI 8C1-siRNA-IMP-a2-a4 V2.00	0	11. siRNA-IMPa2-25 PSF-A488 DAPI IMPa2-A546_aw_TileScan_001 (Stage 49 of 49)	00-ucWPBR2uAQ96HWLkn3VcVN
55.479		Cell	2	0.000	1.000	357	8	siRNA-IMPa2-25 PSF-A488 IMPa2-A546 DAPI 8C1-siRNA-IMP-a2-a4 V2.00	0	11. siRNA-IMPa2-25 PSF-A488 DAPI IMPa2-A546_aw_TileScan_001 (Stage 49 of 49)	00-ucWPBR2uAQ96HWLkn3VcVN
75.137		Cell	2	0.000	1.000	358	9	siRNA-IMPa2-25 PSF-A488 IMPa2-A546 DAPI 8C1-siRNA-IMP-a2-a4 V2.00	0	11. siRNA-IMPa2-25 PSF-A488 DAPI IMPa2-A546_aw_TileScan_001 (Stage 49 of 49)	00-ucWPBR2uAQ96HWLkn3VcVN
70.442		Cell	2	0.000	1.000	359	10	siRNA-IMPa2-25 PSF-A488 IMPa2-A546 DAPI 8C1-siRNA-IMP-a2-a4 V2.00	0	11. siRNA-IMPa2-25 PSF-A488 DAPI IMPa2-A546_aw_TileScan_001 (Stage 49 of 49)	00-ucWPBR2uAQ96HWLkn3VcVN
13.1984		Cell	2	0.000	1.000	360	11	siRNA-IMPa2-25 PSF-A488 IMPa2-A546 DAPI 8C1-siRNA-IMP-a2-a4 V2.00	0	11. siRNA-IMPa2-25 PSF-A488 DAPI IMPa2-A546_aw_TileScan_001 (Stage 49 of 49)	00-ucWPBR2uAQ96HWLkn3VcVN
36.592		Cell	2	0.000	1.000	361	12	siRNA-IMPa2-25 PSF-A488 IMPa2-A546 DAPI 8C1-siRNA-IMP-a2-a4 V2.00	0	11. siRNA-IMPa2-25 PSF-A488 DAPI IMPa2-A546_aw_TileScan_001 (Stage 49 of 49)	00-ucWPBR2uAQ96HWLkn3VcVN
14.1165		Cell	2	0.000	1.000	362	13	siRNA-IMPa2-25 PSF-A488 IMPa2-A546 DAPI 8C1-siRNA-IMP-a2-a4 V2.00	0	11. siRNA-IMPa2-25 PSF-A488 DAPI IMPa2-A546_aw_TileScan_001 (Stage 49 of 49)	00-ucWPBR2uAQ96HWLkn3VcVN
14.6179		Cell	2	0.000	1.000	363	14	siRNA-IMPa2-25 PSF-A488 IMPa2-A546 DAPI 8C1-siRNA-IMP-a2-a4 V2.00	0	11. siRNA-IMPa2-25 PSF-A488 DAPI IMPa2-A546_aw_TileScan_001 (Stage 49 of 49)	00-ucWPBR2uAQ96HWLkn3VcVN
65.0753		Cell	2	0.000	1.000	364	15	siRNA-IMPa2-25 PSF-A488 IMPa2-A546 DAPI 8C1-siRNA-IMP-a2-a4 V2.00	0	11. siRNA-IMPa2-25 PSF-A488 DAPI IMPa2-A546_aw_TileScan_001 (Stage 49 of 49)	00-ucWPBR2uAQ96HWLkn3VcVN
65.6686		Cell	2	0.000	1.000	365	16	siRNA-IMPa2-25 PSF-A488 IMPa2-A546 DAPI 8C1-siRNA-IMP-a2-a4 V2.00	0	11. siRNA-IMPa2-25 PSF-A488 DAPI IMPa2-A546_aw_TileScan_001 (Stage 49 of 49)	00-ucWPBR2uAQ96HWLkn3VcVN
56.5033		Cell	2	0.000	1.000	366	17	siRNA-IMPa2-25 PSF-A488 IMPa2-A546 DAPI 8C1-siRNA-IMP-a2-a4 V2.00	0	11. siRNA-IMPa2-25 PSF-A488 DAPI IMPa2-A546_aw_TileScan_001 (Stage 49 of 49)	00-ucWPBR2uAQ96HWLkn3VcVN
82.4196		Cell	2	0.000	1.000	367	18	siRNA-IMPa2-25 PSF-A488 IMPa2-A546 DAPI 8C1-siRNA-IMP-a2-a4 V2.00	0	11. siRNA-IMPa2-25 PSF-A488 DAPI IMPa2-A546_aw_TileScan_001 (Stage 49 of 49)	00-ucWPBR2uAQ96HWLkn3VcVN
73.3827		Cell	2	0.000	1.000	368	19	siRNA-IMPa2-25 PSF-A488 IMPa2-A546 DAPI 8C1-siRNA-IMP-a2-a4 V2.00	0	11. siRNA-IMPa2-25 PSF-A488 DAPI IMPa2-A546_aw_TileScan_001 (Stage 49 of 49)	00-ucWPBR2uAQ96HWLkn3VcVN
68.6762		Cell	2	0.000	1.000	369	20	siRNA-IMPa2-25 PSF-A488 IMPa2-A546 DAPI 8C1-siRNA-IMP-a2-a4 V2.00	0	11. siRNA-IMPa2-25 PSF-A488 DAPI IMPa2-A546_aw_TileScan_001 (Stage 49 of 49)	00-ucWPBR2uAQ96HWLkn3VcVN
12.7338		Cell	2	0.000	1.000	370	0	siRNA-IMPa2-25 PSF-A488 IMPa2-A546 DAPI 8C1-siRNA-IMP-a2-a4 V2.00	0	11. siRNA-IMPa2-25 PSF-A488 DAPI IMPa2-A546_b_TileScan_001 (Stage 2 of 49)	00-FwDpeoJVMR8RKEawFszYnW
18.0162		Cell	2	0.000	1.000	371	1	siRNA-IMPa2-25 PSF-A488 IMPa2-A546 DAPI 8C1-siRNA-IMP-a2-a4 V2.00	0	11. siRNA-IMPa2-25 PSF-A488 DAPI IMPa2-A546_b_TileScan_001 (Stage 2 of 49)	00-FwDpeoJVMR8RKEawFszYnW
50.6198		Cell	2	0.000	1.000	372	2	siRNA-IMPa2-25 PSF-A488 IMPa2-A546 DAPI 8C1-siRNA-IMP-a2-a4 V2.00	0	11. siRNA-IMPa2-25 PSF-A488 DAPI IMPa2-A546_b_TileScan_001 (Stage 2 of 49)	00-FwDpeoJVMR8RKEawFszYnW
52.3885		Cell	2	0.000	1.000	373	3	siRNA-IMPa2-25 PSF-A488 IMPa2-A546 DAPI 8C1-siRNA-IMP-a2-a4 V2.00	0	11. siRNA-IMPa2-25 PSF-A488 DAPI IMPa2-A546_b_TileScan_001 (Stage 2 of 49)	00-FwDpeoJVMR8RKEawFszYnW
65.4564		Cell	2	0.000	1.000	374	4	siRNA-IMPa2-25 PSF-A488 IMPa2-A546 DAPI 8C1-siRNA-IMP-a2-a4 V2.00	0	11. siRNA-IMPa2-25 PSF-A488 DAPI IMPa2-A546_b_TileScan_001 (Stage 2 of 49)	00-FwDpeoJVMR8RKEawFszYnW
79.1888		Cell	2	0.000	1.000	375	5	siRNA-IMPa2-25 PSF-A488 IMPa2-A546 DAPI 8C1-siRNA-IMP-a2-a4 V2.00	0	11. siRNA-IMPa2-25 PSF-A488 DAPI IMPa2-A546_b_TileScan_001 (Stage 2 of 49)	00-FwDpeoJVMR8RKEawFszYnW
49.116		Cell	2	0.000	1.000	376	6	siRNA-IMPa2-25 PSF-A488 IMPa2-A546 DAPI 8C1-siRNA-IMP-a2-a4 V2.00	0	11. siRNA-IMPa2-25 PSF-A488 DAPI IMPa2-A546_b_TileScan_001 (Stage 2 of 49)	00-FwDpeoJVMR8RKEawFszYnW
85.1393		Cell	2	0.000	1.000	377	7	siRNA-IMPa2-25 PSF-A488 IMPa2-A546 DAPI 8C1-siRNA-IMP-a2-a4 V2.00	0	11. siRNA-IMPa2-25 PSF-A488 DAPI IMPa2-A546_b_TileScan_001 (Stage 2 of 49)	00-FwDpeoJVMR8RKEawFszYnW
68.6077		Cell	2	0.000	1.000	378	8	siRNA-IMPa2-25 PSF-A488 IMPa2-A546 DAPI 8C1-siRNA-IMP-a2-a4 V2.00	0	11. siRNA-IMPa2-25 PSF-A488 DAPI IMPa2-A546_b_TileScan_001 (Stage 2 of 49)	00-FwDpeoJVMR8RKEawFszYnW
47.1751		Cell	2	0.000	1.000	379	9	siRNA-IMPa2-25 PSF-A488 IMPa2-A546 DAPI 8C1-siRNA-IMP-a2-a4 V2.00	0	11. siRNA-IMPa2-25 PSF-A488 DAPI IMPa2-A546_b_TileScan_001 (Stage 2 of 49)	00-FwDpeoJVMR8RKEawFszYnW
76.4775		Cell	2	0.000	1.000	380	10	siRNA-IMPa2-25 PSF-A488 IMPa2-A546 DAPI 8C1-siRNA-IMP-a2-a4 V2.00	0	11. siRNA-IMPa2-25 PSF-A488 DAPI IMPa2-A546_b_TileScan_001 (Stage 2 of 49)	00-FwDpeoJVMR8RKEawFszYnW
83.8212		Cell	2	0.000	1.000	381	11	siRNA-IMPa2-25 PSF-A488 IMPa2-A546 DAPI 8C1-siRNA-IMP-a2-a4 V2.00	0	11. siRNA-IMPa2-25 PSF-A488 DAPI IMPa2-A546_b_TileScan_001 (Stage 2 of 49)	00-FwDpeoJVMR8RKEawFszYnW
45.2902		Cell	2	0.000	1.000	382	12	siRNA-IMPa2-25 PSF-A488 IMPa2-A546 DAPI 8C1-siRNA-IMP-a2-a4 V2.00	0	11. siRNA-IMPa2-25 PSF-A488 DAPI IMPa2-A546_b_TileScan_001 (Stage 2 of 49)	00-FwDpeoJVMR8RKEawFszYnW
21.9557		Cell	2	0.000	1.000	383	0	siRNA-IMPa2-25 PSF-A488 IMPa2-A546 DAPI 8C1-siRNA-IMP-a2-a4 V2.00	0	11. siRNA-IMPa2-25 PSF-A488 DAPI IMPa2-A546_c_TileScan_001 (Stage 3 of 49)	00-GdeZmdc9ZpQ4KqgxNTqyPA
15.8471		Cell	2	0.000	1.000	384	1	siRNA-IMPa2-25 PSF-A488 IMPa2-A546 DAPI 8C1-siRNA-IMP-a2-a4 V2.00	0	11. siRNA-IMPa2-25 PSF-A488 DAPI IMPa2-A546_c_TileScan_001 (Stage 3 of 49)	00-GdeZmdc9ZpQ4KqgxNTqyPA
53.268		Cell	2	0.000	1.000	385	2	siRNA-IMPa2-25 PSF-A488 IMPa2-A546 DAPI 8C1-siRNA-IMP-a2-a4 V2.00	0	11. siRNA-IMPa2-25 PSF-A488 DAPI IMPa2-A546_c_TileScan_001 (Stage 3 of 49)	00-GdeZmdc9ZpQ4KqgxNTqyPA
27.5401		Cell	2	0.000	1.000	386	3	siRNA-IMPa2-25 PSF-A488 IMPa2-A546 DAPI 8C1-siRNA-IMP-a2-a4 V2.00	0	11. siRNA-IMPa2-25 PSF-A488 DAPI IMPa2-A546_c_TileScan_001 (Stage 3 of 49)	00-GdeZmdc9ZpQ4KqgxNTqyPA
67.5508		Cell	2	0.000	1.000	387	4	siRNA-IMPa2-25 PSF-A488 IMPa2-A546 DAPI 8C1-siRNA-IMP-a2-a4 V2.00	0	11. siRNA-IMPa2-25 PSF-A488 DAPI IMPa2-A546_c_TileScan_001 (Stage 3 of 49)	00-GdeZmdc9ZpQ4KqgxNTqyPA
13.4638		Cell	2	0.000	1.000	388	5	siRNA-IMPa2-25 PSF-A488 IMPa2-A546 DAPI 8C1-siRNA-IMP-a2-a4 V2.00	0	11. siRNA-IMPa2-25 PSF-A488 DAPI IMPa2-A546_c_TileScan_001 (Stage 3 of 49)	00-GdeZmdc9ZpQ4KqgxNTqyPA
15.7867		Cell	2	0.000	1.000	389	6	siRNA-IMPa2-25 PSF-A488 IMPa2-A546 DAPI 8C1-siRNA-IMP-a2-a4 V2.00	0	11. siRNA-IMPa2-25 PSF-A488 DAPI IMPa2-A546_c_TileScan_001 (Stage 3 of 49)	00-GdeZmdc9ZpQ4KqgxNTqyPA
44.9818		Cell	2	0.000	1.000	390	7	siRNA-IMPa2-25 PSF-A488 IMPa2-A546 DAPI 8C1-siRNA-IMP-a2-a4 V2.00	0	11. siRNA-IMPa2-25 PSF-A488 DAPI IMPa2-A546_c_TileScan_001 (Stage 3 of 49)	00-GdeZmdc9ZpQ4KqgxNTqyPA
45.6041		Cell	2	0.000	1.000	391	8	siRNA-IMPa2-25 PSF-A488 IMPa2-A546 DAPI 8C1-siRNA-IMP-a2-a4 V2.00	0	11. siRNA-IMPa2-25 PSF-A488 DAPI IMPa2-A546_c_TileScan_001 (Stage 3 of 49)	00-GdeZmdc9ZpQ4KqgxNTqyPA
59.0148		Cell	2	0.000	1.000	392	9	siRNA-IMPa2-25 PSF-A488 IMPa2-A546 DAPI 8C1-siRNA-IMP-a2-a4 V2.00	0	11. siRNA-IMPa2-25 PSF-A488 DAPI IMPa2-A546_c_TileScan_001 (Stage 3 of 49)	00-GdeZmdc9ZpQ4KqgxNTqyPA
42.9494		Cell	2	0.000	1.000	393	10	siRNA-IMPa2-25 PSF-A488 IMPa2-A546 DAPI 8C1-siRNA-IMP-a2-a4 V2.00	0	11. siRNA-IMPa2-25 PSF-A488 DAPI IMPa2-A546_c_TileScan_001 (Stage 3 of 49)	00-GdeZmdc9ZpQ4KqgxNTqyPA
42.364		Cell	2	0.000	1.000	394	11	siRNA-IMPa2-25 PSF-A488 IMPa2-A546 DAPI 8C1-siRNA-IMP-a2-a4 V2.00	0	11. siRNA-IMPa2-25 PSF-A488 DAPI IMPa2-A546_c_TileScan_001 (Stage 3 of 49)	00-GdeZmdc9ZpQ4KqgxNTqyPA
52.8877		Cell	2	0.000	1.000	395	12	siRNA-IMPa2-25 PSF-A488 IMPa2-A546 DAPI 8C1-siRNA-IMP-a2-a4 V2.00	0	11. siRNA-IMPa2-25 PSF-A488 DAPI IMPa2-A546_c_TileScan_001 (Stage 3 of 49)	00-GdeZmdc9ZpQ4KqgxNTqyPA
14.1073		Cell	2	0.000	1.000	396	0	siRNA-IMPa2-25 PSF-A488 IMPa2-A546 DAPI 8C1-siRNA-IMP-a2-a4 V2.00	0	11. siRNA-IMPa2-25 PSF-A488 DAPI IMPa2-A546_d_TileScan_001 (Stage 4 of 49)	00-4aZXuQQNKLaVFodq6QFX8W
45.2807		Cell	2	0.000	1.000	397	1	siRNA-IMPa2-25 PSF-A488 IMPa2-A546 DAPI 8C1-siRNA-IMP-a2-a4 V2.00	0	11. siRNA-IMPa2-25 PSF-A488 DAPI IMPa2-A546_d_TileScan_001 (Stage 4 of 49)	00-4aZXuQQNKLaVFodq6QFX8W
64.239		Cell	2	0.000	1.000	398	2	siRNA-IMPa2-25 PSF-A488 IMPa2-A546 DAPI 8C1-siRNA-IMP-a2-a4 V2.00	0	11. siRNA-IMPa2-25 PSF-A488 DAPI IMPa2-A546_d_TileScan_001 (Stage 4 of 49)	00-4aZXuQQNKLaVFodq6QFX8W
68.4893		Cell	2	0.000	1.000	399	3	siRNA-IMPa2-25 PSF-A488 IMPa2-A546 DAPI 8C1-siRNA-IMP-a2-a4 V2.00	0	11. siRNA-IMPa2-25 PSF-A488 DAPI IMPa2-A546_d_TileScan_001 (Stage 4 of 49)	00-4aZXuQQNKLaVFodq6QFX8W
52.5828		Cell	2	0.000	1.000	400	4	siRNA-IMPa2-25 PSF-A488 IMPa2-A546 DAPI 8C1-siRNA-IMP-a2-a4 V2.00	0	11. siRNA-IMPa2-25 PSF-A488 DAPI IMPa2-A546_d_TileScan_001 (Stage 4 of 49)	00-4aZXuQQNKLaVFodq6QFX8W
47.9618		Cell	2	0.000	1.000	401	5	siRNA-IMPa2-25 PSF-A488 IMPa2-A546 DAPI 8C1-siRNA-IMP-a2-a4 V2.00	0	11. siRNA-IMPa2-25 PSF-A488 DAPI IMPa2-A546_d_TileScan_001 (Stage 4 of 49)	00-4aZXuQQNKLaVFodq6QFX8W
54.498		Cell	2	0.000	1.000	402	6	siRNA-IMPa2-25 PSF-A488 IMPa2-A546 DAPI 8C1-siRNA-IMP-a2-a4 V2.00	0	11. siRNA-IMPa2-25 PSF-A488 DAPI IMPa2-A546_d_TileScan_001 (Stage 4 of 49)	00-4aZXuQQNKLaVFodq6QFX8W
42.2175		Cell	2	0.000	1.000	403	7	siRNA-IMPa2-25 PSF-A488 IMPa2-A546 DAPI 8C1-siRNA-IMP-a2-a4 V2.00	0	11. siRNA-IMPa2-25 PSF-A488 DAPI IMPa2-A546_d_TileScan_001 (Stage 4 of 49)	00-4aZXuQQNKLaVFodq6QFX8W
55.4495		Cell	2	0.000	1.000	404	8	siRNA-IMPa2-25 PSF-A488 IMPa2-A546 DAPI 8C1-siRNA-IMP-a2-a4 V2.00	0	11. siRNA-IMPa2-25 PSF-A488 DAPI IMPa2-A546_d_TileScan_001 (Stage 4 of 49)	00-4aZXuQQNKLaVFodq6QFX8W
58.5922		Cell	2	0.000	1.000	405	9	siRNA-IMPa2-25 PSF-A488 IMPa2-A546 DAPI 8C1-siRNA-IMP-a2-a4 V2.00	0	11. siRNA-IMPa2-25 PSF-A488 DAPI IMPa2-A546_d_TileScan_001 (Stage 4 of 49)	00-4aZXuQQNKLaVFodq6QFX8W
52.9345		Cell	2	0.000	1.000	406	10	siRNA-IMPa2-25 PSF-A488 IMPa2-A546 DAPI 8C1-siRNA-IMP-a2-a4 V2.00	0	11. siRNA-IMPa2-25 PSF-A488 DAPI IMPa2-A546_d_TileScan_001 (Stage 4 of 49)	00-4aZXuQQNKLaVFodq6QFX8W
14.7747		Cell	2	0.000	1.000	407	11	siRNA-IMPa2-25 PSF-A488 IMPa2-A546 DAPI 8C1-siRNA-IMP-a2-a4 V2.00	0	11. siRNA-IMPa2-25 PSF-A488 DAPI IMPa2-A546_d_TileScan_001 (Stage 4 of 49)	00-4aZXuQQNKLaVFodq6QFX8W
57.9392		Cell	2	0.000	1.000	408	12	siRNA-IMPa2-25 PSF-A488 IMPa2-A546 DAPI 8C1-siRNA-IMP-a2-a4 V2.00	0	11. siRNA-IMPa2-25 PSF-A488 DAPI IMPa2-A546_d_TileScan_001 (Stage 4 of 49)	00-4aZXuQQNKLaVFodq6QFX8W
41.2299		Cell	2	0.000	1.000	409	13	siRNA-IMPa2-25 PSF-A488 IMPa2-A546 DAPI 8C1-siRNA-IMP-a2-a4 V2.00	0	11. siRNA-IMPa2-25 PSF-A488 DAPI IMPa2-A546_d_TileScan_001 (Stage 4 of 49)	00-4aZXuQQNKLaVFodq6QFX8W
66.8591		Cell	2	0.000	1.000	410	14	siRNA-IMPa2-25 PSF-A488 IMPa2-A546 DAPI 8C1-siRNA-IMP-a2-a4 V2.00	0	11. siRNA-IMPa2-25 PSF-A488 DAPI IMPa2-A546_d_TileScan_001 (Stage 4 of 49)	00-4aZXuQQNKLaVFodq6QFX8W
48.7884		Cell	2	0.000	1.000	411	15	siRNA-IMPa2-25 PSF-A488 IMPa2-A546 DAPI 8C1-siRNA-IMP-a2-a4 V2.00	0	11. siRNA-IMPa2-25 PSF-A488 DAPI IMPa2-A546_d_TileScan_001 (Stage 4 of 49)	00-4aZXuQQNKLaVFodq6QFX8W
9.9841		Cell	2	0.000	1.000	412	16	siRNA-IMPa2-25 PSF-A488 IMPa2-A546 DAPI 8C1-siRNA-IMP-a2-a4 V2.00	0	11. siRNA-IMPa2-25 PSF-A488 DAPI IMPa2-A546_d_TileScan_001 (Stage 4 of 49)	00-4aZXuQQNKLaVFodq6QFX8W
63.0296		Cell	2	0.000	1.000	413	17	siRNA-IMPa2-25 PSF-A488 IMPa2-A546 DAPI 8C1-siRNA-IMP-a2-a4 V2.00	0	11. siRNA-IMPa2-25 PSF-A488 DAPI IMPa2-A546_d_TileScan_001 (Stage 4 of 49)	00-4aZXuQQNKLaVFodq6QFX8W
46.8938		Cell	2	0.000	1.000	414	0	siRNA-IMPa2-25 PSF-A488 IMPa2-A546 DAPI 8C1-siRNA-IMP-a2-a4 V2.00	0	11. siRNA-IMPa2-25 PSF-A488 DAPI IMPa2-A546_e_TileScan_001 (Stage 5 of 49)	00-ToyExx268stv9xbfwwFEw8
61.1587		Cell	2	0.000	1.000	415	1	siRNA-IMPa2-25 PSF-A488 IMPa2-A546 DAPI 8C1-siRNA-IMP-a2-a4 V2.00	0	11. siRNA-IMPa2-25 PSF-A488 DAPI IMPa2-A546_e_TileScan_001 (Stage 5 of 49)	00-ToyExx268stv9xbfwwFEw8
61.3052		Cell	2	0.000	1.000	416	2	siRNA-IMPa2-25 PSF-A488 IMPa2-A546 DAPI 8C1-siRNA-IMP-a2-a4 V2.00	0	11. siRNA-IMPa2-25 PSF-A488 DAPI IMPa2-A546_e_TileScan_001 (Stage 5 of 49)	00-ToyExx268stv9xbfwwFEw8
35.154		Cell	2	0.000	1.000	417	3	siRNA-IMPa2-25 PSF-A488 IMPa2-A546 DAPI 8C1-siRNA-IMP-a2-a4 V2.00	0	11. siRNA-IMPa2-25 PSF-A488 DAPI IMPa2-A546_e_TileScan_001 (Stage 5 of 49)	00-ToyExx268stv9xbfwwFEw8
3.15157		Cell	2	0.000	1.000	418	4	siRNA-IMPa2-25 PSF-A488 IMPa2-A546 DAPI 8C1-siRNA-IMP-a2-a4 V2.00	0	11. siRNA-IMPa2-25 PSF-A488 DAPI IMPa2-A546_e_TileScan_001 (Stage 5 of 49)	00-ToyExx268stv9xbfwwFEw8
13.0578		Cell	2	0.000	1.000	419	0	siRNA-IMPa2-25 PSF-A488 IMPa2-A546 DAPI 8C1-siRNA-IMP-a2-a4 V2.00	0	11. siRNA-IMPa2-25 PSF-A488 DAPI IMPa2-A546_f_TileScan_001 (Stage 6 of 49)	00-VwyFvFe9qHUm5xRAhK8WWj
47.6647		Cell	2	0.000	1.000	420	1	siRNA-IMPa2-25 PSF-A488 IMPa2-A546 DAPI 8C1-siRNA-IMP-a2-a4 V2.00	0	11. siRNA-IMPa2-25 PSF-A488 DAPI IMPa2-A546_f_TileScan_001 (Stage 6 of 49)	00-VwyFvFe9qHUm5xRAhK8WWj
20.3998		Cell	2	0.000	1.000	421	2	siRNA-IMPa2-25 PSF-A488 IMPa2-A546 DAPI 8C1-siRNA-IMP-a2-a4 V2.00	0	11. siRNA-IMPa2-25 PSF-A488 DAPI IMPa2-A546_f_TileScan_001 (Stage 6 of 49)	00-VwyFvFe9qHUm5xRAhK8WWj
41.5705		Cell	2	0.000	1.000	422	3	siRNA-IMPa2-25 PSF-A488 IMPa2-A546 DAPI 8C1-siRNA-IMP-a2-a4 V2.00	0	11. siRNA-IMPa2-25 PSF-A488 DAPI IMPa2-A546_f_TileScan_001 (Stage 6 of 49)	00-VwyFvFe9qHUm5xRAhK8WWj
44.1291		Cell	2	0.000	1.000	423	4	siRNA-IMPa2-25 PSF-A488 IMPa2-A546 DAPI 8C1-siRNA-IMP-a2-a4 V2.00	0	11. siRNA-IMPa2-25 PSF-A488 DAPI IMPa2-A546_f_TileScan_001 (Stage 6 of 49)	00-VwyFvFe9qHUm5xRAhK8WWj
37.0427		Cell	2	0.000	1.000	424	5	siRNA-IMPa2-25 PSF-A488 IMPa2-A546 DAPI 8C1-siRNA-IMP-a2-a4 V2.00	0	11. siRNA-IMPa2-25 PSF-A488 DAPI IMPa2-A546_f_TileScan_001 (Stage 6 of 49)	00-VwyFvFe9qHUm5xRAhK8WWj
40.5438		Cell	2	0.000	1.000	425	6	siRNA-IMPa2-25 PSF-A488 IMPa2-A546 DAPI 8C1-siRNA-IMP-a2-a4 V2.00	0	11. siRNA-IMPa2-25 PSF-A488 DAPI IMPa2-A546_f_TileScan_001 (Stage 6 of 49)	00-VwyFvFe9qHUm5xRAhK8WWj
14.7716		Cell	2	0.000	1.000	426	7	siRNA-IMPa2-25 PSF-A488 IMPa2-A546 DAPI 8C1-siRNA-IMP-a2-a4 V2.00	0	11. siRNA-IMPa2-25 PSF-A488 DAPI IMPa2-A546_f_TileScan_001 (Stage 6 of 49)	00-VwyFvFe9qHUm5xRAhK8WWj
45.0852		Cell	2	0.000	1.000	427	8	siRNA-IMPa2-25 PSF-A488 IMPa2-A546 DAPI 8C1-siRNA-IMP-a2-a4 V2.00	0	11. siRNA-IMPa2-25 PSF-A488 DAPI IMPa2-A546_f_TileScan_001 (Stage 6 of 49)	00-VwyFvFe9qHUm5xRAhK8WWj
62.0426		Cell	2	0.000	1.000	428	9	siRNA-IMPa2-25 PSF-A488 IMPa2-A546 DAPI 8C1-siRNA-IMP-a2-a4 V2.00	0	11. siRNA-IMPa2-25 PSF-A488 DAPI IMPa2-A546_f_TileScan_001 (Stage 6 of 49)	00-VwyFvFe9qHUm5xRAhK8WWj
56.2952		Cell	2	0.000	1.000	429	10	siRNA-IMPa2-25 PSF-A488 IMPa2-A546 DAPI 8C1-siRNA-IMP-a2-a4 V2.00	0	11. siRNA-IMPa2-25 PSF-A488 DAPI IMPa2-A546_f_TileScan_001 (Stage 6 of 49)	00-VwyFvFe9qHUm5xRAhK8WWj
78.7334		Cell	2	0.000	1.000	430	11	siRNA-IMPa2-25 PSF-A488 IMPa2-A546 DAPI 8C1-siRNA-IMP-a2-a4 V2.00	0	11. siRNA-IMPa2-25 PSF-A488 DAPI IMPa2-A546_f_TileScan_001 (Stage 6 of 49)	00-VwyFvFe9qHUm5xRAhK8WWj
68.9923		Cell	2	0.000	1.000	431	12	siRNA-IMPa2-25 PSF-A488 IMPa2-A546 DAPI 8C1-siRNA-IMP-a2-a4 V2.00	0	11. siRNA-IMPa2-25 PSF-A488 DAPI IMPa2-A546_f_TileScan_001 (Stage 6 of 49)	00-VwyFvFe9qHUm5xRAhK8WWj
51.1193		Cell	2	0.000	1.000	432	13	siRNA-IMPa2-25 PSF-A488 IMPa2-A546 DAPI 8C1-siRNA-IMP-a2-a4 V2.00	0	11. siRNA-IMPa2-25 PSF-A488 DAPI IMPa2-A546_f_TileScan_001 (Stage 6 of 49)	00-VwyFvFe9qHUm5xRAhK8WWj
70.7124		Cell	2	0.000	1.000	433	14	siRNA-IMPa2-25 PSF-A488 IMPa2-A546 DAPI 8C1-siRNA-IMP-a2-a4 V2.00	0	11. siRNA-IMPa2-25 PSF-A488 DAPI IMPa2-A546_f_TileScan_001 (Stage 6 of 49)	00-VwyFvFe9qHUm5xRAhK8WWj
43.5601		Cell	2	0.000	1.000	434	0	siRNA-IMPa2-25 PSF-A488 IMPa2-A546 DAPI 8C1-siRNA-IMP-a2-a4 V2.00	0	11. siRNA-IMPa2-25 PSF-A488 DAPI IMPa2-A546_g_TileScan_001 (Stage 7 of 49)	00-QC3esRXx4KcznMy7DqS3F5
55.9709		Cell	2	0.000	1.000	435	1	siRNA-IMPa2-25 PSF-A488 IMPa2-A546 DAPI 8C1-siRNA-IMP-a2-a4 V2.00	0	11. siRNA-IMPa2-25 PSF-A488 DAPI IMPa2-A546_g_TileScan_001 (Stage 7 of 49)	00-QC3esRXx4KcznMy7DqS3F5
41.2703		Cell	2	0.000	1.000	436	2	siRNA-IMPa2-25 PSF-A488 IMPa2-A546 DAPI 8C1-siRNA-IMP-a2-a4 V2.00	0	11. siRNA-IMPa2-25 PSF-A488 DAPI IMPa2-A546_g_TileScan_001 (Stage 7 of 49)	00-QC3esRXx4KcznMy7DqS3F5
77.0434		Cell	2	0.000	1.000	437	3	siRNA-IMPa2-25 PSF-A488 IMPa2-A546 DAPI 8C1-siRNA-IMP-a2-a4 V2.00	0	11. siRNA-IMPa2-25 PSF-A488 DAPI IMPa2-A546_g_TileScan_001 (Stage 7 of 49)	00-QC3esRXx4KcznMy7DqS3F5
30.6152		Cell	2	0.000	1.000	438	4	siRNA-IMPa2-25 PSF-A488 IMPa2-A546 DAPI 8C1-siRNA-IMP-a2-a4 V2.00	0	11. siRNA-IMPa2-25 PSF-A488 DAPI IMPa2-A546_g_TileScan_001 (Stage 7 of 49)	00-QC3esRXx4KcznMy7DqS3F5
43.4571		Cell	2	0.000	1.000	439	5	siRNA-IMPa2-25 PSF-A488 IMPa2-A546 DAPI 8C1-siRNA-IMP-a2-a4 V2.00	0	11. siRNA-IMPa2-25 PSF-A488 DAPI IMPa2-A546_g_TileScan_001 (Stage 7 of 49)	00-QC3esRXx4KcznMy7DqS3F5
26.5503		Cell	2	0.000	1.000	440	6	siRNA-IMPa2-25 PSF-A488 IMPa2-A546 DAPI 8C1-siRNA-IMP-a2-a4 V2.00	0	11. siRNA-IMPa2-25 PSF-A488 DAPI IMPa2-A546_g_TileScan_001 (Stage 7 of 49)	00-QC3esRXx4KcznMy7DqS3F5
52.6364		Cell	2	0.000	1.000	441	7	siRNA-IMPa2-25 PSF-A488 IMPa2-A546 DAPI 8C1-siRNA-IMP-a2-a4 V2.00	0	11. siRNA-IMPa2-25 PSF-A488 DAPI IMPa2-A546_g_TileScan_001 (Stage 7 of 49)	00-QC3esRXx4KcznMy7DqS3F5
23.224		Cell	2	0.000	1.000	442	8	siRNA-IMPa2-25 PSF-A488 IMPa2-A546 DAPI 8C1-siRNA-IMP-a2-a4 V2.00	0	11. siRNA-IMPa2-25 PSF-A488 DAPI IMPa2-A546_g_TileScan_001 (Stage 7 of 49)	00-QC3esRXx4KcznMy7DqS3F5
61.0108		Cell	2	0.000	1.000	443	9	siRNA-IMPa2-25 PSF-A488 IMPa2-A546 DAPI 8C1-siRNA-IMP-a2-a4 V2.00	0	11. siRNA-IMPa2-25 PSF-A488 DAPI IMPa2-A546_g_TileScan_001 (Stage 7 of 49)	00-QC3esRXx4KcznMy7DqS3F5
67.327		Cell	2	0.000	1.000	444	10	siRNA-IMPa2-25 PSF-A488 IMPa2-A546 DAPI 8C1-siRNA-IMP-a2-a4 V2.00	0	11. siRNA-IMPa2-25 PSF-A488 DAPI IMPa2-A546_g_TileScan_001 (Stage 7 of 49)	00-QC3esRXx4KcznMy7DqS3F5
54.3004		Cell	2	0.000	1.000	445	11	siRNA-IMPa2-25 PSF-A488 IMPa2-A546 DAPI 8C1-siRNA-IMP-a2-a4 V2.00	0	11. siRNA-IMPa2-25 PSF-A488 DAPI IMPa2-A546_g_TileScan_001 (Stage 7 of 49)	00-QC3esRXx4KcznMy7DqS3F5
66.4312		Cell	2	0.000	1.000	446	12	siRNA-IMPa2-25 PSF-A488 IMPa2-A546 DAPI 8C1-siRNA-IMP-a2-a4 V2.00	0	11. siRNA-IMPa2-25 PSF-A488 DAPI IMPa2-A546_g_TileScan_001 (Stage 7 of 49)	00-QC3esRXx4KcznMy7DqS3F5
48.0718		Cell	2	0.000	1.000	447	13	siRNA-IMPa2-25 PSF-A488 IMPa2-A546 DAPI 8C1-siRNA-IMP-a2-a4 V2.00	0	11. siRNA-IMPa2-25 PSF-A488 DAPI IMPa2-A546_g_TileScan_001 (Stage 7 of 49)	00-QC3esRXx4KcznMy7DqS3F5
38.5739		Cell	2	0.000	1.000	448	14	siRNA-IMPa2-25 PSF-A488 IMPa2-A546 DAPI 8C1-siRNA-IMP-a2-a4 V2.00	0	11. siRNA-IMPa2-25 PSF-A488 DAPI IMPa2-A546_g_TileScan_001 (Stage 7 of 49)	00-QC3esRXx4KcznMy7DqS3F5
2.04482		Cell	2	0.000	1.000	449	15	siRNA-IMPa2-25 PSF-A488 IMPa2-A546 DAPI 8C1-siRNA-IMP-a2-a4 V2.00	0	11. siRNA-IMPa2-25 PSF-A488 DAPI IMPa2-A546_g_TileScan_001 (Stage 7 of 49)	00-QC3esRXx4KcznMy7DqS3F5
56.8866		Cell	2	0.000	1.000	450	16	siRNA-IMPa2-25 PSF-A488 IMPa2-A546 DAPI 8C1-siRNA-IMP-a2-a4 V2.00	0	11. siRNA-IMPa2-25 PSF-A488 DAPI IMPa2-A546_g_TileScan_001 (Stage 7 of 49)	00-QC3esRXx4KcznMy7DqS3F5
72.335		Cell	2	0.000	1.000	451	17	siRNA-IMPa2-25 PSF-A488 IMPa2-A546 DAPI 8C1-siRNA-IMP-a2-a4 V2.00	0	11. siRNA-IMPa2-25 PSF-A488 DAPI IMPa2-A546_g_TileScan_001 (Stage 7 of 49)	00-QC3esRXx4KcznMy7DqS3F5
65.0861		Cell	2	0.000	1.000	452	18	siRNA-IMPa2-25 PSF-A488 IMPa2-A546 DAPI 8C1-siRNA-IMP-a2-a4 V2.00	0	11. siRNA-IMPa2-25 PSF-A488 DAPI IMPa2-A546_g_TileScan_001 (Stage 7 of 49)	00-QC3esRXx4KcznMy7DqS3F5
40.5888		Cell	2	0.000	1.000	453	0	siRNA-IMPa2-25 PSF-A488 IMPa2-A546 DAPI 8C1-siRNA-IMP-a2-a4 V2.00	0	11. siRNA-IMPa2-25 PSF-A488 DAPI IMPa2-A546_h_TileScan_001 (Stage 8 of 49)	00-8F3dPxtHZbYJSXhWvgExFF
43.493		Cell	2	0.000	1.000	454	1	siRNA-IMPa2-25 PSF-A488 IMPa2-A546 DAPI 8C1-siRNA-IMP-a2-a4 V2.00	0	11. siRNA-IMPa2-25 PSF-A488 DAPI IMPa2-A546_h_TileScan_001 (Stage 8 of 49)	00-8F3dPxtHZbYJSXhWvgExFF
29.0727		Cell	2	0.000	1.000	455	2	siRNA-IMPa2-25 PSF-A488 IMPa2-A546 DAPI 8C1-siRNA-IMP-a2-a4 V2.00	0	11. siRNA-IMPa2-25 PSF-A488 DAPI IMPa2-A546_h_TileScan_001 (Stage 8 of 49)	00-8F3dPxtHZbYJSXhWvgExFF
69.0905		Cell	2	0.000	1.000	456	3	siRNA-IMPa2-25 PSF-A488 IMPa2-A546 DAPI 8C1-siRNA-IMP-a2-a4 V2.00	0	11. siRNA-IMPa2-25 PSF-A488 DAPI IMPa2-A546_h_TileScan_001 (Stage 8 of 49)	00-8F3dPxtHZbYJSXhWvgExFF
22.3068		Cell	2	0.000	1.000	457	4	siRNA-IMPa2-25 PSF-A488 IMPa2-A546 DAPI 8C1-siRNA-IMP-a2-a4 V2.00	0	11. siRNA-IMPa2-25 PSF-A488 DAPI IMPa2-A546_h_TileScan_001 (Stage 8 of 49)	00-8F3dPxtHZbYJSXhWvgExFF
16.0876		Cell	2	0.000	1.000	458	5	siRNA-IMPa2-25 PSF-A488 IMPa2-A546 DAPI 8C1-siRNA-IMP-a2-a4 V2.00	0	11. siRNA-IMPa2-25 PSF-A488 DAPI IMPa2-A546_h_TileScan_001 (Stage 8 of 49)	00-8F3dPxtHZbYJSXhWvgExFF
36.2958		Cell	2	0.000	1.000	459	6	siRNA-IMPa2-25 PSF-A488 IMPa2-A546 DAPI 8C1-siRNA-IMP-a2-a4 V2.00	0	11. siRNA-IMPa2-25 PSF-A488 DAPI IMPa2-A546_h_TileScan_001 (Stage 8 of 49)	00-8F3dPxtHZbYJSXhWvgExFF
28.7139		Cell	2	0.000	1.000	460	7	siRNA-IMPa2-25 PSF-A488 IMPa2-A546 DAPI 8C1-siRNA-IMP-a2-a4 V2.00	0	11. siRNA-IMPa2-25 PSF-A488 DAPI IMPa2-A546_h_TileScan_001 (Stage 8 of 49)	00-8F3dPxtHZbYJSXhWvgExFF
47.346		Cell	2	0.000	1.000	461	8	siRNA-IMPa2-25 PSF-A488 IMPa2-A546 DAPI 8C1-siRNA-IMP-a2-a4 V2.00	0	11. siRNA-IMPa2-25 PSF-A488 DAPI IMPa2-A546_h_TileScan_001 (Stage 8 of 49)	00-8F3dPxtHZbYJSXhWvgExFF
31.2805		Cell	2	0.000	1.000	462	0	siRNA-IMPa2-25 PSF-A488 IMPa2-A546 DAPI 8C1-siRNA-IMP-a2-a4 V2.00	0	11. siRNA-IMPa2-25 PSF-A488 DAPI IMPa2-A546_i_TileScan_001 (Stage 9 of 49)	00-9dv4JXYojDLnDXuL9BQqq3
65.1571		Cell	2	0.000	1.000	463	1	siRNA-IMPa2-25 PSF-A488 IMPa2-A546 DAPI 8C1-siRNA-IMP-a2-a4 V2.00	0	11. siRNA-IMPa2-25 PSF-A488 DAPI IMPa2-A546_i_TileScan_001 (Stage 9 of 49)	00-9dv4JXYojDLnDXuL9BQqq3
70.2367		Cell	2	0.000	1.000	464	2	siRNA-IMPa2-25 PSF-A488 IMPa2-A546 DAPI 8C1-siRNA-IMP-a2-a4 V2.00	0	11. siRNA-IMPa2-25 PSF-A488 DAPI IMPa2-A546_i_TileScan_001 (Stage 9 of 49)	00-9dv4JXYojDLnDXuL9BQqq3
58.9882		Cell	2	0.000	1.000	465	3	siRNA-IMPa2-25 PSF-A488 IMPa2-A546 DAPI 8C1-siRNA-IMP-a2-a4 V2.00	0	11. siRNA-IMPa2-25 PSF-A488 DAPI IMPa2-A546_i_TileScan_001 (Stage 9 of 49)	00-9dv4JXYojDLnDXuL9BQqq3
12.3918		Cell	2	0.000	1.000	466	4	siRNA-IMPa2-25 PSF-A488 IMPa2-A546 DAPI 8C1-siRNA-IMP-a2-a4 V2.00	0	11. siRNA-IMPa2-25 PSF-A488 DAPI IMPa2-A546_i_TileScan_001 (Stage 9 of 49)	00-9dv4JXYojDLnDXuL9BQqq3
49.0369		Cell	2	0.000	1.000	467	5	siRNA-IMPa2-25 PSF-A488 IMPa2-A546 DAPI 8C1-siRNA-IMP-a2-a4 V2.00	0	11. siRNA-IMPa2-25 PSF-A488 DAPI IMPa2-A546_i_TileScan_001 (Stage 9 of 49)	00-9dv4JXYojDLnDXuL9BQqq3
44.8433		Cell	2	0.000	1.000	468	6	siRNA-IMPa2-25 PSF-A488 IMPa2-A546 DAPI 8C1-siRNA-IMP-a2-a4 V2.00	0	11. siRNA-IMPa2-25 PSF-A488 DAPI IMPa2-A546_i_TileScan_001 (Stage 9 of 49)	00-9dv4JXYojDLnDXuL9BQqq3
46.2543		Cell	2	0.000	1.000	469	7	siRNA-IMPa2-25 PSF-A488 IMPa2-A546 DAPI 8C1-siRNA-IMP-a2-a4 V2.00	0	11. siRNA-IMPa2-25 PSF-A488 DAPI IMPa2-A546_i_TileScan_001 (Stage 9 of 49)	00-9dv4JXYojDLnDXuL9BQqq3
46.4834		Cell	2	0.000	1.000	470	8	siRNA-IMPa2-25 PSF-A488 IMPa2-A546 DAPI 8C1-siRNA-IMP-a2-a4 V2.00	0	11. siRNA-IMPa2-25 PSF-A488 DAPI IMPa2-A546_i_TileScan_001 (Stage 9 of 49)	00-9dv4JXYojDLnDXuL9BQqq3
22.3331		Cell	2	0.000	1.000	471	9	siRNA-IMPa2-25 PSF-A488 IMPa2-A546 DAPI 8C1-siRNA-IMP-a2-a4 V2.00	0	11. siRNA-IMPa2-25 PSF-A488 DAPI IMPa2-A546_i_TileScan_001 (Stage 9 of 49)	00-9dv4JXYojDLnDXuL9BQqq3
48.3819		Cell	2	0.000	1.000	472	10	siRNA-IMPa2-25 PSF-A488 IMPa2-A546 DAPI 8C1-siRNA-IMP-a2-a4 V2.00	0	11. siRNA-IMPa2-25 PSF-A488 DAPI IMPa2-A546_i_TileScan_001 (Stage 9 of 49)	00-9dv4JXYojDLnDXuL9BQqq3
46.8306		Cell	2	0.000	1.000	473	11	siRNA-IMPa2-25 PSF-A488 IMPa2-A546 DAPI 8C1-siRNA-IMP-a2-a4 V2.00	0	11. siRNA-IMPa2-25 PSF-A488 DAPI IMPa2-A546_i_TileScan_001 (Stage 9 of 49)	00-9dv4JXYojDLnDXuL9BQqq3
11.7617		Cell	2	0.000	1.000	474	0	siRNA-IMPa2-25 PSF-A488 IMPa2-A546 DAPI 8C1-siRNA-IMP-a2-a4 V2.00	0	11. siRNA-IMPa2-25 PSF-A488 DAPI IMPa2-A546_j_TileScan_001 (Stage 10 of 49)	00-kp7DzmAACyBDa9y2mPGG7Q
12.4392		Cell	2	0.000	1.000	475	1	siRNA-IMPa2-25 PSF-A488 IMPa2-A546 DAPI 8C1-siRNA-IMP-a2-a4 V2.00	0	11. siRNA-IMPa2-25 PSF-A488 DAPI IMPa2-A546_j_TileScan_001 (Stage 10 of 49)	00-kp7DzmAACyBDa9y2mPGG7Q
33.2806		Cell	2	0.000	1.000	476	2	siRNA-IMPa2-25 PSF-A488 IMPa2-A546 DAPI 8C1-siRNA-IMP-a2-a4 V2.00	0	11. siRNA-IMPa2-25 PSF-A488 DAPI IMPa2-A546_j_TileScan_001 (Stage 10 of 49)	00-kp7DzmAACyBDa9y2mPGG7Q
18.0632		Cell	2	0.000	1.000	477	3	siRNA-IMPa2-25 PSF-A488 IMPa2-A546 DAPI 8C1-siRNA-IMP-a2-a4 V2.00	0	11. siRNA-IMPa2-25 PSF-A488 DAPI IMPa2-A546_j_TileScan_001 (Stage 10 of 49)	00-kp7DzmAACyBDa9y2mPGG7Q
30.6929		Cell	2	0.000	1.000	478	4	siRNA-IMPa2-25 PSF-A488 IMPa2-A546 DAPI 8C1-siRNA-IMP-a2-a4 V2.00	0	11. siRNA-IMPa2-25 PSF-A488 DAPI IMPa2-A546_j_TileScan_001 (Stage 10 of 49)	00-kp7DzmAACyBDa9y2mPGG7Q
26.6444		Cell	2	0.000	1.000	479	5	siRNA-IMPa2-25 PSF-A488 IMPa2-A546 DAPI 8C1-siRNA-IMP-a2-a4 V2.00	0	11. siRNA-IMPa2-25 PSF-A488 DAPI IMPa2-A546_j_TileScan_001 (Stage 10 of 49)	00-kp7DzmAACyBDa9y2mPGG7Q
60.2907		Cell	2	0.000	1.000	480	6	siRNA-IMPa2-25 PSF-A488 IMPa2-A546 DAPI 8C1-siRNA-IMP-a2-a4 V2.00	0	11. siRNA-IMPa2-25 PSF-A488 DAPI IMPa2-A546_j_TileScan_001 (Stage 10 of 49)	00-kp7DzmAACyBDa9y2mPGG7Q
63.0631		Cell	2	0.000	1.000	481	7	siRNA-IMPa2-25 PSF-A488 IMPa2-A546 DAPI 8C1-siRNA-IMP-a2-a4 V2.00	0	11. siRNA-IMPa2-25 PSF-A488 DAPI IMPa2-A546_j_TileScan_001 (Stage 10 of 49)	00-kp7DzmAACyBDa9y2mPGG7Q
23.0158		Cell	2	0.000	1.000	482	8	siRNA-IMPa2-25 PSF-A488 IMPa2-A546 DAPI 8C1-siRNA-IMP-a2-a4 V2.00	0	11. siRNA-IMPa2-25 PSF-A488 DAPI IMPa2-A546_j_TileScan_001 (Stage 10 of 49)	00-kp7DzmAACyBDa9y2mPGG7Q
32.3828		Cell	2	0.000	1.000	483	9	siRNA-IMPa2-25 PSF-A488 IMPa2-A546 DAPI 8C1-siRNA-IMP-a2-a4 V2.00	0	11. siRNA-IMPa2-25 PSF-A488 DAPI IMPa2-A546_j_TileScan_001 (Stage 10 of 49)	00-kp7DzmAACyBDa9y2mPGG7Q
15.16		Cell	2	0.000	1.000	484	10	siRNA-IMPa2-25 PSF-A488 IMPa2-A546 DAPI 8C1-siRNA-IMP-a2-a4 V2.00	0	11. siRNA-IMPa2-25 PSF-A488 DAPI IMPa2-A546_j_TileScan_001 (Stage 10 of 49)	00-kp7DzmAACyBDa9y2mPGG7Q
23.0881		Cell	2	0.000	1.000	485	11	siRNA-IMPa2-25 PSF-A488 IMPa2-A546 DAPI 8C1-siRNA-IMP-a2-a4 V2.00	0	11. siRNA-IMPa2-25 PSF-A488 DAPI IMPa2-A546_j_TileScan_001 (Stage 10 of 49)	00-kp7DzmAACyBDa9y2mPGG7Q
63.5668		Cell	2	0.000	1.000	486	12	siRNA-IMPa2-25 PSF-A488 IMPa2-A546 DAPI 8C1-siRNA-IMP-a2-a4 V2.00	0	11. siRNA-IMPa2-25 PSF-A488 DAPI IMPa2-A546_j_TileScan_001 (Stage 10 of 49)	00-kp7DzmAACyBDa9y2mPGG7Q
22.651		Cell	2	0.000	1.000	487	13	siRNA-IMPa2-25 PSF-A488 IMPa2-A546 DAPI 8C1-siRNA-IMP-a2-a4 V2.00	0	11. siRNA-IMPa2-25 PSF-A488 DAPI IMPa2-A546_j_TileScan_001 (Stage 10 of 49)	00-kp7DzmAACyBDa9y2mPGG7Q
71.9656		Cell	2	0.000	1.000	488	14	siRNA-IMPa2-25 PSF-A488 IMPa2-A546 DAPI 8C1-siRNA-IMP-a2-a4 V2.00	0	11. siRNA-IMPa2-25 PSF-A488 DAPI IMPa2-A546_j_TileScan_001 (Stage 10 of 49)	00-kp7DzmAACyBDa9y2mPGG7Q
47.4205		Cell	2	0.000	1.000	489	15	siRNA-IMPa2-25 PSF-A488 IMPa2-A546 DAPI 8C1-siRNA-IMP-a2-a4 V2.00	0	11. siRNA-IMPa2-25 PSF-A488 DAPI IMPa2-A546_j_TileScan_001 (Stage 10 of 49)	00-kp7DzmAACyBDa9y2mPGG7Q
16.1783		Cell	2	0.000	1.000	490	0	siRNA-IMPa2-25 PSF-A488 IMPa2-A546 DAPI 8C1-siRNA-IMP-a2-a4 V2.00	0	11. siRNA-IMPa2-25 PSF-A488 DAPI IMPa2-A546_k_TileScan_001 (Stage 11 of 49)	00-DDFchnKXULCBWZ6PseXCLM
17.073		Cell	2	0.000	1.000	491	1	siRNA-IMPa2-25 PSF-A488 IMPa2-A546 DAPI 8C1-siRNA-IMP-a2-a4 V2.00	0	11. siRNA-IMPa2-25 PSF-A488 DAPI IMPa2-A546_k_TileScan_001 (Stage 11 of 49)	00-DDFchnKXULCBWZ6PseXCLM
50.9103		Cell	2	0.000	1.000	492	2	siRNA-IMPa2-25 PSF-A488 IMPa2-A546 DAPI 8C1-siRNA-IMP-a2-a4 V2.00	0	11. siRNA-IMPa2-25 PSF-A488 DAPI IMPa2-A546_k_TileScan_001 (Stage 11 of 49)	00-DDFchnKXULCBWZ6PseXCLM
53.7759		Cell	2	0.000	1.000	493	3	siRNA-IMPa2-25 PSF-A488 IMPa2-A546 DAPI 8C1-siRNA-IMP-a2-a4 V2.00	0	11. siRNA-IMPa2-25 PSF-A488 DAPI IMPa2-A546_k_TileScan_001 (Stage 11 of 49)	00-DDFchnKXULCBWZ6PseXCLM
57.7405		Cell	2	0.000	1.000	494	4	siRNA-IMPa2-25 PSF-A488 IMPa2-A546 DAPI 8C1-siRNA-IMP-a2-a4 V2.00	0	11. siRNA-IMPa2-25 PSF-A488 DAPI IMPa2-A546_k_TileScan_001 (Stage 11 of 49)	00-DDFchnKXULCBWZ6PseXCLM
44.4595		Cell	2	0.000	1.000	495	5	siRNA-IMPa2-25 PSF-A488 IMPa2-A546 DAPI 8C1-siRNA-IMP-a2-a4 V2.00	0	11. siRNA-IMPa2-25 PSF-A488 DAPI IMPa2-A546_k_TileScan_001 (Stage 11 of 49)	00-DDFchnKXULCBWZ6PseXCLM
55.2916		Cell	2	0.000	1.000	496	6	siRNA-IMPa2-25 PSF-A488 IMPa2-A546 DAPI 8C1-siRNA-IMP-a2-a4 V2.00	0	11. siRNA-IMPa2-25 PSF-A488 DAPI IMPa2-A546_k_TileScan_001 (Stage 11 of 49)	00-DDFchnKXULCBWZ6PseXCLM
53.7642		Cell	2	0.000	1.000	497	7	siRNA-IMPa2-25 PSF-A488 IMPa2-A546 DAPI 8C1-siRNA-IMP-a2-a4 V2.00	0	11. siRNA-IMPa2-25 PSF-A488 DAPI IMPa2-A546_k_TileScan_001 (Stage 11 of 49)	00-DDFchnKXULCBWZ6PseXCLM
52.5458		Cell	2	0.000	1.000	498	8	siRNA-IMPa2-25 PSF-A488 IMPa2-A546 DAPI 8C1-siRNA-IMP-a2-a4 V2.00	0	11. siRNA-IMPa2-25 PSF-A488 DAPI IMPa2-A546_k_TileScan_001 (Stage 11 of 49)	00-DDFchnKXULCBWZ6PseXCLM
37.9384		Cell	2	0.000	1.000	499	9	siRNA-IMPa2-25 PSF-A488 IMPa2-A546 DAPI 8C1-siRNA-IMP-a2-a4 V2.00	0	11. siRNA-IMPa2-25 PSF-A488 DAPI IMPa2-A546_k_TileScan_001 (Stage 11 of 49)	00-DDFchnKXULCBWZ6PseXCLM
52.0478		Cell	2	0.000	1.000	500	10	siRNA-IMPa2-25 PSF-A488 IMPa2-A546 DAPI 8C1-siRNA-IMP-a2-a4 V2.00	0	11. siRNA-IMPa2-25 PSF-A488 DAPI IMPa2-A546_k_TileScan_001 (Stage 11 of 49)	00-DDFchnKXULCBWZ6PseXCLM
50.7397		Cell	2	0.000	1.000	501	11	siRNA-IMPa2-25 PSF-A488 IMPa2-A546 DAPI 8C1-siRNA-IMP-a2-a4 V2.00	0	11. siRNA-IMPa2-25 PSF-A488 DAPI IMPa2-A546_k_TileScan_001 (Stage 11 of 49)	00-DDFchnKXULCBWZ6PseXCLM
53.5798		Cell	2	0.000	1.000	502	12	siRNA-IMPa2-25 PSF-A488 IMPa2-A546 DAPI 8C1-siRNA-IMP-a2-a4 V2.00	0	11. siRNA-IMPa2-25 PSF-A488 DAPI IMPa2-A546_k_TileScan_001 (Stage 11 of 49)	00-DDFchnKXULCBWZ6PseXCLM
58.0077		Cell	2	0.000	1.000	503	13	siRNA-IMPa2-25 PSF-A488 IMPa2-A546 DAPI 8C1-siRNA-IMP-a2-a4 V2.00	0	11. siRNA-IMPa2-25 PSF-A488 DAPI IMPa2-A546_k_TileScan_001 (Stage 11 of 49)	00-DDFchnKXULCBWZ6PseXCLM
58.7289		Cell	2	0.000	1.000	504	14	siRNA-IMPa2-25 PSF-A488 IMPa2-A546 DAPI 8C1-siRNA-IMP-a2-a4 V2.00	0	11. siRNA-IMPa2-25 PSF-A488 DAPI IMPa2-A546_k_TileScan_001 (Stage 11 of 49)	00-DDFchnKXULCBWZ6PseXCLM
66.1042		Cell	2	0.000	1.000	505	15	siRNA-IMPa2-25 PSF-A488 IMPa2-A546 DAPI 8C1-siRNA-IMP-a2-a4 V2.00	0	11. siRNA-IMPa2-25 PSF-A488 DAPI IMPa2-A546_k_TileScan_001 (Stage 11 of 49)	00-DDFchnKXULCBWZ6PseXCLM
64.2157		Cell	2	0.000	1.000	506	16	siRNA-IMPa2-25 PSF-A488 IMPa2-A546 DAPI 8C1-siRNA-IMP-a2-a4 V2.00	0	11. siRNA-IMPa2-25 PSF-A488 DAPI IMPa2-A546_k_TileScan_001 (Stage 11 of 49)	00-DDFchnKXULCBWZ6PseXCLM
51.0387		Cell	2	0.000	1.000	507	17	siRNA-IMPa2-25 PSF-A488 IMPa2-A546 DAPI 8C1-siRNA-IMP-a2-a4 V2.00	0	11. siRNA-IMPa2-25 PSF-A488 DAPI IMPa2-A546_k_TileScan_001 (Stage 11 of 49)	00-DDFchnKXULCBWZ6PseXCLM
15.5127		Cell	2	0.000	1.000	508	18	siRNA-IMPa2-25 PSF-A488 IMPa2-A546 DAPI 8C1-siRNA-IMP-a2-a4 V2.00	0	11. siRNA-IMPa2-25 PSF-A488 DAPI IMPa2-A546_k_TileScan_001 (Stage 11 of 49)	00-DDFchnKXULCBWZ6PseXCLM
60.238		Cell	2	0.000	1.000	509	19	siRNA-IMPa2-25 PSF-A488 IMPa2-A546 DAPI 8C1-siRNA-IMP-a2-a4 V2.00	0	11. siRNA-IMPa2-25 PSF-A488 DAPI IMPa2-A546_k_TileScan_001 (Stage 11 of 49)	00-DDFchnKXULCBWZ6PseXCLM
65.3582		Cell	2	0.000	1.000	510	20	siRNA-IMPa2-25 PSF-A488 IMPa2-A546 DAPI 8C1-siRNA-IMP-a2-a4 V2.00	0	11. siRNA-IMPa2-25 PSF-A488 DAPI IMPa2-A546_k_TileScan_001 (Stage 11 of 49)	00-DDFchnKXULCBWZ6PseXCLM
15.1726		Cell	2	0.000	1.000	511	0	siRNA-IMPa2-25 PSF-A488 IMPa2-A546 DAPI 8C1-siRNA-IMP-a2-a4 V2.00	0	11. siRNA-IMPa2-25 PSF-A488 DAPI IMPa2-A546_l_TileScan_001 (Stage 12 of 49)	00-xfmGjF3zxf96MiciK9DXzV
70.5283		Cell	2	0.000	1.000	512	1	siRNA-IMPa2-25 PSF-A488 IMPa2-A546 DAPI 8C1-siRNA-IMP-a2-a4 V2.00	0	11. siRNA-IMPa2-25 PSF-A488 DAPI IMPa2-A546_l_TileScan_001 (Stage 12 of 49)	00-xfmGjF3zxf96MiciK9DXzV
67.0217		Cell	2	0.000	1.000	513	2	siRNA-IMPa2-25 PSF-A488 IMPa2-A546 DAPI 8C1-siRNA-IMP-a2-a4 V2.00	0	11. siRNA-IMPa2-25 PSF-A488 DAPI IMPa2-A546_l_TileScan_001 (Stage 12 of 49)	00-xfmGjF3zxf96MiciK9DXzV
62.5244		Cell	2	0.000	1.000	514	3	siRNA-IMPa2-25 PSF-A488 IMPa2-A546 DAPI 8C1-siRNA-IMP-a2-a4 V2.00	0	11. siRNA-IMPa2-25 PSF-A488 DAPI IMPa2-A546_l_TileScan_001 (Stage 12 of 49)	00-xfmGjF3zxf96MiciK9DXzV
54.1482		Cell	2	0.000	1.000	515	4	siRNA-IMPa2-25 PSF-A488 IMPa2-A546 DAPI 8C1-siRNA-IMP-a2-a4 V2.00	0	11. siRNA-IMPa2-25 PSF-A488 DAPI IMPa2-A546_l_TileScan_001 (Stage 12 of 49)	00-xfmGjF3zxf96MiciK9DXzV
62.9797		Cell	2	0.000	1.000	516	5	siRNA-IMPa2-25 PSF-A488 IMPa2-A546 DAPI 8C1-siRNA-IMP-a2-a4 V2.00	0	11. siRNA-IMPa2-25 PSF-A488 DAPI IMPa2-A546_l_TileScan_001 (Stage 12 of 49)	00-xfmGjF3zxf96MiciK9DXzV
44.0722		Cell	2	0.000	1.000	517	6	siRNA-IMPa2-25 PSF-A488 IMPa2-A546 DAPI 8C1-siRNA-IMP-a2-a4 V2.00	0	11. siRNA-IMPa2-25 PSF-A488 DAPI IMPa2-A546_l_TileScan_001 (Stage 12 of 49)	00-xfmGjF3zxf96MiciK9DXzV
68.4124		Cell	2	0.000	1.000	518	7	siRNA-IMPa2-25 PSF-A488 IMPa2-A546 DAPI 8C1-siRNA-IMP-a2-a4 V2.00	0	11. siRNA-IMPa2-25 PSF-A488 DAPI IMPa2-A546_l_TileScan_001 (Stage 12 of 49)	00-xfmGjF3zxf96MiciK9DXzV
58.6248		Cell	2	0.000	1.000	519	8	siRNA-IMPa2-25 PSF-A488 IMPa2-A546 DAPI 8C1-siRNA-IMP-a2-a4 V2.00	0	11. siRNA-IMPa2-25 PSF-A488 DAPI IMPa2-A546_l_TileScan_001 (Stage 12 of 49)	00-xfmGjF3zxf96MiciK9DXzV
56.5742		Cell	2	0.000	1.000	520	9	siRNA-IMPa2-25 PSF-A488 IMPa2-A546 DAPI 8C1-siRNA-IMP-a2-a4 V2.00	0	11. siRNA-IMPa2-25 PSF-A488 DAPI IMPa2-A546_l_TileScan_001 (Stage 12 of 49)	00-xfmGjF3zxf96MiciK9DXzV
49.1411		Cell	2	0.000	1.000	521	10	siRNA-IMPa2-25 PSF-A488 IMPa2-A546 DAPI 8C1-siRNA-IMP-a2-a4 V2.00	0	11. siRNA-IMPa2-25 PSF-A488 DAPI IMPa2-A546_l_TileScan_001 (Stage 12 of 49)	00-xfmGjF3zxf96MiciK9DXzV
70.1811		Cell	2	0.000	1.000	522	11	siRNA-IMPa2-25 PSF-A488 IMPa2-A546 DAPI 8C1-siRNA-IMP-a2-a4 V2.00	0	11. siRNA-IMPa2-25 PSF-A488 DAPI IMPa2-A546_l_TileScan_001 (Stage 12 of 49)	00-xfmGjF3zxf96MiciK9DXzV
58.0338		Cell	2	0.000	1.000	523	12	siRNA-IMPa2-25 PSF-A488 IMPa2-A546 DAPI 8C1-siRNA-IMP-a2-a4 V2.00	0	11. siRNA-IMPa2-25 PSF-A488 DAPI IMPa2-A546_l_TileScan_001 (Stage 12 of 49)	00-xfmGjF3zxf96MiciK9DXzV
85.5738		Cell	2	0.000	1.000	524	13	siRNA-IMPa2-25 PSF-A488 IMPa2-A546 DAPI 8C1-siRNA-IMP-a2-a4 V2.00	0	11. siRNA-IMPa2-25 PSF-A488 DAPI IMPa2-A546_l_TileScan_001 (Stage 12 of 49)	00-xfmGjF3zxf96MiciK9DXzV
104.335		Cell	2	0.000	1.000	525	14	siRNA-IMPa2-25 PSF-A488 IMPa2-A546 DAPI 8C1-siRNA-IMP-a2-a4 V2.00	0	11. siRNA-IMPa2-25 PSF-A488 DAPI IMPa2-A546_l_TileScan_001 (Stage 12 of 49)	00-xfmGjF3zxf96MiciK9DXzV
53.0767		Cell	2	0.000	1.000	526	15	siRNA-IMPa2-25 PSF-A488 IMPa2-A546 DAPI 8C1-siRNA-IMP-a2-a4 V2.00	0	11. siRNA-IMPa2-25 PSF-A488 DAPI IMPa2-A546_l_TileScan_001 (Stage 12 of 49)	00-xfmGjF3zxf96MiciK9DXzV
15.6834		Cell	2	0.000	1.000	527	16	siRNA-IMPa2-25 PSF-A488 IMPa2-A546 DAPI 8C1-siRNA-IMP-a2-a4 V2.00	0	11. siRNA-IMPa2-25 PSF-A488 DAPI IMPa2-A546_l_TileScan_001 (Stage 12 of 49)	00-xfmGjF3zxf96MiciK9DXzV
51.2848		Cell	2	0.000	1.000	528	17	siRNA-IMPa2-25 PSF-A488 IMPa2-A546 DAPI 8C1-siRNA-IMP-a2-a4 V2.00	0	11. siRNA-IMPa2-25 PSF-A488 DAPI IMPa2-A546_l_TileScan_001 (Stage 12 of 49)	00-xfmGjF3zxf96MiciK9DXzV
48.8286		Cell	2	0.000	1.000	529	18	siRNA-IMPa2-25 PSF-A488 IMPa2-A546 DAPI 8C1-siRNA-IMP-a2-a4 V2.00	0	11. siRNA-IMPa2-25 PSF-A488 DAPI IMPa2-A546_l_TileScan_001 (Stage 12 of 49)	00-xfmGjF3zxf96MiciK9DXzV
61.4208		Cell	2	0.000	1.000	530	19	siRNA-IMPa2-25 PSF-A488 IMPa2-A546 DAPI 8C1-siRNA-IMP-a2-a4 V2.00	0	11. siRNA-IMPa2-25 PSF-A488 DAPI IMPa2-A546_l_TileScan_001 (Stage 12 of 49)	00-xfmGjF3zxf96MiciK9DXzV
54.0039		Cell	2	0.000	1.000	531	20	siRNA-IMPa2-25 PSF-A488 IMPa2-A546 DAPI 8C1-siRNA-IMP-a2-a4 V2.00	0	11. siRNA-IMPa2-25 PSF-A488 DAPI IMPa2-A546_l_TileScan_001 (Stage 12 of 49)	00-xfmGjF3zxf96MiciK9DXzV
13.8082		Cell	2	0.000	1.000	532	0	siRNA-IMPa2-25 PSF-A488 IMPa2-A546 DAPI 8C1-siRNA-IMP-a2-a4 V2.00	0	11. siRNA-IMPa2-25 PSF-A488 DAPI IMPa2-A546_m_TileScan_001 (Stage 13 of 49)	00-PsxbY4232UyT7zjfygVD7b
35.6679		Cell	2	0.000	1.000	533	1	siRNA-IMPa2-25 PSF-A488 IMPa2-A546 DAPI 8C1-siRNA-IMP-a2-a4 V2.00	0	11. siRNA-IMPa2-25 PSF-A488 DAPI IMPa2-A546_m_TileScan_001 (Stage 13 of 49)	00-PsxbY4232UyT7zjfygVD7b
31.9533		Cell	2	0.000	1.000	534	2	siRNA-IMPa2-25 PSF-A488 IMPa2-A546 DAPI 8C1-siRNA-IMP-a2-a4 V2.00	0	11. siRNA-IMPa2-25 PSF-A488 DAPI IMPa2-A546_m_TileScan_001 (Stage 13 of 49)	00-PsxbY4232UyT7zjfygVD7b
55.2685		Cell	2	0.000	1.000	535	3	siRNA-IMPa2-25 PSF-A488 IMPa2-A546 DAPI 8C1-siRNA-IMP-a2-a4 V2.00	0	11. siRNA-IMPa2-25 PSF-A488 DAPI IMPa2-A546_m_TileScan_001 (Stage 13 of 49)	00-PsxbY4232UyT7zjfygVD7b
38.3607		Cell	2	0.000	1.000	536	4	siRNA-IMPa2-25 PSF-A488 IMPa2-A546 DAPI 8C1-siRNA-IMP-a2-a4 V2.00	0	11. siRNA-IMPa2-25 PSF-A488 DAPI IMPa2-A546_m_TileScan_001 (Stage 13 of 49)	00-PsxbY4232UyT7zjfygVD7b
41.3585		Cell	2	0.000	1.000	537	5	siRNA-IMPa2-25 PSF-A488 IMPa2-A546 DAPI 8C1-siRNA-IMP-a2-a4 V2.00	0	11. siRNA-IMPa2-25 PSF-A488 DAPI IMPa2-A546_m_TileScan_001 (Stage 13 of 49)	00-PsxbY4232UyT7zjfygVD7b
54.143		Cell	2	0.000	1.000	538	6	siRNA-IMPa2-25 PSF-A488 IMPa2-A546 DAPI 8C1-siRNA-IMP-a2-a4 V2.00	0	11. siRNA-IMPa2-25 PSF-A488 DAPI IMPa2-A546_m_TileScan_001 (Stage 13 of 49)	00-PsxbY4232UyT7zjfygVD7b
53.8883		Cell	2	0.000	1.000	539	7	siRNA-IMPa2-25 PSF-A488 IMPa2-A546 DAPI 8C1-siRNA-IMP-a2-a4 V2.00	0	11. siRNA-IMPa2-25 PSF-A488 DAPI IMPa2-A546_m_TileScan_001 (Stage 13 of 49)	00-PsxbY4232UyT7zjfygVD7b
36.1523		Cell	2	0.000	1.000	540	8	siRNA-IMPa2-25 PSF-A488 IMPa2-A546 DAPI 8C1-siRNA-IMP-a2-a4 V2.00	0	11. siRNA-IMPa2-25 PSF-A488 DAPI IMPa2-A546_m_TileScan_001 (Stage 13 of 49)	00-PsxbY4232UyT7zjfygVD7b
42.3586		Cell	2	0.000	1.000	541	9	siRNA-IMPa2-25 PSF-A488 IMPa2-A546 DAPI 8C1-siRNA-IMP-a2-a4 V2.00	0	11. siRNA-IMPa2-25 PSF-A488 DAPI IMPa2-A546_m_TileScan_001 (Stage 13 of 49)	00-PsxbY4232UyT7zjfygVD7b
46.8467		Cell	2	0.000	1.000	542	10	siRNA-IMPa2-25 PSF-A488 IMPa2-A546 DAPI 8C1-siRNA-IMP-a2-a4 V2.00	0	11. siRNA-IMPa2-25 PSF-A488 DAPI IMPa2-A546_m_TileScan_001 (Stage 13 of 49)	00-PsxbY4232UyT7zjfygVD7b
60.8852		Cell	2	0.000	1.000	543	11	siRNA-IMPa2-25 PSF-A488 IMPa2-A546 DAPI 8C1-siRNA-IMP-a2-a4 V2.00	0	11. siRNA-IMPa2-25 PSF-A488 DAPI IMPa2-A546_m_TileScan_001 (Stage 13 of 49)	00-PsxbY4232UyT7zjfygVD7b
57.1609		Cell	2	0.000	1.000	544	12	siRNA-IMPa2-25 PSF-A488 IMPa2-A546 DAPI 8C1-siRNA-IMP-a2-a4 V2.00	0	11. siRNA-IMPa2-25 PSF-A488 DAPI IMPa2-A546_m_TileScan_001 (Stage 13 of 49)	00-PsxbY4232UyT7zjfygVD7b
50.3886		Cell	2	0.000	1.000	545	13	siRNA-IMPa2-25 PSF-A488 IMPa2-A546 DAPI 8C1-siRNA-IMP-a2-a4 V2.00	0	11. siRNA-IMPa2-25 PSF-A488 DAPI IMPa2-A546_m_TileScan_001 (Stage 13 of 49)	00-PsxbY4232UyT7zjfygVD7b
36.1795		Cell	2	0.000	1.000	546	14	siRNA-IMPa2-25 PSF-A488 IMPa2-A546 DAPI 8C1-siRNA-IMP-a2-a4 V2.00	0	11. siRNA-IMPa2-25 PSF-A488 DAPI IMPa2-A546_m_TileScan_001 (Stage 13 of 49)	00-PsxbY4232UyT7zjfygVD7b
40.6983		Cell	2	0.000	1.000	547	15	siRNA-IMPa2-25 PSF-A488 IMPa2-A546 DAPI 8C1-siRNA-IMP-a2-a4 V2.00	0	11. siRNA-IMPa2-25 PSF-A488 DAPI IMPa2-A546_m_TileScan_001 (Stage 13 of 49)	00-PsxbY4232UyT7zjfygVD7b
12.2692		Cell	2	0.000	1.000	548	0	siRNA-IMPa2-25 PSF-A488 IMPa2-A546 DAPI 8C1-siRNA-IMP-a2-a4 V2.00	0	11. siRNA-IMPa2-25 PSF-A488 DAPI IMPa2-A546_n_TileScan_001 (Stage 14 of 49)	00-ZeZiXjCKkS2AxHdegTkEhL
51.198		Cell	2	0.000	1.000	549	1	siRNA-IMPa2-25 PSF-A488 IMPa2-A546 DAPI 8C1-siRNA-IMP-a2-a4 V2.00	0	11. siRNA-IMPa2-25 PSF-A488 DAPI IMPa2-A546_n_TileScan_001 (Stage 14 of 49)	00-ZeZiXjCKkS2AxHdegTkEhL
40.8936		Cell	2	0.000	1.000	550	2	siRNA-IMPa2-25 PSF-A488 IMPa2-A546 DAPI 8C1-siRNA-IMP-a2-a4 V2.00	0	11. siRNA-IMPa2-25 PSF-A488 DAPI IMPa2-A546_n_TileScan_001 (Stage 14 of 49)	00-ZeZiXjCKkS2AxHdegTkEhL
42.5288		Cell	2	0.000	1.000	551	3	siRNA-IMPa2-25 PSF-A488 IMPa2-A546 DAPI 8C1-siRNA-IMP-a2-a4 V2.00	0	11. siRNA-IMPa2-25 PSF-A488 DAPI IMPa2-A546_n_TileScan_001 (Stage 14 of 49)	00-ZeZiXjCKkS2AxHdegTkEhL
44.0204		Cell	2	0.000	1.000	552	4	siRNA-IMPa2-25 PSF-A488 IMPa2-A546 DAPI 8C1-siRNA-IMP-a2-a4 V2.00	0	11. siRNA-IMPa2-25 PSF-A488 DAPI IMPa2-A546_n_TileScan_001 (Stage 14 of 49)	00-ZeZiXjCKkS2AxHdegTkEhL
57.1778		Cell	2	0.000	1.000	553	5	siRNA-IMPa2-25 PSF-A488 IMPa2-A546 DAPI 8C1-siRNA-IMP-a2-a4 V2.00	0	11. siRNA-IMPa2-25 PSF-A488 DAPI IMPa2-A546_n_TileScan_001 (Stage 14 of 49)	00-ZeZiXjCKkS2AxHdegTkEhL
67.5523		Cell	2	0.000	1.000	554	6	siRNA-IMPa2-25 PSF-A488 IMPa2-A546 DAPI 8C1-siRNA-IMP-a2-a4 V2.00	0	11. siRNA-IMPa2-25 PSF-A488 DAPI IMPa2-A546_n_TileScan_001 (Stage 14 of 49)	00-ZeZiXjCKkS2AxHdegTkEhL
94.6003		Cell	2	0.000	1.000	555	7	siRNA-IMPa2-25 PSF-A488 IMPa2-A546 DAPI 8C1-siRNA-IMP-a2-a4 V2.00	0	11. siRNA-IMPa2-25 PSF-A488 DAPI IMPa2-A546_n_TileScan_001 (Stage 14 of 49)	00-ZeZiXjCKkS2AxHdegTkEhL
53.4901		Cell	2	0.000	1.000	556	8	siRNA-IMPa2-25 PSF-A488 IMPa2-A546 DAPI 8C1-siRNA-IMP-a2-a4 V2.00	0	11. siRNA-IMPa2-25 PSF-A488 DAPI IMPa2-A546_n_TileScan_001 (Stage 14 of 49)	00-ZeZiXjCKkS2AxHdegTkEhL
64.8158		Cell	2	0.000	1.000	557	9	siRNA-IMPa2-25 PSF-A488 IMPa2-A546 DAPI 8C1-siRNA-IMP-a2-a4 V2.00	0	11. siRNA-IMPa2-25 PSF-A488 DAPI IMPa2-A546_n_TileScan_001 (Stage 14 of 49)	00-ZeZiXjCKkS2AxHdegTkEhL
78.2943		Cell	2	0.000	1.000	558	10	siRNA-IMPa2-25 PSF-A488 IMPa2-A546 DAPI 8C1-siRNA-IMP-a2-a4 V2.00	0	11. siRNA-IMPa2-25 PSF-A488 DAPI IMPa2-A546_n_TileScan_001 (Stage 14 of 49)	00-ZeZiXjCKkS2AxHdegTkEhL
55.5019		Cell	2	0.000	1.000	559	11	siRNA-IMPa2-25 PSF-A488 IMPa2-A546 DAPI 8C1-siRNA-IMP-a2-a4 V2.00	0	11. siRNA-IMPa2-25 PSF-A488 DAPI IMPa2-A546_n_TileScan_001 (Stage 14 of 49)	00-ZeZiXjCKkS2AxHdegTkEhL
54.1573		Cell	2	0.000	1.000	560	12	siRNA-IMPa2-25 PSF-A488 IMPa2-A546 DAPI 8C1-siRNA-IMP-a2-a4 V2.00	0	11. siRNA-IMPa2-25 PSF-A488 DAPI IMPa2-A546_n_TileScan_001 (Stage 14 of 49)	00-ZeZiXjCKkS2AxHdegTkEhL
86.9266		Cell	2	0.000	1.000	561	13	siRNA-IMPa2-25 PSF-A488 IMPa2-A546 DAPI 8C1-siRNA-IMP-a2-a4 V2.00	0	11. siRNA-IMPa2-25 PSF-A488 DAPI IMPa2-A546_n_TileScan_001 (Stage 14 of 49)	00-ZeZiXjCKkS2AxHdegTkEhL
66.3203		Cell	2	0.000	1.000	562	14	siRNA-IMPa2-25 PSF-A488 IMPa2-A546 DAPI 8C1-siRNA-IMP-a2-a4 V2.00	0	11. siRNA-IMPa2-25 PSF-A488 DAPI IMPa2-A546_n_TileScan_001 (Stage 14 of 49)	00-ZeZiXjCKkS2AxHdegTkEhL
67.6565		Cell	2	0.000	1.000	563	15	siRNA-IMPa2-25 PSF-A488 IMPa2-A546 DAPI 8C1-siRNA-IMP-a2-a4 V2.00	0	11. siRNA-IMPa2-25 PSF-A488 DAPI IMPa2-A546_n_TileScan_001 (Stage 14 of 49)	00-ZeZiXjCKkS2AxHdegTkEhL
70.2232		Cell	2	0.000	1.000	564	16	siRNA-IMPa2-25 PSF-A488 IMPa2-A546 DAPI 8C1-siRNA-IMP-a2-a4 V2.00	0	11. siRNA-IMPa2-25 PSF-A488 DAPI IMPa2-A546_n_TileScan_001 (Stage 14 of 49)	00-ZeZiXjCKkS2AxHdegTkEhL
80.791		Cell	2	0.000	1.000	565	17	siRNA-IMPa2-25 PSF-A488 IMPa2-A546 DAPI 8C1-siRNA-IMP-a2-a4 V2.00	0	11. siRNA-IMPa2-25 PSF-A488 DAPI IMPa2-A546_n_TileScan_001 (Stage 14 of 49)	00-ZeZiXjCKkS2AxHdegTkEhL
79.0451		Cell	2	0.000	1.000	566	18	siRNA-IMPa2-25 PSF-A488 IMPa2-A546 DAPI 8C1-siRNA-IMP-a2-a4 V2.00	0	11. siRNA-IMPa2-25 PSF-A488 DAPI IMPa2-A546_n_TileScan_001 (Stage 14 of 49)	00-ZeZiXjCKkS2AxHdegTkEhL
57.7126		Cell	2	0.000	1.000	567	19	siRNA-IMPa2-25 PSF-A488 IMPa2-A546 DAPI 8C1-siRNA-IMP-a2-a4 V2.00	0	11. siRNA-IMPa2-25 PSF-A488 DAPI IMPa2-A546_n_TileScan_001 (Stage 14 of 49)	00-ZeZiXjCKkS2AxHdegTkEhL
16.2242		Cell	2	0.000	1.000	568	20	siRNA-IMPa2-25 PSF-A488 IMPa2-A546 DAPI 8C1-siRNA-IMP-a2-a4 V2.00	0	11. siRNA-IMPa2-25 PSF-A488 DAPI IMPa2-A546_n_TileScan_001 (Stage 14 of 49)	00-ZeZiXjCKkS2AxHdegTkEhL
53.3515		Cell	2	0.000	1.000	569	21	siRNA-IMPa2-25 PSF-A488 IMPa2-A546 DAPI 8C1-siRNA-IMP-a2-a4 V2.00	0	11. siRNA-IMPa2-25 PSF-A488 DAPI IMPa2-A546_n_TileScan_001 (Stage 14 of 49)	00-ZeZiXjCKkS2AxHdegTkEhL
49.6425		Cell	2	0.000	1.000	570	22	siRNA-IMPa2-25 PSF-A488 IMPa2-A546 DAPI 8C1-siRNA-IMP-a2-a4 V2.00	0	11. siRNA-IMPa2-25 PSF-A488 DAPI IMPa2-A546_n_TileScan_001 (Stage 14 of 49)	00-ZeZiXjCKkS2AxHdegTkEhL
36.2426		Cell	2	0.000	1.000	571	23	siRNA-IMPa2-25 PSF-A488 IMPa2-A546 DAPI 8C1-siRNA-IMP-a2-a4 V2.00	0	11. siRNA-IMPa2-25 PSF-A488 DAPI IMPa2-A546_n_TileScan_001 (Stage 14 of 49)	00-ZeZiXjCKkS2AxHdegTkEhL
66.0273		Cell	2	0.000	1.000	572	24	siRNA-IMPa2-25 PSF-A488 IMPa2-A546 DAPI 8C1-siRNA-IMP-a2-a4 V2.00	0	11. siRNA-IMPa2-25 PSF-A488 DAPI IMPa2-A546_n_TileScan_001 (Stage 14 of 49)	00-ZeZiXjCKkS2AxHdegTkEhL
58.7876		Cell	2	0.000	1.000	573	25	siRNA-IMPa2-25 PSF-A488 IMPa2-A546 DAPI 8C1-siRNA-IMP-a2-a4 V2.00	0	11. siRNA-IMPa2-25 PSF-A488 DAPI IMPa2-A546_n_TileScan_001 (Stage 14 of 49)	00-ZeZiXjCKkS2AxHdegTkEhL
61.6175		Cell	2	0.000	1.000	574	26	siRNA-IMPa2-25 PSF-A488 IMPa2-A546 DAPI 8C1-siRNA-IMP-a2-a4 V2.00	0	11. siRNA-IMPa2-25 PSF-A488 DAPI IMPa2-A546_n_TileScan_001 (Stage 14 of 49)	00-ZeZiXjCKkS2AxHdegTkEhL
78.1659		Cell	2	0.000	1.000	575	27	siRNA-IMPa2-25 PSF-A488 IMPa2-A546 DAPI 8C1-siRNA-IMP-a2-a4 V2.00	0	11. siRNA-IMPa2-25 PSF-A488 DAPI IMPa2-A546_n_TileScan_001 (Stage 14 of 49)	00-ZeZiXjCKkS2AxHdegTkEhL
43.2958		Cell	2	0.000	1.000	576	28	siRNA-IMPa2-25 PSF-A488 IMPa2-A546 DAPI 8C1-siRNA-IMP-a2-a4 V2.00	0	11. siRNA-IMPa2-25 PSF-A488 DAPI IMPa2-A546_n_TileScan_001 (Stage 14 of 49)	00-ZeZiXjCKkS2AxHdegTkEhL
59.9871		Cell	2	0.000	1.000	577	29	siRNA-IMPa2-25 PSF-A488 IMPa2-A546 DAPI 8C1-siRNA-IMP-a2-a4 V2.00	0	11. siRNA-IMPa2-25 PSF-A488 DAPI IMPa2-A546_n_TileScan_001 (Stage 14 of 49)	00-ZeZiXjCKkS2AxHdegTkEhL
68.8431		Cell	2	0.000	1.000	578	30	siRNA-IMPa2-25 PSF-A488 IMPa2-A546 DAPI 8C1-siRNA-IMP-a2-a4 V2.00	0	11. siRNA-IMPa2-25 PSF-A488 DAPI IMPa2-A546_n_TileScan_001 (Stage 14 of 49)	00-ZeZiXjCKkS2AxHdegTkEhL
42.9889		Cell	2	0.000	1.000	579	0	siRNA-IMPa2-25 PSF-A488 IMPa2-A546 DAPI 8C1-siRNA-IMP-a2-a4 V2.00	0	11. siRNA-IMPa2-25 PSF-A488 DAPI IMPa2-A546_o_TileScan_001 (Stage 15 of 49)	00-qPCSNbK2vWxJ5GK6v7shTR
42.8042		Cell	2	0.000	1.000	580	1	siRNA-IMPa2-25 PSF-A488 IMPa2-A546 DAPI 8C1-siRNA-IMP-a2-a4 V2.00	0	11. siRNA-IMPa2-25 PSF-A488 DAPI IMPa2-A546_o_TileScan_001 (Stage 15 of 49)	00-qPCSNbK2vWxJ5GK6v7shTR
28.8867		Cell	2	0.000	1.000	581	2	siRNA-IMPa2-25 PSF-A488 IMPa2-A546 DAPI 8C1-siRNA-IMP-a2-a4 V2.00	0	11. siRNA-IMPa2-25 PSF-A488 DAPI IMPa2-A546_o_TileScan_001 (Stage 15 of 49)	00-qPCSNbK2vWxJ5GK6v7shTR
12.6387		Cell	2	0.000	1.000	582	3	siRNA-IMPa2-25 PSF-A488 IMPa2-A546 DAPI 8C1-siRNA-IMP-a2-a4 V2.00	0	11. siRNA-IMPa2-25 PSF-A488 DAPI IMPa2-A546_o_TileScan_001 (Stage 15 of 49)	00-qPCSNbK2vWxJ5GK6v7shTR
56.3526		Cell	2	0.000	1.000	583	4	siRNA-IMPa2-25 PSF-A488 IMPa2-A546 DAPI 8C1-siRNA-IMP-a2-a4 V2.00	0	11. siRNA-IMPa2-25 PSF-A488 DAPI IMPa2-A546_o_TileScan_001 (Stage 15 of 49)	00-qPCSNbK2vWxJ5GK6v7shTR
13.8975		Cell	2	0.000	1.000	584	5	siRNA-IMPa2-25 PSF-A488 IMPa2-A546 DAPI 8C1-siRNA-IMP-a2-a4 V2.00	0	11. siRNA-IMPa2-25 PSF-A488 DAPI IMPa2-A546_o_TileScan_001 (Stage 15 of 49)	00-qPCSNbK2vWxJ5GK6v7shTR
29.758		Cell	2	0.000	1.000	585	6	siRNA-IMPa2-25 PSF-A488 IMPa2-A546 DAPI 8C1-siRNA-IMP-a2-a4 V2.00	0	11. siRNA-IMPa2-25 PSF-A488 DAPI IMPa2-A546_o_TileScan_001 (Stage 15 of 49)	00-qPCSNbK2vWxJ5GK6v7shTR
54.2433		Cell	2	0.000	1.000	586	7	siRNA-IMPa2-25 PSF-A488 IMPa2-A546 DAPI 8C1-siRNA-IMP-a2-a4 V2.00	0	11. siRNA-IMPa2-25 PSF-A488 DAPI IMPa2-A546_o_TileScan_001 (Stage 15 of 49)	00-qPCSNbK2vWxJ5GK6v7shTR
52.1089		Cell	2	0.000	1.000	587	0	siRNA-IMPa2-25 PSF-A488 IMPa2-A546 DAPI 8C1-siRNA-IMP-a2-a4 V2.00	0	11. siRNA-IMPa2-25 PSF-A488 DAPI IMPa2-A546_p_TileScan_001 (Stage 16 of 49)	00-6tvznzoXoyhTxDNakB8KrK
12.4407		Cell	2	0.000	1.000	588	1	siRNA-IMPa2-25 PSF-A488 IMPa2-A546 DAPI 8C1-siRNA-IMP-a2-a4 V2.00	0	11. siRNA-IMPa2-25 PSF-A488 DAPI IMPa2-A546_p_TileScan_001 (Stage 16 of 49)	00-6tvznzoXoyhTxDNakB8KrK
30.7912		Cell	2	0.000	1.000	589	2	siRNA-IMPa2-25 PSF-A488 IMPa2-A546 DAPI 8C1-siRNA-IMP-a2-a4 V2.00	0	11. siRNA-IMPa2-25 PSF-A488 DAPI IMPa2-A546_p_TileScan_001 (Stage 16 of 49)	00-6tvznzoXoyhTxDNakB8KrK
12.9671		Cell	2	0.000	1.000	590	3	siRNA-IMPa2-25 PSF-A488 IMPa2-A546 DAPI 8C1-siRNA-IMP-a2-a4 V2.00	0	11. siRNA-IMPa2-25 PSF-A488 DAPI IMPa2-A546_p_TileScan_001 (Stage 16 of 49)	00-6tvznzoXoyhTxDNakB8KrK
47.6813		Cell	2	0.000	1.000	591	4	siRNA-IMPa2-25 PSF-A488 IMPa2-A546 DAPI 8C1-siRNA-IMP-a2-a4 V2.00	0	11. siRNA-IMPa2-25 PSF-A488 DAPI IMPa2-A546_p_TileScan_001 (Stage 16 of 49)	00-6tvznzoXoyhTxDNakB8KrK
54.3537		Cell	2	0.000	1.000	592	5	siRNA-IMPa2-25 PSF-A488 IMPa2-A546 DAPI 8C1-siRNA-IMP-a2-a4 V2.00	0	11. siRNA-IMPa2-25 PSF-A488 DAPI IMPa2-A546_p_TileScan_001 (Stage 16 of 49)	00-6tvznzoXoyhTxDNakB8KrK
14.9379		Cell	2	0.000	1.000	593	6	siRNA-IMPa2-25 PSF-A488 IMPa2-A546 DAPI 8C1-siRNA-IMP-a2-a4 V2.00	0	11. siRNA-IMPa2-25 PSF-A488 DAPI IMPa2-A546_p_TileScan_001 (Stage 16 of 49)	00-6tvznzoXoyhTxDNakB8KrK
17.9635		Cell	2	0.000	1.000	594	7	siRNA-IMPa2-25 PSF-A488 IMPa2-A546 DAPI 8C1-siRNA-IMP-a2-a4 V2.00	0	11. siRNA-IMPa2-25 PSF-A488 DAPI IMPa2-A546_p_TileScan_001 (Stage 16 of 49)	00-6tvznzoXoyhTxDNakB8KrK
35.5433		Cell	2	0.000	1.000	595	8	siRNA-IMPa2-25 PSF-A488 IMPa2-A546 DAPI 8C1-siRNA-IMP-a2-a4 V2.00	0	11. siRNA-IMPa2-25 PSF-A488 DAPI IMPa2-A546_p_TileScan_001 (Stage 16 of 49)	00-6tvznzoXoyhTxDNakB8KrK
52.5694		Cell	2	0.000	1.000	596	9	siRNA-IMPa2-25 PSF-A488 IMPa2-A546 DAPI 8C1-siRNA-IMP-a2-a4 V2.00	0	11. siRNA-IMPa2-25 PSF-A488 DAPI IMPa2-A546_p_TileScan_001 (Stage 16 of 49)	00-6tvznzoXoyhTxDNakB8KrK
63.7033		Cell	2	0.000	1.000	597	10	siRNA-IMPa2-25 PSF-A488 IMPa2-A546 DAPI 8C1-siRNA-IMP-a2-a4 V2.00	0	11. siRNA-IMPa2-25 PSF-A488 DAPI IMPa2-A546_p_TileScan_001 (Stage 16 of 49)	00-6tvznzoXoyhTxDNakB8KrK
42.2234		Cell	2	0.000	1.000	598	11	siRNA-IMPa2-25 PSF-A488 IMPa2-A546 DAPI 8C1-siRNA-IMP-a2-a4 V2.00	0	11. siRNA-IMPa2-25 PSF-A488 DAPI IMPa2-A546_p_TileScan_001 (Stage 16 of 49)	00-6tvznzoXoyhTxDNakB8KrK
67.5797		Cell	2	0.000	1.000	599	12	siRNA-IMPa2-25 PSF-A488 IMPa2-A546 DAPI 8C1-siRNA-IMP-a2-a4 V2.00	0	11. siRNA-IMPa2-25 PSF-A488 DAPI IMPa2-A546_p_TileScan_001 (Stage 16 of 49)	00-6tvznzoXoyhTxDNakB8KrK
54.9911		Cell	2	0.000	1.000	600	13	siRNA-IMPa2-25 PSF-A488 IMPa2-A546 DAPI 8C1-siRNA-IMP-a2-a4 V2.00	0	11. siRNA-IMPa2-25 PSF-A488 DAPI IMPa2-A546_p_TileScan_001 (Stage 16 of 49)	00-6tvznzoXoyhTxDNakB8KrK
31.326		Cell	2	0.000	1.000	601	14	siRNA-IMPa2-25 PSF-A488 IMPa2-A546 DAPI 8C1-siRNA-IMP-a2-a4 V2.00	0	11. siRNA-IMPa2-25 PSF-A488 DAPI IMPa2-A546_p_TileScan_001 (Stage 16 of 49)	00-6tvznzoXoyhTxDNakB8KrK
50.5352		Cell	2	0.000	1.000	602	15	siRNA-IMPa2-25 PSF-A488 IMPa2-A546 DAPI 8C1-siRNA-IMP-a2-a4 V2.00	0	11. siRNA-IMPa2-25 PSF-A488 DAPI IMPa2-A546_p_TileScan_001 (Stage 16 of 49)	00-6tvznzoXoyhTxDNakB8KrK
14.4041		Cell	2	0.000	1.000	603	0	siRNA-IMPa2-25 PSF-A488 IMPa2-A546 DAPI 8C1-siRNA-IMP-a2-a4 V2.00	0	11. siRNA-IMPa2-25 PSF-A488 DAPI IMPa2-A546_q_TileScan_001 (Stage 17 of 49)	00-fL9iRSvSZdqHxqnJ6xhgCh
33.2675		Cell	2	0.000	1.000	604	1	siRNA-IMPa2-25 PSF-A488 IMPa2-A546 DAPI 8C1-siRNA-IMP-a2-a4 V2.00	0	11. siRNA-IMPa2-25 PSF-A488 DAPI IMPa2-A546_q_TileScan_001 (Stage 17 of 49)	00-fL9iRSvSZdqHxqnJ6xhgCh
11.6131		Cell	2	0.000	1.000	605	2	siRNA-IMPa2-25 PSF-A488 IMPa2-A546 DAPI 8C1-siRNA-IMP-a2-a4 V2.00	0	11. siRNA-IMPa2-25 PSF-A488 DAPI IMPa2-A546_q_TileScan_001 (Stage 17 of 49)	00-fL9iRSvSZdqHxqnJ6xhgCh
35.3117		Cell	2	0.000	1.000	606	3	siRNA-IMPa2-25 PSF-A488 IMPa2-A546 DAPI 8C1-siRNA-IMP-a2-a4 V2.00	0	11. siRNA-IMPa2-25 PSF-A488 DAPI IMPa2-A546_q_TileScan_001 (Stage 17 of 49)	00-fL9iRSvSZdqHxqnJ6xhgCh
67.8774		Cell	2	0.000	1.000	607	4	siRNA-IMPa2-25 PSF-A488 IMPa2-A546 DAPI 8C1-siRNA-IMP-a2-a4 V2.00	0	11. siRNA-IMPa2-25 PSF-A488 DAPI IMPa2-A546_q_TileScan_001 (Stage 17 of 49)	00-fL9iRSvSZdqHxqnJ6xhgCh
36.2584		Cell	2	0.000	1.000	608	5	siRNA-IMPa2-25 PSF-A488 IMPa2-A546 DAPI 8C1-siRNA-IMP-a2-a4 V2.00	0	11. siRNA-IMPa2-25 PSF-A488 DAPI IMPa2-A546_q_TileScan_001 (Stage 17 of 49)	00-fL9iRSvSZdqHxqnJ6xhgCh
43.923		Cell	2	0.000	1.000	609	6	siRNA-IMPa2-25 PSF-A488 IMPa2-A546 DAPI 8C1-siRNA-IMP-a2-a4 V2.00	0	11. siRNA-IMPa2-25 PSF-A488 DAPI IMPa2-A546_q_TileScan_001 (Stage 17 of 49)	00-fL9iRSvSZdqHxqnJ6xhgCh
69.8262		Cell	2	0.000	1.000	610	7	siRNA-IMPa2-25 PSF-A488 IMPa2-A546 DAPI 8C1-siRNA-IMP-a2-a4 V2.00	0	11. siRNA-IMPa2-25 PSF-A488 DAPI IMPa2-A546_q_TileScan_001 (Stage 17 of 49)	00-fL9iRSvSZdqHxqnJ6xhgCh
70.3007		Cell	2	0.000	1.000	611	8	siRNA-IMPa2-25 PSF-A488 IMPa2-A546 DAPI 8C1-siRNA-IMP-a2-a4 V2.00	0	11. siRNA-IMPa2-25 PSF-A488 DAPI IMPa2-A546_q_TileScan_001 (Stage 17 of 49)	00-fL9iRSvSZdqHxqnJ6xhgCh
43.4574		Cell	2	0.000	1.000	612	9	siRNA-IMPa2-25 PSF-A488 IMPa2-A546 DAPI 8C1-siRNA-IMP-a2-a4 V2.00	0	11. siRNA-IMPa2-25 PSF-A488 DAPI IMPa2-A546_q_TileScan_001 (Stage 17 of 49)	00-fL9iRSvSZdqHxqnJ6xhgCh
59.1516		Cell	2	0.000	1.000	613	10	siRNA-IMPa2-25 PSF-A488 IMPa2-A546 DAPI 8C1-siRNA-IMP-a2-a4 V2.00	0	11. siRNA-IMPa2-25 PSF-A488 DAPI IMPa2-A546_q_TileScan_001 (Stage 17 of 49)	00-fL9iRSvSZdqHxqnJ6xhgCh
33.2653		Cell	2	0.000	1.000	614	11	siRNA-IMPa2-25 PSF-A488 IMPa2-A546 DAPI 8C1-siRNA-IMP-a2-a4 V2.00	0	11. siRNA-IMPa2-25 PSF-A488 DAPI IMPa2-A546_q_TileScan_001 (Stage 17 of 49)	00-fL9iRSvSZdqHxqnJ6xhgCh
65.9746		Cell	2	0.000	1.000	615	12	siRNA-IMPa2-25 PSF-A488 IMPa2-A546 DAPI 8C1-siRNA-IMP-a2-a4 V2.00	0	11. siRNA-IMPa2-25 PSF-A488 DAPI IMPa2-A546_q_TileScan_001 (Stage 17 of 49)	00-fL9iRSvSZdqHxqnJ6xhgCh
93.1639		Cell	2	0.000	1.000	616	13	siRNA-IMPa2-25 PSF-A488 IMPa2-A546 DAPI 8C1-siRNA-IMP-a2-a4 V2.00	0	11. siRNA-IMPa2-25 PSF-A488 DAPI IMPa2-A546_q_TileScan_001 (Stage 17 of 49)	00-fL9iRSvSZdqHxqnJ6xhgCh
12.0998		Cell	2	0.000	1.000	617	0	siRNA-IMPa2-25 PSF-A488 IMPa2-A546 DAPI 8C1-siRNA-IMP-a2-a4 V2.00	0	11. siRNA-IMPa2-25 PSF-A488 DAPI IMPa2-A546_r_TileScan_001 (Stage 18 of 49)	00-3Xdz3mo8tWgKyH2Uyzt4pb
29.3587		Cell	2	0.000	1.000	618	1	siRNA-IMPa2-25 PSF-A488 IMPa2-A546 DAPI 8C1-siRNA-IMP-a2-a4 V2.00	0	11. siRNA-IMPa2-25 PSF-A488 DAPI IMPa2-A546_r_TileScan_001 (Stage 18 of 49)	00-3Xdz3mo8tWgKyH2Uyzt4pb
14.1633		Cell	2	0.000	1.000	619	2	siRNA-IMPa2-25 PSF-A488 IMPa2-A546 DAPI 8C1-siRNA-IMP-a2-a4 V2.00	0	11. siRNA-IMPa2-25 PSF-A488 DAPI IMPa2-A546_r_TileScan_001 (Stage 18 of 49)	00-3Xdz3mo8tWgKyH2Uyzt4pb
31.6527		Cell	2	0.000	1.000	620	3	siRNA-IMPa2-25 PSF-A488 IMPa2-A546 DAPI 8C1-siRNA-IMP-a2-a4 V2.00	0	11. siRNA-IMPa2-25 PSF-A488 DAPI IMPa2-A546_r_TileScan_001 (Stage 18 of 49)	00-3Xdz3mo8tWgKyH2Uyzt4pb
14.8031		Cell	2	0.000	1.000	621	4	siRNA-IMPa2-25 PSF-A488 IMPa2-A546 DAPI 8C1-siRNA-IMP-a2-a4 V2.00	0	11. siRNA-IMPa2-25 PSF-A488 DAPI IMPa2-A546_r_TileScan_001 (Stage 18 of 49)	00-3Xdz3mo8tWgKyH2Uyzt4pb
27.6945		Cell	2	0.000	1.000	622	5	siRNA-IMPa2-25 PSF-A488 IMPa2-A546 DAPI 8C1-siRNA-IMP-a2-a4 V2.00	0	11. siRNA-IMPa2-25 PSF-A488 DAPI IMPa2-A546_r_TileScan_001 (Stage 18 of 49)	00-3Xdz3mo8tWgKyH2Uyzt4pb
19.9211		Cell	2	0.000	1.000	623	6	siRNA-IMPa2-25 PSF-A488 IMPa2-A546 DAPI 8C1-siRNA-IMP-a2-a4 V2.00	0	11. siRNA-IMPa2-25 PSF-A488 DAPI IMPa2-A546_r_TileScan_001 (Stage 18 of 49)	00-3Xdz3mo8tWgKyH2Uyzt4pb
59.5965		Cell	2	0.000	1.000	624	7	siRNA-IMPa2-25 PSF-A488 IMPa2-A546 DAPI 8C1-siRNA-IMP-a2-a4 V2.00	0	11. siRNA-IMPa2-25 PSF-A488 DAPI IMPa2-A546_r_TileScan_001 (Stage 18 of 49)	00-3Xdz3mo8tWgKyH2Uyzt4pb
60.2871		Cell	2	0.000	1.000	625	8	siRNA-IMPa2-25 PSF-A488 IMPa2-A546 DAPI 8C1-siRNA-IMP-a2-a4 V2.00	0	11. siRNA-IMPa2-25 PSF-A488 DAPI IMPa2-A546_r_TileScan_001 (Stage 18 of 49)	00-3Xdz3mo8tWgKyH2Uyzt4pb
69.4657		Cell	2	0.000	1.000	626	9	siRNA-IMPa2-25 PSF-A488 IMPa2-A546 DAPI 8C1-siRNA-IMP-a2-a4 V2.00	0	11. siRNA-IMPa2-25 PSF-A488 DAPI IMPa2-A546_r_TileScan_001 (Stage 18 of 49)	00-3Xdz3mo8tWgKyH2Uyzt4pb
52.4092		Cell	2	0.000	1.000	627	10	siRNA-IMPa2-25 PSF-A488 IMPa2-A546 DAPI 8C1-siRNA-IMP-a2-a4 V2.00	0	11. siRNA-IMPa2-25 PSF-A488 DAPI IMPa2-A546_r_TileScan_001 (Stage 18 of 49)	00-3Xdz3mo8tWgKyH2Uyzt4pb
61.8072		Cell	2	0.000	1.000	628	11	siRNA-IMPa2-25 PSF-A488 IMPa2-A546 DAPI 8C1-siRNA-IMP-a2-a4 V2.00	0	11. siRNA-IMPa2-25 PSF-A488 DAPI IMPa2-A546_r_TileScan_001 (Stage 18 of 49)	00-3Xdz3mo8tWgKyH2Uyzt4pb
40.0036		Cell	2	0.000	1.000	629	12	siRNA-IMPa2-25 PSF-A488 IMPa2-A546 DAPI 8C1-siRNA-IMP-a2-a4 V2.00	0	11. siRNA-IMPa2-25 PSF-A488 DAPI IMPa2-A546_r_TileScan_001 (Stage 18 of 49)	00-3Xdz3mo8tWgKyH2Uyzt4pb
46.4085		Cell	2	0.000	1.000	630	13	siRNA-IMPa2-25 PSF-A488 IMPa2-A546 DAPI 8C1-siRNA-IMP-a2-a4 V2.00	0	11. siRNA-IMPa2-25 PSF-A488 DAPI IMPa2-A546_r_TileScan_001 (Stage 18 of 49)	00-3Xdz3mo8tWgKyH2Uyzt4pb
59.4653		Cell	2	0.000	1.000	631	14	siRNA-IMPa2-25 PSF-A488 IMPa2-A546 DAPI 8C1-siRNA-IMP-a2-a4 V2.00	0	11. siRNA-IMPa2-25 PSF-A488 DAPI IMPa2-A546_r_TileScan_001 (Stage 18 of 49)	00-3Xdz3mo8tWgKyH2Uyzt4pb
77.6025		Cell	2	0.000	1.000	632	15	siRNA-IMPa2-25 PSF-A488 IMPa2-A546 DAPI 8C1-siRNA-IMP-a2-a4 V2.00	0	11. siRNA-IMPa2-25 PSF-A488 DAPI IMPa2-A546_r_TileScan_001 (Stage 18 of 49)	00-3Xdz3mo8tWgKyH2Uyzt4pb
52.5451		Cell	2	0.000	1.000	633	16	siRNA-IMPa2-25 PSF-A488 IMPa2-A546 DAPI 8C1-siRNA-IMP-a2-a4 V2.00	0	11. siRNA-IMPa2-25 PSF-A488 DAPI IMPa2-A546_r_TileScan_001 (Stage 18 of 49)	00-3Xdz3mo8tWgKyH2Uyzt4pb
62.1881		Cell	2	0.000	1.000	634	17	siRNA-IMPa2-25 PSF-A488 IMPa2-A546 DAPI 8C1-siRNA-IMP-a2-a4 V2.00	0	11. siRNA-IMPa2-25 PSF-A488 DAPI IMPa2-A546_r_TileScan_001 (Stage 18 of 49)	00-3Xdz3mo8tWgKyH2Uyzt4pb
62.3481		Cell	2	0.000	1.000	635	18	siRNA-IMPa2-25 PSF-A488 IMPa2-A546 DAPI 8C1-siRNA-IMP-a2-a4 V2.00	0	11. siRNA-IMPa2-25 PSF-A488 DAPI IMPa2-A546_r_TileScan_001 (Stage 18 of 49)	00-3Xdz3mo8tWgKyH2Uyzt4pb
72.2965		Cell	2	0.000	1.000	636	19	siRNA-IMPa2-25 PSF-A488 IMPa2-A546 DAPI 8C1-siRNA-IMP-a2-a4 V2.00	0	11. siRNA-IMPa2-25 PSF-A488 DAPI IMPa2-A546_r_TileScan_001 (Stage 18 of 49)	00-3Xdz3mo8tWgKyH2Uyzt4pb
69.7735		Cell	2	0.000	1.000	637	20	siRNA-IMPa2-25 PSF-A488 IMPa2-A546 DAPI 8C1-siRNA-IMP-a2-a4 V2.00	0	11. siRNA-IMPa2-25 PSF-A488 DAPI IMPa2-A546_r_TileScan_001 (Stage 18 of 49)	00-3Xdz3mo8tWgKyH2Uyzt4pb
46.4445		Cell	2	0.000	1.000	638	21	siRNA-IMPa2-25 PSF-A488 IMPa2-A546 DAPI 8C1-siRNA-IMP-a2-a4 V2.00	0	11. siRNA-IMPa2-25 PSF-A488 DAPI IMPa2-A546_r_TileScan_001 (Stage 18 of 49)	00-3Xdz3mo8tWgKyH2Uyzt4pb
54.3948		Cell	2	0.000	1.000	639	22	siRNA-IMPa2-25 PSF-A488 IMPa2-A546 DAPI 8C1-siRNA-IMP-a2-a4 V2.00	0	11. siRNA-IMPa2-25 PSF-A488 DAPI IMPa2-A546_r_TileScan_001 (Stage 18 of 49)	00-3Xdz3mo8tWgKyH2Uyzt4pb
38.291		Cell	2	0.000	1.000	640	23	siRNA-IMPa2-25 PSF-A488 IMPa2-A546 DAPI 8C1-siRNA-IMP-a2-a4 V2.00	0	11. siRNA-IMPa2-25 PSF-A488 DAPI IMPa2-A546_r_TileScan_001 (Stage 18 of 49)	00-3Xdz3mo8tWgKyH2Uyzt4pb
65.2644		Cell	2	0.000	1.000	641	24	siRNA-IMPa2-25 PSF-A488 IMPa2-A546 DAPI 8C1-siRNA-IMP-a2-a4 V2.00	0	11. siRNA-IMPa2-25 PSF-A488 DAPI IMPa2-A546_r_TileScan_001 (Stage 18 of 49)	00-3Xdz3mo8tWgKyH2Uyzt4pb
53.8449		Cell	2	0.000	1.000	642	25	siRNA-IMPa2-25 PSF-A488 IMPa2-A546 DAPI 8C1-siRNA-IMP-a2-a4 V2.00	0	11. siRNA-IMPa2-25 PSF-A488 DAPI IMPa2-A546_r_TileScan_001 (Stage 18 of 49)	00-3Xdz3mo8tWgKyH2Uyzt4pb
22.2533		Cell	2	0.000	1.000	643	26	siRNA-IMPa2-25 PSF-A488 IMPa2-A546 DAPI 8C1-siRNA-IMP-a2-a4 V2.00	0	11. siRNA-IMPa2-25 PSF-A488 DAPI IMPa2-A546_r_TileScan_001 (Stage 18 of 49)	00-3Xdz3mo8tWgKyH2Uyzt4pb
79.0624		Cell	2	0.000	1.000	644	27	siRNA-IMPa2-25 PSF-A488 IMPa2-A546 DAPI 8C1-siRNA-IMP-a2-a4 V2.00	0	11. siRNA-IMPa2-25 PSF-A488 DAPI IMPa2-A546_r_TileScan_001 (Stage 18 of 49)	00-3Xdz3mo8tWgKyH2Uyzt4pb
48.3088		Cell	2	0.000	1.000	645	0	siRNA-IMPa2-25 PSF-A488 IMPa2-A546 DAPI 8C1-siRNA-IMP-a2-a4 V2.00	0	11. siRNA-IMPa2-25 PSF-A488 DAPI IMPa2-A546_s_TileScan_001 (Stage 19 of 49)	00-mhmgBzHFFwEtGWRr4dhzJE
34.0671		Cell	2	0.000	1.000	646	1	siRNA-IMPa2-25 PSF-A488 IMPa2-A546 DAPI 8C1-siRNA-IMP-a2-a4 V2.00	0	11. siRNA-IMPa2-25 PSF-A488 DAPI IMPa2-A546_s_TileScan_001 (Stage 19 of 49)	00-mhmgBzHFFwEtGWRr4dhzJE
13.6412		Cell	2	0.000	1.000	647	2	siRNA-IMPa2-25 PSF-A488 IMPa2-A546 DAPI 8C1-siRNA-IMP-a2-a4 V2.00	0	11. siRNA-IMPa2-25 PSF-A488 DAPI IMPa2-A546_s_TileScan_001 (Stage 19 of 49)	00-mhmgBzHFFwEtGWRr4dhzJE
52.8838		Cell	2	0.000	1.000	648	3	siRNA-IMPa2-25 PSF-A488 IMPa2-A546 DAPI 8C1-siRNA-IMP-a2-a4 V2.00	0	11. siRNA-IMPa2-25 PSF-A488 DAPI IMPa2-A546_s_TileScan_001 (Stage 19 of 49)	00-mhmgBzHFFwEtGWRr4dhzJE
49.7353		Cell	2	0.000	1.000	649	4	siRNA-IMPa2-25 PSF-A488 IMPa2-A546 DAPI 8C1-siRNA-IMP-a2-a4 V2.00	0	11. siRNA-IMPa2-25 PSF-A488 DAPI IMPa2-A546_s_TileScan_001 (Stage 19 of 49)	00-mhmgBzHFFwEtGWRr4dhzJE
27.6925		Cell	2	0.000	1.000	650	5	siRNA-IMPa2-25 PSF-A488 IMPa2-A546 DAPI 8C1-siRNA-IMP-a2-a4 V2.00	0	11. siRNA-IMPa2-25 PSF-A488 DAPI IMPa2-A546_s_TileScan_001 (Stage 19 of 49)	00-mhmgBzHFFwEtGWRr4dhzJE
40.8992		Cell	2	0.000	1.000	651	6	siRNA-IMPa2-25 PSF-A488 IMPa2-A546 DAPI 8C1-siRNA-IMP-a2-a4 V2.00	0	11. siRNA-IMPa2-25 PSF-A488 DAPI IMPa2-A546_s_TileScan_001 (Stage 19 of 49)	00-mhmgBzHFFwEtGWRr4dhzJE
22.3834		Cell	2	0.000	1.000	652	7	siRNA-IMPa2-25 PSF-A488 IMPa2-A546 DAPI 8C1-siRNA-IMP-a2-a4 V2.00	0	11. siRNA-IMPa2-25 PSF-A488 DAPI IMPa2-A546_s_TileScan_001 (Stage 19 of 49)	00-mhmgBzHFFwEtGWRr4dhzJE
50.0892		Cell	2	0.000	1.000	653	8	siRNA-IMPa2-25 PSF-A488 IMPa2-A546 DAPI 8C1-siRNA-IMP-a2-a4 V2.00	0	11. siRNA-IMPa2-25 PSF-A488 DAPI IMPa2-A546_s_TileScan_001 (Stage 19 of 49)	00-mhmgBzHFFwEtGWRr4dhzJE
70.0919		Cell	2	0.000	1.000	654	9	siRNA-IMPa2-25 PSF-A488 IMPa2-A546 DAPI 8C1-siRNA-IMP-a2-a4 V2.00	0	11. siRNA-IMPa2-25 PSF-A488 DAPI IMPa2-A546_s_TileScan_001 (Stage 19 of 49)	00-mhmgBzHFFwEtGWRr4dhzJE
51.1006		Cell	2	0.000	1.000	655	10	siRNA-IMPa2-25 PSF-A488 IMPa2-A546 DAPI 8C1-siRNA-IMP-a2-a4 V2.00	0	11. siRNA-IMPa2-25 PSF-A488 DAPI IMPa2-A546_s_TileScan_001 (Stage 19 of 49)	00-mhmgBzHFFwEtGWRr4dhzJE
61.0857		Cell	2	0.000	1.000	656	11	siRNA-IMPa2-25 PSF-A488 IMPa2-A546 DAPI 8C1-siRNA-IMP-a2-a4 V2.00	0	11. siRNA-IMPa2-25 PSF-A488 DAPI IMPa2-A546_s_TileScan_001 (Stage 19 of 49)	00-mhmgBzHFFwEtGWRr4dhzJE
56.554		Cell	2	0.000	1.000	657	12	siRNA-IMPa2-25 PSF-A488 IMPa2-A546 DAPI 8C1-siRNA-IMP-a2-a4 V2.00	0	11. siRNA-IMPa2-25 PSF-A488 DAPI IMPa2-A546_s_TileScan_001 (Stage 19 of 49)	00-mhmgBzHFFwEtGWRr4dhzJE
85.8143		Cell	2	0.000	1.000	658	13	siRNA-IMPa2-25 PSF-A488 IMPa2-A546 DAPI 8C1-siRNA-IMP-a2-a4 V2.00	0	11. siRNA-IMPa2-25 PSF-A488 DAPI IMPa2-A546_s_TileScan_001 (Stage 19 of 49)	00-mhmgBzHFFwEtGWRr4dhzJE
66.9623		Cell	2	0.000	1.000	659	14	siRNA-IMPa2-25 PSF-A488 IMPa2-A546 DAPI 8C1-siRNA-IMP-a2-a4 V2.00	0	11. siRNA-IMPa2-25 PSF-A488 DAPI IMPa2-A546_s_TileScan_001 (Stage 19 of 49)	00-mhmgBzHFFwEtGWRr4dhzJE
54.9314		Cell	2	0.000	1.000	660	15	siRNA-IMPa2-25 PSF-A488 IMPa2-A546 DAPI 8C1-siRNA-IMP-a2-a4 V2.00	0	11. siRNA-IMPa2-25 PSF-A488 DAPI IMPa2-A546_s_TileScan_001 (Stage 19 of 49)	00-mhmgBzHFFwEtGWRr4dhzJE
33.6831		Cell	2	0.000	1.000	661	16	siRNA-IMPa2-25 PSF-A488 IMPa2-A546 DAPI 8C1-siRNA-IMP-a2-a4 V2.00	0	11. siRNA-IMPa2-25 PSF-A488 DAPI IMPa2-A546_s_TileScan_001 (Stage 19 of 49)	00-mhmgBzHFFwEtGWRr4dhzJE
63.8768		Cell	2	0.000	1.000	662	17	siRNA-IMPa2-25 PSF-A488 IMPa2-A546 DAPI 8C1-siRNA-IMP-a2-a4 V2.00	0	11. siRNA-IMPa2-25 PSF-A488 DAPI IMPa2-A546_s_TileScan_001 (Stage 19 of 49)	00-mhmgBzHFFwEtGWRr4dhzJE
97.0237		Cell	2	0.000	1.000	663	18	siRNA-IMPa2-25 PSF-A488 IMPa2-A546 DAPI 8C1-siRNA-IMP-a2-a4 V2.00	0	11. siRNA-IMPa2-25 PSF-A488 DAPI IMPa2-A546_s_TileScan_001 (Stage 19 of 49)	00-mhmgBzHFFwEtGWRr4dhzJE
94.0191		Cell	2	0.000	1.000	664	19	siRNA-IMPa2-25 PSF-A488 IMPa2-A546 DAPI 8C1-siRNA-IMP-a2-a4 V2.00	0	11. siRNA-IMPa2-25 PSF-A488 DAPI IMPa2-A546_s_TileScan_001 (Stage 19 of 49)	00-mhmgBzHFFwEtGWRr4dhzJE
55.569		Cell	2	0.000	1.000	665	20	siRNA-IMPa2-25 PSF-A488 IMPa2-A546 DAPI 8C1-siRNA-IMP-a2-a4 V2.00	0	11. siRNA-IMPa2-25 PSF-A488 DAPI IMPa2-A546_s_TileScan_001 (Stage 19 of 49)	00-mhmgBzHFFwEtGWRr4dhzJE
65.4291		Cell	2	0.000	1.000	666	21	siRNA-IMPa2-25 PSF-A488 IMPa2-A546 DAPI 8C1-siRNA-IMP-a2-a4 V2.00	0	11. siRNA-IMPa2-25 PSF-A488 DAPI IMPa2-A546_s_TileScan_001 (Stage 19 of 49)	00-mhmgBzHFFwEtGWRr4dhzJE
83.08		Cell	2	0.000	1.000	667	22	siRNA-IMPa2-25 PSF-A488 IMPa2-A546 DAPI 8C1-siRNA-IMP-a2-a4 V2.00	0	11. siRNA-IMPa2-25 PSF-A488 DAPI IMPa2-A546_s_TileScan_001 (Stage 19 of 49)	00-mhmgBzHFFwEtGWRr4dhzJE
82.8922		Cell	2	0.000	1.000	668	23	siRNA-IMPa2-25 PSF-A488 IMPa2-A546 DAPI 8C1-siRNA-IMP-a2-a4 V2.00	0	11. siRNA-IMPa2-25 PSF-A488 DAPI IMPa2-A546_s_TileScan_001 (Stage 19 of 49)	00-mhmgBzHFFwEtGWRr4dhzJE
84.1039		Cell	2	0.000	1.000	669	24	siRNA-IMPa2-25 PSF-A488 IMPa2-A546 DAPI 8C1-siRNA-IMP-a2-a4 V2.00	0	11. siRNA-IMPa2-25 PSF-A488 DAPI IMPa2-A546_s_TileScan_001 (Stage 19 of 49)	00-mhmgBzHFFwEtGWRr4dhzJE
63.1373		Cell	2	0.000	1.000	670	25	siRNA-IMPa2-25 PSF-A488 IMPa2-A546 DAPI 8C1-siRNA-IMP-a2-a4 V2.00	0	11. siRNA-IMPa2-25 PSF-A488 DAPI IMPa2-A546_s_TileScan_001 (Stage 19 of 49)	00-mhmgBzHFFwEtGWRr4dhzJE
75.6329		Cell	2	0.000	1.000	671	26	siRNA-IMPa2-25 PSF-A488 IMPa2-A546 DAPI 8C1-siRNA-IMP-a2-a4 V2.00	0	11. siRNA-IMPa2-25 PSF-A488 DAPI IMPa2-A546_s_TileScan_001 (Stage 19 of 49)	00-mhmgBzHFFwEtGWRr4dhzJE
86.9308		Cell	2	0.000	1.000	672	27	siRNA-IMPa2-25 PSF-A488 IMPa2-A546 DAPI 8C1-siRNA-IMP-a2-a4 V2.00	0	11. siRNA-IMPa2-25 PSF-A488 DAPI IMPa2-A546_s_TileScan_001 (Stage 19 of 49)	00-mhmgBzHFFwEtGWRr4dhzJE
82.9073		Cell	2	0.000	1.000	673	28	siRNA-IMPa2-25 PSF-A488 IMPa2-A546 DAPI 8C1-siRNA-IMP-a2-a4 V2.00	0	11. siRNA-IMPa2-25 PSF-A488 DAPI IMPa2-A546_s_TileScan_001 (Stage 19 of 49)	00-mhmgBzHFFwEtGWRr4dhzJE
64.9155		Cell	2	0.000	1.000	674	29	siRNA-IMPa2-25 PSF-A488 IMPa2-A546 DAPI 8C1-siRNA-IMP-a2-a4 V2.00	0	11. siRNA-IMPa2-25 PSF-A488 DAPI IMPa2-A546_s_TileScan_001 (Stage 19 of 49)	00-mhmgBzHFFwEtGWRr4dhzJE
19.2961		Cell	2	0.000	1.000	675	0	siRNA-IMPa2-25 PSF-A488 IMPa2-A546 DAPI 8C1-siRNA-IMP-a2-a4 V2.00	0	11. siRNA-IMPa2-25 PSF-A488 DAPI IMPa2-A546_t_TileScan_001 (Stage 20 of 49)	00-sLQR3FTULaQ7ipC7L9iAm4
51.4033		Cell	2	0.000	1.000	676	1	siRNA-IMPa2-25 PSF-A488 IMPa2-A546 DAPI 8C1-siRNA-IMP-a2-a4 V2.00	0	11. siRNA-IMPa2-25 PSF-A488 DAPI IMPa2-A546_t_TileScan_001 (Stage 20 of 49)	00-sLQR3FTULaQ7ipC7L9iAm4
50.5338		Cell	2	0.000	1.000	677	2	siRNA-IMPa2-25 PSF-A488 IMPa2-A546 DAPI 8C1-siRNA-IMP-a2-a4 V2.00	0	11. siRNA-IMPa2-25 PSF-A488 DAPI IMPa2-A546_t_TileScan_001 (Stage 20 of 49)	00-sLQR3FTULaQ7ipC7L9iAm4
42.1757		Cell	2	0.000	1.000	678	3	siRNA-IMPa2-25 PSF-A488 IMPa2-A546 DAPI 8C1-siRNA-IMP-a2-a4 V2.00	0	11. siRNA-IMPa2-25 PSF-A488 DAPI IMPa2-A546_t_TileScan_001 (Stage 20 of 49)	00-sLQR3FTULaQ7ipC7L9iAm4
59.2732		Cell	2	0.000	1.000	679	4	siRNA-IMPa2-25 PSF-A488 IMPa2-A546 DAPI 8C1-siRNA-IMP-a2-a4 V2.00	0	11. siRNA-IMPa2-25 PSF-A488 DAPI IMPa2-A546_t_TileScan_001 (Stage 20 of 49)	00-sLQR3FTULaQ7ipC7L9iAm4
50.5639		Cell	2	0.000	1.000	680	5	siRNA-IMPa2-25 PSF-A488 IMPa2-A546 DAPI 8C1-siRNA-IMP-a2-a4 V2.00	0	11. siRNA-IMPa2-25 PSF-A488 DAPI IMPa2-A546_t_TileScan_001 (Stage 20 of 49)	00-sLQR3FTULaQ7ipC7L9iAm4
33.4435		Cell	2	0.000	1.000	681	6	siRNA-IMPa2-25 PSF-A488 IMPa2-A546 DAPI 8C1-siRNA-IMP-a2-a4 V2.00	0	11. siRNA-IMPa2-25 PSF-A488 DAPI IMPa2-A546_t_TileScan_001 (Stage 20 of 49)	00-sLQR3FTULaQ7ipC7L9iAm4
25.3342		Cell	2	0.000	1.000	682	7	siRNA-IMPa2-25 PSF-A488 IMPa2-A546 DAPI 8C1-siRNA-IMP-a2-a4 V2.00	0	11. siRNA-IMPa2-25 PSF-A488 DAPI IMPa2-A546_t_TileScan_001 (Stage 20 of 49)	00-sLQR3FTULaQ7ipC7L9iAm4
47.0045		Cell	2	0.000	1.000	683	8	siRNA-IMPa2-25 PSF-A488 IMPa2-A546 DAPI 8C1-siRNA-IMP-a2-a4 V2.00	0	11. siRNA-IMPa2-25 PSF-A488 DAPI IMPa2-A546_t_TileScan_001 (Stage 20 of 49)	00-sLQR3FTULaQ7ipC7L9iAm4
45.5102		Cell	2	0.000	1.000	684	9	siRNA-IMPa2-25 PSF-A488 IMPa2-A546 DAPI 8C1-siRNA-IMP-a2-a4 V2.00	0	11. siRNA-IMPa2-25 PSF-A488 DAPI IMPa2-A546_t_TileScan_001 (Stage 20 of 49)	00-sLQR3FTULaQ7ipC7L9iAm4
55.786		Cell	2	0.000	1.000	685	10	siRNA-IMPa2-25 PSF-A488 IMPa2-A546 DAPI 8C1-siRNA-IMP-a2-a4 V2.00	0	11. siRNA-IMPa2-25 PSF-A488 DAPI IMPa2-A546_t_TileScan_001 (Stage 20 of 49)	00-sLQR3FTULaQ7ipC7L9iAm4
51.1358		Cell	2	0.000	1.000	686	11	siRNA-IMPa2-25 PSF-A488 IMPa2-A546 DAPI 8C1-siRNA-IMP-a2-a4 V2.00	0	11. siRNA-IMPa2-25 PSF-A488 DAPI IMPa2-A546_t_TileScan_001 (Stage 20 of 49)	00-sLQR3FTULaQ7ipC7L9iAm4
45.7251		Cell	2	0.000	1.000	687	12	siRNA-IMPa2-25 PSF-A488 IMPa2-A546 DAPI 8C1-siRNA-IMP-a2-a4 V2.00	0	11. siRNA-IMPa2-25 PSF-A488 DAPI IMPa2-A546_t_TileScan_001 (Stage 20 of 49)	00-sLQR3FTULaQ7ipC7L9iAm4
13.9445		Cell	2	0.000	1.000	688	13	siRNA-IMPa2-25 PSF-A488 IMPa2-A546 DAPI 8C1-siRNA-IMP-a2-a4 V2.00	0	11. siRNA-IMPa2-25 PSF-A488 DAPI IMPa2-A546_t_TileScan_001 (Stage 20 of 49)	00-sLQR3FTULaQ7ipC7L9iAm4
50.8108		Cell	2	0.000	1.000	689	14	siRNA-IMPa2-25 PSF-A488 IMPa2-A546 DAPI 8C1-siRNA-IMP-a2-a4 V2.00	0	11. siRNA-IMPa2-25 PSF-A488 DAPI IMPa2-A546_t_TileScan_001 (Stage 20 of 49)	00-sLQR3FTULaQ7ipC7L9iAm4
46.9116		Cell	2	0.000	1.000	690	15	siRNA-IMPa2-25 PSF-A488 IMPa2-A546 DAPI 8C1-siRNA-IMP-a2-a4 V2.00	0	11. siRNA-IMPa2-25 PSF-A488 DAPI IMPa2-A546_t_TileScan_001 (Stage 20 of 49)	00-sLQR3FTULaQ7ipC7L9iAm4
52.7827		Cell	2	0.000	1.000	691	16	siRNA-IMPa2-25 PSF-A488 IMPa2-A546 DAPI 8C1-siRNA-IMP-a2-a4 V2.00	0	11. siRNA-IMPa2-25 PSF-A488 DAPI IMPa2-A546_t_TileScan_001 (Stage 20 of 49)	00-sLQR3FTULaQ7ipC7L9iAm4
56.1328		Cell	2	0.000	1.000	692	17	siRNA-IMPa2-25 PSF-A488 IMPa2-A546 DAPI 8C1-siRNA-IMP-a2-a4 V2.00	0	11. siRNA-IMPa2-25 PSF-A488 DAPI IMPa2-A546_t_TileScan_001 (Stage 20 of 49)	00-sLQR3FTULaQ7ipC7L9iAm4
57.8325		Cell	2	0.000	1.000	693	18	siRNA-IMPa2-25 PSF-A488 IMPa2-A546 DAPI 8C1-siRNA-IMP-a2-a4 V2.00	0	11. siRNA-IMPa2-25 PSF-A488 DAPI IMPa2-A546_t_TileScan_001 (Stage 20 of 49)	00-sLQR3FTULaQ7ipC7L9iAm4
64.6052		Cell	2	0.000	1.000	694	19	siRNA-IMPa2-25 PSF-A488 IMPa2-A546 DAPI 8C1-siRNA-IMP-a2-a4 V2.00	0	11. siRNA-IMPa2-25 PSF-A488 DAPI IMPa2-A546_t_TileScan_001 (Stage 20 of 49)	00-sLQR3FTULaQ7ipC7L9iAm4
65.877		Cell	2	0.000	1.000	695	20	siRNA-IMPa2-25 PSF-A488 IMPa2-A546 DAPI 8C1-siRNA-IMP-a2-a4 V2.00	0	11. siRNA-IMPa2-25 PSF-A488 DAPI IMPa2-A546_t_TileScan_001 (Stage 20 of 49)	00-sLQR3FTULaQ7ipC7L9iAm4
63.7987		Cell	2	0.000	1.000	696	21	siRNA-IMPa2-25 PSF-A488 IMPa2-A546 DAPI 8C1-siRNA-IMP-a2-a4 V2.00	0	11. siRNA-IMPa2-25 PSF-A488 DAPI IMPa2-A546_t_TileScan_001 (Stage 20 of 49)	00-sLQR3FTULaQ7ipC7L9iAm4
75.5581		Cell	2	0.000	1.000	697	22	siRNA-IMPa2-25 PSF-A488 IMPa2-A546 DAPI 8C1-siRNA-IMP-a2-a4 V2.00	0	11. siRNA-IMPa2-25 PSF-A488 DAPI IMPa2-A546_t_TileScan_001 (Stage 20 of 49)	00-sLQR3FTULaQ7ipC7L9iAm4
13.4384		Cell	2	0.000	1.000	698	0	siRNA-IMPa2-25 PSF-A488 IMPa2-A546 DAPI 8C1-siRNA-IMP-a2-a4 V2.00	0	11. siRNA-IMPa2-25 PSF-A488 DAPI IMPa2-A546_u_TileScan_001 (Stage 21 of 49)	00-4jAjiZZDQRGunJEvDYG6WE
35.4921		Cell	2	0.000	1.000	699	1	siRNA-IMPa2-25 PSF-A488 IMPa2-A546 DAPI 8C1-siRNA-IMP-a2-a4 V2.00	0	11. siRNA-IMPa2-25 PSF-A488 DAPI IMPa2-A546_u_TileScan_001 (Stage 21 of 49)	00-4jAjiZZDQRGunJEvDYG6WE
43.8433		Cell	2	0.000	1.000	700	2	siRNA-IMPa2-25 PSF-A488 IMPa2-A546 DAPI 8C1-siRNA-IMP-a2-a4 V2.00	0	11. siRNA-IMPa2-25 PSF-A488 DAPI IMPa2-A546_u_TileScan_001 (Stage 21 of 49)	00-4jAjiZZDQRGunJEvDYG6WE
72.592		Cell	2	0.000	1.000	701	3	siRNA-IMPa2-25 PSF-A488 IMPa2-A546 DAPI 8C1-siRNA-IMP-a2-a4 V2.00	0	11. siRNA-IMPa2-25 PSF-A488 DAPI IMPa2-A546_u_TileScan_001 (Stage 21 of 49)	00-4jAjiZZDQRGunJEvDYG6WE
33.8861		Cell	2	0.000	1.000	702	4	siRNA-IMPa2-25 PSF-A488 IMPa2-A546 DAPI 8C1-siRNA-IMP-a2-a4 V2.00	0	11. siRNA-IMPa2-25 PSF-A488 DAPI IMPa2-A546_u_TileScan_001 (Stage 21 of 49)	00-4jAjiZZDQRGunJEvDYG6WE
77.7711		Cell	2	0.000	1.000	703	5	siRNA-IMPa2-25 PSF-A488 IMPa2-A546 DAPI 8C1-siRNA-IMP-a2-a4 V2.00	0	11. siRNA-IMPa2-25 PSF-A488 DAPI IMPa2-A546_u_TileScan_001 (Stage 21 of 49)	00-4jAjiZZDQRGunJEvDYG6WE
56.4685		Cell	2	0.000	1.000	704	6	siRNA-IMPa2-25 PSF-A488 IMPa2-A546 DAPI 8C1-siRNA-IMP-a2-a4 V2.00	0	11. siRNA-IMPa2-25 PSF-A488 DAPI IMPa2-A546_u_TileScan_001 (Stage 21 of 49)	00-4jAjiZZDQRGunJEvDYG6WE
62.2598		Cell	2	0.000	1.000	705	7	siRNA-IMPa2-25 PSF-A488 IMPa2-A546 DAPI 8C1-siRNA-IMP-a2-a4 V2.00	0	11. siRNA-IMPa2-25 PSF-A488 DAPI IMPa2-A546_u_TileScan_001 (Stage 21 of 49)	00-4jAjiZZDQRGunJEvDYG6WE
70.9028		Cell	2	0.000	1.000	706	8	siRNA-IMPa2-25 PSF-A488 IMPa2-A546 DAPI 8C1-siRNA-IMP-a2-a4 V2.00	0	11. siRNA-IMPa2-25 PSF-A488 DAPI IMPa2-A546_u_TileScan_001 (Stage 21 of 49)	00-4jAjiZZDQRGunJEvDYG6WE
26.8098		Cell	2	0.000	1.000	707	9	siRNA-IMPa2-25 PSF-A488 IMPa2-A546 DAPI 8C1-siRNA-IMP-a2-a4 V2.00	0	11. siRNA-IMPa2-25 PSF-A488 DAPI IMPa2-A546_u_TileScan_001 (Stage 21 of 49)	00-4jAjiZZDQRGunJEvDYG6WE
74.2621		Cell	2	0.000	1.000	708	10	siRNA-IMPa2-25 PSF-A488 IMPa2-A546 DAPI 8C1-siRNA-IMP-a2-a4 V2.00	0	11. siRNA-IMPa2-25 PSF-A488 DAPI IMPa2-A546_u_TileScan_001 (Stage 21 of 49)	00-4jAjiZZDQRGunJEvDYG6WE
121.592		Cell	2	0.000	1.000	709	11	siRNA-IMPa2-25 PSF-A488 IMPa2-A546 DAPI 8C1-siRNA-IMP-a2-a4 V2.00	0	11. siRNA-IMPa2-25 PSF-A488 DAPI IMPa2-A546_u_TileScan_001 (Stage 21 of 49)	00-4jAjiZZDQRGunJEvDYG6WE
74.3587		Cell	2	0.000	1.000	710	12	siRNA-IMPa2-25 PSF-A488 IMPa2-A546 DAPI 8C1-siRNA-IMP-a2-a4 V2.00	0	11. siRNA-IMPa2-25 PSF-A488 DAPI IMPa2-A546_u_TileScan_001 (Stage 21 of 49)	00-4jAjiZZDQRGunJEvDYG6WE
62.7688		Cell	2	0.000	1.000	711	13	siRNA-IMPa2-25 PSF-A488 IMPa2-A546 DAPI 8C1-siRNA-IMP-a2-a4 V2.00	0	11. siRNA-IMPa2-25 PSF-A488 DAPI IMPa2-A546_u_TileScan_001 (Stage 21 of 49)	00-4jAjiZZDQRGunJEvDYG6WE
70.6128		Cell	2	0.000	1.000	712	14	siRNA-IMPa2-25 PSF-A488 IMPa2-A546 DAPI 8C1-siRNA-IMP-a2-a4 V2.00	0	11. siRNA-IMPa2-25 PSF-A488 DAPI IMPa2-A546_u_TileScan_001 (Stage 21 of 49)	00-4jAjiZZDQRGunJEvDYG6WE
46.7396		Cell	2	0.000	1.000	713	15	siRNA-IMPa2-25 PSF-A488 IMPa2-A546 DAPI 8C1-siRNA-IMP-a2-a4 V2.00	0	11. siRNA-IMPa2-25 PSF-A488 DAPI IMPa2-A546_u_TileScan_001 (Stage 21 of 49)	00-4jAjiZZDQRGunJEvDYG6WE
23.4663		Cell	2	0.000	1.000	714	16	siRNA-IMPa2-25 PSF-A488 IMPa2-A546 DAPI 8C1-siRNA-IMP-a2-a4 V2.00	0	11. siRNA-IMPa2-25 PSF-A488 DAPI IMPa2-A546_u_TileScan_001 (Stage 21 of 49)	00-4jAjiZZDQRGunJEvDYG6WE
56.7107		Cell	2	0.000	1.000	715	17	siRNA-IMPa2-25 PSF-A488 IMPa2-A546 DAPI 8C1-siRNA-IMP-a2-a4 V2.00	0	11. siRNA-IMPa2-25 PSF-A488 DAPI IMPa2-A546_u_TileScan_001 (Stage 21 of 49)	00-4jAjiZZDQRGunJEvDYG6WE
74.0337		Cell	2	0.000	1.000	716	18	siRNA-IMPa2-25 PSF-A488 IMPa2-A546 DAPI 8C1-siRNA-IMP-a2-a4 V2.00	0	11. siRNA-IMPa2-25 PSF-A488 DAPI IMPa2-A546_u_TileScan_001 (Stage 21 of 49)	00-4jAjiZZDQRGunJEvDYG6WE
61.4211		Cell	2	0.000	1.000	717	19	siRNA-IMPa2-25 PSF-A488 IMPa2-A546 DAPI 8C1-siRNA-IMP-a2-a4 V2.00	0	11. siRNA-IMPa2-25 PSF-A488 DAPI IMPa2-A546_u_TileScan_001 (Stage 21 of 49)	00-4jAjiZZDQRGunJEvDYG6WE
56.6661		Cell	2	0.000	1.000	718	20	siRNA-IMPa2-25 PSF-A488 IMPa2-A546 DAPI 8C1-siRNA-IMP-a2-a4 V2.00	0	11. siRNA-IMPa2-25 PSF-A488 DAPI IMPa2-A546_u_TileScan_001 (Stage 21 of 49)	00-4jAjiZZDQRGunJEvDYG6WE
93.5494		Cell	2	0.000	1.000	719	21	siRNA-IMPa2-25 PSF-A488 IMPa2-A546 DAPI 8C1-siRNA-IMP-a2-a4 V2.00	0	11. siRNA-IMPa2-25 PSF-A488 DAPI IMPa2-A546_u_TileScan_001 (Stage 21 of 49)	00-4jAjiZZDQRGunJEvDYG6WE
75.3425		Cell	2	0.000	1.000	720	22	siRNA-IMPa2-25 PSF-A488 IMPa2-A546 DAPI 8C1-siRNA-IMP-a2-a4 V2.00	0	11. siRNA-IMPa2-25 PSF-A488 DAPI IMPa2-A546_u_TileScan_001 (Stage 21 of 49)	00-4jAjiZZDQRGunJEvDYG6WE
55.7968		Cell	2	0.000	1.000	721	23	siRNA-IMPa2-25 PSF-A488 IMPa2-A546 DAPI 8C1-siRNA-IMP-a2-a4 V2.00	0	11. siRNA-IMPa2-25 PSF-A488 DAPI IMPa2-A546_u_TileScan_001 (Stage 21 of 49)	00-4jAjiZZDQRGunJEvDYG6WE
79.2348		Cell	2	0.000	1.000	722	24	siRNA-IMPa2-25 PSF-A488 IMPa2-A546 DAPI 8C1-siRNA-IMP-a2-a4 V2.00	0	11. siRNA-IMPa2-25 PSF-A488 DAPI IMPa2-A546_u_TileScan_001 (Stage 21 of 49)	00-4jAjiZZDQRGunJEvDYG6WE
66.196		Cell	2	0.000	1.000	723	25	siRNA-IMPa2-25 PSF-A488 IMPa2-A546 DAPI 8C1-siRNA-IMP-a2-a4 V2.00	0	11. siRNA-IMPa2-25 PSF-A488 DAPI IMPa2-A546_u_TileScan_001 (Stage 21 of 49)	00-4jAjiZZDQRGunJEvDYG6WE
18.3299		Cell	2	0.000	1.000	724	26	siRNA-IMPa2-25 PSF-A488 IMPa2-A546 DAPI 8C1-siRNA-IMP-a2-a4 V2.00	0	11. siRNA-IMPa2-25 PSF-A488 DAPI IMPa2-A546_u_TileScan_001 (Stage 21 of 49)	00-4jAjiZZDQRGunJEvDYG6WE
82.048		Cell	2	0.000	1.000	725	27	siRNA-IMPa2-25 PSF-A488 IMPa2-A546 DAPI 8C1-siRNA-IMP-a2-a4 V2.00	0	11. siRNA-IMPa2-25 PSF-A488 DAPI IMPa2-A546_u_TileScan_001 (Stage 21 of 49)	00-4jAjiZZDQRGunJEvDYG6WE
73.8851		Cell	2	0.000	1.000	726	0	siRNA-IMPa2-25 PSF-A488 IMPa2-A546 DAPI 8C1-siRNA-IMP-a2-a4 V2.00	0	11. siRNA-IMPa2-25 PSF-A488 DAPI IMPa2-A546_v_TileScan_001 (Stage 22 of 49)	00-Vn7j4Us6hpivBUEDvKkasN
57.9409		Cell	2	0.000	1.000	727	1	siRNA-IMPa2-25 PSF-A488 IMPa2-A546 DAPI 8C1-siRNA-IMP-a2-a4 V2.00	0	11. siRNA-IMPa2-25 PSF-A488 DAPI IMPa2-A546_v_TileScan_001 (Stage 22 of 49)	00-Vn7j4Us6hpivBUEDvKkasN
60.6752		Cell	2	0.000	1.000	728	2	siRNA-IMPa2-25 PSF-A488 IMPa2-A546 DAPI 8C1-siRNA-IMP-a2-a4 V2.00	0	11. siRNA-IMPa2-25 PSF-A488 DAPI IMPa2-A546_v_TileScan_001 (Stage 22 of 49)	00-Vn7j4Us6hpivBUEDvKkasN
69.8549		Cell	2	0.000	1.000	729	3	siRNA-IMPa2-25 PSF-A488 IMPa2-A546 DAPI 8C1-siRNA-IMP-a2-a4 V2.00	0	11. siRNA-IMPa2-25 PSF-A488 DAPI IMPa2-A546_v_TileScan_001 (Stage 22 of 49)	00-Vn7j4Us6hpivBUEDvKkasN
78.5369		Cell	2	0.000	1.000	730	4	siRNA-IMPa2-25 PSF-A488 IMPa2-A546 DAPI 8C1-siRNA-IMP-a2-a4 V2.00	0	11. siRNA-IMPa2-25 PSF-A488 DAPI IMPa2-A546_v_TileScan_001 (Stage 22 of 49)	00-Vn7j4Us6hpivBUEDvKkasN
64.6337		Cell	2	0.000	1.000	731	5	siRNA-IMPa2-25 PSF-A488 IMPa2-A546 DAPI 8C1-siRNA-IMP-a2-a4 V2.00	0	11. siRNA-IMPa2-25 PSF-A488 DAPI IMPa2-A546_v_TileScan_001 (Stage 22 of 49)	00-Vn7j4Us6hpivBUEDvKkasN
55.4986		Cell	2	0.000	1.000	732	6	siRNA-IMPa2-25 PSF-A488 IMPa2-A546 DAPI 8C1-siRNA-IMP-a2-a4 V2.00	0	11. siRNA-IMPa2-25 PSF-A488 DAPI IMPa2-A546_v_TileScan_001 (Stage 22 of 49)	00-Vn7j4Us6hpivBUEDvKkasN
11.677		Cell	2	0.000	1.000	733	7	siRNA-IMPa2-25 PSF-A488 IMPa2-A546 DAPI 8C1-siRNA-IMP-a2-a4 V2.00	0	11. siRNA-IMPa2-25 PSF-A488 DAPI IMPa2-A546_v_TileScan_001 (Stage 22 of 49)	00-Vn7j4Us6hpivBUEDvKkasN
47.0373		Cell	2	0.000	1.000	734	8	siRNA-IMPa2-25 PSF-A488 IMPa2-A546 DAPI 8C1-siRNA-IMP-a2-a4 V2.00	0	11. siRNA-IMPa2-25 PSF-A488 DAPI IMPa2-A546_v_TileScan_001 (Stage 22 of 49)	00-Vn7j4Us6hpivBUEDvKkasN
13.2057		Cell	2	0.000	1.000	735	9	siRNA-IMPa2-25 PSF-A488 IMPa2-A546 DAPI 8C1-siRNA-IMP-a2-a4 V2.00	0	11. siRNA-IMPa2-25 PSF-A488 DAPI IMPa2-A546_v_TileScan_001 (Stage 22 of 49)	00-Vn7j4Us6hpivBUEDvKkasN
34.9727		Cell	2	0.000	1.000	736	10	siRNA-IMPa2-25 PSF-A488 IMPa2-A546 DAPI 8C1-siRNA-IMP-a2-a4 V2.00	0	11. siRNA-IMPa2-25 PSF-A488 DAPI IMPa2-A546_v_TileScan_001 (Stage 22 of 49)	00-Vn7j4Us6hpivBUEDvKkasN
12.8235		Cell	2	0.000	1.000	737	0	siRNA-IMPa2-25 PSF-A488 IMPa2-A546 DAPI 8C1-siRNA-IMP-a2-a4 V2.00	0	11. siRNA-IMPa2-25 PSF-A488 DAPI IMPa2-A546_w_TileScan_001 (Stage 23 of 49)	00-6qZwN6vcNfqMRjqB4jGTKe
23.9884		Cell	2	0.000	1.000	738	1	siRNA-IMPa2-25 PSF-A488 IMPa2-A546 DAPI 8C1-siRNA-IMP-a2-a4 V2.00	0	11. siRNA-IMPa2-25 PSF-A488 DAPI IMPa2-A546_w_TileScan_001 (Stage 23 of 49)	00-6qZwN6vcNfqMRjqB4jGTKe
12.8738		Cell	2	0.000	1.000	739	2	siRNA-IMPa2-25 PSF-A488 IMPa2-A546 DAPI 8C1-siRNA-IMP-a2-a4 V2.00	0	11. siRNA-IMPa2-25 PSF-A488 DAPI IMPa2-A546_w_TileScan_001 (Stage 23 of 49)	00-6qZwN6vcNfqMRjqB4jGTKe
14.1402		Cell	2	0.000	1.000	740	3	siRNA-IMPa2-25 PSF-A488 IMPa2-A546 DAPI 8C1-siRNA-IMP-a2-a4 V2.00	0	11. siRNA-IMPa2-25 PSF-A488 DAPI IMPa2-A546_w_TileScan_001 (Stage 23 of 49)	00-6qZwN6vcNfqMRjqB4jGTKe
38.7494		Cell	2	0.000	1.000	741	4	siRNA-IMPa2-25 PSF-A488 IMPa2-A546 DAPI 8C1-siRNA-IMP-a2-a4 V2.00	0	11. siRNA-IMPa2-25 PSF-A488 DAPI IMPa2-A546_w_TileScan_001 (Stage 23 of 49)	00-6qZwN6vcNfqMRjqB4jGTKe
15.039		Cell	2	0.000	1.000	742	5	siRNA-IMPa2-25 PSF-A488 IMPa2-A546 DAPI 8C1-siRNA-IMP-a2-a4 V2.00	0	11. siRNA-IMPa2-25 PSF-A488 DAPI IMPa2-A546_w_TileScan_001 (Stage 23 of 49)	00-6qZwN6vcNfqMRjqB4jGTKe
48.8169		Cell	2	0.000	1.000	743	6	siRNA-IMPa2-25 PSF-A488 IMPa2-A546 DAPI 8C1-siRNA-IMP-a2-a4 V2.00	0	11. siRNA-IMPa2-25 PSF-A488 DAPI IMPa2-A546_w_TileScan_001 (Stage 23 of 49)	00-6qZwN6vcNfqMRjqB4jGTKe
37.6986		Cell	2	0.000	1.000	744	7	siRNA-IMPa2-25 PSF-A488 IMPa2-A546 DAPI 8C1-siRNA-IMP-a2-a4 V2.00	0	11. siRNA-IMPa2-25 PSF-A488 DAPI IMPa2-A546_w_TileScan_001 (Stage 23 of 49)	00-6qZwN6vcNfqMRjqB4jGTKe
43.6021		Cell	2	0.000	1.000	745	8	siRNA-IMPa2-25 PSF-A488 IMPa2-A546 DAPI 8C1-siRNA-IMP-a2-a4 V2.00	0	11. siRNA-IMPa2-25 PSF-A488 DAPI IMPa2-A546_w_TileScan_001 (Stage 23 of 49)	00-6qZwN6vcNfqMRjqB4jGTKe
47.4362		Cell	2	0.000	1.000	746	9	siRNA-IMPa2-25 PSF-A488 IMPa2-A546 DAPI 8C1-siRNA-IMP-a2-a4 V2.00	0	11. siRNA-IMPa2-25 PSF-A488 DAPI IMPa2-A546_w_TileScan_001 (Stage 23 of 49)	00-6qZwN6vcNfqMRjqB4jGTKe
51.7741		Cell	2	0.000	1.000	747	10	siRNA-IMPa2-25 PSF-A488 IMPa2-A546 DAPI 8C1-siRNA-IMP-a2-a4 V2.00	0	11. siRNA-IMPa2-25 PSF-A488 DAPI IMPa2-A546_w_TileScan_001 (Stage 23 of 49)	00-6qZwN6vcNfqMRjqB4jGTKe
49.7626		Cell	2	0.000	1.000	748	11	siRNA-IMPa2-25 PSF-A488 IMPa2-A546 DAPI 8C1-siRNA-IMP-a2-a4 V2.00	0	11. siRNA-IMPa2-25 PSF-A488 DAPI IMPa2-A546_w_TileScan_001 (Stage 23 of 49)	00-6qZwN6vcNfqMRjqB4jGTKe
18.9747		Cell	2	0.000	1.000	749	0	siRNA-IMPa2-25 PSF-A488 IMPa2-A546 DAPI 8C1-siRNA-IMP-a2-a4 V2.00	0	11. siRNA-IMPa2-25 PSF-A488 DAPI IMPa2-A546_x_TileScan_001 (Stage 24 of 49)	00-QQuZPbgDKDFS2KeudX8QYW
53.5247		Cell	2	0.000	1.000	750	1	siRNA-IMPa2-25 PSF-A488 IMPa2-A546 DAPI 8C1-siRNA-IMP-a2-a4 V2.00	0	11. siRNA-IMPa2-25 PSF-A488 DAPI IMPa2-A546_x_TileScan_001 (Stage 24 of 49)	00-QQuZPbgDKDFS2KeudX8QYW
62.7566		Cell	2	0.000	1.000	751	2	siRNA-IMPa2-25 PSF-A488 IMPa2-A546 DAPI 8C1-siRNA-IMP-a2-a4 V2.00	0	11. siRNA-IMPa2-25 PSF-A488 DAPI IMPa2-A546_x_TileScan_001 (Stage 24 of 49)	00-QQuZPbgDKDFS2KeudX8QYW
25.0447		Cell	2	0.000	1.000	752	3	siRNA-IMPa2-25 PSF-A488 IMPa2-A546 DAPI 8C1-siRNA-IMP-a2-a4 V2.00	0	11. siRNA-IMPa2-25 PSF-A488 DAPI IMPa2-A546_x_TileScan_001 (Stage 24 of 49)	00-QQuZPbgDKDFS2KeudX8QYW
29.0488		Cell	2	0.000	1.000	753	4	siRNA-IMPa2-25 PSF-A488 IMPa2-A546 DAPI 8C1-siRNA-IMP-a2-a4 V2.00	0	11. siRNA-IMPa2-25 PSF-A488 DAPI IMPa2-A546_x_TileScan_001 (Stage 24 of 49)	00-QQuZPbgDKDFS2KeudX8QYW
40.499		Cell	2	0.000	1.000	754	5	siRNA-IMPa2-25 PSF-A488 IMPa2-A546 DAPI 8C1-siRNA-IMP-a2-a4 V2.00	0	11. siRNA-IMPa2-25 PSF-A488 DAPI IMPa2-A546_x_TileScan_001 (Stage 24 of 49)	00-QQuZPbgDKDFS2KeudX8QYW
38.2619		Cell	2	0.000	1.000	755	6	siRNA-IMPa2-25 PSF-A488 IMPa2-A546 DAPI 8C1-siRNA-IMP-a2-a4 V2.00	0	11. siRNA-IMPa2-25 PSF-A488 DAPI IMPa2-A546_x_TileScan_001 (Stage 24 of 49)	00-QQuZPbgDKDFS2KeudX8QYW
40.6951		Cell	2	0.000	1.000	756	7	siRNA-IMPa2-25 PSF-A488 IMPa2-A546 DAPI 8C1-siRNA-IMP-a2-a4 V2.00	0	11. siRNA-IMPa2-25 PSF-A488 DAPI IMPa2-A546_x_TileScan_001 (Stage 24 of 49)	00-QQuZPbgDKDFS2KeudX8QYW
40.5335		Cell	2	0.000	1.000	757	8	siRNA-IMPa2-25 PSF-A488 IMPa2-A546 DAPI 8C1-siRNA-IMP-a2-a4 V2.00	0	11. siRNA-IMPa2-25 PSF-A488 DAPI IMPa2-A546_x_TileScan_001 (Stage 24 of 49)	00-QQuZPbgDKDFS2KeudX8QYW
33.6097		Cell	2	0.000	1.000	758	9	siRNA-IMPa2-25 PSF-A488 IMPa2-A546 DAPI 8C1-siRNA-IMP-a2-a4 V2.00	0	11. siRNA-IMPa2-25 PSF-A488 DAPI IMPa2-A546_x_TileScan_001 (Stage 24 of 49)	00-QQuZPbgDKDFS2KeudX8QYW
57.0359		Cell	2	0.000	1.000	759	10	siRNA-IMPa2-25 PSF-A488 IMPa2-A546 DAPI 8C1-siRNA-IMP-a2-a4 V2.00	0	11. siRNA-IMPa2-25 PSF-A488 DAPI IMPa2-A546_x_TileScan_001 (Stage 24 of 49)	00-QQuZPbgDKDFS2KeudX8QYW
40.8565		Cell	2	0.000	1.000	760	11	siRNA-IMPa2-25 PSF-A488 IMPa2-A546 DAPI 8C1-siRNA-IMP-a2-a4 V2.00	0	11. siRNA-IMPa2-25 PSF-A488 DAPI IMPa2-A546_x_TileScan_001 (Stage 24 of 49)	00-QQuZPbgDKDFS2KeudX8QYW
66.9051		Cell	2	0.000	1.000	761	12	siRNA-IMPa2-25 PSF-A488 IMPa2-A546 DAPI 8C1-siRNA-IMP-a2-a4 V2.00	0	11. siRNA-IMPa2-25 PSF-A488 DAPI IMPa2-A546_x_TileScan_001 (Stage 24 of 49)	00-QQuZPbgDKDFS2KeudX8QYW
84.7792		Cell	2	0.000	1.000	762	13	siRNA-IMPa2-25 PSF-A488 IMPa2-A546 DAPI 8C1-siRNA-IMP-a2-a4 V2.00	0	11. siRNA-IMPa2-25 PSF-A488 DAPI IMPa2-A546_x_TileScan_001 (Stage 24 of 49)	00-QQuZPbgDKDFS2KeudX8QYW
69.2516		Cell	2	0.000	1.000	763	14	siRNA-IMPa2-25 PSF-A488 IMPa2-A546 DAPI 8C1-siRNA-IMP-a2-a4 V2.00	0	11. siRNA-IMPa2-25 PSF-A488 DAPI IMPa2-A546_x_TileScan_001 (Stage 24 of 49)	00-QQuZPbgDKDFS2KeudX8QYW
38.6075		Cell	2	0.000	1.000	764	0	siRNA-IMPa2-25 PSF-A488 IMPa2-A546 DAPI 8C1-siRNA-IMP-a2-a4 V2.00	0	11. siRNA-IMPa2-25 PSF-A488 DAPI IMPa2-A546_y_TileScan_001 (Stage 25 of 49)	00-kAg5RQxdcjw2QSszd44ToK
41.9844		Cell	2	0.000	1.000	765	1	siRNA-IMPa2-25 PSF-A488 IMPa2-A546 DAPI 8C1-siRNA-IMP-a2-a4 V2.00	0	11. siRNA-IMPa2-25 PSF-A488 DAPI IMPa2-A546_y_TileScan_001 (Stage 25 of 49)	00-kAg5RQxdcjw2QSszd44ToK
32.9158		Cell	2	0.000	1.000	766	2	siRNA-IMPa2-25 PSF-A488 IMPa2-A546 DAPI 8C1-siRNA-IMP-a2-a4 V2.00	0	11. siRNA-IMPa2-25 PSF-A488 DAPI IMPa2-A546_y_TileScan_001 (Stage 25 of 49)	00-kAg5RQxdcjw2QSszd44ToK
38.2777		Cell	2	0.000	1.000	767	3	siRNA-IMPa2-25 PSF-A488 IMPa2-A546 DAPI 8C1-siRNA-IMP-a2-a4 V2.00	0	11. siRNA-IMPa2-25 PSF-A488 DAPI IMPa2-A546_y_TileScan_001 (Stage 25 of 49)	00-kAg5RQxdcjw2QSszd44ToK
23.0339		Cell	2	0.000	1.000	768	4	siRNA-IMPa2-25 PSF-A488 IMPa2-A546 DAPI 8C1-siRNA-IMP-a2-a4 V2.00	0	11. siRNA-IMPa2-25 PSF-A488 DAPI IMPa2-A546_y_TileScan_001 (Stage 25 of 49)	00-kAg5RQxdcjw2QSszd44ToK
45.8433		Cell	2	0.000	1.000	769	5	siRNA-IMPa2-25 PSF-A488 IMPa2-A546 DAPI 8C1-siRNA-IMP-a2-a4 V2.00	0	11. siRNA-IMPa2-25 PSF-A488 DAPI IMPa2-A546_y_TileScan_001 (Stage 25 of 49)	00-kAg5RQxdcjw2QSszd44ToK
49.8053		Cell	2	0.000	1.000	770	6	siRNA-IMPa2-25 PSF-A488 IMPa2-A546 DAPI 8C1-siRNA-IMP-a2-a4 V2.00	0	11. siRNA-IMPa2-25 PSF-A488 DAPI IMPa2-A546_y_TileScan_001 (Stage 25 of 49)	00-kAg5RQxdcjw2QSszd44ToK
46.9492		Cell	2	0.000	1.000	771	7	siRNA-IMPa2-25 PSF-A488 IMPa2-A546 DAPI 8C1-siRNA-IMP-a2-a4 V2.00	0	11. siRNA-IMPa2-25 PSF-A488 DAPI IMPa2-A546_y_TileScan_001 (Stage 25 of 49)	00-kAg5RQxdcjw2QSszd44ToK
26.7927		Cell	2	0.000	1.000	772	8	siRNA-IMPa2-25 PSF-A488 IMPa2-A546 DAPI 8C1-siRNA-IMP-a2-a4 V2.00	0	11. siRNA-IMPa2-25 PSF-A488 DAPI IMPa2-A546_y_TileScan_001 (Stage 25 of 49)	00-kAg5RQxdcjw2QSszd44ToK
61.9644		Cell	2	0.000	1.000	773	9	siRNA-IMPa2-25 PSF-A488 IMPa2-A546 DAPI 8C1-siRNA-IMP-a2-a4 V2.00	0	11. siRNA-IMPa2-25 PSF-A488 DAPI IMPa2-A546_y_TileScan_001 (Stage 25 of 49)	00-kAg5RQxdcjw2QSszd44ToK
33.9243		Cell	2	0.000	1.000	774	10	siRNA-IMPa2-25 PSF-A488 IMPa2-A546 DAPI 8C1-siRNA-IMP-a2-a4 V2.00	0	11. siRNA-IMPa2-25 PSF-A488 DAPI IMPa2-A546_y_TileScan_001 (Stage 25 of 49)	00-kAg5RQxdcjw2QSszd44ToK
13.7586		Cell	2	0.000	1.000	775	11	siRNA-IMPa2-25 PSF-A488 IMPa2-A546 DAPI 8C1-siRNA-IMP-a2-a4 V2.00	0	11. siRNA-IMPa2-25 PSF-A488 DAPI IMPa2-A546_y_TileScan_001 (Stage 25 of 49)	00-kAg5RQxdcjw2QSszd44ToK
40.8634		Cell	2	0.000	1.000	776	12	siRNA-IMPa2-25 PSF-A488 IMPa2-A546 DAPI 8C1-siRNA-IMP-a2-a4 V2.00	0	11. siRNA-IMPa2-25 PSF-A488 DAPI IMPa2-A546_y_TileScan_001 (Stage 25 of 49)	00-kAg5RQxdcjw2QSszd44ToK
54.354		Cell	2	0.000	1.000	777	13	siRNA-IMPa2-25 PSF-A488 IMPa2-A546 DAPI 8C1-siRNA-IMP-a2-a4 V2.00	0	11. siRNA-IMPa2-25 PSF-A488 DAPI IMPa2-A546_y_TileScan_001 (Stage 25 of 49)	00-kAg5RQxdcjw2QSszd44ToK
70.0583		Cell	2	0.000	1.000	778	14	siRNA-IMPa2-25 PSF-A488 IMPa2-A546 DAPI 8C1-siRNA-IMP-a2-a4 V2.00	0	11. siRNA-IMPa2-25 PSF-A488 DAPI IMPa2-A546_y_TileScan_001 (Stage 25 of 49)	00-kAg5RQxdcjw2QSszd44ToK
60.7569		Cell	2	0.000	1.000	779	15	siRNA-IMPa2-25 PSF-A488 IMPa2-A546 DAPI 8C1-siRNA-IMP-a2-a4 V2.00	0	11. siRNA-IMPa2-25 PSF-A488 DAPI IMPa2-A546_y_TileScan_001 (Stage 25 of 49)	00-kAg5RQxdcjw2QSszd44ToK
57.2638		Cell	2	0.000	1.000	780	16	siRNA-IMPa2-25 PSF-A488 IMPa2-A546 DAPI 8C1-siRNA-IMP-a2-a4 V2.00	0	11. siRNA-IMPa2-25 PSF-A488 DAPI IMPa2-A546_y_TileScan_001 (Stage 25 of 49)	00-kAg5RQxdcjw2QSszd44ToK
42.795		Cell	2	0.000	1.000	781	17	siRNA-IMPa2-25 PSF-A488 IMPa2-A546 DAPI 8C1-siRNA-IMP-a2-a4 V2.00	0	11. siRNA-IMPa2-25 PSF-A488 DAPI IMPa2-A546_y_TileScan_001 (Stage 25 of 49)	00-kAg5RQxdcjw2QSszd44ToK
85.2606		Cell	2	0.000	1.000	782	18	siRNA-IMPa2-25 PSF-A488 IMPa2-A546 DAPI 8C1-siRNA-IMP-a2-a4 V2.00	0	11. siRNA-IMPa2-25 PSF-A488 DAPI IMPa2-A546_y_TileScan_001 (Stage 25 of 49)	00-kAg5RQxdcjw2QSszd44ToK
24.3027		Cell	2	0.000	1.000	783	19	siRNA-IMPa2-25 PSF-A488 IMPa2-A546 DAPI 8C1-siRNA-IMP-a2-a4 V2.00	0	11. siRNA-IMPa2-25 PSF-A488 DAPI IMPa2-A546_y_TileScan_001 (Stage 25 of 49)	00-kAg5RQxdcjw2QSszd44ToK
72.2237		Cell	2	0.000	1.000	784	20	siRNA-IMPa2-25 PSF-A488 IMPa2-A546 DAPI 8C1-siRNA-IMP-a2-a4 V2.00	0	11. siRNA-IMPa2-25 PSF-A488 DAPI IMPa2-A546_y_TileScan_001 (Stage 25 of 49)	00-kAg5RQxdcjw2QSszd44ToK
51.4978		Cell	2	0.000	1.000	785	21	siRNA-IMPa2-25 PSF-A488 IMPa2-A546 DAPI 8C1-siRNA-IMP-a2-a4 V2.00	0	11. siRNA-IMPa2-25 PSF-A488 DAPI IMPa2-A546_y_TileScan_001 (Stage 25 of 49)	00-kAg5RQxdcjw2QSszd44ToK
78.7165		Cell	2	0.000	1.000	786	22	siRNA-IMPa2-25 PSF-A488 IMPa2-A546 DAPI 8C1-siRNA-IMP-a2-a4 V2.00	0	11. siRNA-IMPa2-25 PSF-A488 DAPI IMPa2-A546_y_TileScan_001 (Stage 25 of 49)	00-kAg5RQxdcjw2QSszd44ToK
60.6904		Cell	2	0.000	1.000	787	23	siRNA-IMPa2-25 PSF-A488 IMPa2-A546 DAPI 8C1-siRNA-IMP-a2-a4 V2.00	0	11. siRNA-IMPa2-25 PSF-A488 DAPI IMPa2-A546_y_TileScan_001 (Stage 25 of 49)	00-kAg5RQxdcjw2QSszd44ToK
12.3467		Cell	2	0.000	1.000	788	0	siRNA-IMPa2-25 PSF-A488 IMPa2-A546 DAPI 8C1-siRNA-IMP-a2-a4 V2.00	0	11. siRNA-IMPa2-25 PSF-A488 DAPI IMPa2-A546_z_TileScan_001 (Stage 26 of 49)	00-5S6VGjRXQbCbrJ2ijXewKM
12.6676		Cell	2	0.000	1.000	789	1	siRNA-IMPa2-25 PSF-A488 IMPa2-A546 DAPI 8C1-siRNA-IMP-a2-a4 V2.00	0	11. siRNA-IMPa2-25 PSF-A488 DAPI IMPa2-A546_z_TileScan_001 (Stage 26 of 49)	00-5S6VGjRXQbCbrJ2ijXewKM
13.175		Cell	2	0.000	1.000	790	2	siRNA-IMPa2-25 PSF-A488 IMPa2-A546 DAPI 8C1-siRNA-IMP-a2-a4 V2.00	0	11. siRNA-IMPa2-25 PSF-A488 DAPI IMPa2-A546_z_TileScan_001 (Stage 26 of 49)	00-5S6VGjRXQbCbrJ2ijXewKM
48.9377		Cell	2	0.000	1.000	791	3	siRNA-IMPa2-25 PSF-A488 IMPa2-A546 DAPI 8C1-siRNA-IMP-a2-a4 V2.00	0	11. siRNA-IMPa2-25 PSF-A488 DAPI IMPa2-A546_z_TileScan_001 (Stage 26 of 49)	00-5S6VGjRXQbCbrJ2ijXewKM
52.0963		Cell	2	0.000	1.000	792	4	siRNA-IMPa2-25 PSF-A488 IMPa2-A546 DAPI 8C1-siRNA-IMP-a2-a4 V2.00	0	11. siRNA-IMPa2-25 PSF-A488 DAPI IMPa2-A546_z_TileScan_001 (Stage 26 of 49)	00-5S6VGjRXQbCbrJ2ijXewKM
58.5941		Cell	2	0.000	1.000	793	5	siRNA-IMPa2-25 PSF-A488 IMPa2-A546 DAPI 8C1-siRNA-IMP-a2-a4 V2.00	0	11. siRNA-IMPa2-25 PSF-A488 DAPI IMPa2-A546_z_TileScan_001 (Stage 26 of 49)	00-5S6VGjRXQbCbrJ2ijXewKM
48.4902		Cell	2	0.000	1.000	794	6	siRNA-IMPa2-25 PSF-A488 IMPa2-A546 DAPI 8C1-siRNA-IMP-a2-a4 V2.00	0	11. siRNA-IMPa2-25 PSF-A488 DAPI IMPa2-A546_z_TileScan_001 (Stage 26 of 49)	00-5S6VGjRXQbCbrJ2ijXewKM
58.4953		Cell	2	0.000	1.000	795	7	siRNA-IMPa2-25 PSF-A488 IMPa2-A546 DAPI 8C1-siRNA-IMP-a2-a4 V2.00	0	11. siRNA-IMPa2-25 PSF-A488 DAPI IMPa2-A546_z_TileScan_001 (Stage 26 of 49)	00-5S6VGjRXQbCbrJ2ijXewKM
46.4889		Cell	2	0.000	1.000	796	8	siRNA-IMPa2-25 PSF-A488 IMPa2-A546 DAPI 8C1-siRNA-IMP-a2-a4 V2.00	0	11. siRNA-IMPa2-25 PSF-A488 DAPI IMPa2-A546_z_TileScan_001 (Stage 26 of 49)	00-5S6VGjRXQbCbrJ2ijXewKM
51.0477		Cell	2	0.000	1.000	797	9	siRNA-IMPa2-25 PSF-A488 IMPa2-A546 DAPI 8C1-siRNA-IMP-a2-a4 V2.00	0	11. siRNA-IMPa2-25 PSF-A488 DAPI IMPa2-A546_z_TileScan_001 (Stage 26 of 49)	00-5S6VGjRXQbCbrJ2ijXewKM
78.4834		Cell	2	0.000	1.000	798	10	siRNA-IMPa2-25 PSF-A488 IMPa2-A546 DAPI 8C1-siRNA-IMP-a2-a4 V2.00	0	11. siRNA-IMPa2-25 PSF-A488 DAPI IMPa2-A546_z_TileScan_001 (Stage 26 of 49)	00-5S6VGjRXQbCbrJ2ijXewKM
14.2883		Cell	2	0.000	1.000	799	11	siRNA-IMPa2-25 PSF-A488 IMPa2-A546 DAPI 8C1-siRNA-IMP-a2-a4 V2.00	0	11. siRNA-IMPa2-25 PSF-A488 DAPI IMPa2-A546_z_TileScan_001 (Stage 26 of 49)	00-5S6VGjRXQbCbrJ2ijXewKM
57.4197		Cell	2	0.000	1.000	800	12	siRNA-IMPa2-25 PSF-A488 IMPa2-A546 DAPI 8C1-siRNA-IMP-a2-a4 V2.00	0	11. siRNA-IMPa2-25 PSF-A488 DAPI IMPa2-A546_z_TileScan_001 (Stage 26 of 49)	00-5S6VGjRXQbCbrJ2ijXewKM
73.8487		Cell	2	0.000	1.000	801	13	siRNA-IMPa2-25 PSF-A488 IMPa2-A546 DAPI 8C1-siRNA-IMP-a2-a4 V2.00	0	11. siRNA-IMPa2-25 PSF-A488 DAPI IMPa2-A546_z_TileScan_001 (Stage 26 of 49)	00-5S6VGjRXQbCbrJ2ijXewKM
43.2271		Cell	2	0.000	1.000	802	14	siRNA-IMPa2-25 PSF-A488 IMPa2-A546 DAPI 8C1-siRNA-IMP-a2-a4 V2.00	0	11. siRNA-IMPa2-25 PSF-A488 DAPI IMPa2-A546_z_TileScan_001 (Stage 26 of 49)	00-5S6VGjRXQbCbrJ2ijXewKM
67.1966		Cell	2	0.000	1.000	803	15	siRNA-IMPa2-25 PSF-A488 IMPa2-A546 DAPI 8C1-siRNA-IMP-a2-a4 V2.00	0	11. siRNA-IMPa2-25 PSF-A488 DAPI IMPa2-A546_z_TileScan_001 (Stage 26 of 49)	00-5S6VGjRXQbCbrJ2ijXewKM
49.1085		Cell	2	0.000	1.000	804	16	siRNA-IMPa2-25 PSF-A488 IMPa2-A546 DAPI 8C1-siRNA-IMP-a2-a4 V2.00	0	11. siRNA-IMPa2-25 PSF-A488 DAPI IMPa2-A546_z_TileScan_001 (Stage 26 of 49)	00-5S6VGjRXQbCbrJ2ijXewKM
62.7119		Cell	2	0.000	1.000	805	17	siRNA-IMPa2-25 PSF-A488 IMPa2-A546 DAPI 8C1-siRNA-IMP-a2-a4 V2.00	0	11. siRNA-IMPa2-25 PSF-A488 DAPI IMPa2-A546_z_TileScan_001 (Stage 26 of 49)	00-5S6VGjRXQbCbrJ2ijXewKM
56.4294		Cell	2	0.000	1.000	806	18	siRNA-IMPa2-25 PSF-A488 IMPa2-A546 DAPI 8C1-siRNA-IMP-a2-a4 V2.00	0	11. siRNA-IMPa2-25 PSF-A488 DAPI IMPa2-A546_z_TileScan_001 (Stage 26 of 49)	00-5S6VGjRXQbCbrJ2ijXewKM
62.7668		Cell	2	0.000	1.000	807	19	siRNA-IMPa2-25 PSF-A488 IMPa2-A546 DAPI 8C1-siRNA-IMP-a2-a4 V2.00	0	11. siRNA-IMPa2-25 PSF-A488 DAPI IMPa2-A546_z_TileScan_001 (Stage 26 of 49)	00-5S6VGjRXQbCbrJ2ijXewKM
64.2301		Cell	2	0.000	1.000	808	20	siRNA-IMPa2-25 PSF-A488 IMPa2-A546 DAPI 8C1-siRNA-IMP-a2-a4 V2.00	0	11. siRNA-IMPa2-25 PSF-A488 DAPI IMPa2-A546_z_TileScan_001 (Stage 26 of 49)	00-5S6VGjRXQbCbrJ2ijXewKM
63.7471		Cell	2	0.000	1.000	809	21	siRNA-IMPa2-25 PSF-A488 IMPa2-A546 DAPI 8C1-siRNA-IMP-a2-a4 V2.00	0	11. siRNA-IMPa2-25 PSF-A488 DAPI IMPa2-A546_z_TileScan_001 (Stage 26 of 49)	00-5S6VGjRXQbCbrJ2ijXewKM
14.4771		Cell	2	0.000	1.000	810	22	siRNA-IMPa2-25 PSF-A488 IMPa2-A546 DAPI 8C1-siRNA-IMP-a2-a4 V2.00	0	11. siRNA-IMPa2-25 PSF-A488 DAPI IMPa2-A546_z_TileScan_001 (Stage 26 of 49)	00-5S6VGjRXQbCbrJ2ijXewKM
53.2119		Cell	2	0.000	1.000	811	23	siRNA-IMPa2-25 PSF-A488 IMPa2-A546 DAPI 8C1-siRNA-IMP-a2-a4 V2.00	0	11. siRNA-IMPa2-25 PSF-A488 DAPI IMPa2-A546_z_TileScan_001 (Stage 26 of 49)	00-5S6VGjRXQbCbrJ2ijXewKM
69.04		Cell	2	0.000	1.000	812	24	siRNA-IMPa2-25 PSF-A488 IMPa2-A546 DAPI 8C1-siRNA-IMP-a2-a4 V2.00	0	11. siRNA-IMPa2-25 PSF-A488 DAPI IMPa2-A546_z_TileScan_001 (Stage 26 of 49)	00-5S6VGjRXQbCbrJ2ijXewKM
45.7113		Cell	2	0.000	1.000	813	25	siRNA-IMPa2-25 PSF-A488 IMPa2-A546 DAPI 8C1-siRNA-IMP-a2-a4 V2.00	0	11. siRNA-IMPa2-25 PSF-A488 DAPI IMPa2-A546_z_TileScan_001 (Stage 26 of 49)	00-5S6VGjRXQbCbrJ2ijXewKM
69.439		Cell	2	0.000	1.000	814	26	siRNA-IMPa2-25 PSF-A488 IMPa2-A546 DAPI 8C1-siRNA-IMP-a2-a4 V2.00	0	11. siRNA-IMPa2-25 PSF-A488 DAPI IMPa2-A546_z_TileScan_001 (Stage 26 of 49)	00-5S6VGjRXQbCbrJ2ijXewKM
82.3878		Cell	2	0.000	1.000	815	27	siRNA-IMPa2-25 PSF-A488 IMPa2-A546 DAPI 8C1-siRNA-IMP-a2-a4 V2.00	0	11. siRNA-IMPa2-25 PSF-A488 DAPI IMPa2-A546_z_TileScan_001 (Stage 26 of 49)	00-5S6VGjRXQbCbrJ2ijXewKM
58.9075		Cell	2	0.000	1.000	816	28	siRNA-IMPa2-25 PSF-A488 IMPa2-A546 DAPI 8C1-siRNA-IMP-a2-a4 V2.00	0	11. siRNA-IMPa2-25 PSF-A488 DAPI IMPa2-A546_z_TileScan_001 (Stage 26 of 49)	00-5S6VGjRXQbCbrJ2ijXewKM
60.7003		Cell	2	0.000	1.000	817	29	siRNA-IMPa2-25 PSF-A488 IMPa2-A546 DAPI 8C1-siRNA-IMP-a2-a4 V2.00	0	11. siRNA-IMPa2-25 PSF-A488 DAPI IMPa2-A546_z_TileScan_001 (Stage 26 of 49)	00-5S6VGjRXQbCbrJ2ijXewKM
50.8094		Cell	2	0.000	1.000	818	30	siRNA-IMPa2-25 PSF-A488 IMPa2-A546 DAPI 8C1-siRNA-IMP-a2-a4 V2.00	0	11. siRNA-IMPa2-25 PSF-A488 DAPI IMPa2-A546_z_TileScan_001 (Stage 26 of 49)	00-5S6VGjRXQbCbrJ2ijXewKM
41.836		Cell	2	0.000	1.000	819	31	siRNA-IMPa2-25 PSF-A488 IMPa2-A546 DAPI 8C1-siRNA-IMP-a2-a4 V2.00	0	11. siRNA-IMPa2-25 PSF-A488 DAPI IMPa2-A546_z_TileScan_001 (Stage 26 of 49)	00-5S6VGjRXQbCbrJ2ijXewKM
53.0636		Cell	2	0.000	1.000	820	32	siRNA-IMPa2-25 PSF-A488 IMPa2-A546 DAPI 8C1-siRNA-IMP-a2-a4 V2.00	0	11. siRNA-IMPa2-25 PSF-A488 DAPI IMPa2-A546_z_TileScan_001 (Stage 26 of 49)	00-5S6VGjRXQbCbrJ2ijXewKM
65.9991		Cell	2	0.000	1.000	821	33	siRNA-IMPa2-25 PSF-A488 IMPa2-A546 DAPI 8C1-siRNA-IMP-a2-a4 V2.00	0	11. siRNA-IMPa2-25 PSF-A488 DAPI IMPa2-A546_z_TileScan_001 (Stage 26 of 49)	00-5S6VGjRXQbCbrJ2ijXewKM
97.6018		Cell	2	0.000	1.000	822	34	siRNA-IMPa2-25 PSF-A488 IMPa2-A546 DAPI 8C1-siRNA-IMP-a2-a4 V2.00	0	11. siRNA-IMPa2-25 PSF-A488 DAPI IMPa2-A546_z_TileScan_001 (Stage 26 of 49)	00-5S6VGjRXQbCbrJ2ijXewKM
65.6811		Cell	2	0.000	1.000	823	35	siRNA-IMPa2-25 PSF-A488 IMPa2-A546 DAPI 8C1-siRNA-IMP-a2-a4 V2.00	0	11. siRNA-IMPa2-25 PSF-A488 DAPI IMPa2-A546_z_TileScan_001 (Stage 26 of 49)	00-5S6VGjRXQbCbrJ2ijXewKM
