# Supplementary material for: Development of a pipeline for automated, high-throughput analysis of paraspeckle proteins reveals specific roles for importin α proteins
Source: Sci Rep. 2017 Feb 27;7:43323. doi: 10.1038/srep43323 (PMC5379994; doi:10.1038/srep43323)
Supplement: Supplementary Dataset SD1-F [file srep43323-s8.zip › I8P/8C1-siRNA-IMPa2-PSPC1/ImgBounds.csv]

ExpGrp	MinCellImgBound.x	MaxCellImgBound.x	MinCellImgBound.y	MaxCellImgBound.y	MinCellImgBound.z	MaxCellImgBound.z
ALL-CTRLS - 12. siRNA-IMPa2-25 CA488 DAPI C-A546_	60649.2	60794.1	41312.1	41456.9	-7.00022	7.72834
ALL-CTRLS - 15. siRNA-SC-10 C-A488 DAPI C-A546_	61249.5	61394.3	41264.3	41409.1	-7.00022	7.72834
ALL-CTRLS - 18. siRNA-SC-25 C-A488 DAPI C-A546_	63640.6	63785.5	42540.7	42685.5	-7.00022	7.72834
ALL-CTRLS - 3. NT IMPa2 C-A488 C-A546_	62966.3	63110.9	42121.5	42266.2	-7.00022	7.72834
ALL-CTRLS - 6. MT IMPa2 C-A488 C-A546_	62596.8	62741.4	42581.4	42726	-7.00022	7.72834
ALL-CTRLS - 9. siRNA-IMPa2-10 C-A488 DAPI C-A546_	63061.5	63206.1	42360.3	42504.9	-7.00022	7.72834
NT - 1. NT IMPa2 PSPC1-A488 DAPI IMPa2-A546_	64275.5	64420.2	42287.1	42431.7	-7.00022	7.72834
MT - 4. MT IMPa2 PSPC1-A488 DAPI IMPa2-A546_	62664.2	62808.8	41608.1	41752.7	-7.00022	7.72834
siRNA-IMPa2-10 - 7. siRNA-IMPa2-10 PSPC1-A488 DAPI IMPa2-A546_	62364.6	62509.5	44088.2	44233	-7.00022	7.72834
siRNA-IMPa2-10-R - 7. siRNA-IMPa2-10 PSPC1-A488 DAPI IMPa2-A546_	62364.6	62509.5	44088.2	44233	-7.00022	7.72834
siRNA-IMPa2-25 - 10. siRNA-IMPa2-25 PSPC1-A488 DAPI IMPa2-A546_	65203.9	65348.5	43434.6	43579.2	-7.00022	7.72834
siRNA-IMPa2-25-R - 10. siRNA-IMPa2-25 PSPC1-A488 DAPI IMPa2-A546_	65203.9	65348.5	43434.6	43579.2	-7.00022	7.72834
siRNA-SC-10 - 13. siRNA-SC-10 PSPC1-A488 DAPI IMPa2-A546 _	62969	63113.9	41991.5	42136.4	-7.00022	7.72834
siRNA-SC-10-R - 13. siRNA-SC-10 PSPC1-A488 DAPI IMPa2-A546 _	62969	63113.9	41991.5	42136.4	-7.00022	7.72834
siRNA-SC-25 - 16. siRNA-SC-25 PSPC1-A488 DAPI IMPa2-A546_	65804	65948.9	40821.4	40966.2	-7.00022	7.72834
siRNA-SC-25-R - 16. siRNA-SC-25 PSPC1-A488 DAPI IMPa2-A546_	65804	65948.9	40821.4	40966.2	-7.00022	7.72834
