# Supplementary material for: Development of a pipeline for automated, high-throughput analysis of paraspeckle proteins reveals specific roles for importin α proteins
Source: Sci Rep. 2017 Feb 27;7:43323. doi: 10.1038/srep43323 (PMC5379994; doi:10.1038/srep43323)
Supplement: Supplementary Dataset SD1-F [file srep43323-s8.zip › I8P/8C1-siRNA-IMPa2-PSPC1/_/siRNA-IMPa2-25 PSPC1-A488 IMPa2-A546 DAPI 8C1-siRNA-IMP-a2-a4 V2.00_Statistics/siRNA-IMPa2-25 PSPC1-A488 IMPa2-A546 DAPI 8C1-siRNA-IMP-a2-a4 V2.00_Cell_Intensity_Mean_of_Vesicles_Ch=2_VesicleType=_Vesicles_Paraspeckle.csv]

Cell Intensity Mean of Vesicles Ch=2 VesicleType= Vesicles Paraspeckle
====================
Value	Unit	Category	Channel	Birth [s]	Death [s]	VesicleType	ID	OriginalID	Original Component Name	Original Component ID	Original Image Name	Original Image ID
35.8067		Cell	2	0.000	1.000	Vesicles Paraspeckle	1	1	siRNA-IMPa2-25 PSPC1-A488 IMPa2-A546 DAPI 8C1-siRNA-IMP-a2-a4 V2.00	0	10. siRNA-IMPa2-25 PSPC1-A488 DAPI IMPa2-A546_a_TileScan_001 (Stage 1 of 49)	00-ivTSSxfhrWf8BAZxmVuT44
30.7568		Cell	2	0.000	1.000	Vesicles Paraspeckle	2	2	siRNA-IMPa2-25 PSPC1-A488 IMPa2-A546 DAPI 8C1-siRNA-IMP-a2-a4 V2.00	0	10. siRNA-IMPa2-25 PSPC1-A488 DAPI IMPa2-A546_a_TileScan_001 (Stage 1 of 49)	00-ivTSSxfhrWf8BAZxmVuT44
59.3444		Cell	2	0.000	1.000	Vesicles Paraspeckle	5	5	siRNA-IMPa2-25 PSPC1-A488 IMPa2-A546 DAPI 8C1-siRNA-IMP-a2-a4 V2.00	0	10. siRNA-IMPa2-25 PSPC1-A488 DAPI IMPa2-A546_a_TileScan_001 (Stage 1 of 49)	00-ivTSSxfhrWf8BAZxmVuT44
60.2261		Cell	2	0.000	1.000	Vesicles Paraspeckle	6	6	siRNA-IMPa2-25 PSPC1-A488 IMPa2-A546 DAPI 8C1-siRNA-IMP-a2-a4 V2.00	0	10. siRNA-IMPa2-25 PSPC1-A488 DAPI IMPa2-A546_a_TileScan_001 (Stage 1 of 49)	00-ivTSSxfhrWf8BAZxmVuT44
35.6241		Cell	2	0.000	1.000	Vesicles Paraspeckle	7	7	siRNA-IMPa2-25 PSPC1-A488 IMPa2-A546 DAPI 8C1-siRNA-IMP-a2-a4 V2.00	0	10. siRNA-IMPa2-25 PSPC1-A488 DAPI IMPa2-A546_a_TileScan_001 (Stage 1 of 49)	00-ivTSSxfhrWf8BAZxmVuT44
71.692		Cell	2	0.000	1.000	Vesicles Paraspeckle	8	8	siRNA-IMPa2-25 PSPC1-A488 IMPa2-A546 DAPI 8C1-siRNA-IMP-a2-a4 V2.00	0	10. siRNA-IMPa2-25 PSPC1-A488 DAPI IMPa2-A546_a_TileScan_001 (Stage 1 of 49)	00-ivTSSxfhrWf8BAZxmVuT44
110.658		Cell	2	0.000	1.000	Vesicles Paraspeckle	10	10	siRNA-IMPa2-25 PSPC1-A488 IMPa2-A546 DAPI 8C1-siRNA-IMP-a2-a4 V2.00	0	10. siRNA-IMPa2-25 PSPC1-A488 DAPI IMPa2-A546_a_TileScan_001 (Stage 1 of 49)	00-ivTSSxfhrWf8BAZxmVuT44
56.7784		Cell	2	0.000	1.000	Vesicles Paraspeckle	12	12	siRNA-IMPa2-25 PSPC1-A488 IMPa2-A546 DAPI 8C1-siRNA-IMP-a2-a4 V2.00	0	10. siRNA-IMPa2-25 PSPC1-A488 DAPI IMPa2-A546_a_TileScan_001 (Stage 1 of 49)	00-ivTSSxfhrWf8BAZxmVuT44
87.1382		Cell	2	0.000	1.000	Vesicles Paraspeckle	13	13	siRNA-IMPa2-25 PSPC1-A488 IMPa2-A546 DAPI 8C1-siRNA-IMP-a2-a4 V2.00	0	10. siRNA-IMPa2-25 PSPC1-A488 DAPI IMPa2-A546_a_TileScan_001 (Stage 1 of 49)	00-ivTSSxfhrWf8BAZxmVuT44
45.9082		Cell	2	0.000	1.000	Vesicles Paraspeckle	14	14	siRNA-IMPa2-25 PSPC1-A488 IMPa2-A546 DAPI 8C1-siRNA-IMP-a2-a4 V2.00	0	10. siRNA-IMPa2-25 PSPC1-A488 DAPI IMPa2-A546_a_TileScan_001 (Stage 1 of 49)	00-ivTSSxfhrWf8BAZxmVuT44
97.2818		Cell	2	0.000	1.000	Vesicles Paraspeckle	16	16	siRNA-IMPa2-25 PSPC1-A488 IMPa2-A546 DAPI 8C1-siRNA-IMP-a2-a4 V2.00	0	10. siRNA-IMPa2-25 PSPC1-A488 DAPI IMPa2-A546_a_TileScan_001 (Stage 1 of 49)	00-ivTSSxfhrWf8BAZxmVuT44
45.7785		Cell	2	0.000	1.000	Vesicles Paraspeckle	17	17	siRNA-IMPa2-25 PSPC1-A488 IMPa2-A546 DAPI 8C1-siRNA-IMP-a2-a4 V2.00	0	10. siRNA-IMPa2-25 PSPC1-A488 DAPI IMPa2-A546_a_TileScan_001 (Stage 1 of 49)	00-ivTSSxfhrWf8BAZxmVuT44
66		Cell	2	0.000	1.000	Vesicles Paraspeckle	19	19	siRNA-IMPa2-25 PSPC1-A488 IMPa2-A546 DAPI 8C1-siRNA-IMP-a2-a4 V2.00	0	10. siRNA-IMPa2-25 PSPC1-A488 DAPI IMPa2-A546_a_TileScan_001 (Stage 1 of 49)	00-ivTSSxfhrWf8BAZxmVuT44
49.5		Cell	2	0.000	1.000	Vesicles Paraspeckle	20	20	siRNA-IMPa2-25 PSPC1-A488 IMPa2-A546 DAPI 8C1-siRNA-IMP-a2-a4 V2.00	0	10. siRNA-IMPa2-25 PSPC1-A488 DAPI IMPa2-A546_a_TileScan_001 (Stage 1 of 49)	00-ivTSSxfhrWf8BAZxmVuT44
90.0326		Cell	2	0.000	1.000	Vesicles Paraspeckle	21	21	siRNA-IMPa2-25 PSPC1-A488 IMPa2-A546 DAPI 8C1-siRNA-IMP-a2-a4 V2.00	0	10. siRNA-IMPa2-25 PSPC1-A488 DAPI IMPa2-A546_a_TileScan_001 (Stage 1 of 49)	00-ivTSSxfhrWf8BAZxmVuT44
72.584		Cell	2	0.000	1.000	Vesicles Paraspeckle	22	22	siRNA-IMPa2-25 PSPC1-A488 IMPa2-A546 DAPI 8C1-siRNA-IMP-a2-a4 V2.00	0	10. siRNA-IMPa2-25 PSPC1-A488 DAPI IMPa2-A546_a_TileScan_001 (Stage 1 of 49)	00-ivTSSxfhrWf8BAZxmVuT44
104.042		Cell	2	0.000	1.000	Vesicles Paraspeckle	23	0	siRNA-IMPa2-25 PSPC1-A488 IMPa2-A546 DAPI 8C1-siRNA-IMP-a2-a4 V2.00	0	10. siRNA-IMPa2-25 PSPC1-A488 DAPI IMPa2-A546_aa_TileScan_001 (Stage 27 of 49)	00-NFRKP8CpREFj9EA2Ahgwk4
95.1574		Cell	2	0.000	1.000	Vesicles Paraspeckle	24	1	siRNA-IMPa2-25 PSPC1-A488 IMPa2-A546 DAPI 8C1-siRNA-IMP-a2-a4 V2.00	0	10. siRNA-IMPa2-25 PSPC1-A488 DAPI IMPa2-A546_aa_TileScan_001 (Stage 27 of 49)	00-NFRKP8CpREFj9EA2Ahgwk4
43.9547		Cell	2	0.000	1.000	Vesicles Paraspeckle	25	2	siRNA-IMPa2-25 PSPC1-A488 IMPa2-A546 DAPI 8C1-siRNA-IMP-a2-a4 V2.00	0	10. siRNA-IMPa2-25 PSPC1-A488 DAPI IMPa2-A546_aa_TileScan_001 (Stage 27 of 49)	00-NFRKP8CpREFj9EA2Ahgwk4
139.182		Cell	2	0.000	1.000	Vesicles Paraspeckle	26	3	siRNA-IMPa2-25 PSPC1-A488 IMPa2-A546 DAPI 8C1-siRNA-IMP-a2-a4 V2.00	0	10. siRNA-IMPa2-25 PSPC1-A488 DAPI IMPa2-A546_aa_TileScan_001 (Stage 27 of 49)	00-NFRKP8CpREFj9EA2Ahgwk4
130.209		Cell	2	0.000	1.000	Vesicles Paraspeckle	27	4	siRNA-IMPa2-25 PSPC1-A488 IMPa2-A546 DAPI 8C1-siRNA-IMP-a2-a4 V2.00	0	10. siRNA-IMPa2-25 PSPC1-A488 DAPI IMPa2-A546_aa_TileScan_001 (Stage 27 of 49)	00-NFRKP8CpREFj9EA2Ahgwk4
91.759		Cell	2	0.000	1.000	Vesicles Paraspeckle	28	5	siRNA-IMPa2-25 PSPC1-A488 IMPa2-A546 DAPI 8C1-siRNA-IMP-a2-a4 V2.00	0	10. siRNA-IMPa2-25 PSPC1-A488 DAPI IMPa2-A546_aa_TileScan_001 (Stage 27 of 49)	00-NFRKP8CpREFj9EA2Ahgwk4
89.0304		Cell	2	0.000	1.000	Vesicles Paraspeckle	29	6	siRNA-IMPa2-25 PSPC1-A488 IMPa2-A546 DAPI 8C1-siRNA-IMP-a2-a4 V2.00	0	10. siRNA-IMPa2-25 PSPC1-A488 DAPI IMPa2-A546_aa_TileScan_001 (Stage 27 of 49)	00-NFRKP8CpREFj9EA2Ahgwk4
63.8219		Cell	2	0.000	1.000	Vesicles Paraspeckle	30	7	siRNA-IMPa2-25 PSPC1-A488 IMPa2-A546 DAPI 8C1-siRNA-IMP-a2-a4 V2.00	0	10. siRNA-IMPa2-25 PSPC1-A488 DAPI IMPa2-A546_aa_TileScan_001 (Stage 27 of 49)	00-NFRKP8CpREFj9EA2Ahgwk4
86.4432		Cell	2	0.000	1.000	Vesicles Paraspeckle	32	1	siRNA-IMPa2-25 PSPC1-A488 IMPa2-A546 DAPI 8C1-siRNA-IMP-a2-a4 V2.00	0	10. siRNA-IMPa2-25 PSPC1-A488 DAPI IMPa2-A546_ab_TileScan_001 (Stage 28 of 49)	00-VADQCBpJRrhobEGcFJSNXH
86.3133		Cell	2	0.000	1.000	Vesicles Paraspeckle	33	2	siRNA-IMPa2-25 PSPC1-A488 IMPa2-A546 DAPI 8C1-siRNA-IMP-a2-a4 V2.00	0	10. siRNA-IMPa2-25 PSPC1-A488 DAPI IMPa2-A546_ab_TileScan_001 (Stage 28 of 49)	00-VADQCBpJRrhobEGcFJSNXH
99.9274		Cell	2	0.000	1.000	Vesicles Paraspeckle	34	3	siRNA-IMPa2-25 PSPC1-A488 IMPa2-A546 DAPI 8C1-siRNA-IMP-a2-a4 V2.00	0	10. siRNA-IMPa2-25 PSPC1-A488 DAPI IMPa2-A546_ab_TileScan_001 (Stage 28 of 49)	00-VADQCBpJRrhobEGcFJSNXH
146.3		Cell	2	0.000	1.000	Vesicles Paraspeckle	35	4	siRNA-IMPa2-25 PSPC1-A488 IMPa2-A546 DAPI 8C1-siRNA-IMP-a2-a4 V2.00	0	10. siRNA-IMPa2-25 PSPC1-A488 DAPI IMPa2-A546_ab_TileScan_001 (Stage 28 of 49)	00-VADQCBpJRrhobEGcFJSNXH
138.918		Cell	2	0.000	1.000	Vesicles Paraspeckle	36	5	siRNA-IMPa2-25 PSPC1-A488 IMPa2-A546 DAPI 8C1-siRNA-IMP-a2-a4 V2.00	0	10. siRNA-IMPa2-25 PSPC1-A488 DAPI IMPa2-A546_ab_TileScan_001 (Stage 28 of 49)	00-VADQCBpJRrhobEGcFJSNXH
230.828		Cell	2	0.000	1.000	Vesicles Paraspeckle	38	7	siRNA-IMPa2-25 PSPC1-A488 IMPa2-A546 DAPI 8C1-siRNA-IMP-a2-a4 V2.00	0	10. siRNA-IMPa2-25 PSPC1-A488 DAPI IMPa2-A546_ab_TileScan_001 (Stage 28 of 49)	00-VADQCBpJRrhobEGcFJSNXH
166.591		Cell	2	0.000	1.000	Vesicles Paraspeckle	39	8	siRNA-IMPa2-25 PSPC1-A488 IMPa2-A546 DAPI 8C1-siRNA-IMP-a2-a4 V2.00	0	10. siRNA-IMPa2-25 PSPC1-A488 DAPI IMPa2-A546_ab_TileScan_001 (Stage 28 of 49)	00-VADQCBpJRrhobEGcFJSNXH
163.072		Cell	2	0.000	1.000	Vesicles Paraspeckle	40	9	siRNA-IMPa2-25 PSPC1-A488 IMPa2-A546 DAPI 8C1-siRNA-IMP-a2-a4 V2.00	0	10. siRNA-IMPa2-25 PSPC1-A488 DAPI IMPa2-A546_ab_TileScan_001 (Stage 28 of 49)	00-VADQCBpJRrhobEGcFJSNXH
166.92		Cell	2	0.000	1.000	Vesicles Paraspeckle	41	10	siRNA-IMPa2-25 PSPC1-A488 IMPa2-A546 DAPI 8C1-siRNA-IMP-a2-a4 V2.00	0	10. siRNA-IMPa2-25 PSPC1-A488 DAPI IMPa2-A546_ab_TileScan_001 (Stage 28 of 49)	00-VADQCBpJRrhobEGcFJSNXH
117.613		Cell	2	0.000	1.000	Vesicles Paraspeckle	42	11	siRNA-IMPa2-25 PSPC1-A488 IMPa2-A546 DAPI 8C1-siRNA-IMP-a2-a4 V2.00	0	10. siRNA-IMPa2-25 PSPC1-A488 DAPI IMPa2-A546_ab_TileScan_001 (Stage 28 of 49)	00-VADQCBpJRrhobEGcFJSNXH
146.826		Cell	2	0.000	1.000	Vesicles Paraspeckle	43	12	siRNA-IMPa2-25 PSPC1-A488 IMPa2-A546 DAPI 8C1-siRNA-IMP-a2-a4 V2.00	0	10. siRNA-IMPa2-25 PSPC1-A488 DAPI IMPa2-A546_ab_TileScan_001 (Stage 28 of 49)	00-VADQCBpJRrhobEGcFJSNXH
100.452		Cell	2	0.000	1.000	Vesicles Paraspeckle	44	13	siRNA-IMPa2-25 PSPC1-A488 IMPa2-A546 DAPI 8C1-siRNA-IMP-a2-a4 V2.00	0	10. siRNA-IMPa2-25 PSPC1-A488 DAPI IMPa2-A546_ab_TileScan_001 (Stage 28 of 49)	00-VADQCBpJRrhobEGcFJSNXH
204.911		Cell	2	0.000	1.000	Vesicles Paraspeckle	45	14	siRNA-IMPa2-25 PSPC1-A488 IMPa2-A546 DAPI 8C1-siRNA-IMP-a2-a4 V2.00	0	10. siRNA-IMPa2-25 PSPC1-A488 DAPI IMPa2-A546_ab_TileScan_001 (Stage 28 of 49)	00-VADQCBpJRrhobEGcFJSNXH
174.204		Cell	2	0.000	1.000	Vesicles Paraspeckle	46	15	siRNA-IMPa2-25 PSPC1-A488 IMPa2-A546 DAPI 8C1-siRNA-IMP-a2-a4 V2.00	0	10. siRNA-IMPa2-25 PSPC1-A488 DAPI IMPa2-A546_ab_TileScan_001 (Stage 28 of 49)	00-VADQCBpJRrhobEGcFJSNXH
180.25		Cell	2	0.000	1.000	Vesicles Paraspeckle	47	16	siRNA-IMPa2-25 PSPC1-A488 IMPa2-A546 DAPI 8C1-siRNA-IMP-a2-a4 V2.00	0	10. siRNA-IMPa2-25 PSPC1-A488 DAPI IMPa2-A546_ab_TileScan_001 (Stage 28 of 49)	00-VADQCBpJRrhobEGcFJSNXH
66.0611		Cell	2	0.000	1.000	Vesicles Paraspeckle	48	0	siRNA-IMPa2-25 PSPC1-A488 IMPa2-A546 DAPI 8C1-siRNA-IMP-a2-a4 V2.00	0	10. siRNA-IMPa2-25 PSPC1-A488 DAPI IMPa2-A546_ac_TileScan_001 (Stage 29 of 49)	00-Xqv2MyZahpxfZ6gsb5c4hf
72.2673		Cell	2	0.000	1.000	Vesicles Paraspeckle	49	1	siRNA-IMPa2-25 PSPC1-A488 IMPa2-A546 DAPI 8C1-siRNA-IMP-a2-a4 V2.00	0	10. siRNA-IMPa2-25 PSPC1-A488 DAPI IMPa2-A546_ac_TileScan_001 (Stage 29 of 49)	00-Xqv2MyZahpxfZ6gsb5c4hf
111.136		Cell	2	0.000	1.000	Vesicles Paraspeckle	51	3	siRNA-IMPa2-25 PSPC1-A488 IMPa2-A546 DAPI 8C1-siRNA-IMP-a2-a4 V2.00	0	10. siRNA-IMPa2-25 PSPC1-A488 DAPI IMPa2-A546_ac_TileScan_001 (Stage 29 of 49)	00-Xqv2MyZahpxfZ6gsb5c4hf
99.3832		Cell	2	0.000	1.000	Vesicles Paraspeckle	52	4	siRNA-IMPa2-25 PSPC1-A488 IMPa2-A546 DAPI 8C1-siRNA-IMP-a2-a4 V2.00	0	10. siRNA-IMPa2-25 PSPC1-A488 DAPI IMPa2-A546_ac_TileScan_001 (Stage 29 of 49)	00-Xqv2MyZahpxfZ6gsb5c4hf
92.5723		Cell	2	0.000	1.000	Vesicles Paraspeckle	53	5	siRNA-IMPa2-25 PSPC1-A488 IMPa2-A546 DAPI 8C1-siRNA-IMP-a2-a4 V2.00	0	10. siRNA-IMPa2-25 PSPC1-A488 DAPI IMPa2-A546_ac_TileScan_001 (Stage 29 of 49)	00-Xqv2MyZahpxfZ6gsb5c4hf
135.963		Cell	2	0.000	1.000	Vesicles Paraspeckle	54	6	siRNA-IMPa2-25 PSPC1-A488 IMPa2-A546 DAPI 8C1-siRNA-IMP-a2-a4 V2.00	0	10. siRNA-IMPa2-25 PSPC1-A488 DAPI IMPa2-A546_ac_TileScan_001 (Stage 29 of 49)	00-Xqv2MyZahpxfZ6gsb5c4hf
132.005		Cell	2	0.000	1.000	Vesicles Paraspeckle	55	7	siRNA-IMPa2-25 PSPC1-A488 IMPa2-A546 DAPI 8C1-siRNA-IMP-a2-a4 V2.00	0	10. siRNA-IMPa2-25 PSPC1-A488 DAPI IMPa2-A546_ac_TileScan_001 (Stage 29 of 49)	00-Xqv2MyZahpxfZ6gsb5c4hf
80.2029		Cell	2	0.000	1.000	Vesicles Paraspeckle	56	8	siRNA-IMPa2-25 PSPC1-A488 IMPa2-A546 DAPI 8C1-siRNA-IMP-a2-a4 V2.00	0	10. siRNA-IMPa2-25 PSPC1-A488 DAPI IMPa2-A546_ac_TileScan_001 (Stage 29 of 49)	00-Xqv2MyZahpxfZ6gsb5c4hf
86.3254		Cell	2	0.000	1.000	Vesicles Paraspeckle	57	9	siRNA-IMPa2-25 PSPC1-A488 IMPa2-A546 DAPI 8C1-siRNA-IMP-a2-a4 V2.00	0	10. siRNA-IMPa2-25 PSPC1-A488 DAPI IMPa2-A546_ac_TileScan_001 (Stage 29 of 49)	00-Xqv2MyZahpxfZ6gsb5c4hf
98.069		Cell	2	0.000	1.000	Vesicles Paraspeckle	58	10	siRNA-IMPa2-25 PSPC1-A488 IMPa2-A546 DAPI 8C1-siRNA-IMP-a2-a4 V2.00	0	10. siRNA-IMPa2-25 PSPC1-A488 DAPI IMPa2-A546_ac_TileScan_001 (Stage 29 of 49)	00-Xqv2MyZahpxfZ6gsb5c4hf
123.78		Cell	2	0.000	1.000	Vesicles Paraspeckle	59	11	siRNA-IMPa2-25 PSPC1-A488 IMPa2-A546 DAPI 8C1-siRNA-IMP-a2-a4 V2.00	0	10. siRNA-IMPa2-25 PSPC1-A488 DAPI IMPa2-A546_ac_TileScan_001 (Stage 29 of 49)	00-Xqv2MyZahpxfZ6gsb5c4hf
90.802		Cell	2	0.000	1.000	Vesicles Paraspeckle	60	12	siRNA-IMPa2-25 PSPC1-A488 IMPa2-A546 DAPI 8C1-siRNA-IMP-a2-a4 V2.00	0	10. siRNA-IMPa2-25 PSPC1-A488 DAPI IMPa2-A546_ac_TileScan_001 (Stage 29 of 49)	00-Xqv2MyZahpxfZ6gsb5c4hf
97.6509		Cell	2	0.000	1.000	Vesicles Paraspeckle	61	13	siRNA-IMPa2-25 PSPC1-A488 IMPa2-A546 DAPI 8C1-siRNA-IMP-a2-a4 V2.00	0	10. siRNA-IMPa2-25 PSPC1-A488 DAPI IMPa2-A546_ac_TileScan_001 (Stage 29 of 49)	00-Xqv2MyZahpxfZ6gsb5c4hf
138.5		Cell	2	0.000	1.000	Vesicles Paraspeckle	62	14	siRNA-IMPa2-25 PSPC1-A488 IMPa2-A546 DAPI 8C1-siRNA-IMP-a2-a4 V2.00	0	10. siRNA-IMPa2-25 PSPC1-A488 DAPI IMPa2-A546_ac_TileScan_001 (Stage 29 of 49)	00-Xqv2MyZahpxfZ6gsb5c4hf
164.19		Cell	2	0.000	1.000	Vesicles Paraspeckle	63	15	siRNA-IMPa2-25 PSPC1-A488 IMPa2-A546 DAPI 8C1-siRNA-IMP-a2-a4 V2.00	0	10. siRNA-IMPa2-25 PSPC1-A488 DAPI IMPa2-A546_ac_TileScan_001 (Stage 29 of 49)	00-Xqv2MyZahpxfZ6gsb5c4hf
46.2698		Cell	2	0.000	1.000	Vesicles Paraspeckle	64	0	siRNA-IMPa2-25 PSPC1-A488 IMPa2-A546 DAPI 8C1-siRNA-IMP-a2-a4 V2.00	0	10. siRNA-IMPa2-25 PSPC1-A488 DAPI IMPa2-A546_ad_TileScan_001 (Stage 30 of 49)	00-bKE5iWrpwFWJuSMcMisJ83
45.4265		Cell	2	0.000	1.000	Vesicles Paraspeckle	65	1	siRNA-IMPa2-25 PSPC1-A488 IMPa2-A546 DAPI 8C1-siRNA-IMP-a2-a4 V2.00	0	10. siRNA-IMPa2-25 PSPC1-A488 DAPI IMPa2-A546_ad_TileScan_001 (Stage 30 of 49)	00-bKE5iWrpwFWJuSMcMisJ83
141.789		Cell	2	0.000	1.000	Vesicles Paraspeckle	67	3	siRNA-IMPa2-25 PSPC1-A488 IMPa2-A546 DAPI 8C1-siRNA-IMP-a2-a4 V2.00	0	10. siRNA-IMPa2-25 PSPC1-A488 DAPI IMPa2-A546_ad_TileScan_001 (Stage 30 of 49)	00-bKE5iWrpwFWJuSMcMisJ83
67.2778		Cell	2	0.000	1.000	Vesicles Paraspeckle	68	4	siRNA-IMPa2-25 PSPC1-A488 IMPa2-A546 DAPI 8C1-siRNA-IMP-a2-a4 V2.00	0	10. siRNA-IMPa2-25 PSPC1-A488 DAPI IMPa2-A546_ad_TileScan_001 (Stage 30 of 49)	00-bKE5iWrpwFWJuSMcMisJ83
95.8975		Cell	2	0.000	1.000	Vesicles Paraspeckle	69	5	siRNA-IMPa2-25 PSPC1-A488 IMPa2-A546 DAPI 8C1-siRNA-IMP-a2-a4 V2.00	0	10. siRNA-IMPa2-25 PSPC1-A488 DAPI IMPa2-A546_ad_TileScan_001 (Stage 30 of 49)	00-bKE5iWrpwFWJuSMcMisJ83
80.0416		Cell	2	0.000	1.000	Vesicles Paraspeckle	70	6	siRNA-IMPa2-25 PSPC1-A488 IMPa2-A546 DAPI 8C1-siRNA-IMP-a2-a4 V2.00	0	10. siRNA-IMPa2-25 PSPC1-A488 DAPI IMPa2-A546_ad_TileScan_001 (Stage 30 of 49)	00-bKE5iWrpwFWJuSMcMisJ83
79.6801		Cell	2	0.000	1.000	Vesicles Paraspeckle	71	7	siRNA-IMPa2-25 PSPC1-A488 IMPa2-A546 DAPI 8C1-siRNA-IMP-a2-a4 V2.00	0	10. siRNA-IMPa2-25 PSPC1-A488 DAPI IMPa2-A546_ad_TileScan_001 (Stage 30 of 49)	00-bKE5iWrpwFWJuSMcMisJ83
100.846		Cell	2	0.000	1.000	Vesicles Paraspeckle	72	8	siRNA-IMPa2-25 PSPC1-A488 IMPa2-A546 DAPI 8C1-siRNA-IMP-a2-a4 V2.00	0	10. siRNA-IMPa2-25 PSPC1-A488 DAPI IMPa2-A546_ad_TileScan_001 (Stage 30 of 49)	00-bKE5iWrpwFWJuSMcMisJ83
80.348		Cell	2	0.000	1.000	Vesicles Paraspeckle	73	9	siRNA-IMPa2-25 PSPC1-A488 IMPa2-A546 DAPI 8C1-siRNA-IMP-a2-a4 V2.00	0	10. siRNA-IMPa2-25 PSPC1-A488 DAPI IMPa2-A546_ad_TileScan_001 (Stage 30 of 49)	00-bKE5iWrpwFWJuSMcMisJ83
132.927		Cell	2	0.000	1.000	Vesicles Paraspeckle	74	10	siRNA-IMPa2-25 PSPC1-A488 IMPa2-A546 DAPI 8C1-siRNA-IMP-a2-a4 V2.00	0	10. siRNA-IMPa2-25 PSPC1-A488 DAPI IMPa2-A546_ad_TileScan_001 (Stage 30 of 49)	00-bKE5iWrpwFWJuSMcMisJ83
243.038		Cell	2	0.000	1.000	Vesicles Paraspeckle	75	11	siRNA-IMPa2-25 PSPC1-A488 IMPa2-A546 DAPI 8C1-siRNA-IMP-a2-a4 V2.00	0	10. siRNA-IMPa2-25 PSPC1-A488 DAPI IMPa2-A546_ad_TileScan_001 (Stage 30 of 49)	00-bKE5iWrpwFWJuSMcMisJ83
67.8631		Cell	2	0.000	1.000	Vesicles Paraspeckle	76	12	siRNA-IMPa2-25 PSPC1-A488 IMPa2-A546 DAPI 8C1-siRNA-IMP-a2-a4 V2.00	0	10. siRNA-IMPa2-25 PSPC1-A488 DAPI IMPa2-A546_ad_TileScan_001 (Stage 30 of 49)	00-bKE5iWrpwFWJuSMcMisJ83
77.1191		Cell	2	0.000	1.000	Vesicles Paraspeckle	77	13	siRNA-IMPa2-25 PSPC1-A488 IMPa2-A546 DAPI 8C1-siRNA-IMP-a2-a4 V2.00	0	10. siRNA-IMPa2-25 PSPC1-A488 DAPI IMPa2-A546_ad_TileScan_001 (Stage 30 of 49)	00-bKE5iWrpwFWJuSMcMisJ83
78.3532		Cell	2	0.000	1.000	Vesicles Paraspeckle	78	14	siRNA-IMPa2-25 PSPC1-A488 IMPa2-A546 DAPI 8C1-siRNA-IMP-a2-a4 V2.00	0	10. siRNA-IMPa2-25 PSPC1-A488 DAPI IMPa2-A546_ad_TileScan_001 (Stage 30 of 49)	00-bKE5iWrpwFWJuSMcMisJ83
55.7228		Cell	2	0.000	1.000	Vesicles Paraspeckle	79	15	siRNA-IMPa2-25 PSPC1-A488 IMPa2-A546 DAPI 8C1-siRNA-IMP-a2-a4 V2.00	0	10. siRNA-IMPa2-25 PSPC1-A488 DAPI IMPa2-A546_ad_TileScan_001 (Stage 30 of 49)	00-bKE5iWrpwFWJuSMcMisJ83
83.7439		Cell	2	0.000	1.000	Vesicles Paraspeckle	80	16	siRNA-IMPa2-25 PSPC1-A488 IMPa2-A546 DAPI 8C1-siRNA-IMP-a2-a4 V2.00	0	10. siRNA-IMPa2-25 PSPC1-A488 DAPI IMPa2-A546_ad_TileScan_001 (Stage 30 of 49)	00-bKE5iWrpwFWJuSMcMisJ83
70.6184		Cell	2	0.000	1.000	Vesicles Paraspeckle	81	17	siRNA-IMPa2-25 PSPC1-A488 IMPa2-A546 DAPI 8C1-siRNA-IMP-a2-a4 V2.00	0	10. siRNA-IMPa2-25 PSPC1-A488 DAPI IMPa2-A546_ad_TileScan_001 (Stage 30 of 49)	00-bKE5iWrpwFWJuSMcMisJ83
140.052		Cell	2	0.000	1.000	Vesicles Paraspeckle	82	18	siRNA-IMPa2-25 PSPC1-A488 IMPa2-A546 DAPI 8C1-siRNA-IMP-a2-a4 V2.00	0	10. siRNA-IMPa2-25 PSPC1-A488 DAPI IMPa2-A546_ad_TileScan_001 (Stage 30 of 49)	00-bKE5iWrpwFWJuSMcMisJ83
103.569		Cell	2	0.000	1.000	Vesicles Paraspeckle	83	19	siRNA-IMPa2-25 PSPC1-A488 IMPa2-A546 DAPI 8C1-siRNA-IMP-a2-a4 V2.00	0	10. siRNA-IMPa2-25 PSPC1-A488 DAPI IMPa2-A546_ad_TileScan_001 (Stage 30 of 49)	00-bKE5iWrpwFWJuSMcMisJ83
71.3988		Cell	2	0.000	1.000	Vesicles Paraspeckle	84	20	siRNA-IMPa2-25 PSPC1-A488 IMPa2-A546 DAPI 8C1-siRNA-IMP-a2-a4 V2.00	0	10. siRNA-IMPa2-25 PSPC1-A488 DAPI IMPa2-A546_ad_TileScan_001 (Stage 30 of 49)	00-bKE5iWrpwFWJuSMcMisJ83
123.727		Cell	2	0.000	1.000	Vesicles Paraspeckle	85	21	siRNA-IMPa2-25 PSPC1-A488 IMPa2-A546 DAPI 8C1-siRNA-IMP-a2-a4 V2.00	0	10. siRNA-IMPa2-25 PSPC1-A488 DAPI IMPa2-A546_ad_TileScan_001 (Stage 30 of 49)	00-bKE5iWrpwFWJuSMcMisJ83
105.189		Cell	2	0.000	1.000	Vesicles Paraspeckle	86	22	siRNA-IMPa2-25 PSPC1-A488 IMPa2-A546 DAPI 8C1-siRNA-IMP-a2-a4 V2.00	0	10. siRNA-IMPa2-25 PSPC1-A488 DAPI IMPa2-A546_ad_TileScan_001 (Stage 30 of 49)	00-bKE5iWrpwFWJuSMcMisJ83
63.9586		Cell	2	0.000	1.000	Vesicles Paraspeckle	87	23	siRNA-IMPa2-25 PSPC1-A488 IMPa2-A546 DAPI 8C1-siRNA-IMP-a2-a4 V2.00	0	10. siRNA-IMPa2-25 PSPC1-A488 DAPI IMPa2-A546_ad_TileScan_001 (Stage 30 of 49)	00-bKE5iWrpwFWJuSMcMisJ83
82.6063		Cell	2	0.000	1.000	Vesicles Paraspeckle	88	24	siRNA-IMPa2-25 PSPC1-A488 IMPa2-A546 DAPI 8C1-siRNA-IMP-a2-a4 V2.00	0	10. siRNA-IMPa2-25 PSPC1-A488 DAPI IMPa2-A546_ad_TileScan_001 (Stage 30 of 49)	00-bKE5iWrpwFWJuSMcMisJ83
69.1974		Cell	2	0.000	1.000	Vesicles Paraspeckle	89	25	siRNA-IMPa2-25 PSPC1-A488 IMPa2-A546 DAPI 8C1-siRNA-IMP-a2-a4 V2.00	0	10. siRNA-IMPa2-25 PSPC1-A488 DAPI IMPa2-A546_ad_TileScan_001 (Stage 30 of 49)	00-bKE5iWrpwFWJuSMcMisJ83
103.232		Cell	2	0.000	1.000	Vesicles Paraspeckle	90	26	siRNA-IMPa2-25 PSPC1-A488 IMPa2-A546 DAPI 8C1-siRNA-IMP-a2-a4 V2.00	0	10. siRNA-IMPa2-25 PSPC1-A488 DAPI IMPa2-A546_ad_TileScan_001 (Stage 30 of 49)	00-bKE5iWrpwFWJuSMcMisJ83
91.8448		Cell	2	0.000	1.000	Vesicles Paraspeckle	91	27	siRNA-IMPa2-25 PSPC1-A488 IMPa2-A546 DAPI 8C1-siRNA-IMP-a2-a4 V2.00	0	10. siRNA-IMPa2-25 PSPC1-A488 DAPI IMPa2-A546_ad_TileScan_001 (Stage 30 of 49)	00-bKE5iWrpwFWJuSMcMisJ83
101.759		Cell	2	0.000	1.000	Vesicles Paraspeckle	92	28	siRNA-IMPa2-25 PSPC1-A488 IMPa2-A546 DAPI 8C1-siRNA-IMP-a2-a4 V2.00	0	10. siRNA-IMPa2-25 PSPC1-A488 DAPI IMPa2-A546_ad_TileScan_001 (Stage 30 of 49)	00-bKE5iWrpwFWJuSMcMisJ83
94.8937		Cell	2	0.000	1.000	Vesicles Paraspeckle	93	29	siRNA-IMPa2-25 PSPC1-A488 IMPa2-A546 DAPI 8C1-siRNA-IMP-a2-a4 V2.00	0	10. siRNA-IMPa2-25 PSPC1-A488 DAPI IMPa2-A546_ad_TileScan_001 (Stage 30 of 49)	00-bKE5iWrpwFWJuSMcMisJ83
48.8628		Cell	2	0.000	1.000	Vesicles Paraspeckle	94	0	siRNA-IMPa2-25 PSPC1-A488 IMPa2-A546 DAPI 8C1-siRNA-IMP-a2-a4 V2.00	0	10. siRNA-IMPa2-25 PSPC1-A488 DAPI IMPa2-A546_ae_TileScan_001 (Stage 31 of 49)	00-y2uCLtmaPfhBa4M57Ksbdg
64.4231		Cell	2	0.000	1.000	Vesicles Paraspeckle	95	1	siRNA-IMPa2-25 PSPC1-A488 IMPa2-A546 DAPI 8C1-siRNA-IMP-a2-a4 V2.00	0	10. siRNA-IMPa2-25 PSPC1-A488 DAPI IMPa2-A546_ae_TileScan_001 (Stage 31 of 49)	00-y2uCLtmaPfhBa4M57Ksbdg
148.861		Cell	2	0.000	1.000	Vesicles Paraspeckle	96	2	siRNA-IMPa2-25 PSPC1-A488 IMPa2-A546 DAPI 8C1-siRNA-IMP-a2-a4 V2.00	0	10. siRNA-IMPa2-25 PSPC1-A488 DAPI IMPa2-A546_ae_TileScan_001 (Stage 31 of 49)	00-y2uCLtmaPfhBa4M57Ksbdg
90.1147		Cell	2	0.000	1.000	Vesicles Paraspeckle	97	3	siRNA-IMPa2-25 PSPC1-A488 IMPa2-A546 DAPI 8C1-siRNA-IMP-a2-a4 V2.00	0	10. siRNA-IMPa2-25 PSPC1-A488 DAPI IMPa2-A546_ae_TileScan_001 (Stage 31 of 49)	00-y2uCLtmaPfhBa4M57Ksbdg
114.295		Cell	2	0.000	1.000	Vesicles Paraspeckle	98	4	siRNA-IMPa2-25 PSPC1-A488 IMPa2-A546 DAPI 8C1-siRNA-IMP-a2-a4 V2.00	0	10. siRNA-IMPa2-25 PSPC1-A488 DAPI IMPa2-A546_ae_TileScan_001 (Stage 31 of 49)	00-y2uCLtmaPfhBa4M57Ksbdg
119.229		Cell	2	0.000	1.000	Vesicles Paraspeckle	99	5	siRNA-IMPa2-25 PSPC1-A488 IMPa2-A546 DAPI 8C1-siRNA-IMP-a2-a4 V2.00	0	10. siRNA-IMPa2-25 PSPC1-A488 DAPI IMPa2-A546_ae_TileScan_001 (Stage 31 of 49)	00-y2uCLtmaPfhBa4M57Ksbdg
82.4877		Cell	2	0.000	1.000	Vesicles Paraspeckle	100	6	siRNA-IMPa2-25 PSPC1-A488 IMPa2-A546 DAPI 8C1-siRNA-IMP-a2-a4 V2.00	0	10. siRNA-IMPa2-25 PSPC1-A488 DAPI IMPa2-A546_ae_TileScan_001 (Stage 31 of 49)	00-y2uCLtmaPfhBa4M57Ksbdg
59.3702		Cell	2	0.000	1.000	Vesicles Paraspeckle	101	7	siRNA-IMPa2-25 PSPC1-A488 IMPa2-A546 DAPI 8C1-siRNA-IMP-a2-a4 V2.00	0	10. siRNA-IMPa2-25 PSPC1-A488 DAPI IMPa2-A546_ae_TileScan_001 (Stage 31 of 49)	00-y2uCLtmaPfhBa4M57Ksbdg
82.2895		Cell	2	0.000	1.000	Vesicles Paraspeckle	102	8	siRNA-IMPa2-25 PSPC1-A488 IMPa2-A546 DAPI 8C1-siRNA-IMP-a2-a4 V2.00	0	10. siRNA-IMPa2-25 PSPC1-A488 DAPI IMPa2-A546_ae_TileScan_001 (Stage 31 of 49)	00-y2uCLtmaPfhBa4M57Ksbdg
72.134		Cell	2	0.000	1.000	Vesicles Paraspeckle	103	9	siRNA-IMPa2-25 PSPC1-A488 IMPa2-A546 DAPI 8C1-siRNA-IMP-a2-a4 V2.00	0	10. siRNA-IMPa2-25 PSPC1-A488 DAPI IMPa2-A546_ae_TileScan_001 (Stage 31 of 49)	00-y2uCLtmaPfhBa4M57Ksbdg
97.2037		Cell	2	0.000	1.000	Vesicles Paraspeckle	104	10	siRNA-IMPa2-25 PSPC1-A488 IMPa2-A546 DAPI 8C1-siRNA-IMP-a2-a4 V2.00	0	10. siRNA-IMPa2-25 PSPC1-A488 DAPI IMPa2-A546_ae_TileScan_001 (Stage 31 of 49)	00-y2uCLtmaPfhBa4M57Ksbdg
140.8		Cell	2	0.000	1.000	Vesicles Paraspeckle	105	11	siRNA-IMPa2-25 PSPC1-A488 IMPa2-A546 DAPI 8C1-siRNA-IMP-a2-a4 V2.00	0	10. siRNA-IMPa2-25 PSPC1-A488 DAPI IMPa2-A546_ae_TileScan_001 (Stage 31 of 49)	00-y2uCLtmaPfhBa4M57Ksbdg
68.0927		Cell	2	0.000	1.000	Vesicles Paraspeckle	106	12	siRNA-IMPa2-25 PSPC1-A488 IMPa2-A546 DAPI 8C1-siRNA-IMP-a2-a4 V2.00	0	10. siRNA-IMPa2-25 PSPC1-A488 DAPI IMPa2-A546_ae_TileScan_001 (Stage 31 of 49)	00-y2uCLtmaPfhBa4M57Ksbdg
56.8442		Cell	2	0.000	1.000	Vesicles Paraspeckle	107	13	siRNA-IMPa2-25 PSPC1-A488 IMPa2-A546 DAPI 8C1-siRNA-IMP-a2-a4 V2.00	0	10. siRNA-IMPa2-25 PSPC1-A488 DAPI IMPa2-A546_ae_TileScan_001 (Stage 31 of 49)	00-y2uCLtmaPfhBa4M57Ksbdg
74.8291		Cell	2	0.000	1.000	Vesicles Paraspeckle	108	14	siRNA-IMPa2-25 PSPC1-A488 IMPa2-A546 DAPI 8C1-siRNA-IMP-a2-a4 V2.00	0	10. siRNA-IMPa2-25 PSPC1-A488 DAPI IMPa2-A546_ae_TileScan_001 (Stage 31 of 49)	00-y2uCLtmaPfhBa4M57Ksbdg
80.1562		Cell	2	0.000	1.000	Vesicles Paraspeckle	109	15	siRNA-IMPa2-25 PSPC1-A488 IMPa2-A546 DAPI 8C1-siRNA-IMP-a2-a4 V2.00	0	10. siRNA-IMPa2-25 PSPC1-A488 DAPI IMPa2-A546_ae_TileScan_001 (Stage 31 of 49)	00-y2uCLtmaPfhBa4M57Ksbdg
67.002		Cell	2	0.000	1.000	Vesicles Paraspeckle	110	16	siRNA-IMPa2-25 PSPC1-A488 IMPa2-A546 DAPI 8C1-siRNA-IMP-a2-a4 V2.00	0	10. siRNA-IMPa2-25 PSPC1-A488 DAPI IMPa2-A546_ae_TileScan_001 (Stage 31 of 49)	00-y2uCLtmaPfhBa4M57Ksbdg
70.1359		Cell	2	0.000	1.000	Vesicles Paraspeckle	111	17	siRNA-IMPa2-25 PSPC1-A488 IMPa2-A546 DAPI 8C1-siRNA-IMP-a2-a4 V2.00	0	10. siRNA-IMPa2-25 PSPC1-A488 DAPI IMPa2-A546_ae_TileScan_001 (Stage 31 of 49)	00-y2uCLtmaPfhBa4M57Ksbdg
52.296		Cell	2	0.000	1.000	Vesicles Paraspeckle	115	3	siRNA-IMPa2-25 PSPC1-A488 IMPa2-A546 DAPI 8C1-siRNA-IMP-a2-a4 V2.00	0	10. siRNA-IMPa2-25 PSPC1-A488 DAPI IMPa2-A546_af_TileScan_001 (Stage 32 of 49)	00-iUENh5je8yHNkS4whQTJN3
77.6897		Cell	2	0.000	1.000	Vesicles Paraspeckle	116	4	siRNA-IMPa2-25 PSPC1-A488 IMPa2-A546 DAPI 8C1-siRNA-IMP-a2-a4 V2.00	0	10. siRNA-IMPa2-25 PSPC1-A488 DAPI IMPa2-A546_af_TileScan_001 (Stage 32 of 49)	00-iUENh5je8yHNkS4whQTJN3
140.03		Cell	2	0.000	1.000	Vesicles Paraspeckle	117	5	siRNA-IMPa2-25 PSPC1-A488 IMPa2-A546 DAPI 8C1-siRNA-IMP-a2-a4 V2.00	0	10. siRNA-IMPa2-25 PSPC1-A488 DAPI IMPa2-A546_af_TileScan_001 (Stage 32 of 49)	00-iUENh5je8yHNkS4whQTJN3
115.793		Cell	2	0.000	1.000	Vesicles Paraspeckle	118	6	siRNA-IMPa2-25 PSPC1-A488 IMPa2-A546 DAPI 8C1-siRNA-IMP-a2-a4 V2.00	0	10. siRNA-IMPa2-25 PSPC1-A488 DAPI IMPa2-A546_af_TileScan_001 (Stage 32 of 49)	00-iUENh5je8yHNkS4whQTJN3
76.157		Cell	2	0.000	1.000	Vesicles Paraspeckle	119	7	siRNA-IMPa2-25 PSPC1-A488 IMPa2-A546 DAPI 8C1-siRNA-IMP-a2-a4 V2.00	0	10. siRNA-IMPa2-25 PSPC1-A488 DAPI IMPa2-A546_af_TileScan_001 (Stage 32 of 49)	00-iUENh5je8yHNkS4whQTJN3
191.371		Cell	2	0.000	1.000	Vesicles Paraspeckle	120	8	siRNA-IMPa2-25 PSPC1-A488 IMPa2-A546 DAPI 8C1-siRNA-IMP-a2-a4 V2.00	0	10. siRNA-IMPa2-25 PSPC1-A488 DAPI IMPa2-A546_af_TileScan_001 (Stage 32 of 49)	00-iUENh5je8yHNkS4whQTJN3
189.322		Cell	2	0.000	1.000	Vesicles Paraspeckle	121	9	siRNA-IMPa2-25 PSPC1-A488 IMPa2-A546 DAPI 8C1-siRNA-IMP-a2-a4 V2.00	0	10. siRNA-IMPa2-25 PSPC1-A488 DAPI IMPa2-A546_af_TileScan_001 (Stage 32 of 49)	00-iUENh5je8yHNkS4whQTJN3
83.8865		Cell	2	0.000	1.000	Vesicles Paraspeckle	122	0	siRNA-IMPa2-25 PSPC1-A488 IMPa2-A546 DAPI 8C1-siRNA-IMP-a2-a4 V2.00	0	10. siRNA-IMPa2-25 PSPC1-A488 DAPI IMPa2-A546_ag_TileScan_001 (Stage 33 of 49)	00-ZXgQLtH2uopCzAqdZrZpTg
97.2002		Cell	2	0.000	1.000	Vesicles Paraspeckle	123	1	siRNA-IMPa2-25 PSPC1-A488 IMPa2-A546 DAPI 8C1-siRNA-IMP-a2-a4 V2.00	0	10. siRNA-IMPa2-25 PSPC1-A488 DAPI IMPa2-A546_ag_TileScan_001 (Stage 33 of 49)	00-ZXgQLtH2uopCzAqdZrZpTg
85.001		Cell	2	0.000	1.000	Vesicles Paraspeckle	124	2	siRNA-IMPa2-25 PSPC1-A488 IMPa2-A546 DAPI 8C1-siRNA-IMP-a2-a4 V2.00	0	10. siRNA-IMPa2-25 PSPC1-A488 DAPI IMPa2-A546_ag_TileScan_001 (Stage 33 of 49)	00-ZXgQLtH2uopCzAqdZrZpTg
112.559		Cell	2	0.000	1.000	Vesicles Paraspeckle	125	3	siRNA-IMPa2-25 PSPC1-A488 IMPa2-A546 DAPI 8C1-siRNA-IMP-a2-a4 V2.00	0	10. siRNA-IMPa2-25 PSPC1-A488 DAPI IMPa2-A546_ag_TileScan_001 (Stage 33 of 49)	00-ZXgQLtH2uopCzAqdZrZpTg
93.3137		Cell	2	0.000	1.000	Vesicles Paraspeckle	126	4	siRNA-IMPa2-25 PSPC1-A488 IMPa2-A546 DAPI 8C1-siRNA-IMP-a2-a4 V2.00	0	10. siRNA-IMPa2-25 PSPC1-A488 DAPI IMPa2-A546_ag_TileScan_001 (Stage 33 of 49)	00-ZXgQLtH2uopCzAqdZrZpTg
122.699		Cell	2	0.000	1.000	Vesicles Paraspeckle	127	5	siRNA-IMPa2-25 PSPC1-A488 IMPa2-A546 DAPI 8C1-siRNA-IMP-a2-a4 V2.00	0	10. siRNA-IMPa2-25 PSPC1-A488 DAPI IMPa2-A546_ag_TileScan_001 (Stage 33 of 49)	00-ZXgQLtH2uopCzAqdZrZpTg
86.8178		Cell	2	0.000	1.000	Vesicles Paraspeckle	128	6	siRNA-IMPa2-25 PSPC1-A488 IMPa2-A546 DAPI 8C1-siRNA-IMP-a2-a4 V2.00	0	10. siRNA-IMPa2-25 PSPC1-A488 DAPI IMPa2-A546_ag_TileScan_001 (Stage 33 of 49)	00-ZXgQLtH2uopCzAqdZrZpTg
79.2682		Cell	2	0.000	1.000	Vesicles Paraspeckle	130	8	siRNA-IMPa2-25 PSPC1-A488 IMPa2-A546 DAPI 8C1-siRNA-IMP-a2-a4 V2.00	0	10. siRNA-IMPa2-25 PSPC1-A488 DAPI IMPa2-A546_ag_TileScan_001 (Stage 33 of 49)	00-ZXgQLtH2uopCzAqdZrZpTg
59.8232		Cell	2	0.000	1.000	Vesicles Paraspeckle	131	9	siRNA-IMPa2-25 PSPC1-A488 IMPa2-A546 DAPI 8C1-siRNA-IMP-a2-a4 V2.00	0	10. siRNA-IMPa2-25 PSPC1-A488 DAPI IMPa2-A546_ag_TileScan_001 (Stage 33 of 49)	00-ZXgQLtH2uopCzAqdZrZpTg
116.225		Cell	2	0.000	1.000	Vesicles Paraspeckle	132	10	siRNA-IMPa2-25 PSPC1-A488 IMPa2-A546 DAPI 8C1-siRNA-IMP-a2-a4 V2.00	0	10. siRNA-IMPa2-25 PSPC1-A488 DAPI IMPa2-A546_ag_TileScan_001 (Stage 33 of 49)	00-ZXgQLtH2uopCzAqdZrZpTg
89.1979		Cell	2	0.000	1.000	Vesicles Paraspeckle	133	11	siRNA-IMPa2-25 PSPC1-A488 IMPa2-A546 DAPI 8C1-siRNA-IMP-a2-a4 V2.00	0	10. siRNA-IMPa2-25 PSPC1-A488 DAPI IMPa2-A546_ag_TileScan_001 (Stage 33 of 49)	00-ZXgQLtH2uopCzAqdZrZpTg
127.267		Cell	2	0.000	1.000	Vesicles Paraspeckle	134	12	siRNA-IMPa2-25 PSPC1-A488 IMPa2-A546 DAPI 8C1-siRNA-IMP-a2-a4 V2.00	0	10. siRNA-IMPa2-25 PSPC1-A488 DAPI IMPa2-A546_ag_TileScan_001 (Stage 33 of 49)	00-ZXgQLtH2uopCzAqdZrZpTg
66.9231		Cell	2	0.000	1.000	Vesicles Paraspeckle	135	13	siRNA-IMPa2-25 PSPC1-A488 IMPa2-A546 DAPI 8C1-siRNA-IMP-a2-a4 V2.00	0	10. siRNA-IMPa2-25 PSPC1-A488 DAPI IMPa2-A546_ag_TileScan_001 (Stage 33 of 49)	00-ZXgQLtH2uopCzAqdZrZpTg
76.0551		Cell	2	0.000	1.000	Vesicles Paraspeckle	136	14	siRNA-IMPa2-25 PSPC1-A488 IMPa2-A546 DAPI 8C1-siRNA-IMP-a2-a4 V2.00	0	10. siRNA-IMPa2-25 PSPC1-A488 DAPI IMPa2-A546_ag_TileScan_001 (Stage 33 of 49)	00-ZXgQLtH2uopCzAqdZrZpTg
85.3566		Cell	2	0.000	1.000	Vesicles Paraspeckle	137	15	siRNA-IMPa2-25 PSPC1-A488 IMPa2-A546 DAPI 8C1-siRNA-IMP-a2-a4 V2.00	0	10. siRNA-IMPa2-25 PSPC1-A488 DAPI IMPa2-A546_ag_TileScan_001 (Stage 33 of 49)	00-ZXgQLtH2uopCzAqdZrZpTg
67.5833		Cell	2	0.000	1.000	Vesicles Paraspeckle	138	16	siRNA-IMPa2-25 PSPC1-A488 IMPa2-A546 DAPI 8C1-siRNA-IMP-a2-a4 V2.00	0	10. siRNA-IMPa2-25 PSPC1-A488 DAPI IMPa2-A546_ag_TileScan_001 (Stage 33 of 49)	00-ZXgQLtH2uopCzAqdZrZpTg
99.5515		Cell	2	0.000	1.000	Vesicles Paraspeckle	139	17	siRNA-IMPa2-25 PSPC1-A488 IMPa2-A546 DAPI 8C1-siRNA-IMP-a2-a4 V2.00	0	10. siRNA-IMPa2-25 PSPC1-A488 DAPI IMPa2-A546_ag_TileScan_001 (Stage 33 of 49)	00-ZXgQLtH2uopCzAqdZrZpTg
104.916		Cell	2	0.000	1.000	Vesicles Paraspeckle	140	18	siRNA-IMPa2-25 PSPC1-A488 IMPa2-A546 DAPI 8C1-siRNA-IMP-a2-a4 V2.00	0	10. siRNA-IMPa2-25 PSPC1-A488 DAPI IMPa2-A546_ag_TileScan_001 (Stage 33 of 49)	00-ZXgQLtH2uopCzAqdZrZpTg
59.1539		Cell	2	0.000	1.000	Vesicles Paraspeckle	141	19	siRNA-IMPa2-25 PSPC1-A488 IMPa2-A546 DAPI 8C1-siRNA-IMP-a2-a4 V2.00	0	10. siRNA-IMPa2-25 PSPC1-A488 DAPI IMPa2-A546_ag_TileScan_001 (Stage 33 of 49)	00-ZXgQLtH2uopCzAqdZrZpTg
145.476		Cell	2	0.000	1.000	Vesicles Paraspeckle	142	20	siRNA-IMPa2-25 PSPC1-A488 IMPa2-A546 DAPI 8C1-siRNA-IMP-a2-a4 V2.00	0	10. siRNA-IMPa2-25 PSPC1-A488 DAPI IMPa2-A546_ag_TileScan_001 (Stage 33 of 49)	00-ZXgQLtH2uopCzAqdZrZpTg
162.774		Cell	2	0.000	1.000	Vesicles Paraspeckle	143	21	siRNA-IMPa2-25 PSPC1-A488 IMPa2-A546 DAPI 8C1-siRNA-IMP-a2-a4 V2.00	0	10. siRNA-IMPa2-25 PSPC1-A488 DAPI IMPa2-A546_ag_TileScan_001 (Stage 33 of 49)	00-ZXgQLtH2uopCzAqdZrZpTg
82.8411		Cell	2	0.000	1.000	Vesicles Paraspeckle	144	0	siRNA-IMPa2-25 PSPC1-A488 IMPa2-A546 DAPI 8C1-siRNA-IMP-a2-a4 V2.00	0	10. siRNA-IMPa2-25 PSPC1-A488 DAPI IMPa2-A546_ah_TileScan_001 (Stage 34 of 49)	00-szcQ29gBJn6EVdphmN22jB
132.148		Cell	2	0.000	1.000	Vesicles Paraspeckle	145	1	siRNA-IMPa2-25 PSPC1-A488 IMPa2-A546 DAPI 8C1-siRNA-IMP-a2-a4 V2.00	0	10. siRNA-IMPa2-25 PSPC1-A488 DAPI IMPa2-A546_ah_TileScan_001 (Stage 34 of 49)	00-szcQ29gBJn6EVdphmN22jB
70.8554		Cell	2	0.000	1.000	Vesicles Paraspeckle	146	2	siRNA-IMPa2-25 PSPC1-A488 IMPa2-A546 DAPI 8C1-siRNA-IMP-a2-a4 V2.00	0	10. siRNA-IMPa2-25 PSPC1-A488 DAPI IMPa2-A546_ah_TileScan_001 (Stage 34 of 49)	00-szcQ29gBJn6EVdphmN22jB
75.2404		Cell	2	0.000	1.000	Vesicles Paraspeckle	147	3	siRNA-IMPa2-25 PSPC1-A488 IMPa2-A546 DAPI 8C1-siRNA-IMP-a2-a4 V2.00	0	10. siRNA-IMPa2-25 PSPC1-A488 DAPI IMPa2-A546_ah_TileScan_001 (Stage 34 of 49)	00-szcQ29gBJn6EVdphmN22jB
83.3393		Cell	2	0.000	1.000	Vesicles Paraspeckle	148	4	siRNA-IMPa2-25 PSPC1-A488 IMPa2-A546 DAPI 8C1-siRNA-IMP-a2-a4 V2.00	0	10. siRNA-IMPa2-25 PSPC1-A488 DAPI IMPa2-A546_ah_TileScan_001 (Stage 34 of 49)	00-szcQ29gBJn6EVdphmN22jB
136.411		Cell	2	0.000	1.000	Vesicles Paraspeckle	149	5	siRNA-IMPa2-25 PSPC1-A488 IMPa2-A546 DAPI 8C1-siRNA-IMP-a2-a4 V2.00	0	10. siRNA-IMPa2-25 PSPC1-A488 DAPI IMPa2-A546_ah_TileScan_001 (Stage 34 of 49)	00-szcQ29gBJn6EVdphmN22jB
67.2857		Cell	2	0.000	1.000	Vesicles Paraspeckle	150	6	siRNA-IMPa2-25 PSPC1-A488 IMPa2-A546 DAPI 8C1-siRNA-IMP-a2-a4 V2.00	0	10. siRNA-IMPa2-25 PSPC1-A488 DAPI IMPa2-A546_ah_TileScan_001 (Stage 34 of 49)	00-szcQ29gBJn6EVdphmN22jB
73.7656		Cell	2	0.000	1.000	Vesicles Paraspeckle	151	7	siRNA-IMPa2-25 PSPC1-A488 IMPa2-A546 DAPI 8C1-siRNA-IMP-a2-a4 V2.00	0	10. siRNA-IMPa2-25 PSPC1-A488 DAPI IMPa2-A546_ah_TileScan_001 (Stage 34 of 49)	00-szcQ29gBJn6EVdphmN22jB
126.413		Cell	2	0.000	1.000	Vesicles Paraspeckle	152	8	siRNA-IMPa2-25 PSPC1-A488 IMPa2-A546 DAPI 8C1-siRNA-IMP-a2-a4 V2.00	0	10. siRNA-IMPa2-25 PSPC1-A488 DAPI IMPa2-A546_ah_TileScan_001 (Stage 34 of 49)	00-szcQ29gBJn6EVdphmN22jB
143.937		Cell	2	0.000	1.000	Vesicles Paraspeckle	153	9	siRNA-IMPa2-25 PSPC1-A488 IMPa2-A546 DAPI 8C1-siRNA-IMP-a2-a4 V2.00	0	10. siRNA-IMPa2-25 PSPC1-A488 DAPI IMPa2-A546_ah_TileScan_001 (Stage 34 of 49)	00-szcQ29gBJn6EVdphmN22jB
100.652		Cell	2	0.000	1.000	Vesicles Paraspeckle	154	10	siRNA-IMPa2-25 PSPC1-A488 IMPa2-A546 DAPI 8C1-siRNA-IMP-a2-a4 V2.00	0	10. siRNA-IMPa2-25 PSPC1-A488 DAPI IMPa2-A546_ah_TileScan_001 (Stage 34 of 49)	00-szcQ29gBJn6EVdphmN22jB
157.252		Cell	2	0.000	1.000	Vesicles Paraspeckle	155	11	siRNA-IMPa2-25 PSPC1-A488 IMPa2-A546 DAPI 8C1-siRNA-IMP-a2-a4 V2.00	0	10. siRNA-IMPa2-25 PSPC1-A488 DAPI IMPa2-A546_ah_TileScan_001 (Stage 34 of 49)	00-szcQ29gBJn6EVdphmN22jB
53.4181		Cell	2	0.000	1.000	Vesicles Paraspeckle	156	12	siRNA-IMPa2-25 PSPC1-A488 IMPa2-A546 DAPI 8C1-siRNA-IMP-a2-a4 V2.00	0	10. siRNA-IMPa2-25 PSPC1-A488 DAPI IMPa2-A546_ah_TileScan_001 (Stage 34 of 49)	00-szcQ29gBJn6EVdphmN22jB
73.0362		Cell	2	0.000	1.000	Vesicles Paraspeckle	157	13	siRNA-IMPa2-25 PSPC1-A488 IMPa2-A546 DAPI 8C1-siRNA-IMP-a2-a4 V2.00	0	10. siRNA-IMPa2-25 PSPC1-A488 DAPI IMPa2-A546_ah_TileScan_001 (Stage 34 of 49)	00-szcQ29gBJn6EVdphmN22jB
122.09		Cell	2	0.000	1.000	Vesicles Paraspeckle	158	14	siRNA-IMPa2-25 PSPC1-A488 IMPa2-A546 DAPI 8C1-siRNA-IMP-a2-a4 V2.00	0	10. siRNA-IMPa2-25 PSPC1-A488 DAPI IMPa2-A546_ah_TileScan_001 (Stage 34 of 49)	00-szcQ29gBJn6EVdphmN22jB
84.058		Cell	2	0.000	1.000	Vesicles Paraspeckle	159	15	siRNA-IMPa2-25 PSPC1-A488 IMPa2-A546 DAPI 8C1-siRNA-IMP-a2-a4 V2.00	0	10. siRNA-IMPa2-25 PSPC1-A488 DAPI IMPa2-A546_ah_TileScan_001 (Stage 34 of 49)	00-szcQ29gBJn6EVdphmN22jB
53.2597		Cell	2	0.000	1.000	Vesicles Paraspeckle	160	16	siRNA-IMPa2-25 PSPC1-A488 IMPa2-A546 DAPI 8C1-siRNA-IMP-a2-a4 V2.00	0	10. siRNA-IMPa2-25 PSPC1-A488 DAPI IMPa2-A546_ah_TileScan_001 (Stage 34 of 49)	00-szcQ29gBJn6EVdphmN22jB
77.3027		Cell	2	0.000	1.000	Vesicles Paraspeckle	161	17	siRNA-IMPa2-25 PSPC1-A488 IMPa2-A546 DAPI 8C1-siRNA-IMP-a2-a4 V2.00	0	10. siRNA-IMPa2-25 PSPC1-A488 DAPI IMPa2-A546_ah_TileScan_001 (Stage 34 of 49)	00-szcQ29gBJn6EVdphmN22jB
84.007		Cell	2	0.000	1.000	Vesicles Paraspeckle	162	18	siRNA-IMPa2-25 PSPC1-A488 IMPa2-A546 DAPI 8C1-siRNA-IMP-a2-a4 V2.00	0	10. siRNA-IMPa2-25 PSPC1-A488 DAPI IMPa2-A546_ah_TileScan_001 (Stage 34 of 49)	00-szcQ29gBJn6EVdphmN22jB
72.6749		Cell	2	0.000	1.000	Vesicles Paraspeckle	163	0	siRNA-IMPa2-25 PSPC1-A488 IMPa2-A546 DAPI 8C1-siRNA-IMP-a2-a4 V2.00	0	10. siRNA-IMPa2-25 PSPC1-A488 DAPI IMPa2-A546_ai_TileScan_001 (Stage 35 of 49)	00-GFgyiHo954Rw6jHakKxjMA
62.0521		Cell	2	0.000	1.000	Vesicles Paraspeckle	164	1	siRNA-IMPa2-25 PSPC1-A488 IMPa2-A546 DAPI 8C1-siRNA-IMP-a2-a4 V2.00	0	10. siRNA-IMPa2-25 PSPC1-A488 DAPI IMPa2-A546_ai_TileScan_001 (Stage 35 of 49)	00-GFgyiHo954Rw6jHakKxjMA
67.1779		Cell	2	0.000	1.000	Vesicles Paraspeckle	165	2	siRNA-IMPa2-25 PSPC1-A488 IMPa2-A546 DAPI 8C1-siRNA-IMP-a2-a4 V2.00	0	10. siRNA-IMPa2-25 PSPC1-A488 DAPI IMPa2-A546_ai_TileScan_001 (Stage 35 of 49)	00-GFgyiHo954Rw6jHakKxjMA
69.6195		Cell	2	0.000	1.000	Vesicles Paraspeckle	166	3	siRNA-IMPa2-25 PSPC1-A488 IMPa2-A546 DAPI 8C1-siRNA-IMP-a2-a4 V2.00	0	10. siRNA-IMPa2-25 PSPC1-A488 DAPI IMPa2-A546_ai_TileScan_001 (Stage 35 of 49)	00-GFgyiHo954Rw6jHakKxjMA
96.1127		Cell	2	0.000	1.000	Vesicles Paraspeckle	167	4	siRNA-IMPa2-25 PSPC1-A488 IMPa2-A546 DAPI 8C1-siRNA-IMP-a2-a4 V2.00	0	10. siRNA-IMPa2-25 PSPC1-A488 DAPI IMPa2-A546_ai_TileScan_001 (Stage 35 of 49)	00-GFgyiHo954Rw6jHakKxjMA
90.0179		Cell	2	0.000	1.000	Vesicles Paraspeckle	168	5	siRNA-IMPa2-25 PSPC1-A488 IMPa2-A546 DAPI 8C1-siRNA-IMP-a2-a4 V2.00	0	10. siRNA-IMPa2-25 PSPC1-A488 DAPI IMPa2-A546_ai_TileScan_001 (Stage 35 of 49)	00-GFgyiHo954Rw6jHakKxjMA
98.1205		Cell	2	0.000	1.000	Vesicles Paraspeckle	169	6	siRNA-IMPa2-25 PSPC1-A488 IMPa2-A546 DAPI 8C1-siRNA-IMP-a2-a4 V2.00	0	10. siRNA-IMPa2-25 PSPC1-A488 DAPI IMPa2-A546_ai_TileScan_001 (Stage 35 of 49)	00-GFgyiHo954Rw6jHakKxjMA
111.375		Cell	2	0.000	1.000	Vesicles Paraspeckle	171	8	siRNA-IMPa2-25 PSPC1-A488 IMPa2-A546 DAPI 8C1-siRNA-IMP-a2-a4 V2.00	0	10. siRNA-IMPa2-25 PSPC1-A488 DAPI IMPa2-A546_ai_TileScan_001 (Stage 35 of 49)	00-GFgyiHo954Rw6jHakKxjMA
108.848		Cell	2	0.000	1.000	Vesicles Paraspeckle	172	9	siRNA-IMPa2-25 PSPC1-A488 IMPa2-A546 DAPI 8C1-siRNA-IMP-a2-a4 V2.00	0	10. siRNA-IMPa2-25 PSPC1-A488 DAPI IMPa2-A546_ai_TileScan_001 (Stage 35 of 49)	00-GFgyiHo954Rw6jHakKxjMA
74.8		Cell	2	0.000	1.000	Vesicles Paraspeckle	173	10	siRNA-IMPa2-25 PSPC1-A488 IMPa2-A546 DAPI 8C1-siRNA-IMP-a2-a4 V2.00	0	10. siRNA-IMPa2-25 PSPC1-A488 DAPI IMPa2-A546_ai_TileScan_001 (Stage 35 of 49)	00-GFgyiHo954Rw6jHakKxjMA
62.4536		Cell	2	0.000	1.000	Vesicles Paraspeckle	175	1	siRNA-IMPa2-25 PSPC1-A488 IMPa2-A546 DAPI 8C1-siRNA-IMP-a2-a4 V2.00	0	10. siRNA-IMPa2-25 PSPC1-A488 DAPI IMPa2-A546_aj_TileScan_001 (Stage 36 of 49)	00-799GWW4MoE3nvHb8WAD7gX
118.306		Cell	2	0.000	1.000	Vesicles Paraspeckle	176	2	siRNA-IMPa2-25 PSPC1-A488 IMPa2-A546 DAPI 8C1-siRNA-IMP-a2-a4 V2.00	0	10. siRNA-IMPa2-25 PSPC1-A488 DAPI IMPa2-A546_aj_TileScan_001 (Stage 36 of 49)	00-799GWW4MoE3nvHb8WAD7gX
126.752		Cell	2	0.000	1.000	Vesicles Paraspeckle	177	3	siRNA-IMPa2-25 PSPC1-A488 IMPa2-A546 DAPI 8C1-siRNA-IMP-a2-a4 V2.00	0	10. siRNA-IMPa2-25 PSPC1-A488 DAPI IMPa2-A546_aj_TileScan_001 (Stage 36 of 49)	00-799GWW4MoE3nvHb8WAD7gX
105.89		Cell	2	0.000	1.000	Vesicles Paraspeckle	178	4	siRNA-IMPa2-25 PSPC1-A488 IMPa2-A546 DAPI 8C1-siRNA-IMP-a2-a4 V2.00	0	10. siRNA-IMPa2-25 PSPC1-A488 DAPI IMPa2-A546_aj_TileScan_001 (Stage 36 of 49)	00-799GWW4MoE3nvHb8WAD7gX
88.9197		Cell	2	0.000	1.000	Vesicles Paraspeckle	179	5	siRNA-IMPa2-25 PSPC1-A488 IMPa2-A546 DAPI 8C1-siRNA-IMP-a2-a4 V2.00	0	10. siRNA-IMPa2-25 PSPC1-A488 DAPI IMPa2-A546_aj_TileScan_001 (Stage 36 of 49)	00-799GWW4MoE3nvHb8WAD7gX
50.2131		Cell	2	0.000	1.000	Vesicles Paraspeckle	180	6	siRNA-IMPa2-25 PSPC1-A488 IMPa2-A546 DAPI 8C1-siRNA-IMP-a2-a4 V2.00	0	10. siRNA-IMPa2-25 PSPC1-A488 DAPI IMPa2-A546_aj_TileScan_001 (Stage 36 of 49)	00-799GWW4MoE3nvHb8WAD7gX
135.989		Cell	2	0.000	1.000	Vesicles Paraspeckle	181	7	siRNA-IMPa2-25 PSPC1-A488 IMPa2-A546 DAPI 8C1-siRNA-IMP-a2-a4 V2.00	0	10. siRNA-IMPa2-25 PSPC1-A488 DAPI IMPa2-A546_aj_TileScan_001 (Stage 36 of 49)	00-799GWW4MoE3nvHb8WAD7gX
97.5536		Cell	2	0.000	1.000	Vesicles Paraspeckle	182	8	siRNA-IMPa2-25 PSPC1-A488 IMPa2-A546 DAPI 8C1-siRNA-IMP-a2-a4 V2.00	0	10. siRNA-IMPa2-25 PSPC1-A488 DAPI IMPa2-A546_aj_TileScan_001 (Stage 36 of 49)	00-799GWW4MoE3nvHb8WAD7gX
165.518		Cell	2	0.000	1.000	Vesicles Paraspeckle	183	9	siRNA-IMPa2-25 PSPC1-A488 IMPa2-A546 DAPI 8C1-siRNA-IMP-a2-a4 V2.00	0	10. siRNA-IMPa2-25 PSPC1-A488 DAPI IMPa2-A546_aj_TileScan_001 (Stage 36 of 49)	00-799GWW4MoE3nvHb8WAD7gX
154.546		Cell	2	0.000	1.000	Vesicles Paraspeckle	184	10	siRNA-IMPa2-25 PSPC1-A488 IMPa2-A546 DAPI 8C1-siRNA-IMP-a2-a4 V2.00	0	10. siRNA-IMPa2-25 PSPC1-A488 DAPI IMPa2-A546_aj_TileScan_001 (Stage 36 of 49)	00-799GWW4MoE3nvHb8WAD7gX
95.3593		Cell	2	0.000	1.000	Vesicles Paraspeckle	186	1	siRNA-IMPa2-25 PSPC1-A488 IMPa2-A546 DAPI 8C1-siRNA-IMP-a2-a4 V2.00	0	10. siRNA-IMPa2-25 PSPC1-A488 DAPI IMPa2-A546_ak_TileScan_001 (Stage 37 of 49)	00-w8ykC288eqHWeBN4JXrh95
110.392		Cell	2	0.000	1.000	Vesicles Paraspeckle	187	2	siRNA-IMPa2-25 PSPC1-A488 IMPa2-A546 DAPI 8C1-siRNA-IMP-a2-a4 V2.00	0	10. siRNA-IMPa2-25 PSPC1-A488 DAPI IMPa2-A546_ak_TileScan_001 (Stage 37 of 49)	00-w8ykC288eqHWeBN4JXrh95
79.4403		Cell	2	0.000	1.000	Vesicles Paraspeckle	188	3	siRNA-IMPa2-25 PSPC1-A488 IMPa2-A546 DAPI 8C1-siRNA-IMP-a2-a4 V2.00	0	10. siRNA-IMPa2-25 PSPC1-A488 DAPI IMPa2-A546_ak_TileScan_001 (Stage 37 of 49)	00-w8ykC288eqHWeBN4JXrh95
107.06		Cell	2	0.000	1.000	Vesicles Paraspeckle	189	4	siRNA-IMPa2-25 PSPC1-A488 IMPa2-A546 DAPI 8C1-siRNA-IMP-a2-a4 V2.00	0	10. siRNA-IMPa2-25 PSPC1-A488 DAPI IMPa2-A546_ak_TileScan_001 (Stage 37 of 49)	00-w8ykC288eqHWeBN4JXrh95
117.239		Cell	2	0.000	1.000	Vesicles Paraspeckle	190	5	siRNA-IMPa2-25 PSPC1-A488 IMPa2-A546 DAPI 8C1-siRNA-IMP-a2-a4 V2.00	0	10. siRNA-IMPa2-25 PSPC1-A488 DAPI IMPa2-A546_ak_TileScan_001 (Stage 37 of 49)	00-w8ykC288eqHWeBN4JXrh95
143.904		Cell	2	0.000	1.000	Vesicles Paraspeckle	191	6	siRNA-IMPa2-25 PSPC1-A488 IMPa2-A546 DAPI 8C1-siRNA-IMP-a2-a4 V2.00	0	10. siRNA-IMPa2-25 PSPC1-A488 DAPI IMPa2-A546_ak_TileScan_001 (Stage 37 of 49)	00-w8ykC288eqHWeBN4JXrh95
158.168		Cell	2	0.000	1.000	Vesicles Paraspeckle	192	7	siRNA-IMPa2-25 PSPC1-A488 IMPa2-A546 DAPI 8C1-siRNA-IMP-a2-a4 V2.00	0	10. siRNA-IMPa2-25 PSPC1-A488 DAPI IMPa2-A546_ak_TileScan_001 (Stage 37 of 49)	00-w8ykC288eqHWeBN4JXrh95
165.241		Cell	2	0.000	1.000	Vesicles Paraspeckle	193	8	siRNA-IMPa2-25 PSPC1-A488 IMPa2-A546 DAPI 8C1-siRNA-IMP-a2-a4 V2.00	0	10. siRNA-IMPa2-25 PSPC1-A488 DAPI IMPa2-A546_ak_TileScan_001 (Stage 37 of 49)	00-w8ykC288eqHWeBN4JXrh95
91.9341		Cell	2	0.000	1.000	Vesicles Paraspeckle	194	9	siRNA-IMPa2-25 PSPC1-A488 IMPa2-A546 DAPI 8C1-siRNA-IMP-a2-a4 V2.00	0	10. siRNA-IMPa2-25 PSPC1-A488 DAPI IMPa2-A546_ak_TileScan_001 (Stage 37 of 49)	00-w8ykC288eqHWeBN4JXrh95
100.755		Cell	2	0.000	1.000	Vesicles Paraspeckle	195	10	siRNA-IMPa2-25 PSPC1-A488 IMPa2-A546 DAPI 8C1-siRNA-IMP-a2-a4 V2.00	0	10. siRNA-IMPa2-25 PSPC1-A488 DAPI IMPa2-A546_ak_TileScan_001 (Stage 37 of 49)	00-w8ykC288eqHWeBN4JXrh95
90.0152		Cell	2	0.000	1.000	Vesicles Paraspeckle	196	11	siRNA-IMPa2-25 PSPC1-A488 IMPa2-A546 DAPI 8C1-siRNA-IMP-a2-a4 V2.00	0	10. siRNA-IMPa2-25 PSPC1-A488 DAPI IMPa2-A546_ak_TileScan_001 (Stage 37 of 49)	00-w8ykC288eqHWeBN4JXrh95
89.3923		Cell	2	0.000	1.000	Vesicles Paraspeckle	197	12	siRNA-IMPa2-25 PSPC1-A488 IMPa2-A546 DAPI 8C1-siRNA-IMP-a2-a4 V2.00	0	10. siRNA-IMPa2-25 PSPC1-A488 DAPI IMPa2-A546_ak_TileScan_001 (Stage 37 of 49)	00-w8ykC288eqHWeBN4JXrh95
143.79		Cell	2	0.000	1.000	Vesicles Paraspeckle	198	13	siRNA-IMPa2-25 PSPC1-A488 IMPa2-A546 DAPI 8C1-siRNA-IMP-a2-a4 V2.00	0	10. siRNA-IMPa2-25 PSPC1-A488 DAPI IMPa2-A546_ak_TileScan_001 (Stage 37 of 49)	00-w8ykC288eqHWeBN4JXrh95
253		Cell	2	0.000	1.000	Vesicles Paraspeckle	199	14	siRNA-IMPa2-25 PSPC1-A488 IMPa2-A546 DAPI 8C1-siRNA-IMP-a2-a4 V2.00	0	10. siRNA-IMPa2-25 PSPC1-A488 DAPI IMPa2-A546_ak_TileScan_001 (Stage 37 of 49)	00-w8ykC288eqHWeBN4JXrh95
96.5605		Cell	2	0.000	1.000	Vesicles Paraspeckle	200	15	siRNA-IMPa2-25 PSPC1-A488 IMPa2-A546 DAPI 8C1-siRNA-IMP-a2-a4 V2.00	0	10. siRNA-IMPa2-25 PSPC1-A488 DAPI IMPa2-A546_ak_TileScan_001 (Stage 37 of 49)	00-w8ykC288eqHWeBN4JXrh95
142.743		Cell	2	0.000	1.000	Vesicles Paraspeckle	201	16	siRNA-IMPa2-25 PSPC1-A488 IMPa2-A546 DAPI 8C1-siRNA-IMP-a2-a4 V2.00	0	10. siRNA-IMPa2-25 PSPC1-A488 DAPI IMPa2-A546_ak_TileScan_001 (Stage 37 of 49)	00-w8ykC288eqHWeBN4JXrh95
77.2717		Cell	2	0.000	1.000	Vesicles Paraspeckle	204	2	siRNA-IMPa2-25 PSPC1-A488 IMPa2-A546 DAPI 8C1-siRNA-IMP-a2-a4 V2.00	0	10. siRNA-IMPa2-25 PSPC1-A488 DAPI IMPa2-A546_al_TileScan_001 (Stage 38 of 49)	00-JNGaFoRnTw2s6zMTQxn447
71.0723		Cell	2	0.000	1.000	Vesicles Paraspeckle	207	5	siRNA-IMPa2-25 PSPC1-A488 IMPa2-A546 DAPI 8C1-siRNA-IMP-a2-a4 V2.00	0	10. siRNA-IMPa2-25 PSPC1-A488 DAPI IMPa2-A546_al_TileScan_001 (Stage 38 of 49)	00-JNGaFoRnTw2s6zMTQxn447
119.449		Cell	2	0.000	1.000	Vesicles Paraspeckle	208	6	siRNA-IMPa2-25 PSPC1-A488 IMPa2-A546 DAPI 8C1-siRNA-IMP-a2-a4 V2.00	0	10. siRNA-IMPa2-25 PSPC1-A488 DAPI IMPa2-A546_al_TileScan_001 (Stage 38 of 49)	00-JNGaFoRnTw2s6zMTQxn447
87.8214		Cell	2	0.000	1.000	Vesicles Paraspeckle	209	7	siRNA-IMPa2-25 PSPC1-A488 IMPa2-A546 DAPI 8C1-siRNA-IMP-a2-a4 V2.00	0	10. siRNA-IMPa2-25 PSPC1-A488 DAPI IMPa2-A546_al_TileScan_001 (Stage 38 of 49)	00-JNGaFoRnTw2s6zMTQxn447
105.946		Cell	2	0.000	1.000	Vesicles Paraspeckle	210	8	siRNA-IMPa2-25 PSPC1-A488 IMPa2-A546 DAPI 8C1-siRNA-IMP-a2-a4 V2.00	0	10. siRNA-IMPa2-25 PSPC1-A488 DAPI IMPa2-A546_al_TileScan_001 (Stage 38 of 49)	00-JNGaFoRnTw2s6zMTQxn447
91.3267		Cell	2	0.000	1.000	Vesicles Paraspeckle	211	9	siRNA-IMPa2-25 PSPC1-A488 IMPa2-A546 DAPI 8C1-siRNA-IMP-a2-a4 V2.00	0	10. siRNA-IMPa2-25 PSPC1-A488 DAPI IMPa2-A546_al_TileScan_001 (Stage 38 of 49)	00-JNGaFoRnTw2s6zMTQxn447
73.3413		Cell	2	0.000	1.000	Vesicles Paraspeckle	212	10	siRNA-IMPa2-25 PSPC1-A488 IMPa2-A546 DAPI 8C1-siRNA-IMP-a2-a4 V2.00	0	10. siRNA-IMPa2-25 PSPC1-A488 DAPI IMPa2-A546_al_TileScan_001 (Stage 38 of 49)	00-JNGaFoRnTw2s6zMTQxn447
94.7224		Cell	2	0.000	1.000	Vesicles Paraspeckle	215	13	siRNA-IMPa2-25 PSPC1-A488 IMPa2-A546 DAPI 8C1-siRNA-IMP-a2-a4 V2.00	0	10. siRNA-IMPa2-25 PSPC1-A488 DAPI IMPa2-A546_al_TileScan_001 (Stage 38 of 49)	00-JNGaFoRnTw2s6zMTQxn447
83.25		Cell	2	0.000	1.000	Vesicles Paraspeckle	216	14	siRNA-IMPa2-25 PSPC1-A488 IMPa2-A546 DAPI 8C1-siRNA-IMP-a2-a4 V2.00	0	10. siRNA-IMPa2-25 PSPC1-A488 DAPI IMPa2-A546_al_TileScan_001 (Stage 38 of 49)	00-JNGaFoRnTw2s6zMTQxn447
87.752		Cell	2	0.000	1.000	Vesicles Paraspeckle	217	15	siRNA-IMPa2-25 PSPC1-A488 IMPa2-A546 DAPI 8C1-siRNA-IMP-a2-a4 V2.00	0	10. siRNA-IMPa2-25 PSPC1-A488 DAPI IMPa2-A546_al_TileScan_001 (Stage 38 of 49)	00-JNGaFoRnTw2s6zMTQxn447
53.0749		Cell	2	0.000	1.000	Vesicles Paraspeckle	218	16	siRNA-IMPa2-25 PSPC1-A488 IMPa2-A546 DAPI 8C1-siRNA-IMP-a2-a4 V2.00	0	10. siRNA-IMPa2-25 PSPC1-A488 DAPI IMPa2-A546_al_TileScan_001 (Stage 38 of 49)	00-JNGaFoRnTw2s6zMTQxn447
121.726		Cell	2	0.000	1.000	Vesicles Paraspeckle	219	17	siRNA-IMPa2-25 PSPC1-A488 IMPa2-A546 DAPI 8C1-siRNA-IMP-a2-a4 V2.00	0	10. siRNA-IMPa2-25 PSPC1-A488 DAPI IMPa2-A546_al_TileScan_001 (Stage 38 of 49)	00-JNGaFoRnTw2s6zMTQxn447
90.2743		Cell	2	0.000	1.000	Vesicles Paraspeckle	220	18	siRNA-IMPa2-25 PSPC1-A488 IMPa2-A546 DAPI 8C1-siRNA-IMP-a2-a4 V2.00	0	10. siRNA-IMPa2-25 PSPC1-A488 DAPI IMPa2-A546_al_TileScan_001 (Stage 38 of 49)	00-JNGaFoRnTw2s6zMTQxn447
122.699		Cell	2	0.000	1.000	Vesicles Paraspeckle	221	19	siRNA-IMPa2-25 PSPC1-A488 IMPa2-A546 DAPI 8C1-siRNA-IMP-a2-a4 V2.00	0	10. siRNA-IMPa2-25 PSPC1-A488 DAPI IMPa2-A546_al_TileScan_001 (Stage 38 of 49)	00-JNGaFoRnTw2s6zMTQxn447
167.524		Cell	2	0.000	1.000	Vesicles Paraspeckle	222	20	siRNA-IMPa2-25 PSPC1-A488 IMPa2-A546 DAPI 8C1-siRNA-IMP-a2-a4 V2.00	0	10. siRNA-IMPa2-25 PSPC1-A488 DAPI IMPa2-A546_al_TileScan_001 (Stage 38 of 49)	00-JNGaFoRnTw2s6zMTQxn447
53.6743		Cell	2	0.000	1.000	Vesicles Paraspeckle	223	0	siRNA-IMPa2-25 PSPC1-A488 IMPa2-A546 DAPI 8C1-siRNA-IMP-a2-a4 V2.00	0	10. siRNA-IMPa2-25 PSPC1-A488 DAPI IMPa2-A546_am_TileScan_001 (Stage 39 of 49)	00-CsdVMULyhJekZpSm4xKGrT
51.8632		Cell	2	0.000	1.000	Vesicles Paraspeckle	225	2	siRNA-IMPa2-25 PSPC1-A488 IMPa2-A546 DAPI 8C1-siRNA-IMP-a2-a4 V2.00	0	10. siRNA-IMPa2-25 PSPC1-A488 DAPI IMPa2-A546_am_TileScan_001 (Stage 39 of 49)	00-CsdVMULyhJekZpSm4xKGrT
83.5673		Cell	2	0.000	1.000	Vesicles Paraspeckle	226	3	siRNA-IMPa2-25 PSPC1-A488 IMPa2-A546 DAPI 8C1-siRNA-IMP-a2-a4 V2.00	0	10. siRNA-IMPa2-25 PSPC1-A488 DAPI IMPa2-A546_am_TileScan_001 (Stage 39 of 49)	00-CsdVMULyhJekZpSm4xKGrT
60.0217		Cell	2	0.000	1.000	Vesicles Paraspeckle	227	4	siRNA-IMPa2-25 PSPC1-A488 IMPa2-A546 DAPI 8C1-siRNA-IMP-a2-a4 V2.00	0	10. siRNA-IMPa2-25 PSPC1-A488 DAPI IMPa2-A546_am_TileScan_001 (Stage 39 of 49)	00-CsdVMULyhJekZpSm4xKGrT
102.88		Cell	2	0.000	1.000	Vesicles Paraspeckle	229	6	siRNA-IMPa2-25 PSPC1-A488 IMPa2-A546 DAPI 8C1-siRNA-IMP-a2-a4 V2.00	0	10. siRNA-IMPa2-25 PSPC1-A488 DAPI IMPa2-A546_am_TileScan_001 (Stage 39 of 49)	00-CsdVMULyhJekZpSm4xKGrT
250.25		Cell	2	0.000	1.000	Vesicles Paraspeckle	230	7	siRNA-IMPa2-25 PSPC1-A488 IMPa2-A546 DAPI 8C1-siRNA-IMP-a2-a4 V2.00	0	10. siRNA-IMPa2-25 PSPC1-A488 DAPI IMPa2-A546_am_TileScan_001 (Stage 39 of 49)	00-CsdVMULyhJekZpSm4xKGrT
110.991		Cell	2	0.000	1.000	Vesicles Paraspeckle	231	8	siRNA-IMPa2-25 PSPC1-A488 IMPa2-A546 DAPI 8C1-siRNA-IMP-a2-a4 V2.00	0	10. siRNA-IMPa2-25 PSPC1-A488 DAPI IMPa2-A546_am_TileScan_001 (Stage 39 of 49)	00-CsdVMULyhJekZpSm4xKGrT
113.344		Cell	2	0.000	1.000	Vesicles Paraspeckle	232	9	siRNA-IMPa2-25 PSPC1-A488 IMPa2-A546 DAPI 8C1-siRNA-IMP-a2-a4 V2.00	0	10. siRNA-IMPa2-25 PSPC1-A488 DAPI IMPa2-A546_am_TileScan_001 (Stage 39 of 49)	00-CsdVMULyhJekZpSm4xKGrT
103.652		Cell	2	0.000	1.000	Vesicles Paraspeckle	234	11	siRNA-IMPa2-25 PSPC1-A488 IMPa2-A546 DAPI 8C1-siRNA-IMP-a2-a4 V2.00	0	10. siRNA-IMPa2-25 PSPC1-A488 DAPI IMPa2-A546_am_TileScan_001 (Stage 39 of 49)	00-CsdVMULyhJekZpSm4xKGrT
97.0003		Cell	2	0.000	1.000	Vesicles Paraspeckle	235	12	siRNA-IMPa2-25 PSPC1-A488 IMPa2-A546 DAPI 8C1-siRNA-IMP-a2-a4 V2.00	0	10. siRNA-IMPa2-25 PSPC1-A488 DAPI IMPa2-A546_am_TileScan_001 (Stage 39 of 49)	00-CsdVMULyhJekZpSm4xKGrT
233.281		Cell	2	0.000	1.000	Vesicles Paraspeckle	236	13	siRNA-IMPa2-25 PSPC1-A488 IMPa2-A546 DAPI 8C1-siRNA-IMP-a2-a4 V2.00	0	10. siRNA-IMPa2-25 PSPC1-A488 DAPI IMPa2-A546_am_TileScan_001 (Stage 39 of 49)	00-CsdVMULyhJekZpSm4xKGrT
160.006		Cell	2	0.000	1.000	Vesicles Paraspeckle	237	14	siRNA-IMPa2-25 PSPC1-A488 IMPa2-A546 DAPI 8C1-siRNA-IMP-a2-a4 V2.00	0	10. siRNA-IMPa2-25 PSPC1-A488 DAPI IMPa2-A546_am_TileScan_001 (Stage 39 of 49)	00-CsdVMULyhJekZpSm4xKGrT
144.94		Cell	2	0.000	1.000	Vesicles Paraspeckle	238	15	siRNA-IMPa2-25 PSPC1-A488 IMPa2-A546 DAPI 8C1-siRNA-IMP-a2-a4 V2.00	0	10. siRNA-IMPa2-25 PSPC1-A488 DAPI IMPa2-A546_am_TileScan_001 (Stage 39 of 49)	00-CsdVMULyhJekZpSm4xKGrT
94.4822		Cell	2	0.000	1.000	Vesicles Paraspeckle	239	16	siRNA-IMPa2-25 PSPC1-A488 IMPa2-A546 DAPI 8C1-siRNA-IMP-a2-a4 V2.00	0	10. siRNA-IMPa2-25 PSPC1-A488 DAPI IMPa2-A546_am_TileScan_001 (Stage 39 of 49)	00-CsdVMULyhJekZpSm4xKGrT
105.286		Cell	2	0.000	1.000	Vesicles Paraspeckle	240	17	siRNA-IMPa2-25 PSPC1-A488 IMPa2-A546 DAPI 8C1-siRNA-IMP-a2-a4 V2.00	0	10. siRNA-IMPa2-25 PSPC1-A488 DAPI IMPa2-A546_am_TileScan_001 (Stage 39 of 49)	00-CsdVMULyhJekZpSm4xKGrT
76.9327		Cell	2	0.000	1.000	Vesicles Paraspeckle	241	18	siRNA-IMPa2-25 PSPC1-A488 IMPa2-A546 DAPI 8C1-siRNA-IMP-a2-a4 V2.00	0	10. siRNA-IMPa2-25 PSPC1-A488 DAPI IMPa2-A546_am_TileScan_001 (Stage 39 of 49)	00-CsdVMULyhJekZpSm4xKGrT
97.3413		Cell	2	0.000	1.000	Vesicles Paraspeckle	242	19	siRNA-IMPa2-25 PSPC1-A488 IMPa2-A546 DAPI 8C1-siRNA-IMP-a2-a4 V2.00	0	10. siRNA-IMPa2-25 PSPC1-A488 DAPI IMPa2-A546_am_TileScan_001 (Stage 39 of 49)	00-CsdVMULyhJekZpSm4xKGrT
87.1045		Cell	2	0.000	1.000	Vesicles Paraspeckle	243	0	siRNA-IMPa2-25 PSPC1-A488 IMPa2-A546 DAPI 8C1-siRNA-IMP-a2-a4 V2.00	0	10. siRNA-IMPa2-25 PSPC1-A488 DAPI IMPa2-A546_an_TileScan_001 (Stage 40 of 49)	00-nhXGSbtgJuAuVNSHhr7k6o
126.519		Cell	2	0.000	1.000	Vesicles Paraspeckle	246	3	siRNA-IMPa2-25 PSPC1-A488 IMPa2-A546 DAPI 8C1-siRNA-IMP-a2-a4 V2.00	0	10. siRNA-IMPa2-25 PSPC1-A488 DAPI IMPa2-A546_an_TileScan_001 (Stage 40 of 49)	00-nhXGSbtgJuAuVNSHhr7k6o
73.0747		Cell	2	0.000	1.000	Vesicles Paraspeckle	247	4	siRNA-IMPa2-25 PSPC1-A488 IMPa2-A546 DAPI 8C1-siRNA-IMP-a2-a4 V2.00	0	10. siRNA-IMPa2-25 PSPC1-A488 DAPI IMPa2-A546_an_TileScan_001 (Stage 40 of 49)	00-nhXGSbtgJuAuVNSHhr7k6o
59.2871		Cell	2	0.000	1.000	Vesicles Paraspeckle	248	5	siRNA-IMPa2-25 PSPC1-A488 IMPa2-A546 DAPI 8C1-siRNA-IMP-a2-a4 V2.00	0	10. siRNA-IMPa2-25 PSPC1-A488 DAPI IMPa2-A546_an_TileScan_001 (Stage 40 of 49)	00-nhXGSbtgJuAuVNSHhr7k6o
87.1738		Cell	2	0.000	1.000	Vesicles Paraspeckle	249	6	siRNA-IMPa2-25 PSPC1-A488 IMPa2-A546 DAPI 8C1-siRNA-IMP-a2-a4 V2.00	0	10. siRNA-IMPa2-25 PSPC1-A488 DAPI IMPa2-A546_an_TileScan_001 (Stage 40 of 49)	00-nhXGSbtgJuAuVNSHhr7k6o
108.58		Cell	2	0.000	1.000	Vesicles Paraspeckle	250	7	siRNA-IMPa2-25 PSPC1-A488 IMPa2-A546 DAPI 8C1-siRNA-IMP-a2-a4 V2.00	0	10. siRNA-IMPa2-25 PSPC1-A488 DAPI IMPa2-A546_an_TileScan_001 (Stage 40 of 49)	00-nhXGSbtgJuAuVNSHhr7k6o
93.1272		Cell	2	0.000	1.000	Vesicles Paraspeckle	251	8	siRNA-IMPa2-25 PSPC1-A488 IMPa2-A546 DAPI 8C1-siRNA-IMP-a2-a4 V2.00	0	10. siRNA-IMPa2-25 PSPC1-A488 DAPI IMPa2-A546_an_TileScan_001 (Stage 40 of 49)	00-nhXGSbtgJuAuVNSHhr7k6o
148.691		Cell	2	0.000	1.000	Vesicles Paraspeckle	252	9	siRNA-IMPa2-25 PSPC1-A488 IMPa2-A546 DAPI 8C1-siRNA-IMP-a2-a4 V2.00	0	10. siRNA-IMPa2-25 PSPC1-A488 DAPI IMPa2-A546_an_TileScan_001 (Stage 40 of 49)	00-nhXGSbtgJuAuVNSHhr7k6o
60.8643		Cell	2	0.000	1.000	Vesicles Paraspeckle	254	11	siRNA-IMPa2-25 PSPC1-A488 IMPa2-A546 DAPI 8C1-siRNA-IMP-a2-a4 V2.00	0	10. siRNA-IMPa2-25 PSPC1-A488 DAPI IMPa2-A546_an_TileScan_001 (Stage 40 of 49)	00-nhXGSbtgJuAuVNSHhr7k6o
125.074		Cell	2	0.000	1.000	Vesicles Paraspeckle	255	12	siRNA-IMPa2-25 PSPC1-A488 IMPa2-A546 DAPI 8C1-siRNA-IMP-a2-a4 V2.00	0	10. siRNA-IMPa2-25 PSPC1-A488 DAPI IMPa2-A546_an_TileScan_001 (Stage 40 of 49)	00-nhXGSbtgJuAuVNSHhr7k6o
102.873		Cell	2	0.000	1.000	Vesicles Paraspeckle	256	13	siRNA-IMPa2-25 PSPC1-A488 IMPa2-A546 DAPI 8C1-siRNA-IMP-a2-a4 V2.00	0	10. siRNA-IMPa2-25 PSPC1-A488 DAPI IMPa2-A546_an_TileScan_001 (Stage 40 of 49)	00-nhXGSbtgJuAuVNSHhr7k6o
162.438		Cell	2	0.000	1.000	Vesicles Paraspeckle	257	14	siRNA-IMPa2-25 PSPC1-A488 IMPa2-A546 DAPI 8C1-siRNA-IMP-a2-a4 V2.00	0	10. siRNA-IMPa2-25 PSPC1-A488 DAPI IMPa2-A546_an_TileScan_001 (Stage 40 of 49)	00-nhXGSbtgJuAuVNSHhr7k6o
88.4464		Cell	2	0.000	1.000	Vesicles Paraspeckle	258	15	siRNA-IMPa2-25 PSPC1-A488 IMPa2-A546 DAPI 8C1-siRNA-IMP-a2-a4 V2.00	0	10. siRNA-IMPa2-25 PSPC1-A488 DAPI IMPa2-A546_an_TileScan_001 (Stage 40 of 49)	00-nhXGSbtgJuAuVNSHhr7k6o
79.3305		Cell	2	0.000	1.000	Vesicles Paraspeckle	259	16	siRNA-IMPa2-25 PSPC1-A488 IMPa2-A546 DAPI 8C1-siRNA-IMP-a2-a4 V2.00	0	10. siRNA-IMPa2-25 PSPC1-A488 DAPI IMPa2-A546_an_TileScan_001 (Stage 40 of 49)	00-nhXGSbtgJuAuVNSHhr7k6o
144.391		Cell	2	0.000	1.000	Vesicles Paraspeckle	260	17	siRNA-IMPa2-25 PSPC1-A488 IMPa2-A546 DAPI 8C1-siRNA-IMP-a2-a4 V2.00	0	10. siRNA-IMPa2-25 PSPC1-A488 DAPI IMPa2-A546_an_TileScan_001 (Stage 40 of 49)	00-nhXGSbtgJuAuVNSHhr7k6o
108.324		Cell	2	0.000	1.000	Vesicles Paraspeckle	261	18	siRNA-IMPa2-25 PSPC1-A488 IMPa2-A546 DAPI 8C1-siRNA-IMP-a2-a4 V2.00	0	10. siRNA-IMPa2-25 PSPC1-A488 DAPI IMPa2-A546_an_TileScan_001 (Stage 40 of 49)	00-nhXGSbtgJuAuVNSHhr7k6o
78.776		Cell	2	0.000	1.000	Vesicles Paraspeckle	262	19	siRNA-IMPa2-25 PSPC1-A488 IMPa2-A546 DAPI 8C1-siRNA-IMP-a2-a4 V2.00	0	10. siRNA-IMPa2-25 PSPC1-A488 DAPI IMPa2-A546_an_TileScan_001 (Stage 40 of 49)	00-nhXGSbtgJuAuVNSHhr7k6o
84.1883		Cell	2	0.000	1.000	Vesicles Paraspeckle	263	20	siRNA-IMPa2-25 PSPC1-A488 IMPa2-A546 DAPI 8C1-siRNA-IMP-a2-a4 V2.00	0	10. siRNA-IMPa2-25 PSPC1-A488 DAPI IMPa2-A546_an_TileScan_001 (Stage 40 of 49)	00-nhXGSbtgJuAuVNSHhr7k6o
70.834		Cell	2	0.000	1.000	Vesicles Paraspeckle	265	22	siRNA-IMPa2-25 PSPC1-A488 IMPa2-A546 DAPI 8C1-siRNA-IMP-a2-a4 V2.00	0	10. siRNA-IMPa2-25 PSPC1-A488 DAPI IMPa2-A546_an_TileScan_001 (Stage 40 of 49)	00-nhXGSbtgJuAuVNSHhr7k6o
93.8668		Cell	2	0.000	1.000	Vesicles Paraspeckle	266	23	siRNA-IMPa2-25 PSPC1-A488 IMPa2-A546 DAPI 8C1-siRNA-IMP-a2-a4 V2.00	0	10. siRNA-IMPa2-25 PSPC1-A488 DAPI IMPa2-A546_an_TileScan_001 (Stage 40 of 49)	00-nhXGSbtgJuAuVNSHhr7k6o
94.2908		Cell	2	0.000	1.000	Vesicles Paraspeckle	267	24	siRNA-IMPa2-25 PSPC1-A488 IMPa2-A546 DAPI 8C1-siRNA-IMP-a2-a4 V2.00	0	10. siRNA-IMPa2-25 PSPC1-A488 DAPI IMPa2-A546_an_TileScan_001 (Stage 40 of 49)	00-nhXGSbtgJuAuVNSHhr7k6o
124.204		Cell	2	0.000	1.000	Vesicles Paraspeckle	268	25	siRNA-IMPa2-25 PSPC1-A488 IMPa2-A546 DAPI 8C1-siRNA-IMP-a2-a4 V2.00	0	10. siRNA-IMPa2-25 PSPC1-A488 DAPI IMPa2-A546_an_TileScan_001 (Stage 40 of 49)	00-nhXGSbtgJuAuVNSHhr7k6o
155.368		Cell	2	0.000	1.000	Vesicles Paraspeckle	269	26	siRNA-IMPa2-25 PSPC1-A488 IMPa2-A546 DAPI 8C1-siRNA-IMP-a2-a4 V2.00	0	10. siRNA-IMPa2-25 PSPC1-A488 DAPI IMPa2-A546_an_TileScan_001 (Stage 40 of 49)	00-nhXGSbtgJuAuVNSHhr7k6o
122.033		Cell	2	0.000	1.000	Vesicles Paraspeckle	270	27	siRNA-IMPa2-25 PSPC1-A488 IMPa2-A546 DAPI 8C1-siRNA-IMP-a2-a4 V2.00	0	10. siRNA-IMPa2-25 PSPC1-A488 DAPI IMPa2-A546_an_TileScan_001 (Stage 40 of 49)	00-nhXGSbtgJuAuVNSHhr7k6o
67.8085		Cell	2	0.000	1.000	Vesicles Paraspeckle	271	28	siRNA-IMPa2-25 PSPC1-A488 IMPa2-A546 DAPI 8C1-siRNA-IMP-a2-a4 V2.00	0	10. siRNA-IMPa2-25 PSPC1-A488 DAPI IMPa2-A546_an_TileScan_001 (Stage 40 of 49)	00-nhXGSbtgJuAuVNSHhr7k6o
74.5		Cell	2	0.000	1.000	Vesicles Paraspeckle	272	29	siRNA-IMPa2-25 PSPC1-A488 IMPa2-A546 DAPI 8C1-siRNA-IMP-a2-a4 V2.00	0	10. siRNA-IMPa2-25 PSPC1-A488 DAPI IMPa2-A546_an_TileScan_001 (Stage 40 of 49)	00-nhXGSbtgJuAuVNSHhr7k6o
125.559		Cell	2	0.000	1.000	Vesicles Paraspeckle	273	30	siRNA-IMPa2-25 PSPC1-A488 IMPa2-A546 DAPI 8C1-siRNA-IMP-a2-a4 V2.00	0	10. siRNA-IMPa2-25 PSPC1-A488 DAPI IMPa2-A546_an_TileScan_001 (Stage 40 of 49)	00-nhXGSbtgJuAuVNSHhr7k6o
97.5287		Cell	2	0.000	1.000	Vesicles Paraspeckle	274	31	siRNA-IMPa2-25 PSPC1-A488 IMPa2-A546 DAPI 8C1-siRNA-IMP-a2-a4 V2.00	0	10. siRNA-IMPa2-25 PSPC1-A488 DAPI IMPa2-A546_an_TileScan_001 (Stage 40 of 49)	00-nhXGSbtgJuAuVNSHhr7k6o
135.222		Cell	2	0.000	1.000	Vesicles Paraspeckle	275	32	siRNA-IMPa2-25 PSPC1-A488 IMPa2-A546 DAPI 8C1-siRNA-IMP-a2-a4 V2.00	0	10. siRNA-IMPa2-25 PSPC1-A488 DAPI IMPa2-A546_an_TileScan_001 (Stage 40 of 49)	00-nhXGSbtgJuAuVNSHhr7k6o
83.3972		Cell	2	0.000	1.000	Vesicles Paraspeckle	276	0	siRNA-IMPa2-25 PSPC1-A488 IMPa2-A546 DAPI 8C1-siRNA-IMP-a2-a4 V2.00	0	10. siRNA-IMPa2-25 PSPC1-A488 DAPI IMPa2-A546_ao_TileScan_001 (Stage 41 of 49)	00-4QUkuRH74NoZEt5VCPiawd
53.8987		Cell	2	0.000	1.000	Vesicles Paraspeckle	277	1	siRNA-IMPa2-25 PSPC1-A488 IMPa2-A546 DAPI 8C1-siRNA-IMP-a2-a4 V2.00	0	10. siRNA-IMPa2-25 PSPC1-A488 DAPI IMPa2-A546_ao_TileScan_001 (Stage 41 of 49)	00-4QUkuRH74NoZEt5VCPiawd
72.6909		Cell	2	0.000	1.000	Vesicles Paraspeckle	278	2	siRNA-IMPa2-25 PSPC1-A488 IMPa2-A546 DAPI 8C1-siRNA-IMP-a2-a4 V2.00	0	10. siRNA-IMPa2-25 PSPC1-A488 DAPI IMPa2-A546_ao_TileScan_001 (Stage 41 of 49)	00-4QUkuRH74NoZEt5VCPiawd
71.401		Cell	2	0.000	1.000	Vesicles Paraspeckle	279	3	siRNA-IMPa2-25 PSPC1-A488 IMPa2-A546 DAPI 8C1-siRNA-IMP-a2-a4 V2.00	0	10. siRNA-IMPa2-25 PSPC1-A488 DAPI IMPa2-A546_ao_TileScan_001 (Stage 41 of 49)	00-4QUkuRH74NoZEt5VCPiawd
68.5743		Cell	2	0.000	1.000	Vesicles Paraspeckle	280	4	siRNA-IMPa2-25 PSPC1-A488 IMPa2-A546 DAPI 8C1-siRNA-IMP-a2-a4 V2.00	0	10. siRNA-IMPa2-25 PSPC1-A488 DAPI IMPa2-A546_ao_TileScan_001 (Stage 41 of 49)	00-4QUkuRH74NoZEt5VCPiawd
77.6992		Cell	2	0.000	1.000	Vesicles Paraspeckle	281	5	siRNA-IMPa2-25 PSPC1-A488 IMPa2-A546 DAPI 8C1-siRNA-IMP-a2-a4 V2.00	0	10. siRNA-IMPa2-25 PSPC1-A488 DAPI IMPa2-A546_ao_TileScan_001 (Stage 41 of 49)	00-4QUkuRH74NoZEt5VCPiawd
65.261		Cell	2	0.000	1.000	Vesicles Paraspeckle	282	6	siRNA-IMPa2-25 PSPC1-A488 IMPa2-A546 DAPI 8C1-siRNA-IMP-a2-a4 V2.00	0	10. siRNA-IMPa2-25 PSPC1-A488 DAPI IMPa2-A546_ao_TileScan_001 (Stage 41 of 49)	00-4QUkuRH74NoZEt5VCPiawd
75.0069		Cell	2	0.000	1.000	Vesicles Paraspeckle	283	7	siRNA-IMPa2-25 PSPC1-A488 IMPa2-A546 DAPI 8C1-siRNA-IMP-a2-a4 V2.00	0	10. siRNA-IMPa2-25 PSPC1-A488 DAPI IMPa2-A546_ao_TileScan_001 (Stage 41 of 49)	00-4QUkuRH74NoZEt5VCPiawd
73.1005		Cell	2	0.000	1.000	Vesicles Paraspeckle	284	8	siRNA-IMPa2-25 PSPC1-A488 IMPa2-A546 DAPI 8C1-siRNA-IMP-a2-a4 V2.00	0	10. siRNA-IMPa2-25 PSPC1-A488 DAPI IMPa2-A546_ao_TileScan_001 (Stage 41 of 49)	00-4QUkuRH74NoZEt5VCPiawd
86.2439		Cell	2	0.000	1.000	Vesicles Paraspeckle	285	9	siRNA-IMPa2-25 PSPC1-A488 IMPa2-A546 DAPI 8C1-siRNA-IMP-a2-a4 V2.00	0	10. siRNA-IMPa2-25 PSPC1-A488 DAPI IMPa2-A546_ao_TileScan_001 (Stage 41 of 49)	00-4QUkuRH74NoZEt5VCPiawd
96		Cell	2	0.000	1.000	Vesicles Paraspeckle	286	10	siRNA-IMPa2-25 PSPC1-A488 IMPa2-A546 DAPI 8C1-siRNA-IMP-a2-a4 V2.00	0	10. siRNA-IMPa2-25 PSPC1-A488 DAPI IMPa2-A546_ao_TileScan_001 (Stage 41 of 49)	00-4QUkuRH74NoZEt5VCPiawd
103.659		Cell	2	0.000	1.000	Vesicles Paraspeckle	287	11	siRNA-IMPa2-25 PSPC1-A488 IMPa2-A546 DAPI 8C1-siRNA-IMP-a2-a4 V2.00	0	10. siRNA-IMPa2-25 PSPC1-A488 DAPI IMPa2-A546_ao_TileScan_001 (Stage 41 of 49)	00-4QUkuRH74NoZEt5VCPiawd
76.0045		Cell	2	0.000	1.000	Vesicles Paraspeckle	288	12	siRNA-IMPa2-25 PSPC1-A488 IMPa2-A546 DAPI 8C1-siRNA-IMP-a2-a4 V2.00	0	10. siRNA-IMPa2-25 PSPC1-A488 DAPI IMPa2-A546_ao_TileScan_001 (Stage 41 of 49)	00-4QUkuRH74NoZEt5VCPiawd
125.225		Cell	2	0.000	1.000	Vesicles Paraspeckle	289	13	siRNA-IMPa2-25 PSPC1-A488 IMPa2-A546 DAPI 8C1-siRNA-IMP-a2-a4 V2.00	0	10. siRNA-IMPa2-25 PSPC1-A488 DAPI IMPa2-A546_ao_TileScan_001 (Stage 41 of 49)	00-4QUkuRH74NoZEt5VCPiawd
113.717		Cell	2	0.000	1.000	Vesicles Paraspeckle	290	14	siRNA-IMPa2-25 PSPC1-A488 IMPa2-A546 DAPI 8C1-siRNA-IMP-a2-a4 V2.00	0	10. siRNA-IMPa2-25 PSPC1-A488 DAPI IMPa2-A546_ao_TileScan_001 (Stage 41 of 49)	00-4QUkuRH74NoZEt5VCPiawd
104.414		Cell	2	0.000	1.000	Vesicles Paraspeckle	291	15	siRNA-IMPa2-25 PSPC1-A488 IMPa2-A546 DAPI 8C1-siRNA-IMP-a2-a4 V2.00	0	10. siRNA-IMPa2-25 PSPC1-A488 DAPI IMPa2-A546_ao_TileScan_001 (Stage 41 of 49)	00-4QUkuRH74NoZEt5VCPiawd
112.413		Cell	2	0.000	1.000	Vesicles Paraspeckle	292	16	siRNA-IMPa2-25 PSPC1-A488 IMPa2-A546 DAPI 8C1-siRNA-IMP-a2-a4 V2.00	0	10. siRNA-IMPa2-25 PSPC1-A488 DAPI IMPa2-A546_ao_TileScan_001 (Stage 41 of 49)	00-4QUkuRH74NoZEt5VCPiawd
39.5455		Cell	2	0.000	1.000	Vesicles Paraspeckle	293	17	siRNA-IMPa2-25 PSPC1-A488 IMPa2-A546 DAPI 8C1-siRNA-IMP-a2-a4 V2.00	0	10. siRNA-IMPa2-25 PSPC1-A488 DAPI IMPa2-A546_ao_TileScan_001 (Stage 41 of 49)	00-4QUkuRH74NoZEt5VCPiawd
102.156		Cell	2	0.000	1.000	Vesicles Paraspeckle	294	18	siRNA-IMPa2-25 PSPC1-A488 IMPa2-A546 DAPI 8C1-siRNA-IMP-a2-a4 V2.00	0	10. siRNA-IMPa2-25 PSPC1-A488 DAPI IMPa2-A546_ao_TileScan_001 (Stage 41 of 49)	00-4QUkuRH74NoZEt5VCPiawd
89.6676		Cell	2	0.000	1.000	Vesicles Paraspeckle	295	19	siRNA-IMPa2-25 PSPC1-A488 IMPa2-A546 DAPI 8C1-siRNA-IMP-a2-a4 V2.00	0	10. siRNA-IMPa2-25 PSPC1-A488 DAPI IMPa2-A546_ao_TileScan_001 (Stage 41 of 49)	00-4QUkuRH74NoZEt5VCPiawd
88.4792		Cell	2	0.000	1.000	Vesicles Paraspeckle	296	20	siRNA-IMPa2-25 PSPC1-A488 IMPa2-A546 DAPI 8C1-siRNA-IMP-a2-a4 V2.00	0	10. siRNA-IMPa2-25 PSPC1-A488 DAPI IMPa2-A546_ao_TileScan_001 (Stage 41 of 49)	00-4QUkuRH74NoZEt5VCPiawd
67.597		Cell	2	0.000	1.000	Vesicles Paraspeckle	297	21	siRNA-IMPa2-25 PSPC1-A488 IMPa2-A546 DAPI 8C1-siRNA-IMP-a2-a4 V2.00	0	10. siRNA-IMPa2-25 PSPC1-A488 DAPI IMPa2-A546_ao_TileScan_001 (Stage 41 of 49)	00-4QUkuRH74NoZEt5VCPiawd
85.1088		Cell	2	0.000	1.000	Vesicles Paraspeckle	298	22	siRNA-IMPa2-25 PSPC1-A488 IMPa2-A546 DAPI 8C1-siRNA-IMP-a2-a4 V2.00	0	10. siRNA-IMPa2-25 PSPC1-A488 DAPI IMPa2-A546_ao_TileScan_001 (Stage 41 of 49)	00-4QUkuRH74NoZEt5VCPiawd
79.9062		Cell	2	0.000	1.000	Vesicles Paraspeckle	299	23	siRNA-IMPa2-25 PSPC1-A488 IMPa2-A546 DAPI 8C1-siRNA-IMP-a2-a4 V2.00	0	10. siRNA-IMPa2-25 PSPC1-A488 DAPI IMPa2-A546_ao_TileScan_001 (Stage 41 of 49)	00-4QUkuRH74NoZEt5VCPiawd
86.5457		Cell	2	0.000	1.000	Vesicles Paraspeckle	300	24	siRNA-IMPa2-25 PSPC1-A488 IMPa2-A546 DAPI 8C1-siRNA-IMP-a2-a4 V2.00	0	10. siRNA-IMPa2-25 PSPC1-A488 DAPI IMPa2-A546_ao_TileScan_001 (Stage 41 of 49)	00-4QUkuRH74NoZEt5VCPiawd
112.21		Cell	2	0.000	1.000	Vesicles Paraspeckle	301	25	siRNA-IMPa2-25 PSPC1-A488 IMPa2-A546 DAPI 8C1-siRNA-IMP-a2-a4 V2.00	0	10. siRNA-IMPa2-25 PSPC1-A488 DAPI IMPa2-A546_ao_TileScan_001 (Stage 41 of 49)	00-4QUkuRH74NoZEt5VCPiawd
112.467		Cell	2	0.000	1.000	Vesicles Paraspeckle	302	26	siRNA-IMPa2-25 PSPC1-A488 IMPa2-A546 DAPI 8C1-siRNA-IMP-a2-a4 V2.00	0	10. siRNA-IMPa2-25 PSPC1-A488 DAPI IMPa2-A546_ao_TileScan_001 (Stage 41 of 49)	00-4QUkuRH74NoZEt5VCPiawd
188.277		Cell	2	0.000	1.000	Vesicles Paraspeckle	303	27	siRNA-IMPa2-25 PSPC1-A488 IMPa2-A546 DAPI 8C1-siRNA-IMP-a2-a4 V2.00	0	10. siRNA-IMPa2-25 PSPC1-A488 DAPI IMPa2-A546_ao_TileScan_001 (Stage 41 of 49)	00-4QUkuRH74NoZEt5VCPiawd
126.149		Cell	2	0.000	1.000	Vesicles Paraspeckle	304	28	siRNA-IMPa2-25 PSPC1-A488 IMPa2-A546 DAPI 8C1-siRNA-IMP-a2-a4 V2.00	0	10. siRNA-IMPa2-25 PSPC1-A488 DAPI IMPa2-A546_ao_TileScan_001 (Stage 41 of 49)	00-4QUkuRH74NoZEt5VCPiawd
122.469		Cell	2	0.000	1.000	Vesicles Paraspeckle	305	29	siRNA-IMPa2-25 PSPC1-A488 IMPa2-A546 DAPI 8C1-siRNA-IMP-a2-a4 V2.00	0	10. siRNA-IMPa2-25 PSPC1-A488 DAPI IMPa2-A546_ao_TileScan_001 (Stage 41 of 49)	00-4QUkuRH74NoZEt5VCPiawd
58.4583		Cell	2	0.000	1.000	Vesicles Paraspeckle	308	2	siRNA-IMPa2-25 PSPC1-A488 IMPa2-A546 DAPI 8C1-siRNA-IMP-a2-a4 V2.00	0	10. siRNA-IMPa2-25 PSPC1-A488 DAPI IMPa2-A546_ap_TileScan_001 (Stage 42 of 49)	00-cWWLgZ9Q3xp7EpNTVHkbcL
81.3696		Cell	2	0.000	1.000	Vesicles Paraspeckle	309	3	siRNA-IMPa2-25 PSPC1-A488 IMPa2-A546 DAPI 8C1-siRNA-IMP-a2-a4 V2.00	0	10. siRNA-IMPa2-25 PSPC1-A488 DAPI IMPa2-A546_ap_TileScan_001 (Stage 42 of 49)	00-cWWLgZ9Q3xp7EpNTVHkbcL
137.063		Cell	2	0.000	1.000	Vesicles Paraspeckle	311	5	siRNA-IMPa2-25 PSPC1-A488 IMPa2-A546 DAPI 8C1-siRNA-IMP-a2-a4 V2.00	0	10. siRNA-IMPa2-25 PSPC1-A488 DAPI IMPa2-A546_ap_TileScan_001 (Stage 42 of 49)	00-cWWLgZ9Q3xp7EpNTVHkbcL
79.7036		Cell	2	0.000	1.000	Vesicles Paraspeckle	312	6	siRNA-IMPa2-25 PSPC1-A488 IMPa2-A546 DAPI 8C1-siRNA-IMP-a2-a4 V2.00	0	10. siRNA-IMPa2-25 PSPC1-A488 DAPI IMPa2-A546_ap_TileScan_001 (Stage 42 of 49)	00-cWWLgZ9Q3xp7EpNTVHkbcL
83.1004		Cell	2	0.000	1.000	Vesicles Paraspeckle	313	7	siRNA-IMPa2-25 PSPC1-A488 IMPa2-A546 DAPI 8C1-siRNA-IMP-a2-a4 V2.00	0	10. siRNA-IMPa2-25 PSPC1-A488 DAPI IMPa2-A546_ap_TileScan_001 (Stage 42 of 49)	00-cWWLgZ9Q3xp7EpNTVHkbcL
84.2249		Cell	2	0.000	1.000	Vesicles Paraspeckle	314	8	siRNA-IMPa2-25 PSPC1-A488 IMPa2-A546 DAPI 8C1-siRNA-IMP-a2-a4 V2.00	0	10. siRNA-IMPa2-25 PSPC1-A488 DAPI IMPa2-A546_ap_TileScan_001 (Stage 42 of 49)	00-cWWLgZ9Q3xp7EpNTVHkbcL
122.358		Cell	2	0.000	1.000	Vesicles Paraspeckle	315	9	siRNA-IMPa2-25 PSPC1-A488 IMPa2-A546 DAPI 8C1-siRNA-IMP-a2-a4 V2.00	0	10. siRNA-IMPa2-25 PSPC1-A488 DAPI IMPa2-A546_ap_TileScan_001 (Stage 42 of 49)	00-cWWLgZ9Q3xp7EpNTVHkbcL
65.6049		Cell	2	0.000	1.000	Vesicles Paraspeckle	317	11	siRNA-IMPa2-25 PSPC1-A488 IMPa2-A546 DAPI 8C1-siRNA-IMP-a2-a4 V2.00	0	10. siRNA-IMPa2-25 PSPC1-A488 DAPI IMPa2-A546_ap_TileScan_001 (Stage 42 of 49)	00-cWWLgZ9Q3xp7EpNTVHkbcL
99.1942		Cell	2	0.000	1.000	Vesicles Paraspeckle	318	12	siRNA-IMPa2-25 PSPC1-A488 IMPa2-A546 DAPI 8C1-siRNA-IMP-a2-a4 V2.00	0	10. siRNA-IMPa2-25 PSPC1-A488 DAPI IMPa2-A546_ap_TileScan_001 (Stage 42 of 49)	00-cWWLgZ9Q3xp7EpNTVHkbcL
59.3013		Cell	2	0.000	1.000	Vesicles Paraspeckle	319	13	siRNA-IMPa2-25 PSPC1-A488 IMPa2-A546 DAPI 8C1-siRNA-IMP-a2-a4 V2.00	0	10. siRNA-IMPa2-25 PSPC1-A488 DAPI IMPa2-A546_ap_TileScan_001 (Stage 42 of 49)	00-cWWLgZ9Q3xp7EpNTVHkbcL
179.859		Cell	2	0.000	1.000	Vesicles Paraspeckle	320	14	siRNA-IMPa2-25 PSPC1-A488 IMPa2-A546 DAPI 8C1-siRNA-IMP-a2-a4 V2.00	0	10. siRNA-IMPa2-25 PSPC1-A488 DAPI IMPa2-A546_ap_TileScan_001 (Stage 42 of 49)	00-cWWLgZ9Q3xp7EpNTVHkbcL
63.0952		Cell	2	0.000	1.000	Vesicles Paraspeckle	321	15	siRNA-IMPa2-25 PSPC1-A488 IMPa2-A546 DAPI 8C1-siRNA-IMP-a2-a4 V2.00	0	10. siRNA-IMPa2-25 PSPC1-A488 DAPI IMPa2-A546_ap_TileScan_001 (Stage 42 of 49)	00-cWWLgZ9Q3xp7EpNTVHkbcL
78.567		Cell	2	0.000	1.000	Vesicles Paraspeckle	323	17	siRNA-IMPa2-25 PSPC1-A488 IMPa2-A546 DAPI 8C1-siRNA-IMP-a2-a4 V2.00	0	10. siRNA-IMPa2-25 PSPC1-A488 DAPI IMPa2-A546_ap_TileScan_001 (Stage 42 of 49)	00-cWWLgZ9Q3xp7EpNTVHkbcL
89.4515		Cell	2	0.000	1.000	Vesicles Paraspeckle	324	18	siRNA-IMPa2-25 PSPC1-A488 IMPa2-A546 DAPI 8C1-siRNA-IMP-a2-a4 V2.00	0	10. siRNA-IMPa2-25 PSPC1-A488 DAPI IMPa2-A546_ap_TileScan_001 (Stage 42 of 49)	00-cWWLgZ9Q3xp7EpNTVHkbcL
107.34		Cell	2	0.000	1.000	Vesicles Paraspeckle	325	19	siRNA-IMPa2-25 PSPC1-A488 IMPa2-A546 DAPI 8C1-siRNA-IMP-a2-a4 V2.00	0	10. siRNA-IMPa2-25 PSPC1-A488 DAPI IMPa2-A546_ap_TileScan_001 (Stage 42 of 49)	00-cWWLgZ9Q3xp7EpNTVHkbcL
110.986		Cell	2	0.000	1.000	Vesicles Paraspeckle	327	1	siRNA-IMPa2-25 PSPC1-A488 IMPa2-A546 DAPI 8C1-siRNA-IMP-a2-a4 V2.00	0	10. siRNA-IMPa2-25 PSPC1-A488 DAPI IMPa2-A546_aq_TileScan_001 (Stage 43 of 49)	00-RBVEW7oCeaSqi6Lt89D3qS
57.5861		Cell	2	0.000	1.000	Vesicles Paraspeckle	328	2	siRNA-IMPa2-25 PSPC1-A488 IMPa2-A546 DAPI 8C1-siRNA-IMP-a2-a4 V2.00	0	10. siRNA-IMPa2-25 PSPC1-A488 DAPI IMPa2-A546_aq_TileScan_001 (Stage 43 of 49)	00-RBVEW7oCeaSqi6Lt89D3qS
56.4052		Cell	2	0.000	1.000	Vesicles Paraspeckle	329	3	siRNA-IMPa2-25 PSPC1-A488 IMPa2-A546 DAPI 8C1-siRNA-IMP-a2-a4 V2.00	0	10. siRNA-IMPa2-25 PSPC1-A488 DAPI IMPa2-A546_aq_TileScan_001 (Stage 43 of 49)	00-RBVEW7oCeaSqi6Lt89D3qS
55.9799		Cell	2	0.000	1.000	Vesicles Paraspeckle	330	0	siRNA-IMPa2-25 PSPC1-A488 IMPa2-A546 DAPI 8C1-siRNA-IMP-a2-a4 V2.00	0	10. siRNA-IMPa2-25 PSPC1-A488 DAPI IMPa2-A546_ar_TileScan_001 (Stage 44 of 49)	00-SnHPnuYLTpyLwje3kM9ypZ
117.884		Cell	2	0.000	1.000	Vesicles Paraspeckle	331	1	siRNA-IMPa2-25 PSPC1-A488 IMPa2-A546 DAPI 8C1-siRNA-IMP-a2-a4 V2.00	0	10. siRNA-IMPa2-25 PSPC1-A488 DAPI IMPa2-A546_ar_TileScan_001 (Stage 44 of 49)	00-SnHPnuYLTpyLwje3kM9ypZ
90.3578		Cell	2	0.000	1.000	Vesicles Paraspeckle	332	2	siRNA-IMPa2-25 PSPC1-A488 IMPa2-A546 DAPI 8C1-siRNA-IMP-a2-a4 V2.00	0	10. siRNA-IMPa2-25 PSPC1-A488 DAPI IMPa2-A546_ar_TileScan_001 (Stage 44 of 49)	00-SnHPnuYLTpyLwje3kM9ypZ
172.802		Cell	2	0.000	1.000	Vesicles Paraspeckle	333	3	siRNA-IMPa2-25 PSPC1-A488 IMPa2-A546 DAPI 8C1-siRNA-IMP-a2-a4 V2.00	0	10. siRNA-IMPa2-25 PSPC1-A488 DAPI IMPa2-A546_ar_TileScan_001 (Stage 44 of 49)	00-SnHPnuYLTpyLwje3kM9ypZ
48.2084		Cell	2	0.000	1.000	Vesicles Paraspeckle	334	4	siRNA-IMPa2-25 PSPC1-A488 IMPa2-A546 DAPI 8C1-siRNA-IMP-a2-a4 V2.00	0	10. siRNA-IMPa2-25 PSPC1-A488 DAPI IMPa2-A546_ar_TileScan_001 (Stage 44 of 49)	00-SnHPnuYLTpyLwje3kM9ypZ
54.393		Cell	2	0.000	1.000	Vesicles Paraspeckle	335	5	siRNA-IMPa2-25 PSPC1-A488 IMPa2-A546 DAPI 8C1-siRNA-IMP-a2-a4 V2.00	0	10. siRNA-IMPa2-25 PSPC1-A488 DAPI IMPa2-A546_ar_TileScan_001 (Stage 44 of 49)	00-SnHPnuYLTpyLwje3kM9ypZ
94.1107		Cell	2	0.000	1.000	Vesicles Paraspeckle	336	6	siRNA-IMPa2-25 PSPC1-A488 IMPa2-A546 DAPI 8C1-siRNA-IMP-a2-a4 V2.00	0	10. siRNA-IMPa2-25 PSPC1-A488 DAPI IMPa2-A546_ar_TileScan_001 (Stage 44 of 49)	00-SnHPnuYLTpyLwje3kM9ypZ
113.208		Cell	2	0.000	1.000	Vesicles Paraspeckle	337	7	siRNA-IMPa2-25 PSPC1-A488 IMPa2-A546 DAPI 8C1-siRNA-IMP-a2-a4 V2.00	0	10. siRNA-IMPa2-25 PSPC1-A488 DAPI IMPa2-A546_ar_TileScan_001 (Stage 44 of 49)	00-SnHPnuYLTpyLwje3kM9ypZ
189.529		Cell	2	0.000	1.000	Vesicles Paraspeckle	338	8	siRNA-IMPa2-25 PSPC1-A488 IMPa2-A546 DAPI 8C1-siRNA-IMP-a2-a4 V2.00	0	10. siRNA-IMPa2-25 PSPC1-A488 DAPI IMPa2-A546_ar_TileScan_001 (Stage 44 of 49)	00-SnHPnuYLTpyLwje3kM9ypZ
55.7619		Cell	2	0.000	1.000	Vesicles Paraspeckle	340	1	siRNA-IMPa2-25 PSPC1-A488 IMPa2-A546 DAPI 8C1-siRNA-IMP-a2-a4 V2.00	0	10. siRNA-IMPa2-25 PSPC1-A488 DAPI IMPa2-A546_as_TileScan_001 (Stage 45 of 49)	00-oJnriN3HNba43tZ9B2sYHK
62.9875		Cell	2	0.000	1.000	Vesicles Paraspeckle	341	2	siRNA-IMPa2-25 PSPC1-A488 IMPa2-A546 DAPI 8C1-siRNA-IMP-a2-a4 V2.00	0	10. siRNA-IMPa2-25 PSPC1-A488 DAPI IMPa2-A546_as_TileScan_001 (Stage 45 of 49)	00-oJnriN3HNba43tZ9B2sYHK
117.635		Cell	2	0.000	1.000	Vesicles Paraspeckle	342	3	siRNA-IMPa2-25 PSPC1-A488 IMPa2-A546 DAPI 8C1-siRNA-IMP-a2-a4 V2.00	0	10. siRNA-IMPa2-25 PSPC1-A488 DAPI IMPa2-A546_as_TileScan_001 (Stage 45 of 49)	00-oJnriN3HNba43tZ9B2sYHK
131.253		Cell	2	0.000	1.000	Vesicles Paraspeckle	343	4	siRNA-IMPa2-25 PSPC1-A488 IMPa2-A546 DAPI 8C1-siRNA-IMP-a2-a4 V2.00	0	10. siRNA-IMPa2-25 PSPC1-A488 DAPI IMPa2-A546_as_TileScan_001 (Stage 45 of 49)	00-oJnriN3HNba43tZ9B2sYHK
53.0704		Cell	2	0.000	1.000	Vesicles Paraspeckle	344	5	siRNA-IMPa2-25 PSPC1-A488 IMPa2-A546 DAPI 8C1-siRNA-IMP-a2-a4 V2.00	0	10. siRNA-IMPa2-25 PSPC1-A488 DAPI IMPa2-A546_as_TileScan_001 (Stage 45 of 49)	00-oJnriN3HNba43tZ9B2sYHK
104.71		Cell	2	0.000	1.000	Vesicles Paraspeckle	345	6	siRNA-IMPa2-25 PSPC1-A488 IMPa2-A546 DAPI 8C1-siRNA-IMP-a2-a4 V2.00	0	10. siRNA-IMPa2-25 PSPC1-A488 DAPI IMPa2-A546_as_TileScan_001 (Stage 45 of 49)	00-oJnriN3HNba43tZ9B2sYHK
169.106		Cell	2	0.000	1.000	Vesicles Paraspeckle	346	7	siRNA-IMPa2-25 PSPC1-A488 IMPa2-A546 DAPI 8C1-siRNA-IMP-a2-a4 V2.00	0	10. siRNA-IMPa2-25 PSPC1-A488 DAPI IMPa2-A546_as_TileScan_001 (Stage 45 of 49)	00-oJnriN3HNba43tZ9B2sYHK
109.309		Cell	2	0.000	1.000	Vesicles Paraspeckle	347	8	siRNA-IMPa2-25 PSPC1-A488 IMPa2-A546 DAPI 8C1-siRNA-IMP-a2-a4 V2.00	0	10. siRNA-IMPa2-25 PSPC1-A488 DAPI IMPa2-A546_as_TileScan_001 (Stage 45 of 49)	00-oJnriN3HNba43tZ9B2sYHK
63.2778		Cell	2	0.000	1.000	Vesicles Paraspeckle	348	9	siRNA-IMPa2-25 PSPC1-A488 IMPa2-A546 DAPI 8C1-siRNA-IMP-a2-a4 V2.00	0	10. siRNA-IMPa2-25 PSPC1-A488 DAPI IMPa2-A546_as_TileScan_001 (Stage 45 of 49)	00-oJnriN3HNba43tZ9B2sYHK
67.4602		Cell	2	0.000	1.000	Vesicles Paraspeckle	349	10	siRNA-IMPa2-25 PSPC1-A488 IMPa2-A546 DAPI 8C1-siRNA-IMP-a2-a4 V2.00	0	10. siRNA-IMPa2-25 PSPC1-A488 DAPI IMPa2-A546_as_TileScan_001 (Stage 45 of 49)	00-oJnriN3HNba43tZ9B2sYHK
107.972		Cell	2	0.000	1.000	Vesicles Paraspeckle	350	11	siRNA-IMPa2-25 PSPC1-A488 IMPa2-A546 DAPI 8C1-siRNA-IMP-a2-a4 V2.00	0	10. siRNA-IMPa2-25 PSPC1-A488 DAPI IMPa2-A546_as_TileScan_001 (Stage 45 of 49)	00-oJnriN3HNba43tZ9B2sYHK
105.723		Cell	2	0.000	1.000	Vesicles Paraspeckle	351	12	siRNA-IMPa2-25 PSPC1-A488 IMPa2-A546 DAPI 8C1-siRNA-IMP-a2-a4 V2.00	0	10. siRNA-IMPa2-25 PSPC1-A488 DAPI IMPa2-A546_as_TileScan_001 (Stage 45 of 49)	00-oJnriN3HNba43tZ9B2sYHK
116.926		Cell	2	0.000	1.000	Vesicles Paraspeckle	352	13	siRNA-IMPa2-25 PSPC1-A488 IMPa2-A546 DAPI 8C1-siRNA-IMP-a2-a4 V2.00	0	10. siRNA-IMPa2-25 PSPC1-A488 DAPI IMPa2-A546_as_TileScan_001 (Stage 45 of 49)	00-oJnriN3HNba43tZ9B2sYHK
68.0347		Cell	2	0.000	1.000	Vesicles Paraspeckle	353	14	siRNA-IMPa2-25 PSPC1-A488 IMPa2-A546 DAPI 8C1-siRNA-IMP-a2-a4 V2.00	0	10. siRNA-IMPa2-25 PSPC1-A488 DAPI IMPa2-A546_as_TileScan_001 (Stage 45 of 49)	00-oJnriN3HNba43tZ9B2sYHK
86.4831		Cell	2	0.000	1.000	Vesicles Paraspeckle	354	15	siRNA-IMPa2-25 PSPC1-A488 IMPa2-A546 DAPI 8C1-siRNA-IMP-a2-a4 V2.00	0	10. siRNA-IMPa2-25 PSPC1-A488 DAPI IMPa2-A546_as_TileScan_001 (Stage 45 of 49)	00-oJnriN3HNba43tZ9B2sYHK
123.731		Cell	2	0.000	1.000	Vesicles Paraspeckle	356	17	siRNA-IMPa2-25 PSPC1-A488 IMPa2-A546 DAPI 8C1-siRNA-IMP-a2-a4 V2.00	0	10. siRNA-IMPa2-25 PSPC1-A488 DAPI IMPa2-A546_as_TileScan_001 (Stage 45 of 49)	00-oJnriN3HNba43tZ9B2sYHK
230.62		Cell	2	0.000	1.000	Vesicles Paraspeckle	358	19	siRNA-IMPa2-25 PSPC1-A488 IMPa2-A546 DAPI 8C1-siRNA-IMP-a2-a4 V2.00	0	10. siRNA-IMPa2-25 PSPC1-A488 DAPI IMPa2-A546_as_TileScan_001 (Stage 45 of 49)	00-oJnriN3HNba43tZ9B2sYHK
148.071		Cell	2	0.000	1.000	Vesicles Paraspeckle	359	20	siRNA-IMPa2-25 PSPC1-A488 IMPa2-A546 DAPI 8C1-siRNA-IMP-a2-a4 V2.00	0	10. siRNA-IMPa2-25 PSPC1-A488 DAPI IMPa2-A546_as_TileScan_001 (Stage 45 of 49)	00-oJnriN3HNba43tZ9B2sYHK
143.794		Cell	2	0.000	1.000	Vesicles Paraspeckle	360	21	siRNA-IMPa2-25 PSPC1-A488 IMPa2-A546 DAPI 8C1-siRNA-IMP-a2-a4 V2.00	0	10. siRNA-IMPa2-25 PSPC1-A488 DAPI IMPa2-A546_as_TileScan_001 (Stage 45 of 49)	00-oJnriN3HNba43tZ9B2sYHK
70.0687		Cell	2	0.000	1.000	Vesicles Paraspeckle	362	1	siRNA-IMPa2-25 PSPC1-A488 IMPa2-A546 DAPI 8C1-siRNA-IMP-a2-a4 V2.00	0	10. siRNA-IMPa2-25 PSPC1-A488 DAPI IMPa2-A546_at_TileScan_001 (Stage 46 of 49)	00-XTfEYfBA3tue34QLZLjEYE
71.7564		Cell	2	0.000	1.000	Vesicles Paraspeckle	363	2	siRNA-IMPa2-25 PSPC1-A488 IMPa2-A546 DAPI 8C1-siRNA-IMP-a2-a4 V2.00	0	10. siRNA-IMPa2-25 PSPC1-A488 DAPI IMPa2-A546_at_TileScan_001 (Stage 46 of 49)	00-XTfEYfBA3tue34QLZLjEYE
135.342		Cell	2	0.000	1.000	Vesicles Paraspeckle	364	3	siRNA-IMPa2-25 PSPC1-A488 IMPa2-A546 DAPI 8C1-siRNA-IMP-a2-a4 V2.00	0	10. siRNA-IMPa2-25 PSPC1-A488 DAPI IMPa2-A546_at_TileScan_001 (Stage 46 of 49)	00-XTfEYfBA3tue34QLZLjEYE
84.3777		Cell	2	0.000	1.000	Vesicles Paraspeckle	365	4	siRNA-IMPa2-25 PSPC1-A488 IMPa2-A546 DAPI 8C1-siRNA-IMP-a2-a4 V2.00	0	10. siRNA-IMPa2-25 PSPC1-A488 DAPI IMPa2-A546_at_TileScan_001 (Stage 46 of 49)	00-XTfEYfBA3tue34QLZLjEYE
123.726		Cell	2	0.000	1.000	Vesicles Paraspeckle	366	5	siRNA-IMPa2-25 PSPC1-A488 IMPa2-A546 DAPI 8C1-siRNA-IMP-a2-a4 V2.00	0	10. siRNA-IMPa2-25 PSPC1-A488 DAPI IMPa2-A546_at_TileScan_001 (Stage 46 of 49)	00-XTfEYfBA3tue34QLZLjEYE
90.3158		Cell	2	0.000	1.000	Vesicles Paraspeckle	367	6	siRNA-IMPa2-25 PSPC1-A488 IMPa2-A546 DAPI 8C1-siRNA-IMP-a2-a4 V2.00	0	10. siRNA-IMPa2-25 PSPC1-A488 DAPI IMPa2-A546_at_TileScan_001 (Stage 46 of 49)	00-XTfEYfBA3tue34QLZLjEYE
92.5525		Cell	2	0.000	1.000	Vesicles Paraspeckle	368	7	siRNA-IMPa2-25 PSPC1-A488 IMPa2-A546 DAPI 8C1-siRNA-IMP-a2-a4 V2.00	0	10. siRNA-IMPa2-25 PSPC1-A488 DAPI IMPa2-A546_at_TileScan_001 (Stage 46 of 49)	00-XTfEYfBA3tue34QLZLjEYE
78.7791		Cell	2	0.000	1.000	Vesicles Paraspeckle	369	8	siRNA-IMPa2-25 PSPC1-A488 IMPa2-A546 DAPI 8C1-siRNA-IMP-a2-a4 V2.00	0	10. siRNA-IMPa2-25 PSPC1-A488 DAPI IMPa2-A546_at_TileScan_001 (Stage 46 of 49)	00-XTfEYfBA3tue34QLZLjEYE
79.9016		Cell	2	0.000	1.000	Vesicles Paraspeckle	370	9	siRNA-IMPa2-25 PSPC1-A488 IMPa2-A546 DAPI 8C1-siRNA-IMP-a2-a4 V2.00	0	10. siRNA-IMPa2-25 PSPC1-A488 DAPI IMPa2-A546_at_TileScan_001 (Stage 46 of 49)	00-XTfEYfBA3tue34QLZLjEYE
109.734		Cell	2	0.000	1.000	Vesicles Paraspeckle	371	10	siRNA-IMPa2-25 PSPC1-A488 IMPa2-A546 DAPI 8C1-siRNA-IMP-a2-a4 V2.00	0	10. siRNA-IMPa2-25 PSPC1-A488 DAPI IMPa2-A546_at_TileScan_001 (Stage 46 of 49)	00-XTfEYfBA3tue34QLZLjEYE
115.088		Cell	2	0.000	1.000	Vesicles Paraspeckle	372	11	siRNA-IMPa2-25 PSPC1-A488 IMPa2-A546 DAPI 8C1-siRNA-IMP-a2-a4 V2.00	0	10. siRNA-IMPa2-25 PSPC1-A488 DAPI IMPa2-A546_at_TileScan_001 (Stage 46 of 49)	00-XTfEYfBA3tue34QLZLjEYE
118.61		Cell	2	0.000	1.000	Vesicles Paraspeckle	373	12	siRNA-IMPa2-25 PSPC1-A488 IMPa2-A546 DAPI 8C1-siRNA-IMP-a2-a4 V2.00	0	10. siRNA-IMPa2-25 PSPC1-A488 DAPI IMPa2-A546_at_TileScan_001 (Stage 46 of 49)	00-XTfEYfBA3tue34QLZLjEYE
150.496		Cell	2	0.000	1.000	Vesicles Paraspeckle	374	13	siRNA-IMPa2-25 PSPC1-A488 IMPa2-A546 DAPI 8C1-siRNA-IMP-a2-a4 V2.00	0	10. siRNA-IMPa2-25 PSPC1-A488 DAPI IMPa2-A546_at_TileScan_001 (Stage 46 of 49)	00-XTfEYfBA3tue34QLZLjEYE
199.763		Cell	2	0.000	1.000	Vesicles Paraspeckle	375	14	siRNA-IMPa2-25 PSPC1-A488 IMPa2-A546 DAPI 8C1-siRNA-IMP-a2-a4 V2.00	0	10. siRNA-IMPa2-25 PSPC1-A488 DAPI IMPa2-A546_at_TileScan_001 (Stage 46 of 49)	00-XTfEYfBA3tue34QLZLjEYE
181.804		Cell	2	0.000	1.000	Vesicles Paraspeckle	376	15	siRNA-IMPa2-25 PSPC1-A488 IMPa2-A546 DAPI 8C1-siRNA-IMP-a2-a4 V2.00	0	10. siRNA-IMPa2-25 PSPC1-A488 DAPI IMPa2-A546_at_TileScan_001 (Stage 46 of 49)	00-XTfEYfBA3tue34QLZLjEYE
126.213		Cell	2	0.000	1.000	Vesicles Paraspeckle	377	16	siRNA-IMPa2-25 PSPC1-A488 IMPa2-A546 DAPI 8C1-siRNA-IMP-a2-a4 V2.00	0	10. siRNA-IMPa2-25 PSPC1-A488 DAPI IMPa2-A546_at_TileScan_001 (Stage 46 of 49)	00-XTfEYfBA3tue34QLZLjEYE
176.373		Cell	2	0.000	1.000	Vesicles Paraspeckle	378	17	siRNA-IMPa2-25 PSPC1-A488 IMPa2-A546 DAPI 8C1-siRNA-IMP-a2-a4 V2.00	0	10. siRNA-IMPa2-25 PSPC1-A488 DAPI IMPa2-A546_at_TileScan_001 (Stage 46 of 49)	00-XTfEYfBA3tue34QLZLjEYE
194.965		Cell	2	0.000	1.000	Vesicles Paraspeckle	379	18	siRNA-IMPa2-25 PSPC1-A488 IMPa2-A546 DAPI 8C1-siRNA-IMP-a2-a4 V2.00	0	10. siRNA-IMPa2-25 PSPC1-A488 DAPI IMPa2-A546_at_TileScan_001 (Stage 46 of 49)	00-XTfEYfBA3tue34QLZLjEYE
151.954		Cell	2	0.000	1.000	Vesicles Paraspeckle	380	19	siRNA-IMPa2-25 PSPC1-A488 IMPa2-A546 DAPI 8C1-siRNA-IMP-a2-a4 V2.00	0	10. siRNA-IMPa2-25 PSPC1-A488 DAPI IMPa2-A546_at_TileScan_001 (Stage 46 of 49)	00-XTfEYfBA3tue34QLZLjEYE
119.432		Cell	2	0.000	1.000	Vesicles Paraspeckle	381	20	siRNA-IMPa2-25 PSPC1-A488 IMPa2-A546 DAPI 8C1-siRNA-IMP-a2-a4 V2.00	0	10. siRNA-IMPa2-25 PSPC1-A488 DAPI IMPa2-A546_at_TileScan_001 (Stage 46 of 49)	00-XTfEYfBA3tue34QLZLjEYE
116.773		Cell	2	0.000	1.000	Vesicles Paraspeckle	382	21	siRNA-IMPa2-25 PSPC1-A488 IMPa2-A546 DAPI 8C1-siRNA-IMP-a2-a4 V2.00	0	10. siRNA-IMPa2-25 PSPC1-A488 DAPI IMPa2-A546_at_TileScan_001 (Stage 46 of 49)	00-XTfEYfBA3tue34QLZLjEYE
68.9679		Cell	2	0.000	1.000	Vesicles Paraspeckle	383	0	siRNA-IMPa2-25 PSPC1-A488 IMPa2-A546 DAPI 8C1-siRNA-IMP-a2-a4 V2.00	0	10. siRNA-IMPa2-25 PSPC1-A488 DAPI IMPa2-A546_au_TileScan_001 (Stage 47 of 49)	00-cwgywwRMi4RKeABcncSp8J
100.68		Cell	2	0.000	1.000	Vesicles Paraspeckle	384	1	siRNA-IMPa2-25 PSPC1-A488 IMPa2-A546 DAPI 8C1-siRNA-IMP-a2-a4 V2.00	0	10. siRNA-IMPa2-25 PSPC1-A488 DAPI IMPa2-A546_au_TileScan_001 (Stage 47 of 49)	00-cwgywwRMi4RKeABcncSp8J
96.6821		Cell	2	0.000	1.000	Vesicles Paraspeckle	385	2	siRNA-IMPa2-25 PSPC1-A488 IMPa2-A546 DAPI 8C1-siRNA-IMP-a2-a4 V2.00	0	10. siRNA-IMPa2-25 PSPC1-A488 DAPI IMPa2-A546_au_TileScan_001 (Stage 47 of 49)	00-cwgywwRMi4RKeABcncSp8J
60.5962		Cell	2	0.000	1.000	Vesicles Paraspeckle	386	3	siRNA-IMPa2-25 PSPC1-A488 IMPa2-A546 DAPI 8C1-siRNA-IMP-a2-a4 V2.00	0	10. siRNA-IMPa2-25 PSPC1-A488 DAPI IMPa2-A546_au_TileScan_001 (Stage 47 of 49)	00-cwgywwRMi4RKeABcncSp8J
134.841		Cell	2	0.000	1.000	Vesicles Paraspeckle	388	5	siRNA-IMPa2-25 PSPC1-A488 IMPa2-A546 DAPI 8C1-siRNA-IMP-a2-a4 V2.00	0	10. siRNA-IMPa2-25 PSPC1-A488 DAPI IMPa2-A546_au_TileScan_001 (Stage 47 of 49)	00-cwgywwRMi4RKeABcncSp8J
62.6388		Cell	2	0.000	1.000	Vesicles Paraspeckle	389	6	siRNA-IMPa2-25 PSPC1-A488 IMPa2-A546 DAPI 8C1-siRNA-IMP-a2-a4 V2.00	0	10. siRNA-IMPa2-25 PSPC1-A488 DAPI IMPa2-A546_au_TileScan_001 (Stage 47 of 49)	00-cwgywwRMi4RKeABcncSp8J
85.7866		Cell	2	0.000	1.000	Vesicles Paraspeckle	390	7	siRNA-IMPa2-25 PSPC1-A488 IMPa2-A546 DAPI 8C1-siRNA-IMP-a2-a4 V2.00	0	10. siRNA-IMPa2-25 PSPC1-A488 DAPI IMPa2-A546_au_TileScan_001 (Stage 47 of 49)	00-cwgywwRMi4RKeABcncSp8J
130.667		Cell	2	0.000	1.000	Vesicles Paraspeckle	391	8	siRNA-IMPa2-25 PSPC1-A488 IMPa2-A546 DAPI 8C1-siRNA-IMP-a2-a4 V2.00	0	10. siRNA-IMPa2-25 PSPC1-A488 DAPI IMPa2-A546_au_TileScan_001 (Stage 47 of 49)	00-cwgywwRMi4RKeABcncSp8J
225.863		Cell	2	0.000	1.000	Vesicles Paraspeckle	392	9	siRNA-IMPa2-25 PSPC1-A488 IMPa2-A546 DAPI 8C1-siRNA-IMP-a2-a4 V2.00	0	10. siRNA-IMPa2-25 PSPC1-A488 DAPI IMPa2-A546_au_TileScan_001 (Stage 47 of 49)	00-cwgywwRMi4RKeABcncSp8J
157.566		Cell	2	0.000	1.000	Vesicles Paraspeckle	393	10	siRNA-IMPa2-25 PSPC1-A488 IMPa2-A546 DAPI 8C1-siRNA-IMP-a2-a4 V2.00	0	10. siRNA-IMPa2-25 PSPC1-A488 DAPI IMPa2-A546_au_TileScan_001 (Stage 47 of 49)	00-cwgywwRMi4RKeABcncSp8J
158.063		Cell	2	0.000	1.000	Vesicles Paraspeckle	394	11	siRNA-IMPa2-25 PSPC1-A488 IMPa2-A546 DAPI 8C1-siRNA-IMP-a2-a4 V2.00	0	10. siRNA-IMPa2-25 PSPC1-A488 DAPI IMPa2-A546_au_TileScan_001 (Stage 47 of 49)	00-cwgywwRMi4RKeABcncSp8J
116.471		Cell	2	0.000	1.000	Vesicles Paraspeckle	396	13	siRNA-IMPa2-25 PSPC1-A488 IMPa2-A546 DAPI 8C1-siRNA-IMP-a2-a4 V2.00	0	10. siRNA-IMPa2-25 PSPC1-A488 DAPI IMPa2-A546_au_TileScan_001 (Stage 47 of 49)	00-cwgywwRMi4RKeABcncSp8J
157.941		Cell	2	0.000	1.000	Vesicles Paraspeckle	397	14	siRNA-IMPa2-25 PSPC1-A488 IMPa2-A546 DAPI 8C1-siRNA-IMP-a2-a4 V2.00	0	10. siRNA-IMPa2-25 PSPC1-A488 DAPI IMPa2-A546_au_TileScan_001 (Stage 47 of 49)	00-cwgywwRMi4RKeABcncSp8J
77.1267		Cell	2	0.000	1.000	Vesicles Paraspeckle	398	15	siRNA-IMPa2-25 PSPC1-A488 IMPa2-A546 DAPI 8C1-siRNA-IMP-a2-a4 V2.00	0	10. siRNA-IMPa2-25 PSPC1-A488 DAPI IMPa2-A546_au_TileScan_001 (Stage 47 of 49)	00-cwgywwRMi4RKeABcncSp8J
99.913		Cell	2	0.000	1.000	Vesicles Paraspeckle	399	16	siRNA-IMPa2-25 PSPC1-A488 IMPa2-A546 DAPI 8C1-siRNA-IMP-a2-a4 V2.00	0	10. siRNA-IMPa2-25 PSPC1-A488 DAPI IMPa2-A546_au_TileScan_001 (Stage 47 of 49)	00-cwgywwRMi4RKeABcncSp8J
88.9854		Cell	2	0.000	1.000	Vesicles Paraspeckle	400	17	siRNA-IMPa2-25 PSPC1-A488 IMPa2-A546 DAPI 8C1-siRNA-IMP-a2-a4 V2.00	0	10. siRNA-IMPa2-25 PSPC1-A488 DAPI IMPa2-A546_au_TileScan_001 (Stage 47 of 49)	00-cwgywwRMi4RKeABcncSp8J
111.858		Cell	2	0.000	1.000	Vesicles Paraspeckle	401	18	siRNA-IMPa2-25 PSPC1-A488 IMPa2-A546 DAPI 8C1-siRNA-IMP-a2-a4 V2.00	0	10. siRNA-IMPa2-25 PSPC1-A488 DAPI IMPa2-A546_au_TileScan_001 (Stage 47 of 49)	00-cwgywwRMi4RKeABcncSp8J
130.745		Cell	2	0.000	1.000	Vesicles Paraspeckle	402	19	siRNA-IMPa2-25 PSPC1-A488 IMPa2-A546 DAPI 8C1-siRNA-IMP-a2-a4 V2.00	0	10. siRNA-IMPa2-25 PSPC1-A488 DAPI IMPa2-A546_au_TileScan_001 (Stage 47 of 49)	00-cwgywwRMi4RKeABcncSp8J
98.6781		Cell	2	0.000	1.000	Vesicles Paraspeckle	403	20	siRNA-IMPa2-25 PSPC1-A488 IMPa2-A546 DAPI 8C1-siRNA-IMP-a2-a4 V2.00	0	10. siRNA-IMPa2-25 PSPC1-A488 DAPI IMPa2-A546_au_TileScan_001 (Stage 47 of 49)	00-cwgywwRMi4RKeABcncSp8J
120.849		Cell	2	0.000	1.000	Vesicles Paraspeckle	404	21	siRNA-IMPa2-25 PSPC1-A488 IMPa2-A546 DAPI 8C1-siRNA-IMP-a2-a4 V2.00	0	10. siRNA-IMPa2-25 PSPC1-A488 DAPI IMPa2-A546_au_TileScan_001 (Stage 47 of 49)	00-cwgywwRMi4RKeABcncSp8J
184.5		Cell	2	0.000	1.000	Vesicles Paraspeckle	405	22	siRNA-IMPa2-25 PSPC1-A488 IMPa2-A546 DAPI 8C1-siRNA-IMP-a2-a4 V2.00	0	10. siRNA-IMPa2-25 PSPC1-A488 DAPI IMPa2-A546_au_TileScan_001 (Stage 47 of 49)	00-cwgywwRMi4RKeABcncSp8J
50.0455		Cell	2	0.000	1.000	Vesicles Paraspeckle	407	1	siRNA-IMPa2-25 PSPC1-A488 IMPa2-A546 DAPI 8C1-siRNA-IMP-a2-a4 V2.00	0	10. siRNA-IMPa2-25 PSPC1-A488 DAPI IMPa2-A546_av_TileScan_001 (Stage 48 of 49)	00-kEh2tPxhRQytSHTqPkQeoA
44.9623		Cell	2	0.000	1.000	Vesicles Paraspeckle	408	2	siRNA-IMPa2-25 PSPC1-A488 IMPa2-A546 DAPI 8C1-siRNA-IMP-a2-a4 V2.00	0	10. siRNA-IMPa2-25 PSPC1-A488 DAPI IMPa2-A546_av_TileScan_001 (Stage 48 of 49)	00-kEh2tPxhRQytSHTqPkQeoA
88.1347		Cell	2	0.000	1.000	Vesicles Paraspeckle	409	3	siRNA-IMPa2-25 PSPC1-A488 IMPa2-A546 DAPI 8C1-siRNA-IMP-a2-a4 V2.00	0	10. siRNA-IMPa2-25 PSPC1-A488 DAPI IMPa2-A546_av_TileScan_001 (Stage 48 of 49)	00-kEh2tPxhRQytSHTqPkQeoA
85.7002		Cell	2	0.000	1.000	Vesicles Paraspeckle	410	4	siRNA-IMPa2-25 PSPC1-A488 IMPa2-A546 DAPI 8C1-siRNA-IMP-a2-a4 V2.00	0	10. siRNA-IMPa2-25 PSPC1-A488 DAPI IMPa2-A546_av_TileScan_001 (Stage 48 of 49)	00-kEh2tPxhRQytSHTqPkQeoA
44.1811		Cell	2	0.000	1.000	Vesicles Paraspeckle	411	5	siRNA-IMPa2-25 PSPC1-A488 IMPa2-A546 DAPI 8C1-siRNA-IMP-a2-a4 V2.00	0	10. siRNA-IMPa2-25 PSPC1-A488 DAPI IMPa2-A546_av_TileScan_001 (Stage 48 of 49)	00-kEh2tPxhRQytSHTqPkQeoA
78.4255		Cell	2	0.000	1.000	Vesicles Paraspeckle	412	6	siRNA-IMPa2-25 PSPC1-A488 IMPa2-A546 DAPI 8C1-siRNA-IMP-a2-a4 V2.00	0	10. siRNA-IMPa2-25 PSPC1-A488 DAPI IMPa2-A546_av_TileScan_001 (Stage 48 of 49)	00-kEh2tPxhRQytSHTqPkQeoA
82.6455		Cell	2	0.000	1.000	Vesicles Paraspeckle	413	7	siRNA-IMPa2-25 PSPC1-A488 IMPa2-A546 DAPI 8C1-siRNA-IMP-a2-a4 V2.00	0	10. siRNA-IMPa2-25 PSPC1-A488 DAPI IMPa2-A546_av_TileScan_001 (Stage 48 of 49)	00-kEh2tPxhRQytSHTqPkQeoA
90.1743		Cell	2	0.000	1.000	Vesicles Paraspeckle	414	8	siRNA-IMPa2-25 PSPC1-A488 IMPa2-A546 DAPI 8C1-siRNA-IMP-a2-a4 V2.00	0	10. siRNA-IMPa2-25 PSPC1-A488 DAPI IMPa2-A546_av_TileScan_001 (Stage 48 of 49)	00-kEh2tPxhRQytSHTqPkQeoA
97.2157		Cell	2	0.000	1.000	Vesicles Paraspeckle	415	9	siRNA-IMPa2-25 PSPC1-A488 IMPa2-A546 DAPI 8C1-siRNA-IMP-a2-a4 V2.00	0	10. siRNA-IMPa2-25 PSPC1-A488 DAPI IMPa2-A546_av_TileScan_001 (Stage 48 of 49)	00-kEh2tPxhRQytSHTqPkQeoA
96.8743		Cell	2	0.000	1.000	Vesicles Paraspeckle	416	10	siRNA-IMPa2-25 PSPC1-A488 IMPa2-A546 DAPI 8C1-siRNA-IMP-a2-a4 V2.00	0	10. siRNA-IMPa2-25 PSPC1-A488 DAPI IMPa2-A546_av_TileScan_001 (Stage 48 of 49)	00-kEh2tPxhRQytSHTqPkQeoA
76.7877		Cell	2	0.000	1.000	Vesicles Paraspeckle	417	11	siRNA-IMPa2-25 PSPC1-A488 IMPa2-A546 DAPI 8C1-siRNA-IMP-a2-a4 V2.00	0	10. siRNA-IMPa2-25 PSPC1-A488 DAPI IMPa2-A546_av_TileScan_001 (Stage 48 of 49)	00-kEh2tPxhRQytSHTqPkQeoA
88.97		Cell	2	0.000	1.000	Vesicles Paraspeckle	418	12	siRNA-IMPa2-25 PSPC1-A488 IMPa2-A546 DAPI 8C1-siRNA-IMP-a2-a4 V2.00	0	10. siRNA-IMPa2-25 PSPC1-A488 DAPI IMPa2-A546_av_TileScan_001 (Stage 48 of 49)	00-kEh2tPxhRQytSHTqPkQeoA
92.2304		Cell	2	0.000	1.000	Vesicles Paraspeckle	419	13	siRNA-IMPa2-25 PSPC1-A488 IMPa2-A546 DAPI 8C1-siRNA-IMP-a2-a4 V2.00	0	10. siRNA-IMPa2-25 PSPC1-A488 DAPI IMPa2-A546_av_TileScan_001 (Stage 48 of 49)	00-kEh2tPxhRQytSHTqPkQeoA
98.6744		Cell	2	0.000	1.000	Vesicles Paraspeckle	420	14	siRNA-IMPa2-25 PSPC1-A488 IMPa2-A546 DAPI 8C1-siRNA-IMP-a2-a4 V2.00	0	10. siRNA-IMPa2-25 PSPC1-A488 DAPI IMPa2-A546_av_TileScan_001 (Stage 48 of 49)	00-kEh2tPxhRQytSHTqPkQeoA
87.8412		Cell	2	0.000	1.000	Vesicles Paraspeckle	421	15	siRNA-IMPa2-25 PSPC1-A488 IMPa2-A546 DAPI 8C1-siRNA-IMP-a2-a4 V2.00	0	10. siRNA-IMPa2-25 PSPC1-A488 DAPI IMPa2-A546_av_TileScan_001 (Stage 48 of 49)	00-kEh2tPxhRQytSHTqPkQeoA
79.4122		Cell	2	0.000	1.000	Vesicles Paraspeckle	422	16	siRNA-IMPa2-25 PSPC1-A488 IMPa2-A546 DAPI 8C1-siRNA-IMP-a2-a4 V2.00	0	10. siRNA-IMPa2-25 PSPC1-A488 DAPI IMPa2-A546_av_TileScan_001 (Stage 48 of 49)	00-kEh2tPxhRQytSHTqPkQeoA
81.1479		Cell	2	0.000	1.000	Vesicles Paraspeckle	423	17	siRNA-IMPa2-25 PSPC1-A488 IMPa2-A546 DAPI 8C1-siRNA-IMP-a2-a4 V2.00	0	10. siRNA-IMPa2-25 PSPC1-A488 DAPI IMPa2-A546_av_TileScan_001 (Stage 48 of 49)	00-kEh2tPxhRQytSHTqPkQeoA
45.9519		Cell	2	0.000	1.000	Vesicles Paraspeckle	424	18	siRNA-IMPa2-25 PSPC1-A488 IMPa2-A546 DAPI 8C1-siRNA-IMP-a2-a4 V2.00	0	10. siRNA-IMPa2-25 PSPC1-A488 DAPI IMPa2-A546_av_TileScan_001 (Stage 48 of 49)	00-kEh2tPxhRQytSHTqPkQeoA
97.5177		Cell	2	0.000	1.000	Vesicles Paraspeckle	425	19	siRNA-IMPa2-25 PSPC1-A488 IMPa2-A546 DAPI 8C1-siRNA-IMP-a2-a4 V2.00	0	10. siRNA-IMPa2-25 PSPC1-A488 DAPI IMPa2-A546_av_TileScan_001 (Stage 48 of 49)	00-kEh2tPxhRQytSHTqPkQeoA
12.3333		Cell	2	0.000	1.000	Vesicles Paraspeckle	426	20	siRNA-IMPa2-25 PSPC1-A488 IMPa2-A546 DAPI 8C1-siRNA-IMP-a2-a4 V2.00	0	10. siRNA-IMPa2-25 PSPC1-A488 DAPI IMPa2-A546_av_TileScan_001 (Stage 48 of 49)	00-kEh2tPxhRQytSHTqPkQeoA
51.3623		Cell	2	0.000	1.000	Vesicles Paraspeckle	427	21	siRNA-IMPa2-25 PSPC1-A488 IMPa2-A546 DAPI 8C1-siRNA-IMP-a2-a4 V2.00	0	10. siRNA-IMPa2-25 PSPC1-A488 DAPI IMPa2-A546_av_TileScan_001 (Stage 48 of 49)	00-kEh2tPxhRQytSHTqPkQeoA
98.3212		Cell	2	0.000	1.000	Vesicles Paraspeckle	428	22	siRNA-IMPa2-25 PSPC1-A488 IMPa2-A546 DAPI 8C1-siRNA-IMP-a2-a4 V2.00	0	10. siRNA-IMPa2-25 PSPC1-A488 DAPI IMPa2-A546_av_TileScan_001 (Stage 48 of 49)	00-kEh2tPxhRQytSHTqPkQeoA
74.9575		Cell	2	0.000	1.000	Vesicles Paraspeckle	429	23	siRNA-IMPa2-25 PSPC1-A488 IMPa2-A546 DAPI 8C1-siRNA-IMP-a2-a4 V2.00	0	10. siRNA-IMPa2-25 PSPC1-A488 DAPI IMPa2-A546_av_TileScan_001 (Stage 48 of 49)	00-kEh2tPxhRQytSHTqPkQeoA
103.585		Cell	2	0.000	1.000	Vesicles Paraspeckle	430	24	siRNA-IMPa2-25 PSPC1-A488 IMPa2-A546 DAPI 8C1-siRNA-IMP-a2-a4 V2.00	0	10. siRNA-IMPa2-25 PSPC1-A488 DAPI IMPa2-A546_av_TileScan_001 (Stage 48 of 49)	00-kEh2tPxhRQytSHTqPkQeoA
102.677		Cell	2	0.000	1.000	Vesicles Paraspeckle	434	3	siRNA-IMPa2-25 PSPC1-A488 IMPa2-A546 DAPI 8C1-siRNA-IMP-a2-a4 V2.00	0	10. siRNA-IMPa2-25 PSPC1-A488 DAPI IMPa2-A546_aw_TileScan_001 (Stage 49 of 49)	00-EzNWgdeg8QfdzV7iyK4owL
95.2518		Cell	2	0.000	1.000	Vesicles Paraspeckle	436	5	siRNA-IMPa2-25 PSPC1-A488 IMPa2-A546 DAPI 8C1-siRNA-IMP-a2-a4 V2.00	0	10. siRNA-IMPa2-25 PSPC1-A488 DAPI IMPa2-A546_aw_TileScan_001 (Stage 49 of 49)	00-EzNWgdeg8QfdzV7iyK4owL
85.9163		Cell	2	0.000	1.000	Vesicles Paraspeckle	437	6	siRNA-IMPa2-25 PSPC1-A488 IMPa2-A546 DAPI 8C1-siRNA-IMP-a2-a4 V2.00	0	10. siRNA-IMPa2-25 PSPC1-A488 DAPI IMPa2-A546_aw_TileScan_001 (Stage 49 of 49)	00-EzNWgdeg8QfdzV7iyK4owL
79.2254		Cell	2	0.000	1.000	Vesicles Paraspeckle	438	7	siRNA-IMPa2-25 PSPC1-A488 IMPa2-A546 DAPI 8C1-siRNA-IMP-a2-a4 V2.00	0	10. siRNA-IMPa2-25 PSPC1-A488 DAPI IMPa2-A546_aw_TileScan_001 (Stage 49 of 49)	00-EzNWgdeg8QfdzV7iyK4owL
88.1751		Cell	2	0.000	1.000	Vesicles Paraspeckle	439	8	siRNA-IMPa2-25 PSPC1-A488 IMPa2-A546 DAPI 8C1-siRNA-IMP-a2-a4 V2.00	0	10. siRNA-IMPa2-25 PSPC1-A488 DAPI IMPa2-A546_aw_TileScan_001 (Stage 49 of 49)	00-EzNWgdeg8QfdzV7iyK4owL
61.815		Cell	2	0.000	1.000	Vesicles Paraspeckle	440	9	siRNA-IMPa2-25 PSPC1-A488 IMPa2-A546 DAPI 8C1-siRNA-IMP-a2-a4 V2.00	0	10. siRNA-IMPa2-25 PSPC1-A488 DAPI IMPa2-A546_aw_TileScan_001 (Stage 49 of 49)	00-EzNWgdeg8QfdzV7iyK4owL
75.0748		Cell	2	0.000	1.000	Vesicles Paraspeckle	441	10	siRNA-IMPa2-25 PSPC1-A488 IMPa2-A546 DAPI 8C1-siRNA-IMP-a2-a4 V2.00	0	10. siRNA-IMPa2-25 PSPC1-A488 DAPI IMPa2-A546_aw_TileScan_001 (Stage 49 of 49)	00-EzNWgdeg8QfdzV7iyK4owL
82.3454		Cell	2	0.000	1.000	Vesicles Paraspeckle	442	11	siRNA-IMPa2-25 PSPC1-A488 IMPa2-A546 DAPI 8C1-siRNA-IMP-a2-a4 V2.00	0	10. siRNA-IMPa2-25 PSPC1-A488 DAPI IMPa2-A546_aw_TileScan_001 (Stage 49 of 49)	00-EzNWgdeg8QfdzV7iyK4owL
51.2469		Cell	2	0.000	1.000	Vesicles Paraspeckle	443	12	siRNA-IMPa2-25 PSPC1-A488 IMPa2-A546 DAPI 8C1-siRNA-IMP-a2-a4 V2.00	0	10. siRNA-IMPa2-25 PSPC1-A488 DAPI IMPa2-A546_aw_TileScan_001 (Stage 49 of 49)	00-EzNWgdeg8QfdzV7iyK4owL
64.8036		Cell	2	0.000	1.000	Vesicles Paraspeckle	444	13	siRNA-IMPa2-25 PSPC1-A488 IMPa2-A546 DAPI 8C1-siRNA-IMP-a2-a4 V2.00	0	10. siRNA-IMPa2-25 PSPC1-A488 DAPI IMPa2-A546_aw_TileScan_001 (Stage 49 of 49)	00-EzNWgdeg8QfdzV7iyK4owL
97.5093		Cell	2	0.000	1.000	Vesicles Paraspeckle	446	15	siRNA-IMPa2-25 PSPC1-A488 IMPa2-A546 DAPI 8C1-siRNA-IMP-a2-a4 V2.00	0	10. siRNA-IMPa2-25 PSPC1-A488 DAPI IMPa2-A546_aw_TileScan_001 (Stage 49 of 49)	00-EzNWgdeg8QfdzV7iyK4owL
91.8356		Cell	2	0.000	1.000	Vesicles Paraspeckle	447	16	siRNA-IMPa2-25 PSPC1-A488 IMPa2-A546 DAPI 8C1-siRNA-IMP-a2-a4 V2.00	0	10. siRNA-IMPa2-25 PSPC1-A488 DAPI IMPa2-A546_aw_TileScan_001 (Stage 49 of 49)	00-EzNWgdeg8QfdzV7iyK4owL
109.075		Cell	2	0.000	1.000	Vesicles Paraspeckle	448	17	siRNA-IMPa2-25 PSPC1-A488 IMPa2-A546 DAPI 8C1-siRNA-IMP-a2-a4 V2.00	0	10. siRNA-IMPa2-25 PSPC1-A488 DAPI IMPa2-A546_aw_TileScan_001 (Stage 49 of 49)	00-EzNWgdeg8QfdzV7iyK4owL
118.932		Cell	2	0.000	1.000	Vesicles Paraspeckle	449	18	siRNA-IMPa2-25 PSPC1-A488 IMPa2-A546 DAPI 8C1-siRNA-IMP-a2-a4 V2.00	0	10. siRNA-IMPa2-25 PSPC1-A488 DAPI IMPa2-A546_aw_TileScan_001 (Stage 49 of 49)	00-EzNWgdeg8QfdzV7iyK4owL
81.6276		Cell	2	0.000	1.000	Vesicles Paraspeckle	450	19	siRNA-IMPa2-25 PSPC1-A488 IMPa2-A546 DAPI 8C1-siRNA-IMP-a2-a4 V2.00	0	10. siRNA-IMPa2-25 PSPC1-A488 DAPI IMPa2-A546_aw_TileScan_001 (Stage 49 of 49)	00-EzNWgdeg8QfdzV7iyK4owL
115.527		Cell	2	0.000	1.000	Vesicles Paraspeckle	451	20	siRNA-IMPa2-25 PSPC1-A488 IMPa2-A546 DAPI 8C1-siRNA-IMP-a2-a4 V2.00	0	10. siRNA-IMPa2-25 PSPC1-A488 DAPI IMPa2-A546_aw_TileScan_001 (Stage 49 of 49)	00-EzNWgdeg8QfdzV7iyK4owL
123.01		Cell	2	0.000	1.000	Vesicles Paraspeckle	452	21	siRNA-IMPa2-25 PSPC1-A488 IMPa2-A546 DAPI 8C1-siRNA-IMP-a2-a4 V2.00	0	10. siRNA-IMPa2-25 PSPC1-A488 DAPI IMPa2-A546_aw_TileScan_001 (Stage 49 of 49)	00-EzNWgdeg8QfdzV7iyK4owL
134.766		Cell	2	0.000	1.000	Vesicles Paraspeckle	453	22	siRNA-IMPa2-25 PSPC1-A488 IMPa2-A546 DAPI 8C1-siRNA-IMP-a2-a4 V2.00	0	10. siRNA-IMPa2-25 PSPC1-A488 DAPI IMPa2-A546_aw_TileScan_001 (Stage 49 of 49)	00-EzNWgdeg8QfdzV7iyK4owL
88.247		Cell	2	0.000	1.000	Vesicles Paraspeckle	455	24	siRNA-IMPa2-25 PSPC1-A488 IMPa2-A546 DAPI 8C1-siRNA-IMP-a2-a4 V2.00	0	10. siRNA-IMPa2-25 PSPC1-A488 DAPI IMPa2-A546_aw_TileScan_001 (Stage 49 of 49)	00-EzNWgdeg8QfdzV7iyK4owL
117.296		Cell	2	0.000	1.000	Vesicles Paraspeckle	456	25	siRNA-IMPa2-25 PSPC1-A488 IMPa2-A546 DAPI 8C1-siRNA-IMP-a2-a4 V2.00	0	10. siRNA-IMPa2-25 PSPC1-A488 DAPI IMPa2-A546_aw_TileScan_001 (Stage 49 of 49)	00-EzNWgdeg8QfdzV7iyK4owL
114.353		Cell	2	0.000	1.000	Vesicles Paraspeckle	457	26	siRNA-IMPa2-25 PSPC1-A488 IMPa2-A546 DAPI 8C1-siRNA-IMP-a2-a4 V2.00	0	10. siRNA-IMPa2-25 PSPC1-A488 DAPI IMPa2-A546_aw_TileScan_001 (Stage 49 of 49)	00-EzNWgdeg8QfdzV7iyK4owL
78.5605		Cell	2	0.000	1.000	Vesicles Paraspeckle	458	27	siRNA-IMPa2-25 PSPC1-A488 IMPa2-A546 DAPI 8C1-siRNA-IMP-a2-a4 V2.00	0	10. siRNA-IMPa2-25 PSPC1-A488 DAPI IMPa2-A546_aw_TileScan_001 (Stage 49 of 49)	00-EzNWgdeg8QfdzV7iyK4owL
62.1257		Cell	2	0.000	1.000	Vesicles Paraspeckle	459	28	siRNA-IMPa2-25 PSPC1-A488 IMPa2-A546 DAPI 8C1-siRNA-IMP-a2-a4 V2.00	0	10. siRNA-IMPa2-25 PSPC1-A488 DAPI IMPa2-A546_aw_TileScan_001 (Stage 49 of 49)	00-EzNWgdeg8QfdzV7iyK4owL
190.039		Cell	2	0.000	1.000	Vesicles Paraspeckle	460	29	siRNA-IMPa2-25 PSPC1-A488 IMPa2-A546 DAPI 8C1-siRNA-IMP-a2-a4 V2.00	0	10. siRNA-IMPa2-25 PSPC1-A488 DAPI IMPa2-A546_aw_TileScan_001 (Stage 49 of 49)	00-EzNWgdeg8QfdzV7iyK4owL
61.025		Cell	2	0.000	1.000	Vesicles Paraspeckle	462	1	siRNA-IMPa2-25 PSPC1-A488 IMPa2-A546 DAPI 8C1-siRNA-IMP-a2-a4 V2.00	0	10. siRNA-IMPa2-25 PSPC1-A488 DAPI IMPa2-A546_b_TileScan_001 (Stage 2 of 49)	00-bRtWKBNiuQ2kSGu7FaKVpJ
40.6151		Cell	2	0.000	1.000	Vesicles Paraspeckle	463	2	siRNA-IMPa2-25 PSPC1-A488 IMPa2-A546 DAPI 8C1-siRNA-IMP-a2-a4 V2.00	0	10. siRNA-IMPa2-25 PSPC1-A488 DAPI IMPa2-A546_b_TileScan_001 (Stage 2 of 49)	00-bRtWKBNiuQ2kSGu7FaKVpJ
59.2094		Cell	2	0.000	1.000	Vesicles Paraspeckle	464	3	siRNA-IMPa2-25 PSPC1-A488 IMPa2-A546 DAPI 8C1-siRNA-IMP-a2-a4 V2.00	0	10. siRNA-IMPa2-25 PSPC1-A488 DAPI IMPa2-A546_b_TileScan_001 (Stage 2 of 49)	00-bRtWKBNiuQ2kSGu7FaKVpJ
63.2549		Cell	2	0.000	1.000	Vesicles Paraspeckle	465	4	siRNA-IMPa2-25 PSPC1-A488 IMPa2-A546 DAPI 8C1-siRNA-IMP-a2-a4 V2.00	0	10. siRNA-IMPa2-25 PSPC1-A488 DAPI IMPa2-A546_b_TileScan_001 (Stage 2 of 49)	00-bRtWKBNiuQ2kSGu7FaKVpJ
92.8191		Cell	2	0.000	1.000	Vesicles Paraspeckle	466	5	siRNA-IMPa2-25 PSPC1-A488 IMPa2-A546 DAPI 8C1-siRNA-IMP-a2-a4 V2.00	0	10. siRNA-IMPa2-25 PSPC1-A488 DAPI IMPa2-A546_b_TileScan_001 (Stage 2 of 49)	00-bRtWKBNiuQ2kSGu7FaKVpJ
83.5808		Cell	2	0.000	1.000	Vesicles Paraspeckle	467	6	siRNA-IMPa2-25 PSPC1-A488 IMPa2-A546 DAPI 8C1-siRNA-IMP-a2-a4 V2.00	0	10. siRNA-IMPa2-25 PSPC1-A488 DAPI IMPa2-A546_b_TileScan_001 (Stage 2 of 49)	00-bRtWKBNiuQ2kSGu7FaKVpJ
103.383		Cell	2	0.000	1.000	Vesicles Paraspeckle	468	7	siRNA-IMPa2-25 PSPC1-A488 IMPa2-A546 DAPI 8C1-siRNA-IMP-a2-a4 V2.00	0	10. siRNA-IMPa2-25 PSPC1-A488 DAPI IMPa2-A546_b_TileScan_001 (Stage 2 of 49)	00-bRtWKBNiuQ2kSGu7FaKVpJ
109.167		Cell	2	0.000	1.000	Vesicles Paraspeckle	469	8	siRNA-IMPa2-25 PSPC1-A488 IMPa2-A546 DAPI 8C1-siRNA-IMP-a2-a4 V2.00	0	10. siRNA-IMPa2-25 PSPC1-A488 DAPI IMPa2-A546_b_TileScan_001 (Stage 2 of 49)	00-bRtWKBNiuQ2kSGu7FaKVpJ
86.0741		Cell	2	0.000	1.000	Vesicles Paraspeckle	470	9	siRNA-IMPa2-25 PSPC1-A488 IMPa2-A546 DAPI 8C1-siRNA-IMP-a2-a4 V2.00	0	10. siRNA-IMPa2-25 PSPC1-A488 DAPI IMPa2-A546_b_TileScan_001 (Stage 2 of 49)	00-bRtWKBNiuQ2kSGu7FaKVpJ
94.7495		Cell	2	0.000	1.000	Vesicles Paraspeckle	471	10	siRNA-IMPa2-25 PSPC1-A488 IMPa2-A546 DAPI 8C1-siRNA-IMP-a2-a4 V2.00	0	10. siRNA-IMPa2-25 PSPC1-A488 DAPI IMPa2-A546_b_TileScan_001 (Stage 2 of 49)	00-bRtWKBNiuQ2kSGu7FaKVpJ
89.5631		Cell	2	0.000	1.000	Vesicles Paraspeckle	472	11	siRNA-IMPa2-25 PSPC1-A488 IMPa2-A546 DAPI 8C1-siRNA-IMP-a2-a4 V2.00	0	10. siRNA-IMPa2-25 PSPC1-A488 DAPI IMPa2-A546_b_TileScan_001 (Stage 2 of 49)	00-bRtWKBNiuQ2kSGu7FaKVpJ
107.996		Cell	2	0.000	1.000	Vesicles Paraspeckle	473	12	siRNA-IMPa2-25 PSPC1-A488 IMPa2-A546 DAPI 8C1-siRNA-IMP-a2-a4 V2.00	0	10. siRNA-IMPa2-25 PSPC1-A488 DAPI IMPa2-A546_b_TileScan_001 (Stage 2 of 49)	00-bRtWKBNiuQ2kSGu7FaKVpJ
94.5502		Cell	2	0.000	1.000	Vesicles Paraspeckle	475	14	siRNA-IMPa2-25 PSPC1-A488 IMPa2-A546 DAPI 8C1-siRNA-IMP-a2-a4 V2.00	0	10. siRNA-IMPa2-25 PSPC1-A488 DAPI IMPa2-A546_b_TileScan_001 (Stage 2 of 49)	00-bRtWKBNiuQ2kSGu7FaKVpJ
58.0945		Cell	2	0.000	1.000	Vesicles Paraspeckle	477	16	siRNA-IMPa2-25 PSPC1-A488 IMPa2-A546 DAPI 8C1-siRNA-IMP-a2-a4 V2.00	0	10. siRNA-IMPa2-25 PSPC1-A488 DAPI IMPa2-A546_b_TileScan_001 (Stage 2 of 49)	00-bRtWKBNiuQ2kSGu7FaKVpJ
57.2739		Cell	2	0.000	1.000	Vesicles Paraspeckle	478	17	siRNA-IMPa2-25 PSPC1-A488 IMPa2-A546 DAPI 8C1-siRNA-IMP-a2-a4 V2.00	0	10. siRNA-IMPa2-25 PSPC1-A488 DAPI IMPa2-A546_b_TileScan_001 (Stage 2 of 49)	00-bRtWKBNiuQ2kSGu7FaKVpJ
82.3036		Cell	2	0.000	1.000	Vesicles Paraspeckle	479	18	siRNA-IMPa2-25 PSPC1-A488 IMPa2-A546 DAPI 8C1-siRNA-IMP-a2-a4 V2.00	0	10. siRNA-IMPa2-25 PSPC1-A488 DAPI IMPa2-A546_b_TileScan_001 (Stage 2 of 49)	00-bRtWKBNiuQ2kSGu7FaKVpJ
60.3135		Cell	2	0.000	1.000	Vesicles Paraspeckle	481	20	siRNA-IMPa2-25 PSPC1-A488 IMPa2-A546 DAPI 8C1-siRNA-IMP-a2-a4 V2.00	0	10. siRNA-IMPa2-25 PSPC1-A488 DAPI IMPa2-A546_b_TileScan_001 (Stage 2 of 49)	00-bRtWKBNiuQ2kSGu7FaKVpJ
83.9689		Cell	2	0.000	1.000	Vesicles Paraspeckle	482	21	siRNA-IMPa2-25 PSPC1-A488 IMPa2-A546 DAPI 8C1-siRNA-IMP-a2-a4 V2.00	0	10. siRNA-IMPa2-25 PSPC1-A488 DAPI IMPa2-A546_b_TileScan_001 (Stage 2 of 49)	00-bRtWKBNiuQ2kSGu7FaKVpJ
58.9995		Cell	2	0.000	1.000	Vesicles Paraspeckle	483	22	siRNA-IMPa2-25 PSPC1-A488 IMPa2-A546 DAPI 8C1-siRNA-IMP-a2-a4 V2.00	0	10. siRNA-IMPa2-25 PSPC1-A488 DAPI IMPa2-A546_b_TileScan_001 (Stage 2 of 49)	00-bRtWKBNiuQ2kSGu7FaKVpJ
61.5566		Cell	2	0.000	1.000	Vesicles Paraspeckle	484	23	siRNA-IMPa2-25 PSPC1-A488 IMPa2-A546 DAPI 8C1-siRNA-IMP-a2-a4 V2.00	0	10. siRNA-IMPa2-25 PSPC1-A488 DAPI IMPa2-A546_b_TileScan_001 (Stage 2 of 49)	00-bRtWKBNiuQ2kSGu7FaKVpJ
41		Cell	2	0.000	1.000	Vesicles Paraspeckle	485	24	siRNA-IMPa2-25 PSPC1-A488 IMPa2-A546 DAPI 8C1-siRNA-IMP-a2-a4 V2.00	0	10. siRNA-IMPa2-25 PSPC1-A488 DAPI IMPa2-A546_b_TileScan_001 (Stage 2 of 49)	00-bRtWKBNiuQ2kSGu7FaKVpJ
81.0825		Cell	2	0.000	1.000	Vesicles Paraspeckle	486	25	siRNA-IMPa2-25 PSPC1-A488 IMPa2-A546 DAPI 8C1-siRNA-IMP-a2-a4 V2.00	0	10. siRNA-IMPa2-25 PSPC1-A488 DAPI IMPa2-A546_b_TileScan_001 (Stage 2 of 49)	00-bRtWKBNiuQ2kSGu7FaKVpJ
70.0325		Cell	2	0.000	1.000	Vesicles Paraspeckle	488	27	siRNA-IMPa2-25 PSPC1-A488 IMPa2-A546 DAPI 8C1-siRNA-IMP-a2-a4 V2.00	0	10. siRNA-IMPa2-25 PSPC1-A488 DAPI IMPa2-A546_b_TileScan_001 (Stage 2 of 49)	00-bRtWKBNiuQ2kSGu7FaKVpJ
86.5276		Cell	2	0.000	1.000	Vesicles Paraspeckle	489	0	siRNA-IMPa2-25 PSPC1-A488 IMPa2-A546 DAPI 8C1-siRNA-IMP-a2-a4 V2.00	0	10. siRNA-IMPa2-25 PSPC1-A488 DAPI IMPa2-A546_c_TileScan_001 (Stage 3 of 49)	00-gxmRZWykMfHSC7qU2DhxLm
92.3333		Cell	2	0.000	1.000	Vesicles Paraspeckle	490	1	siRNA-IMPa2-25 PSPC1-A488 IMPa2-A546 DAPI 8C1-siRNA-IMP-a2-a4 V2.00	0	10. siRNA-IMPa2-25 PSPC1-A488 DAPI IMPa2-A546_c_TileScan_001 (Stage 3 of 49)	00-gxmRZWykMfHSC7qU2DhxLm
83.1142		Cell	2	0.000	1.000	Vesicles Paraspeckle	491	2	siRNA-IMPa2-25 PSPC1-A488 IMPa2-A546 DAPI 8C1-siRNA-IMP-a2-a4 V2.00	0	10. siRNA-IMPa2-25 PSPC1-A488 DAPI IMPa2-A546_c_TileScan_001 (Stage 3 of 49)	00-gxmRZWykMfHSC7qU2DhxLm
67.2353		Cell	2	0.000	1.000	Vesicles Paraspeckle	492	3	siRNA-IMPa2-25 PSPC1-A488 IMPa2-A546 DAPI 8C1-siRNA-IMP-a2-a4 V2.00	0	10. siRNA-IMPa2-25 PSPC1-A488 DAPI IMPa2-A546_c_TileScan_001 (Stage 3 of 49)	00-gxmRZWykMfHSC7qU2DhxLm
95.3333		Cell	2	0.000	1.000	Vesicles Paraspeckle	494	5	siRNA-IMPa2-25 PSPC1-A488 IMPa2-A546 DAPI 8C1-siRNA-IMP-a2-a4 V2.00	0	10. siRNA-IMPa2-25 PSPC1-A488 DAPI IMPa2-A546_c_TileScan_001 (Stage 3 of 49)	00-gxmRZWykMfHSC7qU2DhxLm
69.0519		Cell	2	0.000	1.000	Vesicles Paraspeckle	495	6	siRNA-IMPa2-25 PSPC1-A488 IMPa2-A546 DAPI 8C1-siRNA-IMP-a2-a4 V2.00	0	10. siRNA-IMPa2-25 PSPC1-A488 DAPI IMPa2-A546_c_TileScan_001 (Stage 3 of 49)	00-gxmRZWykMfHSC7qU2DhxLm
115.195		Cell	2	0.000	1.000	Vesicles Paraspeckle	496	7	siRNA-IMPa2-25 PSPC1-A488 IMPa2-A546 DAPI 8C1-siRNA-IMP-a2-a4 V2.00	0	10. siRNA-IMPa2-25 PSPC1-A488 DAPI IMPa2-A546_c_TileScan_001 (Stage 3 of 49)	00-gxmRZWykMfHSC7qU2DhxLm
156.802		Cell	2	0.000	1.000	Vesicles Paraspeckle	497	8	siRNA-IMPa2-25 PSPC1-A488 IMPa2-A546 DAPI 8C1-siRNA-IMP-a2-a4 V2.00	0	10. siRNA-IMPa2-25 PSPC1-A488 DAPI IMPa2-A546_c_TileScan_001 (Stage 3 of 49)	00-gxmRZWykMfHSC7qU2DhxLm
197.438		Cell	2	0.000	1.000	Vesicles Paraspeckle	498	9	siRNA-IMPa2-25 PSPC1-A488 IMPa2-A546 DAPI 8C1-siRNA-IMP-a2-a4 V2.00	0	10. siRNA-IMPa2-25 PSPC1-A488 DAPI IMPa2-A546_c_TileScan_001 (Stage 3 of 49)	00-gxmRZWykMfHSC7qU2DhxLm
54.7823		Cell	2	0.000	1.000	Vesicles Paraspeckle	499	10	siRNA-IMPa2-25 PSPC1-A488 IMPa2-A546 DAPI 8C1-siRNA-IMP-a2-a4 V2.00	0	10. siRNA-IMPa2-25 PSPC1-A488 DAPI IMPa2-A546_c_TileScan_001 (Stage 3 of 49)	00-gxmRZWykMfHSC7qU2DhxLm
128.952		Cell	2	0.000	1.000	Vesicles Paraspeckle	500	11	siRNA-IMPa2-25 PSPC1-A488 IMPa2-A546 DAPI 8C1-siRNA-IMP-a2-a4 V2.00	0	10. siRNA-IMPa2-25 PSPC1-A488 DAPI IMPa2-A546_c_TileScan_001 (Stage 3 of 49)	00-gxmRZWykMfHSC7qU2DhxLm
82.9845		Cell	2	0.000	1.000	Vesicles Paraspeckle	501	12	siRNA-IMPa2-25 PSPC1-A488 IMPa2-A546 DAPI 8C1-siRNA-IMP-a2-a4 V2.00	0	10. siRNA-IMPa2-25 PSPC1-A488 DAPI IMPa2-A546_c_TileScan_001 (Stage 3 of 49)	00-gxmRZWykMfHSC7qU2DhxLm
131.698		Cell	2	0.000	1.000	Vesicles Paraspeckle	502	13	siRNA-IMPa2-25 PSPC1-A488 IMPa2-A546 DAPI 8C1-siRNA-IMP-a2-a4 V2.00	0	10. siRNA-IMPa2-25 PSPC1-A488 DAPI IMPa2-A546_c_TileScan_001 (Stage 3 of 49)	00-gxmRZWykMfHSC7qU2DhxLm
51.6522		Cell	2	0.000	1.000	Vesicles Paraspeckle	504	15	siRNA-IMPa2-25 PSPC1-A488 IMPa2-A546 DAPI 8C1-siRNA-IMP-a2-a4 V2.00	0	10. siRNA-IMPa2-25 PSPC1-A488 DAPI IMPa2-A546_c_TileScan_001 (Stage 3 of 49)	00-gxmRZWykMfHSC7qU2DhxLm
119.361		Cell	2	0.000	1.000	Vesicles Paraspeckle	505	16	siRNA-IMPa2-25 PSPC1-A488 IMPa2-A546 DAPI 8C1-siRNA-IMP-a2-a4 V2.00	0	10. siRNA-IMPa2-25 PSPC1-A488 DAPI IMPa2-A546_c_TileScan_001 (Stage 3 of 49)	00-gxmRZWykMfHSC7qU2DhxLm
75.4779		Cell	2	0.000	1.000	Vesicles Paraspeckle	506	17	siRNA-IMPa2-25 PSPC1-A488 IMPa2-A546 DAPI 8C1-siRNA-IMP-a2-a4 V2.00	0	10. siRNA-IMPa2-25 PSPC1-A488 DAPI IMPa2-A546_c_TileScan_001 (Stage 3 of 49)	00-gxmRZWykMfHSC7qU2DhxLm
75.7487		Cell	2	0.000	1.000	Vesicles Paraspeckle	510	3	siRNA-IMPa2-25 PSPC1-A488 IMPa2-A546 DAPI 8C1-siRNA-IMP-a2-a4 V2.00	0	10. siRNA-IMPa2-25 PSPC1-A488 DAPI IMPa2-A546_d_TileScan_001 (Stage 4 of 49)	00-qtbA7sTenmoP4ck7ZbSEM7
66.8786		Cell	2	0.000	1.000	Vesicles Paraspeckle	511	4	siRNA-IMPa2-25 PSPC1-A488 IMPa2-A546 DAPI 8C1-siRNA-IMP-a2-a4 V2.00	0	10. siRNA-IMPa2-25 PSPC1-A488 DAPI IMPa2-A546_d_TileScan_001 (Stage 4 of 49)	00-qtbA7sTenmoP4ck7ZbSEM7
69.2152		Cell	2	0.000	1.000	Vesicles Paraspeckle	512	5	siRNA-IMPa2-25 PSPC1-A488 IMPa2-A546 DAPI 8C1-siRNA-IMP-a2-a4 V2.00	0	10. siRNA-IMPa2-25 PSPC1-A488 DAPI IMPa2-A546_d_TileScan_001 (Stage 4 of 49)	00-qtbA7sTenmoP4ck7ZbSEM7
55.5375		Cell	2	0.000	1.000	Vesicles Paraspeckle	513	6	siRNA-IMPa2-25 PSPC1-A488 IMPa2-A546 DAPI 8C1-siRNA-IMP-a2-a4 V2.00	0	10. siRNA-IMPa2-25 PSPC1-A488 DAPI IMPa2-A546_d_TileScan_001 (Stage 4 of 49)	00-qtbA7sTenmoP4ck7ZbSEM7
72.414		Cell	2	0.000	1.000	Vesicles Paraspeckle	515	8	siRNA-IMPa2-25 PSPC1-A488 IMPa2-A546 DAPI 8C1-siRNA-IMP-a2-a4 V2.00	0	10. siRNA-IMPa2-25 PSPC1-A488 DAPI IMPa2-A546_d_TileScan_001 (Stage 4 of 49)	00-qtbA7sTenmoP4ck7ZbSEM7
73.065		Cell	2	0.000	1.000	Vesicles Paraspeckle	516	9	siRNA-IMPa2-25 PSPC1-A488 IMPa2-A546 DAPI 8C1-siRNA-IMP-a2-a4 V2.00	0	10. siRNA-IMPa2-25 PSPC1-A488 DAPI IMPa2-A546_d_TileScan_001 (Stage 4 of 49)	00-qtbA7sTenmoP4ck7ZbSEM7
62.3715		Cell	2	0.000	1.000	Vesicles Paraspeckle	517	10	siRNA-IMPa2-25 PSPC1-A488 IMPa2-A546 DAPI 8C1-siRNA-IMP-a2-a4 V2.00	0	10. siRNA-IMPa2-25 PSPC1-A488 DAPI IMPa2-A546_d_TileScan_001 (Stage 4 of 49)	00-qtbA7sTenmoP4ck7ZbSEM7
77.3811		Cell	2	0.000	1.000	Vesicles Paraspeckle	518	11	siRNA-IMPa2-25 PSPC1-A488 IMPa2-A546 DAPI 8C1-siRNA-IMP-a2-a4 V2.00	0	10. siRNA-IMPa2-25 PSPC1-A488 DAPI IMPa2-A546_d_TileScan_001 (Stage 4 of 49)	00-qtbA7sTenmoP4ck7ZbSEM7
75.4765		Cell	2	0.000	1.000	Vesicles Paraspeckle	519	0	siRNA-IMPa2-25 PSPC1-A488 IMPa2-A546 DAPI 8C1-siRNA-IMP-a2-a4 V2.00	0	10. siRNA-IMPa2-25 PSPC1-A488 DAPI IMPa2-A546_e_TileScan_001 (Stage 5 of 49)	00-WzmV4SQPL4TzUvzmPQdWrP
95.3425		Cell	2	0.000	1.000	Vesicles Paraspeckle	520	1	siRNA-IMPa2-25 PSPC1-A488 IMPa2-A546 DAPI 8C1-siRNA-IMP-a2-a4 V2.00	0	10. siRNA-IMPa2-25 PSPC1-A488 DAPI IMPa2-A546_e_TileScan_001 (Stage 5 of 49)	00-WzmV4SQPL4TzUvzmPQdWrP
61.6724		Cell	2	0.000	1.000	Vesicles Paraspeckle	521	2	siRNA-IMPa2-25 PSPC1-A488 IMPa2-A546 DAPI 8C1-siRNA-IMP-a2-a4 V2.00	0	10. siRNA-IMPa2-25 PSPC1-A488 DAPI IMPa2-A546_e_TileScan_001 (Stage 5 of 49)	00-WzmV4SQPL4TzUvzmPQdWrP
81.6384		Cell	2	0.000	1.000	Vesicles Paraspeckle	522	3	siRNA-IMPa2-25 PSPC1-A488 IMPa2-A546 DAPI 8C1-siRNA-IMP-a2-a4 V2.00	0	10. siRNA-IMPa2-25 PSPC1-A488 DAPI IMPa2-A546_e_TileScan_001 (Stage 5 of 49)	00-WzmV4SQPL4TzUvzmPQdWrP
112.012		Cell	2	0.000	1.000	Vesicles Paraspeckle	523	4	siRNA-IMPa2-25 PSPC1-A488 IMPa2-A546 DAPI 8C1-siRNA-IMP-a2-a4 V2.00	0	10. siRNA-IMPa2-25 PSPC1-A488 DAPI IMPa2-A546_e_TileScan_001 (Stage 5 of 49)	00-WzmV4SQPL4TzUvzmPQdWrP
51.5738		Cell	2	0.000	1.000	Vesicles Paraspeckle	525	6	siRNA-IMPa2-25 PSPC1-A488 IMPa2-A546 DAPI 8C1-siRNA-IMP-a2-a4 V2.00	0	10. siRNA-IMPa2-25 PSPC1-A488 DAPI IMPa2-A546_e_TileScan_001 (Stage 5 of 49)	00-WzmV4SQPL4TzUvzmPQdWrP
43.8915		Cell	2	0.000	1.000	Vesicles Paraspeckle	526	7	siRNA-IMPa2-25 PSPC1-A488 IMPa2-A546 DAPI 8C1-siRNA-IMP-a2-a4 V2.00	0	10. siRNA-IMPa2-25 PSPC1-A488 DAPI IMPa2-A546_e_TileScan_001 (Stage 5 of 49)	00-WzmV4SQPL4TzUvzmPQdWrP
82.3207		Cell	2	0.000	1.000	Vesicles Paraspeckle	528	9	siRNA-IMPa2-25 PSPC1-A488 IMPa2-A546 DAPI 8C1-siRNA-IMP-a2-a4 V2.00	0	10. siRNA-IMPa2-25 PSPC1-A488 DAPI IMPa2-A546_e_TileScan_001 (Stage 5 of 49)	00-WzmV4SQPL4TzUvzmPQdWrP
57.0984		Cell	2	0.000	1.000	Vesicles Paraspeckle	529	10	siRNA-IMPa2-25 PSPC1-A488 IMPa2-A546 DAPI 8C1-siRNA-IMP-a2-a4 V2.00	0	10. siRNA-IMPa2-25 PSPC1-A488 DAPI IMPa2-A546_e_TileScan_001 (Stage 5 of 49)	00-WzmV4SQPL4TzUvzmPQdWrP
77.5699		Cell	2	0.000	1.000	Vesicles Paraspeckle	530	11	siRNA-IMPa2-25 PSPC1-A488 IMPa2-A546 DAPI 8C1-siRNA-IMP-a2-a4 V2.00	0	10. siRNA-IMPa2-25 PSPC1-A488 DAPI IMPa2-A546_e_TileScan_001 (Stage 5 of 49)	00-WzmV4SQPL4TzUvzmPQdWrP
80.0852		Cell	2	0.000	1.000	Vesicles Paraspeckle	531	12	siRNA-IMPa2-25 PSPC1-A488 IMPa2-A546 DAPI 8C1-siRNA-IMP-a2-a4 V2.00	0	10. siRNA-IMPa2-25 PSPC1-A488 DAPI IMPa2-A546_e_TileScan_001 (Stage 5 of 49)	00-WzmV4SQPL4TzUvzmPQdWrP
99.8853		Cell	2	0.000	1.000	Vesicles Paraspeckle	532	13	siRNA-IMPa2-25 PSPC1-A488 IMPa2-A546 DAPI 8C1-siRNA-IMP-a2-a4 V2.00	0	10. siRNA-IMPa2-25 PSPC1-A488 DAPI IMPa2-A546_e_TileScan_001 (Stage 5 of 49)	00-WzmV4SQPL4TzUvzmPQdWrP
69.1261		Cell	2	0.000	1.000	Vesicles Paraspeckle	533	14	siRNA-IMPa2-25 PSPC1-A488 IMPa2-A546 DAPI 8C1-siRNA-IMP-a2-a4 V2.00	0	10. siRNA-IMPa2-25 PSPC1-A488 DAPI IMPa2-A546_e_TileScan_001 (Stage 5 of 49)	00-WzmV4SQPL4TzUvzmPQdWrP
125.833		Cell	2	0.000	1.000	Vesicles Paraspeckle	534	15	siRNA-IMPa2-25 PSPC1-A488 IMPa2-A546 DAPI 8C1-siRNA-IMP-a2-a4 V2.00	0	10. siRNA-IMPa2-25 PSPC1-A488 DAPI IMPa2-A546_e_TileScan_001 (Stage 5 of 49)	00-WzmV4SQPL4TzUvzmPQdWrP
141.693		Cell	2	0.000	1.000	Vesicles Paraspeckle	535	16	siRNA-IMPa2-25 PSPC1-A488 IMPa2-A546 DAPI 8C1-siRNA-IMP-a2-a4 V2.00	0	10. siRNA-IMPa2-25 PSPC1-A488 DAPI IMPa2-A546_e_TileScan_001 (Stage 5 of 49)	00-WzmV4SQPL4TzUvzmPQdWrP
121.39		Cell	2	0.000	1.000	Vesicles Paraspeckle	536	17	siRNA-IMPa2-25 PSPC1-A488 IMPa2-A546 DAPI 8C1-siRNA-IMP-a2-a4 V2.00	0	10. siRNA-IMPa2-25 PSPC1-A488 DAPI IMPa2-A546_e_TileScan_001 (Stage 5 of 49)	00-WzmV4SQPL4TzUvzmPQdWrP
132.417		Cell	2	0.000	1.000	Vesicles Paraspeckle	537	18	siRNA-IMPa2-25 PSPC1-A488 IMPa2-A546 DAPI 8C1-siRNA-IMP-a2-a4 V2.00	0	10. siRNA-IMPa2-25 PSPC1-A488 DAPI IMPa2-A546_e_TileScan_001 (Stage 5 of 49)	00-WzmV4SQPL4TzUvzmPQdWrP
93.8359		Cell	2	0.000	1.000	Vesicles Paraspeckle	538	0	siRNA-IMPa2-25 PSPC1-A488 IMPa2-A546 DAPI 8C1-siRNA-IMP-a2-a4 V2.00	0	10. siRNA-IMPa2-25 PSPC1-A488 DAPI IMPa2-A546_f_TileScan_001 (Stage 6 of 49)	00-qDJFNtPrKR5sCoqnS9KguH
73.4194		Cell	2	0.000	1.000	Vesicles Paraspeckle	539	1	siRNA-IMPa2-25 PSPC1-A488 IMPa2-A546 DAPI 8C1-siRNA-IMP-a2-a4 V2.00	0	10. siRNA-IMPa2-25 PSPC1-A488 DAPI IMPa2-A546_f_TileScan_001 (Stage 6 of 49)	00-qDJFNtPrKR5sCoqnS9KguH
65.1839		Cell	2	0.000	1.000	Vesicles Paraspeckle	540	2	siRNA-IMPa2-25 PSPC1-A488 IMPa2-A546 DAPI 8C1-siRNA-IMP-a2-a4 V2.00	0	10. siRNA-IMPa2-25 PSPC1-A488 DAPI IMPa2-A546_f_TileScan_001 (Stage 6 of 49)	00-qDJFNtPrKR5sCoqnS9KguH
71.0977		Cell	2	0.000	1.000	Vesicles Paraspeckle	541	3	siRNA-IMPa2-25 PSPC1-A488 IMPa2-A546 DAPI 8C1-siRNA-IMP-a2-a4 V2.00	0	10. siRNA-IMPa2-25 PSPC1-A488 DAPI IMPa2-A546_f_TileScan_001 (Stage 6 of 49)	00-qDJFNtPrKR5sCoqnS9KguH
90.0805		Cell	2	0.000	1.000	Vesicles Paraspeckle	542	4	siRNA-IMPa2-25 PSPC1-A488 IMPa2-A546 DAPI 8C1-siRNA-IMP-a2-a4 V2.00	0	10. siRNA-IMPa2-25 PSPC1-A488 DAPI IMPa2-A546_f_TileScan_001 (Stage 6 of 49)	00-qDJFNtPrKR5sCoqnS9KguH
76.3174		Cell	2	0.000	1.000	Vesicles Paraspeckle	543	5	siRNA-IMPa2-25 PSPC1-A488 IMPa2-A546 DAPI 8C1-siRNA-IMP-a2-a4 V2.00	0	10. siRNA-IMPa2-25 PSPC1-A488 DAPI IMPa2-A546_f_TileScan_001 (Stage 6 of 49)	00-qDJFNtPrKR5sCoqnS9KguH
81.1471		Cell	2	0.000	1.000	Vesicles Paraspeckle	544	6	siRNA-IMPa2-25 PSPC1-A488 IMPa2-A546 DAPI 8C1-siRNA-IMP-a2-a4 V2.00	0	10. siRNA-IMPa2-25 PSPC1-A488 DAPI IMPa2-A546_f_TileScan_001 (Stage 6 of 49)	00-qDJFNtPrKR5sCoqnS9KguH
59.0141		Cell	2	0.000	1.000	Vesicles Paraspeckle	547	9	siRNA-IMPa2-25 PSPC1-A488 IMPa2-A546 DAPI 8C1-siRNA-IMP-a2-a4 V2.00	0	10. siRNA-IMPa2-25 PSPC1-A488 DAPI IMPa2-A546_f_TileScan_001 (Stage 6 of 49)	00-qDJFNtPrKR5sCoqnS9KguH
68.7904		Cell	2	0.000	1.000	Vesicles Paraspeckle	548	10	siRNA-IMPa2-25 PSPC1-A488 IMPa2-A546 DAPI 8C1-siRNA-IMP-a2-a4 V2.00	0	10. siRNA-IMPa2-25 PSPC1-A488 DAPI IMPa2-A546_f_TileScan_001 (Stage 6 of 49)	00-qDJFNtPrKR5sCoqnS9KguH
68.1551		Cell	2	0.000	1.000	Vesicles Paraspeckle	549	11	siRNA-IMPa2-25 PSPC1-A488 IMPa2-A546 DAPI 8C1-siRNA-IMP-a2-a4 V2.00	0	10. siRNA-IMPa2-25 PSPC1-A488 DAPI IMPa2-A546_f_TileScan_001 (Stage 6 of 49)	00-qDJFNtPrKR5sCoqnS9KguH
78.5869		Cell	2	0.000	1.000	Vesicles Paraspeckle	550	12	siRNA-IMPa2-25 PSPC1-A488 IMPa2-A546 DAPI 8C1-siRNA-IMP-a2-a4 V2.00	0	10. siRNA-IMPa2-25 PSPC1-A488 DAPI IMPa2-A546_f_TileScan_001 (Stage 6 of 49)	00-qDJFNtPrKR5sCoqnS9KguH
115.217		Cell	2	0.000	1.000	Vesicles Paraspeckle	551	13	siRNA-IMPa2-25 PSPC1-A488 IMPa2-A546 DAPI 8C1-siRNA-IMP-a2-a4 V2.00	0	10. siRNA-IMPa2-25 PSPC1-A488 DAPI IMPa2-A546_f_TileScan_001 (Stage 6 of 49)	00-qDJFNtPrKR5sCoqnS9KguH
76.7813		Cell	2	0.000	1.000	Vesicles Paraspeckle	552	14	siRNA-IMPa2-25 PSPC1-A488 IMPa2-A546 DAPI 8C1-siRNA-IMP-a2-a4 V2.00	0	10. siRNA-IMPa2-25 PSPC1-A488 DAPI IMPa2-A546_f_TileScan_001 (Stage 6 of 49)	00-qDJFNtPrKR5sCoqnS9KguH
81.4369		Cell	2	0.000	1.000	Vesicles Paraspeckle	553	15	siRNA-IMPa2-25 PSPC1-A488 IMPa2-A546 DAPI 8C1-siRNA-IMP-a2-a4 V2.00	0	10. siRNA-IMPa2-25 PSPC1-A488 DAPI IMPa2-A546_f_TileScan_001 (Stage 6 of 49)	00-qDJFNtPrKR5sCoqnS9KguH
77.4636		Cell	2	0.000	1.000	Vesicles Paraspeckle	554	16	siRNA-IMPa2-25 PSPC1-A488 IMPa2-A546 DAPI 8C1-siRNA-IMP-a2-a4 V2.00	0	10. siRNA-IMPa2-25 PSPC1-A488 DAPI IMPa2-A546_f_TileScan_001 (Stage 6 of 49)	00-qDJFNtPrKR5sCoqnS9KguH
136.677		Cell	2	0.000	1.000	Vesicles Paraspeckle	555	17	siRNA-IMPa2-25 PSPC1-A488 IMPa2-A546 DAPI 8C1-siRNA-IMP-a2-a4 V2.00	0	10. siRNA-IMPa2-25 PSPC1-A488 DAPI IMPa2-A546_f_TileScan_001 (Stage 6 of 49)	00-qDJFNtPrKR5sCoqnS9KguH
85.0443		Cell	2	0.000	1.000	Vesicles Paraspeckle	556	18	siRNA-IMPa2-25 PSPC1-A488 IMPa2-A546 DAPI 8C1-siRNA-IMP-a2-a4 V2.00	0	10. siRNA-IMPa2-25 PSPC1-A488 DAPI IMPa2-A546_f_TileScan_001 (Stage 6 of 49)	00-qDJFNtPrKR5sCoqnS9KguH
78.2842		Cell	2	0.000	1.000	Vesicles Paraspeckle	557	19	siRNA-IMPa2-25 PSPC1-A488 IMPa2-A546 DAPI 8C1-siRNA-IMP-a2-a4 V2.00	0	10. siRNA-IMPa2-25 PSPC1-A488 DAPI IMPa2-A546_f_TileScan_001 (Stage 6 of 49)	00-qDJFNtPrKR5sCoqnS9KguH
121.71		Cell	2	0.000	1.000	Vesicles Paraspeckle	558	20	siRNA-IMPa2-25 PSPC1-A488 IMPa2-A546 DAPI 8C1-siRNA-IMP-a2-a4 V2.00	0	10. siRNA-IMPa2-25 PSPC1-A488 DAPI IMPa2-A546_f_TileScan_001 (Stage 6 of 49)	00-qDJFNtPrKR5sCoqnS9KguH
83.9788		Cell	2	0.000	1.000	Vesicles Paraspeckle	559	21	siRNA-IMPa2-25 PSPC1-A488 IMPa2-A546 DAPI 8C1-siRNA-IMP-a2-a4 V2.00	0	10. siRNA-IMPa2-25 PSPC1-A488 DAPI IMPa2-A546_f_TileScan_001 (Stage 6 of 49)	00-qDJFNtPrKR5sCoqnS9KguH
49.2429		Cell	2	0.000	1.000	Vesicles Paraspeckle	560	22	siRNA-IMPa2-25 PSPC1-A488 IMPa2-A546 DAPI 8C1-siRNA-IMP-a2-a4 V2.00	0	10. siRNA-IMPa2-25 PSPC1-A488 DAPI IMPa2-A546_f_TileScan_001 (Stage 6 of 49)	00-qDJFNtPrKR5sCoqnS9KguH
115.006		Cell	2	0.000	1.000	Vesicles Paraspeckle	561	23	siRNA-IMPa2-25 PSPC1-A488 IMPa2-A546 DAPI 8C1-siRNA-IMP-a2-a4 V2.00	0	10. siRNA-IMPa2-25 PSPC1-A488 DAPI IMPa2-A546_f_TileScan_001 (Stage 6 of 49)	00-qDJFNtPrKR5sCoqnS9KguH
84.6282		Cell	2	0.000	1.000	Vesicles Paraspeckle	562	24	siRNA-IMPa2-25 PSPC1-A488 IMPa2-A546 DAPI 8C1-siRNA-IMP-a2-a4 V2.00	0	10. siRNA-IMPa2-25 PSPC1-A488 DAPI IMPa2-A546_f_TileScan_001 (Stage 6 of 49)	00-qDJFNtPrKR5sCoqnS9KguH
84.1999		Cell	2	0.000	1.000	Vesicles Paraspeckle	563	25	siRNA-IMPa2-25 PSPC1-A488 IMPa2-A546 DAPI 8C1-siRNA-IMP-a2-a4 V2.00	0	10. siRNA-IMPa2-25 PSPC1-A488 DAPI IMPa2-A546_f_TileScan_001 (Stage 6 of 49)	00-qDJFNtPrKR5sCoqnS9KguH
72.4204		Cell	2	0.000	1.000	Vesicles Paraspeckle	564	26	siRNA-IMPa2-25 PSPC1-A488 IMPa2-A546 DAPI 8C1-siRNA-IMP-a2-a4 V2.00	0	10. siRNA-IMPa2-25 PSPC1-A488 DAPI IMPa2-A546_f_TileScan_001 (Stage 6 of 49)	00-qDJFNtPrKR5sCoqnS9KguH
84.4229		Cell	2	0.000	1.000	Vesicles Paraspeckle	565	27	siRNA-IMPa2-25 PSPC1-A488 IMPa2-A546 DAPI 8C1-siRNA-IMP-a2-a4 V2.00	0	10. siRNA-IMPa2-25 PSPC1-A488 DAPI IMPa2-A546_f_TileScan_001 (Stage 6 of 49)	00-qDJFNtPrKR5sCoqnS9KguH
77.8118		Cell	2	0.000	1.000	Vesicles Paraspeckle	566	28	siRNA-IMPa2-25 PSPC1-A488 IMPa2-A546 DAPI 8C1-siRNA-IMP-a2-a4 V2.00	0	10. siRNA-IMPa2-25 PSPC1-A488 DAPI IMPa2-A546_f_TileScan_001 (Stage 6 of 49)	00-qDJFNtPrKR5sCoqnS9KguH
89.8459		Cell	2	0.000	1.000	Vesicles Paraspeckle	568	1	siRNA-IMPa2-25 PSPC1-A488 IMPa2-A546 DAPI 8C1-siRNA-IMP-a2-a4 V2.00	0	10. siRNA-IMPa2-25 PSPC1-A488 DAPI IMPa2-A546_g_TileScan_001 (Stage 7 of 49)	00-SXdSZAb2SR8Adv9U4sJuDQ
75.3323		Cell	2	0.000	1.000	Vesicles Paraspeckle	569	2	siRNA-IMPa2-25 PSPC1-A488 IMPa2-A546 DAPI 8C1-siRNA-IMP-a2-a4 V2.00	0	10. siRNA-IMPa2-25 PSPC1-A488 DAPI IMPa2-A546_g_TileScan_001 (Stage 7 of 49)	00-SXdSZAb2SR8Adv9U4sJuDQ
105.258		Cell	2	0.000	1.000	Vesicles Paraspeckle	571	4	siRNA-IMPa2-25 PSPC1-A488 IMPa2-A546 DAPI 8C1-siRNA-IMP-a2-a4 V2.00	0	10. siRNA-IMPa2-25 PSPC1-A488 DAPI IMPa2-A546_g_TileScan_001 (Stage 7 of 49)	00-SXdSZAb2SR8Adv9U4sJuDQ
126.425		Cell	2	0.000	1.000	Vesicles Paraspeckle	572	5	siRNA-IMPa2-25 PSPC1-A488 IMPa2-A546 DAPI 8C1-siRNA-IMP-a2-a4 V2.00	0	10. siRNA-IMPa2-25 PSPC1-A488 DAPI IMPa2-A546_g_TileScan_001 (Stage 7 of 49)	00-SXdSZAb2SR8Adv9U4sJuDQ
72.3407		Cell	2	0.000	1.000	Vesicles Paraspeckle	574	7	siRNA-IMPa2-25 PSPC1-A488 IMPa2-A546 DAPI 8C1-siRNA-IMP-a2-a4 V2.00	0	10. siRNA-IMPa2-25 PSPC1-A488 DAPI IMPa2-A546_g_TileScan_001 (Stage 7 of 49)	00-SXdSZAb2SR8Adv9U4sJuDQ
78.1771		Cell	2	0.000	1.000	Vesicles Paraspeckle	575	8	siRNA-IMPa2-25 PSPC1-A488 IMPa2-A546 DAPI 8C1-siRNA-IMP-a2-a4 V2.00	0	10. siRNA-IMPa2-25 PSPC1-A488 DAPI IMPa2-A546_g_TileScan_001 (Stage 7 of 49)	00-SXdSZAb2SR8Adv9U4sJuDQ
74.2504		Cell	2	0.000	1.000	Vesicles Paraspeckle	576	0	siRNA-IMPa2-25 PSPC1-A488 IMPa2-A546 DAPI 8C1-siRNA-IMP-a2-a4 V2.00	0	10. siRNA-IMPa2-25 PSPC1-A488 DAPI IMPa2-A546_h_TileScan_001 (Stage 8 of 49)	00-MP3L5RnVc58UKczG3iuH5E
73.1452		Cell	2	0.000	1.000	Vesicles Paraspeckle	579	3	siRNA-IMPa2-25 PSPC1-A488 IMPa2-A546 DAPI 8C1-siRNA-IMP-a2-a4 V2.00	0	10. siRNA-IMPa2-25 PSPC1-A488 DAPI IMPa2-A546_h_TileScan_001 (Stage 8 of 49)	00-MP3L5RnVc58UKczG3iuH5E
104.038		Cell	2	0.000	1.000	Vesicles Paraspeckle	583	7	siRNA-IMPa2-25 PSPC1-A488 IMPa2-A546 DAPI 8C1-siRNA-IMP-a2-a4 V2.00	0	10. siRNA-IMPa2-25 PSPC1-A488 DAPI IMPa2-A546_h_TileScan_001 (Stage 8 of 49)	00-MP3L5RnVc58UKczG3iuH5E
50.8878		Cell	2	0.000	1.000	Vesicles Paraspeckle	584	8	siRNA-IMPa2-25 PSPC1-A488 IMPa2-A546 DAPI 8C1-siRNA-IMP-a2-a4 V2.00	0	10. siRNA-IMPa2-25 PSPC1-A488 DAPI IMPa2-A546_h_TileScan_001 (Stage 8 of 49)	00-MP3L5RnVc58UKczG3iuH5E
107.497		Cell	2	0.000	1.000	Vesicles Paraspeckle	585	9	siRNA-IMPa2-25 PSPC1-A488 IMPa2-A546 DAPI 8C1-siRNA-IMP-a2-a4 V2.00	0	10. siRNA-IMPa2-25 PSPC1-A488 DAPI IMPa2-A546_h_TileScan_001 (Stage 8 of 49)	00-MP3L5RnVc58UKczG3iuH5E
75.949		Cell	2	0.000	1.000	Vesicles Paraspeckle	586	10	siRNA-IMPa2-25 PSPC1-A488 IMPa2-A546 DAPI 8C1-siRNA-IMP-a2-a4 V2.00	0	10. siRNA-IMPa2-25 PSPC1-A488 DAPI IMPa2-A546_h_TileScan_001 (Stage 8 of 49)	00-MP3L5RnVc58UKczG3iuH5E
135.41		Cell	2	0.000	1.000	Vesicles Paraspeckle	587	11	siRNA-IMPa2-25 PSPC1-A488 IMPa2-A546 DAPI 8C1-siRNA-IMP-a2-a4 V2.00	0	10. siRNA-IMPa2-25 PSPC1-A488 DAPI IMPa2-A546_h_TileScan_001 (Stage 8 of 49)	00-MP3L5RnVc58UKczG3iuH5E
180.571		Cell	2	0.000	1.000	Vesicles Paraspeckle	588	12	siRNA-IMPa2-25 PSPC1-A488 IMPa2-A546 DAPI 8C1-siRNA-IMP-a2-a4 V2.00	0	10. siRNA-IMPa2-25 PSPC1-A488 DAPI IMPa2-A546_h_TileScan_001 (Stage 8 of 49)	00-MP3L5RnVc58UKczG3iuH5E
72.9123		Cell	2	0.000	1.000	Vesicles Paraspeckle	589	0	siRNA-IMPa2-25 PSPC1-A488 IMPa2-A546 DAPI 8C1-siRNA-IMP-a2-a4 V2.00	0	10. siRNA-IMPa2-25 PSPC1-A488 DAPI IMPa2-A546_i_TileScan_001 (Stage 9 of 49)	00-rtuBN9znEHtvugT9CWoxZd
74.3333		Cell	2	0.000	1.000	Vesicles Paraspeckle	590	1	siRNA-IMPa2-25 PSPC1-A488 IMPa2-A546 DAPI 8C1-siRNA-IMP-a2-a4 V2.00	0	10. siRNA-IMPa2-25 PSPC1-A488 DAPI IMPa2-A546_i_TileScan_001 (Stage 9 of 49)	00-rtuBN9znEHtvugT9CWoxZd
79.7186		Cell	2	0.000	1.000	Vesicles Paraspeckle	591	2	siRNA-IMPa2-25 PSPC1-A488 IMPa2-A546 DAPI 8C1-siRNA-IMP-a2-a4 V2.00	0	10. siRNA-IMPa2-25 PSPC1-A488 DAPI IMPa2-A546_i_TileScan_001 (Stage 9 of 49)	00-rtuBN9znEHtvugT9CWoxZd
58.9937		Cell	2	0.000	1.000	Vesicles Paraspeckle	592	3	siRNA-IMPa2-25 PSPC1-A488 IMPa2-A546 DAPI 8C1-siRNA-IMP-a2-a4 V2.00	0	10. siRNA-IMPa2-25 PSPC1-A488 DAPI IMPa2-A546_i_TileScan_001 (Stage 9 of 49)	00-rtuBN9znEHtvugT9CWoxZd
76.6601		Cell	2	0.000	1.000	Vesicles Paraspeckle	594	5	siRNA-IMPa2-25 PSPC1-A488 IMPa2-A546 DAPI 8C1-siRNA-IMP-a2-a4 V2.00	0	10. siRNA-IMPa2-25 PSPC1-A488 DAPI IMPa2-A546_i_TileScan_001 (Stage 9 of 49)	00-rtuBN9znEHtvugT9CWoxZd
71.7239		Cell	2	0.000	1.000	Vesicles Paraspeckle	595	6	siRNA-IMPa2-25 PSPC1-A488 IMPa2-A546 DAPI 8C1-siRNA-IMP-a2-a4 V2.00	0	10. siRNA-IMPa2-25 PSPC1-A488 DAPI IMPa2-A546_i_TileScan_001 (Stage 9 of 49)	00-rtuBN9znEHtvugT9CWoxZd
71.5182		Cell	2	0.000	1.000	Vesicles Paraspeckle	596	7	siRNA-IMPa2-25 PSPC1-A488 IMPa2-A546 DAPI 8C1-siRNA-IMP-a2-a4 V2.00	0	10. siRNA-IMPa2-25 PSPC1-A488 DAPI IMPa2-A546_i_TileScan_001 (Stage 9 of 49)	00-rtuBN9znEHtvugT9CWoxZd
77.1666		Cell	2	0.000	1.000	Vesicles Paraspeckle	597	8	siRNA-IMPa2-25 PSPC1-A488 IMPa2-A546 DAPI 8C1-siRNA-IMP-a2-a4 V2.00	0	10. siRNA-IMPa2-25 PSPC1-A488 DAPI IMPa2-A546_i_TileScan_001 (Stage 9 of 49)	00-rtuBN9znEHtvugT9CWoxZd
76.445		Cell	2	0.000	1.000	Vesicles Paraspeckle	598	9	siRNA-IMPa2-25 PSPC1-A488 IMPa2-A546 DAPI 8C1-siRNA-IMP-a2-a4 V2.00	0	10. siRNA-IMPa2-25 PSPC1-A488 DAPI IMPa2-A546_i_TileScan_001 (Stage 9 of 49)	00-rtuBN9znEHtvugT9CWoxZd
61.9537		Cell	2	0.000	1.000	Vesicles Paraspeckle	599	10	siRNA-IMPa2-25 PSPC1-A488 IMPa2-A546 DAPI 8C1-siRNA-IMP-a2-a4 V2.00	0	10. siRNA-IMPa2-25 PSPC1-A488 DAPI IMPa2-A546_i_TileScan_001 (Stage 9 of 49)	00-rtuBN9znEHtvugT9CWoxZd
101.408		Cell	2	0.000	1.000	Vesicles Paraspeckle	600	11	siRNA-IMPa2-25 PSPC1-A488 IMPa2-A546 DAPI 8C1-siRNA-IMP-a2-a4 V2.00	0	10. siRNA-IMPa2-25 PSPC1-A488 DAPI IMPa2-A546_i_TileScan_001 (Stage 9 of 49)	00-rtuBN9znEHtvugT9CWoxZd
80.8395		Cell	2	0.000	1.000	Vesicles Paraspeckle	601	12	siRNA-IMPa2-25 PSPC1-A488 IMPa2-A546 DAPI 8C1-siRNA-IMP-a2-a4 V2.00	0	10. siRNA-IMPa2-25 PSPC1-A488 DAPI IMPa2-A546_i_TileScan_001 (Stage 9 of 49)	00-rtuBN9znEHtvugT9CWoxZd
97.3162		Cell	2	0.000	1.000	Vesicles Paraspeckle	602	13	siRNA-IMPa2-25 PSPC1-A488 IMPa2-A546 DAPI 8C1-siRNA-IMP-a2-a4 V2.00	0	10. siRNA-IMPa2-25 PSPC1-A488 DAPI IMPa2-A546_i_TileScan_001 (Stage 9 of 49)	00-rtuBN9znEHtvugT9CWoxZd
116.179		Cell	2	0.000	1.000	Vesicles Paraspeckle	603	14	siRNA-IMPa2-25 PSPC1-A488 IMPa2-A546 DAPI 8C1-siRNA-IMP-a2-a4 V2.00	0	10. siRNA-IMPa2-25 PSPC1-A488 DAPI IMPa2-A546_i_TileScan_001 (Stage 9 of 49)	00-rtuBN9znEHtvugT9CWoxZd
113.672		Cell	2	0.000	1.000	Vesicles Paraspeckle	605	16	siRNA-IMPa2-25 PSPC1-A488 IMPa2-A546 DAPI 8C1-siRNA-IMP-a2-a4 V2.00	0	10. siRNA-IMPa2-25 PSPC1-A488 DAPI IMPa2-A546_i_TileScan_001 (Stage 9 of 49)	00-rtuBN9znEHtvugT9CWoxZd
111.032		Cell	2	0.000	1.000	Vesicles Paraspeckle	606	17	siRNA-IMPa2-25 PSPC1-A488 IMPa2-A546 DAPI 8C1-siRNA-IMP-a2-a4 V2.00	0	10. siRNA-IMPa2-25 PSPC1-A488 DAPI IMPa2-A546_i_TileScan_001 (Stage 9 of 49)	00-rtuBN9znEHtvugT9CWoxZd
142.148		Cell	2	0.000	1.000	Vesicles Paraspeckle	607	18	siRNA-IMPa2-25 PSPC1-A488 IMPa2-A546 DAPI 8C1-siRNA-IMP-a2-a4 V2.00	0	10. siRNA-IMPa2-25 PSPC1-A488 DAPI IMPa2-A546_i_TileScan_001 (Stage 9 of 49)	00-rtuBN9znEHtvugT9CWoxZd
94.4646		Cell	2	0.000	1.000	Vesicles Paraspeckle	610	2	siRNA-IMPa2-25 PSPC1-A488 IMPa2-A546 DAPI 8C1-siRNA-IMP-a2-a4 V2.00	0	10. siRNA-IMPa2-25 PSPC1-A488 DAPI IMPa2-A546_j_TileScan_001 (Stage 10 of 49)	00-kxhWZSUm6NzoKocz3hTopP
101.734		Cell	2	0.000	1.000	Vesicles Paraspeckle	611	3	siRNA-IMPa2-25 PSPC1-A488 IMPa2-A546 DAPI 8C1-siRNA-IMP-a2-a4 V2.00	0	10. siRNA-IMPa2-25 PSPC1-A488 DAPI IMPa2-A546_j_TileScan_001 (Stage 10 of 49)	00-kxhWZSUm6NzoKocz3hTopP
99.8409		Cell	2	0.000	1.000	Vesicles Paraspeckle	613	5	siRNA-IMPa2-25 PSPC1-A488 IMPa2-A546 DAPI 8C1-siRNA-IMP-a2-a4 V2.00	0	10. siRNA-IMPa2-25 PSPC1-A488 DAPI IMPa2-A546_j_TileScan_001 (Stage 10 of 49)	00-kxhWZSUm6NzoKocz3hTopP
123.178		Cell	2	0.000	1.000	Vesicles Paraspeckle	614	6	siRNA-IMPa2-25 PSPC1-A488 IMPa2-A546 DAPI 8C1-siRNA-IMP-a2-a4 V2.00	0	10. siRNA-IMPa2-25 PSPC1-A488 DAPI IMPa2-A546_j_TileScan_001 (Stage 10 of 49)	00-kxhWZSUm6NzoKocz3hTopP
75.0864		Cell	2	0.000	1.000	Vesicles Paraspeckle	615	7	siRNA-IMPa2-25 PSPC1-A488 IMPa2-A546 DAPI 8C1-siRNA-IMP-a2-a4 V2.00	0	10. siRNA-IMPa2-25 PSPC1-A488 DAPI IMPa2-A546_j_TileScan_001 (Stage 10 of 49)	00-kxhWZSUm6NzoKocz3hTopP
76.4324		Cell	2	0.000	1.000	Vesicles Paraspeckle	616	8	siRNA-IMPa2-25 PSPC1-A488 IMPa2-A546 DAPI 8C1-siRNA-IMP-a2-a4 V2.00	0	10. siRNA-IMPa2-25 PSPC1-A488 DAPI IMPa2-A546_j_TileScan_001 (Stage 10 of 49)	00-kxhWZSUm6NzoKocz3hTopP
94.3582		Cell	2	0.000	1.000	Vesicles Paraspeckle	617	9	siRNA-IMPa2-25 PSPC1-A488 IMPa2-A546 DAPI 8C1-siRNA-IMP-a2-a4 V2.00	0	10. siRNA-IMPa2-25 PSPC1-A488 DAPI IMPa2-A546_j_TileScan_001 (Stage 10 of 49)	00-kxhWZSUm6NzoKocz3hTopP
149.774		Cell	2	0.000	1.000	Vesicles Paraspeckle	618	10	siRNA-IMPa2-25 PSPC1-A488 IMPa2-A546 DAPI 8C1-siRNA-IMP-a2-a4 V2.00	0	10. siRNA-IMPa2-25 PSPC1-A488 DAPI IMPa2-A546_j_TileScan_001 (Stage 10 of 49)	00-kxhWZSUm6NzoKocz3hTopP
173.629		Cell	2	0.000	1.000	Vesicles Paraspeckle	619	11	siRNA-IMPa2-25 PSPC1-A488 IMPa2-A546 DAPI 8C1-siRNA-IMP-a2-a4 V2.00	0	10. siRNA-IMPa2-25 PSPC1-A488 DAPI IMPa2-A546_j_TileScan_001 (Stage 10 of 49)	00-kxhWZSUm6NzoKocz3hTopP
234.442		Cell	2	0.000	1.000	Vesicles Paraspeckle	620	12	siRNA-IMPa2-25 PSPC1-A488 IMPa2-A546 DAPI 8C1-siRNA-IMP-a2-a4 V2.00	0	10. siRNA-IMPa2-25 PSPC1-A488 DAPI IMPa2-A546_j_TileScan_001 (Stage 10 of 49)	00-kxhWZSUm6NzoKocz3hTopP
36.5879		Cell	2	0.000	1.000	Vesicles Paraspeckle	621	0	siRNA-IMPa2-25 PSPC1-A488 IMPa2-A546 DAPI 8C1-siRNA-IMP-a2-a4 V2.00	0	10. siRNA-IMPa2-25 PSPC1-A488 DAPI IMPa2-A546_k_TileScan_001 (Stage 11 of 49)	00-fREHCrQkaubKDhDUzyPjSW
50.8114		Cell	2	0.000	1.000	Vesicles Paraspeckle	624	3	siRNA-IMPa2-25 PSPC1-A488 IMPa2-A546 DAPI 8C1-siRNA-IMP-a2-a4 V2.00	0	10. siRNA-IMPa2-25 PSPC1-A488 DAPI IMPa2-A546_k_TileScan_001 (Stage 11 of 49)	00-fREHCrQkaubKDhDUzyPjSW
62.8755		Cell	2	0.000	1.000	Vesicles Paraspeckle	625	4	siRNA-IMPa2-25 PSPC1-A488 IMPa2-A546 DAPI 8C1-siRNA-IMP-a2-a4 V2.00	0	10. siRNA-IMPa2-25 PSPC1-A488 DAPI IMPa2-A546_k_TileScan_001 (Stage 11 of 49)	00-fREHCrQkaubKDhDUzyPjSW
65.9278		Cell	2	0.000	1.000	Vesicles Paraspeckle	626	5	siRNA-IMPa2-25 PSPC1-A488 IMPa2-A546 DAPI 8C1-siRNA-IMP-a2-a4 V2.00	0	10. siRNA-IMPa2-25 PSPC1-A488 DAPI IMPa2-A546_k_TileScan_001 (Stage 11 of 49)	00-fREHCrQkaubKDhDUzyPjSW
38.3462		Cell	2	0.000	1.000	Vesicles Paraspeckle	629	1	siRNA-IMPa2-25 PSPC1-A488 IMPa2-A546 DAPI 8C1-siRNA-IMP-a2-a4 V2.00	0	10. siRNA-IMPa2-25 PSPC1-A488 DAPI IMPa2-A546_l_TileScan_001 (Stage 12 of 49)	00-t4yR5wNPrWdjyWZtoNqj6U
86.5724		Cell	2	0.000	1.000	Vesicles Paraspeckle	632	4	siRNA-IMPa2-25 PSPC1-A488 IMPa2-A546 DAPI 8C1-siRNA-IMP-a2-a4 V2.00	0	10. siRNA-IMPa2-25 PSPC1-A488 DAPI IMPa2-A546_l_TileScan_001 (Stage 12 of 49)	00-t4yR5wNPrWdjyWZtoNqj6U
118.619		Cell	2	0.000	1.000	Vesicles Paraspeckle	633	5	siRNA-IMPa2-25 PSPC1-A488 IMPa2-A546 DAPI 8C1-siRNA-IMP-a2-a4 V2.00	0	10. siRNA-IMPa2-25 PSPC1-A488 DAPI IMPa2-A546_l_TileScan_001 (Stage 12 of 49)	00-t4yR5wNPrWdjyWZtoNqj6U
70.4087		Cell	2	0.000	1.000	Vesicles Paraspeckle	634	6	siRNA-IMPa2-25 PSPC1-A488 IMPa2-A546 DAPI 8C1-siRNA-IMP-a2-a4 V2.00	0	10. siRNA-IMPa2-25 PSPC1-A488 DAPI IMPa2-A546_l_TileScan_001 (Stage 12 of 49)	00-t4yR5wNPrWdjyWZtoNqj6U
83.2686		Cell	2	0.000	1.000	Vesicles Paraspeckle	635	7	siRNA-IMPa2-25 PSPC1-A488 IMPa2-A546 DAPI 8C1-siRNA-IMP-a2-a4 V2.00	0	10. siRNA-IMPa2-25 PSPC1-A488 DAPI IMPa2-A546_l_TileScan_001 (Stage 12 of 49)	00-t4yR5wNPrWdjyWZtoNqj6U
76.6838		Cell	2	0.000	1.000	Vesicles Paraspeckle	636	8	siRNA-IMPa2-25 PSPC1-A488 IMPa2-A546 DAPI 8C1-siRNA-IMP-a2-a4 V2.00	0	10. siRNA-IMPa2-25 PSPC1-A488 DAPI IMPa2-A546_l_TileScan_001 (Stage 12 of 49)	00-t4yR5wNPrWdjyWZtoNqj6U
112.919		Cell	2	0.000	1.000	Vesicles Paraspeckle	637	9	siRNA-IMPa2-25 PSPC1-A488 IMPa2-A546 DAPI 8C1-siRNA-IMP-a2-a4 V2.00	0	10. siRNA-IMPa2-25 PSPC1-A488 DAPI IMPa2-A546_l_TileScan_001 (Stage 12 of 49)	00-t4yR5wNPrWdjyWZtoNqj6U
150.098		Cell	2	0.000	1.000	Vesicles Paraspeckle	638	10	siRNA-IMPa2-25 PSPC1-A488 IMPa2-A546 DAPI 8C1-siRNA-IMP-a2-a4 V2.00	0	10. siRNA-IMPa2-25 PSPC1-A488 DAPI IMPa2-A546_l_TileScan_001 (Stage 12 of 49)	00-t4yR5wNPrWdjyWZtoNqj6U
60.0823		Cell	2	0.000	1.000	Vesicles Paraspeckle	639	11	siRNA-IMPa2-25 PSPC1-A488 IMPa2-A546 DAPI 8C1-siRNA-IMP-a2-a4 V2.00	0	10. siRNA-IMPa2-25 PSPC1-A488 DAPI IMPa2-A546_l_TileScan_001 (Stage 12 of 49)	00-t4yR5wNPrWdjyWZtoNqj6U
106.332		Cell	2	0.000	1.000	Vesicles Paraspeckle	640	12	siRNA-IMPa2-25 PSPC1-A488 IMPa2-A546 DAPI 8C1-siRNA-IMP-a2-a4 V2.00	0	10. siRNA-IMPa2-25 PSPC1-A488 DAPI IMPa2-A546_l_TileScan_001 (Stage 12 of 49)	00-t4yR5wNPrWdjyWZtoNqj6U
133.774		Cell	2	0.000	1.000	Vesicles Paraspeckle	641	13	siRNA-IMPa2-25 PSPC1-A488 IMPa2-A546 DAPI 8C1-siRNA-IMP-a2-a4 V2.00	0	10. siRNA-IMPa2-25 PSPC1-A488 DAPI IMPa2-A546_l_TileScan_001 (Stage 12 of 49)	00-t4yR5wNPrWdjyWZtoNqj6U
212.625		Cell	2	0.000	1.000	Vesicles Paraspeckle	642	14	siRNA-IMPa2-25 PSPC1-A488 IMPa2-A546 DAPI 8C1-siRNA-IMP-a2-a4 V2.00	0	10. siRNA-IMPa2-25 PSPC1-A488 DAPI IMPa2-A546_l_TileScan_001 (Stage 12 of 49)	00-t4yR5wNPrWdjyWZtoNqj6U
103.1		Cell	2	0.000	1.000	Vesicles Paraspeckle	643	15	siRNA-IMPa2-25 PSPC1-A488 IMPa2-A546 DAPI 8C1-siRNA-IMP-a2-a4 V2.00	0	10. siRNA-IMPa2-25 PSPC1-A488 DAPI IMPa2-A546_l_TileScan_001 (Stage 12 of 49)	00-t4yR5wNPrWdjyWZtoNqj6U
129.036		Cell	2	0.000	1.000	Vesicles Paraspeckle	644	16	siRNA-IMPa2-25 PSPC1-A488 IMPa2-A546 DAPI 8C1-siRNA-IMP-a2-a4 V2.00	0	10. siRNA-IMPa2-25 PSPC1-A488 DAPI IMPa2-A546_l_TileScan_001 (Stage 12 of 49)	00-t4yR5wNPrWdjyWZtoNqj6U
124.382		Cell	2	0.000	1.000	Vesicles Paraspeckle	646	18	siRNA-IMPa2-25 PSPC1-A488 IMPa2-A546 DAPI 8C1-siRNA-IMP-a2-a4 V2.00	0	10. siRNA-IMPa2-25 PSPC1-A488 DAPI IMPa2-A546_l_TileScan_001 (Stage 12 of 49)	00-t4yR5wNPrWdjyWZtoNqj6U
111.22		Cell	2	0.000	1.000	Vesicles Paraspeckle	647	19	siRNA-IMPa2-25 PSPC1-A488 IMPa2-A546 DAPI 8C1-siRNA-IMP-a2-a4 V2.00	0	10. siRNA-IMPa2-25 PSPC1-A488 DAPI IMPa2-A546_l_TileScan_001 (Stage 12 of 49)	00-t4yR5wNPrWdjyWZtoNqj6U
79.5751		Cell	2	0.000	1.000	Vesicles Paraspeckle	648	20	siRNA-IMPa2-25 PSPC1-A488 IMPa2-A546 DAPI 8C1-siRNA-IMP-a2-a4 V2.00	0	10. siRNA-IMPa2-25 PSPC1-A488 DAPI IMPa2-A546_l_TileScan_001 (Stage 12 of 49)	00-t4yR5wNPrWdjyWZtoNqj6U
97.3505		Cell	2	0.000	1.000	Vesicles Paraspeckle	649	21	siRNA-IMPa2-25 PSPC1-A488 IMPa2-A546 DAPI 8C1-siRNA-IMP-a2-a4 V2.00	0	10. siRNA-IMPa2-25 PSPC1-A488 DAPI IMPa2-A546_l_TileScan_001 (Stage 12 of 49)	00-t4yR5wNPrWdjyWZtoNqj6U
73.4733		Cell	2	0.000	1.000	Vesicles Paraspeckle	653	1	siRNA-IMPa2-25 PSPC1-A488 IMPa2-A546 DAPI 8C1-siRNA-IMP-a2-a4 V2.00	0	10. siRNA-IMPa2-25 PSPC1-A488 DAPI IMPa2-A546_m_TileScan_001 (Stage 13 of 49)	00-gE6CstTciPp4EiHr3GbR2o
87.7098		Cell	2	0.000	1.000	Vesicles Paraspeckle	655	3	siRNA-IMPa2-25 PSPC1-A488 IMPa2-A546 DAPI 8C1-siRNA-IMP-a2-a4 V2.00	0	10. siRNA-IMPa2-25 PSPC1-A488 DAPI IMPa2-A546_m_TileScan_001 (Stage 13 of 49)	00-gE6CstTciPp4EiHr3GbR2o
78.3464		Cell	2	0.000	1.000	Vesicles Paraspeckle	658	6	siRNA-IMPa2-25 PSPC1-A488 IMPa2-A546 DAPI 8C1-siRNA-IMP-a2-a4 V2.00	0	10. siRNA-IMPa2-25 PSPC1-A488 DAPI IMPa2-A546_m_TileScan_001 (Stage 13 of 49)	00-gE6CstTciPp4EiHr3GbR2o
67.1966		Cell	2	0.000	1.000	Vesicles Paraspeckle	659	7	siRNA-IMPa2-25 PSPC1-A488 IMPa2-A546 DAPI 8C1-siRNA-IMP-a2-a4 V2.00	0	10. siRNA-IMPa2-25 PSPC1-A488 DAPI IMPa2-A546_m_TileScan_001 (Stage 13 of 49)	00-gE6CstTciPp4EiHr3GbR2o
81.9756		Cell	2	0.000	1.000	Vesicles Paraspeckle	660	8	siRNA-IMPa2-25 PSPC1-A488 IMPa2-A546 DAPI 8C1-siRNA-IMP-a2-a4 V2.00	0	10. siRNA-IMPa2-25 PSPC1-A488 DAPI IMPa2-A546_m_TileScan_001 (Stage 13 of 49)	00-gE6CstTciPp4EiHr3GbR2o
85.0852		Cell	2	0.000	1.000	Vesicles Paraspeckle	661	9	siRNA-IMPa2-25 PSPC1-A488 IMPa2-A546 DAPI 8C1-siRNA-IMP-a2-a4 V2.00	0	10. siRNA-IMPa2-25 PSPC1-A488 DAPI IMPa2-A546_m_TileScan_001 (Stage 13 of 49)	00-gE6CstTciPp4EiHr3GbR2o
78.6392		Cell	2	0.000	1.000	Vesicles Paraspeckle	662	10	siRNA-IMPa2-25 PSPC1-A488 IMPa2-A546 DAPI 8C1-siRNA-IMP-a2-a4 V2.00	0	10. siRNA-IMPa2-25 PSPC1-A488 DAPI IMPa2-A546_m_TileScan_001 (Stage 13 of 49)	00-gE6CstTciPp4EiHr3GbR2o
138.782		Cell	2	0.000	1.000	Vesicles Paraspeckle	663	11	siRNA-IMPa2-25 PSPC1-A488 IMPa2-A546 DAPI 8C1-siRNA-IMP-a2-a4 V2.00	0	10. siRNA-IMPa2-25 PSPC1-A488 DAPI IMPa2-A546_m_TileScan_001 (Stage 13 of 49)	00-gE6CstTciPp4EiHr3GbR2o
141.857		Cell	2	0.000	1.000	Vesicles Paraspeckle	664	12	siRNA-IMPa2-25 PSPC1-A488 IMPa2-A546 DAPI 8C1-siRNA-IMP-a2-a4 V2.00	0	10. siRNA-IMPa2-25 PSPC1-A488 DAPI IMPa2-A546_m_TileScan_001 (Stage 13 of 49)	00-gE6CstTciPp4EiHr3GbR2o
89.2065		Cell	2	0.000	1.000	Vesicles Paraspeckle	665	13	siRNA-IMPa2-25 PSPC1-A488 IMPa2-A546 DAPI 8C1-siRNA-IMP-a2-a4 V2.00	0	10. siRNA-IMPa2-25 PSPC1-A488 DAPI IMPa2-A546_m_TileScan_001 (Stage 13 of 49)	00-gE6CstTciPp4EiHr3GbR2o
149.968		Cell	2	0.000	1.000	Vesicles Paraspeckle	666	14	siRNA-IMPa2-25 PSPC1-A488 IMPa2-A546 DAPI 8C1-siRNA-IMP-a2-a4 V2.00	0	10. siRNA-IMPa2-25 PSPC1-A488 DAPI IMPa2-A546_m_TileScan_001 (Stage 13 of 49)	00-gE6CstTciPp4EiHr3GbR2o
126.32		Cell	2	0.000	1.000	Vesicles Paraspeckle	667	15	siRNA-IMPa2-25 PSPC1-A488 IMPa2-A546 DAPI 8C1-siRNA-IMP-a2-a4 V2.00	0	10. siRNA-IMPa2-25 PSPC1-A488 DAPI IMPa2-A546_m_TileScan_001 (Stage 13 of 49)	00-gE6CstTciPp4EiHr3GbR2o
140.153		Cell	2	0.000	1.000	Vesicles Paraspeckle	668	16	siRNA-IMPa2-25 PSPC1-A488 IMPa2-A546 DAPI 8C1-siRNA-IMP-a2-a4 V2.00	0	10. siRNA-IMPa2-25 PSPC1-A488 DAPI IMPa2-A546_m_TileScan_001 (Stage 13 of 49)	00-gE6CstTciPp4EiHr3GbR2o
118.035		Cell	2	0.000	1.000	Vesicles Paraspeckle	669	17	siRNA-IMPa2-25 PSPC1-A488 IMPa2-A546 DAPI 8C1-siRNA-IMP-a2-a4 V2.00	0	10. siRNA-IMPa2-25 PSPC1-A488 DAPI IMPa2-A546_m_TileScan_001 (Stage 13 of 49)	00-gE6CstTciPp4EiHr3GbR2o
89.7172		Cell	2	0.000	1.000	Vesicles Paraspeckle	670	18	siRNA-IMPa2-25 PSPC1-A488 IMPa2-A546 DAPI 8C1-siRNA-IMP-a2-a4 V2.00	0	10. siRNA-IMPa2-25 PSPC1-A488 DAPI IMPa2-A546_m_TileScan_001 (Stage 13 of 49)	00-gE6CstTciPp4EiHr3GbR2o
90.1825		Cell	2	0.000	1.000	Vesicles Paraspeckle	671	19	siRNA-IMPa2-25 PSPC1-A488 IMPa2-A546 DAPI 8C1-siRNA-IMP-a2-a4 V2.00	0	10. siRNA-IMPa2-25 PSPC1-A488 DAPI IMPa2-A546_m_TileScan_001 (Stage 13 of 49)	00-gE6CstTciPp4EiHr3GbR2o
80.2503		Cell	2	0.000	1.000	Vesicles Paraspeckle	672	20	siRNA-IMPa2-25 PSPC1-A488 IMPa2-A546 DAPI 8C1-siRNA-IMP-a2-a4 V2.00	0	10. siRNA-IMPa2-25 PSPC1-A488 DAPI IMPa2-A546_m_TileScan_001 (Stage 13 of 49)	00-gE6CstTciPp4EiHr3GbR2o
110.5		Cell	2	0.000	1.000	Vesicles Paraspeckle	673	21	siRNA-IMPa2-25 PSPC1-A488 IMPa2-A546 DAPI 8C1-siRNA-IMP-a2-a4 V2.00	0	10. siRNA-IMPa2-25 PSPC1-A488 DAPI IMPa2-A546_m_TileScan_001 (Stage 13 of 49)	00-gE6CstTciPp4EiHr3GbR2o
79.3607		Cell	2	0.000	1.000	Vesicles Paraspeckle	674	22	siRNA-IMPa2-25 PSPC1-A488 IMPa2-A546 DAPI 8C1-siRNA-IMP-a2-a4 V2.00	0	10. siRNA-IMPa2-25 PSPC1-A488 DAPI IMPa2-A546_m_TileScan_001 (Stage 13 of 49)	00-gE6CstTciPp4EiHr3GbR2o
123.634		Cell	2	0.000	1.000	Vesicles Paraspeckle	675	23	siRNA-IMPa2-25 PSPC1-A488 IMPa2-A546 DAPI 8C1-siRNA-IMP-a2-a4 V2.00	0	10. siRNA-IMPa2-25 PSPC1-A488 DAPI IMPa2-A546_m_TileScan_001 (Stage 13 of 49)	00-gE6CstTciPp4EiHr3GbR2o
169.402		Cell	2	0.000	1.000	Vesicles Paraspeckle	676	24	siRNA-IMPa2-25 PSPC1-A488 IMPa2-A546 DAPI 8C1-siRNA-IMP-a2-a4 V2.00	0	10. siRNA-IMPa2-25 PSPC1-A488 DAPI IMPa2-A546_m_TileScan_001 (Stage 13 of 49)	00-gE6CstTciPp4EiHr3GbR2o
100.325		Cell	2	0.000	1.000	Vesicles Paraspeckle	677	25	siRNA-IMPa2-25 PSPC1-A488 IMPa2-A546 DAPI 8C1-siRNA-IMP-a2-a4 V2.00	0	10. siRNA-IMPa2-25 PSPC1-A488 DAPI IMPa2-A546_m_TileScan_001 (Stage 13 of 49)	00-gE6CstTciPp4EiHr3GbR2o
109.297		Cell	2	0.000	1.000	Vesicles Paraspeckle	678	26	siRNA-IMPa2-25 PSPC1-A488 IMPa2-A546 DAPI 8C1-siRNA-IMP-a2-a4 V2.00	0	10. siRNA-IMPa2-25 PSPC1-A488 DAPI IMPa2-A546_m_TileScan_001 (Stage 13 of 49)	00-gE6CstTciPp4EiHr3GbR2o
180.315		Cell	2	0.000	1.000	Vesicles Paraspeckle	680	1	siRNA-IMPa2-25 PSPC1-A488 IMPa2-A546 DAPI 8C1-siRNA-IMP-a2-a4 V2.00	0	10. siRNA-IMPa2-25 PSPC1-A488 DAPI IMPa2-A546_n_TileScan_001 (Stage 14 of 49)	00-kuzPgLDrJw8cqSmciSTHwa
82.8894		Cell	2	0.000	1.000	Vesicles Paraspeckle	681	2	siRNA-IMPa2-25 PSPC1-A488 IMPa2-A546 DAPI 8C1-siRNA-IMP-a2-a4 V2.00	0	10. siRNA-IMPa2-25 PSPC1-A488 DAPI IMPa2-A546_n_TileScan_001 (Stage 14 of 49)	00-kuzPgLDrJw8cqSmciSTHwa
124.096		Cell	2	0.000	1.000	Vesicles Paraspeckle	682	3	siRNA-IMPa2-25 PSPC1-A488 IMPa2-A546 DAPI 8C1-siRNA-IMP-a2-a4 V2.00	0	10. siRNA-IMPa2-25 PSPC1-A488 DAPI IMPa2-A546_n_TileScan_001 (Stage 14 of 49)	00-kuzPgLDrJw8cqSmciSTHwa
70.5625		Cell	2	0.000	1.000	Vesicles Paraspeckle	683	4	siRNA-IMPa2-25 PSPC1-A488 IMPa2-A546 DAPI 8C1-siRNA-IMP-a2-a4 V2.00	0	10. siRNA-IMPa2-25 PSPC1-A488 DAPI IMPa2-A546_n_TileScan_001 (Stage 14 of 49)	00-kuzPgLDrJw8cqSmciSTHwa
88.5		Cell	2	0.000	1.000	Vesicles Paraspeckle	684	5	siRNA-IMPa2-25 PSPC1-A488 IMPa2-A546 DAPI 8C1-siRNA-IMP-a2-a4 V2.00	0	10. siRNA-IMPa2-25 PSPC1-A488 DAPI IMPa2-A546_n_TileScan_001 (Stage 14 of 49)	00-kuzPgLDrJw8cqSmciSTHwa
75.3298		Cell	2	0.000	1.000	Vesicles Paraspeckle	685	6	siRNA-IMPa2-25 PSPC1-A488 IMPa2-A546 DAPI 8C1-siRNA-IMP-a2-a4 V2.00	0	10. siRNA-IMPa2-25 PSPC1-A488 DAPI IMPa2-A546_n_TileScan_001 (Stage 14 of 49)	00-kuzPgLDrJw8cqSmciSTHwa
53.3125		Cell	2	0.000	1.000	Vesicles Paraspeckle	686	7	siRNA-IMPa2-25 PSPC1-A488 IMPa2-A546 DAPI 8C1-siRNA-IMP-a2-a4 V2.00	0	10. siRNA-IMPa2-25 PSPC1-A488 DAPI IMPa2-A546_n_TileScan_001 (Stage 14 of 49)	00-kuzPgLDrJw8cqSmciSTHwa
67.2605		Cell	2	0.000	1.000	Vesicles Paraspeckle	687	8	siRNA-IMPa2-25 PSPC1-A488 IMPa2-A546 DAPI 8C1-siRNA-IMP-a2-a4 V2.00	0	10. siRNA-IMPa2-25 PSPC1-A488 DAPI IMPa2-A546_n_TileScan_001 (Stage 14 of 49)	00-kuzPgLDrJw8cqSmciSTHwa
77.9828		Cell	2	0.000	1.000	Vesicles Paraspeckle	689	10	siRNA-IMPa2-25 PSPC1-A488 IMPa2-A546 DAPI 8C1-siRNA-IMP-a2-a4 V2.00	0	10. siRNA-IMPa2-25 PSPC1-A488 DAPI IMPa2-A546_n_TileScan_001 (Stage 14 of 49)	00-kuzPgLDrJw8cqSmciSTHwa
146.224		Cell	2	0.000	1.000	Vesicles Paraspeckle	690	11	siRNA-IMPa2-25 PSPC1-A488 IMPa2-A546 DAPI 8C1-siRNA-IMP-a2-a4 V2.00	0	10. siRNA-IMPa2-25 PSPC1-A488 DAPI IMPa2-A546_n_TileScan_001 (Stage 14 of 49)	00-kuzPgLDrJw8cqSmciSTHwa
64.1556		Cell	2	0.000	1.000	Vesicles Paraspeckle	692	1	siRNA-IMPa2-25 PSPC1-A488 IMPa2-A546 DAPI 8C1-siRNA-IMP-a2-a4 V2.00	0	10. siRNA-IMPa2-25 PSPC1-A488 DAPI IMPa2-A546_o_TileScan_001 (Stage 15 of 49)	00-RBKFSbGiTzogsevr7JUwHW
109.856		Cell	2	0.000	1.000	Vesicles Paraspeckle	693	2	siRNA-IMPa2-25 PSPC1-A488 IMPa2-A546 DAPI 8C1-siRNA-IMP-a2-a4 V2.00	0	10. siRNA-IMPa2-25 PSPC1-A488 DAPI IMPa2-A546_o_TileScan_001 (Stage 15 of 49)	00-RBKFSbGiTzogsevr7JUwHW
100.042		Cell	2	0.000	1.000	Vesicles Paraspeckle	694	3	siRNA-IMPa2-25 PSPC1-A488 IMPa2-A546 DAPI 8C1-siRNA-IMP-a2-a4 V2.00	0	10. siRNA-IMPa2-25 PSPC1-A488 DAPI IMPa2-A546_o_TileScan_001 (Stage 15 of 49)	00-RBKFSbGiTzogsevr7JUwHW
67.3124		Cell	2	0.000	1.000	Vesicles Paraspeckle	695	4	siRNA-IMPa2-25 PSPC1-A488 IMPa2-A546 DAPI 8C1-siRNA-IMP-a2-a4 V2.00	0	10. siRNA-IMPa2-25 PSPC1-A488 DAPI IMPa2-A546_o_TileScan_001 (Stage 15 of 49)	00-RBKFSbGiTzogsevr7JUwHW
104.925		Cell	2	0.000	1.000	Vesicles Paraspeckle	696	5	siRNA-IMPa2-25 PSPC1-A488 IMPa2-A546 DAPI 8C1-siRNA-IMP-a2-a4 V2.00	0	10. siRNA-IMPa2-25 PSPC1-A488 DAPI IMPa2-A546_o_TileScan_001 (Stage 15 of 49)	00-RBKFSbGiTzogsevr7JUwHW
14.2022		Cell	2	0.000	1.000	Vesicles Paraspeckle	697	6	siRNA-IMPa2-25 PSPC1-A488 IMPa2-A546 DAPI 8C1-siRNA-IMP-a2-a4 V2.00	0	10. siRNA-IMPa2-25 PSPC1-A488 DAPI IMPa2-A546_o_TileScan_001 (Stage 15 of 49)	00-RBKFSbGiTzogsevr7JUwHW
217.754		Cell	2	0.000	1.000	Vesicles Paraspeckle	698	7	siRNA-IMPa2-25 PSPC1-A488 IMPa2-A546 DAPI 8C1-siRNA-IMP-a2-a4 V2.00	0	10. siRNA-IMPa2-25 PSPC1-A488 DAPI IMPa2-A546_o_TileScan_001 (Stage 15 of 49)	00-RBKFSbGiTzogsevr7JUwHW
118.932		Cell	2	0.000	1.000	Vesicles Paraspeckle	701	1	siRNA-IMPa2-25 PSPC1-A488 IMPa2-A546 DAPI 8C1-siRNA-IMP-a2-a4 V2.00	0	10. siRNA-IMPa2-25 PSPC1-A488 DAPI IMPa2-A546_p_TileScan_001 (Stage 16 of 49)	00-korRiXCoVy2dUKKzfLCvx5
71.1159		Cell	2	0.000	1.000	Vesicles Paraspeckle	702	2	siRNA-IMPa2-25 PSPC1-A488 IMPa2-A546 DAPI 8C1-siRNA-IMP-a2-a4 V2.00	0	10. siRNA-IMPa2-25 PSPC1-A488 DAPI IMPa2-A546_p_TileScan_001 (Stage 16 of 49)	00-korRiXCoVy2dUKKzfLCvx5
101.454		Cell	2	0.000	1.000	Vesicles Paraspeckle	703	3	siRNA-IMPa2-25 PSPC1-A488 IMPa2-A546 DAPI 8C1-siRNA-IMP-a2-a4 V2.00	0	10. siRNA-IMPa2-25 PSPC1-A488 DAPI IMPa2-A546_p_TileScan_001 (Stage 16 of 49)	00-korRiXCoVy2dUKKzfLCvx5
56.5942		Cell	2	0.000	1.000	Vesicles Paraspeckle	704	4	siRNA-IMPa2-25 PSPC1-A488 IMPa2-A546 DAPI 8C1-siRNA-IMP-a2-a4 V2.00	0	10. siRNA-IMPa2-25 PSPC1-A488 DAPI IMPa2-A546_p_TileScan_001 (Stage 16 of 49)	00-korRiXCoVy2dUKKzfLCvx5
7.37037		Cell	2	0.000	1.000	Vesicles Paraspeckle	705	5	siRNA-IMPa2-25 PSPC1-A488 IMPa2-A546 DAPI 8C1-siRNA-IMP-a2-a4 V2.00	0	10. siRNA-IMPa2-25 PSPC1-A488 DAPI IMPa2-A546_p_TileScan_001 (Stage 16 of 49)	00-korRiXCoVy2dUKKzfLCvx5
74.3169		Cell	2	0.000	1.000	Vesicles Paraspeckle	706	6	siRNA-IMPa2-25 PSPC1-A488 IMPa2-A546 DAPI 8C1-siRNA-IMP-a2-a4 V2.00	0	10. siRNA-IMPa2-25 PSPC1-A488 DAPI IMPa2-A546_p_TileScan_001 (Stage 16 of 49)	00-korRiXCoVy2dUKKzfLCvx5
78.1444		Cell	2	0.000	1.000	Vesicles Paraspeckle	708	1	siRNA-IMPa2-25 PSPC1-A488 IMPa2-A546 DAPI 8C1-siRNA-IMP-a2-a4 V2.00	0	10. siRNA-IMPa2-25 PSPC1-A488 DAPI IMPa2-A546_q_TileScan_001 (Stage 17 of 49)	00-n7JfjqMTkYzapGaj3Ru7Q8
68.3333		Cell	2	0.000	1.000	Vesicles Paraspeckle	709	2	siRNA-IMPa2-25 PSPC1-A488 IMPa2-A546 DAPI 8C1-siRNA-IMP-a2-a4 V2.00	0	10. siRNA-IMPa2-25 PSPC1-A488 DAPI IMPa2-A546_q_TileScan_001 (Stage 17 of 49)	00-n7JfjqMTkYzapGaj3Ru7Q8
132.407		Cell	2	0.000	1.000	Vesicles Paraspeckle	710	3	siRNA-IMPa2-25 PSPC1-A488 IMPa2-A546 DAPI 8C1-siRNA-IMP-a2-a4 V2.00	0	10. siRNA-IMPa2-25 PSPC1-A488 DAPI IMPa2-A546_q_TileScan_001 (Stage 17 of 49)	00-n7JfjqMTkYzapGaj3Ru7Q8
44.6186		Cell	2	0.000	1.000	Vesicles Paraspeckle	711	4	siRNA-IMPa2-25 PSPC1-A488 IMPa2-A546 DAPI 8C1-siRNA-IMP-a2-a4 V2.00	0	10. siRNA-IMPa2-25 PSPC1-A488 DAPI IMPa2-A546_q_TileScan_001 (Stage 17 of 49)	00-n7JfjqMTkYzapGaj3Ru7Q8
71.1517		Cell	2	0.000	1.000	Vesicles Paraspeckle	713	1	siRNA-IMPa2-25 PSPC1-A488 IMPa2-A546 DAPI 8C1-siRNA-IMP-a2-a4 V2.00	0	10. siRNA-IMPa2-25 PSPC1-A488 DAPI IMPa2-A546_r_TileScan_001 (Stage 18 of 49)	00-rHguJgVQgapstJommrUJRG
37.3889		Cell	2	0.000	1.000	Vesicles Paraspeckle	714	2	siRNA-IMPa2-25 PSPC1-A488 IMPa2-A546 DAPI 8C1-siRNA-IMP-a2-a4 V2.00	0	10. siRNA-IMPa2-25 PSPC1-A488 DAPI IMPa2-A546_r_TileScan_001 (Stage 18 of 49)	00-rHguJgVQgapstJommrUJRG
49.9477		Cell	2	0.000	1.000	Vesicles Paraspeckle	715	3	siRNA-IMPa2-25 PSPC1-A488 IMPa2-A546 DAPI 8C1-siRNA-IMP-a2-a4 V2.00	0	10. siRNA-IMPa2-25 PSPC1-A488 DAPI IMPa2-A546_r_TileScan_001 (Stage 18 of 49)	00-rHguJgVQgapstJommrUJRG
63.3256		Cell	2	0.000	1.000	Vesicles Paraspeckle	716	4	siRNA-IMPa2-25 PSPC1-A488 IMPa2-A546 DAPI 8C1-siRNA-IMP-a2-a4 V2.00	0	10. siRNA-IMPa2-25 PSPC1-A488 DAPI IMPa2-A546_r_TileScan_001 (Stage 18 of 49)	00-rHguJgVQgapstJommrUJRG
62.6552		Cell	2	0.000	1.000	Vesicles Paraspeckle	717	5	siRNA-IMPa2-25 PSPC1-A488 IMPa2-A546 DAPI 8C1-siRNA-IMP-a2-a4 V2.00	0	10. siRNA-IMPa2-25 PSPC1-A488 DAPI IMPa2-A546_r_TileScan_001 (Stage 18 of 49)	00-rHguJgVQgapstJommrUJRG
79.7491		Cell	2	0.000	1.000	Vesicles Paraspeckle	718	6	siRNA-IMPa2-25 PSPC1-A488 IMPa2-A546 DAPI 8C1-siRNA-IMP-a2-a4 V2.00	0	10. siRNA-IMPa2-25 PSPC1-A488 DAPI IMPa2-A546_r_TileScan_001 (Stage 18 of 49)	00-rHguJgVQgapstJommrUJRG
76.3764		Cell	2	0.000	1.000	Vesicles Paraspeckle	719	7	siRNA-IMPa2-25 PSPC1-A488 IMPa2-A546 DAPI 8C1-siRNA-IMP-a2-a4 V2.00	0	10. siRNA-IMPa2-25 PSPC1-A488 DAPI IMPa2-A546_r_TileScan_001 (Stage 18 of 49)	00-rHguJgVQgapstJommrUJRG
66.7445		Cell	2	0.000	1.000	Vesicles Paraspeckle	720	8	siRNA-IMPa2-25 PSPC1-A488 IMPa2-A546 DAPI 8C1-siRNA-IMP-a2-a4 V2.00	0	10. siRNA-IMPa2-25 PSPC1-A488 DAPI IMPa2-A546_r_TileScan_001 (Stage 18 of 49)	00-rHguJgVQgapstJommrUJRG
58.3074		Cell	2	0.000	1.000	Vesicles Paraspeckle	721	9	siRNA-IMPa2-25 PSPC1-A488 IMPa2-A546 DAPI 8C1-siRNA-IMP-a2-a4 V2.00	0	10. siRNA-IMPa2-25 PSPC1-A488 DAPI IMPa2-A546_r_TileScan_001 (Stage 18 of 49)	00-rHguJgVQgapstJommrUJRG
47.968		Cell	2	0.000	1.000	Vesicles Paraspeckle	724	2	siRNA-IMPa2-25 PSPC1-A488 IMPa2-A546 DAPI 8C1-siRNA-IMP-a2-a4 V2.00	0	10. siRNA-IMPa2-25 PSPC1-A488 DAPI IMPa2-A546_s_TileScan_001 (Stage 19 of 49)	00-kjVN8ZsDa2oHAjgaPog7Y9
114.319		Cell	2	0.000	1.000	Vesicles Paraspeckle	725	3	siRNA-IMPa2-25 PSPC1-A488 IMPa2-A546 DAPI 8C1-siRNA-IMP-a2-a4 V2.00	0	10. siRNA-IMPa2-25 PSPC1-A488 DAPI IMPa2-A546_s_TileScan_001 (Stage 19 of 49)	00-kjVN8ZsDa2oHAjgaPog7Y9
52.3017		Cell	2	0.000	1.000	Vesicles Paraspeckle	726	4	siRNA-IMPa2-25 PSPC1-A488 IMPa2-A546 DAPI 8C1-siRNA-IMP-a2-a4 V2.00	0	10. siRNA-IMPa2-25 PSPC1-A488 DAPI IMPa2-A546_s_TileScan_001 (Stage 19 of 49)	00-kjVN8ZsDa2oHAjgaPog7Y9
218.09		Cell	2	0.000	1.000	Vesicles Paraspeckle	728	6	siRNA-IMPa2-25 PSPC1-A488 IMPa2-A546 DAPI 8C1-siRNA-IMP-a2-a4 V2.00	0	10. siRNA-IMPa2-25 PSPC1-A488 DAPI IMPa2-A546_s_TileScan_001 (Stage 19 of 49)	00-kjVN8ZsDa2oHAjgaPog7Y9
94.5662		Cell	2	0.000	1.000	Vesicles Paraspeckle	729	7	siRNA-IMPa2-25 PSPC1-A488 IMPa2-A546 DAPI 8C1-siRNA-IMP-a2-a4 V2.00	0	10. siRNA-IMPa2-25 PSPC1-A488 DAPI IMPa2-A546_s_TileScan_001 (Stage 19 of 49)	00-kjVN8ZsDa2oHAjgaPog7Y9
101.164		Cell	2	0.000	1.000	Vesicles Paraspeckle	730	8	siRNA-IMPa2-25 PSPC1-A488 IMPa2-A546 DAPI 8C1-siRNA-IMP-a2-a4 V2.00	0	10. siRNA-IMPa2-25 PSPC1-A488 DAPI IMPa2-A546_s_TileScan_001 (Stage 19 of 49)	00-kjVN8ZsDa2oHAjgaPog7Y9
105.845		Cell	2	0.000	1.000	Vesicles Paraspeckle	731	9	siRNA-IMPa2-25 PSPC1-A488 IMPa2-A546 DAPI 8C1-siRNA-IMP-a2-a4 V2.00	0	10. siRNA-IMPa2-25 PSPC1-A488 DAPI IMPa2-A546_s_TileScan_001 (Stage 19 of 49)	00-kjVN8ZsDa2oHAjgaPog7Y9
88.2093		Cell	2	0.000	1.000	Vesicles Paraspeckle	732	10	siRNA-IMPa2-25 PSPC1-A488 IMPa2-A546 DAPI 8C1-siRNA-IMP-a2-a4 V2.00	0	10. siRNA-IMPa2-25 PSPC1-A488 DAPI IMPa2-A546_s_TileScan_001 (Stage 19 of 49)	00-kjVN8ZsDa2oHAjgaPog7Y9
118.11		Cell	2	0.000	1.000	Vesicles Paraspeckle	733	11	siRNA-IMPa2-25 PSPC1-A488 IMPa2-A546 DAPI 8C1-siRNA-IMP-a2-a4 V2.00	0	10. siRNA-IMPa2-25 PSPC1-A488 DAPI IMPa2-A546_s_TileScan_001 (Stage 19 of 49)	00-kjVN8ZsDa2oHAjgaPog7Y9
172.962		Cell	2	0.000	1.000	Vesicles Paraspeckle	734	12	siRNA-IMPa2-25 PSPC1-A488 IMPa2-A546 DAPI 8C1-siRNA-IMP-a2-a4 V2.00	0	10. siRNA-IMPa2-25 PSPC1-A488 DAPI IMPa2-A546_s_TileScan_001 (Stage 19 of 49)	00-kjVN8ZsDa2oHAjgaPog7Y9
123.614		Cell	2	0.000	1.000	Vesicles Paraspeckle	735	13	siRNA-IMPa2-25 PSPC1-A488 IMPa2-A546 DAPI 8C1-siRNA-IMP-a2-a4 V2.00	0	10. siRNA-IMPa2-25 PSPC1-A488 DAPI IMPa2-A546_s_TileScan_001 (Stage 19 of 49)	00-kjVN8ZsDa2oHAjgaPog7Y9
89.2599		Cell	2	0.000	1.000	Vesicles Paraspeckle	737	1	siRNA-IMPa2-25 PSPC1-A488 IMPa2-A546 DAPI 8C1-siRNA-IMP-a2-a4 V2.00	0	10. siRNA-IMPa2-25 PSPC1-A488 DAPI IMPa2-A546_t_TileScan_001 (Stage 20 of 49)	00-nRHhScsAzb57H86WfbYh9G
175.741		Cell	2	0.000	1.000	Vesicles Paraspeckle	738	2	siRNA-IMPa2-25 PSPC1-A488 IMPa2-A546 DAPI 8C1-siRNA-IMP-a2-a4 V2.00	0	10. siRNA-IMPa2-25 PSPC1-A488 DAPI IMPa2-A546_t_TileScan_001 (Stage 20 of 49)	00-nRHhScsAzb57H86WfbYh9G
87.6762		Cell	2	0.000	1.000	Vesicles Paraspeckle	739	3	siRNA-IMPa2-25 PSPC1-A488 IMPa2-A546 DAPI 8C1-siRNA-IMP-a2-a4 V2.00	0	10. siRNA-IMPa2-25 PSPC1-A488 DAPI IMPa2-A546_t_TileScan_001 (Stage 20 of 49)	00-nRHhScsAzb57H86WfbYh9G
85.6242		Cell	2	0.000	1.000	Vesicles Paraspeckle	741	5	siRNA-IMPa2-25 PSPC1-A488 IMPa2-A546 DAPI 8C1-siRNA-IMP-a2-a4 V2.00	0	10. siRNA-IMPa2-25 PSPC1-A488 DAPI IMPa2-A546_t_TileScan_001 (Stage 20 of 49)	00-nRHhScsAzb57H86WfbYh9G
67.7626		Cell	2	0.000	1.000	Vesicles Paraspeckle	742	6	siRNA-IMPa2-25 PSPC1-A488 IMPa2-A546 DAPI 8C1-siRNA-IMP-a2-a4 V2.00	0	10. siRNA-IMPa2-25 PSPC1-A488 DAPI IMPa2-A546_t_TileScan_001 (Stage 20 of 49)	00-nRHhScsAzb57H86WfbYh9G
74.4303		Cell	2	0.000	1.000	Vesicles Paraspeckle	743	7	siRNA-IMPa2-25 PSPC1-A488 IMPa2-A546 DAPI 8C1-siRNA-IMP-a2-a4 V2.00	0	10. siRNA-IMPa2-25 PSPC1-A488 DAPI IMPa2-A546_t_TileScan_001 (Stage 20 of 49)	00-nRHhScsAzb57H86WfbYh9G
80.2799		Cell	2	0.000	1.000	Vesicles Paraspeckle	744	8	siRNA-IMPa2-25 PSPC1-A488 IMPa2-A546 DAPI 8C1-siRNA-IMP-a2-a4 V2.00	0	10. siRNA-IMPa2-25 PSPC1-A488 DAPI IMPa2-A546_t_TileScan_001 (Stage 20 of 49)	00-nRHhScsAzb57H86WfbYh9G
137.596		Cell	2	0.000	1.000	Vesicles Paraspeckle	745	9	siRNA-IMPa2-25 PSPC1-A488 IMPa2-A546 DAPI 8C1-siRNA-IMP-a2-a4 V2.00	0	10. siRNA-IMPa2-25 PSPC1-A488 DAPI IMPa2-A546_t_TileScan_001 (Stage 20 of 49)	00-nRHhScsAzb57H86WfbYh9G
92.289		Cell	2	0.000	1.000	Vesicles Paraspeckle	746	10	siRNA-IMPa2-25 PSPC1-A488 IMPa2-A546 DAPI 8C1-siRNA-IMP-a2-a4 V2.00	0	10. siRNA-IMPa2-25 PSPC1-A488 DAPI IMPa2-A546_t_TileScan_001 (Stage 20 of 49)	00-nRHhScsAzb57H86WfbYh9G
144.407		Cell	2	0.000	1.000	Vesicles Paraspeckle	747	11	siRNA-IMPa2-25 PSPC1-A488 IMPa2-A546 DAPI 8C1-siRNA-IMP-a2-a4 V2.00	0	10. siRNA-IMPa2-25 PSPC1-A488 DAPI IMPa2-A546_t_TileScan_001 (Stage 20 of 49)	00-nRHhScsAzb57H86WfbYh9G
61.4645		Cell	2	0.000	1.000	Vesicles Paraspeckle	748	0	siRNA-IMPa2-25 PSPC1-A488 IMPa2-A546 DAPI 8C1-siRNA-IMP-a2-a4 V2.00	0	10. siRNA-IMPa2-25 PSPC1-A488 DAPI IMPa2-A546_u_TileScan_001 (Stage 21 of 49)	00-Ac2npqSd55VhpgsJvsNWiQ
134.231		Cell	2	0.000	1.000	Vesicles Paraspeckle	749	1	siRNA-IMPa2-25 PSPC1-A488 IMPa2-A546 DAPI 8C1-siRNA-IMP-a2-a4 V2.00	0	10. siRNA-IMPa2-25 PSPC1-A488 DAPI IMPa2-A546_u_TileScan_001 (Stage 21 of 49)	00-Ac2npqSd55VhpgsJvsNWiQ
154.779		Cell	2	0.000	1.000	Vesicles Paraspeckle	750	2	siRNA-IMPa2-25 PSPC1-A488 IMPa2-A546 DAPI 8C1-siRNA-IMP-a2-a4 V2.00	0	10. siRNA-IMPa2-25 PSPC1-A488 DAPI IMPa2-A546_u_TileScan_001 (Stage 21 of 49)	00-Ac2npqSd55VhpgsJvsNWiQ
136.84		Cell	2	0.000	1.000	Vesicles Paraspeckle	751	3	siRNA-IMPa2-25 PSPC1-A488 IMPa2-A546 DAPI 8C1-siRNA-IMP-a2-a4 V2.00	0	10. siRNA-IMPa2-25 PSPC1-A488 DAPI IMPa2-A546_u_TileScan_001 (Stage 21 of 49)	00-Ac2npqSd55VhpgsJvsNWiQ
114.381		Cell	2	0.000	1.000	Vesicles Paraspeckle	752	4	siRNA-IMPa2-25 PSPC1-A488 IMPa2-A546 DAPI 8C1-siRNA-IMP-a2-a4 V2.00	0	10. siRNA-IMPa2-25 PSPC1-A488 DAPI IMPa2-A546_u_TileScan_001 (Stage 21 of 49)	00-Ac2npqSd55VhpgsJvsNWiQ
86.2747		Cell	2	0.000	1.000	Vesicles Paraspeckle	753	5	siRNA-IMPa2-25 PSPC1-A488 IMPa2-A546 DAPI 8C1-siRNA-IMP-a2-a4 V2.00	0	10. siRNA-IMPa2-25 PSPC1-A488 DAPI IMPa2-A546_u_TileScan_001 (Stage 21 of 49)	00-Ac2npqSd55VhpgsJvsNWiQ
168.219		Cell	2	0.000	1.000	Vesicles Paraspeckle	754	6	siRNA-IMPa2-25 PSPC1-A488 IMPa2-A546 DAPI 8C1-siRNA-IMP-a2-a4 V2.00	0	10. siRNA-IMPa2-25 PSPC1-A488 DAPI IMPa2-A546_u_TileScan_001 (Stage 21 of 49)	00-Ac2npqSd55VhpgsJvsNWiQ
175.333		Cell	2	0.000	1.000	Vesicles Paraspeckle	755	7	siRNA-IMPa2-25 PSPC1-A488 IMPa2-A546 DAPI 8C1-siRNA-IMP-a2-a4 V2.00	0	10. siRNA-IMPa2-25 PSPC1-A488 DAPI IMPa2-A546_u_TileScan_001 (Stage 21 of 49)	00-Ac2npqSd55VhpgsJvsNWiQ
179.8		Cell	2	0.000	1.000	Vesicles Paraspeckle	756	8	siRNA-IMPa2-25 PSPC1-A488 IMPa2-A546 DAPI 8C1-siRNA-IMP-a2-a4 V2.00	0	10. siRNA-IMPa2-25 PSPC1-A488 DAPI IMPa2-A546_u_TileScan_001 (Stage 21 of 49)	00-Ac2npqSd55VhpgsJvsNWiQ
136.306		Cell	2	0.000	1.000	Vesicles Paraspeckle	757	9	siRNA-IMPa2-25 PSPC1-A488 IMPa2-A546 DAPI 8C1-siRNA-IMP-a2-a4 V2.00	0	10. siRNA-IMPa2-25 PSPC1-A488 DAPI IMPa2-A546_u_TileScan_001 (Stage 21 of 49)	00-Ac2npqSd55VhpgsJvsNWiQ
96.8431		Cell	2	0.000	1.000	Vesicles Paraspeckle	758	10	siRNA-IMPa2-25 PSPC1-A488 IMPa2-A546 DAPI 8C1-siRNA-IMP-a2-a4 V2.00	0	10. siRNA-IMPa2-25 PSPC1-A488 DAPI IMPa2-A546_u_TileScan_001 (Stage 21 of 49)	00-Ac2npqSd55VhpgsJvsNWiQ
111.691		Cell	2	0.000	1.000	Vesicles Paraspeckle	759	11	siRNA-IMPa2-25 PSPC1-A488 IMPa2-A546 DAPI 8C1-siRNA-IMP-a2-a4 V2.00	0	10. siRNA-IMPa2-25 PSPC1-A488 DAPI IMPa2-A546_u_TileScan_001 (Stage 21 of 49)	00-Ac2npqSd55VhpgsJvsNWiQ
153.789		Cell	2	0.000	1.000	Vesicles Paraspeckle	760	12	siRNA-IMPa2-25 PSPC1-A488 IMPa2-A546 DAPI 8C1-siRNA-IMP-a2-a4 V2.00	0	10. siRNA-IMPa2-25 PSPC1-A488 DAPI IMPa2-A546_u_TileScan_001 (Stage 21 of 49)	00-Ac2npqSd55VhpgsJvsNWiQ
114.786		Cell	2	0.000	1.000	Vesicles Paraspeckle	761	13	siRNA-IMPa2-25 PSPC1-A488 IMPa2-A546 DAPI 8C1-siRNA-IMP-a2-a4 V2.00	0	10. siRNA-IMPa2-25 PSPC1-A488 DAPI IMPa2-A546_u_TileScan_001 (Stage 21 of 49)	00-Ac2npqSd55VhpgsJvsNWiQ
104.912		Cell	2	0.000	1.000	Vesicles Paraspeckle	762	14	siRNA-IMPa2-25 PSPC1-A488 IMPa2-A546 DAPI 8C1-siRNA-IMP-a2-a4 V2.00	0	10. siRNA-IMPa2-25 PSPC1-A488 DAPI IMPa2-A546_u_TileScan_001 (Stage 21 of 49)	00-Ac2npqSd55VhpgsJvsNWiQ
61.0046		Cell	2	0.000	1.000	Vesicles Paraspeckle	763	15	siRNA-IMPa2-25 PSPC1-A488 IMPa2-A546 DAPI 8C1-siRNA-IMP-a2-a4 V2.00	0	10. siRNA-IMPa2-25 PSPC1-A488 DAPI IMPa2-A546_u_TileScan_001 (Stage 21 of 49)	00-Ac2npqSd55VhpgsJvsNWiQ
56.2547		Cell	2	0.000	1.000	Vesicles Paraspeckle	764	16	siRNA-IMPa2-25 PSPC1-A488 IMPa2-A546 DAPI 8C1-siRNA-IMP-a2-a4 V2.00	0	10. siRNA-IMPa2-25 PSPC1-A488 DAPI IMPa2-A546_u_TileScan_001 (Stage 21 of 49)	00-Ac2npqSd55VhpgsJvsNWiQ
99.1781		Cell	2	0.000	1.000	Vesicles Paraspeckle	765	17	siRNA-IMPa2-25 PSPC1-A488 IMPa2-A546 DAPI 8C1-siRNA-IMP-a2-a4 V2.00	0	10. siRNA-IMPa2-25 PSPC1-A488 DAPI IMPa2-A546_u_TileScan_001 (Stage 21 of 49)	00-Ac2npqSd55VhpgsJvsNWiQ
67.6188		Cell	2	0.000	1.000	Vesicles Paraspeckle	766	0	siRNA-IMPa2-25 PSPC1-A488 IMPa2-A546 DAPI 8C1-siRNA-IMP-a2-a4 V2.00	0	10. siRNA-IMPa2-25 PSPC1-A488 DAPI IMPa2-A546_v_TileScan_001 (Stage 22 of 49)	00-Nyer7F263mcQbBLuJR3bpF
55.3737		Cell	2	0.000	1.000	Vesicles Paraspeckle	767	1	siRNA-IMPa2-25 PSPC1-A488 IMPa2-A546 DAPI 8C1-siRNA-IMP-a2-a4 V2.00	0	10. siRNA-IMPa2-25 PSPC1-A488 DAPI IMPa2-A546_v_TileScan_001 (Stage 22 of 49)	00-Nyer7F263mcQbBLuJR3bpF
61.0355		Cell	2	0.000	1.000	Vesicles Paraspeckle	769	3	siRNA-IMPa2-25 PSPC1-A488 IMPa2-A546 DAPI 8C1-siRNA-IMP-a2-a4 V2.00	0	10. siRNA-IMPa2-25 PSPC1-A488 DAPI IMPa2-A546_v_TileScan_001 (Stage 22 of 49)	00-Nyer7F263mcQbBLuJR3bpF
87.8315		Cell	2	0.000	1.000	Vesicles Paraspeckle	770	4	siRNA-IMPa2-25 PSPC1-A488 IMPa2-A546 DAPI 8C1-siRNA-IMP-a2-a4 V2.00	0	10. siRNA-IMPa2-25 PSPC1-A488 DAPI IMPa2-A546_v_TileScan_001 (Stage 22 of 49)	00-Nyer7F263mcQbBLuJR3bpF
73.4393		Cell	2	0.000	1.000	Vesicles Paraspeckle	771	5	siRNA-IMPa2-25 PSPC1-A488 IMPa2-A546 DAPI 8C1-siRNA-IMP-a2-a4 V2.00	0	10. siRNA-IMPa2-25 PSPC1-A488 DAPI IMPa2-A546_v_TileScan_001 (Stage 22 of 49)	00-Nyer7F263mcQbBLuJR3bpF
66.3303		Cell	2	0.000	1.000	Vesicles Paraspeckle	772	6	siRNA-IMPa2-25 PSPC1-A488 IMPa2-A546 DAPI 8C1-siRNA-IMP-a2-a4 V2.00	0	10. siRNA-IMPa2-25 PSPC1-A488 DAPI IMPa2-A546_v_TileScan_001 (Stage 22 of 49)	00-Nyer7F263mcQbBLuJR3bpF
87.2848		Cell	2	0.000	1.000	Vesicles Paraspeckle	773	7	siRNA-IMPa2-25 PSPC1-A488 IMPa2-A546 DAPI 8C1-siRNA-IMP-a2-a4 V2.00	0	10. siRNA-IMPa2-25 PSPC1-A488 DAPI IMPa2-A546_v_TileScan_001 (Stage 22 of 49)	00-Nyer7F263mcQbBLuJR3bpF
163.644		Cell	2	0.000	1.000	Vesicles Paraspeckle	774	8	siRNA-IMPa2-25 PSPC1-A488 IMPa2-A546 DAPI 8C1-siRNA-IMP-a2-a4 V2.00	0	10. siRNA-IMPa2-25 PSPC1-A488 DAPI IMPa2-A546_v_TileScan_001 (Stage 22 of 49)	00-Nyer7F263mcQbBLuJR3bpF
132.281		Cell	2	0.000	1.000	Vesicles Paraspeckle	775	9	siRNA-IMPa2-25 PSPC1-A488 IMPa2-A546 DAPI 8C1-siRNA-IMP-a2-a4 V2.00	0	10. siRNA-IMPa2-25 PSPC1-A488 DAPI IMPa2-A546_v_TileScan_001 (Stage 22 of 49)	00-Nyer7F263mcQbBLuJR3bpF
101.366		Cell	2	0.000	1.000	Vesicles Paraspeckle	776	10	siRNA-IMPa2-25 PSPC1-A488 IMPa2-A546 DAPI 8C1-siRNA-IMP-a2-a4 V2.00	0	10. siRNA-IMPa2-25 PSPC1-A488 DAPI IMPa2-A546_v_TileScan_001 (Stage 22 of 49)	00-Nyer7F263mcQbBLuJR3bpF
66.75		Cell	2	0.000	1.000	Vesicles Paraspeckle	777	11	siRNA-IMPa2-25 PSPC1-A488 IMPa2-A546 DAPI 8C1-siRNA-IMP-a2-a4 V2.00	0	10. siRNA-IMPa2-25 PSPC1-A488 DAPI IMPa2-A546_v_TileScan_001 (Stage 22 of 49)	00-Nyer7F263mcQbBLuJR3bpF
103.557		Cell	2	0.000	1.000	Vesicles Paraspeckle	778	12	siRNA-IMPa2-25 PSPC1-A488 IMPa2-A546 DAPI 8C1-siRNA-IMP-a2-a4 V2.00	0	10. siRNA-IMPa2-25 PSPC1-A488 DAPI IMPa2-A546_v_TileScan_001 (Stage 22 of 49)	00-Nyer7F263mcQbBLuJR3bpF
69.4124		Cell	2	0.000	1.000	Vesicles Paraspeckle	779	13	siRNA-IMPa2-25 PSPC1-A488 IMPa2-A546 DAPI 8C1-siRNA-IMP-a2-a4 V2.00	0	10. siRNA-IMPa2-25 PSPC1-A488 DAPI IMPa2-A546_v_TileScan_001 (Stage 22 of 49)	00-Nyer7F263mcQbBLuJR3bpF
71.5441		Cell	2	0.000	1.000	Vesicles Paraspeckle	781	1	siRNA-IMPa2-25 PSPC1-A488 IMPa2-A546 DAPI 8C1-siRNA-IMP-a2-a4 V2.00	0	10. siRNA-IMPa2-25 PSPC1-A488 DAPI IMPa2-A546_w_TileScan_001 (Stage 23 of 49)	00-DsK3Ld6YSp5jV2Umweb8vi
73.3641		Cell	2	0.000	1.000	Vesicles Paraspeckle	782	2	siRNA-IMPa2-25 PSPC1-A488 IMPa2-A546 DAPI 8C1-siRNA-IMP-a2-a4 V2.00	0	10. siRNA-IMPa2-25 PSPC1-A488 DAPI IMPa2-A546_w_TileScan_001 (Stage 23 of 49)	00-DsK3Ld6YSp5jV2Umweb8vi
70.9755		Cell	2	0.000	1.000	Vesicles Paraspeckle	783	3	siRNA-IMPa2-25 PSPC1-A488 IMPa2-A546 DAPI 8C1-siRNA-IMP-a2-a4 V2.00	0	10. siRNA-IMPa2-25 PSPC1-A488 DAPI IMPa2-A546_w_TileScan_001 (Stage 23 of 49)	00-DsK3Ld6YSp5jV2Umweb8vi
62.054		Cell	2	0.000	1.000	Vesicles Paraspeckle	784	4	siRNA-IMPa2-25 PSPC1-A488 IMPa2-A546 DAPI 8C1-siRNA-IMP-a2-a4 V2.00	0	10. siRNA-IMPa2-25 PSPC1-A488 DAPI IMPa2-A546_w_TileScan_001 (Stage 23 of 49)	00-DsK3Ld6YSp5jV2Umweb8vi
64.3537		Cell	2	0.000	1.000	Vesicles Paraspeckle	785	5	siRNA-IMPa2-25 PSPC1-A488 IMPa2-A546 DAPI 8C1-siRNA-IMP-a2-a4 V2.00	0	10. siRNA-IMPa2-25 PSPC1-A488 DAPI IMPa2-A546_w_TileScan_001 (Stage 23 of 49)	00-DsK3Ld6YSp5jV2Umweb8vi
81.6518		Cell	2	0.000	1.000	Vesicles Paraspeckle	786	6	siRNA-IMPa2-25 PSPC1-A488 IMPa2-A546 DAPI 8C1-siRNA-IMP-a2-a4 V2.00	0	10. siRNA-IMPa2-25 PSPC1-A488 DAPI IMPa2-A546_w_TileScan_001 (Stage 23 of 49)	00-DsK3Ld6YSp5jV2Umweb8vi
76.691		Cell	2	0.000	1.000	Vesicles Paraspeckle	787	7	siRNA-IMPa2-25 PSPC1-A488 IMPa2-A546 DAPI 8C1-siRNA-IMP-a2-a4 V2.00	0	10. siRNA-IMPa2-25 PSPC1-A488 DAPI IMPa2-A546_w_TileScan_001 (Stage 23 of 49)	00-DsK3Ld6YSp5jV2Umweb8vi
70.3908		Cell	2	0.000	1.000	Vesicles Paraspeckle	788	8	siRNA-IMPa2-25 PSPC1-A488 IMPa2-A546 DAPI 8C1-siRNA-IMP-a2-a4 V2.00	0	10. siRNA-IMPa2-25 PSPC1-A488 DAPI IMPa2-A546_w_TileScan_001 (Stage 23 of 49)	00-DsK3Ld6YSp5jV2Umweb8vi
91.3874		Cell	2	0.000	1.000	Vesicles Paraspeckle	789	9	siRNA-IMPa2-25 PSPC1-A488 IMPa2-A546 DAPI 8C1-siRNA-IMP-a2-a4 V2.00	0	10. siRNA-IMPa2-25 PSPC1-A488 DAPI IMPa2-A546_w_TileScan_001 (Stage 23 of 49)	00-DsK3Ld6YSp5jV2Umweb8vi
113.01		Cell	2	0.000	1.000	Vesicles Paraspeckle	790	10	siRNA-IMPa2-25 PSPC1-A488 IMPa2-A546 DAPI 8C1-siRNA-IMP-a2-a4 V2.00	0	10. siRNA-IMPa2-25 PSPC1-A488 DAPI IMPa2-A546_w_TileScan_001 (Stage 23 of 49)	00-DsK3Ld6YSp5jV2Umweb8vi
72.2518		Cell	2	0.000	1.000	Vesicles Paraspeckle	791	0	siRNA-IMPa2-25 PSPC1-A488 IMPa2-A546 DAPI 8C1-siRNA-IMP-a2-a4 V2.00	0	10. siRNA-IMPa2-25 PSPC1-A488 DAPI IMPa2-A546_x_TileScan_001 (Stage 24 of 49)	00-5zNhRzbuAXfyvsRFE9NTNE
52.4419		Cell	2	0.000	1.000	Vesicles Paraspeckle	792	1	siRNA-IMPa2-25 PSPC1-A488 IMPa2-A546 DAPI 8C1-siRNA-IMP-a2-a4 V2.00	0	10. siRNA-IMPa2-25 PSPC1-A488 DAPI IMPa2-A546_x_TileScan_001 (Stage 24 of 49)	00-5zNhRzbuAXfyvsRFE9NTNE
73.5395		Cell	2	0.000	1.000	Vesicles Paraspeckle	793	2	siRNA-IMPa2-25 PSPC1-A488 IMPa2-A546 DAPI 8C1-siRNA-IMP-a2-a4 V2.00	0	10. siRNA-IMPa2-25 PSPC1-A488 DAPI IMPa2-A546_x_TileScan_001 (Stage 24 of 49)	00-5zNhRzbuAXfyvsRFE9NTNE
83.8		Cell	2	0.000	1.000	Vesicles Paraspeckle	794	3	siRNA-IMPa2-25 PSPC1-A488 IMPa2-A546 DAPI 8C1-siRNA-IMP-a2-a4 V2.00	0	10. siRNA-IMPa2-25 PSPC1-A488 DAPI IMPa2-A546_x_TileScan_001 (Stage 24 of 49)	00-5zNhRzbuAXfyvsRFE9NTNE
180.333		Cell	2	0.000	1.000	Vesicles Paraspeckle	795	4	siRNA-IMPa2-25 PSPC1-A488 IMPa2-A546 DAPI 8C1-siRNA-IMP-a2-a4 V2.00	0	10. siRNA-IMPa2-25 PSPC1-A488 DAPI IMPa2-A546_x_TileScan_001 (Stage 24 of 49)	00-5zNhRzbuAXfyvsRFE9NTNE
55.646		Cell	2	0.000	1.000	Vesicles Paraspeckle	796	0	siRNA-IMPa2-25 PSPC1-A488 IMPa2-A546 DAPI 8C1-siRNA-IMP-a2-a4 V2.00	0	10. siRNA-IMPa2-25 PSPC1-A488 DAPI IMPa2-A546_y_TileScan_001 (Stage 25 of 49)	00-FjeZnm4cvA74fdoF4DswyG
57.1		Cell	2	0.000	1.000	Vesicles Paraspeckle	797	1	siRNA-IMPa2-25 PSPC1-A488 IMPa2-A546 DAPI 8C1-siRNA-IMP-a2-a4 V2.00	0	10. siRNA-IMPa2-25 PSPC1-A488 DAPI IMPa2-A546_y_TileScan_001 (Stage 25 of 49)	00-FjeZnm4cvA74fdoF4DswyG
79.4271		Cell	2	0.000	1.000	Vesicles Paraspeckle	798	2	siRNA-IMPa2-25 PSPC1-A488 IMPa2-A546 DAPI 8C1-siRNA-IMP-a2-a4 V2.00	0	10. siRNA-IMPa2-25 PSPC1-A488 DAPI IMPa2-A546_y_TileScan_001 (Stage 25 of 49)	00-FjeZnm4cvA74fdoF4DswyG
109.47		Cell	2	0.000	1.000	Vesicles Paraspeckle	799	3	siRNA-IMPa2-25 PSPC1-A488 IMPa2-A546 DAPI 8C1-siRNA-IMP-a2-a4 V2.00	0	10. siRNA-IMPa2-25 PSPC1-A488 DAPI IMPa2-A546_y_TileScan_001 (Stage 25 of 49)	00-FjeZnm4cvA74fdoF4DswyG
97.448		Cell	2	0.000	1.000	Vesicles Paraspeckle	800	4	siRNA-IMPa2-25 PSPC1-A488 IMPa2-A546 DAPI 8C1-siRNA-IMP-a2-a4 V2.00	0	10. siRNA-IMPa2-25 PSPC1-A488 DAPI IMPa2-A546_y_TileScan_001 (Stage 25 of 49)	00-FjeZnm4cvA74fdoF4DswyG
107.408		Cell	2	0.000	1.000	Vesicles Paraspeckle	801	5	siRNA-IMPa2-25 PSPC1-A488 IMPa2-A546 DAPI 8C1-siRNA-IMP-a2-a4 V2.00	0	10. siRNA-IMPa2-25 PSPC1-A488 DAPI IMPa2-A546_y_TileScan_001 (Stage 25 of 49)	00-FjeZnm4cvA74fdoF4DswyG
103.408		Cell	2	0.000	1.000	Vesicles Paraspeckle	802	6	siRNA-IMPa2-25 PSPC1-A488 IMPa2-A546 DAPI 8C1-siRNA-IMP-a2-a4 V2.00	0	10. siRNA-IMPa2-25 PSPC1-A488 DAPI IMPa2-A546_y_TileScan_001 (Stage 25 of 49)	00-FjeZnm4cvA74fdoF4DswyG
110.666		Cell	2	0.000	1.000	Vesicles Paraspeckle	803	7	siRNA-IMPa2-25 PSPC1-A488 IMPa2-A546 DAPI 8C1-siRNA-IMP-a2-a4 V2.00	0	10. siRNA-IMPa2-25 PSPC1-A488 DAPI IMPa2-A546_y_TileScan_001 (Stage 25 of 49)	00-FjeZnm4cvA74fdoF4DswyG
91.7078		Cell	2	0.000	1.000	Vesicles Paraspeckle	805	9	siRNA-IMPa2-25 PSPC1-A488 IMPa2-A546 DAPI 8C1-siRNA-IMP-a2-a4 V2.00	0	10. siRNA-IMPa2-25 PSPC1-A488 DAPI IMPa2-A546_y_TileScan_001 (Stage 25 of 49)	00-FjeZnm4cvA74fdoF4DswyG
82.4978		Cell	2	0.000	1.000	Vesicles Paraspeckle	806	10	siRNA-IMPa2-25 PSPC1-A488 IMPa2-A546 DAPI 8C1-siRNA-IMP-a2-a4 V2.00	0	10. siRNA-IMPa2-25 PSPC1-A488 DAPI IMPa2-A546_y_TileScan_001 (Stage 25 of 49)	00-FjeZnm4cvA74fdoF4DswyG
163.307		Cell	2	0.000	1.000	Vesicles Paraspeckle	808	12	siRNA-IMPa2-25 PSPC1-A488 IMPa2-A546 DAPI 8C1-siRNA-IMP-a2-a4 V2.00	0	10. siRNA-IMPa2-25 PSPC1-A488 DAPI IMPa2-A546_y_TileScan_001 (Stage 25 of 49)	00-FjeZnm4cvA74fdoF4DswyG
74.6603		Cell	2	0.000	1.000	Vesicles Paraspeckle	811	1	siRNA-IMPa2-25 PSPC1-A488 IMPa2-A546 DAPI 8C1-siRNA-IMP-a2-a4 V2.00	0	10. siRNA-IMPa2-25 PSPC1-A488 DAPI IMPa2-A546_z_TileScan_001 (Stage 26 of 49)	00-HeS5YeptbZF7LPpUELDFwZ
71.892		Cell	2	0.000	1.000	Vesicles Paraspeckle	812	2	siRNA-IMPa2-25 PSPC1-A488 IMPa2-A546 DAPI 8C1-siRNA-IMP-a2-a4 V2.00	0	10. siRNA-IMPa2-25 PSPC1-A488 DAPI IMPa2-A546_z_TileScan_001 (Stage 26 of 49)	00-HeS5YeptbZF7LPpUELDFwZ
98.8623		Cell	2	0.000	1.000	Vesicles Paraspeckle	813	3	siRNA-IMPa2-25 PSPC1-A488 IMPa2-A546 DAPI 8C1-siRNA-IMP-a2-a4 V2.00	0	10. siRNA-IMPa2-25 PSPC1-A488 DAPI IMPa2-A546_z_TileScan_001 (Stage 26 of 49)	00-HeS5YeptbZF7LPpUELDFwZ
64.0227		Cell	2	0.000	1.000	Vesicles Paraspeckle	814	4	siRNA-IMPa2-25 PSPC1-A488 IMPa2-A546 DAPI 8C1-siRNA-IMP-a2-a4 V2.00	0	10. siRNA-IMPa2-25 PSPC1-A488 DAPI IMPa2-A546_z_TileScan_001 (Stage 26 of 49)	00-HeS5YeptbZF7LPpUELDFwZ
111.3		Cell	2	0.000	1.000	Vesicles Paraspeckle	815	5	siRNA-IMPa2-25 PSPC1-A488 IMPa2-A546 DAPI 8C1-siRNA-IMP-a2-a4 V2.00	0	10. siRNA-IMPa2-25 PSPC1-A488 DAPI IMPa2-A546_z_TileScan_001 (Stage 26 of 49)	00-HeS5YeptbZF7LPpUELDFwZ
53.6321		Cell	2	0.000	1.000	Vesicles Paraspeckle	816	6	siRNA-IMPa2-25 PSPC1-A488 IMPa2-A546 DAPI 8C1-siRNA-IMP-a2-a4 V2.00	0	10. siRNA-IMPa2-25 PSPC1-A488 DAPI IMPa2-A546_z_TileScan_001 (Stage 26 of 49)	00-HeS5YeptbZF7LPpUELDFwZ
76.3239		Cell	2	0.000	1.000	Vesicles Paraspeckle	819	9	siRNA-IMPa2-25 PSPC1-A488 IMPa2-A546 DAPI 8C1-siRNA-IMP-a2-a4 V2.00	0	10. siRNA-IMPa2-25 PSPC1-A488 DAPI IMPa2-A546_z_TileScan_001 (Stage 26 of 49)	00-HeS5YeptbZF7LPpUELDFwZ
126.19		Cell	2	0.000	1.000	Vesicles Paraspeckle	820	10	siRNA-IMPa2-25 PSPC1-A488 IMPa2-A546 DAPI 8C1-siRNA-IMP-a2-a4 V2.00	0	10. siRNA-IMPa2-25 PSPC1-A488 DAPI IMPa2-A546_z_TileScan_001 (Stage 26 of 49)	00-HeS5YeptbZF7LPpUELDFwZ
96.8069		Cell	2	0.000	1.000	Vesicles Paraspeckle	821	11	siRNA-IMPa2-25 PSPC1-A488 IMPa2-A546 DAPI 8C1-siRNA-IMP-a2-a4 V2.00	0	10. siRNA-IMPa2-25 PSPC1-A488 DAPI IMPa2-A546_z_TileScan_001 (Stage 26 of 49)	00-HeS5YeptbZF7LPpUELDFwZ
181.527		Cell	2	0.000	1.000	Vesicles Paraspeckle	822	12	siRNA-IMPa2-25 PSPC1-A488 IMPa2-A546 DAPI 8C1-siRNA-IMP-a2-a4 V2.00	0	10. siRNA-IMPa2-25 PSPC1-A488 DAPI IMPa2-A546_z_TileScan_001 (Stage 26 of 49)	00-HeS5YeptbZF7LPpUELDFwZ
137.357		Cell	2	0.000	1.000	Vesicles Paraspeckle	823	13	siRNA-IMPa2-25 PSPC1-A488 IMPa2-A546 DAPI 8C1-siRNA-IMP-a2-a4 V2.00	0	10. siRNA-IMPa2-25 PSPC1-A488 DAPI IMPa2-A546_z_TileScan_001 (Stage 26 of 49)	00-HeS5YeptbZF7LPpUELDFwZ
224.742		Cell	2	0.000	1.000	Vesicles Paraspeckle	824	14	siRNA-IMPa2-25 PSPC1-A488 IMPa2-A546 DAPI 8C1-siRNA-IMP-a2-a4 V2.00	0	10. siRNA-IMPa2-25 PSPC1-A488 DAPI IMPa2-A546_z_TileScan_001 (Stage 26 of 49)	00-HeS5YeptbZF7LPpUELDFwZ
