# Supplementary material for: Development of a pipeline for automated, high-throughput analysis of paraspeckle proteins reveals specific roles for importin α proteins
Source: Sci Rep. 2017 Feb 27;7:43323. doi: 10.1038/srep43323 (PMC5379994; doi:10.1038/srep43323)
Supplement: Supplementary Dataset SD1-F [file srep43323-s8.zip › I8P/8C1-siRNA-IMPa2-PSPC1/_/siRNA-IMPa2-25 PSPC1-A488 IMPa2-A546 DAPI 8C1-siRNA-IMP-a2-a4 V2.00_Statistics/siRNA-IMPa2-25 PSPC1-A488 IMPa2-A546 DAPI 8C1-siRNA-IMP-a2-a4 V2.00_Nucleus_Intensity_Min_Ch=1.csv]

Nucleus Intensity Min Ch=1
====================
Value	Unit	Category	Channel	Birth [s]	Death [s]	CellID	ID	OriginalID	Original Component Name	Original Component ID	Original Image Name	Original Image ID
0		Nucleus	1	0.000	1.000	0	100000000	100000000	siRNA-IMPa2-25 PSPC1-A488 IMPa2-A546 DAPI 8C1-siRNA-IMP-a2-a4 V2.00	0	10. siRNA-IMPa2-25 PSPC1-A488 DAPI IMPa2-A546_a_TileScan_001 (Stage 1 of 49)	00-ivTSSxfhrWf8BAZxmVuT44
0		Nucleus	1	0.000	1.000	1	100000001	100000001	siRNA-IMPa2-25 PSPC1-A488 IMPa2-A546 DAPI 8C1-siRNA-IMP-a2-a4 V2.00	0	10. siRNA-IMPa2-25 PSPC1-A488 DAPI IMPa2-A546_a_TileScan_001 (Stage 1 of 49)	00-ivTSSxfhrWf8BAZxmVuT44
0		Nucleus	1	0.000	1.000	2	100000002	100000002	siRNA-IMPa2-25 PSPC1-A488 IMPa2-A546 DAPI 8C1-siRNA-IMP-a2-a4 V2.00	0	10. siRNA-IMPa2-25 PSPC1-A488 DAPI IMPa2-A546_a_TileScan_001 (Stage 1 of 49)	00-ivTSSxfhrWf8BAZxmVuT44
0		Nucleus	1	0.000	1.000	5	100000003	100000003	siRNA-IMPa2-25 PSPC1-A488 IMPa2-A546 DAPI 8C1-siRNA-IMP-a2-a4 V2.00	0	10. siRNA-IMPa2-25 PSPC1-A488 DAPI IMPa2-A546_a_TileScan_001 (Stage 1 of 49)	00-ivTSSxfhrWf8BAZxmVuT44
0		Nucleus	1	0.000	1.000	6	100000004	100000004	siRNA-IMPa2-25 PSPC1-A488 IMPa2-A546 DAPI 8C1-siRNA-IMP-a2-a4 V2.00	0	10. siRNA-IMPa2-25 PSPC1-A488 DAPI IMPa2-A546_a_TileScan_001 (Stage 1 of 49)	00-ivTSSxfhrWf8BAZxmVuT44
0		Nucleus	1	0.000	1.000	8	100000005	100000005	siRNA-IMPa2-25 PSPC1-A488 IMPa2-A546 DAPI 8C1-siRNA-IMP-a2-a4 V2.00	0	10. siRNA-IMPa2-25 PSPC1-A488 DAPI IMPa2-A546_a_TileScan_001 (Stage 1 of 49)	00-ivTSSxfhrWf8BAZxmVuT44
0		Nucleus	1	0.000	1.000	9	100000006	100000006	siRNA-IMPa2-25 PSPC1-A488 IMPa2-A546 DAPI 8C1-siRNA-IMP-a2-a4 V2.00	0	10. siRNA-IMPa2-25 PSPC1-A488 DAPI IMPa2-A546_a_TileScan_001 (Stage 1 of 49)	00-ivTSSxfhrWf8BAZxmVuT44
0		Nucleus	1	0.000	1.000	10	100000007	100000007	siRNA-IMPa2-25 PSPC1-A488 IMPa2-A546 DAPI 8C1-siRNA-IMP-a2-a4 V2.00	0	10. siRNA-IMPa2-25 PSPC1-A488 DAPI IMPa2-A546_a_TileScan_001 (Stage 1 of 49)	00-ivTSSxfhrWf8BAZxmVuT44
0		Nucleus	1	0.000	1.000	12	100000008	100000008	siRNA-IMPa2-25 PSPC1-A488 IMPa2-A546 DAPI 8C1-siRNA-IMP-a2-a4 V2.00	0	10. siRNA-IMPa2-25 PSPC1-A488 DAPI IMPa2-A546_a_TileScan_001 (Stage 1 of 49)	00-ivTSSxfhrWf8BAZxmVuT44
0		Nucleus	1	0.000	1.000	13	100000009	100000009	siRNA-IMPa2-25 PSPC1-A488 IMPa2-A546 DAPI 8C1-siRNA-IMP-a2-a4 V2.00	0	10. siRNA-IMPa2-25 PSPC1-A488 DAPI IMPa2-A546_a_TileScan_001 (Stage 1 of 49)	00-ivTSSxfhrWf8BAZxmVuT44
0		Nucleus	1	0.000	1.000	14	100000010	100000010	siRNA-IMPa2-25 PSPC1-A488 IMPa2-A546 DAPI 8C1-siRNA-IMP-a2-a4 V2.00	0	10. siRNA-IMPa2-25 PSPC1-A488 DAPI IMPa2-A546_a_TileScan_001 (Stage 1 of 49)	00-ivTSSxfhrWf8BAZxmVuT44
0		Nucleus	1	0.000	1.000	14	100000011	100000011	siRNA-IMPa2-25 PSPC1-A488 IMPa2-A546 DAPI 8C1-siRNA-IMP-a2-a4 V2.00	0	10. siRNA-IMPa2-25 PSPC1-A488 DAPI IMPa2-A546_a_TileScan_001 (Stage 1 of 49)	00-ivTSSxfhrWf8BAZxmVuT44
0		Nucleus	1	0.000	1.000	15	100000012	100000012	siRNA-IMPa2-25 PSPC1-A488 IMPa2-A546 DAPI 8C1-siRNA-IMP-a2-a4 V2.00	0	10. siRNA-IMPa2-25 PSPC1-A488 DAPI IMPa2-A546_a_TileScan_001 (Stage 1 of 49)	00-ivTSSxfhrWf8BAZxmVuT44
0		Nucleus	1	0.000	1.000	16	100000013	100000013	siRNA-IMPa2-25 PSPC1-A488 IMPa2-A546 DAPI 8C1-siRNA-IMP-a2-a4 V2.00	0	10. siRNA-IMPa2-25 PSPC1-A488 DAPI IMPa2-A546_a_TileScan_001 (Stage 1 of 49)	00-ivTSSxfhrWf8BAZxmVuT44
0		Nucleus	1	0.000	1.000	17	100000014	100000014	siRNA-IMPa2-25 PSPC1-A488 IMPa2-A546 DAPI 8C1-siRNA-IMP-a2-a4 V2.00	0	10. siRNA-IMPa2-25 PSPC1-A488 DAPI IMPa2-A546_a_TileScan_001 (Stage 1 of 49)	00-ivTSSxfhrWf8BAZxmVuT44
0		Nucleus	1	0.000	1.000	17	100000015	100000015	siRNA-IMPa2-25 PSPC1-A488 IMPa2-A546 DAPI 8C1-siRNA-IMP-a2-a4 V2.00	0	10. siRNA-IMPa2-25 PSPC1-A488 DAPI IMPa2-A546_a_TileScan_001 (Stage 1 of 49)	00-ivTSSxfhrWf8BAZxmVuT44
0		Nucleus	1	0.000	1.000	18	100000016	100000016	siRNA-IMPa2-25 PSPC1-A488 IMPa2-A546 DAPI 8C1-siRNA-IMP-a2-a4 V2.00	0	10. siRNA-IMPa2-25 PSPC1-A488 DAPI IMPa2-A546_a_TileScan_001 (Stage 1 of 49)	00-ivTSSxfhrWf8BAZxmVuT44
0		Nucleus	1	0.000	1.000	20	100000017	100000017	siRNA-IMPa2-25 PSPC1-A488 IMPa2-A546 DAPI 8C1-siRNA-IMP-a2-a4 V2.00	0	10. siRNA-IMPa2-25 PSPC1-A488 DAPI IMPa2-A546_a_TileScan_001 (Stage 1 of 49)	00-ivTSSxfhrWf8BAZxmVuT44
0		Nucleus	1	0.000	1.000	21	100000018	100000018	siRNA-IMPa2-25 PSPC1-A488 IMPa2-A546 DAPI 8C1-siRNA-IMP-a2-a4 V2.00	0	10. siRNA-IMPa2-25 PSPC1-A488 DAPI IMPa2-A546_a_TileScan_001 (Stage 1 of 49)	00-ivTSSxfhrWf8BAZxmVuT44
0		Nucleus	1	0.000	1.000	22	100000019	100000019	siRNA-IMPa2-25 PSPC1-A488 IMPa2-A546 DAPI 8C1-siRNA-IMP-a2-a4 V2.00	0	10. siRNA-IMPa2-25 PSPC1-A488 DAPI IMPa2-A546_a_TileScan_001 (Stage 1 of 49)	00-ivTSSxfhrWf8BAZxmVuT44
0		Nucleus	1	0.000	1.000	23	100000020	100000000	siRNA-IMPa2-25 PSPC1-A488 IMPa2-A546 DAPI 8C1-siRNA-IMP-a2-a4 V2.00	0	10. siRNA-IMPa2-25 PSPC1-A488 DAPI IMPa2-A546_aa_TileScan_001 (Stage 27 of 49)	00-NFRKP8CpREFj9EA2Ahgwk4
0		Nucleus	1	0.000	1.000	26	100000021	100000001	siRNA-IMPa2-25 PSPC1-A488 IMPa2-A546 DAPI 8C1-siRNA-IMP-a2-a4 V2.00	0	10. siRNA-IMPa2-25 PSPC1-A488 DAPI IMPa2-A546_aa_TileScan_001 (Stage 27 of 49)	00-NFRKP8CpREFj9EA2Ahgwk4
0		Nucleus	1	0.000	1.000	27	100000022	100000002	siRNA-IMPa2-25 PSPC1-A488 IMPa2-A546 DAPI 8C1-siRNA-IMP-a2-a4 V2.00	0	10. siRNA-IMPa2-25 PSPC1-A488 DAPI IMPa2-A546_aa_TileScan_001 (Stage 27 of 49)	00-NFRKP8CpREFj9EA2Ahgwk4
0		Nucleus	1	0.000	1.000	28	100000023	100000003	siRNA-IMPa2-25 PSPC1-A488 IMPa2-A546 DAPI 8C1-siRNA-IMP-a2-a4 V2.00	0	10. siRNA-IMPa2-25 PSPC1-A488 DAPI IMPa2-A546_aa_TileScan_001 (Stage 27 of 49)	00-NFRKP8CpREFj9EA2Ahgwk4
0		Nucleus	1	0.000	1.000	29	100000024	100000004	siRNA-IMPa2-25 PSPC1-A488 IMPa2-A546 DAPI 8C1-siRNA-IMP-a2-a4 V2.00	0	10. siRNA-IMPa2-25 PSPC1-A488 DAPI IMPa2-A546_aa_TileScan_001 (Stage 27 of 49)	00-NFRKP8CpREFj9EA2Ahgwk4
0		Nucleus	1	0.000	1.000	30	100000025	100000005	siRNA-IMPa2-25 PSPC1-A488 IMPa2-A546 DAPI 8C1-siRNA-IMP-a2-a4 V2.00	0	10. siRNA-IMPa2-25 PSPC1-A488 DAPI IMPa2-A546_aa_TileScan_001 (Stage 27 of 49)	00-NFRKP8CpREFj9EA2Ahgwk4
0		Nucleus	1	0.000	1.000	32	100000026	100000000	siRNA-IMPa2-25 PSPC1-A488 IMPa2-A546 DAPI 8C1-siRNA-IMP-a2-a4 V2.00	0	10. siRNA-IMPa2-25 PSPC1-A488 DAPI IMPa2-A546_ab_TileScan_001 (Stage 28 of 49)	00-VADQCBpJRrhobEGcFJSNXH
0		Nucleus	1	0.000	1.000	33	100000027	100000001	siRNA-IMPa2-25 PSPC1-A488 IMPa2-A546 DAPI 8C1-siRNA-IMP-a2-a4 V2.00	0	10. siRNA-IMPa2-25 PSPC1-A488 DAPI IMPa2-A546_ab_TileScan_001 (Stage 28 of 49)	00-VADQCBpJRrhobEGcFJSNXH
0		Nucleus	1	0.000	1.000	34	100000028	100000002	siRNA-IMPa2-25 PSPC1-A488 IMPa2-A546 DAPI 8C1-siRNA-IMP-a2-a4 V2.00	0	10. siRNA-IMPa2-25 PSPC1-A488 DAPI IMPa2-A546_ab_TileScan_001 (Stage 28 of 49)	00-VADQCBpJRrhobEGcFJSNXH
0		Nucleus	1	0.000	1.000	35	100000029	100000003	siRNA-IMPa2-25 PSPC1-A488 IMPa2-A546 DAPI 8C1-siRNA-IMP-a2-a4 V2.00	0	10. siRNA-IMPa2-25 PSPC1-A488 DAPI IMPa2-A546_ab_TileScan_001 (Stage 28 of 49)	00-VADQCBpJRrhobEGcFJSNXH
0		Nucleus	1	0.000	1.000	36	100000030	100000004	siRNA-IMPa2-25 PSPC1-A488 IMPa2-A546 DAPI 8C1-siRNA-IMP-a2-a4 V2.00	0	10. siRNA-IMPa2-25 PSPC1-A488 DAPI IMPa2-A546_ab_TileScan_001 (Stage 28 of 49)	00-VADQCBpJRrhobEGcFJSNXH
0		Nucleus	1	0.000	1.000	38	100000031	100000005	siRNA-IMPa2-25 PSPC1-A488 IMPa2-A546 DAPI 8C1-siRNA-IMP-a2-a4 V2.00	0	10. siRNA-IMPa2-25 PSPC1-A488 DAPI IMPa2-A546_ab_TileScan_001 (Stage 28 of 49)	00-VADQCBpJRrhobEGcFJSNXH
0		Nucleus	1	0.000	1.000	39	100000032	100000006	siRNA-IMPa2-25 PSPC1-A488 IMPa2-A546 DAPI 8C1-siRNA-IMP-a2-a4 V2.00	0	10. siRNA-IMPa2-25 PSPC1-A488 DAPI IMPa2-A546_ab_TileScan_001 (Stage 28 of 49)	00-VADQCBpJRrhobEGcFJSNXH
0		Nucleus	1	0.000	1.000	40	100000033	100000007	siRNA-IMPa2-25 PSPC1-A488 IMPa2-A546 DAPI 8C1-siRNA-IMP-a2-a4 V2.00	0	10. siRNA-IMPa2-25 PSPC1-A488 DAPI IMPa2-A546_ab_TileScan_001 (Stage 28 of 49)	00-VADQCBpJRrhobEGcFJSNXH
0		Nucleus	1	0.000	1.000	41	100000034	100000008	siRNA-IMPa2-25 PSPC1-A488 IMPa2-A546 DAPI 8C1-siRNA-IMP-a2-a4 V2.00	0	10. siRNA-IMPa2-25 PSPC1-A488 DAPI IMPa2-A546_ab_TileScan_001 (Stage 28 of 49)	00-VADQCBpJRrhobEGcFJSNXH
0		Nucleus	1	0.000	1.000	42	100000035	100000009	siRNA-IMPa2-25 PSPC1-A488 IMPa2-A546 DAPI 8C1-siRNA-IMP-a2-a4 V2.00	0	10. siRNA-IMPa2-25 PSPC1-A488 DAPI IMPa2-A546_ab_TileScan_001 (Stage 28 of 49)	00-VADQCBpJRrhobEGcFJSNXH
0		Nucleus	1	0.000	1.000	43	100000036	100000010	siRNA-IMPa2-25 PSPC1-A488 IMPa2-A546 DAPI 8C1-siRNA-IMP-a2-a4 V2.00	0	10. siRNA-IMPa2-25 PSPC1-A488 DAPI IMPa2-A546_ab_TileScan_001 (Stage 28 of 49)	00-VADQCBpJRrhobEGcFJSNXH
0		Nucleus	1	0.000	1.000	44	100000037	100000011	siRNA-IMPa2-25 PSPC1-A488 IMPa2-A546 DAPI 8C1-siRNA-IMP-a2-a4 V2.00	0	10. siRNA-IMPa2-25 PSPC1-A488 DAPI IMPa2-A546_ab_TileScan_001 (Stage 28 of 49)	00-VADQCBpJRrhobEGcFJSNXH
0		Nucleus	1	0.000	1.000	45	100000038	100000012	siRNA-IMPa2-25 PSPC1-A488 IMPa2-A546 DAPI 8C1-siRNA-IMP-a2-a4 V2.00	0	10. siRNA-IMPa2-25 PSPC1-A488 DAPI IMPa2-A546_ab_TileScan_001 (Stage 28 of 49)	00-VADQCBpJRrhobEGcFJSNXH
0		Nucleus	1	0.000	1.000	49	100000039	100000000	siRNA-IMPa2-25 PSPC1-A488 IMPa2-A546 DAPI 8C1-siRNA-IMP-a2-a4 V2.00	0	10. siRNA-IMPa2-25 PSPC1-A488 DAPI IMPa2-A546_ac_TileScan_001 (Stage 29 of 49)	00-Xqv2MyZahpxfZ6gsb5c4hf
0		Nucleus	1	0.000	1.000	52	100000040	100000001	siRNA-IMPa2-25 PSPC1-A488 IMPa2-A546 DAPI 8C1-siRNA-IMP-a2-a4 V2.00	0	10. siRNA-IMPa2-25 PSPC1-A488 DAPI IMPa2-A546_ac_TileScan_001 (Stage 29 of 49)	00-Xqv2MyZahpxfZ6gsb5c4hf
0		Nucleus	1	0.000	1.000	53	100000041	100000002	siRNA-IMPa2-25 PSPC1-A488 IMPa2-A546 DAPI 8C1-siRNA-IMP-a2-a4 V2.00	0	10. siRNA-IMPa2-25 PSPC1-A488 DAPI IMPa2-A546_ac_TileScan_001 (Stage 29 of 49)	00-Xqv2MyZahpxfZ6gsb5c4hf
0		Nucleus	1	0.000	1.000	54	100000042	100000003	siRNA-IMPa2-25 PSPC1-A488 IMPa2-A546 DAPI 8C1-siRNA-IMP-a2-a4 V2.00	0	10. siRNA-IMPa2-25 PSPC1-A488 DAPI IMPa2-A546_ac_TileScan_001 (Stage 29 of 49)	00-Xqv2MyZahpxfZ6gsb5c4hf
0		Nucleus	1	0.000	1.000	55	100000043	100000004	siRNA-IMPa2-25 PSPC1-A488 IMPa2-A546 DAPI 8C1-siRNA-IMP-a2-a4 V2.00	0	10. siRNA-IMPa2-25 PSPC1-A488 DAPI IMPa2-A546_ac_TileScan_001 (Stage 29 of 49)	00-Xqv2MyZahpxfZ6gsb5c4hf
0		Nucleus	1	0.000	1.000	56	100000044	100000005	siRNA-IMPa2-25 PSPC1-A488 IMPa2-A546 DAPI 8C1-siRNA-IMP-a2-a4 V2.00	0	10. siRNA-IMPa2-25 PSPC1-A488 DAPI IMPa2-A546_ac_TileScan_001 (Stage 29 of 49)	00-Xqv2MyZahpxfZ6gsb5c4hf
0		Nucleus	1	0.000	1.000	57	100000045	100000006	siRNA-IMPa2-25 PSPC1-A488 IMPa2-A546 DAPI 8C1-siRNA-IMP-a2-a4 V2.00	0	10. siRNA-IMPa2-25 PSPC1-A488 DAPI IMPa2-A546_ac_TileScan_001 (Stage 29 of 49)	00-Xqv2MyZahpxfZ6gsb5c4hf
0		Nucleus	1	0.000	1.000	58	100000046	100000007	siRNA-IMPa2-25 PSPC1-A488 IMPa2-A546 DAPI 8C1-siRNA-IMP-a2-a4 V2.00	0	10. siRNA-IMPa2-25 PSPC1-A488 DAPI IMPa2-A546_ac_TileScan_001 (Stage 29 of 49)	00-Xqv2MyZahpxfZ6gsb5c4hf
0		Nucleus	1	0.000	1.000	59	100000047	100000008	siRNA-IMPa2-25 PSPC1-A488 IMPa2-A546 DAPI 8C1-siRNA-IMP-a2-a4 V2.00	0	10. siRNA-IMPa2-25 PSPC1-A488 DAPI IMPa2-A546_ac_TileScan_001 (Stage 29 of 49)	00-Xqv2MyZahpxfZ6gsb5c4hf
0		Nucleus	1	0.000	1.000	60	100000048	100000009	siRNA-IMPa2-25 PSPC1-A488 IMPa2-A546 DAPI 8C1-siRNA-IMP-a2-a4 V2.00	0	10. siRNA-IMPa2-25 PSPC1-A488 DAPI IMPa2-A546_ac_TileScan_001 (Stage 29 of 49)	00-Xqv2MyZahpxfZ6gsb5c4hf
0		Nucleus	1	0.000	1.000	62	100000049	100000010	siRNA-IMPa2-25 PSPC1-A488 IMPa2-A546 DAPI 8C1-siRNA-IMP-a2-a4 V2.00	0	10. siRNA-IMPa2-25 PSPC1-A488 DAPI IMPa2-A546_ac_TileScan_001 (Stage 29 of 49)	00-Xqv2MyZahpxfZ6gsb5c4hf
0		Nucleus	1	0.000	1.000	64	100000050	100000000	siRNA-IMPa2-25 PSPC1-A488 IMPa2-A546 DAPI 8C1-siRNA-IMP-a2-a4 V2.00	0	10. siRNA-IMPa2-25 PSPC1-A488 DAPI IMPa2-A546_ad_TileScan_001 (Stage 30 of 49)	00-bKE5iWrpwFWJuSMcMisJ83
0		Nucleus	1	0.000	1.000	65	100000051	100000001	siRNA-IMPa2-25 PSPC1-A488 IMPa2-A546 DAPI 8C1-siRNA-IMP-a2-a4 V2.00	0	10. siRNA-IMPa2-25 PSPC1-A488 DAPI IMPa2-A546_ad_TileScan_001 (Stage 30 of 49)	00-bKE5iWrpwFWJuSMcMisJ83
0		Nucleus	1	0.000	1.000	67	100000052	100000002	siRNA-IMPa2-25 PSPC1-A488 IMPa2-A546 DAPI 8C1-siRNA-IMP-a2-a4 V2.00	0	10. siRNA-IMPa2-25 PSPC1-A488 DAPI IMPa2-A546_ad_TileScan_001 (Stage 30 of 49)	00-bKE5iWrpwFWJuSMcMisJ83
0		Nucleus	1	0.000	1.000	69	100000053	100000003	siRNA-IMPa2-25 PSPC1-A488 IMPa2-A546 DAPI 8C1-siRNA-IMP-a2-a4 V2.00	0	10. siRNA-IMPa2-25 PSPC1-A488 DAPI IMPa2-A546_ad_TileScan_001 (Stage 30 of 49)	00-bKE5iWrpwFWJuSMcMisJ83
0		Nucleus	1	0.000	1.000	70	100000054	100000004	siRNA-IMPa2-25 PSPC1-A488 IMPa2-A546 DAPI 8C1-siRNA-IMP-a2-a4 V2.00	0	10. siRNA-IMPa2-25 PSPC1-A488 DAPI IMPa2-A546_ad_TileScan_001 (Stage 30 of 49)	00-bKE5iWrpwFWJuSMcMisJ83
0		Nucleus	1	0.000	1.000	71	100000055	100000005	siRNA-IMPa2-25 PSPC1-A488 IMPa2-A546 DAPI 8C1-siRNA-IMP-a2-a4 V2.00	0	10. siRNA-IMPa2-25 PSPC1-A488 DAPI IMPa2-A546_ad_TileScan_001 (Stage 30 of 49)	00-bKE5iWrpwFWJuSMcMisJ83
0		Nucleus	1	0.000	1.000	72	100000056	100000006	siRNA-IMPa2-25 PSPC1-A488 IMPa2-A546 DAPI 8C1-siRNA-IMP-a2-a4 V2.00	0	10. siRNA-IMPa2-25 PSPC1-A488 DAPI IMPa2-A546_ad_TileScan_001 (Stage 30 of 49)	00-bKE5iWrpwFWJuSMcMisJ83
0		Nucleus	1	0.000	1.000	73	100000057	100000007	siRNA-IMPa2-25 PSPC1-A488 IMPa2-A546 DAPI 8C1-siRNA-IMP-a2-a4 V2.00	0	10. siRNA-IMPa2-25 PSPC1-A488 DAPI IMPa2-A546_ad_TileScan_001 (Stage 30 of 49)	00-bKE5iWrpwFWJuSMcMisJ83
0		Nucleus	1	0.000	1.000	74	100000058	100000008	siRNA-IMPa2-25 PSPC1-A488 IMPa2-A546 DAPI 8C1-siRNA-IMP-a2-a4 V2.00	0	10. siRNA-IMPa2-25 PSPC1-A488 DAPI IMPa2-A546_ad_TileScan_001 (Stage 30 of 49)	00-bKE5iWrpwFWJuSMcMisJ83
0		Nucleus	1	0.000	1.000	75	100000059	100000009	siRNA-IMPa2-25 PSPC1-A488 IMPa2-A546 DAPI 8C1-siRNA-IMP-a2-a4 V2.00	0	10. siRNA-IMPa2-25 PSPC1-A488 DAPI IMPa2-A546_ad_TileScan_001 (Stage 30 of 49)	00-bKE5iWrpwFWJuSMcMisJ83
0		Nucleus	1	0.000	1.000	76	100000060	100000010	siRNA-IMPa2-25 PSPC1-A488 IMPa2-A546 DAPI 8C1-siRNA-IMP-a2-a4 V2.00	0	10. siRNA-IMPa2-25 PSPC1-A488 DAPI IMPa2-A546_ad_TileScan_001 (Stage 30 of 49)	00-bKE5iWrpwFWJuSMcMisJ83
0		Nucleus	1	0.000	1.000	77	100000061	100000011	siRNA-IMPa2-25 PSPC1-A488 IMPa2-A546 DAPI 8C1-siRNA-IMP-a2-a4 V2.00	0	10. siRNA-IMPa2-25 PSPC1-A488 DAPI IMPa2-A546_ad_TileScan_001 (Stage 30 of 49)	00-bKE5iWrpwFWJuSMcMisJ83
0		Nucleus	1	0.000	1.000	78	100000062	100000012	siRNA-IMPa2-25 PSPC1-A488 IMPa2-A546 DAPI 8C1-siRNA-IMP-a2-a4 V2.00	0	10. siRNA-IMPa2-25 PSPC1-A488 DAPI IMPa2-A546_ad_TileScan_001 (Stage 30 of 49)	00-bKE5iWrpwFWJuSMcMisJ83
0		Nucleus	1	0.000	1.000	80	100000063	100000013	siRNA-IMPa2-25 PSPC1-A488 IMPa2-A546 DAPI 8C1-siRNA-IMP-a2-a4 V2.00	0	10. siRNA-IMPa2-25 PSPC1-A488 DAPI IMPa2-A546_ad_TileScan_001 (Stage 30 of 49)	00-bKE5iWrpwFWJuSMcMisJ83
0		Nucleus	1	0.000	1.000	81	100000064	100000014	siRNA-IMPa2-25 PSPC1-A488 IMPa2-A546 DAPI 8C1-siRNA-IMP-a2-a4 V2.00	0	10. siRNA-IMPa2-25 PSPC1-A488 DAPI IMPa2-A546_ad_TileScan_001 (Stage 30 of 49)	00-bKE5iWrpwFWJuSMcMisJ83
0		Nucleus	1	0.000	1.000	82	100000065	100000015	siRNA-IMPa2-25 PSPC1-A488 IMPa2-A546 DAPI 8C1-siRNA-IMP-a2-a4 V2.00	0	10. siRNA-IMPa2-25 PSPC1-A488 DAPI IMPa2-A546_ad_TileScan_001 (Stage 30 of 49)	00-bKE5iWrpwFWJuSMcMisJ83
0		Nucleus	1	0.000	1.000	83	100000066	100000016	siRNA-IMPa2-25 PSPC1-A488 IMPa2-A546 DAPI 8C1-siRNA-IMP-a2-a4 V2.00	0	10. siRNA-IMPa2-25 PSPC1-A488 DAPI IMPa2-A546_ad_TileScan_001 (Stage 30 of 49)	00-bKE5iWrpwFWJuSMcMisJ83
0		Nucleus	1	0.000	1.000	85	100000067	100000017	siRNA-IMPa2-25 PSPC1-A488 IMPa2-A546 DAPI 8C1-siRNA-IMP-a2-a4 V2.00	0	10. siRNA-IMPa2-25 PSPC1-A488 DAPI IMPa2-A546_ad_TileScan_001 (Stage 30 of 49)	00-bKE5iWrpwFWJuSMcMisJ83
0		Nucleus	1	0.000	1.000	86	100000068	100000018	siRNA-IMPa2-25 PSPC1-A488 IMPa2-A546 DAPI 8C1-siRNA-IMP-a2-a4 V2.00	0	10. siRNA-IMPa2-25 PSPC1-A488 DAPI IMPa2-A546_ad_TileScan_001 (Stage 30 of 49)	00-bKE5iWrpwFWJuSMcMisJ83
0		Nucleus	1	0.000	1.000	87	100000069	100000019	siRNA-IMPa2-25 PSPC1-A488 IMPa2-A546 DAPI 8C1-siRNA-IMP-a2-a4 V2.00	0	10. siRNA-IMPa2-25 PSPC1-A488 DAPI IMPa2-A546_ad_TileScan_001 (Stage 30 of 49)	00-bKE5iWrpwFWJuSMcMisJ83
0		Nucleus	1	0.000	1.000	88	100000070	100000020	siRNA-IMPa2-25 PSPC1-A488 IMPa2-A546 DAPI 8C1-siRNA-IMP-a2-a4 V2.00	0	10. siRNA-IMPa2-25 PSPC1-A488 DAPI IMPa2-A546_ad_TileScan_001 (Stage 30 of 49)	00-bKE5iWrpwFWJuSMcMisJ83
0		Nucleus	1	0.000	1.000	89	100000071	100000021	siRNA-IMPa2-25 PSPC1-A488 IMPa2-A546 DAPI 8C1-siRNA-IMP-a2-a4 V2.00	0	10. siRNA-IMPa2-25 PSPC1-A488 DAPI IMPa2-A546_ad_TileScan_001 (Stage 30 of 49)	00-bKE5iWrpwFWJuSMcMisJ83
0		Nucleus	1	0.000	1.000	90	100000072	100000022	siRNA-IMPa2-25 PSPC1-A488 IMPa2-A546 DAPI 8C1-siRNA-IMP-a2-a4 V2.00	0	10. siRNA-IMPa2-25 PSPC1-A488 DAPI IMPa2-A546_ad_TileScan_001 (Stage 30 of 49)	00-bKE5iWrpwFWJuSMcMisJ83
0		Nucleus	1	0.000	1.000	91	100000073	100000023	siRNA-IMPa2-25 PSPC1-A488 IMPa2-A546 DAPI 8C1-siRNA-IMP-a2-a4 V2.00	0	10. siRNA-IMPa2-25 PSPC1-A488 DAPI IMPa2-A546_ad_TileScan_001 (Stage 30 of 49)	00-bKE5iWrpwFWJuSMcMisJ83
0		Nucleus	1	0.000	1.000	92	100000074	100000024	siRNA-IMPa2-25 PSPC1-A488 IMPa2-A546 DAPI 8C1-siRNA-IMP-a2-a4 V2.00	0	10. siRNA-IMPa2-25 PSPC1-A488 DAPI IMPa2-A546_ad_TileScan_001 (Stage 30 of 49)	00-bKE5iWrpwFWJuSMcMisJ83
0		Nucleus	1	0.000	1.000	93	100000075	100000025	siRNA-IMPa2-25 PSPC1-A488 IMPa2-A546 DAPI 8C1-siRNA-IMP-a2-a4 V2.00	0	10. siRNA-IMPa2-25 PSPC1-A488 DAPI IMPa2-A546_ad_TileScan_001 (Stage 30 of 49)	00-bKE5iWrpwFWJuSMcMisJ83
0		Nucleus	1	0.000	1.000	94	100000076	100000000	siRNA-IMPa2-25 PSPC1-A488 IMPa2-A546 DAPI 8C1-siRNA-IMP-a2-a4 V2.00	0	10. siRNA-IMPa2-25 PSPC1-A488 DAPI IMPa2-A546_ae_TileScan_001 (Stage 31 of 49)	00-y2uCLtmaPfhBa4M57Ksbdg
0		Nucleus	1	0.000	1.000	95	100000077	100000001	siRNA-IMPa2-25 PSPC1-A488 IMPa2-A546 DAPI 8C1-siRNA-IMP-a2-a4 V2.00	0	10. siRNA-IMPa2-25 PSPC1-A488 DAPI IMPa2-A546_ae_TileScan_001 (Stage 31 of 49)	00-y2uCLtmaPfhBa4M57Ksbdg
0		Nucleus	1	0.000	1.000	96	100000078	100000002	siRNA-IMPa2-25 PSPC1-A488 IMPa2-A546 DAPI 8C1-siRNA-IMP-a2-a4 V2.00	0	10. siRNA-IMPa2-25 PSPC1-A488 DAPI IMPa2-A546_ae_TileScan_001 (Stage 31 of 49)	00-y2uCLtmaPfhBa4M57Ksbdg
0		Nucleus	1	0.000	1.000	97	100000079	100000003	siRNA-IMPa2-25 PSPC1-A488 IMPa2-A546 DAPI 8C1-siRNA-IMP-a2-a4 V2.00	0	10. siRNA-IMPa2-25 PSPC1-A488 DAPI IMPa2-A546_ae_TileScan_001 (Stage 31 of 49)	00-y2uCLtmaPfhBa4M57Ksbdg
0		Nucleus	1	0.000	1.000	98	100000080	100000004	siRNA-IMPa2-25 PSPC1-A488 IMPa2-A546 DAPI 8C1-siRNA-IMP-a2-a4 V2.00	0	10. siRNA-IMPa2-25 PSPC1-A488 DAPI IMPa2-A546_ae_TileScan_001 (Stage 31 of 49)	00-y2uCLtmaPfhBa4M57Ksbdg
0		Nucleus	1	0.000	1.000	99	100000081	100000005	siRNA-IMPa2-25 PSPC1-A488 IMPa2-A546 DAPI 8C1-siRNA-IMP-a2-a4 V2.00	0	10. siRNA-IMPa2-25 PSPC1-A488 DAPI IMPa2-A546_ae_TileScan_001 (Stage 31 of 49)	00-y2uCLtmaPfhBa4M57Ksbdg
0		Nucleus	1	0.000	1.000	100	100000082	100000006	siRNA-IMPa2-25 PSPC1-A488 IMPa2-A546 DAPI 8C1-siRNA-IMP-a2-a4 V2.00	0	10. siRNA-IMPa2-25 PSPC1-A488 DAPI IMPa2-A546_ae_TileScan_001 (Stage 31 of 49)	00-y2uCLtmaPfhBa4M57Ksbdg
0		Nucleus	1	0.000	1.000	101	100000083	100000007	siRNA-IMPa2-25 PSPC1-A488 IMPa2-A546 DAPI 8C1-siRNA-IMP-a2-a4 V2.00	0	10. siRNA-IMPa2-25 PSPC1-A488 DAPI IMPa2-A546_ae_TileScan_001 (Stage 31 of 49)	00-y2uCLtmaPfhBa4M57Ksbdg
0		Nucleus	1	0.000	1.000	102	100000084	100000008	siRNA-IMPa2-25 PSPC1-A488 IMPa2-A546 DAPI 8C1-siRNA-IMP-a2-a4 V2.00	0	10. siRNA-IMPa2-25 PSPC1-A488 DAPI IMPa2-A546_ae_TileScan_001 (Stage 31 of 49)	00-y2uCLtmaPfhBa4M57Ksbdg
0		Nucleus	1	0.000	1.000	103	100000085	100000009	siRNA-IMPa2-25 PSPC1-A488 IMPa2-A546 DAPI 8C1-siRNA-IMP-a2-a4 V2.00	0	10. siRNA-IMPa2-25 PSPC1-A488 DAPI IMPa2-A546_ae_TileScan_001 (Stage 31 of 49)	00-y2uCLtmaPfhBa4M57Ksbdg
0		Nucleus	1	0.000	1.000	104	100000086	100000010	siRNA-IMPa2-25 PSPC1-A488 IMPa2-A546 DAPI 8C1-siRNA-IMP-a2-a4 V2.00	0	10. siRNA-IMPa2-25 PSPC1-A488 DAPI IMPa2-A546_ae_TileScan_001 (Stage 31 of 49)	00-y2uCLtmaPfhBa4M57Ksbdg
0		Nucleus	1	0.000	1.000	105	100000087	100000011	siRNA-IMPa2-25 PSPC1-A488 IMPa2-A546 DAPI 8C1-siRNA-IMP-a2-a4 V2.00	0	10. siRNA-IMPa2-25 PSPC1-A488 DAPI IMPa2-A546_ae_TileScan_001 (Stage 31 of 49)	00-y2uCLtmaPfhBa4M57Ksbdg
0		Nucleus	1	0.000	1.000	106	100000088	100000012	siRNA-IMPa2-25 PSPC1-A488 IMPa2-A546 DAPI 8C1-siRNA-IMP-a2-a4 V2.00	0	10. siRNA-IMPa2-25 PSPC1-A488 DAPI IMPa2-A546_ae_TileScan_001 (Stage 31 of 49)	00-y2uCLtmaPfhBa4M57Ksbdg
0		Nucleus	1	0.000	1.000	107	100000089	100000013	siRNA-IMPa2-25 PSPC1-A488 IMPa2-A546 DAPI 8C1-siRNA-IMP-a2-a4 V2.00	0	10. siRNA-IMPa2-25 PSPC1-A488 DAPI IMPa2-A546_ae_TileScan_001 (Stage 31 of 49)	00-y2uCLtmaPfhBa4M57Ksbdg
0		Nucleus	1	0.000	1.000	108	100000090	100000014	siRNA-IMPa2-25 PSPC1-A488 IMPa2-A546 DAPI 8C1-siRNA-IMP-a2-a4 V2.00	0	10. siRNA-IMPa2-25 PSPC1-A488 DAPI IMPa2-A546_ae_TileScan_001 (Stage 31 of 49)	00-y2uCLtmaPfhBa4M57Ksbdg
0		Nucleus	1	0.000	1.000	109	100000091	100000015	siRNA-IMPa2-25 PSPC1-A488 IMPa2-A546 DAPI 8C1-siRNA-IMP-a2-a4 V2.00	0	10. siRNA-IMPa2-25 PSPC1-A488 DAPI IMPa2-A546_ae_TileScan_001 (Stage 31 of 49)	00-y2uCLtmaPfhBa4M57Ksbdg
0		Nucleus	1	0.000	1.000	109	100000092	100000016	siRNA-IMPa2-25 PSPC1-A488 IMPa2-A546 DAPI 8C1-siRNA-IMP-a2-a4 V2.00	0	10. siRNA-IMPa2-25 PSPC1-A488 DAPI IMPa2-A546_ae_TileScan_001 (Stage 31 of 49)	00-y2uCLtmaPfhBa4M57Ksbdg
0		Nucleus	1	0.000	1.000	110	100000093	100000017	siRNA-IMPa2-25 PSPC1-A488 IMPa2-A546 DAPI 8C1-siRNA-IMP-a2-a4 V2.00	0	10. siRNA-IMPa2-25 PSPC1-A488 DAPI IMPa2-A546_ae_TileScan_001 (Stage 31 of 49)	00-y2uCLtmaPfhBa4M57Ksbdg
0		Nucleus	1	0.000	1.000	111	100000094	100000018	siRNA-IMPa2-25 PSPC1-A488 IMPa2-A546 DAPI 8C1-siRNA-IMP-a2-a4 V2.00	0	10. siRNA-IMPa2-25 PSPC1-A488 DAPI IMPa2-A546_ae_TileScan_001 (Stage 31 of 49)	00-y2uCLtmaPfhBa4M57Ksbdg
0		Nucleus	1	0.000	1.000	115	100000095	100000000	siRNA-IMPa2-25 PSPC1-A488 IMPa2-A546 DAPI 8C1-siRNA-IMP-a2-a4 V2.00	0	10. siRNA-IMPa2-25 PSPC1-A488 DAPI IMPa2-A546_af_TileScan_001 (Stage 32 of 49)	00-iUENh5je8yHNkS4whQTJN3
0		Nucleus	1	0.000	1.000	116	100000096	100000001	siRNA-IMPa2-25 PSPC1-A488 IMPa2-A546 DAPI 8C1-siRNA-IMP-a2-a4 V2.00	0	10. siRNA-IMPa2-25 PSPC1-A488 DAPI IMPa2-A546_af_TileScan_001 (Stage 32 of 49)	00-iUENh5je8yHNkS4whQTJN3
0		Nucleus	1	0.000	1.000	116	100000097	100000002	siRNA-IMPa2-25 PSPC1-A488 IMPa2-A546 DAPI 8C1-siRNA-IMP-a2-a4 V2.00	0	10. siRNA-IMPa2-25 PSPC1-A488 DAPI IMPa2-A546_af_TileScan_001 (Stage 32 of 49)	00-iUENh5je8yHNkS4whQTJN3
0		Nucleus	1	0.000	1.000	117	100000098	100000003	siRNA-IMPa2-25 PSPC1-A488 IMPa2-A546 DAPI 8C1-siRNA-IMP-a2-a4 V2.00	0	10. siRNA-IMPa2-25 PSPC1-A488 DAPI IMPa2-A546_af_TileScan_001 (Stage 32 of 49)	00-iUENh5je8yHNkS4whQTJN3
0		Nucleus	1	0.000	1.000	118	100000099	100000004	siRNA-IMPa2-25 PSPC1-A488 IMPa2-A546 DAPI 8C1-siRNA-IMP-a2-a4 V2.00	0	10. siRNA-IMPa2-25 PSPC1-A488 DAPI IMPa2-A546_af_TileScan_001 (Stage 32 of 49)	00-iUENh5je8yHNkS4whQTJN3
0		Nucleus	1	0.000	1.000	119	100000100	100000005	siRNA-IMPa2-25 PSPC1-A488 IMPa2-A546 DAPI 8C1-siRNA-IMP-a2-a4 V2.00	0	10. siRNA-IMPa2-25 PSPC1-A488 DAPI IMPa2-A546_af_TileScan_001 (Stage 32 of 49)	00-iUENh5je8yHNkS4whQTJN3
0		Nucleus	1	0.000	1.000	120	100000101	100000006	siRNA-IMPa2-25 PSPC1-A488 IMPa2-A546 DAPI 8C1-siRNA-IMP-a2-a4 V2.00	0	10. siRNA-IMPa2-25 PSPC1-A488 DAPI IMPa2-A546_af_TileScan_001 (Stage 32 of 49)	00-iUENh5je8yHNkS4whQTJN3
0		Nucleus	1	0.000	1.000	121	100000102	100000007	siRNA-IMPa2-25 PSPC1-A488 IMPa2-A546 DAPI 8C1-siRNA-IMP-a2-a4 V2.00	0	10. siRNA-IMPa2-25 PSPC1-A488 DAPI IMPa2-A546_af_TileScan_001 (Stage 32 of 49)	00-iUENh5je8yHNkS4whQTJN3
0		Nucleus	1	0.000	1.000	122	100000103	100000000	siRNA-IMPa2-25 PSPC1-A488 IMPa2-A546 DAPI 8C1-siRNA-IMP-a2-a4 V2.00	0	10. siRNA-IMPa2-25 PSPC1-A488 DAPI IMPa2-A546_ag_TileScan_001 (Stage 33 of 49)	00-ZXgQLtH2uopCzAqdZrZpTg
0		Nucleus	1	0.000	1.000	123	100000104	100000001	siRNA-IMPa2-25 PSPC1-A488 IMPa2-A546 DAPI 8C1-siRNA-IMP-a2-a4 V2.00	0	10. siRNA-IMPa2-25 PSPC1-A488 DAPI IMPa2-A546_ag_TileScan_001 (Stage 33 of 49)	00-ZXgQLtH2uopCzAqdZrZpTg
0		Nucleus	1	0.000	1.000	124	100000105	100000002	siRNA-IMPa2-25 PSPC1-A488 IMPa2-A546 DAPI 8C1-siRNA-IMP-a2-a4 V2.00	0	10. siRNA-IMPa2-25 PSPC1-A488 DAPI IMPa2-A546_ag_TileScan_001 (Stage 33 of 49)	00-ZXgQLtH2uopCzAqdZrZpTg
0		Nucleus	1	0.000	1.000	125	100000106	100000003	siRNA-IMPa2-25 PSPC1-A488 IMPa2-A546 DAPI 8C1-siRNA-IMP-a2-a4 V2.00	0	10. siRNA-IMPa2-25 PSPC1-A488 DAPI IMPa2-A546_ag_TileScan_001 (Stage 33 of 49)	00-ZXgQLtH2uopCzAqdZrZpTg
0		Nucleus	1	0.000	1.000	126	100000107	100000004	siRNA-IMPa2-25 PSPC1-A488 IMPa2-A546 DAPI 8C1-siRNA-IMP-a2-a4 V2.00	0	10. siRNA-IMPa2-25 PSPC1-A488 DAPI IMPa2-A546_ag_TileScan_001 (Stage 33 of 49)	00-ZXgQLtH2uopCzAqdZrZpTg
0		Nucleus	1	0.000	1.000	127	100000108	100000005	siRNA-IMPa2-25 PSPC1-A488 IMPa2-A546 DAPI 8C1-siRNA-IMP-a2-a4 V2.00	0	10. siRNA-IMPa2-25 PSPC1-A488 DAPI IMPa2-A546_ag_TileScan_001 (Stage 33 of 49)	00-ZXgQLtH2uopCzAqdZrZpTg
0		Nucleus	1	0.000	1.000	128	100000109	100000006	siRNA-IMPa2-25 PSPC1-A488 IMPa2-A546 DAPI 8C1-siRNA-IMP-a2-a4 V2.00	0	10. siRNA-IMPa2-25 PSPC1-A488 DAPI IMPa2-A546_ag_TileScan_001 (Stage 33 of 49)	00-ZXgQLtH2uopCzAqdZrZpTg
0		Nucleus	1	0.000	1.000	130	100000110	100000007	siRNA-IMPa2-25 PSPC1-A488 IMPa2-A546 DAPI 8C1-siRNA-IMP-a2-a4 V2.00	0	10. siRNA-IMPa2-25 PSPC1-A488 DAPI IMPa2-A546_ag_TileScan_001 (Stage 33 of 49)	00-ZXgQLtH2uopCzAqdZrZpTg
0		Nucleus	1	0.000	1.000	131	100000111	100000008	siRNA-IMPa2-25 PSPC1-A488 IMPa2-A546 DAPI 8C1-siRNA-IMP-a2-a4 V2.00	0	10. siRNA-IMPa2-25 PSPC1-A488 DAPI IMPa2-A546_ag_TileScan_001 (Stage 33 of 49)	00-ZXgQLtH2uopCzAqdZrZpTg
0		Nucleus	1	0.000	1.000	132	100000112	100000009	siRNA-IMPa2-25 PSPC1-A488 IMPa2-A546 DAPI 8C1-siRNA-IMP-a2-a4 V2.00	0	10. siRNA-IMPa2-25 PSPC1-A488 DAPI IMPa2-A546_ag_TileScan_001 (Stage 33 of 49)	00-ZXgQLtH2uopCzAqdZrZpTg
0		Nucleus	1	0.000	1.000	133	100000113	100000010	siRNA-IMPa2-25 PSPC1-A488 IMPa2-A546 DAPI 8C1-siRNA-IMP-a2-a4 V2.00	0	10. siRNA-IMPa2-25 PSPC1-A488 DAPI IMPa2-A546_ag_TileScan_001 (Stage 33 of 49)	00-ZXgQLtH2uopCzAqdZrZpTg
0		Nucleus	1	0.000	1.000	134	100000114	100000011	siRNA-IMPa2-25 PSPC1-A488 IMPa2-A546 DAPI 8C1-siRNA-IMP-a2-a4 V2.00	0	10. siRNA-IMPa2-25 PSPC1-A488 DAPI IMPa2-A546_ag_TileScan_001 (Stage 33 of 49)	00-ZXgQLtH2uopCzAqdZrZpTg
0		Nucleus	1	0.000	1.000	135	100000115	100000012	siRNA-IMPa2-25 PSPC1-A488 IMPa2-A546 DAPI 8C1-siRNA-IMP-a2-a4 V2.00	0	10. siRNA-IMPa2-25 PSPC1-A488 DAPI IMPa2-A546_ag_TileScan_001 (Stage 33 of 49)	00-ZXgQLtH2uopCzAqdZrZpTg
0		Nucleus	1	0.000	1.000	135	100000116	100000013	siRNA-IMPa2-25 PSPC1-A488 IMPa2-A546 DAPI 8C1-siRNA-IMP-a2-a4 V2.00	0	10. siRNA-IMPa2-25 PSPC1-A488 DAPI IMPa2-A546_ag_TileScan_001 (Stage 33 of 49)	00-ZXgQLtH2uopCzAqdZrZpTg
0		Nucleus	1	0.000	1.000	136	100000117	100000014	siRNA-IMPa2-25 PSPC1-A488 IMPa2-A546 DAPI 8C1-siRNA-IMP-a2-a4 V2.00	0	10. siRNA-IMPa2-25 PSPC1-A488 DAPI IMPa2-A546_ag_TileScan_001 (Stage 33 of 49)	00-ZXgQLtH2uopCzAqdZrZpTg
0		Nucleus	1	0.000	1.000	137	100000118	100000015	siRNA-IMPa2-25 PSPC1-A488 IMPa2-A546 DAPI 8C1-siRNA-IMP-a2-a4 V2.00	0	10. siRNA-IMPa2-25 PSPC1-A488 DAPI IMPa2-A546_ag_TileScan_001 (Stage 33 of 49)	00-ZXgQLtH2uopCzAqdZrZpTg
0		Nucleus	1	0.000	1.000	139	100000119	100000016	siRNA-IMPa2-25 PSPC1-A488 IMPa2-A546 DAPI 8C1-siRNA-IMP-a2-a4 V2.00	0	10. siRNA-IMPa2-25 PSPC1-A488 DAPI IMPa2-A546_ag_TileScan_001 (Stage 33 of 49)	00-ZXgQLtH2uopCzAqdZrZpTg
0		Nucleus	1	0.000	1.000	140	100000120	100000017	siRNA-IMPa2-25 PSPC1-A488 IMPa2-A546 DAPI 8C1-siRNA-IMP-a2-a4 V2.00	0	10. siRNA-IMPa2-25 PSPC1-A488 DAPI IMPa2-A546_ag_TileScan_001 (Stage 33 of 49)	00-ZXgQLtH2uopCzAqdZrZpTg
0		Nucleus	1	0.000	1.000	142	100000121	100000018	siRNA-IMPa2-25 PSPC1-A488 IMPa2-A546 DAPI 8C1-siRNA-IMP-a2-a4 V2.00	0	10. siRNA-IMPa2-25 PSPC1-A488 DAPI IMPa2-A546_ag_TileScan_001 (Stage 33 of 49)	00-ZXgQLtH2uopCzAqdZrZpTg
0		Nucleus	1	0.000	1.000	142	100000122	100000019	siRNA-IMPa2-25 PSPC1-A488 IMPa2-A546 DAPI 8C1-siRNA-IMP-a2-a4 V2.00	0	10. siRNA-IMPa2-25 PSPC1-A488 DAPI IMPa2-A546_ag_TileScan_001 (Stage 33 of 49)	00-ZXgQLtH2uopCzAqdZrZpTg
0		Nucleus	1	0.000	1.000	143	100000123	100000020	siRNA-IMPa2-25 PSPC1-A488 IMPa2-A546 DAPI 8C1-siRNA-IMP-a2-a4 V2.00	0	10. siRNA-IMPa2-25 PSPC1-A488 DAPI IMPa2-A546_ag_TileScan_001 (Stage 33 of 49)	00-ZXgQLtH2uopCzAqdZrZpTg
0		Nucleus	1	0.000	1.000	144	100000124	100000000	siRNA-IMPa2-25 PSPC1-A488 IMPa2-A546 DAPI 8C1-siRNA-IMP-a2-a4 V2.00	0	10. siRNA-IMPa2-25 PSPC1-A488 DAPI IMPa2-A546_ah_TileScan_001 (Stage 34 of 49)	00-szcQ29gBJn6EVdphmN22jB
0		Nucleus	1	0.000	1.000	145	100000125	100000001	siRNA-IMPa2-25 PSPC1-A488 IMPa2-A546 DAPI 8C1-siRNA-IMP-a2-a4 V2.00	0	10. siRNA-IMPa2-25 PSPC1-A488 DAPI IMPa2-A546_ah_TileScan_001 (Stage 34 of 49)	00-szcQ29gBJn6EVdphmN22jB
0		Nucleus	1	0.000	1.000	146	100000126	100000002	siRNA-IMPa2-25 PSPC1-A488 IMPa2-A546 DAPI 8C1-siRNA-IMP-a2-a4 V2.00	0	10. siRNA-IMPa2-25 PSPC1-A488 DAPI IMPa2-A546_ah_TileScan_001 (Stage 34 of 49)	00-szcQ29gBJn6EVdphmN22jB
0		Nucleus	1	0.000	1.000	147	100000127	100000003	siRNA-IMPa2-25 PSPC1-A488 IMPa2-A546 DAPI 8C1-siRNA-IMP-a2-a4 V2.00	0	10. siRNA-IMPa2-25 PSPC1-A488 DAPI IMPa2-A546_ah_TileScan_001 (Stage 34 of 49)	00-szcQ29gBJn6EVdphmN22jB
0		Nucleus	1	0.000	1.000	148	100000128	100000004	siRNA-IMPa2-25 PSPC1-A488 IMPa2-A546 DAPI 8C1-siRNA-IMP-a2-a4 V2.00	0	10. siRNA-IMPa2-25 PSPC1-A488 DAPI IMPa2-A546_ah_TileScan_001 (Stage 34 of 49)	00-szcQ29gBJn6EVdphmN22jB
0		Nucleus	1	0.000	1.000	149	100000129	100000005	siRNA-IMPa2-25 PSPC1-A488 IMPa2-A546 DAPI 8C1-siRNA-IMP-a2-a4 V2.00	0	10. siRNA-IMPa2-25 PSPC1-A488 DAPI IMPa2-A546_ah_TileScan_001 (Stage 34 of 49)	00-szcQ29gBJn6EVdphmN22jB
0		Nucleus	1	0.000	1.000	152	100000130	100000006	siRNA-IMPa2-25 PSPC1-A488 IMPa2-A546 DAPI 8C1-siRNA-IMP-a2-a4 V2.00	0	10. siRNA-IMPa2-25 PSPC1-A488 DAPI IMPa2-A546_ah_TileScan_001 (Stage 34 of 49)	00-szcQ29gBJn6EVdphmN22jB
0		Nucleus	1	0.000	1.000	153	100000131	100000007	siRNA-IMPa2-25 PSPC1-A488 IMPa2-A546 DAPI 8C1-siRNA-IMP-a2-a4 V2.00	0	10. siRNA-IMPa2-25 PSPC1-A488 DAPI IMPa2-A546_ah_TileScan_001 (Stage 34 of 49)	00-szcQ29gBJn6EVdphmN22jB
0		Nucleus	1	0.000	1.000	154	100000132	100000008	siRNA-IMPa2-25 PSPC1-A488 IMPa2-A546 DAPI 8C1-siRNA-IMP-a2-a4 V2.00	0	10. siRNA-IMPa2-25 PSPC1-A488 DAPI IMPa2-A546_ah_TileScan_001 (Stage 34 of 49)	00-szcQ29gBJn6EVdphmN22jB
0		Nucleus	1	0.000	1.000	155	100000133	100000009	siRNA-IMPa2-25 PSPC1-A488 IMPa2-A546 DAPI 8C1-siRNA-IMP-a2-a4 V2.00	0	10. siRNA-IMPa2-25 PSPC1-A488 DAPI IMPa2-A546_ah_TileScan_001 (Stage 34 of 49)	00-szcQ29gBJn6EVdphmN22jB
0		Nucleus	1	0.000	1.000	156	100000134	100000010	siRNA-IMPa2-25 PSPC1-A488 IMPa2-A546 DAPI 8C1-siRNA-IMP-a2-a4 V2.00	0	10. siRNA-IMPa2-25 PSPC1-A488 DAPI IMPa2-A546_ah_TileScan_001 (Stage 34 of 49)	00-szcQ29gBJn6EVdphmN22jB
0		Nucleus	1	0.000	1.000	157	100000135	100000011	siRNA-IMPa2-25 PSPC1-A488 IMPa2-A546 DAPI 8C1-siRNA-IMP-a2-a4 V2.00	0	10. siRNA-IMPa2-25 PSPC1-A488 DAPI IMPa2-A546_ah_TileScan_001 (Stage 34 of 49)	00-szcQ29gBJn6EVdphmN22jB
0		Nucleus	1	0.000	1.000	158	100000136	100000012	siRNA-IMPa2-25 PSPC1-A488 IMPa2-A546 DAPI 8C1-siRNA-IMP-a2-a4 V2.00	0	10. siRNA-IMPa2-25 PSPC1-A488 DAPI IMPa2-A546_ah_TileScan_001 (Stage 34 of 49)	00-szcQ29gBJn6EVdphmN22jB
0		Nucleus	1	0.000	1.000	159	100000137	100000013	siRNA-IMPa2-25 PSPC1-A488 IMPa2-A546 DAPI 8C1-siRNA-IMP-a2-a4 V2.00	0	10. siRNA-IMPa2-25 PSPC1-A488 DAPI IMPa2-A546_ah_TileScan_001 (Stage 34 of 49)	00-szcQ29gBJn6EVdphmN22jB
0		Nucleus	1	0.000	1.000	159	100000138	100000014	siRNA-IMPa2-25 PSPC1-A488 IMPa2-A546 DAPI 8C1-siRNA-IMP-a2-a4 V2.00	0	10. siRNA-IMPa2-25 PSPC1-A488 DAPI IMPa2-A546_ah_TileScan_001 (Stage 34 of 49)	00-szcQ29gBJn6EVdphmN22jB
0		Nucleus	1	0.000	1.000	160	100000139	100000015	siRNA-IMPa2-25 PSPC1-A488 IMPa2-A546 DAPI 8C1-siRNA-IMP-a2-a4 V2.00	0	10. siRNA-IMPa2-25 PSPC1-A488 DAPI IMPa2-A546_ah_TileScan_001 (Stage 34 of 49)	00-szcQ29gBJn6EVdphmN22jB
0		Nucleus	1	0.000	1.000	161	100000140	100000016	siRNA-IMPa2-25 PSPC1-A488 IMPa2-A546 DAPI 8C1-siRNA-IMP-a2-a4 V2.00	0	10. siRNA-IMPa2-25 PSPC1-A488 DAPI IMPa2-A546_ah_TileScan_001 (Stage 34 of 49)	00-szcQ29gBJn6EVdphmN22jB
0		Nucleus	1	0.000	1.000	162	100000141	100000017	siRNA-IMPa2-25 PSPC1-A488 IMPa2-A546 DAPI 8C1-siRNA-IMP-a2-a4 V2.00	0	10. siRNA-IMPa2-25 PSPC1-A488 DAPI IMPa2-A546_ah_TileScan_001 (Stage 34 of 49)	00-szcQ29gBJn6EVdphmN22jB
0		Nucleus	1	0.000	1.000	163	100000142	100000000	siRNA-IMPa2-25 PSPC1-A488 IMPa2-A546 DAPI 8C1-siRNA-IMP-a2-a4 V2.00	0	10. siRNA-IMPa2-25 PSPC1-A488 DAPI IMPa2-A546_ai_TileScan_001 (Stage 35 of 49)	00-GFgyiHo954Rw6jHakKxjMA
0		Nucleus	1	0.000	1.000	164	100000143	100000001	siRNA-IMPa2-25 PSPC1-A488 IMPa2-A546 DAPI 8C1-siRNA-IMP-a2-a4 V2.00	0	10. siRNA-IMPa2-25 PSPC1-A488 DAPI IMPa2-A546_ai_TileScan_001 (Stage 35 of 49)	00-GFgyiHo954Rw6jHakKxjMA
0		Nucleus	1	0.000	1.000	165	100000144	100000002	siRNA-IMPa2-25 PSPC1-A488 IMPa2-A546 DAPI 8C1-siRNA-IMP-a2-a4 V2.00	0	10. siRNA-IMPa2-25 PSPC1-A488 DAPI IMPa2-A546_ai_TileScan_001 (Stage 35 of 49)	00-GFgyiHo954Rw6jHakKxjMA
0		Nucleus	1	0.000	1.000	165	100000145	100000003	siRNA-IMPa2-25 PSPC1-A488 IMPa2-A546 DAPI 8C1-siRNA-IMP-a2-a4 V2.00	0	10. siRNA-IMPa2-25 PSPC1-A488 DAPI IMPa2-A546_ai_TileScan_001 (Stage 35 of 49)	00-GFgyiHo954Rw6jHakKxjMA
0		Nucleus	1	0.000	1.000	166	100000146	100000004	siRNA-IMPa2-25 PSPC1-A488 IMPa2-A546 DAPI 8C1-siRNA-IMP-a2-a4 V2.00	0	10. siRNA-IMPa2-25 PSPC1-A488 DAPI IMPa2-A546_ai_TileScan_001 (Stage 35 of 49)	00-GFgyiHo954Rw6jHakKxjMA
0		Nucleus	1	0.000	1.000	167	100000147	100000005	siRNA-IMPa2-25 PSPC1-A488 IMPa2-A546 DAPI 8C1-siRNA-IMP-a2-a4 V2.00	0	10. siRNA-IMPa2-25 PSPC1-A488 DAPI IMPa2-A546_ai_TileScan_001 (Stage 35 of 49)	00-GFgyiHo954Rw6jHakKxjMA
0		Nucleus	1	0.000	1.000	168	100000148	100000006	siRNA-IMPa2-25 PSPC1-A488 IMPa2-A546 DAPI 8C1-siRNA-IMP-a2-a4 V2.00	0	10. siRNA-IMPa2-25 PSPC1-A488 DAPI IMPa2-A546_ai_TileScan_001 (Stage 35 of 49)	00-GFgyiHo954Rw6jHakKxjMA
0		Nucleus	1	0.000	1.000	169	100000149	100000007	siRNA-IMPa2-25 PSPC1-A488 IMPa2-A546 DAPI 8C1-siRNA-IMP-a2-a4 V2.00	0	10. siRNA-IMPa2-25 PSPC1-A488 DAPI IMPa2-A546_ai_TileScan_001 (Stage 35 of 49)	00-GFgyiHo954Rw6jHakKxjMA
0		Nucleus	1	0.000	1.000	171	100000150	100000008	siRNA-IMPa2-25 PSPC1-A488 IMPa2-A546 DAPI 8C1-siRNA-IMP-a2-a4 V2.00	0	10. siRNA-IMPa2-25 PSPC1-A488 DAPI IMPa2-A546_ai_TileScan_001 (Stage 35 of 49)	00-GFgyiHo954Rw6jHakKxjMA
0		Nucleus	1	0.000	1.000	172	100000151	100000009	siRNA-IMPa2-25 PSPC1-A488 IMPa2-A546 DAPI 8C1-siRNA-IMP-a2-a4 V2.00	0	10. siRNA-IMPa2-25 PSPC1-A488 DAPI IMPa2-A546_ai_TileScan_001 (Stage 35 of 49)	00-GFgyiHo954Rw6jHakKxjMA
0		Nucleus	1	0.000	1.000	175	100000152	100000000	siRNA-IMPa2-25 PSPC1-A488 IMPa2-A546 DAPI 8C1-siRNA-IMP-a2-a4 V2.00	0	10. siRNA-IMPa2-25 PSPC1-A488 DAPI IMPa2-A546_aj_TileScan_001 (Stage 36 of 49)	00-799GWW4MoE3nvHb8WAD7gX
0		Nucleus	1	0.000	1.000	176	100000153	100000001	siRNA-IMPa2-25 PSPC1-A488 IMPa2-A546 DAPI 8C1-siRNA-IMP-a2-a4 V2.00	0	10. siRNA-IMPa2-25 PSPC1-A488 DAPI IMPa2-A546_aj_TileScan_001 (Stage 36 of 49)	00-799GWW4MoE3nvHb8WAD7gX
0		Nucleus	1	0.000	1.000	177	100000154	100000002	siRNA-IMPa2-25 PSPC1-A488 IMPa2-A546 DAPI 8C1-siRNA-IMP-a2-a4 V2.00	0	10. siRNA-IMPa2-25 PSPC1-A488 DAPI IMPa2-A546_aj_TileScan_001 (Stage 36 of 49)	00-799GWW4MoE3nvHb8WAD7gX
0		Nucleus	1	0.000	1.000	178	100000155	100000003	siRNA-IMPa2-25 PSPC1-A488 IMPa2-A546 DAPI 8C1-siRNA-IMP-a2-a4 V2.00	0	10. siRNA-IMPa2-25 PSPC1-A488 DAPI IMPa2-A546_aj_TileScan_001 (Stage 36 of 49)	00-799GWW4MoE3nvHb8WAD7gX
0		Nucleus	1	0.000	1.000	180	100000156	100000004	siRNA-IMPa2-25 PSPC1-A488 IMPa2-A546 DAPI 8C1-siRNA-IMP-a2-a4 V2.00	0	10. siRNA-IMPa2-25 PSPC1-A488 DAPI IMPa2-A546_aj_TileScan_001 (Stage 36 of 49)	00-799GWW4MoE3nvHb8WAD7gX
0		Nucleus	1	0.000	1.000	181	100000157	100000005	siRNA-IMPa2-25 PSPC1-A488 IMPa2-A546 DAPI 8C1-siRNA-IMP-a2-a4 V2.00	0	10. siRNA-IMPa2-25 PSPC1-A488 DAPI IMPa2-A546_aj_TileScan_001 (Stage 36 of 49)	00-799GWW4MoE3nvHb8WAD7gX
0		Nucleus	1	0.000	1.000	182	100000158	100000006	siRNA-IMPa2-25 PSPC1-A488 IMPa2-A546 DAPI 8C1-siRNA-IMP-a2-a4 V2.00	0	10. siRNA-IMPa2-25 PSPC1-A488 DAPI IMPa2-A546_aj_TileScan_001 (Stage 36 of 49)	00-799GWW4MoE3nvHb8WAD7gX
0		Nucleus	1	0.000	1.000	183	100000159	100000007	siRNA-IMPa2-25 PSPC1-A488 IMPa2-A546 DAPI 8C1-siRNA-IMP-a2-a4 V2.00	0	10. siRNA-IMPa2-25 PSPC1-A488 DAPI IMPa2-A546_aj_TileScan_001 (Stage 36 of 49)	00-799GWW4MoE3nvHb8WAD7gX
0		Nucleus	1	0.000	1.000	184	100000160	100000008	siRNA-IMPa2-25 PSPC1-A488 IMPa2-A546 DAPI 8C1-siRNA-IMP-a2-a4 V2.00	0	10. siRNA-IMPa2-25 PSPC1-A488 DAPI IMPa2-A546_aj_TileScan_001 (Stage 36 of 49)	00-799GWW4MoE3nvHb8WAD7gX
0		Nucleus	1	0.000	1.000	186	100000161	100000000	siRNA-IMPa2-25 PSPC1-A488 IMPa2-A546 DAPI 8C1-siRNA-IMP-a2-a4 V2.00	0	10. siRNA-IMPa2-25 PSPC1-A488 DAPI IMPa2-A546_ak_TileScan_001 (Stage 37 of 49)	00-w8ykC288eqHWeBN4JXrh95
0		Nucleus	1	0.000	1.000	187	100000162	100000001	siRNA-IMPa2-25 PSPC1-A488 IMPa2-A546 DAPI 8C1-siRNA-IMP-a2-a4 V2.00	0	10. siRNA-IMPa2-25 PSPC1-A488 DAPI IMPa2-A546_ak_TileScan_001 (Stage 37 of 49)	00-w8ykC288eqHWeBN4JXrh95
0		Nucleus	1	0.000	1.000	188	100000163	100000002	siRNA-IMPa2-25 PSPC1-A488 IMPa2-A546 DAPI 8C1-siRNA-IMP-a2-a4 V2.00	0	10. siRNA-IMPa2-25 PSPC1-A488 DAPI IMPa2-A546_ak_TileScan_001 (Stage 37 of 49)	00-w8ykC288eqHWeBN4JXrh95
0		Nucleus	1	0.000	1.000	189	100000164	100000003	siRNA-IMPa2-25 PSPC1-A488 IMPa2-A546 DAPI 8C1-siRNA-IMP-a2-a4 V2.00	0	10. siRNA-IMPa2-25 PSPC1-A488 DAPI IMPa2-A546_ak_TileScan_001 (Stage 37 of 49)	00-w8ykC288eqHWeBN4JXrh95
0		Nucleus	1	0.000	1.000	190	100000165	100000004	siRNA-IMPa2-25 PSPC1-A488 IMPa2-A546 DAPI 8C1-siRNA-IMP-a2-a4 V2.00	0	10. siRNA-IMPa2-25 PSPC1-A488 DAPI IMPa2-A546_ak_TileScan_001 (Stage 37 of 49)	00-w8ykC288eqHWeBN4JXrh95
0		Nucleus	1	0.000	1.000	191	100000166	100000005	siRNA-IMPa2-25 PSPC1-A488 IMPa2-A546 DAPI 8C1-siRNA-IMP-a2-a4 V2.00	0	10. siRNA-IMPa2-25 PSPC1-A488 DAPI IMPa2-A546_ak_TileScan_001 (Stage 37 of 49)	00-w8ykC288eqHWeBN4JXrh95
0		Nucleus	1	0.000	1.000	192	100000167	100000006	siRNA-IMPa2-25 PSPC1-A488 IMPa2-A546 DAPI 8C1-siRNA-IMP-a2-a4 V2.00	0	10. siRNA-IMPa2-25 PSPC1-A488 DAPI IMPa2-A546_ak_TileScan_001 (Stage 37 of 49)	00-w8ykC288eqHWeBN4JXrh95
0		Nucleus	1	0.000	1.000	193	100000168	100000007	siRNA-IMPa2-25 PSPC1-A488 IMPa2-A546 DAPI 8C1-siRNA-IMP-a2-a4 V2.00	0	10. siRNA-IMPa2-25 PSPC1-A488 DAPI IMPa2-A546_ak_TileScan_001 (Stage 37 of 49)	00-w8ykC288eqHWeBN4JXrh95
0		Nucleus	1	0.000	1.000	194	100000169	100000008	siRNA-IMPa2-25 PSPC1-A488 IMPa2-A546 DAPI 8C1-siRNA-IMP-a2-a4 V2.00	0	10. siRNA-IMPa2-25 PSPC1-A488 DAPI IMPa2-A546_ak_TileScan_001 (Stage 37 of 49)	00-w8ykC288eqHWeBN4JXrh95
0		Nucleus	1	0.000	1.000	196	100000170	100000009	siRNA-IMPa2-25 PSPC1-A488 IMPa2-A546 DAPI 8C1-siRNA-IMP-a2-a4 V2.00	0	10. siRNA-IMPa2-25 PSPC1-A488 DAPI IMPa2-A546_ak_TileScan_001 (Stage 37 of 49)	00-w8ykC288eqHWeBN4JXrh95
0		Nucleus	1	0.000	1.000	197	100000171	100000010	siRNA-IMPa2-25 PSPC1-A488 IMPa2-A546 DAPI 8C1-siRNA-IMP-a2-a4 V2.00	0	10. siRNA-IMPa2-25 PSPC1-A488 DAPI IMPa2-A546_ak_TileScan_001 (Stage 37 of 49)	00-w8ykC288eqHWeBN4JXrh95
0		Nucleus	1	0.000	1.000	198	100000172	100000011	siRNA-IMPa2-25 PSPC1-A488 IMPa2-A546 DAPI 8C1-siRNA-IMP-a2-a4 V2.00	0	10. siRNA-IMPa2-25 PSPC1-A488 DAPI IMPa2-A546_ak_TileScan_001 (Stage 37 of 49)	00-w8ykC288eqHWeBN4JXrh95
0		Nucleus	1	0.000	1.000	199	100000173	100000012	siRNA-IMPa2-25 PSPC1-A488 IMPa2-A546 DAPI 8C1-siRNA-IMP-a2-a4 V2.00	0	10. siRNA-IMPa2-25 PSPC1-A488 DAPI IMPa2-A546_ak_TileScan_001 (Stage 37 of 49)	00-w8ykC288eqHWeBN4JXrh95
0		Nucleus	1	0.000	1.000	200	100000174	100000013	siRNA-IMPa2-25 PSPC1-A488 IMPa2-A546 DAPI 8C1-siRNA-IMP-a2-a4 V2.00	0	10. siRNA-IMPa2-25 PSPC1-A488 DAPI IMPa2-A546_ak_TileScan_001 (Stage 37 of 49)	00-w8ykC288eqHWeBN4JXrh95
0		Nucleus	1	0.000	1.000	201	100000175	100000014	siRNA-IMPa2-25 PSPC1-A488 IMPa2-A546 DAPI 8C1-siRNA-IMP-a2-a4 V2.00	0	10. siRNA-IMPa2-25 PSPC1-A488 DAPI IMPa2-A546_ak_TileScan_001 (Stage 37 of 49)	00-w8ykC288eqHWeBN4JXrh95
0		Nucleus	1	0.000	1.000	204	100000176	100000000	siRNA-IMPa2-25 PSPC1-A488 IMPa2-A546 DAPI 8C1-siRNA-IMP-a2-a4 V2.00	0	10. siRNA-IMPa2-25 PSPC1-A488 DAPI IMPa2-A546_al_TileScan_001 (Stage 38 of 49)	00-JNGaFoRnTw2s6zMTQxn447
6		Nucleus	1	0.000	1.000	206	100000177	100000001	siRNA-IMPa2-25 PSPC1-A488 IMPa2-A546 DAPI 8C1-siRNA-IMP-a2-a4 V2.00	0	10. siRNA-IMPa2-25 PSPC1-A488 DAPI IMPa2-A546_al_TileScan_001 (Stage 38 of 49)	00-JNGaFoRnTw2s6zMTQxn447
0		Nucleus	1	0.000	1.000	207	100000178	100000002	siRNA-IMPa2-25 PSPC1-A488 IMPa2-A546 DAPI 8C1-siRNA-IMP-a2-a4 V2.00	0	10. siRNA-IMPa2-25 PSPC1-A488 DAPI IMPa2-A546_al_TileScan_001 (Stage 38 of 49)	00-JNGaFoRnTw2s6zMTQxn447
0		Nucleus	1	0.000	1.000	208	100000179	100000003	siRNA-IMPa2-25 PSPC1-A488 IMPa2-A546 DAPI 8C1-siRNA-IMP-a2-a4 V2.00	0	10. siRNA-IMPa2-25 PSPC1-A488 DAPI IMPa2-A546_al_TileScan_001 (Stage 38 of 49)	00-JNGaFoRnTw2s6zMTQxn447
0		Nucleus	1	0.000	1.000	209	100000180	100000004	siRNA-IMPa2-25 PSPC1-A488 IMPa2-A546 DAPI 8C1-siRNA-IMP-a2-a4 V2.00	0	10. siRNA-IMPa2-25 PSPC1-A488 DAPI IMPa2-A546_al_TileScan_001 (Stage 38 of 49)	00-JNGaFoRnTw2s6zMTQxn447
0		Nucleus	1	0.000	1.000	210	100000181	100000005	siRNA-IMPa2-25 PSPC1-A488 IMPa2-A546 DAPI 8C1-siRNA-IMP-a2-a4 V2.00	0	10. siRNA-IMPa2-25 PSPC1-A488 DAPI IMPa2-A546_al_TileScan_001 (Stage 38 of 49)	00-JNGaFoRnTw2s6zMTQxn447
0		Nucleus	1	0.000	1.000	211	100000182	100000006	siRNA-IMPa2-25 PSPC1-A488 IMPa2-A546 DAPI 8C1-siRNA-IMP-a2-a4 V2.00	0	10. siRNA-IMPa2-25 PSPC1-A488 DAPI IMPa2-A546_al_TileScan_001 (Stage 38 of 49)	00-JNGaFoRnTw2s6zMTQxn447
0		Nucleus	1	0.000	1.000	212	100000183	100000007	siRNA-IMPa2-25 PSPC1-A488 IMPa2-A546 DAPI 8C1-siRNA-IMP-a2-a4 V2.00	0	10. siRNA-IMPa2-25 PSPC1-A488 DAPI IMPa2-A546_al_TileScan_001 (Stage 38 of 49)	00-JNGaFoRnTw2s6zMTQxn447
0		Nucleus	1	0.000	1.000	215	100000184	100000008	siRNA-IMPa2-25 PSPC1-A488 IMPa2-A546 DAPI 8C1-siRNA-IMP-a2-a4 V2.00	0	10. siRNA-IMPa2-25 PSPC1-A488 DAPI IMPa2-A546_al_TileScan_001 (Stage 38 of 49)	00-JNGaFoRnTw2s6zMTQxn447
0		Nucleus	1	0.000	1.000	217	100000185	100000009	siRNA-IMPa2-25 PSPC1-A488 IMPa2-A546 DAPI 8C1-siRNA-IMP-a2-a4 V2.00	0	10. siRNA-IMPa2-25 PSPC1-A488 DAPI IMPa2-A546_al_TileScan_001 (Stage 38 of 49)	00-JNGaFoRnTw2s6zMTQxn447
0		Nucleus	1	0.000	1.000	218	100000186	100000010	siRNA-IMPa2-25 PSPC1-A488 IMPa2-A546 DAPI 8C1-siRNA-IMP-a2-a4 V2.00	0	10. siRNA-IMPa2-25 PSPC1-A488 DAPI IMPa2-A546_al_TileScan_001 (Stage 38 of 49)	00-JNGaFoRnTw2s6zMTQxn447
0		Nucleus	1	0.000	1.000	219	100000187	100000011	siRNA-IMPa2-25 PSPC1-A488 IMPa2-A546 DAPI 8C1-siRNA-IMP-a2-a4 V2.00	0	10. siRNA-IMPa2-25 PSPC1-A488 DAPI IMPa2-A546_al_TileScan_001 (Stage 38 of 49)	00-JNGaFoRnTw2s6zMTQxn447
0		Nucleus	1	0.000	1.000	219	100000188	100000012	siRNA-IMPa2-25 PSPC1-A488 IMPa2-A546 DAPI 8C1-siRNA-IMP-a2-a4 V2.00	0	10. siRNA-IMPa2-25 PSPC1-A488 DAPI IMPa2-A546_al_TileScan_001 (Stage 38 of 49)	00-JNGaFoRnTw2s6zMTQxn447
0		Nucleus	1	0.000	1.000	220	100000189	100000013	siRNA-IMPa2-25 PSPC1-A488 IMPa2-A546 DAPI 8C1-siRNA-IMP-a2-a4 V2.00	0	10. siRNA-IMPa2-25 PSPC1-A488 DAPI IMPa2-A546_al_TileScan_001 (Stage 38 of 49)	00-JNGaFoRnTw2s6zMTQxn447
0		Nucleus	1	0.000	1.000	221	100000190	100000014	siRNA-IMPa2-25 PSPC1-A488 IMPa2-A546 DAPI 8C1-siRNA-IMP-a2-a4 V2.00	0	10. siRNA-IMPa2-25 PSPC1-A488 DAPI IMPa2-A546_al_TileScan_001 (Stage 38 of 49)	00-JNGaFoRnTw2s6zMTQxn447
0		Nucleus	1	0.000	1.000	222	100000191	100000015	siRNA-IMPa2-25 PSPC1-A488 IMPa2-A546 DAPI 8C1-siRNA-IMP-a2-a4 V2.00	0	10. siRNA-IMPa2-25 PSPC1-A488 DAPI IMPa2-A546_al_TileScan_001 (Stage 38 of 49)	00-JNGaFoRnTw2s6zMTQxn447
0		Nucleus	1	0.000	1.000	225	100000192	100000000	siRNA-IMPa2-25 PSPC1-A488 IMPa2-A546 DAPI 8C1-siRNA-IMP-a2-a4 V2.00	0	10. siRNA-IMPa2-25 PSPC1-A488 DAPI IMPa2-A546_am_TileScan_001 (Stage 39 of 49)	00-CsdVMULyhJekZpSm4xKGrT
0		Nucleus	1	0.000	1.000	226	100000193	100000001	siRNA-IMPa2-25 PSPC1-A488 IMPa2-A546 DAPI 8C1-siRNA-IMP-a2-a4 V2.00	0	10. siRNA-IMPa2-25 PSPC1-A488 DAPI IMPa2-A546_am_TileScan_001 (Stage 39 of 49)	00-CsdVMULyhJekZpSm4xKGrT
0		Nucleus	1	0.000	1.000	227	100000194	100000002	siRNA-IMPa2-25 PSPC1-A488 IMPa2-A546 DAPI 8C1-siRNA-IMP-a2-a4 V2.00	0	10. siRNA-IMPa2-25 PSPC1-A488 DAPI IMPa2-A546_am_TileScan_001 (Stage 39 of 49)	00-CsdVMULyhJekZpSm4xKGrT
0		Nucleus	1	0.000	1.000	228	100000195	100000003	siRNA-IMPa2-25 PSPC1-A488 IMPa2-A546 DAPI 8C1-siRNA-IMP-a2-a4 V2.00	0	10. siRNA-IMPa2-25 PSPC1-A488 DAPI IMPa2-A546_am_TileScan_001 (Stage 39 of 49)	00-CsdVMULyhJekZpSm4xKGrT
0		Nucleus	1	0.000	1.000	229	100000196	100000004	siRNA-IMPa2-25 PSPC1-A488 IMPa2-A546 DAPI 8C1-siRNA-IMP-a2-a4 V2.00	0	10. siRNA-IMPa2-25 PSPC1-A488 DAPI IMPa2-A546_am_TileScan_001 (Stage 39 of 49)	00-CsdVMULyhJekZpSm4xKGrT
0		Nucleus	1	0.000	1.000	230	100000197	100000005	siRNA-IMPa2-25 PSPC1-A488 IMPa2-A546 DAPI 8C1-siRNA-IMP-a2-a4 V2.00	0	10. siRNA-IMPa2-25 PSPC1-A488 DAPI IMPa2-A546_am_TileScan_001 (Stage 39 of 49)	00-CsdVMULyhJekZpSm4xKGrT
0		Nucleus	1	0.000	1.000	231	100000198	100000006	siRNA-IMPa2-25 PSPC1-A488 IMPa2-A546 DAPI 8C1-siRNA-IMP-a2-a4 V2.00	0	10. siRNA-IMPa2-25 PSPC1-A488 DAPI IMPa2-A546_am_TileScan_001 (Stage 39 of 49)	00-CsdVMULyhJekZpSm4xKGrT
0		Nucleus	1	0.000	1.000	232	100000199	100000007	siRNA-IMPa2-25 PSPC1-A488 IMPa2-A546 DAPI 8C1-siRNA-IMP-a2-a4 V2.00	0	10. siRNA-IMPa2-25 PSPC1-A488 DAPI IMPa2-A546_am_TileScan_001 (Stage 39 of 49)	00-CsdVMULyhJekZpSm4xKGrT
0		Nucleus	1	0.000	1.000	233	100000200	100000008	siRNA-IMPa2-25 PSPC1-A488 IMPa2-A546 DAPI 8C1-siRNA-IMP-a2-a4 V2.00	0	10. siRNA-IMPa2-25 PSPC1-A488 DAPI IMPa2-A546_am_TileScan_001 (Stage 39 of 49)	00-CsdVMULyhJekZpSm4xKGrT
0		Nucleus	1	0.000	1.000	234	100000201	100000009	siRNA-IMPa2-25 PSPC1-A488 IMPa2-A546 DAPI 8C1-siRNA-IMP-a2-a4 V2.00	0	10. siRNA-IMPa2-25 PSPC1-A488 DAPI IMPa2-A546_am_TileScan_001 (Stage 39 of 49)	00-CsdVMULyhJekZpSm4xKGrT
0		Nucleus	1	0.000	1.000	234	100000202	100000010	siRNA-IMPa2-25 PSPC1-A488 IMPa2-A546 DAPI 8C1-siRNA-IMP-a2-a4 V2.00	0	10. siRNA-IMPa2-25 PSPC1-A488 DAPI IMPa2-A546_am_TileScan_001 (Stage 39 of 49)	00-CsdVMULyhJekZpSm4xKGrT
0		Nucleus	1	0.000	1.000	235	100000203	100000011	siRNA-IMPa2-25 PSPC1-A488 IMPa2-A546 DAPI 8C1-siRNA-IMP-a2-a4 V2.00	0	10. siRNA-IMPa2-25 PSPC1-A488 DAPI IMPa2-A546_am_TileScan_001 (Stage 39 of 49)	00-CsdVMULyhJekZpSm4xKGrT
0		Nucleus	1	0.000	1.000	236	100000204	100000012	siRNA-IMPa2-25 PSPC1-A488 IMPa2-A546 DAPI 8C1-siRNA-IMP-a2-a4 V2.00	0	10. siRNA-IMPa2-25 PSPC1-A488 DAPI IMPa2-A546_am_TileScan_001 (Stage 39 of 49)	00-CsdVMULyhJekZpSm4xKGrT
0		Nucleus	1	0.000	1.000	237	100000205	100000013	siRNA-IMPa2-25 PSPC1-A488 IMPa2-A546 DAPI 8C1-siRNA-IMP-a2-a4 V2.00	0	10. siRNA-IMPa2-25 PSPC1-A488 DAPI IMPa2-A546_am_TileScan_001 (Stage 39 of 49)	00-CsdVMULyhJekZpSm4xKGrT
0		Nucleus	1	0.000	1.000	238	100000206	100000014	siRNA-IMPa2-25 PSPC1-A488 IMPa2-A546 DAPI 8C1-siRNA-IMP-a2-a4 V2.00	0	10. siRNA-IMPa2-25 PSPC1-A488 DAPI IMPa2-A546_am_TileScan_001 (Stage 39 of 49)	00-CsdVMULyhJekZpSm4xKGrT
0		Nucleus	1	0.000	1.000	239	100000207	100000015	siRNA-IMPa2-25 PSPC1-A488 IMPa2-A546 DAPI 8C1-siRNA-IMP-a2-a4 V2.00	0	10. siRNA-IMPa2-25 PSPC1-A488 DAPI IMPa2-A546_am_TileScan_001 (Stage 39 of 49)	00-CsdVMULyhJekZpSm4xKGrT
0		Nucleus	1	0.000	1.000	241	100000208	100000016	siRNA-IMPa2-25 PSPC1-A488 IMPa2-A546 DAPI 8C1-siRNA-IMP-a2-a4 V2.00	0	10. siRNA-IMPa2-25 PSPC1-A488 DAPI IMPa2-A546_am_TileScan_001 (Stage 39 of 49)	00-CsdVMULyhJekZpSm4xKGrT
0		Nucleus	1	0.000	1.000	242	100000209	100000017	siRNA-IMPa2-25 PSPC1-A488 IMPa2-A546 DAPI 8C1-siRNA-IMP-a2-a4 V2.00	0	10. siRNA-IMPa2-25 PSPC1-A488 DAPI IMPa2-A546_am_TileScan_001 (Stage 39 of 49)	00-CsdVMULyhJekZpSm4xKGrT
1		Nucleus	1	0.000	1.000	242	100000210	100000018	siRNA-IMPa2-25 PSPC1-A488 IMPa2-A546 DAPI 8C1-siRNA-IMP-a2-a4 V2.00	0	10. siRNA-IMPa2-25 PSPC1-A488 DAPI IMPa2-A546_am_TileScan_001 (Stage 39 of 49)	00-CsdVMULyhJekZpSm4xKGrT
0		Nucleus	1	0.000	1.000	243	100000211	100000000	siRNA-IMPa2-25 PSPC1-A488 IMPa2-A546 DAPI 8C1-siRNA-IMP-a2-a4 V2.00	0	10. siRNA-IMPa2-25 PSPC1-A488 DAPI IMPa2-A546_an_TileScan_001 (Stage 40 of 49)	00-nhXGSbtgJuAuVNSHhr7k6o
0		Nucleus	1	0.000	1.000	243	100000212	100000001	siRNA-IMPa2-25 PSPC1-A488 IMPa2-A546 DAPI 8C1-siRNA-IMP-a2-a4 V2.00	0	10. siRNA-IMPa2-25 PSPC1-A488 DAPI IMPa2-A546_an_TileScan_001 (Stage 40 of 49)	00-nhXGSbtgJuAuVNSHhr7k6o
0		Nucleus	1	0.000	1.000	246	100000213	100000002	siRNA-IMPa2-25 PSPC1-A488 IMPa2-A546 DAPI 8C1-siRNA-IMP-a2-a4 V2.00	0	10. siRNA-IMPa2-25 PSPC1-A488 DAPI IMPa2-A546_an_TileScan_001 (Stage 40 of 49)	00-nhXGSbtgJuAuVNSHhr7k6o
0		Nucleus	1	0.000	1.000	247	100000214	100000003	siRNA-IMPa2-25 PSPC1-A488 IMPa2-A546 DAPI 8C1-siRNA-IMP-a2-a4 V2.00	0	10. siRNA-IMPa2-25 PSPC1-A488 DAPI IMPa2-A546_an_TileScan_001 (Stage 40 of 49)	00-nhXGSbtgJuAuVNSHhr7k6o
0		Nucleus	1	0.000	1.000	248	100000215	100000004	siRNA-IMPa2-25 PSPC1-A488 IMPa2-A546 DAPI 8C1-siRNA-IMP-a2-a4 V2.00	0	10. siRNA-IMPa2-25 PSPC1-A488 DAPI IMPa2-A546_an_TileScan_001 (Stage 40 of 49)	00-nhXGSbtgJuAuVNSHhr7k6o
0		Nucleus	1	0.000	1.000	249	100000216	100000005	siRNA-IMPa2-25 PSPC1-A488 IMPa2-A546 DAPI 8C1-siRNA-IMP-a2-a4 V2.00	0	10. siRNA-IMPa2-25 PSPC1-A488 DAPI IMPa2-A546_an_TileScan_001 (Stage 40 of 49)	00-nhXGSbtgJuAuVNSHhr7k6o
0		Nucleus	1	0.000	1.000	250	100000217	100000006	siRNA-IMPa2-25 PSPC1-A488 IMPa2-A546 DAPI 8C1-siRNA-IMP-a2-a4 V2.00	0	10. siRNA-IMPa2-25 PSPC1-A488 DAPI IMPa2-A546_an_TileScan_001 (Stage 40 of 49)	00-nhXGSbtgJuAuVNSHhr7k6o
0		Nucleus	1	0.000	1.000	251	100000218	100000007	siRNA-IMPa2-25 PSPC1-A488 IMPa2-A546 DAPI 8C1-siRNA-IMP-a2-a4 V2.00	0	10. siRNA-IMPa2-25 PSPC1-A488 DAPI IMPa2-A546_an_TileScan_001 (Stage 40 of 49)	00-nhXGSbtgJuAuVNSHhr7k6o
0		Nucleus	1	0.000	1.000	252	100000219	100000008	siRNA-IMPa2-25 PSPC1-A488 IMPa2-A546 DAPI 8C1-siRNA-IMP-a2-a4 V2.00	0	10. siRNA-IMPa2-25 PSPC1-A488 DAPI IMPa2-A546_an_TileScan_001 (Stage 40 of 49)	00-nhXGSbtgJuAuVNSHhr7k6o
0		Nucleus	1	0.000	1.000	255	100000220	100000009	siRNA-IMPa2-25 PSPC1-A488 IMPa2-A546 DAPI 8C1-siRNA-IMP-a2-a4 V2.00	0	10. siRNA-IMPa2-25 PSPC1-A488 DAPI IMPa2-A546_an_TileScan_001 (Stage 40 of 49)	00-nhXGSbtgJuAuVNSHhr7k6o
0		Nucleus	1	0.000	1.000	256	100000221	100000010	siRNA-IMPa2-25 PSPC1-A488 IMPa2-A546 DAPI 8C1-siRNA-IMP-a2-a4 V2.00	0	10. siRNA-IMPa2-25 PSPC1-A488 DAPI IMPa2-A546_an_TileScan_001 (Stage 40 of 49)	00-nhXGSbtgJuAuVNSHhr7k6o
0		Nucleus	1	0.000	1.000	256	100000222	100000011	siRNA-IMPa2-25 PSPC1-A488 IMPa2-A546 DAPI 8C1-siRNA-IMP-a2-a4 V2.00	0	10. siRNA-IMPa2-25 PSPC1-A488 DAPI IMPa2-A546_an_TileScan_001 (Stage 40 of 49)	00-nhXGSbtgJuAuVNSHhr7k6o
0		Nucleus	1	0.000	1.000	257	100000223	100000012	siRNA-IMPa2-25 PSPC1-A488 IMPa2-A546 DAPI 8C1-siRNA-IMP-a2-a4 V2.00	0	10. siRNA-IMPa2-25 PSPC1-A488 DAPI IMPa2-A546_an_TileScan_001 (Stage 40 of 49)	00-nhXGSbtgJuAuVNSHhr7k6o
0		Nucleus	1	0.000	1.000	258	100000224	100000013	siRNA-IMPa2-25 PSPC1-A488 IMPa2-A546 DAPI 8C1-siRNA-IMP-a2-a4 V2.00	0	10. siRNA-IMPa2-25 PSPC1-A488 DAPI IMPa2-A546_an_TileScan_001 (Stage 40 of 49)	00-nhXGSbtgJuAuVNSHhr7k6o
1		Nucleus	1	0.000	1.000	258	100000225	100000014	siRNA-IMPa2-25 PSPC1-A488 IMPa2-A546 DAPI 8C1-siRNA-IMP-a2-a4 V2.00	0	10. siRNA-IMPa2-25 PSPC1-A488 DAPI IMPa2-A546_an_TileScan_001 (Stage 40 of 49)	00-nhXGSbtgJuAuVNSHhr7k6o
0		Nucleus	1	0.000	1.000	258	100000226	100000015	siRNA-IMPa2-25 PSPC1-A488 IMPa2-A546 DAPI 8C1-siRNA-IMP-a2-a4 V2.00	0	10. siRNA-IMPa2-25 PSPC1-A488 DAPI IMPa2-A546_an_TileScan_001 (Stage 40 of 49)	00-nhXGSbtgJuAuVNSHhr7k6o
0		Nucleus	1	0.000	1.000	259	100000227	100000016	siRNA-IMPa2-25 PSPC1-A488 IMPa2-A546 DAPI 8C1-siRNA-IMP-a2-a4 V2.00	0	10. siRNA-IMPa2-25 PSPC1-A488 DAPI IMPa2-A546_an_TileScan_001 (Stage 40 of 49)	00-nhXGSbtgJuAuVNSHhr7k6o
0		Nucleus	1	0.000	1.000	260	100000228	100000017	siRNA-IMPa2-25 PSPC1-A488 IMPa2-A546 DAPI 8C1-siRNA-IMP-a2-a4 V2.00	0	10. siRNA-IMPa2-25 PSPC1-A488 DAPI IMPa2-A546_an_TileScan_001 (Stage 40 of 49)	00-nhXGSbtgJuAuVNSHhr7k6o
0		Nucleus	1	0.000	1.000	261	100000229	100000018	siRNA-IMPa2-25 PSPC1-A488 IMPa2-A546 DAPI 8C1-siRNA-IMP-a2-a4 V2.00	0	10. siRNA-IMPa2-25 PSPC1-A488 DAPI IMPa2-A546_an_TileScan_001 (Stage 40 of 49)	00-nhXGSbtgJuAuVNSHhr7k6o
0		Nucleus	1	0.000	1.000	262	100000230	100000019	siRNA-IMPa2-25 PSPC1-A488 IMPa2-A546 DAPI 8C1-siRNA-IMP-a2-a4 V2.00	0	10. siRNA-IMPa2-25 PSPC1-A488 DAPI IMPa2-A546_an_TileScan_001 (Stage 40 of 49)	00-nhXGSbtgJuAuVNSHhr7k6o
0		Nucleus	1	0.000	1.000	263	100000231	100000020	siRNA-IMPa2-25 PSPC1-A488 IMPa2-A546 DAPI 8C1-siRNA-IMP-a2-a4 V2.00	0	10. siRNA-IMPa2-25 PSPC1-A488 DAPI IMPa2-A546_an_TileScan_001 (Stage 40 of 49)	00-nhXGSbtgJuAuVNSHhr7k6o
0		Nucleus	1	0.000	1.000	265	100000232	100000021	siRNA-IMPa2-25 PSPC1-A488 IMPa2-A546 DAPI 8C1-siRNA-IMP-a2-a4 V2.00	0	10. siRNA-IMPa2-25 PSPC1-A488 DAPI IMPa2-A546_an_TileScan_001 (Stage 40 of 49)	00-nhXGSbtgJuAuVNSHhr7k6o
0		Nucleus	1	0.000	1.000	266	100000233	100000022	siRNA-IMPa2-25 PSPC1-A488 IMPa2-A546 DAPI 8C1-siRNA-IMP-a2-a4 V2.00	0	10. siRNA-IMPa2-25 PSPC1-A488 DAPI IMPa2-A546_an_TileScan_001 (Stage 40 of 49)	00-nhXGSbtgJuAuVNSHhr7k6o
0		Nucleus	1	0.000	1.000	267	100000234	100000023	siRNA-IMPa2-25 PSPC1-A488 IMPa2-A546 DAPI 8C1-siRNA-IMP-a2-a4 V2.00	0	10. siRNA-IMPa2-25 PSPC1-A488 DAPI IMPa2-A546_an_TileScan_001 (Stage 40 of 49)	00-nhXGSbtgJuAuVNSHhr7k6o
0		Nucleus	1	0.000	1.000	268	100000235	100000024	siRNA-IMPa2-25 PSPC1-A488 IMPa2-A546 DAPI 8C1-siRNA-IMP-a2-a4 V2.00	0	10. siRNA-IMPa2-25 PSPC1-A488 DAPI IMPa2-A546_an_TileScan_001 (Stage 40 of 49)	00-nhXGSbtgJuAuVNSHhr7k6o
0		Nucleus	1	0.000	1.000	269	100000236	100000025	siRNA-IMPa2-25 PSPC1-A488 IMPa2-A546 DAPI 8C1-siRNA-IMP-a2-a4 V2.00	0	10. siRNA-IMPa2-25 PSPC1-A488 DAPI IMPa2-A546_an_TileScan_001 (Stage 40 of 49)	00-nhXGSbtgJuAuVNSHhr7k6o
0		Nucleus	1	0.000	1.000	270	100000237	100000026	siRNA-IMPa2-25 PSPC1-A488 IMPa2-A546 DAPI 8C1-siRNA-IMP-a2-a4 V2.00	0	10. siRNA-IMPa2-25 PSPC1-A488 DAPI IMPa2-A546_an_TileScan_001 (Stage 40 of 49)	00-nhXGSbtgJuAuVNSHhr7k6o
2		Nucleus	1	0.000	1.000	270	100000238	100000027	siRNA-IMPa2-25 PSPC1-A488 IMPa2-A546 DAPI 8C1-siRNA-IMP-a2-a4 V2.00	0	10. siRNA-IMPa2-25 PSPC1-A488 DAPI IMPa2-A546_an_TileScan_001 (Stage 40 of 49)	00-nhXGSbtgJuAuVNSHhr7k6o
0		Nucleus	1	0.000	1.000	271	100000239	100000028	siRNA-IMPa2-25 PSPC1-A488 IMPa2-A546 DAPI 8C1-siRNA-IMP-a2-a4 V2.00	0	10. siRNA-IMPa2-25 PSPC1-A488 DAPI IMPa2-A546_an_TileScan_001 (Stage 40 of 49)	00-nhXGSbtgJuAuVNSHhr7k6o
0		Nucleus	1	0.000	1.000	272	100000240	100000029	siRNA-IMPa2-25 PSPC1-A488 IMPa2-A546 DAPI 8C1-siRNA-IMP-a2-a4 V2.00	0	10. siRNA-IMPa2-25 PSPC1-A488 DAPI IMPa2-A546_an_TileScan_001 (Stage 40 of 49)	00-nhXGSbtgJuAuVNSHhr7k6o
0		Nucleus	1	0.000	1.000	273	100000241	100000030	siRNA-IMPa2-25 PSPC1-A488 IMPa2-A546 DAPI 8C1-siRNA-IMP-a2-a4 V2.00	0	10. siRNA-IMPa2-25 PSPC1-A488 DAPI IMPa2-A546_an_TileScan_001 (Stage 40 of 49)	00-nhXGSbtgJuAuVNSHhr7k6o
0		Nucleus	1	0.000	1.000	274	100000242	100000031	siRNA-IMPa2-25 PSPC1-A488 IMPa2-A546 DAPI 8C1-siRNA-IMP-a2-a4 V2.00	0	10. siRNA-IMPa2-25 PSPC1-A488 DAPI IMPa2-A546_an_TileScan_001 (Stage 40 of 49)	00-nhXGSbtgJuAuVNSHhr7k6o
0		Nucleus	1	0.000	1.000	274	100000243	100000032	siRNA-IMPa2-25 PSPC1-A488 IMPa2-A546 DAPI 8C1-siRNA-IMP-a2-a4 V2.00	0	10. siRNA-IMPa2-25 PSPC1-A488 DAPI IMPa2-A546_an_TileScan_001 (Stage 40 of 49)	00-nhXGSbtgJuAuVNSHhr7k6o
0		Nucleus	1	0.000	1.000	275	100000244	100000033	siRNA-IMPa2-25 PSPC1-A488 IMPa2-A546 DAPI 8C1-siRNA-IMP-a2-a4 V2.00	0	10. siRNA-IMPa2-25 PSPC1-A488 DAPI IMPa2-A546_an_TileScan_001 (Stage 40 of 49)	00-nhXGSbtgJuAuVNSHhr7k6o
0		Nucleus	1	0.000	1.000	276	100000245	100000000	siRNA-IMPa2-25 PSPC1-A488 IMPa2-A546 DAPI 8C1-siRNA-IMP-a2-a4 V2.00	0	10. siRNA-IMPa2-25 PSPC1-A488 DAPI IMPa2-A546_ao_TileScan_001 (Stage 41 of 49)	00-4QUkuRH74NoZEt5VCPiawd
0		Nucleus	1	0.000	1.000	278	100000246	100000001	siRNA-IMPa2-25 PSPC1-A488 IMPa2-A546 DAPI 8C1-siRNA-IMP-a2-a4 V2.00	0	10. siRNA-IMPa2-25 PSPC1-A488 DAPI IMPa2-A546_ao_TileScan_001 (Stage 41 of 49)	00-4QUkuRH74NoZEt5VCPiawd
0		Nucleus	1	0.000	1.000	279	100000247	100000002	siRNA-IMPa2-25 PSPC1-A488 IMPa2-A546 DAPI 8C1-siRNA-IMP-a2-a4 V2.00	0	10. siRNA-IMPa2-25 PSPC1-A488 DAPI IMPa2-A546_ao_TileScan_001 (Stage 41 of 49)	00-4QUkuRH74NoZEt5VCPiawd
0		Nucleus	1	0.000	1.000	280	100000248	100000003	siRNA-IMPa2-25 PSPC1-A488 IMPa2-A546 DAPI 8C1-siRNA-IMP-a2-a4 V2.00	0	10. siRNA-IMPa2-25 PSPC1-A488 DAPI IMPa2-A546_ao_TileScan_001 (Stage 41 of 49)	00-4QUkuRH74NoZEt5VCPiawd
0		Nucleus	1	0.000	1.000	281	100000249	100000004	siRNA-IMPa2-25 PSPC1-A488 IMPa2-A546 DAPI 8C1-siRNA-IMP-a2-a4 V2.00	0	10. siRNA-IMPa2-25 PSPC1-A488 DAPI IMPa2-A546_ao_TileScan_001 (Stage 41 of 49)	00-4QUkuRH74NoZEt5VCPiawd
0		Nucleus	1	0.000	1.000	282	100000250	100000005	siRNA-IMPa2-25 PSPC1-A488 IMPa2-A546 DAPI 8C1-siRNA-IMP-a2-a4 V2.00	0	10. siRNA-IMPa2-25 PSPC1-A488 DAPI IMPa2-A546_ao_TileScan_001 (Stage 41 of 49)	00-4QUkuRH74NoZEt5VCPiawd
0		Nucleus	1	0.000	1.000	283	100000251	100000006	siRNA-IMPa2-25 PSPC1-A488 IMPa2-A546 DAPI 8C1-siRNA-IMP-a2-a4 V2.00	0	10. siRNA-IMPa2-25 PSPC1-A488 DAPI IMPa2-A546_ao_TileScan_001 (Stage 41 of 49)	00-4QUkuRH74NoZEt5VCPiawd
0		Nucleus	1	0.000	1.000	284	100000252	100000007	siRNA-IMPa2-25 PSPC1-A488 IMPa2-A546 DAPI 8C1-siRNA-IMP-a2-a4 V2.00	0	10. siRNA-IMPa2-25 PSPC1-A488 DAPI IMPa2-A546_ao_TileScan_001 (Stage 41 of 49)	00-4QUkuRH74NoZEt5VCPiawd
0		Nucleus	1	0.000	1.000	285	100000253	100000008	siRNA-IMPa2-25 PSPC1-A488 IMPa2-A546 DAPI 8C1-siRNA-IMP-a2-a4 V2.00	0	10. siRNA-IMPa2-25 PSPC1-A488 DAPI IMPa2-A546_ao_TileScan_001 (Stage 41 of 49)	00-4QUkuRH74NoZEt5VCPiawd
0		Nucleus	1	0.000	1.000	286	100000254	100000009	siRNA-IMPa2-25 PSPC1-A488 IMPa2-A546 DAPI 8C1-siRNA-IMP-a2-a4 V2.00	0	10. siRNA-IMPa2-25 PSPC1-A488 DAPI IMPa2-A546_ao_TileScan_001 (Stage 41 of 49)	00-4QUkuRH74NoZEt5VCPiawd
0		Nucleus	1	0.000	1.000	287	100000255	100000010	siRNA-IMPa2-25 PSPC1-A488 IMPa2-A546 DAPI 8C1-siRNA-IMP-a2-a4 V2.00	0	10. siRNA-IMPa2-25 PSPC1-A488 DAPI IMPa2-A546_ao_TileScan_001 (Stage 41 of 49)	00-4QUkuRH74NoZEt5VCPiawd
0		Nucleus	1	0.000	1.000	288	100000256	100000011	siRNA-IMPa2-25 PSPC1-A488 IMPa2-A546 DAPI 8C1-siRNA-IMP-a2-a4 V2.00	0	10. siRNA-IMPa2-25 PSPC1-A488 DAPI IMPa2-A546_ao_TileScan_001 (Stage 41 of 49)	00-4QUkuRH74NoZEt5VCPiawd
0		Nucleus	1	0.000	1.000	289	100000257	100000012	siRNA-IMPa2-25 PSPC1-A488 IMPa2-A546 DAPI 8C1-siRNA-IMP-a2-a4 V2.00	0	10. siRNA-IMPa2-25 PSPC1-A488 DAPI IMPa2-A546_ao_TileScan_001 (Stage 41 of 49)	00-4QUkuRH74NoZEt5VCPiawd
0		Nucleus	1	0.000	1.000	290	100000258	100000013	siRNA-IMPa2-25 PSPC1-A488 IMPa2-A546 DAPI 8C1-siRNA-IMP-a2-a4 V2.00	0	10. siRNA-IMPa2-25 PSPC1-A488 DAPI IMPa2-A546_ao_TileScan_001 (Stage 41 of 49)	00-4QUkuRH74NoZEt5VCPiawd
0		Nucleus	1	0.000	1.000	290	100000259	100000014	siRNA-IMPa2-25 PSPC1-A488 IMPa2-A546 DAPI 8C1-siRNA-IMP-a2-a4 V2.00	0	10. siRNA-IMPa2-25 PSPC1-A488 DAPI IMPa2-A546_ao_TileScan_001 (Stage 41 of 49)	00-4QUkuRH74NoZEt5VCPiawd
0		Nucleus	1	0.000	1.000	291	100000260	100000015	siRNA-IMPa2-25 PSPC1-A488 IMPa2-A546 DAPI 8C1-siRNA-IMP-a2-a4 V2.00	0	10. siRNA-IMPa2-25 PSPC1-A488 DAPI IMPa2-A546_ao_TileScan_001 (Stage 41 of 49)	00-4QUkuRH74NoZEt5VCPiawd
0		Nucleus	1	0.000	1.000	292	100000261	100000016	siRNA-IMPa2-25 PSPC1-A488 IMPa2-A546 DAPI 8C1-siRNA-IMP-a2-a4 V2.00	0	10. siRNA-IMPa2-25 PSPC1-A488 DAPI IMPa2-A546_ao_TileScan_001 (Stage 41 of 49)	00-4QUkuRH74NoZEt5VCPiawd
0		Nucleus	1	0.000	1.000	293	100000262	100000017	siRNA-IMPa2-25 PSPC1-A488 IMPa2-A546 DAPI 8C1-siRNA-IMP-a2-a4 V2.00	0	10. siRNA-IMPa2-25 PSPC1-A488 DAPI IMPa2-A546_ao_TileScan_001 (Stage 41 of 49)	00-4QUkuRH74NoZEt5VCPiawd
0		Nucleus	1	0.000	1.000	294	100000263	100000018	siRNA-IMPa2-25 PSPC1-A488 IMPa2-A546 DAPI 8C1-siRNA-IMP-a2-a4 V2.00	0	10. siRNA-IMPa2-25 PSPC1-A488 DAPI IMPa2-A546_ao_TileScan_001 (Stage 41 of 49)	00-4QUkuRH74NoZEt5VCPiawd
0		Nucleus	1	0.000	1.000	294	100000264	100000019	siRNA-IMPa2-25 PSPC1-A488 IMPa2-A546 DAPI 8C1-siRNA-IMP-a2-a4 V2.00	0	10. siRNA-IMPa2-25 PSPC1-A488 DAPI IMPa2-A546_ao_TileScan_001 (Stage 41 of 49)	00-4QUkuRH74NoZEt5VCPiawd
0		Nucleus	1	0.000	1.000	295	100000265	100000020	siRNA-IMPa2-25 PSPC1-A488 IMPa2-A546 DAPI 8C1-siRNA-IMP-a2-a4 V2.00	0	10. siRNA-IMPa2-25 PSPC1-A488 DAPI IMPa2-A546_ao_TileScan_001 (Stage 41 of 49)	00-4QUkuRH74NoZEt5VCPiawd
0		Nucleus	1	0.000	1.000	296	100000266	100000021	siRNA-IMPa2-25 PSPC1-A488 IMPa2-A546 DAPI 8C1-siRNA-IMP-a2-a4 V2.00	0	10. siRNA-IMPa2-25 PSPC1-A488 DAPI IMPa2-A546_ao_TileScan_001 (Stage 41 of 49)	00-4QUkuRH74NoZEt5VCPiawd
0		Nucleus	1	0.000	1.000	296	100000267	100000022	siRNA-IMPa2-25 PSPC1-A488 IMPa2-A546 DAPI 8C1-siRNA-IMP-a2-a4 V2.00	0	10. siRNA-IMPa2-25 PSPC1-A488 DAPI IMPa2-A546_ao_TileScan_001 (Stage 41 of 49)	00-4QUkuRH74NoZEt5VCPiawd
0		Nucleus	1	0.000	1.000	297	100000268	100000023	siRNA-IMPa2-25 PSPC1-A488 IMPa2-A546 DAPI 8C1-siRNA-IMP-a2-a4 V2.00	0	10. siRNA-IMPa2-25 PSPC1-A488 DAPI IMPa2-A546_ao_TileScan_001 (Stage 41 of 49)	00-4QUkuRH74NoZEt5VCPiawd
0		Nucleus	1	0.000	1.000	298	100000269	100000024	siRNA-IMPa2-25 PSPC1-A488 IMPa2-A546 DAPI 8C1-siRNA-IMP-a2-a4 V2.00	0	10. siRNA-IMPa2-25 PSPC1-A488 DAPI IMPa2-A546_ao_TileScan_001 (Stage 41 of 49)	00-4QUkuRH74NoZEt5VCPiawd
0		Nucleus	1	0.000	1.000	299	100000270	100000025	siRNA-IMPa2-25 PSPC1-A488 IMPa2-A546 DAPI 8C1-siRNA-IMP-a2-a4 V2.00	0	10. siRNA-IMPa2-25 PSPC1-A488 DAPI IMPa2-A546_ao_TileScan_001 (Stage 41 of 49)	00-4QUkuRH74NoZEt5VCPiawd
0		Nucleus	1	0.000	1.000	300	100000271	100000026	siRNA-IMPa2-25 PSPC1-A488 IMPa2-A546 DAPI 8C1-siRNA-IMP-a2-a4 V2.00	0	10. siRNA-IMPa2-25 PSPC1-A488 DAPI IMPa2-A546_ao_TileScan_001 (Stage 41 of 49)	00-4QUkuRH74NoZEt5VCPiawd
2		Nucleus	1	0.000	1.000	300	100000272	100000027	siRNA-IMPa2-25 PSPC1-A488 IMPa2-A546 DAPI 8C1-siRNA-IMP-a2-a4 V2.00	0	10. siRNA-IMPa2-25 PSPC1-A488 DAPI IMPa2-A546_ao_TileScan_001 (Stage 41 of 49)	00-4QUkuRH74NoZEt5VCPiawd
0		Nucleus	1	0.000	1.000	301	100000273	100000028	siRNA-IMPa2-25 PSPC1-A488 IMPa2-A546 DAPI 8C1-siRNA-IMP-a2-a4 V2.00	0	10. siRNA-IMPa2-25 PSPC1-A488 DAPI IMPa2-A546_ao_TileScan_001 (Stage 41 of 49)	00-4QUkuRH74NoZEt5VCPiawd
0		Nucleus	1	0.000	1.000	302	100000274	100000029	siRNA-IMPa2-25 PSPC1-A488 IMPa2-A546 DAPI 8C1-siRNA-IMP-a2-a4 V2.00	0	10. siRNA-IMPa2-25 PSPC1-A488 DAPI IMPa2-A546_ao_TileScan_001 (Stage 41 of 49)	00-4QUkuRH74NoZEt5VCPiawd
0		Nucleus	1	0.000	1.000	303	100000275	100000030	siRNA-IMPa2-25 PSPC1-A488 IMPa2-A546 DAPI 8C1-siRNA-IMP-a2-a4 V2.00	0	10. siRNA-IMPa2-25 PSPC1-A488 DAPI IMPa2-A546_ao_TileScan_001 (Stage 41 of 49)	00-4QUkuRH74NoZEt5VCPiawd
0		Nucleus	1	0.000	1.000	304	100000276	100000031	siRNA-IMPa2-25 PSPC1-A488 IMPa2-A546 DAPI 8C1-siRNA-IMP-a2-a4 V2.00	0	10. siRNA-IMPa2-25 PSPC1-A488 DAPI IMPa2-A546_ao_TileScan_001 (Stage 41 of 49)	00-4QUkuRH74NoZEt5VCPiawd
0		Nucleus	1	0.000	1.000	305	100000277	100000032	siRNA-IMPa2-25 PSPC1-A488 IMPa2-A546 DAPI 8C1-siRNA-IMP-a2-a4 V2.00	0	10. siRNA-IMPa2-25 PSPC1-A488 DAPI IMPa2-A546_ao_TileScan_001 (Stage 41 of 49)	00-4QUkuRH74NoZEt5VCPiawd
0		Nucleus	1	0.000	1.000	311	100000278	100000000	siRNA-IMPa2-25 PSPC1-A488 IMPa2-A546 DAPI 8C1-siRNA-IMP-a2-a4 V2.00	0	10. siRNA-IMPa2-25 PSPC1-A488 DAPI IMPa2-A546_ap_TileScan_001 (Stage 42 of 49)	00-cWWLgZ9Q3xp7EpNTVHkbcL
0		Nucleus	1	0.000	1.000	312	100000279	100000001	siRNA-IMPa2-25 PSPC1-A488 IMPa2-A546 DAPI 8C1-siRNA-IMP-a2-a4 V2.00	0	10. siRNA-IMPa2-25 PSPC1-A488 DAPI IMPa2-A546_ap_TileScan_001 (Stage 42 of 49)	00-cWWLgZ9Q3xp7EpNTVHkbcL
0		Nucleus	1	0.000	1.000	313	100000280	100000002	siRNA-IMPa2-25 PSPC1-A488 IMPa2-A546 DAPI 8C1-siRNA-IMP-a2-a4 V2.00	0	10. siRNA-IMPa2-25 PSPC1-A488 DAPI IMPa2-A546_ap_TileScan_001 (Stage 42 of 49)	00-cWWLgZ9Q3xp7EpNTVHkbcL
0		Nucleus	1	0.000	1.000	313	100000281	100000003	siRNA-IMPa2-25 PSPC1-A488 IMPa2-A546 DAPI 8C1-siRNA-IMP-a2-a4 V2.00	0	10. siRNA-IMPa2-25 PSPC1-A488 DAPI IMPa2-A546_ap_TileScan_001 (Stage 42 of 49)	00-cWWLgZ9Q3xp7EpNTVHkbcL
0		Nucleus	1	0.000	1.000	314	100000282	100000004	siRNA-IMPa2-25 PSPC1-A488 IMPa2-A546 DAPI 8C1-siRNA-IMP-a2-a4 V2.00	0	10. siRNA-IMPa2-25 PSPC1-A488 DAPI IMPa2-A546_ap_TileScan_001 (Stage 42 of 49)	00-cWWLgZ9Q3xp7EpNTVHkbcL
0		Nucleus	1	0.000	1.000	315	100000283	100000005	siRNA-IMPa2-25 PSPC1-A488 IMPa2-A546 DAPI 8C1-siRNA-IMP-a2-a4 V2.00	0	10. siRNA-IMPa2-25 PSPC1-A488 DAPI IMPa2-A546_ap_TileScan_001 (Stage 42 of 49)	00-cWWLgZ9Q3xp7EpNTVHkbcL
0		Nucleus	1	0.000	1.000	317	100000284	100000006	siRNA-IMPa2-25 PSPC1-A488 IMPa2-A546 DAPI 8C1-siRNA-IMP-a2-a4 V2.00	0	10. siRNA-IMPa2-25 PSPC1-A488 DAPI IMPa2-A546_ap_TileScan_001 (Stage 42 of 49)	00-cWWLgZ9Q3xp7EpNTVHkbcL
0		Nucleus	1	0.000	1.000	318	100000285	100000007	siRNA-IMPa2-25 PSPC1-A488 IMPa2-A546 DAPI 8C1-siRNA-IMP-a2-a4 V2.00	0	10. siRNA-IMPa2-25 PSPC1-A488 DAPI IMPa2-A546_ap_TileScan_001 (Stage 42 of 49)	00-cWWLgZ9Q3xp7EpNTVHkbcL
0		Nucleus	1	0.000	1.000	318	100000286	100000008	siRNA-IMPa2-25 PSPC1-A488 IMPa2-A546 DAPI 8C1-siRNA-IMP-a2-a4 V2.00	0	10. siRNA-IMPa2-25 PSPC1-A488 DAPI IMPa2-A546_ap_TileScan_001 (Stage 42 of 49)	00-cWWLgZ9Q3xp7EpNTVHkbcL
0		Nucleus	1	0.000	1.000	319	100000287	100000009	siRNA-IMPa2-25 PSPC1-A488 IMPa2-A546 DAPI 8C1-siRNA-IMP-a2-a4 V2.00	0	10. siRNA-IMPa2-25 PSPC1-A488 DAPI IMPa2-A546_ap_TileScan_001 (Stage 42 of 49)	00-cWWLgZ9Q3xp7EpNTVHkbcL
0		Nucleus	1	0.000	1.000	320	100000288	100000010	siRNA-IMPa2-25 PSPC1-A488 IMPa2-A546 DAPI 8C1-siRNA-IMP-a2-a4 V2.00	0	10. siRNA-IMPa2-25 PSPC1-A488 DAPI IMPa2-A546_ap_TileScan_001 (Stage 42 of 49)	00-cWWLgZ9Q3xp7EpNTVHkbcL
0		Nucleus	1	0.000	1.000	321	100000289	100000011	siRNA-IMPa2-25 PSPC1-A488 IMPa2-A546 DAPI 8C1-siRNA-IMP-a2-a4 V2.00	0	10. siRNA-IMPa2-25 PSPC1-A488 DAPI IMPa2-A546_ap_TileScan_001 (Stage 42 of 49)	00-cWWLgZ9Q3xp7EpNTVHkbcL
0		Nucleus	1	0.000	1.000	323	100000290	100000012	siRNA-IMPa2-25 PSPC1-A488 IMPa2-A546 DAPI 8C1-siRNA-IMP-a2-a4 V2.00	0	10. siRNA-IMPa2-25 PSPC1-A488 DAPI IMPa2-A546_ap_TileScan_001 (Stage 42 of 49)	00-cWWLgZ9Q3xp7EpNTVHkbcL
0		Nucleus	1	0.000	1.000	324	100000291	100000013	siRNA-IMPa2-25 PSPC1-A488 IMPa2-A546 DAPI 8C1-siRNA-IMP-a2-a4 V2.00	0	10. siRNA-IMPa2-25 PSPC1-A488 DAPI IMPa2-A546_ap_TileScan_001 (Stage 42 of 49)	00-cWWLgZ9Q3xp7EpNTVHkbcL
0		Nucleus	1	0.000	1.000	325	100000292	100000014	siRNA-IMPa2-25 PSPC1-A488 IMPa2-A546 DAPI 8C1-siRNA-IMP-a2-a4 V2.00	0	10. siRNA-IMPa2-25 PSPC1-A488 DAPI IMPa2-A546_ap_TileScan_001 (Stage 42 of 49)	00-cWWLgZ9Q3xp7EpNTVHkbcL
0		Nucleus	1	0.000	1.000	327	100000293	100000000	siRNA-IMPa2-25 PSPC1-A488 IMPa2-A546 DAPI 8C1-siRNA-IMP-a2-a4 V2.00	0	10. siRNA-IMPa2-25 PSPC1-A488 DAPI IMPa2-A546_aq_TileScan_001 (Stage 43 of 49)	00-RBVEW7oCeaSqi6Lt89D3qS
0		Nucleus	1	0.000	1.000	328	100000294	100000001	siRNA-IMPa2-25 PSPC1-A488 IMPa2-A546 DAPI 8C1-siRNA-IMP-a2-a4 V2.00	0	10. siRNA-IMPa2-25 PSPC1-A488 DAPI IMPa2-A546_aq_TileScan_001 (Stage 43 of 49)	00-RBVEW7oCeaSqi6Lt89D3qS
0		Nucleus	1	0.000	1.000	329	100000295	100000002	siRNA-IMPa2-25 PSPC1-A488 IMPa2-A546 DAPI 8C1-siRNA-IMP-a2-a4 V2.00	0	10. siRNA-IMPa2-25 PSPC1-A488 DAPI IMPa2-A546_aq_TileScan_001 (Stage 43 of 49)	00-RBVEW7oCeaSqi6Lt89D3qS
0		Nucleus	1	0.000	1.000	330	100000296	100000000	siRNA-IMPa2-25 PSPC1-A488 IMPa2-A546 DAPI 8C1-siRNA-IMP-a2-a4 V2.00	0	10. siRNA-IMPa2-25 PSPC1-A488 DAPI IMPa2-A546_ar_TileScan_001 (Stage 44 of 49)	00-SnHPnuYLTpyLwje3kM9ypZ
0		Nucleus	1	0.000	1.000	331	100000297	100000001	siRNA-IMPa2-25 PSPC1-A488 IMPa2-A546 DAPI 8C1-siRNA-IMP-a2-a4 V2.00	0	10. siRNA-IMPa2-25 PSPC1-A488 DAPI IMPa2-A546_ar_TileScan_001 (Stage 44 of 49)	00-SnHPnuYLTpyLwje3kM9ypZ
0		Nucleus	1	0.000	1.000	332	100000298	100000002	siRNA-IMPa2-25 PSPC1-A488 IMPa2-A546 DAPI 8C1-siRNA-IMP-a2-a4 V2.00	0	10. siRNA-IMPa2-25 PSPC1-A488 DAPI IMPa2-A546_ar_TileScan_001 (Stage 44 of 49)	00-SnHPnuYLTpyLwje3kM9ypZ
0		Nucleus	1	0.000	1.000	333	100000299	100000003	siRNA-IMPa2-25 PSPC1-A488 IMPa2-A546 DAPI 8C1-siRNA-IMP-a2-a4 V2.00	0	10. siRNA-IMPa2-25 PSPC1-A488 DAPI IMPa2-A546_ar_TileScan_001 (Stage 44 of 49)	00-SnHPnuYLTpyLwje3kM9ypZ
0		Nucleus	1	0.000	1.000	334	100000300	100000004	siRNA-IMPa2-25 PSPC1-A488 IMPa2-A546 DAPI 8C1-siRNA-IMP-a2-a4 V2.00	0	10. siRNA-IMPa2-25 PSPC1-A488 DAPI IMPa2-A546_ar_TileScan_001 (Stage 44 of 49)	00-SnHPnuYLTpyLwje3kM9ypZ
0		Nucleus	1	0.000	1.000	335	100000301	100000005	siRNA-IMPa2-25 PSPC1-A488 IMPa2-A546 DAPI 8C1-siRNA-IMP-a2-a4 V2.00	0	10. siRNA-IMPa2-25 PSPC1-A488 DAPI IMPa2-A546_ar_TileScan_001 (Stage 44 of 49)	00-SnHPnuYLTpyLwje3kM9ypZ
0		Nucleus	1	0.000	1.000	335	100000302	100000006	siRNA-IMPa2-25 PSPC1-A488 IMPa2-A546 DAPI 8C1-siRNA-IMP-a2-a4 V2.00	0	10. siRNA-IMPa2-25 PSPC1-A488 DAPI IMPa2-A546_ar_TileScan_001 (Stage 44 of 49)	00-SnHPnuYLTpyLwje3kM9ypZ
0		Nucleus	1	0.000	1.000	336	100000303	100000007	siRNA-IMPa2-25 PSPC1-A488 IMPa2-A546 DAPI 8C1-siRNA-IMP-a2-a4 V2.00	0	10. siRNA-IMPa2-25 PSPC1-A488 DAPI IMPa2-A546_ar_TileScan_001 (Stage 44 of 49)	00-SnHPnuYLTpyLwje3kM9ypZ
0		Nucleus	1	0.000	1.000	337	100000304	100000008	siRNA-IMPa2-25 PSPC1-A488 IMPa2-A546 DAPI 8C1-siRNA-IMP-a2-a4 V2.00	0	10. siRNA-IMPa2-25 PSPC1-A488 DAPI IMPa2-A546_ar_TileScan_001 (Stage 44 of 49)	00-SnHPnuYLTpyLwje3kM9ypZ
0		Nucleus	1	0.000	1.000	338	100000305	100000009	siRNA-IMPa2-25 PSPC1-A488 IMPa2-A546 DAPI 8C1-siRNA-IMP-a2-a4 V2.00	0	10. siRNA-IMPa2-25 PSPC1-A488 DAPI IMPa2-A546_ar_TileScan_001 (Stage 44 of 49)	00-SnHPnuYLTpyLwje3kM9ypZ
0		Nucleus	1	0.000	1.000	340	100000306	100000000	siRNA-IMPa2-25 PSPC1-A488 IMPa2-A546 DAPI 8C1-siRNA-IMP-a2-a4 V2.00	0	10. siRNA-IMPa2-25 PSPC1-A488 DAPI IMPa2-A546_as_TileScan_001 (Stage 45 of 49)	00-oJnriN3HNba43tZ9B2sYHK
0		Nucleus	1	0.000	1.000	341	100000307	100000001	siRNA-IMPa2-25 PSPC1-A488 IMPa2-A546 DAPI 8C1-siRNA-IMP-a2-a4 V2.00	0	10. siRNA-IMPa2-25 PSPC1-A488 DAPI IMPa2-A546_as_TileScan_001 (Stage 45 of 49)	00-oJnriN3HNba43tZ9B2sYHK
0		Nucleus	1	0.000	1.000	342	100000308	100000002	siRNA-IMPa2-25 PSPC1-A488 IMPa2-A546 DAPI 8C1-siRNA-IMP-a2-a4 V2.00	0	10. siRNA-IMPa2-25 PSPC1-A488 DAPI IMPa2-A546_as_TileScan_001 (Stage 45 of 49)	00-oJnriN3HNba43tZ9B2sYHK
0		Nucleus	1	0.000	1.000	343	100000309	100000003	siRNA-IMPa2-25 PSPC1-A488 IMPa2-A546 DAPI 8C1-siRNA-IMP-a2-a4 V2.00	0	10. siRNA-IMPa2-25 PSPC1-A488 DAPI IMPa2-A546_as_TileScan_001 (Stage 45 of 49)	00-oJnriN3HNba43tZ9B2sYHK
0		Nucleus	1	0.000	1.000	344	100000310	100000004	siRNA-IMPa2-25 PSPC1-A488 IMPa2-A546 DAPI 8C1-siRNA-IMP-a2-a4 V2.00	0	10. siRNA-IMPa2-25 PSPC1-A488 DAPI IMPa2-A546_as_TileScan_001 (Stage 45 of 49)	00-oJnriN3HNba43tZ9B2sYHK
0		Nucleus	1	0.000	1.000	345	100000311	100000005	siRNA-IMPa2-25 PSPC1-A488 IMPa2-A546 DAPI 8C1-siRNA-IMP-a2-a4 V2.00	0	10. siRNA-IMPa2-25 PSPC1-A488 DAPI IMPa2-A546_as_TileScan_001 (Stage 45 of 49)	00-oJnriN3HNba43tZ9B2sYHK
0		Nucleus	1	0.000	1.000	346	100000312	100000006	siRNA-IMPa2-25 PSPC1-A488 IMPa2-A546 DAPI 8C1-siRNA-IMP-a2-a4 V2.00	0	10. siRNA-IMPa2-25 PSPC1-A488 DAPI IMPa2-A546_as_TileScan_001 (Stage 45 of 49)	00-oJnriN3HNba43tZ9B2sYHK
0		Nucleus	1	0.000	1.000	347	100000313	100000007	siRNA-IMPa2-25 PSPC1-A488 IMPa2-A546 DAPI 8C1-siRNA-IMP-a2-a4 V2.00	0	10. siRNA-IMPa2-25 PSPC1-A488 DAPI IMPa2-A546_as_TileScan_001 (Stage 45 of 49)	00-oJnriN3HNba43tZ9B2sYHK
0		Nucleus	1	0.000	1.000	351	100000314	100000008	siRNA-IMPa2-25 PSPC1-A488 IMPa2-A546 DAPI 8C1-siRNA-IMP-a2-a4 V2.00	0	10. siRNA-IMPa2-25 PSPC1-A488 DAPI IMPa2-A546_as_TileScan_001 (Stage 45 of 49)	00-oJnriN3HNba43tZ9B2sYHK
0		Nucleus	1	0.000	1.000	352	100000315	100000009	siRNA-IMPa2-25 PSPC1-A488 IMPa2-A546 DAPI 8C1-siRNA-IMP-a2-a4 V2.00	0	10. siRNA-IMPa2-25 PSPC1-A488 DAPI IMPa2-A546_as_TileScan_001 (Stage 45 of 49)	00-oJnriN3HNba43tZ9B2sYHK
0		Nucleus	1	0.000	1.000	353	100000316	100000010	siRNA-IMPa2-25 PSPC1-A488 IMPa2-A546 DAPI 8C1-siRNA-IMP-a2-a4 V2.00	0	10. siRNA-IMPa2-25 PSPC1-A488 DAPI IMPa2-A546_as_TileScan_001 (Stage 45 of 49)	00-oJnriN3HNba43tZ9B2sYHK
0		Nucleus	1	0.000	1.000	354	100000317	100000011	siRNA-IMPa2-25 PSPC1-A488 IMPa2-A546 DAPI 8C1-siRNA-IMP-a2-a4 V2.00	0	10. siRNA-IMPa2-25 PSPC1-A488 DAPI IMPa2-A546_as_TileScan_001 (Stage 45 of 49)	00-oJnriN3HNba43tZ9B2sYHK
0		Nucleus	1	0.000	1.000	356	100000318	100000012	siRNA-IMPa2-25 PSPC1-A488 IMPa2-A546 DAPI 8C1-siRNA-IMP-a2-a4 V2.00	0	10. siRNA-IMPa2-25 PSPC1-A488 DAPI IMPa2-A546_as_TileScan_001 (Stage 45 of 49)	00-oJnriN3HNba43tZ9B2sYHK
0		Nucleus	1	0.000	1.000	357	100000319	100000013	siRNA-IMPa2-25 PSPC1-A488 IMPa2-A546 DAPI 8C1-siRNA-IMP-a2-a4 V2.00	0	10. siRNA-IMPa2-25 PSPC1-A488 DAPI IMPa2-A546_as_TileScan_001 (Stage 45 of 49)	00-oJnriN3HNba43tZ9B2sYHK
0		Nucleus	1	0.000	1.000	358	100000320	100000014	siRNA-IMPa2-25 PSPC1-A488 IMPa2-A546 DAPI 8C1-siRNA-IMP-a2-a4 V2.00	0	10. siRNA-IMPa2-25 PSPC1-A488 DAPI IMPa2-A546_as_TileScan_001 (Stage 45 of 49)	00-oJnriN3HNba43tZ9B2sYHK
0		Nucleus	1	0.000	1.000	359	100000321	100000015	siRNA-IMPa2-25 PSPC1-A488 IMPa2-A546 DAPI 8C1-siRNA-IMP-a2-a4 V2.00	0	10. siRNA-IMPa2-25 PSPC1-A488 DAPI IMPa2-A546_as_TileScan_001 (Stage 45 of 49)	00-oJnriN3HNba43tZ9B2sYHK
0		Nucleus	1	0.000	1.000	360	100000322	100000016	siRNA-IMPa2-25 PSPC1-A488 IMPa2-A546 DAPI 8C1-siRNA-IMP-a2-a4 V2.00	0	10. siRNA-IMPa2-25 PSPC1-A488 DAPI IMPa2-A546_as_TileScan_001 (Stage 45 of 49)	00-oJnriN3HNba43tZ9B2sYHK
0		Nucleus	1	0.000	1.000	363	100000323	100000000	siRNA-IMPa2-25 PSPC1-A488 IMPa2-A546 DAPI 8C1-siRNA-IMP-a2-a4 V2.00	0	10. siRNA-IMPa2-25 PSPC1-A488 DAPI IMPa2-A546_at_TileScan_001 (Stage 46 of 49)	00-XTfEYfBA3tue34QLZLjEYE
0		Nucleus	1	0.000	1.000	364	100000324	100000001	siRNA-IMPa2-25 PSPC1-A488 IMPa2-A546 DAPI 8C1-siRNA-IMP-a2-a4 V2.00	0	10. siRNA-IMPa2-25 PSPC1-A488 DAPI IMPa2-A546_at_TileScan_001 (Stage 46 of 49)	00-XTfEYfBA3tue34QLZLjEYE
0		Nucleus	1	0.000	1.000	365	100000325	100000002	siRNA-IMPa2-25 PSPC1-A488 IMPa2-A546 DAPI 8C1-siRNA-IMP-a2-a4 V2.00	0	10. siRNA-IMPa2-25 PSPC1-A488 DAPI IMPa2-A546_at_TileScan_001 (Stage 46 of 49)	00-XTfEYfBA3tue34QLZLjEYE
0		Nucleus	1	0.000	1.000	366	100000326	100000003	siRNA-IMPa2-25 PSPC1-A488 IMPa2-A546 DAPI 8C1-siRNA-IMP-a2-a4 V2.00	0	10. siRNA-IMPa2-25 PSPC1-A488 DAPI IMPa2-A546_at_TileScan_001 (Stage 46 of 49)	00-XTfEYfBA3tue34QLZLjEYE
0		Nucleus	1	0.000	1.000	367	100000327	100000004	siRNA-IMPa2-25 PSPC1-A488 IMPa2-A546 DAPI 8C1-siRNA-IMP-a2-a4 V2.00	0	10. siRNA-IMPa2-25 PSPC1-A488 DAPI IMPa2-A546_at_TileScan_001 (Stage 46 of 49)	00-XTfEYfBA3tue34QLZLjEYE
0		Nucleus	1	0.000	1.000	368	100000328	100000005	siRNA-IMPa2-25 PSPC1-A488 IMPa2-A546 DAPI 8C1-siRNA-IMP-a2-a4 V2.00	0	10. siRNA-IMPa2-25 PSPC1-A488 DAPI IMPa2-A546_at_TileScan_001 (Stage 46 of 49)	00-XTfEYfBA3tue34QLZLjEYE
0		Nucleus	1	0.000	1.000	368	100000329	100000006	siRNA-IMPa2-25 PSPC1-A488 IMPa2-A546 DAPI 8C1-siRNA-IMP-a2-a4 V2.00	0	10. siRNA-IMPa2-25 PSPC1-A488 DAPI IMPa2-A546_at_TileScan_001 (Stage 46 of 49)	00-XTfEYfBA3tue34QLZLjEYE
0		Nucleus	1	0.000	1.000	369	100000330	100000007	siRNA-IMPa2-25 PSPC1-A488 IMPa2-A546 DAPI 8C1-siRNA-IMP-a2-a4 V2.00	0	10. siRNA-IMPa2-25 PSPC1-A488 DAPI IMPa2-A546_at_TileScan_001 (Stage 46 of 49)	00-XTfEYfBA3tue34QLZLjEYE
0		Nucleus	1	0.000	1.000	370	100000331	100000008	siRNA-IMPa2-25 PSPC1-A488 IMPa2-A546 DAPI 8C1-siRNA-IMP-a2-a4 V2.00	0	10. siRNA-IMPa2-25 PSPC1-A488 DAPI IMPa2-A546_at_TileScan_001 (Stage 46 of 49)	00-XTfEYfBA3tue34QLZLjEYE
0		Nucleus	1	0.000	1.000	371	100000332	100000009	siRNA-IMPa2-25 PSPC1-A488 IMPa2-A546 DAPI 8C1-siRNA-IMP-a2-a4 V2.00	0	10. siRNA-IMPa2-25 PSPC1-A488 DAPI IMPa2-A546_at_TileScan_001 (Stage 46 of 49)	00-XTfEYfBA3tue34QLZLjEYE
0		Nucleus	1	0.000	1.000	371	100000333	100000010	siRNA-IMPa2-25 PSPC1-A488 IMPa2-A546 DAPI 8C1-siRNA-IMP-a2-a4 V2.00	0	10. siRNA-IMPa2-25 PSPC1-A488 DAPI IMPa2-A546_at_TileScan_001 (Stage 46 of 49)	00-XTfEYfBA3tue34QLZLjEYE
0		Nucleus	1	0.000	1.000	372	100000334	100000011	siRNA-IMPa2-25 PSPC1-A488 IMPa2-A546 DAPI 8C1-siRNA-IMP-a2-a4 V2.00	0	10. siRNA-IMPa2-25 PSPC1-A488 DAPI IMPa2-A546_at_TileScan_001 (Stage 46 of 49)	00-XTfEYfBA3tue34QLZLjEYE
0		Nucleus	1	0.000	1.000	373	100000335	100000012	siRNA-IMPa2-25 PSPC1-A488 IMPa2-A546 DAPI 8C1-siRNA-IMP-a2-a4 V2.00	0	10. siRNA-IMPa2-25 PSPC1-A488 DAPI IMPa2-A546_at_TileScan_001 (Stage 46 of 49)	00-XTfEYfBA3tue34QLZLjEYE
0		Nucleus	1	0.000	1.000	374	100000336	100000013	siRNA-IMPa2-25 PSPC1-A488 IMPa2-A546 DAPI 8C1-siRNA-IMP-a2-a4 V2.00	0	10. siRNA-IMPa2-25 PSPC1-A488 DAPI IMPa2-A546_at_TileScan_001 (Stage 46 of 49)	00-XTfEYfBA3tue34QLZLjEYE
0		Nucleus	1	0.000	1.000	375	100000337	100000014	siRNA-IMPa2-25 PSPC1-A488 IMPa2-A546 DAPI 8C1-siRNA-IMP-a2-a4 V2.00	0	10. siRNA-IMPa2-25 PSPC1-A488 DAPI IMPa2-A546_at_TileScan_001 (Stage 46 of 49)	00-XTfEYfBA3tue34QLZLjEYE
0		Nucleus	1	0.000	1.000	376	100000338	100000015	siRNA-IMPa2-25 PSPC1-A488 IMPa2-A546 DAPI 8C1-siRNA-IMP-a2-a4 V2.00	0	10. siRNA-IMPa2-25 PSPC1-A488 DAPI IMPa2-A546_at_TileScan_001 (Stage 46 of 49)	00-XTfEYfBA3tue34QLZLjEYE
0		Nucleus	1	0.000	1.000	377	100000339	100000016	siRNA-IMPa2-25 PSPC1-A488 IMPa2-A546 DAPI 8C1-siRNA-IMP-a2-a4 V2.00	0	10. siRNA-IMPa2-25 PSPC1-A488 DAPI IMPa2-A546_at_TileScan_001 (Stage 46 of 49)	00-XTfEYfBA3tue34QLZLjEYE
0		Nucleus	1	0.000	1.000	378	100000340	100000017	siRNA-IMPa2-25 PSPC1-A488 IMPa2-A546 DAPI 8C1-siRNA-IMP-a2-a4 V2.00	0	10. siRNA-IMPa2-25 PSPC1-A488 DAPI IMPa2-A546_at_TileScan_001 (Stage 46 of 49)	00-XTfEYfBA3tue34QLZLjEYE
0		Nucleus	1	0.000	1.000	379	100000341	100000018	siRNA-IMPa2-25 PSPC1-A488 IMPa2-A546 DAPI 8C1-siRNA-IMP-a2-a4 V2.00	0	10. siRNA-IMPa2-25 PSPC1-A488 DAPI IMPa2-A546_at_TileScan_001 (Stage 46 of 49)	00-XTfEYfBA3tue34QLZLjEYE
0		Nucleus	1	0.000	1.000	380	100000342	100000019	siRNA-IMPa2-25 PSPC1-A488 IMPa2-A546 DAPI 8C1-siRNA-IMP-a2-a4 V2.00	0	10. siRNA-IMPa2-25 PSPC1-A488 DAPI IMPa2-A546_at_TileScan_001 (Stage 46 of 49)	00-XTfEYfBA3tue34QLZLjEYE
0		Nucleus	1	0.000	1.000	381	100000343	100000020	siRNA-IMPa2-25 PSPC1-A488 IMPa2-A546 DAPI 8C1-siRNA-IMP-a2-a4 V2.00	0	10. siRNA-IMPa2-25 PSPC1-A488 DAPI IMPa2-A546_at_TileScan_001 (Stage 46 of 49)	00-XTfEYfBA3tue34QLZLjEYE
0		Nucleus	1	0.000	1.000	381	100000344	100000021	siRNA-IMPa2-25 PSPC1-A488 IMPa2-A546 DAPI 8C1-siRNA-IMP-a2-a4 V2.00	0	10. siRNA-IMPa2-25 PSPC1-A488 DAPI IMPa2-A546_at_TileScan_001 (Stage 46 of 49)	00-XTfEYfBA3tue34QLZLjEYE
0		Nucleus	1	0.000	1.000	381	100000345	100000022	siRNA-IMPa2-25 PSPC1-A488 IMPa2-A546 DAPI 8C1-siRNA-IMP-a2-a4 V2.00	0	10. siRNA-IMPa2-25 PSPC1-A488 DAPI IMPa2-A546_at_TileScan_001 (Stage 46 of 49)	00-XTfEYfBA3tue34QLZLjEYE
0		Nucleus	1	0.000	1.000	382	100000346	100000023	siRNA-IMPa2-25 PSPC1-A488 IMPa2-A546 DAPI 8C1-siRNA-IMP-a2-a4 V2.00	0	10. siRNA-IMPa2-25 PSPC1-A488 DAPI IMPa2-A546_at_TileScan_001 (Stage 46 of 49)	00-XTfEYfBA3tue34QLZLjEYE
0		Nucleus	1	0.000	1.000	383	100000347	100000000	siRNA-IMPa2-25 PSPC1-A488 IMPa2-A546 DAPI 8C1-siRNA-IMP-a2-a4 V2.00	0	10. siRNA-IMPa2-25 PSPC1-A488 DAPI IMPa2-A546_au_TileScan_001 (Stage 47 of 49)	00-cwgywwRMi4RKeABcncSp8J
0		Nucleus	1	0.000	1.000	384	100000348	100000001	siRNA-IMPa2-25 PSPC1-A488 IMPa2-A546 DAPI 8C1-siRNA-IMP-a2-a4 V2.00	0	10. siRNA-IMPa2-25 PSPC1-A488 DAPI IMPa2-A546_au_TileScan_001 (Stage 47 of 49)	00-cwgywwRMi4RKeABcncSp8J
0		Nucleus	1	0.000	1.000	385	100000349	100000002	siRNA-IMPa2-25 PSPC1-A488 IMPa2-A546 DAPI 8C1-siRNA-IMP-a2-a4 V2.00	0	10. siRNA-IMPa2-25 PSPC1-A488 DAPI IMPa2-A546_au_TileScan_001 (Stage 47 of 49)	00-cwgywwRMi4RKeABcncSp8J
0		Nucleus	1	0.000	1.000	386	100000350	100000003	siRNA-IMPa2-25 PSPC1-A488 IMPa2-A546 DAPI 8C1-siRNA-IMP-a2-a4 V2.00	0	10. siRNA-IMPa2-25 PSPC1-A488 DAPI IMPa2-A546_au_TileScan_001 (Stage 47 of 49)	00-cwgywwRMi4RKeABcncSp8J
0		Nucleus	1	0.000	1.000	388	100000351	100000004	siRNA-IMPa2-25 PSPC1-A488 IMPa2-A546 DAPI 8C1-siRNA-IMP-a2-a4 V2.00	0	10. siRNA-IMPa2-25 PSPC1-A488 DAPI IMPa2-A546_au_TileScan_001 (Stage 47 of 49)	00-cwgywwRMi4RKeABcncSp8J
0		Nucleus	1	0.000	1.000	389	100000352	100000005	siRNA-IMPa2-25 PSPC1-A488 IMPa2-A546 DAPI 8C1-siRNA-IMP-a2-a4 V2.00	0	10. siRNA-IMPa2-25 PSPC1-A488 DAPI IMPa2-A546_au_TileScan_001 (Stage 47 of 49)	00-cwgywwRMi4RKeABcncSp8J
0		Nucleus	1	0.000	1.000	390	100000353	100000006	siRNA-IMPa2-25 PSPC1-A488 IMPa2-A546 DAPI 8C1-siRNA-IMP-a2-a4 V2.00	0	10. siRNA-IMPa2-25 PSPC1-A488 DAPI IMPa2-A546_au_TileScan_001 (Stage 47 of 49)	00-cwgywwRMi4RKeABcncSp8J
0		Nucleus	1	0.000	1.000	391	100000354	100000007	siRNA-IMPa2-25 PSPC1-A488 IMPa2-A546 DAPI 8C1-siRNA-IMP-a2-a4 V2.00	0	10. siRNA-IMPa2-25 PSPC1-A488 DAPI IMPa2-A546_au_TileScan_001 (Stage 47 of 49)	00-cwgywwRMi4RKeABcncSp8J
0		Nucleus	1	0.000	1.000	392	100000355	100000008	siRNA-IMPa2-25 PSPC1-A488 IMPa2-A546 DAPI 8C1-siRNA-IMP-a2-a4 V2.00	0	10. siRNA-IMPa2-25 PSPC1-A488 DAPI IMPa2-A546_au_TileScan_001 (Stage 47 of 49)	00-cwgywwRMi4RKeABcncSp8J
0		Nucleus	1	0.000	1.000	393	100000356	100000009	siRNA-IMPa2-25 PSPC1-A488 IMPa2-A546 DAPI 8C1-siRNA-IMP-a2-a4 V2.00	0	10. siRNA-IMPa2-25 PSPC1-A488 DAPI IMPa2-A546_au_TileScan_001 (Stage 47 of 49)	00-cwgywwRMi4RKeABcncSp8J
0		Nucleus	1	0.000	1.000	394	100000357	100000010	siRNA-IMPa2-25 PSPC1-A488 IMPa2-A546 DAPI 8C1-siRNA-IMP-a2-a4 V2.00	0	10. siRNA-IMPa2-25 PSPC1-A488 DAPI IMPa2-A546_au_TileScan_001 (Stage 47 of 49)	00-cwgywwRMi4RKeABcncSp8J
0		Nucleus	1	0.000	1.000	395	100000358	100000011	siRNA-IMPa2-25 PSPC1-A488 IMPa2-A546 DAPI 8C1-siRNA-IMP-a2-a4 V2.00	0	10. siRNA-IMPa2-25 PSPC1-A488 DAPI IMPa2-A546_au_TileScan_001 (Stage 47 of 49)	00-cwgywwRMi4RKeABcncSp8J
0		Nucleus	1	0.000	1.000	396	100000359	100000012	siRNA-IMPa2-25 PSPC1-A488 IMPa2-A546 DAPI 8C1-siRNA-IMP-a2-a4 V2.00	0	10. siRNA-IMPa2-25 PSPC1-A488 DAPI IMPa2-A546_au_TileScan_001 (Stage 47 of 49)	00-cwgywwRMi4RKeABcncSp8J
0		Nucleus	1	0.000	1.000	398	100000360	100000013	siRNA-IMPa2-25 PSPC1-A488 IMPa2-A546 DAPI 8C1-siRNA-IMP-a2-a4 V2.00	0	10. siRNA-IMPa2-25 PSPC1-A488 DAPI IMPa2-A546_au_TileScan_001 (Stage 47 of 49)	00-cwgywwRMi4RKeABcncSp8J
0		Nucleus	1	0.000	1.000	399	100000361	100000014	siRNA-IMPa2-25 PSPC1-A488 IMPa2-A546 DAPI 8C1-siRNA-IMP-a2-a4 V2.00	0	10. siRNA-IMPa2-25 PSPC1-A488 DAPI IMPa2-A546_au_TileScan_001 (Stage 47 of 49)	00-cwgywwRMi4RKeABcncSp8J
0		Nucleus	1	0.000	1.000	400	100000362	100000015	siRNA-IMPa2-25 PSPC1-A488 IMPa2-A546 DAPI 8C1-siRNA-IMP-a2-a4 V2.00	0	10. siRNA-IMPa2-25 PSPC1-A488 DAPI IMPa2-A546_au_TileScan_001 (Stage 47 of 49)	00-cwgywwRMi4RKeABcncSp8J
0		Nucleus	1	0.000	1.000	401	100000363	100000016	siRNA-IMPa2-25 PSPC1-A488 IMPa2-A546 DAPI 8C1-siRNA-IMP-a2-a4 V2.00	0	10. siRNA-IMPa2-25 PSPC1-A488 DAPI IMPa2-A546_au_TileScan_001 (Stage 47 of 49)	00-cwgywwRMi4RKeABcncSp8J
0		Nucleus	1	0.000	1.000	402	100000364	100000017	siRNA-IMPa2-25 PSPC1-A488 IMPa2-A546 DAPI 8C1-siRNA-IMP-a2-a4 V2.00	0	10. siRNA-IMPa2-25 PSPC1-A488 DAPI IMPa2-A546_au_TileScan_001 (Stage 47 of 49)	00-cwgywwRMi4RKeABcncSp8J
0		Nucleus	1	0.000	1.000	403	100000365	100000018	siRNA-IMPa2-25 PSPC1-A488 IMPa2-A546 DAPI 8C1-siRNA-IMP-a2-a4 V2.00	0	10. siRNA-IMPa2-25 PSPC1-A488 DAPI IMPa2-A546_au_TileScan_001 (Stage 47 of 49)	00-cwgywwRMi4RKeABcncSp8J
0		Nucleus	1	0.000	1.000	404	100000366	100000019	siRNA-IMPa2-25 PSPC1-A488 IMPa2-A546 DAPI 8C1-siRNA-IMP-a2-a4 V2.00	0	10. siRNA-IMPa2-25 PSPC1-A488 DAPI IMPa2-A546_au_TileScan_001 (Stage 47 of 49)	00-cwgywwRMi4RKeABcncSp8J
0		Nucleus	1	0.000	1.000	407	100000367	100000000	siRNA-IMPa2-25 PSPC1-A488 IMPa2-A546 DAPI 8C1-siRNA-IMP-a2-a4 V2.00	0	10. siRNA-IMPa2-25 PSPC1-A488 DAPI IMPa2-A546_av_TileScan_001 (Stage 48 of 49)	00-kEh2tPxhRQytSHTqPkQeoA
0		Nucleus	1	0.000	1.000	409	100000368	100000001	siRNA-IMPa2-25 PSPC1-A488 IMPa2-A546 DAPI 8C1-siRNA-IMP-a2-a4 V2.00	0	10. siRNA-IMPa2-25 PSPC1-A488 DAPI IMPa2-A546_av_TileScan_001 (Stage 48 of 49)	00-kEh2tPxhRQytSHTqPkQeoA
0		Nucleus	1	0.000	1.000	410	100000369	100000002	siRNA-IMPa2-25 PSPC1-A488 IMPa2-A546 DAPI 8C1-siRNA-IMP-a2-a4 V2.00	0	10. siRNA-IMPa2-25 PSPC1-A488 DAPI IMPa2-A546_av_TileScan_001 (Stage 48 of 49)	00-kEh2tPxhRQytSHTqPkQeoA
0		Nucleus	1	0.000	1.000	412	100000370	100000003	siRNA-IMPa2-25 PSPC1-A488 IMPa2-A546 DAPI 8C1-siRNA-IMP-a2-a4 V2.00	0	10. siRNA-IMPa2-25 PSPC1-A488 DAPI IMPa2-A546_av_TileScan_001 (Stage 48 of 49)	00-kEh2tPxhRQytSHTqPkQeoA
0		Nucleus	1	0.000	1.000	413	100000371	100000004	siRNA-IMPa2-25 PSPC1-A488 IMPa2-A546 DAPI 8C1-siRNA-IMP-a2-a4 V2.00	0	10. siRNA-IMPa2-25 PSPC1-A488 DAPI IMPa2-A546_av_TileScan_001 (Stage 48 of 49)	00-kEh2tPxhRQytSHTqPkQeoA
0		Nucleus	1	0.000	1.000	414	100000372	100000005	siRNA-IMPa2-25 PSPC1-A488 IMPa2-A546 DAPI 8C1-siRNA-IMP-a2-a4 V2.00	0	10. siRNA-IMPa2-25 PSPC1-A488 DAPI IMPa2-A546_av_TileScan_001 (Stage 48 of 49)	00-kEh2tPxhRQytSHTqPkQeoA
0		Nucleus	1	0.000	1.000	415	100000373	100000006	siRNA-IMPa2-25 PSPC1-A488 IMPa2-A546 DAPI 8C1-siRNA-IMP-a2-a4 V2.00	0	10. siRNA-IMPa2-25 PSPC1-A488 DAPI IMPa2-A546_av_TileScan_001 (Stage 48 of 49)	00-kEh2tPxhRQytSHTqPkQeoA
0		Nucleus	1	0.000	1.000	416	100000374	100000007	siRNA-IMPa2-25 PSPC1-A488 IMPa2-A546 DAPI 8C1-siRNA-IMP-a2-a4 V2.00	0	10. siRNA-IMPa2-25 PSPC1-A488 DAPI IMPa2-A546_av_TileScan_001 (Stage 48 of 49)	00-kEh2tPxhRQytSHTqPkQeoA
0		Nucleus	1	0.000	1.000	417	100000375	100000008	siRNA-IMPa2-25 PSPC1-A488 IMPa2-A546 DAPI 8C1-siRNA-IMP-a2-a4 V2.00	0	10. siRNA-IMPa2-25 PSPC1-A488 DAPI IMPa2-A546_av_TileScan_001 (Stage 48 of 49)	00-kEh2tPxhRQytSHTqPkQeoA
0		Nucleus	1	0.000	1.000	418	100000376	100000009	siRNA-IMPa2-25 PSPC1-A488 IMPa2-A546 DAPI 8C1-siRNA-IMP-a2-a4 V2.00	0	10. siRNA-IMPa2-25 PSPC1-A488 DAPI IMPa2-A546_av_TileScan_001 (Stage 48 of 49)	00-kEh2tPxhRQytSHTqPkQeoA
0		Nucleus	1	0.000	1.000	419	100000377	100000010	siRNA-IMPa2-25 PSPC1-A488 IMPa2-A546 DAPI 8C1-siRNA-IMP-a2-a4 V2.00	0	10. siRNA-IMPa2-25 PSPC1-A488 DAPI IMPa2-A546_av_TileScan_001 (Stage 48 of 49)	00-kEh2tPxhRQytSHTqPkQeoA
0		Nucleus	1	0.000	1.000	420	100000378	100000011	siRNA-IMPa2-25 PSPC1-A488 IMPa2-A546 DAPI 8C1-siRNA-IMP-a2-a4 V2.00	0	10. siRNA-IMPa2-25 PSPC1-A488 DAPI IMPa2-A546_av_TileScan_001 (Stage 48 of 49)	00-kEh2tPxhRQytSHTqPkQeoA
0		Nucleus	1	0.000	1.000	421	100000379	100000012	siRNA-IMPa2-25 PSPC1-A488 IMPa2-A546 DAPI 8C1-siRNA-IMP-a2-a4 V2.00	0	10. siRNA-IMPa2-25 PSPC1-A488 DAPI IMPa2-A546_av_TileScan_001 (Stage 48 of 49)	00-kEh2tPxhRQytSHTqPkQeoA
0		Nucleus	1	0.000	1.000	422	100000380	100000013	siRNA-IMPa2-25 PSPC1-A488 IMPa2-A546 DAPI 8C1-siRNA-IMP-a2-a4 V2.00	0	10. siRNA-IMPa2-25 PSPC1-A488 DAPI IMPa2-A546_av_TileScan_001 (Stage 48 of 49)	00-kEh2tPxhRQytSHTqPkQeoA
0		Nucleus	1	0.000	1.000	423	100000381	100000014	siRNA-IMPa2-25 PSPC1-A488 IMPa2-A546 DAPI 8C1-siRNA-IMP-a2-a4 V2.00	0	10. siRNA-IMPa2-25 PSPC1-A488 DAPI IMPa2-A546_av_TileScan_001 (Stage 48 of 49)	00-kEh2tPxhRQytSHTqPkQeoA
0		Nucleus	1	0.000	1.000	424	100000382	100000015	siRNA-IMPa2-25 PSPC1-A488 IMPa2-A546 DAPI 8C1-siRNA-IMP-a2-a4 V2.00	0	10. siRNA-IMPa2-25 PSPC1-A488 DAPI IMPa2-A546_av_TileScan_001 (Stage 48 of 49)	00-kEh2tPxhRQytSHTqPkQeoA
0		Nucleus	1	0.000	1.000	425	100000383	100000016	siRNA-IMPa2-25 PSPC1-A488 IMPa2-A546 DAPI 8C1-siRNA-IMP-a2-a4 V2.00	0	10. siRNA-IMPa2-25 PSPC1-A488 DAPI IMPa2-A546_av_TileScan_001 (Stage 48 of 49)	00-kEh2tPxhRQytSHTqPkQeoA
0		Nucleus	1	0.000	1.000	426	100000384	100000017	siRNA-IMPa2-25 PSPC1-A488 IMPa2-A546 DAPI 8C1-siRNA-IMP-a2-a4 V2.00	0	10. siRNA-IMPa2-25 PSPC1-A488 DAPI IMPa2-A546_av_TileScan_001 (Stage 48 of 49)	00-kEh2tPxhRQytSHTqPkQeoA
0		Nucleus	1	0.000	1.000	427	100000385	100000018	siRNA-IMPa2-25 PSPC1-A488 IMPa2-A546 DAPI 8C1-siRNA-IMP-a2-a4 V2.00	0	10. siRNA-IMPa2-25 PSPC1-A488 DAPI IMPa2-A546_av_TileScan_001 (Stage 48 of 49)	00-kEh2tPxhRQytSHTqPkQeoA
0		Nucleus	1	0.000	1.000	428	100000386	100000019	siRNA-IMPa2-25 PSPC1-A488 IMPa2-A546 DAPI 8C1-siRNA-IMP-a2-a4 V2.00	0	10. siRNA-IMPa2-25 PSPC1-A488 DAPI IMPa2-A546_av_TileScan_001 (Stage 48 of 49)	00-kEh2tPxhRQytSHTqPkQeoA
0		Nucleus	1	0.000	1.000	429	100000387	100000020	siRNA-IMPa2-25 PSPC1-A488 IMPa2-A546 DAPI 8C1-siRNA-IMP-a2-a4 V2.00	0	10. siRNA-IMPa2-25 PSPC1-A488 DAPI IMPa2-A546_av_TileScan_001 (Stage 48 of 49)	00-kEh2tPxhRQytSHTqPkQeoA
0		Nucleus	1	0.000	1.000	430	100000388	100000021	siRNA-IMPa2-25 PSPC1-A488 IMPa2-A546 DAPI 8C1-siRNA-IMP-a2-a4 V2.00	0	10. siRNA-IMPa2-25 PSPC1-A488 DAPI IMPa2-A546_av_TileScan_001 (Stage 48 of 49)	00-kEh2tPxhRQytSHTqPkQeoA
0		Nucleus	1	0.000	1.000	434	100000389	100000000	siRNA-IMPa2-25 PSPC1-A488 IMPa2-A546 DAPI 8C1-siRNA-IMP-a2-a4 V2.00	0	10. siRNA-IMPa2-25 PSPC1-A488 DAPI IMPa2-A546_aw_TileScan_001 (Stage 49 of 49)	00-EzNWgdeg8QfdzV7iyK4owL
0		Nucleus	1	0.000	1.000	436	100000390	100000001	siRNA-IMPa2-25 PSPC1-A488 IMPa2-A546 DAPI 8C1-siRNA-IMP-a2-a4 V2.00	0	10. siRNA-IMPa2-25 PSPC1-A488 DAPI IMPa2-A546_aw_TileScan_001 (Stage 49 of 49)	00-EzNWgdeg8QfdzV7iyK4owL
0		Nucleus	1	0.000	1.000	437	100000391	100000002	siRNA-IMPa2-25 PSPC1-A488 IMPa2-A546 DAPI 8C1-siRNA-IMP-a2-a4 V2.00	0	10. siRNA-IMPa2-25 PSPC1-A488 DAPI IMPa2-A546_aw_TileScan_001 (Stage 49 of 49)	00-EzNWgdeg8QfdzV7iyK4owL
0		Nucleus	1	0.000	1.000	439	100000392	100000003	siRNA-IMPa2-25 PSPC1-A488 IMPa2-A546 DAPI 8C1-siRNA-IMP-a2-a4 V2.00	0	10. siRNA-IMPa2-25 PSPC1-A488 DAPI IMPa2-A546_aw_TileScan_001 (Stage 49 of 49)	00-EzNWgdeg8QfdzV7iyK4owL
0		Nucleus	1	0.000	1.000	440	100000393	100000004	siRNA-IMPa2-25 PSPC1-A488 IMPa2-A546 DAPI 8C1-siRNA-IMP-a2-a4 V2.00	0	10. siRNA-IMPa2-25 PSPC1-A488 DAPI IMPa2-A546_aw_TileScan_001 (Stage 49 of 49)	00-EzNWgdeg8QfdzV7iyK4owL
0		Nucleus	1	0.000	1.000	440	100000394	100000005	siRNA-IMPa2-25 PSPC1-A488 IMPa2-A546 DAPI 8C1-siRNA-IMP-a2-a4 V2.00	0	10. siRNA-IMPa2-25 PSPC1-A488 DAPI IMPa2-A546_aw_TileScan_001 (Stage 49 of 49)	00-EzNWgdeg8QfdzV7iyK4owL
0		Nucleus	1	0.000	1.000	440	100000395	100000006	siRNA-IMPa2-25 PSPC1-A488 IMPa2-A546 DAPI 8C1-siRNA-IMP-a2-a4 V2.00	0	10. siRNA-IMPa2-25 PSPC1-A488 DAPI IMPa2-A546_aw_TileScan_001 (Stage 49 of 49)	00-EzNWgdeg8QfdzV7iyK4owL
0		Nucleus	1	0.000	1.000	441	100000396	100000007	siRNA-IMPa2-25 PSPC1-A488 IMPa2-A546 DAPI 8C1-siRNA-IMP-a2-a4 V2.00	0	10. siRNA-IMPa2-25 PSPC1-A488 DAPI IMPa2-A546_aw_TileScan_001 (Stage 49 of 49)	00-EzNWgdeg8QfdzV7iyK4owL
0		Nucleus	1	0.000	1.000	442	100000397	100000008	siRNA-IMPa2-25 PSPC1-A488 IMPa2-A546 DAPI 8C1-siRNA-IMP-a2-a4 V2.00	0	10. siRNA-IMPa2-25 PSPC1-A488 DAPI IMPa2-A546_aw_TileScan_001 (Stage 49 of 49)	00-EzNWgdeg8QfdzV7iyK4owL
0		Nucleus	1	0.000	1.000	443	100000398	100000009	siRNA-IMPa2-25 PSPC1-A488 IMPa2-A546 DAPI 8C1-siRNA-IMP-a2-a4 V2.00	0	10. siRNA-IMPa2-25 PSPC1-A488 DAPI IMPa2-A546_aw_TileScan_001 (Stage 49 of 49)	00-EzNWgdeg8QfdzV7iyK4owL
0		Nucleus	1	0.000	1.000	444	100000399	100000010	siRNA-IMPa2-25 PSPC1-A488 IMPa2-A546 DAPI 8C1-siRNA-IMP-a2-a4 V2.00	0	10. siRNA-IMPa2-25 PSPC1-A488 DAPI IMPa2-A546_aw_TileScan_001 (Stage 49 of 49)	00-EzNWgdeg8QfdzV7iyK4owL
0		Nucleus	1	0.000	1.000	446	100000400	100000011	siRNA-IMPa2-25 PSPC1-A488 IMPa2-A546 DAPI 8C1-siRNA-IMP-a2-a4 V2.00	0	10. siRNA-IMPa2-25 PSPC1-A488 DAPI IMPa2-A546_aw_TileScan_001 (Stage 49 of 49)	00-EzNWgdeg8QfdzV7iyK4owL
0		Nucleus	1	0.000	1.000	448	100000401	100000012	siRNA-IMPa2-25 PSPC1-A488 IMPa2-A546 DAPI 8C1-siRNA-IMP-a2-a4 V2.00	0	10. siRNA-IMPa2-25 PSPC1-A488 DAPI IMPa2-A546_aw_TileScan_001 (Stage 49 of 49)	00-EzNWgdeg8QfdzV7iyK4owL
0		Nucleus	1	0.000	1.000	449	100000402	100000013	siRNA-IMPa2-25 PSPC1-A488 IMPa2-A546 DAPI 8C1-siRNA-IMP-a2-a4 V2.00	0	10. siRNA-IMPa2-25 PSPC1-A488 DAPI IMPa2-A546_aw_TileScan_001 (Stage 49 of 49)	00-EzNWgdeg8QfdzV7iyK4owL
0		Nucleus	1	0.000	1.000	450	100000403	100000014	siRNA-IMPa2-25 PSPC1-A488 IMPa2-A546 DAPI 8C1-siRNA-IMP-a2-a4 V2.00	0	10. siRNA-IMPa2-25 PSPC1-A488 DAPI IMPa2-A546_aw_TileScan_001 (Stage 49 of 49)	00-EzNWgdeg8QfdzV7iyK4owL
0		Nucleus	1	0.000	1.000	451	100000404	100000015	siRNA-IMPa2-25 PSPC1-A488 IMPa2-A546 DAPI 8C1-siRNA-IMP-a2-a4 V2.00	0	10. siRNA-IMPa2-25 PSPC1-A488 DAPI IMPa2-A546_aw_TileScan_001 (Stage 49 of 49)	00-EzNWgdeg8QfdzV7iyK4owL
0		Nucleus	1	0.000	1.000	452	100000405	100000016	siRNA-IMPa2-25 PSPC1-A488 IMPa2-A546 DAPI 8C1-siRNA-IMP-a2-a4 V2.00	0	10. siRNA-IMPa2-25 PSPC1-A488 DAPI IMPa2-A546_aw_TileScan_001 (Stage 49 of 49)	00-EzNWgdeg8QfdzV7iyK4owL
0		Nucleus	1	0.000	1.000	453	100000406	100000017	siRNA-IMPa2-25 PSPC1-A488 IMPa2-A546 DAPI 8C1-siRNA-IMP-a2-a4 V2.00	0	10. siRNA-IMPa2-25 PSPC1-A488 DAPI IMPa2-A546_aw_TileScan_001 (Stage 49 of 49)	00-EzNWgdeg8QfdzV7iyK4owL
0		Nucleus	1	0.000	1.000	455	100000407	100000018	siRNA-IMPa2-25 PSPC1-A488 IMPa2-A546 DAPI 8C1-siRNA-IMP-a2-a4 V2.00	0	10. siRNA-IMPa2-25 PSPC1-A488 DAPI IMPa2-A546_aw_TileScan_001 (Stage 49 of 49)	00-EzNWgdeg8QfdzV7iyK4owL
0		Nucleus	1	0.000	1.000	456	100000408	100000019	siRNA-IMPa2-25 PSPC1-A488 IMPa2-A546 DAPI 8C1-siRNA-IMP-a2-a4 V2.00	0	10. siRNA-IMPa2-25 PSPC1-A488 DAPI IMPa2-A546_aw_TileScan_001 (Stage 49 of 49)	00-EzNWgdeg8QfdzV7iyK4owL
0		Nucleus	1	0.000	1.000	457	100000409	100000020	siRNA-IMPa2-25 PSPC1-A488 IMPa2-A546 DAPI 8C1-siRNA-IMP-a2-a4 V2.00	0	10. siRNA-IMPa2-25 PSPC1-A488 DAPI IMPa2-A546_aw_TileScan_001 (Stage 49 of 49)	00-EzNWgdeg8QfdzV7iyK4owL
0		Nucleus	1	0.000	1.000	457	100000410	100000021	siRNA-IMPa2-25 PSPC1-A488 IMPa2-A546 DAPI 8C1-siRNA-IMP-a2-a4 V2.00	0	10. siRNA-IMPa2-25 PSPC1-A488 DAPI IMPa2-A546_aw_TileScan_001 (Stage 49 of 49)	00-EzNWgdeg8QfdzV7iyK4owL
0		Nucleus	1	0.000	1.000	458	100000411	100000022	siRNA-IMPa2-25 PSPC1-A488 IMPa2-A546 DAPI 8C1-siRNA-IMP-a2-a4 V2.00	0	10. siRNA-IMPa2-25 PSPC1-A488 DAPI IMPa2-A546_aw_TileScan_001 (Stage 49 of 49)	00-EzNWgdeg8QfdzV7iyK4owL
0		Nucleus	1	0.000	1.000	459	100000412	100000023	siRNA-IMPa2-25 PSPC1-A488 IMPa2-A546 DAPI 8C1-siRNA-IMP-a2-a4 V2.00	0	10. siRNA-IMPa2-25 PSPC1-A488 DAPI IMPa2-A546_aw_TileScan_001 (Stage 49 of 49)	00-EzNWgdeg8QfdzV7iyK4owL
0		Nucleus	1	0.000	1.000	460	100000413	100000024	siRNA-IMPa2-25 PSPC1-A488 IMPa2-A546 DAPI 8C1-siRNA-IMP-a2-a4 V2.00	0	10. siRNA-IMPa2-25 PSPC1-A488 DAPI IMPa2-A546_aw_TileScan_001 (Stage 49 of 49)	00-EzNWgdeg8QfdzV7iyK4owL
0		Nucleus	1	0.000	1.000	462	100000414	100000000	siRNA-IMPa2-25 PSPC1-A488 IMPa2-A546 DAPI 8C1-siRNA-IMP-a2-a4 V2.00	0	10. siRNA-IMPa2-25 PSPC1-A488 DAPI IMPa2-A546_b_TileScan_001 (Stage 2 of 49)	00-bRtWKBNiuQ2kSGu7FaKVpJ
0		Nucleus	1	0.000	1.000	463	100000415	100000001	siRNA-IMPa2-25 PSPC1-A488 IMPa2-A546 DAPI 8C1-siRNA-IMP-a2-a4 V2.00	0	10. siRNA-IMPa2-25 PSPC1-A488 DAPI IMPa2-A546_b_TileScan_001 (Stage 2 of 49)	00-bRtWKBNiuQ2kSGu7FaKVpJ
0		Nucleus	1	0.000	1.000	464	100000416	100000002	siRNA-IMPa2-25 PSPC1-A488 IMPa2-A546 DAPI 8C1-siRNA-IMP-a2-a4 V2.00	0	10. siRNA-IMPa2-25 PSPC1-A488 DAPI IMPa2-A546_b_TileScan_001 (Stage 2 of 49)	00-bRtWKBNiuQ2kSGu7FaKVpJ
0		Nucleus	1	0.000	1.000	465	100000417	100000003	siRNA-IMPa2-25 PSPC1-A488 IMPa2-A546 DAPI 8C1-siRNA-IMP-a2-a4 V2.00	0	10. siRNA-IMPa2-25 PSPC1-A488 DAPI IMPa2-A546_b_TileScan_001 (Stage 2 of 49)	00-bRtWKBNiuQ2kSGu7FaKVpJ
0		Nucleus	1	0.000	1.000	465	100000418	100000004	siRNA-IMPa2-25 PSPC1-A488 IMPa2-A546 DAPI 8C1-siRNA-IMP-a2-a4 V2.00	0	10. siRNA-IMPa2-25 PSPC1-A488 DAPI IMPa2-A546_b_TileScan_001 (Stage 2 of 49)	00-bRtWKBNiuQ2kSGu7FaKVpJ
0		Nucleus	1	0.000	1.000	466	100000419	100000005	siRNA-IMPa2-25 PSPC1-A488 IMPa2-A546 DAPI 8C1-siRNA-IMP-a2-a4 V2.00	0	10. siRNA-IMPa2-25 PSPC1-A488 DAPI IMPa2-A546_b_TileScan_001 (Stage 2 of 49)	00-bRtWKBNiuQ2kSGu7FaKVpJ
0		Nucleus	1	0.000	1.000	467	100000420	100000006	siRNA-IMPa2-25 PSPC1-A488 IMPa2-A546 DAPI 8C1-siRNA-IMP-a2-a4 V2.00	0	10. siRNA-IMPa2-25 PSPC1-A488 DAPI IMPa2-A546_b_TileScan_001 (Stage 2 of 49)	00-bRtWKBNiuQ2kSGu7FaKVpJ
0		Nucleus	1	0.000	1.000	468	100000421	100000007	siRNA-IMPa2-25 PSPC1-A488 IMPa2-A546 DAPI 8C1-siRNA-IMP-a2-a4 V2.00	0	10. siRNA-IMPa2-25 PSPC1-A488 DAPI IMPa2-A546_b_TileScan_001 (Stage 2 of 49)	00-bRtWKBNiuQ2kSGu7FaKVpJ
0		Nucleus	1	0.000	1.000	469	100000422	100000008	siRNA-IMPa2-25 PSPC1-A488 IMPa2-A546 DAPI 8C1-siRNA-IMP-a2-a4 V2.00	0	10. siRNA-IMPa2-25 PSPC1-A488 DAPI IMPa2-A546_b_TileScan_001 (Stage 2 of 49)	00-bRtWKBNiuQ2kSGu7FaKVpJ
0		Nucleus	1	0.000	1.000	470	100000423	100000009	siRNA-IMPa2-25 PSPC1-A488 IMPa2-A546 DAPI 8C1-siRNA-IMP-a2-a4 V2.00	0	10. siRNA-IMPa2-25 PSPC1-A488 DAPI IMPa2-A546_b_TileScan_001 (Stage 2 of 49)	00-bRtWKBNiuQ2kSGu7FaKVpJ
0		Nucleus	1	0.000	1.000	471	100000424	100000010	siRNA-IMPa2-25 PSPC1-A488 IMPa2-A546 DAPI 8C1-siRNA-IMP-a2-a4 V2.00	0	10. siRNA-IMPa2-25 PSPC1-A488 DAPI IMPa2-A546_b_TileScan_001 (Stage 2 of 49)	00-bRtWKBNiuQ2kSGu7FaKVpJ
0		Nucleus	1	0.000	1.000	472	100000425	100000011	siRNA-IMPa2-25 PSPC1-A488 IMPa2-A546 DAPI 8C1-siRNA-IMP-a2-a4 V2.00	0	10. siRNA-IMPa2-25 PSPC1-A488 DAPI IMPa2-A546_b_TileScan_001 (Stage 2 of 49)	00-bRtWKBNiuQ2kSGu7FaKVpJ
0		Nucleus	1	0.000	1.000	473	100000426	100000012	siRNA-IMPa2-25 PSPC1-A488 IMPa2-A546 DAPI 8C1-siRNA-IMP-a2-a4 V2.00	0	10. siRNA-IMPa2-25 PSPC1-A488 DAPI IMPa2-A546_b_TileScan_001 (Stage 2 of 49)	00-bRtWKBNiuQ2kSGu7FaKVpJ
0		Nucleus	1	0.000	1.000	475	100000427	100000013	siRNA-IMPa2-25 PSPC1-A488 IMPa2-A546 DAPI 8C1-siRNA-IMP-a2-a4 V2.00	0	10. siRNA-IMPa2-25 PSPC1-A488 DAPI IMPa2-A546_b_TileScan_001 (Stage 2 of 49)	00-bRtWKBNiuQ2kSGu7FaKVpJ
0		Nucleus	1	0.000	1.000	477	100000428	100000014	siRNA-IMPa2-25 PSPC1-A488 IMPa2-A546 DAPI 8C1-siRNA-IMP-a2-a4 V2.00	0	10. siRNA-IMPa2-25 PSPC1-A488 DAPI IMPa2-A546_b_TileScan_001 (Stage 2 of 49)	00-bRtWKBNiuQ2kSGu7FaKVpJ
0		Nucleus	1	0.000	1.000	478	100000429	100000015	siRNA-IMPa2-25 PSPC1-A488 IMPa2-A546 DAPI 8C1-siRNA-IMP-a2-a4 V2.00	0	10. siRNA-IMPa2-25 PSPC1-A488 DAPI IMPa2-A546_b_TileScan_001 (Stage 2 of 49)	00-bRtWKBNiuQ2kSGu7FaKVpJ
0		Nucleus	1	0.000	1.000	479	100000430	100000016	siRNA-IMPa2-25 PSPC1-A488 IMPa2-A546 DAPI 8C1-siRNA-IMP-a2-a4 V2.00	0	10. siRNA-IMPa2-25 PSPC1-A488 DAPI IMPa2-A546_b_TileScan_001 (Stage 2 of 49)	00-bRtWKBNiuQ2kSGu7FaKVpJ
0		Nucleus	1	0.000	1.000	479	100000431	100000017	siRNA-IMPa2-25 PSPC1-A488 IMPa2-A546 DAPI 8C1-siRNA-IMP-a2-a4 V2.00	0	10. siRNA-IMPa2-25 PSPC1-A488 DAPI IMPa2-A546_b_TileScan_001 (Stage 2 of 49)	00-bRtWKBNiuQ2kSGu7FaKVpJ
0		Nucleus	1	0.000	1.000	480	100000432	100000018	siRNA-IMPa2-25 PSPC1-A488 IMPa2-A546 DAPI 8C1-siRNA-IMP-a2-a4 V2.00	0	10. siRNA-IMPa2-25 PSPC1-A488 DAPI IMPa2-A546_b_TileScan_001 (Stage 2 of 49)	00-bRtWKBNiuQ2kSGu7FaKVpJ
0		Nucleus	1	0.000	1.000	481	100000433	100000019	siRNA-IMPa2-25 PSPC1-A488 IMPa2-A546 DAPI 8C1-siRNA-IMP-a2-a4 V2.00	0	10. siRNA-IMPa2-25 PSPC1-A488 DAPI IMPa2-A546_b_TileScan_001 (Stage 2 of 49)	00-bRtWKBNiuQ2kSGu7FaKVpJ
0		Nucleus	1	0.000	1.000	482	100000434	100000020	siRNA-IMPa2-25 PSPC1-A488 IMPa2-A546 DAPI 8C1-siRNA-IMP-a2-a4 V2.00	0	10. siRNA-IMPa2-25 PSPC1-A488 DAPI IMPa2-A546_b_TileScan_001 (Stage 2 of 49)	00-bRtWKBNiuQ2kSGu7FaKVpJ
0		Nucleus	1	0.000	1.000	483	100000435	100000021	siRNA-IMPa2-25 PSPC1-A488 IMPa2-A546 DAPI 8C1-siRNA-IMP-a2-a4 V2.00	0	10. siRNA-IMPa2-25 PSPC1-A488 DAPI IMPa2-A546_b_TileScan_001 (Stage 2 of 49)	00-bRtWKBNiuQ2kSGu7FaKVpJ
0		Nucleus	1	0.000	1.000	483	100000436	100000022	siRNA-IMPa2-25 PSPC1-A488 IMPa2-A546 DAPI 8C1-siRNA-IMP-a2-a4 V2.00	0	10. siRNA-IMPa2-25 PSPC1-A488 DAPI IMPa2-A546_b_TileScan_001 (Stage 2 of 49)	00-bRtWKBNiuQ2kSGu7FaKVpJ
0		Nucleus	1	0.000	1.000	484	100000437	100000023	siRNA-IMPa2-25 PSPC1-A488 IMPa2-A546 DAPI 8C1-siRNA-IMP-a2-a4 V2.00	0	10. siRNA-IMPa2-25 PSPC1-A488 DAPI IMPa2-A546_b_TileScan_001 (Stage 2 of 49)	00-bRtWKBNiuQ2kSGu7FaKVpJ
0		Nucleus	1	0.000	1.000	486	100000438	100000024	siRNA-IMPa2-25 PSPC1-A488 IMPa2-A546 DAPI 8C1-siRNA-IMP-a2-a4 V2.00	0	10. siRNA-IMPa2-25 PSPC1-A488 DAPI IMPa2-A546_b_TileScan_001 (Stage 2 of 49)	00-bRtWKBNiuQ2kSGu7FaKVpJ
0		Nucleus	1	0.000	1.000	488	100000439	100000025	siRNA-IMPa2-25 PSPC1-A488 IMPa2-A546 DAPI 8C1-siRNA-IMP-a2-a4 V2.00	0	10. siRNA-IMPa2-25 PSPC1-A488 DAPI IMPa2-A546_b_TileScan_001 (Stage 2 of 49)	00-bRtWKBNiuQ2kSGu7FaKVpJ
0		Nucleus	1	0.000	1.000	489	100000440	100000000	siRNA-IMPa2-25 PSPC1-A488 IMPa2-A546 DAPI 8C1-siRNA-IMP-a2-a4 V2.00	0	10. siRNA-IMPa2-25 PSPC1-A488 DAPI IMPa2-A546_c_TileScan_001 (Stage 3 of 49)	00-gxmRZWykMfHSC7qU2DhxLm
0		Nucleus	1	0.000	1.000	491	100000441	100000001	siRNA-IMPa2-25 PSPC1-A488 IMPa2-A546 DAPI 8C1-siRNA-IMP-a2-a4 V2.00	0	10. siRNA-IMPa2-25 PSPC1-A488 DAPI IMPa2-A546_c_TileScan_001 (Stage 3 of 49)	00-gxmRZWykMfHSC7qU2DhxLm
0		Nucleus	1	0.000	1.000	492	100000442	100000002	siRNA-IMPa2-25 PSPC1-A488 IMPa2-A546 DAPI 8C1-siRNA-IMP-a2-a4 V2.00	0	10. siRNA-IMPa2-25 PSPC1-A488 DAPI IMPa2-A546_c_TileScan_001 (Stage 3 of 49)	00-gxmRZWykMfHSC7qU2DhxLm
0		Nucleus	1	0.000	1.000	495	100000443	100000003	siRNA-IMPa2-25 PSPC1-A488 IMPa2-A546 DAPI 8C1-siRNA-IMP-a2-a4 V2.00	0	10. siRNA-IMPa2-25 PSPC1-A488 DAPI IMPa2-A546_c_TileScan_001 (Stage 3 of 49)	00-gxmRZWykMfHSC7qU2DhxLm
0		Nucleus	1	0.000	1.000	496	100000444	100000004	siRNA-IMPa2-25 PSPC1-A488 IMPa2-A546 DAPI 8C1-siRNA-IMP-a2-a4 V2.00	0	10. siRNA-IMPa2-25 PSPC1-A488 DAPI IMPa2-A546_c_TileScan_001 (Stage 3 of 49)	00-gxmRZWykMfHSC7qU2DhxLm
0		Nucleus	1	0.000	1.000	497	100000445	100000005	siRNA-IMPa2-25 PSPC1-A488 IMPa2-A546 DAPI 8C1-siRNA-IMP-a2-a4 V2.00	0	10. siRNA-IMPa2-25 PSPC1-A488 DAPI IMPa2-A546_c_TileScan_001 (Stage 3 of 49)	00-gxmRZWykMfHSC7qU2DhxLm
0		Nucleus	1	0.000	1.000	498	100000446	100000006	siRNA-IMPa2-25 PSPC1-A488 IMPa2-A546 DAPI 8C1-siRNA-IMP-a2-a4 V2.00	0	10. siRNA-IMPa2-25 PSPC1-A488 DAPI IMPa2-A546_c_TileScan_001 (Stage 3 of 49)	00-gxmRZWykMfHSC7qU2DhxLm
0		Nucleus	1	0.000	1.000	499	100000447	100000007	siRNA-IMPa2-25 PSPC1-A488 IMPa2-A546 DAPI 8C1-siRNA-IMP-a2-a4 V2.00	0	10. siRNA-IMPa2-25 PSPC1-A488 DAPI IMPa2-A546_c_TileScan_001 (Stage 3 of 49)	00-gxmRZWykMfHSC7qU2DhxLm
0		Nucleus	1	0.000	1.000	500	100000448	100000008	siRNA-IMPa2-25 PSPC1-A488 IMPa2-A546 DAPI 8C1-siRNA-IMP-a2-a4 V2.00	0	10. siRNA-IMPa2-25 PSPC1-A488 DAPI IMPa2-A546_c_TileScan_001 (Stage 3 of 49)	00-gxmRZWykMfHSC7qU2DhxLm
0		Nucleus	1	0.000	1.000	501	100000449	100000009	siRNA-IMPa2-25 PSPC1-A488 IMPa2-A546 DAPI 8C1-siRNA-IMP-a2-a4 V2.00	0	10. siRNA-IMPa2-25 PSPC1-A488 DAPI IMPa2-A546_c_TileScan_001 (Stage 3 of 49)	00-gxmRZWykMfHSC7qU2DhxLm
0		Nucleus	1	0.000	1.000	502	100000450	100000010	siRNA-IMPa2-25 PSPC1-A488 IMPa2-A546 DAPI 8C1-siRNA-IMP-a2-a4 V2.00	0	10. siRNA-IMPa2-25 PSPC1-A488 DAPI IMPa2-A546_c_TileScan_001 (Stage 3 of 49)	00-gxmRZWykMfHSC7qU2DhxLm
0		Nucleus	1	0.000	1.000	503	100000451	100000011	siRNA-IMPa2-25 PSPC1-A488 IMPa2-A546 DAPI 8C1-siRNA-IMP-a2-a4 V2.00	0	10. siRNA-IMPa2-25 PSPC1-A488 DAPI IMPa2-A546_c_TileScan_001 (Stage 3 of 49)	00-gxmRZWykMfHSC7qU2DhxLm
0		Nucleus	1	0.000	1.000	503	100000452	100000012	siRNA-IMPa2-25 PSPC1-A488 IMPa2-A546 DAPI 8C1-siRNA-IMP-a2-a4 V2.00	0	10. siRNA-IMPa2-25 PSPC1-A488 DAPI IMPa2-A546_c_TileScan_001 (Stage 3 of 49)	00-gxmRZWykMfHSC7qU2DhxLm
0		Nucleus	1	0.000	1.000	504	100000453	100000013	siRNA-IMPa2-25 PSPC1-A488 IMPa2-A546 DAPI 8C1-siRNA-IMP-a2-a4 V2.00	0	10. siRNA-IMPa2-25 PSPC1-A488 DAPI IMPa2-A546_c_TileScan_001 (Stage 3 of 49)	00-gxmRZWykMfHSC7qU2DhxLm
0		Nucleus	1	0.000	1.000	505	100000454	100000014	siRNA-IMPa2-25 PSPC1-A488 IMPa2-A546 DAPI 8C1-siRNA-IMP-a2-a4 V2.00	0	10. siRNA-IMPa2-25 PSPC1-A488 DAPI IMPa2-A546_c_TileScan_001 (Stage 3 of 49)	00-gxmRZWykMfHSC7qU2DhxLm
0		Nucleus	1	0.000	1.000	505	100000455	100000015	siRNA-IMPa2-25 PSPC1-A488 IMPa2-A546 DAPI 8C1-siRNA-IMP-a2-a4 V2.00	0	10. siRNA-IMPa2-25 PSPC1-A488 DAPI IMPa2-A546_c_TileScan_001 (Stage 3 of 49)	00-gxmRZWykMfHSC7qU2DhxLm
4		Nucleus	1	0.000	1.000	505	100000456	100000016	siRNA-IMPa2-25 PSPC1-A488 IMPa2-A546 DAPI 8C1-siRNA-IMP-a2-a4 V2.00	0	10. siRNA-IMPa2-25 PSPC1-A488 DAPI IMPa2-A546_c_TileScan_001 (Stage 3 of 49)	00-gxmRZWykMfHSC7qU2DhxLm
0		Nucleus	1	0.000	1.000	506	100000457	100000017	siRNA-IMPa2-25 PSPC1-A488 IMPa2-A546 DAPI 8C1-siRNA-IMP-a2-a4 V2.00	0	10. siRNA-IMPa2-25 PSPC1-A488 DAPI IMPa2-A546_c_TileScan_001 (Stage 3 of 49)	00-gxmRZWykMfHSC7qU2DhxLm
0		Nucleus	1	0.000	1.000	507	100000458	100000000	siRNA-IMPa2-25 PSPC1-A488 IMPa2-A546 DAPI 8C1-siRNA-IMP-a2-a4 V2.00	0	10. siRNA-IMPa2-25 PSPC1-A488 DAPI IMPa2-A546_d_TileScan_001 (Stage 4 of 49)	00-qtbA7sTenmoP4ck7ZbSEM7
0		Nucleus	1	0.000	1.000	510	100000459	100000001	siRNA-IMPa2-25 PSPC1-A488 IMPa2-A546 DAPI 8C1-siRNA-IMP-a2-a4 V2.00	0	10. siRNA-IMPa2-25 PSPC1-A488 DAPI IMPa2-A546_d_TileScan_001 (Stage 4 of 49)	00-qtbA7sTenmoP4ck7ZbSEM7
0		Nucleus	1	0.000	1.000	511	100000460	100000002	siRNA-IMPa2-25 PSPC1-A488 IMPa2-A546 DAPI 8C1-siRNA-IMP-a2-a4 V2.00	0	10. siRNA-IMPa2-25 PSPC1-A488 DAPI IMPa2-A546_d_TileScan_001 (Stage 4 of 49)	00-qtbA7sTenmoP4ck7ZbSEM7
0		Nucleus	1	0.000	1.000	512	100000461	100000003	siRNA-IMPa2-25 PSPC1-A488 IMPa2-A546 DAPI 8C1-siRNA-IMP-a2-a4 V2.00	0	10. siRNA-IMPa2-25 PSPC1-A488 DAPI IMPa2-A546_d_TileScan_001 (Stage 4 of 49)	00-qtbA7sTenmoP4ck7ZbSEM7
0		Nucleus	1	0.000	1.000	512	100000462	100000004	siRNA-IMPa2-25 PSPC1-A488 IMPa2-A546 DAPI 8C1-siRNA-IMP-a2-a4 V2.00	0	10. siRNA-IMPa2-25 PSPC1-A488 DAPI IMPa2-A546_d_TileScan_001 (Stage 4 of 49)	00-qtbA7sTenmoP4ck7ZbSEM7
0		Nucleus	1	0.000	1.000	513	100000463	100000005	siRNA-IMPa2-25 PSPC1-A488 IMPa2-A546 DAPI 8C1-siRNA-IMP-a2-a4 V2.00	0	10. siRNA-IMPa2-25 PSPC1-A488 DAPI IMPa2-A546_d_TileScan_001 (Stage 4 of 49)	00-qtbA7sTenmoP4ck7ZbSEM7
0		Nucleus	1	0.000	1.000	514	100000464	100000006	siRNA-IMPa2-25 PSPC1-A488 IMPa2-A546 DAPI 8C1-siRNA-IMP-a2-a4 V2.00	0	10. siRNA-IMPa2-25 PSPC1-A488 DAPI IMPa2-A546_d_TileScan_001 (Stage 4 of 49)	00-qtbA7sTenmoP4ck7ZbSEM7
0		Nucleus	1	0.000	1.000	515	100000465	100000007	siRNA-IMPa2-25 PSPC1-A488 IMPa2-A546 DAPI 8C1-siRNA-IMP-a2-a4 V2.00	0	10. siRNA-IMPa2-25 PSPC1-A488 DAPI IMPa2-A546_d_TileScan_001 (Stage 4 of 49)	00-qtbA7sTenmoP4ck7ZbSEM7
0		Nucleus	1	0.000	1.000	516	100000466	100000008	siRNA-IMPa2-25 PSPC1-A488 IMPa2-A546 DAPI 8C1-siRNA-IMP-a2-a4 V2.00	0	10. siRNA-IMPa2-25 PSPC1-A488 DAPI IMPa2-A546_d_TileScan_001 (Stage 4 of 49)	00-qtbA7sTenmoP4ck7ZbSEM7
0		Nucleus	1	0.000	1.000	517	100000467	100000009	siRNA-IMPa2-25 PSPC1-A488 IMPa2-A546 DAPI 8C1-siRNA-IMP-a2-a4 V2.00	0	10. siRNA-IMPa2-25 PSPC1-A488 DAPI IMPa2-A546_d_TileScan_001 (Stage 4 of 49)	00-qtbA7sTenmoP4ck7ZbSEM7
0		Nucleus	1	0.000	1.000	518	100000468	100000010	siRNA-IMPa2-25 PSPC1-A488 IMPa2-A546 DAPI 8C1-siRNA-IMP-a2-a4 V2.00	0	10. siRNA-IMPa2-25 PSPC1-A488 DAPI IMPa2-A546_d_TileScan_001 (Stage 4 of 49)	00-qtbA7sTenmoP4ck7ZbSEM7
0		Nucleus	1	0.000	1.000	518	100000469	100000011	siRNA-IMPa2-25 PSPC1-A488 IMPa2-A546 DAPI 8C1-siRNA-IMP-a2-a4 V2.00	0	10. siRNA-IMPa2-25 PSPC1-A488 DAPI IMPa2-A546_d_TileScan_001 (Stage 4 of 49)	00-qtbA7sTenmoP4ck7ZbSEM7
0		Nucleus	1	0.000	1.000	519	100000470	100000000	siRNA-IMPa2-25 PSPC1-A488 IMPa2-A546 DAPI 8C1-siRNA-IMP-a2-a4 V2.00	0	10. siRNA-IMPa2-25 PSPC1-A488 DAPI IMPa2-A546_e_TileScan_001 (Stage 5 of 49)	00-WzmV4SQPL4TzUvzmPQdWrP
0		Nucleus	1	0.000	1.000	520	100000471	100000001	siRNA-IMPa2-25 PSPC1-A488 IMPa2-A546 DAPI 8C1-siRNA-IMP-a2-a4 V2.00	0	10. siRNA-IMPa2-25 PSPC1-A488 DAPI IMPa2-A546_e_TileScan_001 (Stage 5 of 49)	00-WzmV4SQPL4TzUvzmPQdWrP
1		Nucleus	1	0.000	1.000	521	100000472	100000002	siRNA-IMPa2-25 PSPC1-A488 IMPa2-A546 DAPI 8C1-siRNA-IMP-a2-a4 V2.00	0	10. siRNA-IMPa2-25 PSPC1-A488 DAPI IMPa2-A546_e_TileScan_001 (Stage 5 of 49)	00-WzmV4SQPL4TzUvzmPQdWrP
0		Nucleus	1	0.000	1.000	521	100000473	100000003	siRNA-IMPa2-25 PSPC1-A488 IMPa2-A546 DAPI 8C1-siRNA-IMP-a2-a4 V2.00	0	10. siRNA-IMPa2-25 PSPC1-A488 DAPI IMPa2-A546_e_TileScan_001 (Stage 5 of 49)	00-WzmV4SQPL4TzUvzmPQdWrP
0		Nucleus	1	0.000	1.000	522	100000474	100000004	siRNA-IMPa2-25 PSPC1-A488 IMPa2-A546 DAPI 8C1-siRNA-IMP-a2-a4 V2.00	0	10. siRNA-IMPa2-25 PSPC1-A488 DAPI IMPa2-A546_e_TileScan_001 (Stage 5 of 49)	00-WzmV4SQPL4TzUvzmPQdWrP
0		Nucleus	1	0.000	1.000	523	100000475	100000005	siRNA-IMPa2-25 PSPC1-A488 IMPa2-A546 DAPI 8C1-siRNA-IMP-a2-a4 V2.00	0	10. siRNA-IMPa2-25 PSPC1-A488 DAPI IMPa2-A546_e_TileScan_001 (Stage 5 of 49)	00-WzmV4SQPL4TzUvzmPQdWrP
0		Nucleus	1	0.000	1.000	525	100000476	100000006	siRNA-IMPa2-25 PSPC1-A488 IMPa2-A546 DAPI 8C1-siRNA-IMP-a2-a4 V2.00	0	10. siRNA-IMPa2-25 PSPC1-A488 DAPI IMPa2-A546_e_TileScan_001 (Stage 5 of 49)	00-WzmV4SQPL4TzUvzmPQdWrP
0		Nucleus	1	0.000	1.000	526	100000477	100000007	siRNA-IMPa2-25 PSPC1-A488 IMPa2-A546 DAPI 8C1-siRNA-IMP-a2-a4 V2.00	0	10. siRNA-IMPa2-25 PSPC1-A488 DAPI IMPa2-A546_e_TileScan_001 (Stage 5 of 49)	00-WzmV4SQPL4TzUvzmPQdWrP
0		Nucleus	1	0.000	1.000	528	100000478	100000008	siRNA-IMPa2-25 PSPC1-A488 IMPa2-A546 DAPI 8C1-siRNA-IMP-a2-a4 V2.00	0	10. siRNA-IMPa2-25 PSPC1-A488 DAPI IMPa2-A546_e_TileScan_001 (Stage 5 of 49)	00-WzmV4SQPL4TzUvzmPQdWrP
0		Nucleus	1	0.000	1.000	528	100000479	100000009	siRNA-IMPa2-25 PSPC1-A488 IMPa2-A546 DAPI 8C1-siRNA-IMP-a2-a4 V2.00	0	10. siRNA-IMPa2-25 PSPC1-A488 DAPI IMPa2-A546_e_TileScan_001 (Stage 5 of 49)	00-WzmV4SQPL4TzUvzmPQdWrP
0		Nucleus	1	0.000	1.000	529	100000480	100000010	siRNA-IMPa2-25 PSPC1-A488 IMPa2-A546 DAPI 8C1-siRNA-IMP-a2-a4 V2.00	0	10. siRNA-IMPa2-25 PSPC1-A488 DAPI IMPa2-A546_e_TileScan_001 (Stage 5 of 49)	00-WzmV4SQPL4TzUvzmPQdWrP
0		Nucleus	1	0.000	1.000	530	100000481	100000011	siRNA-IMPa2-25 PSPC1-A488 IMPa2-A546 DAPI 8C1-siRNA-IMP-a2-a4 V2.00	0	10. siRNA-IMPa2-25 PSPC1-A488 DAPI IMPa2-A546_e_TileScan_001 (Stage 5 of 49)	00-WzmV4SQPL4TzUvzmPQdWrP
0		Nucleus	1	0.000	1.000	531	100000482	100000012	siRNA-IMPa2-25 PSPC1-A488 IMPa2-A546 DAPI 8C1-siRNA-IMP-a2-a4 V2.00	0	10. siRNA-IMPa2-25 PSPC1-A488 DAPI IMPa2-A546_e_TileScan_001 (Stage 5 of 49)	00-WzmV4SQPL4TzUvzmPQdWrP
0		Nucleus	1	0.000	1.000	532	100000483	100000013	siRNA-IMPa2-25 PSPC1-A488 IMPa2-A546 DAPI 8C1-siRNA-IMP-a2-a4 V2.00	0	10. siRNA-IMPa2-25 PSPC1-A488 DAPI IMPa2-A546_e_TileScan_001 (Stage 5 of 49)	00-WzmV4SQPL4TzUvzmPQdWrP
0		Nucleus	1	0.000	1.000	533	100000484	100000014	siRNA-IMPa2-25 PSPC1-A488 IMPa2-A546 DAPI 8C1-siRNA-IMP-a2-a4 V2.00	0	10. siRNA-IMPa2-25 PSPC1-A488 DAPI IMPa2-A546_e_TileScan_001 (Stage 5 of 49)	00-WzmV4SQPL4TzUvzmPQdWrP
0		Nucleus	1	0.000	1.000	535	100000485	100000015	siRNA-IMPa2-25 PSPC1-A488 IMPa2-A546 DAPI 8C1-siRNA-IMP-a2-a4 V2.00	0	10. siRNA-IMPa2-25 PSPC1-A488 DAPI IMPa2-A546_e_TileScan_001 (Stage 5 of 49)	00-WzmV4SQPL4TzUvzmPQdWrP
0		Nucleus	1	0.000	1.000	537	100000486	100000016	siRNA-IMPa2-25 PSPC1-A488 IMPa2-A546 DAPI 8C1-siRNA-IMP-a2-a4 V2.00	0	10. siRNA-IMPa2-25 PSPC1-A488 DAPI IMPa2-A546_e_TileScan_001 (Stage 5 of 49)	00-WzmV4SQPL4TzUvzmPQdWrP
0		Nucleus	1	0.000	1.000	538	100000487	100000000	siRNA-IMPa2-25 PSPC1-A488 IMPa2-A546 DAPI 8C1-siRNA-IMP-a2-a4 V2.00	0	10. siRNA-IMPa2-25 PSPC1-A488 DAPI IMPa2-A546_f_TileScan_001 (Stage 6 of 49)	00-qDJFNtPrKR5sCoqnS9KguH
0		Nucleus	1	0.000	1.000	540	100000488	100000001	siRNA-IMPa2-25 PSPC1-A488 IMPa2-A546 DAPI 8C1-siRNA-IMP-a2-a4 V2.00	0	10. siRNA-IMPa2-25 PSPC1-A488 DAPI IMPa2-A546_f_TileScan_001 (Stage 6 of 49)	00-qDJFNtPrKR5sCoqnS9KguH
0		Nucleus	1	0.000	1.000	541	100000489	100000002	siRNA-IMPa2-25 PSPC1-A488 IMPa2-A546 DAPI 8C1-siRNA-IMP-a2-a4 V2.00	0	10. siRNA-IMPa2-25 PSPC1-A488 DAPI IMPa2-A546_f_TileScan_001 (Stage 6 of 49)	00-qDJFNtPrKR5sCoqnS9KguH
0		Nucleus	1	0.000	1.000	542	100000490	100000003	siRNA-IMPa2-25 PSPC1-A488 IMPa2-A546 DAPI 8C1-siRNA-IMP-a2-a4 V2.00	0	10. siRNA-IMPa2-25 PSPC1-A488 DAPI IMPa2-A546_f_TileScan_001 (Stage 6 of 49)	00-qDJFNtPrKR5sCoqnS9KguH
0		Nucleus	1	0.000	1.000	543	100000491	100000004	siRNA-IMPa2-25 PSPC1-A488 IMPa2-A546 DAPI 8C1-siRNA-IMP-a2-a4 V2.00	0	10. siRNA-IMPa2-25 PSPC1-A488 DAPI IMPa2-A546_f_TileScan_001 (Stage 6 of 49)	00-qDJFNtPrKR5sCoqnS9KguH
0		Nucleus	1	0.000	1.000	544	100000492	100000005	siRNA-IMPa2-25 PSPC1-A488 IMPa2-A546 DAPI 8C1-siRNA-IMP-a2-a4 V2.00	0	10. siRNA-IMPa2-25 PSPC1-A488 DAPI IMPa2-A546_f_TileScan_001 (Stage 6 of 49)	00-qDJFNtPrKR5sCoqnS9KguH
0		Nucleus	1	0.000	1.000	545	100000493	100000006	siRNA-IMPa2-25 PSPC1-A488 IMPa2-A546 DAPI 8C1-siRNA-IMP-a2-a4 V2.00	0	10. siRNA-IMPa2-25 PSPC1-A488 DAPI IMPa2-A546_f_TileScan_001 (Stage 6 of 49)	00-qDJFNtPrKR5sCoqnS9KguH
0		Nucleus	1	0.000	1.000	548	100000494	100000007	siRNA-IMPa2-25 PSPC1-A488 IMPa2-A546 DAPI 8C1-siRNA-IMP-a2-a4 V2.00	0	10. siRNA-IMPa2-25 PSPC1-A488 DAPI IMPa2-A546_f_TileScan_001 (Stage 6 of 49)	00-qDJFNtPrKR5sCoqnS9KguH
0		Nucleus	1	0.000	1.000	549	100000495	100000008	siRNA-IMPa2-25 PSPC1-A488 IMPa2-A546 DAPI 8C1-siRNA-IMP-a2-a4 V2.00	0	10. siRNA-IMPa2-25 PSPC1-A488 DAPI IMPa2-A546_f_TileScan_001 (Stage 6 of 49)	00-qDJFNtPrKR5sCoqnS9KguH
0		Nucleus	1	0.000	1.000	550	100000496	100000009	siRNA-IMPa2-25 PSPC1-A488 IMPa2-A546 DAPI 8C1-siRNA-IMP-a2-a4 V2.00	0	10. siRNA-IMPa2-25 PSPC1-A488 DAPI IMPa2-A546_f_TileScan_001 (Stage 6 of 49)	00-qDJFNtPrKR5sCoqnS9KguH
0		Nucleus	1	0.000	1.000	551	100000497	100000010	siRNA-IMPa2-25 PSPC1-A488 IMPa2-A546 DAPI 8C1-siRNA-IMP-a2-a4 V2.00	0	10. siRNA-IMPa2-25 PSPC1-A488 DAPI IMPa2-A546_f_TileScan_001 (Stage 6 of 49)	00-qDJFNtPrKR5sCoqnS9KguH
0		Nucleus	1	0.000	1.000	552	100000498	100000011	siRNA-IMPa2-25 PSPC1-A488 IMPa2-A546 DAPI 8C1-siRNA-IMP-a2-a4 V2.00	0	10. siRNA-IMPa2-25 PSPC1-A488 DAPI IMPa2-A546_f_TileScan_001 (Stage 6 of 49)	00-qDJFNtPrKR5sCoqnS9KguH
0		Nucleus	1	0.000	1.000	552	100000499	100000012	siRNA-IMPa2-25 PSPC1-A488 IMPa2-A546 DAPI 8C1-siRNA-IMP-a2-a4 V2.00	0	10. siRNA-IMPa2-25 PSPC1-A488 DAPI IMPa2-A546_f_TileScan_001 (Stage 6 of 49)	00-qDJFNtPrKR5sCoqnS9KguH
0		Nucleus	1	0.000	1.000	553	100000500	100000013	siRNA-IMPa2-25 PSPC1-A488 IMPa2-A546 DAPI 8C1-siRNA-IMP-a2-a4 V2.00	0	10. siRNA-IMPa2-25 PSPC1-A488 DAPI IMPa2-A546_f_TileScan_001 (Stage 6 of 49)	00-qDJFNtPrKR5sCoqnS9KguH
0		Nucleus	1	0.000	1.000	554	100000501	100000014	siRNA-IMPa2-25 PSPC1-A488 IMPa2-A546 DAPI 8C1-siRNA-IMP-a2-a4 V2.00	0	10. siRNA-IMPa2-25 PSPC1-A488 DAPI IMPa2-A546_f_TileScan_001 (Stage 6 of 49)	00-qDJFNtPrKR5sCoqnS9KguH
0		Nucleus	1	0.000	1.000	555	100000502	100000015	siRNA-IMPa2-25 PSPC1-A488 IMPa2-A546 DAPI 8C1-siRNA-IMP-a2-a4 V2.00	0	10. siRNA-IMPa2-25 PSPC1-A488 DAPI IMPa2-A546_f_TileScan_001 (Stage 6 of 49)	00-qDJFNtPrKR5sCoqnS9KguH
0		Nucleus	1	0.000	1.000	556	100000503	100000016	siRNA-IMPa2-25 PSPC1-A488 IMPa2-A546 DAPI 8C1-siRNA-IMP-a2-a4 V2.00	0	10. siRNA-IMPa2-25 PSPC1-A488 DAPI IMPa2-A546_f_TileScan_001 (Stage 6 of 49)	00-qDJFNtPrKR5sCoqnS9KguH
0		Nucleus	1	0.000	1.000	557	100000504	100000017	siRNA-IMPa2-25 PSPC1-A488 IMPa2-A546 DAPI 8C1-siRNA-IMP-a2-a4 V2.00	0	10. siRNA-IMPa2-25 PSPC1-A488 DAPI IMPa2-A546_f_TileScan_001 (Stage 6 of 49)	00-qDJFNtPrKR5sCoqnS9KguH
0		Nucleus	1	0.000	1.000	558	100000505	100000018	siRNA-IMPa2-25 PSPC1-A488 IMPa2-A546 DAPI 8C1-siRNA-IMP-a2-a4 V2.00	0	10. siRNA-IMPa2-25 PSPC1-A488 DAPI IMPa2-A546_f_TileScan_001 (Stage 6 of 49)	00-qDJFNtPrKR5sCoqnS9KguH
0		Nucleus	1	0.000	1.000	559	100000506	100000019	siRNA-IMPa2-25 PSPC1-A488 IMPa2-A546 DAPI 8C1-siRNA-IMP-a2-a4 V2.00	0	10. siRNA-IMPa2-25 PSPC1-A488 DAPI IMPa2-A546_f_TileScan_001 (Stage 6 of 49)	00-qDJFNtPrKR5sCoqnS9KguH
0		Nucleus	1	0.000	1.000	560	100000507	100000020	siRNA-IMPa2-25 PSPC1-A488 IMPa2-A546 DAPI 8C1-siRNA-IMP-a2-a4 V2.00	0	10. siRNA-IMPa2-25 PSPC1-A488 DAPI IMPa2-A546_f_TileScan_001 (Stage 6 of 49)	00-qDJFNtPrKR5sCoqnS9KguH
0		Nucleus	1	0.000	1.000	561	100000508	100000021	siRNA-IMPa2-25 PSPC1-A488 IMPa2-A546 DAPI 8C1-siRNA-IMP-a2-a4 V2.00	0	10. siRNA-IMPa2-25 PSPC1-A488 DAPI IMPa2-A546_f_TileScan_001 (Stage 6 of 49)	00-qDJFNtPrKR5sCoqnS9KguH
0		Nucleus	1	0.000	1.000	562	100000509	100000022	siRNA-IMPa2-25 PSPC1-A488 IMPa2-A546 DAPI 8C1-siRNA-IMP-a2-a4 V2.00	0	10. siRNA-IMPa2-25 PSPC1-A488 DAPI IMPa2-A546_f_TileScan_001 (Stage 6 of 49)	00-qDJFNtPrKR5sCoqnS9KguH
0		Nucleus	1	0.000	1.000	564	100000510	100000023	siRNA-IMPa2-25 PSPC1-A488 IMPa2-A546 DAPI 8C1-siRNA-IMP-a2-a4 V2.00	0	10. siRNA-IMPa2-25 PSPC1-A488 DAPI IMPa2-A546_f_TileScan_001 (Stage 6 of 49)	00-qDJFNtPrKR5sCoqnS9KguH
0		Nucleus	1	0.000	1.000	565	100000511	100000024	siRNA-IMPa2-25 PSPC1-A488 IMPa2-A546 DAPI 8C1-siRNA-IMP-a2-a4 V2.00	0	10. siRNA-IMPa2-25 PSPC1-A488 DAPI IMPa2-A546_f_TileScan_001 (Stage 6 of 49)	00-qDJFNtPrKR5sCoqnS9KguH
0		Nucleus	1	0.000	1.000	566	100000512	100000025	siRNA-IMPa2-25 PSPC1-A488 IMPa2-A546 DAPI 8C1-siRNA-IMP-a2-a4 V2.00	0	10. siRNA-IMPa2-25 PSPC1-A488 DAPI IMPa2-A546_f_TileScan_001 (Stage 6 of 49)	00-qDJFNtPrKR5sCoqnS9KguH
0		Nucleus	1	0.000	1.000	568	100000513	100000000	siRNA-IMPa2-25 PSPC1-A488 IMPa2-A546 DAPI 8C1-siRNA-IMP-a2-a4 V2.00	0	10. siRNA-IMPa2-25 PSPC1-A488 DAPI IMPa2-A546_g_TileScan_001 (Stage 7 of 49)	00-SXdSZAb2SR8Adv9U4sJuDQ
0		Nucleus	1	0.000	1.000	569	100000514	100000001	siRNA-IMPa2-25 PSPC1-A488 IMPa2-A546 DAPI 8C1-siRNA-IMP-a2-a4 V2.00	0	10. siRNA-IMPa2-25 PSPC1-A488 DAPI IMPa2-A546_g_TileScan_001 (Stage 7 of 49)	00-SXdSZAb2SR8Adv9U4sJuDQ
0		Nucleus	1	0.000	1.000	571	100000515	100000002	siRNA-IMPa2-25 PSPC1-A488 IMPa2-A546 DAPI 8C1-siRNA-IMP-a2-a4 V2.00	0	10. siRNA-IMPa2-25 PSPC1-A488 DAPI IMPa2-A546_g_TileScan_001 (Stage 7 of 49)	00-SXdSZAb2SR8Adv9U4sJuDQ
0		Nucleus	1	0.000	1.000	572	100000516	100000003	siRNA-IMPa2-25 PSPC1-A488 IMPa2-A546 DAPI 8C1-siRNA-IMP-a2-a4 V2.00	0	10. siRNA-IMPa2-25 PSPC1-A488 DAPI IMPa2-A546_g_TileScan_001 (Stage 7 of 49)	00-SXdSZAb2SR8Adv9U4sJuDQ
0		Nucleus	1	0.000	1.000	574	100000517	100000004	siRNA-IMPa2-25 PSPC1-A488 IMPa2-A546 DAPI 8C1-siRNA-IMP-a2-a4 V2.00	0	10. siRNA-IMPa2-25 PSPC1-A488 DAPI IMPa2-A546_g_TileScan_001 (Stage 7 of 49)	00-SXdSZAb2SR8Adv9U4sJuDQ
0		Nucleus	1	0.000	1.000	575	100000518	100000005	siRNA-IMPa2-25 PSPC1-A488 IMPa2-A546 DAPI 8C1-siRNA-IMP-a2-a4 V2.00	0	10. siRNA-IMPa2-25 PSPC1-A488 DAPI IMPa2-A546_g_TileScan_001 (Stage 7 of 49)	00-SXdSZAb2SR8Adv9U4sJuDQ
0		Nucleus	1	0.000	1.000	576	100000519	100000000	siRNA-IMPa2-25 PSPC1-A488 IMPa2-A546 DAPI 8C1-siRNA-IMP-a2-a4 V2.00	0	10. siRNA-IMPa2-25 PSPC1-A488 DAPI IMPa2-A546_h_TileScan_001 (Stage 8 of 49)	00-MP3L5RnVc58UKczG3iuH5E
0		Nucleus	1	0.000	1.000	577	100000520	100000001	siRNA-IMPa2-25 PSPC1-A488 IMPa2-A546 DAPI 8C1-siRNA-IMP-a2-a4 V2.00	0	10. siRNA-IMPa2-25 PSPC1-A488 DAPI IMPa2-A546_h_TileScan_001 (Stage 8 of 49)	00-MP3L5RnVc58UKczG3iuH5E
0		Nucleus	1	0.000	1.000	579	100000521	100000002	siRNA-IMPa2-25 PSPC1-A488 IMPa2-A546 DAPI 8C1-siRNA-IMP-a2-a4 V2.00	0	10. siRNA-IMPa2-25 PSPC1-A488 DAPI IMPa2-A546_h_TileScan_001 (Stage 8 of 49)	00-MP3L5RnVc58UKczG3iuH5E
0		Nucleus	1	0.000	1.000	583	100000522	100000003	siRNA-IMPa2-25 PSPC1-A488 IMPa2-A546 DAPI 8C1-siRNA-IMP-a2-a4 V2.00	0	10. siRNA-IMPa2-25 PSPC1-A488 DAPI IMPa2-A546_h_TileScan_001 (Stage 8 of 49)	00-MP3L5RnVc58UKczG3iuH5E
0		Nucleus	1	0.000	1.000	585	100000523	100000004	siRNA-IMPa2-25 PSPC1-A488 IMPa2-A546 DAPI 8C1-siRNA-IMP-a2-a4 V2.00	0	10. siRNA-IMPa2-25 PSPC1-A488 DAPI IMPa2-A546_h_TileScan_001 (Stage 8 of 49)	00-MP3L5RnVc58UKczG3iuH5E
0		Nucleus	1	0.000	1.000	586	100000524	100000005	siRNA-IMPa2-25 PSPC1-A488 IMPa2-A546 DAPI 8C1-siRNA-IMP-a2-a4 V2.00	0	10. siRNA-IMPa2-25 PSPC1-A488 DAPI IMPa2-A546_h_TileScan_001 (Stage 8 of 49)	00-MP3L5RnVc58UKczG3iuH5E
0		Nucleus	1	0.000	1.000	587	100000525	100000006	siRNA-IMPa2-25 PSPC1-A488 IMPa2-A546 DAPI 8C1-siRNA-IMP-a2-a4 V2.00	0	10. siRNA-IMPa2-25 PSPC1-A488 DAPI IMPa2-A546_h_TileScan_001 (Stage 8 of 49)	00-MP3L5RnVc58UKczG3iuH5E
0		Nucleus	1	0.000	1.000	588	100000526	100000007	siRNA-IMPa2-25 PSPC1-A488 IMPa2-A546 DAPI 8C1-siRNA-IMP-a2-a4 V2.00	0	10. siRNA-IMPa2-25 PSPC1-A488 DAPI IMPa2-A546_h_TileScan_001 (Stage 8 of 49)	00-MP3L5RnVc58UKczG3iuH5E
0		Nucleus	1	0.000	1.000	589	100000527	100000000	siRNA-IMPa2-25 PSPC1-A488 IMPa2-A546 DAPI 8C1-siRNA-IMP-a2-a4 V2.00	0	10. siRNA-IMPa2-25 PSPC1-A488 DAPI IMPa2-A546_i_TileScan_001 (Stage 9 of 49)	00-rtuBN9znEHtvugT9CWoxZd
0		Nucleus	1	0.000	1.000	590	100000528	100000001	siRNA-IMPa2-25 PSPC1-A488 IMPa2-A546 DAPI 8C1-siRNA-IMP-a2-a4 V2.00	0	10. siRNA-IMPa2-25 PSPC1-A488 DAPI IMPa2-A546_i_TileScan_001 (Stage 9 of 49)	00-rtuBN9znEHtvugT9CWoxZd
0		Nucleus	1	0.000	1.000	591	100000529	100000002	siRNA-IMPa2-25 PSPC1-A488 IMPa2-A546 DAPI 8C1-siRNA-IMP-a2-a4 V2.00	0	10. siRNA-IMPa2-25 PSPC1-A488 DAPI IMPa2-A546_i_TileScan_001 (Stage 9 of 49)	00-rtuBN9znEHtvugT9CWoxZd
0		Nucleus	1	0.000	1.000	592	100000530	100000003	siRNA-IMPa2-25 PSPC1-A488 IMPa2-A546 DAPI 8C1-siRNA-IMP-a2-a4 V2.00	0	10. siRNA-IMPa2-25 PSPC1-A488 DAPI IMPa2-A546_i_TileScan_001 (Stage 9 of 49)	00-rtuBN9znEHtvugT9CWoxZd
0		Nucleus	1	0.000	1.000	594	100000531	100000004	siRNA-IMPa2-25 PSPC1-A488 IMPa2-A546 DAPI 8C1-siRNA-IMP-a2-a4 V2.00	0	10. siRNA-IMPa2-25 PSPC1-A488 DAPI IMPa2-A546_i_TileScan_001 (Stage 9 of 49)	00-rtuBN9znEHtvugT9CWoxZd
0		Nucleus	1	0.000	1.000	595	100000532	100000005	siRNA-IMPa2-25 PSPC1-A488 IMPa2-A546 DAPI 8C1-siRNA-IMP-a2-a4 V2.00	0	10. siRNA-IMPa2-25 PSPC1-A488 DAPI IMPa2-A546_i_TileScan_001 (Stage 9 of 49)	00-rtuBN9znEHtvugT9CWoxZd
0		Nucleus	1	0.000	1.000	596	100000533	100000006	siRNA-IMPa2-25 PSPC1-A488 IMPa2-A546 DAPI 8C1-siRNA-IMP-a2-a4 V2.00	0	10. siRNA-IMPa2-25 PSPC1-A488 DAPI IMPa2-A546_i_TileScan_001 (Stage 9 of 49)	00-rtuBN9znEHtvugT9CWoxZd
0		Nucleus	1	0.000	1.000	597	100000534	100000007	siRNA-IMPa2-25 PSPC1-A488 IMPa2-A546 DAPI 8C1-siRNA-IMP-a2-a4 V2.00	0	10. siRNA-IMPa2-25 PSPC1-A488 DAPI IMPa2-A546_i_TileScan_001 (Stage 9 of 49)	00-rtuBN9znEHtvugT9CWoxZd
0		Nucleus	1	0.000	1.000	597	100000535	100000008	siRNA-IMPa2-25 PSPC1-A488 IMPa2-A546 DAPI 8C1-siRNA-IMP-a2-a4 V2.00	0	10. siRNA-IMPa2-25 PSPC1-A488 DAPI IMPa2-A546_i_TileScan_001 (Stage 9 of 49)	00-rtuBN9znEHtvugT9CWoxZd
0		Nucleus	1	0.000	1.000	598	100000536	100000009	siRNA-IMPa2-25 PSPC1-A488 IMPa2-A546 DAPI 8C1-siRNA-IMP-a2-a4 V2.00	0	10. siRNA-IMPa2-25 PSPC1-A488 DAPI IMPa2-A546_i_TileScan_001 (Stage 9 of 49)	00-rtuBN9znEHtvugT9CWoxZd
0		Nucleus	1	0.000	1.000	600	100000537	100000010	siRNA-IMPa2-25 PSPC1-A488 IMPa2-A546 DAPI 8C1-siRNA-IMP-a2-a4 V2.00	0	10. siRNA-IMPa2-25 PSPC1-A488 DAPI IMPa2-A546_i_TileScan_001 (Stage 9 of 49)	00-rtuBN9znEHtvugT9CWoxZd
0		Nucleus	1	0.000	1.000	601	100000538	100000011	siRNA-IMPa2-25 PSPC1-A488 IMPa2-A546 DAPI 8C1-siRNA-IMP-a2-a4 V2.00	0	10. siRNA-IMPa2-25 PSPC1-A488 DAPI IMPa2-A546_i_TileScan_001 (Stage 9 of 49)	00-rtuBN9znEHtvugT9CWoxZd
0		Nucleus	1	0.000	1.000	602	100000539	100000012	siRNA-IMPa2-25 PSPC1-A488 IMPa2-A546 DAPI 8C1-siRNA-IMP-a2-a4 V2.00	0	10. siRNA-IMPa2-25 PSPC1-A488 DAPI IMPa2-A546_i_TileScan_001 (Stage 9 of 49)	00-rtuBN9znEHtvugT9CWoxZd
0		Nucleus	1	0.000	1.000	603	100000540	100000013	siRNA-IMPa2-25 PSPC1-A488 IMPa2-A546 DAPI 8C1-siRNA-IMP-a2-a4 V2.00	0	10. siRNA-IMPa2-25 PSPC1-A488 DAPI IMPa2-A546_i_TileScan_001 (Stage 9 of 49)	00-rtuBN9znEHtvugT9CWoxZd
0		Nucleus	1	0.000	1.000	605	100000541	100000014	siRNA-IMPa2-25 PSPC1-A488 IMPa2-A546 DAPI 8C1-siRNA-IMP-a2-a4 V2.00	0	10. siRNA-IMPa2-25 PSPC1-A488 DAPI IMPa2-A546_i_TileScan_001 (Stage 9 of 49)	00-rtuBN9znEHtvugT9CWoxZd
0		Nucleus	1	0.000	1.000	606	100000542	100000015	siRNA-IMPa2-25 PSPC1-A488 IMPa2-A546 DAPI 8C1-siRNA-IMP-a2-a4 V2.00	0	10. siRNA-IMPa2-25 PSPC1-A488 DAPI IMPa2-A546_i_TileScan_001 (Stage 9 of 49)	00-rtuBN9znEHtvugT9CWoxZd
0		Nucleus	1	0.000	1.000	607	100000543	100000016	siRNA-IMPa2-25 PSPC1-A488 IMPa2-A546 DAPI 8C1-siRNA-IMP-a2-a4 V2.00	0	10. siRNA-IMPa2-25 PSPC1-A488 DAPI IMPa2-A546_i_TileScan_001 (Stage 9 of 49)	00-rtuBN9znEHtvugT9CWoxZd
0		Nucleus	1	0.000	1.000	610	100000544	100000000	siRNA-IMPa2-25 PSPC1-A488 IMPa2-A546 DAPI 8C1-siRNA-IMP-a2-a4 V2.00	0	10. siRNA-IMPa2-25 PSPC1-A488 DAPI IMPa2-A546_j_TileScan_001 (Stage 10 of 49)	00-kxhWZSUm6NzoKocz3hTopP
0		Nucleus	1	0.000	1.000	611	100000545	100000001	siRNA-IMPa2-25 PSPC1-A488 IMPa2-A546 DAPI 8C1-siRNA-IMP-a2-a4 V2.00	0	10. siRNA-IMPa2-25 PSPC1-A488 DAPI IMPa2-A546_j_TileScan_001 (Stage 10 of 49)	00-kxhWZSUm6NzoKocz3hTopP
0		Nucleus	1	0.000	1.000	613	100000546	100000002	siRNA-IMPa2-25 PSPC1-A488 IMPa2-A546 DAPI 8C1-siRNA-IMP-a2-a4 V2.00	0	10. siRNA-IMPa2-25 PSPC1-A488 DAPI IMPa2-A546_j_TileScan_001 (Stage 10 of 49)	00-kxhWZSUm6NzoKocz3hTopP
0		Nucleus	1	0.000	1.000	614	100000547	100000003	siRNA-IMPa2-25 PSPC1-A488 IMPa2-A546 DAPI 8C1-siRNA-IMP-a2-a4 V2.00	0	10. siRNA-IMPa2-25 PSPC1-A488 DAPI IMPa2-A546_j_TileScan_001 (Stage 10 of 49)	00-kxhWZSUm6NzoKocz3hTopP
0		Nucleus	1	0.000	1.000	615	100000548	100000004	siRNA-IMPa2-25 PSPC1-A488 IMPa2-A546 DAPI 8C1-siRNA-IMP-a2-a4 V2.00	0	10. siRNA-IMPa2-25 PSPC1-A488 DAPI IMPa2-A546_j_TileScan_001 (Stage 10 of 49)	00-kxhWZSUm6NzoKocz3hTopP
0		Nucleus	1	0.000	1.000	616	100000549	100000005	siRNA-IMPa2-25 PSPC1-A488 IMPa2-A546 DAPI 8C1-siRNA-IMP-a2-a4 V2.00	0	10. siRNA-IMPa2-25 PSPC1-A488 DAPI IMPa2-A546_j_TileScan_001 (Stage 10 of 49)	00-kxhWZSUm6NzoKocz3hTopP
0		Nucleus	1	0.000	1.000	617	100000550	100000006	siRNA-IMPa2-25 PSPC1-A488 IMPa2-A546 DAPI 8C1-siRNA-IMP-a2-a4 V2.00	0	10. siRNA-IMPa2-25 PSPC1-A488 DAPI IMPa2-A546_j_TileScan_001 (Stage 10 of 49)	00-kxhWZSUm6NzoKocz3hTopP
0		Nucleus	1	0.000	1.000	618	100000551	100000007	siRNA-IMPa2-25 PSPC1-A488 IMPa2-A546 DAPI 8C1-siRNA-IMP-a2-a4 V2.00	0	10. siRNA-IMPa2-25 PSPC1-A488 DAPI IMPa2-A546_j_TileScan_001 (Stage 10 of 49)	00-kxhWZSUm6NzoKocz3hTopP
0		Nucleus	1	0.000	1.000	619	100000552	100000008	siRNA-IMPa2-25 PSPC1-A488 IMPa2-A546 DAPI 8C1-siRNA-IMP-a2-a4 V2.00	0	10. siRNA-IMPa2-25 PSPC1-A488 DAPI IMPa2-A546_j_TileScan_001 (Stage 10 of 49)	00-kxhWZSUm6NzoKocz3hTopP
0		Nucleus	1	0.000	1.000	620	100000553	100000009	siRNA-IMPa2-25 PSPC1-A488 IMPa2-A546 DAPI 8C1-siRNA-IMP-a2-a4 V2.00	0	10. siRNA-IMPa2-25 PSPC1-A488 DAPI IMPa2-A546_j_TileScan_001 (Stage 10 of 49)	00-kxhWZSUm6NzoKocz3hTopP
0		Nucleus	1	0.000	1.000	621	100000554	100000000	siRNA-IMPa2-25 PSPC1-A488 IMPa2-A546 DAPI 8C1-siRNA-IMP-a2-a4 V2.00	0	10. siRNA-IMPa2-25 PSPC1-A488 DAPI IMPa2-A546_k_TileScan_001 (Stage 11 of 49)	00-fREHCrQkaubKDhDUzyPjSW
0		Nucleus	1	0.000	1.000	621	100000555	100000001	siRNA-IMPa2-25 PSPC1-A488 IMPa2-A546 DAPI 8C1-siRNA-IMP-a2-a4 V2.00	0	10. siRNA-IMPa2-25 PSPC1-A488 DAPI IMPa2-A546_k_TileScan_001 (Stage 11 of 49)	00-fREHCrQkaubKDhDUzyPjSW
0		Nucleus	1	0.000	1.000	624	100000556	100000002	siRNA-IMPa2-25 PSPC1-A488 IMPa2-A546 DAPI 8C1-siRNA-IMP-a2-a4 V2.00	0	10. siRNA-IMPa2-25 PSPC1-A488 DAPI IMPa2-A546_k_TileScan_001 (Stage 11 of 49)	00-fREHCrQkaubKDhDUzyPjSW
0		Nucleus	1	0.000	1.000	625	100000557	100000003	siRNA-IMPa2-25 PSPC1-A488 IMPa2-A546 DAPI 8C1-siRNA-IMP-a2-a4 V2.00	0	10. siRNA-IMPa2-25 PSPC1-A488 DAPI IMPa2-A546_k_TileScan_001 (Stage 11 of 49)	00-fREHCrQkaubKDhDUzyPjSW
0		Nucleus	1	0.000	1.000	626	100000558	100000004	siRNA-IMPa2-25 PSPC1-A488 IMPa2-A546 DAPI 8C1-siRNA-IMP-a2-a4 V2.00	0	10. siRNA-IMPa2-25 PSPC1-A488 DAPI IMPa2-A546_k_TileScan_001 (Stage 11 of 49)	00-fREHCrQkaubKDhDUzyPjSW
0		Nucleus	1	0.000	1.000	627	100000559	100000005	siRNA-IMPa2-25 PSPC1-A488 IMPa2-A546 DAPI 8C1-siRNA-IMP-a2-a4 V2.00	0	10. siRNA-IMPa2-25 PSPC1-A488 DAPI IMPa2-A546_k_TileScan_001 (Stage 11 of 49)	00-fREHCrQkaubKDhDUzyPjSW
0		Nucleus	1	0.000	1.000	629	100000560	100000000	siRNA-IMPa2-25 PSPC1-A488 IMPa2-A546 DAPI 8C1-siRNA-IMP-a2-a4 V2.00	0	10. siRNA-IMPa2-25 PSPC1-A488 DAPI IMPa2-A546_l_TileScan_001 (Stage 12 of 49)	00-t4yR5wNPrWdjyWZtoNqj6U
0		Nucleus	1	0.000	1.000	630	100000561	100000001	siRNA-IMPa2-25 PSPC1-A488 IMPa2-A546 DAPI 8C1-siRNA-IMP-a2-a4 V2.00	0	10. siRNA-IMPa2-25 PSPC1-A488 DAPI IMPa2-A546_l_TileScan_001 (Stage 12 of 49)	00-t4yR5wNPrWdjyWZtoNqj6U
0		Nucleus	1	0.000	1.000	631	100000562	100000002	siRNA-IMPa2-25 PSPC1-A488 IMPa2-A546 DAPI 8C1-siRNA-IMP-a2-a4 V2.00	0	10. siRNA-IMPa2-25 PSPC1-A488 DAPI IMPa2-A546_l_TileScan_001 (Stage 12 of 49)	00-t4yR5wNPrWdjyWZtoNqj6U
0		Nucleus	1	0.000	1.000	632	100000563	100000003	siRNA-IMPa2-25 PSPC1-A488 IMPa2-A546 DAPI 8C1-siRNA-IMP-a2-a4 V2.00	0	10. siRNA-IMPa2-25 PSPC1-A488 DAPI IMPa2-A546_l_TileScan_001 (Stage 12 of 49)	00-t4yR5wNPrWdjyWZtoNqj6U
0		Nucleus	1	0.000	1.000	633	100000564	100000004	siRNA-IMPa2-25 PSPC1-A488 IMPa2-A546 DAPI 8C1-siRNA-IMP-a2-a4 V2.00	0	10. siRNA-IMPa2-25 PSPC1-A488 DAPI IMPa2-A546_l_TileScan_001 (Stage 12 of 49)	00-t4yR5wNPrWdjyWZtoNqj6U
0		Nucleus	1	0.000	1.000	634	100000565	100000005	siRNA-IMPa2-25 PSPC1-A488 IMPa2-A546 DAPI 8C1-siRNA-IMP-a2-a4 V2.00	0	10. siRNA-IMPa2-25 PSPC1-A488 DAPI IMPa2-A546_l_TileScan_001 (Stage 12 of 49)	00-t4yR5wNPrWdjyWZtoNqj6U
0		Nucleus	1	0.000	1.000	635	100000566	100000006	siRNA-IMPa2-25 PSPC1-A488 IMPa2-A546 DAPI 8C1-siRNA-IMP-a2-a4 V2.00	0	10. siRNA-IMPa2-25 PSPC1-A488 DAPI IMPa2-A546_l_TileScan_001 (Stage 12 of 49)	00-t4yR5wNPrWdjyWZtoNqj6U
0		Nucleus	1	0.000	1.000	637	100000567	100000007	siRNA-IMPa2-25 PSPC1-A488 IMPa2-A546 DAPI 8C1-siRNA-IMP-a2-a4 V2.00	0	10. siRNA-IMPa2-25 PSPC1-A488 DAPI IMPa2-A546_l_TileScan_001 (Stage 12 of 49)	00-t4yR5wNPrWdjyWZtoNqj6U
0		Nucleus	1	0.000	1.000	638	100000568	100000008	siRNA-IMPa2-25 PSPC1-A488 IMPa2-A546 DAPI 8C1-siRNA-IMP-a2-a4 V2.00	0	10. siRNA-IMPa2-25 PSPC1-A488 DAPI IMPa2-A546_l_TileScan_001 (Stage 12 of 49)	00-t4yR5wNPrWdjyWZtoNqj6U
0		Nucleus	1	0.000	1.000	639	100000569	100000009	siRNA-IMPa2-25 PSPC1-A488 IMPa2-A546 DAPI 8C1-siRNA-IMP-a2-a4 V2.00	0	10. siRNA-IMPa2-25 PSPC1-A488 DAPI IMPa2-A546_l_TileScan_001 (Stage 12 of 49)	00-t4yR5wNPrWdjyWZtoNqj6U
0		Nucleus	1	0.000	1.000	640	100000570	100000010	siRNA-IMPa2-25 PSPC1-A488 IMPa2-A546 DAPI 8C1-siRNA-IMP-a2-a4 V2.00	0	10. siRNA-IMPa2-25 PSPC1-A488 DAPI IMPa2-A546_l_TileScan_001 (Stage 12 of 49)	00-t4yR5wNPrWdjyWZtoNqj6U
0		Nucleus	1	0.000	1.000	641	100000571	100000011	siRNA-IMPa2-25 PSPC1-A488 IMPa2-A546 DAPI 8C1-siRNA-IMP-a2-a4 V2.00	0	10. siRNA-IMPa2-25 PSPC1-A488 DAPI IMPa2-A546_l_TileScan_001 (Stage 12 of 49)	00-t4yR5wNPrWdjyWZtoNqj6U
0		Nucleus	1	0.000	1.000	642	100000572	100000012	siRNA-IMPa2-25 PSPC1-A488 IMPa2-A546 DAPI 8C1-siRNA-IMP-a2-a4 V2.00	0	10. siRNA-IMPa2-25 PSPC1-A488 DAPI IMPa2-A546_l_TileScan_001 (Stage 12 of 49)	00-t4yR5wNPrWdjyWZtoNqj6U
0		Nucleus	1	0.000	1.000	643	100000573	100000013	siRNA-IMPa2-25 PSPC1-A488 IMPa2-A546 DAPI 8C1-siRNA-IMP-a2-a4 V2.00	0	10. siRNA-IMPa2-25 PSPC1-A488 DAPI IMPa2-A546_l_TileScan_001 (Stage 12 of 49)	00-t4yR5wNPrWdjyWZtoNqj6U
0		Nucleus	1	0.000	1.000	644	100000574	100000014	siRNA-IMPa2-25 PSPC1-A488 IMPa2-A546 DAPI 8C1-siRNA-IMP-a2-a4 V2.00	0	10. siRNA-IMPa2-25 PSPC1-A488 DAPI IMPa2-A546_l_TileScan_001 (Stage 12 of 49)	00-t4yR5wNPrWdjyWZtoNqj6U
0		Nucleus	1	0.000	1.000	646	100000575	100000015	siRNA-IMPa2-25 PSPC1-A488 IMPa2-A546 DAPI 8C1-siRNA-IMP-a2-a4 V2.00	0	10. siRNA-IMPa2-25 PSPC1-A488 DAPI IMPa2-A546_l_TileScan_001 (Stage 12 of 49)	00-t4yR5wNPrWdjyWZtoNqj6U
0		Nucleus	1	0.000	1.000	647	100000576	100000016	siRNA-IMPa2-25 PSPC1-A488 IMPa2-A546 DAPI 8C1-siRNA-IMP-a2-a4 V2.00	0	10. siRNA-IMPa2-25 PSPC1-A488 DAPI IMPa2-A546_l_TileScan_001 (Stage 12 of 49)	00-t4yR5wNPrWdjyWZtoNqj6U
0		Nucleus	1	0.000	1.000	648	100000577	100000017	siRNA-IMPa2-25 PSPC1-A488 IMPa2-A546 DAPI 8C1-siRNA-IMP-a2-a4 V2.00	0	10. siRNA-IMPa2-25 PSPC1-A488 DAPI IMPa2-A546_l_TileScan_001 (Stage 12 of 49)	00-t4yR5wNPrWdjyWZtoNqj6U
0		Nucleus	1	0.000	1.000	648	100000578	100000018	siRNA-IMPa2-25 PSPC1-A488 IMPa2-A546 DAPI 8C1-siRNA-IMP-a2-a4 V2.00	0	10. siRNA-IMPa2-25 PSPC1-A488 DAPI IMPa2-A546_l_TileScan_001 (Stage 12 of 49)	00-t4yR5wNPrWdjyWZtoNqj6U
0		Nucleus	1	0.000	1.000	649	100000579	100000019	siRNA-IMPa2-25 PSPC1-A488 IMPa2-A546 DAPI 8C1-siRNA-IMP-a2-a4 V2.00	0	10. siRNA-IMPa2-25 PSPC1-A488 DAPI IMPa2-A546_l_TileScan_001 (Stage 12 of 49)	00-t4yR5wNPrWdjyWZtoNqj6U
0		Nucleus	1	0.000	1.000	651	100000580	100000020	siRNA-IMPa2-25 PSPC1-A488 IMPa2-A546 DAPI 8C1-siRNA-IMP-a2-a4 V2.00	0	10. siRNA-IMPa2-25 PSPC1-A488 DAPI IMPa2-A546_l_TileScan_001 (Stage 12 of 49)	00-t4yR5wNPrWdjyWZtoNqj6U
0		Nucleus	1	0.000	1.000	653	100000581	100000000	siRNA-IMPa2-25 PSPC1-A488 IMPa2-A546 DAPI 8C1-siRNA-IMP-a2-a4 V2.00	0	10. siRNA-IMPa2-25 PSPC1-A488 DAPI IMPa2-A546_m_TileScan_001 (Stage 13 of 49)	00-gE6CstTciPp4EiHr3GbR2o
0		Nucleus	1	0.000	1.000	655	100000582	100000001	siRNA-IMPa2-25 PSPC1-A488 IMPa2-A546 DAPI 8C1-siRNA-IMP-a2-a4 V2.00	0	10. siRNA-IMPa2-25 PSPC1-A488 DAPI IMPa2-A546_m_TileScan_001 (Stage 13 of 49)	00-gE6CstTciPp4EiHr3GbR2o
0		Nucleus	1	0.000	1.000	658	100000583	100000002	siRNA-IMPa2-25 PSPC1-A488 IMPa2-A546 DAPI 8C1-siRNA-IMP-a2-a4 V2.00	0	10. siRNA-IMPa2-25 PSPC1-A488 DAPI IMPa2-A546_m_TileScan_001 (Stage 13 of 49)	00-gE6CstTciPp4EiHr3GbR2o
0		Nucleus	1	0.000	1.000	659	100000584	100000003	siRNA-IMPa2-25 PSPC1-A488 IMPa2-A546 DAPI 8C1-siRNA-IMP-a2-a4 V2.00	0	10. siRNA-IMPa2-25 PSPC1-A488 DAPI IMPa2-A546_m_TileScan_001 (Stage 13 of 49)	00-gE6CstTciPp4EiHr3GbR2o
0		Nucleus	1	0.000	1.000	660	100000585	100000004	siRNA-IMPa2-25 PSPC1-A488 IMPa2-A546 DAPI 8C1-siRNA-IMP-a2-a4 V2.00	0	10. siRNA-IMPa2-25 PSPC1-A488 DAPI IMPa2-A546_m_TileScan_001 (Stage 13 of 49)	00-gE6CstTciPp4EiHr3GbR2o
0		Nucleus	1	0.000	1.000	661	100000586	100000005	siRNA-IMPa2-25 PSPC1-A488 IMPa2-A546 DAPI 8C1-siRNA-IMP-a2-a4 V2.00	0	10. siRNA-IMPa2-25 PSPC1-A488 DAPI IMPa2-A546_m_TileScan_001 (Stage 13 of 49)	00-gE6CstTciPp4EiHr3GbR2o
0		Nucleus	1	0.000	1.000	662	100000587	100000006	siRNA-IMPa2-25 PSPC1-A488 IMPa2-A546 DAPI 8C1-siRNA-IMP-a2-a4 V2.00	0	10. siRNA-IMPa2-25 PSPC1-A488 DAPI IMPa2-A546_m_TileScan_001 (Stage 13 of 49)	00-gE6CstTciPp4EiHr3GbR2o
0		Nucleus	1	0.000	1.000	663	100000588	100000007	siRNA-IMPa2-25 PSPC1-A488 IMPa2-A546 DAPI 8C1-siRNA-IMP-a2-a4 V2.00	0	10. siRNA-IMPa2-25 PSPC1-A488 DAPI IMPa2-A546_m_TileScan_001 (Stage 13 of 49)	00-gE6CstTciPp4EiHr3GbR2o
0		Nucleus	1	0.000	1.000	664	100000589	100000008	siRNA-IMPa2-25 PSPC1-A488 IMPa2-A546 DAPI 8C1-siRNA-IMP-a2-a4 V2.00	0	10. siRNA-IMPa2-25 PSPC1-A488 DAPI IMPa2-A546_m_TileScan_001 (Stage 13 of 49)	00-gE6CstTciPp4EiHr3GbR2o
0		Nucleus	1	0.000	1.000	665	100000590	100000009	siRNA-IMPa2-25 PSPC1-A488 IMPa2-A546 DAPI 8C1-siRNA-IMP-a2-a4 V2.00	0	10. siRNA-IMPa2-25 PSPC1-A488 DAPI IMPa2-A546_m_TileScan_001 (Stage 13 of 49)	00-gE6CstTciPp4EiHr3GbR2o
0		Nucleus	1	0.000	1.000	666	100000591	100000010	siRNA-IMPa2-25 PSPC1-A488 IMPa2-A546 DAPI 8C1-siRNA-IMP-a2-a4 V2.00	0	10. siRNA-IMPa2-25 PSPC1-A488 DAPI IMPa2-A546_m_TileScan_001 (Stage 13 of 49)	00-gE6CstTciPp4EiHr3GbR2o
0		Nucleus	1	0.000	1.000	667	100000592	100000011	siRNA-IMPa2-25 PSPC1-A488 IMPa2-A546 DAPI 8C1-siRNA-IMP-a2-a4 V2.00	0	10. siRNA-IMPa2-25 PSPC1-A488 DAPI IMPa2-A546_m_TileScan_001 (Stage 13 of 49)	00-gE6CstTciPp4EiHr3GbR2o
0		Nucleus	1	0.000	1.000	669	100000593	100000012	siRNA-IMPa2-25 PSPC1-A488 IMPa2-A546 DAPI 8C1-siRNA-IMP-a2-a4 V2.00	0	10. siRNA-IMPa2-25 PSPC1-A488 DAPI IMPa2-A546_m_TileScan_001 (Stage 13 of 49)	00-gE6CstTciPp4EiHr3GbR2o
0		Nucleus	1	0.000	1.000	670	100000594	100000013	siRNA-IMPa2-25 PSPC1-A488 IMPa2-A546 DAPI 8C1-siRNA-IMP-a2-a4 V2.00	0	10. siRNA-IMPa2-25 PSPC1-A488 DAPI IMPa2-A546_m_TileScan_001 (Stage 13 of 49)	00-gE6CstTciPp4EiHr3GbR2o
0		Nucleus	1	0.000	1.000	671	100000595	100000014	siRNA-IMPa2-25 PSPC1-A488 IMPa2-A546 DAPI 8C1-siRNA-IMP-a2-a4 V2.00	0	10. siRNA-IMPa2-25 PSPC1-A488 DAPI IMPa2-A546_m_TileScan_001 (Stage 13 of 49)	00-gE6CstTciPp4EiHr3GbR2o
0		Nucleus	1	0.000	1.000	672	100000596	100000015	siRNA-IMPa2-25 PSPC1-A488 IMPa2-A546 DAPI 8C1-siRNA-IMP-a2-a4 V2.00	0	10. siRNA-IMPa2-25 PSPC1-A488 DAPI IMPa2-A546_m_TileScan_001 (Stage 13 of 49)	00-gE6CstTciPp4EiHr3GbR2o
0		Nucleus	1	0.000	1.000	673	100000597	100000016	siRNA-IMPa2-25 PSPC1-A488 IMPa2-A546 DAPI 8C1-siRNA-IMP-a2-a4 V2.00	0	10. siRNA-IMPa2-25 PSPC1-A488 DAPI IMPa2-A546_m_TileScan_001 (Stage 13 of 49)	00-gE6CstTciPp4EiHr3GbR2o
0		Nucleus	1	0.000	1.000	675	100000598	100000017	siRNA-IMPa2-25 PSPC1-A488 IMPa2-A546 DAPI 8C1-siRNA-IMP-a2-a4 V2.00	0	10. siRNA-IMPa2-25 PSPC1-A488 DAPI IMPa2-A546_m_TileScan_001 (Stage 13 of 49)	00-gE6CstTciPp4EiHr3GbR2o
0		Nucleus	1	0.000	1.000	676	100000599	100000018	siRNA-IMPa2-25 PSPC1-A488 IMPa2-A546 DAPI 8C1-siRNA-IMP-a2-a4 V2.00	0	10. siRNA-IMPa2-25 PSPC1-A488 DAPI IMPa2-A546_m_TileScan_001 (Stage 13 of 49)	00-gE6CstTciPp4EiHr3GbR2o
0		Nucleus	1	0.000	1.000	677	100000600	100000019	siRNA-IMPa2-25 PSPC1-A488 IMPa2-A546 DAPI 8C1-siRNA-IMP-a2-a4 V2.00	0	10. siRNA-IMPa2-25 PSPC1-A488 DAPI IMPa2-A546_m_TileScan_001 (Stage 13 of 49)	00-gE6CstTciPp4EiHr3GbR2o
0		Nucleus	1	0.000	1.000	678	100000601	100000020	siRNA-IMPa2-25 PSPC1-A488 IMPa2-A546 DAPI 8C1-siRNA-IMP-a2-a4 V2.00	0	10. siRNA-IMPa2-25 PSPC1-A488 DAPI IMPa2-A546_m_TileScan_001 (Stage 13 of 49)	00-gE6CstTciPp4EiHr3GbR2o
0		Nucleus	1	0.000	1.000	680	100000602	100000000	siRNA-IMPa2-25 PSPC1-A488 IMPa2-A546 DAPI 8C1-siRNA-IMP-a2-a4 V2.00	0	10. siRNA-IMPa2-25 PSPC1-A488 DAPI IMPa2-A546_n_TileScan_001 (Stage 14 of 49)	00-kuzPgLDrJw8cqSmciSTHwa
0		Nucleus	1	0.000	1.000	681	100000603	100000001	siRNA-IMPa2-25 PSPC1-A488 IMPa2-A546 DAPI 8C1-siRNA-IMP-a2-a4 V2.00	0	10. siRNA-IMPa2-25 PSPC1-A488 DAPI IMPa2-A546_n_TileScan_001 (Stage 14 of 49)	00-kuzPgLDrJw8cqSmciSTHwa
0		Nucleus	1	0.000	1.000	683	100000604	100000002	siRNA-IMPa2-25 PSPC1-A488 IMPa2-A546 DAPI 8C1-siRNA-IMP-a2-a4 V2.00	0	10. siRNA-IMPa2-25 PSPC1-A488 DAPI IMPa2-A546_n_TileScan_001 (Stage 14 of 49)	00-kuzPgLDrJw8cqSmciSTHwa
0		Nucleus	1	0.000	1.000	685	100000605	100000003	siRNA-IMPa2-25 PSPC1-A488 IMPa2-A546 DAPI 8C1-siRNA-IMP-a2-a4 V2.00	0	10. siRNA-IMPa2-25 PSPC1-A488 DAPI IMPa2-A546_n_TileScan_001 (Stage 14 of 49)	00-kuzPgLDrJw8cqSmciSTHwa
0		Nucleus	1	0.000	1.000	686	100000606	100000004	siRNA-IMPa2-25 PSPC1-A488 IMPa2-A546 DAPI 8C1-siRNA-IMP-a2-a4 V2.00	0	10. siRNA-IMPa2-25 PSPC1-A488 DAPI IMPa2-A546_n_TileScan_001 (Stage 14 of 49)	00-kuzPgLDrJw8cqSmciSTHwa
0		Nucleus	1	0.000	1.000	687	100000607	100000005	siRNA-IMPa2-25 PSPC1-A488 IMPa2-A546 DAPI 8C1-siRNA-IMP-a2-a4 V2.00	0	10. siRNA-IMPa2-25 PSPC1-A488 DAPI IMPa2-A546_n_TileScan_001 (Stage 14 of 49)	00-kuzPgLDrJw8cqSmciSTHwa
0		Nucleus	1	0.000	1.000	689	100000608	100000006	siRNA-IMPa2-25 PSPC1-A488 IMPa2-A546 DAPI 8C1-siRNA-IMP-a2-a4 V2.00	0	10. siRNA-IMPa2-25 PSPC1-A488 DAPI IMPa2-A546_n_TileScan_001 (Stage 14 of 49)	00-kuzPgLDrJw8cqSmciSTHwa
0		Nucleus	1	0.000	1.000	690	100000609	100000007	siRNA-IMPa2-25 PSPC1-A488 IMPa2-A546 DAPI 8C1-siRNA-IMP-a2-a4 V2.00	0	10. siRNA-IMPa2-25 PSPC1-A488 DAPI IMPa2-A546_n_TileScan_001 (Stage 14 of 49)	00-kuzPgLDrJw8cqSmciSTHwa
0		Nucleus	1	0.000	1.000	692	100000610	100000000	siRNA-IMPa2-25 PSPC1-A488 IMPa2-A546 DAPI 8C1-siRNA-IMP-a2-a4 V2.00	0	10. siRNA-IMPa2-25 PSPC1-A488 DAPI IMPa2-A546_o_TileScan_001 (Stage 15 of 49)	00-RBKFSbGiTzogsevr7JUwHW
0		Nucleus	1	0.000	1.000	693	100000611	100000001	siRNA-IMPa2-25 PSPC1-A488 IMPa2-A546 DAPI 8C1-siRNA-IMP-a2-a4 V2.00	0	10. siRNA-IMPa2-25 PSPC1-A488 DAPI IMPa2-A546_o_TileScan_001 (Stage 15 of 49)	00-RBKFSbGiTzogsevr7JUwHW
0		Nucleus	1	0.000	1.000	694	100000612	100000002	siRNA-IMPa2-25 PSPC1-A488 IMPa2-A546 DAPI 8C1-siRNA-IMP-a2-a4 V2.00	0	10. siRNA-IMPa2-25 PSPC1-A488 DAPI IMPa2-A546_o_TileScan_001 (Stage 15 of 49)	00-RBKFSbGiTzogsevr7JUwHW
0		Nucleus	1	0.000	1.000	695	100000613	100000003	siRNA-IMPa2-25 PSPC1-A488 IMPa2-A546 DAPI 8C1-siRNA-IMP-a2-a4 V2.00	0	10. siRNA-IMPa2-25 PSPC1-A488 DAPI IMPa2-A546_o_TileScan_001 (Stage 15 of 49)	00-RBKFSbGiTzogsevr7JUwHW
0		Nucleus	1	0.000	1.000	696	100000614	100000004	siRNA-IMPa2-25 PSPC1-A488 IMPa2-A546 DAPI 8C1-siRNA-IMP-a2-a4 V2.00	0	10. siRNA-IMPa2-25 PSPC1-A488 DAPI IMPa2-A546_o_TileScan_001 (Stage 15 of 49)	00-RBKFSbGiTzogsevr7JUwHW
0		Nucleus	1	0.000	1.000	697	100000615	100000005	siRNA-IMPa2-25 PSPC1-A488 IMPa2-A546 DAPI 8C1-siRNA-IMP-a2-a4 V2.00	0	10. siRNA-IMPa2-25 PSPC1-A488 DAPI IMPa2-A546_o_TileScan_001 (Stage 15 of 49)	00-RBKFSbGiTzogsevr7JUwHW
0		Nucleus	1	0.000	1.000	698	100000616	100000006	siRNA-IMPa2-25 PSPC1-A488 IMPa2-A546 DAPI 8C1-siRNA-IMP-a2-a4 V2.00	0	10. siRNA-IMPa2-25 PSPC1-A488 DAPI IMPa2-A546_o_TileScan_001 (Stage 15 of 49)	00-RBKFSbGiTzogsevr7JUwHW
0		Nucleus	1	0.000	1.000	699	100000617	100000007	siRNA-IMPa2-25 PSPC1-A488 IMPa2-A546 DAPI 8C1-siRNA-IMP-a2-a4 V2.00	0	10. siRNA-IMPa2-25 PSPC1-A488 DAPI IMPa2-A546_o_TileScan_001 (Stage 15 of 49)	00-RBKFSbGiTzogsevr7JUwHW
0		Nucleus	1	0.000	1.000	701	100000618	100000000	siRNA-IMPa2-25 PSPC1-A488 IMPa2-A546 DAPI 8C1-siRNA-IMP-a2-a4 V2.00	0	10. siRNA-IMPa2-25 PSPC1-A488 DAPI IMPa2-A546_p_TileScan_001 (Stage 16 of 49)	00-korRiXCoVy2dUKKzfLCvx5
0		Nucleus	1	0.000	1.000	702	100000619	100000001	siRNA-IMPa2-25 PSPC1-A488 IMPa2-A546 DAPI 8C1-siRNA-IMP-a2-a4 V2.00	0	10. siRNA-IMPa2-25 PSPC1-A488 DAPI IMPa2-A546_p_TileScan_001 (Stage 16 of 49)	00-korRiXCoVy2dUKKzfLCvx5
0		Nucleus	1	0.000	1.000	703	100000620	100000002	siRNA-IMPa2-25 PSPC1-A488 IMPa2-A546 DAPI 8C1-siRNA-IMP-a2-a4 V2.00	0	10. siRNA-IMPa2-25 PSPC1-A488 DAPI IMPa2-A546_p_TileScan_001 (Stage 16 of 49)	00-korRiXCoVy2dUKKzfLCvx5
0		Nucleus	1	0.000	1.000	704	100000621	100000003	siRNA-IMPa2-25 PSPC1-A488 IMPa2-A546 DAPI 8C1-siRNA-IMP-a2-a4 V2.00	0	10. siRNA-IMPa2-25 PSPC1-A488 DAPI IMPa2-A546_p_TileScan_001 (Stage 16 of 49)	00-korRiXCoVy2dUKKzfLCvx5
0		Nucleus	1	0.000	1.000	705	100000622	100000004	siRNA-IMPa2-25 PSPC1-A488 IMPa2-A546 DAPI 8C1-siRNA-IMP-a2-a4 V2.00	0	10. siRNA-IMPa2-25 PSPC1-A488 DAPI IMPa2-A546_p_TileScan_001 (Stage 16 of 49)	00-korRiXCoVy2dUKKzfLCvx5
0		Nucleus	1	0.000	1.000	706	100000623	100000005	siRNA-IMPa2-25 PSPC1-A488 IMPa2-A546 DAPI 8C1-siRNA-IMP-a2-a4 V2.00	0	10. siRNA-IMPa2-25 PSPC1-A488 DAPI IMPa2-A546_p_TileScan_001 (Stage 16 of 49)	00-korRiXCoVy2dUKKzfLCvx5
0		Nucleus	1	0.000	1.000	708	100000624	100000000	siRNA-IMPa2-25 PSPC1-A488 IMPa2-A546 DAPI 8C1-siRNA-IMP-a2-a4 V2.00	0	10. siRNA-IMPa2-25 PSPC1-A488 DAPI IMPa2-A546_q_TileScan_001 (Stage 17 of 49)	00-n7JfjqMTkYzapGaj3Ru7Q8
0		Nucleus	1	0.000	1.000	709	100000625	100000001	siRNA-IMPa2-25 PSPC1-A488 IMPa2-A546 DAPI 8C1-siRNA-IMP-a2-a4 V2.00	0	10. siRNA-IMPa2-25 PSPC1-A488 DAPI IMPa2-A546_q_TileScan_001 (Stage 17 of 49)	00-n7JfjqMTkYzapGaj3Ru7Q8
0		Nucleus	1	0.000	1.000	710	100000626	100000002	siRNA-IMPa2-25 PSPC1-A488 IMPa2-A546 DAPI 8C1-siRNA-IMP-a2-a4 V2.00	0	10. siRNA-IMPa2-25 PSPC1-A488 DAPI IMPa2-A546_q_TileScan_001 (Stage 17 of 49)	00-n7JfjqMTkYzapGaj3Ru7Q8
0		Nucleus	1	0.000	1.000	711	100000627	100000003	siRNA-IMPa2-25 PSPC1-A488 IMPa2-A546 DAPI 8C1-siRNA-IMP-a2-a4 V2.00	0	10. siRNA-IMPa2-25 PSPC1-A488 DAPI IMPa2-A546_q_TileScan_001 (Stage 17 of 49)	00-n7JfjqMTkYzapGaj3Ru7Q8
0		Nucleus	1	0.000	1.000	713	100000628	100000000	siRNA-IMPa2-25 PSPC1-A488 IMPa2-A546 DAPI 8C1-siRNA-IMP-a2-a4 V2.00	0	10. siRNA-IMPa2-25 PSPC1-A488 DAPI IMPa2-A546_r_TileScan_001 (Stage 18 of 49)	00-rHguJgVQgapstJommrUJRG
0		Nucleus	1	0.000	1.000	714	100000629	100000001	siRNA-IMPa2-25 PSPC1-A488 IMPa2-A546 DAPI 8C1-siRNA-IMP-a2-a4 V2.00	0	10. siRNA-IMPa2-25 PSPC1-A488 DAPI IMPa2-A546_r_TileScan_001 (Stage 18 of 49)	00-rHguJgVQgapstJommrUJRG
0		Nucleus	1	0.000	1.000	715	100000630	100000002	siRNA-IMPa2-25 PSPC1-A488 IMPa2-A546 DAPI 8C1-siRNA-IMP-a2-a4 V2.00	0	10. siRNA-IMPa2-25 PSPC1-A488 DAPI IMPa2-A546_r_TileScan_001 (Stage 18 of 49)	00-rHguJgVQgapstJommrUJRG
0		Nucleus	1	0.000	1.000	716	100000631	100000003	siRNA-IMPa2-25 PSPC1-A488 IMPa2-A546 DAPI 8C1-siRNA-IMP-a2-a4 V2.00	0	10. siRNA-IMPa2-25 PSPC1-A488 DAPI IMPa2-A546_r_TileScan_001 (Stage 18 of 49)	00-rHguJgVQgapstJommrUJRG
0		Nucleus	1	0.000	1.000	717	100000632	100000004	siRNA-IMPa2-25 PSPC1-A488 IMPa2-A546 DAPI 8C1-siRNA-IMP-a2-a4 V2.00	0	10. siRNA-IMPa2-25 PSPC1-A488 DAPI IMPa2-A546_r_TileScan_001 (Stage 18 of 49)	00-rHguJgVQgapstJommrUJRG
0		Nucleus	1	0.000	1.000	718	100000633	100000005	siRNA-IMPa2-25 PSPC1-A488 IMPa2-A546 DAPI 8C1-siRNA-IMP-a2-a4 V2.00	0	10. siRNA-IMPa2-25 PSPC1-A488 DAPI IMPa2-A546_r_TileScan_001 (Stage 18 of 49)	00-rHguJgVQgapstJommrUJRG
0		Nucleus	1	0.000	1.000	719	100000634	100000006	siRNA-IMPa2-25 PSPC1-A488 IMPa2-A546 DAPI 8C1-siRNA-IMP-a2-a4 V2.00	0	10. siRNA-IMPa2-25 PSPC1-A488 DAPI IMPa2-A546_r_TileScan_001 (Stage 18 of 49)	00-rHguJgVQgapstJommrUJRG
0		Nucleus	1	0.000	1.000	720	100000635	100000007	siRNA-IMPa2-25 PSPC1-A488 IMPa2-A546 DAPI 8C1-siRNA-IMP-a2-a4 V2.00	0	10. siRNA-IMPa2-25 PSPC1-A488 DAPI IMPa2-A546_r_TileScan_001 (Stage 18 of 49)	00-rHguJgVQgapstJommrUJRG
0		Nucleus	1	0.000	1.000	721	100000636	100000008	siRNA-IMPa2-25 PSPC1-A488 IMPa2-A546 DAPI 8C1-siRNA-IMP-a2-a4 V2.00	0	10. siRNA-IMPa2-25 PSPC1-A488 DAPI IMPa2-A546_r_TileScan_001 (Stage 18 of 49)	00-rHguJgVQgapstJommrUJRG
0		Nucleus	1	0.000	1.000	724	100000637	100000000	siRNA-IMPa2-25 PSPC1-A488 IMPa2-A546 DAPI 8C1-siRNA-IMP-a2-a4 V2.00	0	10. siRNA-IMPa2-25 PSPC1-A488 DAPI IMPa2-A546_s_TileScan_001 (Stage 19 of 49)	00-kjVN8ZsDa2oHAjgaPog7Y9
0		Nucleus	1	0.000	1.000	725	100000638	100000001	siRNA-IMPa2-25 PSPC1-A488 IMPa2-A546 DAPI 8C1-siRNA-IMP-a2-a4 V2.00	0	10. siRNA-IMPa2-25 PSPC1-A488 DAPI IMPa2-A546_s_TileScan_001 (Stage 19 of 49)	00-kjVN8ZsDa2oHAjgaPog7Y9
0		Nucleus	1	0.000	1.000	726	100000639	100000002	siRNA-IMPa2-25 PSPC1-A488 IMPa2-A546 DAPI 8C1-siRNA-IMP-a2-a4 V2.00	0	10. siRNA-IMPa2-25 PSPC1-A488 DAPI IMPa2-A546_s_TileScan_001 (Stage 19 of 49)	00-kjVN8ZsDa2oHAjgaPog7Y9
0		Nucleus	1	0.000	1.000	727	100000640	100000003	siRNA-IMPa2-25 PSPC1-A488 IMPa2-A546 DAPI 8C1-siRNA-IMP-a2-a4 V2.00	0	10. siRNA-IMPa2-25 PSPC1-A488 DAPI IMPa2-A546_s_TileScan_001 (Stage 19 of 49)	00-kjVN8ZsDa2oHAjgaPog7Y9
0		Nucleus	1	0.000	1.000	728	100000641	100000004	siRNA-IMPa2-25 PSPC1-A488 IMPa2-A546 DAPI 8C1-siRNA-IMP-a2-a4 V2.00	0	10. siRNA-IMPa2-25 PSPC1-A488 DAPI IMPa2-A546_s_TileScan_001 (Stage 19 of 49)	00-kjVN8ZsDa2oHAjgaPog7Y9
0		Nucleus	1	0.000	1.000	729	100000642	100000005	siRNA-IMPa2-25 PSPC1-A488 IMPa2-A546 DAPI 8C1-siRNA-IMP-a2-a4 V2.00	0	10. siRNA-IMPa2-25 PSPC1-A488 DAPI IMPa2-A546_s_TileScan_001 (Stage 19 of 49)	00-kjVN8ZsDa2oHAjgaPog7Y9
0		Nucleus	1	0.000	1.000	730	100000643	100000006	siRNA-IMPa2-25 PSPC1-A488 IMPa2-A546 DAPI 8C1-siRNA-IMP-a2-a4 V2.00	0	10. siRNA-IMPa2-25 PSPC1-A488 DAPI IMPa2-A546_s_TileScan_001 (Stage 19 of 49)	00-kjVN8ZsDa2oHAjgaPog7Y9
0		Nucleus	1	0.000	1.000	731	100000644	100000007	siRNA-IMPa2-25 PSPC1-A488 IMPa2-A546 DAPI 8C1-siRNA-IMP-a2-a4 V2.00	0	10. siRNA-IMPa2-25 PSPC1-A488 DAPI IMPa2-A546_s_TileScan_001 (Stage 19 of 49)	00-kjVN8ZsDa2oHAjgaPog7Y9
0		Nucleus	1	0.000	1.000	732	100000645	100000008	siRNA-IMPa2-25 PSPC1-A488 IMPa2-A546 DAPI 8C1-siRNA-IMP-a2-a4 V2.00	0	10. siRNA-IMPa2-25 PSPC1-A488 DAPI IMPa2-A546_s_TileScan_001 (Stage 19 of 49)	00-kjVN8ZsDa2oHAjgaPog7Y9
0		Nucleus	1	0.000	1.000	733	100000646	100000009	siRNA-IMPa2-25 PSPC1-A488 IMPa2-A546 DAPI 8C1-siRNA-IMP-a2-a4 V2.00	0	10. siRNA-IMPa2-25 PSPC1-A488 DAPI IMPa2-A546_s_TileScan_001 (Stage 19 of 49)	00-kjVN8ZsDa2oHAjgaPog7Y9
0		Nucleus	1	0.000	1.000	734	100000647	100000010	siRNA-IMPa2-25 PSPC1-A488 IMPa2-A546 DAPI 8C1-siRNA-IMP-a2-a4 V2.00	0	10. siRNA-IMPa2-25 PSPC1-A488 DAPI IMPa2-A546_s_TileScan_001 (Stage 19 of 49)	00-kjVN8ZsDa2oHAjgaPog7Y9
0		Nucleus	1	0.000	1.000	735	100000648	100000011	siRNA-IMPa2-25 PSPC1-A488 IMPa2-A546 DAPI 8C1-siRNA-IMP-a2-a4 V2.00	0	10. siRNA-IMPa2-25 PSPC1-A488 DAPI IMPa2-A546_s_TileScan_001 (Stage 19 of 49)	00-kjVN8ZsDa2oHAjgaPog7Y9
0		Nucleus	1	0.000	1.000	737	100000649	100000000	siRNA-IMPa2-25 PSPC1-A488 IMPa2-A546 DAPI 8C1-siRNA-IMP-a2-a4 V2.00	0	10. siRNA-IMPa2-25 PSPC1-A488 DAPI IMPa2-A546_t_TileScan_001 (Stage 20 of 49)	00-nRHhScsAzb57H86WfbYh9G
0		Nucleus	1	0.000	1.000	738	100000650	100000001	siRNA-IMPa2-25 PSPC1-A488 IMPa2-A546 DAPI 8C1-siRNA-IMP-a2-a4 V2.00	0	10. siRNA-IMPa2-25 PSPC1-A488 DAPI IMPa2-A546_t_TileScan_001 (Stage 20 of 49)	00-nRHhScsAzb57H86WfbYh9G
0		Nucleus	1	0.000	1.000	739	100000651	100000002	siRNA-IMPa2-25 PSPC1-A488 IMPa2-A546 DAPI 8C1-siRNA-IMP-a2-a4 V2.00	0	10. siRNA-IMPa2-25 PSPC1-A488 DAPI IMPa2-A546_t_TileScan_001 (Stage 20 of 49)	00-nRHhScsAzb57H86WfbYh9G
0		Nucleus	1	0.000	1.000	741	100000652	100000003	siRNA-IMPa2-25 PSPC1-A488 IMPa2-A546 DAPI 8C1-siRNA-IMP-a2-a4 V2.00	0	10. siRNA-IMPa2-25 PSPC1-A488 DAPI IMPa2-A546_t_TileScan_001 (Stage 20 of 49)	00-nRHhScsAzb57H86WfbYh9G
0		Nucleus	1	0.000	1.000	742	100000653	100000004	siRNA-IMPa2-25 PSPC1-A488 IMPa2-A546 DAPI 8C1-siRNA-IMP-a2-a4 V2.00	0	10. siRNA-IMPa2-25 PSPC1-A488 DAPI IMPa2-A546_t_TileScan_001 (Stage 20 of 49)	00-nRHhScsAzb57H86WfbYh9G
0		Nucleus	1	0.000	1.000	743	100000654	100000005	siRNA-IMPa2-25 PSPC1-A488 IMPa2-A546 DAPI 8C1-siRNA-IMP-a2-a4 V2.00	0	10. siRNA-IMPa2-25 PSPC1-A488 DAPI IMPa2-A546_t_TileScan_001 (Stage 20 of 49)	00-nRHhScsAzb57H86WfbYh9G
0		Nucleus	1	0.000	1.000	744	100000655	100000006	siRNA-IMPa2-25 PSPC1-A488 IMPa2-A546 DAPI 8C1-siRNA-IMP-a2-a4 V2.00	0	10. siRNA-IMPa2-25 PSPC1-A488 DAPI IMPa2-A546_t_TileScan_001 (Stage 20 of 49)	00-nRHhScsAzb57H86WfbYh9G
0		Nucleus	1	0.000	1.000	745	100000656	100000007	siRNA-IMPa2-25 PSPC1-A488 IMPa2-A546 DAPI 8C1-siRNA-IMP-a2-a4 V2.00	0	10. siRNA-IMPa2-25 PSPC1-A488 DAPI IMPa2-A546_t_TileScan_001 (Stage 20 of 49)	00-nRHhScsAzb57H86WfbYh9G
0		Nucleus	1	0.000	1.000	746	100000657	100000008	siRNA-IMPa2-25 PSPC1-A488 IMPa2-A546 DAPI 8C1-siRNA-IMP-a2-a4 V2.00	0	10. siRNA-IMPa2-25 PSPC1-A488 DAPI IMPa2-A546_t_TileScan_001 (Stage 20 of 49)	00-nRHhScsAzb57H86WfbYh9G
0		Nucleus	1	0.000	1.000	747	100000658	100000009	siRNA-IMPa2-25 PSPC1-A488 IMPa2-A546 DAPI 8C1-siRNA-IMP-a2-a4 V2.00	0	10. siRNA-IMPa2-25 PSPC1-A488 DAPI IMPa2-A546_t_TileScan_001 (Stage 20 of 49)	00-nRHhScsAzb57H86WfbYh9G
0		Nucleus	1	0.000	1.000	748	100000659	100000000	siRNA-IMPa2-25 PSPC1-A488 IMPa2-A546 DAPI 8C1-siRNA-IMP-a2-a4 V2.00	0	10. siRNA-IMPa2-25 PSPC1-A488 DAPI IMPa2-A546_u_TileScan_001 (Stage 21 of 49)	00-Ac2npqSd55VhpgsJvsNWiQ
0		Nucleus	1	0.000	1.000	749	100000660	100000001	siRNA-IMPa2-25 PSPC1-A488 IMPa2-A546 DAPI 8C1-siRNA-IMP-a2-a4 V2.00	0	10. siRNA-IMPa2-25 PSPC1-A488 DAPI IMPa2-A546_u_TileScan_001 (Stage 21 of 49)	00-Ac2npqSd55VhpgsJvsNWiQ
0		Nucleus	1	0.000	1.000	750	100000661	100000002	siRNA-IMPa2-25 PSPC1-A488 IMPa2-A546 DAPI 8C1-siRNA-IMP-a2-a4 V2.00	0	10. siRNA-IMPa2-25 PSPC1-A488 DAPI IMPa2-A546_u_TileScan_001 (Stage 21 of 49)	00-Ac2npqSd55VhpgsJvsNWiQ
0		Nucleus	1	0.000	1.000	751	100000662	100000003	siRNA-IMPa2-25 PSPC1-A488 IMPa2-A546 DAPI 8C1-siRNA-IMP-a2-a4 V2.00	0	10. siRNA-IMPa2-25 PSPC1-A488 DAPI IMPa2-A546_u_TileScan_001 (Stage 21 of 49)	00-Ac2npqSd55VhpgsJvsNWiQ
0		Nucleus	1	0.000	1.000	752	100000663	100000004	siRNA-IMPa2-25 PSPC1-A488 IMPa2-A546 DAPI 8C1-siRNA-IMP-a2-a4 V2.00	0	10. siRNA-IMPa2-25 PSPC1-A488 DAPI IMPa2-A546_u_TileScan_001 (Stage 21 of 49)	00-Ac2npqSd55VhpgsJvsNWiQ
0		Nucleus	1	0.000	1.000	753	100000664	100000005	siRNA-IMPa2-25 PSPC1-A488 IMPa2-A546 DAPI 8C1-siRNA-IMP-a2-a4 V2.00	0	10. siRNA-IMPa2-25 PSPC1-A488 DAPI IMPa2-A546_u_TileScan_001 (Stage 21 of 49)	00-Ac2npqSd55VhpgsJvsNWiQ
0		Nucleus	1	0.000	1.000	754	100000665	100000006	siRNA-IMPa2-25 PSPC1-A488 IMPa2-A546 DAPI 8C1-siRNA-IMP-a2-a4 V2.00	0	10. siRNA-IMPa2-25 PSPC1-A488 DAPI IMPa2-A546_u_TileScan_001 (Stage 21 of 49)	00-Ac2npqSd55VhpgsJvsNWiQ
0		Nucleus	1	0.000	1.000	756	100000666	100000007	siRNA-IMPa2-25 PSPC1-A488 IMPa2-A546 DAPI 8C1-siRNA-IMP-a2-a4 V2.00	0	10. siRNA-IMPa2-25 PSPC1-A488 DAPI IMPa2-A546_u_TileScan_001 (Stage 21 of 49)	00-Ac2npqSd55VhpgsJvsNWiQ
0		Nucleus	1	0.000	1.000	757	100000667	100000008	siRNA-IMPa2-25 PSPC1-A488 IMPa2-A546 DAPI 8C1-siRNA-IMP-a2-a4 V2.00	0	10. siRNA-IMPa2-25 PSPC1-A488 DAPI IMPa2-A546_u_TileScan_001 (Stage 21 of 49)	00-Ac2npqSd55VhpgsJvsNWiQ
0		Nucleus	1	0.000	1.000	758	100000668	100000009	siRNA-IMPa2-25 PSPC1-A488 IMPa2-A546 DAPI 8C1-siRNA-IMP-a2-a4 V2.00	0	10. siRNA-IMPa2-25 PSPC1-A488 DAPI IMPa2-A546_u_TileScan_001 (Stage 21 of 49)	00-Ac2npqSd55VhpgsJvsNWiQ
0		Nucleus	1	0.000	1.000	758	100000669	100000010	siRNA-IMPa2-25 PSPC1-A488 IMPa2-A546 DAPI 8C1-siRNA-IMP-a2-a4 V2.00	0	10. siRNA-IMPa2-25 PSPC1-A488 DAPI IMPa2-A546_u_TileScan_001 (Stage 21 of 49)	00-Ac2npqSd55VhpgsJvsNWiQ
0		Nucleus	1	0.000	1.000	759	100000670	100000011	siRNA-IMPa2-25 PSPC1-A488 IMPa2-A546 DAPI 8C1-siRNA-IMP-a2-a4 V2.00	0	10. siRNA-IMPa2-25 PSPC1-A488 DAPI IMPa2-A546_u_TileScan_001 (Stage 21 of 49)	00-Ac2npqSd55VhpgsJvsNWiQ
0		Nucleus	1	0.000	1.000	760	100000671	100000012	siRNA-IMPa2-25 PSPC1-A488 IMPa2-A546 DAPI 8C1-siRNA-IMP-a2-a4 V2.00	0	10. siRNA-IMPa2-25 PSPC1-A488 DAPI IMPa2-A546_u_TileScan_001 (Stage 21 of 49)	00-Ac2npqSd55VhpgsJvsNWiQ
0		Nucleus	1	0.000	1.000	761	100000672	100000013	siRNA-IMPa2-25 PSPC1-A488 IMPa2-A546 DAPI 8C1-siRNA-IMP-a2-a4 V2.00	0	10. siRNA-IMPa2-25 PSPC1-A488 DAPI IMPa2-A546_u_TileScan_001 (Stage 21 of 49)	00-Ac2npqSd55VhpgsJvsNWiQ
0		Nucleus	1	0.000	1.000	762	100000673	100000014	siRNA-IMPa2-25 PSPC1-A488 IMPa2-A546 DAPI 8C1-siRNA-IMP-a2-a4 V2.00	0	10. siRNA-IMPa2-25 PSPC1-A488 DAPI IMPa2-A546_u_TileScan_001 (Stage 21 of 49)	00-Ac2npqSd55VhpgsJvsNWiQ
0		Nucleus	1	0.000	1.000	763	100000674	100000015	siRNA-IMPa2-25 PSPC1-A488 IMPa2-A546 DAPI 8C1-siRNA-IMP-a2-a4 V2.00	0	10. siRNA-IMPa2-25 PSPC1-A488 DAPI IMPa2-A546_u_TileScan_001 (Stage 21 of 49)	00-Ac2npqSd55VhpgsJvsNWiQ
0		Nucleus	1	0.000	1.000	764	100000675	100000016	siRNA-IMPa2-25 PSPC1-A488 IMPa2-A546 DAPI 8C1-siRNA-IMP-a2-a4 V2.00	0	10. siRNA-IMPa2-25 PSPC1-A488 DAPI IMPa2-A546_u_TileScan_001 (Stage 21 of 49)	00-Ac2npqSd55VhpgsJvsNWiQ
0		Nucleus	1	0.000	1.000	765	100000676	100000017	siRNA-IMPa2-25 PSPC1-A488 IMPa2-A546 DAPI 8C1-siRNA-IMP-a2-a4 V2.00	0	10. siRNA-IMPa2-25 PSPC1-A488 DAPI IMPa2-A546_u_TileScan_001 (Stage 21 of 49)	00-Ac2npqSd55VhpgsJvsNWiQ
0		Nucleus	1	0.000	1.000	766	100000677	100000000	siRNA-IMPa2-25 PSPC1-A488 IMPa2-A546 DAPI 8C1-siRNA-IMP-a2-a4 V2.00	0	10. siRNA-IMPa2-25 PSPC1-A488 DAPI IMPa2-A546_v_TileScan_001 (Stage 22 of 49)	00-Nyer7F263mcQbBLuJR3bpF
0		Nucleus	1	0.000	1.000	767	100000678	100000001	siRNA-IMPa2-25 PSPC1-A488 IMPa2-A546 DAPI 8C1-siRNA-IMP-a2-a4 V2.00	0	10. siRNA-IMPa2-25 PSPC1-A488 DAPI IMPa2-A546_v_TileScan_001 (Stage 22 of 49)	00-Nyer7F263mcQbBLuJR3bpF
0		Nucleus	1	0.000	1.000	768	100000679	100000002	siRNA-IMPa2-25 PSPC1-A488 IMPa2-A546 DAPI 8C1-siRNA-IMP-a2-a4 V2.00	0	10. siRNA-IMPa2-25 PSPC1-A488 DAPI IMPa2-A546_v_TileScan_001 (Stage 22 of 49)	00-Nyer7F263mcQbBLuJR3bpF
0		Nucleus	1	0.000	1.000	769	100000680	100000003	siRNA-IMPa2-25 PSPC1-A488 IMPa2-A546 DAPI 8C1-siRNA-IMP-a2-a4 V2.00	0	10. siRNA-IMPa2-25 PSPC1-A488 DAPI IMPa2-A546_v_TileScan_001 (Stage 22 of 49)	00-Nyer7F263mcQbBLuJR3bpF
0		Nucleus	1	0.000	1.000	770	100000681	100000004	siRNA-IMPa2-25 PSPC1-A488 IMPa2-A546 DAPI 8C1-siRNA-IMP-a2-a4 V2.00	0	10. siRNA-IMPa2-25 PSPC1-A488 DAPI IMPa2-A546_v_TileScan_001 (Stage 22 of 49)	00-Nyer7F263mcQbBLuJR3bpF
0		Nucleus	1	0.000	1.000	771	100000682	100000005	siRNA-IMPa2-25 PSPC1-A488 IMPa2-A546 DAPI 8C1-siRNA-IMP-a2-a4 V2.00	0	10. siRNA-IMPa2-25 PSPC1-A488 DAPI IMPa2-A546_v_TileScan_001 (Stage 22 of 49)	00-Nyer7F263mcQbBLuJR3bpF
0		Nucleus	1	0.000	1.000	772	100000683	100000006	siRNA-IMPa2-25 PSPC1-A488 IMPa2-A546 DAPI 8C1-siRNA-IMP-a2-a4 V2.00	0	10. siRNA-IMPa2-25 PSPC1-A488 DAPI IMPa2-A546_v_TileScan_001 (Stage 22 of 49)	00-Nyer7F263mcQbBLuJR3bpF
0		Nucleus	1	0.000	1.000	773	100000684	100000007	siRNA-IMPa2-25 PSPC1-A488 IMPa2-A546 DAPI 8C1-siRNA-IMP-a2-a4 V2.00	0	10. siRNA-IMPa2-25 PSPC1-A488 DAPI IMPa2-A546_v_TileScan_001 (Stage 22 of 49)	00-Nyer7F263mcQbBLuJR3bpF
0		Nucleus	1	0.000	1.000	774	100000685	100000008	siRNA-IMPa2-25 PSPC1-A488 IMPa2-A546 DAPI 8C1-siRNA-IMP-a2-a4 V2.00	0	10. siRNA-IMPa2-25 PSPC1-A488 DAPI IMPa2-A546_v_TileScan_001 (Stage 22 of 49)	00-Nyer7F263mcQbBLuJR3bpF
0		Nucleus	1	0.000	1.000	775	100000686	100000009	siRNA-IMPa2-25 PSPC1-A488 IMPa2-A546 DAPI 8C1-siRNA-IMP-a2-a4 V2.00	0	10. siRNA-IMPa2-25 PSPC1-A488 DAPI IMPa2-A546_v_TileScan_001 (Stage 22 of 49)	00-Nyer7F263mcQbBLuJR3bpF
0		Nucleus	1	0.000	1.000	776	100000687	100000010	siRNA-IMPa2-25 PSPC1-A488 IMPa2-A546 DAPI 8C1-siRNA-IMP-a2-a4 V2.00	0	10. siRNA-IMPa2-25 PSPC1-A488 DAPI IMPa2-A546_v_TileScan_001 (Stage 22 of 49)	00-Nyer7F263mcQbBLuJR3bpF
0		Nucleus	1	0.000	1.000	777	100000688	100000011	siRNA-IMPa2-25 PSPC1-A488 IMPa2-A546 DAPI 8C1-siRNA-IMP-a2-a4 V2.00	0	10. siRNA-IMPa2-25 PSPC1-A488 DAPI IMPa2-A546_v_TileScan_001 (Stage 22 of 49)	00-Nyer7F263mcQbBLuJR3bpF
0		Nucleus	1	0.000	1.000	779	100000689	100000012	siRNA-IMPa2-25 PSPC1-A488 IMPa2-A546 DAPI 8C1-siRNA-IMP-a2-a4 V2.00	0	10. siRNA-IMPa2-25 PSPC1-A488 DAPI IMPa2-A546_v_TileScan_001 (Stage 22 of 49)	00-Nyer7F263mcQbBLuJR3bpF
0		Nucleus	1	0.000	1.000	781	100000690	100000000	siRNA-IMPa2-25 PSPC1-A488 IMPa2-A546 DAPI 8C1-siRNA-IMP-a2-a4 V2.00	0	10. siRNA-IMPa2-25 PSPC1-A488 DAPI IMPa2-A546_w_TileScan_001 (Stage 23 of 49)	00-DsK3Ld6YSp5jV2Umweb8vi
0		Nucleus	1	0.000	1.000	783	100000691	100000001	siRNA-IMPa2-25 PSPC1-A488 IMPa2-A546 DAPI 8C1-siRNA-IMP-a2-a4 V2.00	0	10. siRNA-IMPa2-25 PSPC1-A488 DAPI IMPa2-A546_w_TileScan_001 (Stage 23 of 49)	00-DsK3Ld6YSp5jV2Umweb8vi
0		Nucleus	1	0.000	1.000	784	100000692	100000002	siRNA-IMPa2-25 PSPC1-A488 IMPa2-A546 DAPI 8C1-siRNA-IMP-a2-a4 V2.00	0	10. siRNA-IMPa2-25 PSPC1-A488 DAPI IMPa2-A546_w_TileScan_001 (Stage 23 of 49)	00-DsK3Ld6YSp5jV2Umweb8vi
0		Nucleus	1	0.000	1.000	785	100000693	100000003	siRNA-IMPa2-25 PSPC1-A488 IMPa2-A546 DAPI 8C1-siRNA-IMP-a2-a4 V2.00	0	10. siRNA-IMPa2-25 PSPC1-A488 DAPI IMPa2-A546_w_TileScan_001 (Stage 23 of 49)	00-DsK3Ld6YSp5jV2Umweb8vi
0		Nucleus	1	0.000	1.000	786	100000694	100000004	siRNA-IMPa2-25 PSPC1-A488 IMPa2-A546 DAPI 8C1-siRNA-IMP-a2-a4 V2.00	0	10. siRNA-IMPa2-25 PSPC1-A488 DAPI IMPa2-A546_w_TileScan_001 (Stage 23 of 49)	00-DsK3Ld6YSp5jV2Umweb8vi
0		Nucleus	1	0.000	1.000	787	100000695	100000005	siRNA-IMPa2-25 PSPC1-A488 IMPa2-A546 DAPI 8C1-siRNA-IMP-a2-a4 V2.00	0	10. siRNA-IMPa2-25 PSPC1-A488 DAPI IMPa2-A546_w_TileScan_001 (Stage 23 of 49)	00-DsK3Ld6YSp5jV2Umweb8vi
0		Nucleus	1	0.000	1.000	788	100000696	100000006	siRNA-IMPa2-25 PSPC1-A488 IMPa2-A546 DAPI 8C1-siRNA-IMP-a2-a4 V2.00	0	10. siRNA-IMPa2-25 PSPC1-A488 DAPI IMPa2-A546_w_TileScan_001 (Stage 23 of 49)	00-DsK3Ld6YSp5jV2Umweb8vi
0		Nucleus	1	0.000	1.000	789	100000697	100000007	siRNA-IMPa2-25 PSPC1-A488 IMPa2-A546 DAPI 8C1-siRNA-IMP-a2-a4 V2.00	0	10. siRNA-IMPa2-25 PSPC1-A488 DAPI IMPa2-A546_w_TileScan_001 (Stage 23 of 49)	00-DsK3Ld6YSp5jV2Umweb8vi
0		Nucleus	1	0.000	1.000	790	100000698	100000008	siRNA-IMPa2-25 PSPC1-A488 IMPa2-A546 DAPI 8C1-siRNA-IMP-a2-a4 V2.00	0	10. siRNA-IMPa2-25 PSPC1-A488 DAPI IMPa2-A546_w_TileScan_001 (Stage 23 of 49)	00-DsK3Ld6YSp5jV2Umweb8vi
0		Nucleus	1	0.000	1.000	792	100000699	100000000	siRNA-IMPa2-25 PSPC1-A488 IMPa2-A546 DAPI 8C1-siRNA-IMP-a2-a4 V2.00	0	10. siRNA-IMPa2-25 PSPC1-A488 DAPI IMPa2-A546_x_TileScan_001 (Stage 24 of 49)	00-5zNhRzbuAXfyvsRFE9NTNE
0		Nucleus	1	0.000	1.000	793	100000700	100000001	siRNA-IMPa2-25 PSPC1-A488 IMPa2-A546 DAPI 8C1-siRNA-IMP-a2-a4 V2.00	0	10. siRNA-IMPa2-25 PSPC1-A488 DAPI IMPa2-A546_x_TileScan_001 (Stage 24 of 49)	00-5zNhRzbuAXfyvsRFE9NTNE
0		Nucleus	1	0.000	1.000	794	100000701	100000002	siRNA-IMPa2-25 PSPC1-A488 IMPa2-A546 DAPI 8C1-siRNA-IMP-a2-a4 V2.00	0	10. siRNA-IMPa2-25 PSPC1-A488 DAPI IMPa2-A546_x_TileScan_001 (Stage 24 of 49)	00-5zNhRzbuAXfyvsRFE9NTNE
0		Nucleus	1	0.000	1.000	795	100000702	100000003	siRNA-IMPa2-25 PSPC1-A488 IMPa2-A546 DAPI 8C1-siRNA-IMP-a2-a4 V2.00	0	10. siRNA-IMPa2-25 PSPC1-A488 DAPI IMPa2-A546_x_TileScan_001 (Stage 24 of 49)	00-5zNhRzbuAXfyvsRFE9NTNE
0		Nucleus	1	0.000	1.000	796	100000703	100000000	siRNA-IMPa2-25 PSPC1-A488 IMPa2-A546 DAPI 8C1-siRNA-IMP-a2-a4 V2.00	0	10. siRNA-IMPa2-25 PSPC1-A488 DAPI IMPa2-A546_y_TileScan_001 (Stage 25 of 49)	00-FjeZnm4cvA74fdoF4DswyG
0		Nucleus	1	0.000	1.000	797	100000704	100000001	siRNA-IMPa2-25 PSPC1-A488 IMPa2-A546 DAPI 8C1-siRNA-IMP-a2-a4 V2.00	0	10. siRNA-IMPa2-25 PSPC1-A488 DAPI IMPa2-A546_y_TileScan_001 (Stage 25 of 49)	00-FjeZnm4cvA74fdoF4DswyG
0		Nucleus	1	0.000	1.000	798	100000705	100000002	siRNA-IMPa2-25 PSPC1-A488 IMPa2-A546 DAPI 8C1-siRNA-IMP-a2-a4 V2.00	0	10. siRNA-IMPa2-25 PSPC1-A488 DAPI IMPa2-A546_y_TileScan_001 (Stage 25 of 49)	00-FjeZnm4cvA74fdoF4DswyG
0		Nucleus	1	0.000	1.000	799	100000706	100000003	siRNA-IMPa2-25 PSPC1-A488 IMPa2-A546 DAPI 8C1-siRNA-IMP-a2-a4 V2.00	0	10. siRNA-IMPa2-25 PSPC1-A488 DAPI IMPa2-A546_y_TileScan_001 (Stage 25 of 49)	00-FjeZnm4cvA74fdoF4DswyG
0		Nucleus	1	0.000	1.000	800	100000707	100000004	siRNA-IMPa2-25 PSPC1-A488 IMPa2-A546 DAPI 8C1-siRNA-IMP-a2-a4 V2.00	0	10. siRNA-IMPa2-25 PSPC1-A488 DAPI IMPa2-A546_y_TileScan_001 (Stage 25 of 49)	00-FjeZnm4cvA74fdoF4DswyG
0		Nucleus	1	0.000	1.000	801	100000708	100000005	siRNA-IMPa2-25 PSPC1-A488 IMPa2-A546 DAPI 8C1-siRNA-IMP-a2-a4 V2.00	0	10. siRNA-IMPa2-25 PSPC1-A488 DAPI IMPa2-A546_y_TileScan_001 (Stage 25 of 49)	00-FjeZnm4cvA74fdoF4DswyG
0		Nucleus	1	0.000	1.000	802	100000709	100000006	siRNA-IMPa2-25 PSPC1-A488 IMPa2-A546 DAPI 8C1-siRNA-IMP-a2-a4 V2.00	0	10. siRNA-IMPa2-25 PSPC1-A488 DAPI IMPa2-A546_y_TileScan_001 (Stage 25 of 49)	00-FjeZnm4cvA74fdoF4DswyG
0		Nucleus	1	0.000	1.000	803	100000710	100000007	siRNA-IMPa2-25 PSPC1-A488 IMPa2-A546 DAPI 8C1-siRNA-IMP-a2-a4 V2.00	0	10. siRNA-IMPa2-25 PSPC1-A488 DAPI IMPa2-A546_y_TileScan_001 (Stage 25 of 49)	00-FjeZnm4cvA74fdoF4DswyG
0		Nucleus	1	0.000	1.000	805	100000711	100000008	siRNA-IMPa2-25 PSPC1-A488 IMPa2-A546 DAPI 8C1-siRNA-IMP-a2-a4 V2.00	0	10. siRNA-IMPa2-25 PSPC1-A488 DAPI IMPa2-A546_y_TileScan_001 (Stage 25 of 49)	00-FjeZnm4cvA74fdoF4DswyG
0		Nucleus	1	0.000	1.000	806	100000712	100000009	siRNA-IMPa2-25 PSPC1-A488 IMPa2-A546 DAPI 8C1-siRNA-IMP-a2-a4 V2.00	0	10. siRNA-IMPa2-25 PSPC1-A488 DAPI IMPa2-A546_y_TileScan_001 (Stage 25 of 49)	00-FjeZnm4cvA74fdoF4DswyG
0		Nucleus	1	0.000	1.000	808	100000713	100000010	siRNA-IMPa2-25 PSPC1-A488 IMPa2-A546 DAPI 8C1-siRNA-IMP-a2-a4 V2.00	0	10. siRNA-IMPa2-25 PSPC1-A488 DAPI IMPa2-A546_y_TileScan_001 (Stage 25 of 49)	00-FjeZnm4cvA74fdoF4DswyG
0		Nucleus	1	0.000	1.000	811	100000714	100000000	siRNA-IMPa2-25 PSPC1-A488 IMPa2-A546 DAPI 8C1-siRNA-IMP-a2-a4 V2.00	0	10. siRNA-IMPa2-25 PSPC1-A488 DAPI IMPa2-A546_z_TileScan_001 (Stage 26 of 49)	00-HeS5YeptbZF7LPpUELDFwZ
0		Nucleus	1	0.000	1.000	812	100000715	100000001	siRNA-IMPa2-25 PSPC1-A488 IMPa2-A546 DAPI 8C1-siRNA-IMP-a2-a4 V2.00	0	10. siRNA-IMPa2-25 PSPC1-A488 DAPI IMPa2-A546_z_TileScan_001 (Stage 26 of 49)	00-HeS5YeptbZF7LPpUELDFwZ
0		Nucleus	1	0.000	1.000	813	100000716	100000002	siRNA-IMPa2-25 PSPC1-A488 IMPa2-A546 DAPI 8C1-siRNA-IMP-a2-a4 V2.00	0	10. siRNA-IMPa2-25 PSPC1-A488 DAPI IMPa2-A546_z_TileScan_001 (Stage 26 of 49)	00-HeS5YeptbZF7LPpUELDFwZ
0		Nucleus	1	0.000	1.000	814	100000717	100000003	siRNA-IMPa2-25 PSPC1-A488 IMPa2-A546 DAPI 8C1-siRNA-IMP-a2-a4 V2.00	0	10. siRNA-IMPa2-25 PSPC1-A488 DAPI IMPa2-A546_z_TileScan_001 (Stage 26 of 49)	00-HeS5YeptbZF7LPpUELDFwZ
0		Nucleus	1	0.000	1.000	815	100000718	100000004	siRNA-IMPa2-25 PSPC1-A488 IMPa2-A546 DAPI 8C1-siRNA-IMP-a2-a4 V2.00	0	10. siRNA-IMPa2-25 PSPC1-A488 DAPI IMPa2-A546_z_TileScan_001 (Stage 26 of 49)	00-HeS5YeptbZF7LPpUELDFwZ
0		Nucleus	1	0.000	1.000	816	100000719	100000005	siRNA-IMPa2-25 PSPC1-A488 IMPa2-A546 DAPI 8C1-siRNA-IMP-a2-a4 V2.00	0	10. siRNA-IMPa2-25 PSPC1-A488 DAPI IMPa2-A546_z_TileScan_001 (Stage 26 of 49)	00-HeS5YeptbZF7LPpUELDFwZ
0		Nucleus	1	0.000	1.000	819	100000720	100000006	siRNA-IMPa2-25 PSPC1-A488 IMPa2-A546 DAPI 8C1-siRNA-IMP-a2-a4 V2.00	0	10. siRNA-IMPa2-25 PSPC1-A488 DAPI IMPa2-A546_z_TileScan_001 (Stage 26 of 49)	00-HeS5YeptbZF7LPpUELDFwZ
0		Nucleus	1	0.000	1.000	820	100000721	100000007	siRNA-IMPa2-25 PSPC1-A488 IMPa2-A546 DAPI 8C1-siRNA-IMP-a2-a4 V2.00	0	10. siRNA-IMPa2-25 PSPC1-A488 DAPI IMPa2-A546_z_TileScan_001 (Stage 26 of 49)	00-HeS5YeptbZF7LPpUELDFwZ
0		Nucleus	1	0.000	1.000	821	100000722	100000008	siRNA-IMPa2-25 PSPC1-A488 IMPa2-A546 DAPI 8C1-siRNA-IMP-a2-a4 V2.00	0	10. siRNA-IMPa2-25 PSPC1-A488 DAPI IMPa2-A546_z_TileScan_001 (Stage 26 of 49)	00-HeS5YeptbZF7LPpUELDFwZ
0		Nucleus	1	0.000	1.000	822	100000723	100000009	siRNA-IMPa2-25 PSPC1-A488 IMPa2-A546 DAPI 8C1-siRNA-IMP-a2-a4 V2.00	0	10. siRNA-IMPa2-25 PSPC1-A488 DAPI IMPa2-A546_z_TileScan_001 (Stage 26 of 49)	00-HeS5YeptbZF7LPpUELDFwZ
0		Nucleus	1	0.000	1.000	823	100000724	100000010	siRNA-IMPa2-25 PSPC1-A488 IMPa2-A546 DAPI 8C1-siRNA-IMP-a2-a4 V2.00	0	10. siRNA-IMPa2-25 PSPC1-A488 DAPI IMPa2-A546_z_TileScan_001 (Stage 26 of 49)	00-HeS5YeptbZF7LPpUELDFwZ
0		Nucleus	1	0.000	1.000	824	100000725	100000011	siRNA-IMPa2-25 PSPC1-A488 IMPa2-A546 DAPI 8C1-siRNA-IMP-a2-a4 V2.00	0	10. siRNA-IMPa2-25 PSPC1-A488 DAPI IMPa2-A546_z_TileScan_001 (Stage 26 of 49)	00-HeS5YeptbZF7LPpUELDFwZ
