# Supplementary material for: Development of a pipeline for automated, high-throughput analysis of paraspeckle proteins reveals specific roles for importin α proteins
Source: Sci Rep. 2017 Feb 27;7:43323. doi: 10.1038/srep43323 (PMC5379994; doi:10.1038/srep43323)
Supplement: Supplementary Dataset SD1-F [file srep43323-s8.zip › I8P/8C1-siRNA-IMPa2-PSPC1/_/siRNA-IMPa2-25 PSPC1-A488 IMPa2-A546 DAPI 8C1-siRNA-IMP-a2-a4 V2.00_Statistics/siRNA-IMPa2-25 PSPC1-A488 IMPa2-A546 DAPI 8C1-siRNA-IMP-a2-a4 V2.00_Overall.csv]

Overall
====================
Variable	Value	Unit	Birth [s]	Death [s]	ID
Number of Cells per Time Point	23		0.000	1.000
Number of Cells per Time Point	8		0.000	1.000
Number of Cells per Time Point	17		0.000	1.000
Number of Cells per Time Point	16		0.000	1.000
Number of Cells per Time Point	30		0.000	1.000
Number of Cells per Time Point	18		0.000	1.000
Number of Cells per Time Point	10		0.000	1.000
Number of Cells per Time Point	22		0.000	1.000
Number of Cells per Time Point	19		0.000	1.000
Number of Cells per Time Point	11		0.000	1.000
Number of Cells per Time Point	11		0.000	1.000
Number of Cells per Time Point	17		0.000	1.000
Number of Cells per Time Point	21		0.000	1.000
Number of Cells per Time Point	20		0.000	1.000
Number of Cells per Time Point	33		0.000	1.000
Number of Cells per Time Point	30		0.000	1.000
Number of Cells per Time Point	20		0.000	1.000
Number of Cells per Time Point	4		0.000	1.000
Number of Cells per Time Point	9		0.000	1.000
Number of Cells per Time Point	22		0.000	1.000
Number of Cells per Time Point	22		0.000	1.000
Number of Cells per Time Point	23		0.000	1.000
Number of Cells per Time Point	25		0.000	1.000
Number of Cells per Time Point	30		0.000	1.000
Number of Cells per Time Point	28		0.000	1.000
Number of Cells per Time Point	18		0.000	1.000
Number of Cells per Time Point	12		0.000	1.000
Number of Cells per Time Point	19		0.000	1.000
Number of Cells per Time Point	29		0.000	1.000
Number of Cells per Time Point	9		0.000	1.000
Number of Cells per Time Point	13		0.000	1.000
Number of Cells per Time Point	19		0.000	1.000
Number of Cells per Time Point	13		0.000	1.000
Number of Cells per Time Point	7		0.000	1.000
Number of Cells per Time Point	24		0.000	1.000
Number of Cells per Time Point	27		0.000	1.000
Number of Cells per Time Point	12		0.000	1.000
Number of Cells per Time Point	9		0.000	1.000
Number of Cells per Time Point	7		0.000	1.000
Number of Cells per Time Point	5		0.000	1.000
Number of Cells per Time Point	10		0.000	1.000
Number of Cells per Time Point	14		0.000	1.000
Number of Cells per Time Point	12		0.000	1.000
Number of Cells per Time Point	18		0.000	1.000
Number of Cells per Time Point	14		0.000	1.000
Number of Cells per Time Point	11		0.000	1.000
Number of Cells per Time Point	5		0.000	1.000
Number of Cells per Time Point	14		0.000	1.000
Number of Cells per Time Point	15		0.000	1.000
Number of Nuclei per Time Point	20		0.000	1.000
Number of Nuclei per Time Point	6		0.000	1.000
Number of Nuclei per Time Point	13		0.000	1.000
Number of Nuclei per Time Point	11		0.000	1.000
Number of Nuclei per Time Point	26		0.000	1.000
Number of Nuclei per Time Point	19		0.000	1.000
Number of Nuclei per Time Point	8		0.000	1.000
Number of Nuclei per Time Point	21		0.000	1.000
Number of Nuclei per Time Point	18		0.000	1.000
Number of Nuclei per Time Point	10		0.000	1.000
Number of Nuclei per Time Point	9		0.000	1.000
Number of Nuclei per Time Point	15		0.000	1.000
Number of Nuclei per Time Point	16		0.000	1.000
Number of Nuclei per Time Point	19		0.000	1.000
Number of Nuclei per Time Point	34		0.000	1.000
Number of Nuclei per Time Point	33		0.000	1.000
Number of Nuclei per Time Point	15		0.000	1.000
Number of Nuclei per Time Point	3		0.000	1.000
Number of Nuclei per Time Point	10		0.000	1.000
Number of Nuclei per Time Point	17		0.000	1.000
Number of Nuclei per Time Point	24		0.000	1.000
Number of Nuclei per Time Point	20		0.000	1.000
Number of Nuclei per Time Point	22		0.000	1.000
Number of Nuclei per Time Point	25		0.000	1.000
Number of Nuclei per Time Point	26		0.000	1.000
Number of Nuclei per Time Point	18		0.000	1.000
Number of Nuclei per Time Point	12		0.000	1.000
Number of Nuclei per Time Point	17		0.000	1.000
Number of Nuclei per Time Point	26		0.000	1.000
Number of Nuclei per Time Point	6		0.000	1.000
Number of Nuclei per Time Point	8		0.000	1.000
Number of Nuclei per Time Point	17		0.000	1.000
Number of Nuclei per Time Point	10		0.000	1.000
Number of Nuclei per Time Point	6		0.000	1.000
Number of Nuclei per Time Point	21		0.000	1.000
Number of Nuclei per Time Point	21		0.000	1.000
Number of Nuclei per Time Point	8		0.000	1.000
Number of Nuclei per Time Point	8		0.000	1.000
Number of Nuclei per Time Point	6		0.000	1.000
Number of Nuclei per Time Point	4		0.000	1.000
Number of Nuclei per Time Point	9		0.000	1.000
Number of Nuclei per Time Point	12		0.000	1.000
Number of Nuclei per Time Point	10		0.000	1.000
Number of Nuclei per Time Point	18		0.000	1.000
Number of Nuclei per Time Point	13		0.000	1.000
Number of Nuclei per Time Point	9		0.000	1.000
Number of Nuclei per Time Point	4		0.000	1.000
Number of Nuclei per Time Point	11		0.000	1.000
Number of Nuclei per Time Point	12		0.000	1.000
Number of Vesicles Paraspeckles per Time Point	118		0.000	1.000
Number of Vesicles Paraspeckles per Time Point	69		0.000	1.000
Number of Vesicles Paraspeckles per Time Point	71		0.000	1.000
Number of Vesicles Paraspeckles per Time Point	87		0.000	1.000
Number of Vesicles Paraspeckles per Time Point	291		0.000	1.000
Number of Vesicles Paraspeckles per Time Point	194		0.000	1.000
Number of Vesicles Paraspeckles per Time Point	96		0.000	1.000
Number of Vesicles Paraspeckles per Time Point	236		0.000	1.000
Number of Vesicles Paraspeckles per Time Point	174		0.000	1.000
Number of Vesicles Paraspeckles per Time Point	114		0.000	1.000
Number of Vesicles Paraspeckles per Time Point	120		0.000	1.000
Number of Vesicles Paraspeckles per Time Point	127		0.000	1.000
Number of Vesicles Paraspeckles per Time Point	237		0.000	1.000
Number of Vesicles Paraspeckles per Time Point	181		0.000	1.000
Number of Vesicles Paraspeckles per Time Point	283		0.000	1.000
Number of Vesicles Paraspeckles per Time Point	255		0.000	1.000
Number of Vesicles Paraspeckles per Time Point	99		0.000	1.000
Number of Vesicles Paraspeckles per Time Point	36		0.000	1.000
Number of Vesicles Paraspeckles per Time Point	205		0.000	1.000
Number of Vesicles Paraspeckles per Time Point	115		0.000	1.000
Number of Vesicles Paraspeckles per Time Point	145		0.000	1.000
Number of Vesicles Paraspeckles per Time Point	223		0.000	1.000
Number of Vesicles Paraspeckles per Time Point	214		0.000	1.000
Number of Vesicles Paraspeckles per Time Point	227		0.000	1.000
Number of Vesicles Paraspeckles per Time Point	271		0.000	1.000
Number of Vesicles Paraspeckles per Time Point	153		0.000	1.000
Number of Vesicles Paraspeckles per Time Point	91		0.000	1.000
Number of Vesicles Paraspeckles per Time Point	241		0.000	1.000
Number of Vesicles Paraspeckles per Time Point	317		0.000	1.000
Number of Vesicles Paraspeckles per Time Point	89		0.000	1.000
Number of Vesicles Paraspeckles per Time Point	72		0.000	1.000
Number of Vesicles Paraspeckles per Time Point	247		0.000	1.000
Number of Vesicles Paraspeckles per Time Point	112		0.000	1.000
Number of Vesicles Paraspeckles per Time Point	42		0.000	1.000
Number of Vesicles Paraspeckles per Time Point	103		0.000	1.000
Number of Vesicles Paraspeckles per Time Point	175		0.000	1.000
Number of Vesicles Paraspeckles per Time Point	53		0.000	1.000
Number of Vesicles Paraspeckles per Time Point	48		0.000	1.000
Number of Vesicles Paraspeckles per Time Point	57		0.000	1.000
Number of Vesicles Paraspeckles per Time Point	19		0.000	1.000
Number of Vesicles Paraspeckles per Time Point	73		0.000	1.000
Number of Vesicles Paraspeckles per Time Point	79		0.000	1.000
Number of Vesicles Paraspeckles per Time Point	131		0.000	1.000
Number of Vesicles Paraspeckles per Time Point	110		0.000	1.000
Number of Vesicles Paraspeckles per Time Point	105		0.000	1.000
Number of Vesicles Paraspeckles per Time Point	80		0.000	1.000
Number of Vesicles Paraspeckles per Time Point	25		0.000	1.000
Number of Vesicles Paraspeckles per Time Point	162		0.000	1.000
Number of Vesicles Paraspeckles per Time Point	170		0.000	1.000
Total Number of Cells	825
Total Number of Nuclei	726
Total Number of Vesicles Paraspeckles	6942
