# Supplementary material for: Development of a pipeline for automated, high-throughput analysis of paraspeckle proteins reveals specific roles for importin α proteins
Source: Sci Rep. 2017 Feb 27;7:43323. doi: 10.1038/srep43323 (PMC5379994; doi:10.1038/srep43323)
Supplement: Supplementary Dataset SD1-F [file srep43323-s8.zip › I8P/8C1-siRNA-IMPa2-PSPC1/_/siRNA-IMPa2-25 PSPC1-A488 IMPa2-A546 DAPI 8C1-siRNA-IMP-a2-a4 V2.00_Statistics/siRNA-IMPa2-25 PSPC1-A488 IMPa2-A546 DAPI 8C1-siRNA-IMP-a2-a4 V2.00_Vesicles_Paraspeckle_Intensity_Min_Ch=1.csv]

Vesicles Paraspeckle Intensity Min Ch=1
====================
Value	Unit	Category	Channel	Birth [s]	Death [s]	CellID	ID	OriginalID	Original Component Name	Original Component ID	Original Image Name	Original Image ID
21		Vesicles Paraspeckle	1	0.000	1.000	1	200000000	200000000	siRNA-IMPa2-25 PSPC1-A488 IMPa2-A546 DAPI 8C1-siRNA-IMP-a2-a4 V2.00	0	10. siRNA-IMPa2-25 PSPC1-A488 DAPI IMPa2-A546_a_TileScan_001 (Stage 1 of 49)	00-ivTSSxfhrWf8BAZxmVuT44
233		Vesicles Paraspeckle	1	0.000	1.000	1	200000001	200000001	siRNA-IMPa2-25 PSPC1-A488 IMPa2-A546 DAPI 8C1-siRNA-IMP-a2-a4 V2.00	0	10. siRNA-IMPa2-25 PSPC1-A488 DAPI IMPa2-A546_a_TileScan_001 (Stage 1 of 49)	00-ivTSSxfhrWf8BAZxmVuT44
89		Vesicles Paraspeckle	1	0.000	1.000	1	200000002	200000002	siRNA-IMPa2-25 PSPC1-A488 IMPa2-A546 DAPI 8C1-siRNA-IMP-a2-a4 V2.00	0	10. siRNA-IMPa2-25 PSPC1-A488 DAPI IMPa2-A546_a_TileScan_001 (Stage 1 of 49)	00-ivTSSxfhrWf8BAZxmVuT44
46		Vesicles Paraspeckle	1	0.000	1.000	1	200000003	200000003	siRNA-IMPa2-25 PSPC1-A488 IMPa2-A546 DAPI 8C1-siRNA-IMP-a2-a4 V2.00	0	10. siRNA-IMPa2-25 PSPC1-A488 DAPI IMPa2-A546_a_TileScan_001 (Stage 1 of 49)	00-ivTSSxfhrWf8BAZxmVuT44
37		Vesicles Paraspeckle	1	0.000	1.000	1	200000004	200000004	siRNA-IMPa2-25 PSPC1-A488 IMPa2-A546 DAPI 8C1-siRNA-IMP-a2-a4 V2.00	0	10. siRNA-IMPa2-25 PSPC1-A488 DAPI IMPa2-A546_a_TileScan_001 (Stage 1 of 49)	00-ivTSSxfhrWf8BAZxmVuT44
38		Vesicles Paraspeckle	1	0.000	1.000	1	200000005	200000005	siRNA-IMPa2-25 PSPC1-A488 IMPa2-A546 DAPI 8C1-siRNA-IMP-a2-a4 V2.00	0	10. siRNA-IMPa2-25 PSPC1-A488 DAPI IMPa2-A546_a_TileScan_001 (Stage 1 of 49)	00-ivTSSxfhrWf8BAZxmVuT44
36		Vesicles Paraspeckle	1	0.000	1.000	1	200000006	200000006	siRNA-IMPa2-25 PSPC1-A488 IMPa2-A546 DAPI 8C1-siRNA-IMP-a2-a4 V2.00	0	10. siRNA-IMPa2-25 PSPC1-A488 DAPI IMPa2-A546_a_TileScan_001 (Stage 1 of 49)	00-ivTSSxfhrWf8BAZxmVuT44
46		Vesicles Paraspeckle	1	0.000	1.000	1	200000007	200000007	siRNA-IMPa2-25 PSPC1-A488 IMPa2-A546 DAPI 8C1-siRNA-IMP-a2-a4 V2.00	0	10. siRNA-IMPa2-25 PSPC1-A488 DAPI IMPa2-A546_a_TileScan_001 (Stage 1 of 49)	00-ivTSSxfhrWf8BAZxmVuT44
34		Vesicles Paraspeckle	1	0.000	1.000	2	200000008	200000008	siRNA-IMPa2-25 PSPC1-A488 IMPa2-A546 DAPI 8C1-siRNA-IMP-a2-a4 V2.00	0	10. siRNA-IMPa2-25 PSPC1-A488 DAPI IMPa2-A546_a_TileScan_001 (Stage 1 of 49)	00-ivTSSxfhrWf8BAZxmVuT44
180		Vesicles Paraspeckle	1	0.000	1.000	5	200000009	200000009	siRNA-IMPa2-25 PSPC1-A488 IMPa2-A546 DAPI 8C1-siRNA-IMP-a2-a4 V2.00	0	10. siRNA-IMPa2-25 PSPC1-A488 DAPI IMPa2-A546_a_TileScan_001 (Stage 1 of 49)	00-ivTSSxfhrWf8BAZxmVuT44
97		Vesicles Paraspeckle	1	0.000	1.000	5	200000010	200000010	siRNA-IMPa2-25 PSPC1-A488 IMPa2-A546 DAPI 8C1-siRNA-IMP-a2-a4 V2.00	0	10. siRNA-IMPa2-25 PSPC1-A488 DAPI IMPa2-A546_a_TileScan_001 (Stage 1 of 49)	00-ivTSSxfhrWf8BAZxmVuT44
63		Vesicles Paraspeckle	1	0.000	1.000	5	200000011	200000011	siRNA-IMPa2-25 PSPC1-A488 IMPa2-A546 DAPI 8C1-siRNA-IMP-a2-a4 V2.00	0	10. siRNA-IMPa2-25 PSPC1-A488 DAPI IMPa2-A546_a_TileScan_001 (Stage 1 of 49)	00-ivTSSxfhrWf8BAZxmVuT44
185		Vesicles Paraspeckle	1	0.000	1.000	5	200000012	200000012	siRNA-IMPa2-25 PSPC1-A488 IMPa2-A546 DAPI 8C1-siRNA-IMP-a2-a4 V2.00	0	10. siRNA-IMPa2-25 PSPC1-A488 DAPI IMPa2-A546_a_TileScan_001 (Stage 1 of 49)	00-ivTSSxfhrWf8BAZxmVuT44
133		Vesicles Paraspeckle	1	0.000	1.000	5	200000013	200000013	siRNA-IMPa2-25 PSPC1-A488 IMPa2-A546 DAPI 8C1-siRNA-IMP-a2-a4 V2.00	0	10. siRNA-IMPa2-25 PSPC1-A488 DAPI IMPa2-A546_a_TileScan_001 (Stage 1 of 49)	00-ivTSSxfhrWf8BAZxmVuT44
35		Vesicles Paraspeckle	1	0.000	1.000	5	200000014	200000014	siRNA-IMPa2-25 PSPC1-A488 IMPa2-A546 DAPI 8C1-siRNA-IMP-a2-a4 V2.00	0	10. siRNA-IMPa2-25 PSPC1-A488 DAPI IMPa2-A546_a_TileScan_001 (Stage 1 of 49)	00-ivTSSxfhrWf8BAZxmVuT44
106		Vesicles Paraspeckle	1	0.000	1.000	5	200000015	200000015	siRNA-IMPa2-25 PSPC1-A488 IMPa2-A546 DAPI 8C1-siRNA-IMP-a2-a4 V2.00	0	10. siRNA-IMPa2-25 PSPC1-A488 DAPI IMPa2-A546_a_TileScan_001 (Stage 1 of 49)	00-ivTSSxfhrWf8BAZxmVuT44
156		Vesicles Paraspeckle	1	0.000	1.000	5	200000016	200000016	siRNA-IMPa2-25 PSPC1-A488 IMPa2-A546 DAPI 8C1-siRNA-IMP-a2-a4 V2.00	0	10. siRNA-IMPa2-25 PSPC1-A488 DAPI IMPa2-A546_a_TileScan_001 (Stage 1 of 49)	00-ivTSSxfhrWf8BAZxmVuT44
133		Vesicles Paraspeckle	1	0.000	1.000	5	200000017	200000017	siRNA-IMPa2-25 PSPC1-A488 IMPa2-A546 DAPI 8C1-siRNA-IMP-a2-a4 V2.00	0	10. siRNA-IMPa2-25 PSPC1-A488 DAPI IMPa2-A546_a_TileScan_001 (Stage 1 of 49)	00-ivTSSxfhrWf8BAZxmVuT44
0		Vesicles Paraspeckle	1	0.000	1.000	5	200000018	200000018	siRNA-IMPa2-25 PSPC1-A488 IMPa2-A546 DAPI 8C1-siRNA-IMP-a2-a4 V2.00	0	10. siRNA-IMPa2-25 PSPC1-A488 DAPI IMPa2-A546_a_TileScan_001 (Stage 1 of 49)	00-ivTSSxfhrWf8BAZxmVuT44
85		Vesicles Paraspeckle	1	0.000	1.000	5	200000019	200000019	siRNA-IMPa2-25 PSPC1-A488 IMPa2-A546 DAPI 8C1-siRNA-IMP-a2-a4 V2.00	0	10. siRNA-IMPa2-25 PSPC1-A488 DAPI IMPa2-A546_a_TileScan_001 (Stage 1 of 49)	00-ivTSSxfhrWf8BAZxmVuT44
130		Vesicles Paraspeckle	1	0.000	1.000	5	200000020	200000020	siRNA-IMPa2-25 PSPC1-A488 IMPa2-A546 DAPI 8C1-siRNA-IMP-a2-a4 V2.00	0	10. siRNA-IMPa2-25 PSPC1-A488 DAPI IMPa2-A546_a_TileScan_001 (Stage 1 of 49)	00-ivTSSxfhrWf8BAZxmVuT44
179		Vesicles Paraspeckle	1	0.000	1.000	5	200000021	200000021	siRNA-IMPa2-25 PSPC1-A488 IMPa2-A546 DAPI 8C1-siRNA-IMP-a2-a4 V2.00	0	10. siRNA-IMPa2-25 PSPC1-A488 DAPI IMPa2-A546_a_TileScan_001 (Stage 1 of 49)	00-ivTSSxfhrWf8BAZxmVuT44
128		Vesicles Paraspeckle	1	0.000	1.000	5	200000022	200000022	siRNA-IMPa2-25 PSPC1-A488 IMPa2-A546 DAPI 8C1-siRNA-IMP-a2-a4 V2.00	0	10. siRNA-IMPa2-25 PSPC1-A488 DAPI IMPa2-A546_a_TileScan_001 (Stage 1 of 49)	00-ivTSSxfhrWf8BAZxmVuT44
93		Vesicles Paraspeckle	1	0.000	1.000	6	200000023	200000023	siRNA-IMPa2-25 PSPC1-A488 IMPa2-A546 DAPI 8C1-siRNA-IMP-a2-a4 V2.00	0	10. siRNA-IMPa2-25 PSPC1-A488 DAPI IMPa2-A546_a_TileScan_001 (Stage 1 of 49)	00-ivTSSxfhrWf8BAZxmVuT44
191		Vesicles Paraspeckle	1	0.000	1.000	6	200000024	200000024	siRNA-IMPa2-25 PSPC1-A488 IMPa2-A546 DAPI 8C1-siRNA-IMP-a2-a4 V2.00	0	10. siRNA-IMPa2-25 PSPC1-A488 DAPI IMPa2-A546_a_TileScan_001 (Stage 1 of 49)	00-ivTSSxfhrWf8BAZxmVuT44
175		Vesicles Paraspeckle	1	0.000	1.000	6	200000025	200000025	siRNA-IMPa2-25 PSPC1-A488 IMPa2-A546 DAPI 8C1-siRNA-IMP-a2-a4 V2.00	0	10. siRNA-IMPa2-25 PSPC1-A488 DAPI IMPa2-A546_a_TileScan_001 (Stage 1 of 49)	00-ivTSSxfhrWf8BAZxmVuT44
98		Vesicles Paraspeckle	1	0.000	1.000	6	200000026	200000026	siRNA-IMPa2-25 PSPC1-A488 IMPa2-A546 DAPI 8C1-siRNA-IMP-a2-a4 V2.00	0	10. siRNA-IMPa2-25 PSPC1-A488 DAPI IMPa2-A546_a_TileScan_001 (Stage 1 of 49)	00-ivTSSxfhrWf8BAZxmVuT44
173		Vesicles Paraspeckle	1	0.000	1.000	6	200000027	200000027	siRNA-IMPa2-25 PSPC1-A488 IMPa2-A546 DAPI 8C1-siRNA-IMP-a2-a4 V2.00	0	10. siRNA-IMPa2-25 PSPC1-A488 DAPI IMPa2-A546_a_TileScan_001 (Stage 1 of 49)	00-ivTSSxfhrWf8BAZxmVuT44
115		Vesicles Paraspeckle	1	0.000	1.000	6	200000028	200000028	siRNA-IMPa2-25 PSPC1-A488 IMPa2-A546 DAPI 8C1-siRNA-IMP-a2-a4 V2.00	0	10. siRNA-IMPa2-25 PSPC1-A488 DAPI IMPa2-A546_a_TileScan_001 (Stage 1 of 49)	00-ivTSSxfhrWf8BAZxmVuT44
126		Vesicles Paraspeckle	1	0.000	1.000	6	200000029	200000029	siRNA-IMPa2-25 PSPC1-A488 IMPa2-A546 DAPI 8C1-siRNA-IMP-a2-a4 V2.00	0	10. siRNA-IMPa2-25 PSPC1-A488 DAPI IMPa2-A546_a_TileScan_001 (Stage 1 of 49)	00-ivTSSxfhrWf8BAZxmVuT44
181		Vesicles Paraspeckle	1	0.000	1.000	6	200000030	200000030	siRNA-IMPa2-25 PSPC1-A488 IMPa2-A546 DAPI 8C1-siRNA-IMP-a2-a4 V2.00	0	10. siRNA-IMPa2-25 PSPC1-A488 DAPI IMPa2-A546_a_TileScan_001 (Stage 1 of 49)	00-ivTSSxfhrWf8BAZxmVuT44
166		Vesicles Paraspeckle	1	0.000	1.000	6	200000031	200000031	siRNA-IMPa2-25 PSPC1-A488 IMPa2-A546 DAPI 8C1-siRNA-IMP-a2-a4 V2.00	0	10. siRNA-IMPa2-25 PSPC1-A488 DAPI IMPa2-A546_a_TileScan_001 (Stage 1 of 49)	00-ivTSSxfhrWf8BAZxmVuT44
138		Vesicles Paraspeckle	1	0.000	1.000	6	200000032	200000032	siRNA-IMPa2-25 PSPC1-A488 IMPa2-A546 DAPI 8C1-siRNA-IMP-a2-a4 V2.00	0	10. siRNA-IMPa2-25 PSPC1-A488 DAPI IMPa2-A546_a_TileScan_001 (Stage 1 of 49)	00-ivTSSxfhrWf8BAZxmVuT44
149		Vesicles Paraspeckle	1	0.000	1.000	6	200000033	200000033	siRNA-IMPa2-25 PSPC1-A488 IMPa2-A546 DAPI 8C1-siRNA-IMP-a2-a4 V2.00	0	10. siRNA-IMPa2-25 PSPC1-A488 DAPI IMPa2-A546_a_TileScan_001 (Stage 1 of 49)	00-ivTSSxfhrWf8BAZxmVuT44
85		Vesicles Paraspeckle	1	0.000	1.000	6	200000034	200000034	siRNA-IMPa2-25 PSPC1-A488 IMPa2-A546 DAPI 8C1-siRNA-IMP-a2-a4 V2.00	0	10. siRNA-IMPa2-25 PSPC1-A488 DAPI IMPa2-A546_a_TileScan_001 (Stage 1 of 49)	00-ivTSSxfhrWf8BAZxmVuT44
57		Vesicles Paraspeckle	1	0.000	1.000	7	200000035	200000035	siRNA-IMPa2-25 PSPC1-A488 IMPa2-A546 DAPI 8C1-siRNA-IMP-a2-a4 V2.00	0	10. siRNA-IMPa2-25 PSPC1-A488 DAPI IMPa2-A546_a_TileScan_001 (Stage 1 of 49)	00-ivTSSxfhrWf8BAZxmVuT44
214		Vesicles Paraspeckle	1	0.000	1.000	7	200000036	200000036	siRNA-IMPa2-25 PSPC1-A488 IMPa2-A546 DAPI 8C1-siRNA-IMP-a2-a4 V2.00	0	10. siRNA-IMPa2-25 PSPC1-A488 DAPI IMPa2-A546_a_TileScan_001 (Stage 1 of 49)	00-ivTSSxfhrWf8BAZxmVuT44
132		Vesicles Paraspeckle	1	0.000	1.000	7	200000037	200000037	siRNA-IMPa2-25 PSPC1-A488 IMPa2-A546 DAPI 8C1-siRNA-IMP-a2-a4 V2.00	0	10. siRNA-IMPa2-25 PSPC1-A488 DAPI IMPa2-A546_a_TileScan_001 (Stage 1 of 49)	00-ivTSSxfhrWf8BAZxmVuT44
155		Vesicles Paraspeckle	1	0.000	1.000	8	200000038	200000038	siRNA-IMPa2-25 PSPC1-A488 IMPa2-A546 DAPI 8C1-siRNA-IMP-a2-a4 V2.00	0	10. siRNA-IMPa2-25 PSPC1-A488 DAPI IMPa2-A546_a_TileScan_001 (Stage 1 of 49)	00-ivTSSxfhrWf8BAZxmVuT44
152		Vesicles Paraspeckle	1	0.000	1.000	8	200000039	200000039	siRNA-IMPa2-25 PSPC1-A488 IMPa2-A546 DAPI 8C1-siRNA-IMP-a2-a4 V2.00	0	10. siRNA-IMPa2-25 PSPC1-A488 DAPI IMPa2-A546_a_TileScan_001 (Stage 1 of 49)	00-ivTSSxfhrWf8BAZxmVuT44
142		Vesicles Paraspeckle	1	0.000	1.000	8	200000040	200000040	siRNA-IMPa2-25 PSPC1-A488 IMPa2-A546 DAPI 8C1-siRNA-IMP-a2-a4 V2.00	0	10. siRNA-IMPa2-25 PSPC1-A488 DAPI IMPa2-A546_a_TileScan_001 (Stage 1 of 49)	00-ivTSSxfhrWf8BAZxmVuT44
166		Vesicles Paraspeckle	1	0.000	1.000	8	200000041	200000041	siRNA-IMPa2-25 PSPC1-A488 IMPa2-A546 DAPI 8C1-siRNA-IMP-a2-a4 V2.00	0	10. siRNA-IMPa2-25 PSPC1-A488 DAPI IMPa2-A546_a_TileScan_001 (Stage 1 of 49)	00-ivTSSxfhrWf8BAZxmVuT44
162		Vesicles Paraspeckle	1	0.000	1.000	8	200000042	200000042	siRNA-IMPa2-25 PSPC1-A488 IMPa2-A546 DAPI 8C1-siRNA-IMP-a2-a4 V2.00	0	10. siRNA-IMPa2-25 PSPC1-A488 DAPI IMPa2-A546_a_TileScan_001 (Stage 1 of 49)	00-ivTSSxfhrWf8BAZxmVuT44
107		Vesicles Paraspeckle	1	0.000	1.000	8	200000043	200000043	siRNA-IMPa2-25 PSPC1-A488 IMPa2-A546 DAPI 8C1-siRNA-IMP-a2-a4 V2.00	0	10. siRNA-IMPa2-25 PSPC1-A488 DAPI IMPa2-A546_a_TileScan_001 (Stage 1 of 49)	00-ivTSSxfhrWf8BAZxmVuT44
81		Vesicles Paraspeckle	1	0.000	1.000	8	200000044	200000044	siRNA-IMPa2-25 PSPC1-A488 IMPa2-A546 DAPI 8C1-siRNA-IMP-a2-a4 V2.00	0	10. siRNA-IMPa2-25 PSPC1-A488 DAPI IMPa2-A546_a_TileScan_001 (Stage 1 of 49)	00-ivTSSxfhrWf8BAZxmVuT44
80		Vesicles Paraspeckle	1	0.000	1.000	8	200000045	200000045	siRNA-IMPa2-25 PSPC1-A488 IMPa2-A546 DAPI 8C1-siRNA-IMP-a2-a4 V2.00	0	10. siRNA-IMPa2-25 PSPC1-A488 DAPI IMPa2-A546_a_TileScan_001 (Stage 1 of 49)	00-ivTSSxfhrWf8BAZxmVuT44
146		Vesicles Paraspeckle	1	0.000	1.000	8	200000046	200000046	siRNA-IMPa2-25 PSPC1-A488 IMPa2-A546 DAPI 8C1-siRNA-IMP-a2-a4 V2.00	0	10. siRNA-IMPa2-25 PSPC1-A488 DAPI IMPa2-A546_a_TileScan_001 (Stage 1 of 49)	00-ivTSSxfhrWf8BAZxmVuT44
172		Vesicles Paraspeckle	1	0.000	1.000	8	200000047	200000047	siRNA-IMPa2-25 PSPC1-A488 IMPa2-A546 DAPI 8C1-siRNA-IMP-a2-a4 V2.00	0	10. siRNA-IMPa2-25 PSPC1-A488 DAPI IMPa2-A546_a_TileScan_001 (Stage 1 of 49)	00-ivTSSxfhrWf8BAZxmVuT44
76		Vesicles Paraspeckle	1	0.000	1.000	8	200000048	200000048	siRNA-IMPa2-25 PSPC1-A488 IMPa2-A546 DAPI 8C1-siRNA-IMP-a2-a4 V2.00	0	10. siRNA-IMPa2-25 PSPC1-A488 DAPI IMPa2-A546_a_TileScan_001 (Stage 1 of 49)	00-ivTSSxfhrWf8BAZxmVuT44
175		Vesicles Paraspeckle	1	0.000	1.000	8	200000049	200000049	siRNA-IMPa2-25 PSPC1-A488 IMPa2-A546 DAPI 8C1-siRNA-IMP-a2-a4 V2.00	0	10. siRNA-IMPa2-25 PSPC1-A488 DAPI IMPa2-A546_a_TileScan_001 (Stage 1 of 49)	00-ivTSSxfhrWf8BAZxmVuT44
209		Vesicles Paraspeckle	1	0.000	1.000	10	200000050	200000050	siRNA-IMPa2-25 PSPC1-A488 IMPa2-A546 DAPI 8C1-siRNA-IMP-a2-a4 V2.00	0	10. siRNA-IMPa2-25 PSPC1-A488 DAPI IMPa2-A546_a_TileScan_001 (Stage 1 of 49)	00-ivTSSxfhrWf8BAZxmVuT44
180		Vesicles Paraspeckle	1	0.000	1.000	10	200000051	200000051	siRNA-IMPa2-25 PSPC1-A488 IMPa2-A546 DAPI 8C1-siRNA-IMP-a2-a4 V2.00	0	10. siRNA-IMPa2-25 PSPC1-A488 DAPI IMPa2-A546_a_TileScan_001 (Stage 1 of 49)	00-ivTSSxfhrWf8BAZxmVuT44
192		Vesicles Paraspeckle	1	0.000	1.000	10	200000052	200000052	siRNA-IMPa2-25 PSPC1-A488 IMPa2-A546 DAPI 8C1-siRNA-IMP-a2-a4 V2.00	0	10. siRNA-IMPa2-25 PSPC1-A488 DAPI IMPa2-A546_a_TileScan_001 (Stage 1 of 49)	00-ivTSSxfhrWf8BAZxmVuT44
195		Vesicles Paraspeckle	1	0.000	1.000	10	200000053	200000053	siRNA-IMPa2-25 PSPC1-A488 IMPa2-A546 DAPI 8C1-siRNA-IMP-a2-a4 V2.00	0	10. siRNA-IMPa2-25 PSPC1-A488 DAPI IMPa2-A546_a_TileScan_001 (Stage 1 of 49)	00-ivTSSxfhrWf8BAZxmVuT44
140		Vesicles Paraspeckle	1	0.000	1.000	10	200000054	200000054	siRNA-IMPa2-25 PSPC1-A488 IMPa2-A546 DAPI 8C1-siRNA-IMP-a2-a4 V2.00	0	10. siRNA-IMPa2-25 PSPC1-A488 DAPI IMPa2-A546_a_TileScan_001 (Stage 1 of 49)	00-ivTSSxfhrWf8BAZxmVuT44
203		Vesicles Paraspeckle	1	0.000	1.000	10	200000055	200000055	siRNA-IMPa2-25 PSPC1-A488 IMPa2-A546 DAPI 8C1-siRNA-IMP-a2-a4 V2.00	0	10. siRNA-IMPa2-25 PSPC1-A488 DAPI IMPa2-A546_a_TileScan_001 (Stage 1 of 49)	00-ivTSSxfhrWf8BAZxmVuT44
51		Vesicles Paraspeckle	1	0.000	1.000	12	200000056	200000056	siRNA-IMPa2-25 PSPC1-A488 IMPa2-A546 DAPI 8C1-siRNA-IMP-a2-a4 V2.00	0	10. siRNA-IMPa2-25 PSPC1-A488 DAPI IMPa2-A546_a_TileScan_001 (Stage 1 of 49)	00-ivTSSxfhrWf8BAZxmVuT44
90		Vesicles Paraspeckle	1	0.000	1.000	12	200000057	200000057	siRNA-IMPa2-25 PSPC1-A488 IMPa2-A546 DAPI 8C1-siRNA-IMP-a2-a4 V2.00	0	10. siRNA-IMPa2-25 PSPC1-A488 DAPI IMPa2-A546_a_TileScan_001 (Stage 1 of 49)	00-ivTSSxfhrWf8BAZxmVuT44
73		Vesicles Paraspeckle	1	0.000	1.000	12	200000058	200000058	siRNA-IMPa2-25 PSPC1-A488 IMPa2-A546 DAPI 8C1-siRNA-IMP-a2-a4 V2.00	0	10. siRNA-IMPa2-25 PSPC1-A488 DAPI IMPa2-A546_a_TileScan_001 (Stage 1 of 49)	00-ivTSSxfhrWf8BAZxmVuT44
36		Vesicles Paraspeckle	1	0.000	1.000	13	200000059	200000059	siRNA-IMPa2-25 PSPC1-A488 IMPa2-A546 DAPI 8C1-siRNA-IMP-a2-a4 V2.00	0	10. siRNA-IMPa2-25 PSPC1-A488 DAPI IMPa2-A546_a_TileScan_001 (Stage 1 of 49)	00-ivTSSxfhrWf8BAZxmVuT44
44		Vesicles Paraspeckle	1	0.000	1.000	13	200000060	200000060	siRNA-IMPa2-25 PSPC1-A488 IMPa2-A546 DAPI 8C1-siRNA-IMP-a2-a4 V2.00	0	10. siRNA-IMPa2-25 PSPC1-A488 DAPI IMPa2-A546_a_TileScan_001 (Stage 1 of 49)	00-ivTSSxfhrWf8BAZxmVuT44
29		Vesicles Paraspeckle	1	0.000	1.000	13	200000061	200000061	siRNA-IMPa2-25 PSPC1-A488 IMPa2-A546 DAPI 8C1-siRNA-IMP-a2-a4 V2.00	0	10. siRNA-IMPa2-25 PSPC1-A488 DAPI IMPa2-A546_a_TileScan_001 (Stage 1 of 49)	00-ivTSSxfhrWf8BAZxmVuT44
202		Vesicles Paraspeckle	1	0.000	1.000	13	200000062	200000062	siRNA-IMPa2-25 PSPC1-A488 IMPa2-A546 DAPI 8C1-siRNA-IMP-a2-a4 V2.00	0	10. siRNA-IMPa2-25 PSPC1-A488 DAPI IMPa2-A546_a_TileScan_001 (Stage 1 of 49)	00-ivTSSxfhrWf8BAZxmVuT44
115		Vesicles Paraspeckle	1	0.000	1.000	14	200000063	200000063	siRNA-IMPa2-25 PSPC1-A488 IMPa2-A546 DAPI 8C1-siRNA-IMP-a2-a4 V2.00	0	10. siRNA-IMPa2-25 PSPC1-A488 DAPI IMPa2-A546_a_TileScan_001 (Stage 1 of 49)	00-ivTSSxfhrWf8BAZxmVuT44
34		Vesicles Paraspeckle	1	0.000	1.000	14	200000064	200000064	siRNA-IMPa2-25 PSPC1-A488 IMPa2-A546 DAPI 8C1-siRNA-IMP-a2-a4 V2.00	0	10. siRNA-IMPa2-25 PSPC1-A488 DAPI IMPa2-A546_a_TileScan_001 (Stage 1 of 49)	00-ivTSSxfhrWf8BAZxmVuT44
118		Vesicles Paraspeckle	1	0.000	1.000	14	200000065	200000065	siRNA-IMPa2-25 PSPC1-A488 IMPa2-A546 DAPI 8C1-siRNA-IMP-a2-a4 V2.00	0	10. siRNA-IMPa2-25 PSPC1-A488 DAPI IMPa2-A546_a_TileScan_001 (Stage 1 of 49)	00-ivTSSxfhrWf8BAZxmVuT44
71		Vesicles Paraspeckle	1	0.000	1.000	14	200000066	200000066	siRNA-IMPa2-25 PSPC1-A488 IMPa2-A546 DAPI 8C1-siRNA-IMP-a2-a4 V2.00	0	10. siRNA-IMPa2-25 PSPC1-A488 DAPI IMPa2-A546_a_TileScan_001 (Stage 1 of 49)	00-ivTSSxfhrWf8BAZxmVuT44
86		Vesicles Paraspeckle	1	0.000	1.000	14	200000067	200000067	siRNA-IMPa2-25 PSPC1-A488 IMPa2-A546 DAPI 8C1-siRNA-IMP-a2-a4 V2.00	0	10. siRNA-IMPa2-25 PSPC1-A488 DAPI IMPa2-A546_a_TileScan_001 (Stage 1 of 49)	00-ivTSSxfhrWf8BAZxmVuT44
21		Vesicles Paraspeckle	1	0.000	1.000	16	200000068	200000068	siRNA-IMPa2-25 PSPC1-A488 IMPa2-A546 DAPI 8C1-siRNA-IMP-a2-a4 V2.00	0	10. siRNA-IMPa2-25 PSPC1-A488 DAPI IMPa2-A546_a_TileScan_001 (Stage 1 of 49)	00-ivTSSxfhrWf8BAZxmVuT44
49		Vesicles Paraspeckle	1	0.000	1.000	16	200000069	200000069	siRNA-IMPa2-25 PSPC1-A488 IMPa2-A546 DAPI 8C1-siRNA-IMP-a2-a4 V2.00	0	10. siRNA-IMPa2-25 PSPC1-A488 DAPI IMPa2-A546_a_TileScan_001 (Stage 1 of 49)	00-ivTSSxfhrWf8BAZxmVuT44
85		Vesicles Paraspeckle	1	0.000	1.000	16	200000070	200000070	siRNA-IMPa2-25 PSPC1-A488 IMPa2-A546 DAPI 8C1-siRNA-IMP-a2-a4 V2.00	0	10. siRNA-IMPa2-25 PSPC1-A488 DAPI IMPa2-A546_a_TileScan_001 (Stage 1 of 49)	00-ivTSSxfhrWf8BAZxmVuT44
223		Vesicles Paraspeckle	1	0.000	1.000	16	200000071	200000071	siRNA-IMPa2-25 PSPC1-A488 IMPa2-A546 DAPI 8C1-siRNA-IMP-a2-a4 V2.00	0	10. siRNA-IMPa2-25 PSPC1-A488 DAPI IMPa2-A546_a_TileScan_001 (Stage 1 of 49)	00-ivTSSxfhrWf8BAZxmVuT44
68		Vesicles Paraspeckle	1	0.000	1.000	16	200000072	200000072	siRNA-IMPa2-25 PSPC1-A488 IMPa2-A546 DAPI 8C1-siRNA-IMP-a2-a4 V2.00	0	10. siRNA-IMPa2-25 PSPC1-A488 DAPI IMPa2-A546_a_TileScan_001 (Stage 1 of 49)	00-ivTSSxfhrWf8BAZxmVuT44
141		Vesicles Paraspeckle	1	0.000	1.000	16	200000073	200000073	siRNA-IMPa2-25 PSPC1-A488 IMPa2-A546 DAPI 8C1-siRNA-IMP-a2-a4 V2.00	0	10. siRNA-IMPa2-25 PSPC1-A488 DAPI IMPa2-A546_a_TileScan_001 (Stage 1 of 49)	00-ivTSSxfhrWf8BAZxmVuT44
50		Vesicles Paraspeckle	1	0.000	1.000	16	200000074	200000074	siRNA-IMPa2-25 PSPC1-A488 IMPa2-A546 DAPI 8C1-siRNA-IMP-a2-a4 V2.00	0	10. siRNA-IMPa2-25 PSPC1-A488 DAPI IMPa2-A546_a_TileScan_001 (Stage 1 of 49)	00-ivTSSxfhrWf8BAZxmVuT44
104		Vesicles Paraspeckle	1	0.000	1.000	16	200000075	200000075	siRNA-IMPa2-25 PSPC1-A488 IMPa2-A546 DAPI 8C1-siRNA-IMP-a2-a4 V2.00	0	10. siRNA-IMPa2-25 PSPC1-A488 DAPI IMPa2-A546_a_TileScan_001 (Stage 1 of 49)	00-ivTSSxfhrWf8BAZxmVuT44
20		Vesicles Paraspeckle	1	0.000	1.000	16	200000076	200000076	siRNA-IMPa2-25 PSPC1-A488 IMPa2-A546 DAPI 8C1-siRNA-IMP-a2-a4 V2.00	0	10. siRNA-IMPa2-25 PSPC1-A488 DAPI IMPa2-A546_a_TileScan_001 (Stage 1 of 49)	00-ivTSSxfhrWf8BAZxmVuT44
97		Vesicles Paraspeckle	1	0.000	1.000	17	200000077	200000077	siRNA-IMPa2-25 PSPC1-A488 IMPa2-A546 DAPI 8C1-siRNA-IMP-a2-a4 V2.00	0	10. siRNA-IMPa2-25 PSPC1-A488 DAPI IMPa2-A546_a_TileScan_001 (Stage 1 of 49)	00-ivTSSxfhrWf8BAZxmVuT44
126		Vesicles Paraspeckle	1	0.000	1.000	17	200000078	200000078	siRNA-IMPa2-25 PSPC1-A488 IMPa2-A546 DAPI 8C1-siRNA-IMP-a2-a4 V2.00	0	10. siRNA-IMPa2-25 PSPC1-A488 DAPI IMPa2-A546_a_TileScan_001 (Stage 1 of 49)	00-ivTSSxfhrWf8BAZxmVuT44
82		Vesicles Paraspeckle	1	0.000	1.000	17	200000079	200000079	siRNA-IMPa2-25 PSPC1-A488 IMPa2-A546 DAPI 8C1-siRNA-IMP-a2-a4 V2.00	0	10. siRNA-IMPa2-25 PSPC1-A488 DAPI IMPa2-A546_a_TileScan_001 (Stage 1 of 49)	00-ivTSSxfhrWf8BAZxmVuT44
28		Vesicles Paraspeckle	1	0.000	1.000	17	200000080	200000080	siRNA-IMPa2-25 PSPC1-A488 IMPa2-A546 DAPI 8C1-siRNA-IMP-a2-a4 V2.00	0	10. siRNA-IMPa2-25 PSPC1-A488 DAPI IMPa2-A546_a_TileScan_001 (Stage 1 of 49)	00-ivTSSxfhrWf8BAZxmVuT44
84		Vesicles Paraspeckle	1	0.000	1.000	17	200000081	200000081	siRNA-IMPa2-25 PSPC1-A488 IMPa2-A546 DAPI 8C1-siRNA-IMP-a2-a4 V2.00	0	10. siRNA-IMPa2-25 PSPC1-A488 DAPI IMPa2-A546_a_TileScan_001 (Stage 1 of 49)	00-ivTSSxfhrWf8BAZxmVuT44
103		Vesicles Paraspeckle	1	0.000	1.000	17	200000082	200000082	siRNA-IMPa2-25 PSPC1-A488 IMPa2-A546 DAPI 8C1-siRNA-IMP-a2-a4 V2.00	0	10. siRNA-IMPa2-25 PSPC1-A488 DAPI IMPa2-A546_a_TileScan_001 (Stage 1 of 49)	00-ivTSSxfhrWf8BAZxmVuT44
74		Vesicles Paraspeckle	1	0.000	1.000	17	200000083	200000083	siRNA-IMPa2-25 PSPC1-A488 IMPa2-A546 DAPI 8C1-siRNA-IMP-a2-a4 V2.00	0	10. siRNA-IMPa2-25 PSPC1-A488 DAPI IMPa2-A546_a_TileScan_001 (Stage 1 of 49)	00-ivTSSxfhrWf8BAZxmVuT44
114		Vesicles Paraspeckle	1	0.000	1.000	17	200000084	200000084	siRNA-IMPa2-25 PSPC1-A488 IMPa2-A546 DAPI 8C1-siRNA-IMP-a2-a4 V2.00	0	10. siRNA-IMPa2-25 PSPC1-A488 DAPI IMPa2-A546_a_TileScan_001 (Stage 1 of 49)	00-ivTSSxfhrWf8BAZxmVuT44
53		Vesicles Paraspeckle	1	0.000	1.000	17	200000085	200000085	siRNA-IMPa2-25 PSPC1-A488 IMPa2-A546 DAPI 8C1-siRNA-IMP-a2-a4 V2.00	0	10. siRNA-IMPa2-25 PSPC1-A488 DAPI IMPa2-A546_a_TileScan_001 (Stage 1 of 49)	00-ivTSSxfhrWf8BAZxmVuT44
154		Vesicles Paraspeckle	1	0.000	1.000	17	200000086	200000086	siRNA-IMPa2-25 PSPC1-A488 IMPa2-A546 DAPI 8C1-siRNA-IMP-a2-a4 V2.00	0	10. siRNA-IMPa2-25 PSPC1-A488 DAPI IMPa2-A546_a_TileScan_001 (Stage 1 of 49)	00-ivTSSxfhrWf8BAZxmVuT44
49		Vesicles Paraspeckle	1	0.000	1.000	17	200000087	200000087	siRNA-IMPa2-25 PSPC1-A488 IMPa2-A546 DAPI 8C1-siRNA-IMP-a2-a4 V2.00	0	10. siRNA-IMPa2-25 PSPC1-A488 DAPI IMPa2-A546_a_TileScan_001 (Stage 1 of 49)	00-ivTSSxfhrWf8BAZxmVuT44
211		Vesicles Paraspeckle	1	0.000	1.000	17	200000088	200000088	siRNA-IMPa2-25 PSPC1-A488 IMPa2-A546 DAPI 8C1-siRNA-IMP-a2-a4 V2.00	0	10. siRNA-IMPa2-25 PSPC1-A488 DAPI IMPa2-A546_a_TileScan_001 (Stage 1 of 49)	00-ivTSSxfhrWf8BAZxmVuT44
59		Vesicles Paraspeckle	1	0.000	1.000	17	200000089	200000089	siRNA-IMPa2-25 PSPC1-A488 IMPa2-A546 DAPI 8C1-siRNA-IMP-a2-a4 V2.00	0	10. siRNA-IMPa2-25 PSPC1-A488 DAPI IMPa2-A546_a_TileScan_001 (Stage 1 of 49)	00-ivTSSxfhrWf8BAZxmVuT44
28		Vesicles Paraspeckle	1	0.000	1.000	17	200000090	200000090	siRNA-IMPa2-25 PSPC1-A488 IMPa2-A546 DAPI 8C1-siRNA-IMP-a2-a4 V2.00	0	10. siRNA-IMPa2-25 PSPC1-A488 DAPI IMPa2-A546_a_TileScan_001 (Stage 1 of 49)	00-ivTSSxfhrWf8BAZxmVuT44
40		Vesicles Paraspeckle	1	0.000	1.000	17	200000091	200000091	siRNA-IMPa2-25 PSPC1-A488 IMPa2-A546 DAPI 8C1-siRNA-IMP-a2-a4 V2.00	0	10. siRNA-IMPa2-25 PSPC1-A488 DAPI IMPa2-A546_a_TileScan_001 (Stage 1 of 49)	00-ivTSSxfhrWf8BAZxmVuT44
109		Vesicles Paraspeckle	1	0.000	1.000	17	200000092	200000092	siRNA-IMPa2-25 PSPC1-A488 IMPa2-A546 DAPI 8C1-siRNA-IMP-a2-a4 V2.00	0	10. siRNA-IMPa2-25 PSPC1-A488 DAPI IMPa2-A546_a_TileScan_001 (Stage 1 of 49)	00-ivTSSxfhrWf8BAZxmVuT44
25		Vesicles Paraspeckle	1	0.000	1.000	17	200000093	200000093	siRNA-IMPa2-25 PSPC1-A488 IMPa2-A546 DAPI 8C1-siRNA-IMP-a2-a4 V2.00	0	10. siRNA-IMPa2-25 PSPC1-A488 DAPI IMPa2-A546_a_TileScan_001 (Stage 1 of 49)	00-ivTSSxfhrWf8BAZxmVuT44
58		Vesicles Paraspeckle	1	0.000	1.000	17	200000094	200000094	siRNA-IMPa2-25 PSPC1-A488 IMPa2-A546 DAPI 8C1-siRNA-IMP-a2-a4 V2.00	0	10. siRNA-IMPa2-25 PSPC1-A488 DAPI IMPa2-A546_a_TileScan_001 (Stage 1 of 49)	00-ivTSSxfhrWf8BAZxmVuT44
46		Vesicles Paraspeckle	1	0.000	1.000	17	200000095	200000095	siRNA-IMPa2-25 PSPC1-A488 IMPa2-A546 DAPI 8C1-siRNA-IMP-a2-a4 V2.00	0	10. siRNA-IMPa2-25 PSPC1-A488 DAPI IMPa2-A546_a_TileScan_001 (Stage 1 of 49)	00-ivTSSxfhrWf8BAZxmVuT44
149		Vesicles Paraspeckle	1	0.000	1.000	17	200000096	200000096	siRNA-IMPa2-25 PSPC1-A488 IMPa2-A546 DAPI 8C1-siRNA-IMP-a2-a4 V2.00	0	10. siRNA-IMPa2-25 PSPC1-A488 DAPI IMPa2-A546_a_TileScan_001 (Stage 1 of 49)	00-ivTSSxfhrWf8BAZxmVuT44
90		Vesicles Paraspeckle	1	0.000	1.000	17	200000097	200000097	siRNA-IMPa2-25 PSPC1-A488 IMPa2-A546 DAPI 8C1-siRNA-IMP-a2-a4 V2.00	0	10. siRNA-IMPa2-25 PSPC1-A488 DAPI IMPa2-A546_a_TileScan_001 (Stage 1 of 49)	00-ivTSSxfhrWf8BAZxmVuT44
36		Vesicles Paraspeckle	1	0.000	1.000	17	200000098	200000098	siRNA-IMPa2-25 PSPC1-A488 IMPa2-A546 DAPI 8C1-siRNA-IMP-a2-a4 V2.00	0	10. siRNA-IMPa2-25 PSPC1-A488 DAPI IMPa2-A546_a_TileScan_001 (Stage 1 of 49)	00-ivTSSxfhrWf8BAZxmVuT44
21		Vesicles Paraspeckle	1	0.000	1.000	17	200000099	200000099	siRNA-IMPa2-25 PSPC1-A488 IMPa2-A546 DAPI 8C1-siRNA-IMP-a2-a4 V2.00	0	10. siRNA-IMPa2-25 PSPC1-A488 DAPI IMPa2-A546_a_TileScan_001 (Stage 1 of 49)	00-ivTSSxfhrWf8BAZxmVuT44
108		Vesicles Paraspeckle	1	0.000	1.000	17	200000100	200000100	siRNA-IMPa2-25 PSPC1-A488 IMPa2-A546 DAPI 8C1-siRNA-IMP-a2-a4 V2.00	0	10. siRNA-IMPa2-25 PSPC1-A488 DAPI IMPa2-A546_a_TileScan_001 (Stage 1 of 49)	00-ivTSSxfhrWf8BAZxmVuT44
116		Vesicles Paraspeckle	1	0.000	1.000	17	200000101	200000101	siRNA-IMPa2-25 PSPC1-A488 IMPa2-A546 DAPI 8C1-siRNA-IMP-a2-a4 V2.00	0	10. siRNA-IMPa2-25 PSPC1-A488 DAPI IMPa2-A546_a_TileScan_001 (Stage 1 of 49)	00-ivTSSxfhrWf8BAZxmVuT44
147		Vesicles Paraspeckle	1	0.000	1.000	19	200000102	200000102	siRNA-IMPa2-25 PSPC1-A488 IMPa2-A546 DAPI 8C1-siRNA-IMP-a2-a4 V2.00	0	10. siRNA-IMPa2-25 PSPC1-A488 DAPI IMPa2-A546_a_TileScan_001 (Stage 1 of 49)	00-ivTSSxfhrWf8BAZxmVuT44
175		Vesicles Paraspeckle	1	0.000	1.000	20	200000103	200000103	siRNA-IMPa2-25 PSPC1-A488 IMPa2-A546 DAPI 8C1-siRNA-IMP-a2-a4 V2.00	0	10. siRNA-IMPa2-25 PSPC1-A488 DAPI IMPa2-A546_a_TileScan_001 (Stage 1 of 49)	00-ivTSSxfhrWf8BAZxmVuT44
139		Vesicles Paraspeckle	1	0.000	1.000	21	200000104	200000104	siRNA-IMPa2-25 PSPC1-A488 IMPa2-A546 DAPI 8C1-siRNA-IMP-a2-a4 V2.00	0	10. siRNA-IMPa2-25 PSPC1-A488 DAPI IMPa2-A546_a_TileScan_001 (Stage 1 of 49)	00-ivTSSxfhrWf8BAZxmVuT44
67		Vesicles Paraspeckle	1	0.000	1.000	21	200000105	200000105	siRNA-IMPa2-25 PSPC1-A488 IMPa2-A546 DAPI 8C1-siRNA-IMP-a2-a4 V2.00	0	10. siRNA-IMPa2-25 PSPC1-A488 DAPI IMPa2-A546_a_TileScan_001 (Stage 1 of 49)	00-ivTSSxfhrWf8BAZxmVuT44
240		Vesicles Paraspeckle	1	0.000	1.000	21	200000106	200000106	siRNA-IMPa2-25 PSPC1-A488 IMPa2-A546 DAPI 8C1-siRNA-IMP-a2-a4 V2.00	0	10. siRNA-IMPa2-25 PSPC1-A488 DAPI IMPa2-A546_a_TileScan_001 (Stage 1 of 49)	00-ivTSSxfhrWf8BAZxmVuT44
99		Vesicles Paraspeckle	1	0.000	1.000	21	200000107	200000107	siRNA-IMPa2-25 PSPC1-A488 IMPa2-A546 DAPI 8C1-siRNA-IMP-a2-a4 V2.00	0	10. siRNA-IMPa2-25 PSPC1-A488 DAPI IMPa2-A546_a_TileScan_001 (Stage 1 of 49)	00-ivTSSxfhrWf8BAZxmVuT44
112		Vesicles Paraspeckle	1	0.000	1.000	21	200000108	200000108	siRNA-IMPa2-25 PSPC1-A488 IMPa2-A546 DAPI 8C1-siRNA-IMP-a2-a4 V2.00	0	10. siRNA-IMPa2-25 PSPC1-A488 DAPI IMPa2-A546_a_TileScan_001 (Stage 1 of 49)	00-ivTSSxfhrWf8BAZxmVuT44
68		Vesicles Paraspeckle	1	0.000	1.000	21	200000109	200000109	siRNA-IMPa2-25 PSPC1-A488 IMPa2-A546 DAPI 8C1-siRNA-IMP-a2-a4 V2.00	0	10. siRNA-IMPa2-25 PSPC1-A488 DAPI IMPa2-A546_a_TileScan_001 (Stage 1 of 49)	00-ivTSSxfhrWf8BAZxmVuT44
82		Vesicles Paraspeckle	1	0.000	1.000	21	200000110	200000110	siRNA-IMPa2-25 PSPC1-A488 IMPa2-A546 DAPI 8C1-siRNA-IMP-a2-a4 V2.00	0	10. siRNA-IMPa2-25 PSPC1-A488 DAPI IMPa2-A546_a_TileScan_001 (Stage 1 of 49)	00-ivTSSxfhrWf8BAZxmVuT44
53		Vesicles Paraspeckle	1	0.000	1.000	21	200000111	200000111	siRNA-IMPa2-25 PSPC1-A488 IMPa2-A546 DAPI 8C1-siRNA-IMP-a2-a4 V2.00	0	10. siRNA-IMPa2-25 PSPC1-A488 DAPI IMPa2-A546_a_TileScan_001 (Stage 1 of 49)	00-ivTSSxfhrWf8BAZxmVuT44
114		Vesicles Paraspeckle	1	0.000	1.000	21	200000112	200000112	siRNA-IMPa2-25 PSPC1-A488 IMPa2-A546 DAPI 8C1-siRNA-IMP-a2-a4 V2.00	0	10. siRNA-IMPa2-25 PSPC1-A488 DAPI IMPa2-A546_a_TileScan_001 (Stage 1 of 49)	00-ivTSSxfhrWf8BAZxmVuT44
169		Vesicles Paraspeckle	1	0.000	1.000	22	200000113	200000113	siRNA-IMPa2-25 PSPC1-A488 IMPa2-A546 DAPI 8C1-siRNA-IMP-a2-a4 V2.00	0	10. siRNA-IMPa2-25 PSPC1-A488 DAPI IMPa2-A546_a_TileScan_001 (Stage 1 of 49)	00-ivTSSxfhrWf8BAZxmVuT44
169		Vesicles Paraspeckle	1	0.000	1.000	22	200000114	200000114	siRNA-IMPa2-25 PSPC1-A488 IMPa2-A546 DAPI 8C1-siRNA-IMP-a2-a4 V2.00	0	10. siRNA-IMPa2-25 PSPC1-A488 DAPI IMPa2-A546_a_TileScan_001 (Stage 1 of 49)	00-ivTSSxfhrWf8BAZxmVuT44
177		Vesicles Paraspeckle	1	0.000	1.000	22	200000115	200000115	siRNA-IMPa2-25 PSPC1-A488 IMPa2-A546 DAPI 8C1-siRNA-IMP-a2-a4 V2.00	0	10. siRNA-IMPa2-25 PSPC1-A488 DAPI IMPa2-A546_a_TileScan_001 (Stage 1 of 49)	00-ivTSSxfhrWf8BAZxmVuT44
128		Vesicles Paraspeckle	1	0.000	1.000	22	200000116	200000116	siRNA-IMPa2-25 PSPC1-A488 IMPa2-A546 DAPI 8C1-siRNA-IMP-a2-a4 V2.00	0	10. siRNA-IMPa2-25 PSPC1-A488 DAPI IMPa2-A546_a_TileScan_001 (Stage 1 of 49)	00-ivTSSxfhrWf8BAZxmVuT44
188		Vesicles Paraspeckle	1	0.000	1.000	22	200000117	200000117	siRNA-IMPa2-25 PSPC1-A488 IMPa2-A546 DAPI 8C1-siRNA-IMP-a2-a4 V2.00	0	10. siRNA-IMPa2-25 PSPC1-A488 DAPI IMPa2-A546_a_TileScan_001 (Stage 1 of 49)	00-ivTSSxfhrWf8BAZxmVuT44
143		Vesicles Paraspeckle	1	0.000	1.000	23	200000118	200000000	siRNA-IMPa2-25 PSPC1-A488 IMPa2-A546 DAPI 8C1-siRNA-IMP-a2-a4 V2.00	0	10. siRNA-IMPa2-25 PSPC1-A488 DAPI IMPa2-A546_aa_TileScan_001 (Stage 27 of 49)	00-NFRKP8CpREFj9EA2Ahgwk4
51		Vesicles Paraspeckle	1	0.000	1.000	23	200000119	200000001	siRNA-IMPa2-25 PSPC1-A488 IMPa2-A546 DAPI 8C1-siRNA-IMP-a2-a4 V2.00	0	10. siRNA-IMPa2-25 PSPC1-A488 DAPI IMPa2-A546_aa_TileScan_001 (Stage 27 of 49)	00-NFRKP8CpREFj9EA2Ahgwk4
185		Vesicles Paraspeckle	1	0.000	1.000	23	200000120	200000002	siRNA-IMPa2-25 PSPC1-A488 IMPa2-A546 DAPI 8C1-siRNA-IMP-a2-a4 V2.00	0	10. siRNA-IMPa2-25 PSPC1-A488 DAPI IMPa2-A546_aa_TileScan_001 (Stage 27 of 49)	00-NFRKP8CpREFj9EA2Ahgwk4
91		Vesicles Paraspeckle	1	0.000	1.000	23	200000121	200000003	siRNA-IMPa2-25 PSPC1-A488 IMPa2-A546 DAPI 8C1-siRNA-IMP-a2-a4 V2.00	0	10. siRNA-IMPa2-25 PSPC1-A488 DAPI IMPa2-A546_aa_TileScan_001 (Stage 27 of 49)	00-NFRKP8CpREFj9EA2Ahgwk4
101		Vesicles Paraspeckle	1	0.000	1.000	23	200000122	200000004	siRNA-IMPa2-25 PSPC1-A488 IMPa2-A546 DAPI 8C1-siRNA-IMP-a2-a4 V2.00	0	10. siRNA-IMPa2-25 PSPC1-A488 DAPI IMPa2-A546_aa_TileScan_001 (Stage 27 of 49)	00-NFRKP8CpREFj9EA2Ahgwk4
75		Vesicles Paraspeckle	1	0.000	1.000	23	200000123	200000005	siRNA-IMPa2-25 PSPC1-A488 IMPa2-A546 DAPI 8C1-siRNA-IMP-a2-a4 V2.00	0	10. siRNA-IMPa2-25 PSPC1-A488 DAPI IMPa2-A546_aa_TileScan_001 (Stage 27 of 49)	00-NFRKP8CpREFj9EA2Ahgwk4
116		Vesicles Paraspeckle	1	0.000	1.000	23	200000124	200000006	siRNA-IMPa2-25 PSPC1-A488 IMPa2-A546 DAPI 8C1-siRNA-IMP-a2-a4 V2.00	0	10. siRNA-IMPa2-25 PSPC1-A488 DAPI IMPa2-A546_aa_TileScan_001 (Stage 27 of 49)	00-NFRKP8CpREFj9EA2Ahgwk4
163		Vesicles Paraspeckle	1	0.000	1.000	23	200000125	200000007	siRNA-IMPa2-25 PSPC1-A488 IMPa2-A546 DAPI 8C1-siRNA-IMP-a2-a4 V2.00	0	10. siRNA-IMPa2-25 PSPC1-A488 DAPI IMPa2-A546_aa_TileScan_001 (Stage 27 of 49)	00-NFRKP8CpREFj9EA2Ahgwk4
60		Vesicles Paraspeckle	1	0.000	1.000	23	200000126	200000008	siRNA-IMPa2-25 PSPC1-A488 IMPa2-A546 DAPI 8C1-siRNA-IMP-a2-a4 V2.00	0	10. siRNA-IMPa2-25 PSPC1-A488 DAPI IMPa2-A546_aa_TileScan_001 (Stage 27 of 49)	00-NFRKP8CpREFj9EA2Ahgwk4
102		Vesicles Paraspeckle	1	0.000	1.000	23	200000127	200000009	siRNA-IMPa2-25 PSPC1-A488 IMPa2-A546 DAPI 8C1-siRNA-IMP-a2-a4 V2.00	0	10. siRNA-IMPa2-25 PSPC1-A488 DAPI IMPa2-A546_aa_TileScan_001 (Stage 27 of 49)	00-NFRKP8CpREFj9EA2Ahgwk4
102		Vesicles Paraspeckle	1	0.000	1.000	24	200000128	200000010	siRNA-IMPa2-25 PSPC1-A488 IMPa2-A546 DAPI 8C1-siRNA-IMP-a2-a4 V2.00	0	10. siRNA-IMPa2-25 PSPC1-A488 DAPI IMPa2-A546_aa_TileScan_001 (Stage 27 of 49)	00-NFRKP8CpREFj9EA2Ahgwk4
176		Vesicles Paraspeckle	1	0.000	1.000	24	200000129	200000011	siRNA-IMPa2-25 PSPC1-A488 IMPa2-A546 DAPI 8C1-siRNA-IMP-a2-a4 V2.00	0	10. siRNA-IMPa2-25 PSPC1-A488 DAPI IMPa2-A546_aa_TileScan_001 (Stage 27 of 49)	00-NFRKP8CpREFj9EA2Ahgwk4
114		Vesicles Paraspeckle	1	0.000	1.000	24	200000130	200000012	siRNA-IMPa2-25 PSPC1-A488 IMPa2-A546 DAPI 8C1-siRNA-IMP-a2-a4 V2.00	0	10. siRNA-IMPa2-25 PSPC1-A488 DAPI IMPa2-A546_aa_TileScan_001 (Stage 27 of 49)	00-NFRKP8CpREFj9EA2Ahgwk4
59		Vesicles Paraspeckle	1	0.000	1.000	25	200000131	200000013	siRNA-IMPa2-25 PSPC1-A488 IMPa2-A546 DAPI 8C1-siRNA-IMP-a2-a4 V2.00	0	10. siRNA-IMPa2-25 PSPC1-A488 DAPI IMPa2-A546_aa_TileScan_001 (Stage 27 of 49)	00-NFRKP8CpREFj9EA2Ahgwk4
84		Vesicles Paraspeckle	1	0.000	1.000	25	200000132	200000014	siRNA-IMPa2-25 PSPC1-A488 IMPa2-A546 DAPI 8C1-siRNA-IMP-a2-a4 V2.00	0	10. siRNA-IMPa2-25 PSPC1-A488 DAPI IMPa2-A546_aa_TileScan_001 (Stage 27 of 49)	00-NFRKP8CpREFj9EA2Ahgwk4
89		Vesicles Paraspeckle	1	0.000	1.000	25	200000133	200000015	siRNA-IMPa2-25 PSPC1-A488 IMPa2-A546 DAPI 8C1-siRNA-IMP-a2-a4 V2.00	0	10. siRNA-IMPa2-25 PSPC1-A488 DAPI IMPa2-A546_aa_TileScan_001 (Stage 27 of 49)	00-NFRKP8CpREFj9EA2Ahgwk4
0		Vesicles Paraspeckle	1	0.000	1.000	26	200000134	200000016	siRNA-IMPa2-25 PSPC1-A488 IMPa2-A546 DAPI 8C1-siRNA-IMP-a2-a4 V2.00	0	10. siRNA-IMPa2-25 PSPC1-A488 DAPI IMPa2-A546_aa_TileScan_001 (Stage 27 of 49)	00-NFRKP8CpREFj9EA2Ahgwk4
134		Vesicles Paraspeckle	1	0.000	1.000	26	200000135	200000017	siRNA-IMPa2-25 PSPC1-A488 IMPa2-A546 DAPI 8C1-siRNA-IMP-a2-a4 V2.00	0	10. siRNA-IMPa2-25 PSPC1-A488 DAPI IMPa2-A546_aa_TileScan_001 (Stage 27 of 49)	00-NFRKP8CpREFj9EA2Ahgwk4
137		Vesicles Paraspeckle	1	0.000	1.000	26	200000136	200000018	siRNA-IMPa2-25 PSPC1-A488 IMPa2-A546 DAPI 8C1-siRNA-IMP-a2-a4 V2.00	0	10. siRNA-IMPa2-25 PSPC1-A488 DAPI IMPa2-A546_aa_TileScan_001 (Stage 27 of 49)	00-NFRKP8CpREFj9EA2Ahgwk4
48		Vesicles Paraspeckle	1	0.000	1.000	26	200000137	200000019	siRNA-IMPa2-25 PSPC1-A488 IMPa2-A546 DAPI 8C1-siRNA-IMP-a2-a4 V2.00	0	10. siRNA-IMPa2-25 PSPC1-A488 DAPI IMPa2-A546_aa_TileScan_001 (Stage 27 of 49)	00-NFRKP8CpREFj9EA2Ahgwk4
112		Vesicles Paraspeckle	1	0.000	1.000	26	200000138	200000020	siRNA-IMPa2-25 PSPC1-A488 IMPa2-A546 DAPI 8C1-siRNA-IMP-a2-a4 V2.00	0	10. siRNA-IMPa2-25 PSPC1-A488 DAPI IMPa2-A546_aa_TileScan_001 (Stage 27 of 49)	00-NFRKP8CpREFj9EA2Ahgwk4
169		Vesicles Paraspeckle	1	0.000	1.000	26	200000139	200000021	siRNA-IMPa2-25 PSPC1-A488 IMPa2-A546 DAPI 8C1-siRNA-IMP-a2-a4 V2.00	0	10. siRNA-IMPa2-25 PSPC1-A488 DAPI IMPa2-A546_aa_TileScan_001 (Stage 27 of 49)	00-NFRKP8CpREFj9EA2Ahgwk4
175		Vesicles Paraspeckle	1	0.000	1.000	26	200000140	200000022	siRNA-IMPa2-25 PSPC1-A488 IMPa2-A546 DAPI 8C1-siRNA-IMP-a2-a4 V2.00	0	10. siRNA-IMPa2-25 PSPC1-A488 DAPI IMPa2-A546_aa_TileScan_001 (Stage 27 of 49)	00-NFRKP8CpREFj9EA2Ahgwk4
103		Vesicles Paraspeckle	1	0.000	1.000	26	200000141	200000023	siRNA-IMPa2-25 PSPC1-A488 IMPa2-A546 DAPI 8C1-siRNA-IMP-a2-a4 V2.00	0	10. siRNA-IMPa2-25 PSPC1-A488 DAPI IMPa2-A546_aa_TileScan_001 (Stage 27 of 49)	00-NFRKP8CpREFj9EA2Ahgwk4
216		Vesicles Paraspeckle	1	0.000	1.000	27	200000142	200000024	siRNA-IMPa2-25 PSPC1-A488 IMPa2-A546 DAPI 8C1-siRNA-IMP-a2-a4 V2.00	0	10. siRNA-IMPa2-25 PSPC1-A488 DAPI IMPa2-A546_aa_TileScan_001 (Stage 27 of 49)	00-NFRKP8CpREFj9EA2Ahgwk4
100		Vesicles Paraspeckle	1	0.000	1.000	27	200000143	200000025	siRNA-IMPa2-25 PSPC1-A488 IMPa2-A546 DAPI 8C1-siRNA-IMP-a2-a4 V2.00	0	10. siRNA-IMPa2-25 PSPC1-A488 DAPI IMPa2-A546_aa_TileScan_001 (Stage 27 of 49)	00-NFRKP8CpREFj9EA2Ahgwk4
199		Vesicles Paraspeckle	1	0.000	1.000	27	200000144	200000026	siRNA-IMPa2-25 PSPC1-A488 IMPa2-A546 DAPI 8C1-siRNA-IMP-a2-a4 V2.00	0	10. siRNA-IMPa2-25 PSPC1-A488 DAPI IMPa2-A546_aa_TileScan_001 (Stage 27 of 49)	00-NFRKP8CpREFj9EA2Ahgwk4
133		Vesicles Paraspeckle	1	0.000	1.000	27	200000145	200000027	siRNA-IMPa2-25 PSPC1-A488 IMPa2-A546 DAPI 8C1-siRNA-IMP-a2-a4 V2.00	0	10. siRNA-IMPa2-25 PSPC1-A488 DAPI IMPa2-A546_aa_TileScan_001 (Stage 27 of 49)	00-NFRKP8CpREFj9EA2Ahgwk4
70		Vesicles Paraspeckle	1	0.000	1.000	27	200000146	200000028	siRNA-IMPa2-25 PSPC1-A488 IMPa2-A546 DAPI 8C1-siRNA-IMP-a2-a4 V2.00	0	10. siRNA-IMPa2-25 PSPC1-A488 DAPI IMPa2-A546_aa_TileScan_001 (Stage 27 of 49)	00-NFRKP8CpREFj9EA2Ahgwk4
103		Vesicles Paraspeckle	1	0.000	1.000	27	200000147	200000029	siRNA-IMPa2-25 PSPC1-A488 IMPa2-A546 DAPI 8C1-siRNA-IMP-a2-a4 V2.00	0	10. siRNA-IMPa2-25 PSPC1-A488 DAPI IMPa2-A546_aa_TileScan_001 (Stage 27 of 49)	00-NFRKP8CpREFj9EA2Ahgwk4
160		Vesicles Paraspeckle	1	0.000	1.000	27	200000148	200000030	siRNA-IMPa2-25 PSPC1-A488 IMPa2-A546 DAPI 8C1-siRNA-IMP-a2-a4 V2.00	0	10. siRNA-IMPa2-25 PSPC1-A488 DAPI IMPa2-A546_aa_TileScan_001 (Stage 27 of 49)	00-NFRKP8CpREFj9EA2Ahgwk4
59		Vesicles Paraspeckle	1	0.000	1.000	27	200000149	200000031	siRNA-IMPa2-25 PSPC1-A488 IMPa2-A546 DAPI 8C1-siRNA-IMP-a2-a4 V2.00	0	10. siRNA-IMPa2-25 PSPC1-A488 DAPI IMPa2-A546_aa_TileScan_001 (Stage 27 of 49)	00-NFRKP8CpREFj9EA2Ahgwk4
215		Vesicles Paraspeckle	1	0.000	1.000	27	200000150	200000032	siRNA-IMPa2-25 PSPC1-A488 IMPa2-A546 DAPI 8C1-siRNA-IMP-a2-a4 V2.00	0	10. siRNA-IMPa2-25 PSPC1-A488 DAPI IMPa2-A546_aa_TileScan_001 (Stage 27 of 49)	00-NFRKP8CpREFj9EA2Ahgwk4
154		Vesicles Paraspeckle	1	0.000	1.000	28	200000151	200000033	siRNA-IMPa2-25 PSPC1-A488 IMPa2-A546 DAPI 8C1-siRNA-IMP-a2-a4 V2.00	0	10. siRNA-IMPa2-25 PSPC1-A488 DAPI IMPa2-A546_aa_TileScan_001 (Stage 27 of 49)	00-NFRKP8CpREFj9EA2Ahgwk4
135		Vesicles Paraspeckle	1	0.000	1.000	28	200000152	200000034	siRNA-IMPa2-25 PSPC1-A488 IMPa2-A546 DAPI 8C1-siRNA-IMP-a2-a4 V2.00	0	10. siRNA-IMPa2-25 PSPC1-A488 DAPI IMPa2-A546_aa_TileScan_001 (Stage 27 of 49)	00-NFRKP8CpREFj9EA2Ahgwk4
39		Vesicles Paraspeckle	1	0.000	1.000	28	200000153	200000035	siRNA-IMPa2-25 PSPC1-A488 IMPa2-A546 DAPI 8C1-siRNA-IMP-a2-a4 V2.00	0	10. siRNA-IMPa2-25 PSPC1-A488 DAPI IMPa2-A546_aa_TileScan_001 (Stage 27 of 49)	00-NFRKP8CpREFj9EA2Ahgwk4
104		Vesicles Paraspeckle	1	0.000	1.000	28	200000154	200000036	siRNA-IMPa2-25 PSPC1-A488 IMPa2-A546 DAPI 8C1-siRNA-IMP-a2-a4 V2.00	0	10. siRNA-IMPa2-25 PSPC1-A488 DAPI IMPa2-A546_aa_TileScan_001 (Stage 27 of 49)	00-NFRKP8CpREFj9EA2Ahgwk4
141		Vesicles Paraspeckle	1	0.000	1.000	28	200000155	200000037	siRNA-IMPa2-25 PSPC1-A488 IMPa2-A546 DAPI 8C1-siRNA-IMP-a2-a4 V2.00	0	10. siRNA-IMPa2-25 PSPC1-A488 DAPI IMPa2-A546_aa_TileScan_001 (Stage 27 of 49)	00-NFRKP8CpREFj9EA2Ahgwk4
94		Vesicles Paraspeckle	1	0.000	1.000	28	200000156	200000038	siRNA-IMPa2-25 PSPC1-A488 IMPa2-A546 DAPI 8C1-siRNA-IMP-a2-a4 V2.00	0	10. siRNA-IMPa2-25 PSPC1-A488 DAPI IMPa2-A546_aa_TileScan_001 (Stage 27 of 49)	00-NFRKP8CpREFj9EA2Ahgwk4
93		Vesicles Paraspeckle	1	0.000	1.000	28	200000157	200000039	siRNA-IMPa2-25 PSPC1-A488 IMPa2-A546 DAPI 8C1-siRNA-IMP-a2-a4 V2.00	0	10. siRNA-IMPa2-25 PSPC1-A488 DAPI IMPa2-A546_aa_TileScan_001 (Stage 27 of 49)	00-NFRKP8CpREFj9EA2Ahgwk4
219		Vesicles Paraspeckle	1	0.000	1.000	29	200000158	200000040	siRNA-IMPa2-25 PSPC1-A488 IMPa2-A546 DAPI 8C1-siRNA-IMP-a2-a4 V2.00	0	10. siRNA-IMPa2-25 PSPC1-A488 DAPI IMPa2-A546_aa_TileScan_001 (Stage 27 of 49)	00-NFRKP8CpREFj9EA2Ahgwk4
249		Vesicles Paraspeckle	1	0.000	1.000	29	200000159	200000041	siRNA-IMPa2-25 PSPC1-A488 IMPa2-A546 DAPI 8C1-siRNA-IMP-a2-a4 V2.00	0	10. siRNA-IMPa2-25 PSPC1-A488 DAPI IMPa2-A546_aa_TileScan_001 (Stage 27 of 49)	00-NFRKP8CpREFj9EA2Ahgwk4
162		Vesicles Paraspeckle	1	0.000	1.000	29	200000160	200000042	siRNA-IMPa2-25 PSPC1-A488 IMPa2-A546 DAPI 8C1-siRNA-IMP-a2-a4 V2.00	0	10. siRNA-IMPa2-25 PSPC1-A488 DAPI IMPa2-A546_aa_TileScan_001 (Stage 27 of 49)	00-NFRKP8CpREFj9EA2Ahgwk4
94		Vesicles Paraspeckle	1	0.000	1.000	29	200000161	200000043	siRNA-IMPa2-25 PSPC1-A488 IMPa2-A546 DAPI 8C1-siRNA-IMP-a2-a4 V2.00	0	10. siRNA-IMPa2-25 PSPC1-A488 DAPI IMPa2-A546_aa_TileScan_001 (Stage 27 of 49)	00-NFRKP8CpREFj9EA2Ahgwk4
187		Vesicles Paraspeckle	1	0.000	1.000	29	200000162	200000044	siRNA-IMPa2-25 PSPC1-A488 IMPa2-A546 DAPI 8C1-siRNA-IMP-a2-a4 V2.00	0	10. siRNA-IMPa2-25 PSPC1-A488 DAPI IMPa2-A546_aa_TileScan_001 (Stage 27 of 49)	00-NFRKP8CpREFj9EA2Ahgwk4
106		Vesicles Paraspeckle	1	0.000	1.000	29	200000163	200000045	siRNA-IMPa2-25 PSPC1-A488 IMPa2-A546 DAPI 8C1-siRNA-IMP-a2-a4 V2.00	0	10. siRNA-IMPa2-25 PSPC1-A488 DAPI IMPa2-A546_aa_TileScan_001 (Stage 27 of 49)	00-NFRKP8CpREFj9EA2Ahgwk4
147		Vesicles Paraspeckle	1	0.000	1.000	29	200000164	200000046	siRNA-IMPa2-25 PSPC1-A488 IMPa2-A546 DAPI 8C1-siRNA-IMP-a2-a4 V2.00	0	10. siRNA-IMPa2-25 PSPC1-A488 DAPI IMPa2-A546_aa_TileScan_001 (Stage 27 of 49)	00-NFRKP8CpREFj9EA2Ahgwk4
180		Vesicles Paraspeckle	1	0.000	1.000	29	200000165	200000047	siRNA-IMPa2-25 PSPC1-A488 IMPa2-A546 DAPI 8C1-siRNA-IMP-a2-a4 V2.00	0	10. siRNA-IMPa2-25 PSPC1-A488 DAPI IMPa2-A546_aa_TileScan_001 (Stage 27 of 49)	00-NFRKP8CpREFj9EA2Ahgwk4
103		Vesicles Paraspeckle	1	0.000	1.000	29	200000166	200000048	siRNA-IMPa2-25 PSPC1-A488 IMPa2-A546 DAPI 8C1-siRNA-IMP-a2-a4 V2.00	0	10. siRNA-IMPa2-25 PSPC1-A488 DAPI IMPa2-A546_aa_TileScan_001 (Stage 27 of 49)	00-NFRKP8CpREFj9EA2Ahgwk4
88		Vesicles Paraspeckle	1	0.000	1.000	29	200000167	200000049	siRNA-IMPa2-25 PSPC1-A488 IMPa2-A546 DAPI 8C1-siRNA-IMP-a2-a4 V2.00	0	10. siRNA-IMPa2-25 PSPC1-A488 DAPI IMPa2-A546_aa_TileScan_001 (Stage 27 of 49)	00-NFRKP8CpREFj9EA2Ahgwk4
182		Vesicles Paraspeckle	1	0.000	1.000	29	200000168	200000050	siRNA-IMPa2-25 PSPC1-A488 IMPa2-A546 DAPI 8C1-siRNA-IMP-a2-a4 V2.00	0	10. siRNA-IMPa2-25 PSPC1-A488 DAPI IMPa2-A546_aa_TileScan_001 (Stage 27 of 49)	00-NFRKP8CpREFj9EA2Ahgwk4
194		Vesicles Paraspeckle	1	0.000	1.000	29	200000169	200000051	siRNA-IMPa2-25 PSPC1-A488 IMPa2-A546 DAPI 8C1-siRNA-IMP-a2-a4 V2.00	0	10. siRNA-IMPa2-25 PSPC1-A488 DAPI IMPa2-A546_aa_TileScan_001 (Stage 27 of 49)	00-NFRKP8CpREFj9EA2Ahgwk4
202		Vesicles Paraspeckle	1	0.000	1.000	29	200000170	200000052	siRNA-IMPa2-25 PSPC1-A488 IMPa2-A546 DAPI 8C1-siRNA-IMP-a2-a4 V2.00	0	10. siRNA-IMPa2-25 PSPC1-A488 DAPI IMPa2-A546_aa_TileScan_001 (Stage 27 of 49)	00-NFRKP8CpREFj9EA2Ahgwk4
104		Vesicles Paraspeckle	1	0.000	1.000	29	200000171	200000053	siRNA-IMPa2-25 PSPC1-A488 IMPa2-A546 DAPI 8C1-siRNA-IMP-a2-a4 V2.00	0	10. siRNA-IMPa2-25 PSPC1-A488 DAPI IMPa2-A546_aa_TileScan_001 (Stage 27 of 49)	00-NFRKP8CpREFj9EA2Ahgwk4
107		Vesicles Paraspeckle	1	0.000	1.000	29	200000172	200000054	siRNA-IMPa2-25 PSPC1-A488 IMPa2-A546 DAPI 8C1-siRNA-IMP-a2-a4 V2.00	0	10. siRNA-IMPa2-25 PSPC1-A488 DAPI IMPa2-A546_aa_TileScan_001 (Stage 27 of 49)	00-NFRKP8CpREFj9EA2Ahgwk4
157		Vesicles Paraspeckle	1	0.000	1.000	29	200000173	200000055	siRNA-IMPa2-25 PSPC1-A488 IMPa2-A546 DAPI 8C1-siRNA-IMP-a2-a4 V2.00	0	10. siRNA-IMPa2-25 PSPC1-A488 DAPI IMPa2-A546_aa_TileScan_001 (Stage 27 of 49)	00-NFRKP8CpREFj9EA2Ahgwk4
201		Vesicles Paraspeckle	1	0.000	1.000	29	200000174	200000056	siRNA-IMPa2-25 PSPC1-A488 IMPa2-A546 DAPI 8C1-siRNA-IMP-a2-a4 V2.00	0	10. siRNA-IMPa2-25 PSPC1-A488 DAPI IMPa2-A546_aa_TileScan_001 (Stage 27 of 49)	00-NFRKP8CpREFj9EA2Ahgwk4
86		Vesicles Paraspeckle	1	0.000	1.000	29	200000175	200000057	siRNA-IMPa2-25 PSPC1-A488 IMPa2-A546 DAPI 8C1-siRNA-IMP-a2-a4 V2.00	0	10. siRNA-IMPa2-25 PSPC1-A488 DAPI IMPa2-A546_aa_TileScan_001 (Stage 27 of 49)	00-NFRKP8CpREFj9EA2Ahgwk4
164		Vesicles Paraspeckle	1	0.000	1.000	29	200000176	200000058	siRNA-IMPa2-25 PSPC1-A488 IMPa2-A546 DAPI 8C1-siRNA-IMP-a2-a4 V2.00	0	10. siRNA-IMPa2-25 PSPC1-A488 DAPI IMPa2-A546_aa_TileScan_001 (Stage 27 of 49)	00-NFRKP8CpREFj9EA2Ahgwk4
155		Vesicles Paraspeckle	1	0.000	1.000	30	200000177	200000059	siRNA-IMPa2-25 PSPC1-A488 IMPa2-A546 DAPI 8C1-siRNA-IMP-a2-a4 V2.00	0	10. siRNA-IMPa2-25 PSPC1-A488 DAPI IMPa2-A546_aa_TileScan_001 (Stage 27 of 49)	00-NFRKP8CpREFj9EA2Ahgwk4
114		Vesicles Paraspeckle	1	0.000	1.000	30	200000178	200000060	siRNA-IMPa2-25 PSPC1-A488 IMPa2-A546 DAPI 8C1-siRNA-IMP-a2-a4 V2.00	0	10. siRNA-IMPa2-25 PSPC1-A488 DAPI IMPa2-A546_aa_TileScan_001 (Stage 27 of 49)	00-NFRKP8CpREFj9EA2Ahgwk4
128		Vesicles Paraspeckle	1	0.000	1.000	30	200000179	200000061	siRNA-IMPa2-25 PSPC1-A488 IMPa2-A546 DAPI 8C1-siRNA-IMP-a2-a4 V2.00	0	10. siRNA-IMPa2-25 PSPC1-A488 DAPI IMPa2-A546_aa_TileScan_001 (Stage 27 of 49)	00-NFRKP8CpREFj9EA2Ahgwk4
170		Vesicles Paraspeckle	1	0.000	1.000	30	200000180	200000062	siRNA-IMPa2-25 PSPC1-A488 IMPa2-A546 DAPI 8C1-siRNA-IMP-a2-a4 V2.00	0	10. siRNA-IMPa2-25 PSPC1-A488 DAPI IMPa2-A546_aa_TileScan_001 (Stage 27 of 49)	00-NFRKP8CpREFj9EA2Ahgwk4
61		Vesicles Paraspeckle	1	0.000	1.000	30	200000181	200000063	siRNA-IMPa2-25 PSPC1-A488 IMPa2-A546 DAPI 8C1-siRNA-IMP-a2-a4 V2.00	0	10. siRNA-IMPa2-25 PSPC1-A488 DAPI IMPa2-A546_aa_TileScan_001 (Stage 27 of 49)	00-NFRKP8CpREFj9EA2Ahgwk4
109		Vesicles Paraspeckle	1	0.000	1.000	30	200000182	200000064	siRNA-IMPa2-25 PSPC1-A488 IMPa2-A546 DAPI 8C1-siRNA-IMP-a2-a4 V2.00	0	10. siRNA-IMPa2-25 PSPC1-A488 DAPI IMPa2-A546_aa_TileScan_001 (Stage 27 of 49)	00-NFRKP8CpREFj9EA2Ahgwk4
65		Vesicles Paraspeckle	1	0.000	1.000	30	200000183	200000065	siRNA-IMPa2-25 PSPC1-A488 IMPa2-A546 DAPI 8C1-siRNA-IMP-a2-a4 V2.00	0	10. siRNA-IMPa2-25 PSPC1-A488 DAPI IMPa2-A546_aa_TileScan_001 (Stage 27 of 49)	00-NFRKP8CpREFj9EA2Ahgwk4
98		Vesicles Paraspeckle	1	0.000	1.000	30	200000184	200000066	siRNA-IMPa2-25 PSPC1-A488 IMPa2-A546 DAPI 8C1-siRNA-IMP-a2-a4 V2.00	0	10. siRNA-IMPa2-25 PSPC1-A488 DAPI IMPa2-A546_aa_TileScan_001 (Stage 27 of 49)	00-NFRKP8CpREFj9EA2Ahgwk4
43		Vesicles Paraspeckle	1	0.000	1.000	30	200000185	200000067	siRNA-IMPa2-25 PSPC1-A488 IMPa2-A546 DAPI 8C1-siRNA-IMP-a2-a4 V2.00	0	10. siRNA-IMPa2-25 PSPC1-A488 DAPI IMPa2-A546_aa_TileScan_001 (Stage 27 of 49)	00-NFRKP8CpREFj9EA2Ahgwk4
106		Vesicles Paraspeckle	1	0.000	1.000	30	200000186	200000068	siRNA-IMPa2-25 PSPC1-A488 IMPa2-A546 DAPI 8C1-siRNA-IMP-a2-a4 V2.00	0	10. siRNA-IMPa2-25 PSPC1-A488 DAPI IMPa2-A546_aa_TileScan_001 (Stage 27 of 49)	00-NFRKP8CpREFj9EA2Ahgwk4
114		Vesicles Paraspeckle	1	0.000	1.000	32	200000187	200000000	siRNA-IMPa2-25 PSPC1-A488 IMPa2-A546 DAPI 8C1-siRNA-IMP-a2-a4 V2.00	0	10. siRNA-IMPa2-25 PSPC1-A488 DAPI IMPa2-A546_ab_TileScan_001 (Stage 28 of 49)	00-VADQCBpJRrhobEGcFJSNXH
105		Vesicles Paraspeckle	1	0.000	1.000	32	200000188	200000001	siRNA-IMPa2-25 PSPC1-A488 IMPa2-A546 DAPI 8C1-siRNA-IMP-a2-a4 V2.00	0	10. siRNA-IMPa2-25 PSPC1-A488 DAPI IMPa2-A546_ab_TileScan_001 (Stage 28 of 49)	00-VADQCBpJRrhobEGcFJSNXH
18		Vesicles Paraspeckle	1	0.000	1.000	32	200000189	200000002	siRNA-IMPa2-25 PSPC1-A488 IMPa2-A546 DAPI 8C1-siRNA-IMP-a2-a4 V2.00	0	10. siRNA-IMPa2-25 PSPC1-A488 DAPI IMPa2-A546_ab_TileScan_001 (Stage 28 of 49)	00-VADQCBpJRrhobEGcFJSNXH
52		Vesicles Paraspeckle	1	0.000	1.000	32	200000190	200000003	siRNA-IMPa2-25 PSPC1-A488 IMPa2-A546 DAPI 8C1-siRNA-IMP-a2-a4 V2.00	0	10. siRNA-IMPa2-25 PSPC1-A488 DAPI IMPa2-A546_ab_TileScan_001 (Stage 28 of 49)	00-VADQCBpJRrhobEGcFJSNXH
33		Vesicles Paraspeckle	1	0.000	1.000	32	200000191	200000004	siRNA-IMPa2-25 PSPC1-A488 IMPa2-A546 DAPI 8C1-siRNA-IMP-a2-a4 V2.00	0	10. siRNA-IMPa2-25 PSPC1-A488 DAPI IMPa2-A546_ab_TileScan_001 (Stage 28 of 49)	00-VADQCBpJRrhobEGcFJSNXH
60		Vesicles Paraspeckle	1	0.000	1.000	32	200000192	200000005	siRNA-IMPa2-25 PSPC1-A488 IMPa2-A546 DAPI 8C1-siRNA-IMP-a2-a4 V2.00	0	10. siRNA-IMPa2-25 PSPC1-A488 DAPI IMPa2-A546_ab_TileScan_001 (Stage 28 of 49)	00-VADQCBpJRrhobEGcFJSNXH
197		Vesicles Paraspeckle	1	0.000	1.000	32	200000193	200000006	siRNA-IMPa2-25 PSPC1-A488 IMPa2-A546 DAPI 8C1-siRNA-IMP-a2-a4 V2.00	0	10. siRNA-IMPa2-25 PSPC1-A488 DAPI IMPa2-A546_ab_TileScan_001 (Stage 28 of 49)	00-VADQCBpJRrhobEGcFJSNXH
61		Vesicles Paraspeckle	1	0.000	1.000	32	200000194	200000007	siRNA-IMPa2-25 PSPC1-A488 IMPa2-A546 DAPI 8C1-siRNA-IMP-a2-a4 V2.00	0	10. siRNA-IMPa2-25 PSPC1-A488 DAPI IMPa2-A546_ab_TileScan_001 (Stage 28 of 49)	00-VADQCBpJRrhobEGcFJSNXH
71		Vesicles Paraspeckle	1	0.000	1.000	32	200000195	200000008	siRNA-IMPa2-25 PSPC1-A488 IMPa2-A546 DAPI 8C1-siRNA-IMP-a2-a4 V2.00	0	10. siRNA-IMPa2-25 PSPC1-A488 DAPI IMPa2-A546_ab_TileScan_001 (Stage 28 of 49)	00-VADQCBpJRrhobEGcFJSNXH
117		Vesicles Paraspeckle	1	0.000	1.000	32	200000196	200000009	siRNA-IMPa2-25 PSPC1-A488 IMPa2-A546 DAPI 8C1-siRNA-IMP-a2-a4 V2.00	0	10. siRNA-IMPa2-25 PSPC1-A488 DAPI IMPa2-A546_ab_TileScan_001 (Stage 28 of 49)	00-VADQCBpJRrhobEGcFJSNXH
84		Vesicles Paraspeckle	1	0.000	1.000	32	200000197	200000010	siRNA-IMPa2-25 PSPC1-A488 IMPa2-A546 DAPI 8C1-siRNA-IMP-a2-a4 V2.00	0	10. siRNA-IMPa2-25 PSPC1-A488 DAPI IMPa2-A546_ab_TileScan_001 (Stage 28 of 49)	00-VADQCBpJRrhobEGcFJSNXH
85		Vesicles Paraspeckle	1	0.000	1.000	32	200000198	200000011	siRNA-IMPa2-25 PSPC1-A488 IMPa2-A546 DAPI 8C1-siRNA-IMP-a2-a4 V2.00	0	10. siRNA-IMPa2-25 PSPC1-A488 DAPI IMPa2-A546_ab_TileScan_001 (Stage 28 of 49)	00-VADQCBpJRrhobEGcFJSNXH
179		Vesicles Paraspeckle	1	0.000	1.000	33	200000199	200000012	siRNA-IMPa2-25 PSPC1-A488 IMPa2-A546 DAPI 8C1-siRNA-IMP-a2-a4 V2.00	0	10. siRNA-IMPa2-25 PSPC1-A488 DAPI IMPa2-A546_ab_TileScan_001 (Stage 28 of 49)	00-VADQCBpJRrhobEGcFJSNXH
78		Vesicles Paraspeckle	1	0.000	1.000	33	200000200	200000013	siRNA-IMPa2-25 PSPC1-A488 IMPa2-A546 DAPI 8C1-siRNA-IMP-a2-a4 V2.00	0	10. siRNA-IMPa2-25 PSPC1-A488 DAPI IMPa2-A546_ab_TileScan_001 (Stage 28 of 49)	00-VADQCBpJRrhobEGcFJSNXH
47		Vesicles Paraspeckle	1	0.000	1.000	33	200000201	200000014	siRNA-IMPa2-25 PSPC1-A488 IMPa2-A546 DAPI 8C1-siRNA-IMP-a2-a4 V2.00	0	10. siRNA-IMPa2-25 PSPC1-A488 DAPI IMPa2-A546_ab_TileScan_001 (Stage 28 of 49)	00-VADQCBpJRrhobEGcFJSNXH
47		Vesicles Paraspeckle	1	0.000	1.000	33	200000202	200000015	siRNA-IMPa2-25 PSPC1-A488 IMPa2-A546 DAPI 8C1-siRNA-IMP-a2-a4 V2.00	0	10. siRNA-IMPa2-25 PSPC1-A488 DAPI IMPa2-A546_ab_TileScan_001 (Stage 28 of 49)	00-VADQCBpJRrhobEGcFJSNXH
66		Vesicles Paraspeckle	1	0.000	1.000	33	200000203	200000016	siRNA-IMPa2-25 PSPC1-A488 IMPa2-A546 DAPI 8C1-siRNA-IMP-a2-a4 V2.00	0	10. siRNA-IMPa2-25 PSPC1-A488 DAPI IMPa2-A546_ab_TileScan_001 (Stage 28 of 49)	00-VADQCBpJRrhobEGcFJSNXH
97		Vesicles Paraspeckle	1	0.000	1.000	34	200000204	200000017	siRNA-IMPa2-25 PSPC1-A488 IMPa2-A546 DAPI 8C1-siRNA-IMP-a2-a4 V2.00	0	10. siRNA-IMPa2-25 PSPC1-A488 DAPI IMPa2-A546_ab_TileScan_001 (Stage 28 of 49)	00-VADQCBpJRrhobEGcFJSNXH
128		Vesicles Paraspeckle	1	0.000	1.000	34	200000205	200000018	siRNA-IMPa2-25 PSPC1-A488 IMPa2-A546 DAPI 8C1-siRNA-IMP-a2-a4 V2.00	0	10. siRNA-IMPa2-25 PSPC1-A488 DAPI IMPa2-A546_ab_TileScan_001 (Stage 28 of 49)	00-VADQCBpJRrhobEGcFJSNXH
128		Vesicles Paraspeckle	1	0.000	1.000	34	200000206	200000019	siRNA-IMPa2-25 PSPC1-A488 IMPa2-A546 DAPI 8C1-siRNA-IMP-a2-a4 V2.00	0	10. siRNA-IMPa2-25 PSPC1-A488 DAPI IMPa2-A546_ab_TileScan_001 (Stage 28 of 49)	00-VADQCBpJRrhobEGcFJSNXH
151		Vesicles Paraspeckle	1	0.000	1.000	34	200000207	200000020	siRNA-IMPa2-25 PSPC1-A488 IMPa2-A546 DAPI 8C1-siRNA-IMP-a2-a4 V2.00	0	10. siRNA-IMPa2-25 PSPC1-A488 DAPI IMPa2-A546_ab_TileScan_001 (Stage 28 of 49)	00-VADQCBpJRrhobEGcFJSNXH
136		Vesicles Paraspeckle	1	0.000	1.000	35	200000208	200000021	siRNA-IMPa2-25 PSPC1-A488 IMPa2-A546 DAPI 8C1-siRNA-IMP-a2-a4 V2.00	0	10. siRNA-IMPa2-25 PSPC1-A488 DAPI IMPa2-A546_ab_TileScan_001 (Stage 28 of 49)	00-VADQCBpJRrhobEGcFJSNXH
174		Vesicles Paraspeckle	1	0.000	1.000	36	200000209	200000022	siRNA-IMPa2-25 PSPC1-A488 IMPa2-A546 DAPI 8C1-siRNA-IMP-a2-a4 V2.00	0	10. siRNA-IMPa2-25 PSPC1-A488 DAPI IMPa2-A546_ab_TileScan_001 (Stage 28 of 49)	00-VADQCBpJRrhobEGcFJSNXH
121		Vesicles Paraspeckle	1	0.000	1.000	36	200000210	200000023	siRNA-IMPa2-25 PSPC1-A488 IMPa2-A546 DAPI 8C1-siRNA-IMP-a2-a4 V2.00	0	10. siRNA-IMPa2-25 PSPC1-A488 DAPI IMPa2-A546_ab_TileScan_001 (Stage 28 of 49)	00-VADQCBpJRrhobEGcFJSNXH
75		Vesicles Paraspeckle	1	0.000	1.000	38	200000211	200000024	siRNA-IMPa2-25 PSPC1-A488 IMPa2-A546 DAPI 8C1-siRNA-IMP-a2-a4 V2.00	0	10. siRNA-IMPa2-25 PSPC1-A488 DAPI IMPa2-A546_ab_TileScan_001 (Stage 28 of 49)	00-VADQCBpJRrhobEGcFJSNXH
102		Vesicles Paraspeckle	1	0.000	1.000	39	200000212	200000025	siRNA-IMPa2-25 PSPC1-A488 IMPa2-A546 DAPI 8C1-siRNA-IMP-a2-a4 V2.00	0	10. siRNA-IMPa2-25 PSPC1-A488 DAPI IMPa2-A546_ab_TileScan_001 (Stage 28 of 49)	00-VADQCBpJRrhobEGcFJSNXH
73		Vesicles Paraspeckle	1	0.000	1.000	39	200000213	200000026	siRNA-IMPa2-25 PSPC1-A488 IMPa2-A546 DAPI 8C1-siRNA-IMP-a2-a4 V2.00	0	10. siRNA-IMPa2-25 PSPC1-A488 DAPI IMPa2-A546_ab_TileScan_001 (Stage 28 of 49)	00-VADQCBpJRrhobEGcFJSNXH
76		Vesicles Paraspeckle	1	0.000	1.000	39	200000214	200000027	siRNA-IMPa2-25 PSPC1-A488 IMPa2-A546 DAPI 8C1-siRNA-IMP-a2-a4 V2.00	0	10. siRNA-IMPa2-25 PSPC1-A488 DAPI IMPa2-A546_ab_TileScan_001 (Stage 28 of 49)	00-VADQCBpJRrhobEGcFJSNXH
100		Vesicles Paraspeckle	1	0.000	1.000	39	200000215	200000028	siRNA-IMPa2-25 PSPC1-A488 IMPa2-A546 DAPI 8C1-siRNA-IMP-a2-a4 V2.00	0	10. siRNA-IMPa2-25 PSPC1-A488 DAPI IMPa2-A546_ab_TileScan_001 (Stage 28 of 49)	00-VADQCBpJRrhobEGcFJSNXH
79		Vesicles Paraspeckle	1	0.000	1.000	40	200000216	200000029	siRNA-IMPa2-25 PSPC1-A488 IMPa2-A546 DAPI 8C1-siRNA-IMP-a2-a4 V2.00	0	10. siRNA-IMPa2-25 PSPC1-A488 DAPI IMPa2-A546_ab_TileScan_001 (Stage 28 of 49)	00-VADQCBpJRrhobEGcFJSNXH
76		Vesicles Paraspeckle	1	0.000	1.000	40	200000217	200000030	siRNA-IMPa2-25 PSPC1-A488 IMPa2-A546 DAPI 8C1-siRNA-IMP-a2-a4 V2.00	0	10. siRNA-IMPa2-25 PSPC1-A488 DAPI IMPa2-A546_ab_TileScan_001 (Stage 28 of 49)	00-VADQCBpJRrhobEGcFJSNXH
64		Vesicles Paraspeckle	1	0.000	1.000	40	200000218	200000031	siRNA-IMPa2-25 PSPC1-A488 IMPa2-A546 DAPI 8C1-siRNA-IMP-a2-a4 V2.00	0	10. siRNA-IMPa2-25 PSPC1-A488 DAPI IMPa2-A546_ab_TileScan_001 (Stage 28 of 49)	00-VADQCBpJRrhobEGcFJSNXH
50		Vesicles Paraspeckle	1	0.000	1.000	40	200000219	200000032	siRNA-IMPa2-25 PSPC1-A488 IMPa2-A546 DAPI 8C1-siRNA-IMP-a2-a4 V2.00	0	10. siRNA-IMPa2-25 PSPC1-A488 DAPI IMPa2-A546_ab_TileScan_001 (Stage 28 of 49)	00-VADQCBpJRrhobEGcFJSNXH
74		Vesicles Paraspeckle	1	0.000	1.000	40	200000220	200000033	siRNA-IMPa2-25 PSPC1-A488 IMPa2-A546 DAPI 8C1-siRNA-IMP-a2-a4 V2.00	0	10. siRNA-IMPa2-25 PSPC1-A488 DAPI IMPa2-A546_ab_TileScan_001 (Stage 28 of 49)	00-VADQCBpJRrhobEGcFJSNXH
215		Vesicles Paraspeckle	1	0.000	1.000	41	200000221	200000034	siRNA-IMPa2-25 PSPC1-A488 IMPa2-A546 DAPI 8C1-siRNA-IMP-a2-a4 V2.00	0	10. siRNA-IMPa2-25 PSPC1-A488 DAPI IMPa2-A546_ab_TileScan_001 (Stage 28 of 49)	00-VADQCBpJRrhobEGcFJSNXH
118		Vesicles Paraspeckle	1	0.000	1.000	41	200000222	200000035	siRNA-IMPa2-25 PSPC1-A488 IMPa2-A546 DAPI 8C1-siRNA-IMP-a2-a4 V2.00	0	10. siRNA-IMPa2-25 PSPC1-A488 DAPI IMPa2-A546_ab_TileScan_001 (Stage 28 of 49)	00-VADQCBpJRrhobEGcFJSNXH
153		Vesicles Paraspeckle	1	0.000	1.000	41	200000223	200000036	siRNA-IMPa2-25 PSPC1-A488 IMPa2-A546 DAPI 8C1-siRNA-IMP-a2-a4 V2.00	0	10. siRNA-IMPa2-25 PSPC1-A488 DAPI IMPa2-A546_ab_TileScan_001 (Stage 28 of 49)	00-VADQCBpJRrhobEGcFJSNXH
216		Vesicles Paraspeckle	1	0.000	1.000	41	200000224	200000037	siRNA-IMPa2-25 PSPC1-A488 IMPa2-A546 DAPI 8C1-siRNA-IMP-a2-a4 V2.00	0	10. siRNA-IMPa2-25 PSPC1-A488 DAPI IMPa2-A546_ab_TileScan_001 (Stage 28 of 49)	00-VADQCBpJRrhobEGcFJSNXH
107		Vesicles Paraspeckle	1	0.000	1.000	41	200000225	200000038	siRNA-IMPa2-25 PSPC1-A488 IMPa2-A546 DAPI 8C1-siRNA-IMP-a2-a4 V2.00	0	10. siRNA-IMPa2-25 PSPC1-A488 DAPI IMPa2-A546_ab_TileScan_001 (Stage 28 of 49)	00-VADQCBpJRrhobEGcFJSNXH
134		Vesicles Paraspeckle	1	0.000	1.000	41	200000226	200000039	siRNA-IMPa2-25 PSPC1-A488 IMPa2-A546 DAPI 8C1-siRNA-IMP-a2-a4 V2.00	0	10. siRNA-IMPa2-25 PSPC1-A488 DAPI IMPa2-A546_ab_TileScan_001 (Stage 28 of 49)	00-VADQCBpJRrhobEGcFJSNXH
111		Vesicles Paraspeckle	1	0.000	1.000	41	200000227	200000040	siRNA-IMPa2-25 PSPC1-A488 IMPa2-A546 DAPI 8C1-siRNA-IMP-a2-a4 V2.00	0	10. siRNA-IMPa2-25 PSPC1-A488 DAPI IMPa2-A546_ab_TileScan_001 (Stage 28 of 49)	00-VADQCBpJRrhobEGcFJSNXH
125		Vesicles Paraspeckle	1	0.000	1.000	41	200000228	200000041	siRNA-IMPa2-25 PSPC1-A488 IMPa2-A546 DAPI 8C1-siRNA-IMP-a2-a4 V2.00	0	10. siRNA-IMPa2-25 PSPC1-A488 DAPI IMPa2-A546_ab_TileScan_001 (Stage 28 of 49)	00-VADQCBpJRrhobEGcFJSNXH
178		Vesicles Paraspeckle	1	0.000	1.000	42	200000229	200000042	siRNA-IMPa2-25 PSPC1-A488 IMPa2-A546 DAPI 8C1-siRNA-IMP-a2-a4 V2.00	0	10. siRNA-IMPa2-25 PSPC1-A488 DAPI IMPa2-A546_ab_TileScan_001 (Stage 28 of 49)	00-VADQCBpJRrhobEGcFJSNXH
39		Vesicles Paraspeckle	1	0.000	1.000	42	200000230	200000043	siRNA-IMPa2-25 PSPC1-A488 IMPa2-A546 DAPI 8C1-siRNA-IMP-a2-a4 V2.00	0	10. siRNA-IMPa2-25 PSPC1-A488 DAPI IMPa2-A546_ab_TileScan_001 (Stage 28 of 49)	00-VADQCBpJRrhobEGcFJSNXH
167		Vesicles Paraspeckle	1	0.000	1.000	43	200000231	200000044	siRNA-IMPa2-25 PSPC1-A488 IMPa2-A546 DAPI 8C1-siRNA-IMP-a2-a4 V2.00	0	10. siRNA-IMPa2-25 PSPC1-A488 DAPI IMPa2-A546_ab_TileScan_001 (Stage 28 of 49)	00-VADQCBpJRrhobEGcFJSNXH
145		Vesicles Paraspeckle	1	0.000	1.000	43	200000232	200000045	siRNA-IMPa2-25 PSPC1-A488 IMPa2-A546 DAPI 8C1-siRNA-IMP-a2-a4 V2.00	0	10. siRNA-IMPa2-25 PSPC1-A488 DAPI IMPa2-A546_ab_TileScan_001 (Stage 28 of 49)	00-VADQCBpJRrhobEGcFJSNXH
168		Vesicles Paraspeckle	1	0.000	1.000	43	200000233	200000046	siRNA-IMPa2-25 PSPC1-A488 IMPa2-A546 DAPI 8C1-siRNA-IMP-a2-a4 V2.00	0	10. siRNA-IMPa2-25 PSPC1-A488 DAPI IMPa2-A546_ab_TileScan_001 (Stage 28 of 49)	00-VADQCBpJRrhobEGcFJSNXH
115		Vesicles Paraspeckle	1	0.000	1.000	43	200000234	200000047	siRNA-IMPa2-25 PSPC1-A488 IMPa2-A546 DAPI 8C1-siRNA-IMP-a2-a4 V2.00	0	10. siRNA-IMPa2-25 PSPC1-A488 DAPI IMPa2-A546_ab_TileScan_001 (Stage 28 of 49)	00-VADQCBpJRrhobEGcFJSNXH
107		Vesicles Paraspeckle	1	0.000	1.000	43	200000235	200000048	siRNA-IMPa2-25 PSPC1-A488 IMPa2-A546 DAPI 8C1-siRNA-IMP-a2-a4 V2.00	0	10. siRNA-IMPa2-25 PSPC1-A488 DAPI IMPa2-A546_ab_TileScan_001 (Stage 28 of 49)	00-VADQCBpJRrhobEGcFJSNXH
208		Vesicles Paraspeckle	1	0.000	1.000	43	200000236	200000049	siRNA-IMPa2-25 PSPC1-A488 IMPa2-A546 DAPI 8C1-siRNA-IMP-a2-a4 V2.00	0	10. siRNA-IMPa2-25 PSPC1-A488 DAPI IMPa2-A546_ab_TileScan_001 (Stage 28 of 49)	00-VADQCBpJRrhobEGcFJSNXH
132		Vesicles Paraspeckle	1	0.000	1.000	43	200000237	200000050	siRNA-IMPa2-25 PSPC1-A488 IMPa2-A546 DAPI 8C1-siRNA-IMP-a2-a4 V2.00	0	10. siRNA-IMPa2-25 PSPC1-A488 DAPI IMPa2-A546_ab_TileScan_001 (Stage 28 of 49)	00-VADQCBpJRrhobEGcFJSNXH
156		Vesicles Paraspeckle	1	0.000	1.000	43	200000238	200000051	siRNA-IMPa2-25 PSPC1-A488 IMPa2-A546 DAPI 8C1-siRNA-IMP-a2-a4 V2.00	0	10. siRNA-IMPa2-25 PSPC1-A488 DAPI IMPa2-A546_ab_TileScan_001 (Stage 28 of 49)	00-VADQCBpJRrhobEGcFJSNXH
140		Vesicles Paraspeckle	1	0.000	1.000	44	200000239	200000052	siRNA-IMPa2-25 PSPC1-A488 IMPa2-A546 DAPI 8C1-siRNA-IMP-a2-a4 V2.00	0	10. siRNA-IMPa2-25 PSPC1-A488 DAPI IMPa2-A546_ab_TileScan_001 (Stage 28 of 49)	00-VADQCBpJRrhobEGcFJSNXH
57		Vesicles Paraspeckle	1	0.000	1.000	44	200000240	200000053	siRNA-IMPa2-25 PSPC1-A488 IMPa2-A546 DAPI 8C1-siRNA-IMP-a2-a4 V2.00	0	10. siRNA-IMPa2-25 PSPC1-A488 DAPI IMPa2-A546_ab_TileScan_001 (Stage 28 of 49)	00-VADQCBpJRrhobEGcFJSNXH
169		Vesicles Paraspeckle	1	0.000	1.000	44	200000241	200000054	siRNA-IMPa2-25 PSPC1-A488 IMPa2-A546 DAPI 8C1-siRNA-IMP-a2-a4 V2.00	0	10. siRNA-IMPa2-25 PSPC1-A488 DAPI IMPa2-A546_ab_TileScan_001 (Stage 28 of 49)	00-VADQCBpJRrhobEGcFJSNXH
85		Vesicles Paraspeckle	1	0.000	1.000	44	200000242	200000055	siRNA-IMPa2-25 PSPC1-A488 IMPa2-A546 DAPI 8C1-siRNA-IMP-a2-a4 V2.00	0	10. siRNA-IMPa2-25 PSPC1-A488 DAPI IMPa2-A546_ab_TileScan_001 (Stage 28 of 49)	00-VADQCBpJRrhobEGcFJSNXH
169		Vesicles Paraspeckle	1	0.000	1.000	44	200000243	200000056	siRNA-IMPa2-25 PSPC1-A488 IMPa2-A546 DAPI 8C1-siRNA-IMP-a2-a4 V2.00	0	10. siRNA-IMPa2-25 PSPC1-A488 DAPI IMPa2-A546_ab_TileScan_001 (Stage 28 of 49)	00-VADQCBpJRrhobEGcFJSNXH
52		Vesicles Paraspeckle	1	0.000	1.000	44	200000244	200000057	siRNA-IMPa2-25 PSPC1-A488 IMPa2-A546 DAPI 8C1-siRNA-IMP-a2-a4 V2.00	0	10. siRNA-IMPa2-25 PSPC1-A488 DAPI IMPa2-A546_ab_TileScan_001 (Stage 28 of 49)	00-VADQCBpJRrhobEGcFJSNXH
143		Vesicles Paraspeckle	1	0.000	1.000	44	200000245	200000058	siRNA-IMPa2-25 PSPC1-A488 IMPa2-A546 DAPI 8C1-siRNA-IMP-a2-a4 V2.00	0	10. siRNA-IMPa2-25 PSPC1-A488 DAPI IMPa2-A546_ab_TileScan_001 (Stage 28 of 49)	00-VADQCBpJRrhobEGcFJSNXH
170		Vesicles Paraspeckle	1	0.000	1.000	44	200000246	200000059	siRNA-IMPa2-25 PSPC1-A488 IMPa2-A546 DAPI 8C1-siRNA-IMP-a2-a4 V2.00	0	10. siRNA-IMPa2-25 PSPC1-A488 DAPI IMPa2-A546_ab_TileScan_001 (Stage 28 of 49)	00-VADQCBpJRrhobEGcFJSNXH
137		Vesicles Paraspeckle	1	0.000	1.000	44	200000247	200000060	siRNA-IMPa2-25 PSPC1-A488 IMPa2-A546 DAPI 8C1-siRNA-IMP-a2-a4 V2.00	0	10. siRNA-IMPa2-25 PSPC1-A488 DAPI IMPa2-A546_ab_TileScan_001 (Stage 28 of 49)	00-VADQCBpJRrhobEGcFJSNXH
82		Vesicles Paraspeckle	1	0.000	1.000	44	200000248	200000061	siRNA-IMPa2-25 PSPC1-A488 IMPa2-A546 DAPI 8C1-siRNA-IMP-a2-a4 V2.00	0	10. siRNA-IMPa2-25 PSPC1-A488 DAPI IMPa2-A546_ab_TileScan_001 (Stage 28 of 49)	00-VADQCBpJRrhobEGcFJSNXH
45		Vesicles Paraspeckle	1	0.000	1.000	44	200000249	200000062	siRNA-IMPa2-25 PSPC1-A488 IMPa2-A546 DAPI 8C1-siRNA-IMP-a2-a4 V2.00	0	10. siRNA-IMPa2-25 PSPC1-A488 DAPI IMPa2-A546_ab_TileScan_001 (Stage 28 of 49)	00-VADQCBpJRrhobEGcFJSNXH
64		Vesicles Paraspeckle	1	0.000	1.000	45	200000250	200000063	siRNA-IMPa2-25 PSPC1-A488 IMPa2-A546 DAPI 8C1-siRNA-IMP-a2-a4 V2.00	0	10. siRNA-IMPa2-25 PSPC1-A488 DAPI IMPa2-A546_ab_TileScan_001 (Stage 28 of 49)	00-VADQCBpJRrhobEGcFJSNXH
58		Vesicles Paraspeckle	1	0.000	1.000	45	200000251	200000064	siRNA-IMPa2-25 PSPC1-A488 IMPa2-A546 DAPI 8C1-siRNA-IMP-a2-a4 V2.00	0	10. siRNA-IMPa2-25 PSPC1-A488 DAPI IMPa2-A546_ab_TileScan_001 (Stage 28 of 49)	00-VADQCBpJRrhobEGcFJSNXH
33		Vesicles Paraspeckle	1	0.000	1.000	45	200000252	200000065	siRNA-IMPa2-25 PSPC1-A488 IMPa2-A546 DAPI 8C1-siRNA-IMP-a2-a4 V2.00	0	10. siRNA-IMPa2-25 PSPC1-A488 DAPI IMPa2-A546_ab_TileScan_001 (Stage 28 of 49)	00-VADQCBpJRrhobEGcFJSNXH
238		Vesicles Paraspeckle	1	0.000	1.000	46	200000253	200000066	siRNA-IMPa2-25 PSPC1-A488 IMPa2-A546 DAPI 8C1-siRNA-IMP-a2-a4 V2.00	0	10. siRNA-IMPa2-25 PSPC1-A488 DAPI IMPa2-A546_ab_TileScan_001 (Stage 28 of 49)	00-VADQCBpJRrhobEGcFJSNXH
104		Vesicles Paraspeckle	1	0.000	1.000	46	200000254	200000067	siRNA-IMPa2-25 PSPC1-A488 IMPa2-A546 DAPI 8C1-siRNA-IMP-a2-a4 V2.00	0	10. siRNA-IMPa2-25 PSPC1-A488 DAPI IMPa2-A546_ab_TileScan_001 (Stage 28 of 49)	00-VADQCBpJRrhobEGcFJSNXH
128		Vesicles Paraspeckle	1	0.000	1.000	46	200000255	200000068	siRNA-IMPa2-25 PSPC1-A488 IMPa2-A546 DAPI 8C1-siRNA-IMP-a2-a4 V2.00	0	10. siRNA-IMPa2-25 PSPC1-A488 DAPI IMPa2-A546_ab_TileScan_001 (Stage 28 of 49)	00-VADQCBpJRrhobEGcFJSNXH
201		Vesicles Paraspeckle	1	0.000	1.000	46	200000256	200000069	siRNA-IMPa2-25 PSPC1-A488 IMPa2-A546 DAPI 8C1-siRNA-IMP-a2-a4 V2.00	0	10. siRNA-IMPa2-25 PSPC1-A488 DAPI IMPa2-A546_ab_TileScan_001 (Stage 28 of 49)	00-VADQCBpJRrhobEGcFJSNXH
87		Vesicles Paraspeckle	1	0.000	1.000	47	200000257	200000070	siRNA-IMPa2-25 PSPC1-A488 IMPa2-A546 DAPI 8C1-siRNA-IMP-a2-a4 V2.00	0	10. siRNA-IMPa2-25 PSPC1-A488 DAPI IMPa2-A546_ab_TileScan_001 (Stage 28 of 49)	00-VADQCBpJRrhobEGcFJSNXH
209		Vesicles Paraspeckle	1	0.000	1.000	48	200000258	200000000	siRNA-IMPa2-25 PSPC1-A488 IMPa2-A546 DAPI 8C1-siRNA-IMP-a2-a4 V2.00	0	10. siRNA-IMPa2-25 PSPC1-A488 DAPI IMPa2-A546_ac_TileScan_001 (Stage 29 of 49)	00-Xqv2MyZahpxfZ6gsb5c4hf
111		Vesicles Paraspeckle	1	0.000	1.000	48	200000259	200000001	siRNA-IMPa2-25 PSPC1-A488 IMPa2-A546 DAPI 8C1-siRNA-IMP-a2-a4 V2.00	0	10. siRNA-IMPa2-25 PSPC1-A488 DAPI IMPa2-A546_ac_TileScan_001 (Stage 29 of 49)	00-Xqv2MyZahpxfZ6gsb5c4hf
103		Vesicles Paraspeckle	1	0.000	1.000	48	200000260	200000002	siRNA-IMPa2-25 PSPC1-A488 IMPa2-A546 DAPI 8C1-siRNA-IMP-a2-a4 V2.00	0	10. siRNA-IMPa2-25 PSPC1-A488 DAPI IMPa2-A546_ac_TileScan_001 (Stage 29 of 49)	00-Xqv2MyZahpxfZ6gsb5c4hf
122		Vesicles Paraspeckle	1	0.000	1.000	49	200000261	200000003	siRNA-IMPa2-25 PSPC1-A488 IMPa2-A546 DAPI 8C1-siRNA-IMP-a2-a4 V2.00	0	10. siRNA-IMPa2-25 PSPC1-A488 DAPI IMPa2-A546_ac_TileScan_001 (Stage 29 of 49)	00-Xqv2MyZahpxfZ6gsb5c4hf
77		Vesicles Paraspeckle	1	0.000	1.000	49	200000262	200000004	siRNA-IMPa2-25 PSPC1-A488 IMPa2-A546 DAPI 8C1-siRNA-IMP-a2-a4 V2.00	0	10. siRNA-IMPa2-25 PSPC1-A488 DAPI IMPa2-A546_ac_TileScan_001 (Stage 29 of 49)	00-Xqv2MyZahpxfZ6gsb5c4hf
96		Vesicles Paraspeckle	1	0.000	1.000	49	200000263	200000005	siRNA-IMPa2-25 PSPC1-A488 IMPa2-A546 DAPI 8C1-siRNA-IMP-a2-a4 V2.00	0	10. siRNA-IMPa2-25 PSPC1-A488 DAPI IMPa2-A546_ac_TileScan_001 (Stage 29 of 49)	00-Xqv2MyZahpxfZ6gsb5c4hf
136		Vesicles Paraspeckle	1	0.000	1.000	49	200000264	200000006	siRNA-IMPa2-25 PSPC1-A488 IMPa2-A546 DAPI 8C1-siRNA-IMP-a2-a4 V2.00	0	10. siRNA-IMPa2-25 PSPC1-A488 DAPI IMPa2-A546_ac_TileScan_001 (Stage 29 of 49)	00-Xqv2MyZahpxfZ6gsb5c4hf
98		Vesicles Paraspeckle	1	0.000	1.000	49	200000265	200000007	siRNA-IMPa2-25 PSPC1-A488 IMPa2-A546 DAPI 8C1-siRNA-IMP-a2-a4 V2.00	0	10. siRNA-IMPa2-25 PSPC1-A488 DAPI IMPa2-A546_ac_TileScan_001 (Stage 29 of 49)	00-Xqv2MyZahpxfZ6gsb5c4hf
130		Vesicles Paraspeckle	1	0.000	1.000	49	200000266	200000008	siRNA-IMPa2-25 PSPC1-A488 IMPa2-A546 DAPI 8C1-siRNA-IMP-a2-a4 V2.00	0	10. siRNA-IMPa2-25 PSPC1-A488 DAPI IMPa2-A546_ac_TileScan_001 (Stage 29 of 49)	00-Xqv2MyZahpxfZ6gsb5c4hf
100		Vesicles Paraspeckle	1	0.000	1.000	49	200000267	200000009	siRNA-IMPa2-25 PSPC1-A488 IMPa2-A546 DAPI 8C1-siRNA-IMP-a2-a4 V2.00	0	10. siRNA-IMPa2-25 PSPC1-A488 DAPI IMPa2-A546_ac_TileScan_001 (Stage 29 of 49)	00-Xqv2MyZahpxfZ6gsb5c4hf
132		Vesicles Paraspeckle	1	0.000	1.000	49	200000268	200000010	siRNA-IMPa2-25 PSPC1-A488 IMPa2-A546 DAPI 8C1-siRNA-IMP-a2-a4 V2.00	0	10. siRNA-IMPa2-25 PSPC1-A488 DAPI IMPa2-A546_ac_TileScan_001 (Stage 29 of 49)	00-Xqv2MyZahpxfZ6gsb5c4hf
123		Vesicles Paraspeckle	1	0.000	1.000	49	200000269	200000011	siRNA-IMPa2-25 PSPC1-A488 IMPa2-A546 DAPI 8C1-siRNA-IMP-a2-a4 V2.00	0	10. siRNA-IMPa2-25 PSPC1-A488 DAPI IMPa2-A546_ac_TileScan_001 (Stage 29 of 49)	00-Xqv2MyZahpxfZ6gsb5c4hf
77		Vesicles Paraspeckle	1	0.000	1.000	49	200000270	200000012	siRNA-IMPa2-25 PSPC1-A488 IMPa2-A546 DAPI 8C1-siRNA-IMP-a2-a4 V2.00	0	10. siRNA-IMPa2-25 PSPC1-A488 DAPI IMPa2-A546_ac_TileScan_001 (Stage 29 of 49)	00-Xqv2MyZahpxfZ6gsb5c4hf
146		Vesicles Paraspeckle	1	0.000	1.000	49	200000271	200000013	siRNA-IMPa2-25 PSPC1-A488 IMPa2-A546 DAPI 8C1-siRNA-IMP-a2-a4 V2.00	0	10. siRNA-IMPa2-25 PSPC1-A488 DAPI IMPa2-A546_ac_TileScan_001 (Stage 29 of 49)	00-Xqv2MyZahpxfZ6gsb5c4hf
183		Vesicles Paraspeckle	1	0.000	1.000	49	200000272	200000014	siRNA-IMPa2-25 PSPC1-A488 IMPa2-A546 DAPI 8C1-siRNA-IMP-a2-a4 V2.00	0	10. siRNA-IMPa2-25 PSPC1-A488 DAPI IMPa2-A546_ac_TileScan_001 (Stage 29 of 49)	00-Xqv2MyZahpxfZ6gsb5c4hf
140		Vesicles Paraspeckle	1	0.000	1.000	49	200000273	200000015	siRNA-IMPa2-25 PSPC1-A488 IMPa2-A546 DAPI 8C1-siRNA-IMP-a2-a4 V2.00	0	10. siRNA-IMPa2-25 PSPC1-A488 DAPI IMPa2-A546_ac_TileScan_001 (Stage 29 of 49)	00-Xqv2MyZahpxfZ6gsb5c4hf
148		Vesicles Paraspeckle	1	0.000	1.000	49	200000274	200000016	siRNA-IMPa2-25 PSPC1-A488 IMPa2-A546 DAPI 8C1-siRNA-IMP-a2-a4 V2.00	0	10. siRNA-IMPa2-25 PSPC1-A488 DAPI IMPa2-A546_ac_TileScan_001 (Stage 29 of 49)	00-Xqv2MyZahpxfZ6gsb5c4hf
179		Vesicles Paraspeckle	1	0.000	1.000	49	200000275	200000017	siRNA-IMPa2-25 PSPC1-A488 IMPa2-A546 DAPI 8C1-siRNA-IMP-a2-a4 V2.00	0	10. siRNA-IMPa2-25 PSPC1-A488 DAPI IMPa2-A546_ac_TileScan_001 (Stage 29 of 49)	00-Xqv2MyZahpxfZ6gsb5c4hf
145		Vesicles Paraspeckle	1	0.000	1.000	51	200000276	200000018	siRNA-IMPa2-25 PSPC1-A488 IMPa2-A546 DAPI 8C1-siRNA-IMP-a2-a4 V2.00	0	10. siRNA-IMPa2-25 PSPC1-A488 DAPI IMPa2-A546_ac_TileScan_001 (Stage 29 of 49)	00-Xqv2MyZahpxfZ6gsb5c4hf
126		Vesicles Paraspeckle	1	0.000	1.000	52	200000277	200000019	siRNA-IMPa2-25 PSPC1-A488 IMPa2-A546 DAPI 8C1-siRNA-IMP-a2-a4 V2.00	0	10. siRNA-IMPa2-25 PSPC1-A488 DAPI IMPa2-A546_ac_TileScan_001 (Stage 29 of 49)	00-Xqv2MyZahpxfZ6gsb5c4hf
79		Vesicles Paraspeckle	1	0.000	1.000	52	200000278	200000020	siRNA-IMPa2-25 PSPC1-A488 IMPa2-A546 DAPI 8C1-siRNA-IMP-a2-a4 V2.00	0	10. siRNA-IMPa2-25 PSPC1-A488 DAPI IMPa2-A546_ac_TileScan_001 (Stage 29 of 49)	00-Xqv2MyZahpxfZ6gsb5c4hf
104		Vesicles Paraspeckle	1	0.000	1.000	52	200000279	200000021	siRNA-IMPa2-25 PSPC1-A488 IMPa2-A546 DAPI 8C1-siRNA-IMP-a2-a4 V2.00	0	10. siRNA-IMPa2-25 PSPC1-A488 DAPI IMPa2-A546_ac_TileScan_001 (Stage 29 of 49)	00-Xqv2MyZahpxfZ6gsb5c4hf
111		Vesicles Paraspeckle	1	0.000	1.000	52	200000280	200000022	siRNA-IMPa2-25 PSPC1-A488 IMPa2-A546 DAPI 8C1-siRNA-IMP-a2-a4 V2.00	0	10. siRNA-IMPa2-25 PSPC1-A488 DAPI IMPa2-A546_ac_TileScan_001 (Stage 29 of 49)	00-Xqv2MyZahpxfZ6gsb5c4hf
29		Vesicles Paraspeckle	1	0.000	1.000	52	200000281	200000023	siRNA-IMPa2-25 PSPC1-A488 IMPa2-A546 DAPI 8C1-siRNA-IMP-a2-a4 V2.00	0	10. siRNA-IMPa2-25 PSPC1-A488 DAPI IMPa2-A546_ac_TileScan_001 (Stage 29 of 49)	00-Xqv2MyZahpxfZ6gsb5c4hf
174		Vesicles Paraspeckle	1	0.000	1.000	52	200000282	200000024	siRNA-IMPa2-25 PSPC1-A488 IMPa2-A546 DAPI 8C1-siRNA-IMP-a2-a4 V2.00	0	10. siRNA-IMPa2-25 PSPC1-A488 DAPI IMPa2-A546_ac_TileScan_001 (Stage 29 of 49)	00-Xqv2MyZahpxfZ6gsb5c4hf
203		Vesicles Paraspeckle	1	0.000	1.000	52	200000283	200000025	siRNA-IMPa2-25 PSPC1-A488 IMPa2-A546 DAPI 8C1-siRNA-IMP-a2-a4 V2.00	0	10. siRNA-IMPa2-25 PSPC1-A488 DAPI IMPa2-A546_ac_TileScan_001 (Stage 29 of 49)	00-Xqv2MyZahpxfZ6gsb5c4hf
99		Vesicles Paraspeckle	1	0.000	1.000	52	200000284	200000026	siRNA-IMPa2-25 PSPC1-A488 IMPa2-A546 DAPI 8C1-siRNA-IMP-a2-a4 V2.00	0	10. siRNA-IMPa2-25 PSPC1-A488 DAPI IMPa2-A546_ac_TileScan_001 (Stage 29 of 49)	00-Xqv2MyZahpxfZ6gsb5c4hf
185		Vesicles Paraspeckle	1	0.000	1.000	52	200000285	200000027	siRNA-IMPa2-25 PSPC1-A488 IMPa2-A546 DAPI 8C1-siRNA-IMP-a2-a4 V2.00	0	10. siRNA-IMPa2-25 PSPC1-A488 DAPI IMPa2-A546_ac_TileScan_001 (Stage 29 of 49)	00-Xqv2MyZahpxfZ6gsb5c4hf
154		Vesicles Paraspeckle	1	0.000	1.000	53	200000286	200000028	siRNA-IMPa2-25 PSPC1-A488 IMPa2-A546 DAPI 8C1-siRNA-IMP-a2-a4 V2.00	0	10. siRNA-IMPa2-25 PSPC1-A488 DAPI IMPa2-A546_ac_TileScan_001 (Stage 29 of 49)	00-Xqv2MyZahpxfZ6gsb5c4hf
86		Vesicles Paraspeckle	1	0.000	1.000	53	200000287	200000029	siRNA-IMPa2-25 PSPC1-A488 IMPa2-A546 DAPI 8C1-siRNA-IMP-a2-a4 V2.00	0	10. siRNA-IMPa2-25 PSPC1-A488 DAPI IMPa2-A546_ac_TileScan_001 (Stage 29 of 49)	00-Xqv2MyZahpxfZ6gsb5c4hf
153		Vesicles Paraspeckle	1	0.000	1.000	53	200000288	200000030	siRNA-IMPa2-25 PSPC1-A488 IMPa2-A546 DAPI 8C1-siRNA-IMP-a2-a4 V2.00	0	10. siRNA-IMPa2-25 PSPC1-A488 DAPI IMPa2-A546_ac_TileScan_001 (Stage 29 of 49)	00-Xqv2MyZahpxfZ6gsb5c4hf
108		Vesicles Paraspeckle	1	0.000	1.000	53	200000289	200000031	siRNA-IMPa2-25 PSPC1-A488 IMPa2-A546 DAPI 8C1-siRNA-IMP-a2-a4 V2.00	0	10. siRNA-IMPa2-25 PSPC1-A488 DAPI IMPa2-A546_ac_TileScan_001 (Stage 29 of 49)	00-Xqv2MyZahpxfZ6gsb5c4hf
82		Vesicles Paraspeckle	1	0.000	1.000	53	200000290	200000032	siRNA-IMPa2-25 PSPC1-A488 IMPa2-A546 DAPI 8C1-siRNA-IMP-a2-a4 V2.00	0	10. siRNA-IMPa2-25 PSPC1-A488 DAPI IMPa2-A546_ac_TileScan_001 (Stage 29 of 49)	00-Xqv2MyZahpxfZ6gsb5c4hf
129		Vesicles Paraspeckle	1	0.000	1.000	53	200000291	200000033	siRNA-IMPa2-25 PSPC1-A488 IMPa2-A546 DAPI 8C1-siRNA-IMP-a2-a4 V2.00	0	10. siRNA-IMPa2-25 PSPC1-A488 DAPI IMPa2-A546_ac_TileScan_001 (Stage 29 of 49)	00-Xqv2MyZahpxfZ6gsb5c4hf
78		Vesicles Paraspeckle	1	0.000	1.000	53	200000292	200000034	siRNA-IMPa2-25 PSPC1-A488 IMPa2-A546 DAPI 8C1-siRNA-IMP-a2-a4 V2.00	0	10. siRNA-IMPa2-25 PSPC1-A488 DAPI IMPa2-A546_ac_TileScan_001 (Stage 29 of 49)	00-Xqv2MyZahpxfZ6gsb5c4hf
181		Vesicles Paraspeckle	1	0.000	1.000	53	200000293	200000035	siRNA-IMPa2-25 PSPC1-A488 IMPa2-A546 DAPI 8C1-siRNA-IMP-a2-a4 V2.00	0	10. siRNA-IMPa2-25 PSPC1-A488 DAPI IMPa2-A546_ac_TileScan_001 (Stage 29 of 49)	00-Xqv2MyZahpxfZ6gsb5c4hf
203		Vesicles Paraspeckle	1	0.000	1.000	53	200000294	200000036	siRNA-IMPa2-25 PSPC1-A488 IMPa2-A546 DAPI 8C1-siRNA-IMP-a2-a4 V2.00	0	10. siRNA-IMPa2-25 PSPC1-A488 DAPI IMPa2-A546_ac_TileScan_001 (Stage 29 of 49)	00-Xqv2MyZahpxfZ6gsb5c4hf
115		Vesicles Paraspeckle	1	0.000	1.000	53	200000295	200000037	siRNA-IMPa2-25 PSPC1-A488 IMPa2-A546 DAPI 8C1-siRNA-IMP-a2-a4 V2.00	0	10. siRNA-IMPa2-25 PSPC1-A488 DAPI IMPa2-A546_ac_TileScan_001 (Stage 29 of 49)	00-Xqv2MyZahpxfZ6gsb5c4hf
186		Vesicles Paraspeckle	1	0.000	1.000	53	200000296	200000038	siRNA-IMPa2-25 PSPC1-A488 IMPa2-A546 DAPI 8C1-siRNA-IMP-a2-a4 V2.00	0	10. siRNA-IMPa2-25 PSPC1-A488 DAPI IMPa2-A546_ac_TileScan_001 (Stage 29 of 49)	00-Xqv2MyZahpxfZ6gsb5c4hf
55		Vesicles Paraspeckle	1	0.000	1.000	53	200000297	200000039	siRNA-IMPa2-25 PSPC1-A488 IMPa2-A546 DAPI 8C1-siRNA-IMP-a2-a4 V2.00	0	10. siRNA-IMPa2-25 PSPC1-A488 DAPI IMPa2-A546_ac_TileScan_001 (Stage 29 of 49)	00-Xqv2MyZahpxfZ6gsb5c4hf
100		Vesicles Paraspeckle	1	0.000	1.000	54	200000298	200000040	siRNA-IMPa2-25 PSPC1-A488 IMPa2-A546 DAPI 8C1-siRNA-IMP-a2-a4 V2.00	0	10. siRNA-IMPa2-25 PSPC1-A488 DAPI IMPa2-A546_ac_TileScan_001 (Stage 29 of 49)	00-Xqv2MyZahpxfZ6gsb5c4hf
48		Vesicles Paraspeckle	1	0.000	1.000	54	200000299	200000041	siRNA-IMPa2-25 PSPC1-A488 IMPa2-A546 DAPI 8C1-siRNA-IMP-a2-a4 V2.00	0	10. siRNA-IMPa2-25 PSPC1-A488 DAPI IMPa2-A546_ac_TileScan_001 (Stage 29 of 49)	00-Xqv2MyZahpxfZ6gsb5c4hf
191		Vesicles Paraspeckle	1	0.000	1.000	55	200000300	200000042	siRNA-IMPa2-25 PSPC1-A488 IMPa2-A546 DAPI 8C1-siRNA-IMP-a2-a4 V2.00	0	10. siRNA-IMPa2-25 PSPC1-A488 DAPI IMPa2-A546_ac_TileScan_001 (Stage 29 of 49)	00-Xqv2MyZahpxfZ6gsb5c4hf
93		Vesicles Paraspeckle	1	0.000	1.000	55	200000301	200000043	siRNA-IMPa2-25 PSPC1-A488 IMPa2-A546 DAPI 8C1-siRNA-IMP-a2-a4 V2.00	0	10. siRNA-IMPa2-25 PSPC1-A488 DAPI IMPa2-A546_ac_TileScan_001 (Stage 29 of 49)	00-Xqv2MyZahpxfZ6gsb5c4hf
131		Vesicles Paraspeckle	1	0.000	1.000	55	200000302	200000044	siRNA-IMPa2-25 PSPC1-A488 IMPa2-A546 DAPI 8C1-siRNA-IMP-a2-a4 V2.00	0	10. siRNA-IMPa2-25 PSPC1-A488 DAPI IMPa2-A546_ac_TileScan_001 (Stage 29 of 49)	00-Xqv2MyZahpxfZ6gsb5c4hf
118		Vesicles Paraspeckle	1	0.000	1.000	55	200000303	200000045	siRNA-IMPa2-25 PSPC1-A488 IMPa2-A546 DAPI 8C1-siRNA-IMP-a2-a4 V2.00	0	10. siRNA-IMPa2-25 PSPC1-A488 DAPI IMPa2-A546_ac_TileScan_001 (Stage 29 of 49)	00-Xqv2MyZahpxfZ6gsb5c4hf
202		Vesicles Paraspeckle	1	0.000	1.000	55	200000304	200000046	siRNA-IMPa2-25 PSPC1-A488 IMPa2-A546 DAPI 8C1-siRNA-IMP-a2-a4 V2.00	0	10. siRNA-IMPa2-25 PSPC1-A488 DAPI IMPa2-A546_ac_TileScan_001 (Stage 29 of 49)	00-Xqv2MyZahpxfZ6gsb5c4hf
102		Vesicles Paraspeckle	1	0.000	1.000	55	200000305	200000047	siRNA-IMPa2-25 PSPC1-A488 IMPa2-A546 DAPI 8C1-siRNA-IMP-a2-a4 V2.00	0	10. siRNA-IMPa2-25 PSPC1-A488 DAPI IMPa2-A546_ac_TileScan_001 (Stage 29 of 49)	00-Xqv2MyZahpxfZ6gsb5c4hf
127		Vesicles Paraspeckle	1	0.000	1.000	55	200000306	200000048	siRNA-IMPa2-25 PSPC1-A488 IMPa2-A546 DAPI 8C1-siRNA-IMP-a2-a4 V2.00	0	10. siRNA-IMPa2-25 PSPC1-A488 DAPI IMPa2-A546_ac_TileScan_001 (Stage 29 of 49)	00-Xqv2MyZahpxfZ6gsb5c4hf
40		Vesicles Paraspeckle	1	0.000	1.000	56	200000307	200000049	siRNA-IMPa2-25 PSPC1-A488 IMPa2-A546 DAPI 8C1-siRNA-IMP-a2-a4 V2.00	0	10. siRNA-IMPa2-25 PSPC1-A488 DAPI IMPa2-A546_ac_TileScan_001 (Stage 29 of 49)	00-Xqv2MyZahpxfZ6gsb5c4hf
64		Vesicles Paraspeckle	1	0.000	1.000	56	200000308	200000050	siRNA-IMPa2-25 PSPC1-A488 IMPa2-A546 DAPI 8C1-siRNA-IMP-a2-a4 V2.00	0	10. siRNA-IMPa2-25 PSPC1-A488 DAPI IMPa2-A546_ac_TileScan_001 (Stage 29 of 49)	00-Xqv2MyZahpxfZ6gsb5c4hf
75		Vesicles Paraspeckle	1	0.000	1.000	56	200000309	200000051	siRNA-IMPa2-25 PSPC1-A488 IMPa2-A546 DAPI 8C1-siRNA-IMP-a2-a4 V2.00	0	10. siRNA-IMPa2-25 PSPC1-A488 DAPI IMPa2-A546_ac_TileScan_001 (Stage 29 of 49)	00-Xqv2MyZahpxfZ6gsb5c4hf
107		Vesicles Paraspeckle	1	0.000	1.000	57	200000310	200000052	siRNA-IMPa2-25 PSPC1-A488 IMPa2-A546 DAPI 8C1-siRNA-IMP-a2-a4 V2.00	0	10. siRNA-IMPa2-25 PSPC1-A488 DAPI IMPa2-A546_ac_TileScan_001 (Stage 29 of 49)	00-Xqv2MyZahpxfZ6gsb5c4hf
97		Vesicles Paraspeckle	1	0.000	1.000	57	200000311	200000053	siRNA-IMPa2-25 PSPC1-A488 IMPa2-A546 DAPI 8C1-siRNA-IMP-a2-a4 V2.00	0	10. siRNA-IMPa2-25 PSPC1-A488 DAPI IMPa2-A546_ac_TileScan_001 (Stage 29 of 49)	00-Xqv2MyZahpxfZ6gsb5c4hf
160		Vesicles Paraspeckle	1	0.000	1.000	57	200000312	200000054	siRNA-IMPa2-25 PSPC1-A488 IMPa2-A546 DAPI 8C1-siRNA-IMP-a2-a4 V2.00	0	10. siRNA-IMPa2-25 PSPC1-A488 DAPI IMPa2-A546_ac_TileScan_001 (Stage 29 of 49)	00-Xqv2MyZahpxfZ6gsb5c4hf
62		Vesicles Paraspeckle	1	0.000	1.000	57	200000313	200000055	siRNA-IMPa2-25 PSPC1-A488 IMPa2-A546 DAPI 8C1-siRNA-IMP-a2-a4 V2.00	0	10. siRNA-IMPa2-25 PSPC1-A488 DAPI IMPa2-A546_ac_TileScan_001 (Stage 29 of 49)	00-Xqv2MyZahpxfZ6gsb5c4hf
26		Vesicles Paraspeckle	1	0.000	1.000	58	200000314	200000056	siRNA-IMPa2-25 PSPC1-A488 IMPa2-A546 DAPI 8C1-siRNA-IMP-a2-a4 V2.00	0	10. siRNA-IMPa2-25 PSPC1-A488 DAPI IMPa2-A546_ac_TileScan_001 (Stage 29 of 49)	00-Xqv2MyZahpxfZ6gsb5c4hf
93		Vesicles Paraspeckle	1	0.000	1.000	58	200000315	200000057	siRNA-IMPa2-25 PSPC1-A488 IMPa2-A546 DAPI 8C1-siRNA-IMP-a2-a4 V2.00	0	10. siRNA-IMPa2-25 PSPC1-A488 DAPI IMPa2-A546_ac_TileScan_001 (Stage 29 of 49)	00-Xqv2MyZahpxfZ6gsb5c4hf
113		Vesicles Paraspeckle	1	0.000	1.000	58	200000316	200000058	siRNA-IMPa2-25 PSPC1-A488 IMPa2-A546 DAPI 8C1-siRNA-IMP-a2-a4 V2.00	0	10. siRNA-IMPa2-25 PSPC1-A488 DAPI IMPa2-A546_ac_TileScan_001 (Stage 29 of 49)	00-Xqv2MyZahpxfZ6gsb5c4hf
131		Vesicles Paraspeckle	1	0.000	1.000	59	200000317	200000059	siRNA-IMPa2-25 PSPC1-A488 IMPa2-A546 DAPI 8C1-siRNA-IMP-a2-a4 V2.00	0	10. siRNA-IMPa2-25 PSPC1-A488 DAPI IMPa2-A546_ac_TileScan_001 (Stage 29 of 49)	00-Xqv2MyZahpxfZ6gsb5c4hf
168		Vesicles Paraspeckle	1	0.000	1.000	59	200000318	200000060	siRNA-IMPa2-25 PSPC1-A488 IMPa2-A546 DAPI 8C1-siRNA-IMP-a2-a4 V2.00	0	10. siRNA-IMPa2-25 PSPC1-A488 DAPI IMPa2-A546_ac_TileScan_001 (Stage 29 of 49)	00-Xqv2MyZahpxfZ6gsb5c4hf
217		Vesicles Paraspeckle	1	0.000	1.000	59	200000319	200000061	siRNA-IMPa2-25 PSPC1-A488 IMPa2-A546 DAPI 8C1-siRNA-IMP-a2-a4 V2.00	0	10. siRNA-IMPa2-25 PSPC1-A488 DAPI IMPa2-A546_ac_TileScan_001 (Stage 29 of 49)	00-Xqv2MyZahpxfZ6gsb5c4hf
3		Vesicles Paraspeckle	1	0.000	1.000	59	200000320	200000062	siRNA-IMPa2-25 PSPC1-A488 IMPa2-A546 DAPI 8C1-siRNA-IMP-a2-a4 V2.00	0	10. siRNA-IMPa2-25 PSPC1-A488 DAPI IMPa2-A546_ac_TileScan_001 (Stage 29 of 49)	00-Xqv2MyZahpxfZ6gsb5c4hf
115		Vesicles Paraspeckle	1	0.000	1.000	59	200000321	200000063	siRNA-IMPa2-25 PSPC1-A488 IMPa2-A546 DAPI 8C1-siRNA-IMP-a2-a4 V2.00	0	10. siRNA-IMPa2-25 PSPC1-A488 DAPI IMPa2-A546_ac_TileScan_001 (Stage 29 of 49)	00-Xqv2MyZahpxfZ6gsb5c4hf
111		Vesicles Paraspeckle	1	0.000	1.000	59	200000322	200000064	siRNA-IMPa2-25 PSPC1-A488 IMPa2-A546 DAPI 8C1-siRNA-IMP-a2-a4 V2.00	0	10. siRNA-IMPa2-25 PSPC1-A488 DAPI IMPa2-A546_ac_TileScan_001 (Stage 29 of 49)	00-Xqv2MyZahpxfZ6gsb5c4hf
85		Vesicles Paraspeckle	1	0.000	1.000	59	200000323	200000065	siRNA-IMPa2-25 PSPC1-A488 IMPa2-A546 DAPI 8C1-siRNA-IMP-a2-a4 V2.00	0	10. siRNA-IMPa2-25 PSPC1-A488 DAPI IMPa2-A546_ac_TileScan_001 (Stage 29 of 49)	00-Xqv2MyZahpxfZ6gsb5c4hf
65		Vesicles Paraspeckle	1	0.000	1.000	59	200000324	200000066	siRNA-IMPa2-25 PSPC1-A488 IMPa2-A546 DAPI 8C1-siRNA-IMP-a2-a4 V2.00	0	10. siRNA-IMPa2-25 PSPC1-A488 DAPI IMPa2-A546_ac_TileScan_001 (Stage 29 of 49)	00-Xqv2MyZahpxfZ6gsb5c4hf
127		Vesicles Paraspeckle	1	0.000	1.000	59	200000325	200000067	siRNA-IMPa2-25 PSPC1-A488 IMPa2-A546 DAPI 8C1-siRNA-IMP-a2-a4 V2.00	0	10. siRNA-IMPa2-25 PSPC1-A488 DAPI IMPa2-A546_ac_TileScan_001 (Stage 29 of 49)	00-Xqv2MyZahpxfZ6gsb5c4hf
161		Vesicles Paraspeckle	1	0.000	1.000	59	200000326	200000068	siRNA-IMPa2-25 PSPC1-A488 IMPa2-A546 DAPI 8C1-siRNA-IMP-a2-a4 V2.00	0	10. siRNA-IMPa2-25 PSPC1-A488 DAPI IMPa2-A546_ac_TileScan_001 (Stage 29 of 49)	00-Xqv2MyZahpxfZ6gsb5c4hf
128		Vesicles Paraspeckle	1	0.000	1.000	59	200000327	200000069	siRNA-IMPa2-25 PSPC1-A488 IMPa2-A546 DAPI 8C1-siRNA-IMP-a2-a4 V2.00	0	10. siRNA-IMPa2-25 PSPC1-A488 DAPI IMPa2-A546_ac_TileScan_001 (Stage 29 of 49)	00-Xqv2MyZahpxfZ6gsb5c4hf
97		Vesicles Paraspeckle	1	0.000	1.000	59	200000328	200000070	siRNA-IMPa2-25 PSPC1-A488 IMPa2-A546 DAPI 8C1-siRNA-IMP-a2-a4 V2.00	0	10. siRNA-IMPa2-25 PSPC1-A488 DAPI IMPa2-A546_ac_TileScan_001 (Stage 29 of 49)	00-Xqv2MyZahpxfZ6gsb5c4hf
139		Vesicles Paraspeckle	1	0.000	1.000	59	200000329	200000071	siRNA-IMPa2-25 PSPC1-A488 IMPa2-A546 DAPI 8C1-siRNA-IMP-a2-a4 V2.00	0	10. siRNA-IMPa2-25 PSPC1-A488 DAPI IMPa2-A546_ac_TileScan_001 (Stage 29 of 49)	00-Xqv2MyZahpxfZ6gsb5c4hf
94		Vesicles Paraspeckle	1	0.000	1.000	59	200000330	200000072	siRNA-IMPa2-25 PSPC1-A488 IMPa2-A546 DAPI 8C1-siRNA-IMP-a2-a4 V2.00	0	10. siRNA-IMPa2-25 PSPC1-A488 DAPI IMPa2-A546_ac_TileScan_001 (Stage 29 of 49)	00-Xqv2MyZahpxfZ6gsb5c4hf
244		Vesicles Paraspeckle	1	0.000	1.000	60	200000331	200000073	siRNA-IMPa2-25 PSPC1-A488 IMPa2-A546 DAPI 8C1-siRNA-IMP-a2-a4 V2.00	0	10. siRNA-IMPa2-25 PSPC1-A488 DAPI IMPa2-A546_ac_TileScan_001 (Stage 29 of 49)	00-Xqv2MyZahpxfZ6gsb5c4hf
136		Vesicles Paraspeckle	1	0.000	1.000	60	200000332	200000074	siRNA-IMPa2-25 PSPC1-A488 IMPa2-A546 DAPI 8C1-siRNA-IMP-a2-a4 V2.00	0	10. siRNA-IMPa2-25 PSPC1-A488 DAPI IMPa2-A546_ac_TileScan_001 (Stage 29 of 49)	00-Xqv2MyZahpxfZ6gsb5c4hf
156		Vesicles Paraspeckle	1	0.000	1.000	60	200000333	200000075	siRNA-IMPa2-25 PSPC1-A488 IMPa2-A546 DAPI 8C1-siRNA-IMP-a2-a4 V2.00	0	10. siRNA-IMPa2-25 PSPC1-A488 DAPI IMPa2-A546_ac_TileScan_001 (Stage 29 of 49)	00-Xqv2MyZahpxfZ6gsb5c4hf
172		Vesicles Paraspeckle	1	0.000	1.000	60	200000334	200000076	siRNA-IMPa2-25 PSPC1-A488 IMPa2-A546 DAPI 8C1-siRNA-IMP-a2-a4 V2.00	0	10. siRNA-IMPa2-25 PSPC1-A488 DAPI IMPa2-A546_ac_TileScan_001 (Stage 29 of 49)	00-Xqv2MyZahpxfZ6gsb5c4hf
96		Vesicles Paraspeckle	1	0.000	1.000	60	200000335	200000077	siRNA-IMPa2-25 PSPC1-A488 IMPa2-A546 DAPI 8C1-siRNA-IMP-a2-a4 V2.00	0	10. siRNA-IMPa2-25 PSPC1-A488 DAPI IMPa2-A546_ac_TileScan_001 (Stage 29 of 49)	00-Xqv2MyZahpxfZ6gsb5c4hf
83		Vesicles Paraspeckle	1	0.000	1.000	60	200000336	200000078	siRNA-IMPa2-25 PSPC1-A488 IMPa2-A546 DAPI 8C1-siRNA-IMP-a2-a4 V2.00	0	10. siRNA-IMPa2-25 PSPC1-A488 DAPI IMPa2-A546_ac_TileScan_001 (Stage 29 of 49)	00-Xqv2MyZahpxfZ6gsb5c4hf
193		Vesicles Paraspeckle	1	0.000	1.000	60	200000337	200000079	siRNA-IMPa2-25 PSPC1-A488 IMPa2-A546 DAPI 8C1-siRNA-IMP-a2-a4 V2.00	0	10. siRNA-IMPa2-25 PSPC1-A488 DAPI IMPa2-A546_ac_TileScan_001 (Stage 29 of 49)	00-Xqv2MyZahpxfZ6gsb5c4hf
115		Vesicles Paraspeckle	1	0.000	1.000	60	200000338	200000080	siRNA-IMPa2-25 PSPC1-A488 IMPa2-A546 DAPI 8C1-siRNA-IMP-a2-a4 V2.00	0	10. siRNA-IMPa2-25 PSPC1-A488 DAPI IMPa2-A546_ac_TileScan_001 (Stage 29 of 49)	00-Xqv2MyZahpxfZ6gsb5c4hf
203		Vesicles Paraspeckle	1	0.000	1.000	61	200000339	200000081	siRNA-IMPa2-25 PSPC1-A488 IMPa2-A546 DAPI 8C1-siRNA-IMP-a2-a4 V2.00	0	10. siRNA-IMPa2-25 PSPC1-A488 DAPI IMPa2-A546_ac_TileScan_001 (Stage 29 of 49)	00-Xqv2MyZahpxfZ6gsb5c4hf
128		Vesicles Paraspeckle	1	0.000	1.000	61	200000340	200000082	siRNA-IMPa2-25 PSPC1-A488 IMPa2-A546 DAPI 8C1-siRNA-IMP-a2-a4 V2.00	0	10. siRNA-IMPa2-25 PSPC1-A488 DAPI IMPa2-A546_ac_TileScan_001 (Stage 29 of 49)	00-Xqv2MyZahpxfZ6gsb5c4hf
121		Vesicles Paraspeckle	1	0.000	1.000	61	200000341	200000083	siRNA-IMPa2-25 PSPC1-A488 IMPa2-A546 DAPI 8C1-siRNA-IMP-a2-a4 V2.00	0	10. siRNA-IMPa2-25 PSPC1-A488 DAPI IMPa2-A546_ac_TileScan_001 (Stage 29 of 49)	00-Xqv2MyZahpxfZ6gsb5c4hf
195		Vesicles Paraspeckle	1	0.000	1.000	62	200000342	200000084	siRNA-IMPa2-25 PSPC1-A488 IMPa2-A546 DAPI 8C1-siRNA-IMP-a2-a4 V2.00	0	10. siRNA-IMPa2-25 PSPC1-A488 DAPI IMPa2-A546_ac_TileScan_001 (Stage 29 of 49)	00-Xqv2MyZahpxfZ6gsb5c4hf
128		Vesicles Paraspeckle	1	0.000	1.000	63	200000343	200000085	siRNA-IMPa2-25 PSPC1-A488 IMPa2-A546 DAPI 8C1-siRNA-IMP-a2-a4 V2.00	0	10. siRNA-IMPa2-25 PSPC1-A488 DAPI IMPa2-A546_ac_TileScan_001 (Stage 29 of 49)	00-Xqv2MyZahpxfZ6gsb5c4hf
94		Vesicles Paraspeckle	1	0.000	1.000	63	200000344	200000086	siRNA-IMPa2-25 PSPC1-A488 IMPa2-A546 DAPI 8C1-siRNA-IMP-a2-a4 V2.00	0	10. siRNA-IMPa2-25 PSPC1-A488 DAPI IMPa2-A546_ac_TileScan_001 (Stage 29 of 49)	00-Xqv2MyZahpxfZ6gsb5c4hf
161		Vesicles Paraspeckle	1	0.000	1.000	64	200000345	200000000	siRNA-IMPa2-25 PSPC1-A488 IMPa2-A546 DAPI 8C1-siRNA-IMP-a2-a4 V2.00	0	10. siRNA-IMPa2-25 PSPC1-A488 DAPI IMPa2-A546_ad_TileScan_001 (Stage 30 of 49)	00-bKE5iWrpwFWJuSMcMisJ83
230		Vesicles Paraspeckle	1	0.000	1.000	64	200000346	200000001	siRNA-IMPa2-25 PSPC1-A488 IMPa2-A546 DAPI 8C1-siRNA-IMP-a2-a4 V2.00	0	10. siRNA-IMPa2-25 PSPC1-A488 DAPI IMPa2-A546_ad_TileScan_001 (Stage 30 of 49)	00-bKE5iWrpwFWJuSMcMisJ83
174		Vesicles Paraspeckle	1	0.000	1.000	64	200000347	200000002	siRNA-IMPa2-25 PSPC1-A488 IMPa2-A546 DAPI 8C1-siRNA-IMP-a2-a4 V2.00	0	10. siRNA-IMPa2-25 PSPC1-A488 DAPI IMPa2-A546_ad_TileScan_001 (Stage 30 of 49)	00-bKE5iWrpwFWJuSMcMisJ83
55		Vesicles Paraspeckle	1	0.000	1.000	64	200000348	200000003	siRNA-IMPa2-25 PSPC1-A488 IMPa2-A546 DAPI 8C1-siRNA-IMP-a2-a4 V2.00	0	10. siRNA-IMPa2-25 PSPC1-A488 DAPI IMPa2-A546_ad_TileScan_001 (Stage 30 of 49)	00-bKE5iWrpwFWJuSMcMisJ83
210		Vesicles Paraspeckle	1	0.000	1.000	64	200000349	200000004	siRNA-IMPa2-25 PSPC1-A488 IMPa2-A546 DAPI 8C1-siRNA-IMP-a2-a4 V2.00	0	10. siRNA-IMPa2-25 PSPC1-A488 DAPI IMPa2-A546_ad_TileScan_001 (Stage 30 of 49)	00-bKE5iWrpwFWJuSMcMisJ83
130		Vesicles Paraspeckle	1	0.000	1.000	64	200000350	200000005	siRNA-IMPa2-25 PSPC1-A488 IMPa2-A546 DAPI 8C1-siRNA-IMP-a2-a4 V2.00	0	10. siRNA-IMPa2-25 PSPC1-A488 DAPI IMPa2-A546_ad_TileScan_001 (Stage 30 of 49)	00-bKE5iWrpwFWJuSMcMisJ83
238		Vesicles Paraspeckle	1	0.000	1.000	64	200000351	200000006	siRNA-IMPa2-25 PSPC1-A488 IMPa2-A546 DAPI 8C1-siRNA-IMP-a2-a4 V2.00	0	10. siRNA-IMPa2-25 PSPC1-A488 DAPI IMPa2-A546_ad_TileScan_001 (Stage 30 of 49)	00-bKE5iWrpwFWJuSMcMisJ83
195		Vesicles Paraspeckle	1	0.000	1.000	64	200000352	200000007	siRNA-IMPa2-25 PSPC1-A488 IMPa2-A546 DAPI 8C1-siRNA-IMP-a2-a4 V2.00	0	10. siRNA-IMPa2-25 PSPC1-A488 DAPI IMPa2-A546_ad_TileScan_001 (Stage 30 of 49)	00-bKE5iWrpwFWJuSMcMisJ83
71		Vesicles Paraspeckle	1	0.000	1.000	64	200000353	200000008	siRNA-IMPa2-25 PSPC1-A488 IMPa2-A546 DAPI 8C1-siRNA-IMP-a2-a4 V2.00	0	10. siRNA-IMPa2-25 PSPC1-A488 DAPI IMPa2-A546_ad_TileScan_001 (Stage 30 of 49)	00-bKE5iWrpwFWJuSMcMisJ83
185		Vesicles Paraspeckle	1	0.000	1.000	64	200000354	200000009	siRNA-IMPa2-25 PSPC1-A488 IMPa2-A546 DAPI 8C1-siRNA-IMP-a2-a4 V2.00	0	10. siRNA-IMPa2-25 PSPC1-A488 DAPI IMPa2-A546_ad_TileScan_001 (Stage 30 of 49)	00-bKE5iWrpwFWJuSMcMisJ83
106		Vesicles Paraspeckle	1	0.000	1.000	64	200000355	200000010	siRNA-IMPa2-25 PSPC1-A488 IMPa2-A546 DAPI 8C1-siRNA-IMP-a2-a4 V2.00	0	10. siRNA-IMPa2-25 PSPC1-A488 DAPI IMPa2-A546_ad_TileScan_001 (Stage 30 of 49)	00-bKE5iWrpwFWJuSMcMisJ83
166		Vesicles Paraspeckle	1	0.000	1.000	64	200000356	200000011	siRNA-IMPa2-25 PSPC1-A488 IMPa2-A546 DAPI 8C1-siRNA-IMP-a2-a4 V2.00	0	10. siRNA-IMPa2-25 PSPC1-A488 DAPI IMPa2-A546_ad_TileScan_001 (Stage 30 of 49)	00-bKE5iWrpwFWJuSMcMisJ83
99		Vesicles Paraspeckle	1	0.000	1.000	64	200000357	200000012	siRNA-IMPa2-25 PSPC1-A488 IMPa2-A546 DAPI 8C1-siRNA-IMP-a2-a4 V2.00	0	10. siRNA-IMPa2-25 PSPC1-A488 DAPI IMPa2-A546_ad_TileScan_001 (Stage 30 of 49)	00-bKE5iWrpwFWJuSMcMisJ83
111		Vesicles Paraspeckle	1	0.000	1.000	64	200000358	200000013	siRNA-IMPa2-25 PSPC1-A488 IMPa2-A546 DAPI 8C1-siRNA-IMP-a2-a4 V2.00	0	10. siRNA-IMPa2-25 PSPC1-A488 DAPI IMPa2-A546_ad_TileScan_001 (Stage 30 of 49)	00-bKE5iWrpwFWJuSMcMisJ83
78		Vesicles Paraspeckle	1	0.000	1.000	64	200000359	200000014	siRNA-IMPa2-25 PSPC1-A488 IMPa2-A546 DAPI 8C1-siRNA-IMP-a2-a4 V2.00	0	10. siRNA-IMPa2-25 PSPC1-A488 DAPI IMPa2-A546_ad_TileScan_001 (Stage 30 of 49)	00-bKE5iWrpwFWJuSMcMisJ83
164		Vesicles Paraspeckle	1	0.000	1.000	64	200000360	200000015	siRNA-IMPa2-25 PSPC1-A488 IMPa2-A546 DAPI 8C1-siRNA-IMP-a2-a4 V2.00	0	10. siRNA-IMPa2-25 PSPC1-A488 DAPI IMPa2-A546_ad_TileScan_001 (Stage 30 of 49)	00-bKE5iWrpwFWJuSMcMisJ83
77		Vesicles Paraspeckle	1	0.000	1.000	64	200000361	200000016	siRNA-IMPa2-25 PSPC1-A488 IMPa2-A546 DAPI 8C1-siRNA-IMP-a2-a4 V2.00	0	10. siRNA-IMPa2-25 PSPC1-A488 DAPI IMPa2-A546_ad_TileScan_001 (Stage 30 of 49)	00-bKE5iWrpwFWJuSMcMisJ83
114		Vesicles Paraspeckle	1	0.000	1.000	64	200000362	200000017	siRNA-IMPa2-25 PSPC1-A488 IMPa2-A546 DAPI 8C1-siRNA-IMP-a2-a4 V2.00	0	10. siRNA-IMPa2-25 PSPC1-A488 DAPI IMPa2-A546_ad_TileScan_001 (Stage 30 of 49)	00-bKE5iWrpwFWJuSMcMisJ83
96		Vesicles Paraspeckle	1	0.000	1.000	64	200000363	200000018	siRNA-IMPa2-25 PSPC1-A488 IMPa2-A546 DAPI 8C1-siRNA-IMP-a2-a4 V2.00	0	10. siRNA-IMPa2-25 PSPC1-A488 DAPI IMPa2-A546_ad_TileScan_001 (Stage 30 of 49)	00-bKE5iWrpwFWJuSMcMisJ83
202		Vesicles Paraspeckle	1	0.000	1.000	64	200000364	200000019	siRNA-IMPa2-25 PSPC1-A488 IMPa2-A546 DAPI 8C1-siRNA-IMP-a2-a4 V2.00	0	10. siRNA-IMPa2-25 PSPC1-A488 DAPI IMPa2-A546_ad_TileScan_001 (Stage 30 of 49)	00-bKE5iWrpwFWJuSMcMisJ83
124		Vesicles Paraspeckle	1	0.000	1.000	64	200000365	200000020	siRNA-IMPa2-25 PSPC1-A488 IMPa2-A546 DAPI 8C1-siRNA-IMP-a2-a4 V2.00	0	10. siRNA-IMPa2-25 PSPC1-A488 DAPI IMPa2-A546_ad_TileScan_001 (Stage 30 of 49)	00-bKE5iWrpwFWJuSMcMisJ83
225		Vesicles Paraspeckle	1	0.000	1.000	64	200000366	200000021	siRNA-IMPa2-25 PSPC1-A488 IMPa2-A546 DAPI 8C1-siRNA-IMP-a2-a4 V2.00	0	10. siRNA-IMPa2-25 PSPC1-A488 DAPI IMPa2-A546_ad_TileScan_001 (Stage 30 of 49)	00-bKE5iWrpwFWJuSMcMisJ83
190		Vesicles Paraspeckle	1	0.000	1.000	64	200000367	200000022	siRNA-IMPa2-25 PSPC1-A488 IMPa2-A546 DAPI 8C1-siRNA-IMP-a2-a4 V2.00	0	10. siRNA-IMPa2-25 PSPC1-A488 DAPI IMPa2-A546_ad_TileScan_001 (Stage 30 of 49)	00-bKE5iWrpwFWJuSMcMisJ83
139		Vesicles Paraspeckle	1	0.000	1.000	64	200000368	200000023	siRNA-IMPa2-25 PSPC1-A488 IMPa2-A546 DAPI 8C1-siRNA-IMP-a2-a4 V2.00	0	10. siRNA-IMPa2-25 PSPC1-A488 DAPI IMPa2-A546_ad_TileScan_001 (Stage 30 of 49)	00-bKE5iWrpwFWJuSMcMisJ83
183		Vesicles Paraspeckle	1	0.000	1.000	64	200000369	200000024	siRNA-IMPa2-25 PSPC1-A488 IMPa2-A546 DAPI 8C1-siRNA-IMP-a2-a4 V2.00	0	10. siRNA-IMPa2-25 PSPC1-A488 DAPI IMPa2-A546_ad_TileScan_001 (Stage 30 of 49)	00-bKE5iWrpwFWJuSMcMisJ83
123		Vesicles Paraspeckle	1	0.000	1.000	64	200000370	200000025	siRNA-IMPa2-25 PSPC1-A488 IMPa2-A546 DAPI 8C1-siRNA-IMP-a2-a4 V2.00	0	10. siRNA-IMPa2-25 PSPC1-A488 DAPI IMPa2-A546_ad_TileScan_001 (Stage 30 of 49)	00-bKE5iWrpwFWJuSMcMisJ83
153		Vesicles Paraspeckle	1	0.000	1.000	64	200000371	200000026	siRNA-IMPa2-25 PSPC1-A488 IMPa2-A546 DAPI 8C1-siRNA-IMP-a2-a4 V2.00	0	10. siRNA-IMPa2-25 PSPC1-A488 DAPI IMPa2-A546_ad_TileScan_001 (Stage 30 of 49)	00-bKE5iWrpwFWJuSMcMisJ83
137		Vesicles Paraspeckle	1	0.000	1.000	64	200000372	200000027	siRNA-IMPa2-25 PSPC1-A488 IMPa2-A546 DAPI 8C1-siRNA-IMP-a2-a4 V2.00	0	10. siRNA-IMPa2-25 PSPC1-A488 DAPI IMPa2-A546_ad_TileScan_001 (Stage 30 of 49)	00-bKE5iWrpwFWJuSMcMisJ83
68		Vesicles Paraspeckle	1	0.000	1.000	64	200000373	200000028	siRNA-IMPa2-25 PSPC1-A488 IMPa2-A546 DAPI 8C1-siRNA-IMP-a2-a4 V2.00	0	10. siRNA-IMPa2-25 PSPC1-A488 DAPI IMPa2-A546_ad_TileScan_001 (Stage 30 of 49)	00-bKE5iWrpwFWJuSMcMisJ83
82		Vesicles Paraspeckle	1	0.000	1.000	64	200000374	200000029	siRNA-IMPa2-25 PSPC1-A488 IMPa2-A546 DAPI 8C1-siRNA-IMP-a2-a4 V2.00	0	10. siRNA-IMPa2-25 PSPC1-A488 DAPI IMPa2-A546_ad_TileScan_001 (Stage 30 of 49)	00-bKE5iWrpwFWJuSMcMisJ83
109		Vesicles Paraspeckle	1	0.000	1.000	64	200000375	200000030	siRNA-IMPa2-25 PSPC1-A488 IMPa2-A546 DAPI 8C1-siRNA-IMP-a2-a4 V2.00	0	10. siRNA-IMPa2-25 PSPC1-A488 DAPI IMPa2-A546_ad_TileScan_001 (Stage 30 of 49)	00-bKE5iWrpwFWJuSMcMisJ83
112		Vesicles Paraspeckle	1	0.000	1.000	64	200000376	200000031	siRNA-IMPa2-25 PSPC1-A488 IMPa2-A546 DAPI 8C1-siRNA-IMP-a2-a4 V2.00	0	10. siRNA-IMPa2-25 PSPC1-A488 DAPI IMPa2-A546_ad_TileScan_001 (Stage 30 of 49)	00-bKE5iWrpwFWJuSMcMisJ83
145		Vesicles Paraspeckle	1	0.000	1.000	64	200000377	200000032	siRNA-IMPa2-25 PSPC1-A488 IMPa2-A546 DAPI 8C1-siRNA-IMP-a2-a4 V2.00	0	10. siRNA-IMPa2-25 PSPC1-A488 DAPI IMPa2-A546_ad_TileScan_001 (Stage 30 of 49)	00-bKE5iWrpwFWJuSMcMisJ83
169		Vesicles Paraspeckle	1	0.000	1.000	64	200000378	200000033	siRNA-IMPa2-25 PSPC1-A488 IMPa2-A546 DAPI 8C1-siRNA-IMP-a2-a4 V2.00	0	10. siRNA-IMPa2-25 PSPC1-A488 DAPI IMPa2-A546_ad_TileScan_001 (Stage 30 of 49)	00-bKE5iWrpwFWJuSMcMisJ83
124		Vesicles Paraspeckle	1	0.000	1.000	64	200000379	200000034	siRNA-IMPa2-25 PSPC1-A488 IMPa2-A546 DAPI 8C1-siRNA-IMP-a2-a4 V2.00	0	10. siRNA-IMPa2-25 PSPC1-A488 DAPI IMPa2-A546_ad_TileScan_001 (Stage 30 of 49)	00-bKE5iWrpwFWJuSMcMisJ83
86		Vesicles Paraspeckle	1	0.000	1.000	64	200000380	200000035	siRNA-IMPa2-25 PSPC1-A488 IMPa2-A546 DAPI 8C1-siRNA-IMP-a2-a4 V2.00	0	10. siRNA-IMPa2-25 PSPC1-A488 DAPI IMPa2-A546_ad_TileScan_001 (Stage 30 of 49)	00-bKE5iWrpwFWJuSMcMisJ83
75		Vesicles Paraspeckle	1	0.000	1.000	64	200000381	200000036	siRNA-IMPa2-25 PSPC1-A488 IMPa2-A546 DAPI 8C1-siRNA-IMP-a2-a4 V2.00	0	10. siRNA-IMPa2-25 PSPC1-A488 DAPI IMPa2-A546_ad_TileScan_001 (Stage 30 of 49)	00-bKE5iWrpwFWJuSMcMisJ83
99		Vesicles Paraspeckle	1	0.000	1.000	64	200000382	200000037	siRNA-IMPa2-25 PSPC1-A488 IMPa2-A546 DAPI 8C1-siRNA-IMP-a2-a4 V2.00	0	10. siRNA-IMPa2-25 PSPC1-A488 DAPI IMPa2-A546_ad_TileScan_001 (Stage 30 of 49)	00-bKE5iWrpwFWJuSMcMisJ83
169		Vesicles Paraspeckle	1	0.000	1.000	64	200000383	200000038	siRNA-IMPa2-25 PSPC1-A488 IMPa2-A546 DAPI 8C1-siRNA-IMP-a2-a4 V2.00	0	10. siRNA-IMPa2-25 PSPC1-A488 DAPI IMPa2-A546_ad_TileScan_001 (Stage 30 of 49)	00-bKE5iWrpwFWJuSMcMisJ83
74		Vesicles Paraspeckle	1	0.000	1.000	64	200000384	200000039	siRNA-IMPa2-25 PSPC1-A488 IMPa2-A546 DAPI 8C1-siRNA-IMP-a2-a4 V2.00	0	10. siRNA-IMPa2-25 PSPC1-A488 DAPI IMPa2-A546_ad_TileScan_001 (Stage 30 of 49)	00-bKE5iWrpwFWJuSMcMisJ83
120		Vesicles Paraspeckle	1	0.000	1.000	64	200000385	200000040	siRNA-IMPa2-25 PSPC1-A488 IMPa2-A546 DAPI 8C1-siRNA-IMP-a2-a4 V2.00	0	10. siRNA-IMPa2-25 PSPC1-A488 DAPI IMPa2-A546_ad_TileScan_001 (Stage 30 of 49)	00-bKE5iWrpwFWJuSMcMisJ83
129		Vesicles Paraspeckle	1	0.000	1.000	64	200000386	200000041	siRNA-IMPa2-25 PSPC1-A488 IMPa2-A546 DAPI 8C1-siRNA-IMP-a2-a4 V2.00	0	10. siRNA-IMPa2-25 PSPC1-A488 DAPI IMPa2-A546_ad_TileScan_001 (Stage 30 of 49)	00-bKE5iWrpwFWJuSMcMisJ83
52		Vesicles Paraspeckle	1	0.000	1.000	64	200000387	200000042	siRNA-IMPa2-25 PSPC1-A488 IMPa2-A546 DAPI 8C1-siRNA-IMP-a2-a4 V2.00	0	10. siRNA-IMPa2-25 PSPC1-A488 DAPI IMPa2-A546_ad_TileScan_001 (Stage 30 of 49)	00-bKE5iWrpwFWJuSMcMisJ83
225		Vesicles Paraspeckle	1	0.000	1.000	64	200000388	200000043	siRNA-IMPa2-25 PSPC1-A488 IMPa2-A546 DAPI 8C1-siRNA-IMP-a2-a4 V2.00	0	10. siRNA-IMPa2-25 PSPC1-A488 DAPI IMPa2-A546_ad_TileScan_001 (Stage 30 of 49)	00-bKE5iWrpwFWJuSMcMisJ83
91		Vesicles Paraspeckle	1	0.000	1.000	64	200000389	200000044	siRNA-IMPa2-25 PSPC1-A488 IMPa2-A546 DAPI 8C1-siRNA-IMP-a2-a4 V2.00	0	10. siRNA-IMPa2-25 PSPC1-A488 DAPI IMPa2-A546_ad_TileScan_001 (Stage 30 of 49)	00-bKE5iWrpwFWJuSMcMisJ83
169		Vesicles Paraspeckle	1	0.000	1.000	64	200000390	200000045	siRNA-IMPa2-25 PSPC1-A488 IMPa2-A546 DAPI 8C1-siRNA-IMP-a2-a4 V2.00	0	10. siRNA-IMPa2-25 PSPC1-A488 DAPI IMPa2-A546_ad_TileScan_001 (Stage 30 of 49)	00-bKE5iWrpwFWJuSMcMisJ83
97		Vesicles Paraspeckle	1	0.000	1.000	64	200000391	200000046	siRNA-IMPa2-25 PSPC1-A488 IMPa2-A546 DAPI 8C1-siRNA-IMP-a2-a4 V2.00	0	10. siRNA-IMPa2-25 PSPC1-A488 DAPI IMPa2-A546_ad_TileScan_001 (Stage 30 of 49)	00-bKE5iWrpwFWJuSMcMisJ83
224		Vesicles Paraspeckle	1	0.000	1.000	64	200000392	200000047	siRNA-IMPa2-25 PSPC1-A488 IMPa2-A546 DAPI 8C1-siRNA-IMP-a2-a4 V2.00	0	10. siRNA-IMPa2-25 PSPC1-A488 DAPI IMPa2-A546_ad_TileScan_001 (Stage 30 of 49)	00-bKE5iWrpwFWJuSMcMisJ83
105		Vesicles Paraspeckle	1	0.000	1.000	64	200000393	200000048	siRNA-IMPa2-25 PSPC1-A488 IMPa2-A546 DAPI 8C1-siRNA-IMP-a2-a4 V2.00	0	10. siRNA-IMPa2-25 PSPC1-A488 DAPI IMPa2-A546_ad_TileScan_001 (Stage 30 of 49)	00-bKE5iWrpwFWJuSMcMisJ83
61		Vesicles Paraspeckle	1	0.000	1.000	65	200000394	200000049	siRNA-IMPa2-25 PSPC1-A488 IMPa2-A546 DAPI 8C1-siRNA-IMP-a2-a4 V2.00	0	10. siRNA-IMPa2-25 PSPC1-A488 DAPI IMPa2-A546_ad_TileScan_001 (Stage 30 of 49)	00-bKE5iWrpwFWJuSMcMisJ83
29		Vesicles Paraspeckle	1	0.000	1.000	65	200000395	200000050	siRNA-IMPa2-25 PSPC1-A488 IMPa2-A546 DAPI 8C1-siRNA-IMP-a2-a4 V2.00	0	10. siRNA-IMPa2-25 PSPC1-A488 DAPI IMPa2-A546_ad_TileScan_001 (Stage 30 of 49)	00-bKE5iWrpwFWJuSMcMisJ83
49		Vesicles Paraspeckle	1	0.000	1.000	65	200000396	200000051	siRNA-IMPa2-25 PSPC1-A488 IMPa2-A546 DAPI 8C1-siRNA-IMP-a2-a4 V2.00	0	10. siRNA-IMPa2-25 PSPC1-A488 DAPI IMPa2-A546_ad_TileScan_001 (Stage 30 of 49)	00-bKE5iWrpwFWJuSMcMisJ83
58		Vesicles Paraspeckle	1	0.000	1.000	67	200000397	200000052	siRNA-IMPa2-25 PSPC1-A488 IMPa2-A546 DAPI 8C1-siRNA-IMP-a2-a4 V2.00	0	10. siRNA-IMPa2-25 PSPC1-A488 DAPI IMPa2-A546_ad_TileScan_001 (Stage 30 of 49)	00-bKE5iWrpwFWJuSMcMisJ83
122		Vesicles Paraspeckle	1	0.000	1.000	68	200000398	200000053	siRNA-IMPa2-25 PSPC1-A488 IMPa2-A546 DAPI 8C1-siRNA-IMP-a2-a4 V2.00	0	10. siRNA-IMPa2-25 PSPC1-A488 DAPI IMPa2-A546_ad_TileScan_001 (Stage 30 of 49)	00-bKE5iWrpwFWJuSMcMisJ83
191		Vesicles Paraspeckle	1	0.000	1.000	69	200000399	200000054	siRNA-IMPa2-25 PSPC1-A488 IMPa2-A546 DAPI 8C1-siRNA-IMP-a2-a4 V2.00	0	10. siRNA-IMPa2-25 PSPC1-A488 DAPI IMPa2-A546_ad_TileScan_001 (Stage 30 of 49)	00-bKE5iWrpwFWJuSMcMisJ83
134		Vesicles Paraspeckle	1	0.000	1.000	69	200000400	200000055	siRNA-IMPa2-25 PSPC1-A488 IMPa2-A546 DAPI 8C1-siRNA-IMP-a2-a4 V2.00	0	10. siRNA-IMPa2-25 PSPC1-A488 DAPI IMPa2-A546_ad_TileScan_001 (Stage 30 of 49)	00-bKE5iWrpwFWJuSMcMisJ83
124		Vesicles Paraspeckle	1	0.000	1.000	69	200000401	200000056	siRNA-IMPa2-25 PSPC1-A488 IMPa2-A546 DAPI 8C1-siRNA-IMP-a2-a4 V2.00	0	10. siRNA-IMPa2-25 PSPC1-A488 DAPI IMPa2-A546_ad_TileScan_001 (Stage 30 of 49)	00-bKE5iWrpwFWJuSMcMisJ83
179		Vesicles Paraspeckle	1	0.000	1.000	69	200000402	200000057	siRNA-IMPa2-25 PSPC1-A488 IMPa2-A546 DAPI 8C1-siRNA-IMP-a2-a4 V2.00	0	10. siRNA-IMPa2-25 PSPC1-A488 DAPI IMPa2-A546_ad_TileScan_001 (Stage 30 of 49)	00-bKE5iWrpwFWJuSMcMisJ83
60		Vesicles Paraspeckle	1	0.000	1.000	69	200000403	200000058	siRNA-IMPa2-25 PSPC1-A488 IMPa2-A546 DAPI 8C1-siRNA-IMP-a2-a4 V2.00	0	10. siRNA-IMPa2-25 PSPC1-A488 DAPI IMPa2-A546_ad_TileScan_001 (Stage 30 of 49)	00-bKE5iWrpwFWJuSMcMisJ83
138		Vesicles Paraspeckle	1	0.000	1.000	69	200000404	200000059	siRNA-IMPa2-25 PSPC1-A488 IMPa2-A546 DAPI 8C1-siRNA-IMP-a2-a4 V2.00	0	10. siRNA-IMPa2-25 PSPC1-A488 DAPI IMPa2-A546_ad_TileScan_001 (Stage 30 of 49)	00-bKE5iWrpwFWJuSMcMisJ83
148		Vesicles Paraspeckle	1	0.000	1.000	69	200000405	200000060	siRNA-IMPa2-25 PSPC1-A488 IMPa2-A546 DAPI 8C1-siRNA-IMP-a2-a4 V2.00	0	10. siRNA-IMPa2-25 PSPC1-A488 DAPI IMPa2-A546_ad_TileScan_001 (Stage 30 of 49)	00-bKE5iWrpwFWJuSMcMisJ83
221		Vesicles Paraspeckle	1	0.000	1.000	69	200000406	200000061	siRNA-IMPa2-25 PSPC1-A488 IMPa2-A546 DAPI 8C1-siRNA-IMP-a2-a4 V2.00	0	10. siRNA-IMPa2-25 PSPC1-A488 DAPI IMPa2-A546_ad_TileScan_001 (Stage 30 of 49)	00-bKE5iWrpwFWJuSMcMisJ83
208		Vesicles Paraspeckle	1	0.000	1.000	69	200000407	200000062	siRNA-IMPa2-25 PSPC1-A488 IMPa2-A546 DAPI 8C1-siRNA-IMP-a2-a4 V2.00	0	10. siRNA-IMPa2-25 PSPC1-A488 DAPI IMPa2-A546_ad_TileScan_001 (Stage 30 of 49)	00-bKE5iWrpwFWJuSMcMisJ83
200		Vesicles Paraspeckle	1	0.000	1.000	69	200000408	200000063	siRNA-IMPa2-25 PSPC1-A488 IMPa2-A546 DAPI 8C1-siRNA-IMP-a2-a4 V2.00	0	10. siRNA-IMPa2-25 PSPC1-A488 DAPI IMPa2-A546_ad_TileScan_001 (Stage 30 of 49)	00-bKE5iWrpwFWJuSMcMisJ83
183		Vesicles Paraspeckle	1	0.000	1.000	70	200000409	200000064	siRNA-IMPa2-25 PSPC1-A488 IMPa2-A546 DAPI 8C1-siRNA-IMP-a2-a4 V2.00	0	10. siRNA-IMPa2-25 PSPC1-A488 DAPI IMPa2-A546_ad_TileScan_001 (Stage 30 of 49)	00-bKE5iWrpwFWJuSMcMisJ83
90		Vesicles Paraspeckle	1	0.000	1.000	70	200000410	200000065	siRNA-IMPa2-25 PSPC1-A488 IMPa2-A546 DAPI 8C1-siRNA-IMP-a2-a4 V2.00	0	10. siRNA-IMPa2-25 PSPC1-A488 DAPI IMPa2-A546_ad_TileScan_001 (Stage 30 of 49)	00-bKE5iWrpwFWJuSMcMisJ83
183		Vesicles Paraspeckle	1	0.000	1.000	70	200000411	200000066	siRNA-IMPa2-25 PSPC1-A488 IMPa2-A546 DAPI 8C1-siRNA-IMP-a2-a4 V2.00	0	10. siRNA-IMPa2-25 PSPC1-A488 DAPI IMPa2-A546_ad_TileScan_001 (Stage 30 of 49)	00-bKE5iWrpwFWJuSMcMisJ83
36		Vesicles Paraspeckle	1	0.000	1.000	70	200000412	200000067	siRNA-IMPa2-25 PSPC1-A488 IMPa2-A546 DAPI 8C1-siRNA-IMP-a2-a4 V2.00	0	10. siRNA-IMPa2-25 PSPC1-A488 DAPI IMPa2-A546_ad_TileScan_001 (Stage 30 of 49)	00-bKE5iWrpwFWJuSMcMisJ83
205		Vesicles Paraspeckle	1	0.000	1.000	70	200000413	200000068	siRNA-IMPa2-25 PSPC1-A488 IMPa2-A546 DAPI 8C1-siRNA-IMP-a2-a4 V2.00	0	10. siRNA-IMPa2-25 PSPC1-A488 DAPI IMPa2-A546_ad_TileScan_001 (Stage 30 of 49)	00-bKE5iWrpwFWJuSMcMisJ83
161		Vesicles Paraspeckle	1	0.000	1.000	70	200000414	200000069	siRNA-IMPa2-25 PSPC1-A488 IMPa2-A546 DAPI 8C1-siRNA-IMP-a2-a4 V2.00	0	10. siRNA-IMPa2-25 PSPC1-A488 DAPI IMPa2-A546_ad_TileScan_001 (Stage 30 of 49)	00-bKE5iWrpwFWJuSMcMisJ83
130		Vesicles Paraspeckle	1	0.000	1.000	70	200000415	200000070	siRNA-IMPa2-25 PSPC1-A488 IMPa2-A546 DAPI 8C1-siRNA-IMP-a2-a4 V2.00	0	10. siRNA-IMPa2-25 PSPC1-A488 DAPI IMPa2-A546_ad_TileScan_001 (Stage 30 of 49)	00-bKE5iWrpwFWJuSMcMisJ83
186		Vesicles Paraspeckle	1	0.000	1.000	70	200000416	200000071	siRNA-IMPa2-25 PSPC1-A488 IMPa2-A546 DAPI 8C1-siRNA-IMP-a2-a4 V2.00	0	10. siRNA-IMPa2-25 PSPC1-A488 DAPI IMPa2-A546_ad_TileScan_001 (Stage 30 of 49)	00-bKE5iWrpwFWJuSMcMisJ83
162		Vesicles Paraspeckle	1	0.000	1.000	71	200000417	200000072	siRNA-IMPa2-25 PSPC1-A488 IMPa2-A546 DAPI 8C1-siRNA-IMP-a2-a4 V2.00	0	10. siRNA-IMPa2-25 PSPC1-A488 DAPI IMPa2-A546_ad_TileScan_001 (Stage 30 of 49)	00-bKE5iWrpwFWJuSMcMisJ83
191		Vesicles Paraspeckle	1	0.000	1.000	71	200000418	200000073	siRNA-IMPa2-25 PSPC1-A488 IMPa2-A546 DAPI 8C1-siRNA-IMP-a2-a4 V2.00	0	10. siRNA-IMPa2-25 PSPC1-A488 DAPI IMPa2-A546_ad_TileScan_001 (Stage 30 of 49)	00-bKE5iWrpwFWJuSMcMisJ83
139		Vesicles Paraspeckle	1	0.000	1.000	71	200000419	200000074	siRNA-IMPa2-25 PSPC1-A488 IMPa2-A546 DAPI 8C1-siRNA-IMP-a2-a4 V2.00	0	10. siRNA-IMPa2-25 PSPC1-A488 DAPI IMPa2-A546_ad_TileScan_001 (Stage 30 of 49)	00-bKE5iWrpwFWJuSMcMisJ83
137		Vesicles Paraspeckle	1	0.000	1.000	71	200000420	200000075	siRNA-IMPa2-25 PSPC1-A488 IMPa2-A546 DAPI 8C1-siRNA-IMP-a2-a4 V2.00	0	10. siRNA-IMPa2-25 PSPC1-A488 DAPI IMPa2-A546_ad_TileScan_001 (Stage 30 of 49)	00-bKE5iWrpwFWJuSMcMisJ83
134		Vesicles Paraspeckle	1	0.000	1.000	71	200000421	200000076	siRNA-IMPa2-25 PSPC1-A488 IMPa2-A546 DAPI 8C1-siRNA-IMP-a2-a4 V2.00	0	10. siRNA-IMPa2-25 PSPC1-A488 DAPI IMPa2-A546_ad_TileScan_001 (Stage 30 of 49)	00-bKE5iWrpwFWJuSMcMisJ83
93		Vesicles Paraspeckle	1	0.000	1.000	71	200000422	200000077	siRNA-IMPa2-25 PSPC1-A488 IMPa2-A546 DAPI 8C1-siRNA-IMP-a2-a4 V2.00	0	10. siRNA-IMPa2-25 PSPC1-A488 DAPI IMPa2-A546_ad_TileScan_001 (Stage 30 of 49)	00-bKE5iWrpwFWJuSMcMisJ83
198		Vesicles Paraspeckle	1	0.000	1.000	71	200000423	200000078	siRNA-IMPa2-25 PSPC1-A488 IMPa2-A546 DAPI 8C1-siRNA-IMP-a2-a4 V2.00	0	10. siRNA-IMPa2-25 PSPC1-A488 DAPI IMPa2-A546_ad_TileScan_001 (Stage 30 of 49)	00-bKE5iWrpwFWJuSMcMisJ83
91		Vesicles Paraspeckle	1	0.000	1.000	71	200000424	200000079	siRNA-IMPa2-25 PSPC1-A488 IMPa2-A546 DAPI 8C1-siRNA-IMP-a2-a4 V2.00	0	10. siRNA-IMPa2-25 PSPC1-A488 DAPI IMPa2-A546_ad_TileScan_001 (Stage 30 of 49)	00-bKE5iWrpwFWJuSMcMisJ83
78		Vesicles Paraspeckle	1	0.000	1.000	71	200000425	200000080	siRNA-IMPa2-25 PSPC1-A488 IMPa2-A546 DAPI 8C1-siRNA-IMP-a2-a4 V2.00	0	10. siRNA-IMPa2-25 PSPC1-A488 DAPI IMPa2-A546_ad_TileScan_001 (Stage 30 of 49)	00-bKE5iWrpwFWJuSMcMisJ83
82		Vesicles Paraspeckle	1	0.000	1.000	71	200000426	200000081	siRNA-IMPa2-25 PSPC1-A488 IMPa2-A546 DAPI 8C1-siRNA-IMP-a2-a4 V2.00	0	10. siRNA-IMPa2-25 PSPC1-A488 DAPI IMPa2-A546_ad_TileScan_001 (Stage 30 of 49)	00-bKE5iWrpwFWJuSMcMisJ83
86		Vesicles Paraspeckle	1	0.000	1.000	71	200000427	200000082	siRNA-IMPa2-25 PSPC1-A488 IMPa2-A546 DAPI 8C1-siRNA-IMP-a2-a4 V2.00	0	10. siRNA-IMPa2-25 PSPC1-A488 DAPI IMPa2-A546_ad_TileScan_001 (Stage 30 of 49)	00-bKE5iWrpwFWJuSMcMisJ83
116		Vesicles Paraspeckle	1	0.000	1.000	71	200000428	200000083	siRNA-IMPa2-25 PSPC1-A488 IMPa2-A546 DAPI 8C1-siRNA-IMP-a2-a4 V2.00	0	10. siRNA-IMPa2-25 PSPC1-A488 DAPI IMPa2-A546_ad_TileScan_001 (Stage 30 of 49)	00-bKE5iWrpwFWJuSMcMisJ83
138		Vesicles Paraspeckle	1	0.000	1.000	71	200000429	200000084	siRNA-IMPa2-25 PSPC1-A488 IMPa2-A546 DAPI 8C1-siRNA-IMP-a2-a4 V2.00	0	10. siRNA-IMPa2-25 PSPC1-A488 DAPI IMPa2-A546_ad_TileScan_001 (Stage 30 of 49)	00-bKE5iWrpwFWJuSMcMisJ83
99		Vesicles Paraspeckle	1	0.000	1.000	72	200000430	200000085	siRNA-IMPa2-25 PSPC1-A488 IMPa2-A546 DAPI 8C1-siRNA-IMP-a2-a4 V2.00	0	10. siRNA-IMPa2-25 PSPC1-A488 DAPI IMPa2-A546_ad_TileScan_001 (Stage 30 of 49)	00-bKE5iWrpwFWJuSMcMisJ83
195		Vesicles Paraspeckle	1	0.000	1.000	72	200000431	200000086	siRNA-IMPa2-25 PSPC1-A488 IMPa2-A546 DAPI 8C1-siRNA-IMP-a2-a4 V2.00	0	10. siRNA-IMPa2-25 PSPC1-A488 DAPI IMPa2-A546_ad_TileScan_001 (Stage 30 of 49)	00-bKE5iWrpwFWJuSMcMisJ83
186		Vesicles Paraspeckle	1	0.000	1.000	72	200000432	200000087	siRNA-IMPa2-25 PSPC1-A488 IMPa2-A546 DAPI 8C1-siRNA-IMP-a2-a4 V2.00	0	10. siRNA-IMPa2-25 PSPC1-A488 DAPI IMPa2-A546_ad_TileScan_001 (Stage 30 of 49)	00-bKE5iWrpwFWJuSMcMisJ83
205		Vesicles Paraspeckle	1	0.000	1.000	72	200000433	200000088	siRNA-IMPa2-25 PSPC1-A488 IMPa2-A546 DAPI 8C1-siRNA-IMP-a2-a4 V2.00	0	10. siRNA-IMPa2-25 PSPC1-A488 DAPI IMPa2-A546_ad_TileScan_001 (Stage 30 of 49)	00-bKE5iWrpwFWJuSMcMisJ83
112		Vesicles Paraspeckle	1	0.000	1.000	72	200000434	200000089	siRNA-IMPa2-25 PSPC1-A488 IMPa2-A546 DAPI 8C1-siRNA-IMP-a2-a4 V2.00	0	10. siRNA-IMPa2-25 PSPC1-A488 DAPI IMPa2-A546_ad_TileScan_001 (Stage 30 of 49)	00-bKE5iWrpwFWJuSMcMisJ83
143		Vesicles Paraspeckle	1	0.000	1.000	72	200000435	200000090	siRNA-IMPa2-25 PSPC1-A488 IMPa2-A546 DAPI 8C1-siRNA-IMP-a2-a4 V2.00	0	10. siRNA-IMPa2-25 PSPC1-A488 DAPI IMPa2-A546_ad_TileScan_001 (Stage 30 of 49)	00-bKE5iWrpwFWJuSMcMisJ83
188		Vesicles Paraspeckle	1	0.000	1.000	73	200000436	200000091	siRNA-IMPa2-25 PSPC1-A488 IMPa2-A546 DAPI 8C1-siRNA-IMP-a2-a4 V2.00	0	10. siRNA-IMPa2-25 PSPC1-A488 DAPI IMPa2-A546_ad_TileScan_001 (Stage 30 of 49)	00-bKE5iWrpwFWJuSMcMisJ83
179		Vesicles Paraspeckle	1	0.000	1.000	73	200000437	200000092	siRNA-IMPa2-25 PSPC1-A488 IMPa2-A546 DAPI 8C1-siRNA-IMP-a2-a4 V2.00	0	10. siRNA-IMPa2-25 PSPC1-A488 DAPI IMPa2-A546_ad_TileScan_001 (Stage 30 of 49)	00-bKE5iWrpwFWJuSMcMisJ83
124		Vesicles Paraspeckle	1	0.000	1.000	73	200000438	200000093	siRNA-IMPa2-25 PSPC1-A488 IMPa2-A546 DAPI 8C1-siRNA-IMP-a2-a4 V2.00	0	10. siRNA-IMPa2-25 PSPC1-A488 DAPI IMPa2-A546_ad_TileScan_001 (Stage 30 of 49)	00-bKE5iWrpwFWJuSMcMisJ83
108		Vesicles Paraspeckle	1	0.000	1.000	73	200000439	200000094	siRNA-IMPa2-25 PSPC1-A488 IMPa2-A546 DAPI 8C1-siRNA-IMP-a2-a4 V2.00	0	10. siRNA-IMPa2-25 PSPC1-A488 DAPI IMPa2-A546_ad_TileScan_001 (Stage 30 of 49)	00-bKE5iWrpwFWJuSMcMisJ83
159		Vesicles Paraspeckle	1	0.000	1.000	73	200000440	200000095	siRNA-IMPa2-25 PSPC1-A488 IMPa2-A546 DAPI 8C1-siRNA-IMP-a2-a4 V2.00	0	10. siRNA-IMPa2-25 PSPC1-A488 DAPI IMPa2-A546_ad_TileScan_001 (Stage 30 of 49)	00-bKE5iWrpwFWJuSMcMisJ83
190		Vesicles Paraspeckle	1	0.000	1.000	73	200000441	200000096	siRNA-IMPa2-25 PSPC1-A488 IMPa2-A546 DAPI 8C1-siRNA-IMP-a2-a4 V2.00	0	10. siRNA-IMPa2-25 PSPC1-A488 DAPI IMPa2-A546_ad_TileScan_001 (Stage 30 of 49)	00-bKE5iWrpwFWJuSMcMisJ83
166		Vesicles Paraspeckle	1	0.000	1.000	73	200000442	200000097	siRNA-IMPa2-25 PSPC1-A488 IMPa2-A546 DAPI 8C1-siRNA-IMP-a2-a4 V2.00	0	10. siRNA-IMPa2-25 PSPC1-A488 DAPI IMPa2-A546_ad_TileScan_001 (Stage 30 of 49)	00-bKE5iWrpwFWJuSMcMisJ83
243		Vesicles Paraspeckle	1	0.000	1.000	73	200000443	200000098	siRNA-IMPa2-25 PSPC1-A488 IMPa2-A546 DAPI 8C1-siRNA-IMP-a2-a4 V2.00	0	10. siRNA-IMPa2-25 PSPC1-A488 DAPI IMPa2-A546_ad_TileScan_001 (Stage 30 of 49)	00-bKE5iWrpwFWJuSMcMisJ83
153		Vesicles Paraspeckle	1	0.000	1.000	73	200000444	200000099	siRNA-IMPa2-25 PSPC1-A488 IMPa2-A546 DAPI 8C1-siRNA-IMP-a2-a4 V2.00	0	10. siRNA-IMPa2-25 PSPC1-A488 DAPI IMPa2-A546_ad_TileScan_001 (Stage 30 of 49)	00-bKE5iWrpwFWJuSMcMisJ83
213		Vesicles Paraspeckle	1	0.000	1.000	74	200000445	200000100	siRNA-IMPa2-25 PSPC1-A488 IMPa2-A546 DAPI 8C1-siRNA-IMP-a2-a4 V2.00	0	10. siRNA-IMPa2-25 PSPC1-A488 DAPI IMPa2-A546_ad_TileScan_001 (Stage 30 of 49)	00-bKE5iWrpwFWJuSMcMisJ83
167		Vesicles Paraspeckle	1	0.000	1.000	74	200000446	200000101	siRNA-IMPa2-25 PSPC1-A488 IMPa2-A546 DAPI 8C1-siRNA-IMP-a2-a4 V2.00	0	10. siRNA-IMPa2-25 PSPC1-A488 DAPI IMPa2-A546_ad_TileScan_001 (Stage 30 of 49)	00-bKE5iWrpwFWJuSMcMisJ83
132		Vesicles Paraspeckle	1	0.000	1.000	74	200000447	200000102	siRNA-IMPa2-25 PSPC1-A488 IMPa2-A546 DAPI 8C1-siRNA-IMP-a2-a4 V2.00	0	10. siRNA-IMPa2-25 PSPC1-A488 DAPI IMPa2-A546_ad_TileScan_001 (Stage 30 of 49)	00-bKE5iWrpwFWJuSMcMisJ83
135		Vesicles Paraspeckle	1	0.000	1.000	74	200000448	200000103	siRNA-IMPa2-25 PSPC1-A488 IMPa2-A546 DAPI 8C1-siRNA-IMP-a2-a4 V2.00	0	10. siRNA-IMPa2-25 PSPC1-A488 DAPI IMPa2-A546_ad_TileScan_001 (Stage 30 of 49)	00-bKE5iWrpwFWJuSMcMisJ83
226		Vesicles Paraspeckle	1	0.000	1.000	74	200000449	200000104	siRNA-IMPa2-25 PSPC1-A488 IMPa2-A546 DAPI 8C1-siRNA-IMP-a2-a4 V2.00	0	10. siRNA-IMPa2-25 PSPC1-A488 DAPI IMPa2-A546_ad_TileScan_001 (Stage 30 of 49)	00-bKE5iWrpwFWJuSMcMisJ83
108		Vesicles Paraspeckle	1	0.000	1.000	74	200000450	200000105	siRNA-IMPa2-25 PSPC1-A488 IMPa2-A546 DAPI 8C1-siRNA-IMP-a2-a4 V2.00	0	10. siRNA-IMPa2-25 PSPC1-A488 DAPI IMPa2-A546_ad_TileScan_001 (Stage 30 of 49)	00-bKE5iWrpwFWJuSMcMisJ83
172		Vesicles Paraspeckle	1	0.000	1.000	74	200000451	200000106	siRNA-IMPa2-25 PSPC1-A488 IMPa2-A546 DAPI 8C1-siRNA-IMP-a2-a4 V2.00	0	10. siRNA-IMPa2-25 PSPC1-A488 DAPI IMPa2-A546_ad_TileScan_001 (Stage 30 of 49)	00-bKE5iWrpwFWJuSMcMisJ83
193		Vesicles Paraspeckle	1	0.000	1.000	74	200000452	200000107	siRNA-IMPa2-25 PSPC1-A488 IMPa2-A546 DAPI 8C1-siRNA-IMP-a2-a4 V2.00	0	10. siRNA-IMPa2-25 PSPC1-A488 DAPI IMPa2-A546_ad_TileScan_001 (Stage 30 of 49)	00-bKE5iWrpwFWJuSMcMisJ83
121		Vesicles Paraspeckle	1	0.000	1.000	74	200000453	200000108	siRNA-IMPa2-25 PSPC1-A488 IMPa2-A546 DAPI 8C1-siRNA-IMP-a2-a4 V2.00	0	10. siRNA-IMPa2-25 PSPC1-A488 DAPI IMPa2-A546_ad_TileScan_001 (Stage 30 of 49)	00-bKE5iWrpwFWJuSMcMisJ83
127		Vesicles Paraspeckle	1	0.000	1.000	74	200000454	200000109	siRNA-IMPa2-25 PSPC1-A488 IMPa2-A546 DAPI 8C1-siRNA-IMP-a2-a4 V2.00	0	10. siRNA-IMPa2-25 PSPC1-A488 DAPI IMPa2-A546_ad_TileScan_001 (Stage 30 of 49)	00-bKE5iWrpwFWJuSMcMisJ83
188		Vesicles Paraspeckle	1	0.000	1.000	75	200000455	200000110	siRNA-IMPa2-25 PSPC1-A488 IMPa2-A546 DAPI 8C1-siRNA-IMP-a2-a4 V2.00	0	10. siRNA-IMPa2-25 PSPC1-A488 DAPI IMPa2-A546_ad_TileScan_001 (Stage 30 of 49)	00-bKE5iWrpwFWJuSMcMisJ83
36		Vesicles Paraspeckle	1	0.000	1.000	76	200000456	200000111	siRNA-IMPa2-25 PSPC1-A488 IMPa2-A546 DAPI 8C1-siRNA-IMP-a2-a4 V2.00	0	10. siRNA-IMPa2-25 PSPC1-A488 DAPI IMPa2-A546_ad_TileScan_001 (Stage 30 of 49)	00-bKE5iWrpwFWJuSMcMisJ83
97		Vesicles Paraspeckle	1	0.000	1.000	76	200000457	200000112	siRNA-IMPa2-25 PSPC1-A488 IMPa2-A546 DAPI 8C1-siRNA-IMP-a2-a4 V2.00	0	10. siRNA-IMPa2-25 PSPC1-A488 DAPI IMPa2-A546_ad_TileScan_001 (Stage 30 of 49)	00-bKE5iWrpwFWJuSMcMisJ83
25		Vesicles Paraspeckle	1	0.000	1.000	76	200000458	200000113	siRNA-IMPa2-25 PSPC1-A488 IMPa2-A546 DAPI 8C1-siRNA-IMP-a2-a4 V2.00	0	10. siRNA-IMPa2-25 PSPC1-A488 DAPI IMPa2-A546_ad_TileScan_001 (Stage 30 of 49)	00-bKE5iWrpwFWJuSMcMisJ83
101		Vesicles Paraspeckle	1	0.000	1.000	76	200000459	200000114	siRNA-IMPa2-25 PSPC1-A488 IMPa2-A546 DAPI 8C1-siRNA-IMP-a2-a4 V2.00	0	10. siRNA-IMPa2-25 PSPC1-A488 DAPI IMPa2-A546_ad_TileScan_001 (Stage 30 of 49)	00-bKE5iWrpwFWJuSMcMisJ83
73		Vesicles Paraspeckle	1	0.000	1.000	76	200000460	200000115	siRNA-IMPa2-25 PSPC1-A488 IMPa2-A546 DAPI 8C1-siRNA-IMP-a2-a4 V2.00	0	10. siRNA-IMPa2-25 PSPC1-A488 DAPI IMPa2-A546_ad_TileScan_001 (Stage 30 of 49)	00-bKE5iWrpwFWJuSMcMisJ83
72		Vesicles Paraspeckle	1	0.000	1.000	76	200000461	200000116	siRNA-IMPa2-25 PSPC1-A488 IMPa2-A546 DAPI 8C1-siRNA-IMP-a2-a4 V2.00	0	10. siRNA-IMPa2-25 PSPC1-A488 DAPI IMPa2-A546_ad_TileScan_001 (Stage 30 of 49)	00-bKE5iWrpwFWJuSMcMisJ83
40		Vesicles Paraspeckle	1	0.000	1.000	77	200000462	200000117	siRNA-IMPa2-25 PSPC1-A488 IMPa2-A546 DAPI 8C1-siRNA-IMP-a2-a4 V2.00	0	10. siRNA-IMPa2-25 PSPC1-A488 DAPI IMPa2-A546_ad_TileScan_001 (Stage 30 of 49)	00-bKE5iWrpwFWJuSMcMisJ83
103		Vesicles Paraspeckle	1	0.000	1.000	77	200000463	200000118	siRNA-IMPa2-25 PSPC1-A488 IMPa2-A546 DAPI 8C1-siRNA-IMP-a2-a4 V2.00	0	10. siRNA-IMPa2-25 PSPC1-A488 DAPI IMPa2-A546_ad_TileScan_001 (Stage 30 of 49)	00-bKE5iWrpwFWJuSMcMisJ83
75		Vesicles Paraspeckle	1	0.000	1.000	77	200000464	200000119	siRNA-IMPa2-25 PSPC1-A488 IMPa2-A546 DAPI 8C1-siRNA-IMP-a2-a4 V2.00	0	10. siRNA-IMPa2-25 PSPC1-A488 DAPI IMPa2-A546_ad_TileScan_001 (Stage 30 of 49)	00-bKE5iWrpwFWJuSMcMisJ83
71		Vesicles Paraspeckle	1	0.000	1.000	77	200000465	200000120	siRNA-IMPa2-25 PSPC1-A488 IMPa2-A546 DAPI 8C1-siRNA-IMP-a2-a4 V2.00	0	10. siRNA-IMPa2-25 PSPC1-A488 DAPI IMPa2-A546_ad_TileScan_001 (Stage 30 of 49)	00-bKE5iWrpwFWJuSMcMisJ83
79		Vesicles Paraspeckle	1	0.000	1.000	77	200000466	200000121	siRNA-IMPa2-25 PSPC1-A488 IMPa2-A546 DAPI 8C1-siRNA-IMP-a2-a4 V2.00	0	10. siRNA-IMPa2-25 PSPC1-A488 DAPI IMPa2-A546_ad_TileScan_001 (Stage 30 of 49)	00-bKE5iWrpwFWJuSMcMisJ83
48		Vesicles Paraspeckle	1	0.000	1.000	78	200000467	200000122	siRNA-IMPa2-25 PSPC1-A488 IMPa2-A546 DAPI 8C1-siRNA-IMP-a2-a4 V2.00	0	10. siRNA-IMPa2-25 PSPC1-A488 DAPI IMPa2-A546_ad_TileScan_001 (Stage 30 of 49)	00-bKE5iWrpwFWJuSMcMisJ83
65		Vesicles Paraspeckle	1	0.000	1.000	78	200000468	200000123	siRNA-IMPa2-25 PSPC1-A488 IMPa2-A546 DAPI 8C1-siRNA-IMP-a2-a4 V2.00	0	10. siRNA-IMPa2-25 PSPC1-A488 DAPI IMPa2-A546_ad_TileScan_001 (Stage 30 of 49)	00-bKE5iWrpwFWJuSMcMisJ83
83		Vesicles Paraspeckle	1	0.000	1.000	78	200000469	200000124	siRNA-IMPa2-25 PSPC1-A488 IMPa2-A546 DAPI 8C1-siRNA-IMP-a2-a4 V2.00	0	10. siRNA-IMPa2-25 PSPC1-A488 DAPI IMPa2-A546_ad_TileScan_001 (Stage 30 of 49)	00-bKE5iWrpwFWJuSMcMisJ83
200		Vesicles Paraspeckle	1	0.000	1.000	79	200000470	200000125	siRNA-IMPa2-25 PSPC1-A488 IMPa2-A546 DAPI 8C1-siRNA-IMP-a2-a4 V2.00	0	10. siRNA-IMPa2-25 PSPC1-A488 DAPI IMPa2-A546_ad_TileScan_001 (Stage 30 of 49)	00-bKE5iWrpwFWJuSMcMisJ83
64		Vesicles Paraspeckle	1	0.000	1.000	79	200000471	200000126	siRNA-IMPa2-25 PSPC1-A488 IMPa2-A546 DAPI 8C1-siRNA-IMP-a2-a4 V2.00	0	10. siRNA-IMPa2-25 PSPC1-A488 DAPI IMPa2-A546_ad_TileScan_001 (Stage 30 of 49)	00-bKE5iWrpwFWJuSMcMisJ83
168		Vesicles Paraspeckle	1	0.000	1.000	79	200000472	200000127	siRNA-IMPa2-25 PSPC1-A488 IMPa2-A546 DAPI 8C1-siRNA-IMP-a2-a4 V2.00	0	10. siRNA-IMPa2-25 PSPC1-A488 DAPI IMPa2-A546_ad_TileScan_001 (Stage 30 of 49)	00-bKE5iWrpwFWJuSMcMisJ83
136		Vesicles Paraspeckle	1	0.000	1.000	79	200000473	200000128	siRNA-IMPa2-25 PSPC1-A488 IMPa2-A546 DAPI 8C1-siRNA-IMP-a2-a4 V2.00	0	10. siRNA-IMPa2-25 PSPC1-A488 DAPI IMPa2-A546_ad_TileScan_001 (Stage 30 of 49)	00-bKE5iWrpwFWJuSMcMisJ83
126		Vesicles Paraspeckle	1	0.000	1.000	79	200000474	200000129	siRNA-IMPa2-25 PSPC1-A488 IMPa2-A546 DAPI 8C1-siRNA-IMP-a2-a4 V2.00	0	10. siRNA-IMPa2-25 PSPC1-A488 DAPI IMPa2-A546_ad_TileScan_001 (Stage 30 of 49)	00-bKE5iWrpwFWJuSMcMisJ83
101		Vesicles Paraspeckle	1	0.000	1.000	80	200000475	200000130	siRNA-IMPa2-25 PSPC1-A488 IMPa2-A546 DAPI 8C1-siRNA-IMP-a2-a4 V2.00	0	10. siRNA-IMPa2-25 PSPC1-A488 DAPI IMPa2-A546_ad_TileScan_001 (Stage 30 of 49)	00-bKE5iWrpwFWJuSMcMisJ83
85		Vesicles Paraspeckle	1	0.000	1.000	80	200000476	200000131	siRNA-IMPa2-25 PSPC1-A488 IMPa2-A546 DAPI 8C1-siRNA-IMP-a2-a4 V2.00	0	10. siRNA-IMPa2-25 PSPC1-A488 DAPI IMPa2-A546_ad_TileScan_001 (Stage 30 of 49)	00-bKE5iWrpwFWJuSMcMisJ83
109		Vesicles Paraspeckle	1	0.000	1.000	80	200000477	200000132	siRNA-IMPa2-25 PSPC1-A488 IMPa2-A546 DAPI 8C1-siRNA-IMP-a2-a4 V2.00	0	10. siRNA-IMPa2-25 PSPC1-A488 DAPI IMPa2-A546_ad_TileScan_001 (Stage 30 of 49)	00-bKE5iWrpwFWJuSMcMisJ83
185		Vesicles Paraspeckle	1	0.000	1.000	80	200000478	200000133	siRNA-IMPa2-25 PSPC1-A488 IMPa2-A546 DAPI 8C1-siRNA-IMP-a2-a4 V2.00	0	10. siRNA-IMPa2-25 PSPC1-A488 DAPI IMPa2-A546_ad_TileScan_001 (Stage 30 of 49)	00-bKE5iWrpwFWJuSMcMisJ83
55		Vesicles Paraspeckle	1	0.000	1.000	80	200000479	200000134	siRNA-IMPa2-25 PSPC1-A488 IMPa2-A546 DAPI 8C1-siRNA-IMP-a2-a4 V2.00	0	10. siRNA-IMPa2-25 PSPC1-A488 DAPI IMPa2-A546_ad_TileScan_001 (Stage 30 of 49)	00-bKE5iWrpwFWJuSMcMisJ83
74		Vesicles Paraspeckle	1	0.000	1.000	80	200000480	200000135	siRNA-IMPa2-25 PSPC1-A488 IMPa2-A546 DAPI 8C1-siRNA-IMP-a2-a4 V2.00	0	10. siRNA-IMPa2-25 PSPC1-A488 DAPI IMPa2-A546_ad_TileScan_001 (Stage 30 of 49)	00-bKE5iWrpwFWJuSMcMisJ83
86		Vesicles Paraspeckle	1	0.000	1.000	80	200000481	200000136	siRNA-IMPa2-25 PSPC1-A488 IMPa2-A546 DAPI 8C1-siRNA-IMP-a2-a4 V2.00	0	10. siRNA-IMPa2-25 PSPC1-A488 DAPI IMPa2-A546_ad_TileScan_001 (Stage 30 of 49)	00-bKE5iWrpwFWJuSMcMisJ83
147		Vesicles Paraspeckle	1	0.000	1.000	80	200000482	200000137	siRNA-IMPa2-25 PSPC1-A488 IMPa2-A546 DAPI 8C1-siRNA-IMP-a2-a4 V2.00	0	10. siRNA-IMPa2-25 PSPC1-A488 DAPI IMPa2-A546_ad_TileScan_001 (Stage 30 of 49)	00-bKE5iWrpwFWJuSMcMisJ83
170		Vesicles Paraspeckle	1	0.000	1.000	80	200000483	200000138	siRNA-IMPa2-25 PSPC1-A488 IMPa2-A546 DAPI 8C1-siRNA-IMP-a2-a4 V2.00	0	10. siRNA-IMPa2-25 PSPC1-A488 DAPI IMPa2-A546_ad_TileScan_001 (Stage 30 of 49)	00-bKE5iWrpwFWJuSMcMisJ83
56		Vesicles Paraspeckle	1	0.000	1.000	80	200000484	200000139	siRNA-IMPa2-25 PSPC1-A488 IMPa2-A546 DAPI 8C1-siRNA-IMP-a2-a4 V2.00	0	10. siRNA-IMPa2-25 PSPC1-A488 DAPI IMPa2-A546_ad_TileScan_001 (Stage 30 of 49)	00-bKE5iWrpwFWJuSMcMisJ83
207		Vesicles Paraspeckle	1	0.000	1.000	80	200000485	200000140	siRNA-IMPa2-25 PSPC1-A488 IMPa2-A546 DAPI 8C1-siRNA-IMP-a2-a4 V2.00	0	10. siRNA-IMPa2-25 PSPC1-A488 DAPI IMPa2-A546_ad_TileScan_001 (Stage 30 of 49)	00-bKE5iWrpwFWJuSMcMisJ83
84		Vesicles Paraspeckle	1	0.000	1.000	81	200000486	200000141	siRNA-IMPa2-25 PSPC1-A488 IMPa2-A546 DAPI 8C1-siRNA-IMP-a2-a4 V2.00	0	10. siRNA-IMPa2-25 PSPC1-A488 DAPI IMPa2-A546_ad_TileScan_001 (Stage 30 of 49)	00-bKE5iWrpwFWJuSMcMisJ83
129		Vesicles Paraspeckle	1	0.000	1.000	81	200000487	200000142	siRNA-IMPa2-25 PSPC1-A488 IMPa2-A546 DAPI 8C1-siRNA-IMP-a2-a4 V2.00	0	10. siRNA-IMPa2-25 PSPC1-A488 DAPI IMPa2-A546_ad_TileScan_001 (Stage 30 of 49)	00-bKE5iWrpwFWJuSMcMisJ83
76		Vesicles Paraspeckle	1	0.000	1.000	81	200000488	200000143	siRNA-IMPa2-25 PSPC1-A488 IMPa2-A546 DAPI 8C1-siRNA-IMP-a2-a4 V2.00	0	10. siRNA-IMPa2-25 PSPC1-A488 DAPI IMPa2-A546_ad_TileScan_001 (Stage 30 of 49)	00-bKE5iWrpwFWJuSMcMisJ83
73		Vesicles Paraspeckle	1	0.000	1.000	81	200000489	200000144	siRNA-IMPa2-25 PSPC1-A488 IMPa2-A546 DAPI 8C1-siRNA-IMP-a2-a4 V2.00	0	10. siRNA-IMPa2-25 PSPC1-A488 DAPI IMPa2-A546_ad_TileScan_001 (Stage 30 of 49)	00-bKE5iWrpwFWJuSMcMisJ83
111		Vesicles Paraspeckle	1	0.000	1.000	81	200000490	200000145	siRNA-IMPa2-25 PSPC1-A488 IMPa2-A546 DAPI 8C1-siRNA-IMP-a2-a4 V2.00	0	10. siRNA-IMPa2-25 PSPC1-A488 DAPI IMPa2-A546_ad_TileScan_001 (Stage 30 of 49)	00-bKE5iWrpwFWJuSMcMisJ83
85		Vesicles Paraspeckle	1	0.000	1.000	81	200000491	200000146	siRNA-IMPa2-25 PSPC1-A488 IMPa2-A546 DAPI 8C1-siRNA-IMP-a2-a4 V2.00	0	10. siRNA-IMPa2-25 PSPC1-A488 DAPI IMPa2-A546_ad_TileScan_001 (Stage 30 of 49)	00-bKE5iWrpwFWJuSMcMisJ83
145		Vesicles Paraspeckle	1	0.000	1.000	81	200000492	200000147	siRNA-IMPa2-25 PSPC1-A488 IMPa2-A546 DAPI 8C1-siRNA-IMP-a2-a4 V2.00	0	10. siRNA-IMPa2-25 PSPC1-A488 DAPI IMPa2-A546_ad_TileScan_001 (Stage 30 of 49)	00-bKE5iWrpwFWJuSMcMisJ83
194		Vesicles Paraspeckle	1	0.000	1.000	81	200000493	200000148	siRNA-IMPa2-25 PSPC1-A488 IMPa2-A546 DAPI 8C1-siRNA-IMP-a2-a4 V2.00	0	10. siRNA-IMPa2-25 PSPC1-A488 DAPI IMPa2-A546_ad_TileScan_001 (Stage 30 of 49)	00-bKE5iWrpwFWJuSMcMisJ83
36		Vesicles Paraspeckle	1	0.000	1.000	81	200000494	200000149	siRNA-IMPa2-25 PSPC1-A488 IMPa2-A546 DAPI 8C1-siRNA-IMP-a2-a4 V2.00	0	10. siRNA-IMPa2-25 PSPC1-A488 DAPI IMPa2-A546_ad_TileScan_001 (Stage 30 of 49)	00-bKE5iWrpwFWJuSMcMisJ83
68		Vesicles Paraspeckle	1	0.000	1.000	81	200000495	200000150	siRNA-IMPa2-25 PSPC1-A488 IMPa2-A546 DAPI 8C1-siRNA-IMP-a2-a4 V2.00	0	10. siRNA-IMPa2-25 PSPC1-A488 DAPI IMPa2-A546_ad_TileScan_001 (Stage 30 of 49)	00-bKE5iWrpwFWJuSMcMisJ83
197		Vesicles Paraspeckle	1	0.000	1.000	81	200000496	200000151	siRNA-IMPa2-25 PSPC1-A488 IMPa2-A546 DAPI 8C1-siRNA-IMP-a2-a4 V2.00	0	10. siRNA-IMPa2-25 PSPC1-A488 DAPI IMPa2-A546_ad_TileScan_001 (Stage 30 of 49)	00-bKE5iWrpwFWJuSMcMisJ83
59		Vesicles Paraspeckle	1	0.000	1.000	81	200000497	200000152	siRNA-IMPa2-25 PSPC1-A488 IMPa2-A546 DAPI 8C1-siRNA-IMP-a2-a4 V2.00	0	10. siRNA-IMPa2-25 PSPC1-A488 DAPI IMPa2-A546_ad_TileScan_001 (Stage 30 of 49)	00-bKE5iWrpwFWJuSMcMisJ83
61		Vesicles Paraspeckle	1	0.000	1.000	81	200000498	200000153	siRNA-IMPa2-25 PSPC1-A488 IMPa2-A546 DAPI 8C1-siRNA-IMP-a2-a4 V2.00	0	10. siRNA-IMPa2-25 PSPC1-A488 DAPI IMPa2-A546_ad_TileScan_001 (Stage 30 of 49)	00-bKE5iWrpwFWJuSMcMisJ83
70		Vesicles Paraspeckle	1	0.000	1.000	81	200000499	200000154	siRNA-IMPa2-25 PSPC1-A488 IMPa2-A546 DAPI 8C1-siRNA-IMP-a2-a4 V2.00	0	10. siRNA-IMPa2-25 PSPC1-A488 DAPI IMPa2-A546_ad_TileScan_001 (Stage 30 of 49)	00-bKE5iWrpwFWJuSMcMisJ83
28		Vesicles Paraspeckle	1	0.000	1.000	81	200000500	200000155	siRNA-IMPa2-25 PSPC1-A488 IMPa2-A546 DAPI 8C1-siRNA-IMP-a2-a4 V2.00	0	10. siRNA-IMPa2-25 PSPC1-A488 DAPI IMPa2-A546_ad_TileScan_001 (Stage 30 of 49)	00-bKE5iWrpwFWJuSMcMisJ83
96		Vesicles Paraspeckle	1	0.000	1.000	82	200000501	200000156	siRNA-IMPa2-25 PSPC1-A488 IMPa2-A546 DAPI 8C1-siRNA-IMP-a2-a4 V2.00	0	10. siRNA-IMPa2-25 PSPC1-A488 DAPI IMPa2-A546_ad_TileScan_001 (Stage 30 of 49)	00-bKE5iWrpwFWJuSMcMisJ83
116		Vesicles Paraspeckle	1	0.000	1.000	82	200000502	200000157	siRNA-IMPa2-25 PSPC1-A488 IMPa2-A546 DAPI 8C1-siRNA-IMP-a2-a4 V2.00	0	10. siRNA-IMPa2-25 PSPC1-A488 DAPI IMPa2-A546_ad_TileScan_001 (Stage 30 of 49)	00-bKE5iWrpwFWJuSMcMisJ83
52		Vesicles Paraspeckle	1	0.000	1.000	82	200000503	200000158	siRNA-IMPa2-25 PSPC1-A488 IMPa2-A546 DAPI 8C1-siRNA-IMP-a2-a4 V2.00	0	10. siRNA-IMPa2-25 PSPC1-A488 DAPI IMPa2-A546_ad_TileScan_001 (Stage 30 of 49)	00-bKE5iWrpwFWJuSMcMisJ83
85		Vesicles Paraspeckle	1	0.000	1.000	82	200000504	200000159	siRNA-IMPa2-25 PSPC1-A488 IMPa2-A546 DAPI 8C1-siRNA-IMP-a2-a4 V2.00	0	10. siRNA-IMPa2-25 PSPC1-A488 DAPI IMPa2-A546_ad_TileScan_001 (Stage 30 of 49)	00-bKE5iWrpwFWJuSMcMisJ83
127		Vesicles Paraspeckle	1	0.000	1.000	83	200000505	200000160	siRNA-IMPa2-25 PSPC1-A488 IMPa2-A546 DAPI 8C1-siRNA-IMP-a2-a4 V2.00	0	10. siRNA-IMPa2-25 PSPC1-A488 DAPI IMPa2-A546_ad_TileScan_001 (Stage 30 of 49)	00-bKE5iWrpwFWJuSMcMisJ83
115		Vesicles Paraspeckle	1	0.000	1.000	83	200000506	200000161	siRNA-IMPa2-25 PSPC1-A488 IMPa2-A546 DAPI 8C1-siRNA-IMP-a2-a4 V2.00	0	10. siRNA-IMPa2-25 PSPC1-A488 DAPI IMPa2-A546_ad_TileScan_001 (Stage 30 of 49)	00-bKE5iWrpwFWJuSMcMisJ83
111		Vesicles Paraspeckle	1	0.000	1.000	83	200000507	200000162	siRNA-IMPa2-25 PSPC1-A488 IMPa2-A546 DAPI 8C1-siRNA-IMP-a2-a4 V2.00	0	10. siRNA-IMPa2-25 PSPC1-A488 DAPI IMPa2-A546_ad_TileScan_001 (Stage 30 of 49)	00-bKE5iWrpwFWJuSMcMisJ83
34		Vesicles Paraspeckle	1	0.000	1.000	83	200000508	200000163	siRNA-IMPa2-25 PSPC1-A488 IMPa2-A546 DAPI 8C1-siRNA-IMP-a2-a4 V2.00	0	10. siRNA-IMPa2-25 PSPC1-A488 DAPI IMPa2-A546_ad_TileScan_001 (Stage 30 of 49)	00-bKE5iWrpwFWJuSMcMisJ83
175		Vesicles Paraspeckle	1	0.000	1.000	83	200000509	200000164	siRNA-IMPa2-25 PSPC1-A488 IMPa2-A546 DAPI 8C1-siRNA-IMP-a2-a4 V2.00	0	10. siRNA-IMPa2-25 PSPC1-A488 DAPI IMPa2-A546_ad_TileScan_001 (Stage 30 of 49)	00-bKE5iWrpwFWJuSMcMisJ83
94		Vesicles Paraspeckle	1	0.000	1.000	83	200000510	200000165	siRNA-IMPa2-25 PSPC1-A488 IMPa2-A546 DAPI 8C1-siRNA-IMP-a2-a4 V2.00	0	10. siRNA-IMPa2-25 PSPC1-A488 DAPI IMPa2-A546_ad_TileScan_001 (Stage 30 of 49)	00-bKE5iWrpwFWJuSMcMisJ83
155		Vesicles Paraspeckle	1	0.000	1.000	84	200000511	200000166	siRNA-IMPa2-25 PSPC1-A488 IMPa2-A546 DAPI 8C1-siRNA-IMP-a2-a4 V2.00	0	10. siRNA-IMPa2-25 PSPC1-A488 DAPI IMPa2-A546_ad_TileScan_001 (Stage 30 of 49)	00-bKE5iWrpwFWJuSMcMisJ83
168		Vesicles Paraspeckle	1	0.000	1.000	84	200000512	200000167	siRNA-IMPa2-25 PSPC1-A488 IMPa2-A546 DAPI 8C1-siRNA-IMP-a2-a4 V2.00	0	10. siRNA-IMPa2-25 PSPC1-A488 DAPI IMPa2-A546_ad_TileScan_001 (Stage 30 of 49)	00-bKE5iWrpwFWJuSMcMisJ83
31		Vesicles Paraspeckle	1	0.000	1.000	84	200000513	200000168	siRNA-IMPa2-25 PSPC1-A488 IMPa2-A546 DAPI 8C1-siRNA-IMP-a2-a4 V2.00	0	10. siRNA-IMPa2-25 PSPC1-A488 DAPI IMPa2-A546_ad_TileScan_001 (Stage 30 of 49)	00-bKE5iWrpwFWJuSMcMisJ83
120		Vesicles Paraspeckle	1	0.000	1.000	84	200000514	200000169	siRNA-IMPa2-25 PSPC1-A488 IMPa2-A546 DAPI 8C1-siRNA-IMP-a2-a4 V2.00	0	10. siRNA-IMPa2-25 PSPC1-A488 DAPI IMPa2-A546_ad_TileScan_001 (Stage 30 of 49)	00-bKE5iWrpwFWJuSMcMisJ83
230		Vesicles Paraspeckle	1	0.000	1.000	84	200000515	200000170	siRNA-IMPa2-25 PSPC1-A488 IMPa2-A546 DAPI 8C1-siRNA-IMP-a2-a4 V2.00	0	10. siRNA-IMPa2-25 PSPC1-A488 DAPI IMPa2-A546_ad_TileScan_001 (Stage 30 of 49)	00-bKE5iWrpwFWJuSMcMisJ83
178		Vesicles Paraspeckle	1	0.000	1.000	84	200000516	200000171	siRNA-IMPa2-25 PSPC1-A488 IMPa2-A546 DAPI 8C1-siRNA-IMP-a2-a4 V2.00	0	10. siRNA-IMPa2-25 PSPC1-A488 DAPI IMPa2-A546_ad_TileScan_001 (Stage 30 of 49)	00-bKE5iWrpwFWJuSMcMisJ83
201		Vesicles Paraspeckle	1	0.000	1.000	84	200000517	200000172	siRNA-IMPa2-25 PSPC1-A488 IMPa2-A546 DAPI 8C1-siRNA-IMP-a2-a4 V2.00	0	10. siRNA-IMPa2-25 PSPC1-A488 DAPI IMPa2-A546_ad_TileScan_001 (Stage 30 of 49)	00-bKE5iWrpwFWJuSMcMisJ83
158		Vesicles Paraspeckle	1	0.000	1.000	85	200000518	200000173	siRNA-IMPa2-25 PSPC1-A488 IMPa2-A546 DAPI 8C1-siRNA-IMP-a2-a4 V2.00	0	10. siRNA-IMPa2-25 PSPC1-A488 DAPI IMPa2-A546_ad_TileScan_001 (Stage 30 of 49)	00-bKE5iWrpwFWJuSMcMisJ83
71		Vesicles Paraspeckle	1	0.000	1.000	86	200000519	200000174	siRNA-IMPa2-25 PSPC1-A488 IMPa2-A546 DAPI 8C1-siRNA-IMP-a2-a4 V2.00	0	10. siRNA-IMPa2-25 PSPC1-A488 DAPI IMPa2-A546_ad_TileScan_001 (Stage 30 of 49)	00-bKE5iWrpwFWJuSMcMisJ83
238		Vesicles Paraspeckle	1	0.000	1.000	86	200000520	200000175	siRNA-IMPa2-25 PSPC1-A488 IMPa2-A546 DAPI 8C1-siRNA-IMP-a2-a4 V2.00	0	10. siRNA-IMPa2-25 PSPC1-A488 DAPI IMPa2-A546_ad_TileScan_001 (Stage 30 of 49)	00-bKE5iWrpwFWJuSMcMisJ83
101		Vesicles Paraspeckle	1	0.000	1.000	86	200000521	200000176	siRNA-IMPa2-25 PSPC1-A488 IMPa2-A546 DAPI 8C1-siRNA-IMP-a2-a4 V2.00	0	10. siRNA-IMPa2-25 PSPC1-A488 DAPI IMPa2-A546_ad_TileScan_001 (Stage 30 of 49)	00-bKE5iWrpwFWJuSMcMisJ83
185		Vesicles Paraspeckle	1	0.000	1.000	87	200000522	200000177	siRNA-IMPa2-25 PSPC1-A488 IMPa2-A546 DAPI 8C1-siRNA-IMP-a2-a4 V2.00	0	10. siRNA-IMPa2-25 PSPC1-A488 DAPI IMPa2-A546_ad_TileScan_001 (Stage 30 of 49)	00-bKE5iWrpwFWJuSMcMisJ83
255		Vesicles Paraspeckle	1	0.000	1.000	87	200000523	200000178	siRNA-IMPa2-25 PSPC1-A488 IMPa2-A546 DAPI 8C1-siRNA-IMP-a2-a4 V2.00	0	10. siRNA-IMPa2-25 PSPC1-A488 DAPI IMPa2-A546_ad_TileScan_001 (Stage 30 of 49)	00-bKE5iWrpwFWJuSMcMisJ83
204		Vesicles Paraspeckle	1	0.000	1.000	87	200000524	200000179	siRNA-IMPa2-25 PSPC1-A488 IMPa2-A546 DAPI 8C1-siRNA-IMP-a2-a4 V2.00	0	10. siRNA-IMPa2-25 PSPC1-A488 DAPI IMPa2-A546_ad_TileScan_001 (Stage 30 of 49)	00-bKE5iWrpwFWJuSMcMisJ83
213		Vesicles Paraspeckle	1	0.000	1.000	87	200000525	200000180	siRNA-IMPa2-25 PSPC1-A488 IMPa2-A546 DAPI 8C1-siRNA-IMP-a2-a4 V2.00	0	10. siRNA-IMPa2-25 PSPC1-A488 DAPI IMPa2-A546_ad_TileScan_001 (Stage 30 of 49)	00-bKE5iWrpwFWJuSMcMisJ83
195		Vesicles Paraspeckle	1	0.000	1.000	87	200000526	200000181	siRNA-IMPa2-25 PSPC1-A488 IMPa2-A546 DAPI 8C1-siRNA-IMP-a2-a4 V2.00	0	10. siRNA-IMPa2-25 PSPC1-A488 DAPI IMPa2-A546_ad_TileScan_001 (Stage 30 of 49)	00-bKE5iWrpwFWJuSMcMisJ83
240		Vesicles Paraspeckle	1	0.000	1.000	87	200000527	200000182	siRNA-IMPa2-25 PSPC1-A488 IMPa2-A546 DAPI 8C1-siRNA-IMP-a2-a4 V2.00	0	10. siRNA-IMPa2-25 PSPC1-A488 DAPI IMPa2-A546_ad_TileScan_001 (Stage 30 of 49)	00-bKE5iWrpwFWJuSMcMisJ83
146		Vesicles Paraspeckle	1	0.000	1.000	87	200000528	200000183	siRNA-IMPa2-25 PSPC1-A488 IMPa2-A546 DAPI 8C1-siRNA-IMP-a2-a4 V2.00	0	10. siRNA-IMPa2-25 PSPC1-A488 DAPI IMPa2-A546_ad_TileScan_001 (Stage 30 of 49)	00-bKE5iWrpwFWJuSMcMisJ83
195		Vesicles Paraspeckle	1	0.000	1.000	87	200000529	200000184	siRNA-IMPa2-25 PSPC1-A488 IMPa2-A546 DAPI 8C1-siRNA-IMP-a2-a4 V2.00	0	10. siRNA-IMPa2-25 PSPC1-A488 DAPI IMPa2-A546_ad_TileScan_001 (Stage 30 of 49)	00-bKE5iWrpwFWJuSMcMisJ83
137		Vesicles Paraspeckle	1	0.000	1.000	87	200000530	200000185	siRNA-IMPa2-25 PSPC1-A488 IMPa2-A546 DAPI 8C1-siRNA-IMP-a2-a4 V2.00	0	10. siRNA-IMPa2-25 PSPC1-A488 DAPI IMPa2-A546_ad_TileScan_001 (Stage 30 of 49)	00-bKE5iWrpwFWJuSMcMisJ83
181		Vesicles Paraspeckle	1	0.000	1.000	87	200000531	200000186	siRNA-IMPa2-25 PSPC1-A488 IMPa2-A546 DAPI 8C1-siRNA-IMP-a2-a4 V2.00	0	10. siRNA-IMPa2-25 PSPC1-A488 DAPI IMPa2-A546_ad_TileScan_001 (Stage 30 of 49)	00-bKE5iWrpwFWJuSMcMisJ83
118		Vesicles Paraspeckle	1	0.000	1.000	87	200000532	200000187	siRNA-IMPa2-25 PSPC1-A488 IMPa2-A546 DAPI 8C1-siRNA-IMP-a2-a4 V2.00	0	10. siRNA-IMPa2-25 PSPC1-A488 DAPI IMPa2-A546_ad_TileScan_001 (Stage 30 of 49)	00-bKE5iWrpwFWJuSMcMisJ83
177		Vesicles Paraspeckle	1	0.000	1.000	87	200000533	200000188	siRNA-IMPa2-25 PSPC1-A488 IMPa2-A546 DAPI 8C1-siRNA-IMP-a2-a4 V2.00	0	10. siRNA-IMPa2-25 PSPC1-A488 DAPI IMPa2-A546_ad_TileScan_001 (Stage 30 of 49)	00-bKE5iWrpwFWJuSMcMisJ83
148		Vesicles Paraspeckle	1	0.000	1.000	87	200000534	200000189	siRNA-IMPa2-25 PSPC1-A488 IMPa2-A546 DAPI 8C1-siRNA-IMP-a2-a4 V2.00	0	10. siRNA-IMPa2-25 PSPC1-A488 DAPI IMPa2-A546_ad_TileScan_001 (Stage 30 of 49)	00-bKE5iWrpwFWJuSMcMisJ83
67		Vesicles Paraspeckle	1	0.000	1.000	87	200000535	200000190	siRNA-IMPa2-25 PSPC1-A488 IMPa2-A546 DAPI 8C1-siRNA-IMP-a2-a4 V2.00	0	10. siRNA-IMPa2-25 PSPC1-A488 DAPI IMPa2-A546_ad_TileScan_001 (Stage 30 of 49)	00-bKE5iWrpwFWJuSMcMisJ83
126		Vesicles Paraspeckle	1	0.000	1.000	87	200000536	200000191	siRNA-IMPa2-25 PSPC1-A488 IMPa2-A546 DAPI 8C1-siRNA-IMP-a2-a4 V2.00	0	10. siRNA-IMPa2-25 PSPC1-A488 DAPI IMPa2-A546_ad_TileScan_001 (Stage 30 of 49)	00-bKE5iWrpwFWJuSMcMisJ83
153		Vesicles Paraspeckle	1	0.000	1.000	87	200000537	200000192	siRNA-IMPa2-25 PSPC1-A488 IMPa2-A546 DAPI 8C1-siRNA-IMP-a2-a4 V2.00	0	10. siRNA-IMPa2-25 PSPC1-A488 DAPI IMPa2-A546_ad_TileScan_001 (Stage 30 of 49)	00-bKE5iWrpwFWJuSMcMisJ83
136		Vesicles Paraspeckle	1	0.000	1.000	87	200000538	200000193	siRNA-IMPa2-25 PSPC1-A488 IMPa2-A546 DAPI 8C1-siRNA-IMP-a2-a4 V2.00	0	10. siRNA-IMPa2-25 PSPC1-A488 DAPI IMPa2-A546_ad_TileScan_001 (Stage 30 of 49)	00-bKE5iWrpwFWJuSMcMisJ83
222		Vesicles Paraspeckle	1	0.000	1.000	87	200000539	200000194	siRNA-IMPa2-25 PSPC1-A488 IMPa2-A546 DAPI 8C1-siRNA-IMP-a2-a4 V2.00	0	10. siRNA-IMPa2-25 PSPC1-A488 DAPI IMPa2-A546_ad_TileScan_001 (Stage 30 of 49)	00-bKE5iWrpwFWJuSMcMisJ83
93		Vesicles Paraspeckle	1	0.000	1.000	87	200000540	200000195	siRNA-IMPa2-25 PSPC1-A488 IMPa2-A546 DAPI 8C1-siRNA-IMP-a2-a4 V2.00	0	10. siRNA-IMPa2-25 PSPC1-A488 DAPI IMPa2-A546_ad_TileScan_001 (Stage 30 of 49)	00-bKE5iWrpwFWJuSMcMisJ83
112		Vesicles Paraspeckle	1	0.000	1.000	87	200000541	200000196	siRNA-IMPa2-25 PSPC1-A488 IMPa2-A546 DAPI 8C1-siRNA-IMP-a2-a4 V2.00	0	10. siRNA-IMPa2-25 PSPC1-A488 DAPI IMPa2-A546_ad_TileScan_001 (Stage 30 of 49)	00-bKE5iWrpwFWJuSMcMisJ83
239		Vesicles Paraspeckle	1	0.000	1.000	87	200000542	200000197	siRNA-IMPa2-25 PSPC1-A488 IMPa2-A546 DAPI 8C1-siRNA-IMP-a2-a4 V2.00	0	10. siRNA-IMPa2-25 PSPC1-A488 DAPI IMPa2-A546_ad_TileScan_001 (Stage 30 of 49)	00-bKE5iWrpwFWJuSMcMisJ83
137		Vesicles Paraspeckle	1	0.000	1.000	87	200000543	200000198	siRNA-IMPa2-25 PSPC1-A488 IMPa2-A546 DAPI 8C1-siRNA-IMP-a2-a4 V2.00	0	10. siRNA-IMPa2-25 PSPC1-A488 DAPI IMPa2-A546_ad_TileScan_001 (Stage 30 of 49)	00-bKE5iWrpwFWJuSMcMisJ83
122		Vesicles Paraspeckle	1	0.000	1.000	87	200000544	200000199	siRNA-IMPa2-25 PSPC1-A488 IMPa2-A546 DAPI 8C1-siRNA-IMP-a2-a4 V2.00	0	10. siRNA-IMPa2-25 PSPC1-A488 DAPI IMPa2-A546_ad_TileScan_001 (Stage 30 of 49)	00-bKE5iWrpwFWJuSMcMisJ83
86		Vesicles Paraspeckle	1	0.000	1.000	87	200000545	200000200	siRNA-IMPa2-25 PSPC1-A488 IMPa2-A546 DAPI 8C1-siRNA-IMP-a2-a4 V2.00	0	10. siRNA-IMPa2-25 PSPC1-A488 DAPI IMPa2-A546_ad_TileScan_001 (Stage 30 of 49)	00-bKE5iWrpwFWJuSMcMisJ83
89		Vesicles Paraspeckle	1	0.000	1.000	87	200000546	200000201	siRNA-IMPa2-25 PSPC1-A488 IMPa2-A546 DAPI 8C1-siRNA-IMP-a2-a4 V2.00	0	10. siRNA-IMPa2-25 PSPC1-A488 DAPI IMPa2-A546_ad_TileScan_001 (Stage 30 of 49)	00-bKE5iWrpwFWJuSMcMisJ83
110		Vesicles Paraspeckle	1	0.000	1.000	87	200000547	200000202	siRNA-IMPa2-25 PSPC1-A488 IMPa2-A546 DAPI 8C1-siRNA-IMP-a2-a4 V2.00	0	10. siRNA-IMPa2-25 PSPC1-A488 DAPI IMPa2-A546_ad_TileScan_001 (Stage 30 of 49)	00-bKE5iWrpwFWJuSMcMisJ83
55		Vesicles Paraspeckle	1	0.000	1.000	87	200000548	200000203	siRNA-IMPa2-25 PSPC1-A488 IMPa2-A546 DAPI 8C1-siRNA-IMP-a2-a4 V2.00	0	10. siRNA-IMPa2-25 PSPC1-A488 DAPI IMPa2-A546_ad_TileScan_001 (Stage 30 of 49)	00-bKE5iWrpwFWJuSMcMisJ83
188		Vesicles Paraspeckle	1	0.000	1.000	87	200000549	200000204	siRNA-IMPa2-25 PSPC1-A488 IMPa2-A546 DAPI 8C1-siRNA-IMP-a2-a4 V2.00	0	10. siRNA-IMPa2-25 PSPC1-A488 DAPI IMPa2-A546_ad_TileScan_001 (Stage 30 of 49)	00-bKE5iWrpwFWJuSMcMisJ83
119		Vesicles Paraspeckle	1	0.000	1.000	87	200000550	200000205	siRNA-IMPa2-25 PSPC1-A488 IMPa2-A546 DAPI 8C1-siRNA-IMP-a2-a4 V2.00	0	10. siRNA-IMPa2-25 PSPC1-A488 DAPI IMPa2-A546_ad_TileScan_001 (Stage 30 of 49)	00-bKE5iWrpwFWJuSMcMisJ83
141		Vesicles Paraspeckle	1	0.000	1.000	87	200000551	200000206	siRNA-IMPa2-25 PSPC1-A488 IMPa2-A546 DAPI 8C1-siRNA-IMP-a2-a4 V2.00	0	10. siRNA-IMPa2-25 PSPC1-A488 DAPI IMPa2-A546_ad_TileScan_001 (Stage 30 of 49)	00-bKE5iWrpwFWJuSMcMisJ83
248		Vesicles Paraspeckle	1	0.000	1.000	87	200000552	200000207	siRNA-IMPa2-25 PSPC1-A488 IMPa2-A546 DAPI 8C1-siRNA-IMP-a2-a4 V2.00	0	10. siRNA-IMPa2-25 PSPC1-A488 DAPI IMPa2-A546_ad_TileScan_001 (Stage 30 of 49)	00-bKE5iWrpwFWJuSMcMisJ83
211		Vesicles Paraspeckle	1	0.000	1.000	87	200000553	200000208	siRNA-IMPa2-25 PSPC1-A488 IMPa2-A546 DAPI 8C1-siRNA-IMP-a2-a4 V2.00	0	10. siRNA-IMPa2-25 PSPC1-A488 DAPI IMPa2-A546_ad_TileScan_001 (Stage 30 of 49)	00-bKE5iWrpwFWJuSMcMisJ83
171		Vesicles Paraspeckle	1	0.000	1.000	87	200000554	200000209	siRNA-IMPa2-25 PSPC1-A488 IMPa2-A546 DAPI 8C1-siRNA-IMP-a2-a4 V2.00	0	10. siRNA-IMPa2-25 PSPC1-A488 DAPI IMPa2-A546_ad_TileScan_001 (Stage 30 of 49)	00-bKE5iWrpwFWJuSMcMisJ83
179		Vesicles Paraspeckle	1	0.000	1.000	87	200000555	200000210	siRNA-IMPa2-25 PSPC1-A488 IMPa2-A546 DAPI 8C1-siRNA-IMP-a2-a4 V2.00	0	10. siRNA-IMPa2-25 PSPC1-A488 DAPI IMPa2-A546_ad_TileScan_001 (Stage 30 of 49)	00-bKE5iWrpwFWJuSMcMisJ83
107		Vesicles Paraspeckle	1	0.000	1.000	87	200000556	200000211	siRNA-IMPa2-25 PSPC1-A488 IMPa2-A546 DAPI 8C1-siRNA-IMP-a2-a4 V2.00	0	10. siRNA-IMPa2-25 PSPC1-A488 DAPI IMPa2-A546_ad_TileScan_001 (Stage 30 of 49)	00-bKE5iWrpwFWJuSMcMisJ83
107		Vesicles Paraspeckle	1	0.000	1.000	87	200000557	200000212	siRNA-IMPa2-25 PSPC1-A488 IMPa2-A546 DAPI 8C1-siRNA-IMP-a2-a4 V2.00	0	10. siRNA-IMPa2-25 PSPC1-A488 DAPI IMPa2-A546_ad_TileScan_001 (Stage 30 of 49)	00-bKE5iWrpwFWJuSMcMisJ83
80		Vesicles Paraspeckle	1	0.000	1.000	88	200000558	200000213	siRNA-IMPa2-25 PSPC1-A488 IMPa2-A546 DAPI 8C1-siRNA-IMP-a2-a4 V2.00	0	10. siRNA-IMPa2-25 PSPC1-A488 DAPI IMPa2-A546_ad_TileScan_001 (Stage 30 of 49)	00-bKE5iWrpwFWJuSMcMisJ83
92		Vesicles Paraspeckle	1	0.000	1.000	88	200000559	200000214	siRNA-IMPa2-25 PSPC1-A488 IMPa2-A546 DAPI 8C1-siRNA-IMP-a2-a4 V2.00	0	10. siRNA-IMPa2-25 PSPC1-A488 DAPI IMPa2-A546_ad_TileScan_001 (Stage 30 of 49)	00-bKE5iWrpwFWJuSMcMisJ83
163		Vesicles Paraspeckle	1	0.000	1.000	88	200000560	200000215	siRNA-IMPa2-25 PSPC1-A488 IMPa2-A546 DAPI 8C1-siRNA-IMP-a2-a4 V2.00	0	10. siRNA-IMPa2-25 PSPC1-A488 DAPI IMPa2-A546_ad_TileScan_001 (Stage 30 of 49)	00-bKE5iWrpwFWJuSMcMisJ83
145		Vesicles Paraspeckle	1	0.000	1.000	88	200000561	200000216	siRNA-IMPa2-25 PSPC1-A488 IMPa2-A546 DAPI 8C1-siRNA-IMP-a2-a4 V2.00	0	10. siRNA-IMPa2-25 PSPC1-A488 DAPI IMPa2-A546_ad_TileScan_001 (Stage 30 of 49)	00-bKE5iWrpwFWJuSMcMisJ83
119		Vesicles Paraspeckle	1	0.000	1.000	88	200000562	200000217	siRNA-IMPa2-25 PSPC1-A488 IMPa2-A546 DAPI 8C1-siRNA-IMP-a2-a4 V2.00	0	10. siRNA-IMPa2-25 PSPC1-A488 DAPI IMPa2-A546_ad_TileScan_001 (Stage 30 of 49)	00-bKE5iWrpwFWJuSMcMisJ83
123		Vesicles Paraspeckle	1	0.000	1.000	88	200000563	200000218	siRNA-IMPa2-25 PSPC1-A488 IMPa2-A546 DAPI 8C1-siRNA-IMP-a2-a4 V2.00	0	10. siRNA-IMPa2-25 PSPC1-A488 DAPI IMPa2-A546_ad_TileScan_001 (Stage 30 of 49)	00-bKE5iWrpwFWJuSMcMisJ83
126		Vesicles Paraspeckle	1	0.000	1.000	88	200000564	200000219	siRNA-IMPa2-25 PSPC1-A488 IMPa2-A546 DAPI 8C1-siRNA-IMP-a2-a4 V2.00	0	10. siRNA-IMPa2-25 PSPC1-A488 DAPI IMPa2-A546_ad_TileScan_001 (Stage 30 of 49)	00-bKE5iWrpwFWJuSMcMisJ83
118		Vesicles Paraspeckle	1	0.000	1.000	88	200000565	200000220	siRNA-IMPa2-25 PSPC1-A488 IMPa2-A546 DAPI 8C1-siRNA-IMP-a2-a4 V2.00	0	10. siRNA-IMPa2-25 PSPC1-A488 DAPI IMPa2-A546_ad_TileScan_001 (Stage 30 of 49)	00-bKE5iWrpwFWJuSMcMisJ83
138		Vesicles Paraspeckle	1	0.000	1.000	88	200000566	200000221	siRNA-IMPa2-25 PSPC1-A488 IMPa2-A546 DAPI 8C1-siRNA-IMP-a2-a4 V2.00	0	10. siRNA-IMPa2-25 PSPC1-A488 DAPI IMPa2-A546_ad_TileScan_001 (Stage 30 of 49)	00-bKE5iWrpwFWJuSMcMisJ83
60		Vesicles Paraspeckle	1	0.000	1.000	88	200000567	200000222	siRNA-IMPa2-25 PSPC1-A488 IMPa2-A546 DAPI 8C1-siRNA-IMP-a2-a4 V2.00	0	10. siRNA-IMPa2-25 PSPC1-A488 DAPI IMPa2-A546_ad_TileScan_001 (Stage 30 of 49)	00-bKE5iWrpwFWJuSMcMisJ83
169		Vesicles Paraspeckle	1	0.000	1.000	88	200000568	200000223	siRNA-IMPa2-25 PSPC1-A488 IMPa2-A546 DAPI 8C1-siRNA-IMP-a2-a4 V2.00	0	10. siRNA-IMPa2-25 PSPC1-A488 DAPI IMPa2-A546_ad_TileScan_001 (Stage 30 of 49)	00-bKE5iWrpwFWJuSMcMisJ83
108		Vesicles Paraspeckle	1	0.000	1.000	88	200000569	200000224	siRNA-IMPa2-25 PSPC1-A488 IMPa2-A546 DAPI 8C1-siRNA-IMP-a2-a4 V2.00	0	10. siRNA-IMPa2-25 PSPC1-A488 DAPI IMPa2-A546_ad_TileScan_001 (Stage 30 of 49)	00-bKE5iWrpwFWJuSMcMisJ83
118		Vesicles Paraspeckle	1	0.000	1.000	88	200000570	200000225	siRNA-IMPa2-25 PSPC1-A488 IMPa2-A546 DAPI 8C1-siRNA-IMP-a2-a4 V2.00	0	10. siRNA-IMPa2-25 PSPC1-A488 DAPI IMPa2-A546_ad_TileScan_001 (Stage 30 of 49)	00-bKE5iWrpwFWJuSMcMisJ83
235		Vesicles Paraspeckle	1	0.000	1.000	88	200000571	200000226	siRNA-IMPa2-25 PSPC1-A488 IMPa2-A546 DAPI 8C1-siRNA-IMP-a2-a4 V2.00	0	10. siRNA-IMPa2-25 PSPC1-A488 DAPI IMPa2-A546_ad_TileScan_001 (Stage 30 of 49)	00-bKE5iWrpwFWJuSMcMisJ83
205		Vesicles Paraspeckle	1	0.000	1.000	88	200000572	200000227	siRNA-IMPa2-25 PSPC1-A488 IMPa2-A546 DAPI 8C1-siRNA-IMP-a2-a4 V2.00	0	10. siRNA-IMPa2-25 PSPC1-A488 DAPI IMPa2-A546_ad_TileScan_001 (Stage 30 of 49)	00-bKE5iWrpwFWJuSMcMisJ83
225		Vesicles Paraspeckle	1	0.000	1.000	88	200000573	200000228	siRNA-IMPa2-25 PSPC1-A488 IMPa2-A546 DAPI 8C1-siRNA-IMP-a2-a4 V2.00	0	10. siRNA-IMPa2-25 PSPC1-A488 DAPI IMPa2-A546_ad_TileScan_001 (Stage 30 of 49)	00-bKE5iWrpwFWJuSMcMisJ83
132		Vesicles Paraspeckle	1	0.000	1.000	88	200000574	200000229	siRNA-IMPa2-25 PSPC1-A488 IMPa2-A546 DAPI 8C1-siRNA-IMP-a2-a4 V2.00	0	10. siRNA-IMPa2-25 PSPC1-A488 DAPI IMPa2-A546_ad_TileScan_001 (Stage 30 of 49)	00-bKE5iWrpwFWJuSMcMisJ83
148		Vesicles Paraspeckle	1	0.000	1.000	89	200000575	200000230	siRNA-IMPa2-25 PSPC1-A488 IMPa2-A546 DAPI 8C1-siRNA-IMP-a2-a4 V2.00	0	10. siRNA-IMPa2-25 PSPC1-A488 DAPI IMPa2-A546_ad_TileScan_001 (Stage 30 of 49)	00-bKE5iWrpwFWJuSMcMisJ83
93		Vesicles Paraspeckle	1	0.000	1.000	89	200000576	200000231	siRNA-IMPa2-25 PSPC1-A488 IMPa2-A546 DAPI 8C1-siRNA-IMP-a2-a4 V2.00	0	10. siRNA-IMPa2-25 PSPC1-A488 DAPI IMPa2-A546_ad_TileScan_001 (Stage 30 of 49)	00-bKE5iWrpwFWJuSMcMisJ83
146		Vesicles Paraspeckle	1	0.000	1.000	89	200000577	200000232	siRNA-IMPa2-25 PSPC1-A488 IMPa2-A546 DAPI 8C1-siRNA-IMP-a2-a4 V2.00	0	10. siRNA-IMPa2-25 PSPC1-A488 DAPI IMPa2-A546_ad_TileScan_001 (Stage 30 of 49)	00-bKE5iWrpwFWJuSMcMisJ83
107		Vesicles Paraspeckle	1	0.000	1.000	89	200000578	200000233	siRNA-IMPa2-25 PSPC1-A488 IMPa2-A546 DAPI 8C1-siRNA-IMP-a2-a4 V2.00	0	10. siRNA-IMPa2-25 PSPC1-A488 DAPI IMPa2-A546_ad_TileScan_001 (Stage 30 of 49)	00-bKE5iWrpwFWJuSMcMisJ83
71		Vesicles Paraspeckle	1	0.000	1.000	89	200000579	200000234	siRNA-IMPa2-25 PSPC1-A488 IMPa2-A546 DAPI 8C1-siRNA-IMP-a2-a4 V2.00	0	10. siRNA-IMPa2-25 PSPC1-A488 DAPI IMPa2-A546_ad_TileScan_001 (Stage 30 of 49)	00-bKE5iWrpwFWJuSMcMisJ83
128		Vesicles Paraspeckle	1	0.000	1.000	89	200000580	200000235	siRNA-IMPa2-25 PSPC1-A488 IMPa2-A546 DAPI 8C1-siRNA-IMP-a2-a4 V2.00	0	10. siRNA-IMPa2-25 PSPC1-A488 DAPI IMPa2-A546_ad_TileScan_001 (Stage 30 of 49)	00-bKE5iWrpwFWJuSMcMisJ83
113		Vesicles Paraspeckle	1	0.000	1.000	89	200000581	200000236	siRNA-IMPa2-25 PSPC1-A488 IMPa2-A546 DAPI 8C1-siRNA-IMP-a2-a4 V2.00	0	10. siRNA-IMPa2-25 PSPC1-A488 DAPI IMPa2-A546_ad_TileScan_001 (Stage 30 of 49)	00-bKE5iWrpwFWJuSMcMisJ83
64		Vesicles Paraspeckle	1	0.000	1.000	89	200000582	200000237	siRNA-IMPa2-25 PSPC1-A488 IMPa2-A546 DAPI 8C1-siRNA-IMP-a2-a4 V2.00	0	10. siRNA-IMPa2-25 PSPC1-A488 DAPI IMPa2-A546_ad_TileScan_001 (Stage 30 of 49)	00-bKE5iWrpwFWJuSMcMisJ83
127		Vesicles Paraspeckle	1	0.000	1.000	89	200000583	200000238	siRNA-IMPa2-25 PSPC1-A488 IMPa2-A546 DAPI 8C1-siRNA-IMP-a2-a4 V2.00	0	10. siRNA-IMPa2-25 PSPC1-A488 DAPI IMPa2-A546_ad_TileScan_001 (Stage 30 of 49)	00-bKE5iWrpwFWJuSMcMisJ83
237		Vesicles Paraspeckle	1	0.000	1.000	89	200000584	200000239	siRNA-IMPa2-25 PSPC1-A488 IMPa2-A546 DAPI 8C1-siRNA-IMP-a2-a4 V2.00	0	10. siRNA-IMPa2-25 PSPC1-A488 DAPI IMPa2-A546_ad_TileScan_001 (Stage 30 of 49)	00-bKE5iWrpwFWJuSMcMisJ83
154		Vesicles Paraspeckle	1	0.000	1.000	89	200000585	200000240	siRNA-IMPa2-25 PSPC1-A488 IMPa2-A546 DAPI 8C1-siRNA-IMP-a2-a4 V2.00	0	10. siRNA-IMPa2-25 PSPC1-A488 DAPI IMPa2-A546_ad_TileScan_001 (Stage 30 of 49)	00-bKE5iWrpwFWJuSMcMisJ83
172		Vesicles Paraspeckle	1	0.000	1.000	89	200000586	200000241	siRNA-IMPa2-25 PSPC1-A488 IMPa2-A546 DAPI 8C1-siRNA-IMP-a2-a4 V2.00	0	10. siRNA-IMPa2-25 PSPC1-A488 DAPI IMPa2-A546_ad_TileScan_001 (Stage 30 of 49)	00-bKE5iWrpwFWJuSMcMisJ83
175		Vesicles Paraspeckle	1	0.000	1.000	90	200000587	200000242	siRNA-IMPa2-25 PSPC1-A488 IMPa2-A546 DAPI 8C1-siRNA-IMP-a2-a4 V2.00	0	10. siRNA-IMPa2-25 PSPC1-A488 DAPI IMPa2-A546_ad_TileScan_001 (Stage 30 of 49)	00-bKE5iWrpwFWJuSMcMisJ83
208		Vesicles Paraspeckle	1	0.000	1.000	90	200000588	200000243	siRNA-IMPa2-25 PSPC1-A488 IMPa2-A546 DAPI 8C1-siRNA-IMP-a2-a4 V2.00	0	10. siRNA-IMPa2-25 PSPC1-A488 DAPI IMPa2-A546_ad_TileScan_001 (Stage 30 of 49)	00-bKE5iWrpwFWJuSMcMisJ83
163		Vesicles Paraspeckle	1	0.000	1.000	90	200000589	200000244	siRNA-IMPa2-25 PSPC1-A488 IMPa2-A546 DAPI 8C1-siRNA-IMP-a2-a4 V2.00	0	10. siRNA-IMPa2-25 PSPC1-A488 DAPI IMPa2-A546_ad_TileScan_001 (Stage 30 of 49)	00-bKE5iWrpwFWJuSMcMisJ83
183		Vesicles Paraspeckle	1	0.000	1.000	90	200000590	200000245	siRNA-IMPa2-25 PSPC1-A488 IMPa2-A546 DAPI 8C1-siRNA-IMP-a2-a4 V2.00	0	10. siRNA-IMPa2-25 PSPC1-A488 DAPI IMPa2-A546_ad_TileScan_001 (Stage 30 of 49)	00-bKE5iWrpwFWJuSMcMisJ83
170		Vesicles Paraspeckle	1	0.000	1.000	90	200000591	200000246	siRNA-IMPa2-25 PSPC1-A488 IMPa2-A546 DAPI 8C1-siRNA-IMP-a2-a4 V2.00	0	10. siRNA-IMPa2-25 PSPC1-A488 DAPI IMPa2-A546_ad_TileScan_001 (Stage 30 of 49)	00-bKE5iWrpwFWJuSMcMisJ83
186		Vesicles Paraspeckle	1	0.000	1.000	90	200000592	200000247	siRNA-IMPa2-25 PSPC1-A488 IMPa2-A546 DAPI 8C1-siRNA-IMP-a2-a4 V2.00	0	10. siRNA-IMPa2-25 PSPC1-A488 DAPI IMPa2-A546_ad_TileScan_001 (Stage 30 of 49)	00-bKE5iWrpwFWJuSMcMisJ83
174		Vesicles Paraspeckle	1	0.000	1.000	90	200000593	200000248	siRNA-IMPa2-25 PSPC1-A488 IMPa2-A546 DAPI 8C1-siRNA-IMP-a2-a4 V2.00	0	10. siRNA-IMPa2-25 PSPC1-A488 DAPI IMPa2-A546_ad_TileScan_001 (Stage 30 of 49)	00-bKE5iWrpwFWJuSMcMisJ83
255		Vesicles Paraspeckle	1	0.000	1.000	90	200000594	200000249	siRNA-IMPa2-25 PSPC1-A488 IMPa2-A546 DAPI 8C1-siRNA-IMP-a2-a4 V2.00	0	10. siRNA-IMPa2-25 PSPC1-A488 DAPI IMPa2-A546_ad_TileScan_001 (Stage 30 of 49)	00-bKE5iWrpwFWJuSMcMisJ83
163		Vesicles Paraspeckle	1	0.000	1.000	90	200000595	200000250	siRNA-IMPa2-25 PSPC1-A488 IMPa2-A546 DAPI 8C1-siRNA-IMP-a2-a4 V2.00	0	10. siRNA-IMPa2-25 PSPC1-A488 DAPI IMPa2-A546_ad_TileScan_001 (Stage 30 of 49)	00-bKE5iWrpwFWJuSMcMisJ83
179		Vesicles Paraspeckle	1	0.000	1.000	90	200000596	200000251	siRNA-IMPa2-25 PSPC1-A488 IMPa2-A546 DAPI 8C1-siRNA-IMP-a2-a4 V2.00	0	10. siRNA-IMPa2-25 PSPC1-A488 DAPI IMPa2-A546_ad_TileScan_001 (Stage 30 of 49)	00-bKE5iWrpwFWJuSMcMisJ83
109		Vesicles Paraspeckle	1	0.000	1.000	90	200000597	200000252	siRNA-IMPa2-25 PSPC1-A488 IMPa2-A546 DAPI 8C1-siRNA-IMP-a2-a4 V2.00	0	10. siRNA-IMPa2-25 PSPC1-A488 DAPI IMPa2-A546_ad_TileScan_001 (Stage 30 of 49)	00-bKE5iWrpwFWJuSMcMisJ83
202		Vesicles Paraspeckle	1	0.000	1.000	90	200000598	200000253	siRNA-IMPa2-25 PSPC1-A488 IMPa2-A546 DAPI 8C1-siRNA-IMP-a2-a4 V2.00	0	10. siRNA-IMPa2-25 PSPC1-A488 DAPI IMPa2-A546_ad_TileScan_001 (Stage 30 of 49)	00-bKE5iWrpwFWJuSMcMisJ83
135		Vesicles Paraspeckle	1	0.000	1.000	90	200000599	200000254	siRNA-IMPa2-25 PSPC1-A488 IMPa2-A546 DAPI 8C1-siRNA-IMP-a2-a4 V2.00	0	10. siRNA-IMPa2-25 PSPC1-A488 DAPI IMPa2-A546_ad_TileScan_001 (Stage 30 of 49)	00-bKE5iWrpwFWJuSMcMisJ83
144		Vesicles Paraspeckle	1	0.000	1.000	90	200000600	200000255	siRNA-IMPa2-25 PSPC1-A488 IMPa2-A546 DAPI 8C1-siRNA-IMP-a2-a4 V2.00	0	10. siRNA-IMPa2-25 PSPC1-A488 DAPI IMPa2-A546_ad_TileScan_001 (Stage 30 of 49)	00-bKE5iWrpwFWJuSMcMisJ83
124		Vesicles Paraspeckle	1	0.000	1.000	90	200000601	200000256	siRNA-IMPa2-25 PSPC1-A488 IMPa2-A546 DAPI 8C1-siRNA-IMP-a2-a4 V2.00	0	10. siRNA-IMPa2-25 PSPC1-A488 DAPI IMPa2-A546_ad_TileScan_001 (Stage 30 of 49)	00-bKE5iWrpwFWJuSMcMisJ83
118		Vesicles Paraspeckle	1	0.000	1.000	91	200000602	200000257	siRNA-IMPa2-25 PSPC1-A488 IMPa2-A546 DAPI 8C1-siRNA-IMP-a2-a4 V2.00	0	10. siRNA-IMPa2-25 PSPC1-A488 DAPI IMPa2-A546_ad_TileScan_001 (Stage 30 of 49)	00-bKE5iWrpwFWJuSMcMisJ83
176		Vesicles Paraspeckle	1	0.000	1.000	91	200000603	200000258	siRNA-IMPa2-25 PSPC1-A488 IMPa2-A546 DAPI 8C1-siRNA-IMP-a2-a4 V2.00	0	10. siRNA-IMPa2-25 PSPC1-A488 DAPI IMPa2-A546_ad_TileScan_001 (Stage 30 of 49)	00-bKE5iWrpwFWJuSMcMisJ83
112		Vesicles Paraspeckle	1	0.000	1.000	91	200000604	200000259	siRNA-IMPa2-25 PSPC1-A488 IMPa2-A546 DAPI 8C1-siRNA-IMP-a2-a4 V2.00	0	10. siRNA-IMPa2-25 PSPC1-A488 DAPI IMPa2-A546_ad_TileScan_001 (Stage 30 of 49)	00-bKE5iWrpwFWJuSMcMisJ83
181		Vesicles Paraspeckle	1	0.000	1.000	91	200000605	200000260	siRNA-IMPa2-25 PSPC1-A488 IMPa2-A546 DAPI 8C1-siRNA-IMP-a2-a4 V2.00	0	10. siRNA-IMPa2-25 PSPC1-A488 DAPI IMPa2-A546_ad_TileScan_001 (Stage 30 of 49)	00-bKE5iWrpwFWJuSMcMisJ83
120		Vesicles Paraspeckle	1	0.000	1.000	91	200000606	200000261	siRNA-IMPa2-25 PSPC1-A488 IMPa2-A546 DAPI 8C1-siRNA-IMP-a2-a4 V2.00	0	10. siRNA-IMPa2-25 PSPC1-A488 DAPI IMPa2-A546_ad_TileScan_001 (Stage 30 of 49)	00-bKE5iWrpwFWJuSMcMisJ83
85		Vesicles Paraspeckle	1	0.000	1.000	91	200000607	200000262	siRNA-IMPa2-25 PSPC1-A488 IMPa2-A546 DAPI 8C1-siRNA-IMP-a2-a4 V2.00	0	10. siRNA-IMPa2-25 PSPC1-A488 DAPI IMPa2-A546_ad_TileScan_001 (Stage 30 of 49)	00-bKE5iWrpwFWJuSMcMisJ83
231		Vesicles Paraspeckle	1	0.000	1.000	91	200000608	200000263	siRNA-IMPa2-25 PSPC1-A488 IMPa2-A546 DAPI 8C1-siRNA-IMP-a2-a4 V2.00	0	10. siRNA-IMPa2-25 PSPC1-A488 DAPI IMPa2-A546_ad_TileScan_001 (Stage 30 of 49)	00-bKE5iWrpwFWJuSMcMisJ83
199		Vesicles Paraspeckle	1	0.000	1.000	91	200000609	200000264	siRNA-IMPa2-25 PSPC1-A488 IMPa2-A546 DAPI 8C1-siRNA-IMP-a2-a4 V2.00	0	10. siRNA-IMPa2-25 PSPC1-A488 DAPI IMPa2-A546_ad_TileScan_001 (Stage 30 of 49)	00-bKE5iWrpwFWJuSMcMisJ83
132		Vesicles Paraspeckle	1	0.000	1.000	91	200000610	200000265	siRNA-IMPa2-25 PSPC1-A488 IMPa2-A546 DAPI 8C1-siRNA-IMP-a2-a4 V2.00	0	10. siRNA-IMPa2-25 PSPC1-A488 DAPI IMPa2-A546_ad_TileScan_001 (Stage 30 of 49)	00-bKE5iWrpwFWJuSMcMisJ83
85		Vesicles Paraspeckle	1	0.000	1.000	91	200000611	200000266	siRNA-IMPa2-25 PSPC1-A488 IMPa2-A546 DAPI 8C1-siRNA-IMP-a2-a4 V2.00	0	10. siRNA-IMPa2-25 PSPC1-A488 DAPI IMPa2-A546_ad_TileScan_001 (Stage 30 of 49)	00-bKE5iWrpwFWJuSMcMisJ83
228		Vesicles Paraspeckle	1	0.000	1.000	91	200000612	200000267	siRNA-IMPa2-25 PSPC1-A488 IMPa2-A546 DAPI 8C1-siRNA-IMP-a2-a4 V2.00	0	10. siRNA-IMPa2-25 PSPC1-A488 DAPI IMPa2-A546_ad_TileScan_001 (Stage 30 of 49)	00-bKE5iWrpwFWJuSMcMisJ83
132		Vesicles Paraspeckle	1	0.000	1.000	91	200000613	200000268	siRNA-IMPa2-25 PSPC1-A488 IMPa2-A546 DAPI 8C1-siRNA-IMP-a2-a4 V2.00	0	10. siRNA-IMPa2-25 PSPC1-A488 DAPI IMPa2-A546_ad_TileScan_001 (Stage 30 of 49)	00-bKE5iWrpwFWJuSMcMisJ83
252		Vesicles Paraspeckle	1	0.000	1.000	91	200000614	200000269	siRNA-IMPa2-25 PSPC1-A488 IMPa2-A546 DAPI 8C1-siRNA-IMP-a2-a4 V2.00	0	10. siRNA-IMPa2-25 PSPC1-A488 DAPI IMPa2-A546_ad_TileScan_001 (Stage 30 of 49)	00-bKE5iWrpwFWJuSMcMisJ83
84		Vesicles Paraspeckle	1	0.000	1.000	91	200000615	200000270	siRNA-IMPa2-25 PSPC1-A488 IMPa2-A546 DAPI 8C1-siRNA-IMP-a2-a4 V2.00	0	10. siRNA-IMPa2-25 PSPC1-A488 DAPI IMPa2-A546_ad_TileScan_001 (Stage 30 of 49)	00-bKE5iWrpwFWJuSMcMisJ83
126		Vesicles Paraspeckle	1	0.000	1.000	91	200000616	200000271	siRNA-IMPa2-25 PSPC1-A488 IMPa2-A546 DAPI 8C1-siRNA-IMP-a2-a4 V2.00	0	10. siRNA-IMPa2-25 PSPC1-A488 DAPI IMPa2-A546_ad_TileScan_001 (Stage 30 of 49)	00-bKE5iWrpwFWJuSMcMisJ83
170		Vesicles Paraspeckle	1	0.000	1.000	91	200000617	200000272	siRNA-IMPa2-25 PSPC1-A488 IMPa2-A546 DAPI 8C1-siRNA-IMP-a2-a4 V2.00	0	10. siRNA-IMPa2-25 PSPC1-A488 DAPI IMPa2-A546_ad_TileScan_001 (Stage 30 of 49)	00-bKE5iWrpwFWJuSMcMisJ83
230		Vesicles Paraspeckle	1	0.000	1.000	91	200000618	200000273	siRNA-IMPa2-25 PSPC1-A488 IMPa2-A546 DAPI 8C1-siRNA-IMP-a2-a4 V2.00	0	10. siRNA-IMPa2-25 PSPC1-A488 DAPI IMPa2-A546_ad_TileScan_001 (Stage 30 of 49)	00-bKE5iWrpwFWJuSMcMisJ83
242		Vesicles Paraspeckle	1	0.000	1.000	91	200000619	200000274	siRNA-IMPa2-25 PSPC1-A488 IMPa2-A546 DAPI 8C1-siRNA-IMP-a2-a4 V2.00	0	10. siRNA-IMPa2-25 PSPC1-A488 DAPI IMPa2-A546_ad_TileScan_001 (Stage 30 of 49)	00-bKE5iWrpwFWJuSMcMisJ83
96		Vesicles Paraspeckle	1	0.000	1.000	91	200000620	200000275	siRNA-IMPa2-25 PSPC1-A488 IMPa2-A546 DAPI 8C1-siRNA-IMP-a2-a4 V2.00	0	10. siRNA-IMPa2-25 PSPC1-A488 DAPI IMPa2-A546_ad_TileScan_001 (Stage 30 of 49)	00-bKE5iWrpwFWJuSMcMisJ83
98		Vesicles Paraspeckle	1	0.000	1.000	91	200000621	200000276	siRNA-IMPa2-25 PSPC1-A488 IMPa2-A546 DAPI 8C1-siRNA-IMP-a2-a4 V2.00	0	10. siRNA-IMPa2-25 PSPC1-A488 DAPI IMPa2-A546_ad_TileScan_001 (Stage 30 of 49)	00-bKE5iWrpwFWJuSMcMisJ83
62		Vesicles Paraspeckle	1	0.000	1.000	91	200000622	200000277	siRNA-IMPa2-25 PSPC1-A488 IMPa2-A546 DAPI 8C1-siRNA-IMP-a2-a4 V2.00	0	10. siRNA-IMPa2-25 PSPC1-A488 DAPI IMPa2-A546_ad_TileScan_001 (Stage 30 of 49)	00-bKE5iWrpwFWJuSMcMisJ83
75		Vesicles Paraspeckle	1	0.000	1.000	92	200000623	200000278	siRNA-IMPa2-25 PSPC1-A488 IMPa2-A546 DAPI 8C1-siRNA-IMP-a2-a4 V2.00	0	10. siRNA-IMPa2-25 PSPC1-A488 DAPI IMPa2-A546_ad_TileScan_001 (Stage 30 of 49)	00-bKE5iWrpwFWJuSMcMisJ83
107		Vesicles Paraspeckle	1	0.000	1.000	92	200000624	200000279	siRNA-IMPa2-25 PSPC1-A488 IMPa2-A546 DAPI 8C1-siRNA-IMP-a2-a4 V2.00	0	10. siRNA-IMPa2-25 PSPC1-A488 DAPI IMPa2-A546_ad_TileScan_001 (Stage 30 of 49)	00-bKE5iWrpwFWJuSMcMisJ83
105		Vesicles Paraspeckle	1	0.000	1.000	92	200000625	200000280	siRNA-IMPa2-25 PSPC1-A488 IMPa2-A546 DAPI 8C1-siRNA-IMP-a2-a4 V2.00	0	10. siRNA-IMPa2-25 PSPC1-A488 DAPI IMPa2-A546_ad_TileScan_001 (Stage 30 of 49)	00-bKE5iWrpwFWJuSMcMisJ83
37		Vesicles Paraspeckle	1	0.000	1.000	92	200000626	200000281	siRNA-IMPa2-25 PSPC1-A488 IMPa2-A546 DAPI 8C1-siRNA-IMP-a2-a4 V2.00	0	10. siRNA-IMPa2-25 PSPC1-A488 DAPI IMPa2-A546_ad_TileScan_001 (Stage 30 of 49)	00-bKE5iWrpwFWJuSMcMisJ83
219		Vesicles Paraspeckle	1	0.000	1.000	92	200000627	200000282	siRNA-IMPa2-25 PSPC1-A488 IMPa2-A546 DAPI 8C1-siRNA-IMP-a2-a4 V2.00	0	10. siRNA-IMPa2-25 PSPC1-A488 DAPI IMPa2-A546_ad_TileScan_001 (Stage 30 of 49)	00-bKE5iWrpwFWJuSMcMisJ83
112		Vesicles Paraspeckle	1	0.000	1.000	92	200000628	200000283	siRNA-IMPa2-25 PSPC1-A488 IMPa2-A546 DAPI 8C1-siRNA-IMP-a2-a4 V2.00	0	10. siRNA-IMPa2-25 PSPC1-A488 DAPI IMPa2-A546_ad_TileScan_001 (Stage 30 of 49)	00-bKE5iWrpwFWJuSMcMisJ83
125		Vesicles Paraspeckle	1	0.000	1.000	93	200000629	200000284	siRNA-IMPa2-25 PSPC1-A488 IMPa2-A546 DAPI 8C1-siRNA-IMP-a2-a4 V2.00	0	10. siRNA-IMPa2-25 PSPC1-A488 DAPI IMPa2-A546_ad_TileScan_001 (Stage 30 of 49)	00-bKE5iWrpwFWJuSMcMisJ83
47		Vesicles Paraspeckle	1	0.000	1.000	93	200000630	200000285	siRNA-IMPa2-25 PSPC1-A488 IMPa2-A546 DAPI 8C1-siRNA-IMP-a2-a4 V2.00	0	10. siRNA-IMPa2-25 PSPC1-A488 DAPI IMPa2-A546_ad_TileScan_001 (Stage 30 of 49)	00-bKE5iWrpwFWJuSMcMisJ83
92		Vesicles Paraspeckle	1	0.000	1.000	93	200000631	200000286	siRNA-IMPa2-25 PSPC1-A488 IMPa2-A546 DAPI 8C1-siRNA-IMP-a2-a4 V2.00	0	10. siRNA-IMPa2-25 PSPC1-A488 DAPI IMPa2-A546_ad_TileScan_001 (Stage 30 of 49)	00-bKE5iWrpwFWJuSMcMisJ83
114		Vesicles Paraspeckle	1	0.000	1.000	93	200000632	200000287	siRNA-IMPa2-25 PSPC1-A488 IMPa2-A546 DAPI 8C1-siRNA-IMP-a2-a4 V2.00	0	10. siRNA-IMPa2-25 PSPC1-A488 DAPI IMPa2-A546_ad_TileScan_001 (Stage 30 of 49)	00-bKE5iWrpwFWJuSMcMisJ83
94		Vesicles Paraspeckle	1	0.000	1.000	93	200000633	200000288	siRNA-IMPa2-25 PSPC1-A488 IMPa2-A546 DAPI 8C1-siRNA-IMP-a2-a4 V2.00	0	10. siRNA-IMPa2-25 PSPC1-A488 DAPI IMPa2-A546_ad_TileScan_001 (Stage 30 of 49)	00-bKE5iWrpwFWJuSMcMisJ83
108		Vesicles Paraspeckle	1	0.000	1.000	93	200000634	200000289	siRNA-IMPa2-25 PSPC1-A488 IMPa2-A546 DAPI 8C1-siRNA-IMP-a2-a4 V2.00	0	10. siRNA-IMPa2-25 PSPC1-A488 DAPI IMPa2-A546_ad_TileScan_001 (Stage 30 of 49)	00-bKE5iWrpwFWJuSMcMisJ83
58		Vesicles Paraspeckle	1	0.000	1.000	93	200000635	200000290	siRNA-IMPa2-25 PSPC1-A488 IMPa2-A546 DAPI 8C1-siRNA-IMP-a2-a4 V2.00	0	10. siRNA-IMPa2-25 PSPC1-A488 DAPI IMPa2-A546_ad_TileScan_001 (Stage 30 of 49)	00-bKE5iWrpwFWJuSMcMisJ83
89		Vesicles Paraspeckle	1	0.000	1.000	94	200000636	200000000	siRNA-IMPa2-25 PSPC1-A488 IMPa2-A546 DAPI 8C1-siRNA-IMP-a2-a4 V2.00	0	10. siRNA-IMPa2-25 PSPC1-A488 DAPI IMPa2-A546_ae_TileScan_001 (Stage 31 of 49)	00-y2uCLtmaPfhBa4M57Ksbdg
95		Vesicles Paraspeckle	1	0.000	1.000	94	200000637	200000001	siRNA-IMPa2-25 PSPC1-A488 IMPa2-A546 DAPI 8C1-siRNA-IMP-a2-a4 V2.00	0	10. siRNA-IMPa2-25 PSPC1-A488 DAPI IMPa2-A546_ae_TileScan_001 (Stage 31 of 49)	00-y2uCLtmaPfhBa4M57Ksbdg
146		Vesicles Paraspeckle	1	0.000	1.000	94	200000638	200000002	siRNA-IMPa2-25 PSPC1-A488 IMPa2-A546 DAPI 8C1-siRNA-IMP-a2-a4 V2.00	0	10. siRNA-IMPa2-25 PSPC1-A488 DAPI IMPa2-A546_ae_TileScan_001 (Stage 31 of 49)	00-y2uCLtmaPfhBa4M57Ksbdg
27		Vesicles Paraspeckle	1	0.000	1.000	94	200000639	200000003	siRNA-IMPa2-25 PSPC1-A488 IMPa2-A546 DAPI 8C1-siRNA-IMP-a2-a4 V2.00	0	10. siRNA-IMPa2-25 PSPC1-A488 DAPI IMPa2-A546_ae_TileScan_001 (Stage 31 of 49)	00-y2uCLtmaPfhBa4M57Ksbdg
102		Vesicles Paraspeckle	1	0.000	1.000	94	200000640	200000004	siRNA-IMPa2-25 PSPC1-A488 IMPa2-A546 DAPI 8C1-siRNA-IMP-a2-a4 V2.00	0	10. siRNA-IMPa2-25 PSPC1-A488 DAPI IMPa2-A546_ae_TileScan_001 (Stage 31 of 49)	00-y2uCLtmaPfhBa4M57Ksbdg
81		Vesicles Paraspeckle	1	0.000	1.000	94	200000641	200000005	siRNA-IMPa2-25 PSPC1-A488 IMPa2-A546 DAPI 8C1-siRNA-IMP-a2-a4 V2.00	0	10. siRNA-IMPa2-25 PSPC1-A488 DAPI IMPa2-A546_ae_TileScan_001 (Stage 31 of 49)	00-y2uCLtmaPfhBa4M57Ksbdg
79		Vesicles Paraspeckle	1	0.000	1.000	94	200000642	200000006	siRNA-IMPa2-25 PSPC1-A488 IMPa2-A546 DAPI 8C1-siRNA-IMP-a2-a4 V2.00	0	10. siRNA-IMPa2-25 PSPC1-A488 DAPI IMPa2-A546_ae_TileScan_001 (Stage 31 of 49)	00-y2uCLtmaPfhBa4M57Ksbdg
124		Vesicles Paraspeckle	1	0.000	1.000	95	200000643	200000007	siRNA-IMPa2-25 PSPC1-A488 IMPa2-A546 DAPI 8C1-siRNA-IMP-a2-a4 V2.00	0	10. siRNA-IMPa2-25 PSPC1-A488 DAPI IMPa2-A546_ae_TileScan_001 (Stage 31 of 49)	00-y2uCLtmaPfhBa4M57Ksbdg
117		Vesicles Paraspeckle	1	0.000	1.000	95	200000644	200000008	siRNA-IMPa2-25 PSPC1-A488 IMPa2-A546 DAPI 8C1-siRNA-IMP-a2-a4 V2.00	0	10. siRNA-IMPa2-25 PSPC1-A488 DAPI IMPa2-A546_ae_TileScan_001 (Stage 31 of 49)	00-y2uCLtmaPfhBa4M57Ksbdg
52		Vesicles Paraspeckle	1	0.000	1.000	95	200000645	200000009	siRNA-IMPa2-25 PSPC1-A488 IMPa2-A546 DAPI 8C1-siRNA-IMP-a2-a4 V2.00	0	10. siRNA-IMPa2-25 PSPC1-A488 DAPI IMPa2-A546_ae_TileScan_001 (Stage 31 of 49)	00-y2uCLtmaPfhBa4M57Ksbdg
81		Vesicles Paraspeckle	1	0.000	1.000	95	200000646	200000010	siRNA-IMPa2-25 PSPC1-A488 IMPa2-A546 DAPI 8C1-siRNA-IMP-a2-a4 V2.00	0	10. siRNA-IMPa2-25 PSPC1-A488 DAPI IMPa2-A546_ae_TileScan_001 (Stage 31 of 49)	00-y2uCLtmaPfhBa4M57Ksbdg
180		Vesicles Paraspeckle	1	0.000	1.000	95	200000647	200000011	siRNA-IMPa2-25 PSPC1-A488 IMPa2-A546 DAPI 8C1-siRNA-IMP-a2-a4 V2.00	0	10. siRNA-IMPa2-25 PSPC1-A488 DAPI IMPa2-A546_ae_TileScan_001 (Stage 31 of 49)	00-y2uCLtmaPfhBa4M57Ksbdg
40		Vesicles Paraspeckle	1	0.000	1.000	95	200000648	200000012	siRNA-IMPa2-25 PSPC1-A488 IMPa2-A546 DAPI 8C1-siRNA-IMP-a2-a4 V2.00	0	10. siRNA-IMPa2-25 PSPC1-A488 DAPI IMPa2-A546_ae_TileScan_001 (Stage 31 of 49)	00-y2uCLtmaPfhBa4M57Ksbdg
70		Vesicles Paraspeckle	1	0.000	1.000	95	200000649	200000013	siRNA-IMPa2-25 PSPC1-A488 IMPa2-A546 DAPI 8C1-siRNA-IMP-a2-a4 V2.00	0	10. siRNA-IMPa2-25 PSPC1-A488 DAPI IMPa2-A546_ae_TileScan_001 (Stage 31 of 49)	00-y2uCLtmaPfhBa4M57Ksbdg
81		Vesicles Paraspeckle	1	0.000	1.000	95	200000650	200000014	siRNA-IMPa2-25 PSPC1-A488 IMPa2-A546 DAPI 8C1-siRNA-IMP-a2-a4 V2.00	0	10. siRNA-IMPa2-25 PSPC1-A488 DAPI IMPa2-A546_ae_TileScan_001 (Stage 31 of 49)	00-y2uCLtmaPfhBa4M57Ksbdg
153		Vesicles Paraspeckle	1	0.000	1.000	95	200000651	200000015	siRNA-IMPa2-25 PSPC1-A488 IMPa2-A546 DAPI 8C1-siRNA-IMP-a2-a4 V2.00	0	10. siRNA-IMPa2-25 PSPC1-A488 DAPI IMPa2-A546_ae_TileScan_001 (Stage 31 of 49)	00-y2uCLtmaPfhBa4M57Ksbdg
119		Vesicles Paraspeckle	1	0.000	1.000	95	200000652	200000016	siRNA-IMPa2-25 PSPC1-A488 IMPa2-A546 DAPI 8C1-siRNA-IMP-a2-a4 V2.00	0	10. siRNA-IMPa2-25 PSPC1-A488 DAPI IMPa2-A546_ae_TileScan_001 (Stage 31 of 49)	00-y2uCLtmaPfhBa4M57Ksbdg
91		Vesicles Paraspeckle	1	0.000	1.000	95	200000653	200000017	siRNA-IMPa2-25 PSPC1-A488 IMPa2-A546 DAPI 8C1-siRNA-IMP-a2-a4 V2.00	0	10. siRNA-IMPa2-25 PSPC1-A488 DAPI IMPa2-A546_ae_TileScan_001 (Stage 31 of 49)	00-y2uCLtmaPfhBa4M57Ksbdg
99		Vesicles Paraspeckle	1	0.000	1.000	95	200000654	200000018	siRNA-IMPa2-25 PSPC1-A488 IMPa2-A546 DAPI 8C1-siRNA-IMP-a2-a4 V2.00	0	10. siRNA-IMPa2-25 PSPC1-A488 DAPI IMPa2-A546_ae_TileScan_001 (Stage 31 of 49)	00-y2uCLtmaPfhBa4M57Ksbdg
108		Vesicles Paraspeckle	1	0.000	1.000	95	200000655	200000019	siRNA-IMPa2-25 PSPC1-A488 IMPa2-A546 DAPI 8C1-siRNA-IMP-a2-a4 V2.00	0	10. siRNA-IMPa2-25 PSPC1-A488 DAPI IMPa2-A546_ae_TileScan_001 (Stage 31 of 49)	00-y2uCLtmaPfhBa4M57Ksbdg
181		Vesicles Paraspeckle	1	0.000	1.000	95	200000656	200000020	siRNA-IMPa2-25 PSPC1-A488 IMPa2-A546 DAPI 8C1-siRNA-IMP-a2-a4 V2.00	0	10. siRNA-IMPa2-25 PSPC1-A488 DAPI IMPa2-A546_ae_TileScan_001 (Stage 31 of 49)	00-y2uCLtmaPfhBa4M57Ksbdg
131		Vesicles Paraspeckle	1	0.000	1.000	96	200000657	200000021	siRNA-IMPa2-25 PSPC1-A488 IMPa2-A546 DAPI 8C1-siRNA-IMP-a2-a4 V2.00	0	10. siRNA-IMPa2-25 PSPC1-A488 DAPI IMPa2-A546_ae_TileScan_001 (Stage 31 of 49)	00-y2uCLtmaPfhBa4M57Ksbdg
190		Vesicles Paraspeckle	1	0.000	1.000	96	200000658	200000022	siRNA-IMPa2-25 PSPC1-A488 IMPa2-A546 DAPI 8C1-siRNA-IMP-a2-a4 V2.00	0	10. siRNA-IMPa2-25 PSPC1-A488 DAPI IMPa2-A546_ae_TileScan_001 (Stage 31 of 49)	00-y2uCLtmaPfhBa4M57Ksbdg
151		Vesicles Paraspeckle	1	0.000	1.000	96	200000659	200000023	siRNA-IMPa2-25 PSPC1-A488 IMPa2-A546 DAPI 8C1-siRNA-IMP-a2-a4 V2.00	0	10. siRNA-IMPa2-25 PSPC1-A488 DAPI IMPa2-A546_ae_TileScan_001 (Stage 31 of 49)	00-y2uCLtmaPfhBa4M57Ksbdg
59		Vesicles Paraspeckle	1	0.000	1.000	96	200000660	200000024	siRNA-IMPa2-25 PSPC1-A488 IMPa2-A546 DAPI 8C1-siRNA-IMP-a2-a4 V2.00	0	10. siRNA-IMPa2-25 PSPC1-A488 DAPI IMPa2-A546_ae_TileScan_001 (Stage 31 of 49)	00-y2uCLtmaPfhBa4M57Ksbdg
83		Vesicles Paraspeckle	1	0.000	1.000	97	200000661	200000025	siRNA-IMPa2-25 PSPC1-A488 IMPa2-A546 DAPI 8C1-siRNA-IMP-a2-a4 V2.00	0	10. siRNA-IMPa2-25 PSPC1-A488 DAPI IMPa2-A546_ae_TileScan_001 (Stage 31 of 49)	00-y2uCLtmaPfhBa4M57Ksbdg
54		Vesicles Paraspeckle	1	0.000	1.000	97	200000662	200000026	siRNA-IMPa2-25 PSPC1-A488 IMPa2-A546 DAPI 8C1-siRNA-IMP-a2-a4 V2.00	0	10. siRNA-IMPa2-25 PSPC1-A488 DAPI IMPa2-A546_ae_TileScan_001 (Stage 31 of 49)	00-y2uCLtmaPfhBa4M57Ksbdg
189		Vesicles Paraspeckle	1	0.000	1.000	97	200000663	200000027	siRNA-IMPa2-25 PSPC1-A488 IMPa2-A546 DAPI 8C1-siRNA-IMP-a2-a4 V2.00	0	10. siRNA-IMPa2-25 PSPC1-A488 DAPI IMPa2-A546_ae_TileScan_001 (Stage 31 of 49)	00-y2uCLtmaPfhBa4M57Ksbdg
115		Vesicles Paraspeckle	1	0.000	1.000	98	200000664	200000028	siRNA-IMPa2-25 PSPC1-A488 IMPa2-A546 DAPI 8C1-siRNA-IMP-a2-a4 V2.00	0	10. siRNA-IMPa2-25 PSPC1-A488 DAPI IMPa2-A546_ae_TileScan_001 (Stage 31 of 49)	00-y2uCLtmaPfhBa4M57Ksbdg
57		Vesicles Paraspeckle	1	0.000	1.000	98	200000665	200000029	siRNA-IMPa2-25 PSPC1-A488 IMPa2-A546 DAPI 8C1-siRNA-IMP-a2-a4 V2.00	0	10. siRNA-IMPa2-25 PSPC1-A488 DAPI IMPa2-A546_ae_TileScan_001 (Stage 31 of 49)	00-y2uCLtmaPfhBa4M57Ksbdg
105		Vesicles Paraspeckle	1	0.000	1.000	98	200000666	200000030	siRNA-IMPa2-25 PSPC1-A488 IMPa2-A546 DAPI 8C1-siRNA-IMP-a2-a4 V2.00	0	10. siRNA-IMPa2-25 PSPC1-A488 DAPI IMPa2-A546_ae_TileScan_001 (Stage 31 of 49)	00-y2uCLtmaPfhBa4M57Ksbdg
129		Vesicles Paraspeckle	1	0.000	1.000	98	200000667	200000031	siRNA-IMPa2-25 PSPC1-A488 IMPa2-A546 DAPI 8C1-siRNA-IMP-a2-a4 V2.00	0	10. siRNA-IMPa2-25 PSPC1-A488 DAPI IMPa2-A546_ae_TileScan_001 (Stage 31 of 49)	00-y2uCLtmaPfhBa4M57Ksbdg
197		Vesicles Paraspeckle	1	0.000	1.000	98	200000668	200000032	siRNA-IMPa2-25 PSPC1-A488 IMPa2-A546 DAPI 8C1-siRNA-IMP-a2-a4 V2.00	0	10. siRNA-IMPa2-25 PSPC1-A488 DAPI IMPa2-A546_ae_TileScan_001 (Stage 31 of 49)	00-y2uCLtmaPfhBa4M57Ksbdg
169		Vesicles Paraspeckle	1	0.000	1.000	98	200000669	200000033	siRNA-IMPa2-25 PSPC1-A488 IMPa2-A546 DAPI 8C1-siRNA-IMP-a2-a4 V2.00	0	10. siRNA-IMPa2-25 PSPC1-A488 DAPI IMPa2-A546_ae_TileScan_001 (Stage 31 of 49)	00-y2uCLtmaPfhBa4M57Ksbdg
149		Vesicles Paraspeckle	1	0.000	1.000	98	200000670	200000034	siRNA-IMPa2-25 PSPC1-A488 IMPa2-A546 DAPI 8C1-siRNA-IMP-a2-a4 V2.00	0	10. siRNA-IMPa2-25 PSPC1-A488 DAPI IMPa2-A546_ae_TileScan_001 (Stage 31 of 49)	00-y2uCLtmaPfhBa4M57Ksbdg
184		Vesicles Paraspeckle	1	0.000	1.000	98	200000671	200000035	siRNA-IMPa2-25 PSPC1-A488 IMPa2-A546 DAPI 8C1-siRNA-IMP-a2-a4 V2.00	0	10. siRNA-IMPa2-25 PSPC1-A488 DAPI IMPa2-A546_ae_TileScan_001 (Stage 31 of 49)	00-y2uCLtmaPfhBa4M57Ksbdg
171		Vesicles Paraspeckle	1	0.000	1.000	98	200000672	200000036	siRNA-IMPa2-25 PSPC1-A488 IMPa2-A546 DAPI 8C1-siRNA-IMP-a2-a4 V2.00	0	10. siRNA-IMPa2-25 PSPC1-A488 DAPI IMPa2-A546_ae_TileScan_001 (Stage 31 of 49)	00-y2uCLtmaPfhBa4M57Ksbdg
153		Vesicles Paraspeckle	1	0.000	1.000	98	200000673	200000037	siRNA-IMPa2-25 PSPC1-A488 IMPa2-A546 DAPI 8C1-siRNA-IMP-a2-a4 V2.00	0	10. siRNA-IMPa2-25 PSPC1-A488 DAPI IMPa2-A546_ae_TileScan_001 (Stage 31 of 49)	00-y2uCLtmaPfhBa4M57Ksbdg
205		Vesicles Paraspeckle	1	0.000	1.000	98	200000674	200000038	siRNA-IMPa2-25 PSPC1-A488 IMPa2-A546 DAPI 8C1-siRNA-IMP-a2-a4 V2.00	0	10. siRNA-IMPa2-25 PSPC1-A488 DAPI IMPa2-A546_ae_TileScan_001 (Stage 31 of 49)	00-y2uCLtmaPfhBa4M57Ksbdg
135		Vesicles Paraspeckle	1	0.000	1.000	98	200000675	200000039	siRNA-IMPa2-25 PSPC1-A488 IMPa2-A546 DAPI 8C1-siRNA-IMP-a2-a4 V2.00	0	10. siRNA-IMPa2-25 PSPC1-A488 DAPI IMPa2-A546_ae_TileScan_001 (Stage 31 of 49)	00-y2uCLtmaPfhBa4M57Ksbdg
119		Vesicles Paraspeckle	1	0.000	1.000	99	200000676	200000040	siRNA-IMPa2-25 PSPC1-A488 IMPa2-A546 DAPI 8C1-siRNA-IMP-a2-a4 V2.00	0	10. siRNA-IMPa2-25 PSPC1-A488 DAPI IMPa2-A546_ae_TileScan_001 (Stage 31 of 49)	00-y2uCLtmaPfhBa4M57Ksbdg
97		Vesicles Paraspeckle	1	0.000	1.000	99	200000677	200000041	siRNA-IMPa2-25 PSPC1-A488 IMPa2-A546 DAPI 8C1-siRNA-IMP-a2-a4 V2.00	0	10. siRNA-IMPa2-25 PSPC1-A488 DAPI IMPa2-A546_ae_TileScan_001 (Stage 31 of 49)	00-y2uCLtmaPfhBa4M57Ksbdg
202		Vesicles Paraspeckle	1	0.000	1.000	99	200000678	200000042	siRNA-IMPa2-25 PSPC1-A488 IMPa2-A546 DAPI 8C1-siRNA-IMP-a2-a4 V2.00	0	10. siRNA-IMPa2-25 PSPC1-A488 DAPI IMPa2-A546_ae_TileScan_001 (Stage 31 of 49)	00-y2uCLtmaPfhBa4M57Ksbdg
41		Vesicles Paraspeckle	1	0.000	1.000	99	200000679	200000043	siRNA-IMPa2-25 PSPC1-A488 IMPa2-A546 DAPI 8C1-siRNA-IMP-a2-a4 V2.00	0	10. siRNA-IMPa2-25 PSPC1-A488 DAPI IMPa2-A546_ae_TileScan_001 (Stage 31 of 49)	00-y2uCLtmaPfhBa4M57Ksbdg
120		Vesicles Paraspeckle	1	0.000	1.000	99	200000680	200000044	siRNA-IMPa2-25 PSPC1-A488 IMPa2-A546 DAPI 8C1-siRNA-IMP-a2-a4 V2.00	0	10. siRNA-IMPa2-25 PSPC1-A488 DAPI IMPa2-A546_ae_TileScan_001 (Stage 31 of 49)	00-y2uCLtmaPfhBa4M57Ksbdg
192		Vesicles Paraspeckle	1	0.000	1.000	99	200000681	200000045	siRNA-IMPa2-25 PSPC1-A488 IMPa2-A546 DAPI 8C1-siRNA-IMP-a2-a4 V2.00	0	10. siRNA-IMPa2-25 PSPC1-A488 DAPI IMPa2-A546_ae_TileScan_001 (Stage 31 of 49)	00-y2uCLtmaPfhBa4M57Ksbdg
196		Vesicles Paraspeckle	1	0.000	1.000	99	200000682	200000046	siRNA-IMPa2-25 PSPC1-A488 IMPa2-A546 DAPI 8C1-siRNA-IMP-a2-a4 V2.00	0	10. siRNA-IMPa2-25 PSPC1-A488 DAPI IMPa2-A546_ae_TileScan_001 (Stage 31 of 49)	00-y2uCLtmaPfhBa4M57Ksbdg
168		Vesicles Paraspeckle	1	0.000	1.000	99	200000683	200000047	siRNA-IMPa2-25 PSPC1-A488 IMPa2-A546 DAPI 8C1-siRNA-IMP-a2-a4 V2.00	0	10. siRNA-IMPa2-25 PSPC1-A488 DAPI IMPa2-A546_ae_TileScan_001 (Stage 31 of 49)	00-y2uCLtmaPfhBa4M57Ksbdg
142		Vesicles Paraspeckle	1	0.000	1.000	99	200000684	200000048	siRNA-IMPa2-25 PSPC1-A488 IMPa2-A546 DAPI 8C1-siRNA-IMP-a2-a4 V2.00	0	10. siRNA-IMPa2-25 PSPC1-A488 DAPI IMPa2-A546_ae_TileScan_001 (Stage 31 of 49)	00-y2uCLtmaPfhBa4M57Ksbdg
8		Vesicles Paraspeckle	1	0.000	1.000	100	200000685	200000049	siRNA-IMPa2-25 PSPC1-A488 IMPa2-A546 DAPI 8C1-siRNA-IMP-a2-a4 V2.00	0	10. siRNA-IMPa2-25 PSPC1-A488 DAPI IMPa2-A546_ae_TileScan_001 (Stage 31 of 49)	00-y2uCLtmaPfhBa4M57Ksbdg
163		Vesicles Paraspeckle	1	0.000	1.000	100	200000686	200000050	siRNA-IMPa2-25 PSPC1-A488 IMPa2-A546 DAPI 8C1-siRNA-IMP-a2-a4 V2.00	0	10. siRNA-IMPa2-25 PSPC1-A488 DAPI IMPa2-A546_ae_TileScan_001 (Stage 31 of 49)	00-y2uCLtmaPfhBa4M57Ksbdg
57		Vesicles Paraspeckle	1	0.000	1.000	100	200000687	200000051	siRNA-IMPa2-25 PSPC1-A488 IMPa2-A546 DAPI 8C1-siRNA-IMP-a2-a4 V2.00	0	10. siRNA-IMPa2-25 PSPC1-A488 DAPI IMPa2-A546_ae_TileScan_001 (Stage 31 of 49)	00-y2uCLtmaPfhBa4M57Ksbdg
82		Vesicles Paraspeckle	1	0.000	1.000	100	200000688	200000052	siRNA-IMPa2-25 PSPC1-A488 IMPa2-A546 DAPI 8C1-siRNA-IMP-a2-a4 V2.00	0	10. siRNA-IMPa2-25 PSPC1-A488 DAPI IMPa2-A546_ae_TileScan_001 (Stage 31 of 49)	00-y2uCLtmaPfhBa4M57Ksbdg
83		Vesicles Paraspeckle	1	0.000	1.000	100	200000689	200000053	siRNA-IMPa2-25 PSPC1-A488 IMPa2-A546 DAPI 8C1-siRNA-IMP-a2-a4 V2.00	0	10. siRNA-IMPa2-25 PSPC1-A488 DAPI IMPa2-A546_ae_TileScan_001 (Stage 31 of 49)	00-y2uCLtmaPfhBa4M57Ksbdg
100		Vesicles Paraspeckle	1	0.000	1.000	100	200000690	200000054	siRNA-IMPa2-25 PSPC1-A488 IMPa2-A546 DAPI 8C1-siRNA-IMP-a2-a4 V2.00	0	10. siRNA-IMPa2-25 PSPC1-A488 DAPI IMPa2-A546_ae_TileScan_001 (Stage 31 of 49)	00-y2uCLtmaPfhBa4M57Ksbdg
1		Vesicles Paraspeckle	1	0.000	1.000	100	200000691	200000055	siRNA-IMPa2-25 PSPC1-A488 IMPa2-A546 DAPI 8C1-siRNA-IMP-a2-a4 V2.00	0	10. siRNA-IMPa2-25 PSPC1-A488 DAPI IMPa2-A546_ae_TileScan_001 (Stage 31 of 49)	00-y2uCLtmaPfhBa4M57Ksbdg
115		Vesicles Paraspeckle	1	0.000	1.000	100	200000692	200000056	siRNA-IMPa2-25 PSPC1-A488 IMPa2-A546 DAPI 8C1-siRNA-IMP-a2-a4 V2.00	0	10. siRNA-IMPa2-25 PSPC1-A488 DAPI IMPa2-A546_ae_TileScan_001 (Stage 31 of 49)	00-y2uCLtmaPfhBa4M57Ksbdg
97		Vesicles Paraspeckle	1	0.000	1.000	101	200000693	200000057	siRNA-IMPa2-25 PSPC1-A488 IMPa2-A546 DAPI 8C1-siRNA-IMP-a2-a4 V2.00	0	10. siRNA-IMPa2-25 PSPC1-A488 DAPI IMPa2-A546_ae_TileScan_001 (Stage 31 of 49)	00-y2uCLtmaPfhBa4M57Ksbdg
80		Vesicles Paraspeckle	1	0.000	1.000	101	200000694	200000058	siRNA-IMPa2-25 PSPC1-A488 IMPa2-A546 DAPI 8C1-siRNA-IMP-a2-a4 V2.00	0	10. siRNA-IMPa2-25 PSPC1-A488 DAPI IMPa2-A546_ae_TileScan_001 (Stage 31 of 49)	00-y2uCLtmaPfhBa4M57Ksbdg
43		Vesicles Paraspeckle	1	0.000	1.000	101	200000695	200000059	siRNA-IMPa2-25 PSPC1-A488 IMPa2-A546 DAPI 8C1-siRNA-IMP-a2-a4 V2.00	0	10. siRNA-IMPa2-25 PSPC1-A488 DAPI IMPa2-A546_ae_TileScan_001 (Stage 31 of 49)	00-y2uCLtmaPfhBa4M57Ksbdg
89		Vesicles Paraspeckle	1	0.000	1.000	101	200000696	200000060	siRNA-IMPa2-25 PSPC1-A488 IMPa2-A546 DAPI 8C1-siRNA-IMP-a2-a4 V2.00	0	10. siRNA-IMPa2-25 PSPC1-A488 DAPI IMPa2-A546_ae_TileScan_001 (Stage 31 of 49)	00-y2uCLtmaPfhBa4M57Ksbdg
53		Vesicles Paraspeckle	1	0.000	1.000	101	200000697	200000061	siRNA-IMPa2-25 PSPC1-A488 IMPa2-A546 DAPI 8C1-siRNA-IMP-a2-a4 V2.00	0	10. siRNA-IMPa2-25 PSPC1-A488 DAPI IMPa2-A546_ae_TileScan_001 (Stage 31 of 49)	00-y2uCLtmaPfhBa4M57Ksbdg
81		Vesicles Paraspeckle	1	0.000	1.000	101	200000698	200000062	siRNA-IMPa2-25 PSPC1-A488 IMPa2-A546 DAPI 8C1-siRNA-IMP-a2-a4 V2.00	0	10. siRNA-IMPa2-25 PSPC1-A488 DAPI IMPa2-A546_ae_TileScan_001 (Stage 31 of 49)	00-y2uCLtmaPfhBa4M57Ksbdg
78		Vesicles Paraspeckle	1	0.000	1.000	101	200000699	200000063	siRNA-IMPa2-25 PSPC1-A488 IMPa2-A546 DAPI 8C1-siRNA-IMP-a2-a4 V2.00	0	10. siRNA-IMPa2-25 PSPC1-A488 DAPI IMPa2-A546_ae_TileScan_001 (Stage 31 of 49)	00-y2uCLtmaPfhBa4M57Ksbdg
79		Vesicles Paraspeckle	1	0.000	1.000	101	200000700	200000064	siRNA-IMPa2-25 PSPC1-A488 IMPa2-A546 DAPI 8C1-siRNA-IMP-a2-a4 V2.00	0	10. siRNA-IMPa2-25 PSPC1-A488 DAPI IMPa2-A546_ae_TileScan_001 (Stage 31 of 49)	00-y2uCLtmaPfhBa4M57Ksbdg
54		Vesicles Paraspeckle	1	0.000	1.000	101	200000701	200000065	siRNA-IMPa2-25 PSPC1-A488 IMPa2-A546 DAPI 8C1-siRNA-IMP-a2-a4 V2.00	0	10. siRNA-IMPa2-25 PSPC1-A488 DAPI IMPa2-A546_ae_TileScan_001 (Stage 31 of 49)	00-y2uCLtmaPfhBa4M57Ksbdg
51		Vesicles Paraspeckle	1	0.000	1.000	101	200000702	200000066	siRNA-IMPa2-25 PSPC1-A488 IMPa2-A546 DAPI 8C1-siRNA-IMP-a2-a4 V2.00	0	10. siRNA-IMPa2-25 PSPC1-A488 DAPI IMPa2-A546_ae_TileScan_001 (Stage 31 of 49)	00-y2uCLtmaPfhBa4M57Ksbdg
88		Vesicles Paraspeckle	1	0.000	1.000	101	200000703	200000067	siRNA-IMPa2-25 PSPC1-A488 IMPa2-A546 DAPI 8C1-siRNA-IMP-a2-a4 V2.00	0	10. siRNA-IMPa2-25 PSPC1-A488 DAPI IMPa2-A546_ae_TileScan_001 (Stage 31 of 49)	00-y2uCLtmaPfhBa4M57Ksbdg
187		Vesicles Paraspeckle	1	0.000	1.000	102	200000704	200000068	siRNA-IMPa2-25 PSPC1-A488 IMPa2-A546 DAPI 8C1-siRNA-IMP-a2-a4 V2.00	0	10. siRNA-IMPa2-25 PSPC1-A488 DAPI IMPa2-A546_ae_TileScan_001 (Stage 31 of 49)	00-y2uCLtmaPfhBa4M57Ksbdg
233		Vesicles Paraspeckle	1	0.000	1.000	102	200000705	200000069	siRNA-IMPa2-25 PSPC1-A488 IMPa2-A546 DAPI 8C1-siRNA-IMP-a2-a4 V2.00	0	10. siRNA-IMPa2-25 PSPC1-A488 DAPI IMPa2-A546_ae_TileScan_001 (Stage 31 of 49)	00-y2uCLtmaPfhBa4M57Ksbdg
197		Vesicles Paraspeckle	1	0.000	1.000	102	200000706	200000070	siRNA-IMPa2-25 PSPC1-A488 IMPa2-A546 DAPI 8C1-siRNA-IMP-a2-a4 V2.00	0	10. siRNA-IMPa2-25 PSPC1-A488 DAPI IMPa2-A546_ae_TileScan_001 (Stage 31 of 49)	00-y2uCLtmaPfhBa4M57Ksbdg
141		Vesicles Paraspeckle	1	0.000	1.000	102	200000707	200000071	siRNA-IMPa2-25 PSPC1-A488 IMPa2-A546 DAPI 8C1-siRNA-IMP-a2-a4 V2.00	0	10. siRNA-IMPa2-25 PSPC1-A488 DAPI IMPa2-A546_ae_TileScan_001 (Stage 31 of 49)	00-y2uCLtmaPfhBa4M57Ksbdg
95		Vesicles Paraspeckle	1	0.000	1.000	102	200000708	200000072	siRNA-IMPa2-25 PSPC1-A488 IMPa2-A546 DAPI 8C1-siRNA-IMP-a2-a4 V2.00	0	10. siRNA-IMPa2-25 PSPC1-A488 DAPI IMPa2-A546_ae_TileScan_001 (Stage 31 of 49)	00-y2uCLtmaPfhBa4M57Ksbdg
103		Vesicles Paraspeckle	1	0.000	1.000	102	200000709	200000073	siRNA-IMPa2-25 PSPC1-A488 IMPa2-A546 DAPI 8C1-siRNA-IMP-a2-a4 V2.00	0	10. siRNA-IMPa2-25 PSPC1-A488 DAPI IMPa2-A546_ae_TileScan_001 (Stage 31 of 49)	00-y2uCLtmaPfhBa4M57Ksbdg
41		Vesicles Paraspeckle	1	0.000	1.000	102	200000710	200000074	siRNA-IMPa2-25 PSPC1-A488 IMPa2-A546 DAPI 8C1-siRNA-IMP-a2-a4 V2.00	0	10. siRNA-IMPa2-25 PSPC1-A488 DAPI IMPa2-A546_ae_TileScan_001 (Stage 31 of 49)	00-y2uCLtmaPfhBa4M57Ksbdg
148		Vesicles Paraspeckle	1	0.000	1.000	102	200000711	200000075	siRNA-IMPa2-25 PSPC1-A488 IMPa2-A546 DAPI 8C1-siRNA-IMP-a2-a4 V2.00	0	10. siRNA-IMPa2-25 PSPC1-A488 DAPI IMPa2-A546_ae_TileScan_001 (Stage 31 of 49)	00-y2uCLtmaPfhBa4M57Ksbdg
178		Vesicles Paraspeckle	1	0.000	1.000	102	200000712	200000076	siRNA-IMPa2-25 PSPC1-A488 IMPa2-A546 DAPI 8C1-siRNA-IMP-a2-a4 V2.00	0	10. siRNA-IMPa2-25 PSPC1-A488 DAPI IMPa2-A546_ae_TileScan_001 (Stage 31 of 49)	00-y2uCLtmaPfhBa4M57Ksbdg
136		Vesicles Paraspeckle	1	0.000	1.000	102	200000713	200000077	siRNA-IMPa2-25 PSPC1-A488 IMPa2-A546 DAPI 8C1-siRNA-IMP-a2-a4 V2.00	0	10. siRNA-IMPa2-25 PSPC1-A488 DAPI IMPa2-A546_ae_TileScan_001 (Stage 31 of 49)	00-y2uCLtmaPfhBa4M57Ksbdg
253		Vesicles Paraspeckle	1	0.000	1.000	102	200000714	200000078	siRNA-IMPa2-25 PSPC1-A488 IMPa2-A546 DAPI 8C1-siRNA-IMP-a2-a4 V2.00	0	10. siRNA-IMPa2-25 PSPC1-A488 DAPI IMPa2-A546_ae_TileScan_001 (Stage 31 of 49)	00-y2uCLtmaPfhBa4M57Ksbdg
71		Vesicles Paraspeckle	1	0.000	1.000	102	200000715	200000079	siRNA-IMPa2-25 PSPC1-A488 IMPa2-A546 DAPI 8C1-siRNA-IMP-a2-a4 V2.00	0	10. siRNA-IMPa2-25 PSPC1-A488 DAPI IMPa2-A546_ae_TileScan_001 (Stage 31 of 49)	00-y2uCLtmaPfhBa4M57Ksbdg
39		Vesicles Paraspeckle	1	0.000	1.000	102	200000716	200000080	siRNA-IMPa2-25 PSPC1-A488 IMPa2-A546 DAPI 8C1-siRNA-IMP-a2-a4 V2.00	0	10. siRNA-IMPa2-25 PSPC1-A488 DAPI IMPa2-A546_ae_TileScan_001 (Stage 31 of 49)	00-y2uCLtmaPfhBa4M57Ksbdg
192		Vesicles Paraspeckle	1	0.000	1.000	102	200000717	200000081	siRNA-IMPa2-25 PSPC1-A488 IMPa2-A546 DAPI 8C1-siRNA-IMP-a2-a4 V2.00	0	10. siRNA-IMPa2-25 PSPC1-A488 DAPI IMPa2-A546_ae_TileScan_001 (Stage 31 of 49)	00-y2uCLtmaPfhBa4M57Ksbdg
135		Vesicles Paraspeckle	1	0.000	1.000	102	200000718	200000082	siRNA-IMPa2-25 PSPC1-A488 IMPa2-A546 DAPI 8C1-siRNA-IMP-a2-a4 V2.00	0	10. siRNA-IMPa2-25 PSPC1-A488 DAPI IMPa2-A546_ae_TileScan_001 (Stage 31 of 49)	00-y2uCLtmaPfhBa4M57Ksbdg
103		Vesicles Paraspeckle	1	0.000	1.000	102	200000719	200000083	siRNA-IMPa2-25 PSPC1-A488 IMPa2-A546 DAPI 8C1-siRNA-IMP-a2-a4 V2.00	0	10. siRNA-IMPa2-25 PSPC1-A488 DAPI IMPa2-A546_ae_TileScan_001 (Stage 31 of 49)	00-y2uCLtmaPfhBa4M57Ksbdg
0		Vesicles Paraspeckle	1	0.000	1.000	103	200000720	200000084	siRNA-IMPa2-25 PSPC1-A488 IMPa2-A546 DAPI 8C1-siRNA-IMP-a2-a4 V2.00	0	10. siRNA-IMPa2-25 PSPC1-A488 DAPI IMPa2-A546_ae_TileScan_001 (Stage 31 of 49)	00-y2uCLtmaPfhBa4M57Ksbdg
214		Vesicles Paraspeckle	1	0.000	1.000	103	200000721	200000085	siRNA-IMPa2-25 PSPC1-A488 IMPa2-A546 DAPI 8C1-siRNA-IMP-a2-a4 V2.00	0	10. siRNA-IMPa2-25 PSPC1-A488 DAPI IMPa2-A546_ae_TileScan_001 (Stage 31 of 49)	00-y2uCLtmaPfhBa4M57Ksbdg
98		Vesicles Paraspeckle	1	0.000	1.000	103	200000722	200000086	siRNA-IMPa2-25 PSPC1-A488 IMPa2-A546 DAPI 8C1-siRNA-IMP-a2-a4 V2.00	0	10. siRNA-IMPa2-25 PSPC1-A488 DAPI IMPa2-A546_ae_TileScan_001 (Stage 31 of 49)	00-y2uCLtmaPfhBa4M57Ksbdg
190		Vesicles Paraspeckle	1	0.000	1.000	103	200000723	200000087	siRNA-IMPa2-25 PSPC1-A488 IMPa2-A546 DAPI 8C1-siRNA-IMP-a2-a4 V2.00	0	10. siRNA-IMPa2-25 PSPC1-A488 DAPI IMPa2-A546_ae_TileScan_001 (Stage 31 of 49)	00-y2uCLtmaPfhBa4M57Ksbdg
148		Vesicles Paraspeckle	1	0.000	1.000	103	200000724	200000088	siRNA-IMPa2-25 PSPC1-A488 IMPa2-A546 DAPI 8C1-siRNA-IMP-a2-a4 V2.00	0	10. siRNA-IMPa2-25 PSPC1-A488 DAPI IMPa2-A546_ae_TileScan_001 (Stage 31 of 49)	00-y2uCLtmaPfhBa4M57Ksbdg
180		Vesicles Paraspeckle	1	0.000	1.000	103	200000725	200000089	siRNA-IMPa2-25 PSPC1-A488 IMPa2-A546 DAPI 8C1-siRNA-IMP-a2-a4 V2.00	0	10. siRNA-IMPa2-25 PSPC1-A488 DAPI IMPa2-A546_ae_TileScan_001 (Stage 31 of 49)	00-y2uCLtmaPfhBa4M57Ksbdg
132		Vesicles Paraspeckle	1	0.000	1.000	103	200000726	200000090	siRNA-IMPa2-25 PSPC1-A488 IMPa2-A546 DAPI 8C1-siRNA-IMP-a2-a4 V2.00	0	10. siRNA-IMPa2-25 PSPC1-A488 DAPI IMPa2-A546_ae_TileScan_001 (Stage 31 of 49)	00-y2uCLtmaPfhBa4M57Ksbdg
174		Vesicles Paraspeckle	1	0.000	1.000	103	200000727	200000091	siRNA-IMPa2-25 PSPC1-A488 IMPa2-A546 DAPI 8C1-siRNA-IMP-a2-a4 V2.00	0	10. siRNA-IMPa2-25 PSPC1-A488 DAPI IMPa2-A546_ae_TileScan_001 (Stage 31 of 49)	00-y2uCLtmaPfhBa4M57Ksbdg
86		Vesicles Paraspeckle	1	0.000	1.000	103	200000728	200000092	siRNA-IMPa2-25 PSPC1-A488 IMPa2-A546 DAPI 8C1-siRNA-IMP-a2-a4 V2.00	0	10. siRNA-IMPa2-25 PSPC1-A488 DAPI IMPa2-A546_ae_TileScan_001 (Stage 31 of 49)	00-y2uCLtmaPfhBa4M57Ksbdg
182		Vesicles Paraspeckle	1	0.000	1.000	103	200000729	200000093	siRNA-IMPa2-25 PSPC1-A488 IMPa2-A546 DAPI 8C1-siRNA-IMP-a2-a4 V2.00	0	10. siRNA-IMPa2-25 PSPC1-A488 DAPI IMPa2-A546_ae_TileScan_001 (Stage 31 of 49)	00-y2uCLtmaPfhBa4M57Ksbdg
195		Vesicles Paraspeckle	1	0.000	1.000	103	200000730	200000094	siRNA-IMPa2-25 PSPC1-A488 IMPa2-A546 DAPI 8C1-siRNA-IMP-a2-a4 V2.00	0	10. siRNA-IMPa2-25 PSPC1-A488 DAPI IMPa2-A546_ae_TileScan_001 (Stage 31 of 49)	00-y2uCLtmaPfhBa4M57Ksbdg
109		Vesicles Paraspeckle	1	0.000	1.000	103	200000731	200000095	siRNA-IMPa2-25 PSPC1-A488 IMPa2-A546 DAPI 8C1-siRNA-IMP-a2-a4 V2.00	0	10. siRNA-IMPa2-25 PSPC1-A488 DAPI IMPa2-A546_ae_TileScan_001 (Stage 31 of 49)	00-y2uCLtmaPfhBa4M57Ksbdg
224		Vesicles Paraspeckle	1	0.000	1.000	104	200000732	200000096	siRNA-IMPa2-25 PSPC1-A488 IMPa2-A546 DAPI 8C1-siRNA-IMP-a2-a4 V2.00	0	10. siRNA-IMPa2-25 PSPC1-A488 DAPI IMPa2-A546_ae_TileScan_001 (Stage 31 of 49)	00-y2uCLtmaPfhBa4M57Ksbdg
29		Vesicles Paraspeckle	1	0.000	1.000	104	200000733	200000097	siRNA-IMPa2-25 PSPC1-A488 IMPa2-A546 DAPI 8C1-siRNA-IMP-a2-a4 V2.00	0	10. siRNA-IMPa2-25 PSPC1-A488 DAPI IMPa2-A546_ae_TileScan_001 (Stage 31 of 49)	00-y2uCLtmaPfhBa4M57Ksbdg
190		Vesicles Paraspeckle	1	0.000	1.000	104	200000734	200000098	siRNA-IMPa2-25 PSPC1-A488 IMPa2-A546 DAPI 8C1-siRNA-IMP-a2-a4 V2.00	0	10. siRNA-IMPa2-25 PSPC1-A488 DAPI IMPa2-A546_ae_TileScan_001 (Stage 31 of 49)	00-y2uCLtmaPfhBa4M57Ksbdg
84		Vesicles Paraspeckle	1	0.000	1.000	105	200000735	200000099	siRNA-IMPa2-25 PSPC1-A488 IMPa2-A546 DAPI 8C1-siRNA-IMP-a2-a4 V2.00	0	10. siRNA-IMPa2-25 PSPC1-A488 DAPI IMPa2-A546_ae_TileScan_001 (Stage 31 of 49)	00-y2uCLtmaPfhBa4M57Ksbdg
96		Vesicles Paraspeckle	1	0.000	1.000	105	200000736	200000100	siRNA-IMPa2-25 PSPC1-A488 IMPa2-A546 DAPI 8C1-siRNA-IMP-a2-a4 V2.00	0	10. siRNA-IMPa2-25 PSPC1-A488 DAPI IMPa2-A546_ae_TileScan_001 (Stage 31 of 49)	00-y2uCLtmaPfhBa4M57Ksbdg
159		Vesicles Paraspeckle	1	0.000	1.000	105	200000737	200000101	siRNA-IMPa2-25 PSPC1-A488 IMPa2-A546 DAPI 8C1-siRNA-IMP-a2-a4 V2.00	0	10. siRNA-IMPa2-25 PSPC1-A488 DAPI IMPa2-A546_ae_TileScan_001 (Stage 31 of 49)	00-y2uCLtmaPfhBa4M57Ksbdg
119		Vesicles Paraspeckle	1	0.000	1.000	105	200000738	200000102	siRNA-IMPa2-25 PSPC1-A488 IMPa2-A546 DAPI 8C1-siRNA-IMP-a2-a4 V2.00	0	10. siRNA-IMPa2-25 PSPC1-A488 DAPI IMPa2-A546_ae_TileScan_001 (Stage 31 of 49)	00-y2uCLtmaPfhBa4M57Ksbdg
64		Vesicles Paraspeckle	1	0.000	1.000	105	200000739	200000103	siRNA-IMPa2-25 PSPC1-A488 IMPa2-A546 DAPI 8C1-siRNA-IMP-a2-a4 V2.00	0	10. siRNA-IMPa2-25 PSPC1-A488 DAPI IMPa2-A546_ae_TileScan_001 (Stage 31 of 49)	00-y2uCLtmaPfhBa4M57Ksbdg
61		Vesicles Paraspeckle	1	0.000	1.000	106	200000740	200000104	siRNA-IMPa2-25 PSPC1-A488 IMPa2-A546 DAPI 8C1-siRNA-IMP-a2-a4 V2.00	0	10. siRNA-IMPa2-25 PSPC1-A488 DAPI IMPa2-A546_ae_TileScan_001 (Stage 31 of 49)	00-y2uCLtmaPfhBa4M57Ksbdg
87		Vesicles Paraspeckle	1	0.000	1.000	106	200000741	200000105	siRNA-IMPa2-25 PSPC1-A488 IMPa2-A546 DAPI 8C1-siRNA-IMP-a2-a4 V2.00	0	10. siRNA-IMPa2-25 PSPC1-A488 DAPI IMPa2-A546_ae_TileScan_001 (Stage 31 of 49)	00-y2uCLtmaPfhBa4M57Ksbdg
161		Vesicles Paraspeckle	1	0.000	1.000	106	200000742	200000106	siRNA-IMPa2-25 PSPC1-A488 IMPa2-A546 DAPI 8C1-siRNA-IMP-a2-a4 V2.00	0	10. siRNA-IMPa2-25 PSPC1-A488 DAPI IMPa2-A546_ae_TileScan_001 (Stage 31 of 49)	00-y2uCLtmaPfhBa4M57Ksbdg
143		Vesicles Paraspeckle	1	0.000	1.000	106	200000743	200000107	siRNA-IMPa2-25 PSPC1-A488 IMPa2-A546 DAPI 8C1-siRNA-IMP-a2-a4 V2.00	0	10. siRNA-IMPa2-25 PSPC1-A488 DAPI IMPa2-A546_ae_TileScan_001 (Stage 31 of 49)	00-y2uCLtmaPfhBa4M57Ksbdg
73		Vesicles Paraspeckle	1	0.000	1.000	106	200000744	200000108	siRNA-IMPa2-25 PSPC1-A488 IMPa2-A546 DAPI 8C1-siRNA-IMP-a2-a4 V2.00	0	10. siRNA-IMPa2-25 PSPC1-A488 DAPI IMPa2-A546_ae_TileScan_001 (Stage 31 of 49)	00-y2uCLtmaPfhBa4M57Ksbdg
94		Vesicles Paraspeckle	1	0.000	1.000	106	200000745	200000109	siRNA-IMPa2-25 PSPC1-A488 IMPa2-A546 DAPI 8C1-siRNA-IMP-a2-a4 V2.00	0	10. siRNA-IMPa2-25 PSPC1-A488 DAPI IMPa2-A546_ae_TileScan_001 (Stage 31 of 49)	00-y2uCLtmaPfhBa4M57Ksbdg
102		Vesicles Paraspeckle	1	0.000	1.000	106	200000746	200000110	siRNA-IMPa2-25 PSPC1-A488 IMPa2-A546 DAPI 8C1-siRNA-IMP-a2-a4 V2.00	0	10. siRNA-IMPa2-25 PSPC1-A488 DAPI IMPa2-A546_ae_TileScan_001 (Stage 31 of 49)	00-y2uCLtmaPfhBa4M57Ksbdg
43		Vesicles Paraspeckle	1	0.000	1.000	106	200000747	200000111	siRNA-IMPa2-25 PSPC1-A488 IMPa2-A546 DAPI 8C1-siRNA-IMP-a2-a4 V2.00	0	10. siRNA-IMPa2-25 PSPC1-A488 DAPI IMPa2-A546_ae_TileScan_001 (Stage 31 of 49)	00-y2uCLtmaPfhBa4M57Ksbdg
155		Vesicles Paraspeckle	1	0.000	1.000	106	200000748	200000112	siRNA-IMPa2-25 PSPC1-A488 IMPa2-A546 DAPI 8C1-siRNA-IMP-a2-a4 V2.00	0	10. siRNA-IMPa2-25 PSPC1-A488 DAPI IMPa2-A546_ae_TileScan_001 (Stage 31 of 49)	00-y2uCLtmaPfhBa4M57Ksbdg
75		Vesicles Paraspeckle	1	0.000	1.000	106	200000749	200000113	siRNA-IMPa2-25 PSPC1-A488 IMPa2-A546 DAPI 8C1-siRNA-IMP-a2-a4 V2.00	0	10. siRNA-IMPa2-25 PSPC1-A488 DAPI IMPa2-A546_ae_TileScan_001 (Stage 31 of 49)	00-y2uCLtmaPfhBa4M57Ksbdg
114		Vesicles Paraspeckle	1	0.000	1.000	106	200000750	200000114	siRNA-IMPa2-25 PSPC1-A488 IMPa2-A546 DAPI 8C1-siRNA-IMP-a2-a4 V2.00	0	10. siRNA-IMPa2-25 PSPC1-A488 DAPI IMPa2-A546_ae_TileScan_001 (Stage 31 of 49)	00-y2uCLtmaPfhBa4M57Ksbdg
51		Vesicles Paraspeckle	1	0.000	1.000	106	200000751	200000115	siRNA-IMPa2-25 PSPC1-A488 IMPa2-A546 DAPI 8C1-siRNA-IMP-a2-a4 V2.00	0	10. siRNA-IMPa2-25 PSPC1-A488 DAPI IMPa2-A546_ae_TileScan_001 (Stage 31 of 49)	00-y2uCLtmaPfhBa4M57Ksbdg
113		Vesicles Paraspeckle	1	0.000	1.000	107	200000752	200000116	siRNA-IMPa2-25 PSPC1-A488 IMPa2-A546 DAPI 8C1-siRNA-IMP-a2-a4 V2.00	0	10. siRNA-IMPa2-25 PSPC1-A488 DAPI IMPa2-A546_ae_TileScan_001 (Stage 31 of 49)	00-y2uCLtmaPfhBa4M57Ksbdg
55		Vesicles Paraspeckle	1	0.000	1.000	107	200000753	200000117	siRNA-IMPa2-25 PSPC1-A488 IMPa2-A546 DAPI 8C1-siRNA-IMP-a2-a4 V2.00	0	10. siRNA-IMPa2-25 PSPC1-A488 DAPI IMPa2-A546_ae_TileScan_001 (Stage 31 of 49)	00-y2uCLtmaPfhBa4M57Ksbdg
194		Vesicles Paraspeckle	1	0.000	1.000	107	200000754	200000118	siRNA-IMPa2-25 PSPC1-A488 IMPa2-A546 DAPI 8C1-siRNA-IMP-a2-a4 V2.00	0	10. siRNA-IMPa2-25 PSPC1-A488 DAPI IMPa2-A546_ae_TileScan_001 (Stage 31 of 49)	00-y2uCLtmaPfhBa4M57Ksbdg
226		Vesicles Paraspeckle	1	0.000	1.000	107	200000755	200000119	siRNA-IMPa2-25 PSPC1-A488 IMPa2-A546 DAPI 8C1-siRNA-IMP-a2-a4 V2.00	0	10. siRNA-IMPa2-25 PSPC1-A488 DAPI IMPa2-A546_ae_TileScan_001 (Stage 31 of 49)	00-y2uCLtmaPfhBa4M57Ksbdg
224		Vesicles Paraspeckle	1	0.000	1.000	107	200000756	200000120	siRNA-IMPa2-25 PSPC1-A488 IMPa2-A546 DAPI 8C1-siRNA-IMP-a2-a4 V2.00	0	10. siRNA-IMPa2-25 PSPC1-A488 DAPI IMPa2-A546_ae_TileScan_001 (Stage 31 of 49)	00-y2uCLtmaPfhBa4M57Ksbdg
105		Vesicles Paraspeckle	1	0.000	1.000	107	200000757	200000121	siRNA-IMPa2-25 PSPC1-A488 IMPa2-A546 DAPI 8C1-siRNA-IMP-a2-a4 V2.00	0	10. siRNA-IMPa2-25 PSPC1-A488 DAPI IMPa2-A546_ae_TileScan_001 (Stage 31 of 49)	00-y2uCLtmaPfhBa4M57Ksbdg
48		Vesicles Paraspeckle	1	0.000	1.000	107	200000758	200000122	siRNA-IMPa2-25 PSPC1-A488 IMPa2-A546 DAPI 8C1-siRNA-IMP-a2-a4 V2.00	0	10. siRNA-IMPa2-25 PSPC1-A488 DAPI IMPa2-A546_ae_TileScan_001 (Stage 31 of 49)	00-y2uCLtmaPfhBa4M57Ksbdg
155		Vesicles Paraspeckle	1	0.000	1.000	108	200000759	200000123	siRNA-IMPa2-25 PSPC1-A488 IMPa2-A546 DAPI 8C1-siRNA-IMP-a2-a4 V2.00	0	10. siRNA-IMPa2-25 PSPC1-A488 DAPI IMPa2-A546_ae_TileScan_001 (Stage 31 of 49)	00-y2uCLtmaPfhBa4M57Ksbdg
172		Vesicles Paraspeckle	1	0.000	1.000	108	200000760	200000124	siRNA-IMPa2-25 PSPC1-A488 IMPa2-A546 DAPI 8C1-siRNA-IMP-a2-a4 V2.00	0	10. siRNA-IMPa2-25 PSPC1-A488 DAPI IMPa2-A546_ae_TileScan_001 (Stage 31 of 49)	00-y2uCLtmaPfhBa4M57Ksbdg
210		Vesicles Paraspeckle	1	0.000	1.000	108	200000761	200000125	siRNA-IMPa2-25 PSPC1-A488 IMPa2-A546 DAPI 8C1-siRNA-IMP-a2-a4 V2.00	0	10. siRNA-IMPa2-25 PSPC1-A488 DAPI IMPa2-A546_ae_TileScan_001 (Stage 31 of 49)	00-y2uCLtmaPfhBa4M57Ksbdg
85		Vesicles Paraspeckle	1	0.000	1.000	108	200000762	200000126	siRNA-IMPa2-25 PSPC1-A488 IMPa2-A546 DAPI 8C1-siRNA-IMP-a2-a4 V2.00	0	10. siRNA-IMPa2-25 PSPC1-A488 DAPI IMPa2-A546_ae_TileScan_001 (Stage 31 of 49)	00-y2uCLtmaPfhBa4M57Ksbdg
145		Vesicles Paraspeckle	1	0.000	1.000	108	200000763	200000127	siRNA-IMPa2-25 PSPC1-A488 IMPa2-A546 DAPI 8C1-siRNA-IMP-a2-a4 V2.00	0	10. siRNA-IMPa2-25 PSPC1-A488 DAPI IMPa2-A546_ae_TileScan_001 (Stage 31 of 49)	00-y2uCLtmaPfhBa4M57Ksbdg
82		Vesicles Paraspeckle	1	0.000	1.000	108	200000764	200000128	siRNA-IMPa2-25 PSPC1-A488 IMPa2-A546 DAPI 8C1-siRNA-IMP-a2-a4 V2.00	0	10. siRNA-IMPa2-25 PSPC1-A488 DAPI IMPa2-A546_ae_TileScan_001 (Stage 31 of 49)	00-y2uCLtmaPfhBa4M57Ksbdg
147		Vesicles Paraspeckle	1	0.000	1.000	108	200000765	200000129	siRNA-IMPa2-25 PSPC1-A488 IMPa2-A546 DAPI 8C1-siRNA-IMP-a2-a4 V2.00	0	10. siRNA-IMPa2-25 PSPC1-A488 DAPI IMPa2-A546_ae_TileScan_001 (Stage 31 of 49)	00-y2uCLtmaPfhBa4M57Ksbdg
106		Vesicles Paraspeckle	1	0.000	1.000	108	200000766	200000130	siRNA-IMPa2-25 PSPC1-A488 IMPa2-A546 DAPI 8C1-siRNA-IMP-a2-a4 V2.00	0	10. siRNA-IMPa2-25 PSPC1-A488 DAPI IMPa2-A546_ae_TileScan_001 (Stage 31 of 49)	00-y2uCLtmaPfhBa4M57Ksbdg
168		Vesicles Paraspeckle	1	0.000	1.000	108	200000767	200000131	siRNA-IMPa2-25 PSPC1-A488 IMPa2-A546 DAPI 8C1-siRNA-IMP-a2-a4 V2.00	0	10. siRNA-IMPa2-25 PSPC1-A488 DAPI IMPa2-A546_ae_TileScan_001 (Stage 31 of 49)	00-y2uCLtmaPfhBa4M57Ksbdg
142		Vesicles Paraspeckle	1	0.000	1.000	108	200000768	200000132	siRNA-IMPa2-25 PSPC1-A488 IMPa2-A546 DAPI 8C1-siRNA-IMP-a2-a4 V2.00	0	10. siRNA-IMPa2-25 PSPC1-A488 DAPI IMPa2-A546_ae_TileScan_001 (Stage 31 of 49)	00-y2uCLtmaPfhBa4M57Ksbdg
87		Vesicles Paraspeckle	1	0.000	1.000	108	200000769	200000133	siRNA-IMPa2-25 PSPC1-A488 IMPa2-A546 DAPI 8C1-siRNA-IMP-a2-a4 V2.00	0	10. siRNA-IMPa2-25 PSPC1-A488 DAPI IMPa2-A546_ae_TileScan_001 (Stage 31 of 49)	00-y2uCLtmaPfhBa4M57Ksbdg
209		Vesicles Paraspeckle	1	0.000	1.000	108	200000770	200000134	siRNA-IMPa2-25 PSPC1-A488 IMPa2-A546 DAPI 8C1-siRNA-IMP-a2-a4 V2.00	0	10. siRNA-IMPa2-25 PSPC1-A488 DAPI IMPa2-A546_ae_TileScan_001 (Stage 31 of 49)	00-y2uCLtmaPfhBa4M57Ksbdg
130		Vesicles Paraspeckle	1	0.000	1.000	108	200000771	200000135	siRNA-IMPa2-25 PSPC1-A488 IMPa2-A546 DAPI 8C1-siRNA-IMP-a2-a4 V2.00	0	10. siRNA-IMPa2-25 PSPC1-A488 DAPI IMPa2-A546_ae_TileScan_001 (Stage 31 of 49)	00-y2uCLtmaPfhBa4M57Ksbdg
246		Vesicles Paraspeckle	1	0.000	1.000	108	200000772	200000136	siRNA-IMPa2-25 PSPC1-A488 IMPa2-A546 DAPI 8C1-siRNA-IMP-a2-a4 V2.00	0	10. siRNA-IMPa2-25 PSPC1-A488 DAPI IMPa2-A546_ae_TileScan_001 (Stage 31 of 49)	00-y2uCLtmaPfhBa4M57Ksbdg
188		Vesicles Paraspeckle	1	0.000	1.000	108	200000773	200000137	siRNA-IMPa2-25 PSPC1-A488 IMPa2-A546 DAPI 8C1-siRNA-IMP-a2-a4 V2.00	0	10. siRNA-IMPa2-25 PSPC1-A488 DAPI IMPa2-A546_ae_TileScan_001 (Stage 31 of 49)	00-y2uCLtmaPfhBa4M57Ksbdg
189		Vesicles Paraspeckle	1	0.000	1.000	108	200000774	200000138	siRNA-IMPa2-25 PSPC1-A488 IMPa2-A546 DAPI 8C1-siRNA-IMP-a2-a4 V2.00	0	10. siRNA-IMPa2-25 PSPC1-A488 DAPI IMPa2-A546_ae_TileScan_001 (Stage 31 of 49)	00-y2uCLtmaPfhBa4M57Ksbdg
161		Vesicles Paraspeckle	1	0.000	1.000	108	200000775	200000139	siRNA-IMPa2-25 PSPC1-A488 IMPa2-A546 DAPI 8C1-siRNA-IMP-a2-a4 V2.00	0	10. siRNA-IMPa2-25 PSPC1-A488 DAPI IMPa2-A546_ae_TileScan_001 (Stage 31 of 49)	00-y2uCLtmaPfhBa4M57Ksbdg
149		Vesicles Paraspeckle	1	0.000	1.000	108	200000776	200000140	siRNA-IMPa2-25 PSPC1-A488 IMPa2-A546 DAPI 8C1-siRNA-IMP-a2-a4 V2.00	0	10. siRNA-IMPa2-25 PSPC1-A488 DAPI IMPa2-A546_ae_TileScan_001 (Stage 31 of 49)	00-y2uCLtmaPfhBa4M57Ksbdg
195		Vesicles Paraspeckle	1	0.000	1.000	108	200000777	200000141	siRNA-IMPa2-25 PSPC1-A488 IMPa2-A546 DAPI 8C1-siRNA-IMP-a2-a4 V2.00	0	10. siRNA-IMPa2-25 PSPC1-A488 DAPI IMPa2-A546_ae_TileScan_001 (Stage 31 of 49)	00-y2uCLtmaPfhBa4M57Ksbdg
97		Vesicles Paraspeckle	1	0.000	1.000	108	200000778	200000142	siRNA-IMPa2-25 PSPC1-A488 IMPa2-A546 DAPI 8C1-siRNA-IMP-a2-a4 V2.00	0	10. siRNA-IMPa2-25 PSPC1-A488 DAPI IMPa2-A546_ae_TileScan_001 (Stage 31 of 49)	00-y2uCLtmaPfhBa4M57Ksbdg
227		Vesicles Paraspeckle	1	0.000	1.000	108	200000779	200000143	siRNA-IMPa2-25 PSPC1-A488 IMPa2-A546 DAPI 8C1-siRNA-IMP-a2-a4 V2.00	0	10. siRNA-IMPa2-25 PSPC1-A488 DAPI IMPa2-A546_ae_TileScan_001 (Stage 31 of 49)	00-y2uCLtmaPfhBa4M57Ksbdg
162		Vesicles Paraspeckle	1	0.000	1.000	108	200000780	200000144	siRNA-IMPa2-25 PSPC1-A488 IMPa2-A546 DAPI 8C1-siRNA-IMP-a2-a4 V2.00	0	10. siRNA-IMPa2-25 PSPC1-A488 DAPI IMPa2-A546_ae_TileScan_001 (Stage 31 of 49)	00-y2uCLtmaPfhBa4M57Ksbdg
143		Vesicles Paraspeckle	1	0.000	1.000	109	200000781	200000145	siRNA-IMPa2-25 PSPC1-A488 IMPa2-A546 DAPI 8C1-siRNA-IMP-a2-a4 V2.00	0	10. siRNA-IMPa2-25 PSPC1-A488 DAPI IMPa2-A546_ae_TileScan_001 (Stage 31 of 49)	00-y2uCLtmaPfhBa4M57Ksbdg
147		Vesicles Paraspeckle	1	0.000	1.000	109	200000782	200000146	siRNA-IMPa2-25 PSPC1-A488 IMPa2-A546 DAPI 8C1-siRNA-IMP-a2-a4 V2.00	0	10. siRNA-IMPa2-25 PSPC1-A488 DAPI IMPa2-A546_ae_TileScan_001 (Stage 31 of 49)	00-y2uCLtmaPfhBa4M57Ksbdg
125		Vesicles Paraspeckle	1	0.000	1.000	109	200000783	200000147	siRNA-IMPa2-25 PSPC1-A488 IMPa2-A546 DAPI 8C1-siRNA-IMP-a2-a4 V2.00	0	10. siRNA-IMPa2-25 PSPC1-A488 DAPI IMPa2-A546_ae_TileScan_001 (Stage 31 of 49)	00-y2uCLtmaPfhBa4M57Ksbdg
120		Vesicles Paraspeckle	1	0.000	1.000	109	200000784	200000148	siRNA-IMPa2-25 PSPC1-A488 IMPa2-A546 DAPI 8C1-siRNA-IMP-a2-a4 V2.00	0	10. siRNA-IMPa2-25 PSPC1-A488 DAPI IMPa2-A546_ae_TileScan_001 (Stage 31 of 49)	00-y2uCLtmaPfhBa4M57Ksbdg
205		Vesicles Paraspeckle	1	0.000	1.000	109	200000785	200000149	siRNA-IMPa2-25 PSPC1-A488 IMPa2-A546 DAPI 8C1-siRNA-IMP-a2-a4 V2.00	0	10. siRNA-IMPa2-25 PSPC1-A488 DAPI IMPa2-A546_ae_TileScan_001 (Stage 31 of 49)	00-y2uCLtmaPfhBa4M57Ksbdg
111		Vesicles Paraspeckle	1	0.000	1.000	109	200000786	200000150	siRNA-IMPa2-25 PSPC1-A488 IMPa2-A546 DAPI 8C1-siRNA-IMP-a2-a4 V2.00	0	10. siRNA-IMPa2-25 PSPC1-A488 DAPI IMPa2-A546_ae_TileScan_001 (Stage 31 of 49)	00-y2uCLtmaPfhBa4M57Ksbdg
97		Vesicles Paraspeckle	1	0.000	1.000	109	200000787	200000151	siRNA-IMPa2-25 PSPC1-A488 IMPa2-A546 DAPI 8C1-siRNA-IMP-a2-a4 V2.00	0	10. siRNA-IMPa2-25 PSPC1-A488 DAPI IMPa2-A546_ae_TileScan_001 (Stage 31 of 49)	00-y2uCLtmaPfhBa4M57Ksbdg
54		Vesicles Paraspeckle	1	0.000	1.000	109	200000788	200000152	siRNA-IMPa2-25 PSPC1-A488 IMPa2-A546 DAPI 8C1-siRNA-IMP-a2-a4 V2.00	0	10. siRNA-IMPa2-25 PSPC1-A488 DAPI IMPa2-A546_ae_TileScan_001 (Stage 31 of 49)	00-y2uCLtmaPfhBa4M57Ksbdg
172		Vesicles Paraspeckle	1	0.000	1.000	109	200000789	200000153	siRNA-IMPa2-25 PSPC1-A488 IMPa2-A546 DAPI 8C1-siRNA-IMP-a2-a4 V2.00	0	10. siRNA-IMPa2-25 PSPC1-A488 DAPI IMPa2-A546_ae_TileScan_001 (Stage 31 of 49)	00-y2uCLtmaPfhBa4M57Ksbdg
223		Vesicles Paraspeckle	1	0.000	1.000	109	200000790	200000154	siRNA-IMPa2-25 PSPC1-A488 IMPa2-A546 DAPI 8C1-siRNA-IMP-a2-a4 V2.00	0	10. siRNA-IMPa2-25 PSPC1-A488 DAPI IMPa2-A546_ae_TileScan_001 (Stage 31 of 49)	00-y2uCLtmaPfhBa4M57Ksbdg
107		Vesicles Paraspeckle	1	0.000	1.000	109	200000791	200000155	siRNA-IMPa2-25 PSPC1-A488 IMPa2-A546 DAPI 8C1-siRNA-IMP-a2-a4 V2.00	0	10. siRNA-IMPa2-25 PSPC1-A488 DAPI IMPa2-A546_ae_TileScan_001 (Stage 31 of 49)	00-y2uCLtmaPfhBa4M57Ksbdg
240		Vesicles Paraspeckle	1	0.000	1.000	109	200000792	200000156	siRNA-IMPa2-25 PSPC1-A488 IMPa2-A546 DAPI 8C1-siRNA-IMP-a2-a4 V2.00	0	10. siRNA-IMPa2-25 PSPC1-A488 DAPI IMPa2-A546_ae_TileScan_001 (Stage 31 of 49)	00-y2uCLtmaPfhBa4M57Ksbdg
191		Vesicles Paraspeckle	1	0.000	1.000	109	200000793	200000157	siRNA-IMPa2-25 PSPC1-A488 IMPa2-A546 DAPI 8C1-siRNA-IMP-a2-a4 V2.00	0	10. siRNA-IMPa2-25 PSPC1-A488 DAPI IMPa2-A546_ae_TileScan_001 (Stage 31 of 49)	00-y2uCLtmaPfhBa4M57Ksbdg
124		Vesicles Paraspeckle	1	0.000	1.000	109	200000794	200000158	siRNA-IMPa2-25 PSPC1-A488 IMPa2-A546 DAPI 8C1-siRNA-IMP-a2-a4 V2.00	0	10. siRNA-IMPa2-25 PSPC1-A488 DAPI IMPa2-A546_ae_TileScan_001 (Stage 31 of 49)	00-y2uCLtmaPfhBa4M57Ksbdg
166		Vesicles Paraspeckle	1	0.000	1.000	109	200000795	200000159	siRNA-IMPa2-25 PSPC1-A488 IMPa2-A546 DAPI 8C1-siRNA-IMP-a2-a4 V2.00	0	10. siRNA-IMPa2-25 PSPC1-A488 DAPI IMPa2-A546_ae_TileScan_001 (Stage 31 of 49)	00-y2uCLtmaPfhBa4M57Ksbdg
186		Vesicles Paraspeckle	1	0.000	1.000	109	200000796	200000160	siRNA-IMPa2-25 PSPC1-A488 IMPa2-A546 DAPI 8C1-siRNA-IMP-a2-a4 V2.00	0	10. siRNA-IMPa2-25 PSPC1-A488 DAPI IMPa2-A546_ae_TileScan_001 (Stage 31 of 49)	00-y2uCLtmaPfhBa4M57Ksbdg
132		Vesicles Paraspeckle	1	0.000	1.000	109	200000797	200000161	siRNA-IMPa2-25 PSPC1-A488 IMPa2-A546 DAPI 8C1-siRNA-IMP-a2-a4 V2.00	0	10. siRNA-IMPa2-25 PSPC1-A488 DAPI IMPa2-A546_ae_TileScan_001 (Stage 31 of 49)	00-y2uCLtmaPfhBa4M57Ksbdg
99		Vesicles Paraspeckle	1	0.000	1.000	109	200000798	200000162	siRNA-IMPa2-25 PSPC1-A488 IMPa2-A546 DAPI 8C1-siRNA-IMP-a2-a4 V2.00	0	10. siRNA-IMPa2-25 PSPC1-A488 DAPI IMPa2-A546_ae_TileScan_001 (Stage 31 of 49)	00-y2uCLtmaPfhBa4M57Ksbdg
147		Vesicles Paraspeckle	1	0.000	1.000	109	200000799	200000163	siRNA-IMPa2-25 PSPC1-A488 IMPa2-A546 DAPI 8C1-siRNA-IMP-a2-a4 V2.00	0	10. siRNA-IMPa2-25 PSPC1-A488 DAPI IMPa2-A546_ae_TileScan_001 (Stage 31 of 49)	00-y2uCLtmaPfhBa4M57Ksbdg
116		Vesicles Paraspeckle	1	0.000	1.000	109	200000800	200000164	siRNA-IMPa2-25 PSPC1-A488 IMPa2-A546 DAPI 8C1-siRNA-IMP-a2-a4 V2.00	0	10. siRNA-IMPa2-25 PSPC1-A488 DAPI IMPa2-A546_ae_TileScan_001 (Stage 31 of 49)	00-y2uCLtmaPfhBa4M57Ksbdg
181		Vesicles Paraspeckle	1	0.000	1.000	109	200000801	200000165	siRNA-IMPa2-25 PSPC1-A488 IMPa2-A546 DAPI 8C1-siRNA-IMP-a2-a4 V2.00	0	10. siRNA-IMPa2-25 PSPC1-A488 DAPI IMPa2-A546_ae_TileScan_001 (Stage 31 of 49)	00-y2uCLtmaPfhBa4M57Ksbdg
104		Vesicles Paraspeckle	1	0.000	1.000	109	200000802	200000166	siRNA-IMPa2-25 PSPC1-A488 IMPa2-A546 DAPI 8C1-siRNA-IMP-a2-a4 V2.00	0	10. siRNA-IMPa2-25 PSPC1-A488 DAPI IMPa2-A546_ae_TileScan_001 (Stage 31 of 49)	00-y2uCLtmaPfhBa4M57Ksbdg
211		Vesicles Paraspeckle	1	0.000	1.000	109	200000803	200000167	siRNA-IMPa2-25 PSPC1-A488 IMPa2-A546 DAPI 8C1-siRNA-IMP-a2-a4 V2.00	0	10. siRNA-IMPa2-25 PSPC1-A488 DAPI IMPa2-A546_ae_TileScan_001 (Stage 31 of 49)	00-y2uCLtmaPfhBa4M57Ksbdg
205		Vesicles Paraspeckle	1	0.000	1.000	109	200000804	200000168	siRNA-IMPa2-25 PSPC1-A488 IMPa2-A546 DAPI 8C1-siRNA-IMP-a2-a4 V2.00	0	10. siRNA-IMPa2-25 PSPC1-A488 DAPI IMPa2-A546_ae_TileScan_001 (Stage 31 of 49)	00-y2uCLtmaPfhBa4M57Ksbdg
79		Vesicles Paraspeckle	1	0.000	1.000	109	200000805	200000169	siRNA-IMPa2-25 PSPC1-A488 IMPa2-A546 DAPI 8C1-siRNA-IMP-a2-a4 V2.00	0	10. siRNA-IMPa2-25 PSPC1-A488 DAPI IMPa2-A546_ae_TileScan_001 (Stage 31 of 49)	00-y2uCLtmaPfhBa4M57Ksbdg
101		Vesicles Paraspeckle	1	0.000	1.000	109	200000806	200000170	siRNA-IMPa2-25 PSPC1-A488 IMPa2-A546 DAPI 8C1-siRNA-IMP-a2-a4 V2.00	0	10. siRNA-IMPa2-25 PSPC1-A488 DAPI IMPa2-A546_ae_TileScan_001 (Stage 31 of 49)	00-y2uCLtmaPfhBa4M57Ksbdg
159		Vesicles Paraspeckle	1	0.000	1.000	109	200000807	200000171	siRNA-IMPa2-25 PSPC1-A488 IMPa2-A546 DAPI 8C1-siRNA-IMP-a2-a4 V2.00	0	10. siRNA-IMPa2-25 PSPC1-A488 DAPI IMPa2-A546_ae_TileScan_001 (Stage 31 of 49)	00-y2uCLtmaPfhBa4M57Ksbdg
203		Vesicles Paraspeckle	1	0.000	1.000	109	200000808	200000172	siRNA-IMPa2-25 PSPC1-A488 IMPa2-A546 DAPI 8C1-siRNA-IMP-a2-a4 V2.00	0	10. siRNA-IMPa2-25 PSPC1-A488 DAPI IMPa2-A546_ae_TileScan_001 (Stage 31 of 49)	00-y2uCLtmaPfhBa4M57Ksbdg
170		Vesicles Paraspeckle	1	0.000	1.000	109	200000809	200000173	siRNA-IMPa2-25 PSPC1-A488 IMPa2-A546 DAPI 8C1-siRNA-IMP-a2-a4 V2.00	0	10. siRNA-IMPa2-25 PSPC1-A488 DAPI IMPa2-A546_ae_TileScan_001 (Stage 31 of 49)	00-y2uCLtmaPfhBa4M57Ksbdg
238		Vesicles Paraspeckle	1	0.000	1.000	109	200000810	200000174	siRNA-IMPa2-25 PSPC1-A488 IMPa2-A546 DAPI 8C1-siRNA-IMP-a2-a4 V2.00	0	10. siRNA-IMPa2-25 PSPC1-A488 DAPI IMPa2-A546_ae_TileScan_001 (Stage 31 of 49)	00-y2uCLtmaPfhBa4M57Ksbdg
147		Vesicles Paraspeckle	1	0.000	1.000	109	200000811	200000175	siRNA-IMPa2-25 PSPC1-A488 IMPa2-A546 DAPI 8C1-siRNA-IMP-a2-a4 V2.00	0	10. siRNA-IMPa2-25 PSPC1-A488 DAPI IMPa2-A546_ae_TileScan_001 (Stage 31 of 49)	00-y2uCLtmaPfhBa4M57Ksbdg
94		Vesicles Paraspeckle	1	0.000	1.000	109	200000812	200000176	siRNA-IMPa2-25 PSPC1-A488 IMPa2-A546 DAPI 8C1-siRNA-IMP-a2-a4 V2.00	0	10. siRNA-IMPa2-25 PSPC1-A488 DAPI IMPa2-A546_ae_TileScan_001 (Stage 31 of 49)	00-y2uCLtmaPfhBa4M57Ksbdg
222		Vesicles Paraspeckle	1	0.000	1.000	110	200000813	200000177	siRNA-IMPa2-25 PSPC1-A488 IMPa2-A546 DAPI 8C1-siRNA-IMP-a2-a4 V2.00	0	10. siRNA-IMPa2-25 PSPC1-A488 DAPI IMPa2-A546_ae_TileScan_001 (Stage 31 of 49)	00-y2uCLtmaPfhBa4M57Ksbdg
138		Vesicles Paraspeckle	1	0.000	1.000	110	200000814	200000178	siRNA-IMPa2-25 PSPC1-A488 IMPa2-A546 DAPI 8C1-siRNA-IMP-a2-a4 V2.00	0	10. siRNA-IMPa2-25 PSPC1-A488 DAPI IMPa2-A546_ae_TileScan_001 (Stage 31 of 49)	00-y2uCLtmaPfhBa4M57Ksbdg
148		Vesicles Paraspeckle	1	0.000	1.000	110	200000815	200000179	siRNA-IMPa2-25 PSPC1-A488 IMPa2-A546 DAPI 8C1-siRNA-IMP-a2-a4 V2.00	0	10. siRNA-IMPa2-25 PSPC1-A488 DAPI IMPa2-A546_ae_TileScan_001 (Stage 31 of 49)	00-y2uCLtmaPfhBa4M57Ksbdg
155		Vesicles Paraspeckle	1	0.000	1.000	110	200000816	200000180	siRNA-IMPa2-25 PSPC1-A488 IMPa2-A546 DAPI 8C1-siRNA-IMP-a2-a4 V2.00	0	10. siRNA-IMPa2-25 PSPC1-A488 DAPI IMPa2-A546_ae_TileScan_001 (Stage 31 of 49)	00-y2uCLtmaPfhBa4M57Ksbdg
122		Vesicles Paraspeckle	1	0.000	1.000	110	200000817	200000181	siRNA-IMPa2-25 PSPC1-A488 IMPa2-A546 DAPI 8C1-siRNA-IMP-a2-a4 V2.00	0	10. siRNA-IMPa2-25 PSPC1-A488 DAPI IMPa2-A546_ae_TileScan_001 (Stage 31 of 49)	00-y2uCLtmaPfhBa4M57Ksbdg
150		Vesicles Paraspeckle	1	0.000	1.000	110	200000818	200000182	siRNA-IMPa2-25 PSPC1-A488 IMPa2-A546 DAPI 8C1-siRNA-IMP-a2-a4 V2.00	0	10. siRNA-IMPa2-25 PSPC1-A488 DAPI IMPa2-A546_ae_TileScan_001 (Stage 31 of 49)	00-y2uCLtmaPfhBa4M57Ksbdg
194		Vesicles Paraspeckle	1	0.000	1.000	110	200000819	200000183	siRNA-IMPa2-25 PSPC1-A488 IMPa2-A546 DAPI 8C1-siRNA-IMP-a2-a4 V2.00	0	10. siRNA-IMPa2-25 PSPC1-A488 DAPI IMPa2-A546_ae_TileScan_001 (Stage 31 of 49)	00-y2uCLtmaPfhBa4M57Ksbdg
59		Vesicles Paraspeckle	1	0.000	1.000	110	200000820	200000184	siRNA-IMPa2-25 PSPC1-A488 IMPa2-A546 DAPI 8C1-siRNA-IMP-a2-a4 V2.00	0	10. siRNA-IMPa2-25 PSPC1-A488 DAPI IMPa2-A546_ae_TileScan_001 (Stage 31 of 49)	00-y2uCLtmaPfhBa4M57Ksbdg
207		Vesicles Paraspeckle	1	0.000	1.000	110	200000821	200000185	siRNA-IMPa2-25 PSPC1-A488 IMPa2-A546 DAPI 8C1-siRNA-IMP-a2-a4 V2.00	0	10. siRNA-IMPa2-25 PSPC1-A488 DAPI IMPa2-A546_ae_TileScan_001 (Stage 31 of 49)	00-y2uCLtmaPfhBa4M57Ksbdg
63		Vesicles Paraspeckle	1	0.000	1.000	110	200000822	200000186	siRNA-IMPa2-25 PSPC1-A488 IMPa2-A546 DAPI 8C1-siRNA-IMP-a2-a4 V2.00	0	10. siRNA-IMPa2-25 PSPC1-A488 DAPI IMPa2-A546_ae_TileScan_001 (Stage 31 of 49)	00-y2uCLtmaPfhBa4M57Ksbdg
142		Vesicles Paraspeckle	1	0.000	1.000	111	200000823	200000187	siRNA-IMPa2-25 PSPC1-A488 IMPa2-A546 DAPI 8C1-siRNA-IMP-a2-a4 V2.00	0	10. siRNA-IMPa2-25 PSPC1-A488 DAPI IMPa2-A546_ae_TileScan_001 (Stage 31 of 49)	00-y2uCLtmaPfhBa4M57Ksbdg
116		Vesicles Paraspeckle	1	0.000	1.000	111	200000824	200000188	siRNA-IMPa2-25 PSPC1-A488 IMPa2-A546 DAPI 8C1-siRNA-IMP-a2-a4 V2.00	0	10. siRNA-IMPa2-25 PSPC1-A488 DAPI IMPa2-A546_ae_TileScan_001 (Stage 31 of 49)	00-y2uCLtmaPfhBa4M57Ksbdg
122		Vesicles Paraspeckle	1	0.000	1.000	111	200000825	200000189	siRNA-IMPa2-25 PSPC1-A488 IMPa2-A546 DAPI 8C1-siRNA-IMP-a2-a4 V2.00	0	10. siRNA-IMPa2-25 PSPC1-A488 DAPI IMPa2-A546_ae_TileScan_001 (Stage 31 of 49)	00-y2uCLtmaPfhBa4M57Ksbdg
182		Vesicles Paraspeckle	1	0.000	1.000	111	200000826	200000190	siRNA-IMPa2-25 PSPC1-A488 IMPa2-A546 DAPI 8C1-siRNA-IMP-a2-a4 V2.00	0	10. siRNA-IMPa2-25 PSPC1-A488 DAPI IMPa2-A546_ae_TileScan_001 (Stage 31 of 49)	00-y2uCLtmaPfhBa4M57Ksbdg
116		Vesicles Paraspeckle	1	0.000	1.000	111	200000827	200000191	siRNA-IMPa2-25 PSPC1-A488 IMPa2-A546 DAPI 8C1-siRNA-IMP-a2-a4 V2.00	0	10. siRNA-IMPa2-25 PSPC1-A488 DAPI IMPa2-A546_ae_TileScan_001 (Stage 31 of 49)	00-y2uCLtmaPfhBa4M57Ksbdg
158		Vesicles Paraspeckle	1	0.000	1.000	111	200000828	200000192	siRNA-IMPa2-25 PSPC1-A488 IMPa2-A546 DAPI 8C1-siRNA-IMP-a2-a4 V2.00	0	10. siRNA-IMPa2-25 PSPC1-A488 DAPI IMPa2-A546_ae_TileScan_001 (Stage 31 of 49)	00-y2uCLtmaPfhBa4M57Ksbdg
118		Vesicles Paraspeckle	1	0.000	1.000	111	200000829	200000193	siRNA-IMPa2-25 PSPC1-A488 IMPa2-A546 DAPI 8C1-siRNA-IMP-a2-a4 V2.00	0	10. siRNA-IMPa2-25 PSPC1-A488 DAPI IMPa2-A546_ae_TileScan_001 (Stage 31 of 49)	00-y2uCLtmaPfhBa4M57Ksbdg
90		Vesicles Paraspeckle	1	0.000	1.000	115	200000830	200000000	siRNA-IMPa2-25 PSPC1-A488 IMPa2-A546 DAPI 8C1-siRNA-IMP-a2-a4 V2.00	0	10. siRNA-IMPa2-25 PSPC1-A488 DAPI IMPa2-A546_af_TileScan_001 (Stage 32 of 49)	00-iUENh5je8yHNkS4whQTJN3
48		Vesicles Paraspeckle	1	0.000	1.000	115	200000831	200000001	siRNA-IMPa2-25 PSPC1-A488 IMPa2-A546 DAPI 8C1-siRNA-IMP-a2-a4 V2.00	0	10. siRNA-IMPa2-25 PSPC1-A488 DAPI IMPa2-A546_af_TileScan_001 (Stage 32 of 49)	00-iUENh5je8yHNkS4whQTJN3
166		Vesicles Paraspeckle	1	0.000	1.000	115	200000832	200000002	siRNA-IMPa2-25 PSPC1-A488 IMPa2-A546 DAPI 8C1-siRNA-IMP-a2-a4 V2.00	0	10. siRNA-IMPa2-25 PSPC1-A488 DAPI IMPa2-A546_af_TileScan_001 (Stage 32 of 49)	00-iUENh5je8yHNkS4whQTJN3
103		Vesicles Paraspeckle	1	0.000	1.000	115	200000833	200000003	siRNA-IMPa2-25 PSPC1-A488 IMPa2-A546 DAPI 8C1-siRNA-IMP-a2-a4 V2.00	0	10. siRNA-IMPa2-25 PSPC1-A488 DAPI IMPa2-A546_af_TileScan_001 (Stage 32 of 49)	00-iUENh5je8yHNkS4whQTJN3
42		Vesicles Paraspeckle	1	0.000	1.000	115	200000834	200000004	siRNA-IMPa2-25 PSPC1-A488 IMPa2-A546 DAPI 8C1-siRNA-IMP-a2-a4 V2.00	0	10. siRNA-IMPa2-25 PSPC1-A488 DAPI IMPa2-A546_af_TileScan_001 (Stage 32 of 49)	00-iUENh5je8yHNkS4whQTJN3
56		Vesicles Paraspeckle	1	0.000	1.000	115	200000835	200000005	siRNA-IMPa2-25 PSPC1-A488 IMPa2-A546 DAPI 8C1-siRNA-IMP-a2-a4 V2.00	0	10. siRNA-IMPa2-25 PSPC1-A488 DAPI IMPa2-A546_af_TileScan_001 (Stage 32 of 49)	00-iUENh5je8yHNkS4whQTJN3
92		Vesicles Paraspeckle	1	0.000	1.000	115	200000836	200000006	siRNA-IMPa2-25 PSPC1-A488 IMPa2-A546 DAPI 8C1-siRNA-IMP-a2-a4 V2.00	0	10. siRNA-IMPa2-25 PSPC1-A488 DAPI IMPa2-A546_af_TileScan_001 (Stage 32 of 49)	00-iUENh5je8yHNkS4whQTJN3
111		Vesicles Paraspeckle	1	0.000	1.000	115	200000837	200000007	siRNA-IMPa2-25 PSPC1-A488 IMPa2-A546 DAPI 8C1-siRNA-IMP-a2-a4 V2.00	0	10. siRNA-IMPa2-25 PSPC1-A488 DAPI IMPa2-A546_af_TileScan_001 (Stage 32 of 49)	00-iUENh5je8yHNkS4whQTJN3
35		Vesicles Paraspeckle	1	0.000	1.000	115	200000838	200000008	siRNA-IMPa2-25 PSPC1-A488 IMPa2-A546 DAPI 8C1-siRNA-IMP-a2-a4 V2.00	0	10. siRNA-IMPa2-25 PSPC1-A488 DAPI IMPa2-A546_af_TileScan_001 (Stage 32 of 49)	00-iUENh5je8yHNkS4whQTJN3
132		Vesicles Paraspeckle	1	0.000	1.000	116	200000839	200000009	siRNA-IMPa2-25 PSPC1-A488 IMPa2-A546 DAPI 8C1-siRNA-IMP-a2-a4 V2.00	0	10. siRNA-IMPa2-25 PSPC1-A488 DAPI IMPa2-A546_af_TileScan_001 (Stage 32 of 49)	00-iUENh5je8yHNkS4whQTJN3
142		Vesicles Paraspeckle	1	0.000	1.000	116	200000840	200000010	siRNA-IMPa2-25 PSPC1-A488 IMPa2-A546 DAPI 8C1-siRNA-IMP-a2-a4 V2.00	0	10. siRNA-IMPa2-25 PSPC1-A488 DAPI IMPa2-A546_af_TileScan_001 (Stage 32 of 49)	00-iUENh5je8yHNkS4whQTJN3
202		Vesicles Paraspeckle	1	0.000	1.000	116	200000841	200000011	siRNA-IMPa2-25 PSPC1-A488 IMPa2-A546 DAPI 8C1-siRNA-IMP-a2-a4 V2.00	0	10. siRNA-IMPa2-25 PSPC1-A488 DAPI IMPa2-A546_af_TileScan_001 (Stage 32 of 49)	00-iUENh5je8yHNkS4whQTJN3
216		Vesicles Paraspeckle	1	0.000	1.000	116	200000842	200000012	siRNA-IMPa2-25 PSPC1-A488 IMPa2-A546 DAPI 8C1-siRNA-IMP-a2-a4 V2.00	0	10. siRNA-IMPa2-25 PSPC1-A488 DAPI IMPa2-A546_af_TileScan_001 (Stage 32 of 49)	00-iUENh5je8yHNkS4whQTJN3
235		Vesicles Paraspeckle	1	0.000	1.000	116	200000843	200000013	siRNA-IMPa2-25 PSPC1-A488 IMPa2-A546 DAPI 8C1-siRNA-IMP-a2-a4 V2.00	0	10. siRNA-IMPa2-25 PSPC1-A488 DAPI IMPa2-A546_af_TileScan_001 (Stage 32 of 49)	00-iUENh5je8yHNkS4whQTJN3
225		Vesicles Paraspeckle	1	0.000	1.000	116	200000844	200000014	siRNA-IMPa2-25 PSPC1-A488 IMPa2-A546 DAPI 8C1-siRNA-IMP-a2-a4 V2.00	0	10. siRNA-IMPa2-25 PSPC1-A488 DAPI IMPa2-A546_af_TileScan_001 (Stage 32 of 49)	00-iUENh5je8yHNkS4whQTJN3
67		Vesicles Paraspeckle	1	0.000	1.000	116	200000845	200000015	siRNA-IMPa2-25 PSPC1-A488 IMPa2-A546 DAPI 8C1-siRNA-IMP-a2-a4 V2.00	0	10. siRNA-IMPa2-25 PSPC1-A488 DAPI IMPa2-A546_af_TileScan_001 (Stage 32 of 49)	00-iUENh5je8yHNkS4whQTJN3
131		Vesicles Paraspeckle	1	0.000	1.000	116	200000846	200000016	siRNA-IMPa2-25 PSPC1-A488 IMPa2-A546 DAPI 8C1-siRNA-IMP-a2-a4 V2.00	0	10. siRNA-IMPa2-25 PSPC1-A488 DAPI IMPa2-A546_af_TileScan_001 (Stage 32 of 49)	00-iUENh5je8yHNkS4whQTJN3
168		Vesicles Paraspeckle	1	0.000	1.000	116	200000847	200000017	siRNA-IMPa2-25 PSPC1-A488 IMPa2-A546 DAPI 8C1-siRNA-IMP-a2-a4 V2.00	0	10. siRNA-IMPa2-25 PSPC1-A488 DAPI IMPa2-A546_af_TileScan_001 (Stage 32 of 49)	00-iUENh5je8yHNkS4whQTJN3
135		Vesicles Paraspeckle	1	0.000	1.000	116	200000848	200000018	siRNA-IMPa2-25 PSPC1-A488 IMPa2-A546 DAPI 8C1-siRNA-IMP-a2-a4 V2.00	0	10. siRNA-IMPa2-25 PSPC1-A488 DAPI IMPa2-A546_af_TileScan_001 (Stage 32 of 49)	00-iUENh5je8yHNkS4whQTJN3
205		Vesicles Paraspeckle	1	0.000	1.000	116	200000849	200000019	siRNA-IMPa2-25 PSPC1-A488 IMPa2-A546 DAPI 8C1-siRNA-IMP-a2-a4 V2.00	0	10. siRNA-IMPa2-25 PSPC1-A488 DAPI IMPa2-A546_af_TileScan_001 (Stage 32 of 49)	00-iUENh5je8yHNkS4whQTJN3
165		Vesicles Paraspeckle	1	0.000	1.000	116	200000850	200000020	siRNA-IMPa2-25 PSPC1-A488 IMPa2-A546 DAPI 8C1-siRNA-IMP-a2-a4 V2.00	0	10. siRNA-IMPa2-25 PSPC1-A488 DAPI IMPa2-A546_af_TileScan_001 (Stage 32 of 49)	00-iUENh5je8yHNkS4whQTJN3
101		Vesicles Paraspeckle	1	0.000	1.000	116	200000851	200000021	siRNA-IMPa2-25 PSPC1-A488 IMPa2-A546 DAPI 8C1-siRNA-IMP-a2-a4 V2.00	0	10. siRNA-IMPa2-25 PSPC1-A488 DAPI IMPa2-A546_af_TileScan_001 (Stage 32 of 49)	00-iUENh5je8yHNkS4whQTJN3
111		Vesicles Paraspeckle	1	0.000	1.000	116	200000852	200000022	siRNA-IMPa2-25 PSPC1-A488 IMPa2-A546 DAPI 8C1-siRNA-IMP-a2-a4 V2.00	0	10. siRNA-IMPa2-25 PSPC1-A488 DAPI IMPa2-A546_af_TileScan_001 (Stage 32 of 49)	00-iUENh5je8yHNkS4whQTJN3
195		Vesicles Paraspeckle	1	0.000	1.000	116	200000853	200000023	siRNA-IMPa2-25 PSPC1-A488 IMPa2-A546 DAPI 8C1-siRNA-IMP-a2-a4 V2.00	0	10. siRNA-IMPa2-25 PSPC1-A488 DAPI IMPa2-A546_af_TileScan_001 (Stage 32 of 49)	00-iUENh5je8yHNkS4whQTJN3
138		Vesicles Paraspeckle	1	0.000	1.000	116	200000854	200000024	siRNA-IMPa2-25 PSPC1-A488 IMPa2-A546 DAPI 8C1-siRNA-IMP-a2-a4 V2.00	0	10. siRNA-IMPa2-25 PSPC1-A488 DAPI IMPa2-A546_af_TileScan_001 (Stage 32 of 49)	00-iUENh5je8yHNkS4whQTJN3
168		Vesicles Paraspeckle	1	0.000	1.000	116	200000855	200000025	siRNA-IMPa2-25 PSPC1-A488 IMPa2-A546 DAPI 8C1-siRNA-IMP-a2-a4 V2.00	0	10. siRNA-IMPa2-25 PSPC1-A488 DAPI IMPa2-A546_af_TileScan_001 (Stage 32 of 49)	00-iUENh5je8yHNkS4whQTJN3
70		Vesicles Paraspeckle	1	0.000	1.000	116	200000856	200000026	siRNA-IMPa2-25 PSPC1-A488 IMPa2-A546 DAPI 8C1-siRNA-IMP-a2-a4 V2.00	0	10. siRNA-IMPa2-25 PSPC1-A488 DAPI IMPa2-A546_af_TileScan_001 (Stage 32 of 49)	00-iUENh5je8yHNkS4whQTJN3
43		Vesicles Paraspeckle	1	0.000	1.000	116	200000857	200000027	siRNA-IMPa2-25 PSPC1-A488 IMPa2-A546 DAPI 8C1-siRNA-IMP-a2-a4 V2.00	0	10. siRNA-IMPa2-25 PSPC1-A488 DAPI IMPa2-A546_af_TileScan_001 (Stage 32 of 49)	00-iUENh5je8yHNkS4whQTJN3
255		Vesicles Paraspeckle	1	0.000	1.000	116	200000858	200000028	siRNA-IMPa2-25 PSPC1-A488 IMPa2-A546 DAPI 8C1-siRNA-IMP-a2-a4 V2.00	0	10. siRNA-IMPa2-25 PSPC1-A488 DAPI IMPa2-A546_af_TileScan_001 (Stage 32 of 49)	00-iUENh5je8yHNkS4whQTJN3
162		Vesicles Paraspeckle	1	0.000	1.000	116	200000859	200000029	siRNA-IMPa2-25 PSPC1-A488 IMPa2-A546 DAPI 8C1-siRNA-IMP-a2-a4 V2.00	0	10. siRNA-IMPa2-25 PSPC1-A488 DAPI IMPa2-A546_af_TileScan_001 (Stage 32 of 49)	00-iUENh5je8yHNkS4whQTJN3
125		Vesicles Paraspeckle	1	0.000	1.000	116	200000860	200000030	siRNA-IMPa2-25 PSPC1-A488 IMPa2-A546 DAPI 8C1-siRNA-IMP-a2-a4 V2.00	0	10. siRNA-IMPa2-25 PSPC1-A488 DAPI IMPa2-A546_af_TileScan_001 (Stage 32 of 49)	00-iUENh5je8yHNkS4whQTJN3
119		Vesicles Paraspeckle	1	0.000	1.000	116	200000861	200000031	siRNA-IMPa2-25 PSPC1-A488 IMPa2-A546 DAPI 8C1-siRNA-IMP-a2-a4 V2.00	0	10. siRNA-IMPa2-25 PSPC1-A488 DAPI IMPa2-A546_af_TileScan_001 (Stage 32 of 49)	00-iUENh5je8yHNkS4whQTJN3
245		Vesicles Paraspeckle	1	0.000	1.000	116	200000862	200000032	siRNA-IMPa2-25 PSPC1-A488 IMPa2-A546 DAPI 8C1-siRNA-IMP-a2-a4 V2.00	0	10. siRNA-IMPa2-25 PSPC1-A488 DAPI IMPa2-A546_af_TileScan_001 (Stage 32 of 49)	00-iUENh5je8yHNkS4whQTJN3
128		Vesicles Paraspeckle	1	0.000	1.000	116	200000863	200000033	siRNA-IMPa2-25 PSPC1-A488 IMPa2-A546 DAPI 8C1-siRNA-IMP-a2-a4 V2.00	0	10. siRNA-IMPa2-25 PSPC1-A488 DAPI IMPa2-A546_af_TileScan_001 (Stage 32 of 49)	00-iUENh5je8yHNkS4whQTJN3
131		Vesicles Paraspeckle	1	0.000	1.000	116	200000864	200000034	siRNA-IMPa2-25 PSPC1-A488 IMPa2-A546 DAPI 8C1-siRNA-IMP-a2-a4 V2.00	0	10. siRNA-IMPa2-25 PSPC1-A488 DAPI IMPa2-A546_af_TileScan_001 (Stage 32 of 49)	00-iUENh5je8yHNkS4whQTJN3
85		Vesicles Paraspeckle	1	0.000	1.000	116	200000865	200000035	siRNA-IMPa2-25 PSPC1-A488 IMPa2-A546 DAPI 8C1-siRNA-IMP-a2-a4 V2.00	0	10. siRNA-IMPa2-25 PSPC1-A488 DAPI IMPa2-A546_af_TileScan_001 (Stage 32 of 49)	00-iUENh5je8yHNkS4whQTJN3
182		Vesicles Paraspeckle	1	0.000	1.000	116	200000866	200000036	siRNA-IMPa2-25 PSPC1-A488 IMPa2-A546 DAPI 8C1-siRNA-IMP-a2-a4 V2.00	0	10. siRNA-IMPa2-25 PSPC1-A488 DAPI IMPa2-A546_af_TileScan_001 (Stage 32 of 49)	00-iUENh5je8yHNkS4whQTJN3
229		Vesicles Paraspeckle	1	0.000	1.000	116	200000867	200000037	siRNA-IMPa2-25 PSPC1-A488 IMPa2-A546 DAPI 8C1-siRNA-IMP-a2-a4 V2.00	0	10. siRNA-IMPa2-25 PSPC1-A488 DAPI IMPa2-A546_af_TileScan_001 (Stage 32 of 49)	00-iUENh5je8yHNkS4whQTJN3
36		Vesicles Paraspeckle	1	0.000	1.000	116	200000868	200000038	siRNA-IMPa2-25 PSPC1-A488 IMPa2-A546 DAPI 8C1-siRNA-IMP-a2-a4 V2.00	0	10. siRNA-IMPa2-25 PSPC1-A488 DAPI IMPa2-A546_af_TileScan_001 (Stage 32 of 49)	00-iUENh5je8yHNkS4whQTJN3
227		Vesicles Paraspeckle	1	0.000	1.000	116	200000869	200000039	siRNA-IMPa2-25 PSPC1-A488 IMPa2-A546 DAPI 8C1-siRNA-IMP-a2-a4 V2.00	0	10. siRNA-IMPa2-25 PSPC1-A488 DAPI IMPa2-A546_af_TileScan_001 (Stage 32 of 49)	00-iUENh5je8yHNkS4whQTJN3
64		Vesicles Paraspeckle	1	0.000	1.000	116	200000870	200000040	siRNA-IMPa2-25 PSPC1-A488 IMPa2-A546 DAPI 8C1-siRNA-IMP-a2-a4 V2.00	0	10. siRNA-IMPa2-25 PSPC1-A488 DAPI IMPa2-A546_af_TileScan_001 (Stage 32 of 49)	00-iUENh5je8yHNkS4whQTJN3
228		Vesicles Paraspeckle	1	0.000	1.000	116	200000871	200000041	siRNA-IMPa2-25 PSPC1-A488 IMPa2-A546 DAPI 8C1-siRNA-IMP-a2-a4 V2.00	0	10. siRNA-IMPa2-25 PSPC1-A488 DAPI IMPa2-A546_af_TileScan_001 (Stage 32 of 49)	00-iUENh5je8yHNkS4whQTJN3
128		Vesicles Paraspeckle	1	0.000	1.000	116	200000872	200000042	siRNA-IMPa2-25 PSPC1-A488 IMPa2-A546 DAPI 8C1-siRNA-IMP-a2-a4 V2.00	0	10. siRNA-IMPa2-25 PSPC1-A488 DAPI IMPa2-A546_af_TileScan_001 (Stage 32 of 49)	00-iUENh5je8yHNkS4whQTJN3
61		Vesicles Paraspeckle	1	0.000	1.000	116	200000873	200000043	siRNA-IMPa2-25 PSPC1-A488 IMPa2-A546 DAPI 8C1-siRNA-IMP-a2-a4 V2.00	0	10. siRNA-IMPa2-25 PSPC1-A488 DAPI IMPa2-A546_af_TileScan_001 (Stage 32 of 49)	00-iUENh5je8yHNkS4whQTJN3
185		Vesicles Paraspeckle	1	0.000	1.000	117	200000874	200000044	siRNA-IMPa2-25 PSPC1-A488 IMPa2-A546 DAPI 8C1-siRNA-IMP-a2-a4 V2.00	0	10. siRNA-IMPa2-25 PSPC1-A488 DAPI IMPa2-A546_af_TileScan_001 (Stage 32 of 49)	00-iUENh5je8yHNkS4whQTJN3
140		Vesicles Paraspeckle	1	0.000	1.000	117	200000875	200000045	siRNA-IMPa2-25 PSPC1-A488 IMPa2-A546 DAPI 8C1-siRNA-IMP-a2-a4 V2.00	0	10. siRNA-IMPa2-25 PSPC1-A488 DAPI IMPa2-A546_af_TileScan_001 (Stage 32 of 49)	00-iUENh5je8yHNkS4whQTJN3
137		Vesicles Paraspeckle	1	0.000	1.000	117	200000876	200000046	siRNA-IMPa2-25 PSPC1-A488 IMPa2-A546 DAPI 8C1-siRNA-IMP-a2-a4 V2.00	0	10. siRNA-IMPa2-25 PSPC1-A488 DAPI IMPa2-A546_af_TileScan_001 (Stage 32 of 49)	00-iUENh5je8yHNkS4whQTJN3
188		Vesicles Paraspeckle	1	0.000	1.000	117	200000877	200000047	siRNA-IMPa2-25 PSPC1-A488 IMPa2-A546 DAPI 8C1-siRNA-IMP-a2-a4 V2.00	0	10. siRNA-IMPa2-25 PSPC1-A488 DAPI IMPa2-A546_af_TileScan_001 (Stage 32 of 49)	00-iUENh5je8yHNkS4whQTJN3
84		Vesicles Paraspeckle	1	0.000	1.000	117	200000878	200000048	siRNA-IMPa2-25 PSPC1-A488 IMPa2-A546 DAPI 8C1-siRNA-IMP-a2-a4 V2.00	0	10. siRNA-IMPa2-25 PSPC1-A488 DAPI IMPa2-A546_af_TileScan_001 (Stage 32 of 49)	00-iUENh5je8yHNkS4whQTJN3
151		Vesicles Paraspeckle	1	0.000	1.000	117	200000879	200000049	siRNA-IMPa2-25 PSPC1-A488 IMPa2-A546 DAPI 8C1-siRNA-IMP-a2-a4 V2.00	0	10. siRNA-IMPa2-25 PSPC1-A488 DAPI IMPa2-A546_af_TileScan_001 (Stage 32 of 49)	00-iUENh5je8yHNkS4whQTJN3
82		Vesicles Paraspeckle	1	0.000	1.000	117	200000880	200000050	siRNA-IMPa2-25 PSPC1-A488 IMPa2-A546 DAPI 8C1-siRNA-IMP-a2-a4 V2.00	0	10. siRNA-IMPa2-25 PSPC1-A488 DAPI IMPa2-A546_af_TileScan_001 (Stage 32 of 49)	00-iUENh5je8yHNkS4whQTJN3
103		Vesicles Paraspeckle	1	0.000	1.000	118	200000881	200000051	siRNA-IMPa2-25 PSPC1-A488 IMPa2-A546 DAPI 8C1-siRNA-IMP-a2-a4 V2.00	0	10. siRNA-IMPa2-25 PSPC1-A488 DAPI IMPa2-A546_af_TileScan_001 (Stage 32 of 49)	00-iUENh5je8yHNkS4whQTJN3
192		Vesicles Paraspeckle	1	0.000	1.000	118	200000882	200000052	siRNA-IMPa2-25 PSPC1-A488 IMPa2-A546 DAPI 8C1-siRNA-IMP-a2-a4 V2.00	0	10. siRNA-IMPa2-25 PSPC1-A488 DAPI IMPa2-A546_af_TileScan_001 (Stage 32 of 49)	00-iUENh5je8yHNkS4whQTJN3
66		Vesicles Paraspeckle	1	0.000	1.000	118	200000883	200000053	siRNA-IMPa2-25 PSPC1-A488 IMPa2-A546 DAPI 8C1-siRNA-IMP-a2-a4 V2.00	0	10. siRNA-IMPa2-25 PSPC1-A488 DAPI IMPa2-A546_af_TileScan_001 (Stage 32 of 49)	00-iUENh5je8yHNkS4whQTJN3
195		Vesicles Paraspeckle	1	0.000	1.000	118	200000884	200000054	siRNA-IMPa2-25 PSPC1-A488 IMPa2-A546 DAPI 8C1-siRNA-IMP-a2-a4 V2.00	0	10. siRNA-IMPa2-25 PSPC1-A488 DAPI IMPa2-A546_af_TileScan_001 (Stage 32 of 49)	00-iUENh5je8yHNkS4whQTJN3
95		Vesicles Paraspeckle	1	0.000	1.000	118	200000885	200000055	siRNA-IMPa2-25 PSPC1-A488 IMPa2-A546 DAPI 8C1-siRNA-IMP-a2-a4 V2.00	0	10. siRNA-IMPa2-25 PSPC1-A488 DAPI IMPa2-A546_af_TileScan_001 (Stage 32 of 49)	00-iUENh5je8yHNkS4whQTJN3
102		Vesicles Paraspeckle	1	0.000	1.000	118	200000886	200000056	siRNA-IMPa2-25 PSPC1-A488 IMPa2-A546 DAPI 8C1-siRNA-IMP-a2-a4 V2.00	0	10. siRNA-IMPa2-25 PSPC1-A488 DAPI IMPa2-A546_af_TileScan_001 (Stage 32 of 49)	00-iUENh5je8yHNkS4whQTJN3
161		Vesicles Paraspeckle	1	0.000	1.000	118	200000887	200000057	siRNA-IMPa2-25 PSPC1-A488 IMPa2-A546 DAPI 8C1-siRNA-IMP-a2-a4 V2.00	0	10. siRNA-IMPa2-25 PSPC1-A488 DAPI IMPa2-A546_af_TileScan_001 (Stage 32 of 49)	00-iUENh5je8yHNkS4whQTJN3
112		Vesicles Paraspeckle	1	0.000	1.000	118	200000888	200000058	siRNA-IMPa2-25 PSPC1-A488 IMPa2-A546 DAPI 8C1-siRNA-IMP-a2-a4 V2.00	0	10. siRNA-IMPa2-25 PSPC1-A488 DAPI IMPa2-A546_af_TileScan_001 (Stage 32 of 49)	00-iUENh5je8yHNkS4whQTJN3
115		Vesicles Paraspeckle	1	0.000	1.000	118	200000889	200000059	siRNA-IMPa2-25 PSPC1-A488 IMPa2-A546 DAPI 8C1-siRNA-IMP-a2-a4 V2.00	0	10. siRNA-IMPa2-25 PSPC1-A488 DAPI IMPa2-A546_af_TileScan_001 (Stage 32 of 49)	00-iUENh5je8yHNkS4whQTJN3
61		Vesicles Paraspeckle	1	0.000	1.000	118	200000890	200000060	siRNA-IMPa2-25 PSPC1-A488 IMPa2-A546 DAPI 8C1-siRNA-IMP-a2-a4 V2.00	0	10. siRNA-IMPa2-25 PSPC1-A488 DAPI IMPa2-A546_af_TileScan_001 (Stage 32 of 49)	00-iUENh5je8yHNkS4whQTJN3
52		Vesicles Paraspeckle	1	0.000	1.000	118	200000891	200000061	siRNA-IMPa2-25 PSPC1-A488 IMPa2-A546 DAPI 8C1-siRNA-IMP-a2-a4 V2.00	0	10. siRNA-IMPa2-25 PSPC1-A488 DAPI IMPa2-A546_af_TileScan_001 (Stage 32 of 49)	00-iUENh5je8yHNkS4whQTJN3
53		Vesicles Paraspeckle	1	0.000	1.000	118	200000892	200000062	siRNA-IMPa2-25 PSPC1-A488 IMPa2-A546 DAPI 8C1-siRNA-IMP-a2-a4 V2.00	0	10. siRNA-IMPa2-25 PSPC1-A488 DAPI IMPa2-A546_af_TileScan_001 (Stage 32 of 49)	00-iUENh5je8yHNkS4whQTJN3
36		Vesicles Paraspeckle	1	0.000	1.000	118	200000893	200000063	siRNA-IMPa2-25 PSPC1-A488 IMPa2-A546 DAPI 8C1-siRNA-IMP-a2-a4 V2.00	0	10. siRNA-IMPa2-25 PSPC1-A488 DAPI IMPa2-A546_af_TileScan_001 (Stage 32 of 49)	00-iUENh5je8yHNkS4whQTJN3
199		Vesicles Paraspeckle	1	0.000	1.000	118	200000894	200000064	siRNA-IMPa2-25 PSPC1-A488 IMPa2-A546 DAPI 8C1-siRNA-IMP-a2-a4 V2.00	0	10. siRNA-IMPa2-25 PSPC1-A488 DAPI IMPa2-A546_af_TileScan_001 (Stage 32 of 49)	00-iUENh5je8yHNkS4whQTJN3
102		Vesicles Paraspeckle	1	0.000	1.000	118	200000895	200000065	siRNA-IMPa2-25 PSPC1-A488 IMPa2-A546 DAPI 8C1-siRNA-IMP-a2-a4 V2.00	0	10. siRNA-IMPa2-25 PSPC1-A488 DAPI IMPa2-A546_af_TileScan_001 (Stage 32 of 49)	00-iUENh5je8yHNkS4whQTJN3
223		Vesicles Paraspeckle	1	0.000	1.000	118	200000896	200000066	siRNA-IMPa2-25 PSPC1-A488 IMPa2-A546 DAPI 8C1-siRNA-IMP-a2-a4 V2.00	0	10. siRNA-IMPa2-25 PSPC1-A488 DAPI IMPa2-A546_af_TileScan_001 (Stage 32 of 49)	00-iUENh5je8yHNkS4whQTJN3
145		Vesicles Paraspeckle	1	0.000	1.000	118	200000897	200000067	siRNA-IMPa2-25 PSPC1-A488 IMPa2-A546 DAPI 8C1-siRNA-IMP-a2-a4 V2.00	0	10. siRNA-IMPa2-25 PSPC1-A488 DAPI IMPa2-A546_af_TileScan_001 (Stage 32 of 49)	00-iUENh5je8yHNkS4whQTJN3
116		Vesicles Paraspeckle	1	0.000	1.000	118	200000898	200000068	siRNA-IMPa2-25 PSPC1-A488 IMPa2-A546 DAPI 8C1-siRNA-IMP-a2-a4 V2.00	0	10. siRNA-IMPa2-25 PSPC1-A488 DAPI IMPa2-A546_af_TileScan_001 (Stage 32 of 49)	00-iUENh5je8yHNkS4whQTJN3
87		Vesicles Paraspeckle	1	0.000	1.000	118	200000899	200000069	siRNA-IMPa2-25 PSPC1-A488 IMPa2-A546 DAPI 8C1-siRNA-IMP-a2-a4 V2.00	0	10. siRNA-IMPa2-25 PSPC1-A488 DAPI IMPa2-A546_af_TileScan_001 (Stage 32 of 49)	00-iUENh5je8yHNkS4whQTJN3
90		Vesicles Paraspeckle	1	0.000	1.000	119	200000900	200000070	siRNA-IMPa2-25 PSPC1-A488 IMPa2-A546 DAPI 8C1-siRNA-IMP-a2-a4 V2.00	0	10. siRNA-IMPa2-25 PSPC1-A488 DAPI IMPa2-A546_af_TileScan_001 (Stage 32 of 49)	00-iUENh5je8yHNkS4whQTJN3
165		Vesicles Paraspeckle	1	0.000	1.000	119	200000901	200000071	siRNA-IMPa2-25 PSPC1-A488 IMPa2-A546 DAPI 8C1-siRNA-IMP-a2-a4 V2.00	0	10. siRNA-IMPa2-25 PSPC1-A488 DAPI IMPa2-A546_af_TileScan_001 (Stage 32 of 49)	00-iUENh5je8yHNkS4whQTJN3
35		Vesicles Paraspeckle	1	0.000	1.000	119	200000902	200000072	siRNA-IMPa2-25 PSPC1-A488 IMPa2-A546 DAPI 8C1-siRNA-IMP-a2-a4 V2.00	0	10. siRNA-IMPa2-25 PSPC1-A488 DAPI IMPa2-A546_af_TileScan_001 (Stage 32 of 49)	00-iUENh5je8yHNkS4whQTJN3
63		Vesicles Paraspeckle	1	0.000	1.000	119	200000903	200000073	siRNA-IMPa2-25 PSPC1-A488 IMPa2-A546 DAPI 8C1-siRNA-IMP-a2-a4 V2.00	0	10. siRNA-IMPa2-25 PSPC1-A488 DAPI IMPa2-A546_af_TileScan_001 (Stage 32 of 49)	00-iUENh5je8yHNkS4whQTJN3
43		Vesicles Paraspeckle	1	0.000	1.000	119	200000904	200000074	siRNA-IMPa2-25 PSPC1-A488 IMPa2-A546 DAPI 8C1-siRNA-IMP-a2-a4 V2.00	0	10. siRNA-IMPa2-25 PSPC1-A488 DAPI IMPa2-A546_af_TileScan_001 (Stage 32 of 49)	00-iUENh5je8yHNkS4whQTJN3
159		Vesicles Paraspeckle	1	0.000	1.000	120	200000905	200000075	siRNA-IMPa2-25 PSPC1-A488 IMPa2-A546 DAPI 8C1-siRNA-IMP-a2-a4 V2.00	0	10. siRNA-IMPa2-25 PSPC1-A488 DAPI IMPa2-A546_af_TileScan_001 (Stage 32 of 49)	00-iUENh5je8yHNkS4whQTJN3
149		Vesicles Paraspeckle	1	0.000	1.000	120	200000906	200000076	siRNA-IMPa2-25 PSPC1-A488 IMPa2-A546 DAPI 8C1-siRNA-IMP-a2-a4 V2.00	0	10. siRNA-IMPa2-25 PSPC1-A488 DAPI IMPa2-A546_af_TileScan_001 (Stage 32 of 49)	00-iUENh5je8yHNkS4whQTJN3
161		Vesicles Paraspeckle	1	0.000	1.000	120	200000907	200000077	siRNA-IMPa2-25 PSPC1-A488 IMPa2-A546 DAPI 8C1-siRNA-IMP-a2-a4 V2.00	0	10. siRNA-IMPa2-25 PSPC1-A488 DAPI IMPa2-A546_af_TileScan_001 (Stage 32 of 49)	00-iUENh5je8yHNkS4whQTJN3
39		Vesicles Paraspeckle	1	0.000	1.000	120	200000908	200000078	siRNA-IMPa2-25 PSPC1-A488 IMPa2-A546 DAPI 8C1-siRNA-IMP-a2-a4 V2.00	0	10. siRNA-IMPa2-25 PSPC1-A488 DAPI IMPa2-A546_af_TileScan_001 (Stage 32 of 49)	00-iUENh5je8yHNkS4whQTJN3
125		Vesicles Paraspeckle	1	0.000	1.000	120	200000909	200000079	siRNA-IMPa2-25 PSPC1-A488 IMPa2-A546 DAPI 8C1-siRNA-IMP-a2-a4 V2.00	0	10. siRNA-IMPa2-25 PSPC1-A488 DAPI IMPa2-A546_af_TileScan_001 (Stage 32 of 49)	00-iUENh5je8yHNkS4whQTJN3
210		Vesicles Paraspeckle	1	0.000	1.000	120	200000910	200000080	siRNA-IMPa2-25 PSPC1-A488 IMPa2-A546 DAPI 8C1-siRNA-IMP-a2-a4 V2.00	0	10. siRNA-IMPa2-25 PSPC1-A488 DAPI IMPa2-A546_af_TileScan_001 (Stage 32 of 49)	00-iUENh5je8yHNkS4whQTJN3
103		Vesicles Paraspeckle	1	0.000	1.000	120	200000911	200000081	siRNA-IMPa2-25 PSPC1-A488 IMPa2-A546 DAPI 8C1-siRNA-IMP-a2-a4 V2.00	0	10. siRNA-IMPa2-25 PSPC1-A488 DAPI IMPa2-A546_af_TileScan_001 (Stage 32 of 49)	00-iUENh5je8yHNkS4whQTJN3
127		Vesicles Paraspeckle	1	0.000	1.000	120	200000912	200000082	siRNA-IMPa2-25 PSPC1-A488 IMPa2-A546 DAPI 8C1-siRNA-IMP-a2-a4 V2.00	0	10. siRNA-IMPa2-25 PSPC1-A488 DAPI IMPa2-A546_af_TileScan_001 (Stage 32 of 49)	00-iUENh5je8yHNkS4whQTJN3
61		Vesicles Paraspeckle	1	0.000	1.000	120	200000913	200000083	siRNA-IMPa2-25 PSPC1-A488 IMPa2-A546 DAPI 8C1-siRNA-IMP-a2-a4 V2.00	0	10. siRNA-IMPa2-25 PSPC1-A488 DAPI IMPa2-A546_af_TileScan_001 (Stage 32 of 49)	00-iUENh5je8yHNkS4whQTJN3
128		Vesicles Paraspeckle	1	0.000	1.000	121	200000914	200000084	siRNA-IMPa2-25 PSPC1-A488 IMPa2-A546 DAPI 8C1-siRNA-IMP-a2-a4 V2.00	0	10. siRNA-IMPa2-25 PSPC1-A488 DAPI IMPa2-A546_af_TileScan_001 (Stage 32 of 49)	00-iUENh5je8yHNkS4whQTJN3
238		Vesicles Paraspeckle	1	0.000	1.000	121	200000915	200000085	siRNA-IMPa2-25 PSPC1-A488 IMPa2-A546 DAPI 8C1-siRNA-IMP-a2-a4 V2.00	0	10. siRNA-IMPa2-25 PSPC1-A488 DAPI IMPa2-A546_af_TileScan_001 (Stage 32 of 49)	00-iUENh5je8yHNkS4whQTJN3
152		Vesicles Paraspeckle	1	0.000	1.000	121	200000916	200000086	siRNA-IMPa2-25 PSPC1-A488 IMPa2-A546 DAPI 8C1-siRNA-IMP-a2-a4 V2.00	0	10. siRNA-IMPa2-25 PSPC1-A488 DAPI IMPa2-A546_af_TileScan_001 (Stage 32 of 49)	00-iUENh5je8yHNkS4whQTJN3
78		Vesicles Paraspeckle	1	0.000	1.000	121	200000917	200000087	siRNA-IMPa2-25 PSPC1-A488 IMPa2-A546 DAPI 8C1-siRNA-IMP-a2-a4 V2.00	0	10. siRNA-IMPa2-25 PSPC1-A488 DAPI IMPa2-A546_af_TileScan_001 (Stage 32 of 49)	00-iUENh5je8yHNkS4whQTJN3
184		Vesicles Paraspeckle	1	0.000	1.000	121	200000918	200000088	siRNA-IMPa2-25 PSPC1-A488 IMPa2-A546 DAPI 8C1-siRNA-IMP-a2-a4 V2.00	0	10. siRNA-IMPa2-25 PSPC1-A488 DAPI IMPa2-A546_af_TileScan_001 (Stage 32 of 49)	00-iUENh5je8yHNkS4whQTJN3
132		Vesicles Paraspeckle	1	0.000	1.000	121	200000919	200000089	siRNA-IMPa2-25 PSPC1-A488 IMPa2-A546 DAPI 8C1-siRNA-IMP-a2-a4 V2.00	0	10. siRNA-IMPa2-25 PSPC1-A488 DAPI IMPa2-A546_af_TileScan_001 (Stage 32 of 49)	00-iUENh5je8yHNkS4whQTJN3
144		Vesicles Paraspeckle	1	0.000	1.000	121	200000920	200000090	siRNA-IMPa2-25 PSPC1-A488 IMPa2-A546 DAPI 8C1-siRNA-IMP-a2-a4 V2.00	0	10. siRNA-IMPa2-25 PSPC1-A488 DAPI IMPa2-A546_af_TileScan_001 (Stage 32 of 49)	00-iUENh5je8yHNkS4whQTJN3
127		Vesicles Paraspeckle	1	0.000	1.000	121	200000921	200000091	siRNA-IMPa2-25 PSPC1-A488 IMPa2-A546 DAPI 8C1-siRNA-IMP-a2-a4 V2.00	0	10. siRNA-IMPa2-25 PSPC1-A488 DAPI IMPa2-A546_af_TileScan_001 (Stage 32 of 49)	00-iUENh5je8yHNkS4whQTJN3
135		Vesicles Paraspeckle	1	0.000	1.000	121	200000922	200000092	siRNA-IMPa2-25 PSPC1-A488 IMPa2-A546 DAPI 8C1-siRNA-IMP-a2-a4 V2.00	0	10. siRNA-IMPa2-25 PSPC1-A488 DAPI IMPa2-A546_af_TileScan_001 (Stage 32 of 49)	00-iUENh5je8yHNkS4whQTJN3
246		Vesicles Paraspeckle	1	0.000	1.000	121	200000923	200000093	siRNA-IMPa2-25 PSPC1-A488 IMPa2-A546 DAPI 8C1-siRNA-IMP-a2-a4 V2.00	0	10. siRNA-IMPa2-25 PSPC1-A488 DAPI IMPa2-A546_af_TileScan_001 (Stage 32 of 49)	00-iUENh5je8yHNkS4whQTJN3
156		Vesicles Paraspeckle	1	0.000	1.000	121	200000924	200000094	siRNA-IMPa2-25 PSPC1-A488 IMPa2-A546 DAPI 8C1-siRNA-IMP-a2-a4 V2.00	0	10. siRNA-IMPa2-25 PSPC1-A488 DAPI IMPa2-A546_af_TileScan_001 (Stage 32 of 49)	00-iUENh5je8yHNkS4whQTJN3
91		Vesicles Paraspeckle	1	0.000	1.000	121	200000925	200000095	siRNA-IMPa2-25 PSPC1-A488 IMPa2-A546 DAPI 8C1-siRNA-IMP-a2-a4 V2.00	0	10. siRNA-IMPa2-25 PSPC1-A488 DAPI IMPa2-A546_af_TileScan_001 (Stage 32 of 49)	00-iUENh5je8yHNkS4whQTJN3
128		Vesicles Paraspeckle	1	0.000	1.000	122	200000926	200000000	siRNA-IMPa2-25 PSPC1-A488 IMPa2-A546 DAPI 8C1-siRNA-IMP-a2-a4 V2.00	0	10. siRNA-IMPa2-25 PSPC1-A488 DAPI IMPa2-A546_ag_TileScan_001 (Stage 33 of 49)	00-ZXgQLtH2uopCzAqdZrZpTg
142		Vesicles Paraspeckle	1	0.000	1.000	122	200000927	200000001	siRNA-IMPa2-25 PSPC1-A488 IMPa2-A546 DAPI 8C1-siRNA-IMP-a2-a4 V2.00	0	10. siRNA-IMPa2-25 PSPC1-A488 DAPI IMPa2-A546_ag_TileScan_001 (Stage 33 of 49)	00-ZXgQLtH2uopCzAqdZrZpTg
96		Vesicles Paraspeckle	1	0.000	1.000	122	200000928	200000002	siRNA-IMPa2-25 PSPC1-A488 IMPa2-A546 DAPI 8C1-siRNA-IMP-a2-a4 V2.00	0	10. siRNA-IMPa2-25 PSPC1-A488 DAPI IMPa2-A546_ag_TileScan_001 (Stage 33 of 49)	00-ZXgQLtH2uopCzAqdZrZpTg
162		Vesicles Paraspeckle	1	0.000	1.000	122	200000929	200000003	siRNA-IMPa2-25 PSPC1-A488 IMPa2-A546 DAPI 8C1-siRNA-IMP-a2-a4 V2.00	0	10. siRNA-IMPa2-25 PSPC1-A488 DAPI IMPa2-A546_ag_TileScan_001 (Stage 33 of 49)	00-ZXgQLtH2uopCzAqdZrZpTg
78		Vesicles Paraspeckle	1	0.000	1.000	122	200000930	200000004	siRNA-IMPa2-25 PSPC1-A488 IMPa2-A546 DAPI 8C1-siRNA-IMP-a2-a4 V2.00	0	10. siRNA-IMPa2-25 PSPC1-A488 DAPI IMPa2-A546_ag_TileScan_001 (Stage 33 of 49)	00-ZXgQLtH2uopCzAqdZrZpTg
54		Vesicles Paraspeckle	1	0.000	1.000	122	200000931	200000005	siRNA-IMPa2-25 PSPC1-A488 IMPa2-A546 DAPI 8C1-siRNA-IMP-a2-a4 V2.00	0	10. siRNA-IMPa2-25 PSPC1-A488 DAPI IMPa2-A546_ag_TileScan_001 (Stage 33 of 49)	00-ZXgQLtH2uopCzAqdZrZpTg
64		Vesicles Paraspeckle	1	0.000	1.000	122	200000932	200000006	siRNA-IMPa2-25 PSPC1-A488 IMPa2-A546 DAPI 8C1-siRNA-IMP-a2-a4 V2.00	0	10. siRNA-IMPa2-25 PSPC1-A488 DAPI IMPa2-A546_ag_TileScan_001 (Stage 33 of 49)	00-ZXgQLtH2uopCzAqdZrZpTg
100		Vesicles Paraspeckle	1	0.000	1.000	122	200000933	200000007	siRNA-IMPa2-25 PSPC1-A488 IMPa2-A546 DAPI 8C1-siRNA-IMP-a2-a4 V2.00	0	10. siRNA-IMPa2-25 PSPC1-A488 DAPI IMPa2-A546_ag_TileScan_001 (Stage 33 of 49)	00-ZXgQLtH2uopCzAqdZrZpTg
160		Vesicles Paraspeckle	1	0.000	1.000	122	200000934	200000008	siRNA-IMPa2-25 PSPC1-A488 IMPa2-A546 DAPI 8C1-siRNA-IMP-a2-a4 V2.00	0	10. siRNA-IMPa2-25 PSPC1-A488 DAPI IMPa2-A546_ag_TileScan_001 (Stage 33 of 49)	00-ZXgQLtH2uopCzAqdZrZpTg
0		Vesicles Paraspeckle	1	0.000	1.000	122	200000935	200000009	siRNA-IMPa2-25 PSPC1-A488 IMPa2-A546 DAPI 8C1-siRNA-IMP-a2-a4 V2.00	0	10. siRNA-IMPa2-25 PSPC1-A488 DAPI IMPa2-A546_ag_TileScan_001 (Stage 33 of 49)	00-ZXgQLtH2uopCzAqdZrZpTg
79		Vesicles Paraspeckle	1	0.000	1.000	122	200000936	200000010	siRNA-IMPa2-25 PSPC1-A488 IMPa2-A546 DAPI 8C1-siRNA-IMP-a2-a4 V2.00	0	10. siRNA-IMPa2-25 PSPC1-A488 DAPI IMPa2-A546_ag_TileScan_001 (Stage 33 of 49)	00-ZXgQLtH2uopCzAqdZrZpTg
66		Vesicles Paraspeckle	1	0.000	1.000	122	200000937	200000011	siRNA-IMPa2-25 PSPC1-A488 IMPa2-A546 DAPI 8C1-siRNA-IMP-a2-a4 V2.00	0	10. siRNA-IMPa2-25 PSPC1-A488 DAPI IMPa2-A546_ag_TileScan_001 (Stage 33 of 49)	00-ZXgQLtH2uopCzAqdZrZpTg
90		Vesicles Paraspeckle	1	0.000	1.000	122	200000938	200000012	siRNA-IMPa2-25 PSPC1-A488 IMPa2-A546 DAPI 8C1-siRNA-IMP-a2-a4 V2.00	0	10. siRNA-IMPa2-25 PSPC1-A488 DAPI IMPa2-A546_ag_TileScan_001 (Stage 33 of 49)	00-ZXgQLtH2uopCzAqdZrZpTg
45		Vesicles Paraspeckle	1	0.000	1.000	122	200000939	200000013	siRNA-IMPa2-25 PSPC1-A488 IMPa2-A546 DAPI 8C1-siRNA-IMP-a2-a4 V2.00	0	10. siRNA-IMPa2-25 PSPC1-A488 DAPI IMPa2-A546_ag_TileScan_001 (Stage 33 of 49)	00-ZXgQLtH2uopCzAqdZrZpTg
106		Vesicles Paraspeckle	1	0.000	1.000	122	200000940	200000014	siRNA-IMPa2-25 PSPC1-A488 IMPa2-A546 DAPI 8C1-siRNA-IMP-a2-a4 V2.00	0	10. siRNA-IMPa2-25 PSPC1-A488 DAPI IMPa2-A546_ag_TileScan_001 (Stage 33 of 49)	00-ZXgQLtH2uopCzAqdZrZpTg
99		Vesicles Paraspeckle	1	0.000	1.000	122	200000941	200000015	siRNA-IMPa2-25 PSPC1-A488 IMPa2-A546 DAPI 8C1-siRNA-IMP-a2-a4 V2.00	0	10. siRNA-IMPa2-25 PSPC1-A488 DAPI IMPa2-A546_ag_TileScan_001 (Stage 33 of 49)	00-ZXgQLtH2uopCzAqdZrZpTg
62		Vesicles Paraspeckle	1	0.000	1.000	122	200000942	200000016	siRNA-IMPa2-25 PSPC1-A488 IMPa2-A546 DAPI 8C1-siRNA-IMP-a2-a4 V2.00	0	10. siRNA-IMPa2-25 PSPC1-A488 DAPI IMPa2-A546_ag_TileScan_001 (Stage 33 of 49)	00-ZXgQLtH2uopCzAqdZrZpTg
223		Vesicles Paraspeckle	1	0.000	1.000	122	200000943	200000017	siRNA-IMPa2-25 PSPC1-A488 IMPa2-A546 DAPI 8C1-siRNA-IMP-a2-a4 V2.00	0	10. siRNA-IMPa2-25 PSPC1-A488 DAPI IMPa2-A546_ag_TileScan_001 (Stage 33 of 49)	00-ZXgQLtH2uopCzAqdZrZpTg
103		Vesicles Paraspeckle	1	0.000	1.000	122	200000944	200000018	siRNA-IMPa2-25 PSPC1-A488 IMPa2-A546 DAPI 8C1-siRNA-IMP-a2-a4 V2.00	0	10. siRNA-IMPa2-25 PSPC1-A488 DAPI IMPa2-A546_ag_TileScan_001 (Stage 33 of 49)	00-ZXgQLtH2uopCzAqdZrZpTg
127		Vesicles Paraspeckle	1	0.000	1.000	122	200000945	200000019	siRNA-IMPa2-25 PSPC1-A488 IMPa2-A546 DAPI 8C1-siRNA-IMP-a2-a4 V2.00	0	10. siRNA-IMPa2-25 PSPC1-A488 DAPI IMPa2-A546_ag_TileScan_001 (Stage 33 of 49)	00-ZXgQLtH2uopCzAqdZrZpTg
164		Vesicles Paraspeckle	1	0.000	1.000	123	200000946	200000020	siRNA-IMPa2-25 PSPC1-A488 IMPa2-A546 DAPI 8C1-siRNA-IMP-a2-a4 V2.00	0	10. siRNA-IMPa2-25 PSPC1-A488 DAPI IMPa2-A546_ag_TileScan_001 (Stage 33 of 49)	00-ZXgQLtH2uopCzAqdZrZpTg
130		Vesicles Paraspeckle	1	0.000	1.000	123	200000947	200000021	siRNA-IMPa2-25 PSPC1-A488 IMPa2-A546 DAPI 8C1-siRNA-IMP-a2-a4 V2.00	0	10. siRNA-IMPa2-25 PSPC1-A488 DAPI IMPa2-A546_ag_TileScan_001 (Stage 33 of 49)	00-ZXgQLtH2uopCzAqdZrZpTg
84		Vesicles Paraspeckle	1	0.000	1.000	123	200000948	200000022	siRNA-IMPa2-25 PSPC1-A488 IMPa2-A546 DAPI 8C1-siRNA-IMP-a2-a4 V2.00	0	10. siRNA-IMPa2-25 PSPC1-A488 DAPI IMPa2-A546_ag_TileScan_001 (Stage 33 of 49)	00-ZXgQLtH2uopCzAqdZrZpTg
73		Vesicles Paraspeckle	1	0.000	1.000	123	200000949	200000023	siRNA-IMPa2-25 PSPC1-A488 IMPa2-A546 DAPI 8C1-siRNA-IMP-a2-a4 V2.00	0	10. siRNA-IMPa2-25 PSPC1-A488 DAPI IMPa2-A546_ag_TileScan_001 (Stage 33 of 49)	00-ZXgQLtH2uopCzAqdZrZpTg
51		Vesicles Paraspeckle	1	0.000	1.000	123	200000950	200000024	siRNA-IMPa2-25 PSPC1-A488 IMPa2-A546 DAPI 8C1-siRNA-IMP-a2-a4 V2.00	0	10. siRNA-IMPa2-25 PSPC1-A488 DAPI IMPa2-A546_ag_TileScan_001 (Stage 33 of 49)	00-ZXgQLtH2uopCzAqdZrZpTg
58		Vesicles Paraspeckle	1	0.000	1.000	123	200000951	200000025	siRNA-IMPa2-25 PSPC1-A488 IMPa2-A546 DAPI 8C1-siRNA-IMP-a2-a4 V2.00	0	10. siRNA-IMPa2-25 PSPC1-A488 DAPI IMPa2-A546_ag_TileScan_001 (Stage 33 of 49)	00-ZXgQLtH2uopCzAqdZrZpTg
24		Vesicles Paraspeckle	1	0.000	1.000	123	200000952	200000026	siRNA-IMPa2-25 PSPC1-A488 IMPa2-A546 DAPI 8C1-siRNA-IMP-a2-a4 V2.00	0	10. siRNA-IMPa2-25 PSPC1-A488 DAPI IMPa2-A546_ag_TileScan_001 (Stage 33 of 49)	00-ZXgQLtH2uopCzAqdZrZpTg
43		Vesicles Paraspeckle	1	0.000	1.000	124	200000953	200000027	siRNA-IMPa2-25 PSPC1-A488 IMPa2-A546 DAPI 8C1-siRNA-IMP-a2-a4 V2.00	0	10. siRNA-IMPa2-25 PSPC1-A488 DAPI IMPa2-A546_ag_TileScan_001 (Stage 33 of 49)	00-ZXgQLtH2uopCzAqdZrZpTg
60		Vesicles Paraspeckle	1	0.000	1.000	124	200000954	200000028	siRNA-IMPa2-25 PSPC1-A488 IMPa2-A546 DAPI 8C1-siRNA-IMP-a2-a4 V2.00	0	10. siRNA-IMPa2-25 PSPC1-A488 DAPI IMPa2-A546_ag_TileScan_001 (Stage 33 of 49)	00-ZXgQLtH2uopCzAqdZrZpTg
97		Vesicles Paraspeckle	1	0.000	1.000	124	200000955	200000029	siRNA-IMPa2-25 PSPC1-A488 IMPa2-A546 DAPI 8C1-siRNA-IMP-a2-a4 V2.00	0	10. siRNA-IMPa2-25 PSPC1-A488 DAPI IMPa2-A546_ag_TileScan_001 (Stage 33 of 49)	00-ZXgQLtH2uopCzAqdZrZpTg
145		Vesicles Paraspeckle	1	0.000	1.000	124	200000956	200000030	siRNA-IMPa2-25 PSPC1-A488 IMPa2-A546 DAPI 8C1-siRNA-IMP-a2-a4 V2.00	0	10. siRNA-IMPa2-25 PSPC1-A488 DAPI IMPa2-A546_ag_TileScan_001 (Stage 33 of 49)	00-ZXgQLtH2uopCzAqdZrZpTg
85		Vesicles Paraspeckle	1	0.000	1.000	124	200000957	200000031	siRNA-IMPa2-25 PSPC1-A488 IMPa2-A546 DAPI 8C1-siRNA-IMP-a2-a4 V2.00	0	10. siRNA-IMPa2-25 PSPC1-A488 DAPI IMPa2-A546_ag_TileScan_001 (Stage 33 of 49)	00-ZXgQLtH2uopCzAqdZrZpTg
89		Vesicles Paraspeckle	1	0.000	1.000	124	200000958	200000032	siRNA-IMPa2-25 PSPC1-A488 IMPa2-A546 DAPI 8C1-siRNA-IMP-a2-a4 V2.00	0	10. siRNA-IMPa2-25 PSPC1-A488 DAPI IMPa2-A546_ag_TileScan_001 (Stage 33 of 49)	00-ZXgQLtH2uopCzAqdZrZpTg
30		Vesicles Paraspeckle	1	0.000	1.000	124	200000959	200000033	siRNA-IMPa2-25 PSPC1-A488 IMPa2-A546 DAPI 8C1-siRNA-IMP-a2-a4 V2.00	0	10. siRNA-IMPa2-25 PSPC1-A488 DAPI IMPa2-A546_ag_TileScan_001 (Stage 33 of 49)	00-ZXgQLtH2uopCzAqdZrZpTg
151		Vesicles Paraspeckle	1	0.000	1.000	125	200000960	200000034	siRNA-IMPa2-25 PSPC1-A488 IMPa2-A546 DAPI 8C1-siRNA-IMP-a2-a4 V2.00	0	10. siRNA-IMPa2-25 PSPC1-A488 DAPI IMPa2-A546_ag_TileScan_001 (Stage 33 of 49)	00-ZXgQLtH2uopCzAqdZrZpTg
65		Vesicles Paraspeckle	1	0.000	1.000	125	200000961	200000035	siRNA-IMPa2-25 PSPC1-A488 IMPa2-A546 DAPI 8C1-siRNA-IMP-a2-a4 V2.00	0	10. siRNA-IMPa2-25 PSPC1-A488 DAPI IMPa2-A546_ag_TileScan_001 (Stage 33 of 49)	00-ZXgQLtH2uopCzAqdZrZpTg
136		Vesicles Paraspeckle	1	0.000	1.000	125	200000962	200000036	siRNA-IMPa2-25 PSPC1-A488 IMPa2-A546 DAPI 8C1-siRNA-IMP-a2-a4 V2.00	0	10. siRNA-IMPa2-25 PSPC1-A488 DAPI IMPa2-A546_ag_TileScan_001 (Stage 33 of 49)	00-ZXgQLtH2uopCzAqdZrZpTg
222		Vesicles Paraspeckle	1	0.000	1.000	125	200000963	200000037	siRNA-IMPa2-25 PSPC1-A488 IMPa2-A546 DAPI 8C1-siRNA-IMP-a2-a4 V2.00	0	10. siRNA-IMPa2-25 PSPC1-A488 DAPI IMPa2-A546_ag_TileScan_001 (Stage 33 of 49)	00-ZXgQLtH2uopCzAqdZrZpTg
83		Vesicles Paraspeckle	1	0.000	1.000	125	200000964	200000038	siRNA-IMPa2-25 PSPC1-A488 IMPa2-A546 DAPI 8C1-siRNA-IMP-a2-a4 V2.00	0	10. siRNA-IMPa2-25 PSPC1-A488 DAPI IMPa2-A546_ag_TileScan_001 (Stage 33 of 49)	00-ZXgQLtH2uopCzAqdZrZpTg
29		Vesicles Paraspeckle	1	0.000	1.000	125	200000965	200000039	siRNA-IMPa2-25 PSPC1-A488 IMPa2-A546 DAPI 8C1-siRNA-IMP-a2-a4 V2.00	0	10. siRNA-IMPa2-25 PSPC1-A488 DAPI IMPa2-A546_ag_TileScan_001 (Stage 33 of 49)	00-ZXgQLtH2uopCzAqdZrZpTg
93		Vesicles Paraspeckle	1	0.000	1.000	126	200000966	200000040	siRNA-IMPa2-25 PSPC1-A488 IMPa2-A546 DAPI 8C1-siRNA-IMP-a2-a4 V2.00	0	10. siRNA-IMPa2-25 PSPC1-A488 DAPI IMPa2-A546_ag_TileScan_001 (Stage 33 of 49)	00-ZXgQLtH2uopCzAqdZrZpTg
160		Vesicles Paraspeckle	1	0.000	1.000	126	200000967	200000041	siRNA-IMPa2-25 PSPC1-A488 IMPa2-A546 DAPI 8C1-siRNA-IMP-a2-a4 V2.00	0	10. siRNA-IMPa2-25 PSPC1-A488 DAPI IMPa2-A546_ag_TileScan_001 (Stage 33 of 49)	00-ZXgQLtH2uopCzAqdZrZpTg
70		Vesicles Paraspeckle	1	0.000	1.000	126	200000968	200000042	siRNA-IMPa2-25 PSPC1-A488 IMPa2-A546 DAPI 8C1-siRNA-IMP-a2-a4 V2.00	0	10. siRNA-IMPa2-25 PSPC1-A488 DAPI IMPa2-A546_ag_TileScan_001 (Stage 33 of 49)	00-ZXgQLtH2uopCzAqdZrZpTg
134		Vesicles Paraspeckle	1	0.000	1.000	126	200000969	200000043	siRNA-IMPa2-25 PSPC1-A488 IMPa2-A546 DAPI 8C1-siRNA-IMP-a2-a4 V2.00	0	10. siRNA-IMPa2-25 PSPC1-A488 DAPI IMPa2-A546_ag_TileScan_001 (Stage 33 of 49)	00-ZXgQLtH2uopCzAqdZrZpTg
132		Vesicles Paraspeckle	1	0.000	1.000	126	200000970	200000044	siRNA-IMPa2-25 PSPC1-A488 IMPa2-A546 DAPI 8C1-siRNA-IMP-a2-a4 V2.00	0	10. siRNA-IMPa2-25 PSPC1-A488 DAPI IMPa2-A546_ag_TileScan_001 (Stage 33 of 49)	00-ZXgQLtH2uopCzAqdZrZpTg
121		Vesicles Paraspeckle	1	0.000	1.000	126	200000971	200000045	siRNA-IMPa2-25 PSPC1-A488 IMPa2-A546 DAPI 8C1-siRNA-IMP-a2-a4 V2.00	0	10. siRNA-IMPa2-25 PSPC1-A488 DAPI IMPa2-A546_ag_TileScan_001 (Stage 33 of 49)	00-ZXgQLtH2uopCzAqdZrZpTg
172		Vesicles Paraspeckle	1	0.000	1.000	127	200000972	200000046	siRNA-IMPa2-25 PSPC1-A488 IMPa2-A546 DAPI 8C1-siRNA-IMP-a2-a4 V2.00	0	10. siRNA-IMPa2-25 PSPC1-A488 DAPI IMPa2-A546_ag_TileScan_001 (Stage 33 of 49)	00-ZXgQLtH2uopCzAqdZrZpTg
73		Vesicles Paraspeckle	1	0.000	1.000	127	200000973	200000047	siRNA-IMPa2-25 PSPC1-A488 IMPa2-A546 DAPI 8C1-siRNA-IMP-a2-a4 V2.00	0	10. siRNA-IMPa2-25 PSPC1-A488 DAPI IMPa2-A546_ag_TileScan_001 (Stage 33 of 49)	00-ZXgQLtH2uopCzAqdZrZpTg
130		Vesicles Paraspeckle	1	0.000	1.000	127	200000974	200000048	siRNA-IMPa2-25 PSPC1-A488 IMPa2-A546 DAPI 8C1-siRNA-IMP-a2-a4 V2.00	0	10. siRNA-IMPa2-25 PSPC1-A488 DAPI IMPa2-A546_ag_TileScan_001 (Stage 33 of 49)	00-ZXgQLtH2uopCzAqdZrZpTg
228		Vesicles Paraspeckle	1	0.000	1.000	127	200000975	200000049	siRNA-IMPa2-25 PSPC1-A488 IMPa2-A546 DAPI 8C1-siRNA-IMP-a2-a4 V2.00	0	10. siRNA-IMPa2-25 PSPC1-A488 DAPI IMPa2-A546_ag_TileScan_001 (Stage 33 of 49)	00-ZXgQLtH2uopCzAqdZrZpTg
84		Vesicles Paraspeckle	1	0.000	1.000	127	200000976	200000050	siRNA-IMPa2-25 PSPC1-A488 IMPa2-A546 DAPI 8C1-siRNA-IMP-a2-a4 V2.00	0	10. siRNA-IMPa2-25 PSPC1-A488 DAPI IMPa2-A546_ag_TileScan_001 (Stage 33 of 49)	00-ZXgQLtH2uopCzAqdZrZpTg
167		Vesicles Paraspeckle	1	0.000	1.000	127	200000977	200000051	siRNA-IMPa2-25 PSPC1-A488 IMPa2-A546 DAPI 8C1-siRNA-IMP-a2-a4 V2.00	0	10. siRNA-IMPa2-25 PSPC1-A488 DAPI IMPa2-A546_ag_TileScan_001 (Stage 33 of 49)	00-ZXgQLtH2uopCzAqdZrZpTg
137		Vesicles Paraspeckle	1	0.000	1.000	127	200000978	200000052	siRNA-IMPa2-25 PSPC1-A488 IMPa2-A546 DAPI 8C1-siRNA-IMP-a2-a4 V2.00	0	10. siRNA-IMPa2-25 PSPC1-A488 DAPI IMPa2-A546_ag_TileScan_001 (Stage 33 of 49)	00-ZXgQLtH2uopCzAqdZrZpTg
140		Vesicles Paraspeckle	1	0.000	1.000	127	200000979	200000053	siRNA-IMPa2-25 PSPC1-A488 IMPa2-A546 DAPI 8C1-siRNA-IMP-a2-a4 V2.00	0	10. siRNA-IMPa2-25 PSPC1-A488 DAPI IMPa2-A546_ag_TileScan_001 (Stage 33 of 49)	00-ZXgQLtH2uopCzAqdZrZpTg
64		Vesicles Paraspeckle	1	0.000	1.000	127	200000980	200000054	siRNA-IMPa2-25 PSPC1-A488 IMPa2-A546 DAPI 8C1-siRNA-IMP-a2-a4 V2.00	0	10. siRNA-IMPa2-25 PSPC1-A488 DAPI IMPa2-A546_ag_TileScan_001 (Stage 33 of 49)	00-ZXgQLtH2uopCzAqdZrZpTg
93		Vesicles Paraspeckle	1	0.000	1.000	127	200000981	200000055	siRNA-IMPa2-25 PSPC1-A488 IMPa2-A546 DAPI 8C1-siRNA-IMP-a2-a4 V2.00	0	10. siRNA-IMPa2-25 PSPC1-A488 DAPI IMPa2-A546_ag_TileScan_001 (Stage 33 of 49)	00-ZXgQLtH2uopCzAqdZrZpTg
130		Vesicles Paraspeckle	1	0.000	1.000	127	200000982	200000056	siRNA-IMPa2-25 PSPC1-A488 IMPa2-A546 DAPI 8C1-siRNA-IMP-a2-a4 V2.00	0	10. siRNA-IMPa2-25 PSPC1-A488 DAPI IMPa2-A546_ag_TileScan_001 (Stage 33 of 49)	00-ZXgQLtH2uopCzAqdZrZpTg
171		Vesicles Paraspeckle	1	0.000	1.000	127	200000983	200000057	siRNA-IMPa2-25 PSPC1-A488 IMPa2-A546 DAPI 8C1-siRNA-IMP-a2-a4 V2.00	0	10. siRNA-IMPa2-25 PSPC1-A488 DAPI IMPa2-A546_ag_TileScan_001 (Stage 33 of 49)	00-ZXgQLtH2uopCzAqdZrZpTg
162		Vesicles Paraspeckle	1	0.000	1.000	128	200000984	200000058	siRNA-IMPa2-25 PSPC1-A488 IMPa2-A546 DAPI 8C1-siRNA-IMP-a2-a4 V2.00	0	10. siRNA-IMPa2-25 PSPC1-A488 DAPI IMPa2-A546_ag_TileScan_001 (Stage 33 of 49)	00-ZXgQLtH2uopCzAqdZrZpTg
169		Vesicles Paraspeckle	1	0.000	1.000	128	200000985	200000059	siRNA-IMPa2-25 PSPC1-A488 IMPa2-A546 DAPI 8C1-siRNA-IMP-a2-a4 V2.00	0	10. siRNA-IMPa2-25 PSPC1-A488 DAPI IMPa2-A546_ag_TileScan_001 (Stage 33 of 49)	00-ZXgQLtH2uopCzAqdZrZpTg
203		Vesicles Paraspeckle	1	0.000	1.000	128	200000986	200000060	siRNA-IMPa2-25 PSPC1-A488 IMPa2-A546 DAPI 8C1-siRNA-IMP-a2-a4 V2.00	0	10. siRNA-IMPa2-25 PSPC1-A488 DAPI IMPa2-A546_ag_TileScan_001 (Stage 33 of 49)	00-ZXgQLtH2uopCzAqdZrZpTg
199		Vesicles Paraspeckle	1	0.000	1.000	128	200000987	200000061	siRNA-IMPa2-25 PSPC1-A488 IMPa2-A546 DAPI 8C1-siRNA-IMP-a2-a4 V2.00	0	10. siRNA-IMPa2-25 PSPC1-A488 DAPI IMPa2-A546_ag_TileScan_001 (Stage 33 of 49)	00-ZXgQLtH2uopCzAqdZrZpTg
104		Vesicles Paraspeckle	1	0.000	1.000	128	200000988	200000062	siRNA-IMPa2-25 PSPC1-A488 IMPa2-A546 DAPI 8C1-siRNA-IMP-a2-a4 V2.00	0	10. siRNA-IMPa2-25 PSPC1-A488 DAPI IMPa2-A546_ag_TileScan_001 (Stage 33 of 49)	00-ZXgQLtH2uopCzAqdZrZpTg
101		Vesicles Paraspeckle	1	0.000	1.000	128	200000989	200000063	siRNA-IMPa2-25 PSPC1-A488 IMPa2-A546 DAPI 8C1-siRNA-IMP-a2-a4 V2.00	0	10. siRNA-IMPa2-25 PSPC1-A488 DAPI IMPa2-A546_ag_TileScan_001 (Stage 33 of 49)	00-ZXgQLtH2uopCzAqdZrZpTg
104		Vesicles Paraspeckle	1	0.000	1.000	128	200000990	200000064	siRNA-IMPa2-25 PSPC1-A488 IMPa2-A546 DAPI 8C1-siRNA-IMP-a2-a4 V2.00	0	10. siRNA-IMPa2-25 PSPC1-A488 DAPI IMPa2-A546_ag_TileScan_001 (Stage 33 of 49)	00-ZXgQLtH2uopCzAqdZrZpTg
192		Vesicles Paraspeckle	1	0.000	1.000	128	200000991	200000065	siRNA-IMPa2-25 PSPC1-A488 IMPa2-A546 DAPI 8C1-siRNA-IMP-a2-a4 V2.00	0	10. siRNA-IMPa2-25 PSPC1-A488 DAPI IMPa2-A546_ag_TileScan_001 (Stage 33 of 49)	00-ZXgQLtH2uopCzAqdZrZpTg
168		Vesicles Paraspeckle	1	0.000	1.000	128	200000992	200000066	siRNA-IMPa2-25 PSPC1-A488 IMPa2-A546 DAPI 8C1-siRNA-IMP-a2-a4 V2.00	0	10. siRNA-IMPa2-25 PSPC1-A488 DAPI IMPa2-A546_ag_TileScan_001 (Stage 33 of 49)	00-ZXgQLtH2uopCzAqdZrZpTg
77		Vesicles Paraspeckle	1	0.000	1.000	128	200000993	200000067	siRNA-IMPa2-25 PSPC1-A488 IMPa2-A546 DAPI 8C1-siRNA-IMP-a2-a4 V2.00	0	10. siRNA-IMPa2-25 PSPC1-A488 DAPI IMPa2-A546_ag_TileScan_001 (Stage 33 of 49)	00-ZXgQLtH2uopCzAqdZrZpTg
229		Vesicles Paraspeckle	1	0.000	1.000	128	200000994	200000068	siRNA-IMPa2-25 PSPC1-A488 IMPa2-A546 DAPI 8C1-siRNA-IMP-a2-a4 V2.00	0	10. siRNA-IMPa2-25 PSPC1-A488 DAPI IMPa2-A546_ag_TileScan_001 (Stage 33 of 49)	00-ZXgQLtH2uopCzAqdZrZpTg
72		Vesicles Paraspeckle	1	0.000	1.000	128	200000995	200000069	siRNA-IMPa2-25 PSPC1-A488 IMPa2-A546 DAPI 8C1-siRNA-IMP-a2-a4 V2.00	0	10. siRNA-IMPa2-25 PSPC1-A488 DAPI IMPa2-A546_ag_TileScan_001 (Stage 33 of 49)	00-ZXgQLtH2uopCzAqdZrZpTg
139		Vesicles Paraspeckle	1	0.000	1.000	128	200000996	200000070	siRNA-IMPa2-25 PSPC1-A488 IMPa2-A546 DAPI 8C1-siRNA-IMP-a2-a4 V2.00	0	10. siRNA-IMPa2-25 PSPC1-A488 DAPI IMPa2-A546_ag_TileScan_001 (Stage 33 of 49)	00-ZXgQLtH2uopCzAqdZrZpTg
155		Vesicles Paraspeckle	1	0.000	1.000	128	200000997	200000071	siRNA-IMPa2-25 PSPC1-A488 IMPa2-A546 DAPI 8C1-siRNA-IMP-a2-a4 V2.00	0	10. siRNA-IMPa2-25 PSPC1-A488 DAPI IMPa2-A546_ag_TileScan_001 (Stage 33 of 49)	00-ZXgQLtH2uopCzAqdZrZpTg
191		Vesicles Paraspeckle	1	0.000	1.000	128	200000998	200000072	siRNA-IMPa2-25 PSPC1-A488 IMPa2-A546 DAPI 8C1-siRNA-IMP-a2-a4 V2.00	0	10. siRNA-IMPa2-25 PSPC1-A488 DAPI IMPa2-A546_ag_TileScan_001 (Stage 33 of 49)	00-ZXgQLtH2uopCzAqdZrZpTg
62		Vesicles Paraspeckle	1	0.000	1.000	128	200000999	200000073	siRNA-IMPa2-25 PSPC1-A488 IMPa2-A546 DAPI 8C1-siRNA-IMP-a2-a4 V2.00	0	10. siRNA-IMPa2-25 PSPC1-A488 DAPI IMPa2-A546_ag_TileScan_001 (Stage 33 of 49)	00-ZXgQLtH2uopCzAqdZrZpTg
81		Vesicles Paraspeckle	1	0.000	1.000	130	200001000	200000074	siRNA-IMPa2-25 PSPC1-A488 IMPa2-A546 DAPI 8C1-siRNA-IMP-a2-a4 V2.00	0	10. siRNA-IMPa2-25 PSPC1-A488 DAPI IMPa2-A546_ag_TileScan_001 (Stage 33 of 49)	00-ZXgQLtH2uopCzAqdZrZpTg
132		Vesicles Paraspeckle	1	0.000	1.000	130	200001001	200000075	siRNA-IMPa2-25 PSPC1-A488 IMPa2-A546 DAPI 8C1-siRNA-IMP-a2-a4 V2.00	0	10. siRNA-IMPa2-25 PSPC1-A488 DAPI IMPa2-A546_ag_TileScan_001 (Stage 33 of 49)	00-ZXgQLtH2uopCzAqdZrZpTg
104		Vesicles Paraspeckle	1	0.000	1.000	130	200001002	200000076	siRNA-IMPa2-25 PSPC1-A488 IMPa2-A546 DAPI 8C1-siRNA-IMP-a2-a4 V2.00	0	10. siRNA-IMPa2-25 PSPC1-A488 DAPI IMPa2-A546_ag_TileScan_001 (Stage 33 of 49)	00-ZXgQLtH2uopCzAqdZrZpTg
76		Vesicles Paraspeckle	1	0.000	1.000	130	200001003	200000077	siRNA-IMPa2-25 PSPC1-A488 IMPa2-A546 DAPI 8C1-siRNA-IMP-a2-a4 V2.00	0	10. siRNA-IMPa2-25 PSPC1-A488 DAPI IMPa2-A546_ag_TileScan_001 (Stage 33 of 49)	00-ZXgQLtH2uopCzAqdZrZpTg
76		Vesicles Paraspeckle	1	0.000	1.000	130	200001004	200000078	siRNA-IMPa2-25 PSPC1-A488 IMPa2-A546 DAPI 8C1-siRNA-IMP-a2-a4 V2.00	0	10. siRNA-IMPa2-25 PSPC1-A488 DAPI IMPa2-A546_ag_TileScan_001 (Stage 33 of 49)	00-ZXgQLtH2uopCzAqdZrZpTg
222		Vesicles Paraspeckle	1	0.000	1.000	130	200001005	200000079	siRNA-IMPa2-25 PSPC1-A488 IMPa2-A546 DAPI 8C1-siRNA-IMP-a2-a4 V2.00	0	10. siRNA-IMPa2-25 PSPC1-A488 DAPI IMPa2-A546_ag_TileScan_001 (Stage 33 of 49)	00-ZXgQLtH2uopCzAqdZrZpTg
100		Vesicles Paraspeckle	1	0.000	1.000	130	200001006	200000080	siRNA-IMPa2-25 PSPC1-A488 IMPa2-A546 DAPI 8C1-siRNA-IMP-a2-a4 V2.00	0	10. siRNA-IMPa2-25 PSPC1-A488 DAPI IMPa2-A546_ag_TileScan_001 (Stage 33 of 49)	00-ZXgQLtH2uopCzAqdZrZpTg
76		Vesicles Paraspeckle	1	0.000	1.000	131	200001007	200000081	siRNA-IMPa2-25 PSPC1-A488 IMPa2-A546 DAPI 8C1-siRNA-IMP-a2-a4 V2.00	0	10. siRNA-IMPa2-25 PSPC1-A488 DAPI IMPa2-A546_ag_TileScan_001 (Stage 33 of 49)	00-ZXgQLtH2uopCzAqdZrZpTg
61		Vesicles Paraspeckle	1	0.000	1.000	131	200001008	200000082	siRNA-IMPa2-25 PSPC1-A488 IMPa2-A546 DAPI 8C1-siRNA-IMP-a2-a4 V2.00	0	10. siRNA-IMPa2-25 PSPC1-A488 DAPI IMPa2-A546_ag_TileScan_001 (Stage 33 of 49)	00-ZXgQLtH2uopCzAqdZrZpTg
76		Vesicles Paraspeckle	1	0.000	1.000	131	200001009	200000083	siRNA-IMPa2-25 PSPC1-A488 IMPa2-A546 DAPI 8C1-siRNA-IMP-a2-a4 V2.00	0	10. siRNA-IMPa2-25 PSPC1-A488 DAPI IMPa2-A546_ag_TileScan_001 (Stage 33 of 49)	00-ZXgQLtH2uopCzAqdZrZpTg
117		Vesicles Paraspeckle	1	0.000	1.000	131	200001010	200000084	siRNA-IMPa2-25 PSPC1-A488 IMPa2-A546 DAPI 8C1-siRNA-IMP-a2-a4 V2.00	0	10. siRNA-IMPa2-25 PSPC1-A488 DAPI IMPa2-A546_ag_TileScan_001 (Stage 33 of 49)	00-ZXgQLtH2uopCzAqdZrZpTg
74		Vesicles Paraspeckle	1	0.000	1.000	131	200001011	200000085	siRNA-IMPa2-25 PSPC1-A488 IMPa2-A546 DAPI 8C1-siRNA-IMP-a2-a4 V2.00	0	10. siRNA-IMPa2-25 PSPC1-A488 DAPI IMPa2-A546_ag_TileScan_001 (Stage 33 of 49)	00-ZXgQLtH2uopCzAqdZrZpTg
119		Vesicles Paraspeckle	1	0.000	1.000	131	200001012	200000086	siRNA-IMPa2-25 PSPC1-A488 IMPa2-A546 DAPI 8C1-siRNA-IMP-a2-a4 V2.00	0	10. siRNA-IMPa2-25 PSPC1-A488 DAPI IMPa2-A546_ag_TileScan_001 (Stage 33 of 49)	00-ZXgQLtH2uopCzAqdZrZpTg
55		Vesicles Paraspeckle	1	0.000	1.000	131	200001013	200000087	siRNA-IMPa2-25 PSPC1-A488 IMPa2-A546 DAPI 8C1-siRNA-IMP-a2-a4 V2.00	0	10. siRNA-IMPa2-25 PSPC1-A488 DAPI IMPa2-A546_ag_TileScan_001 (Stage 33 of 49)	00-ZXgQLtH2uopCzAqdZrZpTg
125		Vesicles Paraspeckle	1	0.000	1.000	131	200001014	200000088	siRNA-IMPa2-25 PSPC1-A488 IMPa2-A546 DAPI 8C1-siRNA-IMP-a2-a4 V2.00	0	10. siRNA-IMPa2-25 PSPC1-A488 DAPI IMPa2-A546_ag_TileScan_001 (Stage 33 of 49)	00-ZXgQLtH2uopCzAqdZrZpTg
94		Vesicles Paraspeckle	1	0.000	1.000	132	200001015	200000089	siRNA-IMPa2-25 PSPC1-A488 IMPa2-A546 DAPI 8C1-siRNA-IMP-a2-a4 V2.00	0	10. siRNA-IMPa2-25 PSPC1-A488 DAPI IMPa2-A546_ag_TileScan_001 (Stage 33 of 49)	00-ZXgQLtH2uopCzAqdZrZpTg
80		Vesicles Paraspeckle	1	0.000	1.000	132	200001016	200000090	siRNA-IMPa2-25 PSPC1-A488 IMPa2-A546 DAPI 8C1-siRNA-IMP-a2-a4 V2.00	0	10. siRNA-IMPa2-25 PSPC1-A488 DAPI IMPa2-A546_ag_TileScan_001 (Stage 33 of 49)	00-ZXgQLtH2uopCzAqdZrZpTg
140		Vesicles Paraspeckle	1	0.000	1.000	132	200001017	200000091	siRNA-IMPa2-25 PSPC1-A488 IMPa2-A546 DAPI 8C1-siRNA-IMP-a2-a4 V2.00	0	10. siRNA-IMPa2-25 PSPC1-A488 DAPI IMPa2-A546_ag_TileScan_001 (Stage 33 of 49)	00-ZXgQLtH2uopCzAqdZrZpTg
85		Vesicles Paraspeckle	1	0.000	1.000	132	200001018	200000092	siRNA-IMPa2-25 PSPC1-A488 IMPa2-A546 DAPI 8C1-siRNA-IMP-a2-a4 V2.00	0	10. siRNA-IMPa2-25 PSPC1-A488 DAPI IMPa2-A546_ag_TileScan_001 (Stage 33 of 49)	00-ZXgQLtH2uopCzAqdZrZpTg
84		Vesicles Paraspeckle	1	0.000	1.000	132	200001019	200000093	siRNA-IMPa2-25 PSPC1-A488 IMPa2-A546 DAPI 8C1-siRNA-IMP-a2-a4 V2.00	0	10. siRNA-IMPa2-25 PSPC1-A488 DAPI IMPa2-A546_ag_TileScan_001 (Stage 33 of 49)	00-ZXgQLtH2uopCzAqdZrZpTg
126		Vesicles Paraspeckle	1	0.000	1.000	133	200001020	200000094	siRNA-IMPa2-25 PSPC1-A488 IMPa2-A546 DAPI 8C1-siRNA-IMP-a2-a4 V2.00	0	10. siRNA-IMPa2-25 PSPC1-A488 DAPI IMPa2-A546_ag_TileScan_001 (Stage 33 of 49)	00-ZXgQLtH2uopCzAqdZrZpTg
146		Vesicles Paraspeckle	1	0.000	1.000	133	200001021	200000095	siRNA-IMPa2-25 PSPC1-A488 IMPa2-A546 DAPI 8C1-siRNA-IMP-a2-a4 V2.00	0	10. siRNA-IMPa2-25 PSPC1-A488 DAPI IMPa2-A546_ag_TileScan_001 (Stage 33 of 49)	00-ZXgQLtH2uopCzAqdZrZpTg
114		Vesicles Paraspeckle	1	0.000	1.000	133	200001022	200000096	siRNA-IMPa2-25 PSPC1-A488 IMPa2-A546 DAPI 8C1-siRNA-IMP-a2-a4 V2.00	0	10. siRNA-IMPa2-25 PSPC1-A488 DAPI IMPa2-A546_ag_TileScan_001 (Stage 33 of 49)	00-ZXgQLtH2uopCzAqdZrZpTg
147		Vesicles Paraspeckle	1	0.000	1.000	133	200001023	200000097	siRNA-IMPa2-25 PSPC1-A488 IMPa2-A546 DAPI 8C1-siRNA-IMP-a2-a4 V2.00	0	10. siRNA-IMPa2-25 PSPC1-A488 DAPI IMPa2-A546_ag_TileScan_001 (Stage 33 of 49)	00-ZXgQLtH2uopCzAqdZrZpTg
103		Vesicles Paraspeckle	1	0.000	1.000	134	200001024	200000098	siRNA-IMPa2-25 PSPC1-A488 IMPa2-A546 DAPI 8C1-siRNA-IMP-a2-a4 V2.00	0	10. siRNA-IMPa2-25 PSPC1-A488 DAPI IMPa2-A546_ag_TileScan_001 (Stage 33 of 49)	00-ZXgQLtH2uopCzAqdZrZpTg
123		Vesicles Paraspeckle	1	0.000	1.000	135	200001025	200000099	siRNA-IMPa2-25 PSPC1-A488 IMPa2-A546 DAPI 8C1-siRNA-IMP-a2-a4 V2.00	0	10. siRNA-IMPa2-25 PSPC1-A488 DAPI IMPa2-A546_ag_TileScan_001 (Stage 33 of 49)	00-ZXgQLtH2uopCzAqdZrZpTg
92		Vesicles Paraspeckle	1	0.000	1.000	135	200001026	200000100	siRNA-IMPa2-25 PSPC1-A488 IMPa2-A546 DAPI 8C1-siRNA-IMP-a2-a4 V2.00	0	10. siRNA-IMPa2-25 PSPC1-A488 DAPI IMPa2-A546_ag_TileScan_001 (Stage 33 of 49)	00-ZXgQLtH2uopCzAqdZrZpTg
142		Vesicles Paraspeckle	1	0.000	1.000	135	200001027	200000101	siRNA-IMPa2-25 PSPC1-A488 IMPa2-A546 DAPI 8C1-siRNA-IMP-a2-a4 V2.00	0	10. siRNA-IMPa2-25 PSPC1-A488 DAPI IMPa2-A546_ag_TileScan_001 (Stage 33 of 49)	00-ZXgQLtH2uopCzAqdZrZpTg
69		Vesicles Paraspeckle	1	0.000	1.000	135	200001028	200000102	siRNA-IMPa2-25 PSPC1-A488 IMPa2-A546 DAPI 8C1-siRNA-IMP-a2-a4 V2.00	0	10. siRNA-IMPa2-25 PSPC1-A488 DAPI IMPa2-A546_ag_TileScan_001 (Stage 33 of 49)	00-ZXgQLtH2uopCzAqdZrZpTg
136		Vesicles Paraspeckle	1	0.000	1.000	135	200001029	200000103	siRNA-IMPa2-25 PSPC1-A488 IMPa2-A546 DAPI 8C1-siRNA-IMP-a2-a4 V2.00	0	10. siRNA-IMPa2-25 PSPC1-A488 DAPI IMPa2-A546_ag_TileScan_001 (Stage 33 of 49)	00-ZXgQLtH2uopCzAqdZrZpTg
135		Vesicles Paraspeckle	1	0.000	1.000	135	200001030	200000104	siRNA-IMPa2-25 PSPC1-A488 IMPa2-A546 DAPI 8C1-siRNA-IMP-a2-a4 V2.00	0	10. siRNA-IMPa2-25 PSPC1-A488 DAPI IMPa2-A546_ag_TileScan_001 (Stage 33 of 49)	00-ZXgQLtH2uopCzAqdZrZpTg
171		Vesicles Paraspeckle	1	0.000	1.000	135	200001031	200000105	siRNA-IMPa2-25 PSPC1-A488 IMPa2-A546 DAPI 8C1-siRNA-IMP-a2-a4 V2.00	0	10. siRNA-IMPa2-25 PSPC1-A488 DAPI IMPa2-A546_ag_TileScan_001 (Stage 33 of 49)	00-ZXgQLtH2uopCzAqdZrZpTg
119		Vesicles Paraspeckle	1	0.000	1.000	135	200001032	200000106	siRNA-IMPa2-25 PSPC1-A488 IMPa2-A546 DAPI 8C1-siRNA-IMP-a2-a4 V2.00	0	10. siRNA-IMPa2-25 PSPC1-A488 DAPI IMPa2-A546_ag_TileScan_001 (Stage 33 of 49)	00-ZXgQLtH2uopCzAqdZrZpTg
142		Vesicles Paraspeckle	1	0.000	1.000	135	200001033	200000107	siRNA-IMPa2-25 PSPC1-A488 IMPa2-A546 DAPI 8C1-siRNA-IMP-a2-a4 V2.00	0	10. siRNA-IMPa2-25 PSPC1-A488 DAPI IMPa2-A546_ag_TileScan_001 (Stage 33 of 49)	00-ZXgQLtH2uopCzAqdZrZpTg
140		Vesicles Paraspeckle	1	0.000	1.000	135	200001034	200000108	siRNA-IMPa2-25 PSPC1-A488 IMPa2-A546 DAPI 8C1-siRNA-IMP-a2-a4 V2.00	0	10. siRNA-IMPa2-25 PSPC1-A488 DAPI IMPa2-A546_ag_TileScan_001 (Stage 33 of 49)	00-ZXgQLtH2uopCzAqdZrZpTg
43		Vesicles Paraspeckle	1	0.000	1.000	135	200001035	200000109	siRNA-IMPa2-25 PSPC1-A488 IMPa2-A546 DAPI 8C1-siRNA-IMP-a2-a4 V2.00	0	10. siRNA-IMPa2-25 PSPC1-A488 DAPI IMPa2-A546_ag_TileScan_001 (Stage 33 of 49)	00-ZXgQLtH2uopCzAqdZrZpTg
104		Vesicles Paraspeckle	1	0.000	1.000	135	200001036	200000110	siRNA-IMPa2-25 PSPC1-A488 IMPa2-A546 DAPI 8C1-siRNA-IMP-a2-a4 V2.00	0	10. siRNA-IMPa2-25 PSPC1-A488 DAPI IMPa2-A546_ag_TileScan_001 (Stage 33 of 49)	00-ZXgQLtH2uopCzAqdZrZpTg
104		Vesicles Paraspeckle	1	0.000	1.000	136	200001037	200000111	siRNA-IMPa2-25 PSPC1-A488 IMPa2-A546 DAPI 8C1-siRNA-IMP-a2-a4 V2.00	0	10. siRNA-IMPa2-25 PSPC1-A488 DAPI IMPa2-A546_ag_TileScan_001 (Stage 33 of 49)	00-ZXgQLtH2uopCzAqdZrZpTg
133		Vesicles Paraspeckle	1	0.000	1.000	136	200001038	200000112	siRNA-IMPa2-25 PSPC1-A488 IMPa2-A546 DAPI 8C1-siRNA-IMP-a2-a4 V2.00	0	10. siRNA-IMPa2-25 PSPC1-A488 DAPI IMPa2-A546_ag_TileScan_001 (Stage 33 of 49)	00-ZXgQLtH2uopCzAqdZrZpTg
80		Vesicles Paraspeckle	1	0.000	1.000	136	200001039	200000113	siRNA-IMPa2-25 PSPC1-A488 IMPa2-A546 DAPI 8C1-siRNA-IMP-a2-a4 V2.00	0	10. siRNA-IMPa2-25 PSPC1-A488 DAPI IMPa2-A546_ag_TileScan_001 (Stage 33 of 49)	00-ZXgQLtH2uopCzAqdZrZpTg
127		Vesicles Paraspeckle	1	0.000	1.000	136	200001040	200000114	siRNA-IMPa2-25 PSPC1-A488 IMPa2-A546 DAPI 8C1-siRNA-IMP-a2-a4 V2.00	0	10. siRNA-IMPa2-25 PSPC1-A488 DAPI IMPa2-A546_ag_TileScan_001 (Stage 33 of 49)	00-ZXgQLtH2uopCzAqdZrZpTg
46		Vesicles Paraspeckle	1	0.000	1.000	136	200001041	200000115	siRNA-IMPa2-25 PSPC1-A488 IMPa2-A546 DAPI 8C1-siRNA-IMP-a2-a4 V2.00	0	10. siRNA-IMPa2-25 PSPC1-A488 DAPI IMPa2-A546_ag_TileScan_001 (Stage 33 of 49)	00-ZXgQLtH2uopCzAqdZrZpTg
65		Vesicles Paraspeckle	1	0.000	1.000	136	200001042	200000116	siRNA-IMPa2-25 PSPC1-A488 IMPa2-A546 DAPI 8C1-siRNA-IMP-a2-a4 V2.00	0	10. siRNA-IMPa2-25 PSPC1-A488 DAPI IMPa2-A546_ag_TileScan_001 (Stage 33 of 49)	00-ZXgQLtH2uopCzAqdZrZpTg
90		Vesicles Paraspeckle	1	0.000	1.000	136	200001043	200000117	siRNA-IMPa2-25 PSPC1-A488 IMPa2-A546 DAPI 8C1-siRNA-IMP-a2-a4 V2.00	0	10. siRNA-IMPa2-25 PSPC1-A488 DAPI IMPa2-A546_ag_TileScan_001 (Stage 33 of 49)	00-ZXgQLtH2uopCzAqdZrZpTg
110		Vesicles Paraspeckle	1	0.000	1.000	136	200001044	200000118	siRNA-IMPa2-25 PSPC1-A488 IMPa2-A546 DAPI 8C1-siRNA-IMP-a2-a4 V2.00	0	10. siRNA-IMPa2-25 PSPC1-A488 DAPI IMPa2-A546_ag_TileScan_001 (Stage 33 of 49)	00-ZXgQLtH2uopCzAqdZrZpTg
52		Vesicles Paraspeckle	1	0.000	1.000	136	200001045	200000119	siRNA-IMPa2-25 PSPC1-A488 IMPa2-A546 DAPI 8C1-siRNA-IMP-a2-a4 V2.00	0	10. siRNA-IMPa2-25 PSPC1-A488 DAPI IMPa2-A546_ag_TileScan_001 (Stage 33 of 49)	00-ZXgQLtH2uopCzAqdZrZpTg
117		Vesicles Paraspeckle	1	0.000	1.000	137	200001046	200000120	siRNA-IMPa2-25 PSPC1-A488 IMPa2-A546 DAPI 8C1-siRNA-IMP-a2-a4 V2.00	0	10. siRNA-IMPa2-25 PSPC1-A488 DAPI IMPa2-A546_ag_TileScan_001 (Stage 33 of 49)	00-ZXgQLtH2uopCzAqdZrZpTg
153		Vesicles Paraspeckle	1	0.000	1.000	137	200001047	200000121	siRNA-IMPa2-25 PSPC1-A488 IMPa2-A546 DAPI 8C1-siRNA-IMP-a2-a4 V2.00	0	10. siRNA-IMPa2-25 PSPC1-A488 DAPI IMPa2-A546_ag_TileScan_001 (Stage 33 of 49)	00-ZXgQLtH2uopCzAqdZrZpTg
52		Vesicles Paraspeckle	1	0.000	1.000	137	200001048	200000122	siRNA-IMPa2-25 PSPC1-A488 IMPa2-A546 DAPI 8C1-siRNA-IMP-a2-a4 V2.00	0	10. siRNA-IMPa2-25 PSPC1-A488 DAPI IMPa2-A546_ag_TileScan_001 (Stage 33 of 49)	00-ZXgQLtH2uopCzAqdZrZpTg
255		Vesicles Paraspeckle	1	0.000	1.000	137	200001049	200000123	siRNA-IMPa2-25 PSPC1-A488 IMPa2-A546 DAPI 8C1-siRNA-IMP-a2-a4 V2.00	0	10. siRNA-IMPa2-25 PSPC1-A488 DAPI IMPa2-A546_ag_TileScan_001 (Stage 33 of 49)	00-ZXgQLtH2uopCzAqdZrZpTg
90		Vesicles Paraspeckle	1	0.000	1.000	137	200001050	200000124	siRNA-IMPa2-25 PSPC1-A488 IMPa2-A546 DAPI 8C1-siRNA-IMP-a2-a4 V2.00	0	10. siRNA-IMPa2-25 PSPC1-A488 DAPI IMPa2-A546_ag_TileScan_001 (Stage 33 of 49)	00-ZXgQLtH2uopCzAqdZrZpTg
134		Vesicles Paraspeckle	1	0.000	1.000	137	200001051	200000125	siRNA-IMPa2-25 PSPC1-A488 IMPa2-A546 DAPI 8C1-siRNA-IMP-a2-a4 V2.00	0	10. siRNA-IMPa2-25 PSPC1-A488 DAPI IMPa2-A546_ag_TileScan_001 (Stage 33 of 49)	00-ZXgQLtH2uopCzAqdZrZpTg
125		Vesicles Paraspeckle	1	0.000	1.000	137	200001052	200000126	siRNA-IMPa2-25 PSPC1-A488 IMPa2-A546 DAPI 8C1-siRNA-IMP-a2-a4 V2.00	0	10. siRNA-IMPa2-25 PSPC1-A488 DAPI IMPa2-A546_ag_TileScan_001 (Stage 33 of 49)	00-ZXgQLtH2uopCzAqdZrZpTg
148		Vesicles Paraspeckle	1	0.000	1.000	137	200001053	200000127	siRNA-IMPa2-25 PSPC1-A488 IMPa2-A546 DAPI 8C1-siRNA-IMP-a2-a4 V2.00	0	10. siRNA-IMPa2-25 PSPC1-A488 DAPI IMPa2-A546_ag_TileScan_001 (Stage 33 of 49)	00-ZXgQLtH2uopCzAqdZrZpTg
109		Vesicles Paraspeckle	1	0.000	1.000	137	200001054	200000128	siRNA-IMPa2-25 PSPC1-A488 IMPa2-A546 DAPI 8C1-siRNA-IMP-a2-a4 V2.00	0	10. siRNA-IMPa2-25 PSPC1-A488 DAPI IMPa2-A546_ag_TileScan_001 (Stage 33 of 49)	00-ZXgQLtH2uopCzAqdZrZpTg
135		Vesicles Paraspeckle	1	0.000	1.000	137	200001055	200000129	siRNA-IMPa2-25 PSPC1-A488 IMPa2-A546 DAPI 8C1-siRNA-IMP-a2-a4 V2.00	0	10. siRNA-IMPa2-25 PSPC1-A488 DAPI IMPa2-A546_ag_TileScan_001 (Stage 33 of 49)	00-ZXgQLtH2uopCzAqdZrZpTg
96		Vesicles Paraspeckle	1	0.000	1.000	137	200001056	200000130	siRNA-IMPa2-25 PSPC1-A488 IMPa2-A546 DAPI 8C1-siRNA-IMP-a2-a4 V2.00	0	10. siRNA-IMPa2-25 PSPC1-A488 DAPI IMPa2-A546_ag_TileScan_001 (Stage 33 of 49)	00-ZXgQLtH2uopCzAqdZrZpTg
169		Vesicles Paraspeckle	1	0.000	1.000	137	200001057	200000131	siRNA-IMPa2-25 PSPC1-A488 IMPa2-A546 DAPI 8C1-siRNA-IMP-a2-a4 V2.00	0	10. siRNA-IMPa2-25 PSPC1-A488 DAPI IMPa2-A546_ag_TileScan_001 (Stage 33 of 49)	00-ZXgQLtH2uopCzAqdZrZpTg
117		Vesicles Paraspeckle	1	0.000	1.000	137	200001058	200000132	siRNA-IMPa2-25 PSPC1-A488 IMPa2-A546 DAPI 8C1-siRNA-IMP-a2-a4 V2.00	0	10. siRNA-IMPa2-25 PSPC1-A488 DAPI IMPa2-A546_ag_TileScan_001 (Stage 33 of 49)	00-ZXgQLtH2uopCzAqdZrZpTg
152		Vesicles Paraspeckle	1	0.000	1.000	137	200001059	200000133	siRNA-IMPa2-25 PSPC1-A488 IMPa2-A546 DAPI 8C1-siRNA-IMP-a2-a4 V2.00	0	10. siRNA-IMPa2-25 PSPC1-A488 DAPI IMPa2-A546_ag_TileScan_001 (Stage 33 of 49)	00-ZXgQLtH2uopCzAqdZrZpTg
150		Vesicles Paraspeckle	1	0.000	1.000	137	200001060	200000134	siRNA-IMPa2-25 PSPC1-A488 IMPa2-A546 DAPI 8C1-siRNA-IMP-a2-a4 V2.00	0	10. siRNA-IMPa2-25 PSPC1-A488 DAPI IMPa2-A546_ag_TileScan_001 (Stage 33 of 49)	00-ZXgQLtH2uopCzAqdZrZpTg
131		Vesicles Paraspeckle	1	0.000	1.000	137	200001061	200000135	siRNA-IMPa2-25 PSPC1-A488 IMPa2-A546 DAPI 8C1-siRNA-IMP-a2-a4 V2.00	0	10. siRNA-IMPa2-25 PSPC1-A488 DAPI IMPa2-A546_ag_TileScan_001 (Stage 33 of 49)	00-ZXgQLtH2uopCzAqdZrZpTg
199		Vesicles Paraspeckle	1	0.000	1.000	137	200001062	200000136	siRNA-IMPa2-25 PSPC1-A488 IMPa2-A546 DAPI 8C1-siRNA-IMP-a2-a4 V2.00	0	10. siRNA-IMPa2-25 PSPC1-A488 DAPI IMPa2-A546_ag_TileScan_001 (Stage 33 of 49)	00-ZXgQLtH2uopCzAqdZrZpTg
153		Vesicles Paraspeckle	1	0.000	1.000	137	200001063	200000137	siRNA-IMPa2-25 PSPC1-A488 IMPa2-A546 DAPI 8C1-siRNA-IMP-a2-a4 V2.00	0	10. siRNA-IMPa2-25 PSPC1-A488 DAPI IMPa2-A546_ag_TileScan_001 (Stage 33 of 49)	00-ZXgQLtH2uopCzAqdZrZpTg
115		Vesicles Paraspeckle	1	0.000	1.000	137	200001064	200000138	siRNA-IMPa2-25 PSPC1-A488 IMPa2-A546 DAPI 8C1-siRNA-IMP-a2-a4 V2.00	0	10. siRNA-IMPa2-25 PSPC1-A488 DAPI IMPa2-A546_ag_TileScan_001 (Stage 33 of 49)	00-ZXgQLtH2uopCzAqdZrZpTg
207		Vesicles Paraspeckle	1	0.000	1.000	137	200001065	200000139	siRNA-IMPa2-25 PSPC1-A488 IMPa2-A546 DAPI 8C1-siRNA-IMP-a2-a4 V2.00	0	10. siRNA-IMPa2-25 PSPC1-A488 DAPI IMPa2-A546_ag_TileScan_001 (Stage 33 of 49)	00-ZXgQLtH2uopCzAqdZrZpTg
109		Vesicles Paraspeckle	1	0.000	1.000	137	200001066	200000140	siRNA-IMPa2-25 PSPC1-A488 IMPa2-A546 DAPI 8C1-siRNA-IMP-a2-a4 V2.00	0	10. siRNA-IMPa2-25 PSPC1-A488 DAPI IMPa2-A546_ag_TileScan_001 (Stage 33 of 49)	00-ZXgQLtH2uopCzAqdZrZpTg
42		Vesicles Paraspeckle	1	0.000	1.000	137	200001067	200000141	siRNA-IMPa2-25 PSPC1-A488 IMPa2-A546 DAPI 8C1-siRNA-IMP-a2-a4 V2.00	0	10. siRNA-IMPa2-25 PSPC1-A488 DAPI IMPa2-A546_ag_TileScan_001 (Stage 33 of 49)	00-ZXgQLtH2uopCzAqdZrZpTg
196		Vesicles Paraspeckle	1	0.000	1.000	137	200001068	200000142	siRNA-IMPa2-25 PSPC1-A488 IMPa2-A546 DAPI 8C1-siRNA-IMP-a2-a4 V2.00	0	10. siRNA-IMPa2-25 PSPC1-A488 DAPI IMPa2-A546_ag_TileScan_001 (Stage 33 of 49)	00-ZXgQLtH2uopCzAqdZrZpTg
229		Vesicles Paraspeckle	1	0.000	1.000	137	200001069	200000143	siRNA-IMPa2-25 PSPC1-A488 IMPa2-A546 DAPI 8C1-siRNA-IMP-a2-a4 V2.00	0	10. siRNA-IMPa2-25 PSPC1-A488 DAPI IMPa2-A546_ag_TileScan_001 (Stage 33 of 49)	00-ZXgQLtH2uopCzAqdZrZpTg
127		Vesicles Paraspeckle	1	0.000	1.000	137	200001070	200000144	siRNA-IMPa2-25 PSPC1-A488 IMPa2-A546 DAPI 8C1-siRNA-IMP-a2-a4 V2.00	0	10. siRNA-IMPa2-25 PSPC1-A488 DAPI IMPa2-A546_ag_TileScan_001 (Stage 33 of 49)	00-ZXgQLtH2uopCzAqdZrZpTg
161		Vesicles Paraspeckle	1	0.000	1.000	137	200001071	200000145	siRNA-IMPa2-25 PSPC1-A488 IMPa2-A546 DAPI 8C1-siRNA-IMP-a2-a4 V2.00	0	10. siRNA-IMPa2-25 PSPC1-A488 DAPI IMPa2-A546_ag_TileScan_001 (Stage 33 of 49)	00-ZXgQLtH2uopCzAqdZrZpTg
164		Vesicles Paraspeckle	1	0.000	1.000	137	200001072	200000146	siRNA-IMPa2-25 PSPC1-A488 IMPa2-A546 DAPI 8C1-siRNA-IMP-a2-a4 V2.00	0	10. siRNA-IMPa2-25 PSPC1-A488 DAPI IMPa2-A546_ag_TileScan_001 (Stage 33 of 49)	00-ZXgQLtH2uopCzAqdZrZpTg
144		Vesicles Paraspeckle	1	0.000	1.000	137	200001073	200000147	siRNA-IMPa2-25 PSPC1-A488 IMPa2-A546 DAPI 8C1-siRNA-IMP-a2-a4 V2.00	0	10. siRNA-IMPa2-25 PSPC1-A488 DAPI IMPa2-A546_ag_TileScan_001 (Stage 33 of 49)	00-ZXgQLtH2uopCzAqdZrZpTg
93		Vesicles Paraspeckle	1	0.000	1.000	137	200001074	200000148	siRNA-IMPa2-25 PSPC1-A488 IMPa2-A546 DAPI 8C1-siRNA-IMP-a2-a4 V2.00	0	10. siRNA-IMPa2-25 PSPC1-A488 DAPI IMPa2-A546_ag_TileScan_001 (Stage 33 of 49)	00-ZXgQLtH2uopCzAqdZrZpTg
0		Vesicles Paraspeckle	1	0.000	1.000	137	200001075	200000149	siRNA-IMPa2-25 PSPC1-A488 IMPa2-A546 DAPI 8C1-siRNA-IMP-a2-a4 V2.00	0	10. siRNA-IMPa2-25 PSPC1-A488 DAPI IMPa2-A546_ag_TileScan_001 (Stage 33 of 49)	00-ZXgQLtH2uopCzAqdZrZpTg
72		Vesicles Paraspeckle	1	0.000	1.000	137	200001076	200000150	siRNA-IMPa2-25 PSPC1-A488 IMPa2-A546 DAPI 8C1-siRNA-IMP-a2-a4 V2.00	0	10. siRNA-IMPa2-25 PSPC1-A488 DAPI IMPa2-A546_ag_TileScan_001 (Stage 33 of 49)	00-ZXgQLtH2uopCzAqdZrZpTg
188		Vesicles Paraspeckle	1	0.000	1.000	137	200001077	200000151	siRNA-IMPa2-25 PSPC1-A488 IMPa2-A546 DAPI 8C1-siRNA-IMP-a2-a4 V2.00	0	10. siRNA-IMPa2-25 PSPC1-A488 DAPI IMPa2-A546_ag_TileScan_001 (Stage 33 of 49)	00-ZXgQLtH2uopCzAqdZrZpTg
195		Vesicles Paraspeckle	1	0.000	1.000	137	200001078	200000152	siRNA-IMPa2-25 PSPC1-A488 IMPa2-A546 DAPI 8C1-siRNA-IMP-a2-a4 V2.00	0	10. siRNA-IMPa2-25 PSPC1-A488 DAPI IMPa2-A546_ag_TileScan_001 (Stage 33 of 49)	00-ZXgQLtH2uopCzAqdZrZpTg
128		Vesicles Paraspeckle	1	0.000	1.000	137	200001079	200000153	siRNA-IMPa2-25 PSPC1-A488 IMPa2-A546 DAPI 8C1-siRNA-IMP-a2-a4 V2.00	0	10. siRNA-IMPa2-25 PSPC1-A488 DAPI IMPa2-A546_ag_TileScan_001 (Stage 33 of 49)	00-ZXgQLtH2uopCzAqdZrZpTg
53		Vesicles Paraspeckle	1	0.000	1.000	137	200001080	200000154	siRNA-IMPa2-25 PSPC1-A488 IMPa2-A546 DAPI 8C1-siRNA-IMP-a2-a4 V2.00	0	10. siRNA-IMPa2-25 PSPC1-A488 DAPI IMPa2-A546_ag_TileScan_001 (Stage 33 of 49)	00-ZXgQLtH2uopCzAqdZrZpTg
65		Vesicles Paraspeckle	1	0.000	1.000	138	200001081	200000155	siRNA-IMPa2-25 PSPC1-A488 IMPa2-A546 DAPI 8C1-siRNA-IMP-a2-a4 V2.00	0	10. siRNA-IMPa2-25 PSPC1-A488 DAPI IMPa2-A546_ag_TileScan_001 (Stage 33 of 49)	00-ZXgQLtH2uopCzAqdZrZpTg
95		Vesicles Paraspeckle	1	0.000	1.000	138	200001082	200000156	siRNA-IMPa2-25 PSPC1-A488 IMPa2-A546 DAPI 8C1-siRNA-IMP-a2-a4 V2.00	0	10. siRNA-IMPa2-25 PSPC1-A488 DAPI IMPa2-A546_ag_TileScan_001 (Stage 33 of 49)	00-ZXgQLtH2uopCzAqdZrZpTg
128		Vesicles Paraspeckle	1	0.000	1.000	139	200001083	200000157	siRNA-IMPa2-25 PSPC1-A488 IMPa2-A546 DAPI 8C1-siRNA-IMP-a2-a4 V2.00	0	10. siRNA-IMPa2-25 PSPC1-A488 DAPI IMPa2-A546_ag_TileScan_001 (Stage 33 of 49)	00-ZXgQLtH2uopCzAqdZrZpTg
140		Vesicles Paraspeckle	1	0.000	1.000	139	200001084	200000158	siRNA-IMPa2-25 PSPC1-A488 IMPa2-A546 DAPI 8C1-siRNA-IMP-a2-a4 V2.00	0	10. siRNA-IMPa2-25 PSPC1-A488 DAPI IMPa2-A546_ag_TileScan_001 (Stage 33 of 49)	00-ZXgQLtH2uopCzAqdZrZpTg
95		Vesicles Paraspeckle	1	0.000	1.000	139	200001085	200000159	siRNA-IMPa2-25 PSPC1-A488 IMPa2-A546 DAPI 8C1-siRNA-IMP-a2-a4 V2.00	0	10. siRNA-IMPa2-25 PSPC1-A488 DAPI IMPa2-A546_ag_TileScan_001 (Stage 33 of 49)	00-ZXgQLtH2uopCzAqdZrZpTg
127		Vesicles Paraspeckle	1	0.000	1.000	139	200001086	200000160	siRNA-IMPa2-25 PSPC1-A488 IMPa2-A546 DAPI 8C1-siRNA-IMP-a2-a4 V2.00	0	10. siRNA-IMPa2-25 PSPC1-A488 DAPI IMPa2-A546_ag_TileScan_001 (Stage 33 of 49)	00-ZXgQLtH2uopCzAqdZrZpTg
165		Vesicles Paraspeckle	1	0.000	1.000	139	200001087	200000161	siRNA-IMPa2-25 PSPC1-A488 IMPa2-A546 DAPI 8C1-siRNA-IMP-a2-a4 V2.00	0	10. siRNA-IMPa2-25 PSPC1-A488 DAPI IMPa2-A546_ag_TileScan_001 (Stage 33 of 49)	00-ZXgQLtH2uopCzAqdZrZpTg
85		Vesicles Paraspeckle	1	0.000	1.000	139	200001088	200000162	siRNA-IMPa2-25 PSPC1-A488 IMPa2-A546 DAPI 8C1-siRNA-IMP-a2-a4 V2.00	0	10. siRNA-IMPa2-25 PSPC1-A488 DAPI IMPa2-A546_ag_TileScan_001 (Stage 33 of 49)	00-ZXgQLtH2uopCzAqdZrZpTg
60		Vesicles Paraspeckle	1	0.000	1.000	139	200001089	200000163	siRNA-IMPa2-25 PSPC1-A488 IMPa2-A546 DAPI 8C1-siRNA-IMP-a2-a4 V2.00	0	10. siRNA-IMPa2-25 PSPC1-A488 DAPI IMPa2-A546_ag_TileScan_001 (Stage 33 of 49)	00-ZXgQLtH2uopCzAqdZrZpTg
178		Vesicles Paraspeckle	1	0.000	1.000	139	200001090	200000164	siRNA-IMPa2-25 PSPC1-A488 IMPa2-A546 DAPI 8C1-siRNA-IMP-a2-a4 V2.00	0	10. siRNA-IMPa2-25 PSPC1-A488 DAPI IMPa2-A546_ag_TileScan_001 (Stage 33 of 49)	00-ZXgQLtH2uopCzAqdZrZpTg
24		Vesicles Paraspeckle	1	0.000	1.000	139	200001091	200000165	siRNA-IMPa2-25 PSPC1-A488 IMPa2-A546 DAPI 8C1-siRNA-IMP-a2-a4 V2.00	0	10. siRNA-IMPa2-25 PSPC1-A488 DAPI IMPa2-A546_ag_TileScan_001 (Stage 33 of 49)	00-ZXgQLtH2uopCzAqdZrZpTg
157		Vesicles Paraspeckle	1	0.000	1.000	140	200001092	200000166	siRNA-IMPa2-25 PSPC1-A488 IMPa2-A546 DAPI 8C1-siRNA-IMP-a2-a4 V2.00	0	10. siRNA-IMPa2-25 PSPC1-A488 DAPI IMPa2-A546_ag_TileScan_001 (Stage 33 of 49)	00-ZXgQLtH2uopCzAqdZrZpTg
159		Vesicles Paraspeckle	1	0.000	1.000	140	200001093	200000167	siRNA-IMPa2-25 PSPC1-A488 IMPa2-A546 DAPI 8C1-siRNA-IMP-a2-a4 V2.00	0	10. siRNA-IMPa2-25 PSPC1-A488 DAPI IMPa2-A546_ag_TileScan_001 (Stage 33 of 49)	00-ZXgQLtH2uopCzAqdZrZpTg
135		Vesicles Paraspeckle	1	0.000	1.000	140	200001094	200000168	siRNA-IMPa2-25 PSPC1-A488 IMPa2-A546 DAPI 8C1-siRNA-IMP-a2-a4 V2.00	0	10. siRNA-IMPa2-25 PSPC1-A488 DAPI IMPa2-A546_ag_TileScan_001 (Stage 33 of 49)	00-ZXgQLtH2uopCzAqdZrZpTg
212		Vesicles Paraspeckle	1	0.000	1.000	140	200001095	200000169	siRNA-IMPa2-25 PSPC1-A488 IMPa2-A546 DAPI 8C1-siRNA-IMP-a2-a4 V2.00	0	10. siRNA-IMPa2-25 PSPC1-A488 DAPI IMPa2-A546_ag_TileScan_001 (Stage 33 of 49)	00-ZXgQLtH2uopCzAqdZrZpTg
218		Vesicles Paraspeckle	1	0.000	1.000	140	200001096	200000170	siRNA-IMPa2-25 PSPC1-A488 IMPa2-A546 DAPI 8C1-siRNA-IMP-a2-a4 V2.00	0	10. siRNA-IMPa2-25 PSPC1-A488 DAPI IMPa2-A546_ag_TileScan_001 (Stage 33 of 49)	00-ZXgQLtH2uopCzAqdZrZpTg
157		Vesicles Paraspeckle	1	0.000	1.000	140	200001097	200000171	siRNA-IMPa2-25 PSPC1-A488 IMPa2-A546 DAPI 8C1-siRNA-IMP-a2-a4 V2.00	0	10. siRNA-IMPa2-25 PSPC1-A488 DAPI IMPa2-A546_ag_TileScan_001 (Stage 33 of 49)	00-ZXgQLtH2uopCzAqdZrZpTg
69		Vesicles Paraspeckle	1	0.000	1.000	140	200001098	200000172	siRNA-IMPa2-25 PSPC1-A488 IMPa2-A546 DAPI 8C1-siRNA-IMP-a2-a4 V2.00	0	10. siRNA-IMPa2-25 PSPC1-A488 DAPI IMPa2-A546_ag_TileScan_001 (Stage 33 of 49)	00-ZXgQLtH2uopCzAqdZrZpTg
160		Vesicles Paraspeckle	1	0.000	1.000	140	200001099	200000173	siRNA-IMPa2-25 PSPC1-A488 IMPa2-A546 DAPI 8C1-siRNA-IMP-a2-a4 V2.00	0	10. siRNA-IMPa2-25 PSPC1-A488 DAPI IMPa2-A546_ag_TileScan_001 (Stage 33 of 49)	00-ZXgQLtH2uopCzAqdZrZpTg
60		Vesicles Paraspeckle	1	0.000	1.000	140	200001100	200000174	siRNA-IMPa2-25 PSPC1-A488 IMPa2-A546 DAPI 8C1-siRNA-IMP-a2-a4 V2.00	0	10. siRNA-IMPa2-25 PSPC1-A488 DAPI IMPa2-A546_ag_TileScan_001 (Stage 33 of 49)	00-ZXgQLtH2uopCzAqdZrZpTg
255		Vesicles Paraspeckle	1	0.000	1.000	140	200001101	200000175	siRNA-IMPa2-25 PSPC1-A488 IMPa2-A546 DAPI 8C1-siRNA-IMP-a2-a4 V2.00	0	10. siRNA-IMPa2-25 PSPC1-A488 DAPI IMPa2-A546_ag_TileScan_001 (Stage 33 of 49)	00-ZXgQLtH2uopCzAqdZrZpTg
88		Vesicles Paraspeckle	1	0.000	1.000	140	200001102	200000176	siRNA-IMPa2-25 PSPC1-A488 IMPa2-A546 DAPI 8C1-siRNA-IMP-a2-a4 V2.00	0	10. siRNA-IMPa2-25 PSPC1-A488 DAPI IMPa2-A546_ag_TileScan_001 (Stage 33 of 49)	00-ZXgQLtH2uopCzAqdZrZpTg
0		Vesicles Paraspeckle	1	0.000	1.000	140	200001103	200000177	siRNA-IMPa2-25 PSPC1-A488 IMPa2-A546 DAPI 8C1-siRNA-IMP-a2-a4 V2.00	0	10. siRNA-IMPa2-25 PSPC1-A488 DAPI IMPa2-A546_ag_TileScan_001 (Stage 33 of 49)	00-ZXgQLtH2uopCzAqdZrZpTg
169		Vesicles Paraspeckle	1	0.000	1.000	140	200001104	200000178	siRNA-IMPa2-25 PSPC1-A488 IMPa2-A546 DAPI 8C1-siRNA-IMP-a2-a4 V2.00	0	10. siRNA-IMPa2-25 PSPC1-A488 DAPI IMPa2-A546_ag_TileScan_001 (Stage 33 of 49)	00-ZXgQLtH2uopCzAqdZrZpTg
148		Vesicles Paraspeckle	1	0.000	1.000	140	200001105	200000179	siRNA-IMPa2-25 PSPC1-A488 IMPa2-A546 DAPI 8C1-siRNA-IMP-a2-a4 V2.00	0	10. siRNA-IMPa2-25 PSPC1-A488 DAPI IMPa2-A546_ag_TileScan_001 (Stage 33 of 49)	00-ZXgQLtH2uopCzAqdZrZpTg
150		Vesicles Paraspeckle	1	0.000	1.000	140	200001106	200000180	siRNA-IMPa2-25 PSPC1-A488 IMPa2-A546 DAPI 8C1-siRNA-IMP-a2-a4 V2.00	0	10. siRNA-IMPa2-25 PSPC1-A488 DAPI IMPa2-A546_ag_TileScan_001 (Stage 33 of 49)	00-ZXgQLtH2uopCzAqdZrZpTg
94		Vesicles Paraspeckle	1	0.000	1.000	140	200001107	200000181	siRNA-IMPa2-25 PSPC1-A488 IMPa2-A546 DAPI 8C1-siRNA-IMP-a2-a4 V2.00	0	10. siRNA-IMPa2-25 PSPC1-A488 DAPI IMPa2-A546_ag_TileScan_001 (Stage 33 of 49)	00-ZXgQLtH2uopCzAqdZrZpTg
124		Vesicles Paraspeckle	1	0.000	1.000	140	200001108	200000182	siRNA-IMPa2-25 PSPC1-A488 IMPa2-A546 DAPI 8C1-siRNA-IMP-a2-a4 V2.00	0	10. siRNA-IMPa2-25 PSPC1-A488 DAPI IMPa2-A546_ag_TileScan_001 (Stage 33 of 49)	00-ZXgQLtH2uopCzAqdZrZpTg
224		Vesicles Paraspeckle	1	0.000	1.000	140	200001109	200000183	siRNA-IMPa2-25 PSPC1-A488 IMPa2-A546 DAPI 8C1-siRNA-IMP-a2-a4 V2.00	0	10. siRNA-IMPa2-25 PSPC1-A488 DAPI IMPa2-A546_ag_TileScan_001 (Stage 33 of 49)	00-ZXgQLtH2uopCzAqdZrZpTg
182		Vesicles Paraspeckle	1	0.000	1.000	140	200001110	200000184	siRNA-IMPa2-25 PSPC1-A488 IMPa2-A546 DAPI 8C1-siRNA-IMP-a2-a4 V2.00	0	10. siRNA-IMPa2-25 PSPC1-A488 DAPI IMPa2-A546_ag_TileScan_001 (Stage 33 of 49)	00-ZXgQLtH2uopCzAqdZrZpTg
47		Vesicles Paraspeckle	1	0.000	1.000	140	200001111	200000185	siRNA-IMPa2-25 PSPC1-A488 IMPa2-A546 DAPI 8C1-siRNA-IMP-a2-a4 V2.00	0	10. siRNA-IMPa2-25 PSPC1-A488 DAPI IMPa2-A546_ag_TileScan_001 (Stage 33 of 49)	00-ZXgQLtH2uopCzAqdZrZpTg
66		Vesicles Paraspeckle	1	0.000	1.000	140	200001112	200000186	siRNA-IMPa2-25 PSPC1-A488 IMPa2-A546 DAPI 8C1-siRNA-IMP-a2-a4 V2.00	0	10. siRNA-IMPa2-25 PSPC1-A488 DAPI IMPa2-A546_ag_TileScan_001 (Stage 33 of 49)	00-ZXgQLtH2uopCzAqdZrZpTg
128		Vesicles Paraspeckle	1	0.000	1.000	140	200001113	200000187	siRNA-IMPa2-25 PSPC1-A488 IMPa2-A546 DAPI 8C1-siRNA-IMP-a2-a4 V2.00	0	10. siRNA-IMPa2-25 PSPC1-A488 DAPI IMPa2-A546_ag_TileScan_001 (Stage 33 of 49)	00-ZXgQLtH2uopCzAqdZrZpTg
101		Vesicles Paraspeckle	1	0.000	1.000	140	200001114	200000188	siRNA-IMPa2-25 PSPC1-A488 IMPa2-A546 DAPI 8C1-siRNA-IMP-a2-a4 V2.00	0	10. siRNA-IMPa2-25 PSPC1-A488 DAPI IMPa2-A546_ag_TileScan_001 (Stage 33 of 49)	00-ZXgQLtH2uopCzAqdZrZpTg
67		Vesicles Paraspeckle	1	0.000	1.000	140	200001115	200000189	siRNA-IMPa2-25 PSPC1-A488 IMPa2-A546 DAPI 8C1-siRNA-IMP-a2-a4 V2.00	0	10. siRNA-IMPa2-25 PSPC1-A488 DAPI IMPa2-A546_ag_TileScan_001 (Stage 33 of 49)	00-ZXgQLtH2uopCzAqdZrZpTg
124		Vesicles Paraspeckle	1	0.000	1.000	140	200001116	200000190	siRNA-IMPa2-25 PSPC1-A488 IMPa2-A546 DAPI 8C1-siRNA-IMP-a2-a4 V2.00	0	10. siRNA-IMPa2-25 PSPC1-A488 DAPI IMPa2-A546_ag_TileScan_001 (Stage 33 of 49)	00-ZXgQLtH2uopCzAqdZrZpTg
91		Vesicles Paraspeckle	1	0.000	1.000	140	200001117	200000191	siRNA-IMPa2-25 PSPC1-A488 IMPa2-A546 DAPI 8C1-siRNA-IMP-a2-a4 V2.00	0	10. siRNA-IMPa2-25 PSPC1-A488 DAPI IMPa2-A546_ag_TileScan_001 (Stage 33 of 49)	00-ZXgQLtH2uopCzAqdZrZpTg
148		Vesicles Paraspeckle	1	0.000	1.000	140	200001118	200000192	siRNA-IMPa2-25 PSPC1-A488 IMPa2-A546 DAPI 8C1-siRNA-IMP-a2-a4 V2.00	0	10. siRNA-IMPa2-25 PSPC1-A488 DAPI IMPa2-A546_ag_TileScan_001 (Stage 33 of 49)	00-ZXgQLtH2uopCzAqdZrZpTg
109		Vesicles Paraspeckle	1	0.000	1.000	140	200001119	200000193	siRNA-IMPa2-25 PSPC1-A488 IMPa2-A546 DAPI 8C1-siRNA-IMP-a2-a4 V2.00	0	10. siRNA-IMPa2-25 PSPC1-A488 DAPI IMPa2-A546_ag_TileScan_001 (Stage 33 of 49)	00-ZXgQLtH2uopCzAqdZrZpTg
109		Vesicles Paraspeckle	1	0.000	1.000	140	200001120	200000194	siRNA-IMPa2-25 PSPC1-A488 IMPa2-A546 DAPI 8C1-siRNA-IMP-a2-a4 V2.00	0	10. siRNA-IMPa2-25 PSPC1-A488 DAPI IMPa2-A546_ag_TileScan_001 (Stage 33 of 49)	00-ZXgQLtH2uopCzAqdZrZpTg
166		Vesicles Paraspeckle	1	0.000	1.000	140	200001121	200000195	siRNA-IMPa2-25 PSPC1-A488 IMPa2-A546 DAPI 8C1-siRNA-IMP-a2-a4 V2.00	0	10. siRNA-IMPa2-25 PSPC1-A488 DAPI IMPa2-A546_ag_TileScan_001 (Stage 33 of 49)	00-ZXgQLtH2uopCzAqdZrZpTg
105		Vesicles Paraspeckle	1	0.000	1.000	140	200001122	200000196	siRNA-IMPa2-25 PSPC1-A488 IMPa2-A546 DAPI 8C1-siRNA-IMP-a2-a4 V2.00	0	10. siRNA-IMPa2-25 PSPC1-A488 DAPI IMPa2-A546_ag_TileScan_001 (Stage 33 of 49)	00-ZXgQLtH2uopCzAqdZrZpTg
111		Vesicles Paraspeckle	1	0.000	1.000	140	200001123	200000197	siRNA-IMPa2-25 PSPC1-A488 IMPa2-A546 DAPI 8C1-siRNA-IMP-a2-a4 V2.00	0	10. siRNA-IMPa2-25 PSPC1-A488 DAPI IMPa2-A546_ag_TileScan_001 (Stage 33 of 49)	00-ZXgQLtH2uopCzAqdZrZpTg
214		Vesicles Paraspeckle	1	0.000	1.000	140	200001124	200000198	siRNA-IMPa2-25 PSPC1-A488 IMPa2-A546 DAPI 8C1-siRNA-IMP-a2-a4 V2.00	0	10. siRNA-IMPa2-25 PSPC1-A488 DAPI IMPa2-A546_ag_TileScan_001 (Stage 33 of 49)	00-ZXgQLtH2uopCzAqdZrZpTg
192		Vesicles Paraspeckle	1	0.000	1.000	141	200001125	200000199	siRNA-IMPa2-25 PSPC1-A488 IMPa2-A546 DAPI 8C1-siRNA-IMP-a2-a4 V2.00	0	10. siRNA-IMPa2-25 PSPC1-A488 DAPI IMPa2-A546_ag_TileScan_001 (Stage 33 of 49)	00-ZXgQLtH2uopCzAqdZrZpTg
107		Vesicles Paraspeckle	1	0.000	1.000	141	200001126	200000200	siRNA-IMPa2-25 PSPC1-A488 IMPa2-A546 DAPI 8C1-siRNA-IMP-a2-a4 V2.00	0	10. siRNA-IMPa2-25 PSPC1-A488 DAPI IMPa2-A546_ag_TileScan_001 (Stage 33 of 49)	00-ZXgQLtH2uopCzAqdZrZpTg
91		Vesicles Paraspeckle	1	0.000	1.000	141	200001127	200000201	siRNA-IMPa2-25 PSPC1-A488 IMPa2-A546 DAPI 8C1-siRNA-IMP-a2-a4 V2.00	0	10. siRNA-IMPa2-25 PSPC1-A488 DAPI IMPa2-A546_ag_TileScan_001 (Stage 33 of 49)	00-ZXgQLtH2uopCzAqdZrZpTg
100		Vesicles Paraspeckle	1	0.000	1.000	141	200001128	200000202	siRNA-IMPa2-25 PSPC1-A488 IMPa2-A546 DAPI 8C1-siRNA-IMP-a2-a4 V2.00	0	10. siRNA-IMPa2-25 PSPC1-A488 DAPI IMPa2-A546_ag_TileScan_001 (Stage 33 of 49)	00-ZXgQLtH2uopCzAqdZrZpTg
64		Vesicles Paraspeckle	1	0.000	1.000	141	200001129	200000203	siRNA-IMPa2-25 PSPC1-A488 IMPa2-A546 DAPI 8C1-siRNA-IMP-a2-a4 V2.00	0	10. siRNA-IMPa2-25 PSPC1-A488 DAPI IMPa2-A546_ag_TileScan_001 (Stage 33 of 49)	00-ZXgQLtH2uopCzAqdZrZpTg
35		Vesicles Paraspeckle	1	0.000	1.000	141	200001130	200000204	siRNA-IMPa2-25 PSPC1-A488 IMPa2-A546 DAPI 8C1-siRNA-IMP-a2-a4 V2.00	0	10. siRNA-IMPa2-25 PSPC1-A488 DAPI IMPa2-A546_ag_TileScan_001 (Stage 33 of 49)	00-ZXgQLtH2uopCzAqdZrZpTg
243		Vesicles Paraspeckle	1	0.000	1.000	141	200001131	200000205	siRNA-IMPa2-25 PSPC1-A488 IMPa2-A546 DAPI 8C1-siRNA-IMP-a2-a4 V2.00	0	10. siRNA-IMPa2-25 PSPC1-A488 DAPI IMPa2-A546_ag_TileScan_001 (Stage 33 of 49)	00-ZXgQLtH2uopCzAqdZrZpTg
41		Vesicles Paraspeckle	1	0.000	1.000	141	200001132	200000206	siRNA-IMPa2-25 PSPC1-A488 IMPa2-A546 DAPI 8C1-siRNA-IMP-a2-a4 V2.00	0	10. siRNA-IMPa2-25 PSPC1-A488 DAPI IMPa2-A546_ag_TileScan_001 (Stage 33 of 49)	00-ZXgQLtH2uopCzAqdZrZpTg
30		Vesicles Paraspeckle	1	0.000	1.000	141	200001133	200000207	siRNA-IMPa2-25 PSPC1-A488 IMPa2-A546 DAPI 8C1-siRNA-IMP-a2-a4 V2.00	0	10. siRNA-IMPa2-25 PSPC1-A488 DAPI IMPa2-A546_ag_TileScan_001 (Stage 33 of 49)	00-ZXgQLtH2uopCzAqdZrZpTg
93		Vesicles Paraspeckle	1	0.000	1.000	141	200001134	200000208	siRNA-IMPa2-25 PSPC1-A488 IMPa2-A546 DAPI 8C1-siRNA-IMP-a2-a4 V2.00	0	10. siRNA-IMPa2-25 PSPC1-A488 DAPI IMPa2-A546_ag_TileScan_001 (Stage 33 of 49)	00-ZXgQLtH2uopCzAqdZrZpTg
96		Vesicles Paraspeckle	1	0.000	1.000	141	200001135	200000209	siRNA-IMPa2-25 PSPC1-A488 IMPa2-A546 DAPI 8C1-siRNA-IMP-a2-a4 V2.00	0	10. siRNA-IMPa2-25 PSPC1-A488 DAPI IMPa2-A546_ag_TileScan_001 (Stage 33 of 49)	00-ZXgQLtH2uopCzAqdZrZpTg
85		Vesicles Paraspeckle	1	0.000	1.000	142	200001136	200000210	siRNA-IMPa2-25 PSPC1-A488 IMPa2-A546 DAPI 8C1-siRNA-IMP-a2-a4 V2.00	0	10. siRNA-IMPa2-25 PSPC1-A488 DAPI IMPa2-A546_ag_TileScan_001 (Stage 33 of 49)	00-ZXgQLtH2uopCzAqdZrZpTg
36		Vesicles Paraspeckle	1	0.000	1.000	142	200001137	200000211	siRNA-IMPa2-25 PSPC1-A488 IMPa2-A546 DAPI 8C1-siRNA-IMP-a2-a4 V2.00	0	10. siRNA-IMPa2-25 PSPC1-A488 DAPI IMPa2-A546_ag_TileScan_001 (Stage 33 of 49)	00-ZXgQLtH2uopCzAqdZrZpTg
66		Vesicles Paraspeckle	1	0.000	1.000	142	200001138	200000212	siRNA-IMPa2-25 PSPC1-A488 IMPa2-A546 DAPI 8C1-siRNA-IMP-a2-a4 V2.00	0	10. siRNA-IMPa2-25 PSPC1-A488 DAPI IMPa2-A546_ag_TileScan_001 (Stage 33 of 49)	00-ZXgQLtH2uopCzAqdZrZpTg
127		Vesicles Paraspeckle	1	0.000	1.000	142	200001139	200000213	siRNA-IMPa2-25 PSPC1-A488 IMPa2-A546 DAPI 8C1-siRNA-IMP-a2-a4 V2.00	0	10. siRNA-IMPa2-25 PSPC1-A488 DAPI IMPa2-A546_ag_TileScan_001 (Stage 33 of 49)	00-ZXgQLtH2uopCzAqdZrZpTg
49		Vesicles Paraspeckle	1	0.000	1.000	142	200001140	200000214	siRNA-IMPa2-25 PSPC1-A488 IMPa2-A546 DAPI 8C1-siRNA-IMP-a2-a4 V2.00	0	10. siRNA-IMPa2-25 PSPC1-A488 DAPI IMPa2-A546_ag_TileScan_001 (Stage 33 of 49)	00-ZXgQLtH2uopCzAqdZrZpTg
58		Vesicles Paraspeckle	1	0.000	1.000	142	200001141	200000215	siRNA-IMPa2-25 PSPC1-A488 IMPa2-A546 DAPI 8C1-siRNA-IMP-a2-a4 V2.00	0	10. siRNA-IMPa2-25 PSPC1-A488 DAPI IMPa2-A546_ag_TileScan_001 (Stage 33 of 49)	00-ZXgQLtH2uopCzAqdZrZpTg
64		Vesicles Paraspeckle	1	0.000	1.000	142	200001142	200000216	siRNA-IMPa2-25 PSPC1-A488 IMPa2-A546 DAPI 8C1-siRNA-IMP-a2-a4 V2.00	0	10. siRNA-IMPa2-25 PSPC1-A488 DAPI IMPa2-A546_ag_TileScan_001 (Stage 33 of 49)	00-ZXgQLtH2uopCzAqdZrZpTg
75		Vesicles Paraspeckle	1	0.000	1.000	142	200001143	200000217	siRNA-IMPa2-25 PSPC1-A488 IMPa2-A546 DAPI 8C1-siRNA-IMP-a2-a4 V2.00	0	10. siRNA-IMPa2-25 PSPC1-A488 DAPI IMPa2-A546_ag_TileScan_001 (Stage 33 of 49)	00-ZXgQLtH2uopCzAqdZrZpTg
123		Vesicles Paraspeckle	1	0.000	1.000	142	200001144	200000218	siRNA-IMPa2-25 PSPC1-A488 IMPa2-A546 DAPI 8C1-siRNA-IMP-a2-a4 V2.00	0	10. siRNA-IMPa2-25 PSPC1-A488 DAPI IMPa2-A546_ag_TileScan_001 (Stage 33 of 49)	00-ZXgQLtH2uopCzAqdZrZpTg
87		Vesicles Paraspeckle	1	0.000	1.000	142	200001145	200000219	siRNA-IMPa2-25 PSPC1-A488 IMPa2-A546 DAPI 8C1-siRNA-IMP-a2-a4 V2.00	0	10. siRNA-IMPa2-25 PSPC1-A488 DAPI IMPa2-A546_ag_TileScan_001 (Stage 33 of 49)	00-ZXgQLtH2uopCzAqdZrZpTg
64		Vesicles Paraspeckle	1	0.000	1.000	142	200001146	200000220	siRNA-IMPa2-25 PSPC1-A488 IMPa2-A546 DAPI 8C1-siRNA-IMP-a2-a4 V2.00	0	10. siRNA-IMPa2-25 PSPC1-A488 DAPI IMPa2-A546_ag_TileScan_001 (Stage 33 of 49)	00-ZXgQLtH2uopCzAqdZrZpTg
36		Vesicles Paraspeckle	1	0.000	1.000	142	200001147	200000221	siRNA-IMPa2-25 PSPC1-A488 IMPa2-A546 DAPI 8C1-siRNA-IMP-a2-a4 V2.00	0	10. siRNA-IMPa2-25 PSPC1-A488 DAPI IMPa2-A546_ag_TileScan_001 (Stage 33 of 49)	00-ZXgQLtH2uopCzAqdZrZpTg
141		Vesicles Paraspeckle	1	0.000	1.000	142	200001148	200000222	siRNA-IMPa2-25 PSPC1-A488 IMPa2-A546 DAPI 8C1-siRNA-IMP-a2-a4 V2.00	0	10. siRNA-IMPa2-25 PSPC1-A488 DAPI IMPa2-A546_ag_TileScan_001 (Stage 33 of 49)	00-ZXgQLtH2uopCzAqdZrZpTg
81		Vesicles Paraspeckle	1	0.000	1.000	142	200001149	200000223	siRNA-IMPa2-25 PSPC1-A488 IMPa2-A546 DAPI 8C1-siRNA-IMP-a2-a4 V2.00	0	10. siRNA-IMPa2-25 PSPC1-A488 DAPI IMPa2-A546_ag_TileScan_001 (Stage 33 of 49)	00-ZXgQLtH2uopCzAqdZrZpTg
114		Vesicles Paraspeckle	1	0.000	1.000	142	200001150	200000224	siRNA-IMPa2-25 PSPC1-A488 IMPa2-A546 DAPI 8C1-siRNA-IMP-a2-a4 V2.00	0	10. siRNA-IMPa2-25 PSPC1-A488 DAPI IMPa2-A546_ag_TileScan_001 (Stage 33 of 49)	00-ZXgQLtH2uopCzAqdZrZpTg
20		Vesicles Paraspeckle	1	0.000	1.000	142	200001151	200000225	siRNA-IMPa2-25 PSPC1-A488 IMPa2-A546 DAPI 8C1-siRNA-IMP-a2-a4 V2.00	0	10. siRNA-IMPa2-25 PSPC1-A488 DAPI IMPa2-A546_ag_TileScan_001 (Stage 33 of 49)	00-ZXgQLtH2uopCzAqdZrZpTg
232		Vesicles Paraspeckle	1	0.000	1.000	143	200001152	200000226	siRNA-IMPa2-25 PSPC1-A488 IMPa2-A546 DAPI 8C1-siRNA-IMP-a2-a4 V2.00	0	10. siRNA-IMPa2-25 PSPC1-A488 DAPI IMPa2-A546_ag_TileScan_001 (Stage 33 of 49)	00-ZXgQLtH2uopCzAqdZrZpTg
69		Vesicles Paraspeckle	1	0.000	1.000	143	200001153	200000227	siRNA-IMPa2-25 PSPC1-A488 IMPa2-A546 DAPI 8C1-siRNA-IMP-a2-a4 V2.00	0	10. siRNA-IMPa2-25 PSPC1-A488 DAPI IMPa2-A546_ag_TileScan_001 (Stage 33 of 49)	00-ZXgQLtH2uopCzAqdZrZpTg
60		Vesicles Paraspeckle	1	0.000	1.000	143	200001154	200000228	siRNA-IMPa2-25 PSPC1-A488 IMPa2-A546 DAPI 8C1-siRNA-IMP-a2-a4 V2.00	0	10. siRNA-IMPa2-25 PSPC1-A488 DAPI IMPa2-A546_ag_TileScan_001 (Stage 33 of 49)	00-ZXgQLtH2uopCzAqdZrZpTg
150		Vesicles Paraspeckle	1	0.000	1.000	143	200001155	200000229	siRNA-IMPa2-25 PSPC1-A488 IMPa2-A546 DAPI 8C1-siRNA-IMP-a2-a4 V2.00	0	10. siRNA-IMPa2-25 PSPC1-A488 DAPI IMPa2-A546_ag_TileScan_001 (Stage 33 of 49)	00-ZXgQLtH2uopCzAqdZrZpTg
125		Vesicles Paraspeckle	1	0.000	1.000	143	200001156	200000230	siRNA-IMPa2-25 PSPC1-A488 IMPa2-A546 DAPI 8C1-siRNA-IMP-a2-a4 V2.00	0	10. siRNA-IMPa2-25 PSPC1-A488 DAPI IMPa2-A546_ag_TileScan_001 (Stage 33 of 49)	00-ZXgQLtH2uopCzAqdZrZpTg
118		Vesicles Paraspeckle	1	0.000	1.000	143	200001157	200000231	siRNA-IMPa2-25 PSPC1-A488 IMPa2-A546 DAPI 8C1-siRNA-IMP-a2-a4 V2.00	0	10. siRNA-IMPa2-25 PSPC1-A488 DAPI IMPa2-A546_ag_TileScan_001 (Stage 33 of 49)	00-ZXgQLtH2uopCzAqdZrZpTg
174		Vesicles Paraspeckle	1	0.000	1.000	143	200001158	200000232	siRNA-IMPa2-25 PSPC1-A488 IMPa2-A546 DAPI 8C1-siRNA-IMP-a2-a4 V2.00	0	10. siRNA-IMPa2-25 PSPC1-A488 DAPI IMPa2-A546_ag_TileScan_001 (Stage 33 of 49)	00-ZXgQLtH2uopCzAqdZrZpTg
92		Vesicles Paraspeckle	1	0.000	1.000	143	200001159	200000233	siRNA-IMPa2-25 PSPC1-A488 IMPa2-A546 DAPI 8C1-siRNA-IMP-a2-a4 V2.00	0	10. siRNA-IMPa2-25 PSPC1-A488 DAPI IMPa2-A546_ag_TileScan_001 (Stage 33 of 49)	00-ZXgQLtH2uopCzAqdZrZpTg
197		Vesicles Paraspeckle	1	0.000	1.000	143	200001160	200000234	siRNA-IMPa2-25 PSPC1-A488 IMPa2-A546 DAPI 8C1-siRNA-IMP-a2-a4 V2.00	0	10. siRNA-IMPa2-25 PSPC1-A488 DAPI IMPa2-A546_ag_TileScan_001 (Stage 33 of 49)	00-ZXgQLtH2uopCzAqdZrZpTg
152		Vesicles Paraspeckle	1	0.000	1.000	143	200001161	200000235	siRNA-IMPa2-25 PSPC1-A488 IMPa2-A546 DAPI 8C1-siRNA-IMP-a2-a4 V2.00	0	10. siRNA-IMPa2-25 PSPC1-A488 DAPI IMPa2-A546_ag_TileScan_001 (Stage 33 of 49)	00-ZXgQLtH2uopCzAqdZrZpTg
125		Vesicles Paraspeckle	1	0.000	1.000	144	200001162	200000000	siRNA-IMPa2-25 PSPC1-A488 IMPa2-A546 DAPI 8C1-siRNA-IMP-a2-a4 V2.00	0	10. siRNA-IMPa2-25 PSPC1-A488 DAPI IMPa2-A546_ah_TileScan_001 (Stage 34 of 49)	00-szcQ29gBJn6EVdphmN22jB
226		Vesicles Paraspeckle	1	0.000	1.000	144	200001163	200000001	siRNA-IMPa2-25 PSPC1-A488 IMPa2-A546 DAPI 8C1-siRNA-IMP-a2-a4 V2.00	0	10. siRNA-IMPa2-25 PSPC1-A488 DAPI IMPa2-A546_ah_TileScan_001 (Stage 34 of 49)	00-szcQ29gBJn6EVdphmN22jB
205		Vesicles Paraspeckle	1	0.000	1.000	144	200001164	200000002	siRNA-IMPa2-25 PSPC1-A488 IMPa2-A546 DAPI 8C1-siRNA-IMP-a2-a4 V2.00	0	10. siRNA-IMPa2-25 PSPC1-A488 DAPI IMPa2-A546_ah_TileScan_001 (Stage 34 of 49)	00-szcQ29gBJn6EVdphmN22jB
80		Vesicles Paraspeckle	1	0.000	1.000	144	200001165	200000003	siRNA-IMPa2-25 PSPC1-A488 IMPa2-A546 DAPI 8C1-siRNA-IMP-a2-a4 V2.00	0	10. siRNA-IMPa2-25 PSPC1-A488 DAPI IMPa2-A546_ah_TileScan_001 (Stage 34 of 49)	00-szcQ29gBJn6EVdphmN22jB
148		Vesicles Paraspeckle	1	0.000	1.000	144	200001166	200000004	siRNA-IMPa2-25 PSPC1-A488 IMPa2-A546 DAPI 8C1-siRNA-IMP-a2-a4 V2.00	0	10. siRNA-IMPa2-25 PSPC1-A488 DAPI IMPa2-A546_ah_TileScan_001 (Stage 34 of 49)	00-szcQ29gBJn6EVdphmN22jB
215		Vesicles Paraspeckle	1	0.000	1.000	144	200001167	200000005	siRNA-IMPa2-25 PSPC1-A488 IMPa2-A546 DAPI 8C1-siRNA-IMP-a2-a4 V2.00	0	10. siRNA-IMPa2-25 PSPC1-A488 DAPI IMPa2-A546_ah_TileScan_001 (Stage 34 of 49)	00-szcQ29gBJn6EVdphmN22jB
69		Vesicles Paraspeckle	1	0.000	1.000	144	200001168	200000006	siRNA-IMPa2-25 PSPC1-A488 IMPa2-A546 DAPI 8C1-siRNA-IMP-a2-a4 V2.00	0	10. siRNA-IMPa2-25 PSPC1-A488 DAPI IMPa2-A546_ah_TileScan_001 (Stage 34 of 49)	00-szcQ29gBJn6EVdphmN22jB
82		Vesicles Paraspeckle	1	0.000	1.000	144	200001169	200000007	siRNA-IMPa2-25 PSPC1-A488 IMPa2-A546 DAPI 8C1-siRNA-IMP-a2-a4 V2.00	0	10. siRNA-IMPa2-25 PSPC1-A488 DAPI IMPa2-A546_ah_TileScan_001 (Stage 34 of 49)	00-szcQ29gBJn6EVdphmN22jB
228		Vesicles Paraspeckle	1	0.000	1.000	144	200001170	200000008	siRNA-IMPa2-25 PSPC1-A488 IMPa2-A546 DAPI 8C1-siRNA-IMP-a2-a4 V2.00	0	10. siRNA-IMPa2-25 PSPC1-A488 DAPI IMPa2-A546_ah_TileScan_001 (Stage 34 of 49)	00-szcQ29gBJn6EVdphmN22jB
136		Vesicles Paraspeckle	1	0.000	1.000	144	200001171	200000009	siRNA-IMPa2-25 PSPC1-A488 IMPa2-A546 DAPI 8C1-siRNA-IMP-a2-a4 V2.00	0	10. siRNA-IMPa2-25 PSPC1-A488 DAPI IMPa2-A546_ah_TileScan_001 (Stage 34 of 49)	00-szcQ29gBJn6EVdphmN22jB
62		Vesicles Paraspeckle	1	0.000	1.000	144	200001172	200000010	siRNA-IMPa2-25 PSPC1-A488 IMPa2-A546 DAPI 8C1-siRNA-IMP-a2-a4 V2.00	0	10. siRNA-IMPa2-25 PSPC1-A488 DAPI IMPa2-A546_ah_TileScan_001 (Stage 34 of 49)	00-szcQ29gBJn6EVdphmN22jB
38		Vesicles Paraspeckle	1	0.000	1.000	144	200001173	200000011	siRNA-IMPa2-25 PSPC1-A488 IMPa2-A546 DAPI 8C1-siRNA-IMP-a2-a4 V2.00	0	10. siRNA-IMPa2-25 PSPC1-A488 DAPI IMPa2-A546_ah_TileScan_001 (Stage 34 of 49)	00-szcQ29gBJn6EVdphmN22jB
96		Vesicles Paraspeckle	1	0.000	1.000	145	200001174	200000012	siRNA-IMPa2-25 PSPC1-A488 IMPa2-A546 DAPI 8C1-siRNA-IMP-a2-a4 V2.00	0	10. siRNA-IMPa2-25 PSPC1-A488 DAPI IMPa2-A546_ah_TileScan_001 (Stage 34 of 49)	00-szcQ29gBJn6EVdphmN22jB
157		Vesicles Paraspeckle	1	0.000	1.000	145	200001175	200000013	siRNA-IMPa2-25 PSPC1-A488 IMPa2-A546 DAPI 8C1-siRNA-IMP-a2-a4 V2.00	0	10. siRNA-IMPa2-25 PSPC1-A488 DAPI IMPa2-A546_ah_TileScan_001 (Stage 34 of 49)	00-szcQ29gBJn6EVdphmN22jB
47		Vesicles Paraspeckle	1	0.000	1.000	145	200001176	200000014	siRNA-IMPa2-25 PSPC1-A488 IMPa2-A546 DAPI 8C1-siRNA-IMP-a2-a4 V2.00	0	10. siRNA-IMPa2-25 PSPC1-A488 DAPI IMPa2-A546_ah_TileScan_001 (Stage 34 of 49)	00-szcQ29gBJn6EVdphmN22jB
91		Vesicles Paraspeckle	1	0.000	1.000	145	200001177	200000015	siRNA-IMPa2-25 PSPC1-A488 IMPa2-A546 DAPI 8C1-siRNA-IMP-a2-a4 V2.00	0	10. siRNA-IMPa2-25 PSPC1-A488 DAPI IMPa2-A546_ah_TileScan_001 (Stage 34 of 49)	00-szcQ29gBJn6EVdphmN22jB
87		Vesicles Paraspeckle	1	0.000	1.000	145	200001178	200000016	siRNA-IMPa2-25 PSPC1-A488 IMPa2-A546 DAPI 8C1-siRNA-IMP-a2-a4 V2.00	0	10. siRNA-IMPa2-25 PSPC1-A488 DAPI IMPa2-A546_ah_TileScan_001 (Stage 34 of 49)	00-szcQ29gBJn6EVdphmN22jB
148		Vesicles Paraspeckle	1	0.000	1.000	145	200001179	200000017	siRNA-IMPa2-25 PSPC1-A488 IMPa2-A546 DAPI 8C1-siRNA-IMP-a2-a4 V2.00	0	10. siRNA-IMPa2-25 PSPC1-A488 DAPI IMPa2-A546_ah_TileScan_001 (Stage 34 of 49)	00-szcQ29gBJn6EVdphmN22jB
63		Vesicles Paraspeckle	1	0.000	1.000	146	200001180	200000018	siRNA-IMPa2-25 PSPC1-A488 IMPa2-A546 DAPI 8C1-siRNA-IMP-a2-a4 V2.00	0	10. siRNA-IMPa2-25 PSPC1-A488 DAPI IMPa2-A546_ah_TileScan_001 (Stage 34 of 49)	00-szcQ29gBJn6EVdphmN22jB
90		Vesicles Paraspeckle	1	0.000	1.000	146	200001181	200000019	siRNA-IMPa2-25 PSPC1-A488 IMPa2-A546 DAPI 8C1-siRNA-IMP-a2-a4 V2.00	0	10. siRNA-IMPa2-25 PSPC1-A488 DAPI IMPa2-A546_ah_TileScan_001 (Stage 34 of 49)	00-szcQ29gBJn6EVdphmN22jB
211		Vesicles Paraspeckle	1	0.000	1.000	147	200001182	200000020	siRNA-IMPa2-25 PSPC1-A488 IMPa2-A546 DAPI 8C1-siRNA-IMP-a2-a4 V2.00	0	10. siRNA-IMPa2-25 PSPC1-A488 DAPI IMPa2-A546_ah_TileScan_001 (Stage 34 of 49)	00-szcQ29gBJn6EVdphmN22jB
88		Vesicles Paraspeckle	1	0.000	1.000	147	200001183	200000021	siRNA-IMPa2-25 PSPC1-A488 IMPa2-A546 DAPI 8C1-siRNA-IMP-a2-a4 V2.00	0	10. siRNA-IMPa2-25 PSPC1-A488 DAPI IMPa2-A546_ah_TileScan_001 (Stage 34 of 49)	00-szcQ29gBJn6EVdphmN22jB
68		Vesicles Paraspeckle	1	0.000	1.000	147	200001184	200000022	siRNA-IMPa2-25 PSPC1-A488 IMPa2-A546 DAPI 8C1-siRNA-IMP-a2-a4 V2.00	0	10. siRNA-IMPa2-25 PSPC1-A488 DAPI IMPa2-A546_ah_TileScan_001 (Stage 34 of 49)	00-szcQ29gBJn6EVdphmN22jB
93		Vesicles Paraspeckle	1	0.000	1.000	147	200001185	200000023	siRNA-IMPa2-25 PSPC1-A488 IMPa2-A546 DAPI 8C1-siRNA-IMP-a2-a4 V2.00	0	10. siRNA-IMPa2-25 PSPC1-A488 DAPI IMPa2-A546_ah_TileScan_001 (Stage 34 of 49)	00-szcQ29gBJn6EVdphmN22jB
87		Vesicles Paraspeckle	1	0.000	1.000	147	200001186	200000024	siRNA-IMPa2-25 PSPC1-A488 IMPa2-A546 DAPI 8C1-siRNA-IMP-a2-a4 V2.00	0	10. siRNA-IMPa2-25 PSPC1-A488 DAPI IMPa2-A546_ah_TileScan_001 (Stage 34 of 49)	00-szcQ29gBJn6EVdphmN22jB
90		Vesicles Paraspeckle	1	0.000	1.000	147	200001187	200000025	siRNA-IMPa2-25 PSPC1-A488 IMPa2-A546 DAPI 8C1-siRNA-IMP-a2-a4 V2.00	0	10. siRNA-IMPa2-25 PSPC1-A488 DAPI IMPa2-A546_ah_TileScan_001 (Stage 34 of 49)	00-szcQ29gBJn6EVdphmN22jB
100		Vesicles Paraspeckle	1	0.000	1.000	147	200001188	200000026	siRNA-IMPa2-25 PSPC1-A488 IMPa2-A546 DAPI 8C1-siRNA-IMP-a2-a4 V2.00	0	10. siRNA-IMPa2-25 PSPC1-A488 DAPI IMPa2-A546_ah_TileScan_001 (Stage 34 of 49)	00-szcQ29gBJn6EVdphmN22jB
123		Vesicles Paraspeckle	1	0.000	1.000	147	200001189	200000027	siRNA-IMPa2-25 PSPC1-A488 IMPa2-A546 DAPI 8C1-siRNA-IMP-a2-a4 V2.00	0	10. siRNA-IMPa2-25 PSPC1-A488 DAPI IMPa2-A546_ah_TileScan_001 (Stage 34 of 49)	00-szcQ29gBJn6EVdphmN22jB
173		Vesicles Paraspeckle	1	0.000	1.000	147	200001190	200000028	siRNA-IMPa2-25 PSPC1-A488 IMPa2-A546 DAPI 8C1-siRNA-IMP-a2-a4 V2.00	0	10. siRNA-IMPa2-25 PSPC1-A488 DAPI IMPa2-A546_ah_TileScan_001 (Stage 34 of 49)	00-szcQ29gBJn6EVdphmN22jB
149		Vesicles Paraspeckle	1	0.000	1.000	147	200001191	200000029	siRNA-IMPa2-25 PSPC1-A488 IMPa2-A546 DAPI 8C1-siRNA-IMP-a2-a4 V2.00	0	10. siRNA-IMPa2-25 PSPC1-A488 DAPI IMPa2-A546_ah_TileScan_001 (Stage 34 of 49)	00-szcQ29gBJn6EVdphmN22jB
50		Vesicles Paraspeckle	1	0.000	1.000	147	200001192	200000030	siRNA-IMPa2-25 PSPC1-A488 IMPa2-A546 DAPI 8C1-siRNA-IMP-a2-a4 V2.00	0	10. siRNA-IMPa2-25 PSPC1-A488 DAPI IMPa2-A546_ah_TileScan_001 (Stage 34 of 49)	00-szcQ29gBJn6EVdphmN22jB
219		Vesicles Paraspeckle	1	0.000	1.000	147	200001193	200000031	siRNA-IMPa2-25 PSPC1-A488 IMPa2-A546 DAPI 8C1-siRNA-IMP-a2-a4 V2.00	0	10. siRNA-IMPa2-25 PSPC1-A488 DAPI IMPa2-A546_ah_TileScan_001 (Stage 34 of 49)	00-szcQ29gBJn6EVdphmN22jB
144		Vesicles Paraspeckle	1	0.000	1.000	147	200001194	200000032	siRNA-IMPa2-25 PSPC1-A488 IMPa2-A546 DAPI 8C1-siRNA-IMP-a2-a4 V2.00	0	10. siRNA-IMPa2-25 PSPC1-A488 DAPI IMPa2-A546_ah_TileScan_001 (Stage 34 of 49)	00-szcQ29gBJn6EVdphmN22jB
197		Vesicles Paraspeckle	1	0.000	1.000	147	200001195	200000033	siRNA-IMPa2-25 PSPC1-A488 IMPa2-A546 DAPI 8C1-siRNA-IMP-a2-a4 V2.00	0	10. siRNA-IMPa2-25 PSPC1-A488 DAPI IMPa2-A546_ah_TileScan_001 (Stage 34 of 49)	00-szcQ29gBJn6EVdphmN22jB
178		Vesicles Paraspeckle	1	0.000	1.000	148	200001196	200000034	siRNA-IMPa2-25 PSPC1-A488 IMPa2-A546 DAPI 8C1-siRNA-IMP-a2-a4 V2.00	0	10. siRNA-IMPa2-25 PSPC1-A488 DAPI IMPa2-A546_ah_TileScan_001 (Stage 34 of 49)	00-szcQ29gBJn6EVdphmN22jB
181		Vesicles Paraspeckle	1	0.000	1.000	148	200001197	200000035	siRNA-IMPa2-25 PSPC1-A488 IMPa2-A546 DAPI 8C1-siRNA-IMP-a2-a4 V2.00	0	10. siRNA-IMPa2-25 PSPC1-A488 DAPI IMPa2-A546_ah_TileScan_001 (Stage 34 of 49)	00-szcQ29gBJn6EVdphmN22jB
95		Vesicles Paraspeckle	1	0.000	1.000	149	200001198	200000036	siRNA-IMPa2-25 PSPC1-A488 IMPa2-A546 DAPI 8C1-siRNA-IMP-a2-a4 V2.00	0	10. siRNA-IMPa2-25 PSPC1-A488 DAPI IMPa2-A546_ah_TileScan_001 (Stage 34 of 49)	00-szcQ29gBJn6EVdphmN22jB
62		Vesicles Paraspeckle	1	0.000	1.000	149	200001199	200000037	siRNA-IMPa2-25 PSPC1-A488 IMPa2-A546 DAPI 8C1-siRNA-IMP-a2-a4 V2.00	0	10. siRNA-IMPa2-25 PSPC1-A488 DAPI IMPa2-A546_ah_TileScan_001 (Stage 34 of 49)	00-szcQ29gBJn6EVdphmN22jB
53		Vesicles Paraspeckle	1	0.000	1.000	149	200001200	200000038	siRNA-IMPa2-25 PSPC1-A488 IMPa2-A546 DAPI 8C1-siRNA-IMP-a2-a4 V2.00	0	10. siRNA-IMPa2-25 PSPC1-A488 DAPI IMPa2-A546_ah_TileScan_001 (Stage 34 of 49)	00-szcQ29gBJn6EVdphmN22jB
104		Vesicles Paraspeckle	1	0.000	1.000	150	200001201	200000039	siRNA-IMPa2-25 PSPC1-A488 IMPa2-A546 DAPI 8C1-siRNA-IMP-a2-a4 V2.00	0	10. siRNA-IMPa2-25 PSPC1-A488 DAPI IMPa2-A546_ah_TileScan_001 (Stage 34 of 49)	00-szcQ29gBJn6EVdphmN22jB
150		Vesicles Paraspeckle	1	0.000	1.000	151	200001202	200000040	siRNA-IMPa2-25 PSPC1-A488 IMPa2-A546 DAPI 8C1-siRNA-IMP-a2-a4 V2.00	0	10. siRNA-IMPa2-25 PSPC1-A488 DAPI IMPa2-A546_ah_TileScan_001 (Stage 34 of 49)	00-szcQ29gBJn6EVdphmN22jB
124		Vesicles Paraspeckle	1	0.000	1.000	151	200001203	200000041	siRNA-IMPa2-25 PSPC1-A488 IMPa2-A546 DAPI 8C1-siRNA-IMP-a2-a4 V2.00	0	10. siRNA-IMPa2-25 PSPC1-A488 DAPI IMPa2-A546_ah_TileScan_001 (Stage 34 of 49)	00-szcQ29gBJn6EVdphmN22jB
120		Vesicles Paraspeckle	1	0.000	1.000	151	200001204	200000042	siRNA-IMPa2-25 PSPC1-A488 IMPa2-A546 DAPI 8C1-siRNA-IMP-a2-a4 V2.00	0	10. siRNA-IMPa2-25 PSPC1-A488 DAPI IMPa2-A546_ah_TileScan_001 (Stage 34 of 49)	00-szcQ29gBJn6EVdphmN22jB
124		Vesicles Paraspeckle	1	0.000	1.000	151	200001205	200000043	siRNA-IMPa2-25 PSPC1-A488 IMPa2-A546 DAPI 8C1-siRNA-IMP-a2-a4 V2.00	0	10. siRNA-IMPa2-25 PSPC1-A488 DAPI IMPa2-A546_ah_TileScan_001 (Stage 34 of 49)	00-szcQ29gBJn6EVdphmN22jB
77		Vesicles Paraspeckle	1	0.000	1.000	151	200001206	200000044	siRNA-IMPa2-25 PSPC1-A488 IMPa2-A546 DAPI 8C1-siRNA-IMP-a2-a4 V2.00	0	10. siRNA-IMPa2-25 PSPC1-A488 DAPI IMPa2-A546_ah_TileScan_001 (Stage 34 of 49)	00-szcQ29gBJn6EVdphmN22jB
80		Vesicles Paraspeckle	1	0.000	1.000	151	200001207	200000045	siRNA-IMPa2-25 PSPC1-A488 IMPa2-A546 DAPI 8C1-siRNA-IMP-a2-a4 V2.00	0	10. siRNA-IMPa2-25 PSPC1-A488 DAPI IMPa2-A546_ah_TileScan_001 (Stage 34 of 49)	00-szcQ29gBJn6EVdphmN22jB
45		Vesicles Paraspeckle	1	0.000	1.000	151	200001208	200000046	siRNA-IMPa2-25 PSPC1-A488 IMPa2-A546 DAPI 8C1-siRNA-IMP-a2-a4 V2.00	0	10. siRNA-IMPa2-25 PSPC1-A488 DAPI IMPa2-A546_ah_TileScan_001 (Stage 34 of 49)	00-szcQ29gBJn6EVdphmN22jB
140		Vesicles Paraspeckle	1	0.000	1.000	152	200001209	200000047	siRNA-IMPa2-25 PSPC1-A488 IMPa2-A546 DAPI 8C1-siRNA-IMP-a2-a4 V2.00	0	10. siRNA-IMPa2-25 PSPC1-A488 DAPI IMPa2-A546_ah_TileScan_001 (Stage 34 of 49)	00-szcQ29gBJn6EVdphmN22jB
163		Vesicles Paraspeckle	1	0.000	1.000	152	200001210	200000048	siRNA-IMPa2-25 PSPC1-A488 IMPa2-A546 DAPI 8C1-siRNA-IMP-a2-a4 V2.00	0	10. siRNA-IMPa2-25 PSPC1-A488 DAPI IMPa2-A546_ah_TileScan_001 (Stage 34 of 49)	00-szcQ29gBJn6EVdphmN22jB
77		Vesicles Paraspeckle	1	0.000	1.000	152	200001211	200000049	siRNA-IMPa2-25 PSPC1-A488 IMPa2-A546 DAPI 8C1-siRNA-IMP-a2-a4 V2.00	0	10. siRNA-IMPa2-25 PSPC1-A488 DAPI IMPa2-A546_ah_TileScan_001 (Stage 34 of 49)	00-szcQ29gBJn6EVdphmN22jB
159		Vesicles Paraspeckle	1	0.000	1.000	153	200001212	200000050	siRNA-IMPa2-25 PSPC1-A488 IMPa2-A546 DAPI 8C1-siRNA-IMP-a2-a4 V2.00	0	10. siRNA-IMPa2-25 PSPC1-A488 DAPI IMPa2-A546_ah_TileScan_001 (Stage 34 of 49)	00-szcQ29gBJn6EVdphmN22jB
197		Vesicles Paraspeckle	1	0.000	1.000	153	200001213	200000051	siRNA-IMPa2-25 PSPC1-A488 IMPa2-A546 DAPI 8C1-siRNA-IMP-a2-a4 V2.00	0	10. siRNA-IMPa2-25 PSPC1-A488 DAPI IMPa2-A546_ah_TileScan_001 (Stage 34 of 49)	00-szcQ29gBJn6EVdphmN22jB
72		Vesicles Paraspeckle	1	0.000	1.000	153	200001214	200000052	siRNA-IMPa2-25 PSPC1-A488 IMPa2-A546 DAPI 8C1-siRNA-IMP-a2-a4 V2.00	0	10. siRNA-IMPa2-25 PSPC1-A488 DAPI IMPa2-A546_ah_TileScan_001 (Stage 34 of 49)	00-szcQ29gBJn6EVdphmN22jB
152		Vesicles Paraspeckle	1	0.000	1.000	154	200001215	200000053	siRNA-IMPa2-25 PSPC1-A488 IMPa2-A546 DAPI 8C1-siRNA-IMP-a2-a4 V2.00	0	10. siRNA-IMPa2-25 PSPC1-A488 DAPI IMPa2-A546_ah_TileScan_001 (Stage 34 of 49)	00-szcQ29gBJn6EVdphmN22jB
88		Vesicles Paraspeckle	1	0.000	1.000	154	200001216	200000054	siRNA-IMPa2-25 PSPC1-A488 IMPa2-A546 DAPI 8C1-siRNA-IMP-a2-a4 V2.00	0	10. siRNA-IMPa2-25 PSPC1-A488 DAPI IMPa2-A546_ah_TileScan_001 (Stage 34 of 49)	00-szcQ29gBJn6EVdphmN22jB
144		Vesicles Paraspeckle	1	0.000	1.000	154	200001217	200000055	siRNA-IMPa2-25 PSPC1-A488 IMPa2-A546 DAPI 8C1-siRNA-IMP-a2-a4 V2.00	0	10. siRNA-IMPa2-25 PSPC1-A488 DAPI IMPa2-A546_ah_TileScan_001 (Stage 34 of 49)	00-szcQ29gBJn6EVdphmN22jB
144		Vesicles Paraspeckle	1	0.000	1.000	154	200001218	200000056	siRNA-IMPa2-25 PSPC1-A488 IMPa2-A546 DAPI 8C1-siRNA-IMP-a2-a4 V2.00	0	10. siRNA-IMPa2-25 PSPC1-A488 DAPI IMPa2-A546_ah_TileScan_001 (Stage 34 of 49)	00-szcQ29gBJn6EVdphmN22jB
52		Vesicles Paraspeckle	1	0.000	1.000	154	200001219	200000057	siRNA-IMPa2-25 PSPC1-A488 IMPa2-A546 DAPI 8C1-siRNA-IMP-a2-a4 V2.00	0	10. siRNA-IMPa2-25 PSPC1-A488 DAPI IMPa2-A546_ah_TileScan_001 (Stage 34 of 49)	00-szcQ29gBJn6EVdphmN22jB
113		Vesicles Paraspeckle	1	0.000	1.000	154	200001220	200000058	siRNA-IMPa2-25 PSPC1-A488 IMPa2-A546 DAPI 8C1-siRNA-IMP-a2-a4 V2.00	0	10. siRNA-IMPa2-25 PSPC1-A488 DAPI IMPa2-A546_ah_TileScan_001 (Stage 34 of 49)	00-szcQ29gBJn6EVdphmN22jB
87		Vesicles Paraspeckle	1	0.000	1.000	154	200001221	200000059	siRNA-IMPa2-25 PSPC1-A488 IMPa2-A546 DAPI 8C1-siRNA-IMP-a2-a4 V2.00	0	10. siRNA-IMPa2-25 PSPC1-A488 DAPI IMPa2-A546_ah_TileScan_001 (Stage 34 of 49)	00-szcQ29gBJn6EVdphmN22jB
147		Vesicles Paraspeckle	1	0.000	1.000	154	200001222	200000060	siRNA-IMPa2-25 PSPC1-A488 IMPa2-A546 DAPI 8C1-siRNA-IMP-a2-a4 V2.00	0	10. siRNA-IMPa2-25 PSPC1-A488 DAPI IMPa2-A546_ah_TileScan_001 (Stage 34 of 49)	00-szcQ29gBJn6EVdphmN22jB
120		Vesicles Paraspeckle	1	0.000	1.000	154	200001223	200000061	siRNA-IMPa2-25 PSPC1-A488 IMPa2-A546 DAPI 8C1-siRNA-IMP-a2-a4 V2.00	0	10. siRNA-IMPa2-25 PSPC1-A488 DAPI IMPa2-A546_ah_TileScan_001 (Stage 34 of 49)	00-szcQ29gBJn6EVdphmN22jB
145		Vesicles Paraspeckle	1	0.000	1.000	155	200001224	200000062	siRNA-IMPa2-25 PSPC1-A488 IMPa2-A546 DAPI 8C1-siRNA-IMP-a2-a4 V2.00	0	10. siRNA-IMPa2-25 PSPC1-A488 DAPI IMPa2-A546_ah_TileScan_001 (Stage 34 of 49)	00-szcQ29gBJn6EVdphmN22jB
120		Vesicles Paraspeckle	1	0.000	1.000	155	200001225	200000063	siRNA-IMPa2-25 PSPC1-A488 IMPa2-A546 DAPI 8C1-siRNA-IMP-a2-a4 V2.00	0	10. siRNA-IMPa2-25 PSPC1-A488 DAPI IMPa2-A546_ah_TileScan_001 (Stage 34 of 49)	00-szcQ29gBJn6EVdphmN22jB
234		Vesicles Paraspeckle	1	0.000	1.000	155	200001226	200000064	siRNA-IMPa2-25 PSPC1-A488 IMPa2-A546 DAPI 8C1-siRNA-IMP-a2-a4 V2.00	0	10. siRNA-IMPa2-25 PSPC1-A488 DAPI IMPa2-A546_ah_TileScan_001 (Stage 34 of 49)	00-szcQ29gBJn6EVdphmN22jB
69		Vesicles Paraspeckle	1	0.000	1.000	155	200001227	200000065	siRNA-IMPa2-25 PSPC1-A488 IMPa2-A546 DAPI 8C1-siRNA-IMP-a2-a4 V2.00	0	10. siRNA-IMPa2-25 PSPC1-A488 DAPI IMPa2-A546_ah_TileScan_001 (Stage 34 of 49)	00-szcQ29gBJn6EVdphmN22jB
133		Vesicles Paraspeckle	1	0.000	1.000	156	200001228	200000066	siRNA-IMPa2-25 PSPC1-A488 IMPa2-A546 DAPI 8C1-siRNA-IMP-a2-a4 V2.00	0	10. siRNA-IMPa2-25 PSPC1-A488 DAPI IMPa2-A546_ah_TileScan_001 (Stage 34 of 49)	00-szcQ29gBJn6EVdphmN22jB
169		Vesicles Paraspeckle	1	0.000	1.000	156	200001229	200000067	siRNA-IMPa2-25 PSPC1-A488 IMPa2-A546 DAPI 8C1-siRNA-IMP-a2-a4 V2.00	0	10. siRNA-IMPa2-25 PSPC1-A488 DAPI IMPa2-A546_ah_TileScan_001 (Stage 34 of 49)	00-szcQ29gBJn6EVdphmN22jB
67		Vesicles Paraspeckle	1	0.000	1.000	156	200001230	200000068	siRNA-IMPa2-25 PSPC1-A488 IMPa2-A546 DAPI 8C1-siRNA-IMP-a2-a4 V2.00	0	10. siRNA-IMPa2-25 PSPC1-A488 DAPI IMPa2-A546_ah_TileScan_001 (Stage 34 of 49)	00-szcQ29gBJn6EVdphmN22jB
95		Vesicles Paraspeckle	1	0.000	1.000	156	200001231	200000069	siRNA-IMPa2-25 PSPC1-A488 IMPa2-A546 DAPI 8C1-siRNA-IMP-a2-a4 V2.00	0	10. siRNA-IMPa2-25 PSPC1-A488 DAPI IMPa2-A546_ah_TileScan_001 (Stage 34 of 49)	00-szcQ29gBJn6EVdphmN22jB
89		Vesicles Paraspeckle	1	0.000	1.000	156	200001232	200000070	siRNA-IMPa2-25 PSPC1-A488 IMPa2-A546 DAPI 8C1-siRNA-IMP-a2-a4 V2.00	0	10. siRNA-IMPa2-25 PSPC1-A488 DAPI IMPa2-A546_ah_TileScan_001 (Stage 34 of 49)	00-szcQ29gBJn6EVdphmN22jB
138		Vesicles Paraspeckle	1	0.000	1.000	156	200001233	200000071	siRNA-IMPa2-25 PSPC1-A488 IMPa2-A546 DAPI 8C1-siRNA-IMP-a2-a4 V2.00	0	10. siRNA-IMPa2-25 PSPC1-A488 DAPI IMPa2-A546_ah_TileScan_001 (Stage 34 of 49)	00-szcQ29gBJn6EVdphmN22jB
83		Vesicles Paraspeckle	1	0.000	1.000	156	200001234	200000072	siRNA-IMPa2-25 PSPC1-A488 IMPa2-A546 DAPI 8C1-siRNA-IMP-a2-a4 V2.00	0	10. siRNA-IMPa2-25 PSPC1-A488 DAPI IMPa2-A546_ah_TileScan_001 (Stage 34 of 49)	00-szcQ29gBJn6EVdphmN22jB
110		Vesicles Paraspeckle	1	0.000	1.000	156	200001235	200000073	siRNA-IMPa2-25 PSPC1-A488 IMPa2-A546 DAPI 8C1-siRNA-IMP-a2-a4 V2.00	0	10. siRNA-IMPa2-25 PSPC1-A488 DAPI IMPa2-A546_ah_TileScan_001 (Stage 34 of 49)	00-szcQ29gBJn6EVdphmN22jB
106		Vesicles Paraspeckle	1	0.000	1.000	156	200001236	200000074	siRNA-IMPa2-25 PSPC1-A488 IMPa2-A546 DAPI 8C1-siRNA-IMP-a2-a4 V2.00	0	10. siRNA-IMPa2-25 PSPC1-A488 DAPI IMPa2-A546_ah_TileScan_001 (Stage 34 of 49)	00-szcQ29gBJn6EVdphmN22jB
71		Vesicles Paraspeckle	1	0.000	1.000	156	200001237	200000075	siRNA-IMPa2-25 PSPC1-A488 IMPa2-A546 DAPI 8C1-siRNA-IMP-a2-a4 V2.00	0	10. siRNA-IMPa2-25 PSPC1-A488 DAPI IMPa2-A546_ah_TileScan_001 (Stage 34 of 49)	00-szcQ29gBJn6EVdphmN22jB
126		Vesicles Paraspeckle	1	0.000	1.000	156	200001238	200000076	siRNA-IMPa2-25 PSPC1-A488 IMPa2-A546 DAPI 8C1-siRNA-IMP-a2-a4 V2.00	0	10. siRNA-IMPa2-25 PSPC1-A488 DAPI IMPa2-A546_ah_TileScan_001 (Stage 34 of 49)	00-szcQ29gBJn6EVdphmN22jB
98		Vesicles Paraspeckle	1	0.000	1.000	156	200001239	200000077	siRNA-IMPa2-25 PSPC1-A488 IMPa2-A546 DAPI 8C1-siRNA-IMP-a2-a4 V2.00	0	10. siRNA-IMPa2-25 PSPC1-A488 DAPI IMPa2-A546_ah_TileScan_001 (Stage 34 of 49)	00-szcQ29gBJn6EVdphmN22jB
90		Vesicles Paraspeckle	1	0.000	1.000	156	200001240	200000078	siRNA-IMPa2-25 PSPC1-A488 IMPa2-A546 DAPI 8C1-siRNA-IMP-a2-a4 V2.00	0	10. siRNA-IMPa2-25 PSPC1-A488 DAPI IMPa2-A546_ah_TileScan_001 (Stage 34 of 49)	00-szcQ29gBJn6EVdphmN22jB
100		Vesicles Paraspeckle	1	0.000	1.000	156	200001241	200000079	siRNA-IMPa2-25 PSPC1-A488 IMPa2-A546 DAPI 8C1-siRNA-IMP-a2-a4 V2.00	0	10. siRNA-IMPa2-25 PSPC1-A488 DAPI IMPa2-A546_ah_TileScan_001 (Stage 34 of 49)	00-szcQ29gBJn6EVdphmN22jB
80		Vesicles Paraspeckle	1	0.000	1.000	156	200001242	200000080	siRNA-IMPa2-25 PSPC1-A488 IMPa2-A546 DAPI 8C1-siRNA-IMP-a2-a4 V2.00	0	10. siRNA-IMPa2-25 PSPC1-A488 DAPI IMPa2-A546_ah_TileScan_001 (Stage 34 of 49)	00-szcQ29gBJn6EVdphmN22jB
66		Vesicles Paraspeckle	1	0.000	1.000	156	200001243	200000081	siRNA-IMPa2-25 PSPC1-A488 IMPa2-A546 DAPI 8C1-siRNA-IMP-a2-a4 V2.00	0	10. siRNA-IMPa2-25 PSPC1-A488 DAPI IMPa2-A546_ah_TileScan_001 (Stage 34 of 49)	00-szcQ29gBJn6EVdphmN22jB
117		Vesicles Paraspeckle	1	0.000	1.000	156	200001244	200000082	siRNA-IMPa2-25 PSPC1-A488 IMPa2-A546 DAPI 8C1-siRNA-IMP-a2-a4 V2.00	0	10. siRNA-IMPa2-25 PSPC1-A488 DAPI IMPa2-A546_ah_TileScan_001 (Stage 34 of 49)	00-szcQ29gBJn6EVdphmN22jB
83		Vesicles Paraspeckle	1	0.000	1.000	156	200001245	200000083	siRNA-IMPa2-25 PSPC1-A488 IMPa2-A546 DAPI 8C1-siRNA-IMP-a2-a4 V2.00	0	10. siRNA-IMPa2-25 PSPC1-A488 DAPI IMPa2-A546_ah_TileScan_001 (Stage 34 of 49)	00-szcQ29gBJn6EVdphmN22jB
97		Vesicles Paraspeckle	1	0.000	1.000	156	200001246	200000084	siRNA-IMPa2-25 PSPC1-A488 IMPa2-A546 DAPI 8C1-siRNA-IMP-a2-a4 V2.00	0	10. siRNA-IMPa2-25 PSPC1-A488 DAPI IMPa2-A546_ah_TileScan_001 (Stage 34 of 49)	00-szcQ29gBJn6EVdphmN22jB
158		Vesicles Paraspeckle	1	0.000	1.000	156	200001247	200000085	siRNA-IMPa2-25 PSPC1-A488 IMPa2-A546 DAPI 8C1-siRNA-IMP-a2-a4 V2.00	0	10. siRNA-IMPa2-25 PSPC1-A488 DAPI IMPa2-A546_ah_TileScan_001 (Stage 34 of 49)	00-szcQ29gBJn6EVdphmN22jB
157		Vesicles Paraspeckle	1	0.000	1.000	156	200001248	200000086	siRNA-IMPa2-25 PSPC1-A488 IMPa2-A546 DAPI 8C1-siRNA-IMP-a2-a4 V2.00	0	10. siRNA-IMPa2-25 PSPC1-A488 DAPI IMPa2-A546_ah_TileScan_001 (Stage 34 of 49)	00-szcQ29gBJn6EVdphmN22jB
152		Vesicles Paraspeckle	1	0.000	1.000	156	200001249	200000087	siRNA-IMPa2-25 PSPC1-A488 IMPa2-A546 DAPI 8C1-siRNA-IMP-a2-a4 V2.00	0	10. siRNA-IMPa2-25 PSPC1-A488 DAPI IMPa2-A546_ah_TileScan_001 (Stage 34 of 49)	00-szcQ29gBJn6EVdphmN22jB
104		Vesicles Paraspeckle	1	0.000	1.000	156	200001250	200000088	siRNA-IMPa2-25 PSPC1-A488 IMPa2-A546 DAPI 8C1-siRNA-IMP-a2-a4 V2.00	0	10. siRNA-IMPa2-25 PSPC1-A488 DAPI IMPa2-A546_ah_TileScan_001 (Stage 34 of 49)	00-szcQ29gBJn6EVdphmN22jB
149		Vesicles Paraspeckle	1	0.000	1.000	156	200001251	200000089	siRNA-IMPa2-25 PSPC1-A488 IMPa2-A546 DAPI 8C1-siRNA-IMP-a2-a4 V2.00	0	10. siRNA-IMPa2-25 PSPC1-A488 DAPI IMPa2-A546_ah_TileScan_001 (Stage 34 of 49)	00-szcQ29gBJn6EVdphmN22jB
115		Vesicles Paraspeckle	1	0.000	1.000	157	200001252	200000090	siRNA-IMPa2-25 PSPC1-A488 IMPa2-A546 DAPI 8C1-siRNA-IMP-a2-a4 V2.00	0	10. siRNA-IMPa2-25 PSPC1-A488 DAPI IMPa2-A546_ah_TileScan_001 (Stage 34 of 49)	00-szcQ29gBJn6EVdphmN22jB
110		Vesicles Paraspeckle	1	0.000	1.000	157	200001253	200000091	siRNA-IMPa2-25 PSPC1-A488 IMPa2-A546 DAPI 8C1-siRNA-IMP-a2-a4 V2.00	0	10. siRNA-IMPa2-25 PSPC1-A488 DAPI IMPa2-A546_ah_TileScan_001 (Stage 34 of 49)	00-szcQ29gBJn6EVdphmN22jB
106		Vesicles Paraspeckle	1	0.000	1.000	157	200001254	200000092	siRNA-IMPa2-25 PSPC1-A488 IMPa2-A546 DAPI 8C1-siRNA-IMP-a2-a4 V2.00	0	10. siRNA-IMPa2-25 PSPC1-A488 DAPI IMPa2-A546_ah_TileScan_001 (Stage 34 of 49)	00-szcQ29gBJn6EVdphmN22jB
107		Vesicles Paraspeckle	1	0.000	1.000	157	200001255	200000093	siRNA-IMPa2-25 PSPC1-A488 IMPa2-A546 DAPI 8C1-siRNA-IMP-a2-a4 V2.00	0	10. siRNA-IMPa2-25 PSPC1-A488 DAPI IMPa2-A546_ah_TileScan_001 (Stage 34 of 49)	00-szcQ29gBJn6EVdphmN22jB
36		Vesicles Paraspeckle	1	0.000	1.000	157	200001256	200000094	siRNA-IMPa2-25 PSPC1-A488 IMPa2-A546 DAPI 8C1-siRNA-IMP-a2-a4 V2.00	0	10. siRNA-IMPa2-25 PSPC1-A488 DAPI IMPa2-A546_ah_TileScan_001 (Stage 34 of 49)	00-szcQ29gBJn6EVdphmN22jB
73		Vesicles Paraspeckle	1	0.000	1.000	157	200001257	200000095	siRNA-IMPa2-25 PSPC1-A488 IMPa2-A546 DAPI 8C1-siRNA-IMP-a2-a4 V2.00	0	10. siRNA-IMPa2-25 PSPC1-A488 DAPI IMPa2-A546_ah_TileScan_001 (Stage 34 of 49)	00-szcQ29gBJn6EVdphmN22jB
167		Vesicles Paraspeckle	1	0.000	1.000	157	200001258	200000096	siRNA-IMPa2-25 PSPC1-A488 IMPa2-A546 DAPI 8C1-siRNA-IMP-a2-a4 V2.00	0	10. siRNA-IMPa2-25 PSPC1-A488 DAPI IMPa2-A546_ah_TileScan_001 (Stage 34 of 49)	00-szcQ29gBJn6EVdphmN22jB
70		Vesicles Paraspeckle	1	0.000	1.000	157	200001259	200000097	siRNA-IMPa2-25 PSPC1-A488 IMPa2-A546 DAPI 8C1-siRNA-IMP-a2-a4 V2.00	0	10. siRNA-IMPa2-25 PSPC1-A488 DAPI IMPa2-A546_ah_TileScan_001 (Stage 34 of 49)	00-szcQ29gBJn6EVdphmN22jB
37		Vesicles Paraspeckle	1	0.000	1.000	157	200001260	200000098	siRNA-IMPa2-25 PSPC1-A488 IMPa2-A546 DAPI 8C1-siRNA-IMP-a2-a4 V2.00	0	10. siRNA-IMPa2-25 PSPC1-A488 DAPI IMPa2-A546_ah_TileScan_001 (Stage 34 of 49)	00-szcQ29gBJn6EVdphmN22jB
49		Vesicles Paraspeckle	1	0.000	1.000	157	200001261	200000099	siRNA-IMPa2-25 PSPC1-A488 IMPa2-A546 DAPI 8C1-siRNA-IMP-a2-a4 V2.00	0	10. siRNA-IMPa2-25 PSPC1-A488 DAPI IMPa2-A546_ah_TileScan_001 (Stage 34 of 49)	00-szcQ29gBJn6EVdphmN22jB
154		Vesicles Paraspeckle	1	0.000	1.000	157	200001262	200000100	siRNA-IMPa2-25 PSPC1-A488 IMPa2-A546 DAPI 8C1-siRNA-IMP-a2-a4 V2.00	0	10. siRNA-IMPa2-25 PSPC1-A488 DAPI IMPa2-A546_ah_TileScan_001 (Stage 34 of 49)	00-szcQ29gBJn6EVdphmN22jB
124		Vesicles Paraspeckle	1	0.000	1.000	157	200001263	200000101	siRNA-IMPa2-25 PSPC1-A488 IMPa2-A546 DAPI 8C1-siRNA-IMP-a2-a4 V2.00	0	10. siRNA-IMPa2-25 PSPC1-A488 DAPI IMPa2-A546_ah_TileScan_001 (Stage 34 of 49)	00-szcQ29gBJn6EVdphmN22jB
29		Vesicles Paraspeckle	1	0.000	1.000	157	200001264	200000102	siRNA-IMPa2-25 PSPC1-A488 IMPa2-A546 DAPI 8C1-siRNA-IMP-a2-a4 V2.00	0	10. siRNA-IMPa2-25 PSPC1-A488 DAPI IMPa2-A546_ah_TileScan_001 (Stage 34 of 49)	00-szcQ29gBJn6EVdphmN22jB
64		Vesicles Paraspeckle	1	0.000	1.000	157	200001265	200000103	siRNA-IMPa2-25 PSPC1-A488 IMPa2-A546 DAPI 8C1-siRNA-IMP-a2-a4 V2.00	0	10. siRNA-IMPa2-25 PSPC1-A488 DAPI IMPa2-A546_ah_TileScan_001 (Stage 34 of 49)	00-szcQ29gBJn6EVdphmN22jB
153		Vesicles Paraspeckle	1	0.000	1.000	157	200001266	200000104	siRNA-IMPa2-25 PSPC1-A488 IMPa2-A546 DAPI 8C1-siRNA-IMP-a2-a4 V2.00	0	10. siRNA-IMPa2-25 PSPC1-A488 DAPI IMPa2-A546_ah_TileScan_001 (Stage 34 of 49)	00-szcQ29gBJn6EVdphmN22jB
145		Vesicles Paraspeckle	1	0.000	1.000	157	200001267	200000105	siRNA-IMPa2-25 PSPC1-A488 IMPa2-A546 DAPI 8C1-siRNA-IMP-a2-a4 V2.00	0	10. siRNA-IMPa2-25 PSPC1-A488 DAPI IMPa2-A546_ah_TileScan_001 (Stage 34 of 49)	00-szcQ29gBJn6EVdphmN22jB
169		Vesicles Paraspeckle	1	0.000	1.000	157	200001268	200000106	siRNA-IMPa2-25 PSPC1-A488 IMPa2-A546 DAPI 8C1-siRNA-IMP-a2-a4 V2.00	0	10. siRNA-IMPa2-25 PSPC1-A488 DAPI IMPa2-A546_ah_TileScan_001 (Stage 34 of 49)	00-szcQ29gBJn6EVdphmN22jB
90		Vesicles Paraspeckle	1	0.000	1.000	157	200001269	200000107	siRNA-IMPa2-25 PSPC1-A488 IMPa2-A546 DAPI 8C1-siRNA-IMP-a2-a4 V2.00	0	10. siRNA-IMPa2-25 PSPC1-A488 DAPI IMPa2-A546_ah_TileScan_001 (Stage 34 of 49)	00-szcQ29gBJn6EVdphmN22jB
186		Vesicles Paraspeckle	1	0.000	1.000	157	200001270	200000108	siRNA-IMPa2-25 PSPC1-A488 IMPa2-A546 DAPI 8C1-siRNA-IMP-a2-a4 V2.00	0	10. siRNA-IMPa2-25 PSPC1-A488 DAPI IMPa2-A546_ah_TileScan_001 (Stage 34 of 49)	00-szcQ29gBJn6EVdphmN22jB
187		Vesicles Paraspeckle	1	0.000	1.000	157	200001271	200000109	siRNA-IMPa2-25 PSPC1-A488 IMPa2-A546 DAPI 8C1-siRNA-IMP-a2-a4 V2.00	0	10. siRNA-IMPa2-25 PSPC1-A488 DAPI IMPa2-A546_ah_TileScan_001 (Stage 34 of 49)	00-szcQ29gBJn6EVdphmN22jB
211		Vesicles Paraspeckle	1	0.000	1.000	157	200001272	200000110	siRNA-IMPa2-25 PSPC1-A488 IMPa2-A546 DAPI 8C1-siRNA-IMP-a2-a4 V2.00	0	10. siRNA-IMPa2-25 PSPC1-A488 DAPI IMPa2-A546_ah_TileScan_001 (Stage 34 of 49)	00-szcQ29gBJn6EVdphmN22jB
140		Vesicles Paraspeckle	1	0.000	1.000	157	200001273	200000111	siRNA-IMPa2-25 PSPC1-A488 IMPa2-A546 DAPI 8C1-siRNA-IMP-a2-a4 V2.00	0	10. siRNA-IMPa2-25 PSPC1-A488 DAPI IMPa2-A546_ah_TileScan_001 (Stage 34 of 49)	00-szcQ29gBJn6EVdphmN22jB
61		Vesicles Paraspeckle	1	0.000	1.000	157	200001274	200000112	siRNA-IMPa2-25 PSPC1-A488 IMPa2-A546 DAPI 8C1-siRNA-IMP-a2-a4 V2.00	0	10. siRNA-IMPa2-25 PSPC1-A488 DAPI IMPa2-A546_ah_TileScan_001 (Stage 34 of 49)	00-szcQ29gBJn6EVdphmN22jB
147		Vesicles Paraspeckle	1	0.000	1.000	157	200001275	200000113	siRNA-IMPa2-25 PSPC1-A488 IMPa2-A546 DAPI 8C1-siRNA-IMP-a2-a4 V2.00	0	10. siRNA-IMPa2-25 PSPC1-A488 DAPI IMPa2-A546_ah_TileScan_001 (Stage 34 of 49)	00-szcQ29gBJn6EVdphmN22jB
141		Vesicles Paraspeckle	1	0.000	1.000	157	200001276	200000114	siRNA-IMPa2-25 PSPC1-A488 IMPa2-A546 DAPI 8C1-siRNA-IMP-a2-a4 V2.00	0	10. siRNA-IMPa2-25 PSPC1-A488 DAPI IMPa2-A546_ah_TileScan_001 (Stage 34 of 49)	00-szcQ29gBJn6EVdphmN22jB
119		Vesicles Paraspeckle	1	0.000	1.000	157	200001277	200000115	siRNA-IMPa2-25 PSPC1-A488 IMPa2-A546 DAPI 8C1-siRNA-IMP-a2-a4 V2.00	0	10. siRNA-IMPa2-25 PSPC1-A488 DAPI IMPa2-A546_ah_TileScan_001 (Stage 34 of 49)	00-szcQ29gBJn6EVdphmN22jB
141		Vesicles Paraspeckle	1	0.000	1.000	157	200001278	200000116	siRNA-IMPa2-25 PSPC1-A488 IMPa2-A546 DAPI 8C1-siRNA-IMP-a2-a4 V2.00	0	10. siRNA-IMPa2-25 PSPC1-A488 DAPI IMPa2-A546_ah_TileScan_001 (Stage 34 of 49)	00-szcQ29gBJn6EVdphmN22jB
28		Vesicles Paraspeckle	1	0.000	1.000	157	200001279	200000117	siRNA-IMPa2-25 PSPC1-A488 IMPa2-A546 DAPI 8C1-siRNA-IMP-a2-a4 V2.00	0	10. siRNA-IMPa2-25 PSPC1-A488 DAPI IMPa2-A546_ah_TileScan_001 (Stage 34 of 49)	00-szcQ29gBJn6EVdphmN22jB
49		Vesicles Paraspeckle	1	0.000	1.000	158	200001280	200000118	siRNA-IMPa2-25 PSPC1-A488 IMPa2-A546 DAPI 8C1-siRNA-IMP-a2-a4 V2.00	0	10. siRNA-IMPa2-25 PSPC1-A488 DAPI IMPa2-A546_ah_TileScan_001 (Stage 34 of 49)	00-szcQ29gBJn6EVdphmN22jB
134		Vesicles Paraspeckle	1	0.000	1.000	158	200001281	200000119	siRNA-IMPa2-25 PSPC1-A488 IMPa2-A546 DAPI 8C1-siRNA-IMP-a2-a4 V2.00	0	10. siRNA-IMPa2-25 PSPC1-A488 DAPI IMPa2-A546_ah_TileScan_001 (Stage 34 of 49)	00-szcQ29gBJn6EVdphmN22jB
158		Vesicles Paraspeckle	1	0.000	1.000	158	200001282	200000120	siRNA-IMPa2-25 PSPC1-A488 IMPa2-A546 DAPI 8C1-siRNA-IMP-a2-a4 V2.00	0	10. siRNA-IMPa2-25 PSPC1-A488 DAPI IMPa2-A546_ah_TileScan_001 (Stage 34 of 49)	00-szcQ29gBJn6EVdphmN22jB
86		Vesicles Paraspeckle	1	0.000	1.000	158	200001283	200000121	siRNA-IMPa2-25 PSPC1-A488 IMPa2-A546 DAPI 8C1-siRNA-IMP-a2-a4 V2.00	0	10. siRNA-IMPa2-25 PSPC1-A488 DAPI IMPa2-A546_ah_TileScan_001 (Stage 34 of 49)	00-szcQ29gBJn6EVdphmN22jB
111		Vesicles Paraspeckle	1	0.000	1.000	158	200001284	200000122	siRNA-IMPa2-25 PSPC1-A488 IMPa2-A546 DAPI 8C1-siRNA-IMP-a2-a4 V2.00	0	10. siRNA-IMPa2-25 PSPC1-A488 DAPI IMPa2-A546_ah_TileScan_001 (Stage 34 of 49)	00-szcQ29gBJn6EVdphmN22jB
131		Vesicles Paraspeckle	1	0.000	1.000	158	200001285	200000123	siRNA-IMPa2-25 PSPC1-A488 IMPa2-A546 DAPI 8C1-siRNA-IMP-a2-a4 V2.00	0	10. siRNA-IMPa2-25 PSPC1-A488 DAPI IMPa2-A546_ah_TileScan_001 (Stage 34 of 49)	00-szcQ29gBJn6EVdphmN22jB
154		Vesicles Paraspeckle	1	0.000	1.000	158	200001286	200000124	siRNA-IMPa2-25 PSPC1-A488 IMPa2-A546 DAPI 8C1-siRNA-IMP-a2-a4 V2.00	0	10. siRNA-IMPa2-25 PSPC1-A488 DAPI IMPa2-A546_ah_TileScan_001 (Stage 34 of 49)	00-szcQ29gBJn6EVdphmN22jB
135		Vesicles Paraspeckle	1	0.000	1.000	158	200001287	200000125	siRNA-IMPa2-25 PSPC1-A488 IMPa2-A546 DAPI 8C1-siRNA-IMP-a2-a4 V2.00	0	10. siRNA-IMPa2-25 PSPC1-A488 DAPI IMPa2-A546_ah_TileScan_001 (Stage 34 of 49)	00-szcQ29gBJn6EVdphmN22jB
66		Vesicles Paraspeckle	1	0.000	1.000	158	200001288	200000126	siRNA-IMPa2-25 PSPC1-A488 IMPa2-A546 DAPI 8C1-siRNA-IMP-a2-a4 V2.00	0	10. siRNA-IMPa2-25 PSPC1-A488 DAPI IMPa2-A546_ah_TileScan_001 (Stage 34 of 49)	00-szcQ29gBJn6EVdphmN22jB
182		Vesicles Paraspeckle	1	0.000	1.000	158	200001289	200000127	siRNA-IMPa2-25 PSPC1-A488 IMPa2-A546 DAPI 8C1-siRNA-IMP-a2-a4 V2.00	0	10. siRNA-IMPa2-25 PSPC1-A488 DAPI IMPa2-A546_ah_TileScan_001 (Stage 34 of 49)	00-szcQ29gBJn6EVdphmN22jB
98		Vesicles Paraspeckle	1	0.000	1.000	158	200001290	200000128	siRNA-IMPa2-25 PSPC1-A488 IMPa2-A546 DAPI 8C1-siRNA-IMP-a2-a4 V2.00	0	10. siRNA-IMPa2-25 PSPC1-A488 DAPI IMPa2-A546_ah_TileScan_001 (Stage 34 of 49)	00-szcQ29gBJn6EVdphmN22jB
76		Vesicles Paraspeckle	1	0.000	1.000	158	200001291	200000129	siRNA-IMPa2-25 PSPC1-A488 IMPa2-A546 DAPI 8C1-siRNA-IMP-a2-a4 V2.00	0	10. siRNA-IMPa2-25 PSPC1-A488 DAPI IMPa2-A546_ah_TileScan_001 (Stage 34 of 49)	00-szcQ29gBJn6EVdphmN22jB
72		Vesicles Paraspeckle	1	0.000	1.000	159	200001292	200000130	siRNA-IMPa2-25 PSPC1-A488 IMPa2-A546 DAPI 8C1-siRNA-IMP-a2-a4 V2.00	0	10. siRNA-IMPa2-25 PSPC1-A488 DAPI IMPa2-A546_ah_TileScan_001 (Stage 34 of 49)	00-szcQ29gBJn6EVdphmN22jB
56		Vesicles Paraspeckle	1	0.000	1.000	159	200001293	200000131	siRNA-IMPa2-25 PSPC1-A488 IMPa2-A546 DAPI 8C1-siRNA-IMP-a2-a4 V2.00	0	10. siRNA-IMPa2-25 PSPC1-A488 DAPI IMPa2-A546_ah_TileScan_001 (Stage 34 of 49)	00-szcQ29gBJn6EVdphmN22jB
49		Vesicles Paraspeckle	1	0.000	1.000	159	200001294	200000132	siRNA-IMPa2-25 PSPC1-A488 IMPa2-A546 DAPI 8C1-siRNA-IMP-a2-a4 V2.00	0	10. siRNA-IMPa2-25 PSPC1-A488 DAPI IMPa2-A546_ah_TileScan_001 (Stage 34 of 49)	00-szcQ29gBJn6EVdphmN22jB
117		Vesicles Paraspeckle	1	0.000	1.000	159	200001295	200000133	siRNA-IMPa2-25 PSPC1-A488 IMPa2-A546 DAPI 8C1-siRNA-IMP-a2-a4 V2.00	0	10. siRNA-IMPa2-25 PSPC1-A488 DAPI IMPa2-A546_ah_TileScan_001 (Stage 34 of 49)	00-szcQ29gBJn6EVdphmN22jB
48		Vesicles Paraspeckle	1	0.000	1.000	159	200001296	200000134	siRNA-IMPa2-25 PSPC1-A488 IMPa2-A546 DAPI 8C1-siRNA-IMP-a2-a4 V2.00	0	10. siRNA-IMPa2-25 PSPC1-A488 DAPI IMPa2-A546_ah_TileScan_001 (Stage 34 of 49)	00-szcQ29gBJn6EVdphmN22jB
31		Vesicles Paraspeckle	1	0.000	1.000	159	200001297	200000135	siRNA-IMPa2-25 PSPC1-A488 IMPa2-A546 DAPI 8C1-siRNA-IMP-a2-a4 V2.00	0	10. siRNA-IMPa2-25 PSPC1-A488 DAPI IMPa2-A546_ah_TileScan_001 (Stage 34 of 49)	00-szcQ29gBJn6EVdphmN22jB
69		Vesicles Paraspeckle	1	0.000	1.000	159	200001298	200000136	siRNA-IMPa2-25 PSPC1-A488 IMPa2-A546 DAPI 8C1-siRNA-IMP-a2-a4 V2.00	0	10. siRNA-IMPa2-25 PSPC1-A488 DAPI IMPa2-A546_ah_TileScan_001 (Stage 34 of 49)	00-szcQ29gBJn6EVdphmN22jB
92		Vesicles Paraspeckle	1	0.000	1.000	159	200001299	200000137	siRNA-IMPa2-25 PSPC1-A488 IMPa2-A546 DAPI 8C1-siRNA-IMP-a2-a4 V2.00	0	10. siRNA-IMPa2-25 PSPC1-A488 DAPI IMPa2-A546_ah_TileScan_001 (Stage 34 of 49)	00-szcQ29gBJn6EVdphmN22jB
85		Vesicles Paraspeckle	1	0.000	1.000	159	200001300	200000138	siRNA-IMPa2-25 PSPC1-A488 IMPa2-A546 DAPI 8C1-siRNA-IMP-a2-a4 V2.00	0	10. siRNA-IMPa2-25 PSPC1-A488 DAPI IMPa2-A546_ah_TileScan_001 (Stage 34 of 49)	00-szcQ29gBJn6EVdphmN22jB
82		Vesicles Paraspeckle	1	0.000	1.000	159	200001301	200000139	siRNA-IMPa2-25 PSPC1-A488 IMPa2-A546 DAPI 8C1-siRNA-IMP-a2-a4 V2.00	0	10. siRNA-IMPa2-25 PSPC1-A488 DAPI IMPa2-A546_ah_TileScan_001 (Stage 34 of 49)	00-szcQ29gBJn6EVdphmN22jB
33		Vesicles Paraspeckle	1	0.000	1.000	159	200001302	200000140	siRNA-IMPa2-25 PSPC1-A488 IMPa2-A546 DAPI 8C1-siRNA-IMP-a2-a4 V2.00	0	10. siRNA-IMPa2-25 PSPC1-A488 DAPI IMPa2-A546_ah_TileScan_001 (Stage 34 of 49)	00-szcQ29gBJn6EVdphmN22jB
74		Vesicles Paraspeckle	1	0.000	1.000	159	200001303	200000141	siRNA-IMPa2-25 PSPC1-A488 IMPa2-A546 DAPI 8C1-siRNA-IMP-a2-a4 V2.00	0	10. siRNA-IMPa2-25 PSPC1-A488 DAPI IMPa2-A546_ah_TileScan_001 (Stage 34 of 49)	00-szcQ29gBJn6EVdphmN22jB
141		Vesicles Paraspeckle	1	0.000	1.000	159	200001304	200000142	siRNA-IMPa2-25 PSPC1-A488 IMPa2-A546 DAPI 8C1-siRNA-IMP-a2-a4 V2.00	0	10. siRNA-IMPa2-25 PSPC1-A488 DAPI IMPa2-A546_ah_TileScan_001 (Stage 34 of 49)	00-szcQ29gBJn6EVdphmN22jB
117		Vesicles Paraspeckle	1	0.000	1.000	159	200001305	200000143	siRNA-IMPa2-25 PSPC1-A488 IMPa2-A546 DAPI 8C1-siRNA-IMP-a2-a4 V2.00	0	10. siRNA-IMPa2-25 PSPC1-A488 DAPI IMPa2-A546_ah_TileScan_001 (Stage 34 of 49)	00-szcQ29gBJn6EVdphmN22jB
94		Vesicles Paraspeckle	1	0.000	1.000	159	200001306	200000144	siRNA-IMPa2-25 PSPC1-A488 IMPa2-A546 DAPI 8C1-siRNA-IMP-a2-a4 V2.00	0	10. siRNA-IMPa2-25 PSPC1-A488 DAPI IMPa2-A546_ah_TileScan_001 (Stage 34 of 49)	00-szcQ29gBJn6EVdphmN22jB
65		Vesicles Paraspeckle	1	0.000	1.000	159	200001307	200000145	siRNA-IMPa2-25 PSPC1-A488 IMPa2-A546 DAPI 8C1-siRNA-IMP-a2-a4 V2.00	0	10. siRNA-IMPa2-25 PSPC1-A488 DAPI IMPa2-A546_ah_TileScan_001 (Stage 34 of 49)	00-szcQ29gBJn6EVdphmN22jB
98		Vesicles Paraspeckle	1	0.000	1.000	159	200001308	200000146	siRNA-IMPa2-25 PSPC1-A488 IMPa2-A546 DAPI 8C1-siRNA-IMP-a2-a4 V2.00	0	10. siRNA-IMPa2-25 PSPC1-A488 DAPI IMPa2-A546_ah_TileScan_001 (Stage 34 of 49)	00-szcQ29gBJn6EVdphmN22jB
195		Vesicles Paraspeckle	1	0.000	1.000	159	200001309	200000147	siRNA-IMPa2-25 PSPC1-A488 IMPa2-A546 DAPI 8C1-siRNA-IMP-a2-a4 V2.00	0	10. siRNA-IMPa2-25 PSPC1-A488 DAPI IMPa2-A546_ah_TileScan_001 (Stage 34 of 49)	00-szcQ29gBJn6EVdphmN22jB
114		Vesicles Paraspeckle	1	0.000	1.000	160	200001310	200000148	siRNA-IMPa2-25 PSPC1-A488 IMPa2-A546 DAPI 8C1-siRNA-IMP-a2-a4 V2.00	0	10. siRNA-IMPa2-25 PSPC1-A488 DAPI IMPa2-A546_ah_TileScan_001 (Stage 34 of 49)	00-szcQ29gBJn6EVdphmN22jB
119		Vesicles Paraspeckle	1	0.000	1.000	160	200001311	200000149	siRNA-IMPa2-25 PSPC1-A488 IMPa2-A546 DAPI 8C1-siRNA-IMP-a2-a4 V2.00	0	10. siRNA-IMPa2-25 PSPC1-A488 DAPI IMPa2-A546_ah_TileScan_001 (Stage 34 of 49)	00-szcQ29gBJn6EVdphmN22jB
33		Vesicles Paraspeckle	1	0.000	1.000	160	200001312	200000150	siRNA-IMPa2-25 PSPC1-A488 IMPa2-A546 DAPI 8C1-siRNA-IMP-a2-a4 V2.00	0	10. siRNA-IMPa2-25 PSPC1-A488 DAPI IMPa2-A546_ah_TileScan_001 (Stage 34 of 49)	00-szcQ29gBJn6EVdphmN22jB
57		Vesicles Paraspeckle	1	0.000	1.000	160	200001313	200000151	siRNA-IMPa2-25 PSPC1-A488 IMPa2-A546 DAPI 8C1-siRNA-IMP-a2-a4 V2.00	0	10. siRNA-IMPa2-25 PSPC1-A488 DAPI IMPa2-A546_ah_TileScan_001 (Stage 34 of 49)	00-szcQ29gBJn6EVdphmN22jB
162		Vesicles Paraspeckle	1	0.000	1.000	160	200001314	200000152	siRNA-IMPa2-25 PSPC1-A488 IMPa2-A546 DAPI 8C1-siRNA-IMP-a2-a4 V2.00	0	10. siRNA-IMPa2-25 PSPC1-A488 DAPI IMPa2-A546_ah_TileScan_001 (Stage 34 of 49)	00-szcQ29gBJn6EVdphmN22jB
134		Vesicles Paraspeckle	1	0.000	1.000	160	200001315	200000153	siRNA-IMPa2-25 PSPC1-A488 IMPa2-A546 DAPI 8C1-siRNA-IMP-a2-a4 V2.00	0	10. siRNA-IMPa2-25 PSPC1-A488 DAPI IMPa2-A546_ah_TileScan_001 (Stage 34 of 49)	00-szcQ29gBJn6EVdphmN22jB
66		Vesicles Paraspeckle	1	0.000	1.000	160	200001316	200000154	siRNA-IMPa2-25 PSPC1-A488 IMPa2-A546 DAPI 8C1-siRNA-IMP-a2-a4 V2.00	0	10. siRNA-IMPa2-25 PSPC1-A488 DAPI IMPa2-A546_ah_TileScan_001 (Stage 34 of 49)	00-szcQ29gBJn6EVdphmN22jB
122		Vesicles Paraspeckle	1	0.000	1.000	160	200001317	200000155	siRNA-IMPa2-25 PSPC1-A488 IMPa2-A546 DAPI 8C1-siRNA-IMP-a2-a4 V2.00	0	10. siRNA-IMPa2-25 PSPC1-A488 DAPI IMPa2-A546_ah_TileScan_001 (Stage 34 of 49)	00-szcQ29gBJn6EVdphmN22jB
52		Vesicles Paraspeckle	1	0.000	1.000	160	200001318	200000156	siRNA-IMPa2-25 PSPC1-A488 IMPa2-A546 DAPI 8C1-siRNA-IMP-a2-a4 V2.00	0	10. siRNA-IMPa2-25 PSPC1-A488 DAPI IMPa2-A546_ah_TileScan_001 (Stage 34 of 49)	00-szcQ29gBJn6EVdphmN22jB
140		Vesicles Paraspeckle	1	0.000	1.000	160	200001319	200000157	siRNA-IMPa2-25 PSPC1-A488 IMPa2-A546 DAPI 8C1-siRNA-IMP-a2-a4 V2.00	0	10. siRNA-IMPa2-25 PSPC1-A488 DAPI IMPa2-A546_ah_TileScan_001 (Stage 34 of 49)	00-szcQ29gBJn6EVdphmN22jB
57		Vesicles Paraspeckle	1	0.000	1.000	160	200001320	200000158	siRNA-IMPa2-25 PSPC1-A488 IMPa2-A546 DAPI 8C1-siRNA-IMP-a2-a4 V2.00	0	10. siRNA-IMPa2-25 PSPC1-A488 DAPI IMPa2-A546_ah_TileScan_001 (Stage 34 of 49)	00-szcQ29gBJn6EVdphmN22jB
172		Vesicles Paraspeckle	1	0.000	1.000	160	200001321	200000159	siRNA-IMPa2-25 PSPC1-A488 IMPa2-A546 DAPI 8C1-siRNA-IMP-a2-a4 V2.00	0	10. siRNA-IMPa2-25 PSPC1-A488 DAPI IMPa2-A546_ah_TileScan_001 (Stage 34 of 49)	00-szcQ29gBJn6EVdphmN22jB
53		Vesicles Paraspeckle	1	0.000	1.000	160	200001322	200000160	siRNA-IMPa2-25 PSPC1-A488 IMPa2-A546 DAPI 8C1-siRNA-IMP-a2-a4 V2.00	0	10. siRNA-IMPa2-25 PSPC1-A488 DAPI IMPa2-A546_ah_TileScan_001 (Stage 34 of 49)	00-szcQ29gBJn6EVdphmN22jB
101		Vesicles Paraspeckle	1	0.000	1.000	161	200001323	200000161	siRNA-IMPa2-25 PSPC1-A488 IMPa2-A546 DAPI 8C1-siRNA-IMP-a2-a4 V2.00	0	10. siRNA-IMPa2-25 PSPC1-A488 DAPI IMPa2-A546_ah_TileScan_001 (Stage 34 of 49)	00-szcQ29gBJn6EVdphmN22jB
41		Vesicles Paraspeckle	1	0.000	1.000	161	200001324	200000162	siRNA-IMPa2-25 PSPC1-A488 IMPa2-A546 DAPI 8C1-siRNA-IMP-a2-a4 V2.00	0	10. siRNA-IMPa2-25 PSPC1-A488 DAPI IMPa2-A546_ah_TileScan_001 (Stage 34 of 49)	00-szcQ29gBJn6EVdphmN22jB
48		Vesicles Paraspeckle	1	0.000	1.000	161	200001325	200000163	siRNA-IMPa2-25 PSPC1-A488 IMPa2-A546 DAPI 8C1-siRNA-IMP-a2-a4 V2.00	0	10. siRNA-IMPa2-25 PSPC1-A488 DAPI IMPa2-A546_ah_TileScan_001 (Stage 34 of 49)	00-szcQ29gBJn6EVdphmN22jB
149		Vesicles Paraspeckle	1	0.000	1.000	161	200001326	200000164	siRNA-IMPa2-25 PSPC1-A488 IMPa2-A546 DAPI 8C1-siRNA-IMP-a2-a4 V2.00	0	10. siRNA-IMPa2-25 PSPC1-A488 DAPI IMPa2-A546_ah_TileScan_001 (Stage 34 of 49)	00-szcQ29gBJn6EVdphmN22jB
86		Vesicles Paraspeckle	1	0.000	1.000	161	200001327	200000165	siRNA-IMPa2-25 PSPC1-A488 IMPa2-A546 DAPI 8C1-siRNA-IMP-a2-a4 V2.00	0	10. siRNA-IMPa2-25 PSPC1-A488 DAPI IMPa2-A546_ah_TileScan_001 (Stage 34 of 49)	00-szcQ29gBJn6EVdphmN22jB
116		Vesicles Paraspeckle	1	0.000	1.000	161	200001328	200000166	siRNA-IMPa2-25 PSPC1-A488 IMPa2-A546 DAPI 8C1-siRNA-IMP-a2-a4 V2.00	0	10. siRNA-IMPa2-25 PSPC1-A488 DAPI IMPa2-A546_ah_TileScan_001 (Stage 34 of 49)	00-szcQ29gBJn6EVdphmN22jB
1		Vesicles Paraspeckle	1	0.000	1.000	162	200001329	200000167	siRNA-IMPa2-25 PSPC1-A488 IMPa2-A546 DAPI 8C1-siRNA-IMP-a2-a4 V2.00	0	10. siRNA-IMPa2-25 PSPC1-A488 DAPI IMPa2-A546_ah_TileScan_001 (Stage 34 of 49)	00-szcQ29gBJn6EVdphmN22jB
85		Vesicles Paraspeckle	1	0.000	1.000	162	200001330	200000168	siRNA-IMPa2-25 PSPC1-A488 IMPa2-A546 DAPI 8C1-siRNA-IMP-a2-a4 V2.00	0	10. siRNA-IMPa2-25 PSPC1-A488 DAPI IMPa2-A546_ah_TileScan_001 (Stage 34 of 49)	00-szcQ29gBJn6EVdphmN22jB
77		Vesicles Paraspeckle	1	0.000	1.000	162	200001331	200000169	siRNA-IMPa2-25 PSPC1-A488 IMPa2-A546 DAPI 8C1-siRNA-IMP-a2-a4 V2.00	0	10. siRNA-IMPa2-25 PSPC1-A488 DAPI IMPa2-A546_ah_TileScan_001 (Stage 34 of 49)	00-szcQ29gBJn6EVdphmN22jB
72		Vesicles Paraspeckle	1	0.000	1.000	162	200001332	200000170	siRNA-IMPa2-25 PSPC1-A488 IMPa2-A546 DAPI 8C1-siRNA-IMP-a2-a4 V2.00	0	10. siRNA-IMPa2-25 PSPC1-A488 DAPI IMPa2-A546_ah_TileScan_001 (Stage 34 of 49)	00-szcQ29gBJn6EVdphmN22jB
69		Vesicles Paraspeckle	1	0.000	1.000	162	200001333	200000171	siRNA-IMPa2-25 PSPC1-A488 IMPa2-A546 DAPI 8C1-siRNA-IMP-a2-a4 V2.00	0	10. siRNA-IMPa2-25 PSPC1-A488 DAPI IMPa2-A546_ah_TileScan_001 (Stage 34 of 49)	00-szcQ29gBJn6EVdphmN22jB
102		Vesicles Paraspeckle	1	0.000	1.000	162	200001334	200000172	siRNA-IMPa2-25 PSPC1-A488 IMPa2-A546 DAPI 8C1-siRNA-IMP-a2-a4 V2.00	0	10. siRNA-IMPa2-25 PSPC1-A488 DAPI IMPa2-A546_ah_TileScan_001 (Stage 34 of 49)	00-szcQ29gBJn6EVdphmN22jB
100		Vesicles Paraspeckle	1	0.000	1.000	162	200001335	200000173	siRNA-IMPa2-25 PSPC1-A488 IMPa2-A546 DAPI 8C1-siRNA-IMP-a2-a4 V2.00	0	10. siRNA-IMPa2-25 PSPC1-A488 DAPI IMPa2-A546_ah_TileScan_001 (Stage 34 of 49)	00-szcQ29gBJn6EVdphmN22jB
85		Vesicles Paraspeckle	1	0.000	1.000	163	200001336	200000000	siRNA-IMPa2-25 PSPC1-A488 IMPa2-A546 DAPI 8C1-siRNA-IMP-a2-a4 V2.00	0	10. siRNA-IMPa2-25 PSPC1-A488 DAPI IMPa2-A546_ai_TileScan_001 (Stage 35 of 49)	00-GFgyiHo954Rw6jHakKxjMA
105		Vesicles Paraspeckle	1	0.000	1.000	163	200001337	200000001	siRNA-IMPa2-25 PSPC1-A488 IMPa2-A546 DAPI 8C1-siRNA-IMP-a2-a4 V2.00	0	10. siRNA-IMPa2-25 PSPC1-A488 DAPI IMPa2-A546_ai_TileScan_001 (Stage 35 of 49)	00-GFgyiHo954Rw6jHakKxjMA
180		Vesicles Paraspeckle	1	0.000	1.000	163	200001338	200000002	siRNA-IMPa2-25 PSPC1-A488 IMPa2-A546 DAPI 8C1-siRNA-IMP-a2-a4 V2.00	0	10. siRNA-IMPa2-25 PSPC1-A488 DAPI IMPa2-A546_ai_TileScan_001 (Stage 35 of 49)	00-GFgyiHo954Rw6jHakKxjMA
214		Vesicles Paraspeckle	1	0.000	1.000	163	200001339	200000003	siRNA-IMPa2-25 PSPC1-A488 IMPa2-A546 DAPI 8C1-siRNA-IMP-a2-a4 V2.00	0	10. siRNA-IMPa2-25 PSPC1-A488 DAPI IMPa2-A546_ai_TileScan_001 (Stage 35 of 49)	00-GFgyiHo954Rw6jHakKxjMA
70		Vesicles Paraspeckle	1	0.000	1.000	163	200001340	200000004	siRNA-IMPa2-25 PSPC1-A488 IMPa2-A546 DAPI 8C1-siRNA-IMP-a2-a4 V2.00	0	10. siRNA-IMPa2-25 PSPC1-A488 DAPI IMPa2-A546_ai_TileScan_001 (Stage 35 of 49)	00-GFgyiHo954Rw6jHakKxjMA
194		Vesicles Paraspeckle	1	0.000	1.000	163	200001341	200000005	siRNA-IMPa2-25 PSPC1-A488 IMPa2-A546 DAPI 8C1-siRNA-IMP-a2-a4 V2.00	0	10. siRNA-IMPa2-25 PSPC1-A488 DAPI IMPa2-A546_ai_TileScan_001 (Stage 35 of 49)	00-GFgyiHo954Rw6jHakKxjMA
36		Vesicles Paraspeckle	1	0.000	1.000	163	200001342	200000006	siRNA-IMPa2-25 PSPC1-A488 IMPa2-A546 DAPI 8C1-siRNA-IMP-a2-a4 V2.00	0	10. siRNA-IMPa2-25 PSPC1-A488 DAPI IMPa2-A546_ai_TileScan_001 (Stage 35 of 49)	00-GFgyiHo954Rw6jHakKxjMA
171		Vesicles Paraspeckle	1	0.000	1.000	163	200001343	200000007	siRNA-IMPa2-25 PSPC1-A488 IMPa2-A546 DAPI 8C1-siRNA-IMP-a2-a4 V2.00	0	10. siRNA-IMPa2-25 PSPC1-A488 DAPI IMPa2-A546_ai_TileScan_001 (Stage 35 of 49)	00-GFgyiHo954Rw6jHakKxjMA
89		Vesicles Paraspeckle	1	0.000	1.000	163	200001344	200000008	siRNA-IMPa2-25 PSPC1-A488 IMPa2-A546 DAPI 8C1-siRNA-IMP-a2-a4 V2.00	0	10. siRNA-IMPa2-25 PSPC1-A488 DAPI IMPa2-A546_ai_TileScan_001 (Stage 35 of 49)	00-GFgyiHo954Rw6jHakKxjMA
69		Vesicles Paraspeckle	1	0.000	1.000	163	200001345	200000009	siRNA-IMPa2-25 PSPC1-A488 IMPa2-A546 DAPI 8C1-siRNA-IMP-a2-a4 V2.00	0	10. siRNA-IMPa2-25 PSPC1-A488 DAPI IMPa2-A546_ai_TileScan_001 (Stage 35 of 49)	00-GFgyiHo954Rw6jHakKxjMA
165		Vesicles Paraspeckle	1	0.000	1.000	164	200001346	200000010	siRNA-IMPa2-25 PSPC1-A488 IMPa2-A546 DAPI 8C1-siRNA-IMP-a2-a4 V2.00	0	10. siRNA-IMPa2-25 PSPC1-A488 DAPI IMPa2-A546_ai_TileScan_001 (Stage 35 of 49)	00-GFgyiHo954Rw6jHakKxjMA
105		Vesicles Paraspeckle	1	0.000	1.000	164	200001347	200000011	siRNA-IMPa2-25 PSPC1-A488 IMPa2-A546 DAPI 8C1-siRNA-IMP-a2-a4 V2.00	0	10. siRNA-IMPa2-25 PSPC1-A488 DAPI IMPa2-A546_ai_TileScan_001 (Stage 35 of 49)	00-GFgyiHo954Rw6jHakKxjMA
54		Vesicles Paraspeckle	1	0.000	1.000	164	200001348	200000012	siRNA-IMPa2-25 PSPC1-A488 IMPa2-A546 DAPI 8C1-siRNA-IMP-a2-a4 V2.00	0	10. siRNA-IMPa2-25 PSPC1-A488 DAPI IMPa2-A546_ai_TileScan_001 (Stage 35 of 49)	00-GFgyiHo954Rw6jHakKxjMA
227		Vesicles Paraspeckle	1	0.000	1.000	164	200001349	200000013	siRNA-IMPa2-25 PSPC1-A488 IMPa2-A546 DAPI 8C1-siRNA-IMP-a2-a4 V2.00	0	10. siRNA-IMPa2-25 PSPC1-A488 DAPI IMPa2-A546_ai_TileScan_001 (Stage 35 of 49)	00-GFgyiHo954Rw6jHakKxjMA
186		Vesicles Paraspeckle	1	0.000	1.000	164	200001350	200000014	siRNA-IMPa2-25 PSPC1-A488 IMPa2-A546 DAPI 8C1-siRNA-IMP-a2-a4 V2.00	0	10. siRNA-IMPa2-25 PSPC1-A488 DAPI IMPa2-A546_ai_TileScan_001 (Stage 35 of 49)	00-GFgyiHo954Rw6jHakKxjMA
147		Vesicles Paraspeckle	1	0.000	1.000	164	200001351	200000015	siRNA-IMPa2-25 PSPC1-A488 IMPa2-A546 DAPI 8C1-siRNA-IMP-a2-a4 V2.00	0	10. siRNA-IMPa2-25 PSPC1-A488 DAPI IMPa2-A546_ai_TileScan_001 (Stage 35 of 49)	00-GFgyiHo954Rw6jHakKxjMA
84		Vesicles Paraspeckle	1	0.000	1.000	164	200001352	200000016	siRNA-IMPa2-25 PSPC1-A488 IMPa2-A546 DAPI 8C1-siRNA-IMP-a2-a4 V2.00	0	10. siRNA-IMPa2-25 PSPC1-A488 DAPI IMPa2-A546_ai_TileScan_001 (Stage 35 of 49)	00-GFgyiHo954Rw6jHakKxjMA
77		Vesicles Paraspeckle	1	0.000	1.000	164	200001353	200000017	siRNA-IMPa2-25 PSPC1-A488 IMPa2-A546 DAPI 8C1-siRNA-IMP-a2-a4 V2.00	0	10. siRNA-IMPa2-25 PSPC1-A488 DAPI IMPa2-A546_ai_TileScan_001 (Stage 35 of 49)	00-GFgyiHo954Rw6jHakKxjMA
176		Vesicles Paraspeckle	1	0.000	1.000	164	200001354	200000018	siRNA-IMPa2-25 PSPC1-A488 IMPa2-A546 DAPI 8C1-siRNA-IMP-a2-a4 V2.00	0	10. siRNA-IMPa2-25 PSPC1-A488 DAPI IMPa2-A546_ai_TileScan_001 (Stage 35 of 49)	00-GFgyiHo954Rw6jHakKxjMA
88		Vesicles Paraspeckle	1	0.000	1.000	164	200001355	200000019	siRNA-IMPa2-25 PSPC1-A488 IMPa2-A546 DAPI 8C1-siRNA-IMP-a2-a4 V2.00	0	10. siRNA-IMPa2-25 PSPC1-A488 DAPI IMPa2-A546_ai_TileScan_001 (Stage 35 of 49)	00-GFgyiHo954Rw6jHakKxjMA
72		Vesicles Paraspeckle	1	0.000	1.000	164	200001356	200000020	siRNA-IMPa2-25 PSPC1-A488 IMPa2-A546 DAPI 8C1-siRNA-IMP-a2-a4 V2.00	0	10. siRNA-IMPa2-25 PSPC1-A488 DAPI IMPa2-A546_ai_TileScan_001 (Stage 35 of 49)	00-GFgyiHo954Rw6jHakKxjMA
58		Vesicles Paraspeckle	1	0.000	1.000	164	200001357	200000021	siRNA-IMPa2-25 PSPC1-A488 IMPa2-A546 DAPI 8C1-siRNA-IMP-a2-a4 V2.00	0	10. siRNA-IMPa2-25 PSPC1-A488 DAPI IMPa2-A546_ai_TileScan_001 (Stage 35 of 49)	00-GFgyiHo954Rw6jHakKxjMA
86		Vesicles Paraspeckle	1	0.000	1.000	164	200001358	200000022	siRNA-IMPa2-25 PSPC1-A488 IMPa2-A546 DAPI 8C1-siRNA-IMP-a2-a4 V2.00	0	10. siRNA-IMPa2-25 PSPC1-A488 DAPI IMPa2-A546_ai_TileScan_001 (Stage 35 of 49)	00-GFgyiHo954Rw6jHakKxjMA
41		Vesicles Paraspeckle	1	0.000	1.000	164	200001359	200000023	siRNA-IMPa2-25 PSPC1-A488 IMPa2-A546 DAPI 8C1-siRNA-IMP-a2-a4 V2.00	0	10. siRNA-IMPa2-25 PSPC1-A488 DAPI IMPa2-A546_ai_TileScan_001 (Stage 35 of 49)	00-GFgyiHo954Rw6jHakKxjMA
207		Vesicles Paraspeckle	1	0.000	1.000	164	200001360	200000024	siRNA-IMPa2-25 PSPC1-A488 IMPa2-A546 DAPI 8C1-siRNA-IMP-a2-a4 V2.00	0	10. siRNA-IMPa2-25 PSPC1-A488 DAPI IMPa2-A546_ai_TileScan_001 (Stage 35 of 49)	00-GFgyiHo954Rw6jHakKxjMA
215		Vesicles Paraspeckle	1	0.000	1.000	164	200001361	200000025	siRNA-IMPa2-25 PSPC1-A488 IMPa2-A546 DAPI 8C1-siRNA-IMP-a2-a4 V2.00	0	10. siRNA-IMPa2-25 PSPC1-A488 DAPI IMPa2-A546_ai_TileScan_001 (Stage 35 of 49)	00-GFgyiHo954Rw6jHakKxjMA
26		Vesicles Paraspeckle	1	0.000	1.000	164	200001362	200000026	siRNA-IMPa2-25 PSPC1-A488 IMPa2-A546 DAPI 8C1-siRNA-IMP-a2-a4 V2.00	0	10. siRNA-IMPa2-25 PSPC1-A488 DAPI IMPa2-A546_ai_TileScan_001 (Stage 35 of 49)	00-GFgyiHo954Rw6jHakKxjMA
73		Vesicles Paraspeckle	1	0.000	1.000	164	200001363	200000027	siRNA-IMPa2-25 PSPC1-A488 IMPa2-A546 DAPI 8C1-siRNA-IMP-a2-a4 V2.00	0	10. siRNA-IMPa2-25 PSPC1-A488 DAPI IMPa2-A546_ai_TileScan_001 (Stage 35 of 49)	00-GFgyiHo954Rw6jHakKxjMA
168		Vesicles Paraspeckle	1	0.000	1.000	165	200001364	200000028	siRNA-IMPa2-25 PSPC1-A488 IMPa2-A546 DAPI 8C1-siRNA-IMP-a2-a4 V2.00	0	10. siRNA-IMPa2-25 PSPC1-A488 DAPI IMPa2-A546_ai_TileScan_001 (Stage 35 of 49)	00-GFgyiHo954Rw6jHakKxjMA
75		Vesicles Paraspeckle	1	0.000	1.000	165	200001365	200000029	siRNA-IMPa2-25 PSPC1-A488 IMPa2-A546 DAPI 8C1-siRNA-IMP-a2-a4 V2.00	0	10. siRNA-IMPa2-25 PSPC1-A488 DAPI IMPa2-A546_ai_TileScan_001 (Stage 35 of 49)	00-GFgyiHo954Rw6jHakKxjMA
165		Vesicles Paraspeckle	1	0.000	1.000	165	200001366	200000030	siRNA-IMPa2-25 PSPC1-A488 IMPa2-A546 DAPI 8C1-siRNA-IMP-a2-a4 V2.00	0	10. siRNA-IMPa2-25 PSPC1-A488 DAPI IMPa2-A546_ai_TileScan_001 (Stage 35 of 49)	00-GFgyiHo954Rw6jHakKxjMA
158		Vesicles Paraspeckle	1	0.000	1.000	165	200001367	200000031	siRNA-IMPa2-25 PSPC1-A488 IMPa2-A546 DAPI 8C1-siRNA-IMP-a2-a4 V2.00	0	10. siRNA-IMPa2-25 PSPC1-A488 DAPI IMPa2-A546_ai_TileScan_001 (Stage 35 of 49)	00-GFgyiHo954Rw6jHakKxjMA
112		Vesicles Paraspeckle	1	0.000	1.000	165	200001368	200000032	siRNA-IMPa2-25 PSPC1-A488 IMPa2-A546 DAPI 8C1-siRNA-IMP-a2-a4 V2.00	0	10. siRNA-IMPa2-25 PSPC1-A488 DAPI IMPa2-A546_ai_TileScan_001 (Stage 35 of 49)	00-GFgyiHo954Rw6jHakKxjMA
174		Vesicles Paraspeckle	1	0.000	1.000	165	200001369	200000033	siRNA-IMPa2-25 PSPC1-A488 IMPa2-A546 DAPI 8C1-siRNA-IMP-a2-a4 V2.00	0	10. siRNA-IMPa2-25 PSPC1-A488 DAPI IMPa2-A546_ai_TileScan_001 (Stage 35 of 49)	00-GFgyiHo954Rw6jHakKxjMA
98		Vesicles Paraspeckle	1	0.000	1.000	165	200001370	200000034	siRNA-IMPa2-25 PSPC1-A488 IMPa2-A546 DAPI 8C1-siRNA-IMP-a2-a4 V2.00	0	10. siRNA-IMPa2-25 PSPC1-A488 DAPI IMPa2-A546_ai_TileScan_001 (Stage 35 of 49)	00-GFgyiHo954Rw6jHakKxjMA
108		Vesicles Paraspeckle	1	0.000	1.000	165	200001371	200000035	siRNA-IMPa2-25 PSPC1-A488 IMPa2-A546 DAPI 8C1-siRNA-IMP-a2-a4 V2.00	0	10. siRNA-IMPa2-25 PSPC1-A488 DAPI IMPa2-A546_ai_TileScan_001 (Stage 35 of 49)	00-GFgyiHo954Rw6jHakKxjMA
219		Vesicles Paraspeckle	1	0.000	1.000	165	200001372	200000036	siRNA-IMPa2-25 PSPC1-A488 IMPa2-A546 DAPI 8C1-siRNA-IMP-a2-a4 V2.00	0	10. siRNA-IMPa2-25 PSPC1-A488 DAPI IMPa2-A546_ai_TileScan_001 (Stage 35 of 49)	00-GFgyiHo954Rw6jHakKxjMA
71		Vesicles Paraspeckle	1	0.000	1.000	165	200001373	200000037	siRNA-IMPa2-25 PSPC1-A488 IMPa2-A546 DAPI 8C1-siRNA-IMP-a2-a4 V2.00	0	10. siRNA-IMPa2-25 PSPC1-A488 DAPI IMPa2-A546_ai_TileScan_001 (Stage 35 of 49)	00-GFgyiHo954Rw6jHakKxjMA
95		Vesicles Paraspeckle	1	0.000	1.000	165	200001374	200000038	siRNA-IMPa2-25 PSPC1-A488 IMPa2-A546 DAPI 8C1-siRNA-IMP-a2-a4 V2.00	0	10. siRNA-IMPa2-25 PSPC1-A488 DAPI IMPa2-A546_ai_TileScan_001 (Stage 35 of 49)	00-GFgyiHo954Rw6jHakKxjMA
104		Vesicles Paraspeckle	1	0.000	1.000	165	200001375	200000039	siRNA-IMPa2-25 PSPC1-A488 IMPa2-A546 DAPI 8C1-siRNA-IMP-a2-a4 V2.00	0	10. siRNA-IMPa2-25 PSPC1-A488 DAPI IMPa2-A546_ai_TileScan_001 (Stage 35 of 49)	00-GFgyiHo954Rw6jHakKxjMA
81		Vesicles Paraspeckle	1	0.000	1.000	165	200001376	200000040	siRNA-IMPa2-25 PSPC1-A488 IMPa2-A546 DAPI 8C1-siRNA-IMP-a2-a4 V2.00	0	10. siRNA-IMPa2-25 PSPC1-A488 DAPI IMPa2-A546_ai_TileScan_001 (Stage 35 of 49)	00-GFgyiHo954Rw6jHakKxjMA
112		Vesicles Paraspeckle	1	0.000	1.000	165	200001377	200000041	siRNA-IMPa2-25 PSPC1-A488 IMPa2-A546 DAPI 8C1-siRNA-IMP-a2-a4 V2.00	0	10. siRNA-IMPa2-25 PSPC1-A488 DAPI IMPa2-A546_ai_TileScan_001 (Stage 35 of 49)	00-GFgyiHo954Rw6jHakKxjMA
216		Vesicles Paraspeckle	1	0.000	1.000	165	200001378	200000042	siRNA-IMPa2-25 PSPC1-A488 IMPa2-A546 DAPI 8C1-siRNA-IMP-a2-a4 V2.00	0	10. siRNA-IMPa2-25 PSPC1-A488 DAPI IMPa2-A546_ai_TileScan_001 (Stage 35 of 49)	00-GFgyiHo954Rw6jHakKxjMA
53		Vesicles Paraspeckle	1	0.000	1.000	165	200001379	200000043	siRNA-IMPa2-25 PSPC1-A488 IMPa2-A546 DAPI 8C1-siRNA-IMP-a2-a4 V2.00	0	10. siRNA-IMPa2-25 PSPC1-A488 DAPI IMPa2-A546_ai_TileScan_001 (Stage 35 of 49)	00-GFgyiHo954Rw6jHakKxjMA
143		Vesicles Paraspeckle	1	0.000	1.000	165	200001380	200000044	siRNA-IMPa2-25 PSPC1-A488 IMPa2-A546 DAPI 8C1-siRNA-IMP-a2-a4 V2.00	0	10. siRNA-IMPa2-25 PSPC1-A488 DAPI IMPa2-A546_ai_TileScan_001 (Stage 35 of 49)	00-GFgyiHo954Rw6jHakKxjMA
187		Vesicles Paraspeckle	1	0.000	1.000	165	200001381	200000045	siRNA-IMPa2-25 PSPC1-A488 IMPa2-A546 DAPI 8C1-siRNA-IMP-a2-a4 V2.00	0	10. siRNA-IMPa2-25 PSPC1-A488 DAPI IMPa2-A546_ai_TileScan_001 (Stage 35 of 49)	00-GFgyiHo954Rw6jHakKxjMA
96		Vesicles Paraspeckle	1	0.000	1.000	165	200001382	200000046	siRNA-IMPa2-25 PSPC1-A488 IMPa2-A546 DAPI 8C1-siRNA-IMP-a2-a4 V2.00	0	10. siRNA-IMPa2-25 PSPC1-A488 DAPI IMPa2-A546_ai_TileScan_001 (Stage 35 of 49)	00-GFgyiHo954Rw6jHakKxjMA
155		Vesicles Paraspeckle	1	0.000	1.000	165	200001383	200000047	siRNA-IMPa2-25 PSPC1-A488 IMPa2-A546 DAPI 8C1-siRNA-IMP-a2-a4 V2.00	0	10. siRNA-IMPa2-25 PSPC1-A488 DAPI IMPa2-A546_ai_TileScan_001 (Stage 35 of 49)	00-GFgyiHo954Rw6jHakKxjMA
188		Vesicles Paraspeckle	1	0.000	1.000	165	200001384	200000048	siRNA-IMPa2-25 PSPC1-A488 IMPa2-A546 DAPI 8C1-siRNA-IMP-a2-a4 V2.00	0	10. siRNA-IMPa2-25 PSPC1-A488 DAPI IMPa2-A546_ai_TileScan_001 (Stage 35 of 49)	00-GFgyiHo954Rw6jHakKxjMA
67		Vesicles Paraspeckle	1	0.000	1.000	165	200001385	200000049	siRNA-IMPa2-25 PSPC1-A488 IMPa2-A546 DAPI 8C1-siRNA-IMP-a2-a4 V2.00	0	10. siRNA-IMPa2-25 PSPC1-A488 DAPI IMPa2-A546_ai_TileScan_001 (Stage 35 of 49)	00-GFgyiHo954Rw6jHakKxjMA
107		Vesicles Paraspeckle	1	0.000	1.000	165	200001386	200000050	siRNA-IMPa2-25 PSPC1-A488 IMPa2-A546 DAPI 8C1-siRNA-IMP-a2-a4 V2.00	0	10. siRNA-IMPa2-25 PSPC1-A488 DAPI IMPa2-A546_ai_TileScan_001 (Stage 35 of 49)	00-GFgyiHo954Rw6jHakKxjMA
162		Vesicles Paraspeckle	1	0.000	1.000	165	200001387	200000051	siRNA-IMPa2-25 PSPC1-A488 IMPa2-A546 DAPI 8C1-siRNA-IMP-a2-a4 V2.00	0	10. siRNA-IMPa2-25 PSPC1-A488 DAPI IMPa2-A546_ai_TileScan_001 (Stage 35 of 49)	00-GFgyiHo954Rw6jHakKxjMA
85		Vesicles Paraspeckle	1	0.000	1.000	165	200001388	200000052	siRNA-IMPa2-25 PSPC1-A488 IMPa2-A546 DAPI 8C1-siRNA-IMP-a2-a4 V2.00	0	10. siRNA-IMPa2-25 PSPC1-A488 DAPI IMPa2-A546_ai_TileScan_001 (Stage 35 of 49)	00-GFgyiHo954Rw6jHakKxjMA
54		Vesicles Paraspeckle	1	0.000	1.000	165	200001389	200000053	siRNA-IMPa2-25 PSPC1-A488 IMPa2-A546 DAPI 8C1-siRNA-IMP-a2-a4 V2.00	0	10. siRNA-IMPa2-25 PSPC1-A488 DAPI IMPa2-A546_ai_TileScan_001 (Stage 35 of 49)	00-GFgyiHo954Rw6jHakKxjMA
69		Vesicles Paraspeckle	1	0.000	1.000	165	200001390	200000054	siRNA-IMPa2-25 PSPC1-A488 IMPa2-A546 DAPI 8C1-siRNA-IMP-a2-a4 V2.00	0	10. siRNA-IMPa2-25 PSPC1-A488 DAPI IMPa2-A546_ai_TileScan_001 (Stage 35 of 49)	00-GFgyiHo954Rw6jHakKxjMA
197		Vesicles Paraspeckle	1	0.000	1.000	165	200001391	200000055	siRNA-IMPa2-25 PSPC1-A488 IMPa2-A546 DAPI 8C1-siRNA-IMP-a2-a4 V2.00	0	10. siRNA-IMPa2-25 PSPC1-A488 DAPI IMPa2-A546_ai_TileScan_001 (Stage 35 of 49)	00-GFgyiHo954Rw6jHakKxjMA
93		Vesicles Paraspeckle	1	0.000	1.000	165	200001392	200000056	siRNA-IMPa2-25 PSPC1-A488 IMPa2-A546 DAPI 8C1-siRNA-IMP-a2-a4 V2.00	0	10. siRNA-IMPa2-25 PSPC1-A488 DAPI IMPa2-A546_ai_TileScan_001 (Stage 35 of 49)	00-GFgyiHo954Rw6jHakKxjMA
55		Vesicles Paraspeckle	1	0.000	1.000	165	200001393	200000057	siRNA-IMPa2-25 PSPC1-A488 IMPa2-A546 DAPI 8C1-siRNA-IMP-a2-a4 V2.00	0	10. siRNA-IMPa2-25 PSPC1-A488 DAPI IMPa2-A546_ai_TileScan_001 (Stage 35 of 49)	00-GFgyiHo954Rw6jHakKxjMA
141		Vesicles Paraspeckle	1	0.000	1.000	165	200001394	200000058	siRNA-IMPa2-25 PSPC1-A488 IMPa2-A546 DAPI 8C1-siRNA-IMP-a2-a4 V2.00	0	10. siRNA-IMPa2-25 PSPC1-A488 DAPI IMPa2-A546_ai_TileScan_001 (Stage 35 of 49)	00-GFgyiHo954Rw6jHakKxjMA
173		Vesicles Paraspeckle	1	0.000	1.000	165	200001395	200000059	siRNA-IMPa2-25 PSPC1-A488 IMPa2-A546 DAPI 8C1-siRNA-IMP-a2-a4 V2.00	0	10. siRNA-IMPa2-25 PSPC1-A488 DAPI IMPa2-A546_ai_TileScan_001 (Stage 35 of 49)	00-GFgyiHo954Rw6jHakKxjMA
135		Vesicles Paraspeckle	1	0.000	1.000	165	200001396	200000060	siRNA-IMPa2-25 PSPC1-A488 IMPa2-A546 DAPI 8C1-siRNA-IMP-a2-a4 V2.00	0	10. siRNA-IMPa2-25 PSPC1-A488 DAPI IMPa2-A546_ai_TileScan_001 (Stage 35 of 49)	00-GFgyiHo954Rw6jHakKxjMA
165		Vesicles Paraspeckle	1	0.000	1.000	165	200001397	200000061	siRNA-IMPa2-25 PSPC1-A488 IMPa2-A546 DAPI 8C1-siRNA-IMP-a2-a4 V2.00	0	10. siRNA-IMPa2-25 PSPC1-A488 DAPI IMPa2-A546_ai_TileScan_001 (Stage 35 of 49)	00-GFgyiHo954Rw6jHakKxjMA
154		Vesicles Paraspeckle	1	0.000	1.000	165	200001398	200000062	siRNA-IMPa2-25 PSPC1-A488 IMPa2-A546 DAPI 8C1-siRNA-IMP-a2-a4 V2.00	0	10. siRNA-IMPa2-25 PSPC1-A488 DAPI IMPa2-A546_ai_TileScan_001 (Stage 35 of 49)	00-GFgyiHo954Rw6jHakKxjMA
181		Vesicles Paraspeckle	1	0.000	1.000	165	200001399	200000063	siRNA-IMPa2-25 PSPC1-A488 IMPa2-A546 DAPI 8C1-siRNA-IMP-a2-a4 V2.00	0	10. siRNA-IMPa2-25 PSPC1-A488 DAPI IMPa2-A546_ai_TileScan_001 (Stage 35 of 49)	00-GFgyiHo954Rw6jHakKxjMA
115		Vesicles Paraspeckle	1	0.000	1.000	165	200001400	200000064	siRNA-IMPa2-25 PSPC1-A488 IMPa2-A546 DAPI 8C1-siRNA-IMP-a2-a4 V2.00	0	10. siRNA-IMPa2-25 PSPC1-A488 DAPI IMPa2-A546_ai_TileScan_001 (Stage 35 of 49)	00-GFgyiHo954Rw6jHakKxjMA
96		Vesicles Paraspeckle	1	0.000	1.000	165	200001401	200000065	siRNA-IMPa2-25 PSPC1-A488 IMPa2-A546 DAPI 8C1-siRNA-IMP-a2-a4 V2.00	0	10. siRNA-IMPa2-25 PSPC1-A488 DAPI IMPa2-A546_ai_TileScan_001 (Stage 35 of 49)	00-GFgyiHo954Rw6jHakKxjMA
164		Vesicles Paraspeckle	1	0.000	1.000	165	200001402	200000066	siRNA-IMPa2-25 PSPC1-A488 IMPa2-A546 DAPI 8C1-siRNA-IMP-a2-a4 V2.00	0	10. siRNA-IMPa2-25 PSPC1-A488 DAPI IMPa2-A546_ai_TileScan_001 (Stage 35 of 49)	00-GFgyiHo954Rw6jHakKxjMA
165		Vesicles Paraspeckle	1	0.000	1.000	165	200001403	200000067	siRNA-IMPa2-25 PSPC1-A488 IMPa2-A546 DAPI 8C1-siRNA-IMP-a2-a4 V2.00	0	10. siRNA-IMPa2-25 PSPC1-A488 DAPI IMPa2-A546_ai_TileScan_001 (Stage 35 of 49)	00-GFgyiHo954Rw6jHakKxjMA
62		Vesicles Paraspeckle	1	0.000	1.000	165	200001404	200000068	siRNA-IMPa2-25 PSPC1-A488 IMPa2-A546 DAPI 8C1-siRNA-IMP-a2-a4 V2.00	0	10. siRNA-IMPa2-25 PSPC1-A488 DAPI IMPa2-A546_ai_TileScan_001 (Stage 35 of 49)	00-GFgyiHo954Rw6jHakKxjMA
71		Vesicles Paraspeckle	1	0.000	1.000	165	200001405	200000069	siRNA-IMPa2-25 PSPC1-A488 IMPa2-A546 DAPI 8C1-siRNA-IMP-a2-a4 V2.00	0	10. siRNA-IMPa2-25 PSPC1-A488 DAPI IMPa2-A546_ai_TileScan_001 (Stage 35 of 49)	00-GFgyiHo954Rw6jHakKxjMA
109		Vesicles Paraspeckle	1	0.000	1.000	166	200001406	200000070	siRNA-IMPa2-25 PSPC1-A488 IMPa2-A546 DAPI 8C1-siRNA-IMP-a2-a4 V2.00	0	10. siRNA-IMPa2-25 PSPC1-A488 DAPI IMPa2-A546_ai_TileScan_001 (Stage 35 of 49)	00-GFgyiHo954Rw6jHakKxjMA
136		Vesicles Paraspeckle	1	0.000	1.000	166	200001407	200000071	siRNA-IMPa2-25 PSPC1-A488 IMPa2-A546 DAPI 8C1-siRNA-IMP-a2-a4 V2.00	0	10. siRNA-IMPa2-25 PSPC1-A488 DAPI IMPa2-A546_ai_TileScan_001 (Stage 35 of 49)	00-GFgyiHo954Rw6jHakKxjMA
211		Vesicles Paraspeckle	1	0.000	1.000	166	200001408	200000072	siRNA-IMPa2-25 PSPC1-A488 IMPa2-A546 DAPI 8C1-siRNA-IMP-a2-a4 V2.00	0	10. siRNA-IMPa2-25 PSPC1-A488 DAPI IMPa2-A546_ai_TileScan_001 (Stage 35 of 49)	00-GFgyiHo954Rw6jHakKxjMA
91		Vesicles Paraspeckle	1	0.000	1.000	166	200001409	200000073	siRNA-IMPa2-25 PSPC1-A488 IMPa2-A546 DAPI 8C1-siRNA-IMP-a2-a4 V2.00	0	10. siRNA-IMPa2-25 PSPC1-A488 DAPI IMPa2-A546_ai_TileScan_001 (Stage 35 of 49)	00-GFgyiHo954Rw6jHakKxjMA
35		Vesicles Paraspeckle	1	0.000	1.000	166	200001410	200000074	siRNA-IMPa2-25 PSPC1-A488 IMPa2-A546 DAPI 8C1-siRNA-IMP-a2-a4 V2.00	0	10. siRNA-IMPa2-25 PSPC1-A488 DAPI IMPa2-A546_ai_TileScan_001 (Stage 35 of 49)	00-GFgyiHo954Rw6jHakKxjMA
85		Vesicles Paraspeckle	1	0.000	1.000	166	200001411	200000075	siRNA-IMPa2-25 PSPC1-A488 IMPa2-A546 DAPI 8C1-siRNA-IMP-a2-a4 V2.00	0	10. siRNA-IMPa2-25 PSPC1-A488 DAPI IMPa2-A546_ai_TileScan_001 (Stage 35 of 49)	00-GFgyiHo954Rw6jHakKxjMA
100		Vesicles Paraspeckle	1	0.000	1.000	166	200001412	200000076	siRNA-IMPa2-25 PSPC1-A488 IMPa2-A546 DAPI 8C1-siRNA-IMP-a2-a4 V2.00	0	10. siRNA-IMPa2-25 PSPC1-A488 DAPI IMPa2-A546_ai_TileScan_001 (Stage 35 of 49)	00-GFgyiHo954Rw6jHakKxjMA
205		Vesicles Paraspeckle	1	0.000	1.000	166	200001413	200000077	siRNA-IMPa2-25 PSPC1-A488 IMPa2-A546 DAPI 8C1-siRNA-IMP-a2-a4 V2.00	0	10. siRNA-IMPa2-25 PSPC1-A488 DAPI IMPa2-A546_ai_TileScan_001 (Stage 35 of 49)	00-GFgyiHo954Rw6jHakKxjMA
83		Vesicles Paraspeckle	1	0.000	1.000	166	200001414	200000078	siRNA-IMPa2-25 PSPC1-A488 IMPa2-A546 DAPI 8C1-siRNA-IMP-a2-a4 V2.00	0	10. siRNA-IMPa2-25 PSPC1-A488 DAPI IMPa2-A546_ai_TileScan_001 (Stage 35 of 49)	00-GFgyiHo954Rw6jHakKxjMA
187		Vesicles Paraspeckle	1	0.000	1.000	166	200001415	200000079	siRNA-IMPa2-25 PSPC1-A488 IMPa2-A546 DAPI 8C1-siRNA-IMP-a2-a4 V2.00	0	10. siRNA-IMPa2-25 PSPC1-A488 DAPI IMPa2-A546_ai_TileScan_001 (Stage 35 of 49)	00-GFgyiHo954Rw6jHakKxjMA
91		Vesicles Paraspeckle	1	0.000	1.000	166	200001416	200000080	siRNA-IMPa2-25 PSPC1-A488 IMPa2-A546 DAPI 8C1-siRNA-IMP-a2-a4 V2.00	0	10. siRNA-IMPa2-25 PSPC1-A488 DAPI IMPa2-A546_ai_TileScan_001 (Stage 35 of 49)	00-GFgyiHo954Rw6jHakKxjMA
88		Vesicles Paraspeckle	1	0.000	1.000	166	200001417	200000081	siRNA-IMPa2-25 PSPC1-A488 IMPa2-A546 DAPI 8C1-siRNA-IMP-a2-a4 V2.00	0	10. siRNA-IMPa2-25 PSPC1-A488 DAPI IMPa2-A546_ai_TileScan_001 (Stage 35 of 49)	00-GFgyiHo954Rw6jHakKxjMA
52		Vesicles Paraspeckle	1	0.000	1.000	166	200001418	200000082	siRNA-IMPa2-25 PSPC1-A488 IMPa2-A546 DAPI 8C1-siRNA-IMP-a2-a4 V2.00	0	10. siRNA-IMPa2-25 PSPC1-A488 DAPI IMPa2-A546_ai_TileScan_001 (Stage 35 of 49)	00-GFgyiHo954Rw6jHakKxjMA
79		Vesicles Paraspeckle	1	0.000	1.000	166	200001419	200000083	siRNA-IMPa2-25 PSPC1-A488 IMPa2-A546 DAPI 8C1-siRNA-IMP-a2-a4 V2.00	0	10. siRNA-IMPa2-25 PSPC1-A488 DAPI IMPa2-A546_ai_TileScan_001 (Stage 35 of 49)	00-GFgyiHo954Rw6jHakKxjMA
180		Vesicles Paraspeckle	1	0.000	1.000	167	200001420	200000084	siRNA-IMPa2-25 PSPC1-A488 IMPa2-A546 DAPI 8C1-siRNA-IMP-a2-a4 V2.00	0	10. siRNA-IMPa2-25 PSPC1-A488 DAPI IMPa2-A546_ai_TileScan_001 (Stage 35 of 49)	00-GFgyiHo954Rw6jHakKxjMA
62		Vesicles Paraspeckle	1	0.000	1.000	167	200001421	200000085	siRNA-IMPa2-25 PSPC1-A488 IMPa2-A546 DAPI 8C1-siRNA-IMP-a2-a4 V2.00	0	10. siRNA-IMPa2-25 PSPC1-A488 DAPI IMPa2-A546_ai_TileScan_001 (Stage 35 of 49)	00-GFgyiHo954Rw6jHakKxjMA
195		Vesicles Paraspeckle	1	0.000	1.000	167	200001422	200000086	siRNA-IMPa2-25 PSPC1-A488 IMPa2-A546 DAPI 8C1-siRNA-IMP-a2-a4 V2.00	0	10. siRNA-IMPa2-25 PSPC1-A488 DAPI IMPa2-A546_ai_TileScan_001 (Stage 35 of 49)	00-GFgyiHo954Rw6jHakKxjMA
198		Vesicles Paraspeckle	1	0.000	1.000	167	200001423	200000087	siRNA-IMPa2-25 PSPC1-A488 IMPa2-A546 DAPI 8C1-siRNA-IMP-a2-a4 V2.00	0	10. siRNA-IMPa2-25 PSPC1-A488 DAPI IMPa2-A546_ai_TileScan_001 (Stage 35 of 49)	00-GFgyiHo954Rw6jHakKxjMA
96		Vesicles Paraspeckle	1	0.000	1.000	167	200001424	200000088	siRNA-IMPa2-25 PSPC1-A488 IMPa2-A546 DAPI 8C1-siRNA-IMP-a2-a4 V2.00	0	10. siRNA-IMPa2-25 PSPC1-A488 DAPI IMPa2-A546_ai_TileScan_001 (Stage 35 of 49)	00-GFgyiHo954Rw6jHakKxjMA
63		Vesicles Paraspeckle	1	0.000	1.000	167	200001425	200000089	siRNA-IMPa2-25 PSPC1-A488 IMPa2-A546 DAPI 8C1-siRNA-IMP-a2-a4 V2.00	0	10. siRNA-IMPa2-25 PSPC1-A488 DAPI IMPa2-A546_ai_TileScan_001 (Stage 35 of 49)	00-GFgyiHo954Rw6jHakKxjMA
57		Vesicles Paraspeckle	1	0.000	1.000	167	200001426	200000090	siRNA-IMPa2-25 PSPC1-A488 IMPa2-A546 DAPI 8C1-siRNA-IMP-a2-a4 V2.00	0	10. siRNA-IMPa2-25 PSPC1-A488 DAPI IMPa2-A546_ai_TileScan_001 (Stage 35 of 49)	00-GFgyiHo954Rw6jHakKxjMA
105		Vesicles Paraspeckle	1	0.000	1.000	167	200001427	200000091	siRNA-IMPa2-25 PSPC1-A488 IMPa2-A546 DAPI 8C1-siRNA-IMP-a2-a4 V2.00	0	10. siRNA-IMPa2-25 PSPC1-A488 DAPI IMPa2-A546_ai_TileScan_001 (Stage 35 of 49)	00-GFgyiHo954Rw6jHakKxjMA
163		Vesicles Paraspeckle	1	0.000	1.000	168	200001428	200000092	siRNA-IMPa2-25 PSPC1-A488 IMPa2-A546 DAPI 8C1-siRNA-IMP-a2-a4 V2.00	0	10. siRNA-IMPa2-25 PSPC1-A488 DAPI IMPa2-A546_ai_TileScan_001 (Stage 35 of 49)	00-GFgyiHo954Rw6jHakKxjMA
163		Vesicles Paraspeckle	1	0.000	1.000	168	200001429	200000093	siRNA-IMPa2-25 PSPC1-A488 IMPa2-A546 DAPI 8C1-siRNA-IMP-a2-a4 V2.00	0	10. siRNA-IMPa2-25 PSPC1-A488 DAPI IMPa2-A546_ai_TileScan_001 (Stage 35 of 49)	00-GFgyiHo954Rw6jHakKxjMA
199		Vesicles Paraspeckle	1	0.000	1.000	168	200001430	200000094	siRNA-IMPa2-25 PSPC1-A488 IMPa2-A546 DAPI 8C1-siRNA-IMP-a2-a4 V2.00	0	10. siRNA-IMPa2-25 PSPC1-A488 DAPI IMPa2-A546_ai_TileScan_001 (Stage 35 of 49)	00-GFgyiHo954Rw6jHakKxjMA
188		Vesicles Paraspeckle	1	0.000	1.000	168	200001431	200000095	siRNA-IMPa2-25 PSPC1-A488 IMPa2-A546 DAPI 8C1-siRNA-IMP-a2-a4 V2.00	0	10. siRNA-IMPa2-25 PSPC1-A488 DAPI IMPa2-A546_ai_TileScan_001 (Stage 35 of 49)	00-GFgyiHo954Rw6jHakKxjMA
56		Vesicles Paraspeckle	1	0.000	1.000	169	200001432	200000096	siRNA-IMPa2-25 PSPC1-A488 IMPa2-A546 DAPI 8C1-siRNA-IMP-a2-a4 V2.00	0	10. siRNA-IMPa2-25 PSPC1-A488 DAPI IMPa2-A546_ai_TileScan_001 (Stage 35 of 49)	00-GFgyiHo954Rw6jHakKxjMA
126		Vesicles Paraspeckle	1	0.000	1.000	169	200001433	200000097	siRNA-IMPa2-25 PSPC1-A488 IMPa2-A546 DAPI 8C1-siRNA-IMP-a2-a4 V2.00	0	10. siRNA-IMPa2-25 PSPC1-A488 DAPI IMPa2-A546_ai_TileScan_001 (Stage 35 of 49)	00-GFgyiHo954Rw6jHakKxjMA
200		Vesicles Paraspeckle	1	0.000	1.000	169	200001434	200000098	siRNA-IMPa2-25 PSPC1-A488 IMPa2-A546 DAPI 8C1-siRNA-IMP-a2-a4 V2.00	0	10. siRNA-IMPa2-25 PSPC1-A488 DAPI IMPa2-A546_ai_TileScan_001 (Stage 35 of 49)	00-GFgyiHo954Rw6jHakKxjMA
134		Vesicles Paraspeckle	1	0.000	1.000	169	200001435	200000099	siRNA-IMPa2-25 PSPC1-A488 IMPa2-A546 DAPI 8C1-siRNA-IMP-a2-a4 V2.00	0	10. siRNA-IMPa2-25 PSPC1-A488 DAPI IMPa2-A546_ai_TileScan_001 (Stage 35 of 49)	00-GFgyiHo954Rw6jHakKxjMA
145		Vesicles Paraspeckle	1	0.000	1.000	171	200001436	200000100	siRNA-IMPa2-25 PSPC1-A488 IMPa2-A546 DAPI 8C1-siRNA-IMP-a2-a4 V2.00	0	10. siRNA-IMPa2-25 PSPC1-A488 DAPI IMPa2-A546_ai_TileScan_001 (Stage 35 of 49)	00-GFgyiHo954Rw6jHakKxjMA
127		Vesicles Paraspeckle	1	0.000	1.000	171	200001437	200000101	siRNA-IMPa2-25 PSPC1-A488 IMPa2-A546 DAPI 8C1-siRNA-IMP-a2-a4 V2.00	0	10. siRNA-IMPa2-25 PSPC1-A488 DAPI IMPa2-A546_ai_TileScan_001 (Stage 35 of 49)	00-GFgyiHo954Rw6jHakKxjMA
124		Vesicles Paraspeckle	1	0.000	1.000	171	200001438	200000102	siRNA-IMPa2-25 PSPC1-A488 IMPa2-A546 DAPI 8C1-siRNA-IMP-a2-a4 V2.00	0	10. siRNA-IMPa2-25 PSPC1-A488 DAPI IMPa2-A546_ai_TileScan_001 (Stage 35 of 49)	00-GFgyiHo954Rw6jHakKxjMA
136		Vesicles Paraspeckle	1	0.000	1.000	171	200001439	200000103	siRNA-IMPa2-25 PSPC1-A488 IMPa2-A546 DAPI 8C1-siRNA-IMP-a2-a4 V2.00	0	10. siRNA-IMPa2-25 PSPC1-A488 DAPI IMPa2-A546_ai_TileScan_001 (Stage 35 of 49)	00-GFgyiHo954Rw6jHakKxjMA
106		Vesicles Paraspeckle	1	0.000	1.000	171	200001440	200000104	siRNA-IMPa2-25 PSPC1-A488 IMPa2-A546 DAPI 8C1-siRNA-IMP-a2-a4 V2.00	0	10. siRNA-IMPa2-25 PSPC1-A488 DAPI IMPa2-A546_ai_TileScan_001 (Stage 35 of 49)	00-GFgyiHo954Rw6jHakKxjMA
104		Vesicles Paraspeckle	1	0.000	1.000	171	200001441	200000105	siRNA-IMPa2-25 PSPC1-A488 IMPa2-A546 DAPI 8C1-siRNA-IMP-a2-a4 V2.00	0	10. siRNA-IMPa2-25 PSPC1-A488 DAPI IMPa2-A546_ai_TileScan_001 (Stage 35 of 49)	00-GFgyiHo954Rw6jHakKxjMA
8		Vesicles Paraspeckle	1	0.000	1.000	172	200001442	200000106	siRNA-IMPa2-25 PSPC1-A488 IMPa2-A546 DAPI 8C1-siRNA-IMP-a2-a4 V2.00	0	10. siRNA-IMPa2-25 PSPC1-A488 DAPI IMPa2-A546_ai_TileScan_001 (Stage 35 of 49)	00-GFgyiHo954Rw6jHakKxjMA
201		Vesicles Paraspeckle	1	0.000	1.000	172	200001443	200000107	siRNA-IMPa2-25 PSPC1-A488 IMPa2-A546 DAPI 8C1-siRNA-IMP-a2-a4 V2.00	0	10. siRNA-IMPa2-25 PSPC1-A488 DAPI IMPa2-A546_ai_TileScan_001 (Stage 35 of 49)	00-GFgyiHo954Rw6jHakKxjMA
135		Vesicles Paraspeckle	1	0.000	1.000	172	200001444	200000108	siRNA-IMPa2-25 PSPC1-A488 IMPa2-A546 DAPI 8C1-siRNA-IMP-a2-a4 V2.00	0	10. siRNA-IMPa2-25 PSPC1-A488 DAPI IMPa2-A546_ai_TileScan_001 (Stage 35 of 49)	00-GFgyiHo954Rw6jHakKxjMA
151		Vesicles Paraspeckle	1	0.000	1.000	172	200001445	200000109	siRNA-IMPa2-25 PSPC1-A488 IMPa2-A546 DAPI 8C1-siRNA-IMP-a2-a4 V2.00	0	10. siRNA-IMPa2-25 PSPC1-A488 DAPI IMPa2-A546_ai_TileScan_001 (Stage 35 of 49)	00-GFgyiHo954Rw6jHakKxjMA
228		Vesicles Paraspeckle	1	0.000	1.000	172	200001446	200000110	siRNA-IMPa2-25 PSPC1-A488 IMPa2-A546 DAPI 8C1-siRNA-IMP-a2-a4 V2.00	0	10. siRNA-IMPa2-25 PSPC1-A488 DAPI IMPa2-A546_ai_TileScan_001 (Stage 35 of 49)	00-GFgyiHo954Rw6jHakKxjMA
107		Vesicles Paraspeckle	1	0.000	1.000	172	200001447	200000111	siRNA-IMPa2-25 PSPC1-A488 IMPa2-A546 DAPI 8C1-siRNA-IMP-a2-a4 V2.00	0	10. siRNA-IMPa2-25 PSPC1-A488 DAPI IMPa2-A546_ai_TileScan_001 (Stage 35 of 49)	00-GFgyiHo954Rw6jHakKxjMA
116		Vesicles Paraspeckle	1	0.000	1.000	172	200001448	200000112	siRNA-IMPa2-25 PSPC1-A488 IMPa2-A546 DAPI 8C1-siRNA-IMP-a2-a4 V2.00	0	10. siRNA-IMPa2-25 PSPC1-A488 DAPI IMPa2-A546_ai_TileScan_001 (Stage 35 of 49)	00-GFgyiHo954Rw6jHakKxjMA
176		Vesicles Paraspeckle	1	0.000	1.000	173	200001449	200000113	siRNA-IMPa2-25 PSPC1-A488 IMPa2-A546 DAPI 8C1-siRNA-IMP-a2-a4 V2.00	0	10. siRNA-IMPa2-25 PSPC1-A488 DAPI IMPa2-A546_ai_TileScan_001 (Stage 35 of 49)	00-GFgyiHo954Rw6jHakKxjMA
155		Vesicles Paraspeckle	1	0.000	1.000	175	200001450	200000000	siRNA-IMPa2-25 PSPC1-A488 IMPa2-A546 DAPI 8C1-siRNA-IMP-a2-a4 V2.00	0	10. siRNA-IMPa2-25 PSPC1-A488 DAPI IMPa2-A546_aj_TileScan_001 (Stage 36 of 49)	00-799GWW4MoE3nvHb8WAD7gX
118		Vesicles Paraspeckle	1	0.000	1.000	175	200001451	200000001	siRNA-IMPa2-25 PSPC1-A488 IMPa2-A546 DAPI 8C1-siRNA-IMP-a2-a4 V2.00	0	10. siRNA-IMPa2-25 PSPC1-A488 DAPI IMPa2-A546_aj_TileScan_001 (Stage 36 of 49)	00-799GWW4MoE3nvHb8WAD7gX
214		Vesicles Paraspeckle	1	0.000	1.000	175	200001452	200000002	siRNA-IMPa2-25 PSPC1-A488 IMPa2-A546 DAPI 8C1-siRNA-IMP-a2-a4 V2.00	0	10. siRNA-IMPa2-25 PSPC1-A488 DAPI IMPa2-A546_aj_TileScan_001 (Stage 36 of 49)	00-799GWW4MoE3nvHb8WAD7gX
67		Vesicles Paraspeckle	1	0.000	1.000	175	200001453	200000003	siRNA-IMPa2-25 PSPC1-A488 IMPa2-A546 DAPI 8C1-siRNA-IMP-a2-a4 V2.00	0	10. siRNA-IMPa2-25 PSPC1-A488 DAPI IMPa2-A546_aj_TileScan_001 (Stage 36 of 49)	00-799GWW4MoE3nvHb8WAD7gX
59		Vesicles Paraspeckle	1	0.000	1.000	175	200001454	200000004	siRNA-IMPa2-25 PSPC1-A488 IMPa2-A546 DAPI 8C1-siRNA-IMP-a2-a4 V2.00	0	10. siRNA-IMPa2-25 PSPC1-A488 DAPI IMPa2-A546_aj_TileScan_001 (Stage 36 of 49)	00-799GWW4MoE3nvHb8WAD7gX
86		Vesicles Paraspeckle	1	0.000	1.000	175	200001455	200000005	siRNA-IMPa2-25 PSPC1-A488 IMPa2-A546 DAPI 8C1-siRNA-IMP-a2-a4 V2.00	0	10. siRNA-IMPa2-25 PSPC1-A488 DAPI IMPa2-A546_aj_TileScan_001 (Stage 36 of 49)	00-799GWW4MoE3nvHb8WAD7gX
141		Vesicles Paraspeckle	1	0.000	1.000	175	200001456	200000006	siRNA-IMPa2-25 PSPC1-A488 IMPa2-A546 DAPI 8C1-siRNA-IMP-a2-a4 V2.00	0	10. siRNA-IMPa2-25 PSPC1-A488 DAPI IMPa2-A546_aj_TileScan_001 (Stage 36 of 49)	00-799GWW4MoE3nvHb8WAD7gX
60		Vesicles Paraspeckle	1	0.000	1.000	175	200001457	200000007	siRNA-IMPa2-25 PSPC1-A488 IMPa2-A546 DAPI 8C1-siRNA-IMP-a2-a4 V2.00	0	10. siRNA-IMPa2-25 PSPC1-A488 DAPI IMPa2-A546_aj_TileScan_001 (Stage 36 of 49)	00-799GWW4MoE3nvHb8WAD7gX
89		Vesicles Paraspeckle	1	0.000	1.000	175	200001458	200000008	siRNA-IMPa2-25 PSPC1-A488 IMPa2-A546 DAPI 8C1-siRNA-IMP-a2-a4 V2.00	0	10. siRNA-IMPa2-25 PSPC1-A488 DAPI IMPa2-A546_aj_TileScan_001 (Stage 36 of 49)	00-799GWW4MoE3nvHb8WAD7gX
81		Vesicles Paraspeckle	1	0.000	1.000	175	200001459	200000009	siRNA-IMPa2-25 PSPC1-A488 IMPa2-A546 DAPI 8C1-siRNA-IMP-a2-a4 V2.00	0	10. siRNA-IMPa2-25 PSPC1-A488 DAPI IMPa2-A546_aj_TileScan_001 (Stage 36 of 49)	00-799GWW4MoE3nvHb8WAD7gX
133		Vesicles Paraspeckle	1	0.000	1.000	175	200001460	200000010	siRNA-IMPa2-25 PSPC1-A488 IMPa2-A546 DAPI 8C1-siRNA-IMP-a2-a4 V2.00	0	10. siRNA-IMPa2-25 PSPC1-A488 DAPI IMPa2-A546_aj_TileScan_001 (Stage 36 of 49)	00-799GWW4MoE3nvHb8WAD7gX
144		Vesicles Paraspeckle	1	0.000	1.000	175	200001461	200000011	siRNA-IMPa2-25 PSPC1-A488 IMPa2-A546 DAPI 8C1-siRNA-IMP-a2-a4 V2.00	0	10. siRNA-IMPa2-25 PSPC1-A488 DAPI IMPa2-A546_aj_TileScan_001 (Stage 36 of 49)	00-799GWW4MoE3nvHb8WAD7gX
174		Vesicles Paraspeckle	1	0.000	1.000	175	200001462	200000012	siRNA-IMPa2-25 PSPC1-A488 IMPa2-A546 DAPI 8C1-siRNA-IMP-a2-a4 V2.00	0	10. siRNA-IMPa2-25 PSPC1-A488 DAPI IMPa2-A546_aj_TileScan_001 (Stage 36 of 49)	00-799GWW4MoE3nvHb8WAD7gX
122		Vesicles Paraspeckle	1	0.000	1.000	175	200001463	200000013	siRNA-IMPa2-25 PSPC1-A488 IMPa2-A546 DAPI 8C1-siRNA-IMP-a2-a4 V2.00	0	10. siRNA-IMPa2-25 PSPC1-A488 DAPI IMPa2-A546_aj_TileScan_001 (Stage 36 of 49)	00-799GWW4MoE3nvHb8WAD7gX
141		Vesicles Paraspeckle	1	0.000	1.000	175	200001464	200000014	siRNA-IMPa2-25 PSPC1-A488 IMPa2-A546 DAPI 8C1-siRNA-IMP-a2-a4 V2.00	0	10. siRNA-IMPa2-25 PSPC1-A488 DAPI IMPa2-A546_aj_TileScan_001 (Stage 36 of 49)	00-799GWW4MoE3nvHb8WAD7gX
54		Vesicles Paraspeckle	1	0.000	1.000	176	200001465	200000015	siRNA-IMPa2-25 PSPC1-A488 IMPa2-A546 DAPI 8C1-siRNA-IMP-a2-a4 V2.00	0	10. siRNA-IMPa2-25 PSPC1-A488 DAPI IMPa2-A546_aj_TileScan_001 (Stage 36 of 49)	00-799GWW4MoE3nvHb8WAD7gX
68		Vesicles Paraspeckle	1	0.000	1.000	176	200001466	200000016	siRNA-IMPa2-25 PSPC1-A488 IMPa2-A546 DAPI 8C1-siRNA-IMP-a2-a4 V2.00	0	10. siRNA-IMPa2-25 PSPC1-A488 DAPI IMPa2-A546_aj_TileScan_001 (Stage 36 of 49)	00-799GWW4MoE3nvHb8WAD7gX
51		Vesicles Paraspeckle	1	0.000	1.000	176	200001467	200000017	siRNA-IMPa2-25 PSPC1-A488 IMPa2-A546 DAPI 8C1-siRNA-IMP-a2-a4 V2.00	0	10. siRNA-IMPa2-25 PSPC1-A488 DAPI IMPa2-A546_aj_TileScan_001 (Stage 36 of 49)	00-799GWW4MoE3nvHb8WAD7gX
203		Vesicles Paraspeckle	1	0.000	1.000	176	200001468	200000018	siRNA-IMPa2-25 PSPC1-A488 IMPa2-A546 DAPI 8C1-siRNA-IMP-a2-a4 V2.00	0	10. siRNA-IMPa2-25 PSPC1-A488 DAPI IMPa2-A546_aj_TileScan_001 (Stage 36 of 49)	00-799GWW4MoE3nvHb8WAD7gX
61		Vesicles Paraspeckle	1	0.000	1.000	176	200001469	200000019	siRNA-IMPa2-25 PSPC1-A488 IMPa2-A546 DAPI 8C1-siRNA-IMP-a2-a4 V2.00	0	10. siRNA-IMPa2-25 PSPC1-A488 DAPI IMPa2-A546_aj_TileScan_001 (Stage 36 of 49)	00-799GWW4MoE3nvHb8WAD7gX
5		Vesicles Paraspeckle	1	0.000	1.000	176	200001470	200000020	siRNA-IMPa2-25 PSPC1-A488 IMPa2-A546 DAPI 8C1-siRNA-IMP-a2-a4 V2.00	0	10. siRNA-IMPa2-25 PSPC1-A488 DAPI IMPa2-A546_aj_TileScan_001 (Stage 36 of 49)	00-799GWW4MoE3nvHb8WAD7gX
103		Vesicles Paraspeckle	1	0.000	1.000	176	200001471	200000021	siRNA-IMPa2-25 PSPC1-A488 IMPa2-A546 DAPI 8C1-siRNA-IMP-a2-a4 V2.00	0	10. siRNA-IMPa2-25 PSPC1-A488 DAPI IMPa2-A546_aj_TileScan_001 (Stage 36 of 49)	00-799GWW4MoE3nvHb8WAD7gX
49		Vesicles Paraspeckle	1	0.000	1.000	176	200001472	200000022	siRNA-IMPa2-25 PSPC1-A488 IMPa2-A546 DAPI 8C1-siRNA-IMP-a2-a4 V2.00	0	10. siRNA-IMPa2-25 PSPC1-A488 DAPI IMPa2-A546_aj_TileScan_001 (Stage 36 of 49)	00-799GWW4MoE3nvHb8WAD7gX
160		Vesicles Paraspeckle	1	0.000	1.000	176	200001473	200000023	siRNA-IMPa2-25 PSPC1-A488 IMPa2-A546 DAPI 8C1-siRNA-IMP-a2-a4 V2.00	0	10. siRNA-IMPa2-25 PSPC1-A488 DAPI IMPa2-A546_aj_TileScan_001 (Stage 36 of 49)	00-799GWW4MoE3nvHb8WAD7gX
16		Vesicles Paraspeckle	1	0.000	1.000	176	200001474	200000024	siRNA-IMPa2-25 PSPC1-A488 IMPa2-A546 DAPI 8C1-siRNA-IMP-a2-a4 V2.00	0	10. siRNA-IMPa2-25 PSPC1-A488 DAPI IMPa2-A546_aj_TileScan_001 (Stage 36 of 49)	00-799GWW4MoE3nvHb8WAD7gX
139		Vesicles Paraspeckle	1	0.000	1.000	176	200001475	200000025	siRNA-IMPa2-25 PSPC1-A488 IMPa2-A546 DAPI 8C1-siRNA-IMP-a2-a4 V2.00	0	10. siRNA-IMPa2-25 PSPC1-A488 DAPI IMPa2-A546_aj_TileScan_001 (Stage 36 of 49)	00-799GWW4MoE3nvHb8WAD7gX
99		Vesicles Paraspeckle	1	0.000	1.000	176	200001476	200000026	siRNA-IMPa2-25 PSPC1-A488 IMPa2-A546 DAPI 8C1-siRNA-IMP-a2-a4 V2.00	0	10. siRNA-IMPa2-25 PSPC1-A488 DAPI IMPa2-A546_aj_TileScan_001 (Stage 36 of 49)	00-799GWW4MoE3nvHb8WAD7gX
80		Vesicles Paraspeckle	1	0.000	1.000	176	200001477	200000027	siRNA-IMPa2-25 PSPC1-A488 IMPa2-A546 DAPI 8C1-siRNA-IMP-a2-a4 V2.00	0	10. siRNA-IMPa2-25 PSPC1-A488 DAPI IMPa2-A546_aj_TileScan_001 (Stage 36 of 49)	00-799GWW4MoE3nvHb8WAD7gX
156		Vesicles Paraspeckle	1	0.000	1.000	177	200001478	200000028	siRNA-IMPa2-25 PSPC1-A488 IMPa2-A546 DAPI 8C1-siRNA-IMP-a2-a4 V2.00	0	10. siRNA-IMPa2-25 PSPC1-A488 DAPI IMPa2-A546_aj_TileScan_001 (Stage 36 of 49)	00-799GWW4MoE3nvHb8WAD7gX
115		Vesicles Paraspeckle	1	0.000	1.000	177	200001479	200000029	siRNA-IMPa2-25 PSPC1-A488 IMPa2-A546 DAPI 8C1-siRNA-IMP-a2-a4 V2.00	0	10. siRNA-IMPa2-25 PSPC1-A488 DAPI IMPa2-A546_aj_TileScan_001 (Stage 36 of 49)	00-799GWW4MoE3nvHb8WAD7gX
145		Vesicles Paraspeckle	1	0.000	1.000	177	200001480	200000030	siRNA-IMPa2-25 PSPC1-A488 IMPa2-A546 DAPI 8C1-siRNA-IMP-a2-a4 V2.00	0	10. siRNA-IMPa2-25 PSPC1-A488 DAPI IMPa2-A546_aj_TileScan_001 (Stage 36 of 49)	00-799GWW4MoE3nvHb8WAD7gX
142		Vesicles Paraspeckle	1	0.000	1.000	177	200001481	200000031	siRNA-IMPa2-25 PSPC1-A488 IMPa2-A546 DAPI 8C1-siRNA-IMP-a2-a4 V2.00	0	10. siRNA-IMPa2-25 PSPC1-A488 DAPI IMPa2-A546_aj_TileScan_001 (Stage 36 of 49)	00-799GWW4MoE3nvHb8WAD7gX
62		Vesicles Paraspeckle	1	0.000	1.000	177	200001482	200000032	siRNA-IMPa2-25 PSPC1-A488 IMPa2-A546 DAPI 8C1-siRNA-IMP-a2-a4 V2.00	0	10. siRNA-IMPa2-25 PSPC1-A488 DAPI IMPa2-A546_aj_TileScan_001 (Stage 36 of 49)	00-799GWW4MoE3nvHb8WAD7gX
66		Vesicles Paraspeckle	1	0.000	1.000	177	200001483	200000033	siRNA-IMPa2-25 PSPC1-A488 IMPa2-A546 DAPI 8C1-siRNA-IMP-a2-a4 V2.00	0	10. siRNA-IMPa2-25 PSPC1-A488 DAPI IMPa2-A546_aj_TileScan_001 (Stage 36 of 49)	00-799GWW4MoE3nvHb8WAD7gX
68		Vesicles Paraspeckle	1	0.000	1.000	177	200001484	200000034	siRNA-IMPa2-25 PSPC1-A488 IMPa2-A546 DAPI 8C1-siRNA-IMP-a2-a4 V2.00	0	10. siRNA-IMPa2-25 PSPC1-A488 DAPI IMPa2-A546_aj_TileScan_001 (Stage 36 of 49)	00-799GWW4MoE3nvHb8WAD7gX
58		Vesicles Paraspeckle	1	0.000	1.000	177	200001485	200000035	siRNA-IMPa2-25 PSPC1-A488 IMPa2-A546 DAPI 8C1-siRNA-IMP-a2-a4 V2.00	0	10. siRNA-IMPa2-25 PSPC1-A488 DAPI IMPa2-A546_aj_TileScan_001 (Stage 36 of 49)	00-799GWW4MoE3nvHb8WAD7gX
83		Vesicles Paraspeckle	1	0.000	1.000	177	200001486	200000036	siRNA-IMPa2-25 PSPC1-A488 IMPa2-A546 DAPI 8C1-siRNA-IMP-a2-a4 V2.00	0	10. siRNA-IMPa2-25 PSPC1-A488 DAPI IMPa2-A546_aj_TileScan_001 (Stage 36 of 49)	00-799GWW4MoE3nvHb8WAD7gX
171		Vesicles Paraspeckle	1	0.000	1.000	177	200001487	200000037	siRNA-IMPa2-25 PSPC1-A488 IMPa2-A546 DAPI 8C1-siRNA-IMP-a2-a4 V2.00	0	10. siRNA-IMPa2-25 PSPC1-A488 DAPI IMPa2-A546_aj_TileScan_001 (Stage 36 of 49)	00-799GWW4MoE3nvHb8WAD7gX
191		Vesicles Paraspeckle	1	0.000	1.000	177	200001488	200000038	siRNA-IMPa2-25 PSPC1-A488 IMPa2-A546 DAPI 8C1-siRNA-IMP-a2-a4 V2.00	0	10. siRNA-IMPa2-25 PSPC1-A488 DAPI IMPa2-A546_aj_TileScan_001 (Stage 36 of 49)	00-799GWW4MoE3nvHb8WAD7gX
178		Vesicles Paraspeckle	1	0.000	1.000	178	200001489	200000039	siRNA-IMPa2-25 PSPC1-A488 IMPa2-A546 DAPI 8C1-siRNA-IMP-a2-a4 V2.00	0	10. siRNA-IMPa2-25 PSPC1-A488 DAPI IMPa2-A546_aj_TileScan_001 (Stage 36 of 49)	00-799GWW4MoE3nvHb8WAD7gX
74		Vesicles Paraspeckle	1	0.000	1.000	178	200001490	200000040	siRNA-IMPa2-25 PSPC1-A488 IMPa2-A546 DAPI 8C1-siRNA-IMP-a2-a4 V2.00	0	10. siRNA-IMPa2-25 PSPC1-A488 DAPI IMPa2-A546_aj_TileScan_001 (Stage 36 of 49)	00-799GWW4MoE3nvHb8WAD7gX
109		Vesicles Paraspeckle	1	0.000	1.000	178	200001491	200000041	siRNA-IMPa2-25 PSPC1-A488 IMPa2-A546 DAPI 8C1-siRNA-IMP-a2-a4 V2.00	0	10. siRNA-IMPa2-25 PSPC1-A488 DAPI IMPa2-A546_aj_TileScan_001 (Stage 36 of 49)	00-799GWW4MoE3nvHb8WAD7gX
136		Vesicles Paraspeckle	1	0.000	1.000	178	200001492	200000042	siRNA-IMPa2-25 PSPC1-A488 IMPa2-A546 DAPI 8C1-siRNA-IMP-a2-a4 V2.00	0	10. siRNA-IMPa2-25 PSPC1-A488 DAPI IMPa2-A546_aj_TileScan_001 (Stage 36 of 49)	00-799GWW4MoE3nvHb8WAD7gX
128		Vesicles Paraspeckle	1	0.000	1.000	178	200001493	200000043	siRNA-IMPa2-25 PSPC1-A488 IMPa2-A546 DAPI 8C1-siRNA-IMP-a2-a4 V2.00	0	10. siRNA-IMPa2-25 PSPC1-A488 DAPI IMPa2-A546_aj_TileScan_001 (Stage 36 of 49)	00-799GWW4MoE3nvHb8WAD7gX
175		Vesicles Paraspeckle	1	0.000	1.000	178	200001494	200000044	siRNA-IMPa2-25 PSPC1-A488 IMPa2-A546 DAPI 8C1-siRNA-IMP-a2-a4 V2.00	0	10. siRNA-IMPa2-25 PSPC1-A488 DAPI IMPa2-A546_aj_TileScan_001 (Stage 36 of 49)	00-799GWW4MoE3nvHb8WAD7gX
163		Vesicles Paraspeckle	1	0.000	1.000	178	200001495	200000045	siRNA-IMPa2-25 PSPC1-A488 IMPa2-A546 DAPI 8C1-siRNA-IMP-a2-a4 V2.00	0	10. siRNA-IMPa2-25 PSPC1-A488 DAPI IMPa2-A546_aj_TileScan_001 (Stage 36 of 49)	00-799GWW4MoE3nvHb8WAD7gX
133		Vesicles Paraspeckle	1	0.000	1.000	178	200001496	200000046	siRNA-IMPa2-25 PSPC1-A488 IMPa2-A546 DAPI 8C1-siRNA-IMP-a2-a4 V2.00	0	10. siRNA-IMPa2-25 PSPC1-A488 DAPI IMPa2-A546_aj_TileScan_001 (Stage 36 of 49)	00-799GWW4MoE3nvHb8WAD7gX
103		Vesicles Paraspeckle	1	0.000	1.000	178	200001497	200000047	siRNA-IMPa2-25 PSPC1-A488 IMPa2-A546 DAPI 8C1-siRNA-IMP-a2-a4 V2.00	0	10. siRNA-IMPa2-25 PSPC1-A488 DAPI IMPa2-A546_aj_TileScan_001 (Stage 36 of 49)	00-799GWW4MoE3nvHb8WAD7gX
80		Vesicles Paraspeckle	1	0.000	1.000	178	200001498	200000048	siRNA-IMPa2-25 PSPC1-A488 IMPa2-A546 DAPI 8C1-siRNA-IMP-a2-a4 V2.00	0	10. siRNA-IMPa2-25 PSPC1-A488 DAPI IMPa2-A546_aj_TileScan_001 (Stage 36 of 49)	00-799GWW4MoE3nvHb8WAD7gX
40		Vesicles Paraspeckle	1	0.000	1.000	178	200001499	200000049	siRNA-IMPa2-25 PSPC1-A488 IMPa2-A546 DAPI 8C1-siRNA-IMP-a2-a4 V2.00	0	10. siRNA-IMPa2-25 PSPC1-A488 DAPI IMPa2-A546_aj_TileScan_001 (Stage 36 of 49)	00-799GWW4MoE3nvHb8WAD7gX
105		Vesicles Paraspeckle	1	0.000	1.000	178	200001500	200000050	siRNA-IMPa2-25 PSPC1-A488 IMPa2-A546 DAPI 8C1-siRNA-IMP-a2-a4 V2.00	0	10. siRNA-IMPa2-25 PSPC1-A488 DAPI IMPa2-A546_aj_TileScan_001 (Stage 36 of 49)	00-799GWW4MoE3nvHb8WAD7gX
160		Vesicles Paraspeckle	1	0.000	1.000	178	200001501	200000051	siRNA-IMPa2-25 PSPC1-A488 IMPa2-A546 DAPI 8C1-siRNA-IMP-a2-a4 V2.00	0	10. siRNA-IMPa2-25 PSPC1-A488 DAPI IMPa2-A546_aj_TileScan_001 (Stage 36 of 49)	00-799GWW4MoE3nvHb8WAD7gX
179		Vesicles Paraspeckle	1	0.000	1.000	178	200001502	200000052	siRNA-IMPa2-25 PSPC1-A488 IMPa2-A546 DAPI 8C1-siRNA-IMP-a2-a4 V2.00	0	10. siRNA-IMPa2-25 PSPC1-A488 DAPI IMPa2-A546_aj_TileScan_001 (Stage 36 of 49)	00-799GWW4MoE3nvHb8WAD7gX
98		Vesicles Paraspeckle	1	0.000	1.000	178	200001503	200000053	siRNA-IMPa2-25 PSPC1-A488 IMPa2-A546 DAPI 8C1-siRNA-IMP-a2-a4 V2.00	0	10. siRNA-IMPa2-25 PSPC1-A488 DAPI IMPa2-A546_aj_TileScan_001 (Stage 36 of 49)	00-799GWW4MoE3nvHb8WAD7gX
186		Vesicles Paraspeckle	1	0.000	1.000	179	200001504	200000054	siRNA-IMPa2-25 PSPC1-A488 IMPa2-A546 DAPI 8C1-siRNA-IMP-a2-a4 V2.00	0	10. siRNA-IMPa2-25 PSPC1-A488 DAPI IMPa2-A546_aj_TileScan_001 (Stage 36 of 49)	00-799GWW4MoE3nvHb8WAD7gX
168		Vesicles Paraspeckle	1	0.000	1.000	179	200001505	200000055	siRNA-IMPa2-25 PSPC1-A488 IMPa2-A546 DAPI 8C1-siRNA-IMP-a2-a4 V2.00	0	10. siRNA-IMPa2-25 PSPC1-A488 DAPI IMPa2-A546_aj_TileScan_001 (Stage 36 of 49)	00-799GWW4MoE3nvHb8WAD7gX
157		Vesicles Paraspeckle	1	0.000	1.000	179	200001506	200000056	siRNA-IMPa2-25 PSPC1-A488 IMPa2-A546 DAPI 8C1-siRNA-IMP-a2-a4 V2.00	0	10. siRNA-IMPa2-25 PSPC1-A488 DAPI IMPa2-A546_aj_TileScan_001 (Stage 36 of 49)	00-799GWW4MoE3nvHb8WAD7gX
186		Vesicles Paraspeckle	1	0.000	1.000	180	200001507	200000057	siRNA-IMPa2-25 PSPC1-A488 IMPa2-A546 DAPI 8C1-siRNA-IMP-a2-a4 V2.00	0	10. siRNA-IMPa2-25 PSPC1-A488 DAPI IMPa2-A546_aj_TileScan_001 (Stage 36 of 49)	00-799GWW4MoE3nvHb8WAD7gX
97		Vesicles Paraspeckle	1	0.000	1.000	180	200001508	200000058	siRNA-IMPa2-25 PSPC1-A488 IMPa2-A546 DAPI 8C1-siRNA-IMP-a2-a4 V2.00	0	10. siRNA-IMPa2-25 PSPC1-A488 DAPI IMPa2-A546_aj_TileScan_001 (Stage 36 of 49)	00-799GWW4MoE3nvHb8WAD7gX
206		Vesicles Paraspeckle	1	0.000	1.000	180	200001509	200000059	siRNA-IMPa2-25 PSPC1-A488 IMPa2-A546 DAPI 8C1-siRNA-IMP-a2-a4 V2.00	0	10. siRNA-IMPa2-25 PSPC1-A488 DAPI IMPa2-A546_aj_TileScan_001 (Stage 36 of 49)	00-799GWW4MoE3nvHb8WAD7gX
228		Vesicles Paraspeckle	1	0.000	1.000	180	200001510	200000060	siRNA-IMPa2-25 PSPC1-A488 IMPa2-A546 DAPI 8C1-siRNA-IMP-a2-a4 V2.00	0	10. siRNA-IMPa2-25 PSPC1-A488 DAPI IMPa2-A546_aj_TileScan_001 (Stage 36 of 49)	00-799GWW4MoE3nvHb8WAD7gX
151		Vesicles Paraspeckle	1	0.000	1.000	180	200001511	200000061	siRNA-IMPa2-25 PSPC1-A488 IMPa2-A546 DAPI 8C1-siRNA-IMP-a2-a4 V2.00	0	10. siRNA-IMPa2-25 PSPC1-A488 DAPI IMPa2-A546_aj_TileScan_001 (Stage 36 of 49)	00-799GWW4MoE3nvHb8WAD7gX
207		Vesicles Paraspeckle	1	0.000	1.000	180	200001512	200000062	siRNA-IMPa2-25 PSPC1-A488 IMPa2-A546 DAPI 8C1-siRNA-IMP-a2-a4 V2.00	0	10. siRNA-IMPa2-25 PSPC1-A488 DAPI IMPa2-A546_aj_TileScan_001 (Stage 36 of 49)	00-799GWW4MoE3nvHb8WAD7gX
156		Vesicles Paraspeckle	1	0.000	1.000	180	200001513	200000063	siRNA-IMPa2-25 PSPC1-A488 IMPa2-A546 DAPI 8C1-siRNA-IMP-a2-a4 V2.00	0	10. siRNA-IMPa2-25 PSPC1-A488 DAPI IMPa2-A546_aj_TileScan_001 (Stage 36 of 49)	00-799GWW4MoE3nvHb8WAD7gX
65		Vesicles Paraspeckle	1	0.000	1.000	180	200001514	200000064	siRNA-IMPa2-25 PSPC1-A488 IMPa2-A546 DAPI 8C1-siRNA-IMP-a2-a4 V2.00	0	10. siRNA-IMPa2-25 PSPC1-A488 DAPI IMPa2-A546_aj_TileScan_001 (Stage 36 of 49)	00-799GWW4MoE3nvHb8WAD7gX
89		Vesicles Paraspeckle	1	0.000	1.000	180	200001515	200000065	siRNA-IMPa2-25 PSPC1-A488 IMPa2-A546 DAPI 8C1-siRNA-IMP-a2-a4 V2.00	0	10. siRNA-IMPa2-25 PSPC1-A488 DAPI IMPa2-A546_aj_TileScan_001 (Stage 36 of 49)	00-799GWW4MoE3nvHb8WAD7gX
84		Vesicles Paraspeckle	1	0.000	1.000	180	200001516	200000066	siRNA-IMPa2-25 PSPC1-A488 IMPa2-A546 DAPI 8C1-siRNA-IMP-a2-a4 V2.00	0	10. siRNA-IMPa2-25 PSPC1-A488 DAPI IMPa2-A546_aj_TileScan_001 (Stage 36 of 49)	00-799GWW4MoE3nvHb8WAD7gX
94		Vesicles Paraspeckle	1	0.000	1.000	180	200001517	200000067	siRNA-IMPa2-25 PSPC1-A488 IMPa2-A546 DAPI 8C1-siRNA-IMP-a2-a4 V2.00	0	10. siRNA-IMPa2-25 PSPC1-A488 DAPI IMPa2-A546_aj_TileScan_001 (Stage 36 of 49)	00-799GWW4MoE3nvHb8WAD7gX
91		Vesicles Paraspeckle	1	0.000	1.000	180	200001518	200000068	siRNA-IMPa2-25 PSPC1-A488 IMPa2-A546 DAPI 8C1-siRNA-IMP-a2-a4 V2.00	0	10. siRNA-IMPa2-25 PSPC1-A488 DAPI IMPa2-A546_aj_TileScan_001 (Stage 36 of 49)	00-799GWW4MoE3nvHb8WAD7gX
155		Vesicles Paraspeckle	1	0.000	1.000	180	200001519	200000069	siRNA-IMPa2-25 PSPC1-A488 IMPa2-A546 DAPI 8C1-siRNA-IMP-a2-a4 V2.00	0	10. siRNA-IMPa2-25 PSPC1-A488 DAPI IMPa2-A546_aj_TileScan_001 (Stage 36 of 49)	00-799GWW4MoE3nvHb8WAD7gX
193		Vesicles Paraspeckle	1	0.000	1.000	180	200001520	200000070	siRNA-IMPa2-25 PSPC1-A488 IMPa2-A546 DAPI 8C1-siRNA-IMP-a2-a4 V2.00	0	10. siRNA-IMPa2-25 PSPC1-A488 DAPI IMPa2-A546_aj_TileScan_001 (Stage 36 of 49)	00-799GWW4MoE3nvHb8WAD7gX
168		Vesicles Paraspeckle	1	0.000	1.000	180	200001521	200000071	siRNA-IMPa2-25 PSPC1-A488 IMPa2-A546 DAPI 8C1-siRNA-IMP-a2-a4 V2.00	0	10. siRNA-IMPa2-25 PSPC1-A488 DAPI IMPa2-A546_aj_TileScan_001 (Stage 36 of 49)	00-799GWW4MoE3nvHb8WAD7gX
110		Vesicles Paraspeckle	1	0.000	1.000	180	200001522	200000072	siRNA-IMPa2-25 PSPC1-A488 IMPa2-A546 DAPI 8C1-siRNA-IMP-a2-a4 V2.00	0	10. siRNA-IMPa2-25 PSPC1-A488 DAPI IMPa2-A546_aj_TileScan_001 (Stage 36 of 49)	00-799GWW4MoE3nvHb8WAD7gX
87		Vesicles Paraspeckle	1	0.000	1.000	180	200001523	200000073	siRNA-IMPa2-25 PSPC1-A488 IMPa2-A546 DAPI 8C1-siRNA-IMP-a2-a4 V2.00	0	10. siRNA-IMPa2-25 PSPC1-A488 DAPI IMPa2-A546_aj_TileScan_001 (Stage 36 of 49)	00-799GWW4MoE3nvHb8WAD7gX
84		Vesicles Paraspeckle	1	0.000	1.000	180	200001524	200000074	siRNA-IMPa2-25 PSPC1-A488 IMPa2-A546 DAPI 8C1-siRNA-IMP-a2-a4 V2.00	0	10. siRNA-IMPa2-25 PSPC1-A488 DAPI IMPa2-A546_aj_TileScan_001 (Stage 36 of 49)	00-799GWW4MoE3nvHb8WAD7gX
80		Vesicles Paraspeckle	1	0.000	1.000	180	200001525	200000075	siRNA-IMPa2-25 PSPC1-A488 IMPa2-A546 DAPI 8C1-siRNA-IMP-a2-a4 V2.00	0	10. siRNA-IMPa2-25 PSPC1-A488 DAPI IMPa2-A546_aj_TileScan_001 (Stage 36 of 49)	00-799GWW4MoE3nvHb8WAD7gX
201		Vesicles Paraspeckle	1	0.000	1.000	180	200001526	200000076	siRNA-IMPa2-25 PSPC1-A488 IMPa2-A546 DAPI 8C1-siRNA-IMP-a2-a4 V2.00	0	10. siRNA-IMPa2-25 PSPC1-A488 DAPI IMPa2-A546_aj_TileScan_001 (Stage 36 of 49)	00-799GWW4MoE3nvHb8WAD7gX
53		Vesicles Paraspeckle	1	0.000	1.000	180	200001527	200000077	siRNA-IMPa2-25 PSPC1-A488 IMPa2-A546 DAPI 8C1-siRNA-IMP-a2-a4 V2.00	0	10. siRNA-IMPa2-25 PSPC1-A488 DAPI IMPa2-A546_aj_TileScan_001 (Stage 36 of 49)	00-799GWW4MoE3nvHb8WAD7gX
169		Vesicles Paraspeckle	1	0.000	1.000	180	200001528	200000078	siRNA-IMPa2-25 PSPC1-A488 IMPa2-A546 DAPI 8C1-siRNA-IMP-a2-a4 V2.00	0	10. siRNA-IMPa2-25 PSPC1-A488 DAPI IMPa2-A546_aj_TileScan_001 (Stage 36 of 49)	00-799GWW4MoE3nvHb8WAD7gX
119		Vesicles Paraspeckle	1	0.000	1.000	180	200001529	200000079	siRNA-IMPa2-25 PSPC1-A488 IMPa2-A546 DAPI 8C1-siRNA-IMP-a2-a4 V2.00	0	10. siRNA-IMPa2-25 PSPC1-A488 DAPI IMPa2-A546_aj_TileScan_001 (Stage 36 of 49)	00-799GWW4MoE3nvHb8WAD7gX
92		Vesicles Paraspeckle	1	0.000	1.000	180	200001530	200000080	siRNA-IMPa2-25 PSPC1-A488 IMPa2-A546 DAPI 8C1-siRNA-IMP-a2-a4 V2.00	0	10. siRNA-IMPa2-25 PSPC1-A488 DAPI IMPa2-A546_aj_TileScan_001 (Stage 36 of 49)	00-799GWW4MoE3nvHb8WAD7gX
126		Vesicles Paraspeckle	1	0.000	1.000	180	200001531	200000081	siRNA-IMPa2-25 PSPC1-A488 IMPa2-A546 DAPI 8C1-siRNA-IMP-a2-a4 V2.00	0	10. siRNA-IMPa2-25 PSPC1-A488 DAPI IMPa2-A546_aj_TileScan_001 (Stage 36 of 49)	00-799GWW4MoE3nvHb8WAD7gX
223		Vesicles Paraspeckle	1	0.000	1.000	180	200001532	200000082	siRNA-IMPa2-25 PSPC1-A488 IMPa2-A546 DAPI 8C1-siRNA-IMP-a2-a4 V2.00	0	10. siRNA-IMPa2-25 PSPC1-A488 DAPI IMPa2-A546_aj_TileScan_001 (Stage 36 of 49)	00-799GWW4MoE3nvHb8WAD7gX
184		Vesicles Paraspeckle	1	0.000	1.000	180	200001533	200000083	siRNA-IMPa2-25 PSPC1-A488 IMPa2-A546 DAPI 8C1-siRNA-IMP-a2-a4 V2.00	0	10. siRNA-IMPa2-25 PSPC1-A488 DAPI IMPa2-A546_aj_TileScan_001 (Stage 36 of 49)	00-799GWW4MoE3nvHb8WAD7gX
127		Vesicles Paraspeckle	1	0.000	1.000	180	200001534	200000084	siRNA-IMPa2-25 PSPC1-A488 IMPa2-A546 DAPI 8C1-siRNA-IMP-a2-a4 V2.00	0	10. siRNA-IMPa2-25 PSPC1-A488 DAPI IMPa2-A546_aj_TileScan_001 (Stage 36 of 49)	00-799GWW4MoE3nvHb8WAD7gX
157		Vesicles Paraspeckle	1	0.000	1.000	180	200001535	200000085	siRNA-IMPa2-25 PSPC1-A488 IMPa2-A546 DAPI 8C1-siRNA-IMP-a2-a4 V2.00	0	10. siRNA-IMPa2-25 PSPC1-A488 DAPI IMPa2-A546_aj_TileScan_001 (Stage 36 of 49)	00-799GWW4MoE3nvHb8WAD7gX
104		Vesicles Paraspeckle	1	0.000	1.000	180	200001536	200000086	siRNA-IMPa2-25 PSPC1-A488 IMPa2-A546 DAPI 8C1-siRNA-IMP-a2-a4 V2.00	0	10. siRNA-IMPa2-25 PSPC1-A488 DAPI IMPa2-A546_aj_TileScan_001 (Stage 36 of 49)	00-799GWW4MoE3nvHb8WAD7gX
205		Vesicles Paraspeckle	1	0.000	1.000	180	200001537	200000087	siRNA-IMPa2-25 PSPC1-A488 IMPa2-A546 DAPI 8C1-siRNA-IMP-a2-a4 V2.00	0	10. siRNA-IMPa2-25 PSPC1-A488 DAPI IMPa2-A546_aj_TileScan_001 (Stage 36 of 49)	00-799GWW4MoE3nvHb8WAD7gX
121		Vesicles Paraspeckle	1	0.000	1.000	180	200001538	200000088	siRNA-IMPa2-25 PSPC1-A488 IMPa2-A546 DAPI 8C1-siRNA-IMP-a2-a4 V2.00	0	10. siRNA-IMPa2-25 PSPC1-A488 DAPI IMPa2-A546_aj_TileScan_001 (Stage 36 of 49)	00-799GWW4MoE3nvHb8WAD7gX
102		Vesicles Paraspeckle	1	0.000	1.000	180	200001539	200000089	siRNA-IMPa2-25 PSPC1-A488 IMPa2-A546 DAPI 8C1-siRNA-IMP-a2-a4 V2.00	0	10. siRNA-IMPa2-25 PSPC1-A488 DAPI IMPa2-A546_aj_TileScan_001 (Stage 36 of 49)	00-799GWW4MoE3nvHb8WAD7gX
141		Vesicles Paraspeckle	1	0.000	1.000	180	200001540	200000090	siRNA-IMPa2-25 PSPC1-A488 IMPa2-A546 DAPI 8C1-siRNA-IMP-a2-a4 V2.00	0	10. siRNA-IMPa2-25 PSPC1-A488 DAPI IMPa2-A546_aj_TileScan_001 (Stage 36 of 49)	00-799GWW4MoE3nvHb8WAD7gX
148		Vesicles Paraspeckle	1	0.000	1.000	180	200001541	200000091	siRNA-IMPa2-25 PSPC1-A488 IMPa2-A546 DAPI 8C1-siRNA-IMP-a2-a4 V2.00	0	10. siRNA-IMPa2-25 PSPC1-A488 DAPI IMPa2-A546_aj_TileScan_001 (Stage 36 of 49)	00-799GWW4MoE3nvHb8WAD7gX
228		Vesicles Paraspeckle	1	0.000	1.000	180	200001542	200000092	siRNA-IMPa2-25 PSPC1-A488 IMPa2-A546 DAPI 8C1-siRNA-IMP-a2-a4 V2.00	0	10. siRNA-IMPa2-25 PSPC1-A488 DAPI IMPa2-A546_aj_TileScan_001 (Stage 36 of 49)	00-799GWW4MoE3nvHb8WAD7gX
182		Vesicles Paraspeckle	1	0.000	1.000	180	200001543	200000093	siRNA-IMPa2-25 PSPC1-A488 IMPa2-A546 DAPI 8C1-siRNA-IMP-a2-a4 V2.00	0	10. siRNA-IMPa2-25 PSPC1-A488 DAPI IMPa2-A546_aj_TileScan_001 (Stage 36 of 49)	00-799GWW4MoE3nvHb8WAD7gX
73		Vesicles Paraspeckle	1	0.000	1.000	180	200001544	200000094	siRNA-IMPa2-25 PSPC1-A488 IMPa2-A546 DAPI 8C1-siRNA-IMP-a2-a4 V2.00	0	10. siRNA-IMPa2-25 PSPC1-A488 DAPI IMPa2-A546_aj_TileScan_001 (Stage 36 of 49)	00-799GWW4MoE3nvHb8WAD7gX
41		Vesicles Paraspeckle	1	0.000	1.000	180	200001545	200000095	siRNA-IMPa2-25 PSPC1-A488 IMPa2-A546 DAPI 8C1-siRNA-IMP-a2-a4 V2.00	0	10. siRNA-IMPa2-25 PSPC1-A488 DAPI IMPa2-A546_aj_TileScan_001 (Stage 36 of 49)	00-799GWW4MoE3nvHb8WAD7gX
47		Vesicles Paraspeckle	1	0.000	1.000	180	200001546	200000096	siRNA-IMPa2-25 PSPC1-A488 IMPa2-A546 DAPI 8C1-siRNA-IMP-a2-a4 V2.00	0	10. siRNA-IMPa2-25 PSPC1-A488 DAPI IMPa2-A546_aj_TileScan_001 (Stage 36 of 49)	00-799GWW4MoE3nvHb8WAD7gX
3		Vesicles Paraspeckle	1	0.000	1.000	180	200001547	200000097	siRNA-IMPa2-25 PSPC1-A488 IMPa2-A546 DAPI 8C1-siRNA-IMP-a2-a4 V2.00	0	10. siRNA-IMPa2-25 PSPC1-A488 DAPI IMPa2-A546_aj_TileScan_001 (Stage 36 of 49)	00-799GWW4MoE3nvHb8WAD7gX
67		Vesicles Paraspeckle	1	0.000	1.000	180	200001548	200000098	siRNA-IMPa2-25 PSPC1-A488 IMPa2-A546 DAPI 8C1-siRNA-IMP-a2-a4 V2.00	0	10. siRNA-IMPa2-25 PSPC1-A488 DAPI IMPa2-A546_aj_TileScan_001 (Stage 36 of 49)	00-799GWW4MoE3nvHb8WAD7gX
21		Vesicles Paraspeckle	1	0.000	1.000	180	200001549	200000099	siRNA-IMPa2-25 PSPC1-A488 IMPa2-A546 DAPI 8C1-siRNA-IMP-a2-a4 V2.00	0	10. siRNA-IMPa2-25 PSPC1-A488 DAPI IMPa2-A546_aj_TileScan_001 (Stage 36 of 49)	00-799GWW4MoE3nvHb8WAD7gX
64		Vesicles Paraspeckle	1	0.000	1.000	180	200001550	200000100	siRNA-IMPa2-25 PSPC1-A488 IMPa2-A546 DAPI 8C1-siRNA-IMP-a2-a4 V2.00	0	10. siRNA-IMPa2-25 PSPC1-A488 DAPI IMPa2-A546_aj_TileScan_001 (Stage 36 of 49)	00-799GWW4MoE3nvHb8WAD7gX
98		Vesicles Paraspeckle	1	0.000	1.000	180	200001551	200000101	siRNA-IMPa2-25 PSPC1-A488 IMPa2-A546 DAPI 8C1-siRNA-IMP-a2-a4 V2.00	0	10. siRNA-IMPa2-25 PSPC1-A488 DAPI IMPa2-A546_aj_TileScan_001 (Stage 36 of 49)	00-799GWW4MoE3nvHb8WAD7gX
69		Vesicles Paraspeckle	1	0.000	1.000	180	200001552	200000102	siRNA-IMPa2-25 PSPC1-A488 IMPa2-A546 DAPI 8C1-siRNA-IMP-a2-a4 V2.00	0	10. siRNA-IMPa2-25 PSPC1-A488 DAPI IMPa2-A546_aj_TileScan_001 (Stage 36 of 49)	00-799GWW4MoE3nvHb8WAD7gX
51		Vesicles Paraspeckle	1	0.000	1.000	180	200001553	200000103	siRNA-IMPa2-25 PSPC1-A488 IMPa2-A546 DAPI 8C1-siRNA-IMP-a2-a4 V2.00	0	10. siRNA-IMPa2-25 PSPC1-A488 DAPI IMPa2-A546_aj_TileScan_001 (Stage 36 of 49)	00-799GWW4MoE3nvHb8WAD7gX
95		Vesicles Paraspeckle	1	0.000	1.000	180	200001554	200000104	siRNA-IMPa2-25 PSPC1-A488 IMPa2-A546 DAPI 8C1-siRNA-IMP-a2-a4 V2.00	0	10. siRNA-IMPa2-25 PSPC1-A488 DAPI IMPa2-A546_aj_TileScan_001 (Stage 36 of 49)	00-799GWW4MoE3nvHb8WAD7gX
18		Vesicles Paraspeckle	1	0.000	1.000	180	200001555	200000105	siRNA-IMPa2-25 PSPC1-A488 IMPa2-A546 DAPI 8C1-siRNA-IMP-a2-a4 V2.00	0	10. siRNA-IMPa2-25 PSPC1-A488 DAPI IMPa2-A546_aj_TileScan_001 (Stage 36 of 49)	00-799GWW4MoE3nvHb8WAD7gX
95		Vesicles Paraspeckle	1	0.000	1.000	181	200001556	200000106	siRNA-IMPa2-25 PSPC1-A488 IMPa2-A546 DAPI 8C1-siRNA-IMP-a2-a4 V2.00	0	10. siRNA-IMPa2-25 PSPC1-A488 DAPI IMPa2-A546_aj_TileScan_001 (Stage 36 of 49)	00-799GWW4MoE3nvHb8WAD7gX
148		Vesicles Paraspeckle	1	0.000	1.000	181	200001557	200000107	siRNA-IMPa2-25 PSPC1-A488 IMPa2-A546 DAPI 8C1-siRNA-IMP-a2-a4 V2.00	0	10. siRNA-IMPa2-25 PSPC1-A488 DAPI IMPa2-A546_aj_TileScan_001 (Stage 36 of 49)	00-799GWW4MoE3nvHb8WAD7gX
141		Vesicles Paraspeckle	1	0.000	1.000	181	200001558	200000108	siRNA-IMPa2-25 PSPC1-A488 IMPa2-A546 DAPI 8C1-siRNA-IMP-a2-a4 V2.00	0	10. siRNA-IMPa2-25 PSPC1-A488 DAPI IMPa2-A546_aj_TileScan_001 (Stage 36 of 49)	00-799GWW4MoE3nvHb8WAD7gX
165		Vesicles Paraspeckle	1	0.000	1.000	181	200001559	200000109	siRNA-IMPa2-25 PSPC1-A488 IMPa2-A546 DAPI 8C1-siRNA-IMP-a2-a4 V2.00	0	10. siRNA-IMPa2-25 PSPC1-A488 DAPI IMPa2-A546_aj_TileScan_001 (Stage 36 of 49)	00-799GWW4MoE3nvHb8WAD7gX
119		Vesicles Paraspeckle	1	0.000	1.000	181	200001560	200000110	siRNA-IMPa2-25 PSPC1-A488 IMPa2-A546 DAPI 8C1-siRNA-IMP-a2-a4 V2.00	0	10. siRNA-IMPa2-25 PSPC1-A488 DAPI IMPa2-A546_aj_TileScan_001 (Stage 36 of 49)	00-799GWW4MoE3nvHb8WAD7gX
247		Vesicles Paraspeckle	1	0.000	1.000	181	200001561	200000111	siRNA-IMPa2-25 PSPC1-A488 IMPa2-A546 DAPI 8C1-siRNA-IMP-a2-a4 V2.00	0	10. siRNA-IMPa2-25 PSPC1-A488 DAPI IMPa2-A546_aj_TileScan_001 (Stage 36 of 49)	00-799GWW4MoE3nvHb8WAD7gX
140		Vesicles Paraspeckle	1	0.000	1.000	181	200001562	200000112	siRNA-IMPa2-25 PSPC1-A488 IMPa2-A546 DAPI 8C1-siRNA-IMP-a2-a4 V2.00	0	10. siRNA-IMPa2-25 PSPC1-A488 DAPI IMPa2-A546_aj_TileScan_001 (Stage 36 of 49)	00-799GWW4MoE3nvHb8WAD7gX
112		Vesicles Paraspeckle	1	0.000	1.000	182	200001563	200000113	siRNA-IMPa2-25 PSPC1-A488 IMPa2-A546 DAPI 8C1-siRNA-IMP-a2-a4 V2.00	0	10. siRNA-IMPa2-25 PSPC1-A488 DAPI IMPa2-A546_aj_TileScan_001 (Stage 36 of 49)	00-799GWW4MoE3nvHb8WAD7gX
208		Vesicles Paraspeckle	1	0.000	1.000	182	200001564	200000114	siRNA-IMPa2-25 PSPC1-A488 IMPa2-A546 DAPI 8C1-siRNA-IMP-a2-a4 V2.00	0	10. siRNA-IMPa2-25 PSPC1-A488 DAPI IMPa2-A546_aj_TileScan_001 (Stage 36 of 49)	00-799GWW4MoE3nvHb8WAD7gX
187		Vesicles Paraspeckle	1	0.000	1.000	182	200001565	200000115	siRNA-IMPa2-25 PSPC1-A488 IMPa2-A546 DAPI 8C1-siRNA-IMP-a2-a4 V2.00	0	10. siRNA-IMPa2-25 PSPC1-A488 DAPI IMPa2-A546_aj_TileScan_001 (Stage 36 of 49)	00-799GWW4MoE3nvHb8WAD7gX
202		Vesicles Paraspeckle	1	0.000	1.000	183	200001566	200000116	siRNA-IMPa2-25 PSPC1-A488 IMPa2-A546 DAPI 8C1-siRNA-IMP-a2-a4 V2.00	0	10. siRNA-IMPa2-25 PSPC1-A488 DAPI IMPa2-A546_aj_TileScan_001 (Stage 36 of 49)	00-799GWW4MoE3nvHb8WAD7gX
102		Vesicles Paraspeckle	1	0.000	1.000	183	200001567	200000117	siRNA-IMPa2-25 PSPC1-A488 IMPa2-A546 DAPI 8C1-siRNA-IMP-a2-a4 V2.00	0	10. siRNA-IMPa2-25 PSPC1-A488 DAPI IMPa2-A546_aj_TileScan_001 (Stage 36 of 49)	00-799GWW4MoE3nvHb8WAD7gX
87		Vesicles Paraspeckle	1	0.000	1.000	184	200001568	200000118	siRNA-IMPa2-25 PSPC1-A488 IMPa2-A546 DAPI 8C1-siRNA-IMP-a2-a4 V2.00	0	10. siRNA-IMPa2-25 PSPC1-A488 DAPI IMPa2-A546_aj_TileScan_001 (Stage 36 of 49)	00-799GWW4MoE3nvHb8WAD7gX
82		Vesicles Paraspeckle	1	0.000	1.000	184	200001569	200000119	siRNA-IMPa2-25 PSPC1-A488 IMPa2-A546 DAPI 8C1-siRNA-IMP-a2-a4 V2.00	0	10. siRNA-IMPa2-25 PSPC1-A488 DAPI IMPa2-A546_aj_TileScan_001 (Stage 36 of 49)	00-799GWW4MoE3nvHb8WAD7gX
184		Vesicles Paraspeckle	1	0.000	1.000	186	200001570	200000000	siRNA-IMPa2-25 PSPC1-A488 IMPa2-A546 DAPI 8C1-siRNA-IMP-a2-a4 V2.00	0	10. siRNA-IMPa2-25 PSPC1-A488 DAPI IMPa2-A546_ak_TileScan_001 (Stage 37 of 49)	00-w8ykC288eqHWeBN4JXrh95
70		Vesicles Paraspeckle	1	0.000	1.000	186	200001571	200000001	siRNA-IMPa2-25 PSPC1-A488 IMPa2-A546 DAPI 8C1-siRNA-IMP-a2-a4 V2.00	0	10. siRNA-IMPa2-25 PSPC1-A488 DAPI IMPa2-A546_ak_TileScan_001 (Stage 37 of 49)	00-w8ykC288eqHWeBN4JXrh95
54		Vesicles Paraspeckle	1	0.000	1.000	186	200001572	200000002	siRNA-IMPa2-25 PSPC1-A488 IMPa2-A546 DAPI 8C1-siRNA-IMP-a2-a4 V2.00	0	10. siRNA-IMPa2-25 PSPC1-A488 DAPI IMPa2-A546_ak_TileScan_001 (Stage 37 of 49)	00-w8ykC288eqHWeBN4JXrh95
41		Vesicles Paraspeckle	1	0.000	1.000	186	200001573	200000003	siRNA-IMPa2-25 PSPC1-A488 IMPa2-A546 DAPI 8C1-siRNA-IMP-a2-a4 V2.00	0	10. siRNA-IMPa2-25 PSPC1-A488 DAPI IMPa2-A546_ak_TileScan_001 (Stage 37 of 49)	00-w8ykC288eqHWeBN4JXrh95
118		Vesicles Paraspeckle	1	0.000	1.000	186	200001574	200000004	siRNA-IMPa2-25 PSPC1-A488 IMPa2-A546 DAPI 8C1-siRNA-IMP-a2-a4 V2.00	0	10. siRNA-IMPa2-25 PSPC1-A488 DAPI IMPa2-A546_ak_TileScan_001 (Stage 37 of 49)	00-w8ykC288eqHWeBN4JXrh95
86		Vesicles Paraspeckle	1	0.000	1.000	186	200001575	200000005	siRNA-IMPa2-25 PSPC1-A488 IMPa2-A546 DAPI 8C1-siRNA-IMP-a2-a4 V2.00	0	10. siRNA-IMPa2-25 PSPC1-A488 DAPI IMPa2-A546_ak_TileScan_001 (Stage 37 of 49)	00-w8ykC288eqHWeBN4JXrh95
94		Vesicles Paraspeckle	1	0.000	1.000	186	200001576	200000006	siRNA-IMPa2-25 PSPC1-A488 IMPa2-A546 DAPI 8C1-siRNA-IMP-a2-a4 V2.00	0	10. siRNA-IMPa2-25 PSPC1-A488 DAPI IMPa2-A546_ak_TileScan_001 (Stage 37 of 49)	00-w8ykC288eqHWeBN4JXrh95
101		Vesicles Paraspeckle	1	0.000	1.000	186	200001577	200000007	siRNA-IMPa2-25 PSPC1-A488 IMPa2-A546 DAPI 8C1-siRNA-IMP-a2-a4 V2.00	0	10. siRNA-IMPa2-25 PSPC1-A488 DAPI IMPa2-A546_ak_TileScan_001 (Stage 37 of 49)	00-w8ykC288eqHWeBN4JXrh95
187		Vesicles Paraspeckle	1	0.000	1.000	186	200001578	200000008	siRNA-IMPa2-25 PSPC1-A488 IMPa2-A546 DAPI 8C1-siRNA-IMP-a2-a4 V2.00	0	10. siRNA-IMPa2-25 PSPC1-A488 DAPI IMPa2-A546_ak_TileScan_001 (Stage 37 of 49)	00-w8ykC288eqHWeBN4JXrh95
182		Vesicles Paraspeckle	1	0.000	1.000	186	200001579	200000009	siRNA-IMPa2-25 PSPC1-A488 IMPa2-A546 DAPI 8C1-siRNA-IMP-a2-a4 V2.00	0	10. siRNA-IMPa2-25 PSPC1-A488 DAPI IMPa2-A546_ak_TileScan_001 (Stage 37 of 49)	00-w8ykC288eqHWeBN4JXrh95
131		Vesicles Paraspeckle	1	0.000	1.000	186	200001580	200000010	siRNA-IMPa2-25 PSPC1-A488 IMPa2-A546 DAPI 8C1-siRNA-IMP-a2-a4 V2.00	0	10. siRNA-IMPa2-25 PSPC1-A488 DAPI IMPa2-A546_ak_TileScan_001 (Stage 37 of 49)	00-w8ykC288eqHWeBN4JXrh95
75		Vesicles Paraspeckle	1	0.000	1.000	186	200001581	200000011	siRNA-IMPa2-25 PSPC1-A488 IMPa2-A546 DAPI 8C1-siRNA-IMP-a2-a4 V2.00	0	10. siRNA-IMPa2-25 PSPC1-A488 DAPI IMPa2-A546_ak_TileScan_001 (Stage 37 of 49)	00-w8ykC288eqHWeBN4JXrh95
131		Vesicles Paraspeckle	1	0.000	1.000	186	200001582	200000012	siRNA-IMPa2-25 PSPC1-A488 IMPa2-A546 DAPI 8C1-siRNA-IMP-a2-a4 V2.00	0	10. siRNA-IMPa2-25 PSPC1-A488 DAPI IMPa2-A546_ak_TileScan_001 (Stage 37 of 49)	00-w8ykC288eqHWeBN4JXrh95
94		Vesicles Paraspeckle	1	0.000	1.000	186	200001583	200000013	siRNA-IMPa2-25 PSPC1-A488 IMPa2-A546 DAPI 8C1-siRNA-IMP-a2-a4 V2.00	0	10. siRNA-IMPa2-25 PSPC1-A488 DAPI IMPa2-A546_ak_TileScan_001 (Stage 37 of 49)	00-w8ykC288eqHWeBN4JXrh95
93		Vesicles Paraspeckle	1	0.000	1.000	186	200001584	200000014	siRNA-IMPa2-25 PSPC1-A488 IMPa2-A546 DAPI 8C1-siRNA-IMP-a2-a4 V2.00	0	10. siRNA-IMPa2-25 PSPC1-A488 DAPI IMPa2-A546_ak_TileScan_001 (Stage 37 of 49)	00-w8ykC288eqHWeBN4JXrh95
87		Vesicles Paraspeckle	1	0.000	1.000	186	200001585	200000015	siRNA-IMPa2-25 PSPC1-A488 IMPa2-A546 DAPI 8C1-siRNA-IMP-a2-a4 V2.00	0	10. siRNA-IMPa2-25 PSPC1-A488 DAPI IMPa2-A546_ak_TileScan_001 (Stage 37 of 49)	00-w8ykC288eqHWeBN4JXrh95
128		Vesicles Paraspeckle	1	0.000	1.000	186	200001586	200000016	siRNA-IMPa2-25 PSPC1-A488 IMPa2-A546 DAPI 8C1-siRNA-IMP-a2-a4 V2.00	0	10. siRNA-IMPa2-25 PSPC1-A488 DAPI IMPa2-A546_ak_TileScan_001 (Stage 37 of 49)	00-w8ykC288eqHWeBN4JXrh95
59		Vesicles Paraspeckle	1	0.000	1.000	187	200001587	200000017	siRNA-IMPa2-25 PSPC1-A488 IMPa2-A546 DAPI 8C1-siRNA-IMP-a2-a4 V2.00	0	10. siRNA-IMPa2-25 PSPC1-A488 DAPI IMPa2-A546_ak_TileScan_001 (Stage 37 of 49)	00-w8ykC288eqHWeBN4JXrh95
89		Vesicles Paraspeckle	1	0.000	1.000	187	200001588	200000018	siRNA-IMPa2-25 PSPC1-A488 IMPa2-A546 DAPI 8C1-siRNA-IMP-a2-a4 V2.00	0	10. siRNA-IMPa2-25 PSPC1-A488 DAPI IMPa2-A546_ak_TileScan_001 (Stage 37 of 49)	00-w8ykC288eqHWeBN4JXrh95
50		Vesicles Paraspeckle	1	0.000	1.000	187	200001589	200000019	siRNA-IMPa2-25 PSPC1-A488 IMPa2-A546 DAPI 8C1-siRNA-IMP-a2-a4 V2.00	0	10. siRNA-IMPa2-25 PSPC1-A488 DAPI IMPa2-A546_ak_TileScan_001 (Stage 37 of 49)	00-w8ykC288eqHWeBN4JXrh95
201		Vesicles Paraspeckle	1	0.000	1.000	187	200001590	200000020	siRNA-IMPa2-25 PSPC1-A488 IMPa2-A546 DAPI 8C1-siRNA-IMP-a2-a4 V2.00	0	10. siRNA-IMPa2-25 PSPC1-A488 DAPI IMPa2-A546_ak_TileScan_001 (Stage 37 of 49)	00-w8ykC288eqHWeBN4JXrh95
168		Vesicles Paraspeckle	1	0.000	1.000	187	200001591	200000021	siRNA-IMPa2-25 PSPC1-A488 IMPa2-A546 DAPI 8C1-siRNA-IMP-a2-a4 V2.00	0	10. siRNA-IMPa2-25 PSPC1-A488 DAPI IMPa2-A546_ak_TileScan_001 (Stage 37 of 49)	00-w8ykC288eqHWeBN4JXrh95
70		Vesicles Paraspeckle	1	0.000	1.000	187	200001592	200000022	siRNA-IMPa2-25 PSPC1-A488 IMPa2-A546 DAPI 8C1-siRNA-IMP-a2-a4 V2.00	0	10. siRNA-IMPa2-25 PSPC1-A488 DAPI IMPa2-A546_ak_TileScan_001 (Stage 37 of 49)	00-w8ykC288eqHWeBN4JXrh95
127		Vesicles Paraspeckle	1	0.000	1.000	187	200001593	200000023	siRNA-IMPa2-25 PSPC1-A488 IMPa2-A546 DAPI 8C1-siRNA-IMP-a2-a4 V2.00	0	10. siRNA-IMPa2-25 PSPC1-A488 DAPI IMPa2-A546_ak_TileScan_001 (Stage 37 of 49)	00-w8ykC288eqHWeBN4JXrh95
167		Vesicles Paraspeckle	1	0.000	1.000	187	200001594	200000024	siRNA-IMPa2-25 PSPC1-A488 IMPa2-A546 DAPI 8C1-siRNA-IMP-a2-a4 V2.00	0	10. siRNA-IMPa2-25 PSPC1-A488 DAPI IMPa2-A546_ak_TileScan_001 (Stage 37 of 49)	00-w8ykC288eqHWeBN4JXrh95
94		Vesicles Paraspeckle	1	0.000	1.000	187	200001595	200000025	siRNA-IMPa2-25 PSPC1-A488 IMPa2-A546 DAPI 8C1-siRNA-IMP-a2-a4 V2.00	0	10. siRNA-IMPa2-25 PSPC1-A488 DAPI IMPa2-A546_ak_TileScan_001 (Stage 37 of 49)	00-w8ykC288eqHWeBN4JXrh95
163		Vesicles Paraspeckle	1	0.000	1.000	187	200001596	200000026	siRNA-IMPa2-25 PSPC1-A488 IMPa2-A546 DAPI 8C1-siRNA-IMP-a2-a4 V2.00	0	10. siRNA-IMPa2-25 PSPC1-A488 DAPI IMPa2-A546_ak_TileScan_001 (Stage 37 of 49)	00-w8ykC288eqHWeBN4JXrh95
144		Vesicles Paraspeckle	1	0.000	1.000	187	200001597	200000027	siRNA-IMPa2-25 PSPC1-A488 IMPa2-A546 DAPI 8C1-siRNA-IMP-a2-a4 V2.00	0	10. siRNA-IMPa2-25 PSPC1-A488 DAPI IMPa2-A546_ak_TileScan_001 (Stage 37 of 49)	00-w8ykC288eqHWeBN4JXrh95
64		Vesicles Paraspeckle	1	0.000	1.000	187	200001598	200000028	siRNA-IMPa2-25 PSPC1-A488 IMPa2-A546 DAPI 8C1-siRNA-IMP-a2-a4 V2.00	0	10. siRNA-IMPa2-25 PSPC1-A488 DAPI IMPa2-A546_ak_TileScan_001 (Stage 37 of 49)	00-w8ykC288eqHWeBN4JXrh95
64		Vesicles Paraspeckle	1	0.000	1.000	187	200001599	200000029	siRNA-IMPa2-25 PSPC1-A488 IMPa2-A546 DAPI 8C1-siRNA-IMP-a2-a4 V2.00	0	10. siRNA-IMPa2-25 PSPC1-A488 DAPI IMPa2-A546_ak_TileScan_001 (Stage 37 of 49)	00-w8ykC288eqHWeBN4JXrh95
123		Vesicles Paraspeckle	1	0.000	1.000	187	200001600	200000030	siRNA-IMPa2-25 PSPC1-A488 IMPa2-A546 DAPI 8C1-siRNA-IMP-a2-a4 V2.00	0	10. siRNA-IMPa2-25 PSPC1-A488 DAPI IMPa2-A546_ak_TileScan_001 (Stage 37 of 49)	00-w8ykC288eqHWeBN4JXrh95
29		Vesicles Paraspeckle	1	0.000	1.000	187	200001601	200000031	siRNA-IMPa2-25 PSPC1-A488 IMPa2-A546 DAPI 8C1-siRNA-IMP-a2-a4 V2.00	0	10. siRNA-IMPa2-25 PSPC1-A488 DAPI IMPa2-A546_ak_TileScan_001 (Stage 37 of 49)	00-w8ykC288eqHWeBN4JXrh95
124		Vesicles Paraspeckle	1	0.000	1.000	188	200001602	200000032	siRNA-IMPa2-25 PSPC1-A488 IMPa2-A546 DAPI 8C1-siRNA-IMP-a2-a4 V2.00	0	10. siRNA-IMPa2-25 PSPC1-A488 DAPI IMPa2-A546_ak_TileScan_001 (Stage 37 of 49)	00-w8ykC288eqHWeBN4JXrh95
140		Vesicles Paraspeckle	1	0.000	1.000	188	200001603	200000033	siRNA-IMPa2-25 PSPC1-A488 IMPa2-A546 DAPI 8C1-siRNA-IMP-a2-a4 V2.00	0	10. siRNA-IMPa2-25 PSPC1-A488 DAPI IMPa2-A546_ak_TileScan_001 (Stage 37 of 49)	00-w8ykC288eqHWeBN4JXrh95
108		Vesicles Paraspeckle	1	0.000	1.000	188	200001604	200000034	siRNA-IMPa2-25 PSPC1-A488 IMPa2-A546 DAPI 8C1-siRNA-IMP-a2-a4 V2.00	0	10. siRNA-IMPa2-25 PSPC1-A488 DAPI IMPa2-A546_ak_TileScan_001 (Stage 37 of 49)	00-w8ykC288eqHWeBN4JXrh95
118		Vesicles Paraspeckle	1	0.000	1.000	188	200001605	200000035	siRNA-IMPa2-25 PSPC1-A488 IMPa2-A546 DAPI 8C1-siRNA-IMP-a2-a4 V2.00	0	10. siRNA-IMPa2-25 PSPC1-A488 DAPI IMPa2-A546_ak_TileScan_001 (Stage 37 of 49)	00-w8ykC288eqHWeBN4JXrh95
85		Vesicles Paraspeckle	1	0.000	1.000	188	200001606	200000036	siRNA-IMPa2-25 PSPC1-A488 IMPa2-A546 DAPI 8C1-siRNA-IMP-a2-a4 V2.00	0	10. siRNA-IMPa2-25 PSPC1-A488 DAPI IMPa2-A546_ak_TileScan_001 (Stage 37 of 49)	00-w8ykC288eqHWeBN4JXrh95
205		Vesicles Paraspeckle	1	0.000	1.000	188	200001607	200000037	siRNA-IMPa2-25 PSPC1-A488 IMPa2-A546 DAPI 8C1-siRNA-IMP-a2-a4 V2.00	0	10. siRNA-IMPa2-25 PSPC1-A488 DAPI IMPa2-A546_ak_TileScan_001 (Stage 37 of 49)	00-w8ykC288eqHWeBN4JXrh95
140		Vesicles Paraspeckle	1	0.000	1.000	188	200001608	200000038	siRNA-IMPa2-25 PSPC1-A488 IMPa2-A546 DAPI 8C1-siRNA-IMP-a2-a4 V2.00	0	10. siRNA-IMPa2-25 PSPC1-A488 DAPI IMPa2-A546_ak_TileScan_001 (Stage 37 of 49)	00-w8ykC288eqHWeBN4JXrh95
81		Vesicles Paraspeckle	1	0.000	1.000	188	200001609	200000039	siRNA-IMPa2-25 PSPC1-A488 IMPa2-A546 DAPI 8C1-siRNA-IMP-a2-a4 V2.00	0	10. siRNA-IMPa2-25 PSPC1-A488 DAPI IMPa2-A546_ak_TileScan_001 (Stage 37 of 49)	00-w8ykC288eqHWeBN4JXrh95
92		Vesicles Paraspeckle	1	0.000	1.000	188	200001610	200000040	siRNA-IMPa2-25 PSPC1-A488 IMPa2-A546 DAPI 8C1-siRNA-IMP-a2-a4 V2.00	0	10. siRNA-IMPa2-25 PSPC1-A488 DAPI IMPa2-A546_ak_TileScan_001 (Stage 37 of 49)	00-w8ykC288eqHWeBN4JXrh95
158		Vesicles Paraspeckle	1	0.000	1.000	188	200001611	200000041	siRNA-IMPa2-25 PSPC1-A488 IMPa2-A546 DAPI 8C1-siRNA-IMP-a2-a4 V2.00	0	10. siRNA-IMPa2-25 PSPC1-A488 DAPI IMPa2-A546_ak_TileScan_001 (Stage 37 of 49)	00-w8ykC288eqHWeBN4JXrh95
133		Vesicles Paraspeckle	1	0.000	1.000	188	200001612	200000042	siRNA-IMPa2-25 PSPC1-A488 IMPa2-A546 DAPI 8C1-siRNA-IMP-a2-a4 V2.00	0	10. siRNA-IMPa2-25 PSPC1-A488 DAPI IMPa2-A546_ak_TileScan_001 (Stage 37 of 49)	00-w8ykC288eqHWeBN4JXrh95
82		Vesicles Paraspeckle	1	0.000	1.000	188	200001613	200000043	siRNA-IMPa2-25 PSPC1-A488 IMPa2-A546 DAPI 8C1-siRNA-IMP-a2-a4 V2.00	0	10. siRNA-IMPa2-25 PSPC1-A488 DAPI IMPa2-A546_ak_TileScan_001 (Stage 37 of 49)	00-w8ykC288eqHWeBN4JXrh95
77		Vesicles Paraspeckle	1	0.000	1.000	188	200001614	200000044	siRNA-IMPa2-25 PSPC1-A488 IMPa2-A546 DAPI 8C1-siRNA-IMP-a2-a4 V2.00	0	10. siRNA-IMPa2-25 PSPC1-A488 DAPI IMPa2-A546_ak_TileScan_001 (Stage 37 of 49)	00-w8ykC288eqHWeBN4JXrh95
255		Vesicles Paraspeckle	1	0.000	1.000	188	200001615	200000045	siRNA-IMPa2-25 PSPC1-A488 IMPa2-A546 DAPI 8C1-siRNA-IMP-a2-a4 V2.00	0	10. siRNA-IMPa2-25 PSPC1-A488 DAPI IMPa2-A546_ak_TileScan_001 (Stage 37 of 49)	00-w8ykC288eqHWeBN4JXrh95
153		Vesicles Paraspeckle	1	0.000	1.000	188	200001616	200000046	siRNA-IMPa2-25 PSPC1-A488 IMPa2-A546 DAPI 8C1-siRNA-IMP-a2-a4 V2.00	0	10. siRNA-IMPa2-25 PSPC1-A488 DAPI IMPa2-A546_ak_TileScan_001 (Stage 37 of 49)	00-w8ykC288eqHWeBN4JXrh95
182		Vesicles Paraspeckle	1	0.000	1.000	188	200001617	200000047	siRNA-IMPa2-25 PSPC1-A488 IMPa2-A546 DAPI 8C1-siRNA-IMP-a2-a4 V2.00	0	10. siRNA-IMPa2-25 PSPC1-A488 DAPI IMPa2-A546_ak_TileScan_001 (Stage 37 of 49)	00-w8ykC288eqHWeBN4JXrh95
200		Vesicles Paraspeckle	1	0.000	1.000	188	200001618	200000048	siRNA-IMPa2-25 PSPC1-A488 IMPa2-A546 DAPI 8C1-siRNA-IMP-a2-a4 V2.00	0	10. siRNA-IMPa2-25 PSPC1-A488 DAPI IMPa2-A546_ak_TileScan_001 (Stage 37 of 49)	00-w8ykC288eqHWeBN4JXrh95
148		Vesicles Paraspeckle	1	0.000	1.000	188	200001619	200000049	siRNA-IMPa2-25 PSPC1-A488 IMPa2-A546 DAPI 8C1-siRNA-IMP-a2-a4 V2.00	0	10. siRNA-IMPa2-25 PSPC1-A488 DAPI IMPa2-A546_ak_TileScan_001 (Stage 37 of 49)	00-w8ykC288eqHWeBN4JXrh95
164		Vesicles Paraspeckle	1	0.000	1.000	188	200001620	200000050	siRNA-IMPa2-25 PSPC1-A488 IMPa2-A546 DAPI 8C1-siRNA-IMP-a2-a4 V2.00	0	10. siRNA-IMPa2-25 PSPC1-A488 DAPI IMPa2-A546_ak_TileScan_001 (Stage 37 of 49)	00-w8ykC288eqHWeBN4JXrh95
45		Vesicles Paraspeckle	1	0.000	1.000	188	200001621	200000051	siRNA-IMPa2-25 PSPC1-A488 IMPa2-A546 DAPI 8C1-siRNA-IMP-a2-a4 V2.00	0	10. siRNA-IMPa2-25 PSPC1-A488 DAPI IMPa2-A546_ak_TileScan_001 (Stage 37 of 49)	00-w8ykC288eqHWeBN4JXrh95
68		Vesicles Paraspeckle	1	0.000	1.000	188	200001622	200000052	siRNA-IMPa2-25 PSPC1-A488 IMPa2-A546 DAPI 8C1-siRNA-IMP-a2-a4 V2.00	0	10. siRNA-IMPa2-25 PSPC1-A488 DAPI IMPa2-A546_ak_TileScan_001 (Stage 37 of 49)	00-w8ykC288eqHWeBN4JXrh95
71		Vesicles Paraspeckle	1	0.000	1.000	188	200001623	200000053	siRNA-IMPa2-25 PSPC1-A488 IMPa2-A546 DAPI 8C1-siRNA-IMP-a2-a4 V2.00	0	10. siRNA-IMPa2-25 PSPC1-A488 DAPI IMPa2-A546_ak_TileScan_001 (Stage 37 of 49)	00-w8ykC288eqHWeBN4JXrh95
123		Vesicles Paraspeckle	1	0.000	1.000	188	200001624	200000054	siRNA-IMPa2-25 PSPC1-A488 IMPa2-A546 DAPI 8C1-siRNA-IMP-a2-a4 V2.00	0	10. siRNA-IMPa2-25 PSPC1-A488 DAPI IMPa2-A546_ak_TileScan_001 (Stage 37 of 49)	00-w8ykC288eqHWeBN4JXrh95
215		Vesicles Paraspeckle	1	0.000	1.000	188	200001625	200000055	siRNA-IMPa2-25 PSPC1-A488 IMPa2-A546 DAPI 8C1-siRNA-IMP-a2-a4 V2.00	0	10. siRNA-IMPa2-25 PSPC1-A488 DAPI IMPa2-A546_ak_TileScan_001 (Stage 37 of 49)	00-w8ykC288eqHWeBN4JXrh95
59		Vesicles Paraspeckle	1	0.000	1.000	188	200001626	200000056	siRNA-IMPa2-25 PSPC1-A488 IMPa2-A546 DAPI 8C1-siRNA-IMP-a2-a4 V2.00	0	10. siRNA-IMPa2-25 PSPC1-A488 DAPI IMPa2-A546_ak_TileScan_001 (Stage 37 of 49)	00-w8ykC288eqHWeBN4JXrh95
77		Vesicles Paraspeckle	1	0.000	1.000	188	200001627	200000057	siRNA-IMPa2-25 PSPC1-A488 IMPa2-A546 DAPI 8C1-siRNA-IMP-a2-a4 V2.00	0	10. siRNA-IMPa2-25 PSPC1-A488 DAPI IMPa2-A546_ak_TileScan_001 (Stage 37 of 49)	00-w8ykC288eqHWeBN4JXrh95
115		Vesicles Paraspeckle	1	0.000	1.000	188	200001628	200000058	siRNA-IMPa2-25 PSPC1-A488 IMPa2-A546 DAPI 8C1-siRNA-IMP-a2-a4 V2.00	0	10. siRNA-IMPa2-25 PSPC1-A488 DAPI IMPa2-A546_ak_TileScan_001 (Stage 37 of 49)	00-w8ykC288eqHWeBN4JXrh95
190		Vesicles Paraspeckle	1	0.000	1.000	188	200001629	200000059	siRNA-IMPa2-25 PSPC1-A488 IMPa2-A546 DAPI 8C1-siRNA-IMP-a2-a4 V2.00	0	10. siRNA-IMPa2-25 PSPC1-A488 DAPI IMPa2-A546_ak_TileScan_001 (Stage 37 of 49)	00-w8ykC288eqHWeBN4JXrh95
47		Vesicles Paraspeckle	1	0.000	1.000	188	200001630	200000060	siRNA-IMPa2-25 PSPC1-A488 IMPa2-A546 DAPI 8C1-siRNA-IMP-a2-a4 V2.00	0	10. siRNA-IMPa2-25 PSPC1-A488 DAPI IMPa2-A546_ak_TileScan_001 (Stage 37 of 49)	00-w8ykC288eqHWeBN4JXrh95
175		Vesicles Paraspeckle	1	0.000	1.000	188	200001631	200000061	siRNA-IMPa2-25 PSPC1-A488 IMPa2-A546 DAPI 8C1-siRNA-IMP-a2-a4 V2.00	0	10. siRNA-IMPa2-25 PSPC1-A488 DAPI IMPa2-A546_ak_TileScan_001 (Stage 37 of 49)	00-w8ykC288eqHWeBN4JXrh95
161		Vesicles Paraspeckle	1	0.000	1.000	189	200001632	200000062	siRNA-IMPa2-25 PSPC1-A488 IMPa2-A546 DAPI 8C1-siRNA-IMP-a2-a4 V2.00	0	10. siRNA-IMPa2-25 PSPC1-A488 DAPI IMPa2-A546_ak_TileScan_001 (Stage 37 of 49)	00-w8ykC288eqHWeBN4JXrh95
115		Vesicles Paraspeckle	1	0.000	1.000	189	200001633	200000063	siRNA-IMPa2-25 PSPC1-A488 IMPa2-A546 DAPI 8C1-siRNA-IMP-a2-a4 V2.00	0	10. siRNA-IMPa2-25 PSPC1-A488 DAPI IMPa2-A546_ak_TileScan_001 (Stage 37 of 49)	00-w8ykC288eqHWeBN4JXrh95
176		Vesicles Paraspeckle	1	0.000	1.000	189	200001634	200000064	siRNA-IMPa2-25 PSPC1-A488 IMPa2-A546 DAPI 8C1-siRNA-IMP-a2-a4 V2.00	0	10. siRNA-IMPa2-25 PSPC1-A488 DAPI IMPa2-A546_ak_TileScan_001 (Stage 37 of 49)	00-w8ykC288eqHWeBN4JXrh95
119		Vesicles Paraspeckle	1	0.000	1.000	189	200001635	200000065	siRNA-IMPa2-25 PSPC1-A488 IMPa2-A546 DAPI 8C1-siRNA-IMP-a2-a4 V2.00	0	10. siRNA-IMPa2-25 PSPC1-A488 DAPI IMPa2-A546_ak_TileScan_001 (Stage 37 of 49)	00-w8ykC288eqHWeBN4JXrh95
234		Vesicles Paraspeckle	1	0.000	1.000	189	200001636	200000066	siRNA-IMPa2-25 PSPC1-A488 IMPa2-A546 DAPI 8C1-siRNA-IMP-a2-a4 V2.00	0	10. siRNA-IMPa2-25 PSPC1-A488 DAPI IMPa2-A546_ak_TileScan_001 (Stage 37 of 49)	00-w8ykC288eqHWeBN4JXrh95
224		Vesicles Paraspeckle	1	0.000	1.000	190	200001637	200000067	siRNA-IMPa2-25 PSPC1-A488 IMPa2-A546 DAPI 8C1-siRNA-IMP-a2-a4 V2.00	0	10. siRNA-IMPa2-25 PSPC1-A488 DAPI IMPa2-A546_ak_TileScan_001 (Stage 37 of 49)	00-w8ykC288eqHWeBN4JXrh95
199		Vesicles Paraspeckle	1	0.000	1.000	190	200001638	200000068	siRNA-IMPa2-25 PSPC1-A488 IMPa2-A546 DAPI 8C1-siRNA-IMP-a2-a4 V2.00	0	10. siRNA-IMPa2-25 PSPC1-A488 DAPI IMPa2-A546_ak_TileScan_001 (Stage 37 of 49)	00-w8ykC288eqHWeBN4JXrh95
195		Vesicles Paraspeckle	1	0.000	1.000	190	200001639	200000069	siRNA-IMPa2-25 PSPC1-A488 IMPa2-A546 DAPI 8C1-siRNA-IMP-a2-a4 V2.00	0	10. siRNA-IMPa2-25 PSPC1-A488 DAPI IMPa2-A546_ak_TileScan_001 (Stage 37 of 49)	00-w8ykC288eqHWeBN4JXrh95
109		Vesicles Paraspeckle	1	0.000	1.000	190	200001640	200000070	siRNA-IMPa2-25 PSPC1-A488 IMPa2-A546 DAPI 8C1-siRNA-IMP-a2-a4 V2.00	0	10. siRNA-IMPa2-25 PSPC1-A488 DAPI IMPa2-A546_ak_TileScan_001 (Stage 37 of 49)	00-w8ykC288eqHWeBN4JXrh95
189		Vesicles Paraspeckle	1	0.000	1.000	190	200001641	200000071	siRNA-IMPa2-25 PSPC1-A488 IMPa2-A546 DAPI 8C1-siRNA-IMP-a2-a4 V2.00	0	10. siRNA-IMPa2-25 PSPC1-A488 DAPI IMPa2-A546_ak_TileScan_001 (Stage 37 of 49)	00-w8ykC288eqHWeBN4JXrh95
68		Vesicles Paraspeckle	1	0.000	1.000	191	200001642	200000072	siRNA-IMPa2-25 PSPC1-A488 IMPa2-A546 DAPI 8C1-siRNA-IMP-a2-a4 V2.00	0	10. siRNA-IMPa2-25 PSPC1-A488 DAPI IMPa2-A546_ak_TileScan_001 (Stage 37 of 49)	00-w8ykC288eqHWeBN4JXrh95
152		Vesicles Paraspeckle	1	0.000	1.000	191	200001643	200000073	siRNA-IMPa2-25 PSPC1-A488 IMPa2-A546 DAPI 8C1-siRNA-IMP-a2-a4 V2.00	0	10. siRNA-IMPa2-25 PSPC1-A488 DAPI IMPa2-A546_ak_TileScan_001 (Stage 37 of 49)	00-w8ykC288eqHWeBN4JXrh95
81		Vesicles Paraspeckle	1	0.000	1.000	191	200001644	200000074	siRNA-IMPa2-25 PSPC1-A488 IMPa2-A546 DAPI 8C1-siRNA-IMP-a2-a4 V2.00	0	10. siRNA-IMPa2-25 PSPC1-A488 DAPI IMPa2-A546_ak_TileScan_001 (Stage 37 of 49)	00-w8ykC288eqHWeBN4JXrh95
139		Vesicles Paraspeckle	1	0.000	1.000	191	200001645	200000075	siRNA-IMPa2-25 PSPC1-A488 IMPa2-A546 DAPI 8C1-siRNA-IMP-a2-a4 V2.00	0	10. siRNA-IMPa2-25 PSPC1-A488 DAPI IMPa2-A546_ak_TileScan_001 (Stage 37 of 49)	00-w8ykC288eqHWeBN4JXrh95
149		Vesicles Paraspeckle	1	0.000	1.000	191	200001646	200000076	siRNA-IMPa2-25 PSPC1-A488 IMPa2-A546 DAPI 8C1-siRNA-IMP-a2-a4 V2.00	0	10. siRNA-IMPa2-25 PSPC1-A488 DAPI IMPa2-A546_ak_TileScan_001 (Stage 37 of 49)	00-w8ykC288eqHWeBN4JXrh95
75		Vesicles Paraspeckle	1	0.000	1.000	192	200001647	200000077	siRNA-IMPa2-25 PSPC1-A488 IMPa2-A546 DAPI 8C1-siRNA-IMP-a2-a4 V2.00	0	10. siRNA-IMPa2-25 PSPC1-A488 DAPI IMPa2-A546_ak_TileScan_001 (Stage 37 of 49)	00-w8ykC288eqHWeBN4JXrh95
118		Vesicles Paraspeckle	1	0.000	1.000	192	200001648	200000078	siRNA-IMPa2-25 PSPC1-A488 IMPa2-A546 DAPI 8C1-siRNA-IMP-a2-a4 V2.00	0	10. siRNA-IMPa2-25 PSPC1-A488 DAPI IMPa2-A546_ak_TileScan_001 (Stage 37 of 49)	00-w8ykC288eqHWeBN4JXrh95
56		Vesicles Paraspeckle	1	0.000	1.000	192	200001649	200000079	siRNA-IMPa2-25 PSPC1-A488 IMPa2-A546 DAPI 8C1-siRNA-IMP-a2-a4 V2.00	0	10. siRNA-IMPa2-25 PSPC1-A488 DAPI IMPa2-A546_ak_TileScan_001 (Stage 37 of 49)	00-w8ykC288eqHWeBN4JXrh95
116		Vesicles Paraspeckle	1	0.000	1.000	192	200001650	200000080	siRNA-IMPa2-25 PSPC1-A488 IMPa2-A546 DAPI 8C1-siRNA-IMP-a2-a4 V2.00	0	10. siRNA-IMPa2-25 PSPC1-A488 DAPI IMPa2-A546_ak_TileScan_001 (Stage 37 of 49)	00-w8ykC288eqHWeBN4JXrh95
135		Vesicles Paraspeckle	1	0.000	1.000	193	200001651	200000081	siRNA-IMPa2-25 PSPC1-A488 IMPa2-A546 DAPI 8C1-siRNA-IMP-a2-a4 V2.00	0	10. siRNA-IMPa2-25 PSPC1-A488 DAPI IMPa2-A546_ak_TileScan_001 (Stage 37 of 49)	00-w8ykC288eqHWeBN4JXrh95
64		Vesicles Paraspeckle	1	0.000	1.000	193	200001652	200000082	siRNA-IMPa2-25 PSPC1-A488 IMPa2-A546 DAPI 8C1-siRNA-IMP-a2-a4 V2.00	0	10. siRNA-IMPa2-25 PSPC1-A488 DAPI IMPa2-A546_ak_TileScan_001 (Stage 37 of 49)	00-w8ykC288eqHWeBN4JXrh95
140		Vesicles Paraspeckle	1	0.000	1.000	193	200001653	200000083	siRNA-IMPa2-25 PSPC1-A488 IMPa2-A546 DAPI 8C1-siRNA-IMP-a2-a4 V2.00	0	10. siRNA-IMPa2-25 PSPC1-A488 DAPI IMPa2-A546_ak_TileScan_001 (Stage 37 of 49)	00-w8ykC288eqHWeBN4JXrh95
136		Vesicles Paraspeckle	1	0.000	1.000	193	200001654	200000084	siRNA-IMPa2-25 PSPC1-A488 IMPa2-A546 DAPI 8C1-siRNA-IMP-a2-a4 V2.00	0	10. siRNA-IMPa2-25 PSPC1-A488 DAPI IMPa2-A546_ak_TileScan_001 (Stage 37 of 49)	00-w8ykC288eqHWeBN4JXrh95
67		Vesicles Paraspeckle	1	0.000	1.000	193	200001655	200000085	siRNA-IMPa2-25 PSPC1-A488 IMPa2-A546 DAPI 8C1-siRNA-IMP-a2-a4 V2.00	0	10. siRNA-IMPa2-25 PSPC1-A488 DAPI IMPa2-A546_ak_TileScan_001 (Stage 37 of 49)	00-w8ykC288eqHWeBN4JXrh95
82		Vesicles Paraspeckle	1	0.000	1.000	194	200001656	200000086	siRNA-IMPa2-25 PSPC1-A488 IMPa2-A546 DAPI 8C1-siRNA-IMP-a2-a4 V2.00	0	10. siRNA-IMPa2-25 PSPC1-A488 DAPI IMPa2-A546_ak_TileScan_001 (Stage 37 of 49)	00-w8ykC288eqHWeBN4JXrh95
70		Vesicles Paraspeckle	1	0.000	1.000	194	200001657	200000087	siRNA-IMPa2-25 PSPC1-A488 IMPa2-A546 DAPI 8C1-siRNA-IMP-a2-a4 V2.00	0	10. siRNA-IMPa2-25 PSPC1-A488 DAPI IMPa2-A546_ak_TileScan_001 (Stage 37 of 49)	00-w8ykC288eqHWeBN4JXrh95
120		Vesicles Paraspeckle	1	0.000	1.000	194	200001658	200000088	siRNA-IMPa2-25 PSPC1-A488 IMPa2-A546 DAPI 8C1-siRNA-IMP-a2-a4 V2.00	0	10. siRNA-IMPa2-25 PSPC1-A488 DAPI IMPa2-A546_ak_TileScan_001 (Stage 37 of 49)	00-w8ykC288eqHWeBN4JXrh95
39		Vesicles Paraspeckle	1	0.000	1.000	194	200001659	200000089	siRNA-IMPa2-25 PSPC1-A488 IMPa2-A546 DAPI 8C1-siRNA-IMP-a2-a4 V2.00	0	10. siRNA-IMPa2-25 PSPC1-A488 DAPI IMPa2-A546_ak_TileScan_001 (Stage 37 of 49)	00-w8ykC288eqHWeBN4JXrh95
117		Vesicles Paraspeckle	1	0.000	1.000	194	200001660	200000090	siRNA-IMPa2-25 PSPC1-A488 IMPa2-A546 DAPI 8C1-siRNA-IMP-a2-a4 V2.00	0	10. siRNA-IMPa2-25 PSPC1-A488 DAPI IMPa2-A546_ak_TileScan_001 (Stage 37 of 49)	00-w8ykC288eqHWeBN4JXrh95
78		Vesicles Paraspeckle	1	0.000	1.000	194	200001661	200000091	siRNA-IMPa2-25 PSPC1-A488 IMPa2-A546 DAPI 8C1-siRNA-IMP-a2-a4 V2.00	0	10. siRNA-IMPa2-25 PSPC1-A488 DAPI IMPa2-A546_ak_TileScan_001 (Stage 37 of 49)	00-w8ykC288eqHWeBN4JXrh95
[truncated: 5,280 more rows]
