# Supplementary material for: Development of a pipeline for automated, high-throughput analysis of paraspeckle proteins reveals specific roles for importin α proteins
Source: Sci Rep. 2017 Feb 27;7:43323. doi: 10.1038/srep43323 (PMC5379994; doi:10.1038/srep43323)
Supplement: Supplementary Dataset SD1-F [file srep43323-s8.zip › I8P/8C1-siRNA-IMPa2-PSPC1/_/siRNA-IMPa2-25 PSPC1-A488 IMPa2-A546 DAPI 8C1-siRNA-IMP-a2-a4 V2.00_Statistics/siRNA-IMPa2-25 PSPC1-A488 IMPa2-A546 DAPI 8C1-siRNA-IMP-a2-a4 V2.00_Cell_Cytoplasm_Intensity_Min_Ch=2.csv]

Cell Cytoplasm Intensity Min Ch=2
====================
Value	Unit	Category	Channel	Birth [s]	Death [s]	ID	OriginalID	Original Component Name	Original Component ID	Original Image Name	Original Image ID
0		Cell	2	0.000	1.000	0	0	siRNA-IMPa2-25 PSPC1-A488 IMPa2-A546 DAPI 8C1-siRNA-IMP-a2-a4 V2.00	0	10. siRNA-IMPa2-25 PSPC1-A488 DAPI IMPa2-A546_a_TileScan_001 (Stage 1 of 49)	00-ivTSSxfhrWf8BAZxmVuT44
0		Cell	2	0.000	1.000	1	1	siRNA-IMPa2-25 PSPC1-A488 IMPa2-A546 DAPI 8C1-siRNA-IMP-a2-a4 V2.00	0	10. siRNA-IMPa2-25 PSPC1-A488 DAPI IMPa2-A546_a_TileScan_001 (Stage 1 of 49)	00-ivTSSxfhrWf8BAZxmVuT44
0		Cell	2	0.000	1.000	2	2	siRNA-IMPa2-25 PSPC1-A488 IMPa2-A546 DAPI 8C1-siRNA-IMP-a2-a4 V2.00	0	10. siRNA-IMPa2-25 PSPC1-A488 DAPI IMPa2-A546_a_TileScan_001 (Stage 1 of 49)	00-ivTSSxfhrWf8BAZxmVuT44
0		Cell	2	0.000	1.000	3	3	siRNA-IMPa2-25 PSPC1-A488 IMPa2-A546 DAPI 8C1-siRNA-IMP-a2-a4 V2.00	0	10. siRNA-IMPa2-25 PSPC1-A488 DAPI IMPa2-A546_a_TileScan_001 (Stage 1 of 49)	00-ivTSSxfhrWf8BAZxmVuT44
0		Cell	2	0.000	1.000	4	4	siRNA-IMPa2-25 PSPC1-A488 IMPa2-A546 DAPI 8C1-siRNA-IMP-a2-a4 V2.00	0	10. siRNA-IMPa2-25 PSPC1-A488 DAPI IMPa2-A546_a_TileScan_001 (Stage 1 of 49)	00-ivTSSxfhrWf8BAZxmVuT44
0		Cell	2	0.000	1.000	5	5	siRNA-IMPa2-25 PSPC1-A488 IMPa2-A546 DAPI 8C1-siRNA-IMP-a2-a4 V2.00	0	10. siRNA-IMPa2-25 PSPC1-A488 DAPI IMPa2-A546_a_TileScan_001 (Stage 1 of 49)	00-ivTSSxfhrWf8BAZxmVuT44
0		Cell	2	0.000	1.000	6	6	siRNA-IMPa2-25 PSPC1-A488 IMPa2-A546 DAPI 8C1-siRNA-IMP-a2-a4 V2.00	0	10. siRNA-IMPa2-25 PSPC1-A488 DAPI IMPa2-A546_a_TileScan_001 (Stage 1 of 49)	00-ivTSSxfhrWf8BAZxmVuT44
0		Cell	2	0.000	1.000	7	7	siRNA-IMPa2-25 PSPC1-A488 IMPa2-A546 DAPI 8C1-siRNA-IMP-a2-a4 V2.00	0	10. siRNA-IMPa2-25 PSPC1-A488 DAPI IMPa2-A546_a_TileScan_001 (Stage 1 of 49)	00-ivTSSxfhrWf8BAZxmVuT44
0		Cell	2	0.000	1.000	8	8	siRNA-IMPa2-25 PSPC1-A488 IMPa2-A546 DAPI 8C1-siRNA-IMP-a2-a4 V2.00	0	10. siRNA-IMPa2-25 PSPC1-A488 DAPI IMPa2-A546_a_TileScan_001 (Stage 1 of 49)	00-ivTSSxfhrWf8BAZxmVuT44
0		Cell	2	0.000	1.000	9	9	siRNA-IMPa2-25 PSPC1-A488 IMPa2-A546 DAPI 8C1-siRNA-IMP-a2-a4 V2.00	0	10. siRNA-IMPa2-25 PSPC1-A488 DAPI IMPa2-A546_a_TileScan_001 (Stage 1 of 49)	00-ivTSSxfhrWf8BAZxmVuT44
0		Cell	2	0.000	1.000	10	10	siRNA-IMPa2-25 PSPC1-A488 IMPa2-A546 DAPI 8C1-siRNA-IMP-a2-a4 V2.00	0	10. siRNA-IMPa2-25 PSPC1-A488 DAPI IMPa2-A546_a_TileScan_001 (Stage 1 of 49)	00-ivTSSxfhrWf8BAZxmVuT44
0		Cell	2	0.000	1.000	11	11	siRNA-IMPa2-25 PSPC1-A488 IMPa2-A546 DAPI 8C1-siRNA-IMP-a2-a4 V2.00	0	10. siRNA-IMPa2-25 PSPC1-A488 DAPI IMPa2-A546_a_TileScan_001 (Stage 1 of 49)	00-ivTSSxfhrWf8BAZxmVuT44
0		Cell	2	0.000	1.000	12	12	siRNA-IMPa2-25 PSPC1-A488 IMPa2-A546 DAPI 8C1-siRNA-IMP-a2-a4 V2.00	0	10. siRNA-IMPa2-25 PSPC1-A488 DAPI IMPa2-A546_a_TileScan_001 (Stage 1 of 49)	00-ivTSSxfhrWf8BAZxmVuT44
0		Cell	2	0.000	1.000	13	13	siRNA-IMPa2-25 PSPC1-A488 IMPa2-A546 DAPI 8C1-siRNA-IMP-a2-a4 V2.00	0	10. siRNA-IMPa2-25 PSPC1-A488 DAPI IMPa2-A546_a_TileScan_001 (Stage 1 of 49)	00-ivTSSxfhrWf8BAZxmVuT44
0		Cell	2	0.000	1.000	14	14	siRNA-IMPa2-25 PSPC1-A488 IMPa2-A546 DAPI 8C1-siRNA-IMP-a2-a4 V2.00	0	10. siRNA-IMPa2-25 PSPC1-A488 DAPI IMPa2-A546_a_TileScan_001 (Stage 1 of 49)	00-ivTSSxfhrWf8BAZxmVuT44
0		Cell	2	0.000	1.000	15	15	siRNA-IMPa2-25 PSPC1-A488 IMPa2-A546 DAPI 8C1-siRNA-IMP-a2-a4 V2.00	0	10. siRNA-IMPa2-25 PSPC1-A488 DAPI IMPa2-A546_a_TileScan_001 (Stage 1 of 49)	00-ivTSSxfhrWf8BAZxmVuT44
0		Cell	2	0.000	1.000	16	16	siRNA-IMPa2-25 PSPC1-A488 IMPa2-A546 DAPI 8C1-siRNA-IMP-a2-a4 V2.00	0	10. siRNA-IMPa2-25 PSPC1-A488 DAPI IMPa2-A546_a_TileScan_001 (Stage 1 of 49)	00-ivTSSxfhrWf8BAZxmVuT44
0		Cell	2	0.000	1.000	17	17	siRNA-IMPa2-25 PSPC1-A488 IMPa2-A546 DAPI 8C1-siRNA-IMP-a2-a4 V2.00	0	10. siRNA-IMPa2-25 PSPC1-A488 DAPI IMPa2-A546_a_TileScan_001 (Stage 1 of 49)	00-ivTSSxfhrWf8BAZxmVuT44
0		Cell	2	0.000	1.000	18	18	siRNA-IMPa2-25 PSPC1-A488 IMPa2-A546 DAPI 8C1-siRNA-IMP-a2-a4 V2.00	0	10. siRNA-IMPa2-25 PSPC1-A488 DAPI IMPa2-A546_a_TileScan_001 (Stage 1 of 49)	00-ivTSSxfhrWf8BAZxmVuT44
0		Cell	2	0.000	1.000	19	19	siRNA-IMPa2-25 PSPC1-A488 IMPa2-A546 DAPI 8C1-siRNA-IMP-a2-a4 V2.00	0	10. siRNA-IMPa2-25 PSPC1-A488 DAPI IMPa2-A546_a_TileScan_001 (Stage 1 of 49)	00-ivTSSxfhrWf8BAZxmVuT44
0		Cell	2	0.000	1.000	20	20	siRNA-IMPa2-25 PSPC1-A488 IMPa2-A546 DAPI 8C1-siRNA-IMP-a2-a4 V2.00	0	10. siRNA-IMPa2-25 PSPC1-A488 DAPI IMPa2-A546_a_TileScan_001 (Stage 1 of 49)	00-ivTSSxfhrWf8BAZxmVuT44
0		Cell	2	0.000	1.000	21	21	siRNA-IMPa2-25 PSPC1-A488 IMPa2-A546 DAPI 8C1-siRNA-IMP-a2-a4 V2.00	0	10. siRNA-IMPa2-25 PSPC1-A488 DAPI IMPa2-A546_a_TileScan_001 (Stage 1 of 49)	00-ivTSSxfhrWf8BAZxmVuT44
0		Cell	2	0.000	1.000	22	22	siRNA-IMPa2-25 PSPC1-A488 IMPa2-A546 DAPI 8C1-siRNA-IMP-a2-a4 V2.00	0	10. siRNA-IMPa2-25 PSPC1-A488 DAPI IMPa2-A546_a_TileScan_001 (Stage 1 of 49)	00-ivTSSxfhrWf8BAZxmVuT44
0		Cell	2	0.000	1.000	23	0	siRNA-IMPa2-25 PSPC1-A488 IMPa2-A546 DAPI 8C1-siRNA-IMP-a2-a4 V2.00	0	10. siRNA-IMPa2-25 PSPC1-A488 DAPI IMPa2-A546_aa_TileScan_001 (Stage 27 of 49)	00-NFRKP8CpREFj9EA2Ahgwk4
0		Cell	2	0.000	1.000	24	1	siRNA-IMPa2-25 PSPC1-A488 IMPa2-A546 DAPI 8C1-siRNA-IMP-a2-a4 V2.00	0	10. siRNA-IMPa2-25 PSPC1-A488 DAPI IMPa2-A546_aa_TileScan_001 (Stage 27 of 49)	00-NFRKP8CpREFj9EA2Ahgwk4
0		Cell	2	0.000	1.000	25	2	siRNA-IMPa2-25 PSPC1-A488 IMPa2-A546 DAPI 8C1-siRNA-IMP-a2-a4 V2.00	0	10. siRNA-IMPa2-25 PSPC1-A488 DAPI IMPa2-A546_aa_TileScan_001 (Stage 27 of 49)	00-NFRKP8CpREFj9EA2Ahgwk4
0		Cell	2	0.000	1.000	26	3	siRNA-IMPa2-25 PSPC1-A488 IMPa2-A546 DAPI 8C1-siRNA-IMP-a2-a4 V2.00	0	10. siRNA-IMPa2-25 PSPC1-A488 DAPI IMPa2-A546_aa_TileScan_001 (Stage 27 of 49)	00-NFRKP8CpREFj9EA2Ahgwk4
0		Cell	2	0.000	1.000	27	4	siRNA-IMPa2-25 PSPC1-A488 IMPa2-A546 DAPI 8C1-siRNA-IMP-a2-a4 V2.00	0	10. siRNA-IMPa2-25 PSPC1-A488 DAPI IMPa2-A546_aa_TileScan_001 (Stage 27 of 49)	00-NFRKP8CpREFj9EA2Ahgwk4
0		Cell	2	0.000	1.000	28	5	siRNA-IMPa2-25 PSPC1-A488 IMPa2-A546 DAPI 8C1-siRNA-IMP-a2-a4 V2.00	0	10. siRNA-IMPa2-25 PSPC1-A488 DAPI IMPa2-A546_aa_TileScan_001 (Stage 27 of 49)	00-NFRKP8CpREFj9EA2Ahgwk4
0		Cell	2	0.000	1.000	29	6	siRNA-IMPa2-25 PSPC1-A488 IMPa2-A546 DAPI 8C1-siRNA-IMP-a2-a4 V2.00	0	10. siRNA-IMPa2-25 PSPC1-A488 DAPI IMPa2-A546_aa_TileScan_001 (Stage 27 of 49)	00-NFRKP8CpREFj9EA2Ahgwk4
0		Cell	2	0.000	1.000	30	7	siRNA-IMPa2-25 PSPC1-A488 IMPa2-A546 DAPI 8C1-siRNA-IMP-a2-a4 V2.00	0	10. siRNA-IMPa2-25 PSPC1-A488 DAPI IMPa2-A546_aa_TileScan_001 (Stage 27 of 49)	00-NFRKP8CpREFj9EA2Ahgwk4
0		Cell	2	0.000	1.000	31	0	siRNA-IMPa2-25 PSPC1-A488 IMPa2-A546 DAPI 8C1-siRNA-IMP-a2-a4 V2.00	0	10. siRNA-IMPa2-25 PSPC1-A488 DAPI IMPa2-A546_ab_TileScan_001 (Stage 28 of 49)	00-VADQCBpJRrhobEGcFJSNXH
0		Cell	2	0.000	1.000	32	1	siRNA-IMPa2-25 PSPC1-A488 IMPa2-A546 DAPI 8C1-siRNA-IMP-a2-a4 V2.00	0	10. siRNA-IMPa2-25 PSPC1-A488 DAPI IMPa2-A546_ab_TileScan_001 (Stage 28 of 49)	00-VADQCBpJRrhobEGcFJSNXH
0		Cell	2	0.000	1.000	33	2	siRNA-IMPa2-25 PSPC1-A488 IMPa2-A546 DAPI 8C1-siRNA-IMP-a2-a4 V2.00	0	10. siRNA-IMPa2-25 PSPC1-A488 DAPI IMPa2-A546_ab_TileScan_001 (Stage 28 of 49)	00-VADQCBpJRrhobEGcFJSNXH
0		Cell	2	0.000	1.000	34	3	siRNA-IMPa2-25 PSPC1-A488 IMPa2-A546 DAPI 8C1-siRNA-IMP-a2-a4 V2.00	0	10. siRNA-IMPa2-25 PSPC1-A488 DAPI IMPa2-A546_ab_TileScan_001 (Stage 28 of 49)	00-VADQCBpJRrhobEGcFJSNXH
0		Cell	2	0.000	1.000	35	4	siRNA-IMPa2-25 PSPC1-A488 IMPa2-A546 DAPI 8C1-siRNA-IMP-a2-a4 V2.00	0	10. siRNA-IMPa2-25 PSPC1-A488 DAPI IMPa2-A546_ab_TileScan_001 (Stage 28 of 49)	00-VADQCBpJRrhobEGcFJSNXH
0		Cell	2	0.000	1.000	36	5	siRNA-IMPa2-25 PSPC1-A488 IMPa2-A546 DAPI 8C1-siRNA-IMP-a2-a4 V2.00	0	10. siRNA-IMPa2-25 PSPC1-A488 DAPI IMPa2-A546_ab_TileScan_001 (Stage 28 of 49)	00-VADQCBpJRrhobEGcFJSNXH
0		Cell	2	0.000	1.000	37	6	siRNA-IMPa2-25 PSPC1-A488 IMPa2-A546 DAPI 8C1-siRNA-IMP-a2-a4 V2.00	0	10. siRNA-IMPa2-25 PSPC1-A488 DAPI IMPa2-A546_ab_TileScan_001 (Stage 28 of 49)	00-VADQCBpJRrhobEGcFJSNXH
0		Cell	2	0.000	1.000	38	7	siRNA-IMPa2-25 PSPC1-A488 IMPa2-A546 DAPI 8C1-siRNA-IMP-a2-a4 V2.00	0	10. siRNA-IMPa2-25 PSPC1-A488 DAPI IMPa2-A546_ab_TileScan_001 (Stage 28 of 49)	00-VADQCBpJRrhobEGcFJSNXH
0		Cell	2	0.000	1.000	39	8	siRNA-IMPa2-25 PSPC1-A488 IMPa2-A546 DAPI 8C1-siRNA-IMP-a2-a4 V2.00	0	10. siRNA-IMPa2-25 PSPC1-A488 DAPI IMPa2-A546_ab_TileScan_001 (Stage 28 of 49)	00-VADQCBpJRrhobEGcFJSNXH
0		Cell	2	0.000	1.000	40	9	siRNA-IMPa2-25 PSPC1-A488 IMPa2-A546 DAPI 8C1-siRNA-IMP-a2-a4 V2.00	0	10. siRNA-IMPa2-25 PSPC1-A488 DAPI IMPa2-A546_ab_TileScan_001 (Stage 28 of 49)	00-VADQCBpJRrhobEGcFJSNXH
0		Cell	2	0.000	1.000	41	10	siRNA-IMPa2-25 PSPC1-A488 IMPa2-A546 DAPI 8C1-siRNA-IMP-a2-a4 V2.00	0	10. siRNA-IMPa2-25 PSPC1-A488 DAPI IMPa2-A546_ab_TileScan_001 (Stage 28 of 49)	00-VADQCBpJRrhobEGcFJSNXH
0		Cell	2	0.000	1.000	42	11	siRNA-IMPa2-25 PSPC1-A488 IMPa2-A546 DAPI 8C1-siRNA-IMP-a2-a4 V2.00	0	10. siRNA-IMPa2-25 PSPC1-A488 DAPI IMPa2-A546_ab_TileScan_001 (Stage 28 of 49)	00-VADQCBpJRrhobEGcFJSNXH
0		Cell	2	0.000	1.000	43	12	siRNA-IMPa2-25 PSPC1-A488 IMPa2-A546 DAPI 8C1-siRNA-IMP-a2-a4 V2.00	0	10. siRNA-IMPa2-25 PSPC1-A488 DAPI IMPa2-A546_ab_TileScan_001 (Stage 28 of 49)	00-VADQCBpJRrhobEGcFJSNXH
0		Cell	2	0.000	1.000	44	13	siRNA-IMPa2-25 PSPC1-A488 IMPa2-A546 DAPI 8C1-siRNA-IMP-a2-a4 V2.00	0	10. siRNA-IMPa2-25 PSPC1-A488 DAPI IMPa2-A546_ab_TileScan_001 (Stage 28 of 49)	00-VADQCBpJRrhobEGcFJSNXH
0		Cell	2	0.000	1.000	45	14	siRNA-IMPa2-25 PSPC1-A488 IMPa2-A546 DAPI 8C1-siRNA-IMP-a2-a4 V2.00	0	10. siRNA-IMPa2-25 PSPC1-A488 DAPI IMPa2-A546_ab_TileScan_001 (Stage 28 of 49)	00-VADQCBpJRrhobEGcFJSNXH
0		Cell	2	0.000	1.000	46	15	siRNA-IMPa2-25 PSPC1-A488 IMPa2-A546 DAPI 8C1-siRNA-IMP-a2-a4 V2.00	0	10. siRNA-IMPa2-25 PSPC1-A488 DAPI IMPa2-A546_ab_TileScan_001 (Stage 28 of 49)	00-VADQCBpJRrhobEGcFJSNXH
0		Cell	2	0.000	1.000	47	16	siRNA-IMPa2-25 PSPC1-A488 IMPa2-A546 DAPI 8C1-siRNA-IMP-a2-a4 V2.00	0	10. siRNA-IMPa2-25 PSPC1-A488 DAPI IMPa2-A546_ab_TileScan_001 (Stage 28 of 49)	00-VADQCBpJRrhobEGcFJSNXH
0		Cell	2	0.000	1.000	48	0	siRNA-IMPa2-25 PSPC1-A488 IMPa2-A546 DAPI 8C1-siRNA-IMP-a2-a4 V2.00	0	10. siRNA-IMPa2-25 PSPC1-A488 DAPI IMPa2-A546_ac_TileScan_001 (Stage 29 of 49)	00-Xqv2MyZahpxfZ6gsb5c4hf
0		Cell	2	0.000	1.000	49	1	siRNA-IMPa2-25 PSPC1-A488 IMPa2-A546 DAPI 8C1-siRNA-IMP-a2-a4 V2.00	0	10. siRNA-IMPa2-25 PSPC1-A488 DAPI IMPa2-A546_ac_TileScan_001 (Stage 29 of 49)	00-Xqv2MyZahpxfZ6gsb5c4hf
0		Cell	2	0.000	1.000	50	2	siRNA-IMPa2-25 PSPC1-A488 IMPa2-A546 DAPI 8C1-siRNA-IMP-a2-a4 V2.00	0	10. siRNA-IMPa2-25 PSPC1-A488 DAPI IMPa2-A546_ac_TileScan_001 (Stage 29 of 49)	00-Xqv2MyZahpxfZ6gsb5c4hf
0		Cell	2	0.000	1.000	51	3	siRNA-IMPa2-25 PSPC1-A488 IMPa2-A546 DAPI 8C1-siRNA-IMP-a2-a4 V2.00	0	10. siRNA-IMPa2-25 PSPC1-A488 DAPI IMPa2-A546_ac_TileScan_001 (Stage 29 of 49)	00-Xqv2MyZahpxfZ6gsb5c4hf
0		Cell	2	0.000	1.000	52	4	siRNA-IMPa2-25 PSPC1-A488 IMPa2-A546 DAPI 8C1-siRNA-IMP-a2-a4 V2.00	0	10. siRNA-IMPa2-25 PSPC1-A488 DAPI IMPa2-A546_ac_TileScan_001 (Stage 29 of 49)	00-Xqv2MyZahpxfZ6gsb5c4hf
0		Cell	2	0.000	1.000	53	5	siRNA-IMPa2-25 PSPC1-A488 IMPa2-A546 DAPI 8C1-siRNA-IMP-a2-a4 V2.00	0	10. siRNA-IMPa2-25 PSPC1-A488 DAPI IMPa2-A546_ac_TileScan_001 (Stage 29 of 49)	00-Xqv2MyZahpxfZ6gsb5c4hf
0		Cell	2	0.000	1.000	54	6	siRNA-IMPa2-25 PSPC1-A488 IMPa2-A546 DAPI 8C1-siRNA-IMP-a2-a4 V2.00	0	10. siRNA-IMPa2-25 PSPC1-A488 DAPI IMPa2-A546_ac_TileScan_001 (Stage 29 of 49)	00-Xqv2MyZahpxfZ6gsb5c4hf
0		Cell	2	0.000	1.000	55	7	siRNA-IMPa2-25 PSPC1-A488 IMPa2-A546 DAPI 8C1-siRNA-IMP-a2-a4 V2.00	0	10. siRNA-IMPa2-25 PSPC1-A488 DAPI IMPa2-A546_ac_TileScan_001 (Stage 29 of 49)	00-Xqv2MyZahpxfZ6gsb5c4hf
0		Cell	2	0.000	1.000	56	8	siRNA-IMPa2-25 PSPC1-A488 IMPa2-A546 DAPI 8C1-siRNA-IMP-a2-a4 V2.00	0	10. siRNA-IMPa2-25 PSPC1-A488 DAPI IMPa2-A546_ac_TileScan_001 (Stage 29 of 49)	00-Xqv2MyZahpxfZ6gsb5c4hf
0		Cell	2	0.000	1.000	57	9	siRNA-IMPa2-25 PSPC1-A488 IMPa2-A546 DAPI 8C1-siRNA-IMP-a2-a4 V2.00	0	10. siRNA-IMPa2-25 PSPC1-A488 DAPI IMPa2-A546_ac_TileScan_001 (Stage 29 of 49)	00-Xqv2MyZahpxfZ6gsb5c4hf
0		Cell	2	0.000	1.000	58	10	siRNA-IMPa2-25 PSPC1-A488 IMPa2-A546 DAPI 8C1-siRNA-IMP-a2-a4 V2.00	0	10. siRNA-IMPa2-25 PSPC1-A488 DAPI IMPa2-A546_ac_TileScan_001 (Stage 29 of 49)	00-Xqv2MyZahpxfZ6gsb5c4hf
0		Cell	2	0.000	1.000	59	11	siRNA-IMPa2-25 PSPC1-A488 IMPa2-A546 DAPI 8C1-siRNA-IMP-a2-a4 V2.00	0	10. siRNA-IMPa2-25 PSPC1-A488 DAPI IMPa2-A546_ac_TileScan_001 (Stage 29 of 49)	00-Xqv2MyZahpxfZ6gsb5c4hf
0		Cell	2	0.000	1.000	60	12	siRNA-IMPa2-25 PSPC1-A488 IMPa2-A546 DAPI 8C1-siRNA-IMP-a2-a4 V2.00	0	10. siRNA-IMPa2-25 PSPC1-A488 DAPI IMPa2-A546_ac_TileScan_001 (Stage 29 of 49)	00-Xqv2MyZahpxfZ6gsb5c4hf
0		Cell	2	0.000	1.000	61	13	siRNA-IMPa2-25 PSPC1-A488 IMPa2-A546 DAPI 8C1-siRNA-IMP-a2-a4 V2.00	0	10. siRNA-IMPa2-25 PSPC1-A488 DAPI IMPa2-A546_ac_TileScan_001 (Stage 29 of 49)	00-Xqv2MyZahpxfZ6gsb5c4hf
0		Cell	2	0.000	1.000	62	14	siRNA-IMPa2-25 PSPC1-A488 IMPa2-A546 DAPI 8C1-siRNA-IMP-a2-a4 V2.00	0	10. siRNA-IMPa2-25 PSPC1-A488 DAPI IMPa2-A546_ac_TileScan_001 (Stage 29 of 49)	00-Xqv2MyZahpxfZ6gsb5c4hf
0		Cell	2	0.000	1.000	63	15	siRNA-IMPa2-25 PSPC1-A488 IMPa2-A546 DAPI 8C1-siRNA-IMP-a2-a4 V2.00	0	10. siRNA-IMPa2-25 PSPC1-A488 DAPI IMPa2-A546_ac_TileScan_001 (Stage 29 of 49)	00-Xqv2MyZahpxfZ6gsb5c4hf
0		Cell	2	0.000	1.000	64	0	siRNA-IMPa2-25 PSPC1-A488 IMPa2-A546 DAPI 8C1-siRNA-IMP-a2-a4 V2.00	0	10. siRNA-IMPa2-25 PSPC1-A488 DAPI IMPa2-A546_ad_TileScan_001 (Stage 30 of 49)	00-bKE5iWrpwFWJuSMcMisJ83
0		Cell	2	0.000	1.000	65	1	siRNA-IMPa2-25 PSPC1-A488 IMPa2-A546 DAPI 8C1-siRNA-IMP-a2-a4 V2.00	0	10. siRNA-IMPa2-25 PSPC1-A488 DAPI IMPa2-A546_ad_TileScan_001 (Stage 30 of 49)	00-bKE5iWrpwFWJuSMcMisJ83
0		Cell	2	0.000	1.000	66	2	siRNA-IMPa2-25 PSPC1-A488 IMPa2-A546 DAPI 8C1-siRNA-IMP-a2-a4 V2.00	0	10. siRNA-IMPa2-25 PSPC1-A488 DAPI IMPa2-A546_ad_TileScan_001 (Stage 30 of 49)	00-bKE5iWrpwFWJuSMcMisJ83
0		Cell	2	0.000	1.000	67	3	siRNA-IMPa2-25 PSPC1-A488 IMPa2-A546 DAPI 8C1-siRNA-IMP-a2-a4 V2.00	0	10. siRNA-IMPa2-25 PSPC1-A488 DAPI IMPa2-A546_ad_TileScan_001 (Stage 30 of 49)	00-bKE5iWrpwFWJuSMcMisJ83
0		Cell	2	0.000	1.000	68	4	siRNA-IMPa2-25 PSPC1-A488 IMPa2-A546 DAPI 8C1-siRNA-IMP-a2-a4 V2.00	0	10. siRNA-IMPa2-25 PSPC1-A488 DAPI IMPa2-A546_ad_TileScan_001 (Stage 30 of 49)	00-bKE5iWrpwFWJuSMcMisJ83
0		Cell	2	0.000	1.000	69	5	siRNA-IMPa2-25 PSPC1-A488 IMPa2-A546 DAPI 8C1-siRNA-IMP-a2-a4 V2.00	0	10. siRNA-IMPa2-25 PSPC1-A488 DAPI IMPa2-A546_ad_TileScan_001 (Stage 30 of 49)	00-bKE5iWrpwFWJuSMcMisJ83
0		Cell	2	0.000	1.000	70	6	siRNA-IMPa2-25 PSPC1-A488 IMPa2-A546 DAPI 8C1-siRNA-IMP-a2-a4 V2.00	0	10. siRNA-IMPa2-25 PSPC1-A488 DAPI IMPa2-A546_ad_TileScan_001 (Stage 30 of 49)	00-bKE5iWrpwFWJuSMcMisJ83
0		Cell	2	0.000	1.000	71	7	siRNA-IMPa2-25 PSPC1-A488 IMPa2-A546 DAPI 8C1-siRNA-IMP-a2-a4 V2.00	0	10. siRNA-IMPa2-25 PSPC1-A488 DAPI IMPa2-A546_ad_TileScan_001 (Stage 30 of 49)	00-bKE5iWrpwFWJuSMcMisJ83
0		Cell	2	0.000	1.000	72	8	siRNA-IMPa2-25 PSPC1-A488 IMPa2-A546 DAPI 8C1-siRNA-IMP-a2-a4 V2.00	0	10. siRNA-IMPa2-25 PSPC1-A488 DAPI IMPa2-A546_ad_TileScan_001 (Stage 30 of 49)	00-bKE5iWrpwFWJuSMcMisJ83
0		Cell	2	0.000	1.000	73	9	siRNA-IMPa2-25 PSPC1-A488 IMPa2-A546 DAPI 8C1-siRNA-IMP-a2-a4 V2.00	0	10. siRNA-IMPa2-25 PSPC1-A488 DAPI IMPa2-A546_ad_TileScan_001 (Stage 30 of 49)	00-bKE5iWrpwFWJuSMcMisJ83
0		Cell	2	0.000	1.000	74	10	siRNA-IMPa2-25 PSPC1-A488 IMPa2-A546 DAPI 8C1-siRNA-IMP-a2-a4 V2.00	0	10. siRNA-IMPa2-25 PSPC1-A488 DAPI IMPa2-A546_ad_TileScan_001 (Stage 30 of 49)	00-bKE5iWrpwFWJuSMcMisJ83
0		Cell	2	0.000	1.000	75	11	siRNA-IMPa2-25 PSPC1-A488 IMPa2-A546 DAPI 8C1-siRNA-IMP-a2-a4 V2.00	0	10. siRNA-IMPa2-25 PSPC1-A488 DAPI IMPa2-A546_ad_TileScan_001 (Stage 30 of 49)	00-bKE5iWrpwFWJuSMcMisJ83
0		Cell	2	0.000	1.000	76	12	siRNA-IMPa2-25 PSPC1-A488 IMPa2-A546 DAPI 8C1-siRNA-IMP-a2-a4 V2.00	0	10. siRNA-IMPa2-25 PSPC1-A488 DAPI IMPa2-A546_ad_TileScan_001 (Stage 30 of 49)	00-bKE5iWrpwFWJuSMcMisJ83
0		Cell	2	0.000	1.000	77	13	siRNA-IMPa2-25 PSPC1-A488 IMPa2-A546 DAPI 8C1-siRNA-IMP-a2-a4 V2.00	0	10. siRNA-IMPa2-25 PSPC1-A488 DAPI IMPa2-A546_ad_TileScan_001 (Stage 30 of 49)	00-bKE5iWrpwFWJuSMcMisJ83
0		Cell	2	0.000	1.000	78	14	siRNA-IMPa2-25 PSPC1-A488 IMPa2-A546 DAPI 8C1-siRNA-IMP-a2-a4 V2.00	0	10. siRNA-IMPa2-25 PSPC1-A488 DAPI IMPa2-A546_ad_TileScan_001 (Stage 30 of 49)	00-bKE5iWrpwFWJuSMcMisJ83
0		Cell	2	0.000	1.000	79	15	siRNA-IMPa2-25 PSPC1-A488 IMPa2-A546 DAPI 8C1-siRNA-IMP-a2-a4 V2.00	0	10. siRNA-IMPa2-25 PSPC1-A488 DAPI IMPa2-A546_ad_TileScan_001 (Stage 30 of 49)	00-bKE5iWrpwFWJuSMcMisJ83
0		Cell	2	0.000	1.000	80	16	siRNA-IMPa2-25 PSPC1-A488 IMPa2-A546 DAPI 8C1-siRNA-IMP-a2-a4 V2.00	0	10. siRNA-IMPa2-25 PSPC1-A488 DAPI IMPa2-A546_ad_TileScan_001 (Stage 30 of 49)	00-bKE5iWrpwFWJuSMcMisJ83
0		Cell	2	0.000	1.000	81	17	siRNA-IMPa2-25 PSPC1-A488 IMPa2-A546 DAPI 8C1-siRNA-IMP-a2-a4 V2.00	0	10. siRNA-IMPa2-25 PSPC1-A488 DAPI IMPa2-A546_ad_TileScan_001 (Stage 30 of 49)	00-bKE5iWrpwFWJuSMcMisJ83
0		Cell	2	0.000	1.000	82	18	siRNA-IMPa2-25 PSPC1-A488 IMPa2-A546 DAPI 8C1-siRNA-IMP-a2-a4 V2.00	0	10. siRNA-IMPa2-25 PSPC1-A488 DAPI IMPa2-A546_ad_TileScan_001 (Stage 30 of 49)	00-bKE5iWrpwFWJuSMcMisJ83
0		Cell	2	0.000	1.000	83	19	siRNA-IMPa2-25 PSPC1-A488 IMPa2-A546 DAPI 8C1-siRNA-IMP-a2-a4 V2.00	0	10. siRNA-IMPa2-25 PSPC1-A488 DAPI IMPa2-A546_ad_TileScan_001 (Stage 30 of 49)	00-bKE5iWrpwFWJuSMcMisJ83
0		Cell	2	0.000	1.000	84	20	siRNA-IMPa2-25 PSPC1-A488 IMPa2-A546 DAPI 8C1-siRNA-IMP-a2-a4 V2.00	0	10. siRNA-IMPa2-25 PSPC1-A488 DAPI IMPa2-A546_ad_TileScan_001 (Stage 30 of 49)	00-bKE5iWrpwFWJuSMcMisJ83
0		Cell	2	0.000	1.000	85	21	siRNA-IMPa2-25 PSPC1-A488 IMPa2-A546 DAPI 8C1-siRNA-IMP-a2-a4 V2.00	0	10. siRNA-IMPa2-25 PSPC1-A488 DAPI IMPa2-A546_ad_TileScan_001 (Stage 30 of 49)	00-bKE5iWrpwFWJuSMcMisJ83
0		Cell	2	0.000	1.000	86	22	siRNA-IMPa2-25 PSPC1-A488 IMPa2-A546 DAPI 8C1-siRNA-IMP-a2-a4 V2.00	0	10. siRNA-IMPa2-25 PSPC1-A488 DAPI IMPa2-A546_ad_TileScan_001 (Stage 30 of 49)	00-bKE5iWrpwFWJuSMcMisJ83
0		Cell	2	0.000	1.000	87	23	siRNA-IMPa2-25 PSPC1-A488 IMPa2-A546 DAPI 8C1-siRNA-IMP-a2-a4 V2.00	0	10. siRNA-IMPa2-25 PSPC1-A488 DAPI IMPa2-A546_ad_TileScan_001 (Stage 30 of 49)	00-bKE5iWrpwFWJuSMcMisJ83
0		Cell	2	0.000	1.000	88	24	siRNA-IMPa2-25 PSPC1-A488 IMPa2-A546 DAPI 8C1-siRNA-IMP-a2-a4 V2.00	0	10. siRNA-IMPa2-25 PSPC1-A488 DAPI IMPa2-A546_ad_TileScan_001 (Stage 30 of 49)	00-bKE5iWrpwFWJuSMcMisJ83
0		Cell	2	0.000	1.000	89	25	siRNA-IMPa2-25 PSPC1-A488 IMPa2-A546 DAPI 8C1-siRNA-IMP-a2-a4 V2.00	0	10. siRNA-IMPa2-25 PSPC1-A488 DAPI IMPa2-A546_ad_TileScan_001 (Stage 30 of 49)	00-bKE5iWrpwFWJuSMcMisJ83
0		Cell	2	0.000	1.000	90	26	siRNA-IMPa2-25 PSPC1-A488 IMPa2-A546 DAPI 8C1-siRNA-IMP-a2-a4 V2.00	0	10. siRNA-IMPa2-25 PSPC1-A488 DAPI IMPa2-A546_ad_TileScan_001 (Stage 30 of 49)	00-bKE5iWrpwFWJuSMcMisJ83
0		Cell	2	0.000	1.000	91	27	siRNA-IMPa2-25 PSPC1-A488 IMPa2-A546 DAPI 8C1-siRNA-IMP-a2-a4 V2.00	0	10. siRNA-IMPa2-25 PSPC1-A488 DAPI IMPa2-A546_ad_TileScan_001 (Stage 30 of 49)	00-bKE5iWrpwFWJuSMcMisJ83
0		Cell	2	0.000	1.000	92	28	siRNA-IMPa2-25 PSPC1-A488 IMPa2-A546 DAPI 8C1-siRNA-IMP-a2-a4 V2.00	0	10. siRNA-IMPa2-25 PSPC1-A488 DAPI IMPa2-A546_ad_TileScan_001 (Stage 30 of 49)	00-bKE5iWrpwFWJuSMcMisJ83
0		Cell	2	0.000	1.000	93	29	siRNA-IMPa2-25 PSPC1-A488 IMPa2-A546 DAPI 8C1-siRNA-IMP-a2-a4 V2.00	0	10. siRNA-IMPa2-25 PSPC1-A488 DAPI IMPa2-A546_ad_TileScan_001 (Stage 30 of 49)	00-bKE5iWrpwFWJuSMcMisJ83
0		Cell	2	0.000	1.000	94	0	siRNA-IMPa2-25 PSPC1-A488 IMPa2-A546 DAPI 8C1-siRNA-IMP-a2-a4 V2.00	0	10. siRNA-IMPa2-25 PSPC1-A488 DAPI IMPa2-A546_ae_TileScan_001 (Stage 31 of 49)	00-y2uCLtmaPfhBa4M57Ksbdg
0		Cell	2	0.000	1.000	95	1	siRNA-IMPa2-25 PSPC1-A488 IMPa2-A546 DAPI 8C1-siRNA-IMP-a2-a4 V2.00	0	10. siRNA-IMPa2-25 PSPC1-A488 DAPI IMPa2-A546_ae_TileScan_001 (Stage 31 of 49)	00-y2uCLtmaPfhBa4M57Ksbdg
0		Cell	2	0.000	1.000	96	2	siRNA-IMPa2-25 PSPC1-A488 IMPa2-A546 DAPI 8C1-siRNA-IMP-a2-a4 V2.00	0	10. siRNA-IMPa2-25 PSPC1-A488 DAPI IMPa2-A546_ae_TileScan_001 (Stage 31 of 49)	00-y2uCLtmaPfhBa4M57Ksbdg
0		Cell	2	0.000	1.000	97	3	siRNA-IMPa2-25 PSPC1-A488 IMPa2-A546 DAPI 8C1-siRNA-IMP-a2-a4 V2.00	0	10. siRNA-IMPa2-25 PSPC1-A488 DAPI IMPa2-A546_ae_TileScan_001 (Stage 31 of 49)	00-y2uCLtmaPfhBa4M57Ksbdg
0		Cell	2	0.000	1.000	98	4	siRNA-IMPa2-25 PSPC1-A488 IMPa2-A546 DAPI 8C1-siRNA-IMP-a2-a4 V2.00	0	10. siRNA-IMPa2-25 PSPC1-A488 DAPI IMPa2-A546_ae_TileScan_001 (Stage 31 of 49)	00-y2uCLtmaPfhBa4M57Ksbdg
0		Cell	2	0.000	1.000	99	5	siRNA-IMPa2-25 PSPC1-A488 IMPa2-A546 DAPI 8C1-siRNA-IMP-a2-a4 V2.00	0	10. siRNA-IMPa2-25 PSPC1-A488 DAPI IMPa2-A546_ae_TileScan_001 (Stage 31 of 49)	00-y2uCLtmaPfhBa4M57Ksbdg
0		Cell	2	0.000	1.000	100	6	siRNA-IMPa2-25 PSPC1-A488 IMPa2-A546 DAPI 8C1-siRNA-IMP-a2-a4 V2.00	0	10. siRNA-IMPa2-25 PSPC1-A488 DAPI IMPa2-A546_ae_TileScan_001 (Stage 31 of 49)	00-y2uCLtmaPfhBa4M57Ksbdg
0		Cell	2	0.000	1.000	101	7	siRNA-IMPa2-25 PSPC1-A488 IMPa2-A546 DAPI 8C1-siRNA-IMP-a2-a4 V2.00	0	10. siRNA-IMPa2-25 PSPC1-A488 DAPI IMPa2-A546_ae_TileScan_001 (Stage 31 of 49)	00-y2uCLtmaPfhBa4M57Ksbdg
0		Cell	2	0.000	1.000	102	8	siRNA-IMPa2-25 PSPC1-A488 IMPa2-A546 DAPI 8C1-siRNA-IMP-a2-a4 V2.00	0	10. siRNA-IMPa2-25 PSPC1-A488 DAPI IMPa2-A546_ae_TileScan_001 (Stage 31 of 49)	00-y2uCLtmaPfhBa4M57Ksbdg
0		Cell	2	0.000	1.000	103	9	siRNA-IMPa2-25 PSPC1-A488 IMPa2-A546 DAPI 8C1-siRNA-IMP-a2-a4 V2.00	0	10. siRNA-IMPa2-25 PSPC1-A488 DAPI IMPa2-A546_ae_TileScan_001 (Stage 31 of 49)	00-y2uCLtmaPfhBa4M57Ksbdg
0		Cell	2	0.000	1.000	104	10	siRNA-IMPa2-25 PSPC1-A488 IMPa2-A546 DAPI 8C1-siRNA-IMP-a2-a4 V2.00	0	10. siRNA-IMPa2-25 PSPC1-A488 DAPI IMPa2-A546_ae_TileScan_001 (Stage 31 of 49)	00-y2uCLtmaPfhBa4M57Ksbdg
0		Cell	2	0.000	1.000	105	11	siRNA-IMPa2-25 PSPC1-A488 IMPa2-A546 DAPI 8C1-siRNA-IMP-a2-a4 V2.00	0	10. siRNA-IMPa2-25 PSPC1-A488 DAPI IMPa2-A546_ae_TileScan_001 (Stage 31 of 49)	00-y2uCLtmaPfhBa4M57Ksbdg
0		Cell	2	0.000	1.000	106	12	siRNA-IMPa2-25 PSPC1-A488 IMPa2-A546 DAPI 8C1-siRNA-IMP-a2-a4 V2.00	0	10. siRNA-IMPa2-25 PSPC1-A488 DAPI IMPa2-A546_ae_TileScan_001 (Stage 31 of 49)	00-y2uCLtmaPfhBa4M57Ksbdg
0		Cell	2	0.000	1.000	107	13	siRNA-IMPa2-25 PSPC1-A488 IMPa2-A546 DAPI 8C1-siRNA-IMP-a2-a4 V2.00	0	10. siRNA-IMPa2-25 PSPC1-A488 DAPI IMPa2-A546_ae_TileScan_001 (Stage 31 of 49)	00-y2uCLtmaPfhBa4M57Ksbdg
0		Cell	2	0.000	1.000	108	14	siRNA-IMPa2-25 PSPC1-A488 IMPa2-A546 DAPI 8C1-siRNA-IMP-a2-a4 V2.00	0	10. siRNA-IMPa2-25 PSPC1-A488 DAPI IMPa2-A546_ae_TileScan_001 (Stage 31 of 49)	00-y2uCLtmaPfhBa4M57Ksbdg
0		Cell	2	0.000	1.000	109	15	siRNA-IMPa2-25 PSPC1-A488 IMPa2-A546 DAPI 8C1-siRNA-IMP-a2-a4 V2.00	0	10. siRNA-IMPa2-25 PSPC1-A488 DAPI IMPa2-A546_ae_TileScan_001 (Stage 31 of 49)	00-y2uCLtmaPfhBa4M57Ksbdg
0		Cell	2	0.000	1.000	110	16	siRNA-IMPa2-25 PSPC1-A488 IMPa2-A546 DAPI 8C1-siRNA-IMP-a2-a4 V2.00	0	10. siRNA-IMPa2-25 PSPC1-A488 DAPI IMPa2-A546_ae_TileScan_001 (Stage 31 of 49)	00-y2uCLtmaPfhBa4M57Ksbdg
0		Cell	2	0.000	1.000	111	17	siRNA-IMPa2-25 PSPC1-A488 IMPa2-A546 DAPI 8C1-siRNA-IMP-a2-a4 V2.00	0	10. siRNA-IMPa2-25 PSPC1-A488 DAPI IMPa2-A546_ae_TileScan_001 (Stage 31 of 49)	00-y2uCLtmaPfhBa4M57Ksbdg
0		Cell	2	0.000	1.000	112	0	siRNA-IMPa2-25 PSPC1-A488 IMPa2-A546 DAPI 8C1-siRNA-IMP-a2-a4 V2.00	0	10. siRNA-IMPa2-25 PSPC1-A488 DAPI IMPa2-A546_af_TileScan_001 (Stage 32 of 49)	00-iUENh5je8yHNkS4whQTJN3
0		Cell	2	0.000	1.000	113	1	siRNA-IMPa2-25 PSPC1-A488 IMPa2-A546 DAPI 8C1-siRNA-IMP-a2-a4 V2.00	0	10. siRNA-IMPa2-25 PSPC1-A488 DAPI IMPa2-A546_af_TileScan_001 (Stage 32 of 49)	00-iUENh5je8yHNkS4whQTJN3
0		Cell	2	0.000	1.000	114	2	siRNA-IMPa2-25 PSPC1-A488 IMPa2-A546 DAPI 8C1-siRNA-IMP-a2-a4 V2.00	0	10. siRNA-IMPa2-25 PSPC1-A488 DAPI IMPa2-A546_af_TileScan_001 (Stage 32 of 49)	00-iUENh5je8yHNkS4whQTJN3
0		Cell	2	0.000	1.000	115	3	siRNA-IMPa2-25 PSPC1-A488 IMPa2-A546 DAPI 8C1-siRNA-IMP-a2-a4 V2.00	0	10. siRNA-IMPa2-25 PSPC1-A488 DAPI IMPa2-A546_af_TileScan_001 (Stage 32 of 49)	00-iUENh5je8yHNkS4whQTJN3
0		Cell	2	0.000	1.000	116	4	siRNA-IMPa2-25 PSPC1-A488 IMPa2-A546 DAPI 8C1-siRNA-IMP-a2-a4 V2.00	0	10. siRNA-IMPa2-25 PSPC1-A488 DAPI IMPa2-A546_af_TileScan_001 (Stage 32 of 49)	00-iUENh5je8yHNkS4whQTJN3
0		Cell	2	0.000	1.000	117	5	siRNA-IMPa2-25 PSPC1-A488 IMPa2-A546 DAPI 8C1-siRNA-IMP-a2-a4 V2.00	0	10. siRNA-IMPa2-25 PSPC1-A488 DAPI IMPa2-A546_af_TileScan_001 (Stage 32 of 49)	00-iUENh5je8yHNkS4whQTJN3
0		Cell	2	0.000	1.000	118	6	siRNA-IMPa2-25 PSPC1-A488 IMPa2-A546 DAPI 8C1-siRNA-IMP-a2-a4 V2.00	0	10. siRNA-IMPa2-25 PSPC1-A488 DAPI IMPa2-A546_af_TileScan_001 (Stage 32 of 49)	00-iUENh5je8yHNkS4whQTJN3
0		Cell	2	0.000	1.000	119	7	siRNA-IMPa2-25 PSPC1-A488 IMPa2-A546 DAPI 8C1-siRNA-IMP-a2-a4 V2.00	0	10. siRNA-IMPa2-25 PSPC1-A488 DAPI IMPa2-A546_af_TileScan_001 (Stage 32 of 49)	00-iUENh5je8yHNkS4whQTJN3
0		Cell	2	0.000	1.000	120	8	siRNA-IMPa2-25 PSPC1-A488 IMPa2-A546 DAPI 8C1-siRNA-IMP-a2-a4 V2.00	0	10. siRNA-IMPa2-25 PSPC1-A488 DAPI IMPa2-A546_af_TileScan_001 (Stage 32 of 49)	00-iUENh5je8yHNkS4whQTJN3
0		Cell	2	0.000	1.000	121	9	siRNA-IMPa2-25 PSPC1-A488 IMPa2-A546 DAPI 8C1-siRNA-IMP-a2-a4 V2.00	0	10. siRNA-IMPa2-25 PSPC1-A488 DAPI IMPa2-A546_af_TileScan_001 (Stage 32 of 49)	00-iUENh5je8yHNkS4whQTJN3
0		Cell	2	0.000	1.000	122	0	siRNA-IMPa2-25 PSPC1-A488 IMPa2-A546 DAPI 8C1-siRNA-IMP-a2-a4 V2.00	0	10. siRNA-IMPa2-25 PSPC1-A488 DAPI IMPa2-A546_ag_TileScan_001 (Stage 33 of 49)	00-ZXgQLtH2uopCzAqdZrZpTg
0		Cell	2	0.000	1.000	123	1	siRNA-IMPa2-25 PSPC1-A488 IMPa2-A546 DAPI 8C1-siRNA-IMP-a2-a4 V2.00	0	10. siRNA-IMPa2-25 PSPC1-A488 DAPI IMPa2-A546_ag_TileScan_001 (Stage 33 of 49)	00-ZXgQLtH2uopCzAqdZrZpTg
0		Cell	2	0.000	1.000	124	2	siRNA-IMPa2-25 PSPC1-A488 IMPa2-A546 DAPI 8C1-siRNA-IMP-a2-a4 V2.00	0	10. siRNA-IMPa2-25 PSPC1-A488 DAPI IMPa2-A546_ag_TileScan_001 (Stage 33 of 49)	00-ZXgQLtH2uopCzAqdZrZpTg
0		Cell	2	0.000	1.000	125	3	siRNA-IMPa2-25 PSPC1-A488 IMPa2-A546 DAPI 8C1-siRNA-IMP-a2-a4 V2.00	0	10. siRNA-IMPa2-25 PSPC1-A488 DAPI IMPa2-A546_ag_TileScan_001 (Stage 33 of 49)	00-ZXgQLtH2uopCzAqdZrZpTg
0		Cell	2	0.000	1.000	126	4	siRNA-IMPa2-25 PSPC1-A488 IMPa2-A546 DAPI 8C1-siRNA-IMP-a2-a4 V2.00	0	10. siRNA-IMPa2-25 PSPC1-A488 DAPI IMPa2-A546_ag_TileScan_001 (Stage 33 of 49)	00-ZXgQLtH2uopCzAqdZrZpTg
0		Cell	2	0.000	1.000	127	5	siRNA-IMPa2-25 PSPC1-A488 IMPa2-A546 DAPI 8C1-siRNA-IMP-a2-a4 V2.00	0	10. siRNA-IMPa2-25 PSPC1-A488 DAPI IMPa2-A546_ag_TileScan_001 (Stage 33 of 49)	00-ZXgQLtH2uopCzAqdZrZpTg
0		Cell	2	0.000	1.000	128	6	siRNA-IMPa2-25 PSPC1-A488 IMPa2-A546 DAPI 8C1-siRNA-IMP-a2-a4 V2.00	0	10. siRNA-IMPa2-25 PSPC1-A488 DAPI IMPa2-A546_ag_TileScan_001 (Stage 33 of 49)	00-ZXgQLtH2uopCzAqdZrZpTg
0		Cell	2	0.000	1.000	129	7	siRNA-IMPa2-25 PSPC1-A488 IMPa2-A546 DAPI 8C1-siRNA-IMP-a2-a4 V2.00	0	10. siRNA-IMPa2-25 PSPC1-A488 DAPI IMPa2-A546_ag_TileScan_001 (Stage 33 of 49)	00-ZXgQLtH2uopCzAqdZrZpTg
0		Cell	2	0.000	1.000	130	8	siRNA-IMPa2-25 PSPC1-A488 IMPa2-A546 DAPI 8C1-siRNA-IMP-a2-a4 V2.00	0	10. siRNA-IMPa2-25 PSPC1-A488 DAPI IMPa2-A546_ag_TileScan_001 (Stage 33 of 49)	00-ZXgQLtH2uopCzAqdZrZpTg
0		Cell	2	0.000	1.000	131	9	siRNA-IMPa2-25 PSPC1-A488 IMPa2-A546 DAPI 8C1-siRNA-IMP-a2-a4 V2.00	0	10. siRNA-IMPa2-25 PSPC1-A488 DAPI IMPa2-A546_ag_TileScan_001 (Stage 33 of 49)	00-ZXgQLtH2uopCzAqdZrZpTg
0		Cell	2	0.000	1.000	132	10	siRNA-IMPa2-25 PSPC1-A488 IMPa2-A546 DAPI 8C1-siRNA-IMP-a2-a4 V2.00	0	10. siRNA-IMPa2-25 PSPC1-A488 DAPI IMPa2-A546_ag_TileScan_001 (Stage 33 of 49)	00-ZXgQLtH2uopCzAqdZrZpTg
0		Cell	2	0.000	1.000	133	11	siRNA-IMPa2-25 PSPC1-A488 IMPa2-A546 DAPI 8C1-siRNA-IMP-a2-a4 V2.00	0	10. siRNA-IMPa2-25 PSPC1-A488 DAPI IMPa2-A546_ag_TileScan_001 (Stage 33 of 49)	00-ZXgQLtH2uopCzAqdZrZpTg
0		Cell	2	0.000	1.000	134	12	siRNA-IMPa2-25 PSPC1-A488 IMPa2-A546 DAPI 8C1-siRNA-IMP-a2-a4 V2.00	0	10. siRNA-IMPa2-25 PSPC1-A488 DAPI IMPa2-A546_ag_TileScan_001 (Stage 33 of 49)	00-ZXgQLtH2uopCzAqdZrZpTg
0		Cell	2	0.000	1.000	135	13	siRNA-IMPa2-25 PSPC1-A488 IMPa2-A546 DAPI 8C1-siRNA-IMP-a2-a4 V2.00	0	10. siRNA-IMPa2-25 PSPC1-A488 DAPI IMPa2-A546_ag_TileScan_001 (Stage 33 of 49)	00-ZXgQLtH2uopCzAqdZrZpTg
0		Cell	2	0.000	1.000	136	14	siRNA-IMPa2-25 PSPC1-A488 IMPa2-A546 DAPI 8C1-siRNA-IMP-a2-a4 V2.00	0	10. siRNA-IMPa2-25 PSPC1-A488 DAPI IMPa2-A546_ag_TileScan_001 (Stage 33 of 49)	00-ZXgQLtH2uopCzAqdZrZpTg
0		Cell	2	0.000	1.000	137	15	siRNA-IMPa2-25 PSPC1-A488 IMPa2-A546 DAPI 8C1-siRNA-IMP-a2-a4 V2.00	0	10. siRNA-IMPa2-25 PSPC1-A488 DAPI IMPa2-A546_ag_TileScan_001 (Stage 33 of 49)	00-ZXgQLtH2uopCzAqdZrZpTg
0		Cell	2	0.000	1.000	138	16	siRNA-IMPa2-25 PSPC1-A488 IMPa2-A546 DAPI 8C1-siRNA-IMP-a2-a4 V2.00	0	10. siRNA-IMPa2-25 PSPC1-A488 DAPI IMPa2-A546_ag_TileScan_001 (Stage 33 of 49)	00-ZXgQLtH2uopCzAqdZrZpTg
0		Cell	2	0.000	1.000	139	17	siRNA-IMPa2-25 PSPC1-A488 IMPa2-A546 DAPI 8C1-siRNA-IMP-a2-a4 V2.00	0	10. siRNA-IMPa2-25 PSPC1-A488 DAPI IMPa2-A546_ag_TileScan_001 (Stage 33 of 49)	00-ZXgQLtH2uopCzAqdZrZpTg
0		Cell	2	0.000	1.000	140	18	siRNA-IMPa2-25 PSPC1-A488 IMPa2-A546 DAPI 8C1-siRNA-IMP-a2-a4 V2.00	0	10. siRNA-IMPa2-25 PSPC1-A488 DAPI IMPa2-A546_ag_TileScan_001 (Stage 33 of 49)	00-ZXgQLtH2uopCzAqdZrZpTg
0		Cell	2	0.000	1.000	141	19	siRNA-IMPa2-25 PSPC1-A488 IMPa2-A546 DAPI 8C1-siRNA-IMP-a2-a4 V2.00	0	10. siRNA-IMPa2-25 PSPC1-A488 DAPI IMPa2-A546_ag_TileScan_001 (Stage 33 of 49)	00-ZXgQLtH2uopCzAqdZrZpTg
0		Cell	2	0.000	1.000	142	20	siRNA-IMPa2-25 PSPC1-A488 IMPa2-A546 DAPI 8C1-siRNA-IMP-a2-a4 V2.00	0	10. siRNA-IMPa2-25 PSPC1-A488 DAPI IMPa2-A546_ag_TileScan_001 (Stage 33 of 49)	00-ZXgQLtH2uopCzAqdZrZpTg
0		Cell	2	0.000	1.000	143	21	siRNA-IMPa2-25 PSPC1-A488 IMPa2-A546 DAPI 8C1-siRNA-IMP-a2-a4 V2.00	0	10. siRNA-IMPa2-25 PSPC1-A488 DAPI IMPa2-A546_ag_TileScan_001 (Stage 33 of 49)	00-ZXgQLtH2uopCzAqdZrZpTg
0		Cell	2	0.000	1.000	144	0	siRNA-IMPa2-25 PSPC1-A488 IMPa2-A546 DAPI 8C1-siRNA-IMP-a2-a4 V2.00	0	10. siRNA-IMPa2-25 PSPC1-A488 DAPI IMPa2-A546_ah_TileScan_001 (Stage 34 of 49)	00-szcQ29gBJn6EVdphmN22jB
0		Cell	2	0.000	1.000	145	1	siRNA-IMPa2-25 PSPC1-A488 IMPa2-A546 DAPI 8C1-siRNA-IMP-a2-a4 V2.00	0	10. siRNA-IMPa2-25 PSPC1-A488 DAPI IMPa2-A546_ah_TileScan_001 (Stage 34 of 49)	00-szcQ29gBJn6EVdphmN22jB
0		Cell	2	0.000	1.000	146	2	siRNA-IMPa2-25 PSPC1-A488 IMPa2-A546 DAPI 8C1-siRNA-IMP-a2-a4 V2.00	0	10. siRNA-IMPa2-25 PSPC1-A488 DAPI IMPa2-A546_ah_TileScan_001 (Stage 34 of 49)	00-szcQ29gBJn6EVdphmN22jB
0		Cell	2	0.000	1.000	147	3	siRNA-IMPa2-25 PSPC1-A488 IMPa2-A546 DAPI 8C1-siRNA-IMP-a2-a4 V2.00	0	10. siRNA-IMPa2-25 PSPC1-A488 DAPI IMPa2-A546_ah_TileScan_001 (Stage 34 of 49)	00-szcQ29gBJn6EVdphmN22jB
0		Cell	2	0.000	1.000	148	4	siRNA-IMPa2-25 PSPC1-A488 IMPa2-A546 DAPI 8C1-siRNA-IMP-a2-a4 V2.00	0	10. siRNA-IMPa2-25 PSPC1-A488 DAPI IMPa2-A546_ah_TileScan_001 (Stage 34 of 49)	00-szcQ29gBJn6EVdphmN22jB
0		Cell	2	0.000	1.000	149	5	siRNA-IMPa2-25 PSPC1-A488 IMPa2-A546 DAPI 8C1-siRNA-IMP-a2-a4 V2.00	0	10. siRNA-IMPa2-25 PSPC1-A488 DAPI IMPa2-A546_ah_TileScan_001 (Stage 34 of 49)	00-szcQ29gBJn6EVdphmN22jB
0		Cell	2	0.000	1.000	150	6	siRNA-IMPa2-25 PSPC1-A488 IMPa2-A546 DAPI 8C1-siRNA-IMP-a2-a4 V2.00	0	10. siRNA-IMPa2-25 PSPC1-A488 DAPI IMPa2-A546_ah_TileScan_001 (Stage 34 of 49)	00-szcQ29gBJn6EVdphmN22jB
0		Cell	2	0.000	1.000	151	7	siRNA-IMPa2-25 PSPC1-A488 IMPa2-A546 DAPI 8C1-siRNA-IMP-a2-a4 V2.00	0	10. siRNA-IMPa2-25 PSPC1-A488 DAPI IMPa2-A546_ah_TileScan_001 (Stage 34 of 49)	00-szcQ29gBJn6EVdphmN22jB
0		Cell	2	0.000	1.000	152	8	siRNA-IMPa2-25 PSPC1-A488 IMPa2-A546 DAPI 8C1-siRNA-IMP-a2-a4 V2.00	0	10. siRNA-IMPa2-25 PSPC1-A488 DAPI IMPa2-A546_ah_TileScan_001 (Stage 34 of 49)	00-szcQ29gBJn6EVdphmN22jB
0		Cell	2	0.000	1.000	153	9	siRNA-IMPa2-25 PSPC1-A488 IMPa2-A546 DAPI 8C1-siRNA-IMP-a2-a4 V2.00	0	10. siRNA-IMPa2-25 PSPC1-A488 DAPI IMPa2-A546_ah_TileScan_001 (Stage 34 of 49)	00-szcQ29gBJn6EVdphmN22jB
0		Cell	2	0.000	1.000	154	10	siRNA-IMPa2-25 PSPC1-A488 IMPa2-A546 DAPI 8C1-siRNA-IMP-a2-a4 V2.00	0	10. siRNA-IMPa2-25 PSPC1-A488 DAPI IMPa2-A546_ah_TileScan_001 (Stage 34 of 49)	00-szcQ29gBJn6EVdphmN22jB
0		Cell	2	0.000	1.000	155	11	siRNA-IMPa2-25 PSPC1-A488 IMPa2-A546 DAPI 8C1-siRNA-IMP-a2-a4 V2.00	0	10. siRNA-IMPa2-25 PSPC1-A488 DAPI IMPa2-A546_ah_TileScan_001 (Stage 34 of 49)	00-szcQ29gBJn6EVdphmN22jB
0		Cell	2	0.000	1.000	156	12	siRNA-IMPa2-25 PSPC1-A488 IMPa2-A546 DAPI 8C1-siRNA-IMP-a2-a4 V2.00	0	10. siRNA-IMPa2-25 PSPC1-A488 DAPI IMPa2-A546_ah_TileScan_001 (Stage 34 of 49)	00-szcQ29gBJn6EVdphmN22jB
0		Cell	2	0.000	1.000	157	13	siRNA-IMPa2-25 PSPC1-A488 IMPa2-A546 DAPI 8C1-siRNA-IMP-a2-a4 V2.00	0	10. siRNA-IMPa2-25 PSPC1-A488 DAPI IMPa2-A546_ah_TileScan_001 (Stage 34 of 49)	00-szcQ29gBJn6EVdphmN22jB
0		Cell	2	0.000	1.000	158	14	siRNA-IMPa2-25 PSPC1-A488 IMPa2-A546 DAPI 8C1-siRNA-IMP-a2-a4 V2.00	0	10. siRNA-IMPa2-25 PSPC1-A488 DAPI IMPa2-A546_ah_TileScan_001 (Stage 34 of 49)	00-szcQ29gBJn6EVdphmN22jB
0		Cell	2	0.000	1.000	159	15	siRNA-IMPa2-25 PSPC1-A488 IMPa2-A546 DAPI 8C1-siRNA-IMP-a2-a4 V2.00	0	10. siRNA-IMPa2-25 PSPC1-A488 DAPI IMPa2-A546_ah_TileScan_001 (Stage 34 of 49)	00-szcQ29gBJn6EVdphmN22jB
0		Cell	2	0.000	1.000	160	16	siRNA-IMPa2-25 PSPC1-A488 IMPa2-A546 DAPI 8C1-siRNA-IMP-a2-a4 V2.00	0	10. siRNA-IMPa2-25 PSPC1-A488 DAPI IMPa2-A546_ah_TileScan_001 (Stage 34 of 49)	00-szcQ29gBJn6EVdphmN22jB
0		Cell	2	0.000	1.000	161	17	siRNA-IMPa2-25 PSPC1-A488 IMPa2-A546 DAPI 8C1-siRNA-IMP-a2-a4 V2.00	0	10. siRNA-IMPa2-25 PSPC1-A488 DAPI IMPa2-A546_ah_TileScan_001 (Stage 34 of 49)	00-szcQ29gBJn6EVdphmN22jB
0		Cell	2	0.000	1.000	162	18	siRNA-IMPa2-25 PSPC1-A488 IMPa2-A546 DAPI 8C1-siRNA-IMP-a2-a4 V2.00	0	10. siRNA-IMPa2-25 PSPC1-A488 DAPI IMPa2-A546_ah_TileScan_001 (Stage 34 of 49)	00-szcQ29gBJn6EVdphmN22jB
0		Cell	2	0.000	1.000	163	0	siRNA-IMPa2-25 PSPC1-A488 IMPa2-A546 DAPI 8C1-siRNA-IMP-a2-a4 V2.00	0	10. siRNA-IMPa2-25 PSPC1-A488 DAPI IMPa2-A546_ai_TileScan_001 (Stage 35 of 49)	00-GFgyiHo954Rw6jHakKxjMA
0		Cell	2	0.000	1.000	164	1	siRNA-IMPa2-25 PSPC1-A488 IMPa2-A546 DAPI 8C1-siRNA-IMP-a2-a4 V2.00	0	10. siRNA-IMPa2-25 PSPC1-A488 DAPI IMPa2-A546_ai_TileScan_001 (Stage 35 of 49)	00-GFgyiHo954Rw6jHakKxjMA
0		Cell	2	0.000	1.000	165	2	siRNA-IMPa2-25 PSPC1-A488 IMPa2-A546 DAPI 8C1-siRNA-IMP-a2-a4 V2.00	0	10. siRNA-IMPa2-25 PSPC1-A488 DAPI IMPa2-A546_ai_TileScan_001 (Stage 35 of 49)	00-GFgyiHo954Rw6jHakKxjMA
0		Cell	2	0.000	1.000	166	3	siRNA-IMPa2-25 PSPC1-A488 IMPa2-A546 DAPI 8C1-siRNA-IMP-a2-a4 V2.00	0	10. siRNA-IMPa2-25 PSPC1-A488 DAPI IMPa2-A546_ai_TileScan_001 (Stage 35 of 49)	00-GFgyiHo954Rw6jHakKxjMA
0		Cell	2	0.000	1.000	167	4	siRNA-IMPa2-25 PSPC1-A488 IMPa2-A546 DAPI 8C1-siRNA-IMP-a2-a4 V2.00	0	10. siRNA-IMPa2-25 PSPC1-A488 DAPI IMPa2-A546_ai_TileScan_001 (Stage 35 of 49)	00-GFgyiHo954Rw6jHakKxjMA
0		Cell	2	0.000	1.000	168	5	siRNA-IMPa2-25 PSPC1-A488 IMPa2-A546 DAPI 8C1-siRNA-IMP-a2-a4 V2.00	0	10. siRNA-IMPa2-25 PSPC1-A488 DAPI IMPa2-A546_ai_TileScan_001 (Stage 35 of 49)	00-GFgyiHo954Rw6jHakKxjMA
0		Cell	2	0.000	1.000	169	6	siRNA-IMPa2-25 PSPC1-A488 IMPa2-A546 DAPI 8C1-siRNA-IMP-a2-a4 V2.00	0	10. siRNA-IMPa2-25 PSPC1-A488 DAPI IMPa2-A546_ai_TileScan_001 (Stage 35 of 49)	00-GFgyiHo954Rw6jHakKxjMA
0		Cell	2	0.000	1.000	170	7	siRNA-IMPa2-25 PSPC1-A488 IMPa2-A546 DAPI 8C1-siRNA-IMP-a2-a4 V2.00	0	10. siRNA-IMPa2-25 PSPC1-A488 DAPI IMPa2-A546_ai_TileScan_001 (Stage 35 of 49)	00-GFgyiHo954Rw6jHakKxjMA
0		Cell	2	0.000	1.000	171	8	siRNA-IMPa2-25 PSPC1-A488 IMPa2-A546 DAPI 8C1-siRNA-IMP-a2-a4 V2.00	0	10. siRNA-IMPa2-25 PSPC1-A488 DAPI IMPa2-A546_ai_TileScan_001 (Stage 35 of 49)	00-GFgyiHo954Rw6jHakKxjMA
0		Cell	2	0.000	1.000	172	9	siRNA-IMPa2-25 PSPC1-A488 IMPa2-A546 DAPI 8C1-siRNA-IMP-a2-a4 V2.00	0	10. siRNA-IMPa2-25 PSPC1-A488 DAPI IMPa2-A546_ai_TileScan_001 (Stage 35 of 49)	00-GFgyiHo954Rw6jHakKxjMA
0		Cell	2	0.000	1.000	173	10	siRNA-IMPa2-25 PSPC1-A488 IMPa2-A546 DAPI 8C1-siRNA-IMP-a2-a4 V2.00	0	10. siRNA-IMPa2-25 PSPC1-A488 DAPI IMPa2-A546_ai_TileScan_001 (Stage 35 of 49)	00-GFgyiHo954Rw6jHakKxjMA
0		Cell	2	0.000	1.000	174	0	siRNA-IMPa2-25 PSPC1-A488 IMPa2-A546 DAPI 8C1-siRNA-IMP-a2-a4 V2.00	0	10. siRNA-IMPa2-25 PSPC1-A488 DAPI IMPa2-A546_aj_TileScan_001 (Stage 36 of 49)	00-799GWW4MoE3nvHb8WAD7gX
0		Cell	2	0.000	1.000	175	1	siRNA-IMPa2-25 PSPC1-A488 IMPa2-A546 DAPI 8C1-siRNA-IMP-a2-a4 V2.00	0	10. siRNA-IMPa2-25 PSPC1-A488 DAPI IMPa2-A546_aj_TileScan_001 (Stage 36 of 49)	00-799GWW4MoE3nvHb8WAD7gX
0		Cell	2	0.000	1.000	176	2	siRNA-IMPa2-25 PSPC1-A488 IMPa2-A546 DAPI 8C1-siRNA-IMP-a2-a4 V2.00	0	10. siRNA-IMPa2-25 PSPC1-A488 DAPI IMPa2-A546_aj_TileScan_001 (Stage 36 of 49)	00-799GWW4MoE3nvHb8WAD7gX
0		Cell	2	0.000	1.000	177	3	siRNA-IMPa2-25 PSPC1-A488 IMPa2-A546 DAPI 8C1-siRNA-IMP-a2-a4 V2.00	0	10. siRNA-IMPa2-25 PSPC1-A488 DAPI IMPa2-A546_aj_TileScan_001 (Stage 36 of 49)	00-799GWW4MoE3nvHb8WAD7gX
0		Cell	2	0.000	1.000	178	4	siRNA-IMPa2-25 PSPC1-A488 IMPa2-A546 DAPI 8C1-siRNA-IMP-a2-a4 V2.00	0	10. siRNA-IMPa2-25 PSPC1-A488 DAPI IMPa2-A546_aj_TileScan_001 (Stage 36 of 49)	00-799GWW4MoE3nvHb8WAD7gX
0		Cell	2	0.000	1.000	179	5	siRNA-IMPa2-25 PSPC1-A488 IMPa2-A546 DAPI 8C1-siRNA-IMP-a2-a4 V2.00	0	10. siRNA-IMPa2-25 PSPC1-A488 DAPI IMPa2-A546_aj_TileScan_001 (Stage 36 of 49)	00-799GWW4MoE3nvHb8WAD7gX
0		Cell	2	0.000	1.000	180	6	siRNA-IMPa2-25 PSPC1-A488 IMPa2-A546 DAPI 8C1-siRNA-IMP-a2-a4 V2.00	0	10. siRNA-IMPa2-25 PSPC1-A488 DAPI IMPa2-A546_aj_TileScan_001 (Stage 36 of 49)	00-799GWW4MoE3nvHb8WAD7gX
0		Cell	2	0.000	1.000	181	7	siRNA-IMPa2-25 PSPC1-A488 IMPa2-A546 DAPI 8C1-siRNA-IMP-a2-a4 V2.00	0	10. siRNA-IMPa2-25 PSPC1-A488 DAPI IMPa2-A546_aj_TileScan_001 (Stage 36 of 49)	00-799GWW4MoE3nvHb8WAD7gX
0		Cell	2	0.000	1.000	182	8	siRNA-IMPa2-25 PSPC1-A488 IMPa2-A546 DAPI 8C1-siRNA-IMP-a2-a4 V2.00	0	10. siRNA-IMPa2-25 PSPC1-A488 DAPI IMPa2-A546_aj_TileScan_001 (Stage 36 of 49)	00-799GWW4MoE3nvHb8WAD7gX
0		Cell	2	0.000	1.000	183	9	siRNA-IMPa2-25 PSPC1-A488 IMPa2-A546 DAPI 8C1-siRNA-IMP-a2-a4 V2.00	0	10. siRNA-IMPa2-25 PSPC1-A488 DAPI IMPa2-A546_aj_TileScan_001 (Stage 36 of 49)	00-799GWW4MoE3nvHb8WAD7gX
0		Cell	2	0.000	1.000	184	10	siRNA-IMPa2-25 PSPC1-A488 IMPa2-A546 DAPI 8C1-siRNA-IMP-a2-a4 V2.00	0	10. siRNA-IMPa2-25 PSPC1-A488 DAPI IMPa2-A546_aj_TileScan_001 (Stage 36 of 49)	00-799GWW4MoE3nvHb8WAD7gX
0		Cell	2	0.000	1.000	185	0	siRNA-IMPa2-25 PSPC1-A488 IMPa2-A546 DAPI 8C1-siRNA-IMP-a2-a4 V2.00	0	10. siRNA-IMPa2-25 PSPC1-A488 DAPI IMPa2-A546_ak_TileScan_001 (Stage 37 of 49)	00-w8ykC288eqHWeBN4JXrh95
0		Cell	2	0.000	1.000	186	1	siRNA-IMPa2-25 PSPC1-A488 IMPa2-A546 DAPI 8C1-siRNA-IMP-a2-a4 V2.00	0	10. siRNA-IMPa2-25 PSPC1-A488 DAPI IMPa2-A546_ak_TileScan_001 (Stage 37 of 49)	00-w8ykC288eqHWeBN4JXrh95
0		Cell	2	0.000	1.000	187	2	siRNA-IMPa2-25 PSPC1-A488 IMPa2-A546 DAPI 8C1-siRNA-IMP-a2-a4 V2.00	0	10. siRNA-IMPa2-25 PSPC1-A488 DAPI IMPa2-A546_ak_TileScan_001 (Stage 37 of 49)	00-w8ykC288eqHWeBN4JXrh95
0		Cell	2	0.000	1.000	188	3	siRNA-IMPa2-25 PSPC1-A488 IMPa2-A546 DAPI 8C1-siRNA-IMP-a2-a4 V2.00	0	10. siRNA-IMPa2-25 PSPC1-A488 DAPI IMPa2-A546_ak_TileScan_001 (Stage 37 of 49)	00-w8ykC288eqHWeBN4JXrh95
0		Cell	2	0.000	1.000	189	4	siRNA-IMPa2-25 PSPC1-A488 IMPa2-A546 DAPI 8C1-siRNA-IMP-a2-a4 V2.00	0	10. siRNA-IMPa2-25 PSPC1-A488 DAPI IMPa2-A546_ak_TileScan_001 (Stage 37 of 49)	00-w8ykC288eqHWeBN4JXrh95
0		Cell	2	0.000	1.000	190	5	siRNA-IMPa2-25 PSPC1-A488 IMPa2-A546 DAPI 8C1-siRNA-IMP-a2-a4 V2.00	0	10. siRNA-IMPa2-25 PSPC1-A488 DAPI IMPa2-A546_ak_TileScan_001 (Stage 37 of 49)	00-w8ykC288eqHWeBN4JXrh95
0		Cell	2	0.000	1.000	191	6	siRNA-IMPa2-25 PSPC1-A488 IMPa2-A546 DAPI 8C1-siRNA-IMP-a2-a4 V2.00	0	10. siRNA-IMPa2-25 PSPC1-A488 DAPI IMPa2-A546_ak_TileScan_001 (Stage 37 of 49)	00-w8ykC288eqHWeBN4JXrh95
0		Cell	2	0.000	1.000	192	7	siRNA-IMPa2-25 PSPC1-A488 IMPa2-A546 DAPI 8C1-siRNA-IMP-a2-a4 V2.00	0	10. siRNA-IMPa2-25 PSPC1-A488 DAPI IMPa2-A546_ak_TileScan_001 (Stage 37 of 49)	00-w8ykC288eqHWeBN4JXrh95
0		Cell	2	0.000	1.000	193	8	siRNA-IMPa2-25 PSPC1-A488 IMPa2-A546 DAPI 8C1-siRNA-IMP-a2-a4 V2.00	0	10. siRNA-IMPa2-25 PSPC1-A488 DAPI IMPa2-A546_ak_TileScan_001 (Stage 37 of 49)	00-w8ykC288eqHWeBN4JXrh95
0		Cell	2	0.000	1.000	194	9	siRNA-IMPa2-25 PSPC1-A488 IMPa2-A546 DAPI 8C1-siRNA-IMP-a2-a4 V2.00	0	10. siRNA-IMPa2-25 PSPC1-A488 DAPI IMPa2-A546_ak_TileScan_001 (Stage 37 of 49)	00-w8ykC288eqHWeBN4JXrh95
0		Cell	2	0.000	1.000	195	10	siRNA-IMPa2-25 PSPC1-A488 IMPa2-A546 DAPI 8C1-siRNA-IMP-a2-a4 V2.00	0	10. siRNA-IMPa2-25 PSPC1-A488 DAPI IMPa2-A546_ak_TileScan_001 (Stage 37 of 49)	00-w8ykC288eqHWeBN4JXrh95
0		Cell	2	0.000	1.000	196	11	siRNA-IMPa2-25 PSPC1-A488 IMPa2-A546 DAPI 8C1-siRNA-IMP-a2-a4 V2.00	0	10. siRNA-IMPa2-25 PSPC1-A488 DAPI IMPa2-A546_ak_TileScan_001 (Stage 37 of 49)	00-w8ykC288eqHWeBN4JXrh95
0		Cell	2	0.000	1.000	197	12	siRNA-IMPa2-25 PSPC1-A488 IMPa2-A546 DAPI 8C1-siRNA-IMP-a2-a4 V2.00	0	10. siRNA-IMPa2-25 PSPC1-A488 DAPI IMPa2-A546_ak_TileScan_001 (Stage 37 of 49)	00-w8ykC288eqHWeBN4JXrh95
0		Cell	2	0.000	1.000	198	13	siRNA-IMPa2-25 PSPC1-A488 IMPa2-A546 DAPI 8C1-siRNA-IMP-a2-a4 V2.00	0	10. siRNA-IMPa2-25 PSPC1-A488 DAPI IMPa2-A546_ak_TileScan_001 (Stage 37 of 49)	00-w8ykC288eqHWeBN4JXrh95
0		Cell	2	0.000	1.000	199	14	siRNA-IMPa2-25 PSPC1-A488 IMPa2-A546 DAPI 8C1-siRNA-IMP-a2-a4 V2.00	0	10. siRNA-IMPa2-25 PSPC1-A488 DAPI IMPa2-A546_ak_TileScan_001 (Stage 37 of 49)	00-w8ykC288eqHWeBN4JXrh95
0		Cell	2	0.000	1.000	200	15	siRNA-IMPa2-25 PSPC1-A488 IMPa2-A546 DAPI 8C1-siRNA-IMP-a2-a4 V2.00	0	10. siRNA-IMPa2-25 PSPC1-A488 DAPI IMPa2-A546_ak_TileScan_001 (Stage 37 of 49)	00-w8ykC288eqHWeBN4JXrh95
0		Cell	2	0.000	1.000	201	16	siRNA-IMPa2-25 PSPC1-A488 IMPa2-A546 DAPI 8C1-siRNA-IMP-a2-a4 V2.00	0	10. siRNA-IMPa2-25 PSPC1-A488 DAPI IMPa2-A546_ak_TileScan_001 (Stage 37 of 49)	00-w8ykC288eqHWeBN4JXrh95
0		Cell	2	0.000	1.000	202	0	siRNA-IMPa2-25 PSPC1-A488 IMPa2-A546 DAPI 8C1-siRNA-IMP-a2-a4 V2.00	0	10. siRNA-IMPa2-25 PSPC1-A488 DAPI IMPa2-A546_al_TileScan_001 (Stage 38 of 49)	00-JNGaFoRnTw2s6zMTQxn447
0		Cell	2	0.000	1.000	203	1	siRNA-IMPa2-25 PSPC1-A488 IMPa2-A546 DAPI 8C1-siRNA-IMP-a2-a4 V2.00	0	10. siRNA-IMPa2-25 PSPC1-A488 DAPI IMPa2-A546_al_TileScan_001 (Stage 38 of 49)	00-JNGaFoRnTw2s6zMTQxn447
0		Cell	2	0.000	1.000	204	2	siRNA-IMPa2-25 PSPC1-A488 IMPa2-A546 DAPI 8C1-siRNA-IMP-a2-a4 V2.00	0	10. siRNA-IMPa2-25 PSPC1-A488 DAPI IMPa2-A546_al_TileScan_001 (Stage 38 of 49)	00-JNGaFoRnTw2s6zMTQxn447
0		Cell	2	0.000	1.000	205	3	siRNA-IMPa2-25 PSPC1-A488 IMPa2-A546 DAPI 8C1-siRNA-IMP-a2-a4 V2.00	0	10. siRNA-IMPa2-25 PSPC1-A488 DAPI IMPa2-A546_al_TileScan_001 (Stage 38 of 49)	00-JNGaFoRnTw2s6zMTQxn447
0		Cell	2	0.000	1.000	206	4	siRNA-IMPa2-25 PSPC1-A488 IMPa2-A546 DAPI 8C1-siRNA-IMP-a2-a4 V2.00	0	10. siRNA-IMPa2-25 PSPC1-A488 DAPI IMPa2-A546_al_TileScan_001 (Stage 38 of 49)	00-JNGaFoRnTw2s6zMTQxn447
0		Cell	2	0.000	1.000	207	5	siRNA-IMPa2-25 PSPC1-A488 IMPa2-A546 DAPI 8C1-siRNA-IMP-a2-a4 V2.00	0	10. siRNA-IMPa2-25 PSPC1-A488 DAPI IMPa2-A546_al_TileScan_001 (Stage 38 of 49)	00-JNGaFoRnTw2s6zMTQxn447
0		Cell	2	0.000	1.000	208	6	siRNA-IMPa2-25 PSPC1-A488 IMPa2-A546 DAPI 8C1-siRNA-IMP-a2-a4 V2.00	0	10. siRNA-IMPa2-25 PSPC1-A488 DAPI IMPa2-A546_al_TileScan_001 (Stage 38 of 49)	00-JNGaFoRnTw2s6zMTQxn447
0		Cell	2	0.000	1.000	209	7	siRNA-IMPa2-25 PSPC1-A488 IMPa2-A546 DAPI 8C1-siRNA-IMP-a2-a4 V2.00	0	10. siRNA-IMPa2-25 PSPC1-A488 DAPI IMPa2-A546_al_TileScan_001 (Stage 38 of 49)	00-JNGaFoRnTw2s6zMTQxn447
0		Cell	2	0.000	1.000	210	8	siRNA-IMPa2-25 PSPC1-A488 IMPa2-A546 DAPI 8C1-siRNA-IMP-a2-a4 V2.00	0	10. siRNA-IMPa2-25 PSPC1-A488 DAPI IMPa2-A546_al_TileScan_001 (Stage 38 of 49)	00-JNGaFoRnTw2s6zMTQxn447
0		Cell	2	0.000	1.000	211	9	siRNA-IMPa2-25 PSPC1-A488 IMPa2-A546 DAPI 8C1-siRNA-IMP-a2-a4 V2.00	0	10. siRNA-IMPa2-25 PSPC1-A488 DAPI IMPa2-A546_al_TileScan_001 (Stage 38 of 49)	00-JNGaFoRnTw2s6zMTQxn447
0		Cell	2	0.000	1.000	212	10	siRNA-IMPa2-25 PSPC1-A488 IMPa2-A546 DAPI 8C1-siRNA-IMP-a2-a4 V2.00	0	10. siRNA-IMPa2-25 PSPC1-A488 DAPI IMPa2-A546_al_TileScan_001 (Stage 38 of 49)	00-JNGaFoRnTw2s6zMTQxn447
0		Cell	2	0.000	1.000	213	11	siRNA-IMPa2-25 PSPC1-A488 IMPa2-A546 DAPI 8C1-siRNA-IMP-a2-a4 V2.00	0	10. siRNA-IMPa2-25 PSPC1-A488 DAPI IMPa2-A546_al_TileScan_001 (Stage 38 of 49)	00-JNGaFoRnTw2s6zMTQxn447
0		Cell	2	0.000	1.000	214	12	siRNA-IMPa2-25 PSPC1-A488 IMPa2-A546 DAPI 8C1-siRNA-IMP-a2-a4 V2.00	0	10. siRNA-IMPa2-25 PSPC1-A488 DAPI IMPa2-A546_al_TileScan_001 (Stage 38 of 49)	00-JNGaFoRnTw2s6zMTQxn447
0		Cell	2	0.000	1.000	215	13	siRNA-IMPa2-25 PSPC1-A488 IMPa2-A546 DAPI 8C1-siRNA-IMP-a2-a4 V2.00	0	10. siRNA-IMPa2-25 PSPC1-A488 DAPI IMPa2-A546_al_TileScan_001 (Stage 38 of 49)	00-JNGaFoRnTw2s6zMTQxn447
0		Cell	2	0.000	1.000	216	14	siRNA-IMPa2-25 PSPC1-A488 IMPa2-A546 DAPI 8C1-siRNA-IMP-a2-a4 V2.00	0	10. siRNA-IMPa2-25 PSPC1-A488 DAPI IMPa2-A546_al_TileScan_001 (Stage 38 of 49)	00-JNGaFoRnTw2s6zMTQxn447
0		Cell	2	0.000	1.000	217	15	siRNA-IMPa2-25 PSPC1-A488 IMPa2-A546 DAPI 8C1-siRNA-IMP-a2-a4 V2.00	0	10. siRNA-IMPa2-25 PSPC1-A488 DAPI IMPa2-A546_al_TileScan_001 (Stage 38 of 49)	00-JNGaFoRnTw2s6zMTQxn447
0		Cell	2	0.000	1.000	218	16	siRNA-IMPa2-25 PSPC1-A488 IMPa2-A546 DAPI 8C1-siRNA-IMP-a2-a4 V2.00	0	10. siRNA-IMPa2-25 PSPC1-A488 DAPI IMPa2-A546_al_TileScan_001 (Stage 38 of 49)	00-JNGaFoRnTw2s6zMTQxn447
0		Cell	2	0.000	1.000	219	17	siRNA-IMPa2-25 PSPC1-A488 IMPa2-A546 DAPI 8C1-siRNA-IMP-a2-a4 V2.00	0	10. siRNA-IMPa2-25 PSPC1-A488 DAPI IMPa2-A546_al_TileScan_001 (Stage 38 of 49)	00-JNGaFoRnTw2s6zMTQxn447
0		Cell	2	0.000	1.000	220	18	siRNA-IMPa2-25 PSPC1-A488 IMPa2-A546 DAPI 8C1-siRNA-IMP-a2-a4 V2.00	0	10. siRNA-IMPa2-25 PSPC1-A488 DAPI IMPa2-A546_al_TileScan_001 (Stage 38 of 49)	00-JNGaFoRnTw2s6zMTQxn447
0		Cell	2	0.000	1.000	221	19	siRNA-IMPa2-25 PSPC1-A488 IMPa2-A546 DAPI 8C1-siRNA-IMP-a2-a4 V2.00	0	10. siRNA-IMPa2-25 PSPC1-A488 DAPI IMPa2-A546_al_TileScan_001 (Stage 38 of 49)	00-JNGaFoRnTw2s6zMTQxn447
0		Cell	2	0.000	1.000	222	20	siRNA-IMPa2-25 PSPC1-A488 IMPa2-A546 DAPI 8C1-siRNA-IMP-a2-a4 V2.00	0	10. siRNA-IMPa2-25 PSPC1-A488 DAPI IMPa2-A546_al_TileScan_001 (Stage 38 of 49)	00-JNGaFoRnTw2s6zMTQxn447
0		Cell	2	0.000	1.000	223	0	siRNA-IMPa2-25 PSPC1-A488 IMPa2-A546 DAPI 8C1-siRNA-IMP-a2-a4 V2.00	0	10. siRNA-IMPa2-25 PSPC1-A488 DAPI IMPa2-A546_am_TileScan_001 (Stage 39 of 49)	00-CsdVMULyhJekZpSm4xKGrT
0		Cell	2	0.000	1.000	224	1	siRNA-IMPa2-25 PSPC1-A488 IMPa2-A546 DAPI 8C1-siRNA-IMP-a2-a4 V2.00	0	10. siRNA-IMPa2-25 PSPC1-A488 DAPI IMPa2-A546_am_TileScan_001 (Stage 39 of 49)	00-CsdVMULyhJekZpSm4xKGrT
0		Cell	2	0.000	1.000	225	2	siRNA-IMPa2-25 PSPC1-A488 IMPa2-A546 DAPI 8C1-siRNA-IMP-a2-a4 V2.00	0	10. siRNA-IMPa2-25 PSPC1-A488 DAPI IMPa2-A546_am_TileScan_001 (Stage 39 of 49)	00-CsdVMULyhJekZpSm4xKGrT
0		Cell	2	0.000	1.000	226	3	siRNA-IMPa2-25 PSPC1-A488 IMPa2-A546 DAPI 8C1-siRNA-IMP-a2-a4 V2.00	0	10. siRNA-IMPa2-25 PSPC1-A488 DAPI IMPa2-A546_am_TileScan_001 (Stage 39 of 49)	00-CsdVMULyhJekZpSm4xKGrT
0		Cell	2	0.000	1.000	227	4	siRNA-IMPa2-25 PSPC1-A488 IMPa2-A546 DAPI 8C1-siRNA-IMP-a2-a4 V2.00	0	10. siRNA-IMPa2-25 PSPC1-A488 DAPI IMPa2-A546_am_TileScan_001 (Stage 39 of 49)	00-CsdVMULyhJekZpSm4xKGrT
0		Cell	2	0.000	1.000	228	5	siRNA-IMPa2-25 PSPC1-A488 IMPa2-A546 DAPI 8C1-siRNA-IMP-a2-a4 V2.00	0	10. siRNA-IMPa2-25 PSPC1-A488 DAPI IMPa2-A546_am_TileScan_001 (Stage 39 of 49)	00-CsdVMULyhJekZpSm4xKGrT
0		Cell	2	0.000	1.000	229	6	siRNA-IMPa2-25 PSPC1-A488 IMPa2-A546 DAPI 8C1-siRNA-IMP-a2-a4 V2.00	0	10. siRNA-IMPa2-25 PSPC1-A488 DAPI IMPa2-A546_am_TileScan_001 (Stage 39 of 49)	00-CsdVMULyhJekZpSm4xKGrT
0		Cell	2	0.000	1.000	230	7	siRNA-IMPa2-25 PSPC1-A488 IMPa2-A546 DAPI 8C1-siRNA-IMP-a2-a4 V2.00	0	10. siRNA-IMPa2-25 PSPC1-A488 DAPI IMPa2-A546_am_TileScan_001 (Stage 39 of 49)	00-CsdVMULyhJekZpSm4xKGrT
0		Cell	2	0.000	1.000	231	8	siRNA-IMPa2-25 PSPC1-A488 IMPa2-A546 DAPI 8C1-siRNA-IMP-a2-a4 V2.00	0	10. siRNA-IMPa2-25 PSPC1-A488 DAPI IMPa2-A546_am_TileScan_001 (Stage 39 of 49)	00-CsdVMULyhJekZpSm4xKGrT
0		Cell	2	0.000	1.000	232	9	siRNA-IMPa2-25 PSPC1-A488 IMPa2-A546 DAPI 8C1-siRNA-IMP-a2-a4 V2.00	0	10. siRNA-IMPa2-25 PSPC1-A488 DAPI IMPa2-A546_am_TileScan_001 (Stage 39 of 49)	00-CsdVMULyhJekZpSm4xKGrT
0		Cell	2	0.000	1.000	233	10	siRNA-IMPa2-25 PSPC1-A488 IMPa2-A546 DAPI 8C1-siRNA-IMP-a2-a4 V2.00	0	10. siRNA-IMPa2-25 PSPC1-A488 DAPI IMPa2-A546_am_TileScan_001 (Stage 39 of 49)	00-CsdVMULyhJekZpSm4xKGrT
0		Cell	2	0.000	1.000	234	11	siRNA-IMPa2-25 PSPC1-A488 IMPa2-A546 DAPI 8C1-siRNA-IMP-a2-a4 V2.00	0	10. siRNA-IMPa2-25 PSPC1-A488 DAPI IMPa2-A546_am_TileScan_001 (Stage 39 of 49)	00-CsdVMULyhJekZpSm4xKGrT
0		Cell	2	0.000	1.000	235	12	siRNA-IMPa2-25 PSPC1-A488 IMPa2-A546 DAPI 8C1-siRNA-IMP-a2-a4 V2.00	0	10. siRNA-IMPa2-25 PSPC1-A488 DAPI IMPa2-A546_am_TileScan_001 (Stage 39 of 49)	00-CsdVMULyhJekZpSm4xKGrT
0		Cell	2	0.000	1.000	236	13	siRNA-IMPa2-25 PSPC1-A488 IMPa2-A546 DAPI 8C1-siRNA-IMP-a2-a4 V2.00	0	10. siRNA-IMPa2-25 PSPC1-A488 DAPI IMPa2-A546_am_TileScan_001 (Stage 39 of 49)	00-CsdVMULyhJekZpSm4xKGrT
0		Cell	2	0.000	1.000	237	14	siRNA-IMPa2-25 PSPC1-A488 IMPa2-A546 DAPI 8C1-siRNA-IMP-a2-a4 V2.00	0	10. siRNA-IMPa2-25 PSPC1-A488 DAPI IMPa2-A546_am_TileScan_001 (Stage 39 of 49)	00-CsdVMULyhJekZpSm4xKGrT
0		Cell	2	0.000	1.000	238	15	siRNA-IMPa2-25 PSPC1-A488 IMPa2-A546 DAPI 8C1-siRNA-IMP-a2-a4 V2.00	0	10. siRNA-IMPa2-25 PSPC1-A488 DAPI IMPa2-A546_am_TileScan_001 (Stage 39 of 49)	00-CsdVMULyhJekZpSm4xKGrT
0		Cell	2	0.000	1.000	239	16	siRNA-IMPa2-25 PSPC1-A488 IMPa2-A546 DAPI 8C1-siRNA-IMP-a2-a4 V2.00	0	10. siRNA-IMPa2-25 PSPC1-A488 DAPI IMPa2-A546_am_TileScan_001 (Stage 39 of 49)	00-CsdVMULyhJekZpSm4xKGrT
0		Cell	2	0.000	1.000	240	17	siRNA-IMPa2-25 PSPC1-A488 IMPa2-A546 DAPI 8C1-siRNA-IMP-a2-a4 V2.00	0	10. siRNA-IMPa2-25 PSPC1-A488 DAPI IMPa2-A546_am_TileScan_001 (Stage 39 of 49)	00-CsdVMULyhJekZpSm4xKGrT
0		Cell	2	0.000	1.000	241	18	siRNA-IMPa2-25 PSPC1-A488 IMPa2-A546 DAPI 8C1-siRNA-IMP-a2-a4 V2.00	0	10. siRNA-IMPa2-25 PSPC1-A488 DAPI IMPa2-A546_am_TileScan_001 (Stage 39 of 49)	00-CsdVMULyhJekZpSm4xKGrT
0		Cell	2	0.000	1.000	242	19	siRNA-IMPa2-25 PSPC1-A488 IMPa2-A546 DAPI 8C1-siRNA-IMP-a2-a4 V2.00	0	10. siRNA-IMPa2-25 PSPC1-A488 DAPI IMPa2-A546_am_TileScan_001 (Stage 39 of 49)	00-CsdVMULyhJekZpSm4xKGrT
0		Cell	2	0.000	1.000	243	0	siRNA-IMPa2-25 PSPC1-A488 IMPa2-A546 DAPI 8C1-siRNA-IMP-a2-a4 V2.00	0	10. siRNA-IMPa2-25 PSPC1-A488 DAPI IMPa2-A546_an_TileScan_001 (Stage 40 of 49)	00-nhXGSbtgJuAuVNSHhr7k6o
0		Cell	2	0.000	1.000	244	1	siRNA-IMPa2-25 PSPC1-A488 IMPa2-A546 DAPI 8C1-siRNA-IMP-a2-a4 V2.00	0	10. siRNA-IMPa2-25 PSPC1-A488 DAPI IMPa2-A546_an_TileScan_001 (Stage 40 of 49)	00-nhXGSbtgJuAuVNSHhr7k6o
0		Cell	2	0.000	1.000	245	2	siRNA-IMPa2-25 PSPC1-A488 IMPa2-A546 DAPI 8C1-siRNA-IMP-a2-a4 V2.00	0	10. siRNA-IMPa2-25 PSPC1-A488 DAPI IMPa2-A546_an_TileScan_001 (Stage 40 of 49)	00-nhXGSbtgJuAuVNSHhr7k6o
0		Cell	2	0.000	1.000	246	3	siRNA-IMPa2-25 PSPC1-A488 IMPa2-A546 DAPI 8C1-siRNA-IMP-a2-a4 V2.00	0	10. siRNA-IMPa2-25 PSPC1-A488 DAPI IMPa2-A546_an_TileScan_001 (Stage 40 of 49)	00-nhXGSbtgJuAuVNSHhr7k6o
0		Cell	2	0.000	1.000	247	4	siRNA-IMPa2-25 PSPC1-A488 IMPa2-A546 DAPI 8C1-siRNA-IMP-a2-a4 V2.00	0	10. siRNA-IMPa2-25 PSPC1-A488 DAPI IMPa2-A546_an_TileScan_001 (Stage 40 of 49)	00-nhXGSbtgJuAuVNSHhr7k6o
0		Cell	2	0.000	1.000	248	5	siRNA-IMPa2-25 PSPC1-A488 IMPa2-A546 DAPI 8C1-siRNA-IMP-a2-a4 V2.00	0	10. siRNA-IMPa2-25 PSPC1-A488 DAPI IMPa2-A546_an_TileScan_001 (Stage 40 of 49)	00-nhXGSbtgJuAuVNSHhr7k6o
0		Cell	2	0.000	1.000	249	6	siRNA-IMPa2-25 PSPC1-A488 IMPa2-A546 DAPI 8C1-siRNA-IMP-a2-a4 V2.00	0	10. siRNA-IMPa2-25 PSPC1-A488 DAPI IMPa2-A546_an_TileScan_001 (Stage 40 of 49)	00-nhXGSbtgJuAuVNSHhr7k6o
0		Cell	2	0.000	1.000	250	7	siRNA-IMPa2-25 PSPC1-A488 IMPa2-A546 DAPI 8C1-siRNA-IMP-a2-a4 V2.00	0	10. siRNA-IMPa2-25 PSPC1-A488 DAPI IMPa2-A546_an_TileScan_001 (Stage 40 of 49)	00-nhXGSbtgJuAuVNSHhr7k6o
0		Cell	2	0.000	1.000	251	8	siRNA-IMPa2-25 PSPC1-A488 IMPa2-A546 DAPI 8C1-siRNA-IMP-a2-a4 V2.00	0	10. siRNA-IMPa2-25 PSPC1-A488 DAPI IMPa2-A546_an_TileScan_001 (Stage 40 of 49)	00-nhXGSbtgJuAuVNSHhr7k6o
0		Cell	2	0.000	1.000	252	9	siRNA-IMPa2-25 PSPC1-A488 IMPa2-A546 DAPI 8C1-siRNA-IMP-a2-a4 V2.00	0	10. siRNA-IMPa2-25 PSPC1-A488 DAPI IMPa2-A546_an_TileScan_001 (Stage 40 of 49)	00-nhXGSbtgJuAuVNSHhr7k6o
0		Cell	2	0.000	1.000	253	10	siRNA-IMPa2-25 PSPC1-A488 IMPa2-A546 DAPI 8C1-siRNA-IMP-a2-a4 V2.00	0	10. siRNA-IMPa2-25 PSPC1-A488 DAPI IMPa2-A546_an_TileScan_001 (Stage 40 of 49)	00-nhXGSbtgJuAuVNSHhr7k6o
0		Cell	2	0.000	1.000	254	11	siRNA-IMPa2-25 PSPC1-A488 IMPa2-A546 DAPI 8C1-siRNA-IMP-a2-a4 V2.00	0	10. siRNA-IMPa2-25 PSPC1-A488 DAPI IMPa2-A546_an_TileScan_001 (Stage 40 of 49)	00-nhXGSbtgJuAuVNSHhr7k6o
0		Cell	2	0.000	1.000	255	12	siRNA-IMPa2-25 PSPC1-A488 IMPa2-A546 DAPI 8C1-siRNA-IMP-a2-a4 V2.00	0	10. siRNA-IMPa2-25 PSPC1-A488 DAPI IMPa2-A546_an_TileScan_001 (Stage 40 of 49)	00-nhXGSbtgJuAuVNSHhr7k6o
0		Cell	2	0.000	1.000	256	13	siRNA-IMPa2-25 PSPC1-A488 IMPa2-A546 DAPI 8C1-siRNA-IMP-a2-a4 V2.00	0	10. siRNA-IMPa2-25 PSPC1-A488 DAPI IMPa2-A546_an_TileScan_001 (Stage 40 of 49)	00-nhXGSbtgJuAuVNSHhr7k6o
0		Cell	2	0.000	1.000	257	14	siRNA-IMPa2-25 PSPC1-A488 IMPa2-A546 DAPI 8C1-siRNA-IMP-a2-a4 V2.00	0	10. siRNA-IMPa2-25 PSPC1-A488 DAPI IMPa2-A546_an_TileScan_001 (Stage 40 of 49)	00-nhXGSbtgJuAuVNSHhr7k6o
0		Cell	2	0.000	1.000	258	15	siRNA-IMPa2-25 PSPC1-A488 IMPa2-A546 DAPI 8C1-siRNA-IMP-a2-a4 V2.00	0	10. siRNA-IMPa2-25 PSPC1-A488 DAPI IMPa2-A546_an_TileScan_001 (Stage 40 of 49)	00-nhXGSbtgJuAuVNSHhr7k6o
0		Cell	2	0.000	1.000	259	16	siRNA-IMPa2-25 PSPC1-A488 IMPa2-A546 DAPI 8C1-siRNA-IMP-a2-a4 V2.00	0	10. siRNA-IMPa2-25 PSPC1-A488 DAPI IMPa2-A546_an_TileScan_001 (Stage 40 of 49)	00-nhXGSbtgJuAuVNSHhr7k6o
0		Cell	2	0.000	1.000	260	17	siRNA-IMPa2-25 PSPC1-A488 IMPa2-A546 DAPI 8C1-siRNA-IMP-a2-a4 V2.00	0	10. siRNA-IMPa2-25 PSPC1-A488 DAPI IMPa2-A546_an_TileScan_001 (Stage 40 of 49)	00-nhXGSbtgJuAuVNSHhr7k6o
0		Cell	2	0.000	1.000	261	18	siRNA-IMPa2-25 PSPC1-A488 IMPa2-A546 DAPI 8C1-siRNA-IMP-a2-a4 V2.00	0	10. siRNA-IMPa2-25 PSPC1-A488 DAPI IMPa2-A546_an_TileScan_001 (Stage 40 of 49)	00-nhXGSbtgJuAuVNSHhr7k6o
0		Cell	2	0.000	1.000	262	19	siRNA-IMPa2-25 PSPC1-A488 IMPa2-A546 DAPI 8C1-siRNA-IMP-a2-a4 V2.00	0	10. siRNA-IMPa2-25 PSPC1-A488 DAPI IMPa2-A546_an_TileScan_001 (Stage 40 of 49)	00-nhXGSbtgJuAuVNSHhr7k6o
0		Cell	2	0.000	1.000	263	20	siRNA-IMPa2-25 PSPC1-A488 IMPa2-A546 DAPI 8C1-siRNA-IMP-a2-a4 V2.00	0	10. siRNA-IMPa2-25 PSPC1-A488 DAPI IMPa2-A546_an_TileScan_001 (Stage 40 of 49)	00-nhXGSbtgJuAuVNSHhr7k6o
0		Cell	2	0.000	1.000	264	21	siRNA-IMPa2-25 PSPC1-A488 IMPa2-A546 DAPI 8C1-siRNA-IMP-a2-a4 V2.00	0	10. siRNA-IMPa2-25 PSPC1-A488 DAPI IMPa2-A546_an_TileScan_001 (Stage 40 of 49)	00-nhXGSbtgJuAuVNSHhr7k6o
0		Cell	2	0.000	1.000	265	22	siRNA-IMPa2-25 PSPC1-A488 IMPa2-A546 DAPI 8C1-siRNA-IMP-a2-a4 V2.00	0	10. siRNA-IMPa2-25 PSPC1-A488 DAPI IMPa2-A546_an_TileScan_001 (Stage 40 of 49)	00-nhXGSbtgJuAuVNSHhr7k6o
0		Cell	2	0.000	1.000	266	23	siRNA-IMPa2-25 PSPC1-A488 IMPa2-A546 DAPI 8C1-siRNA-IMP-a2-a4 V2.00	0	10. siRNA-IMPa2-25 PSPC1-A488 DAPI IMPa2-A546_an_TileScan_001 (Stage 40 of 49)	00-nhXGSbtgJuAuVNSHhr7k6o
0		Cell	2	0.000	1.000	267	24	siRNA-IMPa2-25 PSPC1-A488 IMPa2-A546 DAPI 8C1-siRNA-IMP-a2-a4 V2.00	0	10. siRNA-IMPa2-25 PSPC1-A488 DAPI IMPa2-A546_an_TileScan_001 (Stage 40 of 49)	00-nhXGSbtgJuAuVNSHhr7k6o
0		Cell	2	0.000	1.000	268	25	siRNA-IMPa2-25 PSPC1-A488 IMPa2-A546 DAPI 8C1-siRNA-IMP-a2-a4 V2.00	0	10. siRNA-IMPa2-25 PSPC1-A488 DAPI IMPa2-A546_an_TileScan_001 (Stage 40 of 49)	00-nhXGSbtgJuAuVNSHhr7k6o
0		Cell	2	0.000	1.000	269	26	siRNA-IMPa2-25 PSPC1-A488 IMPa2-A546 DAPI 8C1-siRNA-IMP-a2-a4 V2.00	0	10. siRNA-IMPa2-25 PSPC1-A488 DAPI IMPa2-A546_an_TileScan_001 (Stage 40 of 49)	00-nhXGSbtgJuAuVNSHhr7k6o
0		Cell	2	0.000	1.000	270	27	siRNA-IMPa2-25 PSPC1-A488 IMPa2-A546 DAPI 8C1-siRNA-IMP-a2-a4 V2.00	0	10. siRNA-IMPa2-25 PSPC1-A488 DAPI IMPa2-A546_an_TileScan_001 (Stage 40 of 49)	00-nhXGSbtgJuAuVNSHhr7k6o
0		Cell	2	0.000	1.000	271	28	siRNA-IMPa2-25 PSPC1-A488 IMPa2-A546 DAPI 8C1-siRNA-IMP-a2-a4 V2.00	0	10. siRNA-IMPa2-25 PSPC1-A488 DAPI IMPa2-A546_an_TileScan_001 (Stage 40 of 49)	00-nhXGSbtgJuAuVNSHhr7k6o
0		Cell	2	0.000	1.000	272	29	siRNA-IMPa2-25 PSPC1-A488 IMPa2-A546 DAPI 8C1-siRNA-IMP-a2-a4 V2.00	0	10. siRNA-IMPa2-25 PSPC1-A488 DAPI IMPa2-A546_an_TileScan_001 (Stage 40 of 49)	00-nhXGSbtgJuAuVNSHhr7k6o
0		Cell	2	0.000	1.000	273	30	siRNA-IMPa2-25 PSPC1-A488 IMPa2-A546 DAPI 8C1-siRNA-IMP-a2-a4 V2.00	0	10. siRNA-IMPa2-25 PSPC1-A488 DAPI IMPa2-A546_an_TileScan_001 (Stage 40 of 49)	00-nhXGSbtgJuAuVNSHhr7k6o
0		Cell	2	0.000	1.000	274	31	siRNA-IMPa2-25 PSPC1-A488 IMPa2-A546 DAPI 8C1-siRNA-IMP-a2-a4 V2.00	0	10. siRNA-IMPa2-25 PSPC1-A488 DAPI IMPa2-A546_an_TileScan_001 (Stage 40 of 49)	00-nhXGSbtgJuAuVNSHhr7k6o
0		Cell	2	0.000	1.000	275	32	siRNA-IMPa2-25 PSPC1-A488 IMPa2-A546 DAPI 8C1-siRNA-IMP-a2-a4 V2.00	0	10. siRNA-IMPa2-25 PSPC1-A488 DAPI IMPa2-A546_an_TileScan_001 (Stage 40 of 49)	00-nhXGSbtgJuAuVNSHhr7k6o
0		Cell	2	0.000	1.000	276	0	siRNA-IMPa2-25 PSPC1-A488 IMPa2-A546 DAPI 8C1-siRNA-IMP-a2-a4 V2.00	0	10. siRNA-IMPa2-25 PSPC1-A488 DAPI IMPa2-A546_ao_TileScan_001 (Stage 41 of 49)	00-4QUkuRH74NoZEt5VCPiawd
0		Cell	2	0.000	1.000	277	1	siRNA-IMPa2-25 PSPC1-A488 IMPa2-A546 DAPI 8C1-siRNA-IMP-a2-a4 V2.00	0	10. siRNA-IMPa2-25 PSPC1-A488 DAPI IMPa2-A546_ao_TileScan_001 (Stage 41 of 49)	00-4QUkuRH74NoZEt5VCPiawd
0		Cell	2	0.000	1.000	278	2	siRNA-IMPa2-25 PSPC1-A488 IMPa2-A546 DAPI 8C1-siRNA-IMP-a2-a4 V2.00	0	10. siRNA-IMPa2-25 PSPC1-A488 DAPI IMPa2-A546_ao_TileScan_001 (Stage 41 of 49)	00-4QUkuRH74NoZEt5VCPiawd
0		Cell	2	0.000	1.000	279	3	siRNA-IMPa2-25 PSPC1-A488 IMPa2-A546 DAPI 8C1-siRNA-IMP-a2-a4 V2.00	0	10. siRNA-IMPa2-25 PSPC1-A488 DAPI IMPa2-A546_ao_TileScan_001 (Stage 41 of 49)	00-4QUkuRH74NoZEt5VCPiawd
0		Cell	2	0.000	1.000	280	4	siRNA-IMPa2-25 PSPC1-A488 IMPa2-A546 DAPI 8C1-siRNA-IMP-a2-a4 V2.00	0	10. siRNA-IMPa2-25 PSPC1-A488 DAPI IMPa2-A546_ao_TileScan_001 (Stage 41 of 49)	00-4QUkuRH74NoZEt5VCPiawd
0		Cell	2	0.000	1.000	281	5	siRNA-IMPa2-25 PSPC1-A488 IMPa2-A546 DAPI 8C1-siRNA-IMP-a2-a4 V2.00	0	10. siRNA-IMPa2-25 PSPC1-A488 DAPI IMPa2-A546_ao_TileScan_001 (Stage 41 of 49)	00-4QUkuRH74NoZEt5VCPiawd
0		Cell	2	0.000	1.000	282	6	siRNA-IMPa2-25 PSPC1-A488 IMPa2-A546 DAPI 8C1-siRNA-IMP-a2-a4 V2.00	0	10. siRNA-IMPa2-25 PSPC1-A488 DAPI IMPa2-A546_ao_TileScan_001 (Stage 41 of 49)	00-4QUkuRH74NoZEt5VCPiawd
0		Cell	2	0.000	1.000	283	7	siRNA-IMPa2-25 PSPC1-A488 IMPa2-A546 DAPI 8C1-siRNA-IMP-a2-a4 V2.00	0	10. siRNA-IMPa2-25 PSPC1-A488 DAPI IMPa2-A546_ao_TileScan_001 (Stage 41 of 49)	00-4QUkuRH74NoZEt5VCPiawd
0		Cell	2	0.000	1.000	284	8	siRNA-IMPa2-25 PSPC1-A488 IMPa2-A546 DAPI 8C1-siRNA-IMP-a2-a4 V2.00	0	10. siRNA-IMPa2-25 PSPC1-A488 DAPI IMPa2-A546_ao_TileScan_001 (Stage 41 of 49)	00-4QUkuRH74NoZEt5VCPiawd
0		Cell	2	0.000	1.000	285	9	siRNA-IMPa2-25 PSPC1-A488 IMPa2-A546 DAPI 8C1-siRNA-IMP-a2-a4 V2.00	0	10. siRNA-IMPa2-25 PSPC1-A488 DAPI IMPa2-A546_ao_TileScan_001 (Stage 41 of 49)	00-4QUkuRH74NoZEt5VCPiawd
0		Cell	2	0.000	1.000	286	10	siRNA-IMPa2-25 PSPC1-A488 IMPa2-A546 DAPI 8C1-siRNA-IMP-a2-a4 V2.00	0	10. siRNA-IMPa2-25 PSPC1-A488 DAPI IMPa2-A546_ao_TileScan_001 (Stage 41 of 49)	00-4QUkuRH74NoZEt5VCPiawd
0		Cell	2	0.000	1.000	287	11	siRNA-IMPa2-25 PSPC1-A488 IMPa2-A546 DAPI 8C1-siRNA-IMP-a2-a4 V2.00	0	10. siRNA-IMPa2-25 PSPC1-A488 DAPI IMPa2-A546_ao_TileScan_001 (Stage 41 of 49)	00-4QUkuRH74NoZEt5VCPiawd
0		Cell	2	0.000	1.000	288	12	siRNA-IMPa2-25 PSPC1-A488 IMPa2-A546 DAPI 8C1-siRNA-IMP-a2-a4 V2.00	0	10. siRNA-IMPa2-25 PSPC1-A488 DAPI IMPa2-A546_ao_TileScan_001 (Stage 41 of 49)	00-4QUkuRH74NoZEt5VCPiawd
0		Cell	2	0.000	1.000	289	13	siRNA-IMPa2-25 PSPC1-A488 IMPa2-A546 DAPI 8C1-siRNA-IMP-a2-a4 V2.00	0	10. siRNA-IMPa2-25 PSPC1-A488 DAPI IMPa2-A546_ao_TileScan_001 (Stage 41 of 49)	00-4QUkuRH74NoZEt5VCPiawd
0		Cell	2	0.000	1.000	290	14	siRNA-IMPa2-25 PSPC1-A488 IMPa2-A546 DAPI 8C1-siRNA-IMP-a2-a4 V2.00	0	10. siRNA-IMPa2-25 PSPC1-A488 DAPI IMPa2-A546_ao_TileScan_001 (Stage 41 of 49)	00-4QUkuRH74NoZEt5VCPiawd
0		Cell	2	0.000	1.000	291	15	siRNA-IMPa2-25 PSPC1-A488 IMPa2-A546 DAPI 8C1-siRNA-IMP-a2-a4 V2.00	0	10. siRNA-IMPa2-25 PSPC1-A488 DAPI IMPa2-A546_ao_TileScan_001 (Stage 41 of 49)	00-4QUkuRH74NoZEt5VCPiawd
0		Cell	2	0.000	1.000	292	16	siRNA-IMPa2-25 PSPC1-A488 IMPa2-A546 DAPI 8C1-siRNA-IMP-a2-a4 V2.00	0	10. siRNA-IMPa2-25 PSPC1-A488 DAPI IMPa2-A546_ao_TileScan_001 (Stage 41 of 49)	00-4QUkuRH74NoZEt5VCPiawd
0		Cell	2	0.000	1.000	293	17	siRNA-IMPa2-25 PSPC1-A488 IMPa2-A546 DAPI 8C1-siRNA-IMP-a2-a4 V2.00	0	10. siRNA-IMPa2-25 PSPC1-A488 DAPI IMPa2-A546_ao_TileScan_001 (Stage 41 of 49)	00-4QUkuRH74NoZEt5VCPiawd
0		Cell	2	0.000	1.000	294	18	siRNA-IMPa2-25 PSPC1-A488 IMPa2-A546 DAPI 8C1-siRNA-IMP-a2-a4 V2.00	0	10. siRNA-IMPa2-25 PSPC1-A488 DAPI IMPa2-A546_ao_TileScan_001 (Stage 41 of 49)	00-4QUkuRH74NoZEt5VCPiawd
0		Cell	2	0.000	1.000	295	19	siRNA-IMPa2-25 PSPC1-A488 IMPa2-A546 DAPI 8C1-siRNA-IMP-a2-a4 V2.00	0	10. siRNA-IMPa2-25 PSPC1-A488 DAPI IMPa2-A546_ao_TileScan_001 (Stage 41 of 49)	00-4QUkuRH74NoZEt5VCPiawd
0		Cell	2	0.000	1.000	296	20	siRNA-IMPa2-25 PSPC1-A488 IMPa2-A546 DAPI 8C1-siRNA-IMP-a2-a4 V2.00	0	10. siRNA-IMPa2-25 PSPC1-A488 DAPI IMPa2-A546_ao_TileScan_001 (Stage 41 of 49)	00-4QUkuRH74NoZEt5VCPiawd
0		Cell	2	0.000	1.000	297	21	siRNA-IMPa2-25 PSPC1-A488 IMPa2-A546 DAPI 8C1-siRNA-IMP-a2-a4 V2.00	0	10. siRNA-IMPa2-25 PSPC1-A488 DAPI IMPa2-A546_ao_TileScan_001 (Stage 41 of 49)	00-4QUkuRH74NoZEt5VCPiawd
0		Cell	2	0.000	1.000	298	22	siRNA-IMPa2-25 PSPC1-A488 IMPa2-A546 DAPI 8C1-siRNA-IMP-a2-a4 V2.00	0	10. siRNA-IMPa2-25 PSPC1-A488 DAPI IMPa2-A546_ao_TileScan_001 (Stage 41 of 49)	00-4QUkuRH74NoZEt5VCPiawd
0		Cell	2	0.000	1.000	299	23	siRNA-IMPa2-25 PSPC1-A488 IMPa2-A546 DAPI 8C1-siRNA-IMP-a2-a4 V2.00	0	10. siRNA-IMPa2-25 PSPC1-A488 DAPI IMPa2-A546_ao_TileScan_001 (Stage 41 of 49)	00-4QUkuRH74NoZEt5VCPiawd
0		Cell	2	0.000	1.000	300	24	siRNA-IMPa2-25 PSPC1-A488 IMPa2-A546 DAPI 8C1-siRNA-IMP-a2-a4 V2.00	0	10. siRNA-IMPa2-25 PSPC1-A488 DAPI IMPa2-A546_ao_TileScan_001 (Stage 41 of 49)	00-4QUkuRH74NoZEt5VCPiawd
0		Cell	2	0.000	1.000	301	25	siRNA-IMPa2-25 PSPC1-A488 IMPa2-A546 DAPI 8C1-siRNA-IMP-a2-a4 V2.00	0	10. siRNA-IMPa2-25 PSPC1-A488 DAPI IMPa2-A546_ao_TileScan_001 (Stage 41 of 49)	00-4QUkuRH74NoZEt5VCPiawd
0		Cell	2	0.000	1.000	302	26	siRNA-IMPa2-25 PSPC1-A488 IMPa2-A546 DAPI 8C1-siRNA-IMP-a2-a4 V2.00	0	10. siRNA-IMPa2-25 PSPC1-A488 DAPI IMPa2-A546_ao_TileScan_001 (Stage 41 of 49)	00-4QUkuRH74NoZEt5VCPiawd
0		Cell	2	0.000	1.000	303	27	siRNA-IMPa2-25 PSPC1-A488 IMPa2-A546 DAPI 8C1-siRNA-IMP-a2-a4 V2.00	0	10. siRNA-IMPa2-25 PSPC1-A488 DAPI IMPa2-A546_ao_TileScan_001 (Stage 41 of 49)	00-4QUkuRH74NoZEt5VCPiawd
0		Cell	2	0.000	1.000	304	28	siRNA-IMPa2-25 PSPC1-A488 IMPa2-A546 DAPI 8C1-siRNA-IMP-a2-a4 V2.00	0	10. siRNA-IMPa2-25 PSPC1-A488 DAPI IMPa2-A546_ao_TileScan_001 (Stage 41 of 49)	00-4QUkuRH74NoZEt5VCPiawd
0		Cell	2	0.000	1.000	305	29	siRNA-IMPa2-25 PSPC1-A488 IMPa2-A546 DAPI 8C1-siRNA-IMP-a2-a4 V2.00	0	10. siRNA-IMPa2-25 PSPC1-A488 DAPI IMPa2-A546_ao_TileScan_001 (Stage 41 of 49)	00-4QUkuRH74NoZEt5VCPiawd
0		Cell	2	0.000	1.000	306	0	siRNA-IMPa2-25 PSPC1-A488 IMPa2-A546 DAPI 8C1-siRNA-IMP-a2-a4 V2.00	0	10. siRNA-IMPa2-25 PSPC1-A488 DAPI IMPa2-A546_ap_TileScan_001 (Stage 42 of 49)	00-cWWLgZ9Q3xp7EpNTVHkbcL
0		Cell	2	0.000	1.000	307	1	siRNA-IMPa2-25 PSPC1-A488 IMPa2-A546 DAPI 8C1-siRNA-IMP-a2-a4 V2.00	0	10. siRNA-IMPa2-25 PSPC1-A488 DAPI IMPa2-A546_ap_TileScan_001 (Stage 42 of 49)	00-cWWLgZ9Q3xp7EpNTVHkbcL
0		Cell	2	0.000	1.000	308	2	siRNA-IMPa2-25 PSPC1-A488 IMPa2-A546 DAPI 8C1-siRNA-IMP-a2-a4 V2.00	0	10. siRNA-IMPa2-25 PSPC1-A488 DAPI IMPa2-A546_ap_TileScan_001 (Stage 42 of 49)	00-cWWLgZ9Q3xp7EpNTVHkbcL
0		Cell	2	0.000	1.000	309	3	siRNA-IMPa2-25 PSPC1-A488 IMPa2-A546 DAPI 8C1-siRNA-IMP-a2-a4 V2.00	0	10. siRNA-IMPa2-25 PSPC1-A488 DAPI IMPa2-A546_ap_TileScan_001 (Stage 42 of 49)	00-cWWLgZ9Q3xp7EpNTVHkbcL
0		Cell	2	0.000	1.000	310	4	siRNA-IMPa2-25 PSPC1-A488 IMPa2-A546 DAPI 8C1-siRNA-IMP-a2-a4 V2.00	0	10. siRNA-IMPa2-25 PSPC1-A488 DAPI IMPa2-A546_ap_TileScan_001 (Stage 42 of 49)	00-cWWLgZ9Q3xp7EpNTVHkbcL
0		Cell	2	0.000	1.000	311	5	siRNA-IMPa2-25 PSPC1-A488 IMPa2-A546 DAPI 8C1-siRNA-IMP-a2-a4 V2.00	0	10. siRNA-IMPa2-25 PSPC1-A488 DAPI IMPa2-A546_ap_TileScan_001 (Stage 42 of 49)	00-cWWLgZ9Q3xp7EpNTVHkbcL
0		Cell	2	0.000	1.000	312	6	siRNA-IMPa2-25 PSPC1-A488 IMPa2-A546 DAPI 8C1-siRNA-IMP-a2-a4 V2.00	0	10. siRNA-IMPa2-25 PSPC1-A488 DAPI IMPa2-A546_ap_TileScan_001 (Stage 42 of 49)	00-cWWLgZ9Q3xp7EpNTVHkbcL
0		Cell	2	0.000	1.000	313	7	siRNA-IMPa2-25 PSPC1-A488 IMPa2-A546 DAPI 8C1-siRNA-IMP-a2-a4 V2.00	0	10. siRNA-IMPa2-25 PSPC1-A488 DAPI IMPa2-A546_ap_TileScan_001 (Stage 42 of 49)	00-cWWLgZ9Q3xp7EpNTVHkbcL
0		Cell	2	0.000	1.000	314	8	siRNA-IMPa2-25 PSPC1-A488 IMPa2-A546 DAPI 8C1-siRNA-IMP-a2-a4 V2.00	0	10. siRNA-IMPa2-25 PSPC1-A488 DAPI IMPa2-A546_ap_TileScan_001 (Stage 42 of 49)	00-cWWLgZ9Q3xp7EpNTVHkbcL
0		Cell	2	0.000	1.000	315	9	siRNA-IMPa2-25 PSPC1-A488 IMPa2-A546 DAPI 8C1-siRNA-IMP-a2-a4 V2.00	0	10. siRNA-IMPa2-25 PSPC1-A488 DAPI IMPa2-A546_ap_TileScan_001 (Stage 42 of 49)	00-cWWLgZ9Q3xp7EpNTVHkbcL
0		Cell	2	0.000	1.000	316	10	siRNA-IMPa2-25 PSPC1-A488 IMPa2-A546 DAPI 8C1-siRNA-IMP-a2-a4 V2.00	0	10. siRNA-IMPa2-25 PSPC1-A488 DAPI IMPa2-A546_ap_TileScan_001 (Stage 42 of 49)	00-cWWLgZ9Q3xp7EpNTVHkbcL
0		Cell	2	0.000	1.000	317	11	siRNA-IMPa2-25 PSPC1-A488 IMPa2-A546 DAPI 8C1-siRNA-IMP-a2-a4 V2.00	0	10. siRNA-IMPa2-25 PSPC1-A488 DAPI IMPa2-A546_ap_TileScan_001 (Stage 42 of 49)	00-cWWLgZ9Q3xp7EpNTVHkbcL
0		Cell	2	0.000	1.000	318	12	siRNA-IMPa2-25 PSPC1-A488 IMPa2-A546 DAPI 8C1-siRNA-IMP-a2-a4 V2.00	0	10. siRNA-IMPa2-25 PSPC1-A488 DAPI IMPa2-A546_ap_TileScan_001 (Stage 42 of 49)	00-cWWLgZ9Q3xp7EpNTVHkbcL
0		Cell	2	0.000	1.000	319	13	siRNA-IMPa2-25 PSPC1-A488 IMPa2-A546 DAPI 8C1-siRNA-IMP-a2-a4 V2.00	0	10. siRNA-IMPa2-25 PSPC1-A488 DAPI IMPa2-A546_ap_TileScan_001 (Stage 42 of 49)	00-cWWLgZ9Q3xp7EpNTVHkbcL
0		Cell	2	0.000	1.000	320	14	siRNA-IMPa2-25 PSPC1-A488 IMPa2-A546 DAPI 8C1-siRNA-IMP-a2-a4 V2.00	0	10. siRNA-IMPa2-25 PSPC1-A488 DAPI IMPa2-A546_ap_TileScan_001 (Stage 42 of 49)	00-cWWLgZ9Q3xp7EpNTVHkbcL
0		Cell	2	0.000	1.000	321	15	siRNA-IMPa2-25 PSPC1-A488 IMPa2-A546 DAPI 8C1-siRNA-IMP-a2-a4 V2.00	0	10. siRNA-IMPa2-25 PSPC1-A488 DAPI IMPa2-A546_ap_TileScan_001 (Stage 42 of 49)	00-cWWLgZ9Q3xp7EpNTVHkbcL
0		Cell	2	0.000	1.000	322	16	siRNA-IMPa2-25 PSPC1-A488 IMPa2-A546 DAPI 8C1-siRNA-IMP-a2-a4 V2.00	0	10. siRNA-IMPa2-25 PSPC1-A488 DAPI IMPa2-A546_ap_TileScan_001 (Stage 42 of 49)	00-cWWLgZ9Q3xp7EpNTVHkbcL
0		Cell	2	0.000	1.000	323	17	siRNA-IMPa2-25 PSPC1-A488 IMPa2-A546 DAPI 8C1-siRNA-IMP-a2-a4 V2.00	0	10. siRNA-IMPa2-25 PSPC1-A488 DAPI IMPa2-A546_ap_TileScan_001 (Stage 42 of 49)	00-cWWLgZ9Q3xp7EpNTVHkbcL
0		Cell	2	0.000	1.000	324	18	siRNA-IMPa2-25 PSPC1-A488 IMPa2-A546 DAPI 8C1-siRNA-IMP-a2-a4 V2.00	0	10. siRNA-IMPa2-25 PSPC1-A488 DAPI IMPa2-A546_ap_TileScan_001 (Stage 42 of 49)	00-cWWLgZ9Q3xp7EpNTVHkbcL
0		Cell	2	0.000	1.000	325	19	siRNA-IMPa2-25 PSPC1-A488 IMPa2-A546 DAPI 8C1-siRNA-IMP-a2-a4 V2.00	0	10. siRNA-IMPa2-25 PSPC1-A488 DAPI IMPa2-A546_ap_TileScan_001 (Stage 42 of 49)	00-cWWLgZ9Q3xp7EpNTVHkbcL
0		Cell	2	0.000	1.000	326	0	siRNA-IMPa2-25 PSPC1-A488 IMPa2-A546 DAPI 8C1-siRNA-IMP-a2-a4 V2.00	0	10. siRNA-IMPa2-25 PSPC1-A488 DAPI IMPa2-A546_aq_TileScan_001 (Stage 43 of 49)	00-RBVEW7oCeaSqi6Lt89D3qS
0		Cell	2	0.000	1.000	327	1	siRNA-IMPa2-25 PSPC1-A488 IMPa2-A546 DAPI 8C1-siRNA-IMP-a2-a4 V2.00	0	10. siRNA-IMPa2-25 PSPC1-A488 DAPI IMPa2-A546_aq_TileScan_001 (Stage 43 of 49)	00-RBVEW7oCeaSqi6Lt89D3qS
0		Cell	2	0.000	1.000	328	2	siRNA-IMPa2-25 PSPC1-A488 IMPa2-A546 DAPI 8C1-siRNA-IMP-a2-a4 V2.00	0	10. siRNA-IMPa2-25 PSPC1-A488 DAPI IMPa2-A546_aq_TileScan_001 (Stage 43 of 49)	00-RBVEW7oCeaSqi6Lt89D3qS
0		Cell	2	0.000	1.000	329	3	siRNA-IMPa2-25 PSPC1-A488 IMPa2-A546 DAPI 8C1-siRNA-IMP-a2-a4 V2.00	0	10. siRNA-IMPa2-25 PSPC1-A488 DAPI IMPa2-A546_aq_TileScan_001 (Stage 43 of 49)	00-RBVEW7oCeaSqi6Lt89D3qS
0		Cell	2	0.000	1.000	330	0	siRNA-IMPa2-25 PSPC1-A488 IMPa2-A546 DAPI 8C1-siRNA-IMP-a2-a4 V2.00	0	10. siRNA-IMPa2-25 PSPC1-A488 DAPI IMPa2-A546_ar_TileScan_001 (Stage 44 of 49)	00-SnHPnuYLTpyLwje3kM9ypZ
0		Cell	2	0.000	1.000	331	1	siRNA-IMPa2-25 PSPC1-A488 IMPa2-A546 DAPI 8C1-siRNA-IMP-a2-a4 V2.00	0	10. siRNA-IMPa2-25 PSPC1-A488 DAPI IMPa2-A546_ar_TileScan_001 (Stage 44 of 49)	00-SnHPnuYLTpyLwje3kM9ypZ
0		Cell	2	0.000	1.000	332	2	siRNA-IMPa2-25 PSPC1-A488 IMPa2-A546 DAPI 8C1-siRNA-IMP-a2-a4 V2.00	0	10. siRNA-IMPa2-25 PSPC1-A488 DAPI IMPa2-A546_ar_TileScan_001 (Stage 44 of 49)	00-SnHPnuYLTpyLwje3kM9ypZ
0		Cell	2	0.000	1.000	333	3	siRNA-IMPa2-25 PSPC1-A488 IMPa2-A546 DAPI 8C1-siRNA-IMP-a2-a4 V2.00	0	10. siRNA-IMPa2-25 PSPC1-A488 DAPI IMPa2-A546_ar_TileScan_001 (Stage 44 of 49)	00-SnHPnuYLTpyLwje3kM9ypZ
0		Cell	2	0.000	1.000	334	4	siRNA-IMPa2-25 PSPC1-A488 IMPa2-A546 DAPI 8C1-siRNA-IMP-a2-a4 V2.00	0	10. siRNA-IMPa2-25 PSPC1-A488 DAPI IMPa2-A546_ar_TileScan_001 (Stage 44 of 49)	00-SnHPnuYLTpyLwje3kM9ypZ
0		Cell	2	0.000	1.000	335	5	siRNA-IMPa2-25 PSPC1-A488 IMPa2-A546 DAPI 8C1-siRNA-IMP-a2-a4 V2.00	0	10. siRNA-IMPa2-25 PSPC1-A488 DAPI IMPa2-A546_ar_TileScan_001 (Stage 44 of 49)	00-SnHPnuYLTpyLwje3kM9ypZ
0		Cell	2	0.000	1.000	336	6	siRNA-IMPa2-25 PSPC1-A488 IMPa2-A546 DAPI 8C1-siRNA-IMP-a2-a4 V2.00	0	10. siRNA-IMPa2-25 PSPC1-A488 DAPI IMPa2-A546_ar_TileScan_001 (Stage 44 of 49)	00-SnHPnuYLTpyLwje3kM9ypZ
0		Cell	2	0.000	1.000	337	7	siRNA-IMPa2-25 PSPC1-A488 IMPa2-A546 DAPI 8C1-siRNA-IMP-a2-a4 V2.00	0	10. siRNA-IMPa2-25 PSPC1-A488 DAPI IMPa2-A546_ar_TileScan_001 (Stage 44 of 49)	00-SnHPnuYLTpyLwje3kM9ypZ
0		Cell	2	0.000	1.000	338	8	siRNA-IMPa2-25 PSPC1-A488 IMPa2-A546 DAPI 8C1-siRNA-IMP-a2-a4 V2.00	0	10. siRNA-IMPa2-25 PSPC1-A488 DAPI IMPa2-A546_ar_TileScan_001 (Stage 44 of 49)	00-SnHPnuYLTpyLwje3kM9ypZ
0		Cell	2	0.000	1.000	339	0	siRNA-IMPa2-25 PSPC1-A488 IMPa2-A546 DAPI 8C1-siRNA-IMP-a2-a4 V2.00	0	10. siRNA-IMPa2-25 PSPC1-A488 DAPI IMPa2-A546_as_TileScan_001 (Stage 45 of 49)	00-oJnriN3HNba43tZ9B2sYHK
0		Cell	2	0.000	1.000	340	1	siRNA-IMPa2-25 PSPC1-A488 IMPa2-A546 DAPI 8C1-siRNA-IMP-a2-a4 V2.00	0	10. siRNA-IMPa2-25 PSPC1-A488 DAPI IMPa2-A546_as_TileScan_001 (Stage 45 of 49)	00-oJnriN3HNba43tZ9B2sYHK
0		Cell	2	0.000	1.000	341	2	siRNA-IMPa2-25 PSPC1-A488 IMPa2-A546 DAPI 8C1-siRNA-IMP-a2-a4 V2.00	0	10. siRNA-IMPa2-25 PSPC1-A488 DAPI IMPa2-A546_as_TileScan_001 (Stage 45 of 49)	00-oJnriN3HNba43tZ9B2sYHK
0		Cell	2	0.000	1.000	342	3	siRNA-IMPa2-25 PSPC1-A488 IMPa2-A546 DAPI 8C1-siRNA-IMP-a2-a4 V2.00	0	10. siRNA-IMPa2-25 PSPC1-A488 DAPI IMPa2-A546_as_TileScan_001 (Stage 45 of 49)	00-oJnriN3HNba43tZ9B2sYHK
0		Cell	2	0.000	1.000	343	4	siRNA-IMPa2-25 PSPC1-A488 IMPa2-A546 DAPI 8C1-siRNA-IMP-a2-a4 V2.00	0	10. siRNA-IMPa2-25 PSPC1-A488 DAPI IMPa2-A546_as_TileScan_001 (Stage 45 of 49)	00-oJnriN3HNba43tZ9B2sYHK
0		Cell	2	0.000	1.000	344	5	siRNA-IMPa2-25 PSPC1-A488 IMPa2-A546 DAPI 8C1-siRNA-IMP-a2-a4 V2.00	0	10. siRNA-IMPa2-25 PSPC1-A488 DAPI IMPa2-A546_as_TileScan_001 (Stage 45 of 49)	00-oJnriN3HNba43tZ9B2sYHK
0		Cell	2	0.000	1.000	345	6	siRNA-IMPa2-25 PSPC1-A488 IMPa2-A546 DAPI 8C1-siRNA-IMP-a2-a4 V2.00	0	10. siRNA-IMPa2-25 PSPC1-A488 DAPI IMPa2-A546_as_TileScan_001 (Stage 45 of 49)	00-oJnriN3HNba43tZ9B2sYHK
0		Cell	2	0.000	1.000	346	7	siRNA-IMPa2-25 PSPC1-A488 IMPa2-A546 DAPI 8C1-siRNA-IMP-a2-a4 V2.00	0	10. siRNA-IMPa2-25 PSPC1-A488 DAPI IMPa2-A546_as_TileScan_001 (Stage 45 of 49)	00-oJnriN3HNba43tZ9B2sYHK
0		Cell	2	0.000	1.000	347	8	siRNA-IMPa2-25 PSPC1-A488 IMPa2-A546 DAPI 8C1-siRNA-IMP-a2-a4 V2.00	0	10. siRNA-IMPa2-25 PSPC1-A488 DAPI IMPa2-A546_as_TileScan_001 (Stage 45 of 49)	00-oJnriN3HNba43tZ9B2sYHK
0		Cell	2	0.000	1.000	348	9	siRNA-IMPa2-25 PSPC1-A488 IMPa2-A546 DAPI 8C1-siRNA-IMP-a2-a4 V2.00	0	10. siRNA-IMPa2-25 PSPC1-A488 DAPI IMPa2-A546_as_TileScan_001 (Stage 45 of 49)	00-oJnriN3HNba43tZ9B2sYHK
0		Cell	2	0.000	1.000	349	10	siRNA-IMPa2-25 PSPC1-A488 IMPa2-A546 DAPI 8C1-siRNA-IMP-a2-a4 V2.00	0	10. siRNA-IMPa2-25 PSPC1-A488 DAPI IMPa2-A546_as_TileScan_001 (Stage 45 of 49)	00-oJnriN3HNba43tZ9B2sYHK
0		Cell	2	0.000	1.000	350	11	siRNA-IMPa2-25 PSPC1-A488 IMPa2-A546 DAPI 8C1-siRNA-IMP-a2-a4 V2.00	0	10. siRNA-IMPa2-25 PSPC1-A488 DAPI IMPa2-A546_as_TileScan_001 (Stage 45 of 49)	00-oJnriN3HNba43tZ9B2sYHK
0		Cell	2	0.000	1.000	351	12	siRNA-IMPa2-25 PSPC1-A488 IMPa2-A546 DAPI 8C1-siRNA-IMP-a2-a4 V2.00	0	10. siRNA-IMPa2-25 PSPC1-A488 DAPI IMPa2-A546_as_TileScan_001 (Stage 45 of 49)	00-oJnriN3HNba43tZ9B2sYHK
0		Cell	2	0.000	1.000	352	13	siRNA-IMPa2-25 PSPC1-A488 IMPa2-A546 DAPI 8C1-siRNA-IMP-a2-a4 V2.00	0	10. siRNA-IMPa2-25 PSPC1-A488 DAPI IMPa2-A546_as_TileScan_001 (Stage 45 of 49)	00-oJnriN3HNba43tZ9B2sYHK
0		Cell	2	0.000	1.000	353	14	siRNA-IMPa2-25 PSPC1-A488 IMPa2-A546 DAPI 8C1-siRNA-IMP-a2-a4 V2.00	0	10. siRNA-IMPa2-25 PSPC1-A488 DAPI IMPa2-A546_as_TileScan_001 (Stage 45 of 49)	00-oJnriN3HNba43tZ9B2sYHK
0		Cell	2	0.000	1.000	354	15	siRNA-IMPa2-25 PSPC1-A488 IMPa2-A546 DAPI 8C1-siRNA-IMP-a2-a4 V2.00	0	10. siRNA-IMPa2-25 PSPC1-A488 DAPI IMPa2-A546_as_TileScan_001 (Stage 45 of 49)	00-oJnriN3HNba43tZ9B2sYHK
0		Cell	2	0.000	1.000	355	16	siRNA-IMPa2-25 PSPC1-A488 IMPa2-A546 DAPI 8C1-siRNA-IMP-a2-a4 V2.00	0	10. siRNA-IMPa2-25 PSPC1-A488 DAPI IMPa2-A546_as_TileScan_001 (Stage 45 of 49)	00-oJnriN3HNba43tZ9B2sYHK
0		Cell	2	0.000	1.000	356	17	siRNA-IMPa2-25 PSPC1-A488 IMPa2-A546 DAPI 8C1-siRNA-IMP-a2-a4 V2.00	0	10. siRNA-IMPa2-25 PSPC1-A488 DAPI IMPa2-A546_as_TileScan_001 (Stage 45 of 49)	00-oJnriN3HNba43tZ9B2sYHK
0		Cell	2	0.000	1.000	357	18	siRNA-IMPa2-25 PSPC1-A488 IMPa2-A546 DAPI 8C1-siRNA-IMP-a2-a4 V2.00	0	10. siRNA-IMPa2-25 PSPC1-A488 DAPI IMPa2-A546_as_TileScan_001 (Stage 45 of 49)	00-oJnriN3HNba43tZ9B2sYHK
0		Cell	2	0.000	1.000	358	19	siRNA-IMPa2-25 PSPC1-A488 IMPa2-A546 DAPI 8C1-siRNA-IMP-a2-a4 V2.00	0	10. siRNA-IMPa2-25 PSPC1-A488 DAPI IMPa2-A546_as_TileScan_001 (Stage 45 of 49)	00-oJnriN3HNba43tZ9B2sYHK
0		Cell	2	0.000	1.000	359	20	siRNA-IMPa2-25 PSPC1-A488 IMPa2-A546 DAPI 8C1-siRNA-IMP-a2-a4 V2.00	0	10. siRNA-IMPa2-25 PSPC1-A488 DAPI IMPa2-A546_as_TileScan_001 (Stage 45 of 49)	00-oJnriN3HNba43tZ9B2sYHK
0		Cell	2	0.000	1.000	360	21	siRNA-IMPa2-25 PSPC1-A488 IMPa2-A546 DAPI 8C1-siRNA-IMP-a2-a4 V2.00	0	10. siRNA-IMPa2-25 PSPC1-A488 DAPI IMPa2-A546_as_TileScan_001 (Stage 45 of 49)	00-oJnriN3HNba43tZ9B2sYHK
0		Cell	2	0.000	1.000	361	0	siRNA-IMPa2-25 PSPC1-A488 IMPa2-A546 DAPI 8C1-siRNA-IMP-a2-a4 V2.00	0	10. siRNA-IMPa2-25 PSPC1-A488 DAPI IMPa2-A546_at_TileScan_001 (Stage 46 of 49)	00-XTfEYfBA3tue34QLZLjEYE
0		Cell	2	0.000	1.000	362	1	siRNA-IMPa2-25 PSPC1-A488 IMPa2-A546 DAPI 8C1-siRNA-IMP-a2-a4 V2.00	0	10. siRNA-IMPa2-25 PSPC1-A488 DAPI IMPa2-A546_at_TileScan_001 (Stage 46 of 49)	00-XTfEYfBA3tue34QLZLjEYE
0		Cell	2	0.000	1.000	363	2	siRNA-IMPa2-25 PSPC1-A488 IMPa2-A546 DAPI 8C1-siRNA-IMP-a2-a4 V2.00	0	10. siRNA-IMPa2-25 PSPC1-A488 DAPI IMPa2-A546_at_TileScan_001 (Stage 46 of 49)	00-XTfEYfBA3tue34QLZLjEYE
0		Cell	2	0.000	1.000	364	3	siRNA-IMPa2-25 PSPC1-A488 IMPa2-A546 DAPI 8C1-siRNA-IMP-a2-a4 V2.00	0	10. siRNA-IMPa2-25 PSPC1-A488 DAPI IMPa2-A546_at_TileScan_001 (Stage 46 of 49)	00-XTfEYfBA3tue34QLZLjEYE
0		Cell	2	0.000	1.000	365	4	siRNA-IMPa2-25 PSPC1-A488 IMPa2-A546 DAPI 8C1-siRNA-IMP-a2-a4 V2.00	0	10. siRNA-IMPa2-25 PSPC1-A488 DAPI IMPa2-A546_at_TileScan_001 (Stage 46 of 49)	00-XTfEYfBA3tue34QLZLjEYE
0		Cell	2	0.000	1.000	366	5	siRNA-IMPa2-25 PSPC1-A488 IMPa2-A546 DAPI 8C1-siRNA-IMP-a2-a4 V2.00	0	10. siRNA-IMPa2-25 PSPC1-A488 DAPI IMPa2-A546_at_TileScan_001 (Stage 46 of 49)	00-XTfEYfBA3tue34QLZLjEYE
0		Cell	2	0.000	1.000	367	6	siRNA-IMPa2-25 PSPC1-A488 IMPa2-A546 DAPI 8C1-siRNA-IMP-a2-a4 V2.00	0	10. siRNA-IMPa2-25 PSPC1-A488 DAPI IMPa2-A546_at_TileScan_001 (Stage 46 of 49)	00-XTfEYfBA3tue34QLZLjEYE
0		Cell	2	0.000	1.000	368	7	siRNA-IMPa2-25 PSPC1-A488 IMPa2-A546 DAPI 8C1-siRNA-IMP-a2-a4 V2.00	0	10. siRNA-IMPa2-25 PSPC1-A488 DAPI IMPa2-A546_at_TileScan_001 (Stage 46 of 49)	00-XTfEYfBA3tue34QLZLjEYE
0		Cell	2	0.000	1.000	369	8	siRNA-IMPa2-25 PSPC1-A488 IMPa2-A546 DAPI 8C1-siRNA-IMP-a2-a4 V2.00	0	10. siRNA-IMPa2-25 PSPC1-A488 DAPI IMPa2-A546_at_TileScan_001 (Stage 46 of 49)	00-XTfEYfBA3tue34QLZLjEYE
0		Cell	2	0.000	1.000	370	9	siRNA-IMPa2-25 PSPC1-A488 IMPa2-A546 DAPI 8C1-siRNA-IMP-a2-a4 V2.00	0	10. siRNA-IMPa2-25 PSPC1-A488 DAPI IMPa2-A546_at_TileScan_001 (Stage 46 of 49)	00-XTfEYfBA3tue34QLZLjEYE
0		Cell	2	0.000	1.000	371	10	siRNA-IMPa2-25 PSPC1-A488 IMPa2-A546 DAPI 8C1-siRNA-IMP-a2-a4 V2.00	0	10. siRNA-IMPa2-25 PSPC1-A488 DAPI IMPa2-A546_at_TileScan_001 (Stage 46 of 49)	00-XTfEYfBA3tue34QLZLjEYE
0		Cell	2	0.000	1.000	372	11	siRNA-IMPa2-25 PSPC1-A488 IMPa2-A546 DAPI 8C1-siRNA-IMP-a2-a4 V2.00	0	10. siRNA-IMPa2-25 PSPC1-A488 DAPI IMPa2-A546_at_TileScan_001 (Stage 46 of 49)	00-XTfEYfBA3tue34QLZLjEYE
0		Cell	2	0.000	1.000	373	12	siRNA-IMPa2-25 PSPC1-A488 IMPa2-A546 DAPI 8C1-siRNA-IMP-a2-a4 V2.00	0	10. siRNA-IMPa2-25 PSPC1-A488 DAPI IMPa2-A546_at_TileScan_001 (Stage 46 of 49)	00-XTfEYfBA3tue34QLZLjEYE
0		Cell	2	0.000	1.000	374	13	siRNA-IMPa2-25 PSPC1-A488 IMPa2-A546 DAPI 8C1-siRNA-IMP-a2-a4 V2.00	0	10. siRNA-IMPa2-25 PSPC1-A488 DAPI IMPa2-A546_at_TileScan_001 (Stage 46 of 49)	00-XTfEYfBA3tue34QLZLjEYE
0		Cell	2	0.000	1.000	375	14	siRNA-IMPa2-25 PSPC1-A488 IMPa2-A546 DAPI 8C1-siRNA-IMP-a2-a4 V2.00	0	10. siRNA-IMPa2-25 PSPC1-A488 DAPI IMPa2-A546_at_TileScan_001 (Stage 46 of 49)	00-XTfEYfBA3tue34QLZLjEYE
0		Cell	2	0.000	1.000	376	15	siRNA-IMPa2-25 PSPC1-A488 IMPa2-A546 DAPI 8C1-siRNA-IMP-a2-a4 V2.00	0	10. siRNA-IMPa2-25 PSPC1-A488 DAPI IMPa2-A546_at_TileScan_001 (Stage 46 of 49)	00-XTfEYfBA3tue34QLZLjEYE
0		Cell	2	0.000	1.000	377	16	siRNA-IMPa2-25 PSPC1-A488 IMPa2-A546 DAPI 8C1-siRNA-IMP-a2-a4 V2.00	0	10. siRNA-IMPa2-25 PSPC1-A488 DAPI IMPa2-A546_at_TileScan_001 (Stage 46 of 49)	00-XTfEYfBA3tue34QLZLjEYE
0		Cell	2	0.000	1.000	378	17	siRNA-IMPa2-25 PSPC1-A488 IMPa2-A546 DAPI 8C1-siRNA-IMP-a2-a4 V2.00	0	10. siRNA-IMPa2-25 PSPC1-A488 DAPI IMPa2-A546_at_TileScan_001 (Stage 46 of 49)	00-XTfEYfBA3tue34QLZLjEYE
0		Cell	2	0.000	1.000	379	18	siRNA-IMPa2-25 PSPC1-A488 IMPa2-A546 DAPI 8C1-siRNA-IMP-a2-a4 V2.00	0	10. siRNA-IMPa2-25 PSPC1-A488 DAPI IMPa2-A546_at_TileScan_001 (Stage 46 of 49)	00-XTfEYfBA3tue34QLZLjEYE
0		Cell	2	0.000	1.000	380	19	siRNA-IMPa2-25 PSPC1-A488 IMPa2-A546 DAPI 8C1-siRNA-IMP-a2-a4 V2.00	0	10. siRNA-IMPa2-25 PSPC1-A488 DAPI IMPa2-A546_at_TileScan_001 (Stage 46 of 49)	00-XTfEYfBA3tue34QLZLjEYE
0		Cell	2	0.000	1.000	381	20	siRNA-IMPa2-25 PSPC1-A488 IMPa2-A546 DAPI 8C1-siRNA-IMP-a2-a4 V2.00	0	10. siRNA-IMPa2-25 PSPC1-A488 DAPI IMPa2-A546_at_TileScan_001 (Stage 46 of 49)	00-XTfEYfBA3tue34QLZLjEYE
0		Cell	2	0.000	1.000	382	21	siRNA-IMPa2-25 PSPC1-A488 IMPa2-A546 DAPI 8C1-siRNA-IMP-a2-a4 V2.00	0	10. siRNA-IMPa2-25 PSPC1-A488 DAPI IMPa2-A546_at_TileScan_001 (Stage 46 of 49)	00-XTfEYfBA3tue34QLZLjEYE
0		Cell	2	0.000	1.000	383	0	siRNA-IMPa2-25 PSPC1-A488 IMPa2-A546 DAPI 8C1-siRNA-IMP-a2-a4 V2.00	0	10. siRNA-IMPa2-25 PSPC1-A488 DAPI IMPa2-A546_au_TileScan_001 (Stage 47 of 49)	00-cwgywwRMi4RKeABcncSp8J
0		Cell	2	0.000	1.000	384	1	siRNA-IMPa2-25 PSPC1-A488 IMPa2-A546 DAPI 8C1-siRNA-IMP-a2-a4 V2.00	0	10. siRNA-IMPa2-25 PSPC1-A488 DAPI IMPa2-A546_au_TileScan_001 (Stage 47 of 49)	00-cwgywwRMi4RKeABcncSp8J
0		Cell	2	0.000	1.000	385	2	siRNA-IMPa2-25 PSPC1-A488 IMPa2-A546 DAPI 8C1-siRNA-IMP-a2-a4 V2.00	0	10. siRNA-IMPa2-25 PSPC1-A488 DAPI IMPa2-A546_au_TileScan_001 (Stage 47 of 49)	00-cwgywwRMi4RKeABcncSp8J
0		Cell	2	0.000	1.000	386	3	siRNA-IMPa2-25 PSPC1-A488 IMPa2-A546 DAPI 8C1-siRNA-IMP-a2-a4 V2.00	0	10. siRNA-IMPa2-25 PSPC1-A488 DAPI IMPa2-A546_au_TileScan_001 (Stage 47 of 49)	00-cwgywwRMi4RKeABcncSp8J
0		Cell	2	0.000	1.000	387	4	siRNA-IMPa2-25 PSPC1-A488 IMPa2-A546 DAPI 8C1-siRNA-IMP-a2-a4 V2.00	0	10. siRNA-IMPa2-25 PSPC1-A488 DAPI IMPa2-A546_au_TileScan_001 (Stage 47 of 49)	00-cwgywwRMi4RKeABcncSp8J
0		Cell	2	0.000	1.000	388	5	siRNA-IMPa2-25 PSPC1-A488 IMPa2-A546 DAPI 8C1-siRNA-IMP-a2-a4 V2.00	0	10. siRNA-IMPa2-25 PSPC1-A488 DAPI IMPa2-A546_au_TileScan_001 (Stage 47 of 49)	00-cwgywwRMi4RKeABcncSp8J
0		Cell	2	0.000	1.000	389	6	siRNA-IMPa2-25 PSPC1-A488 IMPa2-A546 DAPI 8C1-siRNA-IMP-a2-a4 V2.00	0	10. siRNA-IMPa2-25 PSPC1-A488 DAPI IMPa2-A546_au_TileScan_001 (Stage 47 of 49)	00-cwgywwRMi4RKeABcncSp8J
0		Cell	2	0.000	1.000	390	7	siRNA-IMPa2-25 PSPC1-A488 IMPa2-A546 DAPI 8C1-siRNA-IMP-a2-a4 V2.00	0	10. siRNA-IMPa2-25 PSPC1-A488 DAPI IMPa2-A546_au_TileScan_001 (Stage 47 of 49)	00-cwgywwRMi4RKeABcncSp8J
0		Cell	2	0.000	1.000	391	8	siRNA-IMPa2-25 PSPC1-A488 IMPa2-A546 DAPI 8C1-siRNA-IMP-a2-a4 V2.00	0	10. siRNA-IMPa2-25 PSPC1-A488 DAPI IMPa2-A546_au_TileScan_001 (Stage 47 of 49)	00-cwgywwRMi4RKeABcncSp8J
0		Cell	2	0.000	1.000	392	9	siRNA-IMPa2-25 PSPC1-A488 IMPa2-A546 DAPI 8C1-siRNA-IMP-a2-a4 V2.00	0	10. siRNA-IMPa2-25 PSPC1-A488 DAPI IMPa2-A546_au_TileScan_001 (Stage 47 of 49)	00-cwgywwRMi4RKeABcncSp8J
0		Cell	2	0.000	1.000	393	10	siRNA-IMPa2-25 PSPC1-A488 IMPa2-A546 DAPI 8C1-siRNA-IMP-a2-a4 V2.00	0	10. siRNA-IMPa2-25 PSPC1-A488 DAPI IMPa2-A546_au_TileScan_001 (Stage 47 of 49)	00-cwgywwRMi4RKeABcncSp8J
0		Cell	2	0.000	1.000	394	11	siRNA-IMPa2-25 PSPC1-A488 IMPa2-A546 DAPI 8C1-siRNA-IMP-a2-a4 V2.00	0	10. siRNA-IMPa2-25 PSPC1-A488 DAPI IMPa2-A546_au_TileScan_001 (Stage 47 of 49)	00-cwgywwRMi4RKeABcncSp8J
0		Cell	2	0.000	1.000	395	12	siRNA-IMPa2-25 PSPC1-A488 IMPa2-A546 DAPI 8C1-siRNA-IMP-a2-a4 V2.00	0	10. siRNA-IMPa2-25 PSPC1-A488 DAPI IMPa2-A546_au_TileScan_001 (Stage 47 of 49)	00-cwgywwRMi4RKeABcncSp8J
0		Cell	2	0.000	1.000	396	13	siRNA-IMPa2-25 PSPC1-A488 IMPa2-A546 DAPI 8C1-siRNA-IMP-a2-a4 V2.00	0	10. siRNA-IMPa2-25 PSPC1-A488 DAPI IMPa2-A546_au_TileScan_001 (Stage 47 of 49)	00-cwgywwRMi4RKeABcncSp8J
0		Cell	2	0.000	1.000	397	14	siRNA-IMPa2-25 PSPC1-A488 IMPa2-A546 DAPI 8C1-siRNA-IMP-a2-a4 V2.00	0	10. siRNA-IMPa2-25 PSPC1-A488 DAPI IMPa2-A546_au_TileScan_001 (Stage 47 of 49)	00-cwgywwRMi4RKeABcncSp8J
0		Cell	2	0.000	1.000	398	15	siRNA-IMPa2-25 PSPC1-A488 IMPa2-A546 DAPI 8C1-siRNA-IMP-a2-a4 V2.00	0	10. siRNA-IMPa2-25 PSPC1-A488 DAPI IMPa2-A546_au_TileScan_001 (Stage 47 of 49)	00-cwgywwRMi4RKeABcncSp8J
0		Cell	2	0.000	1.000	399	16	siRNA-IMPa2-25 PSPC1-A488 IMPa2-A546 DAPI 8C1-siRNA-IMP-a2-a4 V2.00	0	10. siRNA-IMPa2-25 PSPC1-A488 DAPI IMPa2-A546_au_TileScan_001 (Stage 47 of 49)	00-cwgywwRMi4RKeABcncSp8J
0		Cell	2	0.000	1.000	400	17	siRNA-IMPa2-25 PSPC1-A488 IMPa2-A546 DAPI 8C1-siRNA-IMP-a2-a4 V2.00	0	10. siRNA-IMPa2-25 PSPC1-A488 DAPI IMPa2-A546_au_TileScan_001 (Stage 47 of 49)	00-cwgywwRMi4RKeABcncSp8J
0		Cell	2	0.000	1.000	401	18	siRNA-IMPa2-25 PSPC1-A488 IMPa2-A546 DAPI 8C1-siRNA-IMP-a2-a4 V2.00	0	10. siRNA-IMPa2-25 PSPC1-A488 DAPI IMPa2-A546_au_TileScan_001 (Stage 47 of 49)	00-cwgywwRMi4RKeABcncSp8J
0		Cell	2	0.000	1.000	402	19	siRNA-IMPa2-25 PSPC1-A488 IMPa2-A546 DAPI 8C1-siRNA-IMP-a2-a4 V2.00	0	10. siRNA-IMPa2-25 PSPC1-A488 DAPI IMPa2-A546_au_TileScan_001 (Stage 47 of 49)	00-cwgywwRMi4RKeABcncSp8J
0		Cell	2	0.000	1.000	403	20	siRNA-IMPa2-25 PSPC1-A488 IMPa2-A546 DAPI 8C1-siRNA-IMP-a2-a4 V2.00	0	10. siRNA-IMPa2-25 PSPC1-A488 DAPI IMPa2-A546_au_TileScan_001 (Stage 47 of 49)	00-cwgywwRMi4RKeABcncSp8J
0		Cell	2	0.000	1.000	404	21	siRNA-IMPa2-25 PSPC1-A488 IMPa2-A546 DAPI 8C1-siRNA-IMP-a2-a4 V2.00	0	10. siRNA-IMPa2-25 PSPC1-A488 DAPI IMPa2-A546_au_TileScan_001 (Stage 47 of 49)	00-cwgywwRMi4RKeABcncSp8J
0		Cell	2	0.000	1.000	405	22	siRNA-IMPa2-25 PSPC1-A488 IMPa2-A546 DAPI 8C1-siRNA-IMP-a2-a4 V2.00	0	10. siRNA-IMPa2-25 PSPC1-A488 DAPI IMPa2-A546_au_TileScan_001 (Stage 47 of 49)	00-cwgywwRMi4RKeABcncSp8J
0		Cell	2	0.000	1.000	406	0	siRNA-IMPa2-25 PSPC1-A488 IMPa2-A546 DAPI 8C1-siRNA-IMP-a2-a4 V2.00	0	10. siRNA-IMPa2-25 PSPC1-A488 DAPI IMPa2-A546_av_TileScan_001 (Stage 48 of 49)	00-kEh2tPxhRQytSHTqPkQeoA
0		Cell	2	0.000	1.000	407	1	siRNA-IMPa2-25 PSPC1-A488 IMPa2-A546 DAPI 8C1-siRNA-IMP-a2-a4 V2.00	0	10. siRNA-IMPa2-25 PSPC1-A488 DAPI IMPa2-A546_av_TileScan_001 (Stage 48 of 49)	00-kEh2tPxhRQytSHTqPkQeoA
0		Cell	2	0.000	1.000	408	2	siRNA-IMPa2-25 PSPC1-A488 IMPa2-A546 DAPI 8C1-siRNA-IMP-a2-a4 V2.00	0	10. siRNA-IMPa2-25 PSPC1-A488 DAPI IMPa2-A546_av_TileScan_001 (Stage 48 of 49)	00-kEh2tPxhRQytSHTqPkQeoA
0		Cell	2	0.000	1.000	409	3	siRNA-IMPa2-25 PSPC1-A488 IMPa2-A546 DAPI 8C1-siRNA-IMP-a2-a4 V2.00	0	10. siRNA-IMPa2-25 PSPC1-A488 DAPI IMPa2-A546_av_TileScan_001 (Stage 48 of 49)	00-kEh2tPxhRQytSHTqPkQeoA
0		Cell	2	0.000	1.000	410	4	siRNA-IMPa2-25 PSPC1-A488 IMPa2-A546 DAPI 8C1-siRNA-IMP-a2-a4 V2.00	0	10. siRNA-IMPa2-25 PSPC1-A488 DAPI IMPa2-A546_av_TileScan_001 (Stage 48 of 49)	00-kEh2tPxhRQytSHTqPkQeoA
0		Cell	2	0.000	1.000	411	5	siRNA-IMPa2-25 PSPC1-A488 IMPa2-A546 DAPI 8C1-siRNA-IMP-a2-a4 V2.00	0	10. siRNA-IMPa2-25 PSPC1-A488 DAPI IMPa2-A546_av_TileScan_001 (Stage 48 of 49)	00-kEh2tPxhRQytSHTqPkQeoA
0		Cell	2	0.000	1.000	412	6	siRNA-IMPa2-25 PSPC1-A488 IMPa2-A546 DAPI 8C1-siRNA-IMP-a2-a4 V2.00	0	10. siRNA-IMPa2-25 PSPC1-A488 DAPI IMPa2-A546_av_TileScan_001 (Stage 48 of 49)	00-kEh2tPxhRQytSHTqPkQeoA
0		Cell	2	0.000	1.000	413	7	siRNA-IMPa2-25 PSPC1-A488 IMPa2-A546 DAPI 8C1-siRNA-IMP-a2-a4 V2.00	0	10. siRNA-IMPa2-25 PSPC1-A488 DAPI IMPa2-A546_av_TileScan_001 (Stage 48 of 49)	00-kEh2tPxhRQytSHTqPkQeoA
0		Cell	2	0.000	1.000	414	8	siRNA-IMPa2-25 PSPC1-A488 IMPa2-A546 DAPI 8C1-siRNA-IMP-a2-a4 V2.00	0	10. siRNA-IMPa2-25 PSPC1-A488 DAPI IMPa2-A546_av_TileScan_001 (Stage 48 of 49)	00-kEh2tPxhRQytSHTqPkQeoA
0		Cell	2	0.000	1.000	415	9	siRNA-IMPa2-25 PSPC1-A488 IMPa2-A546 DAPI 8C1-siRNA-IMP-a2-a4 V2.00	0	10. siRNA-IMPa2-25 PSPC1-A488 DAPI IMPa2-A546_av_TileScan_001 (Stage 48 of 49)	00-kEh2tPxhRQytSHTqPkQeoA
0		Cell	2	0.000	1.000	416	10	siRNA-IMPa2-25 PSPC1-A488 IMPa2-A546 DAPI 8C1-siRNA-IMP-a2-a4 V2.00	0	10. siRNA-IMPa2-25 PSPC1-A488 DAPI IMPa2-A546_av_TileScan_001 (Stage 48 of 49)	00-kEh2tPxhRQytSHTqPkQeoA
0		Cell	2	0.000	1.000	417	11	siRNA-IMPa2-25 PSPC1-A488 IMPa2-A546 DAPI 8C1-siRNA-IMP-a2-a4 V2.00	0	10. siRNA-IMPa2-25 PSPC1-A488 DAPI IMPa2-A546_av_TileScan_001 (Stage 48 of 49)	00-kEh2tPxhRQytSHTqPkQeoA
0		Cell	2	0.000	1.000	418	12	siRNA-IMPa2-25 PSPC1-A488 IMPa2-A546 DAPI 8C1-siRNA-IMP-a2-a4 V2.00	0	10. siRNA-IMPa2-25 PSPC1-A488 DAPI IMPa2-A546_av_TileScan_001 (Stage 48 of 49)	00-kEh2tPxhRQytSHTqPkQeoA
0		Cell	2	0.000	1.000	419	13	siRNA-IMPa2-25 PSPC1-A488 IMPa2-A546 DAPI 8C1-siRNA-IMP-a2-a4 V2.00	0	10. siRNA-IMPa2-25 PSPC1-A488 DAPI IMPa2-A546_av_TileScan_001 (Stage 48 of 49)	00-kEh2tPxhRQytSHTqPkQeoA
0		Cell	2	0.000	1.000	420	14	siRNA-IMPa2-25 PSPC1-A488 IMPa2-A546 DAPI 8C1-siRNA-IMP-a2-a4 V2.00	0	10. siRNA-IMPa2-25 PSPC1-A488 DAPI IMPa2-A546_av_TileScan_001 (Stage 48 of 49)	00-kEh2tPxhRQytSHTqPkQeoA
0		Cell	2	0.000	1.000	421	15	siRNA-IMPa2-25 PSPC1-A488 IMPa2-A546 DAPI 8C1-siRNA-IMP-a2-a4 V2.00	0	10. siRNA-IMPa2-25 PSPC1-A488 DAPI IMPa2-A546_av_TileScan_001 (Stage 48 of 49)	00-kEh2tPxhRQytSHTqPkQeoA
0		Cell	2	0.000	1.000	422	16	siRNA-IMPa2-25 PSPC1-A488 IMPa2-A546 DAPI 8C1-siRNA-IMP-a2-a4 V2.00	0	10. siRNA-IMPa2-25 PSPC1-A488 DAPI IMPa2-A546_av_TileScan_001 (Stage 48 of 49)	00-kEh2tPxhRQytSHTqPkQeoA
0		Cell	2	0.000	1.000	423	17	siRNA-IMPa2-25 PSPC1-A488 IMPa2-A546 DAPI 8C1-siRNA-IMP-a2-a4 V2.00	0	10. siRNA-IMPa2-25 PSPC1-A488 DAPI IMPa2-A546_av_TileScan_001 (Stage 48 of 49)	00-kEh2tPxhRQytSHTqPkQeoA
0		Cell	2	0.000	1.000	424	18	siRNA-IMPa2-25 PSPC1-A488 IMPa2-A546 DAPI 8C1-siRNA-IMP-a2-a4 V2.00	0	10. siRNA-IMPa2-25 PSPC1-A488 DAPI IMPa2-A546_av_TileScan_001 (Stage 48 of 49)	00-kEh2tPxhRQytSHTqPkQeoA
0		Cell	2	0.000	1.000	425	19	siRNA-IMPa2-25 PSPC1-A488 IMPa2-A546 DAPI 8C1-siRNA-IMP-a2-a4 V2.00	0	10. siRNA-IMPa2-25 PSPC1-A488 DAPI IMPa2-A546_av_TileScan_001 (Stage 48 of 49)	00-kEh2tPxhRQytSHTqPkQeoA
0		Cell	2	0.000	1.000	426	20	siRNA-IMPa2-25 PSPC1-A488 IMPa2-A546 DAPI 8C1-siRNA-IMP-a2-a4 V2.00	0	10. siRNA-IMPa2-25 PSPC1-A488 DAPI IMPa2-A546_av_TileScan_001 (Stage 48 of 49)	00-kEh2tPxhRQytSHTqPkQeoA
0		Cell	2	0.000	1.000	427	21	siRNA-IMPa2-25 PSPC1-A488 IMPa2-A546 DAPI 8C1-siRNA-IMP-a2-a4 V2.00	0	10. siRNA-IMPa2-25 PSPC1-A488 DAPI IMPa2-A546_av_TileScan_001 (Stage 48 of 49)	00-kEh2tPxhRQytSHTqPkQeoA
0		Cell	2	0.000	1.000	428	22	siRNA-IMPa2-25 PSPC1-A488 IMPa2-A546 DAPI 8C1-siRNA-IMP-a2-a4 V2.00	0	10. siRNA-IMPa2-25 PSPC1-A488 DAPI IMPa2-A546_av_TileScan_001 (Stage 48 of 49)	00-kEh2tPxhRQytSHTqPkQeoA
0		Cell	2	0.000	1.000	429	23	siRNA-IMPa2-25 PSPC1-A488 IMPa2-A546 DAPI 8C1-siRNA-IMP-a2-a4 V2.00	0	10. siRNA-IMPa2-25 PSPC1-A488 DAPI IMPa2-A546_av_TileScan_001 (Stage 48 of 49)	00-kEh2tPxhRQytSHTqPkQeoA
0		Cell	2	0.000	1.000	430	24	siRNA-IMPa2-25 PSPC1-A488 IMPa2-A546 DAPI 8C1-siRNA-IMP-a2-a4 V2.00	0	10. siRNA-IMPa2-25 PSPC1-A488 DAPI IMPa2-A546_av_TileScan_001 (Stage 48 of 49)	00-kEh2tPxhRQytSHTqPkQeoA
0		Cell	2	0.000	1.000	431	0	siRNA-IMPa2-25 PSPC1-A488 IMPa2-A546 DAPI 8C1-siRNA-IMP-a2-a4 V2.00	0	10. siRNA-IMPa2-25 PSPC1-A488 DAPI IMPa2-A546_aw_TileScan_001 (Stage 49 of 49)	00-EzNWgdeg8QfdzV7iyK4owL
0		Cell	2	0.000	1.000	432	1	siRNA-IMPa2-25 PSPC1-A488 IMPa2-A546 DAPI 8C1-siRNA-IMP-a2-a4 V2.00	0	10. siRNA-IMPa2-25 PSPC1-A488 DAPI IMPa2-A546_aw_TileScan_001 (Stage 49 of 49)	00-EzNWgdeg8QfdzV7iyK4owL
0		Cell	2	0.000	1.000	433	2	siRNA-IMPa2-25 PSPC1-A488 IMPa2-A546 DAPI 8C1-siRNA-IMP-a2-a4 V2.00	0	10. siRNA-IMPa2-25 PSPC1-A488 DAPI IMPa2-A546_aw_TileScan_001 (Stage 49 of 49)	00-EzNWgdeg8QfdzV7iyK4owL
0		Cell	2	0.000	1.000	434	3	siRNA-IMPa2-25 PSPC1-A488 IMPa2-A546 DAPI 8C1-siRNA-IMP-a2-a4 V2.00	0	10. siRNA-IMPa2-25 PSPC1-A488 DAPI IMPa2-A546_aw_TileScan_001 (Stage 49 of 49)	00-EzNWgdeg8QfdzV7iyK4owL
0		Cell	2	0.000	1.000	435	4	siRNA-IMPa2-25 PSPC1-A488 IMPa2-A546 DAPI 8C1-siRNA-IMP-a2-a4 V2.00	0	10. siRNA-IMPa2-25 PSPC1-A488 DAPI IMPa2-A546_aw_TileScan_001 (Stage 49 of 49)	00-EzNWgdeg8QfdzV7iyK4owL
0		Cell	2	0.000	1.000	436	5	siRNA-IMPa2-25 PSPC1-A488 IMPa2-A546 DAPI 8C1-siRNA-IMP-a2-a4 V2.00	0	10. siRNA-IMPa2-25 PSPC1-A488 DAPI IMPa2-A546_aw_TileScan_001 (Stage 49 of 49)	00-EzNWgdeg8QfdzV7iyK4owL
0		Cell	2	0.000	1.000	437	6	siRNA-IMPa2-25 PSPC1-A488 IMPa2-A546 DAPI 8C1-siRNA-IMP-a2-a4 V2.00	0	10. siRNA-IMPa2-25 PSPC1-A488 DAPI IMPa2-A546_aw_TileScan_001 (Stage 49 of 49)	00-EzNWgdeg8QfdzV7iyK4owL
0		Cell	2	0.000	1.000	438	7	siRNA-IMPa2-25 PSPC1-A488 IMPa2-A546 DAPI 8C1-siRNA-IMP-a2-a4 V2.00	0	10. siRNA-IMPa2-25 PSPC1-A488 DAPI IMPa2-A546_aw_TileScan_001 (Stage 49 of 49)	00-EzNWgdeg8QfdzV7iyK4owL
0		Cell	2	0.000	1.000	439	8	siRNA-IMPa2-25 PSPC1-A488 IMPa2-A546 DAPI 8C1-siRNA-IMP-a2-a4 V2.00	0	10. siRNA-IMPa2-25 PSPC1-A488 DAPI IMPa2-A546_aw_TileScan_001 (Stage 49 of 49)	00-EzNWgdeg8QfdzV7iyK4owL
0		Cell	2	0.000	1.000	440	9	siRNA-IMPa2-25 PSPC1-A488 IMPa2-A546 DAPI 8C1-siRNA-IMP-a2-a4 V2.00	0	10. siRNA-IMPa2-25 PSPC1-A488 DAPI IMPa2-A546_aw_TileScan_001 (Stage 49 of 49)	00-EzNWgdeg8QfdzV7iyK4owL
0		Cell	2	0.000	1.000	441	10	siRNA-IMPa2-25 PSPC1-A488 IMPa2-A546 DAPI 8C1-siRNA-IMP-a2-a4 V2.00	0	10. siRNA-IMPa2-25 PSPC1-A488 DAPI IMPa2-A546_aw_TileScan_001 (Stage 49 of 49)	00-EzNWgdeg8QfdzV7iyK4owL
0		Cell	2	0.000	1.000	442	11	siRNA-IMPa2-25 PSPC1-A488 IMPa2-A546 DAPI 8C1-siRNA-IMP-a2-a4 V2.00	0	10. siRNA-IMPa2-25 PSPC1-A488 DAPI IMPa2-A546_aw_TileScan_001 (Stage 49 of 49)	00-EzNWgdeg8QfdzV7iyK4owL
0		Cell	2	0.000	1.000	443	12	siRNA-IMPa2-25 PSPC1-A488 IMPa2-A546 DAPI 8C1-siRNA-IMP-a2-a4 V2.00	0	10. siRNA-IMPa2-25 PSPC1-A488 DAPI IMPa2-A546_aw_TileScan_001 (Stage 49 of 49)	00-EzNWgdeg8QfdzV7iyK4owL
0		Cell	2	0.000	1.000	444	13	siRNA-IMPa2-25 PSPC1-A488 IMPa2-A546 DAPI 8C1-siRNA-IMP-a2-a4 V2.00	0	10. siRNA-IMPa2-25 PSPC1-A488 DAPI IMPa2-A546_aw_TileScan_001 (Stage 49 of 49)	00-EzNWgdeg8QfdzV7iyK4owL
0		Cell	2	0.000	1.000	445	14	siRNA-IMPa2-25 PSPC1-A488 IMPa2-A546 DAPI 8C1-siRNA-IMP-a2-a4 V2.00	0	10. siRNA-IMPa2-25 PSPC1-A488 DAPI IMPa2-A546_aw_TileScan_001 (Stage 49 of 49)	00-EzNWgdeg8QfdzV7iyK4owL
0		Cell	2	0.000	1.000	446	15	siRNA-IMPa2-25 PSPC1-A488 IMPa2-A546 DAPI 8C1-siRNA-IMP-a2-a4 V2.00	0	10. siRNA-IMPa2-25 PSPC1-A488 DAPI IMPa2-A546_aw_TileScan_001 (Stage 49 of 49)	00-EzNWgdeg8QfdzV7iyK4owL
0		Cell	2	0.000	1.000	447	16	siRNA-IMPa2-25 PSPC1-A488 IMPa2-A546 DAPI 8C1-siRNA-IMP-a2-a4 V2.00	0	10. siRNA-IMPa2-25 PSPC1-A488 DAPI IMPa2-A546_aw_TileScan_001 (Stage 49 of 49)	00-EzNWgdeg8QfdzV7iyK4owL
0		Cell	2	0.000	1.000	448	17	siRNA-IMPa2-25 PSPC1-A488 IMPa2-A546 DAPI 8C1-siRNA-IMP-a2-a4 V2.00	0	10. siRNA-IMPa2-25 PSPC1-A488 DAPI IMPa2-A546_aw_TileScan_001 (Stage 49 of 49)	00-EzNWgdeg8QfdzV7iyK4owL
0		Cell	2	0.000	1.000	449	18	siRNA-IMPa2-25 PSPC1-A488 IMPa2-A546 DAPI 8C1-siRNA-IMP-a2-a4 V2.00	0	10. siRNA-IMPa2-25 PSPC1-A488 DAPI IMPa2-A546_aw_TileScan_001 (Stage 49 of 49)	00-EzNWgdeg8QfdzV7iyK4owL
0		Cell	2	0.000	1.000	450	19	siRNA-IMPa2-25 PSPC1-A488 IMPa2-A546 DAPI 8C1-siRNA-IMP-a2-a4 V2.00	0	10. siRNA-IMPa2-25 PSPC1-A488 DAPI IMPa2-A546_aw_TileScan_001 (Stage 49 of 49)	00-EzNWgdeg8QfdzV7iyK4owL
0		Cell	2	0.000	1.000	451	20	siRNA-IMPa2-25 PSPC1-A488 IMPa2-A546 DAPI 8C1-siRNA-IMP-a2-a4 V2.00	0	10. siRNA-IMPa2-25 PSPC1-A488 DAPI IMPa2-A546_aw_TileScan_001 (Stage 49 of 49)	00-EzNWgdeg8QfdzV7iyK4owL
0		Cell	2	0.000	1.000	452	21	siRNA-IMPa2-25 PSPC1-A488 IMPa2-A546 DAPI 8C1-siRNA-IMP-a2-a4 V2.00	0	10. siRNA-IMPa2-25 PSPC1-A488 DAPI IMPa2-A546_aw_TileScan_001 (Stage 49 of 49)	00-EzNWgdeg8QfdzV7iyK4owL
0		Cell	2	0.000	1.000	453	22	siRNA-IMPa2-25 PSPC1-A488 IMPa2-A546 DAPI 8C1-siRNA-IMP-a2-a4 V2.00	0	10. siRNA-IMPa2-25 PSPC1-A488 DAPI IMPa2-A546_aw_TileScan_001 (Stage 49 of 49)	00-EzNWgdeg8QfdzV7iyK4owL
0		Cell	2	0.000	1.000	454	23	siRNA-IMPa2-25 PSPC1-A488 IMPa2-A546 DAPI 8C1-siRNA-IMP-a2-a4 V2.00	0	10. siRNA-IMPa2-25 PSPC1-A488 DAPI IMPa2-A546_aw_TileScan_001 (Stage 49 of 49)	00-EzNWgdeg8QfdzV7iyK4owL
0		Cell	2	0.000	1.000	455	24	siRNA-IMPa2-25 PSPC1-A488 IMPa2-A546 DAPI 8C1-siRNA-IMP-a2-a4 V2.00	0	10. siRNA-IMPa2-25 PSPC1-A488 DAPI IMPa2-A546_aw_TileScan_001 (Stage 49 of 49)	00-EzNWgdeg8QfdzV7iyK4owL
0		Cell	2	0.000	1.000	456	25	siRNA-IMPa2-25 PSPC1-A488 IMPa2-A546 DAPI 8C1-siRNA-IMP-a2-a4 V2.00	0	10. siRNA-IMPa2-25 PSPC1-A488 DAPI IMPa2-A546_aw_TileScan_001 (Stage 49 of 49)	00-EzNWgdeg8QfdzV7iyK4owL
0		Cell	2	0.000	1.000	457	26	siRNA-IMPa2-25 PSPC1-A488 IMPa2-A546 DAPI 8C1-siRNA-IMP-a2-a4 V2.00	0	10. siRNA-IMPa2-25 PSPC1-A488 DAPI IMPa2-A546_aw_TileScan_001 (Stage 49 of 49)	00-EzNWgdeg8QfdzV7iyK4owL
0		Cell	2	0.000	1.000	458	27	siRNA-IMPa2-25 PSPC1-A488 IMPa2-A546 DAPI 8C1-siRNA-IMP-a2-a4 V2.00	0	10. siRNA-IMPa2-25 PSPC1-A488 DAPI IMPa2-A546_aw_TileScan_001 (Stage 49 of 49)	00-EzNWgdeg8QfdzV7iyK4owL
0		Cell	2	0.000	1.000	459	28	siRNA-IMPa2-25 PSPC1-A488 IMPa2-A546 DAPI 8C1-siRNA-IMP-a2-a4 V2.00	0	10. siRNA-IMPa2-25 PSPC1-A488 DAPI IMPa2-A546_aw_TileScan_001 (Stage 49 of 49)	00-EzNWgdeg8QfdzV7iyK4owL
0		Cell	2	0.000	1.000	460	29	siRNA-IMPa2-25 PSPC1-A488 IMPa2-A546 DAPI 8C1-siRNA-IMP-a2-a4 V2.00	0	10. siRNA-IMPa2-25 PSPC1-A488 DAPI IMPa2-A546_aw_TileScan_001 (Stage 49 of 49)	00-EzNWgdeg8QfdzV7iyK4owL
0		Cell	2	0.000	1.000	461	0	siRNA-IMPa2-25 PSPC1-A488 IMPa2-A546 DAPI 8C1-siRNA-IMP-a2-a4 V2.00	0	10. siRNA-IMPa2-25 PSPC1-A488 DAPI IMPa2-A546_b_TileScan_001 (Stage 2 of 49)	00-bRtWKBNiuQ2kSGu7FaKVpJ
0		Cell	2	0.000	1.000	462	1	siRNA-IMPa2-25 PSPC1-A488 IMPa2-A546 DAPI 8C1-siRNA-IMP-a2-a4 V2.00	0	10. siRNA-IMPa2-25 PSPC1-A488 DAPI IMPa2-A546_b_TileScan_001 (Stage 2 of 49)	00-bRtWKBNiuQ2kSGu7FaKVpJ
0		Cell	2	0.000	1.000	463	2	siRNA-IMPa2-25 PSPC1-A488 IMPa2-A546 DAPI 8C1-siRNA-IMP-a2-a4 V2.00	0	10. siRNA-IMPa2-25 PSPC1-A488 DAPI IMPa2-A546_b_TileScan_001 (Stage 2 of 49)	00-bRtWKBNiuQ2kSGu7FaKVpJ
0		Cell	2	0.000	1.000	464	3	siRNA-IMPa2-25 PSPC1-A488 IMPa2-A546 DAPI 8C1-siRNA-IMP-a2-a4 V2.00	0	10. siRNA-IMPa2-25 PSPC1-A488 DAPI IMPa2-A546_b_TileScan_001 (Stage 2 of 49)	00-bRtWKBNiuQ2kSGu7FaKVpJ
0		Cell	2	0.000	1.000	465	4	siRNA-IMPa2-25 PSPC1-A488 IMPa2-A546 DAPI 8C1-siRNA-IMP-a2-a4 V2.00	0	10. siRNA-IMPa2-25 PSPC1-A488 DAPI IMPa2-A546_b_TileScan_001 (Stage 2 of 49)	00-bRtWKBNiuQ2kSGu7FaKVpJ
0		Cell	2	0.000	1.000	466	5	siRNA-IMPa2-25 PSPC1-A488 IMPa2-A546 DAPI 8C1-siRNA-IMP-a2-a4 V2.00	0	10. siRNA-IMPa2-25 PSPC1-A488 DAPI IMPa2-A546_b_TileScan_001 (Stage 2 of 49)	00-bRtWKBNiuQ2kSGu7FaKVpJ
0		Cell	2	0.000	1.000	467	6	siRNA-IMPa2-25 PSPC1-A488 IMPa2-A546 DAPI 8C1-siRNA-IMP-a2-a4 V2.00	0	10. siRNA-IMPa2-25 PSPC1-A488 DAPI IMPa2-A546_b_TileScan_001 (Stage 2 of 49)	00-bRtWKBNiuQ2kSGu7FaKVpJ
0		Cell	2	0.000	1.000	468	7	siRNA-IMPa2-25 PSPC1-A488 IMPa2-A546 DAPI 8C1-siRNA-IMP-a2-a4 V2.00	0	10. siRNA-IMPa2-25 PSPC1-A488 DAPI IMPa2-A546_b_TileScan_001 (Stage 2 of 49)	00-bRtWKBNiuQ2kSGu7FaKVpJ
0		Cell	2	0.000	1.000	469	8	siRNA-IMPa2-25 PSPC1-A488 IMPa2-A546 DAPI 8C1-siRNA-IMP-a2-a4 V2.00	0	10. siRNA-IMPa2-25 PSPC1-A488 DAPI IMPa2-A546_b_TileScan_001 (Stage 2 of 49)	00-bRtWKBNiuQ2kSGu7FaKVpJ
0		Cell	2	0.000	1.000	470	9	siRNA-IMPa2-25 PSPC1-A488 IMPa2-A546 DAPI 8C1-siRNA-IMP-a2-a4 V2.00	0	10. siRNA-IMPa2-25 PSPC1-A488 DAPI IMPa2-A546_b_TileScan_001 (Stage 2 of 49)	00-bRtWKBNiuQ2kSGu7FaKVpJ
0		Cell	2	0.000	1.000	471	10	siRNA-IMPa2-25 PSPC1-A488 IMPa2-A546 DAPI 8C1-siRNA-IMP-a2-a4 V2.00	0	10. siRNA-IMPa2-25 PSPC1-A488 DAPI IMPa2-A546_b_TileScan_001 (Stage 2 of 49)	00-bRtWKBNiuQ2kSGu7FaKVpJ
0		Cell	2	0.000	1.000	472	11	siRNA-IMPa2-25 PSPC1-A488 IMPa2-A546 DAPI 8C1-siRNA-IMP-a2-a4 V2.00	0	10. siRNA-IMPa2-25 PSPC1-A488 DAPI IMPa2-A546_b_TileScan_001 (Stage 2 of 49)	00-bRtWKBNiuQ2kSGu7FaKVpJ
0		Cell	2	0.000	1.000	473	12	siRNA-IMPa2-25 PSPC1-A488 IMPa2-A546 DAPI 8C1-siRNA-IMP-a2-a4 V2.00	0	10. siRNA-IMPa2-25 PSPC1-A488 DAPI IMPa2-A546_b_TileScan_001 (Stage 2 of 49)	00-bRtWKBNiuQ2kSGu7FaKVpJ
0		Cell	2	0.000	1.000	474	13	siRNA-IMPa2-25 PSPC1-A488 IMPa2-A546 DAPI 8C1-siRNA-IMP-a2-a4 V2.00	0	10. siRNA-IMPa2-25 PSPC1-A488 DAPI IMPa2-A546_b_TileScan_001 (Stage 2 of 49)	00-bRtWKBNiuQ2kSGu7FaKVpJ
0		Cell	2	0.000	1.000	475	14	siRNA-IMPa2-25 PSPC1-A488 IMPa2-A546 DAPI 8C1-siRNA-IMP-a2-a4 V2.00	0	10. siRNA-IMPa2-25 PSPC1-A488 DAPI IMPa2-A546_b_TileScan_001 (Stage 2 of 49)	00-bRtWKBNiuQ2kSGu7FaKVpJ
0		Cell	2	0.000	1.000	476	15	siRNA-IMPa2-25 PSPC1-A488 IMPa2-A546 DAPI 8C1-siRNA-IMP-a2-a4 V2.00	0	10. siRNA-IMPa2-25 PSPC1-A488 DAPI IMPa2-A546_b_TileScan_001 (Stage 2 of 49)	00-bRtWKBNiuQ2kSGu7FaKVpJ
0		Cell	2	0.000	1.000	477	16	siRNA-IMPa2-25 PSPC1-A488 IMPa2-A546 DAPI 8C1-siRNA-IMP-a2-a4 V2.00	0	10. siRNA-IMPa2-25 PSPC1-A488 DAPI IMPa2-A546_b_TileScan_001 (Stage 2 of 49)	00-bRtWKBNiuQ2kSGu7FaKVpJ
0		Cell	2	0.000	1.000	478	17	siRNA-IMPa2-25 PSPC1-A488 IMPa2-A546 DAPI 8C1-siRNA-IMP-a2-a4 V2.00	0	10. siRNA-IMPa2-25 PSPC1-A488 DAPI IMPa2-A546_b_TileScan_001 (Stage 2 of 49)	00-bRtWKBNiuQ2kSGu7FaKVpJ
0		Cell	2	0.000	1.000	479	18	siRNA-IMPa2-25 PSPC1-A488 IMPa2-A546 DAPI 8C1-siRNA-IMP-a2-a4 V2.00	0	10. siRNA-IMPa2-25 PSPC1-A488 DAPI IMPa2-A546_b_TileScan_001 (Stage 2 of 49)	00-bRtWKBNiuQ2kSGu7FaKVpJ
0		Cell	2	0.000	1.000	480	19	siRNA-IMPa2-25 PSPC1-A488 IMPa2-A546 DAPI 8C1-siRNA-IMP-a2-a4 V2.00	0	10. siRNA-IMPa2-25 PSPC1-A488 DAPI IMPa2-A546_b_TileScan_001 (Stage 2 of 49)	00-bRtWKBNiuQ2kSGu7FaKVpJ
0		Cell	2	0.000	1.000	481	20	siRNA-IMPa2-25 PSPC1-A488 IMPa2-A546 DAPI 8C1-siRNA-IMP-a2-a4 V2.00	0	10. siRNA-IMPa2-25 PSPC1-A488 DAPI IMPa2-A546_b_TileScan_001 (Stage 2 of 49)	00-bRtWKBNiuQ2kSGu7FaKVpJ
0		Cell	2	0.000	1.000	482	21	siRNA-IMPa2-25 PSPC1-A488 IMPa2-A546 DAPI 8C1-siRNA-IMP-a2-a4 V2.00	0	10. siRNA-IMPa2-25 PSPC1-A488 DAPI IMPa2-A546_b_TileScan_001 (Stage 2 of 49)	00-bRtWKBNiuQ2kSGu7FaKVpJ
0		Cell	2	0.000	1.000	483	22	siRNA-IMPa2-25 PSPC1-A488 IMPa2-A546 DAPI 8C1-siRNA-IMP-a2-a4 V2.00	0	10. siRNA-IMPa2-25 PSPC1-A488 DAPI IMPa2-A546_b_TileScan_001 (Stage 2 of 49)	00-bRtWKBNiuQ2kSGu7FaKVpJ
0		Cell	2	0.000	1.000	484	23	siRNA-IMPa2-25 PSPC1-A488 IMPa2-A546 DAPI 8C1-siRNA-IMP-a2-a4 V2.00	0	10. siRNA-IMPa2-25 PSPC1-A488 DAPI IMPa2-A546_b_TileScan_001 (Stage 2 of 49)	00-bRtWKBNiuQ2kSGu7FaKVpJ
0		Cell	2	0.000	1.000	485	24	siRNA-IMPa2-25 PSPC1-A488 IMPa2-A546 DAPI 8C1-siRNA-IMP-a2-a4 V2.00	0	10. siRNA-IMPa2-25 PSPC1-A488 DAPI IMPa2-A546_b_TileScan_001 (Stage 2 of 49)	00-bRtWKBNiuQ2kSGu7FaKVpJ
0		Cell	2	0.000	1.000	486	25	siRNA-IMPa2-25 PSPC1-A488 IMPa2-A546 DAPI 8C1-siRNA-IMP-a2-a4 V2.00	0	10. siRNA-IMPa2-25 PSPC1-A488 DAPI IMPa2-A546_b_TileScan_001 (Stage 2 of 49)	00-bRtWKBNiuQ2kSGu7FaKVpJ
0		Cell	2	0.000	1.000	487	26	siRNA-IMPa2-25 PSPC1-A488 IMPa2-A546 DAPI 8C1-siRNA-IMP-a2-a4 V2.00	0	10. siRNA-IMPa2-25 PSPC1-A488 DAPI IMPa2-A546_b_TileScan_001 (Stage 2 of 49)	00-bRtWKBNiuQ2kSGu7FaKVpJ
0		Cell	2	0.000	1.000	488	27	siRNA-IMPa2-25 PSPC1-A488 IMPa2-A546 DAPI 8C1-siRNA-IMP-a2-a4 V2.00	0	10. siRNA-IMPa2-25 PSPC1-A488 DAPI IMPa2-A546_b_TileScan_001 (Stage 2 of 49)	00-bRtWKBNiuQ2kSGu7FaKVpJ
0		Cell	2	0.000	1.000	489	0	siRNA-IMPa2-25 PSPC1-A488 IMPa2-A546 DAPI 8C1-siRNA-IMP-a2-a4 V2.00	0	10. siRNA-IMPa2-25 PSPC1-A488 DAPI IMPa2-A546_c_TileScan_001 (Stage 3 of 49)	00-gxmRZWykMfHSC7qU2DhxLm
0		Cell	2	0.000	1.000	490	1	siRNA-IMPa2-25 PSPC1-A488 IMPa2-A546 DAPI 8C1-siRNA-IMP-a2-a4 V2.00	0	10. siRNA-IMPa2-25 PSPC1-A488 DAPI IMPa2-A546_c_TileScan_001 (Stage 3 of 49)	00-gxmRZWykMfHSC7qU2DhxLm
0		Cell	2	0.000	1.000	491	2	siRNA-IMPa2-25 PSPC1-A488 IMPa2-A546 DAPI 8C1-siRNA-IMP-a2-a4 V2.00	0	10. siRNA-IMPa2-25 PSPC1-A488 DAPI IMPa2-A546_c_TileScan_001 (Stage 3 of 49)	00-gxmRZWykMfHSC7qU2DhxLm
0		Cell	2	0.000	1.000	492	3	siRNA-IMPa2-25 PSPC1-A488 IMPa2-A546 DAPI 8C1-siRNA-IMP-a2-a4 V2.00	0	10. siRNA-IMPa2-25 PSPC1-A488 DAPI IMPa2-A546_c_TileScan_001 (Stage 3 of 49)	00-gxmRZWykMfHSC7qU2DhxLm
0		Cell	2	0.000	1.000	493	4	siRNA-IMPa2-25 PSPC1-A488 IMPa2-A546 DAPI 8C1-siRNA-IMP-a2-a4 V2.00	0	10. siRNA-IMPa2-25 PSPC1-A488 DAPI IMPa2-A546_c_TileScan_001 (Stage 3 of 49)	00-gxmRZWykMfHSC7qU2DhxLm
0		Cell	2	0.000	1.000	494	5	siRNA-IMPa2-25 PSPC1-A488 IMPa2-A546 DAPI 8C1-siRNA-IMP-a2-a4 V2.00	0	10. siRNA-IMPa2-25 PSPC1-A488 DAPI IMPa2-A546_c_TileScan_001 (Stage 3 of 49)	00-gxmRZWykMfHSC7qU2DhxLm
0		Cell	2	0.000	1.000	495	6	siRNA-IMPa2-25 PSPC1-A488 IMPa2-A546 DAPI 8C1-siRNA-IMP-a2-a4 V2.00	0	10. siRNA-IMPa2-25 PSPC1-A488 DAPI IMPa2-A546_c_TileScan_001 (Stage 3 of 49)	00-gxmRZWykMfHSC7qU2DhxLm
0		Cell	2	0.000	1.000	496	7	siRNA-IMPa2-25 PSPC1-A488 IMPa2-A546 DAPI 8C1-siRNA-IMP-a2-a4 V2.00	0	10. siRNA-IMPa2-25 PSPC1-A488 DAPI IMPa2-A546_c_TileScan_001 (Stage 3 of 49)	00-gxmRZWykMfHSC7qU2DhxLm
0		Cell	2	0.000	1.000	497	8	siRNA-IMPa2-25 PSPC1-A488 IMPa2-A546 DAPI 8C1-siRNA-IMP-a2-a4 V2.00	0	10. siRNA-IMPa2-25 PSPC1-A488 DAPI IMPa2-A546_c_TileScan_001 (Stage 3 of 49)	00-gxmRZWykMfHSC7qU2DhxLm
0		Cell	2	0.000	1.000	498	9	siRNA-IMPa2-25 PSPC1-A488 IMPa2-A546 DAPI 8C1-siRNA-IMP-a2-a4 V2.00	0	10. siRNA-IMPa2-25 PSPC1-A488 DAPI IMPa2-A546_c_TileScan_001 (Stage 3 of 49)	00-gxmRZWykMfHSC7qU2DhxLm
0		Cell	2	0.000	1.000	499	10	siRNA-IMPa2-25 PSPC1-A488 IMPa2-A546 DAPI 8C1-siRNA-IMP-a2-a4 V2.00	0	10. siRNA-IMPa2-25 PSPC1-A488 DAPI IMPa2-A546_c_TileScan_001 (Stage 3 of 49)	00-gxmRZWykMfHSC7qU2DhxLm
0		Cell	2	0.000	1.000	500	11	siRNA-IMPa2-25 PSPC1-A488 IMPa2-A546 DAPI 8C1-siRNA-IMP-a2-a4 V2.00	0	10. siRNA-IMPa2-25 PSPC1-A488 DAPI IMPa2-A546_c_TileScan_001 (Stage 3 of 49)	00-gxmRZWykMfHSC7qU2DhxLm
0		Cell	2	0.000	1.000	501	12	siRNA-IMPa2-25 PSPC1-A488 IMPa2-A546 DAPI 8C1-siRNA-IMP-a2-a4 V2.00	0	10. siRNA-IMPa2-25 PSPC1-A488 DAPI IMPa2-A546_c_TileScan_001 (Stage 3 of 49)	00-gxmRZWykMfHSC7qU2DhxLm
0		Cell	2	0.000	1.000	502	13	siRNA-IMPa2-25 PSPC1-A488 IMPa2-A546 DAPI 8C1-siRNA-IMP-a2-a4 V2.00	0	10. siRNA-IMPa2-25 PSPC1-A488 DAPI IMPa2-A546_c_TileScan_001 (Stage 3 of 49)	00-gxmRZWykMfHSC7qU2DhxLm
0		Cell	2	0.000	1.000	503	14	siRNA-IMPa2-25 PSPC1-A488 IMPa2-A546 DAPI 8C1-siRNA-IMP-a2-a4 V2.00	0	10. siRNA-IMPa2-25 PSPC1-A488 DAPI IMPa2-A546_c_TileScan_001 (Stage 3 of 49)	00-gxmRZWykMfHSC7qU2DhxLm
0		Cell	2	0.000	1.000	504	15	siRNA-IMPa2-25 PSPC1-A488 IMPa2-A546 DAPI 8C1-siRNA-IMP-a2-a4 V2.00	0	10. siRNA-IMPa2-25 PSPC1-A488 DAPI IMPa2-A546_c_TileScan_001 (Stage 3 of 49)	00-gxmRZWykMfHSC7qU2DhxLm
0		Cell	2	0.000	1.000	505	16	siRNA-IMPa2-25 PSPC1-A488 IMPa2-A546 DAPI 8C1-siRNA-IMP-a2-a4 V2.00	0	10. siRNA-IMPa2-25 PSPC1-A488 DAPI IMPa2-A546_c_TileScan_001 (Stage 3 of 49)	00-gxmRZWykMfHSC7qU2DhxLm
0		Cell	2	0.000	1.000	506	17	siRNA-IMPa2-25 PSPC1-A488 IMPa2-A546 DAPI 8C1-siRNA-IMP-a2-a4 V2.00	0	10. siRNA-IMPa2-25 PSPC1-A488 DAPI IMPa2-A546_c_TileScan_001 (Stage 3 of 49)	00-gxmRZWykMfHSC7qU2DhxLm
0		Cell	2	0.000	1.000	507	0	siRNA-IMPa2-25 PSPC1-A488 IMPa2-A546 DAPI 8C1-siRNA-IMP-a2-a4 V2.00	0	10. siRNA-IMPa2-25 PSPC1-A488 DAPI IMPa2-A546_d_TileScan_001 (Stage 4 of 49)	00-qtbA7sTenmoP4ck7ZbSEM7
0		Cell	2	0.000	1.000	508	1	siRNA-IMPa2-25 PSPC1-A488 IMPa2-A546 DAPI 8C1-siRNA-IMP-a2-a4 V2.00	0	10. siRNA-IMPa2-25 PSPC1-A488 DAPI IMPa2-A546_d_TileScan_001 (Stage 4 of 49)	00-qtbA7sTenmoP4ck7ZbSEM7
0		Cell	2	0.000	1.000	509	2	siRNA-IMPa2-25 PSPC1-A488 IMPa2-A546 DAPI 8C1-siRNA-IMP-a2-a4 V2.00	0	10. siRNA-IMPa2-25 PSPC1-A488 DAPI IMPa2-A546_d_TileScan_001 (Stage 4 of 49)	00-qtbA7sTenmoP4ck7ZbSEM7
0		Cell	2	0.000	1.000	510	3	siRNA-IMPa2-25 PSPC1-A488 IMPa2-A546 DAPI 8C1-siRNA-IMP-a2-a4 V2.00	0	10. siRNA-IMPa2-25 PSPC1-A488 DAPI IMPa2-A546_d_TileScan_001 (Stage 4 of 49)	00-qtbA7sTenmoP4ck7ZbSEM7
0		Cell	2	0.000	1.000	511	4	siRNA-IMPa2-25 PSPC1-A488 IMPa2-A546 DAPI 8C1-siRNA-IMP-a2-a4 V2.00	0	10. siRNA-IMPa2-25 PSPC1-A488 DAPI IMPa2-A546_d_TileScan_001 (Stage 4 of 49)	00-qtbA7sTenmoP4ck7ZbSEM7
0		Cell	2	0.000	1.000	512	5	siRNA-IMPa2-25 PSPC1-A488 IMPa2-A546 DAPI 8C1-siRNA-IMP-a2-a4 V2.00	0	10. siRNA-IMPa2-25 PSPC1-A488 DAPI IMPa2-A546_d_TileScan_001 (Stage 4 of 49)	00-qtbA7sTenmoP4ck7ZbSEM7
0		Cell	2	0.000	1.000	513	6	siRNA-IMPa2-25 PSPC1-A488 IMPa2-A546 DAPI 8C1-siRNA-IMP-a2-a4 V2.00	0	10. siRNA-IMPa2-25 PSPC1-A488 DAPI IMPa2-A546_d_TileScan_001 (Stage 4 of 49)	00-qtbA7sTenmoP4ck7ZbSEM7
0		Cell	2	0.000	1.000	514	7	siRNA-IMPa2-25 PSPC1-A488 IMPa2-A546 DAPI 8C1-siRNA-IMP-a2-a4 V2.00	0	10. siRNA-IMPa2-25 PSPC1-A488 DAPI IMPa2-A546_d_TileScan_001 (Stage 4 of 49)	00-qtbA7sTenmoP4ck7ZbSEM7
0		Cell	2	0.000	1.000	515	8	siRNA-IMPa2-25 PSPC1-A488 IMPa2-A546 DAPI 8C1-siRNA-IMP-a2-a4 V2.00	0	10. siRNA-IMPa2-25 PSPC1-A488 DAPI IMPa2-A546_d_TileScan_001 (Stage 4 of 49)	00-qtbA7sTenmoP4ck7ZbSEM7
0		Cell	2	0.000	1.000	516	9	siRNA-IMPa2-25 PSPC1-A488 IMPa2-A546 DAPI 8C1-siRNA-IMP-a2-a4 V2.00	0	10. siRNA-IMPa2-25 PSPC1-A488 DAPI IMPa2-A546_d_TileScan_001 (Stage 4 of 49)	00-qtbA7sTenmoP4ck7ZbSEM7
0		Cell	2	0.000	1.000	517	10	siRNA-IMPa2-25 PSPC1-A488 IMPa2-A546 DAPI 8C1-siRNA-IMP-a2-a4 V2.00	0	10. siRNA-IMPa2-25 PSPC1-A488 DAPI IMPa2-A546_d_TileScan_001 (Stage 4 of 49)	00-qtbA7sTenmoP4ck7ZbSEM7
0		Cell	2	0.000	1.000	518	11	siRNA-IMPa2-25 PSPC1-A488 IMPa2-A546 DAPI 8C1-siRNA-IMP-a2-a4 V2.00	0	10. siRNA-IMPa2-25 PSPC1-A488 DAPI IMPa2-A546_d_TileScan_001 (Stage 4 of 49)	00-qtbA7sTenmoP4ck7ZbSEM7
0		Cell	2	0.000	1.000	519	0	siRNA-IMPa2-25 PSPC1-A488 IMPa2-A546 DAPI 8C1-siRNA-IMP-a2-a4 V2.00	0	10. siRNA-IMPa2-25 PSPC1-A488 DAPI IMPa2-A546_e_TileScan_001 (Stage 5 of 49)	00-WzmV4SQPL4TzUvzmPQdWrP
0		Cell	2	0.000	1.000	520	1	siRNA-IMPa2-25 PSPC1-A488 IMPa2-A546 DAPI 8C1-siRNA-IMP-a2-a4 V2.00	0	10. siRNA-IMPa2-25 PSPC1-A488 DAPI IMPa2-A546_e_TileScan_001 (Stage 5 of 49)	00-WzmV4SQPL4TzUvzmPQdWrP
0		Cell	2	0.000	1.000	521	2	siRNA-IMPa2-25 PSPC1-A488 IMPa2-A546 DAPI 8C1-siRNA-IMP-a2-a4 V2.00	0	10. siRNA-IMPa2-25 PSPC1-A488 DAPI IMPa2-A546_e_TileScan_001 (Stage 5 of 49)	00-WzmV4SQPL4TzUvzmPQdWrP
0		Cell	2	0.000	1.000	522	3	siRNA-IMPa2-25 PSPC1-A488 IMPa2-A546 DAPI 8C1-siRNA-IMP-a2-a4 V2.00	0	10. siRNA-IMPa2-25 PSPC1-A488 DAPI IMPa2-A546_e_TileScan_001 (Stage 5 of 49)	00-WzmV4SQPL4TzUvzmPQdWrP
0		Cell	2	0.000	1.000	523	4	siRNA-IMPa2-25 PSPC1-A488 IMPa2-A546 DAPI 8C1-siRNA-IMP-a2-a4 V2.00	0	10. siRNA-IMPa2-25 PSPC1-A488 DAPI IMPa2-A546_e_TileScan_001 (Stage 5 of 49)	00-WzmV4SQPL4TzUvzmPQdWrP
0		Cell	2	0.000	1.000	524	5	siRNA-IMPa2-25 PSPC1-A488 IMPa2-A546 DAPI 8C1-siRNA-IMP-a2-a4 V2.00	0	10. siRNA-IMPa2-25 PSPC1-A488 DAPI IMPa2-A546_e_TileScan_001 (Stage 5 of 49)	00-WzmV4SQPL4TzUvzmPQdWrP
0		Cell	2	0.000	1.000	525	6	siRNA-IMPa2-25 PSPC1-A488 IMPa2-A546 DAPI 8C1-siRNA-IMP-a2-a4 V2.00	0	10. siRNA-IMPa2-25 PSPC1-A488 DAPI IMPa2-A546_e_TileScan_001 (Stage 5 of 49)	00-WzmV4SQPL4TzUvzmPQdWrP
0		Cell	2	0.000	1.000	526	7	siRNA-IMPa2-25 PSPC1-A488 IMPa2-A546 DAPI 8C1-siRNA-IMP-a2-a4 V2.00	0	10. siRNA-IMPa2-25 PSPC1-A488 DAPI IMPa2-A546_e_TileScan_001 (Stage 5 of 49)	00-WzmV4SQPL4TzUvzmPQdWrP
0		Cell	2	0.000	1.000	527	8	siRNA-IMPa2-25 PSPC1-A488 IMPa2-A546 DAPI 8C1-siRNA-IMP-a2-a4 V2.00	0	10. siRNA-IMPa2-25 PSPC1-A488 DAPI IMPa2-A546_e_TileScan_001 (Stage 5 of 49)	00-WzmV4SQPL4TzUvzmPQdWrP
0		Cell	2	0.000	1.000	528	9	siRNA-IMPa2-25 PSPC1-A488 IMPa2-A546 DAPI 8C1-siRNA-IMP-a2-a4 V2.00	0	10. siRNA-IMPa2-25 PSPC1-A488 DAPI IMPa2-A546_e_TileScan_001 (Stage 5 of 49)	00-WzmV4SQPL4TzUvzmPQdWrP
0		Cell	2	0.000	1.000	529	10	siRNA-IMPa2-25 PSPC1-A488 IMPa2-A546 DAPI 8C1-siRNA-IMP-a2-a4 V2.00	0	10. siRNA-IMPa2-25 PSPC1-A488 DAPI IMPa2-A546_e_TileScan_001 (Stage 5 of 49)	00-WzmV4SQPL4TzUvzmPQdWrP
0		Cell	2	0.000	1.000	530	11	siRNA-IMPa2-25 PSPC1-A488 IMPa2-A546 DAPI 8C1-siRNA-IMP-a2-a4 V2.00	0	10. siRNA-IMPa2-25 PSPC1-A488 DAPI IMPa2-A546_e_TileScan_001 (Stage 5 of 49)	00-WzmV4SQPL4TzUvzmPQdWrP
0		Cell	2	0.000	1.000	531	12	siRNA-IMPa2-25 PSPC1-A488 IMPa2-A546 DAPI 8C1-siRNA-IMP-a2-a4 V2.00	0	10. siRNA-IMPa2-25 PSPC1-A488 DAPI IMPa2-A546_e_TileScan_001 (Stage 5 of 49)	00-WzmV4SQPL4TzUvzmPQdWrP
0		Cell	2	0.000	1.000	532	13	siRNA-IMPa2-25 PSPC1-A488 IMPa2-A546 DAPI 8C1-siRNA-IMP-a2-a4 V2.00	0	10. siRNA-IMPa2-25 PSPC1-A488 DAPI IMPa2-A546_e_TileScan_001 (Stage 5 of 49)	00-WzmV4SQPL4TzUvzmPQdWrP
0		Cell	2	0.000	1.000	533	14	siRNA-IMPa2-25 PSPC1-A488 IMPa2-A546 DAPI 8C1-siRNA-IMP-a2-a4 V2.00	0	10. siRNA-IMPa2-25 PSPC1-A488 DAPI IMPa2-A546_e_TileScan_001 (Stage 5 of 49)	00-WzmV4SQPL4TzUvzmPQdWrP
0		Cell	2	0.000	1.000	534	15	siRNA-IMPa2-25 PSPC1-A488 IMPa2-A546 DAPI 8C1-siRNA-IMP-a2-a4 V2.00	0	10. siRNA-IMPa2-25 PSPC1-A488 DAPI IMPa2-A546_e_TileScan_001 (Stage 5 of 49)	00-WzmV4SQPL4TzUvzmPQdWrP
0		Cell	2	0.000	1.000	535	16	siRNA-IMPa2-25 PSPC1-A488 IMPa2-A546 DAPI 8C1-siRNA-IMP-a2-a4 V2.00	0	10. siRNA-IMPa2-25 PSPC1-A488 DAPI IMPa2-A546_e_TileScan_001 (Stage 5 of 49)	00-WzmV4SQPL4TzUvzmPQdWrP
0		Cell	2	0.000	1.000	536	17	siRNA-IMPa2-25 PSPC1-A488 IMPa2-A546 DAPI 8C1-siRNA-IMP-a2-a4 V2.00	0	10. siRNA-IMPa2-25 PSPC1-A488 DAPI IMPa2-A546_e_TileScan_001 (Stage 5 of 49)	00-WzmV4SQPL4TzUvzmPQdWrP
0		Cell	2	0.000	1.000	537	18	siRNA-IMPa2-25 PSPC1-A488 IMPa2-A546 DAPI 8C1-siRNA-IMP-a2-a4 V2.00	0	10. siRNA-IMPa2-25 PSPC1-A488 DAPI IMPa2-A546_e_TileScan_001 (Stage 5 of 49)	00-WzmV4SQPL4TzUvzmPQdWrP
0		Cell	2	0.000	1.000	538	0	siRNA-IMPa2-25 PSPC1-A488 IMPa2-A546 DAPI 8C1-siRNA-IMP-a2-a4 V2.00	0	10. siRNA-IMPa2-25 PSPC1-A488 DAPI IMPa2-A546_f_TileScan_001 (Stage 6 of 49)	00-qDJFNtPrKR5sCoqnS9KguH
0		Cell	2	0.000	1.000	539	1	siRNA-IMPa2-25 PSPC1-A488 IMPa2-A546 DAPI 8C1-siRNA-IMP-a2-a4 V2.00	0	10. siRNA-IMPa2-25 PSPC1-A488 DAPI IMPa2-A546_f_TileScan_001 (Stage 6 of 49)	00-qDJFNtPrKR5sCoqnS9KguH
0		Cell	2	0.000	1.000	540	2	siRNA-IMPa2-25 PSPC1-A488 IMPa2-A546 DAPI 8C1-siRNA-IMP-a2-a4 V2.00	0	10. siRNA-IMPa2-25 PSPC1-A488 DAPI IMPa2-A546_f_TileScan_001 (Stage 6 of 49)	00-qDJFNtPrKR5sCoqnS9KguH
0		Cell	2	0.000	1.000	541	3	siRNA-IMPa2-25 PSPC1-A488 IMPa2-A546 DAPI 8C1-siRNA-IMP-a2-a4 V2.00	0	10. siRNA-IMPa2-25 PSPC1-A488 DAPI IMPa2-A546_f_TileScan_001 (Stage 6 of 49)	00-qDJFNtPrKR5sCoqnS9KguH
0		Cell	2	0.000	1.000	542	4	siRNA-IMPa2-25 PSPC1-A488 IMPa2-A546 DAPI 8C1-siRNA-IMP-a2-a4 V2.00	0	10. siRNA-IMPa2-25 PSPC1-A488 DAPI IMPa2-A546_f_TileScan_001 (Stage 6 of 49)	00-qDJFNtPrKR5sCoqnS9KguH
0		Cell	2	0.000	1.000	543	5	siRNA-IMPa2-25 PSPC1-A488 IMPa2-A546 DAPI 8C1-siRNA-IMP-a2-a4 V2.00	0	10. siRNA-IMPa2-25 PSPC1-A488 DAPI IMPa2-A546_f_TileScan_001 (Stage 6 of 49)	00-qDJFNtPrKR5sCoqnS9KguH
0		Cell	2	0.000	1.000	544	6	siRNA-IMPa2-25 PSPC1-A488 IMPa2-A546 DAPI 8C1-siRNA-IMP-a2-a4 V2.00	0	10. siRNA-IMPa2-25 PSPC1-A488 DAPI IMPa2-A546_f_TileScan_001 (Stage 6 of 49)	00-qDJFNtPrKR5sCoqnS9KguH
0		Cell	2	0.000	1.000	545	7	siRNA-IMPa2-25 PSPC1-A488 IMPa2-A546 DAPI 8C1-siRNA-IMP-a2-a4 V2.00	0	10. siRNA-IMPa2-25 PSPC1-A488 DAPI IMPa2-A546_f_TileScan_001 (Stage 6 of 49)	00-qDJFNtPrKR5sCoqnS9KguH
0		Cell	2	0.000	1.000	546	8	siRNA-IMPa2-25 PSPC1-A488 IMPa2-A546 DAPI 8C1-siRNA-IMP-a2-a4 V2.00	0	10. siRNA-IMPa2-25 PSPC1-A488 DAPI IMPa2-A546_f_TileScan_001 (Stage 6 of 49)	00-qDJFNtPrKR5sCoqnS9KguH
0		Cell	2	0.000	1.000	547	9	siRNA-IMPa2-25 PSPC1-A488 IMPa2-A546 DAPI 8C1-siRNA-IMP-a2-a4 V2.00	0	10. siRNA-IMPa2-25 PSPC1-A488 DAPI IMPa2-A546_f_TileScan_001 (Stage 6 of 49)	00-qDJFNtPrKR5sCoqnS9KguH
0		Cell	2	0.000	1.000	548	10	siRNA-IMPa2-25 PSPC1-A488 IMPa2-A546 DAPI 8C1-siRNA-IMP-a2-a4 V2.00	0	10. siRNA-IMPa2-25 PSPC1-A488 DAPI IMPa2-A546_f_TileScan_001 (Stage 6 of 49)	00-qDJFNtPrKR5sCoqnS9KguH
0		Cell	2	0.000	1.000	549	11	siRNA-IMPa2-25 PSPC1-A488 IMPa2-A546 DAPI 8C1-siRNA-IMP-a2-a4 V2.00	0	10. siRNA-IMPa2-25 PSPC1-A488 DAPI IMPa2-A546_f_TileScan_001 (Stage 6 of 49)	00-qDJFNtPrKR5sCoqnS9KguH
0		Cell	2	0.000	1.000	550	12	siRNA-IMPa2-25 PSPC1-A488 IMPa2-A546 DAPI 8C1-siRNA-IMP-a2-a4 V2.00	0	10. siRNA-IMPa2-25 PSPC1-A488 DAPI IMPa2-A546_f_TileScan_001 (Stage 6 of 49)	00-qDJFNtPrKR5sCoqnS9KguH
0		Cell	2	0.000	1.000	551	13	siRNA-IMPa2-25 PSPC1-A488 IMPa2-A546 DAPI 8C1-siRNA-IMP-a2-a4 V2.00	0	10. siRNA-IMPa2-25 PSPC1-A488 DAPI IMPa2-A546_f_TileScan_001 (Stage 6 of 49)	00-qDJFNtPrKR5sCoqnS9KguH
0		Cell	2	0.000	1.000	552	14	siRNA-IMPa2-25 PSPC1-A488 IMPa2-A546 DAPI 8C1-siRNA-IMP-a2-a4 V2.00	0	10. siRNA-IMPa2-25 PSPC1-A488 DAPI IMPa2-A546_f_TileScan_001 (Stage 6 of 49)	00-qDJFNtPrKR5sCoqnS9KguH
0		Cell	2	0.000	1.000	553	15	siRNA-IMPa2-25 PSPC1-A488 IMPa2-A546 DAPI 8C1-siRNA-IMP-a2-a4 V2.00	0	10. siRNA-IMPa2-25 PSPC1-A488 DAPI IMPa2-A546_f_TileScan_001 (Stage 6 of 49)	00-qDJFNtPrKR5sCoqnS9KguH
0		Cell	2	0.000	1.000	554	16	siRNA-IMPa2-25 PSPC1-A488 IMPa2-A546 DAPI 8C1-siRNA-IMP-a2-a4 V2.00	0	10. siRNA-IMPa2-25 PSPC1-A488 DAPI IMPa2-A546_f_TileScan_001 (Stage 6 of 49)	00-qDJFNtPrKR5sCoqnS9KguH
0		Cell	2	0.000	1.000	555	17	siRNA-IMPa2-25 PSPC1-A488 IMPa2-A546 DAPI 8C1-siRNA-IMP-a2-a4 V2.00	0	10. siRNA-IMPa2-25 PSPC1-A488 DAPI IMPa2-A546_f_TileScan_001 (Stage 6 of 49)	00-qDJFNtPrKR5sCoqnS9KguH
0		Cell	2	0.000	1.000	556	18	siRNA-IMPa2-25 PSPC1-A488 IMPa2-A546 DAPI 8C1-siRNA-IMP-a2-a4 V2.00	0	10. siRNA-IMPa2-25 PSPC1-A488 DAPI IMPa2-A546_f_TileScan_001 (Stage 6 of 49)	00-qDJFNtPrKR5sCoqnS9KguH
0		Cell	2	0.000	1.000	557	19	siRNA-IMPa2-25 PSPC1-A488 IMPa2-A546 DAPI 8C1-siRNA-IMP-a2-a4 V2.00	0	10. siRNA-IMPa2-25 PSPC1-A488 DAPI IMPa2-A546_f_TileScan_001 (Stage 6 of 49)	00-qDJFNtPrKR5sCoqnS9KguH
0		Cell	2	0.000	1.000	558	20	siRNA-IMPa2-25 PSPC1-A488 IMPa2-A546 DAPI 8C1-siRNA-IMP-a2-a4 V2.00	0	10. siRNA-IMPa2-25 PSPC1-A488 DAPI IMPa2-A546_f_TileScan_001 (Stage 6 of 49)	00-qDJFNtPrKR5sCoqnS9KguH
0		Cell	2	0.000	1.000	559	21	siRNA-IMPa2-25 PSPC1-A488 IMPa2-A546 DAPI 8C1-siRNA-IMP-a2-a4 V2.00	0	10. siRNA-IMPa2-25 PSPC1-A488 DAPI IMPa2-A546_f_TileScan_001 (Stage 6 of 49)	00-qDJFNtPrKR5sCoqnS9KguH
0		Cell	2	0.000	1.000	560	22	siRNA-IMPa2-25 PSPC1-A488 IMPa2-A546 DAPI 8C1-siRNA-IMP-a2-a4 V2.00	0	10. siRNA-IMPa2-25 PSPC1-A488 DAPI IMPa2-A546_f_TileScan_001 (Stage 6 of 49)	00-qDJFNtPrKR5sCoqnS9KguH
0		Cell	2	0.000	1.000	561	23	siRNA-IMPa2-25 PSPC1-A488 IMPa2-A546 DAPI 8C1-siRNA-IMP-a2-a4 V2.00	0	10. siRNA-IMPa2-25 PSPC1-A488 DAPI IMPa2-A546_f_TileScan_001 (Stage 6 of 49)	00-qDJFNtPrKR5sCoqnS9KguH
0		Cell	2	0.000	1.000	562	24	siRNA-IMPa2-25 PSPC1-A488 IMPa2-A546 DAPI 8C1-siRNA-IMP-a2-a4 V2.00	0	10. siRNA-IMPa2-25 PSPC1-A488 DAPI IMPa2-A546_f_TileScan_001 (Stage 6 of 49)	00-qDJFNtPrKR5sCoqnS9KguH
0		Cell	2	0.000	1.000	563	25	siRNA-IMPa2-25 PSPC1-A488 IMPa2-A546 DAPI 8C1-siRNA-IMP-a2-a4 V2.00	0	10. siRNA-IMPa2-25 PSPC1-A488 DAPI IMPa2-A546_f_TileScan_001 (Stage 6 of 49)	00-qDJFNtPrKR5sCoqnS9KguH
0		Cell	2	0.000	1.000	564	26	siRNA-IMPa2-25 PSPC1-A488 IMPa2-A546 DAPI 8C1-siRNA-IMP-a2-a4 V2.00	0	10. siRNA-IMPa2-25 PSPC1-A488 DAPI IMPa2-A546_f_TileScan_001 (Stage 6 of 49)	00-qDJFNtPrKR5sCoqnS9KguH
0		Cell	2	0.000	1.000	565	27	siRNA-IMPa2-25 PSPC1-A488 IMPa2-A546 DAPI 8C1-siRNA-IMP-a2-a4 V2.00	0	10. siRNA-IMPa2-25 PSPC1-A488 DAPI IMPa2-A546_f_TileScan_001 (Stage 6 of 49)	00-qDJFNtPrKR5sCoqnS9KguH
0		Cell	2	0.000	1.000	566	28	siRNA-IMPa2-25 PSPC1-A488 IMPa2-A546 DAPI 8C1-siRNA-IMP-a2-a4 V2.00	0	10. siRNA-IMPa2-25 PSPC1-A488 DAPI IMPa2-A546_f_TileScan_001 (Stage 6 of 49)	00-qDJFNtPrKR5sCoqnS9KguH
0		Cell	2	0.000	1.000	567	0	siRNA-IMPa2-25 PSPC1-A488 IMPa2-A546 DAPI 8C1-siRNA-IMP-a2-a4 V2.00	0	10. siRNA-IMPa2-25 PSPC1-A488 DAPI IMPa2-A546_g_TileScan_001 (Stage 7 of 49)	00-SXdSZAb2SR8Adv9U4sJuDQ
0		Cell	2	0.000	1.000	568	1	siRNA-IMPa2-25 PSPC1-A488 IMPa2-A546 DAPI 8C1-siRNA-IMP-a2-a4 V2.00	0	10. siRNA-IMPa2-25 PSPC1-A488 DAPI IMPa2-A546_g_TileScan_001 (Stage 7 of 49)	00-SXdSZAb2SR8Adv9U4sJuDQ
0		Cell	2	0.000	1.000	569	2	siRNA-IMPa2-25 PSPC1-A488 IMPa2-A546 DAPI 8C1-siRNA-IMP-a2-a4 V2.00	0	10. siRNA-IMPa2-25 PSPC1-A488 DAPI IMPa2-A546_g_TileScan_001 (Stage 7 of 49)	00-SXdSZAb2SR8Adv9U4sJuDQ
0		Cell	2	0.000	1.000	570	3	siRNA-IMPa2-25 PSPC1-A488 IMPa2-A546 DAPI 8C1-siRNA-IMP-a2-a4 V2.00	0	10. siRNA-IMPa2-25 PSPC1-A488 DAPI IMPa2-A546_g_TileScan_001 (Stage 7 of 49)	00-SXdSZAb2SR8Adv9U4sJuDQ
0		Cell	2	0.000	1.000	571	4	siRNA-IMPa2-25 PSPC1-A488 IMPa2-A546 DAPI 8C1-siRNA-IMP-a2-a4 V2.00	0	10. siRNA-IMPa2-25 PSPC1-A488 DAPI IMPa2-A546_g_TileScan_001 (Stage 7 of 49)	00-SXdSZAb2SR8Adv9U4sJuDQ
0		Cell	2	0.000	1.000	572	5	siRNA-IMPa2-25 PSPC1-A488 IMPa2-A546 DAPI 8C1-siRNA-IMP-a2-a4 V2.00	0	10. siRNA-IMPa2-25 PSPC1-A488 DAPI IMPa2-A546_g_TileScan_001 (Stage 7 of 49)	00-SXdSZAb2SR8Adv9U4sJuDQ
0		Cell	2	0.000	1.000	573	6	siRNA-IMPa2-25 PSPC1-A488 IMPa2-A546 DAPI 8C1-siRNA-IMP-a2-a4 V2.00	0	10. siRNA-IMPa2-25 PSPC1-A488 DAPI IMPa2-A546_g_TileScan_001 (Stage 7 of 49)	00-SXdSZAb2SR8Adv9U4sJuDQ
0		Cell	2	0.000	1.000	574	7	siRNA-IMPa2-25 PSPC1-A488 IMPa2-A546 DAPI 8C1-siRNA-IMP-a2-a4 V2.00	0	10. siRNA-IMPa2-25 PSPC1-A488 DAPI IMPa2-A546_g_TileScan_001 (Stage 7 of 49)	00-SXdSZAb2SR8Adv9U4sJuDQ
0		Cell	2	0.000	1.000	575	8	siRNA-IMPa2-25 PSPC1-A488 IMPa2-A546 DAPI 8C1-siRNA-IMP-a2-a4 V2.00	0	10. siRNA-IMPa2-25 PSPC1-A488 DAPI IMPa2-A546_g_TileScan_001 (Stage 7 of 49)	00-SXdSZAb2SR8Adv9U4sJuDQ
0		Cell	2	0.000	1.000	576	0	siRNA-IMPa2-25 PSPC1-A488 IMPa2-A546 DAPI 8C1-siRNA-IMP-a2-a4 V2.00	0	10. siRNA-IMPa2-25 PSPC1-A488 DAPI IMPa2-A546_h_TileScan_001 (Stage 8 of 49)	00-MP3L5RnVc58UKczG3iuH5E
0		Cell	2	0.000	1.000	577	1	siRNA-IMPa2-25 PSPC1-A488 IMPa2-A546 DAPI 8C1-siRNA-IMP-a2-a4 V2.00	0	10. siRNA-IMPa2-25 PSPC1-A488 DAPI IMPa2-A546_h_TileScan_001 (Stage 8 of 49)	00-MP3L5RnVc58UKczG3iuH5E
0		Cell	2	0.000	1.000	578	2	siRNA-IMPa2-25 PSPC1-A488 IMPa2-A546 DAPI 8C1-siRNA-IMP-a2-a4 V2.00	0	10. siRNA-IMPa2-25 PSPC1-A488 DAPI IMPa2-A546_h_TileScan_001 (Stage 8 of 49)	00-MP3L5RnVc58UKczG3iuH5E
0		Cell	2	0.000	1.000	579	3	siRNA-IMPa2-25 PSPC1-A488 IMPa2-A546 DAPI 8C1-siRNA-IMP-a2-a4 V2.00	0	10. siRNA-IMPa2-25 PSPC1-A488 DAPI IMPa2-A546_h_TileScan_001 (Stage 8 of 49)	00-MP3L5RnVc58UKczG3iuH5E
0		Cell	2	0.000	1.000	580	4	siRNA-IMPa2-25 PSPC1-A488 IMPa2-A546 DAPI 8C1-siRNA-IMP-a2-a4 V2.00	0	10. siRNA-IMPa2-25 PSPC1-A488 DAPI IMPa2-A546_h_TileScan_001 (Stage 8 of 49)	00-MP3L5RnVc58UKczG3iuH5E
0		Cell	2	0.000	1.000	581	5	siRNA-IMPa2-25 PSPC1-A488 IMPa2-A546 DAPI 8C1-siRNA-IMP-a2-a4 V2.00	0	10. siRNA-IMPa2-25 PSPC1-A488 DAPI IMPa2-A546_h_TileScan_001 (Stage 8 of 49)	00-MP3L5RnVc58UKczG3iuH5E
0		Cell	2	0.000	1.000	582	6	siRNA-IMPa2-25 PSPC1-A488 IMPa2-A546 DAPI 8C1-siRNA-IMP-a2-a4 V2.00	0	10. siRNA-IMPa2-25 PSPC1-A488 DAPI IMPa2-A546_h_TileScan_001 (Stage 8 of 49)	00-MP3L5RnVc58UKczG3iuH5E
0		Cell	2	0.000	1.000	583	7	siRNA-IMPa2-25 PSPC1-A488 IMPa2-A546 DAPI 8C1-siRNA-IMP-a2-a4 V2.00	0	10. siRNA-IMPa2-25 PSPC1-A488 DAPI IMPa2-A546_h_TileScan_001 (Stage 8 of 49)	00-MP3L5RnVc58UKczG3iuH5E
0		Cell	2	0.000	1.000	584	8	siRNA-IMPa2-25 PSPC1-A488 IMPa2-A546 DAPI 8C1-siRNA-IMP-a2-a4 V2.00	0	10. siRNA-IMPa2-25 PSPC1-A488 DAPI IMPa2-A546_h_TileScan_001 (Stage 8 of 49)	00-MP3L5RnVc58UKczG3iuH5E
0		Cell	2	0.000	1.000	585	9	siRNA-IMPa2-25 PSPC1-A488 IMPa2-A546 DAPI 8C1-siRNA-IMP-a2-a4 V2.00	0	10. siRNA-IMPa2-25 PSPC1-A488 DAPI IMPa2-A546_h_TileScan_001 (Stage 8 of 49)	00-MP3L5RnVc58UKczG3iuH5E
0		Cell	2	0.000	1.000	586	10	siRNA-IMPa2-25 PSPC1-A488 IMPa2-A546 DAPI 8C1-siRNA-IMP-a2-a4 V2.00	0	10. siRNA-IMPa2-25 PSPC1-A488 DAPI IMPa2-A546_h_TileScan_001 (Stage 8 of 49)	00-MP3L5RnVc58UKczG3iuH5E
0		Cell	2	0.000	1.000	587	11	siRNA-IMPa2-25 PSPC1-A488 IMPa2-A546 DAPI 8C1-siRNA-IMP-a2-a4 V2.00	0	10. siRNA-IMPa2-25 PSPC1-A488 DAPI IMPa2-A546_h_TileScan_001 (Stage 8 of 49)	00-MP3L5RnVc58UKczG3iuH5E
0		Cell	2	0.000	1.000	588	12	siRNA-IMPa2-25 PSPC1-A488 IMPa2-A546 DAPI 8C1-siRNA-IMP-a2-a4 V2.00	0	10. siRNA-IMPa2-25 PSPC1-A488 DAPI IMPa2-A546_h_TileScan_001 (Stage 8 of 49)	00-MP3L5RnVc58UKczG3iuH5E
0		Cell	2	0.000	1.000	589	0	siRNA-IMPa2-25 PSPC1-A488 IMPa2-A546 DAPI 8C1-siRNA-IMP-a2-a4 V2.00	0	10. siRNA-IMPa2-25 PSPC1-A488 DAPI IMPa2-A546_i_TileScan_001 (Stage 9 of 49)	00-rtuBN9znEHtvugT9CWoxZd
0		Cell	2	0.000	1.000	590	1	siRNA-IMPa2-25 PSPC1-A488 IMPa2-A546 DAPI 8C1-siRNA-IMP-a2-a4 V2.00	0	10. siRNA-IMPa2-25 PSPC1-A488 DAPI IMPa2-A546_i_TileScan_001 (Stage 9 of 49)	00-rtuBN9znEHtvugT9CWoxZd
0		Cell	2	0.000	1.000	591	2	siRNA-IMPa2-25 PSPC1-A488 IMPa2-A546 DAPI 8C1-siRNA-IMP-a2-a4 V2.00	0	10. siRNA-IMPa2-25 PSPC1-A488 DAPI IMPa2-A546_i_TileScan_001 (Stage 9 of 49)	00-rtuBN9znEHtvugT9CWoxZd
0		Cell	2	0.000	1.000	592	3	siRNA-IMPa2-25 PSPC1-A488 IMPa2-A546 DAPI 8C1-siRNA-IMP-a2-a4 V2.00	0	10. siRNA-IMPa2-25 PSPC1-A488 DAPI IMPa2-A546_i_TileScan_001 (Stage 9 of 49)	00-rtuBN9znEHtvugT9CWoxZd
0		Cell	2	0.000	1.000	593	4	siRNA-IMPa2-25 PSPC1-A488 IMPa2-A546 DAPI 8C1-siRNA-IMP-a2-a4 V2.00	0	10. siRNA-IMPa2-25 PSPC1-A488 DAPI IMPa2-A546_i_TileScan_001 (Stage 9 of 49)	00-rtuBN9znEHtvugT9CWoxZd
0		Cell	2	0.000	1.000	594	5	siRNA-IMPa2-25 PSPC1-A488 IMPa2-A546 DAPI 8C1-siRNA-IMP-a2-a4 V2.00	0	10. siRNA-IMPa2-25 PSPC1-A488 DAPI IMPa2-A546_i_TileScan_001 (Stage 9 of 49)	00-rtuBN9znEHtvugT9CWoxZd
0		Cell	2	0.000	1.000	595	6	siRNA-IMPa2-25 PSPC1-A488 IMPa2-A546 DAPI 8C1-siRNA-IMP-a2-a4 V2.00	0	10. siRNA-IMPa2-25 PSPC1-A488 DAPI IMPa2-A546_i_TileScan_001 (Stage 9 of 49)	00-rtuBN9znEHtvugT9CWoxZd
0		Cell	2	0.000	1.000	596	7	siRNA-IMPa2-25 PSPC1-A488 IMPa2-A546 DAPI 8C1-siRNA-IMP-a2-a4 V2.00	0	10. siRNA-IMPa2-25 PSPC1-A488 DAPI IMPa2-A546_i_TileScan_001 (Stage 9 of 49)	00-rtuBN9znEHtvugT9CWoxZd
0		Cell	2	0.000	1.000	597	8	siRNA-IMPa2-25 PSPC1-A488 IMPa2-A546 DAPI 8C1-siRNA-IMP-a2-a4 V2.00	0	10. siRNA-IMPa2-25 PSPC1-A488 DAPI IMPa2-A546_i_TileScan_001 (Stage 9 of 49)	00-rtuBN9znEHtvugT9CWoxZd
0		Cell	2	0.000	1.000	598	9	siRNA-IMPa2-25 PSPC1-A488 IMPa2-A546 DAPI 8C1-siRNA-IMP-a2-a4 V2.00	0	10. siRNA-IMPa2-25 PSPC1-A488 DAPI IMPa2-A546_i_TileScan_001 (Stage 9 of 49)	00-rtuBN9znEHtvugT9CWoxZd
0		Cell	2	0.000	1.000	599	10	siRNA-IMPa2-25 PSPC1-A488 IMPa2-A546 DAPI 8C1-siRNA-IMP-a2-a4 V2.00	0	10. siRNA-IMPa2-25 PSPC1-A488 DAPI IMPa2-A546_i_TileScan_001 (Stage 9 of 49)	00-rtuBN9znEHtvugT9CWoxZd
0		Cell	2	0.000	1.000	600	11	siRNA-IMPa2-25 PSPC1-A488 IMPa2-A546 DAPI 8C1-siRNA-IMP-a2-a4 V2.00	0	10. siRNA-IMPa2-25 PSPC1-A488 DAPI IMPa2-A546_i_TileScan_001 (Stage 9 of 49)	00-rtuBN9znEHtvugT9CWoxZd
0		Cell	2	0.000	1.000	601	12	siRNA-IMPa2-25 PSPC1-A488 IMPa2-A546 DAPI 8C1-siRNA-IMP-a2-a4 V2.00	0	10. siRNA-IMPa2-25 PSPC1-A488 DAPI IMPa2-A546_i_TileScan_001 (Stage 9 of 49)	00-rtuBN9znEHtvugT9CWoxZd
0		Cell	2	0.000	1.000	602	13	siRNA-IMPa2-25 PSPC1-A488 IMPa2-A546 DAPI 8C1-siRNA-IMP-a2-a4 V2.00	0	10. siRNA-IMPa2-25 PSPC1-A488 DAPI IMPa2-A546_i_TileScan_001 (Stage 9 of 49)	00-rtuBN9znEHtvugT9CWoxZd
0		Cell	2	0.000	1.000	603	14	siRNA-IMPa2-25 PSPC1-A488 IMPa2-A546 DAPI 8C1-siRNA-IMP-a2-a4 V2.00	0	10. siRNA-IMPa2-25 PSPC1-A488 DAPI IMPa2-A546_i_TileScan_001 (Stage 9 of 49)	00-rtuBN9znEHtvugT9CWoxZd
0		Cell	2	0.000	1.000	604	15	siRNA-IMPa2-25 PSPC1-A488 IMPa2-A546 DAPI 8C1-siRNA-IMP-a2-a4 V2.00	0	10. siRNA-IMPa2-25 PSPC1-A488 DAPI IMPa2-A546_i_TileScan_001 (Stage 9 of 49)	00-rtuBN9znEHtvugT9CWoxZd
0		Cell	2	0.000	1.000	605	16	siRNA-IMPa2-25 PSPC1-A488 IMPa2-A546 DAPI 8C1-siRNA-IMP-a2-a4 V2.00	0	10. siRNA-IMPa2-25 PSPC1-A488 DAPI IMPa2-A546_i_TileScan_001 (Stage 9 of 49)	00-rtuBN9znEHtvugT9CWoxZd
0		Cell	2	0.000	1.000	606	17	siRNA-IMPa2-25 PSPC1-A488 IMPa2-A546 DAPI 8C1-siRNA-IMP-a2-a4 V2.00	0	10. siRNA-IMPa2-25 PSPC1-A488 DAPI IMPa2-A546_i_TileScan_001 (Stage 9 of 49)	00-rtuBN9znEHtvugT9CWoxZd
0		Cell	2	0.000	1.000	607	18	siRNA-IMPa2-25 PSPC1-A488 IMPa2-A546 DAPI 8C1-siRNA-IMP-a2-a4 V2.00	0	10. siRNA-IMPa2-25 PSPC1-A488 DAPI IMPa2-A546_i_TileScan_001 (Stage 9 of 49)	00-rtuBN9znEHtvugT9CWoxZd
0		Cell	2	0.000	1.000	608	0	siRNA-IMPa2-25 PSPC1-A488 IMPa2-A546 DAPI 8C1-siRNA-IMP-a2-a4 V2.00	0	10. siRNA-IMPa2-25 PSPC1-A488 DAPI IMPa2-A546_j_TileScan_001 (Stage 10 of 49)	00-kxhWZSUm6NzoKocz3hTopP
0		Cell	2	0.000	1.000	609	1	siRNA-IMPa2-25 PSPC1-A488 IMPa2-A546 DAPI 8C1-siRNA-IMP-a2-a4 V2.00	0	10. siRNA-IMPa2-25 PSPC1-A488 DAPI IMPa2-A546_j_TileScan_001 (Stage 10 of 49)	00-kxhWZSUm6NzoKocz3hTopP
0		Cell	2	0.000	1.000	610	2	siRNA-IMPa2-25 PSPC1-A488 IMPa2-A546 DAPI 8C1-siRNA-IMP-a2-a4 V2.00	0	10. siRNA-IMPa2-25 PSPC1-A488 DAPI IMPa2-A546_j_TileScan_001 (Stage 10 of 49)	00-kxhWZSUm6NzoKocz3hTopP
0		Cell	2	0.000	1.000	611	3	siRNA-IMPa2-25 PSPC1-A488 IMPa2-A546 DAPI 8C1-siRNA-IMP-a2-a4 V2.00	0	10. siRNA-IMPa2-25 PSPC1-A488 DAPI IMPa2-A546_j_TileScan_001 (Stage 10 of 49)	00-kxhWZSUm6NzoKocz3hTopP
0		Cell	2	0.000	1.000	612	4	siRNA-IMPa2-25 PSPC1-A488 IMPa2-A546 DAPI 8C1-siRNA-IMP-a2-a4 V2.00	0	10. siRNA-IMPa2-25 PSPC1-A488 DAPI IMPa2-A546_j_TileScan_001 (Stage 10 of 49)	00-kxhWZSUm6NzoKocz3hTopP
0		Cell	2	0.000	1.000	613	5	siRNA-IMPa2-25 PSPC1-A488 IMPa2-A546 DAPI 8C1-siRNA-IMP-a2-a4 V2.00	0	10. siRNA-IMPa2-25 PSPC1-A488 DAPI IMPa2-A546_j_TileScan_001 (Stage 10 of 49)	00-kxhWZSUm6NzoKocz3hTopP
0		Cell	2	0.000	1.000	614	6	siRNA-IMPa2-25 PSPC1-A488 IMPa2-A546 DAPI 8C1-siRNA-IMP-a2-a4 V2.00	0	10. siRNA-IMPa2-25 PSPC1-A488 DAPI IMPa2-A546_j_TileScan_001 (Stage 10 of 49)	00-kxhWZSUm6NzoKocz3hTopP
0		Cell	2	0.000	1.000	615	7	siRNA-IMPa2-25 PSPC1-A488 IMPa2-A546 DAPI 8C1-siRNA-IMP-a2-a4 V2.00	0	10. siRNA-IMPa2-25 PSPC1-A488 DAPI IMPa2-A546_j_TileScan_001 (Stage 10 of 49)	00-kxhWZSUm6NzoKocz3hTopP
0		Cell	2	0.000	1.000	616	8	siRNA-IMPa2-25 PSPC1-A488 IMPa2-A546 DAPI 8C1-siRNA-IMP-a2-a4 V2.00	0	10. siRNA-IMPa2-25 PSPC1-A488 DAPI IMPa2-A546_j_TileScan_001 (Stage 10 of 49)	00-kxhWZSUm6NzoKocz3hTopP
0		Cell	2	0.000	1.000	617	9	siRNA-IMPa2-25 PSPC1-A488 IMPa2-A546 DAPI 8C1-siRNA-IMP-a2-a4 V2.00	0	10. siRNA-IMPa2-25 PSPC1-A488 DAPI IMPa2-A546_j_TileScan_001 (Stage 10 of 49)	00-kxhWZSUm6NzoKocz3hTopP
0		Cell	2	0.000	1.000	618	10	siRNA-IMPa2-25 PSPC1-A488 IMPa2-A546 DAPI 8C1-siRNA-IMP-a2-a4 V2.00	0	10. siRNA-IMPa2-25 PSPC1-A488 DAPI IMPa2-A546_j_TileScan_001 (Stage 10 of 49)	00-kxhWZSUm6NzoKocz3hTopP
0		Cell	2	0.000	1.000	619	11	siRNA-IMPa2-25 PSPC1-A488 IMPa2-A546 DAPI 8C1-siRNA-IMP-a2-a4 V2.00	0	10. siRNA-IMPa2-25 PSPC1-A488 DAPI IMPa2-A546_j_TileScan_001 (Stage 10 of 49)	00-kxhWZSUm6NzoKocz3hTopP
0		Cell	2	0.000	1.000	620	12	siRNA-IMPa2-25 PSPC1-A488 IMPa2-A546 DAPI 8C1-siRNA-IMP-a2-a4 V2.00	0	10. siRNA-IMPa2-25 PSPC1-A488 DAPI IMPa2-A546_j_TileScan_001 (Stage 10 of 49)	00-kxhWZSUm6NzoKocz3hTopP
0		Cell	2	0.000	1.000	621	0	siRNA-IMPa2-25 PSPC1-A488 IMPa2-A546 DAPI 8C1-siRNA-IMP-a2-a4 V2.00	0	10. siRNA-IMPa2-25 PSPC1-A488 DAPI IMPa2-A546_k_TileScan_001 (Stage 11 of 49)	00-fREHCrQkaubKDhDUzyPjSW
0		Cell	2	0.000	1.000	622	1	siRNA-IMPa2-25 PSPC1-A488 IMPa2-A546 DAPI 8C1-siRNA-IMP-a2-a4 V2.00	0	10. siRNA-IMPa2-25 PSPC1-A488 DAPI IMPa2-A546_k_TileScan_001 (Stage 11 of 49)	00-fREHCrQkaubKDhDUzyPjSW
0		Cell	2	0.000	1.000	623	2	siRNA-IMPa2-25 PSPC1-A488 IMPa2-A546 DAPI 8C1-siRNA-IMP-a2-a4 V2.00	0	10. siRNA-IMPa2-25 PSPC1-A488 DAPI IMPa2-A546_k_TileScan_001 (Stage 11 of 49)	00-fREHCrQkaubKDhDUzyPjSW
0		Cell	2	0.000	1.000	624	3	siRNA-IMPa2-25 PSPC1-A488 IMPa2-A546 DAPI 8C1-siRNA-IMP-a2-a4 V2.00	0	10. siRNA-IMPa2-25 PSPC1-A488 DAPI IMPa2-A546_k_TileScan_001 (Stage 11 of 49)	00-fREHCrQkaubKDhDUzyPjSW
0		Cell	2	0.000	1.000	625	4	siRNA-IMPa2-25 PSPC1-A488 IMPa2-A546 DAPI 8C1-siRNA-IMP-a2-a4 V2.00	0	10. siRNA-IMPa2-25 PSPC1-A488 DAPI IMPa2-A546_k_TileScan_001 (Stage 11 of 49)	00-fREHCrQkaubKDhDUzyPjSW
0		Cell	2	0.000	1.000	626	5	siRNA-IMPa2-25 PSPC1-A488 IMPa2-A546 DAPI 8C1-siRNA-IMP-a2-a4 V2.00	0	10. siRNA-IMPa2-25 PSPC1-A488 DAPI IMPa2-A546_k_TileScan_001 (Stage 11 of 49)	00-fREHCrQkaubKDhDUzyPjSW
0		Cell	2	0.000	1.000	627	6	siRNA-IMPa2-25 PSPC1-A488 IMPa2-A546 DAPI 8C1-siRNA-IMP-a2-a4 V2.00	0	10. siRNA-IMPa2-25 PSPC1-A488 DAPI IMPa2-A546_k_TileScan_001 (Stage 11 of 49)	00-fREHCrQkaubKDhDUzyPjSW
0		Cell	2	0.000	1.000	628	0	siRNA-IMPa2-25 PSPC1-A488 IMPa2-A546 DAPI 8C1-siRNA-IMP-a2-a4 V2.00	0	10. siRNA-IMPa2-25 PSPC1-A488 DAPI IMPa2-A546_l_TileScan_001 (Stage 12 of 49)	00-t4yR5wNPrWdjyWZtoNqj6U
0		Cell	2	0.000	1.000	629	1	siRNA-IMPa2-25 PSPC1-A488 IMPa2-A546 DAPI 8C1-siRNA-IMP-a2-a4 V2.00	0	10. siRNA-IMPa2-25 PSPC1-A488 DAPI IMPa2-A546_l_TileScan_001 (Stage 12 of 49)	00-t4yR5wNPrWdjyWZtoNqj6U
0		Cell	2	0.000	1.000	630	2	siRNA-IMPa2-25 PSPC1-A488 IMPa2-A546 DAPI 8C1-siRNA-IMP-a2-a4 V2.00	0	10. siRNA-IMPa2-25 PSPC1-A488 DAPI IMPa2-A546_l_TileScan_001 (Stage 12 of 49)	00-t4yR5wNPrWdjyWZtoNqj6U
0		Cell	2	0.000	1.000	631	3	siRNA-IMPa2-25 PSPC1-A488 IMPa2-A546 DAPI 8C1-siRNA-IMP-a2-a4 V2.00	0	10. siRNA-IMPa2-25 PSPC1-A488 DAPI IMPa2-A546_l_TileScan_001 (Stage 12 of 49)	00-t4yR5wNPrWdjyWZtoNqj6U
0		Cell	2	0.000	1.000	632	4	siRNA-IMPa2-25 PSPC1-A488 IMPa2-A546 DAPI 8C1-siRNA-IMP-a2-a4 V2.00	0	10. siRNA-IMPa2-25 PSPC1-A488 DAPI IMPa2-A546_l_TileScan_001 (Stage 12 of 49)	00-t4yR5wNPrWdjyWZtoNqj6U
0		Cell	2	0.000	1.000	633	5	siRNA-IMPa2-25 PSPC1-A488 IMPa2-A546 DAPI 8C1-siRNA-IMP-a2-a4 V2.00	0	10. siRNA-IMPa2-25 PSPC1-A488 DAPI IMPa2-A546_l_TileScan_001 (Stage 12 of 49)	00-t4yR5wNPrWdjyWZtoNqj6U
0		Cell	2	0.000	1.000	634	6	siRNA-IMPa2-25 PSPC1-A488 IMPa2-A546 DAPI 8C1-siRNA-IMP-a2-a4 V2.00	0	10. siRNA-IMPa2-25 PSPC1-A488 DAPI IMPa2-A546_l_TileScan_001 (Stage 12 of 49)	00-t4yR5wNPrWdjyWZtoNqj6U
0		Cell	2	0.000	1.000	635	7	siRNA-IMPa2-25 PSPC1-A488 IMPa2-A546 DAPI 8C1-siRNA-IMP-a2-a4 V2.00	0	10. siRNA-IMPa2-25 PSPC1-A488 DAPI IMPa2-A546_l_TileScan_001 (Stage 12 of 49)	00-t4yR5wNPrWdjyWZtoNqj6U
0		Cell	2	0.000	1.000	636	8	siRNA-IMPa2-25 PSPC1-A488 IMPa2-A546 DAPI 8C1-siRNA-IMP-a2-a4 V2.00	0	10. siRNA-IMPa2-25 PSPC1-A488 DAPI IMPa2-A546_l_TileScan_001 (Stage 12 of 49)	00-t4yR5wNPrWdjyWZtoNqj6U
0		Cell	2	0.000	1.000	637	9	siRNA-IMPa2-25 PSPC1-A488 IMPa2-A546 DAPI 8C1-siRNA-IMP-a2-a4 V2.00	0	10. siRNA-IMPa2-25 PSPC1-A488 DAPI IMPa2-A546_l_TileScan_001 (Stage 12 of 49)	00-t4yR5wNPrWdjyWZtoNqj6U
0		Cell	2	0.000	1.000	638	10	siRNA-IMPa2-25 PSPC1-A488 IMPa2-A546 DAPI 8C1-siRNA-IMP-a2-a4 V2.00	0	10. siRNA-IMPa2-25 PSPC1-A488 DAPI IMPa2-A546_l_TileScan_001 (Stage 12 of 49)	00-t4yR5wNPrWdjyWZtoNqj6U
0		Cell	2	0.000	1.000	639	11	siRNA-IMPa2-25 PSPC1-A488 IMPa2-A546 DAPI 8C1-siRNA-IMP-a2-a4 V2.00	0	10. siRNA-IMPa2-25 PSPC1-A488 DAPI IMPa2-A546_l_TileScan_001 (Stage 12 of 49)	00-t4yR5wNPrWdjyWZtoNqj6U
0		Cell	2	0.000	1.000	640	12	siRNA-IMPa2-25 PSPC1-A488 IMPa2-A546 DAPI 8C1-siRNA-IMP-a2-a4 V2.00	0	10. siRNA-IMPa2-25 PSPC1-A488 DAPI IMPa2-A546_l_TileScan_001 (Stage 12 of 49)	00-t4yR5wNPrWdjyWZtoNqj6U
0		Cell	2	0.000	1.000	641	13	siRNA-IMPa2-25 PSPC1-A488 IMPa2-A546 DAPI 8C1-siRNA-IMP-a2-a4 V2.00	0	10. siRNA-IMPa2-25 PSPC1-A488 DAPI IMPa2-A546_l_TileScan_001 (Stage 12 of 49)	00-t4yR5wNPrWdjyWZtoNqj6U
0		Cell	2	0.000	1.000	642	14	siRNA-IMPa2-25 PSPC1-A488 IMPa2-A546 DAPI 8C1-siRNA-IMP-a2-a4 V2.00	0	10. siRNA-IMPa2-25 PSPC1-A488 DAPI IMPa2-A546_l_TileScan_001 (Stage 12 of 49)	00-t4yR5wNPrWdjyWZtoNqj6U
0		Cell	2	0.000	1.000	643	15	siRNA-IMPa2-25 PSPC1-A488 IMPa2-A546 DAPI 8C1-siRNA-IMP-a2-a4 V2.00	0	10. siRNA-IMPa2-25 PSPC1-A488 DAPI IMPa2-A546_l_TileScan_001 (Stage 12 of 49)	00-t4yR5wNPrWdjyWZtoNqj6U
0		Cell	2	0.000	1.000	644	16	siRNA-IMPa2-25 PSPC1-A488 IMPa2-A546 DAPI 8C1-siRNA-IMP-a2-a4 V2.00	0	10. siRNA-IMPa2-25 PSPC1-A488 DAPI IMPa2-A546_l_TileScan_001 (Stage 12 of 49)	00-t4yR5wNPrWdjyWZtoNqj6U
0		Cell	2	0.000	1.000	645	17	siRNA-IMPa2-25 PSPC1-A488 IMPa2-A546 DAPI 8C1-siRNA-IMP-a2-a4 V2.00	0	10. siRNA-IMPa2-25 PSPC1-A488 DAPI IMPa2-A546_l_TileScan_001 (Stage 12 of 49)	00-t4yR5wNPrWdjyWZtoNqj6U
0		Cell	2	0.000	1.000	646	18	siRNA-IMPa2-25 PSPC1-A488 IMPa2-A546 DAPI 8C1-siRNA-IMP-a2-a4 V2.00	0	10. siRNA-IMPa2-25 PSPC1-A488 DAPI IMPa2-A546_l_TileScan_001 (Stage 12 of 49)	00-t4yR5wNPrWdjyWZtoNqj6U
0		Cell	2	0.000	1.000	647	19	siRNA-IMPa2-25 PSPC1-A488 IMPa2-A546 DAPI 8C1-siRNA-IMP-a2-a4 V2.00	0	10. siRNA-IMPa2-25 PSPC1-A488 DAPI IMPa2-A546_l_TileScan_001 (Stage 12 of 49)	00-t4yR5wNPrWdjyWZtoNqj6U
0		Cell	2	0.000	1.000	648	20	siRNA-IMPa2-25 PSPC1-A488 IMPa2-A546 DAPI 8C1-siRNA-IMP-a2-a4 V2.00	0	10. siRNA-IMPa2-25 PSPC1-A488 DAPI IMPa2-A546_l_TileScan_001 (Stage 12 of 49)	00-t4yR5wNPrWdjyWZtoNqj6U
0		Cell	2	0.000	1.000	649	21	siRNA-IMPa2-25 PSPC1-A488 IMPa2-A546 DAPI 8C1-siRNA-IMP-a2-a4 V2.00	0	10. siRNA-IMPa2-25 PSPC1-A488 DAPI IMPa2-A546_l_TileScan_001 (Stage 12 of 49)	00-t4yR5wNPrWdjyWZtoNqj6U
0		Cell	2	0.000	1.000	650	22	siRNA-IMPa2-25 PSPC1-A488 IMPa2-A546 DAPI 8C1-siRNA-IMP-a2-a4 V2.00	0	10. siRNA-IMPa2-25 PSPC1-A488 DAPI IMPa2-A546_l_TileScan_001 (Stage 12 of 49)	00-t4yR5wNPrWdjyWZtoNqj6U
0		Cell	2	0.000	1.000	651	23	siRNA-IMPa2-25 PSPC1-A488 IMPa2-A546 DAPI 8C1-siRNA-IMP-a2-a4 V2.00	0	10. siRNA-IMPa2-25 PSPC1-A488 DAPI IMPa2-A546_l_TileScan_001 (Stage 12 of 49)	00-t4yR5wNPrWdjyWZtoNqj6U
0		Cell	2	0.000	1.000	652	0	siRNA-IMPa2-25 PSPC1-A488 IMPa2-A546 DAPI 8C1-siRNA-IMP-a2-a4 V2.00	0	10. siRNA-IMPa2-25 PSPC1-A488 DAPI IMPa2-A546_m_TileScan_001 (Stage 13 of 49)	00-gE6CstTciPp4EiHr3GbR2o
0		Cell	2	0.000	1.000	653	1	siRNA-IMPa2-25 PSPC1-A488 IMPa2-A546 DAPI 8C1-siRNA-IMP-a2-a4 V2.00	0	10. siRNA-IMPa2-25 PSPC1-A488 DAPI IMPa2-A546_m_TileScan_001 (Stage 13 of 49)	00-gE6CstTciPp4EiHr3GbR2o
0		Cell	2	0.000	1.000	654	2	siRNA-IMPa2-25 PSPC1-A488 IMPa2-A546 DAPI 8C1-siRNA-IMP-a2-a4 V2.00	0	10. siRNA-IMPa2-25 PSPC1-A488 DAPI IMPa2-A546_m_TileScan_001 (Stage 13 of 49)	00-gE6CstTciPp4EiHr3GbR2o
0		Cell	2	0.000	1.000	655	3	siRNA-IMPa2-25 PSPC1-A488 IMPa2-A546 DAPI 8C1-siRNA-IMP-a2-a4 V2.00	0	10. siRNA-IMPa2-25 PSPC1-A488 DAPI IMPa2-A546_m_TileScan_001 (Stage 13 of 49)	00-gE6CstTciPp4EiHr3GbR2o
0		Cell	2	0.000	1.000	656	4	siRNA-IMPa2-25 PSPC1-A488 IMPa2-A546 DAPI 8C1-siRNA-IMP-a2-a4 V2.00	0	10. siRNA-IMPa2-25 PSPC1-A488 DAPI IMPa2-A546_m_TileScan_001 (Stage 13 of 49)	00-gE6CstTciPp4EiHr3GbR2o
0		Cell	2	0.000	1.000	657	5	siRNA-IMPa2-25 PSPC1-A488 IMPa2-A546 DAPI 8C1-siRNA-IMP-a2-a4 V2.00	0	10. siRNA-IMPa2-25 PSPC1-A488 DAPI IMPa2-A546_m_TileScan_001 (Stage 13 of 49)	00-gE6CstTciPp4EiHr3GbR2o
0		Cell	2	0.000	1.000	658	6	siRNA-IMPa2-25 PSPC1-A488 IMPa2-A546 DAPI 8C1-siRNA-IMP-a2-a4 V2.00	0	10. siRNA-IMPa2-25 PSPC1-A488 DAPI IMPa2-A546_m_TileScan_001 (Stage 13 of 49)	00-gE6CstTciPp4EiHr3GbR2o
0		Cell	2	0.000	1.000	659	7	siRNA-IMPa2-25 PSPC1-A488 IMPa2-A546 DAPI 8C1-siRNA-IMP-a2-a4 V2.00	0	10. siRNA-IMPa2-25 PSPC1-A488 DAPI IMPa2-A546_m_TileScan_001 (Stage 13 of 49)	00-gE6CstTciPp4EiHr3GbR2o
0		Cell	2	0.000	1.000	660	8	siRNA-IMPa2-25 PSPC1-A488 IMPa2-A546 DAPI 8C1-siRNA-IMP-a2-a4 V2.00	0	10. siRNA-IMPa2-25 PSPC1-A488 DAPI IMPa2-A546_m_TileScan_001 (Stage 13 of 49)	00-gE6CstTciPp4EiHr3GbR2o
0		Cell	2	0.000	1.000	661	9	siRNA-IMPa2-25 PSPC1-A488 IMPa2-A546 DAPI 8C1-siRNA-IMP-a2-a4 V2.00	0	10. siRNA-IMPa2-25 PSPC1-A488 DAPI IMPa2-A546_m_TileScan_001 (Stage 13 of 49)	00-gE6CstTciPp4EiHr3GbR2o
0		Cell	2	0.000	1.000	662	10	siRNA-IMPa2-25 PSPC1-A488 IMPa2-A546 DAPI 8C1-siRNA-IMP-a2-a4 V2.00	0	10. siRNA-IMPa2-25 PSPC1-A488 DAPI IMPa2-A546_m_TileScan_001 (Stage 13 of 49)	00-gE6CstTciPp4EiHr3GbR2o
0		Cell	2	0.000	1.000	663	11	siRNA-IMPa2-25 PSPC1-A488 IMPa2-A546 DAPI 8C1-siRNA-IMP-a2-a4 V2.00	0	10. siRNA-IMPa2-25 PSPC1-A488 DAPI IMPa2-A546_m_TileScan_001 (Stage 13 of 49)	00-gE6CstTciPp4EiHr3GbR2o
0		Cell	2	0.000	1.000	664	12	siRNA-IMPa2-25 PSPC1-A488 IMPa2-A546 DAPI 8C1-siRNA-IMP-a2-a4 V2.00	0	10. siRNA-IMPa2-25 PSPC1-A488 DAPI IMPa2-A546_m_TileScan_001 (Stage 13 of 49)	00-gE6CstTciPp4EiHr3GbR2o
0		Cell	2	0.000	1.000	665	13	siRNA-IMPa2-25 PSPC1-A488 IMPa2-A546 DAPI 8C1-siRNA-IMP-a2-a4 V2.00	0	10. siRNA-IMPa2-25 PSPC1-A488 DAPI IMPa2-A546_m_TileScan_001 (Stage 13 of 49)	00-gE6CstTciPp4EiHr3GbR2o
0		Cell	2	0.000	1.000	666	14	siRNA-IMPa2-25 PSPC1-A488 IMPa2-A546 DAPI 8C1-siRNA-IMP-a2-a4 V2.00	0	10. siRNA-IMPa2-25 PSPC1-A488 DAPI IMPa2-A546_m_TileScan_001 (Stage 13 of 49)	00-gE6CstTciPp4EiHr3GbR2o
0		Cell	2	0.000	1.000	667	15	siRNA-IMPa2-25 PSPC1-A488 IMPa2-A546 DAPI 8C1-siRNA-IMP-a2-a4 V2.00	0	10. siRNA-IMPa2-25 PSPC1-A488 DAPI IMPa2-A546_m_TileScan_001 (Stage 13 of 49)	00-gE6CstTciPp4EiHr3GbR2o
0		Cell	2	0.000	1.000	668	16	siRNA-IMPa2-25 PSPC1-A488 IMPa2-A546 DAPI 8C1-siRNA-IMP-a2-a4 V2.00	0	10. siRNA-IMPa2-25 PSPC1-A488 DAPI IMPa2-A546_m_TileScan_001 (Stage 13 of 49)	00-gE6CstTciPp4EiHr3GbR2o
0		Cell	2	0.000	1.000	669	17	siRNA-IMPa2-25 PSPC1-A488 IMPa2-A546 DAPI 8C1-siRNA-IMP-a2-a4 V2.00	0	10. siRNA-IMPa2-25 PSPC1-A488 DAPI IMPa2-A546_m_TileScan_001 (Stage 13 of 49)	00-gE6CstTciPp4EiHr3GbR2o
0		Cell	2	0.000	1.000	670	18	siRNA-IMPa2-25 PSPC1-A488 IMPa2-A546 DAPI 8C1-siRNA-IMP-a2-a4 V2.00	0	10. siRNA-IMPa2-25 PSPC1-A488 DAPI IMPa2-A546_m_TileScan_001 (Stage 13 of 49)	00-gE6CstTciPp4EiHr3GbR2o
0		Cell	2	0.000	1.000	671	19	siRNA-IMPa2-25 PSPC1-A488 IMPa2-A546 DAPI 8C1-siRNA-IMP-a2-a4 V2.00	0	10. siRNA-IMPa2-25 PSPC1-A488 DAPI IMPa2-A546_m_TileScan_001 (Stage 13 of 49)	00-gE6CstTciPp4EiHr3GbR2o
0		Cell	2	0.000	1.000	672	20	siRNA-IMPa2-25 PSPC1-A488 IMPa2-A546 DAPI 8C1-siRNA-IMP-a2-a4 V2.00	0	10. siRNA-IMPa2-25 PSPC1-A488 DAPI IMPa2-A546_m_TileScan_001 (Stage 13 of 49)	00-gE6CstTciPp4EiHr3GbR2o
0		Cell	2	0.000	1.000	673	21	siRNA-IMPa2-25 PSPC1-A488 IMPa2-A546 DAPI 8C1-siRNA-IMP-a2-a4 V2.00	0	10. siRNA-IMPa2-25 PSPC1-A488 DAPI IMPa2-A546_m_TileScan_001 (Stage 13 of 49)	00-gE6CstTciPp4EiHr3GbR2o
0		Cell	2	0.000	1.000	674	22	siRNA-IMPa2-25 PSPC1-A488 IMPa2-A546 DAPI 8C1-siRNA-IMP-a2-a4 V2.00	0	10. siRNA-IMPa2-25 PSPC1-A488 DAPI IMPa2-A546_m_TileScan_001 (Stage 13 of 49)	00-gE6CstTciPp4EiHr3GbR2o
0		Cell	2	0.000	1.000	675	23	siRNA-IMPa2-25 PSPC1-A488 IMPa2-A546 DAPI 8C1-siRNA-IMP-a2-a4 V2.00	0	10. siRNA-IMPa2-25 PSPC1-A488 DAPI IMPa2-A546_m_TileScan_001 (Stage 13 of 49)	00-gE6CstTciPp4EiHr3GbR2o
0		Cell	2	0.000	1.000	676	24	siRNA-IMPa2-25 PSPC1-A488 IMPa2-A546 DAPI 8C1-siRNA-IMP-a2-a4 V2.00	0	10. siRNA-IMPa2-25 PSPC1-A488 DAPI IMPa2-A546_m_TileScan_001 (Stage 13 of 49)	00-gE6CstTciPp4EiHr3GbR2o
0		Cell	2	0.000	1.000	677	25	siRNA-IMPa2-25 PSPC1-A488 IMPa2-A546 DAPI 8C1-siRNA-IMP-a2-a4 V2.00	0	10. siRNA-IMPa2-25 PSPC1-A488 DAPI IMPa2-A546_m_TileScan_001 (Stage 13 of 49)	00-gE6CstTciPp4EiHr3GbR2o
0		Cell	2	0.000	1.000	678	26	siRNA-IMPa2-25 PSPC1-A488 IMPa2-A546 DAPI 8C1-siRNA-IMP-a2-a4 V2.00	0	10. siRNA-IMPa2-25 PSPC1-A488 DAPI IMPa2-A546_m_TileScan_001 (Stage 13 of 49)	00-gE6CstTciPp4EiHr3GbR2o
0		Cell	2	0.000	1.000	679	0	siRNA-IMPa2-25 PSPC1-A488 IMPa2-A546 DAPI 8C1-siRNA-IMP-a2-a4 V2.00	0	10. siRNA-IMPa2-25 PSPC1-A488 DAPI IMPa2-A546_n_TileScan_001 (Stage 14 of 49)	00-kuzPgLDrJw8cqSmciSTHwa
0		Cell	2	0.000	1.000	680	1	siRNA-IMPa2-25 PSPC1-A488 IMPa2-A546 DAPI 8C1-siRNA-IMP-a2-a4 V2.00	0	10. siRNA-IMPa2-25 PSPC1-A488 DAPI IMPa2-A546_n_TileScan_001 (Stage 14 of 49)	00-kuzPgLDrJw8cqSmciSTHwa
0		Cell	2	0.000	1.000	681	2	siRNA-IMPa2-25 PSPC1-A488 IMPa2-A546 DAPI 8C1-siRNA-IMP-a2-a4 V2.00	0	10. siRNA-IMPa2-25 PSPC1-A488 DAPI IMPa2-A546_n_TileScan_001 (Stage 14 of 49)	00-kuzPgLDrJw8cqSmciSTHwa
0		Cell	2	0.000	1.000	682	3	siRNA-IMPa2-25 PSPC1-A488 IMPa2-A546 DAPI 8C1-siRNA-IMP-a2-a4 V2.00	0	10. siRNA-IMPa2-25 PSPC1-A488 DAPI IMPa2-A546_n_TileScan_001 (Stage 14 of 49)	00-kuzPgLDrJw8cqSmciSTHwa
0		Cell	2	0.000	1.000	683	4	siRNA-IMPa2-25 PSPC1-A488 IMPa2-A546 DAPI 8C1-siRNA-IMP-a2-a4 V2.00	0	10. siRNA-IMPa2-25 PSPC1-A488 DAPI IMPa2-A546_n_TileScan_001 (Stage 14 of 49)	00-kuzPgLDrJw8cqSmciSTHwa
0		Cell	2	0.000	1.000	684	5	siRNA-IMPa2-25 PSPC1-A488 IMPa2-A546 DAPI 8C1-siRNA-IMP-a2-a4 V2.00	0	10. siRNA-IMPa2-25 PSPC1-A488 DAPI IMPa2-A546_n_TileScan_001 (Stage 14 of 49)	00-kuzPgLDrJw8cqSmciSTHwa
0		Cell	2	0.000	1.000	685	6	siRNA-IMPa2-25 PSPC1-A488 IMPa2-A546 DAPI 8C1-siRNA-IMP-a2-a4 V2.00	0	10. siRNA-IMPa2-25 PSPC1-A488 DAPI IMPa2-A546_n_TileScan_001 (Stage 14 of 49)	00-kuzPgLDrJw8cqSmciSTHwa
0		Cell	2	0.000	1.000	686	7	siRNA-IMPa2-25 PSPC1-A488 IMPa2-A546 DAPI 8C1-siRNA-IMP-a2-a4 V2.00	0	10. siRNA-IMPa2-25 PSPC1-A488 DAPI IMPa2-A546_n_TileScan_001 (Stage 14 of 49)	00-kuzPgLDrJw8cqSmciSTHwa
0		Cell	2	0.000	1.000	687	8	siRNA-IMPa2-25 PSPC1-A488 IMPa2-A546 DAPI 8C1-siRNA-IMP-a2-a4 V2.00	0	10. siRNA-IMPa2-25 PSPC1-A488 DAPI IMPa2-A546_n_TileScan_001 (Stage 14 of 49)	00-kuzPgLDrJw8cqSmciSTHwa
0		Cell	2	0.000	1.000	688	9	siRNA-IMPa2-25 PSPC1-A488 IMPa2-A546 DAPI 8C1-siRNA-IMP-a2-a4 V2.00	0	10. siRNA-IMPa2-25 PSPC1-A488 DAPI IMPa2-A546_n_TileScan_001 (Stage 14 of 49)	00-kuzPgLDrJw8cqSmciSTHwa
0		Cell	2	0.000	1.000	689	10	siRNA-IMPa2-25 PSPC1-A488 IMPa2-A546 DAPI 8C1-siRNA-IMP-a2-a4 V2.00	0	10. siRNA-IMPa2-25 PSPC1-A488 DAPI IMPa2-A546_n_TileScan_001 (Stage 14 of 49)	00-kuzPgLDrJw8cqSmciSTHwa
0		Cell	2	0.000	1.000	690	11	siRNA-IMPa2-25 PSPC1-A488 IMPa2-A546 DAPI 8C1-siRNA-IMP-a2-a4 V2.00	0	10. siRNA-IMPa2-25 PSPC1-A488 DAPI IMPa2-A546_n_TileScan_001 (Stage 14 of 49)	00-kuzPgLDrJw8cqSmciSTHwa
0		Cell	2	0.000	1.000	691	0	siRNA-IMPa2-25 PSPC1-A488 IMPa2-A546 DAPI 8C1-siRNA-IMP-a2-a4 V2.00	0	10. siRNA-IMPa2-25 PSPC1-A488 DAPI IMPa2-A546_o_TileScan_001 (Stage 15 of 49)	00-RBKFSbGiTzogsevr7JUwHW
0		Cell	2	0.000	1.000	692	1	siRNA-IMPa2-25 PSPC1-A488 IMPa2-A546 DAPI 8C1-siRNA-IMP-a2-a4 V2.00	0	10. siRNA-IMPa2-25 PSPC1-A488 DAPI IMPa2-A546_o_TileScan_001 (Stage 15 of 49)	00-RBKFSbGiTzogsevr7JUwHW
0		Cell	2	0.000	1.000	693	2	siRNA-IMPa2-25 PSPC1-A488 IMPa2-A546 DAPI 8C1-siRNA-IMP-a2-a4 V2.00	0	10. siRNA-IMPa2-25 PSPC1-A488 DAPI IMPa2-A546_o_TileScan_001 (Stage 15 of 49)	00-RBKFSbGiTzogsevr7JUwHW
0		Cell	2	0.000	1.000	694	3	siRNA-IMPa2-25 PSPC1-A488 IMPa2-A546 DAPI 8C1-siRNA-IMP-a2-a4 V2.00	0	10. siRNA-IMPa2-25 PSPC1-A488 DAPI IMPa2-A546_o_TileScan_001 (Stage 15 of 49)	00-RBKFSbGiTzogsevr7JUwHW
0		Cell	2	0.000	1.000	695	4	siRNA-IMPa2-25 PSPC1-A488 IMPa2-A546 DAPI 8C1-siRNA-IMP-a2-a4 V2.00	0	10. siRNA-IMPa2-25 PSPC1-A488 DAPI IMPa2-A546_o_TileScan_001 (Stage 15 of 49)	00-RBKFSbGiTzogsevr7JUwHW
0		Cell	2	0.000	1.000	696	5	siRNA-IMPa2-25 PSPC1-A488 IMPa2-A546 DAPI 8C1-siRNA-IMP-a2-a4 V2.00	0	10. siRNA-IMPa2-25 PSPC1-A488 DAPI IMPa2-A546_o_TileScan_001 (Stage 15 of 49)	00-RBKFSbGiTzogsevr7JUwHW
0		Cell	2	0.000	1.000	697	6	siRNA-IMPa2-25 PSPC1-A488 IMPa2-A546 DAPI 8C1-siRNA-IMP-a2-a4 V2.00	0	10. siRNA-IMPa2-25 PSPC1-A488 DAPI IMPa2-A546_o_TileScan_001 (Stage 15 of 49)	00-RBKFSbGiTzogsevr7JUwHW
0		Cell	2	0.000	1.000	698	7	siRNA-IMPa2-25 PSPC1-A488 IMPa2-A546 DAPI 8C1-siRNA-IMP-a2-a4 V2.00	0	10. siRNA-IMPa2-25 PSPC1-A488 DAPI IMPa2-A546_o_TileScan_001 (Stage 15 of 49)	00-RBKFSbGiTzogsevr7JUwHW
0		Cell	2	0.000	1.000	699	8	siRNA-IMPa2-25 PSPC1-A488 IMPa2-A546 DAPI 8C1-siRNA-IMP-a2-a4 V2.00	0	10. siRNA-IMPa2-25 PSPC1-A488 DAPI IMPa2-A546_o_TileScan_001 (Stage 15 of 49)	00-RBKFSbGiTzogsevr7JUwHW
0		Cell	2	0.000	1.000	700	0	siRNA-IMPa2-25 PSPC1-A488 IMPa2-A546 DAPI 8C1-siRNA-IMP-a2-a4 V2.00	0	10. siRNA-IMPa2-25 PSPC1-A488 DAPI IMPa2-A546_p_TileScan_001 (Stage 16 of 49)	00-korRiXCoVy2dUKKzfLCvx5
0		Cell	2	0.000	1.000	701	1	siRNA-IMPa2-25 PSPC1-A488 IMPa2-A546 DAPI 8C1-siRNA-IMP-a2-a4 V2.00	0	10. siRNA-IMPa2-25 PSPC1-A488 DAPI IMPa2-A546_p_TileScan_001 (Stage 16 of 49)	00-korRiXCoVy2dUKKzfLCvx5
0		Cell	2	0.000	1.000	702	2	siRNA-IMPa2-25 PSPC1-A488 IMPa2-A546 DAPI 8C1-siRNA-IMP-a2-a4 V2.00	0	10. siRNA-IMPa2-25 PSPC1-A488 DAPI IMPa2-A546_p_TileScan_001 (Stage 16 of 49)	00-korRiXCoVy2dUKKzfLCvx5
0		Cell	2	0.000	1.000	703	3	siRNA-IMPa2-25 PSPC1-A488 IMPa2-A546 DAPI 8C1-siRNA-IMP-a2-a4 V2.00	0	10. siRNA-IMPa2-25 PSPC1-A488 DAPI IMPa2-A546_p_TileScan_001 (Stage 16 of 49)	00-korRiXCoVy2dUKKzfLCvx5
0		Cell	2	0.000	1.000	704	4	siRNA-IMPa2-25 PSPC1-A488 IMPa2-A546 DAPI 8C1-siRNA-IMP-a2-a4 V2.00	0	10. siRNA-IMPa2-25 PSPC1-A488 DAPI IMPa2-A546_p_TileScan_001 (Stage 16 of 49)	00-korRiXCoVy2dUKKzfLCvx5
0		Cell	2	0.000	1.000	705	5	siRNA-IMPa2-25 PSPC1-A488 IMPa2-A546 DAPI 8C1-siRNA-IMP-a2-a4 V2.00	0	10. siRNA-IMPa2-25 PSPC1-A488 DAPI IMPa2-A546_p_TileScan_001 (Stage 16 of 49)	00-korRiXCoVy2dUKKzfLCvx5
0		Cell	2	0.000	1.000	706	6	siRNA-IMPa2-25 PSPC1-A488 IMPa2-A546 DAPI 8C1-siRNA-IMP-a2-a4 V2.00	0	10. siRNA-IMPa2-25 PSPC1-A488 DAPI IMPa2-A546_p_TileScan_001 (Stage 16 of 49)	00-korRiXCoVy2dUKKzfLCvx5
0		Cell	2	0.000	1.000	707	0	siRNA-IMPa2-25 PSPC1-A488 IMPa2-A546 DAPI 8C1-siRNA-IMP-a2-a4 V2.00	0	10. siRNA-IMPa2-25 PSPC1-A488 DAPI IMPa2-A546_q_TileScan_001 (Stage 17 of 49)	00-n7JfjqMTkYzapGaj3Ru7Q8
0		Cell	2	0.000	1.000	708	1	siRNA-IMPa2-25 PSPC1-A488 IMPa2-A546 DAPI 8C1-siRNA-IMP-a2-a4 V2.00	0	10. siRNA-IMPa2-25 PSPC1-A488 DAPI IMPa2-A546_q_TileScan_001 (Stage 17 of 49)	00-n7JfjqMTkYzapGaj3Ru7Q8
0		Cell	2	0.000	1.000	709	2	siRNA-IMPa2-25 PSPC1-A488 IMPa2-A546 DAPI 8C1-siRNA-IMP-a2-a4 V2.00	0	10. siRNA-IMPa2-25 PSPC1-A488 DAPI IMPa2-A546_q_TileScan_001 (Stage 17 of 49)	00-n7JfjqMTkYzapGaj3Ru7Q8
0		Cell	2	0.000	1.000	710	3	siRNA-IMPa2-25 PSPC1-A488 IMPa2-A546 DAPI 8C1-siRNA-IMP-a2-a4 V2.00	0	10. siRNA-IMPa2-25 PSPC1-A488 DAPI IMPa2-A546_q_TileScan_001 (Stage 17 of 49)	00-n7JfjqMTkYzapGaj3Ru7Q8
0		Cell	2	0.000	1.000	711	4	siRNA-IMPa2-25 PSPC1-A488 IMPa2-A546 DAPI 8C1-siRNA-IMP-a2-a4 V2.00	0	10. siRNA-IMPa2-25 PSPC1-A488 DAPI IMPa2-A546_q_TileScan_001 (Stage 17 of 49)	00-n7JfjqMTkYzapGaj3Ru7Q8
0		Cell	2	0.000	1.000	712	0	siRNA-IMPa2-25 PSPC1-A488 IMPa2-A546 DAPI 8C1-siRNA-IMP-a2-a4 V2.00	0	10. siRNA-IMPa2-25 PSPC1-A488 DAPI IMPa2-A546_r_TileScan_001 (Stage 18 of 49)	00-rHguJgVQgapstJommrUJRG
0		Cell	2	0.000	1.000	713	1	siRNA-IMPa2-25 PSPC1-A488 IMPa2-A546 DAPI 8C1-siRNA-IMP-a2-a4 V2.00	0	10. siRNA-IMPa2-25 PSPC1-A488 DAPI IMPa2-A546_r_TileScan_001 (Stage 18 of 49)	00-rHguJgVQgapstJommrUJRG
0		Cell	2	0.000	1.000	714	2	siRNA-IMPa2-25 PSPC1-A488 IMPa2-A546 DAPI 8C1-siRNA-IMP-a2-a4 V2.00	0	10. siRNA-IMPa2-25 PSPC1-A488 DAPI IMPa2-A546_r_TileScan_001 (Stage 18 of 49)	00-rHguJgVQgapstJommrUJRG
0		Cell	2	0.000	1.000	715	3	siRNA-IMPa2-25 PSPC1-A488 IMPa2-A546 DAPI 8C1-siRNA-IMP-a2-a4 V2.00	0	10. siRNA-IMPa2-25 PSPC1-A488 DAPI IMPa2-A546_r_TileScan_001 (Stage 18 of 49)	00-rHguJgVQgapstJommrUJRG
0		Cell	2	0.000	1.000	716	4	siRNA-IMPa2-25 PSPC1-A488 IMPa2-A546 DAPI 8C1-siRNA-IMP-a2-a4 V2.00	0	10. siRNA-IMPa2-25 PSPC1-A488 DAPI IMPa2-A546_r_TileScan_001 (Stage 18 of 49)	00-rHguJgVQgapstJommrUJRG
0		Cell	2	0.000	1.000	717	5	siRNA-IMPa2-25 PSPC1-A488 IMPa2-A546 DAPI 8C1-siRNA-IMP-a2-a4 V2.00	0	10. siRNA-IMPa2-25 PSPC1-A488 DAPI IMPa2-A546_r_TileScan_001 (Stage 18 of 49)	00-rHguJgVQgapstJommrUJRG
0		Cell	2	0.000	1.000	718	6	siRNA-IMPa2-25 PSPC1-A488 IMPa2-A546 DAPI 8C1-siRNA-IMP-a2-a4 V2.00	0	10. siRNA-IMPa2-25 PSPC1-A488 DAPI IMPa2-A546_r_TileScan_001 (Stage 18 of 49)	00-rHguJgVQgapstJommrUJRG
0		Cell	2	0.000	1.000	719	7	siRNA-IMPa2-25 PSPC1-A488 IMPa2-A546 DAPI 8C1-siRNA-IMP-a2-a4 V2.00	0	10. siRNA-IMPa2-25 PSPC1-A488 DAPI IMPa2-A546_r_TileScan_001 (Stage 18 of 49)	00-rHguJgVQgapstJommrUJRG
0		Cell	2	0.000	1.000	720	8	siRNA-IMPa2-25 PSPC1-A488 IMPa2-A546 DAPI 8C1-siRNA-IMP-a2-a4 V2.00	0	10. siRNA-IMPa2-25 PSPC1-A488 DAPI IMPa2-A546_r_TileScan_001 (Stage 18 of 49)	00-rHguJgVQgapstJommrUJRG
0		Cell	2	0.000	1.000	721	9	siRNA-IMPa2-25 PSPC1-A488 IMPa2-A546 DAPI 8C1-siRNA-IMP-a2-a4 V2.00	0	10. siRNA-IMPa2-25 PSPC1-A488 DAPI IMPa2-A546_r_TileScan_001 (Stage 18 of 49)	00-rHguJgVQgapstJommrUJRG
0		Cell	2	0.000	1.000	722	0	siRNA-IMPa2-25 PSPC1-A488 IMPa2-A546 DAPI 8C1-siRNA-IMP-a2-a4 V2.00	0	10. siRNA-IMPa2-25 PSPC1-A488 DAPI IMPa2-A546_s_TileScan_001 (Stage 19 of 49)	00-kjVN8ZsDa2oHAjgaPog7Y9
0		Cell	2	0.000	1.000	723	1	siRNA-IMPa2-25 PSPC1-A488 IMPa2-A546 DAPI 8C1-siRNA-IMP-a2-a4 V2.00	0	10. siRNA-IMPa2-25 PSPC1-A488 DAPI IMPa2-A546_s_TileScan_001 (Stage 19 of 49)	00-kjVN8ZsDa2oHAjgaPog7Y9
0		Cell	2	0.000	1.000	724	2	siRNA-IMPa2-25 PSPC1-A488 IMPa2-A546 DAPI 8C1-siRNA-IMP-a2-a4 V2.00	0	10. siRNA-IMPa2-25 PSPC1-A488 DAPI IMPa2-A546_s_TileScan_001 (Stage 19 of 49)	00-kjVN8ZsDa2oHAjgaPog7Y9
0		Cell	2	0.000	1.000	725	3	siRNA-IMPa2-25 PSPC1-A488 IMPa2-A546 DAPI 8C1-siRNA-IMP-a2-a4 V2.00	0	10. siRNA-IMPa2-25 PSPC1-A488 DAPI IMPa2-A546_s_TileScan_001 (Stage 19 of 49)	00-kjVN8ZsDa2oHAjgaPog7Y9
0		Cell	2	0.000	1.000	726	4	siRNA-IMPa2-25 PSPC1-A488 IMPa2-A546 DAPI 8C1-siRNA-IMP-a2-a4 V2.00	0	10. siRNA-IMPa2-25 PSPC1-A488 DAPI IMPa2-A546_s_TileScan_001 (Stage 19 of 49)	00-kjVN8ZsDa2oHAjgaPog7Y9
0		Cell	2	0.000	1.000	727	5	siRNA-IMPa2-25 PSPC1-A488 IMPa2-A546 DAPI 8C1-siRNA-IMP-a2-a4 V2.00	0	10. siRNA-IMPa2-25 PSPC1-A488 DAPI IMPa2-A546_s_TileScan_001 (Stage 19 of 49)	00-kjVN8ZsDa2oHAjgaPog7Y9
0		Cell	2	0.000	1.000	728	6	siRNA-IMPa2-25 PSPC1-A488 IMPa2-A546 DAPI 8C1-siRNA-IMP-a2-a4 V2.00	0	10. siRNA-IMPa2-25 PSPC1-A488 DAPI IMPa2-A546_s_TileScan_001 (Stage 19 of 49)	00-kjVN8ZsDa2oHAjgaPog7Y9
0		Cell	2	0.000	1.000	729	7	siRNA-IMPa2-25 PSPC1-A488 IMPa2-A546 DAPI 8C1-siRNA-IMP-a2-a4 V2.00	0	10. siRNA-IMPa2-25 PSPC1-A488 DAPI IMPa2-A546_s_TileScan_001 (Stage 19 of 49)	00-kjVN8ZsDa2oHAjgaPog7Y9
0		Cell	2	0.000	1.000	730	8	siRNA-IMPa2-25 PSPC1-A488 IMPa2-A546 DAPI 8C1-siRNA-IMP-a2-a4 V2.00	0	10. siRNA-IMPa2-25 PSPC1-A488 DAPI IMPa2-A546_s_TileScan_001 (Stage 19 of 49)	00-kjVN8ZsDa2oHAjgaPog7Y9
0		Cell	2	0.000	1.000	731	9	siRNA-IMPa2-25 PSPC1-A488 IMPa2-A546 DAPI 8C1-siRNA-IMP-a2-a4 V2.00	0	10. siRNA-IMPa2-25 PSPC1-A488 DAPI IMPa2-A546_s_TileScan_001 (Stage 19 of 49)	00-kjVN8ZsDa2oHAjgaPog7Y9
0		Cell	2	0.000	1.000	732	10	siRNA-IMPa2-25 PSPC1-A488 IMPa2-A546 DAPI 8C1-siRNA-IMP-a2-a4 V2.00	0	10. siRNA-IMPa2-25 PSPC1-A488 DAPI IMPa2-A546_s_TileScan_001 (Stage 19 of 49)	00-kjVN8ZsDa2oHAjgaPog7Y9
0		Cell	2	0.000	1.000	733	11	siRNA-IMPa2-25 PSPC1-A488 IMPa2-A546 DAPI 8C1-siRNA-IMP-a2-a4 V2.00	0	10. siRNA-IMPa2-25 PSPC1-A488 DAPI IMPa2-A546_s_TileScan_001 (Stage 19 of 49)	00-kjVN8ZsDa2oHAjgaPog7Y9
0		Cell	2	0.000	1.000	734	12	siRNA-IMPa2-25 PSPC1-A488 IMPa2-A546 DAPI 8C1-siRNA-IMP-a2-a4 V2.00	0	10. siRNA-IMPa2-25 PSPC1-A488 DAPI IMPa2-A546_s_TileScan_001 (Stage 19 of 49)	00-kjVN8ZsDa2oHAjgaPog7Y9
0		Cell	2	0.000	1.000	735	13	siRNA-IMPa2-25 PSPC1-A488 IMPa2-A546 DAPI 8C1-siRNA-IMP-a2-a4 V2.00	0	10. siRNA-IMPa2-25 PSPC1-A488 DAPI IMPa2-A546_s_TileScan_001 (Stage 19 of 49)	00-kjVN8ZsDa2oHAjgaPog7Y9
0		Cell	2	0.000	1.000	736	0	siRNA-IMPa2-25 PSPC1-A488 IMPa2-A546 DAPI 8C1-siRNA-IMP-a2-a4 V2.00	0	10. siRNA-IMPa2-25 PSPC1-A488 DAPI IMPa2-A546_t_TileScan_001 (Stage 20 of 49)	00-nRHhScsAzb57H86WfbYh9G
0		Cell	2	0.000	1.000	737	1	siRNA-IMPa2-25 PSPC1-A488 IMPa2-A546 DAPI 8C1-siRNA-IMP-a2-a4 V2.00	0	10. siRNA-IMPa2-25 PSPC1-A488 DAPI IMPa2-A546_t_TileScan_001 (Stage 20 of 49)	00-nRHhScsAzb57H86WfbYh9G
0		Cell	2	0.000	1.000	738	2	siRNA-IMPa2-25 PSPC1-A488 IMPa2-A546 DAPI 8C1-siRNA-IMP-a2-a4 V2.00	0	10. siRNA-IMPa2-25 PSPC1-A488 DAPI IMPa2-A546_t_TileScan_001 (Stage 20 of 49)	00-nRHhScsAzb57H86WfbYh9G
0		Cell	2	0.000	1.000	739	3	siRNA-IMPa2-25 PSPC1-A488 IMPa2-A546 DAPI 8C1-siRNA-IMP-a2-a4 V2.00	0	10. siRNA-IMPa2-25 PSPC1-A488 DAPI IMPa2-A546_t_TileScan_001 (Stage 20 of 49)	00-nRHhScsAzb57H86WfbYh9G
0		Cell	2	0.000	1.000	740	4	siRNA-IMPa2-25 PSPC1-A488 IMPa2-A546 DAPI 8C1-siRNA-IMP-a2-a4 V2.00	0	10. siRNA-IMPa2-25 PSPC1-A488 DAPI IMPa2-A546_t_TileScan_001 (Stage 20 of 49)	00-nRHhScsAzb57H86WfbYh9G
0		Cell	2	0.000	1.000	741	5	siRNA-IMPa2-25 PSPC1-A488 IMPa2-A546 DAPI 8C1-siRNA-IMP-a2-a4 V2.00	0	10. siRNA-IMPa2-25 PSPC1-A488 DAPI IMPa2-A546_t_TileScan_001 (Stage 20 of 49)	00-nRHhScsAzb57H86WfbYh9G
0		Cell	2	0.000	1.000	742	6	siRNA-IMPa2-25 PSPC1-A488 IMPa2-A546 DAPI 8C1-siRNA-IMP-a2-a4 V2.00	0	10. siRNA-IMPa2-25 PSPC1-A488 DAPI IMPa2-A546_t_TileScan_001 (Stage 20 of 49)	00-nRHhScsAzb57H86WfbYh9G
0		Cell	2	0.000	1.000	743	7	siRNA-IMPa2-25 PSPC1-A488 IMPa2-A546 DAPI 8C1-siRNA-IMP-a2-a4 V2.00	0	10. siRNA-IMPa2-25 PSPC1-A488 DAPI IMPa2-A546_t_TileScan_001 (Stage 20 of 49)	00-nRHhScsAzb57H86WfbYh9G
0		Cell	2	0.000	1.000	744	8	siRNA-IMPa2-25 PSPC1-A488 IMPa2-A546 DAPI 8C1-siRNA-IMP-a2-a4 V2.00	0	10. siRNA-IMPa2-25 PSPC1-A488 DAPI IMPa2-A546_t_TileScan_001 (Stage 20 of 49)	00-nRHhScsAzb57H86WfbYh9G
0		Cell	2	0.000	1.000	745	9	siRNA-IMPa2-25 PSPC1-A488 IMPa2-A546 DAPI 8C1-siRNA-IMP-a2-a4 V2.00	0	10. siRNA-IMPa2-25 PSPC1-A488 DAPI IMPa2-A546_t_TileScan_001 (Stage 20 of 49)	00-nRHhScsAzb57H86WfbYh9G
0		Cell	2	0.000	1.000	746	10	siRNA-IMPa2-25 PSPC1-A488 IMPa2-A546 DAPI 8C1-siRNA-IMP-a2-a4 V2.00	0	10. siRNA-IMPa2-25 PSPC1-A488 DAPI IMPa2-A546_t_TileScan_001 (Stage 20 of 49)	00-nRHhScsAzb57H86WfbYh9G
0		Cell	2	0.000	1.000	747	11	siRNA-IMPa2-25 PSPC1-A488 IMPa2-A546 DAPI 8C1-siRNA-IMP-a2-a4 V2.00	0	10. siRNA-IMPa2-25 PSPC1-A488 DAPI IMPa2-A546_t_TileScan_001 (Stage 20 of 49)	00-nRHhScsAzb57H86WfbYh9G
0		Cell	2	0.000	1.000	748	0	siRNA-IMPa2-25 PSPC1-A488 IMPa2-A546 DAPI 8C1-siRNA-IMP-a2-a4 V2.00	0	10. siRNA-IMPa2-25 PSPC1-A488 DAPI IMPa2-A546_u_TileScan_001 (Stage 21 of 49)	00-Ac2npqSd55VhpgsJvsNWiQ
0		Cell	2	0.000	1.000	749	1	siRNA-IMPa2-25 PSPC1-A488 IMPa2-A546 DAPI 8C1-siRNA-IMP-a2-a4 V2.00	0	10. siRNA-IMPa2-25 PSPC1-A488 DAPI IMPa2-A546_u_TileScan_001 (Stage 21 of 49)	00-Ac2npqSd55VhpgsJvsNWiQ
0		Cell	2	0.000	1.000	750	2	siRNA-IMPa2-25 PSPC1-A488 IMPa2-A546 DAPI 8C1-siRNA-IMP-a2-a4 V2.00	0	10. siRNA-IMPa2-25 PSPC1-A488 DAPI IMPa2-A546_u_TileScan_001 (Stage 21 of 49)	00-Ac2npqSd55VhpgsJvsNWiQ
0		Cell	2	0.000	1.000	751	3	siRNA-IMPa2-25 PSPC1-A488 IMPa2-A546 DAPI 8C1-siRNA-IMP-a2-a4 V2.00	0	10. siRNA-IMPa2-25 PSPC1-A488 DAPI IMPa2-A546_u_TileScan_001 (Stage 21 of 49)	00-Ac2npqSd55VhpgsJvsNWiQ
0		Cell	2	0.000	1.000	752	4	siRNA-IMPa2-25 PSPC1-A488 IMPa2-A546 DAPI 8C1-siRNA-IMP-a2-a4 V2.00	0	10. siRNA-IMPa2-25 PSPC1-A488 DAPI IMPa2-A546_u_TileScan_001 (Stage 21 of 49)	00-Ac2npqSd55VhpgsJvsNWiQ
0		Cell	2	0.000	1.000	753	5	siRNA-IMPa2-25 PSPC1-A488 IMPa2-A546 DAPI 8C1-siRNA-IMP-a2-a4 V2.00	0	10. siRNA-IMPa2-25 PSPC1-A488 DAPI IMPa2-A546_u_TileScan_001 (Stage 21 of 49)	00-Ac2npqSd55VhpgsJvsNWiQ
0		Cell	2	0.000	1.000	754	6	siRNA-IMPa2-25 PSPC1-A488 IMPa2-A546 DAPI 8C1-siRNA-IMP-a2-a4 V2.00	0	10. siRNA-IMPa2-25 PSPC1-A488 DAPI IMPa2-A546_u_TileScan_001 (Stage 21 of 49)	00-Ac2npqSd55VhpgsJvsNWiQ
0		Cell	2	0.000	1.000	755	7	siRNA-IMPa2-25 PSPC1-A488 IMPa2-A546 DAPI 8C1-siRNA-IMP-a2-a4 V2.00	0	10. siRNA-IMPa2-25 PSPC1-A488 DAPI IMPa2-A546_u_TileScan_001 (Stage 21 of 49)	00-Ac2npqSd55VhpgsJvsNWiQ
0		Cell	2	0.000	1.000	756	8	siRNA-IMPa2-25 PSPC1-A488 IMPa2-A546 DAPI 8C1-siRNA-IMP-a2-a4 V2.00	0	10. siRNA-IMPa2-25 PSPC1-A488 DAPI IMPa2-A546_u_TileScan_001 (Stage 21 of 49)	00-Ac2npqSd55VhpgsJvsNWiQ
0		Cell	2	0.000	1.000	757	9	siRNA-IMPa2-25 PSPC1-A488 IMPa2-A546 DAPI 8C1-siRNA-IMP-a2-a4 V2.00	0	10. siRNA-IMPa2-25 PSPC1-A488 DAPI IMPa2-A546_u_TileScan_001 (Stage 21 of 49)	00-Ac2npqSd55VhpgsJvsNWiQ
0		Cell	2	0.000	1.000	758	10	siRNA-IMPa2-25 PSPC1-A488 IMPa2-A546 DAPI 8C1-siRNA-IMP-a2-a4 V2.00	0	10. siRNA-IMPa2-25 PSPC1-A488 DAPI IMPa2-A546_u_TileScan_001 (Stage 21 of 49)	00-Ac2npqSd55VhpgsJvsNWiQ
0		Cell	2	0.000	1.000	759	11	siRNA-IMPa2-25 PSPC1-A488 IMPa2-A546 DAPI 8C1-siRNA-IMP-a2-a4 V2.00	0	10. siRNA-IMPa2-25 PSPC1-A488 DAPI IMPa2-A546_u_TileScan_001 (Stage 21 of 49)	00-Ac2npqSd55VhpgsJvsNWiQ
0		Cell	2	0.000	1.000	760	12	siRNA-IMPa2-25 PSPC1-A488 IMPa2-A546 DAPI 8C1-siRNA-IMP-a2-a4 V2.00	0	10. siRNA-IMPa2-25 PSPC1-A488 DAPI IMPa2-A546_u_TileScan_001 (Stage 21 of 49)	00-Ac2npqSd55VhpgsJvsNWiQ
0		Cell	2	0.000	1.000	761	13	siRNA-IMPa2-25 PSPC1-A488 IMPa2-A546 DAPI 8C1-siRNA-IMP-a2-a4 V2.00	0	10. siRNA-IMPa2-25 PSPC1-A488 DAPI IMPa2-A546_u_TileScan_001 (Stage 21 of 49)	00-Ac2npqSd55VhpgsJvsNWiQ
0		Cell	2	0.000	1.000	762	14	siRNA-IMPa2-25 PSPC1-A488 IMPa2-A546 DAPI 8C1-siRNA-IMP-a2-a4 V2.00	0	10. siRNA-IMPa2-25 PSPC1-A488 DAPI IMPa2-A546_u_TileScan_001 (Stage 21 of 49)	00-Ac2npqSd55VhpgsJvsNWiQ
0		Cell	2	0.000	1.000	763	15	siRNA-IMPa2-25 PSPC1-A488 IMPa2-A546 DAPI 8C1-siRNA-IMP-a2-a4 V2.00	0	10. siRNA-IMPa2-25 PSPC1-A488 DAPI IMPa2-A546_u_TileScan_001 (Stage 21 of 49)	00-Ac2npqSd55VhpgsJvsNWiQ
0		Cell	2	0.000	1.000	764	16	siRNA-IMPa2-25 PSPC1-A488 IMPa2-A546 DAPI 8C1-siRNA-IMP-a2-a4 V2.00	0	10. siRNA-IMPa2-25 PSPC1-A488 DAPI IMPa2-A546_u_TileScan_001 (Stage 21 of 49)	00-Ac2npqSd55VhpgsJvsNWiQ
0		Cell	2	0.000	1.000	765	17	siRNA-IMPa2-25 PSPC1-A488 IMPa2-A546 DAPI 8C1-siRNA-IMP-a2-a4 V2.00	0	10. siRNA-IMPa2-25 PSPC1-A488 DAPI IMPa2-A546_u_TileScan_001 (Stage 21 of 49)	00-Ac2npqSd55VhpgsJvsNWiQ
0		Cell	2	0.000	1.000	766	0	siRNA-IMPa2-25 PSPC1-A488 IMPa2-A546 DAPI 8C1-siRNA-IMP-a2-a4 V2.00	0	10. siRNA-IMPa2-25 PSPC1-A488 DAPI IMPa2-A546_v_TileScan_001 (Stage 22 of 49)	00-Nyer7F263mcQbBLuJR3bpF
0		Cell	2	0.000	1.000	767	1	siRNA-IMPa2-25 PSPC1-A488 IMPa2-A546 DAPI 8C1-siRNA-IMP-a2-a4 V2.00	0	10. siRNA-IMPa2-25 PSPC1-A488 DAPI IMPa2-A546_v_TileScan_001 (Stage 22 of 49)	00-Nyer7F263mcQbBLuJR3bpF
0		Cell	2	0.000	1.000	768	2	siRNA-IMPa2-25 PSPC1-A488 IMPa2-A546 DAPI 8C1-siRNA-IMP-a2-a4 V2.00	0	10. siRNA-IMPa2-25 PSPC1-A488 DAPI IMPa2-A546_v_TileScan_001 (Stage 22 of 49)	00-Nyer7F263mcQbBLuJR3bpF
0		Cell	2	0.000	1.000	769	3	siRNA-IMPa2-25 PSPC1-A488 IMPa2-A546 DAPI 8C1-siRNA-IMP-a2-a4 V2.00	0	10. siRNA-IMPa2-25 PSPC1-A488 DAPI IMPa2-A546_v_TileScan_001 (Stage 22 of 49)	00-Nyer7F263mcQbBLuJR3bpF
0		Cell	2	0.000	1.000	770	4	siRNA-IMPa2-25 PSPC1-A488 IMPa2-A546 DAPI 8C1-siRNA-IMP-a2-a4 V2.00	0	10. siRNA-IMPa2-25 PSPC1-A488 DAPI IMPa2-A546_v_TileScan_001 (Stage 22 of 49)	00-Nyer7F263mcQbBLuJR3bpF
0		Cell	2	0.000	1.000	771	5	siRNA-IMPa2-25 PSPC1-A488 IMPa2-A546 DAPI 8C1-siRNA-IMP-a2-a4 V2.00	0	10. siRNA-IMPa2-25 PSPC1-A488 DAPI IMPa2-A546_v_TileScan_001 (Stage 22 of 49)	00-Nyer7F263mcQbBLuJR3bpF
0		Cell	2	0.000	1.000	772	6	siRNA-IMPa2-25 PSPC1-A488 IMPa2-A546 DAPI 8C1-siRNA-IMP-a2-a4 V2.00	0	10. siRNA-IMPa2-25 PSPC1-A488 DAPI IMPa2-A546_v_TileScan_001 (Stage 22 of 49)	00-Nyer7F263mcQbBLuJR3bpF
0		Cell	2	0.000	1.000	773	7	siRNA-IMPa2-25 PSPC1-A488 IMPa2-A546 DAPI 8C1-siRNA-IMP-a2-a4 V2.00	0	10. siRNA-IMPa2-25 PSPC1-A488 DAPI IMPa2-A546_v_TileScan_001 (Stage 22 of 49)	00-Nyer7F263mcQbBLuJR3bpF
0		Cell	2	0.000	1.000	774	8	siRNA-IMPa2-25 PSPC1-A488 IMPa2-A546 DAPI 8C1-siRNA-IMP-a2-a4 V2.00	0	10. siRNA-IMPa2-25 PSPC1-A488 DAPI IMPa2-A546_v_TileScan_001 (Stage 22 of 49)	00-Nyer7F263mcQbBLuJR3bpF
0		Cell	2	0.000	1.000	775	9	siRNA-IMPa2-25 PSPC1-A488 IMPa2-A546 DAPI 8C1-siRNA-IMP-a2-a4 V2.00	0	10. siRNA-IMPa2-25 PSPC1-A488 DAPI IMPa2-A546_v_TileScan_001 (Stage 22 of 49)	00-Nyer7F263mcQbBLuJR3bpF
0		Cell	2	0.000	1.000	776	10	siRNA-IMPa2-25 PSPC1-A488 IMPa2-A546 DAPI 8C1-siRNA-IMP-a2-a4 V2.00	0	10. siRNA-IMPa2-25 PSPC1-A488 DAPI IMPa2-A546_v_TileScan_001 (Stage 22 of 49)	00-Nyer7F263mcQbBLuJR3bpF
0		Cell	2	0.000	1.000	777	11	siRNA-IMPa2-25 PSPC1-A488 IMPa2-A546 DAPI 8C1-siRNA-IMP-a2-a4 V2.00	0	10. siRNA-IMPa2-25 PSPC1-A488 DAPI IMPa2-A546_v_TileScan_001 (Stage 22 of 49)	00-Nyer7F263mcQbBLuJR3bpF
0		Cell	2	0.000	1.000	778	12	siRNA-IMPa2-25 PSPC1-A488 IMPa2-A546 DAPI 8C1-siRNA-IMP-a2-a4 V2.00	0	10. siRNA-IMPa2-25 PSPC1-A488 DAPI IMPa2-A546_v_TileScan_001 (Stage 22 of 49)	00-Nyer7F263mcQbBLuJR3bpF
0		Cell	2	0.000	1.000	779	13	siRNA-IMPa2-25 PSPC1-A488 IMPa2-A546 DAPI 8C1-siRNA-IMP-a2-a4 V2.00	0	10. siRNA-IMPa2-25 PSPC1-A488 DAPI IMPa2-A546_v_TileScan_001 (Stage 22 of 49)	00-Nyer7F263mcQbBLuJR3bpF
0		Cell	2	0.000	1.000	780	0	siRNA-IMPa2-25 PSPC1-A488 IMPa2-A546 DAPI 8C1-siRNA-IMP-a2-a4 V2.00	0	10. siRNA-IMPa2-25 PSPC1-A488 DAPI IMPa2-A546_w_TileScan_001 (Stage 23 of 49)	00-DsK3Ld6YSp5jV2Umweb8vi
0		Cell	2	0.000	1.000	781	1	siRNA-IMPa2-25 PSPC1-A488 IMPa2-A546 DAPI 8C1-siRNA-IMP-a2-a4 V2.00	0	10. siRNA-IMPa2-25 PSPC1-A488 DAPI IMPa2-A546_w_TileScan_001 (Stage 23 of 49)	00-DsK3Ld6YSp5jV2Umweb8vi
0		Cell	2	0.000	1.000	782	2	siRNA-IMPa2-25 PSPC1-A488 IMPa2-A546 DAPI 8C1-siRNA-IMP-a2-a4 V2.00	0	10. siRNA-IMPa2-25 PSPC1-A488 DAPI IMPa2-A546_w_TileScan_001 (Stage 23 of 49)	00-DsK3Ld6YSp5jV2Umweb8vi
0		Cell	2	0.000	1.000	783	3	siRNA-IMPa2-25 PSPC1-A488 IMPa2-A546 DAPI 8C1-siRNA-IMP-a2-a4 V2.00	0	10. siRNA-IMPa2-25 PSPC1-A488 DAPI IMPa2-A546_w_TileScan_001 (Stage 23 of 49)	00-DsK3Ld6YSp5jV2Umweb8vi
0		Cell	2	0.000	1.000	784	4	siRNA-IMPa2-25 PSPC1-A488 IMPa2-A546 DAPI 8C1-siRNA-IMP-a2-a4 V2.00	0	10. siRNA-IMPa2-25 PSPC1-A488 DAPI IMPa2-A546_w_TileScan_001 (Stage 23 of 49)	00-DsK3Ld6YSp5jV2Umweb8vi
0		Cell	2	0.000	1.000	785	5	siRNA-IMPa2-25 PSPC1-A488 IMPa2-A546 DAPI 8C1-siRNA-IMP-a2-a4 V2.00	0	10. siRNA-IMPa2-25 PSPC1-A488 DAPI IMPa2-A546_w_TileScan_001 (Stage 23 of 49)	00-DsK3Ld6YSp5jV2Umweb8vi
0		Cell	2	0.000	1.000	786	6	siRNA-IMPa2-25 PSPC1-A488 IMPa2-A546 DAPI 8C1-siRNA-IMP-a2-a4 V2.00	0	10. siRNA-IMPa2-25 PSPC1-A488 DAPI IMPa2-A546_w_TileScan_001 (Stage 23 of 49)	00-DsK3Ld6YSp5jV2Umweb8vi
0		Cell	2	0.000	1.000	787	7	siRNA-IMPa2-25 PSPC1-A488 IMPa2-A546 DAPI 8C1-siRNA-IMP-a2-a4 V2.00	0	10. siRNA-IMPa2-25 PSPC1-A488 DAPI IMPa2-A546_w_TileScan_001 (Stage 23 of 49)	00-DsK3Ld6YSp5jV2Umweb8vi
0		Cell	2	0.000	1.000	788	8	siRNA-IMPa2-25 PSPC1-A488 IMPa2-A546 DAPI 8C1-siRNA-IMP-a2-a4 V2.00	0	10. siRNA-IMPa2-25 PSPC1-A488 DAPI IMPa2-A546_w_TileScan_001 (Stage 23 of 49)	00-DsK3Ld6YSp5jV2Umweb8vi
0		Cell	2	0.000	1.000	789	9	siRNA-IMPa2-25 PSPC1-A488 IMPa2-A546 DAPI 8C1-siRNA-IMP-a2-a4 V2.00	0	10. siRNA-IMPa2-25 PSPC1-A488 DAPI IMPa2-A546_w_TileScan_001 (Stage 23 of 49)	00-DsK3Ld6YSp5jV2Umweb8vi
0		Cell	2	0.000	1.000	790	10	siRNA-IMPa2-25 PSPC1-A488 IMPa2-A546 DAPI 8C1-siRNA-IMP-a2-a4 V2.00	0	10. siRNA-IMPa2-25 PSPC1-A488 DAPI IMPa2-A546_w_TileScan_001 (Stage 23 of 49)	00-DsK3Ld6YSp5jV2Umweb8vi
0		Cell	2	0.000	1.000	791	0	siRNA-IMPa2-25 PSPC1-A488 IMPa2-A546 DAPI 8C1-siRNA-IMP-a2-a4 V2.00	0	10. siRNA-IMPa2-25 PSPC1-A488 DAPI IMPa2-A546_x_TileScan_001 (Stage 24 of 49)	00-5zNhRzbuAXfyvsRFE9NTNE
0		Cell	2	0.000	1.000	792	1	siRNA-IMPa2-25 PSPC1-A488 IMPa2-A546 DAPI 8C1-siRNA-IMP-a2-a4 V2.00	0	10. siRNA-IMPa2-25 PSPC1-A488 DAPI IMPa2-A546_x_TileScan_001 (Stage 24 of 49)	00-5zNhRzbuAXfyvsRFE9NTNE
0		Cell	2	0.000	1.000	793	2	siRNA-IMPa2-25 PSPC1-A488 IMPa2-A546 DAPI 8C1-siRNA-IMP-a2-a4 V2.00	0	10. siRNA-IMPa2-25 PSPC1-A488 DAPI IMPa2-A546_x_TileScan_001 (Stage 24 of 49)	00-5zNhRzbuAXfyvsRFE9NTNE
0		Cell	2	0.000	1.000	794	3	siRNA-IMPa2-25 PSPC1-A488 IMPa2-A546 DAPI 8C1-siRNA-IMP-a2-a4 V2.00	0	10. siRNA-IMPa2-25 PSPC1-A488 DAPI IMPa2-A546_x_TileScan_001 (Stage 24 of 49)	00-5zNhRzbuAXfyvsRFE9NTNE
0		Cell	2	0.000	1.000	795	4	siRNA-IMPa2-25 PSPC1-A488 IMPa2-A546 DAPI 8C1-siRNA-IMP-a2-a4 V2.00	0	10. siRNA-IMPa2-25 PSPC1-A488 DAPI IMPa2-A546_x_TileScan_001 (Stage 24 of 49)	00-5zNhRzbuAXfyvsRFE9NTNE
0		Cell	2	0.000	1.000	796	0	siRNA-IMPa2-25 PSPC1-A488 IMPa2-A546 DAPI 8C1-siRNA-IMP-a2-a4 V2.00	0	10. siRNA-IMPa2-25 PSPC1-A488 DAPI IMPa2-A546_y_TileScan_001 (Stage 25 of 49)	00-FjeZnm4cvA74fdoF4DswyG
0		Cell	2	0.000	1.000	797	1	siRNA-IMPa2-25 PSPC1-A488 IMPa2-A546 DAPI 8C1-siRNA-IMP-a2-a4 V2.00	0	10. siRNA-IMPa2-25 PSPC1-A488 DAPI IMPa2-A546_y_TileScan_001 (Stage 25 of 49)	00-FjeZnm4cvA74fdoF4DswyG
0		Cell	2	0.000	1.000	798	2	siRNA-IMPa2-25 PSPC1-A488 IMPa2-A546 DAPI 8C1-siRNA-IMP-a2-a4 V2.00	0	10. siRNA-IMPa2-25 PSPC1-A488 DAPI IMPa2-A546_y_TileScan_001 (Stage 25 of 49)	00-FjeZnm4cvA74fdoF4DswyG
0		Cell	2	0.000	1.000	799	3	siRNA-IMPa2-25 PSPC1-A488 IMPa2-A546 DAPI 8C1-siRNA-IMP-a2-a4 V2.00	0	10. siRNA-IMPa2-25 PSPC1-A488 DAPI IMPa2-A546_y_TileScan_001 (Stage 25 of 49)	00-FjeZnm4cvA74fdoF4DswyG
0		Cell	2	0.000	1.000	800	4	siRNA-IMPa2-25 PSPC1-A488 IMPa2-A546 DAPI 8C1-siRNA-IMP-a2-a4 V2.00	0	10. siRNA-IMPa2-25 PSPC1-A488 DAPI IMPa2-A546_y_TileScan_001 (Stage 25 of 49)	00-FjeZnm4cvA74fdoF4DswyG
0		Cell	2	0.000	1.000	801	5	siRNA-IMPa2-25 PSPC1-A488 IMPa2-A546 DAPI 8C1-siRNA-IMP-a2-a4 V2.00	0	10. siRNA-IMPa2-25 PSPC1-A488 DAPI IMPa2-A546_y_TileScan_001 (Stage 25 of 49)	00-FjeZnm4cvA74fdoF4DswyG
0		Cell	2	0.000	1.000	802	6	siRNA-IMPa2-25 PSPC1-A488 IMPa2-A546 DAPI 8C1-siRNA-IMP-a2-a4 V2.00	0	10. siRNA-IMPa2-25 PSPC1-A488 DAPI IMPa2-A546_y_TileScan_001 (Stage 25 of 49)	00-FjeZnm4cvA74fdoF4DswyG
0		Cell	2	0.000	1.000	803	7	siRNA-IMPa2-25 PSPC1-A488 IMPa2-A546 DAPI 8C1-siRNA-IMP-a2-a4 V2.00	0	10. siRNA-IMPa2-25 PSPC1-A488 DAPI IMPa2-A546_y_TileScan_001 (Stage 25 of 49)	00-FjeZnm4cvA74fdoF4DswyG
0		Cell	2	0.000	1.000	804	8	siRNA-IMPa2-25 PSPC1-A488 IMPa2-A546 DAPI 8C1-siRNA-IMP-a2-a4 V2.00	0	10. siRNA-IMPa2-25 PSPC1-A488 DAPI IMPa2-A546_y_TileScan_001 (Stage 25 of 49)	00-FjeZnm4cvA74fdoF4DswyG
0		Cell	2	0.000	1.000	805	9	siRNA-IMPa2-25 PSPC1-A488 IMPa2-A546 DAPI 8C1-siRNA-IMP-a2-a4 V2.00	0	10. siRNA-IMPa2-25 PSPC1-A488 DAPI IMPa2-A546_y_TileScan_001 (Stage 25 of 49)	00-FjeZnm4cvA74fdoF4DswyG
0		Cell	2	0.000	1.000	806	10	siRNA-IMPa2-25 PSPC1-A488 IMPa2-A546 DAPI 8C1-siRNA-IMP-a2-a4 V2.00	0	10. siRNA-IMPa2-25 PSPC1-A488 DAPI IMPa2-A546_y_TileScan_001 (Stage 25 of 49)	00-FjeZnm4cvA74fdoF4DswyG
0		Cell	2	0.000	1.000	807	11	siRNA-IMPa2-25 PSPC1-A488 IMPa2-A546 DAPI 8C1-siRNA-IMP-a2-a4 V2.00	0	10. siRNA-IMPa2-25 PSPC1-A488 DAPI IMPa2-A546_y_TileScan_001 (Stage 25 of 49)	00-FjeZnm4cvA74fdoF4DswyG
0		Cell	2	0.000	1.000	808	12	siRNA-IMPa2-25 PSPC1-A488 IMPa2-A546 DAPI 8C1-siRNA-IMP-a2-a4 V2.00	0	10. siRNA-IMPa2-25 PSPC1-A488 DAPI IMPa2-A546_y_TileScan_001 (Stage 25 of 49)	00-FjeZnm4cvA74fdoF4DswyG
0		Cell	2	0.000	1.000	809	13	siRNA-IMPa2-25 PSPC1-A488 IMPa2-A546 DAPI 8C1-siRNA-IMP-a2-a4 V2.00	0	10. siRNA-IMPa2-25 PSPC1-A488 DAPI IMPa2-A546_y_TileScan_001 (Stage 25 of 49)	00-FjeZnm4cvA74fdoF4DswyG
0		Cell	2	0.000	1.000	810	0	siRNA-IMPa2-25 PSPC1-A488 IMPa2-A546 DAPI 8C1-siRNA-IMP-a2-a4 V2.00	0	10. siRNA-IMPa2-25 PSPC1-A488 DAPI IMPa2-A546_z_TileScan_001 (Stage 26 of 49)	00-HeS5YeptbZF7LPpUELDFwZ
0		Cell	2	0.000	1.000	811	1	siRNA-IMPa2-25 PSPC1-A488 IMPa2-A546 DAPI 8C1-siRNA-IMP-a2-a4 V2.00	0	10. siRNA-IMPa2-25 PSPC1-A488 DAPI IMPa2-A546_z_TileScan_001 (Stage 26 of 49)	00-HeS5YeptbZF7LPpUELDFwZ
0		Cell	2	0.000	1.000	812	2	siRNA-IMPa2-25 PSPC1-A488 IMPa2-A546 DAPI 8C1-siRNA-IMP-a2-a4 V2.00	0	10. siRNA-IMPa2-25 PSPC1-A488 DAPI IMPa2-A546_z_TileScan_001 (Stage 26 of 49)	00-HeS5YeptbZF7LPpUELDFwZ
0		Cell	2	0.000	1.000	813	3	siRNA-IMPa2-25 PSPC1-A488 IMPa2-A546 DAPI 8C1-siRNA-IMP-a2-a4 V2.00	0	10. siRNA-IMPa2-25 PSPC1-A488 DAPI IMPa2-A546_z_TileScan_001 (Stage 26 of 49)	00-HeS5YeptbZF7LPpUELDFwZ
0		Cell	2	0.000	1.000	814	4	siRNA-IMPa2-25 PSPC1-A488 IMPa2-A546 DAPI 8C1-siRNA-IMP-a2-a4 V2.00	0	10. siRNA-IMPa2-25 PSPC1-A488 DAPI IMPa2-A546_z_TileScan_001 (Stage 26 of 49)	00-HeS5YeptbZF7LPpUELDFwZ
0		Cell	2	0.000	1.000	815	5	siRNA-IMPa2-25 PSPC1-A488 IMPa2-A546 DAPI 8C1-siRNA-IMP-a2-a4 V2.00	0	10. siRNA-IMPa2-25 PSPC1-A488 DAPI IMPa2-A546_z_TileScan_001 (Stage 26 of 49)	00-HeS5YeptbZF7LPpUELDFwZ
0		Cell	2	0.000	1.000	816	6	siRNA-IMPa2-25 PSPC1-A488 IMPa2-A546 DAPI 8C1-siRNA-IMP-a2-a4 V2.00	0	10. siRNA-IMPa2-25 PSPC1-A488 DAPI IMPa2-A546_z_TileScan_001 (Stage 26 of 49)	00-HeS5YeptbZF7LPpUELDFwZ
0		Cell	2	0.000	1.000	817	7	siRNA-IMPa2-25 PSPC1-A488 IMPa2-A546 DAPI 8C1-siRNA-IMP-a2-a4 V2.00	0	10. siRNA-IMPa2-25 PSPC1-A488 DAPI IMPa2-A546_z_TileScan_001 (Stage 26 of 49)	00-HeS5YeptbZF7LPpUELDFwZ
0		Cell	2	0.000	1.000	818	8	siRNA-IMPa2-25 PSPC1-A488 IMPa2-A546 DAPI 8C1-siRNA-IMP-a2-a4 V2.00	0	10. siRNA-IMPa2-25 PSPC1-A488 DAPI IMPa2-A546_z_TileScan_001 (Stage 26 of 49)	00-HeS5YeptbZF7LPpUELDFwZ
0		Cell	2	0.000	1.000	819	9	siRNA-IMPa2-25 PSPC1-A488 IMPa2-A546 DAPI 8C1-siRNA-IMP-a2-a4 V2.00	0	10. siRNA-IMPa2-25 PSPC1-A488 DAPI IMPa2-A546_z_TileScan_001 (Stage 26 of 49)	00-HeS5YeptbZF7LPpUELDFwZ
0		Cell	2	0.000	1.000	820	10	siRNA-IMPa2-25 PSPC1-A488 IMPa2-A546 DAPI 8C1-siRNA-IMP-a2-a4 V2.00	0	10. siRNA-IMPa2-25 PSPC1-A488 DAPI IMPa2-A546_z_TileScan_001 (Stage 26 of 49)	00-HeS5YeptbZF7LPpUELDFwZ
0		Cell	2	0.000	1.000	821	11	siRNA-IMPa2-25 PSPC1-A488 IMPa2-A546 DAPI 8C1-siRNA-IMP-a2-a4 V2.00	0	10. siRNA-IMPa2-25 PSPC1-A488 DAPI IMPa2-A546_z_TileScan_001 (Stage 26 of 49)	00-HeS5YeptbZF7LPpUELDFwZ
0		Cell	2	0.000	1.000	822	12	siRNA-IMPa2-25 PSPC1-A488 IMPa2-A546 DAPI 8C1-siRNA-IMP-a2-a4 V2.00	0	10. siRNA-IMPa2-25 PSPC1-A488 DAPI IMPa2-A546_z_TileScan_001 (Stage 26 of 49)	00-HeS5YeptbZF7LPpUELDFwZ
0		Cell	2	0.000	1.000	823	13	siRNA-IMPa2-25 PSPC1-A488 IMPa2-A546 DAPI 8C1-siRNA-IMP-a2-a4 V2.00	0	10. siRNA-IMPa2-25 PSPC1-A488 DAPI IMPa2-A546_z_TileScan_001 (Stage 26 of 49)	00-HeS5YeptbZF7LPpUELDFwZ
0		Cell	2	0.000	1.000	824	14	siRNA-IMPa2-25 PSPC1-A488 IMPa2-A546 DAPI 8C1-siRNA-IMP-a2-a4 V2.00	0	10. siRNA-IMPa2-25 PSPC1-A488 DAPI IMPa2-A546_z_TileScan_001 (Stage 26 of 49)	00-HeS5YeptbZF7LPpUELDFwZ
