# Supplementary material for: Development of a pipeline for automated, high-throughput analysis of paraspeckle proteins reveals specific roles for importin α proteins
Source: Sci Rep. 2017 Feb 27;7:43323. doi: 10.1038/srep43323 (PMC5379994; doi:10.1038/srep43323)
Supplement: Supplementary Dataset SD1-F [file srep43323-s8.zip › I8P/8C1-siRNA-IMPa2-PSPC1/_/siRNA-SC-10 PSPC1-A488 IMPa2-A546 DAPI 8C1-siRNA-IMP-a2-a4 V2.00_Statistics/siRNA-SC-10 PSPC1-A488 IMPa2-A546 DAPI 8C1-siRNA-IMP-a2-a4 V2.00_Cell_Cytoplasm_Intensity_StdDev_Ch=1.csv]

Cell Cytoplasm Intensity StdDev Ch=1
====================
Value	Unit	Category	Channel	Birth [s]	Death [s]	ID	OriginalID	Original Component Name	Original Component ID	Original Image Name	Original Image ID
20.607		Cell	1	0.000	1.000	0	0	siRNA-SC-10 PSPC1-A488 IMPa2-A546 DAPI 8C1-siRNA-IMP-a2-a4 V2.00	0	13. siRNA-SC-10 PSPC1-A488 DAPI IMPa2-A546 _a_TileScan_001 (Stage 1 of 49)	00-ZiFr9g6y3hsnXZ26qkr6yN
34.8211		Cell	1	0.000	1.000	1	1	siRNA-SC-10 PSPC1-A488 IMPa2-A546 DAPI 8C1-siRNA-IMP-a2-a4 V2.00	0	13. siRNA-SC-10 PSPC1-A488 DAPI IMPa2-A546 _a_TileScan_001 (Stage 1 of 49)	00-ZiFr9g6y3hsnXZ26qkr6yN
19.5508		Cell	1	0.000	1.000	2	2	siRNA-SC-10 PSPC1-A488 IMPa2-A546 DAPI 8C1-siRNA-IMP-a2-a4 V2.00	0	13. siRNA-SC-10 PSPC1-A488 DAPI IMPa2-A546 _a_TileScan_001 (Stage 1 of 49)	00-ZiFr9g6y3hsnXZ26qkr6yN
28.3633		Cell	1	0.000	1.000	3	3	siRNA-SC-10 PSPC1-A488 IMPa2-A546 DAPI 8C1-siRNA-IMP-a2-a4 V2.00	0	13. siRNA-SC-10 PSPC1-A488 DAPI IMPa2-A546 _a_TileScan_001 (Stage 1 of 49)	00-ZiFr9g6y3hsnXZ26qkr6yN
15.5666		Cell	1	0.000	1.000	4	4	siRNA-SC-10 PSPC1-A488 IMPa2-A546 DAPI 8C1-siRNA-IMP-a2-a4 V2.00	0	13. siRNA-SC-10 PSPC1-A488 DAPI IMPa2-A546 _a_TileScan_001 (Stage 1 of 49)	00-ZiFr9g6y3hsnXZ26qkr6yN
16.0476		Cell	1	0.000	1.000	5	5	siRNA-SC-10 PSPC1-A488 IMPa2-A546 DAPI 8C1-siRNA-IMP-a2-a4 V2.00	0	13. siRNA-SC-10 PSPC1-A488 DAPI IMPa2-A546 _a_TileScan_001 (Stage 1 of 49)	00-ZiFr9g6y3hsnXZ26qkr6yN
20.9919		Cell	1	0.000	1.000	6	6	siRNA-SC-10 PSPC1-A488 IMPa2-A546 DAPI 8C1-siRNA-IMP-a2-a4 V2.00	0	13. siRNA-SC-10 PSPC1-A488 DAPI IMPa2-A546 _a_TileScan_001 (Stage 1 of 49)	00-ZiFr9g6y3hsnXZ26qkr6yN
19.2631		Cell	1	0.000	1.000	7	7	siRNA-SC-10 PSPC1-A488 IMPa2-A546 DAPI 8C1-siRNA-IMP-a2-a4 V2.00	0	13. siRNA-SC-10 PSPC1-A488 DAPI IMPa2-A546 _a_TileScan_001 (Stage 1 of 49)	00-ZiFr9g6y3hsnXZ26qkr6yN
21.5712		Cell	1	0.000	1.000	8	8	siRNA-SC-10 PSPC1-A488 IMPa2-A546 DAPI 8C1-siRNA-IMP-a2-a4 V2.00	0	13. siRNA-SC-10 PSPC1-A488 DAPI IMPa2-A546 _a_TileScan_001 (Stage 1 of 49)	00-ZiFr9g6y3hsnXZ26qkr6yN
14.6775		Cell	1	0.000	1.000	9	9	siRNA-SC-10 PSPC1-A488 IMPa2-A546 DAPI 8C1-siRNA-IMP-a2-a4 V2.00	0	13. siRNA-SC-10 PSPC1-A488 DAPI IMPa2-A546 _a_TileScan_001 (Stage 1 of 49)	00-ZiFr9g6y3hsnXZ26qkr6yN
15.2221		Cell	1	0.000	1.000	10	10	siRNA-SC-10 PSPC1-A488 IMPa2-A546 DAPI 8C1-siRNA-IMP-a2-a4 V2.00	0	13. siRNA-SC-10 PSPC1-A488 DAPI IMPa2-A546 _a_TileScan_001 (Stage 1 of 49)	00-ZiFr9g6y3hsnXZ26qkr6yN
15.8337		Cell	1	0.000	1.000	11	11	siRNA-SC-10 PSPC1-A488 IMPa2-A546 DAPI 8C1-siRNA-IMP-a2-a4 V2.00	0	13. siRNA-SC-10 PSPC1-A488 DAPI IMPa2-A546 _a_TileScan_001 (Stage 1 of 49)	00-ZiFr9g6y3hsnXZ26qkr6yN
22.5996		Cell	1	0.000	1.000	12	12	siRNA-SC-10 PSPC1-A488 IMPa2-A546 DAPI 8C1-siRNA-IMP-a2-a4 V2.00	0	13. siRNA-SC-10 PSPC1-A488 DAPI IMPa2-A546 _a_TileScan_001 (Stage 1 of 49)	00-ZiFr9g6y3hsnXZ26qkr6yN
19.583		Cell	1	0.000	1.000	13	13	siRNA-SC-10 PSPC1-A488 IMPa2-A546 DAPI 8C1-siRNA-IMP-a2-a4 V2.00	0	13. siRNA-SC-10 PSPC1-A488 DAPI IMPa2-A546 _a_TileScan_001 (Stage 1 of 49)	00-ZiFr9g6y3hsnXZ26qkr6yN
16.6204		Cell	1	0.000	1.000	14	14	siRNA-SC-10 PSPC1-A488 IMPa2-A546 DAPI 8C1-siRNA-IMP-a2-a4 V2.00	0	13. siRNA-SC-10 PSPC1-A488 DAPI IMPa2-A546 _a_TileScan_001 (Stage 1 of 49)	00-ZiFr9g6y3hsnXZ26qkr6yN
14.61		Cell	1	0.000	1.000	15	15	siRNA-SC-10 PSPC1-A488 IMPa2-A546 DAPI 8C1-siRNA-IMP-a2-a4 V2.00	0	13. siRNA-SC-10 PSPC1-A488 DAPI IMPa2-A546 _a_TileScan_001 (Stage 1 of 49)	00-ZiFr9g6y3hsnXZ26qkr6yN
26.4509		Cell	1	0.000	1.000	16	16	siRNA-SC-10 PSPC1-A488 IMPa2-A546 DAPI 8C1-siRNA-IMP-a2-a4 V2.00	0	13. siRNA-SC-10 PSPC1-A488 DAPI IMPa2-A546 _a_TileScan_001 (Stage 1 of 49)	00-ZiFr9g6y3hsnXZ26qkr6yN
10.6677		Cell	1	0.000	1.000	17	17	siRNA-SC-10 PSPC1-A488 IMPa2-A546 DAPI 8C1-siRNA-IMP-a2-a4 V2.00	0	13. siRNA-SC-10 PSPC1-A488 DAPI IMPa2-A546 _a_TileScan_001 (Stage 1 of 49)	00-ZiFr9g6y3hsnXZ26qkr6yN
20.572		Cell	1	0.000	1.000	18	18	siRNA-SC-10 PSPC1-A488 IMPa2-A546 DAPI 8C1-siRNA-IMP-a2-a4 V2.00	0	13. siRNA-SC-10 PSPC1-A488 DAPI IMPa2-A546 _a_TileScan_001 (Stage 1 of 49)	00-ZiFr9g6y3hsnXZ26qkr6yN
37.2447		Cell	1	0.000	1.000	19	19	siRNA-SC-10 PSPC1-A488 IMPa2-A546 DAPI 8C1-siRNA-IMP-a2-a4 V2.00	0	13. siRNA-SC-10 PSPC1-A488 DAPI IMPa2-A546 _a_TileScan_001 (Stage 1 of 49)	00-ZiFr9g6y3hsnXZ26qkr6yN
16.613		Cell	1	0.000	1.000	20	20	siRNA-SC-10 PSPC1-A488 IMPa2-A546 DAPI 8C1-siRNA-IMP-a2-a4 V2.00	0	13. siRNA-SC-10 PSPC1-A488 DAPI IMPa2-A546 _a_TileScan_001 (Stage 1 of 49)	00-ZiFr9g6y3hsnXZ26qkr6yN
16.8312		Cell	1	0.000	1.000	21	21	siRNA-SC-10 PSPC1-A488 IMPa2-A546 DAPI 8C1-siRNA-IMP-a2-a4 V2.00	0	13. siRNA-SC-10 PSPC1-A488 DAPI IMPa2-A546 _a_TileScan_001 (Stage 1 of 49)	00-ZiFr9g6y3hsnXZ26qkr6yN
9.01969		Cell	1	0.000	1.000	22	0	siRNA-SC-10 PSPC1-A488 IMPa2-A546 DAPI 8C1-siRNA-IMP-a2-a4 V2.00	0	13. siRNA-SC-10 PSPC1-A488 DAPI IMPa2-A546 _aa_TileScan_001 (Stage 27 of 49)	00-S9cUQqGwFStNfqChPraj26
16.4428		Cell	1	0.000	1.000	23	1	siRNA-SC-10 PSPC1-A488 IMPa2-A546 DAPI 8C1-siRNA-IMP-a2-a4 V2.00	0	13. siRNA-SC-10 PSPC1-A488 DAPI IMPa2-A546 _aa_TileScan_001 (Stage 27 of 49)	00-S9cUQqGwFStNfqChPraj26
18.6039		Cell	1	0.000	1.000	24	2	siRNA-SC-10 PSPC1-A488 IMPa2-A546 DAPI 8C1-siRNA-IMP-a2-a4 V2.00	0	13. siRNA-SC-10 PSPC1-A488 DAPI IMPa2-A546 _aa_TileScan_001 (Stage 27 of 49)	00-S9cUQqGwFStNfqChPraj26
20.7595		Cell	1	0.000	1.000	25	3	siRNA-SC-10 PSPC1-A488 IMPa2-A546 DAPI 8C1-siRNA-IMP-a2-a4 V2.00	0	13. siRNA-SC-10 PSPC1-A488 DAPI IMPa2-A546 _aa_TileScan_001 (Stage 27 of 49)	00-S9cUQqGwFStNfqChPraj26
31.651		Cell	1	0.000	1.000	26	4	siRNA-SC-10 PSPC1-A488 IMPa2-A546 DAPI 8C1-siRNA-IMP-a2-a4 V2.00	0	13. siRNA-SC-10 PSPC1-A488 DAPI IMPa2-A546 _aa_TileScan_001 (Stage 27 of 49)	00-S9cUQqGwFStNfqChPraj26
17.0678		Cell	1	0.000	1.000	27	5	siRNA-SC-10 PSPC1-A488 IMPa2-A546 DAPI 8C1-siRNA-IMP-a2-a4 V2.00	0	13. siRNA-SC-10 PSPC1-A488 DAPI IMPa2-A546 _aa_TileScan_001 (Stage 27 of 49)	00-S9cUQqGwFStNfqChPraj26
19.2765		Cell	1	0.000	1.000	28	6	siRNA-SC-10 PSPC1-A488 IMPa2-A546 DAPI 8C1-siRNA-IMP-a2-a4 V2.00	0	13. siRNA-SC-10 PSPC1-A488 DAPI IMPa2-A546 _aa_TileScan_001 (Stage 27 of 49)	00-S9cUQqGwFStNfqChPraj26
22.9716		Cell	1	0.000	1.000	29	7	siRNA-SC-10 PSPC1-A488 IMPa2-A546 DAPI 8C1-siRNA-IMP-a2-a4 V2.00	0	13. siRNA-SC-10 PSPC1-A488 DAPI IMPa2-A546 _aa_TileScan_001 (Stage 27 of 49)	00-S9cUQqGwFStNfqChPraj26
19.6389		Cell	1	0.000	1.000	30	8	siRNA-SC-10 PSPC1-A488 IMPa2-A546 DAPI 8C1-siRNA-IMP-a2-a4 V2.00	0	13. siRNA-SC-10 PSPC1-A488 DAPI IMPa2-A546 _aa_TileScan_001 (Stage 27 of 49)	00-S9cUQqGwFStNfqChPraj26
19.3715		Cell	1	0.000	1.000	31	9	siRNA-SC-10 PSPC1-A488 IMPa2-A546 DAPI 8C1-siRNA-IMP-a2-a4 V2.00	0	13. siRNA-SC-10 PSPC1-A488 DAPI IMPa2-A546 _aa_TileScan_001 (Stage 27 of 49)	00-S9cUQqGwFStNfqChPraj26
20.7749		Cell	1	0.000	1.000	32	10	siRNA-SC-10 PSPC1-A488 IMPa2-A546 DAPI 8C1-siRNA-IMP-a2-a4 V2.00	0	13. siRNA-SC-10 PSPC1-A488 DAPI IMPa2-A546 _aa_TileScan_001 (Stage 27 of 49)	00-S9cUQqGwFStNfqChPraj26
21.7372		Cell	1	0.000	1.000	33	11	siRNA-SC-10 PSPC1-A488 IMPa2-A546 DAPI 8C1-siRNA-IMP-a2-a4 V2.00	0	13. siRNA-SC-10 PSPC1-A488 DAPI IMPa2-A546 _aa_TileScan_001 (Stage 27 of 49)	00-S9cUQqGwFStNfqChPraj26
10.4019		Cell	1	0.000	1.000	34	12	siRNA-SC-10 PSPC1-A488 IMPa2-A546 DAPI 8C1-siRNA-IMP-a2-a4 V2.00	0	13. siRNA-SC-10 PSPC1-A488 DAPI IMPa2-A546 _aa_TileScan_001 (Stage 27 of 49)	00-S9cUQqGwFStNfqChPraj26
13.142		Cell	1	0.000	1.000	35	13	siRNA-SC-10 PSPC1-A488 IMPa2-A546 DAPI 8C1-siRNA-IMP-a2-a4 V2.00	0	13. siRNA-SC-10 PSPC1-A488 DAPI IMPa2-A546 _aa_TileScan_001 (Stage 27 of 49)	00-S9cUQqGwFStNfqChPraj26
19.7824		Cell	1	0.000	1.000	36	14	siRNA-SC-10 PSPC1-A488 IMPa2-A546 DAPI 8C1-siRNA-IMP-a2-a4 V2.00	0	13. siRNA-SC-10 PSPC1-A488 DAPI IMPa2-A546 _aa_TileScan_001 (Stage 27 of 49)	00-S9cUQqGwFStNfqChPraj26
17.1945		Cell	1	0.000	1.000	37	15	siRNA-SC-10 PSPC1-A488 IMPa2-A546 DAPI 8C1-siRNA-IMP-a2-a4 V2.00	0	13. siRNA-SC-10 PSPC1-A488 DAPI IMPa2-A546 _aa_TileScan_001 (Stage 27 of 49)	00-S9cUQqGwFStNfqChPraj26
17.7898		Cell	1	0.000	1.000	38	16	siRNA-SC-10 PSPC1-A488 IMPa2-A546 DAPI 8C1-siRNA-IMP-a2-a4 V2.00	0	13. siRNA-SC-10 PSPC1-A488 DAPI IMPa2-A546 _aa_TileScan_001 (Stage 27 of 49)	00-S9cUQqGwFStNfqChPraj26
14.9564		Cell	1	0.000	1.000	39	0	siRNA-SC-10 PSPC1-A488 IMPa2-A546 DAPI 8C1-siRNA-IMP-a2-a4 V2.00	0	13. siRNA-SC-10 PSPC1-A488 DAPI IMPa2-A546 _ab_TileScan_001 (Stage 28 of 49)	00-FrMhDCJc5CK7zq2gBpMKVR
13.8384		Cell	1	0.000	1.000	40	1	siRNA-SC-10 PSPC1-A488 IMPa2-A546 DAPI 8C1-siRNA-IMP-a2-a4 V2.00	0	13. siRNA-SC-10 PSPC1-A488 DAPI IMPa2-A546 _ab_TileScan_001 (Stage 28 of 49)	00-FrMhDCJc5CK7zq2gBpMKVR
45.0607		Cell	1	0.000	1.000	41	2	siRNA-SC-10 PSPC1-A488 IMPa2-A546 DAPI 8C1-siRNA-IMP-a2-a4 V2.00	0	13. siRNA-SC-10 PSPC1-A488 DAPI IMPa2-A546 _ab_TileScan_001 (Stage 28 of 49)	00-FrMhDCJc5CK7zq2gBpMKVR
41.0317		Cell	1	0.000	1.000	42	3	siRNA-SC-10 PSPC1-A488 IMPa2-A546 DAPI 8C1-siRNA-IMP-a2-a4 V2.00	0	13. siRNA-SC-10 PSPC1-A488 DAPI IMPa2-A546 _ab_TileScan_001 (Stage 28 of 49)	00-FrMhDCJc5CK7zq2gBpMKVR
17.5854		Cell	1	0.000	1.000	43	4	siRNA-SC-10 PSPC1-A488 IMPa2-A546 DAPI 8C1-siRNA-IMP-a2-a4 V2.00	0	13. siRNA-SC-10 PSPC1-A488 DAPI IMPa2-A546 _ab_TileScan_001 (Stage 28 of 49)	00-FrMhDCJc5CK7zq2gBpMKVR
17.6198		Cell	1	0.000	1.000	44	5	siRNA-SC-10 PSPC1-A488 IMPa2-A546 DAPI 8C1-siRNA-IMP-a2-a4 V2.00	0	13. siRNA-SC-10 PSPC1-A488 DAPI IMPa2-A546 _ab_TileScan_001 (Stage 28 of 49)	00-FrMhDCJc5CK7zq2gBpMKVR
20.2441		Cell	1	0.000	1.000	45	6	siRNA-SC-10 PSPC1-A488 IMPa2-A546 DAPI 8C1-siRNA-IMP-a2-a4 V2.00	0	13. siRNA-SC-10 PSPC1-A488 DAPI IMPa2-A546 _ab_TileScan_001 (Stage 28 of 49)	00-FrMhDCJc5CK7zq2gBpMKVR
18.1691		Cell	1	0.000	1.000	46	7	siRNA-SC-10 PSPC1-A488 IMPa2-A546 DAPI 8C1-siRNA-IMP-a2-a4 V2.00	0	13. siRNA-SC-10 PSPC1-A488 DAPI IMPa2-A546 _ab_TileScan_001 (Stage 28 of 49)	00-FrMhDCJc5CK7zq2gBpMKVR
9.5019		Cell	1	0.000	1.000	47	8	siRNA-SC-10 PSPC1-A488 IMPa2-A546 DAPI 8C1-siRNA-IMP-a2-a4 V2.00	0	13. siRNA-SC-10 PSPC1-A488 DAPI IMPa2-A546 _ab_TileScan_001 (Stage 28 of 49)	00-FrMhDCJc5CK7zq2gBpMKVR
37.0155		Cell	1	0.000	1.000	48	9	siRNA-SC-10 PSPC1-A488 IMPa2-A546 DAPI 8C1-siRNA-IMP-a2-a4 V2.00	0	13. siRNA-SC-10 PSPC1-A488 DAPI IMPa2-A546 _ab_TileScan_001 (Stage 28 of 49)	00-FrMhDCJc5CK7zq2gBpMKVR
12.2629		Cell	1	0.000	1.000	49	10	siRNA-SC-10 PSPC1-A488 IMPa2-A546 DAPI 8C1-siRNA-IMP-a2-a4 V2.00	0	13. siRNA-SC-10 PSPC1-A488 DAPI IMPa2-A546 _ab_TileScan_001 (Stage 28 of 49)	00-FrMhDCJc5CK7zq2gBpMKVR
35.4716		Cell	1	0.000	1.000	50	11	siRNA-SC-10 PSPC1-A488 IMPa2-A546 DAPI 8C1-siRNA-IMP-a2-a4 V2.00	0	13. siRNA-SC-10 PSPC1-A488 DAPI IMPa2-A546 _ab_TileScan_001 (Stage 28 of 49)	00-FrMhDCJc5CK7zq2gBpMKVR
20.9202		Cell	1	0.000	1.000	51	12	siRNA-SC-10 PSPC1-A488 IMPa2-A546 DAPI 8C1-siRNA-IMP-a2-a4 V2.00	0	13. siRNA-SC-10 PSPC1-A488 DAPI IMPa2-A546 _ab_TileScan_001 (Stage 28 of 49)	00-FrMhDCJc5CK7zq2gBpMKVR
22.6493		Cell	1	0.000	1.000	52	13	siRNA-SC-10 PSPC1-A488 IMPa2-A546 DAPI 8C1-siRNA-IMP-a2-a4 V2.00	0	13. siRNA-SC-10 PSPC1-A488 DAPI IMPa2-A546 _ab_TileScan_001 (Stage 28 of 49)	00-FrMhDCJc5CK7zq2gBpMKVR
23.5461		Cell	1	0.000	1.000	53	14	siRNA-SC-10 PSPC1-A488 IMPa2-A546 DAPI 8C1-siRNA-IMP-a2-a4 V2.00	0	13. siRNA-SC-10 PSPC1-A488 DAPI IMPa2-A546 _ab_TileScan_001 (Stage 28 of 49)	00-FrMhDCJc5CK7zq2gBpMKVR
23.4006		Cell	1	0.000	1.000	54	15	siRNA-SC-10 PSPC1-A488 IMPa2-A546 DAPI 8C1-siRNA-IMP-a2-a4 V2.00	0	13. siRNA-SC-10 PSPC1-A488 DAPI IMPa2-A546 _ab_TileScan_001 (Stage 28 of 49)	00-FrMhDCJc5CK7zq2gBpMKVR
18.5236		Cell	1	0.000	1.000	55	16	siRNA-SC-10 PSPC1-A488 IMPa2-A546 DAPI 8C1-siRNA-IMP-a2-a4 V2.00	0	13. siRNA-SC-10 PSPC1-A488 DAPI IMPa2-A546 _ab_TileScan_001 (Stage 28 of 49)	00-FrMhDCJc5CK7zq2gBpMKVR
18.6883		Cell	1	0.000	1.000	56	17	siRNA-SC-10 PSPC1-A488 IMPa2-A546 DAPI 8C1-siRNA-IMP-a2-a4 V2.00	0	13. siRNA-SC-10 PSPC1-A488 DAPI IMPa2-A546 _ab_TileScan_001 (Stage 28 of 49)	00-FrMhDCJc5CK7zq2gBpMKVR
35.6771		Cell	1	0.000	1.000	57	18	siRNA-SC-10 PSPC1-A488 IMPa2-A546 DAPI 8C1-siRNA-IMP-a2-a4 V2.00	0	13. siRNA-SC-10 PSPC1-A488 DAPI IMPa2-A546 _ab_TileScan_001 (Stage 28 of 49)	00-FrMhDCJc5CK7zq2gBpMKVR
39.9597		Cell	1	0.000	1.000	58	0	siRNA-SC-10 PSPC1-A488 IMPa2-A546 DAPI 8C1-siRNA-IMP-a2-a4 V2.00	0	13. siRNA-SC-10 PSPC1-A488 DAPI IMPa2-A546 _ac_TileScan_001 (Stage 29 of 49)	00-P3HVk8grWYkFotCGca9VoN
33.583		Cell	1	0.000	1.000	59	1	siRNA-SC-10 PSPC1-A488 IMPa2-A546 DAPI 8C1-siRNA-IMP-a2-a4 V2.00	0	13. siRNA-SC-10 PSPC1-A488 DAPI IMPa2-A546 _ac_TileScan_001 (Stage 29 of 49)	00-P3HVk8grWYkFotCGca9VoN
40.8116		Cell	1	0.000	1.000	60	2	siRNA-SC-10 PSPC1-A488 IMPa2-A546 DAPI 8C1-siRNA-IMP-a2-a4 V2.00	0	13. siRNA-SC-10 PSPC1-A488 DAPI IMPa2-A546 _ac_TileScan_001 (Stage 29 of 49)	00-P3HVk8grWYkFotCGca9VoN
26.7728		Cell	1	0.000	1.000	61	3	siRNA-SC-10 PSPC1-A488 IMPa2-A546 DAPI 8C1-siRNA-IMP-a2-a4 V2.00	0	13. siRNA-SC-10 PSPC1-A488 DAPI IMPa2-A546 _ac_TileScan_001 (Stage 29 of 49)	00-P3HVk8grWYkFotCGca9VoN
35.5339		Cell	1	0.000	1.000	62	4	siRNA-SC-10 PSPC1-A488 IMPa2-A546 DAPI 8C1-siRNA-IMP-a2-a4 V2.00	0	13. siRNA-SC-10 PSPC1-A488 DAPI IMPa2-A546 _ac_TileScan_001 (Stage 29 of 49)	00-P3HVk8grWYkFotCGca9VoN
20.8281		Cell	1	0.000	1.000	63	5	siRNA-SC-10 PSPC1-A488 IMPa2-A546 DAPI 8C1-siRNA-IMP-a2-a4 V2.00	0	13. siRNA-SC-10 PSPC1-A488 DAPI IMPa2-A546 _ac_TileScan_001 (Stage 29 of 49)	00-P3HVk8grWYkFotCGca9VoN
23.7457		Cell	1	0.000	1.000	64	6	siRNA-SC-10 PSPC1-A488 IMPa2-A546 DAPI 8C1-siRNA-IMP-a2-a4 V2.00	0	13. siRNA-SC-10 PSPC1-A488 DAPI IMPa2-A546 _ac_TileScan_001 (Stage 29 of 49)	00-P3HVk8grWYkFotCGca9VoN
50.369		Cell	1	0.000	1.000	65	7	siRNA-SC-10 PSPC1-A488 IMPa2-A546 DAPI 8C1-siRNA-IMP-a2-a4 V2.00	0	13. siRNA-SC-10 PSPC1-A488 DAPI IMPa2-A546 _ac_TileScan_001 (Stage 29 of 49)	00-P3HVk8grWYkFotCGca9VoN
22.0157		Cell	1	0.000	1.000	66	8	siRNA-SC-10 PSPC1-A488 IMPa2-A546 DAPI 8C1-siRNA-IMP-a2-a4 V2.00	0	13. siRNA-SC-10 PSPC1-A488 DAPI IMPa2-A546 _ac_TileScan_001 (Stage 29 of 49)	00-P3HVk8grWYkFotCGca9VoN
26.3568		Cell	1	0.000	1.000	67	9	siRNA-SC-10 PSPC1-A488 IMPa2-A546 DAPI 8C1-siRNA-IMP-a2-a4 V2.00	0	13. siRNA-SC-10 PSPC1-A488 DAPI IMPa2-A546 _ac_TileScan_001 (Stage 29 of 49)	00-P3HVk8grWYkFotCGca9VoN
30.9682		Cell	1	0.000	1.000	68	10	siRNA-SC-10 PSPC1-A488 IMPa2-A546 DAPI 8C1-siRNA-IMP-a2-a4 V2.00	0	13. siRNA-SC-10 PSPC1-A488 DAPI IMPa2-A546 _ac_TileScan_001 (Stage 29 of 49)	00-P3HVk8grWYkFotCGca9VoN
28.7018		Cell	1	0.000	1.000	69	11	siRNA-SC-10 PSPC1-A488 IMPa2-A546 DAPI 8C1-siRNA-IMP-a2-a4 V2.00	0	13. siRNA-SC-10 PSPC1-A488 DAPI IMPa2-A546 _ac_TileScan_001 (Stage 29 of 49)	00-P3HVk8grWYkFotCGca9VoN
15.5053		Cell	1	0.000	1.000	70	12	siRNA-SC-10 PSPC1-A488 IMPa2-A546 DAPI 8C1-siRNA-IMP-a2-a4 V2.00	0	13. siRNA-SC-10 PSPC1-A488 DAPI IMPa2-A546 _ac_TileScan_001 (Stage 29 of 49)	00-P3HVk8grWYkFotCGca9VoN
39.4887		Cell	1	0.000	1.000	71	13	siRNA-SC-10 PSPC1-A488 IMPa2-A546 DAPI 8C1-siRNA-IMP-a2-a4 V2.00	0	13. siRNA-SC-10 PSPC1-A488 DAPI IMPa2-A546 _ac_TileScan_001 (Stage 29 of 49)	00-P3HVk8grWYkFotCGca9VoN
25.3625		Cell	1	0.000	1.000	72	14	siRNA-SC-10 PSPC1-A488 IMPa2-A546 DAPI 8C1-siRNA-IMP-a2-a4 V2.00	0	13. siRNA-SC-10 PSPC1-A488 DAPI IMPa2-A546 _ac_TileScan_001 (Stage 29 of 49)	00-P3HVk8grWYkFotCGca9VoN
15.6022		Cell	1	0.000	1.000	73	15	siRNA-SC-10 PSPC1-A488 IMPa2-A546 DAPI 8C1-siRNA-IMP-a2-a4 V2.00	0	13. siRNA-SC-10 PSPC1-A488 DAPI IMPa2-A546 _ac_TileScan_001 (Stage 29 of 49)	00-P3HVk8grWYkFotCGca9VoN
11.6062		Cell	1	0.000	1.000	74	16	siRNA-SC-10 PSPC1-A488 IMPa2-A546 DAPI 8C1-siRNA-IMP-a2-a4 V2.00	0	13. siRNA-SC-10 PSPC1-A488 DAPI IMPa2-A546 _ac_TileScan_001 (Stage 29 of 49)	00-P3HVk8grWYkFotCGca9VoN
24.8281		Cell	1	0.000	1.000	75	17	siRNA-SC-10 PSPC1-A488 IMPa2-A546 DAPI 8C1-siRNA-IMP-a2-a4 V2.00	0	13. siRNA-SC-10 PSPC1-A488 DAPI IMPa2-A546 _ac_TileScan_001 (Stage 29 of 49)	00-P3HVk8grWYkFotCGca9VoN
12.89		Cell	1	0.000	1.000	76	0	siRNA-SC-10 PSPC1-A488 IMPa2-A546 DAPI 8C1-siRNA-IMP-a2-a4 V2.00	0	13. siRNA-SC-10 PSPC1-A488 DAPI IMPa2-A546 _ad_TileScan_001 (Stage 30 of 49)	00-vM4P9jW5ssjjUg5R6iBQXE
46.1188		Cell	1	0.000	1.000	77	1	siRNA-SC-10 PSPC1-A488 IMPa2-A546 DAPI 8C1-siRNA-IMP-a2-a4 V2.00	0	13. siRNA-SC-10 PSPC1-A488 DAPI IMPa2-A546 _ad_TileScan_001 (Stage 30 of 49)	00-vM4P9jW5ssjjUg5R6iBQXE
36.707		Cell	1	0.000	1.000	78	2	siRNA-SC-10 PSPC1-A488 IMPa2-A546 DAPI 8C1-siRNA-IMP-a2-a4 V2.00	0	13. siRNA-SC-10 PSPC1-A488 DAPI IMPa2-A546 _ad_TileScan_001 (Stage 30 of 49)	00-vM4P9jW5ssjjUg5R6iBQXE
22.149		Cell	1	0.000	1.000	79	3	siRNA-SC-10 PSPC1-A488 IMPa2-A546 DAPI 8C1-siRNA-IMP-a2-a4 V2.00	0	13. siRNA-SC-10 PSPC1-A488 DAPI IMPa2-A546 _ad_TileScan_001 (Stage 30 of 49)	00-vM4P9jW5ssjjUg5R6iBQXE
20.9651		Cell	1	0.000	1.000	80	4	siRNA-SC-10 PSPC1-A488 IMPa2-A546 DAPI 8C1-siRNA-IMP-a2-a4 V2.00	0	13. siRNA-SC-10 PSPC1-A488 DAPI IMPa2-A546 _ad_TileScan_001 (Stage 30 of 49)	00-vM4P9jW5ssjjUg5R6iBQXE
18.9893		Cell	1	0.000	1.000	81	5	siRNA-SC-10 PSPC1-A488 IMPa2-A546 DAPI 8C1-siRNA-IMP-a2-a4 V2.00	0	13. siRNA-SC-10 PSPC1-A488 DAPI IMPa2-A546 _ad_TileScan_001 (Stage 30 of 49)	00-vM4P9jW5ssjjUg5R6iBQXE
22.9874		Cell	1	0.000	1.000	82	6	siRNA-SC-10 PSPC1-A488 IMPa2-A546 DAPI 8C1-siRNA-IMP-a2-a4 V2.00	0	13. siRNA-SC-10 PSPC1-A488 DAPI IMPa2-A546 _ad_TileScan_001 (Stage 30 of 49)	00-vM4P9jW5ssjjUg5R6iBQXE
19.0954		Cell	1	0.000	1.000	83	7	siRNA-SC-10 PSPC1-A488 IMPa2-A546 DAPI 8C1-siRNA-IMP-a2-a4 V2.00	0	13. siRNA-SC-10 PSPC1-A488 DAPI IMPa2-A546 _ad_TileScan_001 (Stage 30 of 49)	00-vM4P9jW5ssjjUg5R6iBQXE
20.1831		Cell	1	0.000	1.000	84	8	siRNA-SC-10 PSPC1-A488 IMPa2-A546 DAPI 8C1-siRNA-IMP-a2-a4 V2.00	0	13. siRNA-SC-10 PSPC1-A488 DAPI IMPa2-A546 _ad_TileScan_001 (Stage 30 of 49)	00-vM4P9jW5ssjjUg5R6iBQXE
11.8813		Cell	1	0.000	1.000	85	9	siRNA-SC-10 PSPC1-A488 IMPa2-A546 DAPI 8C1-siRNA-IMP-a2-a4 V2.00	0	13. siRNA-SC-10 PSPC1-A488 DAPI IMPa2-A546 _ad_TileScan_001 (Stage 30 of 49)	00-vM4P9jW5ssjjUg5R6iBQXE
18.7293		Cell	1	0.000	1.000	86	10	siRNA-SC-10 PSPC1-A488 IMPa2-A546 DAPI 8C1-siRNA-IMP-a2-a4 V2.00	0	13. siRNA-SC-10 PSPC1-A488 DAPI IMPa2-A546 _ad_TileScan_001 (Stage 30 of 49)	00-vM4P9jW5ssjjUg5R6iBQXE
25.2407		Cell	1	0.000	1.000	87	11	siRNA-SC-10 PSPC1-A488 IMPa2-A546 DAPI 8C1-siRNA-IMP-a2-a4 V2.00	0	13. siRNA-SC-10 PSPC1-A488 DAPI IMPa2-A546 _ad_TileScan_001 (Stage 30 of 49)	00-vM4P9jW5ssjjUg5R6iBQXE
15.6187		Cell	1	0.000	1.000	88	12	siRNA-SC-10 PSPC1-A488 IMPa2-A546 DAPI 8C1-siRNA-IMP-a2-a4 V2.00	0	13. siRNA-SC-10 PSPC1-A488 DAPI IMPa2-A546 _ad_TileScan_001 (Stage 30 of 49)	00-vM4P9jW5ssjjUg5R6iBQXE
12.6813		Cell	1	0.000	1.000	89	13	siRNA-SC-10 PSPC1-A488 IMPa2-A546 DAPI 8C1-siRNA-IMP-a2-a4 V2.00	0	13. siRNA-SC-10 PSPC1-A488 DAPI IMPa2-A546 _ad_TileScan_001 (Stage 30 of 49)	00-vM4P9jW5ssjjUg5R6iBQXE
21.4911		Cell	1	0.000	1.000	90	14	siRNA-SC-10 PSPC1-A488 IMPa2-A546 DAPI 8C1-siRNA-IMP-a2-a4 V2.00	0	13. siRNA-SC-10 PSPC1-A488 DAPI IMPa2-A546 _ad_TileScan_001 (Stage 30 of 49)	00-vM4P9jW5ssjjUg5R6iBQXE
26.4397		Cell	1	0.000	1.000	91	15	siRNA-SC-10 PSPC1-A488 IMPa2-A546 DAPI 8C1-siRNA-IMP-a2-a4 V2.00	0	13. siRNA-SC-10 PSPC1-A488 DAPI IMPa2-A546 _ad_TileScan_001 (Stage 30 of 49)	00-vM4P9jW5ssjjUg5R6iBQXE
25.9332		Cell	1	0.000	1.000	92	16	siRNA-SC-10 PSPC1-A488 IMPa2-A546 DAPI 8C1-siRNA-IMP-a2-a4 V2.00	0	13. siRNA-SC-10 PSPC1-A488 DAPI IMPa2-A546 _ad_TileScan_001 (Stage 30 of 49)	00-vM4P9jW5ssjjUg5R6iBQXE
11.9193		Cell	1	0.000	1.000	93	0	siRNA-SC-10 PSPC1-A488 IMPa2-A546 DAPI 8C1-siRNA-IMP-a2-a4 V2.00	0	13. siRNA-SC-10 PSPC1-A488 DAPI IMPa2-A546 _ae_TileScan_001 (Stage 31 of 49)	00-MJgmsSvHywfDudhaXBp2KG
25.3113		Cell	1	0.000	1.000	94	1	siRNA-SC-10 PSPC1-A488 IMPa2-A546 DAPI 8C1-siRNA-IMP-a2-a4 V2.00	0	13. siRNA-SC-10 PSPC1-A488 DAPI IMPa2-A546 _ae_TileScan_001 (Stage 31 of 49)	00-MJgmsSvHywfDudhaXBp2KG
17.8342		Cell	1	0.000	1.000	95	2	siRNA-SC-10 PSPC1-A488 IMPa2-A546 DAPI 8C1-siRNA-IMP-a2-a4 V2.00	0	13. siRNA-SC-10 PSPC1-A488 DAPI IMPa2-A546 _ae_TileScan_001 (Stage 31 of 49)	00-MJgmsSvHywfDudhaXBp2KG
36.0435		Cell	1	0.000	1.000	96	3	siRNA-SC-10 PSPC1-A488 IMPa2-A546 DAPI 8C1-siRNA-IMP-a2-a4 V2.00	0	13. siRNA-SC-10 PSPC1-A488 DAPI IMPa2-A546 _ae_TileScan_001 (Stage 31 of 49)	00-MJgmsSvHywfDudhaXBp2KG
19.4364		Cell	1	0.000	1.000	97	4	siRNA-SC-10 PSPC1-A488 IMPa2-A546 DAPI 8C1-siRNA-IMP-a2-a4 V2.00	0	13. siRNA-SC-10 PSPC1-A488 DAPI IMPa2-A546 _ae_TileScan_001 (Stage 31 of 49)	00-MJgmsSvHywfDudhaXBp2KG
11.8069		Cell	1	0.000	1.000	98	5	siRNA-SC-10 PSPC1-A488 IMPa2-A546 DAPI 8C1-siRNA-IMP-a2-a4 V2.00	0	13. siRNA-SC-10 PSPC1-A488 DAPI IMPa2-A546 _ae_TileScan_001 (Stage 31 of 49)	00-MJgmsSvHywfDudhaXBp2KG
17.983		Cell	1	0.000	1.000	99	6	siRNA-SC-10 PSPC1-A488 IMPa2-A546 DAPI 8C1-siRNA-IMP-a2-a4 V2.00	0	13. siRNA-SC-10 PSPC1-A488 DAPI IMPa2-A546 _ae_TileScan_001 (Stage 31 of 49)	00-MJgmsSvHywfDudhaXBp2KG
18.1263		Cell	1	0.000	1.000	100	7	siRNA-SC-10 PSPC1-A488 IMPa2-A546 DAPI 8C1-siRNA-IMP-a2-a4 V2.00	0	13. siRNA-SC-10 PSPC1-A488 DAPI IMPa2-A546 _ae_TileScan_001 (Stage 31 of 49)	00-MJgmsSvHywfDudhaXBp2KG
17.5289		Cell	1	0.000	1.000	101	8	siRNA-SC-10 PSPC1-A488 IMPa2-A546 DAPI 8C1-siRNA-IMP-a2-a4 V2.00	0	13. siRNA-SC-10 PSPC1-A488 DAPI IMPa2-A546 _ae_TileScan_001 (Stage 31 of 49)	00-MJgmsSvHywfDudhaXBp2KG
30.6618		Cell	1	0.000	1.000	102	9	siRNA-SC-10 PSPC1-A488 IMPa2-A546 DAPI 8C1-siRNA-IMP-a2-a4 V2.00	0	13. siRNA-SC-10 PSPC1-A488 DAPI IMPa2-A546 _ae_TileScan_001 (Stage 31 of 49)	00-MJgmsSvHywfDudhaXBp2KG
17.873		Cell	1	0.000	1.000	103	10	siRNA-SC-10 PSPC1-A488 IMPa2-A546 DAPI 8C1-siRNA-IMP-a2-a4 V2.00	0	13. siRNA-SC-10 PSPC1-A488 DAPI IMPa2-A546 _ae_TileScan_001 (Stage 31 of 49)	00-MJgmsSvHywfDudhaXBp2KG
24.1131		Cell	1	0.000	1.000	104	11	siRNA-SC-10 PSPC1-A488 IMPa2-A546 DAPI 8C1-siRNA-IMP-a2-a4 V2.00	0	13. siRNA-SC-10 PSPC1-A488 DAPI IMPa2-A546 _ae_TileScan_001 (Stage 31 of 49)	00-MJgmsSvHywfDudhaXBp2KG
22.9251		Cell	1	0.000	1.000	105	12	siRNA-SC-10 PSPC1-A488 IMPa2-A546 DAPI 8C1-siRNA-IMP-a2-a4 V2.00	0	13. siRNA-SC-10 PSPC1-A488 DAPI IMPa2-A546 _ae_TileScan_001 (Stage 31 of 49)	00-MJgmsSvHywfDudhaXBp2KG
21.1782		Cell	1	0.000	1.000	106	13	siRNA-SC-10 PSPC1-A488 IMPa2-A546 DAPI 8C1-siRNA-IMP-a2-a4 V2.00	0	13. siRNA-SC-10 PSPC1-A488 DAPI IMPa2-A546 _ae_TileScan_001 (Stage 31 of 49)	00-MJgmsSvHywfDudhaXBp2KG
25.5165		Cell	1	0.000	1.000	107	14	siRNA-SC-10 PSPC1-A488 IMPa2-A546 DAPI 8C1-siRNA-IMP-a2-a4 V2.00	0	13. siRNA-SC-10 PSPC1-A488 DAPI IMPa2-A546 _ae_TileScan_001 (Stage 31 of 49)	00-MJgmsSvHywfDudhaXBp2KG
43.6239		Cell	1	0.000	1.000	108	15	siRNA-SC-10 PSPC1-A488 IMPa2-A546 DAPI 8C1-siRNA-IMP-a2-a4 V2.00	0	13. siRNA-SC-10 PSPC1-A488 DAPI IMPa2-A546 _ae_TileScan_001 (Stage 31 of 49)	00-MJgmsSvHywfDudhaXBp2KG
20.379		Cell	1	0.000	1.000	109	16	siRNA-SC-10 PSPC1-A488 IMPa2-A546 DAPI 8C1-siRNA-IMP-a2-a4 V2.00	0	13. siRNA-SC-10 PSPC1-A488 DAPI IMPa2-A546 _ae_TileScan_001 (Stage 31 of 49)	00-MJgmsSvHywfDudhaXBp2KG
11.1613		Cell	1	0.000	1.000	110	17	siRNA-SC-10 PSPC1-A488 IMPa2-A546 DAPI 8C1-siRNA-IMP-a2-a4 V2.00	0	13. siRNA-SC-10 PSPC1-A488 DAPI IMPa2-A546 _ae_TileScan_001 (Stage 31 of 49)	00-MJgmsSvHywfDudhaXBp2KG
25.0363		Cell	1	0.000	1.000	111	18	siRNA-SC-10 PSPC1-A488 IMPa2-A546 DAPI 8C1-siRNA-IMP-a2-a4 V2.00	0	13. siRNA-SC-10 PSPC1-A488 DAPI IMPa2-A546 _ae_TileScan_001 (Stage 31 of 49)	00-MJgmsSvHywfDudhaXBp2KG
19.256		Cell	1	0.000	1.000	112	19	siRNA-SC-10 PSPC1-A488 IMPa2-A546 DAPI 8C1-siRNA-IMP-a2-a4 V2.00	0	13. siRNA-SC-10 PSPC1-A488 DAPI IMPa2-A546 _ae_TileScan_001 (Stage 31 of 49)	00-MJgmsSvHywfDudhaXBp2KG
22.1691		Cell	1	0.000	1.000	113	20	siRNA-SC-10 PSPC1-A488 IMPa2-A546 DAPI 8C1-siRNA-IMP-a2-a4 V2.00	0	13. siRNA-SC-10 PSPC1-A488 DAPI IMPa2-A546 _ae_TileScan_001 (Stage 31 of 49)	00-MJgmsSvHywfDudhaXBp2KG
12.6845		Cell	1	0.000	1.000	114	0	siRNA-SC-10 PSPC1-A488 IMPa2-A546 DAPI 8C1-siRNA-IMP-a2-a4 V2.00	0	13. siRNA-SC-10 PSPC1-A488 DAPI IMPa2-A546 _af_TileScan_001 (Stage 32 of 49)	00-b7sBFAFcjKwwmBqn2f5p5c
16.9323		Cell	1	0.000	1.000	115	1	siRNA-SC-10 PSPC1-A488 IMPa2-A546 DAPI 8C1-siRNA-IMP-a2-a4 V2.00	0	13. siRNA-SC-10 PSPC1-A488 DAPI IMPa2-A546 _af_TileScan_001 (Stage 32 of 49)	00-b7sBFAFcjKwwmBqn2f5p5c
41.0938		Cell	1	0.000	1.000	116	2	siRNA-SC-10 PSPC1-A488 IMPa2-A546 DAPI 8C1-siRNA-IMP-a2-a4 V2.00	0	13. siRNA-SC-10 PSPC1-A488 DAPI IMPa2-A546 _af_TileScan_001 (Stage 32 of 49)	00-b7sBFAFcjKwwmBqn2f5p5c
18.3095		Cell	1	0.000	1.000	117	3	siRNA-SC-10 PSPC1-A488 IMPa2-A546 DAPI 8C1-siRNA-IMP-a2-a4 V2.00	0	13. siRNA-SC-10 PSPC1-A488 DAPI IMPa2-A546 _af_TileScan_001 (Stage 32 of 49)	00-b7sBFAFcjKwwmBqn2f5p5c
23.8193		Cell	1	0.000	1.000	118	4	siRNA-SC-10 PSPC1-A488 IMPa2-A546 DAPI 8C1-siRNA-IMP-a2-a4 V2.00	0	13. siRNA-SC-10 PSPC1-A488 DAPI IMPa2-A546 _af_TileScan_001 (Stage 32 of 49)	00-b7sBFAFcjKwwmBqn2f5p5c
30.8242		Cell	1	0.000	1.000	119	5	siRNA-SC-10 PSPC1-A488 IMPa2-A546 DAPI 8C1-siRNA-IMP-a2-a4 V2.00	0	13. siRNA-SC-10 PSPC1-A488 DAPI IMPa2-A546 _af_TileScan_001 (Stage 32 of 49)	00-b7sBFAFcjKwwmBqn2f5p5c
25.9474		Cell	1	0.000	1.000	120	6	siRNA-SC-10 PSPC1-A488 IMPa2-A546 DAPI 8C1-siRNA-IMP-a2-a4 V2.00	0	13. siRNA-SC-10 PSPC1-A488 DAPI IMPa2-A546 _af_TileScan_001 (Stage 32 of 49)	00-b7sBFAFcjKwwmBqn2f5p5c
54.2781		Cell	1	0.000	1.000	121	7	siRNA-SC-10 PSPC1-A488 IMPa2-A546 DAPI 8C1-siRNA-IMP-a2-a4 V2.00	0	13. siRNA-SC-10 PSPC1-A488 DAPI IMPa2-A546 _af_TileScan_001 (Stage 32 of 49)	00-b7sBFAFcjKwwmBqn2f5p5c
19.0925		Cell	1	0.000	1.000	122	8	siRNA-SC-10 PSPC1-A488 IMPa2-A546 DAPI 8C1-siRNA-IMP-a2-a4 V2.00	0	13. siRNA-SC-10 PSPC1-A488 DAPI IMPa2-A546 _af_TileScan_001 (Stage 32 of 49)	00-b7sBFAFcjKwwmBqn2f5p5c
18.1804		Cell	1	0.000	1.000	123	9	siRNA-SC-10 PSPC1-A488 IMPa2-A546 DAPI 8C1-siRNA-IMP-a2-a4 V2.00	0	13. siRNA-SC-10 PSPC1-A488 DAPI IMPa2-A546 _af_TileScan_001 (Stage 32 of 49)	00-b7sBFAFcjKwwmBqn2f5p5c
38.2728		Cell	1	0.000	1.000	124	10	siRNA-SC-10 PSPC1-A488 IMPa2-A546 DAPI 8C1-siRNA-IMP-a2-a4 V2.00	0	13. siRNA-SC-10 PSPC1-A488 DAPI IMPa2-A546 _af_TileScan_001 (Stage 32 of 49)	00-b7sBFAFcjKwwmBqn2f5p5c
25.3359		Cell	1	0.000	1.000	125	11	siRNA-SC-10 PSPC1-A488 IMPa2-A546 DAPI 8C1-siRNA-IMP-a2-a4 V2.00	0	13. siRNA-SC-10 PSPC1-A488 DAPI IMPa2-A546 _af_TileScan_001 (Stage 32 of 49)	00-b7sBFAFcjKwwmBqn2f5p5c
25.1406		Cell	1	0.000	1.000	126	12	siRNA-SC-10 PSPC1-A488 IMPa2-A546 DAPI 8C1-siRNA-IMP-a2-a4 V2.00	0	13. siRNA-SC-10 PSPC1-A488 DAPI IMPa2-A546 _af_TileScan_001 (Stage 32 of 49)	00-b7sBFAFcjKwwmBqn2f5p5c
18.556		Cell	1	0.000	1.000	127	13	siRNA-SC-10 PSPC1-A488 IMPa2-A546 DAPI 8C1-siRNA-IMP-a2-a4 V2.00	0	13. siRNA-SC-10 PSPC1-A488 DAPI IMPa2-A546 _af_TileScan_001 (Stage 32 of 49)	00-b7sBFAFcjKwwmBqn2f5p5c
22.7212		Cell	1	0.000	1.000	128	14	siRNA-SC-10 PSPC1-A488 IMPa2-A546 DAPI 8C1-siRNA-IMP-a2-a4 V2.00	0	13. siRNA-SC-10 PSPC1-A488 DAPI IMPa2-A546 _af_TileScan_001 (Stage 32 of 49)	00-b7sBFAFcjKwwmBqn2f5p5c
22.8725		Cell	1	0.000	1.000	129	15	siRNA-SC-10 PSPC1-A488 IMPa2-A546 DAPI 8C1-siRNA-IMP-a2-a4 V2.00	0	13. siRNA-SC-10 PSPC1-A488 DAPI IMPa2-A546 _af_TileScan_001 (Stage 32 of 49)	00-b7sBFAFcjKwwmBqn2f5p5c
39.6256		Cell	1	0.000	1.000	130	16	siRNA-SC-10 PSPC1-A488 IMPa2-A546 DAPI 8C1-siRNA-IMP-a2-a4 V2.00	0	13. siRNA-SC-10 PSPC1-A488 DAPI IMPa2-A546 _af_TileScan_001 (Stage 32 of 49)	00-b7sBFAFcjKwwmBqn2f5p5c
26.8593		Cell	1	0.000	1.000	131	17	siRNA-SC-10 PSPC1-A488 IMPa2-A546 DAPI 8C1-siRNA-IMP-a2-a4 V2.00	0	13. siRNA-SC-10 PSPC1-A488 DAPI IMPa2-A546 _af_TileScan_001 (Stage 32 of 49)	00-b7sBFAFcjKwwmBqn2f5p5c
22.3885		Cell	1	0.000	1.000	132	18	siRNA-SC-10 PSPC1-A488 IMPa2-A546 DAPI 8C1-siRNA-IMP-a2-a4 V2.00	0	13. siRNA-SC-10 PSPC1-A488 DAPI IMPa2-A546 _af_TileScan_001 (Stage 32 of 49)	00-b7sBFAFcjKwwmBqn2f5p5c
27.2245		Cell	1	0.000	1.000	133	19	siRNA-SC-10 PSPC1-A488 IMPa2-A546 DAPI 8C1-siRNA-IMP-a2-a4 V2.00	0	13. siRNA-SC-10 PSPC1-A488 DAPI IMPa2-A546 _af_TileScan_001 (Stage 32 of 49)	00-b7sBFAFcjKwwmBqn2f5p5c
25.4149		Cell	1	0.000	1.000	134	20	siRNA-SC-10 PSPC1-A488 IMPa2-A546 DAPI 8C1-siRNA-IMP-a2-a4 V2.00	0	13. siRNA-SC-10 PSPC1-A488 DAPI IMPa2-A546 _af_TileScan_001 (Stage 32 of 49)	00-b7sBFAFcjKwwmBqn2f5p5c
23.6373		Cell	1	0.000	1.000	135	21	siRNA-SC-10 PSPC1-A488 IMPa2-A546 DAPI 8C1-siRNA-IMP-a2-a4 V2.00	0	13. siRNA-SC-10 PSPC1-A488 DAPI IMPa2-A546 _af_TileScan_001 (Stage 32 of 49)	00-b7sBFAFcjKwwmBqn2f5p5c
27.1377		Cell	1	0.000	1.000	136	22	siRNA-SC-10 PSPC1-A488 IMPa2-A546 DAPI 8C1-siRNA-IMP-a2-a4 V2.00	0	13. siRNA-SC-10 PSPC1-A488 DAPI IMPa2-A546 _af_TileScan_001 (Stage 32 of 49)	00-b7sBFAFcjKwwmBqn2f5p5c
19.3526		Cell	1	0.000	1.000	137	23	siRNA-SC-10 PSPC1-A488 IMPa2-A546 DAPI 8C1-siRNA-IMP-a2-a4 V2.00	0	13. siRNA-SC-10 PSPC1-A488 DAPI IMPa2-A546 _af_TileScan_001 (Stage 32 of 49)	00-b7sBFAFcjKwwmBqn2f5p5c
22.9945		Cell	1	0.000	1.000	138	24	siRNA-SC-10 PSPC1-A488 IMPa2-A546 DAPI 8C1-siRNA-IMP-a2-a4 V2.00	0	13. siRNA-SC-10 PSPC1-A488 DAPI IMPa2-A546 _af_TileScan_001 (Stage 32 of 49)	00-b7sBFAFcjKwwmBqn2f5p5c
21.8021		Cell	1	0.000	1.000	139	0	siRNA-SC-10 PSPC1-A488 IMPa2-A546 DAPI 8C1-siRNA-IMP-a2-a4 V2.00	0	13. siRNA-SC-10 PSPC1-A488 DAPI IMPa2-A546 _ag_TileScan_001 (Stage 33 of 49)	00-zQVabKCgufJEeasT5XMBr8
18.3222		Cell	1	0.000	1.000	140	1	siRNA-SC-10 PSPC1-A488 IMPa2-A546 DAPI 8C1-siRNA-IMP-a2-a4 V2.00	0	13. siRNA-SC-10 PSPC1-A488 DAPI IMPa2-A546 _ag_TileScan_001 (Stage 33 of 49)	00-zQVabKCgufJEeasT5XMBr8
18.1457		Cell	1	0.000	1.000	141	2	siRNA-SC-10 PSPC1-A488 IMPa2-A546 DAPI 8C1-siRNA-IMP-a2-a4 V2.00	0	13. siRNA-SC-10 PSPC1-A488 DAPI IMPa2-A546 _ag_TileScan_001 (Stage 33 of 49)	00-zQVabKCgufJEeasT5XMBr8
24.9499		Cell	1	0.000	1.000	142	3	siRNA-SC-10 PSPC1-A488 IMPa2-A546 DAPI 8C1-siRNA-IMP-a2-a4 V2.00	0	13. siRNA-SC-10 PSPC1-A488 DAPI IMPa2-A546 _ag_TileScan_001 (Stage 33 of 49)	00-zQVabKCgufJEeasT5XMBr8
31.3383		Cell	1	0.000	1.000	143	4	siRNA-SC-10 PSPC1-A488 IMPa2-A546 DAPI 8C1-siRNA-IMP-a2-a4 V2.00	0	13. siRNA-SC-10 PSPC1-A488 DAPI IMPa2-A546 _ag_TileScan_001 (Stage 33 of 49)	00-zQVabKCgufJEeasT5XMBr8
18.8882		Cell	1	0.000	1.000	144	5	siRNA-SC-10 PSPC1-A488 IMPa2-A546 DAPI 8C1-siRNA-IMP-a2-a4 V2.00	0	13. siRNA-SC-10 PSPC1-A488 DAPI IMPa2-A546 _ag_TileScan_001 (Stage 33 of 49)	00-zQVabKCgufJEeasT5XMBr8
22.5426		Cell	1	0.000	1.000	145	6	siRNA-SC-10 PSPC1-A488 IMPa2-A546 DAPI 8C1-siRNA-IMP-a2-a4 V2.00	0	13. siRNA-SC-10 PSPC1-A488 DAPI IMPa2-A546 _ag_TileScan_001 (Stage 33 of 49)	00-zQVabKCgufJEeasT5XMBr8
17.4297		Cell	1	0.000	1.000	146	7	siRNA-SC-10 PSPC1-A488 IMPa2-A546 DAPI 8C1-siRNA-IMP-a2-a4 V2.00	0	13. siRNA-SC-10 PSPC1-A488 DAPI IMPa2-A546 _ag_TileScan_001 (Stage 33 of 49)	00-zQVabKCgufJEeasT5XMBr8
19.2571		Cell	1	0.000	1.000	147	8	siRNA-SC-10 PSPC1-A488 IMPa2-A546 DAPI 8C1-siRNA-IMP-a2-a4 V2.00	0	13. siRNA-SC-10 PSPC1-A488 DAPI IMPa2-A546 _ag_TileScan_001 (Stage 33 of 49)	00-zQVabKCgufJEeasT5XMBr8
19.4183		Cell	1	0.000	1.000	148	9	siRNA-SC-10 PSPC1-A488 IMPa2-A546 DAPI 8C1-siRNA-IMP-a2-a4 V2.00	0	13. siRNA-SC-10 PSPC1-A488 DAPI IMPa2-A546 _ag_TileScan_001 (Stage 33 of 49)	00-zQVabKCgufJEeasT5XMBr8
27.5836		Cell	1	0.000	1.000	149	10	siRNA-SC-10 PSPC1-A488 IMPa2-A546 DAPI 8C1-siRNA-IMP-a2-a4 V2.00	0	13. siRNA-SC-10 PSPC1-A488 DAPI IMPa2-A546 _ag_TileScan_001 (Stage 33 of 49)	00-zQVabKCgufJEeasT5XMBr8
19.9268		Cell	1	0.000	1.000	150	11	siRNA-SC-10 PSPC1-A488 IMPa2-A546 DAPI 8C1-siRNA-IMP-a2-a4 V2.00	0	13. siRNA-SC-10 PSPC1-A488 DAPI IMPa2-A546 _ag_TileScan_001 (Stage 33 of 49)	00-zQVabKCgufJEeasT5XMBr8
18.3087		Cell	1	0.000	1.000	151	12	siRNA-SC-10 PSPC1-A488 IMPa2-A546 DAPI 8C1-siRNA-IMP-a2-a4 V2.00	0	13. siRNA-SC-10 PSPC1-A488 DAPI IMPa2-A546 _ag_TileScan_001 (Stage 33 of 49)	00-zQVabKCgufJEeasT5XMBr8
20.6232		Cell	1	0.000	1.000	152	13	siRNA-SC-10 PSPC1-A488 IMPa2-A546 DAPI 8C1-siRNA-IMP-a2-a4 V2.00	0	13. siRNA-SC-10 PSPC1-A488 DAPI IMPa2-A546 _ag_TileScan_001 (Stage 33 of 49)	00-zQVabKCgufJEeasT5XMBr8
18.9222		Cell	1	0.000	1.000	153	14	siRNA-SC-10 PSPC1-A488 IMPa2-A546 DAPI 8C1-siRNA-IMP-a2-a4 V2.00	0	13. siRNA-SC-10 PSPC1-A488 DAPI IMPa2-A546 _ag_TileScan_001 (Stage 33 of 49)	00-zQVabKCgufJEeasT5XMBr8
11.4691		Cell	1	0.000	1.000	154	0	siRNA-SC-10 PSPC1-A488 IMPa2-A546 DAPI 8C1-siRNA-IMP-a2-a4 V2.00	0	13. siRNA-SC-10 PSPC1-A488 DAPI IMPa2-A546 _ah_TileScan_001 (Stage 34 of 49)	00-ke2biUB7NXy8uJt3io53b9
13.0287		Cell	1	0.000	1.000	155	1	siRNA-SC-10 PSPC1-A488 IMPa2-A546 DAPI 8C1-siRNA-IMP-a2-a4 V2.00	0	13. siRNA-SC-10 PSPC1-A488 DAPI IMPa2-A546 _ah_TileScan_001 (Stage 34 of 49)	00-ke2biUB7NXy8uJt3io53b9
19.8136		Cell	1	0.000	1.000	156	2	siRNA-SC-10 PSPC1-A488 IMPa2-A546 DAPI 8C1-siRNA-IMP-a2-a4 V2.00	0	13. siRNA-SC-10 PSPC1-A488 DAPI IMPa2-A546 _ah_TileScan_001 (Stage 34 of 49)	00-ke2biUB7NXy8uJt3io53b9
19.4706		Cell	1	0.000	1.000	157	3	siRNA-SC-10 PSPC1-A488 IMPa2-A546 DAPI 8C1-siRNA-IMP-a2-a4 V2.00	0	13. siRNA-SC-10 PSPC1-A488 DAPI IMPa2-A546 _ah_TileScan_001 (Stage 34 of 49)	00-ke2biUB7NXy8uJt3io53b9
19.6033		Cell	1	0.000	1.000	158	4	siRNA-SC-10 PSPC1-A488 IMPa2-A546 DAPI 8C1-siRNA-IMP-a2-a4 V2.00	0	13. siRNA-SC-10 PSPC1-A488 DAPI IMPa2-A546 _ah_TileScan_001 (Stage 34 of 49)	00-ke2biUB7NXy8uJt3io53b9
11.6598		Cell	1	0.000	1.000	159	5	siRNA-SC-10 PSPC1-A488 IMPa2-A546 DAPI 8C1-siRNA-IMP-a2-a4 V2.00	0	13. siRNA-SC-10 PSPC1-A488 DAPI IMPa2-A546 _ah_TileScan_001 (Stage 34 of 49)	00-ke2biUB7NXy8uJt3io53b9
30.4815		Cell	1	0.000	1.000	160	6	siRNA-SC-10 PSPC1-A488 IMPa2-A546 DAPI 8C1-siRNA-IMP-a2-a4 V2.00	0	13. siRNA-SC-10 PSPC1-A488 DAPI IMPa2-A546 _ah_TileScan_001 (Stage 34 of 49)	00-ke2biUB7NXy8uJt3io53b9
16.5626		Cell	1	0.000	1.000	161	7	siRNA-SC-10 PSPC1-A488 IMPa2-A546 DAPI 8C1-siRNA-IMP-a2-a4 V2.00	0	13. siRNA-SC-10 PSPC1-A488 DAPI IMPa2-A546 _ah_TileScan_001 (Stage 34 of 49)	00-ke2biUB7NXy8uJt3io53b9
24.555		Cell	1	0.000	1.000	162	8	siRNA-SC-10 PSPC1-A488 IMPa2-A546 DAPI 8C1-siRNA-IMP-a2-a4 V2.00	0	13. siRNA-SC-10 PSPC1-A488 DAPI IMPa2-A546 _ah_TileScan_001 (Stage 34 of 49)	00-ke2biUB7NXy8uJt3io53b9
15.7673		Cell	1	0.000	1.000	163	9	siRNA-SC-10 PSPC1-A488 IMPa2-A546 DAPI 8C1-siRNA-IMP-a2-a4 V2.00	0	13. siRNA-SC-10 PSPC1-A488 DAPI IMPa2-A546 _ah_TileScan_001 (Stage 34 of 49)	00-ke2biUB7NXy8uJt3io53b9
12.2301		Cell	1	0.000	1.000	164	10	siRNA-SC-10 PSPC1-A488 IMPa2-A546 DAPI 8C1-siRNA-IMP-a2-a4 V2.00	0	13. siRNA-SC-10 PSPC1-A488 DAPI IMPa2-A546 _ah_TileScan_001 (Stage 34 of 49)	00-ke2biUB7NXy8uJt3io53b9
19.1272		Cell	1	0.000	1.000	165	11	siRNA-SC-10 PSPC1-A488 IMPa2-A546 DAPI 8C1-siRNA-IMP-a2-a4 V2.00	0	13. siRNA-SC-10 PSPC1-A488 DAPI IMPa2-A546 _ah_TileScan_001 (Stage 34 of 49)	00-ke2biUB7NXy8uJt3io53b9
22.3134		Cell	1	0.000	1.000	166	12	siRNA-SC-10 PSPC1-A488 IMPa2-A546 DAPI 8C1-siRNA-IMP-a2-a4 V2.00	0	13. siRNA-SC-10 PSPC1-A488 DAPI IMPa2-A546 _ah_TileScan_001 (Stage 34 of 49)	00-ke2biUB7NXy8uJt3io53b9
17.1909		Cell	1	0.000	1.000	167	13	siRNA-SC-10 PSPC1-A488 IMPa2-A546 DAPI 8C1-siRNA-IMP-a2-a4 V2.00	0	13. siRNA-SC-10 PSPC1-A488 DAPI IMPa2-A546 _ah_TileScan_001 (Stage 34 of 49)	00-ke2biUB7NXy8uJt3io53b9
27.4479		Cell	1	0.000	1.000	168	14	siRNA-SC-10 PSPC1-A488 IMPa2-A546 DAPI 8C1-siRNA-IMP-a2-a4 V2.00	0	13. siRNA-SC-10 PSPC1-A488 DAPI IMPa2-A546 _ah_TileScan_001 (Stage 34 of 49)	00-ke2biUB7NXy8uJt3io53b9
22.9185		Cell	1	0.000	1.000	169	15	siRNA-SC-10 PSPC1-A488 IMPa2-A546 DAPI 8C1-siRNA-IMP-a2-a4 V2.00	0	13. siRNA-SC-10 PSPC1-A488 DAPI IMPa2-A546 _ah_TileScan_001 (Stage 34 of 49)	00-ke2biUB7NXy8uJt3io53b9
7.08922		Cell	1	0.000	1.000	170	0	siRNA-SC-10 PSPC1-A488 IMPa2-A546 DAPI 8C1-siRNA-IMP-a2-a4 V2.00	0	13. siRNA-SC-10 PSPC1-A488 DAPI IMPa2-A546 _ai_TileScan_001 (Stage 35 of 49)	00-s9WNCUMcm4VNukLWJVLQ6g
32.4892		Cell	1	0.000	1.000	171	1	siRNA-SC-10 PSPC1-A488 IMPa2-A546 DAPI 8C1-siRNA-IMP-a2-a4 V2.00	0	13. siRNA-SC-10 PSPC1-A488 DAPI IMPa2-A546 _ai_TileScan_001 (Stage 35 of 49)	00-s9WNCUMcm4VNukLWJVLQ6g
16.9837		Cell	1	0.000	1.000	172	2	siRNA-SC-10 PSPC1-A488 IMPa2-A546 DAPI 8C1-siRNA-IMP-a2-a4 V2.00	0	13. siRNA-SC-10 PSPC1-A488 DAPI IMPa2-A546 _ai_TileScan_001 (Stage 35 of 49)	00-s9WNCUMcm4VNukLWJVLQ6g
29.4857		Cell	1	0.000	1.000	173	3	siRNA-SC-10 PSPC1-A488 IMPa2-A546 DAPI 8C1-siRNA-IMP-a2-a4 V2.00	0	13. siRNA-SC-10 PSPC1-A488 DAPI IMPa2-A546 _ai_TileScan_001 (Stage 35 of 49)	00-s9WNCUMcm4VNukLWJVLQ6g
21.2227		Cell	1	0.000	1.000	174	4	siRNA-SC-10 PSPC1-A488 IMPa2-A546 DAPI 8C1-siRNA-IMP-a2-a4 V2.00	0	13. siRNA-SC-10 PSPC1-A488 DAPI IMPa2-A546 _ai_TileScan_001 (Stage 35 of 49)	00-s9WNCUMcm4VNukLWJVLQ6g
20.9295		Cell	1	0.000	1.000	175	5	siRNA-SC-10 PSPC1-A488 IMPa2-A546 DAPI 8C1-siRNA-IMP-a2-a4 V2.00	0	13. siRNA-SC-10 PSPC1-A488 DAPI IMPa2-A546 _ai_TileScan_001 (Stage 35 of 49)	00-s9WNCUMcm4VNukLWJVLQ6g
26.4683		Cell	1	0.000	1.000	176	6	siRNA-SC-10 PSPC1-A488 IMPa2-A546 DAPI 8C1-siRNA-IMP-a2-a4 V2.00	0	13. siRNA-SC-10 PSPC1-A488 DAPI IMPa2-A546 _ai_TileScan_001 (Stage 35 of 49)	00-s9WNCUMcm4VNukLWJVLQ6g
25.552		Cell	1	0.000	1.000	177	7	siRNA-SC-10 PSPC1-A488 IMPa2-A546 DAPI 8C1-siRNA-IMP-a2-a4 V2.00	0	13. siRNA-SC-10 PSPC1-A488 DAPI IMPa2-A546 _ai_TileScan_001 (Stage 35 of 49)	00-s9WNCUMcm4VNukLWJVLQ6g
31.8364		Cell	1	0.000	1.000	178	8	siRNA-SC-10 PSPC1-A488 IMPa2-A546 DAPI 8C1-siRNA-IMP-a2-a4 V2.00	0	13. siRNA-SC-10 PSPC1-A488 DAPI IMPa2-A546 _ai_TileScan_001 (Stage 35 of 49)	00-s9WNCUMcm4VNukLWJVLQ6g
15.4542		Cell	1	0.000	1.000	179	9	siRNA-SC-10 PSPC1-A488 IMPa2-A546 DAPI 8C1-siRNA-IMP-a2-a4 V2.00	0	13. siRNA-SC-10 PSPC1-A488 DAPI IMPa2-A546 _ai_TileScan_001 (Stage 35 of 49)	00-s9WNCUMcm4VNukLWJVLQ6g
28.0042		Cell	1	0.000	1.000	180	10	siRNA-SC-10 PSPC1-A488 IMPa2-A546 DAPI 8C1-siRNA-IMP-a2-a4 V2.00	0	13. siRNA-SC-10 PSPC1-A488 DAPI IMPa2-A546 _ai_TileScan_001 (Stage 35 of 49)	00-s9WNCUMcm4VNukLWJVLQ6g
14.7576		Cell	1	0.000	1.000	181	11	siRNA-SC-10 PSPC1-A488 IMPa2-A546 DAPI 8C1-siRNA-IMP-a2-a4 V2.00	0	13. siRNA-SC-10 PSPC1-A488 DAPI IMPa2-A546 _ai_TileScan_001 (Stage 35 of 49)	00-s9WNCUMcm4VNukLWJVLQ6g
19.3205		Cell	1	0.000	1.000	182	12	siRNA-SC-10 PSPC1-A488 IMPa2-A546 DAPI 8C1-siRNA-IMP-a2-a4 V2.00	0	13. siRNA-SC-10 PSPC1-A488 DAPI IMPa2-A546 _ai_TileScan_001 (Stage 35 of 49)	00-s9WNCUMcm4VNukLWJVLQ6g
16.2877		Cell	1	0.000	1.000	183	13	siRNA-SC-10 PSPC1-A488 IMPa2-A546 DAPI 8C1-siRNA-IMP-a2-a4 V2.00	0	13. siRNA-SC-10 PSPC1-A488 DAPI IMPa2-A546 _ai_TileScan_001 (Stage 35 of 49)	00-s9WNCUMcm4VNukLWJVLQ6g
12.9498		Cell	1	0.000	1.000	184	14	siRNA-SC-10 PSPC1-A488 IMPa2-A546 DAPI 8C1-siRNA-IMP-a2-a4 V2.00	0	13. siRNA-SC-10 PSPC1-A488 DAPI IMPa2-A546 _ai_TileScan_001 (Stage 35 of 49)	00-s9WNCUMcm4VNukLWJVLQ6g
16.4636		Cell	1	0.000	1.000	185	15	siRNA-SC-10 PSPC1-A488 IMPa2-A546 DAPI 8C1-siRNA-IMP-a2-a4 V2.00	0	13. siRNA-SC-10 PSPC1-A488 DAPI IMPa2-A546 _ai_TileScan_001 (Stage 35 of 49)	00-s9WNCUMcm4VNukLWJVLQ6g
44.1668		Cell	1	0.000	1.000	186	0	siRNA-SC-10 PSPC1-A488 IMPa2-A546 DAPI 8C1-siRNA-IMP-a2-a4 V2.00	0	13. siRNA-SC-10 PSPC1-A488 DAPI IMPa2-A546 _aj_TileScan_001 (Stage 36 of 49)	00-BhK3f9xWYKB6BSDNrgzL4B
11.068		Cell	1	0.000	1.000	187	1	siRNA-SC-10 PSPC1-A488 IMPa2-A546 DAPI 8C1-siRNA-IMP-a2-a4 V2.00	0	13. siRNA-SC-10 PSPC1-A488 DAPI IMPa2-A546 _aj_TileScan_001 (Stage 36 of 49)	00-BhK3f9xWYKB6BSDNrgzL4B
70.4099		Cell	1	0.000	1.000	188	2	siRNA-SC-10 PSPC1-A488 IMPa2-A546 DAPI 8C1-siRNA-IMP-a2-a4 V2.00	0	13. siRNA-SC-10 PSPC1-A488 DAPI IMPa2-A546 _aj_TileScan_001 (Stage 36 of 49)	00-BhK3f9xWYKB6BSDNrgzL4B
20.0293		Cell	1	0.000	1.000	189	3	siRNA-SC-10 PSPC1-A488 IMPa2-A546 DAPI 8C1-siRNA-IMP-a2-a4 V2.00	0	13. siRNA-SC-10 PSPC1-A488 DAPI IMPa2-A546 _aj_TileScan_001 (Stage 36 of 49)	00-BhK3f9xWYKB6BSDNrgzL4B
50.1957		Cell	1	0.000	1.000	190	4	siRNA-SC-10 PSPC1-A488 IMPa2-A546 DAPI 8C1-siRNA-IMP-a2-a4 V2.00	0	13. siRNA-SC-10 PSPC1-A488 DAPI IMPa2-A546 _aj_TileScan_001 (Stage 36 of 49)	00-BhK3f9xWYKB6BSDNrgzL4B
38.9368		Cell	1	0.000	1.000	191	5	siRNA-SC-10 PSPC1-A488 IMPa2-A546 DAPI 8C1-siRNA-IMP-a2-a4 V2.00	0	13. siRNA-SC-10 PSPC1-A488 DAPI IMPa2-A546 _aj_TileScan_001 (Stage 36 of 49)	00-BhK3f9xWYKB6BSDNrgzL4B
31.634		Cell	1	0.000	1.000	192	6	siRNA-SC-10 PSPC1-A488 IMPa2-A546 DAPI 8C1-siRNA-IMP-a2-a4 V2.00	0	13. siRNA-SC-10 PSPC1-A488 DAPI IMPa2-A546 _aj_TileScan_001 (Stage 36 of 49)	00-BhK3f9xWYKB6BSDNrgzL4B
71.6851		Cell	1	0.000	1.000	193	7	siRNA-SC-10 PSPC1-A488 IMPa2-A546 DAPI 8C1-siRNA-IMP-a2-a4 V2.00	0	13. siRNA-SC-10 PSPC1-A488 DAPI IMPa2-A546 _aj_TileScan_001 (Stage 36 of 49)	00-BhK3f9xWYKB6BSDNrgzL4B
23.6002		Cell	1	0.000	1.000	194	8	siRNA-SC-10 PSPC1-A488 IMPa2-A546 DAPI 8C1-siRNA-IMP-a2-a4 V2.00	0	13. siRNA-SC-10 PSPC1-A488 DAPI IMPa2-A546 _aj_TileScan_001 (Stage 36 of 49)	00-BhK3f9xWYKB6BSDNrgzL4B
31.225		Cell	1	0.000	1.000	195	9	siRNA-SC-10 PSPC1-A488 IMPa2-A546 DAPI 8C1-siRNA-IMP-a2-a4 V2.00	0	13. siRNA-SC-10 PSPC1-A488 DAPI IMPa2-A546 _aj_TileScan_001 (Stage 36 of 49)	00-BhK3f9xWYKB6BSDNrgzL4B
26.3106		Cell	1	0.000	1.000	196	10	siRNA-SC-10 PSPC1-A488 IMPa2-A546 DAPI 8C1-siRNA-IMP-a2-a4 V2.00	0	13. siRNA-SC-10 PSPC1-A488 DAPI IMPa2-A546 _aj_TileScan_001 (Stage 36 of 49)	00-BhK3f9xWYKB6BSDNrgzL4B
20.6823		Cell	1	0.000	1.000	197	11	siRNA-SC-10 PSPC1-A488 IMPa2-A546 DAPI 8C1-siRNA-IMP-a2-a4 V2.00	0	13. siRNA-SC-10 PSPC1-A488 DAPI IMPa2-A546 _aj_TileScan_001 (Stage 36 of 49)	00-BhK3f9xWYKB6BSDNrgzL4B
10.0628		Cell	1	0.000	1.000	198	12	siRNA-SC-10 PSPC1-A488 IMPa2-A546 DAPI 8C1-siRNA-IMP-a2-a4 V2.00	0	13. siRNA-SC-10 PSPC1-A488 DAPI IMPa2-A546 _aj_TileScan_001 (Stage 36 of 49)	00-BhK3f9xWYKB6BSDNrgzL4B
24.4653		Cell	1	0.000	1.000	199	13	siRNA-SC-10 PSPC1-A488 IMPa2-A546 DAPI 8C1-siRNA-IMP-a2-a4 V2.00	0	13. siRNA-SC-10 PSPC1-A488 DAPI IMPa2-A546 _aj_TileScan_001 (Stage 36 of 49)	00-BhK3f9xWYKB6BSDNrgzL4B
24.3162		Cell	1	0.000	1.000	200	14	siRNA-SC-10 PSPC1-A488 IMPa2-A546 DAPI 8C1-siRNA-IMP-a2-a4 V2.00	0	13. siRNA-SC-10 PSPC1-A488 DAPI IMPa2-A546 _aj_TileScan_001 (Stage 36 of 49)	00-BhK3f9xWYKB6BSDNrgzL4B
32.1923		Cell	1	0.000	1.000	201	15	siRNA-SC-10 PSPC1-A488 IMPa2-A546 DAPI 8C1-siRNA-IMP-a2-a4 V2.00	0	13. siRNA-SC-10 PSPC1-A488 DAPI IMPa2-A546 _aj_TileScan_001 (Stage 36 of 49)	00-BhK3f9xWYKB6BSDNrgzL4B
59.889		Cell	1	0.000	1.000	202	16	siRNA-SC-10 PSPC1-A488 IMPa2-A546 DAPI 8C1-siRNA-IMP-a2-a4 V2.00	0	13. siRNA-SC-10 PSPC1-A488 DAPI IMPa2-A546 _aj_TileScan_001 (Stage 36 of 49)	00-BhK3f9xWYKB6BSDNrgzL4B
29.1575		Cell	1	0.000	1.000	203	17	siRNA-SC-10 PSPC1-A488 IMPa2-A546 DAPI 8C1-siRNA-IMP-a2-a4 V2.00	0	13. siRNA-SC-10 PSPC1-A488 DAPI IMPa2-A546 _aj_TileScan_001 (Stage 36 of 49)	00-BhK3f9xWYKB6BSDNrgzL4B
26.9367		Cell	1	0.000	1.000	204	18	siRNA-SC-10 PSPC1-A488 IMPa2-A546 DAPI 8C1-siRNA-IMP-a2-a4 V2.00	0	13. siRNA-SC-10 PSPC1-A488 DAPI IMPa2-A546 _aj_TileScan_001 (Stage 36 of 49)	00-BhK3f9xWYKB6BSDNrgzL4B
24.4181		Cell	1	0.000	1.000	205	19	siRNA-SC-10 PSPC1-A488 IMPa2-A546 DAPI 8C1-siRNA-IMP-a2-a4 V2.00	0	13. siRNA-SC-10 PSPC1-A488 DAPI IMPa2-A546 _aj_TileScan_001 (Stage 36 of 49)	00-BhK3f9xWYKB6BSDNrgzL4B
22.0436		Cell	1	0.000	1.000	206	20	siRNA-SC-10 PSPC1-A488 IMPa2-A546 DAPI 8C1-siRNA-IMP-a2-a4 V2.00	0	13. siRNA-SC-10 PSPC1-A488 DAPI IMPa2-A546 _aj_TileScan_001 (Stage 36 of 49)	00-BhK3f9xWYKB6BSDNrgzL4B
41.1544		Cell	1	0.000	1.000	207	0	siRNA-SC-10 PSPC1-A488 IMPa2-A546 DAPI 8C1-siRNA-IMP-a2-a4 V2.00	0	13. siRNA-SC-10 PSPC1-A488 DAPI IMPa2-A546 _ak_TileScan_001 (Stage 37 of 49)	00-CqFbQxUDNsjJJ5pWEWMkdj
26.6416		Cell	1	0.000	1.000	208	1	siRNA-SC-10 PSPC1-A488 IMPa2-A546 DAPI 8C1-siRNA-IMP-a2-a4 V2.00	0	13. siRNA-SC-10 PSPC1-A488 DAPI IMPa2-A546 _ak_TileScan_001 (Stage 37 of 49)	00-CqFbQxUDNsjJJ5pWEWMkdj
31.7475		Cell	1	0.000	1.000	209	2	siRNA-SC-10 PSPC1-A488 IMPa2-A546 DAPI 8C1-siRNA-IMP-a2-a4 V2.00	0	13. siRNA-SC-10 PSPC1-A488 DAPI IMPa2-A546 _ak_TileScan_001 (Stage 37 of 49)	00-CqFbQxUDNsjJJ5pWEWMkdj
18.152		Cell	1	0.000	1.000	210	3	siRNA-SC-10 PSPC1-A488 IMPa2-A546 DAPI 8C1-siRNA-IMP-a2-a4 V2.00	0	13. siRNA-SC-10 PSPC1-A488 DAPI IMPa2-A546 _ak_TileScan_001 (Stage 37 of 49)	00-CqFbQxUDNsjJJ5pWEWMkdj
23.8155		Cell	1	0.000	1.000	211	4	siRNA-SC-10 PSPC1-A488 IMPa2-A546 DAPI 8C1-siRNA-IMP-a2-a4 V2.00	0	13. siRNA-SC-10 PSPC1-A488 DAPI IMPa2-A546 _ak_TileScan_001 (Stage 37 of 49)	00-CqFbQxUDNsjJJ5pWEWMkdj
23.7289		Cell	1	0.000	1.000	212	5	siRNA-SC-10 PSPC1-A488 IMPa2-A546 DAPI 8C1-siRNA-IMP-a2-a4 V2.00	0	13. siRNA-SC-10 PSPC1-A488 DAPI IMPa2-A546 _ak_TileScan_001 (Stage 37 of 49)	00-CqFbQxUDNsjJJ5pWEWMkdj
24.3721		Cell	1	0.000	1.000	213	6	siRNA-SC-10 PSPC1-A488 IMPa2-A546 DAPI 8C1-siRNA-IMP-a2-a4 V2.00	0	13. siRNA-SC-10 PSPC1-A488 DAPI IMPa2-A546 _ak_TileScan_001 (Stage 37 of 49)	00-CqFbQxUDNsjJJ5pWEWMkdj
14.597		Cell	1	0.000	1.000	214	7	siRNA-SC-10 PSPC1-A488 IMPa2-A546 DAPI 8C1-siRNA-IMP-a2-a4 V2.00	0	13. siRNA-SC-10 PSPC1-A488 DAPI IMPa2-A546 _ak_TileScan_001 (Stage 37 of 49)	00-CqFbQxUDNsjJJ5pWEWMkdj
14.8726		Cell	1	0.000	1.000	215	8	siRNA-SC-10 PSPC1-A488 IMPa2-A546 DAPI 8C1-siRNA-IMP-a2-a4 V2.00	0	13. siRNA-SC-10 PSPC1-A488 DAPI IMPa2-A546 _ak_TileScan_001 (Stage 37 of 49)	00-CqFbQxUDNsjJJ5pWEWMkdj
17.6018		Cell	1	0.000	1.000	216	9	siRNA-SC-10 PSPC1-A488 IMPa2-A546 DAPI 8C1-siRNA-IMP-a2-a4 V2.00	0	13. siRNA-SC-10 PSPC1-A488 DAPI IMPa2-A546 _ak_TileScan_001 (Stage 37 of 49)	00-CqFbQxUDNsjJJ5pWEWMkdj
18.4646		Cell	1	0.000	1.000	217	10	siRNA-SC-10 PSPC1-A488 IMPa2-A546 DAPI 8C1-siRNA-IMP-a2-a4 V2.00	0	13. siRNA-SC-10 PSPC1-A488 DAPI IMPa2-A546 _ak_TileScan_001 (Stage 37 of 49)	00-CqFbQxUDNsjJJ5pWEWMkdj
16.4358		Cell	1	0.000	1.000	218	11	siRNA-SC-10 PSPC1-A488 IMPa2-A546 DAPI 8C1-siRNA-IMP-a2-a4 V2.00	0	13. siRNA-SC-10 PSPC1-A488 DAPI IMPa2-A546 _ak_TileScan_001 (Stage 37 of 49)	00-CqFbQxUDNsjJJ5pWEWMkdj
12.1221		Cell	1	0.000	1.000	219	12	siRNA-SC-10 PSPC1-A488 IMPa2-A546 DAPI 8C1-siRNA-IMP-a2-a4 V2.00	0	13. siRNA-SC-10 PSPC1-A488 DAPI IMPa2-A546 _ak_TileScan_001 (Stage 37 of 49)	00-CqFbQxUDNsjJJ5pWEWMkdj
16.158		Cell	1	0.000	1.000	220	13	siRNA-SC-10 PSPC1-A488 IMPa2-A546 DAPI 8C1-siRNA-IMP-a2-a4 V2.00	0	13. siRNA-SC-10 PSPC1-A488 DAPI IMPa2-A546 _ak_TileScan_001 (Stage 37 of 49)	00-CqFbQxUDNsjJJ5pWEWMkdj
37.724		Cell	1	0.000	1.000	221	14	siRNA-SC-10 PSPC1-A488 IMPa2-A546 DAPI 8C1-siRNA-IMP-a2-a4 V2.00	0	13. siRNA-SC-10 PSPC1-A488 DAPI IMPa2-A546 _ak_TileScan_001 (Stage 37 of 49)	00-CqFbQxUDNsjJJ5pWEWMkdj
16.6851		Cell	1	0.000	1.000	222	15	siRNA-SC-10 PSPC1-A488 IMPa2-A546 DAPI 8C1-siRNA-IMP-a2-a4 V2.00	0	13. siRNA-SC-10 PSPC1-A488 DAPI IMPa2-A546 _ak_TileScan_001 (Stage 37 of 49)	00-CqFbQxUDNsjJJ5pWEWMkdj
16.5508		Cell	1	0.000	1.000	223	16	siRNA-SC-10 PSPC1-A488 IMPa2-A546 DAPI 8C1-siRNA-IMP-a2-a4 V2.00	0	13. siRNA-SC-10 PSPC1-A488 DAPI IMPa2-A546 _ak_TileScan_001 (Stage 37 of 49)	00-CqFbQxUDNsjJJ5pWEWMkdj
18.411		Cell	1	0.000	1.000	224	17	siRNA-SC-10 PSPC1-A488 IMPa2-A546 DAPI 8C1-siRNA-IMP-a2-a4 V2.00	0	13. siRNA-SC-10 PSPC1-A488 DAPI IMPa2-A546 _ak_TileScan_001 (Stage 37 of 49)	00-CqFbQxUDNsjJJ5pWEWMkdj
9.6397		Cell	1	0.000	1.000	225	0	siRNA-SC-10 PSPC1-A488 IMPa2-A546 DAPI 8C1-siRNA-IMP-a2-a4 V2.00	0	13. siRNA-SC-10 PSPC1-A488 DAPI IMPa2-A546 _al_TileScan_001 (Stage 38 of 49)	00-CNe3fcEC6aLTcQSuMsHSwK
15.7731		Cell	1	0.000	1.000	226	1	siRNA-SC-10 PSPC1-A488 IMPa2-A546 DAPI 8C1-siRNA-IMP-a2-a4 V2.00	0	13. siRNA-SC-10 PSPC1-A488 DAPI IMPa2-A546 _al_TileScan_001 (Stage 38 of 49)	00-CNe3fcEC6aLTcQSuMsHSwK
21.5821		Cell	1	0.000	1.000	227	2	siRNA-SC-10 PSPC1-A488 IMPa2-A546 DAPI 8C1-siRNA-IMP-a2-a4 V2.00	0	13. siRNA-SC-10 PSPC1-A488 DAPI IMPa2-A546 _al_TileScan_001 (Stage 38 of 49)	00-CNe3fcEC6aLTcQSuMsHSwK
16.902		Cell	1	0.000	1.000	228	3	siRNA-SC-10 PSPC1-A488 IMPa2-A546 DAPI 8C1-siRNA-IMP-a2-a4 V2.00	0	13. siRNA-SC-10 PSPC1-A488 DAPI IMPa2-A546 _al_TileScan_001 (Stage 38 of 49)	00-CNe3fcEC6aLTcQSuMsHSwK
20.0944		Cell	1	0.000	1.000	229	4	siRNA-SC-10 PSPC1-A488 IMPa2-A546 DAPI 8C1-siRNA-IMP-a2-a4 V2.00	0	13. siRNA-SC-10 PSPC1-A488 DAPI IMPa2-A546 _al_TileScan_001 (Stage 38 of 49)	00-CNe3fcEC6aLTcQSuMsHSwK
18.1812		Cell	1	0.000	1.000	230	5	siRNA-SC-10 PSPC1-A488 IMPa2-A546 DAPI 8C1-siRNA-IMP-a2-a4 V2.00	0	13. siRNA-SC-10 PSPC1-A488 DAPI IMPa2-A546 _al_TileScan_001 (Stage 38 of 49)	00-CNe3fcEC6aLTcQSuMsHSwK
22.4312		Cell	1	0.000	1.000	231	6	siRNA-SC-10 PSPC1-A488 IMPa2-A546 DAPI 8C1-siRNA-IMP-a2-a4 V2.00	0	13. siRNA-SC-10 PSPC1-A488 DAPI IMPa2-A546 _al_TileScan_001 (Stage 38 of 49)	00-CNe3fcEC6aLTcQSuMsHSwK
25.5184		Cell	1	0.000	1.000	232	7	siRNA-SC-10 PSPC1-A488 IMPa2-A546 DAPI 8C1-siRNA-IMP-a2-a4 V2.00	0	13. siRNA-SC-10 PSPC1-A488 DAPI IMPa2-A546 _al_TileScan_001 (Stage 38 of 49)	00-CNe3fcEC6aLTcQSuMsHSwK
17.5405		Cell	1	0.000	1.000	233	8	siRNA-SC-10 PSPC1-A488 IMPa2-A546 DAPI 8C1-siRNA-IMP-a2-a4 V2.00	0	13. siRNA-SC-10 PSPC1-A488 DAPI IMPa2-A546 _al_TileScan_001 (Stage 38 of 49)	00-CNe3fcEC6aLTcQSuMsHSwK
19.6011		Cell	1	0.000	1.000	234	9	siRNA-SC-10 PSPC1-A488 IMPa2-A546 DAPI 8C1-siRNA-IMP-a2-a4 V2.00	0	13. siRNA-SC-10 PSPC1-A488 DAPI IMPa2-A546 _al_TileScan_001 (Stage 38 of 49)	00-CNe3fcEC6aLTcQSuMsHSwK
20.6009		Cell	1	0.000	1.000	235	10	siRNA-SC-10 PSPC1-A488 IMPa2-A546 DAPI 8C1-siRNA-IMP-a2-a4 V2.00	0	13. siRNA-SC-10 PSPC1-A488 DAPI IMPa2-A546 _al_TileScan_001 (Stage 38 of 49)	00-CNe3fcEC6aLTcQSuMsHSwK
17.2791		Cell	1	0.000	1.000	236	11	siRNA-SC-10 PSPC1-A488 IMPa2-A546 DAPI 8C1-siRNA-IMP-a2-a4 V2.00	0	13. siRNA-SC-10 PSPC1-A488 DAPI IMPa2-A546 _al_TileScan_001 (Stage 38 of 49)	00-CNe3fcEC6aLTcQSuMsHSwK
24.5125		Cell	1	0.000	1.000	237	12	siRNA-SC-10 PSPC1-A488 IMPa2-A546 DAPI 8C1-siRNA-IMP-a2-a4 V2.00	0	13. siRNA-SC-10 PSPC1-A488 DAPI IMPa2-A546 _al_TileScan_001 (Stage 38 of 49)	00-CNe3fcEC6aLTcQSuMsHSwK
18.1191		Cell	1	0.000	1.000	238	13	siRNA-SC-10 PSPC1-A488 IMPa2-A546 DAPI 8C1-siRNA-IMP-a2-a4 V2.00	0	13. siRNA-SC-10 PSPC1-A488 DAPI IMPa2-A546 _al_TileScan_001 (Stage 38 of 49)	00-CNe3fcEC6aLTcQSuMsHSwK
20.9877		Cell	1	0.000	1.000	239	0	siRNA-SC-10 PSPC1-A488 IMPa2-A546 DAPI 8C1-siRNA-IMP-a2-a4 V2.00	0	13. siRNA-SC-10 PSPC1-A488 DAPI IMPa2-A546 _am_TileScan_001 (Stage 39 of 49)	00-bCtGxFoQ8D5NVRBgMiZryB
20.816		Cell	1	0.000	1.000	240	1	siRNA-SC-10 PSPC1-A488 IMPa2-A546 DAPI 8C1-siRNA-IMP-a2-a4 V2.00	0	13. siRNA-SC-10 PSPC1-A488 DAPI IMPa2-A546 _am_TileScan_001 (Stage 39 of 49)	00-bCtGxFoQ8D5NVRBgMiZryB
28.7689		Cell	1	0.000	1.000	241	2	siRNA-SC-10 PSPC1-A488 IMPa2-A546 DAPI 8C1-siRNA-IMP-a2-a4 V2.00	0	13. siRNA-SC-10 PSPC1-A488 DAPI IMPa2-A546 _am_TileScan_001 (Stage 39 of 49)	00-bCtGxFoQ8D5NVRBgMiZryB
35.3059		Cell	1	0.000	1.000	242	3	siRNA-SC-10 PSPC1-A488 IMPa2-A546 DAPI 8C1-siRNA-IMP-a2-a4 V2.00	0	13. siRNA-SC-10 PSPC1-A488 DAPI IMPa2-A546 _am_TileScan_001 (Stage 39 of 49)	00-bCtGxFoQ8D5NVRBgMiZryB
19.1262		Cell	1	0.000	1.000	243	4	siRNA-SC-10 PSPC1-A488 IMPa2-A546 DAPI 8C1-siRNA-IMP-a2-a4 V2.00	0	13. siRNA-SC-10 PSPC1-A488 DAPI IMPa2-A546 _am_TileScan_001 (Stage 39 of 49)	00-bCtGxFoQ8D5NVRBgMiZryB
20.2893		Cell	1	0.000	1.000	244	5	siRNA-SC-10 PSPC1-A488 IMPa2-A546 DAPI 8C1-siRNA-IMP-a2-a4 V2.00	0	13. siRNA-SC-10 PSPC1-A488 DAPI IMPa2-A546 _am_TileScan_001 (Stage 39 of 49)	00-bCtGxFoQ8D5NVRBgMiZryB
17.5724		Cell	1	0.000	1.000	245	6	siRNA-SC-10 PSPC1-A488 IMPa2-A546 DAPI 8C1-siRNA-IMP-a2-a4 V2.00	0	13. siRNA-SC-10 PSPC1-A488 DAPI IMPa2-A546 _am_TileScan_001 (Stage 39 of 49)	00-bCtGxFoQ8D5NVRBgMiZryB
20.4836		Cell	1	0.000	1.000	246	7	siRNA-SC-10 PSPC1-A488 IMPa2-A546 DAPI 8C1-siRNA-IMP-a2-a4 V2.00	0	13. siRNA-SC-10 PSPC1-A488 DAPI IMPa2-A546 _am_TileScan_001 (Stage 39 of 49)	00-bCtGxFoQ8D5NVRBgMiZryB
30.5066		Cell	1	0.000	1.000	247	8	siRNA-SC-10 PSPC1-A488 IMPa2-A546 DAPI 8C1-siRNA-IMP-a2-a4 V2.00	0	13. siRNA-SC-10 PSPC1-A488 DAPI IMPa2-A546 _am_TileScan_001 (Stage 39 of 49)	00-bCtGxFoQ8D5NVRBgMiZryB
19.2251		Cell	1	0.000	1.000	248	9	siRNA-SC-10 PSPC1-A488 IMPa2-A546 DAPI 8C1-siRNA-IMP-a2-a4 V2.00	0	13. siRNA-SC-10 PSPC1-A488 DAPI IMPa2-A546 _am_TileScan_001 (Stage 39 of 49)	00-bCtGxFoQ8D5NVRBgMiZryB
23.2035		Cell	1	0.000	1.000	249	10	siRNA-SC-10 PSPC1-A488 IMPa2-A546 DAPI 8C1-siRNA-IMP-a2-a4 V2.00	0	13. siRNA-SC-10 PSPC1-A488 DAPI IMPa2-A546 _am_TileScan_001 (Stage 39 of 49)	00-bCtGxFoQ8D5NVRBgMiZryB
19.2705		Cell	1	0.000	1.000	250	11	siRNA-SC-10 PSPC1-A488 IMPa2-A546 DAPI 8C1-siRNA-IMP-a2-a4 V2.00	0	13. siRNA-SC-10 PSPC1-A488 DAPI IMPa2-A546 _am_TileScan_001 (Stage 39 of 49)	00-bCtGxFoQ8D5NVRBgMiZryB
36.3125		Cell	1	0.000	1.000	251	12	siRNA-SC-10 PSPC1-A488 IMPa2-A546 DAPI 8C1-siRNA-IMP-a2-a4 V2.00	0	13. siRNA-SC-10 PSPC1-A488 DAPI IMPa2-A546 _am_TileScan_001 (Stage 39 of 49)	00-bCtGxFoQ8D5NVRBgMiZryB
18.0818		Cell	1	0.000	1.000	252	13	siRNA-SC-10 PSPC1-A488 IMPa2-A546 DAPI 8C1-siRNA-IMP-a2-a4 V2.00	0	13. siRNA-SC-10 PSPC1-A488 DAPI IMPa2-A546 _am_TileScan_001 (Stage 39 of 49)	00-bCtGxFoQ8D5NVRBgMiZryB
10.0261		Cell	1	0.000	1.000	253	14	siRNA-SC-10 PSPC1-A488 IMPa2-A546 DAPI 8C1-siRNA-IMP-a2-a4 V2.00	0	13. siRNA-SC-10 PSPC1-A488 DAPI IMPa2-A546 _am_TileScan_001 (Stage 39 of 49)	00-bCtGxFoQ8D5NVRBgMiZryB
18.8789		Cell	1	0.000	1.000	254	15	siRNA-SC-10 PSPC1-A488 IMPa2-A546 DAPI 8C1-siRNA-IMP-a2-a4 V2.00	0	13. siRNA-SC-10 PSPC1-A488 DAPI IMPa2-A546 _am_TileScan_001 (Stage 39 of 49)	00-bCtGxFoQ8D5NVRBgMiZryB
22.4782		Cell	1	0.000	1.000	255	16	siRNA-SC-10 PSPC1-A488 IMPa2-A546 DAPI 8C1-siRNA-IMP-a2-a4 V2.00	0	13. siRNA-SC-10 PSPC1-A488 DAPI IMPa2-A546 _am_TileScan_001 (Stage 39 of 49)	00-bCtGxFoQ8D5NVRBgMiZryB
35.2357		Cell	1	0.000	1.000	256	17	siRNA-SC-10 PSPC1-A488 IMPa2-A546 DAPI 8C1-siRNA-IMP-a2-a4 V2.00	0	13. siRNA-SC-10 PSPC1-A488 DAPI IMPa2-A546 _am_TileScan_001 (Stage 39 of 49)	00-bCtGxFoQ8D5NVRBgMiZryB
19.871		Cell	1	0.000	1.000	257	18	siRNA-SC-10 PSPC1-A488 IMPa2-A546 DAPI 8C1-siRNA-IMP-a2-a4 V2.00	0	13. siRNA-SC-10 PSPC1-A488 DAPI IMPa2-A546 _am_TileScan_001 (Stage 39 of 49)	00-bCtGxFoQ8D5NVRBgMiZryB
16.1809		Cell	1	0.000	1.000	258	19	siRNA-SC-10 PSPC1-A488 IMPa2-A546 DAPI 8C1-siRNA-IMP-a2-a4 V2.00	0	13. siRNA-SC-10 PSPC1-A488 DAPI IMPa2-A546 _am_TileScan_001 (Stage 39 of 49)	00-bCtGxFoQ8D5NVRBgMiZryB
25.107		Cell	1	0.000	1.000	259	20	siRNA-SC-10 PSPC1-A488 IMPa2-A546 DAPI 8C1-siRNA-IMP-a2-a4 V2.00	0	13. siRNA-SC-10 PSPC1-A488 DAPI IMPa2-A546 _am_TileScan_001 (Stage 39 of 49)	00-bCtGxFoQ8D5NVRBgMiZryB
21.5936		Cell	1	0.000	1.000	260	0	siRNA-SC-10 PSPC1-A488 IMPa2-A546 DAPI 8C1-siRNA-IMP-a2-a4 V2.00	0	13. siRNA-SC-10 PSPC1-A488 DAPI IMPa2-A546 _an_TileScan_001 (Stage 40 of 49)	00-MbYQDyJ2xFPaw9qjm9hZkL
13.897		Cell	1	0.000	1.000	261	1	siRNA-SC-10 PSPC1-A488 IMPa2-A546 DAPI 8C1-siRNA-IMP-a2-a4 V2.00	0	13. siRNA-SC-10 PSPC1-A488 DAPI IMPa2-A546 _an_TileScan_001 (Stage 40 of 49)	00-MbYQDyJ2xFPaw9qjm9hZkL
18.8598		Cell	1	0.000	1.000	262	2	siRNA-SC-10 PSPC1-A488 IMPa2-A546 DAPI 8C1-siRNA-IMP-a2-a4 V2.00	0	13. siRNA-SC-10 PSPC1-A488 DAPI IMPa2-A546 _an_TileScan_001 (Stage 40 of 49)	00-MbYQDyJ2xFPaw9qjm9hZkL
26.0352		Cell	1	0.000	1.000	263	3	siRNA-SC-10 PSPC1-A488 IMPa2-A546 DAPI 8C1-siRNA-IMP-a2-a4 V2.00	0	13. siRNA-SC-10 PSPC1-A488 DAPI IMPa2-A546 _an_TileScan_001 (Stage 40 of 49)	00-MbYQDyJ2xFPaw9qjm9hZkL
15.5395		Cell	1	0.000	1.000	264	4	siRNA-SC-10 PSPC1-A488 IMPa2-A546 DAPI 8C1-siRNA-IMP-a2-a4 V2.00	0	13. siRNA-SC-10 PSPC1-A488 DAPI IMPa2-A546 _an_TileScan_001 (Stage 40 of 49)	00-MbYQDyJ2xFPaw9qjm9hZkL
19.4104		Cell	1	0.000	1.000	265	5	siRNA-SC-10 PSPC1-A488 IMPa2-A546 DAPI 8C1-siRNA-IMP-a2-a4 V2.00	0	13. siRNA-SC-10 PSPC1-A488 DAPI IMPa2-A546 _an_TileScan_001 (Stage 40 of 49)	00-MbYQDyJ2xFPaw9qjm9hZkL
16.0096		Cell	1	0.000	1.000	266	6	siRNA-SC-10 PSPC1-A488 IMPa2-A546 DAPI 8C1-siRNA-IMP-a2-a4 V2.00	0	13. siRNA-SC-10 PSPC1-A488 DAPI IMPa2-A546 _an_TileScan_001 (Stage 40 of 49)	00-MbYQDyJ2xFPaw9qjm9hZkL
20.0053		Cell	1	0.000	1.000	267	7	siRNA-SC-10 PSPC1-A488 IMPa2-A546 DAPI 8C1-siRNA-IMP-a2-a4 V2.00	0	13. siRNA-SC-10 PSPC1-A488 DAPI IMPa2-A546 _an_TileScan_001 (Stage 40 of 49)	00-MbYQDyJ2xFPaw9qjm9hZkL
17.8209		Cell	1	0.000	1.000	268	8	siRNA-SC-10 PSPC1-A488 IMPa2-A546 DAPI 8C1-siRNA-IMP-a2-a4 V2.00	0	13. siRNA-SC-10 PSPC1-A488 DAPI IMPa2-A546 _an_TileScan_001 (Stage 40 of 49)	00-MbYQDyJ2xFPaw9qjm9hZkL
16.9687		Cell	1	0.000	1.000	269	9	siRNA-SC-10 PSPC1-A488 IMPa2-A546 DAPI 8C1-siRNA-IMP-a2-a4 V2.00	0	13. siRNA-SC-10 PSPC1-A488 DAPI IMPa2-A546 _an_TileScan_001 (Stage 40 of 49)	00-MbYQDyJ2xFPaw9qjm9hZkL
18.6611		Cell	1	0.000	1.000	270	10	siRNA-SC-10 PSPC1-A488 IMPa2-A546 DAPI 8C1-siRNA-IMP-a2-a4 V2.00	0	13. siRNA-SC-10 PSPC1-A488 DAPI IMPa2-A546 _an_TileScan_001 (Stage 40 of 49)	00-MbYQDyJ2xFPaw9qjm9hZkL
20.3497		Cell	1	0.000	1.000	271	11	siRNA-SC-10 PSPC1-A488 IMPa2-A546 DAPI 8C1-siRNA-IMP-a2-a4 V2.00	0	13. siRNA-SC-10 PSPC1-A488 DAPI IMPa2-A546 _an_TileScan_001 (Stage 40 of 49)	00-MbYQDyJ2xFPaw9qjm9hZkL
13.1461		Cell	1	0.000	1.000	272	12	siRNA-SC-10 PSPC1-A488 IMPa2-A546 DAPI 8C1-siRNA-IMP-a2-a4 V2.00	0	13. siRNA-SC-10 PSPC1-A488 DAPI IMPa2-A546 _an_TileScan_001 (Stage 40 of 49)	00-MbYQDyJ2xFPaw9qjm9hZkL
18.7071		Cell	1	0.000	1.000	273	13	siRNA-SC-10 PSPC1-A488 IMPa2-A546 DAPI 8C1-siRNA-IMP-a2-a4 V2.00	0	13. siRNA-SC-10 PSPC1-A488 DAPI IMPa2-A546 _an_TileScan_001 (Stage 40 of 49)	00-MbYQDyJ2xFPaw9qjm9hZkL
16.4378		Cell	1	0.000	1.000	274	14	siRNA-SC-10 PSPC1-A488 IMPa2-A546 DAPI 8C1-siRNA-IMP-a2-a4 V2.00	0	13. siRNA-SC-10 PSPC1-A488 DAPI IMPa2-A546 _an_TileScan_001 (Stage 40 of 49)	00-MbYQDyJ2xFPaw9qjm9hZkL
17.1335		Cell	1	0.000	1.000	275	0	siRNA-SC-10 PSPC1-A488 IMPa2-A546 DAPI 8C1-siRNA-IMP-a2-a4 V2.00	0	13. siRNA-SC-10 PSPC1-A488 DAPI IMPa2-A546 _ao_TileScan_001 (Stage 41 of 49)	00-XmmsHYPo2FsMMeKYk6iyK7
32.3096		Cell	1	0.000	1.000	276	1	siRNA-SC-10 PSPC1-A488 IMPa2-A546 DAPI 8C1-siRNA-IMP-a2-a4 V2.00	0	13. siRNA-SC-10 PSPC1-A488 DAPI IMPa2-A546 _ao_TileScan_001 (Stage 41 of 49)	00-XmmsHYPo2FsMMeKYk6iyK7
23.4465		Cell	1	0.000	1.000	277	2	siRNA-SC-10 PSPC1-A488 IMPa2-A546 DAPI 8C1-siRNA-IMP-a2-a4 V2.00	0	13. siRNA-SC-10 PSPC1-A488 DAPI IMPa2-A546 _ao_TileScan_001 (Stage 41 of 49)	00-XmmsHYPo2FsMMeKYk6iyK7
14.8825		Cell	1	0.000	1.000	278	3	siRNA-SC-10 PSPC1-A488 IMPa2-A546 DAPI 8C1-siRNA-IMP-a2-a4 V2.00	0	13. siRNA-SC-10 PSPC1-A488 DAPI IMPa2-A546 _ao_TileScan_001 (Stage 41 of 49)	00-XmmsHYPo2FsMMeKYk6iyK7
14.3861		Cell	1	0.000	1.000	279	4	siRNA-SC-10 PSPC1-A488 IMPa2-A546 DAPI 8C1-siRNA-IMP-a2-a4 V2.00	0	13. siRNA-SC-10 PSPC1-A488 DAPI IMPa2-A546 _ao_TileScan_001 (Stage 41 of 49)	00-XmmsHYPo2FsMMeKYk6iyK7
15.9085		Cell	1	0.000	1.000	280	5	siRNA-SC-10 PSPC1-A488 IMPa2-A546 DAPI 8C1-siRNA-IMP-a2-a4 V2.00	0	13. siRNA-SC-10 PSPC1-A488 DAPI IMPa2-A546 _ao_TileScan_001 (Stage 41 of 49)	00-XmmsHYPo2FsMMeKYk6iyK7
28.109		Cell	1	0.000	1.000	281	6	siRNA-SC-10 PSPC1-A488 IMPa2-A546 DAPI 8C1-siRNA-IMP-a2-a4 V2.00	0	13. siRNA-SC-10 PSPC1-A488 DAPI IMPa2-A546 _ao_TileScan_001 (Stage 41 of 49)	00-XmmsHYPo2FsMMeKYk6iyK7
31.8712		Cell	1	0.000	1.000	282	7	siRNA-SC-10 PSPC1-A488 IMPa2-A546 DAPI 8C1-siRNA-IMP-a2-a4 V2.00	0	13. siRNA-SC-10 PSPC1-A488 DAPI IMPa2-A546 _ao_TileScan_001 (Stage 41 of 49)	00-XmmsHYPo2FsMMeKYk6iyK7
23.1757		Cell	1	0.000	1.000	283	8	siRNA-SC-10 PSPC1-A488 IMPa2-A546 DAPI 8C1-siRNA-IMP-a2-a4 V2.00	0	13. siRNA-SC-10 PSPC1-A488 DAPI IMPa2-A546 _ao_TileScan_001 (Stage 41 of 49)	00-XmmsHYPo2FsMMeKYk6iyK7
22.5303		Cell	1	0.000	1.000	284	9	siRNA-SC-10 PSPC1-A488 IMPa2-A546 DAPI 8C1-siRNA-IMP-a2-a4 V2.00	0	13. siRNA-SC-10 PSPC1-A488 DAPI IMPa2-A546 _ao_TileScan_001 (Stage 41 of 49)	00-XmmsHYPo2FsMMeKYk6iyK7
10.13		Cell	1	0.000	1.000	285	10	siRNA-SC-10 PSPC1-A488 IMPa2-A546 DAPI 8C1-siRNA-IMP-a2-a4 V2.00	0	13. siRNA-SC-10 PSPC1-A488 DAPI IMPa2-A546 _ao_TileScan_001 (Stage 41 of 49)	00-XmmsHYPo2FsMMeKYk6iyK7
8.44934		Cell	1	0.000	1.000	286	11	siRNA-SC-10 PSPC1-A488 IMPa2-A546 DAPI 8C1-siRNA-IMP-a2-a4 V2.00	0	13. siRNA-SC-10 PSPC1-A488 DAPI IMPa2-A546 _ao_TileScan_001 (Stage 41 of 49)	00-XmmsHYPo2FsMMeKYk6iyK7
26.0109		Cell	1	0.000	1.000	287	12	siRNA-SC-10 PSPC1-A488 IMPa2-A546 DAPI 8C1-siRNA-IMP-a2-a4 V2.00	0	13. siRNA-SC-10 PSPC1-A488 DAPI IMPa2-A546 _ao_TileScan_001 (Stage 41 of 49)	00-XmmsHYPo2FsMMeKYk6iyK7
18.104		Cell	1	0.000	1.000	288	13	siRNA-SC-10 PSPC1-A488 IMPa2-A546 DAPI 8C1-siRNA-IMP-a2-a4 V2.00	0	13. siRNA-SC-10 PSPC1-A488 DAPI IMPa2-A546 _ao_TileScan_001 (Stage 41 of 49)	00-XmmsHYPo2FsMMeKYk6iyK7
30.0552		Cell	1	0.000	1.000	289	14	siRNA-SC-10 PSPC1-A488 IMPa2-A546 DAPI 8C1-siRNA-IMP-a2-a4 V2.00	0	13. siRNA-SC-10 PSPC1-A488 DAPI IMPa2-A546 _ao_TileScan_001 (Stage 41 of 49)	00-XmmsHYPo2FsMMeKYk6iyK7
17.033		Cell	1	0.000	1.000	290	15	siRNA-SC-10 PSPC1-A488 IMPa2-A546 DAPI 8C1-siRNA-IMP-a2-a4 V2.00	0	13. siRNA-SC-10 PSPC1-A488 DAPI IMPa2-A546 _ao_TileScan_001 (Stage 41 of 49)	00-XmmsHYPo2FsMMeKYk6iyK7
24.929		Cell	1	0.000	1.000	291	16	siRNA-SC-10 PSPC1-A488 IMPa2-A546 DAPI 8C1-siRNA-IMP-a2-a4 V2.00	0	13. siRNA-SC-10 PSPC1-A488 DAPI IMPa2-A546 _ao_TileScan_001 (Stage 41 of 49)	00-XmmsHYPo2FsMMeKYk6iyK7
30.6517		Cell	1	0.000	1.000	292	17	siRNA-SC-10 PSPC1-A488 IMPa2-A546 DAPI 8C1-siRNA-IMP-a2-a4 V2.00	0	13. siRNA-SC-10 PSPC1-A488 DAPI IMPa2-A546 _ao_TileScan_001 (Stage 41 of 49)	00-XmmsHYPo2FsMMeKYk6iyK7
41.0039		Cell	1	0.000	1.000	293	18	siRNA-SC-10 PSPC1-A488 IMPa2-A546 DAPI 8C1-siRNA-IMP-a2-a4 V2.00	0	13. siRNA-SC-10 PSPC1-A488 DAPI IMPa2-A546 _ao_TileScan_001 (Stage 41 of 49)	00-XmmsHYPo2FsMMeKYk6iyK7
20.1449		Cell	1	0.000	1.000	294	19	siRNA-SC-10 PSPC1-A488 IMPa2-A546 DAPI 8C1-siRNA-IMP-a2-a4 V2.00	0	13. siRNA-SC-10 PSPC1-A488 DAPI IMPa2-A546 _ao_TileScan_001 (Stage 41 of 49)	00-XmmsHYPo2FsMMeKYk6iyK7
13.5782		Cell	1	0.000	1.000	295	0	siRNA-SC-10 PSPC1-A488 IMPa2-A546 DAPI 8C1-siRNA-IMP-a2-a4 V2.00	0	13. siRNA-SC-10 PSPC1-A488 DAPI IMPa2-A546 _ap_TileScan_001 (Stage 42 of 49)	00-p48JxEej5AscHxTdsvPFRT
19.4786		Cell	1	0.000	1.000	296	1	siRNA-SC-10 PSPC1-A488 IMPa2-A546 DAPI 8C1-siRNA-IMP-a2-a4 V2.00	0	13. siRNA-SC-10 PSPC1-A488 DAPI IMPa2-A546 _ap_TileScan_001 (Stage 42 of 49)	00-p48JxEej5AscHxTdsvPFRT
55.5648		Cell	1	0.000	1.000	297	2	siRNA-SC-10 PSPC1-A488 IMPa2-A546 DAPI 8C1-siRNA-IMP-a2-a4 V2.00	0	13. siRNA-SC-10 PSPC1-A488 DAPI IMPa2-A546 _ap_TileScan_001 (Stage 42 of 49)	00-p48JxEej5AscHxTdsvPFRT
24.7731		Cell	1	0.000	1.000	298	3	siRNA-SC-10 PSPC1-A488 IMPa2-A546 DAPI 8C1-siRNA-IMP-a2-a4 V2.00	0	13. siRNA-SC-10 PSPC1-A488 DAPI IMPa2-A546 _ap_TileScan_001 (Stage 42 of 49)	00-p48JxEej5AscHxTdsvPFRT
24.9583		Cell	1	0.000	1.000	299	4	siRNA-SC-10 PSPC1-A488 IMPa2-A546 DAPI 8C1-siRNA-IMP-a2-a4 V2.00	0	13. siRNA-SC-10 PSPC1-A488 DAPI IMPa2-A546 _ap_TileScan_001 (Stage 42 of 49)	00-p48JxEej5AscHxTdsvPFRT
26.7145		Cell	1	0.000	1.000	300	5	siRNA-SC-10 PSPC1-A488 IMPa2-A546 DAPI 8C1-siRNA-IMP-a2-a4 V2.00	0	13. siRNA-SC-10 PSPC1-A488 DAPI IMPa2-A546 _ap_TileScan_001 (Stage 42 of 49)	00-p48JxEej5AscHxTdsvPFRT
23.4505		Cell	1	0.000	1.000	301	6	siRNA-SC-10 PSPC1-A488 IMPa2-A546 DAPI 8C1-siRNA-IMP-a2-a4 V2.00	0	13. siRNA-SC-10 PSPC1-A488 DAPI IMPa2-A546 _ap_TileScan_001 (Stage 42 of 49)	00-p48JxEej5AscHxTdsvPFRT
17.4467		Cell	1	0.000	1.000	302	7	siRNA-SC-10 PSPC1-A488 IMPa2-A546 DAPI 8C1-siRNA-IMP-a2-a4 V2.00	0	13. siRNA-SC-10 PSPC1-A488 DAPI IMPa2-A546 _ap_TileScan_001 (Stage 42 of 49)	00-p48JxEej5AscHxTdsvPFRT
47.642		Cell	1	0.000	1.000	303	8	siRNA-SC-10 PSPC1-A488 IMPa2-A546 DAPI 8C1-siRNA-IMP-a2-a4 V2.00	0	13. siRNA-SC-10 PSPC1-A488 DAPI IMPa2-A546 _ap_TileScan_001 (Stage 42 of 49)	00-p48JxEej5AscHxTdsvPFRT
25.4789		Cell	1	0.000	1.000	304	9	siRNA-SC-10 PSPC1-A488 IMPa2-A546 DAPI 8C1-siRNA-IMP-a2-a4 V2.00	0	13. siRNA-SC-10 PSPC1-A488 DAPI IMPa2-A546 _ap_TileScan_001 (Stage 42 of 49)	00-p48JxEej5AscHxTdsvPFRT
25.4353		Cell	1	0.000	1.000	305	10	siRNA-SC-10 PSPC1-A488 IMPa2-A546 DAPI 8C1-siRNA-IMP-a2-a4 V2.00	0	13. siRNA-SC-10 PSPC1-A488 DAPI IMPa2-A546 _ap_TileScan_001 (Stage 42 of 49)	00-p48JxEej5AscHxTdsvPFRT
29.4487		Cell	1	0.000	1.000	306	11	siRNA-SC-10 PSPC1-A488 IMPa2-A546 DAPI 8C1-siRNA-IMP-a2-a4 V2.00	0	13. siRNA-SC-10 PSPC1-A488 DAPI IMPa2-A546 _ap_TileScan_001 (Stage 42 of 49)	00-p48JxEej5AscHxTdsvPFRT
27.485		Cell	1	0.000	1.000	307	12	siRNA-SC-10 PSPC1-A488 IMPa2-A546 DAPI 8C1-siRNA-IMP-a2-a4 V2.00	0	13. siRNA-SC-10 PSPC1-A488 DAPI IMPa2-A546 _ap_TileScan_001 (Stage 42 of 49)	00-p48JxEej5AscHxTdsvPFRT
30.4784		Cell	1	0.000	1.000	308	13	siRNA-SC-10 PSPC1-A488 IMPa2-A546 DAPI 8C1-siRNA-IMP-a2-a4 V2.00	0	13. siRNA-SC-10 PSPC1-A488 DAPI IMPa2-A546 _ap_TileScan_001 (Stage 42 of 49)	00-p48JxEej5AscHxTdsvPFRT
24.4218		Cell	1	0.000	1.000	309	14	siRNA-SC-10 PSPC1-A488 IMPa2-A546 DAPI 8C1-siRNA-IMP-a2-a4 V2.00	0	13. siRNA-SC-10 PSPC1-A488 DAPI IMPa2-A546 _ap_TileScan_001 (Stage 42 of 49)	00-p48JxEej5AscHxTdsvPFRT
28.1622		Cell	1	0.000	1.000	310	15	siRNA-SC-10 PSPC1-A488 IMPa2-A546 DAPI 8C1-siRNA-IMP-a2-a4 V2.00	0	13. siRNA-SC-10 PSPC1-A488 DAPI IMPa2-A546 _ap_TileScan_001 (Stage 42 of 49)	00-p48JxEej5AscHxTdsvPFRT
22.9637		Cell	1	0.000	1.000	311	16	siRNA-SC-10 PSPC1-A488 IMPa2-A546 DAPI 8C1-siRNA-IMP-a2-a4 V2.00	0	13. siRNA-SC-10 PSPC1-A488 DAPI IMPa2-A546 _ap_TileScan_001 (Stage 42 of 49)	00-p48JxEej5AscHxTdsvPFRT
29.0635		Cell	1	0.000	1.000	312	17	siRNA-SC-10 PSPC1-A488 IMPa2-A546 DAPI 8C1-siRNA-IMP-a2-a4 V2.00	0	13. siRNA-SC-10 PSPC1-A488 DAPI IMPa2-A546 _ap_TileScan_001 (Stage 42 of 49)	00-p48JxEej5AscHxTdsvPFRT
14.2076		Cell	1	0.000	1.000	313	18	siRNA-SC-10 PSPC1-A488 IMPa2-A546 DAPI 8C1-siRNA-IMP-a2-a4 V2.00	0	13. siRNA-SC-10 PSPC1-A488 DAPI IMPa2-A546 _ap_TileScan_001 (Stage 42 of 49)	00-p48JxEej5AscHxTdsvPFRT
24.3966		Cell	1	0.000	1.000	314	19	siRNA-SC-10 PSPC1-A488 IMPa2-A546 DAPI 8C1-siRNA-IMP-a2-a4 V2.00	0	13. siRNA-SC-10 PSPC1-A488 DAPI IMPa2-A546 _ap_TileScan_001 (Stage 42 of 49)	00-p48JxEej5AscHxTdsvPFRT
22.1426		Cell	1	0.000	1.000	315	20	siRNA-SC-10 PSPC1-A488 IMPa2-A546 DAPI 8C1-siRNA-IMP-a2-a4 V2.00	0	13. siRNA-SC-10 PSPC1-A488 DAPI IMPa2-A546 _ap_TileScan_001 (Stage 42 of 49)	00-p48JxEej5AscHxTdsvPFRT
34.6391		Cell	1	0.000	1.000	316	21	siRNA-SC-10 PSPC1-A488 IMPa2-A546 DAPI 8C1-siRNA-IMP-a2-a4 V2.00	0	13. siRNA-SC-10 PSPC1-A488 DAPI IMPa2-A546 _ap_TileScan_001 (Stage 42 of 49)	00-p48JxEej5AscHxTdsvPFRT
14.3404		Cell	1	0.000	1.000	317	0	siRNA-SC-10 PSPC1-A488 IMPa2-A546 DAPI 8C1-siRNA-IMP-a2-a4 V2.00	0	13. siRNA-SC-10 PSPC1-A488 DAPI IMPa2-A546 _aq_TileScan_001 (Stage 43 of 49)	00-u6Jvaftuddewbmo8ML3x2U
25.2539		Cell	1	0.000	1.000	318	1	siRNA-SC-10 PSPC1-A488 IMPa2-A546 DAPI 8C1-siRNA-IMP-a2-a4 V2.00	0	13. siRNA-SC-10 PSPC1-A488 DAPI IMPa2-A546 _aq_TileScan_001 (Stage 43 of 49)	00-u6Jvaftuddewbmo8ML3x2U
28.2486		Cell	1	0.000	1.000	319	2	siRNA-SC-10 PSPC1-A488 IMPa2-A546 DAPI 8C1-siRNA-IMP-a2-a4 V2.00	0	13. siRNA-SC-10 PSPC1-A488 DAPI IMPa2-A546 _aq_TileScan_001 (Stage 43 of 49)	00-u6Jvaftuddewbmo8ML3x2U
20.0627		Cell	1	0.000	1.000	320	3	siRNA-SC-10 PSPC1-A488 IMPa2-A546 DAPI 8C1-siRNA-IMP-a2-a4 V2.00	0	13. siRNA-SC-10 PSPC1-A488 DAPI IMPa2-A546 _aq_TileScan_001 (Stage 43 of 49)	00-u6Jvaftuddewbmo8ML3x2U
26.6794		Cell	1	0.000	1.000	321	4	siRNA-SC-10 PSPC1-A488 IMPa2-A546 DAPI 8C1-siRNA-IMP-a2-a4 V2.00	0	13. siRNA-SC-10 PSPC1-A488 DAPI IMPa2-A546 _aq_TileScan_001 (Stage 43 of 49)	00-u6Jvaftuddewbmo8ML3x2U
12.2669		Cell	1	0.000	1.000	322	5	siRNA-SC-10 PSPC1-A488 IMPa2-A546 DAPI 8C1-siRNA-IMP-a2-a4 V2.00	0	13. siRNA-SC-10 PSPC1-A488 DAPI IMPa2-A546 _aq_TileScan_001 (Stage 43 of 49)	00-u6Jvaftuddewbmo8ML3x2U
9.15922		Cell	1	0.000	1.000	323	6	siRNA-SC-10 PSPC1-A488 IMPa2-A546 DAPI 8C1-siRNA-IMP-a2-a4 V2.00	0	13. siRNA-SC-10 PSPC1-A488 DAPI IMPa2-A546 _aq_TileScan_001 (Stage 43 of 49)	00-u6Jvaftuddewbmo8ML3x2U
46.0997		Cell	1	0.000	1.000	324	7	siRNA-SC-10 PSPC1-A488 IMPa2-A546 DAPI 8C1-siRNA-IMP-a2-a4 V2.00	0	13. siRNA-SC-10 PSPC1-A488 DAPI IMPa2-A546 _aq_TileScan_001 (Stage 43 of 49)	00-u6Jvaftuddewbmo8ML3x2U
30.5407		Cell	1	0.000	1.000	325	8	siRNA-SC-10 PSPC1-A488 IMPa2-A546 DAPI 8C1-siRNA-IMP-a2-a4 V2.00	0	13. siRNA-SC-10 PSPC1-A488 DAPI IMPa2-A546 _aq_TileScan_001 (Stage 43 of 49)	00-u6Jvaftuddewbmo8ML3x2U
36.8523		Cell	1	0.000	1.000	326	9	siRNA-SC-10 PSPC1-A488 IMPa2-A546 DAPI 8C1-siRNA-IMP-a2-a4 V2.00	0	13. siRNA-SC-10 PSPC1-A488 DAPI IMPa2-A546 _aq_TileScan_001 (Stage 43 of 49)	00-u6Jvaftuddewbmo8ML3x2U
11.1842		Cell	1	0.000	1.000	327	10	siRNA-SC-10 PSPC1-A488 IMPa2-A546 DAPI 8C1-siRNA-IMP-a2-a4 V2.00	0	13. siRNA-SC-10 PSPC1-A488 DAPI IMPa2-A546 _aq_TileScan_001 (Stage 43 of 49)	00-u6Jvaftuddewbmo8ML3x2U
58.525		Cell	1	0.000	1.000	328	11	siRNA-SC-10 PSPC1-A488 IMPa2-A546 DAPI 8C1-siRNA-IMP-a2-a4 V2.00	0	13. siRNA-SC-10 PSPC1-A488 DAPI IMPa2-A546 _aq_TileScan_001 (Stage 43 of 49)	00-u6Jvaftuddewbmo8ML3x2U
23.3111		Cell	1	0.000	1.000	329	12	siRNA-SC-10 PSPC1-A488 IMPa2-A546 DAPI 8C1-siRNA-IMP-a2-a4 V2.00	0	13. siRNA-SC-10 PSPC1-A488 DAPI IMPa2-A546 _aq_TileScan_001 (Stage 43 of 49)	00-u6Jvaftuddewbmo8ML3x2U
23.0831		Cell	1	0.000	1.000	330	0	siRNA-SC-10 PSPC1-A488 IMPa2-A546 DAPI 8C1-siRNA-IMP-a2-a4 V2.00	0	13. siRNA-SC-10 PSPC1-A488 DAPI IMPa2-A546 _ar_TileScan_001 (Stage 44 of 49)	00-C7exJc9ZeMtqFcbrAabLnP
23.465		Cell	1	0.000	1.000	331	1	siRNA-SC-10 PSPC1-A488 IMPa2-A546 DAPI 8C1-siRNA-IMP-a2-a4 V2.00	0	13. siRNA-SC-10 PSPC1-A488 DAPI IMPa2-A546 _ar_TileScan_001 (Stage 44 of 49)	00-C7exJc9ZeMtqFcbrAabLnP
33.1301		Cell	1	0.000	1.000	332	2	siRNA-SC-10 PSPC1-A488 IMPa2-A546 DAPI 8C1-siRNA-IMP-a2-a4 V2.00	0	13. siRNA-SC-10 PSPC1-A488 DAPI IMPa2-A546 _ar_TileScan_001 (Stage 44 of 49)	00-C7exJc9ZeMtqFcbrAabLnP
54.0059		Cell	1	0.000	1.000	333	3	siRNA-SC-10 PSPC1-A488 IMPa2-A546 DAPI 8C1-siRNA-IMP-a2-a4 V2.00	0	13. siRNA-SC-10 PSPC1-A488 DAPI IMPa2-A546 _ar_TileScan_001 (Stage 44 of 49)	00-C7exJc9ZeMtqFcbrAabLnP
9.81263		Cell	1	0.000	1.000	334	4	siRNA-SC-10 PSPC1-A488 IMPa2-A546 DAPI 8C1-siRNA-IMP-a2-a4 V2.00	0	13. siRNA-SC-10 PSPC1-A488 DAPI IMPa2-A546 _ar_TileScan_001 (Stage 44 of 49)	00-C7exJc9ZeMtqFcbrAabLnP
56.8501		Cell	1	0.000	1.000	335	0	siRNA-SC-10 PSPC1-A488 IMPa2-A546 DAPI 8C1-siRNA-IMP-a2-a4 V2.00	0	13. siRNA-SC-10 PSPC1-A488 DAPI IMPa2-A546 _as_TileScan_001 (Stage 45 of 49)	00-W7pt39aZXkP54DGZiq8ah3
18.8568		Cell	1	0.000	1.000	336	1	siRNA-SC-10 PSPC1-A488 IMPa2-A546 DAPI 8C1-siRNA-IMP-a2-a4 V2.00	0	13. siRNA-SC-10 PSPC1-A488 DAPI IMPa2-A546 _as_TileScan_001 (Stage 45 of 49)	00-W7pt39aZXkP54DGZiq8ah3
32.104		Cell	1	0.000	1.000	337	2	siRNA-SC-10 PSPC1-A488 IMPa2-A546 DAPI 8C1-siRNA-IMP-a2-a4 V2.00	0	13. siRNA-SC-10 PSPC1-A488 DAPI IMPa2-A546 _as_TileScan_001 (Stage 45 of 49)	00-W7pt39aZXkP54DGZiq8ah3
30.7653		Cell	1	0.000	1.000	338	3	siRNA-SC-10 PSPC1-A488 IMPa2-A546 DAPI 8C1-siRNA-IMP-a2-a4 V2.00	0	13. siRNA-SC-10 PSPC1-A488 DAPI IMPa2-A546 _as_TileScan_001 (Stage 45 of 49)	00-W7pt39aZXkP54DGZiq8ah3
27.7665		Cell	1	0.000	1.000	339	4	siRNA-SC-10 PSPC1-A488 IMPa2-A546 DAPI 8C1-siRNA-IMP-a2-a4 V2.00	0	13. siRNA-SC-10 PSPC1-A488 DAPI IMPa2-A546 _as_TileScan_001 (Stage 45 of 49)	00-W7pt39aZXkP54DGZiq8ah3
20.4618		Cell	1	0.000	1.000	340	5	siRNA-SC-10 PSPC1-A488 IMPa2-A546 DAPI 8C1-siRNA-IMP-a2-a4 V2.00	0	13. siRNA-SC-10 PSPC1-A488 DAPI IMPa2-A546 _as_TileScan_001 (Stage 45 of 49)	00-W7pt39aZXkP54DGZiq8ah3
29.7519		Cell	1	0.000	1.000	341	6	siRNA-SC-10 PSPC1-A488 IMPa2-A546 DAPI 8C1-siRNA-IMP-a2-a4 V2.00	0	13. siRNA-SC-10 PSPC1-A488 DAPI IMPa2-A546 _as_TileScan_001 (Stage 45 of 49)	00-W7pt39aZXkP54DGZiq8ah3
23.4787		Cell	1	0.000	1.000	342	7	siRNA-SC-10 PSPC1-A488 IMPa2-A546 DAPI 8C1-siRNA-IMP-a2-a4 V2.00	0	13. siRNA-SC-10 PSPC1-A488 DAPI IMPa2-A546 _as_TileScan_001 (Stage 45 of 49)	00-W7pt39aZXkP54DGZiq8ah3
14.7635		Cell	1	0.000	1.000	343	0	siRNA-SC-10 PSPC1-A488 IMPa2-A546 DAPI 8C1-siRNA-IMP-a2-a4 V2.00	0	13. siRNA-SC-10 PSPC1-A488 DAPI IMPa2-A546 _at_TileScan_001 (Stage 46 of 49)	00-BkZHwcPzNJejKqN3VSGMGV
10.6992		Cell	1	0.000	1.000	344	1	siRNA-SC-10 PSPC1-A488 IMPa2-A546 DAPI 8C1-siRNA-IMP-a2-a4 V2.00	0	13. siRNA-SC-10 PSPC1-A488 DAPI IMPa2-A546 _at_TileScan_001 (Stage 46 of 49)	00-BkZHwcPzNJejKqN3VSGMGV
48.0402		Cell	1	0.000	1.000	345	2	siRNA-SC-10 PSPC1-A488 IMPa2-A546 DAPI 8C1-siRNA-IMP-a2-a4 V2.00	0	13. siRNA-SC-10 PSPC1-A488 DAPI IMPa2-A546 _at_TileScan_001 (Stage 46 of 49)	00-BkZHwcPzNJejKqN3VSGMGV
18.4693		Cell	1	0.000	1.000	346	3	siRNA-SC-10 PSPC1-A488 IMPa2-A546 DAPI 8C1-siRNA-IMP-a2-a4 V2.00	0	13. siRNA-SC-10 PSPC1-A488 DAPI IMPa2-A546 _at_TileScan_001 (Stage 46 of 49)	00-BkZHwcPzNJejKqN3VSGMGV
27.0534		Cell	1	0.000	1.000	347	4	siRNA-SC-10 PSPC1-A488 IMPa2-A546 DAPI 8C1-siRNA-IMP-a2-a4 V2.00	0	13. siRNA-SC-10 PSPC1-A488 DAPI IMPa2-A546 _at_TileScan_001 (Stage 46 of 49)	00-BkZHwcPzNJejKqN3VSGMGV
18.2058		Cell	1	0.000	1.000	348	5	siRNA-SC-10 PSPC1-A488 IMPa2-A546 DAPI 8C1-siRNA-IMP-a2-a4 V2.00	0	13. siRNA-SC-10 PSPC1-A488 DAPI IMPa2-A546 _at_TileScan_001 (Stage 46 of 49)	00-BkZHwcPzNJejKqN3VSGMGV
14.5909		Cell	1	0.000	1.000	349	6	siRNA-SC-10 PSPC1-A488 IMPa2-A546 DAPI 8C1-siRNA-IMP-a2-a4 V2.00	0	13. siRNA-SC-10 PSPC1-A488 DAPI IMPa2-A546 _at_TileScan_001 (Stage 46 of 49)	00-BkZHwcPzNJejKqN3VSGMGV
22.2709		Cell	1	0.000	1.000	350	7	siRNA-SC-10 PSPC1-A488 IMPa2-A546 DAPI 8C1-siRNA-IMP-a2-a4 V2.00	0	13. siRNA-SC-10 PSPC1-A488 DAPI IMPa2-A546 _at_TileScan_001 (Stage 46 of 49)	00-BkZHwcPzNJejKqN3VSGMGV
15.1676		Cell	1	0.000	1.000	351	8	siRNA-SC-10 PSPC1-A488 IMPa2-A546 DAPI 8C1-siRNA-IMP-a2-a4 V2.00	0	13. siRNA-SC-10 PSPC1-A488 DAPI IMPa2-A546 _at_TileScan_001 (Stage 46 of 49)	00-BkZHwcPzNJejKqN3VSGMGV
15.611		Cell	1	0.000	1.000	352	9	siRNA-SC-10 PSPC1-A488 IMPa2-A546 DAPI 8C1-siRNA-IMP-a2-a4 V2.00	0	13. siRNA-SC-10 PSPC1-A488 DAPI IMPa2-A546 _at_TileScan_001 (Stage 46 of 49)	00-BkZHwcPzNJejKqN3VSGMGV
32.143		Cell	1	0.000	1.000	353	10	siRNA-SC-10 PSPC1-A488 IMPa2-A546 DAPI 8C1-siRNA-IMP-a2-a4 V2.00	0	13. siRNA-SC-10 PSPC1-A488 DAPI IMPa2-A546 _at_TileScan_001 (Stage 46 of 49)	00-BkZHwcPzNJejKqN3VSGMGV
20.7789		Cell	1	0.000	1.000	354	11	siRNA-SC-10 PSPC1-A488 IMPa2-A546 DAPI 8C1-siRNA-IMP-a2-a4 V2.00	0	13. siRNA-SC-10 PSPC1-A488 DAPI IMPa2-A546 _at_TileScan_001 (Stage 46 of 49)	00-BkZHwcPzNJejKqN3VSGMGV
19.8614		Cell	1	0.000	1.000	355	12	siRNA-SC-10 PSPC1-A488 IMPa2-A546 DAPI 8C1-siRNA-IMP-a2-a4 V2.00	0	13. siRNA-SC-10 PSPC1-A488 DAPI IMPa2-A546 _at_TileScan_001 (Stage 46 of 49)	00-BkZHwcPzNJejKqN3VSGMGV
20.2649		Cell	1	0.000	1.000	356	13	siRNA-SC-10 PSPC1-A488 IMPa2-A546 DAPI 8C1-siRNA-IMP-a2-a4 V2.00	0	13. siRNA-SC-10 PSPC1-A488 DAPI IMPa2-A546 _at_TileScan_001 (Stage 46 of 49)	00-BkZHwcPzNJejKqN3VSGMGV
8.42892		Cell	1	0.000	1.000	357	0	siRNA-SC-10 PSPC1-A488 IMPa2-A546 DAPI 8C1-siRNA-IMP-a2-a4 V2.00	0	13. siRNA-SC-10 PSPC1-A488 DAPI IMPa2-A546 _au_TileScan_001 (Stage 47 of 49)	00-6psDjrEcoL7ELTuzqmSFcP
17.6363		Cell	1	0.000	1.000	358	1	siRNA-SC-10 PSPC1-A488 IMPa2-A546 DAPI 8C1-siRNA-IMP-a2-a4 V2.00	0	13. siRNA-SC-10 PSPC1-A488 DAPI IMPa2-A546 _au_TileScan_001 (Stage 47 of 49)	00-6psDjrEcoL7ELTuzqmSFcP
26.8052		Cell	1	0.000	1.000	359	2	siRNA-SC-10 PSPC1-A488 IMPa2-A546 DAPI 8C1-siRNA-IMP-a2-a4 V2.00	0	13. siRNA-SC-10 PSPC1-A488 DAPI IMPa2-A546 _au_TileScan_001 (Stage 47 of 49)	00-6psDjrEcoL7ELTuzqmSFcP
21.5405		Cell	1	0.000	1.000	360	3	siRNA-SC-10 PSPC1-A488 IMPa2-A546 DAPI 8C1-siRNA-IMP-a2-a4 V2.00	0	13. siRNA-SC-10 PSPC1-A488 DAPI IMPa2-A546 _au_TileScan_001 (Stage 47 of 49)	00-6psDjrEcoL7ELTuzqmSFcP
17.4878		Cell	1	0.000	1.000	361	4	siRNA-SC-10 PSPC1-A488 IMPa2-A546 DAPI 8C1-siRNA-IMP-a2-a4 V2.00	0	13. siRNA-SC-10 PSPC1-A488 DAPI IMPa2-A546 _au_TileScan_001 (Stage 47 of 49)	00-6psDjrEcoL7ELTuzqmSFcP
30.9834		Cell	1	0.000	1.000	362	5	siRNA-SC-10 PSPC1-A488 IMPa2-A546 DAPI 8C1-siRNA-IMP-a2-a4 V2.00	0	13. siRNA-SC-10 PSPC1-A488 DAPI IMPa2-A546 _au_TileScan_001 (Stage 47 of 49)	00-6psDjrEcoL7ELTuzqmSFcP
29.4753		Cell	1	0.000	1.000	363	6	siRNA-SC-10 PSPC1-A488 IMPa2-A546 DAPI 8C1-siRNA-IMP-a2-a4 V2.00	0	13. siRNA-SC-10 PSPC1-A488 DAPI IMPa2-A546 _au_TileScan_001 (Stage 47 of 49)	00-6psDjrEcoL7ELTuzqmSFcP
21.9591		Cell	1	0.000	1.000	364	0	siRNA-SC-10 PSPC1-A488 IMPa2-A546 DAPI 8C1-siRNA-IMP-a2-a4 V2.00	0	13. siRNA-SC-10 PSPC1-A488 DAPI IMPa2-A546 _av_TileScan_001 (Stage 48 of 49)	00-2eRjTZRj4RyDnjm7rKf3Za
18.1231		Cell	1	0.000	1.000	365	1	siRNA-SC-10 PSPC1-A488 IMPa2-A546 DAPI 8C1-siRNA-IMP-a2-a4 V2.00	0	13. siRNA-SC-10 PSPC1-A488 DAPI IMPa2-A546 _av_TileScan_001 (Stage 48 of 49)	00-2eRjTZRj4RyDnjm7rKf3Za
34.3331		Cell	1	0.000	1.000	366	2	siRNA-SC-10 PSPC1-A488 IMPa2-A546 DAPI 8C1-siRNA-IMP-a2-a4 V2.00	0	13. siRNA-SC-10 PSPC1-A488 DAPI IMPa2-A546 _av_TileScan_001 (Stage 48 of 49)	00-2eRjTZRj4RyDnjm7rKf3Za
18.5655		Cell	1	0.000	1.000	367	3	siRNA-SC-10 PSPC1-A488 IMPa2-A546 DAPI 8C1-siRNA-IMP-a2-a4 V2.00	0	13. siRNA-SC-10 PSPC1-A488 DAPI IMPa2-A546 _av_TileScan_001 (Stage 48 of 49)	00-2eRjTZRj4RyDnjm7rKf3Za
20.7256		Cell	1	0.000	1.000	368	4	siRNA-SC-10 PSPC1-A488 IMPa2-A546 DAPI 8C1-siRNA-IMP-a2-a4 V2.00	0	13. siRNA-SC-10 PSPC1-A488 DAPI IMPa2-A546 _av_TileScan_001 (Stage 48 of 49)	00-2eRjTZRj4RyDnjm7rKf3Za
16.8461		Cell	1	0.000	1.000	369	5	siRNA-SC-10 PSPC1-A488 IMPa2-A546 DAPI 8C1-siRNA-IMP-a2-a4 V2.00	0	13. siRNA-SC-10 PSPC1-A488 DAPI IMPa2-A546 _av_TileScan_001 (Stage 48 of 49)	00-2eRjTZRj4RyDnjm7rKf3Za
19.4321		Cell	1	0.000	1.000	370	6	siRNA-SC-10 PSPC1-A488 IMPa2-A546 DAPI 8C1-siRNA-IMP-a2-a4 V2.00	0	13. siRNA-SC-10 PSPC1-A488 DAPI IMPa2-A546 _av_TileScan_001 (Stage 48 of 49)	00-2eRjTZRj4RyDnjm7rKf3Za
17.2733		Cell	1	0.000	1.000	371	7	siRNA-SC-10 PSPC1-A488 IMPa2-A546 DAPI 8C1-siRNA-IMP-a2-a4 V2.00	0	13. siRNA-SC-10 PSPC1-A488 DAPI IMPa2-A546 _av_TileScan_001 (Stage 48 of 49)	00-2eRjTZRj4RyDnjm7rKf3Za
21.2271		Cell	1	0.000	1.000	372	8	siRNA-SC-10 PSPC1-A488 IMPa2-A546 DAPI 8C1-siRNA-IMP-a2-a4 V2.00	0	13. siRNA-SC-10 PSPC1-A488 DAPI IMPa2-A546 _av_TileScan_001 (Stage 48 of 49)	00-2eRjTZRj4RyDnjm7rKf3Za
21.8897		Cell	1	0.000	1.000	373	9	siRNA-SC-10 PSPC1-A488 IMPa2-A546 DAPI 8C1-siRNA-IMP-a2-a4 V2.00	0	13. siRNA-SC-10 PSPC1-A488 DAPI IMPa2-A546 _av_TileScan_001 (Stage 48 of 49)	00-2eRjTZRj4RyDnjm7rKf3Za
27.5014		Cell	1	0.000	1.000	374	10	siRNA-SC-10 PSPC1-A488 IMPa2-A546 DAPI 8C1-siRNA-IMP-a2-a4 V2.00	0	13. siRNA-SC-10 PSPC1-A488 DAPI IMPa2-A546 _av_TileScan_001 (Stage 48 of 49)	00-2eRjTZRj4RyDnjm7rKf3Za
51.807		Cell	1	0.000	1.000	375	11	siRNA-SC-10 PSPC1-A488 IMPa2-A546 DAPI 8C1-siRNA-IMP-a2-a4 V2.00	0	13. siRNA-SC-10 PSPC1-A488 DAPI IMPa2-A546 _av_TileScan_001 (Stage 48 of 49)	00-2eRjTZRj4RyDnjm7rKf3Za
28.376		Cell	1	0.000	1.000	376	0	siRNA-SC-10 PSPC1-A488 IMPa2-A546 DAPI 8C1-siRNA-IMP-a2-a4 V2.00	0	13. siRNA-SC-10 PSPC1-A488 DAPI IMPa2-A546 _aw_TileScan_001 (Stage 49 of 49)	00-TwW6Ck7pXFYsncXSJ9GPq6
16.6301		Cell	1	0.000	1.000	377	1	siRNA-SC-10 PSPC1-A488 IMPa2-A546 DAPI 8C1-siRNA-IMP-a2-a4 V2.00	0	13. siRNA-SC-10 PSPC1-A488 DAPI IMPa2-A546 _aw_TileScan_001 (Stage 49 of 49)	00-TwW6Ck7pXFYsncXSJ9GPq6
26.0135		Cell	1	0.000	1.000	378	2	siRNA-SC-10 PSPC1-A488 IMPa2-A546 DAPI 8C1-siRNA-IMP-a2-a4 V2.00	0	13. siRNA-SC-10 PSPC1-A488 DAPI IMPa2-A546 _aw_TileScan_001 (Stage 49 of 49)	00-TwW6Ck7pXFYsncXSJ9GPq6
22.1401		Cell	1	0.000	1.000	379	3	siRNA-SC-10 PSPC1-A488 IMPa2-A546 DAPI 8C1-siRNA-IMP-a2-a4 V2.00	0	13. siRNA-SC-10 PSPC1-A488 DAPI IMPa2-A546 _aw_TileScan_001 (Stage 49 of 49)	00-TwW6Ck7pXFYsncXSJ9GPq6
39.614		Cell	1	0.000	1.000	380	4	siRNA-SC-10 PSPC1-A488 IMPa2-A546 DAPI 8C1-siRNA-IMP-a2-a4 V2.00	0	13. siRNA-SC-10 PSPC1-A488 DAPI IMPa2-A546 _aw_TileScan_001 (Stage 49 of 49)	00-TwW6Ck7pXFYsncXSJ9GPq6
22.0246		Cell	1	0.000	1.000	381	5	siRNA-SC-10 PSPC1-A488 IMPa2-A546 DAPI 8C1-siRNA-IMP-a2-a4 V2.00	0	13. siRNA-SC-10 PSPC1-A488 DAPI IMPa2-A546 _aw_TileScan_001 (Stage 49 of 49)	00-TwW6Ck7pXFYsncXSJ9GPq6
41.5803		Cell	1	0.000	1.000	382	6	siRNA-SC-10 PSPC1-A488 IMPa2-A546 DAPI 8C1-siRNA-IMP-a2-a4 V2.00	0	13. siRNA-SC-10 PSPC1-A488 DAPI IMPa2-A546 _aw_TileScan_001 (Stage 49 of 49)	00-TwW6Ck7pXFYsncXSJ9GPq6
19.4279		Cell	1	0.000	1.000	383	7	siRNA-SC-10 PSPC1-A488 IMPa2-A546 DAPI 8C1-siRNA-IMP-a2-a4 V2.00	0	13. siRNA-SC-10 PSPC1-A488 DAPI IMPa2-A546 _aw_TileScan_001 (Stage 49 of 49)	00-TwW6Ck7pXFYsncXSJ9GPq6
22.1773		Cell	1	0.000	1.000	384	8	siRNA-SC-10 PSPC1-A488 IMPa2-A546 DAPI 8C1-siRNA-IMP-a2-a4 V2.00	0	13. siRNA-SC-10 PSPC1-A488 DAPI IMPa2-A546 _aw_TileScan_001 (Stage 49 of 49)	00-TwW6Ck7pXFYsncXSJ9GPq6
9.15612		Cell	1	0.000	1.000	385	9	siRNA-SC-10 PSPC1-A488 IMPa2-A546 DAPI 8C1-siRNA-IMP-a2-a4 V2.00	0	13. siRNA-SC-10 PSPC1-A488 DAPI IMPa2-A546 _aw_TileScan_001 (Stage 49 of 49)	00-TwW6Ck7pXFYsncXSJ9GPq6
23.0458		Cell	1	0.000	1.000	386	10	siRNA-SC-10 PSPC1-A488 IMPa2-A546 DAPI 8C1-siRNA-IMP-a2-a4 V2.00	0	13. siRNA-SC-10 PSPC1-A488 DAPI IMPa2-A546 _aw_TileScan_001 (Stage 49 of 49)	00-TwW6Ck7pXFYsncXSJ9GPq6
20.2111		Cell	1	0.000	1.000	387	11	siRNA-SC-10 PSPC1-A488 IMPa2-A546 DAPI 8C1-siRNA-IMP-a2-a4 V2.00	0	13. siRNA-SC-10 PSPC1-A488 DAPI IMPa2-A546 _aw_TileScan_001 (Stage 49 of 49)	00-TwW6Ck7pXFYsncXSJ9GPq6
17.7368		Cell	1	0.000	1.000	388	12	siRNA-SC-10 PSPC1-A488 IMPa2-A546 DAPI 8C1-siRNA-IMP-a2-a4 V2.00	0	13. siRNA-SC-10 PSPC1-A488 DAPI IMPa2-A546 _aw_TileScan_001 (Stage 49 of 49)	00-TwW6Ck7pXFYsncXSJ9GPq6
14.917		Cell	1	0.000	1.000	389	13	siRNA-SC-10 PSPC1-A488 IMPa2-A546 DAPI 8C1-siRNA-IMP-a2-a4 V2.00	0	13. siRNA-SC-10 PSPC1-A488 DAPI IMPa2-A546 _aw_TileScan_001 (Stage 49 of 49)	00-TwW6Ck7pXFYsncXSJ9GPq6
22.9566		Cell	1	0.000	1.000	390	14	siRNA-SC-10 PSPC1-A488 IMPa2-A546 DAPI 8C1-siRNA-IMP-a2-a4 V2.00	0	13. siRNA-SC-10 PSPC1-A488 DAPI IMPa2-A546 _aw_TileScan_001 (Stage 49 of 49)	00-TwW6Ck7pXFYsncXSJ9GPq6
23.7039		Cell	1	0.000	1.000	391	15	siRNA-SC-10 PSPC1-A488 IMPa2-A546 DAPI 8C1-siRNA-IMP-a2-a4 V2.00	0	13. siRNA-SC-10 PSPC1-A488 DAPI IMPa2-A546 _aw_TileScan_001 (Stage 49 of 49)	00-TwW6Ck7pXFYsncXSJ9GPq6
23.5849		Cell	1	0.000	1.000	392	16	siRNA-SC-10 PSPC1-A488 IMPa2-A546 DAPI 8C1-siRNA-IMP-a2-a4 V2.00	0	13. siRNA-SC-10 PSPC1-A488 DAPI IMPa2-A546 _aw_TileScan_001 (Stage 49 of 49)	00-TwW6Ck7pXFYsncXSJ9GPq6
27.2776		Cell	1	0.000	1.000	393	17	siRNA-SC-10 PSPC1-A488 IMPa2-A546 DAPI 8C1-siRNA-IMP-a2-a4 V2.00	0	13. siRNA-SC-10 PSPC1-A488 DAPI IMPa2-A546 _aw_TileScan_001 (Stage 49 of 49)	00-TwW6Ck7pXFYsncXSJ9GPq6
29.5832		Cell	1	0.000	1.000	394	18	siRNA-SC-10 PSPC1-A488 IMPa2-A546 DAPI 8C1-siRNA-IMP-a2-a4 V2.00	0	13. siRNA-SC-10 PSPC1-A488 DAPI IMPa2-A546 _aw_TileScan_001 (Stage 49 of 49)	00-TwW6Ck7pXFYsncXSJ9GPq6
16.2559		Cell	1	0.000	1.000	395	0	siRNA-SC-10 PSPC1-A488 IMPa2-A546 DAPI 8C1-siRNA-IMP-a2-a4 V2.00	0	13. siRNA-SC-10 PSPC1-A488 DAPI IMPa2-A546 _b_TileScan_001 (Stage 2 of 49)	00-GmLrzBwX6B3FxHZ9XF34HE
29.847		Cell	1	0.000	1.000	396	1	siRNA-SC-10 PSPC1-A488 IMPa2-A546 DAPI 8C1-siRNA-IMP-a2-a4 V2.00	0	13. siRNA-SC-10 PSPC1-A488 DAPI IMPa2-A546 _b_TileScan_001 (Stage 2 of 49)	00-GmLrzBwX6B3FxHZ9XF34HE
26.5318		Cell	1	0.000	1.000	397	2	siRNA-SC-10 PSPC1-A488 IMPa2-A546 DAPI 8C1-siRNA-IMP-a2-a4 V2.00	0	13. siRNA-SC-10 PSPC1-A488 DAPI IMPa2-A546 _b_TileScan_001 (Stage 2 of 49)	00-GmLrzBwX6B3FxHZ9XF34HE
16.0518		Cell	1	0.000	1.000	398	3	siRNA-SC-10 PSPC1-A488 IMPa2-A546 DAPI 8C1-siRNA-IMP-a2-a4 V2.00	0	13. siRNA-SC-10 PSPC1-A488 DAPI IMPa2-A546 _b_TileScan_001 (Stage 2 of 49)	00-GmLrzBwX6B3FxHZ9XF34HE
21.6776		Cell	1	0.000	1.000	399	4	siRNA-SC-10 PSPC1-A488 IMPa2-A546 DAPI 8C1-siRNA-IMP-a2-a4 V2.00	0	13. siRNA-SC-10 PSPC1-A488 DAPI IMPa2-A546 _b_TileScan_001 (Stage 2 of 49)	00-GmLrzBwX6B3FxHZ9XF34HE
21.6288		Cell	1	0.000	1.000	400	5	siRNA-SC-10 PSPC1-A488 IMPa2-A546 DAPI 8C1-siRNA-IMP-a2-a4 V2.00	0	13. siRNA-SC-10 PSPC1-A488 DAPI IMPa2-A546 _b_TileScan_001 (Stage 2 of 49)	00-GmLrzBwX6B3FxHZ9XF34HE
19.2201		Cell	1	0.000	1.000	401	6	siRNA-SC-10 PSPC1-A488 IMPa2-A546 DAPI 8C1-siRNA-IMP-a2-a4 V2.00	0	13. siRNA-SC-10 PSPC1-A488 DAPI IMPa2-A546 _b_TileScan_001 (Stage 2 of 49)	00-GmLrzBwX6B3FxHZ9XF34HE
9.89959		Cell	1	0.000	1.000	402	7	siRNA-SC-10 PSPC1-A488 IMPa2-A546 DAPI 8C1-siRNA-IMP-a2-a4 V2.00	0	13. siRNA-SC-10 PSPC1-A488 DAPI IMPa2-A546 _b_TileScan_001 (Stage 2 of 49)	00-GmLrzBwX6B3FxHZ9XF34HE
17.4653		Cell	1	0.000	1.000	403	8	siRNA-SC-10 PSPC1-A488 IMPa2-A546 DAPI 8C1-siRNA-IMP-a2-a4 V2.00	0	13. siRNA-SC-10 PSPC1-A488 DAPI IMPa2-A546 _b_TileScan_001 (Stage 2 of 49)	00-GmLrzBwX6B3FxHZ9XF34HE
25.773		Cell	1	0.000	1.000	404	9	siRNA-SC-10 PSPC1-A488 IMPa2-A546 DAPI 8C1-siRNA-IMP-a2-a4 V2.00	0	13. siRNA-SC-10 PSPC1-A488 DAPI IMPa2-A546 _b_TileScan_001 (Stage 2 of 49)	00-GmLrzBwX6B3FxHZ9XF34HE
30.9446		Cell	1	0.000	1.000	405	0	siRNA-SC-10 PSPC1-A488 IMPa2-A546 DAPI 8C1-siRNA-IMP-a2-a4 V2.00	0	13. siRNA-SC-10 PSPC1-A488 DAPI IMPa2-A546 _c_TileScan_001 (Stage 3 of 49)	00-n8qwDhzAhP4urMy7gVk8vg
38.2799		Cell	1	0.000	1.000	406	1	siRNA-SC-10 PSPC1-A488 IMPa2-A546 DAPI 8C1-siRNA-IMP-a2-a4 V2.00	0	13. siRNA-SC-10 PSPC1-A488 DAPI IMPa2-A546 _c_TileScan_001 (Stage 3 of 49)	00-n8qwDhzAhP4urMy7gVk8vg
22.6326		Cell	1	0.000	1.000	407	2	siRNA-SC-10 PSPC1-A488 IMPa2-A546 DAPI 8C1-siRNA-IMP-a2-a4 V2.00	0	13. siRNA-SC-10 PSPC1-A488 DAPI IMPa2-A546 _c_TileScan_001 (Stage 3 of 49)	00-n8qwDhzAhP4urMy7gVk8vg
17.9285		Cell	1	0.000	1.000	408	3	siRNA-SC-10 PSPC1-A488 IMPa2-A546 DAPI 8C1-siRNA-IMP-a2-a4 V2.00	0	13. siRNA-SC-10 PSPC1-A488 DAPI IMPa2-A546 _c_TileScan_001 (Stage 3 of 49)	00-n8qwDhzAhP4urMy7gVk8vg
20.9066		Cell	1	0.000	1.000	409	4	siRNA-SC-10 PSPC1-A488 IMPa2-A546 DAPI 8C1-siRNA-IMP-a2-a4 V2.00	0	13. siRNA-SC-10 PSPC1-A488 DAPI IMPa2-A546 _c_TileScan_001 (Stage 3 of 49)	00-n8qwDhzAhP4urMy7gVk8vg
15.4221		Cell	1	0.000	1.000	410	5	siRNA-SC-10 PSPC1-A488 IMPa2-A546 DAPI 8C1-siRNA-IMP-a2-a4 V2.00	0	13. siRNA-SC-10 PSPC1-A488 DAPI IMPa2-A546 _c_TileScan_001 (Stage 3 of 49)	00-n8qwDhzAhP4urMy7gVk8vg
9.14645		Cell	1	0.000	1.000	411	6	siRNA-SC-10 PSPC1-A488 IMPa2-A546 DAPI 8C1-siRNA-IMP-a2-a4 V2.00	0	13. siRNA-SC-10 PSPC1-A488 DAPI IMPa2-A546 _c_TileScan_001 (Stage 3 of 49)	00-n8qwDhzAhP4urMy7gVk8vg
24.9516		Cell	1	0.000	1.000	412	0	siRNA-SC-10 PSPC1-A488 IMPa2-A546 DAPI 8C1-siRNA-IMP-a2-a4 V2.00	0	13. siRNA-SC-10 PSPC1-A488 DAPI IMPa2-A546 _d_TileScan_001 (Stage 4 of 49)	00-6yPrwd58uMNUAt23FNP7fH
16.4556		Cell	1	0.000	1.000	413	1	siRNA-SC-10 PSPC1-A488 IMPa2-A546 DAPI 8C1-siRNA-IMP-a2-a4 V2.00	0	13. siRNA-SC-10 PSPC1-A488 DAPI IMPa2-A546 _d_TileScan_001 (Stage 4 of 49)	00-6yPrwd58uMNUAt23FNP7fH
19.629		Cell	1	0.000	1.000	414	2	siRNA-SC-10 PSPC1-A488 IMPa2-A546 DAPI 8C1-siRNA-IMP-a2-a4 V2.00	0	13. siRNA-SC-10 PSPC1-A488 DAPI IMPa2-A546 _d_TileScan_001 (Stage 4 of 49)	00-6yPrwd58uMNUAt23FNP7fH
22.5586		Cell	1	0.000	1.000	415	3	siRNA-SC-10 PSPC1-A488 IMPa2-A546 DAPI 8C1-siRNA-IMP-a2-a4 V2.00	0	13. siRNA-SC-10 PSPC1-A488 DAPI IMPa2-A546 _d_TileScan_001 (Stage 4 of 49)	00-6yPrwd58uMNUAt23FNP7fH
16.6009		Cell	1	0.000	1.000	416	4	siRNA-SC-10 PSPC1-A488 IMPa2-A546 DAPI 8C1-siRNA-IMP-a2-a4 V2.00	0	13. siRNA-SC-10 PSPC1-A488 DAPI IMPa2-A546 _d_TileScan_001 (Stage 4 of 49)	00-6yPrwd58uMNUAt23FNP7fH
25.1099		Cell	1	0.000	1.000	417	5	siRNA-SC-10 PSPC1-A488 IMPa2-A546 DAPI 8C1-siRNA-IMP-a2-a4 V2.00	0	13. siRNA-SC-10 PSPC1-A488 DAPI IMPa2-A546 _d_TileScan_001 (Stage 4 of 49)	00-6yPrwd58uMNUAt23FNP7fH
26.8124		Cell	1	0.000	1.000	418	6	siRNA-SC-10 PSPC1-A488 IMPa2-A546 DAPI 8C1-siRNA-IMP-a2-a4 V2.00	0	13. siRNA-SC-10 PSPC1-A488 DAPI IMPa2-A546 _d_TileScan_001 (Stage 4 of 49)	00-6yPrwd58uMNUAt23FNP7fH
19.0917		Cell	1	0.000	1.000	419	7	siRNA-SC-10 PSPC1-A488 IMPa2-A546 DAPI 8C1-siRNA-IMP-a2-a4 V2.00	0	13. siRNA-SC-10 PSPC1-A488 DAPI IMPa2-A546 _d_TileScan_001 (Stage 4 of 49)	00-6yPrwd58uMNUAt23FNP7fH
10.221		Cell	1	0.000	1.000	420	8	siRNA-SC-10 PSPC1-A488 IMPa2-A546 DAPI 8C1-siRNA-IMP-a2-a4 V2.00	0	13. siRNA-SC-10 PSPC1-A488 DAPI IMPa2-A546 _d_TileScan_001 (Stage 4 of 49)	00-6yPrwd58uMNUAt23FNP7fH
21.9449		Cell	1	0.000	1.000	421	9	siRNA-SC-10 PSPC1-A488 IMPa2-A546 DAPI 8C1-siRNA-IMP-a2-a4 V2.00	0	13. siRNA-SC-10 PSPC1-A488 DAPI IMPa2-A546 _d_TileScan_001 (Stage 4 of 49)	00-6yPrwd58uMNUAt23FNP7fH
22.312		Cell	1	0.000	1.000	422	10	siRNA-SC-10 PSPC1-A488 IMPa2-A546 DAPI 8C1-siRNA-IMP-a2-a4 V2.00	0	13. siRNA-SC-10 PSPC1-A488 DAPI IMPa2-A546 _d_TileScan_001 (Stage 4 of 49)	00-6yPrwd58uMNUAt23FNP7fH
23.5317		Cell	1	0.000	1.000	423	11	siRNA-SC-10 PSPC1-A488 IMPa2-A546 DAPI 8C1-siRNA-IMP-a2-a4 V2.00	0	13. siRNA-SC-10 PSPC1-A488 DAPI IMPa2-A546 _d_TileScan_001 (Stage 4 of 49)	00-6yPrwd58uMNUAt23FNP7fH
8.93147		Cell	1	0.000	1.000	424	0	siRNA-SC-10 PSPC1-A488 IMPa2-A546 DAPI 8C1-siRNA-IMP-a2-a4 V2.00	0	13. siRNA-SC-10 PSPC1-A488 DAPI IMPa2-A546 _e_TileScan_001 (Stage 5 of 49)	00-i6Un9Sb6JSz3a4HhLAHUB5
29.0605		Cell	1	0.000	1.000	425	1	siRNA-SC-10 PSPC1-A488 IMPa2-A546 DAPI 8C1-siRNA-IMP-a2-a4 V2.00	0	13. siRNA-SC-10 PSPC1-A488 DAPI IMPa2-A546 _e_TileScan_001 (Stage 5 of 49)	00-i6Un9Sb6JSz3a4HhLAHUB5
13.5001		Cell	1	0.000	1.000	426	2	siRNA-SC-10 PSPC1-A488 IMPa2-A546 DAPI 8C1-siRNA-IMP-a2-a4 V2.00	0	13. siRNA-SC-10 PSPC1-A488 DAPI IMPa2-A546 _e_TileScan_001 (Stage 5 of 49)	00-i6Un9Sb6JSz3a4HhLAHUB5
20.4111		Cell	1	0.000	1.000	427	3	siRNA-SC-10 PSPC1-A488 IMPa2-A546 DAPI 8C1-siRNA-IMP-a2-a4 V2.00	0	13. siRNA-SC-10 PSPC1-A488 DAPI IMPa2-A546 _e_TileScan_001 (Stage 5 of 49)	00-i6Un9Sb6JSz3a4HhLAHUB5
23.3401		Cell	1	0.000	1.000	428	4	siRNA-SC-10 PSPC1-A488 IMPa2-A546 DAPI 8C1-siRNA-IMP-a2-a4 V2.00	0	13. siRNA-SC-10 PSPC1-A488 DAPI IMPa2-A546 _e_TileScan_001 (Stage 5 of 49)	00-i6Un9Sb6JSz3a4HhLAHUB5
20.5315		Cell	1	0.000	1.000	429	5	siRNA-SC-10 PSPC1-A488 IMPa2-A546 DAPI 8C1-siRNA-IMP-a2-a4 V2.00	0	13. siRNA-SC-10 PSPC1-A488 DAPI IMPa2-A546 _e_TileScan_001 (Stage 5 of 49)	00-i6Un9Sb6JSz3a4HhLAHUB5
16.3757		Cell	1	0.000	1.000	430	6	siRNA-SC-10 PSPC1-A488 IMPa2-A546 DAPI 8C1-siRNA-IMP-a2-a4 V2.00	0	13. siRNA-SC-10 PSPC1-A488 DAPI IMPa2-A546 _e_TileScan_001 (Stage 5 of 49)	00-i6Un9Sb6JSz3a4HhLAHUB5
16.9379		Cell	1	0.000	1.000	431	7	siRNA-SC-10 PSPC1-A488 IMPa2-A546 DAPI 8C1-siRNA-IMP-a2-a4 V2.00	0	13. siRNA-SC-10 PSPC1-A488 DAPI IMPa2-A546 _e_TileScan_001 (Stage 5 of 49)	00-i6Un9Sb6JSz3a4HhLAHUB5
19.6062		Cell	1	0.000	1.000	432	8	siRNA-SC-10 PSPC1-A488 IMPa2-A546 DAPI 8C1-siRNA-IMP-a2-a4 V2.00	0	13. siRNA-SC-10 PSPC1-A488 DAPI IMPa2-A546 _e_TileScan_001 (Stage 5 of 49)	00-i6Un9Sb6JSz3a4HhLAHUB5
22.2182		Cell	1	0.000	1.000	433	9	siRNA-SC-10 PSPC1-A488 IMPa2-A546 DAPI 8C1-siRNA-IMP-a2-a4 V2.00	0	13. siRNA-SC-10 PSPC1-A488 DAPI IMPa2-A546 _e_TileScan_001 (Stage 5 of 49)	00-i6Un9Sb6JSz3a4HhLAHUB5
21.34		Cell	1	0.000	1.000	434	10	siRNA-SC-10 PSPC1-A488 IMPa2-A546 DAPI 8C1-siRNA-IMP-a2-a4 V2.00	0	13. siRNA-SC-10 PSPC1-A488 DAPI IMPa2-A546 _e_TileScan_001 (Stage 5 of 49)	00-i6Un9Sb6JSz3a4HhLAHUB5
28.7021		Cell	1	0.000	1.000	435	11	siRNA-SC-10 PSPC1-A488 IMPa2-A546 DAPI 8C1-siRNA-IMP-a2-a4 V2.00	0	13. siRNA-SC-10 PSPC1-A488 DAPI IMPa2-A546 _e_TileScan_001 (Stage 5 of 49)	00-i6Un9Sb6JSz3a4HhLAHUB5
18.7962		Cell	1	0.000	1.000	436	12	siRNA-SC-10 PSPC1-A488 IMPa2-A546 DAPI 8C1-siRNA-IMP-a2-a4 V2.00	0	13. siRNA-SC-10 PSPC1-A488 DAPI IMPa2-A546 _e_TileScan_001 (Stage 5 of 49)	00-i6Un9Sb6JSz3a4HhLAHUB5
20.0827		Cell	1	0.000	1.000	437	13	siRNA-SC-10 PSPC1-A488 IMPa2-A546 DAPI 8C1-siRNA-IMP-a2-a4 V2.00	0	13. siRNA-SC-10 PSPC1-A488 DAPI IMPa2-A546 _e_TileScan_001 (Stage 5 of 49)	00-i6Un9Sb6JSz3a4HhLAHUB5
16.2136		Cell	1	0.000	1.000	438	14	siRNA-SC-10 PSPC1-A488 IMPa2-A546 DAPI 8C1-siRNA-IMP-a2-a4 V2.00	0	13. siRNA-SC-10 PSPC1-A488 DAPI IMPa2-A546 _e_TileScan_001 (Stage 5 of 49)	00-i6Un9Sb6JSz3a4HhLAHUB5
30.9764		Cell	1	0.000	1.000	439	15	siRNA-SC-10 PSPC1-A488 IMPa2-A546 DAPI 8C1-siRNA-IMP-a2-a4 V2.00	0	13. siRNA-SC-10 PSPC1-A488 DAPI IMPa2-A546 _e_TileScan_001 (Stage 5 of 49)	00-i6Un9Sb6JSz3a4HhLAHUB5
20.544		Cell	1	0.000	1.000	440	16	siRNA-SC-10 PSPC1-A488 IMPa2-A546 DAPI 8C1-siRNA-IMP-a2-a4 V2.00	0	13. siRNA-SC-10 PSPC1-A488 DAPI IMPa2-A546 _e_TileScan_001 (Stage 5 of 49)	00-i6Un9Sb6JSz3a4HhLAHUB5
30.4102		Cell	1	0.000	1.000	441	17	siRNA-SC-10 PSPC1-A488 IMPa2-A546 DAPI 8C1-siRNA-IMP-a2-a4 V2.00	0	13. siRNA-SC-10 PSPC1-A488 DAPI IMPa2-A546 _e_TileScan_001 (Stage 5 of 49)	00-i6Un9Sb6JSz3a4HhLAHUB5
16.6115		Cell	1	0.000	1.000	442	18	siRNA-SC-10 PSPC1-A488 IMPa2-A546 DAPI 8C1-siRNA-IMP-a2-a4 V2.00	0	13. siRNA-SC-10 PSPC1-A488 DAPI IMPa2-A546 _e_TileScan_001 (Stage 5 of 49)	00-i6Un9Sb6JSz3a4HhLAHUB5
16.6855		Cell	1	0.000	1.000	443	0	siRNA-SC-10 PSPC1-A488 IMPa2-A546 DAPI 8C1-siRNA-IMP-a2-a4 V2.00	0	13. siRNA-SC-10 PSPC1-A488 DAPI IMPa2-A546 _f_TileScan_001 (Stage 6 of 49)	00-qgg3WRpesmcLJMGqTCHvAZ
31.3755		Cell	1	0.000	1.000	444	1	siRNA-SC-10 PSPC1-A488 IMPa2-A546 DAPI 8C1-siRNA-IMP-a2-a4 V2.00	0	13. siRNA-SC-10 PSPC1-A488 DAPI IMPa2-A546 _f_TileScan_001 (Stage 6 of 49)	00-qgg3WRpesmcLJMGqTCHvAZ
21.7066		Cell	1	0.000	1.000	445	2	siRNA-SC-10 PSPC1-A488 IMPa2-A546 DAPI 8C1-siRNA-IMP-a2-a4 V2.00	0	13. siRNA-SC-10 PSPC1-A488 DAPI IMPa2-A546 _f_TileScan_001 (Stage 6 of 49)	00-qgg3WRpesmcLJMGqTCHvAZ
36.3969		Cell	1	0.000	1.000	446	3	siRNA-SC-10 PSPC1-A488 IMPa2-A546 DAPI 8C1-siRNA-IMP-a2-a4 V2.00	0	13. siRNA-SC-10 PSPC1-A488 DAPI IMPa2-A546 _f_TileScan_001 (Stage 6 of 49)	00-qgg3WRpesmcLJMGqTCHvAZ
20.1067		Cell	1	0.000	1.000	447	4	siRNA-SC-10 PSPC1-A488 IMPa2-A546 DAPI 8C1-siRNA-IMP-a2-a4 V2.00	0	13. siRNA-SC-10 PSPC1-A488 DAPI IMPa2-A546 _f_TileScan_001 (Stage 6 of 49)	00-qgg3WRpesmcLJMGqTCHvAZ
19.4877		Cell	1	0.000	1.000	448	5	siRNA-SC-10 PSPC1-A488 IMPa2-A546 DAPI 8C1-siRNA-IMP-a2-a4 V2.00	0	13. siRNA-SC-10 PSPC1-A488 DAPI IMPa2-A546 _f_TileScan_001 (Stage 6 of 49)	00-qgg3WRpesmcLJMGqTCHvAZ
19.0681		Cell	1	0.000	1.000	449	6	siRNA-SC-10 PSPC1-A488 IMPa2-A546 DAPI 8C1-siRNA-IMP-a2-a4 V2.00	0	13. siRNA-SC-10 PSPC1-A488 DAPI IMPa2-A546 _f_TileScan_001 (Stage 6 of 49)	00-qgg3WRpesmcLJMGqTCHvAZ
20.9588		Cell	1	0.000	1.000	450	7	siRNA-SC-10 PSPC1-A488 IMPa2-A546 DAPI 8C1-siRNA-IMP-a2-a4 V2.00	0	13. siRNA-SC-10 PSPC1-A488 DAPI IMPa2-A546 _f_TileScan_001 (Stage 6 of 49)	00-qgg3WRpesmcLJMGqTCHvAZ
22.4884		Cell	1	0.000	1.000	451	8	siRNA-SC-10 PSPC1-A488 IMPa2-A546 DAPI 8C1-siRNA-IMP-a2-a4 V2.00	0	13. siRNA-SC-10 PSPC1-A488 DAPI IMPa2-A546 _f_TileScan_001 (Stage 6 of 49)	00-qgg3WRpesmcLJMGqTCHvAZ
27.8528		Cell	1	0.000	1.000	452	9	siRNA-SC-10 PSPC1-A488 IMPa2-A546 DAPI 8C1-siRNA-IMP-a2-a4 V2.00	0	13. siRNA-SC-10 PSPC1-A488 DAPI IMPa2-A546 _f_TileScan_001 (Stage 6 of 49)	00-qgg3WRpesmcLJMGqTCHvAZ
18.1197		Cell	1	0.000	1.000	453	10	siRNA-SC-10 PSPC1-A488 IMPa2-A546 DAPI 8C1-siRNA-IMP-a2-a4 V2.00	0	13. siRNA-SC-10 PSPC1-A488 DAPI IMPa2-A546 _f_TileScan_001 (Stage 6 of 49)	00-qgg3WRpesmcLJMGqTCHvAZ
54.6575		Cell	1	0.000	1.000	454	11	siRNA-SC-10 PSPC1-A488 IMPa2-A546 DAPI 8C1-siRNA-IMP-a2-a4 V2.00	0	13. siRNA-SC-10 PSPC1-A488 DAPI IMPa2-A546 _f_TileScan_001 (Stage 6 of 49)	00-qgg3WRpesmcLJMGqTCHvAZ
17.4551		Cell	1	0.000	1.000	455	12	siRNA-SC-10 PSPC1-A488 IMPa2-A546 DAPI 8C1-siRNA-IMP-a2-a4 V2.00	0	13. siRNA-SC-10 PSPC1-A488 DAPI IMPa2-A546 _f_TileScan_001 (Stage 6 of 49)	00-qgg3WRpesmcLJMGqTCHvAZ
29.6495		Cell	1	0.000	1.000	456	13	siRNA-SC-10 PSPC1-A488 IMPa2-A546 DAPI 8C1-siRNA-IMP-a2-a4 V2.00	0	13. siRNA-SC-10 PSPC1-A488 DAPI IMPa2-A546 _f_TileScan_001 (Stage 6 of 49)	00-qgg3WRpesmcLJMGqTCHvAZ
23.5042		Cell	1	0.000	1.000	457	14	siRNA-SC-10 PSPC1-A488 IMPa2-A546 DAPI 8C1-siRNA-IMP-a2-a4 V2.00	0	13. siRNA-SC-10 PSPC1-A488 DAPI IMPa2-A546 _f_TileScan_001 (Stage 6 of 49)	00-qgg3WRpesmcLJMGqTCHvAZ
13.9485		Cell	1	0.000	1.000	458	15	siRNA-SC-10 PSPC1-A488 IMPa2-A546 DAPI 8C1-siRNA-IMP-a2-a4 V2.00	0	13. siRNA-SC-10 PSPC1-A488 DAPI IMPa2-A546 _f_TileScan_001 (Stage 6 of 49)	00-qgg3WRpesmcLJMGqTCHvAZ
16.1672		Cell	1	0.000	1.000	459	16	siRNA-SC-10 PSPC1-A488 IMPa2-A546 DAPI 8C1-siRNA-IMP-a2-a4 V2.00	0	13. siRNA-SC-10 PSPC1-A488 DAPI IMPa2-A546 _f_TileScan_001 (Stage 6 of 49)	00-qgg3WRpesmcLJMGqTCHvAZ
18.8223		Cell	1	0.000	1.000	460	17	siRNA-SC-10 PSPC1-A488 IMPa2-A546 DAPI 8C1-siRNA-IMP-a2-a4 V2.00	0	13. siRNA-SC-10 PSPC1-A488 DAPI IMPa2-A546 _f_TileScan_001 (Stage 6 of 49)	00-qgg3WRpesmcLJMGqTCHvAZ
19.4081		Cell	1	0.000	1.000	461	18	siRNA-SC-10 PSPC1-A488 IMPa2-A546 DAPI 8C1-siRNA-IMP-a2-a4 V2.00	0	13. siRNA-SC-10 PSPC1-A488 DAPI IMPa2-A546 _f_TileScan_001 (Stage 6 of 49)	00-qgg3WRpesmcLJMGqTCHvAZ
19.8946		Cell	1	0.000	1.000	462	19	siRNA-SC-10 PSPC1-A488 IMPa2-A546 DAPI 8C1-siRNA-IMP-a2-a4 V2.00	0	13. siRNA-SC-10 PSPC1-A488 DAPI IMPa2-A546 _f_TileScan_001 (Stage 6 of 49)	00-qgg3WRpesmcLJMGqTCHvAZ
18.2992		Cell	1	0.000	1.000	463	20	siRNA-SC-10 PSPC1-A488 IMPa2-A546 DAPI 8C1-siRNA-IMP-a2-a4 V2.00	0	13. siRNA-SC-10 PSPC1-A488 DAPI IMPa2-A546 _f_TileScan_001 (Stage 6 of 49)	00-qgg3WRpesmcLJMGqTCHvAZ
14.2966		Cell	1	0.000	1.000	464	21	siRNA-SC-10 PSPC1-A488 IMPa2-A546 DAPI 8C1-siRNA-IMP-a2-a4 V2.00	0	13. siRNA-SC-10 PSPC1-A488 DAPI IMPa2-A546 _f_TileScan_001 (Stage 6 of 49)	00-qgg3WRpesmcLJMGqTCHvAZ
18.576		Cell	1	0.000	1.000	465	22	siRNA-SC-10 PSPC1-A488 IMPa2-A546 DAPI 8C1-siRNA-IMP-a2-a4 V2.00	0	13. siRNA-SC-10 PSPC1-A488 DAPI IMPa2-A546 _f_TileScan_001 (Stage 6 of 49)	00-qgg3WRpesmcLJMGqTCHvAZ
16.0987		Cell	1	0.000	1.000	466	23	siRNA-SC-10 PSPC1-A488 IMPa2-A546 DAPI 8C1-siRNA-IMP-a2-a4 V2.00	0	13. siRNA-SC-10 PSPC1-A488 DAPI IMPa2-A546 _f_TileScan_001 (Stage 6 of 49)	00-qgg3WRpesmcLJMGqTCHvAZ
20.3188		Cell	1	0.000	1.000	467	24	siRNA-SC-10 PSPC1-A488 IMPa2-A546 DAPI 8C1-siRNA-IMP-a2-a4 V2.00	0	13. siRNA-SC-10 PSPC1-A488 DAPI IMPa2-A546 _f_TileScan_001 (Stage 6 of 49)	00-qgg3WRpesmcLJMGqTCHvAZ
18.2292		Cell	1	0.000	1.000	468	0	siRNA-SC-10 PSPC1-A488 IMPa2-A546 DAPI 8C1-siRNA-IMP-a2-a4 V2.00	0	13. siRNA-SC-10 PSPC1-A488 DAPI IMPa2-A546 _g_TileScan_001 (Stage 7 of 49)	00-LSZVp4ewRrfTiQabFg8PkB
40.6516		Cell	1	0.000	1.000	469	1	siRNA-SC-10 PSPC1-A488 IMPa2-A546 DAPI 8C1-siRNA-IMP-a2-a4 V2.00	0	13. siRNA-SC-10 PSPC1-A488 DAPI IMPa2-A546 _g_TileScan_001 (Stage 7 of 49)	00-LSZVp4ewRrfTiQabFg8PkB
26.8101		Cell	1	0.000	1.000	470	2	siRNA-SC-10 PSPC1-A488 IMPa2-A546 DAPI 8C1-siRNA-IMP-a2-a4 V2.00	0	13. siRNA-SC-10 PSPC1-A488 DAPI IMPa2-A546 _g_TileScan_001 (Stage 7 of 49)	00-LSZVp4ewRrfTiQabFg8PkB
18.344		Cell	1	0.000	1.000	471	3	siRNA-SC-10 PSPC1-A488 IMPa2-A546 DAPI 8C1-siRNA-IMP-a2-a4 V2.00	0	13. siRNA-SC-10 PSPC1-A488 DAPI IMPa2-A546 _g_TileScan_001 (Stage 7 of 49)	00-LSZVp4ewRrfTiQabFg8PkB
20.1057		Cell	1	0.000	1.000	472	4	siRNA-SC-10 PSPC1-A488 IMPa2-A546 DAPI 8C1-siRNA-IMP-a2-a4 V2.00	0	13. siRNA-SC-10 PSPC1-A488 DAPI IMPa2-A546 _g_TileScan_001 (Stage 7 of 49)	00-LSZVp4ewRrfTiQabFg8PkB
22.29		Cell	1	0.000	1.000	473	5	siRNA-SC-10 PSPC1-A488 IMPa2-A546 DAPI 8C1-siRNA-IMP-a2-a4 V2.00	0	13. siRNA-SC-10 PSPC1-A488 DAPI IMPa2-A546 _g_TileScan_001 (Stage 7 of 49)	00-LSZVp4ewRrfTiQabFg8PkB
9.73109		Cell	1	0.000	1.000	474	6	siRNA-SC-10 PSPC1-A488 IMPa2-A546 DAPI 8C1-siRNA-IMP-a2-a4 V2.00	0	13. siRNA-SC-10 PSPC1-A488 DAPI IMPa2-A546 _g_TileScan_001 (Stage 7 of 49)	00-LSZVp4ewRrfTiQabFg8PkB
21.7283		Cell	1	0.000	1.000	475	7	siRNA-SC-10 PSPC1-A488 IMPa2-A546 DAPI 8C1-siRNA-IMP-a2-a4 V2.00	0	13. siRNA-SC-10 PSPC1-A488 DAPI IMPa2-A546 _g_TileScan_001 (Stage 7 of 49)	00-LSZVp4ewRrfTiQabFg8PkB
37.6481		Cell	1	0.000	1.000	476	8	siRNA-SC-10 PSPC1-A488 IMPa2-A546 DAPI 8C1-siRNA-IMP-a2-a4 V2.00	0	13. siRNA-SC-10 PSPC1-A488 DAPI IMPa2-A546 _g_TileScan_001 (Stage 7 of 49)	00-LSZVp4ewRrfTiQabFg8PkB
21.7901		Cell	1	0.000	1.000	477	9	siRNA-SC-10 PSPC1-A488 IMPa2-A546 DAPI 8C1-siRNA-IMP-a2-a4 V2.00	0	13. siRNA-SC-10 PSPC1-A488 DAPI IMPa2-A546 _g_TileScan_001 (Stage 7 of 49)	00-LSZVp4ewRrfTiQabFg8PkB
17.4371		Cell	1	0.000	1.000	478	10	siRNA-SC-10 PSPC1-A488 IMPa2-A546 DAPI 8C1-siRNA-IMP-a2-a4 V2.00	0	13. siRNA-SC-10 PSPC1-A488 DAPI IMPa2-A546 _g_TileScan_001 (Stage 7 of 49)	00-LSZVp4ewRrfTiQabFg8PkB
20.1093		Cell	1	0.000	1.000	479	11	siRNA-SC-10 PSPC1-A488 IMPa2-A546 DAPI 8C1-siRNA-IMP-a2-a4 V2.00	0	13. siRNA-SC-10 PSPC1-A488 DAPI IMPa2-A546 _g_TileScan_001 (Stage 7 of 49)	00-LSZVp4ewRrfTiQabFg8PkB
17.5276		Cell	1	0.000	1.000	480	12	siRNA-SC-10 PSPC1-A488 IMPa2-A546 DAPI 8C1-siRNA-IMP-a2-a4 V2.00	0	13. siRNA-SC-10 PSPC1-A488 DAPI IMPa2-A546 _g_TileScan_001 (Stage 7 of 49)	00-LSZVp4ewRrfTiQabFg8PkB
31.0659		Cell	1	0.000	1.000	481	13	siRNA-SC-10 PSPC1-A488 IMPa2-A546 DAPI 8C1-siRNA-IMP-a2-a4 V2.00	0	13. siRNA-SC-10 PSPC1-A488 DAPI IMPa2-A546 _g_TileScan_001 (Stage 7 of 49)	00-LSZVp4ewRrfTiQabFg8PkB
16.1894		Cell	1	0.000	1.000	482	0	siRNA-SC-10 PSPC1-A488 IMPa2-A546 DAPI 8C1-siRNA-IMP-a2-a4 V2.00	0	13. siRNA-SC-10 PSPC1-A488 DAPI IMPa2-A546 _h_TileScan_001 (Stage 8 of 49)	00-Gp48vXYLCN8PXg7MM8UJig
38.828		Cell	1	0.000	1.000	483	1	siRNA-SC-10 PSPC1-A488 IMPa2-A546 DAPI 8C1-siRNA-IMP-a2-a4 V2.00	0	13. siRNA-SC-10 PSPC1-A488 DAPI IMPa2-A546 _h_TileScan_001 (Stage 8 of 49)	00-Gp48vXYLCN8PXg7MM8UJig
16.6633		Cell	1	0.000	1.000	484	2	siRNA-SC-10 PSPC1-A488 IMPa2-A546 DAPI 8C1-siRNA-IMP-a2-a4 V2.00	0	13. siRNA-SC-10 PSPC1-A488 DAPI IMPa2-A546 _h_TileScan_001 (Stage 8 of 49)	00-Gp48vXYLCN8PXg7MM8UJig
10.4725		Cell	1	0.000	1.000	485	3	siRNA-SC-10 PSPC1-A488 IMPa2-A546 DAPI 8C1-siRNA-IMP-a2-a4 V2.00	0	13. siRNA-SC-10 PSPC1-A488 DAPI IMPa2-A546 _h_TileScan_001 (Stage 8 of 49)	00-Gp48vXYLCN8PXg7MM8UJig
56.8053		Cell	1	0.000	1.000	486	4	siRNA-SC-10 PSPC1-A488 IMPa2-A546 DAPI 8C1-siRNA-IMP-a2-a4 V2.00	0	13. siRNA-SC-10 PSPC1-A488 DAPI IMPa2-A546 _h_TileScan_001 (Stage 8 of 49)	00-Gp48vXYLCN8PXg7MM8UJig
22.926		Cell	1	0.000	1.000	487	5	siRNA-SC-10 PSPC1-A488 IMPa2-A546 DAPI 8C1-siRNA-IMP-a2-a4 V2.00	0	13. siRNA-SC-10 PSPC1-A488 DAPI IMPa2-A546 _h_TileScan_001 (Stage 8 of 49)	00-Gp48vXYLCN8PXg7MM8UJig
21.2765		Cell	1	0.000	1.000	488	6	siRNA-SC-10 PSPC1-A488 IMPa2-A546 DAPI 8C1-siRNA-IMP-a2-a4 V2.00	0	13. siRNA-SC-10 PSPC1-A488 DAPI IMPa2-A546 _h_TileScan_001 (Stage 8 of 49)	00-Gp48vXYLCN8PXg7MM8UJig
17.684		Cell	1	0.000	1.000	489	7	siRNA-SC-10 PSPC1-A488 IMPa2-A546 DAPI 8C1-siRNA-IMP-a2-a4 V2.00	0	13. siRNA-SC-10 PSPC1-A488 DAPI IMPa2-A546 _h_TileScan_001 (Stage 8 of 49)	00-Gp48vXYLCN8PXg7MM8UJig
20.8068		Cell	1	0.000	1.000	490	8	siRNA-SC-10 PSPC1-A488 IMPa2-A546 DAPI 8C1-siRNA-IMP-a2-a4 V2.00	0	13. siRNA-SC-10 PSPC1-A488 DAPI IMPa2-A546 _h_TileScan_001 (Stage 8 of 49)	00-Gp48vXYLCN8PXg7MM8UJig
23.6938		Cell	1	0.000	1.000	491	9	siRNA-SC-10 PSPC1-A488 IMPa2-A546 DAPI 8C1-siRNA-IMP-a2-a4 V2.00	0	13. siRNA-SC-10 PSPC1-A488 DAPI IMPa2-A546 _h_TileScan_001 (Stage 8 of 49)	00-Gp48vXYLCN8PXg7MM8UJig
16.3866		Cell	1	0.000	1.000	492	10	siRNA-SC-10 PSPC1-A488 IMPa2-A546 DAPI 8C1-siRNA-IMP-a2-a4 V2.00	0	13. siRNA-SC-10 PSPC1-A488 DAPI IMPa2-A546 _h_TileScan_001 (Stage 8 of 49)	00-Gp48vXYLCN8PXg7MM8UJig
25.6931		Cell	1	0.000	1.000	493	0	siRNA-SC-10 PSPC1-A488 IMPa2-A546 DAPI 8C1-siRNA-IMP-a2-a4 V2.00	0	13. siRNA-SC-10 PSPC1-A488 DAPI IMPa2-A546 _i_TileScan_001 (Stage 9 of 49)	00-urnAov2TuMWKvNFRQCpQ7c
22.3001		Cell	1	0.000	1.000	494	1	siRNA-SC-10 PSPC1-A488 IMPa2-A546 DAPI 8C1-siRNA-IMP-a2-a4 V2.00	0	13. siRNA-SC-10 PSPC1-A488 DAPI IMPa2-A546 _i_TileScan_001 (Stage 9 of 49)	00-urnAov2TuMWKvNFRQCpQ7c
21.3522		Cell	1	0.000	1.000	495	2	siRNA-SC-10 PSPC1-A488 IMPa2-A546 DAPI 8C1-siRNA-IMP-a2-a4 V2.00	0	13. siRNA-SC-10 PSPC1-A488 DAPI IMPa2-A546 _i_TileScan_001 (Stage 9 of 49)	00-urnAov2TuMWKvNFRQCpQ7c
29.8528		Cell	1	0.000	1.000	496	3	siRNA-SC-10 PSPC1-A488 IMPa2-A546 DAPI 8C1-siRNA-IMP-a2-a4 V2.00	0	13. siRNA-SC-10 PSPC1-A488 DAPI IMPa2-A546 _i_TileScan_001 (Stage 9 of 49)	00-urnAov2TuMWKvNFRQCpQ7c
14.1388		Cell	1	0.000	1.000	497	4	siRNA-SC-10 PSPC1-A488 IMPa2-A546 DAPI 8C1-siRNA-IMP-a2-a4 V2.00	0	13. siRNA-SC-10 PSPC1-A488 DAPI IMPa2-A546 _i_TileScan_001 (Stage 9 of 49)	00-urnAov2TuMWKvNFRQCpQ7c
12.6926		Cell	1	0.000	1.000	498	5	siRNA-SC-10 PSPC1-A488 IMPa2-A546 DAPI 8C1-siRNA-IMP-a2-a4 V2.00	0	13. siRNA-SC-10 PSPC1-A488 DAPI IMPa2-A546 _i_TileScan_001 (Stage 9 of 49)	00-urnAov2TuMWKvNFRQCpQ7c
30.5642		Cell	1	0.000	1.000	499	6	siRNA-SC-10 PSPC1-A488 IMPa2-A546 DAPI 8C1-siRNA-IMP-a2-a4 V2.00	0	13. siRNA-SC-10 PSPC1-A488 DAPI IMPa2-A546 _i_TileScan_001 (Stage 9 of 49)	00-urnAov2TuMWKvNFRQCpQ7c
30.94		Cell	1	0.000	1.000	500	7	siRNA-SC-10 PSPC1-A488 IMPa2-A546 DAPI 8C1-siRNA-IMP-a2-a4 V2.00	0	13. siRNA-SC-10 PSPC1-A488 DAPI IMPa2-A546 _i_TileScan_001 (Stage 9 of 49)	00-urnAov2TuMWKvNFRQCpQ7c
18.5074		Cell	1	0.000	1.000	501	8	siRNA-SC-10 PSPC1-A488 IMPa2-A546 DAPI 8C1-siRNA-IMP-a2-a4 V2.00	0	13. siRNA-SC-10 PSPC1-A488 DAPI IMPa2-A546 _i_TileScan_001 (Stage 9 of 49)	00-urnAov2TuMWKvNFRQCpQ7c
17.2806		Cell	1	0.000	1.000	502	9	siRNA-SC-10 PSPC1-A488 IMPa2-A546 DAPI 8C1-siRNA-IMP-a2-a4 V2.00	0	13. siRNA-SC-10 PSPC1-A488 DAPI IMPa2-A546 _i_TileScan_001 (Stage 9 of 49)	00-urnAov2TuMWKvNFRQCpQ7c
16.8461		Cell	1	0.000	1.000	503	10	siRNA-SC-10 PSPC1-A488 IMPa2-A546 DAPI 8C1-siRNA-IMP-a2-a4 V2.00	0	13. siRNA-SC-10 PSPC1-A488 DAPI IMPa2-A546 _i_TileScan_001 (Stage 9 of 49)	00-urnAov2TuMWKvNFRQCpQ7c
19.2121		Cell	1	0.000	1.000	504	11	siRNA-SC-10 PSPC1-A488 IMPa2-A546 DAPI 8C1-siRNA-IMP-a2-a4 V2.00	0	13. siRNA-SC-10 PSPC1-A488 DAPI IMPa2-A546 _i_TileScan_001 (Stage 9 of 49)	00-urnAov2TuMWKvNFRQCpQ7c
23.8137		Cell	1	0.000	1.000	505	12	siRNA-SC-10 PSPC1-A488 IMPa2-A546 DAPI 8C1-siRNA-IMP-a2-a4 V2.00	0	13. siRNA-SC-10 PSPC1-A488 DAPI IMPa2-A546 _i_TileScan_001 (Stage 9 of 49)	00-urnAov2TuMWKvNFRQCpQ7c
18.033		Cell	1	0.000	1.000	506	13	siRNA-SC-10 PSPC1-A488 IMPa2-A546 DAPI 8C1-siRNA-IMP-a2-a4 V2.00	0	13. siRNA-SC-10 PSPC1-A488 DAPI IMPa2-A546 _i_TileScan_001 (Stage 9 of 49)	00-urnAov2TuMWKvNFRQCpQ7c
18.3306		Cell	1	0.000	1.000	507	14	siRNA-SC-10 PSPC1-A488 IMPa2-A546 DAPI 8C1-siRNA-IMP-a2-a4 V2.00	0	13. siRNA-SC-10 PSPC1-A488 DAPI IMPa2-A546 _i_TileScan_001 (Stage 9 of 49)	00-urnAov2TuMWKvNFRQCpQ7c
16.583		Cell	1	0.000	1.000	508	15	siRNA-SC-10 PSPC1-A488 IMPa2-A546 DAPI 8C1-siRNA-IMP-a2-a4 V2.00	0	13. siRNA-SC-10 PSPC1-A488 DAPI IMPa2-A546 _i_TileScan_001 (Stage 9 of 49)	00-urnAov2TuMWKvNFRQCpQ7c
21.106		Cell	1	0.000	1.000	509	16	siRNA-SC-10 PSPC1-A488 IMPa2-A546 DAPI 8C1-siRNA-IMP-a2-a4 V2.00	0	13. siRNA-SC-10 PSPC1-A488 DAPI IMPa2-A546 _i_TileScan_001 (Stage 9 of 49)	00-urnAov2TuMWKvNFRQCpQ7c
26.2365		Cell	1	0.000	1.000	510	17	siRNA-SC-10 PSPC1-A488 IMPa2-A546 DAPI 8C1-siRNA-IMP-a2-a4 V2.00	0	13. siRNA-SC-10 PSPC1-A488 DAPI IMPa2-A546 _i_TileScan_001 (Stage 9 of 49)	00-urnAov2TuMWKvNFRQCpQ7c
27.3615		Cell	1	0.000	1.000	511	0	siRNA-SC-10 PSPC1-A488 IMPa2-A546 DAPI 8C1-siRNA-IMP-a2-a4 V2.00	0	13. siRNA-SC-10 PSPC1-A488 DAPI IMPa2-A546 _j_TileScan_001 (Stage 10 of 49)	00-k9aypdrupbCiC9gzXoohN5
22.7196		Cell	1	0.000	1.000	512	1	siRNA-SC-10 PSPC1-A488 IMPa2-A546 DAPI 8C1-siRNA-IMP-a2-a4 V2.00	0	13. siRNA-SC-10 PSPC1-A488 DAPI IMPa2-A546 _j_TileScan_001 (Stage 10 of 49)	00-k9aypdrupbCiC9gzXoohN5
21.8389		Cell	1	0.000	1.000	513	2	siRNA-SC-10 PSPC1-A488 IMPa2-A546 DAPI 8C1-siRNA-IMP-a2-a4 V2.00	0	13. siRNA-SC-10 PSPC1-A488 DAPI IMPa2-A546 _j_TileScan_001 (Stage 10 of 49)	00-k9aypdrupbCiC9gzXoohN5
8.67166		Cell	1	0.000	1.000	514	3	siRNA-SC-10 PSPC1-A488 IMPa2-A546 DAPI 8C1-siRNA-IMP-a2-a4 V2.00	0	13. siRNA-SC-10 PSPC1-A488 DAPI IMPa2-A546 _j_TileScan_001 (Stage 10 of 49)	00-k9aypdrupbCiC9gzXoohN5
19.2089		Cell	1	0.000	1.000	515	4	siRNA-SC-10 PSPC1-A488 IMPa2-A546 DAPI 8C1-siRNA-IMP-a2-a4 V2.00	0	13. siRNA-SC-10 PSPC1-A488 DAPI IMPa2-A546 _j_TileScan_001 (Stage 10 of 49)	00-k9aypdrupbCiC9gzXoohN5
40.4321		Cell	1	0.000	1.000	516	5	siRNA-SC-10 PSPC1-A488 IMPa2-A546 DAPI 8C1-siRNA-IMP-a2-a4 V2.00	0	13. siRNA-SC-10 PSPC1-A488 DAPI IMPa2-A546 _j_TileScan_001 (Stage 10 of 49)	00-k9aypdrupbCiC9gzXoohN5
18.4663		Cell	1	0.000	1.000	517	6	siRNA-SC-10 PSPC1-A488 IMPa2-A546 DAPI 8C1-siRNA-IMP-a2-a4 V2.00	0	13. siRNA-SC-10 PSPC1-A488 DAPI IMPa2-A546 _j_TileScan_001 (Stage 10 of 49)	00-k9aypdrupbCiC9gzXoohN5
19.933		Cell	1	0.000	1.000	518	7	siRNA-SC-10 PSPC1-A488 IMPa2-A546 DAPI 8C1-siRNA-IMP-a2-a4 V2.00	0	13. siRNA-SC-10 PSPC1-A488 DAPI IMPa2-A546 _j_TileScan_001 (Stage 10 of 49)	00-k9aypdrupbCiC9gzXoohN5
23.631		Cell	1	0.000	1.000	519	8	siRNA-SC-10 PSPC1-A488 IMPa2-A546 DAPI 8C1-siRNA-IMP-a2-a4 V2.00	0	13. siRNA-SC-10 PSPC1-A488 DAPI IMPa2-A546 _j_TileScan_001 (Stage 10 of 49)	00-k9aypdrupbCiC9gzXoohN5
29.0023		Cell	1	0.000	1.000	520	9	siRNA-SC-10 PSPC1-A488 IMPa2-A546 DAPI 8C1-siRNA-IMP-a2-a4 V2.00	0	13. siRNA-SC-10 PSPC1-A488 DAPI IMPa2-A546 _j_TileScan_001 (Stage 10 of 49)	00-k9aypdrupbCiC9gzXoohN5
22.3407		Cell	1	0.000	1.000	521	10	siRNA-SC-10 PSPC1-A488 IMPa2-A546 DAPI 8C1-siRNA-IMP-a2-a4 V2.00	0	13. siRNA-SC-10 PSPC1-A488 DAPI IMPa2-A546 _j_TileScan_001 (Stage 10 of 49)	00-k9aypdrupbCiC9gzXoohN5
27.6829		Cell	1	0.000	1.000	522	11	siRNA-SC-10 PSPC1-A488 IMPa2-A546 DAPI 8C1-siRNA-IMP-a2-a4 V2.00	0	13. siRNA-SC-10 PSPC1-A488 DAPI IMPa2-A546 _j_TileScan_001 (Stage 10 of 49)	00-k9aypdrupbCiC9gzXoohN5
24.013		Cell	1	0.000	1.000	523	12	siRNA-SC-10 PSPC1-A488 IMPa2-A546 DAPI 8C1-siRNA-IMP-a2-a4 V2.00	0	13. siRNA-SC-10 PSPC1-A488 DAPI IMPa2-A546 _j_TileScan_001 (Stage 10 of 49)	00-k9aypdrupbCiC9gzXoohN5
9.23508		Cell	1	0.000	1.000	524	0	siRNA-SC-10 PSPC1-A488 IMPa2-A546 DAPI 8C1-siRNA-IMP-a2-a4 V2.00	0	13. siRNA-SC-10 PSPC1-A488 DAPI IMPa2-A546 _k_TileScan_001 (Stage 11 of 49)	00-KJMcrHkavw824zar98sBUM
26.9557		Cell	1	0.000	1.000	525	1	siRNA-SC-10 PSPC1-A488 IMPa2-A546 DAPI 8C1-siRNA-IMP-a2-a4 V2.00	0	13. siRNA-SC-10 PSPC1-A488 DAPI IMPa2-A546 _k_TileScan_001 (Stage 11 of 49)	00-KJMcrHkavw824zar98sBUM
28.7367		Cell	1	0.000	1.000	526	2	siRNA-SC-10 PSPC1-A488 IMPa2-A546 DAPI 8C1-siRNA-IMP-a2-a4 V2.00	0	13. siRNA-SC-10 PSPC1-A488 DAPI IMPa2-A546 _k_TileScan_001 (Stage 11 of 49)	00-KJMcrHkavw824zar98sBUM
43.0573		Cell	1	0.000	1.000	527	0	siRNA-SC-10 PSPC1-A488 IMPa2-A546 DAPI 8C1-siRNA-IMP-a2-a4 V2.00	0	13. siRNA-SC-10 PSPC1-A488 DAPI IMPa2-A546 _l_TileScan_001 (Stage 12 of 49)	00-E43h2ya7MmXTc5dKGKYsnW
44.3049		Cell	1	0.000	1.000	528	1	siRNA-SC-10 PSPC1-A488 IMPa2-A546 DAPI 8C1-siRNA-IMP-a2-a4 V2.00	0	13. siRNA-SC-10 PSPC1-A488 DAPI IMPa2-A546 _l_TileScan_001 (Stage 12 of 49)	00-E43h2ya7MmXTc5dKGKYsnW
27.9101		Cell	1	0.000	1.000	529	2	siRNA-SC-10 PSPC1-A488 IMPa2-A546 DAPI 8C1-siRNA-IMP-a2-a4 V2.00	0	13. siRNA-SC-10 PSPC1-A488 DAPI IMPa2-A546 _l_TileScan_001 (Stage 12 of 49)	00-E43h2ya7MmXTc5dKGKYsnW
34.7479		Cell	1	0.000	1.000	530	3	siRNA-SC-10 PSPC1-A488 IMPa2-A546 DAPI 8C1-siRNA-IMP-a2-a4 V2.00	0	13. siRNA-SC-10 PSPC1-A488 DAPI IMPa2-A546 _l_TileScan_001 (Stage 12 of 49)	00-E43h2ya7MmXTc5dKGKYsnW
17.1926		Cell	1	0.000	1.000	531	4	siRNA-SC-10 PSPC1-A488 IMPa2-A546 DAPI 8C1-siRNA-IMP-a2-a4 V2.00	0	13. siRNA-SC-10 PSPC1-A488 DAPI IMPa2-A546 _l_TileScan_001 (Stage 12 of 49)	00-E43h2ya7MmXTc5dKGKYsnW
12.1202		Cell	1	0.000	1.000	532	5	siRNA-SC-10 PSPC1-A488 IMPa2-A546 DAPI 8C1-siRNA-IMP-a2-a4 V2.00	0	13. siRNA-SC-10 PSPC1-A488 DAPI IMPa2-A546 _l_TileScan_001 (Stage 12 of 49)	00-E43h2ya7MmXTc5dKGKYsnW
24.0239		Cell	1	0.000	1.000	533	6	siRNA-SC-10 PSPC1-A488 IMPa2-A546 DAPI 8C1-siRNA-IMP-a2-a4 V2.00	0	13. siRNA-SC-10 PSPC1-A488 DAPI IMPa2-A546 _l_TileScan_001 (Stage 12 of 49)	00-E43h2ya7MmXTc5dKGKYsnW
52.1934		Cell	1	0.000	1.000	534	0	siRNA-SC-10 PSPC1-A488 IMPa2-A546 DAPI 8C1-siRNA-IMP-a2-a4 V2.00	0	13. siRNA-SC-10 PSPC1-A488 DAPI IMPa2-A546 _m_TileScan_001 (Stage 13 of 49)	00-MwQ9rnNvaF9TM7eEJnwzLW
17.1684		Cell	1	0.000	1.000	535	1	siRNA-SC-10 PSPC1-A488 IMPa2-A546 DAPI 8C1-siRNA-IMP-a2-a4 V2.00	0	13. siRNA-SC-10 PSPC1-A488 DAPI IMPa2-A546 _m_TileScan_001 (Stage 13 of 49)	00-MwQ9rnNvaF9TM7eEJnwzLW
27.2199		Cell	1	0.000	1.000	536	2	siRNA-SC-10 PSPC1-A488 IMPa2-A546 DAPI 8C1-siRNA-IMP-a2-a4 V2.00	0	13. siRNA-SC-10 PSPC1-A488 DAPI IMPa2-A546 _m_TileScan_001 (Stage 13 of 49)	00-MwQ9rnNvaF9TM7eEJnwzLW
45.5641		Cell	1	0.000	1.000	537	3	siRNA-SC-10 PSPC1-A488 IMPa2-A546 DAPI 8C1-siRNA-IMP-a2-a4 V2.00	0	13. siRNA-SC-10 PSPC1-A488 DAPI IMPa2-A546 _m_TileScan_001 (Stage 13 of 49)	00-MwQ9rnNvaF9TM7eEJnwzLW
16.1174		Cell	1	0.000	1.000	538	4	siRNA-SC-10 PSPC1-A488 IMPa2-A546 DAPI 8C1-siRNA-IMP-a2-a4 V2.00	0	13. siRNA-SC-10 PSPC1-A488 DAPI IMPa2-A546 _m_TileScan_001 (Stage 13 of 49)	00-MwQ9rnNvaF9TM7eEJnwzLW
26.346		Cell	1	0.000	1.000	539	5	siRNA-SC-10 PSPC1-A488 IMPa2-A546 DAPI 8C1-siRNA-IMP-a2-a4 V2.00	0	13. siRNA-SC-10 PSPC1-A488 DAPI IMPa2-A546 _m_TileScan_001 (Stage 13 of 49)	00-MwQ9rnNvaF9TM7eEJnwzLW
15.6222		Cell	1	0.000	1.000	540	6	siRNA-SC-10 PSPC1-A488 IMPa2-A546 DAPI 8C1-siRNA-IMP-a2-a4 V2.00	0	13. siRNA-SC-10 PSPC1-A488 DAPI IMPa2-A546 _m_TileScan_001 (Stage 13 of 49)	00-MwQ9rnNvaF9TM7eEJnwzLW
55.1397		Cell	1	0.000	1.000	541	7	siRNA-SC-10 PSPC1-A488 IMPa2-A546 DAPI 8C1-siRNA-IMP-a2-a4 V2.00	0	13. siRNA-SC-10 PSPC1-A488 DAPI IMPa2-A546 _m_TileScan_001 (Stage 13 of 49)	00-MwQ9rnNvaF9TM7eEJnwzLW
22.0478		Cell	1	0.000	1.000	542	8	siRNA-SC-10 PSPC1-A488 IMPa2-A546 DAPI 8C1-siRNA-IMP-a2-a4 V2.00	0	13. siRNA-SC-10 PSPC1-A488 DAPI IMPa2-A546 _m_TileScan_001 (Stage 13 of 49)	00-MwQ9rnNvaF9TM7eEJnwzLW
25.1612		Cell	1	0.000	1.000	543	9	siRNA-SC-10 PSPC1-A488 IMPa2-A546 DAPI 8C1-siRNA-IMP-a2-a4 V2.00	0	13. siRNA-SC-10 PSPC1-A488 DAPI IMPa2-A546 _m_TileScan_001 (Stage 13 of 49)	00-MwQ9rnNvaF9TM7eEJnwzLW
24.5126		Cell	1	0.000	1.000	544	10	siRNA-SC-10 PSPC1-A488 IMPa2-A546 DAPI 8C1-siRNA-IMP-a2-a4 V2.00	0	13. siRNA-SC-10 PSPC1-A488 DAPI IMPa2-A546 _m_TileScan_001 (Stage 13 of 49)	00-MwQ9rnNvaF9TM7eEJnwzLW
36.0238		Cell	1	0.000	1.000	545	11	siRNA-SC-10 PSPC1-A488 IMPa2-A546 DAPI 8C1-siRNA-IMP-a2-a4 V2.00	0	13. siRNA-SC-10 PSPC1-A488 DAPI IMPa2-A546 _m_TileScan_001 (Stage 13 of 49)	00-MwQ9rnNvaF9TM7eEJnwzLW
36.2832		Cell	1	0.000	1.000	546	12	siRNA-SC-10 PSPC1-A488 IMPa2-A546 DAPI 8C1-siRNA-IMP-a2-a4 V2.00	0	13. siRNA-SC-10 PSPC1-A488 DAPI IMPa2-A546 _m_TileScan_001 (Stage 13 of 49)	00-MwQ9rnNvaF9TM7eEJnwzLW
42.1411		Cell	1	0.000	1.000	547	13	siRNA-SC-10 PSPC1-A488 IMPa2-A546 DAPI 8C1-siRNA-IMP-a2-a4 V2.00	0	13. siRNA-SC-10 PSPC1-A488 DAPI IMPa2-A546 _m_TileScan_001 (Stage 13 of 49)	00-MwQ9rnNvaF9TM7eEJnwzLW
27.2863		Cell	1	0.000	1.000	548	14	siRNA-SC-10 PSPC1-A488 IMPa2-A546 DAPI 8C1-siRNA-IMP-a2-a4 V2.00	0	13. siRNA-SC-10 PSPC1-A488 DAPI IMPa2-A546 _m_TileScan_001 (Stage 13 of 49)	00-MwQ9rnNvaF9TM7eEJnwzLW
24.5072		Cell	1	0.000	1.000	549	15	siRNA-SC-10 PSPC1-A488 IMPa2-A546 DAPI 8C1-siRNA-IMP-a2-a4 V2.00	0	13. siRNA-SC-10 PSPC1-A488 DAPI IMPa2-A546 _m_TileScan_001 (Stage 13 of 49)	00-MwQ9rnNvaF9TM7eEJnwzLW
25.6302		Cell	1	0.000	1.000	550	16	siRNA-SC-10 PSPC1-A488 IMPa2-A546 DAPI 8C1-siRNA-IMP-a2-a4 V2.00	0	13. siRNA-SC-10 PSPC1-A488 DAPI IMPa2-A546 _m_TileScan_001 (Stage 13 of 49)	00-MwQ9rnNvaF9TM7eEJnwzLW
18.8218		Cell	1	0.000	1.000	551	17	siRNA-SC-10 PSPC1-A488 IMPa2-A546 DAPI 8C1-siRNA-IMP-a2-a4 V2.00	0	13. siRNA-SC-10 PSPC1-A488 DAPI IMPa2-A546 _m_TileScan_001 (Stage 13 of 49)	00-MwQ9rnNvaF9TM7eEJnwzLW
30.0675		Cell	1	0.000	1.000	552	18	siRNA-SC-10 PSPC1-A488 IMPa2-A546 DAPI 8C1-siRNA-IMP-a2-a4 V2.00	0	13. siRNA-SC-10 PSPC1-A488 DAPI IMPa2-A546 _m_TileScan_001 (Stage 13 of 49)	00-MwQ9rnNvaF9TM7eEJnwzLW
24.5728		Cell	1	0.000	1.000	553	19	siRNA-SC-10 PSPC1-A488 IMPa2-A546 DAPI 8C1-siRNA-IMP-a2-a4 V2.00	0	13. siRNA-SC-10 PSPC1-A488 DAPI IMPa2-A546 _m_TileScan_001 (Stage 13 of 49)	00-MwQ9rnNvaF9TM7eEJnwzLW
19.467		Cell	1	0.000	1.000	554	20	siRNA-SC-10 PSPC1-A488 IMPa2-A546 DAPI 8C1-siRNA-IMP-a2-a4 V2.00	0	13. siRNA-SC-10 PSPC1-A488 DAPI IMPa2-A546 _m_TileScan_001 (Stage 13 of 49)	00-MwQ9rnNvaF9TM7eEJnwzLW
19.0948		Cell	1	0.000	1.000	555	21	siRNA-SC-10 PSPC1-A488 IMPa2-A546 DAPI 8C1-siRNA-IMP-a2-a4 V2.00	0	13. siRNA-SC-10 PSPC1-A488 DAPI IMPa2-A546 _m_TileScan_001 (Stage 13 of 49)	00-MwQ9rnNvaF9TM7eEJnwzLW
40.3723		Cell	1	0.000	1.000	556	22	siRNA-SC-10 PSPC1-A488 IMPa2-A546 DAPI 8C1-siRNA-IMP-a2-a4 V2.00	0	13. siRNA-SC-10 PSPC1-A488 DAPI IMPa2-A546 _m_TileScan_001 (Stage 13 of 49)	00-MwQ9rnNvaF9TM7eEJnwzLW
25.6174		Cell	1	0.000	1.000	557	23	siRNA-SC-10 PSPC1-A488 IMPa2-A546 DAPI 8C1-siRNA-IMP-a2-a4 V2.00	0	13. siRNA-SC-10 PSPC1-A488 DAPI IMPa2-A546 _m_TileScan_001 (Stage 13 of 49)	00-MwQ9rnNvaF9TM7eEJnwzLW
28.6518		Cell	1	0.000	1.000	558	24	siRNA-SC-10 PSPC1-A488 IMPa2-A546 DAPI 8C1-siRNA-IMP-a2-a4 V2.00	0	13. siRNA-SC-10 PSPC1-A488 DAPI IMPa2-A546 _m_TileScan_001 (Stage 13 of 49)	00-MwQ9rnNvaF9TM7eEJnwzLW
45.8385		Cell	1	0.000	1.000	559	25	siRNA-SC-10 PSPC1-A488 IMPa2-A546 DAPI 8C1-siRNA-IMP-a2-a4 V2.00	0	13. siRNA-SC-10 PSPC1-A488 DAPI IMPa2-A546 _m_TileScan_001 (Stage 13 of 49)	00-MwQ9rnNvaF9TM7eEJnwzLW
41.9642		Cell	1	0.000	1.000	560	0	siRNA-SC-10 PSPC1-A488 IMPa2-A546 DAPI 8C1-siRNA-IMP-a2-a4 V2.00	0	13. siRNA-SC-10 PSPC1-A488 DAPI IMPa2-A546 _n_TileScan_001 (Stage 14 of 49)	00-AwNJDzuhyMDmLuHdbhPs4n
27.6196		Cell	1	0.000	1.000	561	1	siRNA-SC-10 PSPC1-A488 IMPa2-A546 DAPI 8C1-siRNA-IMP-a2-a4 V2.00	0	13. siRNA-SC-10 PSPC1-A488 DAPI IMPa2-A546 _n_TileScan_001 (Stage 14 of 49)	00-AwNJDzuhyMDmLuHdbhPs4n
27.1403		Cell	1	0.000	1.000	562	2	siRNA-SC-10 PSPC1-A488 IMPa2-A546 DAPI 8C1-siRNA-IMP-a2-a4 V2.00	0	13. siRNA-SC-10 PSPC1-A488 DAPI IMPa2-A546 _n_TileScan_001 (Stage 14 of 49)	00-AwNJDzuhyMDmLuHdbhPs4n
43.6146		Cell	1	0.000	1.000	563	3	siRNA-SC-10 PSPC1-A488 IMPa2-A546 DAPI 8C1-siRNA-IMP-a2-a4 V2.00	0	13. siRNA-SC-10 PSPC1-A488 DAPI IMPa2-A546 _n_TileScan_001 (Stage 14 of 49)	00-AwNJDzuhyMDmLuHdbhPs4n
24.9834		Cell	1	0.000	1.000	564	4	siRNA-SC-10 PSPC1-A488 IMPa2-A546 DAPI 8C1-siRNA-IMP-a2-a4 V2.00	0	13. siRNA-SC-10 PSPC1-A488 DAPI IMPa2-A546 _n_TileScan_001 (Stage 14 of 49)	00-AwNJDzuhyMDmLuHdbhPs4n
28.6074		Cell	1	0.000	1.000	565	5	siRNA-SC-10 PSPC1-A488 IMPa2-A546 DAPI 8C1-siRNA-IMP-a2-a4 V2.00	0	13. siRNA-SC-10 PSPC1-A488 DAPI IMPa2-A546 _n_TileScan_001 (Stage 14 of 49)	00-AwNJDzuhyMDmLuHdbhPs4n
27.6813		Cell	1	0.000	1.000	566	6	siRNA-SC-10 PSPC1-A488 IMPa2-A546 DAPI 8C1-siRNA-IMP-a2-a4 V2.00	0	13. siRNA-SC-10 PSPC1-A488 DAPI IMPa2-A546 _n_TileScan_001 (Stage 14 of 49)	00-AwNJDzuhyMDmLuHdbhPs4n
21.1625		Cell	1	0.000	1.000	567	7	siRNA-SC-10 PSPC1-A488 IMPa2-A546 DAPI 8C1-siRNA-IMP-a2-a4 V2.00	0	13. siRNA-SC-10 PSPC1-A488 DAPI IMPa2-A546 _n_TileScan_001 (Stage 14 of 49)	00-AwNJDzuhyMDmLuHdbhPs4n
26.9915		Cell	1	0.000	1.000	568	8	siRNA-SC-10 PSPC1-A488 IMPa2-A546 DAPI 8C1-siRNA-IMP-a2-a4 V2.00	0	13. siRNA-SC-10 PSPC1-A488 DAPI IMPa2-A546 _n_TileScan_001 (Stage 14 of 49)	00-AwNJDzuhyMDmLuHdbhPs4n
24.4426		Cell	1	0.000	1.000	569	9	siRNA-SC-10 PSPC1-A488 IMPa2-A546 DAPI 8C1-siRNA-IMP-a2-a4 V2.00	0	13. siRNA-SC-10 PSPC1-A488 DAPI IMPa2-A546 _n_TileScan_001 (Stage 14 of 49)	00-AwNJDzuhyMDmLuHdbhPs4n
17.7987		Cell	1	0.000	1.000	570	10	siRNA-SC-10 PSPC1-A488 IMPa2-A546 DAPI 8C1-siRNA-IMP-a2-a4 V2.00	0	13. siRNA-SC-10 PSPC1-A488 DAPI IMPa2-A546 _n_TileScan_001 (Stage 14 of 49)	00-AwNJDzuhyMDmLuHdbhPs4n
23.562		Cell	1	0.000	1.000	571	11	siRNA-SC-10 PSPC1-A488 IMPa2-A546 DAPI 8C1-siRNA-IMP-a2-a4 V2.00	0	13. siRNA-SC-10 PSPC1-A488 DAPI IMPa2-A546 _n_TileScan_001 (Stage 14 of 49)	00-AwNJDzuhyMDmLuHdbhPs4n
16.707		Cell	1	0.000	1.000	572	12	siRNA-SC-10 PSPC1-A488 IMPa2-A546 DAPI 8C1-siRNA-IMP-a2-a4 V2.00	0	13. siRNA-SC-10 PSPC1-A488 DAPI IMPa2-A546 _n_TileScan_001 (Stage 14 of 49)	00-AwNJDzuhyMDmLuHdbhPs4n
23.15		Cell	1	0.000	1.000	573	13	siRNA-SC-10 PSPC1-A488 IMPa2-A546 DAPI 8C1-siRNA-IMP-a2-a4 V2.00	0	13. siRNA-SC-10 PSPC1-A488 DAPI IMPa2-A546 _n_TileScan_001 (Stage 14 of 49)	00-AwNJDzuhyMDmLuHdbhPs4n
18.2579		Cell	1	0.000	1.000	574	14	siRNA-SC-10 PSPC1-A488 IMPa2-A546 DAPI 8C1-siRNA-IMP-a2-a4 V2.00	0	13. siRNA-SC-10 PSPC1-A488 DAPI IMPa2-A546 _n_TileScan_001 (Stage 14 of 49)	00-AwNJDzuhyMDmLuHdbhPs4n
24.8967		Cell	1	0.000	1.000	575	15	siRNA-SC-10 PSPC1-A488 IMPa2-A546 DAPI 8C1-siRNA-IMP-a2-a4 V2.00	0	13. siRNA-SC-10 PSPC1-A488 DAPI IMPa2-A546 _n_TileScan_001 (Stage 14 of 49)	00-AwNJDzuhyMDmLuHdbhPs4n
22.7111		Cell	1	0.000	1.000	576	16	siRNA-SC-10 PSPC1-A488 IMPa2-A546 DAPI 8C1-siRNA-IMP-a2-a4 V2.00	0	13. siRNA-SC-10 PSPC1-A488 DAPI IMPa2-A546 _n_TileScan_001 (Stage 14 of 49)	00-AwNJDzuhyMDmLuHdbhPs4n
24.5683		Cell	1	0.000	1.000	577	0	siRNA-SC-10 PSPC1-A488 IMPa2-A546 DAPI 8C1-siRNA-IMP-a2-a4 V2.00	0	13. siRNA-SC-10 PSPC1-A488 DAPI IMPa2-A546 _o_TileScan_001 (Stage 15 of 49)	00-jwfqwp8WW6g3p49i2EqXt6
23.0568		Cell	1	0.000	1.000	578	1	siRNA-SC-10 PSPC1-A488 IMPa2-A546 DAPI 8C1-siRNA-IMP-a2-a4 V2.00	0	13. siRNA-SC-10 PSPC1-A488 DAPI IMPa2-A546 _o_TileScan_001 (Stage 15 of 49)	00-jwfqwp8WW6g3p49i2EqXt6
47.9781		Cell	1	0.000	1.000	579	2	siRNA-SC-10 PSPC1-A488 IMPa2-A546 DAPI 8C1-siRNA-IMP-a2-a4 V2.00	0	13. siRNA-SC-10 PSPC1-A488 DAPI IMPa2-A546 _o_TileScan_001 (Stage 15 of 49)	00-jwfqwp8WW6g3p49i2EqXt6
24.8574		Cell	1	0.000	1.000	580	3	siRNA-SC-10 PSPC1-A488 IMPa2-A546 DAPI 8C1-siRNA-IMP-a2-a4 V2.00	0	13. siRNA-SC-10 PSPC1-A488 DAPI IMPa2-A546 _o_TileScan_001 (Stage 15 of 49)	00-jwfqwp8WW6g3p49i2EqXt6
26.4677		Cell	1	0.000	1.000	581	4	siRNA-SC-10 PSPC1-A488 IMPa2-A546 DAPI 8C1-siRNA-IMP-a2-a4 V2.00	0	13. siRNA-SC-10 PSPC1-A488 DAPI IMPa2-A546 _o_TileScan_001 (Stage 15 of 49)	00-jwfqwp8WW6g3p49i2EqXt6
29.7528		Cell	1	0.000	1.000	582	5	siRNA-SC-10 PSPC1-A488 IMPa2-A546 DAPI 8C1-siRNA-IMP-a2-a4 V2.00	0	13. siRNA-SC-10 PSPC1-A488 DAPI IMPa2-A546 _o_TileScan_001 (Stage 15 of 49)	00-jwfqwp8WW6g3p49i2EqXt6
24.095		Cell	1	0.000	1.000	583	6	siRNA-SC-10 PSPC1-A488 IMPa2-A546 DAPI 8C1-siRNA-IMP-a2-a4 V2.00	0	13. siRNA-SC-10 PSPC1-A488 DAPI IMPa2-A546 _o_TileScan_001 (Stage 15 of 49)	00-jwfqwp8WW6g3p49i2EqXt6
30.7659		Cell	1	0.000	1.000	584	7	siRNA-SC-10 PSPC1-A488 IMPa2-A546 DAPI 8C1-siRNA-IMP-a2-a4 V2.00	0	13. siRNA-SC-10 PSPC1-A488 DAPI IMPa2-A546 _o_TileScan_001 (Stage 15 of 49)	00-jwfqwp8WW6g3p49i2EqXt6
9.47317		Cell	1	0.000	1.000	585	8	siRNA-SC-10 PSPC1-A488 IMPa2-A546 DAPI 8C1-siRNA-IMP-a2-a4 V2.00	0	13. siRNA-SC-10 PSPC1-A488 DAPI IMPa2-A546 _o_TileScan_001 (Stage 15 of 49)	00-jwfqwp8WW6g3p49i2EqXt6
14.0556		Cell	1	0.000	1.000	586	9	siRNA-SC-10 PSPC1-A488 IMPa2-A546 DAPI 8C1-siRNA-IMP-a2-a4 V2.00	0	13. siRNA-SC-10 PSPC1-A488 DAPI IMPa2-A546 _o_TileScan_001 (Stage 15 of 49)	00-jwfqwp8WW6g3p49i2EqXt6
33.5444		Cell	1	0.000	1.000	587	10	siRNA-SC-10 PSPC1-A488 IMPa2-A546 DAPI 8C1-siRNA-IMP-a2-a4 V2.00	0	13. siRNA-SC-10 PSPC1-A488 DAPI IMPa2-A546 _o_TileScan_001 (Stage 15 of 49)	00-jwfqwp8WW6g3p49i2EqXt6
32.4229		Cell	1	0.000	1.000	588	11	siRNA-SC-10 PSPC1-A488 IMPa2-A546 DAPI 8C1-siRNA-IMP-a2-a4 V2.00	0	13. siRNA-SC-10 PSPC1-A488 DAPI IMPa2-A546 _o_TileScan_001 (Stage 15 of 49)	00-jwfqwp8WW6g3p49i2EqXt6
19.9556		Cell	1	0.000	1.000	589	0	siRNA-SC-10 PSPC1-A488 IMPa2-A546 DAPI 8C1-siRNA-IMP-a2-a4 V2.00	0	13. siRNA-SC-10 PSPC1-A488 DAPI IMPa2-A546 _p_TileScan_001 (Stage 16 of 49)	00-wWYb4zwyEPKJcSpPi6zHgS
62.6901		Cell	1	0.000	1.000	590	1	siRNA-SC-10 PSPC1-A488 IMPa2-A546 DAPI 8C1-siRNA-IMP-a2-a4 V2.00	0	13. siRNA-SC-10 PSPC1-A488 DAPI IMPa2-A546 _p_TileScan_001 (Stage 16 of 49)	00-wWYb4zwyEPKJcSpPi6zHgS
34.3891		Cell	1	0.000	1.000	591	2	siRNA-SC-10 PSPC1-A488 IMPa2-A546 DAPI 8C1-siRNA-IMP-a2-a4 V2.00	0	13. siRNA-SC-10 PSPC1-A488 DAPI IMPa2-A546 _p_TileScan_001 (Stage 16 of 49)	00-wWYb4zwyEPKJcSpPi6zHgS
25.7359		Cell	1	0.000	1.000	592	3	siRNA-SC-10 PSPC1-A488 IMPa2-A546 DAPI 8C1-siRNA-IMP-a2-a4 V2.00	0	13. siRNA-SC-10 PSPC1-A488 DAPI IMPa2-A546 _p_TileScan_001 (Stage 16 of 49)	00-wWYb4zwyEPKJcSpPi6zHgS
21.4129		Cell	1	0.000	1.000	593	4	siRNA-SC-10 PSPC1-A488 IMPa2-A546 DAPI 8C1-siRNA-IMP-a2-a4 V2.00	0	13. siRNA-SC-10 PSPC1-A488 DAPI IMPa2-A546 _p_TileScan_001 (Stage 16 of 49)	00-wWYb4zwyEPKJcSpPi6zHgS
11.4913		Cell	1	0.000	1.000	594	5	siRNA-SC-10 PSPC1-A488 IMPa2-A546 DAPI 8C1-siRNA-IMP-a2-a4 V2.00	0	13. siRNA-SC-10 PSPC1-A488 DAPI IMPa2-A546 _p_TileScan_001 (Stage 16 of 49)	00-wWYb4zwyEPKJcSpPi6zHgS
24.7686		Cell	1	0.000	1.000	595	6	siRNA-SC-10 PSPC1-A488 IMPa2-A546 DAPI 8C1-siRNA-IMP-a2-a4 V2.00	0	13. siRNA-SC-10 PSPC1-A488 DAPI IMPa2-A546 _p_TileScan_001 (Stage 16 of 49)	00-wWYb4zwyEPKJcSpPi6zHgS
19.99		Cell	1	0.000	1.000	596	7	siRNA-SC-10 PSPC1-A488 IMPa2-A546 DAPI 8C1-siRNA-IMP-a2-a4 V2.00	0	13. siRNA-SC-10 PSPC1-A488 DAPI IMPa2-A546 _p_TileScan_001 (Stage 16 of 49)	00-wWYb4zwyEPKJcSpPi6zHgS
34.6589		Cell	1	0.000	1.000	597	8	siRNA-SC-10 PSPC1-A488 IMPa2-A546 DAPI 8C1-siRNA-IMP-a2-a4 V2.00	0	13. siRNA-SC-10 PSPC1-A488 DAPI IMPa2-A546 _p_TileScan_001 (Stage 16 of 49)	00-wWYb4zwyEPKJcSpPi6zHgS
14.7546		Cell	1	0.000	1.000	598	9	siRNA-SC-10 PSPC1-A488 IMPa2-A546 DAPI 8C1-siRNA-IMP-a2-a4 V2.00	0	13. siRNA-SC-10 PSPC1-A488 DAPI IMPa2-A546 _p_TileScan_001 (Stage 16 of 49)	00-wWYb4zwyEPKJcSpPi6zHgS
30.9372		Cell	1	0.000	1.000	599	10	siRNA-SC-10 PSPC1-A488 IMPa2-A546 DAPI 8C1-siRNA-IMP-a2-a4 V2.00	0	13. siRNA-SC-10 PSPC1-A488 DAPI IMPa2-A546 _p_TileScan_001 (Stage 16 of 49)	00-wWYb4zwyEPKJcSpPi6zHgS
21.355		Cell	1	0.000	1.000	600	11	siRNA-SC-10 PSPC1-A488 IMPa2-A546 DAPI 8C1-siRNA-IMP-a2-a4 V2.00	0	13. siRNA-SC-10 PSPC1-A488 DAPI IMPa2-A546 _p_TileScan_001 (Stage 16 of 49)	00-wWYb4zwyEPKJcSpPi6zHgS
22.7166		Cell	1	0.000	1.000	601	12	siRNA-SC-10 PSPC1-A488 IMPa2-A546 DAPI 8C1-siRNA-IMP-a2-a4 V2.00	0	13. siRNA-SC-10 PSPC1-A488 DAPI IMPa2-A546 _p_TileScan_001 (Stage 16 of 49)	00-wWYb4zwyEPKJcSpPi6zHgS
21.0781		Cell	1	0.000	1.000	602	13	siRNA-SC-10 PSPC1-A488 IMPa2-A546 DAPI 8C1-siRNA-IMP-a2-a4 V2.00	0	13. siRNA-SC-10 PSPC1-A488 DAPI IMPa2-A546 _p_TileScan_001 (Stage 16 of 49)	00-wWYb4zwyEPKJcSpPi6zHgS
26.9391		Cell	1	0.000	1.000	603	14	siRNA-SC-10 PSPC1-A488 IMPa2-A546 DAPI 8C1-siRNA-IMP-a2-a4 V2.00	0	13. siRNA-SC-10 PSPC1-A488 DAPI IMPa2-A546 _p_TileScan_001 (Stage 16 of 49)	00-wWYb4zwyEPKJcSpPi6zHgS
26.8329		Cell	1	0.000	1.000	604	15	siRNA-SC-10 PSPC1-A488 IMPa2-A546 DAPI 8C1-siRNA-IMP-a2-a4 V2.00	0	13. siRNA-SC-10 PSPC1-A488 DAPI IMPa2-A546 _p_TileScan_001 (Stage 16 of 49)	00-wWYb4zwyEPKJcSpPi6zHgS
36.8149		Cell	1	0.000	1.000	605	16	siRNA-SC-10 PSPC1-A488 IMPa2-A546 DAPI 8C1-siRNA-IMP-a2-a4 V2.00	0	13. siRNA-SC-10 PSPC1-A488 DAPI IMPa2-A546 _p_TileScan_001 (Stage 16 of 49)	00-wWYb4zwyEPKJcSpPi6zHgS
14.0161		Cell	1	0.000	1.000	606	0	siRNA-SC-10 PSPC1-A488 IMPa2-A546 DAPI 8C1-siRNA-IMP-a2-a4 V2.00	0	13. siRNA-SC-10 PSPC1-A488 DAPI IMPa2-A546 _q_TileScan_001 (Stage 17 of 49)	00-Ro25HnHsrjxsKopjU3dWmM
18.6468		Cell	1	0.000	1.000	607	1	siRNA-SC-10 PSPC1-A488 IMPa2-A546 DAPI 8C1-siRNA-IMP-a2-a4 V2.00	0	13. siRNA-SC-10 PSPC1-A488 DAPI IMPa2-A546 _q_TileScan_001 (Stage 17 of 49)	00-Ro25HnHsrjxsKopjU3dWmM
22.1673		Cell	1	0.000	1.000	608	2	siRNA-SC-10 PSPC1-A488 IMPa2-A546 DAPI 8C1-siRNA-IMP-a2-a4 V2.00	0	13. siRNA-SC-10 PSPC1-A488 DAPI IMPa2-A546 _q_TileScan_001 (Stage 17 of 49)	00-Ro25HnHsrjxsKopjU3dWmM
22.3822		Cell	1	0.000	1.000	609	3	siRNA-SC-10 PSPC1-A488 IMPa2-A546 DAPI 8C1-siRNA-IMP-a2-a4 V2.00	0	13. siRNA-SC-10 PSPC1-A488 DAPI IMPa2-A546 _q_TileScan_001 (Stage 17 of 49)	00-Ro25HnHsrjxsKopjU3dWmM
25.4161		Cell	1	0.000	1.000	610	4	siRNA-SC-10 PSPC1-A488 IMPa2-A546 DAPI 8C1-siRNA-IMP-a2-a4 V2.00	0	13. siRNA-SC-10 PSPC1-A488 DAPI IMPa2-A546 _q_TileScan_001 (Stage 17 of 49)	00-Ro25HnHsrjxsKopjU3dWmM
41.4451		Cell	1	0.000	1.000	611	5	siRNA-SC-10 PSPC1-A488 IMPa2-A546 DAPI 8C1-siRNA-IMP-a2-a4 V2.00	0	13. siRNA-SC-10 PSPC1-A488 DAPI IMPa2-A546 _q_TileScan_001 (Stage 17 of 49)	00-Ro25HnHsrjxsKopjU3dWmM
65.5014		Cell	1	0.000	1.000	612	6	siRNA-SC-10 PSPC1-A488 IMPa2-A546 DAPI 8C1-siRNA-IMP-a2-a4 V2.00	0	13. siRNA-SC-10 PSPC1-A488 DAPI IMPa2-A546 _q_TileScan_001 (Stage 17 of 49)	00-Ro25HnHsrjxsKopjU3dWmM
24.9802		Cell	1	0.000	1.000	613	7	siRNA-SC-10 PSPC1-A488 IMPa2-A546 DAPI 8C1-siRNA-IMP-a2-a4 V2.00	0	13. siRNA-SC-10 PSPC1-A488 DAPI IMPa2-A546 _q_TileScan_001 (Stage 17 of 49)	00-Ro25HnHsrjxsKopjU3dWmM
22.7873		Cell	1	0.000	1.000	614	8	siRNA-SC-10 PSPC1-A488 IMPa2-A546 DAPI 8C1-siRNA-IMP-a2-a4 V2.00	0	13. siRNA-SC-10 PSPC1-A488 DAPI IMPa2-A546 _q_TileScan_001 (Stage 17 of 49)	00-Ro25HnHsrjxsKopjU3dWmM
26.7995		Cell	1	0.000	1.000	615	9	siRNA-SC-10 PSPC1-A488 IMPa2-A546 DAPI 8C1-siRNA-IMP-a2-a4 V2.00	0	13. siRNA-SC-10 PSPC1-A488 DAPI IMPa2-A546 _q_TileScan_001 (Stage 17 of 49)	00-Ro25HnHsrjxsKopjU3dWmM
39.3677		Cell	1	0.000	1.000	616	10	siRNA-SC-10 PSPC1-A488 IMPa2-A546 DAPI 8C1-siRNA-IMP-a2-a4 V2.00	0	13. siRNA-SC-10 PSPC1-A488 DAPI IMPa2-A546 _q_TileScan_001 (Stage 17 of 49)	00-Ro25HnHsrjxsKopjU3dWmM
19.0304		Cell	1	0.000	1.000	617	11	siRNA-SC-10 PSPC1-A488 IMPa2-A546 DAPI 8C1-siRNA-IMP-a2-a4 V2.00	0	13. siRNA-SC-10 PSPC1-A488 DAPI IMPa2-A546 _q_TileScan_001 (Stage 17 of 49)	00-Ro25HnHsrjxsKopjU3dWmM
27.7277		Cell	1	0.000	1.000	618	12	siRNA-SC-10 PSPC1-A488 IMPa2-A546 DAPI 8C1-siRNA-IMP-a2-a4 V2.00	0	13. siRNA-SC-10 PSPC1-A488 DAPI IMPa2-A546 _q_TileScan_001 (Stage 17 of 49)	00-Ro25HnHsrjxsKopjU3dWmM
16.0111		Cell	1	0.000	1.000	619	13	siRNA-SC-10 PSPC1-A488 IMPa2-A546 DAPI 8C1-siRNA-IMP-a2-a4 V2.00	0	13. siRNA-SC-10 PSPC1-A488 DAPI IMPa2-A546 _q_TileScan_001 (Stage 17 of 49)	00-Ro25HnHsrjxsKopjU3dWmM
30.2502		Cell	1	0.000	1.000	620	14	siRNA-SC-10 PSPC1-A488 IMPa2-A546 DAPI 8C1-siRNA-IMP-a2-a4 V2.00	0	13. siRNA-SC-10 PSPC1-A488 DAPI IMPa2-A546 _q_TileScan_001 (Stage 17 of 49)	00-Ro25HnHsrjxsKopjU3dWmM
11.2717		Cell	1	0.000	1.000	621	15	siRNA-SC-10 PSPC1-A488 IMPa2-A546 DAPI 8C1-siRNA-IMP-a2-a4 V2.00	0	13. siRNA-SC-10 PSPC1-A488 DAPI IMPa2-A546 _q_TileScan_001 (Stage 17 of 49)	00-Ro25HnHsrjxsKopjU3dWmM
11.831		Cell	1	0.000	1.000	622	16	siRNA-SC-10 PSPC1-A488 IMPa2-A546 DAPI 8C1-siRNA-IMP-a2-a4 V2.00	0	13. siRNA-SC-10 PSPC1-A488 DAPI IMPa2-A546 _q_TileScan_001 (Stage 17 of 49)	00-Ro25HnHsrjxsKopjU3dWmM
17.4775		Cell	1	0.000	1.000	623	17	siRNA-SC-10 PSPC1-A488 IMPa2-A546 DAPI 8C1-siRNA-IMP-a2-a4 V2.00	0	13. siRNA-SC-10 PSPC1-A488 DAPI IMPa2-A546 _q_TileScan_001 (Stage 17 of 49)	00-Ro25HnHsrjxsKopjU3dWmM
17.7931		Cell	1	0.000	1.000	624	18	siRNA-SC-10 PSPC1-A488 IMPa2-A546 DAPI 8C1-siRNA-IMP-a2-a4 V2.00	0	13. siRNA-SC-10 PSPC1-A488 DAPI IMPa2-A546 _q_TileScan_001 (Stage 17 of 49)	00-Ro25HnHsrjxsKopjU3dWmM
18.6416		Cell	1	0.000	1.000	625	19	siRNA-SC-10 PSPC1-A488 IMPa2-A546 DAPI 8C1-siRNA-IMP-a2-a4 V2.00	0	13. siRNA-SC-10 PSPC1-A488 DAPI IMPa2-A546 _q_TileScan_001 (Stage 17 of 49)	00-Ro25HnHsrjxsKopjU3dWmM
35.6768		Cell	1	0.000	1.000	626	20	siRNA-SC-10 PSPC1-A488 IMPa2-A546 DAPI 8C1-siRNA-IMP-a2-a4 V2.00	0	13. siRNA-SC-10 PSPC1-A488 DAPI IMPa2-A546 _q_TileScan_001 (Stage 17 of 49)	00-Ro25HnHsrjxsKopjU3dWmM
32.6179		Cell	1	0.000	1.000	627	21	siRNA-SC-10 PSPC1-A488 IMPa2-A546 DAPI 8C1-siRNA-IMP-a2-a4 V2.00	0	13. siRNA-SC-10 PSPC1-A488 DAPI IMPa2-A546 _q_TileScan_001 (Stage 17 of 49)	00-Ro25HnHsrjxsKopjU3dWmM
14.2311		Cell	1	0.000	1.000	628	0	siRNA-SC-10 PSPC1-A488 IMPa2-A546 DAPI 8C1-siRNA-IMP-a2-a4 V2.00	0	13. siRNA-SC-10 PSPC1-A488 DAPI IMPa2-A546 _r_TileScan_001 (Stage 18 of 49)	00-JR4vrWXiuyigugjfKPymXg
24.019		Cell	1	0.000	1.000	629	1	siRNA-SC-10 PSPC1-A488 IMPa2-A546 DAPI 8C1-siRNA-IMP-a2-a4 V2.00	0	13. siRNA-SC-10 PSPC1-A488 DAPI IMPa2-A546 _r_TileScan_001 (Stage 18 of 49)	00-JR4vrWXiuyigugjfKPymXg
26.9999		Cell	1	0.000	1.000	630	2	siRNA-SC-10 PSPC1-A488 IMPa2-A546 DAPI 8C1-siRNA-IMP-a2-a4 V2.00	0	13. siRNA-SC-10 PSPC1-A488 DAPI IMPa2-A546 _r_TileScan_001 (Stage 18 of 49)	00-JR4vrWXiuyigugjfKPymXg
24.8312		Cell	1	0.000	1.000	631	3	siRNA-SC-10 PSPC1-A488 IMPa2-A546 DAPI 8C1-siRNA-IMP-a2-a4 V2.00	0	13. siRNA-SC-10 PSPC1-A488 DAPI IMPa2-A546 _r_TileScan_001 (Stage 18 of 49)	00-JR4vrWXiuyigugjfKPymXg
18.756		Cell	1	0.000	1.000	632	4	siRNA-SC-10 PSPC1-A488 IMPa2-A546 DAPI 8C1-siRNA-IMP-a2-a4 V2.00	0	13. siRNA-SC-10 PSPC1-A488 DAPI IMPa2-A546 _r_TileScan_001 (Stage 18 of 49)	00-JR4vrWXiuyigugjfKPymXg
19.745		Cell	1	0.000	1.000	633	5	siRNA-SC-10 PSPC1-A488 IMPa2-A546 DAPI 8C1-siRNA-IMP-a2-a4 V2.00	0	13. siRNA-SC-10 PSPC1-A488 DAPI IMPa2-A546 _r_TileScan_001 (Stage 18 of 49)	00-JR4vrWXiuyigugjfKPymXg
17.5936		Cell	1	0.000	1.000	634	6	siRNA-SC-10 PSPC1-A488 IMPa2-A546 DAPI 8C1-siRNA-IMP-a2-a4 V2.00	0	13. siRNA-SC-10 PSPC1-A488 DAPI IMPa2-A546 _r_TileScan_001 (Stage 18 of 49)	00-JR4vrWXiuyigugjfKPymXg
19.2332		Cell	1	0.000	1.000	635	7	siRNA-SC-10 PSPC1-A488 IMPa2-A546 DAPI 8C1-siRNA-IMP-a2-a4 V2.00	0	13. siRNA-SC-10 PSPC1-A488 DAPI IMPa2-A546 _r_TileScan_001 (Stage 18 of 49)	00-JR4vrWXiuyigugjfKPymXg
16.7189		Cell	1	0.000	1.000	636	8	siRNA-SC-10 PSPC1-A488 IMPa2-A546 DAPI 8C1-siRNA-IMP-a2-a4 V2.00	0	13. siRNA-SC-10 PSPC1-A488 DAPI IMPa2-A546 _r_TileScan_001 (Stage 18 of 49)	00-JR4vrWXiuyigugjfKPymXg
23.1482		Cell	1	0.000	1.000	637	9	siRNA-SC-10 PSPC1-A488 IMPa2-A546 DAPI 8C1-siRNA-IMP-a2-a4 V2.00	0	13. siRNA-SC-10 PSPC1-A488 DAPI IMPa2-A546 _r_TileScan_001 (Stage 18 of 49)	00-JR4vrWXiuyigugjfKPymXg
0		Cell	1	0.000	1.000	638	0	siRNA-SC-10 PSPC1-A488 IMPa2-A546 DAPI 8C1-siRNA-IMP-a2-a4 V2.00	0	13. siRNA-SC-10 PSPC1-A488 DAPI IMPa2-A546 _s_TileScan_001 (Stage 19 of 49)	00-vScGTs7SEXYeNqyALqYj4k
30.3922		Cell	1	0.000	1.000	639	1	siRNA-SC-10 PSPC1-A488 IMPa2-A546 DAPI 8C1-siRNA-IMP-a2-a4 V2.00	0	13. siRNA-SC-10 PSPC1-A488 DAPI IMPa2-A546 _s_TileScan_001 (Stage 19 of 49)	00-vScGTs7SEXYeNqyALqYj4k
20.1137		Cell	1	0.000	1.000	640	2	siRNA-SC-10 PSPC1-A488 IMPa2-A546 DAPI 8C1-siRNA-IMP-a2-a4 V2.00	0	13. siRNA-SC-10 PSPC1-A488 DAPI IMPa2-A546 _s_TileScan_001 (Stage 19 of 49)	00-vScGTs7SEXYeNqyALqYj4k
29.1631		Cell	1	0.000	1.000	641	3	siRNA-SC-10 PSPC1-A488 IMPa2-A546 DAPI 8C1-siRNA-IMP-a2-a4 V2.00	0	13. siRNA-SC-10 PSPC1-A488 DAPI IMPa2-A546 _s_TileScan_001 (Stage 19 of 49)	00-vScGTs7SEXYeNqyALqYj4k
12.9825		Cell	1	0.000	1.000	642	4	siRNA-SC-10 PSPC1-A488 IMPa2-A546 DAPI 8C1-siRNA-IMP-a2-a4 V2.00	0	13. siRNA-SC-10 PSPC1-A488 DAPI IMPa2-A546 _s_TileScan_001 (Stage 19 of 49)	00-vScGTs7SEXYeNqyALqYj4k
20.0695		Cell	1	0.000	1.000	643	5	siRNA-SC-10 PSPC1-A488 IMPa2-A546 DAPI 8C1-siRNA-IMP-a2-a4 V2.00	0	13. siRNA-SC-10 PSPC1-A488 DAPI IMPa2-A546 _s_TileScan_001 (Stage 19 of 49)	00-vScGTs7SEXYeNqyALqYj4k
24.5834		Cell	1	0.000	1.000	644	6	siRNA-SC-10 PSPC1-A488 IMPa2-A546 DAPI 8C1-siRNA-IMP-a2-a4 V2.00	0	13. siRNA-SC-10 PSPC1-A488 DAPI IMPa2-A546 _s_TileScan_001 (Stage 19 of 49)	00-vScGTs7SEXYeNqyALqYj4k
23.0753		Cell	1	0.000	1.000	645	7	siRNA-SC-10 PSPC1-A488 IMPa2-A546 DAPI 8C1-siRNA-IMP-a2-a4 V2.00	0	13. siRNA-SC-10 PSPC1-A488 DAPI IMPa2-A546 _s_TileScan_001 (Stage 19 of 49)	00-vScGTs7SEXYeNqyALqYj4k
21.3896		Cell	1	0.000	1.000	646	0	siRNA-SC-10 PSPC1-A488 IMPa2-A546 DAPI 8C1-siRNA-IMP-a2-a4 V2.00	0	13. siRNA-SC-10 PSPC1-A488 DAPI IMPa2-A546 _t_TileScan_001 (Stage 20 of 49)	00-pCQSRaMGf9BddCd3wKfr9K
30.2562		Cell	1	0.000	1.000	647	1	siRNA-SC-10 PSPC1-A488 IMPa2-A546 DAPI 8C1-siRNA-IMP-a2-a4 V2.00	0	13. siRNA-SC-10 PSPC1-A488 DAPI IMPa2-A546 _t_TileScan_001 (Stage 20 of 49)	00-pCQSRaMGf9BddCd3wKfr9K
19.9417		Cell	1	0.000	1.000	648	2	siRNA-SC-10 PSPC1-A488 IMPa2-A546 DAPI 8C1-siRNA-IMP-a2-a4 V2.00	0	13. siRNA-SC-10 PSPC1-A488 DAPI IMPa2-A546 _t_TileScan_001 (Stage 20 of 49)	00-pCQSRaMGf9BddCd3wKfr9K
20.8108		Cell	1	0.000	1.000	649	3	siRNA-SC-10 PSPC1-A488 IMPa2-A546 DAPI 8C1-siRNA-IMP-a2-a4 V2.00	0	13. siRNA-SC-10 PSPC1-A488 DAPI IMPa2-A546 _t_TileScan_001 (Stage 20 of 49)	00-pCQSRaMGf9BddCd3wKfr9K
19.6084		Cell	1	0.000	1.000	650	4	siRNA-SC-10 PSPC1-A488 IMPa2-A546 DAPI 8C1-siRNA-IMP-a2-a4 V2.00	0	13. siRNA-SC-10 PSPC1-A488 DAPI IMPa2-A546 _t_TileScan_001 (Stage 20 of 49)	00-pCQSRaMGf9BddCd3wKfr9K
29.9457		Cell	1	0.000	1.000	651	5	siRNA-SC-10 PSPC1-A488 IMPa2-A546 DAPI 8C1-siRNA-IMP-a2-a4 V2.00	0	13. siRNA-SC-10 PSPC1-A488 DAPI IMPa2-A546 _t_TileScan_001 (Stage 20 of 49)	00-pCQSRaMGf9BddCd3wKfr9K
25.6697		Cell	1	0.000	1.000	652	6	siRNA-SC-10 PSPC1-A488 IMPa2-A546 DAPI 8C1-siRNA-IMP-a2-a4 V2.00	0	13. siRNA-SC-10 PSPC1-A488 DAPI IMPa2-A546 _t_TileScan_001 (Stage 20 of 49)	00-pCQSRaMGf9BddCd3wKfr9K
11.4556		Cell	1	0.000	1.000	653	7	siRNA-SC-10 PSPC1-A488 IMPa2-A546 DAPI 8C1-siRNA-IMP-a2-a4 V2.00	0	13. siRNA-SC-10 PSPC1-A488 DAPI IMPa2-A546 _t_TileScan_001 (Stage 20 of 49)	00-pCQSRaMGf9BddCd3wKfr9K
21.6784		Cell	1	0.000	1.000	654	8	siRNA-SC-10 PSPC1-A488 IMPa2-A546 DAPI 8C1-siRNA-IMP-a2-a4 V2.00	0	13. siRNA-SC-10 PSPC1-A488 DAPI IMPa2-A546 _t_TileScan_001 (Stage 20 of 49)	00-pCQSRaMGf9BddCd3wKfr9K
19.744		Cell	1	0.000	1.000	655	9	siRNA-SC-10 PSPC1-A488 IMPa2-A546 DAPI 8C1-siRNA-IMP-a2-a4 V2.00	0	13. siRNA-SC-10 PSPC1-A488 DAPI IMPa2-A546 _t_TileScan_001 (Stage 20 of 49)	00-pCQSRaMGf9BddCd3wKfr9K
17.9245		Cell	1	0.000	1.000	656	10	siRNA-SC-10 PSPC1-A488 IMPa2-A546 DAPI 8C1-siRNA-IMP-a2-a4 V2.00	0	13. siRNA-SC-10 PSPC1-A488 DAPI IMPa2-A546 _t_TileScan_001 (Stage 20 of 49)	00-pCQSRaMGf9BddCd3wKfr9K
21.3446		Cell	1	0.000	1.000	657	11	siRNA-SC-10 PSPC1-A488 IMPa2-A546 DAPI 8C1-siRNA-IMP-a2-a4 V2.00	0	13. siRNA-SC-10 PSPC1-A488 DAPI IMPa2-A546 _t_TileScan_001 (Stage 20 of 49)	00-pCQSRaMGf9BddCd3wKfr9K
21.2938		Cell	1	0.000	1.000	658	12	siRNA-SC-10 PSPC1-A488 IMPa2-A546 DAPI 8C1-siRNA-IMP-a2-a4 V2.00	0	13. siRNA-SC-10 PSPC1-A488 DAPI IMPa2-A546 _t_TileScan_001 (Stage 20 of 49)	00-pCQSRaMGf9BddCd3wKfr9K
15.3547		Cell	1	0.000	1.000	659	13	siRNA-SC-10 PSPC1-A488 IMPa2-A546 DAPI 8C1-siRNA-IMP-a2-a4 V2.00	0	13. siRNA-SC-10 PSPC1-A488 DAPI IMPa2-A546 _t_TileScan_001 (Stage 20 of 49)	00-pCQSRaMGf9BddCd3wKfr9K
21.8724		Cell	1	0.000	1.000	660	14	siRNA-SC-10 PSPC1-A488 IMPa2-A546 DAPI 8C1-siRNA-IMP-a2-a4 V2.00	0	13. siRNA-SC-10 PSPC1-A488 DAPI IMPa2-A546 _t_TileScan_001 (Stage 20 of 49)	00-pCQSRaMGf9BddCd3wKfr9K
25.9069		Cell	1	0.000	1.000	661	15	siRNA-SC-10 PSPC1-A488 IMPa2-A546 DAPI 8C1-siRNA-IMP-a2-a4 V2.00	0	13. siRNA-SC-10 PSPC1-A488 DAPI IMPa2-A546 _t_TileScan_001 (Stage 20 of 49)	00-pCQSRaMGf9BddCd3wKfr9K
23.6493		Cell	1	0.000	1.000	662	16	siRNA-SC-10 PSPC1-A488 IMPa2-A546 DAPI 8C1-siRNA-IMP-a2-a4 V2.00	0	13. siRNA-SC-10 PSPC1-A488 DAPI IMPa2-A546 _t_TileScan_001 (Stage 20 of 49)	00-pCQSRaMGf9BddCd3wKfr9K
21.9172		Cell	1	0.000	1.000	663	17	siRNA-SC-10 PSPC1-A488 IMPa2-A546 DAPI 8C1-siRNA-IMP-a2-a4 V2.00	0	13. siRNA-SC-10 PSPC1-A488 DAPI IMPa2-A546 _t_TileScan_001 (Stage 20 of 49)	00-pCQSRaMGf9BddCd3wKfr9K
61.6746		Cell	1	0.000	1.000	664	18	siRNA-SC-10 PSPC1-A488 IMPa2-A546 DAPI 8C1-siRNA-IMP-a2-a4 V2.00	0	13. siRNA-SC-10 PSPC1-A488 DAPI IMPa2-A546 _t_TileScan_001 (Stage 20 of 49)	00-pCQSRaMGf9BddCd3wKfr9K
24.1159		Cell	1	0.000	1.000	665	19	siRNA-SC-10 PSPC1-A488 IMPa2-A546 DAPI 8C1-siRNA-IMP-a2-a4 V2.00	0	13. siRNA-SC-10 PSPC1-A488 DAPI IMPa2-A546 _t_TileScan_001 (Stage 20 of 49)	00-pCQSRaMGf9BddCd3wKfr9K
22.2869		Cell	1	0.000	1.000	666	20	siRNA-SC-10 PSPC1-A488 IMPa2-A546 DAPI 8C1-siRNA-IMP-a2-a4 V2.00	0	13. siRNA-SC-10 PSPC1-A488 DAPI IMPa2-A546 _t_TileScan_001 (Stage 20 of 49)	00-pCQSRaMGf9BddCd3wKfr9K
16.7405		Cell	1	0.000	1.000	667	21	siRNA-SC-10 PSPC1-A488 IMPa2-A546 DAPI 8C1-siRNA-IMP-a2-a4 V2.00	0	13. siRNA-SC-10 PSPC1-A488 DAPI IMPa2-A546 _t_TileScan_001 (Stage 20 of 49)	00-pCQSRaMGf9BddCd3wKfr9K
24.9133		Cell	1	0.000	1.000	668	22	siRNA-SC-10 PSPC1-A488 IMPa2-A546 DAPI 8C1-siRNA-IMP-a2-a4 V2.00	0	13. siRNA-SC-10 PSPC1-A488 DAPI IMPa2-A546 _t_TileScan_001 (Stage 20 of 49)	00-pCQSRaMGf9BddCd3wKfr9K
29.4075		Cell	1	0.000	1.000	669	23	siRNA-SC-10 PSPC1-A488 IMPa2-A546 DAPI 8C1-siRNA-IMP-a2-a4 V2.00	0	13. siRNA-SC-10 PSPC1-A488 DAPI IMPa2-A546 _t_TileScan_001 (Stage 20 of 49)	00-pCQSRaMGf9BddCd3wKfr9K
25.7005		Cell	1	0.000	1.000	670	24	siRNA-SC-10 PSPC1-A488 IMPa2-A546 DAPI 8C1-siRNA-IMP-a2-a4 V2.00	0	13. siRNA-SC-10 PSPC1-A488 DAPI IMPa2-A546 _t_TileScan_001 (Stage 20 of 49)	00-pCQSRaMGf9BddCd3wKfr9K
36.1678		Cell	1	0.000	1.000	671	25	siRNA-SC-10 PSPC1-A488 IMPa2-A546 DAPI 8C1-siRNA-IMP-a2-a4 V2.00	0	13. siRNA-SC-10 PSPC1-A488 DAPI IMPa2-A546 _t_TileScan_001 (Stage 20 of 49)	00-pCQSRaMGf9BddCd3wKfr9K
35.2309		Cell	1	0.000	1.000	672	0	siRNA-SC-10 PSPC1-A488 IMPa2-A546 DAPI 8C1-siRNA-IMP-a2-a4 V2.00	0	13. siRNA-SC-10 PSPC1-A488 DAPI IMPa2-A546 _u_TileScan_001 (Stage 21 of 49)	00-2bwijXWQ5Rec9eZAE4H9VH
16.7573		Cell	1	0.000	1.000	673	1	siRNA-SC-10 PSPC1-A488 IMPa2-A546 DAPI 8C1-siRNA-IMP-a2-a4 V2.00	0	13. siRNA-SC-10 PSPC1-A488 DAPI IMPa2-A546 _u_TileScan_001 (Stage 21 of 49)	00-2bwijXWQ5Rec9eZAE4H9VH
43.4412		Cell	1	0.000	1.000	674	2	siRNA-SC-10 PSPC1-A488 IMPa2-A546 DAPI 8C1-siRNA-IMP-a2-a4 V2.00	0	13. siRNA-SC-10 PSPC1-A488 DAPI IMPa2-A546 _u_TileScan_001 (Stage 21 of 49)	00-2bwijXWQ5Rec9eZAE4H9VH
19.8491		Cell	1	0.000	1.000	675	3	siRNA-SC-10 PSPC1-A488 IMPa2-A546 DAPI 8C1-siRNA-IMP-a2-a4 V2.00	0	13. siRNA-SC-10 PSPC1-A488 DAPI IMPa2-A546 _u_TileScan_001 (Stage 21 of 49)	00-2bwijXWQ5Rec9eZAE4H9VH
14.4226		Cell	1	0.000	1.000	676	4	siRNA-SC-10 PSPC1-A488 IMPa2-A546 DAPI 8C1-siRNA-IMP-a2-a4 V2.00	0	13. siRNA-SC-10 PSPC1-A488 DAPI IMPa2-A546 _u_TileScan_001 (Stage 21 of 49)	00-2bwijXWQ5Rec9eZAE4H9VH
25.3813		Cell	1	0.000	1.000	677	5	siRNA-SC-10 PSPC1-A488 IMPa2-A546 DAPI 8C1-siRNA-IMP-a2-a4 V2.00	0	13. siRNA-SC-10 PSPC1-A488 DAPI IMPa2-A546 _u_TileScan_001 (Stage 21 of 49)	00-2bwijXWQ5Rec9eZAE4H9VH
50.8107		Cell	1	0.000	1.000	678	6	siRNA-SC-10 PSPC1-A488 IMPa2-A546 DAPI 8C1-siRNA-IMP-a2-a4 V2.00	0	13. siRNA-SC-10 PSPC1-A488 DAPI IMPa2-A546 _u_TileScan_001 (Stage 21 of 49)	00-2bwijXWQ5Rec9eZAE4H9VH
19.4281		Cell	1	0.000	1.000	679	7	siRNA-SC-10 PSPC1-A488 IMPa2-A546 DAPI 8C1-siRNA-IMP-a2-a4 V2.00	0	13. siRNA-SC-10 PSPC1-A488 DAPI IMPa2-A546 _u_TileScan_001 (Stage 21 of 49)	00-2bwijXWQ5Rec9eZAE4H9VH
25.1458		Cell	1	0.000	1.000	680	8	siRNA-SC-10 PSPC1-A488 IMPa2-A546 DAPI 8C1-siRNA-IMP-a2-a4 V2.00	0	13. siRNA-SC-10 PSPC1-A488 DAPI IMPa2-A546 _u_TileScan_001 (Stage 21 of 49)	00-2bwijXWQ5Rec9eZAE4H9VH
21.0714		Cell	1	0.000	1.000	681	9	siRNA-SC-10 PSPC1-A488 IMPa2-A546 DAPI 8C1-siRNA-IMP-a2-a4 V2.00	0	13. siRNA-SC-10 PSPC1-A488 DAPI IMPa2-A546 _u_TileScan_001 (Stage 21 of 49)	00-2bwijXWQ5Rec9eZAE4H9VH
30.7881		Cell	1	0.000	1.000	682	10	siRNA-SC-10 PSPC1-A488 IMPa2-A546 DAPI 8C1-siRNA-IMP-a2-a4 V2.00	0	13. siRNA-SC-10 PSPC1-A488 DAPI IMPa2-A546 _u_TileScan_001 (Stage 21 of 49)	00-2bwijXWQ5Rec9eZAE4H9VH
18.0589		Cell	1	0.000	1.000	683	11	siRNA-SC-10 PSPC1-A488 IMPa2-A546 DAPI 8C1-siRNA-IMP-a2-a4 V2.00	0	13. siRNA-SC-10 PSPC1-A488 DAPI IMPa2-A546 _u_TileScan_001 (Stage 21 of 49)	00-2bwijXWQ5Rec9eZAE4H9VH
19.1702		Cell	1	0.000	1.000	684	12	siRNA-SC-10 PSPC1-A488 IMPa2-A546 DAPI 8C1-siRNA-IMP-a2-a4 V2.00	0	13. siRNA-SC-10 PSPC1-A488 DAPI IMPa2-A546 _u_TileScan_001 (Stage 21 of 49)	00-2bwijXWQ5Rec9eZAE4H9VH
36.8462		Cell	1	0.000	1.000	685	13	siRNA-SC-10 PSPC1-A488 IMPa2-A546 DAPI 8C1-siRNA-IMP-a2-a4 V2.00	0	13. siRNA-SC-10 PSPC1-A488 DAPI IMPa2-A546 _u_TileScan_001 (Stage 21 of 49)	00-2bwijXWQ5Rec9eZAE4H9VH
18.0205		Cell	1	0.000	1.000	686	14	siRNA-SC-10 PSPC1-A488 IMPa2-A546 DAPI 8C1-siRNA-IMP-a2-a4 V2.00	0	13. siRNA-SC-10 PSPC1-A488 DAPI IMPa2-A546 _u_TileScan_001 (Stage 21 of 49)	00-2bwijXWQ5Rec9eZAE4H9VH
19.9181		Cell	1	0.000	1.000	687	15	siRNA-SC-10 PSPC1-A488 IMPa2-A546 DAPI 8C1-siRNA-IMP-a2-a4 V2.00	0	13. siRNA-SC-10 PSPC1-A488 DAPI IMPa2-A546 _u_TileScan_001 (Stage 21 of 49)	00-2bwijXWQ5Rec9eZAE4H9VH
26.6786		Cell	1	0.000	1.000	688	16	siRNA-SC-10 PSPC1-A488 IMPa2-A546 DAPI 8C1-siRNA-IMP-a2-a4 V2.00	0	13. siRNA-SC-10 PSPC1-A488 DAPI IMPa2-A546 _u_TileScan_001 (Stage 21 of 49)	00-2bwijXWQ5Rec9eZAE4H9VH
13.4232		Cell	1	0.000	1.000	689	17	siRNA-SC-10 PSPC1-A488 IMPa2-A546 DAPI 8C1-siRNA-IMP-a2-a4 V2.00	0	13. siRNA-SC-10 PSPC1-A488 DAPI IMPa2-A546 _u_TileScan_001 (Stage 21 of 49)	00-2bwijXWQ5Rec9eZAE4H9VH
16.213		Cell	1	0.000	1.000	690	18	siRNA-SC-10 PSPC1-A488 IMPa2-A546 DAPI 8C1-siRNA-IMP-a2-a4 V2.00	0	13. siRNA-SC-10 PSPC1-A488 DAPI IMPa2-A546 _u_TileScan_001 (Stage 21 of 49)	00-2bwijXWQ5Rec9eZAE4H9VH
20.3092		Cell	1	0.000	1.000	691	19	siRNA-SC-10 PSPC1-A488 IMPa2-A546 DAPI 8C1-siRNA-IMP-a2-a4 V2.00	0	13. siRNA-SC-10 PSPC1-A488 DAPI IMPa2-A546 _u_TileScan_001 (Stage 21 of 49)	00-2bwijXWQ5Rec9eZAE4H9VH
21.8522		Cell	1	0.000	1.000	692	20	siRNA-SC-10 PSPC1-A488 IMPa2-A546 DAPI 8C1-siRNA-IMP-a2-a4 V2.00	0	13. siRNA-SC-10 PSPC1-A488 DAPI IMPa2-A546 _u_TileScan_001 (Stage 21 of 49)	00-2bwijXWQ5Rec9eZAE4H9VH
24.7862		Cell	1	0.000	1.000	693	21	siRNA-SC-10 PSPC1-A488 IMPa2-A546 DAPI 8C1-siRNA-IMP-a2-a4 V2.00	0	13. siRNA-SC-10 PSPC1-A488 DAPI IMPa2-A546 _u_TileScan_001 (Stage 21 of 49)	00-2bwijXWQ5Rec9eZAE4H9VH
12.5927		Cell	1	0.000	1.000	694	0	siRNA-SC-10 PSPC1-A488 IMPa2-A546 DAPI 8C1-siRNA-IMP-a2-a4 V2.00	0	13. siRNA-SC-10 PSPC1-A488 DAPI IMPa2-A546 _v_TileScan_001 (Stage 22 of 49)	00-uRSUr3aXEZXJzzLbAqV8BT
62.8482		Cell	1	0.000	1.000	695	1	siRNA-SC-10 PSPC1-A488 IMPa2-A546 DAPI 8C1-siRNA-IMP-a2-a4 V2.00	0	13. siRNA-SC-10 PSPC1-A488 DAPI IMPa2-A546 _v_TileScan_001 (Stage 22 of 49)	00-uRSUr3aXEZXJzzLbAqV8BT
29.1865		Cell	1	0.000	1.000	696	2	siRNA-SC-10 PSPC1-A488 IMPa2-A546 DAPI 8C1-siRNA-IMP-a2-a4 V2.00	0	13. siRNA-SC-10 PSPC1-A488 DAPI IMPa2-A546 _v_TileScan_001 (Stage 22 of 49)	00-uRSUr3aXEZXJzzLbAqV8BT
28.4939		Cell	1	0.000	1.000	697	3	siRNA-SC-10 PSPC1-A488 IMPa2-A546 DAPI 8C1-siRNA-IMP-a2-a4 V2.00	0	13. siRNA-SC-10 PSPC1-A488 DAPI IMPa2-A546 _v_TileScan_001 (Stage 22 of 49)	00-uRSUr3aXEZXJzzLbAqV8BT
25.9921		Cell	1	0.000	1.000	698	4	siRNA-SC-10 PSPC1-A488 IMPa2-A546 DAPI 8C1-siRNA-IMP-a2-a4 V2.00	0	13. siRNA-SC-10 PSPC1-A488 DAPI IMPa2-A546 _v_TileScan_001 (Stage 22 of 49)	00-uRSUr3aXEZXJzzLbAqV8BT
26.9293		Cell	1	0.000	1.000	699	5	siRNA-SC-10 PSPC1-A488 IMPa2-A546 DAPI 8C1-siRNA-IMP-a2-a4 V2.00	0	13. siRNA-SC-10 PSPC1-A488 DAPI IMPa2-A546 _v_TileScan_001 (Stage 22 of 49)	00-uRSUr3aXEZXJzzLbAqV8BT
18.1971		Cell	1	0.000	1.000	700	6	siRNA-SC-10 PSPC1-A488 IMPa2-A546 DAPI 8C1-siRNA-IMP-a2-a4 V2.00	0	13. siRNA-SC-10 PSPC1-A488 DAPI IMPa2-A546 _v_TileScan_001 (Stage 22 of 49)	00-uRSUr3aXEZXJzzLbAqV8BT
30.1675		Cell	1	0.000	1.000	701	7	siRNA-SC-10 PSPC1-A488 IMPa2-A546 DAPI 8C1-siRNA-IMP-a2-a4 V2.00	0	13. siRNA-SC-10 PSPC1-A488 DAPI IMPa2-A546 _v_TileScan_001 (Stage 22 of 49)	00-uRSUr3aXEZXJzzLbAqV8BT
22.9565		Cell	1	0.000	1.000	702	8	siRNA-SC-10 PSPC1-A488 IMPa2-A546 DAPI 8C1-siRNA-IMP-a2-a4 V2.00	0	13. siRNA-SC-10 PSPC1-A488 DAPI IMPa2-A546 _v_TileScan_001 (Stage 22 of 49)	00-uRSUr3aXEZXJzzLbAqV8BT
17.0238		Cell	1	0.000	1.000	703	9	siRNA-SC-10 PSPC1-A488 IMPa2-A546 DAPI 8C1-siRNA-IMP-a2-a4 V2.00	0	13. siRNA-SC-10 PSPC1-A488 DAPI IMPa2-A546 _v_TileScan_001 (Stage 22 of 49)	00-uRSUr3aXEZXJzzLbAqV8BT
26.7301		Cell	1	0.000	1.000	704	10	siRNA-SC-10 PSPC1-A488 IMPa2-A546 DAPI 8C1-siRNA-IMP-a2-a4 V2.00	0	13. siRNA-SC-10 PSPC1-A488 DAPI IMPa2-A546 _v_TileScan_001 (Stage 22 of 49)	00-uRSUr3aXEZXJzzLbAqV8BT
15.4632		Cell	1	0.000	1.000	705	11	siRNA-SC-10 PSPC1-A488 IMPa2-A546 DAPI 8C1-siRNA-IMP-a2-a4 V2.00	0	13. siRNA-SC-10 PSPC1-A488 DAPI IMPa2-A546 _v_TileScan_001 (Stage 22 of 49)	00-uRSUr3aXEZXJzzLbAqV8BT
12.2411		Cell	1	0.000	1.000	706	12	siRNA-SC-10 PSPC1-A488 IMPa2-A546 DAPI 8C1-siRNA-IMP-a2-a4 V2.00	0	13. siRNA-SC-10 PSPC1-A488 DAPI IMPa2-A546 _v_TileScan_001 (Stage 22 of 49)	00-uRSUr3aXEZXJzzLbAqV8BT
52.8407		Cell	1	0.000	1.000	707	13	siRNA-SC-10 PSPC1-A488 IMPa2-A546 DAPI 8C1-siRNA-IMP-a2-a4 V2.00	0	13. siRNA-SC-10 PSPC1-A488 DAPI IMPa2-A546 _v_TileScan_001 (Stage 22 of 49)	00-uRSUr3aXEZXJzzLbAqV8BT
18.4234		Cell	1	0.000	1.000	708	0	siRNA-SC-10 PSPC1-A488 IMPa2-A546 DAPI 8C1-siRNA-IMP-a2-a4 V2.00	0	13. siRNA-SC-10 PSPC1-A488 DAPI IMPa2-A546 _w_TileScan_001 (Stage 23 of 49)	00-pfPM7BoW5yH7cu3H92MxgN
24.8218		Cell	1	0.000	1.000	709	1	siRNA-SC-10 PSPC1-A488 IMPa2-A546 DAPI 8C1-siRNA-IMP-a2-a4 V2.00	0	13. siRNA-SC-10 PSPC1-A488 DAPI IMPa2-A546 _w_TileScan_001 (Stage 23 of 49)	00-pfPM7BoW5yH7cu3H92MxgN
12.0305		Cell	1	0.000	1.000	710	2	siRNA-SC-10 PSPC1-A488 IMPa2-A546 DAPI 8C1-siRNA-IMP-a2-a4 V2.00	0	13. siRNA-SC-10 PSPC1-A488 DAPI IMPa2-A546 _w_TileScan_001 (Stage 23 of 49)	00-pfPM7BoW5yH7cu3H92MxgN
10.7547		Cell	1	0.000	1.000	711	3	siRNA-SC-10 PSPC1-A488 IMPa2-A546 DAPI 8C1-siRNA-IMP-a2-a4 V2.00	0	13. siRNA-SC-10 PSPC1-A488 DAPI IMPa2-A546 _w_TileScan_001 (Stage 23 of 49)	00-pfPM7BoW5yH7cu3H92MxgN
18.2177		Cell	1	0.000	1.000	712	4	siRNA-SC-10 PSPC1-A488 IMPa2-A546 DAPI 8C1-siRNA-IMP-a2-a4 V2.00	0	13. siRNA-SC-10 PSPC1-A488 DAPI IMPa2-A546 _w_TileScan_001 (Stage 23 of 49)	00-pfPM7BoW5yH7cu3H92MxgN
65.5349		Cell	1	0.000	1.000	713	5	siRNA-SC-10 PSPC1-A488 IMPa2-A546 DAPI 8C1-siRNA-IMP-a2-a4 V2.00	0	13. siRNA-SC-10 PSPC1-A488 DAPI IMPa2-A546 _w_TileScan_001 (Stage 23 of 49)	00-pfPM7BoW5yH7cu3H92MxgN
13.0351		Cell	1	0.000	1.000	714	6	siRNA-SC-10 PSPC1-A488 IMPa2-A546 DAPI 8C1-siRNA-IMP-a2-a4 V2.00	0	13. siRNA-SC-10 PSPC1-A488 DAPI IMPa2-A546 _w_TileScan_001 (Stage 23 of 49)	00-pfPM7BoW5yH7cu3H92MxgN
27.109		Cell	1	0.000	1.000	715	7	siRNA-SC-10 PSPC1-A488 IMPa2-A546 DAPI 8C1-siRNA-IMP-a2-a4 V2.00	0	13. siRNA-SC-10 PSPC1-A488 DAPI IMPa2-A546 _w_TileScan_001 (Stage 23 of 49)	00-pfPM7BoW5yH7cu3H92MxgN
31.4491		Cell	1	0.000	1.000	716	0	siRNA-SC-10 PSPC1-A488 IMPa2-A546 DAPI 8C1-siRNA-IMP-a2-a4 V2.00	0	13. siRNA-SC-10 PSPC1-A488 DAPI IMPa2-A546 _x_TileScan_001 (Stage 24 of 49)	00-teAtghStqEyXHLaWNQNyPX
30.6509		Cell	1	0.000	1.000	717	1	siRNA-SC-10 PSPC1-A488 IMPa2-A546 DAPI 8C1-siRNA-IMP-a2-a4 V2.00	0	13. siRNA-SC-10 PSPC1-A488 DAPI IMPa2-A546 _x_TileScan_001 (Stage 24 of 49)	00-teAtghStqEyXHLaWNQNyPX
28.9046		Cell	1	0.000	1.000	718	2	siRNA-SC-10 PSPC1-A488 IMPa2-A546 DAPI 8C1-siRNA-IMP-a2-a4 V2.00	0	13. siRNA-SC-10 PSPC1-A488 DAPI IMPa2-A546 _x_TileScan_001 (Stage 24 of 49)	00-teAtghStqEyXHLaWNQNyPX
20.0838		Cell	1	0.000	1.000	719	3	siRNA-SC-10 PSPC1-A488 IMPa2-A546 DAPI 8C1-siRNA-IMP-a2-a4 V2.00	0	13. siRNA-SC-10 PSPC1-A488 DAPI IMPa2-A546 _x_TileScan_001 (Stage 24 of 49)	00-teAtghStqEyXHLaWNQNyPX
19.4947		Cell	1	0.000	1.000	720	4	siRNA-SC-10 PSPC1-A488 IMPa2-A546 DAPI 8C1-siRNA-IMP-a2-a4 V2.00	0	13. siRNA-SC-10 PSPC1-A488 DAPI IMPa2-A546 _x_TileScan_001 (Stage 24 of 49)	00-teAtghStqEyXHLaWNQNyPX
23.0614		Cell	1	0.000	1.000	721	5	siRNA-SC-10 PSPC1-A488 IMPa2-A546 DAPI 8C1-siRNA-IMP-a2-a4 V2.00	0	13. siRNA-SC-10 PSPC1-A488 DAPI IMPa2-A546 _x_TileScan_001 (Stage 24 of 49)	00-teAtghStqEyXHLaWNQNyPX
31.1779		Cell	1	0.000	1.000	722	6	siRNA-SC-10 PSPC1-A488 IMPa2-A546 DAPI 8C1-siRNA-IMP-a2-a4 V2.00	0	13. siRNA-SC-10 PSPC1-A488 DAPI IMPa2-A546 _x_TileScan_001 (Stage 24 of 49)	00-teAtghStqEyXHLaWNQNyPX
44.3741		Cell	1	0.000	1.000	723	7	siRNA-SC-10 PSPC1-A488 IMPa2-A546 DAPI 8C1-siRNA-IMP-a2-a4 V2.00	0	13. siRNA-SC-10 PSPC1-A488 DAPI IMPa2-A546 _x_TileScan_001 (Stage 24 of 49)	00-teAtghStqEyXHLaWNQNyPX
21.782		Cell	1	0.000	1.000	724	8	siRNA-SC-10 PSPC1-A488 IMPa2-A546 DAPI 8C1-siRNA-IMP-a2-a4 V2.00	0	13. siRNA-SC-10 PSPC1-A488 DAPI IMPa2-A546 _x_TileScan_001 (Stage 24 of 49)	00-teAtghStqEyXHLaWNQNyPX
29.822		Cell	1	0.000	1.000	725	9	siRNA-SC-10 PSPC1-A488 IMPa2-A546 DAPI 8C1-siRNA-IMP-a2-a4 V2.00	0	13. siRNA-SC-10 PSPC1-A488 DAPI IMPa2-A546 _x_TileScan_001 (Stage 24 of 49)	00-teAtghStqEyXHLaWNQNyPX
21.5715		Cell	1	0.000	1.000	726	10	siRNA-SC-10 PSPC1-A488 IMPa2-A546 DAPI 8C1-siRNA-IMP-a2-a4 V2.00	0	13. siRNA-SC-10 PSPC1-A488 DAPI IMPa2-A546 _x_TileScan_001 (Stage 24 of 49)	00-teAtghStqEyXHLaWNQNyPX
23.5246		Cell	1	0.000	1.000	727	11	siRNA-SC-10 PSPC1-A488 IMPa2-A546 DAPI 8C1-siRNA-IMP-a2-a4 V2.00	0	13. siRNA-SC-10 PSPC1-A488 DAPI IMPa2-A546 _x_TileScan_001 (Stage 24 of 49)	00-teAtghStqEyXHLaWNQNyPX
20.7627		Cell	1	0.000	1.000	728	12	siRNA-SC-10 PSPC1-A488 IMPa2-A546 DAPI 8C1-siRNA-IMP-a2-a4 V2.00	0	13. siRNA-SC-10 PSPC1-A488 DAPI IMPa2-A546 _x_TileScan_001 (Stage 24 of 49)	00-teAtghStqEyXHLaWNQNyPX
30.3352		Cell	1	0.000	1.000	729	13	siRNA-SC-10 PSPC1-A488 IMPa2-A546 DAPI 8C1-siRNA-IMP-a2-a4 V2.00	0	13. siRNA-SC-10 PSPC1-A488 DAPI IMPa2-A546 _x_TileScan_001 (Stage 24 of 49)	00-teAtghStqEyXHLaWNQNyPX
19.9168		Cell	1	0.000	1.000	730	14	siRNA-SC-10 PSPC1-A488 IMPa2-A546 DAPI 8C1-siRNA-IMP-a2-a4 V2.00	0	13. siRNA-SC-10 PSPC1-A488 DAPI IMPa2-A546 _x_TileScan_001 (Stage 24 of 49)	00-teAtghStqEyXHLaWNQNyPX
20.2412		Cell	1	0.000	1.000	731	15	siRNA-SC-10 PSPC1-A488 IMPa2-A546 DAPI 8C1-siRNA-IMP-a2-a4 V2.00	0	13. siRNA-SC-10 PSPC1-A488 DAPI IMPa2-A546 _x_TileScan_001 (Stage 24 of 49)	00-teAtghStqEyXHLaWNQNyPX
35.8184		Cell	1	0.000	1.000	732	16	siRNA-SC-10 PSPC1-A488 IMPa2-A546 DAPI 8C1-siRNA-IMP-a2-a4 V2.00	0	13. siRNA-SC-10 PSPC1-A488 DAPI IMPa2-A546 _x_TileScan_001 (Stage 24 of 49)	00-teAtghStqEyXHLaWNQNyPX
22.0037		Cell	1	0.000	1.000	733	17	siRNA-SC-10 PSPC1-A488 IMPa2-A546 DAPI 8C1-siRNA-IMP-a2-a4 V2.00	0	13. siRNA-SC-10 PSPC1-A488 DAPI IMPa2-A546 _x_TileScan_001 (Stage 24 of 49)	00-teAtghStqEyXHLaWNQNyPX
50.8221		Cell	1	0.000	1.000	734	18	siRNA-SC-10 PSPC1-A488 IMPa2-A546 DAPI 8C1-siRNA-IMP-a2-a4 V2.00	0	13. siRNA-SC-10 PSPC1-A488 DAPI IMPa2-A546 _x_TileScan_001 (Stage 24 of 49)	00-teAtghStqEyXHLaWNQNyPX
46.145		Cell	1	0.000	1.000	735	19	siRNA-SC-10 PSPC1-A488 IMPa2-A546 DAPI 8C1-siRNA-IMP-a2-a4 V2.00	0	13. siRNA-SC-10 PSPC1-A488 DAPI IMPa2-A546 _x_TileScan_001 (Stage 24 of 49)	00-teAtghStqEyXHLaWNQNyPX
29.1404		Cell	1	0.000	1.000	736	0	siRNA-SC-10 PSPC1-A488 IMPa2-A546 DAPI 8C1-siRNA-IMP-a2-a4 V2.00	0	13. siRNA-SC-10 PSPC1-A488 DAPI IMPa2-A546 _y_TileScan_001 (Stage 25 of 49)	00-c7KD2pRv8vpuPati2yFNn
30.5504		Cell	1	0.000	1.000	737	1	siRNA-SC-10 PSPC1-A488 IMPa2-A546 DAPI 8C1-siRNA-IMP-a2-a4 V2.00	0	13. siRNA-SC-10 PSPC1-A488 DAPI IMPa2-A546 _y_TileScan_001 (Stage 25 of 49)	00-c7KD2pRv8vpuPati2yFNn
26.6713		Cell	1	0.000	1.000	738	2	siRNA-SC-10 PSPC1-A488 IMPa2-A546 DAPI 8C1-siRNA-IMP-a2-a4 V2.00	0	13. siRNA-SC-10 PSPC1-A488 DAPI IMPa2-A546 _y_TileScan_001 (Stage 25 of 49)	00-c7KD2pRv8vpuPati2yFNn
17.8285		Cell	1	0.000	1.000	739	3	siRNA-SC-10 PSPC1-A488 IMPa2-A546 DAPI 8C1-siRNA-IMP-a2-a4 V2.00	0	13. siRNA-SC-10 PSPC1-A488 DAPI IMPa2-A546 _y_TileScan_001 (Stage 25 of 49)	00-c7KD2pRv8vpuPati2yFNn
17.6544		Cell	1	0.000	1.000	740	4	siRNA-SC-10 PSPC1-A488 IMPa2-A546 DAPI 8C1-siRNA-IMP-a2-a4 V2.00	0	13. siRNA-SC-10 PSPC1-A488 DAPI IMPa2-A546 _y_TileScan_001 (Stage 25 of 49)	00-c7KD2pRv8vpuPati2yFNn
29.7319		Cell	1	0.000	1.000	741	5	siRNA-SC-10 PSPC1-A488 IMPa2-A546 DAPI 8C1-siRNA-IMP-a2-a4 V2.00	0	13. siRNA-SC-10 PSPC1-A488 DAPI IMPa2-A546 _y_TileScan_001 (Stage 25 of 49)	00-c7KD2pRv8vpuPati2yFNn
23.2401		Cell	1	0.000	1.000	742	6	siRNA-SC-10 PSPC1-A488 IMPa2-A546 DAPI 8C1-siRNA-IMP-a2-a4 V2.00	0	13. siRNA-SC-10 PSPC1-A488 DAPI IMPa2-A546 _y_TileScan_001 (Stage 25 of 49)	00-c7KD2pRv8vpuPati2yFNn
36.761		Cell	1	0.000	1.000	743	7	siRNA-SC-10 PSPC1-A488 IMPa2-A546 DAPI 8C1-siRNA-IMP-a2-a4 V2.00	0	13. siRNA-SC-10 PSPC1-A488 DAPI IMPa2-A546 _y_TileScan_001 (Stage 25 of 49)	00-c7KD2pRv8vpuPati2yFNn
27.9635		Cell	1	0.000	1.000	744	8	siRNA-SC-10 PSPC1-A488 IMPa2-A546 DAPI 8C1-siRNA-IMP-a2-a4 V2.00	0	13. siRNA-SC-10 PSPC1-A488 DAPI IMPa2-A546 _y_TileScan_001 (Stage 25 of 49)	00-c7KD2pRv8vpuPati2yFNn
22.9828		Cell	1	0.000	1.000	745	9	siRNA-SC-10 PSPC1-A488 IMPa2-A546 DAPI 8C1-siRNA-IMP-a2-a4 V2.00	0	13. siRNA-SC-10 PSPC1-A488 DAPI IMPa2-A546 _y_TileScan_001 (Stage 25 of 49)	00-c7KD2pRv8vpuPati2yFNn
15.1289		Cell	1	0.000	1.000	746	10	siRNA-SC-10 PSPC1-A488 IMPa2-A546 DAPI 8C1-siRNA-IMP-a2-a4 V2.00	0	13. siRNA-SC-10 PSPC1-A488 DAPI IMPa2-A546 _y_TileScan_001 (Stage 25 of 49)	00-c7KD2pRv8vpuPati2yFNn
21.3146		Cell	1	0.000	1.000	747	11	siRNA-SC-10 PSPC1-A488 IMPa2-A546 DAPI 8C1-siRNA-IMP-a2-a4 V2.00	0	13. siRNA-SC-10 PSPC1-A488 DAPI IMPa2-A546 _y_TileScan_001 (Stage 25 of 49)	00-c7KD2pRv8vpuPati2yFNn
19.7352		Cell	1	0.000	1.000	748	12	siRNA-SC-10 PSPC1-A488 IMPa2-A546 DAPI 8C1-siRNA-IMP-a2-a4 V2.00	0	13. siRNA-SC-10 PSPC1-A488 DAPI IMPa2-A546 _y_TileScan_001 (Stage 25 of 49)	00-c7KD2pRv8vpuPati2yFNn
17.4833		Cell	1	0.000	1.000	749	13	siRNA-SC-10 PSPC1-A488 IMPa2-A546 DAPI 8C1-siRNA-IMP-a2-a4 V2.00	0	13. siRNA-SC-10 PSPC1-A488 DAPI IMPa2-A546 _y_TileScan_001 (Stage 25 of 49)	00-c7KD2pRv8vpuPati2yFNn
16.0369		Cell	1	0.000	1.000	750	14	siRNA-SC-10 PSPC1-A488 IMPa2-A546 DAPI 8C1-siRNA-IMP-a2-a4 V2.00	0	13. siRNA-SC-10 PSPC1-A488 DAPI IMPa2-A546 _y_TileScan_001 (Stage 25 of 49)	00-c7KD2pRv8vpuPati2yFNn
20.9933		Cell	1	0.000	1.000	751	15	siRNA-SC-10 PSPC1-A488 IMPa2-A546 DAPI 8C1-siRNA-IMP-a2-a4 V2.00	0	13. siRNA-SC-10 PSPC1-A488 DAPI IMPa2-A546 _y_TileScan_001 (Stage 25 of 49)	00-c7KD2pRv8vpuPati2yFNn
29.0901		Cell	1	0.000	1.000	752	0	siRNA-SC-10 PSPC1-A488 IMPa2-A546 DAPI 8C1-siRNA-IMP-a2-a4 V2.00	0	13. siRNA-SC-10 PSPC1-A488 DAPI IMPa2-A546 _z_TileScan_001 (Stage 26 of 49)	00-Qu5o7Hqmoh5XiBfAjSJXpW
20.496		Cell	1	0.000	1.000	753	1	siRNA-SC-10 PSPC1-A488 IMPa2-A546 DAPI 8C1-siRNA-IMP-a2-a4 V2.00	0	13. siRNA-SC-10 PSPC1-A488 DAPI IMPa2-A546 _z_TileScan_001 (Stage 26 of 49)	00-Qu5o7Hqmoh5XiBfAjSJXpW
9.85795		Cell	1	0.000	1.000	754	2	siRNA-SC-10 PSPC1-A488 IMPa2-A546 DAPI 8C1-siRNA-IMP-a2-a4 V2.00	0	13. siRNA-SC-10 PSPC1-A488 DAPI IMPa2-A546 _z_TileScan_001 (Stage 26 of 49)	00-Qu5o7Hqmoh5XiBfAjSJXpW
25.1323		Cell	1	0.000	1.000	755	3	siRNA-SC-10 PSPC1-A488 IMPa2-A546 DAPI 8C1-siRNA-IMP-a2-a4 V2.00	0	13. siRNA-SC-10 PSPC1-A488 DAPI IMPa2-A546 _z_TileScan_001 (Stage 26 of 49)	00-Qu5o7Hqmoh5XiBfAjSJXpW
18.7514		Cell	1	0.000	1.000	756	4	siRNA-SC-10 PSPC1-A488 IMPa2-A546 DAPI 8C1-siRNA-IMP-a2-a4 V2.00	0	13. siRNA-SC-10 PSPC1-A488 DAPI IMPa2-A546 _z_TileScan_001 (Stage 26 of 49)	00-Qu5o7Hqmoh5XiBfAjSJXpW
18.7953		Cell	1	0.000	1.000	757	5	siRNA-SC-10 PSPC1-A488 IMPa2-A546 DAPI 8C1-siRNA-IMP-a2-a4 V2.00	0	13. siRNA-SC-10 PSPC1-A488 DAPI IMPa2-A546 _z_TileScan_001 (Stage 26 of 49)	00-Qu5o7Hqmoh5XiBfAjSJXpW
10.5873		Cell	1	0.000	1.000	758	6	siRNA-SC-10 PSPC1-A488 IMPa2-A546 DAPI 8C1-siRNA-IMP-a2-a4 V2.00	0	13. siRNA-SC-10 PSPC1-A488 DAPI IMPa2-A546 _z_TileScan_001 (Stage 26 of 49)	00-Qu5o7Hqmoh5XiBfAjSJXpW
27.5578		Cell	1	0.000	1.000	759	7	siRNA-SC-10 PSPC1-A488 IMPa2-A546 DAPI 8C1-siRNA-IMP-a2-a4 V2.00	0	13. siRNA-SC-10 PSPC1-A488 DAPI IMPa2-A546 _z_TileScan_001 (Stage 26 of 49)	00-Qu5o7Hqmoh5XiBfAjSJXpW
23.1805		Cell	1	0.000	1.000	760	8	siRNA-SC-10 PSPC1-A488 IMPa2-A546 DAPI 8C1-siRNA-IMP-a2-a4 V2.00	0	13. siRNA-SC-10 PSPC1-A488 DAPI IMPa2-A546 _z_TileScan_001 (Stage 26 of 49)	00-Qu5o7Hqmoh5XiBfAjSJXpW
12.0511		Cell	1	0.000	1.000	761	9	siRNA-SC-10 PSPC1-A488 IMPa2-A546 DAPI 8C1-siRNA-IMP-a2-a4 V2.00	0	13. siRNA-SC-10 PSPC1-A488 DAPI IMPa2-A546 _z_TileScan_001 (Stage 26 of 49)	00-Qu5o7Hqmoh5XiBfAjSJXpW
