# Supplementary material for: Development of a pipeline for automated, high-throughput analysis of paraspeckle proteins reveals specific roles for importin α proteins
Source: Sci Rep. 2017 Feb 27;7:43323. doi: 10.1038/srep43323 (PMC5379994; doi:10.1038/srep43323)
Supplement: Supplementary Dataset SD1-F [file srep43323-s8.zip › I8P/8C1-siRNA-IMPa2-PSPC1/_/siRNA-SC-10 PSPC1-A488 IMPa2-A546 DAPI 8C1-siRNA-IMP-a2-a4 V2.00_Statistics/siRNA-SC-10 PSPC1-A488 IMPa2-A546 DAPI 8C1-siRNA-IMP-a2-a4 V2.00_Cell_Cytoplasm_Intensity_Sum_Ch=2.csv]

Cell Cytoplasm Intensity Sum Ch=2
====================
Value	Unit	Category	Channel	Birth [s]	Death [s]	ID	OriginalID	Original Component Name	Original Component ID	Original Image Name	Original Image ID
5.44348e+006		Cell	2	0.000	1.000	0	0	siRNA-SC-10 PSPC1-A488 IMPa2-A546 DAPI 8C1-siRNA-IMP-a2-a4 V2.00	0	13. siRNA-SC-10 PSPC1-A488 DAPI IMPa2-A546 _a_TileScan_001 (Stage 1 of 49)	00-ZiFr9g6y3hsnXZ26qkr6yN
7.12392e+006		Cell	2	0.000	1.000	1	1	siRNA-SC-10 PSPC1-A488 IMPa2-A546 DAPI 8C1-siRNA-IMP-a2-a4 V2.00	0	13. siRNA-SC-10 PSPC1-A488 DAPI IMPa2-A546 _a_TileScan_001 (Stage 1 of 49)	00-ZiFr9g6y3hsnXZ26qkr6yN
1.94181e+007		Cell	2	0.000	1.000	2	2	siRNA-SC-10 PSPC1-A488 IMPa2-A546 DAPI 8C1-siRNA-IMP-a2-a4 V2.00	0	13. siRNA-SC-10 PSPC1-A488 DAPI IMPa2-A546 _a_TileScan_001 (Stage 1 of 49)	00-ZiFr9g6y3hsnXZ26qkr6yN
4.94644e+006		Cell	2	0.000	1.000	3	3	siRNA-SC-10 PSPC1-A488 IMPa2-A546 DAPI 8C1-siRNA-IMP-a2-a4 V2.00	0	13. siRNA-SC-10 PSPC1-A488 DAPI IMPa2-A546 _a_TileScan_001 (Stage 1 of 49)	00-ZiFr9g6y3hsnXZ26qkr6yN
7.69373e+006		Cell	2	0.000	1.000	4	4	siRNA-SC-10 PSPC1-A488 IMPa2-A546 DAPI 8C1-siRNA-IMP-a2-a4 V2.00	0	13. siRNA-SC-10 PSPC1-A488 DAPI IMPa2-A546 _a_TileScan_001 (Stage 1 of 49)	00-ZiFr9g6y3hsnXZ26qkr6yN
5.78756e+006		Cell	2	0.000	1.000	5	5	siRNA-SC-10 PSPC1-A488 IMPa2-A546 DAPI 8C1-siRNA-IMP-a2-a4 V2.00	0	13. siRNA-SC-10 PSPC1-A488 DAPI IMPa2-A546 _a_TileScan_001 (Stage 1 of 49)	00-ZiFr9g6y3hsnXZ26qkr6yN
6.69526e+006		Cell	2	0.000	1.000	6	6	siRNA-SC-10 PSPC1-A488 IMPa2-A546 DAPI 8C1-siRNA-IMP-a2-a4 V2.00	0	13. siRNA-SC-10 PSPC1-A488 DAPI IMPa2-A546 _a_TileScan_001 (Stage 1 of 49)	00-ZiFr9g6y3hsnXZ26qkr6yN
3.03413e+006		Cell	2	0.000	1.000	7	7	siRNA-SC-10 PSPC1-A488 IMPa2-A546 DAPI 8C1-siRNA-IMP-a2-a4 V2.00	0	13. siRNA-SC-10 PSPC1-A488 DAPI IMPa2-A546 _a_TileScan_001 (Stage 1 of 49)	00-ZiFr9g6y3hsnXZ26qkr6yN
3.74569e+006		Cell	2	0.000	1.000	8	8	siRNA-SC-10 PSPC1-A488 IMPa2-A546 DAPI 8C1-siRNA-IMP-a2-a4 V2.00	0	13. siRNA-SC-10 PSPC1-A488 DAPI IMPa2-A546 _a_TileScan_001 (Stage 1 of 49)	00-ZiFr9g6y3hsnXZ26qkr6yN
3.16438e+006		Cell	2	0.000	1.000	9	9	siRNA-SC-10 PSPC1-A488 IMPa2-A546 DAPI 8C1-siRNA-IMP-a2-a4 V2.00	0	13. siRNA-SC-10 PSPC1-A488 DAPI IMPa2-A546 _a_TileScan_001 (Stage 1 of 49)	00-ZiFr9g6y3hsnXZ26qkr6yN
3.26355e+006		Cell	2	0.000	1.000	10	10	siRNA-SC-10 PSPC1-A488 IMPa2-A546 DAPI 8C1-siRNA-IMP-a2-a4 V2.00	0	13. siRNA-SC-10 PSPC1-A488 DAPI IMPa2-A546 _a_TileScan_001 (Stage 1 of 49)	00-ZiFr9g6y3hsnXZ26qkr6yN
2.69365e+006		Cell	2	0.000	1.000	11	11	siRNA-SC-10 PSPC1-A488 IMPa2-A546 DAPI 8C1-siRNA-IMP-a2-a4 V2.00	0	13. siRNA-SC-10 PSPC1-A488 DAPI IMPa2-A546 _a_TileScan_001 (Stage 1 of 49)	00-ZiFr9g6y3hsnXZ26qkr6yN
3.89485e+006		Cell	2	0.000	1.000	12	12	siRNA-SC-10 PSPC1-A488 IMPa2-A546 DAPI 8C1-siRNA-IMP-a2-a4 V2.00	0	13. siRNA-SC-10 PSPC1-A488 DAPI IMPa2-A546 _a_TileScan_001 (Stage 1 of 49)	00-ZiFr9g6y3hsnXZ26qkr6yN
3.44296e+006		Cell	2	0.000	1.000	13	13	siRNA-SC-10 PSPC1-A488 IMPa2-A546 DAPI 8C1-siRNA-IMP-a2-a4 V2.00	0	13. siRNA-SC-10 PSPC1-A488 DAPI IMPa2-A546 _a_TileScan_001 (Stage 1 of 49)	00-ZiFr9g6y3hsnXZ26qkr6yN
2.4085e+006		Cell	2	0.000	1.000	14	14	siRNA-SC-10 PSPC1-A488 IMPa2-A546 DAPI 8C1-siRNA-IMP-a2-a4 V2.00	0	13. siRNA-SC-10 PSPC1-A488 DAPI IMPa2-A546 _a_TileScan_001 (Stage 1 of 49)	00-ZiFr9g6y3hsnXZ26qkr6yN
895770		Cell	2	0.000	1.000	15	15	siRNA-SC-10 PSPC1-A488 IMPa2-A546 DAPI 8C1-siRNA-IMP-a2-a4 V2.00	0	13. siRNA-SC-10 PSPC1-A488 DAPI IMPa2-A546 _a_TileScan_001 (Stage 1 of 49)	00-ZiFr9g6y3hsnXZ26qkr6yN
7.8118e+006		Cell	2	0.000	1.000	16	16	siRNA-SC-10 PSPC1-A488 IMPa2-A546 DAPI 8C1-siRNA-IMP-a2-a4 V2.00	0	13. siRNA-SC-10 PSPC1-A488 DAPI IMPa2-A546 _a_TileScan_001 (Stage 1 of 49)	00-ZiFr9g6y3hsnXZ26qkr6yN
615804		Cell	2	0.000	1.000	17	17	siRNA-SC-10 PSPC1-A488 IMPa2-A546 DAPI 8C1-siRNA-IMP-a2-a4 V2.00	0	13. siRNA-SC-10 PSPC1-A488 DAPI IMPa2-A546 _a_TileScan_001 (Stage 1 of 49)	00-ZiFr9g6y3hsnXZ26qkr6yN
7.14944e+006		Cell	2	0.000	1.000	18	18	siRNA-SC-10 PSPC1-A488 IMPa2-A546 DAPI 8C1-siRNA-IMP-a2-a4 V2.00	0	13. siRNA-SC-10 PSPC1-A488 DAPI IMPa2-A546 _a_TileScan_001 (Stage 1 of 49)	00-ZiFr9g6y3hsnXZ26qkr6yN
3.0604e+006		Cell	2	0.000	1.000	19	19	siRNA-SC-10 PSPC1-A488 IMPa2-A546 DAPI 8C1-siRNA-IMP-a2-a4 V2.00	0	13. siRNA-SC-10 PSPC1-A488 DAPI IMPa2-A546 _a_TileScan_001 (Stage 1 of 49)	00-ZiFr9g6y3hsnXZ26qkr6yN
1.59461e+006		Cell	2	0.000	1.000	20	20	siRNA-SC-10 PSPC1-A488 IMPa2-A546 DAPI 8C1-siRNA-IMP-a2-a4 V2.00	0	13. siRNA-SC-10 PSPC1-A488 DAPI IMPa2-A546 _a_TileScan_001 (Stage 1 of 49)	00-ZiFr9g6y3hsnXZ26qkr6yN
2.28759e+006		Cell	2	0.000	1.000	21	21	siRNA-SC-10 PSPC1-A488 IMPa2-A546 DAPI 8C1-siRNA-IMP-a2-a4 V2.00	0	13. siRNA-SC-10 PSPC1-A488 DAPI IMPa2-A546 _a_TileScan_001 (Stage 1 of 49)	00-ZiFr9g6y3hsnXZ26qkr6yN
581119		Cell	2	0.000	1.000	22	0	siRNA-SC-10 PSPC1-A488 IMPa2-A546 DAPI 8C1-siRNA-IMP-a2-a4 V2.00	0	13. siRNA-SC-10 PSPC1-A488 DAPI IMPa2-A546 _aa_TileScan_001 (Stage 27 of 49)	00-S9cUQqGwFStNfqChPraj26
6.42146e+006		Cell	2	0.000	1.000	23	1	siRNA-SC-10 PSPC1-A488 IMPa2-A546 DAPI 8C1-siRNA-IMP-a2-a4 V2.00	0	13. siRNA-SC-10 PSPC1-A488 DAPI IMPa2-A546 _aa_TileScan_001 (Stage 27 of 49)	00-S9cUQqGwFStNfqChPraj26
9.21034e+006		Cell	2	0.000	1.000	24	2	siRNA-SC-10 PSPC1-A488 IMPa2-A546 DAPI 8C1-siRNA-IMP-a2-a4 V2.00	0	13. siRNA-SC-10 PSPC1-A488 DAPI IMPa2-A546 _aa_TileScan_001 (Stage 27 of 49)	00-S9cUQqGwFStNfqChPraj26
6.66871e+006		Cell	2	0.000	1.000	25	3	siRNA-SC-10 PSPC1-A488 IMPa2-A546 DAPI 8C1-siRNA-IMP-a2-a4 V2.00	0	13. siRNA-SC-10 PSPC1-A488 DAPI IMPa2-A546 _aa_TileScan_001 (Stage 27 of 49)	00-S9cUQqGwFStNfqChPraj26
6.12382e+006		Cell	2	0.000	1.000	26	4	siRNA-SC-10 PSPC1-A488 IMPa2-A546 DAPI 8C1-siRNA-IMP-a2-a4 V2.00	0	13. siRNA-SC-10 PSPC1-A488 DAPI IMPa2-A546 _aa_TileScan_001 (Stage 27 of 49)	00-S9cUQqGwFStNfqChPraj26
8.49248e+006		Cell	2	0.000	1.000	27	5	siRNA-SC-10 PSPC1-A488 IMPa2-A546 DAPI 8C1-siRNA-IMP-a2-a4 V2.00	0	13. siRNA-SC-10 PSPC1-A488 DAPI IMPa2-A546 _aa_TileScan_001 (Stage 27 of 49)	00-S9cUQqGwFStNfqChPraj26
1.72322e+006		Cell	2	0.000	1.000	28	6	siRNA-SC-10 PSPC1-A488 IMPa2-A546 DAPI 8C1-siRNA-IMP-a2-a4 V2.00	0	13. siRNA-SC-10 PSPC1-A488 DAPI IMPa2-A546 _aa_TileScan_001 (Stage 27 of 49)	00-S9cUQqGwFStNfqChPraj26
7.69628e+006		Cell	2	0.000	1.000	29	7	siRNA-SC-10 PSPC1-A488 IMPa2-A546 DAPI 8C1-siRNA-IMP-a2-a4 V2.00	0	13. siRNA-SC-10 PSPC1-A488 DAPI IMPa2-A546 _aa_TileScan_001 (Stage 27 of 49)	00-S9cUQqGwFStNfqChPraj26
7.41535e+006		Cell	2	0.000	1.000	30	8	siRNA-SC-10 PSPC1-A488 IMPa2-A546 DAPI 8C1-siRNA-IMP-a2-a4 V2.00	0	13. siRNA-SC-10 PSPC1-A488 DAPI IMPa2-A546 _aa_TileScan_001 (Stage 27 of 49)	00-S9cUQqGwFStNfqChPraj26
2.65276e+006		Cell	2	0.000	1.000	31	9	siRNA-SC-10 PSPC1-A488 IMPa2-A546 DAPI 8C1-siRNA-IMP-a2-a4 V2.00	0	13. siRNA-SC-10 PSPC1-A488 DAPI IMPa2-A546 _aa_TileScan_001 (Stage 27 of 49)	00-S9cUQqGwFStNfqChPraj26
6.03218e+006		Cell	2	0.000	1.000	32	10	siRNA-SC-10 PSPC1-A488 IMPa2-A546 DAPI 8C1-siRNA-IMP-a2-a4 V2.00	0	13. siRNA-SC-10 PSPC1-A488 DAPI IMPa2-A546 _aa_TileScan_001 (Stage 27 of 49)	00-S9cUQqGwFStNfqChPraj26
1.00383e+007		Cell	2	0.000	1.000	33	11	siRNA-SC-10 PSPC1-A488 IMPa2-A546 DAPI 8C1-siRNA-IMP-a2-a4 V2.00	0	13. siRNA-SC-10 PSPC1-A488 DAPI IMPa2-A546 _aa_TileScan_001 (Stage 27 of 49)	00-S9cUQqGwFStNfqChPraj26
757614		Cell	2	0.000	1.000	34	12	siRNA-SC-10 PSPC1-A488 IMPa2-A546 DAPI 8C1-siRNA-IMP-a2-a4 V2.00	0	13. siRNA-SC-10 PSPC1-A488 DAPI IMPa2-A546 _aa_TileScan_001 (Stage 27 of 49)	00-S9cUQqGwFStNfqChPraj26
456260		Cell	2	0.000	1.000	35	13	siRNA-SC-10 PSPC1-A488 IMPa2-A546 DAPI 8C1-siRNA-IMP-a2-a4 V2.00	0	13. siRNA-SC-10 PSPC1-A488 DAPI IMPa2-A546 _aa_TileScan_001 (Stage 27 of 49)	00-S9cUQqGwFStNfqChPraj26
9.27673e+006		Cell	2	0.000	1.000	36	14	siRNA-SC-10 PSPC1-A488 IMPa2-A546 DAPI 8C1-siRNA-IMP-a2-a4 V2.00	0	13. siRNA-SC-10 PSPC1-A488 DAPI IMPa2-A546 _aa_TileScan_001 (Stage 27 of 49)	00-S9cUQqGwFStNfqChPraj26
8.54201e+006		Cell	2	0.000	1.000	37	15	siRNA-SC-10 PSPC1-A488 IMPa2-A546 DAPI 8C1-siRNA-IMP-a2-a4 V2.00	0	13. siRNA-SC-10 PSPC1-A488 DAPI IMPa2-A546 _aa_TileScan_001 (Stage 27 of 49)	00-S9cUQqGwFStNfqChPraj26
1.87783e+006		Cell	2	0.000	1.000	38	16	siRNA-SC-10 PSPC1-A488 IMPa2-A546 DAPI 8C1-siRNA-IMP-a2-a4 V2.00	0	13. siRNA-SC-10 PSPC1-A488 DAPI IMPa2-A546 _aa_TileScan_001 (Stage 27 of 49)	00-S9cUQqGwFStNfqChPraj26
1.17109e+006		Cell	2	0.000	1.000	39	0	siRNA-SC-10 PSPC1-A488 IMPa2-A546 DAPI 8C1-siRNA-IMP-a2-a4 V2.00	0	13. siRNA-SC-10 PSPC1-A488 DAPI IMPa2-A546 _ab_TileScan_001 (Stage 28 of 49)	00-FrMhDCJc5CK7zq2gBpMKVR
6.08876e+006		Cell	2	0.000	1.000	40	1	siRNA-SC-10 PSPC1-A488 IMPa2-A546 DAPI 8C1-siRNA-IMP-a2-a4 V2.00	0	13. siRNA-SC-10 PSPC1-A488 DAPI IMPa2-A546 _ab_TileScan_001 (Stage 28 of 49)	00-FrMhDCJc5CK7zq2gBpMKVR
1.18824e+007		Cell	2	0.000	1.000	41	2	siRNA-SC-10 PSPC1-A488 IMPa2-A546 DAPI 8C1-siRNA-IMP-a2-a4 V2.00	0	13. siRNA-SC-10 PSPC1-A488 DAPI IMPa2-A546 _ab_TileScan_001 (Stage 28 of 49)	00-FrMhDCJc5CK7zq2gBpMKVR
4.21729e+006		Cell	2	0.000	1.000	42	3	siRNA-SC-10 PSPC1-A488 IMPa2-A546 DAPI 8C1-siRNA-IMP-a2-a4 V2.00	0	13. siRNA-SC-10 PSPC1-A488 DAPI IMPa2-A546 _ab_TileScan_001 (Stage 28 of 49)	00-FrMhDCJc5CK7zq2gBpMKVR
4.63829e+006		Cell	2	0.000	1.000	43	4	siRNA-SC-10 PSPC1-A488 IMPa2-A546 DAPI 8C1-siRNA-IMP-a2-a4 V2.00	0	13. siRNA-SC-10 PSPC1-A488 DAPI IMPa2-A546 _ab_TileScan_001 (Stage 28 of 49)	00-FrMhDCJc5CK7zq2gBpMKVR
5.53827e+006		Cell	2	0.000	1.000	44	5	siRNA-SC-10 PSPC1-A488 IMPa2-A546 DAPI 8C1-siRNA-IMP-a2-a4 V2.00	0	13. siRNA-SC-10 PSPC1-A488 DAPI IMPa2-A546 _ab_TileScan_001 (Stage 28 of 49)	00-FrMhDCJc5CK7zq2gBpMKVR
8.08259e+006		Cell	2	0.000	1.000	45	6	siRNA-SC-10 PSPC1-A488 IMPa2-A546 DAPI 8C1-siRNA-IMP-a2-a4 V2.00	0	13. siRNA-SC-10 PSPC1-A488 DAPI IMPa2-A546 _ab_TileScan_001 (Stage 28 of 49)	00-FrMhDCJc5CK7zq2gBpMKVR
6.86815e+006		Cell	2	0.000	1.000	46	7	siRNA-SC-10 PSPC1-A488 IMPa2-A546 DAPI 8C1-siRNA-IMP-a2-a4 V2.00	0	13. siRNA-SC-10 PSPC1-A488 DAPI IMPa2-A546 _ab_TileScan_001 (Stage 28 of 49)	00-FrMhDCJc5CK7zq2gBpMKVR
773207		Cell	2	0.000	1.000	47	8	siRNA-SC-10 PSPC1-A488 IMPa2-A546 DAPI 8C1-siRNA-IMP-a2-a4 V2.00	0	13. siRNA-SC-10 PSPC1-A488 DAPI IMPa2-A546 _ab_TileScan_001 (Stage 28 of 49)	00-FrMhDCJc5CK7zq2gBpMKVR
8.51498e+006		Cell	2	0.000	1.000	48	9	siRNA-SC-10 PSPC1-A488 IMPa2-A546 DAPI 8C1-siRNA-IMP-a2-a4 V2.00	0	13. siRNA-SC-10 PSPC1-A488 DAPI IMPa2-A546 _ab_TileScan_001 (Stage 28 of 49)	00-FrMhDCJc5CK7zq2gBpMKVR
578480		Cell	2	0.000	1.000	49	10	siRNA-SC-10 PSPC1-A488 IMPa2-A546 DAPI 8C1-siRNA-IMP-a2-a4 V2.00	0	13. siRNA-SC-10 PSPC1-A488 DAPI IMPa2-A546 _ab_TileScan_001 (Stage 28 of 49)	00-FrMhDCJc5CK7zq2gBpMKVR
8.03041e+006		Cell	2	0.000	1.000	50	11	siRNA-SC-10 PSPC1-A488 IMPa2-A546 DAPI 8C1-siRNA-IMP-a2-a4 V2.00	0	13. siRNA-SC-10 PSPC1-A488 DAPI IMPa2-A546 _ab_TileScan_001 (Stage 28 of 49)	00-FrMhDCJc5CK7zq2gBpMKVR
3.77074e+006		Cell	2	0.000	1.000	51	12	siRNA-SC-10 PSPC1-A488 IMPa2-A546 DAPI 8C1-siRNA-IMP-a2-a4 V2.00	0	13. siRNA-SC-10 PSPC1-A488 DAPI IMPa2-A546 _ab_TileScan_001 (Stage 28 of 49)	00-FrMhDCJc5CK7zq2gBpMKVR
4.64615e+006		Cell	2	0.000	1.000	52	13	siRNA-SC-10 PSPC1-A488 IMPa2-A546 DAPI 8C1-siRNA-IMP-a2-a4 V2.00	0	13. siRNA-SC-10 PSPC1-A488 DAPI IMPa2-A546 _ab_TileScan_001 (Stage 28 of 49)	00-FrMhDCJc5CK7zq2gBpMKVR
3.72427e+006		Cell	2	0.000	1.000	53	14	siRNA-SC-10 PSPC1-A488 IMPa2-A546 DAPI 8C1-siRNA-IMP-a2-a4 V2.00	0	13. siRNA-SC-10 PSPC1-A488 DAPI IMPa2-A546 _ab_TileScan_001 (Stage 28 of 49)	00-FrMhDCJc5CK7zq2gBpMKVR
4.3432e+006		Cell	2	0.000	1.000	54	15	siRNA-SC-10 PSPC1-A488 IMPa2-A546 DAPI 8C1-siRNA-IMP-a2-a4 V2.00	0	13. siRNA-SC-10 PSPC1-A488 DAPI IMPa2-A546 _ab_TileScan_001 (Stage 28 of 49)	00-FrMhDCJc5CK7zq2gBpMKVR
1.64805e+006		Cell	2	0.000	1.000	55	16	siRNA-SC-10 PSPC1-A488 IMPa2-A546 DAPI 8C1-siRNA-IMP-a2-a4 V2.00	0	13. siRNA-SC-10 PSPC1-A488 DAPI IMPa2-A546 _ab_TileScan_001 (Stage 28 of 49)	00-FrMhDCJc5CK7zq2gBpMKVR
2.69104e+006		Cell	2	0.000	1.000	56	17	siRNA-SC-10 PSPC1-A488 IMPa2-A546 DAPI 8C1-siRNA-IMP-a2-a4 V2.00	0	13. siRNA-SC-10 PSPC1-A488 DAPI IMPa2-A546 _ab_TileScan_001 (Stage 28 of 49)	00-FrMhDCJc5CK7zq2gBpMKVR
3.06595e+006		Cell	2	0.000	1.000	57	18	siRNA-SC-10 PSPC1-A488 IMPa2-A546 DAPI 8C1-siRNA-IMP-a2-a4 V2.00	0	13. siRNA-SC-10 PSPC1-A488 DAPI IMPa2-A546 _ab_TileScan_001 (Stage 28 of 49)	00-FrMhDCJc5CK7zq2gBpMKVR
8.71633e+006		Cell	2	0.000	1.000	58	0	siRNA-SC-10 PSPC1-A488 IMPa2-A546 DAPI 8C1-siRNA-IMP-a2-a4 V2.00	0	13. siRNA-SC-10 PSPC1-A488 DAPI IMPa2-A546 _ac_TileScan_001 (Stage 29 of 49)	00-P3HVk8grWYkFotCGca9VoN
5.91139e+006		Cell	2	0.000	1.000	59	1	siRNA-SC-10 PSPC1-A488 IMPa2-A546 DAPI 8C1-siRNA-IMP-a2-a4 V2.00	0	13. siRNA-SC-10 PSPC1-A488 DAPI IMPa2-A546 _ac_TileScan_001 (Stage 29 of 49)	00-P3HVk8grWYkFotCGca9VoN
7.04883e+006		Cell	2	0.000	1.000	60	2	siRNA-SC-10 PSPC1-A488 IMPa2-A546 DAPI 8C1-siRNA-IMP-a2-a4 V2.00	0	13. siRNA-SC-10 PSPC1-A488 DAPI IMPa2-A546 _ac_TileScan_001 (Stage 29 of 49)	00-P3HVk8grWYkFotCGca9VoN
6.09595e+006		Cell	2	0.000	1.000	61	3	siRNA-SC-10 PSPC1-A488 IMPa2-A546 DAPI 8C1-siRNA-IMP-a2-a4 V2.00	0	13. siRNA-SC-10 PSPC1-A488 DAPI IMPa2-A546 _ac_TileScan_001 (Stage 29 of 49)	00-P3HVk8grWYkFotCGca9VoN
4.14098e+007		Cell	2	0.000	1.000	62	4	siRNA-SC-10 PSPC1-A488 IMPa2-A546 DAPI 8C1-siRNA-IMP-a2-a4 V2.00	0	13. siRNA-SC-10 PSPC1-A488 DAPI IMPa2-A546 _ac_TileScan_001 (Stage 29 of 49)	00-P3HVk8grWYkFotCGca9VoN
2.42572e+006		Cell	2	0.000	1.000	63	5	siRNA-SC-10 PSPC1-A488 IMPa2-A546 DAPI 8C1-siRNA-IMP-a2-a4 V2.00	0	13. siRNA-SC-10 PSPC1-A488 DAPI IMPa2-A546 _ac_TileScan_001 (Stage 29 of 49)	00-P3HVk8grWYkFotCGca9VoN
6.12354e+006		Cell	2	0.000	1.000	64	6	siRNA-SC-10 PSPC1-A488 IMPa2-A546 DAPI 8C1-siRNA-IMP-a2-a4 V2.00	0	13. siRNA-SC-10 PSPC1-A488 DAPI IMPa2-A546 _ac_TileScan_001 (Stage 29 of 49)	00-P3HVk8grWYkFotCGca9VoN
3.73408e+006		Cell	2	0.000	1.000	65	7	siRNA-SC-10 PSPC1-A488 IMPa2-A546 DAPI 8C1-siRNA-IMP-a2-a4 V2.00	0	13. siRNA-SC-10 PSPC1-A488 DAPI IMPa2-A546 _ac_TileScan_001 (Stage 29 of 49)	00-P3HVk8grWYkFotCGca9VoN
8.43804e+006		Cell	2	0.000	1.000	66	8	siRNA-SC-10 PSPC1-A488 IMPa2-A546 DAPI 8C1-siRNA-IMP-a2-a4 V2.00	0	13. siRNA-SC-10 PSPC1-A488 DAPI IMPa2-A546 _ac_TileScan_001 (Stage 29 of 49)	00-P3HVk8grWYkFotCGca9VoN
4.34333e+006		Cell	2	0.000	1.000	67	9	siRNA-SC-10 PSPC1-A488 IMPa2-A546 DAPI 8C1-siRNA-IMP-a2-a4 V2.00	0	13. siRNA-SC-10 PSPC1-A488 DAPI IMPa2-A546 _ac_TileScan_001 (Stage 29 of 49)	00-P3HVk8grWYkFotCGca9VoN
2.87943e+006		Cell	2	0.000	1.000	68	10	siRNA-SC-10 PSPC1-A488 IMPa2-A546 DAPI 8C1-siRNA-IMP-a2-a4 V2.00	0	13. siRNA-SC-10 PSPC1-A488 DAPI IMPa2-A546 _ac_TileScan_001 (Stage 29 of 49)	00-P3HVk8grWYkFotCGca9VoN
5.0752e+006		Cell	2	0.000	1.000	69	11	siRNA-SC-10 PSPC1-A488 IMPa2-A546 DAPI 8C1-siRNA-IMP-a2-a4 V2.00	0	13. siRNA-SC-10 PSPC1-A488 DAPI IMPa2-A546 _ac_TileScan_001 (Stage 29 of 49)	00-P3HVk8grWYkFotCGca9VoN
4.50623e+006		Cell	2	0.000	1.000	70	12	siRNA-SC-10 PSPC1-A488 IMPa2-A546 DAPI 8C1-siRNA-IMP-a2-a4 V2.00	0	13. siRNA-SC-10 PSPC1-A488 DAPI IMPa2-A546 _ac_TileScan_001 (Stage 29 of 49)	00-P3HVk8grWYkFotCGca9VoN
1.17244e+007		Cell	2	0.000	1.000	71	13	siRNA-SC-10 PSPC1-A488 IMPa2-A546 DAPI 8C1-siRNA-IMP-a2-a4 V2.00	0	13. siRNA-SC-10 PSPC1-A488 DAPI IMPa2-A546 _ac_TileScan_001 (Stage 29 of 49)	00-P3HVk8grWYkFotCGca9VoN
4.36789e+006		Cell	2	0.000	1.000	72	14	siRNA-SC-10 PSPC1-A488 IMPa2-A546 DAPI 8C1-siRNA-IMP-a2-a4 V2.00	0	13. siRNA-SC-10 PSPC1-A488 DAPI IMPa2-A546 _ac_TileScan_001 (Stage 29 of 49)	00-P3HVk8grWYkFotCGca9VoN
1.90764e+006		Cell	2	0.000	1.000	73	15	siRNA-SC-10 PSPC1-A488 IMPa2-A546 DAPI 8C1-siRNA-IMP-a2-a4 V2.00	0	13. siRNA-SC-10 PSPC1-A488 DAPI IMPa2-A546 _ac_TileScan_001 (Stage 29 of 49)	00-P3HVk8grWYkFotCGca9VoN
1.92708e+006		Cell	2	0.000	1.000	74	16	siRNA-SC-10 PSPC1-A488 IMPa2-A546 DAPI 8C1-siRNA-IMP-a2-a4 V2.00	0	13. siRNA-SC-10 PSPC1-A488 DAPI IMPa2-A546 _ac_TileScan_001 (Stage 29 of 49)	00-P3HVk8grWYkFotCGca9VoN
3.78098e+006		Cell	2	0.000	1.000	75	17	siRNA-SC-10 PSPC1-A488 IMPa2-A546 DAPI 8C1-siRNA-IMP-a2-a4 V2.00	0	13. siRNA-SC-10 PSPC1-A488 DAPI IMPa2-A546 _ac_TileScan_001 (Stage 29 of 49)	00-P3HVk8grWYkFotCGca9VoN
1.08962e+006		Cell	2	0.000	1.000	76	0	siRNA-SC-10 PSPC1-A488 IMPa2-A546 DAPI 8C1-siRNA-IMP-a2-a4 V2.00	0	13. siRNA-SC-10 PSPC1-A488 DAPI IMPa2-A546 _ad_TileScan_001 (Stage 30 of 49)	00-vM4P9jW5ssjjUg5R6iBQXE
1.43678e+007		Cell	2	0.000	1.000	77	1	siRNA-SC-10 PSPC1-A488 IMPa2-A546 DAPI 8C1-siRNA-IMP-a2-a4 V2.00	0	13. siRNA-SC-10 PSPC1-A488 DAPI IMPa2-A546 _ad_TileScan_001 (Stage 30 of 49)	00-vM4P9jW5ssjjUg5R6iBQXE
2.88645e+007		Cell	2	0.000	1.000	78	2	siRNA-SC-10 PSPC1-A488 IMPa2-A546 DAPI 8C1-siRNA-IMP-a2-a4 V2.00	0	13. siRNA-SC-10 PSPC1-A488 DAPI IMPa2-A546 _ad_TileScan_001 (Stage 30 of 49)	00-vM4P9jW5ssjjUg5R6iBQXE
1.37598e+006		Cell	2	0.000	1.000	79	3	siRNA-SC-10 PSPC1-A488 IMPa2-A546 DAPI 8C1-siRNA-IMP-a2-a4 V2.00	0	13. siRNA-SC-10 PSPC1-A488 DAPI IMPa2-A546 _ad_TileScan_001 (Stage 30 of 49)	00-vM4P9jW5ssjjUg5R6iBQXE
4.69275e+006		Cell	2	0.000	1.000	80	4	siRNA-SC-10 PSPC1-A488 IMPa2-A546 DAPI 8C1-siRNA-IMP-a2-a4 V2.00	0	13. siRNA-SC-10 PSPC1-A488 DAPI IMPa2-A546 _ad_TileScan_001 (Stage 30 of 49)	00-vM4P9jW5ssjjUg5R6iBQXE
6.46347e+006		Cell	2	0.000	1.000	81	5	siRNA-SC-10 PSPC1-A488 IMPa2-A546 DAPI 8C1-siRNA-IMP-a2-a4 V2.00	0	13. siRNA-SC-10 PSPC1-A488 DAPI IMPa2-A546 _ad_TileScan_001 (Stage 30 of 49)	00-vM4P9jW5ssjjUg5R6iBQXE
4.91117e+006		Cell	2	0.000	1.000	82	6	siRNA-SC-10 PSPC1-A488 IMPa2-A546 DAPI 8C1-siRNA-IMP-a2-a4 V2.00	0	13. siRNA-SC-10 PSPC1-A488 DAPI IMPa2-A546 _ad_TileScan_001 (Stage 30 of 49)	00-vM4P9jW5ssjjUg5R6iBQXE
5.10627e+006		Cell	2	0.000	1.000	83	7	siRNA-SC-10 PSPC1-A488 IMPa2-A546 DAPI 8C1-siRNA-IMP-a2-a4 V2.00	0	13. siRNA-SC-10 PSPC1-A488 DAPI IMPa2-A546 _ad_TileScan_001 (Stage 30 of 49)	00-vM4P9jW5ssjjUg5R6iBQXE
4.75552e+006		Cell	2	0.000	1.000	84	8	siRNA-SC-10 PSPC1-A488 IMPa2-A546 DAPI 8C1-siRNA-IMP-a2-a4 V2.00	0	13. siRNA-SC-10 PSPC1-A488 DAPI IMPa2-A546 _ad_TileScan_001 (Stage 30 of 49)	00-vM4P9jW5ssjjUg5R6iBQXE
1.19004e+006		Cell	2	0.000	1.000	85	9	siRNA-SC-10 PSPC1-A488 IMPa2-A546 DAPI 8C1-siRNA-IMP-a2-a4 V2.00	0	13. siRNA-SC-10 PSPC1-A488 DAPI IMPa2-A546 _ad_TileScan_001 (Stage 30 of 49)	00-vM4P9jW5ssjjUg5R6iBQXE
4.54405e+006		Cell	2	0.000	1.000	86	10	siRNA-SC-10 PSPC1-A488 IMPa2-A546 DAPI 8C1-siRNA-IMP-a2-a4 V2.00	0	13. siRNA-SC-10 PSPC1-A488 DAPI IMPa2-A546 _ad_TileScan_001 (Stage 30 of 49)	00-vM4P9jW5ssjjUg5R6iBQXE
4.62031e+006		Cell	2	0.000	1.000	87	11	siRNA-SC-10 PSPC1-A488 IMPa2-A546 DAPI 8C1-siRNA-IMP-a2-a4 V2.00	0	13. siRNA-SC-10 PSPC1-A488 DAPI IMPa2-A546 _ad_TileScan_001 (Stage 30 of 49)	00-vM4P9jW5ssjjUg5R6iBQXE
1.93728e+006		Cell	2	0.000	1.000	88	12	siRNA-SC-10 PSPC1-A488 IMPa2-A546 DAPI 8C1-siRNA-IMP-a2-a4 V2.00	0	13. siRNA-SC-10 PSPC1-A488 DAPI IMPa2-A546 _ad_TileScan_001 (Stage 30 of 49)	00-vM4P9jW5ssjjUg5R6iBQXE
1.30745e+006		Cell	2	0.000	1.000	89	13	siRNA-SC-10 PSPC1-A488 IMPa2-A546 DAPI 8C1-siRNA-IMP-a2-a4 V2.00	0	13. siRNA-SC-10 PSPC1-A488 DAPI IMPa2-A546 _ad_TileScan_001 (Stage 30 of 49)	00-vM4P9jW5ssjjUg5R6iBQXE
4.06618e+006		Cell	2	0.000	1.000	90	14	siRNA-SC-10 PSPC1-A488 IMPa2-A546 DAPI 8C1-siRNA-IMP-a2-a4 V2.00	0	13. siRNA-SC-10 PSPC1-A488 DAPI IMPa2-A546 _ad_TileScan_001 (Stage 30 of 49)	00-vM4P9jW5ssjjUg5R6iBQXE
4.84026e+006		Cell	2	0.000	1.000	91	15	siRNA-SC-10 PSPC1-A488 IMPa2-A546 DAPI 8C1-siRNA-IMP-a2-a4 V2.00	0	13. siRNA-SC-10 PSPC1-A488 DAPI IMPa2-A546 _ad_TileScan_001 (Stage 30 of 49)	00-vM4P9jW5ssjjUg5R6iBQXE
4.36066e+006		Cell	2	0.000	1.000	92	16	siRNA-SC-10 PSPC1-A488 IMPa2-A546 DAPI 8C1-siRNA-IMP-a2-a4 V2.00	0	13. siRNA-SC-10 PSPC1-A488 DAPI IMPa2-A546 _ad_TileScan_001 (Stage 30 of 49)	00-vM4P9jW5ssjjUg5R6iBQXE
1.11403e+006		Cell	2	0.000	1.000	93	0	siRNA-SC-10 PSPC1-A488 IMPa2-A546 DAPI 8C1-siRNA-IMP-a2-a4 V2.00	0	13. siRNA-SC-10 PSPC1-A488 DAPI IMPa2-A546 _ae_TileScan_001 (Stage 31 of 49)	00-MJgmsSvHywfDudhaXBp2KG
4.22408e+006		Cell	2	0.000	1.000	94	1	siRNA-SC-10 PSPC1-A488 IMPa2-A546 DAPI 8C1-siRNA-IMP-a2-a4 V2.00	0	13. siRNA-SC-10 PSPC1-A488 DAPI IMPa2-A546 _ae_TileScan_001 (Stage 31 of 49)	00-MJgmsSvHywfDudhaXBp2KG
4.95666e+006		Cell	2	0.000	1.000	95	2	siRNA-SC-10 PSPC1-A488 IMPa2-A546 DAPI 8C1-siRNA-IMP-a2-a4 V2.00	0	13. siRNA-SC-10 PSPC1-A488 DAPI IMPa2-A546 _ae_TileScan_001 (Stage 31 of 49)	00-MJgmsSvHywfDudhaXBp2KG
6.15101e+006		Cell	2	0.000	1.000	96	3	siRNA-SC-10 PSPC1-A488 IMPa2-A546 DAPI 8C1-siRNA-IMP-a2-a4 V2.00	0	13. siRNA-SC-10 PSPC1-A488 DAPI IMPa2-A546 _ae_TileScan_001 (Stage 31 of 49)	00-MJgmsSvHywfDudhaXBp2KG
9.608e+006		Cell	2	0.000	1.000	97	4	siRNA-SC-10 PSPC1-A488 IMPa2-A546 DAPI 8C1-siRNA-IMP-a2-a4 V2.00	0	13. siRNA-SC-10 PSPC1-A488 DAPI IMPa2-A546 _ae_TileScan_001 (Stage 31 of 49)	00-MJgmsSvHywfDudhaXBp2KG
684413		Cell	2	0.000	1.000	98	5	siRNA-SC-10 PSPC1-A488 IMPa2-A546 DAPI 8C1-siRNA-IMP-a2-a4 V2.00	0	13. siRNA-SC-10 PSPC1-A488 DAPI IMPa2-A546 _ae_TileScan_001 (Stage 31 of 49)	00-MJgmsSvHywfDudhaXBp2KG
3.26704e+006		Cell	2	0.000	1.000	99	6	siRNA-SC-10 PSPC1-A488 IMPa2-A546 DAPI 8C1-siRNA-IMP-a2-a4 V2.00	0	13. siRNA-SC-10 PSPC1-A488 DAPI IMPa2-A546 _ae_TileScan_001 (Stage 31 of 49)	00-MJgmsSvHywfDudhaXBp2KG
4.33465e+006		Cell	2	0.000	1.000	100	7	siRNA-SC-10 PSPC1-A488 IMPa2-A546 DAPI 8C1-siRNA-IMP-a2-a4 V2.00	0	13. siRNA-SC-10 PSPC1-A488 DAPI IMPa2-A546 _ae_TileScan_001 (Stage 31 of 49)	00-MJgmsSvHywfDudhaXBp2KG
2.30609e+006		Cell	2	0.000	1.000	101	8	siRNA-SC-10 PSPC1-A488 IMPa2-A546 DAPI 8C1-siRNA-IMP-a2-a4 V2.00	0	13. siRNA-SC-10 PSPC1-A488 DAPI IMPa2-A546 _ae_TileScan_001 (Stage 31 of 49)	00-MJgmsSvHywfDudhaXBp2KG
2.11828e+006		Cell	2	0.000	1.000	102	9	siRNA-SC-10 PSPC1-A488 IMPa2-A546 DAPI 8C1-siRNA-IMP-a2-a4 V2.00	0	13. siRNA-SC-10 PSPC1-A488 DAPI IMPa2-A546 _ae_TileScan_001 (Stage 31 of 49)	00-MJgmsSvHywfDudhaXBp2KG
2.57133e+006		Cell	2	0.000	1.000	103	10	siRNA-SC-10 PSPC1-A488 IMPa2-A546 DAPI 8C1-siRNA-IMP-a2-a4 V2.00	0	13. siRNA-SC-10 PSPC1-A488 DAPI IMPa2-A546 _ae_TileScan_001 (Stage 31 of 49)	00-MJgmsSvHywfDudhaXBp2KG
7.58148e+006		Cell	2	0.000	1.000	104	11	siRNA-SC-10 PSPC1-A488 IMPa2-A546 DAPI 8C1-siRNA-IMP-a2-a4 V2.00	0	13. siRNA-SC-10 PSPC1-A488 DAPI IMPa2-A546 _ae_TileScan_001 (Stage 31 of 49)	00-MJgmsSvHywfDudhaXBp2KG
5.7529e+006		Cell	2	0.000	1.000	105	12	siRNA-SC-10 PSPC1-A488 IMPa2-A546 DAPI 8C1-siRNA-IMP-a2-a4 V2.00	0	13. siRNA-SC-10 PSPC1-A488 DAPI IMPa2-A546 _ae_TileScan_001 (Stage 31 of 49)	00-MJgmsSvHywfDudhaXBp2KG
6.62237e+006		Cell	2	0.000	1.000	106	13	siRNA-SC-10 PSPC1-A488 IMPa2-A546 DAPI 8C1-siRNA-IMP-a2-a4 V2.00	0	13. siRNA-SC-10 PSPC1-A488 DAPI IMPa2-A546 _ae_TileScan_001 (Stage 31 of 49)	00-MJgmsSvHywfDudhaXBp2KG
4.59019e+006		Cell	2	0.000	1.000	107	14	siRNA-SC-10 PSPC1-A488 IMPa2-A546 DAPI 8C1-siRNA-IMP-a2-a4 V2.00	0	13. siRNA-SC-10 PSPC1-A488 DAPI IMPa2-A546 _ae_TileScan_001 (Stage 31 of 49)	00-MJgmsSvHywfDudhaXBp2KG
2.31991e+006		Cell	2	0.000	1.000	108	15	siRNA-SC-10 PSPC1-A488 IMPa2-A546 DAPI 8C1-siRNA-IMP-a2-a4 V2.00	0	13. siRNA-SC-10 PSPC1-A488 DAPI IMPa2-A546 _ae_TileScan_001 (Stage 31 of 49)	00-MJgmsSvHywfDudhaXBp2KG
5.65414e+006		Cell	2	0.000	1.000	109	16	siRNA-SC-10 PSPC1-A488 IMPa2-A546 DAPI 8C1-siRNA-IMP-a2-a4 V2.00	0	13. siRNA-SC-10 PSPC1-A488 DAPI IMPa2-A546 _ae_TileScan_001 (Stage 31 of 49)	00-MJgmsSvHywfDudhaXBp2KG
1.09491e+006		Cell	2	0.000	1.000	110	17	siRNA-SC-10 PSPC1-A488 IMPa2-A546 DAPI 8C1-siRNA-IMP-a2-a4 V2.00	0	13. siRNA-SC-10 PSPC1-A488 DAPI IMPa2-A546 _ae_TileScan_001 (Stage 31 of 49)	00-MJgmsSvHywfDudhaXBp2KG
3.85859e+006		Cell	2	0.000	1.000	111	18	siRNA-SC-10 PSPC1-A488 IMPa2-A546 DAPI 8C1-siRNA-IMP-a2-a4 V2.00	0	13. siRNA-SC-10 PSPC1-A488 DAPI IMPa2-A546 _ae_TileScan_001 (Stage 31 of 49)	00-MJgmsSvHywfDudhaXBp2KG
2.07004e+006		Cell	2	0.000	1.000	112	19	siRNA-SC-10 PSPC1-A488 IMPa2-A546 DAPI 8C1-siRNA-IMP-a2-a4 V2.00	0	13. siRNA-SC-10 PSPC1-A488 DAPI IMPa2-A546 _ae_TileScan_001 (Stage 31 of 49)	00-MJgmsSvHywfDudhaXBp2KG
5.71049e+006		Cell	2	0.000	1.000	113	20	siRNA-SC-10 PSPC1-A488 IMPa2-A546 DAPI 8C1-siRNA-IMP-a2-a4 V2.00	0	13. siRNA-SC-10 PSPC1-A488 DAPI IMPa2-A546 _ae_TileScan_001 (Stage 31 of 49)	00-MJgmsSvHywfDudhaXBp2KG
1.27547e+006		Cell	2	0.000	1.000	114	0	siRNA-SC-10 PSPC1-A488 IMPa2-A546 DAPI 8C1-siRNA-IMP-a2-a4 V2.00	0	13. siRNA-SC-10 PSPC1-A488 DAPI IMPa2-A546 _af_TileScan_001 (Stage 32 of 49)	00-b7sBFAFcjKwwmBqn2f5p5c
960841		Cell	2	0.000	1.000	115	1	siRNA-SC-10 PSPC1-A488 IMPa2-A546 DAPI 8C1-siRNA-IMP-a2-a4 V2.00	0	13. siRNA-SC-10 PSPC1-A488 DAPI IMPa2-A546 _af_TileScan_001 (Stage 32 of 49)	00-b7sBFAFcjKwwmBqn2f5p5c
2.647e+006		Cell	2	0.000	1.000	116	2	siRNA-SC-10 PSPC1-A488 IMPa2-A546 DAPI 8C1-siRNA-IMP-a2-a4 V2.00	0	13. siRNA-SC-10 PSPC1-A488 DAPI IMPa2-A546 _af_TileScan_001 (Stage 32 of 49)	00-b7sBFAFcjKwwmBqn2f5p5c
4.76341e+006		Cell	2	0.000	1.000	117	3	siRNA-SC-10 PSPC1-A488 IMPa2-A546 DAPI 8C1-siRNA-IMP-a2-a4 V2.00	0	13. siRNA-SC-10 PSPC1-A488 DAPI IMPa2-A546 _af_TileScan_001 (Stage 32 of 49)	00-b7sBFAFcjKwwmBqn2f5p5c
1.02818e+007		Cell	2	0.000	1.000	118	4	siRNA-SC-10 PSPC1-A488 IMPa2-A546 DAPI 8C1-siRNA-IMP-a2-a4 V2.00	0	13. siRNA-SC-10 PSPC1-A488 DAPI IMPa2-A546 _af_TileScan_001 (Stage 32 of 49)	00-b7sBFAFcjKwwmBqn2f5p5c
5.97614e+006		Cell	2	0.000	1.000	119	5	siRNA-SC-10 PSPC1-A488 IMPa2-A546 DAPI 8C1-siRNA-IMP-a2-a4 V2.00	0	13. siRNA-SC-10 PSPC1-A488 DAPI IMPa2-A546 _af_TileScan_001 (Stage 32 of 49)	00-b7sBFAFcjKwwmBqn2f5p5c
5.2953e+006		Cell	2	0.000	1.000	120	6	siRNA-SC-10 PSPC1-A488 IMPa2-A546 DAPI 8C1-siRNA-IMP-a2-a4 V2.00	0	13. siRNA-SC-10 PSPC1-A488 DAPI IMPa2-A546 _af_TileScan_001 (Stage 32 of 49)	00-b7sBFAFcjKwwmBqn2f5p5c
3.73616e+006		Cell	2	0.000	1.000	121	7	siRNA-SC-10 PSPC1-A488 IMPa2-A546 DAPI 8C1-siRNA-IMP-a2-a4 V2.00	0	13. siRNA-SC-10 PSPC1-A488 DAPI IMPa2-A546 _af_TileScan_001 (Stage 32 of 49)	00-b7sBFAFcjKwwmBqn2f5p5c
1.44329e+006		Cell	2	0.000	1.000	122	8	siRNA-SC-10 PSPC1-A488 IMPa2-A546 DAPI 8C1-siRNA-IMP-a2-a4 V2.00	0	13. siRNA-SC-10 PSPC1-A488 DAPI IMPa2-A546 _af_TileScan_001 (Stage 32 of 49)	00-b7sBFAFcjKwwmBqn2f5p5c
2.51385e+006		Cell	2	0.000	1.000	123	9	siRNA-SC-10 PSPC1-A488 IMPa2-A546 DAPI 8C1-siRNA-IMP-a2-a4 V2.00	0	13. siRNA-SC-10 PSPC1-A488 DAPI IMPa2-A546 _af_TileScan_001 (Stage 32 of 49)	00-b7sBFAFcjKwwmBqn2f5p5c
2.28637e+006		Cell	2	0.000	1.000	124	10	siRNA-SC-10 PSPC1-A488 IMPa2-A546 DAPI 8C1-siRNA-IMP-a2-a4 V2.00	0	13. siRNA-SC-10 PSPC1-A488 DAPI IMPa2-A546 _af_TileScan_001 (Stage 32 of 49)	00-b7sBFAFcjKwwmBqn2f5p5c
4.29244e+006		Cell	2	0.000	1.000	125	11	siRNA-SC-10 PSPC1-A488 IMPa2-A546 DAPI 8C1-siRNA-IMP-a2-a4 V2.00	0	13. siRNA-SC-10 PSPC1-A488 DAPI IMPa2-A546 _af_TileScan_001 (Stage 32 of 49)	00-b7sBFAFcjKwwmBqn2f5p5c
4.698e+006		Cell	2	0.000	1.000	126	12	siRNA-SC-10 PSPC1-A488 IMPa2-A546 DAPI 8C1-siRNA-IMP-a2-a4 V2.00	0	13. siRNA-SC-10 PSPC1-A488 DAPI IMPa2-A546 _af_TileScan_001 (Stage 32 of 49)	00-b7sBFAFcjKwwmBqn2f5p5c
3.29481e+006		Cell	2	0.000	1.000	127	13	siRNA-SC-10 PSPC1-A488 IMPa2-A546 DAPI 8C1-siRNA-IMP-a2-a4 V2.00	0	13. siRNA-SC-10 PSPC1-A488 DAPI IMPa2-A546 _af_TileScan_001 (Stage 32 of 49)	00-b7sBFAFcjKwwmBqn2f5p5c
8.42402e+006		Cell	2	0.000	1.000	128	14	siRNA-SC-10 PSPC1-A488 IMPa2-A546 DAPI 8C1-siRNA-IMP-a2-a4 V2.00	0	13. siRNA-SC-10 PSPC1-A488 DAPI IMPa2-A546 _af_TileScan_001 (Stage 32 of 49)	00-b7sBFAFcjKwwmBqn2f5p5c
5.15057e+006		Cell	2	0.000	1.000	129	15	siRNA-SC-10 PSPC1-A488 IMPa2-A546 DAPI 8C1-siRNA-IMP-a2-a4 V2.00	0	13. siRNA-SC-10 PSPC1-A488 DAPI IMPa2-A546 _af_TileScan_001 (Stage 32 of 49)	00-b7sBFAFcjKwwmBqn2f5p5c
5.57071e+006		Cell	2	0.000	1.000	130	16	siRNA-SC-10 PSPC1-A488 IMPa2-A546 DAPI 8C1-siRNA-IMP-a2-a4 V2.00	0	13. siRNA-SC-10 PSPC1-A488 DAPI IMPa2-A546 _af_TileScan_001 (Stage 32 of 49)	00-b7sBFAFcjKwwmBqn2f5p5c
3.85638e+006		Cell	2	0.000	1.000	131	17	siRNA-SC-10 PSPC1-A488 IMPa2-A546 DAPI 8C1-siRNA-IMP-a2-a4 V2.00	0	13. siRNA-SC-10 PSPC1-A488 DAPI IMPa2-A546 _af_TileScan_001 (Stage 32 of 49)	00-b7sBFAFcjKwwmBqn2f5p5c
3.84758e+006		Cell	2	0.000	1.000	132	18	siRNA-SC-10 PSPC1-A488 IMPa2-A546 DAPI 8C1-siRNA-IMP-a2-a4 V2.00	0	13. siRNA-SC-10 PSPC1-A488 DAPI IMPa2-A546 _af_TileScan_001 (Stage 32 of 49)	00-b7sBFAFcjKwwmBqn2f5p5c
1.24491e+007		Cell	2	0.000	1.000	133	19	siRNA-SC-10 PSPC1-A488 IMPa2-A546 DAPI 8C1-siRNA-IMP-a2-a4 V2.00	0	13. siRNA-SC-10 PSPC1-A488 DAPI IMPa2-A546 _af_TileScan_001 (Stage 32 of 49)	00-b7sBFAFcjKwwmBqn2f5p5c
4.02056e+006		Cell	2	0.000	1.000	134	20	siRNA-SC-10 PSPC1-A488 IMPa2-A546 DAPI 8C1-siRNA-IMP-a2-a4 V2.00	0	13. siRNA-SC-10 PSPC1-A488 DAPI IMPa2-A546 _af_TileScan_001 (Stage 32 of 49)	00-b7sBFAFcjKwwmBqn2f5p5c
3.50485e+006		Cell	2	0.000	1.000	135	21	siRNA-SC-10 PSPC1-A488 IMPa2-A546 DAPI 8C1-siRNA-IMP-a2-a4 V2.00	0	13. siRNA-SC-10 PSPC1-A488 DAPI IMPa2-A546 _af_TileScan_001 (Stage 32 of 49)	00-b7sBFAFcjKwwmBqn2f5p5c
8.26624e+006		Cell	2	0.000	1.000	136	22	siRNA-SC-10 PSPC1-A488 IMPa2-A546 DAPI 8C1-siRNA-IMP-a2-a4 V2.00	0	13. siRNA-SC-10 PSPC1-A488 DAPI IMPa2-A546 _af_TileScan_001 (Stage 32 of 49)	00-b7sBFAFcjKwwmBqn2f5p5c
9.28592e+006		Cell	2	0.000	1.000	137	23	siRNA-SC-10 PSPC1-A488 IMPa2-A546 DAPI 8C1-siRNA-IMP-a2-a4 V2.00	0	13. siRNA-SC-10 PSPC1-A488 DAPI IMPa2-A546 _af_TileScan_001 (Stage 32 of 49)	00-b7sBFAFcjKwwmBqn2f5p5c
7.42525e+006		Cell	2	0.000	1.000	138	24	siRNA-SC-10 PSPC1-A488 IMPa2-A546 DAPI 8C1-siRNA-IMP-a2-a4 V2.00	0	13. siRNA-SC-10 PSPC1-A488 DAPI IMPa2-A546 _af_TileScan_001 (Stage 32 of 49)	00-b7sBFAFcjKwwmBqn2f5p5c
5.08613e+006		Cell	2	0.000	1.000	139	0	siRNA-SC-10 PSPC1-A488 IMPa2-A546 DAPI 8C1-siRNA-IMP-a2-a4 V2.00	0	13. siRNA-SC-10 PSPC1-A488 DAPI IMPa2-A546 _ag_TileScan_001 (Stage 33 of 49)	00-zQVabKCgufJEeasT5XMBr8
3.64271e+006		Cell	2	0.000	1.000	140	1	siRNA-SC-10 PSPC1-A488 IMPa2-A546 DAPI 8C1-siRNA-IMP-a2-a4 V2.00	0	13. siRNA-SC-10 PSPC1-A488 DAPI IMPa2-A546 _ag_TileScan_001 (Stage 33 of 49)	00-zQVabKCgufJEeasT5XMBr8
4.4386e+006		Cell	2	0.000	1.000	141	2	siRNA-SC-10 PSPC1-A488 IMPa2-A546 DAPI 8C1-siRNA-IMP-a2-a4 V2.00	0	13. siRNA-SC-10 PSPC1-A488 DAPI IMPa2-A546 _ag_TileScan_001 (Stage 33 of 49)	00-zQVabKCgufJEeasT5XMBr8
1.15336e+007		Cell	2	0.000	1.000	142	3	siRNA-SC-10 PSPC1-A488 IMPa2-A546 DAPI 8C1-siRNA-IMP-a2-a4 V2.00	0	13. siRNA-SC-10 PSPC1-A488 DAPI IMPa2-A546 _ag_TileScan_001 (Stage 33 of 49)	00-zQVabKCgufJEeasT5XMBr8
3.29289e+006		Cell	2	0.000	1.000	143	4	siRNA-SC-10 PSPC1-A488 IMPa2-A546 DAPI 8C1-siRNA-IMP-a2-a4 V2.00	0	13. siRNA-SC-10 PSPC1-A488 DAPI IMPa2-A546 _ag_TileScan_001 (Stage 33 of 49)	00-zQVabKCgufJEeasT5XMBr8
6.88137e+006		Cell	2	0.000	1.000	144	5	siRNA-SC-10 PSPC1-A488 IMPa2-A546 DAPI 8C1-siRNA-IMP-a2-a4 V2.00	0	13. siRNA-SC-10 PSPC1-A488 DAPI IMPa2-A546 _ag_TileScan_001 (Stage 33 of 49)	00-zQVabKCgufJEeasT5XMBr8
2.7905e+006		Cell	2	0.000	1.000	145	6	siRNA-SC-10 PSPC1-A488 IMPa2-A546 DAPI 8C1-siRNA-IMP-a2-a4 V2.00	0	13. siRNA-SC-10 PSPC1-A488 DAPI IMPa2-A546 _ag_TileScan_001 (Stage 33 of 49)	00-zQVabKCgufJEeasT5XMBr8
5.88379e+006		Cell	2	0.000	1.000	146	7	siRNA-SC-10 PSPC1-A488 IMPa2-A546 DAPI 8C1-siRNA-IMP-a2-a4 V2.00	0	13. siRNA-SC-10 PSPC1-A488 DAPI IMPa2-A546 _ag_TileScan_001 (Stage 33 of 49)	00-zQVabKCgufJEeasT5XMBr8
1.78178e+006		Cell	2	0.000	1.000	147	8	siRNA-SC-10 PSPC1-A488 IMPa2-A546 DAPI 8C1-siRNA-IMP-a2-a4 V2.00	0	13. siRNA-SC-10 PSPC1-A488 DAPI IMPa2-A546 _ag_TileScan_001 (Stage 33 of 49)	00-zQVabKCgufJEeasT5XMBr8
2.21485e+006		Cell	2	0.000	1.000	148	9	siRNA-SC-10 PSPC1-A488 IMPa2-A546 DAPI 8C1-siRNA-IMP-a2-a4 V2.00	0	13. siRNA-SC-10 PSPC1-A488 DAPI IMPa2-A546 _ag_TileScan_001 (Stage 33 of 49)	00-zQVabKCgufJEeasT5XMBr8
6.27743e+006		Cell	2	0.000	1.000	149	10	siRNA-SC-10 PSPC1-A488 IMPa2-A546 DAPI 8C1-siRNA-IMP-a2-a4 V2.00	0	13. siRNA-SC-10 PSPC1-A488 DAPI IMPa2-A546 _ag_TileScan_001 (Stage 33 of 49)	00-zQVabKCgufJEeasT5XMBr8
6.51588e+006		Cell	2	0.000	1.000	150	11	siRNA-SC-10 PSPC1-A488 IMPa2-A546 DAPI 8C1-siRNA-IMP-a2-a4 V2.00	0	13. siRNA-SC-10 PSPC1-A488 DAPI IMPa2-A546 _ag_TileScan_001 (Stage 33 of 49)	00-zQVabKCgufJEeasT5XMBr8
5.38188e+006		Cell	2	0.000	1.000	151	12	siRNA-SC-10 PSPC1-A488 IMPa2-A546 DAPI 8C1-siRNA-IMP-a2-a4 V2.00	0	13. siRNA-SC-10 PSPC1-A488 DAPI IMPa2-A546 _ag_TileScan_001 (Stage 33 of 49)	00-zQVabKCgufJEeasT5XMBr8
1.04376e+007		Cell	2	0.000	1.000	152	13	siRNA-SC-10 PSPC1-A488 IMPa2-A546 DAPI 8C1-siRNA-IMP-a2-a4 V2.00	0	13. siRNA-SC-10 PSPC1-A488 DAPI IMPa2-A546 _ag_TileScan_001 (Stage 33 of 49)	00-zQVabKCgufJEeasT5XMBr8
1.64756e+007		Cell	2	0.000	1.000	153	14	siRNA-SC-10 PSPC1-A488 IMPa2-A546 DAPI 8C1-siRNA-IMP-a2-a4 V2.00	0	13. siRNA-SC-10 PSPC1-A488 DAPI IMPa2-A546 _ag_TileScan_001 (Stage 33 of 49)	00-zQVabKCgufJEeasT5XMBr8
2.039e+006		Cell	2	0.000	1.000	154	0	siRNA-SC-10 PSPC1-A488 IMPa2-A546 DAPI 8C1-siRNA-IMP-a2-a4 V2.00	0	13. siRNA-SC-10 PSPC1-A488 DAPI IMPa2-A546 _ah_TileScan_001 (Stage 34 of 49)	00-ke2biUB7NXy8uJt3io53b9
788055		Cell	2	0.000	1.000	155	1	siRNA-SC-10 PSPC1-A488 IMPa2-A546 DAPI 8C1-siRNA-IMP-a2-a4 V2.00	0	13. siRNA-SC-10 PSPC1-A488 DAPI IMPa2-A546 _ah_TileScan_001 (Stage 34 of 49)	00-ke2biUB7NXy8uJt3io53b9
3.74933e+006		Cell	2	0.000	1.000	156	2	siRNA-SC-10 PSPC1-A488 IMPa2-A546 DAPI 8C1-siRNA-IMP-a2-a4 V2.00	0	13. siRNA-SC-10 PSPC1-A488 DAPI IMPa2-A546 _ah_TileScan_001 (Stage 34 of 49)	00-ke2biUB7NXy8uJt3io53b9
2.60532e+006		Cell	2	0.000	1.000	157	3	siRNA-SC-10 PSPC1-A488 IMPa2-A546 DAPI 8C1-siRNA-IMP-a2-a4 V2.00	0	13. siRNA-SC-10 PSPC1-A488 DAPI IMPa2-A546 _ah_TileScan_001 (Stage 34 of 49)	00-ke2biUB7NXy8uJt3io53b9
2.47186e+006		Cell	2	0.000	1.000	158	4	siRNA-SC-10 PSPC1-A488 IMPa2-A546 DAPI 8C1-siRNA-IMP-a2-a4 V2.00	0	13. siRNA-SC-10 PSPC1-A488 DAPI IMPa2-A546 _ah_TileScan_001 (Stage 34 of 49)	00-ke2biUB7NXy8uJt3io53b9
820633		Cell	2	0.000	1.000	159	5	siRNA-SC-10 PSPC1-A488 IMPa2-A546 DAPI 8C1-siRNA-IMP-a2-a4 V2.00	0	13. siRNA-SC-10 PSPC1-A488 DAPI IMPa2-A546 _ah_TileScan_001 (Stage 34 of 49)	00-ke2biUB7NXy8uJt3io53b9
2.19542e+007		Cell	2	0.000	1.000	160	6	siRNA-SC-10 PSPC1-A488 IMPa2-A546 DAPI 8C1-siRNA-IMP-a2-a4 V2.00	0	13. siRNA-SC-10 PSPC1-A488 DAPI IMPa2-A546 _ah_TileScan_001 (Stage 34 of 49)	00-ke2biUB7NXy8uJt3io53b9
6.16039e+006		Cell	2	0.000	1.000	161	7	siRNA-SC-10 PSPC1-A488 IMPa2-A546 DAPI 8C1-siRNA-IMP-a2-a4 V2.00	0	13. siRNA-SC-10 PSPC1-A488 DAPI IMPa2-A546 _ah_TileScan_001 (Stage 34 of 49)	00-ke2biUB7NXy8uJt3io53b9
2.3265e+007		Cell	2	0.000	1.000	162	8	siRNA-SC-10 PSPC1-A488 IMPa2-A546 DAPI 8C1-siRNA-IMP-a2-a4 V2.00	0	13. siRNA-SC-10 PSPC1-A488 DAPI IMPa2-A546 _ah_TileScan_001 (Stage 34 of 49)	00-ke2biUB7NXy8uJt3io53b9
9.73954e+006		Cell	2	0.000	1.000	163	9	siRNA-SC-10 PSPC1-A488 IMPa2-A546 DAPI 8C1-siRNA-IMP-a2-a4 V2.00	0	13. siRNA-SC-10 PSPC1-A488 DAPI IMPa2-A546 _ah_TileScan_001 (Stage 34 of 49)	00-ke2biUB7NXy8uJt3io53b9
891920		Cell	2	0.000	1.000	164	10	siRNA-SC-10 PSPC1-A488 IMPa2-A546 DAPI 8C1-siRNA-IMP-a2-a4 V2.00	0	13. siRNA-SC-10 PSPC1-A488 DAPI IMPa2-A546 _ah_TileScan_001 (Stage 34 of 49)	00-ke2biUB7NXy8uJt3io53b9
2.05736e+006		Cell	2	0.000	1.000	165	11	siRNA-SC-10 PSPC1-A488 IMPa2-A546 DAPI 8C1-siRNA-IMP-a2-a4 V2.00	0	13. siRNA-SC-10 PSPC1-A488 DAPI IMPa2-A546 _ah_TileScan_001 (Stage 34 of 49)	00-ke2biUB7NXy8uJt3io53b9
5.24227e+006		Cell	2	0.000	1.000	166	12	siRNA-SC-10 PSPC1-A488 IMPa2-A546 DAPI 8C1-siRNA-IMP-a2-a4 V2.00	0	13. siRNA-SC-10 PSPC1-A488 DAPI IMPa2-A546 _ah_TileScan_001 (Stage 34 of 49)	00-ke2biUB7NXy8uJt3io53b9
5.61556e+006		Cell	2	0.000	1.000	167	13	siRNA-SC-10 PSPC1-A488 IMPa2-A546 DAPI 8C1-siRNA-IMP-a2-a4 V2.00	0	13. siRNA-SC-10 PSPC1-A488 DAPI IMPa2-A546 _ah_TileScan_001 (Stage 34 of 49)	00-ke2biUB7NXy8uJt3io53b9
3.0938e+006		Cell	2	0.000	1.000	168	14	siRNA-SC-10 PSPC1-A488 IMPa2-A546 DAPI 8C1-siRNA-IMP-a2-a4 V2.00	0	13. siRNA-SC-10 PSPC1-A488 DAPI IMPa2-A546 _ah_TileScan_001 (Stage 34 of 49)	00-ke2biUB7NXy8uJt3io53b9
3.58486e+007		Cell	2	0.000	1.000	169	15	siRNA-SC-10 PSPC1-A488 IMPa2-A546 DAPI 8C1-siRNA-IMP-a2-a4 V2.00	0	13. siRNA-SC-10 PSPC1-A488 DAPI IMPa2-A546 _ah_TileScan_001 (Stage 34 of 49)	00-ke2biUB7NXy8uJt3io53b9
767583		Cell	2	0.000	1.000	170	0	siRNA-SC-10 PSPC1-A488 IMPa2-A546 DAPI 8C1-siRNA-IMP-a2-a4 V2.00	0	13. siRNA-SC-10 PSPC1-A488 DAPI IMPa2-A546 _ai_TileScan_001 (Stage 35 of 49)	00-s9WNCUMcm4VNukLWJVLQ6g
6.8623e+006		Cell	2	0.000	1.000	171	1	siRNA-SC-10 PSPC1-A488 IMPa2-A546 DAPI 8C1-siRNA-IMP-a2-a4 V2.00	0	13. siRNA-SC-10 PSPC1-A488 DAPI IMPa2-A546 _ai_TileScan_001 (Stage 35 of 49)	00-s9WNCUMcm4VNukLWJVLQ6g
4.19847e+006		Cell	2	0.000	1.000	172	2	siRNA-SC-10 PSPC1-A488 IMPa2-A546 DAPI 8C1-siRNA-IMP-a2-a4 V2.00	0	13. siRNA-SC-10 PSPC1-A488 DAPI IMPa2-A546 _ai_TileScan_001 (Stage 35 of 49)	00-s9WNCUMcm4VNukLWJVLQ6g
6.74788e+006		Cell	2	0.000	1.000	173	3	siRNA-SC-10 PSPC1-A488 IMPa2-A546 DAPI 8C1-siRNA-IMP-a2-a4 V2.00	0	13. siRNA-SC-10 PSPC1-A488 DAPI IMPa2-A546 _ai_TileScan_001 (Stage 35 of 49)	00-s9WNCUMcm4VNukLWJVLQ6g
4.67531e+006		Cell	2	0.000	1.000	174	4	siRNA-SC-10 PSPC1-A488 IMPa2-A546 DAPI 8C1-siRNA-IMP-a2-a4 V2.00	0	13. siRNA-SC-10 PSPC1-A488 DAPI IMPa2-A546 _ai_TileScan_001 (Stage 35 of 49)	00-s9WNCUMcm4VNukLWJVLQ6g
5.99044e+006		Cell	2	0.000	1.000	175	5	siRNA-SC-10 PSPC1-A488 IMPa2-A546 DAPI 8C1-siRNA-IMP-a2-a4 V2.00	0	13. siRNA-SC-10 PSPC1-A488 DAPI IMPa2-A546 _ai_TileScan_001 (Stage 35 of 49)	00-s9WNCUMcm4VNukLWJVLQ6g
649098		Cell	2	0.000	1.000	176	6	siRNA-SC-10 PSPC1-A488 IMPa2-A546 DAPI 8C1-siRNA-IMP-a2-a4 V2.00	0	13. siRNA-SC-10 PSPC1-A488 DAPI IMPa2-A546 _ai_TileScan_001 (Stage 35 of 49)	00-s9WNCUMcm4VNukLWJVLQ6g
7.12306e+006		Cell	2	0.000	1.000	177	7	siRNA-SC-10 PSPC1-A488 IMPa2-A546 DAPI 8C1-siRNA-IMP-a2-a4 V2.00	0	13. siRNA-SC-10 PSPC1-A488 DAPI IMPa2-A546 _ai_TileScan_001 (Stage 35 of 49)	00-s9WNCUMcm4VNukLWJVLQ6g
5.11259e+006		Cell	2	0.000	1.000	178	8	siRNA-SC-10 PSPC1-A488 IMPa2-A546 DAPI 8C1-siRNA-IMP-a2-a4 V2.00	0	13. siRNA-SC-10 PSPC1-A488 DAPI IMPa2-A546 _ai_TileScan_001 (Stage 35 of 49)	00-s9WNCUMcm4VNukLWJVLQ6g
7.76083e+006		Cell	2	0.000	1.000	179	9	siRNA-SC-10 PSPC1-A488 IMPa2-A546 DAPI 8C1-siRNA-IMP-a2-a4 V2.00	0	13. siRNA-SC-10 PSPC1-A488 DAPI IMPa2-A546 _ai_TileScan_001 (Stage 35 of 49)	00-s9WNCUMcm4VNukLWJVLQ6g
6.02587e+006		Cell	2	0.000	1.000	180	10	siRNA-SC-10 PSPC1-A488 IMPa2-A546 DAPI 8C1-siRNA-IMP-a2-a4 V2.00	0	13. siRNA-SC-10 PSPC1-A488 DAPI IMPa2-A546 _ai_TileScan_001 (Stage 35 of 49)	00-s9WNCUMcm4VNukLWJVLQ6g
4.15833e+006		Cell	2	0.000	1.000	181	11	siRNA-SC-10 PSPC1-A488 IMPa2-A546 DAPI 8C1-siRNA-IMP-a2-a4 V2.00	0	13. siRNA-SC-10 PSPC1-A488 DAPI IMPa2-A546 _ai_TileScan_001 (Stage 35 of 49)	00-s9WNCUMcm4VNukLWJVLQ6g
7.11498e+006		Cell	2	0.000	1.000	182	12	siRNA-SC-10 PSPC1-A488 IMPa2-A546 DAPI 8C1-siRNA-IMP-a2-a4 V2.00	0	13. siRNA-SC-10 PSPC1-A488 DAPI IMPa2-A546 _ai_TileScan_001 (Stage 35 of 49)	00-s9WNCUMcm4VNukLWJVLQ6g
5.8e+006		Cell	2	0.000	1.000	183	13	siRNA-SC-10 PSPC1-A488 IMPa2-A546 DAPI 8C1-siRNA-IMP-a2-a4 V2.00	0	13. siRNA-SC-10 PSPC1-A488 DAPI IMPa2-A546 _ai_TileScan_001 (Stage 35 of 49)	00-s9WNCUMcm4VNukLWJVLQ6g
1.7632e+006		Cell	2	0.000	1.000	184	14	siRNA-SC-10 PSPC1-A488 IMPa2-A546 DAPI 8C1-siRNA-IMP-a2-a4 V2.00	0	13. siRNA-SC-10 PSPC1-A488 DAPI IMPa2-A546 _ai_TileScan_001 (Stage 35 of 49)	00-s9WNCUMcm4VNukLWJVLQ6g
3.09814e+006		Cell	2	0.000	1.000	185	15	siRNA-SC-10 PSPC1-A488 IMPa2-A546 DAPI 8C1-siRNA-IMP-a2-a4 V2.00	0	13. siRNA-SC-10 PSPC1-A488 DAPI IMPa2-A546 _ai_TileScan_001 (Stage 35 of 49)	00-s9WNCUMcm4VNukLWJVLQ6g
1.72146e+006		Cell	2	0.000	1.000	186	0	siRNA-SC-10 PSPC1-A488 IMPa2-A546 DAPI 8C1-siRNA-IMP-a2-a4 V2.00	0	13. siRNA-SC-10 PSPC1-A488 DAPI IMPa2-A546 _aj_TileScan_001 (Stage 36 of 49)	00-BhK3f9xWYKB6BSDNrgzL4B
1.16213e+006		Cell	2	0.000	1.000	187	1	siRNA-SC-10 PSPC1-A488 IMPa2-A546 DAPI 8C1-siRNA-IMP-a2-a4 V2.00	0	13. siRNA-SC-10 PSPC1-A488 DAPI IMPa2-A546 _aj_TileScan_001 (Stage 36 of 49)	00-BhK3f9xWYKB6BSDNrgzL4B
3.9723e+006		Cell	2	0.000	1.000	188	2	siRNA-SC-10 PSPC1-A488 IMPa2-A546 DAPI 8C1-siRNA-IMP-a2-a4 V2.00	0	13. siRNA-SC-10 PSPC1-A488 DAPI IMPa2-A546 _aj_TileScan_001 (Stage 36 of 49)	00-BhK3f9xWYKB6BSDNrgzL4B
7.19772e+006		Cell	2	0.000	1.000	189	3	siRNA-SC-10 PSPC1-A488 IMPa2-A546 DAPI 8C1-siRNA-IMP-a2-a4 V2.00	0	13. siRNA-SC-10 PSPC1-A488 DAPI IMPa2-A546 _aj_TileScan_001 (Stage 36 of 49)	00-BhK3f9xWYKB6BSDNrgzL4B
2.08167e+006		Cell	2	0.000	1.000	190	4	siRNA-SC-10 PSPC1-A488 IMPa2-A546 DAPI 8C1-siRNA-IMP-a2-a4 V2.00	0	13. siRNA-SC-10 PSPC1-A488 DAPI IMPa2-A546 _aj_TileScan_001 (Stage 36 of 49)	00-BhK3f9xWYKB6BSDNrgzL4B
5.73333e+006		Cell	2	0.000	1.000	191	5	siRNA-SC-10 PSPC1-A488 IMPa2-A546 DAPI 8C1-siRNA-IMP-a2-a4 V2.00	0	13. siRNA-SC-10 PSPC1-A488 DAPI IMPa2-A546 _aj_TileScan_001 (Stage 36 of 49)	00-BhK3f9xWYKB6BSDNrgzL4B
7.53663e+006		Cell	2	0.000	1.000	192	6	siRNA-SC-10 PSPC1-A488 IMPa2-A546 DAPI 8C1-siRNA-IMP-a2-a4 V2.00	0	13. siRNA-SC-10 PSPC1-A488 DAPI IMPa2-A546 _aj_TileScan_001 (Stage 36 of 49)	00-BhK3f9xWYKB6BSDNrgzL4B
3.40357e+006		Cell	2	0.000	1.000	193	7	siRNA-SC-10 PSPC1-A488 IMPa2-A546 DAPI 8C1-siRNA-IMP-a2-a4 V2.00	0	13. siRNA-SC-10 PSPC1-A488 DAPI IMPa2-A546 _aj_TileScan_001 (Stage 36 of 49)	00-BhK3f9xWYKB6BSDNrgzL4B
6.28286e+006		Cell	2	0.000	1.000	194	8	siRNA-SC-10 PSPC1-A488 IMPa2-A546 DAPI 8C1-siRNA-IMP-a2-a4 V2.00	0	13. siRNA-SC-10 PSPC1-A488 DAPI IMPa2-A546 _aj_TileScan_001 (Stage 36 of 49)	00-BhK3f9xWYKB6BSDNrgzL4B
2.5886e+006		Cell	2	0.000	1.000	195	9	siRNA-SC-10 PSPC1-A488 IMPa2-A546 DAPI 8C1-siRNA-IMP-a2-a4 V2.00	0	13. siRNA-SC-10 PSPC1-A488 DAPI IMPa2-A546 _aj_TileScan_001 (Stage 36 of 49)	00-BhK3f9xWYKB6BSDNrgzL4B
7.88575e+006		Cell	2	0.000	1.000	196	10	siRNA-SC-10 PSPC1-A488 IMPa2-A546 DAPI 8C1-siRNA-IMP-a2-a4 V2.00	0	13. siRNA-SC-10 PSPC1-A488 DAPI IMPa2-A546 _aj_TileScan_001 (Stage 36 of 49)	00-BhK3f9xWYKB6BSDNrgzL4B
932007		Cell	2	0.000	1.000	197	11	siRNA-SC-10 PSPC1-A488 IMPa2-A546 DAPI 8C1-siRNA-IMP-a2-a4 V2.00	0	13. siRNA-SC-10 PSPC1-A488 DAPI IMPa2-A546 _aj_TileScan_001 (Stage 36 of 49)	00-BhK3f9xWYKB6BSDNrgzL4B
974246		Cell	2	0.000	1.000	198	12	siRNA-SC-10 PSPC1-A488 IMPa2-A546 DAPI 8C1-siRNA-IMP-a2-a4 V2.00	0	13. siRNA-SC-10 PSPC1-A488 DAPI IMPa2-A546 _aj_TileScan_001 (Stage 36 of 49)	00-BhK3f9xWYKB6BSDNrgzL4B
4.70843e+006		Cell	2	0.000	1.000	199	13	siRNA-SC-10 PSPC1-A488 IMPa2-A546 DAPI 8C1-siRNA-IMP-a2-a4 V2.00	0	13. siRNA-SC-10 PSPC1-A488 DAPI IMPa2-A546 _aj_TileScan_001 (Stage 36 of 49)	00-BhK3f9xWYKB6BSDNrgzL4B
5.6341e+006		Cell	2	0.000	1.000	200	14	siRNA-SC-10 PSPC1-A488 IMPa2-A546 DAPI 8C1-siRNA-IMP-a2-a4 V2.00	0	13. siRNA-SC-10 PSPC1-A488 DAPI IMPa2-A546 _aj_TileScan_001 (Stage 36 of 49)	00-BhK3f9xWYKB6BSDNrgzL4B
7.56147e+006		Cell	2	0.000	1.000	201	15	siRNA-SC-10 PSPC1-A488 IMPa2-A546 DAPI 8C1-siRNA-IMP-a2-a4 V2.00	0	13. siRNA-SC-10 PSPC1-A488 DAPI IMPa2-A546 _aj_TileScan_001 (Stage 36 of 49)	00-BhK3f9xWYKB6BSDNrgzL4B
4.55288e+006		Cell	2	0.000	1.000	202	16	siRNA-SC-10 PSPC1-A488 IMPa2-A546 DAPI 8C1-siRNA-IMP-a2-a4 V2.00	0	13. siRNA-SC-10 PSPC1-A488 DAPI IMPa2-A546 _aj_TileScan_001 (Stage 36 of 49)	00-BhK3f9xWYKB6BSDNrgzL4B
5.76987e+006		Cell	2	0.000	1.000	203	17	siRNA-SC-10 PSPC1-A488 IMPa2-A546 DAPI 8C1-siRNA-IMP-a2-a4 V2.00	0	13. siRNA-SC-10 PSPC1-A488 DAPI IMPa2-A546 _aj_TileScan_001 (Stage 36 of 49)	00-BhK3f9xWYKB6BSDNrgzL4B
5.41739e+006		Cell	2	0.000	1.000	204	18	siRNA-SC-10 PSPC1-A488 IMPa2-A546 DAPI 8C1-siRNA-IMP-a2-a4 V2.00	0	13. siRNA-SC-10 PSPC1-A488 DAPI IMPa2-A546 _aj_TileScan_001 (Stage 36 of 49)	00-BhK3f9xWYKB6BSDNrgzL4B
8.54567e+006		Cell	2	0.000	1.000	205	19	siRNA-SC-10 PSPC1-A488 IMPa2-A546 DAPI 8C1-siRNA-IMP-a2-a4 V2.00	0	13. siRNA-SC-10 PSPC1-A488 DAPI IMPa2-A546 _aj_TileScan_001 (Stage 36 of 49)	00-BhK3f9xWYKB6BSDNrgzL4B
7.9941e+006		Cell	2	0.000	1.000	206	20	siRNA-SC-10 PSPC1-A488 IMPa2-A546 DAPI 8C1-siRNA-IMP-a2-a4 V2.00	0	13. siRNA-SC-10 PSPC1-A488 DAPI IMPa2-A546 _aj_TileScan_001 (Stage 36 of 49)	00-BhK3f9xWYKB6BSDNrgzL4B
4.24654e+006		Cell	2	0.000	1.000	207	0	siRNA-SC-10 PSPC1-A488 IMPa2-A546 DAPI 8C1-siRNA-IMP-a2-a4 V2.00	0	13. siRNA-SC-10 PSPC1-A488 DAPI IMPa2-A546 _ak_TileScan_001 (Stage 37 of 49)	00-CqFbQxUDNsjJJ5pWEWMkdj
3.91655e+006		Cell	2	0.000	1.000	208	1	siRNA-SC-10 PSPC1-A488 IMPa2-A546 DAPI 8C1-siRNA-IMP-a2-a4 V2.00	0	13. siRNA-SC-10 PSPC1-A488 DAPI IMPa2-A546 _ak_TileScan_001 (Stage 37 of 49)	00-CqFbQxUDNsjJJ5pWEWMkdj
5.05899e+006		Cell	2	0.000	1.000	209	2	siRNA-SC-10 PSPC1-A488 IMPa2-A546 DAPI 8C1-siRNA-IMP-a2-a4 V2.00	0	13. siRNA-SC-10 PSPC1-A488 DAPI IMPa2-A546 _ak_TileScan_001 (Stage 37 of 49)	00-CqFbQxUDNsjJJ5pWEWMkdj
4.48499e+006		Cell	2	0.000	1.000	210	3	siRNA-SC-10 PSPC1-A488 IMPa2-A546 DAPI 8C1-siRNA-IMP-a2-a4 V2.00	0	13. siRNA-SC-10 PSPC1-A488 DAPI IMPa2-A546 _ak_TileScan_001 (Stage 37 of 49)	00-CqFbQxUDNsjJJ5pWEWMkdj
8.60455e+006		Cell	2	0.000	1.000	211	4	siRNA-SC-10 PSPC1-A488 IMPa2-A546 DAPI 8C1-siRNA-IMP-a2-a4 V2.00	0	13. siRNA-SC-10 PSPC1-A488 DAPI IMPa2-A546 _ak_TileScan_001 (Stage 37 of 49)	00-CqFbQxUDNsjJJ5pWEWMkdj
6.63617e+006		Cell	2	0.000	1.000	212	5	siRNA-SC-10 PSPC1-A488 IMPa2-A546 DAPI 8C1-siRNA-IMP-a2-a4 V2.00	0	13. siRNA-SC-10 PSPC1-A488 DAPI IMPa2-A546 _ak_TileScan_001 (Stage 37 of 49)	00-CqFbQxUDNsjJJ5pWEWMkdj
6.1989e+006		Cell	2	0.000	1.000	213	6	siRNA-SC-10 PSPC1-A488 IMPa2-A546 DAPI 8C1-siRNA-IMP-a2-a4 V2.00	0	13. siRNA-SC-10 PSPC1-A488 DAPI IMPa2-A546 _ak_TileScan_001 (Stage 37 of 49)	00-CqFbQxUDNsjJJ5pWEWMkdj
3.39855e+006		Cell	2	0.000	1.000	214	7	siRNA-SC-10 PSPC1-A488 IMPa2-A546 DAPI 8C1-siRNA-IMP-a2-a4 V2.00	0	13. siRNA-SC-10 PSPC1-A488 DAPI IMPa2-A546 _ak_TileScan_001 (Stage 37 of 49)	00-CqFbQxUDNsjJJ5pWEWMkdj
1.44206e+006		Cell	2	0.000	1.000	215	8	siRNA-SC-10 PSPC1-A488 IMPa2-A546 DAPI 8C1-siRNA-IMP-a2-a4 V2.00	0	13. siRNA-SC-10 PSPC1-A488 DAPI IMPa2-A546 _ak_TileScan_001 (Stage 37 of 49)	00-CqFbQxUDNsjJJ5pWEWMkdj
3.11879e+006		Cell	2	0.000	1.000	216	9	siRNA-SC-10 PSPC1-A488 IMPa2-A546 DAPI 8C1-siRNA-IMP-a2-a4 V2.00	0	13. siRNA-SC-10 PSPC1-A488 DAPI IMPa2-A546 _ak_TileScan_001 (Stage 37 of 49)	00-CqFbQxUDNsjJJ5pWEWMkdj
5.54138e+006		Cell	2	0.000	1.000	217	10	siRNA-SC-10 PSPC1-A488 IMPa2-A546 DAPI 8C1-siRNA-IMP-a2-a4 V2.00	0	13. siRNA-SC-10 PSPC1-A488 DAPI IMPa2-A546 _ak_TileScan_001 (Stage 37 of 49)	00-CqFbQxUDNsjJJ5pWEWMkdj
3.81427e+006		Cell	2	0.000	1.000	218	11	siRNA-SC-10 PSPC1-A488 IMPa2-A546 DAPI 8C1-siRNA-IMP-a2-a4 V2.00	0	13. siRNA-SC-10 PSPC1-A488 DAPI IMPa2-A546 _ak_TileScan_001 (Stage 37 of 49)	00-CqFbQxUDNsjJJ5pWEWMkdj
1.29259e+006		Cell	2	0.000	1.000	219	12	siRNA-SC-10 PSPC1-A488 IMPa2-A546 DAPI 8C1-siRNA-IMP-a2-a4 V2.00	0	13. siRNA-SC-10 PSPC1-A488 DAPI IMPa2-A546 _ak_TileScan_001 (Stage 37 of 49)	00-CqFbQxUDNsjJJ5pWEWMkdj
4.66762e+006		Cell	2	0.000	1.000	220	13	siRNA-SC-10 PSPC1-A488 IMPa2-A546 DAPI 8C1-siRNA-IMP-a2-a4 V2.00	0	13. siRNA-SC-10 PSPC1-A488 DAPI IMPa2-A546 _ak_TileScan_001 (Stage 37 of 49)	00-CqFbQxUDNsjJJ5pWEWMkdj
3.05264e+006		Cell	2	0.000	1.000	221	14	siRNA-SC-10 PSPC1-A488 IMPa2-A546 DAPI 8C1-siRNA-IMP-a2-a4 V2.00	0	13. siRNA-SC-10 PSPC1-A488 DAPI IMPa2-A546 _ak_TileScan_001 (Stage 37 of 49)	00-CqFbQxUDNsjJJ5pWEWMkdj
5.03592e+006		Cell	2	0.000	1.000	222	15	siRNA-SC-10 PSPC1-A488 IMPa2-A546 DAPI 8C1-siRNA-IMP-a2-a4 V2.00	0	13. siRNA-SC-10 PSPC1-A488 DAPI IMPa2-A546 _ak_TileScan_001 (Stage 37 of 49)	00-CqFbQxUDNsjJJ5pWEWMkdj
3.8246e+006		Cell	2	0.000	1.000	223	16	siRNA-SC-10 PSPC1-A488 IMPa2-A546 DAPI 8C1-siRNA-IMP-a2-a4 V2.00	0	13. siRNA-SC-10 PSPC1-A488 DAPI IMPa2-A546 _ak_TileScan_001 (Stage 37 of 49)	00-CqFbQxUDNsjJJ5pWEWMkdj
3.93855e+006		Cell	2	0.000	1.000	224	17	siRNA-SC-10 PSPC1-A488 IMPa2-A546 DAPI 8C1-siRNA-IMP-a2-a4 V2.00	0	13. siRNA-SC-10 PSPC1-A488 DAPI IMPa2-A546 _ak_TileScan_001 (Stage 37 of 49)	00-CqFbQxUDNsjJJ5pWEWMkdj
749075		Cell	2	0.000	1.000	225	0	siRNA-SC-10 PSPC1-A488 IMPa2-A546 DAPI 8C1-siRNA-IMP-a2-a4 V2.00	0	13. siRNA-SC-10 PSPC1-A488 DAPI IMPa2-A546 _al_TileScan_001 (Stage 38 of 49)	00-CNe3fcEC6aLTcQSuMsHSwK
3.41383e+006		Cell	2	0.000	1.000	226	1	siRNA-SC-10 PSPC1-A488 IMPa2-A546 DAPI 8C1-siRNA-IMP-a2-a4 V2.00	0	13. siRNA-SC-10 PSPC1-A488 DAPI IMPa2-A546 _al_TileScan_001 (Stage 38 of 49)	00-CNe3fcEC6aLTcQSuMsHSwK
3.9606e+006		Cell	2	0.000	1.000	227	2	siRNA-SC-10 PSPC1-A488 IMPa2-A546 DAPI 8C1-siRNA-IMP-a2-a4 V2.00	0	13. siRNA-SC-10 PSPC1-A488 DAPI IMPa2-A546 _al_TileScan_001 (Stage 38 of 49)	00-CNe3fcEC6aLTcQSuMsHSwK
3.5228e+006		Cell	2	0.000	1.000	228	3	siRNA-SC-10 PSPC1-A488 IMPa2-A546 DAPI 8C1-siRNA-IMP-a2-a4 V2.00	0	13. siRNA-SC-10 PSPC1-A488 DAPI IMPa2-A546 _al_TileScan_001 (Stage 38 of 49)	00-CNe3fcEC6aLTcQSuMsHSwK
6.48212e+006		Cell	2	0.000	1.000	229	4	siRNA-SC-10 PSPC1-A488 IMPa2-A546 DAPI 8C1-siRNA-IMP-a2-a4 V2.00	0	13. siRNA-SC-10 PSPC1-A488 DAPI IMPa2-A546 _al_TileScan_001 (Stage 38 of 49)	00-CNe3fcEC6aLTcQSuMsHSwK
5.03615e+006		Cell	2	0.000	1.000	230	5	siRNA-SC-10 PSPC1-A488 IMPa2-A546 DAPI 8C1-siRNA-IMP-a2-a4 V2.00	0	13. siRNA-SC-10 PSPC1-A488 DAPI IMPa2-A546 _al_TileScan_001 (Stage 38 of 49)	00-CNe3fcEC6aLTcQSuMsHSwK
3.4083e+006		Cell	2	0.000	1.000	231	6	siRNA-SC-10 PSPC1-A488 IMPa2-A546 DAPI 8C1-siRNA-IMP-a2-a4 V2.00	0	13. siRNA-SC-10 PSPC1-A488 DAPI IMPa2-A546 _al_TileScan_001 (Stage 38 of 49)	00-CNe3fcEC6aLTcQSuMsHSwK
9.10425e+006		Cell	2	0.000	1.000	232	7	siRNA-SC-10 PSPC1-A488 IMPa2-A546 DAPI 8C1-siRNA-IMP-a2-a4 V2.00	0	13. siRNA-SC-10 PSPC1-A488 DAPI IMPa2-A546 _al_TileScan_001 (Stage 38 of 49)	00-CNe3fcEC6aLTcQSuMsHSwK
2.93234e+006		Cell	2	0.000	1.000	233	8	siRNA-SC-10 PSPC1-A488 IMPa2-A546 DAPI 8C1-siRNA-IMP-a2-a4 V2.00	0	13. siRNA-SC-10 PSPC1-A488 DAPI IMPa2-A546 _al_TileScan_001 (Stage 38 of 49)	00-CNe3fcEC6aLTcQSuMsHSwK
2.90154e+006		Cell	2	0.000	1.000	234	9	siRNA-SC-10 PSPC1-A488 IMPa2-A546 DAPI 8C1-siRNA-IMP-a2-a4 V2.00	0	13. siRNA-SC-10 PSPC1-A488 DAPI IMPa2-A546 _al_TileScan_001 (Stage 38 of 49)	00-CNe3fcEC6aLTcQSuMsHSwK
805336		Cell	2	0.000	1.000	235	10	siRNA-SC-10 PSPC1-A488 IMPa2-A546 DAPI 8C1-siRNA-IMP-a2-a4 V2.00	0	13. siRNA-SC-10 PSPC1-A488 DAPI IMPa2-A546 _al_TileScan_001 (Stage 38 of 49)	00-CNe3fcEC6aLTcQSuMsHSwK
5.18985e+006		Cell	2	0.000	1.000	236	11	siRNA-SC-10 PSPC1-A488 IMPa2-A546 DAPI 8C1-siRNA-IMP-a2-a4 V2.00	0	13. siRNA-SC-10 PSPC1-A488 DAPI IMPa2-A546 _al_TileScan_001 (Stage 38 of 49)	00-CNe3fcEC6aLTcQSuMsHSwK
2.30557e+006		Cell	2	0.000	1.000	237	12	siRNA-SC-10 PSPC1-A488 IMPa2-A546 DAPI 8C1-siRNA-IMP-a2-a4 V2.00	0	13. siRNA-SC-10 PSPC1-A488 DAPI IMPa2-A546 _al_TileScan_001 (Stage 38 of 49)	00-CNe3fcEC6aLTcQSuMsHSwK
2.20465e+006		Cell	2	0.000	1.000	238	13	siRNA-SC-10 PSPC1-A488 IMPa2-A546 DAPI 8C1-siRNA-IMP-a2-a4 V2.00	0	13. siRNA-SC-10 PSPC1-A488 DAPI IMPa2-A546 _al_TileScan_001 (Stage 38 of 49)	00-CNe3fcEC6aLTcQSuMsHSwK
1.08671e+007		Cell	2	0.000	1.000	239	0	siRNA-SC-10 PSPC1-A488 IMPa2-A546 DAPI 8C1-siRNA-IMP-a2-a4 V2.00	0	13. siRNA-SC-10 PSPC1-A488 DAPI IMPa2-A546 _am_TileScan_001 (Stage 39 of 49)	00-bCtGxFoQ8D5NVRBgMiZryB
1.45726e+006		Cell	2	0.000	1.000	240	1	siRNA-SC-10 PSPC1-A488 IMPa2-A546 DAPI 8C1-siRNA-IMP-a2-a4 V2.00	0	13. siRNA-SC-10 PSPC1-A488 DAPI IMPa2-A546 _am_TileScan_001 (Stage 39 of 49)	00-bCtGxFoQ8D5NVRBgMiZryB
3.30225e+006		Cell	2	0.000	1.000	241	2	siRNA-SC-10 PSPC1-A488 IMPa2-A546 DAPI 8C1-siRNA-IMP-a2-a4 V2.00	0	13. siRNA-SC-10 PSPC1-A488 DAPI IMPa2-A546 _am_TileScan_001 (Stage 39 of 49)	00-bCtGxFoQ8D5NVRBgMiZryB
1.24706e+006		Cell	2	0.000	1.000	242	3	siRNA-SC-10 PSPC1-A488 IMPa2-A546 DAPI 8C1-siRNA-IMP-a2-a4 V2.00	0	13. siRNA-SC-10 PSPC1-A488 DAPI IMPa2-A546 _am_TileScan_001 (Stage 39 of 49)	00-bCtGxFoQ8D5NVRBgMiZryB
4.17542e+006		Cell	2	0.000	1.000	243	4	siRNA-SC-10 PSPC1-A488 IMPa2-A546 DAPI 8C1-siRNA-IMP-a2-a4 V2.00	0	13. siRNA-SC-10 PSPC1-A488 DAPI IMPa2-A546 _am_TileScan_001 (Stage 39 of 49)	00-bCtGxFoQ8D5NVRBgMiZryB
1.08125e+007		Cell	2	0.000	1.000	244	5	siRNA-SC-10 PSPC1-A488 IMPa2-A546 DAPI 8C1-siRNA-IMP-a2-a4 V2.00	0	13. siRNA-SC-10 PSPC1-A488 DAPI IMPa2-A546 _am_TileScan_001 (Stage 39 of 49)	00-bCtGxFoQ8D5NVRBgMiZryB
4.68981e+006		Cell	2	0.000	1.000	245	6	siRNA-SC-10 PSPC1-A488 IMPa2-A546 DAPI 8C1-siRNA-IMP-a2-a4 V2.00	0	13. siRNA-SC-10 PSPC1-A488 DAPI IMPa2-A546 _am_TileScan_001 (Stage 39 of 49)	00-bCtGxFoQ8D5NVRBgMiZryB
6.61524e+006		Cell	2	0.000	1.000	246	7	siRNA-SC-10 PSPC1-A488 IMPa2-A546 DAPI 8C1-siRNA-IMP-a2-a4 V2.00	0	13. siRNA-SC-10 PSPC1-A488 DAPI IMPa2-A546 _am_TileScan_001 (Stage 39 of 49)	00-bCtGxFoQ8D5NVRBgMiZryB
4.25576e+006		Cell	2	0.000	1.000	247	8	siRNA-SC-10 PSPC1-A488 IMPa2-A546 DAPI 8C1-siRNA-IMP-a2-a4 V2.00	0	13. siRNA-SC-10 PSPC1-A488 DAPI IMPa2-A546 _am_TileScan_001 (Stage 39 of 49)	00-bCtGxFoQ8D5NVRBgMiZryB
4.56995e+006		Cell	2	0.000	1.000	248	9	siRNA-SC-10 PSPC1-A488 IMPa2-A546 DAPI 8C1-siRNA-IMP-a2-a4 V2.00	0	13. siRNA-SC-10 PSPC1-A488 DAPI IMPa2-A546 _am_TileScan_001 (Stage 39 of 49)	00-bCtGxFoQ8D5NVRBgMiZryB
7.04229e+006		Cell	2	0.000	1.000	249	10	siRNA-SC-10 PSPC1-A488 IMPa2-A546 DAPI 8C1-siRNA-IMP-a2-a4 V2.00	0	13. siRNA-SC-10 PSPC1-A488 DAPI IMPa2-A546 _am_TileScan_001 (Stage 39 of 49)	00-bCtGxFoQ8D5NVRBgMiZryB
2.86162e+006		Cell	2	0.000	1.000	250	11	siRNA-SC-10 PSPC1-A488 IMPa2-A546 DAPI 8C1-siRNA-IMP-a2-a4 V2.00	0	13. siRNA-SC-10 PSPC1-A488 DAPI IMPa2-A546 _am_TileScan_001 (Stage 39 of 49)	00-bCtGxFoQ8D5NVRBgMiZryB
2.89215e+006		Cell	2	0.000	1.000	251	12	siRNA-SC-10 PSPC1-A488 IMPa2-A546 DAPI 8C1-siRNA-IMP-a2-a4 V2.00	0	13. siRNA-SC-10 PSPC1-A488 DAPI IMPa2-A546 _am_TileScan_001 (Stage 39 of 49)	00-bCtGxFoQ8D5NVRBgMiZryB
4.27727e+006		Cell	2	0.000	1.000	252	13	siRNA-SC-10 PSPC1-A488 IMPa2-A546 DAPI 8C1-siRNA-IMP-a2-a4 V2.00	0	13. siRNA-SC-10 PSPC1-A488 DAPI IMPa2-A546 _am_TileScan_001 (Stage 39 of 49)	00-bCtGxFoQ8D5NVRBgMiZryB
482578		Cell	2	0.000	1.000	253	14	siRNA-SC-10 PSPC1-A488 IMPa2-A546 DAPI 8C1-siRNA-IMP-a2-a4 V2.00	0	13. siRNA-SC-10 PSPC1-A488 DAPI IMPa2-A546 _am_TileScan_001 (Stage 39 of 49)	00-bCtGxFoQ8D5NVRBgMiZryB
5.32355e+006		Cell	2	0.000	1.000	254	15	siRNA-SC-10 PSPC1-A488 IMPa2-A546 DAPI 8C1-siRNA-IMP-a2-a4 V2.00	0	13. siRNA-SC-10 PSPC1-A488 DAPI IMPa2-A546 _am_TileScan_001 (Stage 39 of 49)	00-bCtGxFoQ8D5NVRBgMiZryB
3.98023e+006		Cell	2	0.000	1.000	255	16	siRNA-SC-10 PSPC1-A488 IMPa2-A546 DAPI 8C1-siRNA-IMP-a2-a4 V2.00	0	13. siRNA-SC-10 PSPC1-A488 DAPI IMPa2-A546 _am_TileScan_001 (Stage 39 of 49)	00-bCtGxFoQ8D5NVRBgMiZryB
4.21074e+006		Cell	2	0.000	1.000	256	17	siRNA-SC-10 PSPC1-A488 IMPa2-A546 DAPI 8C1-siRNA-IMP-a2-a4 V2.00	0	13. siRNA-SC-10 PSPC1-A488 DAPI IMPa2-A546 _am_TileScan_001 (Stage 39 of 49)	00-bCtGxFoQ8D5NVRBgMiZryB
4.02322e+006		Cell	2	0.000	1.000	257	18	siRNA-SC-10 PSPC1-A488 IMPa2-A546 DAPI 8C1-siRNA-IMP-a2-a4 V2.00	0	13. siRNA-SC-10 PSPC1-A488 DAPI IMPa2-A546 _am_TileScan_001 (Stage 39 of 49)	00-bCtGxFoQ8D5NVRBgMiZryB
5.00565e+006		Cell	2	0.000	1.000	258	19	siRNA-SC-10 PSPC1-A488 IMPa2-A546 DAPI 8C1-siRNA-IMP-a2-a4 V2.00	0	13. siRNA-SC-10 PSPC1-A488 DAPI IMPa2-A546 _am_TileScan_001 (Stage 39 of 49)	00-bCtGxFoQ8D5NVRBgMiZryB
3.70501e+006		Cell	2	0.000	1.000	259	20	siRNA-SC-10 PSPC1-A488 IMPa2-A546 DAPI 8C1-siRNA-IMP-a2-a4 V2.00	0	13. siRNA-SC-10 PSPC1-A488 DAPI IMPa2-A546 _am_TileScan_001 (Stage 39 of 49)	00-bCtGxFoQ8D5NVRBgMiZryB
2.5098e+006		Cell	2	0.000	1.000	260	0	siRNA-SC-10 PSPC1-A488 IMPa2-A546 DAPI 8C1-siRNA-IMP-a2-a4 V2.00	0	13. siRNA-SC-10 PSPC1-A488 DAPI IMPa2-A546 _an_TileScan_001 (Stage 40 of 49)	00-MbYQDyJ2xFPaw9qjm9hZkL
985022		Cell	2	0.000	1.000	261	1	siRNA-SC-10 PSPC1-A488 IMPa2-A546 DAPI 8C1-siRNA-IMP-a2-a4 V2.00	0	13. siRNA-SC-10 PSPC1-A488 DAPI IMPa2-A546 _an_TileScan_001 (Stage 40 of 49)	00-MbYQDyJ2xFPaw9qjm9hZkL
4.74884e+006		Cell	2	0.000	1.000	262	2	siRNA-SC-10 PSPC1-A488 IMPa2-A546 DAPI 8C1-siRNA-IMP-a2-a4 V2.00	0	13. siRNA-SC-10 PSPC1-A488 DAPI IMPa2-A546 _an_TileScan_001 (Stage 40 of 49)	00-MbYQDyJ2xFPaw9qjm9hZkL
5.09873e+006		Cell	2	0.000	1.000	263	3	siRNA-SC-10 PSPC1-A488 IMPa2-A546 DAPI 8C1-siRNA-IMP-a2-a4 V2.00	0	13. siRNA-SC-10 PSPC1-A488 DAPI IMPa2-A546 _an_TileScan_001 (Stage 40 of 49)	00-MbYQDyJ2xFPaw9qjm9hZkL
1.77461e+006		Cell	2	0.000	1.000	264	4	siRNA-SC-10 PSPC1-A488 IMPa2-A546 DAPI 8C1-siRNA-IMP-a2-a4 V2.00	0	13. siRNA-SC-10 PSPC1-A488 DAPI IMPa2-A546 _an_TileScan_001 (Stage 40 of 49)	00-MbYQDyJ2xFPaw9qjm9hZkL
9.43114e+006		Cell	2	0.000	1.000	265	5	siRNA-SC-10 PSPC1-A488 IMPa2-A546 DAPI 8C1-siRNA-IMP-a2-a4 V2.00	0	13. siRNA-SC-10 PSPC1-A488 DAPI IMPa2-A546 _an_TileScan_001 (Stage 40 of 49)	00-MbYQDyJ2xFPaw9qjm9hZkL
6.38076e+006		Cell	2	0.000	1.000	266	6	siRNA-SC-10 PSPC1-A488 IMPa2-A546 DAPI 8C1-siRNA-IMP-a2-a4 V2.00	0	13. siRNA-SC-10 PSPC1-A488 DAPI IMPa2-A546 _an_TileScan_001 (Stage 40 of 49)	00-MbYQDyJ2xFPaw9qjm9hZkL
5.88316e+006		Cell	2	0.000	1.000	267	7	siRNA-SC-10 PSPC1-A488 IMPa2-A546 DAPI 8C1-siRNA-IMP-a2-a4 V2.00	0	13. siRNA-SC-10 PSPC1-A488 DAPI IMPa2-A546 _an_TileScan_001 (Stage 40 of 49)	00-MbYQDyJ2xFPaw9qjm9hZkL
3.33627e+006		Cell	2	0.000	1.000	268	8	siRNA-SC-10 PSPC1-A488 IMPa2-A546 DAPI 8C1-siRNA-IMP-a2-a4 V2.00	0	13. siRNA-SC-10 PSPC1-A488 DAPI IMPa2-A546 _an_TileScan_001 (Stage 40 of 49)	00-MbYQDyJ2xFPaw9qjm9hZkL
7.54857e+006		Cell	2	0.000	1.000	269	9	siRNA-SC-10 PSPC1-A488 IMPa2-A546 DAPI 8C1-siRNA-IMP-a2-a4 V2.00	0	13. siRNA-SC-10 PSPC1-A488 DAPI IMPa2-A546 _an_TileScan_001 (Stage 40 of 49)	00-MbYQDyJ2xFPaw9qjm9hZkL
3.90966e+006		Cell	2	0.000	1.000	270	10	siRNA-SC-10 PSPC1-A488 IMPa2-A546 DAPI 8C1-siRNA-IMP-a2-a4 V2.00	0	13. siRNA-SC-10 PSPC1-A488 DAPI IMPa2-A546 _an_TileScan_001 (Stage 40 of 49)	00-MbYQDyJ2xFPaw9qjm9hZkL
3.83073e+006		Cell	2	0.000	1.000	271	11	siRNA-SC-10 PSPC1-A488 IMPa2-A546 DAPI 8C1-siRNA-IMP-a2-a4 V2.00	0	13. siRNA-SC-10 PSPC1-A488 DAPI IMPa2-A546 _an_TileScan_001 (Stage 40 of 49)	00-MbYQDyJ2xFPaw9qjm9hZkL
757988		Cell	2	0.000	1.000	272	12	siRNA-SC-10 PSPC1-A488 IMPa2-A546 DAPI 8C1-siRNA-IMP-a2-a4 V2.00	0	13. siRNA-SC-10 PSPC1-A488 DAPI IMPa2-A546 _an_TileScan_001 (Stage 40 of 49)	00-MbYQDyJ2xFPaw9qjm9hZkL
1.22136e+007		Cell	2	0.000	1.000	273	13	siRNA-SC-10 PSPC1-A488 IMPa2-A546 DAPI 8C1-siRNA-IMP-a2-a4 V2.00	0	13. siRNA-SC-10 PSPC1-A488 DAPI IMPa2-A546 _an_TileScan_001 (Stage 40 of 49)	00-MbYQDyJ2xFPaw9qjm9hZkL
1.19396e+006		Cell	2	0.000	1.000	274	14	siRNA-SC-10 PSPC1-A488 IMPa2-A546 DAPI 8C1-siRNA-IMP-a2-a4 V2.00	0	13. siRNA-SC-10 PSPC1-A488 DAPI IMPa2-A546 _an_TileScan_001 (Stage 40 of 49)	00-MbYQDyJ2xFPaw9qjm9hZkL
1.96939e+006		Cell	2	0.000	1.000	275	0	siRNA-SC-10 PSPC1-A488 IMPa2-A546 DAPI 8C1-siRNA-IMP-a2-a4 V2.00	0	13. siRNA-SC-10 PSPC1-A488 DAPI IMPa2-A546 _ao_TileScan_001 (Stage 41 of 49)	00-XmmsHYPo2FsMMeKYk6iyK7
4.69979e+006		Cell	2	0.000	1.000	276	1	siRNA-SC-10 PSPC1-A488 IMPa2-A546 DAPI 8C1-siRNA-IMP-a2-a4 V2.00	0	13. siRNA-SC-10 PSPC1-A488 DAPI IMPa2-A546 _ao_TileScan_001 (Stage 41 of 49)	00-XmmsHYPo2FsMMeKYk6iyK7
3.9536e+006		Cell	2	0.000	1.000	277	2	siRNA-SC-10 PSPC1-A488 IMPa2-A546 DAPI 8C1-siRNA-IMP-a2-a4 V2.00	0	13. siRNA-SC-10 PSPC1-A488 DAPI IMPa2-A546 _ao_TileScan_001 (Stage 41 of 49)	00-XmmsHYPo2FsMMeKYk6iyK7
1.19601e+006		Cell	2	0.000	1.000	278	3	siRNA-SC-10 PSPC1-A488 IMPa2-A546 DAPI 8C1-siRNA-IMP-a2-a4 V2.00	0	13. siRNA-SC-10 PSPC1-A488 DAPI IMPa2-A546 _ao_TileScan_001 (Stage 41 of 49)	00-XmmsHYPo2FsMMeKYk6iyK7
983411		Cell	2	0.000	1.000	279	4	siRNA-SC-10 PSPC1-A488 IMPa2-A546 DAPI 8C1-siRNA-IMP-a2-a4 V2.00	0	13. siRNA-SC-10 PSPC1-A488 DAPI IMPa2-A546 _ao_TileScan_001 (Stage 41 of 49)	00-XmmsHYPo2FsMMeKYk6iyK7
640834		Cell	2	0.000	1.000	280	5	siRNA-SC-10 PSPC1-A488 IMPa2-A546 DAPI 8C1-siRNA-IMP-a2-a4 V2.00	0	13. siRNA-SC-10 PSPC1-A488 DAPI IMPa2-A546 _ao_TileScan_001 (Stage 41 of 49)	00-XmmsHYPo2FsMMeKYk6iyK7
7.96043e+006		Cell	2	0.000	1.000	281	6	siRNA-SC-10 PSPC1-A488 IMPa2-A546 DAPI 8C1-siRNA-IMP-a2-a4 V2.00	0	13. siRNA-SC-10 PSPC1-A488 DAPI IMPa2-A546 _ao_TileScan_001 (Stage 41 of 49)	00-XmmsHYPo2FsMMeKYk6iyK7
4.10568e+006		Cell	2	0.000	1.000	282	7	siRNA-SC-10 PSPC1-A488 IMPa2-A546 DAPI 8C1-siRNA-IMP-a2-a4 V2.00	0	13. siRNA-SC-10 PSPC1-A488 DAPI IMPa2-A546 _ao_TileScan_001 (Stage 41 of 49)	00-XmmsHYPo2FsMMeKYk6iyK7
6.10003e+006		Cell	2	0.000	1.000	283	8	siRNA-SC-10 PSPC1-A488 IMPa2-A546 DAPI 8C1-siRNA-IMP-a2-a4 V2.00	0	13. siRNA-SC-10 PSPC1-A488 DAPI IMPa2-A546 _ao_TileScan_001 (Stage 41 of 49)	00-XmmsHYPo2FsMMeKYk6iyK7
4.55158e+006		Cell	2	0.000	1.000	284	9	siRNA-SC-10 PSPC1-A488 IMPa2-A546 DAPI 8C1-siRNA-IMP-a2-a4 V2.00	0	13. siRNA-SC-10 PSPC1-A488 DAPI IMPa2-A546 _ao_TileScan_001 (Stage 41 of 49)	00-XmmsHYPo2FsMMeKYk6iyK7
764748		Cell	2	0.000	1.000	285	10	siRNA-SC-10 PSPC1-A488 IMPa2-A546 DAPI 8C1-siRNA-IMP-a2-a4 V2.00	0	13. siRNA-SC-10 PSPC1-A488 DAPI IMPa2-A546 _ao_TileScan_001 (Stage 41 of 49)	00-XmmsHYPo2FsMMeKYk6iyK7
453652		Cell	2	0.000	1.000	286	11	siRNA-SC-10 PSPC1-A488 IMPa2-A546 DAPI 8C1-siRNA-IMP-a2-a4 V2.00	0	13. siRNA-SC-10 PSPC1-A488 DAPI IMPa2-A546 _ao_TileScan_001 (Stage 41 of 49)	00-XmmsHYPo2FsMMeKYk6iyK7
2.42936e+007		Cell	2	0.000	1.000	287	12	siRNA-SC-10 PSPC1-A488 IMPa2-A546 DAPI 8C1-siRNA-IMP-a2-a4 V2.00	0	13. siRNA-SC-10 PSPC1-A488 DAPI IMPa2-A546 _ao_TileScan_001 (Stage 41 of 49)	00-XmmsHYPo2FsMMeKYk6iyK7
5.20498e+006		Cell	2	0.000	1.000	288	13	siRNA-SC-10 PSPC1-A488 IMPa2-A546 DAPI 8C1-siRNA-IMP-a2-a4 V2.00	0	13. siRNA-SC-10 PSPC1-A488 DAPI IMPa2-A546 _ao_TileScan_001 (Stage 41 of 49)	00-XmmsHYPo2FsMMeKYk6iyK7
5.47258e+006		Cell	2	0.000	1.000	289	14	siRNA-SC-10 PSPC1-A488 IMPa2-A546 DAPI 8C1-siRNA-IMP-a2-a4 V2.00	0	13. siRNA-SC-10 PSPC1-A488 DAPI IMPa2-A546 _ao_TileScan_001 (Stage 41 of 49)	00-XmmsHYPo2FsMMeKYk6iyK7
788806		Cell	2	0.000	1.000	290	15	siRNA-SC-10 PSPC1-A488 IMPa2-A546 DAPI 8C1-siRNA-IMP-a2-a4 V2.00	0	13. siRNA-SC-10 PSPC1-A488 DAPI IMPa2-A546 _ao_TileScan_001 (Stage 41 of 49)	00-XmmsHYPo2FsMMeKYk6iyK7
7.0612e+006		Cell	2	0.000	1.000	291	16	siRNA-SC-10 PSPC1-A488 IMPa2-A546 DAPI 8C1-siRNA-IMP-a2-a4 V2.00	0	13. siRNA-SC-10 PSPC1-A488 DAPI IMPa2-A546 _ao_TileScan_001 (Stage 41 of 49)	00-XmmsHYPo2FsMMeKYk6iyK7
1.53223e+007		Cell	2	0.000	1.000	292	17	siRNA-SC-10 PSPC1-A488 IMPa2-A546 DAPI 8C1-siRNA-IMP-a2-a4 V2.00	0	13. siRNA-SC-10 PSPC1-A488 DAPI IMPa2-A546 _ao_TileScan_001 (Stage 41 of 49)	00-XmmsHYPo2FsMMeKYk6iyK7
1.88779e+006		Cell	2	0.000	1.000	293	18	siRNA-SC-10 PSPC1-A488 IMPa2-A546 DAPI 8C1-siRNA-IMP-a2-a4 V2.00	0	13. siRNA-SC-10 PSPC1-A488 DAPI IMPa2-A546 _ao_TileScan_001 (Stage 41 of 49)	00-XmmsHYPo2FsMMeKYk6iyK7
1.14626e+006		Cell	2	0.000	1.000	294	19	siRNA-SC-10 PSPC1-A488 IMPa2-A546 DAPI 8C1-siRNA-IMP-a2-a4 V2.00	0	13. siRNA-SC-10 PSPC1-A488 DAPI IMPa2-A546 _ao_TileScan_001 (Stage 41 of 49)	00-XmmsHYPo2FsMMeKYk6iyK7
596879		Cell	2	0.000	1.000	295	0	siRNA-SC-10 PSPC1-A488 IMPa2-A546 DAPI 8C1-siRNA-IMP-a2-a4 V2.00	0	13. siRNA-SC-10 PSPC1-A488 DAPI IMPa2-A546 _ap_TileScan_001 (Stage 42 of 49)	00-p48JxEej5AscHxTdsvPFRT
9.44408e+006		Cell	2	0.000	1.000	296	1	siRNA-SC-10 PSPC1-A488 IMPa2-A546 DAPI 8C1-siRNA-IMP-a2-a4 V2.00	0	13. siRNA-SC-10 PSPC1-A488 DAPI IMPa2-A546 _ap_TileScan_001 (Stage 42 of 49)	00-p48JxEej5AscHxTdsvPFRT
3.7241e+006		Cell	2	0.000	1.000	297	2	siRNA-SC-10 PSPC1-A488 IMPa2-A546 DAPI 8C1-siRNA-IMP-a2-a4 V2.00	0	13. siRNA-SC-10 PSPC1-A488 DAPI IMPa2-A546 _ap_TileScan_001 (Stage 42 of 49)	00-p48JxEej5AscHxTdsvPFRT
4.54074e+006		Cell	2	0.000	1.000	298	3	siRNA-SC-10 PSPC1-A488 IMPa2-A546 DAPI 8C1-siRNA-IMP-a2-a4 V2.00	0	13. siRNA-SC-10 PSPC1-A488 DAPI IMPa2-A546 _ap_TileScan_001 (Stage 42 of 49)	00-p48JxEej5AscHxTdsvPFRT
3.89546e+006		Cell	2	0.000	1.000	299	4	siRNA-SC-10 PSPC1-A488 IMPa2-A546 DAPI 8C1-siRNA-IMP-a2-a4 V2.00	0	13. siRNA-SC-10 PSPC1-A488 DAPI IMPa2-A546 _ap_TileScan_001 (Stage 42 of 49)	00-p48JxEej5AscHxTdsvPFRT
5.91507e+006		Cell	2	0.000	1.000	300	5	siRNA-SC-10 PSPC1-A488 IMPa2-A546 DAPI 8C1-siRNA-IMP-a2-a4 V2.00	0	13. siRNA-SC-10 PSPC1-A488 DAPI IMPa2-A546 _ap_TileScan_001 (Stage 42 of 49)	00-p48JxEej5AscHxTdsvPFRT
4.70775e+006		Cell	2	0.000	1.000	301	6	siRNA-SC-10 PSPC1-A488 IMPa2-A546 DAPI 8C1-siRNA-IMP-a2-a4 V2.00	0	13. siRNA-SC-10 PSPC1-A488 DAPI IMPa2-A546 _ap_TileScan_001 (Stage 42 of 49)	00-p48JxEej5AscHxTdsvPFRT
4.68405e+006		Cell	2	0.000	1.000	302	7	siRNA-SC-10 PSPC1-A488 IMPa2-A546 DAPI 8C1-siRNA-IMP-a2-a4 V2.00	0	13. siRNA-SC-10 PSPC1-A488 DAPI IMPa2-A546 _ap_TileScan_001 (Stage 42 of 49)	00-p48JxEej5AscHxTdsvPFRT
4.24395e+006		Cell	2	0.000	1.000	303	8	siRNA-SC-10 PSPC1-A488 IMPa2-A546 DAPI 8C1-siRNA-IMP-a2-a4 V2.00	0	13. siRNA-SC-10 PSPC1-A488 DAPI IMPa2-A546 _ap_TileScan_001 (Stage 42 of 49)	00-p48JxEej5AscHxTdsvPFRT
4.57083e+006		Cell	2	0.000	1.000	304	9	siRNA-SC-10 PSPC1-A488 IMPa2-A546 DAPI 8C1-siRNA-IMP-a2-a4 V2.00	0	13. siRNA-SC-10 PSPC1-A488 DAPI IMPa2-A546 _ap_TileScan_001 (Stage 42 of 49)	00-p48JxEej5AscHxTdsvPFRT
4.39892e+006		Cell	2	0.000	1.000	305	10	siRNA-SC-10 PSPC1-A488 IMPa2-A546 DAPI 8C1-siRNA-IMP-a2-a4 V2.00	0	13. siRNA-SC-10 PSPC1-A488 DAPI IMPa2-A546 _ap_TileScan_001 (Stage 42 of 49)	00-p48JxEej5AscHxTdsvPFRT
3.39304e+006		Cell	2	0.000	1.000	306	11	siRNA-SC-10 PSPC1-A488 IMPa2-A546 DAPI 8C1-siRNA-IMP-a2-a4 V2.00	0	13. siRNA-SC-10 PSPC1-A488 DAPI IMPa2-A546 _ap_TileScan_001 (Stage 42 of 49)	00-p48JxEej5AscHxTdsvPFRT
3.26429e+006		Cell	2	0.000	1.000	307	12	siRNA-SC-10 PSPC1-A488 IMPa2-A546 DAPI 8C1-siRNA-IMP-a2-a4 V2.00	0	13. siRNA-SC-10 PSPC1-A488 DAPI IMPa2-A546 _ap_TileScan_001 (Stage 42 of 49)	00-p48JxEej5AscHxTdsvPFRT
2.88278e+006		Cell	2	0.000	1.000	308	13	siRNA-SC-10 PSPC1-A488 IMPa2-A546 DAPI 8C1-siRNA-IMP-a2-a4 V2.00	0	13. siRNA-SC-10 PSPC1-A488 DAPI IMPa2-A546 _ap_TileScan_001 (Stage 42 of 49)	00-p48JxEej5AscHxTdsvPFRT
5.49979e+006		Cell	2	0.000	1.000	309	14	siRNA-SC-10 PSPC1-A488 IMPa2-A546 DAPI 8C1-siRNA-IMP-a2-a4 V2.00	0	13. siRNA-SC-10 PSPC1-A488 DAPI IMPa2-A546 _ap_TileScan_001 (Stage 42 of 49)	00-p48JxEej5AscHxTdsvPFRT
4.95295e+006		Cell	2	0.000	1.000	310	15	siRNA-SC-10 PSPC1-A488 IMPa2-A546 DAPI 8C1-siRNA-IMP-a2-a4 V2.00	0	13. siRNA-SC-10 PSPC1-A488 DAPI IMPa2-A546 _ap_TileScan_001 (Stage 42 of 49)	00-p48JxEej5AscHxTdsvPFRT
3.67735e+006		Cell	2	0.000	1.000	311	16	siRNA-SC-10 PSPC1-A488 IMPa2-A546 DAPI 8C1-siRNA-IMP-a2-a4 V2.00	0	13. siRNA-SC-10 PSPC1-A488 DAPI IMPa2-A546 _ap_TileScan_001 (Stage 42 of 49)	00-p48JxEej5AscHxTdsvPFRT
6.77055e+006		Cell	2	0.000	1.000	312	17	siRNA-SC-10 PSPC1-A488 IMPa2-A546 DAPI 8C1-siRNA-IMP-a2-a4 V2.00	0	13. siRNA-SC-10 PSPC1-A488 DAPI IMPa2-A546 _ap_TileScan_001 (Stage 42 of 49)	00-p48JxEej5AscHxTdsvPFRT
1.91888e+006		Cell	2	0.000	1.000	313	18	siRNA-SC-10 PSPC1-A488 IMPa2-A546 DAPI 8C1-siRNA-IMP-a2-a4 V2.00	0	13. siRNA-SC-10 PSPC1-A488 DAPI IMPa2-A546 _ap_TileScan_001 (Stage 42 of 49)	00-p48JxEej5AscHxTdsvPFRT
5.32357e+006		Cell	2	0.000	1.000	314	19	siRNA-SC-10 PSPC1-A488 IMPa2-A546 DAPI 8C1-siRNA-IMP-a2-a4 V2.00	0	13. siRNA-SC-10 PSPC1-A488 DAPI IMPa2-A546 _ap_TileScan_001 (Stage 42 of 49)	00-p48JxEej5AscHxTdsvPFRT
6.45024e+006		Cell	2	0.000	1.000	315	20	siRNA-SC-10 PSPC1-A488 IMPa2-A546 DAPI 8C1-siRNA-IMP-a2-a4 V2.00	0	13. siRNA-SC-10 PSPC1-A488 DAPI IMPa2-A546 _ap_TileScan_001 (Stage 42 of 49)	00-p48JxEej5AscHxTdsvPFRT
2.45442e+006		Cell	2	0.000	1.000	316	21	siRNA-SC-10 PSPC1-A488 IMPa2-A546 DAPI 8C1-siRNA-IMP-a2-a4 V2.00	0	13. siRNA-SC-10 PSPC1-A488 DAPI IMPa2-A546 _ap_TileScan_001 (Stage 42 of 49)	00-p48JxEej5AscHxTdsvPFRT
1.09497e+006		Cell	2	0.000	1.000	317	0	siRNA-SC-10 PSPC1-A488 IMPa2-A546 DAPI 8C1-siRNA-IMP-a2-a4 V2.00	0	13. siRNA-SC-10 PSPC1-A488 DAPI IMPa2-A546 _aq_TileScan_001 (Stage 43 of 49)	00-u6Jvaftuddewbmo8ML3x2U
5.49913e+006		Cell	2	0.000	1.000	318	1	siRNA-SC-10 PSPC1-A488 IMPa2-A546 DAPI 8C1-siRNA-IMP-a2-a4 V2.00	0	13. siRNA-SC-10 PSPC1-A488 DAPI IMPa2-A546 _aq_TileScan_001 (Stage 43 of 49)	00-u6Jvaftuddewbmo8ML3x2U
1.79768e+007		Cell	2	0.000	1.000	319	2	siRNA-SC-10 PSPC1-A488 IMPa2-A546 DAPI 8C1-siRNA-IMP-a2-a4 V2.00	0	13. siRNA-SC-10 PSPC1-A488 DAPI IMPa2-A546 _aq_TileScan_001 (Stage 43 of 49)	00-u6Jvaftuddewbmo8ML3x2U
6.35925e+006		Cell	2	0.000	1.000	320	3	siRNA-SC-10 PSPC1-A488 IMPa2-A546 DAPI 8C1-siRNA-IMP-a2-a4 V2.00	0	13. siRNA-SC-10 PSPC1-A488 DAPI IMPa2-A546 _aq_TileScan_001 (Stage 43 of 49)	00-u6Jvaftuddewbmo8ML3x2U
5.30011e+006		Cell	2	0.000	1.000	321	4	siRNA-SC-10 PSPC1-A488 IMPa2-A546 DAPI 8C1-siRNA-IMP-a2-a4 V2.00	0	13. siRNA-SC-10 PSPC1-A488 DAPI IMPa2-A546 _aq_TileScan_001 (Stage 43 of 49)	00-u6Jvaftuddewbmo8ML3x2U
725095		Cell	2	0.000	1.000	322	5	siRNA-SC-10 PSPC1-A488 IMPa2-A546 DAPI 8C1-siRNA-IMP-a2-a4 V2.00	0	13. siRNA-SC-10 PSPC1-A488 DAPI IMPa2-A546 _aq_TileScan_001 (Stage 43 of 49)	00-u6Jvaftuddewbmo8ML3x2U
1.22036e+006		Cell	2	0.000	1.000	323	6	siRNA-SC-10 PSPC1-A488 IMPa2-A546 DAPI 8C1-siRNA-IMP-a2-a4 V2.00	0	13. siRNA-SC-10 PSPC1-A488 DAPI IMPa2-A546 _aq_TileScan_001 (Stage 43 of 49)	00-u6Jvaftuddewbmo8ML3x2U
3.07351e+006		Cell	2	0.000	1.000	324	7	siRNA-SC-10 PSPC1-A488 IMPa2-A546 DAPI 8C1-siRNA-IMP-a2-a4 V2.00	0	13. siRNA-SC-10 PSPC1-A488 DAPI IMPa2-A546 _aq_TileScan_001 (Stage 43 of 49)	00-u6Jvaftuddewbmo8ML3x2U
7.86429e+006		Cell	2	0.000	1.000	325	8	siRNA-SC-10 PSPC1-A488 IMPa2-A546 DAPI 8C1-siRNA-IMP-a2-a4 V2.00	0	13. siRNA-SC-10 PSPC1-A488 DAPI IMPa2-A546 _aq_TileScan_001 (Stage 43 of 49)	00-u6Jvaftuddewbmo8ML3x2U
6.00985e+006		Cell	2	0.000	1.000	326	9	siRNA-SC-10 PSPC1-A488 IMPa2-A546 DAPI 8C1-siRNA-IMP-a2-a4 V2.00	0	13. siRNA-SC-10 PSPC1-A488 DAPI IMPa2-A546 _aq_TileScan_001 (Stage 43 of 49)	00-u6Jvaftuddewbmo8ML3x2U
1.04725e+006		Cell	2	0.000	1.000	327	10	siRNA-SC-10 PSPC1-A488 IMPa2-A546 DAPI 8C1-siRNA-IMP-a2-a4 V2.00	0	13. siRNA-SC-10 PSPC1-A488 DAPI IMPa2-A546 _aq_TileScan_001 (Stage 43 of 49)	00-u6Jvaftuddewbmo8ML3x2U
2.37699e+006		Cell	2	0.000	1.000	328	11	siRNA-SC-10 PSPC1-A488 IMPa2-A546 DAPI 8C1-siRNA-IMP-a2-a4 V2.00	0	13. siRNA-SC-10 PSPC1-A488 DAPI IMPa2-A546 _aq_TileScan_001 (Stage 43 of 49)	00-u6Jvaftuddewbmo8ML3x2U
1.73755e+006		Cell	2	0.000	1.000	329	12	siRNA-SC-10 PSPC1-A488 IMPa2-A546 DAPI 8C1-siRNA-IMP-a2-a4 V2.00	0	13. siRNA-SC-10 PSPC1-A488 DAPI IMPa2-A546 _aq_TileScan_001 (Stage 43 of 49)	00-u6Jvaftuddewbmo8ML3x2U
4.05367e+006		Cell	2	0.000	1.000	330	0	siRNA-SC-10 PSPC1-A488 IMPa2-A546 DAPI 8C1-siRNA-IMP-a2-a4 V2.00	0	13. siRNA-SC-10 PSPC1-A488 DAPI IMPa2-A546 _ar_TileScan_001 (Stage 44 of 49)	00-C7exJc9ZeMtqFcbrAabLnP
7.85254e+006		Cell	2	0.000	1.000	331	1	siRNA-SC-10 PSPC1-A488 IMPa2-A546 DAPI 8C1-siRNA-IMP-a2-a4 V2.00	0	13. siRNA-SC-10 PSPC1-A488 DAPI IMPa2-A546 _ar_TileScan_001 (Stage 44 of 49)	00-C7exJc9ZeMtqFcbrAabLnP
4.9404e+006		Cell	2	0.000	1.000	332	2	siRNA-SC-10 PSPC1-A488 IMPa2-A546 DAPI 8C1-siRNA-IMP-a2-a4 V2.00	0	13. siRNA-SC-10 PSPC1-A488 DAPI IMPa2-A546 _ar_TileScan_001 (Stage 44 of 49)	00-C7exJc9ZeMtqFcbrAabLnP
3.8131e+006		Cell	2	0.000	1.000	333	3	siRNA-SC-10 PSPC1-A488 IMPa2-A546 DAPI 8C1-siRNA-IMP-a2-a4 V2.00	0	13. siRNA-SC-10 PSPC1-A488 DAPI IMPa2-A546 _ar_TileScan_001 (Stage 44 of 49)	00-C7exJc9ZeMtqFcbrAabLnP
1.22541e+006		Cell	2	0.000	1.000	334	4	siRNA-SC-10 PSPC1-A488 IMPa2-A546 DAPI 8C1-siRNA-IMP-a2-a4 V2.00	0	13. siRNA-SC-10 PSPC1-A488 DAPI IMPa2-A546 _ar_TileScan_001 (Stage 44 of 49)	00-C7exJc9ZeMtqFcbrAabLnP
4.75746e+006		Cell	2	0.000	1.000	335	0	siRNA-SC-10 PSPC1-A488 IMPa2-A546 DAPI 8C1-siRNA-IMP-a2-a4 V2.00	0	13. siRNA-SC-10 PSPC1-A488 DAPI IMPa2-A546 _as_TileScan_001 (Stage 45 of 49)	00-W7pt39aZXkP54DGZiq8ah3
2.14295e+006		Cell	2	0.000	1.000	336	1	siRNA-SC-10 PSPC1-A488 IMPa2-A546 DAPI 8C1-siRNA-IMP-a2-a4 V2.00	0	13. siRNA-SC-10 PSPC1-A488 DAPI IMPa2-A546 _as_TileScan_001 (Stage 45 of 49)	00-W7pt39aZXkP54DGZiq8ah3
1.22326e+007		Cell	2	0.000	1.000	337	2	siRNA-SC-10 PSPC1-A488 IMPa2-A546 DAPI 8C1-siRNA-IMP-a2-a4 V2.00	0	13. siRNA-SC-10 PSPC1-A488 DAPI IMPa2-A546 _as_TileScan_001 (Stage 45 of 49)	00-W7pt39aZXkP54DGZiq8ah3
1.13408e+007		Cell	2	0.000	1.000	338	3	siRNA-SC-10 PSPC1-A488 IMPa2-A546 DAPI 8C1-siRNA-IMP-a2-a4 V2.00	0	13. siRNA-SC-10 PSPC1-A488 DAPI IMPa2-A546 _as_TileScan_001 (Stage 45 of 49)	00-W7pt39aZXkP54DGZiq8ah3
5.14045e+006		Cell	2	0.000	1.000	339	4	siRNA-SC-10 PSPC1-A488 IMPa2-A546 DAPI 8C1-siRNA-IMP-a2-a4 V2.00	0	13. siRNA-SC-10 PSPC1-A488 DAPI IMPa2-A546 _as_TileScan_001 (Stage 45 of 49)	00-W7pt39aZXkP54DGZiq8ah3
1.09405e+007		Cell	2	0.000	1.000	340	5	siRNA-SC-10 PSPC1-A488 IMPa2-A546 DAPI 8C1-siRNA-IMP-a2-a4 V2.00	0	13. siRNA-SC-10 PSPC1-A488 DAPI IMPa2-A546 _as_TileScan_001 (Stage 45 of 49)	00-W7pt39aZXkP54DGZiq8ah3
8.81682e+006		Cell	2	0.000	1.000	341	6	siRNA-SC-10 PSPC1-A488 IMPa2-A546 DAPI 8C1-siRNA-IMP-a2-a4 V2.00	0	13. siRNA-SC-10 PSPC1-A488 DAPI IMPa2-A546 _as_TileScan_001 (Stage 45 of 49)	00-W7pt39aZXkP54DGZiq8ah3
7.25713e+006		Cell	2	0.000	1.000	342	7	siRNA-SC-10 PSPC1-A488 IMPa2-A546 DAPI 8C1-siRNA-IMP-a2-a4 V2.00	0	13. siRNA-SC-10 PSPC1-A488 DAPI IMPa2-A546 _as_TileScan_001 (Stage 45 of 49)	00-W7pt39aZXkP54DGZiq8ah3
558043		Cell	2	0.000	1.000	343	0	siRNA-SC-10 PSPC1-A488 IMPa2-A546 DAPI 8C1-siRNA-IMP-a2-a4 V2.00	0	13. siRNA-SC-10 PSPC1-A488 DAPI IMPa2-A546 _at_TileScan_001 (Stage 46 of 49)	00-BkZHwcPzNJejKqN3VSGMGV
863041		Cell	2	0.000	1.000	344	1	siRNA-SC-10 PSPC1-A488 IMPa2-A546 DAPI 8C1-siRNA-IMP-a2-a4 V2.00	0	13. siRNA-SC-10 PSPC1-A488 DAPI IMPa2-A546 _at_TileScan_001 (Stage 46 of 49)	00-BkZHwcPzNJejKqN3VSGMGV
4.76026e+006		Cell	2	0.000	1.000	345	2	siRNA-SC-10 PSPC1-A488 IMPa2-A546 DAPI 8C1-siRNA-IMP-a2-a4 V2.00	0	13. siRNA-SC-10 PSPC1-A488 DAPI IMPa2-A546 _at_TileScan_001 (Stage 46 of 49)	00-BkZHwcPzNJejKqN3VSGMGV
3.57204e+006		Cell	2	0.000	1.000	346	3	siRNA-SC-10 PSPC1-A488 IMPa2-A546 DAPI 8C1-siRNA-IMP-a2-a4 V2.00	0	13. siRNA-SC-10 PSPC1-A488 DAPI IMPa2-A546 _at_TileScan_001 (Stage 46 of 49)	00-BkZHwcPzNJejKqN3VSGMGV
4.81086e+006		Cell	2	0.000	1.000	347	4	siRNA-SC-10 PSPC1-A488 IMPa2-A546 DAPI 8C1-siRNA-IMP-a2-a4 V2.00	0	13. siRNA-SC-10 PSPC1-A488 DAPI IMPa2-A546 _at_TileScan_001 (Stage 46 of 49)	00-BkZHwcPzNJejKqN3VSGMGV
3.96001e+006		Cell	2	0.000	1.000	348	5	siRNA-SC-10 PSPC1-A488 IMPa2-A546 DAPI 8C1-siRNA-IMP-a2-a4 V2.00	0	13. siRNA-SC-10 PSPC1-A488 DAPI IMPa2-A546 _at_TileScan_001 (Stage 46 of 49)	00-BkZHwcPzNJejKqN3VSGMGV
4.09523e+006		Cell	2	0.000	1.000	349	6	siRNA-SC-10 PSPC1-A488 IMPa2-A546 DAPI 8C1-siRNA-IMP-a2-a4 V2.00	0	13. siRNA-SC-10 PSPC1-A488 DAPI IMPa2-A546 _at_TileScan_001 (Stage 46 of 49)	00-BkZHwcPzNJejKqN3VSGMGV
7.95417e+006		Cell	2	0.000	1.000	350	7	siRNA-SC-10 PSPC1-A488 IMPa2-A546 DAPI 8C1-siRNA-IMP-a2-a4 V2.00	0	13. siRNA-SC-10 PSPC1-A488 DAPI IMPa2-A546 _at_TileScan_001 (Stage 46 of 49)	00-BkZHwcPzNJejKqN3VSGMGV
3.08829e+006		Cell	2	0.000	1.000	351	8	siRNA-SC-10 PSPC1-A488 IMPa2-A546 DAPI 8C1-siRNA-IMP-a2-a4 V2.00	0	13. siRNA-SC-10 PSPC1-A488 DAPI IMPa2-A546 _at_TileScan_001 (Stage 46 of 49)	00-BkZHwcPzNJejKqN3VSGMGV
5.06689e+006		Cell	2	0.000	1.000	352	9	siRNA-SC-10 PSPC1-A488 IMPa2-A546 DAPI 8C1-siRNA-IMP-a2-a4 V2.00	0	13. siRNA-SC-10 PSPC1-A488 DAPI IMPa2-A546 _at_TileScan_001 (Stage 46 of 49)	00-BkZHwcPzNJejKqN3VSGMGV
5.56733e+006		Cell	2	0.000	1.000	353	10	siRNA-SC-10 PSPC1-A488 IMPa2-A546 DAPI 8C1-siRNA-IMP-a2-a4 V2.00	0	13. siRNA-SC-10 PSPC1-A488 DAPI IMPa2-A546 _at_TileScan_001 (Stage 46 of 49)	00-BkZHwcPzNJejKqN3VSGMGV
9.87688e+006		Cell	2	0.000	1.000	354	11	siRNA-SC-10 PSPC1-A488 IMPa2-A546 DAPI 8C1-siRNA-IMP-a2-a4 V2.00	0	13. siRNA-SC-10 PSPC1-A488 DAPI IMPa2-A546 _at_TileScan_001 (Stage 46 of 49)	00-BkZHwcPzNJejKqN3VSGMGV
4.72345e+006		Cell	2	0.000	1.000	355	12	siRNA-SC-10 PSPC1-A488 IMPa2-A546 DAPI 8C1-siRNA-IMP-a2-a4 V2.00	0	13. siRNA-SC-10 PSPC1-A488 DAPI IMPa2-A546 _at_TileScan_001 (Stage 46 of 49)	00-BkZHwcPzNJejKqN3VSGMGV
1.76916e+006		Cell	2	0.000	1.000	356	13	siRNA-SC-10 PSPC1-A488 IMPa2-A546 DAPI 8C1-siRNA-IMP-a2-a4 V2.00	0	13. siRNA-SC-10 PSPC1-A488 DAPI IMPa2-A546 _at_TileScan_001 (Stage 46 of 49)	00-BkZHwcPzNJejKqN3VSGMGV
545670		Cell	2	0.000	1.000	357	0	siRNA-SC-10 PSPC1-A488 IMPa2-A546 DAPI 8C1-siRNA-IMP-a2-a4 V2.00	0	13. siRNA-SC-10 PSPC1-A488 DAPI IMPa2-A546 _au_TileScan_001 (Stage 47 of 49)	00-6psDjrEcoL7ELTuzqmSFcP
5.48765e+006		Cell	2	0.000	1.000	358	1	siRNA-SC-10 PSPC1-A488 IMPa2-A546 DAPI 8C1-siRNA-IMP-a2-a4 V2.00	0	13. siRNA-SC-10 PSPC1-A488 DAPI IMPa2-A546 _au_TileScan_001 (Stage 47 of 49)	00-6psDjrEcoL7ELTuzqmSFcP
2.21667e+006		Cell	2	0.000	1.000	359	2	siRNA-SC-10 PSPC1-A488 IMPa2-A546 DAPI 8C1-siRNA-IMP-a2-a4 V2.00	0	13. siRNA-SC-10 PSPC1-A488 DAPI IMPa2-A546 _au_TileScan_001 (Stage 47 of 49)	00-6psDjrEcoL7ELTuzqmSFcP
7.21093e+006		Cell	2	0.000	1.000	360	3	siRNA-SC-10 PSPC1-A488 IMPa2-A546 DAPI 8C1-siRNA-IMP-a2-a4 V2.00	0	13. siRNA-SC-10 PSPC1-A488 DAPI IMPa2-A546 _au_TileScan_001 (Stage 47 of 49)	00-6psDjrEcoL7ELTuzqmSFcP
4.48323e+006		Cell	2	0.000	1.000	361	4	siRNA-SC-10 PSPC1-A488 IMPa2-A546 DAPI 8C1-siRNA-IMP-a2-a4 V2.00	0	13. siRNA-SC-10 PSPC1-A488 DAPI IMPa2-A546 _au_TileScan_001 (Stage 47 of 49)	00-6psDjrEcoL7ELTuzqmSFcP
1.75032e+006		Cell	2	0.000	1.000	362	5	siRNA-SC-10 PSPC1-A488 IMPa2-A546 DAPI 8C1-siRNA-IMP-a2-a4 V2.00	0	13. siRNA-SC-10 PSPC1-A488 DAPI IMPa2-A546 _au_TileScan_001 (Stage 47 of 49)	00-6psDjrEcoL7ELTuzqmSFcP
2.31349e+006		Cell	2	0.000	1.000	363	6	siRNA-SC-10 PSPC1-A488 IMPa2-A546 DAPI 8C1-siRNA-IMP-a2-a4 V2.00	0	13. siRNA-SC-10 PSPC1-A488 DAPI IMPa2-A546 _au_TileScan_001 (Stage 47 of 49)	00-6psDjrEcoL7ELTuzqmSFcP
3.28226e+006		Cell	2	0.000	1.000	364	0	siRNA-SC-10 PSPC1-A488 IMPa2-A546 DAPI 8C1-siRNA-IMP-a2-a4 V2.00	0	13. siRNA-SC-10 PSPC1-A488 DAPI IMPa2-A546 _av_TileScan_001 (Stage 48 of 49)	00-2eRjTZRj4RyDnjm7rKf3Za
5.64762e+006		Cell	2	0.000	1.000	365	1	siRNA-SC-10 PSPC1-A488 IMPa2-A546 DAPI 8C1-siRNA-IMP-a2-a4 V2.00	0	13. siRNA-SC-10 PSPC1-A488 DAPI IMPa2-A546 _av_TileScan_001 (Stage 48 of 49)	00-2eRjTZRj4RyDnjm7rKf3Za
2.47964e+006		Cell	2	0.000	1.000	366	2	siRNA-SC-10 PSPC1-A488 IMPa2-A546 DAPI 8C1-siRNA-IMP-a2-a4 V2.00	0	13. siRNA-SC-10 PSPC1-A488 DAPI IMPa2-A546 _av_TileScan_001 (Stage 48 of 49)	00-2eRjTZRj4RyDnjm7rKf3Za
8.54542e+006		Cell	2	0.000	1.000	367	3	siRNA-SC-10 PSPC1-A488 IMPa2-A546 DAPI 8C1-siRNA-IMP-a2-a4 V2.00	0	13. siRNA-SC-10 PSPC1-A488 DAPI IMPa2-A546 _av_TileScan_001 (Stage 48 of 49)	00-2eRjTZRj4RyDnjm7rKf3Za
8.50205e+006		Cell	2	0.000	1.000	368	4	siRNA-SC-10 PSPC1-A488 IMPa2-A546 DAPI 8C1-siRNA-IMP-a2-a4 V2.00	0	13. siRNA-SC-10 PSPC1-A488 DAPI IMPa2-A546 _av_TileScan_001 (Stage 48 of 49)	00-2eRjTZRj4RyDnjm7rKf3Za
2.39054e+006		Cell	2	0.000	1.000	369	5	siRNA-SC-10 PSPC1-A488 IMPa2-A546 DAPI 8C1-siRNA-IMP-a2-a4 V2.00	0	13. siRNA-SC-10 PSPC1-A488 DAPI IMPa2-A546 _av_TileScan_001 (Stage 48 of 49)	00-2eRjTZRj4RyDnjm7rKf3Za
1.58114e+006		Cell	2	0.000	1.000	370	6	siRNA-SC-10 PSPC1-A488 IMPa2-A546 DAPI 8C1-siRNA-IMP-a2-a4 V2.00	0	13. siRNA-SC-10 PSPC1-A488 DAPI IMPa2-A546 _av_TileScan_001 (Stage 48 of 49)	00-2eRjTZRj4RyDnjm7rKf3Za
6.64593e+006		Cell	2	0.000	1.000	371	7	siRNA-SC-10 PSPC1-A488 IMPa2-A546 DAPI 8C1-siRNA-IMP-a2-a4 V2.00	0	13. siRNA-SC-10 PSPC1-A488 DAPI IMPa2-A546 _av_TileScan_001 (Stage 48 of 49)	00-2eRjTZRj4RyDnjm7rKf3Za
7.37754e+006		Cell	2	0.000	1.000	372	8	siRNA-SC-10 PSPC1-A488 IMPa2-A546 DAPI 8C1-siRNA-IMP-a2-a4 V2.00	0	13. siRNA-SC-10 PSPC1-A488 DAPI IMPa2-A546 _av_TileScan_001 (Stage 48 of 49)	00-2eRjTZRj4RyDnjm7rKf3Za
4.41397e+006		Cell	2	0.000	1.000	373	9	siRNA-SC-10 PSPC1-A488 IMPa2-A546 DAPI 8C1-siRNA-IMP-a2-a4 V2.00	0	13. siRNA-SC-10 PSPC1-A488 DAPI IMPa2-A546 _av_TileScan_001 (Stage 48 of 49)	00-2eRjTZRj4RyDnjm7rKf3Za
2.90421e+006		Cell	2	0.000	1.000	374	10	siRNA-SC-10 PSPC1-A488 IMPa2-A546 DAPI 8C1-siRNA-IMP-a2-a4 V2.00	0	13. siRNA-SC-10 PSPC1-A488 DAPI IMPa2-A546 _av_TileScan_001 (Stage 48 of 49)	00-2eRjTZRj4RyDnjm7rKf3Za
2.36894e+006		Cell	2	0.000	1.000	375	11	siRNA-SC-10 PSPC1-A488 IMPa2-A546 DAPI 8C1-siRNA-IMP-a2-a4 V2.00	0	13. siRNA-SC-10 PSPC1-A488 DAPI IMPa2-A546 _av_TileScan_001 (Stage 48 of 49)	00-2eRjTZRj4RyDnjm7rKf3Za
2.35359e+006		Cell	2	0.000	1.000	376	0	siRNA-SC-10 PSPC1-A488 IMPa2-A546 DAPI 8C1-siRNA-IMP-a2-a4 V2.00	0	13. siRNA-SC-10 PSPC1-A488 DAPI IMPa2-A546 _aw_TileScan_001 (Stage 49 of 49)	00-TwW6Ck7pXFYsncXSJ9GPq6
5.31488e+006		Cell	2	0.000	1.000	377	1	siRNA-SC-10 PSPC1-A488 IMPa2-A546 DAPI 8C1-siRNA-IMP-a2-a4 V2.00	0	13. siRNA-SC-10 PSPC1-A488 DAPI IMPa2-A546 _aw_TileScan_001 (Stage 49 of 49)	00-TwW6Ck7pXFYsncXSJ9GPq6
3.56977e+006		Cell	2	0.000	1.000	378	2	siRNA-SC-10 PSPC1-A488 IMPa2-A546 DAPI 8C1-siRNA-IMP-a2-a4 V2.00	0	13. siRNA-SC-10 PSPC1-A488 DAPI IMPa2-A546 _aw_TileScan_001 (Stage 49 of 49)	00-TwW6Ck7pXFYsncXSJ9GPq6
4.60531e+006		Cell	2	0.000	1.000	379	3	siRNA-SC-10 PSPC1-A488 IMPa2-A546 DAPI 8C1-siRNA-IMP-a2-a4 V2.00	0	13. siRNA-SC-10 PSPC1-A488 DAPI IMPa2-A546 _aw_TileScan_001 (Stage 49 of 49)	00-TwW6Ck7pXFYsncXSJ9GPq6
7.09395e+006		Cell	2	0.000	1.000	380	4	siRNA-SC-10 PSPC1-A488 IMPa2-A546 DAPI 8C1-siRNA-IMP-a2-a4 V2.00	0	13. siRNA-SC-10 PSPC1-A488 DAPI IMPa2-A546 _aw_TileScan_001 (Stage 49 of 49)	00-TwW6Ck7pXFYsncXSJ9GPq6
2.94349e+006		Cell	2	0.000	1.000	381	5	siRNA-SC-10 PSPC1-A488 IMPa2-A546 DAPI 8C1-siRNA-IMP-a2-a4 V2.00	0	13. siRNA-SC-10 PSPC1-A488 DAPI IMPa2-A546 _aw_TileScan_001 (Stage 49 of 49)	00-TwW6Ck7pXFYsncXSJ9GPq6
7.68977e+006		Cell	2	0.000	1.000	382	6	siRNA-SC-10 PSPC1-A488 IMPa2-A546 DAPI 8C1-siRNA-IMP-a2-a4 V2.00	0	13. siRNA-SC-10 PSPC1-A488 DAPI IMPa2-A546 _aw_TileScan_001 (Stage 49 of 49)	00-TwW6Ck7pXFYsncXSJ9GPq6
8.3725e+006		Cell	2	0.000	1.000	383	7	siRNA-SC-10 PSPC1-A488 IMPa2-A546 DAPI 8C1-siRNA-IMP-a2-a4 V2.00	0	13. siRNA-SC-10 PSPC1-A488 DAPI IMPa2-A546 _aw_TileScan_001 (Stage 49 of 49)	00-TwW6Ck7pXFYsncXSJ9GPq6
1.12494e+006		Cell	2	0.000	1.000	384	8	siRNA-SC-10 PSPC1-A488 IMPa2-A546 DAPI 8C1-siRNA-IMP-a2-a4 V2.00	0	13. siRNA-SC-10 PSPC1-A488 DAPI IMPa2-A546 _aw_TileScan_001 (Stage 49 of 49)	00-TwW6Ck7pXFYsncXSJ9GPq6
472279		Cell	2	0.000	1.000	385	9	siRNA-SC-10 PSPC1-A488 IMPa2-A546 DAPI 8C1-siRNA-IMP-a2-a4 V2.00	0	13. siRNA-SC-10 PSPC1-A488 DAPI IMPa2-A546 _aw_TileScan_001 (Stage 49 of 49)	00-TwW6Ck7pXFYsncXSJ9GPq6
4.22498e+006		Cell	2	0.000	1.000	386	10	siRNA-SC-10 PSPC1-A488 IMPa2-A546 DAPI 8C1-siRNA-IMP-a2-a4 V2.00	0	13. siRNA-SC-10 PSPC1-A488 DAPI IMPa2-A546 _aw_TileScan_001 (Stage 49 of 49)	00-TwW6Ck7pXFYsncXSJ9GPq6
5.42095e+006		Cell	2	0.000	1.000	387	11	siRNA-SC-10 PSPC1-A488 IMPa2-A546 DAPI 8C1-siRNA-IMP-a2-a4 V2.00	0	13. siRNA-SC-10 PSPC1-A488 DAPI IMPa2-A546 _aw_TileScan_001 (Stage 49 of 49)	00-TwW6Ck7pXFYsncXSJ9GPq6
7.57286e+006		Cell	2	0.000	1.000	388	12	siRNA-SC-10 PSPC1-A488 IMPa2-A546 DAPI 8C1-siRNA-IMP-a2-a4 V2.00	0	13. siRNA-SC-10 PSPC1-A488 DAPI IMPa2-A546 _aw_TileScan_001 (Stage 49 of 49)	00-TwW6Ck7pXFYsncXSJ9GPq6
5.56702e+006		Cell	2	0.000	1.000	389	13	siRNA-SC-10 PSPC1-A488 IMPa2-A546 DAPI 8C1-siRNA-IMP-a2-a4 V2.00	0	13. siRNA-SC-10 PSPC1-A488 DAPI IMPa2-A546 _aw_TileScan_001 (Stage 49 of 49)	00-TwW6Ck7pXFYsncXSJ9GPq6
4.61123e+006		Cell	2	0.000	1.000	390	14	siRNA-SC-10 PSPC1-A488 IMPa2-A546 DAPI 8C1-siRNA-IMP-a2-a4 V2.00	0	13. siRNA-SC-10 PSPC1-A488 DAPI IMPa2-A546 _aw_TileScan_001 (Stage 49 of 49)	00-TwW6Ck7pXFYsncXSJ9GPq6
3.05039e+006		Cell	2	0.000	1.000	391	15	siRNA-SC-10 PSPC1-A488 IMPa2-A546 DAPI 8C1-siRNA-IMP-a2-a4 V2.00	0	13. siRNA-SC-10 PSPC1-A488 DAPI IMPa2-A546 _aw_TileScan_001 (Stage 49 of 49)	00-TwW6Ck7pXFYsncXSJ9GPq6
2.80381e+006		Cell	2	0.000	1.000	392	16	siRNA-SC-10 PSPC1-A488 IMPa2-A546 DAPI 8C1-siRNA-IMP-a2-a4 V2.00	0	13. siRNA-SC-10 PSPC1-A488 DAPI IMPa2-A546 _aw_TileScan_001 (Stage 49 of 49)	00-TwW6Ck7pXFYsncXSJ9GPq6
1.28626e+006		Cell	2	0.000	1.000	393	17	siRNA-SC-10 PSPC1-A488 IMPa2-A546 DAPI 8C1-siRNA-IMP-a2-a4 V2.00	0	13. siRNA-SC-10 PSPC1-A488 DAPI IMPa2-A546 _aw_TileScan_001 (Stage 49 of 49)	00-TwW6Ck7pXFYsncXSJ9GPq6
6.58292e+006		Cell	2	0.000	1.000	394	18	siRNA-SC-10 PSPC1-A488 IMPa2-A546 DAPI 8C1-siRNA-IMP-a2-a4 V2.00	0	13. siRNA-SC-10 PSPC1-A488 DAPI IMPa2-A546 _aw_TileScan_001 (Stage 49 of 49)	00-TwW6Ck7pXFYsncXSJ9GPq6
793644		Cell	2	0.000	1.000	395	0	siRNA-SC-10 PSPC1-A488 IMPa2-A546 DAPI 8C1-siRNA-IMP-a2-a4 V2.00	0	13. siRNA-SC-10 PSPC1-A488 DAPI IMPa2-A546 _b_TileScan_001 (Stage 2 of 49)	00-GmLrzBwX6B3FxHZ9XF34HE
6.58587e+006		Cell	2	0.000	1.000	396	1	siRNA-SC-10 PSPC1-A488 IMPa2-A546 DAPI 8C1-siRNA-IMP-a2-a4 V2.00	0	13. siRNA-SC-10 PSPC1-A488 DAPI IMPa2-A546 _b_TileScan_001 (Stage 2 of 49)	00-GmLrzBwX6B3FxHZ9XF34HE
6.4822e+006		Cell	2	0.000	1.000	397	2	siRNA-SC-10 PSPC1-A488 IMPa2-A546 DAPI 8C1-siRNA-IMP-a2-a4 V2.00	0	13. siRNA-SC-10 PSPC1-A488 DAPI IMPa2-A546 _b_TileScan_001 (Stage 2 of 49)	00-GmLrzBwX6B3FxHZ9XF34HE
7.03083e+006		Cell	2	0.000	1.000	398	3	siRNA-SC-10 PSPC1-A488 IMPa2-A546 DAPI 8C1-siRNA-IMP-a2-a4 V2.00	0	13. siRNA-SC-10 PSPC1-A488 DAPI IMPa2-A546 _b_TileScan_001 (Stage 2 of 49)	00-GmLrzBwX6B3FxHZ9XF34HE
8.32035e+006		Cell	2	0.000	1.000	399	4	siRNA-SC-10 PSPC1-A488 IMPa2-A546 DAPI 8C1-siRNA-IMP-a2-a4 V2.00	0	13. siRNA-SC-10 PSPC1-A488 DAPI IMPa2-A546 _b_TileScan_001 (Stage 2 of 49)	00-GmLrzBwX6B3FxHZ9XF34HE
1.29658e+007		Cell	2	0.000	1.000	400	5	siRNA-SC-10 PSPC1-A488 IMPa2-A546 DAPI 8C1-siRNA-IMP-a2-a4 V2.00	0	13. siRNA-SC-10 PSPC1-A488 DAPI IMPa2-A546 _b_TileScan_001 (Stage 2 of 49)	00-GmLrzBwX6B3FxHZ9XF34HE
1.04787e+006		Cell	2	0.000	1.000	401	6	siRNA-SC-10 PSPC1-A488 IMPa2-A546 DAPI 8C1-siRNA-IMP-a2-a4 V2.00	0	13. siRNA-SC-10 PSPC1-A488 DAPI IMPa2-A546 _b_TileScan_001 (Stage 2 of 49)	00-GmLrzBwX6B3FxHZ9XF34HE
1.00076e+006		Cell	2	0.000	1.000	402	7	siRNA-SC-10 PSPC1-A488 IMPa2-A546 DAPI 8C1-siRNA-IMP-a2-a4 V2.00	0	13. siRNA-SC-10 PSPC1-A488 DAPI IMPa2-A546 _b_TileScan_001 (Stage 2 of 49)	00-GmLrzBwX6B3FxHZ9XF34HE
2.15547e+006		Cell	2	0.000	1.000	403	8	siRNA-SC-10 PSPC1-A488 IMPa2-A546 DAPI 8C1-siRNA-IMP-a2-a4 V2.00	0	13. siRNA-SC-10 PSPC1-A488 DAPI IMPa2-A546 _b_TileScan_001 (Stage 2 of 49)	00-GmLrzBwX6B3FxHZ9XF34HE
1.09253e+007		Cell	2	0.000	1.000	404	9	siRNA-SC-10 PSPC1-A488 IMPa2-A546 DAPI 8C1-siRNA-IMP-a2-a4 V2.00	0	13. siRNA-SC-10 PSPC1-A488 DAPI IMPa2-A546 _b_TileScan_001 (Stage 2 of 49)	00-GmLrzBwX6B3FxHZ9XF34HE
3.56048e+006		Cell	2	0.000	1.000	405	0	siRNA-SC-10 PSPC1-A488 IMPa2-A546 DAPI 8C1-siRNA-IMP-a2-a4 V2.00	0	13. siRNA-SC-10 PSPC1-A488 DAPI IMPa2-A546 _c_TileScan_001 (Stage 3 of 49)	00-n8qwDhzAhP4urMy7gVk8vg
3.74874e+006		Cell	2	0.000	1.000	406	1	siRNA-SC-10 PSPC1-A488 IMPa2-A546 DAPI 8C1-siRNA-IMP-a2-a4 V2.00	0	13. siRNA-SC-10 PSPC1-A488 DAPI IMPa2-A546 _c_TileScan_001 (Stage 3 of 49)	00-n8qwDhzAhP4urMy7gVk8vg
5.33279e+006		Cell	2	0.000	1.000	407	2	siRNA-SC-10 PSPC1-A488 IMPa2-A546 DAPI 8C1-siRNA-IMP-a2-a4 V2.00	0	13. siRNA-SC-10 PSPC1-A488 DAPI IMPa2-A546 _c_TileScan_001 (Stage 3 of 49)	00-n8qwDhzAhP4urMy7gVk8vg
5.8959e+006		Cell	2	0.000	1.000	408	3	siRNA-SC-10 PSPC1-A488 IMPa2-A546 DAPI 8C1-siRNA-IMP-a2-a4 V2.00	0	13. siRNA-SC-10 PSPC1-A488 DAPI IMPa2-A546 _c_TileScan_001 (Stage 3 of 49)	00-n8qwDhzAhP4urMy7gVk8vg
7.28359e+006		Cell	2	0.000	1.000	409	4	siRNA-SC-10 PSPC1-A488 IMPa2-A546 DAPI 8C1-siRNA-IMP-a2-a4 V2.00	0	13. siRNA-SC-10 PSPC1-A488 DAPI IMPa2-A546 _c_TileScan_001 (Stage 3 of 49)	00-n8qwDhzAhP4urMy7gVk8vg
3.26387e+006		Cell	2	0.000	1.000	410	5	siRNA-SC-10 PSPC1-A488 IMPa2-A546 DAPI 8C1-siRNA-IMP-a2-a4 V2.00	0	13. siRNA-SC-10 PSPC1-A488 DAPI IMPa2-A546 _c_TileScan_001 (Stage 3 of 49)	00-n8qwDhzAhP4urMy7gVk8vg
1.09228e+006		Cell	2	0.000	1.000	411	6	siRNA-SC-10 PSPC1-A488 IMPa2-A546 DAPI 8C1-siRNA-IMP-a2-a4 V2.00	0	13. siRNA-SC-10 PSPC1-A488 DAPI IMPa2-A546 _c_TileScan_001 (Stage 3 of 49)	00-n8qwDhzAhP4urMy7gVk8vg
1.44768e+007		Cell	2	0.000	1.000	412	0	siRNA-SC-10 PSPC1-A488 IMPa2-A546 DAPI 8C1-siRNA-IMP-a2-a4 V2.00	0	13. siRNA-SC-10 PSPC1-A488 DAPI IMPa2-A546 _d_TileScan_001 (Stage 4 of 49)	00-6yPrwd58uMNUAt23FNP7fH
5.13547e+006		Cell	2	0.000	1.000	413	1	siRNA-SC-10 PSPC1-A488 IMPa2-A546 DAPI 8C1-siRNA-IMP-a2-a4 V2.00	0	13. siRNA-SC-10 PSPC1-A488 DAPI IMPa2-A546 _d_TileScan_001 (Stage 4 of 49)	00-6yPrwd58uMNUAt23FNP7fH
4.70163e+006		Cell	2	0.000	1.000	414	2	siRNA-SC-10 PSPC1-A488 IMPa2-A546 DAPI 8C1-siRNA-IMP-a2-a4 V2.00	0	13. siRNA-SC-10 PSPC1-A488 DAPI IMPa2-A546 _d_TileScan_001 (Stage 4 of 49)	00-6yPrwd58uMNUAt23FNP7fH
4.25042e+006		Cell	2	0.000	1.000	415	3	siRNA-SC-10 PSPC1-A488 IMPa2-A546 DAPI 8C1-siRNA-IMP-a2-a4 V2.00	0	13. siRNA-SC-10 PSPC1-A488 DAPI IMPa2-A546 _d_TileScan_001 (Stage 4 of 49)	00-6yPrwd58uMNUAt23FNP7fH
735377		Cell	2	0.000	1.000	416	4	siRNA-SC-10 PSPC1-A488 IMPa2-A546 DAPI 8C1-siRNA-IMP-a2-a4 V2.00	0	13. siRNA-SC-10 PSPC1-A488 DAPI IMPa2-A546 _d_TileScan_001 (Stage 4 of 49)	00-6yPrwd58uMNUAt23FNP7fH
3.58435e+006		Cell	2	0.000	1.000	417	5	siRNA-SC-10 PSPC1-A488 IMPa2-A546 DAPI 8C1-siRNA-IMP-a2-a4 V2.00	0	13. siRNA-SC-10 PSPC1-A488 DAPI IMPa2-A546 _d_TileScan_001 (Stage 4 of 49)	00-6yPrwd58uMNUAt23FNP7fH
6.13502e+006		Cell	2	0.000	1.000	418	6	siRNA-SC-10 PSPC1-A488 IMPa2-A546 DAPI 8C1-siRNA-IMP-a2-a4 V2.00	0	13. siRNA-SC-10 PSPC1-A488 DAPI IMPa2-A546 _d_TileScan_001 (Stage 4 of 49)	00-6yPrwd58uMNUAt23FNP7fH
1.2549e+007		Cell	2	0.000	1.000	419	7	siRNA-SC-10 PSPC1-A488 IMPa2-A546 DAPI 8C1-siRNA-IMP-a2-a4 V2.00	0	13. siRNA-SC-10 PSPC1-A488 DAPI IMPa2-A546 _d_TileScan_001 (Stage 4 of 49)	00-6yPrwd58uMNUAt23FNP7fH
570848		Cell	2	0.000	1.000	420	8	siRNA-SC-10 PSPC1-A488 IMPa2-A546 DAPI 8C1-siRNA-IMP-a2-a4 V2.00	0	13. siRNA-SC-10 PSPC1-A488 DAPI IMPa2-A546 _d_TileScan_001 (Stage 4 of 49)	00-6yPrwd58uMNUAt23FNP7fH
7.68076e+006		Cell	2	0.000	1.000	421	9	siRNA-SC-10 PSPC1-A488 IMPa2-A546 DAPI 8C1-siRNA-IMP-a2-a4 V2.00	0	13. siRNA-SC-10 PSPC1-A488 DAPI IMPa2-A546 _d_TileScan_001 (Stage 4 of 49)	00-6yPrwd58uMNUAt23FNP7fH
6.49402e+006		Cell	2	0.000	1.000	422	10	siRNA-SC-10 PSPC1-A488 IMPa2-A546 DAPI 8C1-siRNA-IMP-a2-a4 V2.00	0	13. siRNA-SC-10 PSPC1-A488 DAPI IMPa2-A546 _d_TileScan_001 (Stage 4 of 49)	00-6yPrwd58uMNUAt23FNP7fH
3.36906e+006		Cell	2	0.000	1.000	423	11	siRNA-SC-10 PSPC1-A488 IMPa2-A546 DAPI 8C1-siRNA-IMP-a2-a4 V2.00	0	13. siRNA-SC-10 PSPC1-A488 DAPI IMPa2-A546 _d_TileScan_001 (Stage 4 of 49)	00-6yPrwd58uMNUAt23FNP7fH
740484		Cell	2	0.000	1.000	424	0	siRNA-SC-10 PSPC1-A488 IMPa2-A546 DAPI 8C1-siRNA-IMP-a2-a4 V2.00	0	13. siRNA-SC-10 PSPC1-A488 DAPI IMPa2-A546 _e_TileScan_001 (Stage 5 of 49)	00-i6Un9Sb6JSz3a4HhLAHUB5
2.53062e+006		Cell	2	0.000	1.000	425	1	siRNA-SC-10 PSPC1-A488 IMPa2-A546 DAPI 8C1-siRNA-IMP-a2-a4 V2.00	0	13. siRNA-SC-10 PSPC1-A488 DAPI IMPa2-A546 _e_TileScan_001 (Stage 5 of 49)	00-i6Un9Sb6JSz3a4HhLAHUB5
1.89369e+006		Cell	2	0.000	1.000	426	2	siRNA-SC-10 PSPC1-A488 IMPa2-A546 DAPI 8C1-siRNA-IMP-a2-a4 V2.00	0	13. siRNA-SC-10 PSPC1-A488 DAPI IMPa2-A546 _e_TileScan_001 (Stage 5 of 49)	00-i6Un9Sb6JSz3a4HhLAHUB5
7.38634e+006		Cell	2	0.000	1.000	427	3	siRNA-SC-10 PSPC1-A488 IMPa2-A546 DAPI 8C1-siRNA-IMP-a2-a4 V2.00	0	13. siRNA-SC-10 PSPC1-A488 DAPI IMPa2-A546 _e_TileScan_001 (Stage 5 of 49)	00-i6Un9Sb6JSz3a4HhLAHUB5
4.9161e+006		Cell	2	0.000	1.000	428	4	siRNA-SC-10 PSPC1-A488 IMPa2-A546 DAPI 8C1-siRNA-IMP-a2-a4 V2.00	0	13. siRNA-SC-10 PSPC1-A488 DAPI IMPa2-A546 _e_TileScan_001 (Stage 5 of 49)	00-i6Un9Sb6JSz3a4HhLAHUB5
3.4137e+006		Cell	2	0.000	1.000	429	5	siRNA-SC-10 PSPC1-A488 IMPa2-A546 DAPI 8C1-siRNA-IMP-a2-a4 V2.00	0	13. siRNA-SC-10 PSPC1-A488 DAPI IMPa2-A546 _e_TileScan_001 (Stage 5 of 49)	00-i6Un9Sb6JSz3a4HhLAHUB5
6.63504e+006		Cell	2	0.000	1.000	430	6	siRNA-SC-10 PSPC1-A488 IMPa2-A546 DAPI 8C1-siRNA-IMP-a2-a4 V2.00	0	13. siRNA-SC-10 PSPC1-A488 DAPI IMPa2-A546 _e_TileScan_001 (Stage 5 of 49)	00-i6Un9Sb6JSz3a4HhLAHUB5
1.86445e+006		Cell	2	0.000	1.000	431	7	siRNA-SC-10 PSPC1-A488 IMPa2-A546 DAPI 8C1-siRNA-IMP-a2-a4 V2.00	0	13. siRNA-SC-10 PSPC1-A488 DAPI IMPa2-A546 _e_TileScan_001 (Stage 5 of 49)	00-i6Un9Sb6JSz3a4HhLAHUB5
3.38025e+006		Cell	2	0.000	1.000	432	8	siRNA-SC-10 PSPC1-A488 IMPa2-A546 DAPI 8C1-siRNA-IMP-a2-a4 V2.00	0	13. siRNA-SC-10 PSPC1-A488 DAPI IMPa2-A546 _e_TileScan_001 (Stage 5 of 49)	00-i6Un9Sb6JSz3a4HhLAHUB5
1.13039e+007		Cell	2	0.000	1.000	433	9	siRNA-SC-10 PSPC1-A488 IMPa2-A546 DAPI 8C1-siRNA-IMP-a2-a4 V2.00	0	13. siRNA-SC-10 PSPC1-A488 DAPI IMPa2-A546 _e_TileScan_001 (Stage 5 of 49)	00-i6Un9Sb6JSz3a4HhLAHUB5
2.57642e+006		Cell	2	0.000	1.000	434	10	siRNA-SC-10 PSPC1-A488 IMPa2-A546 DAPI 8C1-siRNA-IMP-a2-a4 V2.00	0	13. siRNA-SC-10 PSPC1-A488 DAPI IMPa2-A546 _e_TileScan_001 (Stage 5 of 49)	00-i6Un9Sb6JSz3a4HhLAHUB5
1.06853e+006		Cell	2	0.000	1.000	435	11	siRNA-SC-10 PSPC1-A488 IMPa2-A546 DAPI 8C1-siRNA-IMP-a2-a4 V2.00	0	13. siRNA-SC-10 PSPC1-A488 DAPI IMPa2-A546 _e_TileScan_001 (Stage 5 of 49)	00-i6Un9Sb6JSz3a4HhLAHUB5
1.07144e+006		Cell	2	0.000	1.000	436	12	siRNA-SC-10 PSPC1-A488 IMPa2-A546 DAPI 8C1-siRNA-IMP-a2-a4 V2.00	0	13. siRNA-SC-10 PSPC1-A488 DAPI IMPa2-A546 _e_TileScan_001 (Stage 5 of 49)	00-i6Un9Sb6JSz3a4HhLAHUB5
3.13208e+006		Cell	2	0.000	1.000	437	13	siRNA-SC-10 PSPC1-A488 IMPa2-A546 DAPI 8C1-siRNA-IMP-a2-a4 V2.00	0	13. siRNA-SC-10 PSPC1-A488 DAPI IMPa2-A546 _e_TileScan_001 (Stage 5 of 49)	00-i6Un9Sb6JSz3a4HhLAHUB5
2.38704e+006		Cell	2	0.000	1.000	438	14	siRNA-SC-10 PSPC1-A488 IMPa2-A546 DAPI 8C1-siRNA-IMP-a2-a4 V2.00	0	13. siRNA-SC-10 PSPC1-A488 DAPI IMPa2-A546 _e_TileScan_001 (Stage 5 of 49)	00-i6Un9Sb6JSz3a4HhLAHUB5
3.537e+006		Cell	2	0.000	1.000	439	15	siRNA-SC-10 PSPC1-A488 IMPa2-A546 DAPI 8C1-siRNA-IMP-a2-a4 V2.00	0	13. siRNA-SC-10 PSPC1-A488 DAPI IMPa2-A546 _e_TileScan_001 (Stage 5 of 49)	00-i6Un9Sb6JSz3a4HhLAHUB5
4.81446e+006		Cell	2	0.000	1.000	440	16	siRNA-SC-10 PSPC1-A488 IMPa2-A546 DAPI 8C1-siRNA-IMP-a2-a4 V2.00	0	13. siRNA-SC-10 PSPC1-A488 DAPI IMPa2-A546 _e_TileScan_001 (Stage 5 of 49)	00-i6Un9Sb6JSz3a4HhLAHUB5
1.73451e+006		Cell	2	0.000	1.000	441	17	siRNA-SC-10 PSPC1-A488 IMPa2-A546 DAPI 8C1-siRNA-IMP-a2-a4 V2.00	0	13. siRNA-SC-10 PSPC1-A488 DAPI IMPa2-A546 _e_TileScan_001 (Stage 5 of 49)	00-i6Un9Sb6JSz3a4HhLAHUB5
7.17665e+006		Cell	2	0.000	1.000	442	18	siRNA-SC-10 PSPC1-A488 IMPa2-A546 DAPI 8C1-siRNA-IMP-a2-a4 V2.00	0	13. siRNA-SC-10 PSPC1-A488 DAPI IMPa2-A546 _e_TileScan_001 (Stage 5 of 49)	00-i6Un9Sb6JSz3a4HhLAHUB5
1.07904e+006		Cell	2	0.000	1.000	443	0	siRNA-SC-10 PSPC1-A488 IMPa2-A546 DAPI 8C1-siRNA-IMP-a2-a4 V2.00	0	13. siRNA-SC-10 PSPC1-A488 DAPI IMPa2-A546 _f_TileScan_001 (Stage 6 of 49)	00-qgg3WRpesmcLJMGqTCHvAZ
2.57662e+006		Cell	2	0.000	1.000	444	1	siRNA-SC-10 PSPC1-A488 IMPa2-A546 DAPI 8C1-siRNA-IMP-a2-a4 V2.00	0	13. siRNA-SC-10 PSPC1-A488 DAPI IMPa2-A546 _f_TileScan_001 (Stage 6 of 49)	00-qgg3WRpesmcLJMGqTCHvAZ
4.56347e+006		Cell	2	0.000	1.000	445	2	siRNA-SC-10 PSPC1-A488 IMPa2-A546 DAPI 8C1-siRNA-IMP-a2-a4 V2.00	0	13. siRNA-SC-10 PSPC1-A488 DAPI IMPa2-A546 _f_TileScan_001 (Stage 6 of 49)	00-qgg3WRpesmcLJMGqTCHvAZ
1.14024e+007		Cell	2	0.000	1.000	446	3	siRNA-SC-10 PSPC1-A488 IMPa2-A546 DAPI 8C1-siRNA-IMP-a2-a4 V2.00	0	13. siRNA-SC-10 PSPC1-A488 DAPI IMPa2-A546 _f_TileScan_001 (Stage 6 of 49)	00-qgg3WRpesmcLJMGqTCHvAZ
4.6257e+006		Cell	2	0.000	1.000	447	4	siRNA-SC-10 PSPC1-A488 IMPa2-A546 DAPI 8C1-siRNA-IMP-a2-a4 V2.00	0	13. siRNA-SC-10 PSPC1-A488 DAPI IMPa2-A546 _f_TileScan_001 (Stage 6 of 49)	00-qgg3WRpesmcLJMGqTCHvAZ
1.59016e+006		Cell	2	0.000	1.000	448	5	siRNA-SC-10 PSPC1-A488 IMPa2-A546 DAPI 8C1-siRNA-IMP-a2-a4 V2.00	0	13. siRNA-SC-10 PSPC1-A488 DAPI IMPa2-A546 _f_TileScan_001 (Stage 6 of 49)	00-qgg3WRpesmcLJMGqTCHvAZ
8.04551e+006		Cell	2	0.000	1.000	449	6	siRNA-SC-10 PSPC1-A488 IMPa2-A546 DAPI 8C1-siRNA-IMP-a2-a4 V2.00	0	13. siRNA-SC-10 PSPC1-A488 DAPI IMPa2-A546 _f_TileScan_001 (Stage 6 of 49)	00-qgg3WRpesmcLJMGqTCHvAZ
3.5618e+006		Cell	2	0.000	1.000	450	7	siRNA-SC-10 PSPC1-A488 IMPa2-A546 DAPI 8C1-siRNA-IMP-a2-a4 V2.00	0	13. siRNA-SC-10 PSPC1-A488 DAPI IMPa2-A546 _f_TileScan_001 (Stage 6 of 49)	00-qgg3WRpesmcLJMGqTCHvAZ
7.29356e+006		Cell	2	0.000	1.000	451	8	siRNA-SC-10 PSPC1-A488 IMPa2-A546 DAPI 8C1-siRNA-IMP-a2-a4 V2.00	0	13. siRNA-SC-10 PSPC1-A488 DAPI IMPa2-A546 _f_TileScan_001 (Stage 6 of 49)	00-qgg3WRpesmcLJMGqTCHvAZ
5.42401e+006		Cell	2	0.000	1.000	452	9	siRNA-SC-10 PSPC1-A488 IMPa2-A546 DAPI 8C1-siRNA-IMP-a2-a4 V2.00	0	13. siRNA-SC-10 PSPC1-A488 DAPI IMPa2-A546 _f_TileScan_001 (Stage 6 of 49)	00-qgg3WRpesmcLJMGqTCHvAZ
1.1786e+006		Cell	2	0.000	1.000	453	10	siRNA-SC-10 PSPC1-A488 IMPa2-A546 DAPI 8C1-siRNA-IMP-a2-a4 V2.00	0	13. siRNA-SC-10 PSPC1-A488 DAPI IMPa2-A546 _f_TileScan_001 (Stage 6 of 49)	00-qgg3WRpesmcLJMGqTCHvAZ
4.28472e+006		Cell	2	0.000	1.000	454	11	siRNA-SC-10 PSPC1-A488 IMPa2-A546 DAPI 8C1-siRNA-IMP-a2-a4 V2.00	0	13. siRNA-SC-10 PSPC1-A488 DAPI IMPa2-A546 _f_TileScan_001 (Stage 6 of 49)	00-qgg3WRpesmcLJMGqTCHvAZ
3.58514e+006		Cell	2	0.000	1.000	455	12	siRNA-SC-10 PSPC1-A488 IMPa2-A546 DAPI 8C1-siRNA-IMP-a2-a4 V2.00	0	13. siRNA-SC-10 PSPC1-A488 DAPI IMPa2-A546 _f_TileScan_001 (Stage 6 of 49)	00-qgg3WRpesmcLJMGqTCHvAZ
3.75916e+006		Cell	2	0.000	1.000	456	13	siRNA-SC-10 PSPC1-A488 IMPa2-A546 DAPI 8C1-siRNA-IMP-a2-a4 V2.00	0	13. siRNA-SC-10 PSPC1-A488 DAPI IMPa2-A546 _f_TileScan_001 (Stage 6 of 49)	00-qgg3WRpesmcLJMGqTCHvAZ
3.9695e+006		Cell	2	0.000	1.000	457	14	siRNA-SC-10 PSPC1-A488 IMPa2-A546 DAPI 8C1-siRNA-IMP-a2-a4 V2.00	0	13. siRNA-SC-10 PSPC1-A488 DAPI IMPa2-A546 _f_TileScan_001 (Stage 6 of 49)	00-qgg3WRpesmcLJMGqTCHvAZ
561770		Cell	2	0.000	1.000	458	15	siRNA-SC-10 PSPC1-A488 IMPa2-A546 DAPI 8C1-siRNA-IMP-a2-a4 V2.00	0	13. siRNA-SC-10 PSPC1-A488 DAPI IMPa2-A546 _f_TileScan_001 (Stage 6 of 49)	00-qgg3WRpesmcLJMGqTCHvAZ
5.47722e+006		Cell	2	0.000	1.000	459	16	siRNA-SC-10 PSPC1-A488 IMPa2-A546 DAPI 8C1-siRNA-IMP-a2-a4 V2.00	0	13. siRNA-SC-10 PSPC1-A488 DAPI IMPa2-A546 _f_TileScan_001 (Stage 6 of 49)	00-qgg3WRpesmcLJMGqTCHvAZ
4.90002e+006		Cell	2	0.000	1.000	460	17	siRNA-SC-10 PSPC1-A488 IMPa2-A546 DAPI 8C1-siRNA-IMP-a2-a4 V2.00	0	13. siRNA-SC-10 PSPC1-A488 DAPI IMPa2-A546 _f_TileScan_001 (Stage 6 of 49)	00-qgg3WRpesmcLJMGqTCHvAZ
2.74202e+006		Cell	2	0.000	1.000	461	18	siRNA-SC-10 PSPC1-A488 IMPa2-A546 DAPI 8C1-siRNA-IMP-a2-a4 V2.00	0	13. siRNA-SC-10 PSPC1-A488 DAPI IMPa2-A546 _f_TileScan_001 (Stage 6 of 49)	00-qgg3WRpesmcLJMGqTCHvAZ
2.19858e+006		Cell	2	0.000	1.000	462	19	siRNA-SC-10 PSPC1-A488 IMPa2-A546 DAPI 8C1-siRNA-IMP-a2-a4 V2.00	0	13. siRNA-SC-10 PSPC1-A488 DAPI IMPa2-A546 _f_TileScan_001 (Stage 6 of 49)	00-qgg3WRpesmcLJMGqTCHvAZ
6.21124e+006		Cell	2	0.000	1.000	463	20	siRNA-SC-10 PSPC1-A488 IMPa2-A546 DAPI 8C1-siRNA-IMP-a2-a4 V2.00	0	13. siRNA-SC-10 PSPC1-A488 DAPI IMPa2-A546 _f_TileScan_001 (Stage 6 of 49)	00-qgg3WRpesmcLJMGqTCHvAZ
1.21381e+006		Cell	2	0.000	1.000	464	21	siRNA-SC-10 PSPC1-A488 IMPa2-A546 DAPI 8C1-siRNA-IMP-a2-a4 V2.00	0	13. siRNA-SC-10 PSPC1-A488 DAPI IMPa2-A546 _f_TileScan_001 (Stage 6 of 49)	00-qgg3WRpesmcLJMGqTCHvAZ
3.63001e+006		Cell	2	0.000	1.000	465	22	siRNA-SC-10 PSPC1-A488 IMPa2-A546 DAPI 8C1-siRNA-IMP-a2-a4 V2.00	0	13. siRNA-SC-10 PSPC1-A488 DAPI IMPa2-A546 _f_TileScan_001 (Stage 6 of 49)	00-qgg3WRpesmcLJMGqTCHvAZ
2.30286e+006		Cell	2	0.000	1.000	466	23	siRNA-SC-10 PSPC1-A488 IMPa2-A546 DAPI 8C1-siRNA-IMP-a2-a4 V2.00	0	13. siRNA-SC-10 PSPC1-A488 DAPI IMPa2-A546 _f_TileScan_001 (Stage 6 of 49)	00-qgg3WRpesmcLJMGqTCHvAZ
3.97942e+006		Cell	2	0.000	1.000	467	24	siRNA-SC-10 PSPC1-A488 IMPa2-A546 DAPI 8C1-siRNA-IMP-a2-a4 V2.00	0	13. siRNA-SC-10 PSPC1-A488 DAPI IMPa2-A546 _f_TileScan_001 (Stage 6 of 49)	00-qgg3WRpesmcLJMGqTCHvAZ
1.05584e+007		Cell	2	0.000	1.000	468	0	siRNA-SC-10 PSPC1-A488 IMPa2-A546 DAPI 8C1-siRNA-IMP-a2-a4 V2.00	0	13. siRNA-SC-10 PSPC1-A488 DAPI IMPa2-A546 _g_TileScan_001 (Stage 7 of 49)	00-LSZVp4ewRrfTiQabFg8PkB
4.61264e+006		Cell	2	0.000	1.000	469	1	siRNA-SC-10 PSPC1-A488 IMPa2-A546 DAPI 8C1-siRNA-IMP-a2-a4 V2.00	0	13. siRNA-SC-10 PSPC1-A488 DAPI IMPa2-A546 _g_TileScan_001 (Stage 7 of 49)	00-LSZVp4ewRrfTiQabFg8PkB
3.85392e+006		Cell	2	0.000	1.000	470	2	siRNA-SC-10 PSPC1-A488 IMPa2-A546 DAPI 8C1-siRNA-IMP-a2-a4 V2.00	0	13. siRNA-SC-10 PSPC1-A488 DAPI IMPa2-A546 _g_TileScan_001 (Stage 7 of 49)	00-LSZVp4ewRrfTiQabFg8PkB
3.01382e+006		Cell	2	0.000	1.000	471	3	siRNA-SC-10 PSPC1-A488 IMPa2-A546 DAPI 8C1-siRNA-IMP-a2-a4 V2.00	0	13. siRNA-SC-10 PSPC1-A488 DAPI IMPa2-A546 _g_TileScan_001 (Stage 7 of 49)	00-LSZVp4ewRrfTiQabFg8PkB
2.38722e+006		Cell	2	0.000	1.000	472	4	siRNA-SC-10 PSPC1-A488 IMPa2-A546 DAPI 8C1-siRNA-IMP-a2-a4 V2.00	0	13. siRNA-SC-10 PSPC1-A488 DAPI IMPa2-A546 _g_TileScan_001 (Stage 7 of 49)	00-LSZVp4ewRrfTiQabFg8PkB
6.17138e+006		Cell	2	0.000	1.000	473	5	siRNA-SC-10 PSPC1-A488 IMPa2-A546 DAPI 8C1-siRNA-IMP-a2-a4 V2.00	0	13. siRNA-SC-10 PSPC1-A488 DAPI IMPa2-A546 _g_TileScan_001 (Stage 7 of 49)	00-LSZVp4ewRrfTiQabFg8PkB
520508		Cell	2	0.000	1.000	474	6	siRNA-SC-10 PSPC1-A488 IMPa2-A546 DAPI 8C1-siRNA-IMP-a2-a4 V2.00	0	13. siRNA-SC-10 PSPC1-A488 DAPI IMPa2-A546 _g_TileScan_001 (Stage 7 of 49)	00-LSZVp4ewRrfTiQabFg8PkB
1.99121e+006		Cell	2	0.000	1.000	475	7	siRNA-SC-10 PSPC1-A488 IMPa2-A546 DAPI 8C1-siRNA-IMP-a2-a4 V2.00	0	13. siRNA-SC-10 PSPC1-A488 DAPI IMPa2-A546 _g_TileScan_001 (Stage 7 of 49)	00-LSZVp4ewRrfTiQabFg8PkB
4.20321e+006		Cell	2	0.000	1.000	476	8	siRNA-SC-10 PSPC1-A488 IMPa2-A546 DAPI 8C1-siRNA-IMP-a2-a4 V2.00	0	13. siRNA-SC-10 PSPC1-A488 DAPI IMPa2-A546 _g_TileScan_001 (Stage 7 of 49)	00-LSZVp4ewRrfTiQabFg8PkB
3.85402e+006		Cell	2	0.000	1.000	477	9	siRNA-SC-10 PSPC1-A488 IMPa2-A546 DAPI 8C1-siRNA-IMP-a2-a4 V2.00	0	13. siRNA-SC-10 PSPC1-A488 DAPI IMPa2-A546 _g_TileScan_001 (Stage 7 of 49)	00-LSZVp4ewRrfTiQabFg8PkB
3.37241e+006		Cell	2	0.000	1.000	478	10	siRNA-SC-10 PSPC1-A488 IMPa2-A546 DAPI 8C1-siRNA-IMP-a2-a4 V2.00	0	13. siRNA-SC-10 PSPC1-A488 DAPI IMPa2-A546 _g_TileScan_001 (Stage 7 of 49)	00-LSZVp4ewRrfTiQabFg8PkB
3.68818e+006		Cell	2	0.000	1.000	479	11	siRNA-SC-10 PSPC1-A488 IMPa2-A546 DAPI 8C1-siRNA-IMP-a2-a4 V2.00	0	13. siRNA-SC-10 PSPC1-A488 DAPI IMPa2-A546 _g_TileScan_001 (Stage 7 of 49)	00-LSZVp4ewRrfTiQabFg8PkB
2.1487e+006		Cell	2	0.000	1.000	480	12	siRNA-SC-10 PSPC1-A488 IMPa2-A546 DAPI 8C1-siRNA-IMP-a2-a4 V2.00	0	13. siRNA-SC-10 PSPC1-A488 DAPI IMPa2-A546 _g_TileScan_001 (Stage 7 of 49)	00-LSZVp4ewRrfTiQabFg8PkB
1.47626e+007		Cell	2	0.000	1.000	481	13	siRNA-SC-10 PSPC1-A488 IMPa2-A546 DAPI 8C1-siRNA-IMP-a2-a4 V2.00	0	13. siRNA-SC-10 PSPC1-A488 DAPI IMPa2-A546 _g_TileScan_001 (Stage 7 of 49)	00-LSZVp4ewRrfTiQabFg8PkB
3.32068e+006		Cell	2	0.000	1.000	482	0	siRNA-SC-10 PSPC1-A488 IMPa2-A546 DAPI 8C1-siRNA-IMP-a2-a4 V2.00	0	13. siRNA-SC-10 PSPC1-A488 DAPI IMPa2-A546 _h_TileScan_001 (Stage 8 of 49)	00-Gp48vXYLCN8PXg7MM8UJig
1.3305e+006		Cell	2	0.000	1.000	483	1	siRNA-SC-10 PSPC1-A488 IMPa2-A546 DAPI 8C1-siRNA-IMP-a2-a4 V2.00	0	13. siRNA-SC-10 PSPC1-A488 DAPI IMPa2-A546 _h_TileScan_001 (Stage 8 of 49)	00-Gp48vXYLCN8PXg7MM8UJig
1.21291e+006		Cell	2	0.000	1.000	484	2	siRNA-SC-10 PSPC1-A488 IMPa2-A546 DAPI 8C1-siRNA-IMP-a2-a4 V2.00	0	13. siRNA-SC-10 PSPC1-A488 DAPI IMPa2-A546 _h_TileScan_001 (Stage 8 of 49)	00-Gp48vXYLCN8PXg7MM8UJig
2.63095e+006		Cell	2	0.000	1.000	485	3	siRNA-SC-10 PSPC1-A488 IMPa2-A546 DAPI 8C1-siRNA-IMP-a2-a4 V2.00	0	13. siRNA-SC-10 PSPC1-A488 DAPI IMPa2-A546 _h_TileScan_001 (Stage 8 of 49)	00-Gp48vXYLCN8PXg7MM8UJig
4.90516e+006		Cell	2	0.000	1.000	486	4	siRNA-SC-10 PSPC1-A488 IMPa2-A546 DAPI 8C1-siRNA-IMP-a2-a4 V2.00	0	13. siRNA-SC-10 PSPC1-A488 DAPI IMPa2-A546 _h_TileScan_001 (Stage 8 of 49)	00-Gp48vXYLCN8PXg7MM8UJig
1.30933e+007		Cell	2	0.000	1.000	487	5	siRNA-SC-10 PSPC1-A488 IMPa2-A546 DAPI 8C1-siRNA-IMP-a2-a4 V2.00	0	13. siRNA-SC-10 PSPC1-A488 DAPI IMPa2-A546 _h_TileScan_001 (Stage 8 of 49)	00-Gp48vXYLCN8PXg7MM8UJig
5.4091e+007		Cell	2	0.000	1.000	488	6	siRNA-SC-10 PSPC1-A488 IMPa2-A546 DAPI 8C1-siRNA-IMP-a2-a4 V2.00	0	13. siRNA-SC-10 PSPC1-A488 DAPI IMPa2-A546 _h_TileScan_001 (Stage 8 of 49)	00-Gp48vXYLCN8PXg7MM8UJig
1.33244e+006		Cell	2	0.000	1.000	489	7	siRNA-SC-10 PSPC1-A488 IMPa2-A546 DAPI 8C1-siRNA-IMP-a2-a4 V2.00	0	13. siRNA-SC-10 PSPC1-A488 DAPI IMPa2-A546 _h_TileScan_001 (Stage 8 of 49)	00-Gp48vXYLCN8PXg7MM8UJig
1.32359e+007		Cell	2	0.000	1.000	490	8	siRNA-SC-10 PSPC1-A488 IMPa2-A546 DAPI 8C1-siRNA-IMP-a2-a4 V2.00	0	13. siRNA-SC-10 PSPC1-A488 DAPI IMPa2-A546 _h_TileScan_001 (Stage 8 of 49)	00-Gp48vXYLCN8PXg7MM8UJig
6.35483e+006		Cell	2	0.000	1.000	491	9	siRNA-SC-10 PSPC1-A488 IMPa2-A546 DAPI 8C1-siRNA-IMP-a2-a4 V2.00	0	13. siRNA-SC-10 PSPC1-A488 DAPI IMPa2-A546 _h_TileScan_001 (Stage 8 of 49)	00-Gp48vXYLCN8PXg7MM8UJig
4.51374e+006		Cell	2	0.000	1.000	492	10	siRNA-SC-10 PSPC1-A488 IMPa2-A546 DAPI 8C1-siRNA-IMP-a2-a4 V2.00	0	13. siRNA-SC-10 PSPC1-A488 DAPI IMPa2-A546 _h_TileScan_001 (Stage 8 of 49)	00-Gp48vXYLCN8PXg7MM8UJig
7.83378e+006		Cell	2	0.000	1.000	493	0	siRNA-SC-10 PSPC1-A488 IMPa2-A546 DAPI 8C1-siRNA-IMP-a2-a4 V2.00	0	13. siRNA-SC-10 PSPC1-A488 DAPI IMPa2-A546 _i_TileScan_001 (Stage 9 of 49)	00-urnAov2TuMWKvNFRQCpQ7c
8.81591e+006		Cell	2	0.000	1.000	494	1	siRNA-SC-10 PSPC1-A488 IMPa2-A546 DAPI 8C1-siRNA-IMP-a2-a4 V2.00	0	13. siRNA-SC-10 PSPC1-A488 DAPI IMPa2-A546 _i_TileScan_001 (Stage 9 of 49)	00-urnAov2TuMWKvNFRQCpQ7c
1.0863e+007		Cell	2	0.000	1.000	495	2	siRNA-SC-10 PSPC1-A488 IMPa2-A546 DAPI 8C1-siRNA-IMP-a2-a4 V2.00	0	13. siRNA-SC-10 PSPC1-A488 DAPI IMPa2-A546 _i_TileScan_001 (Stage 9 of 49)	00-urnAov2TuMWKvNFRQCpQ7c
3.27472e+006		Cell	2	0.000	1.000	496	3	siRNA-SC-10 PSPC1-A488 IMPa2-A546 DAPI 8C1-siRNA-IMP-a2-a4 V2.00	0	13. siRNA-SC-10 PSPC1-A488 DAPI IMPa2-A546 _i_TileScan_001 (Stage 9 of 49)	00-urnAov2TuMWKvNFRQCpQ7c
1.11428e+006		Cell	2	0.000	1.000	497	4	siRNA-SC-10 PSPC1-A488 IMPa2-A546 DAPI 8C1-siRNA-IMP-a2-a4 V2.00	0	13. siRNA-SC-10 PSPC1-A488 DAPI IMPa2-A546 _i_TileScan_001 (Stage 9 of 49)	00-urnAov2TuMWKvNFRQCpQ7c
1.18706e+006		Cell	2	0.000	1.000	498	5	siRNA-SC-10 PSPC1-A488 IMPa2-A546 DAPI 8C1-siRNA-IMP-a2-a4 V2.00	0	13. siRNA-SC-10 PSPC1-A488 DAPI IMPa2-A546 _i_TileScan_001 (Stage 9 of 49)	00-urnAov2TuMWKvNFRQCpQ7c
5.14369e+006		Cell	2	0.000	1.000	499	6	siRNA-SC-10 PSPC1-A488 IMPa2-A546 DAPI 8C1-siRNA-IMP-a2-a4 V2.00	0	13. siRNA-SC-10 PSPC1-A488 DAPI IMPa2-A546 _i_TileScan_001 (Stage 9 of 49)	00-urnAov2TuMWKvNFRQCpQ7c
6.25782e+006		Cell	2	0.000	1.000	500	7	siRNA-SC-10 PSPC1-A488 IMPa2-A546 DAPI 8C1-siRNA-IMP-a2-a4 V2.00	0	13. siRNA-SC-10 PSPC1-A488 DAPI IMPa2-A546 _i_TileScan_001 (Stage 9 of 49)	00-urnAov2TuMWKvNFRQCpQ7c
1.77731e+006		Cell	2	0.000	1.000	501	8	siRNA-SC-10 PSPC1-A488 IMPa2-A546 DAPI 8C1-siRNA-IMP-a2-a4 V2.00	0	13. siRNA-SC-10 PSPC1-A488 DAPI IMPa2-A546 _i_TileScan_001 (Stage 9 of 49)	00-urnAov2TuMWKvNFRQCpQ7c
3.70867e+006		Cell	2	0.000	1.000	502	9	siRNA-SC-10 PSPC1-A488 IMPa2-A546 DAPI 8C1-siRNA-IMP-a2-a4 V2.00	0	13. siRNA-SC-10 PSPC1-A488 DAPI IMPa2-A546 _i_TileScan_001 (Stage 9 of 49)	00-urnAov2TuMWKvNFRQCpQ7c
4.58301e+006		Cell	2	0.000	1.000	503	10	siRNA-SC-10 PSPC1-A488 IMPa2-A546 DAPI 8C1-siRNA-IMP-a2-a4 V2.00	0	13. siRNA-SC-10 PSPC1-A488 DAPI IMPa2-A546 _i_TileScan_001 (Stage 9 of 49)	00-urnAov2TuMWKvNFRQCpQ7c
2.89928e+006		Cell	2	0.000	1.000	504	11	siRNA-SC-10 PSPC1-A488 IMPa2-A546 DAPI 8C1-siRNA-IMP-a2-a4 V2.00	0	13. siRNA-SC-10 PSPC1-A488 DAPI IMPa2-A546 _i_TileScan_001 (Stage 9 of 49)	00-urnAov2TuMWKvNFRQCpQ7c
7.44484e+006		Cell	2	0.000	1.000	505	12	siRNA-SC-10 PSPC1-A488 IMPa2-A546 DAPI 8C1-siRNA-IMP-a2-a4 V2.00	0	13. siRNA-SC-10 PSPC1-A488 DAPI IMPa2-A546 _i_TileScan_001 (Stage 9 of 49)	00-urnAov2TuMWKvNFRQCpQ7c
2.26961e+006		Cell	2	0.000	1.000	506	13	siRNA-SC-10 PSPC1-A488 IMPa2-A546 DAPI 8C1-siRNA-IMP-a2-a4 V2.00	0	13. siRNA-SC-10 PSPC1-A488 DAPI IMPa2-A546 _i_TileScan_001 (Stage 9 of 49)	00-urnAov2TuMWKvNFRQCpQ7c
2.11706e+006		Cell	2	0.000	1.000	507	14	siRNA-SC-10 PSPC1-A488 IMPa2-A546 DAPI 8C1-siRNA-IMP-a2-a4 V2.00	0	13. siRNA-SC-10 PSPC1-A488 DAPI IMPa2-A546 _i_TileScan_001 (Stage 9 of 49)	00-urnAov2TuMWKvNFRQCpQ7c
4.29398e+006		Cell	2	0.000	1.000	508	15	siRNA-SC-10 PSPC1-A488 IMPa2-A546 DAPI 8C1-siRNA-IMP-a2-a4 V2.00	0	13. siRNA-SC-10 PSPC1-A488 DAPI IMPa2-A546 _i_TileScan_001 (Stage 9 of 49)	00-urnAov2TuMWKvNFRQCpQ7c
6.97703e+006		Cell	2	0.000	1.000	509	16	siRNA-SC-10 PSPC1-A488 IMPa2-A546 DAPI 8C1-siRNA-IMP-a2-a4 V2.00	0	13. siRNA-SC-10 PSPC1-A488 DAPI IMPa2-A546 _i_TileScan_001 (Stage 9 of 49)	00-urnAov2TuMWKvNFRQCpQ7c
1.37804e+007		Cell	2	0.000	1.000	510	17	siRNA-SC-10 PSPC1-A488 IMPa2-A546 DAPI 8C1-siRNA-IMP-a2-a4 V2.00	0	13. siRNA-SC-10 PSPC1-A488 DAPI IMPa2-A546 _i_TileScan_001 (Stage 9 of 49)	00-urnAov2TuMWKvNFRQCpQ7c
1.50525e+006		Cell	2	0.000	1.000	511	0	siRNA-SC-10 PSPC1-A488 IMPa2-A546 DAPI 8C1-siRNA-IMP-a2-a4 V2.00	0	13. siRNA-SC-10 PSPC1-A488 DAPI IMPa2-A546 _j_TileScan_001 (Stage 10 of 49)	00-k9aypdrupbCiC9gzXoohN5
4.23745e+006		Cell	2	0.000	1.000	512	1	siRNA-SC-10 PSPC1-A488 IMPa2-A546 DAPI 8C1-siRNA-IMP-a2-a4 V2.00	0	13. siRNA-SC-10 PSPC1-A488 DAPI IMPa2-A546 _j_TileScan_001 (Stage 10 of 49)	00-k9aypdrupbCiC9gzXoohN5
1.71901e+006		Cell	2	0.000	1.000	513	2	siRNA-SC-10 PSPC1-A488 IMPa2-A546 DAPI 8C1-siRNA-IMP-a2-a4 V2.00	0	13. siRNA-SC-10 PSPC1-A488 DAPI IMPa2-A546 _j_TileScan_001 (Stage 10 of 49)	00-k9aypdrupbCiC9gzXoohN5
518847		Cell	2	0.000	1.000	514	3	siRNA-SC-10 PSPC1-A488 IMPa2-A546 DAPI 8C1-siRNA-IMP-a2-a4 V2.00	0	13. siRNA-SC-10 PSPC1-A488 DAPI IMPa2-A546 _j_TileScan_001 (Stage 10 of 49)	00-k9aypdrupbCiC9gzXoohN5
5.42304e+006		Cell	2	0.000	1.000	515	4	siRNA-SC-10 PSPC1-A488 IMPa2-A546 DAPI 8C1-siRNA-IMP-a2-a4 V2.00	0	13. siRNA-SC-10 PSPC1-A488 DAPI IMPa2-A546 _j_TileScan_001 (Stage 10 of 49)	00-k9aypdrupbCiC9gzXoohN5
5.15335e+006		Cell	2	0.000	1.000	516	5	siRNA-SC-10 PSPC1-A488 IMPa2-A546 DAPI 8C1-siRNA-IMP-a2-a4 V2.00	0	13. siRNA-SC-10 PSPC1-A488 DAPI IMPa2-A546 _j_TileScan_001 (Stage 10 of 49)	00-k9aypdrupbCiC9gzXoohN5
9.78551e+006		Cell	2	0.000	1.000	517	6	siRNA-SC-10 PSPC1-A488 IMPa2-A546 DAPI 8C1-siRNA-IMP-a2-a4 V2.00	0	13. siRNA-SC-10 PSPC1-A488 DAPI IMPa2-A546 _j_TileScan_001 (Stage 10 of 49)	00-k9aypdrupbCiC9gzXoohN5
7.42718e+006		Cell	2	0.000	1.000	518	7	siRNA-SC-10 PSPC1-A488 IMPa2-A546 DAPI 8C1-siRNA-IMP-a2-a4 V2.00	0	13. siRNA-SC-10 PSPC1-A488 DAPI IMPa2-A546 _j_TileScan_001 (Stage 10 of 49)	00-k9aypdrupbCiC9gzXoohN5
9.9237e+006		Cell	2	0.000	1.000	519	8	siRNA-SC-10 PSPC1-A488 IMPa2-A546 DAPI 8C1-siRNA-IMP-a2-a4 V2.00	0	13. siRNA-SC-10 PSPC1-A488 DAPI IMPa2-A546 _j_TileScan_001 (Stage 10 of 49)	00-k9aypdrupbCiC9gzXoohN5
5.17928e+006		Cell	2	0.000	1.000	520	9	siRNA-SC-10 PSPC1-A488 IMPa2-A546 DAPI 8C1-siRNA-IMP-a2-a4 V2.00	0	13. siRNA-SC-10 PSPC1-A488 DAPI IMPa2-A546 _j_TileScan_001 (Stage 10 of 49)	00-k9aypdrupbCiC9gzXoohN5
4.34913e+006		Cell	2	0.000	1.000	521	10	siRNA-SC-10 PSPC1-A488 IMPa2-A546 DAPI 8C1-siRNA-IMP-a2-a4 V2.00	0	13. siRNA-SC-10 PSPC1-A488 DAPI IMPa2-A546 _j_TileScan_001 (Stage 10 of 49)	00-k9aypdrupbCiC9gzXoohN5
8.26402e+006		Cell	2	0.000	1.000	522	11	siRNA-SC-10 PSPC1-A488 IMPa2-A546 DAPI 8C1-siRNA-IMP-a2-a4 V2.00	0	13. siRNA-SC-10 PSPC1-A488 DAPI IMPa2-A546 _j_TileScan_001 (Stage 10 of 49)	00-k9aypdrupbCiC9gzXoohN5
4.91213e+006		Cell	2	0.000	1.000	523	12	siRNA-SC-10 PSPC1-A488 IMPa2-A546 DAPI 8C1-siRNA-IMP-a2-a4 V2.00	0	13. siRNA-SC-10 PSPC1-A488 DAPI IMPa2-A546 _j_TileScan_001 (Stage 10 of 49)	00-k9aypdrupbCiC9gzXoohN5
828738		Cell	2	0.000	1.000	524	0	siRNA-SC-10 PSPC1-A488 IMPa2-A546 DAPI 8C1-siRNA-IMP-a2-a4 V2.00	0	13. siRNA-SC-10 PSPC1-A488 DAPI IMPa2-A546 _k_TileScan_001 (Stage 11 of 49)	00-KJMcrHkavw824zar98sBUM
4.47132e+006		Cell	2	0.000	1.000	525	1	siRNA-SC-10 PSPC1-A488 IMPa2-A546 DAPI 8C1-siRNA-IMP-a2-a4 V2.00	0	13. siRNA-SC-10 PSPC1-A488 DAPI IMPa2-A546 _k_TileScan_001 (Stage 11 of 49)	00-KJMcrHkavw824zar98sBUM
1.00266e+007		Cell	2	0.000	1.000	526	2	siRNA-SC-10 PSPC1-A488 IMPa2-A546 DAPI 8C1-siRNA-IMP-a2-a4 V2.00	0	13. siRNA-SC-10 PSPC1-A488 DAPI IMPa2-A546 _k_TileScan_001 (Stage 11 of 49)	00-KJMcrHkavw824zar98sBUM
1.9075e+006		Cell	2	0.000	1.000	527	0	siRNA-SC-10 PSPC1-A488 IMPa2-A546 DAPI 8C1-siRNA-IMP-a2-a4 V2.00	0	13. siRNA-SC-10 PSPC1-A488 DAPI IMPa2-A546 _l_TileScan_001 (Stage 12 of 49)	00-E43h2ya7MmXTc5dKGKYsnW
2.17534e+006		Cell	2	0.000	1.000	528	1	siRNA-SC-10 PSPC1-A488 IMPa2-A546 DAPI 8C1-siRNA-IMP-a2-a4 V2.00	0	13. siRNA-SC-10 PSPC1-A488 DAPI IMPa2-A546 _l_TileScan_001 (Stage 12 of 49)	00-E43h2ya7MmXTc5dKGKYsnW
2.224e+006		Cell	2	0.000	1.000	529	2	siRNA-SC-10 PSPC1-A488 IMPa2-A546 DAPI 8C1-siRNA-IMP-a2-a4 V2.00	0	13. siRNA-SC-10 PSPC1-A488 DAPI IMPa2-A546 _l_TileScan_001 (Stage 12 of 49)	00-E43h2ya7MmXTc5dKGKYsnW
5.43732e+006		Cell	2	0.000	1.000	530	3	siRNA-SC-10 PSPC1-A488 IMPa2-A546 DAPI 8C1-siRNA-IMP-a2-a4 V2.00	0	13. siRNA-SC-10 PSPC1-A488 DAPI IMPa2-A546 _l_TileScan_001 (Stage 12 of 49)	00-E43h2ya7MmXTc5dKGKYsnW
2.27029e+006		Cell	2	0.000	1.000	531	4	siRNA-SC-10 PSPC1-A488 IMPa2-A546 DAPI 8C1-siRNA-IMP-a2-a4 V2.00	0	13. siRNA-SC-10 PSPC1-A488 DAPI IMPa2-A546 _l_TileScan_001 (Stage 12 of 49)	00-E43h2ya7MmXTc5dKGKYsnW
1.17645e+006		Cell	2	0.000	1.000	532	5	siRNA-SC-10 PSPC1-A488 IMPa2-A546 DAPI 8C1-siRNA-IMP-a2-a4 V2.00	0	13. siRNA-SC-10 PSPC1-A488 DAPI IMPa2-A546 _l_TileScan_001 (Stage 12 of 49)	00-E43h2ya7MmXTc5dKGKYsnW
3.32927e+006		Cell	2	0.000	1.000	533	6	siRNA-SC-10 PSPC1-A488 IMPa2-A546 DAPI 8C1-siRNA-IMP-a2-a4 V2.00	0	13. siRNA-SC-10 PSPC1-A488 DAPI IMPa2-A546 _l_TileScan_001 (Stage 12 of 49)	00-E43h2ya7MmXTc5dKGKYsnW
1.68618e+006		Cell	2	0.000	1.000	534	0	siRNA-SC-10 PSPC1-A488 IMPa2-A546 DAPI 8C1-siRNA-IMP-a2-a4 V2.00	0	13. siRNA-SC-10 PSPC1-A488 DAPI IMPa2-A546 _m_TileScan_001 (Stage 13 of 49)	00-MwQ9rnNvaF9TM7eEJnwzLW
1.17165e+006		Cell	2	0.000	1.000	535	1	siRNA-SC-10 PSPC1-A488 IMPa2-A546 DAPI 8C1-siRNA-IMP-a2-a4 V2.00	0	13. siRNA-SC-10 PSPC1-A488 DAPI IMPa2-A546 _m_TileScan_001 (Stage 13 of 49)	00-MwQ9rnNvaF9TM7eEJnwzLW
1.6573e+007		Cell	2	0.000	1.000	536	2	siRNA-SC-10 PSPC1-A488 IMPa2-A546 DAPI 8C1-siRNA-IMP-a2-a4 V2.00	0	13. siRNA-SC-10 PSPC1-A488 DAPI IMPa2-A546 _m_TileScan_001 (Stage 13 of 49)	00-MwQ9rnNvaF9TM7eEJnwzLW
3.42781e+006		Cell	2	0.000	1.000	537	3	siRNA-SC-10 PSPC1-A488 IMPa2-A546 DAPI 8C1-siRNA-IMP-a2-a4 V2.00	0	13. siRNA-SC-10 PSPC1-A488 DAPI IMPa2-A546 _m_TileScan_001 (Stage 13 of 49)	00-MwQ9rnNvaF9TM7eEJnwzLW
1.78937e+006		Cell	2	0.000	1.000	538	4	siRNA-SC-10 PSPC1-A488 IMPa2-A546 DAPI 8C1-siRNA-IMP-a2-a4 V2.00	0	13. siRNA-SC-10 PSPC1-A488 DAPI IMPa2-A546 _m_TileScan_001 (Stage 13 of 49)	00-MwQ9rnNvaF9TM7eEJnwzLW
2.62991e+006		Cell	2	0.000	1.000	539	5	siRNA-SC-10 PSPC1-A488 IMPa2-A546 DAPI 8C1-siRNA-IMP-a2-a4 V2.00	0	13. siRNA-SC-10 PSPC1-A488 DAPI IMPa2-A546 _m_TileScan_001 (Stage 13 of 49)	00-MwQ9rnNvaF9TM7eEJnwzLW
1.04083e+006		Cell	2	0.000	1.000	540	6	siRNA-SC-10 PSPC1-A488 IMPa2-A546 DAPI 8C1-siRNA-IMP-a2-a4 V2.00	0	13. siRNA-SC-10 PSPC1-A488 DAPI IMPa2-A546 _m_TileScan_001 (Stage 13 of 49)	00-MwQ9rnNvaF9TM7eEJnwzLW
2.51407e+006		Cell	2	0.000	1.000	541	7	siRNA-SC-10 PSPC1-A488 IMPa2-A546 DAPI 8C1-siRNA-IMP-a2-a4 V2.00	0	13. siRNA-SC-10 PSPC1-A488 DAPI IMPa2-A546 _m_TileScan_001 (Stage 13 of 49)	00-MwQ9rnNvaF9TM7eEJnwzLW
3.65327e+006		Cell	2	0.000	1.000	542	8	siRNA-SC-10 PSPC1-A488 IMPa2-A546 DAPI 8C1-siRNA-IMP-a2-a4 V2.00	0	13. siRNA-SC-10 PSPC1-A488 DAPI IMPa2-A546 _m_TileScan_001 (Stage 13 of 49)	00-MwQ9rnNvaF9TM7eEJnwzLW
2.35099e+006		Cell	2	0.000	1.000	543	9	siRNA-SC-10 PSPC1-A488 IMPa2-A546 DAPI 8C1-siRNA-IMP-a2-a4 V2.00	0	13. siRNA-SC-10 PSPC1-A488 DAPI IMPa2-A546 _m_TileScan_001 (Stage 13 of 49)	00-MwQ9rnNvaF9TM7eEJnwzLW
6.73798e+006		Cell	2	0.000	1.000	544	10	siRNA-SC-10 PSPC1-A488 IMPa2-A546 DAPI 8C1-siRNA-IMP-a2-a4 V2.00	0	13. siRNA-SC-10 PSPC1-A488 DAPI IMPa2-A546 _m_TileScan_001 (Stage 13 of 49)	00-MwQ9rnNvaF9TM7eEJnwzLW
2.00682e+006		Cell	2	0.000	1.000	545	11	siRNA-SC-10 PSPC1-A488 IMPa2-A546 DAPI 8C1-siRNA-IMP-a2-a4 V2.00	0	13. siRNA-SC-10 PSPC1-A488 DAPI IMPa2-A546 _m_TileScan_001 (Stage 13 of 49)	00-MwQ9rnNvaF9TM7eEJnwzLW
2.11416e+007		Cell	2	0.000	1.000	546	12	siRNA-SC-10 PSPC1-A488 IMPa2-A546 DAPI 8C1-siRNA-IMP-a2-a4 V2.00	0	13. siRNA-SC-10 PSPC1-A488 DAPI IMPa2-A546 _m_TileScan_001 (Stage 13 of 49)	00-MwQ9rnNvaF9TM7eEJnwzLW
3.54376e+006		Cell	2	0.000	1.000	547	13	siRNA-SC-10 PSPC1-A488 IMPa2-A546 DAPI 8C1-siRNA-IMP-a2-a4 V2.00	0	13. siRNA-SC-10 PSPC1-A488 DAPI IMPa2-A546 _m_TileScan_001 (Stage 13 of 49)	00-MwQ9rnNvaF9TM7eEJnwzLW
6.98346e+006		Cell	2	0.000	1.000	548	14	siRNA-SC-10 PSPC1-A488 IMPa2-A546 DAPI 8C1-siRNA-IMP-a2-a4 V2.00	0	13. siRNA-SC-10 PSPC1-A488 DAPI IMPa2-A546 _m_TileScan_001 (Stage 13 of 49)	00-MwQ9rnNvaF9TM7eEJnwzLW
4.09807e+006		Cell	2	0.000	1.000	549	15	siRNA-SC-10 PSPC1-A488 IMPa2-A546 DAPI 8C1-siRNA-IMP-a2-a4 V2.00	0	13. siRNA-SC-10 PSPC1-A488 DAPI IMPa2-A546 _m_TileScan_001 (Stage 13 of 49)	00-MwQ9rnNvaF9TM7eEJnwzLW
2.79947e+006		Cell	2	0.000	1.000	550	16	siRNA-SC-10 PSPC1-A488 IMPa2-A546 DAPI 8C1-siRNA-IMP-a2-a4 V2.00	0	13. siRNA-SC-10 PSPC1-A488 DAPI IMPa2-A546 _m_TileScan_001 (Stage 13 of 49)	00-MwQ9rnNvaF9TM7eEJnwzLW
4.81514e+006		Cell	2	0.000	1.000	551	17	siRNA-SC-10 PSPC1-A488 IMPa2-A546 DAPI 8C1-siRNA-IMP-a2-a4 V2.00	0	13. siRNA-SC-10 PSPC1-A488 DAPI IMPa2-A546 _m_TileScan_001 (Stage 13 of 49)	00-MwQ9rnNvaF9TM7eEJnwzLW
7.35249e+006		Cell	2	0.000	1.000	552	18	siRNA-SC-10 PSPC1-A488 IMPa2-A546 DAPI 8C1-siRNA-IMP-a2-a4 V2.00	0	13. siRNA-SC-10 PSPC1-A488 DAPI IMPa2-A546 _m_TileScan_001 (Stage 13 of 49)	00-MwQ9rnNvaF9TM7eEJnwzLW
1.32758e+007		Cell	2	0.000	1.000	553	19	siRNA-SC-10 PSPC1-A488 IMPa2-A546 DAPI 8C1-siRNA-IMP-a2-a4 V2.00	0	13. siRNA-SC-10 PSPC1-A488 DAPI IMPa2-A546 _m_TileScan_001 (Stage 13 of 49)	00-MwQ9rnNvaF9TM7eEJnwzLW
1.49738e+006		Cell	2	0.000	1.000	554	20	siRNA-SC-10 PSPC1-A488 IMPa2-A546 DAPI 8C1-siRNA-IMP-a2-a4 V2.00	0	13. siRNA-SC-10 PSPC1-A488 DAPI IMPa2-A546 _m_TileScan_001 (Stage 13 of 49)	00-MwQ9rnNvaF9TM7eEJnwzLW
7.62298e+006		Cell	2	0.000	1.000	555	21	siRNA-SC-10 PSPC1-A488 IMPa2-A546 DAPI 8C1-siRNA-IMP-a2-a4 V2.00	0	13. siRNA-SC-10 PSPC1-A488 DAPI IMPa2-A546 _m_TileScan_001 (Stage 13 of 49)	00-MwQ9rnNvaF9TM7eEJnwzLW
3.34088e+006		Cell	2	0.000	1.000	556	22	siRNA-SC-10 PSPC1-A488 IMPa2-A546 DAPI 8C1-siRNA-IMP-a2-a4 V2.00	0	13. siRNA-SC-10 PSPC1-A488 DAPI IMPa2-A546 _m_TileScan_001 (Stage 13 of 49)	00-MwQ9rnNvaF9TM7eEJnwzLW
3.68091e+006		Cell	2	0.000	1.000	557	23	siRNA-SC-10 PSPC1-A488 IMPa2-A546 DAPI 8C1-siRNA-IMP-a2-a4 V2.00	0	13. siRNA-SC-10 PSPC1-A488 DAPI IMPa2-A546 _m_TileScan_001 (Stage 13 of 49)	00-MwQ9rnNvaF9TM7eEJnwzLW
3.48618e+006		Cell	2	0.000	1.000	558	24	siRNA-SC-10 PSPC1-A488 IMPa2-A546 DAPI 8C1-siRNA-IMP-a2-a4 V2.00	0	13. siRNA-SC-10 PSPC1-A488 DAPI IMPa2-A546 _m_TileScan_001 (Stage 13 of 49)	00-MwQ9rnNvaF9TM7eEJnwzLW
2.24376e+006		Cell	2	0.000	1.000	559	25	siRNA-SC-10 PSPC1-A488 IMPa2-A546 DAPI 8C1-siRNA-IMP-a2-a4 V2.00	0	13. siRNA-SC-10 PSPC1-A488 DAPI IMPa2-A546 _m_TileScan_001 (Stage 13 of 49)	00-MwQ9rnNvaF9TM7eEJnwzLW
2.46201e+006		Cell	2	0.000	1.000	560	0	siRNA-SC-10 PSPC1-A488 IMPa2-A546 DAPI 8C1-siRNA-IMP-a2-a4 V2.00	0	13. siRNA-SC-10 PSPC1-A488 DAPI IMPa2-A546 _n_TileScan_001 (Stage 14 of 49)	00-AwNJDzuhyMDmLuHdbhPs4n
1.74819e+007		Cell	2	0.000	1.000	561	1	siRNA-SC-10 PSPC1-A488 IMPa2-A546 DAPI 8C1-siRNA-IMP-a2-a4 V2.00	0	13. siRNA-SC-10 PSPC1-A488 DAPI IMPa2-A546 _n_TileScan_001 (Stage 14 of 49)	00-AwNJDzuhyMDmLuHdbhPs4n
8.96498e+006		Cell	2	0.000	1.000	562	2	siRNA-SC-10 PSPC1-A488 IMPa2-A546 DAPI 8C1-siRNA-IMP-a2-a4 V2.00	0	13. siRNA-SC-10 PSPC1-A488 DAPI IMPa2-A546 _n_TileScan_001 (Stage 14 of 49)	00-AwNJDzuhyMDmLuHdbhPs4n
4.15907e+006		Cell	2	0.000	1.000	563	3	siRNA-SC-10 PSPC1-A488 IMPa2-A546 DAPI 8C1-siRNA-IMP-a2-a4 V2.00	0	13. siRNA-SC-10 PSPC1-A488 DAPI IMPa2-A546 _n_TileScan_001 (Stage 14 of 49)	00-AwNJDzuhyMDmLuHdbhPs4n
1.81949e+006		Cell	2	0.000	1.000	564	4	siRNA-SC-10 PSPC1-A488 IMPa2-A546 DAPI 8C1-siRNA-IMP-a2-a4 V2.00	0	13. siRNA-SC-10 PSPC1-A488 DAPI IMPa2-A546 _n_TileScan_001 (Stage 14 of 49)	00-AwNJDzuhyMDmLuHdbhPs4n
3.58249e+006		Cell	2	0.000	1.000	565	5	siRNA-SC-10 PSPC1-A488 IMPa2-A546 DAPI 8C1-siRNA-IMP-a2-a4 V2.00	0	13. siRNA-SC-10 PSPC1-A488 DAPI IMPa2-A546 _n_TileScan_001 (Stage 14 of 49)	00-AwNJDzuhyMDmLuHdbhPs4n
2.55623e+007		Cell	2	0.000	1.000	566	6	siRNA-SC-10 PSPC1-A488 IMPa2-A546 DAPI 8C1-siRNA-IMP-a2-a4 V2.00	0	13. siRNA-SC-10 PSPC1-A488 DAPI IMPa2-A546 _n_TileScan_001 (Stage 14 of 49)	00-AwNJDzuhyMDmLuHdbhPs4n
3.86551e+006		Cell	2	0.000	1.000	567	7	siRNA-SC-10 PSPC1-A488 IMPa2-A546 DAPI 8C1-siRNA-IMP-a2-a4 V2.00	0	13. siRNA-SC-10 PSPC1-A488 DAPI IMPa2-A546 _n_TileScan_001 (Stage 14 of 49)	00-AwNJDzuhyMDmLuHdbhPs4n
1.50861e+006		Cell	2	0.000	1.000	568	8	siRNA-SC-10 PSPC1-A488 IMPa2-A546 DAPI 8C1-siRNA-IMP-a2-a4 V2.00	0	13. siRNA-SC-10 PSPC1-A488 DAPI IMPa2-A546 _n_TileScan_001 (Stage 14 of 49)	00-AwNJDzuhyMDmLuHdbhPs4n
2.35058e+006		Cell	2	0.000	1.000	569	9	siRNA-SC-10 PSPC1-A488 IMPa2-A546 DAPI 8C1-siRNA-IMP-a2-a4 V2.00	0	13. siRNA-SC-10 PSPC1-A488 DAPI IMPa2-A546 _n_TileScan_001 (Stage 14 of 49)	00-AwNJDzuhyMDmLuHdbhPs4n
3.71275e+006		Cell	2	0.000	1.000	570	10	siRNA-SC-10 PSPC1-A488 IMPa2-A546 DAPI 8C1-siRNA-IMP-a2-a4 V2.00	0	13. siRNA-SC-10 PSPC1-A488 DAPI IMPa2-A546 _n_TileScan_001 (Stage 14 of 49)	00-AwNJDzuhyMDmLuHdbhPs4n
5.97613e+006		Cell	2	0.000	1.000	571	11	siRNA-SC-10 PSPC1-A488 IMPa2-A546 DAPI 8C1-siRNA-IMP-a2-a4 V2.00	0	13. siRNA-SC-10 PSPC1-A488 DAPI IMPa2-A546 _n_TileScan_001 (Stage 14 of 49)	00-AwNJDzuhyMDmLuHdbhPs4n
3.54286e+006		Cell	2	0.000	1.000	572	12	siRNA-SC-10 PSPC1-A488 IMPa2-A546 DAPI 8C1-siRNA-IMP-a2-a4 V2.00	0	13. siRNA-SC-10 PSPC1-A488 DAPI IMPa2-A546 _n_TileScan_001 (Stage 14 of 49)	00-AwNJDzuhyMDmLuHdbhPs4n
4.98045e+006		Cell	2	0.000	1.000	573	13	siRNA-SC-10 PSPC1-A488 IMPa2-A546 DAPI 8C1-siRNA-IMP-a2-a4 V2.00	0	13. siRNA-SC-10 PSPC1-A488 DAPI IMPa2-A546 _n_TileScan_001 (Stage 14 of 49)	00-AwNJDzuhyMDmLuHdbhPs4n
4.44299e+006		Cell	2	0.000	1.000	574	14	siRNA-SC-10 PSPC1-A488 IMPa2-A546 DAPI 8C1-siRNA-IMP-a2-a4 V2.00	0	13. siRNA-SC-10 PSPC1-A488 DAPI IMPa2-A546 _n_TileScan_001 (Stage 14 of 49)	00-AwNJDzuhyMDmLuHdbhPs4n
3.54054e+006		Cell	2	0.000	1.000	575	15	siRNA-SC-10 PSPC1-A488 IMPa2-A546 DAPI 8C1-siRNA-IMP-a2-a4 V2.00	0	13. siRNA-SC-10 PSPC1-A488 DAPI IMPa2-A546 _n_TileScan_001 (Stage 14 of 49)	00-AwNJDzuhyMDmLuHdbhPs4n
2.69818e+006		Cell	2	0.000	1.000	576	16	siRNA-SC-10 PSPC1-A488 IMPa2-A546 DAPI 8C1-siRNA-IMP-a2-a4 V2.00	0	13. siRNA-SC-10 PSPC1-A488 DAPI IMPa2-A546 _n_TileScan_001 (Stage 14 of 49)	00-AwNJDzuhyMDmLuHdbhPs4n
3.87221e+006		Cell	2	0.000	1.000	577	0	siRNA-SC-10 PSPC1-A488 IMPa2-A546 DAPI 8C1-siRNA-IMP-a2-a4 V2.00	0	13. siRNA-SC-10 PSPC1-A488 DAPI IMPa2-A546 _o_TileScan_001 (Stage 15 of 49)	00-jwfqwp8WW6g3p49i2EqXt6
2.11359e+006		Cell	2	0.000	1.000	578	1	siRNA-SC-10 PSPC1-A488 IMPa2-A546 DAPI 8C1-siRNA-IMP-a2-a4 V2.00	0	13. siRNA-SC-10 PSPC1-A488 DAPI IMPa2-A546 _o_TileScan_001 (Stage 15 of 49)	00-jwfqwp8WW6g3p49i2EqXt6
6.26941e+006		Cell	2	0.000	1.000	579	2	siRNA-SC-10 PSPC1-A488 IMPa2-A546 DAPI 8C1-siRNA-IMP-a2-a4 V2.00	0	13. siRNA-SC-10 PSPC1-A488 DAPI IMPa2-A546 _o_TileScan_001 (Stage 15 of 49)	00-jwfqwp8WW6g3p49i2EqXt6
6.25114e+006		Cell	2	0.000	1.000	580	3	siRNA-SC-10 PSPC1-A488 IMPa2-A546 DAPI 8C1-siRNA-IMP-a2-a4 V2.00	0	13. siRNA-SC-10 PSPC1-A488 DAPI IMPa2-A546 _o_TileScan_001 (Stage 15 of 49)	00-jwfqwp8WW6g3p49i2EqXt6
4.67558e+006		Cell	2	0.000	1.000	581	4	siRNA-SC-10 PSPC1-A488 IMPa2-A546 DAPI 8C1-siRNA-IMP-a2-a4 V2.00	0	13. siRNA-SC-10 PSPC1-A488 DAPI IMPa2-A546 _o_TileScan_001 (Stage 15 of 49)	00-jwfqwp8WW6g3p49i2EqXt6
9.42689e+006		Cell	2	0.000	1.000	582	5	siRNA-SC-10 PSPC1-A488 IMPa2-A546 DAPI 8C1-siRNA-IMP-a2-a4 V2.00	0	13. siRNA-SC-10 PSPC1-A488 DAPI IMPa2-A546 _o_TileScan_001 (Stage 15 of 49)	00-jwfqwp8WW6g3p49i2EqXt6
3.43023e+006		Cell	2	0.000	1.000	583	6	siRNA-SC-10 PSPC1-A488 IMPa2-A546 DAPI 8C1-siRNA-IMP-a2-a4 V2.00	0	13. siRNA-SC-10 PSPC1-A488 DAPI IMPa2-A546 _o_TileScan_001 (Stage 15 of 49)	00-jwfqwp8WW6g3p49i2EqXt6
2.57951e+006		Cell	2	0.000	1.000	584	7	siRNA-SC-10 PSPC1-A488 IMPa2-A546 DAPI 8C1-siRNA-IMP-a2-a4 V2.00	0	13. siRNA-SC-10 PSPC1-A488 DAPI IMPa2-A546 _o_TileScan_001 (Stage 15 of 49)	00-jwfqwp8WW6g3p49i2EqXt6
2.55321e+006		Cell	2	0.000	1.000	585	8	siRNA-SC-10 PSPC1-A488 IMPa2-A546 DAPI 8C1-siRNA-IMP-a2-a4 V2.00	0	13. siRNA-SC-10 PSPC1-A488 DAPI IMPa2-A546 _o_TileScan_001 (Stage 15 of 49)	00-jwfqwp8WW6g3p49i2EqXt6
1.20097e+006		Cell	2	0.000	1.000	586	9	siRNA-SC-10 PSPC1-A488 IMPa2-A546 DAPI 8C1-siRNA-IMP-a2-a4 V2.00	0	13. siRNA-SC-10 PSPC1-A488 DAPI IMPa2-A546 _o_TileScan_001 (Stage 15 of 49)	00-jwfqwp8WW6g3p49i2EqXt6
7.34011e+006		Cell	2	0.000	1.000	587	10	siRNA-SC-10 PSPC1-A488 IMPa2-A546 DAPI 8C1-siRNA-IMP-a2-a4 V2.00	0	13. siRNA-SC-10 PSPC1-A488 DAPI IMPa2-A546 _o_TileScan_001 (Stage 15 of 49)	00-jwfqwp8WW6g3p49i2EqXt6
6.49295e+006		Cell	2	0.000	1.000	588	11	siRNA-SC-10 PSPC1-A488 IMPa2-A546 DAPI 8C1-siRNA-IMP-a2-a4 V2.00	0	13. siRNA-SC-10 PSPC1-A488 DAPI IMPa2-A546 _o_TileScan_001 (Stage 15 of 49)	00-jwfqwp8WW6g3p49i2EqXt6
4.79036e+006		Cell	2	0.000	1.000	589	0	siRNA-SC-10 PSPC1-A488 IMPa2-A546 DAPI 8C1-siRNA-IMP-a2-a4 V2.00	0	13. siRNA-SC-10 PSPC1-A488 DAPI IMPa2-A546 _p_TileScan_001 (Stage 16 of 49)	00-wWYb4zwyEPKJcSpPi6zHgS
4.05353e+006		Cell	2	0.000	1.000	590	1	siRNA-SC-10 PSPC1-A488 IMPa2-A546 DAPI 8C1-siRNA-IMP-a2-a4 V2.00	0	13. siRNA-SC-10 PSPC1-A488 DAPI IMPa2-A546 _p_TileScan_001 (Stage 16 of 49)	00-wWYb4zwyEPKJcSpPi6zHgS
4.07918e+006		Cell	2	0.000	1.000	591	2	siRNA-SC-10 PSPC1-A488 IMPa2-A546 DAPI 8C1-siRNA-IMP-a2-a4 V2.00	0	13. siRNA-SC-10 PSPC1-A488 DAPI IMPa2-A546 _p_TileScan_001 (Stage 16 of 49)	00-wWYb4zwyEPKJcSpPi6zHgS
5.60492e+006		Cell	2	0.000	1.000	592	3	siRNA-SC-10 PSPC1-A488 IMPa2-A546 DAPI 8C1-siRNA-IMP-a2-a4 V2.00	0	13. siRNA-SC-10 PSPC1-A488 DAPI IMPa2-A546 _p_TileScan_001 (Stage 16 of 49)	00-wWYb4zwyEPKJcSpPi6zHgS
4.88693e+006		Cell	2	0.000	1.000	593	4	siRNA-SC-10 PSPC1-A488 IMPa2-A546 DAPI 8C1-siRNA-IMP-a2-a4 V2.00	0	13. siRNA-SC-10 PSPC1-A488 DAPI IMPa2-A546 _p_TileScan_001 (Stage 16 of 49)	00-wWYb4zwyEPKJcSpPi6zHgS
1.96461e+006		Cell	2	0.000	1.000	594	5	siRNA-SC-10 PSPC1-A488 IMPa2-A546 DAPI 8C1-siRNA-IMP-a2-a4 V2.00	0	13. siRNA-SC-10 PSPC1-A488 DAPI IMPa2-A546 _p_TileScan_001 (Stage 16 of 49)	00-wWYb4zwyEPKJcSpPi6zHgS
4.05274e+006		Cell	2	0.000	1.000	595	6	siRNA-SC-10 PSPC1-A488 IMPa2-A546 DAPI 8C1-siRNA-IMP-a2-a4 V2.00	0	13. siRNA-SC-10 PSPC1-A488 DAPI IMPa2-A546 _p_TileScan_001 (Stage 16 of 49)	00-wWYb4zwyEPKJcSpPi6zHgS
4.90787e+006		Cell	2	0.000	1.000	596	7	siRNA-SC-10 PSPC1-A488 IMPa2-A546 DAPI 8C1-siRNA-IMP-a2-a4 V2.00	0	13. siRNA-SC-10 PSPC1-A488 DAPI IMPa2-A546 _p_TileScan_001 (Stage 16 of 49)	00-wWYb4zwyEPKJcSpPi6zHgS
9.1619e+006		Cell	2	0.000	1.000	597	8	siRNA-SC-10 PSPC1-A488 IMPa2-A546 DAPI 8C1-siRNA-IMP-a2-a4 V2.00	0	13. siRNA-SC-10 PSPC1-A488 DAPI IMPa2-A546 _p_TileScan_001 (Stage 16 of 49)	00-wWYb4zwyEPKJcSpPi6zHgS
5.32322e+006		Cell	2	0.000	1.000	598	9	siRNA-SC-10 PSPC1-A488 IMPa2-A546 DAPI 8C1-siRNA-IMP-a2-a4 V2.00	0	13. siRNA-SC-10 PSPC1-A488 DAPI IMPa2-A546 _p_TileScan_001 (Stage 16 of 49)	00-wWYb4zwyEPKJcSpPi6zHgS
1.39065e+006		Cell	2	0.000	1.000	599	10	siRNA-SC-10 PSPC1-A488 IMPa2-A546 DAPI 8C1-siRNA-IMP-a2-a4 V2.00	0	13. siRNA-SC-10 PSPC1-A488 DAPI IMPa2-A546 _p_TileScan_001 (Stage 16 of 49)	00-wWYb4zwyEPKJcSpPi6zHgS
1.09909e+007		Cell	2	0.000	1.000	600	11	siRNA-SC-10 PSPC1-A488 IMPa2-A546 DAPI 8C1-siRNA-IMP-a2-a4 V2.00	0	13. siRNA-SC-10 PSPC1-A488 DAPI IMPa2-A546 _p_TileScan_001 (Stage 16 of 49)	00-wWYb4zwyEPKJcSpPi6zHgS
7.50773e+006		Cell	2	0.000	1.000	601	12	siRNA-SC-10 PSPC1-A488 IMPa2-A546 DAPI 8C1-siRNA-IMP-a2-a4 V2.00	0	13. siRNA-SC-10 PSPC1-A488 DAPI IMPa2-A546 _p_TileScan_001 (Stage 16 of 49)	00-wWYb4zwyEPKJcSpPi6zHgS
5.05569e+006		Cell	2	0.000	1.000	602	13	siRNA-SC-10 PSPC1-A488 IMPa2-A546 DAPI 8C1-siRNA-IMP-a2-a4 V2.00	0	13. siRNA-SC-10 PSPC1-A488 DAPI IMPa2-A546 _p_TileScan_001 (Stage 16 of 49)	00-wWYb4zwyEPKJcSpPi6zHgS
6.85104e+006		Cell	2	0.000	1.000	603	14	siRNA-SC-10 PSPC1-A488 IMPa2-A546 DAPI 8C1-siRNA-IMP-a2-a4 V2.00	0	13. siRNA-SC-10 PSPC1-A488 DAPI IMPa2-A546 _p_TileScan_001 (Stage 16 of 49)	00-wWYb4zwyEPKJcSpPi6zHgS
3.90064e+006		Cell	2	0.000	1.000	604	15	siRNA-SC-10 PSPC1-A488 IMPa2-A546 DAPI 8C1-siRNA-IMP-a2-a4 V2.00	0	13. siRNA-SC-10 PSPC1-A488 DAPI IMPa2-A546 _p_TileScan_001 (Stage 16 of 49)	00-wWYb4zwyEPKJcSpPi6zHgS
3.17721e+006		Cell	2	0.000	1.000	605	16	siRNA-SC-10 PSPC1-A488 IMPa2-A546 DAPI 8C1-siRNA-IMP-a2-a4 V2.00	0	13. siRNA-SC-10 PSPC1-A488 DAPI IMPa2-A546 _p_TileScan_001 (Stage 16 of 49)	00-wWYb4zwyEPKJcSpPi6zHgS
1.50561e+006		Cell	2	0.000	1.000	606	0	siRNA-SC-10 PSPC1-A488 IMPa2-A546 DAPI 8C1-siRNA-IMP-a2-a4 V2.00	0	13. siRNA-SC-10 PSPC1-A488 DAPI IMPa2-A546 _q_TileScan_001 (Stage 17 of 49)	00-Ro25HnHsrjxsKopjU3dWmM
7.10472e+006		Cell	2	0.000	1.000	607	1	siRNA-SC-10 PSPC1-A488 IMPa2-A546 DAPI 8C1-siRNA-IMP-a2-a4 V2.00	0	13. siRNA-SC-10 PSPC1-A488 DAPI IMPa2-A546 _q_TileScan_001 (Stage 17 of 49)	00-Ro25HnHsrjxsKopjU3dWmM
3.33391e+006		Cell	2	0.000	1.000	608	2	siRNA-SC-10 PSPC1-A488 IMPa2-A546 DAPI 8C1-siRNA-IMP-a2-a4 V2.00	0	13. siRNA-SC-10 PSPC1-A488 DAPI IMPa2-A546 _q_TileScan_001 (Stage 17 of 49)	00-Ro25HnHsrjxsKopjU3dWmM
6.13414e+006		Cell	2	0.000	1.000	609	3	siRNA-SC-10 PSPC1-A488 IMPa2-A546 DAPI 8C1-siRNA-IMP-a2-a4 V2.00	0	13. siRNA-SC-10 PSPC1-A488 DAPI IMPa2-A546 _q_TileScan_001 (Stage 17 of 49)	00-Ro25HnHsrjxsKopjU3dWmM
7.3049e+006		Cell	2	0.000	1.000	610	4	siRNA-SC-10 PSPC1-A488 IMPa2-A546 DAPI 8C1-siRNA-IMP-a2-a4 V2.00	0	13. siRNA-SC-10 PSPC1-A488 DAPI IMPa2-A546 _q_TileScan_001 (Stage 17 of 49)	00-Ro25HnHsrjxsKopjU3dWmM
6.83022e+006		Cell	2	0.000	1.000	611	5	siRNA-SC-10 PSPC1-A488 IMPa2-A546 DAPI 8C1-siRNA-IMP-a2-a4 V2.00	0	13. siRNA-SC-10 PSPC1-A488 DAPI IMPa2-A546 _q_TileScan_001 (Stage 17 of 49)	00-Ro25HnHsrjxsKopjU3dWmM
2.3873e+006		Cell	2	0.000	1.000	612	6	siRNA-SC-10 PSPC1-A488 IMPa2-A546 DAPI 8C1-siRNA-IMP-a2-a4 V2.00	0	13. siRNA-SC-10 PSPC1-A488 DAPI IMPa2-A546 _q_TileScan_001 (Stage 17 of 49)	00-Ro25HnHsrjxsKopjU3dWmM
2.96963e+006		Cell	2	0.000	1.000	613	7	siRNA-SC-10 PSPC1-A488 IMPa2-A546 DAPI 8C1-siRNA-IMP-a2-a4 V2.00	0	13. siRNA-SC-10 PSPC1-A488 DAPI IMPa2-A546 _q_TileScan_001 (Stage 17 of 49)	00-Ro25HnHsrjxsKopjU3dWmM
2.99051e+006		Cell	2	0.000	1.000	614	8	siRNA-SC-10 PSPC1-A488 IMPa2-A546 DAPI 8C1-siRNA-IMP-a2-a4 V2.00	0	13. siRNA-SC-10 PSPC1-A488 DAPI IMPa2-A546 _q_TileScan_001 (Stage 17 of 49)	00-Ro25HnHsrjxsKopjU3dWmM
2.85648e+006		Cell	2	0.000	1.000	615	9	siRNA-SC-10 PSPC1-A488 IMPa2-A546 DAPI 8C1-siRNA-IMP-a2-a4 V2.00	0	13. siRNA-SC-10 PSPC1-A488 DAPI IMPa2-A546 _q_TileScan_001 (Stage 17 of 49)	00-Ro25HnHsrjxsKopjU3dWmM
4.67511e+006		Cell	2	0.000	1.000	616	10	siRNA-SC-10 PSPC1-A488 IMPa2-A546 DAPI 8C1-siRNA-IMP-a2-a4 V2.00	0	13. siRNA-SC-10 PSPC1-A488 DAPI IMPa2-A546 _q_TileScan_001 (Stage 17 of 49)	00-Ro25HnHsrjxsKopjU3dWmM
5.79954e+006		Cell	2	0.000	1.000	617	11	siRNA-SC-10 PSPC1-A488 IMPa2-A546 DAPI 8C1-siRNA-IMP-a2-a4 V2.00	0	13. siRNA-SC-10 PSPC1-A488 DAPI IMPa2-A546 _q_TileScan_001 (Stage 17 of 49)	00-Ro25HnHsrjxsKopjU3dWmM
5.80125e+006		Cell	2	0.000	1.000	618	12	siRNA-SC-10 PSPC1-A488 IMPa2-A546 DAPI 8C1-siRNA-IMP-a2-a4 V2.00	0	13. siRNA-SC-10 PSPC1-A488 DAPI IMPa2-A546 _q_TileScan_001 (Stage 17 of 49)	00-Ro25HnHsrjxsKopjU3dWmM
6.5251e+006		Cell	2	0.000	1.000	619	13	siRNA-SC-10 PSPC1-A488 IMPa2-A546 DAPI 8C1-siRNA-IMP-a2-a4 V2.00	0	13. siRNA-SC-10 PSPC1-A488 DAPI IMPa2-A546 _q_TileScan_001 (Stage 17 of 49)	00-Ro25HnHsrjxsKopjU3dWmM
2.01724e+006		Cell	2	0.000	1.000	620	14	siRNA-SC-10 PSPC1-A488 IMPa2-A546 DAPI 8C1-siRNA-IMP-a2-a4 V2.00	0	13. siRNA-SC-10 PSPC1-A488 DAPI IMPa2-A546 _q_TileScan_001 (Stage 17 of 49)	00-Ro25HnHsrjxsKopjU3dWmM
1.37019e+006		Cell	2	0.000	1.000	621	15	siRNA-SC-10 PSPC1-A488 IMPa2-A546 DAPI 8C1-siRNA-IMP-a2-a4 V2.00	0	13. siRNA-SC-10 PSPC1-A488 DAPI IMPa2-A546 _q_TileScan_001 (Stage 17 of 49)	00-Ro25HnHsrjxsKopjU3dWmM
2.10325e+006		Cell	2	0.000	1.000	622	16	siRNA-SC-10 PSPC1-A488 IMPa2-A546 DAPI 8C1-siRNA-IMP-a2-a4 V2.00	0	13. siRNA-SC-10 PSPC1-A488 DAPI IMPa2-A546 _q_TileScan_001 (Stage 17 of 49)	00-Ro25HnHsrjxsKopjU3dWmM
4.90004e+006		Cell	2	0.000	1.000	623	17	siRNA-SC-10 PSPC1-A488 IMPa2-A546 DAPI 8C1-siRNA-IMP-a2-a4 V2.00	0	13. siRNA-SC-10 PSPC1-A488 DAPI IMPa2-A546 _q_TileScan_001 (Stage 17 of 49)	00-Ro25HnHsrjxsKopjU3dWmM
1.00695e+007		Cell	2	0.000	1.000	624	18	siRNA-SC-10 PSPC1-A488 IMPa2-A546 DAPI 8C1-siRNA-IMP-a2-a4 V2.00	0	13. siRNA-SC-10 PSPC1-A488 DAPI IMPa2-A546 _q_TileScan_001 (Stage 17 of 49)	00-Ro25HnHsrjxsKopjU3dWmM
7.96804e+006		Cell	2	0.000	1.000	625	19	siRNA-SC-10 PSPC1-A488 IMPa2-A546 DAPI 8C1-siRNA-IMP-a2-a4 V2.00	0	13. siRNA-SC-10 PSPC1-A488 DAPI IMPa2-A546 _q_TileScan_001 (Stage 17 of 49)	00-Ro25HnHsrjxsKopjU3dWmM
1.68329e+006		Cell	2	0.000	1.000	626	20	siRNA-SC-10 PSPC1-A488 IMPa2-A546 DAPI 8C1-siRNA-IMP-a2-a4 V2.00	0	13. siRNA-SC-10 PSPC1-A488 DAPI IMPa2-A546 _q_TileScan_001 (Stage 17 of 49)	00-Ro25HnHsrjxsKopjU3dWmM
3.81827e+006		Cell	2	0.000	1.000	627	21	siRNA-SC-10 PSPC1-A488 IMPa2-A546 DAPI 8C1-siRNA-IMP-a2-a4 V2.00	0	13. siRNA-SC-10 PSPC1-A488 DAPI IMPa2-A546 _q_TileScan_001 (Stage 17 of 49)	00-Ro25HnHsrjxsKopjU3dWmM
3.36414e+006		Cell	2	0.000	1.000	628	0	siRNA-SC-10 PSPC1-A488 IMPa2-A546 DAPI 8C1-siRNA-IMP-a2-a4 V2.00	0	13. siRNA-SC-10 PSPC1-A488 DAPI IMPa2-A546 _r_TileScan_001 (Stage 18 of 49)	00-JR4vrWXiuyigugjfKPymXg
3.21279e+006		Cell	2	0.000	1.000	629	1	siRNA-SC-10 PSPC1-A488 IMPa2-A546 DAPI 8C1-siRNA-IMP-a2-a4 V2.00	0	13. siRNA-SC-10 PSPC1-A488 DAPI IMPa2-A546 _r_TileScan_001 (Stage 18 of 49)	00-JR4vrWXiuyigugjfKPymXg
7.90068e+006		Cell	2	0.000	1.000	630	2	siRNA-SC-10 PSPC1-A488 IMPa2-A546 DAPI 8C1-siRNA-IMP-a2-a4 V2.00	0	13. siRNA-SC-10 PSPC1-A488 DAPI IMPa2-A546 _r_TileScan_001 (Stage 18 of 49)	00-JR4vrWXiuyigugjfKPymXg
5.80692e+006		Cell	2	0.000	1.000	631	3	siRNA-SC-10 PSPC1-A488 IMPa2-A546 DAPI 8C1-siRNA-IMP-a2-a4 V2.00	0	13. siRNA-SC-10 PSPC1-A488 DAPI IMPa2-A546 _r_TileScan_001 (Stage 18 of 49)	00-JR4vrWXiuyigugjfKPymXg
2.87152e+006		Cell	2	0.000	1.000	632	4	siRNA-SC-10 PSPC1-A488 IMPa2-A546 DAPI 8C1-siRNA-IMP-a2-a4 V2.00	0	13. siRNA-SC-10 PSPC1-A488 DAPI IMPa2-A546 _r_TileScan_001 (Stage 18 of 49)	00-JR4vrWXiuyigugjfKPymXg
3.11676e+006		Cell	2	0.000	1.000	633	5	siRNA-SC-10 PSPC1-A488 IMPa2-A546 DAPI 8C1-siRNA-IMP-a2-a4 V2.00	0	13. siRNA-SC-10 PSPC1-A488 DAPI IMPa2-A546 _r_TileScan_001 (Stage 18 of 49)	00-JR4vrWXiuyigugjfKPymXg
2.33365e+006		Cell	2	0.000	1.000	634	6	siRNA-SC-10 PSPC1-A488 IMPa2-A546 DAPI 8C1-siRNA-IMP-a2-a4 V2.00	0	13. siRNA-SC-10 PSPC1-A488 DAPI IMPa2-A546 _r_TileScan_001 (Stage 18 of 49)	00-JR4vrWXiuyigugjfKPymXg
9.77837e+006		Cell	2	0.000	1.000	635	7	siRNA-SC-10 PSPC1-A488 IMPa2-A546 DAPI 8C1-siRNA-IMP-a2-a4 V2.00	0	13. siRNA-SC-10 PSPC1-A488 DAPI IMPa2-A546 _r_TileScan_001 (Stage 18 of 49)	00-JR4vrWXiuyigugjfKPymXg
2.23234e+006		Cell	2	0.000	1.000	636	8	siRNA-SC-10 PSPC1-A488 IMPa2-A546 DAPI 8C1-siRNA-IMP-a2-a4 V2.00	0	13. siRNA-SC-10 PSPC1-A488 DAPI IMPa2-A546 _r_TileScan_001 (Stage 18 of 49)	00-JR4vrWXiuyigugjfKPymXg
8.85033e+006		Cell	2	0.000	1.000	637	9	siRNA-SC-10 PSPC1-A488 IMPa2-A546 DAPI 8C1-siRNA-IMP-a2-a4 V2.00	0	13. siRNA-SC-10 PSPC1-A488 DAPI IMPa2-A546 _r_TileScan_001 (Stage 18 of 49)	00-JR4vrWXiuyigugjfKPymXg
0		Cell	2	0.000	1.000	638	0	siRNA-SC-10 PSPC1-A488 IMPa2-A546 DAPI 8C1-siRNA-IMP-a2-a4 V2.00	0	13. siRNA-SC-10 PSPC1-A488 DAPI IMPa2-A546 _s_TileScan_001 (Stage 19 of 49)	00-vScGTs7SEXYeNqyALqYj4k
1.42044e+007		Cell	2	0.000	1.000	639	1	siRNA-SC-10 PSPC1-A488 IMPa2-A546 DAPI 8C1-siRNA-IMP-a2-a4 V2.00	0	13. siRNA-SC-10 PSPC1-A488 DAPI IMPa2-A546 _s_TileScan_001 (Stage 19 of 49)	00-vScGTs7SEXYeNqyALqYj4k
7.35251e+006		Cell	2	0.000	1.000	640	2	siRNA-SC-10 PSPC1-A488 IMPa2-A546 DAPI 8C1-siRNA-IMP-a2-a4 V2.00	0	13. siRNA-SC-10 PSPC1-A488 DAPI IMPa2-A546 _s_TileScan_001 (Stage 19 of 49)	00-vScGTs7SEXYeNqyALqYj4k
5.8661e+006		Cell	2	0.000	1.000	641	3	siRNA-SC-10 PSPC1-A488 IMPa2-A546 DAPI 8C1-siRNA-IMP-a2-a4 V2.00	0	13. siRNA-SC-10 PSPC1-A488 DAPI IMPa2-A546 _s_TileScan_001 (Stage 19 of 49)	00-vScGTs7SEXYeNqyALqYj4k
3.54441e+006		Cell	2	0.000	1.000	642	4	siRNA-SC-10 PSPC1-A488 IMPa2-A546 DAPI 8C1-siRNA-IMP-a2-a4 V2.00	0	13. siRNA-SC-10 PSPC1-A488 DAPI IMPa2-A546 _s_TileScan_001 (Stage 19 of 49)	00-vScGTs7SEXYeNqyALqYj4k
5.21598e+006		Cell	2	0.000	1.000	643	5	siRNA-SC-10 PSPC1-A488 IMPa2-A546 DAPI 8C1-siRNA-IMP-a2-a4 V2.00	0	13. siRNA-SC-10 PSPC1-A488 DAPI IMPa2-A546 _s_TileScan_001 (Stage 19 of 49)	00-vScGTs7SEXYeNqyALqYj4k
961081		Cell	2	0.000	1.000	644	6	siRNA-SC-10 PSPC1-A488 IMPa2-A546 DAPI 8C1-siRNA-IMP-a2-a4 V2.00	0	13. siRNA-SC-10 PSPC1-A488 DAPI IMPa2-A546 _s_TileScan_001 (Stage 19 of 49)	00-vScGTs7SEXYeNqyALqYj4k
642529		Cell	2	0.000	1.000	645	7	siRNA-SC-10 PSPC1-A488 IMPa2-A546 DAPI 8C1-siRNA-IMP-a2-a4 V2.00	0	13. siRNA-SC-10 PSPC1-A488 DAPI IMPa2-A546 _s_TileScan_001 (Stage 19 of 49)	00-vScGTs7SEXYeNqyALqYj4k
1.30855e+006		Cell	2	0.000	1.000	646	0	siRNA-SC-10 PSPC1-A488 IMPa2-A546 DAPI 8C1-siRNA-IMP-a2-a4 V2.00	0	13. siRNA-SC-10 PSPC1-A488 DAPI IMPa2-A546 _t_TileScan_001 (Stage 20 of 49)	00-pCQSRaMGf9BddCd3wKfr9K
5.44893e+006		Cell	2	0.000	1.000	647	1	siRNA-SC-10 PSPC1-A488 IMPa2-A546 DAPI 8C1-siRNA-IMP-a2-a4 V2.00	0	13. siRNA-SC-10 PSPC1-A488 DAPI IMPa2-A546 _t_TileScan_001 (Stage 20 of 49)	00-pCQSRaMGf9BddCd3wKfr9K
7.23135e+006		Cell	2	0.000	1.000	648	2	siRNA-SC-10 PSPC1-A488 IMPa2-A546 DAPI 8C1-siRNA-IMP-a2-a4 V2.00	0	13. siRNA-SC-10 PSPC1-A488 DAPI IMPa2-A546 _t_TileScan_001 (Stage 20 of 49)	00-pCQSRaMGf9BddCd3wKfr9K
4.05415e+006		Cell	2	0.000	1.000	649	3	siRNA-SC-10 PSPC1-A488 IMPa2-A546 DAPI 8C1-siRNA-IMP-a2-a4 V2.00	0	13. siRNA-SC-10 PSPC1-A488 DAPI IMPa2-A546 _t_TileScan_001 (Stage 20 of 49)	00-pCQSRaMGf9BddCd3wKfr9K
3.66436e+006		Cell	2	0.000	1.000	650	4	siRNA-SC-10 PSPC1-A488 IMPa2-A546 DAPI 8C1-siRNA-IMP-a2-a4 V2.00	0	13. siRNA-SC-10 PSPC1-A488 DAPI IMPa2-A546 _t_TileScan_001 (Stage 20 of 49)	00-pCQSRaMGf9BddCd3wKfr9K
3.24265e+006		Cell	2	0.000	1.000	651	5	siRNA-SC-10 PSPC1-A488 IMPa2-A546 DAPI 8C1-siRNA-IMP-a2-a4 V2.00	0	13. siRNA-SC-10 PSPC1-A488 DAPI IMPa2-A546 _t_TileScan_001 (Stage 20 of 49)	00-pCQSRaMGf9BddCd3wKfr9K
4.72515e+006		Cell	2	0.000	1.000	652	6	siRNA-SC-10 PSPC1-A488 IMPa2-A546 DAPI 8C1-siRNA-IMP-a2-a4 V2.00	0	13. siRNA-SC-10 PSPC1-A488 DAPI IMPa2-A546 _t_TileScan_001 (Stage 20 of 49)	00-pCQSRaMGf9BddCd3wKfr9K
884348		Cell	2	0.000	1.000	653	7	siRNA-SC-10 PSPC1-A488 IMPa2-A546 DAPI 8C1-siRNA-IMP-a2-a4 V2.00	0	13. siRNA-SC-10 PSPC1-A488 DAPI IMPa2-A546 _t_TileScan_001 (Stage 20 of 49)	00-pCQSRaMGf9BddCd3wKfr9K
1.78102e+006		Cell	2	0.000	1.000	654	8	siRNA-SC-10 PSPC1-A488 IMPa2-A546 DAPI 8C1-siRNA-IMP-a2-a4 V2.00	0	13. siRNA-SC-10 PSPC1-A488 DAPI IMPa2-A546 _t_TileScan_001 (Stage 20 of 49)	00-pCQSRaMGf9BddCd3wKfr9K
5.22582e+006		Cell	2	0.000	1.000	655	9	siRNA-SC-10 PSPC1-A488 IMPa2-A546 DAPI 8C1-siRNA-IMP-a2-a4 V2.00	0	13. siRNA-SC-10 PSPC1-A488 DAPI IMPa2-A546 _t_TileScan_001 (Stage 20 of 49)	00-pCQSRaMGf9BddCd3wKfr9K
4.72204e+006		Cell	2	0.000	1.000	656	10	siRNA-SC-10 PSPC1-A488 IMPa2-A546 DAPI 8C1-siRNA-IMP-a2-a4 V2.00	0	13. siRNA-SC-10 PSPC1-A488 DAPI IMPa2-A546 _t_TileScan_001 (Stage 20 of 49)	00-pCQSRaMGf9BddCd3wKfr9K
2.94801e+006		Cell	2	0.000	1.000	657	11	siRNA-SC-10 PSPC1-A488 IMPa2-A546 DAPI 8C1-siRNA-IMP-a2-a4 V2.00	0	13. siRNA-SC-10 PSPC1-A488 DAPI IMPa2-A546 _t_TileScan_001 (Stage 20 of 49)	00-pCQSRaMGf9BddCd3wKfr9K
5.003e+006		Cell	2	0.000	1.000	658	12	siRNA-SC-10 PSPC1-A488 IMPa2-A546 DAPI 8C1-siRNA-IMP-a2-a4 V2.00	0	13. siRNA-SC-10 PSPC1-A488 DAPI IMPa2-A546 _t_TileScan_001 (Stage 20 of 49)	00-pCQSRaMGf9BddCd3wKfr9K
1.38282e+006		Cell	2	0.000	1.000	659	13	siRNA-SC-10 PSPC1-A488 IMPa2-A546 DAPI 8C1-siRNA-IMP-a2-a4 V2.00	0	13. siRNA-SC-10 PSPC1-A488 DAPI IMPa2-A546 _t_TileScan_001 (Stage 20 of 49)	00-pCQSRaMGf9BddCd3wKfr9K
4.31752e+006		Cell	2	0.000	1.000	660	14	siRNA-SC-10 PSPC1-A488 IMPa2-A546 DAPI 8C1-siRNA-IMP-a2-a4 V2.00	0	13. siRNA-SC-10 PSPC1-A488 DAPI IMPa2-A546 _t_TileScan_001 (Stage 20 of 49)	00-pCQSRaMGf9BddCd3wKfr9K
4.60755e+006		Cell	2	0.000	1.000	661	15	siRNA-SC-10 PSPC1-A488 IMPa2-A546 DAPI 8C1-siRNA-IMP-a2-a4 V2.00	0	13. siRNA-SC-10 PSPC1-A488 DAPI IMPa2-A546 _t_TileScan_001 (Stage 20 of 49)	00-pCQSRaMGf9BddCd3wKfr9K
2.91362e+006		Cell	2	0.000	1.000	662	16	siRNA-SC-10 PSPC1-A488 IMPa2-A546 DAPI 8C1-siRNA-IMP-a2-a4 V2.00	0	13. siRNA-SC-10 PSPC1-A488 DAPI IMPa2-A546 _t_TileScan_001 (Stage 20 of 49)	00-pCQSRaMGf9BddCd3wKfr9K
4.40004e+006		Cell	2	0.000	1.000	663	17	siRNA-SC-10 PSPC1-A488 IMPa2-A546 DAPI 8C1-siRNA-IMP-a2-a4 V2.00	0	13. siRNA-SC-10 PSPC1-A488 DAPI IMPa2-A546 _t_TileScan_001 (Stage 20 of 49)	00-pCQSRaMGf9BddCd3wKfr9K
1.90503e+006		Cell	2	0.000	1.000	664	18	siRNA-SC-10 PSPC1-A488 IMPa2-A546 DAPI 8C1-siRNA-IMP-a2-a4 V2.00	0	13. siRNA-SC-10 PSPC1-A488 DAPI IMPa2-A546 _t_TileScan_001 (Stage 20 of 49)	00-pCQSRaMGf9BddCd3wKfr9K
8.25177e+006		Cell	2	0.000	1.000	665	19	siRNA-SC-10 PSPC1-A488 IMPa2-A546 DAPI 8C1-siRNA-IMP-a2-a4 V2.00	0	13. siRNA-SC-10 PSPC1-A488 DAPI IMPa2-A546 _t_TileScan_001 (Stage 20 of 49)	00-pCQSRaMGf9BddCd3wKfr9K
3.96762e+006		Cell	2	0.000	1.000	666	20	siRNA-SC-10 PSPC1-A488 IMPa2-A546 DAPI 8C1-siRNA-IMP-a2-a4 V2.00	0	13. siRNA-SC-10 PSPC1-A488 DAPI IMPa2-A546 _t_TileScan_001 (Stage 20 of 49)	00-pCQSRaMGf9BddCd3wKfr9K
3.18465e+006		Cell	2	0.000	1.000	667	21	siRNA-SC-10 PSPC1-A488 IMPa2-A546 DAPI 8C1-siRNA-IMP-a2-a4 V2.00	0	13. siRNA-SC-10 PSPC1-A488 DAPI IMPa2-A546 _t_TileScan_001 (Stage 20 of 49)	00-pCQSRaMGf9BddCd3wKfr9K
4.78551e+006		Cell	2	0.000	1.000	668	22	siRNA-SC-10 PSPC1-A488 IMPa2-A546 DAPI 8C1-siRNA-IMP-a2-a4 V2.00	0	13. siRNA-SC-10 PSPC1-A488 DAPI IMPa2-A546 _t_TileScan_001 (Stage 20 of 49)	00-pCQSRaMGf9BddCd3wKfr9K
1.36534e+007		Cell	2	0.000	1.000	669	23	siRNA-SC-10 PSPC1-A488 IMPa2-A546 DAPI 8C1-siRNA-IMP-a2-a4 V2.00	0	13. siRNA-SC-10 PSPC1-A488 DAPI IMPa2-A546 _t_TileScan_001 (Stage 20 of 49)	00-pCQSRaMGf9BddCd3wKfr9K
3.81756e+006		Cell	2	0.000	1.000	670	24	siRNA-SC-10 PSPC1-A488 IMPa2-A546 DAPI 8C1-siRNA-IMP-a2-a4 V2.00	0	13. siRNA-SC-10 PSPC1-A488 DAPI IMPa2-A546 _t_TileScan_001 (Stage 20 of 49)	00-pCQSRaMGf9BddCd3wKfr9K
5.81329e+006		Cell	2	0.000	1.000	671	25	siRNA-SC-10 PSPC1-A488 IMPa2-A546 DAPI 8C1-siRNA-IMP-a2-a4 V2.00	0	13. siRNA-SC-10 PSPC1-A488 DAPI IMPa2-A546 _t_TileScan_001 (Stage 20 of 49)	00-pCQSRaMGf9BddCd3wKfr9K
9.21766e+006		Cell	2	0.000	1.000	672	0	siRNA-SC-10 PSPC1-A488 IMPa2-A546 DAPI 8C1-siRNA-IMP-a2-a4 V2.00	0	13. siRNA-SC-10 PSPC1-A488 DAPI IMPa2-A546 _u_TileScan_001 (Stage 21 of 49)	00-2bwijXWQ5Rec9eZAE4H9VH
4.84971e+006		Cell	2	0.000	1.000	673	1	siRNA-SC-10 PSPC1-A488 IMPa2-A546 DAPI 8C1-siRNA-IMP-a2-a4 V2.00	0	13. siRNA-SC-10 PSPC1-A488 DAPI IMPa2-A546 _u_TileScan_001 (Stage 21 of 49)	00-2bwijXWQ5Rec9eZAE4H9VH
2.26687e+006		Cell	2	0.000	1.000	674	2	siRNA-SC-10 PSPC1-A488 IMPa2-A546 DAPI 8C1-siRNA-IMP-a2-a4 V2.00	0	13. siRNA-SC-10 PSPC1-A488 DAPI IMPa2-A546 _u_TileScan_001 (Stage 21 of 49)	00-2bwijXWQ5Rec9eZAE4H9VH
4.92751e+006		Cell	2	0.000	1.000	675	3	siRNA-SC-10 PSPC1-A488 IMPa2-A546 DAPI 8C1-siRNA-IMP-a2-a4 V2.00	0	13. siRNA-SC-10 PSPC1-A488 DAPI IMPa2-A546 _u_TileScan_001 (Stage 21 of 49)	00-2bwijXWQ5Rec9eZAE4H9VH
1.06713e+006		Cell	2	0.000	1.000	676	4	siRNA-SC-10 PSPC1-A488 IMPa2-A546 DAPI 8C1-siRNA-IMP-a2-a4 V2.00	0	13. siRNA-SC-10 PSPC1-A488 DAPI IMPa2-A546 _u_TileScan_001 (Stage 21 of 49)	00-2bwijXWQ5Rec9eZAE4H9VH
2.53688e+006		Cell	2	0.000	1.000	677	5	siRNA-SC-10 PSPC1-A488 IMPa2-A546 DAPI 8C1-siRNA-IMP-a2-a4 V2.00	0	13. siRNA-SC-10 PSPC1-A488 DAPI IMPa2-A546 _u_TileScan_001 (Stage 21 of 49)	00-2bwijXWQ5Rec9eZAE4H9VH
3.08176e+006		Cell	2	0.000	1.000	678	6	siRNA-SC-10 PSPC1-A488 IMPa2-A546 DAPI 8C1-siRNA-IMP-a2-a4 V2.00	0	13. siRNA-SC-10 PSPC1-A488 DAPI IMPa2-A546 _u_TileScan_001 (Stage 21 of 49)	00-2bwijXWQ5Rec9eZAE4H9VH
4.10369e+006		Cell	2	0.000	1.000	679	7	siRNA-SC-10 PSPC1-A488 IMPa2-A546 DAPI 8C1-siRNA-IMP-a2-a4 V2.00	0	13. siRNA-SC-10 PSPC1-A488 DAPI IMPa2-A546 _u_TileScan_001 (Stage 21 of 49)	00-2bwijXWQ5Rec9eZAE4H9VH
1.17612e+007		Cell	2	0.000	1.000	680	8	siRNA-SC-10 PSPC1-A488 IMPa2-A546 DAPI 8C1-siRNA-IMP-a2-a4 V2.00	0	13. siRNA-SC-10 PSPC1-A488 DAPI IMPa2-A546 _u_TileScan_001 (Stage 21 of 49)	00-2bwijXWQ5Rec9eZAE4H9VH
4.39972e+006		Cell	2	0.000	1.000	681	9	siRNA-SC-10 PSPC1-A488 IMPa2-A546 DAPI 8C1-siRNA-IMP-a2-a4 V2.00	0	13. siRNA-SC-10 PSPC1-A488 DAPI IMPa2-A546 _u_TileScan_001 (Stage 21 of 49)	00-2bwijXWQ5Rec9eZAE4H9VH
8.49438e+006		Cell	2	0.000	1.000	682	10	siRNA-SC-10 PSPC1-A488 IMPa2-A546 DAPI 8C1-siRNA-IMP-a2-a4 V2.00	0	13. siRNA-SC-10 PSPC1-A488 DAPI IMPa2-A546 _u_TileScan_001 (Stage 21 of 49)	00-2bwijXWQ5Rec9eZAE4H9VH
4.25084e+006		Cell	2	0.000	1.000	683	11	siRNA-SC-10 PSPC1-A488 IMPa2-A546 DAPI 8C1-siRNA-IMP-a2-a4 V2.00	0	13. siRNA-SC-10 PSPC1-A488 DAPI IMPa2-A546 _u_TileScan_001 (Stage 21 of 49)	00-2bwijXWQ5Rec9eZAE4H9VH
4.86326e+006		Cell	2	0.000	1.000	684	12	siRNA-SC-10 PSPC1-A488 IMPa2-A546 DAPI 8C1-siRNA-IMP-a2-a4 V2.00	0	13. siRNA-SC-10 PSPC1-A488 DAPI IMPa2-A546 _u_TileScan_001 (Stage 21 of 49)	00-2bwijXWQ5Rec9eZAE4H9VH
5.73771e+006		Cell	2	0.000	1.000	685	13	siRNA-SC-10 PSPC1-A488 IMPa2-A546 DAPI 8C1-siRNA-IMP-a2-a4 V2.00	0	13. siRNA-SC-10 PSPC1-A488 DAPI IMPa2-A546 _u_TileScan_001 (Stage 21 of 49)	00-2bwijXWQ5Rec9eZAE4H9VH
2.32763e+006		Cell	2	0.000	1.000	686	14	siRNA-SC-10 PSPC1-A488 IMPa2-A546 DAPI 8C1-siRNA-IMP-a2-a4 V2.00	0	13. siRNA-SC-10 PSPC1-A488 DAPI IMPa2-A546 _u_TileScan_001 (Stage 21 of 49)	00-2bwijXWQ5Rec9eZAE4H9VH
763623		Cell	2	0.000	1.000	687	15	siRNA-SC-10 PSPC1-A488 IMPa2-A546 DAPI 8C1-siRNA-IMP-a2-a4 V2.00	0	13. siRNA-SC-10 PSPC1-A488 DAPI IMPa2-A546 _u_TileScan_001 (Stage 21 of 49)	00-2bwijXWQ5Rec9eZAE4H9VH
7.14405e+006		Cell	2	0.000	1.000	688	16	siRNA-SC-10 PSPC1-A488 IMPa2-A546 DAPI 8C1-siRNA-IMP-a2-a4 V2.00	0	13. siRNA-SC-10 PSPC1-A488 DAPI IMPa2-A546 _u_TileScan_001 (Stage 21 of 49)	00-2bwijXWQ5Rec9eZAE4H9VH
4.58503e+006		Cell	2	0.000	1.000	689	17	siRNA-SC-10 PSPC1-A488 IMPa2-A546 DAPI 8C1-siRNA-IMP-a2-a4 V2.00	0	13. siRNA-SC-10 PSPC1-A488 DAPI IMPa2-A546 _u_TileScan_001 (Stage 21 of 49)	00-2bwijXWQ5Rec9eZAE4H9VH
601738		Cell	2	0.000	1.000	690	18	siRNA-SC-10 PSPC1-A488 IMPa2-A546 DAPI 8C1-siRNA-IMP-a2-a4 V2.00	0	13. siRNA-SC-10 PSPC1-A488 DAPI IMPa2-A546 _u_TileScan_001 (Stage 21 of 49)	00-2bwijXWQ5Rec9eZAE4H9VH
9.52836e+006		Cell	2	0.000	1.000	691	19	siRNA-SC-10 PSPC1-A488 IMPa2-A546 DAPI 8C1-siRNA-IMP-a2-a4 V2.00	0	13. siRNA-SC-10 PSPC1-A488 DAPI IMPa2-A546 _u_TileScan_001 (Stage 21 of 49)	00-2bwijXWQ5Rec9eZAE4H9VH
5.39902e+006		Cell	2	0.000	1.000	692	20	siRNA-SC-10 PSPC1-A488 IMPa2-A546 DAPI 8C1-siRNA-IMP-a2-a4 V2.00	0	13. siRNA-SC-10 PSPC1-A488 DAPI IMPa2-A546 _u_TileScan_001 (Stage 21 of 49)	00-2bwijXWQ5Rec9eZAE4H9VH
4.27263e+006		Cell	2	0.000	1.000	693	21	siRNA-SC-10 PSPC1-A488 IMPa2-A546 DAPI 8C1-siRNA-IMP-a2-a4 V2.00	0	13. siRNA-SC-10 PSPC1-A488 DAPI IMPa2-A546 _u_TileScan_001 (Stage 21 of 49)	00-2bwijXWQ5Rec9eZAE4H9VH
3.01024e+006		Cell	2	0.000	1.000	694	0	siRNA-SC-10 PSPC1-A488 IMPa2-A546 DAPI 8C1-siRNA-IMP-a2-a4 V2.00	0	13. siRNA-SC-10 PSPC1-A488 DAPI IMPa2-A546 _v_TileScan_001 (Stage 22 of 49)	00-uRSUr3aXEZXJzzLbAqV8BT
3.73698e+006		Cell	2	0.000	1.000	695	1	siRNA-SC-10 PSPC1-A488 IMPa2-A546 DAPI 8C1-siRNA-IMP-a2-a4 V2.00	0	13. siRNA-SC-10 PSPC1-A488 DAPI IMPa2-A546 _v_TileScan_001 (Stage 22 of 49)	00-uRSUr3aXEZXJzzLbAqV8BT
6.13205e+006		Cell	2	0.000	1.000	696	2	siRNA-SC-10 PSPC1-A488 IMPa2-A546 DAPI 8C1-siRNA-IMP-a2-a4 V2.00	0	13. siRNA-SC-10 PSPC1-A488 DAPI IMPa2-A546 _v_TileScan_001 (Stage 22 of 49)	00-uRSUr3aXEZXJzzLbAqV8BT
3.11782e+006		Cell	2	0.000	1.000	697	3	siRNA-SC-10 PSPC1-A488 IMPa2-A546 DAPI 8C1-siRNA-IMP-a2-a4 V2.00	0	13. siRNA-SC-10 PSPC1-A488 DAPI IMPa2-A546 _v_TileScan_001 (Stage 22 of 49)	00-uRSUr3aXEZXJzzLbAqV8BT
5.88108e+006		Cell	2	0.000	1.000	698	4	siRNA-SC-10 PSPC1-A488 IMPa2-A546 DAPI 8C1-siRNA-IMP-a2-a4 V2.00	0	13. siRNA-SC-10 PSPC1-A488 DAPI IMPa2-A546 _v_TileScan_001 (Stage 22 of 49)	00-uRSUr3aXEZXJzzLbAqV8BT
3.68941e+006		Cell	2	0.000	1.000	699	5	siRNA-SC-10 PSPC1-A488 IMPa2-A546 DAPI 8C1-siRNA-IMP-a2-a4 V2.00	0	13. siRNA-SC-10 PSPC1-A488 DAPI IMPa2-A546 _v_TileScan_001 (Stage 22 of 49)	00-uRSUr3aXEZXJzzLbAqV8BT
1.04007e+006		Cell	2	0.000	1.000	700	6	siRNA-SC-10 PSPC1-A488 IMPa2-A546 DAPI 8C1-siRNA-IMP-a2-a4 V2.00	0	13. siRNA-SC-10 PSPC1-A488 DAPI IMPa2-A546 _v_TileScan_001 (Stage 22 of 49)	00-uRSUr3aXEZXJzzLbAqV8BT
4.55322e+006		Cell	2	0.000	1.000	701	7	siRNA-SC-10 PSPC1-A488 IMPa2-A546 DAPI 8C1-siRNA-IMP-a2-a4 V2.00	0	13. siRNA-SC-10 PSPC1-A488 DAPI IMPa2-A546 _v_TileScan_001 (Stage 22 of 49)	00-uRSUr3aXEZXJzzLbAqV8BT
7.17209e+006		Cell	2	0.000	1.000	702	8	siRNA-SC-10 PSPC1-A488 IMPa2-A546 DAPI 8C1-siRNA-IMP-a2-a4 V2.00	0	13. siRNA-SC-10 PSPC1-A488 DAPI IMPa2-A546 _v_TileScan_001 (Stage 22 of 49)	00-uRSUr3aXEZXJzzLbAqV8BT
5.63965e+006		Cell	2	0.000	1.000	703	9	siRNA-SC-10 PSPC1-A488 IMPa2-A546 DAPI 8C1-siRNA-IMP-a2-a4 V2.00	0	13. siRNA-SC-10 PSPC1-A488 DAPI IMPa2-A546 _v_TileScan_001 (Stage 22 of 49)	00-uRSUr3aXEZXJzzLbAqV8BT
3.31567e+006		Cell	2	0.000	1.000	704	10	siRNA-SC-10 PSPC1-A488 IMPa2-A546 DAPI 8C1-siRNA-IMP-a2-a4 V2.00	0	13. siRNA-SC-10 PSPC1-A488 DAPI IMPa2-A546 _v_TileScan_001 (Stage 22 of 49)	00-uRSUr3aXEZXJzzLbAqV8BT
7.01958e+006		Cell	2	0.000	1.000	705	11	siRNA-SC-10 PSPC1-A488 IMPa2-A546 DAPI 8C1-siRNA-IMP-a2-a4 V2.00	0	13. siRNA-SC-10 PSPC1-A488 DAPI IMPa2-A546 _v_TileScan_001 (Stage 22 of 49)	00-uRSUr3aXEZXJzzLbAqV8BT
1.1589e+006		Cell	2	0.000	1.000	706	12	siRNA-SC-10 PSPC1-A488 IMPa2-A546 DAPI 8C1-siRNA-IMP-a2-a4 V2.00	0	13. siRNA-SC-10 PSPC1-A488 DAPI IMPa2-A546 _v_TileScan_001 (Stage 22 of 49)	00-uRSUr3aXEZXJzzLbAqV8BT
4.49334e+006		Cell	2	0.000	1.000	707	13	siRNA-SC-10 PSPC1-A488 IMPa2-A546 DAPI 8C1-siRNA-IMP-a2-a4 V2.00	0	13. siRNA-SC-10 PSPC1-A488 DAPI IMPa2-A546 _v_TileScan_001 (Stage 22 of 49)	00-uRSUr3aXEZXJzzLbAqV8BT
1.79992e+006		Cell	2	0.000	1.000	708	0	siRNA-SC-10 PSPC1-A488 IMPa2-A546 DAPI 8C1-siRNA-IMP-a2-a4 V2.00	0	13. siRNA-SC-10 PSPC1-A488 DAPI IMPa2-A546 _w_TileScan_001 (Stage 23 of 49)	00-pfPM7BoW5yH7cu3H92MxgN
3.37883e+006		Cell	2	0.000	1.000	709	1	siRNA-SC-10 PSPC1-A488 IMPa2-A546 DAPI 8C1-siRNA-IMP-a2-a4 V2.00	0	13. siRNA-SC-10 PSPC1-A488 DAPI IMPa2-A546 _w_TileScan_001 (Stage 23 of 49)	00-pfPM7BoW5yH7cu3H92MxgN
1.85141e+006		Cell	2	0.000	1.000	710	2	siRNA-SC-10 PSPC1-A488 IMPa2-A546 DAPI 8C1-siRNA-IMP-a2-a4 V2.00	0	13. siRNA-SC-10 PSPC1-A488 DAPI IMPa2-A546 _w_TileScan_001 (Stage 23 of 49)	00-pfPM7BoW5yH7cu3H92MxgN
889091		Cell	2	0.000	1.000	711	3	siRNA-SC-10 PSPC1-A488 IMPa2-A546 DAPI 8C1-siRNA-IMP-a2-a4 V2.00	0	13. siRNA-SC-10 PSPC1-A488 DAPI IMPa2-A546 _w_TileScan_001 (Stage 23 of 49)	00-pfPM7BoW5yH7cu3H92MxgN
4.72593e+006		Cell	2	0.000	1.000	712	4	siRNA-SC-10 PSPC1-A488 IMPa2-A546 DAPI 8C1-siRNA-IMP-a2-a4 V2.00	0	13. siRNA-SC-10 PSPC1-A488 DAPI IMPa2-A546 _w_TileScan_001 (Stage 23 of 49)	00-pfPM7BoW5yH7cu3H92MxgN
3.33262e+006		Cell	2	0.000	1.000	713	5	siRNA-SC-10 PSPC1-A488 IMPa2-A546 DAPI 8C1-siRNA-IMP-a2-a4 V2.00	0	13. siRNA-SC-10 PSPC1-A488 DAPI IMPa2-A546 _w_TileScan_001 (Stage 23 of 49)	00-pfPM7BoW5yH7cu3H92MxgN
1.41334e+006		Cell	2	0.000	1.000	714	6	siRNA-SC-10 PSPC1-A488 IMPa2-A546 DAPI 8C1-siRNA-IMP-a2-a4 V2.00	0	13. siRNA-SC-10 PSPC1-A488 DAPI IMPa2-A546 _w_TileScan_001 (Stage 23 of 49)	00-pfPM7BoW5yH7cu3H92MxgN
2.9392e+006		Cell	2	0.000	1.000	715	7	siRNA-SC-10 PSPC1-A488 IMPa2-A546 DAPI 8C1-siRNA-IMP-a2-a4 V2.00	0	13. siRNA-SC-10 PSPC1-A488 DAPI IMPa2-A546 _w_TileScan_001 (Stage 23 of 49)	00-pfPM7BoW5yH7cu3H92MxgN
4.58388e+006		Cell	2	0.000	1.000	716	0	siRNA-SC-10 PSPC1-A488 IMPa2-A546 DAPI 8C1-siRNA-IMP-a2-a4 V2.00	0	13. siRNA-SC-10 PSPC1-A488 DAPI IMPa2-A546 _x_TileScan_001 (Stage 24 of 49)	00-teAtghStqEyXHLaWNQNyPX
5.23599e+006		Cell	2	0.000	1.000	717	1	siRNA-SC-10 PSPC1-A488 IMPa2-A546 DAPI 8C1-siRNA-IMP-a2-a4 V2.00	0	13. siRNA-SC-10 PSPC1-A488 DAPI IMPa2-A546 _x_TileScan_001 (Stage 24 of 49)	00-teAtghStqEyXHLaWNQNyPX
7.39122e+006		Cell	2	0.000	1.000	718	2	siRNA-SC-10 PSPC1-A488 IMPa2-A546 DAPI 8C1-siRNA-IMP-a2-a4 V2.00	0	13. siRNA-SC-10 PSPC1-A488 DAPI IMPa2-A546 _x_TileScan_001 (Stage 24 of 49)	00-teAtghStqEyXHLaWNQNyPX
6.06509e+006		Cell	2	0.000	1.000	719	3	siRNA-SC-10 PSPC1-A488 IMPa2-A546 DAPI 8C1-siRNA-IMP-a2-a4 V2.00	0	13. siRNA-SC-10 PSPC1-A488 DAPI IMPa2-A546 _x_TileScan_001 (Stage 24 of 49)	00-teAtghStqEyXHLaWNQNyPX
1.89642e+006		Cell	2	0.000	1.000	720	4	siRNA-SC-10 PSPC1-A488 IMPa2-A546 DAPI 8C1-siRNA-IMP-a2-a4 V2.00	0	13. siRNA-SC-10 PSPC1-A488 DAPI IMPa2-A546 _x_TileScan_001 (Stage 24 of 49)	00-teAtghStqEyXHLaWNQNyPX
1.76674e+006		Cell	2	0.000	1.000	721	5	siRNA-SC-10 PSPC1-A488 IMPa2-A546 DAPI 8C1-siRNA-IMP-a2-a4 V2.00	0	13. siRNA-SC-10 PSPC1-A488 DAPI IMPa2-A546 _x_TileScan_001 (Stage 24 of 49)	00-teAtghStqEyXHLaWNQNyPX
3.53421e+006		Cell	2	0.000	1.000	722	6	siRNA-SC-10 PSPC1-A488 IMPa2-A546 DAPI 8C1-siRNA-IMP-a2-a4 V2.00	0	13. siRNA-SC-10 PSPC1-A488 DAPI IMPa2-A546 _x_TileScan_001 (Stage 24 of 49)	00-teAtghStqEyXHLaWNQNyPX
4.28189e+006		Cell	2	0.000	1.000	723	7	siRNA-SC-10 PSPC1-A488 IMPa2-A546 DAPI 8C1-siRNA-IMP-a2-a4 V2.00	0	13. siRNA-SC-10 PSPC1-A488 DAPI IMPa2-A546 _x_TileScan_001 (Stage 24 of 49)	00-teAtghStqEyXHLaWNQNyPX
8.61182e+006		Cell	2	0.000	1.000	724	8	siRNA-SC-10 PSPC1-A488 IMPa2-A546 DAPI 8C1-siRNA-IMP-a2-a4 V2.00	0	13. siRNA-SC-10 PSPC1-A488 DAPI IMPa2-A546 _x_TileScan_001 (Stage 24 of 49)	00-teAtghStqEyXHLaWNQNyPX
1.4861e+006		Cell	2	0.000	1.000	725	9	siRNA-SC-10 PSPC1-A488 IMPa2-A546 DAPI 8C1-siRNA-IMP-a2-a4 V2.00	0	13. siRNA-SC-10 PSPC1-A488 DAPI IMPa2-A546 _x_TileScan_001 (Stage 24 of 49)	00-teAtghStqEyXHLaWNQNyPX
6.43165e+006		Cell	2	0.000	1.000	726	10	siRNA-SC-10 PSPC1-A488 IMPa2-A546 DAPI 8C1-siRNA-IMP-a2-a4 V2.00	0	13. siRNA-SC-10 PSPC1-A488 DAPI IMPa2-A546 _x_TileScan_001 (Stage 24 of 49)	00-teAtghStqEyXHLaWNQNyPX
2.50227e+006		Cell	2	0.000	1.000	727	11	siRNA-SC-10 PSPC1-A488 IMPa2-A546 DAPI 8C1-siRNA-IMP-a2-a4 V2.00	0	13. siRNA-SC-10 PSPC1-A488 DAPI IMPa2-A546 _x_TileScan_001 (Stage 24 of 49)	00-teAtghStqEyXHLaWNQNyPX
6.31272e+006		Cell	2	0.000	1.000	728	12	siRNA-SC-10 PSPC1-A488 IMPa2-A546 DAPI 8C1-siRNA-IMP-a2-a4 V2.00	0	13. siRNA-SC-10 PSPC1-A488 DAPI IMPa2-A546 _x_TileScan_001 (Stage 24 of 49)	00-teAtghStqEyXHLaWNQNyPX
4.55954e+006		Cell	2	0.000	1.000	729	13	siRNA-SC-10 PSPC1-A488 IMPa2-A546 DAPI 8C1-siRNA-IMP-a2-a4 V2.00	0	13. siRNA-SC-10 PSPC1-A488 DAPI IMPa2-A546 _x_TileScan_001 (Stage 24 of 49)	00-teAtghStqEyXHLaWNQNyPX
5.55213e+006		Cell	2	0.000	1.000	730	14	siRNA-SC-10 PSPC1-A488 IMPa2-A546 DAPI 8C1-siRNA-IMP-a2-a4 V2.00	0	13. siRNA-SC-10 PSPC1-A488 DAPI IMPa2-A546 _x_TileScan_001 (Stage 24 of 49)	00-teAtghStqEyXHLaWNQNyPX
6.43022e+006		Cell	2	0.000	1.000	731	15	siRNA-SC-10 PSPC1-A488 IMPa2-A546 DAPI 8C1-siRNA-IMP-a2-a4 V2.00	0	13. siRNA-SC-10 PSPC1-A488 DAPI IMPa2-A546 _x_TileScan_001 (Stage 24 of 49)	00-teAtghStqEyXHLaWNQNyPX
5.79281e+006		Cell	2	0.000	1.000	732	16	siRNA-SC-10 PSPC1-A488 IMPa2-A546 DAPI 8C1-siRNA-IMP-a2-a4 V2.00	0	13. siRNA-SC-10 PSPC1-A488 DAPI IMPa2-A546 _x_TileScan_001 (Stage 24 of 49)	00-teAtghStqEyXHLaWNQNyPX
8.29812e+006		Cell	2	0.000	1.000	733	17	siRNA-SC-10 PSPC1-A488 IMPa2-A546 DAPI 8C1-siRNA-IMP-a2-a4 V2.00	0	13. siRNA-SC-10 PSPC1-A488 DAPI IMPa2-A546 _x_TileScan_001 (Stage 24 of 49)	00-teAtghStqEyXHLaWNQNyPX
6.18155e+006		Cell	2	0.000	1.000	734	18	siRNA-SC-10 PSPC1-A488 IMPa2-A546 DAPI 8C1-siRNA-IMP-a2-a4 V2.00	0	13. siRNA-SC-10 PSPC1-A488 DAPI IMPa2-A546 _x_TileScan_001 (Stage 24 of 49)	00-teAtghStqEyXHLaWNQNyPX
5.0209e+006		Cell	2	0.000	1.000	735	19	siRNA-SC-10 PSPC1-A488 IMPa2-A546 DAPI 8C1-siRNA-IMP-a2-a4 V2.00	0	13. siRNA-SC-10 PSPC1-A488 DAPI IMPa2-A546 _x_TileScan_001 (Stage 24 of 49)	00-teAtghStqEyXHLaWNQNyPX
1.01624e+007		Cell	2	0.000	1.000	736	0	siRNA-SC-10 PSPC1-A488 IMPa2-A546 DAPI 8C1-siRNA-IMP-a2-a4 V2.00	0	13. siRNA-SC-10 PSPC1-A488 DAPI IMPa2-A546 _y_TileScan_001 (Stage 25 of 49)	00-c7KD2pRv8vpuPati2yFNn
5.53608e+006		Cell	2	0.000	1.000	737	1	siRNA-SC-10 PSPC1-A488 IMPa2-A546 DAPI 8C1-siRNA-IMP-a2-a4 V2.00	0	13. siRNA-SC-10 PSPC1-A488 DAPI IMPa2-A546 _y_TileScan_001 (Stage 25 of 49)	00-c7KD2pRv8vpuPati2yFNn
8.38096e+006		Cell	2	0.000	1.000	738	2	siRNA-SC-10 PSPC1-A488 IMPa2-A546 DAPI 8C1-siRNA-IMP-a2-a4 V2.00	0	13. siRNA-SC-10 PSPC1-A488 DAPI IMPa2-A546 _y_TileScan_001 (Stage 25 of 49)	00-c7KD2pRv8vpuPati2yFNn
8.58405e+006		Cell	2	0.000	1.000	739	3	siRNA-SC-10 PSPC1-A488 IMPa2-A546 DAPI 8C1-siRNA-IMP-a2-a4 V2.00	0	13. siRNA-SC-10 PSPC1-A488 DAPI IMPa2-A546 _y_TileScan_001 (Stage 25 of 49)	00-c7KD2pRv8vpuPati2yFNn
2.76868e+006		Cell	2	0.000	1.000	740	4	siRNA-SC-10 PSPC1-A488 IMPa2-A546 DAPI 8C1-siRNA-IMP-a2-a4 V2.00	0	13. siRNA-SC-10 PSPC1-A488 DAPI IMPa2-A546 _y_TileScan_001 (Stage 25 of 49)	00-c7KD2pRv8vpuPati2yFNn
2.41852e+006		Cell	2	0.000	1.000	741	5	siRNA-SC-10 PSPC1-A488 IMPa2-A546 DAPI 8C1-siRNA-IMP-a2-a4 V2.00	0	13. siRNA-SC-10 PSPC1-A488 DAPI IMPa2-A546 _y_TileScan_001 (Stage 25 of 49)	00-c7KD2pRv8vpuPati2yFNn
3.871e+006		Cell	2	0.000	1.000	742	6	siRNA-SC-10 PSPC1-A488 IMPa2-A546 DAPI 8C1-siRNA-IMP-a2-a4 V2.00	0	13. siRNA-SC-10 PSPC1-A488 DAPI IMPa2-A546 _y_TileScan_001 (Stage 25 of 49)	00-c7KD2pRv8vpuPati2yFNn
4.08107e+006		Cell	2	0.000	1.000	743	7	siRNA-SC-10 PSPC1-A488 IMPa2-A546 DAPI 8C1-siRNA-IMP-a2-a4 V2.00	0	13. siRNA-SC-10 PSPC1-A488 DAPI IMPa2-A546 _y_TileScan_001 (Stage 25 of 49)	00-c7KD2pRv8vpuPati2yFNn
1.41314e+006		Cell	2	0.000	1.000	744	8	siRNA-SC-10 PSPC1-A488 IMPa2-A546 DAPI 8C1-siRNA-IMP-a2-a4 V2.00	0	13. siRNA-SC-10 PSPC1-A488 DAPI IMPa2-A546 _y_TileScan_001 (Stage 25 of 49)	00-c7KD2pRv8vpuPati2yFNn
2.99185e+006		Cell	2	0.000	1.000	745	9	siRNA-SC-10 PSPC1-A488 IMPa2-A546 DAPI 8C1-siRNA-IMP-a2-a4 V2.00	0	13. siRNA-SC-10 PSPC1-A488 DAPI IMPa2-A546 _y_TileScan_001 (Stage 25 of 49)	00-c7KD2pRv8vpuPati2yFNn
4.49526e+006		Cell	2	0.000	1.000	746	10	siRNA-SC-10 PSPC1-A488 IMPa2-A546 DAPI 8C1-siRNA-IMP-a2-a4 V2.00	0	13. siRNA-SC-10 PSPC1-A488 DAPI IMPa2-A546 _y_TileScan_001 (Stage 25 of 49)	00-c7KD2pRv8vpuPati2yFNn
3.45878e+006		Cell	2	0.000	1.000	747	11	siRNA-SC-10 PSPC1-A488 IMPa2-A546 DAPI 8C1-siRNA-IMP-a2-a4 V2.00	0	13. siRNA-SC-10 PSPC1-A488 DAPI IMPa2-A546 _y_TileScan_001 (Stage 25 of 49)	00-c7KD2pRv8vpuPati2yFNn
3.74424e+006		Cell	2	0.000	1.000	748	12	siRNA-SC-10 PSPC1-A488 IMPa2-A546 DAPI 8C1-siRNA-IMP-a2-a4 V2.00	0	13. siRNA-SC-10 PSPC1-A488 DAPI IMPa2-A546 _y_TileScan_001 (Stage 25 of 49)	00-c7KD2pRv8vpuPati2yFNn
5.17762e+006		Cell	2	0.000	1.000	749	13	siRNA-SC-10 PSPC1-A488 IMPa2-A546 DAPI 8C1-siRNA-IMP-a2-a4 V2.00	0	13. siRNA-SC-10 PSPC1-A488 DAPI IMPa2-A546 _y_TileScan_001 (Stage 25 of 49)	00-c7KD2pRv8vpuPati2yFNn
5.81685e+006		Cell	2	0.000	1.000	750	14	siRNA-SC-10 PSPC1-A488 IMPa2-A546 DAPI 8C1-siRNA-IMP-a2-a4 V2.00	0	13. siRNA-SC-10 PSPC1-A488 DAPI IMPa2-A546 _y_TileScan_001 (Stage 25 of 49)	00-c7KD2pRv8vpuPati2yFNn
2.45682e+006		Cell	2	0.000	1.000	751	15	siRNA-SC-10 PSPC1-A488 IMPa2-A546 DAPI 8C1-siRNA-IMP-a2-a4 V2.00	0	13. siRNA-SC-10 PSPC1-A488 DAPI IMPa2-A546 _y_TileScan_001 (Stage 25 of 49)	00-c7KD2pRv8vpuPati2yFNn
2.26106e+006		Cell	2	0.000	1.000	752	0	siRNA-SC-10 PSPC1-A488 IMPa2-A546 DAPI 8C1-siRNA-IMP-a2-a4 V2.00	0	13. siRNA-SC-10 PSPC1-A488 DAPI IMPa2-A546 _z_TileScan_001 (Stage 26 of 49)	00-Qu5o7Hqmoh5XiBfAjSJXpW
1.53155e+006		Cell	2	0.000	1.000	753	1	siRNA-SC-10 PSPC1-A488 IMPa2-A546 DAPI 8C1-siRNA-IMP-a2-a4 V2.00	0	13. siRNA-SC-10 PSPC1-A488 DAPI IMPa2-A546 _z_TileScan_001 (Stage 26 of 49)	00-Qu5o7Hqmoh5XiBfAjSJXpW
1.26392e+006		Cell	2	0.000	1.000	754	2	siRNA-SC-10 PSPC1-A488 IMPa2-A546 DAPI 8C1-siRNA-IMP-a2-a4 V2.00	0	13. siRNA-SC-10 PSPC1-A488 DAPI IMPa2-A546 _z_TileScan_001 (Stage 26 of 49)	00-Qu5o7Hqmoh5XiBfAjSJXpW
1.80932e+007		Cell	2	0.000	1.000	755	3	siRNA-SC-10 PSPC1-A488 IMPa2-A546 DAPI 8C1-siRNA-IMP-a2-a4 V2.00	0	13. siRNA-SC-10 PSPC1-A488 DAPI IMPa2-A546 _z_TileScan_001 (Stage 26 of 49)	00-Qu5o7Hqmoh5XiBfAjSJXpW
8.2149e+006		Cell	2	0.000	1.000	756	4	siRNA-SC-10 PSPC1-A488 IMPa2-A546 DAPI 8C1-siRNA-IMP-a2-a4 V2.00	0	13. siRNA-SC-10 PSPC1-A488 DAPI IMPa2-A546 _z_TileScan_001 (Stage 26 of 49)	00-Qu5o7Hqmoh5XiBfAjSJXpW
2.04915e+006		Cell	2	0.000	1.000	757	5	siRNA-SC-10 PSPC1-A488 IMPa2-A546 DAPI 8C1-siRNA-IMP-a2-a4 V2.00	0	13. siRNA-SC-10 PSPC1-A488 DAPI IMPa2-A546 _z_TileScan_001 (Stage 26 of 49)	00-Qu5o7Hqmoh5XiBfAjSJXpW
637055		Cell	2	0.000	1.000	758	6	siRNA-SC-10 PSPC1-A488 IMPa2-A546 DAPI 8C1-siRNA-IMP-a2-a4 V2.00	0	13. siRNA-SC-10 PSPC1-A488 DAPI IMPa2-A546 _z_TileScan_001 (Stage 26 of 49)	00-Qu5o7Hqmoh5XiBfAjSJXpW
4.76772e+006		Cell	2	0.000	1.000	759	7	siRNA-SC-10 PSPC1-A488 IMPa2-A546 DAPI 8C1-siRNA-IMP-a2-a4 V2.00	0	13. siRNA-SC-10 PSPC1-A488 DAPI IMPa2-A546 _z_TileScan_001 (Stage 26 of 49)	00-Qu5o7Hqmoh5XiBfAjSJXpW
9.09078e+006		Cell	2	0.000	1.000	760	8	siRNA-SC-10 PSPC1-A488 IMPa2-A546 DAPI 8C1-siRNA-IMP-a2-a4 V2.00	0	13. siRNA-SC-10 PSPC1-A488 DAPI IMPa2-A546 _z_TileScan_001 (Stage 26 of 49)	00-Qu5o7Hqmoh5XiBfAjSJXpW
1.6644e+006		Cell	2	0.000	1.000	761	9	siRNA-SC-10 PSPC1-A488 IMPa2-A546 DAPI 8C1-siRNA-IMP-a2-a4 V2.00	0	13. siRNA-SC-10 PSPC1-A488 DAPI IMPa2-A546 _z_TileScan_001 (Stage 26 of 49)	00-Qu5o7Hqmoh5XiBfAjSJXpW
