# Supplementary material for: Development of a pipeline for automated, high-throughput analysis of paraspeckle proteins reveals specific roles for importin α proteins
Source: Sci Rep. 2017 Feb 27;7:43323. doi: 10.1038/srep43323 (PMC5379994; doi:10.1038/srep43323)
Supplement: Supplementary Dataset SD1-F [file srep43323-s8.zip › I8P/8C1-siRNA-IMPa2-PSPC1/_/siRNA-SC-10 PSPC1-A488 IMPa2-A546 DAPI 8C1-siRNA-IMP-a2-a4 V2.00_Statistics/siRNA-SC-10 PSPC1-A488 IMPa2-A546 DAPI 8C1-siRNA-IMP-a2-a4 V2.00_Cell_Cytoplasm_Number_of_Vesicles_VesicleType=_Vesicles_Paraspeckle.csv]

Cell Cytoplasm Number of Vesicles VesicleType= Vesicles Paraspeckle
====================
Value	Unit	Category	Birth [s]	Death [s]	VesicleType	ID	OriginalID	Original Component Name	Original Component ID	Original Image Name	Original Image ID
29	um	Cell	0.000	1.000	Vesicles Paraspeckle	0	0	siRNA-SC-10 PSPC1-A488 IMPa2-A546 DAPI 8C1-siRNA-IMP-a2-a4 V2.00	0	13. siRNA-SC-10 PSPC1-A488 DAPI IMPa2-A546 _a_TileScan_001 (Stage 1 of 49)	00-ZiFr9g6y3hsnXZ26qkr6yN
41	um	Cell	0.000	1.000	Vesicles Paraspeckle	1	1	siRNA-SC-10 PSPC1-A488 IMPa2-A546 DAPI 8C1-siRNA-IMP-a2-a4 V2.00	0	13. siRNA-SC-10 PSPC1-A488 DAPI IMPa2-A546 _a_TileScan_001 (Stage 1 of 49)	00-ZiFr9g6y3hsnXZ26qkr6yN
14	um	Cell	0.000	1.000	Vesicles Paraspeckle	2	2	siRNA-SC-10 PSPC1-A488 IMPa2-A546 DAPI 8C1-siRNA-IMP-a2-a4 V2.00	0	13. siRNA-SC-10 PSPC1-A488 DAPI IMPa2-A546 _a_TileScan_001 (Stage 1 of 49)	00-ZiFr9g6y3hsnXZ26qkr6yN
20	um	Cell	0.000	1.000	Vesicles Paraspeckle	3	3	siRNA-SC-10 PSPC1-A488 IMPa2-A546 DAPI 8C1-siRNA-IMP-a2-a4 V2.00	0	13. siRNA-SC-10 PSPC1-A488 DAPI IMPa2-A546 _a_TileScan_001 (Stage 1 of 49)	00-ZiFr9g6y3hsnXZ26qkr6yN
0	um	Cell	0.000	1.000	Vesicles Paraspeckle	4	4	siRNA-SC-10 PSPC1-A488 IMPa2-A546 DAPI 8C1-siRNA-IMP-a2-a4 V2.00	0	13. siRNA-SC-10 PSPC1-A488 DAPI IMPa2-A546 _a_TileScan_001 (Stage 1 of 49)	00-ZiFr9g6y3hsnXZ26qkr6yN
5	um	Cell	0.000	1.000	Vesicles Paraspeckle	5	5	siRNA-SC-10 PSPC1-A488 IMPa2-A546 DAPI 8C1-siRNA-IMP-a2-a4 V2.00	0	13. siRNA-SC-10 PSPC1-A488 DAPI IMPa2-A546 _a_TileScan_001 (Stage 1 of 49)	00-ZiFr9g6y3hsnXZ26qkr6yN
3	um	Cell	0.000	1.000	Vesicles Paraspeckle	6	6	siRNA-SC-10 PSPC1-A488 IMPa2-A546 DAPI 8C1-siRNA-IMP-a2-a4 V2.00	0	13. siRNA-SC-10 PSPC1-A488 DAPI IMPa2-A546 _a_TileScan_001 (Stage 1 of 49)	00-ZiFr9g6y3hsnXZ26qkr6yN
9	um	Cell	0.000	1.000	Vesicles Paraspeckle	7	7	siRNA-SC-10 PSPC1-A488 IMPa2-A546 DAPI 8C1-siRNA-IMP-a2-a4 V2.00	0	13. siRNA-SC-10 PSPC1-A488 DAPI IMPa2-A546 _a_TileScan_001 (Stage 1 of 49)	00-ZiFr9g6y3hsnXZ26qkr6yN
17	um	Cell	0.000	1.000	Vesicles Paraspeckle	8	8	siRNA-SC-10 PSPC1-A488 IMPa2-A546 DAPI 8C1-siRNA-IMP-a2-a4 V2.00	0	13. siRNA-SC-10 PSPC1-A488 DAPI IMPa2-A546 _a_TileScan_001 (Stage 1 of 49)	00-ZiFr9g6y3hsnXZ26qkr6yN
0	um	Cell	0.000	1.000	Vesicles Paraspeckle	9	9	siRNA-SC-10 PSPC1-A488 IMPa2-A546 DAPI 8C1-siRNA-IMP-a2-a4 V2.00	0	13. siRNA-SC-10 PSPC1-A488 DAPI IMPa2-A546 _a_TileScan_001 (Stage 1 of 49)	00-ZiFr9g6y3hsnXZ26qkr6yN
1	um	Cell	0.000	1.000	Vesicles Paraspeckle	10	10	siRNA-SC-10 PSPC1-A488 IMPa2-A546 DAPI 8C1-siRNA-IMP-a2-a4 V2.00	0	13. siRNA-SC-10 PSPC1-A488 DAPI IMPa2-A546 _a_TileScan_001 (Stage 1 of 49)	00-ZiFr9g6y3hsnXZ26qkr6yN
2	um	Cell	0.000	1.000	Vesicles Paraspeckle	11	11	siRNA-SC-10 PSPC1-A488 IMPa2-A546 DAPI 8C1-siRNA-IMP-a2-a4 V2.00	0	13. siRNA-SC-10 PSPC1-A488 DAPI IMPa2-A546 _a_TileScan_001 (Stage 1 of 49)	00-ZiFr9g6y3hsnXZ26qkr6yN
5	um	Cell	0.000	1.000	Vesicles Paraspeckle	12	12	siRNA-SC-10 PSPC1-A488 IMPa2-A546 DAPI 8C1-siRNA-IMP-a2-a4 V2.00	0	13. siRNA-SC-10 PSPC1-A488 DAPI IMPa2-A546 _a_TileScan_001 (Stage 1 of 49)	00-ZiFr9g6y3hsnXZ26qkr6yN
0	um	Cell	0.000	1.000	Vesicles Paraspeckle	13	13	siRNA-SC-10 PSPC1-A488 IMPa2-A546 DAPI 8C1-siRNA-IMP-a2-a4 V2.00	0	13. siRNA-SC-10 PSPC1-A488 DAPI IMPa2-A546 _a_TileScan_001 (Stage 1 of 49)	00-ZiFr9g6y3hsnXZ26qkr6yN
0	um	Cell	0.000	1.000	Vesicles Paraspeckle	14	14	siRNA-SC-10 PSPC1-A488 IMPa2-A546 DAPI 8C1-siRNA-IMP-a2-a4 V2.00	0	13. siRNA-SC-10 PSPC1-A488 DAPI IMPa2-A546 _a_TileScan_001 (Stage 1 of 49)	00-ZiFr9g6y3hsnXZ26qkr6yN
0	um	Cell	0.000	1.000	Vesicles Paraspeckle	15	15	siRNA-SC-10 PSPC1-A488 IMPa2-A546 DAPI 8C1-siRNA-IMP-a2-a4 V2.00	0	13. siRNA-SC-10 PSPC1-A488 DAPI IMPa2-A546 _a_TileScan_001 (Stage 1 of 49)	00-ZiFr9g6y3hsnXZ26qkr6yN
15	um	Cell	0.000	1.000	Vesicles Paraspeckle	16	16	siRNA-SC-10 PSPC1-A488 IMPa2-A546 DAPI 8C1-siRNA-IMP-a2-a4 V2.00	0	13. siRNA-SC-10 PSPC1-A488 DAPI IMPa2-A546 _a_TileScan_001 (Stage 1 of 49)	00-ZiFr9g6y3hsnXZ26qkr6yN
1	um	Cell	0.000	1.000	Vesicles Paraspeckle	17	17	siRNA-SC-10 PSPC1-A488 IMPa2-A546 DAPI 8C1-siRNA-IMP-a2-a4 V2.00	0	13. siRNA-SC-10 PSPC1-A488 DAPI IMPa2-A546 _a_TileScan_001 (Stage 1 of 49)	00-ZiFr9g6y3hsnXZ26qkr6yN
13	um	Cell	0.000	1.000	Vesicles Paraspeckle	18	18	siRNA-SC-10 PSPC1-A488 IMPa2-A546 DAPI 8C1-siRNA-IMP-a2-a4 V2.00	0	13. siRNA-SC-10 PSPC1-A488 DAPI IMPa2-A546 _a_TileScan_001 (Stage 1 of 49)	00-ZiFr9g6y3hsnXZ26qkr6yN
11	um	Cell	0.000	1.000	Vesicles Paraspeckle	19	19	siRNA-SC-10 PSPC1-A488 IMPa2-A546 DAPI 8C1-siRNA-IMP-a2-a4 V2.00	0	13. siRNA-SC-10 PSPC1-A488 DAPI IMPa2-A546 _a_TileScan_001 (Stage 1 of 49)	00-ZiFr9g6y3hsnXZ26qkr6yN
1	um	Cell	0.000	1.000	Vesicles Paraspeckle	20	20	siRNA-SC-10 PSPC1-A488 IMPa2-A546 DAPI 8C1-siRNA-IMP-a2-a4 V2.00	0	13. siRNA-SC-10 PSPC1-A488 DAPI IMPa2-A546 _a_TileScan_001 (Stage 1 of 49)	00-ZiFr9g6y3hsnXZ26qkr6yN
0	um	Cell	0.000	1.000	Vesicles Paraspeckle	21	21	siRNA-SC-10 PSPC1-A488 IMPa2-A546 DAPI 8C1-siRNA-IMP-a2-a4 V2.00	0	13. siRNA-SC-10 PSPC1-A488 DAPI IMPa2-A546 _a_TileScan_001 (Stage 1 of 49)	00-ZiFr9g6y3hsnXZ26qkr6yN
0	um	Cell	0.000	1.000	Vesicles Paraspeckle	22	0	siRNA-SC-10 PSPC1-A488 IMPa2-A546 DAPI 8C1-siRNA-IMP-a2-a4 V2.00	0	13. siRNA-SC-10 PSPC1-A488 DAPI IMPa2-A546 _aa_TileScan_001 (Stage 27 of 49)	00-S9cUQqGwFStNfqChPraj26
4	um	Cell	0.000	1.000	Vesicles Paraspeckle	23	1	siRNA-SC-10 PSPC1-A488 IMPa2-A546 DAPI 8C1-siRNA-IMP-a2-a4 V2.00	0	13. siRNA-SC-10 PSPC1-A488 DAPI IMPa2-A546 _aa_TileScan_001 (Stage 27 of 49)	00-S9cUQqGwFStNfqChPraj26
9	um	Cell	0.000	1.000	Vesicles Paraspeckle	24	2	siRNA-SC-10 PSPC1-A488 IMPa2-A546 DAPI 8C1-siRNA-IMP-a2-a4 V2.00	0	13. siRNA-SC-10 PSPC1-A488 DAPI IMPa2-A546 _aa_TileScan_001 (Stage 27 of 49)	00-S9cUQqGwFStNfqChPraj26
1	um	Cell	0.000	1.000	Vesicles Paraspeckle	25	3	siRNA-SC-10 PSPC1-A488 IMPa2-A546 DAPI 8C1-siRNA-IMP-a2-a4 V2.00	0	13. siRNA-SC-10 PSPC1-A488 DAPI IMPa2-A546 _aa_TileScan_001 (Stage 27 of 49)	00-S9cUQqGwFStNfqChPraj26
20	um	Cell	0.000	1.000	Vesicles Paraspeckle	26	4	siRNA-SC-10 PSPC1-A488 IMPa2-A546 DAPI 8C1-siRNA-IMP-a2-a4 V2.00	0	13. siRNA-SC-10 PSPC1-A488 DAPI IMPa2-A546 _aa_TileScan_001 (Stage 27 of 49)	00-S9cUQqGwFStNfqChPraj26
6	um	Cell	0.000	1.000	Vesicles Paraspeckle	27	5	siRNA-SC-10 PSPC1-A488 IMPa2-A546 DAPI 8C1-siRNA-IMP-a2-a4 V2.00	0	13. siRNA-SC-10 PSPC1-A488 DAPI IMPa2-A546 _aa_TileScan_001 (Stage 27 of 49)	00-S9cUQqGwFStNfqChPraj26
0	um	Cell	0.000	1.000	Vesicles Paraspeckle	28	6	siRNA-SC-10 PSPC1-A488 IMPa2-A546 DAPI 8C1-siRNA-IMP-a2-a4 V2.00	0	13. siRNA-SC-10 PSPC1-A488 DAPI IMPa2-A546 _aa_TileScan_001 (Stage 27 of 49)	00-S9cUQqGwFStNfqChPraj26
20	um	Cell	0.000	1.000	Vesicles Paraspeckle	29	7	siRNA-SC-10 PSPC1-A488 IMPa2-A546 DAPI 8C1-siRNA-IMP-a2-a4 V2.00	0	13. siRNA-SC-10 PSPC1-A488 DAPI IMPa2-A546 _aa_TileScan_001 (Stage 27 of 49)	00-S9cUQqGwFStNfqChPraj26
2	um	Cell	0.000	1.000	Vesicles Paraspeckle	30	8	siRNA-SC-10 PSPC1-A488 IMPa2-A546 DAPI 8C1-siRNA-IMP-a2-a4 V2.00	0	13. siRNA-SC-10 PSPC1-A488 DAPI IMPa2-A546 _aa_TileScan_001 (Stage 27 of 49)	00-S9cUQqGwFStNfqChPraj26
3	um	Cell	0.000	1.000	Vesicles Paraspeckle	31	9	siRNA-SC-10 PSPC1-A488 IMPa2-A546 DAPI 8C1-siRNA-IMP-a2-a4 V2.00	0	13. siRNA-SC-10 PSPC1-A488 DAPI IMPa2-A546 _aa_TileScan_001 (Stage 27 of 49)	00-S9cUQqGwFStNfqChPraj26
3	um	Cell	0.000	1.000	Vesicles Paraspeckle	32	10	siRNA-SC-10 PSPC1-A488 IMPa2-A546 DAPI 8C1-siRNA-IMP-a2-a4 V2.00	0	13. siRNA-SC-10 PSPC1-A488 DAPI IMPa2-A546 _aa_TileScan_001 (Stage 27 of 49)	00-S9cUQqGwFStNfqChPraj26
36	um	Cell	0.000	1.000	Vesicles Paraspeckle	33	11	siRNA-SC-10 PSPC1-A488 IMPa2-A546 DAPI 8C1-siRNA-IMP-a2-a4 V2.00	0	13. siRNA-SC-10 PSPC1-A488 DAPI IMPa2-A546 _aa_TileScan_001 (Stage 27 of 49)	00-S9cUQqGwFStNfqChPraj26
1	um	Cell	0.000	1.000	Vesicles Paraspeckle	34	12	siRNA-SC-10 PSPC1-A488 IMPa2-A546 DAPI 8C1-siRNA-IMP-a2-a4 V2.00	0	13. siRNA-SC-10 PSPC1-A488 DAPI IMPa2-A546 _aa_TileScan_001 (Stage 27 of 49)	00-S9cUQqGwFStNfqChPraj26
2	um	Cell	0.000	1.000	Vesicles Paraspeckle	35	13	siRNA-SC-10 PSPC1-A488 IMPa2-A546 DAPI 8C1-siRNA-IMP-a2-a4 V2.00	0	13. siRNA-SC-10 PSPC1-A488 DAPI IMPa2-A546 _aa_TileScan_001 (Stage 27 of 49)	00-S9cUQqGwFStNfqChPraj26
25	um	Cell	0.000	1.000	Vesicles Paraspeckle	36	14	siRNA-SC-10 PSPC1-A488 IMPa2-A546 DAPI 8C1-siRNA-IMP-a2-a4 V2.00	0	13. siRNA-SC-10 PSPC1-A488 DAPI IMPa2-A546 _aa_TileScan_001 (Stage 27 of 49)	00-S9cUQqGwFStNfqChPraj26
8	um	Cell	0.000	1.000	Vesicles Paraspeckle	37	15	siRNA-SC-10 PSPC1-A488 IMPa2-A546 DAPI 8C1-siRNA-IMP-a2-a4 V2.00	0	13. siRNA-SC-10 PSPC1-A488 DAPI IMPa2-A546 _aa_TileScan_001 (Stage 27 of 49)	00-S9cUQqGwFStNfqChPraj26
0	um	Cell	0.000	1.000	Vesicles Paraspeckle	38	16	siRNA-SC-10 PSPC1-A488 IMPa2-A546 DAPI 8C1-siRNA-IMP-a2-a4 V2.00	0	13. siRNA-SC-10 PSPC1-A488 DAPI IMPa2-A546 _aa_TileScan_001 (Stage 27 of 49)	00-S9cUQqGwFStNfqChPraj26
1	um	Cell	0.000	1.000	Vesicles Paraspeckle	39	0	siRNA-SC-10 PSPC1-A488 IMPa2-A546 DAPI 8C1-siRNA-IMP-a2-a4 V2.00	0	13. siRNA-SC-10 PSPC1-A488 DAPI IMPa2-A546 _ab_TileScan_001 (Stage 28 of 49)	00-FrMhDCJc5CK7zq2gBpMKVR
2	um	Cell	0.000	1.000	Vesicles Paraspeckle	40	1	siRNA-SC-10 PSPC1-A488 IMPa2-A546 DAPI 8C1-siRNA-IMP-a2-a4 V2.00	0	13. siRNA-SC-10 PSPC1-A488 DAPI IMPa2-A546 _ab_TileScan_001 (Stage 28 of 49)	00-FrMhDCJc5CK7zq2gBpMKVR
137	um	Cell	0.000	1.000	Vesicles Paraspeckle	41	2	siRNA-SC-10 PSPC1-A488 IMPa2-A546 DAPI 8C1-siRNA-IMP-a2-a4 V2.00	0	13. siRNA-SC-10 PSPC1-A488 DAPI IMPa2-A546 _ab_TileScan_001 (Stage 28 of 49)	00-FrMhDCJc5CK7zq2gBpMKVR
13	um	Cell	0.000	1.000	Vesicles Paraspeckle	42	3	siRNA-SC-10 PSPC1-A488 IMPa2-A546 DAPI 8C1-siRNA-IMP-a2-a4 V2.00	0	13. siRNA-SC-10 PSPC1-A488 DAPI IMPa2-A546 _ab_TileScan_001 (Stage 28 of 49)	00-FrMhDCJc5CK7zq2gBpMKVR
3	um	Cell	0.000	1.000	Vesicles Paraspeckle	43	4	siRNA-SC-10 PSPC1-A488 IMPa2-A546 DAPI 8C1-siRNA-IMP-a2-a4 V2.00	0	13. siRNA-SC-10 PSPC1-A488 DAPI IMPa2-A546 _ab_TileScan_001 (Stage 28 of 49)	00-FrMhDCJc5CK7zq2gBpMKVR
2	um	Cell	0.000	1.000	Vesicles Paraspeckle	44	5	siRNA-SC-10 PSPC1-A488 IMPa2-A546 DAPI 8C1-siRNA-IMP-a2-a4 V2.00	0	13. siRNA-SC-10 PSPC1-A488 DAPI IMPa2-A546 _ab_TileScan_001 (Stage 28 of 49)	00-FrMhDCJc5CK7zq2gBpMKVR
6	um	Cell	0.000	1.000	Vesicles Paraspeckle	45	6	siRNA-SC-10 PSPC1-A488 IMPa2-A546 DAPI 8C1-siRNA-IMP-a2-a4 V2.00	0	13. siRNA-SC-10 PSPC1-A488 DAPI IMPa2-A546 _ab_TileScan_001 (Stage 28 of 49)	00-FrMhDCJc5CK7zq2gBpMKVR
1	um	Cell	0.000	1.000	Vesicles Paraspeckle	46	7	siRNA-SC-10 PSPC1-A488 IMPa2-A546 DAPI 8C1-siRNA-IMP-a2-a4 V2.00	0	13. siRNA-SC-10 PSPC1-A488 DAPI IMPa2-A546 _ab_TileScan_001 (Stage 28 of 49)	00-FrMhDCJc5CK7zq2gBpMKVR
0	um	Cell	0.000	1.000	Vesicles Paraspeckle	47	8	siRNA-SC-10 PSPC1-A488 IMPa2-A546 DAPI 8C1-siRNA-IMP-a2-a4 V2.00	0	13. siRNA-SC-10 PSPC1-A488 DAPI IMPa2-A546 _ab_TileScan_001 (Stage 28 of 49)	00-FrMhDCJc5CK7zq2gBpMKVR
90	um	Cell	0.000	1.000	Vesicles Paraspeckle	48	9	siRNA-SC-10 PSPC1-A488 IMPa2-A546 DAPI 8C1-siRNA-IMP-a2-a4 V2.00	0	13. siRNA-SC-10 PSPC1-A488 DAPI IMPa2-A546 _ab_TileScan_001 (Stage 28 of 49)	00-FrMhDCJc5CK7zq2gBpMKVR
0	um	Cell	0.000	1.000	Vesicles Paraspeckle	49	10	siRNA-SC-10 PSPC1-A488 IMPa2-A546 DAPI 8C1-siRNA-IMP-a2-a4 V2.00	0	13. siRNA-SC-10 PSPC1-A488 DAPI IMPa2-A546 _ab_TileScan_001 (Stage 28 of 49)	00-FrMhDCJc5CK7zq2gBpMKVR
87	um	Cell	0.000	1.000	Vesicles Paraspeckle	50	11	siRNA-SC-10 PSPC1-A488 IMPa2-A546 DAPI 8C1-siRNA-IMP-a2-a4 V2.00	0	13. siRNA-SC-10 PSPC1-A488 DAPI IMPa2-A546 _ab_TileScan_001 (Stage 28 of 49)	00-FrMhDCJc5CK7zq2gBpMKVR
6	um	Cell	0.000	1.000	Vesicles Paraspeckle	51	12	siRNA-SC-10 PSPC1-A488 IMPa2-A546 DAPI 8C1-siRNA-IMP-a2-a4 V2.00	0	13. siRNA-SC-10 PSPC1-A488 DAPI IMPa2-A546 _ab_TileScan_001 (Stage 28 of 49)	00-FrMhDCJc5CK7zq2gBpMKVR
17	um	Cell	0.000	1.000	Vesicles Paraspeckle	52	13	siRNA-SC-10 PSPC1-A488 IMPa2-A546 DAPI 8C1-siRNA-IMP-a2-a4 V2.00	0	13. siRNA-SC-10 PSPC1-A488 DAPI IMPa2-A546 _ab_TileScan_001 (Stage 28 of 49)	00-FrMhDCJc5CK7zq2gBpMKVR
3	um	Cell	0.000	1.000	Vesicles Paraspeckle	53	14	siRNA-SC-10 PSPC1-A488 IMPa2-A546 DAPI 8C1-siRNA-IMP-a2-a4 V2.00	0	13. siRNA-SC-10 PSPC1-A488 DAPI IMPa2-A546 _ab_TileScan_001 (Stage 28 of 49)	00-FrMhDCJc5CK7zq2gBpMKVR
11	um	Cell	0.000	1.000	Vesicles Paraspeckle	54	15	siRNA-SC-10 PSPC1-A488 IMPa2-A546 DAPI 8C1-siRNA-IMP-a2-a4 V2.00	0	13. siRNA-SC-10 PSPC1-A488 DAPI IMPa2-A546 _ab_TileScan_001 (Stage 28 of 49)	00-FrMhDCJc5CK7zq2gBpMKVR
0	um	Cell	0.000	1.000	Vesicles Paraspeckle	55	16	siRNA-SC-10 PSPC1-A488 IMPa2-A546 DAPI 8C1-siRNA-IMP-a2-a4 V2.00	0	13. siRNA-SC-10 PSPC1-A488 DAPI IMPa2-A546 _ab_TileScan_001 (Stage 28 of 49)	00-FrMhDCJc5CK7zq2gBpMKVR
3	um	Cell	0.000	1.000	Vesicles Paraspeckle	56	17	siRNA-SC-10 PSPC1-A488 IMPa2-A546 DAPI 8C1-siRNA-IMP-a2-a4 V2.00	0	13. siRNA-SC-10 PSPC1-A488 DAPI IMPa2-A546 _ab_TileScan_001 (Stage 28 of 49)	00-FrMhDCJc5CK7zq2gBpMKVR
36	um	Cell	0.000	1.000	Vesicles Paraspeckle	57	18	siRNA-SC-10 PSPC1-A488 IMPa2-A546 DAPI 8C1-siRNA-IMP-a2-a4 V2.00	0	13. siRNA-SC-10 PSPC1-A488 DAPI IMPa2-A546 _ab_TileScan_001 (Stage 28 of 49)	00-FrMhDCJc5CK7zq2gBpMKVR
67	um	Cell	0.000	1.000	Vesicles Paraspeckle	58	0	siRNA-SC-10 PSPC1-A488 IMPa2-A546 DAPI 8C1-siRNA-IMP-a2-a4 V2.00	0	13. siRNA-SC-10 PSPC1-A488 DAPI IMPa2-A546 _ac_TileScan_001 (Stage 29 of 49)	00-P3HVk8grWYkFotCGca9VoN
20	um	Cell	0.000	1.000	Vesicles Paraspeckle	59	1	siRNA-SC-10 PSPC1-A488 IMPa2-A546 DAPI 8C1-siRNA-IMP-a2-a4 V2.00	0	13. siRNA-SC-10 PSPC1-A488 DAPI IMPa2-A546 _ac_TileScan_001 (Stage 29 of 49)	00-P3HVk8grWYkFotCGca9VoN
28	um	Cell	0.000	1.000	Vesicles Paraspeckle	60	2	siRNA-SC-10 PSPC1-A488 IMPa2-A546 DAPI 8C1-siRNA-IMP-a2-a4 V2.00	0	13. siRNA-SC-10 PSPC1-A488 DAPI IMPa2-A546 _ac_TileScan_001 (Stage 29 of 49)	00-P3HVk8grWYkFotCGca9VoN
14	um	Cell	0.000	1.000	Vesicles Paraspeckle	61	3	siRNA-SC-10 PSPC1-A488 IMPa2-A546 DAPI 8C1-siRNA-IMP-a2-a4 V2.00	0	13. siRNA-SC-10 PSPC1-A488 DAPI IMPa2-A546 _ac_TileScan_001 (Stage 29 of 49)	00-P3HVk8grWYkFotCGca9VoN
100	um	Cell	0.000	1.000	Vesicles Paraspeckle	62	4	siRNA-SC-10 PSPC1-A488 IMPa2-A546 DAPI 8C1-siRNA-IMP-a2-a4 V2.00	0	13. siRNA-SC-10 PSPC1-A488 DAPI IMPa2-A546 _ac_TileScan_001 (Stage 29 of 49)	00-P3HVk8grWYkFotCGca9VoN
1	um	Cell	0.000	1.000	Vesicles Paraspeckle	63	5	siRNA-SC-10 PSPC1-A488 IMPa2-A546 DAPI 8C1-siRNA-IMP-a2-a4 V2.00	0	13. siRNA-SC-10 PSPC1-A488 DAPI IMPa2-A546 _ac_TileScan_001 (Stage 29 of 49)	00-P3HVk8grWYkFotCGca9VoN
5	um	Cell	0.000	1.000	Vesicles Paraspeckle	64	6	siRNA-SC-10 PSPC1-A488 IMPa2-A546 DAPI 8C1-siRNA-IMP-a2-a4 V2.00	0	13. siRNA-SC-10 PSPC1-A488 DAPI IMPa2-A546 _ac_TileScan_001 (Stage 29 of 49)	00-P3HVk8grWYkFotCGca9VoN
15	um	Cell	0.000	1.000	Vesicles Paraspeckle	65	7	siRNA-SC-10 PSPC1-A488 IMPa2-A546 DAPI 8C1-siRNA-IMP-a2-a4 V2.00	0	13. siRNA-SC-10 PSPC1-A488 DAPI IMPa2-A546 _ac_TileScan_001 (Stage 29 of 49)	00-P3HVk8grWYkFotCGca9VoN
6	um	Cell	0.000	1.000	Vesicles Paraspeckle	66	8	siRNA-SC-10 PSPC1-A488 IMPa2-A546 DAPI 8C1-siRNA-IMP-a2-a4 V2.00	0	13. siRNA-SC-10 PSPC1-A488 DAPI IMPa2-A546 _ac_TileScan_001 (Stage 29 of 49)	00-P3HVk8grWYkFotCGca9VoN
3	um	Cell	0.000	1.000	Vesicles Paraspeckle	67	9	siRNA-SC-10 PSPC1-A488 IMPa2-A546 DAPI 8C1-siRNA-IMP-a2-a4 V2.00	0	13. siRNA-SC-10 PSPC1-A488 DAPI IMPa2-A546 _ac_TileScan_001 (Stage 29 of 49)	00-P3HVk8grWYkFotCGca9VoN
2	um	Cell	0.000	1.000	Vesicles Paraspeckle	68	10	siRNA-SC-10 PSPC1-A488 IMPa2-A546 DAPI 8C1-siRNA-IMP-a2-a4 V2.00	0	13. siRNA-SC-10 PSPC1-A488 DAPI IMPa2-A546 _ac_TileScan_001 (Stage 29 of 49)	00-P3HVk8grWYkFotCGca9VoN
9	um	Cell	0.000	1.000	Vesicles Paraspeckle	69	11	siRNA-SC-10 PSPC1-A488 IMPa2-A546 DAPI 8C1-siRNA-IMP-a2-a4 V2.00	0	13. siRNA-SC-10 PSPC1-A488 DAPI IMPa2-A546 _ac_TileScan_001 (Stage 29 of 49)	00-P3HVk8grWYkFotCGca9VoN
5	um	Cell	0.000	1.000	Vesicles Paraspeckle	70	12	siRNA-SC-10 PSPC1-A488 IMPa2-A546 DAPI 8C1-siRNA-IMP-a2-a4 V2.00	0	13. siRNA-SC-10 PSPC1-A488 DAPI IMPa2-A546 _ac_TileScan_001 (Stage 29 of 49)	00-P3HVk8grWYkFotCGca9VoN
13	um	Cell	0.000	1.000	Vesicles Paraspeckle	71	13	siRNA-SC-10 PSPC1-A488 IMPa2-A546 DAPI 8C1-siRNA-IMP-a2-a4 V2.00	0	13. siRNA-SC-10 PSPC1-A488 DAPI IMPa2-A546 _ac_TileScan_001 (Stage 29 of 49)	00-P3HVk8grWYkFotCGca9VoN
4	um	Cell	0.000	1.000	Vesicles Paraspeckle	72	14	siRNA-SC-10 PSPC1-A488 IMPa2-A546 DAPI 8C1-siRNA-IMP-a2-a4 V2.00	0	13. siRNA-SC-10 PSPC1-A488 DAPI IMPa2-A546 _ac_TileScan_001 (Stage 29 of 49)	00-P3HVk8grWYkFotCGca9VoN
2	um	Cell	0.000	1.000	Vesicles Paraspeckle	73	15	siRNA-SC-10 PSPC1-A488 IMPa2-A546 DAPI 8C1-siRNA-IMP-a2-a4 V2.00	0	13. siRNA-SC-10 PSPC1-A488 DAPI IMPa2-A546 _ac_TileScan_001 (Stage 29 of 49)	00-P3HVk8grWYkFotCGca9VoN
3	um	Cell	0.000	1.000	Vesicles Paraspeckle	74	16	siRNA-SC-10 PSPC1-A488 IMPa2-A546 DAPI 8C1-siRNA-IMP-a2-a4 V2.00	0	13. siRNA-SC-10 PSPC1-A488 DAPI IMPa2-A546 _ac_TileScan_001 (Stage 29 of 49)	00-P3HVk8grWYkFotCGca9VoN
1	um	Cell	0.000	1.000	Vesicles Paraspeckle	75	17	siRNA-SC-10 PSPC1-A488 IMPa2-A546 DAPI 8C1-siRNA-IMP-a2-a4 V2.00	0	13. siRNA-SC-10 PSPC1-A488 DAPI IMPa2-A546 _ac_TileScan_001 (Stage 29 of 49)	00-P3HVk8grWYkFotCGca9VoN
0	um	Cell	0.000	1.000	Vesicles Paraspeckle	76	0	siRNA-SC-10 PSPC1-A488 IMPa2-A546 DAPI 8C1-siRNA-IMP-a2-a4 V2.00	0	13. siRNA-SC-10 PSPC1-A488 DAPI IMPa2-A546 _ad_TileScan_001 (Stage 30 of 49)	00-vM4P9jW5ssjjUg5R6iBQXE
41	um	Cell	0.000	1.000	Vesicles Paraspeckle	77	1	siRNA-SC-10 PSPC1-A488 IMPa2-A546 DAPI 8C1-siRNA-IMP-a2-a4 V2.00	0	13. siRNA-SC-10 PSPC1-A488 DAPI IMPa2-A546 _ad_TileScan_001 (Stage 30 of 49)	00-vM4P9jW5ssjjUg5R6iBQXE
72	um	Cell	0.000	1.000	Vesicles Paraspeckle	78	2	siRNA-SC-10 PSPC1-A488 IMPa2-A546 DAPI 8C1-siRNA-IMP-a2-a4 V2.00	0	13. siRNA-SC-10 PSPC1-A488 DAPI IMPa2-A546 _ad_TileScan_001 (Stage 30 of 49)	00-vM4P9jW5ssjjUg5R6iBQXE
4	um	Cell	0.000	1.000	Vesicles Paraspeckle	79	3	siRNA-SC-10 PSPC1-A488 IMPa2-A546 DAPI 8C1-siRNA-IMP-a2-a4 V2.00	0	13. siRNA-SC-10 PSPC1-A488 DAPI IMPa2-A546 _ad_TileScan_001 (Stage 30 of 49)	00-vM4P9jW5ssjjUg5R6iBQXE
10	um	Cell	0.000	1.000	Vesicles Paraspeckle	80	4	siRNA-SC-10 PSPC1-A488 IMPa2-A546 DAPI 8C1-siRNA-IMP-a2-a4 V2.00	0	13. siRNA-SC-10 PSPC1-A488 DAPI IMPa2-A546 _ad_TileScan_001 (Stage 30 of 49)	00-vM4P9jW5ssjjUg5R6iBQXE
16	um	Cell	0.000	1.000	Vesicles Paraspeckle	81	5	siRNA-SC-10 PSPC1-A488 IMPa2-A546 DAPI 8C1-siRNA-IMP-a2-a4 V2.00	0	13. siRNA-SC-10 PSPC1-A488 DAPI IMPa2-A546 _ad_TileScan_001 (Stage 30 of 49)	00-vM4P9jW5ssjjUg5R6iBQXE
9	um	Cell	0.000	1.000	Vesicles Paraspeckle	82	6	siRNA-SC-10 PSPC1-A488 IMPa2-A546 DAPI 8C1-siRNA-IMP-a2-a4 V2.00	0	13. siRNA-SC-10 PSPC1-A488 DAPI IMPa2-A546 _ad_TileScan_001 (Stage 30 of 49)	00-vM4P9jW5ssjjUg5R6iBQXE
1	um	Cell	0.000	1.000	Vesicles Paraspeckle	83	7	siRNA-SC-10 PSPC1-A488 IMPa2-A546 DAPI 8C1-siRNA-IMP-a2-a4 V2.00	0	13. siRNA-SC-10 PSPC1-A488 DAPI IMPa2-A546 _ad_TileScan_001 (Stage 30 of 49)	00-vM4P9jW5ssjjUg5R6iBQXE
10	um	Cell	0.000	1.000	Vesicles Paraspeckle	84	8	siRNA-SC-10 PSPC1-A488 IMPa2-A546 DAPI 8C1-siRNA-IMP-a2-a4 V2.00	0	13. siRNA-SC-10 PSPC1-A488 DAPI IMPa2-A546 _ad_TileScan_001 (Stage 30 of 49)	00-vM4P9jW5ssjjUg5R6iBQXE
1	um	Cell	0.000	1.000	Vesicles Paraspeckle	85	9	siRNA-SC-10 PSPC1-A488 IMPa2-A546 DAPI 8C1-siRNA-IMP-a2-a4 V2.00	0	13. siRNA-SC-10 PSPC1-A488 DAPI IMPa2-A546 _ad_TileScan_001 (Stage 30 of 49)	00-vM4P9jW5ssjjUg5R6iBQXE
5	um	Cell	0.000	1.000	Vesicles Paraspeckle	86	10	siRNA-SC-10 PSPC1-A488 IMPa2-A546 DAPI 8C1-siRNA-IMP-a2-a4 V2.00	0	13. siRNA-SC-10 PSPC1-A488 DAPI IMPa2-A546 _ad_TileScan_001 (Stage 30 of 49)	00-vM4P9jW5ssjjUg5R6iBQXE
3	um	Cell	0.000	1.000	Vesicles Paraspeckle	87	11	siRNA-SC-10 PSPC1-A488 IMPa2-A546 DAPI 8C1-siRNA-IMP-a2-a4 V2.00	0	13. siRNA-SC-10 PSPC1-A488 DAPI IMPa2-A546 _ad_TileScan_001 (Stage 30 of 49)	00-vM4P9jW5ssjjUg5R6iBQXE
5	um	Cell	0.000	1.000	Vesicles Paraspeckle	88	12	siRNA-SC-10 PSPC1-A488 IMPa2-A546 DAPI 8C1-siRNA-IMP-a2-a4 V2.00	0	13. siRNA-SC-10 PSPC1-A488 DAPI IMPa2-A546 _ad_TileScan_001 (Stage 30 of 49)	00-vM4P9jW5ssjjUg5R6iBQXE
0	um	Cell	0.000	1.000	Vesicles Paraspeckle	89	13	siRNA-SC-10 PSPC1-A488 IMPa2-A546 DAPI 8C1-siRNA-IMP-a2-a4 V2.00	0	13. siRNA-SC-10 PSPC1-A488 DAPI IMPa2-A546 _ad_TileScan_001 (Stage 30 of 49)	00-vM4P9jW5ssjjUg5R6iBQXE
4	um	Cell	0.000	1.000	Vesicles Paraspeckle	90	14	siRNA-SC-10 PSPC1-A488 IMPa2-A546 DAPI 8C1-siRNA-IMP-a2-a4 V2.00	0	13. siRNA-SC-10 PSPC1-A488 DAPI IMPa2-A546 _ad_TileScan_001 (Stage 30 of 49)	00-vM4P9jW5ssjjUg5R6iBQXE
13	um	Cell	0.000	1.000	Vesicles Paraspeckle	91	15	siRNA-SC-10 PSPC1-A488 IMPa2-A546 DAPI 8C1-siRNA-IMP-a2-a4 V2.00	0	13. siRNA-SC-10 PSPC1-A488 DAPI IMPa2-A546 _ad_TileScan_001 (Stage 30 of 49)	00-vM4P9jW5ssjjUg5R6iBQXE
13	um	Cell	0.000	1.000	Vesicles Paraspeckle	92	16	siRNA-SC-10 PSPC1-A488 IMPa2-A546 DAPI 8C1-siRNA-IMP-a2-a4 V2.00	0	13. siRNA-SC-10 PSPC1-A488 DAPI IMPa2-A546 _ad_TileScan_001 (Stage 30 of 49)	00-vM4P9jW5ssjjUg5R6iBQXE
0	um	Cell	0.000	1.000	Vesicles Paraspeckle	93	0	siRNA-SC-10 PSPC1-A488 IMPa2-A546 DAPI 8C1-siRNA-IMP-a2-a4 V2.00	0	13. siRNA-SC-10 PSPC1-A488 DAPI IMPa2-A546 _ae_TileScan_001 (Stage 31 of 49)	00-MJgmsSvHywfDudhaXBp2KG
8	um	Cell	0.000	1.000	Vesicles Paraspeckle	94	1	siRNA-SC-10 PSPC1-A488 IMPa2-A546 DAPI 8C1-siRNA-IMP-a2-a4 V2.00	0	13. siRNA-SC-10 PSPC1-A488 DAPI IMPa2-A546 _ae_TileScan_001 (Stage 31 of 49)	00-MJgmsSvHywfDudhaXBp2KG
3	um	Cell	0.000	1.000	Vesicles Paraspeckle	95	2	siRNA-SC-10 PSPC1-A488 IMPa2-A546 DAPI 8C1-siRNA-IMP-a2-a4 V2.00	0	13. siRNA-SC-10 PSPC1-A488 DAPI IMPa2-A546 _ae_TileScan_001 (Stage 31 of 49)	00-MJgmsSvHywfDudhaXBp2KG
55	um	Cell	0.000	1.000	Vesicles Paraspeckle	96	3	siRNA-SC-10 PSPC1-A488 IMPa2-A546 DAPI 8C1-siRNA-IMP-a2-a4 V2.00	0	13. siRNA-SC-10 PSPC1-A488 DAPI IMPa2-A546 _ae_TileScan_001 (Stage 31 of 49)	00-MJgmsSvHywfDudhaXBp2KG
15	um	Cell	0.000	1.000	Vesicles Paraspeckle	97	4	siRNA-SC-10 PSPC1-A488 IMPa2-A546 DAPI 8C1-siRNA-IMP-a2-a4 V2.00	0	13. siRNA-SC-10 PSPC1-A488 DAPI IMPa2-A546 _ae_TileScan_001 (Stage 31 of 49)	00-MJgmsSvHywfDudhaXBp2KG
0	um	Cell	0.000	1.000	Vesicles Paraspeckle	98	5	siRNA-SC-10 PSPC1-A488 IMPa2-A546 DAPI 8C1-siRNA-IMP-a2-a4 V2.00	0	13. siRNA-SC-10 PSPC1-A488 DAPI IMPa2-A546 _ae_TileScan_001 (Stage 31 of 49)	00-MJgmsSvHywfDudhaXBp2KG
1	um	Cell	0.000	1.000	Vesicles Paraspeckle	99	6	siRNA-SC-10 PSPC1-A488 IMPa2-A546 DAPI 8C1-siRNA-IMP-a2-a4 V2.00	0	13. siRNA-SC-10 PSPC1-A488 DAPI IMPa2-A546 _ae_TileScan_001 (Stage 31 of 49)	00-MJgmsSvHywfDudhaXBp2KG
4	um	Cell	0.000	1.000	Vesicles Paraspeckle	100	7	siRNA-SC-10 PSPC1-A488 IMPa2-A546 DAPI 8C1-siRNA-IMP-a2-a4 V2.00	0	13. siRNA-SC-10 PSPC1-A488 DAPI IMPa2-A546 _ae_TileScan_001 (Stage 31 of 49)	00-MJgmsSvHywfDudhaXBp2KG
0	um	Cell	0.000	1.000	Vesicles Paraspeckle	101	8	siRNA-SC-10 PSPC1-A488 IMPa2-A546 DAPI 8C1-siRNA-IMP-a2-a4 V2.00	0	13. siRNA-SC-10 PSPC1-A488 DAPI IMPa2-A546 _ae_TileScan_001 (Stage 31 of 49)	00-MJgmsSvHywfDudhaXBp2KG
8	um	Cell	0.000	1.000	Vesicles Paraspeckle	102	9	siRNA-SC-10 PSPC1-A488 IMPa2-A546 DAPI 8C1-siRNA-IMP-a2-a4 V2.00	0	13. siRNA-SC-10 PSPC1-A488 DAPI IMPa2-A546 _ae_TileScan_001 (Stage 31 of 49)	00-MJgmsSvHywfDudhaXBp2KG
2	um	Cell	0.000	1.000	Vesicles Paraspeckle	103	10	siRNA-SC-10 PSPC1-A488 IMPa2-A546 DAPI 8C1-siRNA-IMP-a2-a4 V2.00	0	13. siRNA-SC-10 PSPC1-A488 DAPI IMPa2-A546 _ae_TileScan_001 (Stage 31 of 49)	00-MJgmsSvHywfDudhaXBp2KG
31	um	Cell	0.000	1.000	Vesicles Paraspeckle	104	11	siRNA-SC-10 PSPC1-A488 IMPa2-A546 DAPI 8C1-siRNA-IMP-a2-a4 V2.00	0	13. siRNA-SC-10 PSPC1-A488 DAPI IMPa2-A546 _ae_TileScan_001 (Stage 31 of 49)	00-MJgmsSvHywfDudhaXBp2KG
15	um	Cell	0.000	1.000	Vesicles Paraspeckle	105	12	siRNA-SC-10 PSPC1-A488 IMPa2-A546 DAPI 8C1-siRNA-IMP-a2-a4 V2.00	0	13. siRNA-SC-10 PSPC1-A488 DAPI IMPa2-A546 _ae_TileScan_001 (Stage 31 of 49)	00-MJgmsSvHywfDudhaXBp2KG
1	um	Cell	0.000	1.000	Vesicles Paraspeckle	106	13	siRNA-SC-10 PSPC1-A488 IMPa2-A546 DAPI 8C1-siRNA-IMP-a2-a4 V2.00	0	13. siRNA-SC-10 PSPC1-A488 DAPI IMPa2-A546 _ae_TileScan_001 (Stage 31 of 49)	00-MJgmsSvHywfDudhaXBp2KG
4	um	Cell	0.000	1.000	Vesicles Paraspeckle	107	14	siRNA-SC-10 PSPC1-A488 IMPa2-A546 DAPI 8C1-siRNA-IMP-a2-a4 V2.00	0	13. siRNA-SC-10 PSPC1-A488 DAPI IMPa2-A546 _ae_TileScan_001 (Stage 31 of 49)	00-MJgmsSvHywfDudhaXBp2KG
36	um	Cell	0.000	1.000	Vesicles Paraspeckle	108	15	siRNA-SC-10 PSPC1-A488 IMPa2-A546 DAPI 8C1-siRNA-IMP-a2-a4 V2.00	0	13. siRNA-SC-10 PSPC1-A488 DAPI IMPa2-A546 _ae_TileScan_001 (Stage 31 of 49)	00-MJgmsSvHywfDudhaXBp2KG
5	um	Cell	0.000	1.000	Vesicles Paraspeckle	109	16	siRNA-SC-10 PSPC1-A488 IMPa2-A546 DAPI 8C1-siRNA-IMP-a2-a4 V2.00	0	13. siRNA-SC-10 PSPC1-A488 DAPI IMPa2-A546 _ae_TileScan_001 (Stage 31 of 49)	00-MJgmsSvHywfDudhaXBp2KG
0	um	Cell	0.000	1.000	Vesicles Paraspeckle	110	17	siRNA-SC-10 PSPC1-A488 IMPa2-A546 DAPI 8C1-siRNA-IMP-a2-a4 V2.00	0	13. siRNA-SC-10 PSPC1-A488 DAPI IMPa2-A546 _ae_TileScan_001 (Stage 31 of 49)	00-MJgmsSvHywfDudhaXBp2KG
6	um	Cell	0.000	1.000	Vesicles Paraspeckle	111	18	siRNA-SC-10 PSPC1-A488 IMPa2-A546 DAPI 8C1-siRNA-IMP-a2-a4 V2.00	0	13. siRNA-SC-10 PSPC1-A488 DAPI IMPa2-A546 _ae_TileScan_001 (Stage 31 of 49)	00-MJgmsSvHywfDudhaXBp2KG
1	um	Cell	0.000	1.000	Vesicles Paraspeckle	112	19	siRNA-SC-10 PSPC1-A488 IMPa2-A546 DAPI 8C1-siRNA-IMP-a2-a4 V2.00	0	13. siRNA-SC-10 PSPC1-A488 DAPI IMPa2-A546 _ae_TileScan_001 (Stage 31 of 49)	00-MJgmsSvHywfDudhaXBp2KG
5	um	Cell	0.000	1.000	Vesicles Paraspeckle	113	20	siRNA-SC-10 PSPC1-A488 IMPa2-A546 DAPI 8C1-siRNA-IMP-a2-a4 V2.00	0	13. siRNA-SC-10 PSPC1-A488 DAPI IMPa2-A546 _ae_TileScan_001 (Stage 31 of 49)	00-MJgmsSvHywfDudhaXBp2KG
0	um	Cell	0.000	1.000	Vesicles Paraspeckle	114	0	siRNA-SC-10 PSPC1-A488 IMPa2-A546 DAPI 8C1-siRNA-IMP-a2-a4 V2.00	0	13. siRNA-SC-10 PSPC1-A488 DAPI IMPa2-A546 _af_TileScan_001 (Stage 32 of 49)	00-b7sBFAFcjKwwmBqn2f5p5c
1	um	Cell	0.000	1.000	Vesicles Paraspeckle	115	1	siRNA-SC-10 PSPC1-A488 IMPa2-A546 DAPI 8C1-siRNA-IMP-a2-a4 V2.00	0	13. siRNA-SC-10 PSPC1-A488 DAPI IMPa2-A546 _af_TileScan_001 (Stage 32 of 49)	00-b7sBFAFcjKwwmBqn2f5p5c
19	um	Cell	0.000	1.000	Vesicles Paraspeckle	116	2	siRNA-SC-10 PSPC1-A488 IMPa2-A546 DAPI 8C1-siRNA-IMP-a2-a4 V2.00	0	13. siRNA-SC-10 PSPC1-A488 DAPI IMPa2-A546 _af_TileScan_001 (Stage 32 of 49)	00-b7sBFAFcjKwwmBqn2f5p5c
0	um	Cell	0.000	1.000	Vesicles Paraspeckle	117	3	siRNA-SC-10 PSPC1-A488 IMPa2-A546 DAPI 8C1-siRNA-IMP-a2-a4 V2.00	0	13. siRNA-SC-10 PSPC1-A488 DAPI IMPa2-A546 _af_TileScan_001 (Stage 32 of 49)	00-b7sBFAFcjKwwmBqn2f5p5c
9	um	Cell	0.000	1.000	Vesicles Paraspeckle	118	4	siRNA-SC-10 PSPC1-A488 IMPa2-A546 DAPI 8C1-siRNA-IMP-a2-a4 V2.00	0	13. siRNA-SC-10 PSPC1-A488 DAPI IMPa2-A546 _af_TileScan_001 (Stage 32 of 49)	00-b7sBFAFcjKwwmBqn2f5p5c
11	um	Cell	0.000	1.000	Vesicles Paraspeckle	119	5	siRNA-SC-10 PSPC1-A488 IMPa2-A546 DAPI 8C1-siRNA-IMP-a2-a4 V2.00	0	13. siRNA-SC-10 PSPC1-A488 DAPI IMPa2-A546 _af_TileScan_001 (Stage 32 of 49)	00-b7sBFAFcjKwwmBqn2f5p5c
8	um	Cell	0.000	1.000	Vesicles Paraspeckle	120	6	siRNA-SC-10 PSPC1-A488 IMPa2-A546 DAPI 8C1-siRNA-IMP-a2-a4 V2.00	0	13. siRNA-SC-10 PSPC1-A488 DAPI IMPa2-A546 _af_TileScan_001 (Stage 32 of 49)	00-b7sBFAFcjKwwmBqn2f5p5c
16	um	Cell	0.000	1.000	Vesicles Paraspeckle	121	7	siRNA-SC-10 PSPC1-A488 IMPa2-A546 DAPI 8C1-siRNA-IMP-a2-a4 V2.00	0	13. siRNA-SC-10 PSPC1-A488 DAPI IMPa2-A546 _af_TileScan_001 (Stage 32 of 49)	00-b7sBFAFcjKwwmBqn2f5p5c
1	um	Cell	0.000	1.000	Vesicles Paraspeckle	122	8	siRNA-SC-10 PSPC1-A488 IMPa2-A546 DAPI 8C1-siRNA-IMP-a2-a4 V2.00	0	13. siRNA-SC-10 PSPC1-A488 DAPI IMPa2-A546 _af_TileScan_001 (Stage 32 of 49)	00-b7sBFAFcjKwwmBqn2f5p5c
2	um	Cell	0.000	1.000	Vesicles Paraspeckle	123	9	siRNA-SC-10 PSPC1-A488 IMPa2-A546 DAPI 8C1-siRNA-IMP-a2-a4 V2.00	0	13. siRNA-SC-10 PSPC1-A488 DAPI IMPa2-A546 _af_TileScan_001 (Stage 32 of 49)	00-b7sBFAFcjKwwmBqn2f5p5c
4	um	Cell	0.000	1.000	Vesicles Paraspeckle	124	10	siRNA-SC-10 PSPC1-A488 IMPa2-A546 DAPI 8C1-siRNA-IMP-a2-a4 V2.00	0	13. siRNA-SC-10 PSPC1-A488 DAPI IMPa2-A546 _af_TileScan_001 (Stage 32 of 49)	00-b7sBFAFcjKwwmBqn2f5p5c
9	um	Cell	0.000	1.000	Vesicles Paraspeckle	125	11	siRNA-SC-10 PSPC1-A488 IMPa2-A546 DAPI 8C1-siRNA-IMP-a2-a4 V2.00	0	13. siRNA-SC-10 PSPC1-A488 DAPI IMPa2-A546 _af_TileScan_001 (Stage 32 of 49)	00-b7sBFAFcjKwwmBqn2f5p5c
13	um	Cell	0.000	1.000	Vesicles Paraspeckle	126	12	siRNA-SC-10 PSPC1-A488 IMPa2-A546 DAPI 8C1-siRNA-IMP-a2-a4 V2.00	0	13. siRNA-SC-10 PSPC1-A488 DAPI IMPa2-A546 _af_TileScan_001 (Stage 32 of 49)	00-b7sBFAFcjKwwmBqn2f5p5c
1	um	Cell	0.000	1.000	Vesicles Paraspeckle	127	13	siRNA-SC-10 PSPC1-A488 IMPa2-A546 DAPI 8C1-siRNA-IMP-a2-a4 V2.00	0	13. siRNA-SC-10 PSPC1-A488 DAPI IMPa2-A546 _af_TileScan_001 (Stage 32 of 49)	00-b7sBFAFcjKwwmBqn2f5p5c
4	um	Cell	0.000	1.000	Vesicles Paraspeckle	128	14	siRNA-SC-10 PSPC1-A488 IMPa2-A546 DAPI 8C1-siRNA-IMP-a2-a4 V2.00	0	13. siRNA-SC-10 PSPC1-A488 DAPI IMPa2-A546 _af_TileScan_001 (Stage 32 of 49)	00-b7sBFAFcjKwwmBqn2f5p5c
3	um	Cell	0.000	1.000	Vesicles Paraspeckle	129	15	siRNA-SC-10 PSPC1-A488 IMPa2-A546 DAPI 8C1-siRNA-IMP-a2-a4 V2.00	0	13. siRNA-SC-10 PSPC1-A488 DAPI IMPa2-A546 _af_TileScan_001 (Stage 32 of 49)	00-b7sBFAFcjKwwmBqn2f5p5c
38	um	Cell	0.000	1.000	Vesicles Paraspeckle	130	16	siRNA-SC-10 PSPC1-A488 IMPa2-A546 DAPI 8C1-siRNA-IMP-a2-a4 V2.00	0	13. siRNA-SC-10 PSPC1-A488 DAPI IMPa2-A546 _af_TileScan_001 (Stage 32 of 49)	00-b7sBFAFcjKwwmBqn2f5p5c
7	um	Cell	0.000	1.000	Vesicles Paraspeckle	131	17	siRNA-SC-10 PSPC1-A488 IMPa2-A546 DAPI 8C1-siRNA-IMP-a2-a4 V2.00	0	13. siRNA-SC-10 PSPC1-A488 DAPI IMPa2-A546 _af_TileScan_001 (Stage 32 of 49)	00-b7sBFAFcjKwwmBqn2f5p5c
8	um	Cell	0.000	1.000	Vesicles Paraspeckle	132	18	siRNA-SC-10 PSPC1-A488 IMPa2-A546 DAPI 8C1-siRNA-IMP-a2-a4 V2.00	0	13. siRNA-SC-10 PSPC1-A488 DAPI IMPa2-A546 _af_TileScan_001 (Stage 32 of 49)	00-b7sBFAFcjKwwmBqn2f5p5c
28	um	Cell	0.000	1.000	Vesicles Paraspeckle	133	19	siRNA-SC-10 PSPC1-A488 IMPa2-A546 DAPI 8C1-siRNA-IMP-a2-a4 V2.00	0	13. siRNA-SC-10 PSPC1-A488 DAPI IMPa2-A546 _af_TileScan_001 (Stage 32 of 49)	00-b7sBFAFcjKwwmBqn2f5p5c
18	um	Cell	0.000	1.000	Vesicles Paraspeckle	134	20	siRNA-SC-10 PSPC1-A488 IMPa2-A546 DAPI 8C1-siRNA-IMP-a2-a4 V2.00	0	13. siRNA-SC-10 PSPC1-A488 DAPI IMPa2-A546 _af_TileScan_001 (Stage 32 of 49)	00-b7sBFAFcjKwwmBqn2f5p5c
2	um	Cell	0.000	1.000	Vesicles Paraspeckle	135	21	siRNA-SC-10 PSPC1-A488 IMPa2-A546 DAPI 8C1-siRNA-IMP-a2-a4 V2.00	0	13. siRNA-SC-10 PSPC1-A488 DAPI IMPa2-A546 _af_TileScan_001 (Stage 32 of 49)	00-b7sBFAFcjKwwmBqn2f5p5c
40	um	Cell	0.000	1.000	Vesicles Paraspeckle	136	22	siRNA-SC-10 PSPC1-A488 IMPa2-A546 DAPI 8C1-siRNA-IMP-a2-a4 V2.00	0	13. siRNA-SC-10 PSPC1-A488 DAPI IMPa2-A546 _af_TileScan_001 (Stage 32 of 49)	00-b7sBFAFcjKwwmBqn2f5p5c
2	um	Cell	0.000	1.000	Vesicles Paraspeckle	137	23	siRNA-SC-10 PSPC1-A488 IMPa2-A546 DAPI 8C1-siRNA-IMP-a2-a4 V2.00	0	13. siRNA-SC-10 PSPC1-A488 DAPI IMPa2-A546 _af_TileScan_001 (Stage 32 of 49)	00-b7sBFAFcjKwwmBqn2f5p5c
4	um	Cell	0.000	1.000	Vesicles Paraspeckle	138	24	siRNA-SC-10 PSPC1-A488 IMPa2-A546 DAPI 8C1-siRNA-IMP-a2-a4 V2.00	0	13. siRNA-SC-10 PSPC1-A488 DAPI IMPa2-A546 _af_TileScan_001 (Stage 32 of 49)	00-b7sBFAFcjKwwmBqn2f5p5c
13	um	Cell	0.000	1.000	Vesicles Paraspeckle	139	0	siRNA-SC-10 PSPC1-A488 IMPa2-A546 DAPI 8C1-siRNA-IMP-a2-a4 V2.00	0	13. siRNA-SC-10 PSPC1-A488 DAPI IMPa2-A546 _ag_TileScan_001 (Stage 33 of 49)	00-zQVabKCgufJEeasT5XMBr8
2	um	Cell	0.000	1.000	Vesicles Paraspeckle	140	1	siRNA-SC-10 PSPC1-A488 IMPa2-A546 DAPI 8C1-siRNA-IMP-a2-a4 V2.00	0	13. siRNA-SC-10 PSPC1-A488 DAPI IMPa2-A546 _ag_TileScan_001 (Stage 33 of 49)	00-zQVabKCgufJEeasT5XMBr8
4	um	Cell	0.000	1.000	Vesicles Paraspeckle	141	2	siRNA-SC-10 PSPC1-A488 IMPa2-A546 DAPI 8C1-siRNA-IMP-a2-a4 V2.00	0	13. siRNA-SC-10 PSPC1-A488 DAPI IMPa2-A546 _ag_TileScan_001 (Stage 33 of 49)	00-zQVabKCgufJEeasT5XMBr8
22	um	Cell	0.000	1.000	Vesicles Paraspeckle	142	3	siRNA-SC-10 PSPC1-A488 IMPa2-A546 DAPI 8C1-siRNA-IMP-a2-a4 V2.00	0	13. siRNA-SC-10 PSPC1-A488 DAPI IMPa2-A546 _ag_TileScan_001 (Stage 33 of 49)	00-zQVabKCgufJEeasT5XMBr8
13	um	Cell	0.000	1.000	Vesicles Paraspeckle	143	4	siRNA-SC-10 PSPC1-A488 IMPa2-A546 DAPI 8C1-siRNA-IMP-a2-a4 V2.00	0	13. siRNA-SC-10 PSPC1-A488 DAPI IMPa2-A546 _ag_TileScan_001 (Stage 33 of 49)	00-zQVabKCgufJEeasT5XMBr8
17	um	Cell	0.000	1.000	Vesicles Paraspeckle	144	5	siRNA-SC-10 PSPC1-A488 IMPa2-A546 DAPI 8C1-siRNA-IMP-a2-a4 V2.00	0	13. siRNA-SC-10 PSPC1-A488 DAPI IMPa2-A546 _ag_TileScan_001 (Stage 33 of 49)	00-zQVabKCgufJEeasT5XMBr8
8	um	Cell	0.000	1.000	Vesicles Paraspeckle	145	6	siRNA-SC-10 PSPC1-A488 IMPa2-A546 DAPI 8C1-siRNA-IMP-a2-a4 V2.00	0	13. siRNA-SC-10 PSPC1-A488 DAPI IMPa2-A546 _ag_TileScan_001 (Stage 33 of 49)	00-zQVabKCgufJEeasT5XMBr8
4	um	Cell	0.000	1.000	Vesicles Paraspeckle	146	7	siRNA-SC-10 PSPC1-A488 IMPa2-A546 DAPI 8C1-siRNA-IMP-a2-a4 V2.00	0	13. siRNA-SC-10 PSPC1-A488 DAPI IMPa2-A546 _ag_TileScan_001 (Stage 33 of 49)	00-zQVabKCgufJEeasT5XMBr8
0	um	Cell	0.000	1.000	Vesicles Paraspeckle	147	8	siRNA-SC-10 PSPC1-A488 IMPa2-A546 DAPI 8C1-siRNA-IMP-a2-a4 V2.00	0	13. siRNA-SC-10 PSPC1-A488 DAPI IMPa2-A546 _ag_TileScan_001 (Stage 33 of 49)	00-zQVabKCgufJEeasT5XMBr8
1	um	Cell	0.000	1.000	Vesicles Paraspeckle	148	9	siRNA-SC-10 PSPC1-A488 IMPa2-A546 DAPI 8C1-siRNA-IMP-a2-a4 V2.00	0	13. siRNA-SC-10 PSPC1-A488 DAPI IMPa2-A546 _ag_TileScan_001 (Stage 33 of 49)	00-zQVabKCgufJEeasT5XMBr8
18	um	Cell	0.000	1.000	Vesicles Paraspeckle	149	10	siRNA-SC-10 PSPC1-A488 IMPa2-A546 DAPI 8C1-siRNA-IMP-a2-a4 V2.00	0	13. siRNA-SC-10 PSPC1-A488 DAPI IMPa2-A546 _ag_TileScan_001 (Stage 33 of 49)	00-zQVabKCgufJEeasT5XMBr8
5	um	Cell	0.000	1.000	Vesicles Paraspeckle	150	11	siRNA-SC-10 PSPC1-A488 IMPa2-A546 DAPI 8C1-siRNA-IMP-a2-a4 V2.00	0	13. siRNA-SC-10 PSPC1-A488 DAPI IMPa2-A546 _ag_TileScan_001 (Stage 33 of 49)	00-zQVabKCgufJEeasT5XMBr8
1	um	Cell	0.000	1.000	Vesicles Paraspeckle	151	12	siRNA-SC-10 PSPC1-A488 IMPa2-A546 DAPI 8C1-siRNA-IMP-a2-a4 V2.00	0	13. siRNA-SC-10 PSPC1-A488 DAPI IMPa2-A546 _ag_TileScan_001 (Stage 33 of 49)	00-zQVabKCgufJEeasT5XMBr8
16	um	Cell	0.000	1.000	Vesicles Paraspeckle	152	13	siRNA-SC-10 PSPC1-A488 IMPa2-A546 DAPI 8C1-siRNA-IMP-a2-a4 V2.00	0	13. siRNA-SC-10 PSPC1-A488 DAPI IMPa2-A546 _ag_TileScan_001 (Stage 33 of 49)	00-zQVabKCgufJEeasT5XMBr8
11	um	Cell	0.000	1.000	Vesicles Paraspeckle	153	14	siRNA-SC-10 PSPC1-A488 IMPa2-A546 DAPI 8C1-siRNA-IMP-a2-a4 V2.00	0	13. siRNA-SC-10 PSPC1-A488 DAPI IMPa2-A546 _ag_TileScan_001 (Stage 33 of 49)	00-zQVabKCgufJEeasT5XMBr8
2	um	Cell	0.000	1.000	Vesicles Paraspeckle	154	0	siRNA-SC-10 PSPC1-A488 IMPa2-A546 DAPI 8C1-siRNA-IMP-a2-a4 V2.00	0	13. siRNA-SC-10 PSPC1-A488 DAPI IMPa2-A546 _ah_TileScan_001 (Stage 34 of 49)	00-ke2biUB7NXy8uJt3io53b9
0	um	Cell	0.000	1.000	Vesicles Paraspeckle	155	1	siRNA-SC-10 PSPC1-A488 IMPa2-A546 DAPI 8C1-siRNA-IMP-a2-a4 V2.00	0	13. siRNA-SC-10 PSPC1-A488 DAPI IMPa2-A546 _ah_TileScan_001 (Stage 34 of 49)	00-ke2biUB7NXy8uJt3io53b9
3	um	Cell	0.000	1.000	Vesicles Paraspeckle	156	2	siRNA-SC-10 PSPC1-A488 IMPa2-A546 DAPI 8C1-siRNA-IMP-a2-a4 V2.00	0	13. siRNA-SC-10 PSPC1-A488 DAPI IMPa2-A546 _ah_TileScan_001 (Stage 34 of 49)	00-ke2biUB7NXy8uJt3io53b9
0	um	Cell	0.000	1.000	Vesicles Paraspeckle	157	3	siRNA-SC-10 PSPC1-A488 IMPa2-A546 DAPI 8C1-siRNA-IMP-a2-a4 V2.00	0	13. siRNA-SC-10 PSPC1-A488 DAPI IMPa2-A546 _ah_TileScan_001 (Stage 34 of 49)	00-ke2biUB7NXy8uJt3io53b9
1	um	Cell	0.000	1.000	Vesicles Paraspeckle	158	4	siRNA-SC-10 PSPC1-A488 IMPa2-A546 DAPI 8C1-siRNA-IMP-a2-a4 V2.00	0	13. siRNA-SC-10 PSPC1-A488 DAPI IMPa2-A546 _ah_TileScan_001 (Stage 34 of 49)	00-ke2biUB7NXy8uJt3io53b9
0	um	Cell	0.000	1.000	Vesicles Paraspeckle	159	5	siRNA-SC-10 PSPC1-A488 IMPa2-A546 DAPI 8C1-siRNA-IMP-a2-a4 V2.00	0	13. siRNA-SC-10 PSPC1-A488 DAPI IMPa2-A546 _ah_TileScan_001 (Stage 34 of 49)	00-ke2biUB7NXy8uJt3io53b9
30	um	Cell	0.000	1.000	Vesicles Paraspeckle	160	6	siRNA-SC-10 PSPC1-A488 IMPa2-A546 DAPI 8C1-siRNA-IMP-a2-a4 V2.00	0	13. siRNA-SC-10 PSPC1-A488 DAPI IMPa2-A546 _ah_TileScan_001 (Stage 34 of 49)	00-ke2biUB7NXy8uJt3io53b9
7	um	Cell	0.000	1.000	Vesicles Paraspeckle	161	7	siRNA-SC-10 PSPC1-A488 IMPa2-A546 DAPI 8C1-siRNA-IMP-a2-a4 V2.00	0	13. siRNA-SC-10 PSPC1-A488 DAPI IMPa2-A546 _ah_TileScan_001 (Stage 34 of 49)	00-ke2biUB7NXy8uJt3io53b9
15	um	Cell	0.000	1.000	Vesicles Paraspeckle	162	8	siRNA-SC-10 PSPC1-A488 IMPa2-A546 DAPI 8C1-siRNA-IMP-a2-a4 V2.00	0	13. siRNA-SC-10 PSPC1-A488 DAPI IMPa2-A546 _ah_TileScan_001 (Stage 34 of 49)	00-ke2biUB7NXy8uJt3io53b9
3	um	Cell	0.000	1.000	Vesicles Paraspeckle	163	9	siRNA-SC-10 PSPC1-A488 IMPa2-A546 DAPI 8C1-siRNA-IMP-a2-a4 V2.00	0	13. siRNA-SC-10 PSPC1-A488 DAPI IMPa2-A546 _ah_TileScan_001 (Stage 34 of 49)	00-ke2biUB7NXy8uJt3io53b9
1	um	Cell	0.000	1.000	Vesicles Paraspeckle	164	10	siRNA-SC-10 PSPC1-A488 IMPa2-A546 DAPI 8C1-siRNA-IMP-a2-a4 V2.00	0	13. siRNA-SC-10 PSPC1-A488 DAPI IMPa2-A546 _ah_TileScan_001 (Stage 34 of 49)	00-ke2biUB7NXy8uJt3io53b9
0	um	Cell	0.000	1.000	Vesicles Paraspeckle	165	11	siRNA-SC-10 PSPC1-A488 IMPa2-A546 DAPI 8C1-siRNA-IMP-a2-a4 V2.00	0	13. siRNA-SC-10 PSPC1-A488 DAPI IMPa2-A546 _ah_TileScan_001 (Stage 34 of 49)	00-ke2biUB7NXy8uJt3io53b9
5	um	Cell	0.000	1.000	Vesicles Paraspeckle	166	12	siRNA-SC-10 PSPC1-A488 IMPa2-A546 DAPI 8C1-siRNA-IMP-a2-a4 V2.00	0	13. siRNA-SC-10 PSPC1-A488 DAPI IMPa2-A546 _ah_TileScan_001 (Stage 34 of 49)	00-ke2biUB7NXy8uJt3io53b9
2	um	Cell	0.000	1.000	Vesicles Paraspeckle	167	13	siRNA-SC-10 PSPC1-A488 IMPa2-A546 DAPI 8C1-siRNA-IMP-a2-a4 V2.00	0	13. siRNA-SC-10 PSPC1-A488 DAPI IMPa2-A546 _ah_TileScan_001 (Stage 34 of 49)	00-ke2biUB7NXy8uJt3io53b9
12	um	Cell	0.000	1.000	Vesicles Paraspeckle	168	14	siRNA-SC-10 PSPC1-A488 IMPa2-A546 DAPI 8C1-siRNA-IMP-a2-a4 V2.00	0	13. siRNA-SC-10 PSPC1-A488 DAPI IMPa2-A546 _ah_TileScan_001 (Stage 34 of 49)	00-ke2biUB7NXy8uJt3io53b9
18	um	Cell	0.000	1.000	Vesicles Paraspeckle	169	15	siRNA-SC-10 PSPC1-A488 IMPa2-A546 DAPI 8C1-siRNA-IMP-a2-a4 V2.00	0	13. siRNA-SC-10 PSPC1-A488 DAPI IMPa2-A546 _ah_TileScan_001 (Stage 34 of 49)	00-ke2biUB7NXy8uJt3io53b9
0	um	Cell	0.000	1.000	Vesicles Paraspeckle	170	0	siRNA-SC-10 PSPC1-A488 IMPa2-A546 DAPI 8C1-siRNA-IMP-a2-a4 V2.00	0	13. siRNA-SC-10 PSPC1-A488 DAPI IMPa2-A546 _ai_TileScan_001 (Stage 35 of 49)	00-s9WNCUMcm4VNukLWJVLQ6g
25	um	Cell	0.000	1.000	Vesicles Paraspeckle	171	1	siRNA-SC-10 PSPC1-A488 IMPa2-A546 DAPI 8C1-siRNA-IMP-a2-a4 V2.00	0	13. siRNA-SC-10 PSPC1-A488 DAPI IMPa2-A546 _ai_TileScan_001 (Stage 35 of 49)	00-s9WNCUMcm4VNukLWJVLQ6g
3	um	Cell	0.000	1.000	Vesicles Paraspeckle	172	2	siRNA-SC-10 PSPC1-A488 IMPa2-A546 DAPI 8C1-siRNA-IMP-a2-a4 V2.00	0	13. siRNA-SC-10 PSPC1-A488 DAPI IMPa2-A546 _ai_TileScan_001 (Stage 35 of 49)	00-s9WNCUMcm4VNukLWJVLQ6g
23	um	Cell	0.000	1.000	Vesicles Paraspeckle	173	3	siRNA-SC-10 PSPC1-A488 IMPa2-A546 DAPI 8C1-siRNA-IMP-a2-a4 V2.00	0	13. siRNA-SC-10 PSPC1-A488 DAPI IMPa2-A546 _ai_TileScan_001 (Stage 35 of 49)	00-s9WNCUMcm4VNukLWJVLQ6g
5	um	Cell	0.000	1.000	Vesicles Paraspeckle	174	4	siRNA-SC-10 PSPC1-A488 IMPa2-A546 DAPI 8C1-siRNA-IMP-a2-a4 V2.00	0	13. siRNA-SC-10 PSPC1-A488 DAPI IMPa2-A546 _ai_TileScan_001 (Stage 35 of 49)	00-s9WNCUMcm4VNukLWJVLQ6g
11	um	Cell	0.000	1.000	Vesicles Paraspeckle	175	5	siRNA-SC-10 PSPC1-A488 IMPa2-A546 DAPI 8C1-siRNA-IMP-a2-a4 V2.00	0	13. siRNA-SC-10 PSPC1-A488 DAPI IMPa2-A546 _ai_TileScan_001 (Stage 35 of 49)	00-s9WNCUMcm4VNukLWJVLQ6g
9	um	Cell	0.000	1.000	Vesicles Paraspeckle	176	6	siRNA-SC-10 PSPC1-A488 IMPa2-A546 DAPI 8C1-siRNA-IMP-a2-a4 V2.00	0	13. siRNA-SC-10 PSPC1-A488 DAPI IMPa2-A546 _ai_TileScan_001 (Stage 35 of 49)	00-s9WNCUMcm4VNukLWJVLQ6g
8	um	Cell	0.000	1.000	Vesicles Paraspeckle	177	7	siRNA-SC-10 PSPC1-A488 IMPa2-A546 DAPI 8C1-siRNA-IMP-a2-a4 V2.00	0	13. siRNA-SC-10 PSPC1-A488 DAPI IMPa2-A546 _ai_TileScan_001 (Stage 35 of 49)	00-s9WNCUMcm4VNukLWJVLQ6g
17	um	Cell	0.000	1.000	Vesicles Paraspeckle	178	8	siRNA-SC-10 PSPC1-A488 IMPa2-A546 DAPI 8C1-siRNA-IMP-a2-a4 V2.00	0	13. siRNA-SC-10 PSPC1-A488 DAPI IMPa2-A546 _ai_TileScan_001 (Stage 35 of 49)	00-s9WNCUMcm4VNukLWJVLQ6g
3	um	Cell	0.000	1.000	Vesicles Paraspeckle	179	9	siRNA-SC-10 PSPC1-A488 IMPa2-A546 DAPI 8C1-siRNA-IMP-a2-a4 V2.00	0	13. siRNA-SC-10 PSPC1-A488 DAPI IMPa2-A546 _ai_TileScan_001 (Stage 35 of 49)	00-s9WNCUMcm4VNukLWJVLQ6g
22	um	Cell	0.000	1.000	Vesicles Paraspeckle	180	10	siRNA-SC-10 PSPC1-A488 IMPa2-A546 DAPI 8C1-siRNA-IMP-a2-a4 V2.00	0	13. siRNA-SC-10 PSPC1-A488 DAPI IMPa2-A546 _ai_TileScan_001 (Stage 35 of 49)	00-s9WNCUMcm4VNukLWJVLQ6g
3	um	Cell	0.000	1.000	Vesicles Paraspeckle	181	11	siRNA-SC-10 PSPC1-A488 IMPa2-A546 DAPI 8C1-siRNA-IMP-a2-a4 V2.00	0	13. siRNA-SC-10 PSPC1-A488 DAPI IMPa2-A546 _ai_TileScan_001 (Stage 35 of 49)	00-s9WNCUMcm4VNukLWJVLQ6g
9	um	Cell	0.000	1.000	Vesicles Paraspeckle	182	12	siRNA-SC-10 PSPC1-A488 IMPa2-A546 DAPI 8C1-siRNA-IMP-a2-a4 V2.00	0	13. siRNA-SC-10 PSPC1-A488 DAPI IMPa2-A546 _ai_TileScan_001 (Stage 35 of 49)	00-s9WNCUMcm4VNukLWJVLQ6g
3	um	Cell	0.000	1.000	Vesicles Paraspeckle	183	13	siRNA-SC-10 PSPC1-A488 IMPa2-A546 DAPI 8C1-siRNA-IMP-a2-a4 V2.00	0	13. siRNA-SC-10 PSPC1-A488 DAPI IMPa2-A546 _ai_TileScan_001 (Stage 35 of 49)	00-s9WNCUMcm4VNukLWJVLQ6g
1	um	Cell	0.000	1.000	Vesicles Paraspeckle	184	14	siRNA-SC-10 PSPC1-A488 IMPa2-A546 DAPI 8C1-siRNA-IMP-a2-a4 V2.00	0	13. siRNA-SC-10 PSPC1-A488 DAPI IMPa2-A546 _ai_TileScan_001 (Stage 35 of 49)	00-s9WNCUMcm4VNukLWJVLQ6g
1	um	Cell	0.000	1.000	Vesicles Paraspeckle	185	15	siRNA-SC-10 PSPC1-A488 IMPa2-A546 DAPI 8C1-siRNA-IMP-a2-a4 V2.00	0	13. siRNA-SC-10 PSPC1-A488 DAPI IMPa2-A546 _ai_TileScan_001 (Stage 35 of 49)	00-s9WNCUMcm4VNukLWJVLQ6g
8	um	Cell	0.000	1.000	Vesicles Paraspeckle	186	0	siRNA-SC-10 PSPC1-A488 IMPa2-A546 DAPI 8C1-siRNA-IMP-a2-a4 V2.00	0	13. siRNA-SC-10 PSPC1-A488 DAPI IMPa2-A546 _aj_TileScan_001 (Stage 36 of 49)	00-BhK3f9xWYKB6BSDNrgzL4B
1	um	Cell	0.000	1.000	Vesicles Paraspeckle	187	1	siRNA-SC-10 PSPC1-A488 IMPa2-A546 DAPI 8C1-siRNA-IMP-a2-a4 V2.00	0	13. siRNA-SC-10 PSPC1-A488 DAPI IMPa2-A546 _aj_TileScan_001 (Stage 36 of 49)	00-BhK3f9xWYKB6BSDNrgzL4B
11	um	Cell	0.000	1.000	Vesicles Paraspeckle	188	2	siRNA-SC-10 PSPC1-A488 IMPa2-A546 DAPI 8C1-siRNA-IMP-a2-a4 V2.00	0	13. siRNA-SC-10 PSPC1-A488 DAPI IMPa2-A546 _aj_TileScan_001 (Stage 36 of 49)	00-BhK3f9xWYKB6BSDNrgzL4B
10	um	Cell	0.000	1.000	Vesicles Paraspeckle	189	3	siRNA-SC-10 PSPC1-A488 IMPa2-A546 DAPI 8C1-siRNA-IMP-a2-a4 V2.00	0	13. siRNA-SC-10 PSPC1-A488 DAPI IMPa2-A546 _aj_TileScan_001 (Stage 36 of 49)	00-BhK3f9xWYKB6BSDNrgzL4B
3	um	Cell	0.000	1.000	Vesicles Paraspeckle	190	4	siRNA-SC-10 PSPC1-A488 IMPa2-A546 DAPI 8C1-siRNA-IMP-a2-a4 V2.00	0	13. siRNA-SC-10 PSPC1-A488 DAPI IMPa2-A546 _aj_TileScan_001 (Stage 36 of 49)	00-BhK3f9xWYKB6BSDNrgzL4B
13	um	Cell	0.000	1.000	Vesicles Paraspeckle	191	5	siRNA-SC-10 PSPC1-A488 IMPa2-A546 DAPI 8C1-siRNA-IMP-a2-a4 V2.00	0	13. siRNA-SC-10 PSPC1-A488 DAPI IMPa2-A546 _aj_TileScan_001 (Stage 36 of 49)	00-BhK3f9xWYKB6BSDNrgzL4B
24	um	Cell	0.000	1.000	Vesicles Paraspeckle	192	6	siRNA-SC-10 PSPC1-A488 IMPa2-A546 DAPI 8C1-siRNA-IMP-a2-a4 V2.00	0	13. siRNA-SC-10 PSPC1-A488 DAPI IMPa2-A546 _aj_TileScan_001 (Stage 36 of 49)	00-BhK3f9xWYKB6BSDNrgzL4B
4	um	Cell	0.000	1.000	Vesicles Paraspeckle	193	7	siRNA-SC-10 PSPC1-A488 IMPa2-A546 DAPI 8C1-siRNA-IMP-a2-a4 V2.00	0	13. siRNA-SC-10 PSPC1-A488 DAPI IMPa2-A546 _aj_TileScan_001 (Stage 36 of 49)	00-BhK3f9xWYKB6BSDNrgzL4B
5	um	Cell	0.000	1.000	Vesicles Paraspeckle	194	8	siRNA-SC-10 PSPC1-A488 IMPa2-A546 DAPI 8C1-siRNA-IMP-a2-a4 V2.00	0	13. siRNA-SC-10 PSPC1-A488 DAPI IMPa2-A546 _aj_TileScan_001 (Stage 36 of 49)	00-BhK3f9xWYKB6BSDNrgzL4B
8	um	Cell	0.000	1.000	Vesicles Paraspeckle	195	9	siRNA-SC-10 PSPC1-A488 IMPa2-A546 DAPI 8C1-siRNA-IMP-a2-a4 V2.00	0	13. siRNA-SC-10 PSPC1-A488 DAPI IMPa2-A546 _aj_TileScan_001 (Stage 36 of 49)	00-BhK3f9xWYKB6BSDNrgzL4B
19	um	Cell	0.000	1.000	Vesicles Paraspeckle	196	10	siRNA-SC-10 PSPC1-A488 IMPa2-A546 DAPI 8C1-siRNA-IMP-a2-a4 V2.00	0	13. siRNA-SC-10 PSPC1-A488 DAPI IMPa2-A546 _aj_TileScan_001 (Stage 36 of 49)	00-BhK3f9xWYKB6BSDNrgzL4B
8	um	Cell	0.000	1.000	Vesicles Paraspeckle	197	11	siRNA-SC-10 PSPC1-A488 IMPa2-A546 DAPI 8C1-siRNA-IMP-a2-a4 V2.00	0	13. siRNA-SC-10 PSPC1-A488 DAPI IMPa2-A546 _aj_TileScan_001 (Stage 36 of 49)	00-BhK3f9xWYKB6BSDNrgzL4B
0	um	Cell	0.000	1.000	Vesicles Paraspeckle	198	12	siRNA-SC-10 PSPC1-A488 IMPa2-A546 DAPI 8C1-siRNA-IMP-a2-a4 V2.00	0	13. siRNA-SC-10 PSPC1-A488 DAPI IMPa2-A546 _aj_TileScan_001 (Stage 36 of 49)	00-BhK3f9xWYKB6BSDNrgzL4B
10	um	Cell	0.000	1.000	Vesicles Paraspeckle	199	13	siRNA-SC-10 PSPC1-A488 IMPa2-A546 DAPI 8C1-siRNA-IMP-a2-a4 V2.00	0	13. siRNA-SC-10 PSPC1-A488 DAPI IMPa2-A546 _aj_TileScan_001 (Stage 36 of 49)	00-BhK3f9xWYKB6BSDNrgzL4B
7	um	Cell	0.000	1.000	Vesicles Paraspeckle	200	14	siRNA-SC-10 PSPC1-A488 IMPa2-A546 DAPI 8C1-siRNA-IMP-a2-a4 V2.00	0	13. siRNA-SC-10 PSPC1-A488 DAPI IMPa2-A546 _aj_TileScan_001 (Stage 36 of 49)	00-BhK3f9xWYKB6BSDNrgzL4B
13	um	Cell	0.000	1.000	Vesicles Paraspeckle	201	15	siRNA-SC-10 PSPC1-A488 IMPa2-A546 DAPI 8C1-siRNA-IMP-a2-a4 V2.00	0	13. siRNA-SC-10 PSPC1-A488 DAPI IMPa2-A546 _aj_TileScan_001 (Stage 36 of 49)	00-BhK3f9xWYKB6BSDNrgzL4B
38	um	Cell	0.000	1.000	Vesicles Paraspeckle	202	16	siRNA-SC-10 PSPC1-A488 IMPa2-A546 DAPI 8C1-siRNA-IMP-a2-a4 V2.00	0	13. siRNA-SC-10 PSPC1-A488 DAPI IMPa2-A546 _aj_TileScan_001 (Stage 36 of 49)	00-BhK3f9xWYKB6BSDNrgzL4B
18	um	Cell	0.000	1.000	Vesicles Paraspeckle	203	17	siRNA-SC-10 PSPC1-A488 IMPa2-A546 DAPI 8C1-siRNA-IMP-a2-a4 V2.00	0	13. siRNA-SC-10 PSPC1-A488 DAPI IMPa2-A546 _aj_TileScan_001 (Stage 36 of 49)	00-BhK3f9xWYKB6BSDNrgzL4B
14	um	Cell	0.000	1.000	Vesicles Paraspeckle	204	18	siRNA-SC-10 PSPC1-A488 IMPa2-A546 DAPI 8C1-siRNA-IMP-a2-a4 V2.00	0	13. siRNA-SC-10 PSPC1-A488 DAPI IMPa2-A546 _aj_TileScan_001 (Stage 36 of 49)	00-BhK3f9xWYKB6BSDNrgzL4B
14	um	Cell	0.000	1.000	Vesicles Paraspeckle	205	19	siRNA-SC-10 PSPC1-A488 IMPa2-A546 DAPI 8C1-siRNA-IMP-a2-a4 V2.00	0	13. siRNA-SC-10 PSPC1-A488 DAPI IMPa2-A546 _aj_TileScan_001 (Stage 36 of 49)	00-BhK3f9xWYKB6BSDNrgzL4B
17	um	Cell	0.000	1.000	Vesicles Paraspeckle	206	20	siRNA-SC-10 PSPC1-A488 IMPa2-A546 DAPI 8C1-siRNA-IMP-a2-a4 V2.00	0	13. siRNA-SC-10 PSPC1-A488 DAPI IMPa2-A546 _aj_TileScan_001 (Stage 36 of 49)	00-BhK3f9xWYKB6BSDNrgzL4B
26	um	Cell	0.000	1.000	Vesicles Paraspeckle	207	0	siRNA-SC-10 PSPC1-A488 IMPa2-A546 DAPI 8C1-siRNA-IMP-a2-a4 V2.00	0	13. siRNA-SC-10 PSPC1-A488 DAPI IMPa2-A546 _ak_TileScan_001 (Stage 37 of 49)	00-CqFbQxUDNsjJJ5pWEWMkdj
8	um	Cell	0.000	1.000	Vesicles Paraspeckle	208	1	siRNA-SC-10 PSPC1-A488 IMPa2-A546 DAPI 8C1-siRNA-IMP-a2-a4 V2.00	0	13. siRNA-SC-10 PSPC1-A488 DAPI IMPa2-A546 _ak_TileScan_001 (Stage 37 of 49)	00-CqFbQxUDNsjJJ5pWEWMkdj
30	um	Cell	0.000	1.000	Vesicles Paraspeckle	209	2	siRNA-SC-10 PSPC1-A488 IMPa2-A546 DAPI 8C1-siRNA-IMP-a2-a4 V2.00	0	13. siRNA-SC-10 PSPC1-A488 DAPI IMPa2-A546 _ak_TileScan_001 (Stage 37 of 49)	00-CqFbQxUDNsjJJ5pWEWMkdj
9	um	Cell	0.000	1.000	Vesicles Paraspeckle	210	3	siRNA-SC-10 PSPC1-A488 IMPa2-A546 DAPI 8C1-siRNA-IMP-a2-a4 V2.00	0	13. siRNA-SC-10 PSPC1-A488 DAPI IMPa2-A546 _ak_TileScan_001 (Stage 37 of 49)	00-CqFbQxUDNsjJJ5pWEWMkdj
31	um	Cell	0.000	1.000	Vesicles Paraspeckle	211	4	siRNA-SC-10 PSPC1-A488 IMPa2-A546 DAPI 8C1-siRNA-IMP-a2-a4 V2.00	0	13. siRNA-SC-10 PSPC1-A488 DAPI IMPa2-A546 _ak_TileScan_001 (Stage 37 of 49)	00-CqFbQxUDNsjJJ5pWEWMkdj
22	um	Cell	0.000	1.000	Vesicles Paraspeckle	212	5	siRNA-SC-10 PSPC1-A488 IMPa2-A546 DAPI 8C1-siRNA-IMP-a2-a4 V2.00	0	13. siRNA-SC-10 PSPC1-A488 DAPI IMPa2-A546 _ak_TileScan_001 (Stage 37 of 49)	00-CqFbQxUDNsjJJ5pWEWMkdj
25	um	Cell	0.000	1.000	Vesicles Paraspeckle	213	6	siRNA-SC-10 PSPC1-A488 IMPa2-A546 DAPI 8C1-siRNA-IMP-a2-a4 V2.00	0	13. siRNA-SC-10 PSPC1-A488 DAPI IMPa2-A546 _ak_TileScan_001 (Stage 37 of 49)	00-CqFbQxUDNsjJJ5pWEWMkdj
0	um	Cell	0.000	1.000	Vesicles Paraspeckle	214	7	siRNA-SC-10 PSPC1-A488 IMPa2-A546 DAPI 8C1-siRNA-IMP-a2-a4 V2.00	0	13. siRNA-SC-10 PSPC1-A488 DAPI IMPa2-A546 _ak_TileScan_001 (Stage 37 of 49)	00-CqFbQxUDNsjJJ5pWEWMkdj
1	um	Cell	0.000	1.000	Vesicles Paraspeckle	215	8	siRNA-SC-10 PSPC1-A488 IMPa2-A546 DAPI 8C1-siRNA-IMP-a2-a4 V2.00	0	13. siRNA-SC-10 PSPC1-A488 DAPI IMPa2-A546 _ak_TileScan_001 (Stage 37 of 49)	00-CqFbQxUDNsjJJ5pWEWMkdj
7	um	Cell	0.000	1.000	Vesicles Paraspeckle	216	9	siRNA-SC-10 PSPC1-A488 IMPa2-A546 DAPI 8C1-siRNA-IMP-a2-a4 V2.00	0	13. siRNA-SC-10 PSPC1-A488 DAPI IMPa2-A546 _ak_TileScan_001 (Stage 37 of 49)	00-CqFbQxUDNsjJJ5pWEWMkdj
14	um	Cell	0.000	1.000	Vesicles Paraspeckle	217	10	siRNA-SC-10 PSPC1-A488 IMPa2-A546 DAPI 8C1-siRNA-IMP-a2-a4 V2.00	0	13. siRNA-SC-10 PSPC1-A488 DAPI IMPa2-A546 _ak_TileScan_001 (Stage 37 of 49)	00-CqFbQxUDNsjJJ5pWEWMkdj
3	um	Cell	0.000	1.000	Vesicles Paraspeckle	218	11	siRNA-SC-10 PSPC1-A488 IMPa2-A546 DAPI 8C1-siRNA-IMP-a2-a4 V2.00	0	13. siRNA-SC-10 PSPC1-A488 DAPI IMPa2-A546 _ak_TileScan_001 (Stage 37 of 49)	00-CqFbQxUDNsjJJ5pWEWMkdj
2	um	Cell	0.000	1.000	Vesicles Paraspeckle	219	12	siRNA-SC-10 PSPC1-A488 IMPa2-A546 DAPI 8C1-siRNA-IMP-a2-a4 V2.00	0	13. siRNA-SC-10 PSPC1-A488 DAPI IMPa2-A546 _ak_TileScan_001 (Stage 37 of 49)	00-CqFbQxUDNsjJJ5pWEWMkdj
1	um	Cell	0.000	1.000	Vesicles Paraspeckle	220	13	siRNA-SC-10 PSPC1-A488 IMPa2-A546 DAPI 8C1-siRNA-IMP-a2-a4 V2.00	0	13. siRNA-SC-10 PSPC1-A488 DAPI IMPa2-A546 _ak_TileScan_001 (Stage 37 of 49)	00-CqFbQxUDNsjJJ5pWEWMkdj
24	um	Cell	0.000	1.000	Vesicles Paraspeckle	221	14	siRNA-SC-10 PSPC1-A488 IMPa2-A546 DAPI 8C1-siRNA-IMP-a2-a4 V2.00	0	13. siRNA-SC-10 PSPC1-A488 DAPI IMPa2-A546 _ak_TileScan_001 (Stage 37 of 49)	00-CqFbQxUDNsjJJ5pWEWMkdj
1	um	Cell	0.000	1.000	Vesicles Paraspeckle	222	15	siRNA-SC-10 PSPC1-A488 IMPa2-A546 DAPI 8C1-siRNA-IMP-a2-a4 V2.00	0	13. siRNA-SC-10 PSPC1-A488 DAPI IMPa2-A546 _ak_TileScan_001 (Stage 37 of 49)	00-CqFbQxUDNsjJJ5pWEWMkdj
1	um	Cell	0.000	1.000	Vesicles Paraspeckle	223	16	siRNA-SC-10 PSPC1-A488 IMPa2-A546 DAPI 8C1-siRNA-IMP-a2-a4 V2.00	0	13. siRNA-SC-10 PSPC1-A488 DAPI IMPa2-A546 _ak_TileScan_001 (Stage 37 of 49)	00-CqFbQxUDNsjJJ5pWEWMkdj
4	um	Cell	0.000	1.000	Vesicles Paraspeckle	224	17	siRNA-SC-10 PSPC1-A488 IMPa2-A546 DAPI 8C1-siRNA-IMP-a2-a4 V2.00	0	13. siRNA-SC-10 PSPC1-A488 DAPI IMPa2-A546 _ak_TileScan_001 (Stage 37 of 49)	00-CqFbQxUDNsjJJ5pWEWMkdj
0	um	Cell	0.000	1.000	Vesicles Paraspeckle	225	0	siRNA-SC-10 PSPC1-A488 IMPa2-A546 DAPI 8C1-siRNA-IMP-a2-a4 V2.00	0	13. siRNA-SC-10 PSPC1-A488 DAPI IMPa2-A546 _al_TileScan_001 (Stage 38 of 49)	00-CNe3fcEC6aLTcQSuMsHSwK
1	um	Cell	0.000	1.000	Vesicles Paraspeckle	226	1	siRNA-SC-10 PSPC1-A488 IMPa2-A546 DAPI 8C1-siRNA-IMP-a2-a4 V2.00	0	13. siRNA-SC-10 PSPC1-A488 DAPI IMPa2-A546 _al_TileScan_001 (Stage 38 of 49)	00-CNe3fcEC6aLTcQSuMsHSwK
7	um	Cell	0.000	1.000	Vesicles Paraspeckle	227	2	siRNA-SC-10 PSPC1-A488 IMPa2-A546 DAPI 8C1-siRNA-IMP-a2-a4 V2.00	0	13. siRNA-SC-10 PSPC1-A488 DAPI IMPa2-A546 _al_TileScan_001 (Stage 38 of 49)	00-CNe3fcEC6aLTcQSuMsHSwK
3	um	Cell	0.000	1.000	Vesicles Paraspeckle	228	3	siRNA-SC-10 PSPC1-A488 IMPa2-A546 DAPI 8C1-siRNA-IMP-a2-a4 V2.00	0	13. siRNA-SC-10 PSPC1-A488 DAPI IMPa2-A546 _al_TileScan_001 (Stage 38 of 49)	00-CNe3fcEC6aLTcQSuMsHSwK
4	um	Cell	0.000	1.000	Vesicles Paraspeckle	229	4	siRNA-SC-10 PSPC1-A488 IMPa2-A546 DAPI 8C1-siRNA-IMP-a2-a4 V2.00	0	13. siRNA-SC-10 PSPC1-A488 DAPI IMPa2-A546 _al_TileScan_001 (Stage 38 of 49)	00-CNe3fcEC6aLTcQSuMsHSwK
2	um	Cell	0.000	1.000	Vesicles Paraspeckle	230	5	siRNA-SC-10 PSPC1-A488 IMPa2-A546 DAPI 8C1-siRNA-IMP-a2-a4 V2.00	0	13. siRNA-SC-10 PSPC1-A488 DAPI IMPa2-A546 _al_TileScan_001 (Stage 38 of 49)	00-CNe3fcEC6aLTcQSuMsHSwK
10	um	Cell	0.000	1.000	Vesicles Paraspeckle	231	6	siRNA-SC-10 PSPC1-A488 IMPa2-A546 DAPI 8C1-siRNA-IMP-a2-a4 V2.00	0	13. siRNA-SC-10 PSPC1-A488 DAPI IMPa2-A546 _al_TileScan_001 (Stage 38 of 49)	00-CNe3fcEC6aLTcQSuMsHSwK
3	um	Cell	0.000	1.000	Vesicles Paraspeckle	232	7	siRNA-SC-10 PSPC1-A488 IMPa2-A546 DAPI 8C1-siRNA-IMP-a2-a4 V2.00	0	13. siRNA-SC-10 PSPC1-A488 DAPI IMPa2-A546 _al_TileScan_001 (Stage 38 of 49)	00-CNe3fcEC6aLTcQSuMsHSwK
0	um	Cell	0.000	1.000	Vesicles Paraspeckle	233	8	siRNA-SC-10 PSPC1-A488 IMPa2-A546 DAPI 8C1-siRNA-IMP-a2-a4 V2.00	0	13. siRNA-SC-10 PSPC1-A488 DAPI IMPa2-A546 _al_TileScan_001 (Stage 38 of 49)	00-CNe3fcEC6aLTcQSuMsHSwK
1	um	Cell	0.000	1.000	Vesicles Paraspeckle	234	9	siRNA-SC-10 PSPC1-A488 IMPa2-A546 DAPI 8C1-siRNA-IMP-a2-a4 V2.00	0	13. siRNA-SC-10 PSPC1-A488 DAPI IMPa2-A546 _al_TileScan_001 (Stage 38 of 49)	00-CNe3fcEC6aLTcQSuMsHSwK
3	um	Cell	0.000	1.000	Vesicles Paraspeckle	235	10	siRNA-SC-10 PSPC1-A488 IMPa2-A546 DAPI 8C1-siRNA-IMP-a2-a4 V2.00	0	13. siRNA-SC-10 PSPC1-A488 DAPI IMPa2-A546 _al_TileScan_001 (Stage 38 of 49)	00-CNe3fcEC6aLTcQSuMsHSwK
0	um	Cell	0.000	1.000	Vesicles Paraspeckle	236	11	siRNA-SC-10 PSPC1-A488 IMPa2-A546 DAPI 8C1-siRNA-IMP-a2-a4 V2.00	0	13. siRNA-SC-10 PSPC1-A488 DAPI IMPa2-A546 _al_TileScan_001 (Stage 38 of 49)	00-CNe3fcEC6aLTcQSuMsHSwK
7	um	Cell	0.000	1.000	Vesicles Paraspeckle	237	12	siRNA-SC-10 PSPC1-A488 IMPa2-A546 DAPI 8C1-siRNA-IMP-a2-a4 V2.00	0	13. siRNA-SC-10 PSPC1-A488 DAPI IMPa2-A546 _al_TileScan_001 (Stage 38 of 49)	00-CNe3fcEC6aLTcQSuMsHSwK
0	um	Cell	0.000	1.000	Vesicles Paraspeckle	238	13	siRNA-SC-10 PSPC1-A488 IMPa2-A546 DAPI 8C1-siRNA-IMP-a2-a4 V2.00	0	13. siRNA-SC-10 PSPC1-A488 DAPI IMPa2-A546 _al_TileScan_001 (Stage 38 of 49)	00-CNe3fcEC6aLTcQSuMsHSwK
15	um	Cell	0.000	1.000	Vesicles Paraspeckle	239	0	siRNA-SC-10 PSPC1-A488 IMPa2-A546 DAPI 8C1-siRNA-IMP-a2-a4 V2.00	0	13. siRNA-SC-10 PSPC1-A488 DAPI IMPa2-A546 _am_TileScan_001 (Stage 39 of 49)	00-bCtGxFoQ8D5NVRBgMiZryB
11	um	Cell	0.000	1.000	Vesicles Paraspeckle	240	1	siRNA-SC-10 PSPC1-A488 IMPa2-A546 DAPI 8C1-siRNA-IMP-a2-a4 V2.00	0	13. siRNA-SC-10 PSPC1-A488 DAPI IMPa2-A546 _am_TileScan_001 (Stage 39 of 49)	00-bCtGxFoQ8D5NVRBgMiZryB
29	um	Cell	0.000	1.000	Vesicles Paraspeckle	241	2	siRNA-SC-10 PSPC1-A488 IMPa2-A546 DAPI 8C1-siRNA-IMP-a2-a4 V2.00	0	13. siRNA-SC-10 PSPC1-A488 DAPI IMPa2-A546 _am_TileScan_001 (Stage 39 of 49)	00-bCtGxFoQ8D5NVRBgMiZryB
6	um	Cell	0.000	1.000	Vesicles Paraspeckle	242	3	siRNA-SC-10 PSPC1-A488 IMPa2-A546 DAPI 8C1-siRNA-IMP-a2-a4 V2.00	0	13. siRNA-SC-10 PSPC1-A488 DAPI IMPa2-A546 _am_TileScan_001 (Stage 39 of 49)	00-bCtGxFoQ8D5NVRBgMiZryB
3	um	Cell	0.000	1.000	Vesicles Paraspeckle	243	4	siRNA-SC-10 PSPC1-A488 IMPa2-A546 DAPI 8C1-siRNA-IMP-a2-a4 V2.00	0	13. siRNA-SC-10 PSPC1-A488 DAPI IMPa2-A546 _am_TileScan_001 (Stage 39 of 49)	00-bCtGxFoQ8D5NVRBgMiZryB
21	um	Cell	0.000	1.000	Vesicles Paraspeckle	244	5	siRNA-SC-10 PSPC1-A488 IMPa2-A546 DAPI 8C1-siRNA-IMP-a2-a4 V2.00	0	13. siRNA-SC-10 PSPC1-A488 DAPI IMPa2-A546 _am_TileScan_001 (Stage 39 of 49)	00-bCtGxFoQ8D5NVRBgMiZryB
3	um	Cell	0.000	1.000	Vesicles Paraspeckle	245	6	siRNA-SC-10 PSPC1-A488 IMPa2-A546 DAPI 8C1-siRNA-IMP-a2-a4 V2.00	0	13. siRNA-SC-10 PSPC1-A488 DAPI IMPa2-A546 _am_TileScan_001 (Stage 39 of 49)	00-bCtGxFoQ8D5NVRBgMiZryB
22	um	Cell	0.000	1.000	Vesicles Paraspeckle	246	7	siRNA-SC-10 PSPC1-A488 IMPa2-A546 DAPI 8C1-siRNA-IMP-a2-a4 V2.00	0	13. siRNA-SC-10 PSPC1-A488 DAPI IMPa2-A546 _am_TileScan_001 (Stage 39 of 49)	00-bCtGxFoQ8D5NVRBgMiZryB
35	um	Cell	0.000	1.000	Vesicles Paraspeckle	247	8	siRNA-SC-10 PSPC1-A488 IMPa2-A546 DAPI 8C1-siRNA-IMP-a2-a4 V2.00	0	13. siRNA-SC-10 PSPC1-A488 DAPI IMPa2-A546 _am_TileScan_001 (Stage 39 of 49)	00-bCtGxFoQ8D5NVRBgMiZryB
12	um	Cell	0.000	1.000	Vesicles Paraspeckle	248	9	siRNA-SC-10 PSPC1-A488 IMPa2-A546 DAPI 8C1-siRNA-IMP-a2-a4 V2.00	0	13. siRNA-SC-10 PSPC1-A488 DAPI IMPa2-A546 _am_TileScan_001 (Stage 39 of 49)	00-bCtGxFoQ8D5NVRBgMiZryB
31	um	Cell	0.000	1.000	Vesicles Paraspeckle	249	10	siRNA-SC-10 PSPC1-A488 IMPa2-A546 DAPI 8C1-siRNA-IMP-a2-a4 V2.00	0	13. siRNA-SC-10 PSPC1-A488 DAPI IMPa2-A546 _am_TileScan_001 (Stage 39 of 49)	00-bCtGxFoQ8D5NVRBgMiZryB
6	um	Cell	0.000	1.000	Vesicles Paraspeckle	250	11	siRNA-SC-10 PSPC1-A488 IMPa2-A546 DAPI 8C1-siRNA-IMP-a2-a4 V2.00	0	13. siRNA-SC-10 PSPC1-A488 DAPI IMPa2-A546 _am_TileScan_001 (Stage 39 of 49)	00-bCtGxFoQ8D5NVRBgMiZryB
10	um	Cell	0.000	1.000	Vesicles Paraspeckle	251	12	siRNA-SC-10 PSPC1-A488 IMPa2-A546 DAPI 8C1-siRNA-IMP-a2-a4 V2.00	0	13. siRNA-SC-10 PSPC1-A488 DAPI IMPa2-A546 _am_TileScan_001 (Stage 39 of 49)	00-bCtGxFoQ8D5NVRBgMiZryB
0	um	Cell	0.000	1.000	Vesicles Paraspeckle	252	13	siRNA-SC-10 PSPC1-A488 IMPa2-A546 DAPI 8C1-siRNA-IMP-a2-a4 V2.00	0	13. siRNA-SC-10 PSPC1-A488 DAPI IMPa2-A546 _am_TileScan_001 (Stage 39 of 49)	00-bCtGxFoQ8D5NVRBgMiZryB
0	um	Cell	0.000	1.000	Vesicles Paraspeckle	253	14	siRNA-SC-10 PSPC1-A488 IMPa2-A546 DAPI 8C1-siRNA-IMP-a2-a4 V2.00	0	13. siRNA-SC-10 PSPC1-A488 DAPI IMPa2-A546 _am_TileScan_001 (Stage 39 of 49)	00-bCtGxFoQ8D5NVRBgMiZryB
1	um	Cell	0.000	1.000	Vesicles Paraspeckle	254	15	siRNA-SC-10 PSPC1-A488 IMPa2-A546 DAPI 8C1-siRNA-IMP-a2-a4 V2.00	0	13. siRNA-SC-10 PSPC1-A488 DAPI IMPa2-A546 _am_TileScan_001 (Stage 39 of 49)	00-bCtGxFoQ8D5NVRBgMiZryB
5	um	Cell	0.000	1.000	Vesicles Paraspeckle	255	16	siRNA-SC-10 PSPC1-A488 IMPa2-A546 DAPI 8C1-siRNA-IMP-a2-a4 V2.00	0	13. siRNA-SC-10 PSPC1-A488 DAPI IMPa2-A546 _am_TileScan_001 (Stage 39 of 49)	00-bCtGxFoQ8D5NVRBgMiZryB
15	um	Cell	0.000	1.000	Vesicles Paraspeckle	256	17	siRNA-SC-10 PSPC1-A488 IMPa2-A546 DAPI 8C1-siRNA-IMP-a2-a4 V2.00	0	13. siRNA-SC-10 PSPC1-A488 DAPI IMPa2-A546 _am_TileScan_001 (Stage 39 of 49)	00-bCtGxFoQ8D5NVRBgMiZryB
1	um	Cell	0.000	1.000	Vesicles Paraspeckle	257	18	siRNA-SC-10 PSPC1-A488 IMPa2-A546 DAPI 8C1-siRNA-IMP-a2-a4 V2.00	0	13. siRNA-SC-10 PSPC1-A488 DAPI IMPa2-A546 _am_TileScan_001 (Stage 39 of 49)	00-bCtGxFoQ8D5NVRBgMiZryB
2	um	Cell	0.000	1.000	Vesicles Paraspeckle	258	19	siRNA-SC-10 PSPC1-A488 IMPa2-A546 DAPI 8C1-siRNA-IMP-a2-a4 V2.00	0	13. siRNA-SC-10 PSPC1-A488 DAPI IMPa2-A546 _am_TileScan_001 (Stage 39 of 49)	00-bCtGxFoQ8D5NVRBgMiZryB
2	um	Cell	0.000	1.000	Vesicles Paraspeckle	259	20	siRNA-SC-10 PSPC1-A488 IMPa2-A546 DAPI 8C1-siRNA-IMP-a2-a4 V2.00	0	13. siRNA-SC-10 PSPC1-A488 DAPI IMPa2-A546 _am_TileScan_001 (Stage 39 of 49)	00-bCtGxFoQ8D5NVRBgMiZryB
6	um	Cell	0.000	1.000	Vesicles Paraspeckle	260	0	siRNA-SC-10 PSPC1-A488 IMPa2-A546 DAPI 8C1-siRNA-IMP-a2-a4 V2.00	0	13. siRNA-SC-10 PSPC1-A488 DAPI IMPa2-A546 _an_TileScan_001 (Stage 40 of 49)	00-MbYQDyJ2xFPaw9qjm9hZkL
1	um	Cell	0.000	1.000	Vesicles Paraspeckle	261	1	siRNA-SC-10 PSPC1-A488 IMPa2-A546 DAPI 8C1-siRNA-IMP-a2-a4 V2.00	0	13. siRNA-SC-10 PSPC1-A488 DAPI IMPa2-A546 _an_TileScan_001 (Stage 40 of 49)	00-MbYQDyJ2xFPaw9qjm9hZkL
4	um	Cell	0.000	1.000	Vesicles Paraspeckle	262	2	siRNA-SC-10 PSPC1-A488 IMPa2-A546 DAPI 8C1-siRNA-IMP-a2-a4 V2.00	0	13. siRNA-SC-10 PSPC1-A488 DAPI IMPa2-A546 _an_TileScan_001 (Stage 40 of 49)	00-MbYQDyJ2xFPaw9qjm9hZkL
24	um	Cell	0.000	1.000	Vesicles Paraspeckle	263	3	siRNA-SC-10 PSPC1-A488 IMPa2-A546 DAPI 8C1-siRNA-IMP-a2-a4 V2.00	0	13. siRNA-SC-10 PSPC1-A488 DAPI IMPa2-A546 _an_TileScan_001 (Stage 40 of 49)	00-MbYQDyJ2xFPaw9qjm9hZkL
0	um	Cell	0.000	1.000	Vesicles Paraspeckle	264	4	siRNA-SC-10 PSPC1-A488 IMPa2-A546 DAPI 8C1-siRNA-IMP-a2-a4 V2.00	0	13. siRNA-SC-10 PSPC1-A488 DAPI IMPa2-A546 _an_TileScan_001 (Stage 40 of 49)	00-MbYQDyJ2xFPaw9qjm9hZkL
11	um	Cell	0.000	1.000	Vesicles Paraspeckle	265	5	siRNA-SC-10 PSPC1-A488 IMPa2-A546 DAPI 8C1-siRNA-IMP-a2-a4 V2.00	0	13. siRNA-SC-10 PSPC1-A488 DAPI IMPa2-A546 _an_TileScan_001 (Stage 40 of 49)	00-MbYQDyJ2xFPaw9qjm9hZkL
1	um	Cell	0.000	1.000	Vesicles Paraspeckle	266	6	siRNA-SC-10 PSPC1-A488 IMPa2-A546 DAPI 8C1-siRNA-IMP-a2-a4 V2.00	0	13. siRNA-SC-10 PSPC1-A488 DAPI IMPa2-A546 _an_TileScan_001 (Stage 40 of 49)	00-MbYQDyJ2xFPaw9qjm9hZkL
9	um	Cell	0.000	1.000	Vesicles Paraspeckle	267	7	siRNA-SC-10 PSPC1-A488 IMPa2-A546 DAPI 8C1-siRNA-IMP-a2-a4 V2.00	0	13. siRNA-SC-10 PSPC1-A488 DAPI IMPa2-A546 _an_TileScan_001 (Stage 40 of 49)	00-MbYQDyJ2xFPaw9qjm9hZkL
3	um	Cell	0.000	1.000	Vesicles Paraspeckle	268	8	siRNA-SC-10 PSPC1-A488 IMPa2-A546 DAPI 8C1-siRNA-IMP-a2-a4 V2.00	0	13. siRNA-SC-10 PSPC1-A488 DAPI IMPa2-A546 _an_TileScan_001 (Stage 40 of 49)	00-MbYQDyJ2xFPaw9qjm9hZkL
11	um	Cell	0.000	1.000	Vesicles Paraspeckle	269	9	siRNA-SC-10 PSPC1-A488 IMPa2-A546 DAPI 8C1-siRNA-IMP-a2-a4 V2.00	0	13. siRNA-SC-10 PSPC1-A488 DAPI IMPa2-A546 _an_TileScan_001 (Stage 40 of 49)	00-MbYQDyJ2xFPaw9qjm9hZkL
3	um	Cell	0.000	1.000	Vesicles Paraspeckle	270	10	siRNA-SC-10 PSPC1-A488 IMPa2-A546 DAPI 8C1-siRNA-IMP-a2-a4 V2.00	0	13. siRNA-SC-10 PSPC1-A488 DAPI IMPa2-A546 _an_TileScan_001 (Stage 40 of 49)	00-MbYQDyJ2xFPaw9qjm9hZkL
9	um	Cell	0.000	1.000	Vesicles Paraspeckle	271	11	siRNA-SC-10 PSPC1-A488 IMPa2-A546 DAPI 8C1-siRNA-IMP-a2-a4 V2.00	0	13. siRNA-SC-10 PSPC1-A488 DAPI IMPa2-A546 _an_TileScan_001 (Stage 40 of 49)	00-MbYQDyJ2xFPaw9qjm9hZkL
0	um	Cell	0.000	1.000	Vesicles Paraspeckle	272	12	siRNA-SC-10 PSPC1-A488 IMPa2-A546 DAPI 8C1-siRNA-IMP-a2-a4 V2.00	0	13. siRNA-SC-10 PSPC1-A488 DAPI IMPa2-A546 _an_TileScan_001 (Stage 40 of 49)	00-MbYQDyJ2xFPaw9qjm9hZkL
13	um	Cell	0.000	1.000	Vesicles Paraspeckle	273	13	siRNA-SC-10 PSPC1-A488 IMPa2-A546 DAPI 8C1-siRNA-IMP-a2-a4 V2.00	0	13. siRNA-SC-10 PSPC1-A488 DAPI IMPa2-A546 _an_TileScan_001 (Stage 40 of 49)	00-MbYQDyJ2xFPaw9qjm9hZkL
0	um	Cell	0.000	1.000	Vesicles Paraspeckle	274	14	siRNA-SC-10 PSPC1-A488 IMPa2-A546 DAPI 8C1-siRNA-IMP-a2-a4 V2.00	0	13. siRNA-SC-10 PSPC1-A488 DAPI IMPa2-A546 _an_TileScan_001 (Stage 40 of 49)	00-MbYQDyJ2xFPaw9qjm9hZkL
2	um	Cell	0.000	1.000	Vesicles Paraspeckle	275	0	siRNA-SC-10 PSPC1-A488 IMPa2-A546 DAPI 8C1-siRNA-IMP-a2-a4 V2.00	0	13. siRNA-SC-10 PSPC1-A488 DAPI IMPa2-A546 _ao_TileScan_001 (Stage 41 of 49)	00-XmmsHYPo2FsMMeKYk6iyK7
3	um	Cell	0.000	1.000	Vesicles Paraspeckle	276	1	siRNA-SC-10 PSPC1-A488 IMPa2-A546 DAPI 8C1-siRNA-IMP-a2-a4 V2.00	0	13. siRNA-SC-10 PSPC1-A488 DAPI IMPa2-A546 _ao_TileScan_001 (Stage 41 of 49)	00-XmmsHYPo2FsMMeKYk6iyK7
16	um	Cell	0.000	1.000	Vesicles Paraspeckle	277	2	siRNA-SC-10 PSPC1-A488 IMPa2-A546 DAPI 8C1-siRNA-IMP-a2-a4 V2.00	0	13. siRNA-SC-10 PSPC1-A488 DAPI IMPa2-A546 _ao_TileScan_001 (Stage 41 of 49)	00-XmmsHYPo2FsMMeKYk6iyK7
0	um	Cell	0.000	1.000	Vesicles Paraspeckle	278	3	siRNA-SC-10 PSPC1-A488 IMPa2-A546 DAPI 8C1-siRNA-IMP-a2-a4 V2.00	0	13. siRNA-SC-10 PSPC1-A488 DAPI IMPa2-A546 _ao_TileScan_001 (Stage 41 of 49)	00-XmmsHYPo2FsMMeKYk6iyK7
0	um	Cell	0.000	1.000	Vesicles Paraspeckle	279	4	siRNA-SC-10 PSPC1-A488 IMPa2-A546 DAPI 8C1-siRNA-IMP-a2-a4 V2.00	0	13. siRNA-SC-10 PSPC1-A488 DAPI IMPa2-A546 _ao_TileScan_001 (Stage 41 of 49)	00-XmmsHYPo2FsMMeKYk6iyK7
2	um	Cell	0.000	1.000	Vesicles Paraspeckle	280	5	siRNA-SC-10 PSPC1-A488 IMPa2-A546 DAPI 8C1-siRNA-IMP-a2-a4 V2.00	0	13. siRNA-SC-10 PSPC1-A488 DAPI IMPa2-A546 _ao_TileScan_001 (Stage 41 of 49)	00-XmmsHYPo2FsMMeKYk6iyK7
20	um	Cell	0.000	1.000	Vesicles Paraspeckle	281	6	siRNA-SC-10 PSPC1-A488 IMPa2-A546 DAPI 8C1-siRNA-IMP-a2-a4 V2.00	0	13. siRNA-SC-10 PSPC1-A488 DAPI IMPa2-A546 _ao_TileScan_001 (Stage 41 of 49)	00-XmmsHYPo2FsMMeKYk6iyK7
10	um	Cell	0.000	1.000	Vesicles Paraspeckle	282	7	siRNA-SC-10 PSPC1-A488 IMPa2-A546 DAPI 8C1-siRNA-IMP-a2-a4 V2.00	0	13. siRNA-SC-10 PSPC1-A488 DAPI IMPa2-A546 _ao_TileScan_001 (Stage 41 of 49)	00-XmmsHYPo2FsMMeKYk6iyK7
4	um	Cell	0.000	1.000	Vesicles Paraspeckle	283	8	siRNA-SC-10 PSPC1-A488 IMPa2-A546 DAPI 8C1-siRNA-IMP-a2-a4 V2.00	0	13. siRNA-SC-10 PSPC1-A488 DAPI IMPa2-A546 _ao_TileScan_001 (Stage 41 of 49)	00-XmmsHYPo2FsMMeKYk6iyK7
2	um	Cell	0.000	1.000	Vesicles Paraspeckle	284	9	siRNA-SC-10 PSPC1-A488 IMPa2-A546 DAPI 8C1-siRNA-IMP-a2-a4 V2.00	0	13. siRNA-SC-10 PSPC1-A488 DAPI IMPa2-A546 _ao_TileScan_001 (Stage 41 of 49)	00-XmmsHYPo2FsMMeKYk6iyK7
0	um	Cell	0.000	1.000	Vesicles Paraspeckle	285	10	siRNA-SC-10 PSPC1-A488 IMPa2-A546 DAPI 8C1-siRNA-IMP-a2-a4 V2.00	0	13. siRNA-SC-10 PSPC1-A488 DAPI IMPa2-A546 _ao_TileScan_001 (Stage 41 of 49)	00-XmmsHYPo2FsMMeKYk6iyK7
0	um	Cell	0.000	1.000	Vesicles Paraspeckle	286	11	siRNA-SC-10 PSPC1-A488 IMPa2-A546 DAPI 8C1-siRNA-IMP-a2-a4 V2.00	0	13. siRNA-SC-10 PSPC1-A488 DAPI IMPa2-A546 _ao_TileScan_001 (Stage 41 of 49)	00-XmmsHYPo2FsMMeKYk6iyK7
16	um	Cell	0.000	1.000	Vesicles Paraspeckle	287	12	siRNA-SC-10 PSPC1-A488 IMPa2-A546 DAPI 8C1-siRNA-IMP-a2-a4 V2.00	0	13. siRNA-SC-10 PSPC1-A488 DAPI IMPa2-A546 _ao_TileScan_001 (Stage 41 of 49)	00-XmmsHYPo2FsMMeKYk6iyK7
3	um	Cell	0.000	1.000	Vesicles Paraspeckle	288	13	siRNA-SC-10 PSPC1-A488 IMPa2-A546 DAPI 8C1-siRNA-IMP-a2-a4 V2.00	0	13. siRNA-SC-10 PSPC1-A488 DAPI IMPa2-A546 _ao_TileScan_001 (Stage 41 of 49)	00-XmmsHYPo2FsMMeKYk6iyK7
4	um	Cell	0.000	1.000	Vesicles Paraspeckle	289	14	siRNA-SC-10 PSPC1-A488 IMPa2-A546 DAPI 8C1-siRNA-IMP-a2-a4 V2.00	0	13. siRNA-SC-10 PSPC1-A488 DAPI IMPa2-A546 _ao_TileScan_001 (Stage 41 of 49)	00-XmmsHYPo2FsMMeKYk6iyK7
0	um	Cell	0.000	1.000	Vesicles Paraspeckle	290	15	siRNA-SC-10 PSPC1-A488 IMPa2-A546 DAPI 8C1-siRNA-IMP-a2-a4 V2.00	0	13. siRNA-SC-10 PSPC1-A488 DAPI IMPa2-A546 _ao_TileScan_001 (Stage 41 of 49)	00-XmmsHYPo2FsMMeKYk6iyK7
6	um	Cell	0.000	1.000	Vesicles Paraspeckle	291	16	siRNA-SC-10 PSPC1-A488 IMPa2-A546 DAPI 8C1-siRNA-IMP-a2-a4 V2.00	0	13. siRNA-SC-10 PSPC1-A488 DAPI IMPa2-A546 _ao_TileScan_001 (Stage 41 of 49)	00-XmmsHYPo2FsMMeKYk6iyK7
13	um	Cell	0.000	1.000	Vesicles Paraspeckle	292	17	siRNA-SC-10 PSPC1-A488 IMPa2-A546 DAPI 8C1-siRNA-IMP-a2-a4 V2.00	0	13. siRNA-SC-10 PSPC1-A488 DAPI IMPa2-A546 _ao_TileScan_001 (Stage 41 of 49)	00-XmmsHYPo2FsMMeKYk6iyK7
10	um	Cell	0.000	1.000	Vesicles Paraspeckle	293	18	siRNA-SC-10 PSPC1-A488 IMPa2-A546 DAPI 8C1-siRNA-IMP-a2-a4 V2.00	0	13. siRNA-SC-10 PSPC1-A488 DAPI IMPa2-A546 _ao_TileScan_001 (Stage 41 of 49)	00-XmmsHYPo2FsMMeKYk6iyK7
0	um	Cell	0.000	1.000	Vesicles Paraspeckle	294	19	siRNA-SC-10 PSPC1-A488 IMPa2-A546 DAPI 8C1-siRNA-IMP-a2-a4 V2.00	0	13. siRNA-SC-10 PSPC1-A488 DAPI IMPa2-A546 _ao_TileScan_001 (Stage 41 of 49)	00-XmmsHYPo2FsMMeKYk6iyK7
0	um	Cell	0.000	1.000	Vesicles Paraspeckle	295	0	siRNA-SC-10 PSPC1-A488 IMPa2-A546 DAPI 8C1-siRNA-IMP-a2-a4 V2.00	0	13. siRNA-SC-10 PSPC1-A488 DAPI IMPa2-A546 _ap_TileScan_001 (Stage 42 of 49)	00-p48JxEej5AscHxTdsvPFRT
4	um	Cell	0.000	1.000	Vesicles Paraspeckle	296	1	siRNA-SC-10 PSPC1-A488 IMPa2-A546 DAPI 8C1-siRNA-IMP-a2-a4 V2.00	0	13. siRNA-SC-10 PSPC1-A488 DAPI IMPa2-A546 _ap_TileScan_001 (Stage 42 of 49)	00-p48JxEej5AscHxTdsvPFRT
20	um	Cell	0.000	1.000	Vesicles Paraspeckle	297	2	siRNA-SC-10 PSPC1-A488 IMPa2-A546 DAPI 8C1-siRNA-IMP-a2-a4 V2.00	0	13. siRNA-SC-10 PSPC1-A488 DAPI IMPa2-A546 _ap_TileScan_001 (Stage 42 of 49)	00-p48JxEej5AscHxTdsvPFRT
0	um	Cell	0.000	1.000	Vesicles Paraspeckle	298	3	siRNA-SC-10 PSPC1-A488 IMPa2-A546 DAPI 8C1-siRNA-IMP-a2-a4 V2.00	0	13. siRNA-SC-10 PSPC1-A488 DAPI IMPa2-A546 _ap_TileScan_001 (Stage 42 of 49)	00-p48JxEej5AscHxTdsvPFRT
6	um	Cell	0.000	1.000	Vesicles Paraspeckle	299	4	siRNA-SC-10 PSPC1-A488 IMPa2-A546 DAPI 8C1-siRNA-IMP-a2-a4 V2.00	0	13. siRNA-SC-10 PSPC1-A488 DAPI IMPa2-A546 _ap_TileScan_001 (Stage 42 of 49)	00-p48JxEej5AscHxTdsvPFRT
23	um	Cell	0.000	1.000	Vesicles Paraspeckle	300	5	siRNA-SC-10 PSPC1-A488 IMPa2-A546 DAPI 8C1-siRNA-IMP-a2-a4 V2.00	0	13. siRNA-SC-10 PSPC1-A488 DAPI IMPa2-A546 _ap_TileScan_001 (Stage 42 of 49)	00-p48JxEej5AscHxTdsvPFRT
8	um	Cell	0.000	1.000	Vesicles Paraspeckle	301	6	siRNA-SC-10 PSPC1-A488 IMPa2-A546 DAPI 8C1-siRNA-IMP-a2-a4 V2.00	0	13. siRNA-SC-10 PSPC1-A488 DAPI IMPa2-A546 _ap_TileScan_001 (Stage 42 of 49)	00-p48JxEej5AscHxTdsvPFRT
3	um	Cell	0.000	1.000	Vesicles Paraspeckle	302	7	siRNA-SC-10 PSPC1-A488 IMPa2-A546 DAPI 8C1-siRNA-IMP-a2-a4 V2.00	0	13. siRNA-SC-10 PSPC1-A488 DAPI IMPa2-A546 _ap_TileScan_001 (Stage 42 of 49)	00-p48JxEej5AscHxTdsvPFRT
18	um	Cell	0.000	1.000	Vesicles Paraspeckle	303	8	siRNA-SC-10 PSPC1-A488 IMPa2-A546 DAPI 8C1-siRNA-IMP-a2-a4 V2.00	0	13. siRNA-SC-10 PSPC1-A488 DAPI IMPa2-A546 _ap_TileScan_001 (Stage 42 of 49)	00-p48JxEej5AscHxTdsvPFRT
3	um	Cell	0.000	1.000	Vesicles Paraspeckle	304	9	siRNA-SC-10 PSPC1-A488 IMPa2-A546 DAPI 8C1-siRNA-IMP-a2-a4 V2.00	0	13. siRNA-SC-10 PSPC1-A488 DAPI IMPa2-A546 _ap_TileScan_001 (Stage 42 of 49)	00-p48JxEej5AscHxTdsvPFRT
6	um	Cell	0.000	1.000	Vesicles Paraspeckle	305	10	siRNA-SC-10 PSPC1-A488 IMPa2-A546 DAPI 8C1-siRNA-IMP-a2-a4 V2.00	0	13. siRNA-SC-10 PSPC1-A488 DAPI IMPa2-A546 _ap_TileScan_001 (Stage 42 of 49)	00-p48JxEej5AscHxTdsvPFRT
14	um	Cell	0.000	1.000	Vesicles Paraspeckle	306	11	siRNA-SC-10 PSPC1-A488 IMPa2-A546 DAPI 8C1-siRNA-IMP-a2-a4 V2.00	0	13. siRNA-SC-10 PSPC1-A488 DAPI IMPa2-A546 _ap_TileScan_001 (Stage 42 of 49)	00-p48JxEej5AscHxTdsvPFRT
8	um	Cell	0.000	1.000	Vesicles Paraspeckle	307	12	siRNA-SC-10 PSPC1-A488 IMPa2-A546 DAPI 8C1-siRNA-IMP-a2-a4 V2.00	0	13. siRNA-SC-10 PSPC1-A488 DAPI IMPa2-A546 _ap_TileScan_001 (Stage 42 of 49)	00-p48JxEej5AscHxTdsvPFRT
11	um	Cell	0.000	1.000	Vesicles Paraspeckle	308	13	siRNA-SC-10 PSPC1-A488 IMPa2-A546 DAPI 8C1-siRNA-IMP-a2-a4 V2.00	0	13. siRNA-SC-10 PSPC1-A488 DAPI IMPa2-A546 _ap_TileScan_001 (Stage 42 of 49)	00-p48JxEej5AscHxTdsvPFRT
26	um	Cell	0.000	1.000	Vesicles Paraspeckle	309	14	siRNA-SC-10 PSPC1-A488 IMPa2-A546 DAPI 8C1-siRNA-IMP-a2-a4 V2.00	0	13. siRNA-SC-10 PSPC1-A488 DAPI IMPa2-A546 _ap_TileScan_001 (Stage 42 of 49)	00-p48JxEej5AscHxTdsvPFRT
23	um	Cell	0.000	1.000	Vesicles Paraspeckle	310	15	siRNA-SC-10 PSPC1-A488 IMPa2-A546 DAPI 8C1-siRNA-IMP-a2-a4 V2.00	0	13. siRNA-SC-10 PSPC1-A488 DAPI IMPa2-A546 _ap_TileScan_001 (Stage 42 of 49)	00-p48JxEej5AscHxTdsvPFRT
3	um	Cell	0.000	1.000	Vesicles Paraspeckle	311	16	siRNA-SC-10 PSPC1-A488 IMPa2-A546 DAPI 8C1-siRNA-IMP-a2-a4 V2.00	0	13. siRNA-SC-10 PSPC1-A488 DAPI IMPa2-A546 _ap_TileScan_001 (Stage 42 of 49)	00-p48JxEej5AscHxTdsvPFRT
25	um	Cell	0.000	1.000	Vesicles Paraspeckle	312	17	siRNA-SC-10 PSPC1-A488 IMPa2-A546 DAPI 8C1-siRNA-IMP-a2-a4 V2.00	0	13. siRNA-SC-10 PSPC1-A488 DAPI IMPa2-A546 _ap_TileScan_001 (Stage 42 of 49)	00-p48JxEej5AscHxTdsvPFRT
7	um	Cell	0.000	1.000	Vesicles Paraspeckle	313	18	siRNA-SC-10 PSPC1-A488 IMPa2-A546 DAPI 8C1-siRNA-IMP-a2-a4 V2.00	0	13. siRNA-SC-10 PSPC1-A488 DAPI IMPa2-A546 _ap_TileScan_001 (Stage 42 of 49)	00-p48JxEej5AscHxTdsvPFRT
6	um	Cell	0.000	1.000	Vesicles Paraspeckle	314	19	siRNA-SC-10 PSPC1-A488 IMPa2-A546 DAPI 8C1-siRNA-IMP-a2-a4 V2.00	0	13. siRNA-SC-10 PSPC1-A488 DAPI IMPa2-A546 _ap_TileScan_001 (Stage 42 of 49)	00-p48JxEej5AscHxTdsvPFRT
4	um	Cell	0.000	1.000	Vesicles Paraspeckle	315	20	siRNA-SC-10 PSPC1-A488 IMPa2-A546 DAPI 8C1-siRNA-IMP-a2-a4 V2.00	0	13. siRNA-SC-10 PSPC1-A488 DAPI IMPa2-A546 _ap_TileScan_001 (Stage 42 of 49)	00-p48JxEej5AscHxTdsvPFRT
9	um	Cell	0.000	1.000	Vesicles Paraspeckle	316	21	siRNA-SC-10 PSPC1-A488 IMPa2-A546 DAPI 8C1-siRNA-IMP-a2-a4 V2.00	0	13. siRNA-SC-10 PSPC1-A488 DAPI IMPa2-A546 _ap_TileScan_001 (Stage 42 of 49)	00-p48JxEej5AscHxTdsvPFRT
1	um	Cell	0.000	1.000	Vesicles Paraspeckle	317	0	siRNA-SC-10 PSPC1-A488 IMPa2-A546 DAPI 8C1-siRNA-IMP-a2-a4 V2.00	0	13. siRNA-SC-10 PSPC1-A488 DAPI IMPa2-A546 _aq_TileScan_001 (Stage 43 of 49)	00-u6Jvaftuddewbmo8ML3x2U
16	um	Cell	0.000	1.000	Vesicles Paraspeckle	318	1	siRNA-SC-10 PSPC1-A488 IMPa2-A546 DAPI 8C1-siRNA-IMP-a2-a4 V2.00	0	13. siRNA-SC-10 PSPC1-A488 DAPI IMPa2-A546 _aq_TileScan_001 (Stage 43 of 49)	00-u6Jvaftuddewbmo8ML3x2U
16	um	Cell	0.000	1.000	Vesicles Paraspeckle	319	2	siRNA-SC-10 PSPC1-A488 IMPa2-A546 DAPI 8C1-siRNA-IMP-a2-a4 V2.00	0	13. siRNA-SC-10 PSPC1-A488 DAPI IMPa2-A546 _aq_TileScan_001 (Stage 43 of 49)	00-u6Jvaftuddewbmo8ML3x2U
7	um	Cell	0.000	1.000	Vesicles Paraspeckle	320	3	siRNA-SC-10 PSPC1-A488 IMPa2-A546 DAPI 8C1-siRNA-IMP-a2-a4 V2.00	0	13. siRNA-SC-10 PSPC1-A488 DAPI IMPa2-A546 _aq_TileScan_001 (Stage 43 of 49)	00-u6Jvaftuddewbmo8ML3x2U
8	um	Cell	0.000	1.000	Vesicles Paraspeckle	321	4	siRNA-SC-10 PSPC1-A488 IMPa2-A546 DAPI 8C1-siRNA-IMP-a2-a4 V2.00	0	13. siRNA-SC-10 PSPC1-A488 DAPI IMPa2-A546 _aq_TileScan_001 (Stage 43 of 49)	00-u6Jvaftuddewbmo8ML3x2U
1	um	Cell	0.000	1.000	Vesicles Paraspeckle	322	5	siRNA-SC-10 PSPC1-A488 IMPa2-A546 DAPI 8C1-siRNA-IMP-a2-a4 V2.00	0	13. siRNA-SC-10 PSPC1-A488 DAPI IMPa2-A546 _aq_TileScan_001 (Stage 43 of 49)	00-u6Jvaftuddewbmo8ML3x2U
0	um	Cell	0.000	1.000	Vesicles Paraspeckle	323	6	siRNA-SC-10 PSPC1-A488 IMPa2-A546 DAPI 8C1-siRNA-IMP-a2-a4 V2.00	0	13. siRNA-SC-10 PSPC1-A488 DAPI IMPa2-A546 _aq_TileScan_001 (Stage 43 of 49)	00-u6Jvaftuddewbmo8ML3x2U
4	um	Cell	0.000	1.000	Vesicles Paraspeckle	324	7	siRNA-SC-10 PSPC1-A488 IMPa2-A546 DAPI 8C1-siRNA-IMP-a2-a4 V2.00	0	13. siRNA-SC-10 PSPC1-A488 DAPI IMPa2-A546 _aq_TileScan_001 (Stage 43 of 49)	00-u6Jvaftuddewbmo8ML3x2U
31	um	Cell	0.000	1.000	Vesicles Paraspeckle	325	8	siRNA-SC-10 PSPC1-A488 IMPa2-A546 DAPI 8C1-siRNA-IMP-a2-a4 V2.00	0	13. siRNA-SC-10 PSPC1-A488 DAPI IMPa2-A546 _aq_TileScan_001 (Stage 43 of 49)	00-u6Jvaftuddewbmo8ML3x2U
31	um	Cell	0.000	1.000	Vesicles Paraspeckle	326	9	siRNA-SC-10 PSPC1-A488 IMPa2-A546 DAPI 8C1-siRNA-IMP-a2-a4 V2.00	0	13. siRNA-SC-10 PSPC1-A488 DAPI IMPa2-A546 _aq_TileScan_001 (Stage 43 of 49)	00-u6Jvaftuddewbmo8ML3x2U
1	um	Cell	0.000	1.000	Vesicles Paraspeckle	327	10	siRNA-SC-10 PSPC1-A488 IMPa2-A546 DAPI 8C1-siRNA-IMP-a2-a4 V2.00	0	13. siRNA-SC-10 PSPC1-A488 DAPI IMPa2-A546 _aq_TileScan_001 (Stage 43 of 49)	00-u6Jvaftuddewbmo8ML3x2U
11	um	Cell	0.000	1.000	Vesicles Paraspeckle	328	11	siRNA-SC-10 PSPC1-A488 IMPa2-A546 DAPI 8C1-siRNA-IMP-a2-a4 V2.00	0	13. siRNA-SC-10 PSPC1-A488 DAPI IMPa2-A546 _aq_TileScan_001 (Stage 43 of 49)	00-u6Jvaftuddewbmo8ML3x2U
1	um	Cell	0.000	1.000	Vesicles Paraspeckle	329	12	siRNA-SC-10 PSPC1-A488 IMPa2-A546 DAPI 8C1-siRNA-IMP-a2-a4 V2.00	0	13. siRNA-SC-10 PSPC1-A488 DAPI IMPa2-A546 _aq_TileScan_001 (Stage 43 of 49)	00-u6Jvaftuddewbmo8ML3x2U
11	um	Cell	0.000	1.000	Vesicles Paraspeckle	330	0	siRNA-SC-10 PSPC1-A488 IMPa2-A546 DAPI 8C1-siRNA-IMP-a2-a4 V2.00	0	13. siRNA-SC-10 PSPC1-A488 DAPI IMPa2-A546 _ar_TileScan_001 (Stage 44 of 49)	00-C7exJc9ZeMtqFcbrAabLnP
19	um	Cell	0.000	1.000	Vesicles Paraspeckle	331	1	siRNA-SC-10 PSPC1-A488 IMPa2-A546 DAPI 8C1-siRNA-IMP-a2-a4 V2.00	0	13. siRNA-SC-10 PSPC1-A488 DAPI IMPa2-A546 _ar_TileScan_001 (Stage 44 of 49)	00-C7exJc9ZeMtqFcbrAabLnP
22	um	Cell	0.000	1.000	Vesicles Paraspeckle	332	2	siRNA-SC-10 PSPC1-A488 IMPa2-A546 DAPI 8C1-siRNA-IMP-a2-a4 V2.00	0	13. siRNA-SC-10 PSPC1-A488 DAPI IMPa2-A546 _ar_TileScan_001 (Stage 44 of 49)	00-C7exJc9ZeMtqFcbrAabLnP
20	um	Cell	0.000	1.000	Vesicles Paraspeckle	333	3	siRNA-SC-10 PSPC1-A488 IMPa2-A546 DAPI 8C1-siRNA-IMP-a2-a4 V2.00	0	13. siRNA-SC-10 PSPC1-A488 DAPI IMPa2-A546 _ar_TileScan_001 (Stage 44 of 49)	00-C7exJc9ZeMtqFcbrAabLnP
0	um	Cell	0.000	1.000	Vesicles Paraspeckle	334	4	siRNA-SC-10 PSPC1-A488 IMPa2-A546 DAPI 8C1-siRNA-IMP-a2-a4 V2.00	0	13. siRNA-SC-10 PSPC1-A488 DAPI IMPa2-A546 _ar_TileScan_001 (Stage 44 of 49)	00-C7exJc9ZeMtqFcbrAabLnP
12	um	Cell	0.000	1.000	Vesicles Paraspeckle	335	0	siRNA-SC-10 PSPC1-A488 IMPa2-A546 DAPI 8C1-siRNA-IMP-a2-a4 V2.00	0	13. siRNA-SC-10 PSPC1-A488 DAPI IMPa2-A546 _as_TileScan_001 (Stage 45 of 49)	00-W7pt39aZXkP54DGZiq8ah3
4	um	Cell	0.000	1.000	Vesicles Paraspeckle	336	1	siRNA-SC-10 PSPC1-A488 IMPa2-A546 DAPI 8C1-siRNA-IMP-a2-a4 V2.00	0	13. siRNA-SC-10 PSPC1-A488 DAPI IMPa2-A546 _as_TileScan_001 (Stage 45 of 49)	00-W7pt39aZXkP54DGZiq8ah3
32	um	Cell	0.000	1.000	Vesicles Paraspeckle	337	2	siRNA-SC-10 PSPC1-A488 IMPa2-A546 DAPI 8C1-siRNA-IMP-a2-a4 V2.00	0	13. siRNA-SC-10 PSPC1-A488 DAPI IMPa2-A546 _as_TileScan_001 (Stage 45 of 49)	00-W7pt39aZXkP54DGZiq8ah3
56	um	Cell	0.000	1.000	Vesicles Paraspeckle	338	3	siRNA-SC-10 PSPC1-A488 IMPa2-A546 DAPI 8C1-siRNA-IMP-a2-a4 V2.00	0	13. siRNA-SC-10 PSPC1-A488 DAPI IMPa2-A546 _as_TileScan_001 (Stage 45 of 49)	00-W7pt39aZXkP54DGZiq8ah3
7	um	Cell	0.000	1.000	Vesicles Paraspeckle	339	4	siRNA-SC-10 PSPC1-A488 IMPa2-A546 DAPI 8C1-siRNA-IMP-a2-a4 V2.00	0	13. siRNA-SC-10 PSPC1-A488 DAPI IMPa2-A546 _as_TileScan_001 (Stage 45 of 49)	00-W7pt39aZXkP54DGZiq8ah3
5	um	Cell	0.000	1.000	Vesicles Paraspeckle	340	5	siRNA-SC-10 PSPC1-A488 IMPa2-A546 DAPI 8C1-siRNA-IMP-a2-a4 V2.00	0	13. siRNA-SC-10 PSPC1-A488 DAPI IMPa2-A546 _as_TileScan_001 (Stage 45 of 49)	00-W7pt39aZXkP54DGZiq8ah3
43	um	Cell	0.000	1.000	Vesicles Paraspeckle	341	6	siRNA-SC-10 PSPC1-A488 IMPa2-A546 DAPI 8C1-siRNA-IMP-a2-a4 V2.00	0	13. siRNA-SC-10 PSPC1-A488 DAPI IMPa2-A546 _as_TileScan_001 (Stage 45 of 49)	00-W7pt39aZXkP54DGZiq8ah3
4	um	Cell	0.000	1.000	Vesicles Paraspeckle	342	7	siRNA-SC-10 PSPC1-A488 IMPa2-A546 DAPI 8C1-siRNA-IMP-a2-a4 V2.00	0	13. siRNA-SC-10 PSPC1-A488 DAPI IMPa2-A546 _as_TileScan_001 (Stage 45 of 49)	00-W7pt39aZXkP54DGZiq8ah3
0	um	Cell	0.000	1.000	Vesicles Paraspeckle	343	0	siRNA-SC-10 PSPC1-A488 IMPa2-A546 DAPI 8C1-siRNA-IMP-a2-a4 V2.00	0	13. siRNA-SC-10 PSPC1-A488 DAPI IMPa2-A546 _at_TileScan_001 (Stage 46 of 49)	00-BkZHwcPzNJejKqN3VSGMGV
0	um	Cell	0.000	1.000	Vesicles Paraspeckle	344	1	siRNA-SC-10 PSPC1-A488 IMPa2-A546 DAPI 8C1-siRNA-IMP-a2-a4 V2.00	0	13. siRNA-SC-10 PSPC1-A488 DAPI IMPa2-A546 _at_TileScan_001 (Stage 46 of 49)	00-BkZHwcPzNJejKqN3VSGMGV
18	um	Cell	0.000	1.000	Vesicles Paraspeckle	345	2	siRNA-SC-10 PSPC1-A488 IMPa2-A546 DAPI 8C1-siRNA-IMP-a2-a4 V2.00	0	13. siRNA-SC-10 PSPC1-A488 DAPI IMPa2-A546 _at_TileScan_001 (Stage 46 of 49)	00-BkZHwcPzNJejKqN3VSGMGV
3	um	Cell	0.000	1.000	Vesicles Paraspeckle	346	3	siRNA-SC-10 PSPC1-A488 IMPa2-A546 DAPI 8C1-siRNA-IMP-a2-a4 V2.00	0	13. siRNA-SC-10 PSPC1-A488 DAPI IMPa2-A546 _at_TileScan_001 (Stage 46 of 49)	00-BkZHwcPzNJejKqN3VSGMGV
8	um	Cell	0.000	1.000	Vesicles Paraspeckle	347	4	siRNA-SC-10 PSPC1-A488 IMPa2-A546 DAPI 8C1-siRNA-IMP-a2-a4 V2.00	0	13. siRNA-SC-10 PSPC1-A488 DAPI IMPa2-A546 _at_TileScan_001 (Stage 46 of 49)	00-BkZHwcPzNJejKqN3VSGMGV
2	um	Cell	0.000	1.000	Vesicles Paraspeckle	348	5	siRNA-SC-10 PSPC1-A488 IMPa2-A546 DAPI 8C1-siRNA-IMP-a2-a4 V2.00	0	13. siRNA-SC-10 PSPC1-A488 DAPI IMPa2-A546 _at_TileScan_001 (Stage 46 of 49)	00-BkZHwcPzNJejKqN3VSGMGV
0	um	Cell	0.000	1.000	Vesicles Paraspeckle	349	6	siRNA-SC-10 PSPC1-A488 IMPa2-A546 DAPI 8C1-siRNA-IMP-a2-a4 V2.00	0	13. siRNA-SC-10 PSPC1-A488 DAPI IMPa2-A546 _at_TileScan_001 (Stage 46 of 49)	00-BkZHwcPzNJejKqN3VSGMGV
13	um	Cell	0.000	1.000	Vesicles Paraspeckle	350	7	siRNA-SC-10 PSPC1-A488 IMPa2-A546 DAPI 8C1-siRNA-IMP-a2-a4 V2.00	0	13. siRNA-SC-10 PSPC1-A488 DAPI IMPa2-A546 _at_TileScan_001 (Stage 46 of 49)	00-BkZHwcPzNJejKqN3VSGMGV
0	um	Cell	0.000	1.000	Vesicles Paraspeckle	351	8	siRNA-SC-10 PSPC1-A488 IMPa2-A546 DAPI 8C1-siRNA-IMP-a2-a4 V2.00	0	13. siRNA-SC-10 PSPC1-A488 DAPI IMPa2-A546 _at_TileScan_001 (Stage 46 of 49)	00-BkZHwcPzNJejKqN3VSGMGV
1	um	Cell	0.000	1.000	Vesicles Paraspeckle	352	9	siRNA-SC-10 PSPC1-A488 IMPa2-A546 DAPI 8C1-siRNA-IMP-a2-a4 V2.00	0	13. siRNA-SC-10 PSPC1-A488 DAPI IMPa2-A546 _at_TileScan_001 (Stage 46 of 49)	00-BkZHwcPzNJejKqN3VSGMGV
13	um	Cell	0.000	1.000	Vesicles Paraspeckle	353	10	siRNA-SC-10 PSPC1-A488 IMPa2-A546 DAPI 8C1-siRNA-IMP-a2-a4 V2.00	0	13. siRNA-SC-10 PSPC1-A488 DAPI IMPa2-A546 _at_TileScan_001 (Stage 46 of 49)	00-BkZHwcPzNJejKqN3VSGMGV
12	um	Cell	0.000	1.000	Vesicles Paraspeckle	354	11	siRNA-SC-10 PSPC1-A488 IMPa2-A546 DAPI 8C1-siRNA-IMP-a2-a4 V2.00	0	13. siRNA-SC-10 PSPC1-A488 DAPI IMPa2-A546 _at_TileScan_001 (Stage 46 of 49)	00-BkZHwcPzNJejKqN3VSGMGV
8	um	Cell	0.000	1.000	Vesicles Paraspeckle	355	12	siRNA-SC-10 PSPC1-A488 IMPa2-A546 DAPI 8C1-siRNA-IMP-a2-a4 V2.00	0	13. siRNA-SC-10 PSPC1-A488 DAPI IMPa2-A546 _at_TileScan_001 (Stage 46 of 49)	00-BkZHwcPzNJejKqN3VSGMGV
1	um	Cell	0.000	1.000	Vesicles Paraspeckle	356	13	siRNA-SC-10 PSPC1-A488 IMPa2-A546 DAPI 8C1-siRNA-IMP-a2-a4 V2.00	0	13. siRNA-SC-10 PSPC1-A488 DAPI IMPa2-A546 _at_TileScan_001 (Stage 46 of 49)	00-BkZHwcPzNJejKqN3VSGMGV
0	um	Cell	0.000	1.000	Vesicles Paraspeckle	357	0	siRNA-SC-10 PSPC1-A488 IMPa2-A546 DAPI 8C1-siRNA-IMP-a2-a4 V2.00	0	13. siRNA-SC-10 PSPC1-A488 DAPI IMPa2-A546 _au_TileScan_001 (Stage 47 of 49)	00-6psDjrEcoL7ELTuzqmSFcP
2	um	Cell	0.000	1.000	Vesicles Paraspeckle	358	1	siRNA-SC-10 PSPC1-A488 IMPa2-A546 DAPI 8C1-siRNA-IMP-a2-a4 V2.00	0	13. siRNA-SC-10 PSPC1-A488 DAPI IMPa2-A546 _au_TileScan_001 (Stage 47 of 49)	00-6psDjrEcoL7ELTuzqmSFcP
1	um	Cell	0.000	1.000	Vesicles Paraspeckle	359	2	siRNA-SC-10 PSPC1-A488 IMPa2-A546 DAPI 8C1-siRNA-IMP-a2-a4 V2.00	0	13. siRNA-SC-10 PSPC1-A488 DAPI IMPa2-A546 _au_TileScan_001 (Stage 47 of 49)	00-6psDjrEcoL7ELTuzqmSFcP
6	um	Cell	0.000	1.000	Vesicles Paraspeckle	360	3	siRNA-SC-10 PSPC1-A488 IMPa2-A546 DAPI 8C1-siRNA-IMP-a2-a4 V2.00	0	13. siRNA-SC-10 PSPC1-A488 DAPI IMPa2-A546 _au_TileScan_001 (Stage 47 of 49)	00-6psDjrEcoL7ELTuzqmSFcP
9	um	Cell	0.000	1.000	Vesicles Paraspeckle	361	4	siRNA-SC-10 PSPC1-A488 IMPa2-A546 DAPI 8C1-siRNA-IMP-a2-a4 V2.00	0	13. siRNA-SC-10 PSPC1-A488 DAPI IMPa2-A546 _au_TileScan_001 (Stage 47 of 49)	00-6psDjrEcoL7ELTuzqmSFcP
11	um	Cell	0.000	1.000	Vesicles Paraspeckle	362	5	siRNA-SC-10 PSPC1-A488 IMPa2-A546 DAPI 8C1-siRNA-IMP-a2-a4 V2.00	0	13. siRNA-SC-10 PSPC1-A488 DAPI IMPa2-A546 _au_TileScan_001 (Stage 47 of 49)	00-6psDjrEcoL7ELTuzqmSFcP
14	um	Cell	0.000	1.000	Vesicles Paraspeckle	363	6	siRNA-SC-10 PSPC1-A488 IMPa2-A546 DAPI 8C1-siRNA-IMP-a2-a4 V2.00	0	13. siRNA-SC-10 PSPC1-A488 DAPI IMPa2-A546 _au_TileScan_001 (Stage 47 of 49)	00-6psDjrEcoL7ELTuzqmSFcP
3	um	Cell	0.000	1.000	Vesicles Paraspeckle	364	0	siRNA-SC-10 PSPC1-A488 IMPa2-A546 DAPI 8C1-siRNA-IMP-a2-a4 V2.00	0	13. siRNA-SC-10 PSPC1-A488 DAPI IMPa2-A546 _av_TileScan_001 (Stage 48 of 49)	00-2eRjTZRj4RyDnjm7rKf3Za
5	um	Cell	0.000	1.000	Vesicles Paraspeckle	365	1	siRNA-SC-10 PSPC1-A488 IMPa2-A546 DAPI 8C1-siRNA-IMP-a2-a4 V2.00	0	13. siRNA-SC-10 PSPC1-A488 DAPI IMPa2-A546 _av_TileScan_001 (Stage 48 of 49)	00-2eRjTZRj4RyDnjm7rKf3Za
7	um	Cell	0.000	1.000	Vesicles Paraspeckle	366	2	siRNA-SC-10 PSPC1-A488 IMPa2-A546 DAPI 8C1-siRNA-IMP-a2-a4 V2.00	0	13. siRNA-SC-10 PSPC1-A488 DAPI IMPa2-A546 _av_TileScan_001 (Stage 48 of 49)	00-2eRjTZRj4RyDnjm7rKf3Za
7	um	Cell	0.000	1.000	Vesicles Paraspeckle	367	3	siRNA-SC-10 PSPC1-A488 IMPa2-A546 DAPI 8C1-siRNA-IMP-a2-a4 V2.00	0	13. siRNA-SC-10 PSPC1-A488 DAPI IMPa2-A546 _av_TileScan_001 (Stage 48 of 49)	00-2eRjTZRj4RyDnjm7rKf3Za
8	um	Cell	0.000	1.000	Vesicles Paraspeckle	368	4	siRNA-SC-10 PSPC1-A488 IMPa2-A546 DAPI 8C1-siRNA-IMP-a2-a4 V2.00	0	13. siRNA-SC-10 PSPC1-A488 DAPI IMPa2-A546 _av_TileScan_001 (Stage 48 of 49)	00-2eRjTZRj4RyDnjm7rKf3Za
1	um	Cell	0.000	1.000	Vesicles Paraspeckle	369	5	siRNA-SC-10 PSPC1-A488 IMPa2-A546 DAPI 8C1-siRNA-IMP-a2-a4 V2.00	0	13. siRNA-SC-10 PSPC1-A488 DAPI IMPa2-A546 _av_TileScan_001 (Stage 48 of 49)	00-2eRjTZRj4RyDnjm7rKf3Za
5	um	Cell	0.000	1.000	Vesicles Paraspeckle	370	6	siRNA-SC-10 PSPC1-A488 IMPa2-A546 DAPI 8C1-siRNA-IMP-a2-a4 V2.00	0	13. siRNA-SC-10 PSPC1-A488 DAPI IMPa2-A546 _av_TileScan_001 (Stage 48 of 49)	00-2eRjTZRj4RyDnjm7rKf3Za
13	um	Cell	0.000	1.000	Vesicles Paraspeckle	371	7	siRNA-SC-10 PSPC1-A488 IMPa2-A546 DAPI 8C1-siRNA-IMP-a2-a4 V2.00	0	13. siRNA-SC-10 PSPC1-A488 DAPI IMPa2-A546 _av_TileScan_001 (Stage 48 of 49)	00-2eRjTZRj4RyDnjm7rKf3Za
6	um	Cell	0.000	1.000	Vesicles Paraspeckle	372	8	siRNA-SC-10 PSPC1-A488 IMPa2-A546 DAPI 8C1-siRNA-IMP-a2-a4 V2.00	0	13. siRNA-SC-10 PSPC1-A488 DAPI IMPa2-A546 _av_TileScan_001 (Stage 48 of 49)	00-2eRjTZRj4RyDnjm7rKf3Za
4	um	Cell	0.000	1.000	Vesicles Paraspeckle	373	9	siRNA-SC-10 PSPC1-A488 IMPa2-A546 DAPI 8C1-siRNA-IMP-a2-a4 V2.00	0	13. siRNA-SC-10 PSPC1-A488 DAPI IMPa2-A546 _av_TileScan_001 (Stage 48 of 49)	00-2eRjTZRj4RyDnjm7rKf3Za
12	um	Cell	0.000	1.000	Vesicles Paraspeckle	374	10	siRNA-SC-10 PSPC1-A488 IMPa2-A546 DAPI 8C1-siRNA-IMP-a2-a4 V2.00	0	13. siRNA-SC-10 PSPC1-A488 DAPI IMPa2-A546 _av_TileScan_001 (Stage 48 of 49)	00-2eRjTZRj4RyDnjm7rKf3Za
26	um	Cell	0.000	1.000	Vesicles Paraspeckle	375	11	siRNA-SC-10 PSPC1-A488 IMPa2-A546 DAPI 8C1-siRNA-IMP-a2-a4 V2.00	0	13. siRNA-SC-10 PSPC1-A488 DAPI IMPa2-A546 _av_TileScan_001 (Stage 48 of 49)	00-2eRjTZRj4RyDnjm7rKf3Za
9	um	Cell	0.000	1.000	Vesicles Paraspeckle	376	0	siRNA-SC-10 PSPC1-A488 IMPa2-A546 DAPI 8C1-siRNA-IMP-a2-a4 V2.00	0	13. siRNA-SC-10 PSPC1-A488 DAPI IMPa2-A546 _aw_TileScan_001 (Stage 49 of 49)	00-TwW6Ck7pXFYsncXSJ9GPq6
9	um	Cell	0.000	1.000	Vesicles Paraspeckle	377	1	siRNA-SC-10 PSPC1-A488 IMPa2-A546 DAPI 8C1-siRNA-IMP-a2-a4 V2.00	0	13. siRNA-SC-10 PSPC1-A488 DAPI IMPa2-A546 _aw_TileScan_001 (Stage 49 of 49)	00-TwW6Ck7pXFYsncXSJ9GPq6
17	um	Cell	0.000	1.000	Vesicles Paraspeckle	378	2	siRNA-SC-10 PSPC1-A488 IMPa2-A546 DAPI 8C1-siRNA-IMP-a2-a4 V2.00	0	13. siRNA-SC-10 PSPC1-A488 DAPI IMPa2-A546 _aw_TileScan_001 (Stage 49 of 49)	00-TwW6Ck7pXFYsncXSJ9GPq6
8	um	Cell	0.000	1.000	Vesicles Paraspeckle	379	3	siRNA-SC-10 PSPC1-A488 IMPa2-A546 DAPI 8C1-siRNA-IMP-a2-a4 V2.00	0	13. siRNA-SC-10 PSPC1-A488 DAPI IMPa2-A546 _aw_TileScan_001 (Stage 49 of 49)	00-TwW6Ck7pXFYsncXSJ9GPq6
54	um	Cell	0.000	1.000	Vesicles Paraspeckle	380	4	siRNA-SC-10 PSPC1-A488 IMPa2-A546 DAPI 8C1-siRNA-IMP-a2-a4 V2.00	0	13. siRNA-SC-10 PSPC1-A488 DAPI IMPa2-A546 _aw_TileScan_001 (Stage 49 of 49)	00-TwW6Ck7pXFYsncXSJ9GPq6
14	um	Cell	0.000	1.000	Vesicles Paraspeckle	381	5	siRNA-SC-10 PSPC1-A488 IMPa2-A546 DAPI 8C1-siRNA-IMP-a2-a4 V2.00	0	13. siRNA-SC-10 PSPC1-A488 DAPI IMPa2-A546 _aw_TileScan_001 (Stage 49 of 49)	00-TwW6Ck7pXFYsncXSJ9GPq6
48	um	Cell	0.000	1.000	Vesicles Paraspeckle	382	6	siRNA-SC-10 PSPC1-A488 IMPa2-A546 DAPI 8C1-siRNA-IMP-a2-a4 V2.00	0	13. siRNA-SC-10 PSPC1-A488 DAPI IMPa2-A546 _aw_TileScan_001 (Stage 49 of 49)	00-TwW6Ck7pXFYsncXSJ9GPq6
14	um	Cell	0.000	1.000	Vesicles Paraspeckle	383	7	siRNA-SC-10 PSPC1-A488 IMPa2-A546 DAPI 8C1-siRNA-IMP-a2-a4 V2.00	0	13. siRNA-SC-10 PSPC1-A488 DAPI IMPa2-A546 _aw_TileScan_001 (Stage 49 of 49)	00-TwW6Ck7pXFYsncXSJ9GPq6
9	um	Cell	0.000	1.000	Vesicles Paraspeckle	384	8	siRNA-SC-10 PSPC1-A488 IMPa2-A546 DAPI 8C1-siRNA-IMP-a2-a4 V2.00	0	13. siRNA-SC-10 PSPC1-A488 DAPI IMPa2-A546 _aw_TileScan_001 (Stage 49 of 49)	00-TwW6Ck7pXFYsncXSJ9GPq6
0	um	Cell	0.000	1.000	Vesicles Paraspeckle	385	9	siRNA-SC-10 PSPC1-A488 IMPa2-A546 DAPI 8C1-siRNA-IMP-a2-a4 V2.00	0	13. siRNA-SC-10 PSPC1-A488 DAPI IMPa2-A546 _aw_TileScan_001 (Stage 49 of 49)	00-TwW6Ck7pXFYsncXSJ9GPq6
0	um	Cell	0.000	1.000	Vesicles Paraspeckle	386	10	siRNA-SC-10 PSPC1-A488 IMPa2-A546 DAPI 8C1-siRNA-IMP-a2-a4 V2.00	0	13. siRNA-SC-10 PSPC1-A488 DAPI IMPa2-A546 _aw_TileScan_001 (Stage 49 of 49)	00-TwW6Ck7pXFYsncXSJ9GPq6
3	um	Cell	0.000	1.000	Vesicles Paraspeckle	387	11	siRNA-SC-10 PSPC1-A488 IMPa2-A546 DAPI 8C1-siRNA-IMP-a2-a4 V2.00	0	13. siRNA-SC-10 PSPC1-A488 DAPI IMPa2-A546 _aw_TileScan_001 (Stage 49 of 49)	00-TwW6Ck7pXFYsncXSJ9GPq6
2	um	Cell	0.000	1.000	Vesicles Paraspeckle	388	12	siRNA-SC-10 PSPC1-A488 IMPa2-A546 DAPI 8C1-siRNA-IMP-a2-a4 V2.00	0	13. siRNA-SC-10 PSPC1-A488 DAPI IMPa2-A546 _aw_TileScan_001 (Stage 49 of 49)	00-TwW6Ck7pXFYsncXSJ9GPq6
3	um	Cell	0.000	1.000	Vesicles Paraspeckle	389	13	siRNA-SC-10 PSPC1-A488 IMPa2-A546 DAPI 8C1-siRNA-IMP-a2-a4 V2.00	0	13. siRNA-SC-10 PSPC1-A488 DAPI IMPa2-A546 _aw_TileScan_001 (Stage 49 of 49)	00-TwW6Ck7pXFYsncXSJ9GPq6
6	um	Cell	0.000	1.000	Vesicles Paraspeckle	390	14	siRNA-SC-10 PSPC1-A488 IMPa2-A546 DAPI 8C1-siRNA-IMP-a2-a4 V2.00	0	13. siRNA-SC-10 PSPC1-A488 DAPI IMPa2-A546 _aw_TileScan_001 (Stage 49 of 49)	00-TwW6Ck7pXFYsncXSJ9GPq6
2	um	Cell	0.000	1.000	Vesicles Paraspeckle	391	15	siRNA-SC-10 PSPC1-A488 IMPa2-A546 DAPI 8C1-siRNA-IMP-a2-a4 V2.00	0	13. siRNA-SC-10 PSPC1-A488 DAPI IMPa2-A546 _aw_TileScan_001 (Stage 49 of 49)	00-TwW6Ck7pXFYsncXSJ9GPq6
3	um	Cell	0.000	1.000	Vesicles Paraspeckle	392	16	siRNA-SC-10 PSPC1-A488 IMPa2-A546 DAPI 8C1-siRNA-IMP-a2-a4 V2.00	0	13. siRNA-SC-10 PSPC1-A488 DAPI IMPa2-A546 _aw_TileScan_001 (Stage 49 of 49)	00-TwW6Ck7pXFYsncXSJ9GPq6
0	um	Cell	0.000	1.000	Vesicles Paraspeckle	393	17	siRNA-SC-10 PSPC1-A488 IMPa2-A546 DAPI 8C1-siRNA-IMP-a2-a4 V2.00	0	13. siRNA-SC-10 PSPC1-A488 DAPI IMPa2-A546 _aw_TileScan_001 (Stage 49 of 49)	00-TwW6Ck7pXFYsncXSJ9GPq6
6	um	Cell	0.000	1.000	Vesicles Paraspeckle	394	18	siRNA-SC-10 PSPC1-A488 IMPa2-A546 DAPI 8C1-siRNA-IMP-a2-a4 V2.00	0	13. siRNA-SC-10 PSPC1-A488 DAPI IMPa2-A546 _aw_TileScan_001 (Stage 49 of 49)	00-TwW6Ck7pXFYsncXSJ9GPq6
0	um	Cell	0.000	1.000	Vesicles Paraspeckle	395	0	siRNA-SC-10 PSPC1-A488 IMPa2-A546 DAPI 8C1-siRNA-IMP-a2-a4 V2.00	0	13. siRNA-SC-10 PSPC1-A488 DAPI IMPa2-A546 _b_TileScan_001 (Stage 2 of 49)	00-GmLrzBwX6B3FxHZ9XF34HE
39	um	Cell	0.000	1.000	Vesicles Paraspeckle	396	1	siRNA-SC-10 PSPC1-A488 IMPa2-A546 DAPI 8C1-siRNA-IMP-a2-a4 V2.00	0	13. siRNA-SC-10 PSPC1-A488 DAPI IMPa2-A546 _b_TileScan_001 (Stage 2 of 49)	00-GmLrzBwX6B3FxHZ9XF34HE
20	um	Cell	0.000	1.000	Vesicles Paraspeckle	397	2	siRNA-SC-10 PSPC1-A488 IMPa2-A546 DAPI 8C1-siRNA-IMP-a2-a4 V2.00	0	13. siRNA-SC-10 PSPC1-A488 DAPI IMPa2-A546 _b_TileScan_001 (Stage 2 of 49)	00-GmLrzBwX6B3FxHZ9XF34HE
6	um	Cell	0.000	1.000	Vesicles Paraspeckle	398	3	siRNA-SC-10 PSPC1-A488 IMPa2-A546 DAPI 8C1-siRNA-IMP-a2-a4 V2.00	0	13. siRNA-SC-10 PSPC1-A488 DAPI IMPa2-A546 _b_TileScan_001 (Stage 2 of 49)	00-GmLrzBwX6B3FxHZ9XF34HE
19	um	Cell	0.000	1.000	Vesicles Paraspeckle	399	4	siRNA-SC-10 PSPC1-A488 IMPa2-A546 DAPI 8C1-siRNA-IMP-a2-a4 V2.00	0	13. siRNA-SC-10 PSPC1-A488 DAPI IMPa2-A546 _b_TileScan_001 (Stage 2 of 49)	00-GmLrzBwX6B3FxHZ9XF34HE
56	um	Cell	0.000	1.000	Vesicles Paraspeckle	400	5	siRNA-SC-10 PSPC1-A488 IMPa2-A546 DAPI 8C1-siRNA-IMP-a2-a4 V2.00	0	13. siRNA-SC-10 PSPC1-A488 DAPI IMPa2-A546 _b_TileScan_001 (Stage 2 of 49)	00-GmLrzBwX6B3FxHZ9XF34HE
7	um	Cell	0.000	1.000	Vesicles Paraspeckle	401	6	siRNA-SC-10 PSPC1-A488 IMPa2-A546 DAPI 8C1-siRNA-IMP-a2-a4 V2.00	0	13. siRNA-SC-10 PSPC1-A488 DAPI IMPa2-A546 _b_TileScan_001 (Stage 2 of 49)	00-GmLrzBwX6B3FxHZ9XF34HE
0	um	Cell	0.000	1.000	Vesicles Paraspeckle	402	7	siRNA-SC-10 PSPC1-A488 IMPa2-A546 DAPI 8C1-siRNA-IMP-a2-a4 V2.00	0	13. siRNA-SC-10 PSPC1-A488 DAPI IMPa2-A546 _b_TileScan_001 (Stage 2 of 49)	00-GmLrzBwX6B3FxHZ9XF34HE
2	um	Cell	0.000	1.000	Vesicles Paraspeckle	403	8	siRNA-SC-10 PSPC1-A488 IMPa2-A546 DAPI 8C1-siRNA-IMP-a2-a4 V2.00	0	13. siRNA-SC-10 PSPC1-A488 DAPI IMPa2-A546 _b_TileScan_001 (Stage 2 of 49)	00-GmLrzBwX6B3FxHZ9XF34HE
39	um	Cell	0.000	1.000	Vesicles Paraspeckle	404	9	siRNA-SC-10 PSPC1-A488 IMPa2-A546 DAPI 8C1-siRNA-IMP-a2-a4 V2.00	0	13. siRNA-SC-10 PSPC1-A488 DAPI IMPa2-A546 _b_TileScan_001 (Stage 2 of 49)	00-GmLrzBwX6B3FxHZ9XF34HE
14	um	Cell	0.000	1.000	Vesicles Paraspeckle	405	0	siRNA-SC-10 PSPC1-A488 IMPa2-A546 DAPI 8C1-siRNA-IMP-a2-a4 V2.00	0	13. siRNA-SC-10 PSPC1-A488 DAPI IMPa2-A546 _c_TileScan_001 (Stage 3 of 49)	00-n8qwDhzAhP4urMy7gVk8vg
10	um	Cell	0.000	1.000	Vesicles Paraspeckle	406	1	siRNA-SC-10 PSPC1-A488 IMPa2-A546 DAPI 8C1-siRNA-IMP-a2-a4 V2.00	0	13. siRNA-SC-10 PSPC1-A488 DAPI IMPa2-A546 _c_TileScan_001 (Stage 3 of 49)	00-n8qwDhzAhP4urMy7gVk8vg
9	um	Cell	0.000	1.000	Vesicles Paraspeckle	407	2	siRNA-SC-10 PSPC1-A488 IMPa2-A546 DAPI 8C1-siRNA-IMP-a2-a4 V2.00	0	13. siRNA-SC-10 PSPC1-A488 DAPI IMPa2-A546 _c_TileScan_001 (Stage 3 of 49)	00-n8qwDhzAhP4urMy7gVk8vg
2	um	Cell	0.000	1.000	Vesicles Paraspeckle	408	3	siRNA-SC-10 PSPC1-A488 IMPa2-A546 DAPI 8C1-siRNA-IMP-a2-a4 V2.00	0	13. siRNA-SC-10 PSPC1-A488 DAPI IMPa2-A546 _c_TileScan_001 (Stage 3 of 49)	00-n8qwDhzAhP4urMy7gVk8vg
23	um	Cell	0.000	1.000	Vesicles Paraspeckle	409	4	siRNA-SC-10 PSPC1-A488 IMPa2-A546 DAPI 8C1-siRNA-IMP-a2-a4 V2.00	0	13. siRNA-SC-10 PSPC1-A488 DAPI IMPa2-A546 _c_TileScan_001 (Stage 3 of 49)	00-n8qwDhzAhP4urMy7gVk8vg
0	um	Cell	0.000	1.000	Vesicles Paraspeckle	410	5	siRNA-SC-10 PSPC1-A488 IMPa2-A546 DAPI 8C1-siRNA-IMP-a2-a4 V2.00	0	13. siRNA-SC-10 PSPC1-A488 DAPI IMPa2-A546 _c_TileScan_001 (Stage 3 of 49)	00-n8qwDhzAhP4urMy7gVk8vg
0	um	Cell	0.000	1.000	Vesicles Paraspeckle	411	6	siRNA-SC-10 PSPC1-A488 IMPa2-A546 DAPI 8C1-siRNA-IMP-a2-a4 V2.00	0	13. siRNA-SC-10 PSPC1-A488 DAPI IMPa2-A546 _c_TileScan_001 (Stage 3 of 49)	00-n8qwDhzAhP4urMy7gVk8vg
32	um	Cell	0.000	1.000	Vesicles Paraspeckle	412	0	siRNA-SC-10 PSPC1-A488 IMPa2-A546 DAPI 8C1-siRNA-IMP-a2-a4 V2.00	0	13. siRNA-SC-10 PSPC1-A488 DAPI IMPa2-A546 _d_TileScan_001 (Stage 4 of 49)	00-6yPrwd58uMNUAt23FNP7fH
0	um	Cell	0.000	1.000	Vesicles Paraspeckle	413	1	siRNA-SC-10 PSPC1-A488 IMPa2-A546 DAPI 8C1-siRNA-IMP-a2-a4 V2.00	0	13. siRNA-SC-10 PSPC1-A488 DAPI IMPa2-A546 _d_TileScan_001 (Stage 4 of 49)	00-6yPrwd58uMNUAt23FNP7fH
3	um	Cell	0.000	1.000	Vesicles Paraspeckle	414	2	siRNA-SC-10 PSPC1-A488 IMPa2-A546 DAPI 8C1-siRNA-IMP-a2-a4 V2.00	0	13. siRNA-SC-10 PSPC1-A488 DAPI IMPa2-A546 _d_TileScan_001 (Stage 4 of 49)	00-6yPrwd58uMNUAt23FNP7fH
13	um	Cell	0.000	1.000	Vesicles Paraspeckle	415	3	siRNA-SC-10 PSPC1-A488 IMPa2-A546 DAPI 8C1-siRNA-IMP-a2-a4 V2.00	0	13. siRNA-SC-10 PSPC1-A488 DAPI IMPa2-A546 _d_TileScan_001 (Stage 4 of 49)	00-6yPrwd58uMNUAt23FNP7fH
6	um	Cell	0.000	1.000	Vesicles Paraspeckle	416	4	siRNA-SC-10 PSPC1-A488 IMPa2-A546 DAPI 8C1-siRNA-IMP-a2-a4 V2.00	0	13. siRNA-SC-10 PSPC1-A488 DAPI IMPa2-A546 _d_TileScan_001 (Stage 4 of 49)	00-6yPrwd58uMNUAt23FNP7fH
0	um	Cell	0.000	1.000	Vesicles Paraspeckle	417	5	siRNA-SC-10 PSPC1-A488 IMPa2-A546 DAPI 8C1-siRNA-IMP-a2-a4 V2.00	0	13. siRNA-SC-10 PSPC1-A488 DAPI IMPa2-A546 _d_TileScan_001 (Stage 4 of 49)	00-6yPrwd58uMNUAt23FNP7fH
4	um	Cell	0.000	1.000	Vesicles Paraspeckle	418	6	siRNA-SC-10 PSPC1-A488 IMPa2-A546 DAPI 8C1-siRNA-IMP-a2-a4 V2.00	0	13. siRNA-SC-10 PSPC1-A488 DAPI IMPa2-A546 _d_TileScan_001 (Stage 4 of 49)	00-6yPrwd58uMNUAt23FNP7fH
8	um	Cell	0.000	1.000	Vesicles Paraspeckle	419	7	siRNA-SC-10 PSPC1-A488 IMPa2-A546 DAPI 8C1-siRNA-IMP-a2-a4 V2.00	0	13. siRNA-SC-10 PSPC1-A488 DAPI IMPa2-A546 _d_TileScan_001 (Stage 4 of 49)	00-6yPrwd58uMNUAt23FNP7fH
0	um	Cell	0.000	1.000	Vesicles Paraspeckle	420	8	siRNA-SC-10 PSPC1-A488 IMPa2-A546 DAPI 8C1-siRNA-IMP-a2-a4 V2.00	0	13. siRNA-SC-10 PSPC1-A488 DAPI IMPa2-A546 _d_TileScan_001 (Stage 4 of 49)	00-6yPrwd58uMNUAt23FNP7fH
8	um	Cell	0.000	1.000	Vesicles Paraspeckle	421	9	siRNA-SC-10 PSPC1-A488 IMPa2-A546 DAPI 8C1-siRNA-IMP-a2-a4 V2.00	0	13. siRNA-SC-10 PSPC1-A488 DAPI IMPa2-A546 _d_TileScan_001 (Stage 4 of 49)	00-6yPrwd58uMNUAt23FNP7fH
5	um	Cell	0.000	1.000	Vesicles Paraspeckle	422	10	siRNA-SC-10 PSPC1-A488 IMPa2-A546 DAPI 8C1-siRNA-IMP-a2-a4 V2.00	0	13. siRNA-SC-10 PSPC1-A488 DAPI IMPa2-A546 _d_TileScan_001 (Stage 4 of 49)	00-6yPrwd58uMNUAt23FNP7fH
4	um	Cell	0.000	1.000	Vesicles Paraspeckle	423	11	siRNA-SC-10 PSPC1-A488 IMPa2-A546 DAPI 8C1-siRNA-IMP-a2-a4 V2.00	0	13. siRNA-SC-10 PSPC1-A488 DAPI IMPa2-A546 _d_TileScan_001 (Stage 4 of 49)	00-6yPrwd58uMNUAt23FNP7fH
0	um	Cell	0.000	1.000	Vesicles Paraspeckle	424	0	siRNA-SC-10 PSPC1-A488 IMPa2-A546 DAPI 8C1-siRNA-IMP-a2-a4 V2.00	0	13. siRNA-SC-10 PSPC1-A488 DAPI IMPa2-A546 _e_TileScan_001 (Stage 5 of 49)	00-i6Un9Sb6JSz3a4HhLAHUB5
10	um	Cell	0.000	1.000	Vesicles Paraspeckle	425	1	siRNA-SC-10 PSPC1-A488 IMPa2-A546 DAPI 8C1-siRNA-IMP-a2-a4 V2.00	0	13. siRNA-SC-10 PSPC1-A488 DAPI IMPa2-A546 _e_TileScan_001 (Stage 5 of 49)	00-i6Un9Sb6JSz3a4HhLAHUB5
4	um	Cell	0.000	1.000	Vesicles Paraspeckle	426	2	siRNA-SC-10 PSPC1-A488 IMPa2-A546 DAPI 8C1-siRNA-IMP-a2-a4 V2.00	0	13. siRNA-SC-10 PSPC1-A488 DAPI IMPa2-A546 _e_TileScan_001 (Stage 5 of 49)	00-i6Un9Sb6JSz3a4HhLAHUB5
13	um	Cell	0.000	1.000	Vesicles Paraspeckle	427	3	siRNA-SC-10 PSPC1-A488 IMPa2-A546 DAPI 8C1-siRNA-IMP-a2-a4 V2.00	0	13. siRNA-SC-10 PSPC1-A488 DAPI IMPa2-A546 _e_TileScan_001 (Stage 5 of 49)	00-i6Un9Sb6JSz3a4HhLAHUB5
6	um	Cell	0.000	1.000	Vesicles Paraspeckle	428	4	siRNA-SC-10 PSPC1-A488 IMPa2-A546 DAPI 8C1-siRNA-IMP-a2-a4 V2.00	0	13. siRNA-SC-10 PSPC1-A488 DAPI IMPa2-A546 _e_TileScan_001 (Stage 5 of 49)	00-i6Un9Sb6JSz3a4HhLAHUB5
0	um	Cell	0.000	1.000	Vesicles Paraspeckle	429	5	siRNA-SC-10 PSPC1-A488 IMPa2-A546 DAPI 8C1-siRNA-IMP-a2-a4 V2.00	0	13. siRNA-SC-10 PSPC1-A488 DAPI IMPa2-A546 _e_TileScan_001 (Stage 5 of 49)	00-i6Un9Sb6JSz3a4HhLAHUB5
2	um	Cell	0.000	1.000	Vesicles Paraspeckle	430	6	siRNA-SC-10 PSPC1-A488 IMPa2-A546 DAPI 8C1-siRNA-IMP-a2-a4 V2.00	0	13. siRNA-SC-10 PSPC1-A488 DAPI IMPa2-A546 _e_TileScan_001 (Stage 5 of 49)	00-i6Un9Sb6JSz3a4HhLAHUB5
0	um	Cell	0.000	1.000	Vesicles Paraspeckle	431	7	siRNA-SC-10 PSPC1-A488 IMPa2-A546 DAPI 8C1-siRNA-IMP-a2-a4 V2.00	0	13. siRNA-SC-10 PSPC1-A488 DAPI IMPa2-A546 _e_TileScan_001 (Stage 5 of 49)	00-i6Un9Sb6JSz3a4HhLAHUB5
2	um	Cell	0.000	1.000	Vesicles Paraspeckle	432	8	siRNA-SC-10 PSPC1-A488 IMPa2-A546 DAPI 8C1-siRNA-IMP-a2-a4 V2.00	0	13. siRNA-SC-10 PSPC1-A488 DAPI IMPa2-A546 _e_TileScan_001 (Stage 5 of 49)	00-i6Un9Sb6JSz3a4HhLAHUB5
6	um	Cell	0.000	1.000	Vesicles Paraspeckle	433	9	siRNA-SC-10 PSPC1-A488 IMPa2-A546 DAPI 8C1-siRNA-IMP-a2-a4 V2.00	0	13. siRNA-SC-10 PSPC1-A488 DAPI IMPa2-A546 _e_TileScan_001 (Stage 5 of 49)	00-i6Un9Sb6JSz3a4HhLAHUB5
1	um	Cell	0.000	1.000	Vesicles Paraspeckle	434	10	siRNA-SC-10 PSPC1-A488 IMPa2-A546 DAPI 8C1-siRNA-IMP-a2-a4 V2.00	0	13. siRNA-SC-10 PSPC1-A488 DAPI IMPa2-A546 _e_TileScan_001 (Stage 5 of 49)	00-i6Un9Sb6JSz3a4HhLAHUB5
2	um	Cell	0.000	1.000	Vesicles Paraspeckle	435	11	siRNA-SC-10 PSPC1-A488 IMPa2-A546 DAPI 8C1-siRNA-IMP-a2-a4 V2.00	0	13. siRNA-SC-10 PSPC1-A488 DAPI IMPa2-A546 _e_TileScan_001 (Stage 5 of 49)	00-i6Un9Sb6JSz3a4HhLAHUB5
0	um	Cell	0.000	1.000	Vesicles Paraspeckle	436	12	siRNA-SC-10 PSPC1-A488 IMPa2-A546 DAPI 8C1-siRNA-IMP-a2-a4 V2.00	0	13. siRNA-SC-10 PSPC1-A488 DAPI IMPa2-A546 _e_TileScan_001 (Stage 5 of 49)	00-i6Un9Sb6JSz3a4HhLAHUB5
1	um	Cell	0.000	1.000	Vesicles Paraspeckle	437	13	siRNA-SC-10 PSPC1-A488 IMPa2-A546 DAPI 8C1-siRNA-IMP-a2-a4 V2.00	0	13. siRNA-SC-10 PSPC1-A488 DAPI IMPa2-A546 _e_TileScan_001 (Stage 5 of 49)	00-i6Un9Sb6JSz3a4HhLAHUB5
0	um	Cell	0.000	1.000	Vesicles Paraspeckle	438	14	siRNA-SC-10 PSPC1-A488 IMPa2-A546 DAPI 8C1-siRNA-IMP-a2-a4 V2.00	0	13. siRNA-SC-10 PSPC1-A488 DAPI IMPa2-A546 _e_TileScan_001 (Stage 5 of 49)	00-i6Un9Sb6JSz3a4HhLAHUB5
15	um	Cell	0.000	1.000	Vesicles Paraspeckle	439	15	siRNA-SC-10 PSPC1-A488 IMPa2-A546 DAPI 8C1-siRNA-IMP-a2-a4 V2.00	0	13. siRNA-SC-10 PSPC1-A488 DAPI IMPa2-A546 _e_TileScan_001 (Stage 5 of 49)	00-i6Un9Sb6JSz3a4HhLAHUB5
6	um	Cell	0.000	1.000	Vesicles Paraspeckle	440	16	siRNA-SC-10 PSPC1-A488 IMPa2-A546 DAPI 8C1-siRNA-IMP-a2-a4 V2.00	0	13. siRNA-SC-10 PSPC1-A488 DAPI IMPa2-A546 _e_TileScan_001 (Stage 5 of 49)	00-i6Un9Sb6JSz3a4HhLAHUB5
16	um	Cell	0.000	1.000	Vesicles Paraspeckle	441	17	siRNA-SC-10 PSPC1-A488 IMPa2-A546 DAPI 8C1-siRNA-IMP-a2-a4 V2.00	0	13. siRNA-SC-10 PSPC1-A488 DAPI IMPa2-A546 _e_TileScan_001 (Stage 5 of 49)	00-i6Un9Sb6JSz3a4HhLAHUB5
2	um	Cell	0.000	1.000	Vesicles Paraspeckle	442	18	siRNA-SC-10 PSPC1-A488 IMPa2-A546 DAPI 8C1-siRNA-IMP-a2-a4 V2.00	0	13. siRNA-SC-10 PSPC1-A488 DAPI IMPa2-A546 _e_TileScan_001 (Stage 5 of 49)	00-i6Un9Sb6JSz3a4HhLAHUB5
2	um	Cell	0.000	1.000	Vesicles Paraspeckle	443	0	siRNA-SC-10 PSPC1-A488 IMPa2-A546 DAPI 8C1-siRNA-IMP-a2-a4 V2.00	0	13. siRNA-SC-10 PSPC1-A488 DAPI IMPa2-A546 _f_TileScan_001 (Stage 6 of 49)	00-qgg3WRpesmcLJMGqTCHvAZ
12	um	Cell	0.000	1.000	Vesicles Paraspeckle	444	1	siRNA-SC-10 PSPC1-A488 IMPa2-A546 DAPI 8C1-siRNA-IMP-a2-a4 V2.00	0	13. siRNA-SC-10 PSPC1-A488 DAPI IMPa2-A546 _f_TileScan_001 (Stage 6 of 49)	00-qgg3WRpesmcLJMGqTCHvAZ
6	um	Cell	0.000	1.000	Vesicles Paraspeckle	445	2	siRNA-SC-10 PSPC1-A488 IMPa2-A546 DAPI 8C1-siRNA-IMP-a2-a4 V2.00	0	13. siRNA-SC-10 PSPC1-A488 DAPI IMPa2-A546 _f_TileScan_001 (Stage 6 of 49)	00-qgg3WRpesmcLJMGqTCHvAZ
61	um	Cell	0.000	1.000	Vesicles Paraspeckle	446	3	siRNA-SC-10 PSPC1-A488 IMPa2-A546 DAPI 8C1-siRNA-IMP-a2-a4 V2.00	0	13. siRNA-SC-10 PSPC1-A488 DAPI IMPa2-A546 _f_TileScan_001 (Stage 6 of 49)	00-qgg3WRpesmcLJMGqTCHvAZ
6	um	Cell	0.000	1.000	Vesicles Paraspeckle	447	4	siRNA-SC-10 PSPC1-A488 IMPa2-A546 DAPI 8C1-siRNA-IMP-a2-a4 V2.00	0	13. siRNA-SC-10 PSPC1-A488 DAPI IMPa2-A546 _f_TileScan_001 (Stage 6 of 49)	00-qgg3WRpesmcLJMGqTCHvAZ
0	um	Cell	0.000	1.000	Vesicles Paraspeckle	448	5	siRNA-SC-10 PSPC1-A488 IMPa2-A546 DAPI 8C1-siRNA-IMP-a2-a4 V2.00	0	13. siRNA-SC-10 PSPC1-A488 DAPI IMPa2-A546 _f_TileScan_001 (Stage 6 of 49)	00-qgg3WRpesmcLJMGqTCHvAZ
4	um	Cell	0.000	1.000	Vesicles Paraspeckle	449	6	siRNA-SC-10 PSPC1-A488 IMPa2-A546 DAPI 8C1-siRNA-IMP-a2-a4 V2.00	0	13. siRNA-SC-10 PSPC1-A488 DAPI IMPa2-A546 _f_TileScan_001 (Stage 6 of 49)	00-qgg3WRpesmcLJMGqTCHvAZ
12	um	Cell	0.000	1.000	Vesicles Paraspeckle	450	7	siRNA-SC-10 PSPC1-A488 IMPa2-A546 DAPI 8C1-siRNA-IMP-a2-a4 V2.00	0	13. siRNA-SC-10 PSPC1-A488 DAPI IMPa2-A546 _f_TileScan_001 (Stage 6 of 49)	00-qgg3WRpesmcLJMGqTCHvAZ
11	um	Cell	0.000	1.000	Vesicles Paraspeckle	451	8	siRNA-SC-10 PSPC1-A488 IMPa2-A546 DAPI 8C1-siRNA-IMP-a2-a4 V2.00	0	13. siRNA-SC-10 PSPC1-A488 DAPI IMPa2-A546 _f_TileScan_001 (Stage 6 of 49)	00-qgg3WRpesmcLJMGqTCHvAZ
30	um	Cell	0.000	1.000	Vesicles Paraspeckle	452	9	siRNA-SC-10 PSPC1-A488 IMPa2-A546 DAPI 8C1-siRNA-IMP-a2-a4 V2.00	0	13. siRNA-SC-10 PSPC1-A488 DAPI IMPa2-A546 _f_TileScan_001 (Stage 6 of 49)	00-qgg3WRpesmcLJMGqTCHvAZ
1	um	Cell	0.000	1.000	Vesicles Paraspeckle	453	10	siRNA-SC-10 PSPC1-A488 IMPa2-A546 DAPI 8C1-siRNA-IMP-a2-a4 V2.00	0	13. siRNA-SC-10 PSPC1-A488 DAPI IMPa2-A546 _f_TileScan_001 (Stage 6 of 49)	00-qgg3WRpesmcLJMGqTCHvAZ
7	um	Cell	0.000	1.000	Vesicles Paraspeckle	454	11	siRNA-SC-10 PSPC1-A488 IMPa2-A546 DAPI 8C1-siRNA-IMP-a2-a4 V2.00	0	13. siRNA-SC-10 PSPC1-A488 DAPI IMPa2-A546 _f_TileScan_001 (Stage 6 of 49)	00-qgg3WRpesmcLJMGqTCHvAZ
8	um	Cell	0.000	1.000	Vesicles Paraspeckle	455	12	siRNA-SC-10 PSPC1-A488 IMPa2-A546 DAPI 8C1-siRNA-IMP-a2-a4 V2.00	0	13. siRNA-SC-10 PSPC1-A488 DAPI IMPa2-A546 _f_TileScan_001 (Stage 6 of 49)	00-qgg3WRpesmcLJMGqTCHvAZ
4	um	Cell	0.000	1.000	Vesicles Paraspeckle	456	13	siRNA-SC-10 PSPC1-A488 IMPa2-A546 DAPI 8C1-siRNA-IMP-a2-a4 V2.00	0	13. siRNA-SC-10 PSPC1-A488 DAPI IMPa2-A546 _f_TileScan_001 (Stage 6 of 49)	00-qgg3WRpesmcLJMGqTCHvAZ
13	um	Cell	0.000	1.000	Vesicles Paraspeckle	457	14	siRNA-SC-10 PSPC1-A488 IMPa2-A546 DAPI 8C1-siRNA-IMP-a2-a4 V2.00	0	13. siRNA-SC-10 PSPC1-A488 DAPI IMPa2-A546 _f_TileScan_001 (Stage 6 of 49)	00-qgg3WRpesmcLJMGqTCHvAZ
0	um	Cell	0.000	1.000	Vesicles Paraspeckle	458	15	siRNA-SC-10 PSPC1-A488 IMPa2-A546 DAPI 8C1-siRNA-IMP-a2-a4 V2.00	0	13. siRNA-SC-10 PSPC1-A488 DAPI IMPa2-A546 _f_TileScan_001 (Stage 6 of 49)	00-qgg3WRpesmcLJMGqTCHvAZ
1	um	Cell	0.000	1.000	Vesicles Paraspeckle	459	16	siRNA-SC-10 PSPC1-A488 IMPa2-A546 DAPI 8C1-siRNA-IMP-a2-a4 V2.00	0	13. siRNA-SC-10 PSPC1-A488 DAPI IMPa2-A546 _f_TileScan_001 (Stage 6 of 49)	00-qgg3WRpesmcLJMGqTCHvAZ
4	um	Cell	0.000	1.000	Vesicles Paraspeckle	460	17	siRNA-SC-10 PSPC1-A488 IMPa2-A546 DAPI 8C1-siRNA-IMP-a2-a4 V2.00	0	13. siRNA-SC-10 PSPC1-A488 DAPI IMPa2-A546 _f_TileScan_001 (Stage 6 of 49)	00-qgg3WRpesmcLJMGqTCHvAZ
10	um	Cell	0.000	1.000	Vesicles Paraspeckle	461	18	siRNA-SC-10 PSPC1-A488 IMPa2-A546 DAPI 8C1-siRNA-IMP-a2-a4 V2.00	0	13. siRNA-SC-10 PSPC1-A488 DAPI IMPa2-A546 _f_TileScan_001 (Stage 6 of 49)	00-qgg3WRpesmcLJMGqTCHvAZ
3	um	Cell	0.000	1.000	Vesicles Paraspeckle	462	19	siRNA-SC-10 PSPC1-A488 IMPa2-A546 DAPI 8C1-siRNA-IMP-a2-a4 V2.00	0	13. siRNA-SC-10 PSPC1-A488 DAPI IMPa2-A546 _f_TileScan_001 (Stage 6 of 49)	00-qgg3WRpesmcLJMGqTCHvAZ
8	um	Cell	0.000	1.000	Vesicles Paraspeckle	463	20	siRNA-SC-10 PSPC1-A488 IMPa2-A546 DAPI 8C1-siRNA-IMP-a2-a4 V2.00	0	13. siRNA-SC-10 PSPC1-A488 DAPI IMPa2-A546 _f_TileScan_001 (Stage 6 of 49)	00-qgg3WRpesmcLJMGqTCHvAZ
2	um	Cell	0.000	1.000	Vesicles Paraspeckle	464	21	siRNA-SC-10 PSPC1-A488 IMPa2-A546 DAPI 8C1-siRNA-IMP-a2-a4 V2.00	0	13. siRNA-SC-10 PSPC1-A488 DAPI IMPa2-A546 _f_TileScan_001 (Stage 6 of 49)	00-qgg3WRpesmcLJMGqTCHvAZ
1	um	Cell	0.000	1.000	Vesicles Paraspeckle	465	22	siRNA-SC-10 PSPC1-A488 IMPa2-A546 DAPI 8C1-siRNA-IMP-a2-a4 V2.00	0	13. siRNA-SC-10 PSPC1-A488 DAPI IMPa2-A546 _f_TileScan_001 (Stage 6 of 49)	00-qgg3WRpesmcLJMGqTCHvAZ
2	um	Cell	0.000	1.000	Vesicles Paraspeckle	466	23	siRNA-SC-10 PSPC1-A488 IMPa2-A546 DAPI 8C1-siRNA-IMP-a2-a4 V2.00	0	13. siRNA-SC-10 PSPC1-A488 DAPI IMPa2-A546 _f_TileScan_001 (Stage 6 of 49)	00-qgg3WRpesmcLJMGqTCHvAZ
3	um	Cell	0.000	1.000	Vesicles Paraspeckle	467	24	siRNA-SC-10 PSPC1-A488 IMPa2-A546 DAPI 8C1-siRNA-IMP-a2-a4 V2.00	0	13. siRNA-SC-10 PSPC1-A488 DAPI IMPa2-A546 _f_TileScan_001 (Stage 6 of 49)	00-qgg3WRpesmcLJMGqTCHvAZ
13	um	Cell	0.000	1.000	Vesicles Paraspeckle	468	0	siRNA-SC-10 PSPC1-A488 IMPa2-A546 DAPI 8C1-siRNA-IMP-a2-a4 V2.00	0	13. siRNA-SC-10 PSPC1-A488 DAPI IMPa2-A546 _g_TileScan_001 (Stage 7 of 49)	00-LSZVp4ewRrfTiQabFg8PkB
38	um	Cell	0.000	1.000	Vesicles Paraspeckle	469	1	siRNA-SC-10 PSPC1-A488 IMPa2-A546 DAPI 8C1-siRNA-IMP-a2-a4 V2.00	0	13. siRNA-SC-10 PSPC1-A488 DAPI IMPa2-A546 _g_TileScan_001 (Stage 7 of 49)	00-LSZVp4ewRrfTiQabFg8PkB
24	um	Cell	0.000	1.000	Vesicles Paraspeckle	470	2	siRNA-SC-10 PSPC1-A488 IMPa2-A546 DAPI 8C1-siRNA-IMP-a2-a4 V2.00	0	13. siRNA-SC-10 PSPC1-A488 DAPI IMPa2-A546 _g_TileScan_001 (Stage 7 of 49)	00-LSZVp4ewRrfTiQabFg8PkB
2	um	Cell	0.000	1.000	Vesicles Paraspeckle	471	3	siRNA-SC-10 PSPC1-A488 IMPa2-A546 DAPI 8C1-siRNA-IMP-a2-a4 V2.00	0	13. siRNA-SC-10 PSPC1-A488 DAPI IMPa2-A546 _g_TileScan_001 (Stage 7 of 49)	00-LSZVp4ewRrfTiQabFg8PkB
13	um	Cell	0.000	1.000	Vesicles Paraspeckle	472	4	siRNA-SC-10 PSPC1-A488 IMPa2-A546 DAPI 8C1-siRNA-IMP-a2-a4 V2.00	0	13. siRNA-SC-10 PSPC1-A488 DAPI IMPa2-A546 _g_TileScan_001 (Stage 7 of 49)	00-LSZVp4ewRrfTiQabFg8PkB
5	um	Cell	0.000	1.000	Vesicles Paraspeckle	473	5	siRNA-SC-10 PSPC1-A488 IMPa2-A546 DAPI 8C1-siRNA-IMP-a2-a4 V2.00	0	13. siRNA-SC-10 PSPC1-A488 DAPI IMPa2-A546 _g_TileScan_001 (Stage 7 of 49)	00-LSZVp4ewRrfTiQabFg8PkB
0	um	Cell	0.000	1.000	Vesicles Paraspeckle	474	6	siRNA-SC-10 PSPC1-A488 IMPa2-A546 DAPI 8C1-siRNA-IMP-a2-a4 V2.00	0	13. siRNA-SC-10 PSPC1-A488 DAPI IMPa2-A546 _g_TileScan_001 (Stage 7 of 49)	00-LSZVp4ewRrfTiQabFg8PkB
1	um	Cell	0.000	1.000	Vesicles Paraspeckle	475	7	siRNA-SC-10 PSPC1-A488 IMPa2-A546 DAPI 8C1-siRNA-IMP-a2-a4 V2.00	0	13. siRNA-SC-10 PSPC1-A488 DAPI IMPa2-A546 _g_TileScan_001 (Stage 7 of 49)	00-LSZVp4ewRrfTiQabFg8PkB
13	um	Cell	0.000	1.000	Vesicles Paraspeckle	476	8	siRNA-SC-10 PSPC1-A488 IMPa2-A546 DAPI 8C1-siRNA-IMP-a2-a4 V2.00	0	13. siRNA-SC-10 PSPC1-A488 DAPI IMPa2-A546 _g_TileScan_001 (Stage 7 of 49)	00-LSZVp4ewRrfTiQabFg8PkB
9	um	Cell	0.000	1.000	Vesicles Paraspeckle	477	9	siRNA-SC-10 PSPC1-A488 IMPa2-A546 DAPI 8C1-siRNA-IMP-a2-a4 V2.00	0	13. siRNA-SC-10 PSPC1-A488 DAPI IMPa2-A546 _g_TileScan_001 (Stage 7 of 49)	00-LSZVp4ewRrfTiQabFg8PkB
1	um	Cell	0.000	1.000	Vesicles Paraspeckle	478	10	siRNA-SC-10 PSPC1-A488 IMPa2-A546 DAPI 8C1-siRNA-IMP-a2-a4 V2.00	0	13. siRNA-SC-10 PSPC1-A488 DAPI IMPa2-A546 _g_TileScan_001 (Stage 7 of 49)	00-LSZVp4ewRrfTiQabFg8PkB
1	um	Cell	0.000	1.000	Vesicles Paraspeckle	479	11	siRNA-SC-10 PSPC1-A488 IMPa2-A546 DAPI 8C1-siRNA-IMP-a2-a4 V2.00	0	13. siRNA-SC-10 PSPC1-A488 DAPI IMPa2-A546 _g_TileScan_001 (Stage 7 of 49)	00-LSZVp4ewRrfTiQabFg8PkB
6	um	Cell	0.000	1.000	Vesicles Paraspeckle	480	12	siRNA-SC-10 PSPC1-A488 IMPa2-A546 DAPI 8C1-siRNA-IMP-a2-a4 V2.00	0	13. siRNA-SC-10 PSPC1-A488 DAPI IMPa2-A546 _g_TileScan_001 (Stage 7 of 49)	00-LSZVp4ewRrfTiQabFg8PkB
84	um	Cell	0.000	1.000	Vesicles Paraspeckle	481	13	siRNA-SC-10 PSPC1-A488 IMPa2-A546 DAPI 8C1-siRNA-IMP-a2-a4 V2.00	0	13. siRNA-SC-10 PSPC1-A488 DAPI IMPa2-A546 _g_TileScan_001 (Stage 7 of 49)	00-LSZVp4ewRrfTiQabFg8PkB
0	um	Cell	0.000	1.000	Vesicles Paraspeckle	482	0	siRNA-SC-10 PSPC1-A488 IMPa2-A546 DAPI 8C1-siRNA-IMP-a2-a4 V2.00	0	13. siRNA-SC-10 PSPC1-A488 DAPI IMPa2-A546 _h_TileScan_001 (Stage 8 of 49)	00-Gp48vXYLCN8PXg7MM8UJig
3	um	Cell	0.000	1.000	Vesicles Paraspeckle	483	1	siRNA-SC-10 PSPC1-A488 IMPa2-A546 DAPI 8C1-siRNA-IMP-a2-a4 V2.00	0	13. siRNA-SC-10 PSPC1-A488 DAPI IMPa2-A546 _h_TileScan_001 (Stage 8 of 49)	00-Gp48vXYLCN8PXg7MM8UJig
0	um	Cell	0.000	1.000	Vesicles Paraspeckle	484	2	siRNA-SC-10 PSPC1-A488 IMPa2-A546 DAPI 8C1-siRNA-IMP-a2-a4 V2.00	0	13. siRNA-SC-10 PSPC1-A488 DAPI IMPa2-A546 _h_TileScan_001 (Stage 8 of 49)	00-Gp48vXYLCN8PXg7MM8UJig
2	um	Cell	0.000	1.000	Vesicles Paraspeckle	485	3	siRNA-SC-10 PSPC1-A488 IMPa2-A546 DAPI 8C1-siRNA-IMP-a2-a4 V2.00	0	13. siRNA-SC-10 PSPC1-A488 DAPI IMPa2-A546 _h_TileScan_001 (Stage 8 of 49)	00-Gp48vXYLCN8PXg7MM8UJig
15	um	Cell	0.000	1.000	Vesicles Paraspeckle	486	4	siRNA-SC-10 PSPC1-A488 IMPa2-A546 DAPI 8C1-siRNA-IMP-a2-a4 V2.00	0	13. siRNA-SC-10 PSPC1-A488 DAPI IMPa2-A546 _h_TileScan_001 (Stage 8 of 49)	00-Gp48vXYLCN8PXg7MM8UJig
16	um	Cell	0.000	1.000	Vesicles Paraspeckle	487	5	siRNA-SC-10 PSPC1-A488 IMPa2-A546 DAPI 8C1-siRNA-IMP-a2-a4 V2.00	0	13. siRNA-SC-10 PSPC1-A488 DAPI IMPa2-A546 _h_TileScan_001 (Stage 8 of 49)	00-Gp48vXYLCN8PXg7MM8UJig
49	um	Cell	0.000	1.000	Vesicles Paraspeckle	488	6	siRNA-SC-10 PSPC1-A488 IMPa2-A546 DAPI 8C1-siRNA-IMP-a2-a4 V2.00	0	13. siRNA-SC-10 PSPC1-A488 DAPI IMPa2-A546 _h_TileScan_001 (Stage 8 of 49)	00-Gp48vXYLCN8PXg7MM8UJig
1	um	Cell	0.000	1.000	Vesicles Paraspeckle	489	7	siRNA-SC-10 PSPC1-A488 IMPa2-A546 DAPI 8C1-siRNA-IMP-a2-a4 V2.00	0	13. siRNA-SC-10 PSPC1-A488 DAPI IMPa2-A546 _h_TileScan_001 (Stage 8 of 49)	00-Gp48vXYLCN8PXg7MM8UJig
38	um	Cell	0.000	1.000	Vesicles Paraspeckle	490	8	siRNA-SC-10 PSPC1-A488 IMPa2-A546 DAPI 8C1-siRNA-IMP-a2-a4 V2.00	0	13. siRNA-SC-10 PSPC1-A488 DAPI IMPa2-A546 _h_TileScan_001 (Stage 8 of 49)	00-Gp48vXYLCN8PXg7MM8UJig
13	um	Cell	0.000	1.000	Vesicles Paraspeckle	491	9	siRNA-SC-10 PSPC1-A488 IMPa2-A546 DAPI 8C1-siRNA-IMP-a2-a4 V2.00	0	13. siRNA-SC-10 PSPC1-A488 DAPI IMPa2-A546 _h_TileScan_001 (Stage 8 of 49)	00-Gp48vXYLCN8PXg7MM8UJig
0	um	Cell	0.000	1.000	Vesicles Paraspeckle	492	10	siRNA-SC-10 PSPC1-A488 IMPa2-A546 DAPI 8C1-siRNA-IMP-a2-a4 V2.00	0	13. siRNA-SC-10 PSPC1-A488 DAPI IMPa2-A546 _h_TileScan_001 (Stage 8 of 49)	00-Gp48vXYLCN8PXg7MM8UJig
22	um	Cell	0.000	1.000	Vesicles Paraspeckle	493	0	siRNA-SC-10 PSPC1-A488 IMPa2-A546 DAPI 8C1-siRNA-IMP-a2-a4 V2.00	0	13. siRNA-SC-10 PSPC1-A488 DAPI IMPa2-A546 _i_TileScan_001 (Stage 9 of 49)	00-urnAov2TuMWKvNFRQCpQ7c
29	um	Cell	0.000	1.000	Vesicles Paraspeckle	494	1	siRNA-SC-10 PSPC1-A488 IMPa2-A546 DAPI 8C1-siRNA-IMP-a2-a4 V2.00	0	13. siRNA-SC-10 PSPC1-A488 DAPI IMPa2-A546 _i_TileScan_001 (Stage 9 of 49)	00-urnAov2TuMWKvNFRQCpQ7c
30	um	Cell	0.000	1.000	Vesicles Paraspeckle	495	2	siRNA-SC-10 PSPC1-A488 IMPa2-A546 DAPI 8C1-siRNA-IMP-a2-a4 V2.00	0	13. siRNA-SC-10 PSPC1-A488 DAPI IMPa2-A546 _i_TileScan_001 (Stage 9 of 49)	00-urnAov2TuMWKvNFRQCpQ7c
17	um	Cell	0.000	1.000	Vesicles Paraspeckle	496	3	siRNA-SC-10 PSPC1-A488 IMPa2-A546 DAPI 8C1-siRNA-IMP-a2-a4 V2.00	0	13. siRNA-SC-10 PSPC1-A488 DAPI IMPa2-A546 _i_TileScan_001 (Stage 9 of 49)	00-urnAov2TuMWKvNFRQCpQ7c
0	um	Cell	0.000	1.000	Vesicles Paraspeckle	497	4	siRNA-SC-10 PSPC1-A488 IMPa2-A546 DAPI 8C1-siRNA-IMP-a2-a4 V2.00	0	13. siRNA-SC-10 PSPC1-A488 DAPI IMPa2-A546 _i_TileScan_001 (Stage 9 of 49)	00-urnAov2TuMWKvNFRQCpQ7c
0	um	Cell	0.000	1.000	Vesicles Paraspeckle	498	5	siRNA-SC-10 PSPC1-A488 IMPa2-A546 DAPI 8C1-siRNA-IMP-a2-a4 V2.00	0	13. siRNA-SC-10 PSPC1-A488 DAPI IMPa2-A546 _i_TileScan_001 (Stage 9 of 49)	00-urnAov2TuMWKvNFRQCpQ7c
27	um	Cell	0.000	1.000	Vesicles Paraspeckle	499	6	siRNA-SC-10 PSPC1-A488 IMPa2-A546 DAPI 8C1-siRNA-IMP-a2-a4 V2.00	0	13. siRNA-SC-10 PSPC1-A488 DAPI IMPa2-A546 _i_TileScan_001 (Stage 9 of 49)	00-urnAov2TuMWKvNFRQCpQ7c
27	um	Cell	0.000	1.000	Vesicles Paraspeckle	500	7	siRNA-SC-10 PSPC1-A488 IMPa2-A546 DAPI 8C1-siRNA-IMP-a2-a4 V2.00	0	13. siRNA-SC-10 PSPC1-A488 DAPI IMPa2-A546 _i_TileScan_001 (Stage 9 of 49)	00-urnAov2TuMWKvNFRQCpQ7c
7	um	Cell	0.000	1.000	Vesicles Paraspeckle	501	8	siRNA-SC-10 PSPC1-A488 IMPa2-A546 DAPI 8C1-siRNA-IMP-a2-a4 V2.00	0	13. siRNA-SC-10 PSPC1-A488 DAPI IMPa2-A546 _i_TileScan_001 (Stage 9 of 49)	00-urnAov2TuMWKvNFRQCpQ7c
1	um	Cell	0.000	1.000	Vesicles Paraspeckle	502	9	siRNA-SC-10 PSPC1-A488 IMPa2-A546 DAPI 8C1-siRNA-IMP-a2-a4 V2.00	0	13. siRNA-SC-10 PSPC1-A488 DAPI IMPa2-A546 _i_TileScan_001 (Stage 9 of 49)	00-urnAov2TuMWKvNFRQCpQ7c
1	um	Cell	0.000	1.000	Vesicles Paraspeckle	503	10	siRNA-SC-10 PSPC1-A488 IMPa2-A546 DAPI 8C1-siRNA-IMP-a2-a4 V2.00	0	13. siRNA-SC-10 PSPC1-A488 DAPI IMPa2-A546 _i_TileScan_001 (Stage 9 of 49)	00-urnAov2TuMWKvNFRQCpQ7c
1	um	Cell	0.000	1.000	Vesicles Paraspeckle	504	11	siRNA-SC-10 PSPC1-A488 IMPa2-A546 DAPI 8C1-siRNA-IMP-a2-a4 V2.00	0	13. siRNA-SC-10 PSPC1-A488 DAPI IMPa2-A546 _i_TileScan_001 (Stage 9 of 49)	00-urnAov2TuMWKvNFRQCpQ7c
21	um	Cell	0.000	1.000	Vesicles Paraspeckle	505	12	siRNA-SC-10 PSPC1-A488 IMPa2-A546 DAPI 8C1-siRNA-IMP-a2-a4 V2.00	0	13. siRNA-SC-10 PSPC1-A488 DAPI IMPa2-A546 _i_TileScan_001 (Stage 9 of 49)	00-urnAov2TuMWKvNFRQCpQ7c
11	um	Cell	0.000	1.000	Vesicles Paraspeckle	506	13	siRNA-SC-10 PSPC1-A488 IMPa2-A546 DAPI 8C1-siRNA-IMP-a2-a4 V2.00	0	13. siRNA-SC-10 PSPC1-A488 DAPI IMPa2-A546 _i_TileScan_001 (Stage 9 of 49)	00-urnAov2TuMWKvNFRQCpQ7c
6	um	Cell	0.000	1.000	Vesicles Paraspeckle	507	14	siRNA-SC-10 PSPC1-A488 IMPa2-A546 DAPI 8C1-siRNA-IMP-a2-a4 V2.00	0	13. siRNA-SC-10 PSPC1-A488 DAPI IMPa2-A546 _i_TileScan_001 (Stage 9 of 49)	00-urnAov2TuMWKvNFRQCpQ7c
4	um	Cell	0.000	1.000	Vesicles Paraspeckle	508	15	siRNA-SC-10 PSPC1-A488 IMPa2-A546 DAPI 8C1-siRNA-IMP-a2-a4 V2.00	0	13. siRNA-SC-10 PSPC1-A488 DAPI IMPa2-A546 _i_TileScan_001 (Stage 9 of 49)	00-urnAov2TuMWKvNFRQCpQ7c
19	um	Cell	0.000	1.000	Vesicles Paraspeckle	509	16	siRNA-SC-10 PSPC1-A488 IMPa2-A546 DAPI 8C1-siRNA-IMP-a2-a4 V2.00	0	13. siRNA-SC-10 PSPC1-A488 DAPI IMPa2-A546 _i_TileScan_001 (Stage 9 of 49)	00-urnAov2TuMWKvNFRQCpQ7c
26	um	Cell	0.000	1.000	Vesicles Paraspeckle	510	17	siRNA-SC-10 PSPC1-A488 IMPa2-A546 DAPI 8C1-siRNA-IMP-a2-a4 V2.00	0	13. siRNA-SC-10 PSPC1-A488 DAPI IMPa2-A546 _i_TileScan_001 (Stage 9 of 49)	00-urnAov2TuMWKvNFRQCpQ7c
8	um	Cell	0.000	1.000	Vesicles Paraspeckle	511	0	siRNA-SC-10 PSPC1-A488 IMPa2-A546 DAPI 8C1-siRNA-IMP-a2-a4 V2.00	0	13. siRNA-SC-10 PSPC1-A488 DAPI IMPa2-A546 _j_TileScan_001 (Stage 10 of 49)	00-k9aypdrupbCiC9gzXoohN5
17	um	Cell	0.000	1.000	Vesicles Paraspeckle	512	1	siRNA-SC-10 PSPC1-A488 IMPa2-A546 DAPI 8C1-siRNA-IMP-a2-a4 V2.00	0	13. siRNA-SC-10 PSPC1-A488 DAPI IMPa2-A546 _j_TileScan_001 (Stage 10 of 49)	00-k9aypdrupbCiC9gzXoohN5
12	um	Cell	0.000	1.000	Vesicles Paraspeckle	513	2	siRNA-SC-10 PSPC1-A488 IMPa2-A546 DAPI 8C1-siRNA-IMP-a2-a4 V2.00	0	13. siRNA-SC-10 PSPC1-A488 DAPI IMPa2-A546 _j_TileScan_001 (Stage 10 of 49)	00-k9aypdrupbCiC9gzXoohN5
0	um	Cell	0.000	1.000	Vesicles Paraspeckle	514	3	siRNA-SC-10 PSPC1-A488 IMPa2-A546 DAPI 8C1-siRNA-IMP-a2-a4 V2.00	0	13. siRNA-SC-10 PSPC1-A488 DAPI IMPa2-A546 _j_TileScan_001 (Stage 10 of 49)	00-k9aypdrupbCiC9gzXoohN5
1	um	Cell	0.000	1.000	Vesicles Paraspeckle	515	4	siRNA-SC-10 PSPC1-A488 IMPa2-A546 DAPI 8C1-siRNA-IMP-a2-a4 V2.00	0	13. siRNA-SC-10 PSPC1-A488 DAPI IMPa2-A546 _j_TileScan_001 (Stage 10 of 49)	00-k9aypdrupbCiC9gzXoohN5
50	um	Cell	0.000	1.000	Vesicles Paraspeckle	516	5	siRNA-SC-10 PSPC1-A488 IMPa2-A546 DAPI 8C1-siRNA-IMP-a2-a4 V2.00	0	13. siRNA-SC-10 PSPC1-A488 DAPI IMPa2-A546 _j_TileScan_001 (Stage 10 of 49)	00-k9aypdrupbCiC9gzXoohN5
7	um	Cell	0.000	1.000	Vesicles Paraspeckle	517	6	siRNA-SC-10 PSPC1-A488 IMPa2-A546 DAPI 8C1-siRNA-IMP-a2-a4 V2.00	0	13. siRNA-SC-10 PSPC1-A488 DAPI IMPa2-A546 _j_TileScan_001 (Stage 10 of 49)	00-k9aypdrupbCiC9gzXoohN5
11	um	Cell	0.000	1.000	Vesicles Paraspeckle	518	7	siRNA-SC-10 PSPC1-A488 IMPa2-A546 DAPI 8C1-siRNA-IMP-a2-a4 V2.00	0	13. siRNA-SC-10 PSPC1-A488 DAPI IMPa2-A546 _j_TileScan_001 (Stage 10 of 49)	00-k9aypdrupbCiC9gzXoohN5
8	um	Cell	0.000	1.000	Vesicles Paraspeckle	519	8	siRNA-SC-10 PSPC1-A488 IMPa2-A546 DAPI 8C1-siRNA-IMP-a2-a4 V2.00	0	13. siRNA-SC-10 PSPC1-A488 DAPI IMPa2-A546 _j_TileScan_001 (Stage 10 of 49)	00-k9aypdrupbCiC9gzXoohN5
10	um	Cell	0.000	1.000	Vesicles Paraspeckle	520	9	siRNA-SC-10 PSPC1-A488 IMPa2-A546 DAPI 8C1-siRNA-IMP-a2-a4 V2.00	0	13. siRNA-SC-10 PSPC1-A488 DAPI IMPa2-A546 _j_TileScan_001 (Stage 10 of 49)	00-k9aypdrupbCiC9gzXoohN5
2	um	Cell	0.000	1.000	Vesicles Paraspeckle	521	10	siRNA-SC-10 PSPC1-A488 IMPa2-A546 DAPI 8C1-siRNA-IMP-a2-a4 V2.00	0	13. siRNA-SC-10 PSPC1-A488 DAPI IMPa2-A546 _j_TileScan_001 (Stage 10 of 49)	00-k9aypdrupbCiC9gzXoohN5
28	um	Cell	0.000	1.000	Vesicles Paraspeckle	522	11	siRNA-SC-10 PSPC1-A488 IMPa2-A546 DAPI 8C1-siRNA-IMP-a2-a4 V2.00	0	13. siRNA-SC-10 PSPC1-A488 DAPI IMPa2-A546 _j_TileScan_001 (Stage 10 of 49)	00-k9aypdrupbCiC9gzXoohN5
11	um	Cell	0.000	1.000	Vesicles Paraspeckle	523	12	siRNA-SC-10 PSPC1-A488 IMPa2-A546 DAPI 8C1-siRNA-IMP-a2-a4 V2.00	0	13. siRNA-SC-10 PSPC1-A488 DAPI IMPa2-A546 _j_TileScan_001 (Stage 10 of 49)	00-k9aypdrupbCiC9gzXoohN5
0	um	Cell	0.000	1.000	Vesicles Paraspeckle	524	0	siRNA-SC-10 PSPC1-A488 IMPa2-A546 DAPI 8C1-siRNA-IMP-a2-a4 V2.00	0	13. siRNA-SC-10 PSPC1-A488 DAPI IMPa2-A546 _k_TileScan_001 (Stage 11 of 49)	00-KJMcrHkavw824zar98sBUM
13	um	Cell	0.000	1.000	Vesicles Paraspeckle	525	1	siRNA-SC-10 PSPC1-A488 IMPa2-A546 DAPI 8C1-siRNA-IMP-a2-a4 V2.00	0	13. siRNA-SC-10 PSPC1-A488 DAPI IMPa2-A546 _k_TileScan_001 (Stage 11 of 49)	00-KJMcrHkavw824zar98sBUM
55	um	Cell	0.000	1.000	Vesicles Paraspeckle	526	2	siRNA-SC-10 PSPC1-A488 IMPa2-A546 DAPI 8C1-siRNA-IMP-a2-a4 V2.00	0	13. siRNA-SC-10 PSPC1-A488 DAPI IMPa2-A546 _k_TileScan_001 (Stage 11 of 49)	00-KJMcrHkavw824zar98sBUM
3	um	Cell	0.000	1.000	Vesicles Paraspeckle	527	0	siRNA-SC-10 PSPC1-A488 IMPa2-A546 DAPI 8C1-siRNA-IMP-a2-a4 V2.00	0	13. siRNA-SC-10 PSPC1-A488 DAPI IMPa2-A546 _l_TileScan_001 (Stage 12 of 49)	00-E43h2ya7MmXTc5dKGKYsnW
11	um	Cell	0.000	1.000	Vesicles Paraspeckle	528	1	siRNA-SC-10 PSPC1-A488 IMPa2-A546 DAPI 8C1-siRNA-IMP-a2-a4 V2.00	0	13. siRNA-SC-10 PSPC1-A488 DAPI IMPa2-A546 _l_TileScan_001 (Stage 12 of 49)	00-E43h2ya7MmXTc5dKGKYsnW
1	um	Cell	0.000	1.000	Vesicles Paraspeckle	529	2	siRNA-SC-10 PSPC1-A488 IMPa2-A546 DAPI 8C1-siRNA-IMP-a2-a4 V2.00	0	13. siRNA-SC-10 PSPC1-A488 DAPI IMPa2-A546 _l_TileScan_001 (Stage 12 of 49)	00-E43h2ya7MmXTc5dKGKYsnW
33	um	Cell	0.000	1.000	Vesicles Paraspeckle	530	3	siRNA-SC-10 PSPC1-A488 IMPa2-A546 DAPI 8C1-siRNA-IMP-a2-a4 V2.00	0	13. siRNA-SC-10 PSPC1-A488 DAPI IMPa2-A546 _l_TileScan_001 (Stage 12 of 49)	00-E43h2ya7MmXTc5dKGKYsnW
7	um	Cell	0.000	1.000	Vesicles Paraspeckle	531	4	siRNA-SC-10 PSPC1-A488 IMPa2-A546 DAPI 8C1-siRNA-IMP-a2-a4 V2.00	0	13. siRNA-SC-10 PSPC1-A488 DAPI IMPa2-A546 _l_TileScan_001 (Stage 12 of 49)	00-E43h2ya7MmXTc5dKGKYsnW
1	um	Cell	0.000	1.000	Vesicles Paraspeckle	532	5	siRNA-SC-10 PSPC1-A488 IMPa2-A546 DAPI 8C1-siRNA-IMP-a2-a4 V2.00	0	13. siRNA-SC-10 PSPC1-A488 DAPI IMPa2-A546 _l_TileScan_001 (Stage 12 of 49)	00-E43h2ya7MmXTc5dKGKYsnW
2	um	Cell	0.000	1.000	Vesicles Paraspeckle	533	6	siRNA-SC-10 PSPC1-A488 IMPa2-A546 DAPI 8C1-siRNA-IMP-a2-a4 V2.00	0	13. siRNA-SC-10 PSPC1-A488 DAPI IMPa2-A546 _l_TileScan_001 (Stage 12 of 49)	00-E43h2ya7MmXTc5dKGKYsnW
10	um	Cell	0.000	1.000	Vesicles Paraspeckle	534	0	siRNA-SC-10 PSPC1-A488 IMPa2-A546 DAPI 8C1-siRNA-IMP-a2-a4 V2.00	0	13. siRNA-SC-10 PSPC1-A488 DAPI IMPa2-A546 _m_TileScan_001 (Stage 13 of 49)	00-MwQ9rnNvaF9TM7eEJnwzLW
6	um	Cell	0.000	1.000	Vesicles Paraspeckle	535	1	siRNA-SC-10 PSPC1-A488 IMPa2-A546 DAPI 8C1-siRNA-IMP-a2-a4 V2.00	0	13. siRNA-SC-10 PSPC1-A488 DAPI IMPa2-A546 _m_TileScan_001 (Stage 13 of 49)	00-MwQ9rnNvaF9TM7eEJnwzLW
41	um	Cell	0.000	1.000	Vesicles Paraspeckle	536	2	siRNA-SC-10 PSPC1-A488 IMPa2-A546 DAPI 8C1-siRNA-IMP-a2-a4 V2.00	0	13. siRNA-SC-10 PSPC1-A488 DAPI IMPa2-A546 _m_TileScan_001 (Stage 13 of 49)	00-MwQ9rnNvaF9TM7eEJnwzLW
25	um	Cell	0.000	1.000	Vesicles Paraspeckle	537	3	siRNA-SC-10 PSPC1-A488 IMPa2-A546 DAPI 8C1-siRNA-IMP-a2-a4 V2.00	0	13. siRNA-SC-10 PSPC1-A488 DAPI IMPa2-A546 _m_TileScan_001 (Stage 13 of 49)	00-MwQ9rnNvaF9TM7eEJnwzLW
2	um	Cell	0.000	1.000	Vesicles Paraspeckle	538	4	siRNA-SC-10 PSPC1-A488 IMPa2-A546 DAPI 8C1-siRNA-IMP-a2-a4 V2.00	0	13. siRNA-SC-10 PSPC1-A488 DAPI IMPa2-A546 _m_TileScan_001 (Stage 13 of 49)	00-MwQ9rnNvaF9TM7eEJnwzLW
5	um	Cell	0.000	1.000	Vesicles Paraspeckle	539	5	siRNA-SC-10 PSPC1-A488 IMPa2-A546 DAPI 8C1-siRNA-IMP-a2-a4 V2.00	0	13. siRNA-SC-10 PSPC1-A488 DAPI IMPa2-A546 _m_TileScan_001 (Stage 13 of 49)	00-MwQ9rnNvaF9TM7eEJnwzLW
2	um	Cell	0.000	1.000	Vesicles Paraspeckle	540	6	siRNA-SC-10 PSPC1-A488 IMPa2-A546 DAPI 8C1-siRNA-IMP-a2-a4 V2.00	0	13. siRNA-SC-10 PSPC1-A488 DAPI IMPa2-A546 _m_TileScan_001 (Stage 13 of 49)	00-MwQ9rnNvaF9TM7eEJnwzLW
9	um	Cell	0.000	1.000	Vesicles Paraspeckle	541	7	siRNA-SC-10 PSPC1-A488 IMPa2-A546 DAPI 8C1-siRNA-IMP-a2-a4 V2.00	0	13. siRNA-SC-10 PSPC1-A488 DAPI IMPa2-A546 _m_TileScan_001 (Stage 13 of 49)	00-MwQ9rnNvaF9TM7eEJnwzLW
5	um	Cell	0.000	1.000	Vesicles Paraspeckle	542	8	siRNA-SC-10 PSPC1-A488 IMPa2-A546 DAPI 8C1-siRNA-IMP-a2-a4 V2.00	0	13. siRNA-SC-10 PSPC1-A488 DAPI IMPa2-A546 _m_TileScan_001 (Stage 13 of 49)	00-MwQ9rnNvaF9TM7eEJnwzLW
6	um	Cell	0.000	1.000	Vesicles Paraspeckle	543	9	siRNA-SC-10 PSPC1-A488 IMPa2-A546 DAPI 8C1-siRNA-IMP-a2-a4 V2.00	0	13. siRNA-SC-10 PSPC1-A488 DAPI IMPa2-A546 _m_TileScan_001 (Stage 13 of 49)	00-MwQ9rnNvaF9TM7eEJnwzLW
7	um	Cell	0.000	1.000	Vesicles Paraspeckle	544	10	siRNA-SC-10 PSPC1-A488 IMPa2-A546 DAPI 8C1-siRNA-IMP-a2-a4 V2.00	0	13. siRNA-SC-10 PSPC1-A488 DAPI IMPa2-A546 _m_TileScan_001 (Stage 13 of 49)	00-MwQ9rnNvaF9TM7eEJnwzLW
2	um	Cell	0.000	1.000	Vesicles Paraspeckle	545	11	siRNA-SC-10 PSPC1-A488 IMPa2-A546 DAPI 8C1-siRNA-IMP-a2-a4 V2.00	0	13. siRNA-SC-10 PSPC1-A488 DAPI IMPa2-A546 _m_TileScan_001 (Stage 13 of 49)	00-MwQ9rnNvaF9TM7eEJnwzLW
43	um	Cell	0.000	1.000	Vesicles Paraspeckle	546	12	siRNA-SC-10 PSPC1-A488 IMPa2-A546 DAPI 8C1-siRNA-IMP-a2-a4 V2.00	0	13. siRNA-SC-10 PSPC1-A488 DAPI IMPa2-A546 _m_TileScan_001 (Stage 13 of 49)	00-MwQ9rnNvaF9TM7eEJnwzLW
12	um	Cell	0.000	1.000	Vesicles Paraspeckle	547	13	siRNA-SC-10 PSPC1-A488 IMPa2-A546 DAPI 8C1-siRNA-IMP-a2-a4 V2.00	0	13. siRNA-SC-10 PSPC1-A488 DAPI IMPa2-A546 _m_TileScan_001 (Stage 13 of 49)	00-MwQ9rnNvaF9TM7eEJnwzLW
36	um	Cell	0.000	1.000	Vesicles Paraspeckle	548	14	siRNA-SC-10 PSPC1-A488 IMPa2-A546 DAPI 8C1-siRNA-IMP-a2-a4 V2.00	0	13. siRNA-SC-10 PSPC1-A488 DAPI IMPa2-A546 _m_TileScan_001 (Stage 13 of 49)	00-MwQ9rnNvaF9TM7eEJnwzLW
10	um	Cell	0.000	1.000	Vesicles Paraspeckle	549	15	siRNA-SC-10 PSPC1-A488 IMPa2-A546 DAPI 8C1-siRNA-IMP-a2-a4 V2.00	0	13. siRNA-SC-10 PSPC1-A488 DAPI IMPa2-A546 _m_TileScan_001 (Stage 13 of 49)	00-MwQ9rnNvaF9TM7eEJnwzLW
3	um	Cell	0.000	1.000	Vesicles Paraspeckle	550	16	siRNA-SC-10 PSPC1-A488 IMPa2-A546 DAPI 8C1-siRNA-IMP-a2-a4 V2.00	0	13. siRNA-SC-10 PSPC1-A488 DAPI IMPa2-A546 _m_TileScan_001 (Stage 13 of 49)	00-MwQ9rnNvaF9TM7eEJnwzLW
3	um	Cell	0.000	1.000	Vesicles Paraspeckle	551	17	siRNA-SC-10 PSPC1-A488 IMPa2-A546 DAPI 8C1-siRNA-IMP-a2-a4 V2.00	0	13. siRNA-SC-10 PSPC1-A488 DAPI IMPa2-A546 _m_TileScan_001 (Stage 13 of 49)	00-MwQ9rnNvaF9TM7eEJnwzLW
12	um	Cell	0.000	1.000	Vesicles Paraspeckle	552	18	siRNA-SC-10 PSPC1-A488 IMPa2-A546 DAPI 8C1-siRNA-IMP-a2-a4 V2.00	0	13. siRNA-SC-10 PSPC1-A488 DAPI IMPa2-A546 _m_TileScan_001 (Stage 13 of 49)	00-MwQ9rnNvaF9TM7eEJnwzLW
17	um	Cell	0.000	1.000	Vesicles Paraspeckle	553	19	siRNA-SC-10 PSPC1-A488 IMPa2-A546 DAPI 8C1-siRNA-IMP-a2-a4 V2.00	0	13. siRNA-SC-10 PSPC1-A488 DAPI IMPa2-A546 _m_TileScan_001 (Stage 13 of 49)	00-MwQ9rnNvaF9TM7eEJnwzLW
0	um	Cell	0.000	1.000	Vesicles Paraspeckle	554	20	siRNA-SC-10 PSPC1-A488 IMPa2-A546 DAPI 8C1-siRNA-IMP-a2-a4 V2.00	0	13. siRNA-SC-10 PSPC1-A488 DAPI IMPa2-A546 _m_TileScan_001 (Stage 13 of 49)	00-MwQ9rnNvaF9TM7eEJnwzLW
6	um	Cell	0.000	1.000	Vesicles Paraspeckle	555	21	siRNA-SC-10 PSPC1-A488 IMPa2-A546 DAPI 8C1-siRNA-IMP-a2-a4 V2.00	0	13. siRNA-SC-10 PSPC1-A488 DAPI IMPa2-A546 _m_TileScan_001 (Stage 13 of 49)	00-MwQ9rnNvaF9TM7eEJnwzLW
18	um	Cell	0.000	1.000	Vesicles Paraspeckle	556	22	siRNA-SC-10 PSPC1-A488 IMPa2-A546 DAPI 8C1-siRNA-IMP-a2-a4 V2.00	0	13. siRNA-SC-10 PSPC1-A488 DAPI IMPa2-A546 _m_TileScan_001 (Stage 13 of 49)	00-MwQ9rnNvaF9TM7eEJnwzLW
10	um	Cell	0.000	1.000	Vesicles Paraspeckle	557	23	siRNA-SC-10 PSPC1-A488 IMPa2-A546 DAPI 8C1-siRNA-IMP-a2-a4 V2.00	0	13. siRNA-SC-10 PSPC1-A488 DAPI IMPa2-A546 _m_TileScan_001 (Stage 13 of 49)	00-MwQ9rnNvaF9TM7eEJnwzLW
1	um	Cell	0.000	1.000	Vesicles Paraspeckle	558	24	siRNA-SC-10 PSPC1-A488 IMPa2-A546 DAPI 8C1-siRNA-IMP-a2-a4 V2.00	0	13. siRNA-SC-10 PSPC1-A488 DAPI IMPa2-A546 _m_TileScan_001 (Stage 13 of 49)	00-MwQ9rnNvaF9TM7eEJnwzLW
5	um	Cell	0.000	1.000	Vesicles Paraspeckle	559	25	siRNA-SC-10 PSPC1-A488 IMPa2-A546 DAPI 8C1-siRNA-IMP-a2-a4 V2.00	0	13. siRNA-SC-10 PSPC1-A488 DAPI IMPa2-A546 _m_TileScan_001 (Stage 13 of 49)	00-MwQ9rnNvaF9TM7eEJnwzLW
41	um	Cell	0.000	1.000	Vesicles Paraspeckle	560	0	siRNA-SC-10 PSPC1-A488 IMPa2-A546 DAPI 8C1-siRNA-IMP-a2-a4 V2.00	0	13. siRNA-SC-10 PSPC1-A488 DAPI IMPa2-A546 _n_TileScan_001 (Stage 14 of 49)	00-AwNJDzuhyMDmLuHdbhPs4n
51	um	Cell	0.000	1.000	Vesicles Paraspeckle	561	1	siRNA-SC-10 PSPC1-A488 IMPa2-A546 DAPI 8C1-siRNA-IMP-a2-a4 V2.00	0	13. siRNA-SC-10 PSPC1-A488 DAPI IMPa2-A546 _n_TileScan_001 (Stage 14 of 49)	00-AwNJDzuhyMDmLuHdbhPs4n
33	um	Cell	0.000	1.000	Vesicles Paraspeckle	562	2	siRNA-SC-10 PSPC1-A488 IMPa2-A546 DAPI 8C1-siRNA-IMP-a2-a4 V2.00	0	13. siRNA-SC-10 PSPC1-A488 DAPI IMPa2-A546 _n_TileScan_001 (Stage 14 of 49)	00-AwNJDzuhyMDmLuHdbhPs4n
12	um	Cell	0.000	1.000	Vesicles Paraspeckle	563	3	siRNA-SC-10 PSPC1-A488 IMPa2-A546 DAPI 8C1-siRNA-IMP-a2-a4 V2.00	0	13. siRNA-SC-10 PSPC1-A488 DAPI IMPa2-A546 _n_TileScan_001 (Stage 14 of 49)	00-AwNJDzuhyMDmLuHdbhPs4n
3	um	Cell	0.000	1.000	Vesicles Paraspeckle	564	4	siRNA-SC-10 PSPC1-A488 IMPa2-A546 DAPI 8C1-siRNA-IMP-a2-a4 V2.00	0	13. siRNA-SC-10 PSPC1-A488 DAPI IMPa2-A546 _n_TileScan_001 (Stage 14 of 49)	00-AwNJDzuhyMDmLuHdbhPs4n
10	um	Cell	0.000	1.000	Vesicles Paraspeckle	565	5	siRNA-SC-10 PSPC1-A488 IMPa2-A546 DAPI 8C1-siRNA-IMP-a2-a4 V2.00	0	13. siRNA-SC-10 PSPC1-A488 DAPI IMPa2-A546 _n_TileScan_001 (Stage 14 of 49)	00-AwNJDzuhyMDmLuHdbhPs4n
39	um	Cell	0.000	1.000	Vesicles Paraspeckle	566	6	siRNA-SC-10 PSPC1-A488 IMPa2-A546 DAPI 8C1-siRNA-IMP-a2-a4 V2.00	0	13. siRNA-SC-10 PSPC1-A488 DAPI IMPa2-A546 _n_TileScan_001 (Stage 14 of 49)	00-AwNJDzuhyMDmLuHdbhPs4n
4	um	Cell	0.000	1.000	Vesicles Paraspeckle	567	7	siRNA-SC-10 PSPC1-A488 IMPa2-A546 DAPI 8C1-siRNA-IMP-a2-a4 V2.00	0	13. siRNA-SC-10 PSPC1-A488 DAPI IMPa2-A546 _n_TileScan_001 (Stage 14 of 49)	00-AwNJDzuhyMDmLuHdbhPs4n
11	um	Cell	0.000	1.000	Vesicles Paraspeckle	568	8	siRNA-SC-10 PSPC1-A488 IMPa2-A546 DAPI 8C1-siRNA-IMP-a2-a4 V2.00	0	13. siRNA-SC-10 PSPC1-A488 DAPI IMPa2-A546 _n_TileScan_001 (Stage 14 of 49)	00-AwNJDzuhyMDmLuHdbhPs4n
6	um	Cell	0.000	1.000	Vesicles Paraspeckle	569	9	siRNA-SC-10 PSPC1-A488 IMPa2-A546 DAPI 8C1-siRNA-IMP-a2-a4 V2.00	0	13. siRNA-SC-10 PSPC1-A488 DAPI IMPa2-A546 _n_TileScan_001 (Stage 14 of 49)	00-AwNJDzuhyMDmLuHdbhPs4n
0	um	Cell	0.000	1.000	Vesicles Paraspeckle	570	10	siRNA-SC-10 PSPC1-A488 IMPa2-A546 DAPI 8C1-siRNA-IMP-a2-a4 V2.00	0	13. siRNA-SC-10 PSPC1-A488 DAPI IMPa2-A546 _n_TileScan_001 (Stage 14 of 49)	00-AwNJDzuhyMDmLuHdbhPs4n
23	um	Cell	0.000	1.000	Vesicles Paraspeckle	571	11	siRNA-SC-10 PSPC1-A488 IMPa2-A546 DAPI 8C1-siRNA-IMP-a2-a4 V2.00	0	13. siRNA-SC-10 PSPC1-A488 DAPI IMPa2-A546 _n_TileScan_001 (Stage 14 of 49)	00-AwNJDzuhyMDmLuHdbhPs4n
1	um	Cell	0.000	1.000	Vesicles Paraspeckle	572	12	siRNA-SC-10 PSPC1-A488 IMPa2-A546 DAPI 8C1-siRNA-IMP-a2-a4 V2.00	0	13. siRNA-SC-10 PSPC1-A488 DAPI IMPa2-A546 _n_TileScan_001 (Stage 14 of 49)	00-AwNJDzuhyMDmLuHdbhPs4n
4	um	Cell	0.000	1.000	Vesicles Paraspeckle	573	13	siRNA-SC-10 PSPC1-A488 IMPa2-A546 DAPI 8C1-siRNA-IMP-a2-a4 V2.00	0	13. siRNA-SC-10 PSPC1-A488 DAPI IMPa2-A546 _n_TileScan_001 (Stage 14 of 49)	00-AwNJDzuhyMDmLuHdbhPs4n
5	um	Cell	0.000	1.000	Vesicles Paraspeckle	574	14	siRNA-SC-10 PSPC1-A488 IMPa2-A546 DAPI 8C1-siRNA-IMP-a2-a4 V2.00	0	13. siRNA-SC-10 PSPC1-A488 DAPI IMPa2-A546 _n_TileScan_001 (Stage 14 of 49)	00-AwNJDzuhyMDmLuHdbhPs4n
15	um	Cell	0.000	1.000	Vesicles Paraspeckle	575	15	siRNA-SC-10 PSPC1-A488 IMPa2-A546 DAPI 8C1-siRNA-IMP-a2-a4 V2.00	0	13. siRNA-SC-10 PSPC1-A488 DAPI IMPa2-A546 _n_TileScan_001 (Stage 14 of 49)	00-AwNJDzuhyMDmLuHdbhPs4n
4	um	Cell	0.000	1.000	Vesicles Paraspeckle	576	16	siRNA-SC-10 PSPC1-A488 IMPa2-A546 DAPI 8C1-siRNA-IMP-a2-a4 V2.00	0	13. siRNA-SC-10 PSPC1-A488 DAPI IMPa2-A546 _n_TileScan_001 (Stage 14 of 49)	00-AwNJDzuhyMDmLuHdbhPs4n
4	um	Cell	0.000	1.000	Vesicles Paraspeckle	577	0	siRNA-SC-10 PSPC1-A488 IMPa2-A546 DAPI 8C1-siRNA-IMP-a2-a4 V2.00	0	13. siRNA-SC-10 PSPC1-A488 DAPI IMPa2-A546 _o_TileScan_001 (Stage 15 of 49)	00-jwfqwp8WW6g3p49i2EqXt6
2	um	Cell	0.000	1.000	Vesicles Paraspeckle	578	1	siRNA-SC-10 PSPC1-A488 IMPa2-A546 DAPI 8C1-siRNA-IMP-a2-a4 V2.00	0	13. siRNA-SC-10 PSPC1-A488 DAPI IMPa2-A546 _o_TileScan_001 (Stage 15 of 49)	00-jwfqwp8WW6g3p49i2EqXt6
9	um	Cell	0.000	1.000	Vesicles Paraspeckle	579	2	siRNA-SC-10 PSPC1-A488 IMPa2-A546 DAPI 8C1-siRNA-IMP-a2-a4 V2.00	0	13. siRNA-SC-10 PSPC1-A488 DAPI IMPa2-A546 _o_TileScan_001 (Stage 15 of 49)	00-jwfqwp8WW6g3p49i2EqXt6
12	um	Cell	0.000	1.000	Vesicles Paraspeckle	580	3	siRNA-SC-10 PSPC1-A488 IMPa2-A546 DAPI 8C1-siRNA-IMP-a2-a4 V2.00	0	13. siRNA-SC-10 PSPC1-A488 DAPI IMPa2-A546 _o_TileScan_001 (Stage 15 of 49)	00-jwfqwp8WW6g3p49i2EqXt6
10	um	Cell	0.000	1.000	Vesicles Paraspeckle	581	4	siRNA-SC-10 PSPC1-A488 IMPa2-A546 DAPI 8C1-siRNA-IMP-a2-a4 V2.00	0	13. siRNA-SC-10 PSPC1-A488 DAPI IMPa2-A546 _o_TileScan_001 (Stage 15 of 49)	00-jwfqwp8WW6g3p49i2EqXt6
15	um	Cell	0.000	1.000	Vesicles Paraspeckle	582	5	siRNA-SC-10 PSPC1-A488 IMPa2-A546 DAPI 8C1-siRNA-IMP-a2-a4 V2.00	0	13. siRNA-SC-10 PSPC1-A488 DAPI IMPa2-A546 _o_TileScan_001 (Stage 15 of 49)	00-jwfqwp8WW6g3p49i2EqXt6
1	um	Cell	0.000	1.000	Vesicles Paraspeckle	583	6	siRNA-SC-10 PSPC1-A488 IMPa2-A546 DAPI 8C1-siRNA-IMP-a2-a4 V2.00	0	13. siRNA-SC-10 PSPC1-A488 DAPI IMPa2-A546 _o_TileScan_001 (Stage 15 of 49)	00-jwfqwp8WW6g3p49i2EqXt6
6	um	Cell	0.000	1.000	Vesicles Paraspeckle	584	7	siRNA-SC-10 PSPC1-A488 IMPa2-A546 DAPI 8C1-siRNA-IMP-a2-a4 V2.00	0	13. siRNA-SC-10 PSPC1-A488 DAPI IMPa2-A546 _o_TileScan_001 (Stage 15 of 49)	00-jwfqwp8WW6g3p49i2EqXt6
0	um	Cell	0.000	1.000	Vesicles Paraspeckle	585	8	siRNA-SC-10 PSPC1-A488 IMPa2-A546 DAPI 8C1-siRNA-IMP-a2-a4 V2.00	0	13. siRNA-SC-10 PSPC1-A488 DAPI IMPa2-A546 _o_TileScan_001 (Stage 15 of 49)	00-jwfqwp8WW6g3p49i2EqXt6
1	um	Cell	0.000	1.000	Vesicles Paraspeckle	586	9	siRNA-SC-10 PSPC1-A488 IMPa2-A546 DAPI 8C1-siRNA-IMP-a2-a4 V2.00	0	13. siRNA-SC-10 PSPC1-A488 DAPI IMPa2-A546 _o_TileScan_001 (Stage 15 of 49)	00-jwfqwp8WW6g3p49i2EqXt6
32	um	Cell	0.000	1.000	Vesicles Paraspeckle	587	10	siRNA-SC-10 PSPC1-A488 IMPa2-A546 DAPI 8C1-siRNA-IMP-a2-a4 V2.00	0	13. siRNA-SC-10 PSPC1-A488 DAPI IMPa2-A546 _o_TileScan_001 (Stage 15 of 49)	00-jwfqwp8WW6g3p49i2EqXt6
32	um	Cell	0.000	1.000	Vesicles Paraspeckle	588	11	siRNA-SC-10 PSPC1-A488 IMPa2-A546 DAPI 8C1-siRNA-IMP-a2-a4 V2.00	0	13. siRNA-SC-10 PSPC1-A488 DAPI IMPa2-A546 _o_TileScan_001 (Stage 15 of 49)	00-jwfqwp8WW6g3p49i2EqXt6
8	um	Cell	0.000	1.000	Vesicles Paraspeckle	589	0	siRNA-SC-10 PSPC1-A488 IMPa2-A546 DAPI 8C1-siRNA-IMP-a2-a4 V2.00	0	13. siRNA-SC-10 PSPC1-A488 DAPI IMPa2-A546 _p_TileScan_001 (Stage 16 of 49)	00-wWYb4zwyEPKJcSpPi6zHgS
13	um	Cell	0.000	1.000	Vesicles Paraspeckle	590	1	siRNA-SC-10 PSPC1-A488 IMPa2-A546 DAPI 8C1-siRNA-IMP-a2-a4 V2.00	0	13. siRNA-SC-10 PSPC1-A488 DAPI IMPa2-A546 _p_TileScan_001 (Stage 16 of 49)	00-wWYb4zwyEPKJcSpPi6zHgS
11	um	Cell	0.000	1.000	Vesicles Paraspeckle	591	2	siRNA-SC-10 PSPC1-A488 IMPa2-A546 DAPI 8C1-siRNA-IMP-a2-a4 V2.00	0	13. siRNA-SC-10 PSPC1-A488 DAPI IMPa2-A546 _p_TileScan_001 (Stage 16 of 49)	00-wWYb4zwyEPKJcSpPi6zHgS
20	um	Cell	0.000	1.000	Vesicles Paraspeckle	592	3	siRNA-SC-10 PSPC1-A488 IMPa2-A546 DAPI 8C1-siRNA-IMP-a2-a4 V2.00	0	13. siRNA-SC-10 PSPC1-A488 DAPI IMPa2-A546 _p_TileScan_001 (Stage 16 of 49)	00-wWYb4zwyEPKJcSpPi6zHgS
16	um	Cell	0.000	1.000	Vesicles Paraspeckle	593	4	siRNA-SC-10 PSPC1-A488 IMPa2-A546 DAPI 8C1-siRNA-IMP-a2-a4 V2.00	0	13. siRNA-SC-10 PSPC1-A488 DAPI IMPa2-A546 _p_TileScan_001 (Stage 16 of 49)	00-wWYb4zwyEPKJcSpPi6zHgS
3	um	Cell	0.000	1.000	Vesicles Paraspeckle	594	5	siRNA-SC-10 PSPC1-A488 IMPa2-A546 DAPI 8C1-siRNA-IMP-a2-a4 V2.00	0	13. siRNA-SC-10 PSPC1-A488 DAPI IMPa2-A546 _p_TileScan_001 (Stage 16 of 49)	00-wWYb4zwyEPKJcSpPi6zHgS
8	um	Cell	0.000	1.000	Vesicles Paraspeckle	595	6	siRNA-SC-10 PSPC1-A488 IMPa2-A546 DAPI 8C1-siRNA-IMP-a2-a4 V2.00	0	13. siRNA-SC-10 PSPC1-A488 DAPI IMPa2-A546 _p_TileScan_001 (Stage 16 of 49)	00-wWYb4zwyEPKJcSpPi6zHgS
5	um	Cell	0.000	1.000	Vesicles Paraspeckle	596	7	siRNA-SC-10 PSPC1-A488 IMPa2-A546 DAPI 8C1-siRNA-IMP-a2-a4 V2.00	0	13. siRNA-SC-10 PSPC1-A488 DAPI IMPa2-A546 _p_TileScan_001 (Stage 16 of 49)	00-wWYb4zwyEPKJcSpPi6zHgS
16	um	Cell	0.000	1.000	Vesicles Paraspeckle	597	8	siRNA-SC-10 PSPC1-A488 IMPa2-A546 DAPI 8C1-siRNA-IMP-a2-a4 V2.00	0	13. siRNA-SC-10 PSPC1-A488 DAPI IMPa2-A546 _p_TileScan_001 (Stage 16 of 49)	00-wWYb4zwyEPKJcSpPi6zHgS
9	um	Cell	0.000	1.000	Vesicles Paraspeckle	598	9	siRNA-SC-10 PSPC1-A488 IMPa2-A546 DAPI 8C1-siRNA-IMP-a2-a4 V2.00	0	13. siRNA-SC-10 PSPC1-A488 DAPI IMPa2-A546 _p_TileScan_001 (Stage 16 of 49)	00-wWYb4zwyEPKJcSpPi6zHgS
9	um	Cell	0.000	1.000	Vesicles Paraspeckle	599	10	siRNA-SC-10 PSPC1-A488 IMPa2-A546 DAPI 8C1-siRNA-IMP-a2-a4 V2.00	0	13. siRNA-SC-10 PSPC1-A488 DAPI IMPa2-A546 _p_TileScan_001 (Stage 16 of 49)	00-wWYb4zwyEPKJcSpPi6zHgS
21	um	Cell	0.000	1.000	Vesicles Paraspeckle	600	11	siRNA-SC-10 PSPC1-A488 IMPa2-A546 DAPI 8C1-siRNA-IMP-a2-a4 V2.00	0	13. siRNA-SC-10 PSPC1-A488 DAPI IMPa2-A546 _p_TileScan_001 (Stage 16 of 49)	00-wWYb4zwyEPKJcSpPi6zHgS
33	um	Cell	0.000	1.000	Vesicles Paraspeckle	601	12	siRNA-SC-10 PSPC1-A488 IMPa2-A546 DAPI 8C1-siRNA-IMP-a2-a4 V2.00	0	13. siRNA-SC-10 PSPC1-A488 DAPI IMPa2-A546 _p_TileScan_001 (Stage 16 of 49)	00-wWYb4zwyEPKJcSpPi6zHgS
11	um	Cell	0.000	1.000	Vesicles Paraspeckle	602	13	siRNA-SC-10 PSPC1-A488 IMPa2-A546 DAPI 8C1-siRNA-IMP-a2-a4 V2.00	0	13. siRNA-SC-10 PSPC1-A488 DAPI IMPa2-A546 _p_TileScan_001 (Stage 16 of 49)	00-wWYb4zwyEPKJcSpPi6zHgS
16	um	Cell	0.000	1.000	Vesicles Paraspeckle	603	14	siRNA-SC-10 PSPC1-A488 IMPa2-A546 DAPI 8C1-siRNA-IMP-a2-a4 V2.00	0	13. siRNA-SC-10 PSPC1-A488 DAPI IMPa2-A546 _p_TileScan_001 (Stage 16 of 49)	00-wWYb4zwyEPKJcSpPi6zHgS
22	um	Cell	0.000	1.000	Vesicles Paraspeckle	604	15	siRNA-SC-10 PSPC1-A488 IMPa2-A546 DAPI 8C1-siRNA-IMP-a2-a4 V2.00	0	13. siRNA-SC-10 PSPC1-A488 DAPI IMPa2-A546 _p_TileScan_001 (Stage 16 of 49)	00-wWYb4zwyEPKJcSpPi6zHgS
34	um	Cell	0.000	1.000	Vesicles Paraspeckle	605	16	siRNA-SC-10 PSPC1-A488 IMPa2-A546 DAPI 8C1-siRNA-IMP-a2-a4 V2.00	0	13. siRNA-SC-10 PSPC1-A488 DAPI IMPa2-A546 _p_TileScan_001 (Stage 16 of 49)	00-wWYb4zwyEPKJcSpPi6zHgS
7	um	Cell	0.000	1.000	Vesicles Paraspeckle	606	0	siRNA-SC-10 PSPC1-A488 IMPa2-A546 DAPI 8C1-siRNA-IMP-a2-a4 V2.00	0	13. siRNA-SC-10 PSPC1-A488 DAPI IMPa2-A546 _q_TileScan_001 (Stage 17 of 49)	00-Ro25HnHsrjxsKopjU3dWmM
19	um	Cell	0.000	1.000	Vesicles Paraspeckle	607	1	siRNA-SC-10 PSPC1-A488 IMPa2-A546 DAPI 8C1-siRNA-IMP-a2-a4 V2.00	0	13. siRNA-SC-10 PSPC1-A488 DAPI IMPa2-A546 _q_TileScan_001 (Stage 17 of 49)	00-Ro25HnHsrjxsKopjU3dWmM
11	um	Cell	0.000	1.000	Vesicles Paraspeckle	608	2	siRNA-SC-10 PSPC1-A488 IMPa2-A546 DAPI 8C1-siRNA-IMP-a2-a4 V2.00	0	13. siRNA-SC-10 PSPC1-A488 DAPI IMPa2-A546 _q_TileScan_001 (Stage 17 of 49)	00-Ro25HnHsrjxsKopjU3dWmM
8	um	Cell	0.000	1.000	Vesicles Paraspeckle	609	3	siRNA-SC-10 PSPC1-A488 IMPa2-A546 DAPI 8C1-siRNA-IMP-a2-a4 V2.00	0	13. siRNA-SC-10 PSPC1-A488 DAPI IMPa2-A546 _q_TileScan_001 (Stage 17 of 49)	00-Ro25HnHsrjxsKopjU3dWmM
46	um	Cell	0.000	1.000	Vesicles Paraspeckle	610	4	siRNA-SC-10 PSPC1-A488 IMPa2-A546 DAPI 8C1-siRNA-IMP-a2-a4 V2.00	0	13. siRNA-SC-10 PSPC1-A488 DAPI IMPa2-A546 _q_TileScan_001 (Stage 17 of 49)	00-Ro25HnHsrjxsKopjU3dWmM
97	um	Cell	0.000	1.000	Vesicles Paraspeckle	611	5	siRNA-SC-10 PSPC1-A488 IMPa2-A546 DAPI 8C1-siRNA-IMP-a2-a4 V2.00	0	13. siRNA-SC-10 PSPC1-A488 DAPI IMPa2-A546 _q_TileScan_001 (Stage 17 of 49)	00-Ro25HnHsrjxsKopjU3dWmM
65	um	Cell	0.000	1.000	Vesicles Paraspeckle	612	6	siRNA-SC-10 PSPC1-A488 IMPa2-A546 DAPI 8C1-siRNA-IMP-a2-a4 V2.00	0	13. siRNA-SC-10 PSPC1-A488 DAPI IMPa2-A546 _q_TileScan_001 (Stage 17 of 49)	00-Ro25HnHsrjxsKopjU3dWmM
3	um	Cell	0.000	1.000	Vesicles Paraspeckle	613	7	siRNA-SC-10 PSPC1-A488 IMPa2-A546 DAPI 8C1-siRNA-IMP-a2-a4 V2.00	0	13. siRNA-SC-10 PSPC1-A488 DAPI IMPa2-A546 _q_TileScan_001 (Stage 17 of 49)	00-Ro25HnHsrjxsKopjU3dWmM
5	um	Cell	0.000	1.000	Vesicles Paraspeckle	614	8	siRNA-SC-10 PSPC1-A488 IMPa2-A546 DAPI 8C1-siRNA-IMP-a2-a4 V2.00	0	13. siRNA-SC-10 PSPC1-A488 DAPI IMPa2-A546 _q_TileScan_001 (Stage 17 of 49)	00-Ro25HnHsrjxsKopjU3dWmM
3	um	Cell	0.000	1.000	Vesicles Paraspeckle	615	9	siRNA-SC-10 PSPC1-A488 IMPa2-A546 DAPI 8C1-siRNA-IMP-a2-a4 V2.00	0	13. siRNA-SC-10 PSPC1-A488 DAPI IMPa2-A546 _q_TileScan_001 (Stage 17 of 49)	00-Ro25HnHsrjxsKopjU3dWmM
11	um	Cell	0.000	1.000	Vesicles Paraspeckle	616	10	siRNA-SC-10 PSPC1-A488 IMPa2-A546 DAPI 8C1-siRNA-IMP-a2-a4 V2.00	0	13. siRNA-SC-10 PSPC1-A488 DAPI IMPa2-A546 _q_TileScan_001 (Stage 17 of 49)	00-Ro25HnHsrjxsKopjU3dWmM
12	um	Cell	0.000	1.000	Vesicles Paraspeckle	617	11	siRNA-SC-10 PSPC1-A488 IMPa2-A546 DAPI 8C1-siRNA-IMP-a2-a4 V2.00	0	13. siRNA-SC-10 PSPC1-A488 DAPI IMPa2-A546 _q_TileScan_001 (Stage 17 of 49)	00-Ro25HnHsrjxsKopjU3dWmM
40	um	Cell	0.000	1.000	Vesicles Paraspeckle	618	12	siRNA-SC-10 PSPC1-A488 IMPa2-A546 DAPI 8C1-siRNA-IMP-a2-a4 V2.00	0	13. siRNA-SC-10 PSPC1-A488 DAPI IMPa2-A546 _q_TileScan_001 (Stage 17 of 49)	00-Ro25HnHsrjxsKopjU3dWmM
4	um	Cell	0.000	1.000	Vesicles Paraspeckle	619	13	siRNA-SC-10 PSPC1-A488 IMPa2-A546 DAPI 8C1-siRNA-IMP-a2-a4 V2.00	0	13. siRNA-SC-10 PSPC1-A488 DAPI IMPa2-A546 _q_TileScan_001 (Stage 17 of 49)	00-Ro25HnHsrjxsKopjU3dWmM
19	um	Cell	0.000	1.000	Vesicles Paraspeckle	620	14	siRNA-SC-10 PSPC1-A488 IMPa2-A546 DAPI 8C1-siRNA-IMP-a2-a4 V2.00	0	13. siRNA-SC-10 PSPC1-A488 DAPI IMPa2-A546 _q_TileScan_001 (Stage 17 of 49)	00-Ro25HnHsrjxsKopjU3dWmM
1	um	Cell	0.000	1.000	Vesicles Paraspeckle	621	15	siRNA-SC-10 PSPC1-A488 IMPa2-A546 DAPI 8C1-siRNA-IMP-a2-a4 V2.00	0	13. siRNA-SC-10 PSPC1-A488 DAPI IMPa2-A546 _q_TileScan_001 (Stage 17 of 49)	00-Ro25HnHsrjxsKopjU3dWmM
1	um	Cell	0.000	1.000	Vesicles Paraspeckle	622	16	siRNA-SC-10 PSPC1-A488 IMPa2-A546 DAPI 8C1-siRNA-IMP-a2-a4 V2.00	0	13. siRNA-SC-10 PSPC1-A488 DAPI IMPa2-A546 _q_TileScan_001 (Stage 17 of 49)	00-Ro25HnHsrjxsKopjU3dWmM
8	um	Cell	0.000	1.000	Vesicles Paraspeckle	623	17	siRNA-SC-10 PSPC1-A488 IMPa2-A546 DAPI 8C1-siRNA-IMP-a2-a4 V2.00	0	13. siRNA-SC-10 PSPC1-A488 DAPI IMPa2-A546 _q_TileScan_001 (Stage 17 of 49)	00-Ro25HnHsrjxsKopjU3dWmM
8	um	Cell	0.000	1.000	Vesicles Paraspeckle	624	18	siRNA-SC-10 PSPC1-A488 IMPa2-A546 DAPI 8C1-siRNA-IMP-a2-a4 V2.00	0	13. siRNA-SC-10 PSPC1-A488 DAPI IMPa2-A546 _q_TileScan_001 (Stage 17 of 49)	00-Ro25HnHsrjxsKopjU3dWmM
3	um	Cell	0.000	1.000	Vesicles Paraspeckle	625	19	siRNA-SC-10 PSPC1-A488 IMPa2-A546 DAPI 8C1-siRNA-IMP-a2-a4 V2.00	0	13. siRNA-SC-10 PSPC1-A488 DAPI IMPa2-A546 _q_TileScan_001 (Stage 17 of 49)	00-Ro25HnHsrjxsKopjU3dWmM
21	um	Cell	0.000	1.000	Vesicles Paraspeckle	626	20	siRNA-SC-10 PSPC1-A488 IMPa2-A546 DAPI 8C1-siRNA-IMP-a2-a4 V2.00	0	13. siRNA-SC-10 PSPC1-A488 DAPI IMPa2-A546 _q_TileScan_001 (Stage 17 of 49)	00-Ro25HnHsrjxsKopjU3dWmM
8	um	Cell	0.000	1.000	Vesicles Paraspeckle	627	21	siRNA-SC-10 PSPC1-A488 IMPa2-A546 DAPI 8C1-siRNA-IMP-a2-a4 V2.00	0	13. siRNA-SC-10 PSPC1-A488 DAPI IMPa2-A546 _q_TileScan_001 (Stage 17 of 49)	00-Ro25HnHsrjxsKopjU3dWmM
2	um	Cell	0.000	1.000	Vesicles Paraspeckle	628	0	siRNA-SC-10 PSPC1-A488 IMPa2-A546 DAPI 8C1-siRNA-IMP-a2-a4 V2.00	0	13. siRNA-SC-10 PSPC1-A488 DAPI IMPa2-A546 _r_TileScan_001 (Stage 18 of 49)	00-JR4vrWXiuyigugjfKPymXg
1	um	Cell	0.000	1.000	Vesicles Paraspeckle	629	1	siRNA-SC-10 PSPC1-A488 IMPa2-A546 DAPI 8C1-siRNA-IMP-a2-a4 V2.00	0	13. siRNA-SC-10 PSPC1-A488 DAPI IMPa2-A546 _r_TileScan_001 (Stage 18 of 49)	00-JR4vrWXiuyigugjfKPymXg
28	um	Cell	0.000	1.000	Vesicles Paraspeckle	630	2	siRNA-SC-10 PSPC1-A488 IMPa2-A546 DAPI 8C1-siRNA-IMP-a2-a4 V2.00	0	13. siRNA-SC-10 PSPC1-A488 DAPI IMPa2-A546 _r_TileScan_001 (Stage 18 of 49)	00-JR4vrWXiuyigugjfKPymXg
16	um	Cell	0.000	1.000	Vesicles Paraspeckle	631	3	siRNA-SC-10 PSPC1-A488 IMPa2-A546 DAPI 8C1-siRNA-IMP-a2-a4 V2.00	0	13. siRNA-SC-10 PSPC1-A488 DAPI IMPa2-A546 _r_TileScan_001 (Stage 18 of 49)	00-JR4vrWXiuyigugjfKPymXg
50	um	Cell	0.000	1.000	Vesicles Paraspeckle	632	4	siRNA-SC-10 PSPC1-A488 IMPa2-A546 DAPI 8C1-siRNA-IMP-a2-a4 V2.00	0	13. siRNA-SC-10 PSPC1-A488 DAPI IMPa2-A546 _r_TileScan_001 (Stage 18 of 49)	00-JR4vrWXiuyigugjfKPymXg
3	um	Cell	0.000	1.000	Vesicles Paraspeckle	633	5	siRNA-SC-10 PSPC1-A488 IMPa2-A546 DAPI 8C1-siRNA-IMP-a2-a4 V2.00	0	13. siRNA-SC-10 PSPC1-A488 DAPI IMPa2-A546 _r_TileScan_001 (Stage 18 of 49)	00-JR4vrWXiuyigugjfKPymXg
0	um	Cell	0.000	1.000	Vesicles Paraspeckle	634	6	siRNA-SC-10 PSPC1-A488 IMPa2-A546 DAPI 8C1-siRNA-IMP-a2-a4 V2.00	0	13. siRNA-SC-10 PSPC1-A488 DAPI IMPa2-A546 _r_TileScan_001 (Stage 18 of 49)	00-JR4vrWXiuyigugjfKPymXg
17	um	Cell	0.000	1.000	Vesicles Paraspeckle	635	7	siRNA-SC-10 PSPC1-A488 IMPa2-A546 DAPI 8C1-siRNA-IMP-a2-a4 V2.00	0	13. siRNA-SC-10 PSPC1-A488 DAPI IMPa2-A546 _r_TileScan_001 (Stage 18 of 49)	00-JR4vrWXiuyigugjfKPymXg
8	um	Cell	0.000	1.000	Vesicles Paraspeckle	636	8	siRNA-SC-10 PSPC1-A488 IMPa2-A546 DAPI 8C1-siRNA-IMP-a2-a4 V2.00	0	13. siRNA-SC-10 PSPC1-A488 DAPI IMPa2-A546 _r_TileScan_001 (Stage 18 of 49)	00-JR4vrWXiuyigugjfKPymXg
15	um	Cell	0.000	1.000	Vesicles Paraspeckle	637	9	siRNA-SC-10 PSPC1-A488 IMPa2-A546 DAPI 8C1-siRNA-IMP-a2-a4 V2.00	0	13. siRNA-SC-10 PSPC1-A488 DAPI IMPa2-A546 _r_TileScan_001 (Stage 18 of 49)	00-JR4vrWXiuyigugjfKPymXg
0	um	Cell	0.000	1.000	Vesicles Paraspeckle	638	0	siRNA-SC-10 PSPC1-A488 IMPa2-A546 DAPI 8C1-siRNA-IMP-a2-a4 V2.00	0	13. siRNA-SC-10 PSPC1-A488 DAPI IMPa2-A546 _s_TileScan_001 (Stage 19 of 49)	00-vScGTs7SEXYeNqyALqYj4k
249	um	Cell	0.000	1.000	Vesicles Paraspeckle	639	1	siRNA-SC-10 PSPC1-A488 IMPa2-A546 DAPI 8C1-siRNA-IMP-a2-a4 V2.00	0	13. siRNA-SC-10 PSPC1-A488 DAPI IMPa2-A546 _s_TileScan_001 (Stage 19 of 49)	00-vScGTs7SEXYeNqyALqYj4k
19	um	Cell	0.000	1.000	Vesicles Paraspeckle	640	2	siRNA-SC-10 PSPC1-A488 IMPa2-A546 DAPI 8C1-siRNA-IMP-a2-a4 V2.00	0	13. siRNA-SC-10 PSPC1-A488 DAPI IMPa2-A546 _s_TileScan_001 (Stage 19 of 49)	00-vScGTs7SEXYeNqyALqYj4k
18	um	Cell	0.000	1.000	Vesicles Paraspeckle	641	3	siRNA-SC-10 PSPC1-A488 IMPa2-A546 DAPI 8C1-siRNA-IMP-a2-a4 V2.00	0	13. siRNA-SC-10 PSPC1-A488 DAPI IMPa2-A546 _s_TileScan_001 (Stage 19 of 49)	00-vScGTs7SEXYeNqyALqYj4k
0	um	Cell	0.000	1.000	Vesicles Paraspeckle	642	4	siRNA-SC-10 PSPC1-A488 IMPa2-A546 DAPI 8C1-siRNA-IMP-a2-a4 V2.00	0	13. siRNA-SC-10 PSPC1-A488 DAPI IMPa2-A546 _s_TileScan_001 (Stage 19 of 49)	00-vScGTs7SEXYeNqyALqYj4k
15	um	Cell	0.000	1.000	Vesicles Paraspeckle	643	5	siRNA-SC-10 PSPC1-A488 IMPa2-A546 DAPI 8C1-siRNA-IMP-a2-a4 V2.00	0	13. siRNA-SC-10 PSPC1-A488 DAPI IMPa2-A546 _s_TileScan_001 (Stage 19 of 49)	00-vScGTs7SEXYeNqyALqYj4k
5	um	Cell	0.000	1.000	Vesicles Paraspeckle	644	6	siRNA-SC-10 PSPC1-A488 IMPa2-A546 DAPI 8C1-siRNA-IMP-a2-a4 V2.00	0	13. siRNA-SC-10 PSPC1-A488 DAPI IMPa2-A546 _s_TileScan_001 (Stage 19 of 49)	00-vScGTs7SEXYeNqyALqYj4k
2	um	Cell	0.000	1.000	Vesicles Paraspeckle	645	7	siRNA-SC-10 PSPC1-A488 IMPa2-A546 DAPI 8C1-siRNA-IMP-a2-a4 V2.00	0	13. siRNA-SC-10 PSPC1-A488 DAPI IMPa2-A546 _s_TileScan_001 (Stage 19 of 49)	00-vScGTs7SEXYeNqyALqYj4k
2	um	Cell	0.000	1.000	Vesicles Paraspeckle	646	0	siRNA-SC-10 PSPC1-A488 IMPa2-A546 DAPI 8C1-siRNA-IMP-a2-a4 V2.00	0	13. siRNA-SC-10 PSPC1-A488 DAPI IMPa2-A546 _t_TileScan_001 (Stage 20 of 49)	00-pCQSRaMGf9BddCd3wKfr9K
24	um	Cell	0.000	1.000	Vesicles Paraspeckle	647	1	siRNA-SC-10 PSPC1-A488 IMPa2-A546 DAPI 8C1-siRNA-IMP-a2-a4 V2.00	0	13. siRNA-SC-10 PSPC1-A488 DAPI IMPa2-A546 _t_TileScan_001 (Stage 20 of 49)	00-pCQSRaMGf9BddCd3wKfr9K
2	um	Cell	0.000	1.000	Vesicles Paraspeckle	648	2	siRNA-SC-10 PSPC1-A488 IMPa2-A546 DAPI 8C1-siRNA-IMP-a2-a4 V2.00	0	13. siRNA-SC-10 PSPC1-A488 DAPI IMPa2-A546 _t_TileScan_001 (Stage 20 of 49)	00-pCQSRaMGf9BddCd3wKfr9K
4	um	Cell	0.000	1.000	Vesicles Paraspeckle	649	3	siRNA-SC-10 PSPC1-A488 IMPa2-A546 DAPI 8C1-siRNA-IMP-a2-a4 V2.00	0	13. siRNA-SC-10 PSPC1-A488 DAPI IMPa2-A546 _t_TileScan_001 (Stage 20 of 49)	00-pCQSRaMGf9BddCd3wKfr9K
0	um	Cell	0.000	1.000	Vesicles Paraspeckle	650	4	siRNA-SC-10 PSPC1-A488 IMPa2-A546 DAPI 8C1-siRNA-IMP-a2-a4 V2.00	0	13. siRNA-SC-10 PSPC1-A488 DAPI IMPa2-A546 _t_TileScan_001 (Stage 20 of 49)	00-pCQSRaMGf9BddCd3wKfr9K
9	um	Cell	0.000	1.000	Vesicles Paraspeckle	651	5	siRNA-SC-10 PSPC1-A488 IMPa2-A546 DAPI 8C1-siRNA-IMP-a2-a4 V2.00	0	13. siRNA-SC-10 PSPC1-A488 DAPI IMPa2-A546 _t_TileScan_001 (Stage 20 of 49)	00-pCQSRaMGf9BddCd3wKfr9K
31	um	Cell	0.000	1.000	Vesicles Paraspeckle	652	6	siRNA-SC-10 PSPC1-A488 IMPa2-A546 DAPI 8C1-siRNA-IMP-a2-a4 V2.00	0	13. siRNA-SC-10 PSPC1-A488 DAPI IMPa2-A546 _t_TileScan_001 (Stage 20 of 49)	00-pCQSRaMGf9BddCd3wKfr9K
1	um	Cell	0.000	1.000	Vesicles Paraspeckle	653	7	siRNA-SC-10 PSPC1-A488 IMPa2-A546 DAPI 8C1-siRNA-IMP-a2-a4 V2.00	0	13. siRNA-SC-10 PSPC1-A488 DAPI IMPa2-A546 _t_TileScan_001 (Stage 20 of 49)	00-pCQSRaMGf9BddCd3wKfr9K
8	um	Cell	0.000	1.000	Vesicles Paraspeckle	654	8	siRNA-SC-10 PSPC1-A488 IMPa2-A546 DAPI 8C1-siRNA-IMP-a2-a4 V2.00	0	13. siRNA-SC-10 PSPC1-A488 DAPI IMPa2-A546 _t_TileScan_001 (Stage 20 of 49)	00-pCQSRaMGf9BddCd3wKfr9K
8	um	Cell	0.000	1.000	Vesicles Paraspeckle	655	9	siRNA-SC-10 PSPC1-A488 IMPa2-A546 DAPI 8C1-siRNA-IMP-a2-a4 V2.00	0	13. siRNA-SC-10 PSPC1-A488 DAPI IMPa2-A546 _t_TileScan_001 (Stage 20 of 49)	00-pCQSRaMGf9BddCd3wKfr9K
5	um	Cell	0.000	1.000	Vesicles Paraspeckle	656	10	siRNA-SC-10 PSPC1-A488 IMPa2-A546 DAPI 8C1-siRNA-IMP-a2-a4 V2.00	0	13. siRNA-SC-10 PSPC1-A488 DAPI IMPa2-A546 _t_TileScan_001 (Stage 20 of 49)	00-pCQSRaMGf9BddCd3wKfr9K
1	um	Cell	0.000	1.000	Vesicles Paraspeckle	657	11	siRNA-SC-10 PSPC1-A488 IMPa2-A546 DAPI 8C1-siRNA-IMP-a2-a4 V2.00	0	13. siRNA-SC-10 PSPC1-A488 DAPI IMPa2-A546 _t_TileScan_001 (Stage 20 of 49)	00-pCQSRaMGf9BddCd3wKfr9K
10	um	Cell	0.000	1.000	Vesicles Paraspeckle	658	12	siRNA-SC-10 PSPC1-A488 IMPa2-A546 DAPI 8C1-siRNA-IMP-a2-a4 V2.00	0	13. siRNA-SC-10 PSPC1-A488 DAPI IMPa2-A546 _t_TileScan_001 (Stage 20 of 49)	00-pCQSRaMGf9BddCd3wKfr9K
1	um	Cell	0.000	1.000	Vesicles Paraspeckle	659	13	siRNA-SC-10 PSPC1-A488 IMPa2-A546 DAPI 8C1-siRNA-IMP-a2-a4 V2.00	0	13. siRNA-SC-10 PSPC1-A488 DAPI IMPa2-A546 _t_TileScan_001 (Stage 20 of 49)	00-pCQSRaMGf9BddCd3wKfr9K
8	um	Cell	0.000	1.000	Vesicles Paraspeckle	660	14	siRNA-SC-10 PSPC1-A488 IMPa2-A546 DAPI 8C1-siRNA-IMP-a2-a4 V2.00	0	13. siRNA-SC-10 PSPC1-A488 DAPI IMPa2-A546 _t_TileScan_001 (Stage 20 of 49)	00-pCQSRaMGf9BddCd3wKfr9K
14	um	Cell	0.000	1.000	Vesicles Paraspeckle	661	15	siRNA-SC-10 PSPC1-A488 IMPa2-A546 DAPI 8C1-siRNA-IMP-a2-a4 V2.00	0	13. siRNA-SC-10 PSPC1-A488 DAPI IMPa2-A546 _t_TileScan_001 (Stage 20 of 49)	00-pCQSRaMGf9BddCd3wKfr9K
6	um	Cell	0.000	1.000	Vesicles Paraspeckle	662	16	siRNA-SC-10 PSPC1-A488 IMPa2-A546 DAPI 8C1-siRNA-IMP-a2-a4 V2.00	0	13. siRNA-SC-10 PSPC1-A488 DAPI IMPa2-A546 _t_TileScan_001 (Stage 20 of 49)	00-pCQSRaMGf9BddCd3wKfr9K
8	um	Cell	0.000	1.000	Vesicles Paraspeckle	663	17	siRNA-SC-10 PSPC1-A488 IMPa2-A546 DAPI 8C1-siRNA-IMP-a2-a4 V2.00	0	13. siRNA-SC-10 PSPC1-A488 DAPI IMPa2-A546 _t_TileScan_001 (Stage 20 of 49)	00-pCQSRaMGf9BddCd3wKfr9K
8	um	Cell	0.000	1.000	Vesicles Paraspeckle	664	18	siRNA-SC-10 PSPC1-A488 IMPa2-A546 DAPI 8C1-siRNA-IMP-a2-a4 V2.00	0	13. siRNA-SC-10 PSPC1-A488 DAPI IMPa2-A546 _t_TileScan_001 (Stage 20 of 49)	00-pCQSRaMGf9BddCd3wKfr9K
3	um	Cell	0.000	1.000	Vesicles Paraspeckle	665	19	siRNA-SC-10 PSPC1-A488 IMPa2-A546 DAPI 8C1-siRNA-IMP-a2-a4 V2.00	0	13. siRNA-SC-10 PSPC1-A488 DAPI IMPa2-A546 _t_TileScan_001 (Stage 20 of 49)	00-pCQSRaMGf9BddCd3wKfr9K
9	um	Cell	0.000	1.000	Vesicles Paraspeckle	666	20	siRNA-SC-10 PSPC1-A488 IMPa2-A546 DAPI 8C1-siRNA-IMP-a2-a4 V2.00	0	13. siRNA-SC-10 PSPC1-A488 DAPI IMPa2-A546 _t_TileScan_001 (Stage 20 of 49)	00-pCQSRaMGf9BddCd3wKfr9K
4	um	Cell	0.000	1.000	Vesicles Paraspeckle	667	21	siRNA-SC-10 PSPC1-A488 IMPa2-A546 DAPI 8C1-siRNA-IMP-a2-a4 V2.00	0	13. siRNA-SC-10 PSPC1-A488 DAPI IMPa2-A546 _t_TileScan_001 (Stage 20 of 49)	00-pCQSRaMGf9BddCd3wKfr9K
6	um	Cell	0.000	1.000	Vesicles Paraspeckle	668	22	siRNA-SC-10 PSPC1-A488 IMPa2-A546 DAPI 8C1-siRNA-IMP-a2-a4 V2.00	0	13. siRNA-SC-10 PSPC1-A488 DAPI IMPa2-A546 _t_TileScan_001 (Stage 20 of 49)	00-pCQSRaMGf9BddCd3wKfr9K
10	um	Cell	0.000	1.000	Vesicles Paraspeckle	669	23	siRNA-SC-10 PSPC1-A488 IMPa2-A546 DAPI 8C1-siRNA-IMP-a2-a4 V2.00	0	13. siRNA-SC-10 PSPC1-A488 DAPI IMPa2-A546 _t_TileScan_001 (Stage 20 of 49)	00-pCQSRaMGf9BddCd3wKfr9K
7	um	Cell	0.000	1.000	Vesicles Paraspeckle	670	24	siRNA-SC-10 PSPC1-A488 IMPa2-A546 DAPI 8C1-siRNA-IMP-a2-a4 V2.00	0	13. siRNA-SC-10 PSPC1-A488 DAPI IMPa2-A546 _t_TileScan_001 (Stage 20 of 49)	00-pCQSRaMGf9BddCd3wKfr9K
14	um	Cell	0.000	1.000	Vesicles Paraspeckle	671	25	siRNA-SC-10 PSPC1-A488 IMPa2-A546 DAPI 8C1-siRNA-IMP-a2-a4 V2.00	0	13. siRNA-SC-10 PSPC1-A488 DAPI IMPa2-A546 _t_TileScan_001 (Stage 20 of 49)	00-pCQSRaMGf9BddCd3wKfr9K
106	um	Cell	0.000	1.000	Vesicles Paraspeckle	672	0	siRNA-SC-10 PSPC1-A488 IMPa2-A546 DAPI 8C1-siRNA-IMP-a2-a4 V2.00	0	13. siRNA-SC-10 PSPC1-A488 DAPI IMPa2-A546 _u_TileScan_001 (Stage 21 of 49)	00-2bwijXWQ5Rec9eZAE4H9VH
3	um	Cell	0.000	1.000	Vesicles Paraspeckle	673	1	siRNA-SC-10 PSPC1-A488 IMPa2-A546 DAPI 8C1-siRNA-IMP-a2-a4 V2.00	0	13. siRNA-SC-10 PSPC1-A488 DAPI IMPa2-A546 _u_TileScan_001 (Stage 21 of 49)	00-2bwijXWQ5Rec9eZAE4H9VH
23	um	Cell	0.000	1.000	Vesicles Paraspeckle	674	2	siRNA-SC-10 PSPC1-A488 IMPa2-A546 DAPI 8C1-siRNA-IMP-a2-a4 V2.00	0	13. siRNA-SC-10 PSPC1-A488 DAPI IMPa2-A546 _u_TileScan_001 (Stage 21 of 49)	00-2bwijXWQ5Rec9eZAE4H9VH
8	um	Cell	0.000	1.000	Vesicles Paraspeckle	675	3	siRNA-SC-10 PSPC1-A488 IMPa2-A546 DAPI 8C1-siRNA-IMP-a2-a4 V2.00	0	13. siRNA-SC-10 PSPC1-A488 DAPI IMPa2-A546 _u_TileScan_001 (Stage 21 of 49)	00-2bwijXWQ5Rec9eZAE4H9VH
0	um	Cell	0.000	1.000	Vesicles Paraspeckle	676	4	siRNA-SC-10 PSPC1-A488 IMPa2-A546 DAPI 8C1-siRNA-IMP-a2-a4 V2.00	0	13. siRNA-SC-10 PSPC1-A488 DAPI IMPa2-A546 _u_TileScan_001 (Stage 21 of 49)	00-2bwijXWQ5Rec9eZAE4H9VH
5	um	Cell	0.000	1.000	Vesicles Paraspeckle	677	5	siRNA-SC-10 PSPC1-A488 IMPa2-A546 DAPI 8C1-siRNA-IMP-a2-a4 V2.00	0	13. siRNA-SC-10 PSPC1-A488 DAPI IMPa2-A546 _u_TileScan_001 (Stage 21 of 49)	00-2bwijXWQ5Rec9eZAE4H9VH
19	um	Cell	0.000	1.000	Vesicles Paraspeckle	678	6	siRNA-SC-10 PSPC1-A488 IMPa2-A546 DAPI 8C1-siRNA-IMP-a2-a4 V2.00	0	13. siRNA-SC-10 PSPC1-A488 DAPI IMPa2-A546 _u_TileScan_001 (Stage 21 of 49)	00-2bwijXWQ5Rec9eZAE4H9VH
6	um	Cell	0.000	1.000	Vesicles Paraspeckle	679	7	siRNA-SC-10 PSPC1-A488 IMPa2-A546 DAPI 8C1-siRNA-IMP-a2-a4 V2.00	0	13. siRNA-SC-10 PSPC1-A488 DAPI IMPa2-A546 _u_TileScan_001 (Stage 21 of 49)	00-2bwijXWQ5Rec9eZAE4H9VH
39	um	Cell	0.000	1.000	Vesicles Paraspeckle	680	8	siRNA-SC-10 PSPC1-A488 IMPa2-A546 DAPI 8C1-siRNA-IMP-a2-a4 V2.00	0	13. siRNA-SC-10 PSPC1-A488 DAPI IMPa2-A546 _u_TileScan_001 (Stage 21 of 49)	00-2bwijXWQ5Rec9eZAE4H9VH
10	um	Cell	0.000	1.000	Vesicles Paraspeckle	681	9	siRNA-SC-10 PSPC1-A488 IMPa2-A546 DAPI 8C1-siRNA-IMP-a2-a4 V2.00	0	13. siRNA-SC-10 PSPC1-A488 DAPI IMPa2-A546 _u_TileScan_001 (Stage 21 of 49)	00-2bwijXWQ5Rec9eZAE4H9VH
65	um	Cell	0.000	1.000	Vesicles Paraspeckle	682	10	siRNA-SC-10 PSPC1-A488 IMPa2-A546 DAPI 8C1-siRNA-IMP-a2-a4 V2.00	0	13. siRNA-SC-10 PSPC1-A488 DAPI IMPa2-A546 _u_TileScan_001 (Stage 21 of 49)	00-2bwijXWQ5Rec9eZAE4H9VH
7	um	Cell	0.000	1.000	Vesicles Paraspeckle	683	11	siRNA-SC-10 PSPC1-A488 IMPa2-A546 DAPI 8C1-siRNA-IMP-a2-a4 V2.00	0	13. siRNA-SC-10 PSPC1-A488 DAPI IMPa2-A546 _u_TileScan_001 (Stage 21 of 49)	00-2bwijXWQ5Rec9eZAE4H9VH
9	um	Cell	0.000	1.000	Vesicles Paraspeckle	684	12	siRNA-SC-10 PSPC1-A488 IMPa2-A546 DAPI 8C1-siRNA-IMP-a2-a4 V2.00	0	13. siRNA-SC-10 PSPC1-A488 DAPI IMPa2-A546 _u_TileScan_001 (Stage 21 of 49)	00-2bwijXWQ5Rec9eZAE4H9VH
19	um	Cell	0.000	1.000	Vesicles Paraspeckle	685	13	siRNA-SC-10 PSPC1-A488 IMPa2-A546 DAPI 8C1-siRNA-IMP-a2-a4 V2.00	0	13. siRNA-SC-10 PSPC1-A488 DAPI IMPa2-A546 _u_TileScan_001 (Stage 21 of 49)	00-2bwijXWQ5Rec9eZAE4H9VH
2	um	Cell	0.000	1.000	Vesicles Paraspeckle	686	14	siRNA-SC-10 PSPC1-A488 IMPa2-A546 DAPI 8C1-siRNA-IMP-a2-a4 V2.00	0	13. siRNA-SC-10 PSPC1-A488 DAPI IMPa2-A546 _u_TileScan_001 (Stage 21 of 49)	00-2bwijXWQ5Rec9eZAE4H9VH
1	um	Cell	0.000	1.000	Vesicles Paraspeckle	687	15	siRNA-SC-10 PSPC1-A488 IMPa2-A546 DAPI 8C1-siRNA-IMP-a2-a4 V2.00	0	13. siRNA-SC-10 PSPC1-A488 DAPI IMPa2-A546 _u_TileScan_001 (Stage 21 of 49)	00-2bwijXWQ5Rec9eZAE4H9VH
34	um	Cell	0.000	1.000	Vesicles Paraspeckle	688	16	siRNA-SC-10 PSPC1-A488 IMPa2-A546 DAPI 8C1-siRNA-IMP-a2-a4 V2.00	0	13. siRNA-SC-10 PSPC1-A488 DAPI IMPa2-A546 _u_TileScan_001 (Stage 21 of 49)	00-2bwijXWQ5Rec9eZAE4H9VH
6	um	Cell	0.000	1.000	Vesicles Paraspeckle	689	17	siRNA-SC-10 PSPC1-A488 IMPa2-A546 DAPI 8C1-siRNA-IMP-a2-a4 V2.00	0	13. siRNA-SC-10 PSPC1-A488 DAPI IMPa2-A546 _u_TileScan_001 (Stage 21 of 49)	00-2bwijXWQ5Rec9eZAE4H9VH
0	um	Cell	0.000	1.000	Vesicles Paraspeckle	690	18	siRNA-SC-10 PSPC1-A488 IMPa2-A546 DAPI 8C1-siRNA-IMP-a2-a4 V2.00	0	13. siRNA-SC-10 PSPC1-A488 DAPI IMPa2-A546 _u_TileScan_001 (Stage 21 of 49)	00-2bwijXWQ5Rec9eZAE4H9VH
6	um	Cell	0.000	1.000	Vesicles Paraspeckle	691	19	siRNA-SC-10 PSPC1-A488 IMPa2-A546 DAPI 8C1-siRNA-IMP-a2-a4 V2.00	0	13. siRNA-SC-10 PSPC1-A488 DAPI IMPa2-A546 _u_TileScan_001 (Stage 21 of 49)	00-2bwijXWQ5Rec9eZAE4H9VH
6	um	Cell	0.000	1.000	Vesicles Paraspeckle	692	20	siRNA-SC-10 PSPC1-A488 IMPa2-A546 DAPI 8C1-siRNA-IMP-a2-a4 V2.00	0	13. siRNA-SC-10 PSPC1-A488 DAPI IMPa2-A546 _u_TileScan_001 (Stage 21 of 49)	00-2bwijXWQ5Rec9eZAE4H9VH
5	um	Cell	0.000	1.000	Vesicles Paraspeckle	693	21	siRNA-SC-10 PSPC1-A488 IMPa2-A546 DAPI 8C1-siRNA-IMP-a2-a4 V2.00	0	13. siRNA-SC-10 PSPC1-A488 DAPI IMPa2-A546 _u_TileScan_001 (Stage 21 of 49)	00-2bwijXWQ5Rec9eZAE4H9VH
0	um	Cell	0.000	1.000	Vesicles Paraspeckle	694	0	siRNA-SC-10 PSPC1-A488 IMPa2-A546 DAPI 8C1-siRNA-IMP-a2-a4 V2.00	0	13. siRNA-SC-10 PSPC1-A488 DAPI IMPa2-A546 _v_TileScan_001 (Stage 22 of 49)	00-uRSUr3aXEZXJzzLbAqV8BT
6	um	Cell	0.000	1.000	Vesicles Paraspeckle	695	1	siRNA-SC-10 PSPC1-A488 IMPa2-A546 DAPI 8C1-siRNA-IMP-a2-a4 V2.00	0	13. siRNA-SC-10 PSPC1-A488 DAPI IMPa2-A546 _v_TileScan_001 (Stage 22 of 49)	00-uRSUr3aXEZXJzzLbAqV8BT
11	um	Cell	0.000	1.000	Vesicles Paraspeckle	696	2	siRNA-SC-10 PSPC1-A488 IMPa2-A546 DAPI 8C1-siRNA-IMP-a2-a4 V2.00	0	13. siRNA-SC-10 PSPC1-A488 DAPI IMPa2-A546 _v_TileScan_001 (Stage 22 of 49)	00-uRSUr3aXEZXJzzLbAqV8BT
5	um	Cell	0.000	1.000	Vesicles Paraspeckle	697	3	siRNA-SC-10 PSPC1-A488 IMPa2-A546 DAPI 8C1-siRNA-IMP-a2-a4 V2.00	0	13. siRNA-SC-10 PSPC1-A488 DAPI IMPa2-A546 _v_TileScan_001 (Stage 22 of 49)	00-uRSUr3aXEZXJzzLbAqV8BT
9	um	Cell	0.000	1.000	Vesicles Paraspeckle	698	4	siRNA-SC-10 PSPC1-A488 IMPa2-A546 DAPI 8C1-siRNA-IMP-a2-a4 V2.00	0	13. siRNA-SC-10 PSPC1-A488 DAPI IMPa2-A546 _v_TileScan_001 (Stage 22 of 49)	00-uRSUr3aXEZXJzzLbAqV8BT
13	um	Cell	0.000	1.000	Vesicles Paraspeckle	699	5	siRNA-SC-10 PSPC1-A488 IMPa2-A546 DAPI 8C1-siRNA-IMP-a2-a4 V2.00	0	13. siRNA-SC-10 PSPC1-A488 DAPI IMPa2-A546 _v_TileScan_001 (Stage 22 of 49)	00-uRSUr3aXEZXJzzLbAqV8BT
0	um	Cell	0.000	1.000	Vesicles Paraspeckle	700	6	siRNA-SC-10 PSPC1-A488 IMPa2-A546 DAPI 8C1-siRNA-IMP-a2-a4 V2.00	0	13. siRNA-SC-10 PSPC1-A488 DAPI IMPa2-A546 _v_TileScan_001 (Stage 22 of 49)	00-uRSUr3aXEZXJzzLbAqV8BT
12	um	Cell	0.000	1.000	Vesicles Paraspeckle	701	7	siRNA-SC-10 PSPC1-A488 IMPa2-A546 DAPI 8C1-siRNA-IMP-a2-a4 V2.00	0	13. siRNA-SC-10 PSPC1-A488 DAPI IMPa2-A546 _v_TileScan_001 (Stage 22 of 49)	00-uRSUr3aXEZXJzzLbAqV8BT
17	um	Cell	0.000	1.000	Vesicles Paraspeckle	702	8	siRNA-SC-10 PSPC1-A488 IMPa2-A546 DAPI 8C1-siRNA-IMP-a2-a4 V2.00	0	13. siRNA-SC-10 PSPC1-A488 DAPI IMPa2-A546 _v_TileScan_001 (Stage 22 of 49)	00-uRSUr3aXEZXJzzLbAqV8BT
3	um	Cell	0.000	1.000	Vesicles Paraspeckle	703	9	siRNA-SC-10 PSPC1-A488 IMPa2-A546 DAPI 8C1-siRNA-IMP-a2-a4 V2.00	0	13. siRNA-SC-10 PSPC1-A488 DAPI IMPa2-A546 _v_TileScan_001 (Stage 22 of 49)	00-uRSUr3aXEZXJzzLbAqV8BT
5	um	Cell	0.000	1.000	Vesicles Paraspeckle	704	10	siRNA-SC-10 PSPC1-A488 IMPa2-A546 DAPI 8C1-siRNA-IMP-a2-a4 V2.00	0	13. siRNA-SC-10 PSPC1-A488 DAPI IMPa2-A546 _v_TileScan_001 (Stage 22 of 49)	00-uRSUr3aXEZXJzzLbAqV8BT
8	um	Cell	0.000	1.000	Vesicles Paraspeckle	705	11	siRNA-SC-10 PSPC1-A488 IMPa2-A546 DAPI 8C1-siRNA-IMP-a2-a4 V2.00	0	13. siRNA-SC-10 PSPC1-A488 DAPI IMPa2-A546 _v_TileScan_001 (Stage 22 of 49)	00-uRSUr3aXEZXJzzLbAqV8BT
0	um	Cell	0.000	1.000	Vesicles Paraspeckle	706	12	siRNA-SC-10 PSPC1-A488 IMPa2-A546 DAPI 8C1-siRNA-IMP-a2-a4 V2.00	0	13. siRNA-SC-10 PSPC1-A488 DAPI IMPa2-A546 _v_TileScan_001 (Stage 22 of 49)	00-uRSUr3aXEZXJzzLbAqV8BT
13	um	Cell	0.000	1.000	Vesicles Paraspeckle	707	13	siRNA-SC-10 PSPC1-A488 IMPa2-A546 DAPI 8C1-siRNA-IMP-a2-a4 V2.00	0	13. siRNA-SC-10 PSPC1-A488 DAPI IMPa2-A546 _v_TileScan_001 (Stage 22 of 49)	00-uRSUr3aXEZXJzzLbAqV8BT
4	um	Cell	0.000	1.000	Vesicles Paraspeckle	708	0	siRNA-SC-10 PSPC1-A488 IMPa2-A546 DAPI 8C1-siRNA-IMP-a2-a4 V2.00	0	13. siRNA-SC-10 PSPC1-A488 DAPI IMPa2-A546 _w_TileScan_001 (Stage 23 of 49)	00-pfPM7BoW5yH7cu3H92MxgN
13	um	Cell	0.000	1.000	Vesicles Paraspeckle	709	1	siRNA-SC-10 PSPC1-A488 IMPa2-A546 DAPI 8C1-siRNA-IMP-a2-a4 V2.00	0	13. siRNA-SC-10 PSPC1-A488 DAPI IMPa2-A546 _w_TileScan_001 (Stage 23 of 49)	00-pfPM7BoW5yH7cu3H92MxgN
0	um	Cell	0.000	1.000	Vesicles Paraspeckle	710	2	siRNA-SC-10 PSPC1-A488 IMPa2-A546 DAPI 8C1-siRNA-IMP-a2-a4 V2.00	0	13. siRNA-SC-10 PSPC1-A488 DAPI IMPa2-A546 _w_TileScan_001 (Stage 23 of 49)	00-pfPM7BoW5yH7cu3H92MxgN
0	um	Cell	0.000	1.000	Vesicles Paraspeckle	711	3	siRNA-SC-10 PSPC1-A488 IMPa2-A546 DAPI 8C1-siRNA-IMP-a2-a4 V2.00	0	13. siRNA-SC-10 PSPC1-A488 DAPI IMPa2-A546 _w_TileScan_001 (Stage 23 of 49)	00-pfPM7BoW5yH7cu3H92MxgN
2	um	Cell	0.000	1.000	Vesicles Paraspeckle	712	4	siRNA-SC-10 PSPC1-A488 IMPa2-A546 DAPI 8C1-siRNA-IMP-a2-a4 V2.00	0	13. siRNA-SC-10 PSPC1-A488 DAPI IMPa2-A546 _w_TileScan_001 (Stage 23 of 49)	00-pfPM7BoW5yH7cu3H92MxgN
13	um	Cell	0.000	1.000	Vesicles Paraspeckle	713	5	siRNA-SC-10 PSPC1-A488 IMPa2-A546 DAPI 8C1-siRNA-IMP-a2-a4 V2.00	0	13. siRNA-SC-10 PSPC1-A488 DAPI IMPa2-A546 _w_TileScan_001 (Stage 23 of 49)	00-pfPM7BoW5yH7cu3H92MxgN
1	um	Cell	0.000	1.000	Vesicles Paraspeckle	714	6	siRNA-SC-10 PSPC1-A488 IMPa2-A546 DAPI 8C1-siRNA-IMP-a2-a4 V2.00	0	13. siRNA-SC-10 PSPC1-A488 DAPI IMPa2-A546 _w_TileScan_001 (Stage 23 of 49)	00-pfPM7BoW5yH7cu3H92MxgN
7	um	Cell	0.000	1.000	Vesicles Paraspeckle	715	7	siRNA-SC-10 PSPC1-A488 IMPa2-A546 DAPI 8C1-siRNA-IMP-a2-a4 V2.00	0	13. siRNA-SC-10 PSPC1-A488 DAPI IMPa2-A546 _w_TileScan_001 (Stage 23 of 49)	00-pfPM7BoW5yH7cu3H92MxgN
19	um	Cell	0.000	1.000	Vesicles Paraspeckle	716	0	siRNA-SC-10 PSPC1-A488 IMPa2-A546 DAPI 8C1-siRNA-IMP-a2-a4 V2.00	0	13. siRNA-SC-10 PSPC1-A488 DAPI IMPa2-A546 _x_TileScan_001 (Stage 24 of 49)	00-teAtghStqEyXHLaWNQNyPX
18	um	Cell	0.000	1.000	Vesicles Paraspeckle	717	1	siRNA-SC-10 PSPC1-A488 IMPa2-A546 DAPI 8C1-siRNA-IMP-a2-a4 V2.00	0	13. siRNA-SC-10 PSPC1-A488 DAPI IMPa2-A546 _x_TileScan_001 (Stage 24 of 49)	00-teAtghStqEyXHLaWNQNyPX
10	um	Cell	0.000	1.000	Vesicles Paraspeckle	718	2	siRNA-SC-10 PSPC1-A488 IMPa2-A546 DAPI 8C1-siRNA-IMP-a2-a4 V2.00	0	13. siRNA-SC-10 PSPC1-A488 DAPI IMPa2-A546 _x_TileScan_001 (Stage 24 of 49)	00-teAtghStqEyXHLaWNQNyPX
5	um	Cell	0.000	1.000	Vesicles Paraspeckle	719	3	siRNA-SC-10 PSPC1-A488 IMPa2-A546 DAPI 8C1-siRNA-IMP-a2-a4 V2.00	0	13. siRNA-SC-10 PSPC1-A488 DAPI IMPa2-A546 _x_TileScan_001 (Stage 24 of 49)	00-teAtghStqEyXHLaWNQNyPX
5	um	Cell	0.000	1.000	Vesicles Paraspeckle	720	4	siRNA-SC-10 PSPC1-A488 IMPa2-A546 DAPI 8C1-siRNA-IMP-a2-a4 V2.00	0	13. siRNA-SC-10 PSPC1-A488 DAPI IMPa2-A546 _x_TileScan_001 (Stage 24 of 49)	00-teAtghStqEyXHLaWNQNyPX
1	um	Cell	0.000	1.000	Vesicles Paraspeckle	721	5	siRNA-SC-10 PSPC1-A488 IMPa2-A546 DAPI 8C1-siRNA-IMP-a2-a4 V2.00	0	13. siRNA-SC-10 PSPC1-A488 DAPI IMPa2-A546 _x_TileScan_001 (Stage 24 of 49)	00-teAtghStqEyXHLaWNQNyPX
9	um	Cell	0.000	1.000	Vesicles Paraspeckle	722	6	siRNA-SC-10 PSPC1-A488 IMPa2-A546 DAPI 8C1-siRNA-IMP-a2-a4 V2.00	0	13. siRNA-SC-10 PSPC1-A488 DAPI IMPa2-A546 _x_TileScan_001 (Stage 24 of 49)	00-teAtghStqEyXHLaWNQNyPX
25	um	Cell	0.000	1.000	Vesicles Paraspeckle	723	7	siRNA-SC-10 PSPC1-A488 IMPa2-A546 DAPI 8C1-siRNA-IMP-a2-a4 V2.00	0	13. siRNA-SC-10 PSPC1-A488 DAPI IMPa2-A546 _x_TileScan_001 (Stage 24 of 49)	00-teAtghStqEyXHLaWNQNyPX
5	um	Cell	0.000	1.000	Vesicles Paraspeckle	724	8	siRNA-SC-10 PSPC1-A488 IMPa2-A546 DAPI 8C1-siRNA-IMP-a2-a4 V2.00	0	13. siRNA-SC-10 PSPC1-A488 DAPI IMPa2-A546 _x_TileScan_001 (Stage 24 of 49)	00-teAtghStqEyXHLaWNQNyPX
0	um	Cell	0.000	1.000	Vesicles Paraspeckle	725	9	siRNA-SC-10 PSPC1-A488 IMPa2-A546 DAPI 8C1-siRNA-IMP-a2-a4 V2.00	0	13. siRNA-SC-10 PSPC1-A488 DAPI IMPa2-A546 _x_TileScan_001 (Stage 24 of 49)	00-teAtghStqEyXHLaWNQNyPX
12	um	Cell	0.000	1.000	Vesicles Paraspeckle	726	10	siRNA-SC-10 PSPC1-A488 IMPa2-A546 DAPI 8C1-siRNA-IMP-a2-a4 V2.00	0	13. siRNA-SC-10 PSPC1-A488 DAPI IMPa2-A546 _x_TileScan_001 (Stage 24 of 49)	00-teAtghStqEyXHLaWNQNyPX
0	um	Cell	0.000	1.000	Vesicles Paraspeckle	727	11	siRNA-SC-10 PSPC1-A488 IMPa2-A546 DAPI 8C1-siRNA-IMP-a2-a4 V2.00	0	13. siRNA-SC-10 PSPC1-A488 DAPI IMPa2-A546 _x_TileScan_001 (Stage 24 of 49)	00-teAtghStqEyXHLaWNQNyPX
4	um	Cell	0.000	1.000	Vesicles Paraspeckle	728	12	siRNA-SC-10 PSPC1-A488 IMPa2-A546 DAPI 8C1-siRNA-IMP-a2-a4 V2.00	0	13. siRNA-SC-10 PSPC1-A488 DAPI IMPa2-A546 _x_TileScan_001 (Stage 24 of 49)	00-teAtghStqEyXHLaWNQNyPX
20	um	Cell	0.000	1.000	Vesicles Paraspeckle	729	13	siRNA-SC-10 PSPC1-A488 IMPa2-A546 DAPI 8C1-siRNA-IMP-a2-a4 V2.00	0	13. siRNA-SC-10 PSPC1-A488 DAPI IMPa2-A546 _x_TileScan_001 (Stage 24 of 49)	00-teAtghStqEyXHLaWNQNyPX
15	um	Cell	0.000	1.000	Vesicles Paraspeckle	730	14	siRNA-SC-10 PSPC1-A488 IMPa2-A546 DAPI 8C1-siRNA-IMP-a2-a4 V2.00	0	13. siRNA-SC-10 PSPC1-A488 DAPI IMPa2-A546 _x_TileScan_001 (Stage 24 of 49)	00-teAtghStqEyXHLaWNQNyPX
6	um	Cell	0.000	1.000	Vesicles Paraspeckle	731	15	siRNA-SC-10 PSPC1-A488 IMPa2-A546 DAPI 8C1-siRNA-IMP-a2-a4 V2.00	0	13. siRNA-SC-10 PSPC1-A488 DAPI IMPa2-A546 _x_TileScan_001 (Stage 24 of 49)	00-teAtghStqEyXHLaWNQNyPX
45	um	Cell	0.000	1.000	Vesicles Paraspeckle	732	16	siRNA-SC-10 PSPC1-A488 IMPa2-A546 DAPI 8C1-siRNA-IMP-a2-a4 V2.00	0	13. siRNA-SC-10 PSPC1-A488 DAPI IMPa2-A546 _x_TileScan_001 (Stage 24 of 49)	00-teAtghStqEyXHLaWNQNyPX
21	um	Cell	0.000	1.000	Vesicles Paraspeckle	733	17	siRNA-SC-10 PSPC1-A488 IMPa2-A546 DAPI 8C1-siRNA-IMP-a2-a4 V2.00	0	13. siRNA-SC-10 PSPC1-A488 DAPI IMPa2-A546 _x_TileScan_001 (Stage 24 of 49)	00-teAtghStqEyXHLaWNQNyPX
124	um	Cell	0.000	1.000	Vesicles Paraspeckle	734	18	siRNA-SC-10 PSPC1-A488 IMPa2-A546 DAPI 8C1-siRNA-IMP-a2-a4 V2.00	0	13. siRNA-SC-10 PSPC1-A488 DAPI IMPa2-A546 _x_TileScan_001 (Stage 24 of 49)	00-teAtghStqEyXHLaWNQNyPX
101	um	Cell	0.000	1.000	Vesicles Paraspeckle	735	19	siRNA-SC-10 PSPC1-A488 IMPa2-A546 DAPI 8C1-siRNA-IMP-a2-a4 V2.00	0	13. siRNA-SC-10 PSPC1-A488 DAPI IMPa2-A546 _x_TileScan_001 (Stage 24 of 49)	00-teAtghStqEyXHLaWNQNyPX
25	um	Cell	0.000	1.000	Vesicles Paraspeckle	736	0	siRNA-SC-10 PSPC1-A488 IMPa2-A546 DAPI 8C1-siRNA-IMP-a2-a4 V2.00	0	13. siRNA-SC-10 PSPC1-A488 DAPI IMPa2-A546 _y_TileScan_001 (Stage 25 of 49)	00-c7KD2pRv8vpuPati2yFNn
36	um	Cell	0.000	1.000	Vesicles Paraspeckle	737	1	siRNA-SC-10 PSPC1-A488 IMPa2-A546 DAPI 8C1-siRNA-IMP-a2-a4 V2.00	0	13. siRNA-SC-10 PSPC1-A488 DAPI IMPa2-A546 _y_TileScan_001 (Stage 25 of 49)	00-c7KD2pRv8vpuPati2yFNn
69	um	Cell	0.000	1.000	Vesicles Paraspeckle	738	2	siRNA-SC-10 PSPC1-A488 IMPa2-A546 DAPI 8C1-siRNA-IMP-a2-a4 V2.00	0	13. siRNA-SC-10 PSPC1-A488 DAPI IMPa2-A546 _y_TileScan_001 (Stage 25 of 49)	00-c7KD2pRv8vpuPati2yFNn
5	um	Cell	0.000	1.000	Vesicles Paraspeckle	739	3	siRNA-SC-10 PSPC1-A488 IMPa2-A546 DAPI 8C1-siRNA-IMP-a2-a4 V2.00	0	13. siRNA-SC-10 PSPC1-A488 DAPI IMPa2-A546 _y_TileScan_001 (Stage 25 of 49)	00-c7KD2pRv8vpuPati2yFNn
8	um	Cell	0.000	1.000	Vesicles Paraspeckle	740	4	siRNA-SC-10 PSPC1-A488 IMPa2-A546 DAPI 8C1-siRNA-IMP-a2-a4 V2.00	0	13. siRNA-SC-10 PSPC1-A488 DAPI IMPa2-A546 _y_TileScan_001 (Stage 25 of 49)	00-c7KD2pRv8vpuPati2yFNn
0	um	Cell	0.000	1.000	Vesicles Paraspeckle	741	5	siRNA-SC-10 PSPC1-A488 IMPa2-A546 DAPI 8C1-siRNA-IMP-a2-a4 V2.00	0	13. siRNA-SC-10 PSPC1-A488 DAPI IMPa2-A546 _y_TileScan_001 (Stage 25 of 49)	00-c7KD2pRv8vpuPati2yFNn
3	um	Cell	0.000	1.000	Vesicles Paraspeckle	742	6	siRNA-SC-10 PSPC1-A488 IMPa2-A546 DAPI 8C1-siRNA-IMP-a2-a4 V2.00	0	13. siRNA-SC-10 PSPC1-A488 DAPI IMPa2-A546 _y_TileScan_001 (Stage 25 of 49)	00-c7KD2pRv8vpuPati2yFNn
3	um	Cell	0.000	1.000	Vesicles Paraspeckle	743	7	siRNA-SC-10 PSPC1-A488 IMPa2-A546 DAPI 8C1-siRNA-IMP-a2-a4 V2.00	0	13. siRNA-SC-10 PSPC1-A488 DAPI IMPa2-A546 _y_TileScan_001 (Stage 25 of 49)	00-c7KD2pRv8vpuPati2yFNn
5	um	Cell	0.000	1.000	Vesicles Paraspeckle	744	8	siRNA-SC-10 PSPC1-A488 IMPa2-A546 DAPI 8C1-siRNA-IMP-a2-a4 V2.00	0	13. siRNA-SC-10 PSPC1-A488 DAPI IMPa2-A546 _y_TileScan_001 (Stage 25 of 49)	00-c7KD2pRv8vpuPati2yFNn
4	um	Cell	0.000	1.000	Vesicles Paraspeckle	745	9	siRNA-SC-10 PSPC1-A488 IMPa2-A546 DAPI 8C1-siRNA-IMP-a2-a4 V2.00	0	13. siRNA-SC-10 PSPC1-A488 DAPI IMPa2-A546 _y_TileScan_001 (Stage 25 of 49)	00-c7KD2pRv8vpuPati2yFNn
13	um	Cell	0.000	1.000	Vesicles Paraspeckle	746	10	siRNA-SC-10 PSPC1-A488 IMPa2-A546 DAPI 8C1-siRNA-IMP-a2-a4 V2.00	0	13. siRNA-SC-10 PSPC1-A488 DAPI IMPa2-A546 _y_TileScan_001 (Stage 25 of 49)	00-c7KD2pRv8vpuPati2yFNn
2	um	Cell	0.000	1.000	Vesicles Paraspeckle	747	11	siRNA-SC-10 PSPC1-A488 IMPa2-A546 DAPI 8C1-siRNA-IMP-a2-a4 V2.00	0	13. siRNA-SC-10 PSPC1-A488 DAPI IMPa2-A546 _y_TileScan_001 (Stage 25 of 49)	00-c7KD2pRv8vpuPati2yFNn
4	um	Cell	0.000	1.000	Vesicles Paraspeckle	748	12	siRNA-SC-10 PSPC1-A488 IMPa2-A546 DAPI 8C1-siRNA-IMP-a2-a4 V2.00	0	13. siRNA-SC-10 PSPC1-A488 DAPI IMPa2-A546 _y_TileScan_001 (Stage 25 of 49)	00-c7KD2pRv8vpuPati2yFNn
0	um	Cell	0.000	1.000	Vesicles Paraspeckle	749	13	siRNA-SC-10 PSPC1-A488 IMPa2-A546 DAPI 8C1-siRNA-IMP-a2-a4 V2.00	0	13. siRNA-SC-10 PSPC1-A488 DAPI IMPa2-A546 _y_TileScan_001 (Stage 25 of 49)	00-c7KD2pRv8vpuPati2yFNn
2	um	Cell	0.000	1.000	Vesicles Paraspeckle	750	14	siRNA-SC-10 PSPC1-A488 IMPa2-A546 DAPI 8C1-siRNA-IMP-a2-a4 V2.00	0	13. siRNA-SC-10 PSPC1-A488 DAPI IMPa2-A546 _y_TileScan_001 (Stage 25 of 49)	00-c7KD2pRv8vpuPati2yFNn
1	um	Cell	0.000	1.000	Vesicles Paraspeckle	751	15	siRNA-SC-10 PSPC1-A488 IMPa2-A546 DAPI 8C1-siRNA-IMP-a2-a4 V2.00	0	13. siRNA-SC-10 PSPC1-A488 DAPI IMPa2-A546 _y_TileScan_001 (Stage 25 of 49)	00-c7KD2pRv8vpuPati2yFNn
6	um	Cell	0.000	1.000	Vesicles Paraspeckle	752	0	siRNA-SC-10 PSPC1-A488 IMPa2-A546 DAPI 8C1-siRNA-IMP-a2-a4 V2.00	0	13. siRNA-SC-10 PSPC1-A488 DAPI IMPa2-A546 _z_TileScan_001 (Stage 26 of 49)	00-Qu5o7Hqmoh5XiBfAjSJXpW
0	um	Cell	0.000	1.000	Vesicles Paraspeckle	753	1	siRNA-SC-10 PSPC1-A488 IMPa2-A546 DAPI 8C1-siRNA-IMP-a2-a4 V2.00	0	13. siRNA-SC-10 PSPC1-A488 DAPI IMPa2-A546 _z_TileScan_001 (Stage 26 of 49)	00-Qu5o7Hqmoh5XiBfAjSJXpW
0	um	Cell	0.000	1.000	Vesicles Paraspeckle	754	2	siRNA-SC-10 PSPC1-A488 IMPa2-A546 DAPI 8C1-siRNA-IMP-a2-a4 V2.00	0	13. siRNA-SC-10 PSPC1-A488 DAPI IMPa2-A546 _z_TileScan_001 (Stage 26 of 49)	00-Qu5o7Hqmoh5XiBfAjSJXpW
26	um	Cell	0.000	1.000	Vesicles Paraspeckle	755	3	siRNA-SC-10 PSPC1-A488 IMPa2-A546 DAPI 8C1-siRNA-IMP-a2-a4 V2.00	0	13. siRNA-SC-10 PSPC1-A488 DAPI IMPa2-A546 _z_TileScan_001 (Stage 26 of 49)	00-Qu5o7Hqmoh5XiBfAjSJXpW
6	um	Cell	0.000	1.000	Vesicles Paraspeckle	756	4	siRNA-SC-10 PSPC1-A488 IMPa2-A546 DAPI 8C1-siRNA-IMP-a2-a4 V2.00	0	13. siRNA-SC-10 PSPC1-A488 DAPI IMPa2-A546 _z_TileScan_001 (Stage 26 of 49)	00-Qu5o7Hqmoh5XiBfAjSJXpW
11	um	Cell	0.000	1.000	Vesicles Paraspeckle	757	5	siRNA-SC-10 PSPC1-A488 IMPa2-A546 DAPI 8C1-siRNA-IMP-a2-a4 V2.00	0	13. siRNA-SC-10 PSPC1-A488 DAPI IMPa2-A546 _z_TileScan_001 (Stage 26 of 49)	00-Qu5o7Hqmoh5XiBfAjSJXpW
0	um	Cell	0.000	1.000	Vesicles Paraspeckle	758	6	siRNA-SC-10 PSPC1-A488 IMPa2-A546 DAPI 8C1-siRNA-IMP-a2-a4 V2.00	0	13. siRNA-SC-10 PSPC1-A488 DAPI IMPa2-A546 _z_TileScan_001 (Stage 26 of 49)	00-Qu5o7Hqmoh5XiBfAjSJXpW
14	um	Cell	0.000	1.000	Vesicles Paraspeckle	759	7	siRNA-SC-10 PSPC1-A488 IMPa2-A546 DAPI 8C1-siRNA-IMP-a2-a4 V2.00	0	13. siRNA-SC-10 PSPC1-A488 DAPI IMPa2-A546 _z_TileScan_001 (Stage 26 of 49)	00-Qu5o7Hqmoh5XiBfAjSJXpW
18	um	Cell	0.000	1.000	Vesicles Paraspeckle	760	8	siRNA-SC-10 PSPC1-A488 IMPa2-A546 DAPI 8C1-siRNA-IMP-a2-a4 V2.00	0	13. siRNA-SC-10 PSPC1-A488 DAPI IMPa2-A546 _z_TileScan_001 (Stage 26 of 49)	00-Qu5o7Hqmoh5XiBfAjSJXpW
0	um	Cell	0.000	1.000	Vesicles Paraspeckle	761	9	siRNA-SC-10 PSPC1-A488 IMPa2-A546 DAPI 8C1-siRNA-IMP-a2-a4 V2.00	0	13. siRNA-SC-10 PSPC1-A488 DAPI IMPa2-A546 _z_TileScan_001 (Stage 26 of 49)	00-Qu5o7Hqmoh5XiBfAjSJXpW
