# Supplementary material for: Development of a pipeline for automated, high-throughput analysis of paraspeckle proteins reveals specific roles for importin α proteins
Source: Sci Rep. 2017 Feb 27;7:43323. doi: 10.1038/srep43323 (PMC5379994; doi:10.1038/srep43323)
Supplement: Supplementary Dataset SD1-F [file srep43323-s8.zip › I8P/8C1-siRNA-IMPa2-PSPC1/_/siRNA-SC-10 PSPC1-A488 IMPa2-A546 DAPI 8C1-siRNA-IMP-a2-a4 V2.00_Statistics/siRNA-SC-10 PSPC1-A488 IMPa2-A546 DAPI 8C1-siRNA-IMP-a2-a4 V2.00_Cell_Cytoplasm_Number_of_Voxels.csv]

Cell Cytoplasm Number of Voxels
====================
Value	Unit	Category	Birth [s]	Death [s]	ID	OriginalID	Original Component Name	Original Component ID	Original Image Name	Original Image ID
388774		Cell	0.000	1.000	0	0	siRNA-SC-10 PSPC1-A488 IMPa2-A546 DAPI 8C1-siRNA-IMP-a2-a4 V2.00	0	13. siRNA-SC-10 PSPC1-A488 DAPI IMPa2-A546 _a_TileScan_001 (Stage 1 of 49)	00-ZiFr9g6y3hsnXZ26qkr6yN
386614		Cell	0.000	1.000	1	1	siRNA-SC-10 PSPC1-A488 IMPa2-A546 DAPI 8C1-siRNA-IMP-a2-a4 V2.00	0	13. siRNA-SC-10 PSPC1-A488 DAPI IMPa2-A546 _a_TileScan_001 (Stage 1 of 49)	00-ZiFr9g6y3hsnXZ26qkr6yN
1.28676e+006		Cell	0.000	1.000	2	2	siRNA-SC-10 PSPC1-A488 IMPa2-A546 DAPI 8C1-siRNA-IMP-a2-a4 V2.00	0	13. siRNA-SC-10 PSPC1-A488 DAPI IMPa2-A546 _a_TileScan_001 (Stage 1 of 49)	00-ZiFr9g6y3hsnXZ26qkr6yN
265446		Cell	0.000	1.000	3	3	siRNA-SC-10 PSPC1-A488 IMPa2-A546 DAPI 8C1-siRNA-IMP-a2-a4 V2.00	0	13. siRNA-SC-10 PSPC1-A488 DAPI IMPa2-A546 _a_TileScan_001 (Stage 1 of 49)	00-ZiFr9g6y3hsnXZ26qkr6yN
467379		Cell	0.000	1.000	4	4	siRNA-SC-10 PSPC1-A488 IMPa2-A546 DAPI 8C1-siRNA-IMP-a2-a4 V2.00	0	13. siRNA-SC-10 PSPC1-A488 DAPI IMPa2-A546 _a_TileScan_001 (Stage 1 of 49)	00-ZiFr9g6y3hsnXZ26qkr6yN
354566		Cell	0.000	1.000	5	5	siRNA-SC-10 PSPC1-A488 IMPa2-A546 DAPI 8C1-siRNA-IMP-a2-a4 V2.00	0	13. siRNA-SC-10 PSPC1-A488 DAPI IMPa2-A546 _a_TileScan_001 (Stage 1 of 49)	00-ZiFr9g6y3hsnXZ26qkr6yN
401261		Cell	0.000	1.000	6	6	siRNA-SC-10 PSPC1-A488 IMPa2-A546 DAPI 8C1-siRNA-IMP-a2-a4 V2.00	0	13. siRNA-SC-10 PSPC1-A488 DAPI IMPa2-A546 _a_TileScan_001 (Stage 1 of 49)	00-ZiFr9g6y3hsnXZ26qkr6yN
175734		Cell	0.000	1.000	7	7	siRNA-SC-10 PSPC1-A488 IMPa2-A546 DAPI 8C1-siRNA-IMP-a2-a4 V2.00	0	13. siRNA-SC-10 PSPC1-A488 DAPI IMPa2-A546 _a_TileScan_001 (Stage 1 of 49)	00-ZiFr9g6y3hsnXZ26qkr6yN
227322		Cell	0.000	1.000	8	8	siRNA-SC-10 PSPC1-A488 IMPa2-A546 DAPI 8C1-siRNA-IMP-a2-a4 V2.00	0	13. siRNA-SC-10 PSPC1-A488 DAPI IMPa2-A546 _a_TileScan_001 (Stage 1 of 49)	00-ZiFr9g6y3hsnXZ26qkr6yN
180839		Cell	0.000	1.000	9	9	siRNA-SC-10 PSPC1-A488 IMPa2-A546 DAPI 8C1-siRNA-IMP-a2-a4 V2.00	0	13. siRNA-SC-10 PSPC1-A488 DAPI IMPa2-A546 _a_TileScan_001 (Stage 1 of 49)	00-ZiFr9g6y3hsnXZ26qkr6yN
189070		Cell	0.000	1.000	10	10	siRNA-SC-10 PSPC1-A488 IMPa2-A546 DAPI 8C1-siRNA-IMP-a2-a4 V2.00	0	13. siRNA-SC-10 PSPC1-A488 DAPI IMPa2-A546 _a_TileScan_001 (Stage 1 of 49)	00-ZiFr9g6y3hsnXZ26qkr6yN
145714		Cell	0.000	1.000	11	11	siRNA-SC-10 PSPC1-A488 IMPa2-A546 DAPI 8C1-siRNA-IMP-a2-a4 V2.00	0	13. siRNA-SC-10 PSPC1-A488 DAPI IMPa2-A546 _a_TileScan_001 (Stage 1 of 49)	00-ZiFr9g6y3hsnXZ26qkr6yN
257896		Cell	0.000	1.000	12	12	siRNA-SC-10 PSPC1-A488 IMPa2-A546 DAPI 8C1-siRNA-IMP-a2-a4 V2.00	0	13. siRNA-SC-10 PSPC1-A488 DAPI IMPa2-A546 _a_TileScan_001 (Stage 1 of 49)	00-ZiFr9g6y3hsnXZ26qkr6yN
216229		Cell	0.000	1.000	13	13	siRNA-SC-10 PSPC1-A488 IMPa2-A546 DAPI 8C1-siRNA-IMP-a2-a4 V2.00	0	13. siRNA-SC-10 PSPC1-A488 DAPI IMPa2-A546 _a_TileScan_001 (Stage 1 of 49)	00-ZiFr9g6y3hsnXZ26qkr6yN
133264		Cell	0.000	1.000	14	14	siRNA-SC-10 PSPC1-A488 IMPa2-A546 DAPI 8C1-siRNA-IMP-a2-a4 V2.00	0	13. siRNA-SC-10 PSPC1-A488 DAPI IMPa2-A546 _a_TileScan_001 (Stage 1 of 49)	00-ZiFr9g6y3hsnXZ26qkr6yN
61926		Cell	0.000	1.000	15	15	siRNA-SC-10 PSPC1-A488 IMPa2-A546 DAPI 8C1-siRNA-IMP-a2-a4 V2.00	0	13. siRNA-SC-10 PSPC1-A488 DAPI IMPa2-A546 _a_TileScan_001 (Stage 1 of 49)	00-ZiFr9g6y3hsnXZ26qkr6yN
474467		Cell	0.000	1.000	16	16	siRNA-SC-10 PSPC1-A488 IMPa2-A546 DAPI 8C1-siRNA-IMP-a2-a4 V2.00	0	13. siRNA-SC-10 PSPC1-A488 DAPI IMPa2-A546 _a_TileScan_001 (Stage 1 of 49)	00-ZiFr9g6y3hsnXZ26qkr6yN
43753		Cell	0.000	1.000	17	17	siRNA-SC-10 PSPC1-A488 IMPa2-A546 DAPI 8C1-siRNA-IMP-a2-a4 V2.00	0	13. siRNA-SC-10 PSPC1-A488 DAPI IMPa2-A546 _a_TileScan_001 (Stage 1 of 49)	00-ZiFr9g6y3hsnXZ26qkr6yN
426091		Cell	0.000	1.000	18	18	siRNA-SC-10 PSPC1-A488 IMPa2-A546 DAPI 8C1-siRNA-IMP-a2-a4 V2.00	0	13. siRNA-SC-10 PSPC1-A488 DAPI IMPa2-A546 _a_TileScan_001 (Stage 1 of 49)	00-ZiFr9g6y3hsnXZ26qkr6yN
155584		Cell	0.000	1.000	19	19	siRNA-SC-10 PSPC1-A488 IMPa2-A546 DAPI 8C1-siRNA-IMP-a2-a4 V2.00	0	13. siRNA-SC-10 PSPC1-A488 DAPI IMPa2-A546 _a_TileScan_001 (Stage 1 of 49)	00-ZiFr9g6y3hsnXZ26qkr6yN
89605		Cell	0.000	1.000	20	20	siRNA-SC-10 PSPC1-A488 IMPa2-A546 DAPI 8C1-siRNA-IMP-a2-a4 V2.00	0	13. siRNA-SC-10 PSPC1-A488 DAPI IMPa2-A546 _a_TileScan_001 (Stage 1 of 49)	00-ZiFr9g6y3hsnXZ26qkr6yN
134654		Cell	0.000	1.000	21	21	siRNA-SC-10 PSPC1-A488 IMPa2-A546 DAPI 8C1-siRNA-IMP-a2-a4 V2.00	0	13. siRNA-SC-10 PSPC1-A488 DAPI IMPa2-A546 _a_TileScan_001 (Stage 1 of 49)	00-ZiFr9g6y3hsnXZ26qkr6yN
43802		Cell	0.000	1.000	22	0	siRNA-SC-10 PSPC1-A488 IMPa2-A546 DAPI 8C1-siRNA-IMP-a2-a4 V2.00	0	13. siRNA-SC-10 PSPC1-A488 DAPI IMPa2-A546 _aa_TileScan_001 (Stage 27 of 49)	00-S9cUQqGwFStNfqChPraj26
375100		Cell	0.000	1.000	23	1	siRNA-SC-10 PSPC1-A488 IMPa2-A546 DAPI 8C1-siRNA-IMP-a2-a4 V2.00	0	13. siRNA-SC-10 PSPC1-A488 DAPI IMPa2-A546 _aa_TileScan_001 (Stage 27 of 49)	00-S9cUQqGwFStNfqChPraj26
569130		Cell	0.000	1.000	24	2	siRNA-SC-10 PSPC1-A488 IMPa2-A546 DAPI 8C1-siRNA-IMP-a2-a4 V2.00	0	13. siRNA-SC-10 PSPC1-A488 DAPI IMPa2-A546 _aa_TileScan_001 (Stage 27 of 49)	00-S9cUQqGwFStNfqChPraj26
417257		Cell	0.000	1.000	25	3	siRNA-SC-10 PSPC1-A488 IMPa2-A546 DAPI 8C1-siRNA-IMP-a2-a4 V2.00	0	13. siRNA-SC-10 PSPC1-A488 DAPI IMPa2-A546 _aa_TileScan_001 (Stage 27 of 49)	00-S9cUQqGwFStNfqChPraj26
370479		Cell	0.000	1.000	26	4	siRNA-SC-10 PSPC1-A488 IMPa2-A546 DAPI 8C1-siRNA-IMP-a2-a4 V2.00	0	13. siRNA-SC-10 PSPC1-A488 DAPI IMPa2-A546 _aa_TileScan_001 (Stage 27 of 49)	00-S9cUQqGwFStNfqChPraj26
470747		Cell	0.000	1.000	27	5	siRNA-SC-10 PSPC1-A488 IMPa2-A546 DAPI 8C1-siRNA-IMP-a2-a4 V2.00	0	13. siRNA-SC-10 PSPC1-A488 DAPI IMPa2-A546 _aa_TileScan_001 (Stage 27 of 49)	00-S9cUQqGwFStNfqChPraj26
97842		Cell	0.000	1.000	28	6	siRNA-SC-10 PSPC1-A488 IMPa2-A546 DAPI 8C1-siRNA-IMP-a2-a4 V2.00	0	13. siRNA-SC-10 PSPC1-A488 DAPI IMPa2-A546 _aa_TileScan_001 (Stage 27 of 49)	00-S9cUQqGwFStNfqChPraj26
476610		Cell	0.000	1.000	29	7	siRNA-SC-10 PSPC1-A488 IMPa2-A546 DAPI 8C1-siRNA-IMP-a2-a4 V2.00	0	13. siRNA-SC-10 PSPC1-A488 DAPI IMPa2-A546 _aa_TileScan_001 (Stage 27 of 49)	00-S9cUQqGwFStNfqChPraj26
465087		Cell	0.000	1.000	30	8	siRNA-SC-10 PSPC1-A488 IMPa2-A546 DAPI 8C1-siRNA-IMP-a2-a4 V2.00	0	13. siRNA-SC-10 PSPC1-A488 DAPI IMPa2-A546 _aa_TileScan_001 (Stage 27 of 49)	00-S9cUQqGwFStNfqChPraj26
148507		Cell	0.000	1.000	31	9	siRNA-SC-10 PSPC1-A488 IMPa2-A546 DAPI 8C1-siRNA-IMP-a2-a4 V2.00	0	13. siRNA-SC-10 PSPC1-A488 DAPI IMPa2-A546 _aa_TileScan_001 (Stage 27 of 49)	00-S9cUQqGwFStNfqChPraj26
362621		Cell	0.000	1.000	32	10	siRNA-SC-10 PSPC1-A488 IMPa2-A546 DAPI 8C1-siRNA-IMP-a2-a4 V2.00	0	13. siRNA-SC-10 PSPC1-A488 DAPI IMPa2-A546 _aa_TileScan_001 (Stage 27 of 49)	00-S9cUQqGwFStNfqChPraj26
625809		Cell	0.000	1.000	33	11	siRNA-SC-10 PSPC1-A488 IMPa2-A546 DAPI 8C1-siRNA-IMP-a2-a4 V2.00	0	13. siRNA-SC-10 PSPC1-A488 DAPI IMPa2-A546 _aa_TileScan_001 (Stage 27 of 49)	00-S9cUQqGwFStNfqChPraj26
57520		Cell	0.000	1.000	34	12	siRNA-SC-10 PSPC1-A488 IMPa2-A546 DAPI 8C1-siRNA-IMP-a2-a4 V2.00	0	13. siRNA-SC-10 PSPC1-A488 DAPI IMPa2-A546 _aa_TileScan_001 (Stage 27 of 49)	00-S9cUQqGwFStNfqChPraj26
33390		Cell	0.000	1.000	35	13	siRNA-SC-10 PSPC1-A488 IMPa2-A546 DAPI 8C1-siRNA-IMP-a2-a4 V2.00	0	13. siRNA-SC-10 PSPC1-A488 DAPI IMPa2-A546 _aa_TileScan_001 (Stage 27 of 49)	00-S9cUQqGwFStNfqChPraj26
513159		Cell	0.000	1.000	36	14	siRNA-SC-10 PSPC1-A488 IMPa2-A546 DAPI 8C1-siRNA-IMP-a2-a4 V2.00	0	13. siRNA-SC-10 PSPC1-A488 DAPI IMPa2-A546 _aa_TileScan_001 (Stage 27 of 49)	00-S9cUQqGwFStNfqChPraj26
543359		Cell	0.000	1.000	37	15	siRNA-SC-10 PSPC1-A488 IMPa2-A546 DAPI 8C1-siRNA-IMP-a2-a4 V2.00	0	13. siRNA-SC-10 PSPC1-A488 DAPI IMPa2-A546 _aa_TileScan_001 (Stage 27 of 49)	00-S9cUQqGwFStNfqChPraj26
101369		Cell	0.000	1.000	38	16	siRNA-SC-10 PSPC1-A488 IMPa2-A546 DAPI 8C1-siRNA-IMP-a2-a4 V2.00	0	13. siRNA-SC-10 PSPC1-A488 DAPI IMPa2-A546 _aa_TileScan_001 (Stage 27 of 49)	00-S9cUQqGwFStNfqChPraj26
71105		Cell	0.000	1.000	39	0	siRNA-SC-10 PSPC1-A488 IMPa2-A546 DAPI 8C1-siRNA-IMP-a2-a4 V2.00	0	13. siRNA-SC-10 PSPC1-A488 DAPI IMPa2-A546 _ab_TileScan_001 (Stage 28 of 49)	00-FrMhDCJc5CK7zq2gBpMKVR
368159		Cell	0.000	1.000	40	1	siRNA-SC-10 PSPC1-A488 IMPa2-A546 DAPI 8C1-siRNA-IMP-a2-a4 V2.00	0	13. siRNA-SC-10 PSPC1-A488 DAPI IMPa2-A546 _ab_TileScan_001 (Stage 28 of 49)	00-FrMhDCJc5CK7zq2gBpMKVR
691608		Cell	0.000	1.000	41	2	siRNA-SC-10 PSPC1-A488 IMPa2-A546 DAPI 8C1-siRNA-IMP-a2-a4 V2.00	0	13. siRNA-SC-10 PSPC1-A488 DAPI IMPa2-A546 _ab_TileScan_001 (Stage 28 of 49)	00-FrMhDCJc5CK7zq2gBpMKVR
193873		Cell	0.000	1.000	42	3	siRNA-SC-10 PSPC1-A488 IMPa2-A546 DAPI 8C1-siRNA-IMP-a2-a4 V2.00	0	13. siRNA-SC-10 PSPC1-A488 DAPI IMPa2-A546 _ab_TileScan_001 (Stage 28 of 49)	00-FrMhDCJc5CK7zq2gBpMKVR
278548		Cell	0.000	1.000	43	4	siRNA-SC-10 PSPC1-A488 IMPa2-A546 DAPI 8C1-siRNA-IMP-a2-a4 V2.00	0	13. siRNA-SC-10 PSPC1-A488 DAPI IMPa2-A546 _ab_TileScan_001 (Stage 28 of 49)	00-FrMhDCJc5CK7zq2gBpMKVR
320205		Cell	0.000	1.000	44	5	siRNA-SC-10 PSPC1-A488 IMPa2-A546 DAPI 8C1-siRNA-IMP-a2-a4 V2.00	0	13. siRNA-SC-10 PSPC1-A488 DAPI IMPa2-A546 _ab_TileScan_001 (Stage 28 of 49)	00-FrMhDCJc5CK7zq2gBpMKVR
507184		Cell	0.000	1.000	45	6	siRNA-SC-10 PSPC1-A488 IMPa2-A546 DAPI 8C1-siRNA-IMP-a2-a4 V2.00	0	13. siRNA-SC-10 PSPC1-A488 DAPI IMPa2-A546 _ab_TileScan_001 (Stage 28 of 49)	00-FrMhDCJc5CK7zq2gBpMKVR
444068		Cell	0.000	1.000	46	7	siRNA-SC-10 PSPC1-A488 IMPa2-A546 DAPI 8C1-siRNA-IMP-a2-a4 V2.00	0	13. siRNA-SC-10 PSPC1-A488 DAPI IMPa2-A546 _ab_TileScan_001 (Stage 28 of 49)	00-FrMhDCJc5CK7zq2gBpMKVR
58757		Cell	0.000	1.000	47	8	siRNA-SC-10 PSPC1-A488 IMPa2-A546 DAPI 8C1-siRNA-IMP-a2-a4 V2.00	0	13. siRNA-SC-10 PSPC1-A488 DAPI IMPa2-A546 _ab_TileScan_001 (Stage 28 of 49)	00-FrMhDCJc5CK7zq2gBpMKVR
514594		Cell	0.000	1.000	48	9	siRNA-SC-10 PSPC1-A488 IMPa2-A546 DAPI 8C1-siRNA-IMP-a2-a4 V2.00	0	13. siRNA-SC-10 PSPC1-A488 DAPI IMPa2-A546 _ab_TileScan_001 (Stage 28 of 49)	00-FrMhDCJc5CK7zq2gBpMKVR
41127		Cell	0.000	1.000	49	10	siRNA-SC-10 PSPC1-A488 IMPa2-A546 DAPI 8C1-siRNA-IMP-a2-a4 V2.00	0	13. siRNA-SC-10 PSPC1-A488 DAPI IMPa2-A546 _ab_TileScan_001 (Stage 28 of 49)	00-FrMhDCJc5CK7zq2gBpMKVR
475435		Cell	0.000	1.000	50	11	siRNA-SC-10 PSPC1-A488 IMPa2-A546 DAPI 8C1-siRNA-IMP-a2-a4 V2.00	0	13. siRNA-SC-10 PSPC1-A488 DAPI IMPa2-A546 _ab_TileScan_001 (Stage 28 of 49)	00-FrMhDCJc5CK7zq2gBpMKVR
215300		Cell	0.000	1.000	51	12	siRNA-SC-10 PSPC1-A488 IMPa2-A546 DAPI 8C1-siRNA-IMP-a2-a4 V2.00	0	13. siRNA-SC-10 PSPC1-A488 DAPI IMPa2-A546 _ab_TileScan_001 (Stage 28 of 49)	00-FrMhDCJc5CK7zq2gBpMKVR
263999		Cell	0.000	1.000	52	13	siRNA-SC-10 PSPC1-A488 IMPa2-A546 DAPI 8C1-siRNA-IMP-a2-a4 V2.00	0	13. siRNA-SC-10 PSPC1-A488 DAPI IMPa2-A546 _ab_TileScan_001 (Stage 28 of 49)	00-FrMhDCJc5CK7zq2gBpMKVR
217982		Cell	0.000	1.000	53	14	siRNA-SC-10 PSPC1-A488 IMPa2-A546 DAPI 8C1-siRNA-IMP-a2-a4 V2.00	0	13. siRNA-SC-10 PSPC1-A488 DAPI IMPa2-A546 _ab_TileScan_001 (Stage 28 of 49)	00-FrMhDCJc5CK7zq2gBpMKVR
262909		Cell	0.000	1.000	54	15	siRNA-SC-10 PSPC1-A488 IMPa2-A546 DAPI 8C1-siRNA-IMP-a2-a4 V2.00	0	13. siRNA-SC-10 PSPC1-A488 DAPI IMPa2-A546 _ab_TileScan_001 (Stage 28 of 49)	00-FrMhDCJc5CK7zq2gBpMKVR
117748		Cell	0.000	1.000	55	16	siRNA-SC-10 PSPC1-A488 IMPa2-A546 DAPI 8C1-siRNA-IMP-a2-a4 V2.00	0	13. siRNA-SC-10 PSPC1-A488 DAPI IMPa2-A546 _ab_TileScan_001 (Stage 28 of 49)	00-FrMhDCJc5CK7zq2gBpMKVR
159873		Cell	0.000	1.000	56	17	siRNA-SC-10 PSPC1-A488 IMPa2-A546 DAPI 8C1-siRNA-IMP-a2-a4 V2.00	0	13. siRNA-SC-10 PSPC1-A488 DAPI IMPa2-A546 _ab_TileScan_001 (Stage 28 of 49)	00-FrMhDCJc5CK7zq2gBpMKVR
131722		Cell	0.000	1.000	57	18	siRNA-SC-10 PSPC1-A488 IMPa2-A546 DAPI 8C1-siRNA-IMP-a2-a4 V2.00	0	13. siRNA-SC-10 PSPC1-A488 DAPI IMPa2-A546 _ab_TileScan_001 (Stage 28 of 49)	00-FrMhDCJc5CK7zq2gBpMKVR
501584		Cell	0.000	1.000	58	0	siRNA-SC-10 PSPC1-A488 IMPa2-A546 DAPI 8C1-siRNA-IMP-a2-a4 V2.00	0	13. siRNA-SC-10 PSPC1-A488 DAPI IMPa2-A546 _ac_TileScan_001 (Stage 29 of 49)	00-P3HVk8grWYkFotCGca9VoN
288028		Cell	0.000	1.000	59	1	siRNA-SC-10 PSPC1-A488 IMPa2-A546 DAPI 8C1-siRNA-IMP-a2-a4 V2.00	0	13. siRNA-SC-10 PSPC1-A488 DAPI IMPa2-A546 _ac_TileScan_001 (Stage 29 of 49)	00-P3HVk8grWYkFotCGca9VoN
379907		Cell	0.000	1.000	60	2	siRNA-SC-10 PSPC1-A488 IMPa2-A546 DAPI 8C1-siRNA-IMP-a2-a4 V2.00	0	13. siRNA-SC-10 PSPC1-A488 DAPI IMPa2-A546 _ac_TileScan_001 (Stage 29 of 49)	00-P3HVk8grWYkFotCGca9VoN
354442		Cell	0.000	1.000	61	3	siRNA-SC-10 PSPC1-A488 IMPa2-A546 DAPI 8C1-siRNA-IMP-a2-a4 V2.00	0	13. siRNA-SC-10 PSPC1-A488 DAPI IMPa2-A546 _ac_TileScan_001 (Stage 29 of 49)	00-P3HVk8grWYkFotCGca9VoN
2.09886e+006		Cell	0.000	1.000	62	4	siRNA-SC-10 PSPC1-A488 IMPa2-A546 DAPI 8C1-siRNA-IMP-a2-a4 V2.00	0	13. siRNA-SC-10 PSPC1-A488 DAPI IMPa2-A546 _ac_TileScan_001 (Stage 29 of 49)	00-P3HVk8grWYkFotCGca9VoN
128200		Cell	0.000	1.000	63	5	siRNA-SC-10 PSPC1-A488 IMPa2-A546 DAPI 8C1-siRNA-IMP-a2-a4 V2.00	0	13. siRNA-SC-10 PSPC1-A488 DAPI IMPa2-A546 _ac_TileScan_001 (Stage 29 of 49)	00-P3HVk8grWYkFotCGca9VoN
371284		Cell	0.000	1.000	64	6	siRNA-SC-10 PSPC1-A488 IMPa2-A546 DAPI 8C1-siRNA-IMP-a2-a4 V2.00	0	13. siRNA-SC-10 PSPC1-A488 DAPI IMPa2-A546 _ac_TileScan_001 (Stage 29 of 49)	00-P3HVk8grWYkFotCGca9VoN
130960		Cell	0.000	1.000	65	7	siRNA-SC-10 PSPC1-A488 IMPa2-A546 DAPI 8C1-siRNA-IMP-a2-a4 V2.00	0	13. siRNA-SC-10 PSPC1-A488 DAPI IMPa2-A546 _ac_TileScan_001 (Stage 29 of 49)	00-P3HVk8grWYkFotCGca9VoN
481583		Cell	0.000	1.000	66	8	siRNA-SC-10 PSPC1-A488 IMPa2-A546 DAPI 8C1-siRNA-IMP-a2-a4 V2.00	0	13. siRNA-SC-10 PSPC1-A488 DAPI IMPa2-A546 _ac_TileScan_001 (Stage 29 of 49)	00-P3HVk8grWYkFotCGca9VoN
255337		Cell	0.000	1.000	67	9	siRNA-SC-10 PSPC1-A488 IMPa2-A546 DAPI 8C1-siRNA-IMP-a2-a4 V2.00	0	13. siRNA-SC-10 PSPC1-A488 DAPI IMPa2-A546 _ac_TileScan_001 (Stage 29 of 49)	00-P3HVk8grWYkFotCGca9VoN
160035		Cell	0.000	1.000	68	10	siRNA-SC-10 PSPC1-A488 IMPa2-A546 DAPI 8C1-siRNA-IMP-a2-a4 V2.00	0	13. siRNA-SC-10 PSPC1-A488 DAPI IMPa2-A546 _ac_TileScan_001 (Stage 29 of 49)	00-P3HVk8grWYkFotCGca9VoN
279884		Cell	0.000	1.000	69	11	siRNA-SC-10 PSPC1-A488 IMPa2-A546 DAPI 8C1-siRNA-IMP-a2-a4 V2.00	0	13. siRNA-SC-10 PSPC1-A488 DAPI IMPa2-A546 _ac_TileScan_001 (Stage 29 of 49)	00-P3HVk8grWYkFotCGca9VoN
266659		Cell	0.000	1.000	70	12	siRNA-SC-10 PSPC1-A488 IMPa2-A546 DAPI 8C1-siRNA-IMP-a2-a4 V2.00	0	13. siRNA-SC-10 PSPC1-A488 DAPI IMPa2-A546 _ac_TileScan_001 (Stage 29 of 49)	00-P3HVk8grWYkFotCGca9VoN
580973		Cell	0.000	1.000	71	13	siRNA-SC-10 PSPC1-A488 IMPa2-A546 DAPI 8C1-siRNA-IMP-a2-a4 V2.00	0	13. siRNA-SC-10 PSPC1-A488 DAPI IMPa2-A546 _ac_TileScan_001 (Stage 29 of 49)	00-P3HVk8grWYkFotCGca9VoN
245792		Cell	0.000	1.000	72	14	siRNA-SC-10 PSPC1-A488 IMPa2-A546 DAPI 8C1-siRNA-IMP-a2-a4 V2.00	0	13. siRNA-SC-10 PSPC1-A488 DAPI IMPa2-A546 _ac_TileScan_001 (Stage 29 of 49)	00-P3HVk8grWYkFotCGca9VoN
136707		Cell	0.000	1.000	73	15	siRNA-SC-10 PSPC1-A488 IMPa2-A546 DAPI 8C1-siRNA-IMP-a2-a4 V2.00	0	13. siRNA-SC-10 PSPC1-A488 DAPI IMPa2-A546 _ac_TileScan_001 (Stage 29 of 49)	00-P3HVk8grWYkFotCGca9VoN
142282		Cell	0.000	1.000	74	16	siRNA-SC-10 PSPC1-A488 IMPa2-A546 DAPI 8C1-siRNA-IMP-a2-a4 V2.00	0	13. siRNA-SC-10 PSPC1-A488 DAPI IMPa2-A546 _ac_TileScan_001 (Stage 29 of 49)	00-P3HVk8grWYkFotCGca9VoN
210801		Cell	0.000	1.000	75	17	siRNA-SC-10 PSPC1-A488 IMPa2-A546 DAPI 8C1-siRNA-IMP-a2-a4 V2.00	0	13. siRNA-SC-10 PSPC1-A488 DAPI IMPa2-A546 _ac_TileScan_001 (Stage 29 of 49)	00-P3HVk8grWYkFotCGca9VoN
79669		Cell	0.000	1.000	76	0	siRNA-SC-10 PSPC1-A488 IMPa2-A546 DAPI 8C1-siRNA-IMP-a2-a4 V2.00	0	13. siRNA-SC-10 PSPC1-A488 DAPI IMPa2-A546 _ad_TileScan_001 (Stage 30 of 49)	00-vM4P9jW5ssjjUg5R6iBQXE
758330		Cell	0.000	1.000	77	1	siRNA-SC-10 PSPC1-A488 IMPa2-A546 DAPI 8C1-siRNA-IMP-a2-a4 V2.00	0	13. siRNA-SC-10 PSPC1-A488 DAPI IMPa2-A546 _ad_TileScan_001 (Stage 30 of 49)	00-vM4P9jW5ssjjUg5R6iBQXE
1.6096e+006		Cell	0.000	1.000	78	2	siRNA-SC-10 PSPC1-A488 IMPa2-A546 DAPI 8C1-siRNA-IMP-a2-a4 V2.00	0	13. siRNA-SC-10 PSPC1-A488 DAPI IMPa2-A546 _ad_TileScan_001 (Stage 30 of 49)	00-vM4P9jW5ssjjUg5R6iBQXE
69356		Cell	0.000	1.000	79	3	siRNA-SC-10 PSPC1-A488 IMPa2-A546 DAPI 8C1-siRNA-IMP-a2-a4 V2.00	0	13. siRNA-SC-10 PSPC1-A488 DAPI IMPa2-A546 _ad_TileScan_001 (Stage 30 of 49)	00-vM4P9jW5ssjjUg5R6iBQXE
261735		Cell	0.000	1.000	80	4	siRNA-SC-10 PSPC1-A488 IMPa2-A546 DAPI 8C1-siRNA-IMP-a2-a4 V2.00	0	13. siRNA-SC-10 PSPC1-A488 DAPI IMPa2-A546 _ad_TileScan_001 (Stage 30 of 49)	00-vM4P9jW5ssjjUg5R6iBQXE
379568		Cell	0.000	1.000	81	5	siRNA-SC-10 PSPC1-A488 IMPa2-A546 DAPI 8C1-siRNA-IMP-a2-a4 V2.00	0	13. siRNA-SC-10 PSPC1-A488 DAPI IMPa2-A546 _ad_TileScan_001 (Stage 30 of 49)	00-vM4P9jW5ssjjUg5R6iBQXE
274286		Cell	0.000	1.000	82	6	siRNA-SC-10 PSPC1-A488 IMPa2-A546 DAPI 8C1-siRNA-IMP-a2-a4 V2.00	0	13. siRNA-SC-10 PSPC1-A488 DAPI IMPa2-A546 _ad_TileScan_001 (Stage 30 of 49)	00-vM4P9jW5ssjjUg5R6iBQXE
285692		Cell	0.000	1.000	83	7	siRNA-SC-10 PSPC1-A488 IMPa2-A546 DAPI 8C1-siRNA-IMP-a2-a4 V2.00	0	13. siRNA-SC-10 PSPC1-A488 DAPI IMPa2-A546 _ad_TileScan_001 (Stage 30 of 49)	00-vM4P9jW5ssjjUg5R6iBQXE
274040		Cell	0.000	1.000	84	8	siRNA-SC-10 PSPC1-A488 IMPa2-A546 DAPI 8C1-siRNA-IMP-a2-a4 V2.00	0	13. siRNA-SC-10 PSPC1-A488 DAPI IMPa2-A546 _ad_TileScan_001 (Stage 30 of 49)	00-vM4P9jW5ssjjUg5R6iBQXE
89994		Cell	0.000	1.000	85	9	siRNA-SC-10 PSPC1-A488 IMPa2-A546 DAPI 8C1-siRNA-IMP-a2-a4 V2.00	0	13. siRNA-SC-10 PSPC1-A488 DAPI IMPa2-A546 _ad_TileScan_001 (Stage 30 of 49)	00-vM4P9jW5ssjjUg5R6iBQXE
259119		Cell	0.000	1.000	86	10	siRNA-SC-10 PSPC1-A488 IMPa2-A546 DAPI 8C1-siRNA-IMP-a2-a4 V2.00	0	13. siRNA-SC-10 PSPC1-A488 DAPI IMPa2-A546 _ad_TileScan_001 (Stage 30 of 49)	00-vM4P9jW5ssjjUg5R6iBQXE
284202		Cell	0.000	1.000	87	11	siRNA-SC-10 PSPC1-A488 IMPa2-A546 DAPI 8C1-siRNA-IMP-a2-a4 V2.00	0	13. siRNA-SC-10 PSPC1-A488 DAPI IMPa2-A546 _ad_TileScan_001 (Stage 30 of 49)	00-vM4P9jW5ssjjUg5R6iBQXE
131595		Cell	0.000	1.000	88	12	siRNA-SC-10 PSPC1-A488 IMPa2-A546 DAPI 8C1-siRNA-IMP-a2-a4 V2.00	0	13. siRNA-SC-10 PSPC1-A488 DAPI IMPa2-A546 _ad_TileScan_001 (Stage 30 of 49)	00-vM4P9jW5ssjjUg5R6iBQXE
95712		Cell	0.000	1.000	89	13	siRNA-SC-10 PSPC1-A488 IMPa2-A546 DAPI 8C1-siRNA-IMP-a2-a4 V2.00	0	13. siRNA-SC-10 PSPC1-A488 DAPI IMPa2-A546 _ad_TileScan_001 (Stage 30 of 49)	00-vM4P9jW5ssjjUg5R6iBQXE
231251		Cell	0.000	1.000	90	14	siRNA-SC-10 PSPC1-A488 IMPa2-A546 DAPI 8C1-siRNA-IMP-a2-a4 V2.00	0	13. siRNA-SC-10 PSPC1-A488 DAPI IMPa2-A546 _ad_TileScan_001 (Stage 30 of 49)	00-vM4P9jW5ssjjUg5R6iBQXE
278959		Cell	0.000	1.000	91	15	siRNA-SC-10 PSPC1-A488 IMPa2-A546 DAPI 8C1-siRNA-IMP-a2-a4 V2.00	0	13. siRNA-SC-10 PSPC1-A488 DAPI IMPa2-A546 _ad_TileScan_001 (Stage 30 of 49)	00-vM4P9jW5ssjjUg5R6iBQXE
241022		Cell	0.000	1.000	92	16	siRNA-SC-10 PSPC1-A488 IMPa2-A546 DAPI 8C1-siRNA-IMP-a2-a4 V2.00	0	13. siRNA-SC-10 PSPC1-A488 DAPI IMPa2-A546 _ad_TileScan_001 (Stage 30 of 49)	00-vM4P9jW5ssjjUg5R6iBQXE
82631		Cell	0.000	1.000	93	0	siRNA-SC-10 PSPC1-A488 IMPa2-A546 DAPI 8C1-siRNA-IMP-a2-a4 V2.00	0	13. siRNA-SC-10 PSPC1-A488 DAPI IMPa2-A546 _ae_TileScan_001 (Stage 31 of 49)	00-MJgmsSvHywfDudhaXBp2KG
245641		Cell	0.000	1.000	94	1	siRNA-SC-10 PSPC1-A488 IMPa2-A546 DAPI 8C1-siRNA-IMP-a2-a4 V2.00	0	13. siRNA-SC-10 PSPC1-A488 DAPI IMPa2-A546 _ae_TileScan_001 (Stage 31 of 49)	00-MJgmsSvHywfDudhaXBp2KG
314275		Cell	0.000	1.000	95	2	siRNA-SC-10 PSPC1-A488 IMPa2-A546 DAPI 8C1-siRNA-IMP-a2-a4 V2.00	0	13. siRNA-SC-10 PSPC1-A488 DAPI IMPa2-A546 _ae_TileScan_001 (Stage 31 of 49)	00-MJgmsSvHywfDudhaXBp2KG
345077		Cell	0.000	1.000	96	3	siRNA-SC-10 PSPC1-A488 IMPa2-A546 DAPI 8C1-siRNA-IMP-a2-a4 V2.00	0	13. siRNA-SC-10 PSPC1-A488 DAPI IMPa2-A546 _ae_TileScan_001 (Stage 31 of 49)	00-MJgmsSvHywfDudhaXBp2KG
621544		Cell	0.000	1.000	97	4	siRNA-SC-10 PSPC1-A488 IMPa2-A546 DAPI 8C1-siRNA-IMP-a2-a4 V2.00	0	13. siRNA-SC-10 PSPC1-A488 DAPI IMPa2-A546 _ae_TileScan_001 (Stage 31 of 49)	00-MJgmsSvHywfDudhaXBp2KG
48279		Cell	0.000	1.000	98	5	siRNA-SC-10 PSPC1-A488 IMPa2-A546 DAPI 8C1-siRNA-IMP-a2-a4 V2.00	0	13. siRNA-SC-10 PSPC1-A488 DAPI IMPa2-A546 _ae_TileScan_001 (Stage 31 of 49)	00-MJgmsSvHywfDudhaXBp2KG
181227		Cell	0.000	1.000	99	6	siRNA-SC-10 PSPC1-A488 IMPa2-A546 DAPI 8C1-siRNA-IMP-a2-a4 V2.00	0	13. siRNA-SC-10 PSPC1-A488 DAPI IMPa2-A546 _ae_TileScan_001 (Stage 31 of 49)	00-MJgmsSvHywfDudhaXBp2KG
247826		Cell	0.000	1.000	100	7	siRNA-SC-10 PSPC1-A488 IMPa2-A546 DAPI 8C1-siRNA-IMP-a2-a4 V2.00	0	13. siRNA-SC-10 PSPC1-A488 DAPI IMPa2-A546 _ae_TileScan_001 (Stage 31 of 49)	00-MJgmsSvHywfDudhaXBp2KG
109536		Cell	0.000	1.000	101	8	siRNA-SC-10 PSPC1-A488 IMPa2-A546 DAPI 8C1-siRNA-IMP-a2-a4 V2.00	0	13. siRNA-SC-10 PSPC1-A488 DAPI IMPa2-A546 _ae_TileScan_001 (Stage 31 of 49)	00-MJgmsSvHywfDudhaXBp2KG
97536		Cell	0.000	1.000	102	9	siRNA-SC-10 PSPC1-A488 IMPa2-A546 DAPI 8C1-siRNA-IMP-a2-a4 V2.00	0	13. siRNA-SC-10 PSPC1-A488 DAPI IMPa2-A546 _ae_TileScan_001 (Stage 31 of 49)	00-MJgmsSvHywfDudhaXBp2KG
145907		Cell	0.000	1.000	103	10	siRNA-SC-10 PSPC1-A488 IMPa2-A546 DAPI 8C1-siRNA-IMP-a2-a4 V2.00	0	13. siRNA-SC-10 PSPC1-A488 DAPI IMPa2-A546 _ae_TileScan_001 (Stage 31 of 49)	00-MJgmsSvHywfDudhaXBp2KG
451862		Cell	0.000	1.000	104	11	siRNA-SC-10 PSPC1-A488 IMPa2-A546 DAPI 8C1-siRNA-IMP-a2-a4 V2.00	0	13. siRNA-SC-10 PSPC1-A488 DAPI IMPa2-A546 _ae_TileScan_001 (Stage 31 of 49)	00-MJgmsSvHywfDudhaXBp2KG
360758		Cell	0.000	1.000	105	12	siRNA-SC-10 PSPC1-A488 IMPa2-A546 DAPI 8C1-siRNA-IMP-a2-a4 V2.00	0	13. siRNA-SC-10 PSPC1-A488 DAPI IMPa2-A546 _ae_TileScan_001 (Stage 31 of 49)	00-MJgmsSvHywfDudhaXBp2KG
417320		Cell	0.000	1.000	106	13	siRNA-SC-10 PSPC1-A488 IMPa2-A546 DAPI 8C1-siRNA-IMP-a2-a4 V2.00	0	13. siRNA-SC-10 PSPC1-A488 DAPI IMPa2-A546 _ae_TileScan_001 (Stage 31 of 49)	00-MJgmsSvHywfDudhaXBp2KG
260481		Cell	0.000	1.000	107	14	siRNA-SC-10 PSPC1-A488 IMPa2-A546 DAPI 8C1-siRNA-IMP-a2-a4 V2.00	0	13. siRNA-SC-10 PSPC1-A488 DAPI IMPa2-A546 _ae_TileScan_001 (Stage 31 of 49)	00-MJgmsSvHywfDudhaXBp2KG
97166		Cell	0.000	1.000	108	15	siRNA-SC-10 PSPC1-A488 IMPa2-A546 DAPI 8C1-siRNA-IMP-a2-a4 V2.00	0	13. siRNA-SC-10 PSPC1-A488 DAPI IMPa2-A546 _ae_TileScan_001 (Stage 31 of 49)	00-MJgmsSvHywfDudhaXBp2KG
341637		Cell	0.000	1.000	109	16	siRNA-SC-10 PSPC1-A488 IMPa2-A546 DAPI 8C1-siRNA-IMP-a2-a4 V2.00	0	13. siRNA-SC-10 PSPC1-A488 DAPI IMPa2-A546 _ae_TileScan_001 (Stage 31 of 49)	00-MJgmsSvHywfDudhaXBp2KG
80205		Cell	0.000	1.000	110	17	siRNA-SC-10 PSPC1-A488 IMPa2-A546 DAPI 8C1-siRNA-IMP-a2-a4 V2.00	0	13. siRNA-SC-10 PSPC1-A488 DAPI IMPa2-A546 _ae_TileScan_001 (Stage 31 of 49)	00-MJgmsSvHywfDudhaXBp2KG
218064		Cell	0.000	1.000	111	18	siRNA-SC-10 PSPC1-A488 IMPa2-A546 DAPI 8C1-siRNA-IMP-a2-a4 V2.00	0	13. siRNA-SC-10 PSPC1-A488 DAPI IMPa2-A546 _ae_TileScan_001 (Stage 31 of 49)	00-MJgmsSvHywfDudhaXBp2KG
126108		Cell	0.000	1.000	112	19	siRNA-SC-10 PSPC1-A488 IMPa2-A546 DAPI 8C1-siRNA-IMP-a2-a4 V2.00	0	13. siRNA-SC-10 PSPC1-A488 DAPI IMPa2-A546 _ae_TileScan_001 (Stage 31 of 49)	00-MJgmsSvHywfDudhaXBp2KG
342234		Cell	0.000	1.000	113	20	siRNA-SC-10 PSPC1-A488 IMPa2-A546 DAPI 8C1-siRNA-IMP-a2-a4 V2.00	0	13. siRNA-SC-10 PSPC1-A488 DAPI IMPa2-A546 _ae_TileScan_001 (Stage 31 of 49)	00-MJgmsSvHywfDudhaXBp2KG
93806		Cell	0.000	1.000	114	0	siRNA-SC-10 PSPC1-A488 IMPa2-A546 DAPI 8C1-siRNA-IMP-a2-a4 V2.00	0	13. siRNA-SC-10 PSPC1-A488 DAPI IMPa2-A546 _af_TileScan_001 (Stage 32 of 49)	00-b7sBFAFcjKwwmBqn2f5p5c
68788		Cell	0.000	1.000	115	1	siRNA-SC-10 PSPC1-A488 IMPa2-A546 DAPI 8C1-siRNA-IMP-a2-a4 V2.00	0	13. siRNA-SC-10 PSPC1-A488 DAPI IMPa2-A546 _af_TileScan_001 (Stage 32 of 49)	00-b7sBFAFcjKwwmBqn2f5p5c
91067		Cell	0.000	1.000	116	2	siRNA-SC-10 PSPC1-A488 IMPa2-A546 DAPI 8C1-siRNA-IMP-a2-a4 V2.00	0	13. siRNA-SC-10 PSPC1-A488 DAPI IMPa2-A546 _af_TileScan_001 (Stage 32 of 49)	00-b7sBFAFcjKwwmBqn2f5p5c
258820		Cell	0.000	1.000	117	3	siRNA-SC-10 PSPC1-A488 IMPa2-A546 DAPI 8C1-siRNA-IMP-a2-a4 V2.00	0	13. siRNA-SC-10 PSPC1-A488 DAPI IMPa2-A546 _af_TileScan_001 (Stage 32 of 49)	00-b7sBFAFcjKwwmBqn2f5p5c
565504		Cell	0.000	1.000	118	4	siRNA-SC-10 PSPC1-A488 IMPa2-A546 DAPI 8C1-siRNA-IMP-a2-a4 V2.00	0	13. siRNA-SC-10 PSPC1-A488 DAPI IMPa2-A546 _af_TileScan_001 (Stage 32 of 49)	00-b7sBFAFcjKwwmBqn2f5p5c
348760		Cell	0.000	1.000	119	5	siRNA-SC-10 PSPC1-A488 IMPa2-A546 DAPI 8C1-siRNA-IMP-a2-a4 V2.00	0	13. siRNA-SC-10 PSPC1-A488 DAPI IMPa2-A546 _af_TileScan_001 (Stage 32 of 49)	00-b7sBFAFcjKwwmBqn2f5p5c
303162		Cell	0.000	1.000	120	6	siRNA-SC-10 PSPC1-A488 IMPa2-A546 DAPI 8C1-siRNA-IMP-a2-a4 V2.00	0	13. siRNA-SC-10 PSPC1-A488 DAPI IMPa2-A546 _af_TileScan_001 (Stage 32 of 49)	00-b7sBFAFcjKwwmBqn2f5p5c
75462		Cell	0.000	1.000	121	7	siRNA-SC-10 PSPC1-A488 IMPa2-A546 DAPI 8C1-siRNA-IMP-a2-a4 V2.00	0	13. siRNA-SC-10 PSPC1-A488 DAPI IMPa2-A546 _af_TileScan_001 (Stage 32 of 49)	00-b7sBFAFcjKwwmBqn2f5p5c
103608		Cell	0.000	1.000	122	8	siRNA-SC-10 PSPC1-A488 IMPa2-A546 DAPI 8C1-siRNA-IMP-a2-a4 V2.00	0	13. siRNA-SC-10 PSPC1-A488 DAPI IMPa2-A546 _af_TileScan_001 (Stage 32 of 49)	00-b7sBFAFcjKwwmBqn2f5p5c
131324		Cell	0.000	1.000	123	9	siRNA-SC-10 PSPC1-A488 IMPa2-A546 DAPI 8C1-siRNA-IMP-a2-a4 V2.00	0	13. siRNA-SC-10 PSPC1-A488 DAPI IMPa2-A546 _af_TileScan_001 (Stage 32 of 49)	00-b7sBFAFcjKwwmBqn2f5p5c
55204		Cell	0.000	1.000	124	10	siRNA-SC-10 PSPC1-A488 IMPa2-A546 DAPI 8C1-siRNA-IMP-a2-a4 V2.00	0	13. siRNA-SC-10 PSPC1-A488 DAPI IMPa2-A546 _af_TileScan_001 (Stage 32 of 49)	00-b7sBFAFcjKwwmBqn2f5p5c
226024		Cell	0.000	1.000	125	11	siRNA-SC-10 PSPC1-A488 IMPa2-A546 DAPI 8C1-siRNA-IMP-a2-a4 V2.00	0	13. siRNA-SC-10 PSPC1-A488 DAPI IMPa2-A546 _af_TileScan_001 (Stage 32 of 49)	00-b7sBFAFcjKwwmBqn2f5p5c
258456		Cell	0.000	1.000	126	12	siRNA-SC-10 PSPC1-A488 IMPa2-A546 DAPI 8C1-siRNA-IMP-a2-a4 V2.00	0	13. siRNA-SC-10 PSPC1-A488 DAPI IMPa2-A546 _af_TileScan_001 (Stage 32 of 49)	00-b7sBFAFcjKwwmBqn2f5p5c
178381		Cell	0.000	1.000	127	13	siRNA-SC-10 PSPC1-A488 IMPa2-A546 DAPI 8C1-siRNA-IMP-a2-a4 V2.00	0	13. siRNA-SC-10 PSPC1-A488 DAPI IMPa2-A546 _af_TileScan_001 (Stage 32 of 49)	00-b7sBFAFcjKwwmBqn2f5p5c
487010		Cell	0.000	1.000	128	14	siRNA-SC-10 PSPC1-A488 IMPa2-A546 DAPI 8C1-siRNA-IMP-a2-a4 V2.00	0	13. siRNA-SC-10 PSPC1-A488 DAPI IMPa2-A546 _af_TileScan_001 (Stage 32 of 49)	00-b7sBFAFcjKwwmBqn2f5p5c
312273		Cell	0.000	1.000	129	15	siRNA-SC-10 PSPC1-A488 IMPa2-A546 DAPI 8C1-siRNA-IMP-a2-a4 V2.00	0	13. siRNA-SC-10 PSPC1-A488 DAPI IMPa2-A546 _af_TileScan_001 (Stage 32 of 49)	00-b7sBFAFcjKwwmBqn2f5p5c
314679		Cell	0.000	1.000	130	16	siRNA-SC-10 PSPC1-A488 IMPa2-A546 DAPI 8C1-siRNA-IMP-a2-a4 V2.00	0	13. siRNA-SC-10 PSPC1-A488 DAPI IMPa2-A546 _af_TileScan_001 (Stage 32 of 49)	00-b7sBFAFcjKwwmBqn2f5p5c
218996		Cell	0.000	1.000	131	17	siRNA-SC-10 PSPC1-A488 IMPa2-A546 DAPI 8C1-siRNA-IMP-a2-a4 V2.00	0	13. siRNA-SC-10 PSPC1-A488 DAPI IMPa2-A546 _af_TileScan_001 (Stage 32 of 49)	00-b7sBFAFcjKwwmBqn2f5p5c
223670		Cell	0.000	1.000	132	18	siRNA-SC-10 PSPC1-A488 IMPa2-A546 DAPI 8C1-siRNA-IMP-a2-a4 V2.00	0	13. siRNA-SC-10 PSPC1-A488 DAPI IMPa2-A546 _af_TileScan_001 (Stage 32 of 49)	00-b7sBFAFcjKwwmBqn2f5p5c
720135		Cell	0.000	1.000	133	19	siRNA-SC-10 PSPC1-A488 IMPa2-A546 DAPI 8C1-siRNA-IMP-a2-a4 V2.00	0	13. siRNA-SC-10 PSPC1-A488 DAPI IMPa2-A546 _af_TileScan_001 (Stage 32 of 49)	00-b7sBFAFcjKwwmBqn2f5p5c
255876		Cell	0.000	1.000	134	20	siRNA-SC-10 PSPC1-A488 IMPa2-A546 DAPI 8C1-siRNA-IMP-a2-a4 V2.00	0	13. siRNA-SC-10 PSPC1-A488 DAPI IMPa2-A546 _af_TileScan_001 (Stage 32 of 49)	00-b7sBFAFcjKwwmBqn2f5p5c
184423		Cell	0.000	1.000	135	21	siRNA-SC-10 PSPC1-A488 IMPa2-A546 DAPI 8C1-siRNA-IMP-a2-a4 V2.00	0	13. siRNA-SC-10 PSPC1-A488 DAPI IMPa2-A546 _af_TileScan_001 (Stage 32 of 49)	00-b7sBFAFcjKwwmBqn2f5p5c
496373		Cell	0.000	1.000	136	22	siRNA-SC-10 PSPC1-A488 IMPa2-A546 DAPI 8C1-siRNA-IMP-a2-a4 V2.00	0	13. siRNA-SC-10 PSPC1-A488 DAPI IMPa2-A546 _af_TileScan_001 (Stage 32 of 49)	00-b7sBFAFcjKwwmBqn2f5p5c
567184		Cell	0.000	1.000	137	23	siRNA-SC-10 PSPC1-A488 IMPa2-A546 DAPI 8C1-siRNA-IMP-a2-a4 V2.00	0	13. siRNA-SC-10 PSPC1-A488 DAPI IMPa2-A546 _af_TileScan_001 (Stage 32 of 49)	00-b7sBFAFcjKwwmBqn2f5p5c
437301		Cell	0.000	1.000	138	24	siRNA-SC-10 PSPC1-A488 IMPa2-A546 DAPI 8C1-siRNA-IMP-a2-a4 V2.00	0	13. siRNA-SC-10 PSPC1-A488 DAPI IMPa2-A546 _af_TileScan_001 (Stage 32 of 49)	00-b7sBFAFcjKwwmBqn2f5p5c
317834		Cell	0.000	1.000	139	0	siRNA-SC-10 PSPC1-A488 IMPa2-A546 DAPI 8C1-siRNA-IMP-a2-a4 V2.00	0	13. siRNA-SC-10 PSPC1-A488 DAPI IMPa2-A546 _ag_TileScan_001 (Stage 33 of 49)	00-zQVabKCgufJEeasT5XMBr8
204298		Cell	0.000	1.000	140	1	siRNA-SC-10 PSPC1-A488 IMPa2-A546 DAPI 8C1-siRNA-IMP-a2-a4 V2.00	0	13. siRNA-SC-10 PSPC1-A488 DAPI IMPa2-A546 _ag_TileScan_001 (Stage 33 of 49)	00-zQVabKCgufJEeasT5XMBr8
248894		Cell	0.000	1.000	141	2	siRNA-SC-10 PSPC1-A488 IMPa2-A546 DAPI 8C1-siRNA-IMP-a2-a4 V2.00	0	13. siRNA-SC-10 PSPC1-A488 DAPI IMPa2-A546 _ag_TileScan_001 (Stage 33 of 49)	00-zQVabKCgufJEeasT5XMBr8
705937		Cell	0.000	1.000	142	3	siRNA-SC-10 PSPC1-A488 IMPa2-A546 DAPI 8C1-siRNA-IMP-a2-a4 V2.00	0	13. siRNA-SC-10 PSPC1-A488 DAPI IMPa2-A546 _ag_TileScan_001 (Stage 33 of 49)	00-zQVabKCgufJEeasT5XMBr8
174907		Cell	0.000	1.000	143	4	siRNA-SC-10 PSPC1-A488 IMPa2-A546 DAPI 8C1-siRNA-IMP-a2-a4 V2.00	0	13. siRNA-SC-10 PSPC1-A488 DAPI IMPa2-A546 _ag_TileScan_001 (Stage 33 of 49)	00-zQVabKCgufJEeasT5XMBr8
416986		Cell	0.000	1.000	144	5	siRNA-SC-10 PSPC1-A488 IMPa2-A546 DAPI 8C1-siRNA-IMP-a2-a4 V2.00	0	13. siRNA-SC-10 PSPC1-A488 DAPI IMPa2-A546 _ag_TileScan_001 (Stage 33 of 49)	00-zQVabKCgufJEeasT5XMBr8
146747		Cell	0.000	1.000	145	6	siRNA-SC-10 PSPC1-A488 IMPa2-A546 DAPI 8C1-siRNA-IMP-a2-a4 V2.00	0	13. siRNA-SC-10 PSPC1-A488 DAPI IMPa2-A546 _ag_TileScan_001 (Stage 33 of 49)	00-zQVabKCgufJEeasT5XMBr8
334030		Cell	0.000	1.000	146	7	siRNA-SC-10 PSPC1-A488 IMPa2-A546 DAPI 8C1-siRNA-IMP-a2-a4 V2.00	0	13. siRNA-SC-10 PSPC1-A488 DAPI IMPa2-A546 _ag_TileScan_001 (Stage 33 of 49)	00-zQVabKCgufJEeasT5XMBr8
94724		Cell	0.000	1.000	147	8	siRNA-SC-10 PSPC1-A488 IMPa2-A546 DAPI 8C1-siRNA-IMP-a2-a4 V2.00	0	13. siRNA-SC-10 PSPC1-A488 DAPI IMPa2-A546 _ag_TileScan_001 (Stage 33 of 49)	00-zQVabKCgufJEeasT5XMBr8
113737		Cell	0.000	1.000	148	9	siRNA-SC-10 PSPC1-A488 IMPa2-A546 DAPI 8C1-siRNA-IMP-a2-a4 V2.00	0	13. siRNA-SC-10 PSPC1-A488 DAPI IMPa2-A546 _ag_TileScan_001 (Stage 33 of 49)	00-zQVabKCgufJEeasT5XMBr8
372374		Cell	0.000	1.000	149	10	siRNA-SC-10 PSPC1-A488 IMPa2-A546 DAPI 8C1-siRNA-IMP-a2-a4 V2.00	0	13. siRNA-SC-10 PSPC1-A488 DAPI IMPa2-A546 _ag_TileScan_001 (Stage 33 of 49)	00-zQVabKCgufJEeasT5XMBr8
419750		Cell	0.000	1.000	150	11	siRNA-SC-10 PSPC1-A488 IMPa2-A546 DAPI 8C1-siRNA-IMP-a2-a4 V2.00	0	13. siRNA-SC-10 PSPC1-A488 DAPI IMPa2-A546 _ag_TileScan_001 (Stage 33 of 49)	00-zQVabKCgufJEeasT5XMBr8
326735		Cell	0.000	1.000	151	12	siRNA-SC-10 PSPC1-A488 IMPa2-A546 DAPI 8C1-siRNA-IMP-a2-a4 V2.00	0	13. siRNA-SC-10 PSPC1-A488 DAPI IMPa2-A546 _ag_TileScan_001 (Stage 33 of 49)	00-zQVabKCgufJEeasT5XMBr8
654489		Cell	0.000	1.000	152	13	siRNA-SC-10 PSPC1-A488 IMPa2-A546 DAPI 8C1-siRNA-IMP-a2-a4 V2.00	0	13. siRNA-SC-10 PSPC1-A488 DAPI IMPa2-A546 _ag_TileScan_001 (Stage 33 of 49)	00-zQVabKCgufJEeasT5XMBr8
990303		Cell	0.000	1.000	153	14	siRNA-SC-10 PSPC1-A488 IMPa2-A546 DAPI 8C1-siRNA-IMP-a2-a4 V2.00	0	13. siRNA-SC-10 PSPC1-A488 DAPI IMPa2-A546 _ag_TileScan_001 (Stage 33 of 49)	00-zQVabKCgufJEeasT5XMBr8
150251		Cell	0.000	1.000	154	0	siRNA-SC-10 PSPC1-A488 IMPa2-A546 DAPI 8C1-siRNA-IMP-a2-a4 V2.00	0	13. siRNA-SC-10 PSPC1-A488 DAPI IMPa2-A546 _ah_TileScan_001 (Stage 34 of 49)	00-ke2biUB7NXy8uJt3io53b9
59762		Cell	0.000	1.000	155	1	siRNA-SC-10 PSPC1-A488 IMPa2-A546 DAPI 8C1-siRNA-IMP-a2-a4 V2.00	0	13. siRNA-SC-10 PSPC1-A488 DAPI IMPa2-A546 _ah_TileScan_001 (Stage 34 of 49)	00-ke2biUB7NXy8uJt3io53b9
201995		Cell	0.000	1.000	156	2	siRNA-SC-10 PSPC1-A488 IMPa2-A546 DAPI 8C1-siRNA-IMP-a2-a4 V2.00	0	13. siRNA-SC-10 PSPC1-A488 DAPI IMPa2-A546 _ah_TileScan_001 (Stage 34 of 49)	00-ke2biUB7NXy8uJt3io53b9
162564		Cell	0.000	1.000	157	3	siRNA-SC-10 PSPC1-A488 IMPa2-A546 DAPI 8C1-siRNA-IMP-a2-a4 V2.00	0	13. siRNA-SC-10 PSPC1-A488 DAPI IMPa2-A546 _ah_TileScan_001 (Stage 34 of 49)	00-ke2biUB7NXy8uJt3io53b9
118705		Cell	0.000	1.000	158	4	siRNA-SC-10 PSPC1-A488 IMPa2-A546 DAPI 8C1-siRNA-IMP-a2-a4 V2.00	0	13. siRNA-SC-10 PSPC1-A488 DAPI IMPa2-A546 _ah_TileScan_001 (Stage 34 of 49)	00-ke2biUB7NXy8uJt3io53b9
59333		Cell	0.000	1.000	159	5	siRNA-SC-10 PSPC1-A488 IMPa2-A546 DAPI 8C1-siRNA-IMP-a2-a4 V2.00	0	13. siRNA-SC-10 PSPC1-A488 DAPI IMPa2-A546 _ah_TileScan_001 (Stage 34 of 49)	00-ke2biUB7NXy8uJt3io53b9
1.29715e+006		Cell	0.000	1.000	160	6	siRNA-SC-10 PSPC1-A488 IMPa2-A546 DAPI 8C1-siRNA-IMP-a2-a4 V2.00	0	13. siRNA-SC-10 PSPC1-A488 DAPI IMPa2-A546 _ah_TileScan_001 (Stage 34 of 49)	00-ke2biUB7NXy8uJt3io53b9
335245		Cell	0.000	1.000	161	7	siRNA-SC-10 PSPC1-A488 IMPa2-A546 DAPI 8C1-siRNA-IMP-a2-a4 V2.00	0	13. siRNA-SC-10 PSPC1-A488 DAPI IMPa2-A546 _ah_TileScan_001 (Stage 34 of 49)	00-ke2biUB7NXy8uJt3io53b9
1.47825e+006		Cell	0.000	1.000	162	8	siRNA-SC-10 PSPC1-A488 IMPa2-A546 DAPI 8C1-siRNA-IMP-a2-a4 V2.00	0	13. siRNA-SC-10 PSPC1-A488 DAPI IMPa2-A546 _ah_TileScan_001 (Stage 34 of 49)	00-ke2biUB7NXy8uJt3io53b9
574009		Cell	0.000	1.000	163	9	siRNA-SC-10 PSPC1-A488 IMPa2-A546 DAPI 8C1-siRNA-IMP-a2-a4 V2.00	0	13. siRNA-SC-10 PSPC1-A488 DAPI IMPa2-A546 _ah_TileScan_001 (Stage 34 of 49)	00-ke2biUB7NXy8uJt3io53b9
67761		Cell	0.000	1.000	164	10	siRNA-SC-10 PSPC1-A488 IMPa2-A546 DAPI 8C1-siRNA-IMP-a2-a4 V2.00	0	13. siRNA-SC-10 PSPC1-A488 DAPI IMPa2-A546 _ah_TileScan_001 (Stage 34 of 49)	00-ke2biUB7NXy8uJt3io53b9
123164		Cell	0.000	1.000	165	11	siRNA-SC-10 PSPC1-A488 IMPa2-A546 DAPI 8C1-siRNA-IMP-a2-a4 V2.00	0	13. siRNA-SC-10 PSPC1-A488 DAPI IMPa2-A546 _ah_TileScan_001 (Stage 34 of 49)	00-ke2biUB7NXy8uJt3io53b9
282777		Cell	0.000	1.000	166	12	siRNA-SC-10 PSPC1-A488 IMPa2-A546 DAPI 8C1-siRNA-IMP-a2-a4 V2.00	0	13. siRNA-SC-10 PSPC1-A488 DAPI IMPa2-A546 _ah_TileScan_001 (Stage 34 of 49)	00-ke2biUB7NXy8uJt3io53b9
293108		Cell	0.000	1.000	167	13	siRNA-SC-10 PSPC1-A488 IMPa2-A546 DAPI 8C1-siRNA-IMP-a2-a4 V2.00	0	13. siRNA-SC-10 PSPC1-A488 DAPI IMPa2-A546 _ah_TileScan_001 (Stage 34 of 49)	00-ke2biUB7NXy8uJt3io53b9
95690		Cell	0.000	1.000	168	14	siRNA-SC-10 PSPC1-A488 IMPa2-A546 DAPI 8C1-siRNA-IMP-a2-a4 V2.00	0	13. siRNA-SC-10 PSPC1-A488 DAPI IMPa2-A546 _ah_TileScan_001 (Stage 34 of 49)	00-ke2biUB7NXy8uJt3io53b9
2.19915e+006		Cell	0.000	1.000	169	15	siRNA-SC-10 PSPC1-A488 IMPa2-A546 DAPI 8C1-siRNA-IMP-a2-a4 V2.00	0	13. siRNA-SC-10 PSPC1-A488 DAPI IMPa2-A546 _ah_TileScan_001 (Stage 34 of 49)	00-ke2biUB7NXy8uJt3io53b9
58859		Cell	0.000	1.000	170	0	siRNA-SC-10 PSPC1-A488 IMPa2-A546 DAPI 8C1-siRNA-IMP-a2-a4 V2.00	0	13. siRNA-SC-10 PSPC1-A488 DAPI IMPa2-A546 _ai_TileScan_001 (Stage 35 of 49)	00-s9WNCUMcm4VNukLWJVLQ6g
420421		Cell	0.000	1.000	171	1	siRNA-SC-10 PSPC1-A488 IMPa2-A546 DAPI 8C1-siRNA-IMP-a2-a4 V2.00	0	13. siRNA-SC-10 PSPC1-A488 DAPI IMPa2-A546 _ai_TileScan_001 (Stage 35 of 49)	00-s9WNCUMcm4VNukLWJVLQ6g
239229		Cell	0.000	1.000	172	2	siRNA-SC-10 PSPC1-A488 IMPa2-A546 DAPI 8C1-siRNA-IMP-a2-a4 V2.00	0	13. siRNA-SC-10 PSPC1-A488 DAPI IMPa2-A546 _ai_TileScan_001 (Stage 35 of 49)	00-s9WNCUMcm4VNukLWJVLQ6g
413757		Cell	0.000	1.000	173	3	siRNA-SC-10 PSPC1-A488 IMPa2-A546 DAPI 8C1-siRNA-IMP-a2-a4 V2.00	0	13. siRNA-SC-10 PSPC1-A488 DAPI IMPa2-A546 _ai_TileScan_001 (Stage 35 of 49)	00-s9WNCUMcm4VNukLWJVLQ6g
275048		Cell	0.000	1.000	174	4	siRNA-SC-10 PSPC1-A488 IMPa2-A546 DAPI 8C1-siRNA-IMP-a2-a4 V2.00	0	13. siRNA-SC-10 PSPC1-A488 DAPI IMPa2-A546 _ai_TileScan_001 (Stage 35 of 49)	00-s9WNCUMcm4VNukLWJVLQ6g
368236		Cell	0.000	1.000	175	5	siRNA-SC-10 PSPC1-A488 IMPa2-A546 DAPI 8C1-siRNA-IMP-a2-a4 V2.00	0	13. siRNA-SC-10 PSPC1-A488 DAPI IMPa2-A546 _ai_TileScan_001 (Stage 35 of 49)	00-s9WNCUMcm4VNukLWJVLQ6g
31663		Cell	0.000	1.000	176	6	siRNA-SC-10 PSPC1-A488 IMPa2-A546 DAPI 8C1-siRNA-IMP-a2-a4 V2.00	0	13. siRNA-SC-10 PSPC1-A488 DAPI IMPa2-A546 _ai_TileScan_001 (Stage 35 of 49)	00-s9WNCUMcm4VNukLWJVLQ6g
386114		Cell	0.000	1.000	177	7	siRNA-SC-10 PSPC1-A488 IMPa2-A546 DAPI 8C1-siRNA-IMP-a2-a4 V2.00	0	13. siRNA-SC-10 PSPC1-A488 DAPI IMPa2-A546 _ai_TileScan_001 (Stage 35 of 49)	00-s9WNCUMcm4VNukLWJVLQ6g
292108		Cell	0.000	1.000	178	8	siRNA-SC-10 PSPC1-A488 IMPa2-A546 DAPI 8C1-siRNA-IMP-a2-a4 V2.00	0	13. siRNA-SC-10 PSPC1-A488 DAPI IMPa2-A546 _ai_TileScan_001 (Stage 35 of 49)	00-s9WNCUMcm4VNukLWJVLQ6g
477618		Cell	0.000	1.000	179	9	siRNA-SC-10 PSPC1-A488 IMPa2-A546 DAPI 8C1-siRNA-IMP-a2-a4 V2.00	0	13. siRNA-SC-10 PSPC1-A488 DAPI IMPa2-A546 _ai_TileScan_001 (Stage 35 of 49)	00-s9WNCUMcm4VNukLWJVLQ6g
253156		Cell	0.000	1.000	180	10	siRNA-SC-10 PSPC1-A488 IMPa2-A546 DAPI 8C1-siRNA-IMP-a2-a4 V2.00	0	13. siRNA-SC-10 PSPC1-A488 DAPI IMPa2-A546 _ai_TileScan_001 (Stage 35 of 49)	00-s9WNCUMcm4VNukLWJVLQ6g
235347		Cell	0.000	1.000	181	11	siRNA-SC-10 PSPC1-A488 IMPa2-A546 DAPI 8C1-siRNA-IMP-a2-a4 V2.00	0	13. siRNA-SC-10 PSPC1-A488 DAPI IMPa2-A546 _ai_TileScan_001 (Stage 35 of 49)	00-s9WNCUMcm4VNukLWJVLQ6g
440331		Cell	0.000	1.000	182	12	siRNA-SC-10 PSPC1-A488 IMPa2-A546 DAPI 8C1-siRNA-IMP-a2-a4 V2.00	0	13. siRNA-SC-10 PSPC1-A488 DAPI IMPa2-A546 _ai_TileScan_001 (Stage 35 of 49)	00-s9WNCUMcm4VNukLWJVLQ6g
342668		Cell	0.000	1.000	183	13	siRNA-SC-10 PSPC1-A488 IMPa2-A546 DAPI 8C1-siRNA-IMP-a2-a4 V2.00	0	13. siRNA-SC-10 PSPC1-A488 DAPI IMPa2-A546 _ai_TileScan_001 (Stage 35 of 49)	00-s9WNCUMcm4VNukLWJVLQ6g
129129		Cell	0.000	1.000	184	14	siRNA-SC-10 PSPC1-A488 IMPa2-A546 DAPI 8C1-siRNA-IMP-a2-a4 V2.00	0	13. siRNA-SC-10 PSPC1-A488 DAPI IMPa2-A546 _ai_TileScan_001 (Stage 35 of 49)	00-s9WNCUMcm4VNukLWJVLQ6g
194749		Cell	0.000	1.000	185	15	siRNA-SC-10 PSPC1-A488 IMPa2-A546 DAPI 8C1-siRNA-IMP-a2-a4 V2.00	0	13. siRNA-SC-10 PSPC1-A488 DAPI IMPa2-A546 _ai_TileScan_001 (Stage 35 of 49)	00-s9WNCUMcm4VNukLWJVLQ6g
80859		Cell	0.000	1.000	186	0	siRNA-SC-10 PSPC1-A488 IMPa2-A546 DAPI 8C1-siRNA-IMP-a2-a4 V2.00	0	13. siRNA-SC-10 PSPC1-A488 DAPI IMPa2-A546 _aj_TileScan_001 (Stage 36 of 49)	00-BhK3f9xWYKB6BSDNrgzL4B
84841		Cell	0.000	1.000	187	1	siRNA-SC-10 PSPC1-A488 IMPa2-A546 DAPI 8C1-siRNA-IMP-a2-a4 V2.00	0	13. siRNA-SC-10 PSPC1-A488 DAPI IMPa2-A546 _aj_TileScan_001 (Stage 36 of 49)	00-BhK3f9xWYKB6BSDNrgzL4B
114722		Cell	0.000	1.000	188	2	siRNA-SC-10 PSPC1-A488 IMPa2-A546 DAPI 8C1-siRNA-IMP-a2-a4 V2.00	0	13. siRNA-SC-10 PSPC1-A488 DAPI IMPa2-A546 _aj_TileScan_001 (Stage 36 of 49)	00-BhK3f9xWYKB6BSDNrgzL4B
444654		Cell	0.000	1.000	189	3	siRNA-SC-10 PSPC1-A488 IMPa2-A546 DAPI 8C1-siRNA-IMP-a2-a4 V2.00	0	13. siRNA-SC-10 PSPC1-A488 DAPI IMPa2-A546 _aj_TileScan_001 (Stage 36 of 49)	00-BhK3f9xWYKB6BSDNrgzL4B
61433		Cell	0.000	1.000	190	4	siRNA-SC-10 PSPC1-A488 IMPa2-A546 DAPI 8C1-siRNA-IMP-a2-a4 V2.00	0	13. siRNA-SC-10 PSPC1-A488 DAPI IMPa2-A546 _aj_TileScan_001 (Stage 36 of 49)	00-BhK3f9xWYKB6BSDNrgzL4B
328192		Cell	0.000	1.000	191	5	siRNA-SC-10 PSPC1-A488 IMPa2-A546 DAPI 8C1-siRNA-IMP-a2-a4 V2.00	0	13. siRNA-SC-10 PSPC1-A488 DAPI IMPa2-A546 _aj_TileScan_001 (Stage 36 of 49)	00-BhK3f9xWYKB6BSDNrgzL4B
439322		Cell	0.000	1.000	192	6	siRNA-SC-10 PSPC1-A488 IMPa2-A546 DAPI 8C1-siRNA-IMP-a2-a4 V2.00	0	13. siRNA-SC-10 PSPC1-A488 DAPI IMPa2-A546 _aj_TileScan_001 (Stage 36 of 49)	00-BhK3f9xWYKB6BSDNrgzL4B
84396		Cell	0.000	1.000	193	7	siRNA-SC-10 PSPC1-A488 IMPa2-A546 DAPI 8C1-siRNA-IMP-a2-a4 V2.00	0	13. siRNA-SC-10 PSPC1-A488 DAPI IMPa2-A546 _aj_TileScan_001 (Stage 36 of 49)	00-BhK3f9xWYKB6BSDNrgzL4B
353969		Cell	0.000	1.000	194	8	siRNA-SC-10 PSPC1-A488 IMPa2-A546 DAPI 8C1-siRNA-IMP-a2-a4 V2.00	0	13. siRNA-SC-10 PSPC1-A488 DAPI IMPa2-A546 _aj_TileScan_001 (Stage 36 of 49)	00-BhK3f9xWYKB6BSDNrgzL4B
151301		Cell	0.000	1.000	195	9	siRNA-SC-10 PSPC1-A488 IMPa2-A546 DAPI 8C1-siRNA-IMP-a2-a4 V2.00	0	13. siRNA-SC-10 PSPC1-A488 DAPI IMPa2-A546 _aj_TileScan_001 (Stage 36 of 49)	00-BhK3f9xWYKB6BSDNrgzL4B
459013		Cell	0.000	1.000	196	10	siRNA-SC-10 PSPC1-A488 IMPa2-A546 DAPI 8C1-siRNA-IMP-a2-a4 V2.00	0	13. siRNA-SC-10 PSPC1-A488 DAPI IMPa2-A546 _aj_TileScan_001 (Stage 36 of 49)	00-BhK3f9xWYKB6BSDNrgzL4B
54149		Cell	0.000	1.000	197	11	siRNA-SC-10 PSPC1-A488 IMPa2-A546 DAPI 8C1-siRNA-IMP-a2-a4 V2.00	0	13. siRNA-SC-10 PSPC1-A488 DAPI IMPa2-A546 _aj_TileScan_001 (Stage 36 of 49)	00-BhK3f9xWYKB6BSDNrgzL4B
67934		Cell	0.000	1.000	198	12	siRNA-SC-10 PSPC1-A488 IMPa2-A546 DAPI 8C1-siRNA-IMP-a2-a4 V2.00	0	13. siRNA-SC-10 PSPC1-A488 DAPI IMPa2-A546 _aj_TileScan_001 (Stage 36 of 49)	00-BhK3f9xWYKB6BSDNrgzL4B
267114		Cell	0.000	1.000	199	13	siRNA-SC-10 PSPC1-A488 IMPa2-A546 DAPI 8C1-siRNA-IMP-a2-a4 V2.00	0	13. siRNA-SC-10 PSPC1-A488 DAPI IMPa2-A546 _aj_TileScan_001 (Stage 36 of 49)	00-BhK3f9xWYKB6BSDNrgzL4B
334231		Cell	0.000	1.000	200	14	siRNA-SC-10 PSPC1-A488 IMPa2-A546 DAPI 8C1-siRNA-IMP-a2-a4 V2.00	0	13. siRNA-SC-10 PSPC1-A488 DAPI IMPa2-A546 _aj_TileScan_001 (Stage 36 of 49)	00-BhK3f9xWYKB6BSDNrgzL4B
433252		Cell	0.000	1.000	201	15	siRNA-SC-10 PSPC1-A488 IMPa2-A546 DAPI 8C1-siRNA-IMP-a2-a4 V2.00	0	13. siRNA-SC-10 PSPC1-A488 DAPI IMPa2-A546 _aj_TileScan_001 (Stage 36 of 49)	00-BhK3f9xWYKB6BSDNrgzL4B
161386		Cell	0.000	1.000	202	16	siRNA-SC-10 PSPC1-A488 IMPa2-A546 DAPI 8C1-siRNA-IMP-a2-a4 V2.00	0	13. siRNA-SC-10 PSPC1-A488 DAPI IMPa2-A546 _aj_TileScan_001 (Stage 36 of 49)	00-BhK3f9xWYKB6BSDNrgzL4B
293762		Cell	0.000	1.000	203	17	siRNA-SC-10 PSPC1-A488 IMPa2-A546 DAPI 8C1-siRNA-IMP-a2-a4 V2.00	0	13. siRNA-SC-10 PSPC1-A488 DAPI IMPa2-A546 _aj_TileScan_001 (Stage 36 of 49)	00-BhK3f9xWYKB6BSDNrgzL4B
310285		Cell	0.000	1.000	204	18	siRNA-SC-10 PSPC1-A488 IMPa2-A546 DAPI 8C1-siRNA-IMP-a2-a4 V2.00	0	13. siRNA-SC-10 PSPC1-A488 DAPI IMPa2-A546 _aj_TileScan_001 (Stage 36 of 49)	00-BhK3f9xWYKB6BSDNrgzL4B
515144		Cell	0.000	1.000	205	19	siRNA-SC-10 PSPC1-A488 IMPa2-A546 DAPI 8C1-siRNA-IMP-a2-a4 V2.00	0	13. siRNA-SC-10 PSPC1-A488 DAPI IMPa2-A546 _aj_TileScan_001 (Stage 36 of 49)	00-BhK3f9xWYKB6BSDNrgzL4B
516071		Cell	0.000	1.000	206	20	siRNA-SC-10 PSPC1-A488 IMPa2-A546 DAPI 8C1-siRNA-IMP-a2-a4 V2.00	0	13. siRNA-SC-10 PSPC1-A488 DAPI IMPa2-A546 _aj_TileScan_001 (Stage 36 of 49)	00-BhK3f9xWYKB6BSDNrgzL4B
243254		Cell	0.000	1.000	207	0	siRNA-SC-10 PSPC1-A488 IMPa2-A546 DAPI 8C1-siRNA-IMP-a2-a4 V2.00	0	13. siRNA-SC-10 PSPC1-A488 DAPI IMPa2-A546 _ak_TileScan_001 (Stage 37 of 49)	00-CqFbQxUDNsjJJ5pWEWMkdj
223689		Cell	0.000	1.000	208	1	siRNA-SC-10 PSPC1-A488 IMPa2-A546 DAPI 8C1-siRNA-IMP-a2-a4 V2.00	0	13. siRNA-SC-10 PSPC1-A488 DAPI IMPa2-A546 _ak_TileScan_001 (Stage 37 of 49)	00-CqFbQxUDNsjJJ5pWEWMkdj
304328		Cell	0.000	1.000	209	2	siRNA-SC-10 PSPC1-A488 IMPa2-A546 DAPI 8C1-siRNA-IMP-a2-a4 V2.00	0	13. siRNA-SC-10 PSPC1-A488 DAPI IMPa2-A546 _ak_TileScan_001 (Stage 37 of 49)	00-CqFbQxUDNsjJJ5pWEWMkdj
261404		Cell	0.000	1.000	210	3	siRNA-SC-10 PSPC1-A488 IMPa2-A546 DAPI 8C1-siRNA-IMP-a2-a4 V2.00	0	13. siRNA-SC-10 PSPC1-A488 DAPI IMPa2-A546 _ak_TileScan_001 (Stage 37 of 49)	00-CqFbQxUDNsjJJ5pWEWMkdj
532083		Cell	0.000	1.000	211	4	siRNA-SC-10 PSPC1-A488 IMPa2-A546 DAPI 8C1-siRNA-IMP-a2-a4 V2.00	0	13. siRNA-SC-10 PSPC1-A488 DAPI IMPa2-A546 _ak_TileScan_001 (Stage 37 of 49)	00-CqFbQxUDNsjJJ5pWEWMkdj
401279		Cell	0.000	1.000	212	5	siRNA-SC-10 PSPC1-A488 IMPa2-A546 DAPI 8C1-siRNA-IMP-a2-a4 V2.00	0	13. siRNA-SC-10 PSPC1-A488 DAPI IMPa2-A546 _ak_TileScan_001 (Stage 37 of 49)	00-CqFbQxUDNsjJJ5pWEWMkdj
360370		Cell	0.000	1.000	213	6	siRNA-SC-10 PSPC1-A488 IMPa2-A546 DAPI 8C1-siRNA-IMP-a2-a4 V2.00	0	13. siRNA-SC-10 PSPC1-A488 DAPI IMPa2-A546 _ak_TileScan_001 (Stage 37 of 49)	00-CqFbQxUDNsjJJ5pWEWMkdj
203289		Cell	0.000	1.000	214	7	siRNA-SC-10 PSPC1-A488 IMPa2-A546 DAPI 8C1-siRNA-IMP-a2-a4 V2.00	0	13. siRNA-SC-10 PSPC1-A488 DAPI IMPa2-A546 _ak_TileScan_001 (Stage 37 of 49)	00-CqFbQxUDNsjJJ5pWEWMkdj
98178		Cell	0.000	1.000	215	8	siRNA-SC-10 PSPC1-A488 IMPa2-A546 DAPI 8C1-siRNA-IMP-a2-a4 V2.00	0	13. siRNA-SC-10 PSPC1-A488 DAPI IMPa2-A546 _ak_TileScan_001 (Stage 37 of 49)	00-CqFbQxUDNsjJJ5pWEWMkdj
175095		Cell	0.000	1.000	216	9	siRNA-SC-10 PSPC1-A488 IMPa2-A546 DAPI 8C1-siRNA-IMP-a2-a4 V2.00	0	13. siRNA-SC-10 PSPC1-A488 DAPI IMPa2-A546 _ak_TileScan_001 (Stage 37 of 49)	00-CqFbQxUDNsjJJ5pWEWMkdj
390080		Cell	0.000	1.000	217	10	siRNA-SC-10 PSPC1-A488 IMPa2-A546 DAPI 8C1-siRNA-IMP-a2-a4 V2.00	0	13. siRNA-SC-10 PSPC1-A488 DAPI IMPa2-A546 _ak_TileScan_001 (Stage 37 of 49)	00-CqFbQxUDNsjJJ5pWEWMkdj
220767		Cell	0.000	1.000	218	11	siRNA-SC-10 PSPC1-A488 IMPa2-A546 DAPI 8C1-siRNA-IMP-a2-a4 V2.00	0	13. siRNA-SC-10 PSPC1-A488 DAPI IMPa2-A546 _ak_TileScan_001 (Stage 37 of 49)	00-CqFbQxUDNsjJJ5pWEWMkdj
92128		Cell	0.000	1.000	219	12	siRNA-SC-10 PSPC1-A488 IMPa2-A546 DAPI 8C1-siRNA-IMP-a2-a4 V2.00	0	13. siRNA-SC-10 PSPC1-A488 DAPI IMPa2-A546 _ak_TileScan_001 (Stage 37 of 49)	00-CqFbQxUDNsjJJ5pWEWMkdj
276180		Cell	0.000	1.000	220	13	siRNA-SC-10 PSPC1-A488 IMPa2-A546 DAPI 8C1-siRNA-IMP-a2-a4 V2.00	0	13. siRNA-SC-10 PSPC1-A488 DAPI IMPa2-A546 _ak_TileScan_001 (Stage 37 of 49)	00-CqFbQxUDNsjJJ5pWEWMkdj
84157		Cell	0.000	1.000	221	14	siRNA-SC-10 PSPC1-A488 IMPa2-A546 DAPI 8C1-siRNA-IMP-a2-a4 V2.00	0	13. siRNA-SC-10 PSPC1-A488 DAPI IMPa2-A546 _ak_TileScan_001 (Stage 37 of 49)	00-CqFbQxUDNsjJJ5pWEWMkdj
304400		Cell	0.000	1.000	222	15	siRNA-SC-10 PSPC1-A488 IMPa2-A546 DAPI 8C1-siRNA-IMP-a2-a4 V2.00	0	13. siRNA-SC-10 PSPC1-A488 DAPI IMPa2-A546 _ak_TileScan_001 (Stage 37 of 49)	00-CqFbQxUDNsjJJ5pWEWMkdj
227961		Cell	0.000	1.000	223	16	siRNA-SC-10 PSPC1-A488 IMPa2-A546 DAPI 8C1-siRNA-IMP-a2-a4 V2.00	0	13. siRNA-SC-10 PSPC1-A488 DAPI IMPa2-A546 _ak_TileScan_001 (Stage 37 of 49)	00-CqFbQxUDNsjJJ5pWEWMkdj
225358		Cell	0.000	1.000	224	17	siRNA-SC-10 PSPC1-A488 IMPa2-A546 DAPI 8C1-siRNA-IMP-a2-a4 V2.00	0	13. siRNA-SC-10 PSPC1-A488 DAPI IMPa2-A546 _ak_TileScan_001 (Stage 37 of 49)	00-CqFbQxUDNsjJJ5pWEWMkdj
54733		Cell	0.000	1.000	225	0	siRNA-SC-10 PSPC1-A488 IMPa2-A546 DAPI 8C1-siRNA-IMP-a2-a4 V2.00	0	13. siRNA-SC-10 PSPC1-A488 DAPI IMPa2-A546 _al_TileScan_001 (Stage 38 of 49)	00-CNe3fcEC6aLTcQSuMsHSwK
199549		Cell	0.000	1.000	226	1	siRNA-SC-10 PSPC1-A488 IMPa2-A546 DAPI 8C1-siRNA-IMP-a2-a4 V2.00	0	13. siRNA-SC-10 PSPC1-A488 DAPI IMPa2-A546 _al_TileScan_001 (Stage 38 of 49)	00-CNe3fcEC6aLTcQSuMsHSwK
226476		Cell	0.000	1.000	227	2	siRNA-SC-10 PSPC1-A488 IMPa2-A546 DAPI 8C1-siRNA-IMP-a2-a4 V2.00	0	13. siRNA-SC-10 PSPC1-A488 DAPI IMPa2-A546 _al_TileScan_001 (Stage 38 of 49)	00-CNe3fcEC6aLTcQSuMsHSwK
204663		Cell	0.000	1.000	228	3	siRNA-SC-10 PSPC1-A488 IMPa2-A546 DAPI 8C1-siRNA-IMP-a2-a4 V2.00	0	13. siRNA-SC-10 PSPC1-A488 DAPI IMPa2-A546 _al_TileScan_001 (Stage 38 of 49)	00-CNe3fcEC6aLTcQSuMsHSwK
412500		Cell	0.000	1.000	229	4	siRNA-SC-10 PSPC1-A488 IMPa2-A546 DAPI 8C1-siRNA-IMP-a2-a4 V2.00	0	13. siRNA-SC-10 PSPC1-A488 DAPI IMPa2-A546 _al_TileScan_001 (Stage 38 of 49)	00-CNe3fcEC6aLTcQSuMsHSwK
309649		Cell	0.000	1.000	230	5	siRNA-SC-10 PSPC1-A488 IMPa2-A546 DAPI 8C1-siRNA-IMP-a2-a4 V2.00	0	13. siRNA-SC-10 PSPC1-A488 DAPI IMPa2-A546 _al_TileScan_001 (Stage 38 of 49)	00-CNe3fcEC6aLTcQSuMsHSwK
180301		Cell	0.000	1.000	231	6	siRNA-SC-10 PSPC1-A488 IMPa2-A546 DAPI 8C1-siRNA-IMP-a2-a4 V2.00	0	13. siRNA-SC-10 PSPC1-A488 DAPI IMPa2-A546 _al_TileScan_001 (Stage 38 of 49)	00-CNe3fcEC6aLTcQSuMsHSwK
481581		Cell	0.000	1.000	232	7	siRNA-SC-10 PSPC1-A488 IMPa2-A546 DAPI 8C1-siRNA-IMP-a2-a4 V2.00	0	13. siRNA-SC-10 PSPC1-A488 DAPI IMPa2-A546 _al_TileScan_001 (Stage 38 of 49)	00-CNe3fcEC6aLTcQSuMsHSwK
166307		Cell	0.000	1.000	233	8	siRNA-SC-10 PSPC1-A488 IMPa2-A546 DAPI 8C1-siRNA-IMP-a2-a4 V2.00	0	13. siRNA-SC-10 PSPC1-A488 DAPI IMPa2-A546 _al_TileScan_001 (Stage 38 of 49)	00-CNe3fcEC6aLTcQSuMsHSwK
158366		Cell	0.000	1.000	234	9	siRNA-SC-10 PSPC1-A488 IMPa2-A546 DAPI 8C1-siRNA-IMP-a2-a4 V2.00	0	13. siRNA-SC-10 PSPC1-A488 DAPI IMPa2-A546 _al_TileScan_001 (Stage 38 of 49)	00-CNe3fcEC6aLTcQSuMsHSwK
44105		Cell	0.000	1.000	235	10	siRNA-SC-10 PSPC1-A488 IMPa2-A546 DAPI 8C1-siRNA-IMP-a2-a4 V2.00	0	13. siRNA-SC-10 PSPC1-A488 DAPI IMPa2-A546 _al_TileScan_001 (Stage 38 of 49)	00-CNe3fcEC6aLTcQSuMsHSwK
303893		Cell	0.000	1.000	236	11	siRNA-SC-10 PSPC1-A488 IMPa2-A546 DAPI 8C1-siRNA-IMP-a2-a4 V2.00	0	13. siRNA-SC-10 PSPC1-A488 DAPI IMPa2-A546 _al_TileScan_001 (Stage 38 of 49)	00-CNe3fcEC6aLTcQSuMsHSwK
121093		Cell	0.000	1.000	237	12	siRNA-SC-10 PSPC1-A488 IMPa2-A546 DAPI 8C1-siRNA-IMP-a2-a4 V2.00	0	13. siRNA-SC-10 PSPC1-A488 DAPI IMPa2-A546 _al_TileScan_001 (Stage 38 of 49)	00-CNe3fcEC6aLTcQSuMsHSwK
124821		Cell	0.000	1.000	238	13	siRNA-SC-10 PSPC1-A488 IMPa2-A546 DAPI 8C1-siRNA-IMP-a2-a4 V2.00	0	13. siRNA-SC-10 PSPC1-A488 DAPI IMPa2-A546 _al_TileScan_001 (Stage 38 of 49)	00-CNe3fcEC6aLTcQSuMsHSwK
666313		Cell	0.000	1.000	239	0	siRNA-SC-10 PSPC1-A488 IMPa2-A546 DAPI 8C1-siRNA-IMP-a2-a4 V2.00	0	13. siRNA-SC-10 PSPC1-A488 DAPI IMPa2-A546 _am_TileScan_001 (Stage 39 of 49)	00-bCtGxFoQ8D5NVRBgMiZryB
85301		Cell	0.000	1.000	240	1	siRNA-SC-10 PSPC1-A488 IMPa2-A546 DAPI 8C1-siRNA-IMP-a2-a4 V2.00	0	13. siRNA-SC-10 PSPC1-A488 DAPI IMPa2-A546 _am_TileScan_001 (Stage 39 of 49)	00-bCtGxFoQ8D5NVRBgMiZryB
171458		Cell	0.000	1.000	241	2	siRNA-SC-10 PSPC1-A488 IMPa2-A546 DAPI 8C1-siRNA-IMP-a2-a4 V2.00	0	13. siRNA-SC-10 PSPC1-A488 DAPI IMPa2-A546 _am_TileScan_001 (Stage 39 of 49)	00-bCtGxFoQ8D5NVRBgMiZryB
42278		Cell	0.000	1.000	242	3	siRNA-SC-10 PSPC1-A488 IMPa2-A546 DAPI 8C1-siRNA-IMP-a2-a4 V2.00	0	13. siRNA-SC-10 PSPC1-A488 DAPI IMPa2-A546 _am_TileScan_001 (Stage 39 of 49)	00-bCtGxFoQ8D5NVRBgMiZryB
242836		Cell	0.000	1.000	243	4	siRNA-SC-10 PSPC1-A488 IMPa2-A546 DAPI 8C1-siRNA-IMP-a2-a4 V2.00	0	13. siRNA-SC-10 PSPC1-A488 DAPI IMPa2-A546 _am_TileScan_001 (Stage 39 of 49)	00-bCtGxFoQ8D5NVRBgMiZryB
673042		Cell	0.000	1.000	244	5	siRNA-SC-10 PSPC1-A488 IMPa2-A546 DAPI 8C1-siRNA-IMP-a2-a4 V2.00	0	13. siRNA-SC-10 PSPC1-A488 DAPI IMPa2-A546 _am_TileScan_001 (Stage 39 of 49)	00-bCtGxFoQ8D5NVRBgMiZryB
271470		Cell	0.000	1.000	245	6	siRNA-SC-10 PSPC1-A488 IMPa2-A546 DAPI 8C1-siRNA-IMP-a2-a4 V2.00	0	13. siRNA-SC-10 PSPC1-A488 DAPI IMPa2-A546 _am_TileScan_001 (Stage 39 of 49)	00-bCtGxFoQ8D5NVRBgMiZryB
384469		Cell	0.000	1.000	246	7	siRNA-SC-10 PSPC1-A488 IMPa2-A546 DAPI 8C1-siRNA-IMP-a2-a4 V2.00	0	13. siRNA-SC-10 PSPC1-A488 DAPI IMPa2-A546 _am_TileScan_001 (Stage 39 of 49)	00-bCtGxFoQ8D5NVRBgMiZryB
198574		Cell	0.000	1.000	247	8	siRNA-SC-10 PSPC1-A488 IMPa2-A546 DAPI 8C1-siRNA-IMP-a2-a4 V2.00	0	13. siRNA-SC-10 PSPC1-A488 DAPI IMPa2-A546 _am_TileScan_001 (Stage 39 of 49)	00-bCtGxFoQ8D5NVRBgMiZryB
260065		Cell	0.000	1.000	248	9	siRNA-SC-10 PSPC1-A488 IMPa2-A546 DAPI 8C1-siRNA-IMP-a2-a4 V2.00	0	13. siRNA-SC-10 PSPC1-A488 DAPI IMPa2-A546 _am_TileScan_001 (Stage 39 of 49)	00-bCtGxFoQ8D5NVRBgMiZryB
410587		Cell	0.000	1.000	249	10	siRNA-SC-10 PSPC1-A488 IMPa2-A546 DAPI 8C1-siRNA-IMP-a2-a4 V2.00	0	13. siRNA-SC-10 PSPC1-A488 DAPI IMPa2-A546 _am_TileScan_001 (Stage 39 of 49)	00-bCtGxFoQ8D5NVRBgMiZryB
184475		Cell	0.000	1.000	250	11	siRNA-SC-10 PSPC1-A488 IMPa2-A546 DAPI 8C1-siRNA-IMP-a2-a4 V2.00	0	13. siRNA-SC-10 PSPC1-A488 DAPI IMPa2-A546 _am_TileScan_001 (Stage 39 of 49)	00-bCtGxFoQ8D5NVRBgMiZryB
151214		Cell	0.000	1.000	251	12	siRNA-SC-10 PSPC1-A488 IMPa2-A546 DAPI 8C1-siRNA-IMP-a2-a4 V2.00	0	13. siRNA-SC-10 PSPC1-A488 DAPI IMPa2-A546 _am_TileScan_001 (Stage 39 of 49)	00-bCtGxFoQ8D5NVRBgMiZryB
228874		Cell	0.000	1.000	252	13	siRNA-SC-10 PSPC1-A488 IMPa2-A546 DAPI 8C1-siRNA-IMP-a2-a4 V2.00	0	13. siRNA-SC-10 PSPC1-A488 DAPI IMPa2-A546 _am_TileScan_001 (Stage 39 of 49)	00-bCtGxFoQ8D5NVRBgMiZryB
35620		Cell	0.000	1.000	253	14	siRNA-SC-10 PSPC1-A488 IMPa2-A546 DAPI 8C1-siRNA-IMP-a2-a4 V2.00	0	13. siRNA-SC-10 PSPC1-A488 DAPI IMPa2-A546 _am_TileScan_001 (Stage 39 of 49)	00-bCtGxFoQ8D5NVRBgMiZryB
307674		Cell	0.000	1.000	254	15	siRNA-SC-10 PSPC1-A488 IMPa2-A546 DAPI 8C1-siRNA-IMP-a2-a4 V2.00	0	13. siRNA-SC-10 PSPC1-A488 DAPI IMPa2-A546 _am_TileScan_001 (Stage 39 of 49)	00-bCtGxFoQ8D5NVRBgMiZryB
232185		Cell	0.000	1.000	255	16	siRNA-SC-10 PSPC1-A488 IMPa2-A546 DAPI 8C1-siRNA-IMP-a2-a4 V2.00	0	13. siRNA-SC-10 PSPC1-A488 DAPI IMPa2-A546 _am_TileScan_001 (Stage 39 of 49)	00-bCtGxFoQ8D5NVRBgMiZryB
158511		Cell	0.000	1.000	256	17	siRNA-SC-10 PSPC1-A488 IMPa2-A546 DAPI 8C1-siRNA-IMP-a2-a4 V2.00	0	13. siRNA-SC-10 PSPC1-A488 DAPI IMPa2-A546 _am_TileScan_001 (Stage 39 of 49)	00-bCtGxFoQ8D5NVRBgMiZryB
229657		Cell	0.000	1.000	257	18	siRNA-SC-10 PSPC1-A488 IMPa2-A546 DAPI 8C1-siRNA-IMP-a2-a4 V2.00	0	13. siRNA-SC-10 PSPC1-A488 DAPI IMPa2-A546 _am_TileScan_001 (Stage 39 of 49)	00-bCtGxFoQ8D5NVRBgMiZryB
280544		Cell	0.000	1.000	258	19	siRNA-SC-10 PSPC1-A488 IMPa2-A546 DAPI 8C1-siRNA-IMP-a2-a4 V2.00	0	13. siRNA-SC-10 PSPC1-A488 DAPI IMPa2-A546 _am_TileScan_001 (Stage 39 of 49)	00-bCtGxFoQ8D5NVRBgMiZryB
197051		Cell	0.000	1.000	259	20	siRNA-SC-10 PSPC1-A488 IMPa2-A546 DAPI 8C1-siRNA-IMP-a2-a4 V2.00	0	13. siRNA-SC-10 PSPC1-A488 DAPI IMPa2-A546 _am_TileScan_001 (Stage 39 of 49)	00-bCtGxFoQ8D5NVRBgMiZryB
136673		Cell	0.000	1.000	260	0	siRNA-SC-10 PSPC1-A488 IMPa2-A546 DAPI 8C1-siRNA-IMP-a2-a4 V2.00	0	13. siRNA-SC-10 PSPC1-A488 DAPI IMPa2-A546 _an_TileScan_001 (Stage 40 of 49)	00-MbYQDyJ2xFPaw9qjm9hZkL
76034		Cell	0.000	1.000	261	1	siRNA-SC-10 PSPC1-A488 IMPa2-A546 DAPI 8C1-siRNA-IMP-a2-a4 V2.00	0	13. siRNA-SC-10 PSPC1-A488 DAPI IMPa2-A546 _an_TileScan_001 (Stage 40 of 49)	00-MbYQDyJ2xFPaw9qjm9hZkL
294798		Cell	0.000	1.000	262	2	siRNA-SC-10 PSPC1-A488 IMPa2-A546 DAPI 8C1-siRNA-IMP-a2-a4 V2.00	0	13. siRNA-SC-10 PSPC1-A488 DAPI IMPa2-A546 _an_TileScan_001 (Stage 40 of 49)	00-MbYQDyJ2xFPaw9qjm9hZkL
268428		Cell	0.000	1.000	263	3	siRNA-SC-10 PSPC1-A488 IMPa2-A546 DAPI 8C1-siRNA-IMP-a2-a4 V2.00	0	13. siRNA-SC-10 PSPC1-A488 DAPI IMPa2-A546 _an_TileScan_001 (Stage 40 of 49)	00-MbYQDyJ2xFPaw9qjm9hZkL
134756		Cell	0.000	1.000	264	4	siRNA-SC-10 PSPC1-A488 IMPa2-A546 DAPI 8C1-siRNA-IMP-a2-a4 V2.00	0	13. siRNA-SC-10 PSPC1-A488 DAPI IMPa2-A546 _an_TileScan_001 (Stage 40 of 49)	00-MbYQDyJ2xFPaw9qjm9hZkL
590085		Cell	0.000	1.000	265	5	siRNA-SC-10 PSPC1-A488 IMPa2-A546 DAPI 8C1-siRNA-IMP-a2-a4 V2.00	0	13. siRNA-SC-10 PSPC1-A488 DAPI IMPa2-A546 _an_TileScan_001 (Stage 40 of 49)	00-MbYQDyJ2xFPaw9qjm9hZkL
374978		Cell	0.000	1.000	266	6	siRNA-SC-10 PSPC1-A488 IMPa2-A546 DAPI 8C1-siRNA-IMP-a2-a4 V2.00	0	13. siRNA-SC-10 PSPC1-A488 DAPI IMPa2-A546 _an_TileScan_001 (Stage 40 of 49)	00-MbYQDyJ2xFPaw9qjm9hZkL
355718		Cell	0.000	1.000	267	7	siRNA-SC-10 PSPC1-A488 IMPa2-A546 DAPI 8C1-siRNA-IMP-a2-a4 V2.00	0	13. siRNA-SC-10 PSPC1-A488 DAPI IMPa2-A546 _an_TileScan_001 (Stage 40 of 49)	00-MbYQDyJ2xFPaw9qjm9hZkL
177877		Cell	0.000	1.000	268	8	siRNA-SC-10 PSPC1-A488 IMPa2-A546 DAPI 8C1-siRNA-IMP-a2-a4 V2.00	0	13. siRNA-SC-10 PSPC1-A488 DAPI IMPa2-A546 _an_TileScan_001 (Stage 40 of 49)	00-MbYQDyJ2xFPaw9qjm9hZkL
455403		Cell	0.000	1.000	269	9	siRNA-SC-10 PSPC1-A488 IMPa2-A546 DAPI 8C1-siRNA-IMP-a2-a4 V2.00	0	13. siRNA-SC-10 PSPC1-A488 DAPI IMPa2-A546 _an_TileScan_001 (Stage 40 of 49)	00-MbYQDyJ2xFPaw9qjm9hZkL
214925		Cell	0.000	1.000	270	10	siRNA-SC-10 PSPC1-A488 IMPa2-A546 DAPI 8C1-siRNA-IMP-a2-a4 V2.00	0	13. siRNA-SC-10 PSPC1-A488 DAPI IMPa2-A546 _an_TileScan_001 (Stage 40 of 49)	00-MbYQDyJ2xFPaw9qjm9hZkL
206830		Cell	0.000	1.000	271	11	siRNA-SC-10 PSPC1-A488 IMPa2-A546 DAPI 8C1-siRNA-IMP-a2-a4 V2.00	0	13. siRNA-SC-10 PSPC1-A488 DAPI IMPa2-A546 _an_TileScan_001 (Stage 40 of 49)	00-MbYQDyJ2xFPaw9qjm9hZkL
55176		Cell	0.000	1.000	272	12	siRNA-SC-10 PSPC1-A488 IMPa2-A546 DAPI 8C1-siRNA-IMP-a2-a4 V2.00	0	13. siRNA-SC-10 PSPC1-A488 DAPI IMPa2-A546 _an_TileScan_001 (Stage 40 of 49)	00-MbYQDyJ2xFPaw9qjm9hZkL
775227		Cell	0.000	1.000	273	13	siRNA-SC-10 PSPC1-A488 IMPa2-A546 DAPI 8C1-siRNA-IMP-a2-a4 V2.00	0	13. siRNA-SC-10 PSPC1-A488 DAPI IMPa2-A546 _an_TileScan_001 (Stage 40 of 49)	00-MbYQDyJ2xFPaw9qjm9hZkL
62785		Cell	0.000	1.000	274	14	siRNA-SC-10 PSPC1-A488 IMPa2-A546 DAPI 8C1-siRNA-IMP-a2-a4 V2.00	0	13. siRNA-SC-10 PSPC1-A488 DAPI IMPa2-A546 _an_TileScan_001 (Stage 40 of 49)	00-MbYQDyJ2xFPaw9qjm9hZkL
142155		Cell	0.000	1.000	275	0	siRNA-SC-10 PSPC1-A488 IMPa2-A546 DAPI 8C1-siRNA-IMP-a2-a4 V2.00	0	13. siRNA-SC-10 PSPC1-A488 DAPI IMPa2-A546 _ao_TileScan_001 (Stage 41 of 49)	00-XmmsHYPo2FsMMeKYk6iyK7
257924		Cell	0.000	1.000	276	1	siRNA-SC-10 PSPC1-A488 IMPa2-A546 DAPI 8C1-siRNA-IMP-a2-a4 V2.00	0	13. siRNA-SC-10 PSPC1-A488 DAPI IMPa2-A546 _ao_TileScan_001 (Stage 41 of 49)	00-XmmsHYPo2FsMMeKYk6iyK7
234849		Cell	0.000	1.000	277	2	siRNA-SC-10 PSPC1-A488 IMPa2-A546 DAPI 8C1-siRNA-IMP-a2-a4 V2.00	0	13. siRNA-SC-10 PSPC1-A488 DAPI IMPa2-A546 _ao_TileScan_001 (Stage 41 of 49)	00-XmmsHYPo2FsMMeKYk6iyK7
85869		Cell	0.000	1.000	278	3	siRNA-SC-10 PSPC1-A488 IMPa2-A546 DAPI 8C1-siRNA-IMP-a2-a4 V2.00	0	13. siRNA-SC-10 PSPC1-A488 DAPI IMPa2-A546 _ao_TileScan_001 (Stage 41 of 49)	00-XmmsHYPo2FsMMeKYk6iyK7
69890		Cell	0.000	1.000	279	4	siRNA-SC-10 PSPC1-A488 IMPa2-A546 DAPI 8C1-siRNA-IMP-a2-a4 V2.00	0	13. siRNA-SC-10 PSPC1-A488 DAPI IMPa2-A546 _ao_TileScan_001 (Stage 41 of 49)	00-XmmsHYPo2FsMMeKYk6iyK7
40713		Cell	0.000	1.000	280	5	siRNA-SC-10 PSPC1-A488 IMPa2-A546 DAPI 8C1-siRNA-IMP-a2-a4 V2.00	0	13. siRNA-SC-10 PSPC1-A488 DAPI IMPa2-A546 _ao_TileScan_001 (Stage 41 of 49)	00-XmmsHYPo2FsMMeKYk6iyK7
438931		Cell	0.000	1.000	281	6	siRNA-SC-10 PSPC1-A488 IMPa2-A546 DAPI 8C1-siRNA-IMP-a2-a4 V2.00	0	13. siRNA-SC-10 PSPC1-A488 DAPI IMPa2-A546 _ao_TileScan_001 (Stage 41 of 49)	00-XmmsHYPo2FsMMeKYk6iyK7
214334		Cell	0.000	1.000	282	7	siRNA-SC-10 PSPC1-A488 IMPa2-A546 DAPI 8C1-siRNA-IMP-a2-a4 V2.00	0	13. siRNA-SC-10 PSPC1-A488 DAPI IMPa2-A546 _ao_TileScan_001 (Stage 41 of 49)	00-XmmsHYPo2FsMMeKYk6iyK7
372371		Cell	0.000	1.000	283	8	siRNA-SC-10 PSPC1-A488 IMPa2-A546 DAPI 8C1-siRNA-IMP-a2-a4 V2.00	0	13. siRNA-SC-10 PSPC1-A488 DAPI IMPa2-A546 _ao_TileScan_001 (Stage 41 of 49)	00-XmmsHYPo2FsMMeKYk6iyK7
252874		Cell	0.000	1.000	284	9	siRNA-SC-10 PSPC1-A488 IMPa2-A546 DAPI 8C1-siRNA-IMP-a2-a4 V2.00	0	13. siRNA-SC-10 PSPC1-A488 DAPI IMPa2-A546 _ao_TileScan_001 (Stage 41 of 49)	00-XmmsHYPo2FsMMeKYk6iyK7
57362		Cell	0.000	1.000	285	10	siRNA-SC-10 PSPC1-A488 IMPa2-A546 DAPI 8C1-siRNA-IMP-a2-a4 V2.00	0	13. siRNA-SC-10 PSPC1-A488 DAPI IMPa2-A546 _ao_TileScan_001 (Stage 41 of 49)	00-XmmsHYPo2FsMMeKYk6iyK7
32791		Cell	0.000	1.000	286	11	siRNA-SC-10 PSPC1-A488 IMPa2-A546 DAPI 8C1-siRNA-IMP-a2-a4 V2.00	0	13. siRNA-SC-10 PSPC1-A488 DAPI IMPa2-A546 _ao_TileScan_001 (Stage 41 of 49)	00-XmmsHYPo2FsMMeKYk6iyK7
1.48723e+006		Cell	0.000	1.000	287	12	siRNA-SC-10 PSPC1-A488 IMPa2-A546 DAPI 8C1-siRNA-IMP-a2-a4 V2.00	0	13. siRNA-SC-10 PSPC1-A488 DAPI IMPa2-A546 _ao_TileScan_001 (Stage 41 of 49)	00-XmmsHYPo2FsMMeKYk6iyK7
310960		Cell	0.000	1.000	288	13	siRNA-SC-10 PSPC1-A488 IMPa2-A546 DAPI 8C1-siRNA-IMP-a2-a4 V2.00	0	13. siRNA-SC-10 PSPC1-A488 DAPI IMPa2-A546 _ao_TileScan_001 (Stage 41 of 49)	00-XmmsHYPo2FsMMeKYk6iyK7
324136		Cell	0.000	1.000	289	14	siRNA-SC-10 PSPC1-A488 IMPa2-A546 DAPI 8C1-siRNA-IMP-a2-a4 V2.00	0	13. siRNA-SC-10 PSPC1-A488 DAPI IMPa2-A546 _ao_TileScan_001 (Stage 41 of 49)	00-XmmsHYPo2FsMMeKYk6iyK7
59505		Cell	0.000	1.000	290	15	siRNA-SC-10 PSPC1-A488 IMPa2-A546 DAPI 8C1-siRNA-IMP-a2-a4 V2.00	0	13. siRNA-SC-10 PSPC1-A488 DAPI IMPa2-A546 _ao_TileScan_001 (Stage 41 of 49)	00-XmmsHYPo2FsMMeKYk6iyK7
398968		Cell	0.000	1.000	291	16	siRNA-SC-10 PSPC1-A488 IMPa2-A546 DAPI 8C1-siRNA-IMP-a2-a4 V2.00	0	13. siRNA-SC-10 PSPC1-A488 DAPI IMPa2-A546 _ao_TileScan_001 (Stage 41 of 49)	00-XmmsHYPo2FsMMeKYk6iyK7
915260		Cell	0.000	1.000	292	17	siRNA-SC-10 PSPC1-A488 IMPa2-A546 DAPI 8C1-siRNA-IMP-a2-a4 V2.00	0	13. siRNA-SC-10 PSPC1-A488 DAPI IMPa2-A546 _ao_TileScan_001 (Stage 41 of 49)	00-XmmsHYPo2FsMMeKYk6iyK7
54102		Cell	0.000	1.000	293	18	siRNA-SC-10 PSPC1-A488 IMPa2-A546 DAPI 8C1-siRNA-IMP-a2-a4 V2.00	0	13. siRNA-SC-10 PSPC1-A488 DAPI IMPa2-A546 _ao_TileScan_001 (Stage 41 of 49)	00-XmmsHYPo2FsMMeKYk6iyK7
41181		Cell	0.000	1.000	294	19	siRNA-SC-10 PSPC1-A488 IMPa2-A546 DAPI 8C1-siRNA-IMP-a2-a4 V2.00	0	13. siRNA-SC-10 PSPC1-A488 DAPI IMPa2-A546 _ao_TileScan_001 (Stage 41 of 49)	00-XmmsHYPo2FsMMeKYk6iyK7
46060		Cell	0.000	1.000	295	0	siRNA-SC-10 PSPC1-A488 IMPa2-A546 DAPI 8C1-siRNA-IMP-a2-a4 V2.00	0	13. siRNA-SC-10 PSPC1-A488 DAPI IMPa2-A546 _ap_TileScan_001 (Stage 42 of 49)	00-p48JxEej5AscHxTdsvPFRT
583088		Cell	0.000	1.000	296	1	siRNA-SC-10 PSPC1-A488 IMPa2-A546 DAPI 8C1-siRNA-IMP-a2-a4 V2.00	0	13. siRNA-SC-10 PSPC1-A488 DAPI IMPa2-A546 _ap_TileScan_001 (Stage 42 of 49)	00-p48JxEej5AscHxTdsvPFRT
105371		Cell	0.000	1.000	297	2	siRNA-SC-10 PSPC1-A488 IMPa2-A546 DAPI 8C1-siRNA-IMP-a2-a4 V2.00	0	13. siRNA-SC-10 PSPC1-A488 DAPI IMPa2-A546 _ap_TileScan_001 (Stage 42 of 49)	00-p48JxEej5AscHxTdsvPFRT
276262		Cell	0.000	1.000	298	3	siRNA-SC-10 PSPC1-A488 IMPa2-A546 DAPI 8C1-siRNA-IMP-a2-a4 V2.00	0	13. siRNA-SC-10 PSPC1-A488 DAPI IMPa2-A546 _ap_TileScan_001 (Stage 42 of 49)	00-p48JxEej5AscHxTdsvPFRT
232505		Cell	0.000	1.000	299	4	siRNA-SC-10 PSPC1-A488 IMPa2-A546 DAPI 8C1-siRNA-IMP-a2-a4 V2.00	0	13. siRNA-SC-10 PSPC1-A488 DAPI IMPa2-A546 _ap_TileScan_001 (Stage 42 of 49)	00-p48JxEej5AscHxTdsvPFRT
356376		Cell	0.000	1.000	300	5	siRNA-SC-10 PSPC1-A488 IMPa2-A546 DAPI 8C1-siRNA-IMP-a2-a4 V2.00	0	13. siRNA-SC-10 PSPC1-A488 DAPI IMPa2-A546 _ap_TileScan_001 (Stage 42 of 49)	00-p48JxEej5AscHxTdsvPFRT
278462		Cell	0.000	1.000	301	6	siRNA-SC-10 PSPC1-A488 IMPa2-A546 DAPI 8C1-siRNA-IMP-a2-a4 V2.00	0	13. siRNA-SC-10 PSPC1-A488 DAPI IMPa2-A546 _ap_TileScan_001 (Stage 42 of 49)	00-p48JxEej5AscHxTdsvPFRT
320178		Cell	0.000	1.000	302	7	siRNA-SC-10 PSPC1-A488 IMPa2-A546 DAPI 8C1-siRNA-IMP-a2-a4 V2.00	0	13. siRNA-SC-10 PSPC1-A488 DAPI IMPa2-A546 _ap_TileScan_001 (Stage 42 of 49)	00-p48JxEej5AscHxTdsvPFRT
149553		Cell	0.000	1.000	303	8	siRNA-SC-10 PSPC1-A488 IMPa2-A546 DAPI 8C1-siRNA-IMP-a2-a4 V2.00	0	13. siRNA-SC-10 PSPC1-A488 DAPI IMPa2-A546 _ap_TileScan_001 (Stage 42 of 49)	00-p48JxEej5AscHxTdsvPFRT
276403		Cell	0.000	1.000	304	9	siRNA-SC-10 PSPC1-A488 IMPa2-A546 DAPI 8C1-siRNA-IMP-a2-a4 V2.00	0	13. siRNA-SC-10 PSPC1-A488 DAPI IMPa2-A546 _ap_TileScan_001 (Stage 42 of 49)	00-p48JxEej5AscHxTdsvPFRT
256074		Cell	0.000	1.000	305	10	siRNA-SC-10 PSPC1-A488 IMPa2-A546 DAPI 8C1-siRNA-IMP-a2-a4 V2.00	0	13. siRNA-SC-10 PSPC1-A488 DAPI IMPa2-A546 _ap_TileScan_001 (Stage 42 of 49)	00-p48JxEej5AscHxTdsvPFRT
191341		Cell	0.000	1.000	306	11	siRNA-SC-10 PSPC1-A488 IMPa2-A546 DAPI 8C1-siRNA-IMP-a2-a4 V2.00	0	13. siRNA-SC-10 PSPC1-A488 DAPI IMPa2-A546 _ap_TileScan_001 (Stage 42 of 49)	00-p48JxEej5AscHxTdsvPFRT
185027		Cell	0.000	1.000	307	12	siRNA-SC-10 PSPC1-A488 IMPa2-A546 DAPI 8C1-siRNA-IMP-a2-a4 V2.00	0	13. siRNA-SC-10 PSPC1-A488 DAPI IMPa2-A546 _ap_TileScan_001 (Stage 42 of 49)	00-p48JxEej5AscHxTdsvPFRT
157823		Cell	0.000	1.000	308	13	siRNA-SC-10 PSPC1-A488 IMPa2-A546 DAPI 8C1-siRNA-IMP-a2-a4 V2.00	0	13. siRNA-SC-10 PSPC1-A488 DAPI IMPa2-A546 _ap_TileScan_001 (Stage 42 of 49)	00-p48JxEej5AscHxTdsvPFRT
341655		Cell	0.000	1.000	309	14	siRNA-SC-10 PSPC1-A488 IMPa2-A546 DAPI 8C1-siRNA-IMP-a2-a4 V2.00	0	13. siRNA-SC-10 PSPC1-A488 DAPI IMPa2-A546 _ap_TileScan_001 (Stage 42 of 49)	00-p48JxEej5AscHxTdsvPFRT
286972		Cell	0.000	1.000	310	15	siRNA-SC-10 PSPC1-A488 IMPa2-A546 DAPI 8C1-siRNA-IMP-a2-a4 V2.00	0	13. siRNA-SC-10 PSPC1-A488 DAPI IMPa2-A546 _ap_TileScan_001 (Stage 42 of 49)	00-p48JxEej5AscHxTdsvPFRT
224900		Cell	0.000	1.000	311	16	siRNA-SC-10 PSPC1-A488 IMPa2-A546 DAPI 8C1-siRNA-IMP-a2-a4 V2.00	0	13. siRNA-SC-10 PSPC1-A488 DAPI IMPa2-A546 _ap_TileScan_001 (Stage 42 of 49)	00-p48JxEej5AscHxTdsvPFRT
421502		Cell	0.000	1.000	312	17	siRNA-SC-10 PSPC1-A488 IMPa2-A546 DAPI 8C1-siRNA-IMP-a2-a4 V2.00	0	13. siRNA-SC-10 PSPC1-A488 DAPI IMPa2-A546 _ap_TileScan_001 (Stage 42 of 49)	00-p48JxEej5AscHxTdsvPFRT
124746		Cell	0.000	1.000	313	18	siRNA-SC-10 PSPC1-A488 IMPa2-A546 DAPI 8C1-siRNA-IMP-a2-a4 V2.00	0	13. siRNA-SC-10 PSPC1-A488 DAPI IMPa2-A546 _ap_TileScan_001 (Stage 42 of 49)	00-p48JxEej5AscHxTdsvPFRT
317388		Cell	0.000	1.000	314	19	siRNA-SC-10 PSPC1-A488 IMPa2-A546 DAPI 8C1-siRNA-IMP-a2-a4 V2.00	0	13. siRNA-SC-10 PSPC1-A488 DAPI IMPa2-A546 _ap_TileScan_001 (Stage 42 of 49)	00-p48JxEej5AscHxTdsvPFRT
365756		Cell	0.000	1.000	315	20	siRNA-SC-10 PSPC1-A488 IMPa2-A546 DAPI 8C1-siRNA-IMP-a2-a4 V2.00	0	13. siRNA-SC-10 PSPC1-A488 DAPI IMPa2-A546 _ap_TileScan_001 (Stage 42 of 49)	00-p48JxEej5AscHxTdsvPFRT
143875		Cell	0.000	1.000	316	21	siRNA-SC-10 PSPC1-A488 IMPa2-A546 DAPI 8C1-siRNA-IMP-a2-a4 V2.00	0	13. siRNA-SC-10 PSPC1-A488 DAPI IMPa2-A546 _ap_TileScan_001 (Stage 42 of 49)	00-p48JxEej5AscHxTdsvPFRT
82367		Cell	0.000	1.000	317	0	siRNA-SC-10 PSPC1-A488 IMPa2-A546 DAPI 8C1-siRNA-IMP-a2-a4 V2.00	0	13. siRNA-SC-10 PSPC1-A488 DAPI IMPa2-A546 _aq_TileScan_001 (Stage 43 of 49)	00-u6Jvaftuddewbmo8ML3x2U
326076		Cell	0.000	1.000	318	1	siRNA-SC-10 PSPC1-A488 IMPa2-A546 DAPI 8C1-siRNA-IMP-a2-a4 V2.00	0	13. siRNA-SC-10 PSPC1-A488 DAPI IMPa2-A546 _aq_TileScan_001 (Stage 43 of 49)	00-u6Jvaftuddewbmo8ML3x2U
1.11469e+006		Cell	0.000	1.000	319	2	siRNA-SC-10 PSPC1-A488 IMPa2-A546 DAPI 8C1-siRNA-IMP-a2-a4 V2.00	0	13. siRNA-SC-10 PSPC1-A488 DAPI IMPa2-A546 _aq_TileScan_001 (Stage 43 of 49)	00-u6Jvaftuddewbmo8ML3x2U
386112		Cell	0.000	1.000	320	3	siRNA-SC-10 PSPC1-A488 IMPa2-A546 DAPI 8C1-siRNA-IMP-a2-a4 V2.00	0	13. siRNA-SC-10 PSPC1-A488 DAPI IMPa2-A546 _aq_TileScan_001 (Stage 43 of 49)	00-u6Jvaftuddewbmo8ML3x2U
314075		Cell	0.000	1.000	321	4	siRNA-SC-10 PSPC1-A488 IMPa2-A546 DAPI 8C1-siRNA-IMP-a2-a4 V2.00	0	13. siRNA-SC-10 PSPC1-A488 DAPI IMPa2-A546 _aq_TileScan_001 (Stage 43 of 49)	00-u6Jvaftuddewbmo8ML3x2U
53154		Cell	0.000	1.000	322	5	siRNA-SC-10 PSPC1-A488 IMPa2-A546 DAPI 8C1-siRNA-IMP-a2-a4 V2.00	0	13. siRNA-SC-10 PSPC1-A488 DAPI IMPa2-A546 _aq_TileScan_001 (Stage 43 of 49)	00-u6Jvaftuddewbmo8ML3x2U
88880		Cell	0.000	1.000	323	6	siRNA-SC-10 PSPC1-A488 IMPa2-A546 DAPI 8C1-siRNA-IMP-a2-a4 V2.00	0	13. siRNA-SC-10 PSPC1-A488 DAPI IMPa2-A546 _aq_TileScan_001 (Stage 43 of 49)	00-u6Jvaftuddewbmo8ML3x2U
101673		Cell	0.000	1.000	324	7	siRNA-SC-10 PSPC1-A488 IMPa2-A546 DAPI 8C1-siRNA-IMP-a2-a4 V2.00	0	13. siRNA-SC-10 PSPC1-A488 DAPI IMPa2-A546 _aq_TileScan_001 (Stage 43 of 49)	00-u6Jvaftuddewbmo8ML3x2U
471143		Cell	0.000	1.000	325	8	siRNA-SC-10 PSPC1-A488 IMPa2-A546 DAPI 8C1-siRNA-IMP-a2-a4 V2.00	0	13. siRNA-SC-10 PSPC1-A488 DAPI IMPa2-A546 _aq_TileScan_001 (Stage 43 of 49)	00-u6Jvaftuddewbmo8ML3x2U
335131		Cell	0.000	1.000	326	9	siRNA-SC-10 PSPC1-A488 IMPa2-A546 DAPI 8C1-siRNA-IMP-a2-a4 V2.00	0	13. siRNA-SC-10 PSPC1-A488 DAPI IMPa2-A546 _aq_TileScan_001 (Stage 43 of 49)	00-u6Jvaftuddewbmo8ML3x2U
75895		Cell	0.000	1.000	327	10	siRNA-SC-10 PSPC1-A488 IMPa2-A546 DAPI 8C1-siRNA-IMP-a2-a4 V2.00	0	13. siRNA-SC-10 PSPC1-A488 DAPI IMPa2-A546 _aq_TileScan_001 (Stage 43 of 49)	00-u6Jvaftuddewbmo8ML3x2U
74666		Cell	0.000	1.000	328	11	siRNA-SC-10 PSPC1-A488 IMPa2-A546 DAPI 8C1-siRNA-IMP-a2-a4 V2.00	0	13. siRNA-SC-10 PSPC1-A488 DAPI IMPa2-A546 _aq_TileScan_001 (Stage 43 of 49)	00-u6Jvaftuddewbmo8ML3x2U
99736		Cell	0.000	1.000	329	12	siRNA-SC-10 PSPC1-A488 IMPa2-A546 DAPI 8C1-siRNA-IMP-a2-a4 V2.00	0	13. siRNA-SC-10 PSPC1-A488 DAPI IMPa2-A546 _aq_TileScan_001 (Stage 43 of 49)	00-u6Jvaftuddewbmo8ML3x2U
245713		Cell	0.000	1.000	330	0	siRNA-SC-10 PSPC1-A488 IMPa2-A546 DAPI 8C1-siRNA-IMP-a2-a4 V2.00	0	13. siRNA-SC-10 PSPC1-A488 DAPI IMPa2-A546 _ar_TileScan_001 (Stage 44 of 49)	00-C7exJc9ZeMtqFcbrAabLnP
509103		Cell	0.000	1.000	331	1	siRNA-SC-10 PSPC1-A488 IMPa2-A546 DAPI 8C1-siRNA-IMP-a2-a4 V2.00	0	13. siRNA-SC-10 PSPC1-A488 DAPI IMPa2-A546 _ar_TileScan_001 (Stage 44 of 49)	00-C7exJc9ZeMtqFcbrAabLnP
293409		Cell	0.000	1.000	332	2	siRNA-SC-10 PSPC1-A488 IMPa2-A546 DAPI 8C1-siRNA-IMP-a2-a4 V2.00	0	13. siRNA-SC-10 PSPC1-A488 DAPI IMPa2-A546 _ar_TileScan_001 (Stage 44 of 49)	00-C7exJc9ZeMtqFcbrAabLnP
123703		Cell	0.000	1.000	333	3	siRNA-SC-10 PSPC1-A488 IMPa2-A546 DAPI 8C1-siRNA-IMP-a2-a4 V2.00	0	13. siRNA-SC-10 PSPC1-A488 DAPI IMPa2-A546 _ar_TileScan_001 (Stage 44 of 49)	00-C7exJc9ZeMtqFcbrAabLnP
92555		Cell	0.000	1.000	334	4	siRNA-SC-10 PSPC1-A488 IMPa2-A546 DAPI 8C1-siRNA-IMP-a2-a4 V2.00	0	13. siRNA-SC-10 PSPC1-A488 DAPI IMPa2-A546 _ar_TileScan_001 (Stage 44 of 49)	00-C7exJc9ZeMtqFcbrAabLnP
146704		Cell	0.000	1.000	335	0	siRNA-SC-10 PSPC1-A488 IMPa2-A546 DAPI 8C1-siRNA-IMP-a2-a4 V2.00	0	13. siRNA-SC-10 PSPC1-A488 DAPI IMPa2-A546 _as_TileScan_001 (Stage 45 of 49)	00-W7pt39aZXkP54DGZiq8ah3
151504		Cell	0.000	1.000	336	1	siRNA-SC-10 PSPC1-A488 IMPa2-A546 DAPI 8C1-siRNA-IMP-a2-a4 V2.00	0	13. siRNA-SC-10 PSPC1-A488 DAPI IMPa2-A546 _as_TileScan_001 (Stage 45 of 49)	00-W7pt39aZXkP54DGZiq8ah3
752541		Cell	0.000	1.000	337	2	siRNA-SC-10 PSPC1-A488 IMPa2-A546 DAPI 8C1-siRNA-IMP-a2-a4 V2.00	0	13. siRNA-SC-10 PSPC1-A488 DAPI IMPa2-A546 _as_TileScan_001 (Stage 45 of 49)	00-W7pt39aZXkP54DGZiq8ah3
713786		Cell	0.000	1.000	338	3	siRNA-SC-10 PSPC1-A488 IMPa2-A546 DAPI 8C1-siRNA-IMP-a2-a4 V2.00	0	13. siRNA-SC-10 PSPC1-A488 DAPI IMPa2-A546 _as_TileScan_001 (Stage 45 of 49)	00-W7pt39aZXkP54DGZiq8ah3
302832		Cell	0.000	1.000	339	4	siRNA-SC-10 PSPC1-A488 IMPa2-A546 DAPI 8C1-siRNA-IMP-a2-a4 V2.00	0	13. siRNA-SC-10 PSPC1-A488 DAPI IMPa2-A546 _as_TileScan_001 (Stage 45 of 49)	00-W7pt39aZXkP54DGZiq8ah3
702834		Cell	0.000	1.000	340	5	siRNA-SC-10 PSPC1-A488 IMPa2-A546 DAPI 8C1-siRNA-IMP-a2-a4 V2.00	0	13. siRNA-SC-10 PSPC1-A488 DAPI IMPa2-A546 _as_TileScan_001 (Stage 45 of 49)	00-W7pt39aZXkP54DGZiq8ah3
553555		Cell	0.000	1.000	341	6	siRNA-SC-10 PSPC1-A488 IMPa2-A546 DAPI 8C1-siRNA-IMP-a2-a4 V2.00	0	13. siRNA-SC-10 PSPC1-A488 DAPI IMPa2-A546 _as_TileScan_001 (Stage 45 of 49)	00-W7pt39aZXkP54DGZiq8ah3
428612		Cell	0.000	1.000	342	7	siRNA-SC-10 PSPC1-A488 IMPa2-A546 DAPI 8C1-siRNA-IMP-a2-a4 V2.00	0	13. siRNA-SC-10 PSPC1-A488 DAPI IMPa2-A546 _as_TileScan_001 (Stage 45 of 49)	00-W7pt39aZXkP54DGZiq8ah3
42029		Cell	0.000	1.000	343	0	siRNA-SC-10 PSPC1-A488 IMPa2-A546 DAPI 8C1-siRNA-IMP-a2-a4 V2.00	0	13. siRNA-SC-10 PSPC1-A488 DAPI IMPa2-A546 _at_TileScan_001 (Stage 46 of 49)	00-BkZHwcPzNJejKqN3VSGMGV
65243		Cell	0.000	1.000	344	1	siRNA-SC-10 PSPC1-A488 IMPa2-A546 DAPI 8C1-siRNA-IMP-a2-a4 V2.00	0	13. siRNA-SC-10 PSPC1-A488 DAPI IMPa2-A546 _at_TileScan_001 (Stage 46 of 49)	00-BkZHwcPzNJejKqN3VSGMGV
179632		Cell	0.000	1.000	345	2	siRNA-SC-10 PSPC1-A488 IMPa2-A546 DAPI 8C1-siRNA-IMP-a2-a4 V2.00	0	13. siRNA-SC-10 PSPC1-A488 DAPI IMPa2-A546 _at_TileScan_001 (Stage 46 of 49)	00-BkZHwcPzNJejKqN3VSGMGV
211022		Cell	0.000	1.000	346	3	siRNA-SC-10 PSPC1-A488 IMPa2-A546 DAPI 8C1-siRNA-IMP-a2-a4 V2.00	0	13. siRNA-SC-10 PSPC1-A488 DAPI IMPa2-A546 _at_TileScan_001 (Stage 46 of 49)	00-BkZHwcPzNJejKqN3VSGMGV
295855		Cell	0.000	1.000	347	4	siRNA-SC-10 PSPC1-A488 IMPa2-A546 DAPI 8C1-siRNA-IMP-a2-a4 V2.00	0	13. siRNA-SC-10 PSPC1-A488 DAPI IMPa2-A546 _at_TileScan_001 (Stage 46 of 49)	00-BkZHwcPzNJejKqN3VSGMGV
239376		Cell	0.000	1.000	348	5	siRNA-SC-10 PSPC1-A488 IMPa2-A546 DAPI 8C1-siRNA-IMP-a2-a4 V2.00	0	13. siRNA-SC-10 PSPC1-A488 DAPI IMPa2-A546 _at_TileScan_001 (Stage 46 of 49)	00-BkZHwcPzNJejKqN3VSGMGV
245558		Cell	0.000	1.000	349	6	siRNA-SC-10 PSPC1-A488 IMPa2-A546 DAPI 8C1-siRNA-IMP-a2-a4 V2.00	0	13. siRNA-SC-10 PSPC1-A488 DAPI IMPa2-A546 _at_TileScan_001 (Stage 46 of 49)	00-BkZHwcPzNJejKqN3VSGMGV
505103		Cell	0.000	1.000	350	7	siRNA-SC-10 PSPC1-A488 IMPa2-A546 DAPI 8C1-siRNA-IMP-a2-a4 V2.00	0	13. siRNA-SC-10 PSPC1-A488 DAPI IMPa2-A546 _at_TileScan_001 (Stage 46 of 49)	00-BkZHwcPzNJejKqN3VSGMGV
181528		Cell	0.000	1.000	351	8	siRNA-SC-10 PSPC1-A488 IMPa2-A546 DAPI 8C1-siRNA-IMP-a2-a4 V2.00	0	13. siRNA-SC-10 PSPC1-A488 DAPI IMPa2-A546 _at_TileScan_001 (Stage 46 of 49)	00-BkZHwcPzNJejKqN3VSGMGV
296992		Cell	0.000	1.000	352	9	siRNA-SC-10 PSPC1-A488 IMPa2-A546 DAPI 8C1-siRNA-IMP-a2-a4 V2.00	0	13. siRNA-SC-10 PSPC1-A488 DAPI IMPa2-A546 _at_TileScan_001 (Stage 46 of 49)	00-BkZHwcPzNJejKqN3VSGMGV
288740		Cell	0.000	1.000	353	10	siRNA-SC-10 PSPC1-A488 IMPa2-A546 DAPI 8C1-siRNA-IMP-a2-a4 V2.00	0	13. siRNA-SC-10 PSPC1-A488 DAPI IMPa2-A546 _at_TileScan_001 (Stage 46 of 49)	00-BkZHwcPzNJejKqN3VSGMGV
617328		Cell	0.000	1.000	354	11	siRNA-SC-10 PSPC1-A488 IMPa2-A546 DAPI 8C1-siRNA-IMP-a2-a4 V2.00	0	13. siRNA-SC-10 PSPC1-A488 DAPI IMPa2-A546 _at_TileScan_001 (Stage 46 of 49)	00-BkZHwcPzNJejKqN3VSGMGV
287434		Cell	0.000	1.000	355	12	siRNA-SC-10 PSPC1-A488 IMPa2-A546 DAPI 8C1-siRNA-IMP-a2-a4 V2.00	0	13. siRNA-SC-10 PSPC1-A488 DAPI IMPa2-A546 _at_TileScan_001 (Stage 46 of 49)	00-BkZHwcPzNJejKqN3VSGMGV
101508		Cell	0.000	1.000	356	13	siRNA-SC-10 PSPC1-A488 IMPa2-A546 DAPI 8C1-siRNA-IMP-a2-a4 V2.00	0	13. siRNA-SC-10 PSPC1-A488 DAPI IMPa2-A546 _at_TileScan_001 (Stage 46 of 49)	00-BkZHwcPzNJejKqN3VSGMGV
43385		Cell	0.000	1.000	357	0	siRNA-SC-10 PSPC1-A488 IMPa2-A546 DAPI 8C1-siRNA-IMP-a2-a4 V2.00	0	13. siRNA-SC-10 PSPC1-A488 DAPI IMPa2-A546 _au_TileScan_001 (Stage 47 of 49)	00-6psDjrEcoL7ELTuzqmSFcP
329849		Cell	0.000	1.000	358	1	siRNA-SC-10 PSPC1-A488 IMPa2-A546 DAPI 8C1-siRNA-IMP-a2-a4 V2.00	0	13. siRNA-SC-10 PSPC1-A488 DAPI IMPa2-A546 _au_TileScan_001 (Stage 47 of 49)	00-6psDjrEcoL7ELTuzqmSFcP
105779		Cell	0.000	1.000	359	2	siRNA-SC-10 PSPC1-A488 IMPa2-A546 DAPI 8C1-siRNA-IMP-a2-a4 V2.00	0	13. siRNA-SC-10 PSPC1-A488 DAPI IMPa2-A546 _au_TileScan_001 (Stage 47 of 49)	00-6psDjrEcoL7ELTuzqmSFcP
420157		Cell	0.000	1.000	360	3	siRNA-SC-10 PSPC1-A488 IMPa2-A546 DAPI 8C1-siRNA-IMP-a2-a4 V2.00	0	13. siRNA-SC-10 PSPC1-A488 DAPI IMPa2-A546 _au_TileScan_001 (Stage 47 of 49)	00-6psDjrEcoL7ELTuzqmSFcP
276822		Cell	0.000	1.000	361	4	siRNA-SC-10 PSPC1-A488 IMPa2-A546 DAPI 8C1-siRNA-IMP-a2-a4 V2.00	0	13. siRNA-SC-10 PSPC1-A488 DAPI IMPa2-A546 _au_TileScan_001 (Stage 47 of 49)	00-6psDjrEcoL7ELTuzqmSFcP
84135		Cell	0.000	1.000	362	5	siRNA-SC-10 PSPC1-A488 IMPa2-A546 DAPI 8C1-siRNA-IMP-a2-a4 V2.00	0	13. siRNA-SC-10 PSPC1-A488 DAPI IMPa2-A546 _au_TileScan_001 (Stage 47 of 49)	00-6psDjrEcoL7ELTuzqmSFcP
100332		Cell	0.000	1.000	363	6	siRNA-SC-10 PSPC1-A488 IMPa2-A546 DAPI 8C1-siRNA-IMP-a2-a4 V2.00	0	13. siRNA-SC-10 PSPC1-A488 DAPI IMPa2-A546 _au_TileScan_001 (Stage 47 of 49)	00-6psDjrEcoL7ELTuzqmSFcP
195717		Cell	0.000	1.000	364	0	siRNA-SC-10 PSPC1-A488 IMPa2-A546 DAPI 8C1-siRNA-IMP-a2-a4 V2.00	0	13. siRNA-SC-10 PSPC1-A488 DAPI IMPa2-A546 _av_TileScan_001 (Stage 48 of 49)	00-2eRjTZRj4RyDnjm7rKf3Za
333355		Cell	0.000	1.000	365	1	siRNA-SC-10 PSPC1-A488 IMPa2-A546 DAPI 8C1-siRNA-IMP-a2-a4 V2.00	0	13. siRNA-SC-10 PSPC1-A488 DAPI IMPa2-A546 _av_TileScan_001 (Stage 48 of 49)	00-2eRjTZRj4RyDnjm7rKf3Za
113935		Cell	0.000	1.000	366	2	siRNA-SC-10 PSPC1-A488 IMPa2-A546 DAPI 8C1-siRNA-IMP-a2-a4 V2.00	0	13. siRNA-SC-10 PSPC1-A488 DAPI IMPa2-A546 _av_TileScan_001 (Stage 48 of 49)	00-2eRjTZRj4RyDnjm7rKf3Za
523700		Cell	0.000	1.000	367	3	siRNA-SC-10 PSPC1-A488 IMPa2-A546 DAPI 8C1-siRNA-IMP-a2-a4 V2.00	0	13. siRNA-SC-10 PSPC1-A488 DAPI IMPa2-A546 _av_TileScan_001 (Stage 48 of 49)	00-2eRjTZRj4RyDnjm7rKf3Za
525743		Cell	0.000	1.000	368	4	siRNA-SC-10 PSPC1-A488 IMPa2-A546 DAPI 8C1-siRNA-IMP-a2-a4 V2.00	0	13. siRNA-SC-10 PSPC1-A488 DAPI IMPa2-A546 _av_TileScan_001 (Stage 48 of 49)	00-2eRjTZRj4RyDnjm7rKf3Za
168947		Cell	0.000	1.000	369	5	siRNA-SC-10 PSPC1-A488 IMPa2-A546 DAPI 8C1-siRNA-IMP-a2-a4 V2.00	0	13. siRNA-SC-10 PSPC1-A488 DAPI IMPa2-A546 _av_TileScan_001 (Stage 48 of 49)	00-2eRjTZRj4RyDnjm7rKf3Za
98041		Cell	0.000	1.000	370	6	siRNA-SC-10 PSPC1-A488 IMPa2-A546 DAPI 8C1-siRNA-IMP-a2-a4 V2.00	0	13. siRNA-SC-10 PSPC1-A488 DAPI IMPa2-A546 _av_TileScan_001 (Stage 48 of 49)	00-2eRjTZRj4RyDnjm7rKf3Za
405065		Cell	0.000	1.000	371	7	siRNA-SC-10 PSPC1-A488 IMPa2-A546 DAPI 8C1-siRNA-IMP-a2-a4 V2.00	0	13. siRNA-SC-10 PSPC1-A488 DAPI IMPa2-A546 _av_TileScan_001 (Stage 48 of 49)	00-2eRjTZRj4RyDnjm7rKf3Za
436841		Cell	0.000	1.000	372	8	siRNA-SC-10 PSPC1-A488 IMPa2-A546 DAPI 8C1-siRNA-IMP-a2-a4 V2.00	0	13. siRNA-SC-10 PSPC1-A488 DAPI IMPa2-A546 _av_TileScan_001 (Stage 48 of 49)	00-2eRjTZRj4RyDnjm7rKf3Za
241720		Cell	0.000	1.000	373	9	siRNA-SC-10 PSPC1-A488 IMPa2-A546 DAPI 8C1-siRNA-IMP-a2-a4 V2.00	0	13. siRNA-SC-10 PSPC1-A488 DAPI IMPa2-A546 _av_TileScan_001 (Stage 48 of 49)	00-2eRjTZRj4RyDnjm7rKf3Za
152008		Cell	0.000	1.000	374	10	siRNA-SC-10 PSPC1-A488 IMPa2-A546 DAPI 8C1-siRNA-IMP-a2-a4 V2.00	0	13. siRNA-SC-10 PSPC1-A488 DAPI IMPa2-A546 _av_TileScan_001 (Stage 48 of 49)	00-2eRjTZRj4RyDnjm7rKf3Za
76716		Cell	0.000	1.000	375	11	siRNA-SC-10 PSPC1-A488 IMPa2-A546 DAPI 8C1-siRNA-IMP-a2-a4 V2.00	0	13. siRNA-SC-10 PSPC1-A488 DAPI IMPa2-A546 _av_TileScan_001 (Stage 48 of 49)	00-2eRjTZRj4RyDnjm7rKf3Za
139342		Cell	0.000	1.000	376	0	siRNA-SC-10 PSPC1-A488 IMPa2-A546 DAPI 8C1-siRNA-IMP-a2-a4 V2.00	0	13. siRNA-SC-10 PSPC1-A488 DAPI IMPa2-A546 _aw_TileScan_001 (Stage 49 of 49)	00-TwW6Ck7pXFYsncXSJ9GPq6
337091		Cell	0.000	1.000	377	1	siRNA-SC-10 PSPC1-A488 IMPa2-A546 DAPI 8C1-siRNA-IMP-a2-a4 V2.00	0	13. siRNA-SC-10 PSPC1-A488 DAPI IMPa2-A546 _aw_TileScan_001 (Stage 49 of 49)	00-TwW6Ck7pXFYsncXSJ9GPq6
229961		Cell	0.000	1.000	378	2	siRNA-SC-10 PSPC1-A488 IMPa2-A546 DAPI 8C1-siRNA-IMP-a2-a4 V2.00	0	13. siRNA-SC-10 PSPC1-A488 DAPI IMPa2-A546 _aw_TileScan_001 (Stage 49 of 49)	00-TwW6Ck7pXFYsncXSJ9GPq6
277279		Cell	0.000	1.000	379	3	siRNA-SC-10 PSPC1-A488 IMPa2-A546 DAPI 8C1-siRNA-IMP-a2-a4 V2.00	0	13. siRNA-SC-10 PSPC1-A488 DAPI IMPa2-A546 _aw_TileScan_001 (Stage 49 of 49)	00-TwW6Ck7pXFYsncXSJ9GPq6
413454		Cell	0.000	1.000	380	4	siRNA-SC-10 PSPC1-A488 IMPa2-A546 DAPI 8C1-siRNA-IMP-a2-a4 V2.00	0	13. siRNA-SC-10 PSPC1-A488 DAPI IMPa2-A546 _aw_TileScan_001 (Stage 49 of 49)	00-TwW6Ck7pXFYsncXSJ9GPq6
173858		Cell	0.000	1.000	381	5	siRNA-SC-10 PSPC1-A488 IMPa2-A546 DAPI 8C1-siRNA-IMP-a2-a4 V2.00	0	13. siRNA-SC-10 PSPC1-A488 DAPI IMPa2-A546 _aw_TileScan_001 (Stage 49 of 49)	00-TwW6Ck7pXFYsncXSJ9GPq6
447144		Cell	0.000	1.000	382	6	siRNA-SC-10 PSPC1-A488 IMPa2-A546 DAPI 8C1-siRNA-IMP-a2-a4 V2.00	0	13. siRNA-SC-10 PSPC1-A488 DAPI IMPa2-A546 _aw_TileScan_001 (Stage 49 of 49)	00-TwW6Ck7pXFYsncXSJ9GPq6
519809		Cell	0.000	1.000	383	7	siRNA-SC-10 PSPC1-A488 IMPa2-A546 DAPI 8C1-siRNA-IMP-a2-a4 V2.00	0	13. siRNA-SC-10 PSPC1-A488 DAPI IMPa2-A546 _aw_TileScan_001 (Stage 49 of 49)	00-TwW6Ck7pXFYsncXSJ9GPq6
71093		Cell	0.000	1.000	384	8	siRNA-SC-10 PSPC1-A488 IMPa2-A546 DAPI 8C1-siRNA-IMP-a2-a4 V2.00	0	13. siRNA-SC-10 PSPC1-A488 DAPI IMPa2-A546 _aw_TileScan_001 (Stage 49 of 49)	00-TwW6Ck7pXFYsncXSJ9GPq6
34335		Cell	0.000	1.000	385	9	siRNA-SC-10 PSPC1-A488 IMPa2-A546 DAPI 8C1-siRNA-IMP-a2-a4 V2.00	0	13. siRNA-SC-10 PSPC1-A488 DAPI IMPa2-A546 _aw_TileScan_001 (Stage 49 of 49)	00-TwW6Ck7pXFYsncXSJ9GPq6
190204		Cell	0.000	1.000	386	10	siRNA-SC-10 PSPC1-A488 IMPa2-A546 DAPI 8C1-siRNA-IMP-a2-a4 V2.00	0	13. siRNA-SC-10 PSPC1-A488 DAPI IMPa2-A546 _aw_TileScan_001 (Stage 49 of 49)	00-TwW6Ck7pXFYsncXSJ9GPq6
319820		Cell	0.000	1.000	387	11	siRNA-SC-10 PSPC1-A488 IMPa2-A546 DAPI 8C1-siRNA-IMP-a2-a4 V2.00	0	13. siRNA-SC-10 PSPC1-A488 DAPI IMPa2-A546 _aw_TileScan_001 (Stage 49 of 49)	00-TwW6Ck7pXFYsncXSJ9GPq6
464348		Cell	0.000	1.000	388	12	siRNA-SC-10 PSPC1-A488 IMPa2-A546 DAPI 8C1-siRNA-IMP-a2-a4 V2.00	0	13. siRNA-SC-10 PSPC1-A488 DAPI IMPa2-A546 _aw_TileScan_001 (Stage 49 of 49)	00-TwW6Ck7pXFYsncXSJ9GPq6
407829		Cell	0.000	1.000	389	13	siRNA-SC-10 PSPC1-A488 IMPa2-A546 DAPI 8C1-siRNA-IMP-a2-a4 V2.00	0	13. siRNA-SC-10 PSPC1-A488 DAPI IMPa2-A546 _aw_TileScan_001 (Stage 49 of 49)	00-TwW6Ck7pXFYsncXSJ9GPq6
268822		Cell	0.000	1.000	390	14	siRNA-SC-10 PSPC1-A488 IMPa2-A546 DAPI 8C1-siRNA-IMP-a2-a4 V2.00	0	13. siRNA-SC-10 PSPC1-A488 DAPI IMPa2-A546 _aw_TileScan_001 (Stage 49 of 49)	00-TwW6Ck7pXFYsncXSJ9GPq6
181187		Cell	0.000	1.000	391	15	siRNA-SC-10 PSPC1-A488 IMPa2-A546 DAPI 8C1-siRNA-IMP-a2-a4 V2.00	0	13. siRNA-SC-10 PSPC1-A488 DAPI IMPa2-A546 _aw_TileScan_001 (Stage 49 of 49)	00-TwW6Ck7pXFYsncXSJ9GPq6
177868		Cell	0.000	1.000	392	16	siRNA-SC-10 PSPC1-A488 IMPa2-A546 DAPI 8C1-siRNA-IMP-a2-a4 V2.00	0	13. siRNA-SC-10 PSPC1-A488 DAPI IMPa2-A546 _aw_TileScan_001 (Stage 49 of 49)	00-TwW6Ck7pXFYsncXSJ9GPq6
69778		Cell	0.000	1.000	393	17	siRNA-SC-10 PSPC1-A488 IMPa2-A546 DAPI 8C1-siRNA-IMP-a2-a4 V2.00	0	13. siRNA-SC-10 PSPC1-A488 DAPI IMPa2-A546 _aw_TileScan_001 (Stage 49 of 49)	00-TwW6Ck7pXFYsncXSJ9GPq6
345842		Cell	0.000	1.000	394	18	siRNA-SC-10 PSPC1-A488 IMPa2-A546 DAPI 8C1-siRNA-IMP-a2-a4 V2.00	0	13. siRNA-SC-10 PSPC1-A488 DAPI IMPa2-A546 _aw_TileScan_001 (Stage 49 of 49)	00-TwW6Ck7pXFYsncXSJ9GPq6
58281		Cell	0.000	1.000	395	0	siRNA-SC-10 PSPC1-A488 IMPa2-A546 DAPI 8C1-siRNA-IMP-a2-a4 V2.00	0	13. siRNA-SC-10 PSPC1-A488 DAPI IMPa2-A546 _b_TileScan_001 (Stage 2 of 49)	00-GmLrzBwX6B3FxHZ9XF34HE
397233		Cell	0.000	1.000	396	1	siRNA-SC-10 PSPC1-A488 IMPa2-A546 DAPI 8C1-siRNA-IMP-a2-a4 V2.00	0	13. siRNA-SC-10 PSPC1-A488 DAPI IMPa2-A546 _b_TileScan_001 (Stage 2 of 49)	00-GmLrzBwX6B3FxHZ9XF34HE
387820		Cell	0.000	1.000	397	2	siRNA-SC-10 PSPC1-A488 IMPa2-A546 DAPI 8C1-siRNA-IMP-a2-a4 V2.00	0	13. siRNA-SC-10 PSPC1-A488 DAPI IMPa2-A546 _b_TileScan_001 (Stage 2 of 49)	00-GmLrzBwX6B3FxHZ9XF34HE
452123		Cell	0.000	1.000	398	3	siRNA-SC-10 PSPC1-A488 IMPa2-A546 DAPI 8C1-siRNA-IMP-a2-a4 V2.00	0	13. siRNA-SC-10 PSPC1-A488 DAPI IMPa2-A546 _b_TileScan_001 (Stage 2 of 49)	00-GmLrzBwX6B3FxHZ9XF34HE
502459		Cell	0.000	1.000	399	4	siRNA-SC-10 PSPC1-A488 IMPa2-A546 DAPI 8C1-siRNA-IMP-a2-a4 V2.00	0	13. siRNA-SC-10 PSPC1-A488 DAPI IMPa2-A546 _b_TileScan_001 (Stage 2 of 49)	00-GmLrzBwX6B3FxHZ9XF34HE
790446		Cell	0.000	1.000	400	5	siRNA-SC-10 PSPC1-A488 IMPa2-A546 DAPI 8C1-siRNA-IMP-a2-a4 V2.00	0	13. siRNA-SC-10 PSPC1-A488 DAPI IMPa2-A546 _b_TileScan_001 (Stage 2 of 49)	00-GmLrzBwX6B3FxHZ9XF34HE
67362		Cell	0.000	1.000	401	6	siRNA-SC-10 PSPC1-A488 IMPa2-A546 DAPI 8C1-siRNA-IMP-a2-a4 V2.00	0	13. siRNA-SC-10 PSPC1-A488 DAPI IMPa2-A546 _b_TileScan_001 (Stage 2 of 49)	00-GmLrzBwX6B3FxHZ9XF34HE
71497		Cell	0.000	1.000	402	7	siRNA-SC-10 PSPC1-A488 IMPa2-A546 DAPI 8C1-siRNA-IMP-a2-a4 V2.00	0	13. siRNA-SC-10 PSPC1-A488 DAPI IMPa2-A546 _b_TileScan_001 (Stage 2 of 49)	00-GmLrzBwX6B3FxHZ9XF34HE
117742		Cell	0.000	1.000	403	8	siRNA-SC-10 PSPC1-A488 IMPa2-A546 DAPI 8C1-siRNA-IMP-a2-a4 V2.00	0	13. siRNA-SC-10 PSPC1-A488 DAPI IMPa2-A546 _b_TileScan_001 (Stage 2 of 49)	00-GmLrzBwX6B3FxHZ9XF34HE
699122		Cell	0.000	1.000	404	9	siRNA-SC-10 PSPC1-A488 IMPa2-A546 DAPI 8C1-siRNA-IMP-a2-a4 V2.00	0	13. siRNA-SC-10 PSPC1-A488 DAPI IMPa2-A546 _b_TileScan_001 (Stage 2 of 49)	00-GmLrzBwX6B3FxHZ9XF34HE
197900		Cell	0.000	1.000	405	0	siRNA-SC-10 PSPC1-A488 IMPa2-A546 DAPI 8C1-siRNA-IMP-a2-a4 V2.00	0	13. siRNA-SC-10 PSPC1-A488 DAPI IMPa2-A546 _c_TileScan_001 (Stage 3 of 49)	00-n8qwDhzAhP4urMy7gVk8vg
182970		Cell	0.000	1.000	406	1	siRNA-SC-10 PSPC1-A488 IMPa2-A546 DAPI 8C1-siRNA-IMP-a2-a4 V2.00	0	13. siRNA-SC-10 PSPC1-A488 DAPI IMPa2-A546 _c_TileScan_001 (Stage 3 of 49)	00-n8qwDhzAhP4urMy7gVk8vg
322959		Cell	0.000	1.000	407	2	siRNA-SC-10 PSPC1-A488 IMPa2-A546 DAPI 8C1-siRNA-IMP-a2-a4 V2.00	0	13. siRNA-SC-10 PSPC1-A488 DAPI IMPa2-A546 _c_TileScan_001 (Stage 3 of 49)	00-n8qwDhzAhP4urMy7gVk8vg
381202		Cell	0.000	1.000	408	3	siRNA-SC-10 PSPC1-A488 IMPa2-A546 DAPI 8C1-siRNA-IMP-a2-a4 V2.00	0	13. siRNA-SC-10 PSPC1-A488 DAPI IMPa2-A546 _c_TileScan_001 (Stage 3 of 49)	00-n8qwDhzAhP4urMy7gVk8vg
477186		Cell	0.000	1.000	409	4	siRNA-SC-10 PSPC1-A488 IMPa2-A546 DAPI 8C1-siRNA-IMP-a2-a4 V2.00	0	13. siRNA-SC-10 PSPC1-A488 DAPI IMPa2-A546 _c_TileScan_001 (Stage 3 of 49)	00-n8qwDhzAhP4urMy7gVk8vg
190606		Cell	0.000	1.000	410	5	siRNA-SC-10 PSPC1-A488 IMPa2-A546 DAPI 8C1-siRNA-IMP-a2-a4 V2.00	0	13. siRNA-SC-10 PSPC1-A488 DAPI IMPa2-A546 _c_TileScan_001 (Stage 3 of 49)	00-n8qwDhzAhP4urMy7gVk8vg
79773		Cell	0.000	1.000	411	6	siRNA-SC-10 PSPC1-A488 IMPa2-A546 DAPI 8C1-siRNA-IMP-a2-a4 V2.00	0	13. siRNA-SC-10 PSPC1-A488 DAPI IMPa2-A546 _c_TileScan_001 (Stage 3 of 49)	00-n8qwDhzAhP4urMy7gVk8vg
793924		Cell	0.000	1.000	412	0	siRNA-SC-10 PSPC1-A488 IMPa2-A546 DAPI 8C1-siRNA-IMP-a2-a4 V2.00	0	13. siRNA-SC-10 PSPC1-A488 DAPI IMPa2-A546 _d_TileScan_001 (Stage 4 of 49)	00-6yPrwd58uMNUAt23FNP7fH
319798		Cell	0.000	1.000	413	1	siRNA-SC-10 PSPC1-A488 IMPa2-A546 DAPI 8C1-siRNA-IMP-a2-a4 V2.00	0	13. siRNA-SC-10 PSPC1-A488 DAPI IMPa2-A546 _d_TileScan_001 (Stage 4 of 49)	00-6yPrwd58uMNUAt23FNP7fH
278626		Cell	0.000	1.000	414	2	siRNA-SC-10 PSPC1-A488 IMPa2-A546 DAPI 8C1-siRNA-IMP-a2-a4 V2.00	0	13. siRNA-SC-10 PSPC1-A488 DAPI IMPa2-A546 _d_TileScan_001 (Stage 4 of 49)	00-6yPrwd58uMNUAt23FNP7fH
252163		Cell	0.000	1.000	415	3	siRNA-SC-10 PSPC1-A488 IMPa2-A546 DAPI 8C1-siRNA-IMP-a2-a4 V2.00	0	13. siRNA-SC-10 PSPC1-A488 DAPI IMPa2-A546 _d_TileScan_001 (Stage 4 of 49)	00-6yPrwd58uMNUAt23FNP7fH
45730		Cell	0.000	1.000	416	4	siRNA-SC-10 PSPC1-A488 IMPa2-A546 DAPI 8C1-siRNA-IMP-a2-a4 V2.00	0	13. siRNA-SC-10 PSPC1-A488 DAPI IMPa2-A546 _d_TileScan_001 (Stage 4 of 49)	00-6yPrwd58uMNUAt23FNP7fH
198880		Cell	0.000	1.000	417	5	siRNA-SC-10 PSPC1-A488 IMPa2-A546 DAPI 8C1-siRNA-IMP-a2-a4 V2.00	0	13. siRNA-SC-10 PSPC1-A488 DAPI IMPa2-A546 _d_TileScan_001 (Stage 4 of 49)	00-6yPrwd58uMNUAt23FNP7fH
375309		Cell	0.000	1.000	418	6	siRNA-SC-10 PSPC1-A488 IMPa2-A546 DAPI 8C1-siRNA-IMP-a2-a4 V2.00	0	13. siRNA-SC-10 PSPC1-A488 DAPI IMPa2-A546 _d_TileScan_001 (Stage 4 of 49)	00-6yPrwd58uMNUAt23FNP7fH
834714		Cell	0.000	1.000	419	7	siRNA-SC-10 PSPC1-A488 IMPa2-A546 DAPI 8C1-siRNA-IMP-a2-a4 V2.00	0	13. siRNA-SC-10 PSPC1-A488 DAPI IMPa2-A546 _d_TileScan_001 (Stage 4 of 49)	00-6yPrwd58uMNUAt23FNP7fH
40788		Cell	0.000	1.000	420	8	siRNA-SC-10 PSPC1-A488 IMPa2-A546 DAPI 8C1-siRNA-IMP-a2-a4 V2.00	0	13. siRNA-SC-10 PSPC1-A488 DAPI IMPa2-A546 _d_TileScan_001 (Stage 4 of 49)	00-6yPrwd58uMNUAt23FNP7fH
392263		Cell	0.000	1.000	421	9	siRNA-SC-10 PSPC1-A488 IMPa2-A546 DAPI 8C1-siRNA-IMP-a2-a4 V2.00	0	13. siRNA-SC-10 PSPC1-A488 DAPI IMPa2-A546 _d_TileScan_001 (Stage 4 of 49)	00-6yPrwd58uMNUAt23FNP7fH
400324		Cell	0.000	1.000	422	10	siRNA-SC-10 PSPC1-A488 IMPa2-A546 DAPI 8C1-siRNA-IMP-a2-a4 V2.00	0	13. siRNA-SC-10 PSPC1-A488 DAPI IMPa2-A546 _d_TileScan_001 (Stage 4 of 49)	00-6yPrwd58uMNUAt23FNP7fH
178875		Cell	0.000	1.000	423	11	siRNA-SC-10 PSPC1-A488 IMPa2-A546 DAPI 8C1-siRNA-IMP-a2-a4 V2.00	0	13. siRNA-SC-10 PSPC1-A488 DAPI IMPa2-A546 _d_TileScan_001 (Stage 4 of 49)	00-6yPrwd58uMNUAt23FNP7fH
56741		Cell	0.000	1.000	424	0	siRNA-SC-10 PSPC1-A488 IMPa2-A546 DAPI 8C1-siRNA-IMP-a2-a4 V2.00	0	13. siRNA-SC-10 PSPC1-A488 DAPI IMPa2-A546 _e_TileScan_001 (Stage 5 of 49)	00-i6Un9Sb6JSz3a4HhLAHUB5
134620		Cell	0.000	1.000	425	1	siRNA-SC-10 PSPC1-A488 IMPa2-A546 DAPI 8C1-siRNA-IMP-a2-a4 V2.00	0	13. siRNA-SC-10 PSPC1-A488 DAPI IMPa2-A546 _e_TileScan_001 (Stage 5 of 49)	00-i6Un9Sb6JSz3a4HhLAHUB5
133811		Cell	0.000	1.000	426	2	siRNA-SC-10 PSPC1-A488 IMPa2-A546 DAPI 8C1-siRNA-IMP-a2-a4 V2.00	0	13. siRNA-SC-10 PSPC1-A488 DAPI IMPa2-A546 _e_TileScan_001 (Stage 5 of 49)	00-i6Un9Sb6JSz3a4HhLAHUB5
459972		Cell	0.000	1.000	427	3	siRNA-SC-10 PSPC1-A488 IMPa2-A546 DAPI 8C1-siRNA-IMP-a2-a4 V2.00	0	13. siRNA-SC-10 PSPC1-A488 DAPI IMPa2-A546 _e_TileScan_001 (Stage 5 of 49)	00-i6Un9Sb6JSz3a4HhLAHUB5
295838		Cell	0.000	1.000	428	4	siRNA-SC-10 PSPC1-A488 IMPa2-A546 DAPI 8C1-siRNA-IMP-a2-a4 V2.00	0	13. siRNA-SC-10 PSPC1-A488 DAPI IMPa2-A546 _e_TileScan_001 (Stage 5 of 49)	00-i6Un9Sb6JSz3a4HhLAHUB5
206167		Cell	0.000	1.000	429	5	siRNA-SC-10 PSPC1-A488 IMPa2-A546 DAPI 8C1-siRNA-IMP-a2-a4 V2.00	0	13. siRNA-SC-10 PSPC1-A488 DAPI IMPa2-A546 _e_TileScan_001 (Stage 5 of 49)	00-i6Un9Sb6JSz3a4HhLAHUB5
411223		Cell	0.000	1.000	430	6	siRNA-SC-10 PSPC1-A488 IMPa2-A546 DAPI 8C1-siRNA-IMP-a2-a4 V2.00	0	13. siRNA-SC-10 PSPC1-A488 DAPI IMPa2-A546 _e_TileScan_001 (Stage 5 of 49)	00-i6Un9Sb6JSz3a4HhLAHUB5
105300		Cell	0.000	1.000	431	7	siRNA-SC-10 PSPC1-A488 IMPa2-A546 DAPI 8C1-siRNA-IMP-a2-a4 V2.00	0	13. siRNA-SC-10 PSPC1-A488 DAPI IMPa2-A546 _e_TileScan_001 (Stage 5 of 49)	00-i6Un9Sb6JSz3a4HhLAHUB5
208139		Cell	0.000	1.000	432	8	siRNA-SC-10 PSPC1-A488 IMPa2-A546 DAPI 8C1-siRNA-IMP-a2-a4 V2.00	0	13. siRNA-SC-10 PSPC1-A488 DAPI IMPa2-A546 _e_TileScan_001 (Stage 5 of 49)	00-i6Un9Sb6JSz3a4HhLAHUB5
693750		Cell	0.000	1.000	433	9	siRNA-SC-10 PSPC1-A488 IMPa2-A546 DAPI 8C1-siRNA-IMP-a2-a4 V2.00	0	13. siRNA-SC-10 PSPC1-A488 DAPI IMPa2-A546 _e_TileScan_001 (Stage 5 of 49)	00-i6Un9Sb6JSz3a4HhLAHUB5
140400		Cell	0.000	1.000	434	10	siRNA-SC-10 PSPC1-A488 IMPa2-A546 DAPI 8C1-siRNA-IMP-a2-a4 V2.00	0	13. siRNA-SC-10 PSPC1-A488 DAPI IMPa2-A546 _e_TileScan_001 (Stage 5 of 49)	00-i6Un9Sb6JSz3a4HhLAHUB5
47753		Cell	0.000	1.000	435	11	siRNA-SC-10 PSPC1-A488 IMPa2-A546 DAPI 8C1-siRNA-IMP-a2-a4 V2.00	0	13. siRNA-SC-10 PSPC1-A488 DAPI IMPa2-A546 _e_TileScan_001 (Stage 5 of 49)	00-i6Un9Sb6JSz3a4HhLAHUB5
54775		Cell	0.000	1.000	436	12	siRNA-SC-10 PSPC1-A488 IMPa2-A546 DAPI 8C1-siRNA-IMP-a2-a4 V2.00	0	13. siRNA-SC-10 PSPC1-A488 DAPI IMPa2-A546 _e_TileScan_001 (Stage 5 of 49)	00-i6Un9Sb6JSz3a4HhLAHUB5
186327		Cell	0.000	1.000	437	13	siRNA-SC-10 PSPC1-A488 IMPa2-A546 DAPI 8C1-siRNA-IMP-a2-a4 V2.00	0	13. siRNA-SC-10 PSPC1-A488 DAPI IMPa2-A546 _e_TileScan_001 (Stage 5 of 49)	00-i6Un9Sb6JSz3a4HhLAHUB5
171208		Cell	0.000	1.000	438	14	siRNA-SC-10 PSPC1-A488 IMPa2-A546 DAPI 8C1-siRNA-IMP-a2-a4 V2.00	0	13. siRNA-SC-10 PSPC1-A488 DAPI IMPa2-A546 _e_TileScan_001 (Stage 5 of 49)	00-i6Un9Sb6JSz3a4HhLAHUB5
152387		Cell	0.000	1.000	439	15	siRNA-SC-10 PSPC1-A488 IMPa2-A546 DAPI 8C1-siRNA-IMP-a2-a4 V2.00	0	13. siRNA-SC-10 PSPC1-A488 DAPI IMPa2-A546 _e_TileScan_001 (Stage 5 of 49)	00-i6Un9Sb6JSz3a4HhLAHUB5
282709		Cell	0.000	1.000	440	16	siRNA-SC-10 PSPC1-A488 IMPa2-A546 DAPI 8C1-siRNA-IMP-a2-a4 V2.00	0	13. siRNA-SC-10 PSPC1-A488 DAPI IMPa2-A546 _e_TileScan_001 (Stage 5 of 49)	00-i6Un9Sb6JSz3a4HhLAHUB5
54656		Cell	0.000	1.000	441	17	siRNA-SC-10 PSPC1-A488 IMPa2-A546 DAPI 8C1-siRNA-IMP-a2-a4 V2.00	0	13. siRNA-SC-10 PSPC1-A488 DAPI IMPa2-A546 _e_TileScan_001 (Stage 5 of 49)	00-i6Un9Sb6JSz3a4HhLAHUB5
446619		Cell	0.000	1.000	442	18	siRNA-SC-10 PSPC1-A488 IMPa2-A546 DAPI 8C1-siRNA-IMP-a2-a4 V2.00	0	13. siRNA-SC-10 PSPC1-A488 DAPI IMPa2-A546 _e_TileScan_001 (Stage 5 of 49)	00-i6Un9Sb6JSz3a4HhLAHUB5
75136		Cell	0.000	1.000	443	0	siRNA-SC-10 PSPC1-A488 IMPa2-A546 DAPI 8C1-siRNA-IMP-a2-a4 V2.00	0	13. siRNA-SC-10 PSPC1-A488 DAPI IMPa2-A546 _f_TileScan_001 (Stage 6 of 49)	00-qgg3WRpesmcLJMGqTCHvAZ
135779		Cell	0.000	1.000	444	1	siRNA-SC-10 PSPC1-A488 IMPa2-A546 DAPI 8C1-siRNA-IMP-a2-a4 V2.00	0	13. siRNA-SC-10 PSPC1-A488 DAPI IMPa2-A546 _f_TileScan_001 (Stage 6 of 49)	00-qgg3WRpesmcLJMGqTCHvAZ
279677		Cell	0.000	1.000	445	2	siRNA-SC-10 PSPC1-A488 IMPa2-A546 DAPI 8C1-siRNA-IMP-a2-a4 V2.00	0	13. siRNA-SC-10 PSPC1-A488 DAPI IMPa2-A546 _f_TileScan_001 (Stage 6 of 49)	00-qgg3WRpesmcLJMGqTCHvAZ
687531		Cell	0.000	1.000	446	3	siRNA-SC-10 PSPC1-A488 IMPa2-A546 DAPI 8C1-siRNA-IMP-a2-a4 V2.00	0	13. siRNA-SC-10 PSPC1-A488 DAPI IMPa2-A546 _f_TileScan_001 (Stage 6 of 49)	00-qgg3WRpesmcLJMGqTCHvAZ
281205		Cell	0.000	1.000	447	4	siRNA-SC-10 PSPC1-A488 IMPa2-A546 DAPI 8C1-siRNA-IMP-a2-a4 V2.00	0	13. siRNA-SC-10 PSPC1-A488 DAPI IMPa2-A546 _f_TileScan_001 (Stage 6 of 49)	00-qgg3WRpesmcLJMGqTCHvAZ
83642		Cell	0.000	1.000	448	5	siRNA-SC-10 PSPC1-A488 IMPa2-A546 DAPI 8C1-siRNA-IMP-a2-a4 V2.00	0	13. siRNA-SC-10 PSPC1-A488 DAPI IMPa2-A546 _f_TileScan_001 (Stage 6 of 49)	00-qgg3WRpesmcLJMGqTCHvAZ
497707		Cell	0.000	1.000	449	6	siRNA-SC-10 PSPC1-A488 IMPa2-A546 DAPI 8C1-siRNA-IMP-a2-a4 V2.00	0	13. siRNA-SC-10 PSPC1-A488 DAPI IMPa2-A546 _f_TileScan_001 (Stage 6 of 49)	00-qgg3WRpesmcLJMGqTCHvAZ
216603		Cell	0.000	1.000	450	7	siRNA-SC-10 PSPC1-A488 IMPa2-A546 DAPI 8C1-siRNA-IMP-a2-a4 V2.00	0	13. siRNA-SC-10 PSPC1-A488 DAPI IMPa2-A546 _f_TileScan_001 (Stage 6 of 49)	00-qgg3WRpesmcLJMGqTCHvAZ
433456		Cell	0.000	1.000	451	8	siRNA-SC-10 PSPC1-A488 IMPa2-A546 DAPI 8C1-siRNA-IMP-a2-a4 V2.00	0	13. siRNA-SC-10 PSPC1-A488 DAPI IMPa2-A546 _f_TileScan_001 (Stage 6 of 49)	00-qgg3WRpesmcLJMGqTCHvAZ
305548		Cell	0.000	1.000	452	9	siRNA-SC-10 PSPC1-A488 IMPa2-A546 DAPI 8C1-siRNA-IMP-a2-a4 V2.00	0	13. siRNA-SC-10 PSPC1-A488 DAPI IMPa2-A546 _f_TileScan_001 (Stage 6 of 49)	00-qgg3WRpesmcLJMGqTCHvAZ
62987		Cell	0.000	1.000	453	10	siRNA-SC-10 PSPC1-A488 IMPa2-A546 DAPI 8C1-siRNA-IMP-a2-a4 V2.00	0	13. siRNA-SC-10 PSPC1-A488 DAPI IMPa2-A546 _f_TileScan_001 (Stage 6 of 49)	00-qgg3WRpesmcLJMGqTCHvAZ
91210		Cell	0.000	1.000	454	11	siRNA-SC-10 PSPC1-A488 IMPa2-A546 DAPI 8C1-siRNA-IMP-a2-a4 V2.00	0	13. siRNA-SC-10 PSPC1-A488 DAPI IMPa2-A546 _f_TileScan_001 (Stage 6 of 49)	00-qgg3WRpesmcLJMGqTCHvAZ
218628		Cell	0.000	1.000	455	12	siRNA-SC-10 PSPC1-A488 IMPa2-A546 DAPI 8C1-siRNA-IMP-a2-a4 V2.00	0	13. siRNA-SC-10 PSPC1-A488 DAPI IMPa2-A546 _f_TileScan_001 (Stage 6 of 49)	00-qgg3WRpesmcLJMGqTCHvAZ
209577		Cell	0.000	1.000	456	13	siRNA-SC-10 PSPC1-A488 IMPa2-A546 DAPI 8C1-siRNA-IMP-a2-a4 V2.00	0	13. siRNA-SC-10 PSPC1-A488 DAPI IMPa2-A546 _f_TileScan_001 (Stage 6 of 49)	00-qgg3WRpesmcLJMGqTCHvAZ
231147		Cell	0.000	1.000	457	14	siRNA-SC-10 PSPC1-A488 IMPa2-A546 DAPI 8C1-siRNA-IMP-a2-a4 V2.00	0	13. siRNA-SC-10 PSPC1-A488 DAPI IMPa2-A546 _f_TileScan_001 (Stage 6 of 49)	00-qgg3WRpesmcLJMGqTCHvAZ
40526		Cell	0.000	1.000	458	15	siRNA-SC-10 PSPC1-A488 IMPa2-A546 DAPI 8C1-siRNA-IMP-a2-a4 V2.00	0	13. siRNA-SC-10 PSPC1-A488 DAPI IMPa2-A546 _f_TileScan_001 (Stage 6 of 49)	00-qgg3WRpesmcLJMGqTCHvAZ
333903		Cell	0.000	1.000	459	16	siRNA-SC-10 PSPC1-A488 IMPa2-A546 DAPI 8C1-siRNA-IMP-a2-a4 V2.00	0	13. siRNA-SC-10 PSPC1-A488 DAPI IMPa2-A546 _f_TileScan_001 (Stage 6 of 49)	00-qgg3WRpesmcLJMGqTCHvAZ
294071		Cell	0.000	1.000	460	17	siRNA-SC-10 PSPC1-A488 IMPa2-A546 DAPI 8C1-siRNA-IMP-a2-a4 V2.00	0	13. siRNA-SC-10 PSPC1-A488 DAPI IMPa2-A546 _f_TileScan_001 (Stage 6 of 49)	00-qgg3WRpesmcLJMGqTCHvAZ
166358		Cell	0.000	1.000	461	18	siRNA-SC-10 PSPC1-A488 IMPa2-A546 DAPI 8C1-siRNA-IMP-a2-a4 V2.00	0	13. siRNA-SC-10 PSPC1-A488 DAPI IMPa2-A546 _f_TileScan_001 (Stage 6 of 49)	00-qgg3WRpesmcLJMGqTCHvAZ
118040		Cell	0.000	1.000	462	19	siRNA-SC-10 PSPC1-A488 IMPa2-A546 DAPI 8C1-siRNA-IMP-a2-a4 V2.00	0	13. siRNA-SC-10 PSPC1-A488 DAPI IMPa2-A546 _f_TileScan_001 (Stage 6 of 49)	00-qgg3WRpesmcLJMGqTCHvAZ
382257		Cell	0.000	1.000	463	20	siRNA-SC-10 PSPC1-A488 IMPa2-A546 DAPI 8C1-siRNA-IMP-a2-a4 V2.00	0	13. siRNA-SC-10 PSPC1-A488 DAPI IMPa2-A546 _f_TileScan_001 (Stage 6 of 49)	00-qgg3WRpesmcLJMGqTCHvAZ
88584		Cell	0.000	1.000	464	21	siRNA-SC-10 PSPC1-A488 IMPa2-A546 DAPI 8C1-siRNA-IMP-a2-a4 V2.00	0	13. siRNA-SC-10 PSPC1-A488 DAPI IMPa2-A546 _f_TileScan_001 (Stage 6 of 49)	00-qgg3WRpesmcLJMGqTCHvAZ
224182		Cell	0.000	1.000	465	22	siRNA-SC-10 PSPC1-A488 IMPa2-A546 DAPI 8C1-siRNA-IMP-a2-a4 V2.00	0	13. siRNA-SC-10 PSPC1-A488 DAPI IMPa2-A546 _f_TileScan_001 (Stage 6 of 49)	00-qgg3WRpesmcLJMGqTCHvAZ
145149		Cell	0.000	1.000	466	23	siRNA-SC-10 PSPC1-A488 IMPa2-A546 DAPI 8C1-siRNA-IMP-a2-a4 V2.00	0	13. siRNA-SC-10 PSPC1-A488 DAPI IMPa2-A546 _f_TileScan_001 (Stage 6 of 49)	00-qgg3WRpesmcLJMGqTCHvAZ
237802		Cell	0.000	1.000	467	24	siRNA-SC-10 PSPC1-A488 IMPa2-A546 DAPI 8C1-siRNA-IMP-a2-a4 V2.00	0	13. siRNA-SC-10 PSPC1-A488 DAPI IMPa2-A546 _f_TileScan_001 (Stage 6 of 49)	00-qgg3WRpesmcLJMGqTCHvAZ
652174		Cell	0.000	1.000	468	0	siRNA-SC-10 PSPC1-A488 IMPa2-A546 DAPI 8C1-siRNA-IMP-a2-a4 V2.00	0	13. siRNA-SC-10 PSPC1-A488 DAPI IMPa2-A546 _g_TileScan_001 (Stage 7 of 49)	00-LSZVp4ewRrfTiQabFg8PkB
212540		Cell	0.000	1.000	469	1	siRNA-SC-10 PSPC1-A488 IMPa2-A546 DAPI 8C1-siRNA-IMP-a2-a4 V2.00	0	13. siRNA-SC-10 PSPC1-A488 DAPI IMPa2-A546 _g_TileScan_001 (Stage 7 of 49)	00-LSZVp4ewRrfTiQabFg8PkB
222380		Cell	0.000	1.000	470	2	siRNA-SC-10 PSPC1-A488 IMPa2-A546 DAPI 8C1-siRNA-IMP-a2-a4 V2.00	0	13. siRNA-SC-10 PSPC1-A488 DAPI IMPa2-A546 _g_TileScan_001 (Stage 7 of 49)	00-LSZVp4ewRrfTiQabFg8PkB
179170		Cell	0.000	1.000	471	3	siRNA-SC-10 PSPC1-A488 IMPa2-A546 DAPI 8C1-siRNA-IMP-a2-a4 V2.00	0	13. siRNA-SC-10 PSPC1-A488 DAPI IMPa2-A546 _g_TileScan_001 (Stage 7 of 49)	00-LSZVp4ewRrfTiQabFg8PkB
132201		Cell	0.000	1.000	472	4	siRNA-SC-10 PSPC1-A488 IMPa2-A546 DAPI 8C1-siRNA-IMP-a2-a4 V2.00	0	13. siRNA-SC-10 PSPC1-A488 DAPI IMPa2-A546 _g_TileScan_001 (Stage 7 of 49)	00-LSZVp4ewRrfTiQabFg8PkB
383704		Cell	0.000	1.000	473	5	siRNA-SC-10 PSPC1-A488 IMPa2-A546 DAPI 8C1-siRNA-IMP-a2-a4 V2.00	0	13. siRNA-SC-10 PSPC1-A488 DAPI IMPa2-A546 _g_TileScan_001 (Stage 7 of 49)	00-LSZVp4ewRrfTiQabFg8PkB
38813		Cell	0.000	1.000	474	6	siRNA-SC-10 PSPC1-A488 IMPa2-A546 DAPI 8C1-siRNA-IMP-a2-a4 V2.00	0	13. siRNA-SC-10 PSPC1-A488 DAPI IMPa2-A546 _g_TileScan_001 (Stage 7 of 49)	00-LSZVp4ewRrfTiQabFg8PkB
109907		Cell	0.000	1.000	475	7	siRNA-SC-10 PSPC1-A488 IMPa2-A546 DAPI 8C1-siRNA-IMP-a2-a4 V2.00	0	13. siRNA-SC-10 PSPC1-A488 DAPI IMPa2-A546 _g_TileScan_001 (Stage 7 of 49)	00-LSZVp4ewRrfTiQabFg8PkB
179677		Cell	0.000	1.000	476	8	siRNA-SC-10 PSPC1-A488 IMPa2-A546 DAPI 8C1-siRNA-IMP-a2-a4 V2.00	0	13. siRNA-SC-10 PSPC1-A488 DAPI IMPa2-A546 _g_TileScan_001 (Stage 7 of 49)	00-LSZVp4ewRrfTiQabFg8PkB
234619		Cell	0.000	1.000	477	9	siRNA-SC-10 PSPC1-A488 IMPa2-A546 DAPI 8C1-siRNA-IMP-a2-a4 V2.00	0	13. siRNA-SC-10 PSPC1-A488 DAPI IMPa2-A546 _g_TileScan_001 (Stage 7 of 49)	00-LSZVp4ewRrfTiQabFg8PkB
216454		Cell	0.000	1.000	478	10	siRNA-SC-10 PSPC1-A488 IMPa2-A546 DAPI 8C1-siRNA-IMP-a2-a4 V2.00	0	13. siRNA-SC-10 PSPC1-A488 DAPI IMPa2-A546 _g_TileScan_001 (Stage 7 of 49)	00-LSZVp4ewRrfTiQabFg8PkB
236428		Cell	0.000	1.000	479	11	siRNA-SC-10 PSPC1-A488 IMPa2-A546 DAPI 8C1-siRNA-IMP-a2-a4 V2.00	0	13. siRNA-SC-10 PSPC1-A488 DAPI IMPa2-A546 _g_TileScan_001 (Stage 7 of 49)	00-LSZVp4ewRrfTiQabFg8PkB
151282		Cell	0.000	1.000	480	12	siRNA-SC-10 PSPC1-A488 IMPa2-A546 DAPI 8C1-siRNA-IMP-a2-a4 V2.00	0	13. siRNA-SC-10 PSPC1-A488 DAPI IMPa2-A546 _g_TileScan_001 (Stage 7 of 49)	00-LSZVp4ewRrfTiQabFg8PkB
860444		Cell	0.000	1.000	481	13	siRNA-SC-10 PSPC1-A488 IMPa2-A546 DAPI 8C1-siRNA-IMP-a2-a4 V2.00	0	13. siRNA-SC-10 PSPC1-A488 DAPI IMPa2-A546 _g_TileScan_001 (Stage 7 of 49)	00-LSZVp4ewRrfTiQabFg8PkB
218330		Cell	0.000	1.000	482	0	siRNA-SC-10 PSPC1-A488 IMPa2-A546 DAPI 8C1-siRNA-IMP-a2-a4 V2.00	0	13. siRNA-SC-10 PSPC1-A488 DAPI IMPa2-A546 _h_TileScan_001 (Stage 8 of 49)	00-Gp48vXYLCN8PXg7MM8UJig
68508		Cell	0.000	1.000	483	1	siRNA-SC-10 PSPC1-A488 IMPa2-A546 DAPI 8C1-siRNA-IMP-a2-a4 V2.00	0	13. siRNA-SC-10 PSPC1-A488 DAPI IMPa2-A546 _h_TileScan_001 (Stage 8 of 49)	00-Gp48vXYLCN8PXg7MM8UJig
84950		Cell	0.000	1.000	484	2	siRNA-SC-10 PSPC1-A488 IMPa2-A546 DAPI 8C1-siRNA-IMP-a2-a4 V2.00	0	13. siRNA-SC-10 PSPC1-A488 DAPI IMPa2-A546 _h_TileScan_001 (Stage 8 of 49)	00-Gp48vXYLCN8PXg7MM8UJig
183786		Cell	0.000	1.000	485	3	siRNA-SC-10 PSPC1-A488 IMPa2-A546 DAPI 8C1-siRNA-IMP-a2-a4 V2.00	0	13. siRNA-SC-10 PSPC1-A488 DAPI IMPa2-A546 _h_TileScan_001 (Stage 8 of 49)	00-Gp48vXYLCN8PXg7MM8UJig
182757		Cell	0.000	1.000	486	4	siRNA-SC-10 PSPC1-A488 IMPa2-A546 DAPI 8C1-siRNA-IMP-a2-a4 V2.00	0	13. siRNA-SC-10 PSPC1-A488 DAPI IMPa2-A546 _h_TileScan_001 (Stage 8 of 49)	00-Gp48vXYLCN8PXg7MM8UJig
795446		Cell	0.000	1.000	487	5	siRNA-SC-10 PSPC1-A488 IMPa2-A546 DAPI 8C1-siRNA-IMP-a2-a4 V2.00	0	13. siRNA-SC-10 PSPC1-A488 DAPI IMPa2-A546 _h_TileScan_001 (Stage 8 of 49)	00-Gp48vXYLCN8PXg7MM8UJig
3.38923e+006		Cell	0.000	1.000	488	6	siRNA-SC-10 PSPC1-A488 IMPa2-A546 DAPI 8C1-siRNA-IMP-a2-a4 V2.00	0	13. siRNA-SC-10 PSPC1-A488 DAPI IMPa2-A546 _h_TileScan_001 (Stage 8 of 49)	00-Gp48vXYLCN8PXg7MM8UJig
96983		Cell	0.000	1.000	489	7	siRNA-SC-10 PSPC1-A488 IMPa2-A546 DAPI 8C1-siRNA-IMP-a2-a4 V2.00	0	13. siRNA-SC-10 PSPC1-A488 DAPI IMPa2-A546 _h_TileScan_001 (Stage 8 of 49)	00-Gp48vXYLCN8PXg7MM8UJig
833036		Cell	0.000	1.000	490	8	siRNA-SC-10 PSPC1-A488 IMPa2-A546 DAPI 8C1-siRNA-IMP-a2-a4 V2.00	0	13. siRNA-SC-10 PSPC1-A488 DAPI IMPa2-A546 _h_TileScan_001 (Stage 8 of 49)	00-Gp48vXYLCN8PXg7MM8UJig
380365		Cell	0.000	1.000	491	9	siRNA-SC-10 PSPC1-A488 IMPa2-A546 DAPI 8C1-siRNA-IMP-a2-a4 V2.00	0	13. siRNA-SC-10 PSPC1-A488 DAPI IMPa2-A546 _h_TileScan_001 (Stage 8 of 49)	00-Gp48vXYLCN8PXg7MM8UJig
270911		Cell	0.000	1.000	492	10	siRNA-SC-10 PSPC1-A488 IMPa2-A546 DAPI 8C1-siRNA-IMP-a2-a4 V2.00	0	13. siRNA-SC-10 PSPC1-A488 DAPI IMPa2-A546 _h_TileScan_001 (Stage 8 of 49)	00-Gp48vXYLCN8PXg7MM8UJig
440354		Cell	0.000	1.000	493	0	siRNA-SC-10 PSPC1-A488 IMPa2-A546 DAPI 8C1-siRNA-IMP-a2-a4 V2.00	0	13. siRNA-SC-10 PSPC1-A488 DAPI IMPa2-A546 _i_TileScan_001 (Stage 9 of 49)	00-urnAov2TuMWKvNFRQCpQ7c
561406		Cell	0.000	1.000	494	1	siRNA-SC-10 PSPC1-A488 IMPa2-A546 DAPI 8C1-siRNA-IMP-a2-a4 V2.00	0	13. siRNA-SC-10 PSPC1-A488 DAPI IMPa2-A546 _i_TileScan_001 (Stage 9 of 49)	00-urnAov2TuMWKvNFRQCpQ7c
677061		Cell	0.000	1.000	495	2	siRNA-SC-10 PSPC1-A488 IMPa2-A546 DAPI 8C1-siRNA-IMP-a2-a4 V2.00	0	13. siRNA-SC-10 PSPC1-A488 DAPI IMPa2-A546 _i_TileScan_001 (Stage 9 of 49)	00-urnAov2TuMWKvNFRQCpQ7c
186833		Cell	0.000	1.000	496	3	siRNA-SC-10 PSPC1-A488 IMPa2-A546 DAPI 8C1-siRNA-IMP-a2-a4 V2.00	0	13. siRNA-SC-10 PSPC1-A488 DAPI IMPa2-A546 _i_TileScan_001 (Stage 9 of 49)	00-urnAov2TuMWKvNFRQCpQ7c
77792		Cell	0.000	1.000	497	4	siRNA-SC-10 PSPC1-A488 IMPa2-A546 DAPI 8C1-siRNA-IMP-a2-a4 V2.00	0	13. siRNA-SC-10 PSPC1-A488 DAPI IMPa2-A546 _i_TileScan_001 (Stage 9 of 49)	00-urnAov2TuMWKvNFRQCpQ7c
83126		Cell	0.000	1.000	498	5	siRNA-SC-10 PSPC1-A488 IMPa2-A546 DAPI 8C1-siRNA-IMP-a2-a4 V2.00	0	13. siRNA-SC-10 PSPC1-A488 DAPI IMPa2-A546 _i_TileScan_001 (Stage 9 of 49)	00-urnAov2TuMWKvNFRQCpQ7c
278445		Cell	0.000	1.000	499	6	siRNA-SC-10 PSPC1-A488 IMPa2-A546 DAPI 8C1-siRNA-IMP-a2-a4 V2.00	0	13. siRNA-SC-10 PSPC1-A488 DAPI IMPa2-A546 _i_TileScan_001 (Stage 9 of 49)	00-urnAov2TuMWKvNFRQCpQ7c
326317		Cell	0.000	1.000	500	7	siRNA-SC-10 PSPC1-A488 IMPa2-A546 DAPI 8C1-siRNA-IMP-a2-a4 V2.00	0	13. siRNA-SC-10 PSPC1-A488 DAPI IMPa2-A546 _i_TileScan_001 (Stage 9 of 49)	00-urnAov2TuMWKvNFRQCpQ7c
125578		Cell	0.000	1.000	501	8	siRNA-SC-10 PSPC1-A488 IMPa2-A546 DAPI 8C1-siRNA-IMP-a2-a4 V2.00	0	13. siRNA-SC-10 PSPC1-A488 DAPI IMPa2-A546 _i_TileScan_001 (Stage 9 of 49)	00-urnAov2TuMWKvNFRQCpQ7c
222211		Cell	0.000	1.000	502	9	siRNA-SC-10 PSPC1-A488 IMPa2-A546 DAPI 8C1-siRNA-IMP-a2-a4 V2.00	0	13. siRNA-SC-10 PSPC1-A488 DAPI IMPa2-A546 _i_TileScan_001 (Stage 9 of 49)	00-urnAov2TuMWKvNFRQCpQ7c
268425		Cell	0.000	1.000	503	10	siRNA-SC-10 PSPC1-A488 IMPa2-A546 DAPI 8C1-siRNA-IMP-a2-a4 V2.00	0	13. siRNA-SC-10 PSPC1-A488 DAPI IMPa2-A546 _i_TileScan_001 (Stage 9 of 49)	00-urnAov2TuMWKvNFRQCpQ7c
164000		Cell	0.000	1.000	504	11	siRNA-SC-10 PSPC1-A488 IMPa2-A546 DAPI 8C1-siRNA-IMP-a2-a4 V2.00	0	13. siRNA-SC-10 PSPC1-A488 DAPI IMPa2-A546 _i_TileScan_001 (Stage 9 of 49)	00-urnAov2TuMWKvNFRQCpQ7c
464122		Cell	0.000	1.000	505	12	siRNA-SC-10 PSPC1-A488 IMPa2-A546 DAPI 8C1-siRNA-IMP-a2-a4 V2.00	0	13. siRNA-SC-10 PSPC1-A488 DAPI IMPa2-A546 _i_TileScan_001 (Stage 9 of 49)	00-urnAov2TuMWKvNFRQCpQ7c
162263		Cell	0.000	1.000	506	13	siRNA-SC-10 PSPC1-A488 IMPa2-A546 DAPI 8C1-siRNA-IMP-a2-a4 V2.00	0	13. siRNA-SC-10 PSPC1-A488 DAPI IMPa2-A546 _i_TileScan_001 (Stage 9 of 49)	00-urnAov2TuMWKvNFRQCpQ7c
143514		Cell	0.000	1.000	507	14	siRNA-SC-10 PSPC1-A488 IMPa2-A546 DAPI 8C1-siRNA-IMP-a2-a4 V2.00	0	13. siRNA-SC-10 PSPC1-A488 DAPI IMPa2-A546 _i_TileScan_001 (Stage 9 of 49)	00-urnAov2TuMWKvNFRQCpQ7c
253637		Cell	0.000	1.000	508	15	siRNA-SC-10 PSPC1-A488 IMPa2-A546 DAPI 8C1-siRNA-IMP-a2-a4 V2.00	0	13. siRNA-SC-10 PSPC1-A488 DAPI IMPa2-A546 _i_TileScan_001 (Stage 9 of 49)	00-urnAov2TuMWKvNFRQCpQ7c
433655		Cell	0.000	1.000	509	16	siRNA-SC-10 PSPC1-A488 IMPa2-A546 DAPI 8C1-siRNA-IMP-a2-a4 V2.00	0	13. siRNA-SC-10 PSPC1-A488 DAPI IMPa2-A546 _i_TileScan_001 (Stage 9 of 49)	00-urnAov2TuMWKvNFRQCpQ7c
794120		Cell	0.000	1.000	510	17	siRNA-SC-10 PSPC1-A488 IMPa2-A546 DAPI 8C1-siRNA-IMP-a2-a4 V2.00	0	13. siRNA-SC-10 PSPC1-A488 DAPI IMPa2-A546 _i_TileScan_001 (Stage 9 of 49)	00-urnAov2TuMWKvNFRQCpQ7c
86769		Cell	0.000	1.000	511	0	siRNA-SC-10 PSPC1-A488 IMPa2-A546 DAPI 8C1-siRNA-IMP-a2-a4 V2.00	0	13. siRNA-SC-10 PSPC1-A488 DAPI IMPa2-A546 _j_TileScan_001 (Stage 10 of 49)	00-k9aypdrupbCiC9gzXoohN5
239307		Cell	0.000	1.000	512	1	siRNA-SC-10 PSPC1-A488 IMPa2-A546 DAPI 8C1-siRNA-IMP-a2-a4 V2.00	0	13. siRNA-SC-10 PSPC1-A488 DAPI IMPa2-A546 _j_TileScan_001 (Stage 10 of 49)	00-k9aypdrupbCiC9gzXoohN5
114575		Cell	0.000	1.000	513	2	siRNA-SC-10 PSPC1-A488 IMPa2-A546 DAPI 8C1-siRNA-IMP-a2-a4 V2.00	0	13. siRNA-SC-10 PSPC1-A488 DAPI IMPa2-A546 _j_TileScan_001 (Stage 10 of 49)	00-k9aypdrupbCiC9gzXoohN5
36743		Cell	0.000	1.000	514	3	siRNA-SC-10 PSPC1-A488 IMPa2-A546 DAPI 8C1-siRNA-IMP-a2-a4 V2.00	0	13. siRNA-SC-10 PSPC1-A488 DAPI IMPa2-A546 _j_TileScan_001 (Stage 10 of 49)	00-k9aypdrupbCiC9gzXoohN5
332287		Cell	0.000	1.000	515	4	siRNA-SC-10 PSPC1-A488 IMPa2-A546 DAPI 8C1-siRNA-IMP-a2-a4 V2.00	0	13. siRNA-SC-10 PSPC1-A488 DAPI IMPa2-A546 _j_TileScan_001 (Stage 10 of 49)	00-k9aypdrupbCiC9gzXoohN5
273465		Cell	0.000	1.000	516	5	siRNA-SC-10 PSPC1-A488 IMPa2-A546 DAPI 8C1-siRNA-IMP-a2-a4 V2.00	0	13. siRNA-SC-10 PSPC1-A488 DAPI IMPa2-A546 _j_TileScan_001 (Stage 10 of 49)	00-k9aypdrupbCiC9gzXoohN5
591386		Cell	0.000	1.000	517	6	siRNA-SC-10 PSPC1-A488 IMPa2-A546 DAPI 8C1-siRNA-IMP-a2-a4 V2.00	0	13. siRNA-SC-10 PSPC1-A488 DAPI IMPa2-A546 _j_TileScan_001 (Stage 10 of 49)	00-k9aypdrupbCiC9gzXoohN5
473836		Cell	0.000	1.000	518	7	siRNA-SC-10 PSPC1-A488 IMPa2-A546 DAPI 8C1-siRNA-IMP-a2-a4 V2.00	0	13. siRNA-SC-10 PSPC1-A488 DAPI IMPa2-A546 _j_TileScan_001 (Stage 10 of 49)	00-k9aypdrupbCiC9gzXoohN5
595384		Cell	0.000	1.000	519	8	siRNA-SC-10 PSPC1-A488 IMPa2-A546 DAPI 8C1-siRNA-IMP-a2-a4 V2.00	0	13. siRNA-SC-10 PSPC1-A488 DAPI IMPa2-A546 _j_TileScan_001 (Stage 10 of 49)	00-k9aypdrupbCiC9gzXoohN5
266922		Cell	0.000	1.000	520	9	siRNA-SC-10 PSPC1-A488 IMPa2-A546 DAPI 8C1-siRNA-IMP-a2-a4 V2.00	0	13. siRNA-SC-10 PSPC1-A488 DAPI IMPa2-A546 _j_TileScan_001 (Stage 10 of 49)	00-k9aypdrupbCiC9gzXoohN5
274369		Cell	0.000	1.000	521	10	siRNA-SC-10 PSPC1-A488 IMPa2-A546 DAPI 8C1-siRNA-IMP-a2-a4 V2.00	0	13. siRNA-SC-10 PSPC1-A488 DAPI IMPa2-A546 _j_TileScan_001 (Stage 10 of 49)	00-k9aypdrupbCiC9gzXoohN5
479162		Cell	0.000	1.000	522	11	siRNA-SC-10 PSPC1-A488 IMPa2-A546 DAPI 8C1-siRNA-IMP-a2-a4 V2.00	0	13. siRNA-SC-10 PSPC1-A488 DAPI IMPa2-A546 _j_TileScan_001 (Stage 10 of 49)	00-k9aypdrupbCiC9gzXoohN5
281683		Cell	0.000	1.000	523	12	siRNA-SC-10 PSPC1-A488 IMPa2-A546 DAPI 8C1-siRNA-IMP-a2-a4 V2.00	0	13. siRNA-SC-10 PSPC1-A488 DAPI IMPa2-A546 _j_TileScan_001 (Stage 10 of 49)	00-k9aypdrupbCiC9gzXoohN5
62122		Cell	0.000	1.000	524	0	siRNA-SC-10 PSPC1-A488 IMPa2-A546 DAPI 8C1-siRNA-IMP-a2-a4 V2.00	0	13. siRNA-SC-10 PSPC1-A488 DAPI IMPa2-A546 _k_TileScan_001 (Stage 11 of 49)	00-KJMcrHkavw824zar98sBUM
263239		Cell	0.000	1.000	525	1	siRNA-SC-10 PSPC1-A488 IMPa2-A546 DAPI 8C1-siRNA-IMP-a2-a4 V2.00	0	13. siRNA-SC-10 PSPC1-A488 DAPI IMPa2-A546 _k_TileScan_001 (Stage 11 of 49)	00-KJMcrHkavw824zar98sBUM
665512		Cell	0.000	1.000	526	2	siRNA-SC-10 PSPC1-A488 IMPa2-A546 DAPI 8C1-siRNA-IMP-a2-a4 V2.00	0	13. siRNA-SC-10 PSPC1-A488 DAPI IMPa2-A546 _k_TileScan_001 (Stage 11 of 49)	00-KJMcrHkavw824zar98sBUM
66132		Cell	0.000	1.000	527	0	siRNA-SC-10 PSPC1-A488 IMPa2-A546 DAPI 8C1-siRNA-IMP-a2-a4 V2.00	0	13. siRNA-SC-10 PSPC1-A488 DAPI IMPa2-A546 _l_TileScan_001 (Stage 12 of 49)	00-E43h2ya7MmXTc5dKGKYsnW
78366		Cell	0.000	1.000	528	1	siRNA-SC-10 PSPC1-A488 IMPa2-A546 DAPI 8C1-siRNA-IMP-a2-a4 V2.00	0	13. siRNA-SC-10 PSPC1-A488 DAPI IMPa2-A546 _l_TileScan_001 (Stage 12 of 49)	00-E43h2ya7MmXTc5dKGKYsnW
127385		Cell	0.000	1.000	529	2	siRNA-SC-10 PSPC1-A488 IMPa2-A546 DAPI 8C1-siRNA-IMP-a2-a4 V2.00	0	13. siRNA-SC-10 PSPC1-A488 DAPI IMPa2-A546 _l_TileScan_001 (Stage 12 of 49)	00-E43h2ya7MmXTc5dKGKYsnW
296985		Cell	0.000	1.000	530	3	siRNA-SC-10 PSPC1-A488 IMPa2-A546 DAPI 8C1-siRNA-IMP-a2-a4 V2.00	0	13. siRNA-SC-10 PSPC1-A488 DAPI IMPa2-A546 _l_TileScan_001 (Stage 12 of 49)	00-E43h2ya7MmXTc5dKGKYsnW
148051		Cell	0.000	1.000	531	4	siRNA-SC-10 PSPC1-A488 IMPa2-A546 DAPI 8C1-siRNA-IMP-a2-a4 V2.00	0	13. siRNA-SC-10 PSPC1-A488 DAPI IMPa2-A546 _l_TileScan_001 (Stage 12 of 49)	00-E43h2ya7MmXTc5dKGKYsnW
88021		Cell	0.000	1.000	532	5	siRNA-SC-10 PSPC1-A488 IMPa2-A546 DAPI 8C1-siRNA-IMP-a2-a4 V2.00	0	13. siRNA-SC-10 PSPC1-A488 DAPI IMPa2-A546 _l_TileScan_001 (Stage 12 of 49)	00-E43h2ya7MmXTc5dKGKYsnW
193347		Cell	0.000	1.000	533	6	siRNA-SC-10 PSPC1-A488 IMPa2-A546 DAPI 8C1-siRNA-IMP-a2-a4 V2.00	0	13. siRNA-SC-10 PSPC1-A488 DAPI IMPa2-A546 _l_TileScan_001 (Stage 12 of 49)	00-E43h2ya7MmXTc5dKGKYsnW
54661		Cell	0.000	1.000	534	0	siRNA-SC-10 PSPC1-A488 IMPa2-A546 DAPI 8C1-siRNA-IMP-a2-a4 V2.00	0	13. siRNA-SC-10 PSPC1-A488 DAPI IMPa2-A546 _m_TileScan_001 (Stage 13 of 49)	00-MwQ9rnNvaF9TM7eEJnwzLW
81198		Cell	0.000	1.000	535	1	siRNA-SC-10 PSPC1-A488 IMPa2-A546 DAPI 8C1-siRNA-IMP-a2-a4 V2.00	0	13. siRNA-SC-10 PSPC1-A488 DAPI IMPa2-A546 _m_TileScan_001 (Stage 13 of 49)	00-MwQ9rnNvaF9TM7eEJnwzLW
931371		Cell	0.000	1.000	536	2	siRNA-SC-10 PSPC1-A488 IMPa2-A546 DAPI 8C1-siRNA-IMP-a2-a4 V2.00	0	13. siRNA-SC-10 PSPC1-A488 DAPI IMPa2-A546 _m_TileScan_001 (Stage 13 of 49)	00-MwQ9rnNvaF9TM7eEJnwzLW
171414		Cell	0.000	1.000	537	3	siRNA-SC-10 PSPC1-A488 IMPa2-A546 DAPI 8C1-siRNA-IMP-a2-a4 V2.00	0	13. siRNA-SC-10 PSPC1-A488 DAPI IMPa2-A546 _m_TileScan_001 (Stage 13 of 49)	00-MwQ9rnNvaF9TM7eEJnwzLW
125921		Cell	0.000	1.000	538	4	siRNA-SC-10 PSPC1-A488 IMPa2-A546 DAPI 8C1-siRNA-IMP-a2-a4 V2.00	0	13. siRNA-SC-10 PSPC1-A488 DAPI IMPa2-A546 _m_TileScan_001 (Stage 13 of 49)	00-MwQ9rnNvaF9TM7eEJnwzLW
173556		Cell	0.000	1.000	539	5	siRNA-SC-10 PSPC1-A488 IMPa2-A546 DAPI 8C1-siRNA-IMP-a2-a4 V2.00	0	13. siRNA-SC-10 PSPC1-A488 DAPI IMPa2-A546 _m_TileScan_001 (Stage 13 of 49)	00-MwQ9rnNvaF9TM7eEJnwzLW
76791		Cell	0.000	1.000	540	6	siRNA-SC-10 PSPC1-A488 IMPa2-A546 DAPI 8C1-siRNA-IMP-a2-a4 V2.00	0	13. siRNA-SC-10 PSPC1-A488 DAPI IMPa2-A546 _m_TileScan_001 (Stage 13 of 49)	00-MwQ9rnNvaF9TM7eEJnwzLW
85344		Cell	0.000	1.000	541	7	siRNA-SC-10 PSPC1-A488 IMPa2-A546 DAPI 8C1-siRNA-IMP-a2-a4 V2.00	0	13. siRNA-SC-10 PSPC1-A488 DAPI IMPa2-A546 _m_TileScan_001 (Stage 13 of 49)	00-MwQ9rnNvaF9TM7eEJnwzLW
213320		Cell	0.000	1.000	542	8	siRNA-SC-10 PSPC1-A488 IMPa2-A546 DAPI 8C1-siRNA-IMP-a2-a4 V2.00	0	13. siRNA-SC-10 PSPC1-A488 DAPI IMPa2-A546 _m_TileScan_001 (Stage 13 of 49)	00-MwQ9rnNvaF9TM7eEJnwzLW
119450		Cell	0.000	1.000	543	9	siRNA-SC-10 PSPC1-A488 IMPa2-A546 DAPI 8C1-siRNA-IMP-a2-a4 V2.00	0	13. siRNA-SC-10 PSPC1-A488 DAPI IMPa2-A546 _m_TileScan_001 (Stage 13 of 49)	00-MwQ9rnNvaF9TM7eEJnwzLW
371417		Cell	0.000	1.000	544	10	siRNA-SC-10 PSPC1-A488 IMPa2-A546 DAPI 8C1-siRNA-IMP-a2-a4 V2.00	0	13. siRNA-SC-10 PSPC1-A488 DAPI IMPa2-A546 _m_TileScan_001 (Stage 13 of 49)	00-MwQ9rnNvaF9TM7eEJnwzLW
96114		Cell	0.000	1.000	545	11	siRNA-SC-10 PSPC1-A488 IMPa2-A546 DAPI 8C1-siRNA-IMP-a2-a4 V2.00	0	13. siRNA-SC-10 PSPC1-A488 DAPI IMPa2-A546 _m_TileScan_001 (Stage 13 of 49)	00-MwQ9rnNvaF9TM7eEJnwzLW
1.10348e+006		Cell	0.000	1.000	546	12	siRNA-SC-10 PSPC1-A488 IMPa2-A546 DAPI 8C1-siRNA-IMP-a2-a4 V2.00	0	13. siRNA-SC-10 PSPC1-A488 DAPI IMPa2-A546 _m_TileScan_001 (Stage 13 of 49)	00-MwQ9rnNvaF9TM7eEJnwzLW
156531		Cell	0.000	1.000	547	13	siRNA-SC-10 PSPC1-A488 IMPa2-A546 DAPI 8C1-siRNA-IMP-a2-a4 V2.00	0	13. siRNA-SC-10 PSPC1-A488 DAPI IMPa2-A546 _m_TileScan_001 (Stage 13 of 49)	00-MwQ9rnNvaF9TM7eEJnwzLW
365423		Cell	0.000	1.000	548	14	siRNA-SC-10 PSPC1-A488 IMPa2-A546 DAPI 8C1-siRNA-IMP-a2-a4 V2.00	0	13. siRNA-SC-10 PSPC1-A488 DAPI IMPa2-A546 _m_TileScan_001 (Stage 13 of 49)	00-MwQ9rnNvaF9TM7eEJnwzLW
250458		Cell	0.000	1.000	549	15	siRNA-SC-10 PSPC1-A488 IMPa2-A546 DAPI 8C1-siRNA-IMP-a2-a4 V2.00	0	13. siRNA-SC-10 PSPC1-A488 DAPI IMPa2-A546 _m_TileScan_001 (Stage 13 of 49)	00-MwQ9rnNvaF9TM7eEJnwzLW
161396		Cell	0.000	1.000	550	16	siRNA-SC-10 PSPC1-A488 IMPa2-A546 DAPI 8C1-siRNA-IMP-a2-a4 V2.00	0	13. siRNA-SC-10 PSPC1-A488 DAPI IMPa2-A546 _m_TileScan_001 (Stage 13 of 49)	00-MwQ9rnNvaF9TM7eEJnwzLW
297174		Cell	0.000	1.000	551	17	siRNA-SC-10 PSPC1-A488 IMPa2-A546 DAPI 8C1-siRNA-IMP-a2-a4 V2.00	0	13. siRNA-SC-10 PSPC1-A488 DAPI IMPa2-A546 _m_TileScan_001 (Stage 13 of 49)	00-MwQ9rnNvaF9TM7eEJnwzLW
448002		Cell	0.000	1.000	552	18	siRNA-SC-10 PSPC1-A488 IMPa2-A546 DAPI 8C1-siRNA-IMP-a2-a4 V2.00	0	13. siRNA-SC-10 PSPC1-A488 DAPI IMPa2-A546 _m_TileScan_001 (Stage 13 of 49)	00-MwQ9rnNvaF9TM7eEJnwzLW
783624		Cell	0.000	1.000	553	19	siRNA-SC-10 PSPC1-A488 IMPa2-A546 DAPI 8C1-siRNA-IMP-a2-a4 V2.00	0	13. siRNA-SC-10 PSPC1-A488 DAPI IMPa2-A546 _m_TileScan_001 (Stage 13 of 49)	00-MwQ9rnNvaF9TM7eEJnwzLW
66862		Cell	0.000	1.000	554	20	siRNA-SC-10 PSPC1-A488 IMPa2-A546 DAPI 8C1-siRNA-IMP-a2-a4 V2.00	0	13. siRNA-SC-10 PSPC1-A488 DAPI IMPa2-A546 _m_TileScan_001 (Stage 13 of 49)	00-MwQ9rnNvaF9TM7eEJnwzLW
475876		Cell	0.000	1.000	555	21	siRNA-SC-10 PSPC1-A488 IMPa2-A546 DAPI 8C1-siRNA-IMP-a2-a4 V2.00	0	13. siRNA-SC-10 PSPC1-A488 DAPI IMPa2-A546 _m_TileScan_001 (Stage 13 of 49)	00-MwQ9rnNvaF9TM7eEJnwzLW
90567		Cell	0.000	1.000	556	22	siRNA-SC-10 PSPC1-A488 IMPa2-A546 DAPI 8C1-siRNA-IMP-a2-a4 V2.00	0	13. siRNA-SC-10 PSPC1-A488 DAPI IMPa2-A546 _m_TileScan_001 (Stage 13 of 49)	00-MwQ9rnNvaF9TM7eEJnwzLW
213339		Cell	0.000	1.000	557	23	siRNA-SC-10 PSPC1-A488 IMPa2-A546 DAPI 8C1-siRNA-IMP-a2-a4 V2.00	0	13. siRNA-SC-10 PSPC1-A488 DAPI IMPa2-A546 _m_TileScan_001 (Stage 13 of 49)	00-MwQ9rnNvaF9TM7eEJnwzLW
199194		Cell	0.000	1.000	558	24	siRNA-SC-10 PSPC1-A488 IMPa2-A546 DAPI 8C1-siRNA-IMP-a2-a4 V2.00	0	13. siRNA-SC-10 PSPC1-A488 DAPI IMPa2-A546 _m_TileScan_001 (Stage 13 of 49)	00-MwQ9rnNvaF9TM7eEJnwzLW
57546		Cell	0.000	1.000	559	25	siRNA-SC-10 PSPC1-A488 IMPa2-A546 DAPI 8C1-siRNA-IMP-a2-a4 V2.00	0	13. siRNA-SC-10 PSPC1-A488 DAPI IMPa2-A546 _m_TileScan_001 (Stage 13 of 49)	00-MwQ9rnNvaF9TM7eEJnwzLW
103581		Cell	0.000	1.000	560	0	siRNA-SC-10 PSPC1-A488 IMPa2-A546 DAPI 8C1-siRNA-IMP-a2-a4 V2.00	0	13. siRNA-SC-10 PSPC1-A488 DAPI IMPa2-A546 _n_TileScan_001 (Stage 14 of 49)	00-AwNJDzuhyMDmLuHdbhPs4n
1.09191e+006		Cell	0.000	1.000	561	1	siRNA-SC-10 PSPC1-A488 IMPa2-A546 DAPI 8C1-siRNA-IMP-a2-a4 V2.00	0	13. siRNA-SC-10 PSPC1-A488 DAPI IMPa2-A546 _n_TileScan_001 (Stage 14 of 49)	00-AwNJDzuhyMDmLuHdbhPs4n
578761		Cell	0.000	1.000	562	2	siRNA-SC-10 PSPC1-A488 IMPa2-A546 DAPI 8C1-siRNA-IMP-a2-a4 V2.00	0	13. siRNA-SC-10 PSPC1-A488 DAPI IMPa2-A546 _n_TileScan_001 (Stage 14 of 49)	00-AwNJDzuhyMDmLuHdbhPs4n
235128		Cell	0.000	1.000	563	3	siRNA-SC-10 PSPC1-A488 IMPa2-A546 DAPI 8C1-siRNA-IMP-a2-a4 V2.00	0	13. siRNA-SC-10 PSPC1-A488 DAPI IMPa2-A546 _n_TileScan_001 (Stage 14 of 49)	00-AwNJDzuhyMDmLuHdbhPs4n
105008		Cell	0.000	1.000	564	4	siRNA-SC-10 PSPC1-A488 IMPa2-A546 DAPI 8C1-siRNA-IMP-a2-a4 V2.00	0	13. siRNA-SC-10 PSPC1-A488 DAPI IMPa2-A546 _n_TileScan_001 (Stage 14 of 49)	00-AwNJDzuhyMDmLuHdbhPs4n
213462		Cell	0.000	1.000	565	5	siRNA-SC-10 PSPC1-A488 IMPa2-A546 DAPI 8C1-siRNA-IMP-a2-a4 V2.00	0	13. siRNA-SC-10 PSPC1-A488 DAPI IMPa2-A546 _n_TileScan_001 (Stage 14 of 49)	00-AwNJDzuhyMDmLuHdbhPs4n
1.57594e+006		Cell	0.000	1.000	566	6	siRNA-SC-10 PSPC1-A488 IMPa2-A546 DAPI 8C1-siRNA-IMP-a2-a4 V2.00	0	13. siRNA-SC-10 PSPC1-A488 DAPI IMPa2-A546 _n_TileScan_001 (Stage 14 of 49)	00-AwNJDzuhyMDmLuHdbhPs4n
226532		Cell	0.000	1.000	567	7	siRNA-SC-10 PSPC1-A488 IMPa2-A546 DAPI 8C1-siRNA-IMP-a2-a4 V2.00	0	13. siRNA-SC-10 PSPC1-A488 DAPI IMPa2-A546 _n_TileScan_001 (Stage 14 of 49)	00-AwNJDzuhyMDmLuHdbhPs4n
65973		Cell	0.000	1.000	568	8	siRNA-SC-10 PSPC1-A488 IMPa2-A546 DAPI 8C1-siRNA-IMP-a2-a4 V2.00	0	13. siRNA-SC-10 PSPC1-A488 DAPI IMPa2-A546 _n_TileScan_001 (Stage 14 of 49)	00-AwNJDzuhyMDmLuHdbhPs4n
138949		Cell	0.000	1.000	569	9	siRNA-SC-10 PSPC1-A488 IMPa2-A546 DAPI 8C1-siRNA-IMP-a2-a4 V2.00	0	13. siRNA-SC-10 PSPC1-A488 DAPI IMPa2-A546 _n_TileScan_001 (Stage 14 of 49)	00-AwNJDzuhyMDmLuHdbhPs4n
230904		Cell	0.000	1.000	570	10	siRNA-SC-10 PSPC1-A488 IMPa2-A546 DAPI 8C1-siRNA-IMP-a2-a4 V2.00	0	13. siRNA-SC-10 PSPC1-A488 DAPI IMPa2-A546 _n_TileScan_001 (Stage 14 of 49)	00-AwNJDzuhyMDmLuHdbhPs4n
361015		Cell	0.000	1.000	571	11	siRNA-SC-10 PSPC1-A488 IMPa2-A546 DAPI 8C1-siRNA-IMP-a2-a4 V2.00	0	13. siRNA-SC-10 PSPC1-A488 DAPI IMPa2-A546 _n_TileScan_001 (Stage 14 of 49)	00-AwNJDzuhyMDmLuHdbhPs4n
222713		Cell	0.000	1.000	572	12	siRNA-SC-10 PSPC1-A488 IMPa2-A546 DAPI 8C1-siRNA-IMP-a2-a4 V2.00	0	13. siRNA-SC-10 PSPC1-A488 DAPI IMPa2-A546 _n_TileScan_001 (Stage 14 of 49)	00-AwNJDzuhyMDmLuHdbhPs4n
297467		Cell	0.000	1.000	573	13	siRNA-SC-10 PSPC1-A488 IMPa2-A546 DAPI 8C1-siRNA-IMP-a2-a4 V2.00	0	13. siRNA-SC-10 PSPC1-A488 DAPI IMPa2-A546 _n_TileScan_001 (Stage 14 of 49)	00-AwNJDzuhyMDmLuHdbhPs4n
276202		Cell	0.000	1.000	574	14	siRNA-SC-10 PSPC1-A488 IMPa2-A546 DAPI 8C1-siRNA-IMP-a2-a4 V2.00	0	13. siRNA-SC-10 PSPC1-A488 DAPI IMPa2-A546 _n_TileScan_001 (Stage 14 of 49)	00-AwNJDzuhyMDmLuHdbhPs4n
205337		Cell	0.000	1.000	575	15	siRNA-SC-10 PSPC1-A488 IMPa2-A546 DAPI 8C1-siRNA-IMP-a2-a4 V2.00	0	13. siRNA-SC-10 PSPC1-A488 DAPI IMPa2-A546 _n_TileScan_001 (Stage 14 of 49)	00-AwNJDzuhyMDmLuHdbhPs4n
170076		Cell	0.000	1.000	576	16	siRNA-SC-10 PSPC1-A488 IMPa2-A546 DAPI 8C1-siRNA-IMP-a2-a4 V2.00	0	13. siRNA-SC-10 PSPC1-A488 DAPI IMPa2-A546 _n_TileScan_001 (Stage 14 of 49)	00-AwNJDzuhyMDmLuHdbhPs4n
226589		Cell	0.000	1.000	577	0	siRNA-SC-10 PSPC1-A488 IMPa2-A546 DAPI 8C1-siRNA-IMP-a2-a4 V2.00	0	13. siRNA-SC-10 PSPC1-A488 DAPI IMPa2-A546 _o_TileScan_001 (Stage 15 of 49)	00-jwfqwp8WW6g3p49i2EqXt6
111931		Cell	0.000	1.000	578	1	siRNA-SC-10 PSPC1-A488 IMPa2-A546 DAPI 8C1-siRNA-IMP-a2-a4 V2.00	0	13. siRNA-SC-10 PSPC1-A488 DAPI IMPa2-A546 _o_TileScan_001 (Stage 15 of 49)	00-jwfqwp8WW6g3p49i2EqXt6
354973		Cell	0.000	1.000	579	2	siRNA-SC-10 PSPC1-A488 IMPa2-A546 DAPI 8C1-siRNA-IMP-a2-a4 V2.00	0	13. siRNA-SC-10 PSPC1-A488 DAPI IMPa2-A546 _o_TileScan_001 (Stage 15 of 49)	00-jwfqwp8WW6g3p49i2EqXt6
383266		Cell	0.000	1.000	580	3	siRNA-SC-10 PSPC1-A488 IMPa2-A546 DAPI 8C1-siRNA-IMP-a2-a4 V2.00	0	13. siRNA-SC-10 PSPC1-A488 DAPI IMPa2-A546 _o_TileScan_001 (Stage 15 of 49)	00-jwfqwp8WW6g3p49i2EqXt6
269339		Cell	0.000	1.000	581	4	siRNA-SC-10 PSPC1-A488 IMPa2-A546 DAPI 8C1-siRNA-IMP-a2-a4 V2.00	0	13. siRNA-SC-10 PSPC1-A488 DAPI IMPa2-A546 _o_TileScan_001 (Stage 15 of 49)	00-jwfqwp8WW6g3p49i2EqXt6
588210		Cell	0.000	1.000	582	5	siRNA-SC-10 PSPC1-A488 IMPa2-A546 DAPI 8C1-siRNA-IMP-a2-a4 V2.00	0	13. siRNA-SC-10 PSPC1-A488 DAPI IMPa2-A546 _o_TileScan_001 (Stage 15 of 49)	00-jwfqwp8WW6g3p49i2EqXt6
195806		Cell	0.000	1.000	583	6	siRNA-SC-10 PSPC1-A488 IMPa2-A546 DAPI 8C1-siRNA-IMP-a2-a4 V2.00	0	13. siRNA-SC-10 PSPC1-A488 DAPI IMPa2-A546 _o_TileScan_001 (Stage 15 of 49)	00-jwfqwp8WW6g3p49i2EqXt6
142489		Cell	0.000	1.000	584	7	siRNA-SC-10 PSPC1-A488 IMPa2-A546 DAPI 8C1-siRNA-IMP-a2-a4 V2.00	0	13. siRNA-SC-10 PSPC1-A488 DAPI IMPa2-A546 _o_TileScan_001 (Stage 15 of 49)	00-jwfqwp8WW6g3p49i2EqXt6
188102		Cell	0.000	1.000	585	8	siRNA-SC-10 PSPC1-A488 IMPa2-A546 DAPI 8C1-siRNA-IMP-a2-a4 V2.00	0	13. siRNA-SC-10 PSPC1-A488 DAPI IMPa2-A546 _o_TileScan_001 (Stage 15 of 49)	00-jwfqwp8WW6g3p49i2EqXt6
89764		Cell	0.000	1.000	586	9	siRNA-SC-10 PSPC1-A488 IMPa2-A546 DAPI 8C1-siRNA-IMP-a2-a4 V2.00	0	13. siRNA-SC-10 PSPC1-A488 DAPI IMPa2-A546 _o_TileScan_001 (Stage 15 of 49)	00-jwfqwp8WW6g3p49i2EqXt6
438157		Cell	0.000	1.000	587	10	siRNA-SC-10 PSPC1-A488 IMPa2-A546 DAPI 8C1-siRNA-IMP-a2-a4 V2.00	0	13. siRNA-SC-10 PSPC1-A488 DAPI IMPa2-A546 _o_TileScan_001 (Stage 15 of 49)	00-jwfqwp8WW6g3p49i2EqXt6
385461		Cell	0.000	1.000	588	11	siRNA-SC-10 PSPC1-A488 IMPa2-A546 DAPI 8C1-siRNA-IMP-a2-a4 V2.00	0	13. siRNA-SC-10 PSPC1-A488 DAPI IMPa2-A546 _o_TileScan_001 (Stage 15 of 49)	00-jwfqwp8WW6g3p49i2EqXt6
305544		Cell	0.000	1.000	589	0	siRNA-SC-10 PSPC1-A488 IMPa2-A546 DAPI 8C1-siRNA-IMP-a2-a4 V2.00	0	13. siRNA-SC-10 PSPC1-A488 DAPI IMPa2-A546 _p_TileScan_001 (Stage 16 of 49)	00-wWYb4zwyEPKJcSpPi6zHgS
212425		Cell	0.000	1.000	590	1	siRNA-SC-10 PSPC1-A488 IMPa2-A546 DAPI 8C1-siRNA-IMP-a2-a4 V2.00	0	13. siRNA-SC-10 PSPC1-A488 DAPI IMPa2-A546 _p_TileScan_001 (Stage 16 of 49)	00-wWYb4zwyEPKJcSpPi6zHgS
242054		Cell	0.000	1.000	591	2	siRNA-SC-10 PSPC1-A488 IMPa2-A546 DAPI 8C1-siRNA-IMP-a2-a4 V2.00	0	13. siRNA-SC-10 PSPC1-A488 DAPI IMPa2-A546 _p_TileScan_001 (Stage 16 of 49)	00-wWYb4zwyEPKJcSpPi6zHgS
351477		Cell	0.000	1.000	592	3	siRNA-SC-10 PSPC1-A488 IMPa2-A546 DAPI 8C1-siRNA-IMP-a2-a4 V2.00	0	13. siRNA-SC-10 PSPC1-A488 DAPI IMPa2-A546 _p_TileScan_001 (Stage 16 of 49)	00-wWYb4zwyEPKJcSpPi6zHgS
299336		Cell	0.000	1.000	593	4	siRNA-SC-10 PSPC1-A488 IMPa2-A546 DAPI 8C1-siRNA-IMP-a2-a4 V2.00	0	13. siRNA-SC-10 PSPC1-A488 DAPI IMPa2-A546 _p_TileScan_001 (Stage 16 of 49)	00-wWYb4zwyEPKJcSpPi6zHgS
142147		Cell	0.000	1.000	594	5	siRNA-SC-10 PSPC1-A488 IMPa2-A546 DAPI 8C1-siRNA-IMP-a2-a4 V2.00	0	13. siRNA-SC-10 PSPC1-A488 DAPI IMPa2-A546 _p_TileScan_001 (Stage 16 of 49)	00-wWYb4zwyEPKJcSpPi6zHgS
225573		Cell	0.000	1.000	595	6	siRNA-SC-10 PSPC1-A488 IMPa2-A546 DAPI 8C1-siRNA-IMP-a2-a4 V2.00	0	13. siRNA-SC-10 PSPC1-A488 DAPI IMPa2-A546 _p_TileScan_001 (Stage 16 of 49)	00-wWYb4zwyEPKJcSpPi6zHgS
292356		Cell	0.000	1.000	596	7	siRNA-SC-10 PSPC1-A488 IMPa2-A546 DAPI 8C1-siRNA-IMP-a2-a4 V2.00	0	13. siRNA-SC-10 PSPC1-A488 DAPI IMPa2-A546 _p_TileScan_001 (Stage 16 of 49)	00-wWYb4zwyEPKJcSpPi6zHgS
566058		Cell	0.000	1.000	597	8	siRNA-SC-10 PSPC1-A488 IMPa2-A546 DAPI 8C1-siRNA-IMP-a2-a4 V2.00	0	13. siRNA-SC-10 PSPC1-A488 DAPI IMPa2-A546 _p_TileScan_001 (Stage 16 of 49)	00-wWYb4zwyEPKJcSpPi6zHgS
370198		Cell	0.000	1.000	598	9	siRNA-SC-10 PSPC1-A488 IMPa2-A546 DAPI 8C1-siRNA-IMP-a2-a4 V2.00	0	13. siRNA-SC-10 PSPC1-A488 DAPI IMPa2-A546 _p_TileScan_001 (Stage 16 of 49)	00-wWYb4zwyEPKJcSpPi6zHgS
83945		Cell	0.000	1.000	599	10	siRNA-SC-10 PSPC1-A488 IMPa2-A546 DAPI 8C1-siRNA-IMP-a2-a4 V2.00	0	13. siRNA-SC-10 PSPC1-A488 DAPI IMPa2-A546 _p_TileScan_001 (Stage 16 of 49)	00-wWYb4zwyEPKJcSpPi6zHgS
666467		Cell	0.000	1.000	600	11	siRNA-SC-10 PSPC1-A488 IMPa2-A546 DAPI 8C1-siRNA-IMP-a2-a4 V2.00	0	13. siRNA-SC-10 PSPC1-A488 DAPI IMPa2-A546 _p_TileScan_001 (Stage 16 of 49)	00-wWYb4zwyEPKJcSpPi6zHgS
469848		Cell	0.000	1.000	601	12	siRNA-SC-10 PSPC1-A488 IMPa2-A546 DAPI 8C1-siRNA-IMP-a2-a4 V2.00	0	13. siRNA-SC-10 PSPC1-A488 DAPI IMPa2-A546 _p_TileScan_001 (Stage 16 of 49)	00-wWYb4zwyEPKJcSpPi6zHgS
298806		Cell	0.000	1.000	602	13	siRNA-SC-10 PSPC1-A488 IMPa2-A546 DAPI 8C1-siRNA-IMP-a2-a4 V2.00	0	13. siRNA-SC-10 PSPC1-A488 DAPI IMPa2-A546 _p_TileScan_001 (Stage 16 of 49)	00-wWYb4zwyEPKJcSpPi6zHgS
407153		Cell	0.000	1.000	603	14	siRNA-SC-10 PSPC1-A488 IMPa2-A546 DAPI 8C1-siRNA-IMP-a2-a4 V2.00	0	13. siRNA-SC-10 PSPC1-A488 DAPI IMPa2-A546 _p_TileScan_001 (Stage 16 of 49)	00-wWYb4zwyEPKJcSpPi6zHgS
223750		Cell	0.000	1.000	604	15	siRNA-SC-10 PSPC1-A488 IMPa2-A546 DAPI 8C1-siRNA-IMP-a2-a4 V2.00	0	13. siRNA-SC-10 PSPC1-A488 DAPI IMPa2-A546 _p_TileScan_001 (Stage 16 of 49)	00-wWYb4zwyEPKJcSpPi6zHgS
158138		Cell	0.000	1.000	605	16	siRNA-SC-10 PSPC1-A488 IMPa2-A546 DAPI 8C1-siRNA-IMP-a2-a4 V2.00	0	13. siRNA-SC-10 PSPC1-A488 DAPI IMPa2-A546 _p_TileScan_001 (Stage 16 of 49)	00-wWYb4zwyEPKJcSpPi6zHgS
116398		Cell	0.000	1.000	606	0	siRNA-SC-10 PSPC1-A488 IMPa2-A546 DAPI 8C1-siRNA-IMP-a2-a4 V2.00	0	13. siRNA-SC-10 PSPC1-A488 DAPI IMPa2-A546 _q_TileScan_001 (Stage 17 of 49)	00-Ro25HnHsrjxsKopjU3dWmM
435448		Cell	0.000	1.000	607	1	siRNA-SC-10 PSPC1-A488 IMPa2-A546 DAPI 8C1-siRNA-IMP-a2-a4 V2.00	0	13. siRNA-SC-10 PSPC1-A488 DAPI IMPa2-A546 _q_TileScan_001 (Stage 17 of 49)	00-Ro25HnHsrjxsKopjU3dWmM
194512		Cell	0.000	1.000	608	2	siRNA-SC-10 PSPC1-A488 IMPa2-A546 DAPI 8C1-siRNA-IMP-a2-a4 V2.00	0	13. siRNA-SC-10 PSPC1-A488 DAPI IMPa2-A546 _q_TileScan_001 (Stage 17 of 49)	00-Ro25HnHsrjxsKopjU3dWmM
379875		Cell	0.000	1.000	609	3	siRNA-SC-10 PSPC1-A488 IMPa2-A546 DAPI 8C1-siRNA-IMP-a2-a4 V2.00	0	13. siRNA-SC-10 PSPC1-A488 DAPI IMPa2-A546 _q_TileScan_001 (Stage 17 of 49)	00-Ro25HnHsrjxsKopjU3dWmM
430620		Cell	0.000	1.000	610	4	siRNA-SC-10 PSPC1-A488 IMPa2-A546 DAPI 8C1-siRNA-IMP-a2-a4 V2.00	0	13. siRNA-SC-10 PSPC1-A488 DAPI IMPa2-A546 _q_TileScan_001 (Stage 17 of 49)	00-Ro25HnHsrjxsKopjU3dWmM
364259		Cell	0.000	1.000	611	5	siRNA-SC-10 PSPC1-A488 IMPa2-A546 DAPI 8C1-siRNA-IMP-a2-a4 V2.00	0	13. siRNA-SC-10 PSPC1-A488 DAPI IMPa2-A546 _q_TileScan_001 (Stage 17 of 49)	00-Ro25HnHsrjxsKopjU3dWmM
91353		Cell	0.000	1.000	612	6	siRNA-SC-10 PSPC1-A488 IMPa2-A546 DAPI 8C1-siRNA-IMP-a2-a4 V2.00	0	13. siRNA-SC-10 PSPC1-A488 DAPI IMPa2-A546 _q_TileScan_001 (Stage 17 of 49)	00-Ro25HnHsrjxsKopjU3dWmM
158096		Cell	0.000	1.000	613	7	siRNA-SC-10 PSPC1-A488 IMPa2-A546 DAPI 8C1-siRNA-IMP-a2-a4 V2.00	0	13. siRNA-SC-10 PSPC1-A488 DAPI IMPa2-A546 _q_TileScan_001 (Stage 17 of 49)	00-Ro25HnHsrjxsKopjU3dWmM
163860		Cell	0.000	1.000	614	8	siRNA-SC-10 PSPC1-A488 IMPa2-A546 DAPI 8C1-siRNA-IMP-a2-a4 V2.00	0	13. siRNA-SC-10 PSPC1-A488 DAPI IMPa2-A546 _q_TileScan_001 (Stage 17 of 49)	00-Ro25HnHsrjxsKopjU3dWmM
147146		Cell	0.000	1.000	615	9	siRNA-SC-10 PSPC1-A488 IMPa2-A546 DAPI 8C1-siRNA-IMP-a2-a4 V2.00	0	13. siRNA-SC-10 PSPC1-A488 DAPI IMPa2-A546 _q_TileScan_001 (Stage 17 of 49)	00-Ro25HnHsrjxsKopjU3dWmM
224056		Cell	0.000	1.000	616	10	siRNA-SC-10 PSPC1-A488 IMPa2-A546 DAPI 8C1-siRNA-IMP-a2-a4 V2.00	0	13. siRNA-SC-10 PSPC1-A488 DAPI IMPa2-A546 _q_TileScan_001 (Stage 17 of 49)	00-Ro25HnHsrjxsKopjU3dWmM
345840		Cell	0.000	1.000	617	11	siRNA-SC-10 PSPC1-A488 IMPa2-A546 DAPI 8C1-siRNA-IMP-a2-a4 V2.00	0	13. siRNA-SC-10 PSPC1-A488 DAPI IMPa2-A546 _q_TileScan_001 (Stage 17 of 49)	00-Ro25HnHsrjxsKopjU3dWmM
349144		Cell	0.000	1.000	618	12	siRNA-SC-10 PSPC1-A488 IMPa2-A546 DAPI 8C1-siRNA-IMP-a2-a4 V2.00	0	13. siRNA-SC-10 PSPC1-A488 DAPI IMPa2-A546 _q_TileScan_001 (Stage 17 of 49)	00-Ro25HnHsrjxsKopjU3dWmM
401456		Cell	0.000	1.000	619	13	siRNA-SC-10 PSPC1-A488 IMPa2-A546 DAPI 8C1-siRNA-IMP-a2-a4 V2.00	0	13. siRNA-SC-10 PSPC1-A488 DAPI IMPa2-A546 _q_TileScan_001 (Stage 17 of 49)	00-Ro25HnHsrjxsKopjU3dWmM
112665		Cell	0.000	1.000	620	14	siRNA-SC-10 PSPC1-A488 IMPa2-A546 DAPI 8C1-siRNA-IMP-a2-a4 V2.00	0	13. siRNA-SC-10 PSPC1-A488 DAPI IMPa2-A546 _q_TileScan_001 (Stage 17 of 49)	00-Ro25HnHsrjxsKopjU3dWmM
101053		Cell	0.000	1.000	621	15	siRNA-SC-10 PSPC1-A488 IMPa2-A546 DAPI 8C1-siRNA-IMP-a2-a4 V2.00	0	13. siRNA-SC-10 PSPC1-A488 DAPI IMPa2-A546 _q_TileScan_001 (Stage 17 of 49)	00-Ro25HnHsrjxsKopjU3dWmM
154700		Cell	0.000	1.000	622	16	siRNA-SC-10 PSPC1-A488 IMPa2-A546 DAPI 8C1-siRNA-IMP-a2-a4 V2.00	0	13. siRNA-SC-10 PSPC1-A488 DAPI IMPa2-A546 _q_TileScan_001 (Stage 17 of 49)	00-Ro25HnHsrjxsKopjU3dWmM
281742		Cell	0.000	1.000	623	17	siRNA-SC-10 PSPC1-A488 IMPa2-A546 DAPI 8C1-siRNA-IMP-a2-a4 V2.00	0	13. siRNA-SC-10 PSPC1-A488 DAPI IMPa2-A546 _q_TileScan_001 (Stage 17 of 49)	00-Ro25HnHsrjxsKopjU3dWmM
609858		Cell	0.000	1.000	624	18	siRNA-SC-10 PSPC1-A488 IMPa2-A546 DAPI 8C1-siRNA-IMP-a2-a4 V2.00	0	13. siRNA-SC-10 PSPC1-A488 DAPI IMPa2-A546 _q_TileScan_001 (Stage 17 of 49)	00-Ro25HnHsrjxsKopjU3dWmM
478234		Cell	0.000	1.000	625	19	siRNA-SC-10 PSPC1-A488 IMPa2-A546 DAPI 8C1-siRNA-IMP-a2-a4 V2.00	0	13. siRNA-SC-10 PSPC1-A488 DAPI IMPa2-A546 _q_TileScan_001 (Stage 17 of 49)	00-Ro25HnHsrjxsKopjU3dWmM
87636		Cell	0.000	1.000	626	20	siRNA-SC-10 PSPC1-A488 IMPa2-A546 DAPI 8C1-siRNA-IMP-a2-a4 V2.00	0	13. siRNA-SC-10 PSPC1-A488 DAPI IMPa2-A546 _q_TileScan_001 (Stage 17 of 49)	00-Ro25HnHsrjxsKopjU3dWmM
178379		Cell	0.000	1.000	627	21	siRNA-SC-10 PSPC1-A488 IMPa2-A546 DAPI 8C1-siRNA-IMP-a2-a4 V2.00	0	13. siRNA-SC-10 PSPC1-A488 DAPI IMPa2-A546 _q_TileScan_001 (Stage 17 of 49)	00-Ro25HnHsrjxsKopjU3dWmM
253526		Cell	0.000	1.000	628	0	siRNA-SC-10 PSPC1-A488 IMPa2-A546 DAPI 8C1-siRNA-IMP-a2-a4 V2.00	0	13. siRNA-SC-10 PSPC1-A488 DAPI IMPa2-A546 _r_TileScan_001 (Stage 18 of 49)	00-JR4vrWXiuyigugjfKPymXg
171423		Cell	0.000	1.000	629	1	siRNA-SC-10 PSPC1-A488 IMPa2-A546 DAPI 8C1-siRNA-IMP-a2-a4 V2.00	0	13. siRNA-SC-10 PSPC1-A488 DAPI IMPa2-A546 _r_TileScan_001 (Stage 18 of 49)	00-JR4vrWXiuyigugjfKPymXg
504016		Cell	0.000	1.000	630	2	siRNA-SC-10 PSPC1-A488 IMPa2-A546 DAPI 8C1-siRNA-IMP-a2-a4 V2.00	0	13. siRNA-SC-10 PSPC1-A488 DAPI IMPa2-A546 _r_TileScan_001 (Stage 18 of 49)	00-JR4vrWXiuyigugjfKPymXg
330985		Cell	0.000	1.000	631	3	siRNA-SC-10 PSPC1-A488 IMPa2-A546 DAPI 8C1-siRNA-IMP-a2-a4 V2.00	0	13. siRNA-SC-10 PSPC1-A488 DAPI IMPa2-A546 _r_TileScan_001 (Stage 18 of 49)	00-JR4vrWXiuyigugjfKPymXg
207808		Cell	0.000	1.000	632	4	siRNA-SC-10 PSPC1-A488 IMPa2-A546 DAPI 8C1-siRNA-IMP-a2-a4 V2.00	0	13. siRNA-SC-10 PSPC1-A488 DAPI IMPa2-A546 _r_TileScan_001 (Stage 18 of 49)	00-JR4vrWXiuyigugjfKPymXg
174713		Cell	0.000	1.000	633	5	siRNA-SC-10 PSPC1-A488 IMPa2-A546 DAPI 8C1-siRNA-IMP-a2-a4 V2.00	0	13. siRNA-SC-10 PSPC1-A488 DAPI IMPa2-A546 _r_TileScan_001 (Stage 18 of 49)	00-JR4vrWXiuyigugjfKPymXg
122241		Cell	0.000	1.000	634	6	siRNA-SC-10 PSPC1-A488 IMPa2-A546 DAPI 8C1-siRNA-IMP-a2-a4 V2.00	0	13. siRNA-SC-10 PSPC1-A488 DAPI IMPa2-A546 _r_TileScan_001 (Stage 18 of 49)	00-JR4vrWXiuyigugjfKPymXg
599215		Cell	0.000	1.000	635	7	siRNA-SC-10 PSPC1-A488 IMPa2-A546 DAPI 8C1-siRNA-IMP-a2-a4 V2.00	0	13. siRNA-SC-10 PSPC1-A488 DAPI IMPa2-A546 _r_TileScan_001 (Stage 18 of 49)	00-JR4vrWXiuyigugjfKPymXg
157204		Cell	0.000	1.000	636	8	siRNA-SC-10 PSPC1-A488 IMPa2-A546 DAPI 8C1-siRNA-IMP-a2-a4 V2.00	0	13. siRNA-SC-10 PSPC1-A488 DAPI IMPa2-A546 _r_TileScan_001 (Stage 18 of 49)	00-JR4vrWXiuyigugjfKPymXg
533552		Cell	0.000	1.000	637	9	siRNA-SC-10 PSPC1-A488 IMPa2-A546 DAPI 8C1-siRNA-IMP-a2-a4 V2.00	0	13. siRNA-SC-10 PSPC1-A488 DAPI IMPa2-A546 _r_TileScan_001 (Stage 18 of 49)	00-JR4vrWXiuyigugjfKPymXg
0		Cell	0.000	1.000	638	0	siRNA-SC-10 PSPC1-A488 IMPa2-A546 DAPI 8C1-siRNA-IMP-a2-a4 V2.00	0	13. siRNA-SC-10 PSPC1-A488 DAPI IMPa2-A546 _s_TileScan_001 (Stage 19 of 49)	00-vScGTs7SEXYeNqyALqYj4k
745713		Cell	0.000	1.000	639	1	siRNA-SC-10 PSPC1-A488 IMPa2-A546 DAPI 8C1-siRNA-IMP-a2-a4 V2.00	0	13. siRNA-SC-10 PSPC1-A488 DAPI IMPa2-A546 _s_TileScan_001 (Stage 19 of 49)	00-vScGTs7SEXYeNqyALqYj4k
410332		Cell	0.000	1.000	640	2	siRNA-SC-10 PSPC1-A488 IMPa2-A546 DAPI 8C1-siRNA-IMP-a2-a4 V2.00	0	13. siRNA-SC-10 PSPC1-A488 DAPI IMPa2-A546 _s_TileScan_001 (Stage 19 of 49)	00-vScGTs7SEXYeNqyALqYj4k
330174		Cell	0.000	1.000	641	3	siRNA-SC-10 PSPC1-A488 IMPa2-A546 DAPI 8C1-siRNA-IMP-a2-a4 V2.00	0	13. siRNA-SC-10 PSPC1-A488 DAPI IMPa2-A546 _s_TileScan_001 (Stage 19 of 49)	00-vScGTs7SEXYeNqyALqYj4k
242978		Cell	0.000	1.000	642	4	siRNA-SC-10 PSPC1-A488 IMPa2-A546 DAPI 8C1-siRNA-IMP-a2-a4 V2.00	0	13. siRNA-SC-10 PSPC1-A488 DAPI IMPa2-A546 _s_TileScan_001 (Stage 19 of 49)	00-vScGTs7SEXYeNqyALqYj4k
273381		Cell	0.000	1.000	643	5	siRNA-SC-10 PSPC1-A488 IMPa2-A546 DAPI 8C1-siRNA-IMP-a2-a4 V2.00	0	13. siRNA-SC-10 PSPC1-A488 DAPI IMPa2-A546 _s_TileScan_001 (Stage 19 of 49)	00-vScGTs7SEXYeNqyALqYj4k
53742		Cell	0.000	1.000	644	6	siRNA-SC-10 PSPC1-A488 IMPa2-A546 DAPI 8C1-siRNA-IMP-a2-a4 V2.00	0	13. siRNA-SC-10 PSPC1-A488 DAPI IMPa2-A546 _s_TileScan_001 (Stage 19 of 49)	00-vScGTs7SEXYeNqyALqYj4k
40912		Cell	0.000	1.000	645	7	siRNA-SC-10 PSPC1-A488 IMPa2-A546 DAPI 8C1-siRNA-IMP-a2-a4 V2.00	0	13. siRNA-SC-10 PSPC1-A488 DAPI IMPa2-A546 _s_TileScan_001 (Stage 19 of 49)	00-vScGTs7SEXYeNqyALqYj4k
80172		Cell	0.000	1.000	646	0	siRNA-SC-10 PSPC1-A488 IMPa2-A546 DAPI 8C1-siRNA-IMP-a2-a4 V2.00	0	13. siRNA-SC-10 PSPC1-A488 DAPI IMPa2-A546 _t_TileScan_001 (Stage 20 of 49)	00-pCQSRaMGf9BddCd3wKfr9K
319638		Cell	0.000	1.000	647	1	siRNA-SC-10 PSPC1-A488 IMPa2-A546 DAPI 8C1-siRNA-IMP-a2-a4 V2.00	0	13. siRNA-SC-10 PSPC1-A488 DAPI IMPa2-A546 _t_TileScan_001 (Stage 20 of 49)	00-pCQSRaMGf9BddCd3wKfr9K
447124		Cell	0.000	1.000	648	2	siRNA-SC-10 PSPC1-A488 IMPa2-A546 DAPI 8C1-siRNA-IMP-a2-a4 V2.00	0	13. siRNA-SC-10 PSPC1-A488 DAPI IMPa2-A546 _t_TileScan_001 (Stage 20 of 49)	00-pCQSRaMGf9BddCd3wKfr9K
217949		Cell	0.000	1.000	649	3	siRNA-SC-10 PSPC1-A488 IMPa2-A546 DAPI 8C1-siRNA-IMP-a2-a4 V2.00	0	13. siRNA-SC-10 PSPC1-A488 DAPI IMPa2-A546 _t_TileScan_001 (Stage 20 of 49)	00-pCQSRaMGf9BddCd3wKfr9K
191992		Cell	0.000	1.000	650	4	siRNA-SC-10 PSPC1-A488 IMPa2-A546 DAPI 8C1-siRNA-IMP-a2-a4 V2.00	0	13. siRNA-SC-10 PSPC1-A488 DAPI IMPa2-A546 _t_TileScan_001 (Stage 20 of 49)	00-pCQSRaMGf9BddCd3wKfr9K
182671		Cell	0.000	1.000	651	5	siRNA-SC-10 PSPC1-A488 IMPa2-A546 DAPI 8C1-siRNA-IMP-a2-a4 V2.00	0	13. siRNA-SC-10 PSPC1-A488 DAPI IMPa2-A546 _t_TileScan_001 (Stage 20 of 49)	00-pCQSRaMGf9BddCd3wKfr9K
261991		Cell	0.000	1.000	652	6	siRNA-SC-10 PSPC1-A488 IMPa2-A546 DAPI 8C1-siRNA-IMP-a2-a4 V2.00	0	13. siRNA-SC-10 PSPC1-A488 DAPI IMPa2-A546 _t_TileScan_001 (Stage 20 of 49)	00-pCQSRaMGf9BddCd3wKfr9K
63459		Cell	0.000	1.000	653	7	siRNA-SC-10 PSPC1-A488 IMPa2-A546 DAPI 8C1-siRNA-IMP-a2-a4 V2.00	0	13. siRNA-SC-10 PSPC1-A488 DAPI IMPa2-A546 _t_TileScan_001 (Stage 20 of 49)	00-pCQSRaMGf9BddCd3wKfr9K
94996		Cell	0.000	1.000	654	8	siRNA-SC-10 PSPC1-A488 IMPa2-A546 DAPI 8C1-siRNA-IMP-a2-a4 V2.00	0	13. siRNA-SC-10 PSPC1-A488 DAPI IMPa2-A546 _t_TileScan_001 (Stage 20 of 49)	00-pCQSRaMGf9BddCd3wKfr9K
300037		Cell	0.000	1.000	655	9	siRNA-SC-10 PSPC1-A488 IMPa2-A546 DAPI 8C1-siRNA-IMP-a2-a4 V2.00	0	13. siRNA-SC-10 PSPC1-A488 DAPI IMPa2-A546 _t_TileScan_001 (Stage 20 of 49)	00-pCQSRaMGf9BddCd3wKfr9K
259048		Cell	0.000	1.000	656	10	siRNA-SC-10 PSPC1-A488 IMPa2-A546 DAPI 8C1-siRNA-IMP-a2-a4 V2.00	0	13. siRNA-SC-10 PSPC1-A488 DAPI IMPa2-A546 _t_TileScan_001 (Stage 20 of 49)	00-pCQSRaMGf9BddCd3wKfr9K
154958		Cell	0.000	1.000	657	11	siRNA-SC-10 PSPC1-A488 IMPa2-A546 DAPI 8C1-siRNA-IMP-a2-a4 V2.00	0	13. siRNA-SC-10 PSPC1-A488 DAPI IMPa2-A546 _t_TileScan_001 (Stage 20 of 49)	00-pCQSRaMGf9BddCd3wKfr9K
277631		Cell	0.000	1.000	658	12	siRNA-SC-10 PSPC1-A488 IMPa2-A546 DAPI 8C1-siRNA-IMP-a2-a4 V2.00	0	13. siRNA-SC-10 PSPC1-A488 DAPI IMPa2-A546 _t_TileScan_001 (Stage 20 of 49)	00-pCQSRaMGf9BddCd3wKfr9K
98381		Cell	0.000	1.000	659	13	siRNA-SC-10 PSPC1-A488 IMPa2-A546 DAPI 8C1-siRNA-IMP-a2-a4 V2.00	0	13. siRNA-SC-10 PSPC1-A488 DAPI IMPa2-A546 _t_TileScan_001 (Stage 20 of 49)	00-pCQSRaMGf9BddCd3wKfr9K
249875		Cell	0.000	1.000	660	14	siRNA-SC-10 PSPC1-A488 IMPa2-A546 DAPI 8C1-siRNA-IMP-a2-a4 V2.00	0	13. siRNA-SC-10 PSPC1-A488 DAPI IMPa2-A546 _t_TileScan_001 (Stage 20 of 49)	00-pCQSRaMGf9BddCd3wKfr9K
265187		Cell	0.000	1.000	661	15	siRNA-SC-10 PSPC1-A488 IMPa2-A546 DAPI 8C1-siRNA-IMP-a2-a4 V2.00	0	13. siRNA-SC-10 PSPC1-A488 DAPI IMPa2-A546 _t_TileScan_001 (Stage 20 of 49)	00-pCQSRaMGf9BddCd3wKfr9K
164965		Cell	0.000	1.000	662	16	siRNA-SC-10 PSPC1-A488 IMPa2-A546 DAPI 8C1-siRNA-IMP-a2-a4 V2.00	0	13. siRNA-SC-10 PSPC1-A488 DAPI IMPa2-A546 _t_TileScan_001 (Stage 20 of 49)	00-pCQSRaMGf9BddCd3wKfr9K
255467		Cell	0.000	1.000	663	17	siRNA-SC-10 PSPC1-A488 IMPa2-A546 DAPI 8C1-siRNA-IMP-a2-a4 V2.00	0	13. siRNA-SC-10 PSPC1-A488 DAPI IMPa2-A546 _t_TileScan_001 (Stage 20 of 49)	00-pCQSRaMGf9BddCd3wKfr9K
35883		Cell	0.000	1.000	664	18	siRNA-SC-10 PSPC1-A488 IMPa2-A546 DAPI 8C1-siRNA-IMP-a2-a4 V2.00	0	13. siRNA-SC-10 PSPC1-A488 DAPI IMPa2-A546 _t_TileScan_001 (Stage 20 of 49)	00-pCQSRaMGf9BddCd3wKfr9K
470052		Cell	0.000	1.000	665	19	siRNA-SC-10 PSPC1-A488 IMPa2-A546 DAPI 8C1-siRNA-IMP-a2-a4 V2.00	0	13. siRNA-SC-10 PSPC1-A488 DAPI IMPa2-A546 _t_TileScan_001 (Stage 20 of 49)	00-pCQSRaMGf9BddCd3wKfr9K
229771		Cell	0.000	1.000	666	20	siRNA-SC-10 PSPC1-A488 IMPa2-A546 DAPI 8C1-siRNA-IMP-a2-a4 V2.00	0	13. siRNA-SC-10 PSPC1-A488 DAPI IMPa2-A546 _t_TileScan_001 (Stage 20 of 49)	00-pCQSRaMGf9BddCd3wKfr9K
175761		Cell	0.000	1.000	667	21	siRNA-SC-10 PSPC1-A488 IMPa2-A546 DAPI 8C1-siRNA-IMP-a2-a4 V2.00	0	13. siRNA-SC-10 PSPC1-A488 DAPI IMPa2-A546 _t_TileScan_001 (Stage 20 of 49)	00-pCQSRaMGf9BddCd3wKfr9K
281165		Cell	0.000	1.000	668	22	siRNA-SC-10 PSPC1-A488 IMPa2-A546 DAPI 8C1-siRNA-IMP-a2-a4 V2.00	0	13. siRNA-SC-10 PSPC1-A488 DAPI IMPa2-A546 _t_TileScan_001 (Stage 20 of 49)	00-pCQSRaMGf9BddCd3wKfr9K
742578		Cell	0.000	1.000	669	23	siRNA-SC-10 PSPC1-A488 IMPa2-A546 DAPI 8C1-siRNA-IMP-a2-a4 V2.00	0	13. siRNA-SC-10 PSPC1-A488 DAPI IMPa2-A546 _t_TileScan_001 (Stage 20 of 49)	00-pCQSRaMGf9BddCd3wKfr9K
213779		Cell	0.000	1.000	670	24	siRNA-SC-10 PSPC1-A488 IMPa2-A546 DAPI 8C1-siRNA-IMP-a2-a4 V2.00	0	13. siRNA-SC-10 PSPC1-A488 DAPI IMPa2-A546 _t_TileScan_001 (Stage 20 of 49)	00-pCQSRaMGf9BddCd3wKfr9K
336412		Cell	0.000	1.000	671	25	siRNA-SC-10 PSPC1-A488 IMPa2-A546 DAPI 8C1-siRNA-IMP-a2-a4 V2.00	0	13. siRNA-SC-10 PSPC1-A488 DAPI IMPa2-A546 _t_TileScan_001 (Stage 20 of 49)	00-pCQSRaMGf9BddCd3wKfr9K
543631		Cell	0.000	1.000	672	0	siRNA-SC-10 PSPC1-A488 IMPa2-A546 DAPI 8C1-siRNA-IMP-a2-a4 V2.00	0	13. siRNA-SC-10 PSPC1-A488 DAPI IMPa2-A546 _u_TileScan_001 (Stage 21 of 49)	00-2bwijXWQ5Rec9eZAE4H9VH
307954		Cell	0.000	1.000	673	1	siRNA-SC-10 PSPC1-A488 IMPa2-A546 DAPI 8C1-siRNA-IMP-a2-a4 V2.00	0	13. siRNA-SC-10 PSPC1-A488 DAPI IMPa2-A546 _u_TileScan_001 (Stage 21 of 49)	00-2bwijXWQ5Rec9eZAE4H9VH
83270		Cell	0.000	1.000	674	2	siRNA-SC-10 PSPC1-A488 IMPa2-A546 DAPI 8C1-siRNA-IMP-a2-a4 V2.00	0	13. siRNA-SC-10 PSPC1-A488 DAPI IMPa2-A546 _u_TileScan_001 (Stage 21 of 49)	00-2bwijXWQ5Rec9eZAE4H9VH
305412		Cell	0.000	1.000	675	3	siRNA-SC-10 PSPC1-A488 IMPa2-A546 DAPI 8C1-siRNA-IMP-a2-a4 V2.00	0	13. siRNA-SC-10 PSPC1-A488 DAPI IMPa2-A546 _u_TileScan_001 (Stage 21 of 49)	00-2bwijXWQ5Rec9eZAE4H9VH
66461		Cell	0.000	1.000	676	4	siRNA-SC-10 PSPC1-A488 IMPa2-A546 DAPI 8C1-siRNA-IMP-a2-a4 V2.00	0	13. siRNA-SC-10 PSPC1-A488 DAPI IMPa2-A546 _u_TileScan_001 (Stage 21 of 49)	00-2bwijXWQ5Rec9eZAE4H9VH
155240		Cell	0.000	1.000	677	5	siRNA-SC-10 PSPC1-A488 IMPa2-A546 DAPI 8C1-siRNA-IMP-a2-a4 V2.00	0	13. siRNA-SC-10 PSPC1-A488 DAPI IMPa2-A546 _u_TileScan_001 (Stage 21 of 49)	00-2bwijXWQ5Rec9eZAE4H9VH
103185		Cell	0.000	1.000	678	6	siRNA-SC-10 PSPC1-A488 IMPa2-A546 DAPI 8C1-siRNA-IMP-a2-a4 V2.00	0	13. siRNA-SC-10 PSPC1-A488 DAPI IMPa2-A546 _u_TileScan_001 (Stage 21 of 49)	00-2bwijXWQ5Rec9eZAE4H9VH
230237		Cell	0.000	1.000	679	7	siRNA-SC-10 PSPC1-A488 IMPa2-A546 DAPI 8C1-siRNA-IMP-a2-a4 V2.00	0	13. siRNA-SC-10 PSPC1-A488 DAPI IMPa2-A546 _u_TileScan_001 (Stage 21 of 49)	00-2bwijXWQ5Rec9eZAE4H9VH
649643		Cell	0.000	1.000	680	8	siRNA-SC-10 PSPC1-A488 IMPa2-A546 DAPI 8C1-siRNA-IMP-a2-a4 V2.00	0	13. siRNA-SC-10 PSPC1-A488 DAPI IMPa2-A546 _u_TileScan_001 (Stage 21 of 49)	00-2bwijXWQ5Rec9eZAE4H9VH
252196		Cell	0.000	1.000	681	9	siRNA-SC-10 PSPC1-A488 IMPa2-A546 DAPI 8C1-siRNA-IMP-a2-a4 V2.00	0	13. siRNA-SC-10 PSPC1-A488 DAPI IMPa2-A546 _u_TileScan_001 (Stage 21 of 49)	00-2bwijXWQ5Rec9eZAE4H9VH
493609		Cell	0.000	1.000	682	10	siRNA-SC-10 PSPC1-A488 IMPa2-A546 DAPI 8C1-siRNA-IMP-a2-a4 V2.00	0	13. siRNA-SC-10 PSPC1-A488 DAPI IMPa2-A546 _u_TileScan_001 (Stage 21 of 49)	00-2bwijXWQ5Rec9eZAE4H9VH
241680		Cell	0.000	1.000	683	11	siRNA-SC-10 PSPC1-A488 IMPa2-A546 DAPI 8C1-siRNA-IMP-a2-a4 V2.00	0	13. siRNA-SC-10 PSPC1-A488 DAPI IMPa2-A546 _u_TileScan_001 (Stage 21 of 49)	00-2bwijXWQ5Rec9eZAE4H9VH
282705		Cell	0.000	1.000	684	12	siRNA-SC-10 PSPC1-A488 IMPa2-A546 DAPI 8C1-siRNA-IMP-a2-a4 V2.00	0	13. siRNA-SC-10 PSPC1-A488 DAPI IMPa2-A546 _u_TileScan_001 (Stage 21 of 49)	00-2bwijXWQ5Rec9eZAE4H9VH
352176		Cell	0.000	1.000	685	13	siRNA-SC-10 PSPC1-A488 IMPa2-A546 DAPI 8C1-siRNA-IMP-a2-a4 V2.00	0	13. siRNA-SC-10 PSPC1-A488 DAPI IMPa2-A546 _u_TileScan_001 (Stage 21 of 49)	00-2bwijXWQ5Rec9eZAE4H9VH
170463		Cell	0.000	1.000	686	14	siRNA-SC-10 PSPC1-A488 IMPa2-A546 DAPI 8C1-siRNA-IMP-a2-a4 V2.00	0	13. siRNA-SC-10 PSPC1-A488 DAPI IMPa2-A546 _u_TileScan_001 (Stage 21 of 49)	00-2bwijXWQ5Rec9eZAE4H9VH
59293		Cell	0.000	1.000	687	15	siRNA-SC-10 PSPC1-A488 IMPa2-A546 DAPI 8C1-siRNA-IMP-a2-a4 V2.00	0	13. siRNA-SC-10 PSPC1-A488 DAPI IMPa2-A546 _u_TileScan_001 (Stage 21 of 49)	00-2bwijXWQ5Rec9eZAE4H9VH
420870		Cell	0.000	1.000	688	16	siRNA-SC-10 PSPC1-A488 IMPa2-A546 DAPI 8C1-siRNA-IMP-a2-a4 V2.00	0	13. siRNA-SC-10 PSPC1-A488 DAPI IMPa2-A546 _u_TileScan_001 (Stage 21 of 49)	00-2bwijXWQ5Rec9eZAE4H9VH
335134		Cell	0.000	1.000	689	17	siRNA-SC-10 PSPC1-A488 IMPa2-A546 DAPI 8C1-siRNA-IMP-a2-a4 V2.00	0	13. siRNA-SC-10 PSPC1-A488 DAPI IMPa2-A546 _u_TileScan_001 (Stage 21 of 49)	00-2bwijXWQ5Rec9eZAE4H9VH
44126		Cell	0.000	1.000	690	18	siRNA-SC-10 PSPC1-A488 IMPa2-A546 DAPI 8C1-siRNA-IMP-a2-a4 V2.00	0	13. siRNA-SC-10 PSPC1-A488 DAPI IMPa2-A546 _u_TileScan_001 (Stage 21 of 49)	00-2bwijXWQ5Rec9eZAE4H9VH
561436		Cell	0.000	1.000	691	19	siRNA-SC-10 PSPC1-A488 IMPa2-A546 DAPI 8C1-siRNA-IMP-a2-a4 V2.00	0	13. siRNA-SC-10 PSPC1-A488 DAPI IMPa2-A546 _u_TileScan_001 (Stage 21 of 49)	00-2bwijXWQ5Rec9eZAE4H9VH
330973		Cell	0.000	1.000	692	20	siRNA-SC-10 PSPC1-A488 IMPa2-A546 DAPI 8C1-siRNA-IMP-a2-a4 V2.00	0	13. siRNA-SC-10 PSPC1-A488 DAPI IMPa2-A546 _u_TileScan_001 (Stage 21 of 49)	00-2bwijXWQ5Rec9eZAE4H9VH
265160		Cell	0.000	1.000	693	21	siRNA-SC-10 PSPC1-A488 IMPa2-A546 DAPI 8C1-siRNA-IMP-a2-a4 V2.00	0	13. siRNA-SC-10 PSPC1-A488 DAPI IMPa2-A546 _u_TileScan_001 (Stage 21 of 49)	00-2bwijXWQ5Rec9eZAE4H9VH
220394		Cell	0.000	1.000	694	0	siRNA-SC-10 PSPC1-A488 IMPa2-A546 DAPI 8C1-siRNA-IMP-a2-a4 V2.00	0	13. siRNA-SC-10 PSPC1-A488 DAPI IMPa2-A546 _v_TileScan_001 (Stage 22 of 49)	00-uRSUr3aXEZXJzzLbAqV8BT
110451		Cell	0.000	1.000	695	1	siRNA-SC-10 PSPC1-A488 IMPa2-A546 DAPI 8C1-siRNA-IMP-a2-a4 V2.00	0	13. siRNA-SC-10 PSPC1-A488 DAPI IMPa2-A546 _v_TileScan_001 (Stage 22 of 49)	00-uRSUr3aXEZXJzzLbAqV8BT
348364		Cell	0.000	1.000	696	2	siRNA-SC-10 PSPC1-A488 IMPa2-A546 DAPI 8C1-siRNA-IMP-a2-a4 V2.00	0	13. siRNA-SC-10 PSPC1-A488 DAPI IMPa2-A546 _v_TileScan_001 (Stage 22 of 49)	00-uRSUr3aXEZXJzzLbAqV8BT
190037		Cell	0.000	1.000	697	3	siRNA-SC-10 PSPC1-A488 IMPa2-A546 DAPI 8C1-siRNA-IMP-a2-a4 V2.00	0	13. siRNA-SC-10 PSPC1-A488 DAPI IMPa2-A546 _v_TileScan_001 (Stage 22 of 49)	00-uRSUr3aXEZXJzzLbAqV8BT
340505		Cell	0.000	1.000	698	4	siRNA-SC-10 PSPC1-A488 IMPa2-A546 DAPI 8C1-siRNA-IMP-a2-a4 V2.00	0	13. siRNA-SC-10 PSPC1-A488 DAPI IMPa2-A546 _v_TileScan_001 (Stage 22 of 49)	00-uRSUr3aXEZXJzzLbAqV8BT
192094		Cell	0.000	1.000	699	5	siRNA-SC-10 PSPC1-A488 IMPa2-A546 DAPI 8C1-siRNA-IMP-a2-a4 V2.00	0	13. siRNA-SC-10 PSPC1-A488 DAPI IMPa2-A546 _v_TileScan_001 (Stage 22 of 49)	00-uRSUr3aXEZXJzzLbAqV8BT
73068		Cell	0.000	1.000	700	6	siRNA-SC-10 PSPC1-A488 IMPa2-A546 DAPI 8C1-siRNA-IMP-a2-a4 V2.00	0	13. siRNA-SC-10 PSPC1-A488 DAPI IMPa2-A546 _v_TileScan_001 (Stage 22 of 49)	00-uRSUr3aXEZXJzzLbAqV8BT
248423		Cell	0.000	1.000	701	7	siRNA-SC-10 PSPC1-A488 IMPa2-A546 DAPI 8C1-siRNA-IMP-a2-a4 V2.00	0	13. siRNA-SC-10 PSPC1-A488 DAPI IMPa2-A546 _v_TileScan_001 (Stage 22 of 49)	00-uRSUr3aXEZXJzzLbAqV8BT
428638		Cell	0.000	1.000	702	8	siRNA-SC-10 PSPC1-A488 IMPa2-A546 DAPI 8C1-siRNA-IMP-a2-a4 V2.00	0	13. siRNA-SC-10 PSPC1-A488 DAPI IMPa2-A546 _v_TileScan_001 (Stage 22 of 49)	00-uRSUr3aXEZXJzzLbAqV8BT
330963		Cell	0.000	1.000	703	9	siRNA-SC-10 PSPC1-A488 IMPa2-A546 DAPI 8C1-siRNA-IMP-a2-a4 V2.00	0	13. siRNA-SC-10 PSPC1-A488 DAPI IMPa2-A546 _v_TileScan_001 (Stage 22 of 49)	00-uRSUr3aXEZXJzzLbAqV8BT
187429		Cell	0.000	1.000	704	10	siRNA-SC-10 PSPC1-A488 IMPa2-A546 DAPI 8C1-siRNA-IMP-a2-a4 V2.00	0	13. siRNA-SC-10 PSPC1-A488 DAPI IMPa2-A546 _v_TileScan_001 (Stage 22 of 49)	00-uRSUr3aXEZXJzzLbAqV8BT
436426		Cell	0.000	1.000	705	11	siRNA-SC-10 PSPC1-A488 IMPa2-A546 DAPI 8C1-siRNA-IMP-a2-a4 V2.00	0	13. siRNA-SC-10 PSPC1-A488 DAPI IMPa2-A546 _v_TileScan_001 (Stage 22 of 49)	00-uRSUr3aXEZXJzzLbAqV8BT
87822		Cell	0.000	1.000	706	12	siRNA-SC-10 PSPC1-A488 IMPa2-A546 DAPI 8C1-siRNA-IMP-a2-a4 V2.00	0	13. siRNA-SC-10 PSPC1-A488 DAPI IMPa2-A546 _v_TileScan_001 (Stage 22 of 49)	00-uRSUr3aXEZXJzzLbAqV8BT
253011		Cell	0.000	1.000	707	13	siRNA-SC-10 PSPC1-A488 IMPa2-A546 DAPI 8C1-siRNA-IMP-a2-a4 V2.00	0	13. siRNA-SC-10 PSPC1-A488 DAPI IMPa2-A546 _v_TileScan_001 (Stage 22 of 49)	00-uRSUr3aXEZXJzzLbAqV8BT
135451		Cell	0.000	1.000	708	0	siRNA-SC-10 PSPC1-A488 IMPa2-A546 DAPI 8C1-siRNA-IMP-a2-a4 V2.00	0	13. siRNA-SC-10 PSPC1-A488 DAPI IMPa2-A546 _w_TileScan_001 (Stage 23 of 49)	00-pfPM7BoW5yH7cu3H92MxgN
217103		Cell	0.000	1.000	709	1	siRNA-SC-10 PSPC1-A488 IMPa2-A546 DAPI 8C1-siRNA-IMP-a2-a4 V2.00	0	13. siRNA-SC-10 PSPC1-A488 DAPI IMPa2-A546 _w_TileScan_001 (Stage 23 of 49)	00-pfPM7BoW5yH7cu3H92MxgN
138925		Cell	0.000	1.000	710	2	siRNA-SC-10 PSPC1-A488 IMPa2-A546 DAPI 8C1-siRNA-IMP-a2-a4 V2.00	0	13. siRNA-SC-10 PSPC1-A488 DAPI IMPa2-A546 _w_TileScan_001 (Stage 23 of 49)	00-pfPM7BoW5yH7cu3H92MxgN
67848		Cell	0.000	1.000	711	3	siRNA-SC-10 PSPC1-A488 IMPa2-A546 DAPI 8C1-siRNA-IMP-a2-a4 V2.00	0	13. siRNA-SC-10 PSPC1-A488 DAPI IMPa2-A546 _w_TileScan_001 (Stage 23 of 49)	00-pfPM7BoW5yH7cu3H92MxgN
302517		Cell	0.000	1.000	712	4	siRNA-SC-10 PSPC1-A488 IMPa2-A546 DAPI 8C1-siRNA-IMP-a2-a4 V2.00	0	13. siRNA-SC-10 PSPC1-A488 DAPI IMPa2-A546 _w_TileScan_001 (Stage 23 of 49)	00-pfPM7BoW5yH7cu3H92MxgN
172500		Cell	0.000	1.000	713	5	siRNA-SC-10 PSPC1-A488 IMPa2-A546 DAPI 8C1-siRNA-IMP-a2-a4 V2.00	0	13. siRNA-SC-10 PSPC1-A488 DAPI IMPa2-A546 _w_TileScan_001 (Stage 23 of 49)	00-pfPM7BoW5yH7cu3H92MxgN
107158		Cell	0.000	1.000	714	6	siRNA-SC-10 PSPC1-A488 IMPa2-A546 DAPI 8C1-siRNA-IMP-a2-a4 V2.00	0	13. siRNA-SC-10 PSPC1-A488 DAPI IMPa2-A546 _w_TileScan_001 (Stage 23 of 49)	00-pfPM7BoW5yH7cu3H92MxgN
157488		Cell	0.000	1.000	715	7	siRNA-SC-10 PSPC1-A488 IMPa2-A546 DAPI 8C1-siRNA-IMP-a2-a4 V2.00	0	13. siRNA-SC-10 PSPC1-A488 DAPI IMPa2-A546 _w_TileScan_001 (Stage 23 of 49)	00-pfPM7BoW5yH7cu3H92MxgN
261701		Cell	0.000	1.000	716	0	siRNA-SC-10 PSPC1-A488 IMPa2-A546 DAPI 8C1-siRNA-IMP-a2-a4 V2.00	0	13. siRNA-SC-10 PSPC1-A488 DAPI IMPa2-A546 _x_TileScan_001 (Stage 24 of 49)	00-teAtghStqEyXHLaWNQNyPX
280797		Cell	0.000	1.000	717	1	siRNA-SC-10 PSPC1-A488 IMPa2-A546 DAPI 8C1-siRNA-IMP-a2-a4 V2.00	0	13. siRNA-SC-10 PSPC1-A488 DAPI IMPa2-A546 _x_TileScan_001 (Stage 24 of 49)	00-teAtghStqEyXHLaWNQNyPX
421211		Cell	0.000	1.000	718	2	siRNA-SC-10 PSPC1-A488 IMPa2-A546 DAPI 8C1-siRNA-IMP-a2-a4 V2.00	0	13. siRNA-SC-10 PSPC1-A488 DAPI IMPa2-A546 _x_TileScan_001 (Stage 24 of 49)	00-teAtghStqEyXHLaWNQNyPX
379509		Cell	0.000	1.000	719	3	siRNA-SC-10 PSPC1-A488 IMPa2-A546 DAPI 8C1-siRNA-IMP-a2-a4 V2.00	0	13. siRNA-SC-10 PSPC1-A488 DAPI IMPa2-A546 _x_TileScan_001 (Stage 24 of 49)	00-teAtghStqEyXHLaWNQNyPX
98827		Cell	0.000	1.000	720	4	siRNA-SC-10 PSPC1-A488 IMPa2-A546 DAPI 8C1-siRNA-IMP-a2-a4 V2.00	0	13. siRNA-SC-10 PSPC1-A488 DAPI IMPa2-A546 _x_TileScan_001 (Stage 24 of 49)	00-teAtghStqEyXHLaWNQNyPX
110515		Cell	0.000	1.000	721	5	siRNA-SC-10 PSPC1-A488 IMPa2-A546 DAPI 8C1-siRNA-IMP-a2-a4 V2.00	0	13. siRNA-SC-10 PSPC1-A488 DAPI IMPa2-A546 _x_TileScan_001 (Stage 24 of 49)	00-teAtghStqEyXHLaWNQNyPX
185573		Cell	0.000	1.000	722	6	siRNA-SC-10 PSPC1-A488 IMPa2-A546 DAPI 8C1-siRNA-IMP-a2-a4 V2.00	0	13. siRNA-SC-10 PSPC1-A488 DAPI IMPa2-A546 _x_TileScan_001 (Stage 24 of 49)	00-teAtghStqEyXHLaWNQNyPX
168549		Cell	0.000	1.000	723	7	siRNA-SC-10 PSPC1-A488 IMPa2-A546 DAPI 8C1-siRNA-IMP-a2-a4 V2.00	0	13. siRNA-SC-10 PSPC1-A488 DAPI IMPa2-A546 _x_TileScan_001 (Stage 24 of 49)	00-teAtghStqEyXHLaWNQNyPX
486775		Cell	0.000	1.000	724	8	siRNA-SC-10 PSPC1-A488 IMPa2-A546 DAPI 8C1-siRNA-IMP-a2-a4 V2.00	0	13. siRNA-SC-10 PSPC1-A488 DAPI IMPa2-A546 _x_TileScan_001 (Stage 24 of 49)	00-teAtghStqEyXHLaWNQNyPX
79817		Cell	0.000	1.000	725	9	siRNA-SC-10 PSPC1-A488 IMPa2-A546 DAPI 8C1-siRNA-IMP-a2-a4 V2.00	0	13. siRNA-SC-10 PSPC1-A488 DAPI IMPa2-A546 _x_TileScan_001 (Stage 24 of 49)	00-teAtghStqEyXHLaWNQNyPX
381040		Cell	0.000	1.000	726	10	siRNA-SC-10 PSPC1-A488 IMPa2-A546 DAPI 8C1-siRNA-IMP-a2-a4 V2.00	0	13. siRNA-SC-10 PSPC1-A488 DAPI IMPa2-A546 _x_TileScan_001 (Stage 24 of 49)	00-teAtghStqEyXHLaWNQNyPX
138467		Cell	0.000	1.000	727	11	siRNA-SC-10 PSPC1-A488 IMPa2-A546 DAPI 8C1-siRNA-IMP-a2-a4 V2.00	0	13. siRNA-SC-10 PSPC1-A488 DAPI IMPa2-A546 _x_TileScan_001 (Stage 24 of 49)	00-teAtghStqEyXHLaWNQNyPX
378788		Cell	0.000	1.000	728	12	siRNA-SC-10 PSPC1-A488 IMPa2-A546 DAPI 8C1-siRNA-IMP-a2-a4 V2.00	0	13. siRNA-SC-10 PSPC1-A488 DAPI IMPa2-A546 _x_TileScan_001 (Stage 24 of 49)	00-teAtghStqEyXHLaWNQNyPX
260226		Cell	0.000	1.000	729	13	siRNA-SC-10 PSPC1-A488 IMPa2-A546 DAPI 8C1-siRNA-IMP-a2-a4 V2.00	0	13. siRNA-SC-10 PSPC1-A488 DAPI IMPa2-A546 _x_TileScan_001 (Stage 24 of 49)	00-teAtghStqEyXHLaWNQNyPX
336558		Cell	0.000	1.000	730	14	siRNA-SC-10 PSPC1-A488 IMPa2-A546 DAPI 8C1-siRNA-IMP-a2-a4 V2.00	0	13. siRNA-SC-10 PSPC1-A488 DAPI IMPa2-A546 _x_TileScan_001 (Stage 24 of 49)	00-teAtghStqEyXHLaWNQNyPX
402721		Cell	0.000	1.000	731	15	siRNA-SC-10 PSPC1-A488 IMPa2-A546 DAPI 8C1-siRNA-IMP-a2-a4 V2.00	0	13. siRNA-SC-10 PSPC1-A488 DAPI IMPa2-A546 _x_TileScan_001 (Stage 24 of 49)	00-teAtghStqEyXHLaWNQNyPX
319851		Cell	0.000	1.000	732	16	siRNA-SC-10 PSPC1-A488 IMPa2-A546 DAPI 8C1-siRNA-IMP-a2-a4 V2.00	0	13. siRNA-SC-10 PSPC1-A488 DAPI IMPa2-A546 _x_TileScan_001 (Stage 24 of 49)	00-teAtghStqEyXHLaWNQNyPX
512846		Cell	0.000	1.000	733	17	siRNA-SC-10 PSPC1-A488 IMPa2-A546 DAPI 8C1-siRNA-IMP-a2-a4 V2.00	0	13. siRNA-SC-10 PSPC1-A488 DAPI IMPa2-A546 _x_TileScan_001 (Stage 24 of 49)	00-teAtghStqEyXHLaWNQNyPX
313303		Cell	0.000	1.000	734	18	siRNA-SC-10 PSPC1-A488 IMPa2-A546 DAPI 8C1-siRNA-IMP-a2-a4 V2.00	0	13. siRNA-SC-10 PSPC1-A488 DAPI IMPa2-A546 _x_TileScan_001 (Stage 24 of 49)	00-teAtghStqEyXHLaWNQNyPX
250376		Cell	0.000	1.000	735	19	siRNA-SC-10 PSPC1-A488 IMPa2-A546 DAPI 8C1-siRNA-IMP-a2-a4 V2.00	0	13. siRNA-SC-10 PSPC1-A488 DAPI IMPa2-A546 _x_TileScan_001 (Stage 24 of 49)	00-teAtghStqEyXHLaWNQNyPX
573158		Cell	0.000	1.000	736	0	siRNA-SC-10 PSPC1-A488 IMPa2-A546 DAPI 8C1-siRNA-IMP-a2-a4 V2.00	0	13. siRNA-SC-10 PSPC1-A488 DAPI IMPa2-A546 _y_TileScan_001 (Stage 25 of 49)	00-c7KD2pRv8vpuPati2yFNn
321357		Cell	0.000	1.000	737	1	siRNA-SC-10 PSPC1-A488 IMPa2-A546 DAPI 8C1-siRNA-IMP-a2-a4 V2.00	0	13. siRNA-SC-10 PSPC1-A488 DAPI IMPa2-A546 _y_TileScan_001 (Stage 25 of 49)	00-c7KD2pRv8vpuPati2yFNn
508704		Cell	0.000	1.000	738	2	siRNA-SC-10 PSPC1-A488 IMPa2-A546 DAPI 8C1-siRNA-IMP-a2-a4 V2.00	0	13. siRNA-SC-10 PSPC1-A488 DAPI IMPa2-A546 _y_TileScan_001 (Stage 25 of 49)	00-c7KD2pRv8vpuPati2yFNn
534747		Cell	0.000	1.000	739	3	siRNA-SC-10 PSPC1-A488 IMPa2-A546 DAPI 8C1-siRNA-IMP-a2-a4 V2.00	0	13. siRNA-SC-10 PSPC1-A488 DAPI IMPa2-A546 _y_TileScan_001 (Stage 25 of 49)	00-c7KD2pRv8vpuPati2yFNn
191793		Cell	0.000	1.000	740	4	siRNA-SC-10 PSPC1-A488 IMPa2-A546 DAPI 8C1-siRNA-IMP-a2-a4 V2.00	0	13. siRNA-SC-10 PSPC1-A488 DAPI IMPa2-A546 _y_TileScan_001 (Stage 25 of 49)	00-c7KD2pRv8vpuPati2yFNn
122033		Cell	0.000	1.000	741	5	siRNA-SC-10 PSPC1-A488 IMPa2-A546 DAPI 8C1-siRNA-IMP-a2-a4 V2.00	0	13. siRNA-SC-10 PSPC1-A488 DAPI IMPa2-A546 _y_TileScan_001 (Stage 25 of 49)	00-c7KD2pRv8vpuPati2yFNn
226141		Cell	0.000	1.000	742	6	siRNA-SC-10 PSPC1-A488 IMPa2-A546 DAPI 8C1-siRNA-IMP-a2-a4 V2.00	0	13. siRNA-SC-10 PSPC1-A488 DAPI IMPa2-A546 _y_TileScan_001 (Stage 25 of 49)	00-c7KD2pRv8vpuPati2yFNn
187500		Cell	0.000	1.000	743	7	siRNA-SC-10 PSPC1-A488 IMPa2-A546 DAPI 8C1-siRNA-IMP-a2-a4 V2.00	0	13. siRNA-SC-10 PSPC1-A488 DAPI IMPa2-A546 _y_TileScan_001 (Stage 25 of 49)	00-c7KD2pRv8vpuPati2yFNn
67112		Cell	0.000	1.000	744	8	siRNA-SC-10 PSPC1-A488 IMPa2-A546 DAPI 8C1-siRNA-IMP-a2-a4 V2.00	0	13. siRNA-SC-10 PSPC1-A488 DAPI IMPa2-A546 _y_TileScan_001 (Stage 25 of 49)	00-c7KD2pRv8vpuPati2yFNn
163899		Cell	0.000	1.000	745	9	siRNA-SC-10 PSPC1-A488 IMPa2-A546 DAPI 8C1-siRNA-IMP-a2-a4 V2.00	0	13. siRNA-SC-10 PSPC1-A488 DAPI IMPa2-A546 _y_TileScan_001 (Stage 25 of 49)	00-c7KD2pRv8vpuPati2yFNn
327079		Cell	0.000	1.000	746	10	siRNA-SC-10 PSPC1-A488 IMPa2-A546 DAPI 8C1-siRNA-IMP-a2-a4 V2.00	0	13. siRNA-SC-10 PSPC1-A488 DAPI IMPa2-A546 _y_TileScan_001 (Stage 25 of 49)	00-c7KD2pRv8vpuPati2yFNn
190975		Cell	0.000	1.000	747	11	siRNA-SC-10 PSPC1-A488 IMPa2-A546 DAPI 8C1-siRNA-IMP-a2-a4 V2.00	0	13. siRNA-SC-10 PSPC1-A488 DAPI IMPa2-A546 _y_TileScan_001 (Stage 25 of 49)	00-c7KD2pRv8vpuPati2yFNn
214745		Cell	0.000	1.000	748	12	siRNA-SC-10 PSPC1-A488 IMPa2-A546 DAPI 8C1-siRNA-IMP-a2-a4 V2.00	0	13. siRNA-SC-10 PSPC1-A488 DAPI IMPa2-A546 _y_TileScan_001 (Stage 25 of 49)	00-c7KD2pRv8vpuPati2yFNn
317412		Cell	0.000	1.000	749	13	siRNA-SC-10 PSPC1-A488 IMPa2-A546 DAPI 8C1-siRNA-IMP-a2-a4 V2.00	0	13. siRNA-SC-10 PSPC1-A488 DAPI IMPa2-A546 _y_TileScan_001 (Stage 25 of 49)	00-c7KD2pRv8vpuPati2yFNn
345570		Cell	0.000	1.000	750	14	siRNA-SC-10 PSPC1-A488 IMPa2-A546 DAPI 8C1-siRNA-IMP-a2-a4 V2.00	0	13. siRNA-SC-10 PSPC1-A488 DAPI IMPa2-A546 _y_TileScan_001 (Stage 25 of 49)	00-c7KD2pRv8vpuPati2yFNn
136837		Cell	0.000	1.000	751	15	siRNA-SC-10 PSPC1-A488 IMPa2-A546 DAPI 8C1-siRNA-IMP-a2-a4 V2.00	0	13. siRNA-SC-10 PSPC1-A488 DAPI IMPa2-A546 _y_TileScan_001 (Stage 25 of 49)	00-c7KD2pRv8vpuPati2yFNn
110049		Cell	0.000	1.000	752	0	siRNA-SC-10 PSPC1-A488 IMPa2-A546 DAPI 8C1-siRNA-IMP-a2-a4 V2.00	0	13. siRNA-SC-10 PSPC1-A488 DAPI IMPa2-A546 _z_TileScan_001 (Stage 26 of 49)	00-Qu5o7Hqmoh5XiBfAjSJXpW
86680		Cell	0.000	1.000	753	1	siRNA-SC-10 PSPC1-A488 IMPa2-A546 DAPI 8C1-siRNA-IMP-a2-a4 V2.00	0	13. siRNA-SC-10 PSPC1-A488 DAPI IMPa2-A546 _z_TileScan_001 (Stage 26 of 49)	00-Qu5o7Hqmoh5XiBfAjSJXpW
91881		Cell	0.000	1.000	754	2	siRNA-SC-10 PSPC1-A488 IMPa2-A546 DAPI 8C1-siRNA-IMP-a2-a4 V2.00	0	13. siRNA-SC-10 PSPC1-A488 DAPI IMPa2-A546 _z_TileScan_001 (Stage 26 of 49)	00-Qu5o7Hqmoh5XiBfAjSJXpW
967345		Cell	0.000	1.000	755	3	siRNA-SC-10 PSPC1-A488 IMPa2-A546 DAPI 8C1-siRNA-IMP-a2-a4 V2.00	0	13. siRNA-SC-10 PSPC1-A488 DAPI IMPa2-A546 _z_TileScan_001 (Stage 26 of 49)	00-Qu5o7Hqmoh5XiBfAjSJXpW
509828		Cell	0.000	1.000	756	4	siRNA-SC-10 PSPC1-A488 IMPa2-A546 DAPI 8C1-siRNA-IMP-a2-a4 V2.00	0	13. siRNA-SC-10 PSPC1-A488 DAPI IMPa2-A546 _z_TileScan_001 (Stage 26 of 49)	00-Qu5o7Hqmoh5XiBfAjSJXpW
123727		Cell	0.000	1.000	757	5	siRNA-SC-10 PSPC1-A488 IMPa2-A546 DAPI 8C1-siRNA-IMP-a2-a4 V2.00	0	13. siRNA-SC-10 PSPC1-A488 DAPI IMPa2-A546 _z_TileScan_001 (Stage 26 of 49)	00-Qu5o7Hqmoh5XiBfAjSJXpW
46057		Cell	0.000	1.000	758	6	siRNA-SC-10 PSPC1-A488 IMPa2-A546 DAPI 8C1-siRNA-IMP-a2-a4 V2.00	0	13. siRNA-SC-10 PSPC1-A488 DAPI IMPa2-A546 _z_TileScan_001 (Stage 26 of 49)	00-Qu5o7Hqmoh5XiBfAjSJXpW
285456		Cell	0.000	1.000	759	7	siRNA-SC-10 PSPC1-A488 IMPa2-A546 DAPI 8C1-siRNA-IMP-a2-a4 V2.00	0	13. siRNA-SC-10 PSPC1-A488 DAPI IMPa2-A546 _z_TileScan_001 (Stage 26 of 49)	00-Qu5o7Hqmoh5XiBfAjSJXpW
558032		Cell	0.000	1.000	760	8	siRNA-SC-10 PSPC1-A488 IMPa2-A546 DAPI 8C1-siRNA-IMP-a2-a4 V2.00	0	13. siRNA-SC-10 PSPC1-A488 DAPI IMPa2-A546 _z_TileScan_001 (Stage 26 of 49)	00-Qu5o7Hqmoh5XiBfAjSJXpW
120707		Cell	0.000	1.000	761	9	siRNA-SC-10 PSPC1-A488 IMPa2-A546 DAPI 8C1-siRNA-IMP-a2-a4 V2.00	0	13. siRNA-SC-10 PSPC1-A488 DAPI IMPa2-A546 _z_TileScan_001 (Stage 26 of 49)	00-Qu5o7Hqmoh5XiBfAjSJXpW
