# Supplementary material for: Development of a pipeline for automated, high-throughput analysis of paraspeckle proteins reveals specific roles for importin α proteins
Source: Sci Rep. 2017 Feb 27;7:43323. doi: 10.1038/srep43323 (PMC5379994; doi:10.1038/srep43323)
Supplement: Supplementary Dataset SD1-G [file srep43323-s9.zip › I8P/8C1-siRNA-IMPa4-PSF/ImgBounds.csv]

ExpGrp	MinCellImgBound.x	MaxCellImgBound.x	MinCellImgBound.y	MaxCellImgBound.y	MinCellImgBound.z	MaxCellImgBound.z
ALL-CTRLS - 21. NT IMPa4 C-A488 DAPI C-A546_	62706.9	62851.8	44974.6	45119.5	-7.00022	7.72834
ALL-CTRLS - 24. MT IMPa4 C-A488 C-A546_	62776.3	62921.1	41022.6	41167.4	-7.00022	7.72834
ALL-CTRLS - 27. siRNA-IMPa4-10 C-A488 DAPI C-A546_	63777.7	63922.5	47169.5	47314.4	-7.00022	7.72834
ALL-CTRLS - 30. siRNA-IMPa4-25 C-A488 DAPI C-A546_	62722.8	62867.6	42233.3	42378.2	-7.00022	7.72834
ALL-CTRLS - 33. siRNA-SC-10 C-A488 DAPI C-A546_	63778.9	63923.8	41653.1	41798	-7.00022	7.72834
ALL-CTRLS - 36. siRNA-SC-25 C-A488 DAPI C-A546_	64957.5	65102.3	41918.4	42063.3	-7.00022	7.72834
NT - 20. NT IMPa4 PSF-A488 DAPI IMPa4-A546_	64571	64715.9	44453.9	44598.8	-7.00022	7.72834
MT - 23. MT IMPa4 PSF-A488 DAPI IMPa4-A546_	66498.5	66643.4	43272.3	43417.2	-7.00022	7.72834
siRNA-IMPa4-10 - 26. siRNA-IMPa4-10 PSF-A488 DAPI IMPa4-A546_	65782.3	65927.2	42599.1	42744	-7.00022	7.72834
siRNA-IMPa4-10-R - 26. siRNA-IMPa4-10 PSF-A488 DAPI IMPa4-A546_	65782.3	65927.2	42599.1	42744	-7.00022	7.72834
siRNA-IMPa4-25 - 29. siRNA-IMPa4-25 PSF-A488 DAPI IMPa4-A546_	65077.4	65222.3	45998.4	46143.3	-7.00022	7.72834
siRNA-IMPa4-25-R - 29. siRNA-IMPa4-25 PSF-A488 DAPI IMPa4-A546_	65077.4	65222.3	45998.4	46143.3	-7.00022	7.72834
siRNA-SC-10 - 32. siRNA-SC-10 PSF-A488 DAPI IMPa4-A546_	63154.5	63299.3	43166.8	43311.6	-7.00022	7.72834
siRNA-SC-10-R - 32. siRNA-SC-10 PSF-A488 DAPI IMPa4-A546_	63154.5	63299.3	43166.8	43311.6	-7.00022	7.72834
siRNA-SC-25 - 35. siRNA-SC-25 PSF-A488 DAPI IMPa4-A546_	62573	62717.9	45271.9	45416.7	-7.00022	7.72834
siRNA-SC-25-R - 35. siRNA-SC-25 PSF-A488 DAPI IMPa4-A546_	62573	62717.9	45271.9	45416.7	-7.00022	7.72834
