# Supplementary material for: Development of a pipeline for automated, high-throughput analysis of paraspeckle proteins reveals specific roles for importin α proteins
Source: Sci Rep. 2017 Feb 27;7:43323. doi: 10.1038/srep43323 (PMC5379994; doi:10.1038/srep43323)
Supplement: Supplementary Dataset SD1-G [file srep43323-s9.zip › I8P/8C1-siRNA-IMPa4-PSF/_/siRNA-IMPa4-25 PSF-A488 IMPa4-A546 DAPI 8C1-siRNA-IMP-a2-a4 V2.00_Statistics/siRNA-IMPa4-25 PSF-A488 IMPa4-A546 DAPI 8C1-siRNA-IMP-a2-a4 V2.00_Cell_Intensity_StdDev_Ch=1.csv]

Cell Intensity StdDev Ch=1
====================
Value	Unit	Category	Channel	Birth [s]	Death [s]	ID	OriginalID	Original Component Name	Original Component ID	Original Image Name	Original Image ID
1.30994		Cell	1	0.000	1.000	0	0	siRNA-IMPa4-25 PSF-A488 IMPa4-A546 DAPI 8C1-siRNA-IMP-a2-a4 V2.00	0	29. siRNA-IMPa4-25 PSF-A488 DAPI IMPa4-A546_a_TileScan_001 (Stage 1 of 49)	00-p3zi3fnxas8iLLhvr963w
1.47302		Cell	1	0.000	1.000	1	1	siRNA-IMPa4-25 PSF-A488 IMPa4-A546 DAPI 8C1-siRNA-IMP-a2-a4 V2.00	0	29. siRNA-IMPa4-25 PSF-A488 DAPI IMPa4-A546_a_TileScan_001 (Stage 1 of 49)	00-p3zi3fnxas8iLLhvr963w
31.4549		Cell	1	0.000	1.000	2	2	siRNA-IMPa4-25 PSF-A488 IMPa4-A546 DAPI 8C1-siRNA-IMP-a2-a4 V2.00	0	29. siRNA-IMPa4-25 PSF-A488 DAPI IMPa4-A546_a_TileScan_001 (Stage 1 of 49)	00-p3zi3fnxas8iLLhvr963w
5.58725		Cell	1	0.000	1.000	3	3	siRNA-IMPa4-25 PSF-A488 IMPa4-A546 DAPI 8C1-siRNA-IMP-a2-a4 V2.00	0	29. siRNA-IMPa4-25 PSF-A488 DAPI IMPa4-A546_a_TileScan_001 (Stage 1 of 49)	00-p3zi3fnxas8iLLhvr963w
23.3069		Cell	1	0.000	1.000	4	4	siRNA-IMPa4-25 PSF-A488 IMPa4-A546 DAPI 8C1-siRNA-IMP-a2-a4 V2.00	0	29. siRNA-IMPa4-25 PSF-A488 DAPI IMPa4-A546_a_TileScan_001 (Stage 1 of 49)	00-p3zi3fnxas8iLLhvr963w
22.3472		Cell	1	0.000	1.000	5	5	siRNA-IMPa4-25 PSF-A488 IMPa4-A546 DAPI 8C1-siRNA-IMP-a2-a4 V2.00	0	29. siRNA-IMPa4-25 PSF-A488 DAPI IMPa4-A546_a_TileScan_001 (Stage 1 of 49)	00-p3zi3fnxas8iLLhvr963w
1.43245		Cell	1	0.000	1.000	6	6	siRNA-IMPa4-25 PSF-A488 IMPa4-A546 DAPI 8C1-siRNA-IMP-a2-a4 V2.00	0	29. siRNA-IMPa4-25 PSF-A488 DAPI IMPa4-A546_a_TileScan_001 (Stage 1 of 49)	00-p3zi3fnxas8iLLhvr963w
31.7069		Cell	1	0.000	1.000	7	7	siRNA-IMPa4-25 PSF-A488 IMPa4-A546 DAPI 8C1-siRNA-IMP-a2-a4 V2.00	0	29. siRNA-IMPa4-25 PSF-A488 DAPI IMPa4-A546_a_TileScan_001 (Stage 1 of 49)	00-p3zi3fnxas8iLLhvr963w
29.0587		Cell	1	0.000	1.000	8	8	siRNA-IMPa4-25 PSF-A488 IMPa4-A546 DAPI 8C1-siRNA-IMP-a2-a4 V2.00	0	29. siRNA-IMPa4-25 PSF-A488 DAPI IMPa4-A546_a_TileScan_001 (Stage 1 of 49)	00-p3zi3fnxas8iLLhvr963w
23.7012		Cell	1	0.000	1.000	9	9	siRNA-IMPa4-25 PSF-A488 IMPa4-A546 DAPI 8C1-siRNA-IMP-a2-a4 V2.00	0	29. siRNA-IMPa4-25 PSF-A488 DAPI IMPa4-A546_a_TileScan_001 (Stage 1 of 49)	00-p3zi3fnxas8iLLhvr963w
7.83886		Cell	1	0.000	1.000	10	10	siRNA-IMPa4-25 PSF-A488 IMPa4-A546 DAPI 8C1-siRNA-IMP-a2-a4 V2.00	0	29. siRNA-IMPa4-25 PSF-A488 DAPI IMPa4-A546_a_TileScan_001 (Stage 1 of 49)	00-p3zi3fnxas8iLLhvr963w
38.4945		Cell	1	0.000	1.000	11	11	siRNA-IMPa4-25 PSF-A488 IMPa4-A546 DAPI 8C1-siRNA-IMP-a2-a4 V2.00	0	29. siRNA-IMPa4-25 PSF-A488 DAPI IMPa4-A546_a_TileScan_001 (Stage 1 of 49)	00-p3zi3fnxas8iLLhvr963w
30.9858		Cell	1	0.000	1.000	12	12	siRNA-IMPa4-25 PSF-A488 IMPa4-A546 DAPI 8C1-siRNA-IMP-a2-a4 V2.00	0	29. siRNA-IMPa4-25 PSF-A488 DAPI IMPa4-A546_a_TileScan_001 (Stage 1 of 49)	00-p3zi3fnxas8iLLhvr963w
24.6279		Cell	1	0.000	1.000	13	13	siRNA-IMPa4-25 PSF-A488 IMPa4-A546 DAPI 8C1-siRNA-IMP-a2-a4 V2.00	0	29. siRNA-IMPa4-25 PSF-A488 DAPI IMPa4-A546_a_TileScan_001 (Stage 1 of 49)	00-p3zi3fnxas8iLLhvr963w
22.8428		Cell	1	0.000	1.000	14	14	siRNA-IMPa4-25 PSF-A488 IMPa4-A546 DAPI 8C1-siRNA-IMP-a2-a4 V2.00	0	29. siRNA-IMPa4-25 PSF-A488 DAPI IMPa4-A546_a_TileScan_001 (Stage 1 of 49)	00-p3zi3fnxas8iLLhvr963w
38.5755		Cell	1	0.000	1.000	15	15	siRNA-IMPa4-25 PSF-A488 IMPa4-A546 DAPI 8C1-siRNA-IMP-a2-a4 V2.00	0	29. siRNA-IMPa4-25 PSF-A488 DAPI IMPa4-A546_a_TileScan_001 (Stage 1 of 49)	00-p3zi3fnxas8iLLhvr963w
22.9597		Cell	1	0.000	1.000	16	16	siRNA-IMPa4-25 PSF-A488 IMPa4-A546 DAPI 8C1-siRNA-IMP-a2-a4 V2.00	0	29. siRNA-IMPa4-25 PSF-A488 DAPI IMPa4-A546_a_TileScan_001 (Stage 1 of 49)	00-p3zi3fnxas8iLLhvr963w
31.4549		Cell	1	0.000	1.000	17	17	siRNA-IMPa4-25 PSF-A488 IMPa4-A546 DAPI 8C1-siRNA-IMP-a2-a4 V2.00	0	29. siRNA-IMPa4-25 PSF-A488 DAPI IMPa4-A546_a_TileScan_001 (Stage 1 of 49)	00-p3zi3fnxas8iLLhvr963w
1.47247		Cell	1	0.000	1.000	18	0	siRNA-IMPa4-25 PSF-A488 IMPa4-A546 DAPI 8C1-siRNA-IMP-a2-a4 V2.00	0	29. siRNA-IMPa4-25 PSF-A488 DAPI IMPa4-A546_aa_TileScan_001 (Stage 27 of 49)	00-hekutcgZxARErtgNJXeExc
22.0962		Cell	1	0.000	1.000	19	1	siRNA-IMPa4-25 PSF-A488 IMPa4-A546 DAPI 8C1-siRNA-IMP-a2-a4 V2.00	0	29. siRNA-IMPa4-25 PSF-A488 DAPI IMPa4-A546_aa_TileScan_001 (Stage 27 of 49)	00-hekutcgZxARErtgNJXeExc
24.7274		Cell	1	0.000	1.000	20	2	siRNA-IMPa4-25 PSF-A488 IMPa4-A546 DAPI 8C1-siRNA-IMP-a2-a4 V2.00	0	29. siRNA-IMPa4-25 PSF-A488 DAPI IMPa4-A546_aa_TileScan_001 (Stage 27 of 49)	00-hekutcgZxARErtgNJXeExc
25.9076		Cell	1	0.000	1.000	21	3	siRNA-IMPa4-25 PSF-A488 IMPa4-A546 DAPI 8C1-siRNA-IMP-a2-a4 V2.00	0	29. siRNA-IMPa4-25 PSF-A488 DAPI IMPa4-A546_aa_TileScan_001 (Stage 27 of 49)	00-hekutcgZxARErtgNJXeExc
18.9108		Cell	1	0.000	1.000	22	4	siRNA-IMPa4-25 PSF-A488 IMPa4-A546 DAPI 8C1-siRNA-IMP-a2-a4 V2.00	0	29. siRNA-IMPa4-25 PSF-A488 DAPI IMPa4-A546_aa_TileScan_001 (Stage 27 of 49)	00-hekutcgZxARErtgNJXeExc
1.19061		Cell	1	0.000	1.000	23	0	siRNA-IMPa4-25 PSF-A488 IMPa4-A546 DAPI 8C1-siRNA-IMP-a2-a4 V2.00	0	29. siRNA-IMPa4-25 PSF-A488 DAPI IMPa4-A546_ab_TileScan_001 (Stage 28 of 49)	00-yGkDMtr4WTYPkfiFRj6piV
20.7205		Cell	1	0.000	1.000	24	0	siRNA-IMPa4-25 PSF-A488 IMPa4-A546 DAPI 8C1-siRNA-IMP-a2-a4 V2.00	0	29. siRNA-IMPa4-25 PSF-A488 DAPI IMPa4-A546_ac_TileScan_001 (Stage 29 of 49)	00-8etGGJ7XZBASLmZXdRFFPS
19.2069		Cell	1	0.000	1.000	25	1	siRNA-IMPa4-25 PSF-A488 IMPa4-A546 DAPI 8C1-siRNA-IMP-a2-a4 V2.00	0	29. siRNA-IMPa4-25 PSF-A488 DAPI IMPa4-A546_ac_TileScan_001 (Stage 29 of 49)	00-8etGGJ7XZBASLmZXdRFFPS
22.7581		Cell	1	0.000	1.000	26	2	siRNA-IMPa4-25 PSF-A488 IMPa4-A546 DAPI 8C1-siRNA-IMP-a2-a4 V2.00	0	29. siRNA-IMPa4-25 PSF-A488 DAPI IMPa4-A546_ac_TileScan_001 (Stage 29 of 49)	00-8etGGJ7XZBASLmZXdRFFPS
21.5644		Cell	1	0.000	1.000	27	3	siRNA-IMPa4-25 PSF-A488 IMPa4-A546 DAPI 8C1-siRNA-IMP-a2-a4 V2.00	0	29. siRNA-IMPa4-25 PSF-A488 DAPI IMPa4-A546_ac_TileScan_001 (Stage 29 of 49)	00-8etGGJ7XZBASLmZXdRFFPS
23.9157		Cell	1	0.000	1.000	28	4	siRNA-IMPa4-25 PSF-A488 IMPa4-A546 DAPI 8C1-siRNA-IMP-a2-a4 V2.00	0	29. siRNA-IMPa4-25 PSF-A488 DAPI IMPa4-A546_ac_TileScan_001 (Stage 29 of 49)	00-8etGGJ7XZBASLmZXdRFFPS
9.20905		Cell	1	0.000	1.000	29	5	siRNA-IMPa4-25 PSF-A488 IMPa4-A546 DAPI 8C1-siRNA-IMP-a2-a4 V2.00	0	29. siRNA-IMPa4-25 PSF-A488 DAPI IMPa4-A546_ac_TileScan_001 (Stage 29 of 49)	00-8etGGJ7XZBASLmZXdRFFPS
17.2721		Cell	1	0.000	1.000	30	6	siRNA-IMPa4-25 PSF-A488 IMPa4-A546 DAPI 8C1-siRNA-IMP-a2-a4 V2.00	0	29. siRNA-IMPa4-25 PSF-A488 DAPI IMPa4-A546_ac_TileScan_001 (Stage 29 of 49)	00-8etGGJ7XZBASLmZXdRFFPS
14.315		Cell	1	0.000	1.000	31	7	siRNA-IMPa4-25 PSF-A488 IMPa4-A546 DAPI 8C1-siRNA-IMP-a2-a4 V2.00	0	29. siRNA-IMPa4-25 PSF-A488 DAPI IMPa4-A546_ac_TileScan_001 (Stage 29 of 49)	00-8etGGJ7XZBASLmZXdRFFPS
24.4118		Cell	1	0.000	1.000	32	8	siRNA-IMPa4-25 PSF-A488 IMPa4-A546 DAPI 8C1-siRNA-IMP-a2-a4 V2.00	0	29. siRNA-IMPa4-25 PSF-A488 DAPI IMPa4-A546_ac_TileScan_001 (Stage 29 of 49)	00-8etGGJ7XZBASLmZXdRFFPS
20.2189		Cell	1	0.000	1.000	33	9	siRNA-IMPa4-25 PSF-A488 IMPa4-A546 DAPI 8C1-siRNA-IMP-a2-a4 V2.00	0	29. siRNA-IMPa4-25 PSF-A488 DAPI IMPa4-A546_ac_TileScan_001 (Stage 29 of 49)	00-8etGGJ7XZBASLmZXdRFFPS
24.9313		Cell	1	0.000	1.000	34	10	siRNA-IMPa4-25 PSF-A488 IMPa4-A546 DAPI 8C1-siRNA-IMP-a2-a4 V2.00	0	29. siRNA-IMPa4-25 PSF-A488 DAPI IMPa4-A546_ac_TileScan_001 (Stage 29 of 49)	00-8etGGJ7XZBASLmZXdRFFPS
3.32817		Cell	1	0.000	1.000	35	11	siRNA-IMPa4-25 PSF-A488 IMPa4-A546 DAPI 8C1-siRNA-IMP-a2-a4 V2.00	0	29. siRNA-IMPa4-25 PSF-A488 DAPI IMPa4-A546_ac_TileScan_001 (Stage 29 of 49)	00-8etGGJ7XZBASLmZXdRFFPS
2.33743		Cell	1	0.000	1.000	36	12	siRNA-IMPa4-25 PSF-A488 IMPa4-A546 DAPI 8C1-siRNA-IMP-a2-a4 V2.00	0	29. siRNA-IMPa4-25 PSF-A488 DAPI IMPa4-A546_ac_TileScan_001 (Stage 29 of 49)	00-8etGGJ7XZBASLmZXdRFFPS
28.0257		Cell	1	0.000	1.000	37	13	siRNA-IMPa4-25 PSF-A488 IMPa4-A546 DAPI 8C1-siRNA-IMP-a2-a4 V2.00	0	29. siRNA-IMPa4-25 PSF-A488 DAPI IMPa4-A546_ac_TileScan_001 (Stage 29 of 49)	00-8etGGJ7XZBASLmZXdRFFPS
25.4878		Cell	1	0.000	1.000	38	14	siRNA-IMPa4-25 PSF-A488 IMPa4-A546 DAPI 8C1-siRNA-IMP-a2-a4 V2.00	0	29. siRNA-IMPa4-25 PSF-A488 DAPI IMPa4-A546_ac_TileScan_001 (Stage 29 of 49)	00-8etGGJ7XZBASLmZXdRFFPS
19.1505		Cell	1	0.000	1.000	39	15	siRNA-IMPa4-25 PSF-A488 IMPa4-A546 DAPI 8C1-siRNA-IMP-a2-a4 V2.00	0	29. siRNA-IMPa4-25 PSF-A488 DAPI IMPa4-A546_ac_TileScan_001 (Stage 29 of 49)	00-8etGGJ7XZBASLmZXdRFFPS
20.1421		Cell	1	0.000	1.000	40	16	siRNA-IMPa4-25 PSF-A488 IMPa4-A546 DAPI 8C1-siRNA-IMP-a2-a4 V2.00	0	29. siRNA-IMPa4-25 PSF-A488 DAPI IMPa4-A546_ac_TileScan_001 (Stage 29 of 49)	00-8etGGJ7XZBASLmZXdRFFPS
11.8054		Cell	1	0.000	1.000	41	17	siRNA-IMPa4-25 PSF-A488 IMPa4-A546 DAPI 8C1-siRNA-IMP-a2-a4 V2.00	0	29. siRNA-IMPa4-25 PSF-A488 DAPI IMPa4-A546_ac_TileScan_001 (Stage 29 of 49)	00-8etGGJ7XZBASLmZXdRFFPS
25.8976		Cell	1	0.000	1.000	42	18	siRNA-IMPa4-25 PSF-A488 IMPa4-A546 DAPI 8C1-siRNA-IMP-a2-a4 V2.00	0	29. siRNA-IMPa4-25 PSF-A488 DAPI IMPa4-A546_ac_TileScan_001 (Stage 29 of 49)	00-8etGGJ7XZBASLmZXdRFFPS
1.20824		Cell	1	0.000	1.000	43	0	siRNA-IMPa4-25 PSF-A488 IMPa4-A546 DAPI 8C1-siRNA-IMP-a2-a4 V2.00	0	29. siRNA-IMPa4-25 PSF-A488 DAPI IMPa4-A546_ad_TileScan_001 (Stage 30 of 49)	00-6hX8WVqhzAY8Vxi8ZJA9ph
26.196		Cell	1	0.000	1.000	44	1	siRNA-IMPa4-25 PSF-A488 IMPa4-A546 DAPI 8C1-siRNA-IMP-a2-a4 V2.00	0	29. siRNA-IMPa4-25 PSF-A488 DAPI IMPa4-A546_ad_TileScan_001 (Stage 30 of 49)	00-6hX8WVqhzAY8Vxi8ZJA9ph
23.4997		Cell	1	0.000	1.000	45	2	siRNA-IMPa4-25 PSF-A488 IMPa4-A546 DAPI 8C1-siRNA-IMP-a2-a4 V2.00	0	29. siRNA-IMPa4-25 PSF-A488 DAPI IMPa4-A546_ad_TileScan_001 (Stage 30 of 49)	00-6hX8WVqhzAY8Vxi8ZJA9ph
25.6387		Cell	1	0.000	1.000	46	3	siRNA-IMPa4-25 PSF-A488 IMPa4-A546 DAPI 8C1-siRNA-IMP-a2-a4 V2.00	0	29. siRNA-IMPa4-25 PSF-A488 DAPI IMPa4-A546_ad_TileScan_001 (Stage 30 of 49)	00-6hX8WVqhzAY8Vxi8ZJA9ph
15.4108		Cell	1	0.000	1.000	47	4	siRNA-IMPa4-25 PSF-A488 IMPa4-A546 DAPI 8C1-siRNA-IMP-a2-a4 V2.00	0	29. siRNA-IMPa4-25 PSF-A488 DAPI IMPa4-A546_ad_TileScan_001 (Stage 30 of 49)	00-6hX8WVqhzAY8Vxi8ZJA9ph
21.3398		Cell	1	0.000	1.000	48	5	siRNA-IMPa4-25 PSF-A488 IMPa4-A546 DAPI 8C1-siRNA-IMP-a2-a4 V2.00	0	29. siRNA-IMPa4-25 PSF-A488 DAPI IMPa4-A546_ad_TileScan_001 (Stage 30 of 49)	00-6hX8WVqhzAY8Vxi8ZJA9ph
20.8934		Cell	1	0.000	1.000	49	6	siRNA-IMPa4-25 PSF-A488 IMPa4-A546 DAPI 8C1-siRNA-IMP-a2-a4 V2.00	0	29. siRNA-IMPa4-25 PSF-A488 DAPI IMPa4-A546_ad_TileScan_001 (Stage 30 of 49)	00-6hX8WVqhzAY8Vxi8ZJA9ph
24.3123		Cell	1	0.000	1.000	50	7	siRNA-IMPa4-25 PSF-A488 IMPa4-A546 DAPI 8C1-siRNA-IMP-a2-a4 V2.00	0	29. siRNA-IMPa4-25 PSF-A488 DAPI IMPa4-A546_ad_TileScan_001 (Stage 30 of 49)	00-6hX8WVqhzAY8Vxi8ZJA9ph
23.3797		Cell	1	0.000	1.000	51	8	siRNA-IMPa4-25 PSF-A488 IMPa4-A546 DAPI 8C1-siRNA-IMP-a2-a4 V2.00	0	29. siRNA-IMPa4-25 PSF-A488 DAPI IMPa4-A546_ad_TileScan_001 (Stage 30 of 49)	00-6hX8WVqhzAY8Vxi8ZJA9ph
23.1962		Cell	1	0.000	1.000	52	9	siRNA-IMPa4-25 PSF-A488 IMPa4-A546 DAPI 8C1-siRNA-IMP-a2-a4 V2.00	0	29. siRNA-IMPa4-25 PSF-A488 DAPI IMPa4-A546_ad_TileScan_001 (Stage 30 of 49)	00-6hX8WVqhzAY8Vxi8ZJA9ph
17.8469		Cell	1	0.000	1.000	53	10	siRNA-IMPa4-25 PSF-A488 IMPa4-A546 DAPI 8C1-siRNA-IMP-a2-a4 V2.00	0	29. siRNA-IMPa4-25 PSF-A488 DAPI IMPa4-A546_ad_TileScan_001 (Stage 30 of 49)	00-6hX8WVqhzAY8Vxi8ZJA9ph
26.5641		Cell	1	0.000	1.000	54	11	siRNA-IMPa4-25 PSF-A488 IMPa4-A546 DAPI 8C1-siRNA-IMP-a2-a4 V2.00	0	29. siRNA-IMPa4-25 PSF-A488 DAPI IMPa4-A546_ad_TileScan_001 (Stage 30 of 49)	00-6hX8WVqhzAY8Vxi8ZJA9ph
24.3985		Cell	1	0.000	1.000	55	12	siRNA-IMPa4-25 PSF-A488 IMPa4-A546 DAPI 8C1-siRNA-IMP-a2-a4 V2.00	0	29. siRNA-IMPa4-25 PSF-A488 DAPI IMPa4-A546_ad_TileScan_001 (Stage 30 of 49)	00-6hX8WVqhzAY8Vxi8ZJA9ph
23.4498		Cell	1	0.000	1.000	56	13	siRNA-IMPa4-25 PSF-A488 IMPa4-A546 DAPI 8C1-siRNA-IMP-a2-a4 V2.00	0	29. siRNA-IMPa4-25 PSF-A488 DAPI IMPa4-A546_ad_TileScan_001 (Stage 30 of 49)	00-6hX8WVqhzAY8Vxi8ZJA9ph
24.2925		Cell	1	0.000	1.000	57	14	siRNA-IMPa4-25 PSF-A488 IMPa4-A546 DAPI 8C1-siRNA-IMP-a2-a4 V2.00	0	29. siRNA-IMPa4-25 PSF-A488 DAPI IMPa4-A546_ad_TileScan_001 (Stage 30 of 49)	00-6hX8WVqhzAY8Vxi8ZJA9ph
24.4767		Cell	1	0.000	1.000	58	15	siRNA-IMPa4-25 PSF-A488 IMPa4-A546 DAPI 8C1-siRNA-IMP-a2-a4 V2.00	0	29. siRNA-IMPa4-25 PSF-A488 DAPI IMPa4-A546_ad_TileScan_001 (Stage 30 of 49)	00-6hX8WVqhzAY8Vxi8ZJA9ph
24.5288		Cell	1	0.000	1.000	59	16	siRNA-IMPa4-25 PSF-A488 IMPa4-A546 DAPI 8C1-siRNA-IMP-a2-a4 V2.00	0	29. siRNA-IMPa4-25 PSF-A488 DAPI IMPa4-A546_ad_TileScan_001 (Stage 30 of 49)	00-6hX8WVqhzAY8Vxi8ZJA9ph
28.3472		Cell	1	0.000	1.000	60	17	siRNA-IMPa4-25 PSF-A488 IMPa4-A546 DAPI 8C1-siRNA-IMP-a2-a4 V2.00	0	29. siRNA-IMPa4-25 PSF-A488 DAPI IMPa4-A546_ad_TileScan_001 (Stage 30 of 49)	00-6hX8WVqhzAY8Vxi8ZJA9ph
39.6648		Cell	1	0.000	1.000	61	18	siRNA-IMPa4-25 PSF-A488 IMPa4-A546 DAPI 8C1-siRNA-IMP-a2-a4 V2.00	0	29. siRNA-IMPa4-25 PSF-A488 DAPI IMPa4-A546_ad_TileScan_001 (Stage 30 of 49)	00-6hX8WVqhzAY8Vxi8ZJA9ph
8.95179		Cell	1	0.000	1.000	62	0	siRNA-IMPa4-25 PSF-A488 IMPa4-A546 DAPI 8C1-siRNA-IMP-a2-a4 V2.00	0	29. siRNA-IMPa4-25 PSF-A488 DAPI IMPa4-A546_ae_TileScan_001 (Stage 31 of 49)	00-JmLUWy7MvHyCy6fjpiJXpm
6.17745		Cell	1	0.000	1.000	63	1	siRNA-IMPa4-25 PSF-A488 IMPa4-A546 DAPI 8C1-siRNA-IMP-a2-a4 V2.00	0	29. siRNA-IMPa4-25 PSF-A488 DAPI IMPa4-A546_ae_TileScan_001 (Stage 31 of 49)	00-JmLUWy7MvHyCy6fjpiJXpm
23.6483		Cell	1	0.000	1.000	64	2	siRNA-IMPa4-25 PSF-A488 IMPa4-A546 DAPI 8C1-siRNA-IMP-a2-a4 V2.00	0	29. siRNA-IMPa4-25 PSF-A488 DAPI IMPa4-A546_ae_TileScan_001 (Stage 31 of 49)	00-JmLUWy7MvHyCy6fjpiJXpm
25.7259		Cell	1	0.000	1.000	65	3	siRNA-IMPa4-25 PSF-A488 IMPa4-A546 DAPI 8C1-siRNA-IMP-a2-a4 V2.00	0	29. siRNA-IMPa4-25 PSF-A488 DAPI IMPa4-A546_ae_TileScan_001 (Stage 31 of 49)	00-JmLUWy7MvHyCy6fjpiJXpm
14.8581		Cell	1	0.000	1.000	66	4	siRNA-IMPa4-25 PSF-A488 IMPa4-A546 DAPI 8C1-siRNA-IMP-a2-a4 V2.00	0	29. siRNA-IMPa4-25 PSF-A488 DAPI IMPa4-A546_ae_TileScan_001 (Stage 31 of 49)	00-JmLUWy7MvHyCy6fjpiJXpm
28.3559		Cell	1	0.000	1.000	67	5	siRNA-IMPa4-25 PSF-A488 IMPa4-A546 DAPI 8C1-siRNA-IMP-a2-a4 V2.00	0	29. siRNA-IMPa4-25 PSF-A488 DAPI IMPa4-A546_ae_TileScan_001 (Stage 31 of 49)	00-JmLUWy7MvHyCy6fjpiJXpm
20.1491		Cell	1	0.000	1.000	68	6	siRNA-IMPa4-25 PSF-A488 IMPa4-A546 DAPI 8C1-siRNA-IMP-a2-a4 V2.00	0	29. siRNA-IMPa4-25 PSF-A488 DAPI IMPa4-A546_ae_TileScan_001 (Stage 31 of 49)	00-JmLUWy7MvHyCy6fjpiJXpm
23.634		Cell	1	0.000	1.000	69	7	siRNA-IMPa4-25 PSF-A488 IMPa4-A546 DAPI 8C1-siRNA-IMP-a2-a4 V2.00	0	29. siRNA-IMPa4-25 PSF-A488 DAPI IMPa4-A546_ae_TileScan_001 (Stage 31 of 49)	00-JmLUWy7MvHyCy6fjpiJXpm
1.47772		Cell	1	0.000	1.000	70	0	siRNA-IMPa4-25 PSF-A488 IMPa4-A546 DAPI 8C1-siRNA-IMP-a2-a4 V2.00	0	29. siRNA-IMPa4-25 PSF-A488 DAPI IMPa4-A546_af_TileScan_001 (Stage 32 of 49)	00-JyPYwSRpKzs28iLe4f6oYS
32.9165		Cell	1	0.000	1.000	71	1	siRNA-IMPa4-25 PSF-A488 IMPa4-A546 DAPI 8C1-siRNA-IMP-a2-a4 V2.00	0	29. siRNA-IMPa4-25 PSF-A488 DAPI IMPa4-A546_af_TileScan_001 (Stage 32 of 49)	00-JyPYwSRpKzs28iLe4f6oYS
31.3117		Cell	1	0.000	1.000	72	2	siRNA-IMPa4-25 PSF-A488 IMPa4-A546 DAPI 8C1-siRNA-IMP-a2-a4 V2.00	0	29. siRNA-IMPa4-25 PSF-A488 DAPI IMPa4-A546_af_TileScan_001 (Stage 32 of 49)	00-JyPYwSRpKzs28iLe4f6oYS
29.7932		Cell	1	0.000	1.000	73	3	siRNA-IMPa4-25 PSF-A488 IMPa4-A546 DAPI 8C1-siRNA-IMP-a2-a4 V2.00	0	29. siRNA-IMPa4-25 PSF-A488 DAPI IMPa4-A546_af_TileScan_001 (Stage 32 of 49)	00-JyPYwSRpKzs28iLe4f6oYS
22.6492		Cell	1	0.000	1.000	74	4	siRNA-IMPa4-25 PSF-A488 IMPa4-A546 DAPI 8C1-siRNA-IMP-a2-a4 V2.00	0	29. siRNA-IMPa4-25 PSF-A488 DAPI IMPa4-A546_af_TileScan_001 (Stage 32 of 49)	00-JyPYwSRpKzs28iLe4f6oYS
31.0709		Cell	1	0.000	1.000	75	5	siRNA-IMPa4-25 PSF-A488 IMPa4-A546 DAPI 8C1-siRNA-IMP-a2-a4 V2.00	0	29. siRNA-IMPa4-25 PSF-A488 DAPI IMPa4-A546_af_TileScan_001 (Stage 32 of 49)	00-JyPYwSRpKzs28iLe4f6oYS
33.2569		Cell	1	0.000	1.000	76	6	siRNA-IMPa4-25 PSF-A488 IMPa4-A546 DAPI 8C1-siRNA-IMP-a2-a4 V2.00	0	29. siRNA-IMPa4-25 PSF-A488 DAPI IMPa4-A546_af_TileScan_001 (Stage 32 of 49)	00-JyPYwSRpKzs28iLe4f6oYS
9.59256		Cell	1	0.000	1.000	77	7	siRNA-IMPa4-25 PSF-A488 IMPa4-A546 DAPI 8C1-siRNA-IMP-a2-a4 V2.00	0	29. siRNA-IMPa4-25 PSF-A488 DAPI IMPa4-A546_af_TileScan_001 (Stage 32 of 49)	00-JyPYwSRpKzs28iLe4f6oYS
20.8026		Cell	1	0.000	1.000	78	0	siRNA-IMPa4-25 PSF-A488 IMPa4-A546 DAPI 8C1-siRNA-IMP-a2-a4 V2.00	0	29. siRNA-IMPa4-25 PSF-A488 DAPI IMPa4-A546_ag_TileScan_001 (Stage 33 of 49)	00-tSkHyk8JVmZju7pzJduWSm
21.7515		Cell	1	0.000	1.000	79	1	siRNA-IMPa4-25 PSF-A488 IMPa4-A546 DAPI 8C1-siRNA-IMP-a2-a4 V2.00	0	29. siRNA-IMPa4-25 PSF-A488 DAPI IMPa4-A546_ag_TileScan_001 (Stage 33 of 49)	00-tSkHyk8JVmZju7pzJduWSm
23.1431		Cell	1	0.000	1.000	80	2	siRNA-IMPa4-25 PSF-A488 IMPa4-A546 DAPI 8C1-siRNA-IMP-a2-a4 V2.00	0	29. siRNA-IMPa4-25 PSF-A488 DAPI IMPa4-A546_ag_TileScan_001 (Stage 33 of 49)	00-tSkHyk8JVmZju7pzJduWSm
1.76066		Cell	1	0.000	1.000	81	3	siRNA-IMPa4-25 PSF-A488 IMPa4-A546 DAPI 8C1-siRNA-IMP-a2-a4 V2.00	0	29. siRNA-IMPa4-25 PSF-A488 DAPI IMPa4-A546_ag_TileScan_001 (Stage 33 of 49)	00-tSkHyk8JVmZju7pzJduWSm
27.2856		Cell	1	0.000	1.000	82	4	siRNA-IMPa4-25 PSF-A488 IMPa4-A546 DAPI 8C1-siRNA-IMP-a2-a4 V2.00	0	29. siRNA-IMPa4-25 PSF-A488 DAPI IMPa4-A546_ag_TileScan_001 (Stage 33 of 49)	00-tSkHyk8JVmZju7pzJduWSm
25.458		Cell	1	0.000	1.000	83	5	siRNA-IMPa4-25 PSF-A488 IMPa4-A546 DAPI 8C1-siRNA-IMP-a2-a4 V2.00	0	29. siRNA-IMPa4-25 PSF-A488 DAPI IMPa4-A546_ag_TileScan_001 (Stage 33 of 49)	00-tSkHyk8JVmZju7pzJduWSm
32.646		Cell	1	0.000	1.000	84	6	siRNA-IMPa4-25 PSF-A488 IMPa4-A546 DAPI 8C1-siRNA-IMP-a2-a4 V2.00	0	29. siRNA-IMPa4-25 PSF-A488 DAPI IMPa4-A546_ag_TileScan_001 (Stage 33 of 49)	00-tSkHyk8JVmZju7pzJduWSm
30.3437		Cell	1	0.000	1.000	85	7	siRNA-IMPa4-25 PSF-A488 IMPa4-A546 DAPI 8C1-siRNA-IMP-a2-a4 V2.00	0	29. siRNA-IMPa4-25 PSF-A488 DAPI IMPa4-A546_ag_TileScan_001 (Stage 33 of 49)	00-tSkHyk8JVmZju7pzJduWSm
29.1894		Cell	1	0.000	1.000	86	8	siRNA-IMPa4-25 PSF-A488 IMPa4-A546 DAPI 8C1-siRNA-IMP-a2-a4 V2.00	0	29. siRNA-IMPa4-25 PSF-A488 DAPI IMPa4-A546_ag_TileScan_001 (Stage 33 of 49)	00-tSkHyk8JVmZju7pzJduWSm
26.2397		Cell	1	0.000	1.000	87	9	siRNA-IMPa4-25 PSF-A488 IMPa4-A546 DAPI 8C1-siRNA-IMP-a2-a4 V2.00	0	29. siRNA-IMPa4-25 PSF-A488 DAPI IMPa4-A546_ag_TileScan_001 (Stage 33 of 49)	00-tSkHyk8JVmZju7pzJduWSm
32.0782		Cell	1	0.000	1.000	88	10	siRNA-IMPa4-25 PSF-A488 IMPa4-A546 DAPI 8C1-siRNA-IMP-a2-a4 V2.00	0	29. siRNA-IMPa4-25 PSF-A488 DAPI IMPa4-A546_ag_TileScan_001 (Stage 33 of 49)	00-tSkHyk8JVmZju7pzJduWSm
27.3994		Cell	1	0.000	1.000	89	11	siRNA-IMPa4-25 PSF-A488 IMPa4-A546 DAPI 8C1-siRNA-IMP-a2-a4 V2.00	0	29. siRNA-IMPa4-25 PSF-A488 DAPI IMPa4-A546_ag_TileScan_001 (Stage 33 of 49)	00-tSkHyk8JVmZju7pzJduWSm
38.0168		Cell	1	0.000	1.000	90	12	siRNA-IMPa4-25 PSF-A488 IMPa4-A546 DAPI 8C1-siRNA-IMP-a2-a4 V2.00	0	29. siRNA-IMPa4-25 PSF-A488 DAPI IMPa4-A546_ag_TileScan_001 (Stage 33 of 49)	00-tSkHyk8JVmZju7pzJduWSm
31.5256		Cell	1	0.000	1.000	91	13	siRNA-IMPa4-25 PSF-A488 IMPa4-A546 DAPI 8C1-siRNA-IMP-a2-a4 V2.00	0	29. siRNA-IMPa4-25 PSF-A488 DAPI IMPa4-A546_ag_TileScan_001 (Stage 33 of 49)	00-tSkHyk8JVmZju7pzJduWSm
26.6322		Cell	1	0.000	1.000	92	14	siRNA-IMPa4-25 PSF-A488 IMPa4-A546 DAPI 8C1-siRNA-IMP-a2-a4 V2.00	0	29. siRNA-IMPa4-25 PSF-A488 DAPI IMPa4-A546_ag_TileScan_001 (Stage 33 of 49)	00-tSkHyk8JVmZju7pzJduWSm
22.447		Cell	1	0.000	1.000	93	15	siRNA-IMPa4-25 PSF-A488 IMPa4-A546 DAPI 8C1-siRNA-IMP-a2-a4 V2.00	0	29. siRNA-IMPa4-25 PSF-A488 DAPI IMPa4-A546_ag_TileScan_001 (Stage 33 of 49)	00-tSkHyk8JVmZju7pzJduWSm
35.8168		Cell	1	0.000	1.000	94	16	siRNA-IMPa4-25 PSF-A488 IMPa4-A546 DAPI 8C1-siRNA-IMP-a2-a4 V2.00	0	29. siRNA-IMPa4-25 PSF-A488 DAPI IMPa4-A546_ag_TileScan_001 (Stage 33 of 49)	00-tSkHyk8JVmZju7pzJduWSm
29.9901		Cell	1	0.000	1.000	95	17	siRNA-IMPa4-25 PSF-A488 IMPa4-A546 DAPI 8C1-siRNA-IMP-a2-a4 V2.00	0	29. siRNA-IMPa4-25 PSF-A488 DAPI IMPa4-A546_ag_TileScan_001 (Stage 33 of 49)	00-tSkHyk8JVmZju7pzJduWSm
16.7211		Cell	1	0.000	1.000	96	0	siRNA-IMPa4-25 PSF-A488 IMPa4-A546 DAPI 8C1-siRNA-IMP-a2-a4 V2.00	0	29. siRNA-IMPa4-25 PSF-A488 DAPI IMPa4-A546_ah_TileScan_001 (Stage 34 of 49)	00-jr4dYCYPMXqjVHsLLk474L
1.53301		Cell	1	0.000	1.000	97	1	siRNA-IMPa4-25 PSF-A488 IMPa4-A546 DAPI 8C1-siRNA-IMP-a2-a4 V2.00	0	29. siRNA-IMPa4-25 PSF-A488 DAPI IMPa4-A546_ah_TileScan_001 (Stage 34 of 49)	00-jr4dYCYPMXqjVHsLLk474L
32.0291		Cell	1	0.000	1.000	98	0	siRNA-IMPa4-25 PSF-A488 IMPa4-A546 DAPI 8C1-siRNA-IMP-a2-a4 V2.00	0	29. siRNA-IMPa4-25 PSF-A488 DAPI IMPa4-A546_ai_TileScan_001 (Stage 35 of 49)	00-VxftgPfBXCDbo2xF2qvNyS
21.4955		Cell	1	0.000	1.000	99	1	siRNA-IMPa4-25 PSF-A488 IMPa4-A546 DAPI 8C1-siRNA-IMP-a2-a4 V2.00	0	29. siRNA-IMPa4-25 PSF-A488 DAPI IMPa4-A546_ai_TileScan_001 (Stage 35 of 49)	00-VxftgPfBXCDbo2xF2qvNyS
19.5167		Cell	1	0.000	1.000	100	2	siRNA-IMPa4-25 PSF-A488 IMPa4-A546 DAPI 8C1-siRNA-IMP-a2-a4 V2.00	0	29. siRNA-IMPa4-25 PSF-A488 DAPI IMPa4-A546_ai_TileScan_001 (Stage 35 of 49)	00-VxftgPfBXCDbo2xF2qvNyS
1.49887		Cell	1	0.000	1.000	101	0	siRNA-IMPa4-25 PSF-A488 IMPa4-A546 DAPI 8C1-siRNA-IMP-a2-a4 V2.00	0	29. siRNA-IMPa4-25 PSF-A488 DAPI IMPa4-A546_aj_TileScan_001 (Stage 36 of 49)	00-fmqsEsure9BeBZkZXemfrM
1.44318		Cell	1	0.000	1.000	102	1	siRNA-IMPa4-25 PSF-A488 IMPa4-A546 DAPI 8C1-siRNA-IMP-a2-a4 V2.00	0	29. siRNA-IMPa4-25 PSF-A488 DAPI IMPa4-A546_aj_TileScan_001 (Stage 36 of 49)	00-fmqsEsure9BeBZkZXemfrM
8.73345		Cell	1	0.000	1.000	103	2	siRNA-IMPa4-25 PSF-A488 IMPa4-A546 DAPI 8C1-siRNA-IMP-a2-a4 V2.00	0	29. siRNA-IMPa4-25 PSF-A488 DAPI IMPa4-A546_aj_TileScan_001 (Stage 36 of 49)	00-fmqsEsure9BeBZkZXemfrM
20.6654		Cell	1	0.000	1.000	104	3	siRNA-IMPa4-25 PSF-A488 IMPa4-A546 DAPI 8C1-siRNA-IMP-a2-a4 V2.00	0	29. siRNA-IMPa4-25 PSF-A488 DAPI IMPa4-A546_aj_TileScan_001 (Stage 36 of 49)	00-fmqsEsure9BeBZkZXemfrM
30.2761		Cell	1	0.000	1.000	105	4	siRNA-IMPa4-25 PSF-A488 IMPa4-A546 DAPI 8C1-siRNA-IMP-a2-a4 V2.00	0	29. siRNA-IMPa4-25 PSF-A488 DAPI IMPa4-A546_aj_TileScan_001 (Stage 36 of 49)	00-fmqsEsure9BeBZkZXemfrM
22.0433		Cell	1	0.000	1.000	106	5	siRNA-IMPa4-25 PSF-A488 IMPa4-A546 DAPI 8C1-siRNA-IMP-a2-a4 V2.00	0	29. siRNA-IMPa4-25 PSF-A488 DAPI IMPa4-A546_aj_TileScan_001 (Stage 36 of 49)	00-fmqsEsure9BeBZkZXemfrM
14.7775		Cell	1	0.000	1.000	107	6	siRNA-IMPa4-25 PSF-A488 IMPa4-A546 DAPI 8C1-siRNA-IMP-a2-a4 V2.00	0	29. siRNA-IMPa4-25 PSF-A488 DAPI IMPa4-A546_aj_TileScan_001 (Stage 36 of 49)	00-fmqsEsure9BeBZkZXemfrM
22.2432		Cell	1	0.000	1.000	108	7	siRNA-IMPa4-25 PSF-A488 IMPa4-A546 DAPI 8C1-siRNA-IMP-a2-a4 V2.00	0	29. siRNA-IMPa4-25 PSF-A488 DAPI IMPa4-A546_aj_TileScan_001 (Stage 36 of 49)	00-fmqsEsure9BeBZkZXemfrM
16.6732		Cell	1	0.000	1.000	109	8	siRNA-IMPa4-25 PSF-A488 IMPa4-A546 DAPI 8C1-siRNA-IMP-a2-a4 V2.00	0	29. siRNA-IMPa4-25 PSF-A488 DAPI IMPa4-A546_aj_TileScan_001 (Stage 36 of 49)	00-fmqsEsure9BeBZkZXemfrM
24.7105		Cell	1	0.000	1.000	110	9	siRNA-IMPa4-25 PSF-A488 IMPa4-A546 DAPI 8C1-siRNA-IMP-a2-a4 V2.00	0	29. siRNA-IMPa4-25 PSF-A488 DAPI IMPa4-A546_aj_TileScan_001 (Stage 36 of 49)	00-fmqsEsure9BeBZkZXemfrM
15.6253		Cell	1	0.000	1.000	111	10	siRNA-IMPa4-25 PSF-A488 IMPa4-A546 DAPI 8C1-siRNA-IMP-a2-a4 V2.00	0	29. siRNA-IMPa4-25 PSF-A488 DAPI IMPa4-A546_aj_TileScan_001 (Stage 36 of 49)	00-fmqsEsure9BeBZkZXemfrM
24.706		Cell	1	0.000	1.000	112	11	siRNA-IMPa4-25 PSF-A488 IMPa4-A546 DAPI 8C1-siRNA-IMP-a2-a4 V2.00	0	29. siRNA-IMPa4-25 PSF-A488 DAPI IMPa4-A546_aj_TileScan_001 (Stage 36 of 49)	00-fmqsEsure9BeBZkZXemfrM
24.1714		Cell	1	0.000	1.000	113	12	siRNA-IMPa4-25 PSF-A488 IMPa4-A546 DAPI 8C1-siRNA-IMP-a2-a4 V2.00	0	29. siRNA-IMPa4-25 PSF-A488 DAPI IMPa4-A546_aj_TileScan_001 (Stage 36 of 49)	00-fmqsEsure9BeBZkZXemfrM
1.58137		Cell	1	0.000	1.000	114	13	siRNA-IMPa4-25 PSF-A488 IMPa4-A546 DAPI 8C1-siRNA-IMP-a2-a4 V2.00	0	29. siRNA-IMPa4-25 PSF-A488 DAPI IMPa4-A546_aj_TileScan_001 (Stage 36 of 49)	00-fmqsEsure9BeBZkZXemfrM
30.2061		Cell	1	0.000	1.000	115	14	siRNA-IMPa4-25 PSF-A488 IMPa4-A546 DAPI 8C1-siRNA-IMP-a2-a4 V2.00	0	29. siRNA-IMPa4-25 PSF-A488 DAPI IMPa4-A546_aj_TileScan_001 (Stage 36 of 49)	00-fmqsEsure9BeBZkZXemfrM
6.8933		Cell	1	0.000	1.000	116	15	siRNA-IMPa4-25 PSF-A488 IMPa4-A546 DAPI 8C1-siRNA-IMP-a2-a4 V2.00	0	29. siRNA-IMPa4-25 PSF-A488 DAPI IMPa4-A546_aj_TileScan_001 (Stage 36 of 49)	00-fmqsEsure9BeBZkZXemfrM
34.3006		Cell	1	0.000	1.000	117	16	siRNA-IMPa4-25 PSF-A488 IMPa4-A546 DAPI 8C1-siRNA-IMP-a2-a4 V2.00	0	29. siRNA-IMPa4-25 PSF-A488 DAPI IMPa4-A546_aj_TileScan_001 (Stage 36 of 49)	00-fmqsEsure9BeBZkZXemfrM
30.5582		Cell	1	0.000	1.000	118	17	siRNA-IMPa4-25 PSF-A488 IMPa4-A546 DAPI 8C1-siRNA-IMP-a2-a4 V2.00	0	29. siRNA-IMPa4-25 PSF-A488 DAPI IMPa4-A546_aj_TileScan_001 (Stage 36 of 49)	00-fmqsEsure9BeBZkZXemfrM
1.42642		Cell	1	0.000	1.000	119	18	siRNA-IMPa4-25 PSF-A488 IMPa4-A546 DAPI 8C1-siRNA-IMP-a2-a4 V2.00	0	29. siRNA-IMPa4-25 PSF-A488 DAPI IMPa4-A546_aj_TileScan_001 (Stage 36 of 49)	00-fmqsEsure9BeBZkZXemfrM
27.365		Cell	1	0.000	1.000	120	19	siRNA-IMPa4-25 PSF-A488 IMPa4-A546 DAPI 8C1-siRNA-IMP-a2-a4 V2.00	0	29. siRNA-IMPa4-25 PSF-A488 DAPI IMPa4-A546_aj_TileScan_001 (Stage 36 of 49)	00-fmqsEsure9BeBZkZXemfrM
1.42436		Cell	1	0.000	1.000	121	0	siRNA-IMPa4-25 PSF-A488 IMPa4-A546 DAPI 8C1-siRNA-IMP-a2-a4 V2.00	0	29. siRNA-IMPa4-25 PSF-A488 DAPI IMPa4-A546_ak_TileScan_001 (Stage 37 of 49)	00-K4WTLZXr3WfeKdKXyWTPTc
35.4763		Cell	1	0.000	1.000	122	1	siRNA-IMPa4-25 PSF-A488 IMPa4-A546 DAPI 8C1-siRNA-IMP-a2-a4 V2.00	0	29. siRNA-IMPa4-25 PSF-A488 DAPI IMPa4-A546_ak_TileScan_001 (Stage 37 of 49)	00-K4WTLZXr3WfeKdKXyWTPTc
27.8902		Cell	1	0.000	1.000	123	2	siRNA-IMPa4-25 PSF-A488 IMPa4-A546 DAPI 8C1-siRNA-IMP-a2-a4 V2.00	0	29. siRNA-IMPa4-25 PSF-A488 DAPI IMPa4-A546_ak_TileScan_001 (Stage 37 of 49)	00-K4WTLZXr3WfeKdKXyWTPTc
26.2999		Cell	1	0.000	1.000	124	3	siRNA-IMPa4-25 PSF-A488 IMPa4-A546 DAPI 8C1-siRNA-IMP-a2-a4 V2.00	0	29. siRNA-IMPa4-25 PSF-A488 DAPI IMPa4-A546_ak_TileScan_001 (Stage 37 of 49)	00-K4WTLZXr3WfeKdKXyWTPTc
25.8988		Cell	1	0.000	1.000	125	4	siRNA-IMPa4-25 PSF-A488 IMPa4-A546 DAPI 8C1-siRNA-IMP-a2-a4 V2.00	0	29. siRNA-IMPa4-25 PSF-A488 DAPI IMPa4-A546_ak_TileScan_001 (Stage 37 of 49)	00-K4WTLZXr3WfeKdKXyWTPTc
27.303		Cell	1	0.000	1.000	126	5	siRNA-IMPa4-25 PSF-A488 IMPa4-A546 DAPI 8C1-siRNA-IMP-a2-a4 V2.00	0	29. siRNA-IMPa4-25 PSF-A488 DAPI IMPa4-A546_ak_TileScan_001 (Stage 37 of 49)	00-K4WTLZXr3WfeKdKXyWTPTc
28.8453		Cell	1	0.000	1.000	127	6	siRNA-IMPa4-25 PSF-A488 IMPa4-A546 DAPI 8C1-siRNA-IMP-a2-a4 V2.00	0	29. siRNA-IMPa4-25 PSF-A488 DAPI IMPa4-A546_ak_TileScan_001 (Stage 37 of 49)	00-K4WTLZXr3WfeKdKXyWTPTc
31.1355		Cell	1	0.000	1.000	128	7	siRNA-IMPa4-25 PSF-A488 IMPa4-A546 DAPI 8C1-siRNA-IMP-a2-a4 V2.00	0	29. siRNA-IMPa4-25 PSF-A488 DAPI IMPa4-A546_ak_TileScan_001 (Stage 37 of 49)	00-K4WTLZXr3WfeKdKXyWTPTc
28.1242		Cell	1	0.000	1.000	129	8	siRNA-IMPa4-25 PSF-A488 IMPa4-A546 DAPI 8C1-siRNA-IMP-a2-a4 V2.00	0	29. siRNA-IMPa4-25 PSF-A488 DAPI IMPa4-A546_ak_TileScan_001 (Stage 37 of 49)	00-K4WTLZXr3WfeKdKXyWTPTc
23.8954		Cell	1	0.000	1.000	130	9	siRNA-IMPa4-25 PSF-A488 IMPa4-A546 DAPI 8C1-siRNA-IMP-a2-a4 V2.00	0	29. siRNA-IMPa4-25 PSF-A488 DAPI IMPa4-A546_ak_TileScan_001 (Stage 37 of 49)	00-K4WTLZXr3WfeKdKXyWTPTc
26.301		Cell	1	0.000	1.000	131	10	siRNA-IMPa4-25 PSF-A488 IMPa4-A546 DAPI 8C1-siRNA-IMP-a2-a4 V2.00	0	29. siRNA-IMPa4-25 PSF-A488 DAPI IMPa4-A546_ak_TileScan_001 (Stage 37 of 49)	00-K4WTLZXr3WfeKdKXyWTPTc
32.4329		Cell	1	0.000	1.000	132	11	siRNA-IMPa4-25 PSF-A488 IMPa4-A546 DAPI 8C1-siRNA-IMP-a2-a4 V2.00	0	29. siRNA-IMPa4-25 PSF-A488 DAPI IMPa4-A546_ak_TileScan_001 (Stage 37 of 49)	00-K4WTLZXr3WfeKdKXyWTPTc
15.87		Cell	1	0.000	1.000	133	12	siRNA-IMPa4-25 PSF-A488 IMPa4-A546 DAPI 8C1-siRNA-IMP-a2-a4 V2.00	0	29. siRNA-IMPa4-25 PSF-A488 DAPI IMPa4-A546_ak_TileScan_001 (Stage 37 of 49)	00-K4WTLZXr3WfeKdKXyWTPTc
29.5498		Cell	1	0.000	1.000	134	13	siRNA-IMPa4-25 PSF-A488 IMPa4-A546 DAPI 8C1-siRNA-IMP-a2-a4 V2.00	0	29. siRNA-IMPa4-25 PSF-A488 DAPI IMPa4-A546_ak_TileScan_001 (Stage 37 of 49)	00-K4WTLZXr3WfeKdKXyWTPTc
21.0876		Cell	1	0.000	1.000	135	14	siRNA-IMPa4-25 PSF-A488 IMPa4-A546 DAPI 8C1-siRNA-IMP-a2-a4 V2.00	0	29. siRNA-IMPa4-25 PSF-A488 DAPI IMPa4-A546_ak_TileScan_001 (Stage 37 of 49)	00-K4WTLZXr3WfeKdKXyWTPTc
25.8024		Cell	1	0.000	1.000	136	15	siRNA-IMPa4-25 PSF-A488 IMPa4-A546 DAPI 8C1-siRNA-IMP-a2-a4 V2.00	0	29. siRNA-IMPa4-25 PSF-A488 DAPI IMPa4-A546_ak_TileScan_001 (Stage 37 of 49)	00-K4WTLZXr3WfeKdKXyWTPTc
22.9418		Cell	1	0.000	1.000	137	16	siRNA-IMPa4-25 PSF-A488 IMPa4-A546 DAPI 8C1-siRNA-IMP-a2-a4 V2.00	0	29. siRNA-IMPa4-25 PSF-A488 DAPI IMPa4-A546_ak_TileScan_001 (Stage 37 of 49)	00-K4WTLZXr3WfeKdKXyWTPTc
20.0125		Cell	1	0.000	1.000	138	0	siRNA-IMPa4-25 PSF-A488 IMPa4-A546 DAPI 8C1-siRNA-IMP-a2-a4 V2.00	0	29. siRNA-IMPa4-25 PSF-A488 DAPI IMPa4-A546_al_TileScan_001 (Stage 38 of 49)	00-N3YVNjz8SADPkLL6DBF4G5
1.43002		Cell	1	0.000	1.000	139	1	siRNA-IMPa4-25 PSF-A488 IMPa4-A546 DAPI 8C1-siRNA-IMP-a2-a4 V2.00	0	29. siRNA-IMPa4-25 PSF-A488 DAPI IMPa4-A546_al_TileScan_001 (Stage 38 of 49)	00-N3YVNjz8SADPkLL6DBF4G5
31.704		Cell	1	0.000	1.000	140	2	siRNA-IMPa4-25 PSF-A488 IMPa4-A546 DAPI 8C1-siRNA-IMP-a2-a4 V2.00	0	29. siRNA-IMPa4-25 PSF-A488 DAPI IMPa4-A546_al_TileScan_001 (Stage 38 of 49)	00-N3YVNjz8SADPkLL6DBF4G5
29.8571		Cell	1	0.000	1.000	141	3	siRNA-IMPa4-25 PSF-A488 IMPa4-A546 DAPI 8C1-siRNA-IMP-a2-a4 V2.00	0	29. siRNA-IMPa4-25 PSF-A488 DAPI IMPa4-A546_al_TileScan_001 (Stage 38 of 49)	00-N3YVNjz8SADPkLL6DBF4G5
25.1217		Cell	1	0.000	1.000	142	4	siRNA-IMPa4-25 PSF-A488 IMPa4-A546 DAPI 8C1-siRNA-IMP-a2-a4 V2.00	0	29. siRNA-IMPa4-25 PSF-A488 DAPI IMPa4-A546_al_TileScan_001 (Stage 38 of 49)	00-N3YVNjz8SADPkLL6DBF4G5
26.8926		Cell	1	0.000	1.000	143	5	siRNA-IMPa4-25 PSF-A488 IMPa4-A546 DAPI 8C1-siRNA-IMP-a2-a4 V2.00	0	29. siRNA-IMPa4-25 PSF-A488 DAPI IMPa4-A546_al_TileScan_001 (Stage 38 of 49)	00-N3YVNjz8SADPkLL6DBF4G5
29.2306		Cell	1	0.000	1.000	144	6	siRNA-IMPa4-25 PSF-A488 IMPa4-A546 DAPI 8C1-siRNA-IMP-a2-a4 V2.00	0	29. siRNA-IMPa4-25 PSF-A488 DAPI IMPa4-A546_al_TileScan_001 (Stage 38 of 49)	00-N3YVNjz8SADPkLL6DBF4G5
26.6629		Cell	1	0.000	1.000	145	7	siRNA-IMPa4-25 PSF-A488 IMPa4-A546 DAPI 8C1-siRNA-IMP-a2-a4 V2.00	0	29. siRNA-IMPa4-25 PSF-A488 DAPI IMPa4-A546_al_TileScan_001 (Stage 38 of 49)	00-N3YVNjz8SADPkLL6DBF4G5
28.2297		Cell	1	0.000	1.000	146	8	siRNA-IMPa4-25 PSF-A488 IMPa4-A546 DAPI 8C1-siRNA-IMP-a2-a4 V2.00	0	29. siRNA-IMPa4-25 PSF-A488 DAPI IMPa4-A546_al_TileScan_001 (Stage 38 of 49)	00-N3YVNjz8SADPkLL6DBF4G5
32.9657		Cell	1	0.000	1.000	147	9	siRNA-IMPa4-25 PSF-A488 IMPa4-A546 DAPI 8C1-siRNA-IMP-a2-a4 V2.00	0	29. siRNA-IMPa4-25 PSF-A488 DAPI IMPa4-A546_al_TileScan_001 (Stage 38 of 49)	00-N3YVNjz8SADPkLL6DBF4G5
23.6596		Cell	1	0.000	1.000	148	10	siRNA-IMPa4-25 PSF-A488 IMPa4-A546 DAPI 8C1-siRNA-IMP-a2-a4 V2.00	0	29. siRNA-IMPa4-25 PSF-A488 DAPI IMPa4-A546_al_TileScan_001 (Stage 38 of 49)	00-N3YVNjz8SADPkLL6DBF4G5
16.6862		Cell	1	0.000	1.000	149	11	siRNA-IMPa4-25 PSF-A488 IMPa4-A546 DAPI 8C1-siRNA-IMP-a2-a4 V2.00	0	29. siRNA-IMPa4-25 PSF-A488 DAPI IMPa4-A546_al_TileScan_001 (Stage 38 of 49)	00-N3YVNjz8SADPkLL6DBF4G5
29.7102		Cell	1	0.000	1.000	150	12	siRNA-IMPa4-25 PSF-A488 IMPa4-A546 DAPI 8C1-siRNA-IMP-a2-a4 V2.00	0	29. siRNA-IMPa4-25 PSF-A488 DAPI IMPa4-A546_al_TileScan_001 (Stage 38 of 49)	00-N3YVNjz8SADPkLL6DBF4G5
35.9454		Cell	1	0.000	1.000	151	13	siRNA-IMPa4-25 PSF-A488 IMPa4-A546 DAPI 8C1-siRNA-IMP-a2-a4 V2.00	0	29. siRNA-IMPa4-25 PSF-A488 DAPI IMPa4-A546_al_TileScan_001 (Stage 38 of 49)	00-N3YVNjz8SADPkLL6DBF4G5
1.17165		Cell	1	0.000	1.000	152	0	siRNA-IMPa4-25 PSF-A488 IMPa4-A546 DAPI 8C1-siRNA-IMP-a2-a4 V2.00	0	29. siRNA-IMPa4-25 PSF-A488 DAPI IMPa4-A546_am_TileScan_001 (Stage 39 of 49)	00-wnfxyznHXviQTDUB4J2X29
1.32215		Cell	1	0.000	1.000	153	1	siRNA-IMPa4-25 PSF-A488 IMPa4-A546 DAPI 8C1-siRNA-IMP-a2-a4 V2.00	0	29. siRNA-IMPa4-25 PSF-A488 DAPI IMPa4-A546_am_TileScan_001 (Stage 39 of 49)	00-wnfxyznHXviQTDUB4J2X29
10.5059		Cell	1	0.000	1.000	154	2	siRNA-IMPa4-25 PSF-A488 IMPa4-A546 DAPI 8C1-siRNA-IMP-a2-a4 V2.00	0	29. siRNA-IMPa4-25 PSF-A488 DAPI IMPa4-A546_am_TileScan_001 (Stage 39 of 49)	00-wnfxyznHXviQTDUB4J2X29
13.4901		Cell	1	0.000	1.000	155	3	siRNA-IMPa4-25 PSF-A488 IMPa4-A546 DAPI 8C1-siRNA-IMP-a2-a4 V2.00	0	29. siRNA-IMPa4-25 PSF-A488 DAPI IMPa4-A546_am_TileScan_001 (Stage 39 of 49)	00-wnfxyznHXviQTDUB4J2X29
31.9184		Cell	1	0.000	1.000	156	4	siRNA-IMPa4-25 PSF-A488 IMPa4-A546 DAPI 8C1-siRNA-IMP-a2-a4 V2.00	0	29. siRNA-IMPa4-25 PSF-A488 DAPI IMPa4-A546_am_TileScan_001 (Stage 39 of 49)	00-wnfxyznHXviQTDUB4J2X29
32.4361		Cell	1	0.000	1.000	157	5	siRNA-IMPa4-25 PSF-A488 IMPa4-A546 DAPI 8C1-siRNA-IMP-a2-a4 V2.00	0	29. siRNA-IMPa4-25 PSF-A488 DAPI IMPa4-A546_am_TileScan_001 (Stage 39 of 49)	00-wnfxyznHXviQTDUB4J2X29
31.8126		Cell	1	0.000	1.000	158	6	siRNA-IMPa4-25 PSF-A488 IMPa4-A546 DAPI 8C1-siRNA-IMP-a2-a4 V2.00	0	29. siRNA-IMPa4-25 PSF-A488 DAPI IMPa4-A546_am_TileScan_001 (Stage 39 of 49)	00-wnfxyznHXviQTDUB4J2X29
1.8269		Cell	1	0.000	1.000	159	7	siRNA-IMPa4-25 PSF-A488 IMPa4-A546 DAPI 8C1-siRNA-IMP-a2-a4 V2.00	0	29. siRNA-IMPa4-25 PSF-A488 DAPI IMPa4-A546_am_TileScan_001 (Stage 39 of 49)	00-wnfxyznHXviQTDUB4J2X29
1.76923		Cell	1	0.000	1.000	160	8	siRNA-IMPa4-25 PSF-A488 IMPa4-A546 DAPI 8C1-siRNA-IMP-a2-a4 V2.00	0	29. siRNA-IMPa4-25 PSF-A488 DAPI IMPa4-A546_am_TileScan_001 (Stage 39 of 49)	00-wnfxyznHXviQTDUB4J2X29
31.0891		Cell	1	0.000	1.000	161	9	siRNA-IMPa4-25 PSF-A488 IMPa4-A546 DAPI 8C1-siRNA-IMP-a2-a4 V2.00	0	29. siRNA-IMPa4-25 PSF-A488 DAPI IMPa4-A546_am_TileScan_001 (Stage 39 of 49)	00-wnfxyznHXviQTDUB4J2X29
23.9357		Cell	1	0.000	1.000	162	10	siRNA-IMPa4-25 PSF-A488 IMPa4-A546 DAPI 8C1-siRNA-IMP-a2-a4 V2.00	0	29. siRNA-IMPa4-25 PSF-A488 DAPI IMPa4-A546_am_TileScan_001 (Stage 39 of 49)	00-wnfxyznHXviQTDUB4J2X29
1.58275		Cell	1	0.000	1.000	163	11	siRNA-IMPa4-25 PSF-A488 IMPa4-A546 DAPI 8C1-siRNA-IMP-a2-a4 V2.00	0	29. siRNA-IMPa4-25 PSF-A488 DAPI IMPa4-A546_am_TileScan_001 (Stage 39 of 49)	00-wnfxyznHXviQTDUB4J2X29
26.6525		Cell	1	0.000	1.000	164	12	siRNA-IMPa4-25 PSF-A488 IMPa4-A546 DAPI 8C1-siRNA-IMP-a2-a4 V2.00	0	29. siRNA-IMPa4-25 PSF-A488 DAPI IMPa4-A546_am_TileScan_001 (Stage 39 of 49)	00-wnfxyznHXviQTDUB4J2X29
35.9152		Cell	1	0.000	1.000	165	13	siRNA-IMPa4-25 PSF-A488 IMPa4-A546 DAPI 8C1-siRNA-IMP-a2-a4 V2.00	0	29. siRNA-IMPa4-25 PSF-A488 DAPI IMPa4-A546_am_TileScan_001 (Stage 39 of 49)	00-wnfxyznHXviQTDUB4J2X29
16.8124		Cell	1	0.000	1.000	166	14	siRNA-IMPa4-25 PSF-A488 IMPa4-A546 DAPI 8C1-siRNA-IMP-a2-a4 V2.00	0	29. siRNA-IMPa4-25 PSF-A488 DAPI IMPa4-A546_am_TileScan_001 (Stage 39 of 49)	00-wnfxyznHXviQTDUB4J2X29
1.61892		Cell	1	0.000	1.000	167	0	siRNA-IMPa4-25 PSF-A488 IMPa4-A546 DAPI 8C1-siRNA-IMP-a2-a4 V2.00	0	29. siRNA-IMPa4-25 PSF-A488 DAPI IMPa4-A546_an_TileScan_001 (Stage 40 of 49)	00-GuPETgM9QKiCJypKVuxVhk
1.4838		Cell	1	0.000	1.000	168	1	siRNA-IMPa4-25 PSF-A488 IMPa4-A546 DAPI 8C1-siRNA-IMP-a2-a4 V2.00	0	29. siRNA-IMPa4-25 PSF-A488 DAPI IMPa4-A546_an_TileScan_001 (Stage 40 of 49)	00-GuPETgM9QKiCJypKVuxVhk
1.7687		Cell	1	0.000	1.000	169	2	siRNA-IMPa4-25 PSF-A488 IMPa4-A546 DAPI 8C1-siRNA-IMP-a2-a4 V2.00	0	29. siRNA-IMPa4-25 PSF-A488 DAPI IMPa4-A546_an_TileScan_001 (Stage 40 of 49)	00-GuPETgM9QKiCJypKVuxVhk
23.2575		Cell	1	0.000	1.000	170	3	siRNA-IMPa4-25 PSF-A488 IMPa4-A546 DAPI 8C1-siRNA-IMP-a2-a4 V2.00	0	29. siRNA-IMPa4-25 PSF-A488 DAPI IMPa4-A546_an_TileScan_001 (Stage 40 of 49)	00-GuPETgM9QKiCJypKVuxVhk
22.5098		Cell	1	0.000	1.000	171	4	siRNA-IMPa4-25 PSF-A488 IMPa4-A546 DAPI 8C1-siRNA-IMP-a2-a4 V2.00	0	29. siRNA-IMPa4-25 PSF-A488 DAPI IMPa4-A546_an_TileScan_001 (Stage 40 of 49)	00-GuPETgM9QKiCJypKVuxVhk
20.1222		Cell	1	0.000	1.000	172	5	siRNA-IMPa4-25 PSF-A488 IMPa4-A546 DAPI 8C1-siRNA-IMP-a2-a4 V2.00	0	29. siRNA-IMPa4-25 PSF-A488 DAPI IMPa4-A546_an_TileScan_001 (Stage 40 of 49)	00-GuPETgM9QKiCJypKVuxVhk
1.72916		Cell	1	0.000	1.000	173	6	siRNA-IMPa4-25 PSF-A488 IMPa4-A546 DAPI 8C1-siRNA-IMP-a2-a4 V2.00	0	29. siRNA-IMPa4-25 PSF-A488 DAPI IMPa4-A546_an_TileScan_001 (Stage 40 of 49)	00-GuPETgM9QKiCJypKVuxVhk
22.3351		Cell	1	0.000	1.000	174	7	siRNA-IMPa4-25 PSF-A488 IMPa4-A546 DAPI 8C1-siRNA-IMP-a2-a4 V2.00	0	29. siRNA-IMPa4-25 PSF-A488 DAPI IMPa4-A546_an_TileScan_001 (Stage 40 of 49)	00-GuPETgM9QKiCJypKVuxVhk
29.7931		Cell	1	0.000	1.000	175	8	siRNA-IMPa4-25 PSF-A488 IMPa4-A546 DAPI 8C1-siRNA-IMP-a2-a4 V2.00	0	29. siRNA-IMPa4-25 PSF-A488 DAPI IMPa4-A546_an_TileScan_001 (Stage 40 of 49)	00-GuPETgM9QKiCJypKVuxVhk
16.0982		Cell	1	0.000	1.000	176	9	siRNA-IMPa4-25 PSF-A488 IMPa4-A546 DAPI 8C1-siRNA-IMP-a2-a4 V2.00	0	29. siRNA-IMPa4-25 PSF-A488 DAPI IMPa4-A546_an_TileScan_001 (Stage 40 of 49)	00-GuPETgM9QKiCJypKVuxVhk
24.0576		Cell	1	0.000	1.000	177	10	siRNA-IMPa4-25 PSF-A488 IMPa4-A546 DAPI 8C1-siRNA-IMP-a2-a4 V2.00	0	29. siRNA-IMPa4-25 PSF-A488 DAPI IMPa4-A546_an_TileScan_001 (Stage 40 of 49)	00-GuPETgM9QKiCJypKVuxVhk
25.5848		Cell	1	0.000	1.000	178	11	siRNA-IMPa4-25 PSF-A488 IMPa4-A546 DAPI 8C1-siRNA-IMP-a2-a4 V2.00	0	29. siRNA-IMPa4-25 PSF-A488 DAPI IMPa4-A546_an_TileScan_001 (Stage 40 of 49)	00-GuPETgM9QKiCJypKVuxVhk
25.003		Cell	1	0.000	1.000	179	12	siRNA-IMPa4-25 PSF-A488 IMPa4-A546 DAPI 8C1-siRNA-IMP-a2-a4 V2.00	0	29. siRNA-IMPa4-25 PSF-A488 DAPI IMPa4-A546_an_TileScan_001 (Stage 40 of 49)	00-GuPETgM9QKiCJypKVuxVhk
16.4983		Cell	1	0.000	1.000	180	13	siRNA-IMPa4-25 PSF-A488 IMPa4-A546 DAPI 8C1-siRNA-IMP-a2-a4 V2.00	0	29. siRNA-IMPa4-25 PSF-A488 DAPI IMPa4-A546_an_TileScan_001 (Stage 40 of 49)	00-GuPETgM9QKiCJypKVuxVhk
23.5963		Cell	1	0.000	1.000	181	14	siRNA-IMPa4-25 PSF-A488 IMPa4-A546 DAPI 8C1-siRNA-IMP-a2-a4 V2.00	0	29. siRNA-IMPa4-25 PSF-A488 DAPI IMPa4-A546_an_TileScan_001 (Stage 40 of 49)	00-GuPETgM9QKiCJypKVuxVhk
29.1715		Cell	1	0.000	1.000	182	15	siRNA-IMPa4-25 PSF-A488 IMPa4-A546 DAPI 8C1-siRNA-IMP-a2-a4 V2.00	0	29. siRNA-IMPa4-25 PSF-A488 DAPI IMPa4-A546_an_TileScan_001 (Stage 40 of 49)	00-GuPETgM9QKiCJypKVuxVhk
28.5149		Cell	1	0.000	1.000	183	16	siRNA-IMPa4-25 PSF-A488 IMPa4-A546 DAPI 8C1-siRNA-IMP-a2-a4 V2.00	0	29. siRNA-IMPa4-25 PSF-A488 DAPI IMPa4-A546_an_TileScan_001 (Stage 40 of 49)	00-GuPETgM9QKiCJypKVuxVhk
1.196		Cell	1	0.000	1.000	184	0	siRNA-IMPa4-25 PSF-A488 IMPa4-A546 DAPI 8C1-siRNA-IMP-a2-a4 V2.00	0	29. siRNA-IMPa4-25 PSF-A488 DAPI IMPa4-A546_ao_TileScan_001 (Stage 41 of 49)	00-3usNxDvypdD3NLwDMfxSdi
1.5709		Cell	1	0.000	1.000	185	1	siRNA-IMPa4-25 PSF-A488 IMPa4-A546 DAPI 8C1-siRNA-IMP-a2-a4 V2.00	0	29. siRNA-IMPa4-25 PSF-A488 DAPI IMPa4-A546_ao_TileScan_001 (Stage 41 of 49)	00-3usNxDvypdD3NLwDMfxSdi
1.5567		Cell	1	0.000	1.000	186	2	siRNA-IMPa4-25 PSF-A488 IMPa4-A546 DAPI 8C1-siRNA-IMP-a2-a4 V2.00	0	29. siRNA-IMPa4-25 PSF-A488 DAPI IMPa4-A546_ao_TileScan_001 (Stage 41 of 49)	00-3usNxDvypdD3NLwDMfxSdi
12.0187		Cell	1	0.000	1.000	187	3	siRNA-IMPa4-25 PSF-A488 IMPa4-A546 DAPI 8C1-siRNA-IMP-a2-a4 V2.00	0	29. siRNA-IMPa4-25 PSF-A488 DAPI IMPa4-A546_ao_TileScan_001 (Stage 41 of 49)	00-3usNxDvypdD3NLwDMfxSdi
6.27935		Cell	1	0.000	1.000	188	4	siRNA-IMPa4-25 PSF-A488 IMPa4-A546 DAPI 8C1-siRNA-IMP-a2-a4 V2.00	0	29. siRNA-IMPa4-25 PSF-A488 DAPI IMPa4-A546_ao_TileScan_001 (Stage 41 of 49)	00-3usNxDvypdD3NLwDMfxSdi
21.191		Cell	1	0.000	1.000	189	5	siRNA-IMPa4-25 PSF-A488 IMPa4-A546 DAPI 8C1-siRNA-IMP-a2-a4 V2.00	0	29. siRNA-IMPa4-25 PSF-A488 DAPI IMPa4-A546_ao_TileScan_001 (Stage 41 of 49)	00-3usNxDvypdD3NLwDMfxSdi
28.026		Cell	1	0.000	1.000	190	6	siRNA-IMPa4-25 PSF-A488 IMPa4-A546 DAPI 8C1-siRNA-IMP-a2-a4 V2.00	0	29. siRNA-IMPa4-25 PSF-A488 DAPI IMPa4-A546_ao_TileScan_001 (Stage 41 of 49)	00-3usNxDvypdD3NLwDMfxSdi
28.0308		Cell	1	0.000	1.000	191	7	siRNA-IMPa4-25 PSF-A488 IMPa4-A546 DAPI 8C1-siRNA-IMP-a2-a4 V2.00	0	29. siRNA-IMPa4-25 PSF-A488 DAPI IMPa4-A546_ao_TileScan_001 (Stage 41 of 49)	00-3usNxDvypdD3NLwDMfxSdi
1.54209		Cell	1	0.000	1.000	192	0	siRNA-IMPa4-25 PSF-A488 IMPa4-A546 DAPI 8C1-siRNA-IMP-a2-a4 V2.00	0	29. siRNA-IMPa4-25 PSF-A488 DAPI IMPa4-A546_ap_TileScan_001 (Stage 42 of 49)	00-53nBVfywSYYg7Fa2c3y65e
28.9377		Cell	1	0.000	1.000	193	1	siRNA-IMPa4-25 PSF-A488 IMPa4-A546 DAPI 8C1-siRNA-IMP-a2-a4 V2.00	0	29. siRNA-IMPa4-25 PSF-A488 DAPI IMPa4-A546_ap_TileScan_001 (Stage 42 of 49)	00-53nBVfywSYYg7Fa2c3y65e
22.8454		Cell	1	0.000	1.000	194	2	siRNA-IMPa4-25 PSF-A488 IMPa4-A546 DAPI 8C1-siRNA-IMP-a2-a4 V2.00	0	29. siRNA-IMPa4-25 PSF-A488 DAPI IMPa4-A546_ap_TileScan_001 (Stage 42 of 49)	00-53nBVfywSYYg7Fa2c3y65e
17.083		Cell	1	0.000	1.000	195	0	siRNA-IMPa4-25 PSF-A488 IMPa4-A546 DAPI 8C1-siRNA-IMP-a2-a4 V2.00	0	29. siRNA-IMPa4-25 PSF-A488 DAPI IMPa4-A546_aq_TileScan_001 (Stage 43 of 49)	00-9abCpZJN3qSib6g4mVpiSZ
26.465		Cell	1	0.000	1.000	196	1	siRNA-IMPa4-25 PSF-A488 IMPa4-A546 DAPI 8C1-siRNA-IMP-a2-a4 V2.00	0	29. siRNA-IMPa4-25 PSF-A488 DAPI IMPa4-A546_aq_TileScan_001 (Stage 43 of 49)	00-9abCpZJN3qSib6g4mVpiSZ
1.53017		Cell	1	0.000	1.000	197	2	siRNA-IMPa4-25 PSF-A488 IMPa4-A546 DAPI 8C1-siRNA-IMP-a2-a4 V2.00	0	29. siRNA-IMPa4-25 PSF-A488 DAPI IMPa4-A546_aq_TileScan_001 (Stage 43 of 49)	00-9abCpZJN3qSib6g4mVpiSZ
24.7508		Cell	1	0.000	1.000	198	3	siRNA-IMPa4-25 PSF-A488 IMPa4-A546 DAPI 8C1-siRNA-IMP-a2-a4 V2.00	0	29. siRNA-IMPa4-25 PSF-A488 DAPI IMPa4-A546_aq_TileScan_001 (Stage 43 of 49)	00-9abCpZJN3qSib6g4mVpiSZ
18.92		Cell	1	0.000	1.000	199	4	siRNA-IMPa4-25 PSF-A488 IMPa4-A546 DAPI 8C1-siRNA-IMP-a2-a4 V2.00	0	29. siRNA-IMPa4-25 PSF-A488 DAPI IMPa4-A546_aq_TileScan_001 (Stage 43 of 49)	00-9abCpZJN3qSib6g4mVpiSZ
18.9388		Cell	1	0.000	1.000	200	5	siRNA-IMPa4-25 PSF-A488 IMPa4-A546 DAPI 8C1-siRNA-IMP-a2-a4 V2.00	0	29. siRNA-IMPa4-25 PSF-A488 DAPI IMPa4-A546_aq_TileScan_001 (Stage 43 of 49)	00-9abCpZJN3qSib6g4mVpiSZ
19.7503		Cell	1	0.000	1.000	201	6	siRNA-IMPa4-25 PSF-A488 IMPa4-A546 DAPI 8C1-siRNA-IMP-a2-a4 V2.00	0	29. siRNA-IMPa4-25 PSF-A488 DAPI IMPa4-A546_aq_TileScan_001 (Stage 43 of 49)	00-9abCpZJN3qSib6g4mVpiSZ
35.4396		Cell	1	0.000	1.000	202	7	siRNA-IMPa4-25 PSF-A488 IMPa4-A546 DAPI 8C1-siRNA-IMP-a2-a4 V2.00	0	29. siRNA-IMPa4-25 PSF-A488 DAPI IMPa4-A546_aq_TileScan_001 (Stage 43 of 49)	00-9abCpZJN3qSib6g4mVpiSZ
22.8679		Cell	1	0.000	1.000	203	8	siRNA-IMPa4-25 PSF-A488 IMPa4-A546 DAPI 8C1-siRNA-IMP-a2-a4 V2.00	0	29. siRNA-IMPa4-25 PSF-A488 DAPI IMPa4-A546_aq_TileScan_001 (Stage 43 of 49)	00-9abCpZJN3qSib6g4mVpiSZ
21.0255		Cell	1	0.000	1.000	204	9	siRNA-IMPa4-25 PSF-A488 IMPa4-A546 DAPI 8C1-siRNA-IMP-a2-a4 V2.00	0	29. siRNA-IMPa4-25 PSF-A488 DAPI IMPa4-A546_aq_TileScan_001 (Stage 43 of 49)	00-9abCpZJN3qSib6g4mVpiSZ
19.2116		Cell	1	0.000	1.000	205	10	siRNA-IMPa4-25 PSF-A488 IMPa4-A546 DAPI 8C1-siRNA-IMP-a2-a4 V2.00	0	29. siRNA-IMPa4-25 PSF-A488 DAPI IMPa4-A546_aq_TileScan_001 (Stage 43 of 49)	00-9abCpZJN3qSib6g4mVpiSZ
25.5523		Cell	1	0.000	1.000	206	11	siRNA-IMPa4-25 PSF-A488 IMPa4-A546 DAPI 8C1-siRNA-IMP-a2-a4 V2.00	0	29. siRNA-IMPa4-25 PSF-A488 DAPI IMPa4-A546_aq_TileScan_001 (Stage 43 of 49)	00-9abCpZJN3qSib6g4mVpiSZ
21.2755		Cell	1	0.000	1.000	207	12	siRNA-IMPa4-25 PSF-A488 IMPa4-A546 DAPI 8C1-siRNA-IMP-a2-a4 V2.00	0	29. siRNA-IMPa4-25 PSF-A488 DAPI IMPa4-A546_aq_TileScan_001 (Stage 43 of 49)	00-9abCpZJN3qSib6g4mVpiSZ
29.7204		Cell	1	0.000	1.000	208	0	siRNA-IMPa4-25 PSF-A488 IMPa4-A546 DAPI 8C1-siRNA-IMP-a2-a4 V2.00	0	29. siRNA-IMPa4-25 PSF-A488 DAPI IMPa4-A546_ar_TileScan_001 (Stage 44 of 49)	00-tUvZh3dCmiTGhtxxvBVZiJ
24.6452		Cell	1	0.000	1.000	209	1	siRNA-IMPa4-25 PSF-A488 IMPa4-A546 DAPI 8C1-siRNA-IMP-a2-a4 V2.00	0	29. siRNA-IMPa4-25 PSF-A488 DAPI IMPa4-A546_ar_TileScan_001 (Stage 44 of 49)	00-tUvZh3dCmiTGhtxxvBVZiJ
27.043		Cell	1	0.000	1.000	210	2	siRNA-IMPa4-25 PSF-A488 IMPa4-A546 DAPI 8C1-siRNA-IMP-a2-a4 V2.00	0	29. siRNA-IMPa4-25 PSF-A488 DAPI IMPa4-A546_ar_TileScan_001 (Stage 44 of 49)	00-tUvZh3dCmiTGhtxxvBVZiJ
33.5678		Cell	1	0.000	1.000	211	3	siRNA-IMPa4-25 PSF-A488 IMPa4-A546 DAPI 8C1-siRNA-IMP-a2-a4 V2.00	0	29. siRNA-IMPa4-25 PSF-A488 DAPI IMPa4-A546_ar_TileScan_001 (Stage 44 of 49)	00-tUvZh3dCmiTGhtxxvBVZiJ
27.9668		Cell	1	0.000	1.000	212	4	siRNA-IMPa4-25 PSF-A488 IMPa4-A546 DAPI 8C1-siRNA-IMP-a2-a4 V2.00	0	29. siRNA-IMPa4-25 PSF-A488 DAPI IMPa4-A546_ar_TileScan_001 (Stage 44 of 49)	00-tUvZh3dCmiTGhtxxvBVZiJ
33.2278		Cell	1	0.000	1.000	213	5	siRNA-IMPa4-25 PSF-A488 IMPa4-A546 DAPI 8C1-siRNA-IMP-a2-a4 V2.00	0	29. siRNA-IMPa4-25 PSF-A488 DAPI IMPa4-A546_ar_TileScan_001 (Stage 44 of 49)	00-tUvZh3dCmiTGhtxxvBVZiJ
1.59504		Cell	1	0.000	1.000	214	6	siRNA-IMPa4-25 PSF-A488 IMPa4-A546 DAPI 8C1-siRNA-IMP-a2-a4 V2.00	0	29. siRNA-IMPa4-25 PSF-A488 DAPI IMPa4-A546_ar_TileScan_001 (Stage 44 of 49)	00-tUvZh3dCmiTGhtxxvBVZiJ
16.5743		Cell	1	0.000	1.000	215	7	siRNA-IMPa4-25 PSF-A488 IMPa4-A546 DAPI 8C1-siRNA-IMP-a2-a4 V2.00	0	29. siRNA-IMPa4-25 PSF-A488 DAPI IMPa4-A546_ar_TileScan_001 (Stage 44 of 49)	00-tUvZh3dCmiTGhtxxvBVZiJ
31.8933		Cell	1	0.000	1.000	216	8	siRNA-IMPa4-25 PSF-A488 IMPa4-A546 DAPI 8C1-siRNA-IMP-a2-a4 V2.00	0	29. siRNA-IMPa4-25 PSF-A488 DAPI IMPa4-A546_ar_TileScan_001 (Stage 44 of 49)	00-tUvZh3dCmiTGhtxxvBVZiJ
31.0379		Cell	1	0.000	1.000	217	9	siRNA-IMPa4-25 PSF-A488 IMPa4-A546 DAPI 8C1-siRNA-IMP-a2-a4 V2.00	0	29. siRNA-IMPa4-25 PSF-A488 DAPI IMPa4-A546_ar_TileScan_001 (Stage 44 of 49)	00-tUvZh3dCmiTGhtxxvBVZiJ
26.6419		Cell	1	0.000	1.000	218	10	siRNA-IMPa4-25 PSF-A488 IMPa4-A546 DAPI 8C1-siRNA-IMP-a2-a4 V2.00	0	29. siRNA-IMPa4-25 PSF-A488 DAPI IMPa4-A546_ar_TileScan_001 (Stage 44 of 49)	00-tUvZh3dCmiTGhtxxvBVZiJ
22.377		Cell	1	0.000	1.000	219	11	siRNA-IMPa4-25 PSF-A488 IMPa4-A546 DAPI 8C1-siRNA-IMP-a2-a4 V2.00	0	29. siRNA-IMPa4-25 PSF-A488 DAPI IMPa4-A546_ar_TileScan_001 (Stage 44 of 49)	00-tUvZh3dCmiTGhtxxvBVZiJ
7.48598		Cell	1	0.000	1.000	220	12	siRNA-IMPa4-25 PSF-A488 IMPa4-A546 DAPI 8C1-siRNA-IMP-a2-a4 V2.00	0	29. siRNA-IMPa4-25 PSF-A488 DAPI IMPa4-A546_ar_TileScan_001 (Stage 44 of 49)	00-tUvZh3dCmiTGhtxxvBVZiJ
34.8396		Cell	1	0.000	1.000	221	13	siRNA-IMPa4-25 PSF-A488 IMPa4-A546 DAPI 8C1-siRNA-IMP-a2-a4 V2.00	0	29. siRNA-IMPa4-25 PSF-A488 DAPI IMPa4-A546_ar_TileScan_001 (Stage 44 of 49)	00-tUvZh3dCmiTGhtxxvBVZiJ
29.3268		Cell	1	0.000	1.000	222	14	siRNA-IMPa4-25 PSF-A488 IMPa4-A546 DAPI 8C1-siRNA-IMP-a2-a4 V2.00	0	29. siRNA-IMPa4-25 PSF-A488 DAPI IMPa4-A546_ar_TileScan_001 (Stage 44 of 49)	00-tUvZh3dCmiTGhtxxvBVZiJ
24.0021		Cell	1	0.000	1.000	223	15	siRNA-IMPa4-25 PSF-A488 IMPa4-A546 DAPI 8C1-siRNA-IMP-a2-a4 V2.00	0	29. siRNA-IMPa4-25 PSF-A488 DAPI IMPa4-A546_ar_TileScan_001 (Stage 44 of 49)	00-tUvZh3dCmiTGhtxxvBVZiJ
27.7728		Cell	1	0.000	1.000	224	16	siRNA-IMPa4-25 PSF-A488 IMPa4-A546 DAPI 8C1-siRNA-IMP-a2-a4 V2.00	0	29. siRNA-IMPa4-25 PSF-A488 DAPI IMPa4-A546_ar_TileScan_001 (Stage 44 of 49)	00-tUvZh3dCmiTGhtxxvBVZiJ
36.7756		Cell	1	0.000	1.000	225	17	siRNA-IMPa4-25 PSF-A488 IMPa4-A546 DAPI 8C1-siRNA-IMP-a2-a4 V2.00	0	29. siRNA-IMPa4-25 PSF-A488 DAPI IMPa4-A546_ar_TileScan_001 (Stage 44 of 49)	00-tUvZh3dCmiTGhtxxvBVZiJ
35.7362		Cell	1	0.000	1.000	226	18	siRNA-IMPa4-25 PSF-A488 IMPa4-A546 DAPI 8C1-siRNA-IMP-a2-a4 V2.00	0	29. siRNA-IMPa4-25 PSF-A488 DAPI IMPa4-A546_ar_TileScan_001 (Stage 44 of 49)	00-tUvZh3dCmiTGhtxxvBVZiJ
1.22348		Cell	1	0.000	1.000	227	0	siRNA-IMPa4-25 PSF-A488 IMPa4-A546 DAPI 8C1-siRNA-IMP-a2-a4 V2.00	0	29. siRNA-IMPa4-25 PSF-A488 DAPI IMPa4-A546_as_TileScan_001 (Stage 45 of 49)	00-3X8dsdWEziFgeq5Tj6zu6i
20.9351		Cell	1	0.000	1.000	228	1	siRNA-IMPa4-25 PSF-A488 IMPa4-A546 DAPI 8C1-siRNA-IMP-a2-a4 V2.00	0	29. siRNA-IMPa4-25 PSF-A488 DAPI IMPa4-A546_as_TileScan_001 (Stage 45 of 49)	00-3X8dsdWEziFgeq5Tj6zu6i
21.1037		Cell	1	0.000	1.000	229	2	siRNA-IMPa4-25 PSF-A488 IMPa4-A546 DAPI 8C1-siRNA-IMP-a2-a4 V2.00	0	29. siRNA-IMPa4-25 PSF-A488 DAPI IMPa4-A546_as_TileScan_001 (Stage 45 of 49)	00-3X8dsdWEziFgeq5Tj6zu6i
25.8062		Cell	1	0.000	1.000	230	3	siRNA-IMPa4-25 PSF-A488 IMPa4-A546 DAPI 8C1-siRNA-IMP-a2-a4 V2.00	0	29. siRNA-IMPa4-25 PSF-A488 DAPI IMPa4-A546_as_TileScan_001 (Stage 45 of 49)	00-3X8dsdWEziFgeq5Tj6zu6i
37.6562		Cell	1	0.000	1.000	231	4	siRNA-IMPa4-25 PSF-A488 IMPa4-A546 DAPI 8C1-siRNA-IMP-a2-a4 V2.00	0	29. siRNA-IMPa4-25 PSF-A488 DAPI IMPa4-A546_as_TileScan_001 (Stage 45 of 49)	00-3X8dsdWEziFgeq5Tj6zu6i
25.2579		Cell	1	0.000	1.000	232	5	siRNA-IMPa4-25 PSF-A488 IMPa4-A546 DAPI 8C1-siRNA-IMP-a2-a4 V2.00	0	29. siRNA-IMPa4-25 PSF-A488 DAPI IMPa4-A546_as_TileScan_001 (Stage 45 of 49)	00-3X8dsdWEziFgeq5Tj6zu6i
9.06621		Cell	1	0.000	1.000	233	6	siRNA-IMPa4-25 PSF-A488 IMPa4-A546 DAPI 8C1-siRNA-IMP-a2-a4 V2.00	0	29. siRNA-IMPa4-25 PSF-A488 DAPI IMPa4-A546_as_TileScan_001 (Stage 45 of 49)	00-3X8dsdWEziFgeq5Tj6zu6i
28.6812		Cell	1	0.000	1.000	234	7	siRNA-IMPa4-25 PSF-A488 IMPa4-A546 DAPI 8C1-siRNA-IMP-a2-a4 V2.00	0	29. siRNA-IMPa4-25 PSF-A488 DAPI IMPa4-A546_as_TileScan_001 (Stage 45 of 49)	00-3X8dsdWEziFgeq5Tj6zu6i
23.9039		Cell	1	0.000	1.000	235	8	siRNA-IMPa4-25 PSF-A488 IMPa4-A546 DAPI 8C1-siRNA-IMP-a2-a4 V2.00	0	29. siRNA-IMPa4-25 PSF-A488 DAPI IMPa4-A546_as_TileScan_001 (Stage 45 of 49)	00-3X8dsdWEziFgeq5Tj6zu6i
24.8015		Cell	1	0.000	1.000	236	9	siRNA-IMPa4-25 PSF-A488 IMPa4-A546 DAPI 8C1-siRNA-IMP-a2-a4 V2.00	0	29. siRNA-IMPa4-25 PSF-A488 DAPI IMPa4-A546_as_TileScan_001 (Stage 45 of 49)	00-3X8dsdWEziFgeq5Tj6zu6i
18.7719		Cell	1	0.000	1.000	237	10	siRNA-IMPa4-25 PSF-A488 IMPa4-A546 DAPI 8C1-siRNA-IMP-a2-a4 V2.00	0	29. siRNA-IMPa4-25 PSF-A488 DAPI IMPa4-A546_as_TileScan_001 (Stage 45 of 49)	00-3X8dsdWEziFgeq5Tj6zu6i
1.3544		Cell	1	0.000	1.000	238	11	siRNA-IMPa4-25 PSF-A488 IMPa4-A546 DAPI 8C1-siRNA-IMP-a2-a4 V2.00	0	29. siRNA-IMPa4-25 PSF-A488 DAPI IMPa4-A546_as_TileScan_001 (Stage 45 of 49)	00-3X8dsdWEziFgeq5Tj6zu6i
34.1547		Cell	1	0.000	1.000	239	12	siRNA-IMPa4-25 PSF-A488 IMPa4-A546 DAPI 8C1-siRNA-IMP-a2-a4 V2.00	0	29. siRNA-IMPa4-25 PSF-A488 DAPI IMPa4-A546_as_TileScan_001 (Stage 45 of 49)	00-3X8dsdWEziFgeq5Tj6zu6i
25.2521		Cell	1	0.000	1.000	240	13	siRNA-IMPa4-25 PSF-A488 IMPa4-A546 DAPI 8C1-siRNA-IMP-a2-a4 V2.00	0	29. siRNA-IMPa4-25 PSF-A488 DAPI IMPa4-A546_as_TileScan_001 (Stage 45 of 49)	00-3X8dsdWEziFgeq5Tj6zu6i
30.5727		Cell	1	0.000	1.000	241	14	siRNA-IMPa4-25 PSF-A488 IMPa4-A546 DAPI 8C1-siRNA-IMP-a2-a4 V2.00	0	29. siRNA-IMPa4-25 PSF-A488 DAPI IMPa4-A546_as_TileScan_001 (Stage 45 of 49)	00-3X8dsdWEziFgeq5Tj6zu6i
24.9566		Cell	1	0.000	1.000	242	15	siRNA-IMPa4-25 PSF-A488 IMPa4-A546 DAPI 8C1-siRNA-IMP-a2-a4 V2.00	0	29. siRNA-IMPa4-25 PSF-A488 DAPI IMPa4-A546_as_TileScan_001 (Stage 45 of 49)	00-3X8dsdWEziFgeq5Tj6zu6i
1.65859		Cell	1	0.000	1.000	243	16	siRNA-IMPa4-25 PSF-A488 IMPa4-A546 DAPI 8C1-siRNA-IMP-a2-a4 V2.00	0	29. siRNA-IMPa4-25 PSF-A488 DAPI IMPa4-A546_as_TileScan_001 (Stage 45 of 49)	00-3X8dsdWEziFgeq5Tj6zu6i
36.9905		Cell	1	0.000	1.000	244	17	siRNA-IMPa4-25 PSF-A488 IMPa4-A546 DAPI 8C1-siRNA-IMP-a2-a4 V2.00	0	29. siRNA-IMPa4-25 PSF-A488 DAPI IMPa4-A546_as_TileScan_001 (Stage 45 of 49)	00-3X8dsdWEziFgeq5Tj6zu6i
1.64779		Cell	1	0.000	1.000	245	0	siRNA-IMPa4-25 PSF-A488 IMPa4-A546 DAPI 8C1-siRNA-IMP-a2-a4 V2.00	0	29. siRNA-IMPa4-25 PSF-A488 DAPI IMPa4-A546_at_TileScan_001 (Stage 46 of 49)	00-pK7G3Fa4DHFWVbNVhtbuR8
1.72762		Cell	1	0.000	1.000	246	1	siRNA-IMPa4-25 PSF-A488 IMPa4-A546 DAPI 8C1-siRNA-IMP-a2-a4 V2.00	0	29. siRNA-IMPa4-25 PSF-A488 DAPI IMPa4-A546_at_TileScan_001 (Stage 46 of 49)	00-pK7G3Fa4DHFWVbNVhtbuR8
24.2583		Cell	1	0.000	1.000	247	2	siRNA-IMPa4-25 PSF-A488 IMPa4-A546 DAPI 8C1-siRNA-IMP-a2-a4 V2.00	0	29. siRNA-IMPa4-25 PSF-A488 DAPI IMPa4-A546_at_TileScan_001 (Stage 46 of 49)	00-pK7G3Fa4DHFWVbNVhtbuR8
26.6791		Cell	1	0.000	1.000	248	3	siRNA-IMPa4-25 PSF-A488 IMPa4-A546 DAPI 8C1-siRNA-IMP-a2-a4 V2.00	0	29. siRNA-IMPa4-25 PSF-A488 DAPI IMPa4-A546_at_TileScan_001 (Stage 46 of 49)	00-pK7G3Fa4DHFWVbNVhtbuR8
2.14171		Cell	1	0.000	1.000	249	4	siRNA-IMPa4-25 PSF-A488 IMPa4-A546 DAPI 8C1-siRNA-IMP-a2-a4 V2.00	0	29. siRNA-IMPa4-25 PSF-A488 DAPI IMPa4-A546_at_TileScan_001 (Stage 46 of 49)	00-pK7G3Fa4DHFWVbNVhtbuR8
24.926		Cell	1	0.000	1.000	250	5	siRNA-IMPa4-25 PSF-A488 IMPa4-A546 DAPI 8C1-siRNA-IMP-a2-a4 V2.00	0	29. siRNA-IMPa4-25 PSF-A488 DAPI IMPa4-A546_at_TileScan_001 (Stage 46 of 49)	00-pK7G3Fa4DHFWVbNVhtbuR8
2.42659		Cell	1	0.000	1.000	251	6	siRNA-IMPa4-25 PSF-A488 IMPa4-A546 DAPI 8C1-siRNA-IMP-a2-a4 V2.00	0	29. siRNA-IMPa4-25 PSF-A488 DAPI IMPa4-A546_at_TileScan_001 (Stage 46 of 49)	00-pK7G3Fa4DHFWVbNVhtbuR8
26.9599		Cell	1	0.000	1.000	252	7	siRNA-IMPa4-25 PSF-A488 IMPa4-A546 DAPI 8C1-siRNA-IMP-a2-a4 V2.00	0	29. siRNA-IMPa4-25 PSF-A488 DAPI IMPa4-A546_at_TileScan_001 (Stage 46 of 49)	00-pK7G3Fa4DHFWVbNVhtbuR8
25.9653		Cell	1	0.000	1.000	253	8	siRNA-IMPa4-25 PSF-A488 IMPa4-A546 DAPI 8C1-siRNA-IMP-a2-a4 V2.00	0	29. siRNA-IMPa4-25 PSF-A488 DAPI IMPa4-A546_at_TileScan_001 (Stage 46 of 49)	00-pK7G3Fa4DHFWVbNVhtbuR8
25.607		Cell	1	0.000	1.000	254	9	siRNA-IMPa4-25 PSF-A488 IMPa4-A546 DAPI 8C1-siRNA-IMP-a2-a4 V2.00	0	29. siRNA-IMPa4-25 PSF-A488 DAPI IMPa4-A546_at_TileScan_001 (Stage 46 of 49)	00-pK7G3Fa4DHFWVbNVhtbuR8
33.5329		Cell	1	0.000	1.000	255	10	siRNA-IMPa4-25 PSF-A488 IMPa4-A546 DAPI 8C1-siRNA-IMP-a2-a4 V2.00	0	29. siRNA-IMPa4-25 PSF-A488 DAPI IMPa4-A546_at_TileScan_001 (Stage 46 of 49)	00-pK7G3Fa4DHFWVbNVhtbuR8
25.0189		Cell	1	0.000	1.000	256	11	siRNA-IMPa4-25 PSF-A488 IMPa4-A546 DAPI 8C1-siRNA-IMP-a2-a4 V2.00	0	29. siRNA-IMPa4-25 PSF-A488 DAPI IMPa4-A546_at_TileScan_001 (Stage 46 of 49)	00-pK7G3Fa4DHFWVbNVhtbuR8
30.5002		Cell	1	0.000	1.000	257	12	siRNA-IMPa4-25 PSF-A488 IMPa4-A546 DAPI 8C1-siRNA-IMP-a2-a4 V2.00	0	29. siRNA-IMPa4-25 PSF-A488 DAPI IMPa4-A546_at_TileScan_001 (Stage 46 of 49)	00-pK7G3Fa4DHFWVbNVhtbuR8
25.4971		Cell	1	0.000	1.000	258	13	siRNA-IMPa4-25 PSF-A488 IMPa4-A546 DAPI 8C1-siRNA-IMP-a2-a4 V2.00	0	29. siRNA-IMPa4-25 PSF-A488 DAPI IMPa4-A546_at_TileScan_001 (Stage 46 of 49)	00-pK7G3Fa4DHFWVbNVhtbuR8
15.2577		Cell	1	0.000	1.000	259	14	siRNA-IMPa4-25 PSF-A488 IMPa4-A546 DAPI 8C1-siRNA-IMP-a2-a4 V2.00	0	29. siRNA-IMPa4-25 PSF-A488 DAPI IMPa4-A546_at_TileScan_001 (Stage 46 of 49)	00-pK7G3Fa4DHFWVbNVhtbuR8
24.9133		Cell	1	0.000	1.000	260	15	siRNA-IMPa4-25 PSF-A488 IMPa4-A546 DAPI 8C1-siRNA-IMP-a2-a4 V2.00	0	29. siRNA-IMPa4-25 PSF-A488 DAPI IMPa4-A546_at_TileScan_001 (Stage 46 of 49)	00-pK7G3Fa4DHFWVbNVhtbuR8
16.8098		Cell	1	0.000	1.000	261	16	siRNA-IMPa4-25 PSF-A488 IMPa4-A546 DAPI 8C1-siRNA-IMP-a2-a4 V2.00	0	29. siRNA-IMPa4-25 PSF-A488 DAPI IMPa4-A546_at_TileScan_001 (Stage 46 of 49)	00-pK7G3Fa4DHFWVbNVhtbuR8
33.4921		Cell	1	0.000	1.000	262	17	siRNA-IMPa4-25 PSF-A488 IMPa4-A546 DAPI 8C1-siRNA-IMP-a2-a4 V2.00	0	29. siRNA-IMPa4-25 PSF-A488 DAPI IMPa4-A546_at_TileScan_001 (Stage 46 of 49)	00-pK7G3Fa4DHFWVbNVhtbuR8
31.815		Cell	1	0.000	1.000	263	18	siRNA-IMPa4-25 PSF-A488 IMPa4-A546 DAPI 8C1-siRNA-IMP-a2-a4 V2.00	0	29. siRNA-IMPa4-25 PSF-A488 DAPI IMPa4-A546_at_TileScan_001 (Stage 46 of 49)	00-pK7G3Fa4DHFWVbNVhtbuR8
25.4783		Cell	1	0.000	1.000	264	19	siRNA-IMPa4-25 PSF-A488 IMPa4-A546 DAPI 8C1-siRNA-IMP-a2-a4 V2.00	0	29. siRNA-IMPa4-25 PSF-A488 DAPI IMPa4-A546_at_TileScan_001 (Stage 46 of 49)	00-pK7G3Fa4DHFWVbNVhtbuR8
28.8651		Cell	1	0.000	1.000	265	20	siRNA-IMPa4-25 PSF-A488 IMPa4-A546 DAPI 8C1-siRNA-IMP-a2-a4 V2.00	0	29. siRNA-IMPa4-25 PSF-A488 DAPI IMPa4-A546_at_TileScan_001 (Stage 46 of 49)	00-pK7G3Fa4DHFWVbNVhtbuR8
38.467		Cell	1	0.000	1.000	266	21	siRNA-IMPa4-25 PSF-A488 IMPa4-A546 DAPI 8C1-siRNA-IMP-a2-a4 V2.00	0	29. siRNA-IMPa4-25 PSF-A488 DAPI IMPa4-A546_at_TileScan_001 (Stage 46 of 49)	00-pK7G3Fa4DHFWVbNVhtbuR8
16.9116		Cell	1	0.000	1.000	267	22	siRNA-IMPa4-25 PSF-A488 IMPa4-A546 DAPI 8C1-siRNA-IMP-a2-a4 V2.00	0	29. siRNA-IMPa4-25 PSF-A488 DAPI IMPa4-A546_at_TileScan_001 (Stage 46 of 49)	00-pK7G3Fa4DHFWVbNVhtbuR8
12.9906		Cell	1	0.000	1.000	268	0	siRNA-IMPa4-25 PSF-A488 IMPa4-A546 DAPI 8C1-siRNA-IMP-a2-a4 V2.00	0	29. siRNA-IMPa4-25 PSF-A488 DAPI IMPa4-A546_au_TileScan_001 (Stage 47 of 49)	00-VP8FN6YguXFSWT9JSuk4tX
37.273		Cell	1	0.000	1.000	269	1	siRNA-IMPa4-25 PSF-A488 IMPa4-A546 DAPI 8C1-siRNA-IMP-a2-a4 V2.00	0	29. siRNA-IMPa4-25 PSF-A488 DAPI IMPa4-A546_au_TileScan_001 (Stage 47 of 49)	00-VP8FN6YguXFSWT9JSuk4tX
2.16861		Cell	1	0.000	1.000	270	2	siRNA-IMPa4-25 PSF-A488 IMPa4-A546 DAPI 8C1-siRNA-IMP-a2-a4 V2.00	0	29. siRNA-IMPa4-25 PSF-A488 DAPI IMPa4-A546_au_TileScan_001 (Stage 47 of 49)	00-VP8FN6YguXFSWT9JSuk4tX
2.049		Cell	1	0.000	1.000	271	3	siRNA-IMPa4-25 PSF-A488 IMPa4-A546 DAPI 8C1-siRNA-IMP-a2-a4 V2.00	0	29. siRNA-IMPa4-25 PSF-A488 DAPI IMPa4-A546_au_TileScan_001 (Stage 47 of 49)	00-VP8FN6YguXFSWT9JSuk4tX
23.2001		Cell	1	0.000	1.000	272	4	siRNA-IMPa4-25 PSF-A488 IMPa4-A546 DAPI 8C1-siRNA-IMP-a2-a4 V2.00	0	29. siRNA-IMPa4-25 PSF-A488 DAPI IMPa4-A546_au_TileScan_001 (Stage 47 of 49)	00-VP8FN6YguXFSWT9JSuk4tX
1.91499		Cell	1	0.000	1.000	273	5	siRNA-IMPa4-25 PSF-A488 IMPa4-A546 DAPI 8C1-siRNA-IMP-a2-a4 V2.00	0	29. siRNA-IMPa4-25 PSF-A488 DAPI IMPa4-A546_au_TileScan_001 (Stage 47 of 49)	00-VP8FN6YguXFSWT9JSuk4tX
31.8596		Cell	1	0.000	1.000	274	6	siRNA-IMPa4-25 PSF-A488 IMPa4-A546 DAPI 8C1-siRNA-IMP-a2-a4 V2.00	0	29. siRNA-IMPa4-25 PSF-A488 DAPI IMPa4-A546_au_TileScan_001 (Stage 47 of 49)	00-VP8FN6YguXFSWT9JSuk4tX
28.3508		Cell	1	0.000	1.000	275	7	siRNA-IMPa4-25 PSF-A488 IMPa4-A546 DAPI 8C1-siRNA-IMP-a2-a4 V2.00	0	29. siRNA-IMPa4-25 PSF-A488 DAPI IMPa4-A546_au_TileScan_001 (Stage 47 of 49)	00-VP8FN6YguXFSWT9JSuk4tX
31.8857		Cell	1	0.000	1.000	276	8	siRNA-IMPa4-25 PSF-A488 IMPa4-A546 DAPI 8C1-siRNA-IMP-a2-a4 V2.00	0	29. siRNA-IMPa4-25 PSF-A488 DAPI IMPa4-A546_au_TileScan_001 (Stage 47 of 49)	00-VP8FN6YguXFSWT9JSuk4tX
29.267		Cell	1	0.000	1.000	277	9	siRNA-IMPa4-25 PSF-A488 IMPa4-A546 DAPI 8C1-siRNA-IMP-a2-a4 V2.00	0	29. siRNA-IMPa4-25 PSF-A488 DAPI IMPa4-A546_au_TileScan_001 (Stage 47 of 49)	00-VP8FN6YguXFSWT9JSuk4tX
34.3063		Cell	1	0.000	1.000	278	10	siRNA-IMPa4-25 PSF-A488 IMPa4-A546 DAPI 8C1-siRNA-IMP-a2-a4 V2.00	0	29. siRNA-IMPa4-25 PSF-A488 DAPI IMPa4-A546_au_TileScan_001 (Stage 47 of 49)	00-VP8FN6YguXFSWT9JSuk4tX
34.742		Cell	1	0.000	1.000	279	11	siRNA-IMPa4-25 PSF-A488 IMPa4-A546 DAPI 8C1-siRNA-IMP-a2-a4 V2.00	0	29. siRNA-IMPa4-25 PSF-A488 DAPI IMPa4-A546_au_TileScan_001 (Stage 47 of 49)	00-VP8FN6YguXFSWT9JSuk4tX
1.67391		Cell	1	0.000	1.000	280	12	siRNA-IMPa4-25 PSF-A488 IMPa4-A546 DAPI 8C1-siRNA-IMP-a2-a4 V2.00	0	29. siRNA-IMPa4-25 PSF-A488 DAPI IMPa4-A546_au_TileScan_001 (Stage 47 of 49)	00-VP8FN6YguXFSWT9JSuk4tX
1.8893		Cell	1	0.000	1.000	281	13	siRNA-IMPa4-25 PSF-A488 IMPa4-A546 DAPI 8C1-siRNA-IMP-a2-a4 V2.00	0	29. siRNA-IMPa4-25 PSF-A488 DAPI IMPa4-A546_au_TileScan_001 (Stage 47 of 49)	00-VP8FN6YguXFSWT9JSuk4tX
1.807		Cell	1	0.000	1.000	282	14	siRNA-IMPa4-25 PSF-A488 IMPa4-A546 DAPI 8C1-siRNA-IMP-a2-a4 V2.00	0	29. siRNA-IMPa4-25 PSF-A488 DAPI IMPa4-A546_au_TileScan_001 (Stage 47 of 49)	00-VP8FN6YguXFSWT9JSuk4tX
1.61054		Cell	1	0.000	1.000	283	15	siRNA-IMPa4-25 PSF-A488 IMPa4-A546 DAPI 8C1-siRNA-IMP-a2-a4 V2.00	0	29. siRNA-IMPa4-25 PSF-A488 DAPI IMPa4-A546_au_TileScan_001 (Stage 47 of 49)	00-VP8FN6YguXFSWT9JSuk4tX
1.65252		Cell	1	0.000	1.000	284	16	siRNA-IMPa4-25 PSF-A488 IMPa4-A546 DAPI 8C1-siRNA-IMP-a2-a4 V2.00	0	29. siRNA-IMPa4-25 PSF-A488 DAPI IMPa4-A546_au_TileScan_001 (Stage 47 of 49)	00-VP8FN6YguXFSWT9JSuk4tX
6.06784		Cell	1	0.000	1.000	285	17	siRNA-IMPa4-25 PSF-A488 IMPa4-A546 DAPI 8C1-siRNA-IMP-a2-a4 V2.00	0	29. siRNA-IMPa4-25 PSF-A488 DAPI IMPa4-A546_au_TileScan_001 (Stage 47 of 49)	00-VP8FN6YguXFSWT9JSuk4tX
21.6848		Cell	1	0.000	1.000	286	18	siRNA-IMPa4-25 PSF-A488 IMPa4-A546 DAPI 8C1-siRNA-IMP-a2-a4 V2.00	0	29. siRNA-IMPa4-25 PSF-A488 DAPI IMPa4-A546_au_TileScan_001 (Stage 47 of 49)	00-VP8FN6YguXFSWT9JSuk4tX
18.6232		Cell	1	0.000	1.000	287	19	siRNA-IMPa4-25 PSF-A488 IMPa4-A546 DAPI 8C1-siRNA-IMP-a2-a4 V2.00	0	29. siRNA-IMPa4-25 PSF-A488 DAPI IMPa4-A546_au_TileScan_001 (Stage 47 of 49)	00-VP8FN6YguXFSWT9JSuk4tX
17.0913		Cell	1	0.000	1.000	288	20	siRNA-IMPa4-25 PSF-A488 IMPa4-A546 DAPI 8C1-siRNA-IMP-a2-a4 V2.00	0	29. siRNA-IMPa4-25 PSF-A488 DAPI IMPa4-A546_au_TileScan_001 (Stage 47 of 49)	00-VP8FN6YguXFSWT9JSuk4tX
30.4924		Cell	1	0.000	1.000	289	21	siRNA-IMPa4-25 PSF-A488 IMPa4-A546 DAPI 8C1-siRNA-IMP-a2-a4 V2.00	0	29. siRNA-IMPa4-25 PSF-A488 DAPI IMPa4-A546_au_TileScan_001 (Stage 47 of 49)	00-VP8FN6YguXFSWT9JSuk4tX
55.5056		Cell	1	0.000	1.000	290	22	siRNA-IMPa4-25 PSF-A488 IMPa4-A546 DAPI 8C1-siRNA-IMP-a2-a4 V2.00	0	29. siRNA-IMPa4-25 PSF-A488 DAPI IMPa4-A546_au_TileScan_001 (Stage 47 of 49)	00-VP8FN6YguXFSWT9JSuk4tX
27.4852		Cell	1	0.000	1.000	291	23	siRNA-IMPa4-25 PSF-A488 IMPa4-A546 DAPI 8C1-siRNA-IMP-a2-a4 V2.00	0	29. siRNA-IMPa4-25 PSF-A488 DAPI IMPa4-A546_au_TileScan_001 (Stage 47 of 49)	00-VP8FN6YguXFSWT9JSuk4tX
19.4526		Cell	1	0.000	1.000	292	24	siRNA-IMPa4-25 PSF-A488 IMPa4-A546 DAPI 8C1-siRNA-IMP-a2-a4 V2.00	0	29. siRNA-IMPa4-25 PSF-A488 DAPI IMPa4-A546_au_TileScan_001 (Stage 47 of 49)	00-VP8FN6YguXFSWT9JSuk4tX
1.74017		Cell	1	0.000	1.000	293	0	siRNA-IMPa4-25 PSF-A488 IMPa4-A546 DAPI 8C1-siRNA-IMP-a2-a4 V2.00	0	29. siRNA-IMPa4-25 PSF-A488 DAPI IMPa4-A546_av_TileScan_001 (Stage 48 of 49)	00-GewY2z64yxfPcSAW48dSMQ
24.1762		Cell	1	0.000	1.000	294	1	siRNA-IMPa4-25 PSF-A488 IMPa4-A546 DAPI 8C1-siRNA-IMP-a2-a4 V2.00	0	29. siRNA-IMPa4-25 PSF-A488 DAPI IMPa4-A546_av_TileScan_001 (Stage 48 of 49)	00-GewY2z64yxfPcSAW48dSMQ
20.762		Cell	1	0.000	1.000	295	2	siRNA-IMPa4-25 PSF-A488 IMPa4-A546 DAPI 8C1-siRNA-IMP-a2-a4 V2.00	0	29. siRNA-IMPa4-25 PSF-A488 DAPI IMPa4-A546_av_TileScan_001 (Stage 48 of 49)	00-GewY2z64yxfPcSAW48dSMQ
1.37608		Cell	1	0.000	1.000	296	3	siRNA-IMPa4-25 PSF-A488 IMPa4-A546 DAPI 8C1-siRNA-IMP-a2-a4 V2.00	0	29. siRNA-IMPa4-25 PSF-A488 DAPI IMPa4-A546_av_TileScan_001 (Stage 48 of 49)	00-GewY2z64yxfPcSAW48dSMQ
8.78831		Cell	1	0.000	1.000	297	4	siRNA-IMPa4-25 PSF-A488 IMPa4-A546 DAPI 8C1-siRNA-IMP-a2-a4 V2.00	0	29. siRNA-IMPa4-25 PSF-A488 DAPI IMPa4-A546_av_TileScan_001 (Stage 48 of 49)	00-GewY2z64yxfPcSAW48dSMQ
11.948		Cell	1	0.000	1.000	298	5	siRNA-IMPa4-25 PSF-A488 IMPa4-A546 DAPI 8C1-siRNA-IMP-a2-a4 V2.00	0	29. siRNA-IMPa4-25 PSF-A488 DAPI IMPa4-A546_av_TileScan_001 (Stage 48 of 49)	00-GewY2z64yxfPcSAW48dSMQ
8.76627		Cell	1	0.000	1.000	299	6	siRNA-IMPa4-25 PSF-A488 IMPa4-A546 DAPI 8C1-siRNA-IMP-a2-a4 V2.00	0	29. siRNA-IMPa4-25 PSF-A488 DAPI IMPa4-A546_av_TileScan_001 (Stage 48 of 49)	00-GewY2z64yxfPcSAW48dSMQ
1.28232		Cell	1	0.000	1.000	300	7	siRNA-IMPa4-25 PSF-A488 IMPa4-A546 DAPI 8C1-siRNA-IMP-a2-a4 V2.00	0	29. siRNA-IMPa4-25 PSF-A488 DAPI IMPa4-A546_av_TileScan_001 (Stage 48 of 49)	00-GewY2z64yxfPcSAW48dSMQ
1.64964		Cell	1	0.000	1.000	301	8	siRNA-IMPa4-25 PSF-A488 IMPa4-A546 DAPI 8C1-siRNA-IMP-a2-a4 V2.00	0	29. siRNA-IMPa4-25 PSF-A488 DAPI IMPa4-A546_av_TileScan_001 (Stage 48 of 49)	00-GewY2z64yxfPcSAW48dSMQ
20.9901		Cell	1	0.000	1.000	302	9	siRNA-IMPa4-25 PSF-A488 IMPa4-A546 DAPI 8C1-siRNA-IMP-a2-a4 V2.00	0	29. siRNA-IMPa4-25 PSF-A488 DAPI IMPa4-A546_av_TileScan_001 (Stage 48 of 49)	00-GewY2z64yxfPcSAW48dSMQ
1.50559		Cell	1	0.000	1.000	303	10	siRNA-IMPa4-25 PSF-A488 IMPa4-A546 DAPI 8C1-siRNA-IMP-a2-a4 V2.00	0	29. siRNA-IMPa4-25 PSF-A488 DAPI IMPa4-A546_av_TileScan_001 (Stage 48 of 49)	00-GewY2z64yxfPcSAW48dSMQ
1.79773		Cell	1	0.000	1.000	304	11	siRNA-IMPa4-25 PSF-A488 IMPa4-A546 DAPI 8C1-siRNA-IMP-a2-a4 V2.00	0	29. siRNA-IMPa4-25 PSF-A488 DAPI IMPa4-A546_av_TileScan_001 (Stage 48 of 49)	00-GewY2z64yxfPcSAW48dSMQ
31.415		Cell	1	0.000	1.000	305	12	siRNA-IMPa4-25 PSF-A488 IMPa4-A546 DAPI 8C1-siRNA-IMP-a2-a4 V2.00	0	29. siRNA-IMPa4-25 PSF-A488 DAPI IMPa4-A546_av_TileScan_001 (Stage 48 of 49)	00-GewY2z64yxfPcSAW48dSMQ
32.6377		Cell	1	0.000	1.000	306	13	siRNA-IMPa4-25 PSF-A488 IMPa4-A546 DAPI 8C1-siRNA-IMP-a2-a4 V2.00	0	29. siRNA-IMPa4-25 PSF-A488 DAPI IMPa4-A546_av_TileScan_001 (Stage 48 of 49)	00-GewY2z64yxfPcSAW48dSMQ
26.5118		Cell	1	0.000	1.000	307	14	siRNA-IMPa4-25 PSF-A488 IMPa4-A546 DAPI 8C1-siRNA-IMP-a2-a4 V2.00	0	29. siRNA-IMPa4-25 PSF-A488 DAPI IMPa4-A546_av_TileScan_001 (Stage 48 of 49)	00-GewY2z64yxfPcSAW48dSMQ
12.3595		Cell	1	0.000	1.000	308	15	siRNA-IMPa4-25 PSF-A488 IMPa4-A546 DAPI 8C1-siRNA-IMP-a2-a4 V2.00	0	29. siRNA-IMPa4-25 PSF-A488 DAPI IMPa4-A546_av_TileScan_001 (Stage 48 of 49)	00-GewY2z64yxfPcSAW48dSMQ
31.0485		Cell	1	0.000	1.000	309	16	siRNA-IMPa4-25 PSF-A488 IMPa4-A546 DAPI 8C1-siRNA-IMP-a2-a4 V2.00	0	29. siRNA-IMPa4-25 PSF-A488 DAPI IMPa4-A546_av_TileScan_001 (Stage 48 of 49)	00-GewY2z64yxfPcSAW48dSMQ
33.0357		Cell	1	0.000	1.000	310	17	siRNA-IMPa4-25 PSF-A488 IMPa4-A546 DAPI 8C1-siRNA-IMP-a2-a4 V2.00	0	29. siRNA-IMPa4-25 PSF-A488 DAPI IMPa4-A546_av_TileScan_001 (Stage 48 of 49)	00-GewY2z64yxfPcSAW48dSMQ
20.8138		Cell	1	0.000	1.000	311	0	siRNA-IMPa4-25 PSF-A488 IMPa4-A546 DAPI 8C1-siRNA-IMP-a2-a4 V2.00	0	29. siRNA-IMPa4-25 PSF-A488 DAPI IMPa4-A546_aw_TileScan_001 (Stage 49 of 49)	00-m2q6ftGKUePaK83SdqZALf
1.36527		Cell	1	0.000	1.000	312	1	siRNA-IMPa4-25 PSF-A488 IMPa4-A546 DAPI 8C1-siRNA-IMP-a2-a4 V2.00	0	29. siRNA-IMPa4-25 PSF-A488 DAPI IMPa4-A546_aw_TileScan_001 (Stage 49 of 49)	00-m2q6ftGKUePaK83SdqZALf
27.5738		Cell	1	0.000	1.000	313	2	siRNA-IMPa4-25 PSF-A488 IMPa4-A546 DAPI 8C1-siRNA-IMP-a2-a4 V2.00	0	29. siRNA-IMPa4-25 PSF-A488 DAPI IMPa4-A546_aw_TileScan_001 (Stage 49 of 49)	00-m2q6ftGKUePaK83SdqZALf
27.5092		Cell	1	0.000	1.000	314	3	siRNA-IMPa4-25 PSF-A488 IMPa4-A546 DAPI 8C1-siRNA-IMP-a2-a4 V2.00	0	29. siRNA-IMPa4-25 PSF-A488 DAPI IMPa4-A546_aw_TileScan_001 (Stage 49 of 49)	00-m2q6ftGKUePaK83SdqZALf
1.58703		Cell	1	0.000	1.000	315	4	siRNA-IMPa4-25 PSF-A488 IMPa4-A546 DAPI 8C1-siRNA-IMP-a2-a4 V2.00	0	29. siRNA-IMPa4-25 PSF-A488 DAPI IMPa4-A546_aw_TileScan_001 (Stage 49 of 49)	00-m2q6ftGKUePaK83SdqZALf
1.3417		Cell	1	0.000	1.000	316	0	siRNA-IMPa4-25 PSF-A488 IMPa4-A546 DAPI 8C1-siRNA-IMP-a2-a4 V2.00	0	29. siRNA-IMPa4-25 PSF-A488 DAPI IMPa4-A546_b_TileScan_001 (Stage 2 of 49)	00-JAQfQs9thGHe5ERjNSiDNo
5.26421		Cell	1	0.000	1.000	317	1	siRNA-IMPa4-25 PSF-A488 IMPa4-A546 DAPI 8C1-siRNA-IMP-a2-a4 V2.00	0	29. siRNA-IMPa4-25 PSF-A488 DAPI IMPa4-A546_b_TileScan_001 (Stage 2 of 49)	00-JAQfQs9thGHe5ERjNSiDNo
19.7017		Cell	1	0.000	1.000	318	2	siRNA-IMPa4-25 PSF-A488 IMPa4-A546 DAPI 8C1-siRNA-IMP-a2-a4 V2.00	0	29. siRNA-IMPa4-25 PSF-A488 DAPI IMPa4-A546_b_TileScan_001 (Stage 2 of 49)	00-JAQfQs9thGHe5ERjNSiDNo
26.9684		Cell	1	0.000	1.000	319	3	siRNA-IMPa4-25 PSF-A488 IMPa4-A546 DAPI 8C1-siRNA-IMP-a2-a4 V2.00	0	29. siRNA-IMPa4-25 PSF-A488 DAPI IMPa4-A546_b_TileScan_001 (Stage 2 of 49)	00-JAQfQs9thGHe5ERjNSiDNo
21.3092		Cell	1	0.000	1.000	320	4	siRNA-IMPa4-25 PSF-A488 IMPa4-A546 DAPI 8C1-siRNA-IMP-a2-a4 V2.00	0	29. siRNA-IMPa4-25 PSF-A488 DAPI IMPa4-A546_b_TileScan_001 (Stage 2 of 49)	00-JAQfQs9thGHe5ERjNSiDNo
3.93771		Cell	1	0.000	1.000	321	5	siRNA-IMPa4-25 PSF-A488 IMPa4-A546 DAPI 8C1-siRNA-IMP-a2-a4 V2.00	0	29. siRNA-IMPa4-25 PSF-A488 DAPI IMPa4-A546_b_TileScan_001 (Stage 2 of 49)	00-JAQfQs9thGHe5ERjNSiDNo
34.9787		Cell	1	0.000	1.000	322	6	siRNA-IMPa4-25 PSF-A488 IMPa4-A546 DAPI 8C1-siRNA-IMP-a2-a4 V2.00	0	29. siRNA-IMPa4-25 PSF-A488 DAPI IMPa4-A546_b_TileScan_001 (Stage 2 of 49)	00-JAQfQs9thGHe5ERjNSiDNo
23.4253		Cell	1	0.000	1.000	323	7	siRNA-IMPa4-25 PSF-A488 IMPa4-A546 DAPI 8C1-siRNA-IMP-a2-a4 V2.00	0	29. siRNA-IMPa4-25 PSF-A488 DAPI IMPa4-A546_b_TileScan_001 (Stage 2 of 49)	00-JAQfQs9thGHe5ERjNSiDNo
20.7231		Cell	1	0.000	1.000	324	8	siRNA-IMPa4-25 PSF-A488 IMPa4-A546 DAPI 8C1-siRNA-IMP-a2-a4 V2.00	0	29. siRNA-IMPa4-25 PSF-A488 DAPI IMPa4-A546_b_TileScan_001 (Stage 2 of 49)	00-JAQfQs9thGHe5ERjNSiDNo
27.385		Cell	1	0.000	1.000	325	9	siRNA-IMPa4-25 PSF-A488 IMPa4-A546 DAPI 8C1-siRNA-IMP-a2-a4 V2.00	0	29. siRNA-IMPa4-25 PSF-A488 DAPI IMPa4-A546_b_TileScan_001 (Stage 2 of 49)	00-JAQfQs9thGHe5ERjNSiDNo
28.7943		Cell	1	0.000	1.000	326	10	siRNA-IMPa4-25 PSF-A488 IMPa4-A546 DAPI 8C1-siRNA-IMP-a2-a4 V2.00	0	29. siRNA-IMPa4-25 PSF-A488 DAPI IMPa4-A546_b_TileScan_001 (Stage 2 of 49)	00-JAQfQs9thGHe5ERjNSiDNo
30.1772		Cell	1	0.000	1.000	327	11	siRNA-IMPa4-25 PSF-A488 IMPa4-A546 DAPI 8C1-siRNA-IMP-a2-a4 V2.00	0	29. siRNA-IMPa4-25 PSF-A488 DAPI IMPa4-A546_b_TileScan_001 (Stage 2 of 49)	00-JAQfQs9thGHe5ERjNSiDNo
28.5727		Cell	1	0.000	1.000	328	12	siRNA-IMPa4-25 PSF-A488 IMPa4-A546 DAPI 8C1-siRNA-IMP-a2-a4 V2.00	0	29. siRNA-IMPa4-25 PSF-A488 DAPI IMPa4-A546_b_TileScan_001 (Stage 2 of 49)	00-JAQfQs9thGHe5ERjNSiDNo
24.4257		Cell	1	0.000	1.000	329	13	siRNA-IMPa4-25 PSF-A488 IMPa4-A546 DAPI 8C1-siRNA-IMP-a2-a4 V2.00	0	29. siRNA-IMPa4-25 PSF-A488 DAPI IMPa4-A546_b_TileScan_001 (Stage 2 of 49)	00-JAQfQs9thGHe5ERjNSiDNo
25.0777		Cell	1	0.000	1.000	330	14	siRNA-IMPa4-25 PSF-A488 IMPa4-A546 DAPI 8C1-siRNA-IMP-a2-a4 V2.00	0	29. siRNA-IMPa4-25 PSF-A488 DAPI IMPa4-A546_b_TileScan_001 (Stage 2 of 49)	00-JAQfQs9thGHe5ERjNSiDNo
26.1266		Cell	1	0.000	1.000	331	15	siRNA-IMPa4-25 PSF-A488 IMPa4-A546 DAPI 8C1-siRNA-IMP-a2-a4 V2.00	0	29. siRNA-IMPa4-25 PSF-A488 DAPI IMPa4-A546_b_TileScan_001 (Stage 2 of 49)	00-JAQfQs9thGHe5ERjNSiDNo
27.2265		Cell	1	0.000	1.000	332	16	siRNA-IMPa4-25 PSF-A488 IMPa4-A546 DAPI 8C1-siRNA-IMP-a2-a4 V2.00	0	29. siRNA-IMPa4-25 PSF-A488 DAPI IMPa4-A546_b_TileScan_001 (Stage 2 of 49)	00-JAQfQs9thGHe5ERjNSiDNo
2.75434		Cell	1	0.000	1.000	333	17	siRNA-IMPa4-25 PSF-A488 IMPa4-A546 DAPI 8C1-siRNA-IMP-a2-a4 V2.00	0	29. siRNA-IMPa4-25 PSF-A488 DAPI IMPa4-A546_b_TileScan_001 (Stage 2 of 49)	00-JAQfQs9thGHe5ERjNSiDNo
20.197		Cell	1	0.000	1.000	334	18	siRNA-IMPa4-25 PSF-A488 IMPa4-A546 DAPI 8C1-siRNA-IMP-a2-a4 V2.00	0	29. siRNA-IMPa4-25 PSF-A488 DAPI IMPa4-A546_b_TileScan_001 (Stage 2 of 49)	00-JAQfQs9thGHe5ERjNSiDNo
34.4358		Cell	1	0.000	1.000	335	0	siRNA-IMPa4-25 PSF-A488 IMPa4-A546 DAPI 8C1-siRNA-IMP-a2-a4 V2.00	0	29. siRNA-IMPa4-25 PSF-A488 DAPI IMPa4-A546_c_TileScan_001 (Stage 3 of 49)	00-8kT9eNQ4ubfRosJN6kQ78L
28.9748		Cell	1	0.000	1.000	336	1	siRNA-IMPa4-25 PSF-A488 IMPa4-A546 DAPI 8C1-siRNA-IMP-a2-a4 V2.00	0	29. siRNA-IMPa4-25 PSF-A488 DAPI IMPa4-A546_c_TileScan_001 (Stage 3 of 49)	00-8kT9eNQ4ubfRosJN6kQ78L
15.5886		Cell	1	0.000	1.000	337	2	siRNA-IMPa4-25 PSF-A488 IMPa4-A546 DAPI 8C1-siRNA-IMP-a2-a4 V2.00	0	29. siRNA-IMPa4-25 PSF-A488 DAPI IMPa4-A546_c_TileScan_001 (Stage 3 of 49)	00-8kT9eNQ4ubfRosJN6kQ78L
23.1872		Cell	1	0.000	1.000	338	0	siRNA-IMPa4-25 PSF-A488 IMPa4-A546 DAPI 8C1-siRNA-IMP-a2-a4 V2.00	0	29. siRNA-IMPa4-25 PSF-A488 DAPI IMPa4-A546_d_TileScan_001 (Stage 4 of 49)	00-vC3faPSE7bNqUkQLzdcSWR
1.42143		Cell	1	0.000	1.000	339	1	siRNA-IMPa4-25 PSF-A488 IMPa4-A546 DAPI 8C1-siRNA-IMP-a2-a4 V2.00	0	29. siRNA-IMPa4-25 PSF-A488 DAPI IMPa4-A546_d_TileScan_001 (Stage 4 of 49)	00-vC3faPSE7bNqUkQLzdcSWR
25.1011		Cell	1	0.000	1.000	340	2	siRNA-IMPa4-25 PSF-A488 IMPa4-A546 DAPI 8C1-siRNA-IMP-a2-a4 V2.00	0	29. siRNA-IMPa4-25 PSF-A488 DAPI IMPa4-A546_d_TileScan_001 (Stage 4 of 49)	00-vC3faPSE7bNqUkQLzdcSWR
24.7212		Cell	1	0.000	1.000	341	3	siRNA-IMPa4-25 PSF-A488 IMPa4-A546 DAPI 8C1-siRNA-IMP-a2-a4 V2.00	0	29. siRNA-IMPa4-25 PSF-A488 DAPI IMPa4-A546_d_TileScan_001 (Stage 4 of 49)	00-vC3faPSE7bNqUkQLzdcSWR
17.3886		Cell	1	0.000	1.000	342	4	siRNA-IMPa4-25 PSF-A488 IMPa4-A546 DAPI 8C1-siRNA-IMP-a2-a4 V2.00	0	29. siRNA-IMPa4-25 PSF-A488 DAPI IMPa4-A546_d_TileScan_001 (Stage 4 of 49)	00-vC3faPSE7bNqUkQLzdcSWR
21.9625		Cell	1	0.000	1.000	343	5	siRNA-IMPa4-25 PSF-A488 IMPa4-A546 DAPI 8C1-siRNA-IMP-a2-a4 V2.00	0	29. siRNA-IMPa4-25 PSF-A488 DAPI IMPa4-A546_d_TileScan_001 (Stage 4 of 49)	00-vC3faPSE7bNqUkQLzdcSWR
1.41975		Cell	1	0.000	1.000	344	0	siRNA-IMPa4-25 PSF-A488 IMPa4-A546 DAPI 8C1-siRNA-IMP-a2-a4 V2.00	0	29. siRNA-IMPa4-25 PSF-A488 DAPI IMPa4-A546_e_TileScan_001 (Stage 5 of 49)	00-FDtQ3H974QETkoppWZm9oX
25.4735		Cell	1	0.000	1.000	345	1	siRNA-IMPa4-25 PSF-A488 IMPa4-A546 DAPI 8C1-siRNA-IMP-a2-a4 V2.00	0	29. siRNA-IMPa4-25 PSF-A488 DAPI IMPa4-A546_e_TileScan_001 (Stage 5 of 49)	00-FDtQ3H974QETkoppWZm9oX
24.0403		Cell	1	0.000	1.000	346	2	siRNA-IMPa4-25 PSF-A488 IMPa4-A546 DAPI 8C1-siRNA-IMP-a2-a4 V2.00	0	29. siRNA-IMPa4-25 PSF-A488 DAPI IMPa4-A546_e_TileScan_001 (Stage 5 of 49)	00-FDtQ3H974QETkoppWZm9oX
23.5868		Cell	1	0.000	1.000	347	3	siRNA-IMPa4-25 PSF-A488 IMPa4-A546 DAPI 8C1-siRNA-IMP-a2-a4 V2.00	0	29. siRNA-IMPa4-25 PSF-A488 DAPI IMPa4-A546_e_TileScan_001 (Stage 5 of 49)	00-FDtQ3H974QETkoppWZm9oX
20.197		Cell	1	0.000	1.000	348	4	siRNA-IMPa4-25 PSF-A488 IMPa4-A546 DAPI 8C1-siRNA-IMP-a2-a4 V2.00	0	29. siRNA-IMPa4-25 PSF-A488 DAPI IMPa4-A546_e_TileScan_001 (Stage 5 of 49)	00-FDtQ3H974QETkoppWZm9oX
24.3836		Cell	1	0.000	1.000	349	5	siRNA-IMPa4-25 PSF-A488 IMPa4-A546 DAPI 8C1-siRNA-IMP-a2-a4 V2.00	0	29. siRNA-IMPa4-25 PSF-A488 DAPI IMPa4-A546_e_TileScan_001 (Stage 5 of 49)	00-FDtQ3H974QETkoppWZm9oX
22.9892		Cell	1	0.000	1.000	350	6	siRNA-IMPa4-25 PSF-A488 IMPa4-A546 DAPI 8C1-siRNA-IMP-a2-a4 V2.00	0	29. siRNA-IMPa4-25 PSF-A488 DAPI IMPa4-A546_e_TileScan_001 (Stage 5 of 49)	00-FDtQ3H974QETkoppWZm9oX
14.9711		Cell	1	0.000	1.000	351	7	siRNA-IMPa4-25 PSF-A488 IMPa4-A546 DAPI 8C1-siRNA-IMP-a2-a4 V2.00	0	29. siRNA-IMPa4-25 PSF-A488 DAPI IMPa4-A546_e_TileScan_001 (Stage 5 of 49)	00-FDtQ3H974QETkoppWZm9oX
34.4541		Cell	1	0.000	1.000	352	8	siRNA-IMPa4-25 PSF-A488 IMPa4-A546 DAPI 8C1-siRNA-IMP-a2-a4 V2.00	0	29. siRNA-IMPa4-25 PSF-A488 DAPI IMPa4-A546_e_TileScan_001 (Stage 5 of 49)	00-FDtQ3H974QETkoppWZm9oX
23.5562		Cell	1	0.000	1.000	353	9	siRNA-IMPa4-25 PSF-A488 IMPa4-A546 DAPI 8C1-siRNA-IMP-a2-a4 V2.00	0	29. siRNA-IMPa4-25 PSF-A488 DAPI IMPa4-A546_e_TileScan_001 (Stage 5 of 49)	00-FDtQ3H974QETkoppWZm9oX
25.829		Cell	1	0.000	1.000	354	10	siRNA-IMPa4-25 PSF-A488 IMPa4-A546 DAPI 8C1-siRNA-IMP-a2-a4 V2.00	0	29. siRNA-IMPa4-25 PSF-A488 DAPI IMPa4-A546_e_TileScan_001 (Stage 5 of 49)	00-FDtQ3H974QETkoppWZm9oX
24.0425		Cell	1	0.000	1.000	355	11	siRNA-IMPa4-25 PSF-A488 IMPa4-A546 DAPI 8C1-siRNA-IMP-a2-a4 V2.00	0	29. siRNA-IMPa4-25 PSF-A488 DAPI IMPa4-A546_e_TileScan_001 (Stage 5 of 49)	00-FDtQ3H974QETkoppWZm9oX
27.4189		Cell	1	0.000	1.000	356	12	siRNA-IMPa4-25 PSF-A488 IMPa4-A546 DAPI 8C1-siRNA-IMP-a2-a4 V2.00	0	29. siRNA-IMPa4-25 PSF-A488 DAPI IMPa4-A546_e_TileScan_001 (Stage 5 of 49)	00-FDtQ3H974QETkoppWZm9oX
23.8406		Cell	1	0.000	1.000	357	13	siRNA-IMPa4-25 PSF-A488 IMPa4-A546 DAPI 8C1-siRNA-IMP-a2-a4 V2.00	0	29. siRNA-IMPa4-25 PSF-A488 DAPI IMPa4-A546_e_TileScan_001 (Stage 5 of 49)	00-FDtQ3H974QETkoppWZm9oX
17.3855		Cell	1	0.000	1.000	358	14	siRNA-IMPa4-25 PSF-A488 IMPa4-A546 DAPI 8C1-siRNA-IMP-a2-a4 V2.00	0	29. siRNA-IMPa4-25 PSF-A488 DAPI IMPa4-A546_e_TileScan_001 (Stage 5 of 49)	00-FDtQ3H974QETkoppWZm9oX
14.3641		Cell	1	0.000	1.000	359	15	siRNA-IMPa4-25 PSF-A488 IMPa4-A546 DAPI 8C1-siRNA-IMP-a2-a4 V2.00	0	29. siRNA-IMPa4-25 PSF-A488 DAPI IMPa4-A546_e_TileScan_001 (Stage 5 of 49)	00-FDtQ3H974QETkoppWZm9oX
1.9133		Cell	1	0.000	1.000	360	16	siRNA-IMPa4-25 PSF-A488 IMPa4-A546 DAPI 8C1-siRNA-IMP-a2-a4 V2.00	0	29. siRNA-IMPa4-25 PSF-A488 DAPI IMPa4-A546_e_TileScan_001 (Stage 5 of 49)	00-FDtQ3H974QETkoppWZm9oX
17.8		Cell	1	0.000	1.000	361	17	siRNA-IMPa4-25 PSF-A488 IMPa4-A546 DAPI 8C1-siRNA-IMP-a2-a4 V2.00	0	29. siRNA-IMPa4-25 PSF-A488 DAPI IMPa4-A546_e_TileScan_001 (Stage 5 of 49)	00-FDtQ3H974QETkoppWZm9oX
20.6261		Cell	1	0.000	1.000	362	0	siRNA-IMPa4-25 PSF-A488 IMPa4-A546 DAPI 8C1-siRNA-IMP-a2-a4 V2.00	0	29. siRNA-IMPa4-25 PSF-A488 DAPI IMPa4-A546_f_TileScan_001 (Stage 6 of 49)	00-qfVkJtEdVr8ts5QDrCq4nW
19.4048		Cell	1	0.000	1.000	363	1	siRNA-IMPa4-25 PSF-A488 IMPa4-A546 DAPI 8C1-siRNA-IMP-a2-a4 V2.00	0	29. siRNA-IMPa4-25 PSF-A488 DAPI IMPa4-A546_f_TileScan_001 (Stage 6 of 49)	00-qfVkJtEdVr8ts5QDrCq4nW
37.7271		Cell	1	0.000	1.000	364	2	siRNA-IMPa4-25 PSF-A488 IMPa4-A546 DAPI 8C1-siRNA-IMP-a2-a4 V2.00	0	29. siRNA-IMPa4-25 PSF-A488 DAPI IMPa4-A546_f_TileScan_001 (Stage 6 of 49)	00-qfVkJtEdVr8ts5QDrCq4nW
31.1932		Cell	1	0.000	1.000	365	3	siRNA-IMPa4-25 PSF-A488 IMPa4-A546 DAPI 8C1-siRNA-IMP-a2-a4 V2.00	0	29. siRNA-IMPa4-25 PSF-A488 DAPI IMPa4-A546_f_TileScan_001 (Stage 6 of 49)	00-qfVkJtEdVr8ts5QDrCq4nW
30.0914		Cell	1	0.000	1.000	366	4	siRNA-IMPa4-25 PSF-A488 IMPa4-A546 DAPI 8C1-siRNA-IMP-a2-a4 V2.00	0	29. siRNA-IMPa4-25 PSF-A488 DAPI IMPa4-A546_f_TileScan_001 (Stage 6 of 49)	00-qfVkJtEdVr8ts5QDrCq4nW
16.3692		Cell	1	0.000	1.000	367	5	siRNA-IMPa4-25 PSF-A488 IMPa4-A546 DAPI 8C1-siRNA-IMP-a2-a4 V2.00	0	29. siRNA-IMPa4-25 PSF-A488 DAPI IMPa4-A546_f_TileScan_001 (Stage 6 of 49)	00-qfVkJtEdVr8ts5QDrCq4nW
29.7488		Cell	1	0.000	1.000	368	6	siRNA-IMPa4-25 PSF-A488 IMPa4-A546 DAPI 8C1-siRNA-IMP-a2-a4 V2.00	0	29. siRNA-IMPa4-25 PSF-A488 DAPI IMPa4-A546_f_TileScan_001 (Stage 6 of 49)	00-qfVkJtEdVr8ts5QDrCq4nW
31.7806		Cell	1	0.000	1.000	369	7	siRNA-IMPa4-25 PSF-A488 IMPa4-A546 DAPI 8C1-siRNA-IMP-a2-a4 V2.00	0	29. siRNA-IMPa4-25 PSF-A488 DAPI IMPa4-A546_f_TileScan_001 (Stage 6 of 49)	00-qfVkJtEdVr8ts5QDrCq4nW
29.6028		Cell	1	0.000	1.000	370	8	siRNA-IMPa4-25 PSF-A488 IMPa4-A546 DAPI 8C1-siRNA-IMP-a2-a4 V2.00	0	29. siRNA-IMPa4-25 PSF-A488 DAPI IMPa4-A546_f_TileScan_001 (Stage 6 of 49)	00-qfVkJtEdVr8ts5QDrCq4nW
28.4896		Cell	1	0.000	1.000	371	9	siRNA-IMPa4-25 PSF-A488 IMPa4-A546 DAPI 8C1-siRNA-IMP-a2-a4 V2.00	0	29. siRNA-IMPa4-25 PSF-A488 DAPI IMPa4-A546_f_TileScan_001 (Stage 6 of 49)	00-qfVkJtEdVr8ts5QDrCq4nW
21.0896		Cell	1	0.000	1.000	372	10	siRNA-IMPa4-25 PSF-A488 IMPa4-A546 DAPI 8C1-siRNA-IMP-a2-a4 V2.00	0	29. siRNA-IMPa4-25 PSF-A488 DAPI IMPa4-A546_f_TileScan_001 (Stage 6 of 49)	00-qfVkJtEdVr8ts5QDrCq4nW
24.5529		Cell	1	0.000	1.000	373	11	siRNA-IMPa4-25 PSF-A488 IMPa4-A546 DAPI 8C1-siRNA-IMP-a2-a4 V2.00	0	29. siRNA-IMPa4-25 PSF-A488 DAPI IMPa4-A546_f_TileScan_001 (Stage 6 of 49)	00-qfVkJtEdVr8ts5QDrCq4nW
19.8411		Cell	1	0.000	1.000	374	12	siRNA-IMPa4-25 PSF-A488 IMPa4-A546 DAPI 8C1-siRNA-IMP-a2-a4 V2.00	0	29. siRNA-IMPa4-25 PSF-A488 DAPI IMPa4-A546_f_TileScan_001 (Stage 6 of 49)	00-qfVkJtEdVr8ts5QDrCq4nW
1.64387		Cell	1	0.000	1.000	375	13	siRNA-IMPa4-25 PSF-A488 IMPa4-A546 DAPI 8C1-siRNA-IMP-a2-a4 V2.00	0	29. siRNA-IMPa4-25 PSF-A488 DAPI IMPa4-A546_f_TileScan_001 (Stage 6 of 49)	00-qfVkJtEdVr8ts5QDrCq4nW
26.2712		Cell	1	0.000	1.000	376	14	siRNA-IMPa4-25 PSF-A488 IMPa4-A546 DAPI 8C1-siRNA-IMP-a2-a4 V2.00	0	29. siRNA-IMPa4-25 PSF-A488 DAPI IMPa4-A546_f_TileScan_001 (Stage 6 of 49)	00-qfVkJtEdVr8ts5QDrCq4nW
25.8728		Cell	1	0.000	1.000	377	15	siRNA-IMPa4-25 PSF-A488 IMPa4-A546 DAPI 8C1-siRNA-IMP-a2-a4 V2.00	0	29. siRNA-IMPa4-25 PSF-A488 DAPI IMPa4-A546_f_TileScan_001 (Stage 6 of 49)	00-qfVkJtEdVr8ts5QDrCq4nW
31.1955		Cell	1	0.000	1.000	378	16	siRNA-IMPa4-25 PSF-A488 IMPa4-A546 DAPI 8C1-siRNA-IMP-a2-a4 V2.00	0	29. siRNA-IMPa4-25 PSF-A488 DAPI IMPa4-A546_f_TileScan_001 (Stage 6 of 49)	00-qfVkJtEdVr8ts5QDrCq4nW
38.957		Cell	1	0.000	1.000	379	17	siRNA-IMPa4-25 PSF-A488 IMPa4-A546 DAPI 8C1-siRNA-IMP-a2-a4 V2.00	0	29. siRNA-IMPa4-25 PSF-A488 DAPI IMPa4-A546_f_TileScan_001 (Stage 6 of 49)	00-qfVkJtEdVr8ts5QDrCq4nW
30.1806		Cell	1	0.000	1.000	380	18	siRNA-IMPa4-25 PSF-A488 IMPa4-A546 DAPI 8C1-siRNA-IMP-a2-a4 V2.00	0	29. siRNA-IMPa4-25 PSF-A488 DAPI IMPa4-A546_f_TileScan_001 (Stage 6 of 49)	00-qfVkJtEdVr8ts5QDrCq4nW
33.3881		Cell	1	0.000	1.000	381	0	siRNA-IMPa4-25 PSF-A488 IMPa4-A546 DAPI 8C1-siRNA-IMP-a2-a4 V2.00	0	29. siRNA-IMPa4-25 PSF-A488 DAPI IMPa4-A546_g_TileScan_001 (Stage 7 of 49)	00-HgNzvvPynSsYeQCCCEXTD8
36.3852		Cell	1	0.000	1.000	382	1	siRNA-IMPa4-25 PSF-A488 IMPa4-A546 DAPI 8C1-siRNA-IMP-a2-a4 V2.00	0	29. siRNA-IMPa4-25 PSF-A488 DAPI IMPa4-A546_g_TileScan_001 (Stage 7 of 49)	00-HgNzvvPynSsYeQCCCEXTD8
26.2872		Cell	1	0.000	1.000	383	2	siRNA-IMPa4-25 PSF-A488 IMPa4-A546 DAPI 8C1-siRNA-IMP-a2-a4 V2.00	0	29. siRNA-IMPa4-25 PSF-A488 DAPI IMPa4-A546_g_TileScan_001 (Stage 7 of 49)	00-HgNzvvPynSsYeQCCCEXTD8
9.25259		Cell	1	0.000	1.000	384	3	siRNA-IMPa4-25 PSF-A488 IMPa4-A546 DAPI 8C1-siRNA-IMP-a2-a4 V2.00	0	29. siRNA-IMPa4-25 PSF-A488 DAPI IMPa4-A546_g_TileScan_001 (Stage 7 of 49)	00-HgNzvvPynSsYeQCCCEXTD8
30.7415		Cell	1	0.000	1.000	385	4	siRNA-IMPa4-25 PSF-A488 IMPa4-A546 DAPI 8C1-siRNA-IMP-a2-a4 V2.00	0	29. siRNA-IMPa4-25 PSF-A488 DAPI IMPa4-A546_g_TileScan_001 (Stage 7 of 49)	00-HgNzvvPynSsYeQCCCEXTD8
20.5073		Cell	1	0.000	1.000	386	5	siRNA-IMPa4-25 PSF-A488 IMPa4-A546 DAPI 8C1-siRNA-IMP-a2-a4 V2.00	0	29. siRNA-IMPa4-25 PSF-A488 DAPI IMPa4-A546_g_TileScan_001 (Stage 7 of 49)	00-HgNzvvPynSsYeQCCCEXTD8
14.5029		Cell	1	0.000	1.000	387	0	siRNA-IMPa4-25 PSF-A488 IMPa4-A546 DAPI 8C1-siRNA-IMP-a2-a4 V2.00	0	29. siRNA-IMPa4-25 PSF-A488 DAPI IMPa4-A546_h_TileScan_001 (Stage 8 of 49)	00-ueNbPibDTEh4dBDw8a59u
21.768		Cell	1	0.000	1.000	388	1	siRNA-IMPa4-25 PSF-A488 IMPa4-A546 DAPI 8C1-siRNA-IMP-a2-a4 V2.00	0	29. siRNA-IMPa4-25 PSF-A488 DAPI IMPa4-A546_h_TileScan_001 (Stage 8 of 49)	00-ueNbPibDTEh4dBDw8a59u
17.8757		Cell	1	0.000	1.000	389	2	siRNA-IMPa4-25 PSF-A488 IMPa4-A546 DAPI 8C1-siRNA-IMP-a2-a4 V2.00	0	29. siRNA-IMPa4-25 PSF-A488 DAPI IMPa4-A546_h_TileScan_001 (Stage 8 of 49)	00-ueNbPibDTEh4dBDw8a59u
24.1721		Cell	1	0.000	1.000	390	3	siRNA-IMPa4-25 PSF-A488 IMPa4-A546 DAPI 8C1-siRNA-IMP-a2-a4 V2.00	0	29. siRNA-IMPa4-25 PSF-A488 DAPI IMPa4-A546_h_TileScan_001 (Stage 8 of 49)	00-ueNbPibDTEh4dBDw8a59u
2.17552		Cell	1	0.000	1.000	391	4	siRNA-IMPa4-25 PSF-A488 IMPa4-A546 DAPI 8C1-siRNA-IMP-a2-a4 V2.00	0	29. siRNA-IMPa4-25 PSF-A488 DAPI IMPa4-A546_h_TileScan_001 (Stage 8 of 49)	00-ueNbPibDTEh4dBDw8a59u
1.4598		Cell	1	0.000	1.000	392	5	siRNA-IMPa4-25 PSF-A488 IMPa4-A546 DAPI 8C1-siRNA-IMP-a2-a4 V2.00	0	29. siRNA-IMPa4-25 PSF-A488 DAPI IMPa4-A546_h_TileScan_001 (Stage 8 of 49)	00-ueNbPibDTEh4dBDw8a59u
19.3338		Cell	1	0.000	1.000	393	6	siRNA-IMPa4-25 PSF-A488 IMPa4-A546 DAPI 8C1-siRNA-IMP-a2-a4 V2.00	0	29. siRNA-IMPa4-25 PSF-A488 DAPI IMPa4-A546_h_TileScan_001 (Stage 8 of 49)	00-ueNbPibDTEh4dBDw8a59u
16.8648		Cell	1	0.000	1.000	394	7	siRNA-IMPa4-25 PSF-A488 IMPa4-A546 DAPI 8C1-siRNA-IMP-a2-a4 V2.00	0	29. siRNA-IMPa4-25 PSF-A488 DAPI IMPa4-A546_h_TileScan_001 (Stage 8 of 49)	00-ueNbPibDTEh4dBDw8a59u
1.54749		Cell	1	0.000	1.000	395	8	siRNA-IMPa4-25 PSF-A488 IMPa4-A546 DAPI 8C1-siRNA-IMP-a2-a4 V2.00	0	29. siRNA-IMPa4-25 PSF-A488 DAPI IMPa4-A546_h_TileScan_001 (Stage 8 of 49)	00-ueNbPibDTEh4dBDw8a59u
31.7602		Cell	1	0.000	1.000	396	9	siRNA-IMPa4-25 PSF-A488 IMPa4-A546 DAPI 8C1-siRNA-IMP-a2-a4 V2.00	0	29. siRNA-IMPa4-25 PSF-A488 DAPI IMPa4-A546_h_TileScan_001 (Stage 8 of 49)	00-ueNbPibDTEh4dBDw8a59u
10.3617		Cell	1	0.000	1.000	397	10	siRNA-IMPa4-25 PSF-A488 IMPa4-A546 DAPI 8C1-siRNA-IMP-a2-a4 V2.00	0	29. siRNA-IMPa4-25 PSF-A488 DAPI IMPa4-A546_h_TileScan_001 (Stage 8 of 49)	00-ueNbPibDTEh4dBDw8a59u
1.50814		Cell	1	0.000	1.000	398	11	siRNA-IMPa4-25 PSF-A488 IMPa4-A546 DAPI 8C1-siRNA-IMP-a2-a4 V2.00	0	29. siRNA-IMPa4-25 PSF-A488 DAPI IMPa4-A546_h_TileScan_001 (Stage 8 of 49)	00-ueNbPibDTEh4dBDw8a59u
22.661		Cell	1	0.000	1.000	399	12	siRNA-IMPa4-25 PSF-A488 IMPa4-A546 DAPI 8C1-siRNA-IMP-a2-a4 V2.00	0	29. siRNA-IMPa4-25 PSF-A488 DAPI IMPa4-A546_h_TileScan_001 (Stage 8 of 49)	00-ueNbPibDTEh4dBDw8a59u
28.5218		Cell	1	0.000	1.000	400	13	siRNA-IMPa4-25 PSF-A488 IMPa4-A546 DAPI 8C1-siRNA-IMP-a2-a4 V2.00	0	29. siRNA-IMPa4-25 PSF-A488 DAPI IMPa4-A546_h_TileScan_001 (Stage 8 of 49)	00-ueNbPibDTEh4dBDw8a59u
27.2631		Cell	1	0.000	1.000	401	14	siRNA-IMPa4-25 PSF-A488 IMPa4-A546 DAPI 8C1-siRNA-IMP-a2-a4 V2.00	0	29. siRNA-IMPa4-25 PSF-A488 DAPI IMPa4-A546_h_TileScan_001 (Stage 8 of 49)	00-ueNbPibDTEh4dBDw8a59u
17.2268		Cell	1	0.000	1.000	402	15	siRNA-IMPa4-25 PSF-A488 IMPa4-A546 DAPI 8C1-siRNA-IMP-a2-a4 V2.00	0	29. siRNA-IMPa4-25 PSF-A488 DAPI IMPa4-A546_h_TileScan_001 (Stage 8 of 49)	00-ueNbPibDTEh4dBDw8a59u
2.93711		Cell	1	0.000	1.000	403	16	siRNA-IMPa4-25 PSF-A488 IMPa4-A546 DAPI 8C1-siRNA-IMP-a2-a4 V2.00	0	29. siRNA-IMPa4-25 PSF-A488 DAPI IMPa4-A546_h_TileScan_001 (Stage 8 of 49)	00-ueNbPibDTEh4dBDw8a59u
35.7239		Cell	1	0.000	1.000	404	17	siRNA-IMPa4-25 PSF-A488 IMPa4-A546 DAPI 8C1-siRNA-IMP-a2-a4 V2.00	0	29. siRNA-IMPa4-25 PSF-A488 DAPI IMPa4-A546_h_TileScan_001 (Stage 8 of 49)	00-ueNbPibDTEh4dBDw8a59u
40.8457		Cell	1	0.000	1.000	405	18	siRNA-IMPa4-25 PSF-A488 IMPa4-A546 DAPI 8C1-siRNA-IMP-a2-a4 V2.00	0	29. siRNA-IMPa4-25 PSF-A488 DAPI IMPa4-A546_h_TileScan_001 (Stage 8 of 49)	00-ueNbPibDTEh4dBDw8a59u
34.7654		Cell	1	0.000	1.000	406	19	siRNA-IMPa4-25 PSF-A488 IMPa4-A546 DAPI 8C1-siRNA-IMP-a2-a4 V2.00	0	29. siRNA-IMPa4-25 PSF-A488 DAPI IMPa4-A546_h_TileScan_001 (Stage 8 of 49)	00-ueNbPibDTEh4dBDw8a59u
13.065		Cell	1	0.000	1.000	407	0	siRNA-IMPa4-25 PSF-A488 IMPa4-A546 DAPI 8C1-siRNA-IMP-a2-a4 V2.00	0	29. siRNA-IMPa4-25 PSF-A488 DAPI IMPa4-A546_i_TileScan_001 (Stage 9 of 49)	00-f7HbqDuBGYDVRc7gBfTbwj
1.51028		Cell	1	0.000	1.000	408	1	siRNA-IMPa4-25 PSF-A488 IMPa4-A546 DAPI 8C1-siRNA-IMP-a2-a4 V2.00	0	29. siRNA-IMPa4-25 PSF-A488 DAPI IMPa4-A546_i_TileScan_001 (Stage 9 of 49)	00-f7HbqDuBGYDVRc7gBfTbwj
17.8307		Cell	1	0.000	1.000	409	2	siRNA-IMPa4-25 PSF-A488 IMPa4-A546 DAPI 8C1-siRNA-IMP-a2-a4 V2.00	0	29. siRNA-IMPa4-25 PSF-A488 DAPI IMPa4-A546_i_TileScan_001 (Stage 9 of 49)	00-f7HbqDuBGYDVRc7gBfTbwj
12.2997		Cell	1	0.000	1.000	410	3	siRNA-IMPa4-25 PSF-A488 IMPa4-A546 DAPI 8C1-siRNA-IMP-a2-a4 V2.00	0	29. siRNA-IMPa4-25 PSF-A488 DAPI IMPa4-A546_i_TileScan_001 (Stage 9 of 49)	00-f7HbqDuBGYDVRc7gBfTbwj
30.1256		Cell	1	0.000	1.000	411	4	siRNA-IMPa4-25 PSF-A488 IMPa4-A546 DAPI 8C1-siRNA-IMP-a2-a4 V2.00	0	29. siRNA-IMPa4-25 PSF-A488 DAPI IMPa4-A546_i_TileScan_001 (Stage 9 of 49)	00-f7HbqDuBGYDVRc7gBfTbwj
27.0333		Cell	1	0.000	1.000	412	5	siRNA-IMPa4-25 PSF-A488 IMPa4-A546 DAPI 8C1-siRNA-IMP-a2-a4 V2.00	0	29. siRNA-IMPa4-25 PSF-A488 DAPI IMPa4-A546_i_TileScan_001 (Stage 9 of 49)	00-f7HbqDuBGYDVRc7gBfTbwj
25.3748		Cell	1	0.000	1.000	413	6	siRNA-IMPa4-25 PSF-A488 IMPa4-A546 DAPI 8C1-siRNA-IMP-a2-a4 V2.00	0	29. siRNA-IMPa4-25 PSF-A488 DAPI IMPa4-A546_i_TileScan_001 (Stage 9 of 49)	00-f7HbqDuBGYDVRc7gBfTbwj
23.6624		Cell	1	0.000	1.000	414	7	siRNA-IMPa4-25 PSF-A488 IMPa4-A546 DAPI 8C1-siRNA-IMP-a2-a4 V2.00	0	29. siRNA-IMPa4-25 PSF-A488 DAPI IMPa4-A546_i_TileScan_001 (Stage 9 of 49)	00-f7HbqDuBGYDVRc7gBfTbwj
23.1836		Cell	1	0.000	1.000	415	8	siRNA-IMPa4-25 PSF-A488 IMPa4-A546 DAPI 8C1-siRNA-IMP-a2-a4 V2.00	0	29. siRNA-IMPa4-25 PSF-A488 DAPI IMPa4-A546_i_TileScan_001 (Stage 9 of 49)	00-f7HbqDuBGYDVRc7gBfTbwj
26.8111		Cell	1	0.000	1.000	416	9	siRNA-IMPa4-25 PSF-A488 IMPa4-A546 DAPI 8C1-siRNA-IMP-a2-a4 V2.00	0	29. siRNA-IMPa4-25 PSF-A488 DAPI IMPa4-A546_i_TileScan_001 (Stage 9 of 49)	00-f7HbqDuBGYDVRc7gBfTbwj
15.8618		Cell	1	0.000	1.000	417	10	siRNA-IMPa4-25 PSF-A488 IMPa4-A546 DAPI 8C1-siRNA-IMP-a2-a4 V2.00	0	29. siRNA-IMPa4-25 PSF-A488 DAPI IMPa4-A546_i_TileScan_001 (Stage 9 of 49)	00-f7HbqDuBGYDVRc7gBfTbwj
26.526		Cell	1	0.000	1.000	418	11	siRNA-IMPa4-25 PSF-A488 IMPa4-A546 DAPI 8C1-siRNA-IMP-a2-a4 V2.00	0	29. siRNA-IMPa4-25 PSF-A488 DAPI IMPa4-A546_i_TileScan_001 (Stage 9 of 49)	00-f7HbqDuBGYDVRc7gBfTbwj
22.9481		Cell	1	0.000	1.000	419	12	siRNA-IMPa4-25 PSF-A488 IMPa4-A546 DAPI 8C1-siRNA-IMP-a2-a4 V2.00	0	29. siRNA-IMPa4-25 PSF-A488 DAPI IMPa4-A546_i_TileScan_001 (Stage 9 of 49)	00-f7HbqDuBGYDVRc7gBfTbwj
21.7765		Cell	1	0.000	1.000	420	13	siRNA-IMPa4-25 PSF-A488 IMPa4-A546 DAPI 8C1-siRNA-IMP-a2-a4 V2.00	0	29. siRNA-IMPa4-25 PSF-A488 DAPI IMPa4-A546_i_TileScan_001 (Stage 9 of 49)	00-f7HbqDuBGYDVRc7gBfTbwj
33.7291		Cell	1	0.000	1.000	421	14	siRNA-IMPa4-25 PSF-A488 IMPa4-A546 DAPI 8C1-siRNA-IMP-a2-a4 V2.00	0	29. siRNA-IMPa4-25 PSF-A488 DAPI IMPa4-A546_i_TileScan_001 (Stage 9 of 49)	00-f7HbqDuBGYDVRc7gBfTbwj
39.3633		Cell	1	0.000	1.000	422	15	siRNA-IMPa4-25 PSF-A488 IMPa4-A546 DAPI 8C1-siRNA-IMP-a2-a4 V2.00	0	29. siRNA-IMPa4-25 PSF-A488 DAPI IMPa4-A546_i_TileScan_001 (Stage 9 of 49)	00-f7HbqDuBGYDVRc7gBfTbwj
34.9155		Cell	1	0.000	1.000	423	16	siRNA-IMPa4-25 PSF-A488 IMPa4-A546 DAPI 8C1-siRNA-IMP-a2-a4 V2.00	0	29. siRNA-IMPa4-25 PSF-A488 DAPI IMPa4-A546_i_TileScan_001 (Stage 9 of 49)	00-f7HbqDuBGYDVRc7gBfTbwj
22.9514		Cell	1	0.000	1.000	424	17	siRNA-IMPa4-25 PSF-A488 IMPa4-A546 DAPI 8C1-siRNA-IMP-a2-a4 V2.00	0	29. siRNA-IMPa4-25 PSF-A488 DAPI IMPa4-A546_i_TileScan_001 (Stage 9 of 49)	00-f7HbqDuBGYDVRc7gBfTbwj
1.20098		Cell	1	0.000	1.000	425	0	siRNA-IMPa4-25 PSF-A488 IMPa4-A546 DAPI 8C1-siRNA-IMP-a2-a4 V2.00	0	29. siRNA-IMPa4-25 PSF-A488 DAPI IMPa4-A546_j_TileScan_001 (Stage 10 of 49)	00-Ve3mRZhVBSXvBQTNQHrAvT
27.2902		Cell	1	0.000	1.000	426	1	siRNA-IMPa4-25 PSF-A488 IMPa4-A546 DAPI 8C1-siRNA-IMP-a2-a4 V2.00	0	29. siRNA-IMPa4-25 PSF-A488 DAPI IMPa4-A546_j_TileScan_001 (Stage 10 of 49)	00-Ve3mRZhVBSXvBQTNQHrAvT
26.3096		Cell	1	0.000	1.000	427	2	siRNA-IMPa4-25 PSF-A488 IMPa4-A546 DAPI 8C1-siRNA-IMP-a2-a4 V2.00	0	29. siRNA-IMPa4-25 PSF-A488 DAPI IMPa4-A546_j_TileScan_001 (Stage 10 of 49)	00-Ve3mRZhVBSXvBQTNQHrAvT
1.30153		Cell	1	0.000	1.000	428	3	siRNA-IMPa4-25 PSF-A488 IMPa4-A546 DAPI 8C1-siRNA-IMP-a2-a4 V2.00	0	29. siRNA-IMPa4-25 PSF-A488 DAPI IMPa4-A546_j_TileScan_001 (Stage 10 of 49)	00-Ve3mRZhVBSXvBQTNQHrAvT
25.9993		Cell	1	0.000	1.000	429	4	siRNA-IMPa4-25 PSF-A488 IMPa4-A546 DAPI 8C1-siRNA-IMP-a2-a4 V2.00	0	29. siRNA-IMPa4-25 PSF-A488 DAPI IMPa4-A546_j_TileScan_001 (Stage 10 of 49)	00-Ve3mRZhVBSXvBQTNQHrAvT
29.8818		Cell	1	0.000	1.000	430	5	siRNA-IMPa4-25 PSF-A488 IMPa4-A546 DAPI 8C1-siRNA-IMP-a2-a4 V2.00	0	29. siRNA-IMPa4-25 PSF-A488 DAPI IMPa4-A546_j_TileScan_001 (Stage 10 of 49)	00-Ve3mRZhVBSXvBQTNQHrAvT
22.1895		Cell	1	0.000	1.000	431	6	siRNA-IMPa4-25 PSF-A488 IMPa4-A546 DAPI 8C1-siRNA-IMP-a2-a4 V2.00	0	29. siRNA-IMPa4-25 PSF-A488 DAPI IMPa4-A546_j_TileScan_001 (Stage 10 of 49)	00-Ve3mRZhVBSXvBQTNQHrAvT
24.7419		Cell	1	0.000	1.000	432	7	siRNA-IMPa4-25 PSF-A488 IMPa4-A546 DAPI 8C1-siRNA-IMP-a2-a4 V2.00	0	29. siRNA-IMPa4-25 PSF-A488 DAPI IMPa4-A546_j_TileScan_001 (Stage 10 of 49)	00-Ve3mRZhVBSXvBQTNQHrAvT
22.5376		Cell	1	0.000	1.000	433	0	siRNA-IMPa4-25 PSF-A488 IMPa4-A546 DAPI 8C1-siRNA-IMP-a2-a4 V2.00	0	29. siRNA-IMPa4-25 PSF-A488 DAPI IMPa4-A546_k_TileScan_001 (Stage 11 of 49)	00-4wdpXJQad6jKv5r8obHVjS
19.3102		Cell	1	0.000	1.000	434	1	siRNA-IMPa4-25 PSF-A488 IMPa4-A546 DAPI 8C1-siRNA-IMP-a2-a4 V2.00	0	29. siRNA-IMPa4-25 PSF-A488 DAPI IMPa4-A546_k_TileScan_001 (Stage 11 of 49)	00-4wdpXJQad6jKv5r8obHVjS
1.24213		Cell	1	0.000	1.000	435	2	siRNA-IMPa4-25 PSF-A488 IMPa4-A546 DAPI 8C1-siRNA-IMP-a2-a4 V2.00	0	29. siRNA-IMPa4-25 PSF-A488 DAPI IMPa4-A546_k_TileScan_001 (Stage 11 of 49)	00-4wdpXJQad6jKv5r8obHVjS
1.6962		Cell	1	0.000	1.000	436	3	siRNA-IMPa4-25 PSF-A488 IMPa4-A546 DAPI 8C1-siRNA-IMP-a2-a4 V2.00	0	29. siRNA-IMPa4-25 PSF-A488 DAPI IMPa4-A546_k_TileScan_001 (Stage 11 of 49)	00-4wdpXJQad6jKv5r8obHVjS
1.68552		Cell	1	0.000	1.000	437	4	siRNA-IMPa4-25 PSF-A488 IMPa4-A546 DAPI 8C1-siRNA-IMP-a2-a4 V2.00	0	29. siRNA-IMPa4-25 PSF-A488 DAPI IMPa4-A546_k_TileScan_001 (Stage 11 of 49)	00-4wdpXJQad6jKv5r8obHVjS
18.5022		Cell	1	0.000	1.000	438	5	siRNA-IMPa4-25 PSF-A488 IMPa4-A546 DAPI 8C1-siRNA-IMP-a2-a4 V2.00	0	29. siRNA-IMPa4-25 PSF-A488 DAPI IMPa4-A546_k_TileScan_001 (Stage 11 of 49)	00-4wdpXJQad6jKv5r8obHVjS
20.7229		Cell	1	0.000	1.000	439	6	siRNA-IMPa4-25 PSF-A488 IMPa4-A546 DAPI 8C1-siRNA-IMP-a2-a4 V2.00	0	29. siRNA-IMPa4-25 PSF-A488 DAPI IMPa4-A546_k_TileScan_001 (Stage 11 of 49)	00-4wdpXJQad6jKv5r8obHVjS
19.6998		Cell	1	0.000	1.000	440	7	siRNA-IMPa4-25 PSF-A488 IMPa4-A546 DAPI 8C1-siRNA-IMP-a2-a4 V2.00	0	29. siRNA-IMPa4-25 PSF-A488 DAPI IMPa4-A546_k_TileScan_001 (Stage 11 of 49)	00-4wdpXJQad6jKv5r8obHVjS
1.35837		Cell	1	0.000	1.000	441	8	siRNA-IMPa4-25 PSF-A488 IMPa4-A546 DAPI 8C1-siRNA-IMP-a2-a4 V2.00	0	29. siRNA-IMPa4-25 PSF-A488 DAPI IMPa4-A546_k_TileScan_001 (Stage 11 of 49)	00-4wdpXJQad6jKv5r8obHVjS
23.1124		Cell	1	0.000	1.000	442	9	siRNA-IMPa4-25 PSF-A488 IMPa4-A546 DAPI 8C1-siRNA-IMP-a2-a4 V2.00	0	29. siRNA-IMPa4-25 PSF-A488 DAPI IMPa4-A546_k_TileScan_001 (Stage 11 of 49)	00-4wdpXJQad6jKv5r8obHVjS
1.45424		Cell	1	0.000	1.000	443	0	siRNA-IMPa4-25 PSF-A488 IMPa4-A546 DAPI 8C1-siRNA-IMP-a2-a4 V2.00	0	29. siRNA-IMPa4-25 PSF-A488 DAPI IMPa4-A546_l_TileScan_001 (Stage 12 of 49)	00-Qw2hWUoSoiNXZDpT7EmzvW
25.22		Cell	1	0.000	1.000	444	1	siRNA-IMPa4-25 PSF-A488 IMPa4-A546 DAPI 8C1-siRNA-IMP-a2-a4 V2.00	0	29. siRNA-IMPa4-25 PSF-A488 DAPI IMPa4-A546_l_TileScan_001 (Stage 12 of 49)	00-Qw2hWUoSoiNXZDpT7EmzvW
18.3646		Cell	1	0.000	1.000	445	2	siRNA-IMPa4-25 PSF-A488 IMPa4-A546 DAPI 8C1-siRNA-IMP-a2-a4 V2.00	0	29. siRNA-IMPa4-25 PSF-A488 DAPI IMPa4-A546_l_TileScan_001 (Stage 12 of 49)	00-Qw2hWUoSoiNXZDpT7EmzvW
1.72701		Cell	1	0.000	1.000	446	3	siRNA-IMPa4-25 PSF-A488 IMPa4-A546 DAPI 8C1-siRNA-IMP-a2-a4 V2.00	0	29. siRNA-IMPa4-25 PSF-A488 DAPI IMPa4-A546_l_TileScan_001 (Stage 12 of 49)	00-Qw2hWUoSoiNXZDpT7EmzvW
23.078		Cell	1	0.000	1.000	447	4	siRNA-IMPa4-25 PSF-A488 IMPa4-A546 DAPI 8C1-siRNA-IMP-a2-a4 V2.00	0	29. siRNA-IMPa4-25 PSF-A488 DAPI IMPa4-A546_l_TileScan_001 (Stage 12 of 49)	00-Qw2hWUoSoiNXZDpT7EmzvW
14.7659		Cell	1	0.000	1.000	448	5	siRNA-IMPa4-25 PSF-A488 IMPa4-A546 DAPI 8C1-siRNA-IMP-a2-a4 V2.00	0	29. siRNA-IMPa4-25 PSF-A488 DAPI IMPa4-A546_l_TileScan_001 (Stage 12 of 49)	00-Qw2hWUoSoiNXZDpT7EmzvW
23.6906		Cell	1	0.000	1.000	449	6	siRNA-IMPa4-25 PSF-A488 IMPa4-A546 DAPI 8C1-siRNA-IMP-a2-a4 V2.00	0	29. siRNA-IMPa4-25 PSF-A488 DAPI IMPa4-A546_l_TileScan_001 (Stage 12 of 49)	00-Qw2hWUoSoiNXZDpT7EmzvW
32.9157		Cell	1	0.000	1.000	450	7	siRNA-IMPa4-25 PSF-A488 IMPa4-A546 DAPI 8C1-siRNA-IMP-a2-a4 V2.00	0	29. siRNA-IMPa4-25 PSF-A488 DAPI IMPa4-A546_l_TileScan_001 (Stage 12 of 49)	00-Qw2hWUoSoiNXZDpT7EmzvW
34.6985		Cell	1	0.000	1.000	451	0	siRNA-IMPa4-25 PSF-A488 IMPa4-A546 DAPI 8C1-siRNA-IMP-a2-a4 V2.00	0	29. siRNA-IMPa4-25 PSF-A488 DAPI IMPa4-A546_m_TileScan_001 (Stage 13 of 49)	00-dqDSUiDB655bJwQKJevMVH
23.0115		Cell	1	0.000	1.000	452	1	siRNA-IMPa4-25 PSF-A488 IMPa4-A546 DAPI 8C1-siRNA-IMP-a2-a4 V2.00	0	29. siRNA-IMPa4-25 PSF-A488 DAPI IMPa4-A546_m_TileScan_001 (Stage 13 of 49)	00-dqDSUiDB655bJwQKJevMVH
22.2926		Cell	1	0.000	1.000	453	2	siRNA-IMPa4-25 PSF-A488 IMPa4-A546 DAPI 8C1-siRNA-IMP-a2-a4 V2.00	0	29. siRNA-IMPa4-25 PSF-A488 DAPI IMPa4-A546_m_TileScan_001 (Stage 13 of 49)	00-dqDSUiDB655bJwQKJevMVH
31.2185		Cell	1	0.000	1.000	454	3	siRNA-IMPa4-25 PSF-A488 IMPa4-A546 DAPI 8C1-siRNA-IMP-a2-a4 V2.00	0	29. siRNA-IMPa4-25 PSF-A488 DAPI IMPa4-A546_m_TileScan_001 (Stage 13 of 49)	00-dqDSUiDB655bJwQKJevMVH
34.9924		Cell	1	0.000	1.000	455	4	siRNA-IMPa4-25 PSF-A488 IMPa4-A546 DAPI 8C1-siRNA-IMP-a2-a4 V2.00	0	29. siRNA-IMPa4-25 PSF-A488 DAPI IMPa4-A546_m_TileScan_001 (Stage 13 of 49)	00-dqDSUiDB655bJwQKJevMVH
16.7409		Cell	1	0.000	1.000	456	5	siRNA-IMPa4-25 PSF-A488 IMPa4-A546 DAPI 8C1-siRNA-IMP-a2-a4 V2.00	0	29. siRNA-IMPa4-25 PSF-A488 DAPI IMPa4-A546_m_TileScan_001 (Stage 13 of 49)	00-dqDSUiDB655bJwQKJevMVH
37.8919		Cell	1	0.000	1.000	457	6	siRNA-IMPa4-25 PSF-A488 IMPa4-A546 DAPI 8C1-siRNA-IMP-a2-a4 V2.00	0	29. siRNA-IMPa4-25 PSF-A488 DAPI IMPa4-A546_m_TileScan_001 (Stage 13 of 49)	00-dqDSUiDB655bJwQKJevMVH
35.3717		Cell	1	0.000	1.000	458	7	siRNA-IMPa4-25 PSF-A488 IMPa4-A546 DAPI 8C1-siRNA-IMP-a2-a4 V2.00	0	29. siRNA-IMPa4-25 PSF-A488 DAPI IMPa4-A546_m_TileScan_001 (Stage 13 of 49)	00-dqDSUiDB655bJwQKJevMVH
27.2451		Cell	1	0.000	1.000	459	8	siRNA-IMPa4-25 PSF-A488 IMPa4-A546 DAPI 8C1-siRNA-IMP-a2-a4 V2.00	0	29. siRNA-IMPa4-25 PSF-A488 DAPI IMPa4-A546_m_TileScan_001 (Stage 13 of 49)	00-dqDSUiDB655bJwQKJevMVH
28.309		Cell	1	0.000	1.000	460	9	siRNA-IMPa4-25 PSF-A488 IMPa4-A546 DAPI 8C1-siRNA-IMP-a2-a4 V2.00	0	29. siRNA-IMPa4-25 PSF-A488 DAPI IMPa4-A546_m_TileScan_001 (Stage 13 of 49)	00-dqDSUiDB655bJwQKJevMVH
24.6739		Cell	1	0.000	1.000	461	10	siRNA-IMPa4-25 PSF-A488 IMPa4-A546 DAPI 8C1-siRNA-IMP-a2-a4 V2.00	0	29. siRNA-IMPa4-25 PSF-A488 DAPI IMPa4-A546_m_TileScan_001 (Stage 13 of 49)	00-dqDSUiDB655bJwQKJevMVH
1.48395		Cell	1	0.000	1.000	462	0	siRNA-IMPa4-25 PSF-A488 IMPa4-A546 DAPI 8C1-siRNA-IMP-a2-a4 V2.00	0	29. siRNA-IMPa4-25 PSF-A488 DAPI IMPa4-A546_n_TileScan_001 (Stage 14 of 49)	00-X5Xkuefko28rEPLGYmSjiJ
1.3218		Cell	1	0.000	1.000	463	1	siRNA-IMPa4-25 PSF-A488 IMPa4-A546 DAPI 8C1-siRNA-IMP-a2-a4 V2.00	0	29. siRNA-IMPa4-25 PSF-A488 DAPI IMPa4-A546_n_TileScan_001 (Stage 14 of 49)	00-X5Xkuefko28rEPLGYmSjiJ
19.7465		Cell	1	0.000	1.000	464	2	siRNA-IMPa4-25 PSF-A488 IMPa4-A546 DAPI 8C1-siRNA-IMP-a2-a4 V2.00	0	29. siRNA-IMPa4-25 PSF-A488 DAPI IMPa4-A546_n_TileScan_001 (Stage 14 of 49)	00-X5Xkuefko28rEPLGYmSjiJ
39.939		Cell	1	0.000	1.000	465	0	siRNA-IMPa4-25 PSF-A488 IMPa4-A546 DAPI 8C1-siRNA-IMP-a2-a4 V2.00	0	29. siRNA-IMPa4-25 PSF-A488 DAPI IMPa4-A546_o_TileScan_001 (Stage 15 of 49)	00-zBqDeBEuVCgux9VmZRD4gR
39.4548		Cell	1	0.000	1.000	466	1	siRNA-IMPa4-25 PSF-A488 IMPa4-A546 DAPI 8C1-siRNA-IMP-a2-a4 V2.00	0	29. siRNA-IMPa4-25 PSF-A488 DAPI IMPa4-A546_o_TileScan_001 (Stage 15 of 49)	00-zBqDeBEuVCgux9VmZRD4gR
42.5937		Cell	1	0.000	1.000	467	2	siRNA-IMPa4-25 PSF-A488 IMPa4-A546 DAPI 8C1-siRNA-IMP-a2-a4 V2.00	0	29. siRNA-IMPa4-25 PSF-A488 DAPI IMPa4-A546_o_TileScan_001 (Stage 15 of 49)	00-zBqDeBEuVCgux9VmZRD4gR
36.0281		Cell	1	0.000	1.000	468	3	siRNA-IMPa4-25 PSF-A488 IMPa4-A546 DAPI 8C1-siRNA-IMP-a2-a4 V2.00	0	29. siRNA-IMPa4-25 PSF-A488 DAPI IMPa4-A546_o_TileScan_001 (Stage 15 of 49)	00-zBqDeBEuVCgux9VmZRD4gR
9.8531		Cell	1	0.000	1.000	469	4	siRNA-IMPa4-25 PSF-A488 IMPa4-A546 DAPI 8C1-siRNA-IMP-a2-a4 V2.00	0	29. siRNA-IMPa4-25 PSF-A488 DAPI IMPa4-A546_o_TileScan_001 (Stage 15 of 49)	00-zBqDeBEuVCgux9VmZRD4gR
44.0776		Cell	1	0.000	1.000	470	5	siRNA-IMPa4-25 PSF-A488 IMPa4-A546 DAPI 8C1-siRNA-IMP-a2-a4 V2.00	0	29. siRNA-IMPa4-25 PSF-A488 DAPI IMPa4-A546_o_TileScan_001 (Stage 15 of 49)	00-zBqDeBEuVCgux9VmZRD4gR
25.4365		Cell	1	0.000	1.000	471	6	siRNA-IMPa4-25 PSF-A488 IMPa4-A546 DAPI 8C1-siRNA-IMP-a2-a4 V2.00	0	29. siRNA-IMPa4-25 PSF-A488 DAPI IMPa4-A546_o_TileScan_001 (Stage 15 of 49)	00-zBqDeBEuVCgux9VmZRD4gR
28.5479		Cell	1	0.000	1.000	472	7	siRNA-IMPa4-25 PSF-A488 IMPa4-A546 DAPI 8C1-siRNA-IMP-a2-a4 V2.00	0	29. siRNA-IMPa4-25 PSF-A488 DAPI IMPa4-A546_o_TileScan_001 (Stage 15 of 49)	00-zBqDeBEuVCgux9VmZRD4gR
36.7491		Cell	1	0.000	1.000	473	8	siRNA-IMPa4-25 PSF-A488 IMPa4-A546 DAPI 8C1-siRNA-IMP-a2-a4 V2.00	0	29. siRNA-IMPa4-25 PSF-A488 DAPI IMPa4-A546_o_TileScan_001 (Stage 15 of 49)	00-zBqDeBEuVCgux9VmZRD4gR
36.4221		Cell	1	0.000	1.000	474	9	siRNA-IMPa4-25 PSF-A488 IMPa4-A546 DAPI 8C1-siRNA-IMP-a2-a4 V2.00	0	29. siRNA-IMPa4-25 PSF-A488 DAPI IMPa4-A546_o_TileScan_001 (Stage 15 of 49)	00-zBqDeBEuVCgux9VmZRD4gR
19.1638		Cell	1	0.000	1.000	475	10	siRNA-IMPa4-25 PSF-A488 IMPa4-A546 DAPI 8C1-siRNA-IMP-a2-a4 V2.00	0	29. siRNA-IMPa4-25 PSF-A488 DAPI IMPa4-A546_o_TileScan_001 (Stage 15 of 49)	00-zBqDeBEuVCgux9VmZRD4gR
31.5905		Cell	1	0.000	1.000	476	11	siRNA-IMPa4-25 PSF-A488 IMPa4-A546 DAPI 8C1-siRNA-IMP-a2-a4 V2.00	0	29. siRNA-IMPa4-25 PSF-A488 DAPI IMPa4-A546_o_TileScan_001 (Stage 15 of 49)	00-zBqDeBEuVCgux9VmZRD4gR
33.6327		Cell	1	0.000	1.000	477	12	siRNA-IMPa4-25 PSF-A488 IMPa4-A546 DAPI 8C1-siRNA-IMP-a2-a4 V2.00	0	29. siRNA-IMPa4-25 PSF-A488 DAPI IMPa4-A546_o_TileScan_001 (Stage 15 of 49)	00-zBqDeBEuVCgux9VmZRD4gR
18.6529		Cell	1	0.000	1.000	478	13	siRNA-IMPa4-25 PSF-A488 IMPa4-A546 DAPI 8C1-siRNA-IMP-a2-a4 V2.00	0	29. siRNA-IMPa4-25 PSF-A488 DAPI IMPa4-A546_o_TileScan_001 (Stage 15 of 49)	00-zBqDeBEuVCgux9VmZRD4gR
47.3807		Cell	1	0.000	1.000	479	14	siRNA-IMPa4-25 PSF-A488 IMPa4-A546 DAPI 8C1-siRNA-IMP-a2-a4 V2.00	0	29. siRNA-IMPa4-25 PSF-A488 DAPI IMPa4-A546_o_TileScan_001 (Stage 15 of 49)	00-zBqDeBEuVCgux9VmZRD4gR
38.1538		Cell	1	0.000	1.000	480	15	siRNA-IMPa4-25 PSF-A488 IMPa4-A546 DAPI 8C1-siRNA-IMP-a2-a4 V2.00	0	29. siRNA-IMPa4-25 PSF-A488 DAPI IMPa4-A546_o_TileScan_001 (Stage 15 of 49)	00-zBqDeBEuVCgux9VmZRD4gR
30.2184		Cell	1	0.000	1.000	481	16	siRNA-IMPa4-25 PSF-A488 IMPa4-A546 DAPI 8C1-siRNA-IMP-a2-a4 V2.00	0	29. siRNA-IMPa4-25 PSF-A488 DAPI IMPa4-A546_o_TileScan_001 (Stage 15 of 49)	00-zBqDeBEuVCgux9VmZRD4gR
16.91		Cell	1	0.000	1.000	482	17	siRNA-IMPa4-25 PSF-A488 IMPa4-A546 DAPI 8C1-siRNA-IMP-a2-a4 V2.00	0	29. siRNA-IMPa4-25 PSF-A488 DAPI IMPa4-A546_o_TileScan_001 (Stage 15 of 49)	00-zBqDeBEuVCgux9VmZRD4gR
16.7531		Cell	1	0.000	1.000	483	18	siRNA-IMPa4-25 PSF-A488 IMPa4-A546 DAPI 8C1-siRNA-IMP-a2-a4 V2.00	0	29. siRNA-IMPa4-25 PSF-A488 DAPI IMPa4-A546_o_TileScan_001 (Stage 15 of 49)	00-zBqDeBEuVCgux9VmZRD4gR
25.9807		Cell	1	0.000	1.000	484	19	siRNA-IMPa4-25 PSF-A488 IMPa4-A546 DAPI 8C1-siRNA-IMP-a2-a4 V2.00	0	29. siRNA-IMPa4-25 PSF-A488 DAPI IMPa4-A546_o_TileScan_001 (Stage 15 of 49)	00-zBqDeBEuVCgux9VmZRD4gR
25.3827		Cell	1	0.000	1.000	485	20	siRNA-IMPa4-25 PSF-A488 IMPa4-A546 DAPI 8C1-siRNA-IMP-a2-a4 V2.00	0	29. siRNA-IMPa4-25 PSF-A488 DAPI IMPa4-A546_o_TileScan_001 (Stage 15 of 49)	00-zBqDeBEuVCgux9VmZRD4gR
20.669		Cell	1	0.000	1.000	486	21	siRNA-IMPa4-25 PSF-A488 IMPa4-A546 DAPI 8C1-siRNA-IMP-a2-a4 V2.00	0	29. siRNA-IMPa4-25 PSF-A488 DAPI IMPa4-A546_o_TileScan_001 (Stage 15 of 49)	00-zBqDeBEuVCgux9VmZRD4gR
1.50668		Cell	1	0.000	1.000	487	22	siRNA-IMPa4-25 PSF-A488 IMPa4-A546 DAPI 8C1-siRNA-IMP-a2-a4 V2.00	0	29. siRNA-IMPa4-25 PSF-A488 DAPI IMPa4-A546_o_TileScan_001 (Stage 15 of 49)	00-zBqDeBEuVCgux9VmZRD4gR
19.0903		Cell	1	0.000	1.000	488	23	siRNA-IMPa4-25 PSF-A488 IMPa4-A546 DAPI 8C1-siRNA-IMP-a2-a4 V2.00	0	29. siRNA-IMPa4-25 PSF-A488 DAPI IMPa4-A546_o_TileScan_001 (Stage 15 of 49)	00-zBqDeBEuVCgux9VmZRD4gR
7.45966		Cell	1	0.000	1.000	489	24	siRNA-IMPa4-25 PSF-A488 IMPa4-A546 DAPI 8C1-siRNA-IMP-a2-a4 V2.00	0	29. siRNA-IMPa4-25 PSF-A488 DAPI IMPa4-A546_o_TileScan_001 (Stage 15 of 49)	00-zBqDeBEuVCgux9VmZRD4gR
21.0716		Cell	1	0.000	1.000	490	25	siRNA-IMPa4-25 PSF-A488 IMPa4-A546 DAPI 8C1-siRNA-IMP-a2-a4 V2.00	0	29. siRNA-IMPa4-25 PSF-A488 DAPI IMPa4-A546_o_TileScan_001 (Stage 15 of 49)	00-zBqDeBEuVCgux9VmZRD4gR
31.7198		Cell	1	0.000	1.000	491	26	siRNA-IMPa4-25 PSF-A488 IMPa4-A546 DAPI 8C1-siRNA-IMP-a2-a4 V2.00	0	29. siRNA-IMPa4-25 PSF-A488 DAPI IMPa4-A546_o_TileScan_001 (Stage 15 of 49)	00-zBqDeBEuVCgux9VmZRD4gR
28.8524		Cell	1	0.000	1.000	492	27	siRNA-IMPa4-25 PSF-A488 IMPa4-A546 DAPI 8C1-siRNA-IMP-a2-a4 V2.00	0	29. siRNA-IMPa4-25 PSF-A488 DAPI IMPa4-A546_o_TileScan_001 (Stage 15 of 49)	00-zBqDeBEuVCgux9VmZRD4gR
23.541		Cell	1	0.000	1.000	493	0	siRNA-IMPa4-25 PSF-A488 IMPa4-A546 DAPI 8C1-siRNA-IMP-a2-a4 V2.00	0	29. siRNA-IMPa4-25 PSF-A488 DAPI IMPa4-A546_p_TileScan_001 (Stage 16 of 49)	00-n6wREkL5MYqfdA6syYnmh5
22.7729		Cell	1	0.000	1.000	494	1	siRNA-IMPa4-25 PSF-A488 IMPa4-A546 DAPI 8C1-siRNA-IMP-a2-a4 V2.00	0	29. siRNA-IMPa4-25 PSF-A488 DAPI IMPa4-A546_p_TileScan_001 (Stage 16 of 49)	00-n6wREkL5MYqfdA6syYnmh5
21.4387		Cell	1	0.000	1.000	495	2	siRNA-IMPa4-25 PSF-A488 IMPa4-A546 DAPI 8C1-siRNA-IMP-a2-a4 V2.00	0	29. siRNA-IMPa4-25 PSF-A488 DAPI IMPa4-A546_p_TileScan_001 (Stage 16 of 49)	00-n6wREkL5MYqfdA6syYnmh5
24.6456		Cell	1	0.000	1.000	496	3	siRNA-IMPa4-25 PSF-A488 IMPa4-A546 DAPI 8C1-siRNA-IMP-a2-a4 V2.00	0	29. siRNA-IMPa4-25 PSF-A488 DAPI IMPa4-A546_p_TileScan_001 (Stage 16 of 49)	00-n6wREkL5MYqfdA6syYnmh5
21.6751		Cell	1	0.000	1.000	497	4	siRNA-IMPa4-25 PSF-A488 IMPa4-A546 DAPI 8C1-siRNA-IMP-a2-a4 V2.00	0	29. siRNA-IMPa4-25 PSF-A488 DAPI IMPa4-A546_p_TileScan_001 (Stage 16 of 49)	00-n6wREkL5MYqfdA6syYnmh5
20.5636		Cell	1	0.000	1.000	498	5	siRNA-IMPa4-25 PSF-A488 IMPa4-A546 DAPI 8C1-siRNA-IMP-a2-a4 V2.00	0	29. siRNA-IMPa4-25 PSF-A488 DAPI IMPa4-A546_p_TileScan_001 (Stage 16 of 49)	00-n6wREkL5MYqfdA6syYnmh5
16.5141		Cell	1	0.000	1.000	499	6	siRNA-IMPa4-25 PSF-A488 IMPa4-A546 DAPI 8C1-siRNA-IMP-a2-a4 V2.00	0	29. siRNA-IMPa4-25 PSF-A488 DAPI IMPa4-A546_p_TileScan_001 (Stage 16 of 49)	00-n6wREkL5MYqfdA6syYnmh5
26.9607		Cell	1	0.000	1.000	500	7	siRNA-IMPa4-25 PSF-A488 IMPa4-A546 DAPI 8C1-siRNA-IMP-a2-a4 V2.00	0	29. siRNA-IMPa4-25 PSF-A488 DAPI IMPa4-A546_p_TileScan_001 (Stage 16 of 49)	00-n6wREkL5MYqfdA6syYnmh5
24.6675		Cell	1	0.000	1.000	501	8	siRNA-IMPa4-25 PSF-A488 IMPa4-A546 DAPI 8C1-siRNA-IMP-a2-a4 V2.00	0	29. siRNA-IMPa4-25 PSF-A488 DAPI IMPa4-A546_p_TileScan_001 (Stage 16 of 49)	00-n6wREkL5MYqfdA6syYnmh5
23.0005		Cell	1	0.000	1.000	502	9	siRNA-IMPa4-25 PSF-A488 IMPa4-A546 DAPI 8C1-siRNA-IMP-a2-a4 V2.00	0	29. siRNA-IMPa4-25 PSF-A488 DAPI IMPa4-A546_p_TileScan_001 (Stage 16 of 49)	00-n6wREkL5MYqfdA6syYnmh5
22.1992		Cell	1	0.000	1.000	503	10	siRNA-IMPa4-25 PSF-A488 IMPa4-A546 DAPI 8C1-siRNA-IMP-a2-a4 V2.00	0	29. siRNA-IMPa4-25 PSF-A488 DAPI IMPa4-A546_p_TileScan_001 (Stage 16 of 49)	00-n6wREkL5MYqfdA6syYnmh5
2.15997		Cell	1	0.000	1.000	504	11	siRNA-IMPa4-25 PSF-A488 IMPa4-A546 DAPI 8C1-siRNA-IMP-a2-a4 V2.00	0	29. siRNA-IMPa4-25 PSF-A488 DAPI IMPa4-A546_p_TileScan_001 (Stage 16 of 49)	00-n6wREkL5MYqfdA6syYnmh5
27.4432		Cell	1	0.000	1.000	505	12	siRNA-IMPa4-25 PSF-A488 IMPa4-A546 DAPI 8C1-siRNA-IMP-a2-a4 V2.00	0	29. siRNA-IMPa4-25 PSF-A488 DAPI IMPa4-A546_p_TileScan_001 (Stage 16 of 49)	00-n6wREkL5MYqfdA6syYnmh5
21.9808		Cell	1	0.000	1.000	506	13	siRNA-IMPa4-25 PSF-A488 IMPa4-A546 DAPI 8C1-siRNA-IMP-a2-a4 V2.00	0	29. siRNA-IMPa4-25 PSF-A488 DAPI IMPa4-A546_p_TileScan_001 (Stage 16 of 49)	00-n6wREkL5MYqfdA6syYnmh5
21.7929		Cell	1	0.000	1.000	507	14	siRNA-IMPa4-25 PSF-A488 IMPa4-A546 DAPI 8C1-siRNA-IMP-a2-a4 V2.00	0	29. siRNA-IMPa4-25 PSF-A488 DAPI IMPa4-A546_p_TileScan_001 (Stage 16 of 49)	00-n6wREkL5MYqfdA6syYnmh5
21.145		Cell	1	0.000	1.000	508	15	siRNA-IMPa4-25 PSF-A488 IMPa4-A546 DAPI 8C1-siRNA-IMP-a2-a4 V2.00	0	29. siRNA-IMPa4-25 PSF-A488 DAPI IMPa4-A546_p_TileScan_001 (Stage 16 of 49)	00-n6wREkL5MYqfdA6syYnmh5
21.2319		Cell	1	0.000	1.000	509	16	siRNA-IMPa4-25 PSF-A488 IMPa4-A546 DAPI 8C1-siRNA-IMP-a2-a4 V2.00	0	29. siRNA-IMPa4-25 PSF-A488 DAPI IMPa4-A546_p_TileScan_001 (Stage 16 of 49)	00-n6wREkL5MYqfdA6syYnmh5
23.1024		Cell	1	0.000	1.000	510	17	siRNA-IMPa4-25 PSF-A488 IMPa4-A546 DAPI 8C1-siRNA-IMP-a2-a4 V2.00	0	29. siRNA-IMPa4-25 PSF-A488 DAPI IMPa4-A546_p_TileScan_001 (Stage 16 of 49)	00-n6wREkL5MYqfdA6syYnmh5
23.173		Cell	1	0.000	1.000	511	18	siRNA-IMPa4-25 PSF-A488 IMPa4-A546 DAPI 8C1-siRNA-IMP-a2-a4 V2.00	0	29. siRNA-IMPa4-25 PSF-A488 DAPI IMPa4-A546_p_TileScan_001 (Stage 16 of 49)	00-n6wREkL5MYqfdA6syYnmh5
24.9706		Cell	1	0.000	1.000	512	19	siRNA-IMPa4-25 PSF-A488 IMPa4-A546 DAPI 8C1-siRNA-IMP-a2-a4 V2.00	0	29. siRNA-IMPa4-25 PSF-A488 DAPI IMPa4-A546_p_TileScan_001 (Stage 16 of 49)	00-n6wREkL5MYqfdA6syYnmh5
30.1932		Cell	1	0.000	1.000	513	20	siRNA-IMPa4-25 PSF-A488 IMPa4-A546 DAPI 8C1-siRNA-IMP-a2-a4 V2.00	0	29. siRNA-IMPa4-25 PSF-A488 DAPI IMPa4-A546_p_TileScan_001 (Stage 16 of 49)	00-n6wREkL5MYqfdA6syYnmh5
27.7917		Cell	1	0.000	1.000	514	21	siRNA-IMPa4-25 PSF-A488 IMPa4-A546 DAPI 8C1-siRNA-IMP-a2-a4 V2.00	0	29. siRNA-IMPa4-25 PSF-A488 DAPI IMPa4-A546_p_TileScan_001 (Stage 16 of 49)	00-n6wREkL5MYqfdA6syYnmh5
35.8445		Cell	1	0.000	1.000	515	22	siRNA-IMPa4-25 PSF-A488 IMPa4-A546 DAPI 8C1-siRNA-IMP-a2-a4 V2.00	0	29. siRNA-IMPa4-25 PSF-A488 DAPI IMPa4-A546_p_TileScan_001 (Stage 16 of 49)	00-n6wREkL5MYqfdA6syYnmh5
22.9772		Cell	1	0.000	1.000	516	23	siRNA-IMPa4-25 PSF-A488 IMPa4-A546 DAPI 8C1-siRNA-IMP-a2-a4 V2.00	0	29. siRNA-IMPa4-25 PSF-A488 DAPI IMPa4-A546_p_TileScan_001 (Stage 16 of 49)	00-n6wREkL5MYqfdA6syYnmh5
17.2431		Cell	1	0.000	1.000	517	24	siRNA-IMPa4-25 PSF-A488 IMPa4-A546 DAPI 8C1-siRNA-IMP-a2-a4 V2.00	0	29. siRNA-IMPa4-25 PSF-A488 DAPI IMPa4-A546_p_TileScan_001 (Stage 16 of 49)	00-n6wREkL5MYqfdA6syYnmh5
23.1434		Cell	1	0.000	1.000	518	25	siRNA-IMPa4-25 PSF-A488 IMPa4-A546 DAPI 8C1-siRNA-IMP-a2-a4 V2.00	0	29. siRNA-IMPa4-25 PSF-A488 DAPI IMPa4-A546_p_TileScan_001 (Stage 16 of 49)	00-n6wREkL5MYqfdA6syYnmh5
40.5582		Cell	1	0.000	1.000	519	26	siRNA-IMPa4-25 PSF-A488 IMPa4-A546 DAPI 8C1-siRNA-IMP-a2-a4 V2.00	0	29. siRNA-IMPa4-25 PSF-A488 DAPI IMPa4-A546_p_TileScan_001 (Stage 16 of 49)	00-n6wREkL5MYqfdA6syYnmh5
23.7191		Cell	1	0.000	1.000	520	27	siRNA-IMPa4-25 PSF-A488 IMPa4-A546 DAPI 8C1-siRNA-IMP-a2-a4 V2.00	0	29. siRNA-IMPa4-25 PSF-A488 DAPI IMPa4-A546_p_TileScan_001 (Stage 16 of 49)	00-n6wREkL5MYqfdA6syYnmh5
26.6829		Cell	1	0.000	1.000	521	28	siRNA-IMPa4-25 PSF-A488 IMPa4-A546 DAPI 8C1-siRNA-IMP-a2-a4 V2.00	0	29. siRNA-IMPa4-25 PSF-A488 DAPI IMPa4-A546_p_TileScan_001 (Stage 16 of 49)	00-n6wREkL5MYqfdA6syYnmh5
1.36244		Cell	1	0.000	1.000	522	0	siRNA-IMPa4-25 PSF-A488 IMPa4-A546 DAPI 8C1-siRNA-IMP-a2-a4 V2.00	0	29. siRNA-IMPa4-25 PSF-A488 DAPI IMPa4-A546_q_TileScan_001 (Stage 17 of 49)	00-wYhMSM57onnhVTLmo7U4wP
1.70178		Cell	1	0.000	1.000	523	1	siRNA-IMPa4-25 PSF-A488 IMPa4-A546 DAPI 8C1-siRNA-IMP-a2-a4 V2.00	0	29. siRNA-IMPa4-25 PSF-A488 DAPI IMPa4-A546_q_TileScan_001 (Stage 17 of 49)	00-wYhMSM57onnhVTLmo7U4wP
26.217		Cell	1	0.000	1.000	524	2	siRNA-IMPa4-25 PSF-A488 IMPa4-A546 DAPI 8C1-siRNA-IMP-a2-a4 V2.00	0	29. siRNA-IMPa4-25 PSF-A488 DAPI IMPa4-A546_q_TileScan_001 (Stage 17 of 49)	00-wYhMSM57onnhVTLmo7U4wP
15.2341		Cell	1	0.000	1.000	525	3	siRNA-IMPa4-25 PSF-A488 IMPa4-A546 DAPI 8C1-siRNA-IMP-a2-a4 V2.00	0	29. siRNA-IMPa4-25 PSF-A488 DAPI IMPa4-A546_q_TileScan_001 (Stage 17 of 49)	00-wYhMSM57onnhVTLmo7U4wP
1.27659		Cell	1	0.000	1.000	526	4	siRNA-IMPa4-25 PSF-A488 IMPa4-A546 DAPI 8C1-siRNA-IMP-a2-a4 V2.00	0	29. siRNA-IMPa4-25 PSF-A488 DAPI IMPa4-A546_q_TileScan_001 (Stage 17 of 49)	00-wYhMSM57onnhVTLmo7U4wP
32.2654		Cell	1	0.000	1.000	527	5	siRNA-IMPa4-25 PSF-A488 IMPa4-A546 DAPI 8C1-siRNA-IMP-a2-a4 V2.00	0	29. siRNA-IMPa4-25 PSF-A488 DAPI IMPa4-A546_q_TileScan_001 (Stage 17 of 49)	00-wYhMSM57onnhVTLmo7U4wP
32.8228		Cell	1	0.000	1.000	528	6	siRNA-IMPa4-25 PSF-A488 IMPa4-A546 DAPI 8C1-siRNA-IMP-a2-a4 V2.00	0	29. siRNA-IMPa4-25 PSF-A488 DAPI IMPa4-A546_q_TileScan_001 (Stage 17 of 49)	00-wYhMSM57onnhVTLmo7U4wP
33.1988		Cell	1	0.000	1.000	529	7	siRNA-IMPa4-25 PSF-A488 IMPa4-A546 DAPI 8C1-siRNA-IMP-a2-a4 V2.00	0	29. siRNA-IMPa4-25 PSF-A488 DAPI IMPa4-A546_q_TileScan_001 (Stage 17 of 49)	00-wYhMSM57onnhVTLmo7U4wP
29.5108		Cell	1	0.000	1.000	530	8	siRNA-IMPa4-25 PSF-A488 IMPa4-A546 DAPI 8C1-siRNA-IMP-a2-a4 V2.00	0	29. siRNA-IMPa4-25 PSF-A488 DAPI IMPa4-A546_q_TileScan_001 (Stage 17 of 49)	00-wYhMSM57onnhVTLmo7U4wP
25.389		Cell	1	0.000	1.000	531	9	siRNA-IMPa4-25 PSF-A488 IMPa4-A546 DAPI 8C1-siRNA-IMP-a2-a4 V2.00	0	29. siRNA-IMPa4-25 PSF-A488 DAPI IMPa4-A546_q_TileScan_001 (Stage 17 of 49)	00-wYhMSM57onnhVTLmo7U4wP
31.8369		Cell	1	0.000	1.000	532	10	siRNA-IMPa4-25 PSF-A488 IMPa4-A546 DAPI 8C1-siRNA-IMP-a2-a4 V2.00	0	29. siRNA-IMPa4-25 PSF-A488 DAPI IMPa4-A546_q_TileScan_001 (Stage 17 of 49)	00-wYhMSM57onnhVTLmo7U4wP
31.6929		Cell	1	0.000	1.000	533	11	siRNA-IMPa4-25 PSF-A488 IMPa4-A546 DAPI 8C1-siRNA-IMP-a2-a4 V2.00	0	29. siRNA-IMPa4-25 PSF-A488 DAPI IMPa4-A546_q_TileScan_001 (Stage 17 of 49)	00-wYhMSM57onnhVTLmo7U4wP
17.4262		Cell	1	0.000	1.000	534	12	siRNA-IMPa4-25 PSF-A488 IMPa4-A546 DAPI 8C1-siRNA-IMP-a2-a4 V2.00	0	29. siRNA-IMPa4-25 PSF-A488 DAPI IMPa4-A546_q_TileScan_001 (Stage 17 of 49)	00-wYhMSM57onnhVTLmo7U4wP
33.2045		Cell	1	0.000	1.000	535	13	siRNA-IMPa4-25 PSF-A488 IMPa4-A546 DAPI 8C1-siRNA-IMP-a2-a4 V2.00	0	29. siRNA-IMPa4-25 PSF-A488 DAPI IMPa4-A546_q_TileScan_001 (Stage 17 of 49)	00-wYhMSM57onnhVTLmo7U4wP
30.0439		Cell	1	0.000	1.000	536	14	siRNA-IMPa4-25 PSF-A488 IMPa4-A546 DAPI 8C1-siRNA-IMP-a2-a4 V2.00	0	29. siRNA-IMPa4-25 PSF-A488 DAPI IMPa4-A546_q_TileScan_001 (Stage 17 of 49)	00-wYhMSM57onnhVTLmo7U4wP
29.3229		Cell	1	0.000	1.000	537	15	siRNA-IMPa4-25 PSF-A488 IMPa4-A546 DAPI 8C1-siRNA-IMP-a2-a4 V2.00	0	29. siRNA-IMPa4-25 PSF-A488 DAPI IMPa4-A546_q_TileScan_001 (Stage 17 of 49)	00-wYhMSM57onnhVTLmo7U4wP
32.1297		Cell	1	0.000	1.000	538	16	siRNA-IMPa4-25 PSF-A488 IMPa4-A546 DAPI 8C1-siRNA-IMP-a2-a4 V2.00	0	29. siRNA-IMPa4-25 PSF-A488 DAPI IMPa4-A546_q_TileScan_001 (Stage 17 of 49)	00-wYhMSM57onnhVTLmo7U4wP
31.0889		Cell	1	0.000	1.000	539	17	siRNA-IMPa4-25 PSF-A488 IMPa4-A546 DAPI 8C1-siRNA-IMP-a2-a4 V2.00	0	29. siRNA-IMPa4-25 PSF-A488 DAPI IMPa4-A546_q_TileScan_001 (Stage 17 of 49)	00-wYhMSM57onnhVTLmo7U4wP
1.36255		Cell	1	0.000	1.000	540	0	siRNA-IMPa4-25 PSF-A488 IMPa4-A546 DAPI 8C1-siRNA-IMP-a2-a4 V2.00	0	29. siRNA-IMPa4-25 PSF-A488 DAPI IMPa4-A546_r_TileScan_001 (Stage 18 of 49)	00-b9gqmfqGSQ2kLaBPHMY3ji
23.2065		Cell	1	0.000	1.000	541	1	siRNA-IMPa4-25 PSF-A488 IMPa4-A546 DAPI 8C1-siRNA-IMP-a2-a4 V2.00	0	29. siRNA-IMPa4-25 PSF-A488 DAPI IMPa4-A546_r_TileScan_001 (Stage 18 of 49)	00-b9gqmfqGSQ2kLaBPHMY3ji
1.53142		Cell	1	0.000	1.000	542	2	siRNA-IMPa4-25 PSF-A488 IMPa4-A546 DAPI 8C1-siRNA-IMP-a2-a4 V2.00	0	29. siRNA-IMPa4-25 PSF-A488 DAPI IMPa4-A546_r_TileScan_001 (Stage 18 of 49)	00-b9gqmfqGSQ2kLaBPHMY3ji
19.8396		Cell	1	0.000	1.000	543	3	siRNA-IMPa4-25 PSF-A488 IMPa4-A546 DAPI 8C1-siRNA-IMP-a2-a4 V2.00	0	29. siRNA-IMPa4-25 PSF-A488 DAPI IMPa4-A546_r_TileScan_001 (Stage 18 of 49)	00-b9gqmfqGSQ2kLaBPHMY3ji
1.8595		Cell	1	0.000	1.000	544	4	siRNA-IMPa4-25 PSF-A488 IMPa4-A546 DAPI 8C1-siRNA-IMP-a2-a4 V2.00	0	29. siRNA-IMPa4-25 PSF-A488 DAPI IMPa4-A546_r_TileScan_001 (Stage 18 of 49)	00-b9gqmfqGSQ2kLaBPHMY3ji
29.3305		Cell	1	0.000	1.000	545	5	siRNA-IMPa4-25 PSF-A488 IMPa4-A546 DAPI 8C1-siRNA-IMP-a2-a4 V2.00	0	29. siRNA-IMPa4-25 PSF-A488 DAPI IMPa4-A546_r_TileScan_001 (Stage 18 of 49)	00-b9gqmfqGSQ2kLaBPHMY3ji
28.995		Cell	1	0.000	1.000	546	6	siRNA-IMPa4-25 PSF-A488 IMPa4-A546 DAPI 8C1-siRNA-IMP-a2-a4 V2.00	0	29. siRNA-IMPa4-25 PSF-A488 DAPI IMPa4-A546_r_TileScan_001 (Stage 18 of 49)	00-b9gqmfqGSQ2kLaBPHMY3ji
27.7247		Cell	1	0.000	1.000	547	7	siRNA-IMPa4-25 PSF-A488 IMPa4-A546 DAPI 8C1-siRNA-IMP-a2-a4 V2.00	0	29. siRNA-IMPa4-25 PSF-A488 DAPI IMPa4-A546_r_TileScan_001 (Stage 18 of 49)	00-b9gqmfqGSQ2kLaBPHMY3ji
24.6228		Cell	1	0.000	1.000	548	8	siRNA-IMPa4-25 PSF-A488 IMPa4-A546 DAPI 8C1-siRNA-IMP-a2-a4 V2.00	0	29. siRNA-IMPa4-25 PSF-A488 DAPI IMPa4-A546_r_TileScan_001 (Stage 18 of 49)	00-b9gqmfqGSQ2kLaBPHMY3ji
31.2338		Cell	1	0.000	1.000	549	9	siRNA-IMPa4-25 PSF-A488 IMPa4-A546 DAPI 8C1-siRNA-IMP-a2-a4 V2.00	0	29. siRNA-IMPa4-25 PSF-A488 DAPI IMPa4-A546_r_TileScan_001 (Stage 18 of 49)	00-b9gqmfqGSQ2kLaBPHMY3ji
27.9598		Cell	1	0.000	1.000	550	10	siRNA-IMPa4-25 PSF-A488 IMPa4-A546 DAPI 8C1-siRNA-IMP-a2-a4 V2.00	0	29. siRNA-IMPa4-25 PSF-A488 DAPI IMPa4-A546_r_TileScan_001 (Stage 18 of 49)	00-b9gqmfqGSQ2kLaBPHMY3ji
33.5829		Cell	1	0.000	1.000	551	11	siRNA-IMPa4-25 PSF-A488 IMPa4-A546 DAPI 8C1-siRNA-IMP-a2-a4 V2.00	0	29. siRNA-IMPa4-25 PSF-A488 DAPI IMPa4-A546_r_TileScan_001 (Stage 18 of 49)	00-b9gqmfqGSQ2kLaBPHMY3ji
30.0496		Cell	1	0.000	1.000	552	12	siRNA-IMPa4-25 PSF-A488 IMPa4-A546 DAPI 8C1-siRNA-IMP-a2-a4 V2.00	0	29. siRNA-IMPa4-25 PSF-A488 DAPI IMPa4-A546_r_TileScan_001 (Stage 18 of 49)	00-b9gqmfqGSQ2kLaBPHMY3ji
36.9452		Cell	1	0.000	1.000	553	13	siRNA-IMPa4-25 PSF-A488 IMPa4-A546 DAPI 8C1-siRNA-IMP-a2-a4 V2.00	0	29. siRNA-IMPa4-25 PSF-A488 DAPI IMPa4-A546_r_TileScan_001 (Stage 18 of 49)	00-b9gqmfqGSQ2kLaBPHMY3ji
31.8281		Cell	1	0.000	1.000	554	14	siRNA-IMPa4-25 PSF-A488 IMPa4-A546 DAPI 8C1-siRNA-IMP-a2-a4 V2.00	0	29. siRNA-IMPa4-25 PSF-A488 DAPI IMPa4-A546_r_TileScan_001 (Stage 18 of 49)	00-b9gqmfqGSQ2kLaBPHMY3ji
39.7419		Cell	1	0.000	1.000	555	15	siRNA-IMPa4-25 PSF-A488 IMPa4-A546 DAPI 8C1-siRNA-IMP-a2-a4 V2.00	0	29. siRNA-IMPa4-25 PSF-A488 DAPI IMPa4-A546_r_TileScan_001 (Stage 18 of 49)	00-b9gqmfqGSQ2kLaBPHMY3ji
28.0775		Cell	1	0.000	1.000	556	16	siRNA-IMPa4-25 PSF-A488 IMPa4-A546 DAPI 8C1-siRNA-IMP-a2-a4 V2.00	0	29. siRNA-IMPa4-25 PSF-A488 DAPI IMPa4-A546_r_TileScan_001 (Stage 18 of 49)	00-b9gqmfqGSQ2kLaBPHMY3ji
1.49935		Cell	1	0.000	1.000	557	17	siRNA-IMPa4-25 PSF-A488 IMPa4-A546 DAPI 8C1-siRNA-IMP-a2-a4 V2.00	0	29. siRNA-IMPa4-25 PSF-A488 DAPI IMPa4-A546_r_TileScan_001 (Stage 18 of 49)	00-b9gqmfqGSQ2kLaBPHMY3ji
28.9681		Cell	1	0.000	1.000	558	0	siRNA-IMPa4-25 PSF-A488 IMPa4-A546 DAPI 8C1-siRNA-IMP-a2-a4 V2.00	0	29. siRNA-IMPa4-25 PSF-A488 DAPI IMPa4-A546_s_TileScan_001 (Stage 19 of 49)	00-kcuV7MkHtHyv7MEAW3vwBN
17.1766		Cell	1	0.000	1.000	559	1	siRNA-IMPa4-25 PSF-A488 IMPa4-A546 DAPI 8C1-siRNA-IMP-a2-a4 V2.00	0	29. siRNA-IMPa4-25 PSF-A488 DAPI IMPa4-A546_s_TileScan_001 (Stage 19 of 49)	00-kcuV7MkHtHyv7MEAW3vwBN
19.6743		Cell	1	0.000	1.000	560	2	siRNA-IMPa4-25 PSF-A488 IMPa4-A546 DAPI 8C1-siRNA-IMP-a2-a4 V2.00	0	29. siRNA-IMPa4-25 PSF-A488 DAPI IMPa4-A546_s_TileScan_001 (Stage 19 of 49)	00-kcuV7MkHtHyv7MEAW3vwBN
15.066		Cell	1	0.000	1.000	561	0	siRNA-IMPa4-25 PSF-A488 IMPa4-A546 DAPI 8C1-siRNA-IMP-a2-a4 V2.00	0	29. siRNA-IMPa4-25 PSF-A488 DAPI IMPa4-A546_u_TileScan_001 (Stage 21 of 49)	00-BvvGNziPjAc7wLiJiaJUAP
20.4363		Cell	1	0.000	1.000	562	1	siRNA-IMPa4-25 PSF-A488 IMPa4-A546 DAPI 8C1-siRNA-IMP-a2-a4 V2.00	0	29. siRNA-IMPa4-25 PSF-A488 DAPI IMPa4-A546_u_TileScan_001 (Stage 21 of 49)	00-BvvGNziPjAc7wLiJiaJUAP
1.31702		Cell	1	0.000	1.000	563	2	siRNA-IMPa4-25 PSF-A488 IMPa4-A546 DAPI 8C1-siRNA-IMP-a2-a4 V2.00	0	29. siRNA-IMPa4-25 PSF-A488 DAPI IMPa4-A546_u_TileScan_001 (Stage 21 of 49)	00-BvvGNziPjAc7wLiJiaJUAP
10.8735		Cell	1	0.000	1.000	564	3	siRNA-IMPa4-25 PSF-A488 IMPa4-A546 DAPI 8C1-siRNA-IMP-a2-a4 V2.00	0	29. siRNA-IMPa4-25 PSF-A488 DAPI IMPa4-A546_u_TileScan_001 (Stage 21 of 49)	00-BvvGNziPjAc7wLiJiaJUAP
20.3205		Cell	1	0.000	1.000	565	0	siRNA-IMPa4-25 PSF-A488 IMPa4-A546 DAPI 8C1-siRNA-IMP-a2-a4 V2.00	0	29. siRNA-IMPa4-25 PSF-A488 DAPI IMPa4-A546_v_TileScan_001 (Stage 22 of 49)	00-93MRdjJGVVjnskwadx6TBK
1.58365		Cell	1	0.000	1.000	566	1	siRNA-IMPa4-25 PSF-A488 IMPa4-A546 DAPI 8C1-siRNA-IMP-a2-a4 V2.00	0	29. siRNA-IMPa4-25 PSF-A488 DAPI IMPa4-A546_v_TileScan_001 (Stage 22 of 49)	00-93MRdjJGVVjnskwadx6TBK
24.0562		Cell	1	0.000	1.000	567	2	siRNA-IMPa4-25 PSF-A488 IMPa4-A546 DAPI 8C1-siRNA-IMP-a2-a4 V2.00	0	29. siRNA-IMPa4-25 PSF-A488 DAPI IMPa4-A546_v_TileScan_001 (Stage 22 of 49)	00-93MRdjJGVVjnskwadx6TBK
27.388		Cell	1	0.000	1.000	568	3	siRNA-IMPa4-25 PSF-A488 IMPa4-A546 DAPI 8C1-siRNA-IMP-a2-a4 V2.00	0	29. siRNA-IMPa4-25 PSF-A488 DAPI IMPa4-A546_v_TileScan_001 (Stage 22 of 49)	00-93MRdjJGVVjnskwadx6TBK
24.8006		Cell	1	0.000	1.000	569	4	siRNA-IMPa4-25 PSF-A488 IMPa4-A546 DAPI 8C1-siRNA-IMP-a2-a4 V2.00	0	29. siRNA-IMPa4-25 PSF-A488 DAPI IMPa4-A546_v_TileScan_001 (Stage 22 of 49)	00-93MRdjJGVVjnskwadx6TBK
29.7613		Cell	1	0.000	1.000	570	5	siRNA-IMPa4-25 PSF-A488 IMPa4-A546 DAPI 8C1-siRNA-IMP-a2-a4 V2.00	0	29. siRNA-IMPa4-25 PSF-A488 DAPI IMPa4-A546_v_TileScan_001 (Stage 22 of 49)	00-93MRdjJGVVjnskwadx6TBK
35.6098		Cell	1	0.000	1.000	571	6	siRNA-IMPa4-25 PSF-A488 IMPa4-A546 DAPI 8C1-siRNA-IMP-a2-a4 V2.00	0	29. siRNA-IMPa4-25 PSF-A488 DAPI IMPa4-A546_v_TileScan_001 (Stage 22 of 49)	00-93MRdjJGVVjnskwadx6TBK
1.55416		Cell	1	0.000	1.000	572	7	siRNA-IMPa4-25 PSF-A488 IMPa4-A546 DAPI 8C1-siRNA-IMP-a2-a4 V2.00	0	29. siRNA-IMPa4-25 PSF-A488 DAPI IMPa4-A546_v_TileScan_001 (Stage 22 of 49)	00-93MRdjJGVVjnskwadx6TBK
11.3403		Cell	1	0.000	1.000	573	8	siRNA-IMPa4-25 PSF-A488 IMPa4-A546 DAPI 8C1-siRNA-IMP-a2-a4 V2.00	0	29. siRNA-IMPa4-25 PSF-A488 DAPI IMPa4-A546_v_TileScan_001 (Stage 22 of 49)	00-93MRdjJGVVjnskwadx6TBK
17.7145		Cell	1	0.000	1.000	574	9	siRNA-IMPa4-25 PSF-A488 IMPa4-A546 DAPI 8C1-siRNA-IMP-a2-a4 V2.00	0	29. siRNA-IMPa4-25 PSF-A488 DAPI IMPa4-A546_v_TileScan_001 (Stage 22 of 49)	00-93MRdjJGVVjnskwadx6TBK
30.4781		Cell	1	0.000	1.000	575	10	siRNA-IMPa4-25 PSF-A488 IMPa4-A546 DAPI 8C1-siRNA-IMP-a2-a4 V2.00	0	29. siRNA-IMPa4-25 PSF-A488 DAPI IMPa4-A546_v_TileScan_001 (Stage 22 of 49)	00-93MRdjJGVVjnskwadx6TBK
27.5476		Cell	1	0.000	1.000	576	11	siRNA-IMPa4-25 PSF-A488 IMPa4-A546 DAPI 8C1-siRNA-IMP-a2-a4 V2.00	0	29. siRNA-IMPa4-25 PSF-A488 DAPI IMPa4-A546_v_TileScan_001 (Stage 22 of 49)	00-93MRdjJGVVjnskwadx6TBK
27.2523		Cell	1	0.000	1.000	577	12	siRNA-IMPa4-25 PSF-A488 IMPa4-A546 DAPI 8C1-siRNA-IMP-a2-a4 V2.00	0	29. siRNA-IMPa4-25 PSF-A488 DAPI IMPa4-A546_v_TileScan_001 (Stage 22 of 49)	00-93MRdjJGVVjnskwadx6TBK
7.15521		Cell	1	0.000	1.000	578	13	siRNA-IMPa4-25 PSF-A488 IMPa4-A546 DAPI 8C1-siRNA-IMP-a2-a4 V2.00	0	29. siRNA-IMPa4-25 PSF-A488 DAPI IMPa4-A546_v_TileScan_001 (Stage 22 of 49)	00-93MRdjJGVVjnskwadx6TBK
33.3285		Cell	1	0.000	1.000	579	14	siRNA-IMPa4-25 PSF-A488 IMPa4-A546 DAPI 8C1-siRNA-IMP-a2-a4 V2.00	0	29. siRNA-IMPa4-25 PSF-A488 DAPI IMPa4-A546_v_TileScan_001 (Stage 22 of 49)	00-93MRdjJGVVjnskwadx6TBK
25.0142		Cell	1	0.000	1.000	580	15	siRNA-IMPa4-25 PSF-A488 IMPa4-A546 DAPI 8C1-siRNA-IMP-a2-a4 V2.00	0	29. siRNA-IMPa4-25 PSF-A488 DAPI IMPa4-A546_v_TileScan_001 (Stage 22 of 49)	00-93MRdjJGVVjnskwadx6TBK
34.9694		Cell	1	0.000	1.000	581	16	siRNA-IMPa4-25 PSF-A488 IMPa4-A546 DAPI 8C1-siRNA-IMP-a2-a4 V2.00	0	29. siRNA-IMPa4-25 PSF-A488 DAPI IMPa4-A546_v_TileScan_001 (Stage 22 of 49)	00-93MRdjJGVVjnskwadx6TBK
24.6468		Cell	1	0.000	1.000	582	17	siRNA-IMPa4-25 PSF-A488 IMPa4-A546 DAPI 8C1-siRNA-IMP-a2-a4 V2.00	0	29. siRNA-IMPa4-25 PSF-A488 DAPI IMPa4-A546_v_TileScan_001 (Stage 22 of 49)	00-93MRdjJGVVjnskwadx6TBK
39.52		Cell	1	0.000	1.000	583	18	siRNA-IMPa4-25 PSF-A488 IMPa4-A546 DAPI 8C1-siRNA-IMP-a2-a4 V2.00	0	29. siRNA-IMPa4-25 PSF-A488 DAPI IMPa4-A546_v_TileScan_001 (Stage 22 of 49)	00-93MRdjJGVVjnskwadx6TBK
38.6337		Cell	1	0.000	1.000	584	19	siRNA-IMPa4-25 PSF-A488 IMPa4-A546 DAPI 8C1-siRNA-IMP-a2-a4 V2.00	0	29. siRNA-IMPa4-25 PSF-A488 DAPI IMPa4-A546_v_TileScan_001 (Stage 22 of 49)	00-93MRdjJGVVjnskwadx6TBK
41.3598		Cell	1	0.000	1.000	585	20	siRNA-IMPa4-25 PSF-A488 IMPa4-A546 DAPI 8C1-siRNA-IMP-a2-a4 V2.00	0	29. siRNA-IMPa4-25 PSF-A488 DAPI IMPa4-A546_v_TileScan_001 (Stage 22 of 49)	00-93MRdjJGVVjnskwadx6TBK
25.4509		Cell	1	0.000	1.000	586	21	siRNA-IMPa4-25 PSF-A488 IMPa4-A546 DAPI 8C1-siRNA-IMP-a2-a4 V2.00	0	29. siRNA-IMPa4-25 PSF-A488 DAPI IMPa4-A546_v_TileScan_001 (Stage 22 of 49)	00-93MRdjJGVVjnskwadx6TBK
41.1259		Cell	1	0.000	1.000	587	22	siRNA-IMPa4-25 PSF-A488 IMPa4-A546 DAPI 8C1-siRNA-IMP-a2-a4 V2.00	0	29. siRNA-IMPa4-25 PSF-A488 DAPI IMPa4-A546_v_TileScan_001 (Stage 22 of 49)	00-93MRdjJGVVjnskwadx6TBK
45.9093		Cell	1	0.000	1.000	588	23	siRNA-IMPa4-25 PSF-A488 IMPa4-A546 DAPI 8C1-siRNA-IMP-a2-a4 V2.00	0	29. siRNA-IMPa4-25 PSF-A488 DAPI IMPa4-A546_v_TileScan_001 (Stage 22 of 49)	00-93MRdjJGVVjnskwadx6TBK
54.2115		Cell	1	0.000	1.000	589	24	siRNA-IMPa4-25 PSF-A488 IMPa4-A546 DAPI 8C1-siRNA-IMP-a2-a4 V2.00	0	29. siRNA-IMPa4-25 PSF-A488 DAPI IMPa4-A546_v_TileScan_001 (Stage 22 of 49)	00-93MRdjJGVVjnskwadx6TBK
34.8872		Cell	1	0.000	1.000	590	25	siRNA-IMPa4-25 PSF-A488 IMPa4-A546 DAPI 8C1-siRNA-IMP-a2-a4 V2.00	0	29. siRNA-IMPa4-25 PSF-A488 DAPI IMPa4-A546_v_TileScan_001 (Stage 22 of 49)	00-93MRdjJGVVjnskwadx6TBK
22.7529		Cell	1	0.000	1.000	591	26	siRNA-IMPa4-25 PSF-A488 IMPa4-A546 DAPI 8C1-siRNA-IMP-a2-a4 V2.00	0	29. siRNA-IMPa4-25 PSF-A488 DAPI IMPa4-A546_v_TileScan_001 (Stage 22 of 49)	00-93MRdjJGVVjnskwadx6TBK
2.9262		Cell	1	0.000	1.000	592	27	siRNA-IMPa4-25 PSF-A488 IMPa4-A546 DAPI 8C1-siRNA-IMP-a2-a4 V2.00	0	29. siRNA-IMPa4-25 PSF-A488 DAPI IMPa4-A546_v_TileScan_001 (Stage 22 of 49)	00-93MRdjJGVVjnskwadx6TBK
36.6895		Cell	1	0.000	1.000	593	28	siRNA-IMPa4-25 PSF-A488 IMPa4-A546 DAPI 8C1-siRNA-IMP-a2-a4 V2.00	0	29. siRNA-IMPa4-25 PSF-A488 DAPI IMPa4-A546_v_TileScan_001 (Stage 22 of 49)	00-93MRdjJGVVjnskwadx6TBK
34.5102		Cell	1	0.000	1.000	594	29	siRNA-IMPa4-25 PSF-A488 IMPa4-A546 DAPI 8C1-siRNA-IMP-a2-a4 V2.00	0	29. siRNA-IMPa4-25 PSF-A488 DAPI IMPa4-A546_v_TileScan_001 (Stage 22 of 49)	00-93MRdjJGVVjnskwadx6TBK
30.7853		Cell	1	0.000	1.000	595	30	siRNA-IMPa4-25 PSF-A488 IMPa4-A546 DAPI 8C1-siRNA-IMP-a2-a4 V2.00	0	29. siRNA-IMPa4-25 PSF-A488 DAPI IMPa4-A546_v_TileScan_001 (Stage 22 of 49)	00-93MRdjJGVVjnskwadx6TBK
41.9433		Cell	1	0.000	1.000	596	31	siRNA-IMPa4-25 PSF-A488 IMPa4-A546 DAPI 8C1-siRNA-IMP-a2-a4 V2.00	0	29. siRNA-IMPa4-25 PSF-A488 DAPI IMPa4-A546_v_TileScan_001 (Stage 22 of 49)	00-93MRdjJGVVjnskwadx6TBK
19.123		Cell	1	0.000	1.000	597	32	siRNA-IMPa4-25 PSF-A488 IMPa4-A546 DAPI 8C1-siRNA-IMP-a2-a4 V2.00	0	29. siRNA-IMPa4-25 PSF-A488 DAPI IMPa4-A546_v_TileScan_001 (Stage 22 of 49)	00-93MRdjJGVVjnskwadx6TBK
28.1734		Cell	1	0.000	1.000	598	0	siRNA-IMPa4-25 PSF-A488 IMPa4-A546 DAPI 8C1-siRNA-IMP-a2-a4 V2.00	0	29. siRNA-IMPa4-25 PSF-A488 DAPI IMPa4-A546_w_TileScan_001 (Stage 23 of 49)	00-zPztwTPjAudhLH2KQR5ouj
20.6644		Cell	1	0.000	1.000	599	1	siRNA-IMPa4-25 PSF-A488 IMPa4-A546 DAPI 8C1-siRNA-IMP-a2-a4 V2.00	0	29. siRNA-IMPa4-25 PSF-A488 DAPI IMPa4-A546_w_TileScan_001 (Stage 23 of 49)	00-zPztwTPjAudhLH2KQR5ouj
11.6157		Cell	1	0.000	1.000	600	2	siRNA-IMPa4-25 PSF-A488 IMPa4-A546 DAPI 8C1-siRNA-IMP-a2-a4 V2.00	0	29. siRNA-IMPa4-25 PSF-A488 DAPI IMPa4-A546_w_TileScan_001 (Stage 23 of 49)	00-zPztwTPjAudhLH2KQR5ouj
24.2177		Cell	1	0.000	1.000	601	3	siRNA-IMPa4-25 PSF-A488 IMPa4-A546 DAPI 8C1-siRNA-IMP-a2-a4 V2.00	0	29. siRNA-IMPa4-25 PSF-A488 DAPI IMPa4-A546_w_TileScan_001 (Stage 23 of 49)	00-zPztwTPjAudhLH2KQR5ouj
22.8685		Cell	1	0.000	1.000	602	4	siRNA-IMPa4-25 PSF-A488 IMPa4-A546 DAPI 8C1-siRNA-IMP-a2-a4 V2.00	0	29. siRNA-IMPa4-25 PSF-A488 DAPI IMPa4-A546_w_TileScan_001 (Stage 23 of 49)	00-zPztwTPjAudhLH2KQR5ouj
29.7539		Cell	1	0.000	1.000	603	5	siRNA-IMPa4-25 PSF-A488 IMPa4-A546 DAPI 8C1-siRNA-IMP-a2-a4 V2.00	0	29. siRNA-IMPa4-25 PSF-A488 DAPI IMPa4-A546_w_TileScan_001 (Stage 23 of 49)	00-zPztwTPjAudhLH2KQR5ouj
12.8591		Cell	1	0.000	1.000	604	6	siRNA-IMPa4-25 PSF-A488 IMPa4-A546 DAPI 8C1-siRNA-IMP-a2-a4 V2.00	0	29. siRNA-IMPa4-25 PSF-A488 DAPI IMPa4-A546_w_TileScan_001 (Stage 23 of 49)	00-zPztwTPjAudhLH2KQR5ouj
23.4819		Cell	1	0.000	1.000	605	7	siRNA-IMPa4-25 PSF-A488 IMPa4-A546 DAPI 8C1-siRNA-IMP-a2-a4 V2.00	0	29. siRNA-IMPa4-25 PSF-A488 DAPI IMPa4-A546_w_TileScan_001 (Stage 23 of 49)	00-zPztwTPjAudhLH2KQR5ouj
32.324		Cell	1	0.000	1.000	606	8	siRNA-IMPa4-25 PSF-A488 IMPa4-A546 DAPI 8C1-siRNA-IMP-a2-a4 V2.00	0	29. siRNA-IMPa4-25 PSF-A488 DAPI IMPa4-A546_w_TileScan_001 (Stage 23 of 49)	00-zPztwTPjAudhLH2KQR5ouj
40.8477		Cell	1	0.000	1.000	607	9	siRNA-IMPa4-25 PSF-A488 IMPa4-A546 DAPI 8C1-siRNA-IMP-a2-a4 V2.00	0	29. siRNA-IMPa4-25 PSF-A488 DAPI IMPa4-A546_w_TileScan_001 (Stage 23 of 49)	00-zPztwTPjAudhLH2KQR5ouj
19.8676		Cell	1	0.000	1.000	608	10	siRNA-IMPa4-25 PSF-A488 IMPa4-A546 DAPI 8C1-siRNA-IMP-a2-a4 V2.00	0	29. siRNA-IMPa4-25 PSF-A488 DAPI IMPa4-A546_w_TileScan_001 (Stage 23 of 49)	00-zPztwTPjAudhLH2KQR5ouj
23.5011		Cell	1	0.000	1.000	609	11	siRNA-IMPa4-25 PSF-A488 IMPa4-A546 DAPI 8C1-siRNA-IMP-a2-a4 V2.00	0	29. siRNA-IMPa4-25 PSF-A488 DAPI IMPa4-A546_w_TileScan_001 (Stage 23 of 49)	00-zPztwTPjAudhLH2KQR5ouj
20.7878		Cell	1	0.000	1.000	610	12	siRNA-IMPa4-25 PSF-A488 IMPa4-A546 DAPI 8C1-siRNA-IMP-a2-a4 V2.00	0	29. siRNA-IMPa4-25 PSF-A488 DAPI IMPa4-A546_w_TileScan_001 (Stage 23 of 49)	00-zPztwTPjAudhLH2KQR5ouj
31.6896		Cell	1	0.000	1.000	611	13	siRNA-IMPa4-25 PSF-A488 IMPa4-A546 DAPI 8C1-siRNA-IMP-a2-a4 V2.00	0	29. siRNA-IMPa4-25 PSF-A488 DAPI IMPa4-A546_w_TileScan_001 (Stage 23 of 49)	00-zPztwTPjAudhLH2KQR5ouj
27.6239		Cell	1	0.000	1.000	612	14	siRNA-IMPa4-25 PSF-A488 IMPa4-A546 DAPI 8C1-siRNA-IMP-a2-a4 V2.00	0	29. siRNA-IMPa4-25 PSF-A488 DAPI IMPa4-A546_w_TileScan_001 (Stage 23 of 49)	00-zPztwTPjAudhLH2KQR5ouj
30.9859		Cell	1	0.000	1.000	613	15	siRNA-IMPa4-25 PSF-A488 IMPa4-A546 DAPI 8C1-siRNA-IMP-a2-a4 V2.00	0	29. siRNA-IMPa4-25 PSF-A488 DAPI IMPa4-A546_w_TileScan_001 (Stage 23 of 49)	00-zPztwTPjAudhLH2KQR5ouj
17.8136		Cell	1	0.000	1.000	614	16	siRNA-IMPa4-25 PSF-A488 IMPa4-A546 DAPI 8C1-siRNA-IMP-a2-a4 V2.00	0	29. siRNA-IMPa4-25 PSF-A488 DAPI IMPa4-A546_w_TileScan_001 (Stage 23 of 49)	00-zPztwTPjAudhLH2KQR5ouj
26.617		Cell	1	0.000	1.000	615	17	siRNA-IMPa4-25 PSF-A488 IMPa4-A546 DAPI 8C1-siRNA-IMP-a2-a4 V2.00	0	29. siRNA-IMPa4-25 PSF-A488 DAPI IMPa4-A546_w_TileScan_001 (Stage 23 of 49)	00-zPztwTPjAudhLH2KQR5ouj
34.695		Cell	1	0.000	1.000	616	18	siRNA-IMPa4-25 PSF-A488 IMPa4-A546 DAPI 8C1-siRNA-IMP-a2-a4 V2.00	0	29. siRNA-IMPa4-25 PSF-A488 DAPI IMPa4-A546_w_TileScan_001 (Stage 23 of 49)	00-zPztwTPjAudhLH2KQR5ouj
41.5686		Cell	1	0.000	1.000	617	19	siRNA-IMPa4-25 PSF-A488 IMPa4-A546 DAPI 8C1-siRNA-IMP-a2-a4 V2.00	0	29. siRNA-IMPa4-25 PSF-A488 DAPI IMPa4-A546_w_TileScan_001 (Stage 23 of 49)	00-zPztwTPjAudhLH2KQR5ouj
31.576		Cell	1	0.000	1.000	618	20	siRNA-IMPa4-25 PSF-A488 IMPa4-A546 DAPI 8C1-siRNA-IMP-a2-a4 V2.00	0	29. siRNA-IMPa4-25 PSF-A488 DAPI IMPa4-A546_w_TileScan_001 (Stage 23 of 49)	00-zPztwTPjAudhLH2KQR5ouj
32.0544		Cell	1	0.000	1.000	619	21	siRNA-IMPa4-25 PSF-A488 IMPa4-A546 DAPI 8C1-siRNA-IMP-a2-a4 V2.00	0	29. siRNA-IMPa4-25 PSF-A488 DAPI IMPa4-A546_w_TileScan_001 (Stage 23 of 49)	00-zPztwTPjAudhLH2KQR5ouj
28.6301		Cell	1	0.000	1.000	620	22	siRNA-IMPa4-25 PSF-A488 IMPa4-A546 DAPI 8C1-siRNA-IMP-a2-a4 V2.00	0	29. siRNA-IMPa4-25 PSF-A488 DAPI IMPa4-A546_w_TileScan_001 (Stage 23 of 49)	00-zPztwTPjAudhLH2KQR5ouj
35.5278		Cell	1	0.000	1.000	621	23	siRNA-IMPa4-25 PSF-A488 IMPa4-A546 DAPI 8C1-siRNA-IMP-a2-a4 V2.00	0	29. siRNA-IMPa4-25 PSF-A488 DAPI IMPa4-A546_w_TileScan_001 (Stage 23 of 49)	00-zPztwTPjAudhLH2KQR5ouj
30.3539		Cell	1	0.000	1.000	622	0	siRNA-IMPa4-25 PSF-A488 IMPa4-A546 DAPI 8C1-siRNA-IMP-a2-a4 V2.00	0	29. siRNA-IMPa4-25 PSF-A488 DAPI IMPa4-A546_x_TileScan_001 (Stage 24 of 49)	00-AXRoD89cRX7qVPQHe5XpYY
28.7965		Cell	1	0.000	1.000	623	1	siRNA-IMPa4-25 PSF-A488 IMPa4-A546 DAPI 8C1-siRNA-IMP-a2-a4 V2.00	0	29. siRNA-IMPa4-25 PSF-A488 DAPI IMPa4-A546_x_TileScan_001 (Stage 24 of 49)	00-AXRoD89cRX7qVPQHe5XpYY
24.4899		Cell	1	0.000	1.000	624	2	siRNA-IMPa4-25 PSF-A488 IMPa4-A546 DAPI 8C1-siRNA-IMP-a2-a4 V2.00	0	29. siRNA-IMPa4-25 PSF-A488 DAPI IMPa4-A546_x_TileScan_001 (Stage 24 of 49)	00-AXRoD89cRX7qVPQHe5XpYY
26.1		Cell	1	0.000	1.000	625	3	siRNA-IMPa4-25 PSF-A488 IMPa4-A546 DAPI 8C1-siRNA-IMP-a2-a4 V2.00	0	29. siRNA-IMPa4-25 PSF-A488 DAPI IMPa4-A546_x_TileScan_001 (Stage 24 of 49)	00-AXRoD89cRX7qVPQHe5XpYY
34.513		Cell	1	0.000	1.000	626	4	siRNA-IMPa4-25 PSF-A488 IMPa4-A546 DAPI 8C1-siRNA-IMP-a2-a4 V2.00	0	29. siRNA-IMPa4-25 PSF-A488 DAPI IMPa4-A546_x_TileScan_001 (Stage 24 of 49)	00-AXRoD89cRX7qVPQHe5XpYY
5.07934		Cell	1	0.000	1.000	627	5	siRNA-IMPa4-25 PSF-A488 IMPa4-A546 DAPI 8C1-siRNA-IMP-a2-a4 V2.00	0	29. siRNA-IMPa4-25 PSF-A488 DAPI IMPa4-A546_x_TileScan_001 (Stage 24 of 49)	00-AXRoD89cRX7qVPQHe5XpYY
27.4478		Cell	1	0.000	1.000	628	6	siRNA-IMPa4-25 PSF-A488 IMPa4-A546 DAPI 8C1-siRNA-IMP-a2-a4 V2.00	0	29. siRNA-IMPa4-25 PSF-A488 DAPI IMPa4-A546_x_TileScan_001 (Stage 24 of 49)	00-AXRoD89cRX7qVPQHe5XpYY
35.0661		Cell	1	0.000	1.000	629	7	siRNA-IMPa4-25 PSF-A488 IMPa4-A546 DAPI 8C1-siRNA-IMP-a2-a4 V2.00	0	29. siRNA-IMPa4-25 PSF-A488 DAPI IMPa4-A546_x_TileScan_001 (Stage 24 of 49)	00-AXRoD89cRX7qVPQHe5XpYY
19.9036		Cell	1	0.000	1.000	630	8	siRNA-IMPa4-25 PSF-A488 IMPa4-A546 DAPI 8C1-siRNA-IMP-a2-a4 V2.00	0	29. siRNA-IMPa4-25 PSF-A488 DAPI IMPa4-A546_x_TileScan_001 (Stage 24 of 49)	00-AXRoD89cRX7qVPQHe5XpYY
36.5518		Cell	1	0.000	1.000	631	9	siRNA-IMPa4-25 PSF-A488 IMPa4-A546 DAPI 8C1-siRNA-IMP-a2-a4 V2.00	0	29. siRNA-IMPa4-25 PSF-A488 DAPI IMPa4-A546_x_TileScan_001 (Stage 24 of 49)	00-AXRoD89cRX7qVPQHe5XpYY
35.2528		Cell	1	0.000	1.000	632	10	siRNA-IMPa4-25 PSF-A488 IMPa4-A546 DAPI 8C1-siRNA-IMP-a2-a4 V2.00	0	29. siRNA-IMPa4-25 PSF-A488 DAPI IMPa4-A546_x_TileScan_001 (Stage 24 of 49)	00-AXRoD89cRX7qVPQHe5XpYY
10.3321		Cell	1	0.000	1.000	633	11	siRNA-IMPa4-25 PSF-A488 IMPa4-A546 DAPI 8C1-siRNA-IMP-a2-a4 V2.00	0	29. siRNA-IMPa4-25 PSF-A488 DAPI IMPa4-A546_x_TileScan_001 (Stage 24 of 49)	00-AXRoD89cRX7qVPQHe5XpYY
1.48344		Cell	1	0.000	1.000	634	0	siRNA-IMPa4-25 PSF-A488 IMPa4-A546 DAPI 8C1-siRNA-IMP-a2-a4 V2.00	0	29. siRNA-IMPa4-25 PSF-A488 DAPI IMPa4-A546_y_TileScan_001 (Stage 25 of 49)	00-BGohkmhQLKkP6fZgzdJjUE
1.55975		Cell	1	0.000	1.000	635	1	siRNA-IMPa4-25 PSF-A488 IMPa4-A546 DAPI 8C1-siRNA-IMP-a2-a4 V2.00	0	29. siRNA-IMPa4-25 PSF-A488 DAPI IMPa4-A546_y_TileScan_001 (Stage 25 of 49)	00-BGohkmhQLKkP6fZgzdJjUE
16.9305		Cell	1	0.000	1.000	636	2	siRNA-IMPa4-25 PSF-A488 IMPa4-A546 DAPI 8C1-siRNA-IMP-a2-a4 V2.00	0	29. siRNA-IMPa4-25 PSF-A488 DAPI IMPa4-A546_y_TileScan_001 (Stage 25 of 49)	00-BGohkmhQLKkP6fZgzdJjUE
23.1286		Cell	1	0.000	1.000	637	3	siRNA-IMPa4-25 PSF-A488 IMPa4-A546 DAPI 8C1-siRNA-IMP-a2-a4 V2.00	0	29. siRNA-IMPa4-25 PSF-A488 DAPI IMPa4-A546_y_TileScan_001 (Stage 25 of 49)	00-BGohkmhQLKkP6fZgzdJjUE
23.7759		Cell	1	0.000	1.000	638	4	siRNA-IMPa4-25 PSF-A488 IMPa4-A546 DAPI 8C1-siRNA-IMP-a2-a4 V2.00	0	29. siRNA-IMPa4-25 PSF-A488 DAPI IMPa4-A546_y_TileScan_001 (Stage 25 of 49)	00-BGohkmhQLKkP6fZgzdJjUE
17.9532		Cell	1	0.000	1.000	639	5	siRNA-IMPa4-25 PSF-A488 IMPa4-A546 DAPI 8C1-siRNA-IMP-a2-a4 V2.00	0	29. siRNA-IMPa4-25 PSF-A488 DAPI IMPa4-A546_y_TileScan_001 (Stage 25 of 49)	00-BGohkmhQLKkP6fZgzdJjUE
26.744		Cell	1	0.000	1.000	640	6	siRNA-IMPa4-25 PSF-A488 IMPa4-A546 DAPI 8C1-siRNA-IMP-a2-a4 V2.00	0	29. siRNA-IMPa4-25 PSF-A488 DAPI IMPa4-A546_y_TileScan_001 (Stage 25 of 49)	00-BGohkmhQLKkP6fZgzdJjUE
22.8354		Cell	1	0.000	1.000	641	7	siRNA-IMPa4-25 PSF-A488 IMPa4-A546 DAPI 8C1-siRNA-IMP-a2-a4 V2.00	0	29. siRNA-IMPa4-25 PSF-A488 DAPI IMPa4-A546_y_TileScan_001 (Stage 25 of 49)	00-BGohkmhQLKkP6fZgzdJjUE
24.1905		Cell	1	0.000	1.000	642	8	siRNA-IMPa4-25 PSF-A488 IMPa4-A546 DAPI 8C1-siRNA-IMP-a2-a4 V2.00	0	29. siRNA-IMPa4-25 PSF-A488 DAPI IMPa4-A546_y_TileScan_001 (Stage 25 of 49)	00-BGohkmhQLKkP6fZgzdJjUE
31.7606		Cell	1	0.000	1.000	643	9	siRNA-IMPa4-25 PSF-A488 IMPa4-A546 DAPI 8C1-siRNA-IMP-a2-a4 V2.00	0	29. siRNA-IMPa4-25 PSF-A488 DAPI IMPa4-A546_y_TileScan_001 (Stage 25 of 49)	00-BGohkmhQLKkP6fZgzdJjUE
25.7177		Cell	1	0.000	1.000	644	10	siRNA-IMPa4-25 PSF-A488 IMPa4-A546 DAPI 8C1-siRNA-IMP-a2-a4 V2.00	0	29. siRNA-IMPa4-25 PSF-A488 DAPI IMPa4-A546_y_TileScan_001 (Stage 25 of 49)	00-BGohkmhQLKkP6fZgzdJjUE
17.4102		Cell	1	0.000	1.000	645	11	siRNA-IMPa4-25 PSF-A488 IMPa4-A546 DAPI 8C1-siRNA-IMP-a2-a4 V2.00	0	29. siRNA-IMPa4-25 PSF-A488 DAPI IMPa4-A546_y_TileScan_001 (Stage 25 of 49)	00-BGohkmhQLKkP6fZgzdJjUE
30.2345		Cell	1	0.000	1.000	646	12	siRNA-IMPa4-25 PSF-A488 IMPa4-A546 DAPI 8C1-siRNA-IMP-a2-a4 V2.00	0	29. siRNA-IMPa4-25 PSF-A488 DAPI IMPa4-A546_y_TileScan_001 (Stage 25 of 49)	00-BGohkmhQLKkP6fZgzdJjUE
35.373		Cell	1	0.000	1.000	647	13	siRNA-IMPa4-25 PSF-A488 IMPa4-A546 DAPI 8C1-siRNA-IMP-a2-a4 V2.00	0	29. siRNA-IMPa4-25 PSF-A488 DAPI IMPa4-A546_y_TileScan_001 (Stage 25 of 49)	00-BGohkmhQLKkP6fZgzdJjUE
39.2222		Cell	1	0.000	1.000	648	14	siRNA-IMPa4-25 PSF-A488 IMPa4-A546 DAPI 8C1-siRNA-IMP-a2-a4 V2.00	0	29. siRNA-IMPa4-25 PSF-A488 DAPI IMPa4-A546_y_TileScan_001 (Stage 25 of 49)	00-BGohkmhQLKkP6fZgzdJjUE
20.486		Cell	1	0.000	1.000	649	0	siRNA-IMPa4-25 PSF-A488 IMPa4-A546 DAPI 8C1-siRNA-IMP-a2-a4 V2.00	0	29. siRNA-IMPa4-25 PSF-A488 DAPI IMPa4-A546_z_TileScan_001 (Stage 26 of 49)	00-tRDt6SCSpPjQKQcovia3xa
21.8416		Cell	1	0.000	1.000	650	1	siRNA-IMPa4-25 PSF-A488 IMPa4-A546 DAPI 8C1-siRNA-IMP-a2-a4 V2.00	0	29. siRNA-IMPa4-25 PSF-A488 DAPI IMPa4-A546_z_TileScan_001 (Stage 26 of 49)	00-tRDt6SCSpPjQKQcovia3xa
30.8026		Cell	1	0.000	1.000	651	2	siRNA-IMPa4-25 PSF-A488 IMPa4-A546 DAPI 8C1-siRNA-IMP-a2-a4 V2.00	0	29. siRNA-IMPa4-25 PSF-A488 DAPI IMPa4-A546_z_TileScan_001 (Stage 26 of 49)	00-tRDt6SCSpPjQKQcovia3xa
40.5709		Cell	1	0.000	1.000	652	3	siRNA-IMPa4-25 PSF-A488 IMPa4-A546 DAPI 8C1-siRNA-IMP-a2-a4 V2.00	0	29. siRNA-IMPa4-25 PSF-A488 DAPI IMPa4-A546_z_TileScan_001 (Stage 26 of 49)	00-tRDt6SCSpPjQKQcovia3xa
29.797		Cell	1	0.000	1.000	653	4	siRNA-IMPa4-25 PSF-A488 IMPa4-A546 DAPI 8C1-siRNA-IMP-a2-a4 V2.00	0	29. siRNA-IMPa4-25 PSF-A488 DAPI IMPa4-A546_z_TileScan_001 (Stage 26 of 49)	00-tRDt6SCSpPjQKQcovia3xa
23.4535		Cell	1	0.000	1.000	654	5	siRNA-IMPa4-25 PSF-A488 IMPa4-A546 DAPI 8C1-siRNA-IMP-a2-a4 V2.00	0	29. siRNA-IMPa4-25 PSF-A488 DAPI IMPa4-A546_z_TileScan_001 (Stage 26 of 49)	00-tRDt6SCSpPjQKQcovia3xa
29.216		Cell	1	0.000	1.000	655	6	siRNA-IMPa4-25 PSF-A488 IMPa4-A546 DAPI 8C1-siRNA-IMP-a2-a4 V2.00	0	29. siRNA-IMPa4-25 PSF-A488 DAPI IMPa4-A546_z_TileScan_001 (Stage 26 of 49)	00-tRDt6SCSpPjQKQcovia3xa
10.8834		Cell	1	0.000	1.000	656	7	siRNA-IMPa4-25 PSF-A488 IMPa4-A546 DAPI 8C1-siRNA-IMP-a2-a4 V2.00	0	29. siRNA-IMPa4-25 PSF-A488 DAPI IMPa4-A546_z_TileScan_001 (Stage 26 of 49)	00-tRDt6SCSpPjQKQcovia3xa
31.1893		Cell	1	0.000	1.000	657	8	siRNA-IMPa4-25 PSF-A488 IMPa4-A546 DAPI 8C1-siRNA-IMP-a2-a4 V2.00	0	29. siRNA-IMPa4-25 PSF-A488 DAPI IMPa4-A546_z_TileScan_001 (Stage 26 of 49)	00-tRDt6SCSpPjQKQcovia3xa
23.3789		Cell	1	0.000	1.000	658	9	siRNA-IMPa4-25 PSF-A488 IMPa4-A546 DAPI 8C1-siRNA-IMP-a2-a4 V2.00	0	29. siRNA-IMPa4-25 PSF-A488 DAPI IMPa4-A546_z_TileScan_001 (Stage 26 of 49)	00-tRDt6SCSpPjQKQcovia3xa
36.7029		Cell	1	0.000	1.000	659	10	siRNA-IMPa4-25 PSF-A488 IMPa4-A546 DAPI 8C1-siRNA-IMP-a2-a4 V2.00	0	29. siRNA-IMPa4-25 PSF-A488 DAPI IMPa4-A546_z_TileScan_001 (Stage 26 of 49)	00-tRDt6SCSpPjQKQcovia3xa
29.0749		Cell	1	0.000	1.000	660	11	siRNA-IMPa4-25 PSF-A488 IMPa4-A546 DAPI 8C1-siRNA-IMP-a2-a4 V2.00	0	29. siRNA-IMPa4-25 PSF-A488 DAPI IMPa4-A546_z_TileScan_001 (Stage 26 of 49)	00-tRDt6SCSpPjQKQcovia3xa
