# Supplementary material for: Development of a pipeline for automated, high-throughput analysis of paraspeckle proteins reveals specific roles for importin α proteins
Source: Sci Rep. 2017 Feb 27;7:43323. doi: 10.1038/srep43323 (PMC5379994; doi:10.1038/srep43323)
Supplement: Supplementary Dataset SD1-G [file srep43323-s9.zip › I8P/8C1-siRNA-IMPa4-PSF/_/siRNA-IMPa4-25 PSF-A488 IMPa4-A546 DAPI 8C1-siRNA-IMP-a2-a4 V2.00_Statistics/siRNA-IMPa4-25 PSF-A488 IMPa4-A546 DAPI 8C1-siRNA-IMP-a2-a4 V2.00_Cell_Time.csv]

Cell Time
====================
Value	Unit	Category	Birth [s]	Death [s]	ID	OriginalID	Original Component Name	Original Component ID	Original Image Name	Original Image ID
0	s	Cell	0.000	1.000	0	0	siRNA-IMPa4-25 PSF-A488 IMPa4-A546 DAPI 8C1-siRNA-IMP-a2-a4 V2.00	0	29. siRNA-IMPa4-25 PSF-A488 DAPI IMPa4-A546_a_TileScan_001 (Stage 1 of 49)	00-p3zi3fnxas8iLLhvr963w
0	s	Cell	0.000	1.000	1	1	siRNA-IMPa4-25 PSF-A488 IMPa4-A546 DAPI 8C1-siRNA-IMP-a2-a4 V2.00	0	29. siRNA-IMPa4-25 PSF-A488 DAPI IMPa4-A546_a_TileScan_001 (Stage 1 of 49)	00-p3zi3fnxas8iLLhvr963w
0	s	Cell	0.000	1.000	2	2	siRNA-IMPa4-25 PSF-A488 IMPa4-A546 DAPI 8C1-siRNA-IMP-a2-a4 V2.00	0	29. siRNA-IMPa4-25 PSF-A488 DAPI IMPa4-A546_a_TileScan_001 (Stage 1 of 49)	00-p3zi3fnxas8iLLhvr963w
0	s	Cell	0.000	1.000	3	3	siRNA-IMPa4-25 PSF-A488 IMPa4-A546 DAPI 8C1-siRNA-IMP-a2-a4 V2.00	0	29. siRNA-IMPa4-25 PSF-A488 DAPI IMPa4-A546_a_TileScan_001 (Stage 1 of 49)	00-p3zi3fnxas8iLLhvr963w
0	s	Cell	0.000	1.000	4	4	siRNA-IMPa4-25 PSF-A488 IMPa4-A546 DAPI 8C1-siRNA-IMP-a2-a4 V2.00	0	29. siRNA-IMPa4-25 PSF-A488 DAPI IMPa4-A546_a_TileScan_001 (Stage 1 of 49)	00-p3zi3fnxas8iLLhvr963w
0	s	Cell	0.000	1.000	5	5	siRNA-IMPa4-25 PSF-A488 IMPa4-A546 DAPI 8C1-siRNA-IMP-a2-a4 V2.00	0	29. siRNA-IMPa4-25 PSF-A488 DAPI IMPa4-A546_a_TileScan_001 (Stage 1 of 49)	00-p3zi3fnxas8iLLhvr963w
0	s	Cell	0.000	1.000	6	6	siRNA-IMPa4-25 PSF-A488 IMPa4-A546 DAPI 8C1-siRNA-IMP-a2-a4 V2.00	0	29. siRNA-IMPa4-25 PSF-A488 DAPI IMPa4-A546_a_TileScan_001 (Stage 1 of 49)	00-p3zi3fnxas8iLLhvr963w
0	s	Cell	0.000	1.000	7	7	siRNA-IMPa4-25 PSF-A488 IMPa4-A546 DAPI 8C1-siRNA-IMP-a2-a4 V2.00	0	29. siRNA-IMPa4-25 PSF-A488 DAPI IMPa4-A546_a_TileScan_001 (Stage 1 of 49)	00-p3zi3fnxas8iLLhvr963w
0	s	Cell	0.000	1.000	8	8	siRNA-IMPa4-25 PSF-A488 IMPa4-A546 DAPI 8C1-siRNA-IMP-a2-a4 V2.00	0	29. siRNA-IMPa4-25 PSF-A488 DAPI IMPa4-A546_a_TileScan_001 (Stage 1 of 49)	00-p3zi3fnxas8iLLhvr963w
0	s	Cell	0.000	1.000	9	9	siRNA-IMPa4-25 PSF-A488 IMPa4-A546 DAPI 8C1-siRNA-IMP-a2-a4 V2.00	0	29. siRNA-IMPa4-25 PSF-A488 DAPI IMPa4-A546_a_TileScan_001 (Stage 1 of 49)	00-p3zi3fnxas8iLLhvr963w
0	s	Cell	0.000	1.000	10	10	siRNA-IMPa4-25 PSF-A488 IMPa4-A546 DAPI 8C1-siRNA-IMP-a2-a4 V2.00	0	29. siRNA-IMPa4-25 PSF-A488 DAPI IMPa4-A546_a_TileScan_001 (Stage 1 of 49)	00-p3zi3fnxas8iLLhvr963w
0	s	Cell	0.000	1.000	11	11	siRNA-IMPa4-25 PSF-A488 IMPa4-A546 DAPI 8C1-siRNA-IMP-a2-a4 V2.00	0	29. siRNA-IMPa4-25 PSF-A488 DAPI IMPa4-A546_a_TileScan_001 (Stage 1 of 49)	00-p3zi3fnxas8iLLhvr963w
0	s	Cell	0.000	1.000	12	12	siRNA-IMPa4-25 PSF-A488 IMPa4-A546 DAPI 8C1-siRNA-IMP-a2-a4 V2.00	0	29. siRNA-IMPa4-25 PSF-A488 DAPI IMPa4-A546_a_TileScan_001 (Stage 1 of 49)	00-p3zi3fnxas8iLLhvr963w
0	s	Cell	0.000	1.000	13	13	siRNA-IMPa4-25 PSF-A488 IMPa4-A546 DAPI 8C1-siRNA-IMP-a2-a4 V2.00	0	29. siRNA-IMPa4-25 PSF-A488 DAPI IMPa4-A546_a_TileScan_001 (Stage 1 of 49)	00-p3zi3fnxas8iLLhvr963w
0	s	Cell	0.000	1.000	14	14	siRNA-IMPa4-25 PSF-A488 IMPa4-A546 DAPI 8C1-siRNA-IMP-a2-a4 V2.00	0	29. siRNA-IMPa4-25 PSF-A488 DAPI IMPa4-A546_a_TileScan_001 (Stage 1 of 49)	00-p3zi3fnxas8iLLhvr963w
0	s	Cell	0.000	1.000	15	15	siRNA-IMPa4-25 PSF-A488 IMPa4-A546 DAPI 8C1-siRNA-IMP-a2-a4 V2.00	0	29. siRNA-IMPa4-25 PSF-A488 DAPI IMPa4-A546_a_TileScan_001 (Stage 1 of 49)	00-p3zi3fnxas8iLLhvr963w
0	s	Cell	0.000	1.000	16	16	siRNA-IMPa4-25 PSF-A488 IMPa4-A546 DAPI 8C1-siRNA-IMP-a2-a4 V2.00	0	29. siRNA-IMPa4-25 PSF-A488 DAPI IMPa4-A546_a_TileScan_001 (Stage 1 of 49)	00-p3zi3fnxas8iLLhvr963w
0	s	Cell	0.000	1.000	17	17	siRNA-IMPa4-25 PSF-A488 IMPa4-A546 DAPI 8C1-siRNA-IMP-a2-a4 V2.00	0	29. siRNA-IMPa4-25 PSF-A488 DAPI IMPa4-A546_a_TileScan_001 (Stage 1 of 49)	00-p3zi3fnxas8iLLhvr963w
0	s	Cell	0.000	1.000	18	0	siRNA-IMPa4-25 PSF-A488 IMPa4-A546 DAPI 8C1-siRNA-IMP-a2-a4 V2.00	0	29. siRNA-IMPa4-25 PSF-A488 DAPI IMPa4-A546_aa_TileScan_001 (Stage 27 of 49)	00-hekutcgZxARErtgNJXeExc
0	s	Cell	0.000	1.000	19	1	siRNA-IMPa4-25 PSF-A488 IMPa4-A546 DAPI 8C1-siRNA-IMP-a2-a4 V2.00	0	29. siRNA-IMPa4-25 PSF-A488 DAPI IMPa4-A546_aa_TileScan_001 (Stage 27 of 49)	00-hekutcgZxARErtgNJXeExc
0	s	Cell	0.000	1.000	20	2	siRNA-IMPa4-25 PSF-A488 IMPa4-A546 DAPI 8C1-siRNA-IMP-a2-a4 V2.00	0	29. siRNA-IMPa4-25 PSF-A488 DAPI IMPa4-A546_aa_TileScan_001 (Stage 27 of 49)	00-hekutcgZxARErtgNJXeExc
0	s	Cell	0.000	1.000	21	3	siRNA-IMPa4-25 PSF-A488 IMPa4-A546 DAPI 8C1-siRNA-IMP-a2-a4 V2.00	0	29. siRNA-IMPa4-25 PSF-A488 DAPI IMPa4-A546_aa_TileScan_001 (Stage 27 of 49)	00-hekutcgZxARErtgNJXeExc
0	s	Cell	0.000	1.000	22	4	siRNA-IMPa4-25 PSF-A488 IMPa4-A546 DAPI 8C1-siRNA-IMP-a2-a4 V2.00	0	29. siRNA-IMPa4-25 PSF-A488 DAPI IMPa4-A546_aa_TileScan_001 (Stage 27 of 49)	00-hekutcgZxARErtgNJXeExc
0	s	Cell	0.000	1.000	23	0	siRNA-IMPa4-25 PSF-A488 IMPa4-A546 DAPI 8C1-siRNA-IMP-a2-a4 V2.00	0	29. siRNA-IMPa4-25 PSF-A488 DAPI IMPa4-A546_ab_TileScan_001 (Stage 28 of 49)	00-yGkDMtr4WTYPkfiFRj6piV
0	s	Cell	0.000	1.000	24	0	siRNA-IMPa4-25 PSF-A488 IMPa4-A546 DAPI 8C1-siRNA-IMP-a2-a4 V2.00	0	29. siRNA-IMPa4-25 PSF-A488 DAPI IMPa4-A546_ac_TileScan_001 (Stage 29 of 49)	00-8etGGJ7XZBASLmZXdRFFPS
0	s	Cell	0.000	1.000	25	1	siRNA-IMPa4-25 PSF-A488 IMPa4-A546 DAPI 8C1-siRNA-IMP-a2-a4 V2.00	0	29. siRNA-IMPa4-25 PSF-A488 DAPI IMPa4-A546_ac_TileScan_001 (Stage 29 of 49)	00-8etGGJ7XZBASLmZXdRFFPS
0	s	Cell	0.000	1.000	26	2	siRNA-IMPa4-25 PSF-A488 IMPa4-A546 DAPI 8C1-siRNA-IMP-a2-a4 V2.00	0	29. siRNA-IMPa4-25 PSF-A488 DAPI IMPa4-A546_ac_TileScan_001 (Stage 29 of 49)	00-8etGGJ7XZBASLmZXdRFFPS
0	s	Cell	0.000	1.000	27	3	siRNA-IMPa4-25 PSF-A488 IMPa4-A546 DAPI 8C1-siRNA-IMP-a2-a4 V2.00	0	29. siRNA-IMPa4-25 PSF-A488 DAPI IMPa4-A546_ac_TileScan_001 (Stage 29 of 49)	00-8etGGJ7XZBASLmZXdRFFPS
0	s	Cell	0.000	1.000	28	4	siRNA-IMPa4-25 PSF-A488 IMPa4-A546 DAPI 8C1-siRNA-IMP-a2-a4 V2.00	0	29. siRNA-IMPa4-25 PSF-A488 DAPI IMPa4-A546_ac_TileScan_001 (Stage 29 of 49)	00-8etGGJ7XZBASLmZXdRFFPS
0	s	Cell	0.000	1.000	29	5	siRNA-IMPa4-25 PSF-A488 IMPa4-A546 DAPI 8C1-siRNA-IMP-a2-a4 V2.00	0	29. siRNA-IMPa4-25 PSF-A488 DAPI IMPa4-A546_ac_TileScan_001 (Stage 29 of 49)	00-8etGGJ7XZBASLmZXdRFFPS
0	s	Cell	0.000	1.000	30	6	siRNA-IMPa4-25 PSF-A488 IMPa4-A546 DAPI 8C1-siRNA-IMP-a2-a4 V2.00	0	29. siRNA-IMPa4-25 PSF-A488 DAPI IMPa4-A546_ac_TileScan_001 (Stage 29 of 49)	00-8etGGJ7XZBASLmZXdRFFPS
0	s	Cell	0.000	1.000	31	7	siRNA-IMPa4-25 PSF-A488 IMPa4-A546 DAPI 8C1-siRNA-IMP-a2-a4 V2.00	0	29. siRNA-IMPa4-25 PSF-A488 DAPI IMPa4-A546_ac_TileScan_001 (Stage 29 of 49)	00-8etGGJ7XZBASLmZXdRFFPS
0	s	Cell	0.000	1.000	32	8	siRNA-IMPa4-25 PSF-A488 IMPa4-A546 DAPI 8C1-siRNA-IMP-a2-a4 V2.00	0	29. siRNA-IMPa4-25 PSF-A488 DAPI IMPa4-A546_ac_TileScan_001 (Stage 29 of 49)	00-8etGGJ7XZBASLmZXdRFFPS
0	s	Cell	0.000	1.000	33	9	siRNA-IMPa4-25 PSF-A488 IMPa4-A546 DAPI 8C1-siRNA-IMP-a2-a4 V2.00	0	29. siRNA-IMPa4-25 PSF-A488 DAPI IMPa4-A546_ac_TileScan_001 (Stage 29 of 49)	00-8etGGJ7XZBASLmZXdRFFPS
0	s	Cell	0.000	1.000	34	10	siRNA-IMPa4-25 PSF-A488 IMPa4-A546 DAPI 8C1-siRNA-IMP-a2-a4 V2.00	0	29. siRNA-IMPa4-25 PSF-A488 DAPI IMPa4-A546_ac_TileScan_001 (Stage 29 of 49)	00-8etGGJ7XZBASLmZXdRFFPS
0	s	Cell	0.000	1.000	35	11	siRNA-IMPa4-25 PSF-A488 IMPa4-A546 DAPI 8C1-siRNA-IMP-a2-a4 V2.00	0	29. siRNA-IMPa4-25 PSF-A488 DAPI IMPa4-A546_ac_TileScan_001 (Stage 29 of 49)	00-8etGGJ7XZBASLmZXdRFFPS
0	s	Cell	0.000	1.000	36	12	siRNA-IMPa4-25 PSF-A488 IMPa4-A546 DAPI 8C1-siRNA-IMP-a2-a4 V2.00	0	29. siRNA-IMPa4-25 PSF-A488 DAPI IMPa4-A546_ac_TileScan_001 (Stage 29 of 49)	00-8etGGJ7XZBASLmZXdRFFPS
0	s	Cell	0.000	1.000	37	13	siRNA-IMPa4-25 PSF-A488 IMPa4-A546 DAPI 8C1-siRNA-IMP-a2-a4 V2.00	0	29. siRNA-IMPa4-25 PSF-A488 DAPI IMPa4-A546_ac_TileScan_001 (Stage 29 of 49)	00-8etGGJ7XZBASLmZXdRFFPS
0	s	Cell	0.000	1.000	38	14	siRNA-IMPa4-25 PSF-A488 IMPa4-A546 DAPI 8C1-siRNA-IMP-a2-a4 V2.00	0	29. siRNA-IMPa4-25 PSF-A488 DAPI IMPa4-A546_ac_TileScan_001 (Stage 29 of 49)	00-8etGGJ7XZBASLmZXdRFFPS
0	s	Cell	0.000	1.000	39	15	siRNA-IMPa4-25 PSF-A488 IMPa4-A546 DAPI 8C1-siRNA-IMP-a2-a4 V2.00	0	29. siRNA-IMPa4-25 PSF-A488 DAPI IMPa4-A546_ac_TileScan_001 (Stage 29 of 49)	00-8etGGJ7XZBASLmZXdRFFPS
0	s	Cell	0.000	1.000	40	16	siRNA-IMPa4-25 PSF-A488 IMPa4-A546 DAPI 8C1-siRNA-IMP-a2-a4 V2.00	0	29. siRNA-IMPa4-25 PSF-A488 DAPI IMPa4-A546_ac_TileScan_001 (Stage 29 of 49)	00-8etGGJ7XZBASLmZXdRFFPS
0	s	Cell	0.000	1.000	41	17	siRNA-IMPa4-25 PSF-A488 IMPa4-A546 DAPI 8C1-siRNA-IMP-a2-a4 V2.00	0	29. siRNA-IMPa4-25 PSF-A488 DAPI IMPa4-A546_ac_TileScan_001 (Stage 29 of 49)	00-8etGGJ7XZBASLmZXdRFFPS
0	s	Cell	0.000	1.000	42	18	siRNA-IMPa4-25 PSF-A488 IMPa4-A546 DAPI 8C1-siRNA-IMP-a2-a4 V2.00	0	29. siRNA-IMPa4-25 PSF-A488 DAPI IMPa4-A546_ac_TileScan_001 (Stage 29 of 49)	00-8etGGJ7XZBASLmZXdRFFPS
0	s	Cell	0.000	1.000	43	0	siRNA-IMPa4-25 PSF-A488 IMPa4-A546 DAPI 8C1-siRNA-IMP-a2-a4 V2.00	0	29. siRNA-IMPa4-25 PSF-A488 DAPI IMPa4-A546_ad_TileScan_001 (Stage 30 of 49)	00-6hX8WVqhzAY8Vxi8ZJA9ph
0	s	Cell	0.000	1.000	44	1	siRNA-IMPa4-25 PSF-A488 IMPa4-A546 DAPI 8C1-siRNA-IMP-a2-a4 V2.00	0	29. siRNA-IMPa4-25 PSF-A488 DAPI IMPa4-A546_ad_TileScan_001 (Stage 30 of 49)	00-6hX8WVqhzAY8Vxi8ZJA9ph
0	s	Cell	0.000	1.000	45	2	siRNA-IMPa4-25 PSF-A488 IMPa4-A546 DAPI 8C1-siRNA-IMP-a2-a4 V2.00	0	29. siRNA-IMPa4-25 PSF-A488 DAPI IMPa4-A546_ad_TileScan_001 (Stage 30 of 49)	00-6hX8WVqhzAY8Vxi8ZJA9ph
0	s	Cell	0.000	1.000	46	3	siRNA-IMPa4-25 PSF-A488 IMPa4-A546 DAPI 8C1-siRNA-IMP-a2-a4 V2.00	0	29. siRNA-IMPa4-25 PSF-A488 DAPI IMPa4-A546_ad_TileScan_001 (Stage 30 of 49)	00-6hX8WVqhzAY8Vxi8ZJA9ph
0	s	Cell	0.000	1.000	47	4	siRNA-IMPa4-25 PSF-A488 IMPa4-A546 DAPI 8C1-siRNA-IMP-a2-a4 V2.00	0	29. siRNA-IMPa4-25 PSF-A488 DAPI IMPa4-A546_ad_TileScan_001 (Stage 30 of 49)	00-6hX8WVqhzAY8Vxi8ZJA9ph
0	s	Cell	0.000	1.000	48	5	siRNA-IMPa4-25 PSF-A488 IMPa4-A546 DAPI 8C1-siRNA-IMP-a2-a4 V2.00	0	29. siRNA-IMPa4-25 PSF-A488 DAPI IMPa4-A546_ad_TileScan_001 (Stage 30 of 49)	00-6hX8WVqhzAY8Vxi8ZJA9ph
0	s	Cell	0.000	1.000	49	6	siRNA-IMPa4-25 PSF-A488 IMPa4-A546 DAPI 8C1-siRNA-IMP-a2-a4 V2.00	0	29. siRNA-IMPa4-25 PSF-A488 DAPI IMPa4-A546_ad_TileScan_001 (Stage 30 of 49)	00-6hX8WVqhzAY8Vxi8ZJA9ph
0	s	Cell	0.000	1.000	50	7	siRNA-IMPa4-25 PSF-A488 IMPa4-A546 DAPI 8C1-siRNA-IMP-a2-a4 V2.00	0	29. siRNA-IMPa4-25 PSF-A488 DAPI IMPa4-A546_ad_TileScan_001 (Stage 30 of 49)	00-6hX8WVqhzAY8Vxi8ZJA9ph
0	s	Cell	0.000	1.000	51	8	siRNA-IMPa4-25 PSF-A488 IMPa4-A546 DAPI 8C1-siRNA-IMP-a2-a4 V2.00	0	29. siRNA-IMPa4-25 PSF-A488 DAPI IMPa4-A546_ad_TileScan_001 (Stage 30 of 49)	00-6hX8WVqhzAY8Vxi8ZJA9ph
0	s	Cell	0.000	1.000	52	9	siRNA-IMPa4-25 PSF-A488 IMPa4-A546 DAPI 8C1-siRNA-IMP-a2-a4 V2.00	0	29. siRNA-IMPa4-25 PSF-A488 DAPI IMPa4-A546_ad_TileScan_001 (Stage 30 of 49)	00-6hX8WVqhzAY8Vxi8ZJA9ph
0	s	Cell	0.000	1.000	53	10	siRNA-IMPa4-25 PSF-A488 IMPa4-A546 DAPI 8C1-siRNA-IMP-a2-a4 V2.00	0	29. siRNA-IMPa4-25 PSF-A488 DAPI IMPa4-A546_ad_TileScan_001 (Stage 30 of 49)	00-6hX8WVqhzAY8Vxi8ZJA9ph
0	s	Cell	0.000	1.000	54	11	siRNA-IMPa4-25 PSF-A488 IMPa4-A546 DAPI 8C1-siRNA-IMP-a2-a4 V2.00	0	29. siRNA-IMPa4-25 PSF-A488 DAPI IMPa4-A546_ad_TileScan_001 (Stage 30 of 49)	00-6hX8WVqhzAY8Vxi8ZJA9ph
0	s	Cell	0.000	1.000	55	12	siRNA-IMPa4-25 PSF-A488 IMPa4-A546 DAPI 8C1-siRNA-IMP-a2-a4 V2.00	0	29. siRNA-IMPa4-25 PSF-A488 DAPI IMPa4-A546_ad_TileScan_001 (Stage 30 of 49)	00-6hX8WVqhzAY8Vxi8ZJA9ph
0	s	Cell	0.000	1.000	56	13	siRNA-IMPa4-25 PSF-A488 IMPa4-A546 DAPI 8C1-siRNA-IMP-a2-a4 V2.00	0	29. siRNA-IMPa4-25 PSF-A488 DAPI IMPa4-A546_ad_TileScan_001 (Stage 30 of 49)	00-6hX8WVqhzAY8Vxi8ZJA9ph
0	s	Cell	0.000	1.000	57	14	siRNA-IMPa4-25 PSF-A488 IMPa4-A546 DAPI 8C1-siRNA-IMP-a2-a4 V2.00	0	29. siRNA-IMPa4-25 PSF-A488 DAPI IMPa4-A546_ad_TileScan_001 (Stage 30 of 49)	00-6hX8WVqhzAY8Vxi8ZJA9ph
0	s	Cell	0.000	1.000	58	15	siRNA-IMPa4-25 PSF-A488 IMPa4-A546 DAPI 8C1-siRNA-IMP-a2-a4 V2.00	0	29. siRNA-IMPa4-25 PSF-A488 DAPI IMPa4-A546_ad_TileScan_001 (Stage 30 of 49)	00-6hX8WVqhzAY8Vxi8ZJA9ph
0	s	Cell	0.000	1.000	59	16	siRNA-IMPa4-25 PSF-A488 IMPa4-A546 DAPI 8C1-siRNA-IMP-a2-a4 V2.00	0	29. siRNA-IMPa4-25 PSF-A488 DAPI IMPa4-A546_ad_TileScan_001 (Stage 30 of 49)	00-6hX8WVqhzAY8Vxi8ZJA9ph
0	s	Cell	0.000	1.000	60	17	siRNA-IMPa4-25 PSF-A488 IMPa4-A546 DAPI 8C1-siRNA-IMP-a2-a4 V2.00	0	29. siRNA-IMPa4-25 PSF-A488 DAPI IMPa4-A546_ad_TileScan_001 (Stage 30 of 49)	00-6hX8WVqhzAY8Vxi8ZJA9ph
0	s	Cell	0.000	1.000	61	18	siRNA-IMPa4-25 PSF-A488 IMPa4-A546 DAPI 8C1-siRNA-IMP-a2-a4 V2.00	0	29. siRNA-IMPa4-25 PSF-A488 DAPI IMPa4-A546_ad_TileScan_001 (Stage 30 of 49)	00-6hX8WVqhzAY8Vxi8ZJA9ph
0	s	Cell	0.000	1.000	62	0	siRNA-IMPa4-25 PSF-A488 IMPa4-A546 DAPI 8C1-siRNA-IMP-a2-a4 V2.00	0	29. siRNA-IMPa4-25 PSF-A488 DAPI IMPa4-A546_ae_TileScan_001 (Stage 31 of 49)	00-JmLUWy7MvHyCy6fjpiJXpm
0	s	Cell	0.000	1.000	63	1	siRNA-IMPa4-25 PSF-A488 IMPa4-A546 DAPI 8C1-siRNA-IMP-a2-a4 V2.00	0	29. siRNA-IMPa4-25 PSF-A488 DAPI IMPa4-A546_ae_TileScan_001 (Stage 31 of 49)	00-JmLUWy7MvHyCy6fjpiJXpm
0	s	Cell	0.000	1.000	64	2	siRNA-IMPa4-25 PSF-A488 IMPa4-A546 DAPI 8C1-siRNA-IMP-a2-a4 V2.00	0	29. siRNA-IMPa4-25 PSF-A488 DAPI IMPa4-A546_ae_TileScan_001 (Stage 31 of 49)	00-JmLUWy7MvHyCy6fjpiJXpm
0	s	Cell	0.000	1.000	65	3	siRNA-IMPa4-25 PSF-A488 IMPa4-A546 DAPI 8C1-siRNA-IMP-a2-a4 V2.00	0	29. siRNA-IMPa4-25 PSF-A488 DAPI IMPa4-A546_ae_TileScan_001 (Stage 31 of 49)	00-JmLUWy7MvHyCy6fjpiJXpm
0	s	Cell	0.000	1.000	66	4	siRNA-IMPa4-25 PSF-A488 IMPa4-A546 DAPI 8C1-siRNA-IMP-a2-a4 V2.00	0	29. siRNA-IMPa4-25 PSF-A488 DAPI IMPa4-A546_ae_TileScan_001 (Stage 31 of 49)	00-JmLUWy7MvHyCy6fjpiJXpm
0	s	Cell	0.000	1.000	67	5	siRNA-IMPa4-25 PSF-A488 IMPa4-A546 DAPI 8C1-siRNA-IMP-a2-a4 V2.00	0	29. siRNA-IMPa4-25 PSF-A488 DAPI IMPa4-A546_ae_TileScan_001 (Stage 31 of 49)	00-JmLUWy7MvHyCy6fjpiJXpm
0	s	Cell	0.000	1.000	68	6	siRNA-IMPa4-25 PSF-A488 IMPa4-A546 DAPI 8C1-siRNA-IMP-a2-a4 V2.00	0	29. siRNA-IMPa4-25 PSF-A488 DAPI IMPa4-A546_ae_TileScan_001 (Stage 31 of 49)	00-JmLUWy7MvHyCy6fjpiJXpm
0	s	Cell	0.000	1.000	69	7	siRNA-IMPa4-25 PSF-A488 IMPa4-A546 DAPI 8C1-siRNA-IMP-a2-a4 V2.00	0	29. siRNA-IMPa4-25 PSF-A488 DAPI IMPa4-A546_ae_TileScan_001 (Stage 31 of 49)	00-JmLUWy7MvHyCy6fjpiJXpm
0	s	Cell	0.000	1.000	70	0	siRNA-IMPa4-25 PSF-A488 IMPa4-A546 DAPI 8C1-siRNA-IMP-a2-a4 V2.00	0	29. siRNA-IMPa4-25 PSF-A488 DAPI IMPa4-A546_af_TileScan_001 (Stage 32 of 49)	00-JyPYwSRpKzs28iLe4f6oYS
0	s	Cell	0.000	1.000	71	1	siRNA-IMPa4-25 PSF-A488 IMPa4-A546 DAPI 8C1-siRNA-IMP-a2-a4 V2.00	0	29. siRNA-IMPa4-25 PSF-A488 DAPI IMPa4-A546_af_TileScan_001 (Stage 32 of 49)	00-JyPYwSRpKzs28iLe4f6oYS
0	s	Cell	0.000	1.000	72	2	siRNA-IMPa4-25 PSF-A488 IMPa4-A546 DAPI 8C1-siRNA-IMP-a2-a4 V2.00	0	29. siRNA-IMPa4-25 PSF-A488 DAPI IMPa4-A546_af_TileScan_001 (Stage 32 of 49)	00-JyPYwSRpKzs28iLe4f6oYS
0	s	Cell	0.000	1.000	73	3	siRNA-IMPa4-25 PSF-A488 IMPa4-A546 DAPI 8C1-siRNA-IMP-a2-a4 V2.00	0	29. siRNA-IMPa4-25 PSF-A488 DAPI IMPa4-A546_af_TileScan_001 (Stage 32 of 49)	00-JyPYwSRpKzs28iLe4f6oYS
0	s	Cell	0.000	1.000	74	4	siRNA-IMPa4-25 PSF-A488 IMPa4-A546 DAPI 8C1-siRNA-IMP-a2-a4 V2.00	0	29. siRNA-IMPa4-25 PSF-A488 DAPI IMPa4-A546_af_TileScan_001 (Stage 32 of 49)	00-JyPYwSRpKzs28iLe4f6oYS
0	s	Cell	0.000	1.000	75	5	siRNA-IMPa4-25 PSF-A488 IMPa4-A546 DAPI 8C1-siRNA-IMP-a2-a4 V2.00	0	29. siRNA-IMPa4-25 PSF-A488 DAPI IMPa4-A546_af_TileScan_001 (Stage 32 of 49)	00-JyPYwSRpKzs28iLe4f6oYS
0	s	Cell	0.000	1.000	76	6	siRNA-IMPa4-25 PSF-A488 IMPa4-A546 DAPI 8C1-siRNA-IMP-a2-a4 V2.00	0	29. siRNA-IMPa4-25 PSF-A488 DAPI IMPa4-A546_af_TileScan_001 (Stage 32 of 49)	00-JyPYwSRpKzs28iLe4f6oYS
0	s	Cell	0.000	1.000	77	7	siRNA-IMPa4-25 PSF-A488 IMPa4-A546 DAPI 8C1-siRNA-IMP-a2-a4 V2.00	0	29. siRNA-IMPa4-25 PSF-A488 DAPI IMPa4-A546_af_TileScan_001 (Stage 32 of 49)	00-JyPYwSRpKzs28iLe4f6oYS
0	s	Cell	0.000	1.000	78	0	siRNA-IMPa4-25 PSF-A488 IMPa4-A546 DAPI 8C1-siRNA-IMP-a2-a4 V2.00	0	29. siRNA-IMPa4-25 PSF-A488 DAPI IMPa4-A546_ag_TileScan_001 (Stage 33 of 49)	00-tSkHyk8JVmZju7pzJduWSm
0	s	Cell	0.000	1.000	79	1	siRNA-IMPa4-25 PSF-A488 IMPa4-A546 DAPI 8C1-siRNA-IMP-a2-a4 V2.00	0	29. siRNA-IMPa4-25 PSF-A488 DAPI IMPa4-A546_ag_TileScan_001 (Stage 33 of 49)	00-tSkHyk8JVmZju7pzJduWSm
0	s	Cell	0.000	1.000	80	2	siRNA-IMPa4-25 PSF-A488 IMPa4-A546 DAPI 8C1-siRNA-IMP-a2-a4 V2.00	0	29. siRNA-IMPa4-25 PSF-A488 DAPI IMPa4-A546_ag_TileScan_001 (Stage 33 of 49)	00-tSkHyk8JVmZju7pzJduWSm
0	s	Cell	0.000	1.000	81	3	siRNA-IMPa4-25 PSF-A488 IMPa4-A546 DAPI 8C1-siRNA-IMP-a2-a4 V2.00	0	29. siRNA-IMPa4-25 PSF-A488 DAPI IMPa4-A546_ag_TileScan_001 (Stage 33 of 49)	00-tSkHyk8JVmZju7pzJduWSm
0	s	Cell	0.000	1.000	82	4	siRNA-IMPa4-25 PSF-A488 IMPa4-A546 DAPI 8C1-siRNA-IMP-a2-a4 V2.00	0	29. siRNA-IMPa4-25 PSF-A488 DAPI IMPa4-A546_ag_TileScan_001 (Stage 33 of 49)	00-tSkHyk8JVmZju7pzJduWSm
0	s	Cell	0.000	1.000	83	5	siRNA-IMPa4-25 PSF-A488 IMPa4-A546 DAPI 8C1-siRNA-IMP-a2-a4 V2.00	0	29. siRNA-IMPa4-25 PSF-A488 DAPI IMPa4-A546_ag_TileScan_001 (Stage 33 of 49)	00-tSkHyk8JVmZju7pzJduWSm
0	s	Cell	0.000	1.000	84	6	siRNA-IMPa4-25 PSF-A488 IMPa4-A546 DAPI 8C1-siRNA-IMP-a2-a4 V2.00	0	29. siRNA-IMPa4-25 PSF-A488 DAPI IMPa4-A546_ag_TileScan_001 (Stage 33 of 49)	00-tSkHyk8JVmZju7pzJduWSm
0	s	Cell	0.000	1.000	85	7	siRNA-IMPa4-25 PSF-A488 IMPa4-A546 DAPI 8C1-siRNA-IMP-a2-a4 V2.00	0	29. siRNA-IMPa4-25 PSF-A488 DAPI IMPa4-A546_ag_TileScan_001 (Stage 33 of 49)	00-tSkHyk8JVmZju7pzJduWSm
0	s	Cell	0.000	1.000	86	8	siRNA-IMPa4-25 PSF-A488 IMPa4-A546 DAPI 8C1-siRNA-IMP-a2-a4 V2.00	0	29. siRNA-IMPa4-25 PSF-A488 DAPI IMPa4-A546_ag_TileScan_001 (Stage 33 of 49)	00-tSkHyk8JVmZju7pzJduWSm
0	s	Cell	0.000	1.000	87	9	siRNA-IMPa4-25 PSF-A488 IMPa4-A546 DAPI 8C1-siRNA-IMP-a2-a4 V2.00	0	29. siRNA-IMPa4-25 PSF-A488 DAPI IMPa4-A546_ag_TileScan_001 (Stage 33 of 49)	00-tSkHyk8JVmZju7pzJduWSm
0	s	Cell	0.000	1.000	88	10	siRNA-IMPa4-25 PSF-A488 IMPa4-A546 DAPI 8C1-siRNA-IMP-a2-a4 V2.00	0	29. siRNA-IMPa4-25 PSF-A488 DAPI IMPa4-A546_ag_TileScan_001 (Stage 33 of 49)	00-tSkHyk8JVmZju7pzJduWSm
0	s	Cell	0.000	1.000	89	11	siRNA-IMPa4-25 PSF-A488 IMPa4-A546 DAPI 8C1-siRNA-IMP-a2-a4 V2.00	0	29. siRNA-IMPa4-25 PSF-A488 DAPI IMPa4-A546_ag_TileScan_001 (Stage 33 of 49)	00-tSkHyk8JVmZju7pzJduWSm
0	s	Cell	0.000	1.000	90	12	siRNA-IMPa4-25 PSF-A488 IMPa4-A546 DAPI 8C1-siRNA-IMP-a2-a4 V2.00	0	29. siRNA-IMPa4-25 PSF-A488 DAPI IMPa4-A546_ag_TileScan_001 (Stage 33 of 49)	00-tSkHyk8JVmZju7pzJduWSm
0	s	Cell	0.000	1.000	91	13	siRNA-IMPa4-25 PSF-A488 IMPa4-A546 DAPI 8C1-siRNA-IMP-a2-a4 V2.00	0	29. siRNA-IMPa4-25 PSF-A488 DAPI IMPa4-A546_ag_TileScan_001 (Stage 33 of 49)	00-tSkHyk8JVmZju7pzJduWSm
0	s	Cell	0.000	1.000	92	14	siRNA-IMPa4-25 PSF-A488 IMPa4-A546 DAPI 8C1-siRNA-IMP-a2-a4 V2.00	0	29. siRNA-IMPa4-25 PSF-A488 DAPI IMPa4-A546_ag_TileScan_001 (Stage 33 of 49)	00-tSkHyk8JVmZju7pzJduWSm
0	s	Cell	0.000	1.000	93	15	siRNA-IMPa4-25 PSF-A488 IMPa4-A546 DAPI 8C1-siRNA-IMP-a2-a4 V2.00	0	29. siRNA-IMPa4-25 PSF-A488 DAPI IMPa4-A546_ag_TileScan_001 (Stage 33 of 49)	00-tSkHyk8JVmZju7pzJduWSm
0	s	Cell	0.000	1.000	94	16	siRNA-IMPa4-25 PSF-A488 IMPa4-A546 DAPI 8C1-siRNA-IMP-a2-a4 V2.00	0	29. siRNA-IMPa4-25 PSF-A488 DAPI IMPa4-A546_ag_TileScan_001 (Stage 33 of 49)	00-tSkHyk8JVmZju7pzJduWSm
0	s	Cell	0.000	1.000	95	17	siRNA-IMPa4-25 PSF-A488 IMPa4-A546 DAPI 8C1-siRNA-IMP-a2-a4 V2.00	0	29. siRNA-IMPa4-25 PSF-A488 DAPI IMPa4-A546_ag_TileScan_001 (Stage 33 of 49)	00-tSkHyk8JVmZju7pzJduWSm
0	s	Cell	0.000	1.000	96	0	siRNA-IMPa4-25 PSF-A488 IMPa4-A546 DAPI 8C1-siRNA-IMP-a2-a4 V2.00	0	29. siRNA-IMPa4-25 PSF-A488 DAPI IMPa4-A546_ah_TileScan_001 (Stage 34 of 49)	00-jr4dYCYPMXqjVHsLLk474L
0	s	Cell	0.000	1.000	97	1	siRNA-IMPa4-25 PSF-A488 IMPa4-A546 DAPI 8C1-siRNA-IMP-a2-a4 V2.00	0	29. siRNA-IMPa4-25 PSF-A488 DAPI IMPa4-A546_ah_TileScan_001 (Stage 34 of 49)	00-jr4dYCYPMXqjVHsLLk474L
0	s	Cell	0.000	1.000	98	0	siRNA-IMPa4-25 PSF-A488 IMPa4-A546 DAPI 8C1-siRNA-IMP-a2-a4 V2.00	0	29. siRNA-IMPa4-25 PSF-A488 DAPI IMPa4-A546_ai_TileScan_001 (Stage 35 of 49)	00-VxftgPfBXCDbo2xF2qvNyS
0	s	Cell	0.000	1.000	99	1	siRNA-IMPa4-25 PSF-A488 IMPa4-A546 DAPI 8C1-siRNA-IMP-a2-a4 V2.00	0	29. siRNA-IMPa4-25 PSF-A488 DAPI IMPa4-A546_ai_TileScan_001 (Stage 35 of 49)	00-VxftgPfBXCDbo2xF2qvNyS
0	s	Cell	0.000	1.000	100	2	siRNA-IMPa4-25 PSF-A488 IMPa4-A546 DAPI 8C1-siRNA-IMP-a2-a4 V2.00	0	29. siRNA-IMPa4-25 PSF-A488 DAPI IMPa4-A546_ai_TileScan_001 (Stage 35 of 49)	00-VxftgPfBXCDbo2xF2qvNyS
0	s	Cell	0.000	1.000	101	0	siRNA-IMPa4-25 PSF-A488 IMPa4-A546 DAPI 8C1-siRNA-IMP-a2-a4 V2.00	0	29. siRNA-IMPa4-25 PSF-A488 DAPI IMPa4-A546_aj_TileScan_001 (Stage 36 of 49)	00-fmqsEsure9BeBZkZXemfrM
0	s	Cell	0.000	1.000	102	1	siRNA-IMPa4-25 PSF-A488 IMPa4-A546 DAPI 8C1-siRNA-IMP-a2-a4 V2.00	0	29. siRNA-IMPa4-25 PSF-A488 DAPI IMPa4-A546_aj_TileScan_001 (Stage 36 of 49)	00-fmqsEsure9BeBZkZXemfrM
0	s	Cell	0.000	1.000	103	2	siRNA-IMPa4-25 PSF-A488 IMPa4-A546 DAPI 8C1-siRNA-IMP-a2-a4 V2.00	0	29. siRNA-IMPa4-25 PSF-A488 DAPI IMPa4-A546_aj_TileScan_001 (Stage 36 of 49)	00-fmqsEsure9BeBZkZXemfrM
0	s	Cell	0.000	1.000	104	3	siRNA-IMPa4-25 PSF-A488 IMPa4-A546 DAPI 8C1-siRNA-IMP-a2-a4 V2.00	0	29. siRNA-IMPa4-25 PSF-A488 DAPI IMPa4-A546_aj_TileScan_001 (Stage 36 of 49)	00-fmqsEsure9BeBZkZXemfrM
0	s	Cell	0.000	1.000	105	4	siRNA-IMPa4-25 PSF-A488 IMPa4-A546 DAPI 8C1-siRNA-IMP-a2-a4 V2.00	0	29. siRNA-IMPa4-25 PSF-A488 DAPI IMPa4-A546_aj_TileScan_001 (Stage 36 of 49)	00-fmqsEsure9BeBZkZXemfrM
0	s	Cell	0.000	1.000	106	5	siRNA-IMPa4-25 PSF-A488 IMPa4-A546 DAPI 8C1-siRNA-IMP-a2-a4 V2.00	0	29. siRNA-IMPa4-25 PSF-A488 DAPI IMPa4-A546_aj_TileScan_001 (Stage 36 of 49)	00-fmqsEsure9BeBZkZXemfrM
0	s	Cell	0.000	1.000	107	6	siRNA-IMPa4-25 PSF-A488 IMPa4-A546 DAPI 8C1-siRNA-IMP-a2-a4 V2.00	0	29. siRNA-IMPa4-25 PSF-A488 DAPI IMPa4-A546_aj_TileScan_001 (Stage 36 of 49)	00-fmqsEsure9BeBZkZXemfrM
0	s	Cell	0.000	1.000	108	7	siRNA-IMPa4-25 PSF-A488 IMPa4-A546 DAPI 8C1-siRNA-IMP-a2-a4 V2.00	0	29. siRNA-IMPa4-25 PSF-A488 DAPI IMPa4-A546_aj_TileScan_001 (Stage 36 of 49)	00-fmqsEsure9BeBZkZXemfrM
0	s	Cell	0.000	1.000	109	8	siRNA-IMPa4-25 PSF-A488 IMPa4-A546 DAPI 8C1-siRNA-IMP-a2-a4 V2.00	0	29. siRNA-IMPa4-25 PSF-A488 DAPI IMPa4-A546_aj_TileScan_001 (Stage 36 of 49)	00-fmqsEsure9BeBZkZXemfrM
0	s	Cell	0.000	1.000	110	9	siRNA-IMPa4-25 PSF-A488 IMPa4-A546 DAPI 8C1-siRNA-IMP-a2-a4 V2.00	0	29. siRNA-IMPa4-25 PSF-A488 DAPI IMPa4-A546_aj_TileScan_001 (Stage 36 of 49)	00-fmqsEsure9BeBZkZXemfrM
0	s	Cell	0.000	1.000	111	10	siRNA-IMPa4-25 PSF-A488 IMPa4-A546 DAPI 8C1-siRNA-IMP-a2-a4 V2.00	0	29. siRNA-IMPa4-25 PSF-A488 DAPI IMPa4-A546_aj_TileScan_001 (Stage 36 of 49)	00-fmqsEsure9BeBZkZXemfrM
0	s	Cell	0.000	1.000	112	11	siRNA-IMPa4-25 PSF-A488 IMPa4-A546 DAPI 8C1-siRNA-IMP-a2-a4 V2.00	0	29. siRNA-IMPa4-25 PSF-A488 DAPI IMPa4-A546_aj_TileScan_001 (Stage 36 of 49)	00-fmqsEsure9BeBZkZXemfrM
0	s	Cell	0.000	1.000	113	12	siRNA-IMPa4-25 PSF-A488 IMPa4-A546 DAPI 8C1-siRNA-IMP-a2-a4 V2.00	0	29. siRNA-IMPa4-25 PSF-A488 DAPI IMPa4-A546_aj_TileScan_001 (Stage 36 of 49)	00-fmqsEsure9BeBZkZXemfrM
0	s	Cell	0.000	1.000	114	13	siRNA-IMPa4-25 PSF-A488 IMPa4-A546 DAPI 8C1-siRNA-IMP-a2-a4 V2.00	0	29. siRNA-IMPa4-25 PSF-A488 DAPI IMPa4-A546_aj_TileScan_001 (Stage 36 of 49)	00-fmqsEsure9BeBZkZXemfrM
0	s	Cell	0.000	1.000	115	14	siRNA-IMPa4-25 PSF-A488 IMPa4-A546 DAPI 8C1-siRNA-IMP-a2-a4 V2.00	0	29. siRNA-IMPa4-25 PSF-A488 DAPI IMPa4-A546_aj_TileScan_001 (Stage 36 of 49)	00-fmqsEsure9BeBZkZXemfrM
0	s	Cell	0.000	1.000	116	15	siRNA-IMPa4-25 PSF-A488 IMPa4-A546 DAPI 8C1-siRNA-IMP-a2-a4 V2.00	0	29. siRNA-IMPa4-25 PSF-A488 DAPI IMPa4-A546_aj_TileScan_001 (Stage 36 of 49)	00-fmqsEsure9BeBZkZXemfrM
0	s	Cell	0.000	1.000	117	16	siRNA-IMPa4-25 PSF-A488 IMPa4-A546 DAPI 8C1-siRNA-IMP-a2-a4 V2.00	0	29. siRNA-IMPa4-25 PSF-A488 DAPI IMPa4-A546_aj_TileScan_001 (Stage 36 of 49)	00-fmqsEsure9BeBZkZXemfrM
0	s	Cell	0.000	1.000	118	17	siRNA-IMPa4-25 PSF-A488 IMPa4-A546 DAPI 8C1-siRNA-IMP-a2-a4 V2.00	0	29. siRNA-IMPa4-25 PSF-A488 DAPI IMPa4-A546_aj_TileScan_001 (Stage 36 of 49)	00-fmqsEsure9BeBZkZXemfrM
0	s	Cell	0.000	1.000	119	18	siRNA-IMPa4-25 PSF-A488 IMPa4-A546 DAPI 8C1-siRNA-IMP-a2-a4 V2.00	0	29. siRNA-IMPa4-25 PSF-A488 DAPI IMPa4-A546_aj_TileScan_001 (Stage 36 of 49)	00-fmqsEsure9BeBZkZXemfrM
0	s	Cell	0.000	1.000	120	19	siRNA-IMPa4-25 PSF-A488 IMPa4-A546 DAPI 8C1-siRNA-IMP-a2-a4 V2.00	0	29. siRNA-IMPa4-25 PSF-A488 DAPI IMPa4-A546_aj_TileScan_001 (Stage 36 of 49)	00-fmqsEsure9BeBZkZXemfrM
0	s	Cell	0.000	1.000	121	0	siRNA-IMPa4-25 PSF-A488 IMPa4-A546 DAPI 8C1-siRNA-IMP-a2-a4 V2.00	0	29. siRNA-IMPa4-25 PSF-A488 DAPI IMPa4-A546_ak_TileScan_001 (Stage 37 of 49)	00-K4WTLZXr3WfeKdKXyWTPTc
0	s	Cell	0.000	1.000	122	1	siRNA-IMPa4-25 PSF-A488 IMPa4-A546 DAPI 8C1-siRNA-IMP-a2-a4 V2.00	0	29. siRNA-IMPa4-25 PSF-A488 DAPI IMPa4-A546_ak_TileScan_001 (Stage 37 of 49)	00-K4WTLZXr3WfeKdKXyWTPTc
0	s	Cell	0.000	1.000	123	2	siRNA-IMPa4-25 PSF-A488 IMPa4-A546 DAPI 8C1-siRNA-IMP-a2-a4 V2.00	0	29. siRNA-IMPa4-25 PSF-A488 DAPI IMPa4-A546_ak_TileScan_001 (Stage 37 of 49)	00-K4WTLZXr3WfeKdKXyWTPTc
0	s	Cell	0.000	1.000	124	3	siRNA-IMPa4-25 PSF-A488 IMPa4-A546 DAPI 8C1-siRNA-IMP-a2-a4 V2.00	0	29. siRNA-IMPa4-25 PSF-A488 DAPI IMPa4-A546_ak_TileScan_001 (Stage 37 of 49)	00-K4WTLZXr3WfeKdKXyWTPTc
0	s	Cell	0.000	1.000	125	4	siRNA-IMPa4-25 PSF-A488 IMPa4-A546 DAPI 8C1-siRNA-IMP-a2-a4 V2.00	0	29. siRNA-IMPa4-25 PSF-A488 DAPI IMPa4-A546_ak_TileScan_001 (Stage 37 of 49)	00-K4WTLZXr3WfeKdKXyWTPTc
0	s	Cell	0.000	1.000	126	5	siRNA-IMPa4-25 PSF-A488 IMPa4-A546 DAPI 8C1-siRNA-IMP-a2-a4 V2.00	0	29. siRNA-IMPa4-25 PSF-A488 DAPI IMPa4-A546_ak_TileScan_001 (Stage 37 of 49)	00-K4WTLZXr3WfeKdKXyWTPTc
0	s	Cell	0.000	1.000	127	6	siRNA-IMPa4-25 PSF-A488 IMPa4-A546 DAPI 8C1-siRNA-IMP-a2-a4 V2.00	0	29. siRNA-IMPa4-25 PSF-A488 DAPI IMPa4-A546_ak_TileScan_001 (Stage 37 of 49)	00-K4WTLZXr3WfeKdKXyWTPTc
0	s	Cell	0.000	1.000	128	7	siRNA-IMPa4-25 PSF-A488 IMPa4-A546 DAPI 8C1-siRNA-IMP-a2-a4 V2.00	0	29. siRNA-IMPa4-25 PSF-A488 DAPI IMPa4-A546_ak_TileScan_001 (Stage 37 of 49)	00-K4WTLZXr3WfeKdKXyWTPTc
0	s	Cell	0.000	1.000	129	8	siRNA-IMPa4-25 PSF-A488 IMPa4-A546 DAPI 8C1-siRNA-IMP-a2-a4 V2.00	0	29. siRNA-IMPa4-25 PSF-A488 DAPI IMPa4-A546_ak_TileScan_001 (Stage 37 of 49)	00-K4WTLZXr3WfeKdKXyWTPTc
0	s	Cell	0.000	1.000	130	9	siRNA-IMPa4-25 PSF-A488 IMPa4-A546 DAPI 8C1-siRNA-IMP-a2-a4 V2.00	0	29. siRNA-IMPa4-25 PSF-A488 DAPI IMPa4-A546_ak_TileScan_001 (Stage 37 of 49)	00-K4WTLZXr3WfeKdKXyWTPTc
0	s	Cell	0.000	1.000	131	10	siRNA-IMPa4-25 PSF-A488 IMPa4-A546 DAPI 8C1-siRNA-IMP-a2-a4 V2.00	0	29. siRNA-IMPa4-25 PSF-A488 DAPI IMPa4-A546_ak_TileScan_001 (Stage 37 of 49)	00-K4WTLZXr3WfeKdKXyWTPTc
0	s	Cell	0.000	1.000	132	11	siRNA-IMPa4-25 PSF-A488 IMPa4-A546 DAPI 8C1-siRNA-IMP-a2-a4 V2.00	0	29. siRNA-IMPa4-25 PSF-A488 DAPI IMPa4-A546_ak_TileScan_001 (Stage 37 of 49)	00-K4WTLZXr3WfeKdKXyWTPTc
0	s	Cell	0.000	1.000	133	12	siRNA-IMPa4-25 PSF-A488 IMPa4-A546 DAPI 8C1-siRNA-IMP-a2-a4 V2.00	0	29. siRNA-IMPa4-25 PSF-A488 DAPI IMPa4-A546_ak_TileScan_001 (Stage 37 of 49)	00-K4WTLZXr3WfeKdKXyWTPTc
0	s	Cell	0.000	1.000	134	13	siRNA-IMPa4-25 PSF-A488 IMPa4-A546 DAPI 8C1-siRNA-IMP-a2-a4 V2.00	0	29. siRNA-IMPa4-25 PSF-A488 DAPI IMPa4-A546_ak_TileScan_001 (Stage 37 of 49)	00-K4WTLZXr3WfeKdKXyWTPTc
0	s	Cell	0.000	1.000	135	14	siRNA-IMPa4-25 PSF-A488 IMPa4-A546 DAPI 8C1-siRNA-IMP-a2-a4 V2.00	0	29. siRNA-IMPa4-25 PSF-A488 DAPI IMPa4-A546_ak_TileScan_001 (Stage 37 of 49)	00-K4WTLZXr3WfeKdKXyWTPTc
0	s	Cell	0.000	1.000	136	15	siRNA-IMPa4-25 PSF-A488 IMPa4-A546 DAPI 8C1-siRNA-IMP-a2-a4 V2.00	0	29. siRNA-IMPa4-25 PSF-A488 DAPI IMPa4-A546_ak_TileScan_001 (Stage 37 of 49)	00-K4WTLZXr3WfeKdKXyWTPTc
0	s	Cell	0.000	1.000	137	16	siRNA-IMPa4-25 PSF-A488 IMPa4-A546 DAPI 8C1-siRNA-IMP-a2-a4 V2.00	0	29. siRNA-IMPa4-25 PSF-A488 DAPI IMPa4-A546_ak_TileScan_001 (Stage 37 of 49)	00-K4WTLZXr3WfeKdKXyWTPTc
0	s	Cell	0.000	1.000	138	0	siRNA-IMPa4-25 PSF-A488 IMPa4-A546 DAPI 8C1-siRNA-IMP-a2-a4 V2.00	0	29. siRNA-IMPa4-25 PSF-A488 DAPI IMPa4-A546_al_TileScan_001 (Stage 38 of 49)	00-N3YVNjz8SADPkLL6DBF4G5
0	s	Cell	0.000	1.000	139	1	siRNA-IMPa4-25 PSF-A488 IMPa4-A546 DAPI 8C1-siRNA-IMP-a2-a4 V2.00	0	29. siRNA-IMPa4-25 PSF-A488 DAPI IMPa4-A546_al_TileScan_001 (Stage 38 of 49)	00-N3YVNjz8SADPkLL6DBF4G5
0	s	Cell	0.000	1.000	140	2	siRNA-IMPa4-25 PSF-A488 IMPa4-A546 DAPI 8C1-siRNA-IMP-a2-a4 V2.00	0	29. siRNA-IMPa4-25 PSF-A488 DAPI IMPa4-A546_al_TileScan_001 (Stage 38 of 49)	00-N3YVNjz8SADPkLL6DBF4G5
0	s	Cell	0.000	1.000	141	3	siRNA-IMPa4-25 PSF-A488 IMPa4-A546 DAPI 8C1-siRNA-IMP-a2-a4 V2.00	0	29. siRNA-IMPa4-25 PSF-A488 DAPI IMPa4-A546_al_TileScan_001 (Stage 38 of 49)	00-N3YVNjz8SADPkLL6DBF4G5
0	s	Cell	0.000	1.000	142	4	siRNA-IMPa4-25 PSF-A488 IMPa4-A546 DAPI 8C1-siRNA-IMP-a2-a4 V2.00	0	29. siRNA-IMPa4-25 PSF-A488 DAPI IMPa4-A546_al_TileScan_001 (Stage 38 of 49)	00-N3YVNjz8SADPkLL6DBF4G5
0	s	Cell	0.000	1.000	143	5	siRNA-IMPa4-25 PSF-A488 IMPa4-A546 DAPI 8C1-siRNA-IMP-a2-a4 V2.00	0	29. siRNA-IMPa4-25 PSF-A488 DAPI IMPa4-A546_al_TileScan_001 (Stage 38 of 49)	00-N3YVNjz8SADPkLL6DBF4G5
0	s	Cell	0.000	1.000	144	6	siRNA-IMPa4-25 PSF-A488 IMPa4-A546 DAPI 8C1-siRNA-IMP-a2-a4 V2.00	0	29. siRNA-IMPa4-25 PSF-A488 DAPI IMPa4-A546_al_TileScan_001 (Stage 38 of 49)	00-N3YVNjz8SADPkLL6DBF4G5
0	s	Cell	0.000	1.000	145	7	siRNA-IMPa4-25 PSF-A488 IMPa4-A546 DAPI 8C1-siRNA-IMP-a2-a4 V2.00	0	29. siRNA-IMPa4-25 PSF-A488 DAPI IMPa4-A546_al_TileScan_001 (Stage 38 of 49)	00-N3YVNjz8SADPkLL6DBF4G5
0	s	Cell	0.000	1.000	146	8	siRNA-IMPa4-25 PSF-A488 IMPa4-A546 DAPI 8C1-siRNA-IMP-a2-a4 V2.00	0	29. siRNA-IMPa4-25 PSF-A488 DAPI IMPa4-A546_al_TileScan_001 (Stage 38 of 49)	00-N3YVNjz8SADPkLL6DBF4G5
0	s	Cell	0.000	1.000	147	9	siRNA-IMPa4-25 PSF-A488 IMPa4-A546 DAPI 8C1-siRNA-IMP-a2-a4 V2.00	0	29. siRNA-IMPa4-25 PSF-A488 DAPI IMPa4-A546_al_TileScan_001 (Stage 38 of 49)	00-N3YVNjz8SADPkLL6DBF4G5
0	s	Cell	0.000	1.000	148	10	siRNA-IMPa4-25 PSF-A488 IMPa4-A546 DAPI 8C1-siRNA-IMP-a2-a4 V2.00	0	29. siRNA-IMPa4-25 PSF-A488 DAPI IMPa4-A546_al_TileScan_001 (Stage 38 of 49)	00-N3YVNjz8SADPkLL6DBF4G5
0	s	Cell	0.000	1.000	149	11	siRNA-IMPa4-25 PSF-A488 IMPa4-A546 DAPI 8C1-siRNA-IMP-a2-a4 V2.00	0	29. siRNA-IMPa4-25 PSF-A488 DAPI IMPa4-A546_al_TileScan_001 (Stage 38 of 49)	00-N3YVNjz8SADPkLL6DBF4G5
0	s	Cell	0.000	1.000	150	12	siRNA-IMPa4-25 PSF-A488 IMPa4-A546 DAPI 8C1-siRNA-IMP-a2-a4 V2.00	0	29. siRNA-IMPa4-25 PSF-A488 DAPI IMPa4-A546_al_TileScan_001 (Stage 38 of 49)	00-N3YVNjz8SADPkLL6DBF4G5
0	s	Cell	0.000	1.000	151	13	siRNA-IMPa4-25 PSF-A488 IMPa4-A546 DAPI 8C1-siRNA-IMP-a2-a4 V2.00	0	29. siRNA-IMPa4-25 PSF-A488 DAPI IMPa4-A546_al_TileScan_001 (Stage 38 of 49)	00-N3YVNjz8SADPkLL6DBF4G5
0	s	Cell	0.000	1.000	152	0	siRNA-IMPa4-25 PSF-A488 IMPa4-A546 DAPI 8C1-siRNA-IMP-a2-a4 V2.00	0	29. siRNA-IMPa4-25 PSF-A488 DAPI IMPa4-A546_am_TileScan_001 (Stage 39 of 49)	00-wnfxyznHXviQTDUB4J2X29
0	s	Cell	0.000	1.000	153	1	siRNA-IMPa4-25 PSF-A488 IMPa4-A546 DAPI 8C1-siRNA-IMP-a2-a4 V2.00	0	29. siRNA-IMPa4-25 PSF-A488 DAPI IMPa4-A546_am_TileScan_001 (Stage 39 of 49)	00-wnfxyznHXviQTDUB4J2X29
0	s	Cell	0.000	1.000	154	2	siRNA-IMPa4-25 PSF-A488 IMPa4-A546 DAPI 8C1-siRNA-IMP-a2-a4 V2.00	0	29. siRNA-IMPa4-25 PSF-A488 DAPI IMPa4-A546_am_TileScan_001 (Stage 39 of 49)	00-wnfxyznHXviQTDUB4J2X29
0	s	Cell	0.000	1.000	155	3	siRNA-IMPa4-25 PSF-A488 IMPa4-A546 DAPI 8C1-siRNA-IMP-a2-a4 V2.00	0	29. siRNA-IMPa4-25 PSF-A488 DAPI IMPa4-A546_am_TileScan_001 (Stage 39 of 49)	00-wnfxyznHXviQTDUB4J2X29
0	s	Cell	0.000	1.000	156	4	siRNA-IMPa4-25 PSF-A488 IMPa4-A546 DAPI 8C1-siRNA-IMP-a2-a4 V2.00	0	29. siRNA-IMPa4-25 PSF-A488 DAPI IMPa4-A546_am_TileScan_001 (Stage 39 of 49)	00-wnfxyznHXviQTDUB4J2X29
0	s	Cell	0.000	1.000	157	5	siRNA-IMPa4-25 PSF-A488 IMPa4-A546 DAPI 8C1-siRNA-IMP-a2-a4 V2.00	0	29. siRNA-IMPa4-25 PSF-A488 DAPI IMPa4-A546_am_TileScan_001 (Stage 39 of 49)	00-wnfxyznHXviQTDUB4J2X29
0	s	Cell	0.000	1.000	158	6	siRNA-IMPa4-25 PSF-A488 IMPa4-A546 DAPI 8C1-siRNA-IMP-a2-a4 V2.00	0	29. siRNA-IMPa4-25 PSF-A488 DAPI IMPa4-A546_am_TileScan_001 (Stage 39 of 49)	00-wnfxyznHXviQTDUB4J2X29
0	s	Cell	0.000	1.000	159	7	siRNA-IMPa4-25 PSF-A488 IMPa4-A546 DAPI 8C1-siRNA-IMP-a2-a4 V2.00	0	29. siRNA-IMPa4-25 PSF-A488 DAPI IMPa4-A546_am_TileScan_001 (Stage 39 of 49)	00-wnfxyznHXviQTDUB4J2X29
0	s	Cell	0.000	1.000	160	8	siRNA-IMPa4-25 PSF-A488 IMPa4-A546 DAPI 8C1-siRNA-IMP-a2-a4 V2.00	0	29. siRNA-IMPa4-25 PSF-A488 DAPI IMPa4-A546_am_TileScan_001 (Stage 39 of 49)	00-wnfxyznHXviQTDUB4J2X29
0	s	Cell	0.000	1.000	161	9	siRNA-IMPa4-25 PSF-A488 IMPa4-A546 DAPI 8C1-siRNA-IMP-a2-a4 V2.00	0	29. siRNA-IMPa4-25 PSF-A488 DAPI IMPa4-A546_am_TileScan_001 (Stage 39 of 49)	00-wnfxyznHXviQTDUB4J2X29
0	s	Cell	0.000	1.000	162	10	siRNA-IMPa4-25 PSF-A488 IMPa4-A546 DAPI 8C1-siRNA-IMP-a2-a4 V2.00	0	29. siRNA-IMPa4-25 PSF-A488 DAPI IMPa4-A546_am_TileScan_001 (Stage 39 of 49)	00-wnfxyznHXviQTDUB4J2X29
0	s	Cell	0.000	1.000	163	11	siRNA-IMPa4-25 PSF-A488 IMPa4-A546 DAPI 8C1-siRNA-IMP-a2-a4 V2.00	0	29. siRNA-IMPa4-25 PSF-A488 DAPI IMPa4-A546_am_TileScan_001 (Stage 39 of 49)	00-wnfxyznHXviQTDUB4J2X29
0	s	Cell	0.000	1.000	164	12	siRNA-IMPa4-25 PSF-A488 IMPa4-A546 DAPI 8C1-siRNA-IMP-a2-a4 V2.00	0	29. siRNA-IMPa4-25 PSF-A488 DAPI IMPa4-A546_am_TileScan_001 (Stage 39 of 49)	00-wnfxyznHXviQTDUB4J2X29
0	s	Cell	0.000	1.000	165	13	siRNA-IMPa4-25 PSF-A488 IMPa4-A546 DAPI 8C1-siRNA-IMP-a2-a4 V2.00	0	29. siRNA-IMPa4-25 PSF-A488 DAPI IMPa4-A546_am_TileScan_001 (Stage 39 of 49)	00-wnfxyznHXviQTDUB4J2X29
0	s	Cell	0.000	1.000	166	14	siRNA-IMPa4-25 PSF-A488 IMPa4-A546 DAPI 8C1-siRNA-IMP-a2-a4 V2.00	0	29. siRNA-IMPa4-25 PSF-A488 DAPI IMPa4-A546_am_TileScan_001 (Stage 39 of 49)	00-wnfxyznHXviQTDUB4J2X29
0	s	Cell	0.000	1.000	167	0	siRNA-IMPa4-25 PSF-A488 IMPa4-A546 DAPI 8C1-siRNA-IMP-a2-a4 V2.00	0	29. siRNA-IMPa4-25 PSF-A488 DAPI IMPa4-A546_an_TileScan_001 (Stage 40 of 49)	00-GuPETgM9QKiCJypKVuxVhk
0	s	Cell	0.000	1.000	168	1	siRNA-IMPa4-25 PSF-A488 IMPa4-A546 DAPI 8C1-siRNA-IMP-a2-a4 V2.00	0	29. siRNA-IMPa4-25 PSF-A488 DAPI IMPa4-A546_an_TileScan_001 (Stage 40 of 49)	00-GuPETgM9QKiCJypKVuxVhk
0	s	Cell	0.000	1.000	169	2	siRNA-IMPa4-25 PSF-A488 IMPa4-A546 DAPI 8C1-siRNA-IMP-a2-a4 V2.00	0	29. siRNA-IMPa4-25 PSF-A488 DAPI IMPa4-A546_an_TileScan_001 (Stage 40 of 49)	00-GuPETgM9QKiCJypKVuxVhk
0	s	Cell	0.000	1.000	170	3	siRNA-IMPa4-25 PSF-A488 IMPa4-A546 DAPI 8C1-siRNA-IMP-a2-a4 V2.00	0	29. siRNA-IMPa4-25 PSF-A488 DAPI IMPa4-A546_an_TileScan_001 (Stage 40 of 49)	00-GuPETgM9QKiCJypKVuxVhk
0	s	Cell	0.000	1.000	171	4	siRNA-IMPa4-25 PSF-A488 IMPa4-A546 DAPI 8C1-siRNA-IMP-a2-a4 V2.00	0	29. siRNA-IMPa4-25 PSF-A488 DAPI IMPa4-A546_an_TileScan_001 (Stage 40 of 49)	00-GuPETgM9QKiCJypKVuxVhk
0	s	Cell	0.000	1.000	172	5	siRNA-IMPa4-25 PSF-A488 IMPa4-A546 DAPI 8C1-siRNA-IMP-a2-a4 V2.00	0	29. siRNA-IMPa4-25 PSF-A488 DAPI IMPa4-A546_an_TileScan_001 (Stage 40 of 49)	00-GuPETgM9QKiCJypKVuxVhk
0	s	Cell	0.000	1.000	173	6	siRNA-IMPa4-25 PSF-A488 IMPa4-A546 DAPI 8C1-siRNA-IMP-a2-a4 V2.00	0	29. siRNA-IMPa4-25 PSF-A488 DAPI IMPa4-A546_an_TileScan_001 (Stage 40 of 49)	00-GuPETgM9QKiCJypKVuxVhk
0	s	Cell	0.000	1.000	174	7	siRNA-IMPa4-25 PSF-A488 IMPa4-A546 DAPI 8C1-siRNA-IMP-a2-a4 V2.00	0	29. siRNA-IMPa4-25 PSF-A488 DAPI IMPa4-A546_an_TileScan_001 (Stage 40 of 49)	00-GuPETgM9QKiCJypKVuxVhk
0	s	Cell	0.000	1.000	175	8	siRNA-IMPa4-25 PSF-A488 IMPa4-A546 DAPI 8C1-siRNA-IMP-a2-a4 V2.00	0	29. siRNA-IMPa4-25 PSF-A488 DAPI IMPa4-A546_an_TileScan_001 (Stage 40 of 49)	00-GuPETgM9QKiCJypKVuxVhk
0	s	Cell	0.000	1.000	176	9	siRNA-IMPa4-25 PSF-A488 IMPa4-A546 DAPI 8C1-siRNA-IMP-a2-a4 V2.00	0	29. siRNA-IMPa4-25 PSF-A488 DAPI IMPa4-A546_an_TileScan_001 (Stage 40 of 49)	00-GuPETgM9QKiCJypKVuxVhk
0	s	Cell	0.000	1.000	177	10	siRNA-IMPa4-25 PSF-A488 IMPa4-A546 DAPI 8C1-siRNA-IMP-a2-a4 V2.00	0	29. siRNA-IMPa4-25 PSF-A488 DAPI IMPa4-A546_an_TileScan_001 (Stage 40 of 49)	00-GuPETgM9QKiCJypKVuxVhk
0	s	Cell	0.000	1.000	178	11	siRNA-IMPa4-25 PSF-A488 IMPa4-A546 DAPI 8C1-siRNA-IMP-a2-a4 V2.00	0	29. siRNA-IMPa4-25 PSF-A488 DAPI IMPa4-A546_an_TileScan_001 (Stage 40 of 49)	00-GuPETgM9QKiCJypKVuxVhk
0	s	Cell	0.000	1.000	179	12	siRNA-IMPa4-25 PSF-A488 IMPa4-A546 DAPI 8C1-siRNA-IMP-a2-a4 V2.00	0	29. siRNA-IMPa4-25 PSF-A488 DAPI IMPa4-A546_an_TileScan_001 (Stage 40 of 49)	00-GuPETgM9QKiCJypKVuxVhk
0	s	Cell	0.000	1.000	180	13	siRNA-IMPa4-25 PSF-A488 IMPa4-A546 DAPI 8C1-siRNA-IMP-a2-a4 V2.00	0	29. siRNA-IMPa4-25 PSF-A488 DAPI IMPa4-A546_an_TileScan_001 (Stage 40 of 49)	00-GuPETgM9QKiCJypKVuxVhk
0	s	Cell	0.000	1.000	181	14	siRNA-IMPa4-25 PSF-A488 IMPa4-A546 DAPI 8C1-siRNA-IMP-a2-a4 V2.00	0	29. siRNA-IMPa4-25 PSF-A488 DAPI IMPa4-A546_an_TileScan_001 (Stage 40 of 49)	00-GuPETgM9QKiCJypKVuxVhk
0	s	Cell	0.000	1.000	182	15	siRNA-IMPa4-25 PSF-A488 IMPa4-A546 DAPI 8C1-siRNA-IMP-a2-a4 V2.00	0	29. siRNA-IMPa4-25 PSF-A488 DAPI IMPa4-A546_an_TileScan_001 (Stage 40 of 49)	00-GuPETgM9QKiCJypKVuxVhk
0	s	Cell	0.000	1.000	183	16	siRNA-IMPa4-25 PSF-A488 IMPa4-A546 DAPI 8C1-siRNA-IMP-a2-a4 V2.00	0	29. siRNA-IMPa4-25 PSF-A488 DAPI IMPa4-A546_an_TileScan_001 (Stage 40 of 49)	00-GuPETgM9QKiCJypKVuxVhk
0	s	Cell	0.000	1.000	184	0	siRNA-IMPa4-25 PSF-A488 IMPa4-A546 DAPI 8C1-siRNA-IMP-a2-a4 V2.00	0	29. siRNA-IMPa4-25 PSF-A488 DAPI IMPa4-A546_ao_TileScan_001 (Stage 41 of 49)	00-3usNxDvypdD3NLwDMfxSdi
0	s	Cell	0.000	1.000	185	1	siRNA-IMPa4-25 PSF-A488 IMPa4-A546 DAPI 8C1-siRNA-IMP-a2-a4 V2.00	0	29. siRNA-IMPa4-25 PSF-A488 DAPI IMPa4-A546_ao_TileScan_001 (Stage 41 of 49)	00-3usNxDvypdD3NLwDMfxSdi
0	s	Cell	0.000	1.000	186	2	siRNA-IMPa4-25 PSF-A488 IMPa4-A546 DAPI 8C1-siRNA-IMP-a2-a4 V2.00	0	29. siRNA-IMPa4-25 PSF-A488 DAPI IMPa4-A546_ao_TileScan_001 (Stage 41 of 49)	00-3usNxDvypdD3NLwDMfxSdi
0	s	Cell	0.000	1.000	187	3	siRNA-IMPa4-25 PSF-A488 IMPa4-A546 DAPI 8C1-siRNA-IMP-a2-a4 V2.00	0	29. siRNA-IMPa4-25 PSF-A488 DAPI IMPa4-A546_ao_TileScan_001 (Stage 41 of 49)	00-3usNxDvypdD3NLwDMfxSdi
0	s	Cell	0.000	1.000	188	4	siRNA-IMPa4-25 PSF-A488 IMPa4-A546 DAPI 8C1-siRNA-IMP-a2-a4 V2.00	0	29. siRNA-IMPa4-25 PSF-A488 DAPI IMPa4-A546_ao_TileScan_001 (Stage 41 of 49)	00-3usNxDvypdD3NLwDMfxSdi
0	s	Cell	0.000	1.000	189	5	siRNA-IMPa4-25 PSF-A488 IMPa4-A546 DAPI 8C1-siRNA-IMP-a2-a4 V2.00	0	29. siRNA-IMPa4-25 PSF-A488 DAPI IMPa4-A546_ao_TileScan_001 (Stage 41 of 49)	00-3usNxDvypdD3NLwDMfxSdi
0	s	Cell	0.000	1.000	190	6	siRNA-IMPa4-25 PSF-A488 IMPa4-A546 DAPI 8C1-siRNA-IMP-a2-a4 V2.00	0	29. siRNA-IMPa4-25 PSF-A488 DAPI IMPa4-A546_ao_TileScan_001 (Stage 41 of 49)	00-3usNxDvypdD3NLwDMfxSdi
0	s	Cell	0.000	1.000	191	7	siRNA-IMPa4-25 PSF-A488 IMPa4-A546 DAPI 8C1-siRNA-IMP-a2-a4 V2.00	0	29. siRNA-IMPa4-25 PSF-A488 DAPI IMPa4-A546_ao_TileScan_001 (Stage 41 of 49)	00-3usNxDvypdD3NLwDMfxSdi
0	s	Cell	0.000	1.000	192	0	siRNA-IMPa4-25 PSF-A488 IMPa4-A546 DAPI 8C1-siRNA-IMP-a2-a4 V2.00	0	29. siRNA-IMPa4-25 PSF-A488 DAPI IMPa4-A546_ap_TileScan_001 (Stage 42 of 49)	00-53nBVfywSYYg7Fa2c3y65e
0	s	Cell	0.000	1.000	193	1	siRNA-IMPa4-25 PSF-A488 IMPa4-A546 DAPI 8C1-siRNA-IMP-a2-a4 V2.00	0	29. siRNA-IMPa4-25 PSF-A488 DAPI IMPa4-A546_ap_TileScan_001 (Stage 42 of 49)	00-53nBVfywSYYg7Fa2c3y65e
0	s	Cell	0.000	1.000	194	2	siRNA-IMPa4-25 PSF-A488 IMPa4-A546 DAPI 8C1-siRNA-IMP-a2-a4 V2.00	0	29. siRNA-IMPa4-25 PSF-A488 DAPI IMPa4-A546_ap_TileScan_001 (Stage 42 of 49)	00-53nBVfywSYYg7Fa2c3y65e
0	s	Cell	0.000	1.000	195	0	siRNA-IMPa4-25 PSF-A488 IMPa4-A546 DAPI 8C1-siRNA-IMP-a2-a4 V2.00	0	29. siRNA-IMPa4-25 PSF-A488 DAPI IMPa4-A546_aq_TileScan_001 (Stage 43 of 49)	00-9abCpZJN3qSib6g4mVpiSZ
0	s	Cell	0.000	1.000	196	1	siRNA-IMPa4-25 PSF-A488 IMPa4-A546 DAPI 8C1-siRNA-IMP-a2-a4 V2.00	0	29. siRNA-IMPa4-25 PSF-A488 DAPI IMPa4-A546_aq_TileScan_001 (Stage 43 of 49)	00-9abCpZJN3qSib6g4mVpiSZ
0	s	Cell	0.000	1.000	197	2	siRNA-IMPa4-25 PSF-A488 IMPa4-A546 DAPI 8C1-siRNA-IMP-a2-a4 V2.00	0	29. siRNA-IMPa4-25 PSF-A488 DAPI IMPa4-A546_aq_TileScan_001 (Stage 43 of 49)	00-9abCpZJN3qSib6g4mVpiSZ
0	s	Cell	0.000	1.000	198	3	siRNA-IMPa4-25 PSF-A488 IMPa4-A546 DAPI 8C1-siRNA-IMP-a2-a4 V2.00	0	29. siRNA-IMPa4-25 PSF-A488 DAPI IMPa4-A546_aq_TileScan_001 (Stage 43 of 49)	00-9abCpZJN3qSib6g4mVpiSZ
0	s	Cell	0.000	1.000	199	4	siRNA-IMPa4-25 PSF-A488 IMPa4-A546 DAPI 8C1-siRNA-IMP-a2-a4 V2.00	0	29. siRNA-IMPa4-25 PSF-A488 DAPI IMPa4-A546_aq_TileScan_001 (Stage 43 of 49)	00-9abCpZJN3qSib6g4mVpiSZ
0	s	Cell	0.000	1.000	200	5	siRNA-IMPa4-25 PSF-A488 IMPa4-A546 DAPI 8C1-siRNA-IMP-a2-a4 V2.00	0	29. siRNA-IMPa4-25 PSF-A488 DAPI IMPa4-A546_aq_TileScan_001 (Stage 43 of 49)	00-9abCpZJN3qSib6g4mVpiSZ
0	s	Cell	0.000	1.000	201	6	siRNA-IMPa4-25 PSF-A488 IMPa4-A546 DAPI 8C1-siRNA-IMP-a2-a4 V2.00	0	29. siRNA-IMPa4-25 PSF-A488 DAPI IMPa4-A546_aq_TileScan_001 (Stage 43 of 49)	00-9abCpZJN3qSib6g4mVpiSZ
0	s	Cell	0.000	1.000	202	7	siRNA-IMPa4-25 PSF-A488 IMPa4-A546 DAPI 8C1-siRNA-IMP-a2-a4 V2.00	0	29. siRNA-IMPa4-25 PSF-A488 DAPI IMPa4-A546_aq_TileScan_001 (Stage 43 of 49)	00-9abCpZJN3qSib6g4mVpiSZ
0	s	Cell	0.000	1.000	203	8	siRNA-IMPa4-25 PSF-A488 IMPa4-A546 DAPI 8C1-siRNA-IMP-a2-a4 V2.00	0	29. siRNA-IMPa4-25 PSF-A488 DAPI IMPa4-A546_aq_TileScan_001 (Stage 43 of 49)	00-9abCpZJN3qSib6g4mVpiSZ
0	s	Cell	0.000	1.000	204	9	siRNA-IMPa4-25 PSF-A488 IMPa4-A546 DAPI 8C1-siRNA-IMP-a2-a4 V2.00	0	29. siRNA-IMPa4-25 PSF-A488 DAPI IMPa4-A546_aq_TileScan_001 (Stage 43 of 49)	00-9abCpZJN3qSib6g4mVpiSZ
0	s	Cell	0.000	1.000	205	10	siRNA-IMPa4-25 PSF-A488 IMPa4-A546 DAPI 8C1-siRNA-IMP-a2-a4 V2.00	0	29. siRNA-IMPa4-25 PSF-A488 DAPI IMPa4-A546_aq_TileScan_001 (Stage 43 of 49)	00-9abCpZJN3qSib6g4mVpiSZ
0	s	Cell	0.000	1.000	206	11	siRNA-IMPa4-25 PSF-A488 IMPa4-A546 DAPI 8C1-siRNA-IMP-a2-a4 V2.00	0	29. siRNA-IMPa4-25 PSF-A488 DAPI IMPa4-A546_aq_TileScan_001 (Stage 43 of 49)	00-9abCpZJN3qSib6g4mVpiSZ
0	s	Cell	0.000	1.000	207	12	siRNA-IMPa4-25 PSF-A488 IMPa4-A546 DAPI 8C1-siRNA-IMP-a2-a4 V2.00	0	29. siRNA-IMPa4-25 PSF-A488 DAPI IMPa4-A546_aq_TileScan_001 (Stage 43 of 49)	00-9abCpZJN3qSib6g4mVpiSZ
0	s	Cell	0.000	1.000	208	0	siRNA-IMPa4-25 PSF-A488 IMPa4-A546 DAPI 8C1-siRNA-IMP-a2-a4 V2.00	0	29. siRNA-IMPa4-25 PSF-A488 DAPI IMPa4-A546_ar_TileScan_001 (Stage 44 of 49)	00-tUvZh3dCmiTGhtxxvBVZiJ
0	s	Cell	0.000	1.000	209	1	siRNA-IMPa4-25 PSF-A488 IMPa4-A546 DAPI 8C1-siRNA-IMP-a2-a4 V2.00	0	29. siRNA-IMPa4-25 PSF-A488 DAPI IMPa4-A546_ar_TileScan_001 (Stage 44 of 49)	00-tUvZh3dCmiTGhtxxvBVZiJ
0	s	Cell	0.000	1.000	210	2	siRNA-IMPa4-25 PSF-A488 IMPa4-A546 DAPI 8C1-siRNA-IMP-a2-a4 V2.00	0	29. siRNA-IMPa4-25 PSF-A488 DAPI IMPa4-A546_ar_TileScan_001 (Stage 44 of 49)	00-tUvZh3dCmiTGhtxxvBVZiJ
0	s	Cell	0.000	1.000	211	3	siRNA-IMPa4-25 PSF-A488 IMPa4-A546 DAPI 8C1-siRNA-IMP-a2-a4 V2.00	0	29. siRNA-IMPa4-25 PSF-A488 DAPI IMPa4-A546_ar_TileScan_001 (Stage 44 of 49)	00-tUvZh3dCmiTGhtxxvBVZiJ
0	s	Cell	0.000	1.000	212	4	siRNA-IMPa4-25 PSF-A488 IMPa4-A546 DAPI 8C1-siRNA-IMP-a2-a4 V2.00	0	29. siRNA-IMPa4-25 PSF-A488 DAPI IMPa4-A546_ar_TileScan_001 (Stage 44 of 49)	00-tUvZh3dCmiTGhtxxvBVZiJ
0	s	Cell	0.000	1.000	213	5	siRNA-IMPa4-25 PSF-A488 IMPa4-A546 DAPI 8C1-siRNA-IMP-a2-a4 V2.00	0	29. siRNA-IMPa4-25 PSF-A488 DAPI IMPa4-A546_ar_TileScan_001 (Stage 44 of 49)	00-tUvZh3dCmiTGhtxxvBVZiJ
0	s	Cell	0.000	1.000	214	6	siRNA-IMPa4-25 PSF-A488 IMPa4-A546 DAPI 8C1-siRNA-IMP-a2-a4 V2.00	0	29. siRNA-IMPa4-25 PSF-A488 DAPI IMPa4-A546_ar_TileScan_001 (Stage 44 of 49)	00-tUvZh3dCmiTGhtxxvBVZiJ
0	s	Cell	0.000	1.000	215	7	siRNA-IMPa4-25 PSF-A488 IMPa4-A546 DAPI 8C1-siRNA-IMP-a2-a4 V2.00	0	29. siRNA-IMPa4-25 PSF-A488 DAPI IMPa4-A546_ar_TileScan_001 (Stage 44 of 49)	00-tUvZh3dCmiTGhtxxvBVZiJ
0	s	Cell	0.000	1.000	216	8	siRNA-IMPa4-25 PSF-A488 IMPa4-A546 DAPI 8C1-siRNA-IMP-a2-a4 V2.00	0	29. siRNA-IMPa4-25 PSF-A488 DAPI IMPa4-A546_ar_TileScan_001 (Stage 44 of 49)	00-tUvZh3dCmiTGhtxxvBVZiJ
0	s	Cell	0.000	1.000	217	9	siRNA-IMPa4-25 PSF-A488 IMPa4-A546 DAPI 8C1-siRNA-IMP-a2-a4 V2.00	0	29. siRNA-IMPa4-25 PSF-A488 DAPI IMPa4-A546_ar_TileScan_001 (Stage 44 of 49)	00-tUvZh3dCmiTGhtxxvBVZiJ
0	s	Cell	0.000	1.000	218	10	siRNA-IMPa4-25 PSF-A488 IMPa4-A546 DAPI 8C1-siRNA-IMP-a2-a4 V2.00	0	29. siRNA-IMPa4-25 PSF-A488 DAPI IMPa4-A546_ar_TileScan_001 (Stage 44 of 49)	00-tUvZh3dCmiTGhtxxvBVZiJ
0	s	Cell	0.000	1.000	219	11	siRNA-IMPa4-25 PSF-A488 IMPa4-A546 DAPI 8C1-siRNA-IMP-a2-a4 V2.00	0	29. siRNA-IMPa4-25 PSF-A488 DAPI IMPa4-A546_ar_TileScan_001 (Stage 44 of 49)	00-tUvZh3dCmiTGhtxxvBVZiJ
0	s	Cell	0.000	1.000	220	12	siRNA-IMPa4-25 PSF-A488 IMPa4-A546 DAPI 8C1-siRNA-IMP-a2-a4 V2.00	0	29. siRNA-IMPa4-25 PSF-A488 DAPI IMPa4-A546_ar_TileScan_001 (Stage 44 of 49)	00-tUvZh3dCmiTGhtxxvBVZiJ
0	s	Cell	0.000	1.000	221	13	siRNA-IMPa4-25 PSF-A488 IMPa4-A546 DAPI 8C1-siRNA-IMP-a2-a4 V2.00	0	29. siRNA-IMPa4-25 PSF-A488 DAPI IMPa4-A546_ar_TileScan_001 (Stage 44 of 49)	00-tUvZh3dCmiTGhtxxvBVZiJ
0	s	Cell	0.000	1.000	222	14	siRNA-IMPa4-25 PSF-A488 IMPa4-A546 DAPI 8C1-siRNA-IMP-a2-a4 V2.00	0	29. siRNA-IMPa4-25 PSF-A488 DAPI IMPa4-A546_ar_TileScan_001 (Stage 44 of 49)	00-tUvZh3dCmiTGhtxxvBVZiJ
0	s	Cell	0.000	1.000	223	15	siRNA-IMPa4-25 PSF-A488 IMPa4-A546 DAPI 8C1-siRNA-IMP-a2-a4 V2.00	0	29. siRNA-IMPa4-25 PSF-A488 DAPI IMPa4-A546_ar_TileScan_001 (Stage 44 of 49)	00-tUvZh3dCmiTGhtxxvBVZiJ
0	s	Cell	0.000	1.000	224	16	siRNA-IMPa4-25 PSF-A488 IMPa4-A546 DAPI 8C1-siRNA-IMP-a2-a4 V2.00	0	29. siRNA-IMPa4-25 PSF-A488 DAPI IMPa4-A546_ar_TileScan_001 (Stage 44 of 49)	00-tUvZh3dCmiTGhtxxvBVZiJ
0	s	Cell	0.000	1.000	225	17	siRNA-IMPa4-25 PSF-A488 IMPa4-A546 DAPI 8C1-siRNA-IMP-a2-a4 V2.00	0	29. siRNA-IMPa4-25 PSF-A488 DAPI IMPa4-A546_ar_TileScan_001 (Stage 44 of 49)	00-tUvZh3dCmiTGhtxxvBVZiJ
0	s	Cell	0.000	1.000	226	18	siRNA-IMPa4-25 PSF-A488 IMPa4-A546 DAPI 8C1-siRNA-IMP-a2-a4 V2.00	0	29. siRNA-IMPa4-25 PSF-A488 DAPI IMPa4-A546_ar_TileScan_001 (Stage 44 of 49)	00-tUvZh3dCmiTGhtxxvBVZiJ
0	s	Cell	0.000	1.000	227	0	siRNA-IMPa4-25 PSF-A488 IMPa4-A546 DAPI 8C1-siRNA-IMP-a2-a4 V2.00	0	29. siRNA-IMPa4-25 PSF-A488 DAPI IMPa4-A546_as_TileScan_001 (Stage 45 of 49)	00-3X8dsdWEziFgeq5Tj6zu6i
0	s	Cell	0.000	1.000	228	1	siRNA-IMPa4-25 PSF-A488 IMPa4-A546 DAPI 8C1-siRNA-IMP-a2-a4 V2.00	0	29. siRNA-IMPa4-25 PSF-A488 DAPI IMPa4-A546_as_TileScan_001 (Stage 45 of 49)	00-3X8dsdWEziFgeq5Tj6zu6i
0	s	Cell	0.000	1.000	229	2	siRNA-IMPa4-25 PSF-A488 IMPa4-A546 DAPI 8C1-siRNA-IMP-a2-a4 V2.00	0	29. siRNA-IMPa4-25 PSF-A488 DAPI IMPa4-A546_as_TileScan_001 (Stage 45 of 49)	00-3X8dsdWEziFgeq5Tj6zu6i
0	s	Cell	0.000	1.000	230	3	siRNA-IMPa4-25 PSF-A488 IMPa4-A546 DAPI 8C1-siRNA-IMP-a2-a4 V2.00	0	29. siRNA-IMPa4-25 PSF-A488 DAPI IMPa4-A546_as_TileScan_001 (Stage 45 of 49)	00-3X8dsdWEziFgeq5Tj6zu6i
0	s	Cell	0.000	1.000	231	4	siRNA-IMPa4-25 PSF-A488 IMPa4-A546 DAPI 8C1-siRNA-IMP-a2-a4 V2.00	0	29. siRNA-IMPa4-25 PSF-A488 DAPI IMPa4-A546_as_TileScan_001 (Stage 45 of 49)	00-3X8dsdWEziFgeq5Tj6zu6i
0	s	Cell	0.000	1.000	232	5	siRNA-IMPa4-25 PSF-A488 IMPa4-A546 DAPI 8C1-siRNA-IMP-a2-a4 V2.00	0	29. siRNA-IMPa4-25 PSF-A488 DAPI IMPa4-A546_as_TileScan_001 (Stage 45 of 49)	00-3X8dsdWEziFgeq5Tj6zu6i
0	s	Cell	0.000	1.000	233	6	siRNA-IMPa4-25 PSF-A488 IMPa4-A546 DAPI 8C1-siRNA-IMP-a2-a4 V2.00	0	29. siRNA-IMPa4-25 PSF-A488 DAPI IMPa4-A546_as_TileScan_001 (Stage 45 of 49)	00-3X8dsdWEziFgeq5Tj6zu6i
0	s	Cell	0.000	1.000	234	7	siRNA-IMPa4-25 PSF-A488 IMPa4-A546 DAPI 8C1-siRNA-IMP-a2-a4 V2.00	0	29. siRNA-IMPa4-25 PSF-A488 DAPI IMPa4-A546_as_TileScan_001 (Stage 45 of 49)	00-3X8dsdWEziFgeq5Tj6zu6i
0	s	Cell	0.000	1.000	235	8	siRNA-IMPa4-25 PSF-A488 IMPa4-A546 DAPI 8C1-siRNA-IMP-a2-a4 V2.00	0	29. siRNA-IMPa4-25 PSF-A488 DAPI IMPa4-A546_as_TileScan_001 (Stage 45 of 49)	00-3X8dsdWEziFgeq5Tj6zu6i
0	s	Cell	0.000	1.000	236	9	siRNA-IMPa4-25 PSF-A488 IMPa4-A546 DAPI 8C1-siRNA-IMP-a2-a4 V2.00	0	29. siRNA-IMPa4-25 PSF-A488 DAPI IMPa4-A546_as_TileScan_001 (Stage 45 of 49)	00-3X8dsdWEziFgeq5Tj6zu6i
0	s	Cell	0.000	1.000	237	10	siRNA-IMPa4-25 PSF-A488 IMPa4-A546 DAPI 8C1-siRNA-IMP-a2-a4 V2.00	0	29. siRNA-IMPa4-25 PSF-A488 DAPI IMPa4-A546_as_TileScan_001 (Stage 45 of 49)	00-3X8dsdWEziFgeq5Tj6zu6i
0	s	Cell	0.000	1.000	238	11	siRNA-IMPa4-25 PSF-A488 IMPa4-A546 DAPI 8C1-siRNA-IMP-a2-a4 V2.00	0	29. siRNA-IMPa4-25 PSF-A488 DAPI IMPa4-A546_as_TileScan_001 (Stage 45 of 49)	00-3X8dsdWEziFgeq5Tj6zu6i
0	s	Cell	0.000	1.000	239	12	siRNA-IMPa4-25 PSF-A488 IMPa4-A546 DAPI 8C1-siRNA-IMP-a2-a4 V2.00	0	29. siRNA-IMPa4-25 PSF-A488 DAPI IMPa4-A546_as_TileScan_001 (Stage 45 of 49)	00-3X8dsdWEziFgeq5Tj6zu6i
0	s	Cell	0.000	1.000	240	13	siRNA-IMPa4-25 PSF-A488 IMPa4-A546 DAPI 8C1-siRNA-IMP-a2-a4 V2.00	0	29. siRNA-IMPa4-25 PSF-A488 DAPI IMPa4-A546_as_TileScan_001 (Stage 45 of 49)	00-3X8dsdWEziFgeq5Tj6zu6i
0	s	Cell	0.000	1.000	241	14	siRNA-IMPa4-25 PSF-A488 IMPa4-A546 DAPI 8C1-siRNA-IMP-a2-a4 V2.00	0	29. siRNA-IMPa4-25 PSF-A488 DAPI IMPa4-A546_as_TileScan_001 (Stage 45 of 49)	00-3X8dsdWEziFgeq5Tj6zu6i
0	s	Cell	0.000	1.000	242	15	siRNA-IMPa4-25 PSF-A488 IMPa4-A546 DAPI 8C1-siRNA-IMP-a2-a4 V2.00	0	29. siRNA-IMPa4-25 PSF-A488 DAPI IMPa4-A546_as_TileScan_001 (Stage 45 of 49)	00-3X8dsdWEziFgeq5Tj6zu6i
0	s	Cell	0.000	1.000	243	16	siRNA-IMPa4-25 PSF-A488 IMPa4-A546 DAPI 8C1-siRNA-IMP-a2-a4 V2.00	0	29. siRNA-IMPa4-25 PSF-A488 DAPI IMPa4-A546_as_TileScan_001 (Stage 45 of 49)	00-3X8dsdWEziFgeq5Tj6zu6i
0	s	Cell	0.000	1.000	244	17	siRNA-IMPa4-25 PSF-A488 IMPa4-A546 DAPI 8C1-siRNA-IMP-a2-a4 V2.00	0	29. siRNA-IMPa4-25 PSF-A488 DAPI IMPa4-A546_as_TileScan_001 (Stage 45 of 49)	00-3X8dsdWEziFgeq5Tj6zu6i
0	s	Cell	0.000	1.000	245	0	siRNA-IMPa4-25 PSF-A488 IMPa4-A546 DAPI 8C1-siRNA-IMP-a2-a4 V2.00	0	29. siRNA-IMPa4-25 PSF-A488 DAPI IMPa4-A546_at_TileScan_001 (Stage 46 of 49)	00-pK7G3Fa4DHFWVbNVhtbuR8
0	s	Cell	0.000	1.000	246	1	siRNA-IMPa4-25 PSF-A488 IMPa4-A546 DAPI 8C1-siRNA-IMP-a2-a4 V2.00	0	29. siRNA-IMPa4-25 PSF-A488 DAPI IMPa4-A546_at_TileScan_001 (Stage 46 of 49)	00-pK7G3Fa4DHFWVbNVhtbuR8
0	s	Cell	0.000	1.000	247	2	siRNA-IMPa4-25 PSF-A488 IMPa4-A546 DAPI 8C1-siRNA-IMP-a2-a4 V2.00	0	29. siRNA-IMPa4-25 PSF-A488 DAPI IMPa4-A546_at_TileScan_001 (Stage 46 of 49)	00-pK7G3Fa4DHFWVbNVhtbuR8
0	s	Cell	0.000	1.000	248	3	siRNA-IMPa4-25 PSF-A488 IMPa4-A546 DAPI 8C1-siRNA-IMP-a2-a4 V2.00	0	29. siRNA-IMPa4-25 PSF-A488 DAPI IMPa4-A546_at_TileScan_001 (Stage 46 of 49)	00-pK7G3Fa4DHFWVbNVhtbuR8
0	s	Cell	0.000	1.000	249	4	siRNA-IMPa4-25 PSF-A488 IMPa4-A546 DAPI 8C1-siRNA-IMP-a2-a4 V2.00	0	29. siRNA-IMPa4-25 PSF-A488 DAPI IMPa4-A546_at_TileScan_001 (Stage 46 of 49)	00-pK7G3Fa4DHFWVbNVhtbuR8
0	s	Cell	0.000	1.000	250	5	siRNA-IMPa4-25 PSF-A488 IMPa4-A546 DAPI 8C1-siRNA-IMP-a2-a4 V2.00	0	29. siRNA-IMPa4-25 PSF-A488 DAPI IMPa4-A546_at_TileScan_001 (Stage 46 of 49)	00-pK7G3Fa4DHFWVbNVhtbuR8
0	s	Cell	0.000	1.000	251	6	siRNA-IMPa4-25 PSF-A488 IMPa4-A546 DAPI 8C1-siRNA-IMP-a2-a4 V2.00	0	29. siRNA-IMPa4-25 PSF-A488 DAPI IMPa4-A546_at_TileScan_001 (Stage 46 of 49)	00-pK7G3Fa4DHFWVbNVhtbuR8
0	s	Cell	0.000	1.000	252	7	siRNA-IMPa4-25 PSF-A488 IMPa4-A546 DAPI 8C1-siRNA-IMP-a2-a4 V2.00	0	29. siRNA-IMPa4-25 PSF-A488 DAPI IMPa4-A546_at_TileScan_001 (Stage 46 of 49)	00-pK7G3Fa4DHFWVbNVhtbuR8
0	s	Cell	0.000	1.000	253	8	siRNA-IMPa4-25 PSF-A488 IMPa4-A546 DAPI 8C1-siRNA-IMP-a2-a4 V2.00	0	29. siRNA-IMPa4-25 PSF-A488 DAPI IMPa4-A546_at_TileScan_001 (Stage 46 of 49)	00-pK7G3Fa4DHFWVbNVhtbuR8
0	s	Cell	0.000	1.000	254	9	siRNA-IMPa4-25 PSF-A488 IMPa4-A546 DAPI 8C1-siRNA-IMP-a2-a4 V2.00	0	29. siRNA-IMPa4-25 PSF-A488 DAPI IMPa4-A546_at_TileScan_001 (Stage 46 of 49)	00-pK7G3Fa4DHFWVbNVhtbuR8
0	s	Cell	0.000	1.000	255	10	siRNA-IMPa4-25 PSF-A488 IMPa4-A546 DAPI 8C1-siRNA-IMP-a2-a4 V2.00	0	29. siRNA-IMPa4-25 PSF-A488 DAPI IMPa4-A546_at_TileScan_001 (Stage 46 of 49)	00-pK7G3Fa4DHFWVbNVhtbuR8
0	s	Cell	0.000	1.000	256	11	siRNA-IMPa4-25 PSF-A488 IMPa4-A546 DAPI 8C1-siRNA-IMP-a2-a4 V2.00	0	29. siRNA-IMPa4-25 PSF-A488 DAPI IMPa4-A546_at_TileScan_001 (Stage 46 of 49)	00-pK7G3Fa4DHFWVbNVhtbuR8
0	s	Cell	0.000	1.000	257	12	siRNA-IMPa4-25 PSF-A488 IMPa4-A546 DAPI 8C1-siRNA-IMP-a2-a4 V2.00	0	29. siRNA-IMPa4-25 PSF-A488 DAPI IMPa4-A546_at_TileScan_001 (Stage 46 of 49)	00-pK7G3Fa4DHFWVbNVhtbuR8
0	s	Cell	0.000	1.000	258	13	siRNA-IMPa4-25 PSF-A488 IMPa4-A546 DAPI 8C1-siRNA-IMP-a2-a4 V2.00	0	29. siRNA-IMPa4-25 PSF-A488 DAPI IMPa4-A546_at_TileScan_001 (Stage 46 of 49)	00-pK7G3Fa4DHFWVbNVhtbuR8
0	s	Cell	0.000	1.000	259	14	siRNA-IMPa4-25 PSF-A488 IMPa4-A546 DAPI 8C1-siRNA-IMP-a2-a4 V2.00	0	29. siRNA-IMPa4-25 PSF-A488 DAPI IMPa4-A546_at_TileScan_001 (Stage 46 of 49)	00-pK7G3Fa4DHFWVbNVhtbuR8
0	s	Cell	0.000	1.000	260	15	siRNA-IMPa4-25 PSF-A488 IMPa4-A546 DAPI 8C1-siRNA-IMP-a2-a4 V2.00	0	29. siRNA-IMPa4-25 PSF-A488 DAPI IMPa4-A546_at_TileScan_001 (Stage 46 of 49)	00-pK7G3Fa4DHFWVbNVhtbuR8
0	s	Cell	0.000	1.000	261	16	siRNA-IMPa4-25 PSF-A488 IMPa4-A546 DAPI 8C1-siRNA-IMP-a2-a4 V2.00	0	29. siRNA-IMPa4-25 PSF-A488 DAPI IMPa4-A546_at_TileScan_001 (Stage 46 of 49)	00-pK7G3Fa4DHFWVbNVhtbuR8
0	s	Cell	0.000	1.000	262	17	siRNA-IMPa4-25 PSF-A488 IMPa4-A546 DAPI 8C1-siRNA-IMP-a2-a4 V2.00	0	29. siRNA-IMPa4-25 PSF-A488 DAPI IMPa4-A546_at_TileScan_001 (Stage 46 of 49)	00-pK7G3Fa4DHFWVbNVhtbuR8
0	s	Cell	0.000	1.000	263	18	siRNA-IMPa4-25 PSF-A488 IMPa4-A546 DAPI 8C1-siRNA-IMP-a2-a4 V2.00	0	29. siRNA-IMPa4-25 PSF-A488 DAPI IMPa4-A546_at_TileScan_001 (Stage 46 of 49)	00-pK7G3Fa4DHFWVbNVhtbuR8
0	s	Cell	0.000	1.000	264	19	siRNA-IMPa4-25 PSF-A488 IMPa4-A546 DAPI 8C1-siRNA-IMP-a2-a4 V2.00	0	29. siRNA-IMPa4-25 PSF-A488 DAPI IMPa4-A546_at_TileScan_001 (Stage 46 of 49)	00-pK7G3Fa4DHFWVbNVhtbuR8
0	s	Cell	0.000	1.000	265	20	siRNA-IMPa4-25 PSF-A488 IMPa4-A546 DAPI 8C1-siRNA-IMP-a2-a4 V2.00	0	29. siRNA-IMPa4-25 PSF-A488 DAPI IMPa4-A546_at_TileScan_001 (Stage 46 of 49)	00-pK7G3Fa4DHFWVbNVhtbuR8
0	s	Cell	0.000	1.000	266	21	siRNA-IMPa4-25 PSF-A488 IMPa4-A546 DAPI 8C1-siRNA-IMP-a2-a4 V2.00	0	29. siRNA-IMPa4-25 PSF-A488 DAPI IMPa4-A546_at_TileScan_001 (Stage 46 of 49)	00-pK7G3Fa4DHFWVbNVhtbuR8
0	s	Cell	0.000	1.000	267	22	siRNA-IMPa4-25 PSF-A488 IMPa4-A546 DAPI 8C1-siRNA-IMP-a2-a4 V2.00	0	29. siRNA-IMPa4-25 PSF-A488 DAPI IMPa4-A546_at_TileScan_001 (Stage 46 of 49)	00-pK7G3Fa4DHFWVbNVhtbuR8
0	s	Cell	0.000	1.000	268	0	siRNA-IMPa4-25 PSF-A488 IMPa4-A546 DAPI 8C1-siRNA-IMP-a2-a4 V2.00	0	29. siRNA-IMPa4-25 PSF-A488 DAPI IMPa4-A546_au_TileScan_001 (Stage 47 of 49)	00-VP8FN6YguXFSWT9JSuk4tX
0	s	Cell	0.000	1.000	269	1	siRNA-IMPa4-25 PSF-A488 IMPa4-A546 DAPI 8C1-siRNA-IMP-a2-a4 V2.00	0	29. siRNA-IMPa4-25 PSF-A488 DAPI IMPa4-A546_au_TileScan_001 (Stage 47 of 49)	00-VP8FN6YguXFSWT9JSuk4tX
0	s	Cell	0.000	1.000	270	2	siRNA-IMPa4-25 PSF-A488 IMPa4-A546 DAPI 8C1-siRNA-IMP-a2-a4 V2.00	0	29. siRNA-IMPa4-25 PSF-A488 DAPI IMPa4-A546_au_TileScan_001 (Stage 47 of 49)	00-VP8FN6YguXFSWT9JSuk4tX
0	s	Cell	0.000	1.000	271	3	siRNA-IMPa4-25 PSF-A488 IMPa4-A546 DAPI 8C1-siRNA-IMP-a2-a4 V2.00	0	29. siRNA-IMPa4-25 PSF-A488 DAPI IMPa4-A546_au_TileScan_001 (Stage 47 of 49)	00-VP8FN6YguXFSWT9JSuk4tX
0	s	Cell	0.000	1.000	272	4	siRNA-IMPa4-25 PSF-A488 IMPa4-A546 DAPI 8C1-siRNA-IMP-a2-a4 V2.00	0	29. siRNA-IMPa4-25 PSF-A488 DAPI IMPa4-A546_au_TileScan_001 (Stage 47 of 49)	00-VP8FN6YguXFSWT9JSuk4tX
0	s	Cell	0.000	1.000	273	5	siRNA-IMPa4-25 PSF-A488 IMPa4-A546 DAPI 8C1-siRNA-IMP-a2-a4 V2.00	0	29. siRNA-IMPa4-25 PSF-A488 DAPI IMPa4-A546_au_TileScan_001 (Stage 47 of 49)	00-VP8FN6YguXFSWT9JSuk4tX
0	s	Cell	0.000	1.000	274	6	siRNA-IMPa4-25 PSF-A488 IMPa4-A546 DAPI 8C1-siRNA-IMP-a2-a4 V2.00	0	29. siRNA-IMPa4-25 PSF-A488 DAPI IMPa4-A546_au_TileScan_001 (Stage 47 of 49)	00-VP8FN6YguXFSWT9JSuk4tX
0	s	Cell	0.000	1.000	275	7	siRNA-IMPa4-25 PSF-A488 IMPa4-A546 DAPI 8C1-siRNA-IMP-a2-a4 V2.00	0	29. siRNA-IMPa4-25 PSF-A488 DAPI IMPa4-A546_au_TileScan_001 (Stage 47 of 49)	00-VP8FN6YguXFSWT9JSuk4tX
0	s	Cell	0.000	1.000	276	8	siRNA-IMPa4-25 PSF-A488 IMPa4-A546 DAPI 8C1-siRNA-IMP-a2-a4 V2.00	0	29. siRNA-IMPa4-25 PSF-A488 DAPI IMPa4-A546_au_TileScan_001 (Stage 47 of 49)	00-VP8FN6YguXFSWT9JSuk4tX
0	s	Cell	0.000	1.000	277	9	siRNA-IMPa4-25 PSF-A488 IMPa4-A546 DAPI 8C1-siRNA-IMP-a2-a4 V2.00	0	29. siRNA-IMPa4-25 PSF-A488 DAPI IMPa4-A546_au_TileScan_001 (Stage 47 of 49)	00-VP8FN6YguXFSWT9JSuk4tX
0	s	Cell	0.000	1.000	278	10	siRNA-IMPa4-25 PSF-A488 IMPa4-A546 DAPI 8C1-siRNA-IMP-a2-a4 V2.00	0	29. siRNA-IMPa4-25 PSF-A488 DAPI IMPa4-A546_au_TileScan_001 (Stage 47 of 49)	00-VP8FN6YguXFSWT9JSuk4tX
0	s	Cell	0.000	1.000	279	11	siRNA-IMPa4-25 PSF-A488 IMPa4-A546 DAPI 8C1-siRNA-IMP-a2-a4 V2.00	0	29. siRNA-IMPa4-25 PSF-A488 DAPI IMPa4-A546_au_TileScan_001 (Stage 47 of 49)	00-VP8FN6YguXFSWT9JSuk4tX
0	s	Cell	0.000	1.000	280	12	siRNA-IMPa4-25 PSF-A488 IMPa4-A546 DAPI 8C1-siRNA-IMP-a2-a4 V2.00	0	29. siRNA-IMPa4-25 PSF-A488 DAPI IMPa4-A546_au_TileScan_001 (Stage 47 of 49)	00-VP8FN6YguXFSWT9JSuk4tX
0	s	Cell	0.000	1.000	281	13	siRNA-IMPa4-25 PSF-A488 IMPa4-A546 DAPI 8C1-siRNA-IMP-a2-a4 V2.00	0	29. siRNA-IMPa4-25 PSF-A488 DAPI IMPa4-A546_au_TileScan_001 (Stage 47 of 49)	00-VP8FN6YguXFSWT9JSuk4tX
0	s	Cell	0.000	1.000	282	14	siRNA-IMPa4-25 PSF-A488 IMPa4-A546 DAPI 8C1-siRNA-IMP-a2-a4 V2.00	0	29. siRNA-IMPa4-25 PSF-A488 DAPI IMPa4-A546_au_TileScan_001 (Stage 47 of 49)	00-VP8FN6YguXFSWT9JSuk4tX
0	s	Cell	0.000	1.000	283	15	siRNA-IMPa4-25 PSF-A488 IMPa4-A546 DAPI 8C1-siRNA-IMP-a2-a4 V2.00	0	29. siRNA-IMPa4-25 PSF-A488 DAPI IMPa4-A546_au_TileScan_001 (Stage 47 of 49)	00-VP8FN6YguXFSWT9JSuk4tX
0	s	Cell	0.000	1.000	284	16	siRNA-IMPa4-25 PSF-A488 IMPa4-A546 DAPI 8C1-siRNA-IMP-a2-a4 V2.00	0	29. siRNA-IMPa4-25 PSF-A488 DAPI IMPa4-A546_au_TileScan_001 (Stage 47 of 49)	00-VP8FN6YguXFSWT9JSuk4tX
0	s	Cell	0.000	1.000	285	17	siRNA-IMPa4-25 PSF-A488 IMPa4-A546 DAPI 8C1-siRNA-IMP-a2-a4 V2.00	0	29. siRNA-IMPa4-25 PSF-A488 DAPI IMPa4-A546_au_TileScan_001 (Stage 47 of 49)	00-VP8FN6YguXFSWT9JSuk4tX
0	s	Cell	0.000	1.000	286	18	siRNA-IMPa4-25 PSF-A488 IMPa4-A546 DAPI 8C1-siRNA-IMP-a2-a4 V2.00	0	29. siRNA-IMPa4-25 PSF-A488 DAPI IMPa4-A546_au_TileScan_001 (Stage 47 of 49)	00-VP8FN6YguXFSWT9JSuk4tX
0	s	Cell	0.000	1.000	287	19	siRNA-IMPa4-25 PSF-A488 IMPa4-A546 DAPI 8C1-siRNA-IMP-a2-a4 V2.00	0	29. siRNA-IMPa4-25 PSF-A488 DAPI IMPa4-A546_au_TileScan_001 (Stage 47 of 49)	00-VP8FN6YguXFSWT9JSuk4tX
0	s	Cell	0.000	1.000	288	20	siRNA-IMPa4-25 PSF-A488 IMPa4-A546 DAPI 8C1-siRNA-IMP-a2-a4 V2.00	0	29. siRNA-IMPa4-25 PSF-A488 DAPI IMPa4-A546_au_TileScan_001 (Stage 47 of 49)	00-VP8FN6YguXFSWT9JSuk4tX
0	s	Cell	0.000	1.000	289	21	siRNA-IMPa4-25 PSF-A488 IMPa4-A546 DAPI 8C1-siRNA-IMP-a2-a4 V2.00	0	29. siRNA-IMPa4-25 PSF-A488 DAPI IMPa4-A546_au_TileScan_001 (Stage 47 of 49)	00-VP8FN6YguXFSWT9JSuk4tX
0	s	Cell	0.000	1.000	290	22	siRNA-IMPa4-25 PSF-A488 IMPa4-A546 DAPI 8C1-siRNA-IMP-a2-a4 V2.00	0	29. siRNA-IMPa4-25 PSF-A488 DAPI IMPa4-A546_au_TileScan_001 (Stage 47 of 49)	00-VP8FN6YguXFSWT9JSuk4tX
0	s	Cell	0.000	1.000	291	23	siRNA-IMPa4-25 PSF-A488 IMPa4-A546 DAPI 8C1-siRNA-IMP-a2-a4 V2.00	0	29. siRNA-IMPa4-25 PSF-A488 DAPI IMPa4-A546_au_TileScan_001 (Stage 47 of 49)	00-VP8FN6YguXFSWT9JSuk4tX
0	s	Cell	0.000	1.000	292	24	siRNA-IMPa4-25 PSF-A488 IMPa4-A546 DAPI 8C1-siRNA-IMP-a2-a4 V2.00	0	29. siRNA-IMPa4-25 PSF-A488 DAPI IMPa4-A546_au_TileScan_001 (Stage 47 of 49)	00-VP8FN6YguXFSWT9JSuk4tX
0	s	Cell	0.000	1.000	293	0	siRNA-IMPa4-25 PSF-A488 IMPa4-A546 DAPI 8C1-siRNA-IMP-a2-a4 V2.00	0	29. siRNA-IMPa4-25 PSF-A488 DAPI IMPa4-A546_av_TileScan_001 (Stage 48 of 49)	00-GewY2z64yxfPcSAW48dSMQ
0	s	Cell	0.000	1.000	294	1	siRNA-IMPa4-25 PSF-A488 IMPa4-A546 DAPI 8C1-siRNA-IMP-a2-a4 V2.00	0	29. siRNA-IMPa4-25 PSF-A488 DAPI IMPa4-A546_av_TileScan_001 (Stage 48 of 49)	00-GewY2z64yxfPcSAW48dSMQ
0	s	Cell	0.000	1.000	295	2	siRNA-IMPa4-25 PSF-A488 IMPa4-A546 DAPI 8C1-siRNA-IMP-a2-a4 V2.00	0	29. siRNA-IMPa4-25 PSF-A488 DAPI IMPa4-A546_av_TileScan_001 (Stage 48 of 49)	00-GewY2z64yxfPcSAW48dSMQ
0	s	Cell	0.000	1.000	296	3	siRNA-IMPa4-25 PSF-A488 IMPa4-A546 DAPI 8C1-siRNA-IMP-a2-a4 V2.00	0	29. siRNA-IMPa4-25 PSF-A488 DAPI IMPa4-A546_av_TileScan_001 (Stage 48 of 49)	00-GewY2z64yxfPcSAW48dSMQ
0	s	Cell	0.000	1.000	297	4	siRNA-IMPa4-25 PSF-A488 IMPa4-A546 DAPI 8C1-siRNA-IMP-a2-a4 V2.00	0	29. siRNA-IMPa4-25 PSF-A488 DAPI IMPa4-A546_av_TileScan_001 (Stage 48 of 49)	00-GewY2z64yxfPcSAW48dSMQ
0	s	Cell	0.000	1.000	298	5	siRNA-IMPa4-25 PSF-A488 IMPa4-A546 DAPI 8C1-siRNA-IMP-a2-a4 V2.00	0	29. siRNA-IMPa4-25 PSF-A488 DAPI IMPa4-A546_av_TileScan_001 (Stage 48 of 49)	00-GewY2z64yxfPcSAW48dSMQ
0	s	Cell	0.000	1.000	299	6	siRNA-IMPa4-25 PSF-A488 IMPa4-A546 DAPI 8C1-siRNA-IMP-a2-a4 V2.00	0	29. siRNA-IMPa4-25 PSF-A488 DAPI IMPa4-A546_av_TileScan_001 (Stage 48 of 49)	00-GewY2z64yxfPcSAW48dSMQ
0	s	Cell	0.000	1.000	300	7	siRNA-IMPa4-25 PSF-A488 IMPa4-A546 DAPI 8C1-siRNA-IMP-a2-a4 V2.00	0	29. siRNA-IMPa4-25 PSF-A488 DAPI IMPa4-A546_av_TileScan_001 (Stage 48 of 49)	00-GewY2z64yxfPcSAW48dSMQ
0	s	Cell	0.000	1.000	301	8	siRNA-IMPa4-25 PSF-A488 IMPa4-A546 DAPI 8C1-siRNA-IMP-a2-a4 V2.00	0	29. siRNA-IMPa4-25 PSF-A488 DAPI IMPa4-A546_av_TileScan_001 (Stage 48 of 49)	00-GewY2z64yxfPcSAW48dSMQ
0	s	Cell	0.000	1.000	302	9	siRNA-IMPa4-25 PSF-A488 IMPa4-A546 DAPI 8C1-siRNA-IMP-a2-a4 V2.00	0	29. siRNA-IMPa4-25 PSF-A488 DAPI IMPa4-A546_av_TileScan_001 (Stage 48 of 49)	00-GewY2z64yxfPcSAW48dSMQ
0	s	Cell	0.000	1.000	303	10	siRNA-IMPa4-25 PSF-A488 IMPa4-A546 DAPI 8C1-siRNA-IMP-a2-a4 V2.00	0	29. siRNA-IMPa4-25 PSF-A488 DAPI IMPa4-A546_av_TileScan_001 (Stage 48 of 49)	00-GewY2z64yxfPcSAW48dSMQ
0	s	Cell	0.000	1.000	304	11	siRNA-IMPa4-25 PSF-A488 IMPa4-A546 DAPI 8C1-siRNA-IMP-a2-a4 V2.00	0	29. siRNA-IMPa4-25 PSF-A488 DAPI IMPa4-A546_av_TileScan_001 (Stage 48 of 49)	00-GewY2z64yxfPcSAW48dSMQ
0	s	Cell	0.000	1.000	305	12	siRNA-IMPa4-25 PSF-A488 IMPa4-A546 DAPI 8C1-siRNA-IMP-a2-a4 V2.00	0	29. siRNA-IMPa4-25 PSF-A488 DAPI IMPa4-A546_av_TileScan_001 (Stage 48 of 49)	00-GewY2z64yxfPcSAW48dSMQ
0	s	Cell	0.000	1.000	306	13	siRNA-IMPa4-25 PSF-A488 IMPa4-A546 DAPI 8C1-siRNA-IMP-a2-a4 V2.00	0	29. siRNA-IMPa4-25 PSF-A488 DAPI IMPa4-A546_av_TileScan_001 (Stage 48 of 49)	00-GewY2z64yxfPcSAW48dSMQ
0	s	Cell	0.000	1.000	307	14	siRNA-IMPa4-25 PSF-A488 IMPa4-A546 DAPI 8C1-siRNA-IMP-a2-a4 V2.00	0	29. siRNA-IMPa4-25 PSF-A488 DAPI IMPa4-A546_av_TileScan_001 (Stage 48 of 49)	00-GewY2z64yxfPcSAW48dSMQ
0	s	Cell	0.000	1.000	308	15	siRNA-IMPa4-25 PSF-A488 IMPa4-A546 DAPI 8C1-siRNA-IMP-a2-a4 V2.00	0	29. siRNA-IMPa4-25 PSF-A488 DAPI IMPa4-A546_av_TileScan_001 (Stage 48 of 49)	00-GewY2z64yxfPcSAW48dSMQ
0	s	Cell	0.000	1.000	309	16	siRNA-IMPa4-25 PSF-A488 IMPa4-A546 DAPI 8C1-siRNA-IMP-a2-a4 V2.00	0	29. siRNA-IMPa4-25 PSF-A488 DAPI IMPa4-A546_av_TileScan_001 (Stage 48 of 49)	00-GewY2z64yxfPcSAW48dSMQ
0	s	Cell	0.000	1.000	310	17	siRNA-IMPa4-25 PSF-A488 IMPa4-A546 DAPI 8C1-siRNA-IMP-a2-a4 V2.00	0	29. siRNA-IMPa4-25 PSF-A488 DAPI IMPa4-A546_av_TileScan_001 (Stage 48 of 49)	00-GewY2z64yxfPcSAW48dSMQ
0	s	Cell	0.000	1.000	311	0	siRNA-IMPa4-25 PSF-A488 IMPa4-A546 DAPI 8C1-siRNA-IMP-a2-a4 V2.00	0	29. siRNA-IMPa4-25 PSF-A488 DAPI IMPa4-A546_aw_TileScan_001 (Stage 49 of 49)	00-m2q6ftGKUePaK83SdqZALf
0	s	Cell	0.000	1.000	312	1	siRNA-IMPa4-25 PSF-A488 IMPa4-A546 DAPI 8C1-siRNA-IMP-a2-a4 V2.00	0	29. siRNA-IMPa4-25 PSF-A488 DAPI IMPa4-A546_aw_TileScan_001 (Stage 49 of 49)	00-m2q6ftGKUePaK83SdqZALf
0	s	Cell	0.000	1.000	313	2	siRNA-IMPa4-25 PSF-A488 IMPa4-A546 DAPI 8C1-siRNA-IMP-a2-a4 V2.00	0	29. siRNA-IMPa4-25 PSF-A488 DAPI IMPa4-A546_aw_TileScan_001 (Stage 49 of 49)	00-m2q6ftGKUePaK83SdqZALf
0	s	Cell	0.000	1.000	314	3	siRNA-IMPa4-25 PSF-A488 IMPa4-A546 DAPI 8C1-siRNA-IMP-a2-a4 V2.00	0	29. siRNA-IMPa4-25 PSF-A488 DAPI IMPa4-A546_aw_TileScan_001 (Stage 49 of 49)	00-m2q6ftGKUePaK83SdqZALf
0	s	Cell	0.000	1.000	315	4	siRNA-IMPa4-25 PSF-A488 IMPa4-A546 DAPI 8C1-siRNA-IMP-a2-a4 V2.00	0	29. siRNA-IMPa4-25 PSF-A488 DAPI IMPa4-A546_aw_TileScan_001 (Stage 49 of 49)	00-m2q6ftGKUePaK83SdqZALf
0	s	Cell	0.000	1.000	316	0	siRNA-IMPa4-25 PSF-A488 IMPa4-A546 DAPI 8C1-siRNA-IMP-a2-a4 V2.00	0	29. siRNA-IMPa4-25 PSF-A488 DAPI IMPa4-A546_b_TileScan_001 (Stage 2 of 49)	00-JAQfQs9thGHe5ERjNSiDNo
0	s	Cell	0.000	1.000	317	1	siRNA-IMPa4-25 PSF-A488 IMPa4-A546 DAPI 8C1-siRNA-IMP-a2-a4 V2.00	0	29. siRNA-IMPa4-25 PSF-A488 DAPI IMPa4-A546_b_TileScan_001 (Stage 2 of 49)	00-JAQfQs9thGHe5ERjNSiDNo
0	s	Cell	0.000	1.000	318	2	siRNA-IMPa4-25 PSF-A488 IMPa4-A546 DAPI 8C1-siRNA-IMP-a2-a4 V2.00	0	29. siRNA-IMPa4-25 PSF-A488 DAPI IMPa4-A546_b_TileScan_001 (Stage 2 of 49)	00-JAQfQs9thGHe5ERjNSiDNo
0	s	Cell	0.000	1.000	319	3	siRNA-IMPa4-25 PSF-A488 IMPa4-A546 DAPI 8C1-siRNA-IMP-a2-a4 V2.00	0	29. siRNA-IMPa4-25 PSF-A488 DAPI IMPa4-A546_b_TileScan_001 (Stage 2 of 49)	00-JAQfQs9thGHe5ERjNSiDNo
0	s	Cell	0.000	1.000	320	4	siRNA-IMPa4-25 PSF-A488 IMPa4-A546 DAPI 8C1-siRNA-IMP-a2-a4 V2.00	0	29. siRNA-IMPa4-25 PSF-A488 DAPI IMPa4-A546_b_TileScan_001 (Stage 2 of 49)	00-JAQfQs9thGHe5ERjNSiDNo
0	s	Cell	0.000	1.000	321	5	siRNA-IMPa4-25 PSF-A488 IMPa4-A546 DAPI 8C1-siRNA-IMP-a2-a4 V2.00	0	29. siRNA-IMPa4-25 PSF-A488 DAPI IMPa4-A546_b_TileScan_001 (Stage 2 of 49)	00-JAQfQs9thGHe5ERjNSiDNo
0	s	Cell	0.000	1.000	322	6	siRNA-IMPa4-25 PSF-A488 IMPa4-A546 DAPI 8C1-siRNA-IMP-a2-a4 V2.00	0	29. siRNA-IMPa4-25 PSF-A488 DAPI IMPa4-A546_b_TileScan_001 (Stage 2 of 49)	00-JAQfQs9thGHe5ERjNSiDNo
0	s	Cell	0.000	1.000	323	7	siRNA-IMPa4-25 PSF-A488 IMPa4-A546 DAPI 8C1-siRNA-IMP-a2-a4 V2.00	0	29. siRNA-IMPa4-25 PSF-A488 DAPI IMPa4-A546_b_TileScan_001 (Stage 2 of 49)	00-JAQfQs9thGHe5ERjNSiDNo
0	s	Cell	0.000	1.000	324	8	siRNA-IMPa4-25 PSF-A488 IMPa4-A546 DAPI 8C1-siRNA-IMP-a2-a4 V2.00	0	29. siRNA-IMPa4-25 PSF-A488 DAPI IMPa4-A546_b_TileScan_001 (Stage 2 of 49)	00-JAQfQs9thGHe5ERjNSiDNo
0	s	Cell	0.000	1.000	325	9	siRNA-IMPa4-25 PSF-A488 IMPa4-A546 DAPI 8C1-siRNA-IMP-a2-a4 V2.00	0	29. siRNA-IMPa4-25 PSF-A488 DAPI IMPa4-A546_b_TileScan_001 (Stage 2 of 49)	00-JAQfQs9thGHe5ERjNSiDNo
0	s	Cell	0.000	1.000	326	10	siRNA-IMPa4-25 PSF-A488 IMPa4-A546 DAPI 8C1-siRNA-IMP-a2-a4 V2.00	0	29. siRNA-IMPa4-25 PSF-A488 DAPI IMPa4-A546_b_TileScan_001 (Stage 2 of 49)	00-JAQfQs9thGHe5ERjNSiDNo
0	s	Cell	0.000	1.000	327	11	siRNA-IMPa4-25 PSF-A488 IMPa4-A546 DAPI 8C1-siRNA-IMP-a2-a4 V2.00	0	29. siRNA-IMPa4-25 PSF-A488 DAPI IMPa4-A546_b_TileScan_001 (Stage 2 of 49)	00-JAQfQs9thGHe5ERjNSiDNo
0	s	Cell	0.000	1.000	328	12	siRNA-IMPa4-25 PSF-A488 IMPa4-A546 DAPI 8C1-siRNA-IMP-a2-a4 V2.00	0	29. siRNA-IMPa4-25 PSF-A488 DAPI IMPa4-A546_b_TileScan_001 (Stage 2 of 49)	00-JAQfQs9thGHe5ERjNSiDNo
0	s	Cell	0.000	1.000	329	13	siRNA-IMPa4-25 PSF-A488 IMPa4-A546 DAPI 8C1-siRNA-IMP-a2-a4 V2.00	0	29. siRNA-IMPa4-25 PSF-A488 DAPI IMPa4-A546_b_TileScan_001 (Stage 2 of 49)	00-JAQfQs9thGHe5ERjNSiDNo
0	s	Cell	0.000	1.000	330	14	siRNA-IMPa4-25 PSF-A488 IMPa4-A546 DAPI 8C1-siRNA-IMP-a2-a4 V2.00	0	29. siRNA-IMPa4-25 PSF-A488 DAPI IMPa4-A546_b_TileScan_001 (Stage 2 of 49)	00-JAQfQs9thGHe5ERjNSiDNo
0	s	Cell	0.000	1.000	331	15	siRNA-IMPa4-25 PSF-A488 IMPa4-A546 DAPI 8C1-siRNA-IMP-a2-a4 V2.00	0	29. siRNA-IMPa4-25 PSF-A488 DAPI IMPa4-A546_b_TileScan_001 (Stage 2 of 49)	00-JAQfQs9thGHe5ERjNSiDNo
0	s	Cell	0.000	1.000	332	16	siRNA-IMPa4-25 PSF-A488 IMPa4-A546 DAPI 8C1-siRNA-IMP-a2-a4 V2.00	0	29. siRNA-IMPa4-25 PSF-A488 DAPI IMPa4-A546_b_TileScan_001 (Stage 2 of 49)	00-JAQfQs9thGHe5ERjNSiDNo
0	s	Cell	0.000	1.000	333	17	siRNA-IMPa4-25 PSF-A488 IMPa4-A546 DAPI 8C1-siRNA-IMP-a2-a4 V2.00	0	29. siRNA-IMPa4-25 PSF-A488 DAPI IMPa4-A546_b_TileScan_001 (Stage 2 of 49)	00-JAQfQs9thGHe5ERjNSiDNo
0	s	Cell	0.000	1.000	334	18	siRNA-IMPa4-25 PSF-A488 IMPa4-A546 DAPI 8C1-siRNA-IMP-a2-a4 V2.00	0	29. siRNA-IMPa4-25 PSF-A488 DAPI IMPa4-A546_b_TileScan_001 (Stage 2 of 49)	00-JAQfQs9thGHe5ERjNSiDNo
0	s	Cell	0.000	1.000	335	0	siRNA-IMPa4-25 PSF-A488 IMPa4-A546 DAPI 8C1-siRNA-IMP-a2-a4 V2.00	0	29. siRNA-IMPa4-25 PSF-A488 DAPI IMPa4-A546_c_TileScan_001 (Stage 3 of 49)	00-8kT9eNQ4ubfRosJN6kQ78L
0	s	Cell	0.000	1.000	336	1	siRNA-IMPa4-25 PSF-A488 IMPa4-A546 DAPI 8C1-siRNA-IMP-a2-a4 V2.00	0	29. siRNA-IMPa4-25 PSF-A488 DAPI IMPa4-A546_c_TileScan_001 (Stage 3 of 49)	00-8kT9eNQ4ubfRosJN6kQ78L
0	s	Cell	0.000	1.000	337	2	siRNA-IMPa4-25 PSF-A488 IMPa4-A546 DAPI 8C1-siRNA-IMP-a2-a4 V2.00	0	29. siRNA-IMPa4-25 PSF-A488 DAPI IMPa4-A546_c_TileScan_001 (Stage 3 of 49)	00-8kT9eNQ4ubfRosJN6kQ78L
0	s	Cell	0.000	1.000	338	0	siRNA-IMPa4-25 PSF-A488 IMPa4-A546 DAPI 8C1-siRNA-IMP-a2-a4 V2.00	0	29. siRNA-IMPa4-25 PSF-A488 DAPI IMPa4-A546_d_TileScan_001 (Stage 4 of 49)	00-vC3faPSE7bNqUkQLzdcSWR
0	s	Cell	0.000	1.000	339	1	siRNA-IMPa4-25 PSF-A488 IMPa4-A546 DAPI 8C1-siRNA-IMP-a2-a4 V2.00	0	29. siRNA-IMPa4-25 PSF-A488 DAPI IMPa4-A546_d_TileScan_001 (Stage 4 of 49)	00-vC3faPSE7bNqUkQLzdcSWR
0	s	Cell	0.000	1.000	340	2	siRNA-IMPa4-25 PSF-A488 IMPa4-A546 DAPI 8C1-siRNA-IMP-a2-a4 V2.00	0	29. siRNA-IMPa4-25 PSF-A488 DAPI IMPa4-A546_d_TileScan_001 (Stage 4 of 49)	00-vC3faPSE7bNqUkQLzdcSWR
0	s	Cell	0.000	1.000	341	3	siRNA-IMPa4-25 PSF-A488 IMPa4-A546 DAPI 8C1-siRNA-IMP-a2-a4 V2.00	0	29. siRNA-IMPa4-25 PSF-A488 DAPI IMPa4-A546_d_TileScan_001 (Stage 4 of 49)	00-vC3faPSE7bNqUkQLzdcSWR
0	s	Cell	0.000	1.000	342	4	siRNA-IMPa4-25 PSF-A488 IMPa4-A546 DAPI 8C1-siRNA-IMP-a2-a4 V2.00	0	29. siRNA-IMPa4-25 PSF-A488 DAPI IMPa4-A546_d_TileScan_001 (Stage 4 of 49)	00-vC3faPSE7bNqUkQLzdcSWR
0	s	Cell	0.000	1.000	343	5	siRNA-IMPa4-25 PSF-A488 IMPa4-A546 DAPI 8C1-siRNA-IMP-a2-a4 V2.00	0	29. siRNA-IMPa4-25 PSF-A488 DAPI IMPa4-A546_d_TileScan_001 (Stage 4 of 49)	00-vC3faPSE7bNqUkQLzdcSWR
0	s	Cell	0.000	1.000	344	0	siRNA-IMPa4-25 PSF-A488 IMPa4-A546 DAPI 8C1-siRNA-IMP-a2-a4 V2.00	0	29. siRNA-IMPa4-25 PSF-A488 DAPI IMPa4-A546_e_TileScan_001 (Stage 5 of 49)	00-FDtQ3H974QETkoppWZm9oX
0	s	Cell	0.000	1.000	345	1	siRNA-IMPa4-25 PSF-A488 IMPa4-A546 DAPI 8C1-siRNA-IMP-a2-a4 V2.00	0	29. siRNA-IMPa4-25 PSF-A488 DAPI IMPa4-A546_e_TileScan_001 (Stage 5 of 49)	00-FDtQ3H974QETkoppWZm9oX
0	s	Cell	0.000	1.000	346	2	siRNA-IMPa4-25 PSF-A488 IMPa4-A546 DAPI 8C1-siRNA-IMP-a2-a4 V2.00	0	29. siRNA-IMPa4-25 PSF-A488 DAPI IMPa4-A546_e_TileScan_001 (Stage 5 of 49)	00-FDtQ3H974QETkoppWZm9oX
0	s	Cell	0.000	1.000	347	3	siRNA-IMPa4-25 PSF-A488 IMPa4-A546 DAPI 8C1-siRNA-IMP-a2-a4 V2.00	0	29. siRNA-IMPa4-25 PSF-A488 DAPI IMPa4-A546_e_TileScan_001 (Stage 5 of 49)	00-FDtQ3H974QETkoppWZm9oX
0	s	Cell	0.000	1.000	348	4	siRNA-IMPa4-25 PSF-A488 IMPa4-A546 DAPI 8C1-siRNA-IMP-a2-a4 V2.00	0	29. siRNA-IMPa4-25 PSF-A488 DAPI IMPa4-A546_e_TileScan_001 (Stage 5 of 49)	00-FDtQ3H974QETkoppWZm9oX
0	s	Cell	0.000	1.000	349	5	siRNA-IMPa4-25 PSF-A488 IMPa4-A546 DAPI 8C1-siRNA-IMP-a2-a4 V2.00	0	29. siRNA-IMPa4-25 PSF-A488 DAPI IMPa4-A546_e_TileScan_001 (Stage 5 of 49)	00-FDtQ3H974QETkoppWZm9oX
0	s	Cell	0.000	1.000	350	6	siRNA-IMPa4-25 PSF-A488 IMPa4-A546 DAPI 8C1-siRNA-IMP-a2-a4 V2.00	0	29. siRNA-IMPa4-25 PSF-A488 DAPI IMPa4-A546_e_TileScan_001 (Stage 5 of 49)	00-FDtQ3H974QETkoppWZm9oX
0	s	Cell	0.000	1.000	351	7	siRNA-IMPa4-25 PSF-A488 IMPa4-A546 DAPI 8C1-siRNA-IMP-a2-a4 V2.00	0	29. siRNA-IMPa4-25 PSF-A488 DAPI IMPa4-A546_e_TileScan_001 (Stage 5 of 49)	00-FDtQ3H974QETkoppWZm9oX
0	s	Cell	0.000	1.000	352	8	siRNA-IMPa4-25 PSF-A488 IMPa4-A546 DAPI 8C1-siRNA-IMP-a2-a4 V2.00	0	29. siRNA-IMPa4-25 PSF-A488 DAPI IMPa4-A546_e_TileScan_001 (Stage 5 of 49)	00-FDtQ3H974QETkoppWZm9oX
0	s	Cell	0.000	1.000	353	9	siRNA-IMPa4-25 PSF-A488 IMPa4-A546 DAPI 8C1-siRNA-IMP-a2-a4 V2.00	0	29. siRNA-IMPa4-25 PSF-A488 DAPI IMPa4-A546_e_TileScan_001 (Stage 5 of 49)	00-FDtQ3H974QETkoppWZm9oX
0	s	Cell	0.000	1.000	354	10	siRNA-IMPa4-25 PSF-A488 IMPa4-A546 DAPI 8C1-siRNA-IMP-a2-a4 V2.00	0	29. siRNA-IMPa4-25 PSF-A488 DAPI IMPa4-A546_e_TileScan_001 (Stage 5 of 49)	00-FDtQ3H974QETkoppWZm9oX
0	s	Cell	0.000	1.000	355	11	siRNA-IMPa4-25 PSF-A488 IMPa4-A546 DAPI 8C1-siRNA-IMP-a2-a4 V2.00	0	29. siRNA-IMPa4-25 PSF-A488 DAPI IMPa4-A546_e_TileScan_001 (Stage 5 of 49)	00-FDtQ3H974QETkoppWZm9oX
0	s	Cell	0.000	1.000	356	12	siRNA-IMPa4-25 PSF-A488 IMPa4-A546 DAPI 8C1-siRNA-IMP-a2-a4 V2.00	0	29. siRNA-IMPa4-25 PSF-A488 DAPI IMPa4-A546_e_TileScan_001 (Stage 5 of 49)	00-FDtQ3H974QETkoppWZm9oX
0	s	Cell	0.000	1.000	357	13	siRNA-IMPa4-25 PSF-A488 IMPa4-A546 DAPI 8C1-siRNA-IMP-a2-a4 V2.00	0	29. siRNA-IMPa4-25 PSF-A488 DAPI IMPa4-A546_e_TileScan_001 (Stage 5 of 49)	00-FDtQ3H974QETkoppWZm9oX
0	s	Cell	0.000	1.000	358	14	siRNA-IMPa4-25 PSF-A488 IMPa4-A546 DAPI 8C1-siRNA-IMP-a2-a4 V2.00	0	29. siRNA-IMPa4-25 PSF-A488 DAPI IMPa4-A546_e_TileScan_001 (Stage 5 of 49)	00-FDtQ3H974QETkoppWZm9oX
0	s	Cell	0.000	1.000	359	15	siRNA-IMPa4-25 PSF-A488 IMPa4-A546 DAPI 8C1-siRNA-IMP-a2-a4 V2.00	0	29. siRNA-IMPa4-25 PSF-A488 DAPI IMPa4-A546_e_TileScan_001 (Stage 5 of 49)	00-FDtQ3H974QETkoppWZm9oX
0	s	Cell	0.000	1.000	360	16	siRNA-IMPa4-25 PSF-A488 IMPa4-A546 DAPI 8C1-siRNA-IMP-a2-a4 V2.00	0	29. siRNA-IMPa4-25 PSF-A488 DAPI IMPa4-A546_e_TileScan_001 (Stage 5 of 49)	00-FDtQ3H974QETkoppWZm9oX
0	s	Cell	0.000	1.000	361	17	siRNA-IMPa4-25 PSF-A488 IMPa4-A546 DAPI 8C1-siRNA-IMP-a2-a4 V2.00	0	29. siRNA-IMPa4-25 PSF-A488 DAPI IMPa4-A546_e_TileScan_001 (Stage 5 of 49)	00-FDtQ3H974QETkoppWZm9oX
0	s	Cell	0.000	1.000	362	0	siRNA-IMPa4-25 PSF-A488 IMPa4-A546 DAPI 8C1-siRNA-IMP-a2-a4 V2.00	0	29. siRNA-IMPa4-25 PSF-A488 DAPI IMPa4-A546_f_TileScan_001 (Stage 6 of 49)	00-qfVkJtEdVr8ts5QDrCq4nW
0	s	Cell	0.000	1.000	363	1	siRNA-IMPa4-25 PSF-A488 IMPa4-A546 DAPI 8C1-siRNA-IMP-a2-a4 V2.00	0	29. siRNA-IMPa4-25 PSF-A488 DAPI IMPa4-A546_f_TileScan_001 (Stage 6 of 49)	00-qfVkJtEdVr8ts5QDrCq4nW
0	s	Cell	0.000	1.000	364	2	siRNA-IMPa4-25 PSF-A488 IMPa4-A546 DAPI 8C1-siRNA-IMP-a2-a4 V2.00	0	29. siRNA-IMPa4-25 PSF-A488 DAPI IMPa4-A546_f_TileScan_001 (Stage 6 of 49)	00-qfVkJtEdVr8ts5QDrCq4nW
0	s	Cell	0.000	1.000	365	3	siRNA-IMPa4-25 PSF-A488 IMPa4-A546 DAPI 8C1-siRNA-IMP-a2-a4 V2.00	0	29. siRNA-IMPa4-25 PSF-A488 DAPI IMPa4-A546_f_TileScan_001 (Stage 6 of 49)	00-qfVkJtEdVr8ts5QDrCq4nW
0	s	Cell	0.000	1.000	366	4	siRNA-IMPa4-25 PSF-A488 IMPa4-A546 DAPI 8C1-siRNA-IMP-a2-a4 V2.00	0	29. siRNA-IMPa4-25 PSF-A488 DAPI IMPa4-A546_f_TileScan_001 (Stage 6 of 49)	00-qfVkJtEdVr8ts5QDrCq4nW
0	s	Cell	0.000	1.000	367	5	siRNA-IMPa4-25 PSF-A488 IMPa4-A546 DAPI 8C1-siRNA-IMP-a2-a4 V2.00	0	29. siRNA-IMPa4-25 PSF-A488 DAPI IMPa4-A546_f_TileScan_001 (Stage 6 of 49)	00-qfVkJtEdVr8ts5QDrCq4nW
0	s	Cell	0.000	1.000	368	6	siRNA-IMPa4-25 PSF-A488 IMPa4-A546 DAPI 8C1-siRNA-IMP-a2-a4 V2.00	0	29. siRNA-IMPa4-25 PSF-A488 DAPI IMPa4-A546_f_TileScan_001 (Stage 6 of 49)	00-qfVkJtEdVr8ts5QDrCq4nW
0	s	Cell	0.000	1.000	369	7	siRNA-IMPa4-25 PSF-A488 IMPa4-A546 DAPI 8C1-siRNA-IMP-a2-a4 V2.00	0	29. siRNA-IMPa4-25 PSF-A488 DAPI IMPa4-A546_f_TileScan_001 (Stage 6 of 49)	00-qfVkJtEdVr8ts5QDrCq4nW
0	s	Cell	0.000	1.000	370	8	siRNA-IMPa4-25 PSF-A488 IMPa4-A546 DAPI 8C1-siRNA-IMP-a2-a4 V2.00	0	29. siRNA-IMPa4-25 PSF-A488 DAPI IMPa4-A546_f_TileScan_001 (Stage 6 of 49)	00-qfVkJtEdVr8ts5QDrCq4nW
0	s	Cell	0.000	1.000	371	9	siRNA-IMPa4-25 PSF-A488 IMPa4-A546 DAPI 8C1-siRNA-IMP-a2-a4 V2.00	0	29. siRNA-IMPa4-25 PSF-A488 DAPI IMPa4-A546_f_TileScan_001 (Stage 6 of 49)	00-qfVkJtEdVr8ts5QDrCq4nW
0	s	Cell	0.000	1.000	372	10	siRNA-IMPa4-25 PSF-A488 IMPa4-A546 DAPI 8C1-siRNA-IMP-a2-a4 V2.00	0	29. siRNA-IMPa4-25 PSF-A488 DAPI IMPa4-A546_f_TileScan_001 (Stage 6 of 49)	00-qfVkJtEdVr8ts5QDrCq4nW
0	s	Cell	0.000	1.000	373	11	siRNA-IMPa4-25 PSF-A488 IMPa4-A546 DAPI 8C1-siRNA-IMP-a2-a4 V2.00	0	29. siRNA-IMPa4-25 PSF-A488 DAPI IMPa4-A546_f_TileScan_001 (Stage 6 of 49)	00-qfVkJtEdVr8ts5QDrCq4nW
0	s	Cell	0.000	1.000	374	12	siRNA-IMPa4-25 PSF-A488 IMPa4-A546 DAPI 8C1-siRNA-IMP-a2-a4 V2.00	0	29. siRNA-IMPa4-25 PSF-A488 DAPI IMPa4-A546_f_TileScan_001 (Stage 6 of 49)	00-qfVkJtEdVr8ts5QDrCq4nW
0	s	Cell	0.000	1.000	375	13	siRNA-IMPa4-25 PSF-A488 IMPa4-A546 DAPI 8C1-siRNA-IMP-a2-a4 V2.00	0	29. siRNA-IMPa4-25 PSF-A488 DAPI IMPa4-A546_f_TileScan_001 (Stage 6 of 49)	00-qfVkJtEdVr8ts5QDrCq4nW
0	s	Cell	0.000	1.000	376	14	siRNA-IMPa4-25 PSF-A488 IMPa4-A546 DAPI 8C1-siRNA-IMP-a2-a4 V2.00	0	29. siRNA-IMPa4-25 PSF-A488 DAPI IMPa4-A546_f_TileScan_001 (Stage 6 of 49)	00-qfVkJtEdVr8ts5QDrCq4nW
0	s	Cell	0.000	1.000	377	15	siRNA-IMPa4-25 PSF-A488 IMPa4-A546 DAPI 8C1-siRNA-IMP-a2-a4 V2.00	0	29. siRNA-IMPa4-25 PSF-A488 DAPI IMPa4-A546_f_TileScan_001 (Stage 6 of 49)	00-qfVkJtEdVr8ts5QDrCq4nW
0	s	Cell	0.000	1.000	378	16	siRNA-IMPa4-25 PSF-A488 IMPa4-A546 DAPI 8C1-siRNA-IMP-a2-a4 V2.00	0	29. siRNA-IMPa4-25 PSF-A488 DAPI IMPa4-A546_f_TileScan_001 (Stage 6 of 49)	00-qfVkJtEdVr8ts5QDrCq4nW
0	s	Cell	0.000	1.000	379	17	siRNA-IMPa4-25 PSF-A488 IMPa4-A546 DAPI 8C1-siRNA-IMP-a2-a4 V2.00	0	29. siRNA-IMPa4-25 PSF-A488 DAPI IMPa4-A546_f_TileScan_001 (Stage 6 of 49)	00-qfVkJtEdVr8ts5QDrCq4nW
0	s	Cell	0.000	1.000	380	18	siRNA-IMPa4-25 PSF-A488 IMPa4-A546 DAPI 8C1-siRNA-IMP-a2-a4 V2.00	0	29. siRNA-IMPa4-25 PSF-A488 DAPI IMPa4-A546_f_TileScan_001 (Stage 6 of 49)	00-qfVkJtEdVr8ts5QDrCq4nW
0	s	Cell	0.000	1.000	381	0	siRNA-IMPa4-25 PSF-A488 IMPa4-A546 DAPI 8C1-siRNA-IMP-a2-a4 V2.00	0	29. siRNA-IMPa4-25 PSF-A488 DAPI IMPa4-A546_g_TileScan_001 (Stage 7 of 49)	00-HgNzvvPynSsYeQCCCEXTD8
0	s	Cell	0.000	1.000	382	1	siRNA-IMPa4-25 PSF-A488 IMPa4-A546 DAPI 8C1-siRNA-IMP-a2-a4 V2.00	0	29. siRNA-IMPa4-25 PSF-A488 DAPI IMPa4-A546_g_TileScan_001 (Stage 7 of 49)	00-HgNzvvPynSsYeQCCCEXTD8
0	s	Cell	0.000	1.000	383	2	siRNA-IMPa4-25 PSF-A488 IMPa4-A546 DAPI 8C1-siRNA-IMP-a2-a4 V2.00	0	29. siRNA-IMPa4-25 PSF-A488 DAPI IMPa4-A546_g_TileScan_001 (Stage 7 of 49)	00-HgNzvvPynSsYeQCCCEXTD8
0	s	Cell	0.000	1.000	384	3	siRNA-IMPa4-25 PSF-A488 IMPa4-A546 DAPI 8C1-siRNA-IMP-a2-a4 V2.00	0	29. siRNA-IMPa4-25 PSF-A488 DAPI IMPa4-A546_g_TileScan_001 (Stage 7 of 49)	00-HgNzvvPynSsYeQCCCEXTD8
0	s	Cell	0.000	1.000	385	4	siRNA-IMPa4-25 PSF-A488 IMPa4-A546 DAPI 8C1-siRNA-IMP-a2-a4 V2.00	0	29. siRNA-IMPa4-25 PSF-A488 DAPI IMPa4-A546_g_TileScan_001 (Stage 7 of 49)	00-HgNzvvPynSsYeQCCCEXTD8
0	s	Cell	0.000	1.000	386	5	siRNA-IMPa4-25 PSF-A488 IMPa4-A546 DAPI 8C1-siRNA-IMP-a2-a4 V2.00	0	29. siRNA-IMPa4-25 PSF-A488 DAPI IMPa4-A546_g_TileScan_001 (Stage 7 of 49)	00-HgNzvvPynSsYeQCCCEXTD8
0	s	Cell	0.000	1.000	387	0	siRNA-IMPa4-25 PSF-A488 IMPa4-A546 DAPI 8C1-siRNA-IMP-a2-a4 V2.00	0	29. siRNA-IMPa4-25 PSF-A488 DAPI IMPa4-A546_h_TileScan_001 (Stage 8 of 49)	00-ueNbPibDTEh4dBDw8a59u
0	s	Cell	0.000	1.000	388	1	siRNA-IMPa4-25 PSF-A488 IMPa4-A546 DAPI 8C1-siRNA-IMP-a2-a4 V2.00	0	29. siRNA-IMPa4-25 PSF-A488 DAPI IMPa4-A546_h_TileScan_001 (Stage 8 of 49)	00-ueNbPibDTEh4dBDw8a59u
0	s	Cell	0.000	1.000	389	2	siRNA-IMPa4-25 PSF-A488 IMPa4-A546 DAPI 8C1-siRNA-IMP-a2-a4 V2.00	0	29. siRNA-IMPa4-25 PSF-A488 DAPI IMPa4-A546_h_TileScan_001 (Stage 8 of 49)	00-ueNbPibDTEh4dBDw8a59u
0	s	Cell	0.000	1.000	390	3	siRNA-IMPa4-25 PSF-A488 IMPa4-A546 DAPI 8C1-siRNA-IMP-a2-a4 V2.00	0	29. siRNA-IMPa4-25 PSF-A488 DAPI IMPa4-A546_h_TileScan_001 (Stage 8 of 49)	00-ueNbPibDTEh4dBDw8a59u
0	s	Cell	0.000	1.000	391	4	siRNA-IMPa4-25 PSF-A488 IMPa4-A546 DAPI 8C1-siRNA-IMP-a2-a4 V2.00	0	29. siRNA-IMPa4-25 PSF-A488 DAPI IMPa4-A546_h_TileScan_001 (Stage 8 of 49)	00-ueNbPibDTEh4dBDw8a59u
0	s	Cell	0.000	1.000	392	5	siRNA-IMPa4-25 PSF-A488 IMPa4-A546 DAPI 8C1-siRNA-IMP-a2-a4 V2.00	0	29. siRNA-IMPa4-25 PSF-A488 DAPI IMPa4-A546_h_TileScan_001 (Stage 8 of 49)	00-ueNbPibDTEh4dBDw8a59u
0	s	Cell	0.000	1.000	393	6	siRNA-IMPa4-25 PSF-A488 IMPa4-A546 DAPI 8C1-siRNA-IMP-a2-a4 V2.00	0	29. siRNA-IMPa4-25 PSF-A488 DAPI IMPa4-A546_h_TileScan_001 (Stage 8 of 49)	00-ueNbPibDTEh4dBDw8a59u
0	s	Cell	0.000	1.000	394	7	siRNA-IMPa4-25 PSF-A488 IMPa4-A546 DAPI 8C1-siRNA-IMP-a2-a4 V2.00	0	29. siRNA-IMPa4-25 PSF-A488 DAPI IMPa4-A546_h_TileScan_001 (Stage 8 of 49)	00-ueNbPibDTEh4dBDw8a59u
0	s	Cell	0.000	1.000	395	8	siRNA-IMPa4-25 PSF-A488 IMPa4-A546 DAPI 8C1-siRNA-IMP-a2-a4 V2.00	0	29. siRNA-IMPa4-25 PSF-A488 DAPI IMPa4-A546_h_TileScan_001 (Stage 8 of 49)	00-ueNbPibDTEh4dBDw8a59u
0	s	Cell	0.000	1.000	396	9	siRNA-IMPa4-25 PSF-A488 IMPa4-A546 DAPI 8C1-siRNA-IMP-a2-a4 V2.00	0	29. siRNA-IMPa4-25 PSF-A488 DAPI IMPa4-A546_h_TileScan_001 (Stage 8 of 49)	00-ueNbPibDTEh4dBDw8a59u
0	s	Cell	0.000	1.000	397	10	siRNA-IMPa4-25 PSF-A488 IMPa4-A546 DAPI 8C1-siRNA-IMP-a2-a4 V2.00	0	29. siRNA-IMPa4-25 PSF-A488 DAPI IMPa4-A546_h_TileScan_001 (Stage 8 of 49)	00-ueNbPibDTEh4dBDw8a59u
0	s	Cell	0.000	1.000	398	11	siRNA-IMPa4-25 PSF-A488 IMPa4-A546 DAPI 8C1-siRNA-IMP-a2-a4 V2.00	0	29. siRNA-IMPa4-25 PSF-A488 DAPI IMPa4-A546_h_TileScan_001 (Stage 8 of 49)	00-ueNbPibDTEh4dBDw8a59u
0	s	Cell	0.000	1.000	399	12	siRNA-IMPa4-25 PSF-A488 IMPa4-A546 DAPI 8C1-siRNA-IMP-a2-a4 V2.00	0	29. siRNA-IMPa4-25 PSF-A488 DAPI IMPa4-A546_h_TileScan_001 (Stage 8 of 49)	00-ueNbPibDTEh4dBDw8a59u
0	s	Cell	0.000	1.000	400	13	siRNA-IMPa4-25 PSF-A488 IMPa4-A546 DAPI 8C1-siRNA-IMP-a2-a4 V2.00	0	29. siRNA-IMPa4-25 PSF-A488 DAPI IMPa4-A546_h_TileScan_001 (Stage 8 of 49)	00-ueNbPibDTEh4dBDw8a59u
0	s	Cell	0.000	1.000	401	14	siRNA-IMPa4-25 PSF-A488 IMPa4-A546 DAPI 8C1-siRNA-IMP-a2-a4 V2.00	0	29. siRNA-IMPa4-25 PSF-A488 DAPI IMPa4-A546_h_TileScan_001 (Stage 8 of 49)	00-ueNbPibDTEh4dBDw8a59u
0	s	Cell	0.000	1.000	402	15	siRNA-IMPa4-25 PSF-A488 IMPa4-A546 DAPI 8C1-siRNA-IMP-a2-a4 V2.00	0	29. siRNA-IMPa4-25 PSF-A488 DAPI IMPa4-A546_h_TileScan_001 (Stage 8 of 49)	00-ueNbPibDTEh4dBDw8a59u
0	s	Cell	0.000	1.000	403	16	siRNA-IMPa4-25 PSF-A488 IMPa4-A546 DAPI 8C1-siRNA-IMP-a2-a4 V2.00	0	29. siRNA-IMPa4-25 PSF-A488 DAPI IMPa4-A546_h_TileScan_001 (Stage 8 of 49)	00-ueNbPibDTEh4dBDw8a59u
0	s	Cell	0.000	1.000	404	17	siRNA-IMPa4-25 PSF-A488 IMPa4-A546 DAPI 8C1-siRNA-IMP-a2-a4 V2.00	0	29. siRNA-IMPa4-25 PSF-A488 DAPI IMPa4-A546_h_TileScan_001 (Stage 8 of 49)	00-ueNbPibDTEh4dBDw8a59u
0	s	Cell	0.000	1.000	405	18	siRNA-IMPa4-25 PSF-A488 IMPa4-A546 DAPI 8C1-siRNA-IMP-a2-a4 V2.00	0	29. siRNA-IMPa4-25 PSF-A488 DAPI IMPa4-A546_h_TileScan_001 (Stage 8 of 49)	00-ueNbPibDTEh4dBDw8a59u
0	s	Cell	0.000	1.000	406	19	siRNA-IMPa4-25 PSF-A488 IMPa4-A546 DAPI 8C1-siRNA-IMP-a2-a4 V2.00	0	29. siRNA-IMPa4-25 PSF-A488 DAPI IMPa4-A546_h_TileScan_001 (Stage 8 of 49)	00-ueNbPibDTEh4dBDw8a59u
0	s	Cell	0.000	1.000	407	0	siRNA-IMPa4-25 PSF-A488 IMPa4-A546 DAPI 8C1-siRNA-IMP-a2-a4 V2.00	0	29. siRNA-IMPa4-25 PSF-A488 DAPI IMPa4-A546_i_TileScan_001 (Stage 9 of 49)	00-f7HbqDuBGYDVRc7gBfTbwj
0	s	Cell	0.000	1.000	408	1	siRNA-IMPa4-25 PSF-A488 IMPa4-A546 DAPI 8C1-siRNA-IMP-a2-a4 V2.00	0	29. siRNA-IMPa4-25 PSF-A488 DAPI IMPa4-A546_i_TileScan_001 (Stage 9 of 49)	00-f7HbqDuBGYDVRc7gBfTbwj
0	s	Cell	0.000	1.000	409	2	siRNA-IMPa4-25 PSF-A488 IMPa4-A546 DAPI 8C1-siRNA-IMP-a2-a4 V2.00	0	29. siRNA-IMPa4-25 PSF-A488 DAPI IMPa4-A546_i_TileScan_001 (Stage 9 of 49)	00-f7HbqDuBGYDVRc7gBfTbwj
0	s	Cell	0.000	1.000	410	3	siRNA-IMPa4-25 PSF-A488 IMPa4-A546 DAPI 8C1-siRNA-IMP-a2-a4 V2.00	0	29. siRNA-IMPa4-25 PSF-A488 DAPI IMPa4-A546_i_TileScan_001 (Stage 9 of 49)	00-f7HbqDuBGYDVRc7gBfTbwj
0	s	Cell	0.000	1.000	411	4	siRNA-IMPa4-25 PSF-A488 IMPa4-A546 DAPI 8C1-siRNA-IMP-a2-a4 V2.00	0	29. siRNA-IMPa4-25 PSF-A488 DAPI IMPa4-A546_i_TileScan_001 (Stage 9 of 49)	00-f7HbqDuBGYDVRc7gBfTbwj
0	s	Cell	0.000	1.000	412	5	siRNA-IMPa4-25 PSF-A488 IMPa4-A546 DAPI 8C1-siRNA-IMP-a2-a4 V2.00	0	29. siRNA-IMPa4-25 PSF-A488 DAPI IMPa4-A546_i_TileScan_001 (Stage 9 of 49)	00-f7HbqDuBGYDVRc7gBfTbwj
0	s	Cell	0.000	1.000	413	6	siRNA-IMPa4-25 PSF-A488 IMPa4-A546 DAPI 8C1-siRNA-IMP-a2-a4 V2.00	0	29. siRNA-IMPa4-25 PSF-A488 DAPI IMPa4-A546_i_TileScan_001 (Stage 9 of 49)	00-f7HbqDuBGYDVRc7gBfTbwj
0	s	Cell	0.000	1.000	414	7	siRNA-IMPa4-25 PSF-A488 IMPa4-A546 DAPI 8C1-siRNA-IMP-a2-a4 V2.00	0	29. siRNA-IMPa4-25 PSF-A488 DAPI IMPa4-A546_i_TileScan_001 (Stage 9 of 49)	00-f7HbqDuBGYDVRc7gBfTbwj
0	s	Cell	0.000	1.000	415	8	siRNA-IMPa4-25 PSF-A488 IMPa4-A546 DAPI 8C1-siRNA-IMP-a2-a4 V2.00	0	29. siRNA-IMPa4-25 PSF-A488 DAPI IMPa4-A546_i_TileScan_001 (Stage 9 of 49)	00-f7HbqDuBGYDVRc7gBfTbwj
0	s	Cell	0.000	1.000	416	9	siRNA-IMPa4-25 PSF-A488 IMPa4-A546 DAPI 8C1-siRNA-IMP-a2-a4 V2.00	0	29. siRNA-IMPa4-25 PSF-A488 DAPI IMPa4-A546_i_TileScan_001 (Stage 9 of 49)	00-f7HbqDuBGYDVRc7gBfTbwj
0	s	Cell	0.000	1.000	417	10	siRNA-IMPa4-25 PSF-A488 IMPa4-A546 DAPI 8C1-siRNA-IMP-a2-a4 V2.00	0	29. siRNA-IMPa4-25 PSF-A488 DAPI IMPa4-A546_i_TileScan_001 (Stage 9 of 49)	00-f7HbqDuBGYDVRc7gBfTbwj
0	s	Cell	0.000	1.000	418	11	siRNA-IMPa4-25 PSF-A488 IMPa4-A546 DAPI 8C1-siRNA-IMP-a2-a4 V2.00	0	29. siRNA-IMPa4-25 PSF-A488 DAPI IMPa4-A546_i_TileScan_001 (Stage 9 of 49)	00-f7HbqDuBGYDVRc7gBfTbwj
0	s	Cell	0.000	1.000	419	12	siRNA-IMPa4-25 PSF-A488 IMPa4-A546 DAPI 8C1-siRNA-IMP-a2-a4 V2.00	0	29. siRNA-IMPa4-25 PSF-A488 DAPI IMPa4-A546_i_TileScan_001 (Stage 9 of 49)	00-f7HbqDuBGYDVRc7gBfTbwj
0	s	Cell	0.000	1.000	420	13	siRNA-IMPa4-25 PSF-A488 IMPa4-A546 DAPI 8C1-siRNA-IMP-a2-a4 V2.00	0	29. siRNA-IMPa4-25 PSF-A488 DAPI IMPa4-A546_i_TileScan_001 (Stage 9 of 49)	00-f7HbqDuBGYDVRc7gBfTbwj
0	s	Cell	0.000	1.000	421	14	siRNA-IMPa4-25 PSF-A488 IMPa4-A546 DAPI 8C1-siRNA-IMP-a2-a4 V2.00	0	29. siRNA-IMPa4-25 PSF-A488 DAPI IMPa4-A546_i_TileScan_001 (Stage 9 of 49)	00-f7HbqDuBGYDVRc7gBfTbwj
0	s	Cell	0.000	1.000	422	15	siRNA-IMPa4-25 PSF-A488 IMPa4-A546 DAPI 8C1-siRNA-IMP-a2-a4 V2.00	0	29. siRNA-IMPa4-25 PSF-A488 DAPI IMPa4-A546_i_TileScan_001 (Stage 9 of 49)	00-f7HbqDuBGYDVRc7gBfTbwj
0	s	Cell	0.000	1.000	423	16	siRNA-IMPa4-25 PSF-A488 IMPa4-A546 DAPI 8C1-siRNA-IMP-a2-a4 V2.00	0	29. siRNA-IMPa4-25 PSF-A488 DAPI IMPa4-A546_i_TileScan_001 (Stage 9 of 49)	00-f7HbqDuBGYDVRc7gBfTbwj
0	s	Cell	0.000	1.000	424	17	siRNA-IMPa4-25 PSF-A488 IMPa4-A546 DAPI 8C1-siRNA-IMP-a2-a4 V2.00	0	29. siRNA-IMPa4-25 PSF-A488 DAPI IMPa4-A546_i_TileScan_001 (Stage 9 of 49)	00-f7HbqDuBGYDVRc7gBfTbwj
0	s	Cell	0.000	1.000	425	0	siRNA-IMPa4-25 PSF-A488 IMPa4-A546 DAPI 8C1-siRNA-IMP-a2-a4 V2.00	0	29. siRNA-IMPa4-25 PSF-A488 DAPI IMPa4-A546_j_TileScan_001 (Stage 10 of 49)	00-Ve3mRZhVBSXvBQTNQHrAvT
0	s	Cell	0.000	1.000	426	1	siRNA-IMPa4-25 PSF-A488 IMPa4-A546 DAPI 8C1-siRNA-IMP-a2-a4 V2.00	0	29. siRNA-IMPa4-25 PSF-A488 DAPI IMPa4-A546_j_TileScan_001 (Stage 10 of 49)	00-Ve3mRZhVBSXvBQTNQHrAvT
0	s	Cell	0.000	1.000	427	2	siRNA-IMPa4-25 PSF-A488 IMPa4-A546 DAPI 8C1-siRNA-IMP-a2-a4 V2.00	0	29. siRNA-IMPa4-25 PSF-A488 DAPI IMPa4-A546_j_TileScan_001 (Stage 10 of 49)	00-Ve3mRZhVBSXvBQTNQHrAvT
0	s	Cell	0.000	1.000	428	3	siRNA-IMPa4-25 PSF-A488 IMPa4-A546 DAPI 8C1-siRNA-IMP-a2-a4 V2.00	0	29. siRNA-IMPa4-25 PSF-A488 DAPI IMPa4-A546_j_TileScan_001 (Stage 10 of 49)	00-Ve3mRZhVBSXvBQTNQHrAvT
0	s	Cell	0.000	1.000	429	4	siRNA-IMPa4-25 PSF-A488 IMPa4-A546 DAPI 8C1-siRNA-IMP-a2-a4 V2.00	0	29. siRNA-IMPa4-25 PSF-A488 DAPI IMPa4-A546_j_TileScan_001 (Stage 10 of 49)	00-Ve3mRZhVBSXvBQTNQHrAvT
0	s	Cell	0.000	1.000	430	5	siRNA-IMPa4-25 PSF-A488 IMPa4-A546 DAPI 8C1-siRNA-IMP-a2-a4 V2.00	0	29. siRNA-IMPa4-25 PSF-A488 DAPI IMPa4-A546_j_TileScan_001 (Stage 10 of 49)	00-Ve3mRZhVBSXvBQTNQHrAvT
0	s	Cell	0.000	1.000	431	6	siRNA-IMPa4-25 PSF-A488 IMPa4-A546 DAPI 8C1-siRNA-IMP-a2-a4 V2.00	0	29. siRNA-IMPa4-25 PSF-A488 DAPI IMPa4-A546_j_TileScan_001 (Stage 10 of 49)	00-Ve3mRZhVBSXvBQTNQHrAvT
0	s	Cell	0.000	1.000	432	7	siRNA-IMPa4-25 PSF-A488 IMPa4-A546 DAPI 8C1-siRNA-IMP-a2-a4 V2.00	0	29. siRNA-IMPa4-25 PSF-A488 DAPI IMPa4-A546_j_TileScan_001 (Stage 10 of 49)	00-Ve3mRZhVBSXvBQTNQHrAvT
0	s	Cell	0.000	1.000	433	0	siRNA-IMPa4-25 PSF-A488 IMPa4-A546 DAPI 8C1-siRNA-IMP-a2-a4 V2.00	0	29. siRNA-IMPa4-25 PSF-A488 DAPI IMPa4-A546_k_TileScan_001 (Stage 11 of 49)	00-4wdpXJQad6jKv5r8obHVjS
0	s	Cell	0.000	1.000	434	1	siRNA-IMPa4-25 PSF-A488 IMPa4-A546 DAPI 8C1-siRNA-IMP-a2-a4 V2.00	0	29. siRNA-IMPa4-25 PSF-A488 DAPI IMPa4-A546_k_TileScan_001 (Stage 11 of 49)	00-4wdpXJQad6jKv5r8obHVjS
0	s	Cell	0.000	1.000	435	2	siRNA-IMPa4-25 PSF-A488 IMPa4-A546 DAPI 8C1-siRNA-IMP-a2-a4 V2.00	0	29. siRNA-IMPa4-25 PSF-A488 DAPI IMPa4-A546_k_TileScan_001 (Stage 11 of 49)	00-4wdpXJQad6jKv5r8obHVjS
0	s	Cell	0.000	1.000	436	3	siRNA-IMPa4-25 PSF-A488 IMPa4-A546 DAPI 8C1-siRNA-IMP-a2-a4 V2.00	0	29. siRNA-IMPa4-25 PSF-A488 DAPI IMPa4-A546_k_TileScan_001 (Stage 11 of 49)	00-4wdpXJQad6jKv5r8obHVjS
0	s	Cell	0.000	1.000	437	4	siRNA-IMPa4-25 PSF-A488 IMPa4-A546 DAPI 8C1-siRNA-IMP-a2-a4 V2.00	0	29. siRNA-IMPa4-25 PSF-A488 DAPI IMPa4-A546_k_TileScan_001 (Stage 11 of 49)	00-4wdpXJQad6jKv5r8obHVjS
0	s	Cell	0.000	1.000	438	5	siRNA-IMPa4-25 PSF-A488 IMPa4-A546 DAPI 8C1-siRNA-IMP-a2-a4 V2.00	0	29. siRNA-IMPa4-25 PSF-A488 DAPI IMPa4-A546_k_TileScan_001 (Stage 11 of 49)	00-4wdpXJQad6jKv5r8obHVjS
0	s	Cell	0.000	1.000	439	6	siRNA-IMPa4-25 PSF-A488 IMPa4-A546 DAPI 8C1-siRNA-IMP-a2-a4 V2.00	0	29. siRNA-IMPa4-25 PSF-A488 DAPI IMPa4-A546_k_TileScan_001 (Stage 11 of 49)	00-4wdpXJQad6jKv5r8obHVjS
0	s	Cell	0.000	1.000	440	7	siRNA-IMPa4-25 PSF-A488 IMPa4-A546 DAPI 8C1-siRNA-IMP-a2-a4 V2.00	0	29. siRNA-IMPa4-25 PSF-A488 DAPI IMPa4-A546_k_TileScan_001 (Stage 11 of 49)	00-4wdpXJQad6jKv5r8obHVjS
0	s	Cell	0.000	1.000	441	8	siRNA-IMPa4-25 PSF-A488 IMPa4-A546 DAPI 8C1-siRNA-IMP-a2-a4 V2.00	0	29. siRNA-IMPa4-25 PSF-A488 DAPI IMPa4-A546_k_TileScan_001 (Stage 11 of 49)	00-4wdpXJQad6jKv5r8obHVjS
0	s	Cell	0.000	1.000	442	9	siRNA-IMPa4-25 PSF-A488 IMPa4-A546 DAPI 8C1-siRNA-IMP-a2-a4 V2.00	0	29. siRNA-IMPa4-25 PSF-A488 DAPI IMPa4-A546_k_TileScan_001 (Stage 11 of 49)	00-4wdpXJQad6jKv5r8obHVjS
0	s	Cell	0.000	1.000	443	0	siRNA-IMPa4-25 PSF-A488 IMPa4-A546 DAPI 8C1-siRNA-IMP-a2-a4 V2.00	0	29. siRNA-IMPa4-25 PSF-A488 DAPI IMPa4-A546_l_TileScan_001 (Stage 12 of 49)	00-Qw2hWUoSoiNXZDpT7EmzvW
0	s	Cell	0.000	1.000	444	1	siRNA-IMPa4-25 PSF-A488 IMPa4-A546 DAPI 8C1-siRNA-IMP-a2-a4 V2.00	0	29. siRNA-IMPa4-25 PSF-A488 DAPI IMPa4-A546_l_TileScan_001 (Stage 12 of 49)	00-Qw2hWUoSoiNXZDpT7EmzvW
0	s	Cell	0.000	1.000	445	2	siRNA-IMPa4-25 PSF-A488 IMPa4-A546 DAPI 8C1-siRNA-IMP-a2-a4 V2.00	0	29. siRNA-IMPa4-25 PSF-A488 DAPI IMPa4-A546_l_TileScan_001 (Stage 12 of 49)	00-Qw2hWUoSoiNXZDpT7EmzvW
0	s	Cell	0.000	1.000	446	3	siRNA-IMPa4-25 PSF-A488 IMPa4-A546 DAPI 8C1-siRNA-IMP-a2-a4 V2.00	0	29. siRNA-IMPa4-25 PSF-A488 DAPI IMPa4-A546_l_TileScan_001 (Stage 12 of 49)	00-Qw2hWUoSoiNXZDpT7EmzvW
0	s	Cell	0.000	1.000	447	4	siRNA-IMPa4-25 PSF-A488 IMPa4-A546 DAPI 8C1-siRNA-IMP-a2-a4 V2.00	0	29. siRNA-IMPa4-25 PSF-A488 DAPI IMPa4-A546_l_TileScan_001 (Stage 12 of 49)	00-Qw2hWUoSoiNXZDpT7EmzvW
0	s	Cell	0.000	1.000	448	5	siRNA-IMPa4-25 PSF-A488 IMPa4-A546 DAPI 8C1-siRNA-IMP-a2-a4 V2.00	0	29. siRNA-IMPa4-25 PSF-A488 DAPI IMPa4-A546_l_TileScan_001 (Stage 12 of 49)	00-Qw2hWUoSoiNXZDpT7EmzvW
0	s	Cell	0.000	1.000	449	6	siRNA-IMPa4-25 PSF-A488 IMPa4-A546 DAPI 8C1-siRNA-IMP-a2-a4 V2.00	0	29. siRNA-IMPa4-25 PSF-A488 DAPI IMPa4-A546_l_TileScan_001 (Stage 12 of 49)	00-Qw2hWUoSoiNXZDpT7EmzvW
0	s	Cell	0.000	1.000	450	7	siRNA-IMPa4-25 PSF-A488 IMPa4-A546 DAPI 8C1-siRNA-IMP-a2-a4 V2.00	0	29. siRNA-IMPa4-25 PSF-A488 DAPI IMPa4-A546_l_TileScan_001 (Stage 12 of 49)	00-Qw2hWUoSoiNXZDpT7EmzvW
0	s	Cell	0.000	1.000	451	0	siRNA-IMPa4-25 PSF-A488 IMPa4-A546 DAPI 8C1-siRNA-IMP-a2-a4 V2.00	0	29. siRNA-IMPa4-25 PSF-A488 DAPI IMPa4-A546_m_TileScan_001 (Stage 13 of 49)	00-dqDSUiDB655bJwQKJevMVH
0	s	Cell	0.000	1.000	452	1	siRNA-IMPa4-25 PSF-A488 IMPa4-A546 DAPI 8C1-siRNA-IMP-a2-a4 V2.00	0	29. siRNA-IMPa4-25 PSF-A488 DAPI IMPa4-A546_m_TileScan_001 (Stage 13 of 49)	00-dqDSUiDB655bJwQKJevMVH
0	s	Cell	0.000	1.000	453	2	siRNA-IMPa4-25 PSF-A488 IMPa4-A546 DAPI 8C1-siRNA-IMP-a2-a4 V2.00	0	29. siRNA-IMPa4-25 PSF-A488 DAPI IMPa4-A546_m_TileScan_001 (Stage 13 of 49)	00-dqDSUiDB655bJwQKJevMVH
0	s	Cell	0.000	1.000	454	3	siRNA-IMPa4-25 PSF-A488 IMPa4-A546 DAPI 8C1-siRNA-IMP-a2-a4 V2.00	0	29. siRNA-IMPa4-25 PSF-A488 DAPI IMPa4-A546_m_TileScan_001 (Stage 13 of 49)	00-dqDSUiDB655bJwQKJevMVH
0	s	Cell	0.000	1.000	455	4	siRNA-IMPa4-25 PSF-A488 IMPa4-A546 DAPI 8C1-siRNA-IMP-a2-a4 V2.00	0	29. siRNA-IMPa4-25 PSF-A488 DAPI IMPa4-A546_m_TileScan_001 (Stage 13 of 49)	00-dqDSUiDB655bJwQKJevMVH
0	s	Cell	0.000	1.000	456	5	siRNA-IMPa4-25 PSF-A488 IMPa4-A546 DAPI 8C1-siRNA-IMP-a2-a4 V2.00	0	29. siRNA-IMPa4-25 PSF-A488 DAPI IMPa4-A546_m_TileScan_001 (Stage 13 of 49)	00-dqDSUiDB655bJwQKJevMVH
0	s	Cell	0.000	1.000	457	6	siRNA-IMPa4-25 PSF-A488 IMPa4-A546 DAPI 8C1-siRNA-IMP-a2-a4 V2.00	0	29. siRNA-IMPa4-25 PSF-A488 DAPI IMPa4-A546_m_TileScan_001 (Stage 13 of 49)	00-dqDSUiDB655bJwQKJevMVH
0	s	Cell	0.000	1.000	458	7	siRNA-IMPa4-25 PSF-A488 IMPa4-A546 DAPI 8C1-siRNA-IMP-a2-a4 V2.00	0	29. siRNA-IMPa4-25 PSF-A488 DAPI IMPa4-A546_m_TileScan_001 (Stage 13 of 49)	00-dqDSUiDB655bJwQKJevMVH
0	s	Cell	0.000	1.000	459	8	siRNA-IMPa4-25 PSF-A488 IMPa4-A546 DAPI 8C1-siRNA-IMP-a2-a4 V2.00	0	29. siRNA-IMPa4-25 PSF-A488 DAPI IMPa4-A546_m_TileScan_001 (Stage 13 of 49)	00-dqDSUiDB655bJwQKJevMVH
0	s	Cell	0.000	1.000	460	9	siRNA-IMPa4-25 PSF-A488 IMPa4-A546 DAPI 8C1-siRNA-IMP-a2-a4 V2.00	0	29. siRNA-IMPa4-25 PSF-A488 DAPI IMPa4-A546_m_TileScan_001 (Stage 13 of 49)	00-dqDSUiDB655bJwQKJevMVH
0	s	Cell	0.000	1.000	461	10	siRNA-IMPa4-25 PSF-A488 IMPa4-A546 DAPI 8C1-siRNA-IMP-a2-a4 V2.00	0	29. siRNA-IMPa4-25 PSF-A488 DAPI IMPa4-A546_m_TileScan_001 (Stage 13 of 49)	00-dqDSUiDB655bJwQKJevMVH
0	s	Cell	0.000	1.000	462	0	siRNA-IMPa4-25 PSF-A488 IMPa4-A546 DAPI 8C1-siRNA-IMP-a2-a4 V2.00	0	29. siRNA-IMPa4-25 PSF-A488 DAPI IMPa4-A546_n_TileScan_001 (Stage 14 of 49)	00-X5Xkuefko28rEPLGYmSjiJ
0	s	Cell	0.000	1.000	463	1	siRNA-IMPa4-25 PSF-A488 IMPa4-A546 DAPI 8C1-siRNA-IMP-a2-a4 V2.00	0	29. siRNA-IMPa4-25 PSF-A488 DAPI IMPa4-A546_n_TileScan_001 (Stage 14 of 49)	00-X5Xkuefko28rEPLGYmSjiJ
0	s	Cell	0.000	1.000	464	2	siRNA-IMPa4-25 PSF-A488 IMPa4-A546 DAPI 8C1-siRNA-IMP-a2-a4 V2.00	0	29. siRNA-IMPa4-25 PSF-A488 DAPI IMPa4-A546_n_TileScan_001 (Stage 14 of 49)	00-X5Xkuefko28rEPLGYmSjiJ
0	s	Cell	0.000	1.000	465	0	siRNA-IMPa4-25 PSF-A488 IMPa4-A546 DAPI 8C1-siRNA-IMP-a2-a4 V2.00	0	29. siRNA-IMPa4-25 PSF-A488 DAPI IMPa4-A546_o_TileScan_001 (Stage 15 of 49)	00-zBqDeBEuVCgux9VmZRD4gR
0	s	Cell	0.000	1.000	466	1	siRNA-IMPa4-25 PSF-A488 IMPa4-A546 DAPI 8C1-siRNA-IMP-a2-a4 V2.00	0	29. siRNA-IMPa4-25 PSF-A488 DAPI IMPa4-A546_o_TileScan_001 (Stage 15 of 49)	00-zBqDeBEuVCgux9VmZRD4gR
0	s	Cell	0.000	1.000	467	2	siRNA-IMPa4-25 PSF-A488 IMPa4-A546 DAPI 8C1-siRNA-IMP-a2-a4 V2.00	0	29. siRNA-IMPa4-25 PSF-A488 DAPI IMPa4-A546_o_TileScan_001 (Stage 15 of 49)	00-zBqDeBEuVCgux9VmZRD4gR
0	s	Cell	0.000	1.000	468	3	siRNA-IMPa4-25 PSF-A488 IMPa4-A546 DAPI 8C1-siRNA-IMP-a2-a4 V2.00	0	29. siRNA-IMPa4-25 PSF-A488 DAPI IMPa4-A546_o_TileScan_001 (Stage 15 of 49)	00-zBqDeBEuVCgux9VmZRD4gR
0	s	Cell	0.000	1.000	469	4	siRNA-IMPa4-25 PSF-A488 IMPa4-A546 DAPI 8C1-siRNA-IMP-a2-a4 V2.00	0	29. siRNA-IMPa4-25 PSF-A488 DAPI IMPa4-A546_o_TileScan_001 (Stage 15 of 49)	00-zBqDeBEuVCgux9VmZRD4gR
0	s	Cell	0.000	1.000	470	5	siRNA-IMPa4-25 PSF-A488 IMPa4-A546 DAPI 8C1-siRNA-IMP-a2-a4 V2.00	0	29. siRNA-IMPa4-25 PSF-A488 DAPI IMPa4-A546_o_TileScan_001 (Stage 15 of 49)	00-zBqDeBEuVCgux9VmZRD4gR
0	s	Cell	0.000	1.000	471	6	siRNA-IMPa4-25 PSF-A488 IMPa4-A546 DAPI 8C1-siRNA-IMP-a2-a4 V2.00	0	29. siRNA-IMPa4-25 PSF-A488 DAPI IMPa4-A546_o_TileScan_001 (Stage 15 of 49)	00-zBqDeBEuVCgux9VmZRD4gR
0	s	Cell	0.000	1.000	472	7	siRNA-IMPa4-25 PSF-A488 IMPa4-A546 DAPI 8C1-siRNA-IMP-a2-a4 V2.00	0	29. siRNA-IMPa4-25 PSF-A488 DAPI IMPa4-A546_o_TileScan_001 (Stage 15 of 49)	00-zBqDeBEuVCgux9VmZRD4gR
0	s	Cell	0.000	1.000	473	8	siRNA-IMPa4-25 PSF-A488 IMPa4-A546 DAPI 8C1-siRNA-IMP-a2-a4 V2.00	0	29. siRNA-IMPa4-25 PSF-A488 DAPI IMPa4-A546_o_TileScan_001 (Stage 15 of 49)	00-zBqDeBEuVCgux9VmZRD4gR
0	s	Cell	0.000	1.000	474	9	siRNA-IMPa4-25 PSF-A488 IMPa4-A546 DAPI 8C1-siRNA-IMP-a2-a4 V2.00	0	29. siRNA-IMPa4-25 PSF-A488 DAPI IMPa4-A546_o_TileScan_001 (Stage 15 of 49)	00-zBqDeBEuVCgux9VmZRD4gR
0	s	Cell	0.000	1.000	475	10	siRNA-IMPa4-25 PSF-A488 IMPa4-A546 DAPI 8C1-siRNA-IMP-a2-a4 V2.00	0	29. siRNA-IMPa4-25 PSF-A488 DAPI IMPa4-A546_o_TileScan_001 (Stage 15 of 49)	00-zBqDeBEuVCgux9VmZRD4gR
0	s	Cell	0.000	1.000	476	11	siRNA-IMPa4-25 PSF-A488 IMPa4-A546 DAPI 8C1-siRNA-IMP-a2-a4 V2.00	0	29. siRNA-IMPa4-25 PSF-A488 DAPI IMPa4-A546_o_TileScan_001 (Stage 15 of 49)	00-zBqDeBEuVCgux9VmZRD4gR
0	s	Cell	0.000	1.000	477	12	siRNA-IMPa4-25 PSF-A488 IMPa4-A546 DAPI 8C1-siRNA-IMP-a2-a4 V2.00	0	29. siRNA-IMPa4-25 PSF-A488 DAPI IMPa4-A546_o_TileScan_001 (Stage 15 of 49)	00-zBqDeBEuVCgux9VmZRD4gR
0	s	Cell	0.000	1.000	478	13	siRNA-IMPa4-25 PSF-A488 IMPa4-A546 DAPI 8C1-siRNA-IMP-a2-a4 V2.00	0	29. siRNA-IMPa4-25 PSF-A488 DAPI IMPa4-A546_o_TileScan_001 (Stage 15 of 49)	00-zBqDeBEuVCgux9VmZRD4gR
0	s	Cell	0.000	1.000	479	14	siRNA-IMPa4-25 PSF-A488 IMPa4-A546 DAPI 8C1-siRNA-IMP-a2-a4 V2.00	0	29. siRNA-IMPa4-25 PSF-A488 DAPI IMPa4-A546_o_TileScan_001 (Stage 15 of 49)	00-zBqDeBEuVCgux9VmZRD4gR
0	s	Cell	0.000	1.000	480	15	siRNA-IMPa4-25 PSF-A488 IMPa4-A546 DAPI 8C1-siRNA-IMP-a2-a4 V2.00	0	29. siRNA-IMPa4-25 PSF-A488 DAPI IMPa4-A546_o_TileScan_001 (Stage 15 of 49)	00-zBqDeBEuVCgux9VmZRD4gR
0	s	Cell	0.000	1.000	481	16	siRNA-IMPa4-25 PSF-A488 IMPa4-A546 DAPI 8C1-siRNA-IMP-a2-a4 V2.00	0	29. siRNA-IMPa4-25 PSF-A488 DAPI IMPa4-A546_o_TileScan_001 (Stage 15 of 49)	00-zBqDeBEuVCgux9VmZRD4gR
0	s	Cell	0.000	1.000	482	17	siRNA-IMPa4-25 PSF-A488 IMPa4-A546 DAPI 8C1-siRNA-IMP-a2-a4 V2.00	0	29. siRNA-IMPa4-25 PSF-A488 DAPI IMPa4-A546_o_TileScan_001 (Stage 15 of 49)	00-zBqDeBEuVCgux9VmZRD4gR
0	s	Cell	0.000	1.000	483	18	siRNA-IMPa4-25 PSF-A488 IMPa4-A546 DAPI 8C1-siRNA-IMP-a2-a4 V2.00	0	29. siRNA-IMPa4-25 PSF-A488 DAPI IMPa4-A546_o_TileScan_001 (Stage 15 of 49)	00-zBqDeBEuVCgux9VmZRD4gR
0	s	Cell	0.000	1.000	484	19	siRNA-IMPa4-25 PSF-A488 IMPa4-A546 DAPI 8C1-siRNA-IMP-a2-a4 V2.00	0	29. siRNA-IMPa4-25 PSF-A488 DAPI IMPa4-A546_o_TileScan_001 (Stage 15 of 49)	00-zBqDeBEuVCgux9VmZRD4gR
0	s	Cell	0.000	1.000	485	20	siRNA-IMPa4-25 PSF-A488 IMPa4-A546 DAPI 8C1-siRNA-IMP-a2-a4 V2.00	0	29. siRNA-IMPa4-25 PSF-A488 DAPI IMPa4-A546_o_TileScan_001 (Stage 15 of 49)	00-zBqDeBEuVCgux9VmZRD4gR
0	s	Cell	0.000	1.000	486	21	siRNA-IMPa4-25 PSF-A488 IMPa4-A546 DAPI 8C1-siRNA-IMP-a2-a4 V2.00	0	29. siRNA-IMPa4-25 PSF-A488 DAPI IMPa4-A546_o_TileScan_001 (Stage 15 of 49)	00-zBqDeBEuVCgux9VmZRD4gR
0	s	Cell	0.000	1.000	487	22	siRNA-IMPa4-25 PSF-A488 IMPa4-A546 DAPI 8C1-siRNA-IMP-a2-a4 V2.00	0	29. siRNA-IMPa4-25 PSF-A488 DAPI IMPa4-A546_o_TileScan_001 (Stage 15 of 49)	00-zBqDeBEuVCgux9VmZRD4gR
0	s	Cell	0.000	1.000	488	23	siRNA-IMPa4-25 PSF-A488 IMPa4-A546 DAPI 8C1-siRNA-IMP-a2-a4 V2.00	0	29. siRNA-IMPa4-25 PSF-A488 DAPI IMPa4-A546_o_TileScan_001 (Stage 15 of 49)	00-zBqDeBEuVCgux9VmZRD4gR
0	s	Cell	0.000	1.000	489	24	siRNA-IMPa4-25 PSF-A488 IMPa4-A546 DAPI 8C1-siRNA-IMP-a2-a4 V2.00	0	29. siRNA-IMPa4-25 PSF-A488 DAPI IMPa4-A546_o_TileScan_001 (Stage 15 of 49)	00-zBqDeBEuVCgux9VmZRD4gR
0	s	Cell	0.000	1.000	490	25	siRNA-IMPa4-25 PSF-A488 IMPa4-A546 DAPI 8C1-siRNA-IMP-a2-a4 V2.00	0	29. siRNA-IMPa4-25 PSF-A488 DAPI IMPa4-A546_o_TileScan_001 (Stage 15 of 49)	00-zBqDeBEuVCgux9VmZRD4gR
0	s	Cell	0.000	1.000	491	26	siRNA-IMPa4-25 PSF-A488 IMPa4-A546 DAPI 8C1-siRNA-IMP-a2-a4 V2.00	0	29. siRNA-IMPa4-25 PSF-A488 DAPI IMPa4-A546_o_TileScan_001 (Stage 15 of 49)	00-zBqDeBEuVCgux9VmZRD4gR
0	s	Cell	0.000	1.000	492	27	siRNA-IMPa4-25 PSF-A488 IMPa4-A546 DAPI 8C1-siRNA-IMP-a2-a4 V2.00	0	29. siRNA-IMPa4-25 PSF-A488 DAPI IMPa4-A546_o_TileScan_001 (Stage 15 of 49)	00-zBqDeBEuVCgux9VmZRD4gR
0	s	Cell	0.000	1.000	493	0	siRNA-IMPa4-25 PSF-A488 IMPa4-A546 DAPI 8C1-siRNA-IMP-a2-a4 V2.00	0	29. siRNA-IMPa4-25 PSF-A488 DAPI IMPa4-A546_p_TileScan_001 (Stage 16 of 49)	00-n6wREkL5MYqfdA6syYnmh5
0	s	Cell	0.000	1.000	494	1	siRNA-IMPa4-25 PSF-A488 IMPa4-A546 DAPI 8C1-siRNA-IMP-a2-a4 V2.00	0	29. siRNA-IMPa4-25 PSF-A488 DAPI IMPa4-A546_p_TileScan_001 (Stage 16 of 49)	00-n6wREkL5MYqfdA6syYnmh5
0	s	Cell	0.000	1.000	495	2	siRNA-IMPa4-25 PSF-A488 IMPa4-A546 DAPI 8C1-siRNA-IMP-a2-a4 V2.00	0	29. siRNA-IMPa4-25 PSF-A488 DAPI IMPa4-A546_p_TileScan_001 (Stage 16 of 49)	00-n6wREkL5MYqfdA6syYnmh5
0	s	Cell	0.000	1.000	496	3	siRNA-IMPa4-25 PSF-A488 IMPa4-A546 DAPI 8C1-siRNA-IMP-a2-a4 V2.00	0	29. siRNA-IMPa4-25 PSF-A488 DAPI IMPa4-A546_p_TileScan_001 (Stage 16 of 49)	00-n6wREkL5MYqfdA6syYnmh5
0	s	Cell	0.000	1.000	497	4	siRNA-IMPa4-25 PSF-A488 IMPa4-A546 DAPI 8C1-siRNA-IMP-a2-a4 V2.00	0	29. siRNA-IMPa4-25 PSF-A488 DAPI IMPa4-A546_p_TileScan_001 (Stage 16 of 49)	00-n6wREkL5MYqfdA6syYnmh5
0	s	Cell	0.000	1.000	498	5	siRNA-IMPa4-25 PSF-A488 IMPa4-A546 DAPI 8C1-siRNA-IMP-a2-a4 V2.00	0	29. siRNA-IMPa4-25 PSF-A488 DAPI IMPa4-A546_p_TileScan_001 (Stage 16 of 49)	00-n6wREkL5MYqfdA6syYnmh5
0	s	Cell	0.000	1.000	499	6	siRNA-IMPa4-25 PSF-A488 IMPa4-A546 DAPI 8C1-siRNA-IMP-a2-a4 V2.00	0	29. siRNA-IMPa4-25 PSF-A488 DAPI IMPa4-A546_p_TileScan_001 (Stage 16 of 49)	00-n6wREkL5MYqfdA6syYnmh5
0	s	Cell	0.000	1.000	500	7	siRNA-IMPa4-25 PSF-A488 IMPa4-A546 DAPI 8C1-siRNA-IMP-a2-a4 V2.00	0	29. siRNA-IMPa4-25 PSF-A488 DAPI IMPa4-A546_p_TileScan_001 (Stage 16 of 49)	00-n6wREkL5MYqfdA6syYnmh5
0	s	Cell	0.000	1.000	501	8	siRNA-IMPa4-25 PSF-A488 IMPa4-A546 DAPI 8C1-siRNA-IMP-a2-a4 V2.00	0	29. siRNA-IMPa4-25 PSF-A488 DAPI IMPa4-A546_p_TileScan_001 (Stage 16 of 49)	00-n6wREkL5MYqfdA6syYnmh5
0	s	Cell	0.000	1.000	502	9	siRNA-IMPa4-25 PSF-A488 IMPa4-A546 DAPI 8C1-siRNA-IMP-a2-a4 V2.00	0	29. siRNA-IMPa4-25 PSF-A488 DAPI IMPa4-A546_p_TileScan_001 (Stage 16 of 49)	00-n6wREkL5MYqfdA6syYnmh5
0	s	Cell	0.000	1.000	503	10	siRNA-IMPa4-25 PSF-A488 IMPa4-A546 DAPI 8C1-siRNA-IMP-a2-a4 V2.00	0	29. siRNA-IMPa4-25 PSF-A488 DAPI IMPa4-A546_p_TileScan_001 (Stage 16 of 49)	00-n6wREkL5MYqfdA6syYnmh5
0	s	Cell	0.000	1.000	504	11	siRNA-IMPa4-25 PSF-A488 IMPa4-A546 DAPI 8C1-siRNA-IMP-a2-a4 V2.00	0	29. siRNA-IMPa4-25 PSF-A488 DAPI IMPa4-A546_p_TileScan_001 (Stage 16 of 49)	00-n6wREkL5MYqfdA6syYnmh5
0	s	Cell	0.000	1.000	505	12	siRNA-IMPa4-25 PSF-A488 IMPa4-A546 DAPI 8C1-siRNA-IMP-a2-a4 V2.00	0	29. siRNA-IMPa4-25 PSF-A488 DAPI IMPa4-A546_p_TileScan_001 (Stage 16 of 49)	00-n6wREkL5MYqfdA6syYnmh5
0	s	Cell	0.000	1.000	506	13	siRNA-IMPa4-25 PSF-A488 IMPa4-A546 DAPI 8C1-siRNA-IMP-a2-a4 V2.00	0	29. siRNA-IMPa4-25 PSF-A488 DAPI IMPa4-A546_p_TileScan_001 (Stage 16 of 49)	00-n6wREkL5MYqfdA6syYnmh5
0	s	Cell	0.000	1.000	507	14	siRNA-IMPa4-25 PSF-A488 IMPa4-A546 DAPI 8C1-siRNA-IMP-a2-a4 V2.00	0	29. siRNA-IMPa4-25 PSF-A488 DAPI IMPa4-A546_p_TileScan_001 (Stage 16 of 49)	00-n6wREkL5MYqfdA6syYnmh5
0	s	Cell	0.000	1.000	508	15	siRNA-IMPa4-25 PSF-A488 IMPa4-A546 DAPI 8C1-siRNA-IMP-a2-a4 V2.00	0	29. siRNA-IMPa4-25 PSF-A488 DAPI IMPa4-A546_p_TileScan_001 (Stage 16 of 49)	00-n6wREkL5MYqfdA6syYnmh5
0	s	Cell	0.000	1.000	509	16	siRNA-IMPa4-25 PSF-A488 IMPa4-A546 DAPI 8C1-siRNA-IMP-a2-a4 V2.00	0	29. siRNA-IMPa4-25 PSF-A488 DAPI IMPa4-A546_p_TileScan_001 (Stage 16 of 49)	00-n6wREkL5MYqfdA6syYnmh5
0	s	Cell	0.000	1.000	510	17	siRNA-IMPa4-25 PSF-A488 IMPa4-A546 DAPI 8C1-siRNA-IMP-a2-a4 V2.00	0	29. siRNA-IMPa4-25 PSF-A488 DAPI IMPa4-A546_p_TileScan_001 (Stage 16 of 49)	00-n6wREkL5MYqfdA6syYnmh5
0	s	Cell	0.000	1.000	511	18	siRNA-IMPa4-25 PSF-A488 IMPa4-A546 DAPI 8C1-siRNA-IMP-a2-a4 V2.00	0	29. siRNA-IMPa4-25 PSF-A488 DAPI IMPa4-A546_p_TileScan_001 (Stage 16 of 49)	00-n6wREkL5MYqfdA6syYnmh5
0	s	Cell	0.000	1.000	512	19	siRNA-IMPa4-25 PSF-A488 IMPa4-A546 DAPI 8C1-siRNA-IMP-a2-a4 V2.00	0	29. siRNA-IMPa4-25 PSF-A488 DAPI IMPa4-A546_p_TileScan_001 (Stage 16 of 49)	00-n6wREkL5MYqfdA6syYnmh5
0	s	Cell	0.000	1.000	513	20	siRNA-IMPa4-25 PSF-A488 IMPa4-A546 DAPI 8C1-siRNA-IMP-a2-a4 V2.00	0	29. siRNA-IMPa4-25 PSF-A488 DAPI IMPa4-A546_p_TileScan_001 (Stage 16 of 49)	00-n6wREkL5MYqfdA6syYnmh5
0	s	Cell	0.000	1.000	514	21	siRNA-IMPa4-25 PSF-A488 IMPa4-A546 DAPI 8C1-siRNA-IMP-a2-a4 V2.00	0	29. siRNA-IMPa4-25 PSF-A488 DAPI IMPa4-A546_p_TileScan_001 (Stage 16 of 49)	00-n6wREkL5MYqfdA6syYnmh5
0	s	Cell	0.000	1.000	515	22	siRNA-IMPa4-25 PSF-A488 IMPa4-A546 DAPI 8C1-siRNA-IMP-a2-a4 V2.00	0	29. siRNA-IMPa4-25 PSF-A488 DAPI IMPa4-A546_p_TileScan_001 (Stage 16 of 49)	00-n6wREkL5MYqfdA6syYnmh5
0	s	Cell	0.000	1.000	516	23	siRNA-IMPa4-25 PSF-A488 IMPa4-A546 DAPI 8C1-siRNA-IMP-a2-a4 V2.00	0	29. siRNA-IMPa4-25 PSF-A488 DAPI IMPa4-A546_p_TileScan_001 (Stage 16 of 49)	00-n6wREkL5MYqfdA6syYnmh5
0	s	Cell	0.000	1.000	517	24	siRNA-IMPa4-25 PSF-A488 IMPa4-A546 DAPI 8C1-siRNA-IMP-a2-a4 V2.00	0	29. siRNA-IMPa4-25 PSF-A488 DAPI IMPa4-A546_p_TileScan_001 (Stage 16 of 49)	00-n6wREkL5MYqfdA6syYnmh5
0	s	Cell	0.000	1.000	518	25	siRNA-IMPa4-25 PSF-A488 IMPa4-A546 DAPI 8C1-siRNA-IMP-a2-a4 V2.00	0	29. siRNA-IMPa4-25 PSF-A488 DAPI IMPa4-A546_p_TileScan_001 (Stage 16 of 49)	00-n6wREkL5MYqfdA6syYnmh5
0	s	Cell	0.000	1.000	519	26	siRNA-IMPa4-25 PSF-A488 IMPa4-A546 DAPI 8C1-siRNA-IMP-a2-a4 V2.00	0	29. siRNA-IMPa4-25 PSF-A488 DAPI IMPa4-A546_p_TileScan_001 (Stage 16 of 49)	00-n6wREkL5MYqfdA6syYnmh5
0	s	Cell	0.000	1.000	520	27	siRNA-IMPa4-25 PSF-A488 IMPa4-A546 DAPI 8C1-siRNA-IMP-a2-a4 V2.00	0	29. siRNA-IMPa4-25 PSF-A488 DAPI IMPa4-A546_p_TileScan_001 (Stage 16 of 49)	00-n6wREkL5MYqfdA6syYnmh5
0	s	Cell	0.000	1.000	521	28	siRNA-IMPa4-25 PSF-A488 IMPa4-A546 DAPI 8C1-siRNA-IMP-a2-a4 V2.00	0	29. siRNA-IMPa4-25 PSF-A488 DAPI IMPa4-A546_p_TileScan_001 (Stage 16 of 49)	00-n6wREkL5MYqfdA6syYnmh5
0	s	Cell	0.000	1.000	522	0	siRNA-IMPa4-25 PSF-A488 IMPa4-A546 DAPI 8C1-siRNA-IMP-a2-a4 V2.00	0	29. siRNA-IMPa4-25 PSF-A488 DAPI IMPa4-A546_q_TileScan_001 (Stage 17 of 49)	00-wYhMSM57onnhVTLmo7U4wP
0	s	Cell	0.000	1.000	523	1	siRNA-IMPa4-25 PSF-A488 IMPa4-A546 DAPI 8C1-siRNA-IMP-a2-a4 V2.00	0	29. siRNA-IMPa4-25 PSF-A488 DAPI IMPa4-A546_q_TileScan_001 (Stage 17 of 49)	00-wYhMSM57onnhVTLmo7U4wP
0	s	Cell	0.000	1.000	524	2	siRNA-IMPa4-25 PSF-A488 IMPa4-A546 DAPI 8C1-siRNA-IMP-a2-a4 V2.00	0	29. siRNA-IMPa4-25 PSF-A488 DAPI IMPa4-A546_q_TileScan_001 (Stage 17 of 49)	00-wYhMSM57onnhVTLmo7U4wP
0	s	Cell	0.000	1.000	525	3	siRNA-IMPa4-25 PSF-A488 IMPa4-A546 DAPI 8C1-siRNA-IMP-a2-a4 V2.00	0	29. siRNA-IMPa4-25 PSF-A488 DAPI IMPa4-A546_q_TileScan_001 (Stage 17 of 49)	00-wYhMSM57onnhVTLmo7U4wP
0	s	Cell	0.000	1.000	526	4	siRNA-IMPa4-25 PSF-A488 IMPa4-A546 DAPI 8C1-siRNA-IMP-a2-a4 V2.00	0	29. siRNA-IMPa4-25 PSF-A488 DAPI IMPa4-A546_q_TileScan_001 (Stage 17 of 49)	00-wYhMSM57onnhVTLmo7U4wP
0	s	Cell	0.000	1.000	527	5	siRNA-IMPa4-25 PSF-A488 IMPa4-A546 DAPI 8C1-siRNA-IMP-a2-a4 V2.00	0	29. siRNA-IMPa4-25 PSF-A488 DAPI IMPa4-A546_q_TileScan_001 (Stage 17 of 49)	00-wYhMSM57onnhVTLmo7U4wP
0	s	Cell	0.000	1.000	528	6	siRNA-IMPa4-25 PSF-A488 IMPa4-A546 DAPI 8C1-siRNA-IMP-a2-a4 V2.00	0	29. siRNA-IMPa4-25 PSF-A488 DAPI IMPa4-A546_q_TileScan_001 (Stage 17 of 49)	00-wYhMSM57onnhVTLmo7U4wP
0	s	Cell	0.000	1.000	529	7	siRNA-IMPa4-25 PSF-A488 IMPa4-A546 DAPI 8C1-siRNA-IMP-a2-a4 V2.00	0	29. siRNA-IMPa4-25 PSF-A488 DAPI IMPa4-A546_q_TileScan_001 (Stage 17 of 49)	00-wYhMSM57onnhVTLmo7U4wP
0	s	Cell	0.000	1.000	530	8	siRNA-IMPa4-25 PSF-A488 IMPa4-A546 DAPI 8C1-siRNA-IMP-a2-a4 V2.00	0	29. siRNA-IMPa4-25 PSF-A488 DAPI IMPa4-A546_q_TileScan_001 (Stage 17 of 49)	00-wYhMSM57onnhVTLmo7U4wP
0	s	Cell	0.000	1.000	531	9	siRNA-IMPa4-25 PSF-A488 IMPa4-A546 DAPI 8C1-siRNA-IMP-a2-a4 V2.00	0	29. siRNA-IMPa4-25 PSF-A488 DAPI IMPa4-A546_q_TileScan_001 (Stage 17 of 49)	00-wYhMSM57onnhVTLmo7U4wP
0	s	Cell	0.000	1.000	532	10	siRNA-IMPa4-25 PSF-A488 IMPa4-A546 DAPI 8C1-siRNA-IMP-a2-a4 V2.00	0	29. siRNA-IMPa4-25 PSF-A488 DAPI IMPa4-A546_q_TileScan_001 (Stage 17 of 49)	00-wYhMSM57onnhVTLmo7U4wP
0	s	Cell	0.000	1.000	533	11	siRNA-IMPa4-25 PSF-A488 IMPa4-A546 DAPI 8C1-siRNA-IMP-a2-a4 V2.00	0	29. siRNA-IMPa4-25 PSF-A488 DAPI IMPa4-A546_q_TileScan_001 (Stage 17 of 49)	00-wYhMSM57onnhVTLmo7U4wP
0	s	Cell	0.000	1.000	534	12	siRNA-IMPa4-25 PSF-A488 IMPa4-A546 DAPI 8C1-siRNA-IMP-a2-a4 V2.00	0	29. siRNA-IMPa4-25 PSF-A488 DAPI IMPa4-A546_q_TileScan_001 (Stage 17 of 49)	00-wYhMSM57onnhVTLmo7U4wP
0	s	Cell	0.000	1.000	535	13	siRNA-IMPa4-25 PSF-A488 IMPa4-A546 DAPI 8C1-siRNA-IMP-a2-a4 V2.00	0	29. siRNA-IMPa4-25 PSF-A488 DAPI IMPa4-A546_q_TileScan_001 (Stage 17 of 49)	00-wYhMSM57onnhVTLmo7U4wP
0	s	Cell	0.000	1.000	536	14	siRNA-IMPa4-25 PSF-A488 IMPa4-A546 DAPI 8C1-siRNA-IMP-a2-a4 V2.00	0	29. siRNA-IMPa4-25 PSF-A488 DAPI IMPa4-A546_q_TileScan_001 (Stage 17 of 49)	00-wYhMSM57onnhVTLmo7U4wP
0	s	Cell	0.000	1.000	537	15	siRNA-IMPa4-25 PSF-A488 IMPa4-A546 DAPI 8C1-siRNA-IMP-a2-a4 V2.00	0	29. siRNA-IMPa4-25 PSF-A488 DAPI IMPa4-A546_q_TileScan_001 (Stage 17 of 49)	00-wYhMSM57onnhVTLmo7U4wP
0	s	Cell	0.000	1.000	538	16	siRNA-IMPa4-25 PSF-A488 IMPa4-A546 DAPI 8C1-siRNA-IMP-a2-a4 V2.00	0	29. siRNA-IMPa4-25 PSF-A488 DAPI IMPa4-A546_q_TileScan_001 (Stage 17 of 49)	00-wYhMSM57onnhVTLmo7U4wP
0	s	Cell	0.000	1.000	539	17	siRNA-IMPa4-25 PSF-A488 IMPa4-A546 DAPI 8C1-siRNA-IMP-a2-a4 V2.00	0	29. siRNA-IMPa4-25 PSF-A488 DAPI IMPa4-A546_q_TileScan_001 (Stage 17 of 49)	00-wYhMSM57onnhVTLmo7U4wP
0	s	Cell	0.000	1.000	540	0	siRNA-IMPa4-25 PSF-A488 IMPa4-A546 DAPI 8C1-siRNA-IMP-a2-a4 V2.00	0	29. siRNA-IMPa4-25 PSF-A488 DAPI IMPa4-A546_r_TileScan_001 (Stage 18 of 49)	00-b9gqmfqGSQ2kLaBPHMY3ji
0	s	Cell	0.000	1.000	541	1	siRNA-IMPa4-25 PSF-A488 IMPa4-A546 DAPI 8C1-siRNA-IMP-a2-a4 V2.00	0	29. siRNA-IMPa4-25 PSF-A488 DAPI IMPa4-A546_r_TileScan_001 (Stage 18 of 49)	00-b9gqmfqGSQ2kLaBPHMY3ji
0	s	Cell	0.000	1.000	542	2	siRNA-IMPa4-25 PSF-A488 IMPa4-A546 DAPI 8C1-siRNA-IMP-a2-a4 V2.00	0	29. siRNA-IMPa4-25 PSF-A488 DAPI IMPa4-A546_r_TileScan_001 (Stage 18 of 49)	00-b9gqmfqGSQ2kLaBPHMY3ji
0	s	Cell	0.000	1.000	543	3	siRNA-IMPa4-25 PSF-A488 IMPa4-A546 DAPI 8C1-siRNA-IMP-a2-a4 V2.00	0	29. siRNA-IMPa4-25 PSF-A488 DAPI IMPa4-A546_r_TileScan_001 (Stage 18 of 49)	00-b9gqmfqGSQ2kLaBPHMY3ji
0	s	Cell	0.000	1.000	544	4	siRNA-IMPa4-25 PSF-A488 IMPa4-A546 DAPI 8C1-siRNA-IMP-a2-a4 V2.00	0	29. siRNA-IMPa4-25 PSF-A488 DAPI IMPa4-A546_r_TileScan_001 (Stage 18 of 49)	00-b9gqmfqGSQ2kLaBPHMY3ji
0	s	Cell	0.000	1.000	545	5	siRNA-IMPa4-25 PSF-A488 IMPa4-A546 DAPI 8C1-siRNA-IMP-a2-a4 V2.00	0	29. siRNA-IMPa4-25 PSF-A488 DAPI IMPa4-A546_r_TileScan_001 (Stage 18 of 49)	00-b9gqmfqGSQ2kLaBPHMY3ji
0	s	Cell	0.000	1.000	546	6	siRNA-IMPa4-25 PSF-A488 IMPa4-A546 DAPI 8C1-siRNA-IMP-a2-a4 V2.00	0	29. siRNA-IMPa4-25 PSF-A488 DAPI IMPa4-A546_r_TileScan_001 (Stage 18 of 49)	00-b9gqmfqGSQ2kLaBPHMY3ji
0	s	Cell	0.000	1.000	547	7	siRNA-IMPa4-25 PSF-A488 IMPa4-A546 DAPI 8C1-siRNA-IMP-a2-a4 V2.00	0	29. siRNA-IMPa4-25 PSF-A488 DAPI IMPa4-A546_r_TileScan_001 (Stage 18 of 49)	00-b9gqmfqGSQ2kLaBPHMY3ji
0	s	Cell	0.000	1.000	548	8	siRNA-IMPa4-25 PSF-A488 IMPa4-A546 DAPI 8C1-siRNA-IMP-a2-a4 V2.00	0	29. siRNA-IMPa4-25 PSF-A488 DAPI IMPa4-A546_r_TileScan_001 (Stage 18 of 49)	00-b9gqmfqGSQ2kLaBPHMY3ji
0	s	Cell	0.000	1.000	549	9	siRNA-IMPa4-25 PSF-A488 IMPa4-A546 DAPI 8C1-siRNA-IMP-a2-a4 V2.00	0	29. siRNA-IMPa4-25 PSF-A488 DAPI IMPa4-A546_r_TileScan_001 (Stage 18 of 49)	00-b9gqmfqGSQ2kLaBPHMY3ji
0	s	Cell	0.000	1.000	550	10	siRNA-IMPa4-25 PSF-A488 IMPa4-A546 DAPI 8C1-siRNA-IMP-a2-a4 V2.00	0	29. siRNA-IMPa4-25 PSF-A488 DAPI IMPa4-A546_r_TileScan_001 (Stage 18 of 49)	00-b9gqmfqGSQ2kLaBPHMY3ji
0	s	Cell	0.000	1.000	551	11	siRNA-IMPa4-25 PSF-A488 IMPa4-A546 DAPI 8C1-siRNA-IMP-a2-a4 V2.00	0	29. siRNA-IMPa4-25 PSF-A488 DAPI IMPa4-A546_r_TileScan_001 (Stage 18 of 49)	00-b9gqmfqGSQ2kLaBPHMY3ji
0	s	Cell	0.000	1.000	552	12	siRNA-IMPa4-25 PSF-A488 IMPa4-A546 DAPI 8C1-siRNA-IMP-a2-a4 V2.00	0	29. siRNA-IMPa4-25 PSF-A488 DAPI IMPa4-A546_r_TileScan_001 (Stage 18 of 49)	00-b9gqmfqGSQ2kLaBPHMY3ji
0	s	Cell	0.000	1.000	553	13	siRNA-IMPa4-25 PSF-A488 IMPa4-A546 DAPI 8C1-siRNA-IMP-a2-a4 V2.00	0	29. siRNA-IMPa4-25 PSF-A488 DAPI IMPa4-A546_r_TileScan_001 (Stage 18 of 49)	00-b9gqmfqGSQ2kLaBPHMY3ji
0	s	Cell	0.000	1.000	554	14	siRNA-IMPa4-25 PSF-A488 IMPa4-A546 DAPI 8C1-siRNA-IMP-a2-a4 V2.00	0	29. siRNA-IMPa4-25 PSF-A488 DAPI IMPa4-A546_r_TileScan_001 (Stage 18 of 49)	00-b9gqmfqGSQ2kLaBPHMY3ji
0	s	Cell	0.000	1.000	555	15	siRNA-IMPa4-25 PSF-A488 IMPa4-A546 DAPI 8C1-siRNA-IMP-a2-a4 V2.00	0	29. siRNA-IMPa4-25 PSF-A488 DAPI IMPa4-A546_r_TileScan_001 (Stage 18 of 49)	00-b9gqmfqGSQ2kLaBPHMY3ji
0	s	Cell	0.000	1.000	556	16	siRNA-IMPa4-25 PSF-A488 IMPa4-A546 DAPI 8C1-siRNA-IMP-a2-a4 V2.00	0	29. siRNA-IMPa4-25 PSF-A488 DAPI IMPa4-A546_r_TileScan_001 (Stage 18 of 49)	00-b9gqmfqGSQ2kLaBPHMY3ji
0	s	Cell	0.000	1.000	557	17	siRNA-IMPa4-25 PSF-A488 IMPa4-A546 DAPI 8C1-siRNA-IMP-a2-a4 V2.00	0	29. siRNA-IMPa4-25 PSF-A488 DAPI IMPa4-A546_r_TileScan_001 (Stage 18 of 49)	00-b9gqmfqGSQ2kLaBPHMY3ji
0	s	Cell	0.000	1.000	558	0	siRNA-IMPa4-25 PSF-A488 IMPa4-A546 DAPI 8C1-siRNA-IMP-a2-a4 V2.00	0	29. siRNA-IMPa4-25 PSF-A488 DAPI IMPa4-A546_s_TileScan_001 (Stage 19 of 49)	00-kcuV7MkHtHyv7MEAW3vwBN
0	s	Cell	0.000	1.000	559	1	siRNA-IMPa4-25 PSF-A488 IMPa4-A546 DAPI 8C1-siRNA-IMP-a2-a4 V2.00	0	29. siRNA-IMPa4-25 PSF-A488 DAPI IMPa4-A546_s_TileScan_001 (Stage 19 of 49)	00-kcuV7MkHtHyv7MEAW3vwBN
0	s	Cell	0.000	1.000	560	2	siRNA-IMPa4-25 PSF-A488 IMPa4-A546 DAPI 8C1-siRNA-IMP-a2-a4 V2.00	0	29. siRNA-IMPa4-25 PSF-A488 DAPI IMPa4-A546_s_TileScan_001 (Stage 19 of 49)	00-kcuV7MkHtHyv7MEAW3vwBN
0	s	Cell	0.000	1.000	561	0	siRNA-IMPa4-25 PSF-A488 IMPa4-A546 DAPI 8C1-siRNA-IMP-a2-a4 V2.00	0	29. siRNA-IMPa4-25 PSF-A488 DAPI IMPa4-A546_u_TileScan_001 (Stage 21 of 49)	00-BvvGNziPjAc7wLiJiaJUAP
0	s	Cell	0.000	1.000	562	1	siRNA-IMPa4-25 PSF-A488 IMPa4-A546 DAPI 8C1-siRNA-IMP-a2-a4 V2.00	0	29. siRNA-IMPa4-25 PSF-A488 DAPI IMPa4-A546_u_TileScan_001 (Stage 21 of 49)	00-BvvGNziPjAc7wLiJiaJUAP
0	s	Cell	0.000	1.000	563	2	siRNA-IMPa4-25 PSF-A488 IMPa4-A546 DAPI 8C1-siRNA-IMP-a2-a4 V2.00	0	29. siRNA-IMPa4-25 PSF-A488 DAPI IMPa4-A546_u_TileScan_001 (Stage 21 of 49)	00-BvvGNziPjAc7wLiJiaJUAP
0	s	Cell	0.000	1.000	564	3	siRNA-IMPa4-25 PSF-A488 IMPa4-A546 DAPI 8C1-siRNA-IMP-a2-a4 V2.00	0	29. siRNA-IMPa4-25 PSF-A488 DAPI IMPa4-A546_u_TileScan_001 (Stage 21 of 49)	00-BvvGNziPjAc7wLiJiaJUAP
0	s	Cell	0.000	1.000	565	0	siRNA-IMPa4-25 PSF-A488 IMPa4-A546 DAPI 8C1-siRNA-IMP-a2-a4 V2.00	0	29. siRNA-IMPa4-25 PSF-A488 DAPI IMPa4-A546_v_TileScan_001 (Stage 22 of 49)	00-93MRdjJGVVjnskwadx6TBK
0	s	Cell	0.000	1.000	566	1	siRNA-IMPa4-25 PSF-A488 IMPa4-A546 DAPI 8C1-siRNA-IMP-a2-a4 V2.00	0	29. siRNA-IMPa4-25 PSF-A488 DAPI IMPa4-A546_v_TileScan_001 (Stage 22 of 49)	00-93MRdjJGVVjnskwadx6TBK
0	s	Cell	0.000	1.000	567	2	siRNA-IMPa4-25 PSF-A488 IMPa4-A546 DAPI 8C1-siRNA-IMP-a2-a4 V2.00	0	29. siRNA-IMPa4-25 PSF-A488 DAPI IMPa4-A546_v_TileScan_001 (Stage 22 of 49)	00-93MRdjJGVVjnskwadx6TBK
0	s	Cell	0.000	1.000	568	3	siRNA-IMPa4-25 PSF-A488 IMPa4-A546 DAPI 8C1-siRNA-IMP-a2-a4 V2.00	0	29. siRNA-IMPa4-25 PSF-A488 DAPI IMPa4-A546_v_TileScan_001 (Stage 22 of 49)	00-93MRdjJGVVjnskwadx6TBK
0	s	Cell	0.000	1.000	569	4	siRNA-IMPa4-25 PSF-A488 IMPa4-A546 DAPI 8C1-siRNA-IMP-a2-a4 V2.00	0	29. siRNA-IMPa4-25 PSF-A488 DAPI IMPa4-A546_v_TileScan_001 (Stage 22 of 49)	00-93MRdjJGVVjnskwadx6TBK
0	s	Cell	0.000	1.000	570	5	siRNA-IMPa4-25 PSF-A488 IMPa4-A546 DAPI 8C1-siRNA-IMP-a2-a4 V2.00	0	29. siRNA-IMPa4-25 PSF-A488 DAPI IMPa4-A546_v_TileScan_001 (Stage 22 of 49)	00-93MRdjJGVVjnskwadx6TBK
0	s	Cell	0.000	1.000	571	6	siRNA-IMPa4-25 PSF-A488 IMPa4-A546 DAPI 8C1-siRNA-IMP-a2-a4 V2.00	0	29. siRNA-IMPa4-25 PSF-A488 DAPI IMPa4-A546_v_TileScan_001 (Stage 22 of 49)	00-93MRdjJGVVjnskwadx6TBK
0	s	Cell	0.000	1.000	572	7	siRNA-IMPa4-25 PSF-A488 IMPa4-A546 DAPI 8C1-siRNA-IMP-a2-a4 V2.00	0	29. siRNA-IMPa4-25 PSF-A488 DAPI IMPa4-A546_v_TileScan_001 (Stage 22 of 49)	00-93MRdjJGVVjnskwadx6TBK
0	s	Cell	0.000	1.000	573	8	siRNA-IMPa4-25 PSF-A488 IMPa4-A546 DAPI 8C1-siRNA-IMP-a2-a4 V2.00	0	29. siRNA-IMPa4-25 PSF-A488 DAPI IMPa4-A546_v_TileScan_001 (Stage 22 of 49)	00-93MRdjJGVVjnskwadx6TBK
0	s	Cell	0.000	1.000	574	9	siRNA-IMPa4-25 PSF-A488 IMPa4-A546 DAPI 8C1-siRNA-IMP-a2-a4 V2.00	0	29. siRNA-IMPa4-25 PSF-A488 DAPI IMPa4-A546_v_TileScan_001 (Stage 22 of 49)	00-93MRdjJGVVjnskwadx6TBK
0	s	Cell	0.000	1.000	575	10	siRNA-IMPa4-25 PSF-A488 IMPa4-A546 DAPI 8C1-siRNA-IMP-a2-a4 V2.00	0	29. siRNA-IMPa4-25 PSF-A488 DAPI IMPa4-A546_v_TileScan_001 (Stage 22 of 49)	00-93MRdjJGVVjnskwadx6TBK
0	s	Cell	0.000	1.000	576	11	siRNA-IMPa4-25 PSF-A488 IMPa4-A546 DAPI 8C1-siRNA-IMP-a2-a4 V2.00	0	29. siRNA-IMPa4-25 PSF-A488 DAPI IMPa4-A546_v_TileScan_001 (Stage 22 of 49)	00-93MRdjJGVVjnskwadx6TBK
0	s	Cell	0.000	1.000	577	12	siRNA-IMPa4-25 PSF-A488 IMPa4-A546 DAPI 8C1-siRNA-IMP-a2-a4 V2.00	0	29. siRNA-IMPa4-25 PSF-A488 DAPI IMPa4-A546_v_TileScan_001 (Stage 22 of 49)	00-93MRdjJGVVjnskwadx6TBK
0	s	Cell	0.000	1.000	578	13	siRNA-IMPa4-25 PSF-A488 IMPa4-A546 DAPI 8C1-siRNA-IMP-a2-a4 V2.00	0	29. siRNA-IMPa4-25 PSF-A488 DAPI IMPa4-A546_v_TileScan_001 (Stage 22 of 49)	00-93MRdjJGVVjnskwadx6TBK
0	s	Cell	0.000	1.000	579	14	siRNA-IMPa4-25 PSF-A488 IMPa4-A546 DAPI 8C1-siRNA-IMP-a2-a4 V2.00	0	29. siRNA-IMPa4-25 PSF-A488 DAPI IMPa4-A546_v_TileScan_001 (Stage 22 of 49)	00-93MRdjJGVVjnskwadx6TBK
0	s	Cell	0.000	1.000	580	15	siRNA-IMPa4-25 PSF-A488 IMPa4-A546 DAPI 8C1-siRNA-IMP-a2-a4 V2.00	0	29. siRNA-IMPa4-25 PSF-A488 DAPI IMPa4-A546_v_TileScan_001 (Stage 22 of 49)	00-93MRdjJGVVjnskwadx6TBK
0	s	Cell	0.000	1.000	581	16	siRNA-IMPa4-25 PSF-A488 IMPa4-A546 DAPI 8C1-siRNA-IMP-a2-a4 V2.00	0	29. siRNA-IMPa4-25 PSF-A488 DAPI IMPa4-A546_v_TileScan_001 (Stage 22 of 49)	00-93MRdjJGVVjnskwadx6TBK
0	s	Cell	0.000	1.000	582	17	siRNA-IMPa4-25 PSF-A488 IMPa4-A546 DAPI 8C1-siRNA-IMP-a2-a4 V2.00	0	29. siRNA-IMPa4-25 PSF-A488 DAPI IMPa4-A546_v_TileScan_001 (Stage 22 of 49)	00-93MRdjJGVVjnskwadx6TBK
0	s	Cell	0.000	1.000	583	18	siRNA-IMPa4-25 PSF-A488 IMPa4-A546 DAPI 8C1-siRNA-IMP-a2-a4 V2.00	0	29. siRNA-IMPa4-25 PSF-A488 DAPI IMPa4-A546_v_TileScan_001 (Stage 22 of 49)	00-93MRdjJGVVjnskwadx6TBK
0	s	Cell	0.000	1.000	584	19	siRNA-IMPa4-25 PSF-A488 IMPa4-A546 DAPI 8C1-siRNA-IMP-a2-a4 V2.00	0	29. siRNA-IMPa4-25 PSF-A488 DAPI IMPa4-A546_v_TileScan_001 (Stage 22 of 49)	00-93MRdjJGVVjnskwadx6TBK
0	s	Cell	0.000	1.000	585	20	siRNA-IMPa4-25 PSF-A488 IMPa4-A546 DAPI 8C1-siRNA-IMP-a2-a4 V2.00	0	29. siRNA-IMPa4-25 PSF-A488 DAPI IMPa4-A546_v_TileScan_001 (Stage 22 of 49)	00-93MRdjJGVVjnskwadx6TBK
0	s	Cell	0.000	1.000	586	21	siRNA-IMPa4-25 PSF-A488 IMPa4-A546 DAPI 8C1-siRNA-IMP-a2-a4 V2.00	0	29. siRNA-IMPa4-25 PSF-A488 DAPI IMPa4-A546_v_TileScan_001 (Stage 22 of 49)	00-93MRdjJGVVjnskwadx6TBK
0	s	Cell	0.000	1.000	587	22	siRNA-IMPa4-25 PSF-A488 IMPa4-A546 DAPI 8C1-siRNA-IMP-a2-a4 V2.00	0	29. siRNA-IMPa4-25 PSF-A488 DAPI IMPa4-A546_v_TileScan_001 (Stage 22 of 49)	00-93MRdjJGVVjnskwadx6TBK
0	s	Cell	0.000	1.000	588	23	siRNA-IMPa4-25 PSF-A488 IMPa4-A546 DAPI 8C1-siRNA-IMP-a2-a4 V2.00	0	29. siRNA-IMPa4-25 PSF-A488 DAPI IMPa4-A546_v_TileScan_001 (Stage 22 of 49)	00-93MRdjJGVVjnskwadx6TBK
0	s	Cell	0.000	1.000	589	24	siRNA-IMPa4-25 PSF-A488 IMPa4-A546 DAPI 8C1-siRNA-IMP-a2-a4 V2.00	0	29. siRNA-IMPa4-25 PSF-A488 DAPI IMPa4-A546_v_TileScan_001 (Stage 22 of 49)	00-93MRdjJGVVjnskwadx6TBK
0	s	Cell	0.000	1.000	590	25	siRNA-IMPa4-25 PSF-A488 IMPa4-A546 DAPI 8C1-siRNA-IMP-a2-a4 V2.00	0	29. siRNA-IMPa4-25 PSF-A488 DAPI IMPa4-A546_v_TileScan_001 (Stage 22 of 49)	00-93MRdjJGVVjnskwadx6TBK
0	s	Cell	0.000	1.000	591	26	siRNA-IMPa4-25 PSF-A488 IMPa4-A546 DAPI 8C1-siRNA-IMP-a2-a4 V2.00	0	29. siRNA-IMPa4-25 PSF-A488 DAPI IMPa4-A546_v_TileScan_001 (Stage 22 of 49)	00-93MRdjJGVVjnskwadx6TBK
0	s	Cell	0.000	1.000	592	27	siRNA-IMPa4-25 PSF-A488 IMPa4-A546 DAPI 8C1-siRNA-IMP-a2-a4 V2.00	0	29. siRNA-IMPa4-25 PSF-A488 DAPI IMPa4-A546_v_TileScan_001 (Stage 22 of 49)	00-93MRdjJGVVjnskwadx6TBK
0	s	Cell	0.000	1.000	593	28	siRNA-IMPa4-25 PSF-A488 IMPa4-A546 DAPI 8C1-siRNA-IMP-a2-a4 V2.00	0	29. siRNA-IMPa4-25 PSF-A488 DAPI IMPa4-A546_v_TileScan_001 (Stage 22 of 49)	00-93MRdjJGVVjnskwadx6TBK
0	s	Cell	0.000	1.000	594	29	siRNA-IMPa4-25 PSF-A488 IMPa4-A546 DAPI 8C1-siRNA-IMP-a2-a4 V2.00	0	29. siRNA-IMPa4-25 PSF-A488 DAPI IMPa4-A546_v_TileScan_001 (Stage 22 of 49)	00-93MRdjJGVVjnskwadx6TBK
0	s	Cell	0.000	1.000	595	30	siRNA-IMPa4-25 PSF-A488 IMPa4-A546 DAPI 8C1-siRNA-IMP-a2-a4 V2.00	0	29. siRNA-IMPa4-25 PSF-A488 DAPI IMPa4-A546_v_TileScan_001 (Stage 22 of 49)	00-93MRdjJGVVjnskwadx6TBK
0	s	Cell	0.000	1.000	596	31	siRNA-IMPa4-25 PSF-A488 IMPa4-A546 DAPI 8C1-siRNA-IMP-a2-a4 V2.00	0	29. siRNA-IMPa4-25 PSF-A488 DAPI IMPa4-A546_v_TileScan_001 (Stage 22 of 49)	00-93MRdjJGVVjnskwadx6TBK
0	s	Cell	0.000	1.000	597	32	siRNA-IMPa4-25 PSF-A488 IMPa4-A546 DAPI 8C1-siRNA-IMP-a2-a4 V2.00	0	29. siRNA-IMPa4-25 PSF-A488 DAPI IMPa4-A546_v_TileScan_001 (Stage 22 of 49)	00-93MRdjJGVVjnskwadx6TBK
0	s	Cell	0.000	1.000	598	0	siRNA-IMPa4-25 PSF-A488 IMPa4-A546 DAPI 8C1-siRNA-IMP-a2-a4 V2.00	0	29. siRNA-IMPa4-25 PSF-A488 DAPI IMPa4-A546_w_TileScan_001 (Stage 23 of 49)	00-zPztwTPjAudhLH2KQR5ouj
0	s	Cell	0.000	1.000	599	1	siRNA-IMPa4-25 PSF-A488 IMPa4-A546 DAPI 8C1-siRNA-IMP-a2-a4 V2.00	0	29. siRNA-IMPa4-25 PSF-A488 DAPI IMPa4-A546_w_TileScan_001 (Stage 23 of 49)	00-zPztwTPjAudhLH2KQR5ouj
0	s	Cell	0.000	1.000	600	2	siRNA-IMPa4-25 PSF-A488 IMPa4-A546 DAPI 8C1-siRNA-IMP-a2-a4 V2.00	0	29. siRNA-IMPa4-25 PSF-A488 DAPI IMPa4-A546_w_TileScan_001 (Stage 23 of 49)	00-zPztwTPjAudhLH2KQR5ouj
0	s	Cell	0.000	1.000	601	3	siRNA-IMPa4-25 PSF-A488 IMPa4-A546 DAPI 8C1-siRNA-IMP-a2-a4 V2.00	0	29. siRNA-IMPa4-25 PSF-A488 DAPI IMPa4-A546_w_TileScan_001 (Stage 23 of 49)	00-zPztwTPjAudhLH2KQR5ouj
0	s	Cell	0.000	1.000	602	4	siRNA-IMPa4-25 PSF-A488 IMPa4-A546 DAPI 8C1-siRNA-IMP-a2-a4 V2.00	0	29. siRNA-IMPa4-25 PSF-A488 DAPI IMPa4-A546_w_TileScan_001 (Stage 23 of 49)	00-zPztwTPjAudhLH2KQR5ouj
0	s	Cell	0.000	1.000	603	5	siRNA-IMPa4-25 PSF-A488 IMPa4-A546 DAPI 8C1-siRNA-IMP-a2-a4 V2.00	0	29. siRNA-IMPa4-25 PSF-A488 DAPI IMPa4-A546_w_TileScan_001 (Stage 23 of 49)	00-zPztwTPjAudhLH2KQR5ouj
0	s	Cell	0.000	1.000	604	6	siRNA-IMPa4-25 PSF-A488 IMPa4-A546 DAPI 8C1-siRNA-IMP-a2-a4 V2.00	0	29. siRNA-IMPa4-25 PSF-A488 DAPI IMPa4-A546_w_TileScan_001 (Stage 23 of 49)	00-zPztwTPjAudhLH2KQR5ouj
0	s	Cell	0.000	1.000	605	7	siRNA-IMPa4-25 PSF-A488 IMPa4-A546 DAPI 8C1-siRNA-IMP-a2-a4 V2.00	0	29. siRNA-IMPa4-25 PSF-A488 DAPI IMPa4-A546_w_TileScan_001 (Stage 23 of 49)	00-zPztwTPjAudhLH2KQR5ouj
0	s	Cell	0.000	1.000	606	8	siRNA-IMPa4-25 PSF-A488 IMPa4-A546 DAPI 8C1-siRNA-IMP-a2-a4 V2.00	0	29. siRNA-IMPa4-25 PSF-A488 DAPI IMPa4-A546_w_TileScan_001 (Stage 23 of 49)	00-zPztwTPjAudhLH2KQR5ouj
0	s	Cell	0.000	1.000	607	9	siRNA-IMPa4-25 PSF-A488 IMPa4-A546 DAPI 8C1-siRNA-IMP-a2-a4 V2.00	0	29. siRNA-IMPa4-25 PSF-A488 DAPI IMPa4-A546_w_TileScan_001 (Stage 23 of 49)	00-zPztwTPjAudhLH2KQR5ouj
0	s	Cell	0.000	1.000	608	10	siRNA-IMPa4-25 PSF-A488 IMPa4-A546 DAPI 8C1-siRNA-IMP-a2-a4 V2.00	0	29. siRNA-IMPa4-25 PSF-A488 DAPI IMPa4-A546_w_TileScan_001 (Stage 23 of 49)	00-zPztwTPjAudhLH2KQR5ouj
0	s	Cell	0.000	1.000	609	11	siRNA-IMPa4-25 PSF-A488 IMPa4-A546 DAPI 8C1-siRNA-IMP-a2-a4 V2.00	0	29. siRNA-IMPa4-25 PSF-A488 DAPI IMPa4-A546_w_TileScan_001 (Stage 23 of 49)	00-zPztwTPjAudhLH2KQR5ouj
0	s	Cell	0.000	1.000	610	12	siRNA-IMPa4-25 PSF-A488 IMPa4-A546 DAPI 8C1-siRNA-IMP-a2-a4 V2.00	0	29. siRNA-IMPa4-25 PSF-A488 DAPI IMPa4-A546_w_TileScan_001 (Stage 23 of 49)	00-zPztwTPjAudhLH2KQR5ouj
0	s	Cell	0.000	1.000	611	13	siRNA-IMPa4-25 PSF-A488 IMPa4-A546 DAPI 8C1-siRNA-IMP-a2-a4 V2.00	0	29. siRNA-IMPa4-25 PSF-A488 DAPI IMPa4-A546_w_TileScan_001 (Stage 23 of 49)	00-zPztwTPjAudhLH2KQR5ouj
0	s	Cell	0.000	1.000	612	14	siRNA-IMPa4-25 PSF-A488 IMPa4-A546 DAPI 8C1-siRNA-IMP-a2-a4 V2.00	0	29. siRNA-IMPa4-25 PSF-A488 DAPI IMPa4-A546_w_TileScan_001 (Stage 23 of 49)	00-zPztwTPjAudhLH2KQR5ouj
0	s	Cell	0.000	1.000	613	15	siRNA-IMPa4-25 PSF-A488 IMPa4-A546 DAPI 8C1-siRNA-IMP-a2-a4 V2.00	0	29. siRNA-IMPa4-25 PSF-A488 DAPI IMPa4-A546_w_TileScan_001 (Stage 23 of 49)	00-zPztwTPjAudhLH2KQR5ouj
0	s	Cell	0.000	1.000	614	16	siRNA-IMPa4-25 PSF-A488 IMPa4-A546 DAPI 8C1-siRNA-IMP-a2-a4 V2.00	0	29. siRNA-IMPa4-25 PSF-A488 DAPI IMPa4-A546_w_TileScan_001 (Stage 23 of 49)	00-zPztwTPjAudhLH2KQR5ouj
0	s	Cell	0.000	1.000	615	17	siRNA-IMPa4-25 PSF-A488 IMPa4-A546 DAPI 8C1-siRNA-IMP-a2-a4 V2.00	0	29. siRNA-IMPa4-25 PSF-A488 DAPI IMPa4-A546_w_TileScan_001 (Stage 23 of 49)	00-zPztwTPjAudhLH2KQR5ouj
0	s	Cell	0.000	1.000	616	18	siRNA-IMPa4-25 PSF-A488 IMPa4-A546 DAPI 8C1-siRNA-IMP-a2-a4 V2.00	0	29. siRNA-IMPa4-25 PSF-A488 DAPI IMPa4-A546_w_TileScan_001 (Stage 23 of 49)	00-zPztwTPjAudhLH2KQR5ouj
0	s	Cell	0.000	1.000	617	19	siRNA-IMPa4-25 PSF-A488 IMPa4-A546 DAPI 8C1-siRNA-IMP-a2-a4 V2.00	0	29. siRNA-IMPa4-25 PSF-A488 DAPI IMPa4-A546_w_TileScan_001 (Stage 23 of 49)	00-zPztwTPjAudhLH2KQR5ouj
0	s	Cell	0.000	1.000	618	20	siRNA-IMPa4-25 PSF-A488 IMPa4-A546 DAPI 8C1-siRNA-IMP-a2-a4 V2.00	0	29. siRNA-IMPa4-25 PSF-A488 DAPI IMPa4-A546_w_TileScan_001 (Stage 23 of 49)	00-zPztwTPjAudhLH2KQR5ouj
0	s	Cell	0.000	1.000	619	21	siRNA-IMPa4-25 PSF-A488 IMPa4-A546 DAPI 8C1-siRNA-IMP-a2-a4 V2.00	0	29. siRNA-IMPa4-25 PSF-A488 DAPI IMPa4-A546_w_TileScan_001 (Stage 23 of 49)	00-zPztwTPjAudhLH2KQR5ouj
0	s	Cell	0.000	1.000	620	22	siRNA-IMPa4-25 PSF-A488 IMPa4-A546 DAPI 8C1-siRNA-IMP-a2-a4 V2.00	0	29. siRNA-IMPa4-25 PSF-A488 DAPI IMPa4-A546_w_TileScan_001 (Stage 23 of 49)	00-zPztwTPjAudhLH2KQR5ouj
0	s	Cell	0.000	1.000	621	23	siRNA-IMPa4-25 PSF-A488 IMPa4-A546 DAPI 8C1-siRNA-IMP-a2-a4 V2.00	0	29. siRNA-IMPa4-25 PSF-A488 DAPI IMPa4-A546_w_TileScan_001 (Stage 23 of 49)	00-zPztwTPjAudhLH2KQR5ouj
0	s	Cell	0.000	1.000	622	0	siRNA-IMPa4-25 PSF-A488 IMPa4-A546 DAPI 8C1-siRNA-IMP-a2-a4 V2.00	0	29. siRNA-IMPa4-25 PSF-A488 DAPI IMPa4-A546_x_TileScan_001 (Stage 24 of 49)	00-AXRoD89cRX7qVPQHe5XpYY
0	s	Cell	0.000	1.000	623	1	siRNA-IMPa4-25 PSF-A488 IMPa4-A546 DAPI 8C1-siRNA-IMP-a2-a4 V2.00	0	29. siRNA-IMPa4-25 PSF-A488 DAPI IMPa4-A546_x_TileScan_001 (Stage 24 of 49)	00-AXRoD89cRX7qVPQHe5XpYY
0	s	Cell	0.000	1.000	624	2	siRNA-IMPa4-25 PSF-A488 IMPa4-A546 DAPI 8C1-siRNA-IMP-a2-a4 V2.00	0	29. siRNA-IMPa4-25 PSF-A488 DAPI IMPa4-A546_x_TileScan_001 (Stage 24 of 49)	00-AXRoD89cRX7qVPQHe5XpYY
0	s	Cell	0.000	1.000	625	3	siRNA-IMPa4-25 PSF-A488 IMPa4-A546 DAPI 8C1-siRNA-IMP-a2-a4 V2.00	0	29. siRNA-IMPa4-25 PSF-A488 DAPI IMPa4-A546_x_TileScan_001 (Stage 24 of 49)	00-AXRoD89cRX7qVPQHe5XpYY
0	s	Cell	0.000	1.000	626	4	siRNA-IMPa4-25 PSF-A488 IMPa4-A546 DAPI 8C1-siRNA-IMP-a2-a4 V2.00	0	29. siRNA-IMPa4-25 PSF-A488 DAPI IMPa4-A546_x_TileScan_001 (Stage 24 of 49)	00-AXRoD89cRX7qVPQHe5XpYY
0	s	Cell	0.000	1.000	627	5	siRNA-IMPa4-25 PSF-A488 IMPa4-A546 DAPI 8C1-siRNA-IMP-a2-a4 V2.00	0	29. siRNA-IMPa4-25 PSF-A488 DAPI IMPa4-A546_x_TileScan_001 (Stage 24 of 49)	00-AXRoD89cRX7qVPQHe5XpYY
0	s	Cell	0.000	1.000	628	6	siRNA-IMPa4-25 PSF-A488 IMPa4-A546 DAPI 8C1-siRNA-IMP-a2-a4 V2.00	0	29. siRNA-IMPa4-25 PSF-A488 DAPI IMPa4-A546_x_TileScan_001 (Stage 24 of 49)	00-AXRoD89cRX7qVPQHe5XpYY
0	s	Cell	0.000	1.000	629	7	siRNA-IMPa4-25 PSF-A488 IMPa4-A546 DAPI 8C1-siRNA-IMP-a2-a4 V2.00	0	29. siRNA-IMPa4-25 PSF-A488 DAPI IMPa4-A546_x_TileScan_001 (Stage 24 of 49)	00-AXRoD89cRX7qVPQHe5XpYY
0	s	Cell	0.000	1.000	630	8	siRNA-IMPa4-25 PSF-A488 IMPa4-A546 DAPI 8C1-siRNA-IMP-a2-a4 V2.00	0	29. siRNA-IMPa4-25 PSF-A488 DAPI IMPa4-A546_x_TileScan_001 (Stage 24 of 49)	00-AXRoD89cRX7qVPQHe5XpYY
0	s	Cell	0.000	1.000	631	9	siRNA-IMPa4-25 PSF-A488 IMPa4-A546 DAPI 8C1-siRNA-IMP-a2-a4 V2.00	0	29. siRNA-IMPa4-25 PSF-A488 DAPI IMPa4-A546_x_TileScan_001 (Stage 24 of 49)	00-AXRoD89cRX7qVPQHe5XpYY
0	s	Cell	0.000	1.000	632	10	siRNA-IMPa4-25 PSF-A488 IMPa4-A546 DAPI 8C1-siRNA-IMP-a2-a4 V2.00	0	29. siRNA-IMPa4-25 PSF-A488 DAPI IMPa4-A546_x_TileScan_001 (Stage 24 of 49)	00-AXRoD89cRX7qVPQHe5XpYY
0	s	Cell	0.000	1.000	633	11	siRNA-IMPa4-25 PSF-A488 IMPa4-A546 DAPI 8C1-siRNA-IMP-a2-a4 V2.00	0	29. siRNA-IMPa4-25 PSF-A488 DAPI IMPa4-A546_x_TileScan_001 (Stage 24 of 49)	00-AXRoD89cRX7qVPQHe5XpYY
0	s	Cell	0.000	1.000	634	0	siRNA-IMPa4-25 PSF-A488 IMPa4-A546 DAPI 8C1-siRNA-IMP-a2-a4 V2.00	0	29. siRNA-IMPa4-25 PSF-A488 DAPI IMPa4-A546_y_TileScan_001 (Stage 25 of 49)	00-BGohkmhQLKkP6fZgzdJjUE
0	s	Cell	0.000	1.000	635	1	siRNA-IMPa4-25 PSF-A488 IMPa4-A546 DAPI 8C1-siRNA-IMP-a2-a4 V2.00	0	29. siRNA-IMPa4-25 PSF-A488 DAPI IMPa4-A546_y_TileScan_001 (Stage 25 of 49)	00-BGohkmhQLKkP6fZgzdJjUE
0	s	Cell	0.000	1.000	636	2	siRNA-IMPa4-25 PSF-A488 IMPa4-A546 DAPI 8C1-siRNA-IMP-a2-a4 V2.00	0	29. siRNA-IMPa4-25 PSF-A488 DAPI IMPa4-A546_y_TileScan_001 (Stage 25 of 49)	00-BGohkmhQLKkP6fZgzdJjUE
0	s	Cell	0.000	1.000	637	3	siRNA-IMPa4-25 PSF-A488 IMPa4-A546 DAPI 8C1-siRNA-IMP-a2-a4 V2.00	0	29. siRNA-IMPa4-25 PSF-A488 DAPI IMPa4-A546_y_TileScan_001 (Stage 25 of 49)	00-BGohkmhQLKkP6fZgzdJjUE
0	s	Cell	0.000	1.000	638	4	siRNA-IMPa4-25 PSF-A488 IMPa4-A546 DAPI 8C1-siRNA-IMP-a2-a4 V2.00	0	29. siRNA-IMPa4-25 PSF-A488 DAPI IMPa4-A546_y_TileScan_001 (Stage 25 of 49)	00-BGohkmhQLKkP6fZgzdJjUE
0	s	Cell	0.000	1.000	639	5	siRNA-IMPa4-25 PSF-A488 IMPa4-A546 DAPI 8C1-siRNA-IMP-a2-a4 V2.00	0	29. siRNA-IMPa4-25 PSF-A488 DAPI IMPa4-A546_y_TileScan_001 (Stage 25 of 49)	00-BGohkmhQLKkP6fZgzdJjUE
0	s	Cell	0.000	1.000	640	6	siRNA-IMPa4-25 PSF-A488 IMPa4-A546 DAPI 8C1-siRNA-IMP-a2-a4 V2.00	0	29. siRNA-IMPa4-25 PSF-A488 DAPI IMPa4-A546_y_TileScan_001 (Stage 25 of 49)	00-BGohkmhQLKkP6fZgzdJjUE
0	s	Cell	0.000	1.000	641	7	siRNA-IMPa4-25 PSF-A488 IMPa4-A546 DAPI 8C1-siRNA-IMP-a2-a4 V2.00	0	29. siRNA-IMPa4-25 PSF-A488 DAPI IMPa4-A546_y_TileScan_001 (Stage 25 of 49)	00-BGohkmhQLKkP6fZgzdJjUE
0	s	Cell	0.000	1.000	642	8	siRNA-IMPa4-25 PSF-A488 IMPa4-A546 DAPI 8C1-siRNA-IMP-a2-a4 V2.00	0	29. siRNA-IMPa4-25 PSF-A488 DAPI IMPa4-A546_y_TileScan_001 (Stage 25 of 49)	00-BGohkmhQLKkP6fZgzdJjUE
0	s	Cell	0.000	1.000	643	9	siRNA-IMPa4-25 PSF-A488 IMPa4-A546 DAPI 8C1-siRNA-IMP-a2-a4 V2.00	0	29. siRNA-IMPa4-25 PSF-A488 DAPI IMPa4-A546_y_TileScan_001 (Stage 25 of 49)	00-BGohkmhQLKkP6fZgzdJjUE
0	s	Cell	0.000	1.000	644	10	siRNA-IMPa4-25 PSF-A488 IMPa4-A546 DAPI 8C1-siRNA-IMP-a2-a4 V2.00	0	29. siRNA-IMPa4-25 PSF-A488 DAPI IMPa4-A546_y_TileScan_001 (Stage 25 of 49)	00-BGohkmhQLKkP6fZgzdJjUE
0	s	Cell	0.000	1.000	645	11	siRNA-IMPa4-25 PSF-A488 IMPa4-A546 DAPI 8C1-siRNA-IMP-a2-a4 V2.00	0	29. siRNA-IMPa4-25 PSF-A488 DAPI IMPa4-A546_y_TileScan_001 (Stage 25 of 49)	00-BGohkmhQLKkP6fZgzdJjUE
0	s	Cell	0.000	1.000	646	12	siRNA-IMPa4-25 PSF-A488 IMPa4-A546 DAPI 8C1-siRNA-IMP-a2-a4 V2.00	0	29. siRNA-IMPa4-25 PSF-A488 DAPI IMPa4-A546_y_TileScan_001 (Stage 25 of 49)	00-BGohkmhQLKkP6fZgzdJjUE
0	s	Cell	0.000	1.000	647	13	siRNA-IMPa4-25 PSF-A488 IMPa4-A546 DAPI 8C1-siRNA-IMP-a2-a4 V2.00	0	29. siRNA-IMPa4-25 PSF-A488 DAPI IMPa4-A546_y_TileScan_001 (Stage 25 of 49)	00-BGohkmhQLKkP6fZgzdJjUE
0	s	Cell	0.000	1.000	648	14	siRNA-IMPa4-25 PSF-A488 IMPa4-A546 DAPI 8C1-siRNA-IMP-a2-a4 V2.00	0	29. siRNA-IMPa4-25 PSF-A488 DAPI IMPa4-A546_y_TileScan_001 (Stage 25 of 49)	00-BGohkmhQLKkP6fZgzdJjUE
0	s	Cell	0.000	1.000	649	0	siRNA-IMPa4-25 PSF-A488 IMPa4-A546 DAPI 8C1-siRNA-IMP-a2-a4 V2.00	0	29. siRNA-IMPa4-25 PSF-A488 DAPI IMPa4-A546_z_TileScan_001 (Stage 26 of 49)	00-tRDt6SCSpPjQKQcovia3xa
0	s	Cell	0.000	1.000	650	1	siRNA-IMPa4-25 PSF-A488 IMPa4-A546 DAPI 8C1-siRNA-IMP-a2-a4 V2.00	0	29. siRNA-IMPa4-25 PSF-A488 DAPI IMPa4-A546_z_TileScan_001 (Stage 26 of 49)	00-tRDt6SCSpPjQKQcovia3xa
0	s	Cell	0.000	1.000	651	2	siRNA-IMPa4-25 PSF-A488 IMPa4-A546 DAPI 8C1-siRNA-IMP-a2-a4 V2.00	0	29. siRNA-IMPa4-25 PSF-A488 DAPI IMPa4-A546_z_TileScan_001 (Stage 26 of 49)	00-tRDt6SCSpPjQKQcovia3xa
0	s	Cell	0.000	1.000	652	3	siRNA-IMPa4-25 PSF-A488 IMPa4-A546 DAPI 8C1-siRNA-IMP-a2-a4 V2.00	0	29. siRNA-IMPa4-25 PSF-A488 DAPI IMPa4-A546_z_TileScan_001 (Stage 26 of 49)	00-tRDt6SCSpPjQKQcovia3xa
0	s	Cell	0.000	1.000	653	4	siRNA-IMPa4-25 PSF-A488 IMPa4-A546 DAPI 8C1-siRNA-IMP-a2-a4 V2.00	0	29. siRNA-IMPa4-25 PSF-A488 DAPI IMPa4-A546_z_TileScan_001 (Stage 26 of 49)	00-tRDt6SCSpPjQKQcovia3xa
0	s	Cell	0.000	1.000	654	5	siRNA-IMPa4-25 PSF-A488 IMPa4-A546 DAPI 8C1-siRNA-IMP-a2-a4 V2.00	0	29. siRNA-IMPa4-25 PSF-A488 DAPI IMPa4-A546_z_TileScan_001 (Stage 26 of 49)	00-tRDt6SCSpPjQKQcovia3xa
0	s	Cell	0.000	1.000	655	6	siRNA-IMPa4-25 PSF-A488 IMPa4-A546 DAPI 8C1-siRNA-IMP-a2-a4 V2.00	0	29. siRNA-IMPa4-25 PSF-A488 DAPI IMPa4-A546_z_TileScan_001 (Stage 26 of 49)	00-tRDt6SCSpPjQKQcovia3xa
0	s	Cell	0.000	1.000	656	7	siRNA-IMPa4-25 PSF-A488 IMPa4-A546 DAPI 8C1-siRNA-IMP-a2-a4 V2.00	0	29. siRNA-IMPa4-25 PSF-A488 DAPI IMPa4-A546_z_TileScan_001 (Stage 26 of 49)	00-tRDt6SCSpPjQKQcovia3xa
0	s	Cell	0.000	1.000	657	8	siRNA-IMPa4-25 PSF-A488 IMPa4-A546 DAPI 8C1-siRNA-IMP-a2-a4 V2.00	0	29. siRNA-IMPa4-25 PSF-A488 DAPI IMPa4-A546_z_TileScan_001 (Stage 26 of 49)	00-tRDt6SCSpPjQKQcovia3xa
0	s	Cell	0.000	1.000	658	9	siRNA-IMPa4-25 PSF-A488 IMPa4-A546 DAPI 8C1-siRNA-IMP-a2-a4 V2.00	0	29. siRNA-IMPa4-25 PSF-A488 DAPI IMPa4-A546_z_TileScan_001 (Stage 26 of 49)	00-tRDt6SCSpPjQKQcovia3xa
0	s	Cell	0.000	1.000	659	10	siRNA-IMPa4-25 PSF-A488 IMPa4-A546 DAPI 8C1-siRNA-IMP-a2-a4 V2.00	0	29. siRNA-IMPa4-25 PSF-A488 DAPI IMPa4-A546_z_TileScan_001 (Stage 26 of 49)	00-tRDt6SCSpPjQKQcovia3xa
0	s	Cell	0.000	1.000	660	11	siRNA-IMPa4-25 PSF-A488 IMPa4-A546 DAPI 8C1-siRNA-IMP-a2-a4 V2.00	0	29. siRNA-IMPa4-25 PSF-A488 DAPI IMPa4-A546_z_TileScan_001 (Stage 26 of 49)	00-tRDt6SCSpPjQKQcovia3xa
