# Supplementary material for: Development of a pipeline for automated, high-throughput analysis of paraspeckle proteins reveals specific roles for importin α proteins
Source: Sci Rep. 2017 Feb 27;7:43323. doi: 10.1038/srep43323 (PMC5379994; doi:10.1038/srep43323)
Supplement: Supplementary Dataset SD1-G [file srep43323-s9.zip › I8P/8C1-siRNA-IMPa4-PSF/_/siRNA-IMPa4-25 PSF-A488 IMPa4-A546 DAPI 8C1-siRNA-IMP-a2-a4 V2.00_Statistics/siRNA-IMPa4-25 PSF-A488 IMPa4-A546 DAPI 8C1-siRNA-IMP-a2-a4 V2.00_Overall.csv]

Overall
====================
Variable	Value	Unit	Birth [s]	Death [s]	ID
Number of Cells per Time Point	18		0.000	1.000
Number of Cells per Time Point	5		0.000	1.000
Number of Cells per Time Point	1		0.000	1.000
Number of Cells per Time Point	19		0.000	1.000
Number of Cells per Time Point	19		0.000	1.000
Number of Cells per Time Point	8		0.000	1.000
Number of Cells per Time Point	8		0.000	1.000
Number of Cells per Time Point	18		0.000	1.000
Number of Cells per Time Point	2		0.000	1.000
Number of Cells per Time Point	3		0.000	1.000
Number of Cells per Time Point	20		0.000	1.000
Number of Cells per Time Point	17		0.000	1.000
Number of Cells per Time Point	14		0.000	1.000
Number of Cells per Time Point	15		0.000	1.000
Number of Cells per Time Point	17		0.000	1.000
Number of Cells per Time Point	8		0.000	1.000
Number of Cells per Time Point	3		0.000	1.000
Number of Cells per Time Point	13		0.000	1.000
Number of Cells per Time Point	19		0.000	1.000
Number of Cells per Time Point	18		0.000	1.000
Number of Cells per Time Point	23		0.000	1.000
Number of Cells per Time Point	25		0.000	1.000
Number of Cells per Time Point	18		0.000	1.000
Number of Cells per Time Point	5		0.000	1.000
Number of Cells per Time Point	19		0.000	1.000
Number of Cells per Time Point	3		0.000	1.000
Number of Cells per Time Point	6		0.000	1.000
Number of Cells per Time Point	18		0.000	1.000
Number of Cells per Time Point	19		0.000	1.000
Number of Cells per Time Point	6		0.000	1.000
Number of Cells per Time Point	20		0.000	1.000
Number of Cells per Time Point	18		0.000	1.000
Number of Cells per Time Point	8		0.000	1.000
Number of Cells per Time Point	10		0.000	1.000
Number of Cells per Time Point	8		0.000	1.000
Number of Cells per Time Point	11		0.000	1.000
Number of Cells per Time Point	3		0.000	1.000
Number of Cells per Time Point	28		0.000	1.000
Number of Cells per Time Point	29		0.000	1.000
Number of Cells per Time Point	18		0.000	1.000
Number of Cells per Time Point	18		0.000	1.000
Number of Cells per Time Point	3		0.000	1.000
Number of Cells per Time Point	4		0.000	1.000
Number of Cells per Time Point	33		0.000	1.000
Number of Cells per Time Point	24		0.000	1.000
Number of Cells per Time Point	12		0.000	1.000
Number of Cells per Time Point	15		0.000	1.000
Number of Cells per Time Point	12		0.000	1.000
Number of Nuclei per Time Point	13		0.000	1.000
Number of Nuclei per Time Point	3		0.000	1.000
Number of Nuclei per Time Point	13		0.000	1.000
Number of Nuclei per Time Point	18		0.000	1.000
Number of Nuclei per Time Point	5		0.000	1.000
Number of Nuclei per Time Point	5		0.000	1.000
Number of Nuclei per Time Point	17		0.000	1.000
Number of Nuclei per Time Point	3		0.000	1.000
Number of Nuclei per Time Point	14		0.000	1.000
Number of Nuclei per Time Point	15		0.000	1.000
Number of Nuclei per Time Point	15		0.000	1.000
Number of Nuclei per Time Point	8		0.000	1.000
Number of Nuclei per Time Point	14		0.000	1.000
Number of Nuclei per Time Point	6		0.000	1.000
Number of Nuclei per Time Point	2		0.000	1.000
Number of Nuclei per Time Point	12		0.000	1.000
Number of Nuclei per Time Point	18		0.000	1.000
Number of Nuclei per Time Point	13		0.000	1.000
Number of Nuclei per Time Point	25		0.000	1.000
Number of Nuclei per Time Point	17		0.000	1.000
Number of Nuclei per Time Point	12		0.000	1.000
Number of Nuclei per Time Point	3		0.000	1.000
Number of Nuclei per Time Point	17		0.000	1.000
Number of Nuclei per Time Point	3		0.000	1.000
Number of Nuclei per Time Point	5		0.000	1.000
Number of Nuclei per Time Point	14		0.000	1.000
Number of Nuclei per Time Point	20		0.000	1.000
Number of Nuclei per Time Point	5		0.000	1.000
Number of Nuclei per Time Point	13		0.000	1.000
Number of Nuclei per Time Point	14		0.000	1.000
Number of Nuclei per Time Point	6		0.000	1.000
Number of Nuclei per Time Point	6		0.000	1.000
Number of Nuclei per Time Point	7		0.000	1.000
Number of Nuclei per Time Point	11		0.000	1.000
Number of Nuclei per Time Point	2		0.000	1.000
Number of Nuclei per Time Point	28		0.000	1.000
Number of Nuclei per Time Point	28		0.000	1.000
Number of Nuclei per Time Point	16		0.000	1.000
Number of Nuclei per Time Point	14		0.000	1.000
Number of Nuclei per Time Point	5		0.000	1.000
Number of Nuclei per Time Point	3		0.000	1.000
Number of Nuclei per Time Point	27		0.000	1.000
Number of Nuclei per Time Point	19		0.000	1.000
Number of Nuclei per Time Point	9		0.000	1.000
Number of Nuclei per Time Point	12		0.000	1.000
Number of Nuclei per Time Point	10		0.000	1.000
Number of Vesicles Paraspeckles per Time Point	58		0.000	1.000
Number of Vesicles Paraspeckles per Time Point	28		0.000	1.000
Number of Vesicles Paraspeckles per Time Point	47		0.000	1.000
Number of Vesicles Paraspeckles per Time Point	55		0.000	1.000
Number of Vesicles Paraspeckles per Time Point	22		0.000	1.000
Number of Vesicles Paraspeckles per Time Point	39		0.000	1.000
Number of Vesicles Paraspeckles per Time Point	121		0.000	1.000
Number of Vesicles Paraspeckles per Time Point	11		0.000	1.000
Number of Vesicles Paraspeckles per Time Point	84		0.000	1.000
Number of Vesicles Paraspeckles per Time Point	60		0.000	1.000
Number of Vesicles Paraspeckles per Time Point	64		0.000	1.000
Number of Vesicles Paraspeckles per Time Point	66		0.000	1.000
Number of Vesicles Paraspeckles per Time Point	58		0.000	1.000
Number of Vesicles Paraspeckles per Time Point	22		0.000	1.000
Number of Vesicles Paraspeckles per Time Point	20		0.000	1.000
Number of Vesicles Paraspeckles per Time Point	32		0.000	1.000
Number of Vesicles Paraspeckles per Time Point	84		0.000	1.000
Number of Vesicles Paraspeckles per Time Point	82		0.000	1.000
Number of Vesicles Paraspeckles per Time Point	73		0.000	1.000
Number of Vesicles Paraspeckles per Time Point	114		0.000	1.000
Number of Vesicles Paraspeckles per Time Point	45		0.000	1.000
Number of Vesicles Paraspeckles per Time Point	11		0.000	1.000
Number of Vesicles Paraspeckles per Time Point	51		0.000	1.000
Number of Vesicles Paraspeckles per Time Point	10		0.000	1.000
Number of Vesicles Paraspeckles per Time Point	5		0.000	1.000
Number of Vesicles Paraspeckles per Time Point	37		0.000	1.000
Number of Vesicles Paraspeckles per Time Point	115		0.000	1.000
Number of Vesicles Paraspeckles per Time Point	36		0.000	1.000
Number of Vesicles Paraspeckles per Time Point	64		0.000	1.000
Number of Vesicles Paraspeckles per Time Point	61		0.000	1.000
Number of Vesicles Paraspeckles per Time Point	47		0.000	1.000
Number of Vesicles Paraspeckles per Time Point	30		0.000	1.000
Number of Vesicles Paraspeckles per Time Point	15		0.000	1.000
Number of Vesicles Paraspeckles per Time Point	87		0.000	1.000
Number of Vesicles Paraspeckles per Time Point	3		0.000	1.000
Number of Vesicles Paraspeckles per Time Point	134		0.000	1.000
Number of Vesicles Paraspeckles per Time Point	96		0.000	1.000
Number of Vesicles Paraspeckles per Time Point	90		0.000	1.000
Number of Vesicles Paraspeckles per Time Point	111		0.000	1.000
Number of Vesicles Paraspeckles per Time Point	8		0.000	1.000
Number of Vesicles Paraspeckles per Time Point	1		0.000	1.000
Number of Vesicles Paraspeckles per Time Point	146		0.000	1.000
Number of Vesicles Paraspeckles per Time Point	69		0.000	1.000
Number of Vesicles Paraspeckles per Time Point	62		0.000	1.000
Number of Vesicles Paraspeckles per Time Point	31		0.000	1.000
Number of Vesicles Paraspeckles per Time Point	64		0.000	1.000
Total Number of Cells	661
Total Number of Nuclei	545
Total Number of Vesicles Paraspeckles	2569
