# Supplementary material for: Development of a pipeline for automated, high-throughput analysis of paraspeckle proteins reveals specific roles for importin α proteins
Source: Sci Rep. 2017 Feb 27;7:43323. doi: 10.1038/srep43323 (PMC5379994; doi:10.1038/srep43323)
Supplement: Supplementary Dataset SD1-G [file srep43323-s9.zip › I8P/8C1-siRNA-IMPa4-PSF/_/siRNA-IMPa4-25 PSF-A488 IMPa4-A546 DAPI 8C1-siRNA-IMP-a2-a4 V2.00_Statistics/siRNA-IMPa4-25 PSF-A488 IMPa4-A546 DAPI 8C1-siRNA-IMP-a2-a4 V2.00_Vesicles_Paraspeckle_Diameter.csv]

Vesicles Paraspeckle Diameter
====================
Vesicles Paraspeckle Diameter X	Vesicles Paraspeckle Diameter Y	Vesicles Paraspeckle Diameter Z	Unit	Category	Collection	Birth [s]	Death [s]	CellID	ID	OriginalID	Original Component Name	Original Component ID	Original Image Name	Original Image ID
0.979167	0.979167	0.979167	um	Vesicles Paraspeckle	Vesicles Paraspeckle Diameter	0.000	1.000	2	200000000	200000000	siRNA-IMPa4-25 PSF-A488 IMPa4-A546 DAPI 8C1-siRNA-IMP-a2-a4 V2.00	0	29. siRNA-IMPa4-25 PSF-A488 DAPI IMPa4-A546_a_TileScan_001 (Stage 1 of 49)	00-p3zi3fnxas8iLLhvr963w
1.1911	1.1911	1.1911	um	Vesicles Paraspeckle	Vesicles Paraspeckle Diameter	0.000	1.000	2	200000001	200000001	siRNA-IMPa4-25 PSF-A488 IMPa4-A546 DAPI 8C1-siRNA-IMP-a2-a4 V2.00	0	29. siRNA-IMPa4-25 PSF-A488 DAPI IMPa4-A546_a_TileScan_001 (Stage 1 of 49)	00-p3zi3fnxas8iLLhvr963w
0.692569	0.692569	0.692569	um	Vesicles Paraspeckle	Vesicles Paraspeckle Diameter	0.000	1.000	2	200000002	200000002	siRNA-IMPa4-25 PSF-A488 IMPa4-A546 DAPI 8C1-siRNA-IMP-a2-a4 V2.00	0	29. siRNA-IMPa4-25 PSF-A488 DAPI IMPa4-A546_a_TileScan_001 (Stage 1 of 49)	00-p3zi3fnxas8iLLhvr963w
1.28234	1.28234	1.28234	um	Vesicles Paraspeckle	Vesicles Paraspeckle Diameter	0.000	1.000	2	200000003	200000003	siRNA-IMPa4-25 PSF-A488 IMPa4-A546 DAPI 8C1-siRNA-IMP-a2-a4 V2.00	0	29. siRNA-IMPa4-25 PSF-A488 DAPI IMPa4-A546_a_TileScan_001 (Stage 1 of 49)	00-p3zi3fnxas8iLLhvr963w
0.306832	0.306832	0.306832	um	Vesicles Paraspeckle	Vesicles Paraspeckle Diameter	0.000	1.000	2	200000004	200000004	siRNA-IMPa4-25 PSF-A488 IMPa4-A546 DAPI 8C1-siRNA-IMP-a2-a4 V2.00	0	29. siRNA-IMPa4-25 PSF-A488 DAPI IMPa4-A546_a_TileScan_001 (Stage 1 of 49)	00-p3zi3fnxas8iLLhvr963w
0.661045	0.661045	0.661045	um	Vesicles Paraspeckle	Vesicles Paraspeckle Diameter	0.000	1.000	2	200000005	200000005	siRNA-IMPa4-25 PSF-A488 IMPa4-A546 DAPI 8C1-siRNA-IMP-a2-a4 V2.00	0	29. siRNA-IMPa4-25 PSF-A488 DAPI IMPa4-A546_a_TileScan_001 (Stage 1 of 49)	00-p3zi3fnxas8iLLhvr963w
0.649838	0.649838	0.649838	um	Vesicles Paraspeckle	Vesicles Paraspeckle Diameter	0.000	1.000	2	200000006	200000006	siRNA-IMPa4-25 PSF-A488 IMPa4-A546 DAPI 8C1-siRNA-IMP-a2-a4 V2.00	0	29. siRNA-IMPa4-25 PSF-A488 DAPI IMPa4-A546_a_TileScan_001 (Stage 1 of 49)	00-p3zi3fnxas8iLLhvr963w
0.859747	0.859747	0.859747	um	Vesicles Paraspeckle	Vesicles Paraspeckle Diameter	0.000	1.000	2	200000007	200000007	siRNA-IMPa4-25 PSF-A488 IMPa4-A546 DAPI 8C1-siRNA-IMP-a2-a4 V2.00	0	29. siRNA-IMPa4-25 PSF-A488 DAPI IMPa4-A546_a_TileScan_001 (Stage 1 of 49)	00-p3zi3fnxas8iLLhvr963w
0.600599	0.600599	0.600599	um	Vesicles Paraspeckle	Vesicles Paraspeckle Diameter	0.000	1.000	2	200000008	200000008	siRNA-IMPa4-25 PSF-A488 IMPa4-A546 DAPI 8C1-siRNA-IMP-a2-a4 V2.00	0	29. siRNA-IMPa4-25 PSF-A488 DAPI IMPa4-A546_a_TileScan_001 (Stage 1 of 49)	00-p3zi3fnxas8iLLhvr963w
0.765022	0.765022	0.765022	um	Vesicles Paraspeckle	Vesicles Paraspeckle Diameter	0.000	1.000	3	200000009	200000009	siRNA-IMPa4-25 PSF-A488 IMPa4-A546 DAPI 8C1-siRNA-IMP-a2-a4 V2.00	0	29. siRNA-IMPa4-25 PSF-A488 DAPI IMPa4-A546_a_TileScan_001 (Stage 1 of 49)	00-p3zi3fnxas8iLLhvr963w
1.49208	1.49208	1.49208	um	Vesicles Paraspeckle	Vesicles Paraspeckle Diameter	0.000	1.000	4	200000010	200000010	siRNA-IMPa4-25 PSF-A488 IMPa4-A546 DAPI 8C1-siRNA-IMP-a2-a4 V2.00	0	29. siRNA-IMPa4-25 PSF-A488 DAPI IMPa4-A546_a_TileScan_001 (Stage 1 of 49)	00-p3zi3fnxas8iLLhvr963w
1.02242	1.02242	1.02242	um	Vesicles Paraspeckle	Vesicles Paraspeckle Diameter	0.000	1.000	5	200000011	200000011	siRNA-IMPa4-25 PSF-A488 IMPa4-A546 DAPI 8C1-siRNA-IMP-a2-a4 V2.00	0	29. siRNA-IMPa4-25 PSF-A488 DAPI IMPa4-A546_a_TileScan_001 (Stage 1 of 49)	00-p3zi3fnxas8iLLhvr963w
1.22731	1.22731	1.22731	um	Vesicles Paraspeckle	Vesicles Paraspeckle Diameter	0.000	1.000	5	200000012	200000012	siRNA-IMPa4-25 PSF-A488 IMPa4-A546 DAPI 8C1-siRNA-IMP-a2-a4 V2.00	0	29. siRNA-IMPa4-25 PSF-A488 DAPI IMPa4-A546_a_TileScan_001 (Stage 1 of 49)	00-p3zi3fnxas8iLLhvr963w
1.19784	1.19784	1.19784	um	Vesicles Paraspeckle	Vesicles Paraspeckle Diameter	0.000	1.000	5	200000013	200000013	siRNA-IMPa4-25 PSF-A488 IMPa4-A546 DAPI 8C1-siRNA-IMP-a2-a4 V2.00	0	29. siRNA-IMPa4-25 PSF-A488 DAPI IMPa4-A546_a_TileScan_001 (Stage 1 of 49)	00-p3zi3fnxas8iLLhvr963w
0.872581	0.872581	0.872581	um	Vesicles Paraspeckle	Vesicles Paraspeckle Diameter	0.000	1.000	7	200000014	200000014	siRNA-IMPa4-25 PSF-A488 IMPa4-A546 DAPI 8C1-siRNA-IMP-a2-a4 V2.00	0	29. siRNA-IMPa4-25 PSF-A488 DAPI IMPa4-A546_a_TileScan_001 (Stage 1 of 49)	00-p3zi3fnxas8iLLhvr963w
1.19784	1.19784	1.19784	um	Vesicles Paraspeckle	Vesicles Paraspeckle Diameter	0.000	1.000	7	200000015	200000015	siRNA-IMPa4-25 PSF-A488 IMPa4-A546 DAPI 8C1-siRNA-IMP-a2-a4 V2.00	0	29. siRNA-IMPa4-25 PSF-A488 DAPI IMPa4-A546_a_TileScan_001 (Stage 1 of 49)	00-p3zi3fnxas8iLLhvr963w
0.948062	0.948062	0.948062	um	Vesicles Paraspeckle	Vesicles Paraspeckle Diameter	0.000	1.000	7	200000016	200000016	siRNA-IMPa4-25 PSF-A488 IMPa4-A546 DAPI 8C1-siRNA-IMP-a2-a4 V2.00	0	29. siRNA-IMPa4-25 PSF-A488 DAPI IMPa4-A546_a_TileScan_001 (Stage 1 of 49)	00-p3zi3fnxas8iLLhvr963w
0.541609	0.541609	0.541609	um	Vesicles Paraspeckle	Vesicles Paraspeckle Diameter	0.000	1.000	7	200000017	200000017	siRNA-IMPa4-25 PSF-A488 IMPa4-A546 DAPI 8C1-siRNA-IMP-a2-a4 V2.00	0	29. siRNA-IMPa4-25 PSF-A488 DAPI IMPa4-A546_a_TileScan_001 (Stage 1 of 49)	00-p3zi3fnxas8iLLhvr963w
0.953388	0.953388	0.953388	um	Vesicles Paraspeckle	Vesicles Paraspeckle Diameter	0.000	1.000	7	200000018	200000018	siRNA-IMPa4-25 PSF-A488 IMPa4-A546 DAPI 8C1-siRNA-IMP-a2-a4 V2.00	0	29. siRNA-IMPa4-25 PSF-A488 DAPI IMPa4-A546_a_TileScan_001 (Stage 1 of 49)	00-p3zi3fnxas8iLLhvr963w
1.18083	1.18083	1.18083	um	Vesicles Paraspeckle	Vesicles Paraspeckle Diameter	0.000	1.000	7	200000019	200000019	siRNA-IMPa4-25 PSF-A488 IMPa4-A546 DAPI 8C1-siRNA-IMP-a2-a4 V2.00	0	29. siRNA-IMPa4-25 PSF-A488 DAPI IMPa4-A546_a_TileScan_001 (Stage 1 of 49)	00-p3zi3fnxas8iLLhvr963w
0.937226	0.937226	0.937226	um	Vesicles Paraspeckle	Vesicles Paraspeckle Diameter	0.000	1.000	7	200000020	200000020	siRNA-IMPa4-25 PSF-A488 IMPa4-A546 DAPI 8C1-siRNA-IMP-a2-a4 V2.00	0	29. siRNA-IMPa4-25 PSF-A488 DAPI IMPa4-A546_a_TileScan_001 (Stage 1 of 49)	00-p3zi3fnxas8iLLhvr963w
0.859747	0.859747	0.859747	um	Vesicles Paraspeckle	Vesicles Paraspeckle Diameter	0.000	1.000	7	200000021	200000021	siRNA-IMPa4-25 PSF-A488 IMPa4-A546 DAPI 8C1-siRNA-IMP-a2-a4 V2.00	0	29. siRNA-IMPa4-25 PSF-A488 DAPI IMPa4-A546_a_TileScan_001 (Stage 1 of 49)	00-p3zi3fnxas8iLLhvr963w
0.796604	0.796604	0.796604	um	Vesicles Paraspeckle	Vesicles Paraspeckle Diameter	0.000	1.000	7	200000022	200000022	siRNA-IMPa4-25 PSF-A488 IMPa4-A546 DAPI 8C1-siRNA-IMP-a2-a4 V2.00	0	29. siRNA-IMPa4-25 PSF-A488 DAPI IMPa4-A546_a_TileScan_001 (Stage 1 of 49)	00-p3zi3fnxas8iLLhvr963w
0.781132	0.781132	0.781132	um	Vesicles Paraspeckle	Vesicles Paraspeckle Diameter	0.000	1.000	7	200000023	200000023	siRNA-IMPa4-25 PSF-A488 IMPa4-A546 DAPI 8C1-siRNA-IMP-a2-a4 V2.00	0	29. siRNA-IMPa4-25 PSF-A488 DAPI IMPa4-A546_a_TileScan_001 (Stage 1 of 49)	00-p3zi3fnxas8iLLhvr963w
1.00841	1.00841	1.00841	um	Vesicles Paraspeckle	Vesicles Paraspeckle Diameter	0.000	1.000	7	200000024	200000024	siRNA-IMPa4-25 PSF-A488 IMPa4-A546 DAPI 8C1-siRNA-IMP-a2-a4 V2.00	0	29. siRNA-IMPa4-25 PSF-A488 DAPI IMPa4-A546_a_TileScan_001 (Stage 1 of 49)	00-p3zi3fnxas8iLLhvr963w
0.756706	0.756706	0.756706	um	Vesicles Paraspeckle	Vesicles Paraspeckle Diameter	0.000	1.000	7	200000025	200000025	siRNA-IMPa4-25 PSF-A488 IMPa4-A546 DAPI 8C1-siRNA-IMP-a2-a4 V2.00	0	29. siRNA-IMPa4-25 PSF-A488 DAPI IMPa4-A546_a_TileScan_001 (Stage 1 of 49)	00-p3zi3fnxas8iLLhvr963w
0.811497	0.811497	0.811497	um	Vesicles Paraspeckle	Vesicles Paraspeckle Diameter	0.000	1.000	7	200000026	200000026	siRNA-IMPa4-25 PSF-A488 IMPa4-A546 DAPI 8C1-siRNA-IMP-a2-a4 V2.00	0	29. siRNA-IMPa4-25 PSF-A488 DAPI IMPa4-A546_a_TileScan_001 (Stage 1 of 49)	00-p3zi3fnxas8iLLhvr963w
1.07909	1.07909	1.07909	um	Vesicles Paraspeckle	Vesicles Paraspeckle Diameter	0.000	1.000	7	200000027	200000027	siRNA-IMPa4-25 PSF-A488 IMPa4-A546 DAPI 8C1-siRNA-IMP-a2-a4 V2.00	0	29. siRNA-IMPa4-25 PSF-A488 DAPI IMPa4-A546_a_TileScan_001 (Stage 1 of 49)	00-p3zi3fnxas8iLLhvr963w
1.10335	1.10335	1.10335	um	Vesicles Paraspeckle	Vesicles Paraspeckle Diameter	0.000	1.000	8	200000028	200000028	siRNA-IMPa4-25 PSF-A488 IMPa4-A546 DAPI 8C1-siRNA-IMP-a2-a4 V2.00	0	29. siRNA-IMPa4-25 PSF-A488 DAPI IMPa4-A546_a_TileScan_001 (Stage 1 of 49)	00-p3zi3fnxas8iLLhvr963w
0.730592	0.730592	0.730592	um	Vesicles Paraspeckle	Vesicles Paraspeckle Diameter	0.000	1.000	8	200000029	200000029	siRNA-IMPa4-25 PSF-A488 IMPa4-A546 DAPI 8C1-siRNA-IMP-a2-a4 V2.00	0	29. siRNA-IMPa4-25 PSF-A488 DAPI IMPa4-A546_a_TileScan_001 (Stage 1 of 49)	00-p3zi3fnxas8iLLhvr963w
0.748203	0.748203	0.748203	um	Vesicles Paraspeckle	Vesicles Paraspeckle Diameter	0.000	1.000	8	200000030	200000030	siRNA-IMPa4-25 PSF-A488 IMPa4-A546 DAPI 8C1-siRNA-IMP-a2-a4 V2.00	0	29. siRNA-IMPa4-25 PSF-A488 DAPI IMPa4-A546_a_TileScan_001 (Stage 1 of 49)	00-p3zi3fnxas8iLLhvr963w
0.712088	0.712088	0.712088	um	Vesicles Paraspeckle	Vesicles Paraspeckle Diameter	0.000	1.000	8	200000031	200000031	siRNA-IMPa4-25 PSF-A488 IMPa4-A546 DAPI 8C1-siRNA-IMP-a2-a4 V2.00	0	29. siRNA-IMPa4-25 PSF-A488 DAPI IMPa4-A546_a_TileScan_001 (Stage 1 of 49)	00-p3zi3fnxas8iLLhvr963w
1.12658	1.12658	1.12658	um	Vesicles Paraspeckle	Vesicles Paraspeckle Diameter	0.000	1.000	8	200000032	200000032	siRNA-IMPa4-25 PSF-A488 IMPa4-A546 DAPI 8C1-siRNA-IMP-a2-a4 V2.00	0	29. siRNA-IMPa4-25 PSF-A488 DAPI IMPa4-A546_a_TileScan_001 (Stage 1 of 49)	00-p3zi3fnxas8iLLhvr963w
1.14524	1.14524	1.14524	um	Vesicles Paraspeckle	Vesicles Paraspeckle Diameter	0.000	1.000	8	200000033	200000033	siRNA-IMPa4-25 PSF-A488 IMPa4-A546 DAPI 8C1-siRNA-IMP-a2-a4 V2.00	0	29. siRNA-IMPa4-25 PSF-A488 DAPI IMPa4-A546_a_TileScan_001 (Stage 1 of 49)	00-p3zi3fnxas8iLLhvr963w
0.671883	0.671883	0.671883	um	Vesicles Paraspeckle	Vesicles Paraspeckle Diameter	0.000	1.000	8	200000034	200000034	siRNA-IMPa4-25 PSF-A488 IMPa4-A546 DAPI 8C1-siRNA-IMP-a2-a4 V2.00	0	29. siRNA-IMPa4-25 PSF-A488 DAPI IMPa4-A546_a_TileScan_001 (Stage 1 of 49)	00-p3zi3fnxas8iLLhvr963w
1.25237	1.25237	1.25237	um	Vesicles Paraspeckle	Vesicles Paraspeckle Diameter	0.000	1.000	8	200000035	200000035	siRNA-IMPa4-25 PSF-A488 IMPa4-A546 DAPI 8C1-siRNA-IMP-a2-a4 V2.00	0	29. siRNA-IMPa4-25 PSF-A488 DAPI IMPa4-A546_a_TileScan_001 (Stage 1 of 49)	00-p3zi3fnxas8iLLhvr963w
1.23996	1.23996	1.23996	um	Vesicles Paraspeckle	Vesicles Paraspeckle Diameter	0.000	1.000	8	200000036	200000036	siRNA-IMPa4-25 PSF-A488 IMPa4-A546 DAPI 8C1-siRNA-IMP-a2-a4 V2.00	0	29. siRNA-IMPa4-25 PSF-A488 DAPI IMPa4-A546_a_TileScan_001 (Stage 1 of 49)	00-p3zi3fnxas8iLLhvr963w
1.09938	1.09938	1.09938	um	Vesicles Paraspeckle	Vesicles Paraspeckle Diameter	0.000	1.000	8	200000037	200000037	siRNA-IMPa4-25 PSF-A488 IMPa4-A546 DAPI 8C1-siRNA-IMP-a2-a4 V2.00	0	29. siRNA-IMPa4-25 PSF-A488 DAPI IMPa4-A546_a_TileScan_001 (Stage 1 of 49)	00-p3zi3fnxas8iLLhvr963w
1.33301	1.33301	1.33301	um	Vesicles Paraspeckle	Vesicles Paraspeckle Diameter	0.000	1.000	8	200000038	200000038	siRNA-IMPa4-25 PSF-A488 IMPa4-A546 DAPI 8C1-siRNA-IMP-a2-a4 V2.00	0	29. siRNA-IMPa4-25 PSF-A488 DAPI IMPa4-A546_a_TileScan_001 (Stage 1 of 49)	00-p3zi3fnxas8iLLhvr963w
0.963865	0.963865	0.963865	um	Vesicles Paraspeckle	Vesicles Paraspeckle Diameter	0.000	1.000	9	200000039	200000039	siRNA-IMPa4-25 PSF-A488 IMPa4-A546 DAPI 8C1-siRNA-IMP-a2-a4 V2.00	0	29. siRNA-IMPa4-25 PSF-A488 DAPI IMPa4-A546_a_TileScan_001 (Stage 1 of 49)	00-p3zi3fnxas8iLLhvr963w
0.638232	0.638232	0.638232	um	Vesicles Paraspeckle	Vesicles Paraspeckle Diameter	0.000	1.000	9	200000040	200000040	siRNA-IMPa4-25 PSF-A488 IMPa4-A546 DAPI 8C1-siRNA-IMP-a2-a4 V2.00	0	29. siRNA-IMPa4-25 PSF-A488 DAPI IMPa4-A546_a_TileScan_001 (Stage 1 of 49)	00-p3zi3fnxas8iLLhvr963w
1.09538	1.09538	1.09538	um	Vesicles Paraspeckle	Vesicles Paraspeckle Diameter	0.000	1.000	9	200000041	200000041	siRNA-IMPa4-25 PSF-A488 IMPa4-A546 DAPI 8C1-siRNA-IMP-a2-a4 V2.00	0	29. siRNA-IMPa4-25 PSF-A488 DAPI IMPa4-A546_a_TileScan_001 (Stage 1 of 49)	00-p3zi3fnxas8iLLhvr963w
1.15615	1.15615	1.15615	um	Vesicles Paraspeckle	Vesicles Paraspeckle Diameter	0.000	1.000	9	200000042	200000042	siRNA-IMPa4-25 PSF-A488 IMPa4-A546 DAPI 8C1-siRNA-IMP-a2-a4 V2.00	0	29. siRNA-IMPa4-25 PSF-A488 DAPI IMPa4-A546_a_TileScan_001 (Stage 1 of 49)	00-p3zi3fnxas8iLLhvr963w
1.36734	1.36734	1.36734	um	Vesicles Paraspeckle	Vesicles Paraspeckle Diameter	0.000	1.000	11	200000043	200000043	siRNA-IMPa4-25 PSF-A488 IMPa4-A546 DAPI 8C1-siRNA-IMP-a2-a4 V2.00	0	29. siRNA-IMPa4-25 PSF-A488 DAPI IMPa4-A546_a_TileScan_001 (Stage 1 of 49)	00-p3zi3fnxas8iLLhvr963w
1.10729	1.10729	1.10729	um	Vesicles Paraspeckle	Vesicles Paraspeckle Diameter	0.000	1.000	11	200000044	200000044	siRNA-IMPa4-25 PSF-A488 IMPa4-A546 DAPI 8C1-siRNA-IMP-a2-a4 V2.00	0	29. siRNA-IMPa4-25 PSF-A488 DAPI IMPa4-A546_a_TileScan_001 (Stage 1 of 49)	00-p3zi3fnxas8iLLhvr963w
1.31376	1.31376	1.31376	um	Vesicles Paraspeckle	Vesicles Paraspeckle Diameter	0.000	1.000	12	200000045	200000045	siRNA-IMPa4-25 PSF-A488 IMPa4-A546 DAPI 8C1-siRNA-IMP-a2-a4 V2.00	0	29. siRNA-IMPa4-25 PSF-A488 DAPI IMPa4-A546_a_TileScan_001 (Stage 1 of 49)	00-p3zi3fnxas8iLLhvr963w
1.52176	1.52176	1.52176	um	Vesicles Paraspeckle	Vesicles Paraspeckle Diameter	0.000	1.000	12	200000046	200000046	siRNA-IMPa4-25 PSF-A488 IMPa4-A546 DAPI 8C1-siRNA-IMP-a2-a4 V2.00	0	29. siRNA-IMPa4-25 PSF-A488 DAPI IMPa4-A546_a_TileScan_001 (Stage 1 of 49)	00-p3zi3fnxas8iLLhvr963w
0.796604	0.796604	0.796604	um	Vesicles Paraspeckle	Vesicles Paraspeckle Diameter	0.000	1.000	13	200000047	200000047	siRNA-IMPa4-25 PSF-A488 IMPa4-A546 DAPI 8C1-siRNA-IMP-a2-a4 V2.00	0	29. siRNA-IMPa4-25 PSF-A488 DAPI IMPa4-A546_a_TileScan_001 (Stage 1 of 49)	00-p3zi3fnxas8iLLhvr963w
1.31097	1.31097	1.31097	um	Vesicles Paraspeckle	Vesicles Paraspeckle Diameter	0.000	1.000	14	200000048	200000048	siRNA-IMPa4-25 PSF-A488 IMPa4-A546 DAPI 8C1-siRNA-IMP-a2-a4 V2.00	0	29. siRNA-IMPa4-25 PSF-A488 DAPI IMPa4-A546_a_TileScan_001 (Stage 1 of 49)	00-p3zi3fnxas8iLLhvr963w
0.788944	0.788944	0.788944	um	Vesicles Paraspeckle	Vesicles Paraspeckle Diameter	0.000	1.000	14	200000049	200000049	siRNA-IMPa4-25 PSF-A488 IMPa4-A546 DAPI 8C1-siRNA-IMP-a2-a4 V2.00	0	29. siRNA-IMPa4-25 PSF-A488 DAPI IMPa4-A546_a_TileScan_001 (Stage 1 of 49)	00-p3zi3fnxas8iLLhvr963w
0.897173	0.897173	0.897173	um	Vesicles Paraspeckle	Vesicles Paraspeckle Diameter	0.000	1.000	14	200000050	200000050	siRNA-IMPa4-25 PSF-A488 IMPa4-A546 DAPI 8C1-siRNA-IMP-a2-a4 V2.00	0	29. siRNA-IMPa4-25 PSF-A488 DAPI IMPa4-A546_a_TileScan_001 (Stage 1 of 49)	00-p3zi3fnxas8iLLhvr963w
0.897173	0.897173	0.897173	um	Vesicles Paraspeckle	Vesicles Paraspeckle Diameter	0.000	1.000	14	200000051	200000051	siRNA-IMPa4-25 PSF-A488 IMPa4-A546 DAPI 8C1-siRNA-IMP-a2-a4 V2.00	0	29. siRNA-IMPa4-25 PSF-A488 DAPI IMPa4-A546_a_TileScan_001 (Stage 1 of 49)	00-p3zi3fnxas8iLLhvr963w
0.958655	0.958655	0.958655	um	Vesicles Paraspeckle	Vesicles Paraspeckle Diameter	0.000	1.000	14	200000052	200000052	siRNA-IMPa4-25 PSF-A488 IMPa4-A546 DAPI 8C1-siRNA-IMP-a2-a4 V2.00	0	29. siRNA-IMPa4-25 PSF-A488 DAPI IMPa4-A546_a_TileScan_001 (Stage 1 of 49)	00-p3zi3fnxas8iLLhvr963w
1.29394	1.29394	1.29394	um	Vesicles Paraspeckle	Vesicles Paraspeckle Diameter	0.000	1.000	15	200000053	200000053	siRNA-IMPa4-25 PSF-A488 IMPa4-A546 DAPI 8C1-siRNA-IMP-a2-a4 V2.00	0	29. siRNA-IMPa4-25 PSF-A488 DAPI IMPa4-A546_a_TileScan_001 (Stage 1 of 49)	00-p3zi3fnxas8iLLhvr963w
0.61366	0.61366	0.61366	um	Vesicles Paraspeckle	Vesicles Paraspeckle Diameter	0.000	1.000	15	200000054	200000054	siRNA-IMPa4-25 PSF-A488 IMPa4-A546 DAPI 8C1-siRNA-IMP-a2-a4 V2.00	0	29. siRNA-IMPa4-25 PSF-A488 DAPI IMPa4-A546_a_TileScan_001 (Stage 1 of 49)	00-p3zi3fnxas8iLLhvr963w
0.958655	0.958655	0.958655	um	Vesicles Paraspeckle	Vesicles Paraspeckle Diameter	0.000	1.000	15	200000055	200000055	siRNA-IMPa4-25 PSF-A488 IMPa4-A546 DAPI 8C1-siRNA-IMP-a2-a4 V2.00	0	29. siRNA-IMPa4-25 PSF-A488 DAPI IMPa4-A546_a_TileScan_001 (Stage 1 of 49)	00-p3zi3fnxas8iLLhvr963w
1.52797	1.52797	1.52797	um	Vesicles Paraspeckle	Vesicles Paraspeckle Diameter	0.000	1.000	16	200000056	200000056	siRNA-IMPa4-25 PSF-A488 IMPa4-A546 DAPI 8C1-siRNA-IMP-a2-a4 V2.00	0	29. siRNA-IMPa4-25 PSF-A488 DAPI IMPa4-A546_a_TileScan_001 (Stage 1 of 49)	00-p3zi3fnxas8iLLhvr963w
1.23683	1.23683	1.23683	um	Vesicles Paraspeckle	Vesicles Paraspeckle Diameter	0.000	1.000	17	200000057	200000057	siRNA-IMPa4-25 PSF-A488 IMPa4-A546 DAPI 8C1-siRNA-IMP-a2-a4 V2.00	0	29. siRNA-IMPa4-25 PSF-A488 DAPI IMPa4-A546_a_TileScan_001 (Stage 1 of 49)	00-p3zi3fnxas8iLLhvr963w
0.765022	0.765022	0.765022	um	Vesicles Paraspeckle	Vesicles Paraspeckle Diameter	0.000	1.000	19	200000058	200000000	siRNA-IMPa4-25 PSF-A488 IMPa4-A546 DAPI 8C1-siRNA-IMP-a2-a4 V2.00	0	29. siRNA-IMPa4-25 PSF-A488 DAPI IMPa4-A546_aa_TileScan_001 (Stage 27 of 49)	00-hekutcgZxARErtgNJXeExc
0.926133	0.926133	0.926133	um	Vesicles Paraspeckle	Vesicles Paraspeckle Diameter	0.000	1.000	19	200000059	200000001	siRNA-IMPa4-25 PSF-A488 IMPa4-A546 DAPI 8C1-siRNA-IMP-a2-a4 V2.00	0	29. siRNA-IMPa4-25 PSF-A488 DAPI IMPa4-A546_aa_TileScan_001 (Stage 27 of 49)	00-hekutcgZxARErtgNJXeExc
1.07076	1.07076	1.07076	um	Vesicles Paraspeckle	Vesicles Paraspeckle Diameter	0.000	1.000	19	200000060	200000002	siRNA-IMPa4-25 PSF-A488 IMPa4-A546 DAPI 8C1-siRNA-IMP-a2-a4 V2.00	0	29. siRNA-IMPa4-25 PSF-A488 DAPI IMPa4-A546_aa_TileScan_001 (Stage 27 of 49)	00-hekutcgZxARErtgNJXeExc
0.859747	0.859747	0.859747	um	Vesicles Paraspeckle	Vesicles Paraspeckle Diameter	0.000	1.000	19	200000061	200000003	siRNA-IMPa4-25 PSF-A488 IMPa4-A546 DAPI 8C1-siRNA-IMP-a2-a4 V2.00	0	29. siRNA-IMPa4-25 PSF-A488 DAPI IMPa4-A546_aa_TileScan_001 (Stage 27 of 49)	00-hekutcgZxARErtgNJXeExc
1.17736	1.17736	1.17736	um	Vesicles Paraspeckle	Vesicles Paraspeckle Diameter	0.000	1.000	19	200000062	200000004	siRNA-IMPa4-25 PSF-A488 IMPa4-A546 DAPI 8C1-siRNA-IMP-a2-a4 V2.00	0	29. siRNA-IMPa4-25 PSF-A488 DAPI IMPa4-A546_aa_TileScan_001 (Stage 27 of 49)	00-hekutcgZxARErtgNJXeExc
0.926133	0.926133	0.926133	um	Vesicles Paraspeckle	Vesicles Paraspeckle Diameter	0.000	1.000	19	200000063	200000005	siRNA-IMPa4-25 PSF-A488 IMPa4-A546 DAPI 8C1-siRNA-IMP-a2-a4 V2.00	0	29. siRNA-IMPa4-25 PSF-A488 DAPI IMPa4-A546_aa_TileScan_001 (Stage 27 of 49)	00-hekutcgZxARErtgNJXeExc
0.866211	0.866211	0.866211	um	Vesicles Paraspeckle	Vesicles Paraspeckle Diameter	0.000	1.000	19	200000064	200000006	siRNA-IMPa4-25 PSF-A488 IMPa4-A546 DAPI 8C1-siRNA-IMP-a2-a4 V2.00	0	29. siRNA-IMPa4-25 PSF-A488 DAPI IMPa4-A546_aa_TileScan_001 (Stage 27 of 49)	00-hekutcgZxARErtgNJXeExc
0.926133	0.926133	0.926133	um	Vesicles Paraspeckle	Vesicles Paraspeckle Diameter	0.000	1.000	19	200000065	200000007	siRNA-IMPa4-25 PSF-A488 IMPa4-A546 DAPI 8C1-siRNA-IMP-a2-a4 V2.00	0	29. siRNA-IMPa4-25 PSF-A488 DAPI IMPa4-A546_aa_TileScan_001 (Stage 27 of 49)	00-hekutcgZxARErtgNJXeExc
1.0873	1.0873	1.0873	um	Vesicles Paraspeckle	Vesicles Paraspeckle Diameter	0.000	1.000	19	200000066	200000008	siRNA-IMPa4-25 PSF-A488 IMPa4-A546 DAPI 8C1-siRNA-IMP-a2-a4 V2.00	0	29. siRNA-IMPa4-25 PSF-A488 DAPI IMPa4-A546_aa_TileScan_001 (Stage 27 of 49)	00-hekutcgZxARErtgNJXeExc
0.730592	0.730592	0.730592	um	Vesicles Paraspeckle	Vesicles Paraspeckle Diameter	0.000	1.000	19	200000067	200000009	siRNA-IMPa4-25 PSF-A488 IMPa4-A546 DAPI 8C1-siRNA-IMP-a2-a4 V2.00	0	29. siRNA-IMPa4-25 PSF-A488 DAPI IMPa4-A546_aa_TileScan_001 (Stage 27 of 49)	00-hekutcgZxARErtgNJXeExc
0.942675	0.942675	0.942675	um	Vesicles Paraspeckle	Vesicles Paraspeckle Diameter	0.000	1.000	19	200000068	200000010	siRNA-IMPa4-25 PSF-A488 IMPa4-A546 DAPI 8C1-siRNA-IMP-a2-a4 V2.00	0	29. siRNA-IMPa4-25 PSF-A488 DAPI IMPa4-A546_aa_TileScan_001 (Stage 27 of 49)	00-hekutcgZxARErtgNJXeExc
0.506566	0.506566	0.506566	um	Vesicles Paraspeckle	Vesicles Paraspeckle Diameter	0.000	1.000	19	200000069	200000011	siRNA-IMPa4-25 PSF-A488 IMPa4-A546 DAPI 8C1-siRNA-IMP-a2-a4 V2.00	0	29. siRNA-IMPa4-25 PSF-A488 DAPI IMPa4-A546_aa_TileScan_001 (Stage 27 of 49)	00-hekutcgZxARErtgNJXeExc
0.818743	0.818743	0.818743	um	Vesicles Paraspeckle	Vesicles Paraspeckle Diameter	0.000	1.000	19	200000070	200000012	siRNA-IMPa4-25 PSF-A488 IMPa4-A546 DAPI 8C1-siRNA-IMP-a2-a4 V2.00	0	29. siRNA-IMPa4-25 PSF-A488 DAPI IMPa4-A546_aa_TileScan_001 (Stage 27 of 49)	00-hekutcgZxARErtgNJXeExc
1.07909	1.07909	1.07909	um	Vesicles Paraspeckle	Vesicles Paraspeckle Diameter	0.000	1.000	20	200000071	200000013	siRNA-IMPa4-25 PSF-A488 IMPa4-A546 DAPI 8C1-siRNA-IMP-a2-a4 V2.00	0	29. siRNA-IMPa4-25 PSF-A488 DAPI IMPa4-A546_aa_TileScan_001 (Stage 27 of 49)	00-hekutcgZxARErtgNJXeExc
0.773161	0.773161	0.773161	um	Vesicles Paraspeckle	Vesicles Paraspeckle Diameter	0.000	1.000	20	200000072	200000014	siRNA-IMPa4-25 PSF-A488 IMPa4-A546 DAPI 8C1-siRNA-IMP-a2-a4 V2.00	0	29. siRNA-IMPa4-25 PSF-A488 DAPI IMPa4-A546_aa_TileScan_001 (Stage 27 of 49)	00-hekutcgZxARErtgNJXeExc
0.853184	0.853184	0.853184	um	Vesicles Paraspeckle	Vesicles Paraspeckle Diameter	0.000	1.000	20	200000073	200000015	siRNA-IMPa4-25 PSF-A488 IMPa4-A546 DAPI 8C1-siRNA-IMP-a2-a4 V2.00	0	29. siRNA-IMPa4-25 PSF-A488 DAPI IMPa4-A546_aa_TileScan_001 (Stage 27 of 49)	00-hekutcgZxARErtgNJXeExc
1.01779	1.01779	1.01779	um	Vesicles Paraspeckle	Vesicles Paraspeckle Diameter	0.000	1.000	20	200000074	200000016	siRNA-IMPa4-25 PSF-A488 IMPa4-A546 DAPI 8C1-siRNA-IMP-a2-a4 V2.00	0	29. siRNA-IMPa4-25 PSF-A488 DAPI IMPa4-A546_aa_TileScan_001 (Stage 27 of 49)	00-hekutcgZxARErtgNJXeExc
0.386583	0.386583	0.386583	um	Vesicles Paraspeckle	Vesicles Paraspeckle Diameter	0.000	1.000	20	200000075	200000017	siRNA-IMPa4-25 PSF-A488 IMPa4-A546 DAPI 8C1-siRNA-IMP-a2-a4 V2.00	0	29. siRNA-IMPa4-25 PSF-A488 DAPI IMPa4-A546_aa_TileScan_001 (Stage 27 of 49)	00-hekutcgZxARErtgNJXeExc
1.17736	1.17736	1.17736	um	Vesicles Paraspeckle	Vesicles Paraspeckle Diameter	0.000	1.000	20	200000076	200000018	siRNA-IMPa4-25 PSF-A488 IMPa4-A546 DAPI 8C1-siRNA-IMP-a2-a4 V2.00	0	29. siRNA-IMPa4-25 PSF-A488 DAPI IMPa4-A546_aa_TileScan_001 (Stage 27 of 49)	00-hekutcgZxARErtgNJXeExc
0.839746	0.839746	0.839746	um	Vesicles Paraspeckle	Vesicles Paraspeckle Diameter	0.000	1.000	21	200000077	200000019	siRNA-IMPa4-25 PSF-A488 IMPa4-A546 DAPI 8C1-siRNA-IMP-a2-a4 V2.00	0	29. siRNA-IMPa4-25 PSF-A488 DAPI IMPa4-A546_aa_TileScan_001 (Stage 27 of 49)	00-hekutcgZxARErtgNJXeExc
0.897173	0.897173	0.897173	um	Vesicles Paraspeckle	Vesicles Paraspeckle Diameter	0.000	1.000	21	200000078	200000020	siRNA-IMPa4-25 PSF-A488 IMPa4-A546 DAPI 8C1-siRNA-IMP-a2-a4 V2.00	0	29. siRNA-IMPa4-25 PSF-A488 DAPI IMPa4-A546_aa_TileScan_001 (Stage 27 of 49)	00-hekutcgZxARErtgNJXeExc
1.25237	1.25237	1.25237	um	Vesicles Paraspeckle	Vesicles Paraspeckle Diameter	0.000	1.000	21	200000079	200000021	siRNA-IMPa4-25 PSF-A488 IMPa4-A546 DAPI 8C1-siRNA-IMP-a2-a4 V2.00	0	29. siRNA-IMPa4-25 PSF-A488 DAPI IMPa4-A546_aa_TileScan_001 (Stage 27 of 49)	00-hekutcgZxARErtgNJXeExc
0.586945	0.586945	0.586945	um	Vesicles Paraspeckle	Vesicles Paraspeckle Diameter	0.000	1.000	21	200000080	200000022	siRNA-IMPa4-25 PSF-A488 IMPa4-A546 DAPI 8C1-siRNA-IMP-a2-a4 V2.00	0	29. siRNA-IMPa4-25 PSF-A488 DAPI IMPa4-A546_aa_TileScan_001 (Stage 27 of 49)	00-hekutcgZxARErtgNJXeExc
1.02242	1.02242	1.02242	um	Vesicles Paraspeckle	Vesicles Paraspeckle Diameter	0.000	1.000	21	200000081	200000023	siRNA-IMPa4-25 PSF-A488 IMPa4-A546 DAPI 8C1-siRNA-IMP-a2-a4 V2.00	0	29. siRNA-IMPa4-25 PSF-A488 DAPI IMPa4-A546_aa_TileScan_001 (Stage 27 of 49)	00-hekutcgZxARErtgNJXeExc
1.18427	1.18427	1.18427	um	Vesicles Paraspeckle	Vesicles Paraspeckle Diameter	0.000	1.000	21	200000082	200000024	siRNA-IMPa4-25 PSF-A488 IMPa4-A546 DAPI 8C1-siRNA-IMP-a2-a4 V2.00	0	29. siRNA-IMPa4-25 PSF-A488 DAPI IMPa4-A546_aa_TileScan_001 (Stage 27 of 49)	00-hekutcgZxARErtgNJXeExc
0.661045	0.661045	0.661045	um	Vesicles Paraspeckle	Vesicles Paraspeckle Diameter	0.000	1.000	21	200000083	200000025	siRNA-IMPa4-25 PSF-A488 IMPa4-A546 DAPI 8C1-siRNA-IMP-a2-a4 V2.00	0	29. siRNA-IMPa4-25 PSF-A488 DAPI IMPa4-A546_aa_TileScan_001 (Stage 27 of 49)	00-hekutcgZxARErtgNJXeExc
1.02701	1.02701	1.02701	um	Vesicles Paraspeckle	Vesicles Paraspeckle Diameter	0.000	1.000	22	200000084	200000026	siRNA-IMPa4-25 PSF-A488 IMPa4-A546 DAPI 8C1-siRNA-IMP-a2-a4 V2.00	0	29. siRNA-IMPa4-25 PSF-A488 DAPI IMPa4-A546_aa_TileScan_001 (Stage 27 of 49)	00-hekutcgZxARErtgNJXeExc
1.10335	1.10335	1.10335	um	Vesicles Paraspeckle	Vesicles Paraspeckle Diameter	0.000	1.000	22	200000085	200000027	siRNA-IMPa4-25 PSF-A488 IMPa4-A546 DAPI 8C1-siRNA-IMP-a2-a4 V2.00	0	29. siRNA-IMPa4-25 PSF-A488 DAPI IMPa4-A546_aa_TileScan_001 (Stage 27 of 49)	00-hekutcgZxARErtgNJXeExc
1.24309	1.24309	1.24309	um	Vesicles Paraspeckle	Vesicles Paraspeckle Diameter	0.000	1.000	24	200000086	200000000	siRNA-IMPa4-25 PSF-A488 IMPa4-A546 DAPI 8C1-siRNA-IMP-a2-a4 V2.00	0	29. siRNA-IMPa4-25 PSF-A488 DAPI IMPa4-A546_ac_TileScan_001 (Stage 29 of 49)	00-8etGGJ7XZBASLmZXdRFFPS
0.878858	0.878858	0.878858	um	Vesicles Paraspeckle	Vesicles Paraspeckle Diameter	0.000	1.000	24	200000087	200000001	siRNA-IMPa4-25 PSF-A488 IMPa4-A546 DAPI 8C1-siRNA-IMP-a2-a4 V2.00	0	29. siRNA-IMPa4-25 PSF-A488 DAPI IMPa4-A546_ac_TileScan_001 (Stage 29 of 49)	00-8etGGJ7XZBASLmZXdRFFPS
1.06229	1.06229	1.06229	um	Vesicles Paraspeckle	Vesicles Paraspeckle Diameter	0.000	1.000	24	200000088	200000002	siRNA-IMPa4-25 PSF-A488 IMPa4-A546 DAPI 8C1-siRNA-IMP-a2-a4 V2.00	0	29. siRNA-IMPa4-25 PSF-A488 DAPI IMPa4-A546_ac_TileScan_001 (Stage 29 of 49)	00-8etGGJ7XZBASLmZXdRFFPS
0.661045	0.661045	0.661045	um	Vesicles Paraspeckle	Vesicles Paraspeckle Diameter	0.000	1.000	24	200000089	200000003	siRNA-IMPa4-25 PSF-A488 IMPa4-A546 DAPI 8C1-siRNA-IMP-a2-a4 V2.00	0	29. siRNA-IMPa4-25 PSF-A488 DAPI IMPa4-A546_ac_TileScan_001 (Stage 29 of 49)	00-8etGGJ7XZBASLmZXdRFFPS
1.1489	1.1489	1.1489	um	Vesicles Paraspeckle	Vesicles Paraspeckle Diameter	0.000	1.000	24	200000090	200000004	siRNA-IMPa4-25 PSF-A488 IMPa4-A546 DAPI 8C1-siRNA-IMP-a2-a4 V2.00	0	29. siRNA-IMPa4-25 PSF-A488 DAPI IMPa4-A546_ac_TileScan_001 (Stage 29 of 49)	00-8etGGJ7XZBASLmZXdRFFPS
0.97412	0.97412	0.97412	um	Vesicles Paraspeckle	Vesicles Paraspeckle Diameter	0.000	1.000	25	200000091	200000005	siRNA-IMPa4-25 PSF-A488 IMPa4-A546 DAPI 8C1-siRNA-IMP-a2-a4 V2.00	0	29. siRNA-IMPa4-25 PSF-A488 DAPI IMPa4-A546_ac_TileScan_001 (Stage 29 of 49)	00-8etGGJ7XZBASLmZXdRFFPS
0.897173	0.897173	0.897173	um	Vesicles Paraspeckle	Vesicles Paraspeckle Diameter	0.000	1.000	25	200000092	200000006	siRNA-IMPa4-25 PSF-A488 IMPa4-A546 DAPI 8C1-siRNA-IMP-a2-a4 V2.00	0	29. siRNA-IMPa4-25 PSF-A488 DAPI IMPa4-A546_ac_TileScan_001 (Stage 29 of 49)	00-8etGGJ7XZBASLmZXdRFFPS
1.05369	1.05369	1.05369	um	Vesicles Paraspeckle	Vesicles Paraspeckle Diameter	0.000	1.000	25	200000093	200000007	siRNA-IMPa4-25 PSF-A488 IMPa4-A546 DAPI 8C1-siRNA-IMP-a2-a4 V2.00	0	29. siRNA-IMPa4-25 PSF-A488 DAPI IMPa4-A546_ac_TileScan_001 (Stage 29 of 49)	00-8etGGJ7XZBASLmZXdRFFPS
0.984163	0.984163	0.984163	um	Vesicles Paraspeckle	Vesicles Paraspeckle Diameter	0.000	1.000	26	200000094	200000008	siRNA-IMPa4-25 PSF-A488 IMPa4-A546 DAPI 8C1-siRNA-IMP-a2-a4 V2.00	0	29. siRNA-IMPa4-25 PSF-A488 DAPI IMPa4-A546_ac_TileScan_001 (Stage 29 of 49)	00-8etGGJ7XZBASLmZXdRFFPS
1.02242	1.02242	1.02242	um	Vesicles Paraspeckle	Vesicles Paraspeckle Diameter	0.000	1.000	26	200000095	200000009	siRNA-IMPa4-25 PSF-A488 IMPa4-A546 DAPI 8C1-siRNA-IMP-a2-a4 V2.00	0	29. siRNA-IMPa4-25 PSF-A488 DAPI IMPa4-A546_ac_TileScan_001 (Stage 29 of 49)	00-8etGGJ7XZBASLmZXdRFFPS
0.963865	0.963865	0.963865	um	Vesicles Paraspeckle	Vesicles Paraspeckle Diameter	0.000	1.000	26	200000096	200000010	siRNA-IMPa4-25 PSF-A488 IMPa4-A546 DAPI 8C1-siRNA-IMP-a2-a4 V2.00	0	29. siRNA-IMPa4-25 PSF-A488 DAPI IMPa4-A546_ac_TileScan_001 (Stage 29 of 49)	00-8etGGJ7XZBASLmZXdRFFPS
1.12278	1.12278	1.12278	um	Vesicles Paraspeckle	Vesicles Paraspeckle Diameter	0.000	1.000	26	200000097	200000011	siRNA-IMPa4-25 PSF-A488 IMPa4-A546 DAPI 8C1-siRNA-IMP-a2-a4 V2.00	0	29. siRNA-IMPa4-25 PSF-A488 DAPI IMPa4-A546_ac_TileScan_001 (Stage 29 of 49)	00-8etGGJ7XZBASLmZXdRFFPS
1.1911	1.1911	1.1911	um	Vesicles Paraspeckle	Vesicles Paraspeckle Diameter	0.000	1.000	27	200000098	200000012	siRNA-IMPa4-25 PSF-A488 IMPa4-A546 DAPI 8C1-siRNA-IMP-a2-a4 V2.00	0	29. siRNA-IMPa4-25 PSF-A488 DAPI IMPa4-A546_ac_TileScan_001 (Stage 29 of 49)	00-8etGGJ7XZBASLmZXdRFFPS
1.15615	1.15615	1.15615	um	Vesicles Paraspeckle	Vesicles Paraspeckle Diameter	0.000	1.000	27	200000099	200000013	siRNA-IMPa4-25 PSF-A488 IMPa4-A546 DAPI 8C1-siRNA-IMP-a2-a4 V2.00	0	29. siRNA-IMPa4-25 PSF-A488 DAPI IMPa4-A546_ac_TileScan_001 (Stage 29 of 49)	00-8etGGJ7XZBASLmZXdRFFPS
0.61366	0.61366	0.61366	um	Vesicles Paraspeckle	Vesicles Paraspeckle Diameter	0.000	1.000	27	200000100	200000014	siRNA-IMPa4-25 PSF-A488 IMPa4-A546 DAPI 8C1-siRNA-IMP-a2-a4 V2.00	0	29. siRNA-IMPa4-25 PSF-A488 DAPI IMPa4-A546_ac_TileScan_001 (Stage 29 of 49)	00-8etGGJ7XZBASLmZXdRFFPS
1.04052	1.04052	1.04052	um	Vesicles Paraspeckle	Vesicles Paraspeckle Diameter	0.000	1.000	27	200000101	200000015	siRNA-IMPa4-25 PSF-A488 IMPa4-A546 DAPI 8C1-siRNA-IMP-a2-a4 V2.00	0	29. siRNA-IMPa4-25 PSF-A488 DAPI IMPa4-A546_ac_TileScan_001 (Stage 29 of 49)	00-8etGGJ7XZBASLmZXdRFFPS
1.11895	1.11895	1.11895	um	Vesicles Paraspeckle	Vesicles Paraspeckle Diameter	0.000	1.000	27	200000102	200000016	siRNA-IMPa4-25 PSF-A488 IMPa4-A546 DAPI 8C1-siRNA-IMP-a2-a4 V2.00	0	29. siRNA-IMPa4-25 PSF-A488 DAPI IMPa4-A546_ac_TileScan_001 (Stage 29 of 49)	00-8etGGJ7XZBASLmZXdRFFPS
1.0873	1.0873	1.0873	um	Vesicles Paraspeckle	Vesicles Paraspeckle Diameter	0.000	1.000	28	200000103	200000017	siRNA-IMPa4-25 PSF-A488 IMPa4-A546 DAPI 8C1-siRNA-IMP-a2-a4 V2.00	0	29. siRNA-IMPa4-25 PSF-A488 DAPI IMPa4-A546_ac_TileScan_001 (Stage 29 of 49)	00-8etGGJ7XZBASLmZXdRFFPS
0.897173	0.897173	0.897173	um	Vesicles Paraspeckle	Vesicles Paraspeckle Diameter	0.000	1.000	28	200000104	200000018	siRNA-IMPa4-25 PSF-A488 IMPa4-A546 DAPI 8C1-siRNA-IMP-a2-a4 V2.00	0	29. siRNA-IMPa4-25 PSF-A488 DAPI IMPa4-A546_ac_TileScan_001 (Stage 29 of 49)	00-8etGGJ7XZBASLmZXdRFFPS
0.942675	0.942675	0.942675	um	Vesicles Paraspeckle	Vesicles Paraspeckle Diameter	0.000	1.000	28	200000105	200000019	siRNA-IMPa4-25 PSF-A488 IMPa4-A546 DAPI 8C1-siRNA-IMP-a2-a4 V2.00	0	29. siRNA-IMPa4-25 PSF-A488 DAPI IMPa4-A546_ac_TileScan_001 (Stage 29 of 49)	00-8etGGJ7XZBASLmZXdRFFPS
0.891151	0.891151	0.891151	um	Vesicles Paraspeckle	Vesicles Paraspeckle Diameter	0.000	1.000	30	200000106	200000020	siRNA-IMPa4-25 PSF-A488 IMPa4-A546 DAPI 8C1-siRNA-IMP-a2-a4 V2.00	0	29. siRNA-IMPa4-25 PSF-A488 DAPI IMPa4-A546_ac_TileScan_001 (Stage 29 of 49)	00-8etGGJ7XZBASLmZXdRFFPS
0.989109	0.989109	0.989109	um	Vesicles Paraspeckle	Vesicles Paraspeckle Diameter	0.000	1.000	30	200000107	200000021	siRNA-IMPa4-25 PSF-A488 IMPa4-A546 DAPI 8C1-siRNA-IMP-a2-a4 V2.00	0	29. siRNA-IMPa4-25 PSF-A488 DAPI IMPa4-A546_ac_TileScan_001 (Stage 29 of 49)	00-8etGGJ7XZBASLmZXdRFFPS
0.739502	0.739502	0.739502	um	Vesicles Paraspeckle	Vesicles Paraspeckle Diameter	0.000	1.000	30	200000108	200000022	siRNA-IMPa4-25 PSF-A488 IMPa4-A546 DAPI 8C1-siRNA-IMP-a2-a4 V2.00	0	29. siRNA-IMPa4-25 PSF-A488 DAPI IMPa4-A546_ac_TileScan_001 (Stage 29 of 49)	00-8etGGJ7XZBASLmZXdRFFPS
1.21439	1.21439	1.21439	um	Vesicles Paraspeckle	Vesicles Paraspeckle Diameter	0.000	1.000	30	200000109	200000023	siRNA-IMPa4-25 PSF-A488 IMPa4-A546 DAPI 8C1-siRNA-IMP-a2-a4 V2.00	0	29. siRNA-IMPa4-25 PSF-A488 DAPI IMPa4-A546_ac_TileScan_001 (Stage 29 of 49)	00-8etGGJ7XZBASLmZXdRFFPS
0.586945	0.586945	0.586945	um	Vesicles Paraspeckle	Vesicles Paraspeckle Diameter	0.000	1.000	30	200000110	200000024	siRNA-IMPa4-25 PSF-A488 IMPa4-A546 DAPI 8C1-siRNA-IMP-a2-a4 V2.00	0	29. siRNA-IMPa4-25 PSF-A488 DAPI IMPa4-A546_ac_TileScan_001 (Stage 29 of 49)	00-8etGGJ7XZBASLmZXdRFFPS
0.739502	0.739502	0.739502	um	Vesicles Paraspeckle	Vesicles Paraspeckle Diameter	0.000	1.000	32	200000111	200000025	siRNA-IMPa4-25 PSF-A488 IMPa4-A546 DAPI 8C1-siRNA-IMP-a2-a4 V2.00	0	29. siRNA-IMPa4-25 PSF-A488 DAPI IMPa4-A546_ac_TileScan_001 (Stage 29 of 49)	00-8etGGJ7XZBASLmZXdRFFPS
0.702464	0.702464	0.702464	um	Vesicles Paraspeckle	Vesicles Paraspeckle Diameter	0.000	1.000	32	200000112	200000026	siRNA-IMPa4-25 PSF-A488 IMPa4-A546 DAPI 8C1-siRNA-IMP-a2-a4 V2.00	0	29. siRNA-IMPa4-25 PSF-A488 DAPI IMPa4-A546_ac_TileScan_001 (Stage 29 of 49)	00-8etGGJ7XZBASLmZXdRFFPS
0.586945	0.586945	0.586945	um	Vesicles Paraspeckle	Vesicles Paraspeckle Diameter	0.000	1.000	32	200000113	200000027	siRNA-IMPa4-25 PSF-A488 IMPa4-A546 DAPI 8C1-siRNA-IMP-a2-a4 V2.00	0	29. siRNA-IMPa4-25 PSF-A488 DAPI IMPa4-A546_ac_TileScan_001 (Stage 29 of 49)	00-8etGGJ7XZBASLmZXdRFFPS
0.730592	0.730592	0.730592	um	Vesicles Paraspeckle	Vesicles Paraspeckle Diameter	0.000	1.000	32	200000114	200000028	siRNA-IMPa4-25 PSF-A488 IMPa4-A546 DAPI 8C1-siRNA-IMP-a2-a4 V2.00	0	29. siRNA-IMPa4-25 PSF-A488 DAPI IMPa4-A546_ac_TileScan_001 (Stage 29 of 49)	00-8etGGJ7XZBASLmZXdRFFPS
0.739502	0.739502	0.739502	um	Vesicles Paraspeckle	Vesicles Paraspeckle Diameter	0.000	1.000	32	200000115	200000029	siRNA-IMPa4-25 PSF-A488 IMPa4-A546 DAPI 8C1-siRNA-IMP-a2-a4 V2.00	0	29. siRNA-IMPa4-25 PSF-A488 DAPI IMPa4-A546_ac_TileScan_001 (Stage 29 of 49)	00-8etGGJ7XZBASLmZXdRFFPS
1.18427	1.18427	1.18427	um	Vesicles Paraspeckle	Vesicles Paraspeckle Diameter	0.000	1.000	34	200000116	200000030	siRNA-IMPa4-25 PSF-A488 IMPa4-A546 DAPI 8C1-siRNA-IMP-a2-a4 V2.00	0	29. siRNA-IMPa4-25 PSF-A488 DAPI IMPa4-A546_ac_TileScan_001 (Stage 29 of 49)	00-8etGGJ7XZBASLmZXdRFFPS
0.811497	0.811497	0.811497	um	Vesicles Paraspeckle	Vesicles Paraspeckle Diameter	0.000	1.000	34	200000117	200000031	siRNA-IMPa4-25 PSF-A488 IMPa4-A546 DAPI 8C1-siRNA-IMP-a2-a4 V2.00	0	29. siRNA-IMPa4-25 PSF-A488 DAPI IMPa4-A546_ac_TileScan_001 (Stage 29 of 49)	00-8etGGJ7XZBASLmZXdRFFPS
0.541609	0.541609	0.541609	um	Vesicles Paraspeckle	Vesicles Paraspeckle Diameter	0.000	1.000	37	200000118	200000032	siRNA-IMPa4-25 PSF-A488 IMPa4-A546 DAPI 8C1-siRNA-IMP-a2-a4 V2.00	0	29. siRNA-IMPa4-25 PSF-A488 DAPI IMPa4-A546_ac_TileScan_001 (Stage 29 of 49)	00-8etGGJ7XZBASLmZXdRFFPS
0.796604	0.796604	0.796604	um	Vesicles Paraspeckle	Vesicles Paraspeckle Diameter	0.000	1.000	37	200000119	200000033	siRNA-IMPa4-25 PSF-A488 IMPa4-A546 DAPI 8C1-siRNA-IMP-a2-a4 V2.00	0	29. siRNA-IMPa4-25 PSF-A488 DAPI IMPa4-A546_ac_TileScan_001 (Stage 29 of 49)	00-8etGGJ7XZBASLmZXdRFFPS
0.661045	0.661045	0.661045	um	Vesicles Paraspeckle	Vesicles Paraspeckle Diameter	0.000	1.000	37	200000120	200000034	siRNA-IMPa4-25 PSF-A488 IMPa4-A546 DAPI 8C1-siRNA-IMP-a2-a4 V2.00	0	29. siRNA-IMPa4-25 PSF-A488 DAPI IMPa4-A546_ac_TileScan_001 (Stage 29 of 49)	00-8etGGJ7XZBASLmZXdRFFPS
0.825863	0.825863	0.825863	um	Vesicles Paraspeckle	Vesicles Paraspeckle Diameter	0.000	1.000	37	200000121	200000035	siRNA-IMPa4-25 PSF-A488 IMPa4-A546 DAPI 8C1-siRNA-IMP-a2-a4 V2.00	0	29. siRNA-IMPa4-25 PSF-A488 DAPI IMPa4-A546_ac_TileScan_001 (Stage 29 of 49)	00-8etGGJ7XZBASLmZXdRFFPS
0.692569	0.692569	0.692569	um	Vesicles Paraspeckle	Vesicles Paraspeckle Diameter	0.000	1.000	37	200000122	200000036	siRNA-IMPa4-25 PSF-A488 IMPa4-A546 DAPI 8C1-siRNA-IMP-a2-a4 V2.00	0	29. siRNA-IMPa4-25 PSF-A488 DAPI IMPa4-A546_ac_TileScan_001 (Stage 29 of 49)	00-8etGGJ7XZBASLmZXdRFFPS
0.756706	0.756706	0.756706	um	Vesicles Paraspeckle	Vesicles Paraspeckle Diameter	0.000	1.000	37	200000123	200000037	siRNA-IMPa4-25 PSF-A488 IMPa4-A546 DAPI 8C1-siRNA-IMP-a2-a4 V2.00	0	29. siRNA-IMPa4-25 PSF-A488 DAPI IMPa4-A546_ac_TileScan_001 (Stage 29 of 49)	00-8etGGJ7XZBASLmZXdRFFPS
0.788944	0.788944	0.788944	um	Vesicles Paraspeckle	Vesicles Paraspeckle Diameter	0.000	1.000	37	200000124	200000038	siRNA-IMPa4-25 PSF-A488 IMPa4-A546 DAPI 8C1-siRNA-IMP-a2-a4 V2.00	0	29. siRNA-IMPa4-25 PSF-A488 DAPI IMPa4-A546_ac_TileScan_001 (Stage 29 of 49)	00-8etGGJ7XZBASLmZXdRFFPS
0.80412	0.80412	0.80412	um	Vesicles Paraspeckle	Vesicles Paraspeckle Diameter	0.000	1.000	37	200000125	200000039	siRNA-IMPa4-25 PSF-A488 IMPa4-A546 DAPI 8C1-siRNA-IMP-a2-a4 V2.00	0	29. siRNA-IMPa4-25 PSF-A488 DAPI IMPa4-A546_ac_TileScan_001 (Stage 29 of 49)	00-8etGGJ7XZBASLmZXdRFFPS
0.859747	0.859747	0.859747	um	Vesicles Paraspeckle	Vesicles Paraspeckle Diameter	0.000	1.000	37	200000126	200000040	siRNA-IMPa4-25 PSF-A488 IMPa4-A546 DAPI 8C1-siRNA-IMP-a2-a4 V2.00	0	29. siRNA-IMPa4-25 PSF-A488 DAPI IMPa4-A546_ac_TileScan_001 (Stage 29 of 49)	00-8etGGJ7XZBASLmZXdRFFPS
0.692569	0.692569	0.692569	um	Vesicles Paraspeckle	Vesicles Paraspeckle Diameter	0.000	1.000	37	200000127	200000041	siRNA-IMPa4-25 PSF-A488 IMPa4-A546 DAPI 8C1-siRNA-IMP-a2-a4 V2.00	0	29. siRNA-IMPa4-25 PSF-A488 DAPI IMPa4-A546_ac_TileScan_001 (Stage 29 of 49)	00-8etGGJ7XZBASLmZXdRFFPS
0.796604	0.796604	0.796604	um	Vesicles Paraspeckle	Vesicles Paraspeckle Diameter	0.000	1.000	37	200000128	200000042	siRNA-IMPa4-25 PSF-A488 IMPa4-A546 DAPI 8C1-siRNA-IMP-a2-a4 V2.00	0	29. siRNA-IMPa4-25 PSF-A488 DAPI IMPa4-A546_ac_TileScan_001 (Stage 29 of 49)	00-8etGGJ7XZBASLmZXdRFFPS
1.1489	1.1489	1.1489	um	Vesicles Paraspeckle	Vesicles Paraspeckle Diameter	0.000	1.000	39	200000129	200000043	siRNA-IMPa4-25 PSF-A488 IMPa4-A546 DAPI 8C1-siRNA-IMP-a2-a4 V2.00	0	29. siRNA-IMPa4-25 PSF-A488 DAPI IMPa4-A546_ac_TileScan_001 (Stage 29 of 49)	00-8etGGJ7XZBASLmZXdRFFPS
0.682383	0.682383	0.682383	um	Vesicles Paraspeckle	Vesicles Paraspeckle Diameter	0.000	1.000	40	200000130	200000044	siRNA-IMPa4-25 PSF-A488 IMPa4-A546 DAPI 8C1-siRNA-IMP-a2-a4 V2.00	0	29. siRNA-IMPa4-25 PSF-A488 DAPI IMPa4-A546_ac_TileScan_001 (Stage 29 of 49)	00-8etGGJ7XZBASLmZXdRFFPS
0.818743	0.818743	0.818743	um	Vesicles Paraspeckle	Vesicles Paraspeckle Diameter	0.000	1.000	40	200000131	200000045	siRNA-IMPa4-25 PSF-A488 IMPa4-A546 DAPI 8C1-siRNA-IMP-a2-a4 V2.00	0	29. siRNA-IMPa4-25 PSF-A488 DAPI IMPa4-A546_ac_TileScan_001 (Stage 29 of 49)	00-8etGGJ7XZBASLmZXdRFFPS
1.04495	1.04495	1.04495	um	Vesicles Paraspeckle	Vesicles Paraspeckle Diameter	0.000	1.000	42	200000132	200000046	siRNA-IMPa4-25 PSF-A488 IMPa4-A546 DAPI 8C1-siRNA-IMP-a2-a4 V2.00	0	29. siRNA-IMPa4-25 PSF-A488 DAPI IMPa4-A546_ac_TileScan_001 (Stage 29 of 49)	00-8etGGJ7XZBASLmZXdRFFPS
1.02701	1.02701	1.02701	um	Vesicles Paraspeckle	Vesicles Paraspeckle Diameter	0.000	1.000	44	200000133	200000000	siRNA-IMPa4-25 PSF-A488 IMPa4-A546 DAPI 8C1-siRNA-IMP-a2-a4 V2.00	0	29. siRNA-IMPa4-25 PSF-A488 DAPI IMPa4-A546_ad_TileScan_001 (Stage 30 of 49)	00-6hX8WVqhzAY8Vxi8ZJA9ph
0.61366	0.61366	0.61366	um	Vesicles Paraspeckle	Vesicles Paraspeckle Diameter	0.000	1.000	45	200000134	200000001	siRNA-IMPa4-25 PSF-A488 IMPa4-A546 DAPI 8C1-siRNA-IMP-a2-a4 V2.00	0	29. siRNA-IMPa4-25 PSF-A488 DAPI IMPa4-A546_ad_TileScan_001 (Stage 30 of 49)	00-6hX8WVqhzAY8Vxi8ZJA9ph
0.903114	0.903114	0.903114	um	Vesicles Paraspeckle	Vesicles Paraspeckle Diameter	0.000	1.000	45	200000135	200000002	siRNA-IMPa4-25 PSF-A488 IMPa4-A546 DAPI 8C1-siRNA-IMP-a2-a4 V2.00	0	29. siRNA-IMPa4-25 PSF-A488 DAPI IMPa4-A546_ad_TileScan_001 (Stage 30 of 49)	00-6hX8WVqhzAY8Vxi8ZJA9ph
0.885047	0.885047	0.885047	um	Vesicles Paraspeckle	Vesicles Paraspeckle Diameter	0.000	1.000	45	200000136	200000003	siRNA-IMPa4-25 PSF-A488 IMPa4-A546 DAPI 8C1-siRNA-IMP-a2-a4 V2.00	0	29. siRNA-IMPa4-25 PSF-A488 DAPI IMPa4-A546_ad_TileScan_001 (Stage 30 of 49)	00-6hX8WVqhzAY8Vxi8ZJA9ph
0.948062	0.948062	0.948062	um	Vesicles Paraspeckle	Vesicles Paraspeckle Diameter	0.000	1.000	45	200000137	200000004	siRNA-IMPa4-25 PSF-A488 IMPa4-A546 DAPI 8C1-siRNA-IMP-a2-a4 V2.00	0	29. siRNA-IMPa4-25 PSF-A488 DAPI IMPa4-A546_ad_TileScan_001 (Stage 30 of 49)	00-6hX8WVqhzAY8Vxi8ZJA9ph
1.04934	1.04934	1.04934	um	Vesicles Paraspeckle	Vesicles Paraspeckle Diameter	0.000	1.000	45	200000138	200000005	siRNA-IMPa4-25 PSF-A488 IMPa4-A546 DAPI 8C1-siRNA-IMP-a2-a4 V2.00	0	29. siRNA-IMPa4-25 PSF-A488 DAPI IMPa4-A546_ad_TileScan_001 (Stage 30 of 49)	00-6hX8WVqhzAY8Vxi8ZJA9ph
1.13036	1.13036	1.13036	um	Vesicles Paraspeckle	Vesicles Paraspeckle Diameter	0.000	1.000	46	200000139	200000006	siRNA-IMPa4-25 PSF-A488 IMPa4-A546 DAPI 8C1-siRNA-IMP-a2-a4 V2.00	0	29. siRNA-IMPa4-25 PSF-A488 DAPI IMPa4-A546_ad_TileScan_001 (Stage 30 of 49)	00-6hX8WVqhzAY8Vxi8ZJA9ph
0.671883	0.671883	0.671883	um	Vesicles Paraspeckle	Vesicles Paraspeckle Diameter	0.000	1.000	46	200000140	200000007	siRNA-IMPa4-25 PSF-A488 IMPa4-A546 DAPI 8C1-siRNA-IMP-a2-a4 V2.00	0	29. siRNA-IMPa4-25 PSF-A488 DAPI IMPa4-A546_ad_TileScan_001 (Stage 30 of 49)	00-6hX8WVqhzAY8Vxi8ZJA9ph
0.748203	0.748203	0.748203	um	Vesicles Paraspeckle	Vesicles Paraspeckle Diameter	0.000	1.000	46	200000141	200000008	siRNA-IMPa4-25 PSF-A488 IMPa4-A546 DAPI 8C1-siRNA-IMP-a2-a4 V2.00	0	29. siRNA-IMPa4-25 PSF-A488 DAPI IMPa4-A546_ad_TileScan_001 (Stage 30 of 49)	00-6hX8WVqhzAY8Vxi8ZJA9ph
1.05369	1.05369	1.05369	um	Vesicles Paraspeckle	Vesicles Paraspeckle Diameter	0.000	1.000	46	200000142	200000009	siRNA-IMPa4-25 PSF-A488 IMPa4-A546 DAPI 8C1-siRNA-IMP-a2-a4 V2.00	0	29. siRNA-IMPa4-25 PSF-A488 DAPI IMPa4-A546_ad_TileScan_001 (Stage 30 of 49)	00-6hX8WVqhzAY8Vxi8ZJA9ph
0.557548	0.557548	0.557548	um	Vesicles Paraspeckle	Vesicles Paraspeckle Diameter	0.000	1.000	46	200000143	200000010	siRNA-IMPa4-25 PSF-A488 IMPa4-A546 DAPI 8C1-siRNA-IMP-a2-a4 V2.00	0	29. siRNA-IMPa4-25 PSF-A488 DAPI IMPa4-A546_ad_TileScan_001 (Stage 30 of 49)	00-6hX8WVqhzAY8Vxi8ZJA9ph
1.09136	1.09136	1.09136	um	Vesicles Paraspeckle	Vesicles Paraspeckle Diameter	0.000	1.000	46	200000144	200000011	siRNA-IMPa4-25 PSF-A488 IMPa4-A546 DAPI 8C1-siRNA-IMP-a2-a4 V2.00	0	29. siRNA-IMPa4-25 PSF-A488 DAPI IMPa4-A546_ad_TileScan_001 (Stage 30 of 49)	00-6hX8WVqhzAY8Vxi8ZJA9ph
0.984163	0.984163	0.984163	um	Vesicles Paraspeckle	Vesicles Paraspeckle Diameter	0.000	1.000	46	200000145	200000012	siRNA-IMPa4-25 PSF-A488 IMPa4-A546 DAPI 8C1-siRNA-IMP-a2-a4 V2.00	0	29. siRNA-IMPa4-25 PSF-A488 DAPI IMPa4-A546_ad_TileScan_001 (Stage 30 of 49)	00-6hX8WVqhzAY8Vxi8ZJA9ph
0.765022	0.765022	0.765022	um	Vesicles Paraspeckle	Vesicles Paraspeckle Diameter	0.000	1.000	46	200000146	200000013	siRNA-IMPa4-25 PSF-A488 IMPa4-A546 DAPI 8C1-siRNA-IMP-a2-a4 V2.00	0	29. siRNA-IMPa4-25 PSF-A488 DAPI IMPa4-A546_ad_TileScan_001 (Stage 30 of 49)	00-6hX8WVqhzAY8Vxi8ZJA9ph
1.15615	1.15615	1.15615	um	Vesicles Paraspeckle	Vesicles Paraspeckle Diameter	0.000	1.000	48	200000147	200000014	siRNA-IMPa4-25 PSF-A488 IMPa4-A546 DAPI 8C1-siRNA-IMP-a2-a4 V2.00	0	29. siRNA-IMPa4-25 PSF-A488 DAPI IMPa4-A546_ad_TileScan_001 (Stage 30 of 49)	00-6hX8WVqhzAY8Vxi8ZJA9ph
1.14524	1.14524	1.14524	um	Vesicles Paraspeckle	Vesicles Paraspeckle Diameter	0.000	1.000	48	200000148	200000015	siRNA-IMPa4-25 PSF-A488 IMPa4-A546 DAPI 8C1-siRNA-IMP-a2-a4 V2.00	0	29. siRNA-IMPa4-25 PSF-A488 DAPI IMPa4-A546_ad_TileScan_001 (Stage 30 of 49)	00-6hX8WVqhzAY8Vxi8ZJA9ph
1.1112	1.1112	1.1112	um	Vesicles Paraspeckle	Vesicles Paraspeckle Diameter	0.000	1.000	49	200000149	200000016	siRNA-IMPa4-25 PSF-A488 IMPa4-A546 DAPI 8C1-siRNA-IMP-a2-a4 V2.00	0	29. siRNA-IMPa4-25 PSF-A488 DAPI IMPa4-A546_ad_TileScan_001 (Stage 30 of 49)	00-6hX8WVqhzAY8Vxi8ZJA9ph
1.18083	1.18083	1.18083	um	Vesicles Paraspeckle	Vesicles Paraspeckle Diameter	0.000	1.000	49	200000150	200000017	siRNA-IMPa4-25 PSF-A488 IMPa4-A546 DAPI 8C1-siRNA-IMP-a2-a4 V2.00	0	29. siRNA-IMPa4-25 PSF-A488 DAPI IMPa4-A546_ad_TileScan_001 (Stage 30 of 49)	00-6hX8WVqhzAY8Vxi8ZJA9ph
0.853184	0.853184	0.853184	um	Vesicles Paraspeckle	Vesicles Paraspeckle Diameter	0.000	1.000	50	200000151	200000018	siRNA-IMPa4-25 PSF-A488 IMPa4-A546 DAPI 8C1-siRNA-IMP-a2-a4 V2.00	0	29. siRNA-IMPa4-25 PSF-A488 DAPI IMPa4-A546_ad_TileScan_001 (Stage 30 of 49)	00-6hX8WVqhzAY8Vxi8ZJA9ph
0.914769	0.914769	0.914769	um	Vesicles Paraspeckle	Vesicles Paraspeckle Diameter	0.000	1.000	50	200000152	200000019	siRNA-IMPa4-25 PSF-A488 IMPa4-A546 DAPI 8C1-siRNA-IMP-a2-a4 V2.00	0	29. siRNA-IMPa4-25 PSF-A488 DAPI IMPa4-A546_ad_TileScan_001 (Stage 30 of 49)	00-6hX8WVqhzAY8Vxi8ZJA9ph
1.02242	1.02242	1.02242	um	Vesicles Paraspeckle	Vesicles Paraspeckle Diameter	0.000	1.000	50	200000153	200000020	siRNA-IMPa4-25 PSF-A488 IMPa4-A546 DAPI 8C1-siRNA-IMP-a2-a4 V2.00	0	29. siRNA-IMPa4-25 PSF-A488 DAPI IMPa4-A546_ad_TileScan_001 (Stage 30 of 49)	00-6hX8WVqhzAY8Vxi8ZJA9ph
1.06229	1.06229	1.06229	um	Vesicles Paraspeckle	Vesicles Paraspeckle Diameter	0.000	1.000	50	200000154	200000021	siRNA-IMPa4-25 PSF-A488 IMPa4-A546 DAPI 8C1-siRNA-IMP-a2-a4 V2.00	0	29. siRNA-IMPa4-25 PSF-A488 DAPI IMPa4-A546_ad_TileScan_001 (Stage 30 of 49)	00-6hX8WVqhzAY8Vxi8ZJA9ph
0.953388	0.953388	0.953388	um	Vesicles Paraspeckle	Vesicles Paraspeckle Diameter	0.000	1.000	50	200000155	200000022	siRNA-IMPa4-25 PSF-A488 IMPa4-A546 DAPI 8C1-siRNA-IMP-a2-a4 V2.00	0	29. siRNA-IMPa4-25 PSF-A488 DAPI IMPa4-A546_ad_TileScan_001 (Stage 30 of 49)	00-6hX8WVqhzAY8Vxi8ZJA9ph
0.908979	0.908979	0.908979	um	Vesicles Paraspeckle	Vesicles Paraspeckle Diameter	0.000	1.000	50	200000156	200000023	siRNA-IMPa4-25 PSF-A488 IMPa4-A546 DAPI 8C1-siRNA-IMP-a2-a4 V2.00	0	29. siRNA-IMPa4-25 PSF-A488 DAPI IMPa4-A546_ad_TileScan_001 (Stage 30 of 49)	00-6hX8WVqhzAY8Vxi8ZJA9ph
0.897173	0.897173	0.897173	um	Vesicles Paraspeckle	Vesicles Paraspeckle Diameter	0.000	1.000	51	200000157	200000024	siRNA-IMPa4-25 PSF-A488 IMPa4-A546 DAPI 8C1-siRNA-IMP-a2-a4 V2.00	0	29. siRNA-IMPa4-25 PSF-A488 DAPI IMPa4-A546_ad_TileScan_001 (Stage 30 of 49)	00-6hX8WVqhzAY8Vxi8ZJA9ph
0.885047	0.885047	0.885047	um	Vesicles Paraspeckle	Vesicles Paraspeckle Diameter	0.000	1.000	51	200000158	200000025	siRNA-IMPa4-25 PSF-A488 IMPa4-A546 DAPI 8C1-siRNA-IMP-a2-a4 V2.00	0	29. siRNA-IMPa4-25 PSF-A488 DAPI IMPa4-A546_ad_TileScan_001 (Stage 30 of 49)	00-6hX8WVqhzAY8Vxi8ZJA9ph
0.891151	0.891151	0.891151	um	Vesicles Paraspeckle	Vesicles Paraspeckle Diameter	0.000	1.000	51	200000159	200000026	siRNA-IMPa4-25 PSF-A488 IMPa4-A546 DAPI 8C1-siRNA-IMP-a2-a4 V2.00	0	29. siRNA-IMPa4-25 PSF-A488 DAPI IMPa4-A546_ad_TileScan_001 (Stage 30 of 49)	00-6hX8WVqhzAY8Vxi8ZJA9ph
1.0873	1.0873	1.0873	um	Vesicles Paraspeckle	Vesicles Paraspeckle Diameter	0.000	1.000	51	200000160	200000027	siRNA-IMPa4-25 PSF-A488 IMPa4-A546 DAPI 8C1-siRNA-IMP-a2-a4 V2.00	0	29. siRNA-IMPa4-25 PSF-A488 DAPI IMPa4-A546_ad_TileScan_001 (Stage 30 of 49)	00-6hX8WVqhzAY8Vxi8ZJA9ph
0.682383	0.682383	0.682383	um	Vesicles Paraspeckle	Vesicles Paraspeckle Diameter	0.000	1.000	51	200000161	200000028	siRNA-IMPa4-25 PSF-A488 IMPa4-A546 DAPI 8C1-siRNA-IMP-a2-a4 V2.00	0	29. siRNA-IMPa4-25 PSF-A488 DAPI IMPa4-A546_ad_TileScan_001 (Stage 30 of 49)	00-6hX8WVqhzAY8Vxi8ZJA9ph
1.10729	1.10729	1.10729	um	Vesicles Paraspeckle	Vesicles Paraspeckle Diameter	0.000	1.000	51	200000162	200000029	siRNA-IMPa4-25 PSF-A488 IMPa4-A546 DAPI 8C1-siRNA-IMP-a2-a4 V2.00	0	29. siRNA-IMPa4-25 PSF-A488 DAPI IMPa4-A546_ad_TileScan_001 (Stage 30 of 49)	00-6hX8WVqhzAY8Vxi8ZJA9ph
1.07494	1.07494	1.07494	um	Vesicles Paraspeckle	Vesicles Paraspeckle Diameter	0.000	1.000	52	200000163	200000030	siRNA-IMPa4-25 PSF-A488 IMPa4-A546 DAPI 8C1-siRNA-IMP-a2-a4 V2.00	0	29. siRNA-IMPa4-25 PSF-A488 DAPI IMPa4-A546_ad_TileScan_001 (Stage 30 of 49)	00-6hX8WVqhzAY8Vxi8ZJA9ph
1.07494	1.07494	1.07494	um	Vesicles Paraspeckle	Vesicles Paraspeckle Diameter	0.000	1.000	52	200000164	200000031	siRNA-IMPa4-25 PSF-A488 IMPa4-A546 DAPI 8C1-siRNA-IMP-a2-a4 V2.00	0	29. siRNA-IMPa4-25 PSF-A488 DAPI IMPa4-A546_ad_TileScan_001 (Stage 30 of 49)	00-6hX8WVqhzAY8Vxi8ZJA9ph
1.07076	1.07076	1.07076	um	Vesicles Paraspeckle	Vesicles Paraspeckle Diameter	0.000	1.000	52	200000165	200000032	siRNA-IMPa4-25 PSF-A488 IMPa4-A546 DAPI 8C1-siRNA-IMP-a2-a4 V2.00	0	29. siRNA-IMPa4-25 PSF-A488 DAPI IMPa4-A546_ad_TileScan_001 (Stage 30 of 49)	00-6hX8WVqhzAY8Vxi8ZJA9ph
0.832862	0.832862	0.832862	um	Vesicles Paraspeckle	Vesicles Paraspeckle Diameter	0.000	1.000	52	200000166	200000033	siRNA-IMPa4-25 PSF-A488 IMPa4-A546 DAPI 8C1-siRNA-IMP-a2-a4 V2.00	0	29. siRNA-IMPa4-25 PSF-A488 DAPI IMPa4-A546_ad_TileScan_001 (Stage 30 of 49)	00-6hX8WVqhzAY8Vxi8ZJA9ph
1.16685	1.16685	1.16685	um	Vesicles Paraspeckle	Vesicles Paraspeckle Diameter	0.000	1.000	52	200000167	200000034	siRNA-IMPa4-25 PSF-A488 IMPa4-A546 DAPI 8C1-siRNA-IMP-a2-a4 V2.00	0	29. siRNA-IMPa4-25 PSF-A488 DAPI IMPa4-A546_ad_TileScan_001 (Stage 30 of 49)	00-6hX8WVqhzAY8Vxi8ZJA9ph
0.638232	0.638232	0.638232	um	Vesicles Paraspeckle	Vesicles Paraspeckle Diameter	0.000	1.000	52	200000168	200000035	siRNA-IMPa4-25 PSF-A488 IMPa4-A546 DAPI 8C1-siRNA-IMP-a2-a4 V2.00	0	29. siRNA-IMPa4-25 PSF-A488 DAPI IMPa4-A546_ad_TileScan_001 (Stage 30 of 49)	00-6hX8WVqhzAY8Vxi8ZJA9ph
1.13412	1.13412	1.13412	um	Vesicles Paraspeckle	Vesicles Paraspeckle Diameter	0.000	1.000	52	200000169	200000036	siRNA-IMPa4-25 PSF-A488 IMPa4-A546 DAPI 8C1-siRNA-IMP-a2-a4 V2.00	0	29. siRNA-IMPa4-25 PSF-A488 DAPI IMPa4-A546_ad_TileScan_001 (Stage 30 of 49)	00-6hX8WVqhzAY8Vxi8ZJA9ph
1.04052	1.04052	1.04052	um	Vesicles Paraspeckle	Vesicles Paraspeckle Diameter	0.000	1.000	53	200000170	200000037	siRNA-IMPa4-25 PSF-A488 IMPa4-A546 DAPI 8C1-siRNA-IMP-a2-a4 V2.00	0	29. siRNA-IMPa4-25 PSF-A488 DAPI IMPa4-A546_ad_TileScan_001 (Stage 30 of 49)	00-6hX8WVqhzAY8Vxi8ZJA9ph
1.25237	1.25237	1.25237	um	Vesicles Paraspeckle	Vesicles Paraspeckle Diameter	0.000	1.000	53	200000171	200000038	siRNA-IMPa4-25 PSF-A488 IMPa4-A546 DAPI 8C1-siRNA-IMP-a2-a4 V2.00	0	29. siRNA-IMPa4-25 PSF-A488 DAPI IMPa4-A546_ad_TileScan_001 (Stage 30 of 49)	00-6hX8WVqhzAY8Vxi8ZJA9ph
1.15974	1.15974	1.15974	um	Vesicles Paraspeckle	Vesicles Paraspeckle Diameter	0.000	1.000	56	200000172	200000039	siRNA-IMPa4-25 PSF-A488 IMPa4-A546 DAPI 8C1-siRNA-IMP-a2-a4 V2.00	0	29. siRNA-IMPa4-25 PSF-A488 DAPI IMPa4-A546_ad_TileScan_001 (Stage 30 of 49)	00-6hX8WVqhzAY8Vxi8ZJA9ph
0.788944	0.788944	0.788944	um	Vesicles Paraspeckle	Vesicles Paraspeckle Diameter	0.000	1.000	56	200000173	200000040	siRNA-IMPa4-25 PSF-A488 IMPa4-A546 DAPI 8C1-siRNA-IMP-a2-a4 V2.00	0	29. siRNA-IMPa4-25 PSF-A488 DAPI IMPa4-A546_ad_TileScan_001 (Stage 30 of 49)	00-6hX8WVqhzAY8Vxi8ZJA9ph
0.998854	0.998854	0.998854	um	Vesicles Paraspeckle	Vesicles Paraspeckle Diameter	0.000	1.000	56	200000174	200000041	siRNA-IMPa4-25 PSF-A488 IMPa4-A546 DAPI 8C1-siRNA-IMP-a2-a4 V2.00	0	29. siRNA-IMPa4-25 PSF-A488 DAPI IMPa4-A546_ad_TileScan_001 (Stage 30 of 49)	00-6hX8WVqhzAY8Vxi8ZJA9ph
0.748203	0.748203	0.748203	um	Vesicles Paraspeckle	Vesicles Paraspeckle Diameter	0.000	1.000	56	200000175	200000042	siRNA-IMPa4-25 PSF-A488 IMPa4-A546 DAPI 8C1-siRNA-IMP-a2-a4 V2.00	0	29. siRNA-IMPa4-25 PSF-A488 DAPI IMPa4-A546_ad_TileScan_001 (Stage 30 of 49)	00-6hX8WVqhzAY8Vxi8ZJA9ph
0.702464	0.702464	0.702464	um	Vesicles Paraspeckle	Vesicles Paraspeckle Diameter	0.000	1.000	57	200000176	200000043	siRNA-IMPa4-25 PSF-A488 IMPa4-A546 DAPI 8C1-siRNA-IMP-a2-a4 V2.00	0	29. siRNA-IMPa4-25 PSF-A488 DAPI IMPa4-A546_ad_TileScan_001 (Stage 30 of 49)	00-6hX8WVqhzAY8Vxi8ZJA9ph
1.19784	1.19784	1.19784	um	Vesicles Paraspeckle	Vesicles Paraspeckle Diameter	0.000	1.000	58	200000177	200000044	siRNA-IMPa4-25 PSF-A488 IMPa4-A546 DAPI 8C1-siRNA-IMP-a2-a4 V2.00	0	29. siRNA-IMPa4-25 PSF-A488 DAPI IMPa4-A546_ad_TileScan_001 (Stage 30 of 49)	00-6hX8WVqhzAY8Vxi8ZJA9ph
0.626187	0.626187	0.626187	um	Vesicles Paraspeckle	Vesicles Paraspeckle Diameter	0.000	1.000	58	200000178	200000045	siRNA-IMPa4-25 PSF-A488 IMPa4-A546 DAPI 8C1-siRNA-IMP-a2-a4 V2.00	0	29. siRNA-IMPa4-25 PSF-A488 DAPI IMPa4-A546_ad_TileScan_001 (Stage 30 of 49)	00-6hX8WVqhzAY8Vxi8ZJA9ph
0.942675	0.942675	0.942675	um	Vesicles Paraspeckle	Vesicles Paraspeckle Diameter	0.000	1.000	58	200000179	200000046	siRNA-IMPa4-25 PSF-A488 IMPa4-A546 DAPI 8C1-siRNA-IMP-a2-a4 V2.00	0	29. siRNA-IMPa4-25 PSF-A488 DAPI IMPa4-A546_ad_TileScan_001 (Stage 30 of 49)	00-6hX8WVqhzAY8Vxi8ZJA9ph
0.80412	0.80412	0.80412	um	Vesicles Paraspeckle	Vesicles Paraspeckle Diameter	0.000	1.000	58	200000180	200000047	siRNA-IMPa4-25 PSF-A488 IMPa4-A546 DAPI 8C1-siRNA-IMP-a2-a4 V2.00	0	29. siRNA-IMPa4-25 PSF-A488 DAPI IMPa4-A546_ad_TileScan_001 (Stage 30 of 49)	00-6hX8WVqhzAY8Vxi8ZJA9ph
1.03155	1.03155	1.03155	um	Vesicles Paraspeckle	Vesicles Paraspeckle Diameter	0.000	1.000	58	200000181	200000048	siRNA-IMPa4-25 PSF-A488 IMPa4-A546 DAPI 8C1-siRNA-IMP-a2-a4 V2.00	0	29. siRNA-IMPa4-25 PSF-A488 DAPI IMPa4-A546_ad_TileScan_001 (Stage 30 of 49)	00-6hX8WVqhzAY8Vxi8ZJA9ph
0.998854	0.998854	0.998854	um	Vesicles Paraspeckle	Vesicles Paraspeckle Diameter	0.000	1.000	58	200000182	200000049	siRNA-IMPa4-25 PSF-A488 IMPa4-A546 DAPI 8C1-siRNA-IMP-a2-a4 V2.00	0	29. siRNA-IMPa4-25 PSF-A488 DAPI IMPa4-A546_ad_TileScan_001 (Stage 30 of 49)	00-6hX8WVqhzAY8Vxi8ZJA9ph
0.671883	0.671883	0.671883	um	Vesicles Paraspeckle	Vesicles Paraspeckle Diameter	0.000	1.000	58	200000183	200000050	siRNA-IMPa4-25 PSF-A488 IMPa4-A546 DAPI 8C1-siRNA-IMP-a2-a4 V2.00	0	29. siRNA-IMPa4-25 PSF-A488 DAPI IMPa4-A546_ad_TileScan_001 (Stage 30 of 49)	00-6hX8WVqhzAY8Vxi8ZJA9ph
0.903114	0.903114	0.903114	um	Vesicles Paraspeckle	Vesicles Paraspeckle Diameter	0.000	1.000	59	200000184	200000051	siRNA-IMPa4-25 PSF-A488 IMPa4-A546 DAPI 8C1-siRNA-IMP-a2-a4 V2.00	0	29. siRNA-IMPa4-25 PSF-A488 DAPI IMPa4-A546_ad_TileScan_001 (Stage 30 of 49)	00-6hX8WVqhzAY8Vxi8ZJA9ph
1.05369	1.05369	1.05369	um	Vesicles Paraspeckle	Vesicles Paraspeckle Diameter	0.000	1.000	60	200000185	200000052	siRNA-IMPa4-25 PSF-A488 IMPa4-A546 DAPI 8C1-siRNA-IMP-a2-a4 V2.00	0	29. siRNA-IMPa4-25 PSF-A488 DAPI IMPa4-A546_ad_TileScan_001 (Stage 30 of 49)	00-6hX8WVqhzAY8Vxi8ZJA9ph
1.02242	1.02242	1.02242	um	Vesicles Paraspeckle	Vesicles Paraspeckle Diameter	0.000	1.000	60	200000186	200000053	siRNA-IMPa4-25 PSF-A488 IMPa4-A546 DAPI 8C1-siRNA-IMP-a2-a4 V2.00	0	29. siRNA-IMPa4-25 PSF-A488 DAPI IMPa4-A546_ad_TileScan_001 (Stage 30 of 49)	00-6hX8WVqhzAY8Vxi8ZJA9ph
1.02242	1.02242	1.02242	um	Vesicles Paraspeckle	Vesicles Paraspeckle Diameter	0.000	1.000	60	200000187	200000054	siRNA-IMPa4-25 PSF-A488 IMPa4-A546 DAPI 8C1-siRNA-IMP-a2-a4 V2.00	0	29. siRNA-IMPa4-25 PSF-A488 DAPI IMPa4-A546_ad_TileScan_001 (Stage 30 of 49)	00-6hX8WVqhzAY8Vxi8ZJA9ph
1.23367	1.23367	1.23367	um	Vesicles Paraspeckle	Vesicles Paraspeckle Diameter	0.000	1.000	64	200000188	200000000	siRNA-IMPa4-25 PSF-A488 IMPa4-A546 DAPI 8C1-siRNA-IMP-a2-a4 V2.00	0	29. siRNA-IMPa4-25 PSF-A488 DAPI IMPa4-A546_ae_TileScan_001 (Stage 31 of 49)	00-JmLUWy7MvHyCy6fjpiJXpm
1.22089	1.22089	1.22089	um	Vesicles Paraspeckle	Vesicles Paraspeckle Diameter	0.000	1.000	64	200000189	200000001	siRNA-IMPa4-25 PSF-A488 IMPa4-A546 DAPI 8C1-siRNA-IMP-a2-a4 V2.00	0	29. siRNA-IMPa4-25 PSF-A488 DAPI IMPa4-A546_ae_TileScan_001 (Stage 31 of 49)	00-JmLUWy7MvHyCy6fjpiJXpm
0.765022	0.765022	0.765022	um	Vesicles Paraspeckle	Vesicles Paraspeckle Diameter	0.000	1.000	65	200000190	200000002	siRNA-IMPa4-25 PSF-A488 IMPa4-A546 DAPI 8C1-siRNA-IMP-a2-a4 V2.00	0	29. siRNA-IMPa4-25 PSF-A488 DAPI IMPa4-A546_ae_TileScan_001 (Stage 31 of 49)	00-JmLUWy7MvHyCy6fjpiJXpm
1.17038	1.17038	1.17038	um	Vesicles Paraspeckle	Vesicles Paraspeckle Diameter	0.000	1.000	65	200000191	200000003	siRNA-IMPa4-25 PSF-A488 IMPa4-A546 DAPI 8C1-siRNA-IMP-a2-a4 V2.00	0	29. siRNA-IMPa4-25 PSF-A488 DAPI IMPa4-A546_ae_TileScan_001 (Stage 31 of 49)	00-JmLUWy7MvHyCy6fjpiJXpm
1.03605	1.03605	1.03605	um	Vesicles Paraspeckle	Vesicles Paraspeckle Diameter	0.000	1.000	65	200000192	200000004	siRNA-IMPa4-25 PSF-A488 IMPa4-A546 DAPI 8C1-siRNA-IMP-a2-a4 V2.00	0	29. siRNA-IMPa4-25 PSF-A488 DAPI IMPa4-A546_ae_TileScan_001 (Stage 31 of 49)	00-JmLUWy7MvHyCy6fjpiJXpm
0.885047	0.885047	0.885047	um	Vesicles Paraspeckle	Vesicles Paraspeckle Diameter	0.000	1.000	66	200000193	200000005	siRNA-IMPa4-25 PSF-A488 IMPa4-A546 DAPI 8C1-siRNA-IMP-a2-a4 V2.00	0	29. siRNA-IMPa4-25 PSF-A488 DAPI IMPa4-A546_ae_TileScan_001 (Stage 31 of 49)	00-JmLUWy7MvHyCy6fjpiJXpm
1.04052	1.04052	1.04052	um	Vesicles Paraspeckle	Vesicles Paraspeckle Diameter	0.000	1.000	67	200000194	200000006	siRNA-IMPa4-25 PSF-A488 IMPa4-A546 DAPI 8C1-siRNA-IMP-a2-a4 V2.00	0	29. siRNA-IMPa4-25 PSF-A488 DAPI IMPa4-A546_ae_TileScan_001 (Stage 31 of 49)	00-JmLUWy7MvHyCy6fjpiJXpm
1.17388	1.17388	1.17388	um	Vesicles Paraspeckle	Vesicles Paraspeckle Diameter	0.000	1.000	67	200000195	200000007	siRNA-IMPa4-25 PSF-A488 IMPa4-A546 DAPI 8C1-siRNA-IMP-a2-a4 V2.00	0	29. siRNA-IMPa4-25 PSF-A488 DAPI IMPa4-A546_ae_TileScan_001 (Stage 31 of 49)	00-JmLUWy7MvHyCy6fjpiJXpm
1.12278	1.12278	1.12278	um	Vesicles Paraspeckle	Vesicles Paraspeckle Diameter	0.000	1.000	67	200000196	200000008	siRNA-IMPa4-25 PSF-A488 IMPa4-A546 DAPI 8C1-siRNA-IMP-a2-a4 V2.00	0	29. siRNA-IMPa4-25 PSF-A488 DAPI IMPa4-A546_ae_TileScan_001 (Stage 31 of 49)	00-JmLUWy7MvHyCy6fjpiJXpm
1.17388	1.17388	1.17388	um	Vesicles Paraspeckle	Vesicles Paraspeckle Diameter	0.000	1.000	67	200000197	200000009	siRNA-IMPa4-25 PSF-A488 IMPa4-A546 DAPI 8C1-siRNA-IMP-a2-a4 V2.00	0	29. siRNA-IMPa4-25 PSF-A488 DAPI IMPa4-A546_ae_TileScan_001 (Stage 31 of 49)	00-JmLUWy7MvHyCy6fjpiJXpm
0.878858	0.878858	0.878858	um	Vesicles Paraspeckle	Vesicles Paraspeckle Diameter	0.000	1.000	67	200000198	200000010	siRNA-IMPa4-25 PSF-A488 IMPa4-A546 DAPI 8C1-siRNA-IMP-a2-a4 V2.00	0	29. siRNA-IMPa4-25 PSF-A488 DAPI IMPa4-A546_ae_TileScan_001 (Stage 31 of 49)	00-JmLUWy7MvHyCy6fjpiJXpm
1.02242	1.02242	1.02242	um	Vesicles Paraspeckle	Vesicles Paraspeckle Diameter	0.000	1.000	67	200000199	200000011	siRNA-IMPa4-25 PSF-A488 IMPa4-A546 DAPI 8C1-siRNA-IMP-a2-a4 V2.00	0	29. siRNA-IMPa4-25 PSF-A488 DAPI IMPa4-A546_ae_TileScan_001 (Stage 31 of 49)	00-JmLUWy7MvHyCy6fjpiJXpm
1.10335	1.10335	1.10335	um	Vesicles Paraspeckle	Vesicles Paraspeckle Diameter	0.000	1.000	67	200000200	200000012	siRNA-IMPa4-25 PSF-A488 IMPa4-A546 DAPI 8C1-siRNA-IMP-a2-a4 V2.00	0	29. siRNA-IMPa4-25 PSF-A488 DAPI IMPa4-A546_ae_TileScan_001 (Stage 31 of 49)	00-JmLUWy7MvHyCy6fjpiJXpm
1.13036	1.13036	1.13036	um	Vesicles Paraspeckle	Vesicles Paraspeckle Diameter	0.000	1.000	67	200000201	200000013	siRNA-IMPa4-25 PSF-A488 IMPa4-A546 DAPI 8C1-siRNA-IMP-a2-a4 V2.00	0	29. siRNA-IMPa4-25 PSF-A488 DAPI IMPa4-A546_ae_TileScan_001 (Stage 31 of 49)	00-JmLUWy7MvHyCy6fjpiJXpm
0.891151	0.891151	0.891151	um	Vesicles Paraspeckle	Vesicles Paraspeckle Diameter	0.000	1.000	67	200000202	200000014	siRNA-IMPa4-25 PSF-A488 IMPa4-A546 DAPI 8C1-siRNA-IMP-a2-a4 V2.00	0	29. siRNA-IMPa4-25 PSF-A488 DAPI IMPa4-A546_ae_TileScan_001 (Stage 31 of 49)	00-JmLUWy7MvHyCy6fjpiJXpm
0.963865	0.963865	0.963865	um	Vesicles Paraspeckle	Vesicles Paraspeckle Diameter	0.000	1.000	67	200000203	200000015	siRNA-IMPa4-25 PSF-A488 IMPa4-A546 DAPI 8C1-siRNA-IMP-a2-a4 V2.00	0	29. siRNA-IMPa4-25 PSF-A488 DAPI IMPa4-A546_ae_TileScan_001 (Stage 31 of 49)	00-JmLUWy7MvHyCy6fjpiJXpm
1.09136	1.09136	1.09136	um	Vesicles Paraspeckle	Vesicles Paraspeckle Diameter	0.000	1.000	67	200000204	200000016	siRNA-IMPa4-25 PSF-A488 IMPa4-A546 DAPI 8C1-siRNA-IMP-a2-a4 V2.00	0	29. siRNA-IMPa4-25 PSF-A488 DAPI IMPa4-A546_ae_TileScan_001 (Stage 31 of 49)	00-JmLUWy7MvHyCy6fjpiJXpm
0.937226	0.937226	0.937226	um	Vesicles Paraspeckle	Vesicles Paraspeckle Diameter	0.000	1.000	67	200000205	200000017	siRNA-IMPa4-25 PSF-A488 IMPa4-A546 DAPI 8C1-siRNA-IMP-a2-a4 V2.00	0	29. siRNA-IMPa4-25 PSF-A488 DAPI IMPa4-A546_ae_TileScan_001 (Stage 31 of 49)	00-JmLUWy7MvHyCy6fjpiJXpm
0.712088	0.712088	0.712088	um	Vesicles Paraspeckle	Vesicles Paraspeckle Diameter	0.000	1.000	67	200000206	200000018	siRNA-IMPa4-25 PSF-A488 IMPa4-A546 DAPI 8C1-siRNA-IMP-a2-a4 V2.00	0	29. siRNA-IMPa4-25 PSF-A488 DAPI IMPa4-A546_ae_TileScan_001 (Stage 31 of 49)	00-JmLUWy7MvHyCy6fjpiJXpm
0.846518	0.846518	0.846518	um	Vesicles Paraspeckle	Vesicles Paraspeckle Diameter	0.000	1.000	67	200000207	200000019	siRNA-IMPa4-25 PSF-A488 IMPa4-A546 DAPI 8C1-siRNA-IMP-a2-a4 V2.00	0	29. siRNA-IMPa4-25 PSF-A488 DAPI IMPa4-A546_ae_TileScan_001 (Stage 31 of 49)	00-JmLUWy7MvHyCy6fjpiJXpm
1.05369	1.05369	1.05369	um	Vesicles Paraspeckle	Vesicles Paraspeckle Diameter	0.000	1.000	67	200000208	200000020	siRNA-IMPa4-25 PSF-A488 IMPa4-A546 DAPI 8C1-siRNA-IMP-a2-a4 V2.00	0	29. siRNA-IMPa4-25 PSF-A488 DAPI IMPa4-A546_ae_TileScan_001 (Stage 31 of 49)	00-JmLUWy7MvHyCy6fjpiJXpm
0.781132	0.781132	0.781132	um	Vesicles Paraspeckle	Vesicles Paraspeckle Diameter	0.000	1.000	68	200000209	200000021	siRNA-IMPa4-25 PSF-A488 IMPa4-A546 DAPI 8C1-siRNA-IMP-a2-a4 V2.00	0	29. siRNA-IMPa4-25 PSF-A488 DAPI IMPa4-A546_ae_TileScan_001 (Stage 31 of 49)	00-JmLUWy7MvHyCy6fjpiJXpm
0.600599	0.600599	0.600599	um	Vesicles Paraspeckle	Vesicles Paraspeckle Diameter	0.000	1.000	71	200000210	200000000	siRNA-IMPa4-25 PSF-A488 IMPa4-A546 DAPI 8C1-siRNA-IMP-a2-a4 V2.00	0	29. siRNA-IMPa4-25 PSF-A488 DAPI IMPa4-A546_af_TileScan_001 (Stage 32 of 49)	00-JyPYwSRpKzs28iLe4f6oYS
0.903114	0.903114	0.903114	um	Vesicles Paraspeckle	Vesicles Paraspeckle Diameter	0.000	1.000	71	200000211	200000001	siRNA-IMPa4-25 PSF-A488 IMPa4-A546 DAPI 8C1-siRNA-IMP-a2-a4 V2.00	0	29. siRNA-IMPa4-25 PSF-A488 DAPI IMPa4-A546_af_TileScan_001 (Stage 32 of 49)	00-JyPYwSRpKzs28iLe4f6oYS
1.01313	1.01313	1.01313	um	Vesicles Paraspeckle	Vesicles Paraspeckle Diameter	0.000	1.000	71	200000212	200000002	siRNA-IMPa4-25 PSF-A488 IMPa4-A546 DAPI 8C1-siRNA-IMP-a2-a4 V2.00	0	29. siRNA-IMPa4-25 PSF-A488 DAPI IMPa4-A546_af_TileScan_001 (Stage 32 of 49)	00-JyPYwSRpKzs28iLe4f6oYS
1.19784	1.19784	1.19784	um	Vesicles Paraspeckle	Vesicles Paraspeckle Diameter	0.000	1.000	71	200000213	200000003	siRNA-IMPa4-25 PSF-A488 IMPa4-A546 DAPI 8C1-siRNA-IMP-a2-a4 V2.00	0	29. siRNA-IMPa4-25 PSF-A488 DAPI IMPa4-A546_af_TileScan_001 (Stage 32 of 49)	00-JyPYwSRpKzs28iLe4f6oYS
0.773161	0.773161	0.773161	um	Vesicles Paraspeckle	Vesicles Paraspeckle Diameter	0.000	1.000	71	200000214	200000004	siRNA-IMPa4-25 PSF-A488 IMPa4-A546 DAPI 8C1-siRNA-IMP-a2-a4 V2.00	0	29. siRNA-IMPa4-25 PSF-A488 DAPI IMPa4-A546_af_TileScan_001 (Stage 32 of 49)	00-JyPYwSRpKzs28iLe4f6oYS
0.661045	0.661045	0.661045	um	Vesicles Paraspeckle	Vesicles Paraspeckle Diameter	0.000	1.000	71	200000215	200000005	siRNA-IMPa4-25 PSF-A488 IMPa4-A546 DAPI 8C1-siRNA-IMP-a2-a4 V2.00	0	29. siRNA-IMPa4-25 PSF-A488 DAPI IMPa4-A546_af_TileScan_001 (Stage 32 of 49)	00-JyPYwSRpKzs28iLe4f6oYS
0.832862	0.832862	0.832862	um	Vesicles Paraspeckle	Vesicles Paraspeckle Diameter	0.000	1.000	72	200000216	200000006	siRNA-IMPa4-25 PSF-A488 IMPa4-A546 DAPI 8C1-siRNA-IMP-a2-a4 V2.00	0	29. siRNA-IMPa4-25 PSF-A488 DAPI IMPa4-A546_af_TileScan_001 (Stage 32 of 49)	00-JyPYwSRpKzs28iLe4f6oYS
0.897173	0.897173	0.897173	um	Vesicles Paraspeckle	Vesicles Paraspeckle Diameter	0.000	1.000	72	200000217	200000007	siRNA-IMPa4-25 PSF-A488 IMPa4-A546 DAPI 8C1-siRNA-IMP-a2-a4 V2.00	0	29. siRNA-IMPa4-25 PSF-A488 DAPI IMPa4-A546_af_TileScan_001 (Stage 32 of 49)	00-JyPYwSRpKzs28iLe4f6oYS
0.487063	0.487063	0.487063	um	Vesicles Paraspeckle	Vesicles Paraspeckle Diameter	0.000	1.000	72	200000218	200000008	siRNA-IMPa4-25 PSF-A488 IMPa4-A546 DAPI 8C1-siRNA-IMP-a2-a4 V2.00	0	29. siRNA-IMPa4-25 PSF-A488 DAPI IMPa4-A546_af_TileScan_001 (Stage 32 of 49)	00-JyPYwSRpKzs28iLe4f6oYS
0.702464	0.702464	0.702464	um	Vesicles Paraspeckle	Vesicles Paraspeckle Diameter	0.000	1.000	72	200000219	200000009	siRNA-IMPa4-25 PSF-A488 IMPa4-A546 DAPI 8C1-siRNA-IMP-a2-a4 V2.00	0	29. siRNA-IMPa4-25 PSF-A488 DAPI IMPa4-A546_af_TileScan_001 (Stage 32 of 49)	00-JyPYwSRpKzs28iLe4f6oYS
1.20783	1.20783	1.20783	um	Vesicles Paraspeckle	Vesicles Paraspeckle Diameter	0.000	1.000	72	200000220	200000010	siRNA-IMPa4-25 PSF-A488 IMPa4-A546 DAPI 8C1-siRNA-IMP-a2-a4 V2.00	0	29. siRNA-IMPa4-25 PSF-A488 DAPI IMPa4-A546_af_TileScan_001 (Stage 32 of 49)	00-JyPYwSRpKzs28iLe4f6oYS
0.61366	0.61366	0.61366	um	Vesicles Paraspeckle	Vesicles Paraspeckle Diameter	0.000	1.000	72	200000221	200000011	siRNA-IMPa4-25 PSF-A488 IMPa4-A546 DAPI 8C1-siRNA-IMP-a2-a4 V2.00	0	29. siRNA-IMPa4-25 PSF-A488 DAPI IMPa4-A546_af_TileScan_001 (Stage 32 of 49)	00-JyPYwSRpKzs28iLe4f6oYS
0.914769	0.914769	0.914769	um	Vesicles Paraspeckle	Vesicles Paraspeckle Diameter	0.000	1.000	72	200000222	200000012	siRNA-IMPa4-25 PSF-A488 IMPa4-A546 DAPI 8C1-siRNA-IMP-a2-a4 V2.00	0	29. siRNA-IMPa4-25 PSF-A488 DAPI IMPa4-A546_af_TileScan_001 (Stage 32 of 49)	00-JyPYwSRpKzs28iLe4f6oYS
0.914769	0.914769	0.914769	um	Vesicles Paraspeckle	Vesicles Paraspeckle Diameter	0.000	1.000	72	200000223	200000013	siRNA-IMPa4-25 PSF-A488 IMPa4-A546 DAPI 8C1-siRNA-IMP-a2-a4 V2.00	0	29. siRNA-IMPa4-25 PSF-A488 DAPI IMPa4-A546_af_TileScan_001 (Stage 32 of 49)	00-JyPYwSRpKzs28iLe4f6oYS
1.09938	1.09938	1.09938	um	Vesicles Paraspeckle	Vesicles Paraspeckle Diameter	0.000	1.000	72	200000224	200000014	siRNA-IMPa4-25 PSF-A488 IMPa4-A546 DAPI 8C1-siRNA-IMP-a2-a4 V2.00	0	29. siRNA-IMPa4-25 PSF-A488 DAPI IMPa4-A546_af_TileScan_001 (Stage 32 of 49)	00-JyPYwSRpKzs28iLe4f6oYS
0.541609	0.541609	0.541609	um	Vesicles Paraspeckle	Vesicles Paraspeckle Diameter	0.000	1.000	72	200000225	200000015	siRNA-IMPa4-25 PSF-A488 IMPa4-A546 DAPI 8C1-siRNA-IMP-a2-a4 V2.00	0	29. siRNA-IMPa4-25 PSF-A488 DAPI IMPa4-A546_af_TileScan_001 (Stage 32 of 49)	00-JyPYwSRpKzs28iLe4f6oYS
0.891151	0.891151	0.891151	um	Vesicles Paraspeckle	Vesicles Paraspeckle Diameter	0.000	1.000	72	200000226	200000016	siRNA-IMPa4-25 PSF-A488 IMPa4-A546 DAPI 8C1-siRNA-IMP-a2-a4 V2.00	0	29. siRNA-IMPa4-25 PSF-A488 DAPI IMPa4-A546_af_TileScan_001 (Stage 32 of 49)	00-JyPYwSRpKzs28iLe4f6oYS
0.692569	0.692569	0.692569	um	Vesicles Paraspeckle	Vesicles Paraspeckle Diameter	0.000	1.000	72	200000227	200000017	siRNA-IMPa4-25 PSF-A488 IMPa4-A546 DAPI 8C1-siRNA-IMP-a2-a4 V2.00	0	29. siRNA-IMPa4-25 PSF-A488 DAPI IMPa4-A546_af_TileScan_001 (Stage 32 of 49)	00-JyPYwSRpKzs28iLe4f6oYS
1.00841	1.00841	1.00841	um	Vesicles Paraspeckle	Vesicles Paraspeckle Diameter	0.000	1.000	73	200000228	200000018	siRNA-IMPa4-25 PSF-A488 IMPa4-A546 DAPI 8C1-siRNA-IMP-a2-a4 V2.00	0	29. siRNA-IMPa4-25 PSF-A488 DAPI IMPa4-A546_af_TileScan_001 (Stage 32 of 49)	00-JyPYwSRpKzs28iLe4f6oYS
0.994005	0.994005	0.994005	um	Vesicles Paraspeckle	Vesicles Paraspeckle Diameter	0.000	1.000	73	200000229	200000019	siRNA-IMPa4-25 PSF-A488 IMPa4-A546 DAPI 8C1-siRNA-IMP-a2-a4 V2.00	0	29. siRNA-IMPa4-25 PSF-A488 DAPI IMPa4-A546_af_TileScan_001 (Stage 32 of 49)	00-JyPYwSRpKzs28iLe4f6oYS
0.306832	0.306832	0.306832	um	Vesicles Paraspeckle	Vesicles Paraspeckle Diameter	0.000	1.000	74	200000230	200000020	siRNA-IMPa4-25 PSF-A488 IMPa4-A546 DAPI 8C1-siRNA-IMP-a2-a4 V2.00	0	29. siRNA-IMPa4-25 PSF-A488 DAPI IMPa4-A546_af_TileScan_001 (Stage 32 of 49)	00-JyPYwSRpKzs28iLe4f6oYS
0.891151	0.891151	0.891151	um	Vesicles Paraspeckle	Vesicles Paraspeckle Diameter	0.000	1.000	75	200000231	200000021	siRNA-IMPa4-25 PSF-A488 IMPa4-A546 DAPI 8C1-siRNA-IMP-a2-a4 V2.00	0	29. siRNA-IMPa4-25 PSF-A488 DAPI IMPa4-A546_af_TileScan_001 (Stage 32 of 49)	00-JyPYwSRpKzs28iLe4f6oYS
1.04495	1.04495	1.04495	um	Vesicles Paraspeckle	Vesicles Paraspeckle Diameter	0.000	1.000	75	200000232	200000022	siRNA-IMPa4-25 PSF-A488 IMPa4-A546 DAPI 8C1-siRNA-IMP-a2-a4 V2.00	0	29. siRNA-IMPa4-25 PSF-A488 DAPI IMPa4-A546_af_TileScan_001 (Stage 32 of 49)	00-JyPYwSRpKzs28iLe4f6oYS
0.386583	0.386583	0.386583	um	Vesicles Paraspeckle	Vesicles Paraspeckle Diameter	0.000	1.000	75	200000233	200000023	siRNA-IMPa4-25 PSF-A488 IMPa4-A546 DAPI 8C1-siRNA-IMP-a2-a4 V2.00	0	29. siRNA-IMPa4-25 PSF-A488 DAPI IMPa4-A546_af_TileScan_001 (Stage 32 of 49)	00-JyPYwSRpKzs28iLe4f6oYS
1.19448	1.19448	1.19448	um	Vesicles Paraspeckle	Vesicles Paraspeckle Diameter	0.000	1.000	75	200000234	200000024	siRNA-IMPa4-25 PSF-A488 IMPa4-A546 DAPI 8C1-siRNA-IMP-a2-a4 V2.00	0	29. siRNA-IMPa4-25 PSF-A488 DAPI IMPa4-A546_af_TileScan_001 (Stage 32 of 49)	00-JyPYwSRpKzs28iLe4f6oYS
0.872581	0.872581	0.872581	um	Vesicles Paraspeckle	Vesicles Paraspeckle Diameter	0.000	1.000	75	200000235	200000025	siRNA-IMPa4-25 PSF-A488 IMPa4-A546 DAPI 8C1-siRNA-IMP-a2-a4 V2.00	0	29. siRNA-IMPa4-25 PSF-A488 DAPI IMPa4-A546_af_TileScan_001 (Stage 32 of 49)	00-JyPYwSRpKzs28iLe4f6oYS
0.926133	0.926133	0.926133	um	Vesicles Paraspeckle	Vesicles Paraspeckle Diameter	0.000	1.000	75	200000236	200000026	siRNA-IMPa4-25 PSF-A488 IMPa4-A546 DAPI 8C1-siRNA-IMP-a2-a4 V2.00	0	29. siRNA-IMPa4-25 PSF-A488 DAPI IMPa4-A546_af_TileScan_001 (Stage 32 of 49)	00-JyPYwSRpKzs28iLe4f6oYS
0.908979	0.908979	0.908979	um	Vesicles Paraspeckle	Vesicles Paraspeckle Diameter	0.000	1.000	75	200000237	200000027	siRNA-IMPa4-25 PSF-A488 IMPa4-A546 DAPI 8C1-siRNA-IMP-a2-a4 V2.00	0	29. siRNA-IMPa4-25 PSF-A488 DAPI IMPa4-A546_af_TileScan_001 (Stage 32 of 49)	00-JyPYwSRpKzs28iLe4f6oYS
0.866211	0.866211	0.866211	um	Vesicles Paraspeckle	Vesicles Paraspeckle Diameter	0.000	1.000	75	200000238	200000028	siRNA-IMPa4-25 PSF-A488 IMPa4-A546 DAPI 8C1-siRNA-IMP-a2-a4 V2.00	0	29. siRNA-IMPa4-25 PSF-A488 DAPI IMPa4-A546_af_TileScan_001 (Stage 32 of 49)	00-JyPYwSRpKzs28iLe4f6oYS
1.20452	1.20452	1.20452	um	Vesicles Paraspeckle	Vesicles Paraspeckle Diameter	0.000	1.000	75	200000239	200000029	siRNA-IMPa4-25 PSF-A488 IMPa4-A546 DAPI 8C1-siRNA-IMP-a2-a4 V2.00	0	29. siRNA-IMPa4-25 PSF-A488 DAPI IMPa4-A546_af_TileScan_001 (Stage 32 of 49)	00-JyPYwSRpKzs28iLe4f6oYS
0.682383	0.682383	0.682383	um	Vesicles Paraspeckle	Vesicles Paraspeckle Diameter	0.000	1.000	75	200000240	200000030	siRNA-IMPa4-25 PSF-A488 IMPa4-A546 DAPI 8C1-siRNA-IMP-a2-a4 V2.00	0	29. siRNA-IMPa4-25 PSF-A488 DAPI IMPa4-A546_af_TileScan_001 (Stage 32 of 49)	00-JyPYwSRpKzs28iLe4f6oYS
0.682383	0.682383	0.682383	um	Vesicles Paraspeckle	Vesicles Paraspeckle Diameter	0.000	1.000	75	200000241	200000031	siRNA-IMPa4-25 PSF-A488 IMPa4-A546 DAPI 8C1-siRNA-IMP-a2-a4 V2.00	0	29. siRNA-IMPa4-25 PSF-A488 DAPI IMPa4-A546_af_TileScan_001 (Stage 32 of 49)	00-JyPYwSRpKzs28iLe4f6oYS
0.903114	0.903114	0.903114	um	Vesicles Paraspeckle	Vesicles Paraspeckle Diameter	0.000	1.000	75	200000242	200000032	siRNA-IMPa4-25 PSF-A488 IMPa4-A546 DAPI 8C1-siRNA-IMP-a2-a4 V2.00	0	29. siRNA-IMPa4-25 PSF-A488 DAPI IMPa4-A546_af_TileScan_001 (Stage 32 of 49)	00-JyPYwSRpKzs28iLe4f6oYS
0.891151	0.891151	0.891151	um	Vesicles Paraspeckle	Vesicles Paraspeckle Diameter	0.000	1.000	75	200000243	200000033	siRNA-IMPa4-25 PSF-A488 IMPa4-A546 DAPI 8C1-siRNA-IMP-a2-a4 V2.00	0	29. siRNA-IMPa4-25 PSF-A488 DAPI IMPa4-A546_af_TileScan_001 (Stage 32 of 49)	00-JyPYwSRpKzs28iLe4f6oYS
0.872581	0.872581	0.872581	um	Vesicles Paraspeckle	Vesicles Paraspeckle Diameter	0.000	1.000	75	200000244	200000034	siRNA-IMPa4-25 PSF-A488 IMPa4-A546 DAPI 8C1-siRNA-IMP-a2-a4 V2.00	0	29. siRNA-IMPa4-25 PSF-A488 DAPI IMPa4-A546_af_TileScan_001 (Stage 32 of 49)	00-JyPYwSRpKzs28iLe4f6oYS
0.541609	0.541609	0.541609	um	Vesicles Paraspeckle	Vesicles Paraspeckle Diameter	0.000	1.000	75	200000245	200000035	siRNA-IMPa4-25 PSF-A488 IMPa4-A546 DAPI 8C1-siRNA-IMP-a2-a4 V2.00	0	29. siRNA-IMPa4-25 PSF-A488 DAPI IMPa4-A546_af_TileScan_001 (Stage 32 of 49)	00-JyPYwSRpKzs28iLe4f6oYS
0.839746	0.839746	0.839746	um	Vesicles Paraspeckle	Vesicles Paraspeckle Diameter	0.000	1.000	76	200000246	200000036	siRNA-IMPa4-25 PSF-A488 IMPa4-A546 DAPI 8C1-siRNA-IMP-a2-a4 V2.00	0	29. siRNA-IMPa4-25 PSF-A488 DAPI IMPa4-A546_af_TileScan_001 (Stage 32 of 49)	00-JyPYwSRpKzs28iLe4f6oYS
1.16331	1.16331	1.16331	um	Vesicles Paraspeckle	Vesicles Paraspeckle Diameter	0.000	1.000	76	200000247	200000037	siRNA-IMPa4-25 PSF-A488 IMPa4-A546 DAPI 8C1-siRNA-IMP-a2-a4 V2.00	0	29. siRNA-IMPa4-25 PSF-A488 DAPI IMPa4-A546_af_TileScan_001 (Stage 32 of 49)	00-JyPYwSRpKzs28iLe4f6oYS
0.649838	0.649838	0.649838	um	Vesicles Paraspeckle	Vesicles Paraspeckle Diameter	0.000	1.000	76	200000248	200000038	siRNA-IMPa4-25 PSF-A488 IMPa4-A546 DAPI 8C1-siRNA-IMP-a2-a4 V2.00	0	29. siRNA-IMPa4-25 PSF-A488 DAPI IMPa4-A546_af_TileScan_001 (Stage 32 of 49)	00-JyPYwSRpKzs28iLe4f6oYS
0.984163	0.984163	0.984163	um	Vesicles Paraspeckle	Vesicles Paraspeckle Diameter	0.000	1.000	78	200000249	200000000	siRNA-IMPa4-25 PSF-A488 IMPa4-A546 DAPI 8C1-siRNA-IMP-a2-a4 V2.00	0	29. siRNA-IMPa4-25 PSF-A488 DAPI IMPa4-A546_ag_TileScan_001 (Stage 33 of 49)	00-tSkHyk8JVmZju7pzJduWSm
0.97412	0.97412	0.97412	um	Vesicles Paraspeckle	Vesicles Paraspeckle Diameter	0.000	1.000	78	200000250	200000001	siRNA-IMPa4-25 PSF-A488 IMPa4-A546 DAPI 8C1-siRNA-IMP-a2-a4 V2.00	0	29. siRNA-IMPa4-25 PSF-A488 DAPI IMPa4-A546_ag_TileScan_001 (Stage 33 of 49)	00-tSkHyk8JVmZju7pzJduWSm
0.885047	0.885047	0.885047	um	Vesicles Paraspeckle	Vesicles Paraspeckle Diameter	0.000	1.000	78	200000251	200000002	siRNA-IMPa4-25 PSF-A488 IMPa4-A546 DAPI 8C1-siRNA-IMP-a2-a4 V2.00	0	29. siRNA-IMPa4-25 PSF-A488 DAPI IMPa4-A546_ag_TileScan_001 (Stage 33 of 49)	00-tSkHyk8JVmZju7pzJduWSm
1.14156	1.14156	1.14156	um	Vesicles Paraspeckle	Vesicles Paraspeckle Diameter	0.000	1.000	78	200000252	200000003	siRNA-IMPa4-25 PSF-A488 IMPa4-A546 DAPI 8C1-siRNA-IMP-a2-a4 V2.00	0	29. siRNA-IMPa4-25 PSF-A488 DAPI IMPa4-A546_ag_TileScan_001 (Stage 33 of 49)	00-tSkHyk8JVmZju7pzJduWSm
0.953388	0.953388	0.953388	um	Vesicles Paraspeckle	Vesicles Paraspeckle Diameter	0.000	1.000	78	200000253	200000004	siRNA-IMPa4-25 PSF-A488 IMPa4-A546 DAPI 8C1-siRNA-IMP-a2-a4 V2.00	0	29. siRNA-IMPa4-25 PSF-A488 DAPI IMPa4-A546_ag_TileScan_001 (Stage 33 of 49)	00-tSkHyk8JVmZju7pzJduWSm
0.878858	0.878858	0.878858	um	Vesicles Paraspeckle	Vesicles Paraspeckle Diameter	0.000	1.000	78	200000254	200000005	siRNA-IMPa4-25 PSF-A488 IMPa4-A546 DAPI 8C1-siRNA-IMP-a2-a4 V2.00	0	29. siRNA-IMPa4-25 PSF-A488 DAPI IMPa4-A546_ag_TileScan_001 (Stage 33 of 49)	00-tSkHyk8JVmZju7pzJduWSm
0.818743	0.818743	0.818743	um	Vesicles Paraspeckle	Vesicles Paraspeckle Diameter	0.000	1.000	79	200000255	200000006	siRNA-IMPa4-25 PSF-A488 IMPa4-A546 DAPI 8C1-siRNA-IMP-a2-a4 V2.00	0	29. siRNA-IMPa4-25 PSF-A488 DAPI IMPa4-A546_ag_TileScan_001 (Stage 33 of 49)	00-tSkHyk8JVmZju7pzJduWSm
1.20119	1.20119	1.20119	um	Vesicles Paraspeckle	Vesicles Paraspeckle Diameter	0.000	1.000	79	200000256	200000007	siRNA-IMPa4-25 PSF-A488 IMPa4-A546 DAPI 8C1-siRNA-IMP-a2-a4 V2.00	0	29. siRNA-IMPa4-25 PSF-A488 DAPI IMPa4-A546_ag_TileScan_001 (Stage 33 of 49)	00-tSkHyk8JVmZju7pzJduWSm
0.963865	0.963865	0.963865	um	Vesicles Paraspeckle	Vesicles Paraspeckle Diameter	0.000	1.000	79	200000257	200000008	siRNA-IMPa4-25 PSF-A488 IMPa4-A546 DAPI 8C1-siRNA-IMP-a2-a4 V2.00	0	29. siRNA-IMPa4-25 PSF-A488 DAPI IMPa4-A546_ag_TileScan_001 (Stage 33 of 49)	00-tSkHyk8JVmZju7pzJduWSm
0.878858	0.878858	0.878858	um	Vesicles Paraspeckle	Vesicles Paraspeckle Diameter	0.000	1.000	79	200000258	200000009	siRNA-IMPa4-25 PSF-A488 IMPa4-A546 DAPI 8C1-siRNA-IMP-a2-a4 V2.00	0	29. siRNA-IMPa4-25 PSF-A488 DAPI IMPa4-A546_ag_TileScan_001 (Stage 33 of 49)	00-tSkHyk8JVmZju7pzJduWSm
0.756706	0.756706	0.756706	um	Vesicles Paraspeckle	Vesicles Paraspeckle Diameter	0.000	1.000	79	200000259	200000010	siRNA-IMPa4-25 PSF-A488 IMPa4-A546 DAPI 8C1-siRNA-IMP-a2-a4 V2.00	0	29. siRNA-IMPa4-25 PSF-A488 DAPI IMPa4-A546_ag_TileScan_001 (Stage 33 of 49)	00-tSkHyk8JVmZju7pzJduWSm
1.20452	1.20452	1.20452	um	Vesicles Paraspeckle	Vesicles Paraspeckle Diameter	0.000	1.000	79	200000260	200000011	siRNA-IMPa4-25 PSF-A488 IMPa4-A546 DAPI 8C1-siRNA-IMP-a2-a4 V2.00	0	29. siRNA-IMPa4-25 PSF-A488 DAPI IMPa4-A546_ag_TileScan_001 (Stage 33 of 49)	00-tSkHyk8JVmZju7pzJduWSm
0.80412	0.80412	0.80412	um	Vesicles Paraspeckle	Vesicles Paraspeckle Diameter	0.000	1.000	79	200000261	200000012	siRNA-IMPa4-25 PSF-A488 IMPa4-A546 DAPI 8C1-siRNA-IMP-a2-a4 V2.00	0	29. siRNA-IMPa4-25 PSF-A488 DAPI IMPa4-A546_ag_TileScan_001 (Stage 33 of 49)	00-tSkHyk8JVmZju7pzJduWSm
1.27349	1.27349	1.27349	um	Vesicles Paraspeckle	Vesicles Paraspeckle Diameter	0.000	1.000	80	200000262	200000013	siRNA-IMPa4-25 PSF-A488 IMPa4-A546 DAPI 8C1-siRNA-IMP-a2-a4 V2.00	0	29. siRNA-IMPa4-25 PSF-A488 DAPI IMPa4-A546_ag_TileScan_001 (Stage 33 of 49)	00-tSkHyk8JVmZju7pzJduWSm
0.796604	0.796604	0.796604	um	Vesicles Paraspeckle	Vesicles Paraspeckle Diameter	0.000	1.000	80	200000263	200000014	siRNA-IMPa4-25 PSF-A488 IMPa4-A546 DAPI 8C1-siRNA-IMP-a2-a4 V2.00	0	29. siRNA-IMPa4-25 PSF-A488 DAPI IMPa4-A546_ag_TileScan_001 (Stage 33 of 49)	00-tSkHyk8JVmZju7pzJduWSm
1.23367	1.23367	1.23367	um	Vesicles Paraspeckle	Vesicles Paraspeckle Diameter	0.000	1.000	80	200000264	200000015	siRNA-IMPa4-25 PSF-A488 IMPa4-A546 DAPI 8C1-siRNA-IMP-a2-a4 V2.00	0	29. siRNA-IMPa4-25 PSF-A488 DAPI IMPa4-A546_ag_TileScan_001 (Stage 33 of 49)	00-tSkHyk8JVmZju7pzJduWSm
0.781132	0.781132	0.781132	um	Vesicles Paraspeckle	Vesicles Paraspeckle Diameter	0.000	1.000	80	200000265	200000016	siRNA-IMPa4-25 PSF-A488 IMPa4-A546 DAPI 8C1-siRNA-IMP-a2-a4 V2.00	0	29. siRNA-IMPa4-25 PSF-A488 DAPI IMPa4-A546_ag_TileScan_001 (Stage 33 of 49)	00-tSkHyk8JVmZju7pzJduWSm
0.872581	0.872581	0.872581	um	Vesicles Paraspeckle	Vesicles Paraspeckle Diameter	0.000	1.000	80	200000266	200000017	siRNA-IMPa4-25 PSF-A488 IMPa4-A546 DAPI 8C1-siRNA-IMP-a2-a4 V2.00	0	29. siRNA-IMPa4-25 PSF-A488 DAPI IMPa4-A546_ag_TileScan_001 (Stage 33 of 49)	00-tSkHyk8JVmZju7pzJduWSm
0.386583	0.386583	0.386583	um	Vesicles Paraspeckle	Vesicles Paraspeckle Diameter	0.000	1.000	80	200000267	200000018	siRNA-IMPa4-25 PSF-A488 IMPa4-A546 DAPI 8C1-siRNA-IMP-a2-a4 V2.00	0	29. siRNA-IMPa4-25 PSF-A488 DAPI IMPa4-A546_ag_TileScan_001 (Stage 33 of 49)	00-tSkHyk8JVmZju7pzJduWSm
0.773161	0.773161	0.773161	um	Vesicles Paraspeckle	Vesicles Paraspeckle Diameter	0.000	1.000	80	200000268	200000019	siRNA-IMPa4-25 PSF-A488 IMPa4-A546 DAPI 8C1-siRNA-IMP-a2-a4 V2.00	0	29. siRNA-IMPa4-25 PSF-A488 DAPI IMPa4-A546_ag_TileScan_001 (Stage 33 of 49)	00-tSkHyk8JVmZju7pzJduWSm
0.989109	0.989109	0.989109	um	Vesicles Paraspeckle	Vesicles Paraspeckle Diameter	0.000	1.000	80	200000269	200000020	siRNA-IMPa4-25 PSF-A488 IMPa4-A546 DAPI 8C1-siRNA-IMP-a2-a4 V2.00	0	29. siRNA-IMPa4-25 PSF-A488 DAPI IMPa4-A546_ag_TileScan_001 (Stage 33 of 49)	00-tSkHyk8JVmZju7pzJduWSm
1.12278	1.12278	1.12278	um	Vesicles Paraspeckle	Vesicles Paraspeckle Diameter	0.000	1.000	80	200000270	200000021	siRNA-IMPa4-25 PSF-A488 IMPa4-A546 DAPI 8C1-siRNA-IMP-a2-a4 V2.00	0	29. siRNA-IMPa4-25 PSF-A488 DAPI IMPa4-A546_ag_TileScan_001 (Stage 33 of 49)	00-tSkHyk8JVmZju7pzJduWSm
0.914769	0.914769	0.914769	um	Vesicles Paraspeckle	Vesicles Paraspeckle Diameter	0.000	1.000	80	200000271	200000022	siRNA-IMPa4-25 PSF-A488 IMPa4-A546 DAPI 8C1-siRNA-IMP-a2-a4 V2.00	0	29. siRNA-IMPa4-25 PSF-A488 DAPI IMPa4-A546_ag_TileScan_001 (Stage 33 of 49)	00-tSkHyk8JVmZju7pzJduWSm
0.926133	0.926133	0.926133	um	Vesicles Paraspeckle	Vesicles Paraspeckle Diameter	0.000	1.000	80	200000272	200000023	siRNA-IMPa4-25 PSF-A488 IMPa4-A546 DAPI 8C1-siRNA-IMP-a2-a4 V2.00	0	29. siRNA-IMPa4-25 PSF-A488 DAPI IMPa4-A546_ag_TileScan_001 (Stage 33 of 49)	00-tSkHyk8JVmZju7pzJduWSm
1.10729	1.10729	1.10729	um	Vesicles Paraspeckle	Vesicles Paraspeckle Diameter	0.000	1.000	82	200000273	200000024	siRNA-IMPa4-25 PSF-A488 IMPa4-A546 DAPI 8C1-siRNA-IMP-a2-a4 V2.00	0	29. siRNA-IMPa4-25 PSF-A488 DAPI IMPa4-A546_ag_TileScan_001 (Stage 33 of 49)	00-tSkHyk8JVmZju7pzJduWSm
1.07909	1.07909	1.07909	um	Vesicles Paraspeckle	Vesicles Paraspeckle Diameter	0.000	1.000	82	200000274	200000025	siRNA-IMPa4-25 PSF-A488 IMPa4-A546 DAPI 8C1-siRNA-IMP-a2-a4 V2.00	0	29. siRNA-IMPa4-25 PSF-A488 DAPI IMPa4-A546_ag_TileScan_001 (Stage 33 of 49)	00-tSkHyk8JVmZju7pzJduWSm
0.994005	0.994005	0.994005	um	Vesicles Paraspeckle	Vesicles Paraspeckle Diameter	0.000	1.000	82	200000275	200000026	siRNA-IMPa4-25 PSF-A488 IMPa4-A546 DAPI 8C1-siRNA-IMP-a2-a4 V2.00	0	29. siRNA-IMPa4-25 PSF-A488 DAPI IMPa4-A546_ag_TileScan_001 (Stage 33 of 49)	00-tSkHyk8JVmZju7pzJduWSm
1.28234	1.28234	1.28234	um	Vesicles Paraspeckle	Vesicles Paraspeckle Diameter	0.000	1.000	82	200000276	200000027	siRNA-IMPa4-25 PSF-A488 IMPa4-A546 DAPI 8C1-siRNA-IMP-a2-a4 V2.00	0	29. siRNA-IMPa4-25 PSF-A488 DAPI IMPa4-A546_ag_TileScan_001 (Stage 33 of 49)	00-tSkHyk8JVmZju7pzJduWSm
0.825863	0.825863	0.825863	um	Vesicles Paraspeckle	Vesicles Paraspeckle Diameter	0.000	1.000	82	200000277	200000028	siRNA-IMPa4-25 PSF-A488 IMPa4-A546 DAPI 8C1-siRNA-IMP-a2-a4 V2.00	0	29. siRNA-IMPa4-25 PSF-A488 DAPI IMPa4-A546_ag_TileScan_001 (Stage 33 of 49)	00-tSkHyk8JVmZju7pzJduWSm
1.00366	1.00366	1.00366	um	Vesicles Paraspeckle	Vesicles Paraspeckle Diameter	0.000	1.000	82	200000278	200000029	siRNA-IMPa4-25 PSF-A488 IMPa4-A546 DAPI 8C1-siRNA-IMP-a2-a4 V2.00	0	29. siRNA-IMPa4-25 PSF-A488 DAPI IMPa4-A546_ag_TileScan_001 (Stage 33 of 49)	00-tSkHyk8JVmZju7pzJduWSm
0.506566	0.506566	0.506566	um	Vesicles Paraspeckle	Vesicles Paraspeckle Diameter	0.000	1.000	82	200000279	200000030	siRNA-IMPa4-25 PSF-A488 IMPa4-A546 DAPI 8C1-siRNA-IMP-a2-a4 V2.00	0	29. siRNA-IMPa4-25 PSF-A488 DAPI IMPa4-A546_ag_TileScan_001 (Stage 33 of 49)	00-tSkHyk8JVmZju7pzJduWSm
0.839746	0.839746	0.839746	um	Vesicles Paraspeckle	Vesicles Paraspeckle Diameter	0.000	1.000	83	200000280	200000031	siRNA-IMPa4-25 PSF-A488 IMPa4-A546 DAPI 8C1-siRNA-IMP-a2-a4 V2.00	0	29. siRNA-IMPa4-25 PSF-A488 DAPI IMPa4-A546_ag_TileScan_001 (Stage 33 of 49)	00-tSkHyk8JVmZju7pzJduWSm
0.97412	0.97412	0.97412	um	Vesicles Paraspeckle	Vesicles Paraspeckle Diameter	0.000	1.000	83	200000281	200000032	siRNA-IMPa4-25 PSF-A488 IMPa4-A546 DAPI 8C1-siRNA-IMP-a2-a4 V2.00	0	29. siRNA-IMPa4-25 PSF-A488 DAPI IMPa4-A546_ag_TileScan_001 (Stage 33 of 49)	00-tSkHyk8JVmZju7pzJduWSm
0.756706	0.756706	0.756706	um	Vesicles Paraspeckle	Vesicles Paraspeckle Diameter	0.000	1.000	84	200000282	200000033	siRNA-IMPa4-25 PSF-A488 IMPa4-A546 DAPI 8C1-siRNA-IMP-a2-a4 V2.00	0	29. siRNA-IMPa4-25 PSF-A488 DAPI IMPa4-A546_ag_TileScan_001 (Stage 33 of 49)	00-tSkHyk8JVmZju7pzJduWSm
0.914769	0.914769	0.914769	um	Vesicles Paraspeckle	Vesicles Paraspeckle Diameter	0.000	1.000	85	200000283	200000034	siRNA-IMPa4-25 PSF-A488 IMPa4-A546 DAPI 8C1-siRNA-IMP-a2-a4 V2.00	0	29. siRNA-IMPa4-25 PSF-A488 DAPI IMPa4-A546_ag_TileScan_001 (Stage 33 of 49)	00-tSkHyk8JVmZju7pzJduWSm
0.524673	0.524673	0.524673	um	Vesicles Paraspeckle	Vesicles Paraspeckle Diameter	0.000	1.000	85	200000284	200000035	siRNA-IMPa4-25 PSF-A488 IMPa4-A546 DAPI 8C1-siRNA-IMP-a2-a4 V2.00	0	29. siRNA-IMPa4-25 PSF-A488 DAPI IMPa4-A546_ag_TileScan_001 (Stage 33 of 49)	00-tSkHyk8JVmZju7pzJduWSm
0.984163	0.984163	0.984163	um	Vesicles Paraspeckle	Vesicles Paraspeckle Diameter	0.000	1.000	85	200000285	200000036	siRNA-IMPa4-25 PSF-A488 IMPa4-A546 DAPI 8C1-siRNA-IMP-a2-a4 V2.00	0	29. siRNA-IMPa4-25 PSF-A488 DAPI IMPa4-A546_ag_TileScan_001 (Stage 33 of 49)	00-tSkHyk8JVmZju7pzJduWSm
0.920486	0.920486	0.920486	um	Vesicles Paraspeckle	Vesicles Paraspeckle Diameter	0.000	1.000	85	200000286	200000037	siRNA-IMPa4-25 PSF-A488 IMPa4-A546 DAPI 8C1-siRNA-IMP-a2-a4 V2.00	0	29. siRNA-IMPa4-25 PSF-A488 DAPI IMPa4-A546_ag_TileScan_001 (Stage 33 of 49)	00-tSkHyk8JVmZju7pzJduWSm
0.96902	0.96902	0.96902	um	Vesicles Paraspeckle	Vesicles Paraspeckle Diameter	0.000	1.000	85	200000287	200000038	siRNA-IMPa4-25 PSF-A488 IMPa4-A546 DAPI 8C1-siRNA-IMP-a2-a4 V2.00	0	29. siRNA-IMPa4-25 PSF-A488 DAPI IMPa4-A546_ag_TileScan_001 (Stage 33 of 49)	00-tSkHyk8JVmZju7pzJduWSm
0.958655	0.958655	0.958655	um	Vesicles Paraspeckle	Vesicles Paraspeckle Diameter	0.000	1.000	85	200000288	200000039	siRNA-IMPa4-25 PSF-A488 IMPa4-A546 DAPI 8C1-siRNA-IMP-a2-a4 V2.00	0	29. siRNA-IMPa4-25 PSF-A488 DAPI IMPa4-A546_ag_TileScan_001 (Stage 33 of 49)	00-tSkHyk8JVmZju7pzJduWSm
0.96902	0.96902	0.96902	um	Vesicles Paraspeckle	Vesicles Paraspeckle Diameter	0.000	1.000	85	200000289	200000040	siRNA-IMPa4-25 PSF-A488 IMPa4-A546 DAPI 8C1-siRNA-IMP-a2-a4 V2.00	0	29. siRNA-IMPa4-25 PSF-A488 DAPI IMPa4-A546_ag_TileScan_001 (Stage 33 of 49)	00-tSkHyk8JVmZju7pzJduWSm
1.29394	1.29394	1.29394	um	Vesicles Paraspeckle	Vesicles Paraspeckle Diameter	0.000	1.000	85	200000290	200000041	siRNA-IMPa4-25 PSF-A488 IMPa4-A546 DAPI 8C1-siRNA-IMP-a2-a4 V2.00	0	29. siRNA-IMPa4-25 PSF-A488 DAPI IMPa4-A546_ag_TileScan_001 (Stage 33 of 49)	00-tSkHyk8JVmZju7pzJduWSm
1.29681	1.29681	1.29681	um	Vesicles Paraspeckle	Vesicles Paraspeckle Diameter	0.000	1.000	85	200000291	200000042	siRNA-IMPa4-25 PSF-A488 IMPa4-A546 DAPI 8C1-siRNA-IMP-a2-a4 V2.00	0	29. siRNA-IMPa4-25 PSF-A488 DAPI IMPa4-A546_ag_TileScan_001 (Stage 33 of 49)	00-tSkHyk8JVmZju7pzJduWSm
0.386583	0.386583	0.386583	um	Vesicles Paraspeckle	Vesicles Paraspeckle Diameter	0.000	1.000	85	200000292	200000043	siRNA-IMPa4-25 PSF-A488 IMPa4-A546 DAPI 8C1-siRNA-IMP-a2-a4 V2.00	0	29. siRNA-IMPa4-25 PSF-A488 DAPI IMPa4-A546_ag_TileScan_001 (Stage 33 of 49)	00-tSkHyk8JVmZju7pzJduWSm
0.765022	0.765022	0.765022	um	Vesicles Paraspeckle	Vesicles Paraspeckle Diameter	0.000	1.000	85	200000293	200000044	siRNA-IMPa4-25 PSF-A488 IMPa4-A546 DAPI 8C1-siRNA-IMP-a2-a4 V2.00	0	29. siRNA-IMPa4-25 PSF-A488 DAPI IMPa4-A546_ag_TileScan_001 (Stage 33 of 49)	00-tSkHyk8JVmZju7pzJduWSm
0.891151	0.891151	0.891151	um	Vesicles Paraspeckle	Vesicles Paraspeckle Diameter	0.000	1.000	86	200000294	200000045	siRNA-IMPa4-25 PSF-A488 IMPa4-A546 DAPI 8C1-siRNA-IMP-a2-a4 V2.00	0	29. siRNA-IMPa4-25 PSF-A488 DAPI IMPa4-A546_ag_TileScan_001 (Stage 33 of 49)	00-tSkHyk8JVmZju7pzJduWSm
0.748203	0.748203	0.748203	um	Vesicles Paraspeckle	Vesicles Paraspeckle Diameter	0.000	1.000	86	200000295	200000046	siRNA-IMPa4-25 PSF-A488 IMPa4-A546 DAPI 8C1-siRNA-IMP-a2-a4 V2.00	0	29. siRNA-IMPa4-25 PSF-A488 DAPI IMPa4-A546_ag_TileScan_001 (Stage 33 of 49)	00-tSkHyk8JVmZju7pzJduWSm
1.05369	1.05369	1.05369	um	Vesicles Paraspeckle	Vesicles Paraspeckle Diameter	0.000	1.000	86	200000296	200000047	siRNA-IMPa4-25 PSF-A488 IMPa4-A546 DAPI 8C1-siRNA-IMP-a2-a4 V2.00	0	29. siRNA-IMPa4-25 PSF-A488 DAPI IMPa4-A546_ag_TileScan_001 (Stage 33 of 49)	00-tSkHyk8JVmZju7pzJduWSm
0.97412	0.97412	0.97412	um	Vesicles Paraspeckle	Vesicles Paraspeckle Diameter	0.000	1.000	86	200000297	200000048	siRNA-IMPa4-25 PSF-A488 IMPa4-A546 DAPI 8C1-siRNA-IMP-a2-a4 V2.00	0	29. siRNA-IMPa4-25 PSF-A488 DAPI IMPa4-A546_ag_TileScan_001 (Stage 33 of 49)	00-tSkHyk8JVmZju7pzJduWSm
0.914769	0.914769	0.914769	um	Vesicles Paraspeckle	Vesicles Paraspeckle Diameter	0.000	1.000	86	200000298	200000049	siRNA-IMPa4-25 PSF-A488 IMPa4-A546 DAPI 8C1-siRNA-IMP-a2-a4 V2.00	0	29. siRNA-IMPa4-25 PSF-A488 DAPI IMPa4-A546_ag_TileScan_001 (Stage 33 of 49)	00-tSkHyk8JVmZju7pzJduWSm
1.02701	1.02701	1.02701	um	Vesicles Paraspeckle	Vesicles Paraspeckle Diameter	0.000	1.000	86	200000299	200000050	siRNA-IMPa4-25 PSF-A488 IMPa4-A546 DAPI 8C1-siRNA-IMP-a2-a4 V2.00	0	29. siRNA-IMPa4-25 PSF-A488 DAPI IMPa4-A546_ag_TileScan_001 (Stage 33 of 49)	00-tSkHyk8JVmZju7pzJduWSm
0.885047	0.885047	0.885047	um	Vesicles Paraspeckle	Vesicles Paraspeckle Diameter	0.000	1.000	86	200000300	200000051	siRNA-IMPa4-25 PSF-A488 IMPa4-A546 DAPI 8C1-siRNA-IMP-a2-a4 V2.00	0	29. siRNA-IMPa4-25 PSF-A488 DAPI IMPa4-A546_ag_TileScan_001 (Stage 33 of 49)	00-tSkHyk8JVmZju7pzJduWSm
0.931713	0.931713	0.931713	um	Vesicles Paraspeckle	Vesicles Paraspeckle Diameter	0.000	1.000	87	200000301	200000052	siRNA-IMPa4-25 PSF-A488 IMPa4-A546 DAPI 8C1-siRNA-IMP-a2-a4 V2.00	0	29. siRNA-IMPa4-25 PSF-A488 DAPI IMPa4-A546_ag_TileScan_001 (Stage 33 of 49)	00-tSkHyk8JVmZju7pzJduWSm
1.34642	1.34642	1.34642	um	Vesicles Paraspeckle	Vesicles Paraspeckle Diameter	0.000	1.000	87	200000302	200000053	siRNA-IMPa4-25 PSF-A488 IMPa4-A546 DAPI 8C1-siRNA-IMP-a2-a4 V2.00	0	29. siRNA-IMPa4-25 PSF-A488 DAPI IMPa4-A546_ag_TileScan_001 (Stage 33 of 49)	00-tSkHyk8JVmZju7pzJduWSm
1.07494	1.07494	1.07494	um	Vesicles Paraspeckle	Vesicles Paraspeckle Diameter	0.000	1.000	87	200000303	200000054	siRNA-IMPa4-25 PSF-A488 IMPa4-A546 DAPI 8C1-siRNA-IMP-a2-a4 V2.00	0	29. siRNA-IMPa4-25 PSF-A488 DAPI IMPa4-A546_ag_TileScan_001 (Stage 33 of 49)	00-tSkHyk8JVmZju7pzJduWSm
0.600599	0.600599	0.600599	um	Vesicles Paraspeckle	Vesicles Paraspeckle Diameter	0.000	1.000	87	200000304	200000055	siRNA-IMPa4-25 PSF-A488 IMPa4-A546 DAPI 8C1-siRNA-IMP-a2-a4 V2.00	0	29. siRNA-IMPa4-25 PSF-A488 DAPI IMPa4-A546_ag_TileScan_001 (Stage 33 of 49)	00-tSkHyk8JVmZju7pzJduWSm
1.07076	1.07076	1.07076	um	Vesicles Paraspeckle	Vesicles Paraspeckle Diameter	0.000	1.000	87	200000305	200000056	siRNA-IMPa4-25 PSF-A488 IMPa4-A546 DAPI 8C1-siRNA-IMP-a2-a4 V2.00	0	29. siRNA-IMPa4-25 PSF-A488 DAPI IMPa4-A546_ag_TileScan_001 (Stage 33 of 49)	00-tSkHyk8JVmZju7pzJduWSm
1.23367	1.23367	1.23367	um	Vesicles Paraspeckle	Vesicles Paraspeckle Diameter	0.000	1.000	88	200000306	200000057	siRNA-IMPa4-25 PSF-A488 IMPa4-A546 DAPI 8C1-siRNA-IMP-a2-a4 V2.00	0	29. siRNA-IMPa4-25 PSF-A488 DAPI IMPa4-A546_ag_TileScan_001 (Stage 33 of 49)	00-tSkHyk8JVmZju7pzJduWSm
0.61366	0.61366	0.61366	um	Vesicles Paraspeckle	Vesicles Paraspeckle Diameter	0.000	1.000	88	200000307	200000058	siRNA-IMPa4-25 PSF-A488 IMPa4-A546 DAPI 8C1-siRNA-IMP-a2-a4 V2.00	0	29. siRNA-IMPa4-25 PSF-A488 DAPI IMPa4-A546_ag_TileScan_001 (Stage 33 of 49)	00-tSkHyk8JVmZju7pzJduWSm
0.748203	0.748203	0.748203	um	Vesicles Paraspeckle	Vesicles Paraspeckle Diameter	0.000	1.000	88	200000308	200000059	siRNA-IMPa4-25 PSF-A488 IMPa4-A546 DAPI 8C1-siRNA-IMP-a2-a4 V2.00	0	29. siRNA-IMPa4-25 PSF-A488 DAPI IMPa4-A546_ag_TileScan_001 (Stage 33 of 49)	00-tSkHyk8JVmZju7pzJduWSm
0.541609	0.541609	0.541609	um	Vesicles Paraspeckle	Vesicles Paraspeckle Diameter	0.000	1.000	88	200000309	200000060	siRNA-IMPa4-25 PSF-A488 IMPa4-A546 DAPI 8C1-siRNA-IMP-a2-a4 V2.00	0	29. siRNA-IMPa4-25 PSF-A488 DAPI IMPa4-A546_ag_TileScan_001 (Stage 33 of 49)	00-tSkHyk8JVmZju7pzJduWSm
0.788944	0.788944	0.788944	um	Vesicles Paraspeckle	Vesicles Paraspeckle Diameter	0.000	1.000	88	200000310	200000061	siRNA-IMPa4-25 PSF-A488 IMPa4-A546 DAPI 8C1-siRNA-IMP-a2-a4 V2.00	0	29. siRNA-IMPa4-25 PSF-A488 DAPI IMPa4-A546_ag_TileScan_001 (Stage 33 of 49)	00-tSkHyk8JVmZju7pzJduWSm
0.891151	0.891151	0.891151	um	Vesicles Paraspeckle	Vesicles Paraspeckle Diameter	0.000	1.000	88	200000311	200000062	siRNA-IMPa4-25 PSF-A488 IMPa4-A546 DAPI 8C1-siRNA-IMP-a2-a4 V2.00	0	29. siRNA-IMPa4-25 PSF-A488 DAPI IMPa4-A546_ag_TileScan_001 (Stage 33 of 49)	00-tSkHyk8JVmZju7pzJduWSm
0.386583	0.386583	0.386583	um	Vesicles Paraspeckle	Vesicles Paraspeckle Diameter	0.000	1.000	88	200000312	200000063	siRNA-IMPa4-25 PSF-A488 IMPa4-A546 DAPI 8C1-siRNA-IMP-a2-a4 V2.00	0	29. siRNA-IMPa4-25 PSF-A488 DAPI IMPa4-A546_ag_TileScan_001 (Stage 33 of 49)	00-tSkHyk8JVmZju7pzJduWSm
1.07909	1.07909	1.07909	um	Vesicles Paraspeckle	Vesicles Paraspeckle Diameter	0.000	1.000	88	200000313	200000064	siRNA-IMPa4-25 PSF-A488 IMPa4-A546 DAPI 8C1-siRNA-IMP-a2-a4 V2.00	0	29. siRNA-IMPa4-25 PSF-A488 DAPI IMPa4-A546_ag_TileScan_001 (Stage 33 of 49)	00-tSkHyk8JVmZju7pzJduWSm
0.788944	0.788944	0.788944	um	Vesicles Paraspeckle	Vesicles Paraspeckle Diameter	0.000	1.000	88	200000314	200000065	siRNA-IMPa4-25 PSF-A488 IMPa4-A546 DAPI 8C1-siRNA-IMP-a2-a4 V2.00	0	29. siRNA-IMPa4-25 PSF-A488 DAPI IMPa4-A546_ag_TileScan_001 (Stage 33 of 49)	00-tSkHyk8JVmZju7pzJduWSm
1.17038	1.17038	1.17038	um	Vesicles Paraspeckle	Vesicles Paraspeckle Diameter	0.000	1.000	89	200000315	200000066	siRNA-IMPa4-25 PSF-A488 IMPa4-A546 DAPI 8C1-siRNA-IMP-a2-a4 V2.00	0	29. siRNA-IMPa4-25 PSF-A488 DAPI IMPa4-A546_ag_TileScan_001 (Stage 33 of 49)	00-tSkHyk8JVmZju7pzJduWSm
0.781132	0.781132	0.781132	um	Vesicles Paraspeckle	Vesicles Paraspeckle Diameter	0.000	1.000	89	200000316	200000067	siRNA-IMPa4-25 PSF-A488 IMPa4-A546 DAPI 8C1-siRNA-IMP-a2-a4 V2.00	0	29. siRNA-IMPa4-25 PSF-A488 DAPI IMPa4-A546_ag_TileScan_001 (Stage 33 of 49)	00-tSkHyk8JVmZju7pzJduWSm
0.885047	0.885047	0.885047	um	Vesicles Paraspeckle	Vesicles Paraspeckle Diameter	0.000	1.000	89	200000317	200000068	siRNA-IMPa4-25 PSF-A488 IMPa4-A546 DAPI 8C1-siRNA-IMP-a2-a4 V2.00	0	29. siRNA-IMPa4-25 PSF-A488 DAPI IMPa4-A546_ag_TileScan_001 (Stage 33 of 49)	00-tSkHyk8JVmZju7pzJduWSm
0.386583	0.386583	0.386583	um	Vesicles Paraspeckle	Vesicles Paraspeckle Diameter	0.000	1.000	89	200000318	200000069	siRNA-IMPa4-25 PSF-A488 IMPa4-A546 DAPI 8C1-siRNA-IMP-a2-a4 V2.00	0	29. siRNA-IMPa4-25 PSF-A488 DAPI IMPa4-A546_ag_TileScan_001 (Stage 33 of 49)	00-tSkHyk8JVmZju7pzJduWSm
0.46586	0.46586	0.46586	um	Vesicles Paraspeckle	Vesicles Paraspeckle Diameter	0.000	1.000	89	200000319	200000070	siRNA-IMPa4-25 PSF-A488 IMPa4-A546 DAPI 8C1-siRNA-IMP-a2-a4 V2.00	0	29. siRNA-IMPa4-25 PSF-A488 DAPI IMPa4-A546_ag_TileScan_001 (Stage 33 of 49)	00-tSkHyk8JVmZju7pzJduWSm
1.2462	1.2462	1.2462	um	Vesicles Paraspeckle	Vesicles Paraspeckle Diameter	0.000	1.000	89	200000320	200000071	siRNA-IMPa4-25 PSF-A488 IMPa4-A546 DAPI 8C1-siRNA-IMP-a2-a4 V2.00	0	29. siRNA-IMPa4-25 PSF-A488 DAPI IMPa4-A546_ag_TileScan_001 (Stage 33 of 49)	00-tSkHyk8JVmZju7pzJduWSm
0.908979	0.908979	0.908979	um	Vesicles Paraspeckle	Vesicles Paraspeckle Diameter	0.000	1.000	89	200000321	200000072	siRNA-IMPa4-25 PSF-A488 IMPa4-A546 DAPI 8C1-siRNA-IMP-a2-a4 V2.00	0	29. siRNA-IMPa4-25 PSF-A488 DAPI IMPa4-A546_ag_TileScan_001 (Stage 33 of 49)	00-tSkHyk8JVmZju7pzJduWSm
0.903114	0.903114	0.903114	um	Vesicles Paraspeckle	Vesicles Paraspeckle Diameter	0.000	1.000	89	200000322	200000073	siRNA-IMPa4-25 PSF-A488 IMPa4-A546 DAPI 8C1-siRNA-IMP-a2-a4 V2.00	0	29. siRNA-IMPa4-25 PSF-A488 DAPI IMPa4-A546_ag_TileScan_001 (Stage 33 of 49)	00-tSkHyk8JVmZju7pzJduWSm
1.05369	1.05369	1.05369	um	Vesicles Paraspeckle	Vesicles Paraspeckle Diameter	0.000	1.000	89	200000323	200000074	siRNA-IMPa4-25 PSF-A488 IMPa4-A546 DAPI 8C1-siRNA-IMP-a2-a4 V2.00	0	29. siRNA-IMPa4-25 PSF-A488 DAPI IMPa4-A546_ag_TileScan_001 (Stage 33 of 49)	00-tSkHyk8JVmZju7pzJduWSm
0.920486	0.920486	0.920486	um	Vesicles Paraspeckle	Vesicles Paraspeckle Diameter	0.000	1.000	89	200000324	200000075	siRNA-IMPa4-25 PSF-A488 IMPa4-A546 DAPI 8C1-siRNA-IMP-a2-a4 V2.00	0	29. siRNA-IMPa4-25 PSF-A488 DAPI IMPa4-A546_ag_TileScan_001 (Stage 33 of 49)	00-tSkHyk8JVmZju7pzJduWSm
0.872581	0.872581	0.872581	um	Vesicles Paraspeckle	Vesicles Paraspeckle Diameter	0.000	1.000	89	200000325	200000076	siRNA-IMPa4-25 PSF-A488 IMPa4-A546 DAPI 8C1-siRNA-IMP-a2-a4 V2.00	0	29. siRNA-IMPa4-25 PSF-A488 DAPI IMPa4-A546_ag_TileScan_001 (Stage 33 of 49)	00-tSkHyk8JVmZju7pzJduWSm
1.16685	1.16685	1.16685	um	Vesicles Paraspeckle	Vesicles Paraspeckle Diameter	0.000	1.000	89	200000326	200000077	siRNA-IMPa4-25 PSF-A488 IMPa4-A546 DAPI 8C1-siRNA-IMP-a2-a4 V2.00	0	29. siRNA-IMPa4-25 PSF-A488 DAPI IMPa4-A546_ag_TileScan_001 (Stage 33 of 49)	00-tSkHyk8JVmZju7pzJduWSm
0.853184	0.853184	0.853184	um	Vesicles Paraspeckle	Vesicles Paraspeckle Diameter	0.000	1.000	89	200000327	200000078	siRNA-IMPa4-25 PSF-A488 IMPa4-A546 DAPI 8C1-siRNA-IMP-a2-a4 V2.00	0	29. siRNA-IMPa4-25 PSF-A488 DAPI IMPa4-A546_ag_TileScan_001 (Stage 33 of 49)	00-tSkHyk8JVmZju7pzJduWSm
1.29106	1.29106	1.29106	um	Vesicles Paraspeckle	Vesicles Paraspeckle Diameter	0.000	1.000	90	200000328	200000079	siRNA-IMPa4-25 PSF-A488 IMPa4-A546 DAPI 8C1-siRNA-IMP-a2-a4 V2.00	0	29. siRNA-IMPa4-25 PSF-A488 DAPI IMPa4-A546_ag_TileScan_001 (Stage 33 of 49)	00-tSkHyk8JVmZju7pzJduWSm
0.442527	0.442527	0.442527	um	Vesicles Paraspeckle	Vesicles Paraspeckle Diameter	0.000	1.000	90	200000329	200000080	siRNA-IMPa4-25 PSF-A488 IMPa4-A546 DAPI 8C1-siRNA-IMP-a2-a4 V2.00	0	29. siRNA-IMPa4-25 PSF-A488 DAPI IMPa4-A546_ag_TileScan_001 (Stage 33 of 49)	00-tSkHyk8JVmZju7pzJduWSm
0.524673	0.524673	0.524673	um	Vesicles Paraspeckle	Vesicles Paraspeckle Diameter	0.000	1.000	90	200000330	200000081	siRNA-IMPa4-25 PSF-A488 IMPa4-A546 DAPI 8C1-siRNA-IMP-a2-a4 V2.00	0	29. siRNA-IMPa4-25 PSF-A488 DAPI IMPa4-A546_ag_TileScan_001 (Stage 33 of 49)	00-tSkHyk8JVmZju7pzJduWSm
0.958655	0.958655	0.958655	um	Vesicles Paraspeckle	Vesicles Paraspeckle Diameter	0.000	1.000	90	200000331	200000082	siRNA-IMPa4-25 PSF-A488 IMPa4-A546 DAPI 8C1-siRNA-IMP-a2-a4 V2.00	0	29. siRNA-IMPa4-25 PSF-A488 DAPI IMPa4-A546_ag_TileScan_001 (Stage 33 of 49)	00-tSkHyk8JVmZju7pzJduWSm
0.818743	0.818743	0.818743	um	Vesicles Paraspeckle	Vesicles Paraspeckle Diameter	0.000	1.000	90	200000332	200000083	siRNA-IMPa4-25 PSF-A488 IMPa4-A546 DAPI 8C1-siRNA-IMP-a2-a4 V2.00	0	29. siRNA-IMPa4-25 PSF-A488 DAPI IMPa4-A546_ag_TileScan_001 (Stage 33 of 49)	00-tSkHyk8JVmZju7pzJduWSm
0.958655	0.958655	0.958655	um	Vesicles Paraspeckle	Vesicles Paraspeckle Diameter	0.000	1.000	91	200000333	200000084	siRNA-IMPa4-25 PSF-A488 IMPa4-A546 DAPI 8C1-siRNA-IMP-a2-a4 V2.00	0	29. siRNA-IMPa4-25 PSF-A488 DAPI IMPa4-A546_ag_TileScan_001 (Stage 33 of 49)	00-tSkHyk8JVmZju7pzJduWSm
1.07076	1.07076	1.07076	um	Vesicles Paraspeckle	Vesicles Paraspeckle Diameter	0.000	1.000	91	200000334	200000085	siRNA-IMPa4-25 PSF-A488 IMPa4-A546 DAPI 8C1-siRNA-IMP-a2-a4 V2.00	0	29. siRNA-IMPa4-25 PSF-A488 DAPI IMPa4-A546_ag_TileScan_001 (Stage 33 of 49)	00-tSkHyk8JVmZju7pzJduWSm
0.920486	0.920486	0.920486	um	Vesicles Paraspeckle	Vesicles Paraspeckle Diameter	0.000	1.000	91	200000335	200000086	siRNA-IMPa4-25 PSF-A488 IMPa4-A546 DAPI 8C1-siRNA-IMP-a2-a4 V2.00	0	29. siRNA-IMPa4-25 PSF-A488 DAPI IMPa4-A546_ag_TileScan_001 (Stage 33 of 49)	00-tSkHyk8JVmZju7pzJduWSm
0.712088	0.712088	0.712088	um	Vesicles Paraspeckle	Vesicles Paraspeckle Diameter	0.000	1.000	91	200000336	200000087	siRNA-IMPa4-25 PSF-A488 IMPa4-A546 DAPI 8C1-siRNA-IMP-a2-a4 V2.00	0	29. siRNA-IMPa4-25 PSF-A488 DAPI IMPa4-A546_ag_TileScan_001 (Stage 33 of 49)	00-tSkHyk8JVmZju7pzJduWSm
0.306832	0.306832	0.306832	um	Vesicles Paraspeckle	Vesicles Paraspeckle Diameter	0.000	1.000	91	200000337	200000088	siRNA-IMPa4-25 PSF-A488 IMPa4-A546 DAPI 8C1-siRNA-IMP-a2-a4 V2.00	0	29. siRNA-IMPa4-25 PSF-A488 DAPI IMPa4-A546_ag_TileScan_001 (Stage 33 of 49)	00-tSkHyk8JVmZju7pzJduWSm
1.13412	1.13412	1.13412	um	Vesicles Paraspeckle	Vesicles Paraspeckle Diameter	0.000	1.000	91	200000338	200000089	siRNA-IMPa4-25 PSF-A488 IMPa4-A546 DAPI 8C1-siRNA-IMP-a2-a4 V2.00	0	29. siRNA-IMPa4-25 PSF-A488 DAPI IMPa4-A546_ag_TileScan_001 (Stage 33 of 49)	00-tSkHyk8JVmZju7pzJduWSm
1.00366	1.00366	1.00366	um	Vesicles Paraspeckle	Vesicles Paraspeckle Diameter	0.000	1.000	91	200000339	200000090	siRNA-IMPa4-25 PSF-A488 IMPa4-A546 DAPI 8C1-siRNA-IMP-a2-a4 V2.00	0	29. siRNA-IMPa4-25 PSF-A488 DAPI IMPa4-A546_ag_TileScan_001 (Stage 33 of 49)	00-tSkHyk8JVmZju7pzJduWSm
0.811497	0.811497	0.811497	um	Vesicles Paraspeckle	Vesicles Paraspeckle Diameter	0.000	1.000	91	200000340	200000091	siRNA-IMPa4-25 PSF-A488 IMPa4-A546 DAPI 8C1-siRNA-IMP-a2-a4 V2.00	0	29. siRNA-IMPa4-25 PSF-A488 DAPI IMPa4-A546_ag_TileScan_001 (Stage 33 of 49)	00-tSkHyk8JVmZju7pzJduWSm
0.712088	0.712088	0.712088	um	Vesicles Paraspeckle	Vesicles Paraspeckle Diameter	0.000	1.000	92	200000341	200000092	siRNA-IMPa4-25 PSF-A488 IMPa4-A546 DAPI 8C1-siRNA-IMP-a2-a4 V2.00	0	29. siRNA-IMPa4-25 PSF-A488 DAPI IMPa4-A546_ag_TileScan_001 (Stage 33 of 49)	00-tSkHyk8JVmZju7pzJduWSm
0.306832	0.306832	0.306832	um	Vesicles Paraspeckle	Vesicles Paraspeckle Diameter	0.000	1.000	92	200000342	200000093	siRNA-IMPa4-25 PSF-A488 IMPa4-A546 DAPI 8C1-siRNA-IMP-a2-a4 V2.00	0	29. siRNA-IMPa4-25 PSF-A488 DAPI IMPa4-A546_ag_TileScan_001 (Stage 33 of 49)	00-tSkHyk8JVmZju7pzJduWSm
1.13036	1.13036	1.13036	um	Vesicles Paraspeckle	Vesicles Paraspeckle Diameter	0.000	1.000	92	200000343	200000094	siRNA-IMPa4-25 PSF-A488 IMPa4-A546 DAPI 8C1-siRNA-IMP-a2-a4 V2.00	0	29. siRNA-IMPa4-25 PSF-A488 DAPI IMPa4-A546_ag_TileScan_001 (Stage 33 of 49)	00-tSkHyk8JVmZju7pzJduWSm
0.661045	0.661045	0.661045	um	Vesicles Paraspeckle	Vesicles Paraspeckle Diameter	0.000	1.000	92	200000344	200000095	siRNA-IMPa4-25 PSF-A488 IMPa4-A546 DAPI 8C1-siRNA-IMP-a2-a4 V2.00	0	29. siRNA-IMPa4-25 PSF-A488 DAPI IMPa4-A546_ag_TileScan_001 (Stage 33 of 49)	00-tSkHyk8JVmZju7pzJduWSm
1.00366	1.00366	1.00366	um	Vesicles Paraspeckle	Vesicles Paraspeckle Diameter	0.000	1.000	92	200000345	200000096	siRNA-IMPa4-25 PSF-A488 IMPa4-A546 DAPI 8C1-siRNA-IMP-a2-a4 V2.00	0	29. siRNA-IMPa4-25 PSF-A488 DAPI IMPa4-A546_ag_TileScan_001 (Stage 33 of 49)	00-tSkHyk8JVmZju7pzJduWSm
0.692569	0.692569	0.692569	um	Vesicles Paraspeckle	Vesicles Paraspeckle Diameter	0.000	1.000	92	200000346	200000097	siRNA-IMPa4-25 PSF-A488 IMPa4-A546 DAPI 8C1-siRNA-IMP-a2-a4 V2.00	0	29. siRNA-IMPa4-25 PSF-A488 DAPI IMPa4-A546_ag_TileScan_001 (Stage 33 of 49)	00-tSkHyk8JVmZju7pzJduWSm
1.16685	1.16685	1.16685	um	Vesicles Paraspeckle	Vesicles Paraspeckle Diameter	0.000	1.000	92	200000347	200000098	siRNA-IMPa4-25 PSF-A488 IMPa4-A546 DAPI 8C1-siRNA-IMP-a2-a4 V2.00	0	29. siRNA-IMPa4-25 PSF-A488 DAPI IMPa4-A546_ag_TileScan_001 (Stage 33 of 49)	00-tSkHyk8JVmZju7pzJduWSm
0.872581	0.872581	0.872581	um	Vesicles Paraspeckle	Vesicles Paraspeckle Diameter	0.000	1.000	92	200000348	200000099	siRNA-IMPa4-25 PSF-A488 IMPa4-A546 DAPI 8C1-siRNA-IMP-a2-a4 V2.00	0	29. siRNA-IMPa4-25 PSF-A488 DAPI IMPa4-A546_ag_TileScan_001 (Stage 33 of 49)	00-tSkHyk8JVmZju7pzJduWSm
0.958655	0.958655	0.958655	um	Vesicles Paraspeckle	Vesicles Paraspeckle Diameter	0.000	1.000	92	200000349	200000100	siRNA-IMPa4-25 PSF-A488 IMPa4-A546 DAPI 8C1-siRNA-IMP-a2-a4 V2.00	0	29. siRNA-IMPa4-25 PSF-A488 DAPI IMPa4-A546_ag_TileScan_001 (Stage 33 of 49)	00-tSkHyk8JVmZju7pzJduWSm
0.958655	0.958655	0.958655	um	Vesicles Paraspeckle	Vesicles Paraspeckle Diameter	0.000	1.000	92	200000350	200000101	siRNA-IMPa4-25 PSF-A488 IMPa4-A546 DAPI 8C1-siRNA-IMP-a2-a4 V2.00	0	29. siRNA-IMPa4-25 PSF-A488 DAPI IMPa4-A546_ag_TileScan_001 (Stage 33 of 49)	00-tSkHyk8JVmZju7pzJduWSm
0.859747	0.859747	0.859747	um	Vesicles Paraspeckle	Vesicles Paraspeckle Diameter	0.000	1.000	92	200000351	200000102	siRNA-IMPa4-25 PSF-A488 IMPa4-A546 DAPI 8C1-siRNA-IMP-a2-a4 V2.00	0	29. siRNA-IMPa4-25 PSF-A488 DAPI IMPa4-A546_ag_TileScan_001 (Stage 33 of 49)	00-tSkHyk8JVmZju7pzJduWSm
0.649838	0.649838	0.649838	um	Vesicles Paraspeckle	Vesicles Paraspeckle Diameter	0.000	1.000	92	200000352	200000103	siRNA-IMPa4-25 PSF-A488 IMPa4-A546 DAPI 8C1-siRNA-IMP-a2-a4 V2.00	0	29. siRNA-IMPa4-25 PSF-A488 DAPI IMPa4-A546_ag_TileScan_001 (Stage 33 of 49)	00-tSkHyk8JVmZju7pzJduWSm
0.979167	0.979167	0.979167	um	Vesicles Paraspeckle	Vesicles Paraspeckle Diameter	0.000	1.000	92	200000353	200000104	siRNA-IMPa4-25 PSF-A488 IMPa4-A546 DAPI 8C1-siRNA-IMP-a2-a4 V2.00	0	29. siRNA-IMPa4-25 PSF-A488 DAPI IMPa4-A546_ag_TileScan_001 (Stage 33 of 49)	00-tSkHyk8JVmZju7pzJduWSm
0.859747	0.859747	0.859747	um	Vesicles Paraspeckle	Vesicles Paraspeckle Diameter	0.000	1.000	93	200000354	200000105	siRNA-IMPa4-25 PSF-A488 IMPa4-A546 DAPI 8C1-siRNA-IMP-a2-a4 V2.00	0	29. siRNA-IMPa4-25 PSF-A488 DAPI IMPa4-A546_ag_TileScan_001 (Stage 33 of 49)	00-tSkHyk8JVmZju7pzJduWSm
1.23996	1.23996	1.23996	um	Vesicles Paraspeckle	Vesicles Paraspeckle Diameter	0.000	1.000	93	200000355	200000106	siRNA-IMPa4-25 PSF-A488 IMPa4-A546 DAPI 8C1-siRNA-IMP-a2-a4 V2.00	0	29. siRNA-IMPa4-25 PSF-A488 DAPI IMPa4-A546_ag_TileScan_001 (Stage 33 of 49)	00-tSkHyk8JVmZju7pzJduWSm
1.05369	1.05369	1.05369	um	Vesicles Paraspeckle	Vesicles Paraspeckle Diameter	0.000	1.000	93	200000356	200000107	siRNA-IMPa4-25 PSF-A488 IMPa4-A546 DAPI 8C1-siRNA-IMP-a2-a4 V2.00	0	29. siRNA-IMPa4-25 PSF-A488 DAPI IMPa4-A546_ag_TileScan_001 (Stage 33 of 49)	00-tSkHyk8JVmZju7pzJduWSm
1.04934	1.04934	1.04934	um	Vesicles Paraspeckle	Vesicles Paraspeckle Diameter	0.000	1.000	93	200000357	200000108	siRNA-IMPa4-25 PSF-A488 IMPa4-A546 DAPI 8C1-siRNA-IMP-a2-a4 V2.00	0	29. siRNA-IMPa4-25 PSF-A488 DAPI IMPa4-A546_ag_TileScan_001 (Stage 33 of 49)	00-tSkHyk8JVmZju7pzJduWSm
0.416434	0.416434	0.416434	um	Vesicles Paraspeckle	Vesicles Paraspeckle Diameter	0.000	1.000	93	200000358	200000109	siRNA-IMPa4-25 PSF-A488 IMPa4-A546 DAPI 8C1-siRNA-IMP-a2-a4 V2.00	0	29. siRNA-IMPa4-25 PSF-A488 DAPI IMPa4-A546_ag_TileScan_001 (Stage 33 of 49)	00-tSkHyk8JVmZju7pzJduWSm
1.04495	1.04495	1.04495	um	Vesicles Paraspeckle	Vesicles Paraspeckle Diameter	0.000	1.000	94	200000359	200000110	siRNA-IMPa4-25 PSF-A488 IMPa4-A546 DAPI 8C1-siRNA-IMP-a2-a4 V2.00	0	29. siRNA-IMPa4-25 PSF-A488 DAPI IMPa4-A546_ag_TileScan_001 (Stage 33 of 49)	00-tSkHyk8JVmZju7pzJduWSm
0.600599	0.600599	0.600599	um	Vesicles Paraspeckle	Vesicles Paraspeckle Diameter	0.000	1.000	94	200000360	200000111	siRNA-IMPa4-25 PSF-A488 IMPa4-A546 DAPI 8C1-siRNA-IMP-a2-a4 V2.00	0	29. siRNA-IMPa4-25 PSF-A488 DAPI IMPa4-A546_ag_TileScan_001 (Stage 33 of 49)	00-tSkHyk8JVmZju7pzJduWSm
0.846518	0.846518	0.846518	um	Vesicles Paraspeckle	Vesicles Paraspeckle Diameter	0.000	1.000	94	200000361	200000112	siRNA-IMPa4-25 PSF-A488 IMPa4-A546 DAPI 8C1-siRNA-IMP-a2-a4 V2.00	0	29. siRNA-IMPa4-25 PSF-A488 DAPI IMPa4-A546_ag_TileScan_001 (Stage 33 of 49)	00-tSkHyk8JVmZju7pzJduWSm
1.07076	1.07076	1.07076	um	Vesicles Paraspeckle	Vesicles Paraspeckle Diameter	0.000	1.000	94	200000362	200000113	siRNA-IMPa4-25 PSF-A488 IMPa4-A546 DAPI 8C1-siRNA-IMP-a2-a4 V2.00	0	29. siRNA-IMPa4-25 PSF-A488 DAPI IMPa4-A546_ag_TileScan_001 (Stage 33 of 49)	00-tSkHyk8JVmZju7pzJduWSm
1.19784	1.19784	1.19784	um	Vesicles Paraspeckle	Vesicles Paraspeckle Diameter	0.000	1.000	94	200000363	200000114	siRNA-IMPa4-25 PSF-A488 IMPa4-A546 DAPI 8C1-siRNA-IMP-a2-a4 V2.00	0	29. siRNA-IMPa4-25 PSF-A488 DAPI IMPa4-A546_ag_TileScan_001 (Stage 33 of 49)	00-tSkHyk8JVmZju7pzJduWSm
0.626187	0.626187	0.626187	um	Vesicles Paraspeckle	Vesicles Paraspeckle Diameter	0.000	1.000	94	200000364	200000115	siRNA-IMPa4-25 PSF-A488 IMPa4-A546 DAPI 8C1-siRNA-IMP-a2-a4 V2.00	0	29. siRNA-IMPa4-25 PSF-A488 DAPI IMPa4-A546_ag_TileScan_001 (Stage 33 of 49)	00-tSkHyk8JVmZju7pzJduWSm
0.953388	0.953388	0.953388	um	Vesicles Paraspeckle	Vesicles Paraspeckle Diameter	0.000	1.000	94	200000365	200000116	siRNA-IMPa4-25 PSF-A488 IMPa4-A546 DAPI 8C1-siRNA-IMP-a2-a4 V2.00	0	29. siRNA-IMPa4-25 PSF-A488 DAPI IMPa4-A546_ag_TileScan_001 (Stage 33 of 49)	00-tSkHyk8JVmZju7pzJduWSm
1.02701	1.02701	1.02701	um	Vesicles Paraspeckle	Vesicles Paraspeckle Diameter	0.000	1.000	94	200000366	200000117	siRNA-IMPa4-25 PSF-A488 IMPa4-A546 DAPI 8C1-siRNA-IMP-a2-a4 V2.00	0	29. siRNA-IMPa4-25 PSF-A488 DAPI IMPa4-A546_ag_TileScan_001 (Stage 33 of 49)	00-tSkHyk8JVmZju7pzJduWSm
0.903114	0.903114	0.903114	um	Vesicles Paraspeckle	Vesicles Paraspeckle Diameter	0.000	1.000	95	200000367	200000118	siRNA-IMPa4-25 PSF-A488 IMPa4-A546 DAPI 8C1-siRNA-IMP-a2-a4 V2.00	0	29. siRNA-IMPa4-25 PSF-A488 DAPI IMPa4-A546_ag_TileScan_001 (Stage 33 of 49)	00-tSkHyk8JVmZju7pzJduWSm
1.18083	1.18083	1.18083	um	Vesicles Paraspeckle	Vesicles Paraspeckle Diameter	0.000	1.000	95	200000368	200000119	siRNA-IMPa4-25 PSF-A488 IMPa4-A546 DAPI 8C1-siRNA-IMP-a2-a4 V2.00	0	29. siRNA-IMPa4-25 PSF-A488 DAPI IMPa4-A546_ag_TileScan_001 (Stage 33 of 49)	00-tSkHyk8JVmZju7pzJduWSm
0.846518	0.846518	0.846518	um	Vesicles Paraspeckle	Vesicles Paraspeckle Diameter	0.000	1.000	95	200000369	200000120	siRNA-IMPa4-25 PSF-A488 IMPa4-A546 DAPI 8C1-siRNA-IMP-a2-a4 V2.00	0	29. siRNA-IMPa4-25 PSF-A488 DAPI IMPa4-A546_ag_TileScan_001 (Stage 33 of 49)	00-tSkHyk8JVmZju7pzJduWSm
0.524673	0.524673	0.524673	um	Vesicles Paraspeckle	Vesicles Paraspeckle Diameter	0.000	1.000	98	200000370	200000000	siRNA-IMPa4-25 PSF-A488 IMPa4-A546 DAPI 8C1-siRNA-IMP-a2-a4 V2.00	0	29. siRNA-IMPa4-25 PSF-A488 DAPI IMPa4-A546_ai_TileScan_001 (Stage 35 of 49)	00-VxftgPfBXCDbo2xF2qvNyS
0.942675	0.942675	0.942675	um	Vesicles Paraspeckle	Vesicles Paraspeckle Diameter	0.000	1.000	98	200000371	200000001	siRNA-IMPa4-25 PSF-A488 IMPa4-A546 DAPI 8C1-siRNA-IMP-a2-a4 V2.00	0	29. siRNA-IMPa4-25 PSF-A488 DAPI IMPa4-A546_ai_TileScan_001 (Stage 35 of 49)	00-VxftgPfBXCDbo2xF2qvNyS
0.859747	0.859747	0.859747	um	Vesicles Paraspeckle	Vesicles Paraspeckle Diameter	0.000	1.000	98	200000372	200000002	siRNA-IMPa4-25 PSF-A488 IMPa4-A546 DAPI 8C1-siRNA-IMP-a2-a4 V2.00	0	29. siRNA-IMPa4-25 PSF-A488 DAPI IMPa4-A546_ai_TileScan_001 (Stage 35 of 49)	00-VxftgPfBXCDbo2xF2qvNyS
0.730592	0.730592	0.730592	um	Vesicles Paraspeckle	Vesicles Paraspeckle Diameter	0.000	1.000	98	200000373	200000003	siRNA-IMPa4-25 PSF-A488 IMPa4-A546 DAPI 8C1-siRNA-IMP-a2-a4 V2.00	0	29. siRNA-IMPa4-25 PSF-A488 DAPI IMPa4-A546_ai_TileScan_001 (Stage 35 of 49)	00-VxftgPfBXCDbo2xF2qvNyS
0.506566	0.506566	0.506566	um	Vesicles Paraspeckle	Vesicles Paraspeckle Diameter	0.000	1.000	98	200000374	200000004	siRNA-IMPa4-25 PSF-A488 IMPa4-A546 DAPI 8C1-siRNA-IMP-a2-a4 V2.00	0	29. siRNA-IMPa4-25 PSF-A488 DAPI IMPa4-A546_ai_TileScan_001 (Stage 35 of 49)	00-VxftgPfBXCDbo2xF2qvNyS
1.12278	1.12278	1.12278	um	Vesicles Paraspeckle	Vesicles Paraspeckle Diameter	0.000	1.000	98	200000375	200000005	siRNA-IMPa4-25 PSF-A488 IMPa4-A546 DAPI 8C1-siRNA-IMP-a2-a4 V2.00	0	29. siRNA-IMPa4-25 PSF-A488 DAPI IMPa4-A546_ai_TileScan_001 (Stage 35 of 49)	00-VxftgPfBXCDbo2xF2qvNyS
1.28234	1.28234	1.28234	um	Vesicles Paraspeckle	Vesicles Paraspeckle Diameter	0.000	1.000	98	200000376	200000006	siRNA-IMPa4-25 PSF-A488 IMPa4-A546 DAPI 8C1-siRNA-IMP-a2-a4 V2.00	0	29. siRNA-IMPa4-25 PSF-A488 DAPI IMPa4-A546_ai_TileScan_001 (Stage 35 of 49)	00-VxftgPfBXCDbo2xF2qvNyS
1.04934	1.04934	1.04934	um	Vesicles Paraspeckle	Vesicles Paraspeckle Diameter	0.000	1.000	99	200000377	200000007	siRNA-IMPa4-25 PSF-A488 IMPa4-A546 DAPI 8C1-siRNA-IMP-a2-a4 V2.00	0	29. siRNA-IMPa4-25 PSF-A488 DAPI IMPa4-A546_ai_TileScan_001 (Stage 35 of 49)	00-VxftgPfBXCDbo2xF2qvNyS
0.953388	0.953388	0.953388	um	Vesicles Paraspeckle	Vesicles Paraspeckle Diameter	0.000	1.000	99	200000378	200000008	siRNA-IMPa4-25 PSF-A488 IMPa4-A546 DAPI 8C1-siRNA-IMP-a2-a4 V2.00	0	29. siRNA-IMPa4-25 PSF-A488 DAPI IMPa4-A546_ai_TileScan_001 (Stage 35 of 49)	00-VxftgPfBXCDbo2xF2qvNyS
0.897173	0.897173	0.897173	um	Vesicles Paraspeckle	Vesicles Paraspeckle Diameter	0.000	1.000	100	200000379	200000009	siRNA-IMPa4-25 PSF-A488 IMPa4-A546 DAPI 8C1-siRNA-IMP-a2-a4 V2.00	0	29. siRNA-IMPa4-25 PSF-A488 DAPI IMPa4-A546_ai_TileScan_001 (Stage 35 of 49)	00-VxftgPfBXCDbo2xF2qvNyS
0.878858	0.878858	0.878858	um	Vesicles Paraspeckle	Vesicles Paraspeckle Diameter	0.000	1.000	100	200000380	200000010	siRNA-IMPa4-25 PSF-A488 IMPa4-A546 DAPI 8C1-siRNA-IMP-a2-a4 V2.00	0	29. siRNA-IMPa4-25 PSF-A488 DAPI IMPa4-A546_ai_TileScan_001 (Stage 35 of 49)	00-VxftgPfBXCDbo2xF2qvNyS
0.942675	0.942675	0.942675	um	Vesicles Paraspeckle	Vesicles Paraspeckle Diameter	0.000	1.000	105	200000381	200000000	siRNA-IMPa4-25 PSF-A488 IMPa4-A546 DAPI 8C1-siRNA-IMP-a2-a4 V2.00	0	29. siRNA-IMPa4-25 PSF-A488 DAPI IMPa4-A546_aj_TileScan_001 (Stage 36 of 49)	00-fmqsEsure9BeBZkZXemfrM
1.14524	1.14524	1.14524	um	Vesicles Paraspeckle	Vesicles Paraspeckle Diameter	0.000	1.000	105	200000382	200000001	siRNA-IMPa4-25 PSF-A488 IMPa4-A546 DAPI 8C1-siRNA-IMP-a2-a4 V2.00	0	29. siRNA-IMPa4-25 PSF-A488 DAPI IMPa4-A546_aj_TileScan_001 (Stage 36 of 49)	00-fmqsEsure9BeBZkZXemfrM
0.920486	0.920486	0.920486	um	Vesicles Paraspeckle	Vesicles Paraspeckle Diameter	0.000	1.000	105	200000383	200000002	siRNA-IMPa4-25 PSF-A488 IMPa4-A546 DAPI 8C1-siRNA-IMP-a2-a4 V2.00	0	29. siRNA-IMPa4-25 PSF-A488 DAPI IMPa4-A546_aj_TileScan_001 (Stage 36 of 49)	00-fmqsEsure9BeBZkZXemfrM
1.01313	1.01313	1.01313	um	Vesicles Paraspeckle	Vesicles Paraspeckle Diameter	0.000	1.000	105	200000384	200000003	siRNA-IMPa4-25 PSF-A488 IMPa4-A546 DAPI 8C1-siRNA-IMP-a2-a4 V2.00	0	29. siRNA-IMPa4-25 PSF-A488 DAPI IMPa4-A546_aj_TileScan_001 (Stage 36 of 49)	00-fmqsEsure9BeBZkZXemfrM
1.14524	1.14524	1.14524	um	Vesicles Paraspeckle	Vesicles Paraspeckle Diameter	0.000	1.000	105	200000385	200000004	siRNA-IMPa4-25 PSF-A488 IMPa4-A546 DAPI 8C1-siRNA-IMP-a2-a4 V2.00	0	29. siRNA-IMPa4-25 PSF-A488 DAPI IMPa4-A546_aj_TileScan_001 (Stage 36 of 49)	00-fmqsEsure9BeBZkZXemfrM
1.13036	1.13036	1.13036	um	Vesicles Paraspeckle	Vesicles Paraspeckle Diameter	0.000	1.000	105	200000386	200000005	siRNA-IMPa4-25 PSF-A488 IMPa4-A546 DAPI 8C1-siRNA-IMP-a2-a4 V2.00	0	29. siRNA-IMPa4-25 PSF-A488 DAPI IMPa4-A546_aj_TileScan_001 (Stage 36 of 49)	00-fmqsEsure9BeBZkZXemfrM
0.926133	0.926133	0.926133	um	Vesicles Paraspeckle	Vesicles Paraspeckle Diameter	0.000	1.000	105	200000387	200000006	siRNA-IMPa4-25 PSF-A488 IMPa4-A546 DAPI 8C1-siRNA-IMP-a2-a4 V2.00	0	29. siRNA-IMPa4-25 PSF-A488 DAPI IMPa4-A546_aj_TileScan_001 (Stage 36 of 49)	00-fmqsEsure9BeBZkZXemfrM
0.839746	0.839746	0.839746	um	Vesicles Paraspeckle	Vesicles Paraspeckle Diameter	0.000	1.000	105	200000388	200000007	siRNA-IMPa4-25 PSF-A488 IMPa4-A546 DAPI 8C1-siRNA-IMP-a2-a4 V2.00	0	29. siRNA-IMPa4-25 PSF-A488 DAPI IMPa4-A546_aj_TileScan_001 (Stage 36 of 49)	00-fmqsEsure9BeBZkZXemfrM
0.866211	0.866211	0.866211	um	Vesicles Paraspeckle	Vesicles Paraspeckle Diameter	0.000	1.000	105	200000389	200000008	siRNA-IMPa4-25 PSF-A488 IMPa4-A546 DAPI 8C1-siRNA-IMP-a2-a4 V2.00	0	29. siRNA-IMPa4-25 PSF-A488 DAPI IMPa4-A546_aj_TileScan_001 (Stage 36 of 49)	00-fmqsEsure9BeBZkZXemfrM
1.0873	1.0873	1.0873	um	Vesicles Paraspeckle	Vesicles Paraspeckle Diameter	0.000	1.000	105	200000390	200000009	siRNA-IMPa4-25 PSF-A488 IMPa4-A546 DAPI 8C1-siRNA-IMP-a2-a4 V2.00	0	29. siRNA-IMPa4-25 PSF-A488 DAPI IMPa4-A546_aj_TileScan_001 (Stage 36 of 49)	00-fmqsEsure9BeBZkZXemfrM
1.28526	1.28526	1.28526	um	Vesicles Paraspeckle	Vesicles Paraspeckle Diameter	0.000	1.000	106	200000391	200000010	siRNA-IMPa4-25 PSF-A488 IMPa4-A546 DAPI 8C1-siRNA-IMP-a2-a4 V2.00	0	29. siRNA-IMPa4-25 PSF-A488 DAPI IMPa4-A546_aj_TileScan_001 (Stage 36 of 49)	00-fmqsEsure9BeBZkZXemfrM
0.487063	0.487063	0.487063	um	Vesicles Paraspeckle	Vesicles Paraspeckle Diameter	0.000	1.000	106	200000392	200000011	siRNA-IMPa4-25 PSF-A488 IMPa4-A546 DAPI 8C1-siRNA-IMP-a2-a4 V2.00	0	29. siRNA-IMPa4-25 PSF-A488 DAPI IMPa4-A546_aj_TileScan_001 (Stage 36 of 49)	00-fmqsEsure9BeBZkZXemfrM
0.702464	0.702464	0.702464	um	Vesicles Paraspeckle	Vesicles Paraspeckle Diameter	0.000	1.000	106	200000393	200000012	siRNA-IMPa4-25 PSF-A488 IMPa4-A546 DAPI 8C1-siRNA-IMP-a2-a4 V2.00	0	29. siRNA-IMPa4-25 PSF-A488 DAPI IMPa4-A546_aj_TileScan_001 (Stage 36 of 49)	00-fmqsEsure9BeBZkZXemfrM
0.897173	0.897173	0.897173	um	Vesicles Paraspeckle	Vesicles Paraspeckle Diameter	0.000	1.000	106	200000394	200000013	siRNA-IMPa4-25 PSF-A488 IMPa4-A546 DAPI 8C1-siRNA-IMP-a2-a4 V2.00	0	29. siRNA-IMPa4-25 PSF-A488 DAPI IMPa4-A546_aj_TileScan_001 (Stage 36 of 49)	00-fmqsEsure9BeBZkZXemfrM
0.963865	0.963865	0.963865	um	Vesicles Paraspeckle	Vesicles Paraspeckle Diameter	0.000	1.000	106	200000395	200000014	siRNA-IMPa4-25 PSF-A488 IMPa4-A546 DAPI 8C1-siRNA-IMP-a2-a4 V2.00	0	29. siRNA-IMPa4-25 PSF-A488 DAPI IMPa4-A546_aj_TileScan_001 (Stage 36 of 49)	00-fmqsEsure9BeBZkZXemfrM
0.891151	0.891151	0.891151	um	Vesicles Paraspeckle	Vesicles Paraspeckle Diameter	0.000	1.000	106	200000396	200000015	siRNA-IMPa4-25 PSF-A488 IMPa4-A546 DAPI 8C1-siRNA-IMP-a2-a4 V2.00	0	29. siRNA-IMPa4-25 PSF-A488 DAPI IMPa4-A546_aj_TileScan_001 (Stage 36 of 49)	00-fmqsEsure9BeBZkZXemfrM
1.27645	1.27645	1.27645	um	Vesicles Paraspeckle	Vesicles Paraspeckle Diameter	0.000	1.000	107	200000397	200000016	siRNA-IMPa4-25 PSF-A488 IMPa4-A546 DAPI 8C1-siRNA-IMP-a2-a4 V2.00	0	29. siRNA-IMPa4-25 PSF-A488 DAPI IMPa4-A546_aj_TileScan_001 (Stage 36 of 49)	00-fmqsEsure9BeBZkZXemfrM
1.04934	1.04934	1.04934	um	Vesicles Paraspeckle	Vesicles Paraspeckle Diameter	0.000	1.000	107	200000398	200000017	siRNA-IMPa4-25 PSF-A488 IMPa4-A546 DAPI 8C1-siRNA-IMP-a2-a4 V2.00	0	29. siRNA-IMPa4-25 PSF-A488 DAPI IMPa4-A546_aj_TileScan_001 (Stage 36 of 49)	00-fmqsEsure9BeBZkZXemfrM
0.872581	0.872581	0.872581	um	Vesicles Paraspeckle	Vesicles Paraspeckle Diameter	0.000	1.000	110	200000399	200000018	siRNA-IMPa4-25 PSF-A488 IMPa4-A546 DAPI 8C1-siRNA-IMP-a2-a4 V2.00	0	29. siRNA-IMPa4-25 PSF-A488 DAPI IMPa4-A546_aj_TileScan_001 (Stage 36 of 49)	00-fmqsEsure9BeBZkZXemfrM
0.984163	0.984163	0.984163	um	Vesicles Paraspeckle	Vesicles Paraspeckle Diameter	0.000	1.000	110	200000400	200000019	siRNA-IMPa4-25 PSF-A488 IMPa4-A546 DAPI 8C1-siRNA-IMP-a2-a4 V2.00	0	29. siRNA-IMPa4-25 PSF-A488 DAPI IMPa4-A546_aj_TileScan_001 (Stage 36 of 49)	00-fmqsEsure9BeBZkZXemfrM
0.958655	0.958655	0.958655	um	Vesicles Paraspeckle	Vesicles Paraspeckle Diameter	0.000	1.000	110	200000401	200000020	siRNA-IMPa4-25 PSF-A488 IMPa4-A546 DAPI 8C1-siRNA-IMP-a2-a4 V2.00	0	29. siRNA-IMPa4-25 PSF-A488 DAPI IMPa4-A546_aj_TileScan_001 (Stage 36 of 49)	00-fmqsEsure9BeBZkZXemfrM
1.25847	1.25847	1.25847	um	Vesicles Paraspeckle	Vesicles Paraspeckle Diameter	0.000	1.000	110	200000402	200000021	siRNA-IMPa4-25 PSF-A488 IMPa4-A546 DAPI 8C1-siRNA-IMP-a2-a4 V2.00	0	29. siRNA-IMPa4-25 PSF-A488 DAPI IMPa4-A546_aj_TileScan_001 (Stage 36 of 49)	00-fmqsEsure9BeBZkZXemfrM
1.17388	1.17388	1.17388	um	Vesicles Paraspeckle	Vesicles Paraspeckle Diameter	0.000	1.000	110	200000403	200000022	siRNA-IMPa4-25 PSF-A488 IMPa4-A546 DAPI 8C1-siRNA-IMP-a2-a4 V2.00	0	29. siRNA-IMPa4-25 PSF-A488 DAPI IMPa4-A546_aj_TileScan_001 (Stage 36 of 49)	00-fmqsEsure9BeBZkZXemfrM
1.12658	1.12658	1.12658	um	Vesicles Paraspeckle	Vesicles Paraspeckle Diameter	0.000	1.000	110	200000404	200000023	siRNA-IMPa4-25 PSF-A488 IMPa4-A546 DAPI 8C1-siRNA-IMP-a2-a4 V2.00	0	29. siRNA-IMPa4-25 PSF-A488 DAPI IMPa4-A546_aj_TileScan_001 (Stage 36 of 49)	00-fmqsEsure9BeBZkZXemfrM
1.02701	1.02701	1.02701	um	Vesicles Paraspeckle	Vesicles Paraspeckle Diameter	0.000	1.000	112	200000405	200000024	siRNA-IMPa4-25 PSF-A488 IMPa4-A546 DAPI 8C1-siRNA-IMP-a2-a4 V2.00	0	29. siRNA-IMPa4-25 PSF-A488 DAPI IMPa4-A546_aj_TileScan_001 (Stage 36 of 49)	00-fmqsEsure9BeBZkZXemfrM
0.948062	0.948062	0.948062	um	Vesicles Paraspeckle	Vesicles Paraspeckle Diameter	0.000	1.000	112	200000406	200000025	siRNA-IMPa4-25 PSF-A488 IMPa4-A546 DAPI 8C1-siRNA-IMP-a2-a4 V2.00	0	29. siRNA-IMPa4-25 PSF-A488 DAPI IMPa4-A546_aj_TileScan_001 (Stage 36 of 49)	00-fmqsEsure9BeBZkZXemfrM
0.61366	0.61366	0.61366	um	Vesicles Paraspeckle	Vesicles Paraspeckle Diameter	0.000	1.000	112	200000407	200000026	siRNA-IMPa4-25 PSF-A488 IMPa4-A546 DAPI 8C1-siRNA-IMP-a2-a4 V2.00	0	29. siRNA-IMPa4-25 PSF-A488 DAPI IMPa4-A546_aj_TileScan_001 (Stage 36 of 49)	00-fmqsEsure9BeBZkZXemfrM
0.781132	0.781132	0.781132	um	Vesicles Paraspeckle	Vesicles Paraspeckle Diameter	0.000	1.000	112	200000408	200000027	siRNA-IMPa4-25 PSF-A488 IMPa4-A546 DAPI 8C1-siRNA-IMP-a2-a4 V2.00	0	29. siRNA-IMPa4-25 PSF-A488 DAPI IMPa4-A546_aj_TileScan_001 (Stage 36 of 49)	00-fmqsEsure9BeBZkZXemfrM
0.920486	0.920486	0.920486	um	Vesicles Paraspeckle	Vesicles Paraspeckle Diameter	0.000	1.000	112	200000409	200000028	siRNA-IMPa4-25 PSF-A488 IMPa4-A546 DAPI 8C1-siRNA-IMP-a2-a4 V2.00	0	29. siRNA-IMPa4-25 PSF-A488 DAPI IMPa4-A546_aj_TileScan_001 (Stage 36 of 49)	00-fmqsEsure9BeBZkZXemfrM
0.61366	0.61366	0.61366	um	Vesicles Paraspeckle	Vesicles Paraspeckle Diameter	0.000	1.000	112	200000410	200000029	siRNA-IMPa4-25 PSF-A488 IMPa4-A546 DAPI 8C1-siRNA-IMP-a2-a4 V2.00	0	29. siRNA-IMPa4-25 PSF-A488 DAPI IMPa4-A546_aj_TileScan_001 (Stage 36 of 49)	00-fmqsEsure9BeBZkZXemfrM
0.839746	0.839746	0.839746	um	Vesicles Paraspeckle	Vesicles Paraspeckle Diameter	0.000	1.000	112	200000411	200000030	siRNA-IMPa4-25 PSF-A488 IMPa4-A546 DAPI 8C1-siRNA-IMP-a2-a4 V2.00	0	29. siRNA-IMPa4-25 PSF-A488 DAPI IMPa4-A546_aj_TileScan_001 (Stage 36 of 49)	00-fmqsEsure9BeBZkZXemfrM
0.730592	0.730592	0.730592	um	Vesicles Paraspeckle	Vesicles Paraspeckle Diameter	0.000	1.000	112	200000412	200000031	siRNA-IMPa4-25 PSF-A488 IMPa4-A546 DAPI 8C1-siRNA-IMP-a2-a4 V2.00	0	29. siRNA-IMPa4-25 PSF-A488 DAPI IMPa4-A546_aj_TileScan_001 (Stage 36 of 49)	00-fmqsEsure9BeBZkZXemfrM
0.897173	0.897173	0.897173	um	Vesicles Paraspeckle	Vesicles Paraspeckle Diameter	0.000	1.000	112	200000413	200000032	siRNA-IMPa4-25 PSF-A488 IMPa4-A546 DAPI 8C1-siRNA-IMP-a2-a4 V2.00	0	29. siRNA-IMPa4-25 PSF-A488 DAPI IMPa4-A546_aj_TileScan_001 (Stage 36 of 49)	00-fmqsEsure9BeBZkZXemfrM
0.885047	0.885047	0.885047	um	Vesicles Paraspeckle	Vesicles Paraspeckle Diameter	0.000	1.000	112	200000414	200000033	siRNA-IMPa4-25 PSF-A488 IMPa4-A546 DAPI 8C1-siRNA-IMP-a2-a4 V2.00	0	29. siRNA-IMPa4-25 PSF-A488 DAPI IMPa4-A546_aj_TileScan_001 (Stage 36 of 49)	00-fmqsEsure9BeBZkZXemfrM
0.600599	0.600599	0.600599	um	Vesicles Paraspeckle	Vesicles Paraspeckle Diameter	0.000	1.000	112	200000415	200000034	siRNA-IMPa4-25 PSF-A488 IMPa4-A546 DAPI 8C1-siRNA-IMP-a2-a4 V2.00	0	29. siRNA-IMPa4-25 PSF-A488 DAPI IMPa4-A546_aj_TileScan_001 (Stage 36 of 49)	00-fmqsEsure9BeBZkZXemfrM
1.12278	1.12278	1.12278	um	Vesicles Paraspeckle	Vesicles Paraspeckle Diameter	0.000	1.000	112	200000416	200000035	siRNA-IMPa4-25 PSF-A488 IMPa4-A546 DAPI 8C1-siRNA-IMP-a2-a4 V2.00	0	29. siRNA-IMPa4-25 PSF-A488 DAPI IMPa4-A546_aj_TileScan_001 (Stage 36 of 49)	00-fmqsEsure9BeBZkZXemfrM
0.756706	0.756706	0.756706	um	Vesicles Paraspeckle	Vesicles Paraspeckle Diameter	0.000	1.000	112	200000417	200000036	siRNA-IMPa4-25 PSF-A488 IMPa4-A546 DAPI 8C1-siRNA-IMP-a2-a4 V2.00	0	29. siRNA-IMPa4-25 PSF-A488 DAPI IMPa4-A546_aj_TileScan_001 (Stage 36 of 49)	00-fmqsEsure9BeBZkZXemfrM
0.796604	0.796604	0.796604	um	Vesicles Paraspeckle	Vesicles Paraspeckle Diameter	0.000	1.000	115	200000418	200000037	siRNA-IMPa4-25 PSF-A488 IMPa4-A546 DAPI 8C1-siRNA-IMP-a2-a4 V2.00	0	29. siRNA-IMPa4-25 PSF-A488 DAPI IMPa4-A546_aj_TileScan_001 (Stage 36 of 49)	00-fmqsEsure9BeBZkZXemfrM
0.958655	0.958655	0.958655	um	Vesicles Paraspeckle	Vesicles Paraspeckle Diameter	0.000	1.000	115	200000419	200000038	siRNA-IMPa4-25 PSF-A488 IMPa4-A546 DAPI 8C1-siRNA-IMP-a2-a4 V2.00	0	29. siRNA-IMPa4-25 PSF-A488 DAPI IMPa4-A546_aj_TileScan_001 (Stage 36 of 49)	00-fmqsEsure9BeBZkZXemfrM
1.15615	1.15615	1.15615	um	Vesicles Paraspeckle	Vesicles Paraspeckle Diameter	0.000	1.000	115	200000420	200000039	siRNA-IMPa4-25 PSF-A488 IMPa4-A546 DAPI 8C1-siRNA-IMP-a2-a4 V2.00	0	29. siRNA-IMPa4-25 PSF-A488 DAPI IMPa4-A546_aj_TileScan_001 (Stage 36 of 49)	00-fmqsEsure9BeBZkZXemfrM
1.1911	1.1911	1.1911	um	Vesicles Paraspeckle	Vesicles Paraspeckle Diameter	0.000	1.000	115	200000421	200000040	siRNA-IMPa4-25 PSF-A488 IMPa4-A546 DAPI 8C1-siRNA-IMP-a2-a4 V2.00	0	29. siRNA-IMPa4-25 PSF-A488 DAPI IMPa4-A546_aj_TileScan_001 (Stage 36 of 49)	00-fmqsEsure9BeBZkZXemfrM
1.19448	1.19448	1.19448	um	Vesicles Paraspeckle	Vesicles Paraspeckle Diameter	0.000	1.000	115	200000422	200000041	siRNA-IMPa4-25 PSF-A488 IMPa4-A546 DAPI 8C1-siRNA-IMP-a2-a4 V2.00	0	29. siRNA-IMPa4-25 PSF-A488 DAPI IMPa4-A546_aj_TileScan_001 (Stage 36 of 49)	00-fmqsEsure9BeBZkZXemfrM
1.2462	1.2462	1.2462	um	Vesicles Paraspeckle	Vesicles Paraspeckle Diameter	0.000	1.000	117	200000423	200000042	siRNA-IMPa4-25 PSF-A488 IMPa4-A546 DAPI 8C1-siRNA-IMP-a2-a4 V2.00	0	29. siRNA-IMPa4-25 PSF-A488 DAPI IMPa4-A546_aj_TileScan_001 (Stage 36 of 49)	00-fmqsEsure9BeBZkZXemfrM
1.08321	1.08321	1.08321	um	Vesicles Paraspeckle	Vesicles Paraspeckle Diameter	0.000	1.000	117	200000424	200000043	siRNA-IMPa4-25 PSF-A488 IMPa4-A546 DAPI 8C1-siRNA-IMP-a2-a4 V2.00	0	29. siRNA-IMPa4-25 PSF-A488 DAPI IMPa4-A546_aj_TileScan_001 (Stage 36 of 49)	00-fmqsEsure9BeBZkZXemfrM
0.942675	0.942675	0.942675	um	Vesicles Paraspeckle	Vesicles Paraspeckle Diameter	0.000	1.000	117	200000425	200000044	siRNA-IMPa4-25 PSF-A488 IMPa4-A546 DAPI 8C1-siRNA-IMP-a2-a4 V2.00	0	29. siRNA-IMPa4-25 PSF-A488 DAPI IMPa4-A546_aj_TileScan_001 (Stage 36 of 49)	00-fmqsEsure9BeBZkZXemfrM
1.04052	1.04052	1.04052	um	Vesicles Paraspeckle	Vesicles Paraspeckle Diameter	0.000	1.000	117	200000426	200000045	siRNA-IMPa4-25 PSF-A488 IMPa4-A546 DAPI 8C1-siRNA-IMP-a2-a4 V2.00	0	29. siRNA-IMPa4-25 PSF-A488 DAPI IMPa4-A546_aj_TileScan_001 (Stage 36 of 49)	00-fmqsEsure9BeBZkZXemfrM
0.712088	0.712088	0.712088	um	Vesicles Paraspeckle	Vesicles Paraspeckle Diameter	0.000	1.000	117	200000427	200000046	siRNA-IMPa4-25 PSF-A488 IMPa4-A546 DAPI 8C1-siRNA-IMP-a2-a4 V2.00	0	29. siRNA-IMPa4-25 PSF-A488 DAPI IMPa4-A546_aj_TileScan_001 (Stage 36 of 49)	00-fmqsEsure9BeBZkZXemfrM
0.586945	0.586945	0.586945	um	Vesicles Paraspeckle	Vesicles Paraspeckle Diameter	0.000	1.000	117	200000428	200000047	siRNA-IMPa4-25 PSF-A488 IMPa4-A546 DAPI 8C1-siRNA-IMP-a2-a4 V2.00	0	29. siRNA-IMPa4-25 PSF-A488 DAPI IMPa4-A546_aj_TileScan_001 (Stage 36 of 49)	00-fmqsEsure9BeBZkZXemfrM
0.979167	0.979167	0.979167	um	Vesicles Paraspeckle	Vesicles Paraspeckle Diameter	0.000	1.000	117	200000429	200000048	siRNA-IMPa4-25 PSF-A488 IMPa4-A546 DAPI 8C1-siRNA-IMP-a2-a4 V2.00	0	29. siRNA-IMPa4-25 PSF-A488 DAPI IMPa4-A546_aj_TileScan_001 (Stage 36 of 49)	00-fmqsEsure9BeBZkZXemfrM
1.16331	1.16331	1.16331	um	Vesicles Paraspeckle	Vesicles Paraspeckle Diameter	0.000	1.000	118	200000430	200000049	siRNA-IMPa4-25 PSF-A488 IMPa4-A546 DAPI 8C1-siRNA-IMP-a2-a4 V2.00	0	29. siRNA-IMPa4-25 PSF-A488 DAPI IMPa4-A546_aj_TileScan_001 (Stage 36 of 49)	00-fmqsEsure9BeBZkZXemfrM
0.97412	0.97412	0.97412	um	Vesicles Paraspeckle	Vesicles Paraspeckle Diameter	0.000	1.000	118	200000431	200000050	siRNA-IMPa4-25 PSF-A488 IMPa4-A546 DAPI 8C1-siRNA-IMP-a2-a4 V2.00	0	29. siRNA-IMPa4-25 PSF-A488 DAPI IMPa4-A546_aj_TileScan_001 (Stage 36 of 49)	00-fmqsEsure9BeBZkZXemfrM
1.31376	1.31376	1.31376	um	Vesicles Paraspeckle	Vesicles Paraspeckle Diameter	0.000	1.000	118	200000432	200000051	siRNA-IMPa4-25 PSF-A488 IMPa4-A546 DAPI 8C1-siRNA-IMP-a2-a4 V2.00	0	29. siRNA-IMPa4-25 PSF-A488 DAPI IMPa4-A546_aj_TileScan_001 (Stage 36 of 49)	00-fmqsEsure9BeBZkZXemfrM
0.572623	0.572623	0.572623	um	Vesicles Paraspeckle	Vesicles Paraspeckle Diameter	0.000	1.000	118	200000433	200000052	siRNA-IMPa4-25 PSF-A488 IMPa4-A546 DAPI 8C1-siRNA-IMP-a2-a4 V2.00	0	29. siRNA-IMPa4-25 PSF-A488 DAPI IMPa4-A546_aj_TileScan_001 (Stage 36 of 49)	00-fmqsEsure9BeBZkZXemfrM
0.586945	0.586945	0.586945	um	Vesicles Paraspeckle	Vesicles Paraspeckle Diameter	0.000	1.000	118	200000434	200000053	siRNA-IMPa4-25 PSF-A488 IMPa4-A546 DAPI 8C1-siRNA-IMP-a2-a4 V2.00	0	29. siRNA-IMPa4-25 PSF-A488 DAPI IMPa4-A546_aj_TileScan_001 (Stage 36 of 49)	00-fmqsEsure9BeBZkZXemfrM
0.920486	0.920486	0.920486	um	Vesicles Paraspeckle	Vesicles Paraspeckle Diameter	0.000	1.000	118	200000435	200000054	siRNA-IMPa4-25 PSF-A488 IMPa4-A546 DAPI 8C1-siRNA-IMP-a2-a4 V2.00	0	29. siRNA-IMPa4-25 PSF-A488 DAPI IMPa4-A546_aj_TileScan_001 (Stage 36 of 49)	00-fmqsEsure9BeBZkZXemfrM
1.03155	1.03155	1.03155	um	Vesicles Paraspeckle	Vesicles Paraspeckle Diameter	0.000	1.000	118	200000436	200000055	siRNA-IMPa4-25 PSF-A488 IMPa4-A546 DAPI 8C1-siRNA-IMP-a2-a4 V2.00	0	29. siRNA-IMPa4-25 PSF-A488 DAPI IMPa4-A546_aj_TileScan_001 (Stage 36 of 49)	00-fmqsEsure9BeBZkZXemfrM
0.557548	0.557548	0.557548	um	Vesicles Paraspeckle	Vesicles Paraspeckle Diameter	0.000	1.000	118	200000437	200000056	siRNA-IMPa4-25 PSF-A488 IMPa4-A546 DAPI 8C1-siRNA-IMP-a2-a4 V2.00	0	29. siRNA-IMPa4-25 PSF-A488 DAPI IMPa4-A546_aj_TileScan_001 (Stage 36 of 49)	00-fmqsEsure9BeBZkZXemfrM
0.712088	0.712088	0.712088	um	Vesicles Paraspeckle	Vesicles Paraspeckle Diameter	0.000	1.000	118	200000438	200000057	siRNA-IMPa4-25 PSF-A488 IMPa4-A546 DAPI 8C1-siRNA-IMP-a2-a4 V2.00	0	29. siRNA-IMPa4-25 PSF-A488 DAPI IMPa4-A546_aj_TileScan_001 (Stage 36 of 49)	00-fmqsEsure9BeBZkZXemfrM
1.00366	1.00366	1.00366	um	Vesicles Paraspeckle	Vesicles Paraspeckle Diameter	0.000	1.000	118	200000439	200000058	siRNA-IMPa4-25 PSF-A488 IMPa4-A546 DAPI 8C1-siRNA-IMP-a2-a4 V2.00	0	29. siRNA-IMPa4-25 PSF-A488 DAPI IMPa4-A546_aj_TileScan_001 (Stage 36 of 49)	00-fmqsEsure9BeBZkZXemfrM
0.661045	0.661045	0.661045	um	Vesicles Paraspeckle	Vesicles Paraspeckle Diameter	0.000	1.000	118	200000440	200000059	siRNA-IMPa4-25 PSF-A488 IMPa4-A546 DAPI 8C1-siRNA-IMP-a2-a4 V2.00	0	29. siRNA-IMPa4-25 PSF-A488 DAPI IMPa4-A546_aj_TileScan_001 (Stage 36 of 49)	00-fmqsEsure9BeBZkZXemfrM
1.22731	1.22731	1.22731	um	Vesicles Paraspeckle	Vesicles Paraspeckle Diameter	0.000	1.000	118	200000441	200000060	siRNA-IMPa4-25 PSF-A488 IMPa4-A546 DAPI 8C1-siRNA-IMP-a2-a4 V2.00	0	29. siRNA-IMPa4-25 PSF-A488 DAPI IMPa4-A546_aj_TileScan_001 (Stage 36 of 49)	00-fmqsEsure9BeBZkZXemfrM
1.13412	1.13412	1.13412	um	Vesicles Paraspeckle	Vesicles Paraspeckle Diameter	0.000	1.000	118	200000442	200000061	siRNA-IMPa4-25 PSF-A488 IMPa4-A546 DAPI 8C1-siRNA-IMP-a2-a4 V2.00	0	29. siRNA-IMPa4-25 PSF-A488 DAPI IMPa4-A546_aj_TileScan_001 (Stage 36 of 49)	00-fmqsEsure9BeBZkZXemfrM
1.10729	1.10729	1.10729	um	Vesicles Paraspeckle	Vesicles Paraspeckle Diameter	0.000	1.000	118	200000443	200000062	siRNA-IMPa4-25 PSF-A488 IMPa4-A546 DAPI 8C1-siRNA-IMP-a2-a4 V2.00	0	29. siRNA-IMPa4-25 PSF-A488 DAPI IMPa4-A546_aj_TileScan_001 (Stage 36 of 49)	00-fmqsEsure9BeBZkZXemfrM
1.04934	1.04934	1.04934	um	Vesicles Paraspeckle	Vesicles Paraspeckle Diameter	0.000	1.000	118	200000444	200000063	siRNA-IMPa4-25 PSF-A488 IMPa4-A546 DAPI 8C1-siRNA-IMP-a2-a4 V2.00	0	29. siRNA-IMPa4-25 PSF-A488 DAPI IMPa4-A546_aj_TileScan_001 (Stage 36 of 49)	00-fmqsEsure9BeBZkZXemfrM
0.748203	0.748203	0.748203	um	Vesicles Paraspeckle	Vesicles Paraspeckle Diameter	0.000	1.000	118	200000445	200000064	siRNA-IMPa4-25 PSF-A488 IMPa4-A546 DAPI 8C1-siRNA-IMP-a2-a4 V2.00	0	29. siRNA-IMPa4-25 PSF-A488 DAPI IMPa4-A546_aj_TileScan_001 (Stage 36 of 49)	00-fmqsEsure9BeBZkZXemfrM
1.02701	1.02701	1.02701	um	Vesicles Paraspeckle	Vesicles Paraspeckle Diameter	0.000	1.000	118	200000446	200000065	siRNA-IMPa4-25 PSF-A488 IMPa4-A546 DAPI 8C1-siRNA-IMP-a2-a4 V2.00	0	29. siRNA-IMPa4-25 PSF-A488 DAPI IMPa4-A546_aj_TileScan_001 (Stage 36 of 49)	00-fmqsEsure9BeBZkZXemfrM
0.487063	0.487063	0.487063	um	Vesicles Paraspeckle	Vesicles Paraspeckle Diameter	0.000	1.000	118	200000447	200000066	siRNA-IMPa4-25 PSF-A488 IMPa4-A546 DAPI 8C1-siRNA-IMP-a2-a4 V2.00	0	29. siRNA-IMPa4-25 PSF-A488 DAPI IMPa4-A546_aj_TileScan_001 (Stage 36 of 49)	00-fmqsEsure9BeBZkZXemfrM
0.721459	0.721459	0.721459	um	Vesicles Paraspeckle	Vesicles Paraspeckle Diameter	0.000	1.000	118	200000448	200000067	siRNA-IMPa4-25 PSF-A488 IMPa4-A546 DAPI 8C1-siRNA-IMP-a2-a4 V2.00	0	29. siRNA-IMPa4-25 PSF-A488 DAPI IMPa4-A546_aj_TileScan_001 (Stage 36 of 49)	00-fmqsEsure9BeBZkZXemfrM
0.998854	0.998854	0.998854	um	Vesicles Paraspeckle	Vesicles Paraspeckle Diameter	0.000	1.000	118	200000449	200000068	siRNA-IMPa4-25 PSF-A488 IMPa4-A546 DAPI 8C1-siRNA-IMP-a2-a4 V2.00	0	29. siRNA-IMPa4-25 PSF-A488 DAPI IMPa4-A546_aj_TileScan_001 (Stage 36 of 49)	00-fmqsEsure9BeBZkZXemfrM
0.773161	0.773161	0.773161	um	Vesicles Paraspeckle	Vesicles Paraspeckle Diameter	0.000	1.000	118	200000450	200000069	siRNA-IMPa4-25 PSF-A488 IMPa4-A546 DAPI 8C1-siRNA-IMP-a2-a4 V2.00	0	29. siRNA-IMPa4-25 PSF-A488 DAPI IMPa4-A546_aj_TileScan_001 (Stage 36 of 49)	00-fmqsEsure9BeBZkZXemfrM
0.712088	0.712088	0.712088	um	Vesicles Paraspeckle	Vesicles Paraspeckle Diameter	0.000	1.000	118	200000451	200000070	siRNA-IMPa4-25 PSF-A488 IMPa4-A546 DAPI 8C1-siRNA-IMP-a2-a4 V2.00	0	29. siRNA-IMPa4-25 PSF-A488 DAPI IMPa4-A546_aj_TileScan_001 (Stage 36 of 49)	00-fmqsEsure9BeBZkZXemfrM
0.963865	0.963865	0.963865	um	Vesicles Paraspeckle	Vesicles Paraspeckle Diameter	0.000	1.000	118	200000452	200000071	siRNA-IMPa4-25 PSF-A488 IMPa4-A546 DAPI 8C1-siRNA-IMP-a2-a4 V2.00	0	29. siRNA-IMPa4-25 PSF-A488 DAPI IMPa4-A546_aj_TileScan_001 (Stage 36 of 49)	00-fmqsEsure9BeBZkZXemfrM
0.506566	0.506566	0.506566	um	Vesicles Paraspeckle	Vesicles Paraspeckle Diameter	0.000	1.000	118	200000453	200000072	siRNA-IMPa4-25 PSF-A488 IMPa4-A546 DAPI 8C1-siRNA-IMP-a2-a4 V2.00	0	29. siRNA-IMPa4-25 PSF-A488 DAPI IMPa4-A546_aj_TileScan_001 (Stage 36 of 49)	00-fmqsEsure9BeBZkZXemfrM
0.994005	0.994005	0.994005	um	Vesicles Paraspeckle	Vesicles Paraspeckle Diameter	0.000	1.000	118	200000454	200000073	siRNA-IMPa4-25 PSF-A488 IMPa4-A546 DAPI 8C1-siRNA-IMP-a2-a4 V2.00	0	29. siRNA-IMPa4-25 PSF-A488 DAPI IMPa4-A546_aj_TileScan_001 (Stage 36 of 49)	00-fmqsEsure9BeBZkZXemfrM
1.00366	1.00366	1.00366	um	Vesicles Paraspeckle	Vesicles Paraspeckle Diameter	0.000	1.000	118	200000455	200000074	siRNA-IMPa4-25 PSF-A488 IMPa4-A546 DAPI 8C1-siRNA-IMP-a2-a4 V2.00	0	29. siRNA-IMPa4-25 PSF-A488 DAPI IMPa4-A546_aj_TileScan_001 (Stage 36 of 49)	00-fmqsEsure9BeBZkZXemfrM
0.989109	0.989109	0.989109	um	Vesicles Paraspeckle	Vesicles Paraspeckle Diameter	0.000	1.000	118	200000456	200000075	siRNA-IMPa4-25 PSF-A488 IMPa4-A546 DAPI 8C1-siRNA-IMP-a2-a4 V2.00	0	29. siRNA-IMPa4-25 PSF-A488 DAPI IMPa4-A546_aj_TileScan_001 (Stage 36 of 49)	00-fmqsEsure9BeBZkZXemfrM
0.351235	0.351235	0.351235	um	Vesicles Paraspeckle	Vesicles Paraspeckle Diameter	0.000	1.000	118	200000457	200000076	siRNA-IMPa4-25 PSF-A488 IMPa4-A546 DAPI 8C1-siRNA-IMP-a2-a4 V2.00	0	29. siRNA-IMPa4-25 PSF-A488 DAPI IMPa4-A546_aj_TileScan_001 (Stage 36 of 49)	00-fmqsEsure9BeBZkZXemfrM
1.09538	1.09538	1.09538	um	Vesicles Paraspeckle	Vesicles Paraspeckle Diameter	0.000	1.000	120	200000458	200000077	siRNA-IMPa4-25 PSF-A488 IMPa4-A546 DAPI 8C1-siRNA-IMP-a2-a4 V2.00	0	29. siRNA-IMPa4-25 PSF-A488 DAPI IMPa4-A546_aj_TileScan_001 (Stage 36 of 49)	00-fmqsEsure9BeBZkZXemfrM
0.958655	0.958655	0.958655	um	Vesicles Paraspeckle	Vesicles Paraspeckle Diameter	0.000	1.000	120	200000459	200000078	siRNA-IMPa4-25 PSF-A488 IMPa4-A546 DAPI 8C1-siRNA-IMP-a2-a4 V2.00	0	29. siRNA-IMPa4-25 PSF-A488 DAPI IMPa4-A546_aj_TileScan_001 (Stage 36 of 49)	00-fmqsEsure9BeBZkZXemfrM
0.586945	0.586945	0.586945	um	Vesicles Paraspeckle	Vesicles Paraspeckle Diameter	0.000	1.000	120	200000460	200000079	siRNA-IMPa4-25 PSF-A488 IMPa4-A546 DAPI 8C1-siRNA-IMP-a2-a4 V2.00	0	29. siRNA-IMPa4-25 PSF-A488 DAPI IMPa4-A546_aj_TileScan_001 (Stage 36 of 49)	00-fmqsEsure9BeBZkZXemfrM
0.730592	0.730592	0.730592	um	Vesicles Paraspeckle	Vesicles Paraspeckle Diameter	0.000	1.000	120	200000461	200000080	siRNA-IMPa4-25 PSF-A488 IMPa4-A546 DAPI 8C1-siRNA-IMP-a2-a4 V2.00	0	29. siRNA-IMPa4-25 PSF-A488 DAPI IMPa4-A546_aj_TileScan_001 (Stage 36 of 49)	00-fmqsEsure9BeBZkZXemfrM
1.16685	1.16685	1.16685	um	Vesicles Paraspeckle	Vesicles Paraspeckle Diameter	0.000	1.000	120	200000462	200000081	siRNA-IMPa4-25 PSF-A488 IMPa4-A546 DAPI 8C1-siRNA-IMP-a2-a4 V2.00	0	29. siRNA-IMPa4-25 PSF-A488 DAPI IMPa4-A546_aj_TileScan_001 (Stage 36 of 49)	00-fmqsEsure9BeBZkZXemfrM
0.416434	0.416434	0.416434	um	Vesicles Paraspeckle	Vesicles Paraspeckle Diameter	0.000	1.000	120	200000463	200000082	siRNA-IMPa4-25 PSF-A488 IMPa4-A546 DAPI 8C1-siRNA-IMP-a2-a4 V2.00	0	29. siRNA-IMPa4-25 PSF-A488 DAPI IMPa4-A546_aj_TileScan_001 (Stage 36 of 49)	00-fmqsEsure9BeBZkZXemfrM
0.416434	0.416434	0.416434	um	Vesicles Paraspeckle	Vesicles Paraspeckle Diameter	0.000	1.000	120	200000464	200000083	siRNA-IMPa4-25 PSF-A488 IMPa4-A546 DAPI 8C1-siRNA-IMP-a2-a4 V2.00	0	29. siRNA-IMPa4-25 PSF-A488 DAPI IMPa4-A546_aj_TileScan_001 (Stage 36 of 49)	00-fmqsEsure9BeBZkZXemfrM
0.839746	0.839746	0.839746	um	Vesicles Paraspeckle	Vesicles Paraspeckle Diameter	0.000	1.000	122	200000465	200000000	siRNA-IMPa4-25 PSF-A488 IMPa4-A546 DAPI 8C1-siRNA-IMP-a2-a4 V2.00	0	29. siRNA-IMPa4-25 PSF-A488 DAPI IMPa4-A546_ak_TileScan_001 (Stage 37 of 49)	00-K4WTLZXr3WfeKdKXyWTPTc
1.00841	1.00841	1.00841	um	Vesicles Paraspeckle	Vesicles Paraspeckle Diameter	0.000	1.000	122	200000466	200000001	siRNA-IMPa4-25 PSF-A488 IMPa4-A546 DAPI 8C1-siRNA-IMP-a2-a4 V2.00	0	29. siRNA-IMPa4-25 PSF-A488 DAPI IMPa4-A546_ak_TileScan_001 (Stage 37 of 49)	00-K4WTLZXr3WfeKdKXyWTPTc
0.998854	0.998854	0.998854	um	Vesicles Paraspeckle	Vesicles Paraspeckle Diameter	0.000	1.000	122	200000467	200000002	siRNA-IMPa4-25 PSF-A488 IMPa4-A546 DAPI 8C1-siRNA-IMP-a2-a4 V2.00	0	29. siRNA-IMPa4-25 PSF-A488 DAPI IMPa4-A546_ak_TileScan_001 (Stage 37 of 49)	00-K4WTLZXr3WfeKdKXyWTPTc
0.839746	0.839746	0.839746	um	Vesicles Paraspeckle	Vesicles Paraspeckle Diameter	0.000	1.000	122	200000468	200000003	siRNA-IMPa4-25 PSF-A488 IMPa4-A546 DAPI 8C1-siRNA-IMP-a2-a4 V2.00	0	29. siRNA-IMPa4-25 PSF-A488 DAPI IMPa4-A546_ak_TileScan_001 (Stage 37 of 49)	00-K4WTLZXr3WfeKdKXyWTPTc
1.15615	1.15615	1.15615	um	Vesicles Paraspeckle	Vesicles Paraspeckle Diameter	0.000	1.000	122	200000469	200000004	siRNA-IMPa4-25 PSF-A488 IMPa4-A546 DAPI 8C1-siRNA-IMP-a2-a4 V2.00	0	29. siRNA-IMPa4-25 PSF-A488 DAPI IMPa4-A546_ak_TileScan_001 (Stage 37 of 49)	00-K4WTLZXr3WfeKdKXyWTPTc
0.853184	0.853184	0.853184	um	Vesicles Paraspeckle	Vesicles Paraspeckle Diameter	0.000	1.000	122	200000470	200000005	siRNA-IMPa4-25 PSF-A488 IMPa4-A546 DAPI 8C1-siRNA-IMP-a2-a4 V2.00	0	29. siRNA-IMPa4-25 PSF-A488 DAPI IMPa4-A546_ak_TileScan_001 (Stage 37 of 49)	00-K4WTLZXr3WfeKdKXyWTPTc
0.682383	0.682383	0.682383	um	Vesicles Paraspeckle	Vesicles Paraspeckle Diameter	0.000	1.000	122	200000471	200000006	siRNA-IMPa4-25 PSF-A488 IMPa4-A546 DAPI 8C1-siRNA-IMP-a2-a4 V2.00	0	29. siRNA-IMPa4-25 PSF-A488 DAPI IMPa4-A546_ak_TileScan_001 (Stage 37 of 49)	00-K4WTLZXr3WfeKdKXyWTPTc
0.600599	0.600599	0.600599	um	Vesicles Paraspeckle	Vesicles Paraspeckle Diameter	0.000	1.000	122	200000472	200000007	siRNA-IMPa4-25 PSF-A488 IMPa4-A546 DAPI 8C1-siRNA-IMP-a2-a4 V2.00	0	29. siRNA-IMPa4-25 PSF-A488 DAPI IMPa4-A546_ak_TileScan_001 (Stage 37 of 49)	00-K4WTLZXr3WfeKdKXyWTPTc
0.989109	0.989109	0.989109	um	Vesicles Paraspeckle	Vesicles Paraspeckle Diameter	0.000	1.000	122	200000473	200000008	siRNA-IMPa4-25 PSF-A488 IMPa4-A546 DAPI 8C1-siRNA-IMP-a2-a4 V2.00	0	29. siRNA-IMPa4-25 PSF-A488 DAPI IMPa4-A546_ak_TileScan_001 (Stage 37 of 49)	00-K4WTLZXr3WfeKdKXyWTPTc
1.07909	1.07909	1.07909	um	Vesicles Paraspeckle	Vesicles Paraspeckle Diameter	0.000	1.000	122	200000474	200000009	siRNA-IMPa4-25 PSF-A488 IMPa4-A546 DAPI 8C1-siRNA-IMP-a2-a4 V2.00	0	29. siRNA-IMPa4-25 PSF-A488 DAPI IMPa4-A546_ak_TileScan_001 (Stage 37 of 49)	00-K4WTLZXr3WfeKdKXyWTPTc
0.825863	0.825863	0.825863	um	Vesicles Paraspeckle	Vesicles Paraspeckle Diameter	0.000	1.000	122	200000475	200000010	siRNA-IMPa4-25 PSF-A488 IMPa4-A546 DAPI 8C1-siRNA-IMP-a2-a4 V2.00	0	29. siRNA-IMPa4-25 PSF-A488 DAPI IMPa4-A546_ak_TileScan_001 (Stage 37 of 49)	00-K4WTLZXr3WfeKdKXyWTPTc
0.600599	0.600599	0.600599	um	Vesicles Paraspeckle	Vesicles Paraspeckle Diameter	0.000	1.000	123	200000476	200000011	siRNA-IMPa4-25 PSF-A488 IMPa4-A546 DAPI 8C1-siRNA-IMP-a2-a4 V2.00	0	29. siRNA-IMPa4-25 PSF-A488 DAPI IMPa4-A546_ak_TileScan_001 (Stage 37 of 49)	00-K4WTLZXr3WfeKdKXyWTPTc
0.979167	0.979167	0.979167	um	Vesicles Paraspeckle	Vesicles Paraspeckle Diameter	0.000	1.000	123	200000477	200000012	siRNA-IMPa4-25 PSF-A488 IMPa4-A546 DAPI 8C1-siRNA-IMP-a2-a4 V2.00	0	29. siRNA-IMPa4-25 PSF-A488 DAPI IMPa4-A546_ak_TileScan_001 (Stage 37 of 49)	00-K4WTLZXr3WfeKdKXyWTPTc
0.557548	0.557548	0.557548	um	Vesicles Paraspeckle	Vesicles Paraspeckle Diameter	0.000	1.000	123	200000478	200000013	siRNA-IMPa4-25 PSF-A488 IMPa4-A546 DAPI 8C1-siRNA-IMP-a2-a4 V2.00	0	29. siRNA-IMPa4-25 PSF-A488 DAPI IMPa4-A546_ak_TileScan_001 (Stage 37 of 49)	00-K4WTLZXr3WfeKdKXyWTPTc
1.27052	1.27052	1.27052	um	Vesicles Paraspeckle	Vesicles Paraspeckle Diameter	0.000	1.000	123	200000479	200000014	siRNA-IMPa4-25 PSF-A488 IMPa4-A546 DAPI 8C1-siRNA-IMP-a2-a4 V2.00	0	29. siRNA-IMPa4-25 PSF-A488 DAPI IMPa4-A546_ak_TileScan_001 (Stage 37 of 49)	00-K4WTLZXr3WfeKdKXyWTPTc
0.953388	0.953388	0.953388	um	Vesicles Paraspeckle	Vesicles Paraspeckle Diameter	0.000	1.000	124	200000480	200000015	siRNA-IMPa4-25 PSF-A488 IMPa4-A546 DAPI 8C1-siRNA-IMP-a2-a4 V2.00	0	29. siRNA-IMPa4-25 PSF-A488 DAPI IMPa4-A546_ak_TileScan_001 (Stage 37 of 49)	00-K4WTLZXr3WfeKdKXyWTPTc
1.04495	1.04495	1.04495	um	Vesicles Paraspeckle	Vesicles Paraspeckle Diameter	0.000	1.000	125	200000481	200000016	siRNA-IMPa4-25 PSF-A488 IMPa4-A546 DAPI 8C1-siRNA-IMP-a2-a4 V2.00	0	29. siRNA-IMPa4-25 PSF-A488 DAPI IMPa4-A546_ak_TileScan_001 (Stage 37 of 49)	00-K4WTLZXr3WfeKdKXyWTPTc
0.948062	0.948062	0.948062	um	Vesicles Paraspeckle	Vesicles Paraspeckle Diameter	0.000	1.000	125	200000482	200000017	siRNA-IMPa4-25 PSF-A488 IMPa4-A546 DAPI 8C1-siRNA-IMP-a2-a4 V2.00	0	29. siRNA-IMPa4-25 PSF-A488 DAPI IMPa4-A546_ak_TileScan_001 (Stage 37 of 49)	00-K4WTLZXr3WfeKdKXyWTPTc
0.818743	0.818743	0.818743	um	Vesicles Paraspeckle	Vesicles Paraspeckle Diameter	0.000	1.000	125	200000483	200000018	siRNA-IMPa4-25 PSF-A488 IMPa4-A546 DAPI 8C1-siRNA-IMP-a2-a4 V2.00	0	29. siRNA-IMPa4-25 PSF-A488 DAPI IMPa4-A546_ak_TileScan_001 (Stage 37 of 49)	00-K4WTLZXr3WfeKdKXyWTPTc
0.897173	0.897173	0.897173	um	Vesicles Paraspeckle	Vesicles Paraspeckle Diameter	0.000	1.000	125	200000484	200000019	siRNA-IMPa4-25 PSF-A488 IMPa4-A546 DAPI 8C1-siRNA-IMP-a2-a4 V2.00	0	29. siRNA-IMPa4-25 PSF-A488 DAPI IMPa4-A546_ak_TileScan_001 (Stage 37 of 49)	00-K4WTLZXr3WfeKdKXyWTPTc
0.756706	0.756706	0.756706	um	Vesicles Paraspeckle	Vesicles Paraspeckle Diameter	0.000	1.000	125	200000485	200000020	siRNA-IMPa4-25 PSF-A488 IMPa4-A546 DAPI 8C1-siRNA-IMP-a2-a4 V2.00	0	29. siRNA-IMPa4-25 PSF-A488 DAPI IMPa4-A546_ak_TileScan_001 (Stage 37 of 49)	00-K4WTLZXr3WfeKdKXyWTPTc
0.914769	0.914769	0.914769	um	Vesicles Paraspeckle	Vesicles Paraspeckle Diameter	0.000	1.000	125	200000486	200000021	siRNA-IMPa4-25 PSF-A488 IMPa4-A546 DAPI 8C1-siRNA-IMP-a2-a4 V2.00	0	29. siRNA-IMPa4-25 PSF-A488 DAPI IMPa4-A546_ak_TileScan_001 (Stage 37 of 49)	00-K4WTLZXr3WfeKdKXyWTPTc
0.739502	0.739502	0.739502	um	Vesicles Paraspeckle	Vesicles Paraspeckle Diameter	0.000	1.000	125	200000487	200000022	siRNA-IMPa4-25 PSF-A488 IMPa4-A546 DAPI 8C1-siRNA-IMP-a2-a4 V2.00	0	29. siRNA-IMPa4-25 PSF-A488 DAPI IMPa4-A546_ak_TileScan_001 (Stage 37 of 49)	00-K4WTLZXr3WfeKdKXyWTPTc
0.386583	0.386583	0.386583	um	Vesicles Paraspeckle	Vesicles Paraspeckle Diameter	0.000	1.000	125	200000488	200000023	siRNA-IMPa4-25 PSF-A488 IMPa4-A546 DAPI 8C1-siRNA-IMP-a2-a4 V2.00	0	29. siRNA-IMPa4-25 PSF-A488 DAPI IMPa4-A546_ak_TileScan_001 (Stage 37 of 49)	00-K4WTLZXr3WfeKdKXyWTPTc
0.989109	0.989109	0.989109	um	Vesicles Paraspeckle	Vesicles Paraspeckle Diameter	0.000	1.000	125	200000489	200000024	siRNA-IMPa4-25 PSF-A488 IMPa4-A546 DAPI 8C1-siRNA-IMP-a2-a4 V2.00	0	29. siRNA-IMPa4-25 PSF-A488 DAPI IMPa4-A546_ak_TileScan_001 (Stage 37 of 49)	00-K4WTLZXr3WfeKdKXyWTPTc
0.506566	0.506566	0.506566	um	Vesicles Paraspeckle	Vesicles Paraspeckle Diameter	0.000	1.000	125	200000490	200000025	siRNA-IMPa4-25 PSF-A488 IMPa4-A546 DAPI 8C1-siRNA-IMP-a2-a4 V2.00	0	29. siRNA-IMPa4-25 PSF-A488 DAPI IMPa4-A546_ak_TileScan_001 (Stage 37 of 49)	00-K4WTLZXr3WfeKdKXyWTPTc
1.0873	1.0873	1.0873	um	Vesicles Paraspeckle	Vesicles Paraspeckle Diameter	0.000	1.000	125	200000491	200000026	siRNA-IMPa4-25 PSF-A488 IMPa4-A546 DAPI 8C1-siRNA-IMP-a2-a4 V2.00	0	29. siRNA-IMPa4-25 PSF-A488 DAPI IMPa4-A546_ak_TileScan_001 (Stage 37 of 49)	00-K4WTLZXr3WfeKdKXyWTPTc
0.818743	0.818743	0.818743	um	Vesicles Paraspeckle	Vesicles Paraspeckle Diameter	0.000	1.000	125	200000492	200000027	siRNA-IMPa4-25 PSF-A488 IMPa4-A546 DAPI 8C1-siRNA-IMP-a2-a4 V2.00	0	29. siRNA-IMPa4-25 PSF-A488 DAPI IMPa4-A546_ak_TileScan_001 (Stage 37 of 49)	00-K4WTLZXr3WfeKdKXyWTPTc
0.931713	0.931713	0.931713	um	Vesicles Paraspeckle	Vesicles Paraspeckle Diameter	0.000	1.000	127	200000493	200000028	siRNA-IMPa4-25 PSF-A488 IMPa4-A546 DAPI 8C1-siRNA-IMP-a2-a4 V2.00	0	29. siRNA-IMPa4-25 PSF-A488 DAPI IMPa4-A546_ak_TileScan_001 (Stage 37 of 49)	00-K4WTLZXr3WfeKdKXyWTPTc
0.586945	0.586945	0.586945	um	Vesicles Paraspeckle	Vesicles Paraspeckle Diameter	0.000	1.000	127	200000494	200000029	siRNA-IMPa4-25 PSF-A488 IMPa4-A546 DAPI 8C1-siRNA-IMP-a2-a4 V2.00	0	29. siRNA-IMPa4-25 PSF-A488 DAPI IMPa4-A546_ak_TileScan_001 (Stage 37 of 49)	00-K4WTLZXr3WfeKdKXyWTPTc
0.853184	0.853184	0.853184	um	Vesicles Paraspeckle	Vesicles Paraspeckle Diameter	0.000	1.000	127	200000495	200000030	siRNA-IMPa4-25 PSF-A488 IMPa4-A546 DAPI 8C1-siRNA-IMP-a2-a4 V2.00	0	29. siRNA-IMPa4-25 PSF-A488 DAPI IMPa4-A546_ak_TileScan_001 (Stage 37 of 49)	00-K4WTLZXr3WfeKdKXyWTPTc
1.21439	1.21439	1.21439	um	Vesicles Paraspeckle	Vesicles Paraspeckle Diameter	0.000	1.000	127	200000496	200000031	siRNA-IMPa4-25 PSF-A488 IMPa4-A546 DAPI 8C1-siRNA-IMP-a2-a4 V2.00	0	29. siRNA-IMPa4-25 PSF-A488 DAPI IMPa4-A546_ak_TileScan_001 (Stage 37 of 49)	00-K4WTLZXr3WfeKdKXyWTPTc
0.61366	0.61366	0.61366	um	Vesicles Paraspeckle	Vesicles Paraspeckle Diameter	0.000	1.000	127	200000497	200000032	siRNA-IMPa4-25 PSF-A488 IMPa4-A546 DAPI 8C1-siRNA-IMP-a2-a4 V2.00	0	29. siRNA-IMPa4-25 PSF-A488 DAPI IMPa4-A546_ak_TileScan_001 (Stage 37 of 49)	00-K4WTLZXr3WfeKdKXyWTPTc
1.14156	1.14156	1.14156	um	Vesicles Paraspeckle	Vesicles Paraspeckle Diameter	0.000	1.000	127	200000498	200000033	siRNA-IMPa4-25 PSF-A488 IMPa4-A546 DAPI 8C1-siRNA-IMP-a2-a4 V2.00	0	29. siRNA-IMPa4-25 PSF-A488 DAPI IMPa4-A546_ak_TileScan_001 (Stage 37 of 49)	00-K4WTLZXr3WfeKdKXyWTPTc
1.09938	1.09938	1.09938	um	Vesicles Paraspeckle	Vesicles Paraspeckle Diameter	0.000	1.000	128	200000499	200000034	siRNA-IMPa4-25 PSF-A488 IMPa4-A546 DAPI 8C1-siRNA-IMP-a2-a4 V2.00	0	29. siRNA-IMPa4-25 PSF-A488 DAPI IMPa4-A546_ak_TileScan_001 (Stage 37 of 49)	00-K4WTLZXr3WfeKdKXyWTPTc
1.0873	1.0873	1.0873	um	Vesicles Paraspeckle	Vesicles Paraspeckle Diameter	0.000	1.000	128	200000500	200000035	siRNA-IMPa4-25 PSF-A488 IMPa4-A546 DAPI 8C1-siRNA-IMP-a2-a4 V2.00	0	29. siRNA-IMPa4-25 PSF-A488 DAPI IMPa4-A546_ak_TileScan_001 (Stage 37 of 49)	00-K4WTLZXr3WfeKdKXyWTPTc
0.730592	0.730592	0.730592	um	Vesicles Paraspeckle	Vesicles Paraspeckle Diameter	0.000	1.000	128	200000501	200000036	siRNA-IMPa4-25 PSF-A488 IMPa4-A546 DAPI 8C1-siRNA-IMP-a2-a4 V2.00	0	29. siRNA-IMPa4-25 PSF-A488 DAPI IMPa4-A546_ak_TileScan_001 (Stage 37 of 49)	00-K4WTLZXr3WfeKdKXyWTPTc
0.853184	0.853184	0.853184	um	Vesicles Paraspeckle	Vesicles Paraspeckle Diameter	0.000	1.000	128	200000502	200000037	siRNA-IMPa4-25 PSF-A488 IMPa4-A546 DAPI 8C1-siRNA-IMP-a2-a4 V2.00	0	29. siRNA-IMPa4-25 PSF-A488 DAPI IMPa4-A546_ak_TileScan_001 (Stage 37 of 49)	00-K4WTLZXr3WfeKdKXyWTPTc
1.13412	1.13412	1.13412	um	Vesicles Paraspeckle	Vesicles Paraspeckle Diameter	0.000	1.000	129	200000503	200000038	siRNA-IMPa4-25 PSF-A488 IMPa4-A546 DAPI 8C1-siRNA-IMP-a2-a4 V2.00	0	29. siRNA-IMPa4-25 PSF-A488 DAPI IMPa4-A546_ak_TileScan_001 (Stage 37 of 49)	00-K4WTLZXr3WfeKdKXyWTPTc
1.16685	1.16685	1.16685	um	Vesicles Paraspeckle	Vesicles Paraspeckle Diameter	0.000	1.000	129	200000504	200000039	siRNA-IMPa4-25 PSF-A488 IMPa4-A546 DAPI 8C1-siRNA-IMP-a2-a4 V2.00	0	29. siRNA-IMPa4-25 PSF-A488 DAPI IMPa4-A546_ak_TileScan_001 (Stage 37 of 49)	00-K4WTLZXr3WfeKdKXyWTPTc
0.773161	0.773161	0.773161	um	Vesicles Paraspeckle	Vesicles Paraspeckle Diameter	0.000	1.000	129	200000505	200000040	siRNA-IMPa4-25 PSF-A488 IMPa4-A546 DAPI 8C1-siRNA-IMP-a2-a4 V2.00	0	29. siRNA-IMPa4-25 PSF-A488 DAPI IMPa4-A546_ak_TileScan_001 (Stage 37 of 49)	00-K4WTLZXr3WfeKdKXyWTPTc
0.97412	0.97412	0.97412	um	Vesicles Paraspeckle	Vesicles Paraspeckle Diameter	0.000	1.000	130	200000506	200000041	siRNA-IMPa4-25 PSF-A488 IMPa4-A546 DAPI 8C1-siRNA-IMP-a2-a4 V2.00	0	29. siRNA-IMPa4-25 PSF-A488 DAPI IMPa4-A546_ak_TileScan_001 (Stage 37 of 49)	00-K4WTLZXr3WfeKdKXyWTPTc
1.06654	1.06654	1.06654	um	Vesicles Paraspeckle	Vesicles Paraspeckle Diameter	0.000	1.000	130	200000507	200000042	siRNA-IMPa4-25 PSF-A488 IMPa4-A546 DAPI 8C1-siRNA-IMP-a2-a4 V2.00	0	29. siRNA-IMPa4-25 PSF-A488 DAPI IMPa4-A546_ak_TileScan_001 (Stage 37 of 49)	00-K4WTLZXr3WfeKdKXyWTPTc
0.903114	0.903114	0.903114	um	Vesicles Paraspeckle	Vesicles Paraspeckle Diameter	0.000	1.000	130	200000508	200000043	siRNA-IMPa4-25 PSF-A488 IMPa4-A546 DAPI 8C1-siRNA-IMP-a2-a4 V2.00	0	29. siRNA-IMPa4-25 PSF-A488 DAPI IMPa4-A546_ak_TileScan_001 (Stage 37 of 49)	00-K4WTLZXr3WfeKdKXyWTPTc
1.04934	1.04934	1.04934	um	Vesicles Paraspeckle	Vesicles Paraspeckle Diameter	0.000	1.000	130	200000509	200000044	siRNA-IMPa4-25 PSF-A488 IMPa4-A546 DAPI 8C1-siRNA-IMP-a2-a4 V2.00	0	29. siRNA-IMPa4-25 PSF-A488 DAPI IMPa4-A546_ak_TileScan_001 (Stage 37 of 49)	00-K4WTLZXr3WfeKdKXyWTPTc
0.853184	0.853184	0.853184	um	Vesicles Paraspeckle	Vesicles Paraspeckle Diameter	0.000	1.000	131	200000510	200000045	siRNA-IMPa4-25 PSF-A488 IMPa4-A546 DAPI 8C1-siRNA-IMP-a2-a4 V2.00	0	29. siRNA-IMPa4-25 PSF-A488 DAPI IMPa4-A546_ak_TileScan_001 (Stage 37 of 49)	00-K4WTLZXr3WfeKdKXyWTPTc
1.04052	1.04052	1.04052	um	Vesicles Paraspeckle	Vesicles Paraspeckle Diameter	0.000	1.000	132	200000511	200000046	siRNA-IMPa4-25 PSF-A488 IMPa4-A546 DAPI 8C1-siRNA-IMP-a2-a4 V2.00	0	29. siRNA-IMPa4-25 PSF-A488 DAPI IMPa4-A546_ak_TileScan_001 (Stage 37 of 49)	00-K4WTLZXr3WfeKdKXyWTPTc
1.09538	1.09538	1.09538	um	Vesicles Paraspeckle	Vesicles Paraspeckle Diameter	0.000	1.000	132	200000512	200000047	siRNA-IMPa4-25 PSF-A488 IMPa4-A546 DAPI 8C1-siRNA-IMP-a2-a4 V2.00	0	29. siRNA-IMPa4-25 PSF-A488 DAPI IMPa4-A546_ak_TileScan_001 (Stage 37 of 49)	00-K4WTLZXr3WfeKdKXyWTPTc
0.958655	0.958655	0.958655	um	Vesicles Paraspeckle	Vesicles Paraspeckle Diameter	0.000	1.000	132	200000513	200000048	siRNA-IMPa4-25 PSF-A488 IMPa4-A546 DAPI 8C1-siRNA-IMP-a2-a4 V2.00	0	29. siRNA-IMPa4-25 PSF-A488 DAPI IMPa4-A546_ak_TileScan_001 (Stage 37 of 49)	00-K4WTLZXr3WfeKdKXyWTPTc
0.487063	0.487063	0.487063	um	Vesicles Paraspeckle	Vesicles Paraspeckle Diameter	0.000	1.000	132	200000514	200000049	siRNA-IMPa4-25 PSF-A488 IMPa4-A546 DAPI 8C1-siRNA-IMP-a2-a4 V2.00	0	29. siRNA-IMPa4-25 PSF-A488 DAPI IMPa4-A546_ak_TileScan_001 (Stage 37 of 49)	00-K4WTLZXr3WfeKdKXyWTPTc
0.572623	0.572623	0.572623	um	Vesicles Paraspeckle	Vesicles Paraspeckle Diameter	0.000	1.000	133	200000515	200000050	siRNA-IMPa4-25 PSF-A488 IMPa4-A546 DAPI 8C1-siRNA-IMP-a2-a4 V2.00	0	29. siRNA-IMPa4-25 PSF-A488 DAPI IMPa4-A546_ak_TileScan_001 (Stage 37 of 49)	00-K4WTLZXr3WfeKdKXyWTPTc
0.638232	0.638232	0.638232	um	Vesicles Paraspeckle	Vesicles Paraspeckle Diameter	0.000	1.000	134	200000516	200000051	siRNA-IMPa4-25 PSF-A488 IMPa4-A546 DAPI 8C1-siRNA-IMP-a2-a4 V2.00	0	29. siRNA-IMPa4-25 PSF-A488 DAPI IMPa4-A546_ak_TileScan_001 (Stage 37 of 49)	00-K4WTLZXr3WfeKdKXyWTPTc
1.04934	1.04934	1.04934	um	Vesicles Paraspeckle	Vesicles Paraspeckle Diameter	0.000	1.000	135	200000517	200000052	siRNA-IMPa4-25 PSF-A488 IMPa4-A546 DAPI 8C1-siRNA-IMP-a2-a4 V2.00	0	29. siRNA-IMPa4-25 PSF-A488 DAPI IMPa4-A546_ak_TileScan_001 (Stage 37 of 49)	00-K4WTLZXr3WfeKdKXyWTPTc
0.948062	0.948062	0.948062	um	Vesicles Paraspeckle	Vesicles Paraspeckle Diameter	0.000	1.000	135	200000518	200000053	siRNA-IMPa4-25 PSF-A488 IMPa4-A546 DAPI 8C1-siRNA-IMP-a2-a4 V2.00	0	29. siRNA-IMPa4-25 PSF-A488 DAPI IMPa4-A546_ak_TileScan_001 (Stage 37 of 49)	00-K4WTLZXr3WfeKdKXyWTPTc
0.80412	0.80412	0.80412	um	Vesicles Paraspeckle	Vesicles Paraspeckle Diameter	0.000	1.000	135	200000519	200000054	siRNA-IMPa4-25 PSF-A488 IMPa4-A546 DAPI 8C1-siRNA-IMP-a2-a4 V2.00	0	29. siRNA-IMPa4-25 PSF-A488 DAPI IMPa4-A546_ak_TileScan_001 (Stage 37 of 49)	00-K4WTLZXr3WfeKdKXyWTPTc
0.487063	0.487063	0.487063	um	Vesicles Paraspeckle	Vesicles Paraspeckle Diameter	0.000	1.000	136	200000520	200000055	siRNA-IMPa4-25 PSF-A488 IMPa4-A546 DAPI 8C1-siRNA-IMP-a2-a4 V2.00	0	29. siRNA-IMPa4-25 PSF-A488 DAPI IMPa4-A546_ak_TileScan_001 (Stage 37 of 49)	00-K4WTLZXr3WfeKdKXyWTPTc
0.506566	0.506566	0.506566	um	Vesicles Paraspeckle	Vesicles Paraspeckle Diameter	0.000	1.000	136	200000521	200000056	siRNA-IMPa4-25 PSF-A488 IMPa4-A546 DAPI 8C1-siRNA-IMP-a2-a4 V2.00	0	29. siRNA-IMPa4-25 PSF-A488 DAPI IMPa4-A546_ak_TileScan_001 (Stage 37 of 49)	00-K4WTLZXr3WfeKdKXyWTPTc
0.872581	0.872581	0.872581	um	Vesicles Paraspeckle	Vesicles Paraspeckle Diameter	0.000	1.000	136	200000522	200000057	siRNA-IMPa4-25 PSF-A488 IMPa4-A546 DAPI 8C1-siRNA-IMP-a2-a4 V2.00	0	29. siRNA-IMPa4-25 PSF-A488 DAPI IMPa4-A546_ak_TileScan_001 (Stage 37 of 49)	00-K4WTLZXr3WfeKdKXyWTPTc
1.14524	1.14524	1.14524	um	Vesicles Paraspeckle	Vesicles Paraspeckle Diameter	0.000	1.000	136	200000523	200000058	siRNA-IMPa4-25 PSF-A488 IMPa4-A546 DAPI 8C1-siRNA-IMP-a2-a4 V2.00	0	29. siRNA-IMPa4-25 PSF-A488 DAPI IMPa4-A546_ak_TileScan_001 (Stage 37 of 49)	00-K4WTLZXr3WfeKdKXyWTPTc
0.920486	0.920486	0.920486	um	Vesicles Paraspeckle	Vesicles Paraspeckle Diameter	0.000	1.000	137	200000524	200000059	siRNA-IMPa4-25 PSF-A488 IMPa4-A546 DAPI 8C1-siRNA-IMP-a2-a4 V2.00	0	29. siRNA-IMPa4-25 PSF-A488 DAPI IMPa4-A546_ak_TileScan_001 (Stage 37 of 49)	00-K4WTLZXr3WfeKdKXyWTPTc
1.10335	1.10335	1.10335	um	Vesicles Paraspeckle	Vesicles Paraspeckle Diameter	0.000	1.000	138	200000525	200000000	siRNA-IMPa4-25 PSF-A488 IMPa4-A546 DAPI 8C1-siRNA-IMP-a2-a4 V2.00	0	29. siRNA-IMPa4-25 PSF-A488 DAPI IMPa4-A546_al_TileScan_001 (Stage 38 of 49)	00-N3YVNjz8SADPkLL6DBF4G5
0.958655	0.958655	0.958655	um	Vesicles Paraspeckle	Vesicles Paraspeckle Diameter	0.000	1.000	138	200000526	200000001	siRNA-IMPa4-25 PSF-A488 IMPa4-A546 DAPI 8C1-siRNA-IMP-a2-a4 V2.00	0	29. siRNA-IMPa4-25 PSF-A488 DAPI IMPa4-A546_al_TileScan_001 (Stage 38 of 49)	00-N3YVNjz8SADPkLL6DBF4G5
0.994005	0.994005	0.994005	um	Vesicles Paraspeckle	Vesicles Paraspeckle Diameter	0.000	1.000	138	200000527	200000002	siRNA-IMPa4-25 PSF-A488 IMPa4-A546 DAPI 8C1-siRNA-IMP-a2-a4 V2.00	0	29. siRNA-IMPa4-25 PSF-A488 DAPI IMPa4-A546_al_TileScan_001 (Stage 38 of 49)	00-N3YVNjz8SADPkLL6DBF4G5
1.10335	1.10335	1.10335	um	Vesicles Paraspeckle	Vesicles Paraspeckle Diameter	0.000	1.000	138	200000528	200000003	siRNA-IMPa4-25 PSF-A488 IMPa4-A546 DAPI 8C1-siRNA-IMP-a2-a4 V2.00	0	29. siRNA-IMPa4-25 PSF-A488 DAPI IMPa4-A546_al_TileScan_001 (Stage 38 of 49)	00-N3YVNjz8SADPkLL6DBF4G5
0.572623	0.572623	0.572623	um	Vesicles Paraspeckle	Vesicles Paraspeckle Diameter	0.000	1.000	140	200000529	200000004	siRNA-IMPa4-25 PSF-A488 IMPa4-A546 DAPI 8C1-siRNA-IMP-a2-a4 V2.00	0	29. siRNA-IMPa4-25 PSF-A488 DAPI IMPa4-A546_al_TileScan_001 (Stage 38 of 49)	00-N3YVNjz8SADPkLL6DBF4G5
0.730592	0.730592	0.730592	um	Vesicles Paraspeckle	Vesicles Paraspeckle Diameter	0.000	1.000	140	200000530	200000005	siRNA-IMPa4-25 PSF-A488 IMPa4-A546 DAPI 8C1-siRNA-IMP-a2-a4 V2.00	0	29. siRNA-IMPa4-25 PSF-A488 DAPI IMPa4-A546_al_TileScan_001 (Stage 38 of 49)	00-N3YVNjz8SADPkLL6DBF4G5
0.832862	0.832862	0.832862	um	Vesicles Paraspeckle	Vesicles Paraspeckle Diameter	0.000	1.000	141	200000531	200000006	siRNA-IMPa4-25 PSF-A488 IMPa4-A546 DAPI 8C1-siRNA-IMP-a2-a4 V2.00	0	29. siRNA-IMPa4-25 PSF-A488 DAPI IMPa4-A546_al_TileScan_001 (Stage 38 of 49)	00-N3YVNjz8SADPkLL6DBF4G5
0.903114	0.903114	0.903114	um	Vesicles Paraspeckle	Vesicles Paraspeckle Diameter	0.000	1.000	141	200000532	200000007	siRNA-IMPa4-25 PSF-A488 IMPa4-A546 DAPI 8C1-siRNA-IMP-a2-a4 V2.00	0	29. siRNA-IMPa4-25 PSF-A488 DAPI IMPa4-A546_al_TileScan_001 (Stage 38 of 49)	00-N3YVNjz8SADPkLL6DBF4G5
0.811497	0.811497	0.811497	um	Vesicles Paraspeckle	Vesicles Paraspeckle Diameter	0.000	1.000	141	200000533	200000008	siRNA-IMPa4-25 PSF-A488 IMPa4-A546 DAPI 8C1-siRNA-IMP-a2-a4 V2.00	0	29. siRNA-IMPa4-25 PSF-A488 DAPI IMPa4-A546_al_TileScan_001 (Stage 38 of 49)	00-N3YVNjz8SADPkLL6DBF4G5
1.1911	1.1911	1.1911	um	Vesicles Paraspeckle	Vesicles Paraspeckle Diameter	0.000	1.000	141	200000534	200000009	siRNA-IMPa4-25 PSF-A488 IMPa4-A546 DAPI 8C1-siRNA-IMP-a2-a4 V2.00	0	29. siRNA-IMPa4-25 PSF-A488 DAPI IMPa4-A546_al_TileScan_001 (Stage 38 of 49)	00-N3YVNjz8SADPkLL6DBF4G5
1.27052	1.27052	1.27052	um	Vesicles Paraspeckle	Vesicles Paraspeckle Diameter	0.000	1.000	141	200000535	200000010	siRNA-IMPa4-25 PSF-A488 IMPa4-A546 DAPI 8C1-siRNA-IMP-a2-a4 V2.00	0	29. siRNA-IMPa4-25 PSF-A488 DAPI IMPa4-A546_al_TileScan_001 (Stage 38 of 49)	00-N3YVNjz8SADPkLL6DBF4G5
1.13785	1.13785	1.13785	um	Vesicles Paraspeckle	Vesicles Paraspeckle Diameter	0.000	1.000	142	200000536	200000011	siRNA-IMPa4-25 PSF-A488 IMPa4-A546 DAPI 8C1-siRNA-IMP-a2-a4 V2.00	0	29. siRNA-IMPa4-25 PSF-A488 DAPI IMPa4-A546_al_TileScan_001 (Stage 38 of 49)	00-N3YVNjz8SADPkLL6DBF4G5
0.963865	0.963865	0.963865	um	Vesicles Paraspeckle	Vesicles Paraspeckle Diameter	0.000	1.000	142	200000537	200000012	siRNA-IMPa4-25 PSF-A488 IMPa4-A546 DAPI 8C1-siRNA-IMP-a2-a4 V2.00	0	29. siRNA-IMPa4-25 PSF-A488 DAPI IMPa4-A546_al_TileScan_001 (Stage 38 of 49)	00-N3YVNjz8SADPkLL6DBF4G5
1.13412	1.13412	1.13412	um	Vesicles Paraspeckle	Vesicles Paraspeckle Diameter	0.000	1.000	142	200000538	200000013	siRNA-IMPa4-25 PSF-A488 IMPa4-A546 DAPI 8C1-siRNA-IMP-a2-a4 V2.00	0	29. siRNA-IMPa4-25 PSF-A488 DAPI IMPa4-A546_al_TileScan_001 (Stage 38 of 49)	00-N3YVNjz8SADPkLL6DBF4G5
1.24309	1.24309	1.24309	um	Vesicles Paraspeckle	Vesicles Paraspeckle Diameter	0.000	1.000	142	200000539	200000014	siRNA-IMPa4-25 PSF-A488 IMPa4-A546 DAPI 8C1-siRNA-IMP-a2-a4 V2.00	0	29. siRNA-IMPa4-25 PSF-A488 DAPI IMPa4-A546_al_TileScan_001 (Stage 38 of 49)	00-N3YVNjz8SADPkLL6DBF4G5
0.872581	0.872581	0.872581	um	Vesicles Paraspeckle	Vesicles Paraspeckle Diameter	0.000	1.000	142	200000540	200000015	siRNA-IMPa4-25 PSF-A488 IMPa4-A546 DAPI 8C1-siRNA-IMP-a2-a4 V2.00	0	29. siRNA-IMPa4-25 PSF-A488 DAPI IMPa4-A546_al_TileScan_001 (Stage 38 of 49)	00-N3YVNjz8SADPkLL6DBF4G5
0.351235	0.351235	0.351235	um	Vesicles Paraspeckle	Vesicles Paraspeckle Diameter	0.000	1.000	142	200000541	200000016	siRNA-IMPa4-25 PSF-A488 IMPa4-A546 DAPI 8C1-siRNA-IMP-a2-a4 V2.00	0	29. siRNA-IMPa4-25 PSF-A488 DAPI IMPa4-A546_al_TileScan_001 (Stage 38 of 49)	00-N3YVNjz8SADPkLL6DBF4G5
1.35434	1.35434	1.35434	um	Vesicles Paraspeckle	Vesicles Paraspeckle Diameter	0.000	1.000	142	200000542	200000017	siRNA-IMPa4-25 PSF-A488 IMPa4-A546 DAPI 8C1-siRNA-IMP-a2-a4 V2.00	0	29. siRNA-IMPa4-25 PSF-A488 DAPI IMPa4-A546_al_TileScan_001 (Stage 38 of 49)	00-N3YVNjz8SADPkLL6DBF4G5
0.765022	0.765022	0.765022	um	Vesicles Paraspeckle	Vesicles Paraspeckle Diameter	0.000	1.000	142	200000543	200000018	siRNA-IMPa4-25 PSF-A488 IMPa4-A546 DAPI 8C1-siRNA-IMP-a2-a4 V2.00	0	29. siRNA-IMPa4-25 PSF-A488 DAPI IMPa4-A546_al_TileScan_001 (Stage 38 of 49)	00-N3YVNjz8SADPkLL6DBF4G5
0.557548	0.557548	0.557548	um	Vesicles Paraspeckle	Vesicles Paraspeckle Diameter	0.000	1.000	142	200000544	200000019	siRNA-IMPa4-25 PSF-A488 IMPa4-A546 DAPI 8C1-siRNA-IMP-a2-a4 V2.00	0	29. siRNA-IMPa4-25 PSF-A488 DAPI IMPa4-A546_al_TileScan_001 (Stage 38 of 49)	00-N3YVNjz8SADPkLL6DBF4G5
1.14524	1.14524	1.14524	um	Vesicles Paraspeckle	Vesicles Paraspeckle Diameter	0.000	1.000	142	200000545	200000020	siRNA-IMPa4-25 PSF-A488 IMPa4-A546 DAPI 8C1-siRNA-IMP-a2-a4 V2.00	0	29. siRNA-IMPa4-25 PSF-A488 DAPI IMPa4-A546_al_TileScan_001 (Stage 38 of 49)	00-N3YVNjz8SADPkLL6DBF4G5
1.02701	1.02701	1.02701	um	Vesicles Paraspeckle	Vesicles Paraspeckle Diameter	0.000	1.000	142	200000546	200000021	siRNA-IMPa4-25 PSF-A488 IMPa4-A546 DAPI 8C1-siRNA-IMP-a2-a4 V2.00	0	29. siRNA-IMPa4-25 PSF-A488 DAPI IMPa4-A546_al_TileScan_001 (Stage 38 of 49)	00-N3YVNjz8SADPkLL6DBF4G5
1.25847	1.25847	1.25847	um	Vesicles Paraspeckle	Vesicles Paraspeckle Diameter	0.000	1.000	142	200000547	200000022	siRNA-IMPa4-25 PSF-A488 IMPa4-A546 DAPI 8C1-siRNA-IMP-a2-a4 V2.00	0	29. siRNA-IMPa4-25 PSF-A488 DAPI IMPa4-A546_al_TileScan_001 (Stage 38 of 49)	00-N3YVNjz8SADPkLL6DBF4G5
0.846518	0.846518	0.846518	um	Vesicles Paraspeckle	Vesicles Paraspeckle Diameter	0.000	1.000	142	200000548	200000023	siRNA-IMPa4-25 PSF-A488 IMPa4-A546 DAPI 8C1-siRNA-IMP-a2-a4 V2.00	0	29. siRNA-IMPa4-25 PSF-A488 DAPI IMPa4-A546_al_TileScan_001 (Stage 38 of 49)	00-N3YVNjz8SADPkLL6DBF4G5
1.11509	1.11509	1.11509	um	Vesicles Paraspeckle	Vesicles Paraspeckle Diameter	0.000	1.000	143	200000549	200000024	siRNA-IMPa4-25 PSF-A488 IMPa4-A546 DAPI 8C1-siRNA-IMP-a2-a4 V2.00	0	29. siRNA-IMPa4-25 PSF-A488 DAPI IMPa4-A546_al_TileScan_001 (Stage 38 of 49)	00-N3YVNjz8SADPkLL6DBF4G5
0.872581	0.872581	0.872581	um	Vesicles Paraspeckle	Vesicles Paraspeckle Diameter	0.000	1.000	143	200000550	200000025	siRNA-IMPa4-25 PSF-A488 IMPa4-A546 DAPI 8C1-siRNA-IMP-a2-a4 V2.00	0	29. siRNA-IMPa4-25 PSF-A488 DAPI IMPa4-A546_al_TileScan_001 (Stage 38 of 49)	00-N3YVNjz8SADPkLL6DBF4G5
1.04495	1.04495	1.04495	um	Vesicles Paraspeckle	Vesicles Paraspeckle Diameter	0.000	1.000	144	200000551	200000026	siRNA-IMPa4-25 PSF-A488 IMPa4-A546 DAPI 8C1-siRNA-IMP-a2-a4 V2.00	0	29. siRNA-IMPa4-25 PSF-A488 DAPI IMPa4-A546_al_TileScan_001 (Stage 38 of 49)	00-N3YVNjz8SADPkLL6DBF4G5
0.891151	0.891151	0.891151	um	Vesicles Paraspeckle	Vesicles Paraspeckle Diameter	0.000	1.000	144	200000552	200000027	siRNA-IMPa4-25 PSF-A488 IMPa4-A546 DAPI 8C1-siRNA-IMP-a2-a4 V2.00	0	29. siRNA-IMPa4-25 PSF-A488 DAPI IMPa4-A546_al_TileScan_001 (Stage 38 of 49)	00-N3YVNjz8SADPkLL6DBF4G5
1.35434	1.35434	1.35434	um	Vesicles Paraspeckle	Vesicles Paraspeckle Diameter	0.000	1.000	144	200000553	200000028	siRNA-IMPa4-25 PSF-A488 IMPa4-A546 DAPI 8C1-siRNA-IMP-a2-a4 V2.00	0	29. siRNA-IMPa4-25 PSF-A488 DAPI IMPa4-A546_al_TileScan_001 (Stage 38 of 49)	00-N3YVNjz8SADPkLL6DBF4G5
1.06229	1.06229	1.06229	um	Vesicles Paraspeckle	Vesicles Paraspeckle Diameter	0.000	1.000	144	200000554	200000029	siRNA-IMPa4-25 PSF-A488 IMPa4-A546 DAPI 8C1-siRNA-IMP-a2-a4 V2.00	0	29. siRNA-IMPa4-25 PSF-A488 DAPI IMPa4-A546_al_TileScan_001 (Stage 38 of 49)	00-N3YVNjz8SADPkLL6DBF4G5
0.908979	0.908979	0.908979	um	Vesicles Paraspeckle	Vesicles Paraspeckle Diameter	0.000	1.000	144	200000555	200000030	siRNA-IMPa4-25 PSF-A488 IMPa4-A546 DAPI 8C1-siRNA-IMP-a2-a4 V2.00	0	29. siRNA-IMPa4-25 PSF-A488 DAPI IMPa4-A546_al_TileScan_001 (Stage 38 of 49)	00-N3YVNjz8SADPkLL6DBF4G5
0.839746	0.839746	0.839746	um	Vesicles Paraspeckle	Vesicles Paraspeckle Diameter	0.000	1.000	144	200000556	200000031	siRNA-IMPa4-25 PSF-A488 IMPa4-A546 DAPI 8C1-siRNA-IMP-a2-a4 V2.00	0	29. siRNA-IMPa4-25 PSF-A488 DAPI IMPa4-A546_al_TileScan_001 (Stage 38 of 49)	00-N3YVNjz8SADPkLL6DBF4G5
0.891151	0.891151	0.891151	um	Vesicles Paraspeckle	Vesicles Paraspeckle Diameter	0.000	1.000	145	200000557	200000032	siRNA-IMPa4-25 PSF-A488 IMPa4-A546 DAPI 8C1-siRNA-IMP-a2-a4 V2.00	0	29. siRNA-IMPa4-25 PSF-A488 DAPI IMPa4-A546_al_TileScan_001 (Stage 38 of 49)	00-N3YVNjz8SADPkLL6DBF4G5
1.11895	1.11895	1.11895	um	Vesicles Paraspeckle	Vesicles Paraspeckle Diameter	0.000	1.000	145	200000558	200000033	siRNA-IMPa4-25 PSF-A488 IMPa4-A546 DAPI 8C1-siRNA-IMP-a2-a4 V2.00	0	29. siRNA-IMPa4-25 PSF-A488 DAPI IMPa4-A546_al_TileScan_001 (Stage 38 of 49)	00-N3YVNjz8SADPkLL6DBF4G5
0.908979	0.908979	0.908979	um	Vesicles Paraspeckle	Vesicles Paraspeckle Diameter	0.000	1.000	145	200000559	200000034	siRNA-IMPa4-25 PSF-A488 IMPa4-A546 DAPI 8C1-siRNA-IMP-a2-a4 V2.00	0	29. siRNA-IMPa4-25 PSF-A488 DAPI IMPa4-A546_al_TileScan_001 (Stage 38 of 49)	00-N3YVNjz8SADPkLL6DBF4G5
0.671883	0.671883	0.671883	um	Vesicles Paraspeckle	Vesicles Paraspeckle Diameter	0.000	1.000	145	200000560	200000035	siRNA-IMPa4-25 PSF-A488 IMPa4-A546 DAPI 8C1-siRNA-IMP-a2-a4 V2.00	0	29. siRNA-IMPa4-25 PSF-A488 DAPI IMPa4-A546_al_TileScan_001 (Stage 38 of 49)	00-N3YVNjz8SADPkLL6DBF4G5
1.19784	1.19784	1.19784	um	Vesicles Paraspeckle	Vesicles Paraspeckle Diameter	0.000	1.000	145	200000561	200000036	siRNA-IMPa4-25 PSF-A488 IMPa4-A546 DAPI 8C1-siRNA-IMP-a2-a4 V2.00	0	29. siRNA-IMPa4-25 PSF-A488 DAPI IMPa4-A546_al_TileScan_001 (Stage 38 of 49)	00-N3YVNjz8SADPkLL6DBF4G5
0.796604	0.796604	0.796604	um	Vesicles Paraspeckle	Vesicles Paraspeckle Diameter	0.000	1.000	145	200000562	200000037	siRNA-IMPa4-25 PSF-A488 IMPa4-A546 DAPI 8C1-siRNA-IMP-a2-a4 V2.00	0	29. siRNA-IMPa4-25 PSF-A488 DAPI IMPa4-A546_al_TileScan_001 (Stage 38 of 49)	00-N3YVNjz8SADPkLL6DBF4G5
0.998854	0.998854	0.998854	um	Vesicles Paraspeckle	Vesicles Paraspeckle Diameter	0.000	1.000	145	200000563	200000038	siRNA-IMPa4-25 PSF-A488 IMPa4-A546 DAPI 8C1-siRNA-IMP-a2-a4 V2.00	0	29. siRNA-IMPa4-25 PSF-A488 DAPI IMPa4-A546_al_TileScan_001 (Stage 38 of 49)	00-N3YVNjz8SADPkLL6DBF4G5
0.46586	0.46586	0.46586	um	Vesicles Paraspeckle	Vesicles Paraspeckle Diameter	0.000	1.000	145	200000564	200000039	siRNA-IMPa4-25 PSF-A488 IMPa4-A546 DAPI 8C1-siRNA-IMP-a2-a4 V2.00	0	29. siRNA-IMPa4-25 PSF-A488 DAPI IMPa4-A546_al_TileScan_001 (Stage 38 of 49)	00-N3YVNjz8SADPkLL6DBF4G5
0.920486	0.920486	0.920486	um	Vesicles Paraspeckle	Vesicles Paraspeckle Diameter	0.000	1.000	146	200000565	200000040	siRNA-IMPa4-25 PSF-A488 IMPa4-A546 DAPI 8C1-siRNA-IMP-a2-a4 V2.00	0	29. siRNA-IMPa4-25 PSF-A488 DAPI IMPa4-A546_al_TileScan_001 (Stage 38 of 49)	00-N3YVNjz8SADPkLL6DBF4G5
0.811497	0.811497	0.811497	um	Vesicles Paraspeckle	Vesicles Paraspeckle Diameter	0.000	1.000	146	200000566	200000041	siRNA-IMPa4-25 PSF-A488 IMPa4-A546 DAPI 8C1-siRNA-IMP-a2-a4 V2.00	0	29. siRNA-IMPa4-25 PSF-A488 DAPI IMPa4-A546_al_TileScan_001 (Stage 38 of 49)	00-N3YVNjz8SADPkLL6DBF4G5
1.15974	1.15974	1.15974	um	Vesicles Paraspeckle	Vesicles Paraspeckle Diameter	0.000	1.000	146	200000567	200000042	siRNA-IMPa4-25 PSF-A488 IMPa4-A546 DAPI 8C1-siRNA-IMP-a2-a4 V2.00	0	29. siRNA-IMPa4-25 PSF-A488 DAPI IMPa4-A546_al_TileScan_001 (Stage 38 of 49)	00-N3YVNjz8SADPkLL6DBF4G5
0.739502	0.739502	0.739502	um	Vesicles Paraspeckle	Vesicles Paraspeckle Diameter	0.000	1.000	146	200000568	200000043	siRNA-IMPa4-25 PSF-A488 IMPa4-A546 DAPI 8C1-siRNA-IMP-a2-a4 V2.00	0	29. siRNA-IMPa4-25 PSF-A488 DAPI IMPa4-A546_al_TileScan_001 (Stage 38 of 49)	00-N3YVNjz8SADPkLL6DBF4G5
1.11509	1.11509	1.11509	um	Vesicles Paraspeckle	Vesicles Paraspeckle Diameter	0.000	1.000	147	200000569	200000044	siRNA-IMPa4-25 PSF-A488 IMPa4-A546 DAPI 8C1-siRNA-IMP-a2-a4 V2.00	0	29. siRNA-IMPa4-25 PSF-A488 DAPI IMPa4-A546_al_TileScan_001 (Stage 38 of 49)	00-N3YVNjz8SADPkLL6DBF4G5
0.61366	0.61366	0.61366	um	Vesicles Paraspeckle	Vesicles Paraspeckle Diameter	0.000	1.000	147	200000570	200000045	siRNA-IMPa4-25 PSF-A488 IMPa4-A546 DAPI 8C1-siRNA-IMP-a2-a4 V2.00	0	29. siRNA-IMPa4-25 PSF-A488 DAPI IMPa4-A546_al_TileScan_001 (Stage 38 of 49)	00-N3YVNjz8SADPkLL6DBF4G5
0.600599	0.600599	0.600599	um	Vesicles Paraspeckle	Vesicles Paraspeckle Diameter	0.000	1.000	147	200000571	200000046	siRNA-IMPa4-25 PSF-A488 IMPa4-A546 DAPI 8C1-siRNA-IMP-a2-a4 V2.00	0	29. siRNA-IMPa4-25 PSF-A488 DAPI IMPa4-A546_al_TileScan_001 (Stage 38 of 49)	00-N3YVNjz8SADPkLL6DBF4G5
1.15615	1.15615	1.15615	um	Vesicles Paraspeckle	Vesicles Paraspeckle Diameter	0.000	1.000	147	200000572	200000047	siRNA-IMPa4-25 PSF-A488 IMPa4-A546 DAPI 8C1-siRNA-IMP-a2-a4 V2.00	0	29. siRNA-IMPa4-25 PSF-A488 DAPI IMPa4-A546_al_TileScan_001 (Stage 38 of 49)	00-N3YVNjz8SADPkLL6DBF4G5
1.24309	1.24309	1.24309	um	Vesicles Paraspeckle	Vesicles Paraspeckle Diameter	0.000	1.000	147	200000573	200000048	siRNA-IMPa4-25 PSF-A488 IMPa4-A546 DAPI 8C1-siRNA-IMP-a2-a4 V2.00	0	29. siRNA-IMPa4-25 PSF-A488 DAPI IMPa4-A546_al_TileScan_001 (Stage 38 of 49)	00-N3YVNjz8SADPkLL6DBF4G5
1.20783	1.20783	1.20783	um	Vesicles Paraspeckle	Vesicles Paraspeckle Diameter	0.000	1.000	147	200000574	200000049	siRNA-IMPa4-25 PSF-A488 IMPa4-A546 DAPI 8C1-siRNA-IMP-a2-a4 V2.00	0	29. siRNA-IMPa4-25 PSF-A488 DAPI IMPa4-A546_al_TileScan_001 (Stage 38 of 49)	00-N3YVNjz8SADPkLL6DBF4G5
1.12278	1.12278	1.12278	um	Vesicles Paraspeckle	Vesicles Paraspeckle Diameter	0.000	1.000	148	200000575	200000050	siRNA-IMPa4-25 PSF-A488 IMPa4-A546 DAPI 8C1-siRNA-IMP-a2-a4 V2.00	0	29. siRNA-IMPa4-25 PSF-A488 DAPI IMPa4-A546_al_TileScan_001 (Stage 38 of 49)	00-N3YVNjz8SADPkLL6DBF4G5
0.781132	0.781132	0.781132	um	Vesicles Paraspeckle	Vesicles Paraspeckle Diameter	0.000	1.000	148	200000576	200000051	siRNA-IMPa4-25 PSF-A488 IMPa4-A546 DAPI 8C1-siRNA-IMP-a2-a4 V2.00	0	29. siRNA-IMPa4-25 PSF-A488 DAPI IMPa4-A546_al_TileScan_001 (Stage 38 of 49)	00-N3YVNjz8SADPkLL6DBF4G5
1.06654	1.06654	1.06654	um	Vesicles Paraspeckle	Vesicles Paraspeckle Diameter	0.000	1.000	148	200000577	200000052	siRNA-IMPa4-25 PSF-A488 IMPa4-A546 DAPI 8C1-siRNA-IMP-a2-a4 V2.00	0	29. siRNA-IMPa4-25 PSF-A488 DAPI IMPa4-A546_al_TileScan_001 (Stage 38 of 49)	00-N3YVNjz8SADPkLL6DBF4G5
0.638232	0.638232	0.638232	um	Vesicles Paraspeckle	Vesicles Paraspeckle Diameter	0.000	1.000	150	200000578	200000053	siRNA-IMPa4-25 PSF-A488 IMPa4-A546 DAPI 8C1-siRNA-IMP-a2-a4 V2.00	0	29. siRNA-IMPa4-25 PSF-A488 DAPI IMPa4-A546_al_TileScan_001 (Stage 38 of 49)	00-N3YVNjz8SADPkLL6DBF4G5
1.23996	1.23996	1.23996	um	Vesicles Paraspeckle	Vesicles Paraspeckle Diameter	0.000	1.000	150	200000579	200000054	siRNA-IMPa4-25 PSF-A488 IMPa4-A546 DAPI 8C1-siRNA-IMP-a2-a4 V2.00	0	29. siRNA-IMPa4-25 PSF-A488 DAPI IMPa4-A546_al_TileScan_001 (Stage 38 of 49)	00-N3YVNjz8SADPkLL6DBF4G5
1.09136	1.09136	1.09136	um	Vesicles Paraspeckle	Vesicles Paraspeckle Diameter	0.000	1.000	150	200000580	200000055	siRNA-IMPa4-25 PSF-A488 IMPa4-A546 DAPI 8C1-siRNA-IMP-a2-a4 V2.00	0	29. siRNA-IMPa4-25 PSF-A488 DAPI IMPa4-A546_al_TileScan_001 (Stage 38 of 49)	00-N3YVNjz8SADPkLL6DBF4G5
0.942675	0.942675	0.942675	um	Vesicles Paraspeckle	Vesicles Paraspeckle Diameter	0.000	1.000	151	200000581	200000056	siRNA-IMPa4-25 PSF-A488 IMPa4-A546 DAPI 8C1-siRNA-IMP-a2-a4 V2.00	0	29. siRNA-IMPa4-25 PSF-A488 DAPI IMPa4-A546_al_TileScan_001 (Stage 38 of 49)	00-N3YVNjz8SADPkLL6DBF4G5
0.885047	0.885047	0.885047	um	Vesicles Paraspeckle	Vesicles Paraspeckle Diameter	0.000	1.000	151	200000582	200000057	siRNA-IMPa4-25 PSF-A488 IMPa4-A546 DAPI 8C1-siRNA-IMP-a2-a4 V2.00	0	29. siRNA-IMPa4-25 PSF-A488 DAPI IMPa4-A546_al_TileScan_001 (Stage 38 of 49)	00-N3YVNjz8SADPkLL6DBF4G5
0.97412	0.97412	0.97412	um	Vesicles Paraspeckle	Vesicles Paraspeckle Diameter	0.000	1.000	151	200000583	200000058	siRNA-IMPa4-25 PSF-A488 IMPa4-A546 DAPI 8C1-siRNA-IMP-a2-a4 V2.00	0	29. siRNA-IMPa4-25 PSF-A488 DAPI IMPa4-A546_al_TileScan_001 (Stage 38 of 49)	00-N3YVNjz8SADPkLL6DBF4G5
0.773161	0.773161	0.773161	um	Vesicles Paraspeckle	Vesicles Paraspeckle Diameter	0.000	1.000	151	200000584	200000059	siRNA-IMPa4-25 PSF-A488 IMPa4-A546 DAPI 8C1-siRNA-IMP-a2-a4 V2.00	0	29. siRNA-IMPa4-25 PSF-A488 DAPI IMPa4-A546_al_TileScan_001 (Stage 38 of 49)	00-N3YVNjz8SADPkLL6DBF4G5
1.04934	1.04934	1.04934	um	Vesicles Paraspeckle	Vesicles Paraspeckle Diameter	0.000	1.000	151	200000585	200000060	siRNA-IMPa4-25 PSF-A488 IMPa4-A546 DAPI 8C1-siRNA-IMP-a2-a4 V2.00	0	29. siRNA-IMPa4-25 PSF-A488 DAPI IMPa4-A546_al_TileScan_001 (Stage 38 of 49)	00-N3YVNjz8SADPkLL6DBF4G5
1.1489	1.1489	1.1489	um	Vesicles Paraspeckle	Vesicles Paraspeckle Diameter	0.000	1.000	151	200000586	200000061	siRNA-IMPa4-25 PSF-A488 IMPa4-A546 DAPI 8C1-siRNA-IMP-a2-a4 V2.00	0	29. siRNA-IMPa4-25 PSF-A488 DAPI IMPa4-A546_al_TileScan_001 (Stage 38 of 49)	00-N3YVNjz8SADPkLL6DBF4G5
1.22731	1.22731	1.22731	um	Vesicles Paraspeckle	Vesicles Paraspeckle Diameter	0.000	1.000	151	200000587	200000062	siRNA-IMPa4-25 PSF-A488 IMPa4-A546 DAPI 8C1-siRNA-IMP-a2-a4 V2.00	0	29. siRNA-IMPa4-25 PSF-A488 DAPI IMPa4-A546_al_TileScan_001 (Stage 38 of 49)	00-N3YVNjz8SADPkLL6DBF4G5
0.730592	0.730592	0.730592	um	Vesicles Paraspeckle	Vesicles Paraspeckle Diameter	0.000	1.000	151	200000588	200000063	siRNA-IMPa4-25 PSF-A488 IMPa4-A546 DAPI 8C1-siRNA-IMP-a2-a4 V2.00	0	29. siRNA-IMPa4-25 PSF-A488 DAPI IMPa4-A546_al_TileScan_001 (Stage 38 of 49)	00-N3YVNjz8SADPkLL6DBF4G5
0.756706	0.756706	0.756706	um	Vesicles Paraspeckle	Vesicles Paraspeckle Diameter	0.000	1.000	156	200000589	200000000	siRNA-IMPa4-25 PSF-A488 IMPa4-A546 DAPI 8C1-siRNA-IMP-a2-a4 V2.00	0	29. siRNA-IMPa4-25 PSF-A488 DAPI IMPa4-A546_am_TileScan_001 (Stage 39 of 49)	00-wnfxyznHXviQTDUB4J2X29
0.942675	0.942675	0.942675	um	Vesicles Paraspeckle	Vesicles Paraspeckle Diameter	0.000	1.000	156	200000590	200000001	siRNA-IMPa4-25 PSF-A488 IMPa4-A546 DAPI 8C1-siRNA-IMP-a2-a4 V2.00	0	29. siRNA-IMPa4-25 PSF-A488 DAPI IMPa4-A546_am_TileScan_001 (Stage 39 of 49)	00-wnfxyznHXviQTDUB4J2X29
1.1489	1.1489	1.1489	um	Vesicles Paraspeckle	Vesicles Paraspeckle Diameter	0.000	1.000	156	200000591	200000002	siRNA-IMPa4-25 PSF-A488 IMPa4-A546 DAPI 8C1-siRNA-IMP-a2-a4 V2.00	0	29. siRNA-IMPa4-25 PSF-A488 DAPI IMPa4-A546_am_TileScan_001 (Stage 39 of 49)	00-wnfxyznHXviQTDUB4J2X29
1.23683	1.23683	1.23683	um	Vesicles Paraspeckle	Vesicles Paraspeckle Diameter	0.000	1.000	156	200000592	200000003	siRNA-IMPa4-25 PSF-A488 IMPa4-A546 DAPI 8C1-siRNA-IMP-a2-a4 V2.00	0	29. siRNA-IMPa4-25 PSF-A488 DAPI IMPa4-A546_am_TileScan_001 (Stage 39 of 49)	00-wnfxyznHXviQTDUB4J2X29
1.10729	1.10729	1.10729	um	Vesicles Paraspeckle	Vesicles Paraspeckle Diameter	0.000	1.000	156	200000593	200000004	siRNA-IMPa4-25 PSF-A488 IMPa4-A546 DAPI 8C1-siRNA-IMP-a2-a4 V2.00	0	29. siRNA-IMPa4-25 PSF-A488 DAPI IMPa4-A546_am_TileScan_001 (Stage 39 of 49)	00-wnfxyznHXviQTDUB4J2X29
1.11895	1.11895	1.11895	um	Vesicles Paraspeckle	Vesicles Paraspeckle Diameter	0.000	1.000	156	200000594	200000005	siRNA-IMPa4-25 PSF-A488 IMPa4-A546 DAPI 8C1-siRNA-IMP-a2-a4 V2.00	0	29. siRNA-IMPa4-25 PSF-A488 DAPI IMPa4-A546_am_TileScan_001 (Stage 39 of 49)	00-wnfxyznHXviQTDUB4J2X29
1.07076	1.07076	1.07076	um	Vesicles Paraspeckle	Vesicles Paraspeckle Diameter	0.000	1.000	156	200000595	200000006	siRNA-IMPa4-25 PSF-A488 IMPa4-A546 DAPI 8C1-siRNA-IMP-a2-a4 V2.00	0	29. siRNA-IMPa4-25 PSF-A488 DAPI IMPa4-A546_am_TileScan_001 (Stage 39 of 49)	00-wnfxyznHXviQTDUB4J2X29
0.96902	0.96902	0.96902	um	Vesicles Paraspeckle	Vesicles Paraspeckle Diameter	0.000	1.000	156	200000596	200000007	siRNA-IMPa4-25 PSF-A488 IMPa4-A546 DAPI 8C1-siRNA-IMP-a2-a4 V2.00	0	29. siRNA-IMPa4-25 PSF-A488 DAPI IMPa4-A546_am_TileScan_001 (Stage 39 of 49)	00-wnfxyznHXviQTDUB4J2X29
0.97412	0.97412	0.97412	um	Vesicles Paraspeckle	Vesicles Paraspeckle Diameter	0.000	1.000	157	200000597	200000008	siRNA-IMPa4-25 PSF-A488 IMPa4-A546 DAPI 8C1-siRNA-IMP-a2-a4 V2.00	0	29. siRNA-IMPa4-25 PSF-A488 DAPI IMPa4-A546_am_TileScan_001 (Stage 39 of 49)	00-wnfxyznHXviQTDUB4J2X29
1.27349	1.27349	1.27349	um	Vesicles Paraspeckle	Vesicles Paraspeckle Diameter	0.000	1.000	157	200000598	200000009	siRNA-IMPa4-25 PSF-A488 IMPa4-A546 DAPI 8C1-siRNA-IMP-a2-a4 V2.00	0	29. siRNA-IMPa4-25 PSF-A488 DAPI IMPa4-A546_am_TileScan_001 (Stage 39 of 49)	00-wnfxyznHXviQTDUB4J2X29
0.702464	0.702464	0.702464	um	Vesicles Paraspeckle	Vesicles Paraspeckle Diameter	0.000	1.000	157	200000599	200000010	siRNA-IMPa4-25 PSF-A488 IMPa4-A546 DAPI 8C1-siRNA-IMP-a2-a4 V2.00	0	29. siRNA-IMPa4-25 PSF-A488 DAPI IMPa4-A546_am_TileScan_001 (Stage 39 of 49)	00-wnfxyznHXviQTDUB4J2X29
1.16331	1.16331	1.16331	um	Vesicles Paraspeckle	Vesicles Paraspeckle Diameter	0.000	1.000	157	200000600	200000011	siRNA-IMPa4-25 PSF-A488 IMPa4-A546 DAPI 8C1-siRNA-IMP-a2-a4 V2.00	0	29. siRNA-IMPa4-25 PSF-A488 DAPI IMPa4-A546_am_TileScan_001 (Stage 39 of 49)	00-wnfxyznHXviQTDUB4J2X29
1.18083	1.18083	1.18083	um	Vesicles Paraspeckle	Vesicles Paraspeckle Diameter	0.000	1.000	157	200000601	200000012	siRNA-IMPa4-25 PSF-A488 IMPa4-A546 DAPI 8C1-siRNA-IMP-a2-a4 V2.00	0	29. siRNA-IMPa4-25 PSF-A488 DAPI IMPa4-A546_am_TileScan_001 (Stage 39 of 49)	00-wnfxyznHXviQTDUB4J2X29
0.97412	0.97412	0.97412	um	Vesicles Paraspeckle	Vesicles Paraspeckle Diameter	0.000	1.000	157	200000602	200000013	siRNA-IMPa4-25 PSF-A488 IMPa4-A546 DAPI 8C1-siRNA-IMP-a2-a4 V2.00	0	29. siRNA-IMPa4-25 PSF-A488 DAPI IMPa4-A546_am_TileScan_001 (Stage 39 of 49)	00-wnfxyznHXviQTDUB4J2X29
0.586945	0.586945	0.586945	um	Vesicles Paraspeckle	Vesicles Paraspeckle Diameter	0.000	1.000	157	200000603	200000014	siRNA-IMPa4-25 PSF-A488 IMPa4-A546 DAPI 8C1-siRNA-IMP-a2-a4 V2.00	0	29. siRNA-IMPa4-25 PSF-A488 DAPI IMPa4-A546_am_TileScan_001 (Stage 39 of 49)	00-wnfxyznHXviQTDUB4J2X29
1.28817	1.28817	1.28817	um	Vesicles Paraspeckle	Vesicles Paraspeckle Diameter	0.000	1.000	158	200000604	200000015	siRNA-IMPa4-25 PSF-A488 IMPa4-A546 DAPI 8C1-siRNA-IMP-a2-a4 V2.00	0	29. siRNA-IMPa4-25 PSF-A488 DAPI IMPa4-A546_am_TileScan_001 (Stage 39 of 49)	00-wnfxyznHXviQTDUB4J2X29
0.541609	0.541609	0.541609	um	Vesicles Paraspeckle	Vesicles Paraspeckle Diameter	0.000	1.000	158	200000605	200000016	siRNA-IMPa4-25 PSF-A488 IMPa4-A546 DAPI 8C1-siRNA-IMP-a2-a4 V2.00	0	29. siRNA-IMPa4-25 PSF-A488 DAPI IMPa4-A546_am_TileScan_001 (Stage 39 of 49)	00-wnfxyznHXviQTDUB4J2X29
1.35696	1.35696	1.35696	um	Vesicles Paraspeckle	Vesicles Paraspeckle Diameter	0.000	1.000	158	200000606	200000017	siRNA-IMPa4-25 PSF-A488 IMPa4-A546 DAPI 8C1-siRNA-IMP-a2-a4 V2.00	0	29. siRNA-IMPa4-25 PSF-A488 DAPI IMPa4-A546_am_TileScan_001 (Stage 39 of 49)	00-wnfxyznHXviQTDUB4J2X29
0.638232	0.638232	0.638232	um	Vesicles Paraspeckle	Vesicles Paraspeckle Diameter	0.000	1.000	158	200000607	200000018	siRNA-IMPa4-25 PSF-A488 IMPa4-A546 DAPI 8C1-siRNA-IMP-a2-a4 V2.00	0	29. siRNA-IMPa4-25 PSF-A488 DAPI IMPa4-A546_am_TileScan_001 (Stage 39 of 49)	00-wnfxyznHXviQTDUB4J2X29
1.31376	1.31376	1.31376	um	Vesicles Paraspeckle	Vesicles Paraspeckle Diameter	0.000	1.000	158	200000608	200000019	siRNA-IMPa4-25 PSF-A488 IMPa4-A546 DAPI 8C1-siRNA-IMP-a2-a4 V2.00	0	29. siRNA-IMPa4-25 PSF-A488 DAPI IMPa4-A546_am_TileScan_001 (Stage 39 of 49)	00-wnfxyznHXviQTDUB4J2X29
1.2305	1.2305	1.2305	um	Vesicles Paraspeckle	Vesicles Paraspeckle Diameter	0.000	1.000	158	200000609	200000020	siRNA-IMPa4-25 PSF-A488 IMPa4-A546 DAPI 8C1-siRNA-IMP-a2-a4 V2.00	0	29. siRNA-IMPa4-25 PSF-A488 DAPI IMPa4-A546_am_TileScan_001 (Stage 39 of 49)	00-wnfxyznHXviQTDUB4J2X29
1.29394	1.29394	1.29394	um	Vesicles Paraspeckle	Vesicles Paraspeckle Diameter	0.000	1.000	158	200000610	200000021	siRNA-IMPa4-25 PSF-A488 IMPa4-A546 DAPI 8C1-siRNA-IMP-a2-a4 V2.00	0	29. siRNA-IMPa4-25 PSF-A488 DAPI IMPa4-A546_am_TileScan_001 (Stage 39 of 49)	00-wnfxyznHXviQTDUB4J2X29
0.872581	0.872581	0.872581	um	Vesicles Paraspeckle	Vesicles Paraspeckle Diameter	0.000	1.000	158	200000611	200000022	siRNA-IMPa4-25 PSF-A488 IMPa4-A546 DAPI 8C1-siRNA-IMP-a2-a4 V2.00	0	29. siRNA-IMPa4-25 PSF-A488 DAPI IMPa4-A546_am_TileScan_001 (Stage 39 of 49)	00-wnfxyznHXviQTDUB4J2X29
0.818743	0.818743	0.818743	um	Vesicles Paraspeckle	Vesicles Paraspeckle Diameter	0.000	1.000	158	200000612	200000023	siRNA-IMPa4-25 PSF-A488 IMPa4-A546 DAPI 8C1-siRNA-IMP-a2-a4 V2.00	0	29. siRNA-IMPa4-25 PSF-A488 DAPI IMPa4-A546_am_TileScan_001 (Stage 39 of 49)	00-wnfxyznHXviQTDUB4J2X29
1.1489	1.1489	1.1489	um	Vesicles Paraspeckle	Vesicles Paraspeckle Diameter	0.000	1.000	161	200000613	200000024	siRNA-IMPa4-25 PSF-A488 IMPa4-A546 DAPI 8C1-siRNA-IMP-a2-a4 V2.00	0	29. siRNA-IMPa4-25 PSF-A488 DAPI IMPa4-A546_am_TileScan_001 (Stage 39 of 49)	00-wnfxyznHXviQTDUB4J2X29
1.5913	1.5913	1.5913	um	Vesicles Paraspeckle	Vesicles Paraspeckle Diameter	0.000	1.000	161	200000614	200000025	siRNA-IMPa4-25 PSF-A488 IMPa4-A546 DAPI 8C1-siRNA-IMP-a2-a4 V2.00	0	29. siRNA-IMPa4-25 PSF-A488 DAPI IMPa4-A546_am_TileScan_001 (Stage 39 of 49)	00-wnfxyznHXviQTDUB4J2X29
1.11509	1.11509	1.11509	um	Vesicles Paraspeckle	Vesicles Paraspeckle Diameter	0.000	1.000	161	200000615	200000026	siRNA-IMPa4-25 PSF-A488 IMPa4-A546 DAPI 8C1-siRNA-IMP-a2-a4 V2.00	0	29. siRNA-IMPa4-25 PSF-A488 DAPI IMPa4-A546_am_TileScan_001 (Stage 39 of 49)	00-wnfxyznHXviQTDUB4J2X29
0.958655	0.958655	0.958655	um	Vesicles Paraspeckle	Vesicles Paraspeckle Diameter	0.000	1.000	161	200000616	200000027	siRNA-IMPa4-25 PSF-A488 IMPa4-A546 DAPI 8C1-siRNA-IMP-a2-a4 V2.00	0	29. siRNA-IMPa4-25 PSF-A488 DAPI IMPa4-A546_am_TileScan_001 (Stage 39 of 49)	00-wnfxyznHXviQTDUB4J2X29
1.07494	1.07494	1.07494	um	Vesicles Paraspeckle	Vesicles Paraspeckle Diameter	0.000	1.000	161	200000617	200000028	siRNA-IMPa4-25 PSF-A488 IMPa4-A546 DAPI 8C1-siRNA-IMP-a2-a4 V2.00	0	29. siRNA-IMPa4-25 PSF-A488 DAPI IMPa4-A546_am_TileScan_001 (Stage 39 of 49)	00-wnfxyznHXviQTDUB4J2X29
0.541609	0.541609	0.541609	um	Vesicles Paraspeckle	Vesicles Paraspeckle Diameter	0.000	1.000	161	200000618	200000029	siRNA-IMPa4-25 PSF-A488 IMPa4-A546 DAPI 8C1-siRNA-IMP-a2-a4 V2.00	0	29. siRNA-IMPa4-25 PSF-A488 DAPI IMPa4-A546_am_TileScan_001 (Stage 39 of 49)	00-wnfxyznHXviQTDUB4J2X29
1.04495	1.04495	1.04495	um	Vesicles Paraspeckle	Vesicles Paraspeckle Diameter	0.000	1.000	161	200000619	200000030	siRNA-IMPa4-25 PSF-A488 IMPa4-A546 DAPI 8C1-siRNA-IMP-a2-a4 V2.00	0	29. siRNA-IMPa4-25 PSF-A488 DAPI IMPa4-A546_am_TileScan_001 (Stage 39 of 49)	00-wnfxyznHXviQTDUB4J2X29
1.1489	1.1489	1.1489	um	Vesicles Paraspeckle	Vesicles Paraspeckle Diameter	0.000	1.000	161	200000620	200000031	siRNA-IMPa4-25 PSF-A488 IMPa4-A546 DAPI 8C1-siRNA-IMP-a2-a4 V2.00	0	29. siRNA-IMPa4-25 PSF-A488 DAPI IMPa4-A546_am_TileScan_001 (Stage 39 of 49)	00-wnfxyznHXviQTDUB4J2X29
1.03155	1.03155	1.03155	um	Vesicles Paraspeckle	Vesicles Paraspeckle Diameter	0.000	1.000	161	200000621	200000032	siRNA-IMPa4-25 PSF-A488 IMPa4-A546 DAPI 8C1-siRNA-IMP-a2-a4 V2.00	0	29. siRNA-IMPa4-25 PSF-A488 DAPI IMPa4-A546_am_TileScan_001 (Stage 39 of 49)	00-wnfxyznHXviQTDUB4J2X29
1.12278	1.12278	1.12278	um	Vesicles Paraspeckle	Vesicles Paraspeckle Diameter	0.000	1.000	161	200000622	200000033	siRNA-IMPa4-25 PSF-A488 IMPa4-A546 DAPI 8C1-siRNA-IMP-a2-a4 V2.00	0	29. siRNA-IMPa4-25 PSF-A488 DAPI IMPa4-A546_am_TileScan_001 (Stage 39 of 49)	00-wnfxyznHXviQTDUB4J2X29
0.756706	0.756706	0.756706	um	Vesicles Paraspeckle	Vesicles Paraspeckle Diameter	0.000	1.000	161	200000623	200000034	siRNA-IMPa4-25 PSF-A488 IMPa4-A546 DAPI 8C1-siRNA-IMP-a2-a4 V2.00	0	29. siRNA-IMPa4-25 PSF-A488 DAPI IMPa4-A546_am_TileScan_001 (Stage 39 of 49)	00-wnfxyznHXviQTDUB4J2X29
0.80412	0.80412	0.80412	um	Vesicles Paraspeckle	Vesicles Paraspeckle Diameter	0.000	1.000	161	200000624	200000035	siRNA-IMPa4-25 PSF-A488 IMPa4-A546 DAPI 8C1-siRNA-IMP-a2-a4 V2.00	0	29. siRNA-IMPa4-25 PSF-A488 DAPI IMPa4-A546_am_TileScan_001 (Stage 39 of 49)	00-wnfxyznHXviQTDUB4J2X29
0.351235	0.351235	0.351235	um	Vesicles Paraspeckle	Vesicles Paraspeckle Diameter	0.000	1.000	161	200000625	200000036	siRNA-IMPa4-25 PSF-A488 IMPa4-A546 DAPI 8C1-siRNA-IMP-a2-a4 V2.00	0	29. siRNA-IMPa4-25 PSF-A488 DAPI IMPa4-A546_am_TileScan_001 (Stage 39 of 49)	00-wnfxyznHXviQTDUB4J2X29
0.891151	0.891151	0.891151	um	Vesicles Paraspeckle	Vesicles Paraspeckle Diameter	0.000	1.000	162	200000626	200000037	siRNA-IMPa4-25 PSF-A488 IMPa4-A546 DAPI 8C1-siRNA-IMP-a2-a4 V2.00	0	29. siRNA-IMPa4-25 PSF-A488 DAPI IMPa4-A546_am_TileScan_001 (Stage 39 of 49)	00-wnfxyznHXviQTDUB4J2X29
0.788944	0.788944	0.788944	um	Vesicles Paraspeckle	Vesicles Paraspeckle Diameter	0.000	1.000	164	200000627	200000038	siRNA-IMPa4-25 PSF-A488 IMPa4-A546 DAPI 8C1-siRNA-IMP-a2-a4 V2.00	0	29. siRNA-IMPa4-25 PSF-A488 DAPI IMPa4-A546_am_TileScan_001 (Stage 39 of 49)	00-wnfxyznHXviQTDUB4J2X29
1.2462	1.2462	1.2462	um	Vesicles Paraspeckle	Vesicles Paraspeckle Diameter	0.000	1.000	164	200000628	200000039	siRNA-IMPa4-25 PSF-A488 IMPa4-A546 DAPI 8C1-siRNA-IMP-a2-a4 V2.00	0	29. siRNA-IMPa4-25 PSF-A488 DAPI IMPa4-A546_am_TileScan_001 (Stage 39 of 49)	00-wnfxyznHXviQTDUB4J2X29
1.06654	1.06654	1.06654	um	Vesicles Paraspeckle	Vesicles Paraspeckle Diameter	0.000	1.000	164	200000629	200000040	siRNA-IMPa4-25 PSF-A488 IMPa4-A546 DAPI 8C1-siRNA-IMP-a2-a4 V2.00	0	29. siRNA-IMPa4-25 PSF-A488 DAPI IMPa4-A546_am_TileScan_001 (Stage 39 of 49)	00-wnfxyznHXviQTDUB4J2X29
0.649838	0.649838	0.649838	um	Vesicles Paraspeckle	Vesicles Paraspeckle Diameter	0.000	1.000	164	200000630	200000041	siRNA-IMPa4-25 PSF-A488 IMPa4-A546 DAPI 8C1-siRNA-IMP-a2-a4 V2.00	0	29. siRNA-IMPa4-25 PSF-A488 DAPI IMPa4-A546_am_TileScan_001 (Stage 39 of 49)	00-wnfxyznHXviQTDUB4J2X29
0.832862	0.832862	0.832862	um	Vesicles Paraspeckle	Vesicles Paraspeckle Diameter	0.000	1.000	164	200000631	200000042	siRNA-IMPa4-25 PSF-A488 IMPa4-A546 DAPI 8C1-siRNA-IMP-a2-a4 V2.00	0	29. siRNA-IMPa4-25 PSF-A488 DAPI IMPa4-A546_am_TileScan_001 (Stage 39 of 49)	00-wnfxyznHXviQTDUB4J2X29
0.765022	0.765022	0.765022	um	Vesicles Paraspeckle	Vesicles Paraspeckle Diameter	0.000	1.000	164	200000632	200000043	siRNA-IMPa4-25 PSF-A488 IMPa4-A546 DAPI 8C1-siRNA-IMP-a2-a4 V2.00	0	29. siRNA-IMPa4-25 PSF-A488 DAPI IMPa4-A546_am_TileScan_001 (Stage 39 of 49)	00-wnfxyznHXviQTDUB4J2X29
1.23367	1.23367	1.23367	um	Vesicles Paraspeckle	Vesicles Paraspeckle Diameter	0.000	1.000	164	200000633	200000044	siRNA-IMPa4-25 PSF-A488 IMPa4-A546 DAPI 8C1-siRNA-IMP-a2-a4 V2.00	0	29. siRNA-IMPa4-25 PSF-A488 DAPI IMPa4-A546_am_TileScan_001 (Stage 39 of 49)	00-wnfxyznHXviQTDUB4J2X29
1.28817	1.28817	1.28817	um	Vesicles Paraspeckle	Vesicles Paraspeckle Diameter	0.000	1.000	164	200000634	200000045	siRNA-IMPa4-25 PSF-A488 IMPa4-A546 DAPI 8C1-siRNA-IMP-a2-a4 V2.00	0	29. siRNA-IMPa4-25 PSF-A488 DAPI IMPa4-A546_am_TileScan_001 (Stage 39 of 49)	00-wnfxyznHXviQTDUB4J2X29
0.682383	0.682383	0.682383	um	Vesicles Paraspeckle	Vesicles Paraspeckle Diameter	0.000	1.000	164	200000635	200000046	siRNA-IMPa4-25 PSF-A488 IMPa4-A546 DAPI 8C1-siRNA-IMP-a2-a4 V2.00	0	29. siRNA-IMPa4-25 PSF-A488 DAPI IMPa4-A546_am_TileScan_001 (Stage 39 of 49)	00-wnfxyznHXviQTDUB4J2X29
1.07076	1.07076	1.07076	um	Vesicles Paraspeckle	Vesicles Paraspeckle Diameter	0.000	1.000	164	200000636	200000047	siRNA-IMPa4-25 PSF-A488 IMPa4-A546 DAPI 8C1-siRNA-IMP-a2-a4 V2.00	0	29. siRNA-IMPa4-25 PSF-A488 DAPI IMPa4-A546_am_TileScan_001 (Stage 39 of 49)	00-wnfxyznHXviQTDUB4J2X29
1.04495	1.04495	1.04495	um	Vesicles Paraspeckle	Vesicles Paraspeckle Diameter	0.000	1.000	165	200000637	200000048	siRNA-IMPa4-25 PSF-A488 IMPa4-A546 DAPI 8C1-siRNA-IMP-a2-a4 V2.00	0	29. siRNA-IMPa4-25 PSF-A488 DAPI IMPa4-A546_am_TileScan_001 (Stage 39 of 49)	00-wnfxyznHXviQTDUB4J2X29
1.02701	1.02701	1.02701	um	Vesicles Paraspeckle	Vesicles Paraspeckle Diameter	0.000	1.000	165	200000638	200000049	siRNA-IMPa4-25 PSF-A488 IMPa4-A546 DAPI 8C1-siRNA-IMP-a2-a4 V2.00	0	29. siRNA-IMPa4-25 PSF-A488 DAPI IMPa4-A546_am_TileScan_001 (Stage 39 of 49)	00-wnfxyznHXviQTDUB4J2X29
0.661045	0.661045	0.661045	um	Vesicles Paraspeckle	Vesicles Paraspeckle Diameter	0.000	1.000	165	200000639	200000050	siRNA-IMPa4-25 PSF-A488 IMPa4-A546 DAPI 8C1-siRNA-IMP-a2-a4 V2.00	0	29. siRNA-IMPa4-25 PSF-A488 DAPI IMPa4-A546_am_TileScan_001 (Stage 39 of 49)	00-wnfxyznHXviQTDUB4J2X29
1.14156	1.14156	1.14156	um	Vesicles Paraspeckle	Vesicles Paraspeckle Diameter	0.000	1.000	165	200000640	200000051	siRNA-IMPa4-25 PSF-A488 IMPa4-A546 DAPI 8C1-siRNA-IMP-a2-a4 V2.00	0	29. siRNA-IMPa4-25 PSF-A488 DAPI IMPa4-A546_am_TileScan_001 (Stage 39 of 49)	00-wnfxyznHXviQTDUB4J2X29
1.02701	1.02701	1.02701	um	Vesicles Paraspeckle	Vesicles Paraspeckle Diameter	0.000	1.000	165	200000641	200000052	siRNA-IMPa4-25 PSF-A488 IMPa4-A546 DAPI 8C1-siRNA-IMP-a2-a4 V2.00	0	29. siRNA-IMPa4-25 PSF-A488 DAPI IMPa4-A546_am_TileScan_001 (Stage 39 of 49)	00-wnfxyznHXviQTDUB4J2X29
0.885047	0.885047	0.885047	um	Vesicles Paraspeckle	Vesicles Paraspeckle Diameter	0.000	1.000	165	200000642	200000053	siRNA-IMPa4-25 PSF-A488 IMPa4-A546 DAPI 8C1-siRNA-IMP-a2-a4 V2.00	0	29. siRNA-IMPa4-25 PSF-A488 DAPI IMPa4-A546_am_TileScan_001 (Stage 39 of 49)	00-wnfxyznHXviQTDUB4J2X29
1.37756	1.37756	1.37756	um	Vesicles Paraspeckle	Vesicles Paraspeckle Diameter	0.000	1.000	165	200000643	200000054	siRNA-IMPa4-25 PSF-A488 IMPa4-A546 DAPI 8C1-siRNA-IMP-a2-a4 V2.00	0	29. siRNA-IMPa4-25 PSF-A488 DAPI IMPa4-A546_am_TileScan_001 (Stage 39 of 49)	00-wnfxyznHXviQTDUB4J2X29
0.416434	0.416434	0.416434	um	Vesicles Paraspeckle	Vesicles Paraspeckle Diameter	0.000	1.000	165	200000644	200000055	siRNA-IMPa4-25 PSF-A488 IMPa4-A546 DAPI 8C1-siRNA-IMP-a2-a4 V2.00	0	29. siRNA-IMPa4-25 PSF-A488 DAPI IMPa4-A546_am_TileScan_001 (Stage 39 of 49)	00-wnfxyznHXviQTDUB4J2X29
1.34642	1.34642	1.34642	um	Vesicles Paraspeckle	Vesicles Paraspeckle Diameter	0.000	1.000	165	200000645	200000056	siRNA-IMPa4-25 PSF-A488 IMPa4-A546 DAPI 8C1-siRNA-IMP-a2-a4 V2.00	0	29. siRNA-IMPa4-25 PSF-A488 DAPI IMPa4-A546_am_TileScan_001 (Stage 39 of 49)	00-wnfxyznHXviQTDUB4J2X29
1.20119	1.20119	1.20119	um	Vesicles Paraspeckle	Vesicles Paraspeckle Diameter	0.000	1.000	166	200000646	200000057	siRNA-IMPa4-25 PSF-A488 IMPa4-A546 DAPI 8C1-siRNA-IMP-a2-a4 V2.00	0	29. siRNA-IMPa4-25 PSF-A488 DAPI IMPa4-A546_am_TileScan_001 (Stage 39 of 49)	00-wnfxyznHXviQTDUB4J2X29
1.14524	1.14524	1.14524	um	Vesicles Paraspeckle	Vesicles Paraspeckle Diameter	0.000	1.000	166	200000647	200000058	siRNA-IMPa4-25 PSF-A488 IMPa4-A546 DAPI 8C1-siRNA-IMP-a2-a4 V2.00	0	29. siRNA-IMPa4-25 PSF-A488 DAPI IMPa4-A546_am_TileScan_001 (Stage 39 of 49)	00-wnfxyznHXviQTDUB4J2X29
1.0873	1.0873	1.0873	um	Vesicles Paraspeckle	Vesicles Paraspeckle Diameter	0.000	1.000	166	200000648	200000059	siRNA-IMPa4-25 PSF-A488 IMPa4-A546 DAPI 8C1-siRNA-IMP-a2-a4 V2.00	0	29. siRNA-IMPa4-25 PSF-A488 DAPI IMPa4-A546_am_TileScan_001 (Stage 39 of 49)	00-wnfxyznHXviQTDUB4J2X29
1.30534	1.30534	1.30534	um	Vesicles Paraspeckle	Vesicles Paraspeckle Diameter	0.000	1.000	166	200000649	200000060	siRNA-IMPa4-25 PSF-A488 IMPa4-A546 DAPI 8C1-siRNA-IMP-a2-a4 V2.00	0	29. siRNA-IMPa4-25 PSF-A488 DAPI IMPa4-A546_am_TileScan_001 (Stage 39 of 49)	00-wnfxyznHXviQTDUB4J2X29
0.914769	0.914769	0.914769	um	Vesicles Paraspeckle	Vesicles Paraspeckle Diameter	0.000	1.000	166	200000650	200000061	siRNA-IMPa4-25 PSF-A488 IMPa4-A546 DAPI 8C1-siRNA-IMP-a2-a4 V2.00	0	29. siRNA-IMPa4-25 PSF-A488 DAPI IMPa4-A546_am_TileScan_001 (Stage 39 of 49)	00-wnfxyznHXviQTDUB4J2X29
0.897173	0.897173	0.897173	um	Vesicles Paraspeckle	Vesicles Paraspeckle Diameter	0.000	1.000	166	200000651	200000062	siRNA-IMPa4-25 PSF-A488 IMPa4-A546 DAPI 8C1-siRNA-IMP-a2-a4 V2.00	0	29. siRNA-IMPa4-25 PSF-A488 DAPI IMPa4-A546_am_TileScan_001 (Stage 39 of 49)	00-wnfxyznHXviQTDUB4J2X29
0.903114	0.903114	0.903114	um	Vesicles Paraspeckle	Vesicles Paraspeckle Diameter	0.000	1.000	166	200000652	200000063	siRNA-IMPa4-25 PSF-A488 IMPa4-A546 DAPI 8C1-siRNA-IMP-a2-a4 V2.00	0	29. siRNA-IMPa4-25 PSF-A488 DAPI IMPa4-A546_am_TileScan_001 (Stage 39 of 49)	00-wnfxyznHXviQTDUB4J2X29
0.61366	0.61366	0.61366	um	Vesicles Paraspeckle	Vesicles Paraspeckle Diameter	0.000	1.000	166	200000653	200000064	siRNA-IMPa4-25 PSF-A488 IMPa4-A546 DAPI 8C1-siRNA-IMP-a2-a4 V2.00	0	29. siRNA-IMPa4-25 PSF-A488 DAPI IMPa4-A546_am_TileScan_001 (Stage 39 of 49)	00-wnfxyznHXviQTDUB4J2X29
1.07076	1.07076	1.07076	um	Vesicles Paraspeckle	Vesicles Paraspeckle Diameter	0.000	1.000	166	200000654	200000065	siRNA-IMPa4-25 PSF-A488 IMPa4-A546 DAPI 8C1-siRNA-IMP-a2-a4 V2.00	0	29. siRNA-IMPa4-25 PSF-A488 DAPI IMPa4-A546_am_TileScan_001 (Stage 39 of 49)	00-wnfxyznHXviQTDUB4J2X29
1.07076	1.07076	1.07076	um	Vesicles Paraspeckle	Vesicles Paraspeckle Diameter	0.000	1.000	170	200000655	200000000	siRNA-IMPa4-25 PSF-A488 IMPa4-A546 DAPI 8C1-siRNA-IMP-a2-a4 V2.00	0	29. siRNA-IMPa4-25 PSF-A488 DAPI IMPa4-A546_an_TileScan_001 (Stage 40 of 49)	00-GuPETgM9QKiCJypKVuxVhk
1.07076	1.07076	1.07076	um	Vesicles Paraspeckle	Vesicles Paraspeckle Diameter	0.000	1.000	170	200000656	200000001	siRNA-IMPa4-25 PSF-A488 IMPa4-A546 DAPI 8C1-siRNA-IMP-a2-a4 V2.00	0	29. siRNA-IMPa4-25 PSF-A488 DAPI IMPa4-A546_an_TileScan_001 (Stage 40 of 49)	00-GuPETgM9QKiCJypKVuxVhk
0.872581	0.872581	0.872581	um	Vesicles Paraspeckle	Vesicles Paraspeckle Diameter	0.000	1.000	170	200000657	200000002	siRNA-IMPa4-25 PSF-A488 IMPa4-A546 DAPI 8C1-siRNA-IMP-a2-a4 V2.00	0	29. siRNA-IMPa4-25 PSF-A488 DAPI IMPa4-A546_an_TileScan_001 (Stage 40 of 49)	00-GuPETgM9QKiCJypKVuxVhk
0.702464	0.702464	0.702464	um	Vesicles Paraspeckle	Vesicles Paraspeckle Diameter	0.000	1.000	170	200000658	200000003	siRNA-IMPa4-25 PSF-A488 IMPa4-A546 DAPI 8C1-siRNA-IMP-a2-a4 V2.00	0	29. siRNA-IMPa4-25 PSF-A488 DAPI IMPa4-A546_an_TileScan_001 (Stage 40 of 49)	00-GuPETgM9QKiCJypKVuxVhk
0.937226	0.937226	0.937226	um	Vesicles Paraspeckle	Vesicles Paraspeckle Diameter	0.000	1.000	171	200000659	200000004	siRNA-IMPa4-25 PSF-A488 IMPa4-A546 DAPI 8C1-siRNA-IMP-a2-a4 V2.00	0	29. siRNA-IMPa4-25 PSF-A488 DAPI IMPa4-A546_an_TileScan_001 (Stage 40 of 49)	00-GuPETgM9QKiCJypKVuxVhk
0.721459	0.721459	0.721459	um	Vesicles Paraspeckle	Vesicles Paraspeckle Diameter	0.000	1.000	171	200000660	200000005	siRNA-IMPa4-25 PSF-A488 IMPa4-A546 DAPI 8C1-siRNA-IMP-a2-a4 V2.00	0	29. siRNA-IMPa4-25 PSF-A488 DAPI IMPa4-A546_an_TileScan_001 (Stage 40 of 49)	00-GuPETgM9QKiCJypKVuxVhk
0.818743	0.818743	0.818743	um	Vesicles Paraspeckle	Vesicles Paraspeckle Diameter	0.000	1.000	171	200000661	200000006	siRNA-IMPa4-25 PSF-A488 IMPa4-A546 DAPI 8C1-siRNA-IMP-a2-a4 V2.00	0	29. siRNA-IMPa4-25 PSF-A488 DAPI IMPa4-A546_an_TileScan_001 (Stage 40 of 49)	00-GuPETgM9QKiCJypKVuxVhk
1.11895	1.11895	1.11895	um	Vesicles Paraspeckle	Vesicles Paraspeckle Diameter	0.000	1.000	171	200000662	200000007	siRNA-IMPa4-25 PSF-A488 IMPa4-A546 DAPI 8C1-siRNA-IMP-a2-a4 V2.00	0	29. siRNA-IMPa4-25 PSF-A488 DAPI IMPa4-A546_an_TileScan_001 (Stage 40 of 49)	00-GuPETgM9QKiCJypKVuxVhk
0.702464	0.702464	0.702464	um	Vesicles Paraspeckle	Vesicles Paraspeckle Diameter	0.000	1.000	171	200000663	200000008	siRNA-IMPa4-25 PSF-A488 IMPa4-A546 DAPI 8C1-siRNA-IMP-a2-a4 V2.00	0	29. siRNA-IMPa4-25 PSF-A488 DAPI IMPa4-A546_an_TileScan_001 (Stage 40 of 49)	00-GuPETgM9QKiCJypKVuxVhk
0.796604	0.796604	0.796604	um	Vesicles Paraspeckle	Vesicles Paraspeckle Diameter	0.000	1.000	171	200000664	200000009	siRNA-IMPa4-25 PSF-A488 IMPa4-A546 DAPI 8C1-siRNA-IMP-a2-a4 V2.00	0	29. siRNA-IMPa4-25 PSF-A488 DAPI IMPa4-A546_an_TileScan_001 (Stage 40 of 49)	00-GuPETgM9QKiCJypKVuxVhk
0.878858	0.878858	0.878858	um	Vesicles Paraspeckle	Vesicles Paraspeckle Diameter	0.000	1.000	171	200000665	200000010	siRNA-IMPa4-25 PSF-A488 IMPa4-A546 DAPI 8C1-siRNA-IMP-a2-a4 V2.00	0	29. siRNA-IMPa4-25 PSF-A488 DAPI IMPa4-A546_an_TileScan_001 (Stage 40 of 49)	00-GuPETgM9QKiCJypKVuxVhk
1.11509	1.11509	1.11509	um	Vesicles Paraspeckle	Vesicles Paraspeckle Diameter	0.000	1.000	172	200000666	200000011	siRNA-IMPa4-25 PSF-A488 IMPa4-A546 DAPI 8C1-siRNA-IMP-a2-a4 V2.00	0	29. siRNA-IMPa4-25 PSF-A488 DAPI IMPa4-A546_an_TileScan_001 (Stage 40 of 49)	00-GuPETgM9QKiCJypKVuxVhk
1.18769	1.18769	1.18769	um	Vesicles Paraspeckle	Vesicles Paraspeckle Diameter	0.000	1.000	172	200000667	200000012	siRNA-IMPa4-25 PSF-A488 IMPa4-A546 DAPI 8C1-siRNA-IMP-a2-a4 V2.00	0	29. siRNA-IMPa4-25 PSF-A488 DAPI IMPa4-A546_an_TileScan_001 (Stage 40 of 49)	00-GuPETgM9QKiCJypKVuxVhk
0.671883	0.671883	0.671883	um	Vesicles Paraspeckle	Vesicles Paraspeckle Diameter	0.000	1.000	172	200000668	200000013	siRNA-IMPa4-25 PSF-A488 IMPa4-A546 DAPI 8C1-siRNA-IMP-a2-a4 V2.00	0	29. siRNA-IMPa4-25 PSF-A488 DAPI IMPa4-A546_an_TileScan_001 (Stage 40 of 49)	00-GuPETgM9QKiCJypKVuxVhk
0.748203	0.748203	0.748203	um	Vesicles Paraspeckle	Vesicles Paraspeckle Diameter	0.000	1.000	172	200000669	200000014	siRNA-IMPa4-25 PSF-A488 IMPa4-A546 DAPI 8C1-siRNA-IMP-a2-a4 V2.00	0	29. siRNA-IMPa4-25 PSF-A488 DAPI IMPa4-A546_an_TileScan_001 (Stage 40 of 49)	00-GuPETgM9QKiCJypKVuxVhk
1.21112	1.21112	1.21112	um	Vesicles Paraspeckle	Vesicles Paraspeckle Diameter	0.000	1.000	172	200000670	200000015	siRNA-IMPa4-25 PSF-A488 IMPa4-A546 DAPI 8C1-siRNA-IMP-a2-a4 V2.00	0	29. siRNA-IMPa4-25 PSF-A488 DAPI IMPa4-A546_an_TileScan_001 (Stage 40 of 49)	00-GuPETgM9QKiCJypKVuxVhk
0.989109	0.989109	0.989109	um	Vesicles Paraspeckle	Vesicles Paraspeckle Diameter	0.000	1.000	175	200000671	200000016	siRNA-IMPa4-25 PSF-A488 IMPa4-A546 DAPI 8C1-siRNA-IMP-a2-a4 V2.00	0	29. siRNA-IMPa4-25 PSF-A488 DAPI IMPa4-A546_an_TileScan_001 (Stage 40 of 49)	00-GuPETgM9QKiCJypKVuxVhk
1.03605	1.03605	1.03605	um	Vesicles Paraspeckle	Vesicles Paraspeckle Diameter	0.000	1.000	175	200000672	200000017	siRNA-IMPa4-25 PSF-A488 IMPa4-A546 DAPI 8C1-siRNA-IMP-a2-a4 V2.00	0	29. siRNA-IMPa4-25 PSF-A488 DAPI IMPa4-A546_an_TileScan_001 (Stage 40 of 49)	00-GuPETgM9QKiCJypKVuxVhk
0.730592	0.730592	0.730592	um	Vesicles Paraspeckle	Vesicles Paraspeckle Diameter	0.000	1.000	175	200000673	200000018	siRNA-IMPa4-25 PSF-A488 IMPa4-A546 DAPI 8C1-siRNA-IMP-a2-a4 V2.00	0	29. siRNA-IMPa4-25 PSF-A488 DAPI IMPa4-A546_an_TileScan_001 (Stage 40 of 49)	00-GuPETgM9QKiCJypKVuxVhk
0.958655	0.958655	0.958655	um	Vesicles Paraspeckle	Vesicles Paraspeckle Diameter	0.000	1.000	175	200000674	200000019	siRNA-IMPa4-25 PSF-A488 IMPa4-A546 DAPI 8C1-siRNA-IMP-a2-a4 V2.00	0	29. siRNA-IMPa4-25 PSF-A488 DAPI IMPa4-A546_an_TileScan_001 (Stage 40 of 49)	00-GuPETgM9QKiCJypKVuxVhk
0.897173	0.897173	0.897173	um	Vesicles Paraspeckle	Vesicles Paraspeckle Diameter	0.000	1.000	175	200000675	200000020	siRNA-IMPa4-25 PSF-A488 IMPa4-A546 DAPI 8C1-siRNA-IMP-a2-a4 V2.00	0	29. siRNA-IMPa4-25 PSF-A488 DAPI IMPa4-A546_an_TileScan_001 (Stage 40 of 49)	00-GuPETgM9QKiCJypKVuxVhk
0.739502	0.739502	0.739502	um	Vesicles Paraspeckle	Vesicles Paraspeckle Diameter	0.000	1.000	175	200000676	200000021	siRNA-IMPa4-25 PSF-A488 IMPa4-A546 DAPI 8C1-siRNA-IMP-a2-a4 V2.00	0	29. siRNA-IMPa4-25 PSF-A488 DAPI IMPa4-A546_an_TileScan_001 (Stage 40 of 49)	00-GuPETgM9QKiCJypKVuxVhk
0.953388	0.953388	0.953388	um	Vesicles Paraspeckle	Vesicles Paraspeckle Diameter	0.000	1.000	175	200000677	200000022	siRNA-IMPa4-25 PSF-A488 IMPa4-A546 DAPI 8C1-siRNA-IMP-a2-a4 V2.00	0	29. siRNA-IMPa4-25 PSF-A488 DAPI IMPa4-A546_an_TileScan_001 (Stage 40 of 49)	00-GuPETgM9QKiCJypKVuxVhk
0.811497	0.811497	0.811497	um	Vesicles Paraspeckle	Vesicles Paraspeckle Diameter	0.000	1.000	175	200000678	200000023	siRNA-IMPa4-25 PSF-A488 IMPa4-A546 DAPI 8C1-siRNA-IMP-a2-a4 V2.00	0	29. siRNA-IMPa4-25 PSF-A488 DAPI IMPa4-A546_an_TileScan_001 (Stage 40 of 49)	00-GuPETgM9QKiCJypKVuxVhk
0.600599	0.600599	0.600599	um	Vesicles Paraspeckle	Vesicles Paraspeckle Diameter	0.000	1.000	175	200000679	200000024	siRNA-IMPa4-25 PSF-A488 IMPa4-A546 DAPI 8C1-siRNA-IMP-a2-a4 V2.00	0	29. siRNA-IMPa4-25 PSF-A488 DAPI IMPa4-A546_an_TileScan_001 (Stage 40 of 49)	00-GuPETgM9QKiCJypKVuxVhk
1.07494	1.07494	1.07494	um	Vesicles Paraspeckle	Vesicles Paraspeckle Diameter	0.000	1.000	176	200000680	200000025	siRNA-IMPa4-25 PSF-A488 IMPa4-A546 DAPI 8C1-siRNA-IMP-a2-a4 V2.00	0	29. siRNA-IMPa4-25 PSF-A488 DAPI IMPa4-A546_an_TileScan_001 (Stage 40 of 49)	00-GuPETgM9QKiCJypKVuxVhk
0.506566	0.506566	0.506566	um	Vesicles Paraspeckle	Vesicles Paraspeckle Diameter	0.000	1.000	177	200000681	200000026	siRNA-IMPa4-25 PSF-A488 IMPa4-A546 DAPI 8C1-siRNA-IMP-a2-a4 V2.00	0	29. siRNA-IMPa4-25 PSF-A488 DAPI IMPa4-A546_an_TileScan_001 (Stage 40 of 49)	00-GuPETgM9QKiCJypKVuxVhk
1.13785	1.13785	1.13785	um	Vesicles Paraspeckle	Vesicles Paraspeckle Diameter	0.000	1.000	177	200000682	200000027	siRNA-IMPa4-25 PSF-A488 IMPa4-A546 DAPI 8C1-siRNA-IMP-a2-a4 V2.00	0	29. siRNA-IMPa4-25 PSF-A488 DAPI IMPa4-A546_an_TileScan_001 (Stage 40 of 49)	00-GuPETgM9QKiCJypKVuxVhk
1.04052	1.04052	1.04052	um	Vesicles Paraspeckle	Vesicles Paraspeckle Diameter	0.000	1.000	177	200000683	200000028	siRNA-IMPa4-25 PSF-A488 IMPa4-A546 DAPI 8C1-siRNA-IMP-a2-a4 V2.00	0	29. siRNA-IMPa4-25 PSF-A488 DAPI IMPa4-A546_an_TileScan_001 (Stage 40 of 49)	00-GuPETgM9QKiCJypKVuxVhk
1.21439	1.21439	1.21439	um	Vesicles Paraspeckle	Vesicles Paraspeckle Diameter	0.000	1.000	178	200000684	200000029	siRNA-IMPa4-25 PSF-A488 IMPa4-A546 DAPI 8C1-siRNA-IMP-a2-a4 V2.00	0	29. siRNA-IMPa4-25 PSF-A488 DAPI IMPa4-A546_an_TileScan_001 (Stage 40 of 49)	00-GuPETgM9QKiCJypKVuxVhk
1.03155	1.03155	1.03155	um	Vesicles Paraspeckle	Vesicles Paraspeckle Diameter	0.000	1.000	178	200000685	200000030	siRNA-IMPa4-25 PSF-A488 IMPa4-A546 DAPI 8C1-siRNA-IMP-a2-a4 V2.00	0	29. siRNA-IMPa4-25 PSF-A488 DAPI IMPa4-A546_an_TileScan_001 (Stage 40 of 49)	00-GuPETgM9QKiCJypKVuxVhk
1.11509	1.11509	1.11509	um	Vesicles Paraspeckle	Vesicles Paraspeckle Diameter	0.000	1.000	178	200000686	200000031	siRNA-IMPa4-25 PSF-A488 IMPa4-A546 DAPI 8C1-siRNA-IMP-a2-a4 V2.00	0	29. siRNA-IMPa4-25 PSF-A488 DAPI IMPa4-A546_an_TileScan_001 (Stage 40 of 49)	00-GuPETgM9QKiCJypKVuxVhk
1.11509	1.11509	1.11509	um	Vesicles Paraspeckle	Vesicles Paraspeckle Diameter	0.000	1.000	178	200000687	200000032	siRNA-IMPa4-25 PSF-A488 IMPa4-A546 DAPI 8C1-siRNA-IMP-a2-a4 V2.00	0	29. siRNA-IMPa4-25 PSF-A488 DAPI IMPa4-A546_an_TileScan_001 (Stage 40 of 49)	00-GuPETgM9QKiCJypKVuxVhk
0.832862	0.832862	0.832862	um	Vesicles Paraspeckle	Vesicles Paraspeckle Diameter	0.000	1.000	179	200000688	200000033	siRNA-IMPa4-25 PSF-A488 IMPa4-A546 DAPI 8C1-siRNA-IMP-a2-a4 V2.00	0	29. siRNA-IMPa4-25 PSF-A488 DAPI IMPa4-A546_an_TileScan_001 (Stage 40 of 49)	00-GuPETgM9QKiCJypKVuxVhk
1.22731	1.22731	1.22731	um	Vesicles Paraspeckle	Vesicles Paraspeckle Diameter	0.000	1.000	179	200000689	200000034	siRNA-IMPa4-25 PSF-A488 IMPa4-A546 DAPI 8C1-siRNA-IMP-a2-a4 V2.00	0	29. siRNA-IMPa4-25 PSF-A488 DAPI IMPa4-A546_an_TileScan_001 (Stage 40 of 49)	00-GuPETgM9QKiCJypKVuxVhk
0.765022	0.765022	0.765022	um	Vesicles Paraspeckle	Vesicles Paraspeckle Diameter	0.000	1.000	181	200000690	200000035	siRNA-IMPa4-25 PSF-A488 IMPa4-A546 DAPI 8C1-siRNA-IMP-a2-a4 V2.00	0	29. siRNA-IMPa4-25 PSF-A488 DAPI IMPa4-A546_an_TileScan_001 (Stage 40 of 49)	00-GuPETgM9QKiCJypKVuxVhk
1.09136	1.09136	1.09136	um	Vesicles Paraspeckle	Vesicles Paraspeckle Diameter	0.000	1.000	181	200000691	200000036	siRNA-IMPa4-25 PSF-A488 IMPa4-A546 DAPI 8C1-siRNA-IMP-a2-a4 V2.00	0	29. siRNA-IMPa4-25 PSF-A488 DAPI IMPa4-A546_an_TileScan_001 (Stage 40 of 49)	00-GuPETgM9QKiCJypKVuxVhk
0.958655	0.958655	0.958655	um	Vesicles Paraspeckle	Vesicles Paraspeckle Diameter	0.000	1.000	181	200000692	200000037	siRNA-IMPa4-25 PSF-A488 IMPa4-A546 DAPI 8C1-siRNA-IMP-a2-a4 V2.00	0	29. siRNA-IMPa4-25 PSF-A488 DAPI IMPa4-A546_an_TileScan_001 (Stage 40 of 49)	00-GuPETgM9QKiCJypKVuxVhk
1.21112	1.21112	1.21112	um	Vesicles Paraspeckle	Vesicles Paraspeckle Diameter	0.000	1.000	181	200000693	200000038	siRNA-IMPa4-25 PSF-A488 IMPa4-A546 DAPI 8C1-siRNA-IMP-a2-a4 V2.00	0	29. siRNA-IMPa4-25 PSF-A488 DAPI IMPa4-A546_an_TileScan_001 (Stage 40 of 49)	00-GuPETgM9QKiCJypKVuxVhk
0.626187	0.626187	0.626187	um	Vesicles Paraspeckle	Vesicles Paraspeckle Diameter	0.000	1.000	181	200000694	200000039	siRNA-IMPa4-25 PSF-A488 IMPa4-A546 DAPI 8C1-siRNA-IMP-a2-a4 V2.00	0	29. siRNA-IMPa4-25 PSF-A488 DAPI IMPa4-A546_an_TileScan_001 (Stage 40 of 49)	00-GuPETgM9QKiCJypKVuxVhk
0.948062	0.948062	0.948062	um	Vesicles Paraspeckle	Vesicles Paraspeckle Diameter	0.000	1.000	181	200000695	200000040	siRNA-IMPa4-25 PSF-A488 IMPa4-A546 DAPI 8C1-siRNA-IMP-a2-a4 V2.00	0	29. siRNA-IMPa4-25 PSF-A488 DAPI IMPa4-A546_an_TileScan_001 (Stage 40 of 49)	00-GuPETgM9QKiCJypKVuxVhk
0.994005	0.994005	0.994005	um	Vesicles Paraspeckle	Vesicles Paraspeckle Diameter	0.000	1.000	181	200000696	200000041	siRNA-IMPa4-25 PSF-A488 IMPa4-A546 DAPI 8C1-siRNA-IMP-a2-a4 V2.00	0	29. siRNA-IMPa4-25 PSF-A488 DAPI IMPa4-A546_an_TileScan_001 (Stage 40 of 49)	00-GuPETgM9QKiCJypKVuxVhk
0.96902	0.96902	0.96902	um	Vesicles Paraspeckle	Vesicles Paraspeckle Diameter	0.000	1.000	182	200000697	200000042	siRNA-IMPa4-25 PSF-A488 IMPa4-A546 DAPI 8C1-siRNA-IMP-a2-a4 V2.00	0	29. siRNA-IMPa4-25 PSF-A488 DAPI IMPa4-A546_an_TileScan_001 (Stage 40 of 49)	00-GuPETgM9QKiCJypKVuxVhk
0.891151	0.891151	0.891151	um	Vesicles Paraspeckle	Vesicles Paraspeckle Diameter	0.000	1.000	182	200000698	200000043	siRNA-IMPa4-25 PSF-A488 IMPa4-A546 DAPI 8C1-siRNA-IMP-a2-a4 V2.00	0	29. siRNA-IMPa4-25 PSF-A488 DAPI IMPa4-A546_an_TileScan_001 (Stage 40 of 49)	00-GuPETgM9QKiCJypKVuxVhk
0.80412	0.80412	0.80412	um	Vesicles Paraspeckle	Vesicles Paraspeckle Diameter	0.000	1.000	182	200000699	200000044	siRNA-IMPa4-25 PSF-A488 IMPa4-A546 DAPI 8C1-siRNA-IMP-a2-a4 V2.00	0	29. siRNA-IMPa4-25 PSF-A488 DAPI IMPa4-A546_an_TileScan_001 (Stage 40 of 49)	00-GuPETgM9QKiCJypKVuxVhk
1.05801	1.05801	1.05801	um	Vesicles Paraspeckle	Vesicles Paraspeckle Diameter	0.000	1.000	182	200000700	200000045	siRNA-IMPa4-25 PSF-A488 IMPa4-A546 DAPI 8C1-siRNA-IMP-a2-a4 V2.00	0	29. siRNA-IMPa4-25 PSF-A488 DAPI IMPa4-A546_an_TileScan_001 (Stage 40 of 49)	00-GuPETgM9QKiCJypKVuxVhk
0.979167	0.979167	0.979167	um	Vesicles Paraspeckle	Vesicles Paraspeckle Diameter	0.000	1.000	182	200000701	200000046	siRNA-IMPa4-25 PSF-A488 IMPa4-A546 DAPI 8C1-siRNA-IMP-a2-a4 V2.00	0	29. siRNA-IMPa4-25 PSF-A488 DAPI IMPa4-A546_an_TileScan_001 (Stage 40 of 49)	00-GuPETgM9QKiCJypKVuxVhk
0.989109	0.989109	0.989109	um	Vesicles Paraspeckle	Vesicles Paraspeckle Diameter	0.000	1.000	182	200000702	200000047	siRNA-IMPa4-25 PSF-A488 IMPa4-A546 DAPI 8C1-siRNA-IMP-a2-a4 V2.00	0	29. siRNA-IMPa4-25 PSF-A488 DAPI IMPa4-A546_an_TileScan_001 (Stage 40 of 49)	00-GuPETgM9QKiCJypKVuxVhk
1.11895	1.11895	1.11895	um	Vesicles Paraspeckle	Vesicles Paraspeckle Diameter	0.000	1.000	182	200000703	200000048	siRNA-IMPa4-25 PSF-A488 IMPa4-A546 DAPI 8C1-siRNA-IMP-a2-a4 V2.00	0	29. siRNA-IMPa4-25 PSF-A488 DAPI IMPa4-A546_an_TileScan_001 (Stage 40 of 49)	00-GuPETgM9QKiCJypKVuxVhk
1.09136	1.09136	1.09136	um	Vesicles Paraspeckle	Vesicles Paraspeckle Diameter	0.000	1.000	182	200000704	200000049	siRNA-IMPa4-25 PSF-A488 IMPa4-A546 DAPI 8C1-siRNA-IMP-a2-a4 V2.00	0	29. siRNA-IMPa4-25 PSF-A488 DAPI IMPa4-A546_an_TileScan_001 (Stage 40 of 49)	00-GuPETgM9QKiCJypKVuxVhk
0.948062	0.948062	0.948062	um	Vesicles Paraspeckle	Vesicles Paraspeckle Diameter	0.000	1.000	183	200000705	200000050	siRNA-IMPa4-25 PSF-A488 IMPa4-A546 DAPI 8C1-siRNA-IMP-a2-a4 V2.00	0	29. siRNA-IMPa4-25 PSF-A488 DAPI IMPa4-A546_an_TileScan_001 (Stage 40 of 49)	00-GuPETgM9QKiCJypKVuxVhk
0.937226	0.937226	0.937226	um	Vesicles Paraspeckle	Vesicles Paraspeckle Diameter	0.000	1.000	183	200000706	200000051	siRNA-IMPa4-25 PSF-A488 IMPa4-A546 DAPI 8C1-siRNA-IMP-a2-a4 V2.00	0	29. siRNA-IMPa4-25 PSF-A488 DAPI IMPa4-A546_an_TileScan_001 (Stage 40 of 49)	00-GuPETgM9QKiCJypKVuxVhk
0.948062	0.948062	0.948062	um	Vesicles Paraspeckle	Vesicles Paraspeckle Diameter	0.000	1.000	183	200000707	200000052	siRNA-IMPa4-25 PSF-A488 IMPa4-A546 DAPI 8C1-siRNA-IMP-a2-a4 V2.00	0	29. siRNA-IMPa4-25 PSF-A488 DAPI IMPa4-A546_an_TileScan_001 (Stage 40 of 49)	00-GuPETgM9QKiCJypKVuxVhk
0.958655	0.958655	0.958655	um	Vesicles Paraspeckle	Vesicles Paraspeckle Diameter	0.000	1.000	183	200000708	200000053	siRNA-IMPa4-25 PSF-A488 IMPa4-A546 DAPI 8C1-siRNA-IMP-a2-a4 V2.00	0	29. siRNA-IMPa4-25 PSF-A488 DAPI IMPa4-A546_an_TileScan_001 (Stage 40 of 49)	00-GuPETgM9QKiCJypKVuxVhk
0.96902	0.96902	0.96902	um	Vesicles Paraspeckle	Vesicles Paraspeckle Diameter	0.000	1.000	183	200000709	200000054	siRNA-IMPa4-25 PSF-A488 IMPa4-A546 DAPI 8C1-siRNA-IMP-a2-a4 V2.00	0	29. siRNA-IMPa4-25 PSF-A488 DAPI IMPa4-A546_an_TileScan_001 (Stage 40 of 49)	00-GuPETgM9QKiCJypKVuxVhk
1.16685	1.16685	1.16685	um	Vesicles Paraspeckle	Vesicles Paraspeckle Diameter	0.000	1.000	183	200000710	200000055	siRNA-IMPa4-25 PSF-A488 IMPa4-A546 DAPI 8C1-siRNA-IMP-a2-a4 V2.00	0	29. siRNA-IMPa4-25 PSF-A488 DAPI IMPa4-A546_an_TileScan_001 (Stage 40 of 49)	00-GuPETgM9QKiCJypKVuxVhk
1.01779	1.01779	1.01779	um	Vesicles Paraspeckle	Vesicles Paraspeckle Diameter	0.000	1.000	183	200000711	200000056	siRNA-IMPa4-25 PSF-A488 IMPa4-A546 DAPI 8C1-siRNA-IMP-a2-a4 V2.00	0	29. siRNA-IMPa4-25 PSF-A488 DAPI IMPa4-A546_an_TileScan_001 (Stage 40 of 49)	00-GuPETgM9QKiCJypKVuxVhk
0.524673	0.524673	0.524673	um	Vesicles Paraspeckle	Vesicles Paraspeckle Diameter	0.000	1.000	183	200000712	200000057	siRNA-IMPa4-25 PSF-A488 IMPa4-A546 DAPI 8C1-siRNA-IMP-a2-a4 V2.00	0	29. siRNA-IMPa4-25 PSF-A488 DAPI IMPa4-A546_an_TileScan_001 (Stage 40 of 49)	00-GuPETgM9QKiCJypKVuxVhk
1.12658	1.12658	1.12658	um	Vesicles Paraspeckle	Vesicles Paraspeckle Diameter	0.000	1.000	189	200000713	200000000	siRNA-IMPa4-25 PSF-A488 IMPa4-A546 DAPI 8C1-siRNA-IMP-a2-a4 V2.00	0	29. siRNA-IMPa4-25 PSF-A488 DAPI IMPa4-A546_ao_TileScan_001 (Stage 41 of 49)	00-3usNxDvypdD3NLwDMfxSdi
1.06229	1.06229	1.06229	um	Vesicles Paraspeckle	Vesicles Paraspeckle Diameter	0.000	1.000	189	200000714	200000001	siRNA-IMPa4-25 PSF-A488 IMPa4-A546 DAPI 8C1-siRNA-IMP-a2-a4 V2.00	0	29. siRNA-IMPa4-25 PSF-A488 DAPI IMPa4-A546_ao_TileScan_001 (Stage 41 of 49)	00-3usNxDvypdD3NLwDMfxSdi
1.17038	1.17038	1.17038	um	Vesicles Paraspeckle	Vesicles Paraspeckle Diameter	0.000	1.000	189	200000715	200000002	siRNA-IMPa4-25 PSF-A488 IMPa4-A546 DAPI 8C1-siRNA-IMP-a2-a4 V2.00	0	29. siRNA-IMPa4-25 PSF-A488 DAPI IMPa4-A546_ao_TileScan_001 (Stage 41 of 49)	00-3usNxDvypdD3NLwDMfxSdi
0.908979	0.908979	0.908979	um	Vesicles Paraspeckle	Vesicles Paraspeckle Diameter	0.000	1.000	189	200000716	200000003	siRNA-IMPa4-25 PSF-A488 IMPa4-A546 DAPI 8C1-siRNA-IMP-a2-a4 V2.00	0	29. siRNA-IMPa4-25 PSF-A488 DAPI IMPa4-A546_ao_TileScan_001 (Stage 41 of 49)	00-3usNxDvypdD3NLwDMfxSdi
1.09136	1.09136	1.09136	um	Vesicles Paraspeckle	Vesicles Paraspeckle Diameter	0.000	1.000	189	200000717	200000004	siRNA-IMPa4-25 PSF-A488 IMPa4-A546 DAPI 8C1-siRNA-IMP-a2-a4 V2.00	0	29. siRNA-IMPa4-25 PSF-A488 DAPI IMPa4-A546_ao_TileScan_001 (Stage 41 of 49)	00-3usNxDvypdD3NLwDMfxSdi
1.03155	1.03155	1.03155	um	Vesicles Paraspeckle	Vesicles Paraspeckle Diameter	0.000	1.000	189	200000718	200000005	siRNA-IMPa4-25 PSF-A488 IMPa4-A546 DAPI 8C1-siRNA-IMP-a2-a4 V2.00	0	29. siRNA-IMPa4-25 PSF-A488 DAPI IMPa4-A546_ao_TileScan_001 (Stage 41 of 49)	00-3usNxDvypdD3NLwDMfxSdi
0.846518	0.846518	0.846518	um	Vesicles Paraspeckle	Vesicles Paraspeckle Diameter	0.000	1.000	189	200000719	200000006	siRNA-IMPa4-25 PSF-A488 IMPa4-A546 DAPI 8C1-siRNA-IMP-a2-a4 V2.00	0	29. siRNA-IMPa4-25 PSF-A488 DAPI IMPa4-A546_ao_TileScan_001 (Stage 41 of 49)	00-3usNxDvypdD3NLwDMfxSdi
1.01313	1.01313	1.01313	um	Vesicles Paraspeckle	Vesicles Paraspeckle Diameter	0.000	1.000	190	200000720	200000007	siRNA-IMPa4-25 PSF-A488 IMPa4-A546 DAPI 8C1-siRNA-IMP-a2-a4 V2.00	0	29. siRNA-IMPa4-25 PSF-A488 DAPI IMPa4-A546_ao_TileScan_001 (Stage 41 of 49)	00-3usNxDvypdD3NLwDMfxSdi
0.811497	0.811497	0.811497	um	Vesicles Paraspeckle	Vesicles Paraspeckle Diameter	0.000	1.000	190	200000721	200000008	siRNA-IMPa4-25 PSF-A488 IMPa4-A546 DAPI 8C1-siRNA-IMP-a2-a4 V2.00	0	29. siRNA-IMPa4-25 PSF-A488 DAPI IMPa4-A546_ao_TileScan_001 (Stage 41 of 49)	00-3usNxDvypdD3NLwDMfxSdi
0.859747	0.859747	0.859747	um	Vesicles Paraspeckle	Vesicles Paraspeckle Diameter	0.000	1.000	190	200000722	200000009	siRNA-IMPa4-25 PSF-A488 IMPa4-A546 DAPI 8C1-siRNA-IMP-a2-a4 V2.00	0	29. siRNA-IMPa4-25 PSF-A488 DAPI IMPa4-A546_ao_TileScan_001 (Stage 41 of 49)	00-3usNxDvypdD3NLwDMfxSdi
0.638232	0.638232	0.638232	um	Vesicles Paraspeckle	Vesicles Paraspeckle Diameter	0.000	1.000	190	200000723	200000010	siRNA-IMPa4-25 PSF-A488 IMPa4-A546 DAPI 8C1-siRNA-IMP-a2-a4 V2.00	0	29. siRNA-IMPa4-25 PSF-A488 DAPI IMPa4-A546_ao_TileScan_001 (Stage 41 of 49)	00-3usNxDvypdD3NLwDMfxSdi
0.61366	0.61366	0.61366	um	Vesicles Paraspeckle	Vesicles Paraspeckle Diameter	0.000	1.000	190	200000724	200000011	siRNA-IMPa4-25 PSF-A488 IMPa4-A546 DAPI 8C1-siRNA-IMP-a2-a4 V2.00	0	29. siRNA-IMPa4-25 PSF-A488 DAPI IMPa4-A546_ao_TileScan_001 (Stage 41 of 49)	00-3usNxDvypdD3NLwDMfxSdi
1.11895	1.11895	1.11895	um	Vesicles Paraspeckle	Vesicles Paraspeckle Diameter	0.000	1.000	190	200000725	200000012	siRNA-IMPa4-25 PSF-A488 IMPa4-A546 DAPI 8C1-siRNA-IMP-a2-a4 V2.00	0	29. siRNA-IMPa4-25 PSF-A488 DAPI IMPa4-A546_ao_TileScan_001 (Stage 41 of 49)	00-3usNxDvypdD3NLwDMfxSdi
0.586945	0.586945	0.586945	um	Vesicles Paraspeckle	Vesicles Paraspeckle Diameter	0.000	1.000	191	200000726	200000013	siRNA-IMPa4-25 PSF-A488 IMPa4-A546 DAPI 8C1-siRNA-IMP-a2-a4 V2.00	0	29. siRNA-IMPa4-25 PSF-A488 DAPI IMPa4-A546_ao_TileScan_001 (Stage 41 of 49)	00-3usNxDvypdD3NLwDMfxSdi
1.01779	1.01779	1.01779	um	Vesicles Paraspeckle	Vesicles Paraspeckle Diameter	0.000	1.000	191	200000727	200000014	siRNA-IMPa4-25 PSF-A488 IMPa4-A546 DAPI 8C1-siRNA-IMP-a2-a4 V2.00	0	29. siRNA-IMPa4-25 PSF-A488 DAPI IMPa4-A546_ao_TileScan_001 (Stage 41 of 49)	00-3usNxDvypdD3NLwDMfxSdi
0.524673	0.524673	0.524673	um	Vesicles Paraspeckle	Vesicles Paraspeckle Diameter	0.000	1.000	191	200000728	200000015	siRNA-IMPa4-25 PSF-A488 IMPa4-A546 DAPI 8C1-siRNA-IMP-a2-a4 V2.00	0	29. siRNA-IMPa4-25 PSF-A488 DAPI IMPa4-A546_ao_TileScan_001 (Stage 41 of 49)	00-3usNxDvypdD3NLwDMfxSdi
1.14156	1.14156	1.14156	um	Vesicles Paraspeckle	Vesicles Paraspeckle Diameter	0.000	1.000	191	200000729	200000016	siRNA-IMPa4-25 PSF-A488 IMPa4-A546 DAPI 8C1-siRNA-IMP-a2-a4 V2.00	0	29. siRNA-IMPa4-25 PSF-A488 DAPI IMPa4-A546_ao_TileScan_001 (Stage 41 of 49)	00-3usNxDvypdD3NLwDMfxSdi
0.97412	0.97412	0.97412	um	Vesicles Paraspeckle	Vesicles Paraspeckle Diameter	0.000	1.000	191	200000730	200000017	siRNA-IMPa4-25 PSF-A488 IMPa4-A546 DAPI 8C1-siRNA-IMP-a2-a4 V2.00	0	29. siRNA-IMPa4-25 PSF-A488 DAPI IMPa4-A546_ao_TileScan_001 (Stage 41 of 49)	00-3usNxDvypdD3NLwDMfxSdi
0.756706	0.756706	0.756706	um	Vesicles Paraspeckle	Vesicles Paraspeckle Diameter	0.000	1.000	191	200000731	200000018	siRNA-IMPa4-25 PSF-A488 IMPa4-A546 DAPI 8C1-siRNA-IMP-a2-a4 V2.00	0	29. siRNA-IMPa4-25 PSF-A488 DAPI IMPa4-A546_ao_TileScan_001 (Stage 41 of 49)	00-3usNxDvypdD3NLwDMfxSdi
1.07909	1.07909	1.07909	um	Vesicles Paraspeckle	Vesicles Paraspeckle Diameter	0.000	1.000	191	200000732	200000019	siRNA-IMPa4-25 PSF-A488 IMPa4-A546 DAPI 8C1-siRNA-IMP-a2-a4 V2.00	0	29. siRNA-IMPa4-25 PSF-A488 DAPI IMPa4-A546_ao_TileScan_001 (Stage 41 of 49)	00-3usNxDvypdD3NLwDMfxSdi
0.963865	0.963865	0.963865	um	Vesicles Paraspeckle	Vesicles Paraspeckle Diameter	0.000	1.000	191	200000733	200000020	siRNA-IMPa4-25 PSF-A488 IMPa4-A546 DAPI 8C1-siRNA-IMP-a2-a4 V2.00	0	29. siRNA-IMPa4-25 PSF-A488 DAPI IMPa4-A546_ao_TileScan_001 (Stage 41 of 49)	00-3usNxDvypdD3NLwDMfxSdi
1.25237	1.25237	1.25237	um	Vesicles Paraspeckle	Vesicles Paraspeckle Diameter	0.000	1.000	191	200000734	200000021	siRNA-IMPa4-25 PSF-A488 IMPa4-A546 DAPI 8C1-siRNA-IMP-a2-a4 V2.00	0	29. siRNA-IMPa4-25 PSF-A488 DAPI IMPa4-A546_ao_TileScan_001 (Stage 41 of 49)	00-3usNxDvypdD3NLwDMfxSdi
0.600599	0.600599	0.600599	um	Vesicles Paraspeckle	Vesicles Paraspeckle Diameter	0.000	1.000	193	200000735	200000000	siRNA-IMPa4-25 PSF-A488 IMPa4-A546 DAPI 8C1-siRNA-IMP-a2-a4 V2.00	0	29. siRNA-IMPa4-25 PSF-A488 DAPI IMPa4-A546_ap_TileScan_001 (Stage 42 of 49)	00-53nBVfywSYYg7Fa2c3y65e
0.811497	0.811497	0.811497	um	Vesicles Paraspeckle	Vesicles Paraspeckle Diameter	0.000	1.000	193	200000736	200000001	siRNA-IMPa4-25 PSF-A488 IMPa4-A546 DAPI 8C1-siRNA-IMP-a2-a4 V2.00	0	29. siRNA-IMPa4-25 PSF-A488 DAPI IMPa4-A546_ap_TileScan_001 (Stage 42 of 49)	00-53nBVfywSYYg7Fa2c3y65e
0.788944	0.788944	0.788944	um	Vesicles Paraspeckle	Vesicles Paraspeckle Diameter	0.000	1.000	193	200000737	200000002	siRNA-IMPa4-25 PSF-A488 IMPa4-A546 DAPI 8C1-siRNA-IMP-a2-a4 V2.00	0	29. siRNA-IMPa4-25 PSF-A488 DAPI IMPa4-A546_ap_TileScan_001 (Stage 42 of 49)	00-53nBVfywSYYg7Fa2c3y65e
1.19784	1.19784	1.19784	um	Vesicles Paraspeckle	Vesicles Paraspeckle Diameter	0.000	1.000	193	200000738	200000003	siRNA-IMPa4-25 PSF-A488 IMPa4-A546 DAPI 8C1-siRNA-IMP-a2-a4 V2.00	0	29. siRNA-IMPa4-25 PSF-A488 DAPI IMPa4-A546_ap_TileScan_001 (Stage 42 of 49)	00-53nBVfywSYYg7Fa2c3y65e
0.908979	0.908979	0.908979	um	Vesicles Paraspeckle	Vesicles Paraspeckle Diameter	0.000	1.000	193	200000739	200000004	siRNA-IMPa4-25 PSF-A488 IMPa4-A546 DAPI 8C1-siRNA-IMP-a2-a4 V2.00	0	29. siRNA-IMPa4-25 PSF-A488 DAPI IMPa4-A546_ap_TileScan_001 (Stage 42 of 49)	00-53nBVfywSYYg7Fa2c3y65e
1.08321	1.08321	1.08321	um	Vesicles Paraspeckle	Vesicles Paraspeckle Diameter	0.000	1.000	193	200000740	200000005	siRNA-IMPa4-25 PSF-A488 IMPa4-A546 DAPI 8C1-siRNA-IMP-a2-a4 V2.00	0	29. siRNA-IMPa4-25 PSF-A488 DAPI IMPa4-A546_ap_TileScan_001 (Stage 42 of 49)	00-53nBVfywSYYg7Fa2c3y65e
0.914769	0.914769	0.914769	um	Vesicles Paraspeckle	Vesicles Paraspeckle Diameter	0.000	1.000	193	200000741	200000006	siRNA-IMPa4-25 PSF-A488 IMPa4-A546 DAPI 8C1-siRNA-IMP-a2-a4 V2.00	0	29. siRNA-IMPa4-25 PSF-A488 DAPI IMPa4-A546_ap_TileScan_001 (Stage 42 of 49)	00-53nBVfywSYYg7Fa2c3y65e
1.38513	1.38513	1.38513	um	Vesicles Paraspeckle	Vesicles Paraspeckle Diameter	0.000	1.000	193	200000742	200000007	siRNA-IMPa4-25 PSF-A488 IMPa4-A546 DAPI 8C1-siRNA-IMP-a2-a4 V2.00	0	29. siRNA-IMPa4-25 PSF-A488 DAPI IMPa4-A546_ap_TileScan_001 (Stage 42 of 49)	00-53nBVfywSYYg7Fa2c3y65e
0.878858	0.878858	0.878858	um	Vesicles Paraspeckle	Vesicles Paraspeckle Diameter	0.000	1.000	194	200000743	200000008	siRNA-IMPa4-25 PSF-A488 IMPa4-A546 DAPI 8C1-siRNA-IMP-a2-a4 V2.00	0	29. siRNA-IMPa4-25 PSF-A488 DAPI IMPa4-A546_ap_TileScan_001 (Stage 42 of 49)	00-53nBVfywSYYg7Fa2c3y65e
1.09136	1.09136	1.09136	um	Vesicles Paraspeckle	Vesicles Paraspeckle Diameter	0.000	1.000	194	200000744	200000009	siRNA-IMPa4-25 PSF-A488 IMPa4-A546 DAPI 8C1-siRNA-IMP-a2-a4 V2.00	0	29. siRNA-IMPa4-25 PSF-A488 DAPI IMPa4-A546_ap_TileScan_001 (Stage 42 of 49)	00-53nBVfywSYYg7Fa2c3y65e
0.942675	0.942675	0.942675	um	Vesicles Paraspeckle	Vesicles Paraspeckle Diameter	0.000	1.000	194	200000745	200000010	siRNA-IMPa4-25 PSF-A488 IMPa4-A546 DAPI 8C1-siRNA-IMP-a2-a4 V2.00	0	29. siRNA-IMPa4-25 PSF-A488 DAPI IMPa4-A546_ap_TileScan_001 (Stage 42 of 49)	00-53nBVfywSYYg7Fa2c3y65e
1.40248	1.40248	1.40248	um	Vesicles Paraspeckle	Vesicles Paraspeckle Diameter	0.000	1.000	194	200000746	200000011	siRNA-IMPa4-25 PSF-A488 IMPa4-A546 DAPI 8C1-siRNA-IMP-a2-a4 V2.00	0	29. siRNA-IMPa4-25 PSF-A488 DAPI IMPa4-A546_ap_TileScan_001 (Stage 42 of 49)	00-53nBVfywSYYg7Fa2c3y65e
0.682383	0.682383	0.682383	um	Vesicles Paraspeckle	Vesicles Paraspeckle Diameter	0.000	1.000	194	200000747	200000012	siRNA-IMPa4-25 PSF-A488 IMPa4-A546 DAPI 8C1-siRNA-IMP-a2-a4 V2.00	0	29. siRNA-IMPa4-25 PSF-A488 DAPI IMPa4-A546_ap_TileScan_001 (Stage 42 of 49)	00-53nBVfywSYYg7Fa2c3y65e
0.984163	0.984163	0.984163	um	Vesicles Paraspeckle	Vesicles Paraspeckle Diameter	0.000	1.000	194	200000748	200000013	siRNA-IMPa4-25 PSF-A488 IMPa4-A546 DAPI 8C1-siRNA-IMP-a2-a4 V2.00	0	29. siRNA-IMPa4-25 PSF-A488 DAPI IMPa4-A546_ap_TileScan_001 (Stage 42 of 49)	00-53nBVfywSYYg7Fa2c3y65e
0.730592	0.730592	0.730592	um	Vesicles Paraspeckle	Vesicles Paraspeckle Diameter	0.000	1.000	194	200000749	200000014	siRNA-IMPa4-25 PSF-A488 IMPa4-A546 DAPI 8C1-siRNA-IMP-a2-a4 V2.00	0	29. siRNA-IMPa4-25 PSF-A488 DAPI IMPa4-A546_ap_TileScan_001 (Stage 42 of 49)	00-53nBVfywSYYg7Fa2c3y65e
0.832862	0.832862	0.832862	um	Vesicles Paraspeckle	Vesicles Paraspeckle Diameter	0.000	1.000	194	200000750	200000015	siRNA-IMPa4-25 PSF-A488 IMPa4-A546 DAPI 8C1-siRNA-IMP-a2-a4 V2.00	0	29. siRNA-IMPa4-25 PSF-A488 DAPI IMPa4-A546_ap_TileScan_001 (Stage 42 of 49)	00-53nBVfywSYYg7Fa2c3y65e
1.18427	1.18427	1.18427	um	Vesicles Paraspeckle	Vesicles Paraspeckle Diameter	0.000	1.000	194	200000751	200000016	siRNA-IMPa4-25 PSF-A488 IMPa4-A546 DAPI 8C1-siRNA-IMP-a2-a4 V2.00	0	29. siRNA-IMPa4-25 PSF-A488 DAPI IMPa4-A546_ap_TileScan_001 (Stage 42 of 49)	00-53nBVfywSYYg7Fa2c3y65e
0.984163	0.984163	0.984163	um	Vesicles Paraspeckle	Vesicles Paraspeckle Diameter	0.000	1.000	194	200000752	200000017	siRNA-IMPa4-25 PSF-A488 IMPa4-A546 DAPI 8C1-siRNA-IMP-a2-a4 V2.00	0	29. siRNA-IMPa4-25 PSF-A488 DAPI IMPa4-A546_ap_TileScan_001 (Stage 42 of 49)	00-53nBVfywSYYg7Fa2c3y65e
0.756706	0.756706	0.756706	um	Vesicles Paraspeckle	Vesicles Paraspeckle Diameter	0.000	1.000	194	200000753	200000018	siRNA-IMPa4-25 PSF-A488 IMPa4-A546 DAPI 8C1-siRNA-IMP-a2-a4 V2.00	0	29. siRNA-IMPa4-25 PSF-A488 DAPI IMPa4-A546_ap_TileScan_001 (Stage 42 of 49)	00-53nBVfywSYYg7Fa2c3y65e
1.13412	1.13412	1.13412	um	Vesicles Paraspeckle	Vesicles Paraspeckle Diameter	0.000	1.000	194	200000754	200000019	siRNA-IMPa4-25 PSF-A488 IMPa4-A546 DAPI 8C1-siRNA-IMP-a2-a4 V2.00	0	29. siRNA-IMPa4-25 PSF-A488 DAPI IMPa4-A546_ap_TileScan_001 (Stage 42 of 49)	00-53nBVfywSYYg7Fa2c3y65e
0.897173	0.897173	0.897173	um	Vesicles Paraspeckle	Vesicles Paraspeckle Diameter	0.000	1.000	196	200000755	200000000	siRNA-IMPa4-25 PSF-A488 IMPa4-A546 DAPI 8C1-siRNA-IMP-a2-a4 V2.00	0	29. siRNA-IMPa4-25 PSF-A488 DAPI IMPa4-A546_aq_TileScan_001 (Stage 43 of 49)	00-9abCpZJN3qSib6g4mVpiSZ
0.638232	0.638232	0.638232	um	Vesicles Paraspeckle	Vesicles Paraspeckle Diameter	0.000	1.000	196	200000756	200000001	siRNA-IMPa4-25 PSF-A488 IMPa4-A546 DAPI 8C1-siRNA-IMP-a2-a4 V2.00	0	29. siRNA-IMPa4-25 PSF-A488 DAPI IMPa4-A546_aq_TileScan_001 (Stage 43 of 49)	00-9abCpZJN3qSib6g4mVpiSZ
1.13785	1.13785	1.13785	um	Vesicles Paraspeckle	Vesicles Paraspeckle Diameter	0.000	1.000	196	200000757	200000002	siRNA-IMPa4-25 PSF-A488 IMPa4-A546 DAPI 8C1-siRNA-IMP-a2-a4 V2.00	0	29. siRNA-IMPa4-25 PSF-A488 DAPI IMPa4-A546_aq_TileScan_001 (Stage 43 of 49)	00-9abCpZJN3qSib6g4mVpiSZ
0.781132	0.781132	0.781132	um	Vesicles Paraspeckle	Vesicles Paraspeckle Diameter	0.000	1.000	196	200000758	200000003	siRNA-IMPa4-25 PSF-A488 IMPa4-A546 DAPI 8C1-siRNA-IMP-a2-a4 V2.00	0	29. siRNA-IMPa4-25 PSF-A488 DAPI IMPa4-A546_aq_TileScan_001 (Stage 43 of 49)	00-9abCpZJN3qSib6g4mVpiSZ
1.18769	1.18769	1.18769	um	Vesicles Paraspeckle	Vesicles Paraspeckle Diameter	0.000	1.000	199	200000759	200000004	siRNA-IMPa4-25 PSF-A488 IMPa4-A546 DAPI 8C1-siRNA-IMP-a2-a4 V2.00	0	29. siRNA-IMPa4-25 PSF-A488 DAPI IMPa4-A546_aq_TileScan_001 (Stage 43 of 49)	00-9abCpZJN3qSib6g4mVpiSZ
0.839746	0.839746	0.839746	um	Vesicles Paraspeckle	Vesicles Paraspeckle Diameter	0.000	1.000	199	200000760	200000005	siRNA-IMPa4-25 PSF-A488 IMPa4-A546 DAPI 8C1-siRNA-IMP-a2-a4 V2.00	0	29. siRNA-IMPa4-25 PSF-A488 DAPI IMPa4-A546_aq_TileScan_001 (Stage 43 of 49)	00-9abCpZJN3qSib6g4mVpiSZ
1.16331	1.16331	1.16331	um	Vesicles Paraspeckle	Vesicles Paraspeckle Diameter	0.000	1.000	202	200000761	200000006	siRNA-IMPa4-25 PSF-A488 IMPa4-A546 DAPI 8C1-siRNA-IMP-a2-a4 V2.00	0	29. siRNA-IMPa4-25 PSF-A488 DAPI IMPa4-A546_aq_TileScan_001 (Stage 43 of 49)	00-9abCpZJN3qSib6g4mVpiSZ
0.702464	0.702464	0.702464	um	Vesicles Paraspeckle	Vesicles Paraspeckle Diameter	0.000	1.000	202	200000762	200000007	siRNA-IMPa4-25 PSF-A488 IMPa4-A546 DAPI 8C1-siRNA-IMP-a2-a4 V2.00	0	29. siRNA-IMPa4-25 PSF-A488 DAPI IMPa4-A546_aq_TileScan_001 (Stage 43 of 49)	00-9abCpZJN3qSib6g4mVpiSZ
0.998854	0.998854	0.998854	um	Vesicles Paraspeckle	Vesicles Paraspeckle Diameter	0.000	1.000	202	200000763	200000008	siRNA-IMPa4-25 PSF-A488 IMPa4-A546 DAPI 8C1-siRNA-IMP-a2-a4 V2.00	0	29. siRNA-IMPa4-25 PSF-A488 DAPI IMPa4-A546_aq_TileScan_001 (Stage 43 of 49)	00-9abCpZJN3qSib6g4mVpiSZ
0.811497	0.811497	0.811497	um	Vesicles Paraspeckle	Vesicles Paraspeckle Diameter	0.000	1.000	202	200000764	200000009	siRNA-IMPa4-25 PSF-A488 IMPa4-A546 DAPI 8C1-siRNA-IMP-a2-a4 V2.00	0	29. siRNA-IMPa4-25 PSF-A488 DAPI IMPa4-A546_aq_TileScan_001 (Stage 43 of 49)	00-9abCpZJN3qSib6g4mVpiSZ
1.04052	1.04052	1.04052	um	Vesicles Paraspeckle	Vesicles Paraspeckle Diameter	0.000	1.000	202	200000765	200000010	siRNA-IMPa4-25 PSF-A488 IMPa4-A546 DAPI 8C1-siRNA-IMP-a2-a4 V2.00	0	29. siRNA-IMPa4-25 PSF-A488 DAPI IMPa4-A546_aq_TileScan_001 (Stage 43 of 49)	00-9abCpZJN3qSib6g4mVpiSZ
0.920486	0.920486	0.920486	um	Vesicles Paraspeckle	Vesicles Paraspeckle Diameter	0.000	1.000	202	200000766	200000011	siRNA-IMPa4-25 PSF-A488 IMPa4-A546 DAPI 8C1-siRNA-IMP-a2-a4 V2.00	0	29. siRNA-IMPa4-25 PSF-A488 DAPI IMPa4-A546_aq_TileScan_001 (Stage 43 of 49)	00-9abCpZJN3qSib6g4mVpiSZ
1.14524	1.14524	1.14524	um	Vesicles Paraspeckle	Vesicles Paraspeckle Diameter	0.000	1.000	202	200000767	200000012	siRNA-IMPa4-25 PSF-A488 IMPa4-A546 DAPI 8C1-siRNA-IMP-a2-a4 V2.00	0	29. siRNA-IMPa4-25 PSF-A488 DAPI IMPa4-A546_aq_TileScan_001 (Stage 43 of 49)	00-9abCpZJN3qSib6g4mVpiSZ
0.989109	0.989109	0.989109	um	Vesicles Paraspeckle	Vesicles Paraspeckle Diameter	0.000	1.000	202	200000768	200000013	siRNA-IMPa4-25 PSF-A488 IMPa4-A546 DAPI 8C1-siRNA-IMP-a2-a4 V2.00	0	29. siRNA-IMPa4-25 PSF-A488 DAPI IMPa4-A546_aq_TileScan_001 (Stage 43 of 49)	00-9abCpZJN3qSib6g4mVpiSZ
0.557548	0.557548	0.557548	um	Vesicles Paraspeckle	Vesicles Paraspeckle Diameter	0.000	1.000	202	200000769	200000014	siRNA-IMPa4-25 PSF-A488 IMPa4-A546 DAPI 8C1-siRNA-IMP-a2-a4 V2.00	0	29. siRNA-IMPa4-25 PSF-A488 DAPI IMPa4-A546_aq_TileScan_001 (Stage 43 of 49)	00-9abCpZJN3qSib6g4mVpiSZ
1.13412	1.13412	1.13412	um	Vesicles Paraspeckle	Vesicles Paraspeckle Diameter	0.000	1.000	202	200000770	200000015	siRNA-IMPa4-25 PSF-A488 IMPa4-A546 DAPI 8C1-siRNA-IMP-a2-a4 V2.00	0	29. siRNA-IMPa4-25 PSF-A488 DAPI IMPa4-A546_aq_TileScan_001 (Stage 43 of 49)	00-9abCpZJN3qSib6g4mVpiSZ
1.16331	1.16331	1.16331	um	Vesicles Paraspeckle	Vesicles Paraspeckle Diameter	0.000	1.000	202	200000771	200000016	siRNA-IMPa4-25 PSF-A488 IMPa4-A546 DAPI 8C1-siRNA-IMP-a2-a4 V2.00	0	29. siRNA-IMPa4-25 PSF-A488 DAPI IMPa4-A546_aq_TileScan_001 (Stage 43 of 49)	00-9abCpZJN3qSib6g4mVpiSZ
1.44059	1.44059	1.44059	um	Vesicles Paraspeckle	Vesicles Paraspeckle Diameter	0.000	1.000	202	200000772	200000017	siRNA-IMPa4-25 PSF-A488 IMPa4-A546 DAPI 8C1-siRNA-IMP-a2-a4 V2.00	0	29. siRNA-IMPa4-25 PSF-A488 DAPI IMPa4-A546_aq_TileScan_001 (Stage 43 of 49)	00-9abCpZJN3qSib6g4mVpiSZ
0.600599	0.600599	0.600599	um	Vesicles Paraspeckle	Vesicles Paraspeckle Diameter	0.000	1.000	202	200000773	200000018	siRNA-IMPa4-25 PSF-A488 IMPa4-A546 DAPI 8C1-siRNA-IMP-a2-a4 V2.00	0	29. siRNA-IMPa4-25 PSF-A488 DAPI IMPa4-A546_aq_TileScan_001 (Stage 43 of 49)	00-9abCpZJN3qSib6g4mVpiSZ
1.04934	1.04934	1.04934	um	Vesicles Paraspeckle	Vesicles Paraspeckle Diameter	0.000	1.000	202	200000774	200000019	siRNA-IMPa4-25 PSF-A488 IMPa4-A546 DAPI 8C1-siRNA-IMP-a2-a4 V2.00	0	29. siRNA-IMPa4-25 PSF-A488 DAPI IMPa4-A546_aq_TileScan_001 (Stage 43 of 49)	00-9abCpZJN3qSib6g4mVpiSZ
1.07494	1.07494	1.07494	um	Vesicles Paraspeckle	Vesicles Paraspeckle Diameter	0.000	1.000	202	200000775	200000020	siRNA-IMPa4-25 PSF-A488 IMPa4-A546 DAPI 8C1-siRNA-IMP-a2-a4 V2.00	0	29. siRNA-IMPa4-25 PSF-A488 DAPI IMPa4-A546_aq_TileScan_001 (Stage 43 of 49)	00-9abCpZJN3qSib6g4mVpiSZ
0.818743	0.818743	0.818743	um	Vesicles Paraspeckle	Vesicles Paraspeckle Diameter	0.000	1.000	202	200000776	200000021	siRNA-IMPa4-25 PSF-A488 IMPa4-A546 DAPI 8C1-siRNA-IMP-a2-a4 V2.00	0	29. siRNA-IMPa4-25 PSF-A488 DAPI IMPa4-A546_aq_TileScan_001 (Stage 43 of 49)	00-9abCpZJN3qSib6g4mVpiSZ
0.487063	0.487063	0.487063	um	Vesicles Paraspeckle	Vesicles Paraspeckle Diameter	0.000	1.000	203	200000777	200000022	siRNA-IMPa4-25 PSF-A488 IMPa4-A546 DAPI 8C1-siRNA-IMP-a2-a4 V2.00	0	29. siRNA-IMPa4-25 PSF-A488 DAPI IMPa4-A546_aq_TileScan_001 (Stage 43 of 49)	00-9abCpZJN3qSib6g4mVpiSZ
1.1911	1.1911	1.1911	um	Vesicles Paraspeckle	Vesicles Paraspeckle Diameter	0.000	1.000	204	200000778	200000023	siRNA-IMPa4-25 PSF-A488 IMPa4-A546 DAPI 8C1-siRNA-IMP-a2-a4 V2.00	0	29. siRNA-IMPa4-25 PSF-A488 DAPI IMPa4-A546_aq_TileScan_001 (Stage 43 of 49)	00-9abCpZJN3qSib6g4mVpiSZ
0.846518	0.846518	0.846518	um	Vesicles Paraspeckle	Vesicles Paraspeckle Diameter	0.000	1.000	205	200000779	200000024	siRNA-IMPa4-25 PSF-A488 IMPa4-A546 DAPI 8C1-siRNA-IMP-a2-a4 V2.00	0	29. siRNA-IMPa4-25 PSF-A488 DAPI IMPa4-A546_aq_TileScan_001 (Stage 43 of 49)	00-9abCpZJN3qSib6g4mVpiSZ
0.638232	0.638232	0.638232	um	Vesicles Paraspeckle	Vesicles Paraspeckle Diameter	0.000	1.000	205	200000780	200000025	siRNA-IMPa4-25 PSF-A488 IMPa4-A546 DAPI 8C1-siRNA-IMP-a2-a4 V2.00	0	29. siRNA-IMPa4-25 PSF-A488 DAPI IMPa4-A546_aq_TileScan_001 (Stage 43 of 49)	00-9abCpZJN3qSib6g4mVpiSZ
1.17736	1.17736	1.17736	um	Vesicles Paraspeckle	Vesicles Paraspeckle Diameter	0.000	1.000	206	200000781	200000026	siRNA-IMPa4-25 PSF-A488 IMPa4-A546 DAPI 8C1-siRNA-IMP-a2-a4 V2.00	0	29. siRNA-IMPa4-25 PSF-A488 DAPI IMPa4-A546_aq_TileScan_001 (Stage 43 of 49)	00-9abCpZJN3qSib6g4mVpiSZ
1.01313	1.01313	1.01313	um	Vesicles Paraspeckle	Vesicles Paraspeckle Diameter	0.000	1.000	206	200000782	200000027	siRNA-IMPa4-25 PSF-A488 IMPa4-A546 DAPI 8C1-siRNA-IMP-a2-a4 V2.00	0	29. siRNA-IMPa4-25 PSF-A488 DAPI IMPa4-A546_aq_TileScan_001 (Stage 43 of 49)	00-9abCpZJN3qSib6g4mVpiSZ
1.29106	1.29106	1.29106	um	Vesicles Paraspeckle	Vesicles Paraspeckle Diameter	0.000	1.000	206	200000783	200000028	siRNA-IMPa4-25 PSF-A488 IMPa4-A546 DAPI 8C1-siRNA-IMP-a2-a4 V2.00	0	29. siRNA-IMPa4-25 PSF-A488 DAPI IMPa4-A546_aq_TileScan_001 (Stage 43 of 49)	00-9abCpZJN3qSib6g4mVpiSZ
1.21765	1.21765	1.21765	um	Vesicles Paraspeckle	Vesicles Paraspeckle Diameter	0.000	1.000	206	200000784	200000029	siRNA-IMPa4-25 PSF-A488 IMPa4-A546 DAPI 8C1-siRNA-IMP-a2-a4 V2.00	0	29. siRNA-IMPa4-25 PSF-A488 DAPI IMPa4-A546_aq_TileScan_001 (Stage 43 of 49)	00-9abCpZJN3qSib6g4mVpiSZ
0.586945	0.586945	0.586945	um	Vesicles Paraspeckle	Vesicles Paraspeckle Diameter	0.000	1.000	206	200000785	200000030	siRNA-IMPa4-25 PSF-A488 IMPa4-A546 DAPI 8C1-siRNA-IMP-a2-a4 V2.00	0	29. siRNA-IMPa4-25 PSF-A488 DAPI IMPa4-A546_aq_TileScan_001 (Stage 43 of 49)	00-9abCpZJN3qSib6g4mVpiSZ
1.04052	1.04052	1.04052	um	Vesicles Paraspeckle	Vesicles Paraspeckle Diameter	0.000	1.000	206	200000786	200000031	siRNA-IMPa4-25 PSF-A488 IMPa4-A546 DAPI 8C1-siRNA-IMP-a2-a4 V2.00	0	29. siRNA-IMPa4-25 PSF-A488 DAPI IMPa4-A546_aq_TileScan_001 (Stage 43 of 49)	00-9abCpZJN3qSib6g4mVpiSZ
0.811497	0.811497	0.811497	um	Vesicles Paraspeckle	Vesicles Paraspeckle Diameter	0.000	1.000	208	200000787	200000000	siRNA-IMPa4-25 PSF-A488 IMPa4-A546 DAPI 8C1-siRNA-IMP-a2-a4 V2.00	0	29. siRNA-IMPa4-25 PSF-A488 DAPI IMPa4-A546_ar_TileScan_001 (Stage 44 of 49)	00-tUvZh3dCmiTGhtxxvBVZiJ
0.891151	0.891151	0.891151	um	Vesicles Paraspeckle	Vesicles Paraspeckle Diameter	0.000	1.000	208	200000788	200000001	siRNA-IMPa4-25 PSF-A488 IMPa4-A546 DAPI 8C1-siRNA-IMP-a2-a4 V2.00	0	29. siRNA-IMPa4-25 PSF-A488 DAPI IMPa4-A546_ar_TileScan_001 (Stage 44 of 49)	00-tUvZh3dCmiTGhtxxvBVZiJ
1.11895	1.11895	1.11895	um	Vesicles Paraspeckle	Vesicles Paraspeckle Diameter	0.000	1.000	208	200000789	200000002	siRNA-IMPa4-25 PSF-A488 IMPa4-A546 DAPI 8C1-siRNA-IMP-a2-a4 V2.00	0	29. siRNA-IMPa4-25 PSF-A488 DAPI IMPa4-A546_ar_TileScan_001 (Stage 44 of 49)	00-tUvZh3dCmiTGhtxxvBVZiJ
1.09136	1.09136	1.09136	um	Vesicles Paraspeckle	Vesicles Paraspeckle Diameter	0.000	1.000	208	200000790	200000003	siRNA-IMPa4-25 PSF-A488 IMPa4-A546 DAPI 8C1-siRNA-IMP-a2-a4 V2.00	0	29. siRNA-IMPa4-25 PSF-A488 DAPI IMPa4-A546_ar_TileScan_001 (Stage 44 of 49)	00-tUvZh3dCmiTGhtxxvBVZiJ
0.937226	0.937226	0.937226	um	Vesicles Paraspeckle	Vesicles Paraspeckle Diameter	0.000	1.000	209	200000791	200000004	siRNA-IMPa4-25 PSF-A488 IMPa4-A546 DAPI 8C1-siRNA-IMP-a2-a4 V2.00	0	29. siRNA-IMPa4-25 PSF-A488 DAPI IMPa4-A546_ar_TileScan_001 (Stage 44 of 49)	00-tUvZh3dCmiTGhtxxvBVZiJ
0.908979	0.908979	0.908979	um	Vesicles Paraspeckle	Vesicles Paraspeckle Diameter	0.000	1.000	209	200000792	200000005	siRNA-IMPa4-25 PSF-A488 IMPa4-A546 DAPI 8C1-siRNA-IMP-a2-a4 V2.00	0	29. siRNA-IMPa4-25 PSF-A488 DAPI IMPa4-A546_ar_TileScan_001 (Stage 44 of 49)	00-tUvZh3dCmiTGhtxxvBVZiJ
1.08321	1.08321	1.08321	um	Vesicles Paraspeckle	Vesicles Paraspeckle Diameter	0.000	1.000	209	200000793	200000006	siRNA-IMPa4-25 PSF-A488 IMPa4-A546 DAPI 8C1-siRNA-IMP-a2-a4 V2.00	0	29. siRNA-IMPa4-25 PSF-A488 DAPI IMPa4-A546_ar_TileScan_001 (Stage 44 of 49)	00-tUvZh3dCmiTGhtxxvBVZiJ
0.773161	0.773161	0.773161	um	Vesicles Paraspeckle	Vesicles Paraspeckle Diameter	0.000	1.000	209	200000794	200000007	siRNA-IMPa4-25 PSF-A488 IMPa4-A546 DAPI 8C1-siRNA-IMP-a2-a4 V2.00	0	29. siRNA-IMPa4-25 PSF-A488 DAPI IMPa4-A546_ar_TileScan_001 (Stage 44 of 49)	00-tUvZh3dCmiTGhtxxvBVZiJ
0.61366	0.61366	0.61366	um	Vesicles Paraspeckle	Vesicles Paraspeckle Diameter	0.000	1.000	209	200000795	200000008	siRNA-IMPa4-25 PSF-A488 IMPa4-A546 DAPI 8C1-siRNA-IMP-a2-a4 V2.00	0	29. siRNA-IMPa4-25 PSF-A488 DAPI IMPa4-A546_ar_TileScan_001 (Stage 44 of 49)	00-tUvZh3dCmiTGhtxxvBVZiJ
0.739502	0.739502	0.739502	um	Vesicles Paraspeckle	Vesicles Paraspeckle Diameter	0.000	1.000	209	200000796	200000009	siRNA-IMPa4-25 PSF-A488 IMPa4-A546 DAPI 8C1-siRNA-IMP-a2-a4 V2.00	0	29. siRNA-IMPa4-25 PSF-A488 DAPI IMPa4-A546_ar_TileScan_001 (Stage 44 of 49)	00-tUvZh3dCmiTGhtxxvBVZiJ
1.05801	1.05801	1.05801	um	Vesicles Paraspeckle	Vesicles Paraspeckle Diameter	0.000	1.000	209	200000797	200000010	siRNA-IMPa4-25 PSF-A488 IMPa4-A546 DAPI 8C1-siRNA-IMP-a2-a4 V2.00	0	29. siRNA-IMPa4-25 PSF-A488 DAPI IMPa4-A546_ar_TileScan_001 (Stage 44 of 49)	00-tUvZh3dCmiTGhtxxvBVZiJ
0.586945	0.586945	0.586945	um	Vesicles Paraspeckle	Vesicles Paraspeckle Diameter	0.000	1.000	209	200000798	200000011	siRNA-IMPa4-25 PSF-A488 IMPa4-A546 DAPI 8C1-siRNA-IMP-a2-a4 V2.00	0	29. siRNA-IMPa4-25 PSF-A488 DAPI IMPa4-A546_ar_TileScan_001 (Stage 44 of 49)	00-tUvZh3dCmiTGhtxxvBVZiJ
1.15974	1.15974	1.15974	um	Vesicles Paraspeckle	Vesicles Paraspeckle Diameter	0.000	1.000	211	200000799	200000012	siRNA-IMPa4-25 PSF-A488 IMPa4-A546 DAPI 8C1-siRNA-IMP-a2-a4 V2.00	0	29. siRNA-IMPa4-25 PSF-A488 DAPI IMPa4-A546_ar_TileScan_001 (Stage 44 of 49)	00-tUvZh3dCmiTGhtxxvBVZiJ
1.12278	1.12278	1.12278	um	Vesicles Paraspeckle	Vesicles Paraspeckle Diameter	0.000	1.000	211	200000800	200000013	siRNA-IMPa4-25 PSF-A488 IMPa4-A546 DAPI 8C1-siRNA-IMP-a2-a4 V2.00	0	29. siRNA-IMPa4-25 PSF-A488 DAPI IMPa4-A546_ar_TileScan_001 (Stage 44 of 49)	00-tUvZh3dCmiTGhtxxvBVZiJ
1.01313	1.01313	1.01313	um	Vesicles Paraspeckle	Vesicles Paraspeckle Diameter	0.000	1.000	211	200000801	200000014	siRNA-IMPa4-25 PSF-A488 IMPa4-A546 DAPI 8C1-siRNA-IMP-a2-a4 V2.00	0	29. siRNA-IMPa4-25 PSF-A488 DAPI IMPa4-A546_ar_TileScan_001 (Stage 44 of 49)	00-tUvZh3dCmiTGhtxxvBVZiJ
0.487063	0.487063	0.487063	um	Vesicles Paraspeckle	Vesicles Paraspeckle Diameter	0.000	1.000	211	200000802	200000015	siRNA-IMPa4-25 PSF-A488 IMPa4-A546 DAPI 8C1-siRNA-IMP-a2-a4 V2.00	0	29. siRNA-IMPa4-25 PSF-A488 DAPI IMPa4-A546_ar_TileScan_001 (Stage 44 of 49)	00-tUvZh3dCmiTGhtxxvBVZiJ
0.572623	0.572623	0.572623	um	Vesicles Paraspeckle	Vesicles Paraspeckle Diameter	0.000	1.000	211	200000803	200000016	siRNA-IMPa4-25 PSF-A488 IMPa4-A546 DAPI 8C1-siRNA-IMP-a2-a4 V2.00	0	29. siRNA-IMPa4-25 PSF-A488 DAPI IMPa4-A546_ar_TileScan_001 (Stage 44 of 49)	00-tUvZh3dCmiTGhtxxvBVZiJ
0.442527	0.442527	0.442527	um	Vesicles Paraspeckle	Vesicles Paraspeckle Diameter	0.000	1.000	212	200000804	200000017	siRNA-IMPa4-25 PSF-A488 IMPa4-A546 DAPI 8C1-siRNA-IMP-a2-a4 V2.00	0	29. siRNA-IMPa4-25 PSF-A488 DAPI IMPa4-A546_ar_TileScan_001 (Stage 44 of 49)	00-tUvZh3dCmiTGhtxxvBVZiJ
0.853184	0.853184	0.853184	um	Vesicles Paraspeckle	Vesicles Paraspeckle Diameter	0.000	1.000	212	200000805	200000018	siRNA-IMPa4-25 PSF-A488 IMPa4-A546 DAPI 8C1-siRNA-IMP-a2-a4 V2.00	0	29. siRNA-IMPa4-25 PSF-A488 DAPI IMPa4-A546_ar_TileScan_001 (Stage 44 of 49)	00-tUvZh3dCmiTGhtxxvBVZiJ
0.853184	0.853184	0.853184	um	Vesicles Paraspeckle	Vesicles Paraspeckle Diameter	0.000	1.000	212	200000806	200000019	siRNA-IMPa4-25 PSF-A488 IMPa4-A546 DAPI 8C1-siRNA-IMP-a2-a4 V2.00	0	29. siRNA-IMPa4-25 PSF-A488 DAPI IMPa4-A546_ar_TileScan_001 (Stage 44 of 49)	00-tUvZh3dCmiTGhtxxvBVZiJ
0.811497	0.811497	0.811497	um	Vesicles Paraspeckle	Vesicles Paraspeckle Diameter	0.000	1.000	212	200000807	200000020	siRNA-IMPa4-25 PSF-A488 IMPa4-A546 DAPI 8C1-siRNA-IMP-a2-a4 V2.00	0	29. siRNA-IMPa4-25 PSF-A488 DAPI IMPa4-A546_ar_TileScan_001 (Stage 44 of 49)	00-tUvZh3dCmiTGhtxxvBVZiJ
0.756706	0.756706	0.756706	um	Vesicles Paraspeckle	Vesicles Paraspeckle Diameter	0.000	1.000	212	200000808	200000021	siRNA-IMPa4-25 PSF-A488 IMPa4-A546 DAPI 8C1-siRNA-IMP-a2-a4 V2.00	0	29. siRNA-IMPa4-25 PSF-A488 DAPI IMPa4-A546_ar_TileScan_001 (Stage 44 of 49)	00-tUvZh3dCmiTGhtxxvBVZiJ
0.46586	0.46586	0.46586	um	Vesicles Paraspeckle	Vesicles Paraspeckle Diameter	0.000	1.000	212	200000809	200000022	siRNA-IMPa4-25 PSF-A488 IMPa4-A546 DAPI 8C1-siRNA-IMP-a2-a4 V2.00	0	29. siRNA-IMPa4-25 PSF-A488 DAPI IMPa4-A546_ar_TileScan_001 (Stage 44 of 49)	00-tUvZh3dCmiTGhtxxvBVZiJ
0.839746	0.839746	0.839746	um	Vesicles Paraspeckle	Vesicles Paraspeckle Diameter	0.000	1.000	212	200000810	200000023	siRNA-IMPa4-25 PSF-A488 IMPa4-A546 DAPI 8C1-siRNA-IMP-a2-a4 V2.00	0	29. siRNA-IMPa4-25 PSF-A488 DAPI IMPa4-A546_ar_TileScan_001 (Stage 44 of 49)	00-tUvZh3dCmiTGhtxxvBVZiJ
0.796604	0.796604	0.796604	um	Vesicles Paraspeckle	Vesicles Paraspeckle Diameter	0.000	1.000	212	200000811	200000024	siRNA-IMPa4-25 PSF-A488 IMPa4-A546 DAPI 8C1-siRNA-IMP-a2-a4 V2.00	0	29. siRNA-IMPa4-25 PSF-A488 DAPI IMPa4-A546_ar_TileScan_001 (Stage 44 of 49)	00-tUvZh3dCmiTGhtxxvBVZiJ
1.09538	1.09538	1.09538	um	Vesicles Paraspeckle	Vesicles Paraspeckle Diameter	0.000	1.000	215	200000812	200000025	siRNA-IMPa4-25 PSF-A488 IMPa4-A546 DAPI 8C1-siRNA-IMP-a2-a4 V2.00	0	29. siRNA-IMPa4-25 PSF-A488 DAPI IMPa4-A546_ar_TileScan_001 (Stage 44 of 49)	00-tUvZh3dCmiTGhtxxvBVZiJ
0.748203	0.748203	0.748203	um	Vesicles Paraspeckle	Vesicles Paraspeckle Diameter	0.000	1.000	216	200000813	200000026	siRNA-IMPa4-25 PSF-A488 IMPa4-A546 DAPI 8C1-siRNA-IMP-a2-a4 V2.00	0	29. siRNA-IMPa4-25 PSF-A488 DAPI IMPa4-A546_ar_TileScan_001 (Stage 44 of 49)	00-tUvZh3dCmiTGhtxxvBVZiJ
0.811497	0.811497	0.811497	um	Vesicles Paraspeckle	Vesicles Paraspeckle Diameter	0.000	1.000	216	200000814	200000027	siRNA-IMPa4-25 PSF-A488 IMPa4-A546 DAPI 8C1-siRNA-IMP-a2-a4 V2.00	0	29. siRNA-IMPa4-25 PSF-A488 DAPI IMPa4-A546_ar_TileScan_001 (Stage 44 of 49)	00-tUvZh3dCmiTGhtxxvBVZiJ
0.825863	0.825863	0.825863	um	Vesicles Paraspeckle	Vesicles Paraspeckle Diameter	0.000	1.000	216	200000815	200000028	siRNA-IMPa4-25 PSF-A488 IMPa4-A546 DAPI 8C1-siRNA-IMP-a2-a4 V2.00	0	29. siRNA-IMPa4-25 PSF-A488 DAPI IMPa4-A546_ar_TileScan_001 (Stage 44 of 49)	00-tUvZh3dCmiTGhtxxvBVZiJ
0.818743	0.818743	0.818743	um	Vesicles Paraspeckle	Vesicles Paraspeckle Diameter	0.000	1.000	216	200000816	200000029	siRNA-IMPa4-25 PSF-A488 IMPa4-A546 DAPI 8C1-siRNA-IMP-a2-a4 V2.00	0	29. siRNA-IMPa4-25 PSF-A488 DAPI IMPa4-A546_ar_TileScan_001 (Stage 44 of 49)	00-tUvZh3dCmiTGhtxxvBVZiJ
0.638232	0.638232	0.638232	um	Vesicles Paraspeckle	Vesicles Paraspeckle Diameter	0.000	1.000	216	200000817	200000030	siRNA-IMPa4-25 PSF-A488 IMPa4-A546 DAPI 8C1-siRNA-IMP-a2-a4 V2.00	0	29. siRNA-IMPa4-25 PSF-A488 DAPI IMPa4-A546_ar_TileScan_001 (Stage 44 of 49)	00-tUvZh3dCmiTGhtxxvBVZiJ
1.07494	1.07494	1.07494	um	Vesicles Paraspeckle	Vesicles Paraspeckle Diameter	0.000	1.000	216	200000818	200000031	siRNA-IMPa4-25 PSF-A488 IMPa4-A546 DAPI 8C1-siRNA-IMP-a2-a4 V2.00	0	29. siRNA-IMPa4-25 PSF-A488 DAPI IMPa4-A546_ar_TileScan_001 (Stage 44 of 49)	00-tUvZh3dCmiTGhtxxvBVZiJ
0.811497	0.811497	0.811497	um	Vesicles Paraspeckle	Vesicles Paraspeckle Diameter	0.000	1.000	217	200000819	200000032	siRNA-IMPa4-25 PSF-A488 IMPa4-A546 DAPI 8C1-siRNA-IMP-a2-a4 V2.00	0	29. siRNA-IMPa4-25 PSF-A488 DAPI IMPa4-A546_ar_TileScan_001 (Stage 44 of 49)	00-tUvZh3dCmiTGhtxxvBVZiJ
0.748203	0.748203	0.748203	um	Vesicles Paraspeckle	Vesicles Paraspeckle Diameter	0.000	1.000	217	200000820	200000033	siRNA-IMPa4-25 PSF-A488 IMPa4-A546 DAPI 8C1-siRNA-IMP-a2-a4 V2.00	0	29. siRNA-IMPa4-25 PSF-A488 DAPI IMPa4-A546_ar_TileScan_001 (Stage 44 of 49)	00-tUvZh3dCmiTGhtxxvBVZiJ
0.931713	0.931713	0.931713	um	Vesicles Paraspeckle	Vesicles Paraspeckle Diameter	0.000	1.000	217	200000821	200000034	siRNA-IMPa4-25 PSF-A488 IMPa4-A546 DAPI 8C1-siRNA-IMP-a2-a4 V2.00	0	29. siRNA-IMPa4-25 PSF-A488 DAPI IMPa4-A546_ar_TileScan_001 (Stage 44 of 49)	00-tUvZh3dCmiTGhtxxvBVZiJ
0.541609	0.541609	0.541609	um	Vesicles Paraspeckle	Vesicles Paraspeckle Diameter	0.000	1.000	217	200000822	200000035	siRNA-IMPa4-25 PSF-A488 IMPa4-A546 DAPI 8C1-siRNA-IMP-a2-a4 V2.00	0	29. siRNA-IMPa4-25 PSF-A488 DAPI IMPa4-A546_ar_TileScan_001 (Stage 44 of 49)	00-tUvZh3dCmiTGhtxxvBVZiJ
0.811497	0.811497	0.811497	um	Vesicles Paraspeckle	Vesicles Paraspeckle Diameter	0.000	1.000	217	200000823	200000036	siRNA-IMPa4-25 PSF-A488 IMPa4-A546 DAPI 8C1-siRNA-IMP-a2-a4 V2.00	0	29. siRNA-IMPa4-25 PSF-A488 DAPI IMPa4-A546_ar_TileScan_001 (Stage 44 of 49)	00-tUvZh3dCmiTGhtxxvBVZiJ
0.671883	0.671883	0.671883	um	Vesicles Paraspeckle	Vesicles Paraspeckle Diameter	0.000	1.000	217	200000824	200000037	siRNA-IMPa4-25 PSF-A488 IMPa4-A546 DAPI 8C1-siRNA-IMP-a2-a4 V2.00	0	29. siRNA-IMPa4-25 PSF-A488 DAPI IMPa4-A546_ar_TileScan_001 (Stage 44 of 49)	00-tUvZh3dCmiTGhtxxvBVZiJ
1.13412	1.13412	1.13412	um	Vesicles Paraspeckle	Vesicles Paraspeckle Diameter	0.000	1.000	217	200000825	200000038	siRNA-IMPa4-25 PSF-A488 IMPa4-A546 DAPI 8C1-siRNA-IMP-a2-a4 V2.00	0	29. siRNA-IMPa4-25 PSF-A488 DAPI IMPa4-A546_ar_TileScan_001 (Stage 44 of 49)	00-tUvZh3dCmiTGhtxxvBVZiJ
0.61366	0.61366	0.61366	um	Vesicles Paraspeckle	Vesicles Paraspeckle Diameter	0.000	1.000	217	200000826	200000039	siRNA-IMPa4-25 PSF-A488 IMPa4-A546 DAPI 8C1-siRNA-IMP-a2-a4 V2.00	0	29. siRNA-IMPa4-25 PSF-A488 DAPI IMPa4-A546_ar_TileScan_001 (Stage 44 of 49)	00-tUvZh3dCmiTGhtxxvBVZiJ
1.04495	1.04495	1.04495	um	Vesicles Paraspeckle	Vesicles Paraspeckle Diameter	0.000	1.000	217	200000827	200000040	siRNA-IMPa4-25 PSF-A488 IMPa4-A546 DAPI 8C1-siRNA-IMP-a2-a4 V2.00	0	29. siRNA-IMPa4-25 PSF-A488 DAPI IMPa4-A546_ar_TileScan_001 (Stage 44 of 49)	00-tUvZh3dCmiTGhtxxvBVZiJ
0.963865	0.963865	0.963865	um	Vesicles Paraspeckle	Vesicles Paraspeckle Diameter	0.000	1.000	217	200000828	200000041	siRNA-IMPa4-25 PSF-A488 IMPa4-A546 DAPI 8C1-siRNA-IMP-a2-a4 V2.00	0	29. siRNA-IMPa4-25 PSF-A488 DAPI IMPa4-A546_ar_TileScan_001 (Stage 44 of 49)	00-tUvZh3dCmiTGhtxxvBVZiJ
1.09136	1.09136	1.09136	um	Vesicles Paraspeckle	Vesicles Paraspeckle Diameter	0.000	1.000	217	200000829	200000042	siRNA-IMPa4-25 PSF-A488 IMPa4-A546 DAPI 8C1-siRNA-IMP-a2-a4 V2.00	0	29. siRNA-IMPa4-25 PSF-A488 DAPI IMPa4-A546_ar_TileScan_001 (Stage 44 of 49)	00-tUvZh3dCmiTGhtxxvBVZiJ
0.626187	0.626187	0.626187	um	Vesicles Paraspeckle	Vesicles Paraspeckle Diameter	0.000	1.000	217	200000830	200000043	siRNA-IMPa4-25 PSF-A488 IMPa4-A546 DAPI 8C1-siRNA-IMP-a2-a4 V2.00	0	29. siRNA-IMPa4-25 PSF-A488 DAPI IMPa4-A546_ar_TileScan_001 (Stage 44 of 49)	00-tUvZh3dCmiTGhtxxvBVZiJ
1.2305	1.2305	1.2305	um	Vesicles Paraspeckle	Vesicles Paraspeckle Diameter	0.000	1.000	218	200000831	200000044	siRNA-IMPa4-25 PSF-A488 IMPa4-A546 DAPI 8C1-siRNA-IMP-a2-a4 V2.00	0	29. siRNA-IMPa4-25 PSF-A488 DAPI IMPa4-A546_ar_TileScan_001 (Stage 44 of 49)	00-tUvZh3dCmiTGhtxxvBVZiJ
1.11509	1.11509	1.11509	um	Vesicles Paraspeckle	Vesicles Paraspeckle Diameter	0.000	1.000	219	200000832	200000045	siRNA-IMPa4-25 PSF-A488 IMPa4-A546 DAPI 8C1-siRNA-IMP-a2-a4 V2.00	0	29. siRNA-IMPa4-25 PSF-A488 DAPI IMPa4-A546_ar_TileScan_001 (Stage 44 of 49)	00-tUvZh3dCmiTGhtxxvBVZiJ
1.2305	1.2305	1.2305	um	Vesicles Paraspeckle	Vesicles Paraspeckle Diameter	0.000	1.000	219	200000833	200000046	siRNA-IMPa4-25 PSF-A488 IMPa4-A546 DAPI 8C1-siRNA-IMP-a2-a4 V2.00	0	29. siRNA-IMPa4-25 PSF-A488 DAPI IMPa4-A546_ar_TileScan_001 (Stage 44 of 49)	00-tUvZh3dCmiTGhtxxvBVZiJ
0.872581	0.872581	0.872581	um	Vesicles Paraspeckle	Vesicles Paraspeckle Diameter	0.000	1.000	219	200000834	200000047	siRNA-IMPa4-25 PSF-A488 IMPa4-A546 DAPI 8C1-siRNA-IMP-a2-a4 V2.00	0	29. siRNA-IMPa4-25 PSF-A488 DAPI IMPa4-A546_ar_TileScan_001 (Stage 44 of 49)	00-tUvZh3dCmiTGhtxxvBVZiJ
0.859747	0.859747	0.859747	um	Vesicles Paraspeckle	Vesicles Paraspeckle Diameter	0.000	1.000	219	200000835	200000048	siRNA-IMPa4-25 PSF-A488 IMPa4-A546 DAPI 8C1-siRNA-IMP-a2-a4 V2.00	0	29. siRNA-IMPa4-25 PSF-A488 DAPI IMPa4-A546_ar_TileScan_001 (Stage 44 of 49)	00-tUvZh3dCmiTGhtxxvBVZiJ
0.781132	0.781132	0.781132	um	Vesicles Paraspeckle	Vesicles Paraspeckle Diameter	0.000	1.000	221	200000836	200000049	siRNA-IMPa4-25 PSF-A488 IMPa4-A546 DAPI 8C1-siRNA-IMP-a2-a4 V2.00	0	29. siRNA-IMPa4-25 PSF-A488 DAPI IMPa4-A546_ar_TileScan_001 (Stage 44 of 49)	00-tUvZh3dCmiTGhtxxvBVZiJ
0.979167	0.979167	0.979167	um	Vesicles Paraspeckle	Vesicles Paraspeckle Diameter	0.000	1.000	221	200000837	200000050	siRNA-IMPa4-25 PSF-A488 IMPa4-A546 DAPI 8C1-siRNA-IMP-a2-a4 V2.00	0	29. siRNA-IMPa4-25 PSF-A488 DAPI IMPa4-A546_ar_TileScan_001 (Stage 44 of 49)	00-tUvZh3dCmiTGhtxxvBVZiJ
1.07076	1.07076	1.07076	um	Vesicles Paraspeckle	Vesicles Paraspeckle Diameter	0.000	1.000	221	200000838	200000051	siRNA-IMPa4-25 PSF-A488 IMPa4-A546 DAPI 8C1-siRNA-IMP-a2-a4 V2.00	0	29. siRNA-IMPa4-25 PSF-A488 DAPI IMPa4-A546_ar_TileScan_001 (Stage 44 of 49)	00-tUvZh3dCmiTGhtxxvBVZiJ
1.12658	1.12658	1.12658	um	Vesicles Paraspeckle	Vesicles Paraspeckle Diameter	0.000	1.000	221	200000839	200000052	siRNA-IMPa4-25 PSF-A488 IMPa4-A546 DAPI 8C1-siRNA-IMP-a2-a4 V2.00	0	29. siRNA-IMPa4-25 PSF-A488 DAPI IMPa4-A546_ar_TileScan_001 (Stage 44 of 49)	00-tUvZh3dCmiTGhtxxvBVZiJ
0.692569	0.692569	0.692569	um	Vesicles Paraspeckle	Vesicles Paraspeckle Diameter	0.000	1.000	221	200000840	200000053	siRNA-IMPa4-25 PSF-A488 IMPa4-A546 DAPI 8C1-siRNA-IMP-a2-a4 V2.00	0	29. siRNA-IMPa4-25 PSF-A488 DAPI IMPa4-A546_ar_TileScan_001 (Stage 44 of 49)	00-tUvZh3dCmiTGhtxxvBVZiJ
1.0873	1.0873	1.0873	um	Vesicles Paraspeckle	Vesicles Paraspeckle Diameter	0.000	1.000	221	200000841	200000054	siRNA-IMPa4-25 PSF-A488 IMPa4-A546 DAPI 8C1-siRNA-IMP-a2-a4 V2.00	0	29. siRNA-IMPa4-25 PSF-A488 DAPI IMPa4-A546_ar_TileScan_001 (Stage 44 of 49)	00-tUvZh3dCmiTGhtxxvBVZiJ
0.839746	0.839746	0.839746	um	Vesicles Paraspeckle	Vesicles Paraspeckle Diameter	0.000	1.000	221	200000842	200000055	siRNA-IMPa4-25 PSF-A488 IMPa4-A546 DAPI 8C1-siRNA-IMP-a2-a4 V2.00	0	29. siRNA-IMPa4-25 PSF-A488 DAPI IMPa4-A546_ar_TileScan_001 (Stage 44 of 49)	00-tUvZh3dCmiTGhtxxvBVZiJ
0.825863	0.825863	0.825863	um	Vesicles Paraspeckle	Vesicles Paraspeckle Diameter	0.000	1.000	221	200000843	200000056	siRNA-IMPa4-25 PSF-A488 IMPa4-A546 DAPI 8C1-siRNA-IMP-a2-a4 V2.00	0	29. siRNA-IMPa4-25 PSF-A488 DAPI IMPa4-A546_ar_TileScan_001 (Stage 44 of 49)	00-tUvZh3dCmiTGhtxxvBVZiJ
1.00841	1.00841	1.00841	um	Vesicles Paraspeckle	Vesicles Paraspeckle Diameter	0.000	1.000	223	200000844	200000057	siRNA-IMPa4-25 PSF-A488 IMPa4-A546 DAPI 8C1-siRNA-IMP-a2-a4 V2.00	0	29. siRNA-IMPa4-25 PSF-A488 DAPI IMPa4-A546_ar_TileScan_001 (Stage 44 of 49)	00-tUvZh3dCmiTGhtxxvBVZiJ
0.351235	0.351235	0.351235	um	Vesicles Paraspeckle	Vesicles Paraspeckle Diameter	0.000	1.000	223	200000845	200000058	siRNA-IMPa4-25 PSF-A488 IMPa4-A546 DAPI 8C1-siRNA-IMP-a2-a4 V2.00	0	29. siRNA-IMPa4-25 PSF-A488 DAPI IMPa4-A546_ar_TileScan_001 (Stage 44 of 49)	00-tUvZh3dCmiTGhtxxvBVZiJ
1.04934	1.04934	1.04934	um	Vesicles Paraspeckle	Vesicles Paraspeckle Diameter	0.000	1.000	223	200000846	200000059	siRNA-IMPa4-25 PSF-A488 IMPa4-A546 DAPI 8C1-siRNA-IMP-a2-a4 V2.00	0	29. siRNA-IMPa4-25 PSF-A488 DAPI IMPa4-A546_ar_TileScan_001 (Stage 44 of 49)	00-tUvZh3dCmiTGhtxxvBVZiJ
0.756706	0.756706	0.756706	um	Vesicles Paraspeckle	Vesicles Paraspeckle Diameter	0.000	1.000	223	200000847	200000060	siRNA-IMPa4-25 PSF-A488 IMPa4-A546 DAPI 8C1-siRNA-IMP-a2-a4 V2.00	0	29. siRNA-IMPa4-25 PSF-A488 DAPI IMPa4-A546_ar_TileScan_001 (Stage 44 of 49)	00-tUvZh3dCmiTGhtxxvBVZiJ
1.05801	1.05801	1.05801	um	Vesicles Paraspeckle	Vesicles Paraspeckle Diameter	0.000	1.000	223	200000848	200000061	siRNA-IMPa4-25 PSF-A488 IMPa4-A546 DAPI 8C1-siRNA-IMP-a2-a4 V2.00	0	29. siRNA-IMPa4-25 PSF-A488 DAPI IMPa4-A546_ar_TileScan_001 (Stage 44 of 49)	00-tUvZh3dCmiTGhtxxvBVZiJ
0.306832	0.306832	0.306832	um	Vesicles Paraspeckle	Vesicles Paraspeckle Diameter	0.000	1.000	223	200000849	200000062	siRNA-IMPa4-25 PSF-A488 IMPa4-A546 DAPI 8C1-siRNA-IMP-a2-a4 V2.00	0	29. siRNA-IMPa4-25 PSF-A488 DAPI IMPa4-A546_ar_TileScan_001 (Stage 44 of 49)	00-tUvZh3dCmiTGhtxxvBVZiJ
1.1112	1.1112	1.1112	um	Vesicles Paraspeckle	Vesicles Paraspeckle Diameter	0.000	1.000	223	200000850	200000063	siRNA-IMPa4-25 PSF-A488 IMPa4-A546 DAPI 8C1-siRNA-IMP-a2-a4 V2.00	0	29. siRNA-IMPa4-25 PSF-A488 DAPI IMPa4-A546_ar_TileScan_001 (Stage 44 of 49)	00-tUvZh3dCmiTGhtxxvBVZiJ
1.11509	1.11509	1.11509	um	Vesicles Paraspeckle	Vesicles Paraspeckle Diameter	0.000	1.000	223	200000851	200000064	siRNA-IMPa4-25 PSF-A488 IMPa4-A546 DAPI 8C1-siRNA-IMP-a2-a4 V2.00	0	29. siRNA-IMPa4-25 PSF-A488 DAPI IMPa4-A546_ar_TileScan_001 (Stage 44 of 49)	00-tUvZh3dCmiTGhtxxvBVZiJ
0.756706	0.756706	0.756706	um	Vesicles Paraspeckle	Vesicles Paraspeckle Diameter	0.000	1.000	224	200000852	200000065	siRNA-IMPa4-25 PSF-A488 IMPa4-A546 DAPI 8C1-siRNA-IMP-a2-a4 V2.00	0	29. siRNA-IMPa4-25 PSF-A488 DAPI IMPa4-A546_ar_TileScan_001 (Stage 44 of 49)	00-tUvZh3dCmiTGhtxxvBVZiJ
0.859747	0.859747	0.859747	um	Vesicles Paraspeckle	Vesicles Paraspeckle Diameter	0.000	1.000	224	200000853	200000066	siRNA-IMPa4-25 PSF-A488 IMPa4-A546 DAPI 8C1-siRNA-IMP-a2-a4 V2.00	0	29. siRNA-IMPa4-25 PSF-A488 DAPI IMPa4-A546_ar_TileScan_001 (Stage 44 of 49)	00-tUvZh3dCmiTGhtxxvBVZiJ
1.08321	1.08321	1.08321	um	Vesicles Paraspeckle	Vesicles Paraspeckle Diameter	0.000	1.000	224	200000854	200000067	siRNA-IMPa4-25 PSF-A488 IMPa4-A546 DAPI 8C1-siRNA-IMP-a2-a4 V2.00	0	29. siRNA-IMPa4-25 PSF-A488 DAPI IMPa4-A546_ar_TileScan_001 (Stage 44 of 49)	00-tUvZh3dCmiTGhtxxvBVZiJ
0.442527	0.442527	0.442527	um	Vesicles Paraspeckle	Vesicles Paraspeckle Diameter	0.000	1.000	224	200000855	200000068	siRNA-IMPa4-25 PSF-A488 IMPa4-A546 DAPI 8C1-siRNA-IMP-a2-a4 V2.00	0	29. siRNA-IMPa4-25 PSF-A488 DAPI IMPa4-A546_ar_TileScan_001 (Stage 44 of 49)	00-tUvZh3dCmiTGhtxxvBVZiJ
0.638232	0.638232	0.638232	um	Vesicles Paraspeckle	Vesicles Paraspeckle Diameter	0.000	1.000	224	200000856	200000069	siRNA-IMPa4-25 PSF-A488 IMPa4-A546 DAPI 8C1-siRNA-IMP-a2-a4 V2.00	0	29. siRNA-IMPa4-25 PSF-A488 DAPI IMPa4-A546_ar_TileScan_001 (Stage 44 of 49)	00-tUvZh3dCmiTGhtxxvBVZiJ
1.0873	1.0873	1.0873	um	Vesicles Paraspeckle	Vesicles Paraspeckle Diameter	0.000	1.000	224	200000857	200000070	siRNA-IMPa4-25 PSF-A488 IMPa4-A546 DAPI 8C1-siRNA-IMP-a2-a4 V2.00	0	29. siRNA-IMPa4-25 PSF-A488 DAPI IMPa4-A546_ar_TileScan_001 (Stage 44 of 49)	00-tUvZh3dCmiTGhtxxvBVZiJ
0.846518	0.846518	0.846518	um	Vesicles Paraspeckle	Vesicles Paraspeckle Diameter	0.000	1.000	224	200000858	200000071	siRNA-IMPa4-25 PSF-A488 IMPa4-A546 DAPI 8C1-siRNA-IMP-a2-a4 V2.00	0	29. siRNA-IMPa4-25 PSF-A488 DAPI IMPa4-A546_ar_TileScan_001 (Stage 44 of 49)	00-tUvZh3dCmiTGhtxxvBVZiJ
0.649838	0.649838	0.649838	um	Vesicles Paraspeckle	Vesicles Paraspeckle Diameter	0.000	1.000	225	200000859	200000072	siRNA-IMPa4-25 PSF-A488 IMPa4-A546 DAPI 8C1-siRNA-IMP-a2-a4 V2.00	0	29. siRNA-IMPa4-25 PSF-A488 DAPI IMPa4-A546_ar_TileScan_001 (Stage 44 of 49)	00-tUvZh3dCmiTGhtxxvBVZiJ
0.661045	0.661045	0.661045	um	Vesicles Paraspeckle	Vesicles Paraspeckle Diameter	0.000	1.000	225	200000860	200000073	siRNA-IMPa4-25 PSF-A488 IMPa4-A546 DAPI 8C1-siRNA-IMP-a2-a4 V2.00	0	29. siRNA-IMPa4-25 PSF-A488 DAPI IMPa4-A546_ar_TileScan_001 (Stage 44 of 49)	00-tUvZh3dCmiTGhtxxvBVZiJ
0.908979	0.908979	0.908979	um	Vesicles Paraspeckle	Vesicles Paraspeckle Diameter	0.000	1.000	225	200000861	200000074	siRNA-IMPa4-25 PSF-A488 IMPa4-A546 DAPI 8C1-siRNA-IMP-a2-a4 V2.00	0	29. siRNA-IMPa4-25 PSF-A488 DAPI IMPa4-A546_ar_TileScan_001 (Stage 44 of 49)	00-tUvZh3dCmiTGhtxxvBVZiJ
0.948062	0.948062	0.948062	um	Vesicles Paraspeckle	Vesicles Paraspeckle Diameter	0.000	1.000	225	200000862	200000075	siRNA-IMPa4-25 PSF-A488 IMPa4-A546 DAPI 8C1-siRNA-IMP-a2-a4 V2.00	0	29. siRNA-IMPa4-25 PSF-A488 DAPI IMPa4-A546_ar_TileScan_001 (Stage 44 of 49)	00-tUvZh3dCmiTGhtxxvBVZiJ
0.649838	0.649838	0.649838	um	Vesicles Paraspeckle	Vesicles Paraspeckle Diameter	0.000	1.000	225	200000863	200000076	siRNA-IMPa4-25 PSF-A488 IMPa4-A546 DAPI 8C1-siRNA-IMP-a2-a4 V2.00	0	29. siRNA-IMPa4-25 PSF-A488 DAPI IMPa4-A546_ar_TileScan_001 (Stage 44 of 49)	00-tUvZh3dCmiTGhtxxvBVZiJ
0.524673	0.524673	0.524673	um	Vesicles Paraspeckle	Vesicles Paraspeckle Diameter	0.000	1.000	225	200000864	200000077	siRNA-IMPa4-25 PSF-A488 IMPa4-A546 DAPI 8C1-siRNA-IMP-a2-a4 V2.00	0	29. siRNA-IMPa4-25 PSF-A488 DAPI IMPa4-A546_ar_TileScan_001 (Stage 44 of 49)	00-tUvZh3dCmiTGhtxxvBVZiJ
0.796604	0.796604	0.796604	um	Vesicles Paraspeckle	Vesicles Paraspeckle Diameter	0.000	1.000	226	200000865	200000078	siRNA-IMPa4-25 PSF-A488 IMPa4-A546 DAPI 8C1-siRNA-IMP-a2-a4 V2.00	0	29. siRNA-IMPa4-25 PSF-A488 DAPI IMPa4-A546_ar_TileScan_001 (Stage 44 of 49)	00-tUvZh3dCmiTGhtxxvBVZiJ
0.773161	0.773161	0.773161	um	Vesicles Paraspeckle	Vesicles Paraspeckle Diameter	0.000	1.000	226	200000866	200000079	siRNA-IMPa4-25 PSF-A488 IMPa4-A546 DAPI 8C1-siRNA-IMP-a2-a4 V2.00	0	29. siRNA-IMPa4-25 PSF-A488 DAPI IMPa4-A546_ar_TileScan_001 (Stage 44 of 49)	00-tUvZh3dCmiTGhtxxvBVZiJ
0.61366	0.61366	0.61366	um	Vesicles Paraspeckle	Vesicles Paraspeckle Diameter	0.000	1.000	226	200000867	200000080	siRNA-IMPa4-25 PSF-A488 IMPa4-A546 DAPI 8C1-siRNA-IMP-a2-a4 V2.00	0	29. siRNA-IMPa4-25 PSF-A488 DAPI IMPa4-A546_ar_TileScan_001 (Stage 44 of 49)	00-tUvZh3dCmiTGhtxxvBVZiJ
1.15974	1.15974	1.15974	um	Vesicles Paraspeckle	Vesicles Paraspeckle Diameter	0.000	1.000	226	200000868	200000081	siRNA-IMPa4-25 PSF-A488 IMPa4-A546 DAPI 8C1-siRNA-IMP-a2-a4 V2.00	0	29. siRNA-IMPa4-25 PSF-A488 DAPI IMPa4-A546_ar_TileScan_001 (Stage 44 of 49)	00-tUvZh3dCmiTGhtxxvBVZiJ
1.10729	1.10729	1.10729	um	Vesicles Paraspeckle	Vesicles Paraspeckle Diameter	0.000	1.000	226	200000869	200000082	siRNA-IMPa4-25 PSF-A488 IMPa4-A546 DAPI 8C1-siRNA-IMP-a2-a4 V2.00	0	29. siRNA-IMPa4-25 PSF-A488 DAPI IMPa4-A546_ar_TileScan_001 (Stage 44 of 49)	00-tUvZh3dCmiTGhtxxvBVZiJ
1.05801	1.05801	1.05801	um	Vesicles Paraspeckle	Vesicles Paraspeckle Diameter	0.000	1.000	226	200000870	200000083	siRNA-IMPa4-25 PSF-A488 IMPa4-A546 DAPI 8C1-siRNA-IMP-a2-a4 V2.00	0	29. siRNA-IMPa4-25 PSF-A488 DAPI IMPa4-A546_ar_TileScan_001 (Stage 44 of 49)	00-tUvZh3dCmiTGhtxxvBVZiJ
1.04495	1.04495	1.04495	um	Vesicles Paraspeckle	Vesicles Paraspeckle Diameter	0.000	1.000	230	200000871	200000000	siRNA-IMPa4-25 PSF-A488 IMPa4-A546 DAPI 8C1-siRNA-IMP-a2-a4 V2.00	0	29. siRNA-IMPa4-25 PSF-A488 DAPI IMPa4-A546_as_TileScan_001 (Stage 45 of 49)	00-3X8dsdWEziFgeq5Tj6zu6i
0.442527	0.442527	0.442527	um	Vesicles Paraspeckle	Vesicles Paraspeckle Diameter	0.000	1.000	230	200000872	200000001	siRNA-IMPa4-25 PSF-A488 IMPa4-A546 DAPI 8C1-siRNA-IMP-a2-a4 V2.00	0	29. siRNA-IMPa4-25 PSF-A488 DAPI IMPa4-A546_as_TileScan_001 (Stage 45 of 49)	00-3X8dsdWEziFgeq5Tj6zu6i
0.846518	0.846518	0.846518	um	Vesicles Paraspeckle	Vesicles Paraspeckle Diameter	0.000	1.000	230	200000873	200000002	siRNA-IMPa4-25 PSF-A488 IMPa4-A546 DAPI 8C1-siRNA-IMP-a2-a4 V2.00	0	29. siRNA-IMPa4-25 PSF-A488 DAPI IMPa4-A546_as_TileScan_001 (Stage 45 of 49)	00-3X8dsdWEziFgeq5Tj6zu6i
0.524673	0.524673	0.524673	um	Vesicles Paraspeckle	Vesicles Paraspeckle Diameter	0.000	1.000	230	200000874	200000003	siRNA-IMPa4-25 PSF-A488 IMPa4-A546 DAPI 8C1-siRNA-IMP-a2-a4 V2.00	0	29. siRNA-IMPa4-25 PSF-A488 DAPI IMPa4-A546_as_TileScan_001 (Stage 45 of 49)	00-3X8dsdWEziFgeq5Tj6zu6i
1.01779	1.01779	1.01779	um	Vesicles Paraspeckle	Vesicles Paraspeckle Diameter	0.000	1.000	230	200000875	200000004	siRNA-IMPa4-25 PSF-A488 IMPa4-A546 DAPI 8C1-siRNA-IMP-a2-a4 V2.00	0	29. siRNA-IMPa4-25 PSF-A488 DAPI IMPa4-A546_as_TileScan_001 (Stage 45 of 49)	00-3X8dsdWEziFgeq5Tj6zu6i
0.739502	0.739502	0.739502	um	Vesicles Paraspeckle	Vesicles Paraspeckle Diameter	0.000	1.000	230	200000876	200000005	siRNA-IMPa4-25 PSF-A488 IMPa4-A546 DAPI 8C1-siRNA-IMP-a2-a4 V2.00	0	29. siRNA-IMPa4-25 PSF-A488 DAPI IMPa4-A546_as_TileScan_001 (Stage 45 of 49)	00-3X8dsdWEziFgeq5Tj6zu6i
1.11509	1.11509	1.11509	um	Vesicles Paraspeckle	Vesicles Paraspeckle Diameter	0.000	1.000	230	200000877	200000006	siRNA-IMPa4-25 PSF-A488 IMPa4-A546 DAPI 8C1-siRNA-IMP-a2-a4 V2.00	0	29. siRNA-IMPa4-25 PSF-A488 DAPI IMPa4-A546_as_TileScan_001 (Stage 45 of 49)	00-3X8dsdWEziFgeq5Tj6zu6i
0.885047	0.885047	0.885047	um	Vesicles Paraspeckle	Vesicles Paraspeckle Diameter	0.000	1.000	231	200000878	200000007	siRNA-IMPa4-25 PSF-A488 IMPa4-A546 DAPI 8C1-siRNA-IMP-a2-a4 V2.00	0	29. siRNA-IMPa4-25 PSF-A488 DAPI IMPa4-A546_as_TileScan_001 (Stage 45 of 49)	00-3X8dsdWEziFgeq5Tj6zu6i
0.730592	0.730592	0.730592	um	Vesicles Paraspeckle	Vesicles Paraspeckle Diameter	0.000	1.000	231	200000879	200000008	siRNA-IMPa4-25 PSF-A488 IMPa4-A546 DAPI 8C1-siRNA-IMP-a2-a4 V2.00	0	29. siRNA-IMPa4-25 PSF-A488 DAPI IMPa4-A546_as_TileScan_001 (Stage 45 of 49)	00-3X8dsdWEziFgeq5Tj6zu6i
1.01313	1.01313	1.01313	um	Vesicles Paraspeckle	Vesicles Paraspeckle Diameter	0.000	1.000	231	200000880	200000009	siRNA-IMPa4-25 PSF-A488 IMPa4-A546 DAPI 8C1-siRNA-IMP-a2-a4 V2.00	0	29. siRNA-IMPa4-25 PSF-A488 DAPI IMPa4-A546_as_TileScan_001 (Stage 45 of 49)	00-3X8dsdWEziFgeq5Tj6zu6i
1.07909	1.07909	1.07909	um	Vesicles Paraspeckle	Vesicles Paraspeckle Diameter	0.000	1.000	231	200000881	200000010	siRNA-IMPa4-25 PSF-A488 IMPa4-A546 DAPI 8C1-siRNA-IMP-a2-a4 V2.00	0	29. siRNA-IMPa4-25 PSF-A488 DAPI IMPa4-A546_as_TileScan_001 (Stage 45 of 49)	00-3X8dsdWEziFgeq5Tj6zu6i
0.811497	0.811497	0.811497	um	Vesicles Paraspeckle	Vesicles Paraspeckle Diameter	0.000	1.000	231	200000882	200000011	siRNA-IMPa4-25 PSF-A488 IMPa4-A546 DAPI 8C1-siRNA-IMP-a2-a4 V2.00	0	29. siRNA-IMPa4-25 PSF-A488 DAPI IMPa4-A546_as_TileScan_001 (Stage 45 of 49)	00-3X8dsdWEziFgeq5Tj6zu6i
1.08321	1.08321	1.08321	um	Vesicles Paraspeckle	Vesicles Paraspeckle Diameter	0.000	1.000	231	200000883	200000012	siRNA-IMPa4-25 PSF-A488 IMPa4-A546 DAPI 8C1-siRNA-IMP-a2-a4 V2.00	0	29. siRNA-IMPa4-25 PSF-A488 DAPI IMPa4-A546_as_TileScan_001 (Stage 45 of 49)	00-3X8dsdWEziFgeq5Tj6zu6i
1.07909	1.07909	1.07909	um	Vesicles Paraspeckle	Vesicles Paraspeckle Diameter	0.000	1.000	231	200000884	200000013	siRNA-IMPa4-25 PSF-A488 IMPa4-A546 DAPI 8C1-siRNA-IMP-a2-a4 V2.00	0	29. siRNA-IMPa4-25 PSF-A488 DAPI IMPa4-A546_as_TileScan_001 (Stage 45 of 49)	00-3X8dsdWEziFgeq5Tj6zu6i
0.846518	0.846518	0.846518	um	Vesicles Paraspeckle	Vesicles Paraspeckle Diameter	0.000	1.000	231	200000885	200000014	siRNA-IMPa4-25 PSF-A488 IMPa4-A546 DAPI 8C1-siRNA-IMP-a2-a4 V2.00	0	29. siRNA-IMPa4-25 PSF-A488 DAPI IMPa4-A546_as_TileScan_001 (Stage 45 of 49)	00-3X8dsdWEziFgeq5Tj6zu6i
0.958655	0.958655	0.958655	um	Vesicles Paraspeckle	Vesicles Paraspeckle Diameter	0.000	1.000	231	200000886	200000015	siRNA-IMPa4-25 PSF-A488 IMPa4-A546 DAPI 8C1-siRNA-IMP-a2-a4 V2.00	0	29. siRNA-IMPa4-25 PSF-A488 DAPI IMPa4-A546_as_TileScan_001 (Stage 45 of 49)	00-3X8dsdWEziFgeq5Tj6zu6i
1.17736	1.17736	1.17736	um	Vesicles Paraspeckle	Vesicles Paraspeckle Diameter	0.000	1.000	231	200000887	200000016	siRNA-IMPa4-25 PSF-A488 IMPa4-A546 DAPI 8C1-siRNA-IMP-a2-a4 V2.00	0	29. siRNA-IMPa4-25 PSF-A488 DAPI IMPa4-A546_as_TileScan_001 (Stage 45 of 49)	00-3X8dsdWEziFgeq5Tj6zu6i
0.781132	0.781132	0.781132	um	Vesicles Paraspeckle	Vesicles Paraspeckle Diameter	0.000	1.000	231	200000888	200000017	siRNA-IMPa4-25 PSF-A488 IMPa4-A546 DAPI 8C1-siRNA-IMP-a2-a4 V2.00	0	29. siRNA-IMPa4-25 PSF-A488 DAPI IMPa4-A546_as_TileScan_001 (Stage 45 of 49)	00-3X8dsdWEziFgeq5Tj6zu6i
0.692569	0.692569	0.692569	um	Vesicles Paraspeckle	Vesicles Paraspeckle Diameter	0.000	1.000	231	200000889	200000018	siRNA-IMPa4-25 PSF-A488 IMPa4-A546 DAPI 8C1-siRNA-IMP-a2-a4 V2.00	0	29. siRNA-IMPa4-25 PSF-A488 DAPI IMPa4-A546_as_TileScan_001 (Stage 45 of 49)	00-3X8dsdWEziFgeq5Tj6zu6i
0.721459	0.721459	0.721459	um	Vesicles Paraspeckle	Vesicles Paraspeckle Diameter	0.000	1.000	231	200000890	200000019	siRNA-IMPa4-25 PSF-A488 IMPa4-A546 DAPI 8C1-siRNA-IMP-a2-a4 V2.00	0	29. siRNA-IMPa4-25 PSF-A488 DAPI IMPa4-A546_as_TileScan_001 (Stage 45 of 49)	00-3X8dsdWEziFgeq5Tj6zu6i
0.306832	0.306832	0.306832	um	Vesicles Paraspeckle	Vesicles Paraspeckle Diameter	0.000	1.000	231	200000891	200000020	siRNA-IMPa4-25 PSF-A488 IMPa4-A546 DAPI 8C1-siRNA-IMP-a2-a4 V2.00	0	29. siRNA-IMPa4-25 PSF-A488 DAPI IMPa4-A546_as_TileScan_001 (Stage 45 of 49)	00-3X8dsdWEziFgeq5Tj6zu6i
0.948062	0.948062	0.948062	um	Vesicles Paraspeckle	Vesicles Paraspeckle Diameter	0.000	1.000	231	200000892	200000021	siRNA-IMPa4-25 PSF-A488 IMPa4-A546 DAPI 8C1-siRNA-IMP-a2-a4 V2.00	0	29. siRNA-IMPa4-25 PSF-A488 DAPI IMPa4-A546_as_TileScan_001 (Stage 45 of 49)	00-3X8dsdWEziFgeq5Tj6zu6i
0.487063	0.487063	0.487063	um	Vesicles Paraspeckle	Vesicles Paraspeckle Diameter	0.000	1.000	231	200000893	200000022	siRNA-IMPa4-25 PSF-A488 IMPa4-A546 DAPI 8C1-siRNA-IMP-a2-a4 V2.00	0	29. siRNA-IMPa4-25 PSF-A488 DAPI IMPa4-A546_as_TileScan_001 (Stage 45 of 49)	00-3X8dsdWEziFgeq5Tj6zu6i
1.15253	1.15253	1.15253	um	Vesicles Paraspeckle	Vesicles Paraspeckle Diameter	0.000	1.000	231	200000894	200000023	siRNA-IMPa4-25 PSF-A488 IMPa4-A546 DAPI 8C1-siRNA-IMP-a2-a4 V2.00	0	29. siRNA-IMPa4-25 PSF-A488 DAPI IMPa4-A546_as_TileScan_001 (Stage 45 of 49)	00-3X8dsdWEziFgeq5Tj6zu6i
1.01779	1.01779	1.01779	um	Vesicles Paraspeckle	Vesicles Paraspeckle Diameter	0.000	1.000	231	200000895	200000024	siRNA-IMPa4-25 PSF-A488 IMPa4-A546 DAPI 8C1-siRNA-IMP-a2-a4 V2.00	0	29. siRNA-IMPa4-25 PSF-A488 DAPI IMPa4-A546_as_TileScan_001 (Stage 45 of 49)	00-3X8dsdWEziFgeq5Tj6zu6i
0.96902	0.96902	0.96902	um	Vesicles Paraspeckle	Vesicles Paraspeckle Diameter	0.000	1.000	232	200000896	200000025	siRNA-IMPa4-25 PSF-A488 IMPa4-A546 DAPI 8C1-siRNA-IMP-a2-a4 V2.00	0	29. siRNA-IMPa4-25 PSF-A488 DAPI IMPa4-A546_as_TileScan_001 (Stage 45 of 49)	00-3X8dsdWEziFgeq5Tj6zu6i
1.09136	1.09136	1.09136	um	Vesicles Paraspeckle	Vesicles Paraspeckle Diameter	0.000	1.000	232	200000897	200000026	siRNA-IMPa4-25 PSF-A488 IMPa4-A546 DAPI 8C1-siRNA-IMP-a2-a4 V2.00	0	29. siRNA-IMPa4-25 PSF-A488 DAPI IMPa4-A546_as_TileScan_001 (Stage 45 of 49)	00-3X8dsdWEziFgeq5Tj6zu6i
0.524673	0.524673	0.524673	um	Vesicles Paraspeckle	Vesicles Paraspeckle Diameter	0.000	1.000	232	200000898	200000027	siRNA-IMPa4-25 PSF-A488 IMPa4-A546 DAPI 8C1-siRNA-IMP-a2-a4 V2.00	0	29. siRNA-IMPa4-25 PSF-A488 DAPI IMPa4-A546_as_TileScan_001 (Stage 45 of 49)	00-3X8dsdWEziFgeq5Tj6zu6i
0.885047	0.885047	0.885047	um	Vesicles Paraspeckle	Vesicles Paraspeckle Diameter	0.000	1.000	232	200000899	200000028	siRNA-IMPa4-25 PSF-A488 IMPa4-A546 DAPI 8C1-siRNA-IMP-a2-a4 V2.00	0	29. siRNA-IMPa4-25 PSF-A488 DAPI IMPa4-A546_as_TileScan_001 (Stage 45 of 49)	00-3X8dsdWEziFgeq5Tj6zu6i
0.541609	0.541609	0.541609	um	Vesicles Paraspeckle	Vesicles Paraspeckle Diameter	0.000	1.000	233	200000900	200000029	siRNA-IMPa4-25 PSF-A488 IMPa4-A546 DAPI 8C1-siRNA-IMP-a2-a4 V2.00	0	29. siRNA-IMPa4-25 PSF-A488 DAPI IMPa4-A546_as_TileScan_001 (Stage 45 of 49)	00-3X8dsdWEziFgeq5Tj6zu6i
0.796604	0.796604	0.796604	um	Vesicles Paraspeckle	Vesicles Paraspeckle Diameter	0.000	1.000	233	200000901	200000030	siRNA-IMPa4-25 PSF-A488 IMPa4-A546 DAPI 8C1-siRNA-IMP-a2-a4 V2.00	0	29. siRNA-IMPa4-25 PSF-A488 DAPI IMPa4-A546_as_TileScan_001 (Stage 45 of 49)	00-3X8dsdWEziFgeq5Tj6zu6i
0.306832	0.306832	0.306832	um	Vesicles Paraspeckle	Vesicles Paraspeckle Diameter	0.000	1.000	233	200000902	200000031	siRNA-IMPa4-25 PSF-A488 IMPa4-A546 DAPI 8C1-siRNA-IMP-a2-a4 V2.00	0	29. siRNA-IMPa4-25 PSF-A488 DAPI IMPa4-A546_as_TileScan_001 (Stage 45 of 49)	00-3X8dsdWEziFgeq5Tj6zu6i
0.61366	0.61366	0.61366	um	Vesicles Paraspeckle	Vesicles Paraspeckle Diameter	0.000	1.000	234	200000903	200000032	siRNA-IMPa4-25 PSF-A488 IMPa4-A546 DAPI 8C1-siRNA-IMP-a2-a4 V2.00	0	29. siRNA-IMPa4-25 PSF-A488 DAPI IMPa4-A546_as_TileScan_001 (Stage 45 of 49)	00-3X8dsdWEziFgeq5Tj6zu6i
0.671883	0.671883	0.671883	um	Vesicles Paraspeckle	Vesicles Paraspeckle Diameter	0.000	1.000	234	200000904	200000033	siRNA-IMPa4-25 PSF-A488 IMPa4-A546 DAPI 8C1-siRNA-IMP-a2-a4 V2.00	0	29. siRNA-IMPa4-25 PSF-A488 DAPI IMPa4-A546_as_TileScan_001 (Stage 45 of 49)	00-3X8dsdWEziFgeq5Tj6zu6i
0.866211	0.866211	0.866211	um	Vesicles Paraspeckle	Vesicles Paraspeckle Diameter	0.000	1.000	234	200000905	200000034	siRNA-IMPa4-25 PSF-A488 IMPa4-A546 DAPI 8C1-siRNA-IMP-a2-a4 V2.00	0	29. siRNA-IMPa4-25 PSF-A488 DAPI IMPa4-A546_as_TileScan_001 (Stage 45 of 49)	00-3X8dsdWEziFgeq5Tj6zu6i
0.765022	0.765022	0.765022	um	Vesicles Paraspeckle	Vesicles Paraspeckle Diameter	0.000	1.000	234	200000906	200000035	siRNA-IMPa4-25 PSF-A488 IMPa4-A546 DAPI 8C1-siRNA-IMP-a2-a4 V2.00	0	29. siRNA-IMPa4-25 PSF-A488 DAPI IMPa4-A546_as_TileScan_001 (Stage 45 of 49)	00-3X8dsdWEziFgeq5Tj6zu6i
0.859747	0.859747	0.859747	um	Vesicles Paraspeckle	Vesicles Paraspeckle Diameter	0.000	1.000	234	200000907	200000036	siRNA-IMPa4-25 PSF-A488 IMPa4-A546 DAPI 8C1-siRNA-IMP-a2-a4 V2.00	0	29. siRNA-IMPa4-25 PSF-A488 DAPI IMPa4-A546_as_TileScan_001 (Stage 45 of 49)	00-3X8dsdWEziFgeq5Tj6zu6i
0.866211	0.866211	0.866211	um	Vesicles Paraspeckle	Vesicles Paraspeckle Diameter	0.000	1.000	234	200000908	200000037	siRNA-IMPa4-25 PSF-A488 IMPa4-A546 DAPI 8C1-siRNA-IMP-a2-a4 V2.00	0	29. siRNA-IMPa4-25 PSF-A488 DAPI IMPa4-A546_as_TileScan_001 (Stage 45 of 49)	00-3X8dsdWEziFgeq5Tj6zu6i
0.351235	0.351235	0.351235	um	Vesicles Paraspeckle	Vesicles Paraspeckle Diameter	0.000	1.000	234	200000909	200000038	siRNA-IMPa4-25 PSF-A488 IMPa4-A546 DAPI 8C1-siRNA-IMP-a2-a4 V2.00	0	29. siRNA-IMPa4-25 PSF-A488 DAPI IMPa4-A546_as_TileScan_001 (Stage 45 of 49)	00-3X8dsdWEziFgeq5Tj6zu6i
0.832862	0.832862	0.832862	um	Vesicles Paraspeckle	Vesicles Paraspeckle Diameter	0.000	1.000	235	200000910	200000039	siRNA-IMPa4-25 PSF-A488 IMPa4-A546 DAPI 8C1-siRNA-IMP-a2-a4 V2.00	0	29. siRNA-IMPa4-25 PSF-A488 DAPI IMPa4-A546_as_TileScan_001 (Stage 45 of 49)	00-3X8dsdWEziFgeq5Tj6zu6i
0.903114	0.903114	0.903114	um	Vesicles Paraspeckle	Vesicles Paraspeckle Diameter	0.000	1.000	235	200000911	200000040	siRNA-IMPa4-25 PSF-A488 IMPa4-A546 DAPI 8C1-siRNA-IMP-a2-a4 V2.00	0	29. siRNA-IMPa4-25 PSF-A488 DAPI IMPa4-A546_as_TileScan_001 (Stage 45 of 49)	00-3X8dsdWEziFgeq5Tj6zu6i
0.788944	0.788944	0.788944	um	Vesicles Paraspeckle	Vesicles Paraspeckle Diameter	0.000	1.000	235	200000912	200000041	siRNA-IMPa4-25 PSF-A488 IMPa4-A546 DAPI 8C1-siRNA-IMP-a2-a4 V2.00	0	29. siRNA-IMPa4-25 PSF-A488 DAPI IMPa4-A546_as_TileScan_001 (Stage 45 of 49)	00-3X8dsdWEziFgeq5Tj6zu6i
1.12658	1.12658	1.12658	um	Vesicles Paraspeckle	Vesicles Paraspeckle Diameter	0.000	1.000	236	200000913	200000042	siRNA-IMPa4-25 PSF-A488 IMPa4-A546 DAPI 8C1-siRNA-IMP-a2-a4 V2.00	0	29. siRNA-IMPa4-25 PSF-A488 DAPI IMPa4-A546_as_TileScan_001 (Stage 45 of 49)	00-3X8dsdWEziFgeq5Tj6zu6i
0.984163	0.984163	0.984163	um	Vesicles Paraspeckle	Vesicles Paraspeckle Diameter	0.000	1.000	236	200000914	200000043	siRNA-IMPa4-25 PSF-A488 IMPa4-A546 DAPI 8C1-siRNA-IMP-a2-a4 V2.00	0	29. siRNA-IMPa4-25 PSF-A488 DAPI IMPa4-A546_as_TileScan_001 (Stage 45 of 49)	00-3X8dsdWEziFgeq5Tj6zu6i
1.17736	1.17736	1.17736	um	Vesicles Paraspeckle	Vesicles Paraspeckle Diameter	0.000	1.000	236	200000915	200000044	siRNA-IMPa4-25 PSF-A488 IMPa4-A546 DAPI 8C1-siRNA-IMP-a2-a4 V2.00	0	29. siRNA-IMPa4-25 PSF-A488 DAPI IMPa4-A546_as_TileScan_001 (Stage 45 of 49)	00-3X8dsdWEziFgeq5Tj6zu6i
1.01313	1.01313	1.01313	um	Vesicles Paraspeckle	Vesicles Paraspeckle Diameter	0.000	1.000	236	200000916	200000045	siRNA-IMPa4-25 PSF-A488 IMPa4-A546 DAPI 8C1-siRNA-IMP-a2-a4 V2.00	0	29. siRNA-IMPa4-25 PSF-A488 DAPI IMPa4-A546_as_TileScan_001 (Stage 45 of 49)	00-3X8dsdWEziFgeq5Tj6zu6i
0.897173	0.897173	0.897173	um	Vesicles Paraspeckle	Vesicles Paraspeckle Diameter	0.000	1.000	236	200000917	200000046	siRNA-IMPa4-25 PSF-A488 IMPa4-A546 DAPI 8C1-siRNA-IMP-a2-a4 V2.00	0	29. siRNA-IMPa4-25 PSF-A488 DAPI IMPa4-A546_as_TileScan_001 (Stage 45 of 49)	00-3X8dsdWEziFgeq5Tj6zu6i
1.11895	1.11895	1.11895	um	Vesicles Paraspeckle	Vesicles Paraspeckle Diameter	0.000	1.000	237	200000918	200000047	siRNA-IMPa4-25 PSF-A488 IMPa4-A546 DAPI 8C1-siRNA-IMP-a2-a4 V2.00	0	29. siRNA-IMPa4-25 PSF-A488 DAPI IMPa4-A546_as_TileScan_001 (Stage 45 of 49)	00-3X8dsdWEziFgeq5Tj6zu6i
1.02242	1.02242	1.02242	um	Vesicles Paraspeckle	Vesicles Paraspeckle Diameter	0.000	1.000	237	200000919	200000048	siRNA-IMPa4-25 PSF-A488 IMPa4-A546 DAPI 8C1-siRNA-IMP-a2-a4 V2.00	0	29. siRNA-IMPa4-25 PSF-A488 DAPI IMPa4-A546_as_TileScan_001 (Stage 45 of 49)	00-3X8dsdWEziFgeq5Tj6zu6i
0.61366	0.61366	0.61366	um	Vesicles Paraspeckle	Vesicles Paraspeckle Diameter	0.000	1.000	237	200000920	200000049	siRNA-IMPa4-25 PSF-A488 IMPa4-A546 DAPI 8C1-siRNA-IMP-a2-a4 V2.00	0	29. siRNA-IMPa4-25 PSF-A488 DAPI IMPa4-A546_as_TileScan_001 (Stage 45 of 49)	00-3X8dsdWEziFgeq5Tj6zu6i
0.897173	0.897173	0.897173	um	Vesicles Paraspeckle	Vesicles Paraspeckle Diameter	0.000	1.000	237	200000921	200000050	siRNA-IMPa4-25 PSF-A488 IMPa4-A546 DAPI 8C1-siRNA-IMP-a2-a4 V2.00	0	29. siRNA-IMPa4-25 PSF-A488 DAPI IMPa4-A546_as_TileScan_001 (Stage 45 of 49)	00-3X8dsdWEziFgeq5Tj6zu6i
1.12278	1.12278	1.12278	um	Vesicles Paraspeckle	Vesicles Paraspeckle Diameter	0.000	1.000	237	200000922	200000051	siRNA-IMPa4-25 PSF-A488 IMPa4-A546 DAPI 8C1-siRNA-IMP-a2-a4 V2.00	0	29. siRNA-IMPa4-25 PSF-A488 DAPI IMPa4-A546_as_TileScan_001 (Stage 45 of 49)	00-3X8dsdWEziFgeq5Tj6zu6i
1.03605	1.03605	1.03605	um	Vesicles Paraspeckle	Vesicles Paraspeckle Diameter	0.000	1.000	237	200000923	200000052	siRNA-IMPa4-25 PSF-A488 IMPa4-A546 DAPI 8C1-siRNA-IMP-a2-a4 V2.00	0	29. siRNA-IMPa4-25 PSF-A488 DAPI IMPa4-A546_as_TileScan_001 (Stage 45 of 49)	00-3X8dsdWEziFgeq5Tj6zu6i
0.920486	0.920486	0.920486	um	Vesicles Paraspeckle	Vesicles Paraspeckle Diameter	0.000	1.000	237	200000924	200000053	siRNA-IMPa4-25 PSF-A488 IMPa4-A546 DAPI 8C1-siRNA-IMP-a2-a4 V2.00	0	29. siRNA-IMPa4-25 PSF-A488 DAPI IMPa4-A546_as_TileScan_001 (Stage 45 of 49)	00-3X8dsdWEziFgeq5Tj6zu6i
0.963865	0.963865	0.963865	um	Vesicles Paraspeckle	Vesicles Paraspeckle Diameter	0.000	1.000	239	200000925	200000054	siRNA-IMPa4-25 PSF-A488 IMPa4-A546 DAPI 8C1-siRNA-IMP-a2-a4 V2.00	0	29. siRNA-IMPa4-25 PSF-A488 DAPI IMPa4-A546_as_TileScan_001 (Stage 45 of 49)	00-3X8dsdWEziFgeq5Tj6zu6i
0.557548	0.557548	0.557548	um	Vesicles Paraspeckle	Vesicles Paraspeckle Diameter	0.000	1.000	239	200000926	200000055	siRNA-IMPa4-25 PSF-A488 IMPa4-A546 DAPI 8C1-siRNA-IMP-a2-a4 V2.00	0	29. siRNA-IMPa4-25 PSF-A488 DAPI IMPa4-A546_as_TileScan_001 (Stage 45 of 49)	00-3X8dsdWEziFgeq5Tj6zu6i
0.866211	0.866211	0.866211	um	Vesicles Paraspeckle	Vesicles Paraspeckle Diameter	0.000	1.000	239	200000927	200000056	siRNA-IMPa4-25 PSF-A488 IMPa4-A546 DAPI 8C1-siRNA-IMP-a2-a4 V2.00	0	29. siRNA-IMPa4-25 PSF-A488 DAPI IMPa4-A546_as_TileScan_001 (Stage 45 of 49)	00-3X8dsdWEziFgeq5Tj6zu6i
1.29106	1.29106	1.29106	um	Vesicles Paraspeckle	Vesicles Paraspeckle Diameter	0.000	1.000	239	200000928	200000057	siRNA-IMPa4-25 PSF-A488 IMPa4-A546 DAPI 8C1-siRNA-IMP-a2-a4 V2.00	0	29. siRNA-IMPa4-25 PSF-A488 DAPI IMPa4-A546_as_TileScan_001 (Stage 45 of 49)	00-3X8dsdWEziFgeq5Tj6zu6i
0.756706	0.756706	0.756706	um	Vesicles Paraspeckle	Vesicles Paraspeckle Diameter	0.000	1.000	239	200000929	200000058	siRNA-IMPa4-25 PSF-A488 IMPa4-A546 DAPI 8C1-siRNA-IMP-a2-a4 V2.00	0	29. siRNA-IMPa4-25 PSF-A488 DAPI IMPa4-A546_as_TileScan_001 (Stage 45 of 49)	00-3X8dsdWEziFgeq5Tj6zu6i
1.05369	1.05369	1.05369	um	Vesicles Paraspeckle	Vesicles Paraspeckle Diameter	0.000	1.000	239	200000930	200000059	siRNA-IMPa4-25 PSF-A488 IMPa4-A546 DAPI 8C1-siRNA-IMP-a2-a4 V2.00	0	29. siRNA-IMPa4-25 PSF-A488 DAPI IMPa4-A546_as_TileScan_001 (Stage 45 of 49)	00-3X8dsdWEziFgeq5Tj6zu6i
1.1489	1.1489	1.1489	um	Vesicles Paraspeckle	Vesicles Paraspeckle Diameter	0.000	1.000	240	200000931	200000060	siRNA-IMPa4-25 PSF-A488 IMPa4-A546 DAPI 8C1-siRNA-IMP-a2-a4 V2.00	0	29. siRNA-IMPa4-25 PSF-A488 DAPI IMPa4-A546_as_TileScan_001 (Stage 45 of 49)	00-3X8dsdWEziFgeq5Tj6zu6i
0.638232	0.638232	0.638232	um	Vesicles Paraspeckle	Vesicles Paraspeckle Diameter	0.000	1.000	240	200000932	200000061	siRNA-IMPa4-25 PSF-A488 IMPa4-A546 DAPI 8C1-siRNA-IMP-a2-a4 V2.00	0	29. siRNA-IMPa4-25 PSF-A488 DAPI IMPa4-A546_as_TileScan_001 (Stage 45 of 49)	00-3X8dsdWEziFgeq5Tj6zu6i
0.953388	0.953388	0.953388	um	Vesicles Paraspeckle	Vesicles Paraspeckle Diameter	0.000	1.000	240	200000933	200000062	siRNA-IMPa4-25 PSF-A488 IMPa4-A546 DAPI 8C1-siRNA-IMP-a2-a4 V2.00	0	29. siRNA-IMPa4-25 PSF-A488 DAPI IMPa4-A546_as_TileScan_001 (Stage 45 of 49)	00-3X8dsdWEziFgeq5Tj6zu6i
0.825863	0.825863	0.825863	um	Vesicles Paraspeckle	Vesicles Paraspeckle Diameter	0.000	1.000	240	200000934	200000063	siRNA-IMPa4-25 PSF-A488 IMPa4-A546 DAPI 8C1-siRNA-IMP-a2-a4 V2.00	0	29. siRNA-IMPa4-25 PSF-A488 DAPI IMPa4-A546_as_TileScan_001 (Stage 45 of 49)	00-3X8dsdWEziFgeq5Tj6zu6i
1.04052	1.04052	1.04052	um	Vesicles Paraspeckle	Vesicles Paraspeckle Diameter	0.000	1.000	241	200000935	200000064	siRNA-IMPa4-25 PSF-A488 IMPa4-A546 DAPI 8C1-siRNA-IMP-a2-a4 V2.00	0	29. siRNA-IMPa4-25 PSF-A488 DAPI IMPa4-A546_as_TileScan_001 (Stage 45 of 49)	00-3X8dsdWEziFgeq5Tj6zu6i
0.908979	0.908979	0.908979	um	Vesicles Paraspeckle	Vesicles Paraspeckle Diameter	0.000	1.000	241	200000936	200000065	siRNA-IMPa4-25 PSF-A488 IMPa4-A546 DAPI 8C1-siRNA-IMP-a2-a4 V2.00	0	29. siRNA-IMPa4-25 PSF-A488 DAPI IMPa4-A546_as_TileScan_001 (Stage 45 of 49)	00-3X8dsdWEziFgeq5Tj6zu6i
0.878858	0.878858	0.878858	um	Vesicles Paraspeckle	Vesicles Paraspeckle Diameter	0.000	1.000	241	200000937	200000066	siRNA-IMPa4-25 PSF-A488 IMPa4-A546 DAPI 8C1-siRNA-IMP-a2-a4 V2.00	0	29. siRNA-IMPa4-25 PSF-A488 DAPI IMPa4-A546_as_TileScan_001 (Stage 45 of 49)	00-3X8dsdWEziFgeq5Tj6zu6i
1.34907	1.34907	1.34907	um	Vesicles Paraspeckle	Vesicles Paraspeckle Diameter	0.000	1.000	241	200000938	200000067	siRNA-IMPa4-25 PSF-A488 IMPa4-A546 DAPI 8C1-siRNA-IMP-a2-a4 V2.00	0	29. siRNA-IMPa4-25 PSF-A488 DAPI IMPa4-A546_as_TileScan_001 (Stage 45 of 49)	00-3X8dsdWEziFgeq5Tj6zu6i
0.920486	0.920486	0.920486	um	Vesicles Paraspeckle	Vesicles Paraspeckle Diameter	0.000	1.000	241	200000939	200000068	siRNA-IMPa4-25 PSF-A488 IMPa4-A546 DAPI 8C1-siRNA-IMP-a2-a4 V2.00	0	29. siRNA-IMPa4-25 PSF-A488 DAPI IMPa4-A546_as_TileScan_001 (Stage 45 of 49)	00-3X8dsdWEziFgeq5Tj6zu6i
0.963865	0.963865	0.963865	um	Vesicles Paraspeckle	Vesicles Paraspeckle Diameter	0.000	1.000	241	200000940	200000069	siRNA-IMPa4-25 PSF-A488 IMPa4-A546 DAPI 8C1-siRNA-IMP-a2-a4 V2.00	0	29. siRNA-IMPa4-25 PSF-A488 DAPI IMPa4-A546_as_TileScan_001 (Stage 45 of 49)	00-3X8dsdWEziFgeq5Tj6zu6i
0.306832	0.306832	0.306832	um	Vesicles Paraspeckle	Vesicles Paraspeckle Diameter	0.000	1.000	241	200000941	200000070	siRNA-IMPa4-25 PSF-A488 IMPa4-A546 DAPI 8C1-siRNA-IMP-a2-a4 V2.00	0	29. siRNA-IMPa4-25 PSF-A488 DAPI IMPa4-A546_as_TileScan_001 (Stage 45 of 49)	00-3X8dsdWEziFgeq5Tj6zu6i
0.756706	0.756706	0.756706	um	Vesicles Paraspeckle	Vesicles Paraspeckle Diameter	0.000	1.000	242	200000942	200000071	siRNA-IMPa4-25 PSF-A488 IMPa4-A546 DAPI 8C1-siRNA-IMP-a2-a4 V2.00	0	29. siRNA-IMPa4-25 PSF-A488 DAPI IMPa4-A546_as_TileScan_001 (Stage 45 of 49)	00-3X8dsdWEziFgeq5Tj6zu6i
1.01313	1.01313	1.01313	um	Vesicles Paraspeckle	Vesicles Paraspeckle Diameter	0.000	1.000	242	200000943	200000072	siRNA-IMPa4-25 PSF-A488 IMPa4-A546 DAPI 8C1-siRNA-IMP-a2-a4 V2.00	0	29. siRNA-IMPa4-25 PSF-A488 DAPI IMPa4-A546_as_TileScan_001 (Stage 45 of 49)	00-3X8dsdWEziFgeq5Tj6zu6i
0.914769	0.914769	0.914769	um	Vesicles Paraspeckle	Vesicles Paraspeckle Diameter	0.000	1.000	242	200000944	200000073	siRNA-IMPa4-25 PSF-A488 IMPa4-A546 DAPI 8C1-siRNA-IMP-a2-a4 V2.00	0	29. siRNA-IMPa4-25 PSF-A488 DAPI IMPa4-A546_as_TileScan_001 (Stage 45 of 49)	00-3X8dsdWEziFgeq5Tj6zu6i
0.926133	0.926133	0.926133	um	Vesicles Paraspeckle	Vesicles Paraspeckle Diameter	0.000	1.000	242	200000945	200000074	siRNA-IMPa4-25 PSF-A488 IMPa4-A546 DAPI 8C1-siRNA-IMP-a2-a4 V2.00	0	29. siRNA-IMPa4-25 PSF-A488 DAPI IMPa4-A546_as_TileScan_001 (Stage 45 of 49)	00-3X8dsdWEziFgeq5Tj6zu6i
0.796604	0.796604	0.796604	um	Vesicles Paraspeckle	Vesicles Paraspeckle Diameter	0.000	1.000	242	200000946	200000075	siRNA-IMPa4-25 PSF-A488 IMPa4-A546 DAPI 8C1-siRNA-IMP-a2-a4 V2.00	0	29. siRNA-IMPa4-25 PSF-A488 DAPI IMPa4-A546_as_TileScan_001 (Stage 45 of 49)	00-3X8dsdWEziFgeq5Tj6zu6i
0.866211	0.866211	0.866211	um	Vesicles Paraspeckle	Vesicles Paraspeckle Diameter	0.000	1.000	244	200000947	200000076	siRNA-IMPa4-25 PSF-A488 IMPa4-A546 DAPI 8C1-siRNA-IMP-a2-a4 V2.00	0	29. siRNA-IMPa4-25 PSF-A488 DAPI IMPa4-A546_as_TileScan_001 (Stage 45 of 49)	00-3X8dsdWEziFgeq5Tj6zu6i
0.748203	0.748203	0.748203	um	Vesicles Paraspeckle	Vesicles Paraspeckle Diameter	0.000	1.000	244	200000948	200000077	siRNA-IMPa4-25 PSF-A488 IMPa4-A546 DAPI 8C1-siRNA-IMP-a2-a4 V2.00	0	29. siRNA-IMPa4-25 PSF-A488 DAPI IMPa4-A546_as_TileScan_001 (Stage 45 of 49)	00-3X8dsdWEziFgeq5Tj6zu6i
0.386583	0.386583	0.386583	um	Vesicles Paraspeckle	Vesicles Paraspeckle Diameter	0.000	1.000	244	200000949	200000078	siRNA-IMPa4-25 PSF-A488 IMPa4-A546 DAPI 8C1-siRNA-IMP-a2-a4 V2.00	0	29. siRNA-IMPa4-25 PSF-A488 DAPI IMPa4-A546_as_TileScan_001 (Stage 45 of 49)	00-3X8dsdWEziFgeq5Tj6zu6i
1.10729	1.10729	1.10729	um	Vesicles Paraspeckle	Vesicles Paraspeckle Diameter	0.000	1.000	244	200000950	200000079	siRNA-IMPa4-25 PSF-A488 IMPa4-A546 DAPI 8C1-siRNA-IMP-a2-a4 V2.00	0	29. siRNA-IMPa4-25 PSF-A488 DAPI IMPa4-A546_as_TileScan_001 (Stage 45 of 49)	00-3X8dsdWEziFgeq5Tj6zu6i
0.903114	0.903114	0.903114	um	Vesicles Paraspeckle	Vesicles Paraspeckle Diameter	0.000	1.000	244	200000951	200000080	siRNA-IMPa4-25 PSF-A488 IMPa4-A546 DAPI 8C1-siRNA-IMP-a2-a4 V2.00	0	29. siRNA-IMPa4-25 PSF-A488 DAPI IMPa4-A546_as_TileScan_001 (Stage 45 of 49)	00-3X8dsdWEziFgeq5Tj6zu6i
1.01779	1.01779	1.01779	um	Vesicles Paraspeckle	Vesicles Paraspeckle Diameter	0.000	1.000	244	200000952	200000081	siRNA-IMPa4-25 PSF-A488 IMPa4-A546 DAPI 8C1-siRNA-IMP-a2-a4 V2.00	0	29. siRNA-IMPa4-25 PSF-A488 DAPI IMPa4-A546_as_TileScan_001 (Stage 45 of 49)	00-3X8dsdWEziFgeq5Tj6zu6i
0.872581	0.872581	0.872581	um	Vesicles Paraspeckle	Vesicles Paraspeckle Diameter	0.000	1.000	247	200000953	200000000	siRNA-IMPa4-25 PSF-A488 IMPa4-A546 DAPI 8C1-siRNA-IMP-a2-a4 V2.00	0	29. siRNA-IMPa4-25 PSF-A488 DAPI IMPa4-A546_at_TileScan_001 (Stage 46 of 49)	00-pK7G3Fa4DHFWVbNVhtbuR8
0.853184	0.853184	0.853184	um	Vesicles Paraspeckle	Vesicles Paraspeckle Diameter	0.000	1.000	247	200000954	200000001	siRNA-IMPa4-25 PSF-A488 IMPa4-A546 DAPI 8C1-siRNA-IMP-a2-a4 V2.00	0	29. siRNA-IMPa4-25 PSF-A488 DAPI IMPa4-A546_at_TileScan_001 (Stage 46 of 49)	00-pK7G3Fa4DHFWVbNVhtbuR8
0.931713	0.931713	0.931713	um	Vesicles Paraspeckle	Vesicles Paraspeckle Diameter	0.000	1.000	250	200000955	200000002	siRNA-IMPa4-25 PSF-A488 IMPa4-A546 DAPI 8C1-siRNA-IMP-a2-a4 V2.00	0	29. siRNA-IMPa4-25 PSF-A488 DAPI IMPa4-A546_at_TileScan_001 (Stage 46 of 49)	00-pK7G3Fa4DHFWVbNVhtbuR8
1.02242	1.02242	1.02242	um	Vesicles Paraspeckle	Vesicles Paraspeckle Diameter	0.000	1.000	250	200000956	200000003	siRNA-IMPa4-25 PSF-A488 IMPa4-A546 DAPI 8C1-siRNA-IMP-a2-a4 V2.00	0	29. siRNA-IMPa4-25 PSF-A488 DAPI IMPa4-A546_at_TileScan_001 (Stage 46 of 49)	00-pK7G3Fa4DHFWVbNVhtbuR8
1.21439	1.21439	1.21439	um	Vesicles Paraspeckle	Vesicles Paraspeckle Diameter	0.000	1.000	250	200000957	200000004	siRNA-IMPa4-25 PSF-A488 IMPa4-A546 DAPI 8C1-siRNA-IMP-a2-a4 V2.00	0	29. siRNA-IMPa4-25 PSF-A488 DAPI IMPa4-A546_at_TileScan_001 (Stage 46 of 49)	00-pK7G3Fa4DHFWVbNVhtbuR8
1.07076	1.07076	1.07076	um	Vesicles Paraspeckle	Vesicles Paraspeckle Diameter	0.000	1.000	250	200000958	200000005	siRNA-IMPa4-25 PSF-A488 IMPa4-A546 DAPI 8C1-siRNA-IMP-a2-a4 V2.00	0	29. siRNA-IMPa4-25 PSF-A488 DAPI IMPa4-A546_at_TileScan_001 (Stage 46 of 49)	00-pK7G3Fa4DHFWVbNVhtbuR8
1.01313	1.01313	1.01313	um	Vesicles Paraspeckle	Vesicles Paraspeckle Diameter	0.000	1.000	252	200000959	200000006	siRNA-IMPa4-25 PSF-A488 IMPa4-A546 DAPI 8C1-siRNA-IMP-a2-a4 V2.00	0	29. siRNA-IMPa4-25 PSF-A488 DAPI IMPa4-A546_at_TileScan_001 (Stage 46 of 49)	00-pK7G3Fa4DHFWVbNVhtbuR8
0.920486	0.920486	0.920486	um	Vesicles Paraspeckle	Vesicles Paraspeckle Diameter	0.000	1.000	252	200000960	200000007	siRNA-IMPa4-25 PSF-A488 IMPa4-A546 DAPI 8C1-siRNA-IMP-a2-a4 V2.00	0	29. siRNA-IMPa4-25 PSF-A488 DAPI IMPa4-A546_at_TileScan_001 (Stage 46 of 49)	00-pK7G3Fa4DHFWVbNVhtbuR8
1.1911	1.1911	1.1911	um	Vesicles Paraspeckle	Vesicles Paraspeckle Diameter	0.000	1.000	252	200000961	200000008	siRNA-IMPa4-25 PSF-A488 IMPa4-A546 DAPI 8C1-siRNA-IMP-a2-a4 V2.00	0	29. siRNA-IMPa4-25 PSF-A488 DAPI IMPa4-A546_at_TileScan_001 (Stage 46 of 49)	00-pK7G3Fa4DHFWVbNVhtbuR8
1.28526	1.28526	1.28526	um	Vesicles Paraspeckle	Vesicles Paraspeckle Diameter	0.000	1.000	252	200000962	200000009	siRNA-IMPa4-25 PSF-A488 IMPa4-A546 DAPI 8C1-siRNA-IMP-a2-a4 V2.00	0	29. siRNA-IMPa4-25 PSF-A488 DAPI IMPa4-A546_at_TileScan_001 (Stage 46 of 49)	00-pK7G3Fa4DHFWVbNVhtbuR8
0.859747	0.859747	0.859747	um	Vesicles Paraspeckle	Vesicles Paraspeckle Diameter	0.000	1.000	253	200000963	200000010	siRNA-IMPa4-25 PSF-A488 IMPa4-A546 DAPI 8C1-siRNA-IMP-a2-a4 V2.00	0	29. siRNA-IMPa4-25 PSF-A488 DAPI IMPa4-A546_at_TileScan_001 (Stage 46 of 49)	00-pK7G3Fa4DHFWVbNVhtbuR8
0.846518	0.846518	0.846518	um	Vesicles Paraspeckle	Vesicles Paraspeckle Diameter	0.000	1.000	253	200000964	200000011	siRNA-IMPa4-25 PSF-A488 IMPa4-A546 DAPI 8C1-siRNA-IMP-a2-a4 V2.00	0	29. siRNA-IMPa4-25 PSF-A488 DAPI IMPa4-A546_at_TileScan_001 (Stage 46 of 49)	00-pK7G3Fa4DHFWVbNVhtbuR8
1.17038	1.17038	1.17038	um	Vesicles Paraspeckle	Vesicles Paraspeckle Diameter	0.000	1.000	255	200000965	200000012	siRNA-IMPa4-25 PSF-A488 IMPa4-A546 DAPI 8C1-siRNA-IMP-a2-a4 V2.00	0	29. siRNA-IMPa4-25 PSF-A488 DAPI IMPa4-A546_at_TileScan_001 (Stage 46 of 49)	00-pK7G3Fa4DHFWVbNVhtbuR8
0.878858	0.878858	0.878858	um	Vesicles Paraspeckle	Vesicles Paraspeckle Diameter	0.000	1.000	255	200000966	200000013	siRNA-IMPa4-25 PSF-A488 IMPa4-A546 DAPI 8C1-siRNA-IMP-a2-a4 V2.00	0	29. siRNA-IMPa4-25 PSF-A488 DAPI IMPa4-A546_at_TileScan_001 (Stage 46 of 49)	00-pK7G3Fa4DHFWVbNVhtbuR8
1.29106	1.29106	1.29106	um	Vesicles Paraspeckle	Vesicles Paraspeckle Diameter	0.000	1.000	255	200000967	200000014	siRNA-IMPa4-25 PSF-A488 IMPa4-A546 DAPI 8C1-siRNA-IMP-a2-a4 V2.00	0	29. siRNA-IMPa4-25 PSF-A488 DAPI IMPa4-A546_at_TileScan_001 (Stage 46 of 49)	00-pK7G3Fa4DHFWVbNVhtbuR8
0.765022	0.765022	0.765022	um	Vesicles Paraspeckle	Vesicles Paraspeckle Diameter	0.000	1.000	255	200000968	200000015	siRNA-IMPa4-25 PSF-A488 IMPa4-A546 DAPI 8C1-siRNA-IMP-a2-a4 V2.00	0	29. siRNA-IMPa4-25 PSF-A488 DAPI IMPa4-A546_at_TileScan_001 (Stage 46 of 49)	00-pK7G3Fa4DHFWVbNVhtbuR8
0.832862	0.832862	0.832862	um	Vesicles Paraspeckle	Vesicles Paraspeckle Diameter	0.000	1.000	255	200000969	200000016	siRNA-IMPa4-25 PSF-A488 IMPa4-A546 DAPI 8C1-siRNA-IMP-a2-a4 V2.00	0	29. siRNA-IMPa4-25 PSF-A488 DAPI IMPa4-A546_at_TileScan_001 (Stage 46 of 49)	00-pK7G3Fa4DHFWVbNVhtbuR8
0.914769	0.914769	0.914769	um	Vesicles Paraspeckle	Vesicles Paraspeckle Diameter	0.000	1.000	255	200000970	200000017	siRNA-IMPa4-25 PSF-A488 IMPa4-A546 DAPI 8C1-siRNA-IMP-a2-a4 V2.00	0	29. siRNA-IMPa4-25 PSF-A488 DAPI IMPa4-A546_at_TileScan_001 (Stage 46 of 49)	00-pK7G3Fa4DHFWVbNVhtbuR8
1.22731	1.22731	1.22731	um	Vesicles Paraspeckle	Vesicles Paraspeckle Diameter	0.000	1.000	257	200000971	200000018	siRNA-IMPa4-25 PSF-A488 IMPa4-A546 DAPI 8C1-siRNA-IMP-a2-a4 V2.00	0	29. siRNA-IMPa4-25 PSF-A488 DAPI IMPa4-A546_at_TileScan_001 (Stage 46 of 49)	00-pK7G3Fa4DHFWVbNVhtbuR8
0.818743	0.818743	0.818743	um	Vesicles Paraspeckle	Vesicles Paraspeckle Diameter	0.000	1.000	257	200000972	200000019	siRNA-IMPa4-25 PSF-A488 IMPa4-A546 DAPI 8C1-siRNA-IMP-a2-a4 V2.00	0	29. siRNA-IMPa4-25 PSF-A488 DAPI IMPa4-A546_at_TileScan_001 (Stage 46 of 49)	00-pK7G3Fa4DHFWVbNVhtbuR8
0.958655	0.958655	0.958655	um	Vesicles Paraspeckle	Vesicles Paraspeckle Diameter	0.000	1.000	258	200000973	200000020	siRNA-IMPa4-25 PSF-A488 IMPa4-A546 DAPI 8C1-siRNA-IMP-a2-a4 V2.00	0	29. siRNA-IMPa4-25 PSF-A488 DAPI IMPa4-A546_at_TileScan_001 (Stage 46 of 49)	00-pK7G3Fa4DHFWVbNVhtbuR8
0.998854	0.998854	0.998854	um	Vesicles Paraspeckle	Vesicles Paraspeckle Diameter	0.000	1.000	258	200000974	200000021	siRNA-IMPa4-25 PSF-A488 IMPa4-A546 DAPI 8C1-siRNA-IMP-a2-a4 V2.00	0	29. siRNA-IMPa4-25 PSF-A488 DAPI IMPa4-A546_at_TileScan_001 (Stage 46 of 49)	00-pK7G3Fa4DHFWVbNVhtbuR8
0.859747	0.859747	0.859747	um	Vesicles Paraspeckle	Vesicles Paraspeckle Diameter	0.000	1.000	258	200000975	200000022	siRNA-IMPa4-25 PSF-A488 IMPa4-A546 DAPI 8C1-siRNA-IMP-a2-a4 V2.00	0	29. siRNA-IMPa4-25 PSF-A488 DAPI IMPa4-A546_at_TileScan_001 (Stage 46 of 49)	00-pK7G3Fa4DHFWVbNVhtbuR8
0.832862	0.832862	0.832862	um	Vesicles Paraspeckle	Vesicles Paraspeckle Diameter	0.000	1.000	258	200000976	200000023	siRNA-IMPa4-25 PSF-A488 IMPa4-A546 DAPI 8C1-siRNA-IMP-a2-a4 V2.00	0	29. siRNA-IMPa4-25 PSF-A488 DAPI IMPa4-A546_at_TileScan_001 (Stage 46 of 49)	00-pK7G3Fa4DHFWVbNVhtbuR8
1.06654	1.06654	1.06654	um	Vesicles Paraspeckle	Vesicles Paraspeckle Diameter	0.000	1.000	258	200000977	200000024	siRNA-IMPa4-25 PSF-A488 IMPa4-A546 DAPI 8C1-siRNA-IMP-a2-a4 V2.00	0	29. siRNA-IMPa4-25 PSF-A488 DAPI IMPa4-A546_at_TileScan_001 (Stage 46 of 49)	00-pK7G3Fa4DHFWVbNVhtbuR8
0.832862	0.832862	0.832862	um	Vesicles Paraspeckle	Vesicles Paraspeckle Diameter	0.000	1.000	258	200000978	200000025	siRNA-IMPa4-25 PSF-A488 IMPa4-A546 DAPI 8C1-siRNA-IMP-a2-a4 V2.00	0	29. siRNA-IMPa4-25 PSF-A488 DAPI IMPa4-A546_at_TileScan_001 (Stage 46 of 49)	00-pK7G3Fa4DHFWVbNVhtbuR8
1.07076	1.07076	1.07076	um	Vesicles Paraspeckle	Vesicles Paraspeckle Diameter	0.000	1.000	258	200000979	200000026	siRNA-IMPa4-25 PSF-A488 IMPa4-A546 DAPI 8C1-siRNA-IMP-a2-a4 V2.00	0	29. siRNA-IMPa4-25 PSF-A488 DAPI IMPa4-A546_at_TileScan_001 (Stage 46 of 49)	00-pK7G3Fa4DHFWVbNVhtbuR8
0.506566	0.506566	0.506566	um	Vesicles Paraspeckle	Vesicles Paraspeckle Diameter	0.000	1.000	258	200000980	200000027	siRNA-IMPa4-25 PSF-A488 IMPa4-A546 DAPI 8C1-siRNA-IMP-a2-a4 V2.00	0	29. siRNA-IMPa4-25 PSF-A488 DAPI IMPa4-A546_at_TileScan_001 (Stage 46 of 49)	00-pK7G3Fa4DHFWVbNVhtbuR8
0.832862	0.832862	0.832862	um	Vesicles Paraspeckle	Vesicles Paraspeckle Diameter	0.000	1.000	259	200000981	200000028	siRNA-IMPa4-25 PSF-A488 IMPa4-A546 DAPI 8C1-siRNA-IMP-a2-a4 V2.00	0	29. siRNA-IMPa4-25 PSF-A488 DAPI IMPa4-A546_at_TileScan_001 (Stage 46 of 49)	00-pK7G3Fa4DHFWVbNVhtbuR8
1.19784	1.19784	1.19784	um	Vesicles Paraspeckle	Vesicles Paraspeckle Diameter	0.000	1.000	259	200000982	200000029	siRNA-IMPa4-25 PSF-A488 IMPa4-A546 DAPI 8C1-siRNA-IMP-a2-a4 V2.00	0	29. siRNA-IMPa4-25 PSF-A488 DAPI IMPa4-A546_at_TileScan_001 (Stage 46 of 49)	00-pK7G3Fa4DHFWVbNVhtbuR8
0.920486	0.920486	0.920486	um	Vesicles Paraspeckle	Vesicles Paraspeckle Diameter	0.000	1.000	260	200000983	200000030	siRNA-IMPa4-25 PSF-A488 IMPa4-A546 DAPI 8C1-siRNA-IMP-a2-a4 V2.00	0	29. siRNA-IMPa4-25 PSF-A488 DAPI IMPa4-A546_at_TileScan_001 (Stage 46 of 49)	00-pK7G3Fa4DHFWVbNVhtbuR8
1.10335	1.10335	1.10335	um	Vesicles Paraspeckle	Vesicles Paraspeckle Diameter	0.000	1.000	260	200000984	200000031	siRNA-IMPa4-25 PSF-A488 IMPa4-A546 DAPI 8C1-siRNA-IMP-a2-a4 V2.00	0	29. siRNA-IMPa4-25 PSF-A488 DAPI IMPa4-A546_at_TileScan_001 (Stage 46 of 49)	00-pK7G3Fa4DHFWVbNVhtbuR8
0.541609	0.541609	0.541609	um	Vesicles Paraspeckle	Vesicles Paraspeckle Diameter	0.000	1.000	262	200000985	200000032	siRNA-IMPa4-25 PSF-A488 IMPa4-A546 DAPI 8C1-siRNA-IMP-a2-a4 V2.00	0	29. siRNA-IMPa4-25 PSF-A488 DAPI IMPa4-A546_at_TileScan_001 (Stage 46 of 49)	00-pK7G3Fa4DHFWVbNVhtbuR8
0.712088	0.712088	0.712088	um	Vesicles Paraspeckle	Vesicles Paraspeckle Diameter	0.000	1.000	262	200000986	200000033	siRNA-IMPa4-25 PSF-A488 IMPa4-A546 DAPI 8C1-siRNA-IMP-a2-a4 V2.00	0	29. siRNA-IMPa4-25 PSF-A488 DAPI IMPa4-A546_at_TileScan_001 (Stage 46 of 49)	00-pK7G3Fa4DHFWVbNVhtbuR8
0.942675	0.942675	0.942675	um	Vesicles Paraspeckle	Vesicles Paraspeckle Diameter	0.000	1.000	262	200000987	200000034	siRNA-IMPa4-25 PSF-A488 IMPa4-A546 DAPI 8C1-siRNA-IMP-a2-a4 V2.00	0	29. siRNA-IMPa4-25 PSF-A488 DAPI IMPa4-A546_at_TileScan_001 (Stage 46 of 49)	00-pK7G3Fa4DHFWVbNVhtbuR8
1.03605	1.03605	1.03605	um	Vesicles Paraspeckle	Vesicles Paraspeckle Diameter	0.000	1.000	262	200000988	200000035	siRNA-IMPa4-25 PSF-A488 IMPa4-A546 DAPI 8C1-siRNA-IMP-a2-a4 V2.00	0	29. siRNA-IMPa4-25 PSF-A488 DAPI IMPa4-A546_at_TileScan_001 (Stage 46 of 49)	00-pK7G3Fa4DHFWVbNVhtbuR8
1.30534	1.30534	1.30534	um	Vesicles Paraspeckle	Vesicles Paraspeckle Diameter	0.000	1.000	262	200000989	200000036	siRNA-IMPa4-25 PSF-A488 IMPa4-A546 DAPI 8C1-siRNA-IMP-a2-a4 V2.00	0	29. siRNA-IMPa4-25 PSF-A488 DAPI IMPa4-A546_at_TileScan_001 (Stage 46 of 49)	00-pK7G3Fa4DHFWVbNVhtbuR8
1.36734	1.36734	1.36734	um	Vesicles Paraspeckle	Vesicles Paraspeckle Diameter	0.000	1.000	262	200000990	200000037	siRNA-IMPa4-25 PSF-A488 IMPa4-A546 DAPI 8C1-siRNA-IMP-a2-a4 V2.00	0	29. siRNA-IMPa4-25 PSF-A488 DAPI IMPa4-A546_at_TileScan_001 (Stage 46 of 49)	00-pK7G3Fa4DHFWVbNVhtbuR8
0.572623	0.572623	0.572623	um	Vesicles Paraspeckle	Vesicles Paraspeckle Diameter	0.000	1.000	262	200000991	200000038	siRNA-IMPa4-25 PSF-A488 IMPa4-A546 DAPI 8C1-siRNA-IMP-a2-a4 V2.00	0	29. siRNA-IMPa4-25 PSF-A488 DAPI IMPa4-A546_at_TileScan_001 (Stage 46 of 49)	00-pK7G3Fa4DHFWVbNVhtbuR8
1.16331	1.16331	1.16331	um	Vesicles Paraspeckle	Vesicles Paraspeckle Diameter	0.000	1.000	262	200000992	200000039	siRNA-IMPa4-25 PSF-A488 IMPa4-A546 DAPI 8C1-siRNA-IMP-a2-a4 V2.00	0	29. siRNA-IMPa4-25 PSF-A488 DAPI IMPa4-A546_at_TileScan_001 (Stage 46 of 49)	00-pK7G3Fa4DHFWVbNVhtbuR8
1.16685	1.16685	1.16685	um	Vesicles Paraspeckle	Vesicles Paraspeckle Diameter	0.000	1.000	262	200000993	200000040	siRNA-IMPa4-25 PSF-A488 IMPa4-A546 DAPI 8C1-siRNA-IMP-a2-a4 V2.00	0	29. siRNA-IMPa4-25 PSF-A488 DAPI IMPa4-A546_at_TileScan_001 (Stage 46 of 49)	00-pK7G3Fa4DHFWVbNVhtbuR8
1.07076	1.07076	1.07076	um	Vesicles Paraspeckle	Vesicles Paraspeckle Diameter	0.000	1.000	263	200000994	200000041	siRNA-IMPa4-25 PSF-A488 IMPa4-A546 DAPI 8C1-siRNA-IMP-a2-a4 V2.00	0	29. siRNA-IMPa4-25 PSF-A488 DAPI IMPa4-A546_at_TileScan_001 (Stage 46 of 49)	00-pK7G3Fa4DHFWVbNVhtbuR8
1.14524	1.14524	1.14524	um	Vesicles Paraspeckle	Vesicles Paraspeckle Diameter	0.000	1.000	263	200000995	200000042	siRNA-IMPa4-25 PSF-A488 IMPa4-A546 DAPI 8C1-siRNA-IMP-a2-a4 V2.00	0	29. siRNA-IMPa4-25 PSF-A488 DAPI IMPa4-A546_at_TileScan_001 (Stage 46 of 49)	00-pK7G3Fa4DHFWVbNVhtbuR8
1.06229	1.06229	1.06229	um	Vesicles Paraspeckle	Vesicles Paraspeckle Diameter	0.000	1.000	263	200000996	200000043	siRNA-IMPa4-25 PSF-A488 IMPa4-A546 DAPI 8C1-siRNA-IMP-a2-a4 V2.00	0	29. siRNA-IMPa4-25 PSF-A488 DAPI IMPa4-A546_at_TileScan_001 (Stage 46 of 49)	00-pK7G3Fa4DHFWVbNVhtbuR8
0.853184	0.853184	0.853184	um	Vesicles Paraspeckle	Vesicles Paraspeckle Diameter	0.000	1.000	263	200000997	200000044	siRNA-IMPa4-25 PSF-A488 IMPa4-A546 DAPI 8C1-siRNA-IMP-a2-a4 V2.00	0	29. siRNA-IMPa4-25 PSF-A488 DAPI IMPa4-A546_at_TileScan_001 (Stage 46 of 49)	00-pK7G3Fa4DHFWVbNVhtbuR8
1.06229	1.06229	1.06229	um	Vesicles Paraspeckle	Vesicles Paraspeckle Diameter	0.000	1.000	263	200000998	200000045	siRNA-IMPa4-25 PSF-A488 IMPa4-A546 DAPI 8C1-siRNA-IMP-a2-a4 V2.00	0	29. siRNA-IMPa4-25 PSF-A488 DAPI IMPa4-A546_at_TileScan_001 (Stage 46 of 49)	00-pK7G3Fa4DHFWVbNVhtbuR8
1.10335	1.10335	1.10335	um	Vesicles Paraspeckle	Vesicles Paraspeckle Diameter	0.000	1.000	263	200000999	200000046	siRNA-IMPa4-25 PSF-A488 IMPa4-A546 DAPI 8C1-siRNA-IMP-a2-a4 V2.00	0	29. siRNA-IMPa4-25 PSF-A488 DAPI IMPa4-A546_at_TileScan_001 (Stage 46 of 49)	00-pK7G3Fa4DHFWVbNVhtbuR8
0.765022	0.765022	0.765022	um	Vesicles Paraspeckle	Vesicles Paraspeckle Diameter	0.000	1.000	263	200001000	200000047	siRNA-IMPa4-25 PSF-A488 IMPa4-A546 DAPI 8C1-siRNA-IMP-a2-a4 V2.00	0	29. siRNA-IMPa4-25 PSF-A488 DAPI IMPa4-A546_at_TileScan_001 (Stage 46 of 49)	00-pK7G3Fa4DHFWVbNVhtbuR8
1.13412	1.13412	1.13412	um	Vesicles Paraspeckle	Vesicles Paraspeckle Diameter	0.000	1.000	263	200001001	200000048	siRNA-IMPa4-25 PSF-A488 IMPa4-A546 DAPI 8C1-siRNA-IMP-a2-a4 V2.00	0	29. siRNA-IMPa4-25 PSF-A488 DAPI IMPa4-A546_at_TileScan_001 (Stage 46 of 49)	00-pK7G3Fa4DHFWVbNVhtbuR8
0.811497	0.811497	0.811497	um	Vesicles Paraspeckle	Vesicles Paraspeckle Diameter	0.000	1.000	264	200001002	200000049	siRNA-IMPa4-25 PSF-A488 IMPa4-A546 DAPI 8C1-siRNA-IMP-a2-a4 V2.00	0	29. siRNA-IMPa4-25 PSF-A488 DAPI IMPa4-A546_at_TileScan_001 (Stage 46 of 49)	00-pK7G3Fa4DHFWVbNVhtbuR8
0.600599	0.600599	0.600599	um	Vesicles Paraspeckle	Vesicles Paraspeckle Diameter	0.000	1.000	264	200001003	200000050	siRNA-IMPa4-25 PSF-A488 IMPa4-A546 DAPI 8C1-siRNA-IMP-a2-a4 V2.00	0	29. siRNA-IMPa4-25 PSF-A488 DAPI IMPa4-A546_at_TileScan_001 (Stage 46 of 49)	00-pK7G3Fa4DHFWVbNVhtbuR8
1.1911	1.1911	1.1911	um	Vesicles Paraspeckle	Vesicles Paraspeckle Diameter	0.000	1.000	265	200001004	200000051	siRNA-IMPa4-25 PSF-A488 IMPa4-A546 DAPI 8C1-siRNA-IMP-a2-a4 V2.00	0	29. siRNA-IMPa4-25 PSF-A488 DAPI IMPa4-A546_at_TileScan_001 (Stage 46 of 49)	00-pK7G3Fa4DHFWVbNVhtbuR8
1.24309	1.24309	1.24309	um	Vesicles Paraspeckle	Vesicles Paraspeckle Diameter	0.000	1.000	265	200001005	200000052	siRNA-IMPa4-25 PSF-A488 IMPa4-A546 DAPI 8C1-siRNA-IMP-a2-a4 V2.00	0	29. siRNA-IMPa4-25 PSF-A488 DAPI IMPa4-A546_at_TileScan_001 (Stage 46 of 49)	00-pK7G3Fa4DHFWVbNVhtbuR8
1.14524	1.14524	1.14524	um	Vesicles Paraspeckle	Vesicles Paraspeckle Diameter	0.000	1.000	265	200001006	200000053	siRNA-IMPa4-25 PSF-A488 IMPa4-A546 DAPI 8C1-siRNA-IMP-a2-a4 V2.00	0	29. siRNA-IMPa4-25 PSF-A488 DAPI IMPa4-A546_at_TileScan_001 (Stage 46 of 49)	00-pK7G3Fa4DHFWVbNVhtbuR8
1.06229	1.06229	1.06229	um	Vesicles Paraspeckle	Vesicles Paraspeckle Diameter	0.000	1.000	265	200001007	200000054	siRNA-IMPa4-25 PSF-A488 IMPa4-A546 DAPI 8C1-siRNA-IMP-a2-a4 V2.00	0	29. siRNA-IMPa4-25 PSF-A488 DAPI IMPa4-A546_at_TileScan_001 (Stage 46 of 49)	00-pK7G3Fa4DHFWVbNVhtbuR8
1.12278	1.12278	1.12278	um	Vesicles Paraspeckle	Vesicles Paraspeckle Diameter	0.000	1.000	265	200001008	200000055	siRNA-IMPa4-25 PSF-A488 IMPa4-A546 DAPI 8C1-siRNA-IMP-a2-a4 V2.00	0	29. siRNA-IMPa4-25 PSF-A488 DAPI IMPa4-A546_at_TileScan_001 (Stage 46 of 49)	00-pK7G3Fa4DHFWVbNVhtbuR8
1.12658	1.12658	1.12658	um	Vesicles Paraspeckle	Vesicles Paraspeckle Diameter	0.000	1.000	265	200001009	200000056	siRNA-IMPa4-25 PSF-A488 IMPa4-A546 DAPI 8C1-siRNA-IMP-a2-a4 V2.00	0	29. siRNA-IMPa4-25 PSF-A488 DAPI IMPa4-A546_at_TileScan_001 (Stage 46 of 49)	00-pK7G3Fa4DHFWVbNVhtbuR8
1.11895	1.11895	1.11895	um	Vesicles Paraspeckle	Vesicles Paraspeckle Diameter	0.000	1.000	265	200001010	200000057	siRNA-IMPa4-25 PSF-A488 IMPa4-A546 DAPI 8C1-siRNA-IMP-a2-a4 V2.00	0	29. siRNA-IMPa4-25 PSF-A488 DAPI IMPa4-A546_at_TileScan_001 (Stage 46 of 49)	00-pK7G3Fa4DHFWVbNVhtbuR8
0.948062	0.948062	0.948062	um	Vesicles Paraspeckle	Vesicles Paraspeckle Diameter	0.000	1.000	265	200001011	200000058	siRNA-IMPa4-25 PSF-A488 IMPa4-A546 DAPI 8C1-siRNA-IMP-a2-a4 V2.00	0	29. siRNA-IMPa4-25 PSF-A488 DAPI IMPa4-A546_at_TileScan_001 (Stage 46 of 49)	00-pK7G3Fa4DHFWVbNVhtbuR8
1.00366	1.00366	1.00366	um	Vesicles Paraspeckle	Vesicles Paraspeckle Diameter	0.000	1.000	265	200001012	200000059	siRNA-IMPa4-25 PSF-A488 IMPa4-A546 DAPI 8C1-siRNA-IMP-a2-a4 V2.00	0	29. siRNA-IMPa4-25 PSF-A488 DAPI IMPa4-A546_at_TileScan_001 (Stage 46 of 49)	00-pK7G3Fa4DHFWVbNVhtbuR8
1.06654	1.06654	1.06654	um	Vesicles Paraspeckle	Vesicles Paraspeckle Diameter	0.000	1.000	265	200001013	200000060	siRNA-IMPa4-25 PSF-A488 IMPa4-A546 DAPI 8C1-siRNA-IMP-a2-a4 V2.00	0	29. siRNA-IMPa4-25 PSF-A488 DAPI IMPa4-A546_at_TileScan_001 (Stage 46 of 49)	00-pK7G3Fa4DHFWVbNVhtbuR8
0.702464	0.702464	0.702464	um	Vesicles Paraspeckle	Vesicles Paraspeckle Diameter	0.000	1.000	266	200001014	200000061	siRNA-IMPa4-25 PSF-A488 IMPa4-A546 DAPI 8C1-siRNA-IMP-a2-a4 V2.00	0	29. siRNA-IMPa4-25 PSF-A488 DAPI IMPa4-A546_at_TileScan_001 (Stage 46 of 49)	00-pK7G3Fa4DHFWVbNVhtbuR8
0.682383	0.682383	0.682383	um	Vesicles Paraspeckle	Vesicles Paraspeckle Diameter	0.000	1.000	266	200001015	200000062	siRNA-IMPa4-25 PSF-A488 IMPa4-A546 DAPI 8C1-siRNA-IMP-a2-a4 V2.00	0	29. siRNA-IMPa4-25 PSF-A488 DAPI IMPa4-A546_at_TileScan_001 (Stage 46 of 49)	00-pK7G3Fa4DHFWVbNVhtbuR8
1.09136	1.09136	1.09136	um	Vesicles Paraspeckle	Vesicles Paraspeckle Diameter	0.000	1.000	266	200001016	200000063	siRNA-IMPa4-25 PSF-A488 IMPa4-A546 DAPI 8C1-siRNA-IMP-a2-a4 V2.00	0	29. siRNA-IMPa4-25 PSF-A488 DAPI IMPa4-A546_at_TileScan_001 (Stage 46 of 49)	00-pK7G3Fa4DHFWVbNVhtbuR8
1.1911	1.1911	1.1911	um	Vesicles Paraspeckle	Vesicles Paraspeckle Diameter	0.000	1.000	267	200001017	200000064	siRNA-IMPa4-25 PSF-A488 IMPa4-A546 DAPI 8C1-siRNA-IMP-a2-a4 V2.00	0	29. siRNA-IMPa4-25 PSF-A488 DAPI IMPa4-A546_at_TileScan_001 (Stage 46 of 49)	00-pK7G3Fa4DHFWVbNVhtbuR8
0.97412	0.97412	0.97412	um	Vesicles Paraspeckle	Vesicles Paraspeckle Diameter	0.000	1.000	267	200001018	200000065	siRNA-IMPa4-25 PSF-A488 IMPa4-A546 DAPI 8C1-siRNA-IMP-a2-a4 V2.00	0	29. siRNA-IMPa4-25 PSF-A488 DAPI IMPa4-A546_at_TileScan_001 (Stage 46 of 49)	00-pK7G3Fa4DHFWVbNVhtbuR8
1.12658	1.12658	1.12658	um	Vesicles Paraspeckle	Vesicles Paraspeckle Diameter	0.000	1.000	267	200001019	200000066	siRNA-IMPa4-25 PSF-A488 IMPa4-A546 DAPI 8C1-siRNA-IMP-a2-a4 V2.00	0	29. siRNA-IMPa4-25 PSF-A488 DAPI IMPa4-A546_at_TileScan_001 (Stage 46 of 49)	00-pK7G3Fa4DHFWVbNVhtbuR8
1.15253	1.15253	1.15253	um	Vesicles Paraspeckle	Vesicles Paraspeckle Diameter	0.000	1.000	267	200001020	200000067	siRNA-IMPa4-25 PSF-A488 IMPa4-A546 DAPI 8C1-siRNA-IMP-a2-a4 V2.00	0	29. siRNA-IMPa4-25 PSF-A488 DAPI IMPa4-A546_at_TileScan_001 (Stage 46 of 49)	00-pK7G3Fa4DHFWVbNVhtbuR8
1.34642	1.34642	1.34642	um	Vesicles Paraspeckle	Vesicles Paraspeckle Diameter	0.000	1.000	267	200001021	200000068	siRNA-IMPa4-25 PSF-A488 IMPa4-A546 DAPI 8C1-siRNA-IMP-a2-a4 V2.00	0	29. siRNA-IMPa4-25 PSF-A488 DAPI IMPa4-A546_at_TileScan_001 (Stage 46 of 49)	00-pK7G3Fa4DHFWVbNVhtbuR8
0.891151	0.891151	0.891151	um	Vesicles Paraspeckle	Vesicles Paraspeckle Diameter	0.000	1.000	267	200001022	200000069	siRNA-IMPa4-25 PSF-A488 IMPa4-A546 DAPI 8C1-siRNA-IMP-a2-a4 V2.00	0	29. siRNA-IMPa4-25 PSF-A488 DAPI IMPa4-A546_at_TileScan_001 (Stage 46 of 49)	00-pK7G3Fa4DHFWVbNVhtbuR8
1.01313	1.01313	1.01313	um	Vesicles Paraspeckle	Vesicles Paraspeckle Diameter	0.000	1.000	267	200001023	200000070	siRNA-IMPa4-25 PSF-A488 IMPa4-A546 DAPI 8C1-siRNA-IMP-a2-a4 V2.00	0	29. siRNA-IMPa4-25 PSF-A488 DAPI IMPa4-A546_at_TileScan_001 (Stage 46 of 49)	00-pK7G3Fa4DHFWVbNVhtbuR8
0.878858	0.878858	0.878858	um	Vesicles Paraspeckle	Vesicles Paraspeckle Diameter	0.000	1.000	267	200001024	200000071	siRNA-IMPa4-25 PSF-A488 IMPa4-A546 DAPI 8C1-siRNA-IMP-a2-a4 V2.00	0	29. siRNA-IMPa4-25 PSF-A488 DAPI IMPa4-A546_at_TileScan_001 (Stage 46 of 49)	00-pK7G3Fa4DHFWVbNVhtbuR8
1.11895	1.11895	1.11895	um	Vesicles Paraspeckle	Vesicles Paraspeckle Diameter	0.000	1.000	267	200001025	200000072	siRNA-IMPa4-25 PSF-A488 IMPa4-A546 DAPI 8C1-siRNA-IMP-a2-a4 V2.00	0	29. siRNA-IMPa4-25 PSF-A488 DAPI IMPa4-A546_at_TileScan_001 (Stage 46 of 49)	00-pK7G3Fa4DHFWVbNVhtbuR8
1.1489	1.1489	1.1489	um	Vesicles Paraspeckle	Vesicles Paraspeckle Diameter	0.000	1.000	268	200001026	200000000	siRNA-IMPa4-25 PSF-A488 IMPa4-A546 DAPI 8C1-siRNA-IMP-a2-a4 V2.00	0	29. siRNA-IMPa4-25 PSF-A488 DAPI IMPa4-A546_au_TileScan_001 (Stage 47 of 49)	00-VP8FN6YguXFSWT9JSuk4tX
1.0873	1.0873	1.0873	um	Vesicles Paraspeckle	Vesicles Paraspeckle Diameter	0.000	1.000	268	200001027	200000001	siRNA-IMPa4-25 PSF-A488 IMPa4-A546 DAPI 8C1-siRNA-IMP-a2-a4 V2.00	0	29. siRNA-IMPa4-25 PSF-A488 DAPI IMPa4-A546_au_TileScan_001 (Stage 47 of 49)	00-VP8FN6YguXFSWT9JSuk4tX
0.832862	0.832862	0.832862	um	Vesicles Paraspeckle	Vesicles Paraspeckle Diameter	0.000	1.000	269	200001028	200000002	siRNA-IMPa4-25 PSF-A488 IMPa4-A546 DAPI 8C1-siRNA-IMP-a2-a4 V2.00	0	29. siRNA-IMPa4-25 PSF-A488 DAPI IMPa4-A546_au_TileScan_001 (Stage 47 of 49)	00-VP8FN6YguXFSWT9JSuk4tX
0.926133	0.926133	0.926133	um	Vesicles Paraspeckle	Vesicles Paraspeckle Diameter	0.000	1.000	269	200001029	200000003	siRNA-IMPa4-25 PSF-A488 IMPa4-A546 DAPI 8C1-siRNA-IMP-a2-a4 V2.00	0	29. siRNA-IMPa4-25 PSF-A488 DAPI IMPa4-A546_au_TileScan_001 (Stage 47 of 49)	00-VP8FN6YguXFSWT9JSuk4tX
0.765022	0.765022	0.765022	um	Vesicles Paraspeckle	Vesicles Paraspeckle Diameter	0.000	1.000	269	200001030	200000004	siRNA-IMPa4-25 PSF-A488 IMPa4-A546 DAPI 8C1-siRNA-IMP-a2-a4 V2.00	0	29. siRNA-IMPa4-25 PSF-A488 DAPI IMPa4-A546_au_TileScan_001 (Stage 47 of 49)	00-VP8FN6YguXFSWT9JSuk4tX
0.541609	0.541609	0.541609	um	Vesicles Paraspeckle	Vesicles Paraspeckle Diameter	0.000	1.000	269	200001031	200000005	siRNA-IMPa4-25 PSF-A488 IMPa4-A546 DAPI 8C1-siRNA-IMP-a2-a4 V2.00	0	29. siRNA-IMPa4-25 PSF-A488 DAPI IMPa4-A546_au_TileScan_001 (Stage 47 of 49)	00-VP8FN6YguXFSWT9JSuk4tX
0.788944	0.788944	0.788944	um	Vesicles Paraspeckle	Vesicles Paraspeckle Diameter	0.000	1.000	269	200001032	200000006	siRNA-IMPa4-25 PSF-A488 IMPa4-A546 DAPI 8C1-siRNA-IMP-a2-a4 V2.00	0	29. siRNA-IMPa4-25 PSF-A488 DAPI IMPa4-A546_au_TileScan_001 (Stage 47 of 49)	00-VP8FN6YguXFSWT9JSuk4tX
1.03605	1.03605	1.03605	um	Vesicles Paraspeckle	Vesicles Paraspeckle Diameter	0.000	1.000	269	200001033	200000007	siRNA-IMPa4-25 PSF-A488 IMPa4-A546 DAPI 8C1-siRNA-IMP-a2-a4 V2.00	0	29. siRNA-IMPa4-25 PSF-A488 DAPI IMPa4-A546_au_TileScan_001 (Stage 47 of 49)	00-VP8FN6YguXFSWT9JSuk4tX
0.920486	0.920486	0.920486	um	Vesicles Paraspeckle	Vesicles Paraspeckle Diameter	0.000	1.000	269	200001034	200000008	siRNA-IMPa4-25 PSF-A488 IMPa4-A546 DAPI 8C1-siRNA-IMP-a2-a4 V2.00	0	29. siRNA-IMPa4-25 PSF-A488 DAPI IMPa4-A546_au_TileScan_001 (Stage 47 of 49)	00-VP8FN6YguXFSWT9JSuk4tX
0.730592	0.730592	0.730592	um	Vesicles Paraspeckle	Vesicles Paraspeckle Diameter	0.000	1.000	269	200001035	200000009	siRNA-IMPa4-25 PSF-A488 IMPa4-A546 DAPI 8C1-siRNA-IMP-a2-a4 V2.00	0	29. siRNA-IMPa4-25 PSF-A488 DAPI IMPa4-A546_au_TileScan_001 (Stage 47 of 49)	00-VP8FN6YguXFSWT9JSuk4tX
0.914769	0.914769	0.914769	um	Vesicles Paraspeckle	Vesicles Paraspeckle Diameter	0.000	1.000	269	200001036	200000010	siRNA-IMPa4-25 PSF-A488 IMPa4-A546 DAPI 8C1-siRNA-IMP-a2-a4 V2.00	0	29. siRNA-IMPa4-25 PSF-A488 DAPI IMPa4-A546_au_TileScan_001 (Stage 47 of 49)	00-VP8FN6YguXFSWT9JSuk4tX
0.811497	0.811497	0.811497	um	Vesicles Paraspeckle	Vesicles Paraspeckle Diameter	0.000	1.000	269	200001037	200000011	siRNA-IMPa4-25 PSF-A488 IMPa4-A546 DAPI 8C1-siRNA-IMP-a2-a4 V2.00	0	29. siRNA-IMPa4-25 PSF-A488 DAPI IMPa4-A546_au_TileScan_001 (Stage 47 of 49)	00-VP8FN6YguXFSWT9JSuk4tX
1.10335	1.10335	1.10335	um	Vesicles Paraspeckle	Vesicles Paraspeckle Diameter	0.000	1.000	269	200001038	200000012	siRNA-IMPa4-25 PSF-A488 IMPa4-A546 DAPI 8C1-siRNA-IMP-a2-a4 V2.00	0	29. siRNA-IMPa4-25 PSF-A488 DAPI IMPa4-A546_au_TileScan_001 (Stage 47 of 49)	00-VP8FN6YguXFSWT9JSuk4tX
0.963865	0.963865	0.963865	um	Vesicles Paraspeckle	Vesicles Paraspeckle Diameter	0.000	1.000	272	200001039	200000013	siRNA-IMPa4-25 PSF-A488 IMPa4-A546 DAPI 8C1-siRNA-IMP-a2-a4 V2.00	0	29. siRNA-IMPa4-25 PSF-A488 DAPI IMPa4-A546_au_TileScan_001 (Stage 47 of 49)	00-VP8FN6YguXFSWT9JSuk4tX
1.35434	1.35434	1.35434	um	Vesicles Paraspeckle	Vesicles Paraspeckle Diameter	0.000	1.000	272	200001040	200000014	siRNA-IMPa4-25 PSF-A488 IMPa4-A546 DAPI 8C1-siRNA-IMP-a2-a4 V2.00	0	29. siRNA-IMPa4-25 PSF-A488 DAPI IMPa4-A546_au_TileScan_001 (Stage 47 of 49)	00-VP8FN6YguXFSWT9JSuk4tX
0.866211	0.866211	0.866211	um	Vesicles Paraspeckle	Vesicles Paraspeckle Diameter	0.000	1.000	272	200001041	200000015	siRNA-IMPa4-25 PSF-A488 IMPa4-A546 DAPI 8C1-siRNA-IMP-a2-a4 V2.00	0	29. siRNA-IMPa4-25 PSF-A488 DAPI IMPa4-A546_au_TileScan_001 (Stage 47 of 49)	00-VP8FN6YguXFSWT9JSuk4tX
1.27645	1.27645	1.27645	um	Vesicles Paraspeckle	Vesicles Paraspeckle Diameter	0.000	1.000	274	200001042	200000016	siRNA-IMPa4-25 PSF-A488 IMPa4-A546 DAPI 8C1-siRNA-IMP-a2-a4 V2.00	0	29. siRNA-IMPa4-25 PSF-A488 DAPI IMPa4-A546_au_TileScan_001 (Stage 47 of 49)	00-VP8FN6YguXFSWT9JSuk4tX
0.557548	0.557548	0.557548	um	Vesicles Paraspeckle	Vesicles Paraspeckle Diameter	0.000	1.000	274	200001043	200000017	siRNA-IMPa4-25 PSF-A488 IMPa4-A546 DAPI 8C1-siRNA-IMP-a2-a4 V2.00	0	29. siRNA-IMPa4-25 PSF-A488 DAPI IMPa4-A546_au_TileScan_001 (Stage 47 of 49)	00-VP8FN6YguXFSWT9JSuk4tX
0.721459	0.721459	0.721459	um	Vesicles Paraspeckle	Vesicles Paraspeckle Diameter	0.000	1.000	274	200001044	200000018	siRNA-IMPa4-25 PSF-A488 IMPa4-A546 DAPI 8C1-siRNA-IMP-a2-a4 V2.00	0	29. siRNA-IMPa4-25 PSF-A488 DAPI IMPa4-A546_au_TileScan_001 (Stage 47 of 49)	00-VP8FN6YguXFSWT9JSuk4tX
0.721459	0.721459	0.721459	um	Vesicles Paraspeckle	Vesicles Paraspeckle Diameter	0.000	1.000	275	200001045	200000019	siRNA-IMPa4-25 PSF-A488 IMPa4-A546 DAPI 8C1-siRNA-IMP-a2-a4 V2.00	0	29. siRNA-IMPa4-25 PSF-A488 DAPI IMPa4-A546_au_TileScan_001 (Stage 47 of 49)	00-VP8FN6YguXFSWT9JSuk4tX
0.931713	0.931713	0.931713	um	Vesicles Paraspeckle	Vesicles Paraspeckle Diameter	0.000	1.000	275	200001046	200000020	siRNA-IMPa4-25 PSF-A488 IMPa4-A546 DAPI 8C1-siRNA-IMP-a2-a4 V2.00	0	29. siRNA-IMPa4-25 PSF-A488 DAPI IMPa4-A546_au_TileScan_001 (Stage 47 of 49)	00-VP8FN6YguXFSWT9JSuk4tX
0.756706	0.756706	0.756706	um	Vesicles Paraspeckle	Vesicles Paraspeckle Diameter	0.000	1.000	275	200001047	200000021	siRNA-IMPa4-25 PSF-A488 IMPa4-A546 DAPI 8C1-siRNA-IMP-a2-a4 V2.00	0	29. siRNA-IMPa4-25 PSF-A488 DAPI IMPa4-A546_au_TileScan_001 (Stage 47 of 49)	00-VP8FN6YguXFSWT9JSuk4tX
1.06654	1.06654	1.06654	um	Vesicles Paraspeckle	Vesicles Paraspeckle Diameter	0.000	1.000	276	200001048	200000022	siRNA-IMPa4-25 PSF-A488 IMPa4-A546 DAPI 8C1-siRNA-IMP-a2-a4 V2.00	0	29. siRNA-IMPa4-25 PSF-A488 DAPI IMPa4-A546_au_TileScan_001 (Stage 47 of 49)	00-VP8FN6YguXFSWT9JSuk4tX
1.40248	1.40248	1.40248	um	Vesicles Paraspeckle	Vesicles Paraspeckle Diameter	0.000	1.000	276	200001049	200000023	siRNA-IMPa4-25 PSF-A488 IMPa4-A546 DAPI 8C1-siRNA-IMP-a2-a4 V2.00	0	29. siRNA-IMPa4-25 PSF-A488 DAPI IMPa4-A546_au_TileScan_001 (Stage 47 of 49)	00-VP8FN6YguXFSWT9JSuk4tX
0.748203	0.748203	0.748203	um	Vesicles Paraspeckle	Vesicles Paraspeckle Diameter	0.000	1.000	276	200001050	200000024	siRNA-IMPa4-25 PSF-A488 IMPa4-A546 DAPI 8C1-siRNA-IMP-a2-a4 V2.00	0	29. siRNA-IMPa4-25 PSF-A488 DAPI IMPa4-A546_au_TileScan_001 (Stage 47 of 49)	00-VP8FN6YguXFSWT9JSuk4tX
0.796604	0.796604	0.796604	um	Vesicles Paraspeckle	Vesicles Paraspeckle Diameter	0.000	1.000	276	200001051	200000025	siRNA-IMPa4-25 PSF-A488 IMPa4-A546 DAPI 8C1-siRNA-IMP-a2-a4 V2.00	0	29. siRNA-IMPa4-25 PSF-A488 DAPI IMPa4-A546_au_TileScan_001 (Stage 47 of 49)	00-VP8FN6YguXFSWT9JSuk4tX
0.557548	0.557548	0.557548	um	Vesicles Paraspeckle	Vesicles Paraspeckle Diameter	0.000	1.000	276	200001052	200000026	siRNA-IMPa4-25 PSF-A488 IMPa4-A546 DAPI 8C1-siRNA-IMP-a2-a4 V2.00	0	29. siRNA-IMPa4-25 PSF-A488 DAPI IMPa4-A546_au_TileScan_001 (Stage 47 of 49)	00-VP8FN6YguXFSWT9JSuk4tX
0.832862	0.832862	0.832862	um	Vesicles Paraspeckle	Vesicles Paraspeckle Diameter	0.000	1.000	276	200001053	200000027	siRNA-IMPa4-25 PSF-A488 IMPa4-A546 DAPI 8C1-siRNA-IMP-a2-a4 V2.00	0	29. siRNA-IMPa4-25 PSF-A488 DAPI IMPa4-A546_au_TileScan_001 (Stage 47 of 49)	00-VP8FN6YguXFSWT9JSuk4tX
0.853184	0.853184	0.853184	um	Vesicles Paraspeckle	Vesicles Paraspeckle Diameter	0.000	1.000	276	200001054	200000028	siRNA-IMPa4-25 PSF-A488 IMPa4-A546 DAPI 8C1-siRNA-IMP-a2-a4 V2.00	0	29. siRNA-IMPa4-25 PSF-A488 DAPI IMPa4-A546_au_TileScan_001 (Stage 47 of 49)	00-VP8FN6YguXFSWT9JSuk4tX
0.756706	0.756706	0.756706	um	Vesicles Paraspeckle	Vesicles Paraspeckle Diameter	0.000	1.000	276	200001055	200000029	siRNA-IMPa4-25 PSF-A488 IMPa4-A546 DAPI 8C1-siRNA-IMP-a2-a4 V2.00	0	29. siRNA-IMPa4-25 PSF-A488 DAPI IMPa4-A546_au_TileScan_001 (Stage 47 of 49)	00-VP8FN6YguXFSWT9JSuk4tX
1.07909	1.07909	1.07909	um	Vesicles Paraspeckle	Vesicles Paraspeckle Diameter	0.000	1.000	276	200001056	200000030	siRNA-IMPa4-25 PSF-A488 IMPa4-A546 DAPI 8C1-siRNA-IMP-a2-a4 V2.00	0	29. siRNA-IMPa4-25 PSF-A488 DAPI IMPa4-A546_au_TileScan_001 (Stage 47 of 49)	00-VP8FN6YguXFSWT9JSuk4tX
0.61366	0.61366	0.61366	um	Vesicles Paraspeckle	Vesicles Paraspeckle Diameter	0.000	1.000	277	200001057	200000031	siRNA-IMPa4-25 PSF-A488 IMPa4-A546 DAPI 8C1-siRNA-IMP-a2-a4 V2.00	0	29. siRNA-IMPa4-25 PSF-A488 DAPI IMPa4-A546_au_TileScan_001 (Stage 47 of 49)	00-VP8FN6YguXFSWT9JSuk4tX
0.998854	0.998854	0.998854	um	Vesicles Paraspeckle	Vesicles Paraspeckle Diameter	0.000	1.000	277	200001058	200000032	siRNA-IMPa4-25 PSF-A488 IMPa4-A546 DAPI 8C1-siRNA-IMP-a2-a4 V2.00	0	29. siRNA-IMPa4-25 PSF-A488 DAPI IMPa4-A546_au_TileScan_001 (Stage 47 of 49)	00-VP8FN6YguXFSWT9JSuk4tX
0.649838	0.649838	0.649838	um	Vesicles Paraspeckle	Vesicles Paraspeckle Diameter	0.000	1.000	277	200001059	200000033	siRNA-IMPa4-25 PSF-A488 IMPa4-A546 DAPI 8C1-siRNA-IMP-a2-a4 V2.00	0	29. siRNA-IMPa4-25 PSF-A488 DAPI IMPa4-A546_au_TileScan_001 (Stage 47 of 49)	00-VP8FN6YguXFSWT9JSuk4tX
1.03155	1.03155	1.03155	um	Vesicles Paraspeckle	Vesicles Paraspeckle Diameter	0.000	1.000	277	200001060	200000034	siRNA-IMPa4-25 PSF-A488 IMPa4-A546 DAPI 8C1-siRNA-IMP-a2-a4 V2.00	0	29. siRNA-IMPa4-25 PSF-A488 DAPI IMPa4-A546_au_TileScan_001 (Stage 47 of 49)	00-VP8FN6YguXFSWT9JSuk4tX
1.28234	1.28234	1.28234	um	Vesicles Paraspeckle	Vesicles Paraspeckle Diameter	0.000	1.000	277	200001061	200000035	siRNA-IMPa4-25 PSF-A488 IMPa4-A546 DAPI 8C1-siRNA-IMP-a2-a4 V2.00	0	29. siRNA-IMPa4-25 PSF-A488 DAPI IMPa4-A546_au_TileScan_001 (Stage 47 of 49)	00-VP8FN6YguXFSWT9JSuk4tX
1.00841	1.00841	1.00841	um	Vesicles Paraspeckle	Vesicles Paraspeckle Diameter	0.000	1.000	277	200001062	200000036	siRNA-IMPa4-25 PSF-A488 IMPa4-A546 DAPI 8C1-siRNA-IMP-a2-a4 V2.00	0	29. siRNA-IMPa4-25 PSF-A488 DAPI IMPa4-A546_au_TileScan_001 (Stage 47 of 49)	00-VP8FN6YguXFSWT9JSuk4tX
1.1911	1.1911	1.1911	um	Vesicles Paraspeckle	Vesicles Paraspeckle Diameter	0.000	1.000	278	200001063	200000037	siRNA-IMPa4-25 PSF-A488 IMPa4-A546 DAPI 8C1-siRNA-IMP-a2-a4 V2.00	0	29. siRNA-IMPa4-25 PSF-A488 DAPI IMPa4-A546_au_TileScan_001 (Stage 47 of 49)	00-VP8FN6YguXFSWT9JSuk4tX
0.891151	0.891151	0.891151	um	Vesicles Paraspeckle	Vesicles Paraspeckle Diameter	0.000	1.000	278	200001064	200000038	siRNA-IMPa4-25 PSF-A488 IMPa4-A546 DAPI 8C1-siRNA-IMP-a2-a4 V2.00	0	29. siRNA-IMPa4-25 PSF-A488 DAPI IMPa4-A546_au_TileScan_001 (Stage 47 of 49)	00-VP8FN6YguXFSWT9JSuk4tX
0.958655	0.958655	0.958655	um	Vesicles Paraspeckle	Vesicles Paraspeckle Diameter	0.000	1.000	278	200001065	200000039	siRNA-IMPa4-25 PSF-A488 IMPa4-A546 DAPI 8C1-siRNA-IMP-a2-a4 V2.00	0	29. siRNA-IMPa4-25 PSF-A488 DAPI IMPa4-A546_au_TileScan_001 (Stage 47 of 49)	00-VP8FN6YguXFSWT9JSuk4tX
0.712088	0.712088	0.712088	um	Vesicles Paraspeckle	Vesicles Paraspeckle Diameter	0.000	1.000	278	200001066	200000040	siRNA-IMPa4-25 PSF-A488 IMPa4-A546 DAPI 8C1-siRNA-IMP-a2-a4 V2.00	0	29. siRNA-IMPa4-25 PSF-A488 DAPI IMPa4-A546_au_TileScan_001 (Stage 47 of 49)	00-VP8FN6YguXFSWT9JSuk4tX
0.811497	0.811497	0.811497	um	Vesicles Paraspeckle	Vesicles Paraspeckle Diameter	0.000	1.000	278	200001067	200000041	siRNA-IMPa4-25 PSF-A488 IMPa4-A546 DAPI 8C1-siRNA-IMP-a2-a4 V2.00	0	29. siRNA-IMPa4-25 PSF-A488 DAPI IMPa4-A546_au_TileScan_001 (Stage 47 of 49)	00-VP8FN6YguXFSWT9JSuk4tX
1.18427	1.18427	1.18427	um	Vesicles Paraspeckle	Vesicles Paraspeckle Diameter	0.000	1.000	278	200001068	200000042	siRNA-IMPa4-25 PSF-A488 IMPa4-A546 DAPI 8C1-siRNA-IMP-a2-a4 V2.00	0	29. siRNA-IMPa4-25 PSF-A488 DAPI IMPa4-A546_au_TileScan_001 (Stage 47 of 49)	00-VP8FN6YguXFSWT9JSuk4tX
0.926133	0.926133	0.926133	um	Vesicles Paraspeckle	Vesicles Paraspeckle Diameter	0.000	1.000	278	200001069	200000043	siRNA-IMPa4-25 PSF-A488 IMPa4-A546 DAPI 8C1-siRNA-IMP-a2-a4 V2.00	0	29. siRNA-IMPa4-25 PSF-A488 DAPI IMPa4-A546_au_TileScan_001 (Stage 47 of 49)	00-VP8FN6YguXFSWT9JSuk4tX
0.818743	0.818743	0.818743	um	Vesicles Paraspeckle	Vesicles Paraspeckle Diameter	0.000	1.000	278	200001070	200000044	siRNA-IMPa4-25 PSF-A488 IMPa4-A546 DAPI 8C1-siRNA-IMP-a2-a4 V2.00	0	29. siRNA-IMPa4-25 PSF-A488 DAPI IMPa4-A546_au_TileScan_001 (Stage 47 of 49)	00-VP8FN6YguXFSWT9JSuk4tX
0.891151	0.891151	0.891151	um	Vesicles Paraspeckle	Vesicles Paraspeckle Diameter	0.000	1.000	278	200001071	200000045	siRNA-IMPa4-25 PSF-A488 IMPa4-A546 DAPI 8C1-siRNA-IMP-a2-a4 V2.00	0	29. siRNA-IMPa4-25 PSF-A488 DAPI IMPa4-A546_au_TileScan_001 (Stage 47 of 49)	00-VP8FN6YguXFSWT9JSuk4tX
0.96902	0.96902	0.96902	um	Vesicles Paraspeckle	Vesicles Paraspeckle Diameter	0.000	1.000	278	200001072	200000046	siRNA-IMPa4-25 PSF-A488 IMPa4-A546 DAPI 8C1-siRNA-IMP-a2-a4 V2.00	0	29. siRNA-IMPa4-25 PSF-A488 DAPI IMPa4-A546_au_TileScan_001 (Stage 47 of 49)	00-VP8FN6YguXFSWT9JSuk4tX
0.487063	0.487063	0.487063	um	Vesicles Paraspeckle	Vesicles Paraspeckle Diameter	0.000	1.000	278	200001073	200000047	siRNA-IMPa4-25 PSF-A488 IMPa4-A546 DAPI 8C1-siRNA-IMP-a2-a4 V2.00	0	29. siRNA-IMPa4-25 PSF-A488 DAPI IMPa4-A546_au_TileScan_001 (Stage 47 of 49)	00-VP8FN6YguXFSWT9JSuk4tX
1.08321	1.08321	1.08321	um	Vesicles Paraspeckle	Vesicles Paraspeckle Diameter	0.000	1.000	278	200001074	200000048	siRNA-IMPa4-25 PSF-A488 IMPa4-A546 DAPI 8C1-siRNA-IMP-a2-a4 V2.00	0	29. siRNA-IMPa4-25 PSF-A488 DAPI IMPa4-A546_au_TileScan_001 (Stage 47 of 49)	00-VP8FN6YguXFSWT9JSuk4tX
0.853184	0.853184	0.853184	um	Vesicles Paraspeckle	Vesicles Paraspeckle Diameter	0.000	1.000	278	200001075	200000049	siRNA-IMPa4-25 PSF-A488 IMPa4-A546 DAPI 8C1-siRNA-IMP-a2-a4 V2.00	0	29. siRNA-IMPa4-25 PSF-A488 DAPI IMPa4-A546_au_TileScan_001 (Stage 47 of 49)	00-VP8FN6YguXFSWT9JSuk4tX
1.16331	1.16331	1.16331	um	Vesicles Paraspeckle	Vesicles Paraspeckle Diameter	0.000	1.000	278	200001076	200000050	siRNA-IMPa4-25 PSF-A488 IMPa4-A546 DAPI 8C1-siRNA-IMP-a2-a4 V2.00	0	29. siRNA-IMPa4-25 PSF-A488 DAPI IMPa4-A546_au_TileScan_001 (Stage 47 of 49)	00-VP8FN6YguXFSWT9JSuk4tX
0.885047	0.885047	0.885047	um	Vesicles Paraspeckle	Vesicles Paraspeckle Diameter	0.000	1.000	278	200001077	200000051	siRNA-IMPa4-25 PSF-A488 IMPa4-A546 DAPI 8C1-siRNA-IMP-a2-a4 V2.00	0	29. siRNA-IMPa4-25 PSF-A488 DAPI IMPa4-A546_au_TileScan_001 (Stage 47 of 49)	00-VP8FN6YguXFSWT9JSuk4tX
0.979167	0.979167	0.979167	um	Vesicles Paraspeckle	Vesicles Paraspeckle Diameter	0.000	1.000	278	200001078	200000052	siRNA-IMPa4-25 PSF-A488 IMPa4-A546 DAPI 8C1-siRNA-IMP-a2-a4 V2.00	0	29. siRNA-IMPa4-25 PSF-A488 DAPI IMPa4-A546_au_TileScan_001 (Stage 47 of 49)	00-VP8FN6YguXFSWT9JSuk4tX
0.442527	0.442527	0.442527	um	Vesicles Paraspeckle	Vesicles Paraspeckle Diameter	0.000	1.000	278	200001079	200000053	siRNA-IMPa4-25 PSF-A488 IMPa4-A546 DAPI 8C1-siRNA-IMP-a2-a4 V2.00	0	29. siRNA-IMPa4-25 PSF-A488 DAPI IMPa4-A546_au_TileScan_001 (Stage 47 of 49)	00-VP8FN6YguXFSWT9JSuk4tX
1.16331	1.16331	1.16331	um	Vesicles Paraspeckle	Vesicles Paraspeckle Diameter	0.000	1.000	278	200001080	200000054	siRNA-IMPa4-25 PSF-A488 IMPa4-A546 DAPI 8C1-siRNA-IMP-a2-a4 V2.00	0	29. siRNA-IMPa4-25 PSF-A488 DAPI IMPa4-A546_au_TileScan_001 (Stage 47 of 49)	00-VP8FN6YguXFSWT9JSuk4tX
0.416434	0.416434	0.416434	um	Vesicles Paraspeckle	Vesicles Paraspeckle Diameter	0.000	1.000	278	200001081	200000055	siRNA-IMPa4-25 PSF-A488 IMPa4-A546 DAPI 8C1-siRNA-IMP-a2-a4 V2.00	0	29. siRNA-IMPa4-25 PSF-A488 DAPI IMPa4-A546_au_TileScan_001 (Stage 47 of 49)	00-VP8FN6YguXFSWT9JSuk4tX
0.788944	0.788944	0.788944	um	Vesicles Paraspeckle	Vesicles Paraspeckle Diameter	0.000	1.000	278	200001082	200000056	siRNA-IMPa4-25 PSF-A488 IMPa4-A546 DAPI 8C1-siRNA-IMP-a2-a4 V2.00	0	29. siRNA-IMPa4-25 PSF-A488 DAPI IMPa4-A546_au_TileScan_001 (Stage 47 of 49)	00-VP8FN6YguXFSWT9JSuk4tX
0.61366	0.61366	0.61366	um	Vesicles Paraspeckle	Vesicles Paraspeckle Diameter	0.000	1.000	278	200001083	200000057	siRNA-IMPa4-25 PSF-A488 IMPa4-A546 DAPI 8C1-siRNA-IMP-a2-a4 V2.00	0	29. siRNA-IMPa4-25 PSF-A488 DAPI IMPa4-A546_au_TileScan_001 (Stage 47 of 49)	00-VP8FN6YguXFSWT9JSuk4tX
1.21765	1.21765	1.21765	um	Vesicles Paraspeckle	Vesicles Paraspeckle Diameter	0.000	1.000	278	200001084	200000058	siRNA-IMPa4-25 PSF-A488 IMPa4-A546 DAPI 8C1-siRNA-IMP-a2-a4 V2.00	0	29. siRNA-IMPa4-25 PSF-A488 DAPI IMPa4-A546_au_TileScan_001 (Stage 47 of 49)	00-VP8FN6YguXFSWT9JSuk4tX
1.15615	1.15615	1.15615	um	Vesicles Paraspeckle	Vesicles Paraspeckle Diameter	0.000	1.000	278	200001085	200000059	siRNA-IMPa4-25 PSF-A488 IMPa4-A546 DAPI 8C1-siRNA-IMP-a2-a4 V2.00	0	29. siRNA-IMPa4-25 PSF-A488 DAPI IMPa4-A546_au_TileScan_001 (Stage 47 of 49)	00-VP8FN6YguXFSWT9JSuk4tX
0.994005	0.994005	0.994005	um	Vesicles Paraspeckle	Vesicles Paraspeckle Diameter	0.000	1.000	278	200001086	200000060	siRNA-IMPa4-25 PSF-A488 IMPa4-A546 DAPI 8C1-siRNA-IMP-a2-a4 V2.00	0	29. siRNA-IMPa4-25 PSF-A488 DAPI IMPa4-A546_au_TileScan_001 (Stage 47 of 49)	00-VP8FN6YguXFSWT9JSuk4tX
0.937226	0.937226	0.937226	um	Vesicles Paraspeckle	Vesicles Paraspeckle Diameter	0.000	1.000	278	200001087	200000061	siRNA-IMPa4-25 PSF-A488 IMPa4-A546 DAPI 8C1-siRNA-IMP-a2-a4 V2.00	0	29. siRNA-IMPa4-25 PSF-A488 DAPI IMPa4-A546_au_TileScan_001 (Stage 47 of 49)	00-VP8FN6YguXFSWT9JSuk4tX
0.811497	0.811497	0.811497	um	Vesicles Paraspeckle	Vesicles Paraspeckle Diameter	0.000	1.000	278	200001088	200000062	siRNA-IMPa4-25 PSF-A488 IMPa4-A546 DAPI 8C1-siRNA-IMP-a2-a4 V2.00	0	29. siRNA-IMPa4-25 PSF-A488 DAPI IMPa4-A546_au_TileScan_001 (Stage 47 of 49)	00-VP8FN6YguXFSWT9JSuk4tX
0.80412	0.80412	0.80412	um	Vesicles Paraspeckle	Vesicles Paraspeckle Diameter	0.000	1.000	278	200001089	200000063	siRNA-IMPa4-25 PSF-A488 IMPa4-A546 DAPI 8C1-siRNA-IMP-a2-a4 V2.00	0	29. siRNA-IMPa4-25 PSF-A488 DAPI IMPa4-A546_au_TileScan_001 (Stage 47 of 49)	00-VP8FN6YguXFSWT9JSuk4tX
1.19784	1.19784	1.19784	um	Vesicles Paraspeckle	Vesicles Paraspeckle Diameter	0.000	1.000	278	200001090	200000064	siRNA-IMPa4-25 PSF-A488 IMPa4-A546 DAPI 8C1-siRNA-IMP-a2-a4 V2.00	0	29. siRNA-IMPa4-25 PSF-A488 DAPI IMPa4-A546_au_TileScan_001 (Stage 47 of 49)	00-VP8FN6YguXFSWT9JSuk4tX
1.07076	1.07076	1.07076	um	Vesicles Paraspeckle	Vesicles Paraspeckle Diameter	0.000	1.000	278	200001091	200000065	siRNA-IMPa4-25 PSF-A488 IMPa4-A546 DAPI 8C1-siRNA-IMP-a2-a4 V2.00	0	29. siRNA-IMPa4-25 PSF-A488 DAPI IMPa4-A546_au_TileScan_001 (Stage 47 of 49)	00-VP8FN6YguXFSWT9JSuk4tX
0.866211	0.866211	0.866211	um	Vesicles Paraspeckle	Vesicles Paraspeckle Diameter	0.000	1.000	278	200001092	200000066	siRNA-IMPa4-25 PSF-A488 IMPa4-A546 DAPI 8C1-siRNA-IMP-a2-a4 V2.00	0	29. siRNA-IMPa4-25 PSF-A488 DAPI IMPa4-A546_au_TileScan_001 (Stage 47 of 49)	00-VP8FN6YguXFSWT9JSuk4tX
1.35434	1.35434	1.35434	um	Vesicles Paraspeckle	Vesicles Paraspeckle Diameter	0.000	1.000	278	200001093	200000067	siRNA-IMPa4-25 PSF-A488 IMPa4-A546 DAPI 8C1-siRNA-IMP-a2-a4 V2.00	0	29. siRNA-IMPa4-25 PSF-A488 DAPI IMPa4-A546_au_TileScan_001 (Stage 47 of 49)	00-VP8FN6YguXFSWT9JSuk4tX
1.21439	1.21439	1.21439	um	Vesicles Paraspeckle	Vesicles Paraspeckle Diameter	0.000	1.000	278	200001094	200000068	siRNA-IMPa4-25 PSF-A488 IMPa4-A546 DAPI 8C1-siRNA-IMP-a2-a4 V2.00	0	29. siRNA-IMPa4-25 PSF-A488 DAPI IMPa4-A546_au_TileScan_001 (Stage 47 of 49)	00-VP8FN6YguXFSWT9JSuk4tX
1.27052	1.27052	1.27052	um	Vesicles Paraspeckle	Vesicles Paraspeckle Diameter	0.000	1.000	278	200001095	200000069	siRNA-IMPa4-25 PSF-A488 IMPa4-A546 DAPI 8C1-siRNA-IMP-a2-a4 V2.00	0	29. siRNA-IMPa4-25 PSF-A488 DAPI IMPa4-A546_au_TileScan_001 (Stage 47 of 49)	00-VP8FN6YguXFSWT9JSuk4tX
1.28526	1.28526	1.28526	um	Vesicles Paraspeckle	Vesicles Paraspeckle Diameter	0.000	1.000	278	200001096	200000070	siRNA-IMPa4-25 PSF-A488 IMPa4-A546 DAPI 8C1-siRNA-IMP-a2-a4 V2.00	0	29. siRNA-IMPa4-25 PSF-A488 DAPI IMPa4-A546_au_TileScan_001 (Stage 47 of 49)	00-VP8FN6YguXFSWT9JSuk4tX
1.00841	1.00841	1.00841	um	Vesicles Paraspeckle	Vesicles Paraspeckle Diameter	0.000	1.000	278	200001097	200000071	siRNA-IMPa4-25 PSF-A488 IMPa4-A546 DAPI 8C1-siRNA-IMP-a2-a4 V2.00	0	29. siRNA-IMPa4-25 PSF-A488 DAPI IMPa4-A546_au_TileScan_001 (Stage 47 of 49)	00-VP8FN6YguXFSWT9JSuk4tX
0.524673	0.524673	0.524673	um	Vesicles Paraspeckle	Vesicles Paraspeckle Diameter	0.000	1.000	279	200001098	200000072	siRNA-IMPa4-25 PSF-A488 IMPa4-A546 DAPI 8C1-siRNA-IMP-a2-a4 V2.00	0	29. siRNA-IMPa4-25 PSF-A488 DAPI IMPa4-A546_au_TileScan_001 (Stage 47 of 49)	00-VP8FN6YguXFSWT9JSuk4tX
1.06229	1.06229	1.06229	um	Vesicles Paraspeckle	Vesicles Paraspeckle Diameter	0.000	1.000	279	200001099	200000073	siRNA-IMPa4-25 PSF-A488 IMPa4-A546 DAPI 8C1-siRNA-IMP-a2-a4 V2.00	0	29. siRNA-IMPa4-25 PSF-A488 DAPI IMPa4-A546_au_TileScan_001 (Stage 47 of 49)	00-VP8FN6YguXFSWT9JSuk4tX
0.386583	0.386583	0.386583	um	Vesicles Paraspeckle	Vesicles Paraspeckle Diameter	0.000	1.000	279	200001100	200000074	siRNA-IMPa4-25 PSF-A488 IMPa4-A546 DAPI 8C1-siRNA-IMP-a2-a4 V2.00	0	29. siRNA-IMPa4-25 PSF-A488 DAPI IMPa4-A546_au_TileScan_001 (Stage 47 of 49)	00-VP8FN6YguXFSWT9JSuk4tX
0.586945	0.586945	0.586945	um	Vesicles Paraspeckle	Vesicles Paraspeckle Diameter	0.000	1.000	279	200001101	200000075	siRNA-IMPa4-25 PSF-A488 IMPa4-A546 DAPI 8C1-siRNA-IMP-a2-a4 V2.00	0	29. siRNA-IMPa4-25 PSF-A488 DAPI IMPa4-A546_au_TileScan_001 (Stage 47 of 49)	00-VP8FN6YguXFSWT9JSuk4tX
0.839746	0.839746	0.839746	um	Vesicles Paraspeckle	Vesicles Paraspeckle Diameter	0.000	1.000	287	200001102	200000076	siRNA-IMPa4-25 PSF-A488 IMPa4-A546 DAPI 8C1-siRNA-IMP-a2-a4 V2.00	0	29. siRNA-IMPa4-25 PSF-A488 DAPI IMPa4-A546_au_TileScan_001 (Stage 47 of 49)	00-VP8FN6YguXFSWT9JSuk4tX
0.872581	0.872581	0.872581	um	Vesicles Paraspeckle	Vesicles Paraspeckle Diameter	0.000	1.000	287	200001103	200000077	siRNA-IMPa4-25 PSF-A488 IMPa4-A546 DAPI 8C1-siRNA-IMP-a2-a4 V2.00	0	29. siRNA-IMPa4-25 PSF-A488 DAPI IMPa4-A546_au_TileScan_001 (Stage 47 of 49)	00-VP8FN6YguXFSWT9JSuk4tX
0.908979	0.908979	0.908979	um	Vesicles Paraspeckle	Vesicles Paraspeckle Diameter	0.000	1.000	287	200001104	200000078	siRNA-IMPa4-25 PSF-A488 IMPa4-A546 DAPI 8C1-siRNA-IMP-a2-a4 V2.00	0	29. siRNA-IMPa4-25 PSF-A488 DAPI IMPa4-A546_au_TileScan_001 (Stage 47 of 49)	00-VP8FN6YguXFSWT9JSuk4tX
0.897173	0.897173	0.897173	um	Vesicles Paraspeckle	Vesicles Paraspeckle Diameter	0.000	1.000	287	200001105	200000079	siRNA-IMPa4-25 PSF-A488 IMPa4-A546 DAPI 8C1-siRNA-IMP-a2-a4 V2.00	0	29. siRNA-IMPa4-25 PSF-A488 DAPI IMPa4-A546_au_TileScan_001 (Stage 47 of 49)	00-VP8FN6YguXFSWT9JSuk4tX
0.721459	0.721459	0.721459	um	Vesicles Paraspeckle	Vesicles Paraspeckle Diameter	0.000	1.000	287	200001106	200000080	siRNA-IMPa4-25 PSF-A488 IMPa4-A546 DAPI 8C1-siRNA-IMP-a2-a4 V2.00	0	29. siRNA-IMPa4-25 PSF-A488 DAPI IMPa4-A546_au_TileScan_001 (Stage 47 of 49)	00-VP8FN6YguXFSWT9JSuk4tX
0.948062	0.948062	0.948062	um	Vesicles Paraspeckle	Vesicles Paraspeckle Diameter	0.000	1.000	287	200001107	200000081	siRNA-IMPa4-25 PSF-A488 IMPa4-A546 DAPI 8C1-siRNA-IMP-a2-a4 V2.00	0	29. siRNA-IMPa4-25 PSF-A488 DAPI IMPa4-A546_au_TileScan_001 (Stage 47 of 49)	00-VP8FN6YguXFSWT9JSuk4tX
0.781132	0.781132	0.781132	um	Vesicles Paraspeckle	Vesicles Paraspeckle Diameter	0.000	1.000	287	200001108	200000082	siRNA-IMPa4-25 PSF-A488 IMPa4-A546 DAPI 8C1-siRNA-IMP-a2-a4 V2.00	0	29. siRNA-IMPa4-25 PSF-A488 DAPI IMPa4-A546_au_TileScan_001 (Stage 47 of 49)	00-VP8FN6YguXFSWT9JSuk4tX
1.10335	1.10335	1.10335	um	Vesicles Paraspeckle	Vesicles Paraspeckle Diameter	0.000	1.000	288	200001109	200000083	siRNA-IMPa4-25 PSF-A488 IMPa4-A546 DAPI 8C1-siRNA-IMP-a2-a4 V2.00	0	29. siRNA-IMPa4-25 PSF-A488 DAPI IMPa4-A546_au_TileScan_001 (Stage 47 of 49)	00-VP8FN6YguXFSWT9JSuk4tX
0.885047	0.885047	0.885047	um	Vesicles Paraspeckle	Vesicles Paraspeckle Diameter	0.000	1.000	288	200001110	200000084	siRNA-IMPa4-25 PSF-A488 IMPa4-A546 DAPI 8C1-siRNA-IMP-a2-a4 V2.00	0	29. siRNA-IMPa4-25 PSF-A488 DAPI IMPa4-A546_au_TileScan_001 (Stage 47 of 49)	00-VP8FN6YguXFSWT9JSuk4tX
1.17736	1.17736	1.17736	um	Vesicles Paraspeckle	Vesicles Paraspeckle Diameter	0.000	1.000	288	200001111	200000085	siRNA-IMPa4-25 PSF-A488 IMPa4-A546 DAPI 8C1-siRNA-IMP-a2-a4 V2.00	0	29. siRNA-IMPa4-25 PSF-A488 DAPI IMPa4-A546_au_TileScan_001 (Stage 47 of 49)	00-VP8FN6YguXFSWT9JSuk4tX
1.13412	1.13412	1.13412	um	Vesicles Paraspeckle	Vesicles Paraspeckle Diameter	0.000	1.000	288	200001112	200000086	siRNA-IMPa4-25 PSF-A488 IMPa4-A546 DAPI 8C1-siRNA-IMP-a2-a4 V2.00	0	29. siRNA-IMPa4-25 PSF-A488 DAPI IMPa4-A546_au_TileScan_001 (Stage 47 of 49)	00-VP8FN6YguXFSWT9JSuk4tX
0.773161	0.773161	0.773161	um	Vesicles Paraspeckle	Vesicles Paraspeckle Diameter	0.000	1.000	288	200001113	200000087	siRNA-IMPa4-25 PSF-A488 IMPa4-A546 DAPI 8C1-siRNA-IMP-a2-a4 V2.00	0	29. siRNA-IMPa4-25 PSF-A488 DAPI IMPa4-A546_au_TileScan_001 (Stage 47 of 49)	00-VP8FN6YguXFSWT9JSuk4tX
0.721459	0.721459	0.721459	um	Vesicles Paraspeckle	Vesicles Paraspeckle Diameter	0.000	1.000	289	200001114	200000088	siRNA-IMPa4-25 PSF-A488 IMPa4-A546 DAPI 8C1-siRNA-IMP-a2-a4 V2.00	0	29. siRNA-IMPa4-25 PSF-A488 DAPI IMPa4-A546_au_TileScan_001 (Stage 47 of 49)	00-VP8FN6YguXFSWT9JSuk4tX
0.853184	0.853184	0.853184	um	Vesicles Paraspeckle	Vesicles Paraspeckle Diameter	0.000	1.000	289	200001115	200000089	siRNA-IMPa4-25 PSF-A488 IMPa4-A546 DAPI 8C1-siRNA-IMP-a2-a4 V2.00	0	29. siRNA-IMPa4-25 PSF-A488 DAPI IMPa4-A546_au_TileScan_001 (Stage 47 of 49)	00-VP8FN6YguXFSWT9JSuk4tX
0.839746	0.839746	0.839746	um	Vesicles Paraspeckle	Vesicles Paraspeckle Diameter	0.000	1.000	289	200001116	200000090	siRNA-IMPa4-25 PSF-A488 IMPa4-A546 DAPI 8C1-siRNA-IMP-a2-a4 V2.00	0	29. siRNA-IMPa4-25 PSF-A488 DAPI IMPa4-A546_au_TileScan_001 (Stage 47 of 49)	00-VP8FN6YguXFSWT9JSuk4tX
0.903114	0.903114	0.903114	um	Vesicles Paraspeckle	Vesicles Paraspeckle Diameter	0.000	1.000	289	200001117	200000091	siRNA-IMPa4-25 PSF-A488 IMPa4-A546 DAPI 8C1-siRNA-IMP-a2-a4 V2.00	0	29. siRNA-IMPa4-25 PSF-A488 DAPI IMPa4-A546_au_TileScan_001 (Stage 47 of 49)	00-VP8FN6YguXFSWT9JSuk4tX
1.13412	1.13412	1.13412	um	Vesicles Paraspeckle	Vesicles Paraspeckle Diameter	0.000	1.000	290	200001118	200000092	siRNA-IMPa4-25 PSF-A488 IMPa4-A546 DAPI 8C1-siRNA-IMP-a2-a4 V2.00	0	29. siRNA-IMPa4-25 PSF-A488 DAPI IMPa4-A546_au_TileScan_001 (Stage 47 of 49)	00-VP8FN6YguXFSWT9JSuk4tX
0.942675	0.942675	0.942675	um	Vesicles Paraspeckle	Vesicles Paraspeckle Diameter	0.000	1.000	290	200001119	200000093	siRNA-IMPa4-25 PSF-A488 IMPa4-A546 DAPI 8C1-siRNA-IMP-a2-a4 V2.00	0	29. siRNA-IMPa4-25 PSF-A488 DAPI IMPa4-A546_au_TileScan_001 (Stage 47 of 49)	00-VP8FN6YguXFSWT9JSuk4tX
0.984163	0.984163	0.984163	um	Vesicles Paraspeckle	Vesicles Paraspeckle Diameter	0.000	1.000	290	200001120	200000094	siRNA-IMPa4-25 PSF-A488 IMPa4-A546 DAPI 8C1-siRNA-IMP-a2-a4 V2.00	0	29. siRNA-IMPa4-25 PSF-A488 DAPI IMPa4-A546_au_TileScan_001 (Stage 47 of 49)	00-VP8FN6YguXFSWT9JSuk4tX
0.97412	0.97412	0.97412	um	Vesicles Paraspeckle	Vesicles Paraspeckle Diameter	0.000	1.000	290	200001121	200000095	siRNA-IMPa4-25 PSF-A488 IMPa4-A546 DAPI 8C1-siRNA-IMP-a2-a4 V2.00	0	29. siRNA-IMPa4-25 PSF-A488 DAPI IMPa4-A546_au_TileScan_001 (Stage 47 of 49)	00-VP8FN6YguXFSWT9JSuk4tX
0.487063	0.487063	0.487063	um	Vesicles Paraspeckle	Vesicles Paraspeckle Diameter	0.000	1.000	290	200001122	200000096	siRNA-IMPa4-25 PSF-A488 IMPa4-A546 DAPI 8C1-siRNA-IMP-a2-a4 V2.00	0	29. siRNA-IMPa4-25 PSF-A488 DAPI IMPa4-A546_au_TileScan_001 (Stage 47 of 49)	00-VP8FN6YguXFSWT9JSuk4tX
0.306832	0.306832	0.306832	um	Vesicles Paraspeckle	Vesicles Paraspeckle Diameter	0.000	1.000	290	200001123	200000097	siRNA-IMPa4-25 PSF-A488 IMPa4-A546 DAPI 8C1-siRNA-IMP-a2-a4 V2.00	0	29. siRNA-IMPa4-25 PSF-A488 DAPI IMPa4-A546_au_TileScan_001 (Stage 47 of 49)	00-VP8FN6YguXFSWT9JSuk4tX
0.541609	0.541609	0.541609	um	Vesicles Paraspeckle	Vesicles Paraspeckle Diameter	0.000	1.000	290	200001124	200000098	siRNA-IMPa4-25 PSF-A488 IMPa4-A546 DAPI 8C1-siRNA-IMP-a2-a4 V2.00	0	29. siRNA-IMPa4-25 PSF-A488 DAPI IMPa4-A546_au_TileScan_001 (Stage 47 of 49)	00-VP8FN6YguXFSWT9JSuk4tX
0.557548	0.557548	0.557548	um	Vesicles Paraspeckle	Vesicles Paraspeckle Diameter	0.000	1.000	290	200001125	200000099	siRNA-IMPa4-25 PSF-A488 IMPa4-A546 DAPI 8C1-siRNA-IMP-a2-a4 V2.00	0	29. siRNA-IMPa4-25 PSF-A488 DAPI IMPa4-A546_au_TileScan_001 (Stage 47 of 49)	00-VP8FN6YguXFSWT9JSuk4tX
1.01779	1.01779	1.01779	um	Vesicles Paraspeckle	Vesicles Paraspeckle Diameter	0.000	1.000	290	200001126	200000100	siRNA-IMPa4-25 PSF-A488 IMPa4-A546 DAPI 8C1-siRNA-IMP-a2-a4 V2.00	0	29. siRNA-IMPa4-25 PSF-A488 DAPI IMPa4-A546_au_TileScan_001 (Stage 47 of 49)	00-VP8FN6YguXFSWT9JSuk4tX
0.994005	0.994005	0.994005	um	Vesicles Paraspeckle	Vesicles Paraspeckle Diameter	0.000	1.000	290	200001127	200000101	siRNA-IMPa4-25 PSF-A488 IMPa4-A546 DAPI 8C1-siRNA-IMP-a2-a4 V2.00	0	29. siRNA-IMPa4-25 PSF-A488 DAPI IMPa4-A546_au_TileScan_001 (Stage 47 of 49)	00-VP8FN6YguXFSWT9JSuk4tX
0.811497	0.811497	0.811497	um	Vesicles Paraspeckle	Vesicles Paraspeckle Diameter	0.000	1.000	290	200001128	200000102	siRNA-IMPa4-25 PSF-A488 IMPa4-A546 DAPI 8C1-siRNA-IMP-a2-a4 V2.00	0	29. siRNA-IMPa4-25 PSF-A488 DAPI IMPa4-A546_au_TileScan_001 (Stage 47 of 49)	00-VP8FN6YguXFSWT9JSuk4tX
0.853184	0.853184	0.853184	um	Vesicles Paraspeckle	Vesicles Paraspeckle Diameter	0.000	1.000	290	200001129	200000103	siRNA-IMPa4-25 PSF-A488 IMPa4-A546 DAPI 8C1-siRNA-IMP-a2-a4 V2.00	0	29. siRNA-IMPa4-25 PSF-A488 DAPI IMPa4-A546_au_TileScan_001 (Stage 47 of 49)	00-VP8FN6YguXFSWT9JSuk4tX
0.866211	0.866211	0.866211	um	Vesicles Paraspeckle	Vesicles Paraspeckle Diameter	0.000	1.000	290	200001130	200000104	siRNA-IMPa4-25 PSF-A488 IMPa4-A546 DAPI 8C1-siRNA-IMP-a2-a4 V2.00	0	29. siRNA-IMPa4-25 PSF-A488 DAPI IMPa4-A546_au_TileScan_001 (Stage 47 of 49)	00-VP8FN6YguXFSWT9JSuk4tX
0.506566	0.506566	0.506566	um	Vesicles Paraspeckle	Vesicles Paraspeckle Diameter	0.000	1.000	290	200001131	200000105	siRNA-IMPa4-25 PSF-A488 IMPa4-A546 DAPI 8C1-siRNA-IMP-a2-a4 V2.00	0	29. siRNA-IMPa4-25 PSF-A488 DAPI IMPa4-A546_au_TileScan_001 (Stage 47 of 49)	00-VP8FN6YguXFSWT9JSuk4tX
0.306832	0.306832	0.306832	um	Vesicles Paraspeckle	Vesicles Paraspeckle Diameter	0.000	1.000	290	200001132	200000106	siRNA-IMPa4-25 PSF-A488 IMPa4-A546 DAPI 8C1-siRNA-IMP-a2-a4 V2.00	0	29. siRNA-IMPa4-25 PSF-A488 DAPI IMPa4-A546_au_TileScan_001 (Stage 47 of 49)	00-VP8FN6YguXFSWT9JSuk4tX
0.306832	0.306832	0.306832	um	Vesicles Paraspeckle	Vesicles Paraspeckle Diameter	0.000	1.000	290	200001133	200000107	siRNA-IMPa4-25 PSF-A488 IMPa4-A546 DAPI 8C1-siRNA-IMP-a2-a4 V2.00	0	29. siRNA-IMPa4-25 PSF-A488 DAPI IMPa4-A546_au_TileScan_001 (Stage 47 of 49)	00-VP8FN6YguXFSWT9JSuk4tX
0.61366	0.61366	0.61366	um	Vesicles Paraspeckle	Vesicles Paraspeckle Diameter	0.000	1.000	290	200001134	200000108	siRNA-IMPa4-25 PSF-A488 IMPa4-A546 DAPI 8C1-siRNA-IMP-a2-a4 V2.00	0	29. siRNA-IMPa4-25 PSF-A488 DAPI IMPa4-A546_au_TileScan_001 (Stage 47 of 49)	00-VP8FN6YguXFSWT9JSuk4tX
0.487063	0.487063	0.487063	um	Vesicles Paraspeckle	Vesicles Paraspeckle Diameter	0.000	1.000	290	200001135	200000109	siRNA-IMPa4-25 PSF-A488 IMPa4-A546 DAPI 8C1-siRNA-IMP-a2-a4 V2.00	0	29. siRNA-IMPa4-25 PSF-A488 DAPI IMPa4-A546_au_TileScan_001 (Stage 47 of 49)	00-VP8FN6YguXFSWT9JSuk4tX
1.09538	1.09538	1.09538	um	Vesicles Paraspeckle	Vesicles Paraspeckle Diameter	0.000	1.000	292	200001136	200000110	siRNA-IMPa4-25 PSF-A488 IMPa4-A546 DAPI 8C1-siRNA-IMP-a2-a4 V2.00	0	29. siRNA-IMPa4-25 PSF-A488 DAPI IMPa4-A546_au_TileScan_001 (Stage 47 of 49)	00-VP8FN6YguXFSWT9JSuk4tX
1.15615	1.15615	1.15615	um	Vesicles Paraspeckle	Vesicles Paraspeckle Diameter	0.000	1.000	292	200001137	200000111	siRNA-IMPa4-25 PSF-A488 IMPa4-A546 DAPI 8C1-siRNA-IMP-a2-a4 V2.00	0	29. siRNA-IMPa4-25 PSF-A488 DAPI IMPa4-A546_au_TileScan_001 (Stage 47 of 49)	00-VP8FN6YguXFSWT9JSuk4tX
0.839746	0.839746	0.839746	um	Vesicles Paraspeckle	Vesicles Paraspeckle Diameter	0.000	1.000	292	200001138	200000112	siRNA-IMPa4-25 PSF-A488 IMPa4-A546 DAPI 8C1-siRNA-IMP-a2-a4 V2.00	0	29. siRNA-IMPa4-25 PSF-A488 DAPI IMPa4-A546_au_TileScan_001 (Stage 47 of 49)	00-VP8FN6YguXFSWT9JSuk4tX
1.06654	1.06654	1.06654	um	Vesicles Paraspeckle	Vesicles Paraspeckle Diameter	0.000	1.000	292	200001139	200000113	siRNA-IMPa4-25 PSF-A488 IMPa4-A546 DAPI 8C1-siRNA-IMP-a2-a4 V2.00	0	29. siRNA-IMPa4-25 PSF-A488 DAPI IMPa4-A546_au_TileScan_001 (Stage 47 of 49)	00-VP8FN6YguXFSWT9JSuk4tX
0.811497	0.811497	0.811497	um	Vesicles Paraspeckle	Vesicles Paraspeckle Diameter	0.000	1.000	294	200001140	200000000	siRNA-IMPa4-25 PSF-A488 IMPa4-A546 DAPI 8C1-siRNA-IMP-a2-a4 V2.00	0	29. siRNA-IMPa4-25 PSF-A488 DAPI IMPa4-A546_av_TileScan_001 (Stage 48 of 49)	00-GewY2z64yxfPcSAW48dSMQ
0.937226	0.937226	0.937226	um	Vesicles Paraspeckle	Vesicles Paraspeckle Diameter	0.000	1.000	294	200001141	200000001	siRNA-IMPa4-25 PSF-A488 IMPa4-A546 DAPI 8C1-siRNA-IMP-a2-a4 V2.00	0	29. siRNA-IMPa4-25 PSF-A488 DAPI IMPa4-A546_av_TileScan_001 (Stage 48 of 49)	00-GewY2z64yxfPcSAW48dSMQ
0.748203	0.748203	0.748203	um	Vesicles Paraspeckle	Vesicles Paraspeckle Diameter	0.000	1.000	294	200001142	200000002	siRNA-IMPa4-25 PSF-A488 IMPa4-A546 DAPI 8C1-siRNA-IMP-a2-a4 V2.00	0	29. siRNA-IMPa4-25 PSF-A488 DAPI IMPa4-A546_av_TileScan_001 (Stage 48 of 49)	00-GewY2z64yxfPcSAW48dSMQ
0.748203	0.748203	0.748203	um	Vesicles Paraspeckle	Vesicles Paraspeckle Diameter	0.000	1.000	294	200001143	200000003	siRNA-IMPa4-25 PSF-A488 IMPa4-A546 DAPI 8C1-siRNA-IMP-a2-a4 V2.00	0	29. siRNA-IMPa4-25 PSF-A488 DAPI IMPa4-A546_av_TileScan_001 (Stage 48 of 49)	00-GewY2z64yxfPcSAW48dSMQ
0.885047	0.885047	0.885047	um	Vesicles Paraspeckle	Vesicles Paraspeckle Diameter	0.000	1.000	294	200001144	200000004	siRNA-IMPa4-25 PSF-A488 IMPa4-A546 DAPI 8C1-siRNA-IMP-a2-a4 V2.00	0	29. siRNA-IMPa4-25 PSF-A488 DAPI IMPa4-A546_av_TileScan_001 (Stage 48 of 49)	00-GewY2z64yxfPcSAW48dSMQ
0.702464	0.702464	0.702464	um	Vesicles Paraspeckle	Vesicles Paraspeckle Diameter	0.000	1.000	294	200001145	200000005	siRNA-IMPa4-25 PSF-A488 IMPa4-A546 DAPI 8C1-siRNA-IMP-a2-a4 V2.00	0	29. siRNA-IMPa4-25 PSF-A488 DAPI IMPa4-A546_av_TileScan_001 (Stage 48 of 49)	00-GewY2z64yxfPcSAW48dSMQ
1.33571	1.33571	1.33571	um	Vesicles Paraspeckle	Vesicles Paraspeckle Diameter	0.000	1.000	294	200001146	200000006	siRNA-IMPa4-25 PSF-A488 IMPa4-A546 DAPI 8C1-siRNA-IMP-a2-a4 V2.00	0	29. siRNA-IMPa4-25 PSF-A488 DAPI IMPa4-A546_av_TileScan_001 (Stage 48 of 49)	00-GewY2z64yxfPcSAW48dSMQ
0.908979	0.908979	0.908979	um	Vesicles Paraspeckle	Vesicles Paraspeckle Diameter	0.000	1.000	294	200001147	200000007	siRNA-IMPa4-25 PSF-A488 IMPa4-A546 DAPI 8C1-siRNA-IMP-a2-a4 V2.00	0	29. siRNA-IMPa4-25 PSF-A488 DAPI IMPa4-A546_av_TileScan_001 (Stage 48 of 49)	00-GewY2z64yxfPcSAW48dSMQ
1.1112	1.1112	1.1112	um	Vesicles Paraspeckle	Vesicles Paraspeckle Diameter	0.000	1.000	295	200001148	200000008	siRNA-IMPa4-25 PSF-A488 IMPa4-A546 DAPI 8C1-siRNA-IMP-a2-a4 V2.00	0	29. siRNA-IMPa4-25 PSF-A488 DAPI IMPa4-A546_av_TileScan_001 (Stage 48 of 49)	00-GewY2z64yxfPcSAW48dSMQ
1.06229	1.06229	1.06229	um	Vesicles Paraspeckle	Vesicles Paraspeckle Diameter	0.000	1.000	302	200001149	200000009	siRNA-IMPa4-25 PSF-A488 IMPa4-A546 DAPI 8C1-siRNA-IMP-a2-a4 V2.00	0	29. siRNA-IMPa4-25 PSF-A488 DAPI IMPa4-A546_av_TileScan_001 (Stage 48 of 49)	00-GewY2z64yxfPcSAW48dSMQ
1.20452	1.20452	1.20452	um	Vesicles Paraspeckle	Vesicles Paraspeckle Diameter	0.000	1.000	305	200001150	200000010	siRNA-IMPa4-25 PSF-A488 IMPa4-A546 DAPI 8C1-siRNA-IMP-a2-a4 V2.00	0	29. siRNA-IMPa4-25 PSF-A488 DAPI IMPa4-A546_av_TileScan_001 (Stage 48 of 49)	00-GewY2z64yxfPcSAW48dSMQ
0.661045	0.661045	0.661045	um	Vesicles Paraspeckle	Vesicles Paraspeckle Diameter	0.000	1.000	305	200001151	200000011	siRNA-IMPa4-25 PSF-A488 IMPa4-A546 DAPI 8C1-siRNA-IMP-a2-a4 V2.00	0	29. siRNA-IMPa4-25 PSF-A488 DAPI IMPa4-A546_av_TileScan_001 (Stage 48 of 49)	00-GewY2z64yxfPcSAW48dSMQ
0.506566	0.506566	0.506566	um	Vesicles Paraspeckle	Vesicles Paraspeckle Diameter	0.000	1.000	306	200001152	200000012	siRNA-IMPa4-25 PSF-A488 IMPa4-A546 DAPI 8C1-siRNA-IMP-a2-a4 V2.00	0	29. siRNA-IMPa4-25 PSF-A488 DAPI IMPa4-A546_av_TileScan_001 (Stage 48 of 49)	00-GewY2z64yxfPcSAW48dSMQ
1.13412	1.13412	1.13412	um	Vesicles Paraspeckle	Vesicles Paraspeckle Diameter	0.000	1.000	306	200001153	200000013	siRNA-IMPa4-25 PSF-A488 IMPa4-A546 DAPI 8C1-siRNA-IMP-a2-a4 V2.00	0	29. siRNA-IMPa4-25 PSF-A488 DAPI IMPa4-A546_av_TileScan_001 (Stage 48 of 49)	00-GewY2z64yxfPcSAW48dSMQ
0.891151	0.891151	0.891151	um	Vesicles Paraspeckle	Vesicles Paraspeckle Diameter	0.000	1.000	306	200001154	200000014	siRNA-IMPa4-25 PSF-A488 IMPa4-A546 DAPI 8C1-siRNA-IMP-a2-a4 V2.00	0	29. siRNA-IMPa4-25 PSF-A488 DAPI IMPa4-A546_av_TileScan_001 (Stage 48 of 49)	00-GewY2z64yxfPcSAW48dSMQ
1.07494	1.07494	1.07494	um	Vesicles Paraspeckle	Vesicles Paraspeckle Diameter	0.000	1.000	306	200001155	200000015	siRNA-IMPa4-25 PSF-A488 IMPa4-A546 DAPI 8C1-siRNA-IMP-a2-a4 V2.00	0	29. siRNA-IMPa4-25 PSF-A488 DAPI IMPa4-A546_av_TileScan_001 (Stage 48 of 49)	00-GewY2z64yxfPcSAW48dSMQ
0.872581	0.872581	0.872581	um	Vesicles Paraspeckle	Vesicles Paraspeckle Diameter	0.000	1.000	306	200001156	200000016	siRNA-IMPa4-25 PSF-A488 IMPa4-A546 DAPI 8C1-siRNA-IMP-a2-a4 V2.00	0	29. siRNA-IMPa4-25 PSF-A488 DAPI IMPa4-A546_av_TileScan_001 (Stage 48 of 49)	00-GewY2z64yxfPcSAW48dSMQ
0.998854	0.998854	0.998854	um	Vesicles Paraspeckle	Vesicles Paraspeckle Diameter	0.000	1.000	306	200001157	200000017	siRNA-IMPa4-25 PSF-A488 IMPa4-A546 DAPI 8C1-siRNA-IMP-a2-a4 V2.00	0	29. siRNA-IMPa4-25 PSF-A488 DAPI IMPa4-A546_av_TileScan_001 (Stage 48 of 49)	00-GewY2z64yxfPcSAW48dSMQ
0.878858	0.878858	0.878858	um	Vesicles Paraspeckle	Vesicles Paraspeckle Diameter	0.000	1.000	306	200001158	200000018	siRNA-IMPa4-25 PSF-A488 IMPa4-A546 DAPI 8C1-siRNA-IMP-a2-a4 V2.00	0	29. siRNA-IMPa4-25 PSF-A488 DAPI IMPa4-A546_av_TileScan_001 (Stage 48 of 49)	00-GewY2z64yxfPcSAW48dSMQ
1.04052	1.04052	1.04052	um	Vesicles Paraspeckle	Vesicles Paraspeckle Diameter	0.000	1.000	307	200001159	200000019	siRNA-IMPa4-25 PSF-A488 IMPa4-A546 DAPI 8C1-siRNA-IMP-a2-a4 V2.00	0	29. siRNA-IMPa4-25 PSF-A488 DAPI IMPa4-A546_av_TileScan_001 (Stage 48 of 49)	00-GewY2z64yxfPcSAW48dSMQ
0.765022	0.765022	0.765022	um	Vesicles Paraspeckle	Vesicles Paraspeckle Diameter	0.000	1.000	307	200001160	200000020	siRNA-IMPa4-25 PSF-A488 IMPa4-A546 DAPI 8C1-siRNA-IMP-a2-a4 V2.00	0	29. siRNA-IMPa4-25 PSF-A488 DAPI IMPa4-A546_av_TileScan_001 (Stage 48 of 49)	00-GewY2z64yxfPcSAW48dSMQ
0.926133	0.926133	0.926133	um	Vesicles Paraspeckle	Vesicles Paraspeckle Diameter	0.000	1.000	307	200001161	200000021	siRNA-IMPa4-25 PSF-A488 IMPa4-A546 DAPI 8C1-siRNA-IMP-a2-a4 V2.00	0	29. siRNA-IMPa4-25 PSF-A488 DAPI IMPa4-A546_av_TileScan_001 (Stage 48 of 49)	00-GewY2z64yxfPcSAW48dSMQ
0.661045	0.661045	0.661045	um	Vesicles Paraspeckle	Vesicles Paraspeckle Diameter	0.000	1.000	307	200001162	200000022	siRNA-IMPa4-25 PSF-A488 IMPa4-A546 DAPI 8C1-siRNA-IMP-a2-a4 V2.00	0	29. siRNA-IMPa4-25 PSF-A488 DAPI IMPa4-A546_av_TileScan_001 (Stage 48 of 49)	00-GewY2z64yxfPcSAW48dSMQ
0.963865	0.963865	0.963865	um	Vesicles Paraspeckle	Vesicles Paraspeckle Diameter	0.000	1.000	307	200001163	200000023	siRNA-IMPa4-25 PSF-A488 IMPa4-A546 DAPI 8C1-siRNA-IMP-a2-a4 V2.00	0	29. siRNA-IMPa4-25 PSF-A488 DAPI IMPa4-A546_av_TileScan_001 (Stage 48 of 49)	00-GewY2z64yxfPcSAW48dSMQ
1.15615	1.15615	1.15615	um	Vesicles Paraspeckle	Vesicles Paraspeckle Diameter	0.000	1.000	307	200001164	200000024	siRNA-IMPa4-25 PSF-A488 IMPa4-A546 DAPI 8C1-siRNA-IMP-a2-a4 V2.00	0	29. siRNA-IMPa4-25 PSF-A488 DAPI IMPa4-A546_av_TileScan_001 (Stage 48 of 49)	00-GewY2z64yxfPcSAW48dSMQ
0.958655	0.958655	0.958655	um	Vesicles Paraspeckle	Vesicles Paraspeckle Diameter	0.000	1.000	307	200001165	200000025	siRNA-IMPa4-25 PSF-A488 IMPa4-A546 DAPI 8C1-siRNA-IMP-a2-a4 V2.00	0	29. siRNA-IMPa4-25 PSF-A488 DAPI IMPa4-A546_av_TileScan_001 (Stage 48 of 49)	00-GewY2z64yxfPcSAW48dSMQ
1.33571	1.33571	1.33571	um	Vesicles Paraspeckle	Vesicles Paraspeckle Diameter	0.000	1.000	308	200001166	200000026	siRNA-IMPa4-25 PSF-A488 IMPa4-A546 DAPI 8C1-siRNA-IMP-a2-a4 V2.00	0	29. siRNA-IMPa4-25 PSF-A488 DAPI IMPa4-A546_av_TileScan_001 (Stage 48 of 49)	00-GewY2z64yxfPcSAW48dSMQ
0.818743	0.818743	0.818743	um	Vesicles Paraspeckle	Vesicles Paraspeckle Diameter	0.000	1.000	309	200001167	200000027	siRNA-IMPa4-25 PSF-A488 IMPa4-A546 DAPI 8C1-siRNA-IMP-a2-a4 V2.00	0	29. siRNA-IMPa4-25 PSF-A488 DAPI IMPa4-A546_av_TileScan_001 (Stage 48 of 49)	00-GewY2z64yxfPcSAW48dSMQ
0.626187	0.626187	0.626187	um	Vesicles Paraspeckle	Vesicles Paraspeckle Diameter	0.000	1.000	309	200001168	200000028	siRNA-IMPa4-25 PSF-A488 IMPa4-A546 DAPI 8C1-siRNA-IMP-a2-a4 V2.00	0	29. siRNA-IMPa4-25 PSF-A488 DAPI IMPa4-A546_av_TileScan_001 (Stage 48 of 49)	00-GewY2z64yxfPcSAW48dSMQ
0.832862	0.832862	0.832862	um	Vesicles Paraspeckle	Vesicles Paraspeckle Diameter	0.000	1.000	309	200001169	200000029	siRNA-IMPa4-25 PSF-A488 IMPa4-A546 DAPI 8C1-siRNA-IMP-a2-a4 V2.00	0	29. siRNA-IMPa4-25 PSF-A488 DAPI IMPa4-A546_av_TileScan_001 (Stage 48 of 49)	00-GewY2z64yxfPcSAW48dSMQ
0.541609	0.541609	0.541609	um	Vesicles Paraspeckle	Vesicles Paraspeckle Diameter	0.000	1.000	309	200001170	200000030	siRNA-IMPa4-25 PSF-A488 IMPa4-A546 DAPI 8C1-siRNA-IMP-a2-a4 V2.00	0	29. siRNA-IMPa4-25 PSF-A488 DAPI IMPa4-A546_av_TileScan_001 (Stage 48 of 49)	00-GewY2z64yxfPcSAW48dSMQ
1.02242	1.02242	1.02242	um	Vesicles Paraspeckle	Vesicles Paraspeckle Diameter	0.000	1.000	309	200001171	200000031	siRNA-IMPa4-25 PSF-A488 IMPa4-A546 DAPI 8C1-siRNA-IMP-a2-a4 V2.00	0	29. siRNA-IMPa4-25 PSF-A488 DAPI IMPa4-A546_av_TileScan_001 (Stage 48 of 49)	00-GewY2z64yxfPcSAW48dSMQ
0.994005	0.994005	0.994005	um	Vesicles Paraspeckle	Vesicles Paraspeckle Diameter	0.000	1.000	309	200001172	200000032	siRNA-IMPa4-25 PSF-A488 IMPa4-A546 DAPI 8C1-siRNA-IMP-a2-a4 V2.00	0	29. siRNA-IMPa4-25 PSF-A488 DAPI IMPa4-A546_av_TileScan_001 (Stage 48 of 49)	00-GewY2z64yxfPcSAW48dSMQ
0.788944	0.788944	0.788944	um	Vesicles Paraspeckle	Vesicles Paraspeckle Diameter	0.000	1.000	309	200001173	200000033	siRNA-IMPa4-25 PSF-A488 IMPa4-A546 DAPI 8C1-siRNA-IMP-a2-a4 V2.00	0	29. siRNA-IMPa4-25 PSF-A488 DAPI IMPa4-A546_av_TileScan_001 (Stage 48 of 49)	00-GewY2z64yxfPcSAW48dSMQ
0.649838	0.649838	0.649838	um	Vesicles Paraspeckle	Vesicles Paraspeckle Diameter	0.000	1.000	309	200001174	200000034	siRNA-IMPa4-25 PSF-A488 IMPa4-A546 DAPI 8C1-siRNA-IMP-a2-a4 V2.00	0	29. siRNA-IMPa4-25 PSF-A488 DAPI IMPa4-A546_av_TileScan_001 (Stage 48 of 49)	00-GewY2z64yxfPcSAW48dSMQ
1.23996	1.23996	1.23996	um	Vesicles Paraspeckle	Vesicles Paraspeckle Diameter	0.000	1.000	309	200001175	200000035	siRNA-IMPa4-25 PSF-A488 IMPa4-A546 DAPI 8C1-siRNA-IMP-a2-a4 V2.00	0	29. siRNA-IMPa4-25 PSF-A488 DAPI IMPa4-A546_av_TileScan_001 (Stage 48 of 49)	00-GewY2z64yxfPcSAW48dSMQ
1.18769	1.18769	1.18769	um	Vesicles Paraspeckle	Vesicles Paraspeckle Diameter	0.000	1.000	309	200001176	200000036	siRNA-IMPa4-25 PSF-A488 IMPa4-A546 DAPI 8C1-siRNA-IMP-a2-a4 V2.00	0	29. siRNA-IMPa4-25 PSF-A488 DAPI IMPa4-A546_av_TileScan_001 (Stage 48 of 49)	00-GewY2z64yxfPcSAW48dSMQ
0.306832	0.306832	0.306832	um	Vesicles Paraspeckle	Vesicles Paraspeckle Diameter	0.000	1.000	309	200001177	200000037	siRNA-IMPa4-25 PSF-A488 IMPa4-A546 DAPI 8C1-siRNA-IMP-a2-a4 V2.00	0	29. siRNA-IMPa4-25 PSF-A488 DAPI IMPa4-A546_av_TileScan_001 (Stage 48 of 49)	00-GewY2z64yxfPcSAW48dSMQ
1.33029	1.33029	1.33029	um	Vesicles Paraspeckle	Vesicles Paraspeckle Diameter	0.000	1.000	309	200001178	200000038	siRNA-IMPa4-25 PSF-A488 IMPa4-A546 DAPI 8C1-siRNA-IMP-a2-a4 V2.00	0	29. siRNA-IMPa4-25 PSF-A488 DAPI IMPa4-A546_av_TileScan_001 (Stage 48 of 49)	00-GewY2z64yxfPcSAW48dSMQ
0.506566	0.506566	0.506566	um	Vesicles Paraspeckle	Vesicles Paraspeckle Diameter	0.000	1.000	310	200001179	200000039	siRNA-IMPa4-25 PSF-A488 IMPa4-A546 DAPI 8C1-siRNA-IMP-a2-a4 V2.00	0	29. siRNA-IMPa4-25 PSF-A488 DAPI IMPa4-A546_av_TileScan_001 (Stage 48 of 49)	00-GewY2z64yxfPcSAW48dSMQ
1.29967	1.29967	1.29967	um	Vesicles Paraspeckle	Vesicles Paraspeckle Diameter	0.000	1.000	310	200001180	200000040	siRNA-IMPa4-25 PSF-A488 IMPa4-A546 DAPI 8C1-siRNA-IMP-a2-a4 V2.00	0	29. siRNA-IMPa4-25 PSF-A488 DAPI IMPa4-A546_av_TileScan_001 (Stage 48 of 49)	00-GewY2z64yxfPcSAW48dSMQ
0.948062	0.948062	0.948062	um	Vesicles Paraspeckle	Vesicles Paraspeckle Diameter	0.000	1.000	310	200001181	200000041	siRNA-IMPa4-25 PSF-A488 IMPa4-A546 DAPI 8C1-siRNA-IMP-a2-a4 V2.00	0	29. siRNA-IMPa4-25 PSF-A488 DAPI IMPa4-A546_av_TileScan_001 (Stage 48 of 49)	00-GewY2z64yxfPcSAW48dSMQ
0.487063	0.487063	0.487063	um	Vesicles Paraspeckle	Vesicles Paraspeckle Diameter	0.000	1.000	310	200001182	200000042	siRNA-IMPa4-25 PSF-A488 IMPa4-A546 DAPI 8C1-siRNA-IMP-a2-a4 V2.00	0	29. siRNA-IMPa4-25 PSF-A488 DAPI IMPa4-A546_av_TileScan_001 (Stage 48 of 49)	00-GewY2z64yxfPcSAW48dSMQ
0.958655	0.958655	0.958655	um	Vesicles Paraspeckle	Vesicles Paraspeckle Diameter	0.000	1.000	310	200001183	200000043	siRNA-IMPa4-25 PSF-A488 IMPa4-A546 DAPI 8C1-siRNA-IMP-a2-a4 V2.00	0	29. siRNA-IMPa4-25 PSF-A488 DAPI IMPa4-A546_av_TileScan_001 (Stage 48 of 49)	00-GewY2z64yxfPcSAW48dSMQ
0.866211	0.866211	0.866211	um	Vesicles Paraspeckle	Vesicles Paraspeckle Diameter	0.000	1.000	310	200001184	200000044	siRNA-IMPa4-25 PSF-A488 IMPa4-A546 DAPI 8C1-siRNA-IMP-a2-a4 V2.00	0	29. siRNA-IMPa4-25 PSF-A488 DAPI IMPa4-A546_av_TileScan_001 (Stage 48 of 49)	00-GewY2z64yxfPcSAW48dSMQ
0.989109	0.989109	0.989109	um	Vesicles Paraspeckle	Vesicles Paraspeckle Diameter	0.000	1.000	311	200001185	200000000	siRNA-IMPa4-25 PSF-A488 IMPa4-A546 DAPI 8C1-siRNA-IMP-a2-a4 V2.00	0	29. siRNA-IMPa4-25 PSF-A488 DAPI IMPa4-A546_aw_TileScan_001 (Stage 49 of 49)	00-m2q6ftGKUePaK83SdqZALf
0.903114	0.903114	0.903114	um	Vesicles Paraspeckle	Vesicles Paraspeckle Diameter	0.000	1.000	311	200001186	200000001	siRNA-IMPa4-25 PSF-A488 IMPa4-A546 DAPI 8C1-siRNA-IMP-a2-a4 V2.00	0	29. siRNA-IMPa4-25 PSF-A488 DAPI IMPa4-A546_aw_TileScan_001 (Stage 49 of 49)	00-m2q6ftGKUePaK83SdqZALf
1.00366	1.00366	1.00366	um	Vesicles Paraspeckle	Vesicles Paraspeckle Diameter	0.000	1.000	311	200001187	200000002	siRNA-IMPa4-25 PSF-A488 IMPa4-A546 DAPI 8C1-siRNA-IMP-a2-a4 V2.00	0	29. siRNA-IMPa4-25 PSF-A488 DAPI IMPa4-A546_aw_TileScan_001 (Stage 49 of 49)	00-m2q6ftGKUePaK83SdqZALf
1.01313	1.01313	1.01313	um	Vesicles Paraspeckle	Vesicles Paraspeckle Diameter	0.000	1.000	311	200001188	200000003	siRNA-IMPa4-25 PSF-A488 IMPa4-A546 DAPI 8C1-siRNA-IMP-a2-a4 V2.00	0	29. siRNA-IMPa4-25 PSF-A488 DAPI IMPa4-A546_aw_TileScan_001 (Stage 49 of 49)	00-m2q6ftGKUePaK83SdqZALf
0.626187	0.626187	0.626187	um	Vesicles Paraspeckle	Vesicles Paraspeckle Diameter	0.000	1.000	311	200001189	200000004	siRNA-IMPa4-25 PSF-A488 IMPa4-A546 DAPI 8C1-siRNA-IMP-a2-a4 V2.00	0	29. siRNA-IMPa4-25 PSF-A488 DAPI IMPa4-A546_aw_TileScan_001 (Stage 49 of 49)	00-m2q6ftGKUePaK83SdqZALf
0.979167	0.979167	0.979167	um	Vesicles Paraspeckle	Vesicles Paraspeckle Diameter	0.000	1.000	311	200001190	200000005	siRNA-IMPa4-25 PSF-A488 IMPa4-A546 DAPI 8C1-siRNA-IMP-a2-a4 V2.00	0	29. siRNA-IMPa4-25 PSF-A488 DAPI IMPa4-A546_aw_TileScan_001 (Stage 49 of 49)	00-m2q6ftGKUePaK83SdqZALf
1.20119	1.20119	1.20119	um	Vesicles Paraspeckle	Vesicles Paraspeckle Diameter	0.000	1.000	311	200001191	200000006	siRNA-IMPa4-25 PSF-A488 IMPa4-A546 DAPI 8C1-siRNA-IMP-a2-a4 V2.00	0	29. siRNA-IMPa4-25 PSF-A488 DAPI IMPa4-A546_aw_TileScan_001 (Stage 49 of 49)	00-m2q6ftGKUePaK83SdqZALf
0.926133	0.926133	0.926133	um	Vesicles Paraspeckle	Vesicles Paraspeckle Diameter	0.000	1.000	311	200001192	200000007	siRNA-IMPa4-25 PSF-A488 IMPa4-A546 DAPI 8C1-siRNA-IMP-a2-a4 V2.00	0	29. siRNA-IMPa4-25 PSF-A488 DAPI IMPa4-A546_aw_TileScan_001 (Stage 49 of 49)	00-m2q6ftGKUePaK83SdqZALf
1.02701	1.02701	1.02701	um	Vesicles Paraspeckle	Vesicles Paraspeckle Diameter	0.000	1.000	311	200001193	200000008	siRNA-IMPa4-25 PSF-A488 IMPa4-A546 DAPI 8C1-siRNA-IMP-a2-a4 V2.00	0	29. siRNA-IMPa4-25 PSF-A488 DAPI IMPa4-A546_aw_TileScan_001 (Stage 49 of 49)	00-m2q6ftGKUePaK83SdqZALf
1.31097	1.31097	1.31097	um	Vesicles Paraspeckle	Vesicles Paraspeckle Diameter	0.000	1.000	314	200001194	200000009	siRNA-IMPa4-25 PSF-A488 IMPa4-A546 DAPI 8C1-siRNA-IMP-a2-a4 V2.00	0	29. siRNA-IMPa4-25 PSF-A488 DAPI IMPa4-A546_aw_TileScan_001 (Stage 49 of 49)	00-m2q6ftGKUePaK83SdqZALf
0.671883	0.671883	0.671883	um	Vesicles Paraspeckle	Vesicles Paraspeckle Diameter	0.000	1.000	314	200001195	200000010	siRNA-IMPa4-25 PSF-A488 IMPa4-A546 DAPI 8C1-siRNA-IMP-a2-a4 V2.00	0	29. siRNA-IMPa4-25 PSF-A488 DAPI IMPa4-A546_aw_TileScan_001 (Stage 49 of 49)	00-m2q6ftGKUePaK83SdqZALf
1.13412	1.13412	1.13412	um	Vesicles Paraspeckle	Vesicles Paraspeckle Diameter	0.000	1.000	319	200001196	200000000	siRNA-IMPa4-25 PSF-A488 IMPa4-A546 DAPI 8C1-siRNA-IMP-a2-a4 V2.00	0	29. siRNA-IMPa4-25 PSF-A488 DAPI IMPa4-A546_b_TileScan_001 (Stage 2 of 49)	00-JAQfQs9thGHe5ERjNSiDNo
0.872581	0.872581	0.872581	um	Vesicles Paraspeckle	Vesicles Paraspeckle Diameter	0.000	1.000	319	200001197	200000001	siRNA-IMPa4-25 PSF-A488 IMPa4-A546 DAPI 8C1-siRNA-IMP-a2-a4 V2.00	0	29. siRNA-IMPa4-25 PSF-A488 DAPI IMPa4-A546_b_TileScan_001 (Stage 2 of 49)	00-JAQfQs9thGHe5ERjNSiDNo
0.638232	0.638232	0.638232	um	Vesicles Paraspeckle	Vesicles Paraspeckle Diameter	0.000	1.000	319	200001198	200000002	siRNA-IMPa4-25 PSF-A488 IMPa4-A546 DAPI 8C1-siRNA-IMP-a2-a4 V2.00	0	29. siRNA-IMPa4-25 PSF-A488 DAPI IMPa4-A546_b_TileScan_001 (Stage 2 of 49)	00-JAQfQs9thGHe5ERjNSiDNo
1.46791	1.46791	1.46791	um	Vesicles Paraspeckle	Vesicles Paraspeckle Diameter	0.000	1.000	319	200001199	200000003	siRNA-IMPa4-25 PSF-A488 IMPa4-A546 DAPI 8C1-siRNA-IMP-a2-a4 V2.00	0	29. siRNA-IMPa4-25 PSF-A488 DAPI IMPa4-A546_b_TileScan_001 (Stage 2 of 49)	00-JAQfQs9thGHe5ERjNSiDNo
1.09938	1.09938	1.09938	um	Vesicles Paraspeckle	Vesicles Paraspeckle Diameter	0.000	1.000	319	200001200	200000004	siRNA-IMPa4-25 PSF-A488 IMPa4-A546 DAPI 8C1-siRNA-IMP-a2-a4 V2.00	0	29. siRNA-IMPa4-25 PSF-A488 DAPI IMPa4-A546_b_TileScan_001 (Stage 2 of 49)	00-JAQfQs9thGHe5ERjNSiDNo
0.931713	0.931713	0.931713	um	Vesicles Paraspeckle	Vesicles Paraspeckle Diameter	0.000	1.000	320	200001201	200000005	siRNA-IMPa4-25 PSF-A488 IMPa4-A546 DAPI 8C1-siRNA-IMP-a2-a4 V2.00	0	29. siRNA-IMPa4-25 PSF-A488 DAPI IMPa4-A546_b_TileScan_001 (Stage 2 of 49)	00-JAQfQs9thGHe5ERjNSiDNo
0.872581	0.872581	0.872581	um	Vesicles Paraspeckle	Vesicles Paraspeckle Diameter	0.000	1.000	320	200001202	200000006	siRNA-IMPa4-25 PSF-A488 IMPa4-A546 DAPI 8C1-siRNA-IMP-a2-a4 V2.00	0	29. siRNA-IMPa4-25 PSF-A488 DAPI IMPa4-A546_b_TileScan_001 (Stage 2 of 49)	00-JAQfQs9thGHe5ERjNSiDNo
0.979167	0.979167	0.979167	um	Vesicles Paraspeckle	Vesicles Paraspeckle Diameter	0.000	1.000	322	200001203	200000007	siRNA-IMPa4-25 PSF-A488 IMPa4-A546 DAPI 8C1-siRNA-IMP-a2-a4 V2.00	0	29. siRNA-IMPa4-25 PSF-A488 DAPI IMPa4-A546_b_TileScan_001 (Stage 2 of 49)	00-JAQfQs9thGHe5ERjNSiDNo
0.541609	0.541609	0.541609	um	Vesicles Paraspeckle	Vesicles Paraspeckle Diameter	0.000	1.000	322	200001204	200000008	siRNA-IMPa4-25 PSF-A488 IMPa4-A546 DAPI 8C1-siRNA-IMP-a2-a4 V2.00	0	29. siRNA-IMPa4-25 PSF-A488 DAPI IMPa4-A546_b_TileScan_001 (Stage 2 of 49)	00-JAQfQs9thGHe5ERjNSiDNo
1.12278	1.12278	1.12278	um	Vesicles Paraspeckle	Vesicles Paraspeckle Diameter	0.000	1.000	323	200001205	200000009	siRNA-IMPa4-25 PSF-A488 IMPa4-A546 DAPI 8C1-siRNA-IMP-a2-a4 V2.00	0	29. siRNA-IMPa4-25 PSF-A488 DAPI IMPa4-A546_b_TileScan_001 (Stage 2 of 49)	00-JAQfQs9thGHe5ERjNSiDNo
1.1489	1.1489	1.1489	um	Vesicles Paraspeckle	Vesicles Paraspeckle Diameter	0.000	1.000	324	200001206	200000010	siRNA-IMPa4-25 PSF-A488 IMPa4-A546 DAPI 8C1-siRNA-IMP-a2-a4 V2.00	0	29. siRNA-IMPa4-25 PSF-A488 DAPI IMPa4-A546_b_TileScan_001 (Stage 2 of 49)	00-JAQfQs9thGHe5ERjNSiDNo
1.05801	1.05801	1.05801	um	Vesicles Paraspeckle	Vesicles Paraspeckle Diameter	0.000	1.000	324	200001207	200000011	siRNA-IMPa4-25 PSF-A488 IMPa4-A546 DAPI 8C1-siRNA-IMP-a2-a4 V2.00	0	29. siRNA-IMPa4-25 PSF-A488 DAPI IMPa4-A546_b_TileScan_001 (Stage 2 of 49)	00-JAQfQs9thGHe5ERjNSiDNo
0.682383	0.682383	0.682383	um	Vesicles Paraspeckle	Vesicles Paraspeckle Diameter	0.000	1.000	324	200001208	200000012	siRNA-IMPa4-25 PSF-A488 IMPa4-A546 DAPI 8C1-siRNA-IMP-a2-a4 V2.00	0	29. siRNA-IMPa4-25 PSF-A488 DAPI IMPa4-A546_b_TileScan_001 (Stage 2 of 49)	00-JAQfQs9thGHe5ERjNSiDNo
0.97412	0.97412	0.97412	um	Vesicles Paraspeckle	Vesicles Paraspeckle Diameter	0.000	1.000	324	200001209	200000013	siRNA-IMPa4-25 PSF-A488 IMPa4-A546 DAPI 8C1-siRNA-IMP-a2-a4 V2.00	0	29. siRNA-IMPa4-25 PSF-A488 DAPI IMPa4-A546_b_TileScan_001 (Stage 2 of 49)	00-JAQfQs9thGHe5ERjNSiDNo
1.09538	1.09538	1.09538	um	Vesicles Paraspeckle	Vesicles Paraspeckle Diameter	0.000	1.000	324	200001210	200000014	siRNA-IMPa4-25 PSF-A488 IMPa4-A546 DAPI 8C1-siRNA-IMP-a2-a4 V2.00	0	29. siRNA-IMPa4-25 PSF-A488 DAPI IMPa4-A546_b_TileScan_001 (Stage 2 of 49)	00-JAQfQs9thGHe5ERjNSiDNo
1.1112	1.1112	1.1112	um	Vesicles Paraspeckle	Vesicles Paraspeckle Diameter	0.000	1.000	324	200001211	200000015	siRNA-IMPa4-25 PSF-A488 IMPa4-A546 DAPI 8C1-siRNA-IMP-a2-a4 V2.00	0	29. siRNA-IMPa4-25 PSF-A488 DAPI IMPa4-A546_b_TileScan_001 (Stage 2 of 49)	00-JAQfQs9thGHe5ERjNSiDNo
0.931713	0.931713	0.931713	um	Vesicles Paraspeckle	Vesicles Paraspeckle Diameter	0.000	1.000	324	200001212	200000016	siRNA-IMPa4-25 PSF-A488 IMPa4-A546 DAPI 8C1-siRNA-IMP-a2-a4 V2.00	0	29. siRNA-IMPa4-25 PSF-A488 DAPI IMPa4-A546_b_TileScan_001 (Stage 2 of 49)	00-JAQfQs9thGHe5ERjNSiDNo
0.796604	0.796604	0.796604	um	Vesicles Paraspeckle	Vesicles Paraspeckle Diameter	0.000	1.000	324	200001213	200000017	siRNA-IMPa4-25 PSF-A488 IMPa4-A546 DAPI 8C1-siRNA-IMP-a2-a4 V2.00	0	29. siRNA-IMPa4-25 PSF-A488 DAPI IMPa4-A546_b_TileScan_001 (Stage 2 of 49)	00-JAQfQs9thGHe5ERjNSiDNo
0.600599	0.600599	0.600599	um	Vesicles Paraspeckle	Vesicles Paraspeckle Diameter	0.000	1.000	325	200001214	200000018	siRNA-IMPa4-25 PSF-A488 IMPa4-A546 DAPI 8C1-siRNA-IMP-a2-a4 V2.00	0	29. siRNA-IMPa4-25 PSF-A488 DAPI IMPa4-A546_b_TileScan_001 (Stage 2 of 49)	00-JAQfQs9thGHe5ERjNSiDNo
0.487063	0.487063	0.487063	um	Vesicles Paraspeckle	Vesicles Paraspeckle Diameter	0.000	1.000	325	200001215	200000019	siRNA-IMPa4-25 PSF-A488 IMPa4-A546 DAPI 8C1-siRNA-IMP-a2-a4 V2.00	0	29. siRNA-IMPa4-25 PSF-A488 DAPI IMPa4-A546_b_TileScan_001 (Stage 2 of 49)	00-JAQfQs9thGHe5ERjNSiDNo
1.18083	1.18083	1.18083	um	Vesicles Paraspeckle	Vesicles Paraspeckle Diameter	0.000	1.000	325	200001216	200000020	siRNA-IMPa4-25 PSF-A488 IMPa4-A546 DAPI 8C1-siRNA-IMP-a2-a4 V2.00	0	29. siRNA-IMPa4-25 PSF-A488 DAPI IMPa4-A546_b_TileScan_001 (Stage 2 of 49)	00-JAQfQs9thGHe5ERjNSiDNo
0.61366	0.61366	0.61366	um	Vesicles Paraspeckle	Vesicles Paraspeckle Diameter	0.000	1.000	325	200001217	200000021	siRNA-IMPa4-25 PSF-A488 IMPa4-A546 DAPI 8C1-siRNA-IMP-a2-a4 V2.00	0	29. siRNA-IMPa4-25 PSF-A488 DAPI IMPa4-A546_b_TileScan_001 (Stage 2 of 49)	00-JAQfQs9thGHe5ERjNSiDNo
1.04052	1.04052	1.04052	um	Vesicles Paraspeckle	Vesicles Paraspeckle Diameter	0.000	1.000	325	200001218	200000022	siRNA-IMPa4-25 PSF-A488 IMPa4-A546 DAPI 8C1-siRNA-IMP-a2-a4 V2.00	0	29. siRNA-IMPa4-25 PSF-A488 DAPI IMPa4-A546_b_TileScan_001 (Stage 2 of 49)	00-JAQfQs9thGHe5ERjNSiDNo
1.2462	1.2462	1.2462	um	Vesicles Paraspeckle	Vesicles Paraspeckle Diameter	0.000	1.000	325	200001219	200000023	siRNA-IMPa4-25 PSF-A488 IMPa4-A546 DAPI 8C1-siRNA-IMP-a2-a4 V2.00	0	29. siRNA-IMPa4-25 PSF-A488 DAPI IMPa4-A546_b_TileScan_001 (Stage 2 of 49)	00-JAQfQs9thGHe5ERjNSiDNo
0.811497	0.811497	0.811497	um	Vesicles Paraspeckle	Vesicles Paraspeckle Diameter	0.000	1.000	325	200001220	200000024	siRNA-IMPa4-25 PSF-A488 IMPa4-A546 DAPI 8C1-siRNA-IMP-a2-a4 V2.00	0	29. siRNA-IMPa4-25 PSF-A488 DAPI IMPa4-A546_b_TileScan_001 (Stage 2 of 49)	00-JAQfQs9thGHe5ERjNSiDNo
0.541609	0.541609	0.541609	um	Vesicles Paraspeckle	Vesicles Paraspeckle Diameter	0.000	1.000	325	200001221	200000025	siRNA-IMPa4-25 PSF-A488 IMPa4-A546 DAPI 8C1-siRNA-IMP-a2-a4 V2.00	0	29. siRNA-IMPa4-25 PSF-A488 DAPI IMPa4-A546_b_TileScan_001 (Stage 2 of 49)	00-JAQfQs9thGHe5ERjNSiDNo
0.796604	0.796604	0.796604	um	Vesicles Paraspeckle	Vesicles Paraspeckle Diameter	0.000	1.000	326	200001222	200000026	siRNA-IMPa4-25 PSF-A488 IMPa4-A546 DAPI 8C1-siRNA-IMP-a2-a4 V2.00	0	29. siRNA-IMPa4-25 PSF-A488 DAPI IMPa4-A546_b_TileScan_001 (Stage 2 of 49)	00-JAQfQs9thGHe5ERjNSiDNo
0.891151	0.891151	0.891151	um	Vesicles Paraspeckle	Vesicles Paraspeckle Diameter	0.000	1.000	326	200001223	200000027	siRNA-IMPa4-25 PSF-A488 IMPa4-A546 DAPI 8C1-siRNA-IMP-a2-a4 V2.00	0	29. siRNA-IMPa4-25 PSF-A488 DAPI IMPa4-A546_b_TileScan_001 (Stage 2 of 49)	00-JAQfQs9thGHe5ERjNSiDNo
0.989109	0.989109	0.989109	um	Vesicles Paraspeckle	Vesicles Paraspeckle Diameter	0.000	1.000	326	200001224	200000028	siRNA-IMPa4-25 PSF-A488 IMPa4-A546 DAPI 8C1-siRNA-IMP-a2-a4 V2.00	0	29. siRNA-IMPa4-25 PSF-A488 DAPI IMPa4-A546_b_TileScan_001 (Stage 2 of 49)	00-JAQfQs9thGHe5ERjNSiDNo
1.10335	1.10335	1.10335	um	Vesicles Paraspeckle	Vesicles Paraspeckle Diameter	0.000	1.000	326	200001225	200000029	siRNA-IMPa4-25 PSF-A488 IMPa4-A546 DAPI 8C1-siRNA-IMP-a2-a4 V2.00	0	29. siRNA-IMPa4-25 PSF-A488 DAPI IMPa4-A546_b_TileScan_001 (Stage 2 of 49)	00-JAQfQs9thGHe5ERjNSiDNo
1.09538	1.09538	1.09538	um	Vesicles Paraspeckle	Vesicles Paraspeckle Diameter	0.000	1.000	326	200001226	200000030	siRNA-IMPa4-25 PSF-A488 IMPa4-A546 DAPI 8C1-siRNA-IMP-a2-a4 V2.00	0	29. siRNA-IMPa4-25 PSF-A488 DAPI IMPa4-A546_b_TileScan_001 (Stage 2 of 49)	00-JAQfQs9thGHe5ERjNSiDNo
1.03605	1.03605	1.03605	um	Vesicles Paraspeckle	Vesicles Paraspeckle Diameter	0.000	1.000	326	200001227	200000031	siRNA-IMPa4-25 PSF-A488 IMPa4-A546 DAPI 8C1-siRNA-IMP-a2-a4 V2.00	0	29. siRNA-IMPa4-25 PSF-A488 DAPI IMPa4-A546_b_TileScan_001 (Stage 2 of 49)	00-JAQfQs9thGHe5ERjNSiDNo
0.998854	0.998854	0.998854	um	Vesicles Paraspeckle	Vesicles Paraspeckle Diameter	0.000	1.000	327	200001228	200000032	siRNA-IMPa4-25 PSF-A488 IMPa4-A546 DAPI 8C1-siRNA-IMP-a2-a4 V2.00	0	29. siRNA-IMPa4-25 PSF-A488 DAPI IMPa4-A546_b_TileScan_001 (Stage 2 of 49)	00-JAQfQs9thGHe5ERjNSiDNo
0.979167	0.979167	0.979167	um	Vesicles Paraspeckle	Vesicles Paraspeckle Diameter	0.000	1.000	327	200001229	200000033	siRNA-IMPa4-25 PSF-A488 IMPa4-A546 DAPI 8C1-siRNA-IMP-a2-a4 V2.00	0	29. siRNA-IMPa4-25 PSF-A488 DAPI IMPa4-A546_b_TileScan_001 (Stage 2 of 49)	00-JAQfQs9thGHe5ERjNSiDNo
0.796604	0.796604	0.796604	um	Vesicles Paraspeckle	Vesicles Paraspeckle Diameter	0.000	1.000	327	200001230	200000034	siRNA-IMPa4-25 PSF-A488 IMPa4-A546 DAPI 8C1-siRNA-IMP-a2-a4 V2.00	0	29. siRNA-IMPa4-25 PSF-A488 DAPI IMPa4-A546_b_TileScan_001 (Stage 2 of 49)	00-JAQfQs9thGHe5ERjNSiDNo
0.692569	0.692569	0.692569	um	Vesicles Paraspeckle	Vesicles Paraspeckle Diameter	0.000	1.000	327	200001231	200000035	siRNA-IMPa4-25 PSF-A488 IMPa4-A546 DAPI 8C1-siRNA-IMP-a2-a4 V2.00	0	29. siRNA-IMPa4-25 PSF-A488 DAPI IMPa4-A546_b_TileScan_001 (Stage 2 of 49)	00-JAQfQs9thGHe5ERjNSiDNo
1.35171	1.35171	1.35171	um	Vesicles Paraspeckle	Vesicles Paraspeckle Diameter	0.000	1.000	329	200001232	200000036	siRNA-IMPa4-25 PSF-A488 IMPa4-A546 DAPI 8C1-siRNA-IMP-a2-a4 V2.00	0	29. siRNA-IMPa4-25 PSF-A488 DAPI IMPa4-A546_b_TileScan_001 (Stage 2 of 49)	00-JAQfQs9thGHe5ERjNSiDNo
0.818743	0.818743	0.818743	um	Vesicles Paraspeckle	Vesicles Paraspeckle Diameter	0.000	1.000	329	200001233	200000037	siRNA-IMPa4-25 PSF-A488 IMPa4-A546 DAPI 8C1-siRNA-IMP-a2-a4 V2.00	0	29. siRNA-IMPa4-25 PSF-A488 DAPI IMPa4-A546_b_TileScan_001 (Stage 2 of 49)	00-JAQfQs9thGHe5ERjNSiDNo
0.702464	0.702464	0.702464	um	Vesicles Paraspeckle	Vesicles Paraspeckle Diameter	0.000	1.000	329	200001234	200000038	siRNA-IMPa4-25 PSF-A488 IMPa4-A546 DAPI 8C1-siRNA-IMP-a2-a4 V2.00	0	29. siRNA-IMPa4-25 PSF-A488 DAPI IMPa4-A546_b_TileScan_001 (Stage 2 of 49)	00-JAQfQs9thGHe5ERjNSiDNo
0.897173	0.897173	0.897173	um	Vesicles Paraspeckle	Vesicles Paraspeckle Diameter	0.000	1.000	329	200001235	200000039	siRNA-IMPa4-25 PSF-A488 IMPa4-A546 DAPI 8C1-siRNA-IMP-a2-a4 V2.00	0	29. siRNA-IMPa4-25 PSF-A488 DAPI IMPa4-A546_b_TileScan_001 (Stage 2 of 49)	00-JAQfQs9thGHe5ERjNSiDNo
0.788944	0.788944	0.788944	um	Vesicles Paraspeckle	Vesicles Paraspeckle Diameter	0.000	1.000	329	200001236	200000040	siRNA-IMPa4-25 PSF-A488 IMPa4-A546 DAPI 8C1-siRNA-IMP-a2-a4 V2.00	0	29. siRNA-IMPa4-25 PSF-A488 DAPI IMPa4-A546_b_TileScan_001 (Stage 2 of 49)	00-JAQfQs9thGHe5ERjNSiDNo
1.09136	1.09136	1.09136	um	Vesicles Paraspeckle	Vesicles Paraspeckle Diameter	0.000	1.000	329	200001237	200000041	siRNA-IMPa4-25 PSF-A488 IMPa4-A546 DAPI 8C1-siRNA-IMP-a2-a4 V2.00	0	29. siRNA-IMPa4-25 PSF-A488 DAPI IMPa4-A546_b_TileScan_001 (Stage 2 of 49)	00-JAQfQs9thGHe5ERjNSiDNo
0.878858	0.878858	0.878858	um	Vesicles Paraspeckle	Vesicles Paraspeckle Diameter	0.000	1.000	330	200001238	200000042	siRNA-IMPa4-25 PSF-A488 IMPa4-A546 DAPI 8C1-siRNA-IMP-a2-a4 V2.00	0	29. siRNA-IMPa4-25 PSF-A488 DAPI IMPa4-A546_b_TileScan_001 (Stage 2 of 49)	00-JAQfQs9thGHe5ERjNSiDNo
0.781132	0.781132	0.781132	um	Vesicles Paraspeckle	Vesicles Paraspeckle Diameter	0.000	1.000	330	200001239	200000043	siRNA-IMPa4-25 PSF-A488 IMPa4-A546 DAPI 8C1-siRNA-IMP-a2-a4 V2.00	0	29. siRNA-IMPa4-25 PSF-A488 DAPI IMPa4-A546_b_TileScan_001 (Stage 2 of 49)	00-JAQfQs9thGHe5ERjNSiDNo
0.903114	0.903114	0.903114	um	Vesicles Paraspeckle	Vesicles Paraspeckle Diameter	0.000	1.000	330	200001240	200000044	siRNA-IMPa4-25 PSF-A488 IMPa4-A546 DAPI 8C1-siRNA-IMP-a2-a4 V2.00	0	29. siRNA-IMPa4-25 PSF-A488 DAPI IMPa4-A546_b_TileScan_001 (Stage 2 of 49)	00-JAQfQs9thGHe5ERjNSiDNo
0.756706	0.756706	0.756706	um	Vesicles Paraspeckle	Vesicles Paraspeckle Diameter	0.000	1.000	330	200001241	200000045	siRNA-IMPa4-25 PSF-A488 IMPa4-A546 DAPI 8C1-siRNA-IMP-a2-a4 V2.00	0	29. siRNA-IMPa4-25 PSF-A488 DAPI IMPa4-A546_b_TileScan_001 (Stage 2 of 49)	00-JAQfQs9thGHe5ERjNSiDNo
0.730592	0.730592	0.730592	um	Vesicles Paraspeckle	Vesicles Paraspeckle Diameter	0.000	1.000	330	200001242	200000046	siRNA-IMPa4-25 PSF-A488 IMPa4-A546 DAPI 8C1-siRNA-IMP-a2-a4 V2.00	0	29. siRNA-IMPa4-25 PSF-A488 DAPI IMPa4-A546_b_TileScan_001 (Stage 2 of 49)	00-JAQfQs9thGHe5ERjNSiDNo
0.891151	0.891151	0.891151	um	Vesicles Paraspeckle	Vesicles Paraspeckle Diameter	0.000	1.000	332	200001243	200000047	siRNA-IMPa4-25 PSF-A488 IMPa4-A546 DAPI 8C1-siRNA-IMP-a2-a4 V2.00	0	29. siRNA-IMPa4-25 PSF-A488 DAPI IMPa4-A546_b_TileScan_001 (Stage 2 of 49)	00-JAQfQs9thGHe5ERjNSiDNo
0.891151	0.891151	0.891151	um	Vesicles Paraspeckle	Vesicles Paraspeckle Diameter	0.000	1.000	332	200001244	200000048	siRNA-IMPa4-25 PSF-A488 IMPa4-A546 DAPI 8C1-siRNA-IMP-a2-a4 V2.00	0	29. siRNA-IMPa4-25 PSF-A488 DAPI IMPa4-A546_b_TileScan_001 (Stage 2 of 49)	00-JAQfQs9thGHe5ERjNSiDNo
0.903114	0.903114	0.903114	um	Vesicles Paraspeckle	Vesicles Paraspeckle Diameter	0.000	1.000	332	200001245	200000049	siRNA-IMPa4-25 PSF-A488 IMPa4-A546 DAPI 8C1-siRNA-IMP-a2-a4 V2.00	0	29. siRNA-IMPa4-25 PSF-A488 DAPI IMPa4-A546_b_TileScan_001 (Stage 2 of 49)	00-JAQfQs9thGHe5ERjNSiDNo
0.859747	0.859747	0.859747	um	Vesicles Paraspeckle	Vesicles Paraspeckle Diameter	0.000	1.000	334	200001246	200000050	siRNA-IMPa4-25 PSF-A488 IMPa4-A546 DAPI 8C1-siRNA-IMP-a2-a4 V2.00	0	29. siRNA-IMPa4-25 PSF-A488 DAPI IMPa4-A546_b_TileScan_001 (Stage 2 of 49)	00-JAQfQs9thGHe5ERjNSiDNo
1.19784	1.19784	1.19784	um	Vesicles Paraspeckle	Vesicles Paraspeckle Diameter	0.000	1.000	335	200001247	200000000	siRNA-IMPa4-25 PSF-A488 IMPa4-A546 DAPI 8C1-siRNA-IMP-a2-a4 V2.00	0	29. siRNA-IMPa4-25 PSF-A488 DAPI IMPa4-A546_c_TileScan_001 (Stage 3 of 49)	00-8kT9eNQ4ubfRosJN6kQ78L
1.04052	1.04052	1.04052	um	Vesicles Paraspeckle	Vesicles Paraspeckle Diameter	0.000	1.000	336	200001248	200000001	siRNA-IMPa4-25 PSF-A488 IMPa4-A546 DAPI 8C1-siRNA-IMP-a2-a4 V2.00	0	29. siRNA-IMPa4-25 PSF-A488 DAPI IMPa4-A546_c_TileScan_001 (Stage 3 of 49)	00-8kT9eNQ4ubfRosJN6kQ78L
1.09136	1.09136	1.09136	um	Vesicles Paraspeckle	Vesicles Paraspeckle Diameter	0.000	1.000	336	200001249	200000002	siRNA-IMPa4-25 PSF-A488 IMPa4-A546 DAPI 8C1-siRNA-IMP-a2-a4 V2.00	0	29. siRNA-IMPa4-25 PSF-A488 DAPI IMPa4-A546_c_TileScan_001 (Stage 3 of 49)	00-8kT9eNQ4ubfRosJN6kQ78L
1.00841	1.00841	1.00841	um	Vesicles Paraspeckle	Vesicles Paraspeckle Diameter	0.000	1.000	336	200001250	200000003	siRNA-IMPa4-25 PSF-A488 IMPa4-A546 DAPI 8C1-siRNA-IMP-a2-a4 V2.00	0	29. siRNA-IMPa4-25 PSF-A488 DAPI IMPa4-A546_c_TileScan_001 (Stage 3 of 49)	00-8kT9eNQ4ubfRosJN6kQ78L
0.796604	0.796604	0.796604	um	Vesicles Paraspeckle	Vesicles Paraspeckle Diameter	0.000	1.000	336	200001251	200000004	siRNA-IMPa4-25 PSF-A488 IMPa4-A546 DAPI 8C1-siRNA-IMP-a2-a4 V2.00	0	29. siRNA-IMPa4-25 PSF-A488 DAPI IMPa4-A546_c_TileScan_001 (Stage 3 of 49)	00-8kT9eNQ4ubfRosJN6kQ78L
0.839746	0.839746	0.839746	um	Vesicles Paraspeckle	Vesicles Paraspeckle Diameter	0.000	1.000	336	200001252	200000005	siRNA-IMPa4-25 PSF-A488 IMPa4-A546 DAPI 8C1-siRNA-IMP-a2-a4 V2.00	0	29. siRNA-IMPa4-25 PSF-A488 DAPI IMPa4-A546_c_TileScan_001 (Stage 3 of 49)	00-8kT9eNQ4ubfRosJN6kQ78L
0.908979	0.908979	0.908979	um	Vesicles Paraspeckle	Vesicles Paraspeckle Diameter	0.000	1.000	336	200001253	200000006	siRNA-IMPa4-25 PSF-A488 IMPa4-A546 DAPI 8C1-siRNA-IMP-a2-a4 V2.00	0	29. siRNA-IMPa4-25 PSF-A488 DAPI IMPa4-A546_c_TileScan_001 (Stage 3 of 49)	00-8kT9eNQ4ubfRosJN6kQ78L
0.712088	0.712088	0.712088	um	Vesicles Paraspeckle	Vesicles Paraspeckle Diameter	0.000	1.000	336	200001254	200000007	siRNA-IMPa4-25 PSF-A488 IMPa4-A546 DAPI 8C1-siRNA-IMP-a2-a4 V2.00	0	29. siRNA-IMPa4-25 PSF-A488 DAPI IMPa4-A546_c_TileScan_001 (Stage 3 of 49)	00-8kT9eNQ4ubfRosJN6kQ78L
0.914769	0.914769	0.914769	um	Vesicles Paraspeckle	Vesicles Paraspeckle Diameter	0.000	1.000	336	200001255	200000008	siRNA-IMPa4-25 PSF-A488 IMPa4-A546 DAPI 8C1-siRNA-IMP-a2-a4 V2.00	0	29. siRNA-IMPa4-25 PSF-A488 DAPI IMPa4-A546_c_TileScan_001 (Stage 3 of 49)	00-8kT9eNQ4ubfRosJN6kQ78L
0.891151	0.891151	0.891151	um	Vesicles Paraspeckle	Vesicles Paraspeckle Diameter	0.000	1.000	337	200001256	200000009	siRNA-IMPa4-25 PSF-A488 IMPa4-A546 DAPI 8C1-siRNA-IMP-a2-a4 V2.00	0	29. siRNA-IMPa4-25 PSF-A488 DAPI IMPa4-A546_c_TileScan_001 (Stage 3 of 49)	00-8kT9eNQ4ubfRosJN6kQ78L
1.13785	1.13785	1.13785	um	Vesicles Paraspeckle	Vesicles Paraspeckle Diameter	0.000	1.000	338	200001257	200000000	siRNA-IMPa4-25 PSF-A488 IMPa4-A546 DAPI 8C1-siRNA-IMP-a2-a4 V2.00	0	29. siRNA-IMPa4-25 PSF-A488 DAPI IMPa4-A546_d_TileScan_001 (Stage 4 of 49)	00-vC3faPSE7bNqUkQLzdcSWR
1.01313	1.01313	1.01313	um	Vesicles Paraspeckle	Vesicles Paraspeckle Diameter	0.000	1.000	338	200001258	200000001	siRNA-IMPa4-25 PSF-A488 IMPa4-A546 DAPI 8C1-siRNA-IMP-a2-a4 V2.00	0	29. siRNA-IMPa4-25 PSF-A488 DAPI IMPa4-A546_d_TileScan_001 (Stage 4 of 49)	00-vC3faPSE7bNqUkQLzdcSWR
0.661045	0.661045	0.661045	um	Vesicles Paraspeckle	Vesicles Paraspeckle Diameter	0.000	1.000	338	200001259	200000002	siRNA-IMPa4-25 PSF-A488 IMPa4-A546 DAPI 8C1-siRNA-IMP-a2-a4 V2.00	0	29. siRNA-IMPa4-25 PSF-A488 DAPI IMPa4-A546_d_TileScan_001 (Stage 4 of 49)	00-vC3faPSE7bNqUkQLzdcSWR
0.788944	0.788944	0.788944	um	Vesicles Paraspeckle	Vesicles Paraspeckle Diameter	0.000	1.000	338	200001260	200000003	siRNA-IMPa4-25 PSF-A488 IMPa4-A546 DAPI 8C1-siRNA-IMP-a2-a4 V2.00	0	29. siRNA-IMPa4-25 PSF-A488 DAPI IMPa4-A546_d_TileScan_001 (Stage 4 of 49)	00-vC3faPSE7bNqUkQLzdcSWR
0.937226	0.937226	0.937226	um	Vesicles Paraspeckle	Vesicles Paraspeckle Diameter	0.000	1.000	341	200001261	200000004	siRNA-IMPa4-25 PSF-A488 IMPa4-A546 DAPI 8C1-siRNA-IMP-a2-a4 V2.00	0	29. siRNA-IMPa4-25 PSF-A488 DAPI IMPa4-A546_d_TileScan_001 (Stage 4 of 49)	00-vC3faPSE7bNqUkQLzdcSWR
1.06654	1.06654	1.06654	um	Vesicles Paraspeckle	Vesicles Paraspeckle Diameter	0.000	1.000	346	200001262	200000000	siRNA-IMPa4-25 PSF-A488 IMPa4-A546 DAPI 8C1-siRNA-IMP-a2-a4 V2.00	0	29. siRNA-IMPa4-25 PSF-A488 DAPI IMPa4-A546_e_TileScan_001 (Stage 5 of 49)	00-FDtQ3H974QETkoppWZm9oX
1.00841	1.00841	1.00841	um	Vesicles Paraspeckle	Vesicles Paraspeckle Diameter	0.000	1.000	347	200001263	200000001	siRNA-IMPa4-25 PSF-A488 IMPa4-A546 DAPI 8C1-siRNA-IMP-a2-a4 V2.00	0	29. siRNA-IMPa4-25 PSF-A488 DAPI IMPa4-A546_e_TileScan_001 (Stage 5 of 49)	00-FDtQ3H974QETkoppWZm9oX
0.788944	0.788944	0.788944	um	Vesicles Paraspeckle	Vesicles Paraspeckle Diameter	0.000	1.000	347	200001264	200000002	siRNA-IMPa4-25 PSF-A488 IMPa4-A546 DAPI 8C1-siRNA-IMP-a2-a4 V2.00	0	29. siRNA-IMPa4-25 PSF-A488 DAPI IMPa4-A546_e_TileScan_001 (Stage 5 of 49)	00-FDtQ3H974QETkoppWZm9oX
1.18083	1.18083	1.18083	um	Vesicles Paraspeckle	Vesicles Paraspeckle Diameter	0.000	1.000	348	200001265	200000003	siRNA-IMPa4-25 PSF-A488 IMPa4-A546 DAPI 8C1-siRNA-IMP-a2-a4 V2.00	0	29. siRNA-IMPa4-25 PSF-A488 DAPI IMPa4-A546_e_TileScan_001 (Stage 5 of 49)	00-FDtQ3H974QETkoppWZm9oX
1.20452	1.20452	1.20452	um	Vesicles Paraspeckle	Vesicles Paraspeckle Diameter	0.000	1.000	348	200001266	200000004	siRNA-IMPa4-25 PSF-A488 IMPa4-A546 DAPI 8C1-siRNA-IMP-a2-a4 V2.00	0	29. siRNA-IMPa4-25 PSF-A488 DAPI IMPa4-A546_e_TileScan_001 (Stage 5 of 49)	00-FDtQ3H974QETkoppWZm9oX
0.853184	0.853184	0.853184	um	Vesicles Paraspeckle	Vesicles Paraspeckle Diameter	0.000	1.000	348	200001267	200000005	siRNA-IMPa4-25 PSF-A488 IMPa4-A546 DAPI 8C1-siRNA-IMP-a2-a4 V2.00	0	29. siRNA-IMPa4-25 PSF-A488 DAPI IMPa4-A546_e_TileScan_001 (Stage 5 of 49)	00-FDtQ3H974QETkoppWZm9oX
1.02242	1.02242	1.02242	um	Vesicles Paraspeckle	Vesicles Paraspeckle Diameter	0.000	1.000	348	200001268	200000006	siRNA-IMPa4-25 PSF-A488 IMPa4-A546 DAPI 8C1-siRNA-IMP-a2-a4 V2.00	0	29. siRNA-IMPa4-25 PSF-A488 DAPI IMPa4-A546_e_TileScan_001 (Stage 5 of 49)	00-FDtQ3H974QETkoppWZm9oX
0.989109	0.989109	0.989109	um	Vesicles Paraspeckle	Vesicles Paraspeckle Diameter	0.000	1.000	348	200001269	200000007	siRNA-IMPa4-25 PSF-A488 IMPa4-A546 DAPI 8C1-siRNA-IMP-a2-a4 V2.00	0	29. siRNA-IMPa4-25 PSF-A488 DAPI IMPa4-A546_e_TileScan_001 (Stage 5 of 49)	00-FDtQ3H974QETkoppWZm9oX
0.994005	0.994005	0.994005	um	Vesicles Paraspeckle	Vesicles Paraspeckle Diameter	0.000	1.000	348	200001270	200000008	siRNA-IMPa4-25 PSF-A488 IMPa4-A546 DAPI 8C1-siRNA-IMP-a2-a4 V2.00	0	29. siRNA-IMPa4-25 PSF-A488 DAPI IMPa4-A546_e_TileScan_001 (Stage 5 of 49)	00-FDtQ3H974QETkoppWZm9oX
0.671883	0.671883	0.671883	um	Vesicles Paraspeckle	Vesicles Paraspeckle Diameter	0.000	1.000	349	200001271	200000009	siRNA-IMPa4-25 PSF-A488 IMPa4-A546 DAPI 8C1-siRNA-IMP-a2-a4 V2.00	0	29. siRNA-IMPa4-25 PSF-A488 DAPI IMPa4-A546_e_TileScan_001 (Stage 5 of 49)	00-FDtQ3H974QETkoppWZm9oX
1.02701	1.02701	1.02701	um	Vesicles Paraspeckle	Vesicles Paraspeckle Diameter	0.000	1.000	350	200001272	200000010	siRNA-IMPa4-25 PSF-A488 IMPa4-A546 DAPI 8C1-siRNA-IMP-a2-a4 V2.00	0	29. siRNA-IMPa4-25 PSF-A488 DAPI IMPa4-A546_e_TileScan_001 (Stage 5 of 49)	00-FDtQ3H974QETkoppWZm9oX
1.2305	1.2305	1.2305	um	Vesicles Paraspeckle	Vesicles Paraspeckle Diameter	0.000	1.000	350	200001273	200000011	siRNA-IMPa4-25 PSF-A488 IMPa4-A546 DAPI 8C1-siRNA-IMP-a2-a4 V2.00	0	29. siRNA-IMPa4-25 PSF-A488 DAPI IMPa4-A546_e_TileScan_001 (Stage 5 of 49)	00-FDtQ3H974QETkoppWZm9oX
0.765022	0.765022	0.765022	um	Vesicles Paraspeckle	Vesicles Paraspeckle Diameter	0.000	1.000	351	200001274	200000012	siRNA-IMPa4-25 PSF-A488 IMPa4-A546 DAPI 8C1-siRNA-IMP-a2-a4 V2.00	0	29. siRNA-IMPa4-25 PSF-A488 DAPI IMPa4-A546_e_TileScan_001 (Stage 5 of 49)	00-FDtQ3H974QETkoppWZm9oX
0.46586	0.46586	0.46586	um	Vesicles Paraspeckle	Vesicles Paraspeckle Diameter	0.000	1.000	352	200001275	200000013	siRNA-IMPa4-25 PSF-A488 IMPa4-A546 DAPI 8C1-siRNA-IMP-a2-a4 V2.00	0	29. siRNA-IMPa4-25 PSF-A488 DAPI IMPa4-A546_e_TileScan_001 (Stage 5 of 49)	00-FDtQ3H974QETkoppWZm9oX
0.998854	0.998854	0.998854	um	Vesicles Paraspeckle	Vesicles Paraspeckle Diameter	0.000	1.000	352	200001276	200000014	siRNA-IMPa4-25 PSF-A488 IMPa4-A546 DAPI 8C1-siRNA-IMP-a2-a4 V2.00	0	29. siRNA-IMPa4-25 PSF-A488 DAPI IMPa4-A546_e_TileScan_001 (Stage 5 of 49)	00-FDtQ3H974QETkoppWZm9oX
0.958655	0.958655	0.958655	um	Vesicles Paraspeckle	Vesicles Paraspeckle Diameter	0.000	1.000	352	200001277	200000015	siRNA-IMPa4-25 PSF-A488 IMPa4-A546 DAPI 8C1-siRNA-IMP-a2-a4 V2.00	0	29. siRNA-IMPa4-25 PSF-A488 DAPI IMPa4-A546_e_TileScan_001 (Stage 5 of 49)	00-FDtQ3H974QETkoppWZm9oX
0.878858	0.878858	0.878858	um	Vesicles Paraspeckle	Vesicles Paraspeckle Diameter	0.000	1.000	353	200001278	200000016	siRNA-IMPa4-25 PSF-A488 IMPa4-A546 DAPI 8C1-siRNA-IMP-a2-a4 V2.00	0	29. siRNA-IMPa4-25 PSF-A488 DAPI IMPa4-A546_e_TileScan_001 (Stage 5 of 49)	00-FDtQ3H974QETkoppWZm9oX
0.702464	0.702464	0.702464	um	Vesicles Paraspeckle	Vesicles Paraspeckle Diameter	0.000	1.000	353	200001279	200000017	siRNA-IMPa4-25 PSF-A488 IMPa4-A546 DAPI 8C1-siRNA-IMP-a2-a4 V2.00	0	29. siRNA-IMPa4-25 PSF-A488 DAPI IMPa4-A546_e_TileScan_001 (Stage 5 of 49)	00-FDtQ3H974QETkoppWZm9oX
0.839746	0.839746	0.839746	um	Vesicles Paraspeckle	Vesicles Paraspeckle Diameter	0.000	1.000	353	200001280	200000018	siRNA-IMPa4-25 PSF-A488 IMPa4-A546 DAPI 8C1-siRNA-IMP-a2-a4 V2.00	0	29. siRNA-IMPa4-25 PSF-A488 DAPI IMPa4-A546_e_TileScan_001 (Stage 5 of 49)	00-FDtQ3H974QETkoppWZm9oX
1.18083	1.18083	1.18083	um	Vesicles Paraspeckle	Vesicles Paraspeckle Diameter	0.000	1.000	353	200001281	200000019	siRNA-IMPa4-25 PSF-A488 IMPa4-A546 DAPI 8C1-siRNA-IMP-a2-a4 V2.00	0	29. siRNA-IMPa4-25 PSF-A488 DAPI IMPa4-A546_e_TileScan_001 (Stage 5 of 49)	00-FDtQ3H974QETkoppWZm9oX
0.931713	0.931713	0.931713	um	Vesicles Paraspeckle	Vesicles Paraspeckle Diameter	0.000	1.000	353	200001282	200000020	siRNA-IMPa4-25 PSF-A488 IMPa4-A546 DAPI 8C1-siRNA-IMP-a2-a4 V2.00	0	29. siRNA-IMPa4-25 PSF-A488 DAPI IMPa4-A546_e_TileScan_001 (Stage 5 of 49)	00-FDtQ3H974QETkoppWZm9oX
1.07494	1.07494	1.07494	um	Vesicles Paraspeckle	Vesicles Paraspeckle Diameter	0.000	1.000	353	200001283	200000021	siRNA-IMPa4-25 PSF-A488 IMPa4-A546 DAPI 8C1-siRNA-IMP-a2-a4 V2.00	0	29. siRNA-IMPa4-25 PSF-A488 DAPI IMPa4-A546_e_TileScan_001 (Stage 5 of 49)	00-FDtQ3H974QETkoppWZm9oX
1.05369	1.05369	1.05369	um	Vesicles Paraspeckle	Vesicles Paraspeckle Diameter	0.000	1.000	354	200001284	200000022	siRNA-IMPa4-25 PSF-A488 IMPa4-A546 DAPI 8C1-siRNA-IMP-a2-a4 V2.00	0	29. siRNA-IMPa4-25 PSF-A488 DAPI IMPa4-A546_e_TileScan_001 (Stage 5 of 49)	00-FDtQ3H974QETkoppWZm9oX
1.07909	1.07909	1.07909	um	Vesicles Paraspeckle	Vesicles Paraspeckle Diameter	0.000	1.000	354	200001285	200000023	siRNA-IMPa4-25 PSF-A488 IMPa4-A546 DAPI 8C1-siRNA-IMP-a2-a4 V2.00	0	29. siRNA-IMPa4-25 PSF-A488 DAPI IMPa4-A546_e_TileScan_001 (Stage 5 of 49)	00-FDtQ3H974QETkoppWZm9oX
1.01779	1.01779	1.01779	um	Vesicles Paraspeckle	Vesicles Paraspeckle Diameter	0.000	1.000	354	200001286	200000024	siRNA-IMPa4-25 PSF-A488 IMPa4-A546 DAPI 8C1-siRNA-IMP-a2-a4 V2.00	0	29. siRNA-IMPa4-25 PSF-A488 DAPI IMPa4-A546_e_TileScan_001 (Stage 5 of 49)	00-FDtQ3H974QETkoppWZm9oX
1.07909	1.07909	1.07909	um	Vesicles Paraspeckle	Vesicles Paraspeckle Diameter	0.000	1.000	354	200001287	200000025	siRNA-IMPa4-25 PSF-A488 IMPa4-A546 DAPI 8C1-siRNA-IMP-a2-a4 V2.00	0	29. siRNA-IMPa4-25 PSF-A488 DAPI IMPa4-A546_e_TileScan_001 (Stage 5 of 49)	00-FDtQ3H974QETkoppWZm9oX
1.26753	1.26753	1.26753	um	Vesicles Paraspeckle	Vesicles Paraspeckle Diameter	0.000	1.000	355	200001288	200000026	siRNA-IMPa4-25 PSF-A488 IMPa4-A546 DAPI 8C1-siRNA-IMP-a2-a4 V2.00	0	29. siRNA-IMPa4-25 PSF-A488 DAPI IMPa4-A546_e_TileScan_001 (Stage 5 of 49)	00-FDtQ3H974QETkoppWZm9oX
0.963865	0.963865	0.963865	um	Vesicles Paraspeckle	Vesicles Paraspeckle Diameter	0.000	1.000	356	200001289	200000027	siRNA-IMPa4-25 PSF-A488 IMPa4-A546 DAPI 8C1-siRNA-IMP-a2-a4 V2.00	0	29. siRNA-IMPa4-25 PSF-A488 DAPI IMPa4-A546_e_TileScan_001 (Stage 5 of 49)	00-FDtQ3H974QETkoppWZm9oX
0.788944	0.788944	0.788944	um	Vesicles Paraspeckle	Vesicles Paraspeckle Diameter	0.000	1.000	356	200001290	200000028	siRNA-IMPa4-25 PSF-A488 IMPa4-A546 DAPI 8C1-siRNA-IMP-a2-a4 V2.00	0	29. siRNA-IMPa4-25 PSF-A488 DAPI IMPa4-A546_e_TileScan_001 (Stage 5 of 49)	00-FDtQ3H974QETkoppWZm9oX
1.00366	1.00366	1.00366	um	Vesicles Paraspeckle	Vesicles Paraspeckle Diameter	0.000	1.000	356	200001291	200000029	siRNA-IMPa4-25 PSF-A488 IMPa4-A546 DAPI 8C1-siRNA-IMP-a2-a4 V2.00	0	29. siRNA-IMPa4-25 PSF-A488 DAPI IMPa4-A546_e_TileScan_001 (Stage 5 of 49)	00-FDtQ3H974QETkoppWZm9oX
0.942675	0.942675	0.942675	um	Vesicles Paraspeckle	Vesicles Paraspeckle Diameter	0.000	1.000	356	200001292	200000030	siRNA-IMPa4-25 PSF-A488 IMPa4-A546 DAPI 8C1-siRNA-IMP-a2-a4 V2.00	0	29. siRNA-IMPa4-25 PSF-A488 DAPI IMPa4-A546_e_TileScan_001 (Stage 5 of 49)	00-FDtQ3H974QETkoppWZm9oX
1.2305	1.2305	1.2305	um	Vesicles Paraspeckle	Vesicles Paraspeckle Diameter	0.000	1.000	357	200001293	200000031	siRNA-IMPa4-25 PSF-A488 IMPa4-A546 DAPI 8C1-siRNA-IMP-a2-a4 V2.00	0	29. siRNA-IMPa4-25 PSF-A488 DAPI IMPa4-A546_e_TileScan_001 (Stage 5 of 49)	00-FDtQ3H974QETkoppWZm9oX
0.818743	0.818743	0.818743	um	Vesicles Paraspeckle	Vesicles Paraspeckle Diameter	0.000	1.000	357	200001294	200000032	siRNA-IMPa4-25 PSF-A488 IMPa4-A546 DAPI 8C1-siRNA-IMP-a2-a4 V2.00	0	29. siRNA-IMPa4-25 PSF-A488 DAPI IMPa4-A546_e_TileScan_001 (Stage 5 of 49)	00-FDtQ3H974QETkoppWZm9oX
1.18427	1.18427	1.18427	um	Vesicles Paraspeckle	Vesicles Paraspeckle Diameter	0.000	1.000	357	200001295	200000033	siRNA-IMPa4-25 PSF-A488 IMPa4-A546 DAPI 8C1-siRNA-IMP-a2-a4 V2.00	0	29. siRNA-IMPa4-25 PSF-A488 DAPI IMPa4-A546_e_TileScan_001 (Stage 5 of 49)	00-FDtQ3H974QETkoppWZm9oX
0.661045	0.661045	0.661045	um	Vesicles Paraspeckle	Vesicles Paraspeckle Diameter	0.000	1.000	357	200001296	200000034	siRNA-IMPa4-25 PSF-A488 IMPa4-A546 DAPI 8C1-siRNA-IMP-a2-a4 V2.00	0	29. siRNA-IMPa4-25 PSF-A488 DAPI IMPa4-A546_e_TileScan_001 (Stage 5 of 49)	00-FDtQ3H974QETkoppWZm9oX
0.958655	0.958655	0.958655	um	Vesicles Paraspeckle	Vesicles Paraspeckle Diameter	0.000	1.000	358	200001297	200000035	siRNA-IMPa4-25 PSF-A488 IMPa4-A546 DAPI 8C1-siRNA-IMP-a2-a4 V2.00	0	29. siRNA-IMPa4-25 PSF-A488 DAPI IMPa4-A546_e_TileScan_001 (Stage 5 of 49)	00-FDtQ3H974QETkoppWZm9oX
0.953388	0.953388	0.953388	um	Vesicles Paraspeckle	Vesicles Paraspeckle Diameter	0.000	1.000	361	200001298	200000036	siRNA-IMPa4-25 PSF-A488 IMPa4-A546 DAPI 8C1-siRNA-IMP-a2-a4 V2.00	0	29. siRNA-IMPa4-25 PSF-A488 DAPI IMPa4-A546_e_TileScan_001 (Stage 5 of 49)	00-FDtQ3H974QETkoppWZm9oX
1.29394	1.29394	1.29394	um	Vesicles Paraspeckle	Vesicles Paraspeckle Diameter	0.000	1.000	363	200001299	200000000	siRNA-IMPa4-25 PSF-A488 IMPa4-A546 DAPI 8C1-siRNA-IMP-a2-a4 V2.00	0	29. siRNA-IMPa4-25 PSF-A488 DAPI IMPa4-A546_f_TileScan_001 (Stage 6 of 49)	00-qfVkJtEdVr8ts5QDrCq4nW
0.541609	0.541609	0.541609	um	Vesicles Paraspeckle	Vesicles Paraspeckle Diameter	0.000	1.000	364	200001300	200000001	siRNA-IMPa4-25 PSF-A488 IMPa4-A546 DAPI 8C1-siRNA-IMP-a2-a4 V2.00	0	29. siRNA-IMPa4-25 PSF-A488 DAPI IMPa4-A546_f_TileScan_001 (Stage 6 of 49)	00-qfVkJtEdVr8ts5QDrCq4nW
1.07076	1.07076	1.07076	um	Vesicles Paraspeckle	Vesicles Paraspeckle Diameter	0.000	1.000	364	200001301	200000002	siRNA-IMPa4-25 PSF-A488 IMPa4-A546 DAPI 8C1-siRNA-IMP-a2-a4 V2.00	0	29. siRNA-IMPa4-25 PSF-A488 DAPI IMPa4-A546_f_TileScan_001 (Stage 6 of 49)	00-qfVkJtEdVr8ts5QDrCq4nW
0.97412	0.97412	0.97412	um	Vesicles Paraspeckle	Vesicles Paraspeckle Diameter	0.000	1.000	364	200001302	200000003	siRNA-IMPa4-25 PSF-A488 IMPa4-A546 DAPI 8C1-siRNA-IMP-a2-a4 V2.00	0	29. siRNA-IMPa4-25 PSF-A488 DAPI IMPa4-A546_f_TileScan_001 (Stage 6 of 49)	00-qfVkJtEdVr8ts5QDrCq4nW
0.989109	0.989109	0.989109	um	Vesicles Paraspeckle	Vesicles Paraspeckle Diameter	0.000	1.000	364	200001303	200000004	siRNA-IMPa4-25 PSF-A488 IMPa4-A546 DAPI 8C1-siRNA-IMP-a2-a4 V2.00	0	29. siRNA-IMPa4-25 PSF-A488 DAPI IMPa4-A546_f_TileScan_001 (Stage 6 of 49)	00-qfVkJtEdVr8ts5QDrCq4nW
1.04934	1.04934	1.04934	um	Vesicles Paraspeckle	Vesicles Paraspeckle Diameter	0.000	1.000	364	200001304	200000005	siRNA-IMPa4-25 PSF-A488 IMPa4-A546 DAPI 8C1-siRNA-IMP-a2-a4 V2.00	0	29. siRNA-IMPa4-25 PSF-A488 DAPI IMPa4-A546_f_TileScan_001 (Stage 6 of 49)	00-qfVkJtEdVr8ts5QDrCq4nW
0.818743	0.818743	0.818743	um	Vesicles Paraspeckle	Vesicles Paraspeckle Diameter	0.000	1.000	364	200001305	200000006	siRNA-IMPa4-25 PSF-A488 IMPa4-A546 DAPI 8C1-siRNA-IMP-a2-a4 V2.00	0	29. siRNA-IMPa4-25 PSF-A488 DAPI IMPa4-A546_f_TileScan_001 (Stage 6 of 49)	00-qfVkJtEdVr8ts5QDrCq4nW
1.29967	1.29967	1.29967	um	Vesicles Paraspeckle	Vesicles Paraspeckle Diameter	0.000	1.000	364	200001306	200000007	siRNA-IMPa4-25 PSF-A488 IMPa4-A546 DAPI 8C1-siRNA-IMP-a2-a4 V2.00	0	29. siRNA-IMPa4-25 PSF-A488 DAPI IMPa4-A546_f_TileScan_001 (Stage 6 of 49)	00-qfVkJtEdVr8ts5QDrCq4nW
0.524673	0.524673	0.524673	um	Vesicles Paraspeckle	Vesicles Paraspeckle Diameter	0.000	1.000	364	200001307	200000008	siRNA-IMPa4-25 PSF-A488 IMPa4-A546 DAPI 8C1-siRNA-IMP-a2-a4 V2.00	0	29. siRNA-IMPa4-25 PSF-A488 DAPI IMPa4-A546_f_TileScan_001 (Stage 6 of 49)	00-qfVkJtEdVr8ts5QDrCq4nW
0.46586	0.46586	0.46586	um	Vesicles Paraspeckle	Vesicles Paraspeckle Diameter	0.000	1.000	364	200001308	200000009	siRNA-IMPa4-25 PSF-A488 IMPa4-A546 DAPI 8C1-siRNA-IMP-a2-a4 V2.00	0	29. siRNA-IMPa4-25 PSF-A488 DAPI IMPa4-A546_f_TileScan_001 (Stage 6 of 49)	00-qfVkJtEdVr8ts5QDrCq4nW
1.11509	1.11509	1.11509	um	Vesicles Paraspeckle	Vesicles Paraspeckle Diameter	0.000	1.000	364	200001309	200000010	siRNA-IMPa4-25 PSF-A488 IMPa4-A546 DAPI 8C1-siRNA-IMP-a2-a4 V2.00	0	29. siRNA-IMPa4-25 PSF-A488 DAPI IMPa4-A546_f_TileScan_001 (Stage 6 of 49)	00-qfVkJtEdVr8ts5QDrCq4nW
0.942675	0.942675	0.942675	um	Vesicles Paraspeckle	Vesicles Paraspeckle Diameter	0.000	1.000	364	200001310	200000011	siRNA-IMPa4-25 PSF-A488 IMPa4-A546 DAPI 8C1-siRNA-IMP-a2-a4 V2.00	0	29. siRNA-IMPa4-25 PSF-A488 DAPI IMPa4-A546_f_TileScan_001 (Stage 6 of 49)	00-qfVkJtEdVr8ts5QDrCq4nW
0.541609	0.541609	0.541609	um	Vesicles Paraspeckle	Vesicles Paraspeckle Diameter	0.000	1.000	365	200001311	200000012	siRNA-IMPa4-25 PSF-A488 IMPa4-A546 DAPI 8C1-siRNA-IMP-a2-a4 V2.00	0	29. siRNA-IMPa4-25 PSF-A488 DAPI IMPa4-A546_f_TileScan_001 (Stage 6 of 49)	00-qfVkJtEdVr8ts5QDrCq4nW
0.853184	0.853184	0.853184	um	Vesicles Paraspeckle	Vesicles Paraspeckle Diameter	0.000	1.000	365	200001312	200000013	siRNA-IMPa4-25 PSF-A488 IMPa4-A546 DAPI 8C1-siRNA-IMP-a2-a4 V2.00	0	29. siRNA-IMPa4-25 PSF-A488 DAPI IMPa4-A546_f_TileScan_001 (Stage 6 of 49)	00-qfVkJtEdVr8ts5QDrCq4nW
0.818743	0.818743	0.818743	um	Vesicles Paraspeckle	Vesicles Paraspeckle Diameter	0.000	1.000	365	200001313	200000014	siRNA-IMPa4-25 PSF-A488 IMPa4-A546 DAPI 8C1-siRNA-IMP-a2-a4 V2.00	0	29. siRNA-IMPa4-25 PSF-A488 DAPI IMPa4-A546_f_TileScan_001 (Stage 6 of 49)	00-qfVkJtEdVr8ts5QDrCq4nW
0.692569	0.692569	0.692569	um	Vesicles Paraspeckle	Vesicles Paraspeckle Diameter	0.000	1.000	365	200001314	200000015	siRNA-IMPa4-25 PSF-A488 IMPa4-A546 DAPI 8C1-siRNA-IMP-a2-a4 V2.00	0	29. siRNA-IMPa4-25 PSF-A488 DAPI IMPa4-A546_f_TileScan_001 (Stage 6 of 49)	00-qfVkJtEdVr8ts5QDrCq4nW
1.24929	1.24929	1.24929	um	Vesicles Paraspeckle	Vesicles Paraspeckle Diameter	0.000	1.000	365	200001315	200000016	siRNA-IMPa4-25 PSF-A488 IMPa4-A546 DAPI 8C1-siRNA-IMP-a2-a4 V2.00	0	29. siRNA-IMPa4-25 PSF-A488 DAPI IMPa4-A546_f_TileScan_001 (Stage 6 of 49)	00-qfVkJtEdVr8ts5QDrCq4nW
1.23367	1.23367	1.23367	um	Vesicles Paraspeckle	Vesicles Paraspeckle Diameter	0.000	1.000	365	200001316	200000017	siRNA-IMPa4-25 PSF-A488 IMPa4-A546 DAPI 8C1-siRNA-IMP-a2-a4 V2.00	0	29. siRNA-IMPa4-25 PSF-A488 DAPI IMPa4-A546_f_TileScan_001 (Stage 6 of 49)	00-qfVkJtEdVr8ts5QDrCq4nW
0.756706	0.756706	0.756706	um	Vesicles Paraspeckle	Vesicles Paraspeckle Diameter	0.000	1.000	365	200001317	200000018	siRNA-IMPa4-25 PSF-A488 IMPa4-A546 DAPI 8C1-siRNA-IMP-a2-a4 V2.00	0	29. siRNA-IMPa4-25 PSF-A488 DAPI IMPa4-A546_f_TileScan_001 (Stage 6 of 49)	00-qfVkJtEdVr8ts5QDrCq4nW
0.920486	0.920486	0.920486	um	Vesicles Paraspeckle	Vesicles Paraspeckle Diameter	0.000	1.000	366	200001318	200000019	siRNA-IMPa4-25 PSF-A488 IMPa4-A546 DAPI 8C1-siRNA-IMP-a2-a4 V2.00	0	29. siRNA-IMPa4-25 PSF-A488 DAPI IMPa4-A546_f_TileScan_001 (Stage 6 of 49)	00-qfVkJtEdVr8ts5QDrCq4nW
0.994005	0.994005	0.994005	um	Vesicles Paraspeckle	Vesicles Paraspeckle Diameter	0.000	1.000	366	200001319	200000020	siRNA-IMPa4-25 PSF-A488 IMPa4-A546 DAPI 8C1-siRNA-IMP-a2-a4 V2.00	0	29. siRNA-IMPa4-25 PSF-A488 DAPI IMPa4-A546_f_TileScan_001 (Stage 6 of 49)	00-qfVkJtEdVr8ts5QDrCq4nW
0.926133	0.926133	0.926133	um	Vesicles Paraspeckle	Vesicles Paraspeckle Diameter	0.000	1.000	366	200001320	200000021	siRNA-IMPa4-25 PSF-A488 IMPa4-A546 DAPI 8C1-siRNA-IMP-a2-a4 V2.00	0	29. siRNA-IMPa4-25 PSF-A488 DAPI IMPa4-A546_f_TileScan_001 (Stage 6 of 49)	00-qfVkJtEdVr8ts5QDrCq4nW
0.730592	0.730592	0.730592	um	Vesicles Paraspeckle	Vesicles Paraspeckle Diameter	0.000	1.000	366	200001321	200000022	siRNA-IMPa4-25 PSF-A488 IMPa4-A546 DAPI 8C1-siRNA-IMP-a2-a4 V2.00	0	29. siRNA-IMPa4-25 PSF-A488 DAPI IMPa4-A546_f_TileScan_001 (Stage 6 of 49)	00-qfVkJtEdVr8ts5QDrCq4nW
1.05369	1.05369	1.05369	um	Vesicles Paraspeckle	Vesicles Paraspeckle Diameter	0.000	1.000	366	200001322	200000023	siRNA-IMPa4-25 PSF-A488 IMPa4-A546 DAPI 8C1-siRNA-IMP-a2-a4 V2.00	0	29. siRNA-IMPa4-25 PSF-A488 DAPI IMPa4-A546_f_TileScan_001 (Stage 6 of 49)	00-qfVkJtEdVr8ts5QDrCq4nW
0.796604	0.796604	0.796604	um	Vesicles Paraspeckle	Vesicles Paraspeckle Diameter	0.000	1.000	367	200001323	200000024	siRNA-IMPa4-25 PSF-A488 IMPa4-A546 DAPI 8C1-siRNA-IMP-a2-a4 V2.00	0	29. siRNA-IMPa4-25 PSF-A488 DAPI IMPa4-A546_f_TileScan_001 (Stage 6 of 49)	00-qfVkJtEdVr8ts5QDrCq4nW
1.26753	1.26753	1.26753	um	Vesicles Paraspeckle	Vesicles Paraspeckle Diameter	0.000	1.000	368	200001324	200000025	siRNA-IMPa4-25 PSF-A488 IMPa4-A546 DAPI 8C1-siRNA-IMP-a2-a4 V2.00	0	29. siRNA-IMPa4-25 PSF-A488 DAPI IMPa4-A546_f_TileScan_001 (Stage 6 of 49)	00-qfVkJtEdVr8ts5QDrCq4nW
0.600599	0.600599	0.600599	um	Vesicles Paraspeckle	Vesicles Paraspeckle Diameter	0.000	1.000	368	200001325	200000026	siRNA-IMPa4-25 PSF-A488 IMPa4-A546 DAPI 8C1-siRNA-IMP-a2-a4 V2.00	0	29. siRNA-IMPa4-25 PSF-A488 DAPI IMPa4-A546_f_TileScan_001 (Stage 6 of 49)	00-qfVkJtEdVr8ts5QDrCq4nW
1.29967	1.29967	1.29967	um	Vesicles Paraspeckle	Vesicles Paraspeckle Diameter	0.000	1.000	369	200001326	200000027	siRNA-IMPa4-25 PSF-A488 IMPa4-A546 DAPI 8C1-siRNA-IMP-a2-a4 V2.00	0	29. siRNA-IMPa4-25 PSF-A488 DAPI IMPa4-A546_f_TileScan_001 (Stage 6 of 49)	00-qfVkJtEdVr8ts5QDrCq4nW
1.14524	1.14524	1.14524	um	Vesicles Paraspeckle	Vesicles Paraspeckle Diameter	0.000	1.000	369	200001327	200000028	siRNA-IMPa4-25 PSF-A488 IMPa4-A546 DAPI 8C1-siRNA-IMP-a2-a4 V2.00	0	29. siRNA-IMPa4-25 PSF-A488 DAPI IMPa4-A546_f_TileScan_001 (Stage 6 of 49)	00-qfVkJtEdVr8ts5QDrCq4nW
0.557548	0.557548	0.557548	um	Vesicles Paraspeckle	Vesicles Paraspeckle Diameter	0.000	1.000	369	200001328	200000029	siRNA-IMPa4-25 PSF-A488 IMPa4-A546 DAPI 8C1-siRNA-IMP-a2-a4 V2.00	0	29. siRNA-IMPa4-25 PSF-A488 DAPI IMPa4-A546_f_TileScan_001 (Stage 6 of 49)	00-qfVkJtEdVr8ts5QDrCq4nW
0.442527	0.442527	0.442527	um	Vesicles Paraspeckle	Vesicles Paraspeckle Diameter	0.000	1.000	369	200001329	200000030	siRNA-IMPa4-25 PSF-A488 IMPa4-A546 DAPI 8C1-siRNA-IMP-a2-a4 V2.00	0	29. siRNA-IMPa4-25 PSF-A488 DAPI IMPa4-A546_f_TileScan_001 (Stage 6 of 49)	00-qfVkJtEdVr8ts5QDrCq4nW
0.506566	0.506566	0.506566	um	Vesicles Paraspeckle	Vesicles Paraspeckle Diameter	0.000	1.000	369	200001330	200000031	siRNA-IMPa4-25 PSF-A488 IMPa4-A546 DAPI 8C1-siRNA-IMP-a2-a4 V2.00	0	29. siRNA-IMPa4-25 PSF-A488 DAPI IMPa4-A546_f_TileScan_001 (Stage 6 of 49)	00-qfVkJtEdVr8ts5QDrCq4nW
0.846518	0.846518	0.846518	um	Vesicles Paraspeckle	Vesicles Paraspeckle Diameter	0.000	1.000	369	200001331	200000032	siRNA-IMPa4-25 PSF-A488 IMPa4-A546 DAPI 8C1-siRNA-IMP-a2-a4 V2.00	0	29. siRNA-IMPa4-25 PSF-A488 DAPI IMPa4-A546_f_TileScan_001 (Stage 6 of 49)	00-qfVkJtEdVr8ts5QDrCq4nW
1.12658	1.12658	1.12658	um	Vesicles Paraspeckle	Vesicles Paraspeckle Diameter	0.000	1.000	369	200001332	200000033	siRNA-IMPa4-25 PSF-A488 IMPa4-A546 DAPI 8C1-siRNA-IMP-a2-a4 V2.00	0	29. siRNA-IMPa4-25 PSF-A488 DAPI IMPa4-A546_f_TileScan_001 (Stage 6 of 49)	00-qfVkJtEdVr8ts5QDrCq4nW
0.506566	0.506566	0.506566	um	Vesicles Paraspeckle	Vesicles Paraspeckle Diameter	0.000	1.000	369	200001333	200000034	siRNA-IMPa4-25 PSF-A488 IMPa4-A546 DAPI 8C1-siRNA-IMP-a2-a4 V2.00	0	29. siRNA-IMPa4-25 PSF-A488 DAPI IMPa4-A546_f_TileScan_001 (Stage 6 of 49)	00-qfVkJtEdVr8ts5QDrCq4nW
0.671883	0.671883	0.671883	um	Vesicles Paraspeckle	Vesicles Paraspeckle Diameter	0.000	1.000	369	200001334	200000035	siRNA-IMPa4-25 PSF-A488 IMPa4-A546 DAPI 8C1-siRNA-IMP-a2-a4 V2.00	0	29. siRNA-IMPa4-25 PSF-A488 DAPI IMPa4-A546_f_TileScan_001 (Stage 6 of 49)	00-qfVkJtEdVr8ts5QDrCq4nW
1.01313	1.01313	1.01313	um	Vesicles Paraspeckle	Vesicles Paraspeckle Diameter	0.000	1.000	370	200001335	200000036	siRNA-IMPa4-25 PSF-A488 IMPa4-A546 DAPI 8C1-siRNA-IMP-a2-a4 V2.00	0	29. siRNA-IMPa4-25 PSF-A488 DAPI IMPa4-A546_f_TileScan_001 (Stage 6 of 49)	00-qfVkJtEdVr8ts5QDrCq4nW
0.730592	0.730592	0.730592	um	Vesicles Paraspeckle	Vesicles Paraspeckle Diameter	0.000	1.000	370	200001336	200000037	siRNA-IMPa4-25 PSF-A488 IMPa4-A546 DAPI 8C1-siRNA-IMP-a2-a4 V2.00	0	29. siRNA-IMPa4-25 PSF-A488 DAPI IMPa4-A546_f_TileScan_001 (Stage 6 of 49)	00-qfVkJtEdVr8ts5QDrCq4nW
0.541609	0.541609	0.541609	um	Vesicles Paraspeckle	Vesicles Paraspeckle Diameter	0.000	1.000	370	200001337	200000038	siRNA-IMPa4-25 PSF-A488 IMPa4-A546 DAPI 8C1-siRNA-IMP-a2-a4 V2.00	0	29. siRNA-IMPa4-25 PSF-A488 DAPI IMPa4-A546_f_TileScan_001 (Stage 6 of 49)	00-qfVkJtEdVr8ts5QDrCq4nW
0.671883	0.671883	0.671883	um	Vesicles Paraspeckle	Vesicles Paraspeckle Diameter	0.000	1.000	370	200001338	200000039	siRNA-IMPa4-25 PSF-A488 IMPa4-A546 DAPI 8C1-siRNA-IMP-a2-a4 V2.00	0	29. siRNA-IMPa4-25 PSF-A488 DAPI IMPa4-A546_f_TileScan_001 (Stage 6 of 49)	00-qfVkJtEdVr8ts5QDrCq4nW
1.05369	1.05369	1.05369	um	Vesicles Paraspeckle	Vesicles Paraspeckle Diameter	0.000	1.000	370	200001339	200000040	siRNA-IMPa4-25 PSF-A488 IMPa4-A546 DAPI 8C1-siRNA-IMP-a2-a4 V2.00	0	29. siRNA-IMPa4-25 PSF-A488 DAPI IMPa4-A546_f_TileScan_001 (Stage 6 of 49)	00-qfVkJtEdVr8ts5QDrCq4nW
0.730592	0.730592	0.730592	um	Vesicles Paraspeckle	Vesicles Paraspeckle Diameter	0.000	1.000	371	200001340	200000041	siRNA-IMPa4-25 PSF-A488 IMPa4-A546 DAPI 8C1-siRNA-IMP-a2-a4 V2.00	0	29. siRNA-IMPa4-25 PSF-A488 DAPI IMPa4-A546_f_TileScan_001 (Stage 6 of 49)	00-qfVkJtEdVr8ts5QDrCq4nW
1.15974	1.15974	1.15974	um	Vesicles Paraspeckle	Vesicles Paraspeckle Diameter	0.000	1.000	371	200001341	200000042	siRNA-IMPa4-25 PSF-A488 IMPa4-A546 DAPI 8C1-siRNA-IMP-a2-a4 V2.00	0	29. siRNA-IMPa4-25 PSF-A488 DAPI IMPa4-A546_f_TileScan_001 (Stage 6 of 49)	00-qfVkJtEdVr8ts5QDrCq4nW
0.878858	0.878858	0.878858	um	Vesicles Paraspeckle	Vesicles Paraspeckle Diameter	0.000	1.000	371	200001342	200000043	siRNA-IMPa4-25 PSF-A488 IMPa4-A546 DAPI 8C1-siRNA-IMP-a2-a4 V2.00	0	29. siRNA-IMPa4-25 PSF-A488 DAPI IMPa4-A546_f_TileScan_001 (Stage 6 of 49)	00-qfVkJtEdVr8ts5QDrCq4nW
0.937226	0.937226	0.937226	um	Vesicles Paraspeckle	Vesicles Paraspeckle Diameter	0.000	1.000	372	200001343	200000044	siRNA-IMPa4-25 PSF-A488 IMPa4-A546 DAPI 8C1-siRNA-IMP-a2-a4 V2.00	0	29. siRNA-IMPa4-25 PSF-A488 DAPI IMPa4-A546_f_TileScan_001 (Stage 6 of 49)	00-qfVkJtEdVr8ts5QDrCq4nW
0.796604	0.796604	0.796604	um	Vesicles Paraspeckle	Vesicles Paraspeckle Diameter	0.000	1.000	372	200001344	200000045	siRNA-IMPa4-25 PSF-A488 IMPa4-A546 DAPI 8C1-siRNA-IMP-a2-a4 V2.00	0	29. siRNA-IMPa4-25 PSF-A488 DAPI IMPa4-A546_f_TileScan_001 (Stage 6 of 49)	00-qfVkJtEdVr8ts5QDrCq4nW
1.09136	1.09136	1.09136	um	Vesicles Paraspeckle	Vesicles Paraspeckle Diameter	0.000	1.000	372	200001345	200000046	siRNA-IMPa4-25 PSF-A488 IMPa4-A546 DAPI 8C1-siRNA-IMP-a2-a4 V2.00	0	29. siRNA-IMPa4-25 PSF-A488 DAPI IMPa4-A546_f_TileScan_001 (Stage 6 of 49)	00-qfVkJtEdVr8ts5QDrCq4nW
0.979167	0.979167	0.979167	um	Vesicles Paraspeckle	Vesicles Paraspeckle Diameter	0.000	1.000	373	200001346	200000047	siRNA-IMPa4-25 PSF-A488 IMPa4-A546 DAPI 8C1-siRNA-IMP-a2-a4 V2.00	0	29. siRNA-IMPa4-25 PSF-A488 DAPI IMPa4-A546_f_TileScan_001 (Stage 6 of 49)	00-qfVkJtEdVr8ts5QDrCq4nW
0.46586	0.46586	0.46586	um	Vesicles Paraspeckle	Vesicles Paraspeckle Diameter	0.000	1.000	373	200001347	200000048	siRNA-IMPa4-25 PSF-A488 IMPa4-A546 DAPI 8C1-siRNA-IMP-a2-a4 V2.00	0	29. siRNA-IMPa4-25 PSF-A488 DAPI IMPa4-A546_f_TileScan_001 (Stage 6 of 49)	00-qfVkJtEdVr8ts5QDrCq4nW
1.00366	1.00366	1.00366	um	Vesicles Paraspeckle	Vesicles Paraspeckle Diameter	0.000	1.000	373	200001348	200000049	siRNA-IMPa4-25 PSF-A488 IMPa4-A546 DAPI 8C1-siRNA-IMP-a2-a4 V2.00	0	29. siRNA-IMPa4-25 PSF-A488 DAPI IMPa4-A546_f_TileScan_001 (Stage 6 of 49)	00-qfVkJtEdVr8ts5QDrCq4nW
1.22731	1.22731	1.22731	um	Vesicles Paraspeckle	Vesicles Paraspeckle Diameter	0.000	1.000	373	200001349	200000050	siRNA-IMPa4-25 PSF-A488 IMPa4-A546 DAPI 8C1-siRNA-IMP-a2-a4 V2.00	0	29. siRNA-IMPa4-25 PSF-A488 DAPI IMPa4-A546_f_TileScan_001 (Stage 6 of 49)	00-qfVkJtEdVr8ts5QDrCq4nW
1.04495	1.04495	1.04495	um	Vesicles Paraspeckle	Vesicles Paraspeckle Diameter	0.000	1.000	374	200001350	200000051	siRNA-IMPa4-25 PSF-A488 IMPa4-A546 DAPI 8C1-siRNA-IMP-a2-a4 V2.00	0	29. siRNA-IMPa4-25 PSF-A488 DAPI IMPa4-A546_f_TileScan_001 (Stage 6 of 49)	00-qfVkJtEdVr8ts5QDrCq4nW
0.908979	0.908979	0.908979	um	Vesicles Paraspeckle	Vesicles Paraspeckle Diameter	0.000	1.000	374	200001351	200000052	siRNA-IMPa4-25 PSF-A488 IMPa4-A546 DAPI 8C1-siRNA-IMP-a2-a4 V2.00	0	29. siRNA-IMPa4-25 PSF-A488 DAPI IMPa4-A546_f_TileScan_001 (Stage 6 of 49)	00-qfVkJtEdVr8ts5QDrCq4nW
1.1489	1.1489	1.1489	um	Vesicles Paraspeckle	Vesicles Paraspeckle Diameter	0.000	1.000	376	200001352	200000053	siRNA-IMPa4-25 PSF-A488 IMPa4-A546 DAPI 8C1-siRNA-IMP-a2-a4 V2.00	0	29. siRNA-IMPa4-25 PSF-A488 DAPI IMPa4-A546_f_TileScan_001 (Stage 6 of 49)	00-qfVkJtEdVr8ts5QDrCq4nW
0.885047	0.885047	0.885047	um	Vesicles Paraspeckle	Vesicles Paraspeckle Diameter	0.000	1.000	376	200001353	200000054	siRNA-IMPa4-25 PSF-A488 IMPa4-A546 DAPI 8C1-siRNA-IMP-a2-a4 V2.00	0	29. siRNA-IMPa4-25 PSF-A488 DAPI IMPa4-A546_f_TileScan_001 (Stage 6 of 49)	00-qfVkJtEdVr8ts5QDrCq4nW
1.03605	1.03605	1.03605	um	Vesicles Paraspeckle	Vesicles Paraspeckle Diameter	0.000	1.000	376	200001354	200000055	siRNA-IMPa4-25 PSF-A488 IMPa4-A546 DAPI 8C1-siRNA-IMP-a2-a4 V2.00	0	29. siRNA-IMPa4-25 PSF-A488 DAPI IMPa4-A546_f_TileScan_001 (Stage 6 of 49)	00-qfVkJtEdVr8ts5QDrCq4nW
0.926133	0.926133	0.926133	um	Vesicles Paraspeckle	Vesicles Paraspeckle Diameter	0.000	1.000	377	200001355	200000056	siRNA-IMPa4-25 PSF-A488 IMPa4-A546 DAPI 8C1-siRNA-IMP-a2-a4 V2.00	0	29. siRNA-IMPa4-25 PSF-A488 DAPI IMPa4-A546_f_TileScan_001 (Stage 6 of 49)	00-qfVkJtEdVr8ts5QDrCq4nW
0.416434	0.416434	0.416434	um	Vesicles Paraspeckle	Vesicles Paraspeckle Diameter	0.000	1.000	377	200001356	200000057	siRNA-IMPa4-25 PSF-A488 IMPa4-A546 DAPI 8C1-siRNA-IMP-a2-a4 V2.00	0	29. siRNA-IMPa4-25 PSF-A488 DAPI IMPa4-A546_f_TileScan_001 (Stage 6 of 49)	00-qfVkJtEdVr8ts5QDrCq4nW
1.05369	1.05369	1.05369	um	Vesicles Paraspeckle	Vesicles Paraspeckle Diameter	0.000	1.000	378	200001357	200000058	siRNA-IMPa4-25 PSF-A488 IMPa4-A546 DAPI 8C1-siRNA-IMP-a2-a4 V2.00	0	29. siRNA-IMPa4-25 PSF-A488 DAPI IMPa4-A546_f_TileScan_001 (Stage 6 of 49)	00-qfVkJtEdVr8ts5QDrCq4nW
0.846518	0.846518	0.846518	um	Vesicles Paraspeckle	Vesicles Paraspeckle Diameter	0.000	1.000	378	200001358	200000059	siRNA-IMPa4-25 PSF-A488 IMPa4-A546 DAPI 8C1-siRNA-IMP-a2-a4 V2.00	0	29. siRNA-IMPa4-25 PSF-A488 DAPI IMPa4-A546_f_TileScan_001 (Stage 6 of 49)	00-qfVkJtEdVr8ts5QDrCq4nW
1.00841	1.00841	1.00841	um	Vesicles Paraspeckle	Vesicles Paraspeckle Diameter	0.000	1.000	378	200001359	200000060	siRNA-IMPa4-25 PSF-A488 IMPa4-A546 DAPI 8C1-siRNA-IMP-a2-a4 V2.00	0	29. siRNA-IMPa4-25 PSF-A488 DAPI IMPa4-A546_f_TileScan_001 (Stage 6 of 49)	00-qfVkJtEdVr8ts5QDrCq4nW
0.702464	0.702464	0.702464	um	Vesicles Paraspeckle	Vesicles Paraspeckle Diameter	0.000	1.000	378	200001360	200000061	siRNA-IMPa4-25 PSF-A488 IMPa4-A546 DAPI 8C1-siRNA-IMP-a2-a4 V2.00	0	29. siRNA-IMPa4-25 PSF-A488 DAPI IMPa4-A546_f_TileScan_001 (Stage 6 of 49)	00-qfVkJtEdVr8ts5QDrCq4nW
0.80412	0.80412	0.80412	um	Vesicles Paraspeckle	Vesicles Paraspeckle Diameter	0.000	1.000	378	200001361	200000062	siRNA-IMPa4-25 PSF-A488 IMPa4-A546 DAPI 8C1-siRNA-IMP-a2-a4 V2.00	0	29. siRNA-IMPa4-25 PSF-A488 DAPI IMPa4-A546_f_TileScan_001 (Stage 6 of 49)	00-qfVkJtEdVr8ts5QDrCq4nW
0.730592	0.730592	0.730592	um	Vesicles Paraspeckle	Vesicles Paraspeckle Diameter	0.000	1.000	378	200001362	200000063	siRNA-IMPa4-25 PSF-A488 IMPa4-A546 DAPI 8C1-siRNA-IMP-a2-a4 V2.00	0	29. siRNA-IMPa4-25 PSF-A488 DAPI IMPa4-A546_f_TileScan_001 (Stage 6 of 49)	00-qfVkJtEdVr8ts5QDrCq4nW
0.541609	0.541609	0.541609	um	Vesicles Paraspeckle	Vesicles Paraspeckle Diameter	0.000	1.000	378	200001363	200000064	siRNA-IMPa4-25 PSF-A488 IMPa4-A546 DAPI 8C1-siRNA-IMP-a2-a4 V2.00	0	29. siRNA-IMPa4-25 PSF-A488 DAPI IMPa4-A546_f_TileScan_001 (Stage 6 of 49)	00-qfVkJtEdVr8ts5QDrCq4nW
0.937226	0.937226	0.937226	um	Vesicles Paraspeckle	Vesicles Paraspeckle Diameter	0.000	1.000	378	200001364	200000065	siRNA-IMPa4-25 PSF-A488 IMPa4-A546 DAPI 8C1-siRNA-IMP-a2-a4 V2.00	0	29. siRNA-IMPa4-25 PSF-A488 DAPI IMPa4-A546_f_TileScan_001 (Stage 6 of 49)	00-qfVkJtEdVr8ts5QDrCq4nW
0.866211	0.866211	0.866211	um	Vesicles Paraspeckle	Vesicles Paraspeckle Diameter	0.000	1.000	378	200001365	200000066	siRNA-IMPa4-25 PSF-A488 IMPa4-A546 DAPI 8C1-siRNA-IMP-a2-a4 V2.00	0	29. siRNA-IMPa4-25 PSF-A488 DAPI IMPa4-A546_f_TileScan_001 (Stage 6 of 49)	00-qfVkJtEdVr8ts5QDrCq4nW
0.506566	0.506566	0.506566	um	Vesicles Paraspeckle	Vesicles Paraspeckle Diameter	0.000	1.000	378	200001366	200000067	siRNA-IMPa4-25 PSF-A488 IMPa4-A546 DAPI 8C1-siRNA-IMP-a2-a4 V2.00	0	29. siRNA-IMPa4-25 PSF-A488 DAPI IMPa4-A546_f_TileScan_001 (Stage 6 of 49)	00-qfVkJtEdVr8ts5QDrCq4nW
1.06229	1.06229	1.06229	um	Vesicles Paraspeckle	Vesicles Paraspeckle Diameter	0.000	1.000	378	200001367	200000068	siRNA-IMPa4-25 PSF-A488 IMPa4-A546 DAPI 8C1-siRNA-IMP-a2-a4 V2.00	0	29. siRNA-IMPa4-25 PSF-A488 DAPI IMPa4-A546_f_TileScan_001 (Stage 6 of 49)	00-qfVkJtEdVr8ts5QDrCq4nW
1.03155	1.03155	1.03155	um	Vesicles Paraspeckle	Vesicles Paraspeckle Diameter	0.000	1.000	378	200001368	200000069	siRNA-IMPa4-25 PSF-A488 IMPa4-A546 DAPI 8C1-siRNA-IMP-a2-a4 V2.00	0	29. siRNA-IMPa4-25 PSF-A488 DAPI IMPa4-A546_f_TileScan_001 (Stage 6 of 49)	00-qfVkJtEdVr8ts5QDrCq4nW
0.586945	0.586945	0.586945	um	Vesicles Paraspeckle	Vesicles Paraspeckle Diameter	0.000	1.000	378	200001369	200000070	siRNA-IMPa4-25 PSF-A488 IMPa4-A546 DAPI 8C1-siRNA-IMP-a2-a4 V2.00	0	29. siRNA-IMPa4-25 PSF-A488 DAPI IMPa4-A546_f_TileScan_001 (Stage 6 of 49)	00-qfVkJtEdVr8ts5QDrCq4nW
0.541609	0.541609	0.541609	um	Vesicles Paraspeckle	Vesicles Paraspeckle Diameter	0.000	1.000	378	200001370	200000071	siRNA-IMPa4-25 PSF-A488 IMPa4-A546 DAPI 8C1-siRNA-IMP-a2-a4 V2.00	0	29. siRNA-IMPa4-25 PSF-A488 DAPI IMPa4-A546_f_TileScan_001 (Stage 6 of 49)	00-qfVkJtEdVr8ts5QDrCq4nW
1.22089	1.22089	1.22089	um	Vesicles Paraspeckle	Vesicles Paraspeckle Diameter	0.000	1.000	378	200001371	200000072	siRNA-IMPa4-25 PSF-A488 IMPa4-A546 DAPI 8C1-siRNA-IMP-a2-a4 V2.00	0	29. siRNA-IMPa4-25 PSF-A488 DAPI IMPa4-A546_f_TileScan_001 (Stage 6 of 49)	00-qfVkJtEdVr8ts5QDrCq4nW
1.39756	1.39756	1.39756	um	Vesicles Paraspeckle	Vesicles Paraspeckle Diameter	0.000	1.000	378	200001372	200000073	siRNA-IMPa4-25 PSF-A488 IMPa4-A546 DAPI 8C1-siRNA-IMP-a2-a4 V2.00	0	29. siRNA-IMPa4-25 PSF-A488 DAPI IMPa4-A546_f_TileScan_001 (Stage 6 of 49)	00-qfVkJtEdVr8ts5QDrCq4nW
0.773161	0.773161	0.773161	um	Vesicles Paraspeckle	Vesicles Paraspeckle Diameter	0.000	1.000	378	200001373	200000074	siRNA-IMPa4-25 PSF-A488 IMPa4-A546 DAPI 8C1-siRNA-IMP-a2-a4 V2.00	0	29. siRNA-IMPa4-25 PSF-A488 DAPI IMPa4-A546_f_TileScan_001 (Stage 6 of 49)	00-qfVkJtEdVr8ts5QDrCq4nW
0.846518	0.846518	0.846518	um	Vesicles Paraspeckle	Vesicles Paraspeckle Diameter	0.000	1.000	378	200001374	200000075	siRNA-IMPa4-25 PSF-A488 IMPa4-A546 DAPI 8C1-siRNA-IMP-a2-a4 V2.00	0	29. siRNA-IMPa4-25 PSF-A488 DAPI IMPa4-A546_f_TileScan_001 (Stage 6 of 49)	00-qfVkJtEdVr8ts5QDrCq4nW
1.07909	1.07909	1.07909	um	Vesicles Paraspeckle	Vesicles Paraspeckle Diameter	0.000	1.000	378	200001375	200000076	siRNA-IMPa4-25 PSF-A488 IMPa4-A546 DAPI 8C1-siRNA-IMP-a2-a4 V2.00	0	29. siRNA-IMPa4-25 PSF-A488 DAPI IMPa4-A546_f_TileScan_001 (Stage 6 of 49)	00-qfVkJtEdVr8ts5QDrCq4nW
1.61564	1.61564	1.61564	um	Vesicles Paraspeckle	Vesicles Paraspeckle Diameter	0.000	1.000	378	200001376	200000077	siRNA-IMPa4-25 PSF-A488 IMPa4-A546 DAPI 8C1-siRNA-IMP-a2-a4 V2.00	0	29. siRNA-IMPa4-25 PSF-A488 DAPI IMPa4-A546_f_TileScan_001 (Stage 6 of 49)	00-qfVkJtEdVr8ts5QDrCq4nW
0.756706	0.756706	0.756706	um	Vesicles Paraspeckle	Vesicles Paraspeckle Diameter	0.000	1.000	378	200001377	200000078	siRNA-IMPa4-25 PSF-A488 IMPa4-A546 DAPI 8C1-siRNA-IMP-a2-a4 V2.00	0	29. siRNA-IMPa4-25 PSF-A488 DAPI IMPa4-A546_f_TileScan_001 (Stage 6 of 49)	00-qfVkJtEdVr8ts5QDrCq4nW
0.46586	0.46586	0.46586	um	Vesicles Paraspeckle	Vesicles Paraspeckle Diameter	0.000	1.000	378	200001378	200000079	siRNA-IMPa4-25 PSF-A488 IMPa4-A546 DAPI 8C1-siRNA-IMP-a2-a4 V2.00	0	29. siRNA-IMPa4-25 PSF-A488 DAPI IMPa4-A546_f_TileScan_001 (Stage 6 of 49)	00-qfVkJtEdVr8ts5QDrCq4nW
1.25237	1.25237	1.25237	um	Vesicles Paraspeckle	Vesicles Paraspeckle Diameter	0.000	1.000	378	200001379	200000080	siRNA-IMPa4-25 PSF-A488 IMPa4-A546 DAPI 8C1-siRNA-IMP-a2-a4 V2.00	0	29. siRNA-IMPa4-25 PSF-A488 DAPI IMPa4-A546_f_TileScan_001 (Stage 6 of 49)	00-qfVkJtEdVr8ts5QDrCq4nW
1.05801	1.05801	1.05801	um	Vesicles Paraspeckle	Vesicles Paraspeckle Diameter	0.000	1.000	378	200001380	200000081	siRNA-IMPa4-25 PSF-A488 IMPa4-A546 DAPI 8C1-siRNA-IMP-a2-a4 V2.00	0	29. siRNA-IMPa4-25 PSF-A488 DAPI IMPa4-A546_f_TileScan_001 (Stage 6 of 49)	00-qfVkJtEdVr8ts5QDrCq4nW
0.773161	0.773161	0.773161	um	Vesicles Paraspeckle	Vesicles Paraspeckle Diameter	0.000	1.000	378	200001381	200000082	siRNA-IMPa4-25 PSF-A488 IMPa4-A546 DAPI 8C1-siRNA-IMP-a2-a4 V2.00	0	29. siRNA-IMPa4-25 PSF-A488 DAPI IMPa4-A546_f_TileScan_001 (Stage 6 of 49)	00-qfVkJtEdVr8ts5QDrCq4nW
0.832862	0.832862	0.832862	um	Vesicles Paraspeckle	Vesicles Paraspeckle Diameter	0.000	1.000	379	200001382	200000083	siRNA-IMPa4-25 PSF-A488 IMPa4-A546 DAPI 8C1-siRNA-IMP-a2-a4 V2.00	0	29. siRNA-IMPa4-25 PSF-A488 DAPI IMPa4-A546_f_TileScan_001 (Stage 6 of 49)	00-qfVkJtEdVr8ts5QDrCq4nW
[truncated: 1,186 more rows]
