# Supplementary material for: Development of a pipeline for automated, high-throughput analysis of paraspeckle proteins reveals specific roles for importin α proteins
Source: Sci Rep. 2017 Feb 27;7:43323. doi: 10.1038/srep43323 (PMC5379994; doi:10.1038/srep43323)
Supplement: Supplementary Dataset SD1-G [file srep43323-s9.zip › I8P/8C1-siRNA-IMPa4-PSF/_/siRNA-IMPa4-25 PSF-A488 IMPa4-A546 DAPI 8C1-siRNA-IMP-a2-a4 V2.00_Statistics/siRNA-IMPa4-25 PSF-A488 IMPa4-A546 DAPI 8C1-siRNA-IMP-a2-a4 V2.00_Vesicles_Paraspeckle_Intensity_Max_Ch=3.csv]

Vesicles Paraspeckle Intensity Max Ch=3
====================
Value	Unit	Category	Channel	Birth [s]	Death [s]	CellID	ID	OriginalID	Original Component Name	Original Component ID	Original Image Name	Original Image ID
176		Vesicles Paraspeckle	3	0.000	1.000	2	200000000	200000000	siRNA-IMPa4-25 PSF-A488 IMPa4-A546 DAPI 8C1-siRNA-IMP-a2-a4 V2.00	0	29. siRNA-IMPa4-25 PSF-A488 DAPI IMPa4-A546_a_TileScan_001 (Stage 1 of 49)	00-p3zi3fnxas8iLLhvr963w
168		Vesicles Paraspeckle	3	0.000	1.000	2	200000001	200000001	siRNA-IMPa4-25 PSF-A488 IMPa4-A546 DAPI 8C1-siRNA-IMP-a2-a4 V2.00	0	29. siRNA-IMPa4-25 PSF-A488 DAPI IMPa4-A546_a_TileScan_001 (Stage 1 of 49)	00-p3zi3fnxas8iLLhvr963w
178		Vesicles Paraspeckle	3	0.000	1.000	2	200000002	200000002	siRNA-IMPa4-25 PSF-A488 IMPa4-A546 DAPI 8C1-siRNA-IMP-a2-a4 V2.00	0	29. siRNA-IMPa4-25 PSF-A488 DAPI IMPa4-A546_a_TileScan_001 (Stage 1 of 49)	00-p3zi3fnxas8iLLhvr963w
214		Vesicles Paraspeckle	3	0.000	1.000	2	200000003	200000003	siRNA-IMPa4-25 PSF-A488 IMPa4-A546 DAPI 8C1-siRNA-IMP-a2-a4 V2.00	0	29. siRNA-IMPa4-25 PSF-A488 DAPI IMPa4-A546_a_TileScan_001 (Stage 1 of 49)	00-p3zi3fnxas8iLLhvr963w
102		Vesicles Paraspeckle	3	0.000	1.000	2	200000004	200000004	siRNA-IMPa4-25 PSF-A488 IMPa4-A546 DAPI 8C1-siRNA-IMP-a2-a4 V2.00	0	29. siRNA-IMPa4-25 PSF-A488 DAPI IMPa4-A546_a_TileScan_001 (Stage 1 of 49)	00-p3zi3fnxas8iLLhvr963w
147		Vesicles Paraspeckle	3	0.000	1.000	2	200000005	200000005	siRNA-IMPa4-25 PSF-A488 IMPa4-A546 DAPI 8C1-siRNA-IMP-a2-a4 V2.00	0	29. siRNA-IMPa4-25 PSF-A488 DAPI IMPa4-A546_a_TileScan_001 (Stage 1 of 49)	00-p3zi3fnxas8iLLhvr963w
177		Vesicles Paraspeckle	3	0.000	1.000	2	200000006	200000006	siRNA-IMPa4-25 PSF-A488 IMPa4-A546 DAPI 8C1-siRNA-IMP-a2-a4 V2.00	0	29. siRNA-IMPa4-25 PSF-A488 DAPI IMPa4-A546_a_TileScan_001 (Stage 1 of 49)	00-p3zi3fnxas8iLLhvr963w
169		Vesicles Paraspeckle	3	0.000	1.000	2	200000007	200000007	siRNA-IMPa4-25 PSF-A488 IMPa4-A546 DAPI 8C1-siRNA-IMP-a2-a4 V2.00	0	29. siRNA-IMPa4-25 PSF-A488 DAPI IMPa4-A546_a_TileScan_001 (Stage 1 of 49)	00-p3zi3fnxas8iLLhvr963w
170		Vesicles Paraspeckle	3	0.000	1.000	2	200000008	200000008	siRNA-IMPa4-25 PSF-A488 IMPa4-A546 DAPI 8C1-siRNA-IMP-a2-a4 V2.00	0	29. siRNA-IMPa4-25 PSF-A488 DAPI IMPa4-A546_a_TileScan_001 (Stage 1 of 49)	00-p3zi3fnxas8iLLhvr963w
251		Vesicles Paraspeckle	3	0.000	1.000	3	200000009	200000009	siRNA-IMPa4-25 PSF-A488 IMPa4-A546 DAPI 8C1-siRNA-IMP-a2-a4 V2.00	0	29. siRNA-IMPa4-25 PSF-A488 DAPI IMPa4-A546_a_TileScan_001 (Stage 1 of 49)	00-p3zi3fnxas8iLLhvr963w
214		Vesicles Paraspeckle	3	0.000	1.000	4	200000010	200000010	siRNA-IMPa4-25 PSF-A488 IMPa4-A546 DAPI 8C1-siRNA-IMP-a2-a4 V2.00	0	29. siRNA-IMPa4-25 PSF-A488 DAPI IMPa4-A546_a_TileScan_001 (Stage 1 of 49)	00-p3zi3fnxas8iLLhvr963w
174		Vesicles Paraspeckle	3	0.000	1.000	5	200000011	200000011	siRNA-IMPa4-25 PSF-A488 IMPa4-A546 DAPI 8C1-siRNA-IMP-a2-a4 V2.00	0	29. siRNA-IMPa4-25 PSF-A488 DAPI IMPa4-A546_a_TileScan_001 (Stage 1 of 49)	00-p3zi3fnxas8iLLhvr963w
221		Vesicles Paraspeckle	3	0.000	1.000	5	200000012	200000012	siRNA-IMPa4-25 PSF-A488 IMPa4-A546 DAPI 8C1-siRNA-IMP-a2-a4 V2.00	0	29. siRNA-IMPa4-25 PSF-A488 DAPI IMPa4-A546_a_TileScan_001 (Stage 1 of 49)	00-p3zi3fnxas8iLLhvr963w
194		Vesicles Paraspeckle	3	0.000	1.000	5	200000013	200000013	siRNA-IMPa4-25 PSF-A488 IMPa4-A546 DAPI 8C1-siRNA-IMP-a2-a4 V2.00	0	29. siRNA-IMPa4-25 PSF-A488 DAPI IMPa4-A546_a_TileScan_001 (Stage 1 of 49)	00-p3zi3fnxas8iLLhvr963w
186		Vesicles Paraspeckle	3	0.000	1.000	7	200000014	200000014	siRNA-IMPa4-25 PSF-A488 IMPa4-A546 DAPI 8C1-siRNA-IMP-a2-a4 V2.00	0	29. siRNA-IMPa4-25 PSF-A488 DAPI IMPa4-A546_a_TileScan_001 (Stage 1 of 49)	00-p3zi3fnxas8iLLhvr963w
193		Vesicles Paraspeckle	3	0.000	1.000	7	200000015	200000015	siRNA-IMPa4-25 PSF-A488 IMPa4-A546 DAPI 8C1-siRNA-IMP-a2-a4 V2.00	0	29. siRNA-IMPa4-25 PSF-A488 DAPI IMPa4-A546_a_TileScan_001 (Stage 1 of 49)	00-p3zi3fnxas8iLLhvr963w
236		Vesicles Paraspeckle	3	0.000	1.000	7	200000016	200000016	siRNA-IMPa4-25 PSF-A488 IMPa4-A546 DAPI 8C1-siRNA-IMP-a2-a4 V2.00	0	29. siRNA-IMPa4-25 PSF-A488 DAPI IMPa4-A546_a_TileScan_001 (Stage 1 of 49)	00-p3zi3fnxas8iLLhvr963w
154		Vesicles Paraspeckle	3	0.000	1.000	7	200000017	200000017	siRNA-IMPa4-25 PSF-A488 IMPa4-A546 DAPI 8C1-siRNA-IMP-a2-a4 V2.00	0	29. siRNA-IMPa4-25 PSF-A488 DAPI IMPa4-A546_a_TileScan_001 (Stage 1 of 49)	00-p3zi3fnxas8iLLhvr963w
212		Vesicles Paraspeckle	3	0.000	1.000	7	200000018	200000018	siRNA-IMPa4-25 PSF-A488 IMPa4-A546 DAPI 8C1-siRNA-IMP-a2-a4 V2.00	0	29. siRNA-IMPa4-25 PSF-A488 DAPI IMPa4-A546_a_TileScan_001 (Stage 1 of 49)	00-p3zi3fnxas8iLLhvr963w
196		Vesicles Paraspeckle	3	0.000	1.000	7	200000019	200000019	siRNA-IMPa4-25 PSF-A488 IMPa4-A546 DAPI 8C1-siRNA-IMP-a2-a4 V2.00	0	29. siRNA-IMPa4-25 PSF-A488 DAPI IMPa4-A546_a_TileScan_001 (Stage 1 of 49)	00-p3zi3fnxas8iLLhvr963w
201		Vesicles Paraspeckle	3	0.000	1.000	7	200000020	200000020	siRNA-IMPa4-25 PSF-A488 IMPa4-A546 DAPI 8C1-siRNA-IMP-a2-a4 V2.00	0	29. siRNA-IMPa4-25 PSF-A488 DAPI IMPa4-A546_a_TileScan_001 (Stage 1 of 49)	00-p3zi3fnxas8iLLhvr963w
187		Vesicles Paraspeckle	3	0.000	1.000	7	200000021	200000021	siRNA-IMPa4-25 PSF-A488 IMPa4-A546 DAPI 8C1-siRNA-IMP-a2-a4 V2.00	0	29. siRNA-IMPa4-25 PSF-A488 DAPI IMPa4-A546_a_TileScan_001 (Stage 1 of 49)	00-p3zi3fnxas8iLLhvr963w
164		Vesicles Paraspeckle	3	0.000	1.000	7	200000022	200000022	siRNA-IMPa4-25 PSF-A488 IMPa4-A546 DAPI 8C1-siRNA-IMP-a2-a4 V2.00	0	29. siRNA-IMPa4-25 PSF-A488 DAPI IMPa4-A546_a_TileScan_001 (Stage 1 of 49)	00-p3zi3fnxas8iLLhvr963w
146		Vesicles Paraspeckle	3	0.000	1.000	7	200000023	200000023	siRNA-IMPa4-25 PSF-A488 IMPa4-A546 DAPI 8C1-siRNA-IMP-a2-a4 V2.00	0	29. siRNA-IMPa4-25 PSF-A488 DAPI IMPa4-A546_a_TileScan_001 (Stage 1 of 49)	00-p3zi3fnxas8iLLhvr963w
200		Vesicles Paraspeckle	3	0.000	1.000	7	200000024	200000024	siRNA-IMPa4-25 PSF-A488 IMPa4-A546 DAPI 8C1-siRNA-IMP-a2-a4 V2.00	0	29. siRNA-IMPa4-25 PSF-A488 DAPI IMPa4-A546_a_TileScan_001 (Stage 1 of 49)	00-p3zi3fnxas8iLLhvr963w
187		Vesicles Paraspeckle	3	0.000	1.000	7	200000025	200000025	siRNA-IMPa4-25 PSF-A488 IMPa4-A546 DAPI 8C1-siRNA-IMP-a2-a4 V2.00	0	29. siRNA-IMPa4-25 PSF-A488 DAPI IMPa4-A546_a_TileScan_001 (Stage 1 of 49)	00-p3zi3fnxas8iLLhvr963w
155		Vesicles Paraspeckle	3	0.000	1.000	7	200000026	200000026	siRNA-IMPa4-25 PSF-A488 IMPa4-A546 DAPI 8C1-siRNA-IMP-a2-a4 V2.00	0	29. siRNA-IMPa4-25 PSF-A488 DAPI IMPa4-A546_a_TileScan_001 (Stage 1 of 49)	00-p3zi3fnxas8iLLhvr963w
218		Vesicles Paraspeckle	3	0.000	1.000	7	200000027	200000027	siRNA-IMPa4-25 PSF-A488 IMPa4-A546 DAPI 8C1-siRNA-IMP-a2-a4 V2.00	0	29. siRNA-IMPa4-25 PSF-A488 DAPI IMPa4-A546_a_TileScan_001 (Stage 1 of 49)	00-p3zi3fnxas8iLLhvr963w
174		Vesicles Paraspeckle	3	0.000	1.000	8	200000028	200000028	siRNA-IMPa4-25 PSF-A488 IMPa4-A546 DAPI 8C1-siRNA-IMP-a2-a4 V2.00	0	29. siRNA-IMPa4-25 PSF-A488 DAPI IMPa4-A546_a_TileScan_001 (Stage 1 of 49)	00-p3zi3fnxas8iLLhvr963w
197		Vesicles Paraspeckle	3	0.000	1.000	8	200000029	200000029	siRNA-IMPa4-25 PSF-A488 IMPa4-A546 DAPI 8C1-siRNA-IMP-a2-a4 V2.00	0	29. siRNA-IMPa4-25 PSF-A488 DAPI IMPa4-A546_a_TileScan_001 (Stage 1 of 49)	00-p3zi3fnxas8iLLhvr963w
189		Vesicles Paraspeckle	3	0.000	1.000	8	200000030	200000030	siRNA-IMPa4-25 PSF-A488 IMPa4-A546 DAPI 8C1-siRNA-IMP-a2-a4 V2.00	0	29. siRNA-IMPa4-25 PSF-A488 DAPI IMPa4-A546_a_TileScan_001 (Stage 1 of 49)	00-p3zi3fnxas8iLLhvr963w
197		Vesicles Paraspeckle	3	0.000	1.000	8	200000031	200000031	siRNA-IMPa4-25 PSF-A488 IMPa4-A546 DAPI 8C1-siRNA-IMP-a2-a4 V2.00	0	29. siRNA-IMPa4-25 PSF-A488 DAPI IMPa4-A546_a_TileScan_001 (Stage 1 of 49)	00-p3zi3fnxas8iLLhvr963w
206		Vesicles Paraspeckle	3	0.000	1.000	8	200000032	200000032	siRNA-IMPa4-25 PSF-A488 IMPa4-A546 DAPI 8C1-siRNA-IMP-a2-a4 V2.00	0	29. siRNA-IMPa4-25 PSF-A488 DAPI IMPa4-A546_a_TileScan_001 (Stage 1 of 49)	00-p3zi3fnxas8iLLhvr963w
196		Vesicles Paraspeckle	3	0.000	1.000	8	200000033	200000033	siRNA-IMPa4-25 PSF-A488 IMPa4-A546 DAPI 8C1-siRNA-IMP-a2-a4 V2.00	0	29. siRNA-IMPa4-25 PSF-A488 DAPI IMPa4-A546_a_TileScan_001 (Stage 1 of 49)	00-p3zi3fnxas8iLLhvr963w
167		Vesicles Paraspeckle	3	0.000	1.000	8	200000034	200000034	siRNA-IMPa4-25 PSF-A488 IMPa4-A546 DAPI 8C1-siRNA-IMP-a2-a4 V2.00	0	29. siRNA-IMPa4-25 PSF-A488 DAPI IMPa4-A546_a_TileScan_001 (Stage 1 of 49)	00-p3zi3fnxas8iLLhvr963w
211		Vesicles Paraspeckle	3	0.000	1.000	8	200000035	200000035	siRNA-IMPa4-25 PSF-A488 IMPa4-A546 DAPI 8C1-siRNA-IMP-a2-a4 V2.00	0	29. siRNA-IMPa4-25 PSF-A488 DAPI IMPa4-A546_a_TileScan_001 (Stage 1 of 49)	00-p3zi3fnxas8iLLhvr963w
198		Vesicles Paraspeckle	3	0.000	1.000	8	200000036	200000036	siRNA-IMPa4-25 PSF-A488 IMPa4-A546 DAPI 8C1-siRNA-IMP-a2-a4 V2.00	0	29. siRNA-IMPa4-25 PSF-A488 DAPI IMPa4-A546_a_TileScan_001 (Stage 1 of 49)	00-p3zi3fnxas8iLLhvr963w
200		Vesicles Paraspeckle	3	0.000	1.000	8	200000037	200000037	siRNA-IMPa4-25 PSF-A488 IMPa4-A546 DAPI 8C1-siRNA-IMP-a2-a4 V2.00	0	29. siRNA-IMPa4-25 PSF-A488 DAPI IMPa4-A546_a_TileScan_001 (Stage 1 of 49)	00-p3zi3fnxas8iLLhvr963w
193		Vesicles Paraspeckle	3	0.000	1.000	8	200000038	200000038	siRNA-IMPa4-25 PSF-A488 IMPa4-A546 DAPI 8C1-siRNA-IMP-a2-a4 V2.00	0	29. siRNA-IMPa4-25 PSF-A488 DAPI IMPa4-A546_a_TileScan_001 (Stage 1 of 49)	00-p3zi3fnxas8iLLhvr963w
207		Vesicles Paraspeckle	3	0.000	1.000	9	200000039	200000039	siRNA-IMPa4-25 PSF-A488 IMPa4-A546 DAPI 8C1-siRNA-IMP-a2-a4 V2.00	0	29. siRNA-IMPa4-25 PSF-A488 DAPI IMPa4-A546_a_TileScan_001 (Stage 1 of 49)	00-p3zi3fnxas8iLLhvr963w
195		Vesicles Paraspeckle	3	0.000	1.000	9	200000040	200000040	siRNA-IMPa4-25 PSF-A488 IMPa4-A546 DAPI 8C1-siRNA-IMP-a2-a4 V2.00	0	29. siRNA-IMPa4-25 PSF-A488 DAPI IMPa4-A546_a_TileScan_001 (Stage 1 of 49)	00-p3zi3fnxas8iLLhvr963w
166		Vesicles Paraspeckle	3	0.000	1.000	9	200000041	200000041	siRNA-IMPa4-25 PSF-A488 IMPa4-A546 DAPI 8C1-siRNA-IMP-a2-a4 V2.00	0	29. siRNA-IMPa4-25 PSF-A488 DAPI IMPa4-A546_a_TileScan_001 (Stage 1 of 49)	00-p3zi3fnxas8iLLhvr963w
170		Vesicles Paraspeckle	3	0.000	1.000	9	200000042	200000042	siRNA-IMPa4-25 PSF-A488 IMPa4-A546 DAPI 8C1-siRNA-IMP-a2-a4 V2.00	0	29. siRNA-IMPa4-25 PSF-A488 DAPI IMPa4-A546_a_TileScan_001 (Stage 1 of 49)	00-p3zi3fnxas8iLLhvr963w
234		Vesicles Paraspeckle	3	0.000	1.000	11	200000043	200000043	siRNA-IMPa4-25 PSF-A488 IMPa4-A546 DAPI 8C1-siRNA-IMP-a2-a4 V2.00	0	29. siRNA-IMPa4-25 PSF-A488 DAPI IMPa4-A546_a_TileScan_001 (Stage 1 of 49)	00-p3zi3fnxas8iLLhvr963w
226		Vesicles Paraspeckle	3	0.000	1.000	11	200000044	200000044	siRNA-IMPa4-25 PSF-A488 IMPa4-A546 DAPI 8C1-siRNA-IMP-a2-a4 V2.00	0	29. siRNA-IMPa4-25 PSF-A488 DAPI IMPa4-A546_a_TileScan_001 (Stage 1 of 49)	00-p3zi3fnxas8iLLhvr963w
219		Vesicles Paraspeckle	3	0.000	1.000	12	200000045	200000045	siRNA-IMPa4-25 PSF-A488 IMPa4-A546 DAPI 8C1-siRNA-IMP-a2-a4 V2.00	0	29. siRNA-IMPa4-25 PSF-A488 DAPI IMPa4-A546_a_TileScan_001 (Stage 1 of 49)	00-p3zi3fnxas8iLLhvr963w
247		Vesicles Paraspeckle	3	0.000	1.000	12	200000046	200000046	siRNA-IMPa4-25 PSF-A488 IMPa4-A546 DAPI 8C1-siRNA-IMP-a2-a4 V2.00	0	29. siRNA-IMPa4-25 PSF-A488 DAPI IMPa4-A546_a_TileScan_001 (Stage 1 of 49)	00-p3zi3fnxas8iLLhvr963w
156		Vesicles Paraspeckle	3	0.000	1.000	13	200000047	200000047	siRNA-IMPa4-25 PSF-A488 IMPa4-A546 DAPI 8C1-siRNA-IMP-a2-a4 V2.00	0	29. siRNA-IMPa4-25 PSF-A488 DAPI IMPa4-A546_a_TileScan_001 (Stage 1 of 49)	00-p3zi3fnxas8iLLhvr963w
220		Vesicles Paraspeckle	3	0.000	1.000	14	200000048	200000048	siRNA-IMPa4-25 PSF-A488 IMPa4-A546 DAPI 8C1-siRNA-IMP-a2-a4 V2.00	0	29. siRNA-IMPa4-25 PSF-A488 DAPI IMPa4-A546_a_TileScan_001 (Stage 1 of 49)	00-p3zi3fnxas8iLLhvr963w
198		Vesicles Paraspeckle	3	0.000	1.000	14	200000049	200000049	siRNA-IMPa4-25 PSF-A488 IMPa4-A546 DAPI 8C1-siRNA-IMP-a2-a4 V2.00	0	29. siRNA-IMPa4-25 PSF-A488 DAPI IMPa4-A546_a_TileScan_001 (Stage 1 of 49)	00-p3zi3fnxas8iLLhvr963w
165		Vesicles Paraspeckle	3	0.000	1.000	14	200000050	200000050	siRNA-IMPa4-25 PSF-A488 IMPa4-A546 DAPI 8C1-siRNA-IMP-a2-a4 V2.00	0	29. siRNA-IMPa4-25 PSF-A488 DAPI IMPa4-A546_a_TileScan_001 (Stage 1 of 49)	00-p3zi3fnxas8iLLhvr963w
178		Vesicles Paraspeckle	3	0.000	1.000	14	200000051	200000051	siRNA-IMPa4-25 PSF-A488 IMPa4-A546 DAPI 8C1-siRNA-IMP-a2-a4 V2.00	0	29. siRNA-IMPa4-25 PSF-A488 DAPI IMPa4-A546_a_TileScan_001 (Stage 1 of 49)	00-p3zi3fnxas8iLLhvr963w
225		Vesicles Paraspeckle	3	0.000	1.000	14	200000052	200000052	siRNA-IMPa4-25 PSF-A488 IMPa4-A546 DAPI 8C1-siRNA-IMP-a2-a4 V2.00	0	29. siRNA-IMPa4-25 PSF-A488 DAPI IMPa4-A546_a_TileScan_001 (Stage 1 of 49)	00-p3zi3fnxas8iLLhvr963w
204		Vesicles Paraspeckle	3	0.000	1.000	15	200000053	200000053	siRNA-IMPa4-25 PSF-A488 IMPa4-A546 DAPI 8C1-siRNA-IMP-a2-a4 V2.00	0	29. siRNA-IMPa4-25 PSF-A488 DAPI IMPa4-A546_a_TileScan_001 (Stage 1 of 49)	00-p3zi3fnxas8iLLhvr963w
162		Vesicles Paraspeckle	3	0.000	1.000	15	200000054	200000054	siRNA-IMPa4-25 PSF-A488 IMPa4-A546 DAPI 8C1-siRNA-IMP-a2-a4 V2.00	0	29. siRNA-IMPa4-25 PSF-A488 DAPI IMPa4-A546_a_TileScan_001 (Stage 1 of 49)	00-p3zi3fnxas8iLLhvr963w
196		Vesicles Paraspeckle	3	0.000	1.000	15	200000055	200000055	siRNA-IMPa4-25 PSF-A488 IMPa4-A546 DAPI 8C1-siRNA-IMP-a2-a4 V2.00	0	29. siRNA-IMPa4-25 PSF-A488 DAPI IMPa4-A546_a_TileScan_001 (Stage 1 of 49)	00-p3zi3fnxas8iLLhvr963w
205		Vesicles Paraspeckle	3	0.000	1.000	16	200000056	200000056	siRNA-IMPa4-25 PSF-A488 IMPa4-A546 DAPI 8C1-siRNA-IMP-a2-a4 V2.00	0	29. siRNA-IMPa4-25 PSF-A488 DAPI IMPa4-A546_a_TileScan_001 (Stage 1 of 49)	00-p3zi3fnxas8iLLhvr963w
212		Vesicles Paraspeckle	3	0.000	1.000	17	200000057	200000057	siRNA-IMPa4-25 PSF-A488 IMPa4-A546 DAPI 8C1-siRNA-IMP-a2-a4 V2.00	0	29. siRNA-IMPa4-25 PSF-A488 DAPI IMPa4-A546_a_TileScan_001 (Stage 1 of 49)	00-p3zi3fnxas8iLLhvr963w
181		Vesicles Paraspeckle	3	0.000	1.000	19	200000058	200000000	siRNA-IMPa4-25 PSF-A488 IMPa4-A546 DAPI 8C1-siRNA-IMP-a2-a4 V2.00	0	29. siRNA-IMPa4-25 PSF-A488 DAPI IMPa4-A546_aa_TileScan_001 (Stage 27 of 49)	00-hekutcgZxARErtgNJXeExc
194		Vesicles Paraspeckle	3	0.000	1.000	19	200000059	200000001	siRNA-IMPa4-25 PSF-A488 IMPa4-A546 DAPI 8C1-siRNA-IMP-a2-a4 V2.00	0	29. siRNA-IMPa4-25 PSF-A488 DAPI IMPa4-A546_aa_TileScan_001 (Stage 27 of 49)	00-hekutcgZxARErtgNJXeExc
202		Vesicles Paraspeckle	3	0.000	1.000	19	200000060	200000002	siRNA-IMPa4-25 PSF-A488 IMPa4-A546 DAPI 8C1-siRNA-IMP-a2-a4 V2.00	0	29. siRNA-IMPa4-25 PSF-A488 DAPI IMPa4-A546_aa_TileScan_001 (Stage 27 of 49)	00-hekutcgZxARErtgNJXeExc
187		Vesicles Paraspeckle	3	0.000	1.000	19	200000061	200000003	siRNA-IMPa4-25 PSF-A488 IMPa4-A546 DAPI 8C1-siRNA-IMP-a2-a4 V2.00	0	29. siRNA-IMPa4-25 PSF-A488 DAPI IMPa4-A546_aa_TileScan_001 (Stage 27 of 49)	00-hekutcgZxARErtgNJXeExc
211		Vesicles Paraspeckle	3	0.000	1.000	19	200000062	200000004	siRNA-IMPa4-25 PSF-A488 IMPa4-A546 DAPI 8C1-siRNA-IMP-a2-a4 V2.00	0	29. siRNA-IMPa4-25 PSF-A488 DAPI IMPa4-A546_aa_TileScan_001 (Stage 27 of 49)	00-hekutcgZxARErtgNJXeExc
223		Vesicles Paraspeckle	3	0.000	1.000	19	200000063	200000005	siRNA-IMPa4-25 PSF-A488 IMPa4-A546 DAPI 8C1-siRNA-IMP-a2-a4 V2.00	0	29. siRNA-IMPa4-25 PSF-A488 DAPI IMPa4-A546_aa_TileScan_001 (Stage 27 of 49)	00-hekutcgZxARErtgNJXeExc
203		Vesicles Paraspeckle	3	0.000	1.000	19	200000064	200000006	siRNA-IMPa4-25 PSF-A488 IMPa4-A546 DAPI 8C1-siRNA-IMP-a2-a4 V2.00	0	29. siRNA-IMPa4-25 PSF-A488 DAPI IMPa4-A546_aa_TileScan_001 (Stage 27 of 49)	00-hekutcgZxARErtgNJXeExc
196		Vesicles Paraspeckle	3	0.000	1.000	19	200000065	200000007	siRNA-IMPa4-25 PSF-A488 IMPa4-A546 DAPI 8C1-siRNA-IMP-a2-a4 V2.00	0	29. siRNA-IMPa4-25 PSF-A488 DAPI IMPa4-A546_aa_TileScan_001 (Stage 27 of 49)	00-hekutcgZxARErtgNJXeExc
188		Vesicles Paraspeckle	3	0.000	1.000	19	200000066	200000008	siRNA-IMPa4-25 PSF-A488 IMPa4-A546 DAPI 8C1-siRNA-IMP-a2-a4 V2.00	0	29. siRNA-IMPa4-25 PSF-A488 DAPI IMPa4-A546_aa_TileScan_001 (Stage 27 of 49)	00-hekutcgZxARErtgNJXeExc
171		Vesicles Paraspeckle	3	0.000	1.000	19	200000067	200000009	siRNA-IMPa4-25 PSF-A488 IMPa4-A546 DAPI 8C1-siRNA-IMP-a2-a4 V2.00	0	29. siRNA-IMPa4-25 PSF-A488 DAPI IMPa4-A546_aa_TileScan_001 (Stage 27 of 49)	00-hekutcgZxARErtgNJXeExc
149		Vesicles Paraspeckle	3	0.000	1.000	19	200000068	200000010	siRNA-IMPa4-25 PSF-A488 IMPa4-A546 DAPI 8C1-siRNA-IMP-a2-a4 V2.00	0	29. siRNA-IMPa4-25 PSF-A488 DAPI IMPa4-A546_aa_TileScan_001 (Stage 27 of 49)	00-hekutcgZxARErtgNJXeExc
149		Vesicles Paraspeckle	3	0.000	1.000	19	200000069	200000011	siRNA-IMPa4-25 PSF-A488 IMPa4-A546 DAPI 8C1-siRNA-IMP-a2-a4 V2.00	0	29. siRNA-IMPa4-25 PSF-A488 DAPI IMPa4-A546_aa_TileScan_001 (Stage 27 of 49)	00-hekutcgZxARErtgNJXeExc
176		Vesicles Paraspeckle	3	0.000	1.000	19	200000070	200000012	siRNA-IMPa4-25 PSF-A488 IMPa4-A546 DAPI 8C1-siRNA-IMP-a2-a4 V2.00	0	29. siRNA-IMPa4-25 PSF-A488 DAPI IMPa4-A546_aa_TileScan_001 (Stage 27 of 49)	00-hekutcgZxARErtgNJXeExc
223		Vesicles Paraspeckle	3	0.000	1.000	20	200000071	200000013	siRNA-IMPa4-25 PSF-A488 IMPa4-A546 DAPI 8C1-siRNA-IMP-a2-a4 V2.00	0	29. siRNA-IMPa4-25 PSF-A488 DAPI IMPa4-A546_aa_TileScan_001 (Stage 27 of 49)	00-hekutcgZxARErtgNJXeExc
206		Vesicles Paraspeckle	3	0.000	1.000	20	200000072	200000014	siRNA-IMPa4-25 PSF-A488 IMPa4-A546 DAPI 8C1-siRNA-IMP-a2-a4 V2.00	0	29. siRNA-IMPa4-25 PSF-A488 DAPI IMPa4-A546_aa_TileScan_001 (Stage 27 of 49)	00-hekutcgZxARErtgNJXeExc
187		Vesicles Paraspeckle	3	0.000	1.000	20	200000073	200000015	siRNA-IMPa4-25 PSF-A488 IMPa4-A546 DAPI 8C1-siRNA-IMP-a2-a4 V2.00	0	29. siRNA-IMPa4-25 PSF-A488 DAPI IMPa4-A546_aa_TileScan_001 (Stage 27 of 49)	00-hekutcgZxARErtgNJXeExc
202		Vesicles Paraspeckle	3	0.000	1.000	20	200000074	200000016	siRNA-IMPa4-25 PSF-A488 IMPa4-A546 DAPI 8C1-siRNA-IMP-a2-a4 V2.00	0	29. siRNA-IMPa4-25 PSF-A488 DAPI IMPa4-A546_aa_TileScan_001 (Stage 27 of 49)	00-hekutcgZxARErtgNJXeExc
144		Vesicles Paraspeckle	3	0.000	1.000	20	200000075	200000017	siRNA-IMPa4-25 PSF-A488 IMPa4-A546 DAPI 8C1-siRNA-IMP-a2-a4 V2.00	0	29. siRNA-IMPa4-25 PSF-A488 DAPI IMPa4-A546_aa_TileScan_001 (Stage 27 of 49)	00-hekutcgZxARErtgNJXeExc
171		Vesicles Paraspeckle	3	0.000	1.000	20	200000076	200000018	siRNA-IMPa4-25 PSF-A488 IMPa4-A546 DAPI 8C1-siRNA-IMP-a2-a4 V2.00	0	29. siRNA-IMPa4-25 PSF-A488 DAPI IMPa4-A546_aa_TileScan_001 (Stage 27 of 49)	00-hekutcgZxARErtgNJXeExc
205		Vesicles Paraspeckle	3	0.000	1.000	21	200000077	200000019	siRNA-IMPa4-25 PSF-A488 IMPa4-A546 DAPI 8C1-siRNA-IMP-a2-a4 V2.00	0	29. siRNA-IMPa4-25 PSF-A488 DAPI IMPa4-A546_aa_TileScan_001 (Stage 27 of 49)	00-hekutcgZxARErtgNJXeExc
243		Vesicles Paraspeckle	3	0.000	1.000	21	200000078	200000020	siRNA-IMPa4-25 PSF-A488 IMPa4-A546 DAPI 8C1-siRNA-IMP-a2-a4 V2.00	0	29. siRNA-IMPa4-25 PSF-A488 DAPI IMPa4-A546_aa_TileScan_001 (Stage 27 of 49)	00-hekutcgZxARErtgNJXeExc
245		Vesicles Paraspeckle	3	0.000	1.000	21	200000079	200000021	siRNA-IMPa4-25 PSF-A488 IMPa4-A546 DAPI 8C1-siRNA-IMP-a2-a4 V2.00	0	29. siRNA-IMPa4-25 PSF-A488 DAPI IMPa4-A546_aa_TileScan_001 (Stage 27 of 49)	00-hekutcgZxARErtgNJXeExc
183		Vesicles Paraspeckle	3	0.000	1.000	21	200000080	200000022	siRNA-IMPa4-25 PSF-A488 IMPa4-A546 DAPI 8C1-siRNA-IMP-a2-a4 V2.00	0	29. siRNA-IMPa4-25 PSF-A488 DAPI IMPa4-A546_aa_TileScan_001 (Stage 27 of 49)	00-hekutcgZxARErtgNJXeExc
210		Vesicles Paraspeckle	3	0.000	1.000	21	200000081	200000023	siRNA-IMPa4-25 PSF-A488 IMPa4-A546 DAPI 8C1-siRNA-IMP-a2-a4 V2.00	0	29. siRNA-IMPa4-25 PSF-A488 DAPI IMPa4-A546_aa_TileScan_001 (Stage 27 of 49)	00-hekutcgZxARErtgNJXeExc
232		Vesicles Paraspeckle	3	0.000	1.000	21	200000082	200000024	siRNA-IMPa4-25 PSF-A488 IMPa4-A546 DAPI 8C1-siRNA-IMP-a2-a4 V2.00	0	29. siRNA-IMPa4-25 PSF-A488 DAPI IMPa4-A546_aa_TileScan_001 (Stage 27 of 49)	00-hekutcgZxARErtgNJXeExc
182		Vesicles Paraspeckle	3	0.000	1.000	21	200000083	200000025	siRNA-IMPa4-25 PSF-A488 IMPa4-A546 DAPI 8C1-siRNA-IMP-a2-a4 V2.00	0	29. siRNA-IMPa4-25 PSF-A488 DAPI IMPa4-A546_aa_TileScan_001 (Stage 27 of 49)	00-hekutcgZxARErtgNJXeExc
250		Vesicles Paraspeckle	3	0.000	1.000	22	200000084	200000026	siRNA-IMPa4-25 PSF-A488 IMPa4-A546 DAPI 8C1-siRNA-IMP-a2-a4 V2.00	0	29. siRNA-IMPa4-25 PSF-A488 DAPI IMPa4-A546_aa_TileScan_001 (Stage 27 of 49)	00-hekutcgZxARErtgNJXeExc
213		Vesicles Paraspeckle	3	0.000	1.000	22	200000085	200000027	siRNA-IMPa4-25 PSF-A488 IMPa4-A546 DAPI 8C1-siRNA-IMP-a2-a4 V2.00	0	29. siRNA-IMPa4-25 PSF-A488 DAPI IMPa4-A546_aa_TileScan_001 (Stage 27 of 49)	00-hekutcgZxARErtgNJXeExc
172		Vesicles Paraspeckle	3	0.000	1.000	24	200000086	200000000	siRNA-IMPa4-25 PSF-A488 IMPa4-A546 DAPI 8C1-siRNA-IMP-a2-a4 V2.00	0	29. siRNA-IMPa4-25 PSF-A488 DAPI IMPa4-A546_ac_TileScan_001 (Stage 29 of 49)	00-8etGGJ7XZBASLmZXdRFFPS
179		Vesicles Paraspeckle	3	0.000	1.000	24	200000087	200000001	siRNA-IMPa4-25 PSF-A488 IMPa4-A546 DAPI 8C1-siRNA-IMP-a2-a4 V2.00	0	29. siRNA-IMPa4-25 PSF-A488 DAPI IMPa4-A546_ac_TileScan_001 (Stage 29 of 49)	00-8etGGJ7XZBASLmZXdRFFPS
189		Vesicles Paraspeckle	3	0.000	1.000	24	200000088	200000002	siRNA-IMPa4-25 PSF-A488 IMPa4-A546 DAPI 8C1-siRNA-IMP-a2-a4 V2.00	0	29. siRNA-IMPa4-25 PSF-A488 DAPI IMPa4-A546_ac_TileScan_001 (Stage 29 of 49)	00-8etGGJ7XZBASLmZXdRFFPS
202		Vesicles Paraspeckle	3	0.000	1.000	24	200000089	200000003	siRNA-IMPa4-25 PSF-A488 IMPa4-A546 DAPI 8C1-siRNA-IMP-a2-a4 V2.00	0	29. siRNA-IMPa4-25 PSF-A488 DAPI IMPa4-A546_ac_TileScan_001 (Stage 29 of 49)	00-8etGGJ7XZBASLmZXdRFFPS
185		Vesicles Paraspeckle	3	0.000	1.000	24	200000090	200000004	siRNA-IMPa4-25 PSF-A488 IMPa4-A546 DAPI 8C1-siRNA-IMP-a2-a4 V2.00	0	29. siRNA-IMPa4-25 PSF-A488 DAPI IMPa4-A546_ac_TileScan_001 (Stage 29 of 49)	00-8etGGJ7XZBASLmZXdRFFPS
189		Vesicles Paraspeckle	3	0.000	1.000	25	200000091	200000005	siRNA-IMPa4-25 PSF-A488 IMPa4-A546 DAPI 8C1-siRNA-IMP-a2-a4 V2.00	0	29. siRNA-IMPa4-25 PSF-A488 DAPI IMPa4-A546_ac_TileScan_001 (Stage 29 of 49)	00-8etGGJ7XZBASLmZXdRFFPS
199		Vesicles Paraspeckle	3	0.000	1.000	25	200000092	200000006	siRNA-IMPa4-25 PSF-A488 IMPa4-A546 DAPI 8C1-siRNA-IMP-a2-a4 V2.00	0	29. siRNA-IMPa4-25 PSF-A488 DAPI IMPa4-A546_ac_TileScan_001 (Stage 29 of 49)	00-8etGGJ7XZBASLmZXdRFFPS
198		Vesicles Paraspeckle	3	0.000	1.000	25	200000093	200000007	siRNA-IMPa4-25 PSF-A488 IMPa4-A546 DAPI 8C1-siRNA-IMP-a2-a4 V2.00	0	29. siRNA-IMPa4-25 PSF-A488 DAPI IMPa4-A546_ac_TileScan_001 (Stage 29 of 49)	00-8etGGJ7XZBASLmZXdRFFPS
180		Vesicles Paraspeckle	3	0.000	1.000	26	200000094	200000008	siRNA-IMPa4-25 PSF-A488 IMPa4-A546 DAPI 8C1-siRNA-IMP-a2-a4 V2.00	0	29. siRNA-IMPa4-25 PSF-A488 DAPI IMPa4-A546_ac_TileScan_001 (Stage 29 of 49)	00-8etGGJ7XZBASLmZXdRFFPS
206		Vesicles Paraspeckle	3	0.000	1.000	26	200000095	200000009	siRNA-IMPa4-25 PSF-A488 IMPa4-A546 DAPI 8C1-siRNA-IMP-a2-a4 V2.00	0	29. siRNA-IMPa4-25 PSF-A488 DAPI IMPa4-A546_ac_TileScan_001 (Stage 29 of 49)	00-8etGGJ7XZBASLmZXdRFFPS
185		Vesicles Paraspeckle	3	0.000	1.000	26	200000096	200000010	siRNA-IMPa4-25 PSF-A488 IMPa4-A546 DAPI 8C1-siRNA-IMP-a2-a4 V2.00	0	29. siRNA-IMPa4-25 PSF-A488 DAPI IMPa4-A546_ac_TileScan_001 (Stage 29 of 49)	00-8etGGJ7XZBASLmZXdRFFPS
200		Vesicles Paraspeckle	3	0.000	1.000	26	200000097	200000011	siRNA-IMPa4-25 PSF-A488 IMPa4-A546 DAPI 8C1-siRNA-IMP-a2-a4 V2.00	0	29. siRNA-IMPa4-25 PSF-A488 DAPI IMPa4-A546_ac_TileScan_001 (Stage 29 of 49)	00-8etGGJ7XZBASLmZXdRFFPS
240		Vesicles Paraspeckle	3	0.000	1.000	27	200000098	200000012	siRNA-IMPa4-25 PSF-A488 IMPa4-A546 DAPI 8C1-siRNA-IMP-a2-a4 V2.00	0	29. siRNA-IMPa4-25 PSF-A488 DAPI IMPa4-A546_ac_TileScan_001 (Stage 29 of 49)	00-8etGGJ7XZBASLmZXdRFFPS
238		Vesicles Paraspeckle	3	0.000	1.000	27	200000099	200000013	siRNA-IMPa4-25 PSF-A488 IMPa4-A546 DAPI 8C1-siRNA-IMP-a2-a4 V2.00	0	29. siRNA-IMPa4-25 PSF-A488 DAPI IMPa4-A546_ac_TileScan_001 (Stage 29 of 49)	00-8etGGJ7XZBASLmZXdRFFPS
208		Vesicles Paraspeckle	3	0.000	1.000	27	200000100	200000014	siRNA-IMPa4-25 PSF-A488 IMPa4-A546 DAPI 8C1-siRNA-IMP-a2-a4 V2.00	0	29. siRNA-IMPa4-25 PSF-A488 DAPI IMPa4-A546_ac_TileScan_001 (Stage 29 of 49)	00-8etGGJ7XZBASLmZXdRFFPS
207		Vesicles Paraspeckle	3	0.000	1.000	27	200000101	200000015	siRNA-IMPa4-25 PSF-A488 IMPa4-A546 DAPI 8C1-siRNA-IMP-a2-a4 V2.00	0	29. siRNA-IMPa4-25 PSF-A488 DAPI IMPa4-A546_ac_TileScan_001 (Stage 29 of 49)	00-8etGGJ7XZBASLmZXdRFFPS
222		Vesicles Paraspeckle	3	0.000	1.000	27	200000102	200000016	siRNA-IMPa4-25 PSF-A488 IMPa4-A546 DAPI 8C1-siRNA-IMP-a2-a4 V2.00	0	29. siRNA-IMPa4-25 PSF-A488 DAPI IMPa4-A546_ac_TileScan_001 (Stage 29 of 49)	00-8etGGJ7XZBASLmZXdRFFPS
237		Vesicles Paraspeckle	3	0.000	1.000	28	200000103	200000017	siRNA-IMPa4-25 PSF-A488 IMPa4-A546 DAPI 8C1-siRNA-IMP-a2-a4 V2.00	0	29. siRNA-IMPa4-25 PSF-A488 DAPI IMPa4-A546_ac_TileScan_001 (Stage 29 of 49)	00-8etGGJ7XZBASLmZXdRFFPS
247		Vesicles Paraspeckle	3	0.000	1.000	28	200000104	200000018	siRNA-IMPa4-25 PSF-A488 IMPa4-A546 DAPI 8C1-siRNA-IMP-a2-a4 V2.00	0	29. siRNA-IMPa4-25 PSF-A488 DAPI IMPa4-A546_ac_TileScan_001 (Stage 29 of 49)	00-8etGGJ7XZBASLmZXdRFFPS
247		Vesicles Paraspeckle	3	0.000	1.000	28	200000105	200000019	siRNA-IMPa4-25 PSF-A488 IMPa4-A546 DAPI 8C1-siRNA-IMP-a2-a4 V2.00	0	29. siRNA-IMPa4-25 PSF-A488 DAPI IMPa4-A546_ac_TileScan_001 (Stage 29 of 49)	00-8etGGJ7XZBASLmZXdRFFPS
185		Vesicles Paraspeckle	3	0.000	1.000	30	200000106	200000020	siRNA-IMPa4-25 PSF-A488 IMPa4-A546 DAPI 8C1-siRNA-IMP-a2-a4 V2.00	0	29. siRNA-IMPa4-25 PSF-A488 DAPI IMPa4-A546_ac_TileScan_001 (Stage 29 of 49)	00-8etGGJ7XZBASLmZXdRFFPS
157		Vesicles Paraspeckle	3	0.000	1.000	30	200000107	200000021	siRNA-IMPa4-25 PSF-A488 IMPa4-A546 DAPI 8C1-siRNA-IMP-a2-a4 V2.00	0	29. siRNA-IMPa4-25 PSF-A488 DAPI IMPa4-A546_ac_TileScan_001 (Stage 29 of 49)	00-8etGGJ7XZBASLmZXdRFFPS
155		Vesicles Paraspeckle	3	0.000	1.000	30	200000108	200000022	siRNA-IMPa4-25 PSF-A488 IMPa4-A546 DAPI 8C1-siRNA-IMP-a2-a4 V2.00	0	29. siRNA-IMPa4-25 PSF-A488 DAPI IMPa4-A546_ac_TileScan_001 (Stage 29 of 49)	00-8etGGJ7XZBASLmZXdRFFPS
227		Vesicles Paraspeckle	3	0.000	1.000	30	200000109	200000023	siRNA-IMPa4-25 PSF-A488 IMPa4-A546 DAPI 8C1-siRNA-IMP-a2-a4 V2.00	0	29. siRNA-IMPa4-25 PSF-A488 DAPI IMPa4-A546_ac_TileScan_001 (Stage 29 of 49)	00-8etGGJ7XZBASLmZXdRFFPS
147		Vesicles Paraspeckle	3	0.000	1.000	30	200000110	200000024	siRNA-IMPa4-25 PSF-A488 IMPa4-A546 DAPI 8C1-siRNA-IMP-a2-a4 V2.00	0	29. siRNA-IMPa4-25 PSF-A488 DAPI IMPa4-A546_ac_TileScan_001 (Stage 29 of 49)	00-8etGGJ7XZBASLmZXdRFFPS
173		Vesicles Paraspeckle	3	0.000	1.000	32	200000111	200000025	siRNA-IMPa4-25 PSF-A488 IMPa4-A546 DAPI 8C1-siRNA-IMP-a2-a4 V2.00	0	29. siRNA-IMPa4-25 PSF-A488 DAPI IMPa4-A546_ac_TileScan_001 (Stage 29 of 49)	00-8etGGJ7XZBASLmZXdRFFPS
146		Vesicles Paraspeckle	3	0.000	1.000	32	200000112	200000026	siRNA-IMPa4-25 PSF-A488 IMPa4-A546 DAPI 8C1-siRNA-IMP-a2-a4 V2.00	0	29. siRNA-IMPa4-25 PSF-A488 DAPI IMPa4-A546_ac_TileScan_001 (Stage 29 of 49)	00-8etGGJ7XZBASLmZXdRFFPS
176		Vesicles Paraspeckle	3	0.000	1.000	32	200000113	200000027	siRNA-IMPa4-25 PSF-A488 IMPa4-A546 DAPI 8C1-siRNA-IMP-a2-a4 V2.00	0	29. siRNA-IMPa4-25 PSF-A488 DAPI IMPa4-A546_ac_TileScan_001 (Stage 29 of 49)	00-8etGGJ7XZBASLmZXdRFFPS
161		Vesicles Paraspeckle	3	0.000	1.000	32	200000114	200000028	siRNA-IMPa4-25 PSF-A488 IMPa4-A546 DAPI 8C1-siRNA-IMP-a2-a4 V2.00	0	29. siRNA-IMPa4-25 PSF-A488 DAPI IMPa4-A546_ac_TileScan_001 (Stage 29 of 49)	00-8etGGJ7XZBASLmZXdRFFPS
171		Vesicles Paraspeckle	3	0.000	1.000	32	200000115	200000029	siRNA-IMPa4-25 PSF-A488 IMPa4-A546 DAPI 8C1-siRNA-IMP-a2-a4 V2.00	0	29. siRNA-IMPa4-25 PSF-A488 DAPI IMPa4-A546_ac_TileScan_001 (Stage 29 of 49)	00-8etGGJ7XZBASLmZXdRFFPS
212		Vesicles Paraspeckle	3	0.000	1.000	34	200000116	200000030	siRNA-IMPa4-25 PSF-A488 IMPa4-A546 DAPI 8C1-siRNA-IMP-a2-a4 V2.00	0	29. siRNA-IMPa4-25 PSF-A488 DAPI IMPa4-A546_ac_TileScan_001 (Stage 29 of 49)	00-8etGGJ7XZBASLmZXdRFFPS
173		Vesicles Paraspeckle	3	0.000	1.000	34	200000117	200000031	siRNA-IMPa4-25 PSF-A488 IMPa4-A546 DAPI 8C1-siRNA-IMP-a2-a4 V2.00	0	29. siRNA-IMPa4-25 PSF-A488 DAPI IMPa4-A546_ac_TileScan_001 (Stage 29 of 49)	00-8etGGJ7XZBASLmZXdRFFPS
215		Vesicles Paraspeckle	3	0.000	1.000	37	200000118	200000032	siRNA-IMPa4-25 PSF-A488 IMPa4-A546 DAPI 8C1-siRNA-IMP-a2-a4 V2.00	0	29. siRNA-IMPa4-25 PSF-A488 DAPI IMPa4-A546_ac_TileScan_001 (Stage 29 of 49)	00-8etGGJ7XZBASLmZXdRFFPS
173		Vesicles Paraspeckle	3	0.000	1.000	37	200000119	200000033	siRNA-IMPa4-25 PSF-A488 IMPa4-A546 DAPI 8C1-siRNA-IMP-a2-a4 V2.00	0	29. siRNA-IMPa4-25 PSF-A488 DAPI IMPa4-A546_ac_TileScan_001 (Stage 29 of 49)	00-8etGGJ7XZBASLmZXdRFFPS
166		Vesicles Paraspeckle	3	0.000	1.000	37	200000120	200000034	siRNA-IMPa4-25 PSF-A488 IMPa4-A546 DAPI 8C1-siRNA-IMP-a2-a4 V2.00	0	29. siRNA-IMPa4-25 PSF-A488 DAPI IMPa4-A546_ac_TileScan_001 (Stage 29 of 49)	00-8etGGJ7XZBASLmZXdRFFPS
169		Vesicles Paraspeckle	3	0.000	1.000	37	200000121	200000035	siRNA-IMPa4-25 PSF-A488 IMPa4-A546 DAPI 8C1-siRNA-IMP-a2-a4 V2.00	0	29. siRNA-IMPa4-25 PSF-A488 DAPI IMPa4-A546_ac_TileScan_001 (Stage 29 of 49)	00-8etGGJ7XZBASLmZXdRFFPS
158		Vesicles Paraspeckle	3	0.000	1.000	37	200000122	200000036	siRNA-IMPa4-25 PSF-A488 IMPa4-A546 DAPI 8C1-siRNA-IMP-a2-a4 V2.00	0	29. siRNA-IMPa4-25 PSF-A488 DAPI IMPa4-A546_ac_TileScan_001 (Stage 29 of 49)	00-8etGGJ7XZBASLmZXdRFFPS
187		Vesicles Paraspeckle	3	0.000	1.000	37	200000123	200000037	siRNA-IMPa4-25 PSF-A488 IMPa4-A546 DAPI 8C1-siRNA-IMP-a2-a4 V2.00	0	29. siRNA-IMPa4-25 PSF-A488 DAPI IMPa4-A546_ac_TileScan_001 (Stage 29 of 49)	00-8etGGJ7XZBASLmZXdRFFPS
188		Vesicles Paraspeckle	3	0.000	1.000	37	200000124	200000038	siRNA-IMPa4-25 PSF-A488 IMPa4-A546 DAPI 8C1-siRNA-IMP-a2-a4 V2.00	0	29. siRNA-IMPa4-25 PSF-A488 DAPI IMPa4-A546_ac_TileScan_001 (Stage 29 of 49)	00-8etGGJ7XZBASLmZXdRFFPS
207		Vesicles Paraspeckle	3	0.000	1.000	37	200000125	200000039	siRNA-IMPa4-25 PSF-A488 IMPa4-A546 DAPI 8C1-siRNA-IMP-a2-a4 V2.00	0	29. siRNA-IMPa4-25 PSF-A488 DAPI IMPa4-A546_ac_TileScan_001 (Stage 29 of 49)	00-8etGGJ7XZBASLmZXdRFFPS
192		Vesicles Paraspeckle	3	0.000	1.000	37	200000126	200000040	siRNA-IMPa4-25 PSF-A488 IMPa4-A546 DAPI 8C1-siRNA-IMP-a2-a4 V2.00	0	29. siRNA-IMPa4-25 PSF-A488 DAPI IMPa4-A546_ac_TileScan_001 (Stage 29 of 49)	00-8etGGJ7XZBASLmZXdRFFPS
144		Vesicles Paraspeckle	3	0.000	1.000	37	200000127	200000041	siRNA-IMPa4-25 PSF-A488 IMPa4-A546 DAPI 8C1-siRNA-IMP-a2-a4 V2.00	0	29. siRNA-IMPa4-25 PSF-A488 DAPI IMPa4-A546_ac_TileScan_001 (Stage 29 of 49)	00-8etGGJ7XZBASLmZXdRFFPS
177		Vesicles Paraspeckle	3	0.000	1.000	37	200000128	200000042	siRNA-IMPa4-25 PSF-A488 IMPa4-A546 DAPI 8C1-siRNA-IMP-a2-a4 V2.00	0	29. siRNA-IMPa4-25 PSF-A488 DAPI IMPa4-A546_ac_TileScan_001 (Stage 29 of 49)	00-8etGGJ7XZBASLmZXdRFFPS
173		Vesicles Paraspeckle	3	0.000	1.000	39	200000129	200000043	siRNA-IMPa4-25 PSF-A488 IMPa4-A546 DAPI 8C1-siRNA-IMP-a2-a4 V2.00	0	29. siRNA-IMPa4-25 PSF-A488 DAPI IMPa4-A546_ac_TileScan_001 (Stage 29 of 49)	00-8etGGJ7XZBASLmZXdRFFPS
143		Vesicles Paraspeckle	3	0.000	1.000	40	200000130	200000044	siRNA-IMPa4-25 PSF-A488 IMPa4-A546 DAPI 8C1-siRNA-IMP-a2-a4 V2.00	0	29. siRNA-IMPa4-25 PSF-A488 DAPI IMPa4-A546_ac_TileScan_001 (Stage 29 of 49)	00-8etGGJ7XZBASLmZXdRFFPS
142		Vesicles Paraspeckle	3	0.000	1.000	40	200000131	200000045	siRNA-IMPa4-25 PSF-A488 IMPa4-A546 DAPI 8C1-siRNA-IMP-a2-a4 V2.00	0	29. siRNA-IMPa4-25 PSF-A488 DAPI IMPa4-A546_ac_TileScan_001 (Stage 29 of 49)	00-8etGGJ7XZBASLmZXdRFFPS
205		Vesicles Paraspeckle	3	0.000	1.000	42	200000132	200000046	siRNA-IMPa4-25 PSF-A488 IMPa4-A546 DAPI 8C1-siRNA-IMP-a2-a4 V2.00	0	29. siRNA-IMPa4-25 PSF-A488 DAPI IMPa4-A546_ac_TileScan_001 (Stage 29 of 49)	00-8etGGJ7XZBASLmZXdRFFPS
188		Vesicles Paraspeckle	3	0.000	1.000	44	200000133	200000000	siRNA-IMPa4-25 PSF-A488 IMPa4-A546 DAPI 8C1-siRNA-IMP-a2-a4 V2.00	0	29. siRNA-IMPa4-25 PSF-A488 DAPI IMPa4-A546_ad_TileScan_001 (Stage 30 of 49)	00-6hX8WVqhzAY8Vxi8ZJA9ph
232		Vesicles Paraspeckle	3	0.000	1.000	45	200000134	200000001	siRNA-IMPa4-25 PSF-A488 IMPa4-A546 DAPI 8C1-siRNA-IMP-a2-a4 V2.00	0	29. siRNA-IMPa4-25 PSF-A488 DAPI IMPa4-A546_ad_TileScan_001 (Stage 30 of 49)	00-6hX8WVqhzAY8Vxi8ZJA9ph
196		Vesicles Paraspeckle	3	0.000	1.000	45	200000135	200000002	siRNA-IMPa4-25 PSF-A488 IMPa4-A546 DAPI 8C1-siRNA-IMP-a2-a4 V2.00	0	29. siRNA-IMPa4-25 PSF-A488 DAPI IMPa4-A546_ad_TileScan_001 (Stage 30 of 49)	00-6hX8WVqhzAY8Vxi8ZJA9ph
232		Vesicles Paraspeckle	3	0.000	1.000	45	200000136	200000003	siRNA-IMPa4-25 PSF-A488 IMPa4-A546 DAPI 8C1-siRNA-IMP-a2-a4 V2.00	0	29. siRNA-IMPa4-25 PSF-A488 DAPI IMPa4-A546_ad_TileScan_001 (Stage 30 of 49)	00-6hX8WVqhzAY8Vxi8ZJA9ph
234		Vesicles Paraspeckle	3	0.000	1.000	45	200000137	200000004	siRNA-IMPa4-25 PSF-A488 IMPa4-A546 DAPI 8C1-siRNA-IMP-a2-a4 V2.00	0	29. siRNA-IMPa4-25 PSF-A488 DAPI IMPa4-A546_ad_TileScan_001 (Stage 30 of 49)	00-6hX8WVqhzAY8Vxi8ZJA9ph
226		Vesicles Paraspeckle	3	0.000	1.000	45	200000138	200000005	siRNA-IMPa4-25 PSF-A488 IMPa4-A546 DAPI 8C1-siRNA-IMP-a2-a4 V2.00	0	29. siRNA-IMPa4-25 PSF-A488 DAPI IMPa4-A546_ad_TileScan_001 (Stage 30 of 49)	00-6hX8WVqhzAY8Vxi8ZJA9ph
210		Vesicles Paraspeckle	3	0.000	1.000	46	200000139	200000006	siRNA-IMPa4-25 PSF-A488 IMPa4-A546 DAPI 8C1-siRNA-IMP-a2-a4 V2.00	0	29. siRNA-IMPa4-25 PSF-A488 DAPI IMPa4-A546_ad_TileScan_001 (Stage 30 of 49)	00-6hX8WVqhzAY8Vxi8ZJA9ph
188		Vesicles Paraspeckle	3	0.000	1.000	46	200000140	200000007	siRNA-IMPa4-25 PSF-A488 IMPa4-A546 DAPI 8C1-siRNA-IMP-a2-a4 V2.00	0	29. siRNA-IMPa4-25 PSF-A488 DAPI IMPa4-A546_ad_TileScan_001 (Stage 30 of 49)	00-6hX8WVqhzAY8Vxi8ZJA9ph
181		Vesicles Paraspeckle	3	0.000	1.000	46	200000141	200000008	siRNA-IMPa4-25 PSF-A488 IMPa4-A546 DAPI 8C1-siRNA-IMP-a2-a4 V2.00	0	29. siRNA-IMPa4-25 PSF-A488 DAPI IMPa4-A546_ad_TileScan_001 (Stage 30 of 49)	00-6hX8WVqhzAY8Vxi8ZJA9ph
199		Vesicles Paraspeckle	3	0.000	1.000	46	200000142	200000009	siRNA-IMPa4-25 PSF-A488 IMPa4-A546 DAPI 8C1-siRNA-IMP-a2-a4 V2.00	0	29. siRNA-IMPa4-25 PSF-A488 DAPI IMPa4-A546_ad_TileScan_001 (Stage 30 of 49)	00-6hX8WVqhzAY8Vxi8ZJA9ph
158		Vesicles Paraspeckle	3	0.000	1.000	46	200000143	200000010	siRNA-IMPa4-25 PSF-A488 IMPa4-A546 DAPI 8C1-siRNA-IMP-a2-a4 V2.00	0	29. siRNA-IMPa4-25 PSF-A488 DAPI IMPa4-A546_ad_TileScan_001 (Stage 30 of 49)	00-6hX8WVqhzAY8Vxi8ZJA9ph
177		Vesicles Paraspeckle	3	0.000	1.000	46	200000144	200000011	siRNA-IMPa4-25 PSF-A488 IMPa4-A546 DAPI 8C1-siRNA-IMP-a2-a4 V2.00	0	29. siRNA-IMPa4-25 PSF-A488 DAPI IMPa4-A546_ad_TileScan_001 (Stage 30 of 49)	00-6hX8WVqhzAY8Vxi8ZJA9ph
160		Vesicles Paraspeckle	3	0.000	1.000	46	200000145	200000012	siRNA-IMPa4-25 PSF-A488 IMPa4-A546 DAPI 8C1-siRNA-IMP-a2-a4 V2.00	0	29. siRNA-IMPa4-25 PSF-A488 DAPI IMPa4-A546_ad_TileScan_001 (Stage 30 of 49)	00-6hX8WVqhzAY8Vxi8ZJA9ph
181		Vesicles Paraspeckle	3	0.000	1.000	46	200000146	200000013	siRNA-IMPa4-25 PSF-A488 IMPa4-A546 DAPI 8C1-siRNA-IMP-a2-a4 V2.00	0	29. siRNA-IMPa4-25 PSF-A488 DAPI IMPa4-A546_ad_TileScan_001 (Stage 30 of 49)	00-6hX8WVqhzAY8Vxi8ZJA9ph
163		Vesicles Paraspeckle	3	0.000	1.000	48	200000147	200000014	siRNA-IMPa4-25 PSF-A488 IMPa4-A546 DAPI 8C1-siRNA-IMP-a2-a4 V2.00	0	29. siRNA-IMPa4-25 PSF-A488 DAPI IMPa4-A546_ad_TileScan_001 (Stage 30 of 49)	00-6hX8WVqhzAY8Vxi8ZJA9ph
146		Vesicles Paraspeckle	3	0.000	1.000	48	200000148	200000015	siRNA-IMPa4-25 PSF-A488 IMPa4-A546 DAPI 8C1-siRNA-IMP-a2-a4 V2.00	0	29. siRNA-IMPa4-25 PSF-A488 DAPI IMPa4-A546_ad_TileScan_001 (Stage 30 of 49)	00-6hX8WVqhzAY8Vxi8ZJA9ph
133		Vesicles Paraspeckle	3	0.000	1.000	49	200000149	200000016	siRNA-IMPa4-25 PSF-A488 IMPa4-A546 DAPI 8C1-siRNA-IMP-a2-a4 V2.00	0	29. siRNA-IMPa4-25 PSF-A488 DAPI IMPa4-A546_ad_TileScan_001 (Stage 30 of 49)	00-6hX8WVqhzAY8Vxi8ZJA9ph
188		Vesicles Paraspeckle	3	0.000	1.000	49	200000150	200000017	siRNA-IMPa4-25 PSF-A488 IMPa4-A546 DAPI 8C1-siRNA-IMP-a2-a4 V2.00	0	29. siRNA-IMPa4-25 PSF-A488 DAPI IMPa4-A546_ad_TileScan_001 (Stage 30 of 49)	00-6hX8WVqhzAY8Vxi8ZJA9ph
163		Vesicles Paraspeckle	3	0.000	1.000	50	200000151	200000018	siRNA-IMPa4-25 PSF-A488 IMPa4-A546 DAPI 8C1-siRNA-IMP-a2-a4 V2.00	0	29. siRNA-IMPa4-25 PSF-A488 DAPI IMPa4-A546_ad_TileScan_001 (Stage 30 of 49)	00-6hX8WVqhzAY8Vxi8ZJA9ph
209		Vesicles Paraspeckle	3	0.000	1.000	50	200000152	200000019	siRNA-IMPa4-25 PSF-A488 IMPa4-A546 DAPI 8C1-siRNA-IMP-a2-a4 V2.00	0	29. siRNA-IMPa4-25 PSF-A488 DAPI IMPa4-A546_ad_TileScan_001 (Stage 30 of 49)	00-6hX8WVqhzAY8Vxi8ZJA9ph
218		Vesicles Paraspeckle	3	0.000	1.000	50	200000153	200000020	siRNA-IMPa4-25 PSF-A488 IMPa4-A546 DAPI 8C1-siRNA-IMP-a2-a4 V2.00	0	29. siRNA-IMPa4-25 PSF-A488 DAPI IMPa4-A546_ad_TileScan_001 (Stage 30 of 49)	00-6hX8WVqhzAY8Vxi8ZJA9ph
183		Vesicles Paraspeckle	3	0.000	1.000	50	200000154	200000021	siRNA-IMPa4-25 PSF-A488 IMPa4-A546 DAPI 8C1-siRNA-IMP-a2-a4 V2.00	0	29. siRNA-IMPa4-25 PSF-A488 DAPI IMPa4-A546_ad_TileScan_001 (Stage 30 of 49)	00-6hX8WVqhzAY8Vxi8ZJA9ph
185		Vesicles Paraspeckle	3	0.000	1.000	50	200000155	200000022	siRNA-IMPa4-25 PSF-A488 IMPa4-A546 DAPI 8C1-siRNA-IMP-a2-a4 V2.00	0	29. siRNA-IMPa4-25 PSF-A488 DAPI IMPa4-A546_ad_TileScan_001 (Stage 30 of 49)	00-6hX8WVqhzAY8Vxi8ZJA9ph
183		Vesicles Paraspeckle	3	0.000	1.000	50	200000156	200000023	siRNA-IMPa4-25 PSF-A488 IMPa4-A546 DAPI 8C1-siRNA-IMP-a2-a4 V2.00	0	29. siRNA-IMPa4-25 PSF-A488 DAPI IMPa4-A546_ad_TileScan_001 (Stage 30 of 49)	00-6hX8WVqhzAY8Vxi8ZJA9ph
172		Vesicles Paraspeckle	3	0.000	1.000	51	200000157	200000024	siRNA-IMPa4-25 PSF-A488 IMPa4-A546 DAPI 8C1-siRNA-IMP-a2-a4 V2.00	0	29. siRNA-IMPa4-25 PSF-A488 DAPI IMPa4-A546_ad_TileScan_001 (Stage 30 of 49)	00-6hX8WVqhzAY8Vxi8ZJA9ph
157		Vesicles Paraspeckle	3	0.000	1.000	51	200000158	200000025	siRNA-IMPa4-25 PSF-A488 IMPa4-A546 DAPI 8C1-siRNA-IMP-a2-a4 V2.00	0	29. siRNA-IMPa4-25 PSF-A488 DAPI IMPa4-A546_ad_TileScan_001 (Stage 30 of 49)	00-6hX8WVqhzAY8Vxi8ZJA9ph
150		Vesicles Paraspeckle	3	0.000	1.000	51	200000159	200000026	siRNA-IMPa4-25 PSF-A488 IMPa4-A546 DAPI 8C1-siRNA-IMP-a2-a4 V2.00	0	29. siRNA-IMPa4-25 PSF-A488 DAPI IMPa4-A546_ad_TileScan_001 (Stage 30 of 49)	00-6hX8WVqhzAY8Vxi8ZJA9ph
175		Vesicles Paraspeckle	3	0.000	1.000	51	200000160	200000027	siRNA-IMPa4-25 PSF-A488 IMPa4-A546 DAPI 8C1-siRNA-IMP-a2-a4 V2.00	0	29. siRNA-IMPa4-25 PSF-A488 DAPI IMPa4-A546_ad_TileScan_001 (Stage 30 of 49)	00-6hX8WVqhzAY8Vxi8ZJA9ph
175		Vesicles Paraspeckle	3	0.000	1.000	51	200000161	200000028	siRNA-IMPa4-25 PSF-A488 IMPa4-A546 DAPI 8C1-siRNA-IMP-a2-a4 V2.00	0	29. siRNA-IMPa4-25 PSF-A488 DAPI IMPa4-A546_ad_TileScan_001 (Stage 30 of 49)	00-6hX8WVqhzAY8Vxi8ZJA9ph
179		Vesicles Paraspeckle	3	0.000	1.000	51	200000162	200000029	siRNA-IMPa4-25 PSF-A488 IMPa4-A546 DAPI 8C1-siRNA-IMP-a2-a4 V2.00	0	29. siRNA-IMPa4-25 PSF-A488 DAPI IMPa4-A546_ad_TileScan_001 (Stage 30 of 49)	00-6hX8WVqhzAY8Vxi8ZJA9ph
173		Vesicles Paraspeckle	3	0.000	1.000	52	200000163	200000030	siRNA-IMPa4-25 PSF-A488 IMPa4-A546 DAPI 8C1-siRNA-IMP-a2-a4 V2.00	0	29. siRNA-IMPa4-25 PSF-A488 DAPI IMPa4-A546_ad_TileScan_001 (Stage 30 of 49)	00-6hX8WVqhzAY8Vxi8ZJA9ph
172		Vesicles Paraspeckle	3	0.000	1.000	52	200000164	200000031	siRNA-IMPa4-25 PSF-A488 IMPa4-A546 DAPI 8C1-siRNA-IMP-a2-a4 V2.00	0	29. siRNA-IMPa4-25 PSF-A488 DAPI IMPa4-A546_ad_TileScan_001 (Stage 30 of 49)	00-6hX8WVqhzAY8Vxi8ZJA9ph
209		Vesicles Paraspeckle	3	0.000	1.000	52	200000165	200000032	siRNA-IMPa4-25 PSF-A488 IMPa4-A546 DAPI 8C1-siRNA-IMP-a2-a4 V2.00	0	29. siRNA-IMPa4-25 PSF-A488 DAPI IMPa4-A546_ad_TileScan_001 (Stage 30 of 49)	00-6hX8WVqhzAY8Vxi8ZJA9ph
172		Vesicles Paraspeckle	3	0.000	1.000	52	200000166	200000033	siRNA-IMPa4-25 PSF-A488 IMPa4-A546 DAPI 8C1-siRNA-IMP-a2-a4 V2.00	0	29. siRNA-IMPa4-25 PSF-A488 DAPI IMPa4-A546_ad_TileScan_001 (Stage 30 of 49)	00-6hX8WVqhzAY8Vxi8ZJA9ph
219		Vesicles Paraspeckle	3	0.000	1.000	52	200000167	200000034	siRNA-IMPa4-25 PSF-A488 IMPa4-A546 DAPI 8C1-siRNA-IMP-a2-a4 V2.00	0	29. siRNA-IMPa4-25 PSF-A488 DAPI IMPa4-A546_ad_TileScan_001 (Stage 30 of 49)	00-6hX8WVqhzAY8Vxi8ZJA9ph
177		Vesicles Paraspeckle	3	0.000	1.000	52	200000168	200000035	siRNA-IMPa4-25 PSF-A488 IMPa4-A546 DAPI 8C1-siRNA-IMP-a2-a4 V2.00	0	29. siRNA-IMPa4-25 PSF-A488 DAPI IMPa4-A546_ad_TileScan_001 (Stage 30 of 49)	00-6hX8WVqhzAY8Vxi8ZJA9ph
185		Vesicles Paraspeckle	3	0.000	1.000	52	200000169	200000036	siRNA-IMPa4-25 PSF-A488 IMPa4-A546 DAPI 8C1-siRNA-IMP-a2-a4 V2.00	0	29. siRNA-IMPa4-25 PSF-A488 DAPI IMPa4-A546_ad_TileScan_001 (Stage 30 of 49)	00-6hX8WVqhzAY8Vxi8ZJA9ph
204		Vesicles Paraspeckle	3	0.000	1.000	53	200000170	200000037	siRNA-IMPa4-25 PSF-A488 IMPa4-A546 DAPI 8C1-siRNA-IMP-a2-a4 V2.00	0	29. siRNA-IMPa4-25 PSF-A488 DAPI IMPa4-A546_ad_TileScan_001 (Stage 30 of 49)	00-6hX8WVqhzAY8Vxi8ZJA9ph
198		Vesicles Paraspeckle	3	0.000	1.000	53	200000171	200000038	siRNA-IMPa4-25 PSF-A488 IMPa4-A546 DAPI 8C1-siRNA-IMP-a2-a4 V2.00	0	29. siRNA-IMPa4-25 PSF-A488 DAPI IMPa4-A546_ad_TileScan_001 (Stage 30 of 49)	00-6hX8WVqhzAY8Vxi8ZJA9ph
209		Vesicles Paraspeckle	3	0.000	1.000	56	200000172	200000039	siRNA-IMPa4-25 PSF-A488 IMPa4-A546 DAPI 8C1-siRNA-IMP-a2-a4 V2.00	0	29. siRNA-IMPa4-25 PSF-A488 DAPI IMPa4-A546_ad_TileScan_001 (Stage 30 of 49)	00-6hX8WVqhzAY8Vxi8ZJA9ph
191		Vesicles Paraspeckle	3	0.000	1.000	56	200000173	200000040	siRNA-IMPa4-25 PSF-A488 IMPa4-A546 DAPI 8C1-siRNA-IMP-a2-a4 V2.00	0	29. siRNA-IMPa4-25 PSF-A488 DAPI IMPa4-A546_ad_TileScan_001 (Stage 30 of 49)	00-6hX8WVqhzAY8Vxi8ZJA9ph
188		Vesicles Paraspeckle	3	0.000	1.000	56	200000174	200000041	siRNA-IMPa4-25 PSF-A488 IMPa4-A546 DAPI 8C1-siRNA-IMP-a2-a4 V2.00	0	29. siRNA-IMPa4-25 PSF-A488 DAPI IMPa4-A546_ad_TileScan_001 (Stage 30 of 49)	00-6hX8WVqhzAY8Vxi8ZJA9ph
185		Vesicles Paraspeckle	3	0.000	1.000	56	200000175	200000042	siRNA-IMPa4-25 PSF-A488 IMPa4-A546 DAPI 8C1-siRNA-IMP-a2-a4 V2.00	0	29. siRNA-IMPa4-25 PSF-A488 DAPI IMPa4-A546_ad_TileScan_001 (Stage 30 of 49)	00-6hX8WVqhzAY8Vxi8ZJA9ph
159		Vesicles Paraspeckle	3	0.000	1.000	57	200000176	200000043	siRNA-IMPa4-25 PSF-A488 IMPa4-A546 DAPI 8C1-siRNA-IMP-a2-a4 V2.00	0	29. siRNA-IMPa4-25 PSF-A488 DAPI IMPa4-A546_ad_TileScan_001 (Stage 30 of 49)	00-6hX8WVqhzAY8Vxi8ZJA9ph
186		Vesicles Paraspeckle	3	0.000	1.000	58	200000177	200000044	siRNA-IMPa4-25 PSF-A488 IMPa4-A546 DAPI 8C1-siRNA-IMP-a2-a4 V2.00	0	29. siRNA-IMPa4-25 PSF-A488 DAPI IMPa4-A546_ad_TileScan_001 (Stage 30 of 49)	00-6hX8WVqhzAY8Vxi8ZJA9ph
166		Vesicles Paraspeckle	3	0.000	1.000	58	200000178	200000045	siRNA-IMPa4-25 PSF-A488 IMPa4-A546 DAPI 8C1-siRNA-IMP-a2-a4 V2.00	0	29. siRNA-IMPa4-25 PSF-A488 DAPI IMPa4-A546_ad_TileScan_001 (Stage 30 of 49)	00-6hX8WVqhzAY8Vxi8ZJA9ph
176		Vesicles Paraspeckle	3	0.000	1.000	58	200000179	200000046	siRNA-IMPa4-25 PSF-A488 IMPa4-A546 DAPI 8C1-siRNA-IMP-a2-a4 V2.00	0	29. siRNA-IMPa4-25 PSF-A488 DAPI IMPa4-A546_ad_TileScan_001 (Stage 30 of 49)	00-6hX8WVqhzAY8Vxi8ZJA9ph
132		Vesicles Paraspeckle	3	0.000	1.000	58	200000180	200000047	siRNA-IMPa4-25 PSF-A488 IMPa4-A546 DAPI 8C1-siRNA-IMP-a2-a4 V2.00	0	29. siRNA-IMPa4-25 PSF-A488 DAPI IMPa4-A546_ad_TileScan_001 (Stage 30 of 49)	00-6hX8WVqhzAY8Vxi8ZJA9ph
194		Vesicles Paraspeckle	3	0.000	1.000	58	200000181	200000048	siRNA-IMPa4-25 PSF-A488 IMPa4-A546 DAPI 8C1-siRNA-IMP-a2-a4 V2.00	0	29. siRNA-IMPa4-25 PSF-A488 DAPI IMPa4-A546_ad_TileScan_001 (Stage 30 of 49)	00-6hX8WVqhzAY8Vxi8ZJA9ph
164		Vesicles Paraspeckle	3	0.000	1.000	58	200000182	200000049	siRNA-IMPa4-25 PSF-A488 IMPa4-A546 DAPI 8C1-siRNA-IMP-a2-a4 V2.00	0	29. siRNA-IMPa4-25 PSF-A488 DAPI IMPa4-A546_ad_TileScan_001 (Stage 30 of 49)	00-6hX8WVqhzAY8Vxi8ZJA9ph
140		Vesicles Paraspeckle	3	0.000	1.000	58	200000183	200000050	siRNA-IMPa4-25 PSF-A488 IMPa4-A546 DAPI 8C1-siRNA-IMP-a2-a4 V2.00	0	29. siRNA-IMPa4-25 PSF-A488 DAPI IMPa4-A546_ad_TileScan_001 (Stage 30 of 49)	00-6hX8WVqhzAY8Vxi8ZJA9ph
201		Vesicles Paraspeckle	3	0.000	1.000	59	200000184	200000051	siRNA-IMPa4-25 PSF-A488 IMPa4-A546 DAPI 8C1-siRNA-IMP-a2-a4 V2.00	0	29. siRNA-IMPa4-25 PSF-A488 DAPI IMPa4-A546_ad_TileScan_001 (Stage 30 of 49)	00-6hX8WVqhzAY8Vxi8ZJA9ph
215		Vesicles Paraspeckle	3	0.000	1.000	60	200000185	200000052	siRNA-IMPa4-25 PSF-A488 IMPa4-A546 DAPI 8C1-siRNA-IMP-a2-a4 V2.00	0	29. siRNA-IMPa4-25 PSF-A488 DAPI IMPa4-A546_ad_TileScan_001 (Stage 30 of 49)	00-6hX8WVqhzAY8Vxi8ZJA9ph
232		Vesicles Paraspeckle	3	0.000	1.000	60	200000186	200000053	siRNA-IMPa4-25 PSF-A488 IMPa4-A546 DAPI 8C1-siRNA-IMP-a2-a4 V2.00	0	29. siRNA-IMPa4-25 PSF-A488 DAPI IMPa4-A546_ad_TileScan_001 (Stage 30 of 49)	00-6hX8WVqhzAY8Vxi8ZJA9ph
224		Vesicles Paraspeckle	3	0.000	1.000	60	200000187	200000054	siRNA-IMPa4-25 PSF-A488 IMPa4-A546 DAPI 8C1-siRNA-IMP-a2-a4 V2.00	0	29. siRNA-IMPa4-25 PSF-A488 DAPI IMPa4-A546_ad_TileScan_001 (Stage 30 of 49)	00-6hX8WVqhzAY8Vxi8ZJA9ph
203		Vesicles Paraspeckle	3	0.000	1.000	64	200000188	200000000	siRNA-IMPa4-25 PSF-A488 IMPa4-A546 DAPI 8C1-siRNA-IMP-a2-a4 V2.00	0	29. siRNA-IMPa4-25 PSF-A488 DAPI IMPa4-A546_ae_TileScan_001 (Stage 31 of 49)	00-JmLUWy7MvHyCy6fjpiJXpm
201		Vesicles Paraspeckle	3	0.000	1.000	64	200000189	200000001	siRNA-IMPa4-25 PSF-A488 IMPa4-A546 DAPI 8C1-siRNA-IMP-a2-a4 V2.00	0	29. siRNA-IMPa4-25 PSF-A488 DAPI IMPa4-A546_ae_TileScan_001 (Stage 31 of 49)	00-JmLUWy7MvHyCy6fjpiJXpm
178		Vesicles Paraspeckle	3	0.000	1.000	65	200000190	200000002	siRNA-IMPa4-25 PSF-A488 IMPa4-A546 DAPI 8C1-siRNA-IMP-a2-a4 V2.00	0	29. siRNA-IMPa4-25 PSF-A488 DAPI IMPa4-A546_ae_TileScan_001 (Stage 31 of 49)	00-JmLUWy7MvHyCy6fjpiJXpm
252		Vesicles Paraspeckle	3	0.000	1.000	65	200000191	200000003	siRNA-IMPa4-25 PSF-A488 IMPa4-A546 DAPI 8C1-siRNA-IMP-a2-a4 V2.00	0	29. siRNA-IMPa4-25 PSF-A488 DAPI IMPa4-A546_ae_TileScan_001 (Stage 31 of 49)	00-JmLUWy7MvHyCy6fjpiJXpm
179		Vesicles Paraspeckle	3	0.000	1.000	65	200000192	200000004	siRNA-IMPa4-25 PSF-A488 IMPa4-A546 DAPI 8C1-siRNA-IMP-a2-a4 V2.00	0	29. siRNA-IMPa4-25 PSF-A488 DAPI IMPa4-A546_ae_TileScan_001 (Stage 31 of 49)	00-JmLUWy7MvHyCy6fjpiJXpm
206		Vesicles Paraspeckle	3	0.000	1.000	66	200000193	200000005	siRNA-IMPa4-25 PSF-A488 IMPa4-A546 DAPI 8C1-siRNA-IMP-a2-a4 V2.00	0	29. siRNA-IMPa4-25 PSF-A488 DAPI IMPa4-A546_ae_TileScan_001 (Stage 31 of 49)	00-JmLUWy7MvHyCy6fjpiJXpm
124		Vesicles Paraspeckle	3	0.000	1.000	67	200000194	200000006	siRNA-IMPa4-25 PSF-A488 IMPa4-A546 DAPI 8C1-siRNA-IMP-a2-a4 V2.00	0	29. siRNA-IMPa4-25 PSF-A488 DAPI IMPa4-A546_ae_TileScan_001 (Stage 31 of 49)	00-JmLUWy7MvHyCy6fjpiJXpm
219		Vesicles Paraspeckle	3	0.000	1.000	67	200000195	200000007	siRNA-IMPa4-25 PSF-A488 IMPa4-A546 DAPI 8C1-siRNA-IMP-a2-a4 V2.00	0	29. siRNA-IMPa4-25 PSF-A488 DAPI IMPa4-A546_ae_TileScan_001 (Stage 31 of 49)	00-JmLUWy7MvHyCy6fjpiJXpm
177		Vesicles Paraspeckle	3	0.000	1.000	67	200000196	200000008	siRNA-IMPa4-25 PSF-A488 IMPa4-A546 DAPI 8C1-siRNA-IMP-a2-a4 V2.00	0	29. siRNA-IMPa4-25 PSF-A488 DAPI IMPa4-A546_ae_TileScan_001 (Stage 31 of 49)	00-JmLUWy7MvHyCy6fjpiJXpm
239		Vesicles Paraspeckle	3	0.000	1.000	67	200000197	200000009	siRNA-IMPa4-25 PSF-A488 IMPa4-A546 DAPI 8C1-siRNA-IMP-a2-a4 V2.00	0	29. siRNA-IMPa4-25 PSF-A488 DAPI IMPa4-A546_ae_TileScan_001 (Stage 31 of 49)	00-JmLUWy7MvHyCy6fjpiJXpm
229		Vesicles Paraspeckle	3	0.000	1.000	67	200000198	200000010	siRNA-IMPa4-25 PSF-A488 IMPa4-A546 DAPI 8C1-siRNA-IMP-a2-a4 V2.00	0	29. siRNA-IMPa4-25 PSF-A488 DAPI IMPa4-A546_ae_TileScan_001 (Stage 31 of 49)	00-JmLUWy7MvHyCy6fjpiJXpm
140		Vesicles Paraspeckle	3	0.000	1.000	67	200000199	200000011	siRNA-IMPa4-25 PSF-A488 IMPa4-A546 DAPI 8C1-siRNA-IMP-a2-a4 V2.00	0	29. siRNA-IMPa4-25 PSF-A488 DAPI IMPa4-A546_ae_TileScan_001 (Stage 31 of 49)	00-JmLUWy7MvHyCy6fjpiJXpm
178		Vesicles Paraspeckle	3	0.000	1.000	67	200000200	200000012	siRNA-IMPa4-25 PSF-A488 IMPa4-A546 DAPI 8C1-siRNA-IMP-a2-a4 V2.00	0	29. siRNA-IMPa4-25 PSF-A488 DAPI IMPa4-A546_ae_TileScan_001 (Stage 31 of 49)	00-JmLUWy7MvHyCy6fjpiJXpm
202		Vesicles Paraspeckle	3	0.000	1.000	67	200000201	200000013	siRNA-IMPa4-25 PSF-A488 IMPa4-A546 DAPI 8C1-siRNA-IMP-a2-a4 V2.00	0	29. siRNA-IMPa4-25 PSF-A488 DAPI IMPa4-A546_ae_TileScan_001 (Stage 31 of 49)	00-JmLUWy7MvHyCy6fjpiJXpm
154		Vesicles Paraspeckle	3	0.000	1.000	67	200000202	200000014	siRNA-IMPa4-25 PSF-A488 IMPa4-A546 DAPI 8C1-siRNA-IMP-a2-a4 V2.00	0	29. siRNA-IMPa4-25 PSF-A488 DAPI IMPa4-A546_ae_TileScan_001 (Stage 31 of 49)	00-JmLUWy7MvHyCy6fjpiJXpm
176		Vesicles Paraspeckle	3	0.000	1.000	67	200000203	200000015	siRNA-IMPa4-25 PSF-A488 IMPa4-A546 DAPI 8C1-siRNA-IMP-a2-a4 V2.00	0	29. siRNA-IMPa4-25 PSF-A488 DAPI IMPa4-A546_ae_TileScan_001 (Stage 31 of 49)	00-JmLUWy7MvHyCy6fjpiJXpm
161		Vesicles Paraspeckle	3	0.000	1.000	67	200000204	200000016	siRNA-IMPa4-25 PSF-A488 IMPa4-A546 DAPI 8C1-siRNA-IMP-a2-a4 V2.00	0	29. siRNA-IMPa4-25 PSF-A488 DAPI IMPa4-A546_ae_TileScan_001 (Stage 31 of 49)	00-JmLUWy7MvHyCy6fjpiJXpm
215		Vesicles Paraspeckle	3	0.000	1.000	67	200000205	200000017	siRNA-IMPa4-25 PSF-A488 IMPa4-A546 DAPI 8C1-siRNA-IMP-a2-a4 V2.00	0	29. siRNA-IMPa4-25 PSF-A488 DAPI IMPa4-A546_ae_TileScan_001 (Stage 31 of 49)	00-JmLUWy7MvHyCy6fjpiJXpm
145		Vesicles Paraspeckle	3	0.000	1.000	67	200000206	200000018	siRNA-IMPa4-25 PSF-A488 IMPa4-A546 DAPI 8C1-siRNA-IMP-a2-a4 V2.00	0	29. siRNA-IMPa4-25 PSF-A488 DAPI IMPa4-A546_ae_TileScan_001 (Stage 31 of 49)	00-JmLUWy7MvHyCy6fjpiJXpm
218		Vesicles Paraspeckle	3	0.000	1.000	67	200000207	200000019	siRNA-IMPa4-25 PSF-A488 IMPa4-A546 DAPI 8C1-siRNA-IMP-a2-a4 V2.00	0	29. siRNA-IMPa4-25 PSF-A488 DAPI IMPa4-A546_ae_TileScan_001 (Stage 31 of 49)	00-JmLUWy7MvHyCy6fjpiJXpm
217		Vesicles Paraspeckle	3	0.000	1.000	67	200000208	200000020	siRNA-IMPa4-25 PSF-A488 IMPa4-A546 DAPI 8C1-siRNA-IMP-a2-a4 V2.00	0	29. siRNA-IMPa4-25 PSF-A488 DAPI IMPa4-A546_ae_TileScan_001 (Stage 31 of 49)	00-JmLUWy7MvHyCy6fjpiJXpm
171		Vesicles Paraspeckle	3	0.000	1.000	68	200000209	200000021	siRNA-IMPa4-25 PSF-A488 IMPa4-A546 DAPI 8C1-siRNA-IMP-a2-a4 V2.00	0	29. siRNA-IMPa4-25 PSF-A488 DAPI IMPa4-A546_ae_TileScan_001 (Stage 31 of 49)	00-JmLUWy7MvHyCy6fjpiJXpm
208		Vesicles Paraspeckle	3	0.000	1.000	71	200000210	200000000	siRNA-IMPa4-25 PSF-A488 IMPa4-A546 DAPI 8C1-siRNA-IMP-a2-a4 V2.00	0	29. siRNA-IMPa4-25 PSF-A488 DAPI IMPa4-A546_af_TileScan_001 (Stage 32 of 49)	00-JyPYwSRpKzs28iLe4f6oYS
230		Vesicles Paraspeckle	3	0.000	1.000	71	200000211	200000001	siRNA-IMPa4-25 PSF-A488 IMPa4-A546 DAPI 8C1-siRNA-IMP-a2-a4 V2.00	0	29. siRNA-IMPa4-25 PSF-A488 DAPI IMPa4-A546_af_TileScan_001 (Stage 32 of 49)	00-JyPYwSRpKzs28iLe4f6oYS
253		Vesicles Paraspeckle	3	0.000	1.000	71	200000212	200000002	siRNA-IMPa4-25 PSF-A488 IMPa4-A546 DAPI 8C1-siRNA-IMP-a2-a4 V2.00	0	29. siRNA-IMPa4-25 PSF-A488 DAPI IMPa4-A546_af_TileScan_001 (Stage 32 of 49)	00-JyPYwSRpKzs28iLe4f6oYS
248		Vesicles Paraspeckle	3	0.000	1.000	71	200000213	200000003	siRNA-IMPa4-25 PSF-A488 IMPa4-A546 DAPI 8C1-siRNA-IMP-a2-a4 V2.00	0	29. siRNA-IMPa4-25 PSF-A488 DAPI IMPa4-A546_af_TileScan_001 (Stage 32 of 49)	00-JyPYwSRpKzs28iLe4f6oYS
250		Vesicles Paraspeckle	3	0.000	1.000	71	200000214	200000004	siRNA-IMPa4-25 PSF-A488 IMPa4-A546 DAPI 8C1-siRNA-IMP-a2-a4 V2.00	0	29. siRNA-IMPa4-25 PSF-A488 DAPI IMPa4-A546_af_TileScan_001 (Stage 32 of 49)	00-JyPYwSRpKzs28iLe4f6oYS
225		Vesicles Paraspeckle	3	0.000	1.000	71	200000215	200000005	siRNA-IMPa4-25 PSF-A488 IMPa4-A546 DAPI 8C1-siRNA-IMP-a2-a4 V2.00	0	29. siRNA-IMPa4-25 PSF-A488 DAPI IMPa4-A546_af_TileScan_001 (Stage 32 of 49)	00-JyPYwSRpKzs28iLe4f6oYS
255		Vesicles Paraspeckle	3	0.000	1.000	72	200000216	200000006	siRNA-IMPa4-25 PSF-A488 IMPa4-A546 DAPI 8C1-siRNA-IMP-a2-a4 V2.00	0	29. siRNA-IMPa4-25 PSF-A488 DAPI IMPa4-A546_af_TileScan_001 (Stage 32 of 49)	00-JyPYwSRpKzs28iLe4f6oYS
240		Vesicles Paraspeckle	3	0.000	1.000	72	200000217	200000007	siRNA-IMPa4-25 PSF-A488 IMPa4-A546 DAPI 8C1-siRNA-IMP-a2-a4 V2.00	0	29. siRNA-IMPa4-25 PSF-A488 DAPI IMPa4-A546_af_TileScan_001 (Stage 32 of 49)	00-JyPYwSRpKzs28iLe4f6oYS
255		Vesicles Paraspeckle	3	0.000	1.000	72	200000218	200000008	siRNA-IMPa4-25 PSF-A488 IMPa4-A546 DAPI 8C1-siRNA-IMP-a2-a4 V2.00	0	29. siRNA-IMPa4-25 PSF-A488 DAPI IMPa4-A546_af_TileScan_001 (Stage 32 of 49)	00-JyPYwSRpKzs28iLe4f6oYS
255		Vesicles Paraspeckle	3	0.000	1.000	72	200000219	200000009	siRNA-IMPa4-25 PSF-A488 IMPa4-A546 DAPI 8C1-siRNA-IMP-a2-a4 V2.00	0	29. siRNA-IMPa4-25 PSF-A488 DAPI IMPa4-A546_af_TileScan_001 (Stage 32 of 49)	00-JyPYwSRpKzs28iLe4f6oYS
255		Vesicles Paraspeckle	3	0.000	1.000	72	200000220	200000010	siRNA-IMPa4-25 PSF-A488 IMPa4-A546 DAPI 8C1-siRNA-IMP-a2-a4 V2.00	0	29. siRNA-IMPa4-25 PSF-A488 DAPI IMPa4-A546_af_TileScan_001 (Stage 32 of 49)	00-JyPYwSRpKzs28iLe4f6oYS
253		Vesicles Paraspeckle	3	0.000	1.000	72	200000221	200000011	siRNA-IMPa4-25 PSF-A488 IMPa4-A546 DAPI 8C1-siRNA-IMP-a2-a4 V2.00	0	29. siRNA-IMPa4-25 PSF-A488 DAPI IMPa4-A546_af_TileScan_001 (Stage 32 of 49)	00-JyPYwSRpKzs28iLe4f6oYS
237		Vesicles Paraspeckle	3	0.000	1.000	72	200000222	200000012	siRNA-IMPa4-25 PSF-A488 IMPa4-A546 DAPI 8C1-siRNA-IMP-a2-a4 V2.00	0	29. siRNA-IMPa4-25 PSF-A488 DAPI IMPa4-A546_af_TileScan_001 (Stage 32 of 49)	00-JyPYwSRpKzs28iLe4f6oYS
255		Vesicles Paraspeckle	3	0.000	1.000	72	200000223	200000013	siRNA-IMPa4-25 PSF-A488 IMPa4-A546 DAPI 8C1-siRNA-IMP-a2-a4 V2.00	0	29. siRNA-IMPa4-25 PSF-A488 DAPI IMPa4-A546_af_TileScan_001 (Stage 32 of 49)	00-JyPYwSRpKzs28iLe4f6oYS
212		Vesicles Paraspeckle	3	0.000	1.000	72	200000224	200000014	siRNA-IMPa4-25 PSF-A488 IMPa4-A546 DAPI 8C1-siRNA-IMP-a2-a4 V2.00	0	29. siRNA-IMPa4-25 PSF-A488 DAPI IMPa4-A546_af_TileScan_001 (Stage 32 of 49)	00-JyPYwSRpKzs28iLe4f6oYS
255		Vesicles Paraspeckle	3	0.000	1.000	72	200000225	200000015	siRNA-IMPa4-25 PSF-A488 IMPa4-A546 DAPI 8C1-siRNA-IMP-a2-a4 V2.00	0	29. siRNA-IMPa4-25 PSF-A488 DAPI IMPa4-A546_af_TileScan_001 (Stage 32 of 49)	00-JyPYwSRpKzs28iLe4f6oYS
247		Vesicles Paraspeckle	3	0.000	1.000	72	200000226	200000016	siRNA-IMPa4-25 PSF-A488 IMPa4-A546 DAPI 8C1-siRNA-IMP-a2-a4 V2.00	0	29. siRNA-IMPa4-25 PSF-A488 DAPI IMPa4-A546_af_TileScan_001 (Stage 32 of 49)	00-JyPYwSRpKzs28iLe4f6oYS
216		Vesicles Paraspeckle	3	0.000	1.000	72	200000227	200000017	siRNA-IMPa4-25 PSF-A488 IMPa4-A546 DAPI 8C1-siRNA-IMP-a2-a4 V2.00	0	29. siRNA-IMPa4-25 PSF-A488 DAPI IMPa4-A546_af_TileScan_001 (Stage 32 of 49)	00-JyPYwSRpKzs28iLe4f6oYS
168		Vesicles Paraspeckle	3	0.000	1.000	73	200000228	200000018	siRNA-IMPa4-25 PSF-A488 IMPa4-A546 DAPI 8C1-siRNA-IMP-a2-a4 V2.00	0	29. siRNA-IMPa4-25 PSF-A488 DAPI IMPa4-A546_af_TileScan_001 (Stage 32 of 49)	00-JyPYwSRpKzs28iLe4f6oYS
198		Vesicles Paraspeckle	3	0.000	1.000	73	200000229	200000019	siRNA-IMPa4-25 PSF-A488 IMPa4-A546 DAPI 8C1-siRNA-IMP-a2-a4 V2.00	0	29. siRNA-IMPa4-25 PSF-A488 DAPI IMPa4-A546_af_TileScan_001 (Stage 32 of 49)	00-JyPYwSRpKzs28iLe4f6oYS
233		Vesicles Paraspeckle	3	0.000	1.000	74	200000230	200000020	siRNA-IMPa4-25 PSF-A488 IMPa4-A546 DAPI 8C1-siRNA-IMP-a2-a4 V2.00	0	29. siRNA-IMPa4-25 PSF-A488 DAPI IMPa4-A546_af_TileScan_001 (Stage 32 of 49)	00-JyPYwSRpKzs28iLe4f6oYS
191		Vesicles Paraspeckle	3	0.000	1.000	75	200000231	200000021	siRNA-IMPa4-25 PSF-A488 IMPa4-A546 DAPI 8C1-siRNA-IMP-a2-a4 V2.00	0	29. siRNA-IMPa4-25 PSF-A488 DAPI IMPa4-A546_af_TileScan_001 (Stage 32 of 49)	00-JyPYwSRpKzs28iLe4f6oYS
224		Vesicles Paraspeckle	3	0.000	1.000	75	200000232	200000022	siRNA-IMPa4-25 PSF-A488 IMPa4-A546 DAPI 8C1-siRNA-IMP-a2-a4 V2.00	0	29. siRNA-IMPa4-25 PSF-A488 DAPI IMPa4-A546_af_TileScan_001 (Stage 32 of 49)	00-JyPYwSRpKzs28iLe4f6oYS
186		Vesicles Paraspeckle	3	0.000	1.000	75	200000233	200000023	siRNA-IMPa4-25 PSF-A488 IMPa4-A546 DAPI 8C1-siRNA-IMP-a2-a4 V2.00	0	29. siRNA-IMPa4-25 PSF-A488 DAPI IMPa4-A546_af_TileScan_001 (Stage 32 of 49)	00-JyPYwSRpKzs28iLe4f6oYS
182		Vesicles Paraspeckle	3	0.000	1.000	75	200000234	200000024	siRNA-IMPa4-25 PSF-A488 IMPa4-A546 DAPI 8C1-siRNA-IMP-a2-a4 V2.00	0	29. siRNA-IMPa4-25 PSF-A488 DAPI IMPa4-A546_af_TileScan_001 (Stage 32 of 49)	00-JyPYwSRpKzs28iLe4f6oYS
191		Vesicles Paraspeckle	3	0.000	1.000	75	200000235	200000025	siRNA-IMPa4-25 PSF-A488 IMPa4-A546 DAPI 8C1-siRNA-IMP-a2-a4 V2.00	0	29. siRNA-IMPa4-25 PSF-A488 DAPI IMPa4-A546_af_TileScan_001 (Stage 32 of 49)	00-JyPYwSRpKzs28iLe4f6oYS
210		Vesicles Paraspeckle	3	0.000	1.000	75	200000236	200000026	siRNA-IMPa4-25 PSF-A488 IMPa4-A546 DAPI 8C1-siRNA-IMP-a2-a4 V2.00	0	29. siRNA-IMPa4-25 PSF-A488 DAPI IMPa4-A546_af_TileScan_001 (Stage 32 of 49)	00-JyPYwSRpKzs28iLe4f6oYS
219		Vesicles Paraspeckle	3	0.000	1.000	75	200000237	200000027	siRNA-IMPa4-25 PSF-A488 IMPa4-A546 DAPI 8C1-siRNA-IMP-a2-a4 V2.00	0	29. siRNA-IMPa4-25 PSF-A488 DAPI IMPa4-A546_af_TileScan_001 (Stage 32 of 49)	00-JyPYwSRpKzs28iLe4f6oYS
211		Vesicles Paraspeckle	3	0.000	1.000	75	200000238	200000028	siRNA-IMPa4-25 PSF-A488 IMPa4-A546 DAPI 8C1-siRNA-IMP-a2-a4 V2.00	0	29. siRNA-IMPa4-25 PSF-A488 DAPI IMPa4-A546_af_TileScan_001 (Stage 32 of 49)	00-JyPYwSRpKzs28iLe4f6oYS
206		Vesicles Paraspeckle	3	0.000	1.000	75	200000239	200000029	siRNA-IMPa4-25 PSF-A488 IMPa4-A546 DAPI 8C1-siRNA-IMP-a2-a4 V2.00	0	29. siRNA-IMPa4-25 PSF-A488 DAPI IMPa4-A546_af_TileScan_001 (Stage 32 of 49)	00-JyPYwSRpKzs28iLe4f6oYS
220		Vesicles Paraspeckle	3	0.000	1.000	75	200000240	200000030	siRNA-IMPa4-25 PSF-A488 IMPa4-A546 DAPI 8C1-siRNA-IMP-a2-a4 V2.00	0	29. siRNA-IMPa4-25 PSF-A488 DAPI IMPa4-A546_af_TileScan_001 (Stage 32 of 49)	00-JyPYwSRpKzs28iLe4f6oYS
188		Vesicles Paraspeckle	3	0.000	1.000	75	200000241	200000031	siRNA-IMPa4-25 PSF-A488 IMPa4-A546 DAPI 8C1-siRNA-IMP-a2-a4 V2.00	0	29. siRNA-IMPa4-25 PSF-A488 DAPI IMPa4-A546_af_TileScan_001 (Stage 32 of 49)	00-JyPYwSRpKzs28iLe4f6oYS
218		Vesicles Paraspeckle	3	0.000	1.000	75	200000242	200000032	siRNA-IMPa4-25 PSF-A488 IMPa4-A546 DAPI 8C1-siRNA-IMP-a2-a4 V2.00	0	29. siRNA-IMPa4-25 PSF-A488 DAPI IMPa4-A546_af_TileScan_001 (Stage 32 of 49)	00-JyPYwSRpKzs28iLe4f6oYS
244		Vesicles Paraspeckle	3	0.000	1.000	75	200000243	200000033	siRNA-IMPa4-25 PSF-A488 IMPa4-A546 DAPI 8C1-siRNA-IMP-a2-a4 V2.00	0	29. siRNA-IMPa4-25 PSF-A488 DAPI IMPa4-A546_af_TileScan_001 (Stage 32 of 49)	00-JyPYwSRpKzs28iLe4f6oYS
214		Vesicles Paraspeckle	3	0.000	1.000	75	200000244	200000034	siRNA-IMPa4-25 PSF-A488 IMPa4-A546 DAPI 8C1-siRNA-IMP-a2-a4 V2.00	0	29. siRNA-IMPa4-25 PSF-A488 DAPI IMPa4-A546_af_TileScan_001 (Stage 32 of 49)	00-JyPYwSRpKzs28iLe4f6oYS
191		Vesicles Paraspeckle	3	0.000	1.000	75	200000245	200000035	siRNA-IMPa4-25 PSF-A488 IMPa4-A546 DAPI 8C1-siRNA-IMP-a2-a4 V2.00	0	29. siRNA-IMPa4-25 PSF-A488 DAPI IMPa4-A546_af_TileScan_001 (Stage 32 of 49)	00-JyPYwSRpKzs28iLe4f6oYS
243		Vesicles Paraspeckle	3	0.000	1.000	76	200000246	200000036	siRNA-IMPa4-25 PSF-A488 IMPa4-A546 DAPI 8C1-siRNA-IMP-a2-a4 V2.00	0	29. siRNA-IMPa4-25 PSF-A488 DAPI IMPa4-A546_af_TileScan_001 (Stage 32 of 49)	00-JyPYwSRpKzs28iLe4f6oYS
255		Vesicles Paraspeckle	3	0.000	1.000	76	200000247	200000037	siRNA-IMPa4-25 PSF-A488 IMPa4-A546 DAPI 8C1-siRNA-IMP-a2-a4 V2.00	0	29. siRNA-IMPa4-25 PSF-A488 DAPI IMPa4-A546_af_TileScan_001 (Stage 32 of 49)	00-JyPYwSRpKzs28iLe4f6oYS
227		Vesicles Paraspeckle	3	0.000	1.000	76	200000248	200000038	siRNA-IMPa4-25 PSF-A488 IMPa4-A546 DAPI 8C1-siRNA-IMP-a2-a4 V2.00	0	29. siRNA-IMPa4-25 PSF-A488 DAPI IMPa4-A546_af_TileScan_001 (Stage 32 of 49)	00-JyPYwSRpKzs28iLe4f6oYS
166		Vesicles Paraspeckle	3	0.000	1.000	78	200000249	200000000	siRNA-IMPa4-25 PSF-A488 IMPa4-A546 DAPI 8C1-siRNA-IMP-a2-a4 V2.00	0	29. siRNA-IMPa4-25 PSF-A488 DAPI IMPa4-A546_ag_TileScan_001 (Stage 33 of 49)	00-tSkHyk8JVmZju7pzJduWSm
189		Vesicles Paraspeckle	3	0.000	1.000	78	200000250	200000001	siRNA-IMPa4-25 PSF-A488 IMPa4-A546 DAPI 8C1-siRNA-IMP-a2-a4 V2.00	0	29. siRNA-IMPa4-25 PSF-A488 DAPI IMPa4-A546_ag_TileScan_001 (Stage 33 of 49)	00-tSkHyk8JVmZju7pzJduWSm
190		Vesicles Paraspeckle	3	0.000	1.000	78	200000251	200000002	siRNA-IMPa4-25 PSF-A488 IMPa4-A546 DAPI 8C1-siRNA-IMP-a2-a4 V2.00	0	29. siRNA-IMPa4-25 PSF-A488 DAPI IMPa4-A546_ag_TileScan_001 (Stage 33 of 49)	00-tSkHyk8JVmZju7pzJduWSm
216		Vesicles Paraspeckle	3	0.000	1.000	78	200000252	200000003	siRNA-IMPa4-25 PSF-A488 IMPa4-A546 DAPI 8C1-siRNA-IMP-a2-a4 V2.00	0	29. siRNA-IMPa4-25 PSF-A488 DAPI IMPa4-A546_ag_TileScan_001 (Stage 33 of 49)	00-tSkHyk8JVmZju7pzJduWSm
171		Vesicles Paraspeckle	3	0.000	1.000	78	200000253	200000004	siRNA-IMPa4-25 PSF-A488 IMPa4-A546 DAPI 8C1-siRNA-IMP-a2-a4 V2.00	0	29. siRNA-IMPa4-25 PSF-A488 DAPI IMPa4-A546_ag_TileScan_001 (Stage 33 of 49)	00-tSkHyk8JVmZju7pzJduWSm
181		Vesicles Paraspeckle	3	0.000	1.000	78	200000254	200000005	siRNA-IMPa4-25 PSF-A488 IMPa4-A546 DAPI 8C1-siRNA-IMP-a2-a4 V2.00	0	29. siRNA-IMPa4-25 PSF-A488 DAPI IMPa4-A546_ag_TileScan_001 (Stage 33 of 49)	00-tSkHyk8JVmZju7pzJduWSm
172		Vesicles Paraspeckle	3	0.000	1.000	79	200000255	200000006	siRNA-IMPa4-25 PSF-A488 IMPa4-A546 DAPI 8C1-siRNA-IMP-a2-a4 V2.00	0	29. siRNA-IMPa4-25 PSF-A488 DAPI IMPa4-A546_ag_TileScan_001 (Stage 33 of 49)	00-tSkHyk8JVmZju7pzJduWSm
176		Vesicles Paraspeckle	3	0.000	1.000	79	200000256	200000007	siRNA-IMPa4-25 PSF-A488 IMPa4-A546 DAPI 8C1-siRNA-IMP-a2-a4 V2.00	0	29. siRNA-IMPa4-25 PSF-A488 DAPI IMPa4-A546_ag_TileScan_001 (Stage 33 of 49)	00-tSkHyk8JVmZju7pzJduWSm
153		Vesicles Paraspeckle	3	0.000	1.000	79	200000257	200000008	siRNA-IMPa4-25 PSF-A488 IMPa4-A546 DAPI 8C1-siRNA-IMP-a2-a4 V2.00	0	29. siRNA-IMPa4-25 PSF-A488 DAPI IMPa4-A546_ag_TileScan_001 (Stage 33 of 49)	00-tSkHyk8JVmZju7pzJduWSm
163		Vesicles Paraspeckle	3	0.000	1.000	79	200000258	200000009	siRNA-IMPa4-25 PSF-A488 IMPa4-A546 DAPI 8C1-siRNA-IMP-a2-a4 V2.00	0	29. siRNA-IMPa4-25 PSF-A488 DAPI IMPa4-A546_ag_TileScan_001 (Stage 33 of 49)	00-tSkHyk8JVmZju7pzJduWSm
172		Vesicles Paraspeckle	3	0.000	1.000	79	200000259	200000010	siRNA-IMPa4-25 PSF-A488 IMPa4-A546 DAPI 8C1-siRNA-IMP-a2-a4 V2.00	0	29. siRNA-IMPa4-25 PSF-A488 DAPI IMPa4-A546_ag_TileScan_001 (Stage 33 of 49)	00-tSkHyk8JVmZju7pzJduWSm
193		Vesicles Paraspeckle	3	0.000	1.000	79	200000260	200000011	siRNA-IMPa4-25 PSF-A488 IMPa4-A546 DAPI 8C1-siRNA-IMP-a2-a4 V2.00	0	29. siRNA-IMPa4-25 PSF-A488 DAPI IMPa4-A546_ag_TileScan_001 (Stage 33 of 49)	00-tSkHyk8JVmZju7pzJduWSm
187		Vesicles Paraspeckle	3	0.000	1.000	79	200000261	200000012	siRNA-IMPa4-25 PSF-A488 IMPa4-A546 DAPI 8C1-siRNA-IMP-a2-a4 V2.00	0	29. siRNA-IMPa4-25 PSF-A488 DAPI IMPa4-A546_ag_TileScan_001 (Stage 33 of 49)	00-tSkHyk8JVmZju7pzJduWSm
180		Vesicles Paraspeckle	3	0.000	1.000	80	200000262	200000013	siRNA-IMPa4-25 PSF-A488 IMPa4-A546 DAPI 8C1-siRNA-IMP-a2-a4 V2.00	0	29. siRNA-IMPa4-25 PSF-A488 DAPI IMPa4-A546_ag_TileScan_001 (Stage 33 of 49)	00-tSkHyk8JVmZju7pzJduWSm
161		Vesicles Paraspeckle	3	0.000	1.000	80	200000263	200000014	siRNA-IMPa4-25 PSF-A488 IMPa4-A546 DAPI 8C1-siRNA-IMP-a2-a4 V2.00	0	29. siRNA-IMPa4-25 PSF-A488 DAPI IMPa4-A546_ag_TileScan_001 (Stage 33 of 49)	00-tSkHyk8JVmZju7pzJduWSm
201		Vesicles Paraspeckle	3	0.000	1.000	80	200000264	200000015	siRNA-IMPa4-25 PSF-A488 IMPa4-A546 DAPI 8C1-siRNA-IMP-a2-a4 V2.00	0	29. siRNA-IMPa4-25 PSF-A488 DAPI IMPa4-A546_ag_TileScan_001 (Stage 33 of 49)	00-tSkHyk8JVmZju7pzJduWSm
221		Vesicles Paraspeckle	3	0.000	1.000	80	200000265	200000016	siRNA-IMPa4-25 PSF-A488 IMPa4-A546 DAPI 8C1-siRNA-IMP-a2-a4 V2.00	0	29. siRNA-IMPa4-25 PSF-A488 DAPI IMPa4-A546_ag_TileScan_001 (Stage 33 of 49)	00-tSkHyk8JVmZju7pzJduWSm
189		Vesicles Paraspeckle	3	0.000	1.000	80	200000266	200000017	siRNA-IMPa4-25 PSF-A488 IMPa4-A546 DAPI 8C1-siRNA-IMP-a2-a4 V2.00	0	29. siRNA-IMPa4-25 PSF-A488 DAPI IMPa4-A546_ag_TileScan_001 (Stage 33 of 49)	00-tSkHyk8JVmZju7pzJduWSm
152		Vesicles Paraspeckle	3	0.000	1.000	80	200000267	200000018	siRNA-IMPa4-25 PSF-A488 IMPa4-A546 DAPI 8C1-siRNA-IMP-a2-a4 V2.00	0	29. siRNA-IMPa4-25 PSF-A488 DAPI IMPa4-A546_ag_TileScan_001 (Stage 33 of 49)	00-tSkHyk8JVmZju7pzJduWSm
173		Vesicles Paraspeckle	3	0.000	1.000	80	200000268	200000019	siRNA-IMPa4-25 PSF-A488 IMPa4-A546 DAPI 8C1-siRNA-IMP-a2-a4 V2.00	0	29. siRNA-IMPa4-25 PSF-A488 DAPI IMPa4-A546_ag_TileScan_001 (Stage 33 of 49)	00-tSkHyk8JVmZju7pzJduWSm
222		Vesicles Paraspeckle	3	0.000	1.000	80	200000269	200000020	siRNA-IMPa4-25 PSF-A488 IMPa4-A546 DAPI 8C1-siRNA-IMP-a2-a4 V2.00	0	29. siRNA-IMPa4-25 PSF-A488 DAPI IMPa4-A546_ag_TileScan_001 (Stage 33 of 49)	00-tSkHyk8JVmZju7pzJduWSm
171		Vesicles Paraspeckle	3	0.000	1.000	80	200000270	200000021	siRNA-IMPa4-25 PSF-A488 IMPa4-A546 DAPI 8C1-siRNA-IMP-a2-a4 V2.00	0	29. siRNA-IMPa4-25 PSF-A488 DAPI IMPa4-A546_ag_TileScan_001 (Stage 33 of 49)	00-tSkHyk8JVmZju7pzJduWSm
176		Vesicles Paraspeckle	3	0.000	1.000	80	200000271	200000022	siRNA-IMPa4-25 PSF-A488 IMPa4-A546 DAPI 8C1-siRNA-IMP-a2-a4 V2.00	0	29. siRNA-IMPa4-25 PSF-A488 DAPI IMPa4-A546_ag_TileScan_001 (Stage 33 of 49)	00-tSkHyk8JVmZju7pzJduWSm
162		Vesicles Paraspeckle	3	0.000	1.000	80	200000272	200000023	siRNA-IMPa4-25 PSF-A488 IMPa4-A546 DAPI 8C1-siRNA-IMP-a2-a4 V2.00	0	29. siRNA-IMPa4-25 PSF-A488 DAPI IMPa4-A546_ag_TileScan_001 (Stage 33 of 49)	00-tSkHyk8JVmZju7pzJduWSm
228		Vesicles Paraspeckle	3	0.000	1.000	82	200000273	200000024	siRNA-IMPa4-25 PSF-A488 IMPa4-A546 DAPI 8C1-siRNA-IMP-a2-a4 V2.00	0	29. siRNA-IMPa4-25 PSF-A488 DAPI IMPa4-A546_ag_TileScan_001 (Stage 33 of 49)	00-tSkHyk8JVmZju7pzJduWSm
228		Vesicles Paraspeckle	3	0.000	1.000	82	200000274	200000025	siRNA-IMPa4-25 PSF-A488 IMPa4-A546 DAPI 8C1-siRNA-IMP-a2-a4 V2.00	0	29. siRNA-IMPa4-25 PSF-A488 DAPI IMPa4-A546_ag_TileScan_001 (Stage 33 of 49)	00-tSkHyk8JVmZju7pzJduWSm
235		Vesicles Paraspeckle	3	0.000	1.000	82	200000275	200000026	siRNA-IMPa4-25 PSF-A488 IMPa4-A546 DAPI 8C1-siRNA-IMP-a2-a4 V2.00	0	29. siRNA-IMPa4-25 PSF-A488 DAPI IMPa4-A546_ag_TileScan_001 (Stage 33 of 49)	00-tSkHyk8JVmZju7pzJduWSm
202		Vesicles Paraspeckle	3	0.000	1.000	82	200000276	200000027	siRNA-IMPa4-25 PSF-A488 IMPa4-A546 DAPI 8C1-siRNA-IMP-a2-a4 V2.00	0	29. siRNA-IMPa4-25 PSF-A488 DAPI IMPa4-A546_ag_TileScan_001 (Stage 33 of 49)	00-tSkHyk8JVmZju7pzJduWSm
206		Vesicles Paraspeckle	3	0.000	1.000	82	200000277	200000028	siRNA-IMPa4-25 PSF-A488 IMPa4-A546 DAPI 8C1-siRNA-IMP-a2-a4 V2.00	0	29. siRNA-IMPa4-25 PSF-A488 DAPI IMPa4-A546_ag_TileScan_001 (Stage 33 of 49)	00-tSkHyk8JVmZju7pzJduWSm
219		Vesicles Paraspeckle	3	0.000	1.000	82	200000278	200000029	siRNA-IMPa4-25 PSF-A488 IMPa4-A546 DAPI 8C1-siRNA-IMP-a2-a4 V2.00	0	29. siRNA-IMPa4-25 PSF-A488 DAPI IMPa4-A546_ag_TileScan_001 (Stage 33 of 49)	00-tSkHyk8JVmZju7pzJduWSm
207		Vesicles Paraspeckle	3	0.000	1.000	82	200000279	200000030	siRNA-IMPa4-25 PSF-A488 IMPa4-A546 DAPI 8C1-siRNA-IMP-a2-a4 V2.00	0	29. siRNA-IMPa4-25 PSF-A488 DAPI IMPa4-A546_ag_TileScan_001 (Stage 33 of 49)	00-tSkHyk8JVmZju7pzJduWSm
171		Vesicles Paraspeckle	3	0.000	1.000	83	200000280	200000031	siRNA-IMPa4-25 PSF-A488 IMPa4-A546 DAPI 8C1-siRNA-IMP-a2-a4 V2.00	0	29. siRNA-IMPa4-25 PSF-A488 DAPI IMPa4-A546_ag_TileScan_001 (Stage 33 of 49)	00-tSkHyk8JVmZju7pzJduWSm
193		Vesicles Paraspeckle	3	0.000	1.000	83	200000281	200000032	siRNA-IMPa4-25 PSF-A488 IMPa4-A546 DAPI 8C1-siRNA-IMP-a2-a4 V2.00	0	29. siRNA-IMPa4-25 PSF-A488 DAPI IMPa4-A546_ag_TileScan_001 (Stage 33 of 49)	00-tSkHyk8JVmZju7pzJduWSm
255		Vesicles Paraspeckle	3	0.000	1.000	84	200000282	200000033	siRNA-IMPa4-25 PSF-A488 IMPa4-A546 DAPI 8C1-siRNA-IMP-a2-a4 V2.00	0	29. siRNA-IMPa4-25 PSF-A488 DAPI IMPa4-A546_ag_TileScan_001 (Stage 33 of 49)	00-tSkHyk8JVmZju7pzJduWSm
210		Vesicles Paraspeckle	3	0.000	1.000	85	200000283	200000034	siRNA-IMPa4-25 PSF-A488 IMPa4-A546 DAPI 8C1-siRNA-IMP-a2-a4 V2.00	0	29. siRNA-IMPa4-25 PSF-A488 DAPI IMPa4-A546_ag_TileScan_001 (Stage 33 of 49)	00-tSkHyk8JVmZju7pzJduWSm
196		Vesicles Paraspeckle	3	0.000	1.000	85	200000284	200000035	siRNA-IMPa4-25 PSF-A488 IMPa4-A546 DAPI 8C1-siRNA-IMP-a2-a4 V2.00	0	29. siRNA-IMPa4-25 PSF-A488 DAPI IMPa4-A546_ag_TileScan_001 (Stage 33 of 49)	00-tSkHyk8JVmZju7pzJduWSm
219		Vesicles Paraspeckle	3	0.000	1.000	85	200000285	200000036	siRNA-IMPa4-25 PSF-A488 IMPa4-A546 DAPI 8C1-siRNA-IMP-a2-a4 V2.00	0	29. siRNA-IMPa4-25 PSF-A488 DAPI IMPa4-A546_ag_TileScan_001 (Stage 33 of 49)	00-tSkHyk8JVmZju7pzJduWSm
191		Vesicles Paraspeckle	3	0.000	1.000	85	200000286	200000037	siRNA-IMPa4-25 PSF-A488 IMPa4-A546 DAPI 8C1-siRNA-IMP-a2-a4 V2.00	0	29. siRNA-IMPa4-25 PSF-A488 DAPI IMPa4-A546_ag_TileScan_001 (Stage 33 of 49)	00-tSkHyk8JVmZju7pzJduWSm
192		Vesicles Paraspeckle	3	0.000	1.000	85	200000287	200000038	siRNA-IMPa4-25 PSF-A488 IMPa4-A546 DAPI 8C1-siRNA-IMP-a2-a4 V2.00	0	29. siRNA-IMPa4-25 PSF-A488 DAPI IMPa4-A546_ag_TileScan_001 (Stage 33 of 49)	00-tSkHyk8JVmZju7pzJduWSm
201		Vesicles Paraspeckle	3	0.000	1.000	85	200000288	200000039	siRNA-IMPa4-25 PSF-A488 IMPa4-A546 DAPI 8C1-siRNA-IMP-a2-a4 V2.00	0	29. siRNA-IMPa4-25 PSF-A488 DAPI IMPa4-A546_ag_TileScan_001 (Stage 33 of 49)	00-tSkHyk8JVmZju7pzJduWSm
216		Vesicles Paraspeckle	3	0.000	1.000	85	200000289	200000040	siRNA-IMPa4-25 PSF-A488 IMPa4-A546 DAPI 8C1-siRNA-IMP-a2-a4 V2.00	0	29. siRNA-IMPa4-25 PSF-A488 DAPI IMPa4-A546_ag_TileScan_001 (Stage 33 of 49)	00-tSkHyk8JVmZju7pzJduWSm
224		Vesicles Paraspeckle	3	0.000	1.000	85	200000290	200000041	siRNA-IMPa4-25 PSF-A488 IMPa4-A546 DAPI 8C1-siRNA-IMP-a2-a4 V2.00	0	29. siRNA-IMPa4-25 PSF-A488 DAPI IMPa4-A546_ag_TileScan_001 (Stage 33 of 49)	00-tSkHyk8JVmZju7pzJduWSm
191		Vesicles Paraspeckle	3	0.000	1.000	85	200000291	200000042	siRNA-IMPa4-25 PSF-A488 IMPa4-A546 DAPI 8C1-siRNA-IMP-a2-a4 V2.00	0	29. siRNA-IMPa4-25 PSF-A488 DAPI IMPa4-A546_ag_TileScan_001 (Stage 33 of 49)	00-tSkHyk8JVmZju7pzJduWSm
158		Vesicles Paraspeckle	3	0.000	1.000	85	200000292	200000043	siRNA-IMPa4-25 PSF-A488 IMPa4-A546 DAPI 8C1-siRNA-IMP-a2-a4 V2.00	0	29. siRNA-IMPa4-25 PSF-A488 DAPI IMPa4-A546_ag_TileScan_001 (Stage 33 of 49)	00-tSkHyk8JVmZju7pzJduWSm
202		Vesicles Paraspeckle	3	0.000	1.000	85	200000293	200000044	siRNA-IMPa4-25 PSF-A488 IMPa4-A546 DAPI 8C1-siRNA-IMP-a2-a4 V2.00	0	29. siRNA-IMPa4-25 PSF-A488 DAPI IMPa4-A546_ag_TileScan_001 (Stage 33 of 49)	00-tSkHyk8JVmZju7pzJduWSm
226		Vesicles Paraspeckle	3	0.000	1.000	86	200000294	200000045	siRNA-IMPa4-25 PSF-A488 IMPa4-A546 DAPI 8C1-siRNA-IMP-a2-a4 V2.00	0	29. siRNA-IMPa4-25 PSF-A488 DAPI IMPa4-A546_ag_TileScan_001 (Stage 33 of 49)	00-tSkHyk8JVmZju7pzJduWSm
175		Vesicles Paraspeckle	3	0.000	1.000	86	200000295	200000046	siRNA-IMPa4-25 PSF-A488 IMPa4-A546 DAPI 8C1-siRNA-IMP-a2-a4 V2.00	0	29. siRNA-IMPa4-25 PSF-A488 DAPI IMPa4-A546_ag_TileScan_001 (Stage 33 of 49)	00-tSkHyk8JVmZju7pzJduWSm
224		Vesicles Paraspeckle	3	0.000	1.000	86	200000296	200000047	siRNA-IMPa4-25 PSF-A488 IMPa4-A546 DAPI 8C1-siRNA-IMP-a2-a4 V2.00	0	29. siRNA-IMPa4-25 PSF-A488 DAPI IMPa4-A546_ag_TileScan_001 (Stage 33 of 49)	00-tSkHyk8JVmZju7pzJduWSm
213		Vesicles Paraspeckle	3	0.000	1.000	86	200000297	200000048	siRNA-IMPa4-25 PSF-A488 IMPa4-A546 DAPI 8C1-siRNA-IMP-a2-a4 V2.00	0	29. siRNA-IMPa4-25 PSF-A488 DAPI IMPa4-A546_ag_TileScan_001 (Stage 33 of 49)	00-tSkHyk8JVmZju7pzJduWSm
202		Vesicles Paraspeckle	3	0.000	1.000	86	200000298	200000049	siRNA-IMPa4-25 PSF-A488 IMPa4-A546 DAPI 8C1-siRNA-IMP-a2-a4 V2.00	0	29. siRNA-IMPa4-25 PSF-A488 DAPI IMPa4-A546_ag_TileScan_001 (Stage 33 of 49)	00-tSkHyk8JVmZju7pzJduWSm
212		Vesicles Paraspeckle	3	0.000	1.000	86	200000299	200000050	siRNA-IMPa4-25 PSF-A488 IMPa4-A546 DAPI 8C1-siRNA-IMP-a2-a4 V2.00	0	29. siRNA-IMPa4-25 PSF-A488 DAPI IMPa4-A546_ag_TileScan_001 (Stage 33 of 49)	00-tSkHyk8JVmZju7pzJduWSm
205		Vesicles Paraspeckle	3	0.000	1.000	86	200000300	200000051	siRNA-IMPa4-25 PSF-A488 IMPa4-A546 DAPI 8C1-siRNA-IMP-a2-a4 V2.00	0	29. siRNA-IMPa4-25 PSF-A488 DAPI IMPa4-A546_ag_TileScan_001 (Stage 33 of 49)	00-tSkHyk8JVmZju7pzJduWSm
202		Vesicles Paraspeckle	3	0.000	1.000	87	200000301	200000052	siRNA-IMPa4-25 PSF-A488 IMPa4-A546 DAPI 8C1-siRNA-IMP-a2-a4 V2.00	0	29. siRNA-IMPa4-25 PSF-A488 DAPI IMPa4-A546_ag_TileScan_001 (Stage 33 of 49)	00-tSkHyk8JVmZju7pzJduWSm
232		Vesicles Paraspeckle	3	0.000	1.000	87	200000302	200000053	siRNA-IMPa4-25 PSF-A488 IMPa4-A546 DAPI 8C1-siRNA-IMP-a2-a4 V2.00	0	29. siRNA-IMPa4-25 PSF-A488 DAPI IMPa4-A546_ag_TileScan_001 (Stage 33 of 49)	00-tSkHyk8JVmZju7pzJduWSm
183		Vesicles Paraspeckle	3	0.000	1.000	87	200000303	200000054	siRNA-IMPa4-25 PSF-A488 IMPa4-A546 DAPI 8C1-siRNA-IMP-a2-a4 V2.00	0	29. siRNA-IMPa4-25 PSF-A488 DAPI IMPa4-A546_ag_TileScan_001 (Stage 33 of 49)	00-tSkHyk8JVmZju7pzJduWSm
167		Vesicles Paraspeckle	3	0.000	1.000	87	200000304	200000055	siRNA-IMPa4-25 PSF-A488 IMPa4-A546 DAPI 8C1-siRNA-IMP-a2-a4 V2.00	0	29. siRNA-IMPa4-25 PSF-A488 DAPI IMPa4-A546_ag_TileScan_001 (Stage 33 of 49)	00-tSkHyk8JVmZju7pzJduWSm
216		Vesicles Paraspeckle	3	0.000	1.000	87	200000305	200000056	siRNA-IMPa4-25 PSF-A488 IMPa4-A546 DAPI 8C1-siRNA-IMP-a2-a4 V2.00	0	29. siRNA-IMPa4-25 PSF-A488 DAPI IMPa4-A546_ag_TileScan_001 (Stage 33 of 49)	00-tSkHyk8JVmZju7pzJduWSm
236		Vesicles Paraspeckle	3	0.000	1.000	88	200000306	200000057	siRNA-IMPa4-25 PSF-A488 IMPa4-A546 DAPI 8C1-siRNA-IMP-a2-a4 V2.00	0	29. siRNA-IMPa4-25 PSF-A488 DAPI IMPa4-A546_ag_TileScan_001 (Stage 33 of 49)	00-tSkHyk8JVmZju7pzJduWSm
195		Vesicles Paraspeckle	3	0.000	1.000	88	200000307	200000058	siRNA-IMPa4-25 PSF-A488 IMPa4-A546 DAPI 8C1-siRNA-IMP-a2-a4 V2.00	0	29. siRNA-IMPa4-25 PSF-A488 DAPI IMPa4-A546_ag_TileScan_001 (Stage 33 of 49)	00-tSkHyk8JVmZju7pzJduWSm
178		Vesicles Paraspeckle	3	0.000	1.000	88	200000308	200000059	siRNA-IMPa4-25 PSF-A488 IMPa4-A546 DAPI 8C1-siRNA-IMP-a2-a4 V2.00	0	29. siRNA-IMPa4-25 PSF-A488 DAPI IMPa4-A546_ag_TileScan_001 (Stage 33 of 49)	00-tSkHyk8JVmZju7pzJduWSm
237		Vesicles Paraspeckle	3	0.000	1.000	88	200000309	200000060	siRNA-IMPa4-25 PSF-A488 IMPa4-A546 DAPI 8C1-siRNA-IMP-a2-a4 V2.00	0	29. siRNA-IMPa4-25 PSF-A488 DAPI IMPa4-A546_ag_TileScan_001 (Stage 33 of 49)	00-tSkHyk8JVmZju7pzJduWSm
224		Vesicles Paraspeckle	3	0.000	1.000	88	200000310	200000061	siRNA-IMPa4-25 PSF-A488 IMPa4-A546 DAPI 8C1-siRNA-IMP-a2-a4 V2.00	0	29. siRNA-IMPa4-25 PSF-A488 DAPI IMPa4-A546_ag_TileScan_001 (Stage 33 of 49)	00-tSkHyk8JVmZju7pzJduWSm
217		Vesicles Paraspeckle	3	0.000	1.000	88	200000311	200000062	siRNA-IMPa4-25 PSF-A488 IMPa4-A546 DAPI 8C1-siRNA-IMP-a2-a4 V2.00	0	29. siRNA-IMPa4-25 PSF-A488 DAPI IMPa4-A546_ag_TileScan_001 (Stage 33 of 49)	00-tSkHyk8JVmZju7pzJduWSm
183		Vesicles Paraspeckle	3	0.000	1.000	88	200000312	200000063	siRNA-IMPa4-25 PSF-A488 IMPa4-A546 DAPI 8C1-siRNA-IMP-a2-a4 V2.00	0	29. siRNA-IMPa4-25 PSF-A488 DAPI IMPa4-A546_ag_TileScan_001 (Stage 33 of 49)	00-tSkHyk8JVmZju7pzJduWSm
214		Vesicles Paraspeckle	3	0.000	1.000	88	200000313	200000064	siRNA-IMPa4-25 PSF-A488 IMPa4-A546 DAPI 8C1-siRNA-IMP-a2-a4 V2.00	0	29. siRNA-IMPa4-25 PSF-A488 DAPI IMPa4-A546_ag_TileScan_001 (Stage 33 of 49)	00-tSkHyk8JVmZju7pzJduWSm
238		Vesicles Paraspeckle	3	0.000	1.000	88	200000314	200000065	siRNA-IMPa4-25 PSF-A488 IMPa4-A546 DAPI 8C1-siRNA-IMP-a2-a4 V2.00	0	29. siRNA-IMPa4-25 PSF-A488 DAPI IMPa4-A546_ag_TileScan_001 (Stage 33 of 49)	00-tSkHyk8JVmZju7pzJduWSm
234		Vesicles Paraspeckle	3	0.000	1.000	89	200000315	200000066	siRNA-IMPa4-25 PSF-A488 IMPa4-A546 DAPI 8C1-siRNA-IMP-a2-a4 V2.00	0	29. siRNA-IMPa4-25 PSF-A488 DAPI IMPa4-A546_ag_TileScan_001 (Stage 33 of 49)	00-tSkHyk8JVmZju7pzJduWSm
169		Vesicles Paraspeckle	3	0.000	1.000	89	200000316	200000067	siRNA-IMPa4-25 PSF-A488 IMPa4-A546 DAPI 8C1-siRNA-IMP-a2-a4 V2.00	0	29. siRNA-IMPa4-25 PSF-A488 DAPI IMPa4-A546_ag_TileScan_001 (Stage 33 of 49)	00-tSkHyk8JVmZju7pzJduWSm
216		Vesicles Paraspeckle	3	0.000	1.000	89	200000317	200000068	siRNA-IMPa4-25 PSF-A488 IMPa4-A546 DAPI 8C1-siRNA-IMP-a2-a4 V2.00	0	29. siRNA-IMPa4-25 PSF-A488 DAPI IMPa4-A546_ag_TileScan_001 (Stage 33 of 49)	00-tSkHyk8JVmZju7pzJduWSm
197		Vesicles Paraspeckle	3	0.000	1.000	89	200000318	200000069	siRNA-IMPa4-25 PSF-A488 IMPa4-A546 DAPI 8C1-siRNA-IMP-a2-a4 V2.00	0	29. siRNA-IMPa4-25 PSF-A488 DAPI IMPa4-A546_ag_TileScan_001 (Stage 33 of 49)	00-tSkHyk8JVmZju7pzJduWSm
206		Vesicles Paraspeckle	3	0.000	1.000	89	200000319	200000070	siRNA-IMPa4-25 PSF-A488 IMPa4-A546 DAPI 8C1-siRNA-IMP-a2-a4 V2.00	0	29. siRNA-IMPa4-25 PSF-A488 DAPI IMPa4-A546_ag_TileScan_001 (Stage 33 of 49)	00-tSkHyk8JVmZju7pzJduWSm
215		Vesicles Paraspeckle	3	0.000	1.000	89	200000320	200000071	siRNA-IMPa4-25 PSF-A488 IMPa4-A546 DAPI 8C1-siRNA-IMP-a2-a4 V2.00	0	29. siRNA-IMPa4-25 PSF-A488 DAPI IMPa4-A546_ag_TileScan_001 (Stage 33 of 49)	00-tSkHyk8JVmZju7pzJduWSm
203		Vesicles Paraspeckle	3	0.000	1.000	89	200000321	200000072	siRNA-IMPa4-25 PSF-A488 IMPa4-A546 DAPI 8C1-siRNA-IMP-a2-a4 V2.00	0	29. siRNA-IMPa4-25 PSF-A488 DAPI IMPa4-A546_ag_TileScan_001 (Stage 33 of 49)	00-tSkHyk8JVmZju7pzJduWSm
197		Vesicles Paraspeckle	3	0.000	1.000	89	200000322	200000073	siRNA-IMPa4-25 PSF-A488 IMPa4-A546 DAPI 8C1-siRNA-IMP-a2-a4 V2.00	0	29. siRNA-IMPa4-25 PSF-A488 DAPI IMPa4-A546_ag_TileScan_001 (Stage 33 of 49)	00-tSkHyk8JVmZju7pzJduWSm
192		Vesicles Paraspeckle	3	0.000	1.000	89	200000323	200000074	siRNA-IMPa4-25 PSF-A488 IMPa4-A546 DAPI 8C1-siRNA-IMP-a2-a4 V2.00	0	29. siRNA-IMPa4-25 PSF-A488 DAPI IMPa4-A546_ag_TileScan_001 (Stage 33 of 49)	00-tSkHyk8JVmZju7pzJduWSm
211		Vesicles Paraspeckle	3	0.000	1.000	89	200000324	200000075	siRNA-IMPa4-25 PSF-A488 IMPa4-A546 DAPI 8C1-siRNA-IMP-a2-a4 V2.00	0	29. siRNA-IMPa4-25 PSF-A488 DAPI IMPa4-A546_ag_TileScan_001 (Stage 33 of 49)	00-tSkHyk8JVmZju7pzJduWSm
201		Vesicles Paraspeckle	3	0.000	1.000	89	200000325	200000076	siRNA-IMPa4-25 PSF-A488 IMPa4-A546 DAPI 8C1-siRNA-IMP-a2-a4 V2.00	0	29. siRNA-IMPa4-25 PSF-A488 DAPI IMPa4-A546_ag_TileScan_001 (Stage 33 of 49)	00-tSkHyk8JVmZju7pzJduWSm
229		Vesicles Paraspeckle	3	0.000	1.000	89	200000326	200000077	siRNA-IMPa4-25 PSF-A488 IMPa4-A546 DAPI 8C1-siRNA-IMP-a2-a4 V2.00	0	29. siRNA-IMPa4-25 PSF-A488 DAPI IMPa4-A546_ag_TileScan_001 (Stage 33 of 49)	00-tSkHyk8JVmZju7pzJduWSm
207		Vesicles Paraspeckle	3	0.000	1.000	89	200000327	200000078	siRNA-IMPa4-25 PSF-A488 IMPa4-A546 DAPI 8C1-siRNA-IMP-a2-a4 V2.00	0	29. siRNA-IMPa4-25 PSF-A488 DAPI IMPa4-A546_ag_TileScan_001 (Stage 33 of 49)	00-tSkHyk8JVmZju7pzJduWSm
212		Vesicles Paraspeckle	3	0.000	1.000	90	200000328	200000079	siRNA-IMPa4-25 PSF-A488 IMPa4-A546 DAPI 8C1-siRNA-IMP-a2-a4 V2.00	0	29. siRNA-IMPa4-25 PSF-A488 DAPI IMPa4-A546_ag_TileScan_001 (Stage 33 of 49)	00-tSkHyk8JVmZju7pzJduWSm
136		Vesicles Paraspeckle	3	0.000	1.000	90	200000329	200000080	siRNA-IMPa4-25 PSF-A488 IMPa4-A546 DAPI 8C1-siRNA-IMP-a2-a4 V2.00	0	29. siRNA-IMPa4-25 PSF-A488 DAPI IMPa4-A546_ag_TileScan_001 (Stage 33 of 49)	00-tSkHyk8JVmZju7pzJduWSm
254		Vesicles Paraspeckle	3	0.000	1.000	90	200000330	200000081	siRNA-IMPa4-25 PSF-A488 IMPa4-A546 DAPI 8C1-siRNA-IMP-a2-a4 V2.00	0	29. siRNA-IMPa4-25 PSF-A488 DAPI IMPa4-A546_ag_TileScan_001 (Stage 33 of 49)	00-tSkHyk8JVmZju7pzJduWSm
208		Vesicles Paraspeckle	3	0.000	1.000	90	200000331	200000082	siRNA-IMPa4-25 PSF-A488 IMPa4-A546 DAPI 8C1-siRNA-IMP-a2-a4 V2.00	0	29. siRNA-IMPa4-25 PSF-A488 DAPI IMPa4-A546_ag_TileScan_001 (Stage 33 of 49)	00-tSkHyk8JVmZju7pzJduWSm
218		Vesicles Paraspeckle	3	0.000	1.000	90	200000332	200000083	siRNA-IMPa4-25 PSF-A488 IMPa4-A546 DAPI 8C1-siRNA-IMP-a2-a4 V2.00	0	29. siRNA-IMPa4-25 PSF-A488 DAPI IMPa4-A546_ag_TileScan_001 (Stage 33 of 49)	00-tSkHyk8JVmZju7pzJduWSm
224		Vesicles Paraspeckle	3	0.000	1.000	91	200000333	200000084	siRNA-IMPa4-25 PSF-A488 IMPa4-A546 DAPI 8C1-siRNA-IMP-a2-a4 V2.00	0	29. siRNA-IMPa4-25 PSF-A488 DAPI IMPa4-A546_ag_TileScan_001 (Stage 33 of 49)	00-tSkHyk8JVmZju7pzJduWSm
228		Vesicles Paraspeckle	3	0.000	1.000	91	200000334	200000085	siRNA-IMPa4-25 PSF-A488 IMPa4-A546 DAPI 8C1-siRNA-IMP-a2-a4 V2.00	0	29. siRNA-IMPa4-25 PSF-A488 DAPI IMPa4-A546_ag_TileScan_001 (Stage 33 of 49)	00-tSkHyk8JVmZju7pzJduWSm
180		Vesicles Paraspeckle	3	0.000	1.000	91	200000335	200000086	siRNA-IMPa4-25 PSF-A488 IMPa4-A546 DAPI 8C1-siRNA-IMP-a2-a4 V2.00	0	29. siRNA-IMPa4-25 PSF-A488 DAPI IMPa4-A546_ag_TileScan_001 (Stage 33 of 49)	00-tSkHyk8JVmZju7pzJduWSm
195		Vesicles Paraspeckle	3	0.000	1.000	91	200000336	200000087	siRNA-IMPa4-25 PSF-A488 IMPa4-A546 DAPI 8C1-siRNA-IMP-a2-a4 V2.00	0	29. siRNA-IMPa4-25 PSF-A488 DAPI IMPa4-A546_ag_TileScan_001 (Stage 33 of 49)	00-tSkHyk8JVmZju7pzJduWSm
155		Vesicles Paraspeckle	3	0.000	1.000	91	200000337	200000088	siRNA-IMPa4-25 PSF-A488 IMPa4-A546 DAPI 8C1-siRNA-IMP-a2-a4 V2.00	0	29. siRNA-IMPa4-25 PSF-A488 DAPI IMPa4-A546_ag_TileScan_001 (Stage 33 of 49)	00-tSkHyk8JVmZju7pzJduWSm
193		Vesicles Paraspeckle	3	0.000	1.000	91	200000338	200000089	siRNA-IMPa4-25 PSF-A488 IMPa4-A546 DAPI 8C1-siRNA-IMP-a2-a4 V2.00	0	29. siRNA-IMPa4-25 PSF-A488 DAPI IMPa4-A546_ag_TileScan_001 (Stage 33 of 49)	00-tSkHyk8JVmZju7pzJduWSm
228		Vesicles Paraspeckle	3	0.000	1.000	91	200000339	200000090	siRNA-IMPa4-25 PSF-A488 IMPa4-A546 DAPI 8C1-siRNA-IMP-a2-a4 V2.00	0	29. siRNA-IMPa4-25 PSF-A488 DAPI IMPa4-A546_ag_TileScan_001 (Stage 33 of 49)	00-tSkHyk8JVmZju7pzJduWSm
180		Vesicles Paraspeckle	3	0.000	1.000	91	200000340	200000091	siRNA-IMPa4-25 PSF-A488 IMPa4-A546 DAPI 8C1-siRNA-IMP-a2-a4 V2.00	0	29. siRNA-IMPa4-25 PSF-A488 DAPI IMPa4-A546_ag_TileScan_001 (Stage 33 of 49)	00-tSkHyk8JVmZju7pzJduWSm
244		Vesicles Paraspeckle	3	0.000	1.000	92	200000341	200000092	siRNA-IMPa4-25 PSF-A488 IMPa4-A546 DAPI 8C1-siRNA-IMP-a2-a4 V2.00	0	29. siRNA-IMPa4-25 PSF-A488 DAPI IMPa4-A546_ag_TileScan_001 (Stage 33 of 49)	00-tSkHyk8JVmZju7pzJduWSm
153		Vesicles Paraspeckle	3	0.000	1.000	92	200000342	200000093	siRNA-IMPa4-25 PSF-A488 IMPa4-A546 DAPI 8C1-siRNA-IMP-a2-a4 V2.00	0	29. siRNA-IMPa4-25 PSF-A488 DAPI IMPa4-A546_ag_TileScan_001 (Stage 33 of 49)	00-tSkHyk8JVmZju7pzJduWSm
222		Vesicles Paraspeckle	3	0.000	1.000	92	200000343	200000094	siRNA-IMPa4-25 PSF-A488 IMPa4-A546 DAPI 8C1-siRNA-IMP-a2-a4 V2.00	0	29. siRNA-IMPa4-25 PSF-A488 DAPI IMPa4-A546_ag_TileScan_001 (Stage 33 of 49)	00-tSkHyk8JVmZju7pzJduWSm
201		Vesicles Paraspeckle	3	0.000	1.000	92	200000344	200000095	siRNA-IMPa4-25 PSF-A488 IMPa4-A546 DAPI 8C1-siRNA-IMP-a2-a4 V2.00	0	29. siRNA-IMPa4-25 PSF-A488 DAPI IMPa4-A546_ag_TileScan_001 (Stage 33 of 49)	00-tSkHyk8JVmZju7pzJduWSm
192		Vesicles Paraspeckle	3	0.000	1.000	92	200000345	200000096	siRNA-IMPa4-25 PSF-A488 IMPa4-A546 DAPI 8C1-siRNA-IMP-a2-a4 V2.00	0	29. siRNA-IMPa4-25 PSF-A488 DAPI IMPa4-A546_ag_TileScan_001 (Stage 33 of 49)	00-tSkHyk8JVmZju7pzJduWSm
149		Vesicles Paraspeckle	3	0.000	1.000	92	200000346	200000097	siRNA-IMPa4-25 PSF-A488 IMPa4-A546 DAPI 8C1-siRNA-IMP-a2-a4 V2.00	0	29. siRNA-IMPa4-25 PSF-A488 DAPI IMPa4-A546_ag_TileScan_001 (Stage 33 of 49)	00-tSkHyk8JVmZju7pzJduWSm
199		Vesicles Paraspeckle	3	0.000	1.000	92	200000347	200000098	siRNA-IMPa4-25 PSF-A488 IMPa4-A546 DAPI 8C1-siRNA-IMP-a2-a4 V2.00	0	29. siRNA-IMPa4-25 PSF-A488 DAPI IMPa4-A546_ag_TileScan_001 (Stage 33 of 49)	00-tSkHyk8JVmZju7pzJduWSm
239		Vesicles Paraspeckle	3	0.000	1.000	92	200000348	200000099	siRNA-IMPa4-25 PSF-A488 IMPa4-A546 DAPI 8C1-siRNA-IMP-a2-a4 V2.00	0	29. siRNA-IMPa4-25 PSF-A488 DAPI IMPa4-A546_ag_TileScan_001 (Stage 33 of 49)	00-tSkHyk8JVmZju7pzJduWSm
203		Vesicles Paraspeckle	3	0.000	1.000	92	200000349	200000100	siRNA-IMPa4-25 PSF-A488 IMPa4-A546 DAPI 8C1-siRNA-IMP-a2-a4 V2.00	0	29. siRNA-IMPa4-25 PSF-A488 DAPI IMPa4-A546_ag_TileScan_001 (Stage 33 of 49)	00-tSkHyk8JVmZju7pzJduWSm
187		Vesicles Paraspeckle	3	0.000	1.000	92	200000350	200000101	siRNA-IMPa4-25 PSF-A488 IMPa4-A546 DAPI 8C1-siRNA-IMP-a2-a4 V2.00	0	29. siRNA-IMPa4-25 PSF-A488 DAPI IMPa4-A546_ag_TileScan_001 (Stage 33 of 49)	00-tSkHyk8JVmZju7pzJduWSm
210		Vesicles Paraspeckle	3	0.000	1.000	92	200000351	200000102	siRNA-IMPa4-25 PSF-A488 IMPa4-A546 DAPI 8C1-siRNA-IMP-a2-a4 V2.00	0	29. siRNA-IMPa4-25 PSF-A488 DAPI IMPa4-A546_ag_TileScan_001 (Stage 33 of 49)	00-tSkHyk8JVmZju7pzJduWSm
198		Vesicles Paraspeckle	3	0.000	1.000	92	200000352	200000103	siRNA-IMPa4-25 PSF-A488 IMPa4-A546 DAPI 8C1-siRNA-IMP-a2-a4 V2.00	0	29. siRNA-IMPa4-25 PSF-A488 DAPI IMPa4-A546_ag_TileScan_001 (Stage 33 of 49)	00-tSkHyk8JVmZju7pzJduWSm
188		Vesicles Paraspeckle	3	0.000	1.000	92	200000353	200000104	siRNA-IMPa4-25 PSF-A488 IMPa4-A546 DAPI 8C1-siRNA-IMP-a2-a4 V2.00	0	29. siRNA-IMPa4-25 PSF-A488 DAPI IMPa4-A546_ag_TileScan_001 (Stage 33 of 49)	00-tSkHyk8JVmZju7pzJduWSm
183		Vesicles Paraspeckle	3	0.000	1.000	93	200000354	200000105	siRNA-IMPa4-25 PSF-A488 IMPa4-A546 DAPI 8C1-siRNA-IMP-a2-a4 V2.00	0	29. siRNA-IMPa4-25 PSF-A488 DAPI IMPa4-A546_ag_TileScan_001 (Stage 33 of 49)	00-tSkHyk8JVmZju7pzJduWSm
167		Vesicles Paraspeckle	3	0.000	1.000	93	200000355	200000106	siRNA-IMPa4-25 PSF-A488 IMPa4-A546 DAPI 8C1-siRNA-IMP-a2-a4 V2.00	0	29. siRNA-IMPa4-25 PSF-A488 DAPI IMPa4-A546_ag_TileScan_001 (Stage 33 of 49)	00-tSkHyk8JVmZju7pzJduWSm
179		Vesicles Paraspeckle	3	0.000	1.000	93	200000356	200000107	siRNA-IMPa4-25 PSF-A488 IMPa4-A546 DAPI 8C1-siRNA-IMP-a2-a4 V2.00	0	29. siRNA-IMPa4-25 PSF-A488 DAPI IMPa4-A546_ag_TileScan_001 (Stage 33 of 49)	00-tSkHyk8JVmZju7pzJduWSm
193		Vesicles Paraspeckle	3	0.000	1.000	93	200000357	200000108	siRNA-IMPa4-25 PSF-A488 IMPa4-A546 DAPI 8C1-siRNA-IMP-a2-a4 V2.00	0	29. siRNA-IMPa4-25 PSF-A488 DAPI IMPa4-A546_ag_TileScan_001 (Stage 33 of 49)	00-tSkHyk8JVmZju7pzJduWSm
132		Vesicles Paraspeckle	3	0.000	1.000	93	200000358	200000109	siRNA-IMPa4-25 PSF-A488 IMPa4-A546 DAPI 8C1-siRNA-IMP-a2-a4 V2.00	0	29. siRNA-IMPa4-25 PSF-A488 DAPI IMPa4-A546_ag_TileScan_001 (Stage 33 of 49)	00-tSkHyk8JVmZju7pzJduWSm
184		Vesicles Paraspeckle	3	0.000	1.000	94	200000359	200000110	siRNA-IMPa4-25 PSF-A488 IMPa4-A546 DAPI 8C1-siRNA-IMP-a2-a4 V2.00	0	29. siRNA-IMPa4-25 PSF-A488 DAPI IMPa4-A546_ag_TileScan_001 (Stage 33 of 49)	00-tSkHyk8JVmZju7pzJduWSm
209		Vesicles Paraspeckle	3	0.000	1.000	94	200000360	200000111	siRNA-IMPa4-25 PSF-A488 IMPa4-A546 DAPI 8C1-siRNA-IMP-a2-a4 V2.00	0	29. siRNA-IMPa4-25 PSF-A488 DAPI IMPa4-A546_ag_TileScan_001 (Stage 33 of 49)	00-tSkHyk8JVmZju7pzJduWSm
223		Vesicles Paraspeckle	3	0.000	1.000	94	200000361	200000112	siRNA-IMPa4-25 PSF-A488 IMPa4-A546 DAPI 8C1-siRNA-IMP-a2-a4 V2.00	0	29. siRNA-IMPa4-25 PSF-A488 DAPI IMPa4-A546_ag_TileScan_001 (Stage 33 of 49)	00-tSkHyk8JVmZju7pzJduWSm
183		Vesicles Paraspeckle	3	0.000	1.000	94	200000362	200000113	siRNA-IMPa4-25 PSF-A488 IMPa4-A546 DAPI 8C1-siRNA-IMP-a2-a4 V2.00	0	29. siRNA-IMPa4-25 PSF-A488 DAPI IMPa4-A546_ag_TileScan_001 (Stage 33 of 49)	00-tSkHyk8JVmZju7pzJduWSm
198		Vesicles Paraspeckle	3	0.000	1.000	94	200000363	200000114	siRNA-IMPa4-25 PSF-A488 IMPa4-A546 DAPI 8C1-siRNA-IMP-a2-a4 V2.00	0	29. siRNA-IMPa4-25 PSF-A488 DAPI IMPa4-A546_ag_TileScan_001 (Stage 33 of 49)	00-tSkHyk8JVmZju7pzJduWSm
164		Vesicles Paraspeckle	3	0.000	1.000	94	200000364	200000115	siRNA-IMPa4-25 PSF-A488 IMPa4-A546 DAPI 8C1-siRNA-IMP-a2-a4 V2.00	0	29. siRNA-IMPa4-25 PSF-A488 DAPI IMPa4-A546_ag_TileScan_001 (Stage 33 of 49)	00-tSkHyk8JVmZju7pzJduWSm
209		Vesicles Paraspeckle	3	0.000	1.000	94	200000365	200000116	siRNA-IMPa4-25 PSF-A488 IMPa4-A546 DAPI 8C1-siRNA-IMP-a2-a4 V2.00	0	29. siRNA-IMPa4-25 PSF-A488 DAPI IMPa4-A546_ag_TileScan_001 (Stage 33 of 49)	00-tSkHyk8JVmZju7pzJduWSm
200		Vesicles Paraspeckle	3	0.000	1.000	94	200000366	200000117	siRNA-IMPa4-25 PSF-A488 IMPa4-A546 DAPI 8C1-siRNA-IMP-a2-a4 V2.00	0	29. siRNA-IMPa4-25 PSF-A488 DAPI IMPa4-A546_ag_TileScan_001 (Stage 33 of 49)	00-tSkHyk8JVmZju7pzJduWSm
204		Vesicles Paraspeckle	3	0.000	1.000	95	200000367	200000118	siRNA-IMPa4-25 PSF-A488 IMPa4-A546 DAPI 8C1-siRNA-IMP-a2-a4 V2.00	0	29. siRNA-IMPa4-25 PSF-A488 DAPI IMPa4-A546_ag_TileScan_001 (Stage 33 of 49)	00-tSkHyk8JVmZju7pzJduWSm
222		Vesicles Paraspeckle	3	0.000	1.000	95	200000368	200000119	siRNA-IMPa4-25 PSF-A488 IMPa4-A546 DAPI 8C1-siRNA-IMP-a2-a4 V2.00	0	29. siRNA-IMPa4-25 PSF-A488 DAPI IMPa4-A546_ag_TileScan_001 (Stage 33 of 49)	00-tSkHyk8JVmZju7pzJduWSm
179		Vesicles Paraspeckle	3	0.000	1.000	95	200000369	200000120	siRNA-IMPa4-25 PSF-A488 IMPa4-A546 DAPI 8C1-siRNA-IMP-a2-a4 V2.00	0	29. siRNA-IMPa4-25 PSF-A488 DAPI IMPa4-A546_ag_TileScan_001 (Stage 33 of 49)	00-tSkHyk8JVmZju7pzJduWSm
191		Vesicles Paraspeckle	3	0.000	1.000	98	200000370	200000000	siRNA-IMPa4-25 PSF-A488 IMPa4-A546 DAPI 8C1-siRNA-IMP-a2-a4 V2.00	0	29. siRNA-IMPa4-25 PSF-A488 DAPI IMPa4-A546_ai_TileScan_001 (Stage 35 of 49)	00-VxftgPfBXCDbo2xF2qvNyS
211		Vesicles Paraspeckle	3	0.000	1.000	98	200000371	200000001	siRNA-IMPa4-25 PSF-A488 IMPa4-A546 DAPI 8C1-siRNA-IMP-a2-a4 V2.00	0	29. siRNA-IMPa4-25 PSF-A488 DAPI IMPa4-A546_ai_TileScan_001 (Stage 35 of 49)	00-VxftgPfBXCDbo2xF2qvNyS
239		Vesicles Paraspeckle	3	0.000	1.000	98	200000372	200000002	siRNA-IMPa4-25 PSF-A488 IMPa4-A546 DAPI 8C1-siRNA-IMP-a2-a4 V2.00	0	29. siRNA-IMPa4-25 PSF-A488 DAPI IMPa4-A546_ai_TileScan_001 (Stage 35 of 49)	00-VxftgPfBXCDbo2xF2qvNyS
203		Vesicles Paraspeckle	3	0.000	1.000	98	200000373	200000003	siRNA-IMPa4-25 PSF-A488 IMPa4-A546 DAPI 8C1-siRNA-IMP-a2-a4 V2.00	0	29. siRNA-IMPa4-25 PSF-A488 DAPI IMPa4-A546_ai_TileScan_001 (Stage 35 of 49)	00-VxftgPfBXCDbo2xF2qvNyS
183		Vesicles Paraspeckle	3	0.000	1.000	98	200000374	200000004	siRNA-IMPa4-25 PSF-A488 IMPa4-A546 DAPI 8C1-siRNA-IMP-a2-a4 V2.00	0	29. siRNA-IMPa4-25 PSF-A488 DAPI IMPa4-A546_ai_TileScan_001 (Stage 35 of 49)	00-VxftgPfBXCDbo2xF2qvNyS
231		Vesicles Paraspeckle	3	0.000	1.000	98	200000375	200000005	siRNA-IMPa4-25 PSF-A488 IMPa4-A546 DAPI 8C1-siRNA-IMP-a2-a4 V2.00	0	29. siRNA-IMPa4-25 PSF-A488 DAPI IMPa4-A546_ai_TileScan_001 (Stage 35 of 49)	00-VxftgPfBXCDbo2xF2qvNyS
210		Vesicles Paraspeckle	3	0.000	1.000	98	200000376	200000006	siRNA-IMPa4-25 PSF-A488 IMPa4-A546 DAPI 8C1-siRNA-IMP-a2-a4 V2.00	0	29. siRNA-IMPa4-25 PSF-A488 DAPI IMPa4-A546_ai_TileScan_001 (Stage 35 of 49)	00-VxftgPfBXCDbo2xF2qvNyS
166		Vesicles Paraspeckle	3	0.000	1.000	99	200000377	200000007	siRNA-IMPa4-25 PSF-A488 IMPa4-A546 DAPI 8C1-siRNA-IMP-a2-a4 V2.00	0	29. siRNA-IMPa4-25 PSF-A488 DAPI IMPa4-A546_ai_TileScan_001 (Stage 35 of 49)	00-VxftgPfBXCDbo2xF2qvNyS
184		Vesicles Paraspeckle	3	0.000	1.000	99	200000378	200000008	siRNA-IMPa4-25 PSF-A488 IMPa4-A546 DAPI 8C1-siRNA-IMP-a2-a4 V2.00	0	29. siRNA-IMPa4-25 PSF-A488 DAPI IMPa4-A546_ai_TileScan_001 (Stage 35 of 49)	00-VxftgPfBXCDbo2xF2qvNyS
183		Vesicles Paraspeckle	3	0.000	1.000	100	200000379	200000009	siRNA-IMPa4-25 PSF-A488 IMPa4-A546 DAPI 8C1-siRNA-IMP-a2-a4 V2.00	0	29. siRNA-IMPa4-25 PSF-A488 DAPI IMPa4-A546_ai_TileScan_001 (Stage 35 of 49)	00-VxftgPfBXCDbo2xF2qvNyS
145		Vesicles Paraspeckle	3	0.000	1.000	100	200000380	200000010	siRNA-IMPa4-25 PSF-A488 IMPa4-A546 DAPI 8C1-siRNA-IMP-a2-a4 V2.00	0	29. siRNA-IMPa4-25 PSF-A488 DAPI IMPa4-A546_ai_TileScan_001 (Stage 35 of 49)	00-VxftgPfBXCDbo2xF2qvNyS
173		Vesicles Paraspeckle	3	0.000	1.000	105	200000381	200000000	siRNA-IMPa4-25 PSF-A488 IMPa4-A546 DAPI 8C1-siRNA-IMP-a2-a4 V2.00	0	29. siRNA-IMPa4-25 PSF-A488 DAPI IMPa4-A546_aj_TileScan_001 (Stage 36 of 49)	00-fmqsEsure9BeBZkZXemfrM
211		Vesicles Paraspeckle	3	0.000	1.000	105	200000382	200000001	siRNA-IMPa4-25 PSF-A488 IMPa4-A546 DAPI 8C1-siRNA-IMP-a2-a4 V2.00	0	29. siRNA-IMPa4-25 PSF-A488 DAPI IMPa4-A546_aj_TileScan_001 (Stage 36 of 49)	00-fmqsEsure9BeBZkZXemfrM
213		Vesicles Paraspeckle	3	0.000	1.000	105	200000383	200000002	siRNA-IMPa4-25 PSF-A488 IMPa4-A546 DAPI 8C1-siRNA-IMP-a2-a4 V2.00	0	29. siRNA-IMPa4-25 PSF-A488 DAPI IMPa4-A546_aj_TileScan_001 (Stage 36 of 49)	00-fmqsEsure9BeBZkZXemfrM
176		Vesicles Paraspeckle	3	0.000	1.000	105	200000384	200000003	siRNA-IMPa4-25 PSF-A488 IMPa4-A546 DAPI 8C1-siRNA-IMP-a2-a4 V2.00	0	29. siRNA-IMPa4-25 PSF-A488 DAPI IMPa4-A546_aj_TileScan_001 (Stage 36 of 49)	00-fmqsEsure9BeBZkZXemfrM
174		Vesicles Paraspeckle	3	0.000	1.000	105	200000385	200000004	siRNA-IMPa4-25 PSF-A488 IMPa4-A546 DAPI 8C1-siRNA-IMP-a2-a4 V2.00	0	29. siRNA-IMPa4-25 PSF-A488 DAPI IMPa4-A546_aj_TileScan_001 (Stage 36 of 49)	00-fmqsEsure9BeBZkZXemfrM
220		Vesicles Paraspeckle	3	0.000	1.000	105	200000386	200000005	siRNA-IMPa4-25 PSF-A488 IMPa4-A546 DAPI 8C1-siRNA-IMP-a2-a4 V2.00	0	29. siRNA-IMPa4-25 PSF-A488 DAPI IMPa4-A546_aj_TileScan_001 (Stage 36 of 49)	00-fmqsEsure9BeBZkZXemfrM
201		Vesicles Paraspeckle	3	0.000	1.000	105	200000387	200000006	siRNA-IMPa4-25 PSF-A488 IMPa4-A546 DAPI 8C1-siRNA-IMP-a2-a4 V2.00	0	29. siRNA-IMPa4-25 PSF-A488 DAPI IMPa4-A546_aj_TileScan_001 (Stage 36 of 49)	00-fmqsEsure9BeBZkZXemfrM
199		Vesicles Paraspeckle	3	0.000	1.000	105	200000388	200000007	siRNA-IMPa4-25 PSF-A488 IMPa4-A546 DAPI 8C1-siRNA-IMP-a2-a4 V2.00	0	29. siRNA-IMPa4-25 PSF-A488 DAPI IMPa4-A546_aj_TileScan_001 (Stage 36 of 49)	00-fmqsEsure9BeBZkZXemfrM
148		Vesicles Paraspeckle	3	0.000	1.000	105	200000389	200000008	siRNA-IMPa4-25 PSF-A488 IMPa4-A546 DAPI 8C1-siRNA-IMP-a2-a4 V2.00	0	29. siRNA-IMPa4-25 PSF-A488 DAPI IMPa4-A546_aj_TileScan_001 (Stage 36 of 49)	00-fmqsEsure9BeBZkZXemfrM
189		Vesicles Paraspeckle	3	0.000	1.000	105	200000390	200000009	siRNA-IMPa4-25 PSF-A488 IMPa4-A546 DAPI 8C1-siRNA-IMP-a2-a4 V2.00	0	29. siRNA-IMPa4-25 PSF-A488 DAPI IMPa4-A546_aj_TileScan_001 (Stage 36 of 49)	00-fmqsEsure9BeBZkZXemfrM
191		Vesicles Paraspeckle	3	0.000	1.000	106	200000391	200000010	siRNA-IMPa4-25 PSF-A488 IMPa4-A546 DAPI 8C1-siRNA-IMP-a2-a4 V2.00	0	29. siRNA-IMPa4-25 PSF-A488 DAPI IMPa4-A546_aj_TileScan_001 (Stage 36 of 49)	00-fmqsEsure9BeBZkZXemfrM
133		Vesicles Paraspeckle	3	0.000	1.000	106	200000392	200000011	siRNA-IMPa4-25 PSF-A488 IMPa4-A546 DAPI 8C1-siRNA-IMP-a2-a4 V2.00	0	29. siRNA-IMPa4-25 PSF-A488 DAPI IMPa4-A546_aj_TileScan_001 (Stage 36 of 49)	00-fmqsEsure9BeBZkZXemfrM
168		Vesicles Paraspeckle	3	0.000	1.000	106	200000393	200000012	siRNA-IMPa4-25 PSF-A488 IMPa4-A546 DAPI 8C1-siRNA-IMP-a2-a4 V2.00	0	29. siRNA-IMPa4-25 PSF-A488 DAPI IMPa4-A546_aj_TileScan_001 (Stage 36 of 49)	00-fmqsEsure9BeBZkZXemfrM
163		Vesicles Paraspeckle	3	0.000	1.000	106	200000394	200000013	siRNA-IMPa4-25 PSF-A488 IMPa4-A546 DAPI 8C1-siRNA-IMP-a2-a4 V2.00	0	29. siRNA-IMPa4-25 PSF-A488 DAPI IMPa4-A546_aj_TileScan_001 (Stage 36 of 49)	00-fmqsEsure9BeBZkZXemfrM
160		Vesicles Paraspeckle	3	0.000	1.000	106	200000395	200000014	siRNA-IMPa4-25 PSF-A488 IMPa4-A546 DAPI 8C1-siRNA-IMP-a2-a4 V2.00	0	29. siRNA-IMPa4-25 PSF-A488 DAPI IMPa4-A546_aj_TileScan_001 (Stage 36 of 49)	00-fmqsEsure9BeBZkZXemfrM
166		Vesicles Paraspeckle	3	0.000	1.000	106	200000396	200000015	siRNA-IMPa4-25 PSF-A488 IMPa4-A546 DAPI 8C1-siRNA-IMP-a2-a4 V2.00	0	29. siRNA-IMPa4-25 PSF-A488 DAPI IMPa4-A546_aj_TileScan_001 (Stage 36 of 49)	00-fmqsEsure9BeBZkZXemfrM
249		Vesicles Paraspeckle	3	0.000	1.000	107	200000397	200000016	siRNA-IMPa4-25 PSF-A488 IMPa4-A546 DAPI 8C1-siRNA-IMP-a2-a4 V2.00	0	29. siRNA-IMPa4-25 PSF-A488 DAPI IMPa4-A546_aj_TileScan_001 (Stage 36 of 49)	00-fmqsEsure9BeBZkZXemfrM
255		Vesicles Paraspeckle	3	0.000	1.000	107	200000398	200000017	siRNA-IMPa4-25 PSF-A488 IMPa4-A546 DAPI 8C1-siRNA-IMP-a2-a4 V2.00	0	29. siRNA-IMPa4-25 PSF-A488 DAPI IMPa4-A546_aj_TileScan_001 (Stage 36 of 49)	00-fmqsEsure9BeBZkZXemfrM
208		Vesicles Paraspeckle	3	0.000	1.000	110	200000399	200000018	siRNA-IMPa4-25 PSF-A488 IMPa4-A546 DAPI 8C1-siRNA-IMP-a2-a4 V2.00	0	29. siRNA-IMPa4-25 PSF-A488 DAPI IMPa4-A546_aj_TileScan_001 (Stage 36 of 49)	00-fmqsEsure9BeBZkZXemfrM
217		Vesicles Paraspeckle	3	0.000	1.000	110	200000400	200000019	siRNA-IMPa4-25 PSF-A488 IMPa4-A546 DAPI 8C1-siRNA-IMP-a2-a4 V2.00	0	29. siRNA-IMPa4-25 PSF-A488 DAPI IMPa4-A546_aj_TileScan_001 (Stage 36 of 49)	00-fmqsEsure9BeBZkZXemfrM
216		Vesicles Paraspeckle	3	0.000	1.000	110	200000401	200000020	siRNA-IMPa4-25 PSF-A488 IMPa4-A546 DAPI 8C1-siRNA-IMP-a2-a4 V2.00	0	29. siRNA-IMPa4-25 PSF-A488 DAPI IMPa4-A546_aj_TileScan_001 (Stage 36 of 49)	00-fmqsEsure9BeBZkZXemfrM
195		Vesicles Paraspeckle	3	0.000	1.000	110	200000402	200000021	siRNA-IMPa4-25 PSF-A488 IMPa4-A546 DAPI 8C1-siRNA-IMP-a2-a4 V2.00	0	29. siRNA-IMPa4-25 PSF-A488 DAPI IMPa4-A546_aj_TileScan_001 (Stage 36 of 49)	00-fmqsEsure9BeBZkZXemfrM
203		Vesicles Paraspeckle	3	0.000	1.000	110	200000403	200000022	siRNA-IMPa4-25 PSF-A488 IMPa4-A546 DAPI 8C1-siRNA-IMP-a2-a4 V2.00	0	29. siRNA-IMPa4-25 PSF-A488 DAPI IMPa4-A546_aj_TileScan_001 (Stage 36 of 49)	00-fmqsEsure9BeBZkZXemfrM
172		Vesicles Paraspeckle	3	0.000	1.000	110	200000404	200000023	siRNA-IMPa4-25 PSF-A488 IMPa4-A546 DAPI 8C1-siRNA-IMP-a2-a4 V2.00	0	29. siRNA-IMPa4-25 PSF-A488 DAPI IMPa4-A546_aj_TileScan_001 (Stage 36 of 49)	00-fmqsEsure9BeBZkZXemfrM
221		Vesicles Paraspeckle	3	0.000	1.000	112	200000405	200000024	siRNA-IMPa4-25 PSF-A488 IMPa4-A546 DAPI 8C1-siRNA-IMP-a2-a4 V2.00	0	29. siRNA-IMPa4-25 PSF-A488 DAPI IMPa4-A546_aj_TileScan_001 (Stage 36 of 49)	00-fmqsEsure9BeBZkZXemfrM
173		Vesicles Paraspeckle	3	0.000	1.000	112	200000406	200000025	siRNA-IMPa4-25 PSF-A488 IMPa4-A546 DAPI 8C1-siRNA-IMP-a2-a4 V2.00	0	29. siRNA-IMPa4-25 PSF-A488 DAPI IMPa4-A546_aj_TileScan_001 (Stage 36 of 49)	00-fmqsEsure9BeBZkZXemfrM
159		Vesicles Paraspeckle	3	0.000	1.000	112	200000407	200000026	siRNA-IMPa4-25 PSF-A488 IMPa4-A546 DAPI 8C1-siRNA-IMP-a2-a4 V2.00	0	29. siRNA-IMPa4-25 PSF-A488 DAPI IMPa4-A546_aj_TileScan_001 (Stage 36 of 49)	00-fmqsEsure9BeBZkZXemfrM
171		Vesicles Paraspeckle	3	0.000	1.000	112	200000408	200000027	siRNA-IMPa4-25 PSF-A488 IMPa4-A546 DAPI 8C1-siRNA-IMP-a2-a4 V2.00	0	29. siRNA-IMPa4-25 PSF-A488 DAPI IMPa4-A546_aj_TileScan_001 (Stage 36 of 49)	00-fmqsEsure9BeBZkZXemfrM
178		Vesicles Paraspeckle	3	0.000	1.000	112	200000409	200000028	siRNA-IMPa4-25 PSF-A488 IMPa4-A546 DAPI 8C1-siRNA-IMP-a2-a4 V2.00	0	29. siRNA-IMPa4-25 PSF-A488 DAPI IMPa4-A546_aj_TileScan_001 (Stage 36 of 49)	00-fmqsEsure9BeBZkZXemfrM
198		Vesicles Paraspeckle	3	0.000	1.000	112	200000410	200000029	siRNA-IMPa4-25 PSF-A488 IMPa4-A546 DAPI 8C1-siRNA-IMP-a2-a4 V2.00	0	29. siRNA-IMPa4-25 PSF-A488 DAPI IMPa4-A546_aj_TileScan_001 (Stage 36 of 49)	00-fmqsEsure9BeBZkZXemfrM
179		Vesicles Paraspeckle	3	0.000	1.000	112	200000411	200000030	siRNA-IMPa4-25 PSF-A488 IMPa4-A546 DAPI 8C1-siRNA-IMP-a2-a4 V2.00	0	29. siRNA-IMPa4-25 PSF-A488 DAPI IMPa4-A546_aj_TileScan_001 (Stage 36 of 49)	00-fmqsEsure9BeBZkZXemfrM
174		Vesicles Paraspeckle	3	0.000	1.000	112	200000412	200000031	siRNA-IMPa4-25 PSF-A488 IMPa4-A546 DAPI 8C1-siRNA-IMP-a2-a4 V2.00	0	29. siRNA-IMPa4-25 PSF-A488 DAPI IMPa4-A546_aj_TileScan_001 (Stage 36 of 49)	00-fmqsEsure9BeBZkZXemfrM
180		Vesicles Paraspeckle	3	0.000	1.000	112	200000413	200000032	siRNA-IMPa4-25 PSF-A488 IMPa4-A546 DAPI 8C1-siRNA-IMP-a2-a4 V2.00	0	29. siRNA-IMPa4-25 PSF-A488 DAPI IMPa4-A546_aj_TileScan_001 (Stage 36 of 49)	00-fmqsEsure9BeBZkZXemfrM
190		Vesicles Paraspeckle	3	0.000	1.000	112	200000414	200000033	siRNA-IMPa4-25 PSF-A488 IMPa4-A546 DAPI 8C1-siRNA-IMP-a2-a4 V2.00	0	29. siRNA-IMPa4-25 PSF-A488 DAPI IMPa4-A546_aj_TileScan_001 (Stage 36 of 49)	00-fmqsEsure9BeBZkZXemfrM
185		Vesicles Paraspeckle	3	0.000	1.000	112	200000415	200000034	siRNA-IMPa4-25 PSF-A488 IMPa4-A546 DAPI 8C1-siRNA-IMP-a2-a4 V2.00	0	29. siRNA-IMPa4-25 PSF-A488 DAPI IMPa4-A546_aj_TileScan_001 (Stage 36 of 49)	00-fmqsEsure9BeBZkZXemfrM
198		Vesicles Paraspeckle	3	0.000	1.000	112	200000416	200000035	siRNA-IMPa4-25 PSF-A488 IMPa4-A546 DAPI 8C1-siRNA-IMP-a2-a4 V2.00	0	29. siRNA-IMPa4-25 PSF-A488 DAPI IMPa4-A546_aj_TileScan_001 (Stage 36 of 49)	00-fmqsEsure9BeBZkZXemfrM
179		Vesicles Paraspeckle	3	0.000	1.000	112	200000417	200000036	siRNA-IMPa4-25 PSF-A488 IMPa4-A546 DAPI 8C1-siRNA-IMP-a2-a4 V2.00	0	29. siRNA-IMPa4-25 PSF-A488 DAPI IMPa4-A546_aj_TileScan_001 (Stage 36 of 49)	00-fmqsEsure9BeBZkZXemfrM
177		Vesicles Paraspeckle	3	0.000	1.000	115	200000418	200000037	siRNA-IMPa4-25 PSF-A488 IMPa4-A546 DAPI 8C1-siRNA-IMP-a2-a4 V2.00	0	29. siRNA-IMPa4-25 PSF-A488 DAPI IMPa4-A546_aj_TileScan_001 (Stage 36 of 49)	00-fmqsEsure9BeBZkZXemfrM
193		Vesicles Paraspeckle	3	0.000	1.000	115	200000419	200000038	siRNA-IMPa4-25 PSF-A488 IMPa4-A546 DAPI 8C1-siRNA-IMP-a2-a4 V2.00	0	29. siRNA-IMPa4-25 PSF-A488 DAPI IMPa4-A546_aj_TileScan_001 (Stage 36 of 49)	00-fmqsEsure9BeBZkZXemfrM
211		Vesicles Paraspeckle	3	0.000	1.000	115	200000420	200000039	siRNA-IMPa4-25 PSF-A488 IMPa4-A546 DAPI 8C1-siRNA-IMP-a2-a4 V2.00	0	29. siRNA-IMPa4-25 PSF-A488 DAPI IMPa4-A546_aj_TileScan_001 (Stage 36 of 49)	00-fmqsEsure9BeBZkZXemfrM
199		Vesicles Paraspeckle	3	0.000	1.000	115	200000421	200000040	siRNA-IMPa4-25 PSF-A488 IMPa4-A546 DAPI 8C1-siRNA-IMP-a2-a4 V2.00	0	29. siRNA-IMPa4-25 PSF-A488 DAPI IMPa4-A546_aj_TileScan_001 (Stage 36 of 49)	00-fmqsEsure9BeBZkZXemfrM
211		Vesicles Paraspeckle	3	0.000	1.000	115	200000422	200000041	siRNA-IMPa4-25 PSF-A488 IMPa4-A546 DAPI 8C1-siRNA-IMP-a2-a4 V2.00	0	29. siRNA-IMPa4-25 PSF-A488 DAPI IMPa4-A546_aj_TileScan_001 (Stage 36 of 49)	00-fmqsEsure9BeBZkZXemfrM
238		Vesicles Paraspeckle	3	0.000	1.000	117	200000423	200000042	siRNA-IMPa4-25 PSF-A488 IMPa4-A546 DAPI 8C1-siRNA-IMP-a2-a4 V2.00	0	29. siRNA-IMPa4-25 PSF-A488 DAPI IMPa4-A546_aj_TileScan_001 (Stage 36 of 49)	00-fmqsEsure9BeBZkZXemfrM
237		Vesicles Paraspeckle	3	0.000	1.000	117	200000424	200000043	siRNA-IMPa4-25 PSF-A488 IMPa4-A546 DAPI 8C1-siRNA-IMP-a2-a4 V2.00	0	29. siRNA-IMPa4-25 PSF-A488 DAPI IMPa4-A546_aj_TileScan_001 (Stage 36 of 49)	00-fmqsEsure9BeBZkZXemfrM
209		Vesicles Paraspeckle	3	0.000	1.000	117	200000425	200000044	siRNA-IMPa4-25 PSF-A488 IMPa4-A546 DAPI 8C1-siRNA-IMP-a2-a4 V2.00	0	29. siRNA-IMPa4-25 PSF-A488 DAPI IMPa4-A546_aj_TileScan_001 (Stage 36 of 49)	00-fmqsEsure9BeBZkZXemfrM
234		Vesicles Paraspeckle	3	0.000	1.000	117	200000426	200000045	siRNA-IMPa4-25 PSF-A488 IMPa4-A546 DAPI 8C1-siRNA-IMP-a2-a4 V2.00	0	29. siRNA-IMPa4-25 PSF-A488 DAPI IMPa4-A546_aj_TileScan_001 (Stage 36 of 49)	00-fmqsEsure9BeBZkZXemfrM
206		Vesicles Paraspeckle	3	0.000	1.000	117	200000427	200000046	siRNA-IMPa4-25 PSF-A488 IMPa4-A546 DAPI 8C1-siRNA-IMP-a2-a4 V2.00	0	29. siRNA-IMPa4-25 PSF-A488 DAPI IMPa4-A546_aj_TileScan_001 (Stage 36 of 49)	00-fmqsEsure9BeBZkZXemfrM
221		Vesicles Paraspeckle	3	0.000	1.000	117	200000428	200000047	siRNA-IMPa4-25 PSF-A488 IMPa4-A546 DAPI 8C1-siRNA-IMP-a2-a4 V2.00	0	29. siRNA-IMPa4-25 PSF-A488 DAPI IMPa4-A546_aj_TileScan_001 (Stage 36 of 49)	00-fmqsEsure9BeBZkZXemfrM
206		Vesicles Paraspeckle	3	0.000	1.000	117	200000429	200000048	siRNA-IMPa4-25 PSF-A488 IMPa4-A546 DAPI 8C1-siRNA-IMP-a2-a4 V2.00	0	29. siRNA-IMPa4-25 PSF-A488 DAPI IMPa4-A546_aj_TileScan_001 (Stage 36 of 49)	00-fmqsEsure9BeBZkZXemfrM
196		Vesicles Paraspeckle	3	0.000	1.000	118	200000430	200000049	siRNA-IMPa4-25 PSF-A488 IMPa4-A546 DAPI 8C1-siRNA-IMP-a2-a4 V2.00	0	29. siRNA-IMPa4-25 PSF-A488 DAPI IMPa4-A546_aj_TileScan_001 (Stage 36 of 49)	00-fmqsEsure9BeBZkZXemfrM
174		Vesicles Paraspeckle	3	0.000	1.000	118	200000431	200000050	siRNA-IMPa4-25 PSF-A488 IMPa4-A546 DAPI 8C1-siRNA-IMP-a2-a4 V2.00	0	29. siRNA-IMPa4-25 PSF-A488 DAPI IMPa4-A546_aj_TileScan_001 (Stage 36 of 49)	00-fmqsEsure9BeBZkZXemfrM
152		Vesicles Paraspeckle	3	0.000	1.000	118	200000432	200000051	siRNA-IMPa4-25 PSF-A488 IMPa4-A546 DAPI 8C1-siRNA-IMP-a2-a4 V2.00	0	29. siRNA-IMPa4-25 PSF-A488 DAPI IMPa4-A546_aj_TileScan_001 (Stage 36 of 49)	00-fmqsEsure9BeBZkZXemfrM
153		Vesicles Paraspeckle	3	0.000	1.000	118	200000433	200000052	siRNA-IMPa4-25 PSF-A488 IMPa4-A546 DAPI 8C1-siRNA-IMP-a2-a4 V2.00	0	29. siRNA-IMPa4-25 PSF-A488 DAPI IMPa4-A546_aj_TileScan_001 (Stage 36 of 49)	00-fmqsEsure9BeBZkZXemfrM
177		Vesicles Paraspeckle	3	0.000	1.000	118	200000434	200000053	siRNA-IMPa4-25 PSF-A488 IMPa4-A546 DAPI 8C1-siRNA-IMP-a2-a4 V2.00	0	29. siRNA-IMPa4-25 PSF-A488 DAPI IMPa4-A546_aj_TileScan_001 (Stage 36 of 49)	00-fmqsEsure9BeBZkZXemfrM
230		Vesicles Paraspeckle	3	0.000	1.000	118	200000435	200000054	siRNA-IMPa4-25 PSF-A488 IMPa4-A546 DAPI 8C1-siRNA-IMP-a2-a4 V2.00	0	29. siRNA-IMPa4-25 PSF-A488 DAPI IMPa4-A546_aj_TileScan_001 (Stage 36 of 49)	00-fmqsEsure9BeBZkZXemfrM
233		Vesicles Paraspeckle	3	0.000	1.000	118	200000436	200000055	siRNA-IMPa4-25 PSF-A488 IMPa4-A546 DAPI 8C1-siRNA-IMP-a2-a4 V2.00	0	29. siRNA-IMPa4-25 PSF-A488 DAPI IMPa4-A546_aj_TileScan_001 (Stage 36 of 49)	00-fmqsEsure9BeBZkZXemfrM
204		Vesicles Paraspeckle	3	0.000	1.000	118	200000437	200000056	siRNA-IMPa4-25 PSF-A488 IMPa4-A546 DAPI 8C1-siRNA-IMP-a2-a4 V2.00	0	29. siRNA-IMPa4-25 PSF-A488 DAPI IMPa4-A546_aj_TileScan_001 (Stage 36 of 49)	00-fmqsEsure9BeBZkZXemfrM
219		Vesicles Paraspeckle	3	0.000	1.000	118	200000438	200000057	siRNA-IMPa4-25 PSF-A488 IMPa4-A546 DAPI 8C1-siRNA-IMP-a2-a4 V2.00	0	29. siRNA-IMPa4-25 PSF-A488 DAPI IMPa4-A546_aj_TileScan_001 (Stage 36 of 49)	00-fmqsEsure9BeBZkZXemfrM
227		Vesicles Paraspeckle	3	0.000	1.000	118	200000439	200000058	siRNA-IMPa4-25 PSF-A488 IMPa4-A546 DAPI 8C1-siRNA-IMP-a2-a4 V2.00	0	29. siRNA-IMPa4-25 PSF-A488 DAPI IMPa4-A546_aj_TileScan_001 (Stage 36 of 49)	00-fmqsEsure9BeBZkZXemfrM
198		Vesicles Paraspeckle	3	0.000	1.000	118	200000440	200000059	siRNA-IMPa4-25 PSF-A488 IMPa4-A546 DAPI 8C1-siRNA-IMP-a2-a4 V2.00	0	29. siRNA-IMPa4-25 PSF-A488 DAPI IMPa4-A546_aj_TileScan_001 (Stage 36 of 49)	00-fmqsEsure9BeBZkZXemfrM
212		Vesicles Paraspeckle	3	0.000	1.000	118	200000441	200000060	siRNA-IMPa4-25 PSF-A488 IMPa4-A546 DAPI 8C1-siRNA-IMP-a2-a4 V2.00	0	29. siRNA-IMPa4-25 PSF-A488 DAPI IMPa4-A546_aj_TileScan_001 (Stage 36 of 49)	00-fmqsEsure9BeBZkZXemfrM
184		Vesicles Paraspeckle	3	0.000	1.000	118	200000442	200000061	siRNA-IMPa4-25 PSF-A488 IMPa4-A546 DAPI 8C1-siRNA-IMP-a2-a4 V2.00	0	29. siRNA-IMPa4-25 PSF-A488 DAPI IMPa4-A546_aj_TileScan_001 (Stage 36 of 49)	00-fmqsEsure9BeBZkZXemfrM
228		Vesicles Paraspeckle	3	0.000	1.000	118	200000443	200000062	siRNA-IMPa4-25 PSF-A488 IMPa4-A546 DAPI 8C1-siRNA-IMP-a2-a4 V2.00	0	29. siRNA-IMPa4-25 PSF-A488 DAPI IMPa4-A546_aj_TileScan_001 (Stage 36 of 49)	00-fmqsEsure9BeBZkZXemfrM
217		Vesicles Paraspeckle	3	0.000	1.000	118	200000444	200000063	siRNA-IMPa4-25 PSF-A488 IMPa4-A546 DAPI 8C1-siRNA-IMP-a2-a4 V2.00	0	29. siRNA-IMPa4-25 PSF-A488 DAPI IMPa4-A546_aj_TileScan_001 (Stage 36 of 49)	00-fmqsEsure9BeBZkZXemfrM
212		Vesicles Paraspeckle	3	0.000	1.000	118	200000445	200000064	siRNA-IMPa4-25 PSF-A488 IMPa4-A546 DAPI 8C1-siRNA-IMP-a2-a4 V2.00	0	29. siRNA-IMPa4-25 PSF-A488 DAPI IMPa4-A546_aj_TileScan_001 (Stage 36 of 49)	00-fmqsEsure9BeBZkZXemfrM
242		Vesicles Paraspeckle	3	0.000	1.000	118	200000446	200000065	siRNA-IMPa4-25 PSF-A488 IMPa4-A546 DAPI 8C1-siRNA-IMP-a2-a4 V2.00	0	29. siRNA-IMPa4-25 PSF-A488 DAPI IMPa4-A546_aj_TileScan_001 (Stage 36 of 49)	00-fmqsEsure9BeBZkZXemfrM
149		Vesicles Paraspeckle	3	0.000	1.000	118	200000447	200000066	siRNA-IMPa4-25 PSF-A488 IMPa4-A546 DAPI 8C1-siRNA-IMP-a2-a4 V2.00	0	29. siRNA-IMPa4-25 PSF-A488 DAPI IMPa4-A546_aj_TileScan_001 (Stage 36 of 49)	00-fmqsEsure9BeBZkZXemfrM
184		Vesicles Paraspeckle	3	0.000	1.000	118	200000448	200000067	siRNA-IMPa4-25 PSF-A488 IMPa4-A546 DAPI 8C1-siRNA-IMP-a2-a4 V2.00	0	29. siRNA-IMPa4-25 PSF-A488 DAPI IMPa4-A546_aj_TileScan_001 (Stage 36 of 49)	00-fmqsEsure9BeBZkZXemfrM
210		Vesicles Paraspeckle	3	0.000	1.000	118	200000449	200000068	siRNA-IMPa4-25 PSF-A488 IMPa4-A546 DAPI 8C1-siRNA-IMP-a2-a4 V2.00	0	29. siRNA-IMPa4-25 PSF-A488 DAPI IMPa4-A546_aj_TileScan_001 (Stage 36 of 49)	00-fmqsEsure9BeBZkZXemfrM
239		Vesicles Paraspeckle	3	0.000	1.000	118	200000450	200000069	siRNA-IMPa4-25 PSF-A488 IMPa4-A546 DAPI 8C1-siRNA-IMP-a2-a4 V2.00	0	29. siRNA-IMPa4-25 PSF-A488 DAPI IMPa4-A546_aj_TileScan_001 (Stage 36 of 49)	00-fmqsEsure9BeBZkZXemfrM
193		Vesicles Paraspeckle	3	0.000	1.000	118	200000451	200000070	siRNA-IMPa4-25 PSF-A488 IMPa4-A546 DAPI 8C1-siRNA-IMP-a2-a4 V2.00	0	29. siRNA-IMPa4-25 PSF-A488 DAPI IMPa4-A546_aj_TileScan_001 (Stage 36 of 49)	00-fmqsEsure9BeBZkZXemfrM
227		Vesicles Paraspeckle	3	0.000	1.000	118	200000452	200000071	siRNA-IMPa4-25 PSF-A488 IMPa4-A546 DAPI 8C1-siRNA-IMP-a2-a4 V2.00	0	29. siRNA-IMPa4-25 PSF-A488 DAPI IMPa4-A546_aj_TileScan_001 (Stage 36 of 49)	00-fmqsEsure9BeBZkZXemfrM
187		Vesicles Paraspeckle	3	0.000	1.000	118	200000453	200000072	siRNA-IMPa4-25 PSF-A488 IMPa4-A546 DAPI 8C1-siRNA-IMP-a2-a4 V2.00	0	29. siRNA-IMPa4-25 PSF-A488 DAPI IMPa4-A546_aj_TileScan_001 (Stage 36 of 49)	00-fmqsEsure9BeBZkZXemfrM
181		Vesicles Paraspeckle	3	0.000	1.000	118	200000454	200000073	siRNA-IMPa4-25 PSF-A488 IMPa4-A546 DAPI 8C1-siRNA-IMP-a2-a4 V2.00	0	29. siRNA-IMPa4-25 PSF-A488 DAPI IMPa4-A546_aj_TileScan_001 (Stage 36 of 49)	00-fmqsEsure9BeBZkZXemfrM
224		Vesicles Paraspeckle	3	0.000	1.000	118	200000455	200000074	siRNA-IMPa4-25 PSF-A488 IMPa4-A546 DAPI 8C1-siRNA-IMP-a2-a4 V2.00	0	29. siRNA-IMPa4-25 PSF-A488 DAPI IMPa4-A546_aj_TileScan_001 (Stage 36 of 49)	00-fmqsEsure9BeBZkZXemfrM
236		Vesicles Paraspeckle	3	0.000	1.000	118	200000456	200000075	siRNA-IMPa4-25 PSF-A488 IMPa4-A546 DAPI 8C1-siRNA-IMP-a2-a4 V2.00	0	29. siRNA-IMPa4-25 PSF-A488 DAPI IMPa4-A546_aj_TileScan_001 (Stage 36 of 49)	00-fmqsEsure9BeBZkZXemfrM
192		Vesicles Paraspeckle	3	0.000	1.000	118	200000457	200000076	siRNA-IMPa4-25 PSF-A488 IMPa4-A546 DAPI 8C1-siRNA-IMP-a2-a4 V2.00	0	29. siRNA-IMPa4-25 PSF-A488 DAPI IMPa4-A546_aj_TileScan_001 (Stage 36 of 49)	00-fmqsEsure9BeBZkZXemfrM
228		Vesicles Paraspeckle	3	0.000	1.000	120	200000458	200000077	siRNA-IMPa4-25 PSF-A488 IMPa4-A546 DAPI 8C1-siRNA-IMP-a2-a4 V2.00	0	29. siRNA-IMPa4-25 PSF-A488 DAPI IMPa4-A546_aj_TileScan_001 (Stage 36 of 49)	00-fmqsEsure9BeBZkZXemfrM
224		Vesicles Paraspeckle	3	0.000	1.000	120	200000459	200000078	siRNA-IMPa4-25 PSF-A488 IMPa4-A546 DAPI 8C1-siRNA-IMP-a2-a4 V2.00	0	29. siRNA-IMPa4-25 PSF-A488 DAPI IMPa4-A546_aj_TileScan_001 (Stage 36 of 49)	00-fmqsEsure9BeBZkZXemfrM
202		Vesicles Paraspeckle	3	0.000	1.000	120	200000460	200000079	siRNA-IMPa4-25 PSF-A488 IMPa4-A546 DAPI 8C1-siRNA-IMP-a2-a4 V2.00	0	29. siRNA-IMPa4-25 PSF-A488 DAPI IMPa4-A546_aj_TileScan_001 (Stage 36 of 49)	00-fmqsEsure9BeBZkZXemfrM
180		Vesicles Paraspeckle	3	0.000	1.000	120	200000461	200000080	siRNA-IMPa4-25 PSF-A488 IMPa4-A546 DAPI 8C1-siRNA-IMP-a2-a4 V2.00	0	29. siRNA-IMPa4-25 PSF-A488 DAPI IMPa4-A546_aj_TileScan_001 (Stage 36 of 49)	00-fmqsEsure9BeBZkZXemfrM
203		Vesicles Paraspeckle	3	0.000	1.000	120	200000462	200000081	siRNA-IMPa4-25 PSF-A488 IMPa4-A546 DAPI 8C1-siRNA-IMP-a2-a4 V2.00	0	29. siRNA-IMPa4-25 PSF-A488 DAPI IMPa4-A546_aj_TileScan_001 (Stage 36 of 49)	00-fmqsEsure9BeBZkZXemfrM
170		Vesicles Paraspeckle	3	0.000	1.000	120	200000463	200000082	siRNA-IMPa4-25 PSF-A488 IMPa4-A546 DAPI 8C1-siRNA-IMP-a2-a4 V2.00	0	29. siRNA-IMPa4-25 PSF-A488 DAPI IMPa4-A546_aj_TileScan_001 (Stage 36 of 49)	00-fmqsEsure9BeBZkZXemfrM
168		Vesicles Paraspeckle	3	0.000	1.000	120	200000464	200000083	siRNA-IMPa4-25 PSF-A488 IMPa4-A546 DAPI 8C1-siRNA-IMP-a2-a4 V2.00	0	29. siRNA-IMPa4-25 PSF-A488 DAPI IMPa4-A546_aj_TileScan_001 (Stage 36 of 49)	00-fmqsEsure9BeBZkZXemfrM
220		Vesicles Paraspeckle	3	0.000	1.000	122	200000465	200000000	siRNA-IMPa4-25 PSF-A488 IMPa4-A546 DAPI 8C1-siRNA-IMP-a2-a4 V2.00	0	29. siRNA-IMPa4-25 PSF-A488 DAPI IMPa4-A546_ak_TileScan_001 (Stage 37 of 49)	00-K4WTLZXr3WfeKdKXyWTPTc
240		Vesicles Paraspeckle	3	0.000	1.000	122	200000466	200000001	siRNA-IMPa4-25 PSF-A488 IMPa4-A546 DAPI 8C1-siRNA-IMP-a2-a4 V2.00	0	29. siRNA-IMPa4-25 PSF-A488 DAPI IMPa4-A546_ak_TileScan_001 (Stage 37 of 49)	00-K4WTLZXr3WfeKdKXyWTPTc
241		Vesicles Paraspeckle	3	0.000	1.000	122	200000467	200000002	siRNA-IMPa4-25 PSF-A488 IMPa4-A546 DAPI 8C1-siRNA-IMP-a2-a4 V2.00	0	29. siRNA-IMPa4-25 PSF-A488 DAPI IMPa4-A546_ak_TileScan_001 (Stage 37 of 49)	00-K4WTLZXr3WfeKdKXyWTPTc
208		Vesicles Paraspeckle	3	0.000	1.000	122	200000468	200000003	siRNA-IMPa4-25 PSF-A488 IMPa4-A546 DAPI 8C1-siRNA-IMP-a2-a4 V2.00	0	29. siRNA-IMPa4-25 PSF-A488 DAPI IMPa4-A546_ak_TileScan_001 (Stage 37 of 49)	00-K4WTLZXr3WfeKdKXyWTPTc
232		Vesicles Paraspeckle	3	0.000	1.000	122	200000469	200000004	siRNA-IMPa4-25 PSF-A488 IMPa4-A546 DAPI 8C1-siRNA-IMP-a2-a4 V2.00	0	29. siRNA-IMPa4-25 PSF-A488 DAPI IMPa4-A546_ak_TileScan_001 (Stage 37 of 49)	00-K4WTLZXr3WfeKdKXyWTPTc
230		Vesicles Paraspeckle	3	0.000	1.000	122	200000470	200000005	siRNA-IMPa4-25 PSF-A488 IMPa4-A546 DAPI 8C1-siRNA-IMP-a2-a4 V2.00	0	29. siRNA-IMPa4-25 PSF-A488 DAPI IMPa4-A546_ak_TileScan_001 (Stage 37 of 49)	00-K4WTLZXr3WfeKdKXyWTPTc
213		Vesicles Paraspeckle	3	0.000	1.000	122	200000471	200000006	siRNA-IMPa4-25 PSF-A488 IMPa4-A546 DAPI 8C1-siRNA-IMP-a2-a4 V2.00	0	29. siRNA-IMPa4-25 PSF-A488 DAPI IMPa4-A546_ak_TileScan_001 (Stage 37 of 49)	00-K4WTLZXr3WfeKdKXyWTPTc
218		Vesicles Paraspeckle	3	0.000	1.000	122	200000472	200000007	siRNA-IMPa4-25 PSF-A488 IMPa4-A546 DAPI 8C1-siRNA-IMP-a2-a4 V2.00	0	29. siRNA-IMPa4-25 PSF-A488 DAPI IMPa4-A546_ak_TileScan_001 (Stage 37 of 49)	00-K4WTLZXr3WfeKdKXyWTPTc
243		Vesicles Paraspeckle	3	0.000	1.000	122	200000473	200000008	siRNA-IMPa4-25 PSF-A488 IMPa4-A546 DAPI 8C1-siRNA-IMP-a2-a4 V2.00	0	29. siRNA-IMPa4-25 PSF-A488 DAPI IMPa4-A546_ak_TileScan_001 (Stage 37 of 49)	00-K4WTLZXr3WfeKdKXyWTPTc
242		Vesicles Paraspeckle	3	0.000	1.000	122	200000474	200000009	siRNA-IMPa4-25 PSF-A488 IMPa4-A546 DAPI 8C1-siRNA-IMP-a2-a4 V2.00	0	29. siRNA-IMPa4-25 PSF-A488 DAPI IMPa4-A546_ak_TileScan_001 (Stage 37 of 49)	00-K4WTLZXr3WfeKdKXyWTPTc
214		Vesicles Paraspeckle	3	0.000	1.000	122	200000475	200000010	siRNA-IMPa4-25 PSF-A488 IMPa4-A546 DAPI 8C1-siRNA-IMP-a2-a4 V2.00	0	29. siRNA-IMPa4-25 PSF-A488 DAPI IMPa4-A546_ak_TileScan_001 (Stage 37 of 49)	00-K4WTLZXr3WfeKdKXyWTPTc
179		Vesicles Paraspeckle	3	0.000	1.000	123	200000476	200000011	siRNA-IMPa4-25 PSF-A488 IMPa4-A546 DAPI 8C1-siRNA-IMP-a2-a4 V2.00	0	29. siRNA-IMPa4-25 PSF-A488 DAPI IMPa4-A546_ak_TileScan_001 (Stage 37 of 49)	00-K4WTLZXr3WfeKdKXyWTPTc
182		Vesicles Paraspeckle	3	0.000	1.000	123	200000477	200000012	siRNA-IMPa4-25 PSF-A488 IMPa4-A546 DAPI 8C1-siRNA-IMP-a2-a4 V2.00	0	29. siRNA-IMPa4-25 PSF-A488 DAPI IMPa4-A546_ak_TileScan_001 (Stage 37 of 49)	00-K4WTLZXr3WfeKdKXyWTPTc
161		Vesicles Paraspeckle	3	0.000	1.000	123	200000478	200000013	siRNA-IMPa4-25 PSF-A488 IMPa4-A546 DAPI 8C1-siRNA-IMP-a2-a4 V2.00	0	29. siRNA-IMPa4-25 PSF-A488 DAPI IMPa4-A546_ak_TileScan_001 (Stage 37 of 49)	00-K4WTLZXr3WfeKdKXyWTPTc
186		Vesicles Paraspeckle	3	0.000	1.000	123	200000479	200000014	siRNA-IMPa4-25 PSF-A488 IMPa4-A546 DAPI 8C1-siRNA-IMP-a2-a4 V2.00	0	29. siRNA-IMPa4-25 PSF-A488 DAPI IMPa4-A546_ak_TileScan_001 (Stage 37 of 49)	00-K4WTLZXr3WfeKdKXyWTPTc
200		Vesicles Paraspeckle	3	0.000	1.000	124	200000480	200000015	siRNA-IMPa4-25 PSF-A488 IMPa4-A546 DAPI 8C1-siRNA-IMP-a2-a4 V2.00	0	29. siRNA-IMPa4-25 PSF-A488 DAPI IMPa4-A546_ak_TileScan_001 (Stage 37 of 49)	00-K4WTLZXr3WfeKdKXyWTPTc
228		Vesicles Paraspeckle	3	0.000	1.000	125	200000481	200000016	siRNA-IMPa4-25 PSF-A488 IMPa4-A546 DAPI 8C1-siRNA-IMP-a2-a4 V2.00	0	29. siRNA-IMPa4-25 PSF-A488 DAPI IMPa4-A546_ak_TileScan_001 (Stage 37 of 49)	00-K4WTLZXr3WfeKdKXyWTPTc
197		Vesicles Paraspeckle	3	0.000	1.000	125	200000482	200000017	siRNA-IMPa4-25 PSF-A488 IMPa4-A546 DAPI 8C1-siRNA-IMP-a2-a4 V2.00	0	29. siRNA-IMPa4-25 PSF-A488 DAPI IMPa4-A546_ak_TileScan_001 (Stage 37 of 49)	00-K4WTLZXr3WfeKdKXyWTPTc
173		Vesicles Paraspeckle	3	0.000	1.000	125	200000483	200000018	siRNA-IMPa4-25 PSF-A488 IMPa4-A546 DAPI 8C1-siRNA-IMP-a2-a4 V2.00	0	29. siRNA-IMPa4-25 PSF-A488 DAPI IMPa4-A546_ak_TileScan_001 (Stage 37 of 49)	00-K4WTLZXr3WfeKdKXyWTPTc
191		Vesicles Paraspeckle	3	0.000	1.000	125	200000484	200000019	siRNA-IMPa4-25 PSF-A488 IMPa4-A546 DAPI 8C1-siRNA-IMP-a2-a4 V2.00	0	29. siRNA-IMPa4-25 PSF-A488 DAPI IMPa4-A546_ak_TileScan_001 (Stage 37 of 49)	00-K4WTLZXr3WfeKdKXyWTPTc
212		Vesicles Paraspeckle	3	0.000	1.000	125	200000485	200000020	siRNA-IMPa4-25 PSF-A488 IMPa4-A546 DAPI 8C1-siRNA-IMP-a2-a4 V2.00	0	29. siRNA-IMPa4-25 PSF-A488 DAPI IMPa4-A546_ak_TileScan_001 (Stage 37 of 49)	00-K4WTLZXr3WfeKdKXyWTPTc
196		Vesicles Paraspeckle	3	0.000	1.000	125	200000486	200000021	siRNA-IMPa4-25 PSF-A488 IMPa4-A546 DAPI 8C1-siRNA-IMP-a2-a4 V2.00	0	29. siRNA-IMPa4-25 PSF-A488 DAPI IMPa4-A546_ak_TileScan_001 (Stage 37 of 49)	00-K4WTLZXr3WfeKdKXyWTPTc
182		Vesicles Paraspeckle	3	0.000	1.000	125	200000487	200000022	siRNA-IMPa4-25 PSF-A488 IMPa4-A546 DAPI 8C1-siRNA-IMP-a2-a4 V2.00	0	29. siRNA-IMPa4-25 PSF-A488 DAPI IMPa4-A546_ak_TileScan_001 (Stage 37 of 49)	00-K4WTLZXr3WfeKdKXyWTPTc
181		Vesicles Paraspeckle	3	0.000	1.000	125	200000488	200000023	siRNA-IMPa4-25 PSF-A488 IMPa4-A546 DAPI 8C1-siRNA-IMP-a2-a4 V2.00	0	29. siRNA-IMPa4-25 PSF-A488 DAPI IMPa4-A546_ak_TileScan_001 (Stage 37 of 49)	00-K4WTLZXr3WfeKdKXyWTPTc
187		Vesicles Paraspeckle	3	0.000	1.000	125	200000489	200000024	siRNA-IMPa4-25 PSF-A488 IMPa4-A546 DAPI 8C1-siRNA-IMP-a2-a4 V2.00	0	29. siRNA-IMPa4-25 PSF-A488 DAPI IMPa4-A546_ak_TileScan_001 (Stage 37 of 49)	00-K4WTLZXr3WfeKdKXyWTPTc
180		Vesicles Paraspeckle	3	0.000	1.000	125	200000490	200000025	siRNA-IMPa4-25 PSF-A488 IMPa4-A546 DAPI 8C1-siRNA-IMP-a2-a4 V2.00	0	29. siRNA-IMPa4-25 PSF-A488 DAPI IMPa4-A546_ak_TileScan_001 (Stage 37 of 49)	00-K4WTLZXr3WfeKdKXyWTPTc
209		Vesicles Paraspeckle	3	0.000	1.000	125	200000491	200000026	siRNA-IMPa4-25 PSF-A488 IMPa4-A546 DAPI 8C1-siRNA-IMP-a2-a4 V2.00	0	29. siRNA-IMPa4-25 PSF-A488 DAPI IMPa4-A546_ak_TileScan_001 (Stage 37 of 49)	00-K4WTLZXr3WfeKdKXyWTPTc
165		Vesicles Paraspeckle	3	0.000	1.000	125	200000492	200000027	siRNA-IMPa4-25 PSF-A488 IMPa4-A546 DAPI 8C1-siRNA-IMP-a2-a4 V2.00	0	29. siRNA-IMPa4-25 PSF-A488 DAPI IMPa4-A546_ak_TileScan_001 (Stage 37 of 49)	00-K4WTLZXr3WfeKdKXyWTPTc
193		Vesicles Paraspeckle	3	0.000	1.000	127	200000493	200000028	siRNA-IMPa4-25 PSF-A488 IMPa4-A546 DAPI 8C1-siRNA-IMP-a2-a4 V2.00	0	29. siRNA-IMPa4-25 PSF-A488 DAPI IMPa4-A546_ak_TileScan_001 (Stage 37 of 49)	00-K4WTLZXr3WfeKdKXyWTPTc
191		Vesicles Paraspeckle	3	0.000	1.000	127	200000494	200000029	siRNA-IMPa4-25 PSF-A488 IMPa4-A546 DAPI 8C1-siRNA-IMP-a2-a4 V2.00	0	29. siRNA-IMPa4-25 PSF-A488 DAPI IMPa4-A546_ak_TileScan_001 (Stage 37 of 49)	00-K4WTLZXr3WfeKdKXyWTPTc
205		Vesicles Paraspeckle	3	0.000	1.000	127	200000495	200000030	siRNA-IMPa4-25 PSF-A488 IMPa4-A546 DAPI 8C1-siRNA-IMP-a2-a4 V2.00	0	29. siRNA-IMPa4-25 PSF-A488 DAPI IMPa4-A546_ak_TileScan_001 (Stage 37 of 49)	00-K4WTLZXr3WfeKdKXyWTPTc
204		Vesicles Paraspeckle	3	0.000	1.000	127	200000496	200000031	siRNA-IMPa4-25 PSF-A488 IMPa4-A546 DAPI 8C1-siRNA-IMP-a2-a4 V2.00	0	29. siRNA-IMPa4-25 PSF-A488 DAPI IMPa4-A546_ak_TileScan_001 (Stage 37 of 49)	00-K4WTLZXr3WfeKdKXyWTPTc
195		Vesicles Paraspeckle	3	0.000	1.000	127	200000497	200000032	siRNA-IMPa4-25 PSF-A488 IMPa4-A546 DAPI 8C1-siRNA-IMP-a2-a4 V2.00	0	29. siRNA-IMPa4-25 PSF-A488 DAPI IMPa4-A546_ak_TileScan_001 (Stage 37 of 49)	00-K4WTLZXr3WfeKdKXyWTPTc
204		Vesicles Paraspeckle	3	0.000	1.000	127	200000498	200000033	siRNA-IMPa4-25 PSF-A488 IMPa4-A546 DAPI 8C1-siRNA-IMP-a2-a4 V2.00	0	29. siRNA-IMPa4-25 PSF-A488 DAPI IMPa4-A546_ak_TileScan_001 (Stage 37 of 49)	00-K4WTLZXr3WfeKdKXyWTPTc
200		Vesicles Paraspeckle	3	0.000	1.000	128	200000499	200000034	siRNA-IMPa4-25 PSF-A488 IMPa4-A546 DAPI 8C1-siRNA-IMP-a2-a4 V2.00	0	29. siRNA-IMPa4-25 PSF-A488 DAPI IMPa4-A546_ak_TileScan_001 (Stage 37 of 49)	00-K4WTLZXr3WfeKdKXyWTPTc
200		Vesicles Paraspeckle	3	0.000	1.000	128	200000500	200000035	siRNA-IMPa4-25 PSF-A488 IMPa4-A546 DAPI 8C1-siRNA-IMP-a2-a4 V2.00	0	29. siRNA-IMPa4-25 PSF-A488 DAPI IMPa4-A546_ak_TileScan_001 (Stage 37 of 49)	00-K4WTLZXr3WfeKdKXyWTPTc
189		Vesicles Paraspeckle	3	0.000	1.000	128	200000501	200000036	siRNA-IMPa4-25 PSF-A488 IMPa4-A546 DAPI 8C1-siRNA-IMP-a2-a4 V2.00	0	29. siRNA-IMPa4-25 PSF-A488 DAPI IMPa4-A546_ak_TileScan_001 (Stage 37 of 49)	00-K4WTLZXr3WfeKdKXyWTPTc
224		Vesicles Paraspeckle	3	0.000	1.000	128	200000502	200000037	siRNA-IMPa4-25 PSF-A488 IMPa4-A546 DAPI 8C1-siRNA-IMP-a2-a4 V2.00	0	29. siRNA-IMPa4-25 PSF-A488 DAPI IMPa4-A546_ak_TileScan_001 (Stage 37 of 49)	00-K4WTLZXr3WfeKdKXyWTPTc
200		Vesicles Paraspeckle	3	0.000	1.000	129	200000503	200000038	siRNA-IMPa4-25 PSF-A488 IMPa4-A546 DAPI 8C1-siRNA-IMP-a2-a4 V2.00	0	29. siRNA-IMPa4-25 PSF-A488 DAPI IMPa4-A546_ak_TileScan_001 (Stage 37 of 49)	00-K4WTLZXr3WfeKdKXyWTPTc
213		Vesicles Paraspeckle	3	0.000	1.000	129	200000504	200000039	siRNA-IMPa4-25 PSF-A488 IMPa4-A546 DAPI 8C1-siRNA-IMP-a2-a4 V2.00	0	29. siRNA-IMPa4-25 PSF-A488 DAPI IMPa4-A546_ak_TileScan_001 (Stage 37 of 49)	00-K4WTLZXr3WfeKdKXyWTPTc
213		Vesicles Paraspeckle	3	0.000	1.000	129	200000505	200000040	siRNA-IMPa4-25 PSF-A488 IMPa4-A546 DAPI 8C1-siRNA-IMP-a2-a4 V2.00	0	29. siRNA-IMPa4-25 PSF-A488 DAPI IMPa4-A546_ak_TileScan_001 (Stage 37 of 49)	00-K4WTLZXr3WfeKdKXyWTPTc
163		Vesicles Paraspeckle	3	0.000	1.000	130	200000506	200000041	siRNA-IMPa4-25 PSF-A488 IMPa4-A546 DAPI 8C1-siRNA-IMP-a2-a4 V2.00	0	29. siRNA-IMPa4-25 PSF-A488 DAPI IMPa4-A546_ak_TileScan_001 (Stage 37 of 49)	00-K4WTLZXr3WfeKdKXyWTPTc
198		Vesicles Paraspeckle	3	0.000	1.000	130	200000507	200000042	siRNA-IMPa4-25 PSF-A488 IMPa4-A546 DAPI 8C1-siRNA-IMP-a2-a4 V2.00	0	29. siRNA-IMPa4-25 PSF-A488 DAPI IMPa4-A546_ak_TileScan_001 (Stage 37 of 49)	00-K4WTLZXr3WfeKdKXyWTPTc
192		Vesicles Paraspeckle	3	0.000	1.000	130	200000508	200000043	siRNA-IMPa4-25 PSF-A488 IMPa4-A546 DAPI 8C1-siRNA-IMP-a2-a4 V2.00	0	29. siRNA-IMPa4-25 PSF-A488 DAPI IMPa4-A546_ak_TileScan_001 (Stage 37 of 49)	00-K4WTLZXr3WfeKdKXyWTPTc
168		Vesicles Paraspeckle	3	0.000	1.000	130	200000509	200000044	siRNA-IMPa4-25 PSF-A488 IMPa4-A546 DAPI 8C1-siRNA-IMP-a2-a4 V2.00	0	29. siRNA-IMPa4-25 PSF-A488 DAPI IMPa4-A546_ak_TileScan_001 (Stage 37 of 49)	00-K4WTLZXr3WfeKdKXyWTPTc
201		Vesicles Paraspeckle	3	0.000	1.000	131	200000510	200000045	siRNA-IMPa4-25 PSF-A488 IMPa4-A546 DAPI 8C1-siRNA-IMP-a2-a4 V2.00	0	29. siRNA-IMPa4-25 PSF-A488 DAPI IMPa4-A546_ak_TileScan_001 (Stage 37 of 49)	00-K4WTLZXr3WfeKdKXyWTPTc
235		Vesicles Paraspeckle	3	0.000	1.000	132	200000511	200000046	siRNA-IMPa4-25 PSF-A488 IMPa4-A546 DAPI 8C1-siRNA-IMP-a2-a4 V2.00	0	29. siRNA-IMPa4-25 PSF-A488 DAPI IMPa4-A546_ak_TileScan_001 (Stage 37 of 49)	00-K4WTLZXr3WfeKdKXyWTPTc
226		Vesicles Paraspeckle	3	0.000	1.000	132	200000512	200000047	siRNA-IMPa4-25 PSF-A488 IMPa4-A546 DAPI 8C1-siRNA-IMP-a2-a4 V2.00	0	29. siRNA-IMPa4-25 PSF-A488 DAPI IMPa4-A546_ak_TileScan_001 (Stage 37 of 49)	00-K4WTLZXr3WfeKdKXyWTPTc
229		Vesicles Paraspeckle	3	0.000	1.000	132	200000513	200000048	siRNA-IMPa4-25 PSF-A488 IMPa4-A546 DAPI 8C1-siRNA-IMP-a2-a4 V2.00	0	29. siRNA-IMPa4-25 PSF-A488 DAPI IMPa4-A546_ak_TileScan_001 (Stage 37 of 49)	00-K4WTLZXr3WfeKdKXyWTPTc
177		Vesicles Paraspeckle	3	0.000	1.000	132	200000514	200000049	siRNA-IMPa4-25 PSF-A488 IMPa4-A546 DAPI 8C1-siRNA-IMP-a2-a4 V2.00	0	29. siRNA-IMPa4-25 PSF-A488 DAPI IMPa4-A546_ak_TileScan_001 (Stage 37 of 49)	00-K4WTLZXr3WfeKdKXyWTPTc
179		Vesicles Paraspeckle	3	0.000	1.000	133	200000515	200000050	siRNA-IMPa4-25 PSF-A488 IMPa4-A546 DAPI 8C1-siRNA-IMP-a2-a4 V2.00	0	29. siRNA-IMPa4-25 PSF-A488 DAPI IMPa4-A546_ak_TileScan_001 (Stage 37 of 49)	00-K4WTLZXr3WfeKdKXyWTPTc
183		Vesicles Paraspeckle	3	0.000	1.000	134	200000516	200000051	siRNA-IMPa4-25 PSF-A488 IMPa4-A546 DAPI 8C1-siRNA-IMP-a2-a4 V2.00	0	29. siRNA-IMPa4-25 PSF-A488 DAPI IMPa4-A546_ak_TileScan_001 (Stage 37 of 49)	00-K4WTLZXr3WfeKdKXyWTPTc
164		Vesicles Paraspeckle	3	0.000	1.000	135	200000517	200000052	siRNA-IMPa4-25 PSF-A488 IMPa4-A546 DAPI 8C1-siRNA-IMP-a2-a4 V2.00	0	29. siRNA-IMPa4-25 PSF-A488 DAPI IMPa4-A546_ak_TileScan_001 (Stage 37 of 49)	00-K4WTLZXr3WfeKdKXyWTPTc
184		Vesicles Paraspeckle	3	0.000	1.000	135	200000518	200000053	siRNA-IMPa4-25 PSF-A488 IMPa4-A546 DAPI 8C1-siRNA-IMP-a2-a4 V2.00	0	29. siRNA-IMPa4-25 PSF-A488 DAPI IMPa4-A546_ak_TileScan_001 (Stage 37 of 49)	00-K4WTLZXr3WfeKdKXyWTPTc
169		Vesicles Paraspeckle	3	0.000	1.000	135	200000519	200000054	siRNA-IMPa4-25 PSF-A488 IMPa4-A546 DAPI 8C1-siRNA-IMP-a2-a4 V2.00	0	29. siRNA-IMPa4-25 PSF-A488 DAPI IMPa4-A546_ak_TileScan_001 (Stage 37 of 49)	00-K4WTLZXr3WfeKdKXyWTPTc
210		Vesicles Paraspeckle	3	0.000	1.000	136	200000520	200000055	siRNA-IMPa4-25 PSF-A488 IMPa4-A546 DAPI 8C1-siRNA-IMP-a2-a4 V2.00	0	29. siRNA-IMPa4-25 PSF-A488 DAPI IMPa4-A546_ak_TileScan_001 (Stage 37 of 49)	00-K4WTLZXr3WfeKdKXyWTPTc
149		Vesicles Paraspeckle	3	0.000	1.000	136	200000521	200000056	siRNA-IMPa4-25 PSF-A488 IMPa4-A546 DAPI 8C1-siRNA-IMP-a2-a4 V2.00	0	29. siRNA-IMPa4-25 PSF-A488 DAPI IMPa4-A546_ak_TileScan_001 (Stage 37 of 49)	00-K4WTLZXr3WfeKdKXyWTPTc
203		Vesicles Paraspeckle	3	0.000	1.000	136	200000522	200000057	siRNA-IMPa4-25 PSF-A488 IMPa4-A546 DAPI 8C1-siRNA-IMP-a2-a4 V2.00	0	29. siRNA-IMPa4-25 PSF-A488 DAPI IMPa4-A546_ak_TileScan_001 (Stage 37 of 49)	00-K4WTLZXr3WfeKdKXyWTPTc
197		Vesicles Paraspeckle	3	0.000	1.000	136	200000523	200000058	siRNA-IMPa4-25 PSF-A488 IMPa4-A546 DAPI 8C1-siRNA-IMP-a2-a4 V2.00	0	29. siRNA-IMPa4-25 PSF-A488 DAPI IMPa4-A546_ak_TileScan_001 (Stage 37 of 49)	00-K4WTLZXr3WfeKdKXyWTPTc
189		Vesicles Paraspeckle	3	0.000	1.000	137	200000524	200000059	siRNA-IMPa4-25 PSF-A488 IMPa4-A546 DAPI 8C1-siRNA-IMP-a2-a4 V2.00	0	29. siRNA-IMPa4-25 PSF-A488 DAPI IMPa4-A546_ak_TileScan_001 (Stage 37 of 49)	00-K4WTLZXr3WfeKdKXyWTPTc
135		Vesicles Paraspeckle	3	0.000	1.000	138	200000525	200000000	siRNA-IMPa4-25 PSF-A488 IMPa4-A546 DAPI 8C1-siRNA-IMP-a2-a4 V2.00	0	29. siRNA-IMPa4-25 PSF-A488 DAPI IMPa4-A546_al_TileScan_001 (Stage 38 of 49)	00-N3YVNjz8SADPkLL6DBF4G5
141		Vesicles Paraspeckle	3	0.000	1.000	138	200000526	200000001	siRNA-IMPa4-25 PSF-A488 IMPa4-A546 DAPI 8C1-siRNA-IMP-a2-a4 V2.00	0	29. siRNA-IMPa4-25 PSF-A488 DAPI IMPa4-A546_al_TileScan_001 (Stage 38 of 49)	00-N3YVNjz8SADPkLL6DBF4G5
129		Vesicles Paraspeckle	3	0.000	1.000	138	200000527	200000002	siRNA-IMPa4-25 PSF-A488 IMPa4-A546 DAPI 8C1-siRNA-IMP-a2-a4 V2.00	0	29. siRNA-IMPa4-25 PSF-A488 DAPI IMPa4-A546_al_TileScan_001 (Stage 38 of 49)	00-N3YVNjz8SADPkLL6DBF4G5
159		Vesicles Paraspeckle	3	0.000	1.000	138	200000528	200000003	siRNA-IMPa4-25 PSF-A488 IMPa4-A546 DAPI 8C1-siRNA-IMP-a2-a4 V2.00	0	29. siRNA-IMPa4-25 PSF-A488 DAPI IMPa4-A546_al_TileScan_001 (Stage 38 of 49)	00-N3YVNjz8SADPkLL6DBF4G5
179		Vesicles Paraspeckle	3	0.000	1.000	140	200000529	200000004	siRNA-IMPa4-25 PSF-A488 IMPa4-A546 DAPI 8C1-siRNA-IMP-a2-a4 V2.00	0	29. siRNA-IMPa4-25 PSF-A488 DAPI IMPa4-A546_al_TileScan_001 (Stage 38 of 49)	00-N3YVNjz8SADPkLL6DBF4G5
143		Vesicles Paraspeckle	3	0.000	1.000	140	200000530	200000005	siRNA-IMPa4-25 PSF-A488 IMPa4-A546 DAPI 8C1-siRNA-IMP-a2-a4 V2.00	0	29. siRNA-IMPa4-25 PSF-A488 DAPI IMPa4-A546_al_TileScan_001 (Stage 38 of 49)	00-N3YVNjz8SADPkLL6DBF4G5
199		Vesicles Paraspeckle	3	0.000	1.000	141	200000531	200000006	siRNA-IMPa4-25 PSF-A488 IMPa4-A546 DAPI 8C1-siRNA-IMP-a2-a4 V2.00	0	29. siRNA-IMPa4-25 PSF-A488 DAPI IMPa4-A546_al_TileScan_001 (Stage 38 of 49)	00-N3YVNjz8SADPkLL6DBF4G5
198		Vesicles Paraspeckle	3	0.000	1.000	141	200000532	200000007	siRNA-IMPa4-25 PSF-A488 IMPa4-A546 DAPI 8C1-siRNA-IMP-a2-a4 V2.00	0	29. siRNA-IMPa4-25 PSF-A488 DAPI IMPa4-A546_al_TileScan_001 (Stage 38 of 49)	00-N3YVNjz8SADPkLL6DBF4G5
188		Vesicles Paraspeckle	3	0.000	1.000	141	200000533	200000008	siRNA-IMPa4-25 PSF-A488 IMPa4-A546 DAPI 8C1-siRNA-IMP-a2-a4 V2.00	0	29. siRNA-IMPa4-25 PSF-A488 DAPI IMPa4-A546_al_TileScan_001 (Stage 38 of 49)	00-N3YVNjz8SADPkLL6DBF4G5
233		Vesicles Paraspeckle	3	0.000	1.000	141	200000534	200000009	siRNA-IMPa4-25 PSF-A488 IMPa4-A546 DAPI 8C1-siRNA-IMP-a2-a4 V2.00	0	29. siRNA-IMPa4-25 PSF-A488 DAPI IMPa4-A546_al_TileScan_001 (Stage 38 of 49)	00-N3YVNjz8SADPkLL6DBF4G5
246		Vesicles Paraspeckle	3	0.000	1.000	141	200000535	200000010	siRNA-IMPa4-25 PSF-A488 IMPa4-A546 DAPI 8C1-siRNA-IMP-a2-a4 V2.00	0	29. siRNA-IMPa4-25 PSF-A488 DAPI IMPa4-A546_al_TileScan_001 (Stage 38 of 49)	00-N3YVNjz8SADPkLL6DBF4G5
206		Vesicles Paraspeckle	3	0.000	1.000	142	200000536	200000011	siRNA-IMPa4-25 PSF-A488 IMPa4-A546 DAPI 8C1-siRNA-IMP-a2-a4 V2.00	0	29. siRNA-IMPa4-25 PSF-A488 DAPI IMPa4-A546_al_TileScan_001 (Stage 38 of 49)	00-N3YVNjz8SADPkLL6DBF4G5
192		Vesicles Paraspeckle	3	0.000	1.000	142	200000537	200000012	siRNA-IMPa4-25 PSF-A488 IMPa4-A546 DAPI 8C1-siRNA-IMP-a2-a4 V2.00	0	29. siRNA-IMPa4-25 PSF-A488 DAPI IMPa4-A546_al_TileScan_001 (Stage 38 of 49)	00-N3YVNjz8SADPkLL6DBF4G5
176		Vesicles Paraspeckle	3	0.000	1.000	142	200000538	200000013	siRNA-IMPa4-25 PSF-A488 IMPa4-A546 DAPI 8C1-siRNA-IMP-a2-a4 V2.00	0	29. siRNA-IMPa4-25 PSF-A488 DAPI IMPa4-A546_al_TileScan_001 (Stage 38 of 49)	00-N3YVNjz8SADPkLL6DBF4G5
205		Vesicles Paraspeckle	3	0.000	1.000	142	200000539	200000014	siRNA-IMPa4-25 PSF-A488 IMPa4-A546 DAPI 8C1-siRNA-IMP-a2-a4 V2.00	0	29. siRNA-IMPa4-25 PSF-A488 DAPI IMPa4-A546_al_TileScan_001 (Stage 38 of 49)	00-N3YVNjz8SADPkLL6DBF4G5
206		Vesicles Paraspeckle	3	0.000	1.000	142	200000540	200000015	siRNA-IMPa4-25 PSF-A488 IMPa4-A546 DAPI 8C1-siRNA-IMP-a2-a4 V2.00	0	29. siRNA-IMPa4-25 PSF-A488 DAPI IMPa4-A546_al_TileScan_001 (Stage 38 of 49)	00-N3YVNjz8SADPkLL6DBF4G5
0		Vesicles Paraspeckle	3	0.000	1.000	142	200000541	200000016	siRNA-IMPa4-25 PSF-A488 IMPa4-A546 DAPI 8C1-siRNA-IMP-a2-a4 V2.00	0	29. siRNA-IMPa4-25 PSF-A488 DAPI IMPa4-A546_al_TileScan_001 (Stage 38 of 49)	00-N3YVNjz8SADPkLL6DBF4G5
188		Vesicles Paraspeckle	3	0.000	1.000	142	200000542	200000017	siRNA-IMPa4-25 PSF-A488 IMPa4-A546 DAPI 8C1-siRNA-IMP-a2-a4 V2.00	0	29. siRNA-IMPa4-25 PSF-A488 DAPI IMPa4-A546_al_TileScan_001 (Stage 38 of 49)	00-N3YVNjz8SADPkLL6DBF4G5
193		Vesicles Paraspeckle	3	0.000	1.000	142	200000543	200000018	siRNA-IMPa4-25 PSF-A488 IMPa4-A546 DAPI 8C1-siRNA-IMP-a2-a4 V2.00	0	29. siRNA-IMPa4-25 PSF-A488 DAPI IMPa4-A546_al_TileScan_001 (Stage 38 of 49)	00-N3YVNjz8SADPkLL6DBF4G5
191		Vesicles Paraspeckle	3	0.000	1.000	142	200000544	200000019	siRNA-IMPa4-25 PSF-A488 IMPa4-A546 DAPI 8C1-siRNA-IMP-a2-a4 V2.00	0	29. siRNA-IMPa4-25 PSF-A488 DAPI IMPa4-A546_al_TileScan_001 (Stage 38 of 49)	00-N3YVNjz8SADPkLL6DBF4G5
186		Vesicles Paraspeckle	3	0.000	1.000	142	200000545	200000020	siRNA-IMPa4-25 PSF-A488 IMPa4-A546 DAPI 8C1-siRNA-IMP-a2-a4 V2.00	0	29. siRNA-IMPa4-25 PSF-A488 DAPI IMPa4-A546_al_TileScan_001 (Stage 38 of 49)	00-N3YVNjz8SADPkLL6DBF4G5
183		Vesicles Paraspeckle	3	0.000	1.000	142	200000546	200000021	siRNA-IMPa4-25 PSF-A488 IMPa4-A546 DAPI 8C1-siRNA-IMP-a2-a4 V2.00	0	29. siRNA-IMPa4-25 PSF-A488 DAPI IMPa4-A546_al_TileScan_001 (Stage 38 of 49)	00-N3YVNjz8SADPkLL6DBF4G5
191		Vesicles Paraspeckle	3	0.000	1.000	142	200000547	200000022	siRNA-IMPa4-25 PSF-A488 IMPa4-A546 DAPI 8C1-siRNA-IMP-a2-a4 V2.00	0	29. siRNA-IMPa4-25 PSF-A488 DAPI IMPa4-A546_al_TileScan_001 (Stage 38 of 49)	00-N3YVNjz8SADPkLL6DBF4G5
135		Vesicles Paraspeckle	3	0.000	1.000	142	200000548	200000023	siRNA-IMPa4-25 PSF-A488 IMPa4-A546 DAPI 8C1-siRNA-IMP-a2-a4 V2.00	0	29. siRNA-IMPa4-25 PSF-A488 DAPI IMPa4-A546_al_TileScan_001 (Stage 38 of 49)	00-N3YVNjz8SADPkLL6DBF4G5
185		Vesicles Paraspeckle	3	0.000	1.000	143	200000549	200000024	siRNA-IMPa4-25 PSF-A488 IMPa4-A546 DAPI 8C1-siRNA-IMP-a2-a4 V2.00	0	29. siRNA-IMPa4-25 PSF-A488 DAPI IMPa4-A546_al_TileScan_001 (Stage 38 of 49)	00-N3YVNjz8SADPkLL6DBF4G5
157		Vesicles Paraspeckle	3	0.000	1.000	143	200000550	200000025	siRNA-IMPa4-25 PSF-A488 IMPa4-A546 DAPI 8C1-siRNA-IMP-a2-a4 V2.00	0	29. siRNA-IMPa4-25 PSF-A488 DAPI IMPa4-A546_al_TileScan_001 (Stage 38 of 49)	00-N3YVNjz8SADPkLL6DBF4G5
205		Vesicles Paraspeckle	3	0.000	1.000	144	200000551	200000026	siRNA-IMPa4-25 PSF-A488 IMPa4-A546 DAPI 8C1-siRNA-IMP-a2-a4 V2.00	0	29. siRNA-IMPa4-25 PSF-A488 DAPI IMPa4-A546_al_TileScan_001 (Stage 38 of 49)	00-N3YVNjz8SADPkLL6DBF4G5
158		Vesicles Paraspeckle	3	0.000	1.000	144	200000552	200000027	siRNA-IMPa4-25 PSF-A488 IMPa4-A546 DAPI 8C1-siRNA-IMP-a2-a4 V2.00	0	29. siRNA-IMPa4-25 PSF-A488 DAPI IMPa4-A546_al_TileScan_001 (Stage 38 of 49)	00-N3YVNjz8SADPkLL6DBF4G5
223		Vesicles Paraspeckle	3	0.000	1.000	144	200000553	200000028	siRNA-IMPa4-25 PSF-A488 IMPa4-A546 DAPI 8C1-siRNA-IMP-a2-a4 V2.00	0	29. siRNA-IMPa4-25 PSF-A488 DAPI IMPa4-A546_al_TileScan_001 (Stage 38 of 49)	00-N3YVNjz8SADPkLL6DBF4G5
177		Vesicles Paraspeckle	3	0.000	1.000	144	200000554	200000029	siRNA-IMPa4-25 PSF-A488 IMPa4-A546 DAPI 8C1-siRNA-IMP-a2-a4 V2.00	0	29. siRNA-IMPa4-25 PSF-A488 DAPI IMPa4-A546_al_TileScan_001 (Stage 38 of 49)	00-N3YVNjz8SADPkLL6DBF4G5
216		Vesicles Paraspeckle	3	0.000	1.000	144	200000555	200000030	siRNA-IMPa4-25 PSF-A488 IMPa4-A546 DAPI 8C1-siRNA-IMP-a2-a4 V2.00	0	29. siRNA-IMPa4-25 PSF-A488 DAPI IMPa4-A546_al_TileScan_001 (Stage 38 of 49)	00-N3YVNjz8SADPkLL6DBF4G5
181		Vesicles Paraspeckle	3	0.000	1.000	144	200000556	200000031	siRNA-IMPa4-25 PSF-A488 IMPa4-A546 DAPI 8C1-siRNA-IMP-a2-a4 V2.00	0	29. siRNA-IMPa4-25 PSF-A488 DAPI IMPa4-A546_al_TileScan_001 (Stage 38 of 49)	00-N3YVNjz8SADPkLL6DBF4G5
166		Vesicles Paraspeckle	3	0.000	1.000	145	200000557	200000032	siRNA-IMPa4-25 PSF-A488 IMPa4-A546 DAPI 8C1-siRNA-IMP-a2-a4 V2.00	0	29. siRNA-IMPa4-25 PSF-A488 DAPI IMPa4-A546_al_TileScan_001 (Stage 38 of 49)	00-N3YVNjz8SADPkLL6DBF4G5
206		Vesicles Paraspeckle	3	0.000	1.000	145	200000558	200000033	siRNA-IMPa4-25 PSF-A488 IMPa4-A546 DAPI 8C1-siRNA-IMP-a2-a4 V2.00	0	29. siRNA-IMPa4-25 PSF-A488 DAPI IMPa4-A546_al_TileScan_001 (Stage 38 of 49)	00-N3YVNjz8SADPkLL6DBF4G5
151		Vesicles Paraspeckle	3	0.000	1.000	145	200000559	200000034	siRNA-IMPa4-25 PSF-A488 IMPa4-A546 DAPI 8C1-siRNA-IMP-a2-a4 V2.00	0	29. siRNA-IMPa4-25 PSF-A488 DAPI IMPa4-A546_al_TileScan_001 (Stage 38 of 49)	00-N3YVNjz8SADPkLL6DBF4G5
169		Vesicles Paraspeckle	3	0.000	1.000	145	200000560	200000035	siRNA-IMPa4-25 PSF-A488 IMPa4-A546 DAPI 8C1-siRNA-IMP-a2-a4 V2.00	0	29. siRNA-IMPa4-25 PSF-A488 DAPI IMPa4-A546_al_TileScan_001 (Stage 38 of 49)	00-N3YVNjz8SADPkLL6DBF4G5
210		Vesicles Paraspeckle	3	0.000	1.000	145	200000561	200000036	siRNA-IMPa4-25 PSF-A488 IMPa4-A546 DAPI 8C1-siRNA-IMP-a2-a4 V2.00	0	29. siRNA-IMPa4-25 PSF-A488 DAPI IMPa4-A546_al_TileScan_001 (Stage 38 of 49)	00-N3YVNjz8SADPkLL6DBF4G5
176		Vesicles Paraspeckle	3	0.000	1.000	145	200000562	200000037	siRNA-IMPa4-25 PSF-A488 IMPa4-A546 DAPI 8C1-siRNA-IMP-a2-a4 V2.00	0	29. siRNA-IMPa4-25 PSF-A488 DAPI IMPa4-A546_al_TileScan_001 (Stage 38 of 49)	00-N3YVNjz8SADPkLL6DBF4G5
173		Vesicles Paraspeckle	3	0.000	1.000	145	200000563	200000038	siRNA-IMPa4-25 PSF-A488 IMPa4-A546 DAPI 8C1-siRNA-IMP-a2-a4 V2.00	0	29. siRNA-IMPa4-25 PSF-A488 DAPI IMPa4-A546_al_TileScan_001 (Stage 38 of 49)	00-N3YVNjz8SADPkLL6DBF4G5
137		Vesicles Paraspeckle	3	0.000	1.000	145	200000564	200000039	siRNA-IMPa4-25 PSF-A488 IMPa4-A546 DAPI 8C1-siRNA-IMP-a2-a4 V2.00	0	29. siRNA-IMPa4-25 PSF-A488 DAPI IMPa4-A546_al_TileScan_001 (Stage 38 of 49)	00-N3YVNjz8SADPkLL6DBF4G5
182		Vesicles Paraspeckle	3	0.000	1.000	146	200000565	200000040	siRNA-IMPa4-25 PSF-A488 IMPa4-A546 DAPI 8C1-siRNA-IMP-a2-a4 V2.00	0	29. siRNA-IMPa4-25 PSF-A488 DAPI IMPa4-A546_al_TileScan_001 (Stage 38 of 49)	00-N3YVNjz8SADPkLL6DBF4G5
187		Vesicles Paraspeckle	3	0.000	1.000	146	200000566	200000041	siRNA-IMPa4-25 PSF-A488 IMPa4-A546 DAPI 8C1-siRNA-IMP-a2-a4 V2.00	0	29. siRNA-IMPa4-25 PSF-A488 DAPI IMPa4-A546_al_TileScan_001 (Stage 38 of 49)	00-N3YVNjz8SADPkLL6DBF4G5
167		Vesicles Paraspeckle	3	0.000	1.000	146	200000567	200000042	siRNA-IMPa4-25 PSF-A488 IMPa4-A546 DAPI 8C1-siRNA-IMP-a2-a4 V2.00	0	29. siRNA-IMPa4-25 PSF-A488 DAPI IMPa4-A546_al_TileScan_001 (Stage 38 of 49)	00-N3YVNjz8SADPkLL6DBF4G5
158		Vesicles Paraspeckle	3	0.000	1.000	146	200000568	200000043	siRNA-IMPa4-25 PSF-A488 IMPa4-A546 DAPI 8C1-siRNA-IMP-a2-a4 V2.00	0	29. siRNA-IMPa4-25 PSF-A488 DAPI IMPa4-A546_al_TileScan_001 (Stage 38 of 49)	00-N3YVNjz8SADPkLL6DBF4G5
199		Vesicles Paraspeckle	3	0.000	1.000	147	200000569	200000044	siRNA-IMPa4-25 PSF-A488 IMPa4-A546 DAPI 8C1-siRNA-IMP-a2-a4 V2.00	0	29. siRNA-IMPa4-25 PSF-A488 DAPI IMPa4-A546_al_TileScan_001 (Stage 38 of 49)	00-N3YVNjz8SADPkLL6DBF4G5
227		Vesicles Paraspeckle	3	0.000	1.000	147	200000570	200000045	siRNA-IMPa4-25 PSF-A488 IMPa4-A546 DAPI 8C1-siRNA-IMP-a2-a4 V2.00	0	29. siRNA-IMPa4-25 PSF-A488 DAPI IMPa4-A546_al_TileScan_001 (Stage 38 of 49)	00-N3YVNjz8SADPkLL6DBF4G5
167		Vesicles Paraspeckle	3	0.000	1.000	147	200000571	200000046	siRNA-IMPa4-25 PSF-A488 IMPa4-A546 DAPI 8C1-siRNA-IMP-a2-a4 V2.00	0	29. siRNA-IMPa4-25 PSF-A488 DAPI IMPa4-A546_al_TileScan_001 (Stage 38 of 49)	00-N3YVNjz8SADPkLL6DBF4G5
212		Vesicles Paraspeckle	3	0.000	1.000	147	200000572	200000047	siRNA-IMPa4-25 PSF-A488 IMPa4-A546 DAPI 8C1-siRNA-IMP-a2-a4 V2.00	0	29. siRNA-IMPa4-25 PSF-A488 DAPI IMPa4-A546_al_TileScan_001 (Stage 38 of 49)	00-N3YVNjz8SADPkLL6DBF4G5
215		Vesicles Paraspeckle	3	0.000	1.000	147	200000573	200000048	siRNA-IMPa4-25 PSF-A488 IMPa4-A546 DAPI 8C1-siRNA-IMP-a2-a4 V2.00	0	29. siRNA-IMPa4-25 PSF-A488 DAPI IMPa4-A546_al_TileScan_001 (Stage 38 of 49)	00-N3YVNjz8SADPkLL6DBF4G5
216		Vesicles Paraspeckle	3	0.000	1.000	147	200000574	200000049	siRNA-IMPa4-25 PSF-A488 IMPa4-A546 DAPI 8C1-siRNA-IMP-a2-a4 V2.00	0	29. siRNA-IMPa4-25 PSF-A488 DAPI IMPa4-A546_al_TileScan_001 (Stage 38 of 49)	00-N3YVNjz8SADPkLL6DBF4G5
232		Vesicles Paraspeckle	3	0.000	1.000	148	200000575	200000050	siRNA-IMPa4-25 PSF-A488 IMPa4-A546 DAPI 8C1-siRNA-IMP-a2-a4 V2.00	0	29. siRNA-IMPa4-25 PSF-A488 DAPI IMPa4-A546_al_TileScan_001 (Stage 38 of 49)	00-N3YVNjz8SADPkLL6DBF4G5
198		Vesicles Paraspeckle	3	0.000	1.000	148	200000576	200000051	siRNA-IMPa4-25 PSF-A488 IMPa4-A546 DAPI 8C1-siRNA-IMP-a2-a4 V2.00	0	29. siRNA-IMPa4-25 PSF-A488 DAPI IMPa4-A546_al_TileScan_001 (Stage 38 of 49)	00-N3YVNjz8SADPkLL6DBF4G5
172		Vesicles Paraspeckle	3	0.000	1.000	148	200000577	200000052	siRNA-IMPa4-25 PSF-A488 IMPa4-A546 DAPI 8C1-siRNA-IMP-a2-a4 V2.00	0	29. siRNA-IMPa4-25 PSF-A488 DAPI IMPa4-A546_al_TileScan_001 (Stage 38 of 49)	00-N3YVNjz8SADPkLL6DBF4G5
217		Vesicles Paraspeckle	3	0.000	1.000	150	200000578	200000053	siRNA-IMPa4-25 PSF-A488 IMPa4-A546 DAPI 8C1-siRNA-IMP-a2-a4 V2.00	0	29. siRNA-IMPa4-25 PSF-A488 DAPI IMPa4-A546_al_TileScan_001 (Stage 38 of 49)	00-N3YVNjz8SADPkLL6DBF4G5
221		Vesicles Paraspeckle	3	0.000	1.000	150	200000579	200000054	siRNA-IMPa4-25 PSF-A488 IMPa4-A546 DAPI 8C1-siRNA-IMP-a2-a4 V2.00	0	29. siRNA-IMPa4-25 PSF-A488 DAPI IMPa4-A546_al_TileScan_001 (Stage 38 of 49)	00-N3YVNjz8SADPkLL6DBF4G5
200		Vesicles Paraspeckle	3	0.000	1.000	150	200000580	200000055	siRNA-IMPa4-25 PSF-A488 IMPa4-A546 DAPI 8C1-siRNA-IMP-a2-a4 V2.00	0	29. siRNA-IMPa4-25 PSF-A488 DAPI IMPa4-A546_al_TileScan_001 (Stage 38 of 49)	00-N3YVNjz8SADPkLL6DBF4G5
202		Vesicles Paraspeckle	3	0.000	1.000	151	200000581	200000056	siRNA-IMPa4-25 PSF-A488 IMPa4-A546 DAPI 8C1-siRNA-IMP-a2-a4 V2.00	0	29. siRNA-IMPa4-25 PSF-A488 DAPI IMPa4-A546_al_TileScan_001 (Stage 38 of 49)	00-N3YVNjz8SADPkLL6DBF4G5
220		Vesicles Paraspeckle	3	0.000	1.000	151	200000582	200000057	siRNA-IMPa4-25 PSF-A488 IMPa4-A546 DAPI 8C1-siRNA-IMP-a2-a4 V2.00	0	29. siRNA-IMPa4-25 PSF-A488 DAPI IMPa4-A546_al_TileScan_001 (Stage 38 of 49)	00-N3YVNjz8SADPkLL6DBF4G5
212		Vesicles Paraspeckle	3	0.000	1.000	151	200000583	200000058	siRNA-IMPa4-25 PSF-A488 IMPa4-A546 DAPI 8C1-siRNA-IMP-a2-a4 V2.00	0	29. siRNA-IMPa4-25 PSF-A488 DAPI IMPa4-A546_al_TileScan_001 (Stage 38 of 49)	00-N3YVNjz8SADPkLL6DBF4G5
207		Vesicles Paraspeckle	3	0.000	1.000	151	200000584	200000059	siRNA-IMPa4-25 PSF-A488 IMPa4-A546 DAPI 8C1-siRNA-IMP-a2-a4 V2.00	0	29. siRNA-IMPa4-25 PSF-A488 DAPI IMPa4-A546_al_TileScan_001 (Stage 38 of 49)	00-N3YVNjz8SADPkLL6DBF4G5
208		Vesicles Paraspeckle	3	0.000	1.000	151	200000585	200000060	siRNA-IMPa4-25 PSF-A488 IMPa4-A546 DAPI 8C1-siRNA-IMP-a2-a4 V2.00	0	29. siRNA-IMPa4-25 PSF-A488 DAPI IMPa4-A546_al_TileScan_001 (Stage 38 of 49)	00-N3YVNjz8SADPkLL6DBF4G5
239		Vesicles Paraspeckle	3	0.000	1.000	151	200000586	200000061	siRNA-IMPa4-25 PSF-A488 IMPa4-A546 DAPI 8C1-siRNA-IMP-a2-a4 V2.00	0	29. siRNA-IMPa4-25 PSF-A488 DAPI IMPa4-A546_al_TileScan_001 (Stage 38 of 49)	00-N3YVNjz8SADPkLL6DBF4G5
208		Vesicles Paraspeckle	3	0.000	1.000	151	200000587	200000062	siRNA-IMPa4-25 PSF-A488 IMPa4-A546 DAPI 8C1-siRNA-IMP-a2-a4 V2.00	0	29. siRNA-IMPa4-25 PSF-A488 DAPI IMPa4-A546_al_TileScan_001 (Stage 38 of 49)	00-N3YVNjz8SADPkLL6DBF4G5
180		Vesicles Paraspeckle	3	0.000	1.000	151	200000588	200000063	siRNA-IMPa4-25 PSF-A488 IMPa4-A546 DAPI 8C1-siRNA-IMP-a2-a4 V2.00	0	29. siRNA-IMPa4-25 PSF-A488 DAPI IMPa4-A546_al_TileScan_001 (Stage 38 of 49)	00-N3YVNjz8SADPkLL6DBF4G5
171		Vesicles Paraspeckle	3	0.000	1.000	156	200000589	200000000	siRNA-IMPa4-25 PSF-A488 IMPa4-A546 DAPI 8C1-siRNA-IMP-a2-a4 V2.00	0	29. siRNA-IMPa4-25 PSF-A488 DAPI IMPa4-A546_am_TileScan_001 (Stage 39 of 49)	00-wnfxyznHXviQTDUB4J2X29
214		Vesicles Paraspeckle	3	0.000	1.000	156	200000590	200000001	siRNA-IMPa4-25 PSF-A488 IMPa4-A546 DAPI 8C1-siRNA-IMP-a2-a4 V2.00	0	29. siRNA-IMPa4-25 PSF-A488 DAPI IMPa4-A546_am_TileScan_001 (Stage 39 of 49)	00-wnfxyznHXviQTDUB4J2X29
225		Vesicles Paraspeckle	3	0.000	1.000	156	200000591	200000002	siRNA-IMPa4-25 PSF-A488 IMPa4-A546 DAPI 8C1-siRNA-IMP-a2-a4 V2.00	0	29. siRNA-IMPa4-25 PSF-A488 DAPI IMPa4-A546_am_TileScan_001 (Stage 39 of 49)	00-wnfxyznHXviQTDUB4J2X29
213		Vesicles Paraspeckle	3	0.000	1.000	156	200000592	200000003	siRNA-IMPa4-25 PSF-A488 IMPa4-A546 DAPI 8C1-siRNA-IMP-a2-a4 V2.00	0	29. siRNA-IMPa4-25 PSF-A488 DAPI IMPa4-A546_am_TileScan_001 (Stage 39 of 49)	00-wnfxyznHXviQTDUB4J2X29
255		Vesicles Paraspeckle	3	0.000	1.000	156	200000593	200000004	siRNA-IMPa4-25 PSF-A488 IMPa4-A546 DAPI 8C1-siRNA-IMP-a2-a4 V2.00	0	29. siRNA-IMPa4-25 PSF-A488 DAPI IMPa4-A546_am_TileScan_001 (Stage 39 of 49)	00-wnfxyznHXviQTDUB4J2X29
220		Vesicles Paraspeckle	3	0.000	1.000	156	200000594	200000005	siRNA-IMPa4-25 PSF-A488 IMPa4-A546 DAPI 8C1-siRNA-IMP-a2-a4 V2.00	0	29. siRNA-IMPa4-25 PSF-A488 DAPI IMPa4-A546_am_TileScan_001 (Stage 39 of 49)	00-wnfxyznHXviQTDUB4J2X29
230		Vesicles Paraspeckle	3	0.000	1.000	156	200000595	200000006	siRNA-IMPa4-25 PSF-A488 IMPa4-A546 DAPI 8C1-siRNA-IMP-a2-a4 V2.00	0	29. siRNA-IMPa4-25 PSF-A488 DAPI IMPa4-A546_am_TileScan_001 (Stage 39 of 49)	00-wnfxyznHXviQTDUB4J2X29
220		Vesicles Paraspeckle	3	0.000	1.000	156	200000596	200000007	siRNA-IMPa4-25 PSF-A488 IMPa4-A546 DAPI 8C1-siRNA-IMP-a2-a4 V2.00	0	29. siRNA-IMPa4-25 PSF-A488 DAPI IMPa4-A546_am_TileScan_001 (Stage 39 of 49)	00-wnfxyznHXviQTDUB4J2X29
194		Vesicles Paraspeckle	3	0.000	1.000	157	200000597	200000008	siRNA-IMPa4-25 PSF-A488 IMPa4-A546 DAPI 8C1-siRNA-IMP-a2-a4 V2.00	0	29. siRNA-IMPa4-25 PSF-A488 DAPI IMPa4-A546_am_TileScan_001 (Stage 39 of 49)	00-wnfxyznHXviQTDUB4J2X29
211		Vesicles Paraspeckle	3	0.000	1.000	157	200000598	200000009	siRNA-IMPa4-25 PSF-A488 IMPa4-A546 DAPI 8C1-siRNA-IMP-a2-a4 V2.00	0	29. siRNA-IMPa4-25 PSF-A488 DAPI IMPa4-A546_am_TileScan_001 (Stage 39 of 49)	00-wnfxyznHXviQTDUB4J2X29
195		Vesicles Paraspeckle	3	0.000	1.000	157	200000599	200000010	siRNA-IMPa4-25 PSF-A488 IMPa4-A546 DAPI 8C1-siRNA-IMP-a2-a4 V2.00	0	29. siRNA-IMPa4-25 PSF-A488 DAPI IMPa4-A546_am_TileScan_001 (Stage 39 of 49)	00-wnfxyznHXviQTDUB4J2X29
210		Vesicles Paraspeckle	3	0.000	1.000	157	200000600	200000011	siRNA-IMPa4-25 PSF-A488 IMPa4-A546 DAPI 8C1-siRNA-IMP-a2-a4 V2.00	0	29. siRNA-IMPa4-25 PSF-A488 DAPI IMPa4-A546_am_TileScan_001 (Stage 39 of 49)	00-wnfxyznHXviQTDUB4J2X29
196		Vesicles Paraspeckle	3	0.000	1.000	157	200000601	200000012	siRNA-IMPa4-25 PSF-A488 IMPa4-A546 DAPI 8C1-siRNA-IMP-a2-a4 V2.00	0	29. siRNA-IMPa4-25 PSF-A488 DAPI IMPa4-A546_am_TileScan_001 (Stage 39 of 49)	00-wnfxyznHXviQTDUB4J2X29
166		Vesicles Paraspeckle	3	0.000	1.000	157	200000602	200000013	siRNA-IMPa4-25 PSF-A488 IMPa4-A546 DAPI 8C1-siRNA-IMP-a2-a4 V2.00	0	29. siRNA-IMPa4-25 PSF-A488 DAPI IMPa4-A546_am_TileScan_001 (Stage 39 of 49)	00-wnfxyznHXviQTDUB4J2X29
140		Vesicles Paraspeckle	3	0.000	1.000	157	200000603	200000014	siRNA-IMPa4-25 PSF-A488 IMPa4-A546 DAPI 8C1-siRNA-IMP-a2-a4 V2.00	0	29. siRNA-IMPa4-25 PSF-A488 DAPI IMPa4-A546_am_TileScan_001 (Stage 39 of 49)	00-wnfxyznHXviQTDUB4J2X29
249		Vesicles Paraspeckle	3	0.000	1.000	158	200000604	200000015	siRNA-IMPa4-25 PSF-A488 IMPa4-A546 DAPI 8C1-siRNA-IMP-a2-a4 V2.00	0	29. siRNA-IMPa4-25 PSF-A488 DAPI IMPa4-A546_am_TileScan_001 (Stage 39 of 49)	00-wnfxyznHXviQTDUB4J2X29
200		Vesicles Paraspeckle	3	0.000	1.000	158	200000605	200000016	siRNA-IMPa4-25 PSF-A488 IMPa4-A546 DAPI 8C1-siRNA-IMP-a2-a4 V2.00	0	29. siRNA-IMPa4-25 PSF-A488 DAPI IMPa4-A546_am_TileScan_001 (Stage 39 of 49)	00-wnfxyznHXviQTDUB4J2X29
219		Vesicles Paraspeckle	3	0.000	1.000	158	200000606	200000017	siRNA-IMPa4-25 PSF-A488 IMPa4-A546 DAPI 8C1-siRNA-IMP-a2-a4 V2.00	0	29. siRNA-IMPa4-25 PSF-A488 DAPI IMPa4-A546_am_TileScan_001 (Stage 39 of 49)	00-wnfxyznHXviQTDUB4J2X29
192		Vesicles Paraspeckle	3	0.000	1.000	158	200000607	200000018	siRNA-IMPa4-25 PSF-A488 IMPa4-A546 DAPI 8C1-siRNA-IMP-a2-a4 V2.00	0	29. siRNA-IMPa4-25 PSF-A488 DAPI IMPa4-A546_am_TileScan_001 (Stage 39 of 49)	00-wnfxyznHXviQTDUB4J2X29
224		Vesicles Paraspeckle	3	0.000	1.000	158	200000608	200000019	siRNA-IMPa4-25 PSF-A488 IMPa4-A546 DAPI 8C1-siRNA-IMP-a2-a4 V2.00	0	29. siRNA-IMPa4-25 PSF-A488 DAPI IMPa4-A546_am_TileScan_001 (Stage 39 of 49)	00-wnfxyznHXviQTDUB4J2X29
228		Vesicles Paraspeckle	3	0.000	1.000	158	200000609	200000020	siRNA-IMPa4-25 PSF-A488 IMPa4-A546 DAPI 8C1-siRNA-IMP-a2-a4 V2.00	0	29. siRNA-IMPa4-25 PSF-A488 DAPI IMPa4-A546_am_TileScan_001 (Stage 39 of 49)	00-wnfxyznHXviQTDUB4J2X29
224		Vesicles Paraspeckle	3	0.000	1.000	158	200000610	200000021	siRNA-IMPa4-25 PSF-A488 IMPa4-A546 DAPI 8C1-siRNA-IMP-a2-a4 V2.00	0	29. siRNA-IMPa4-25 PSF-A488 DAPI IMPa4-A546_am_TileScan_001 (Stage 39 of 49)	00-wnfxyznHXviQTDUB4J2X29
246		Vesicles Paraspeckle	3	0.000	1.000	158	200000611	200000022	siRNA-IMPa4-25 PSF-A488 IMPa4-A546 DAPI 8C1-siRNA-IMP-a2-a4 V2.00	0	29. siRNA-IMPa4-25 PSF-A488 DAPI IMPa4-A546_am_TileScan_001 (Stage 39 of 49)	00-wnfxyznHXviQTDUB4J2X29
193		Vesicles Paraspeckle	3	0.000	1.000	158	200000612	200000023	siRNA-IMPa4-25 PSF-A488 IMPa4-A546 DAPI 8C1-siRNA-IMP-a2-a4 V2.00	0	29. siRNA-IMPa4-25 PSF-A488 DAPI IMPa4-A546_am_TileScan_001 (Stage 39 of 49)	00-wnfxyznHXviQTDUB4J2X29
213		Vesicles Paraspeckle	3	0.000	1.000	161	200000613	200000024	siRNA-IMPa4-25 PSF-A488 IMPa4-A546 DAPI 8C1-siRNA-IMP-a2-a4 V2.00	0	29. siRNA-IMPa4-25 PSF-A488 DAPI IMPa4-A546_am_TileScan_001 (Stage 39 of 49)	00-wnfxyznHXviQTDUB4J2X29
229		Vesicles Paraspeckle	3	0.000	1.000	161	200000614	200000025	siRNA-IMPa4-25 PSF-A488 IMPa4-A546 DAPI 8C1-siRNA-IMP-a2-a4 V2.00	0	29. siRNA-IMPa4-25 PSF-A488 DAPI IMPa4-A546_am_TileScan_001 (Stage 39 of 49)	00-wnfxyznHXviQTDUB4J2X29
211		Vesicles Paraspeckle	3	0.000	1.000	161	200000615	200000026	siRNA-IMPa4-25 PSF-A488 IMPa4-A546 DAPI 8C1-siRNA-IMP-a2-a4 V2.00	0	29. siRNA-IMPa4-25 PSF-A488 DAPI IMPa4-A546_am_TileScan_001 (Stage 39 of 49)	00-wnfxyznHXviQTDUB4J2X29
234		Vesicles Paraspeckle	3	0.000	1.000	161	200000616	200000027	siRNA-IMPa4-25 PSF-A488 IMPa4-A546 DAPI 8C1-siRNA-IMP-a2-a4 V2.00	0	29. siRNA-IMPa4-25 PSF-A488 DAPI IMPa4-A546_am_TileScan_001 (Stage 39 of 49)	00-wnfxyznHXviQTDUB4J2X29
223		Vesicles Paraspeckle	3	0.000	1.000	161	200000617	200000028	siRNA-IMPa4-25 PSF-A488 IMPa4-A546 DAPI 8C1-siRNA-IMP-a2-a4 V2.00	0	29. siRNA-IMPa4-25 PSF-A488 DAPI IMPa4-A546_am_TileScan_001 (Stage 39 of 49)	00-wnfxyznHXviQTDUB4J2X29
186		Vesicles Paraspeckle	3	0.000	1.000	161	200000618	200000029	siRNA-IMPa4-25 PSF-A488 IMPa4-A546 DAPI 8C1-siRNA-IMP-a2-a4 V2.00	0	29. siRNA-IMPa4-25 PSF-A488 DAPI IMPa4-A546_am_TileScan_001 (Stage 39 of 49)	00-wnfxyznHXviQTDUB4J2X29
215		Vesicles Paraspeckle	3	0.000	1.000	161	200000619	200000030	siRNA-IMPa4-25 PSF-A488 IMPa4-A546 DAPI 8C1-siRNA-IMP-a2-a4 V2.00	0	29. siRNA-IMPa4-25 PSF-A488 DAPI IMPa4-A546_am_TileScan_001 (Stage 39 of 49)	00-wnfxyznHXviQTDUB4J2X29
204		Vesicles Paraspeckle	3	0.000	1.000	161	200000620	200000031	siRNA-IMPa4-25 PSF-A488 IMPa4-A546 DAPI 8C1-siRNA-IMP-a2-a4 V2.00	0	29. siRNA-IMPa4-25 PSF-A488 DAPI IMPa4-A546_am_TileScan_001 (Stage 39 of 49)	00-wnfxyznHXviQTDUB4J2X29
229		Vesicles Paraspeckle	3	0.000	1.000	161	200000621	200000032	siRNA-IMPa4-25 PSF-A488 IMPa4-A546 DAPI 8C1-siRNA-IMP-a2-a4 V2.00	0	29. siRNA-IMPa4-25 PSF-A488 DAPI IMPa4-A546_am_TileScan_001 (Stage 39 of 49)	00-wnfxyznHXviQTDUB4J2X29
234		Vesicles Paraspeckle	3	0.000	1.000	161	200000622	200000033	siRNA-IMPa4-25 PSF-A488 IMPa4-A546 DAPI 8C1-siRNA-IMP-a2-a4 V2.00	0	29. siRNA-IMPa4-25 PSF-A488 DAPI IMPa4-A546_am_TileScan_001 (Stage 39 of 49)	00-wnfxyznHXviQTDUB4J2X29
236		Vesicles Paraspeckle	3	0.000	1.000	161	200000623	200000034	siRNA-IMPa4-25 PSF-A488 IMPa4-A546 DAPI 8C1-siRNA-IMP-a2-a4 V2.00	0	29. siRNA-IMPa4-25 PSF-A488 DAPI IMPa4-A546_am_TileScan_001 (Stage 39 of 49)	00-wnfxyznHXviQTDUB4J2X29
206		Vesicles Paraspeckle	3	0.000	1.000	161	200000624	200000035	siRNA-IMPa4-25 PSF-A488 IMPa4-A546 DAPI 8C1-siRNA-IMP-a2-a4 V2.00	0	29. siRNA-IMPa4-25 PSF-A488 DAPI IMPa4-A546_am_TileScan_001 (Stage 39 of 49)	00-wnfxyznHXviQTDUB4J2X29
189		Vesicles Paraspeckle	3	0.000	1.000	161	200000625	200000036	siRNA-IMPa4-25 PSF-A488 IMPa4-A546 DAPI 8C1-siRNA-IMP-a2-a4 V2.00	0	29. siRNA-IMPa4-25 PSF-A488 DAPI IMPa4-A546_am_TileScan_001 (Stage 39 of 49)	00-wnfxyznHXviQTDUB4J2X29
199		Vesicles Paraspeckle	3	0.000	1.000	162	200000626	200000037	siRNA-IMPa4-25 PSF-A488 IMPa4-A546 DAPI 8C1-siRNA-IMP-a2-a4 V2.00	0	29. siRNA-IMPa4-25 PSF-A488 DAPI IMPa4-A546_am_TileScan_001 (Stage 39 of 49)	00-wnfxyznHXviQTDUB4J2X29
215		Vesicles Paraspeckle	3	0.000	1.000	164	200000627	200000038	siRNA-IMPa4-25 PSF-A488 IMPa4-A546 DAPI 8C1-siRNA-IMP-a2-a4 V2.00	0	29. siRNA-IMPa4-25 PSF-A488 DAPI IMPa4-A546_am_TileScan_001 (Stage 39 of 49)	00-wnfxyznHXviQTDUB4J2X29
216		Vesicles Paraspeckle	3	0.000	1.000	164	200000628	200000039	siRNA-IMPa4-25 PSF-A488 IMPa4-A546 DAPI 8C1-siRNA-IMP-a2-a4 V2.00	0	29. siRNA-IMPa4-25 PSF-A488 DAPI IMPa4-A546_am_TileScan_001 (Stage 39 of 49)	00-wnfxyznHXviQTDUB4J2X29
242		Vesicles Paraspeckle	3	0.000	1.000	164	200000629	200000040	siRNA-IMPa4-25 PSF-A488 IMPa4-A546 DAPI 8C1-siRNA-IMP-a2-a4 V2.00	0	29. siRNA-IMPa4-25 PSF-A488 DAPI IMPa4-A546_am_TileScan_001 (Stage 39 of 49)	00-wnfxyznHXviQTDUB4J2X29
192		Vesicles Paraspeckle	3	0.000	1.000	164	200000630	200000041	siRNA-IMPa4-25 PSF-A488 IMPa4-A546 DAPI 8C1-siRNA-IMP-a2-a4 V2.00	0	29. siRNA-IMPa4-25 PSF-A488 DAPI IMPa4-A546_am_TileScan_001 (Stage 39 of 49)	00-wnfxyznHXviQTDUB4J2X29
190		Vesicles Paraspeckle	3	0.000	1.000	164	200000631	200000042	siRNA-IMPa4-25 PSF-A488 IMPa4-A546 DAPI 8C1-siRNA-IMP-a2-a4 V2.00	0	29. siRNA-IMPa4-25 PSF-A488 DAPI IMPa4-A546_am_TileScan_001 (Stage 39 of 49)	00-wnfxyznHXviQTDUB4J2X29
182		Vesicles Paraspeckle	3	0.000	1.000	164	200000632	200000043	siRNA-IMPa4-25 PSF-A488 IMPa4-A546 DAPI 8C1-siRNA-IMP-a2-a4 V2.00	0	29. siRNA-IMPa4-25 PSF-A488 DAPI IMPa4-A546_am_TileScan_001 (Stage 39 of 49)	00-wnfxyznHXviQTDUB4J2X29
209		Vesicles Paraspeckle	3	0.000	1.000	164	200000633	200000044	siRNA-IMPa4-25 PSF-A488 IMPa4-A546 DAPI 8C1-siRNA-IMP-a2-a4 V2.00	0	29. siRNA-IMPa4-25 PSF-A488 DAPI IMPa4-A546_am_TileScan_001 (Stage 39 of 49)	00-wnfxyznHXviQTDUB4J2X29
214		Vesicles Paraspeckle	3	0.000	1.000	164	200000634	200000045	siRNA-IMPa4-25 PSF-A488 IMPa4-A546 DAPI 8C1-siRNA-IMP-a2-a4 V2.00	0	29. siRNA-IMPa4-25 PSF-A488 DAPI IMPa4-A546_am_TileScan_001 (Stage 39 of 49)	00-wnfxyznHXviQTDUB4J2X29
207		Vesicles Paraspeckle	3	0.000	1.000	164	200000635	200000046	siRNA-IMPa4-25 PSF-A488 IMPa4-A546 DAPI 8C1-siRNA-IMP-a2-a4 V2.00	0	29. siRNA-IMPa4-25 PSF-A488 DAPI IMPa4-A546_am_TileScan_001 (Stage 39 of 49)	00-wnfxyznHXviQTDUB4J2X29
209		Vesicles Paraspeckle	3	0.000	1.000	164	200000636	200000047	siRNA-IMPa4-25 PSF-A488 IMPa4-A546 DAPI 8C1-siRNA-IMP-a2-a4 V2.00	0	29. siRNA-IMPa4-25 PSF-A488 DAPI IMPa4-A546_am_TileScan_001 (Stage 39 of 49)	00-wnfxyznHXviQTDUB4J2X29
249		Vesicles Paraspeckle	3	0.000	1.000	165	200000637	200000048	siRNA-IMPa4-25 PSF-A488 IMPa4-A546 DAPI 8C1-siRNA-IMP-a2-a4 V2.00	0	29. siRNA-IMPa4-25 PSF-A488 DAPI IMPa4-A546_am_TileScan_001 (Stage 39 of 49)	00-wnfxyznHXviQTDUB4J2X29
255		Vesicles Paraspeckle	3	0.000	1.000	165	200000638	200000049	siRNA-IMPa4-25 PSF-A488 IMPa4-A546 DAPI 8C1-siRNA-IMP-a2-a4 V2.00	0	29. siRNA-IMPa4-25 PSF-A488 DAPI IMPa4-A546_am_TileScan_001 (Stage 39 of 49)	00-wnfxyznHXviQTDUB4J2X29
234		Vesicles Paraspeckle	3	0.000	1.000	165	200000639	200000050	siRNA-IMPa4-25 PSF-A488 IMPa4-A546 DAPI 8C1-siRNA-IMP-a2-a4 V2.00	0	29. siRNA-IMPa4-25 PSF-A488 DAPI IMPa4-A546_am_TileScan_001 (Stage 39 of 49)	00-wnfxyznHXviQTDUB4J2X29
255		Vesicles Paraspeckle	3	0.000	1.000	165	200000640	200000051	siRNA-IMPa4-25 PSF-A488 IMPa4-A546 DAPI 8C1-siRNA-IMP-a2-a4 V2.00	0	29. siRNA-IMPa4-25 PSF-A488 DAPI IMPa4-A546_am_TileScan_001 (Stage 39 of 49)	00-wnfxyznHXviQTDUB4J2X29
247		Vesicles Paraspeckle	3	0.000	1.000	165	200000641	200000052	siRNA-IMPa4-25 PSF-A488 IMPa4-A546 DAPI 8C1-siRNA-IMP-a2-a4 V2.00	0	29. siRNA-IMPa4-25 PSF-A488 DAPI IMPa4-A546_am_TileScan_001 (Stage 39 of 49)	00-wnfxyznHXviQTDUB4J2X29
252		Vesicles Paraspeckle	3	0.000	1.000	165	200000642	200000053	siRNA-IMPa4-25 PSF-A488 IMPa4-A546 DAPI 8C1-siRNA-IMP-a2-a4 V2.00	0	29. siRNA-IMPa4-25 PSF-A488 DAPI IMPa4-A546_am_TileScan_001 (Stage 39 of 49)	00-wnfxyznHXviQTDUB4J2X29
255		Vesicles Paraspeckle	3	0.000	1.000	165	200000643	200000054	siRNA-IMPa4-25 PSF-A488 IMPa4-A546 DAPI 8C1-siRNA-IMP-a2-a4 V2.00	0	29. siRNA-IMPa4-25 PSF-A488 DAPI IMPa4-A546_am_TileScan_001 (Stage 39 of 49)	00-wnfxyznHXviQTDUB4J2X29
223		Vesicles Paraspeckle	3	0.000	1.000	165	200000644	200000055	siRNA-IMPa4-25 PSF-A488 IMPa4-A546 DAPI 8C1-siRNA-IMP-a2-a4 V2.00	0	29. siRNA-IMPa4-25 PSF-A488 DAPI IMPa4-A546_am_TileScan_001 (Stage 39 of 49)	00-wnfxyznHXviQTDUB4J2X29
253		Vesicles Paraspeckle	3	0.000	1.000	165	200000645	200000056	siRNA-IMPa4-25 PSF-A488 IMPa4-A546 DAPI 8C1-siRNA-IMP-a2-a4 V2.00	0	29. siRNA-IMPa4-25 PSF-A488 DAPI IMPa4-A546_am_TileScan_001 (Stage 39 of 49)	00-wnfxyznHXviQTDUB4J2X29
255		Vesicles Paraspeckle	3	0.000	1.000	166	200000646	200000057	siRNA-IMPa4-25 PSF-A488 IMPa4-A546 DAPI 8C1-siRNA-IMP-a2-a4 V2.00	0	29. siRNA-IMPa4-25 PSF-A488 DAPI IMPa4-A546_am_TileScan_001 (Stage 39 of 49)	00-wnfxyznHXviQTDUB4J2X29
230		Vesicles Paraspeckle	3	0.000	1.000	166	200000647	200000058	siRNA-IMPa4-25 PSF-A488 IMPa4-A546 DAPI 8C1-siRNA-IMP-a2-a4 V2.00	0	29. siRNA-IMPa4-25 PSF-A488 DAPI IMPa4-A546_am_TileScan_001 (Stage 39 of 49)	00-wnfxyznHXviQTDUB4J2X29
248		Vesicles Paraspeckle	3	0.000	1.000	166	200000648	200000059	siRNA-IMPa4-25 PSF-A488 IMPa4-A546 DAPI 8C1-siRNA-IMP-a2-a4 V2.00	0	29. siRNA-IMPa4-25 PSF-A488 DAPI IMPa4-A546_am_TileScan_001 (Stage 39 of 49)	00-wnfxyznHXviQTDUB4J2X29
237		Vesicles Paraspeckle	3	0.000	1.000	166	200000649	200000060	siRNA-IMPa4-25 PSF-A488 IMPa4-A546 DAPI 8C1-siRNA-IMP-a2-a4 V2.00	0	29. siRNA-IMPa4-25 PSF-A488 DAPI IMPa4-A546_am_TileScan_001 (Stage 39 of 49)	00-wnfxyznHXviQTDUB4J2X29
220		Vesicles Paraspeckle	3	0.000	1.000	166	200000650	200000061	siRNA-IMPa4-25 PSF-A488 IMPa4-A546 DAPI 8C1-siRNA-IMP-a2-a4 V2.00	0	29. siRNA-IMPa4-25 PSF-A488 DAPI IMPa4-A546_am_TileScan_001 (Stage 39 of 49)	00-wnfxyznHXviQTDUB4J2X29
214		Vesicles Paraspeckle	3	0.000	1.000	166	200000651	200000062	siRNA-IMPa4-25 PSF-A488 IMPa4-A546 DAPI 8C1-siRNA-IMP-a2-a4 V2.00	0	29. siRNA-IMPa4-25 PSF-A488 DAPI IMPa4-A546_am_TileScan_001 (Stage 39 of 49)	00-wnfxyznHXviQTDUB4J2X29
242		Vesicles Paraspeckle	3	0.000	1.000	166	200000652	200000063	siRNA-IMPa4-25 PSF-A488 IMPa4-A546 DAPI 8C1-siRNA-IMP-a2-a4 V2.00	0	29. siRNA-IMPa4-25 PSF-A488 DAPI IMPa4-A546_am_TileScan_001 (Stage 39 of 49)	00-wnfxyznHXviQTDUB4J2X29
213		Vesicles Paraspeckle	3	0.000	1.000	166	200000653	200000064	siRNA-IMPa4-25 PSF-A488 IMPa4-A546 DAPI 8C1-siRNA-IMP-a2-a4 V2.00	0	29. siRNA-IMPa4-25 PSF-A488 DAPI IMPa4-A546_am_TileScan_001 (Stage 39 of 49)	00-wnfxyznHXviQTDUB4J2X29
236		Vesicles Paraspeckle	3	0.000	1.000	166	200000654	200000065	siRNA-IMPa4-25 PSF-A488 IMPa4-A546 DAPI 8C1-siRNA-IMP-a2-a4 V2.00	0	29. siRNA-IMPa4-25 PSF-A488 DAPI IMPa4-A546_am_TileScan_001 (Stage 39 of 49)	00-wnfxyznHXviQTDUB4J2X29
170		Vesicles Paraspeckle	3	0.000	1.000	170	200000655	200000000	siRNA-IMPa4-25 PSF-A488 IMPa4-A546 DAPI 8C1-siRNA-IMP-a2-a4 V2.00	0	29. siRNA-IMPa4-25 PSF-A488 DAPI IMPa4-A546_an_TileScan_001 (Stage 40 of 49)	00-GuPETgM9QKiCJypKVuxVhk
194		Vesicles Paraspeckle	3	0.000	1.000	170	200000656	200000001	siRNA-IMPa4-25 PSF-A488 IMPa4-A546 DAPI 8C1-siRNA-IMP-a2-a4 V2.00	0	29. siRNA-IMPa4-25 PSF-A488 DAPI IMPa4-A546_an_TileScan_001 (Stage 40 of 49)	00-GuPETgM9QKiCJypKVuxVhk
187		Vesicles Paraspeckle	3	0.000	1.000	170	200000657	200000002	siRNA-IMPa4-25 PSF-A488 IMPa4-A546 DAPI 8C1-siRNA-IMP-a2-a4 V2.00	0	29. siRNA-IMPa4-25 PSF-A488 DAPI IMPa4-A546_an_TileScan_001 (Stage 40 of 49)	00-GuPETgM9QKiCJypKVuxVhk
206		Vesicles Paraspeckle	3	0.000	1.000	170	200000658	200000003	siRNA-IMPa4-25 PSF-A488 IMPa4-A546 DAPI 8C1-siRNA-IMP-a2-a4 V2.00	0	29. siRNA-IMPa4-25 PSF-A488 DAPI IMPa4-A546_an_TileScan_001 (Stage 40 of 49)	00-GuPETgM9QKiCJypKVuxVhk
222		Vesicles Paraspeckle	3	0.000	1.000	171	200000659	200000004	siRNA-IMPa4-25 PSF-A488 IMPa4-A546 DAPI 8C1-siRNA-IMP-a2-a4 V2.00	0	29. siRNA-IMPa4-25 PSF-A488 DAPI IMPa4-A546_an_TileScan_001 (Stage 40 of 49)	00-GuPETgM9QKiCJypKVuxVhk
167		Vesicles Paraspeckle	3	0.000	1.000	171	200000660	200000005	siRNA-IMPa4-25 PSF-A488 IMPa4-A546 DAPI 8C1-siRNA-IMP-a2-a4 V2.00	0	29. siRNA-IMPa4-25 PSF-A488 DAPI IMPa4-A546_an_TileScan_001 (Stage 40 of 49)	00-GuPETgM9QKiCJypKVuxVhk
150		Vesicles Paraspeckle	3	0.000	1.000	171	200000661	200000006	siRNA-IMPa4-25 PSF-A488 IMPa4-A546 DAPI 8C1-siRNA-IMP-a2-a4 V2.00	0	29. siRNA-IMPa4-25 PSF-A488 DAPI IMPa4-A546_an_TileScan_001 (Stage 40 of 49)	00-GuPETgM9QKiCJypKVuxVhk
200		Vesicles Paraspeckle	3	0.000	1.000	171	200000662	200000007	siRNA-IMPa4-25 PSF-A488 IMPa4-A546 DAPI 8C1-siRNA-IMP-a2-a4 V2.00	0	29. siRNA-IMPa4-25 PSF-A488 DAPI IMPa4-A546_an_TileScan_001 (Stage 40 of 49)	00-GuPETgM9QKiCJypKVuxVhk
173		Vesicles Paraspeckle	3	0.000	1.000	171	200000663	200000008	siRNA-IMPa4-25 PSF-A488 IMPa4-A546 DAPI 8C1-siRNA-IMP-a2-a4 V2.00	0	29. siRNA-IMPa4-25 PSF-A488 DAPI IMPa4-A546_an_TileScan_001 (Stage 40 of 49)	00-GuPETgM9QKiCJypKVuxVhk
166		Vesicles Paraspeckle	3	0.000	1.000	171	200000664	200000009	siRNA-IMPa4-25 PSF-A488 IMPa4-A546 DAPI 8C1-siRNA-IMP-a2-a4 V2.00	0	29. siRNA-IMPa4-25 PSF-A488 DAPI IMPa4-A546_an_TileScan_001 (Stage 40 of 49)	00-GuPETgM9QKiCJypKVuxVhk
155		Vesicles Paraspeckle	3	0.000	1.000	171	200000665	200000010	siRNA-IMPa4-25 PSF-A488 IMPa4-A546 DAPI 8C1-siRNA-IMP-a2-a4 V2.00	0	29. siRNA-IMPa4-25 PSF-A488 DAPI IMPa4-A546_an_TileScan_001 (Stage 40 of 49)	00-GuPETgM9QKiCJypKVuxVhk
180		Vesicles Paraspeckle	3	0.000	1.000	172	200000666	200000011	siRNA-IMPa4-25 PSF-A488 IMPa4-A546 DAPI 8C1-siRNA-IMP-a2-a4 V2.00	0	29. siRNA-IMPa4-25 PSF-A488 DAPI IMPa4-A546_an_TileScan_001 (Stage 40 of 49)	00-GuPETgM9QKiCJypKVuxVhk
194		Vesicles Paraspeckle	3	0.000	1.000	172	200000667	200000012	siRNA-IMPa4-25 PSF-A488 IMPa4-A546 DAPI 8C1-siRNA-IMP-a2-a4 V2.00	0	29. siRNA-IMPa4-25 PSF-A488 DAPI IMPa4-A546_an_TileScan_001 (Stage 40 of 49)	00-GuPETgM9QKiCJypKVuxVhk
148		Vesicles Paraspeckle	3	0.000	1.000	172	200000668	200000013	siRNA-IMPa4-25 PSF-A488 IMPa4-A546 DAPI 8C1-siRNA-IMP-a2-a4 V2.00	0	29. siRNA-IMPa4-25 PSF-A488 DAPI IMPa4-A546_an_TileScan_001 (Stage 40 of 49)	00-GuPETgM9QKiCJypKVuxVhk
144		Vesicles Paraspeckle	3	0.000	1.000	172	200000669	200000014	siRNA-IMPa4-25 PSF-A488 IMPa4-A546 DAPI 8C1-siRNA-IMP-a2-a4 V2.00	0	29. siRNA-IMPa4-25 PSF-A488 DAPI IMPa4-A546_an_TileScan_001 (Stage 40 of 49)	00-GuPETgM9QKiCJypKVuxVhk
175		Vesicles Paraspeckle	3	0.000	1.000	172	200000670	200000015	siRNA-IMPa4-25 PSF-A488 IMPa4-A546 DAPI 8C1-siRNA-IMP-a2-a4 V2.00	0	29. siRNA-IMPa4-25 PSF-A488 DAPI IMPa4-A546_an_TileScan_001 (Stage 40 of 49)	00-GuPETgM9QKiCJypKVuxVhk
201		Vesicles Paraspeckle	3	0.000	1.000	175	200000671	200000016	siRNA-IMPa4-25 PSF-A488 IMPa4-A546 DAPI 8C1-siRNA-IMP-a2-a4 V2.00	0	29. siRNA-IMPa4-25 PSF-A488 DAPI IMPa4-A546_an_TileScan_001 (Stage 40 of 49)	00-GuPETgM9QKiCJypKVuxVhk
171		Vesicles Paraspeckle	3	0.000	1.000	175	200000672	200000017	siRNA-IMPa4-25 PSF-A488 IMPa4-A546 DAPI 8C1-siRNA-IMP-a2-a4 V2.00	0	29. siRNA-IMPa4-25 PSF-A488 DAPI IMPa4-A546_an_TileScan_001 (Stage 40 of 49)	00-GuPETgM9QKiCJypKVuxVhk
170		Vesicles Paraspeckle	3	0.000	1.000	175	200000673	200000018	siRNA-IMPa4-25 PSF-A488 IMPa4-A546 DAPI 8C1-siRNA-IMP-a2-a4 V2.00	0	29. siRNA-IMPa4-25 PSF-A488 DAPI IMPa4-A546_an_TileScan_001 (Stage 40 of 49)	00-GuPETgM9QKiCJypKVuxVhk
202		Vesicles Paraspeckle	3	0.000	1.000	175	200000674	200000019	siRNA-IMPa4-25 PSF-A488 IMPa4-A546 DAPI 8C1-siRNA-IMP-a2-a4 V2.00	0	29. siRNA-IMPa4-25 PSF-A488 DAPI IMPa4-A546_an_TileScan_001 (Stage 40 of 49)	00-GuPETgM9QKiCJypKVuxVhk
195		Vesicles Paraspeckle	3	0.000	1.000	175	200000675	200000020	siRNA-IMPa4-25 PSF-A488 IMPa4-A546 DAPI 8C1-siRNA-IMP-a2-a4 V2.00	0	29. siRNA-IMPa4-25 PSF-A488 DAPI IMPa4-A546_an_TileScan_001 (Stage 40 of 49)	00-GuPETgM9QKiCJypKVuxVhk
193		Vesicles Paraspeckle	3	0.000	1.000	175	200000676	200000021	siRNA-IMPa4-25 PSF-A488 IMPa4-A546 DAPI 8C1-siRNA-IMP-a2-a4 V2.00	0	29. siRNA-IMPa4-25 PSF-A488 DAPI IMPa4-A546_an_TileScan_001 (Stage 40 of 49)	00-GuPETgM9QKiCJypKVuxVhk
183		Vesicles Paraspeckle	3	0.000	1.000	175	200000677	200000022	siRNA-IMPa4-25 PSF-A488 IMPa4-A546 DAPI 8C1-siRNA-IMP-a2-a4 V2.00	0	29. siRNA-IMPa4-25 PSF-A488 DAPI IMPa4-A546_an_TileScan_001 (Stage 40 of 49)	00-GuPETgM9QKiCJypKVuxVhk
173		Vesicles Paraspeckle	3	0.000	1.000	175	200000678	200000023	siRNA-IMPa4-25 PSF-A488 IMPa4-A546 DAPI 8C1-siRNA-IMP-a2-a4 V2.00	0	29. siRNA-IMPa4-25 PSF-A488 DAPI IMPa4-A546_an_TileScan_001 (Stage 40 of 49)	00-GuPETgM9QKiCJypKVuxVhk
206		Vesicles Paraspeckle	3	0.000	1.000	175	200000679	200000024	siRNA-IMPa4-25 PSF-A488 IMPa4-A546 DAPI 8C1-siRNA-IMP-a2-a4 V2.00	0	29. siRNA-IMPa4-25 PSF-A488 DAPI IMPa4-A546_an_TileScan_001 (Stage 40 of 49)	00-GuPETgM9QKiCJypKVuxVhk
233		Vesicles Paraspeckle	3	0.000	1.000	176	200000680	200000025	siRNA-IMPa4-25 PSF-A488 IMPa4-A546 DAPI 8C1-siRNA-IMP-a2-a4 V2.00	0	29. siRNA-IMPa4-25 PSF-A488 DAPI IMPa4-A546_an_TileScan_001 (Stage 40 of 49)	00-GuPETgM9QKiCJypKVuxVhk
149		Vesicles Paraspeckle	3	0.000	1.000	177	200000681	200000026	siRNA-IMPa4-25 PSF-A488 IMPa4-A546 DAPI 8C1-siRNA-IMP-a2-a4 V2.00	0	29. siRNA-IMPa4-25 PSF-A488 DAPI IMPa4-A546_an_TileScan_001 (Stage 40 of 49)	00-GuPETgM9QKiCJypKVuxVhk
189		Vesicles Paraspeckle	3	0.000	1.000	177	200000682	200000027	siRNA-IMPa4-25 PSF-A488 IMPa4-A546 DAPI 8C1-siRNA-IMP-a2-a4 V2.00	0	29. siRNA-IMPa4-25 PSF-A488 DAPI IMPa4-A546_an_TileScan_001 (Stage 40 of 49)	00-GuPETgM9QKiCJypKVuxVhk
255		Vesicles Paraspeckle	3	0.000	1.000	177	200000683	200000028	siRNA-IMPa4-25 PSF-A488 IMPa4-A546 DAPI 8C1-siRNA-IMP-a2-a4 V2.00	0	29. siRNA-IMPa4-25 PSF-A488 DAPI IMPa4-A546_an_TileScan_001 (Stage 40 of 49)	00-GuPETgM9QKiCJypKVuxVhk
223		Vesicles Paraspeckle	3	0.000	1.000	178	200000684	200000029	siRNA-IMPa4-25 PSF-A488 IMPa4-A546 DAPI 8C1-siRNA-IMP-a2-a4 V2.00	0	29. siRNA-IMPa4-25 PSF-A488 DAPI IMPa4-A546_an_TileScan_001 (Stage 40 of 49)	00-GuPETgM9QKiCJypKVuxVhk
203		Vesicles Paraspeckle	3	0.000	1.000	178	200000685	200000030	siRNA-IMPa4-25 PSF-A488 IMPa4-A546 DAPI 8C1-siRNA-IMP-a2-a4 V2.00	0	29. siRNA-IMPa4-25 PSF-A488 DAPI IMPa4-A546_an_TileScan_001 (Stage 40 of 49)	00-GuPETgM9QKiCJypKVuxVhk
193		Vesicles Paraspeckle	3	0.000	1.000	178	200000686	200000031	siRNA-IMPa4-25 PSF-A488 IMPa4-A546 DAPI 8C1-siRNA-IMP-a2-a4 V2.00	0	29. siRNA-IMPa4-25 PSF-A488 DAPI IMPa4-A546_an_TileScan_001 (Stage 40 of 49)	00-GuPETgM9QKiCJypKVuxVhk
184		Vesicles Paraspeckle	3	0.000	1.000	178	200000687	200000032	siRNA-IMPa4-25 PSF-A488 IMPa4-A546 DAPI 8C1-siRNA-IMP-a2-a4 V2.00	0	29. siRNA-IMPa4-25 PSF-A488 DAPI IMPa4-A546_an_TileScan_001 (Stage 40 of 49)	00-GuPETgM9QKiCJypKVuxVhk
220		Vesicles Paraspeckle	3	0.000	1.000	179	200000688	200000033	siRNA-IMPa4-25 PSF-A488 IMPa4-A546 DAPI 8C1-siRNA-IMP-a2-a4 V2.00	0	29. siRNA-IMPa4-25 PSF-A488 DAPI IMPa4-A546_an_TileScan_001 (Stage 40 of 49)	00-GuPETgM9QKiCJypKVuxVhk
203		Vesicles Paraspeckle	3	0.000	1.000	179	200000689	200000034	siRNA-IMPa4-25 PSF-A488 IMPa4-A546 DAPI 8C1-siRNA-IMP-a2-a4 V2.00	0	29. siRNA-IMPa4-25 PSF-A488 DAPI IMPa4-A546_an_TileScan_001 (Stage 40 of 49)	00-GuPETgM9QKiCJypKVuxVhk
209		Vesicles Paraspeckle	3	0.000	1.000	181	200000690	200000035	siRNA-IMPa4-25 PSF-A488 IMPa4-A546 DAPI 8C1-siRNA-IMP-a2-a4 V2.00	0	29. siRNA-IMPa4-25 PSF-A488 DAPI IMPa4-A546_an_TileScan_001 (Stage 40 of 49)	00-GuPETgM9QKiCJypKVuxVhk
233		Vesicles Paraspeckle	3	0.000	1.000	181	200000691	200000036	siRNA-IMPa4-25 PSF-A488 IMPa4-A546 DAPI 8C1-siRNA-IMP-a2-a4 V2.00	0	29. siRNA-IMPa4-25 PSF-A488 DAPI IMPa4-A546_an_TileScan_001 (Stage 40 of 49)	00-GuPETgM9QKiCJypKVuxVhk
221		Vesicles Paraspeckle	3	0.000	1.000	181	200000692	200000037	siRNA-IMPa4-25 PSF-A488 IMPa4-A546 DAPI 8C1-siRNA-IMP-a2-a4 V2.00	0	29. siRNA-IMPa4-25 PSF-A488 DAPI IMPa4-A546_an_TileScan_001 (Stage 40 of 49)	00-GuPETgM9QKiCJypKVuxVhk
220		Vesicles Paraspeckle	3	0.000	1.000	181	200000693	200000038	siRNA-IMPa4-25 PSF-A488 IMPa4-A546 DAPI 8C1-siRNA-IMP-a2-a4 V2.00	0	29. siRNA-IMPa4-25 PSF-A488 DAPI IMPa4-A546_an_TileScan_001 (Stage 40 of 49)	00-GuPETgM9QKiCJypKVuxVhk
202		Vesicles Paraspeckle	3	0.000	1.000	181	200000694	200000039	siRNA-IMPa4-25 PSF-A488 IMPa4-A546 DAPI 8C1-siRNA-IMP-a2-a4 V2.00	0	29. siRNA-IMPa4-25 PSF-A488 DAPI IMPa4-A546_an_TileScan_001 (Stage 40 of 49)	00-GuPETgM9QKiCJypKVuxVhk
183		Vesicles Paraspeckle	3	0.000	1.000	181	200000695	200000040	siRNA-IMPa4-25 PSF-A488 IMPa4-A546 DAPI 8C1-siRNA-IMP-a2-a4 V2.00	0	29. siRNA-IMPa4-25 PSF-A488 DAPI IMPa4-A546_an_TileScan_001 (Stage 40 of 49)	00-GuPETgM9QKiCJypKVuxVhk
227		Vesicles Paraspeckle	3	0.000	1.000	181	200000696	200000041	siRNA-IMPa4-25 PSF-A488 IMPa4-A546 DAPI 8C1-siRNA-IMP-a2-a4 V2.00	0	29. siRNA-IMPa4-25 PSF-A488 DAPI IMPa4-A546_an_TileScan_001 (Stage 40 of 49)	00-GuPETgM9QKiCJypKVuxVhk
225		Vesicles Paraspeckle	3	0.000	1.000	182	200000697	200000042	siRNA-IMPa4-25 PSF-A488 IMPa4-A546 DAPI 8C1-siRNA-IMP-a2-a4 V2.00	0	29. siRNA-IMPa4-25 PSF-A488 DAPI IMPa4-A546_an_TileScan_001 (Stage 40 of 49)	00-GuPETgM9QKiCJypKVuxVhk
228		Vesicles Paraspeckle	3	0.000	1.000	182	200000698	200000043	siRNA-IMPa4-25 PSF-A488 IMPa4-A546 DAPI 8C1-siRNA-IMP-a2-a4 V2.00	0	29. siRNA-IMPa4-25 PSF-A488 DAPI IMPa4-A546_an_TileScan_001 (Stage 40 of 49)	00-GuPETgM9QKiCJypKVuxVhk
218		Vesicles Paraspeckle	3	0.000	1.000	182	200000699	200000044	siRNA-IMPa4-25 PSF-A488 IMPa4-A546 DAPI 8C1-siRNA-IMP-a2-a4 V2.00	0	29. siRNA-IMPa4-25 PSF-A488 DAPI IMPa4-A546_an_TileScan_001 (Stage 40 of 49)	00-GuPETgM9QKiCJypKVuxVhk
239		Vesicles Paraspeckle	3	0.000	1.000	182	200000700	200000045	siRNA-IMPa4-25 PSF-A488 IMPa4-A546 DAPI 8C1-siRNA-IMP-a2-a4 V2.00	0	29. siRNA-IMPa4-25 PSF-A488 DAPI IMPa4-A546_an_TileScan_001 (Stage 40 of 49)	00-GuPETgM9QKiCJypKVuxVhk
214		Vesicles Paraspeckle	3	0.000	1.000	182	200000701	200000046	siRNA-IMPa4-25 PSF-A488 IMPa4-A546 DAPI 8C1-siRNA-IMP-a2-a4 V2.00	0	29. siRNA-IMPa4-25 PSF-A488 DAPI IMPa4-A546_an_TileScan_001 (Stage 40 of 49)	00-GuPETgM9QKiCJypKVuxVhk
242		Vesicles Paraspeckle	3	0.000	1.000	182	200000702	200000047	siRNA-IMPa4-25 PSF-A488 IMPa4-A546 DAPI 8C1-siRNA-IMP-a2-a4 V2.00	0	29. siRNA-IMPa4-25 PSF-A488 DAPI IMPa4-A546_an_TileScan_001 (Stage 40 of 49)	00-GuPETgM9QKiCJypKVuxVhk
222		Vesicles Paraspeckle	3	0.000	1.000	182	200000703	200000048	siRNA-IMPa4-25 PSF-A488 IMPa4-A546 DAPI 8C1-siRNA-IMP-a2-a4 V2.00	0	29. siRNA-IMPa4-25 PSF-A488 DAPI IMPa4-A546_an_TileScan_001 (Stage 40 of 49)	00-GuPETgM9QKiCJypKVuxVhk
221		Vesicles Paraspeckle	3	0.000	1.000	182	200000704	200000049	siRNA-IMPa4-25 PSF-A488 IMPa4-A546 DAPI 8C1-siRNA-IMP-a2-a4 V2.00	0	29. siRNA-IMPa4-25 PSF-A488 DAPI IMPa4-A546_an_TileScan_001 (Stage 40 of 49)	00-GuPETgM9QKiCJypKVuxVhk
186		Vesicles Paraspeckle	3	0.000	1.000	183	200000705	200000050	siRNA-IMPa4-25 PSF-A488 IMPa4-A546 DAPI 8C1-siRNA-IMP-a2-a4 V2.00	0	29. siRNA-IMPa4-25 PSF-A488 DAPI IMPa4-A546_an_TileScan_001 (Stage 40 of 49)	00-GuPETgM9QKiCJypKVuxVhk
196		Vesicles Paraspeckle	3	0.000	1.000	183	200000706	200000051	siRNA-IMPa4-25 PSF-A488 IMPa4-A546 DAPI 8C1-siRNA-IMP-a2-a4 V2.00	0	29. siRNA-IMPa4-25 PSF-A488 DAPI IMPa4-A546_an_TileScan_001 (Stage 40 of 49)	00-GuPETgM9QKiCJypKVuxVhk
196		Vesicles Paraspeckle	3	0.000	1.000	183	200000707	200000052	siRNA-IMPa4-25 PSF-A488 IMPa4-A546 DAPI 8C1-siRNA-IMP-a2-a4 V2.00	0	29. siRNA-IMPa4-25 PSF-A488 DAPI IMPa4-A546_an_TileScan_001 (Stage 40 of 49)	00-GuPETgM9QKiCJypKVuxVhk
204		Vesicles Paraspeckle	3	0.000	1.000	183	200000708	200000053	siRNA-IMPa4-25 PSF-A488 IMPa4-A546 DAPI 8C1-siRNA-IMP-a2-a4 V2.00	0	29. siRNA-IMPa4-25 PSF-A488 DAPI IMPa4-A546_an_TileScan_001 (Stage 40 of 49)	00-GuPETgM9QKiCJypKVuxVhk
204		Vesicles Paraspeckle	3	0.000	1.000	183	200000709	200000054	siRNA-IMPa4-25 PSF-A488 IMPa4-A546 DAPI 8C1-siRNA-IMP-a2-a4 V2.00	0	29. siRNA-IMPa4-25 PSF-A488 DAPI IMPa4-A546_an_TileScan_001 (Stage 40 of 49)	00-GuPETgM9QKiCJypKVuxVhk
183		Vesicles Paraspeckle	3	0.000	1.000	183	200000710	200000055	siRNA-IMPa4-25 PSF-A488 IMPa4-A546 DAPI 8C1-siRNA-IMP-a2-a4 V2.00	0	29. siRNA-IMPa4-25 PSF-A488 DAPI IMPa4-A546_an_TileScan_001 (Stage 40 of 49)	00-GuPETgM9QKiCJypKVuxVhk
220		Vesicles Paraspeckle	3	0.000	1.000	183	200000711	200000056	siRNA-IMPa4-25 PSF-A488 IMPa4-A546 DAPI 8C1-siRNA-IMP-a2-a4 V2.00	0	29. siRNA-IMPa4-25 PSF-A488 DAPI IMPa4-A546_an_TileScan_001 (Stage 40 of 49)	00-GuPETgM9QKiCJypKVuxVhk
160		Vesicles Paraspeckle	3	0.000	1.000	183	200000712	200000057	siRNA-IMPa4-25 PSF-A488 IMPa4-A546 DAPI 8C1-siRNA-IMP-a2-a4 V2.00	0	29. siRNA-IMPa4-25 PSF-A488 DAPI IMPa4-A546_an_TileScan_001 (Stage 40 of 49)	00-GuPETgM9QKiCJypKVuxVhk
182		Vesicles Paraspeckle	3	0.000	1.000	189	200000713	200000000	siRNA-IMPa4-25 PSF-A488 IMPa4-A546 DAPI 8C1-siRNA-IMP-a2-a4 V2.00	0	29. siRNA-IMPa4-25 PSF-A488 DAPI IMPa4-A546_ao_TileScan_001 (Stage 41 of 49)	00-3usNxDvypdD3NLwDMfxSdi
203		Vesicles Paraspeckle	3	0.000	1.000	189	200000714	200000001	siRNA-IMPa4-25 PSF-A488 IMPa4-A546 DAPI 8C1-siRNA-IMP-a2-a4 V2.00	0	29. siRNA-IMPa4-25 PSF-A488 DAPI IMPa4-A546_ao_TileScan_001 (Stage 41 of 49)	00-3usNxDvypdD3NLwDMfxSdi
193		Vesicles Paraspeckle	3	0.000	1.000	189	200000715	200000002	siRNA-IMPa4-25 PSF-A488 IMPa4-A546 DAPI 8C1-siRNA-IMP-a2-a4 V2.00	0	29. siRNA-IMPa4-25 PSF-A488 DAPI IMPa4-A546_ao_TileScan_001 (Stage 41 of 49)	00-3usNxDvypdD3NLwDMfxSdi
201		Vesicles Paraspeckle	3	0.000	1.000	189	200000716	200000003	siRNA-IMPa4-25 PSF-A488 IMPa4-A546 DAPI 8C1-siRNA-IMP-a2-a4 V2.00	0	29. siRNA-IMPa4-25 PSF-A488 DAPI IMPa4-A546_ao_TileScan_001 (Stage 41 of 49)	00-3usNxDvypdD3NLwDMfxSdi
193		Vesicles Paraspeckle	3	0.000	1.000	189	200000717	200000004	siRNA-IMPa4-25 PSF-A488 IMPa4-A546 DAPI 8C1-siRNA-IMP-a2-a4 V2.00	0	29. siRNA-IMPa4-25 PSF-A488 DAPI IMPa4-A546_ao_TileScan_001 (Stage 41 of 49)	00-3usNxDvypdD3NLwDMfxSdi
225		Vesicles Paraspeckle	3	0.000	1.000	189	200000718	200000005	siRNA-IMPa4-25 PSF-A488 IMPa4-A546 DAPI 8C1-siRNA-IMP-a2-a4 V2.00	0	29. siRNA-IMPa4-25 PSF-A488 DAPI IMPa4-A546_ao_TileScan_001 (Stage 41 of 49)	00-3usNxDvypdD3NLwDMfxSdi
169		Vesicles Paraspeckle	3	0.000	1.000	189	200000719	200000006	siRNA-IMPa4-25 PSF-A488 IMPa4-A546 DAPI 8C1-siRNA-IMP-a2-a4 V2.00	0	29. siRNA-IMPa4-25 PSF-A488 DAPI IMPa4-A546_ao_TileScan_001 (Stage 41 of 49)	00-3usNxDvypdD3NLwDMfxSdi
189		Vesicles Paraspeckle	3	0.000	1.000	190	200000720	200000007	siRNA-IMPa4-25 PSF-A488 IMPa4-A546 DAPI 8C1-siRNA-IMP-a2-a4 V2.00	0	29. siRNA-IMPa4-25 PSF-A488 DAPI IMPa4-A546_ao_TileScan_001 (Stage 41 of 49)	00-3usNxDvypdD3NLwDMfxSdi
255		Vesicles Paraspeckle	3	0.000	1.000	190	200000721	200000008	siRNA-IMPa4-25 PSF-A488 IMPa4-A546 DAPI 8C1-siRNA-IMP-a2-a4 V2.00	0	29. siRNA-IMPa4-25 PSF-A488 DAPI IMPa4-A546_ao_TileScan_001 (Stage 41 of 49)	00-3usNxDvypdD3NLwDMfxSdi
224		Vesicles Paraspeckle	3	0.000	1.000	190	200000722	200000009	siRNA-IMPa4-25 PSF-A488 IMPa4-A546 DAPI 8C1-siRNA-IMP-a2-a4 V2.00	0	29. siRNA-IMPa4-25 PSF-A488 DAPI IMPa4-A546_ao_TileScan_001 (Stage 41 of 49)	00-3usNxDvypdD3NLwDMfxSdi
166		Vesicles Paraspeckle	3	0.000	1.000	190	200000723	200000010	siRNA-IMPa4-25 PSF-A488 IMPa4-A546 DAPI 8C1-siRNA-IMP-a2-a4 V2.00	0	29. siRNA-IMPa4-25 PSF-A488 DAPI IMPa4-A546_ao_TileScan_001 (Stage 41 of 49)	00-3usNxDvypdD3NLwDMfxSdi
224		Vesicles Paraspeckle	3	0.000	1.000	190	200000724	200000011	siRNA-IMPa4-25 PSF-A488 IMPa4-A546 DAPI 8C1-siRNA-IMP-a2-a4 V2.00	0	29. siRNA-IMPa4-25 PSF-A488 DAPI IMPa4-A546_ao_TileScan_001 (Stage 41 of 49)	00-3usNxDvypdD3NLwDMfxSdi
157		Vesicles Paraspeckle	3	0.000	1.000	190	200000725	200000012	siRNA-IMPa4-25 PSF-A488 IMPa4-A546 DAPI 8C1-siRNA-IMP-a2-a4 V2.00	0	29. siRNA-IMPa4-25 PSF-A488 DAPI IMPa4-A546_ao_TileScan_001 (Stage 41 of 49)	00-3usNxDvypdD3NLwDMfxSdi
185		Vesicles Paraspeckle	3	0.000	1.000	191	200000726	200000013	siRNA-IMPa4-25 PSF-A488 IMPa4-A546 DAPI 8C1-siRNA-IMP-a2-a4 V2.00	0	29. siRNA-IMPa4-25 PSF-A488 DAPI IMPa4-A546_ao_TileScan_001 (Stage 41 of 49)	00-3usNxDvypdD3NLwDMfxSdi
215		Vesicles Paraspeckle	3	0.000	1.000	191	200000727	200000014	siRNA-IMPa4-25 PSF-A488 IMPa4-A546 DAPI 8C1-siRNA-IMP-a2-a4 V2.00	0	29. siRNA-IMPa4-25 PSF-A488 DAPI IMPa4-A546_ao_TileScan_001 (Stage 41 of 49)	00-3usNxDvypdD3NLwDMfxSdi
202		Vesicles Paraspeckle	3	0.000	1.000	191	200000728	200000015	siRNA-IMPa4-25 PSF-A488 IMPa4-A546 DAPI 8C1-siRNA-IMP-a2-a4 V2.00	0	29. siRNA-IMPa4-25 PSF-A488 DAPI IMPa4-A546_ao_TileScan_001 (Stage 41 of 49)	00-3usNxDvypdD3NLwDMfxSdi
223		Vesicles Paraspeckle	3	0.000	1.000	191	200000729	200000016	siRNA-IMPa4-25 PSF-A488 IMPa4-A546 DAPI 8C1-siRNA-IMP-a2-a4 V2.00	0	29. siRNA-IMPa4-25 PSF-A488 DAPI IMPa4-A546_ao_TileScan_001 (Stage 41 of 49)	00-3usNxDvypdD3NLwDMfxSdi
231		Vesicles Paraspeckle	3	0.000	1.000	191	200000730	200000017	siRNA-IMPa4-25 PSF-A488 IMPa4-A546 DAPI 8C1-siRNA-IMP-a2-a4 V2.00	0	29. siRNA-IMPa4-25 PSF-A488 DAPI IMPa4-A546_ao_TileScan_001 (Stage 41 of 49)	00-3usNxDvypdD3NLwDMfxSdi
197		Vesicles Paraspeckle	3	0.000	1.000	191	200000731	200000018	siRNA-IMPa4-25 PSF-A488 IMPa4-A546 DAPI 8C1-siRNA-IMP-a2-a4 V2.00	0	29. siRNA-IMPa4-25 PSF-A488 DAPI IMPa4-A546_ao_TileScan_001 (Stage 41 of 49)	00-3usNxDvypdD3NLwDMfxSdi
214		Vesicles Paraspeckle	3	0.000	1.000	191	200000732	200000019	siRNA-IMPa4-25 PSF-A488 IMPa4-A546 DAPI 8C1-siRNA-IMP-a2-a4 V2.00	0	29. siRNA-IMPa4-25 PSF-A488 DAPI IMPa4-A546_ao_TileScan_001 (Stage 41 of 49)	00-3usNxDvypdD3NLwDMfxSdi
228		Vesicles Paraspeckle	3	0.000	1.000	191	200000733	200000020	siRNA-IMPa4-25 PSF-A488 IMPa4-A546 DAPI 8C1-siRNA-IMP-a2-a4 V2.00	0	29. siRNA-IMPa4-25 PSF-A488 DAPI IMPa4-A546_ao_TileScan_001 (Stage 41 of 49)	00-3usNxDvypdD3NLwDMfxSdi
238		Vesicles Paraspeckle	3	0.000	1.000	191	200000734	200000021	siRNA-IMPa4-25 PSF-A488 IMPa4-A546 DAPI 8C1-siRNA-IMP-a2-a4 V2.00	0	29. siRNA-IMPa4-25 PSF-A488 DAPI IMPa4-A546_ao_TileScan_001 (Stage 41 of 49)	00-3usNxDvypdD3NLwDMfxSdi
212		Vesicles Paraspeckle	3	0.000	1.000	193	200000735	200000000	siRNA-IMPa4-25 PSF-A488 IMPa4-A546 DAPI 8C1-siRNA-IMP-a2-a4 V2.00	0	29. siRNA-IMPa4-25 PSF-A488 DAPI IMPa4-A546_ap_TileScan_001 (Stage 42 of 49)	00-53nBVfywSYYg7Fa2c3y65e
219		Vesicles Paraspeckle	3	0.000	1.000	193	200000736	200000001	siRNA-IMPa4-25 PSF-A488 IMPa4-A546 DAPI 8C1-siRNA-IMP-a2-a4 V2.00	0	29. siRNA-IMPa4-25 PSF-A488 DAPI IMPa4-A546_ap_TileScan_001 (Stage 42 of 49)	00-53nBVfywSYYg7Fa2c3y65e
220		Vesicles Paraspeckle	3	0.000	1.000	193	200000737	200000002	siRNA-IMPa4-25 PSF-A488 IMPa4-A546 DAPI 8C1-siRNA-IMP-a2-a4 V2.00	0	29. siRNA-IMPa4-25 PSF-A488 DAPI IMPa4-A546_ap_TileScan_001 (Stage 42 of 49)	00-53nBVfywSYYg7Fa2c3y65e
232		Vesicles Paraspeckle	3	0.000	1.000	193	200000738	200000003	siRNA-IMPa4-25 PSF-A488 IMPa4-A546 DAPI 8C1-siRNA-IMP-a2-a4 V2.00	0	29. siRNA-IMPa4-25 PSF-A488 DAPI IMPa4-A546_ap_TileScan_001 (Stage 42 of 49)	00-53nBVfywSYYg7Fa2c3y65e
215		Vesicles Paraspeckle	3	0.000	1.000	193	200000739	200000004	siRNA-IMPa4-25 PSF-A488 IMPa4-A546 DAPI 8C1-siRNA-IMP-a2-a4 V2.00	0	29. siRNA-IMPa4-25 PSF-A488 DAPI IMPa4-A546_ap_TileScan_001 (Stage 42 of 49)	00-53nBVfywSYYg7Fa2c3y65e
236		Vesicles Paraspeckle	3	0.000	1.000	193	200000740	200000005	siRNA-IMPa4-25 PSF-A488 IMPa4-A546 DAPI 8C1-siRNA-IMP-a2-a4 V2.00	0	29. siRNA-IMPa4-25 PSF-A488 DAPI IMPa4-A546_ap_TileScan_001 (Stage 42 of 49)	00-53nBVfywSYYg7Fa2c3y65e
240		Vesicles Paraspeckle	3	0.000	1.000	193	200000741	200000006	siRNA-IMPa4-25 PSF-A488 IMPa4-A546 DAPI 8C1-siRNA-IMP-a2-a4 V2.00	0	29. siRNA-IMPa4-25 PSF-A488 DAPI IMPa4-A546_ap_TileScan_001 (Stage 42 of 49)	00-53nBVfywSYYg7Fa2c3y65e
216		Vesicles Paraspeckle	3	0.000	1.000	193	200000742	200000007	siRNA-IMPa4-25 PSF-A488 IMPa4-A546 DAPI 8C1-siRNA-IMP-a2-a4 V2.00	0	29. siRNA-IMPa4-25 PSF-A488 DAPI IMPa4-A546_ap_TileScan_001 (Stage 42 of 49)	00-53nBVfywSYYg7Fa2c3y65e
193		Vesicles Paraspeckle	3	0.000	1.000	194	200000743	200000008	siRNA-IMPa4-25 PSF-A488 IMPa4-A546 DAPI 8C1-siRNA-IMP-a2-a4 V2.00	0	29. siRNA-IMPa4-25 PSF-A488 DAPI IMPa4-A546_ap_TileScan_001 (Stage 42 of 49)	00-53nBVfywSYYg7Fa2c3y65e
246		Vesicles Paraspeckle	3	0.000	1.000	194	200000744	200000009	siRNA-IMPa4-25 PSF-A488 IMPa4-A546 DAPI 8C1-siRNA-IMP-a2-a4 V2.00	0	29. siRNA-IMPa4-25 PSF-A488 DAPI IMPa4-A546_ap_TileScan_001 (Stage 42 of 49)	00-53nBVfywSYYg7Fa2c3y65e
221		Vesicles Paraspeckle	3	0.000	1.000	194	200000745	200000010	siRNA-IMPa4-25 PSF-A488 IMPa4-A546 DAPI 8C1-siRNA-IMP-a2-a4 V2.00	0	29. siRNA-IMPa4-25 PSF-A488 DAPI IMPa4-A546_ap_TileScan_001 (Stage 42 of 49)	00-53nBVfywSYYg7Fa2c3y65e
204		Vesicles Paraspeckle	3	0.000	1.000	194	200000746	200000011	siRNA-IMPa4-25 PSF-A488 IMPa4-A546 DAPI 8C1-siRNA-IMP-a2-a4 V2.00	0	29. siRNA-IMPa4-25 PSF-A488 DAPI IMPa4-A546_ap_TileScan_001 (Stage 42 of 49)	00-53nBVfywSYYg7Fa2c3y65e
139		Vesicles Paraspeckle	3	0.000	1.000	194	200000747	200000012	siRNA-IMPa4-25 PSF-A488 IMPa4-A546 DAPI 8C1-siRNA-IMP-a2-a4 V2.00	0	29. siRNA-IMPa4-25 PSF-A488 DAPI IMPa4-A546_ap_TileScan_001 (Stage 42 of 49)	00-53nBVfywSYYg7Fa2c3y65e
225		Vesicles Paraspeckle	3	0.000	1.000	194	200000748	200000013	siRNA-IMPa4-25 PSF-A488 IMPa4-A546 DAPI 8C1-siRNA-IMP-a2-a4 V2.00	0	29. siRNA-IMPa4-25 PSF-A488 DAPI IMPa4-A546_ap_TileScan_001 (Stage 42 of 49)	00-53nBVfywSYYg7Fa2c3y65e
171		Vesicles Paraspeckle	3	0.000	1.000	194	200000749	200000014	siRNA-IMPa4-25 PSF-A488 IMPa4-A546 DAPI 8C1-siRNA-IMP-a2-a4 V2.00	0	29. siRNA-IMPa4-25 PSF-A488 DAPI IMPa4-A546_ap_TileScan_001 (Stage 42 of 49)	00-53nBVfywSYYg7Fa2c3y65e
151		Vesicles Paraspeckle	3	0.000	1.000	194	200000750	200000015	siRNA-IMPa4-25 PSF-A488 IMPa4-A546 DAPI 8C1-siRNA-IMP-a2-a4 V2.00	0	29. siRNA-IMPa4-25 PSF-A488 DAPI IMPa4-A546_ap_TileScan_001 (Stage 42 of 49)	00-53nBVfywSYYg7Fa2c3y65e
245		Vesicles Paraspeckle	3	0.000	1.000	194	200000751	200000016	siRNA-IMPa4-25 PSF-A488 IMPa4-A546 DAPI 8C1-siRNA-IMP-a2-a4 V2.00	0	29. siRNA-IMPa4-25 PSF-A488 DAPI IMPa4-A546_ap_TileScan_001 (Stage 42 of 49)	00-53nBVfywSYYg7Fa2c3y65e
197		Vesicles Paraspeckle	3	0.000	1.000	194	200000752	200000017	siRNA-IMPa4-25 PSF-A488 IMPa4-A546 DAPI 8C1-siRNA-IMP-a2-a4 V2.00	0	29. siRNA-IMPa4-25 PSF-A488 DAPI IMPa4-A546_ap_TileScan_001 (Stage 42 of 49)	00-53nBVfywSYYg7Fa2c3y65e
161		Vesicles Paraspeckle	3	0.000	1.000	194	200000753	200000018	siRNA-IMPa4-25 PSF-A488 IMPa4-A546 DAPI 8C1-siRNA-IMP-a2-a4 V2.00	0	29. siRNA-IMPa4-25 PSF-A488 DAPI IMPa4-A546_ap_TileScan_001 (Stage 42 of 49)	00-53nBVfywSYYg7Fa2c3y65e
208		Vesicles Paraspeckle	3	0.000	1.000	194	200000754	200000019	siRNA-IMPa4-25 PSF-A488 IMPa4-A546 DAPI 8C1-siRNA-IMP-a2-a4 V2.00	0	29. siRNA-IMPa4-25 PSF-A488 DAPI IMPa4-A546_ap_TileScan_001 (Stage 42 of 49)	00-53nBVfywSYYg7Fa2c3y65e
185		Vesicles Paraspeckle	3	0.000	1.000	196	200000755	200000000	siRNA-IMPa4-25 PSF-A488 IMPa4-A546 DAPI 8C1-siRNA-IMP-a2-a4 V2.00	0	29. siRNA-IMPa4-25 PSF-A488 DAPI IMPa4-A546_aq_TileScan_001 (Stage 43 of 49)	00-9abCpZJN3qSib6g4mVpiSZ
246		Vesicles Paraspeckle	3	0.000	1.000	196	200000756	200000001	siRNA-IMPa4-25 PSF-A488 IMPa4-A546 DAPI 8C1-siRNA-IMP-a2-a4 V2.00	0	29. siRNA-IMPa4-25 PSF-A488 DAPI IMPa4-A546_aq_TileScan_001 (Stage 43 of 49)	00-9abCpZJN3qSib6g4mVpiSZ
255		Vesicles Paraspeckle	3	0.000	1.000	196	200000757	200000002	siRNA-IMPa4-25 PSF-A488 IMPa4-A546 DAPI 8C1-siRNA-IMP-a2-a4 V2.00	0	29. siRNA-IMPa4-25 PSF-A488 DAPI IMPa4-A546_aq_TileScan_001 (Stage 43 of 49)	00-9abCpZJN3qSib6g4mVpiSZ
144		Vesicles Paraspeckle	3	0.000	1.000	196	200000758	200000003	siRNA-IMPa4-25 PSF-A488 IMPa4-A546 DAPI 8C1-siRNA-IMP-a2-a4 V2.00	0	29. siRNA-IMPa4-25 PSF-A488 DAPI IMPa4-A546_aq_TileScan_001 (Stage 43 of 49)	00-9abCpZJN3qSib6g4mVpiSZ
174		Vesicles Paraspeckle	3	0.000	1.000	199	200000759	200000004	siRNA-IMPa4-25 PSF-A488 IMPa4-A546 DAPI 8C1-siRNA-IMP-a2-a4 V2.00	0	29. siRNA-IMPa4-25 PSF-A488 DAPI IMPa4-A546_aq_TileScan_001 (Stage 43 of 49)	00-9abCpZJN3qSib6g4mVpiSZ
182		Vesicles Paraspeckle	3	0.000	1.000	199	200000760	200000005	siRNA-IMPa4-25 PSF-A488 IMPa4-A546 DAPI 8C1-siRNA-IMP-a2-a4 V2.00	0	29. siRNA-IMPa4-25 PSF-A488 DAPI IMPa4-A546_aq_TileScan_001 (Stage 43 of 49)	00-9abCpZJN3qSib6g4mVpiSZ
222		Vesicles Paraspeckle	3	0.000	1.000	202	200000761	200000006	siRNA-IMPa4-25 PSF-A488 IMPa4-A546 DAPI 8C1-siRNA-IMP-a2-a4 V2.00	0	29. siRNA-IMPa4-25 PSF-A488 DAPI IMPa4-A546_aq_TileScan_001 (Stage 43 of 49)	00-9abCpZJN3qSib6g4mVpiSZ
210		Vesicles Paraspeckle	3	0.000	1.000	202	200000762	200000007	siRNA-IMPa4-25 PSF-A488 IMPa4-A546 DAPI 8C1-siRNA-IMP-a2-a4 V2.00	0	29. siRNA-IMPa4-25 PSF-A488 DAPI IMPa4-A546_aq_TileScan_001 (Stage 43 of 49)	00-9abCpZJN3qSib6g4mVpiSZ
201		Vesicles Paraspeckle	3	0.000	1.000	202	200000763	200000008	siRNA-IMPa4-25 PSF-A488 IMPa4-A546 DAPI 8C1-siRNA-IMP-a2-a4 V2.00	0	29. siRNA-IMPa4-25 PSF-A488 DAPI IMPa4-A546_aq_TileScan_001 (Stage 43 of 49)	00-9abCpZJN3qSib6g4mVpiSZ
220		Vesicles Paraspeckle	3	0.000	1.000	202	200000764	200000009	siRNA-IMPa4-25 PSF-A488 IMPa4-A546 DAPI 8C1-siRNA-IMP-a2-a4 V2.00	0	29. siRNA-IMPa4-25 PSF-A488 DAPI IMPa4-A546_aq_TileScan_001 (Stage 43 of 49)	00-9abCpZJN3qSib6g4mVpiSZ
176		Vesicles Paraspeckle	3	0.000	1.000	202	200000765	200000010	siRNA-IMPa4-25 PSF-A488 IMPa4-A546 DAPI 8C1-siRNA-IMP-a2-a4 V2.00	0	29. siRNA-IMPa4-25 PSF-A488 DAPI IMPa4-A546_aq_TileScan_001 (Stage 43 of 49)	00-9abCpZJN3qSib6g4mVpiSZ
192		Vesicles Paraspeckle	3	0.000	1.000	202	200000766	200000011	siRNA-IMPa4-25 PSF-A488 IMPa4-A546 DAPI 8C1-siRNA-IMP-a2-a4 V2.00	0	29. siRNA-IMPa4-25 PSF-A488 DAPI IMPa4-A546_aq_TileScan_001 (Stage 43 of 49)	00-9abCpZJN3qSib6g4mVpiSZ
207		Vesicles Paraspeckle	3	0.000	1.000	202	200000767	200000012	siRNA-IMPa4-25 PSF-A488 IMPa4-A546 DAPI 8C1-siRNA-IMP-a2-a4 V2.00	0	29. siRNA-IMPa4-25 PSF-A488 DAPI IMPa4-A546_aq_TileScan_001 (Stage 43 of 49)	00-9abCpZJN3qSib6g4mVpiSZ
218		Vesicles Paraspeckle	3	0.000	1.000	202	200000768	200000013	siRNA-IMPa4-25 PSF-A488 IMPa4-A546 DAPI 8C1-siRNA-IMP-a2-a4 V2.00	0	29. siRNA-IMPa4-25 PSF-A488 DAPI IMPa4-A546_aq_TileScan_001 (Stage 43 of 49)	00-9abCpZJN3qSib6g4mVpiSZ
180		Vesicles Paraspeckle	3	0.000	1.000	202	200000769	200000014	siRNA-IMPa4-25 PSF-A488 IMPa4-A546 DAPI 8C1-siRNA-IMP-a2-a4 V2.00	0	29. siRNA-IMPa4-25 PSF-A488 DAPI IMPa4-A546_aq_TileScan_001 (Stage 43 of 49)	00-9abCpZJN3qSib6g4mVpiSZ
203		Vesicles Paraspeckle	3	0.000	1.000	202	200000770	200000015	siRNA-IMPa4-25 PSF-A488 IMPa4-A546 DAPI 8C1-siRNA-IMP-a2-a4 V2.00	0	29. siRNA-IMPa4-25 PSF-A488 DAPI IMPa4-A546_aq_TileScan_001 (Stage 43 of 49)	00-9abCpZJN3qSib6g4mVpiSZ
219		Vesicles Paraspeckle	3	0.000	1.000	202	200000771	200000016	siRNA-IMPa4-25 PSF-A488 IMPa4-A546 DAPI 8C1-siRNA-IMP-a2-a4 V2.00	0	29. siRNA-IMPa4-25 PSF-A488 DAPI IMPa4-A546_aq_TileScan_001 (Stage 43 of 49)	00-9abCpZJN3qSib6g4mVpiSZ
220		Vesicles Paraspeckle	3	0.000	1.000	202	200000772	200000017	siRNA-IMPa4-25 PSF-A488 IMPa4-A546 DAPI 8C1-siRNA-IMP-a2-a4 V2.00	0	29. siRNA-IMPa4-25 PSF-A488 DAPI IMPa4-A546_aq_TileScan_001 (Stage 43 of 49)	00-9abCpZJN3qSib6g4mVpiSZ
218		Vesicles Paraspeckle	3	0.000	1.000	202	200000773	200000018	siRNA-IMPa4-25 PSF-A488 IMPa4-A546 DAPI 8C1-siRNA-IMP-a2-a4 V2.00	0	29. siRNA-IMPa4-25 PSF-A488 DAPI IMPa4-A546_aq_TileScan_001 (Stage 43 of 49)	00-9abCpZJN3qSib6g4mVpiSZ
216		Vesicles Paraspeckle	3	0.000	1.000	202	200000774	200000019	siRNA-IMPa4-25 PSF-A488 IMPa4-A546 DAPI 8C1-siRNA-IMP-a2-a4 V2.00	0	29. siRNA-IMPa4-25 PSF-A488 DAPI IMPa4-A546_aq_TileScan_001 (Stage 43 of 49)	00-9abCpZJN3qSib6g4mVpiSZ
213		Vesicles Paraspeckle	3	0.000	1.000	202	200000775	200000020	siRNA-IMPa4-25 PSF-A488 IMPa4-A546 DAPI 8C1-siRNA-IMP-a2-a4 V2.00	0	29. siRNA-IMPa4-25 PSF-A488 DAPI IMPa4-A546_aq_TileScan_001 (Stage 43 of 49)	00-9abCpZJN3qSib6g4mVpiSZ
156		Vesicles Paraspeckle	3	0.000	1.000	202	200000776	200000021	siRNA-IMPa4-25 PSF-A488 IMPa4-A546 DAPI 8C1-siRNA-IMP-a2-a4 V2.00	0	29. siRNA-IMPa4-25 PSF-A488 DAPI IMPa4-A546_aq_TileScan_001 (Stage 43 of 49)	00-9abCpZJN3qSib6g4mVpiSZ
191		Vesicles Paraspeckle	3	0.000	1.000	203	200000777	200000022	siRNA-IMPa4-25 PSF-A488 IMPa4-A546 DAPI 8C1-siRNA-IMP-a2-a4 V2.00	0	29. siRNA-IMPa4-25 PSF-A488 DAPI IMPa4-A546_aq_TileScan_001 (Stage 43 of 49)	00-9abCpZJN3qSib6g4mVpiSZ
201		Vesicles Paraspeckle	3	0.000	1.000	204	200000778	200000023	siRNA-IMPa4-25 PSF-A488 IMPa4-A546 DAPI 8C1-siRNA-IMP-a2-a4 V2.00	0	29. siRNA-IMPa4-25 PSF-A488 DAPI IMPa4-A546_aq_TileScan_001 (Stage 43 of 49)	00-9abCpZJN3qSib6g4mVpiSZ
189		Vesicles Paraspeckle	3	0.000	1.000	205	200000779	200000024	siRNA-IMPa4-25 PSF-A488 IMPa4-A546 DAPI 8C1-siRNA-IMP-a2-a4 V2.00	0	29. siRNA-IMPa4-25 PSF-A488 DAPI IMPa4-A546_aq_TileScan_001 (Stage 43 of 49)	00-9abCpZJN3qSib6g4mVpiSZ
140		Vesicles Paraspeckle	3	0.000	1.000	205	200000780	200000025	siRNA-IMPa4-25 PSF-A488 IMPa4-A546 DAPI 8C1-siRNA-IMP-a2-a4 V2.00	0	29. siRNA-IMPa4-25 PSF-A488 DAPI IMPa4-A546_aq_TileScan_001 (Stage 43 of 49)	00-9abCpZJN3qSib6g4mVpiSZ
183		Vesicles Paraspeckle	3	0.000	1.000	206	200000781	200000026	siRNA-IMPa4-25 PSF-A488 IMPa4-A546 DAPI 8C1-siRNA-IMP-a2-a4 V2.00	0	29. siRNA-IMPa4-25 PSF-A488 DAPI IMPa4-A546_aq_TileScan_001 (Stage 43 of 49)	00-9abCpZJN3qSib6g4mVpiSZ
209		Vesicles Paraspeckle	3	0.000	1.000	206	200000782	200000027	siRNA-IMPa4-25 PSF-A488 IMPa4-A546 DAPI 8C1-siRNA-IMP-a2-a4 V2.00	0	29. siRNA-IMPa4-25 PSF-A488 DAPI IMPa4-A546_aq_TileScan_001 (Stage 43 of 49)	00-9abCpZJN3qSib6g4mVpiSZ
233		Vesicles Paraspeckle	3	0.000	1.000	206	200000783	200000028	siRNA-IMPa4-25 PSF-A488 IMPa4-A546 DAPI 8C1-siRNA-IMP-a2-a4 V2.00	0	29. siRNA-IMPa4-25 PSF-A488 DAPI IMPa4-A546_aq_TileScan_001 (Stage 43 of 49)	00-9abCpZJN3qSib6g4mVpiSZ
193		Vesicles Paraspeckle	3	0.000	1.000	206	200000784	200000029	siRNA-IMPa4-25 PSF-A488 IMPa4-A546 DAPI 8C1-siRNA-IMP-a2-a4 V2.00	0	29. siRNA-IMPa4-25 PSF-A488 DAPI IMPa4-A546_aq_TileScan_001 (Stage 43 of 49)	00-9abCpZJN3qSib6g4mVpiSZ
183		Vesicles Paraspeckle	3	0.000	1.000	206	200000785	200000030	siRNA-IMPa4-25 PSF-A488 IMPa4-A546 DAPI 8C1-siRNA-IMP-a2-a4 V2.00	0	29. siRNA-IMPa4-25 PSF-A488 DAPI IMPa4-A546_aq_TileScan_001 (Stage 43 of 49)	00-9abCpZJN3qSib6g4mVpiSZ
194		Vesicles Paraspeckle	3	0.000	1.000	206	200000786	200000031	siRNA-IMPa4-25 PSF-A488 IMPa4-A546 DAPI 8C1-siRNA-IMP-a2-a4 V2.00	0	29. siRNA-IMPa4-25 PSF-A488 DAPI IMPa4-A546_aq_TileScan_001 (Stage 43 of 49)	00-9abCpZJN3qSib6g4mVpiSZ
222		Vesicles Paraspeckle	3	0.000	1.000	208	200000787	200000000	siRNA-IMPa4-25 PSF-A488 IMPa4-A546 DAPI 8C1-siRNA-IMP-a2-a4 V2.00	0	29. siRNA-IMPa4-25 PSF-A488 DAPI IMPa4-A546_ar_TileScan_001 (Stage 44 of 49)	00-tUvZh3dCmiTGhtxxvBVZiJ
217		Vesicles Paraspeckle	3	0.000	1.000	208	200000788	200000001	siRNA-IMPa4-25 PSF-A488 IMPa4-A546 DAPI 8C1-siRNA-IMP-a2-a4 V2.00	0	29. siRNA-IMPa4-25 PSF-A488 DAPI IMPa4-A546_ar_TileScan_001 (Stage 44 of 49)	00-tUvZh3dCmiTGhtxxvBVZiJ
221		Vesicles Paraspeckle	3	0.000	1.000	208	200000789	200000002	siRNA-IMPa4-25 PSF-A488 IMPa4-A546 DAPI 8C1-siRNA-IMP-a2-a4 V2.00	0	29. siRNA-IMPa4-25 PSF-A488 DAPI IMPa4-A546_ar_TileScan_001 (Stage 44 of 49)	00-tUvZh3dCmiTGhtxxvBVZiJ
204		Vesicles Paraspeckle	3	0.000	1.000	208	200000790	200000003	siRNA-IMPa4-25 PSF-A488 IMPa4-A546 DAPI 8C1-siRNA-IMP-a2-a4 V2.00	0	29. siRNA-IMPa4-25 PSF-A488 DAPI IMPa4-A546_ar_TileScan_001 (Stage 44 of 49)	00-tUvZh3dCmiTGhtxxvBVZiJ
191		Vesicles Paraspeckle	3	0.000	1.000	209	200000791	200000004	siRNA-IMPa4-25 PSF-A488 IMPa4-A546 DAPI 8C1-siRNA-IMP-a2-a4 V2.00	0	29. siRNA-IMPa4-25 PSF-A488 DAPI IMPa4-A546_ar_TileScan_001 (Stage 44 of 49)	00-tUvZh3dCmiTGhtxxvBVZiJ
229		Vesicles Paraspeckle	3	0.000	1.000	209	200000792	200000005	siRNA-IMPa4-25 PSF-A488 IMPa4-A546 DAPI 8C1-siRNA-IMP-a2-a4 V2.00	0	29. siRNA-IMPa4-25 PSF-A488 DAPI IMPa4-A546_ar_TileScan_001 (Stage 44 of 49)	00-tUvZh3dCmiTGhtxxvBVZiJ
216		Vesicles Paraspeckle	3	0.000	1.000	209	200000793	200000006	siRNA-IMPa4-25 PSF-A488 IMPa4-A546 DAPI 8C1-siRNA-IMP-a2-a4 V2.00	0	29. siRNA-IMPa4-25 PSF-A488 DAPI IMPa4-A546_ar_TileScan_001 (Stage 44 of 49)	00-tUvZh3dCmiTGhtxxvBVZiJ
209		Vesicles Paraspeckle	3	0.000	1.000	209	200000794	200000007	siRNA-IMPa4-25 PSF-A488 IMPa4-A546 DAPI 8C1-siRNA-IMP-a2-a4 V2.00	0	29. siRNA-IMPa4-25 PSF-A488 DAPI IMPa4-A546_ar_TileScan_001 (Stage 44 of 49)	00-tUvZh3dCmiTGhtxxvBVZiJ
196		Vesicles Paraspeckle	3	0.000	1.000	209	200000795	200000008	siRNA-IMPa4-25 PSF-A488 IMPa4-A546 DAPI 8C1-siRNA-IMP-a2-a4 V2.00	0	29. siRNA-IMPa4-25 PSF-A488 DAPI IMPa4-A546_ar_TileScan_001 (Stage 44 of 49)	00-tUvZh3dCmiTGhtxxvBVZiJ
245		Vesicles Paraspeckle	3	0.000	1.000	209	200000796	200000009	siRNA-IMPa4-25 PSF-A488 IMPa4-A546 DAPI 8C1-siRNA-IMP-a2-a4 V2.00	0	29. siRNA-IMPa4-25 PSF-A488 DAPI IMPa4-A546_ar_TileScan_001 (Stage 44 of 49)	00-tUvZh3dCmiTGhtxxvBVZiJ
199		Vesicles Paraspeckle	3	0.000	1.000	209	200000797	200000010	siRNA-IMPa4-25 PSF-A488 IMPa4-A546 DAPI 8C1-siRNA-IMP-a2-a4 V2.00	0	29. siRNA-IMPa4-25 PSF-A488 DAPI IMPa4-A546_ar_TileScan_001 (Stage 44 of 49)	00-tUvZh3dCmiTGhtxxvBVZiJ
188		Vesicles Paraspeckle	3	0.000	1.000	209	200000798	200000011	siRNA-IMPa4-25 PSF-A488 IMPa4-A546 DAPI 8C1-siRNA-IMP-a2-a4 V2.00	0	29. siRNA-IMPa4-25 PSF-A488 DAPI IMPa4-A546_ar_TileScan_001 (Stage 44 of 49)	00-tUvZh3dCmiTGhtxxvBVZiJ
254		Vesicles Paraspeckle	3	0.000	1.000	211	200000799	200000012	siRNA-IMPa4-25 PSF-A488 IMPa4-A546 DAPI 8C1-siRNA-IMP-a2-a4 V2.00	0	29. siRNA-IMPa4-25 PSF-A488 DAPI IMPa4-A546_ar_TileScan_001 (Stage 44 of 49)	00-tUvZh3dCmiTGhtxxvBVZiJ
254		Vesicles Paraspeckle	3	0.000	1.000	211	200000800	200000013	siRNA-IMPa4-25 PSF-A488 IMPa4-A546 DAPI 8C1-siRNA-IMP-a2-a4 V2.00	0	29. siRNA-IMPa4-25 PSF-A488 DAPI IMPa4-A546_ar_TileScan_001 (Stage 44 of 49)	00-tUvZh3dCmiTGhtxxvBVZiJ
255		Vesicles Paraspeckle	3	0.000	1.000	211	200000801	200000014	siRNA-IMPa4-25 PSF-A488 IMPa4-A546 DAPI 8C1-siRNA-IMP-a2-a4 V2.00	0	29. siRNA-IMPa4-25 PSF-A488 DAPI IMPa4-A546_ar_TileScan_001 (Stage 44 of 49)	00-tUvZh3dCmiTGhtxxvBVZiJ
214		Vesicles Paraspeckle	3	0.000	1.000	211	200000802	200000015	siRNA-IMPa4-25 PSF-A488 IMPa4-A546 DAPI 8C1-siRNA-IMP-a2-a4 V2.00	0	29. siRNA-IMPa4-25 PSF-A488 DAPI IMPa4-A546_ar_TileScan_001 (Stage 44 of 49)	00-tUvZh3dCmiTGhtxxvBVZiJ
240		Vesicles Paraspeckle	3	0.000	1.000	211	200000803	200000016	siRNA-IMPa4-25 PSF-A488 IMPa4-A546 DAPI 8C1-siRNA-IMP-a2-a4 V2.00	0	29. siRNA-IMPa4-25 PSF-A488 DAPI IMPa4-A546_ar_TileScan_001 (Stage 44 of 49)	00-tUvZh3dCmiTGhtxxvBVZiJ
239		Vesicles Paraspeckle	3	0.000	1.000	212	200000804	200000017	siRNA-IMPa4-25 PSF-A488 IMPa4-A546 DAPI 8C1-siRNA-IMP-a2-a4 V2.00	0	29. siRNA-IMPa4-25 PSF-A488 DAPI IMPa4-A546_ar_TileScan_001 (Stage 44 of 49)	00-tUvZh3dCmiTGhtxxvBVZiJ
217		Vesicles Paraspeckle	3	0.000	1.000	212	200000805	200000018	siRNA-IMPa4-25 PSF-A488 IMPa4-A546 DAPI 8C1-siRNA-IMP-a2-a4 V2.00	0	29. siRNA-IMPa4-25 PSF-A488 DAPI IMPa4-A546_ar_TileScan_001 (Stage 44 of 49)	00-tUvZh3dCmiTGhtxxvBVZiJ
239		Vesicles Paraspeckle	3	0.000	1.000	212	200000806	200000019	siRNA-IMPa4-25 PSF-A488 IMPa4-A546 DAPI 8C1-siRNA-IMP-a2-a4 V2.00	0	29. siRNA-IMPa4-25 PSF-A488 DAPI IMPa4-A546_ar_TileScan_001 (Stage 44 of 49)	00-tUvZh3dCmiTGhtxxvBVZiJ
228		Vesicles Paraspeckle	3	0.000	1.000	212	200000807	200000020	siRNA-IMPa4-25 PSF-A488 IMPa4-A546 DAPI 8C1-siRNA-IMP-a2-a4 V2.00	0	29. siRNA-IMPa4-25 PSF-A488 DAPI IMPa4-A546_ar_TileScan_001 (Stage 44 of 49)	00-tUvZh3dCmiTGhtxxvBVZiJ
236		Vesicles Paraspeckle	3	0.000	1.000	212	200000808	200000021	siRNA-IMPa4-25 PSF-A488 IMPa4-A546 DAPI 8C1-siRNA-IMP-a2-a4 V2.00	0	29. siRNA-IMPa4-25 PSF-A488 DAPI IMPa4-A546_ar_TileScan_001 (Stage 44 of 49)	00-tUvZh3dCmiTGhtxxvBVZiJ
238		Vesicles Paraspeckle	3	0.000	1.000	212	200000809	200000022	siRNA-IMPa4-25 PSF-A488 IMPa4-A546 DAPI 8C1-siRNA-IMP-a2-a4 V2.00	0	29. siRNA-IMPa4-25 PSF-A488 DAPI IMPa4-A546_ar_TileScan_001 (Stage 44 of 49)	00-tUvZh3dCmiTGhtxxvBVZiJ
234		Vesicles Paraspeckle	3	0.000	1.000	212	200000810	200000023	siRNA-IMPa4-25 PSF-A488 IMPa4-A546 DAPI 8C1-siRNA-IMP-a2-a4 V2.00	0	29. siRNA-IMPa4-25 PSF-A488 DAPI IMPa4-A546_ar_TileScan_001 (Stage 44 of 49)	00-tUvZh3dCmiTGhtxxvBVZiJ
172		Vesicles Paraspeckle	3	0.000	1.000	212	200000811	200000024	siRNA-IMPa4-25 PSF-A488 IMPa4-A546 DAPI 8C1-siRNA-IMP-a2-a4 V2.00	0	29. siRNA-IMPa4-25 PSF-A488 DAPI IMPa4-A546_ar_TileScan_001 (Stage 44 of 49)	00-tUvZh3dCmiTGhtxxvBVZiJ
181		Vesicles Paraspeckle	3	0.000	1.000	215	200000812	200000025	siRNA-IMPa4-25 PSF-A488 IMPa4-A546 DAPI 8C1-siRNA-IMP-a2-a4 V2.00	0	29. siRNA-IMPa4-25 PSF-A488 DAPI IMPa4-A546_ar_TileScan_001 (Stage 44 of 49)	00-tUvZh3dCmiTGhtxxvBVZiJ
181		Vesicles Paraspeckle	3	0.000	1.000	216	200000813	200000026	siRNA-IMPa4-25 PSF-A488 IMPa4-A546 DAPI 8C1-siRNA-IMP-a2-a4 V2.00	0	29. siRNA-IMPa4-25 PSF-A488 DAPI IMPa4-A546_ar_TileScan_001 (Stage 44 of 49)	00-tUvZh3dCmiTGhtxxvBVZiJ
212		Vesicles Paraspeckle	3	0.000	1.000	216	200000814	200000027	siRNA-IMPa4-25 PSF-A488 IMPa4-A546 DAPI 8C1-siRNA-IMP-a2-a4 V2.00	0	29. siRNA-IMPa4-25 PSF-A488 DAPI IMPa4-A546_ar_TileScan_001 (Stage 44 of 49)	00-tUvZh3dCmiTGhtxxvBVZiJ
189		Vesicles Paraspeckle	3	0.000	1.000	216	200000815	200000028	siRNA-IMPa4-25 PSF-A488 IMPa4-A546 DAPI 8C1-siRNA-IMP-a2-a4 V2.00	0	29. siRNA-IMPa4-25 PSF-A488 DAPI IMPa4-A546_ar_TileScan_001 (Stage 44 of 49)	00-tUvZh3dCmiTGhtxxvBVZiJ
245		Vesicles Paraspeckle	3	0.000	1.000	216	200000816	200000029	siRNA-IMPa4-25 PSF-A488 IMPa4-A546 DAPI 8C1-siRNA-IMP-a2-a4 V2.00	0	29. siRNA-IMPa4-25 PSF-A488 DAPI IMPa4-A546_ar_TileScan_001 (Stage 44 of 49)	00-tUvZh3dCmiTGhtxxvBVZiJ
195		Vesicles Paraspeckle	3	0.000	1.000	216	200000817	200000030	siRNA-IMPa4-25 PSF-A488 IMPa4-A546 DAPI 8C1-siRNA-IMP-a2-a4 V2.00	0	29. siRNA-IMPa4-25 PSF-A488 DAPI IMPa4-A546_ar_TileScan_001 (Stage 44 of 49)	00-tUvZh3dCmiTGhtxxvBVZiJ
227		Vesicles Paraspeckle	3	0.000	1.000	216	200000818	200000031	siRNA-IMPa4-25 PSF-A488 IMPa4-A546 DAPI 8C1-siRNA-IMP-a2-a4 V2.00	0	29. siRNA-IMPa4-25 PSF-A488 DAPI IMPa4-A546_ar_TileScan_001 (Stage 44 of 49)	00-tUvZh3dCmiTGhtxxvBVZiJ
231		Vesicles Paraspeckle	3	0.000	1.000	217	200000819	200000032	siRNA-IMPa4-25 PSF-A488 IMPa4-A546 DAPI 8C1-siRNA-IMP-a2-a4 V2.00	0	29. siRNA-IMPa4-25 PSF-A488 DAPI IMPa4-A546_ar_TileScan_001 (Stage 44 of 49)	00-tUvZh3dCmiTGhtxxvBVZiJ
213		Vesicles Paraspeckle	3	0.000	1.000	217	200000820	200000033	siRNA-IMPa4-25 PSF-A488 IMPa4-A546 DAPI 8C1-siRNA-IMP-a2-a4 V2.00	0	29. siRNA-IMPa4-25 PSF-A488 DAPI IMPa4-A546_ar_TileScan_001 (Stage 44 of 49)	00-tUvZh3dCmiTGhtxxvBVZiJ
208		Vesicles Paraspeckle	3	0.000	1.000	217	200000821	200000034	siRNA-IMPa4-25 PSF-A488 IMPa4-A546 DAPI 8C1-siRNA-IMP-a2-a4 V2.00	0	29. siRNA-IMPa4-25 PSF-A488 DAPI IMPa4-A546_ar_TileScan_001 (Stage 44 of 49)	00-tUvZh3dCmiTGhtxxvBVZiJ
179		Vesicles Paraspeckle	3	0.000	1.000	217	200000822	200000035	siRNA-IMPa4-25 PSF-A488 IMPa4-A546 DAPI 8C1-siRNA-IMP-a2-a4 V2.00	0	29. siRNA-IMPa4-25 PSF-A488 DAPI IMPa4-A546_ar_TileScan_001 (Stage 44 of 49)	00-tUvZh3dCmiTGhtxxvBVZiJ
236		Vesicles Paraspeckle	3	0.000	1.000	217	200000823	200000036	siRNA-IMPa4-25 PSF-A488 IMPa4-A546 DAPI 8C1-siRNA-IMP-a2-a4 V2.00	0	29. siRNA-IMPa4-25 PSF-A488 DAPI IMPa4-A546_ar_TileScan_001 (Stage 44 of 49)	00-tUvZh3dCmiTGhtxxvBVZiJ
216		Vesicles Paraspeckle	3	0.000	1.000	217	200000824	200000037	siRNA-IMPa4-25 PSF-A488 IMPa4-A546 DAPI 8C1-siRNA-IMP-a2-a4 V2.00	0	29. siRNA-IMPa4-25 PSF-A488 DAPI IMPa4-A546_ar_TileScan_001 (Stage 44 of 49)	00-tUvZh3dCmiTGhtxxvBVZiJ
244		Vesicles Paraspeckle	3	0.000	1.000	217	200000825	200000038	siRNA-IMPa4-25 PSF-A488 IMPa4-A546 DAPI 8C1-siRNA-IMP-a2-a4 V2.00	0	29. siRNA-IMPa4-25 PSF-A488 DAPI IMPa4-A546_ar_TileScan_001 (Stage 44 of 49)	00-tUvZh3dCmiTGhtxxvBVZiJ
208		Vesicles Paraspeckle	3	0.000	1.000	217	200000826	200000039	siRNA-IMPa4-25 PSF-A488 IMPa4-A546 DAPI 8C1-siRNA-IMP-a2-a4 V2.00	0	29. siRNA-IMPa4-25 PSF-A488 DAPI IMPa4-A546_ar_TileScan_001 (Stage 44 of 49)	00-tUvZh3dCmiTGhtxxvBVZiJ
187		Vesicles Paraspeckle	3	0.000	1.000	217	200000827	200000040	siRNA-IMPa4-25 PSF-A488 IMPa4-A546 DAPI 8C1-siRNA-IMP-a2-a4 V2.00	0	29. siRNA-IMPa4-25 PSF-A488 DAPI IMPa4-A546_ar_TileScan_001 (Stage 44 of 49)	00-tUvZh3dCmiTGhtxxvBVZiJ
235		Vesicles Paraspeckle	3	0.000	1.000	217	200000828	200000041	siRNA-IMPa4-25 PSF-A488 IMPa4-A546 DAPI 8C1-siRNA-IMP-a2-a4 V2.00	0	29. siRNA-IMPa4-25 PSF-A488 DAPI IMPa4-A546_ar_TileScan_001 (Stage 44 of 49)	00-tUvZh3dCmiTGhtxxvBVZiJ
238		Vesicles Paraspeckle	3	0.000	1.000	217	200000829	200000042	siRNA-IMPa4-25 PSF-A488 IMPa4-A546 DAPI 8C1-siRNA-IMP-a2-a4 V2.00	0	29. siRNA-IMPa4-25 PSF-A488 DAPI IMPa4-A546_ar_TileScan_001 (Stage 44 of 49)	00-tUvZh3dCmiTGhtxxvBVZiJ
183		Vesicles Paraspeckle	3	0.000	1.000	217	200000830	200000043	siRNA-IMPa4-25 PSF-A488 IMPa4-A546 DAPI 8C1-siRNA-IMP-a2-a4 V2.00	0	29. siRNA-IMPa4-25 PSF-A488 DAPI IMPa4-A546_ar_TileScan_001 (Stage 44 of 49)	00-tUvZh3dCmiTGhtxxvBVZiJ
203		Vesicles Paraspeckle	3	0.000	1.000	218	200000831	200000044	siRNA-IMPa4-25 PSF-A488 IMPa4-A546 DAPI 8C1-siRNA-IMP-a2-a4 V2.00	0	29. siRNA-IMPa4-25 PSF-A488 DAPI IMPa4-A546_ar_TileScan_001 (Stage 44 of 49)	00-tUvZh3dCmiTGhtxxvBVZiJ
207		Vesicles Paraspeckle	3	0.000	1.000	219	200000832	200000045	siRNA-IMPa4-25 PSF-A488 IMPa4-A546 DAPI 8C1-siRNA-IMP-a2-a4 V2.00	0	29. siRNA-IMPa4-25 PSF-A488 DAPI IMPa4-A546_ar_TileScan_001 (Stage 44 of 49)	00-tUvZh3dCmiTGhtxxvBVZiJ
208		Vesicles Paraspeckle	3	0.000	1.000	219	200000833	200000046	siRNA-IMPa4-25 PSF-A488 IMPa4-A546 DAPI 8C1-siRNA-IMP-a2-a4 V2.00	0	29. siRNA-IMPa4-25 PSF-A488 DAPI IMPa4-A546_ar_TileScan_001 (Stage 44 of 49)	00-tUvZh3dCmiTGhtxxvBVZiJ
230		Vesicles Paraspeckle	3	0.000	1.000	219	200000834	200000047	siRNA-IMPa4-25 PSF-A488 IMPa4-A546 DAPI 8C1-siRNA-IMP-a2-a4 V2.00	0	29. siRNA-IMPa4-25 PSF-A488 DAPI IMPa4-A546_ar_TileScan_001 (Stage 44 of 49)	00-tUvZh3dCmiTGhtxxvBVZiJ
243		Vesicles Paraspeckle	3	0.000	1.000	219	200000835	200000048	siRNA-IMPa4-25 PSF-A488 IMPa4-A546 DAPI 8C1-siRNA-IMP-a2-a4 V2.00	0	29. siRNA-IMPa4-25 PSF-A488 DAPI IMPa4-A546_ar_TileScan_001 (Stage 44 of 49)	00-tUvZh3dCmiTGhtxxvBVZiJ
248		Vesicles Paraspeckle	3	0.000	1.000	221	200000836	200000049	siRNA-IMPa4-25 PSF-A488 IMPa4-A546 DAPI 8C1-siRNA-IMP-a2-a4 V2.00	0	29. siRNA-IMPa4-25 PSF-A488 DAPI IMPa4-A546_ar_TileScan_001 (Stage 44 of 49)	00-tUvZh3dCmiTGhtxxvBVZiJ
232		Vesicles Paraspeckle	3	0.000	1.000	221	200000837	200000050	siRNA-IMPa4-25 PSF-A488 IMPa4-A546 DAPI 8C1-siRNA-IMP-a2-a4 V2.00	0	29. siRNA-IMPa4-25 PSF-A488 DAPI IMPa4-A546_ar_TileScan_001 (Stage 44 of 49)	00-tUvZh3dCmiTGhtxxvBVZiJ
226		Vesicles Paraspeckle	3	0.000	1.000	221	200000838	200000051	siRNA-IMPa4-25 PSF-A488 IMPa4-A546 DAPI 8C1-siRNA-IMP-a2-a4 V2.00	0	29. siRNA-IMPa4-25 PSF-A488 DAPI IMPa4-A546_ar_TileScan_001 (Stage 44 of 49)	00-tUvZh3dCmiTGhtxxvBVZiJ
247		Vesicles Paraspeckle	3	0.000	1.000	221	200000839	200000052	siRNA-IMPa4-25 PSF-A488 IMPa4-A546 DAPI 8C1-siRNA-IMP-a2-a4 V2.00	0	29. siRNA-IMPa4-25 PSF-A488 DAPI IMPa4-A546_ar_TileScan_001 (Stage 44 of 49)	00-tUvZh3dCmiTGhtxxvBVZiJ
238		Vesicles Paraspeckle	3	0.000	1.000	221	200000840	200000053	siRNA-IMPa4-25 PSF-A488 IMPa4-A546 DAPI 8C1-siRNA-IMP-a2-a4 V2.00	0	29. siRNA-IMPa4-25 PSF-A488 DAPI IMPa4-A546_ar_TileScan_001 (Stage 44 of 49)	00-tUvZh3dCmiTGhtxxvBVZiJ
238		Vesicles Paraspeckle	3	0.000	1.000	221	200000841	200000054	siRNA-IMPa4-25 PSF-A488 IMPa4-A546 DAPI 8C1-siRNA-IMP-a2-a4 V2.00	0	29. siRNA-IMPa4-25 PSF-A488 DAPI IMPa4-A546_ar_TileScan_001 (Stage 44 of 49)	00-tUvZh3dCmiTGhtxxvBVZiJ
241		Vesicles Paraspeckle	3	0.000	1.000	221	200000842	200000055	siRNA-IMPa4-25 PSF-A488 IMPa4-A546 DAPI 8C1-siRNA-IMP-a2-a4 V2.00	0	29. siRNA-IMPa4-25 PSF-A488 DAPI IMPa4-A546_ar_TileScan_001 (Stage 44 of 49)	00-tUvZh3dCmiTGhtxxvBVZiJ
234		Vesicles Paraspeckle	3	0.000	1.000	221	200000843	200000056	siRNA-IMPa4-25 PSF-A488 IMPa4-A546 DAPI 8C1-siRNA-IMP-a2-a4 V2.00	0	29. siRNA-IMPa4-25 PSF-A488 DAPI IMPa4-A546_ar_TileScan_001 (Stage 44 of 49)	00-tUvZh3dCmiTGhtxxvBVZiJ
219		Vesicles Paraspeckle	3	0.000	1.000	223	200000844	200000057	siRNA-IMPa4-25 PSF-A488 IMPa4-A546 DAPI 8C1-siRNA-IMP-a2-a4 V2.00	0	29. siRNA-IMPa4-25 PSF-A488 DAPI IMPa4-A546_ar_TileScan_001 (Stage 44 of 49)	00-tUvZh3dCmiTGhtxxvBVZiJ
135		Vesicles Paraspeckle	3	0.000	1.000	223	200000845	200000058	siRNA-IMPa4-25 PSF-A488 IMPa4-A546 DAPI 8C1-siRNA-IMP-a2-a4 V2.00	0	29. siRNA-IMPa4-25 PSF-A488 DAPI IMPa4-A546_ar_TileScan_001 (Stage 44 of 49)	00-tUvZh3dCmiTGhtxxvBVZiJ
178		Vesicles Paraspeckle	3	0.000	1.000	223	200000846	200000059	siRNA-IMPa4-25 PSF-A488 IMPa4-A546 DAPI 8C1-siRNA-IMP-a2-a4 V2.00	0	29. siRNA-IMPa4-25 PSF-A488 DAPI IMPa4-A546_ar_TileScan_001 (Stage 44 of 49)	00-tUvZh3dCmiTGhtxxvBVZiJ
178		Vesicles Paraspeckle	3	0.000	1.000	223	200000847	200000060	siRNA-IMPa4-25 PSF-A488 IMPa4-A546 DAPI 8C1-siRNA-IMP-a2-a4 V2.00	0	29. siRNA-IMPa4-25 PSF-A488 DAPI IMPa4-A546_ar_TileScan_001 (Stage 44 of 49)	00-tUvZh3dCmiTGhtxxvBVZiJ
191		Vesicles Paraspeckle	3	0.000	1.000	223	200000848	200000061	siRNA-IMPa4-25 PSF-A488 IMPa4-A546 DAPI 8C1-siRNA-IMP-a2-a4 V2.00	0	29. siRNA-IMPa4-25 PSF-A488 DAPI IMPa4-A546_ar_TileScan_001 (Stage 44 of 49)	00-tUvZh3dCmiTGhtxxvBVZiJ
0		Vesicles Paraspeckle	3	0.000	1.000	223	200000849	200000062	siRNA-IMPa4-25 PSF-A488 IMPa4-A546 DAPI 8C1-siRNA-IMP-a2-a4 V2.00	0	29. siRNA-IMPa4-25 PSF-A488 DAPI IMPa4-A546_ar_TileScan_001 (Stage 44 of 49)	00-tUvZh3dCmiTGhtxxvBVZiJ
182		Vesicles Paraspeckle	3	0.000	1.000	223	200000850	200000063	siRNA-IMPa4-25 PSF-A488 IMPa4-A546 DAPI 8C1-siRNA-IMP-a2-a4 V2.00	0	29. siRNA-IMPa4-25 PSF-A488 DAPI IMPa4-A546_ar_TileScan_001 (Stage 44 of 49)	00-tUvZh3dCmiTGhtxxvBVZiJ
222		Vesicles Paraspeckle	3	0.000	1.000	223	200000851	200000064	siRNA-IMPa4-25 PSF-A488 IMPa4-A546 DAPI 8C1-siRNA-IMP-a2-a4 V2.00	0	29. siRNA-IMPa4-25 PSF-A488 DAPI IMPa4-A546_ar_TileScan_001 (Stage 44 of 49)	00-tUvZh3dCmiTGhtxxvBVZiJ
166		Vesicles Paraspeckle	3	0.000	1.000	224	200000852	200000065	siRNA-IMPa4-25 PSF-A488 IMPa4-A546 DAPI 8C1-siRNA-IMP-a2-a4 V2.00	0	29. siRNA-IMPa4-25 PSF-A488 DAPI IMPa4-A546_ar_TileScan_001 (Stage 44 of 49)	00-tUvZh3dCmiTGhtxxvBVZiJ
200		Vesicles Paraspeckle	3	0.000	1.000	224	200000853	200000066	siRNA-IMPa4-25 PSF-A488 IMPa4-A546 DAPI 8C1-siRNA-IMP-a2-a4 V2.00	0	29. siRNA-IMPa4-25 PSF-A488 DAPI IMPa4-A546_ar_TileScan_001 (Stage 44 of 49)	00-tUvZh3dCmiTGhtxxvBVZiJ
216		Vesicles Paraspeckle	3	0.000	1.000	224	200000854	200000067	siRNA-IMPa4-25 PSF-A488 IMPa4-A546 DAPI 8C1-siRNA-IMP-a2-a4 V2.00	0	29. siRNA-IMPa4-25 PSF-A488 DAPI IMPa4-A546_ar_TileScan_001 (Stage 44 of 49)	00-tUvZh3dCmiTGhtxxvBVZiJ
150		Vesicles Paraspeckle	3	0.000	1.000	224	200000855	200000068	siRNA-IMPa4-25 PSF-A488 IMPa4-A546 DAPI 8C1-siRNA-IMP-a2-a4 V2.00	0	29. siRNA-IMPa4-25 PSF-A488 DAPI IMPa4-A546_ar_TileScan_001 (Stage 44 of 49)	00-tUvZh3dCmiTGhtxxvBVZiJ
184		Vesicles Paraspeckle	3	0.000	1.000	224	200000856	200000069	siRNA-IMPa4-25 PSF-A488 IMPa4-A546 DAPI 8C1-siRNA-IMP-a2-a4 V2.00	0	29. siRNA-IMPa4-25 PSF-A488 DAPI IMPa4-A546_ar_TileScan_001 (Stage 44 of 49)	00-tUvZh3dCmiTGhtxxvBVZiJ
192		Vesicles Paraspeckle	3	0.000	1.000	224	200000857	200000070	siRNA-IMPa4-25 PSF-A488 IMPa4-A546 DAPI 8C1-siRNA-IMP-a2-a4 V2.00	0	29. siRNA-IMPa4-25 PSF-A488 DAPI IMPa4-A546_ar_TileScan_001 (Stage 44 of 49)	00-tUvZh3dCmiTGhtxxvBVZiJ
190		Vesicles Paraspeckle	3	0.000	1.000	224	200000858	200000071	siRNA-IMPa4-25 PSF-A488 IMPa4-A546 DAPI 8C1-siRNA-IMP-a2-a4 V2.00	0	29. siRNA-IMPa4-25 PSF-A488 DAPI IMPa4-A546_ar_TileScan_001 (Stage 44 of 49)	00-tUvZh3dCmiTGhtxxvBVZiJ
216		Vesicles Paraspeckle	3	0.000	1.000	225	200000859	200000072	siRNA-IMPa4-25 PSF-A488 IMPa4-A546 DAPI 8C1-siRNA-IMP-a2-a4 V2.00	0	29. siRNA-IMPa4-25 PSF-A488 DAPI IMPa4-A546_ar_TileScan_001 (Stage 44 of 49)	00-tUvZh3dCmiTGhtxxvBVZiJ
200		Vesicles Paraspeckle	3	0.000	1.000	225	200000860	200000073	siRNA-IMPa4-25 PSF-A488 IMPa4-A546 DAPI 8C1-siRNA-IMP-a2-a4 V2.00	0	29. siRNA-IMPa4-25 PSF-A488 DAPI IMPa4-A546_ar_TileScan_001 (Stage 44 of 49)	00-tUvZh3dCmiTGhtxxvBVZiJ
205		Vesicles Paraspeckle	3	0.000	1.000	225	200000861	200000074	siRNA-IMPa4-25 PSF-A488 IMPa4-A546 DAPI 8C1-siRNA-IMP-a2-a4 V2.00	0	29. siRNA-IMPa4-25 PSF-A488 DAPI IMPa4-A546_ar_TileScan_001 (Stage 44 of 49)	00-tUvZh3dCmiTGhtxxvBVZiJ
220		Vesicles Paraspeckle	3	0.000	1.000	225	200000862	200000075	siRNA-IMPa4-25 PSF-A488 IMPa4-A546 DAPI 8C1-siRNA-IMP-a2-a4 V2.00	0	29. siRNA-IMPa4-25 PSF-A488 DAPI IMPa4-A546_ar_TileScan_001 (Stage 44 of 49)	00-tUvZh3dCmiTGhtxxvBVZiJ
228		Vesicles Paraspeckle	3	0.000	1.000	225	200000863	200000076	siRNA-IMPa4-25 PSF-A488 IMPa4-A546 DAPI 8C1-siRNA-IMP-a2-a4 V2.00	0	29. siRNA-IMPa4-25 PSF-A488 DAPI IMPa4-A546_ar_TileScan_001 (Stage 44 of 49)	00-tUvZh3dCmiTGhtxxvBVZiJ
189		Vesicles Paraspeckle	3	0.000	1.000	225	200000864	200000077	siRNA-IMPa4-25 PSF-A488 IMPa4-A546 DAPI 8C1-siRNA-IMP-a2-a4 V2.00	0	29. siRNA-IMPa4-25 PSF-A488 DAPI IMPa4-A546_ar_TileScan_001 (Stage 44 of 49)	00-tUvZh3dCmiTGhtxxvBVZiJ
241		Vesicles Paraspeckle	3	0.000	1.000	226	200000865	200000078	siRNA-IMPa4-25 PSF-A488 IMPa4-A546 DAPI 8C1-siRNA-IMP-a2-a4 V2.00	0	29. siRNA-IMPa4-25 PSF-A488 DAPI IMPa4-A546_ar_TileScan_001 (Stage 44 of 49)	00-tUvZh3dCmiTGhtxxvBVZiJ
206		Vesicles Paraspeckle	3	0.000	1.000	226	200000866	200000079	siRNA-IMPa4-25 PSF-A488 IMPa4-A546 DAPI 8C1-siRNA-IMP-a2-a4 V2.00	0	29. siRNA-IMPa4-25 PSF-A488 DAPI IMPa4-A546_ar_TileScan_001 (Stage 44 of 49)	00-tUvZh3dCmiTGhtxxvBVZiJ
249		Vesicles Paraspeckle	3	0.000	1.000	226	200000867	200000080	siRNA-IMPa4-25 PSF-A488 IMPa4-A546 DAPI 8C1-siRNA-IMP-a2-a4 V2.00	0	29. siRNA-IMPa4-25 PSF-A488 DAPI IMPa4-A546_ar_TileScan_001 (Stage 44 of 49)	00-tUvZh3dCmiTGhtxxvBVZiJ
246		Vesicles Paraspeckle	3	0.000	1.000	226	200000868	200000081	siRNA-IMPa4-25 PSF-A488 IMPa4-A546 DAPI 8C1-siRNA-IMP-a2-a4 V2.00	0	29. siRNA-IMPa4-25 PSF-A488 DAPI IMPa4-A546_ar_TileScan_001 (Stage 44 of 49)	00-tUvZh3dCmiTGhtxxvBVZiJ
224		Vesicles Paraspeckle	3	0.000	1.000	226	200000869	200000082	siRNA-IMPa4-25 PSF-A488 IMPa4-A546 DAPI 8C1-siRNA-IMP-a2-a4 V2.00	0	29. siRNA-IMPa4-25 PSF-A488 DAPI IMPa4-A546_ar_TileScan_001 (Stage 44 of 49)	00-tUvZh3dCmiTGhtxxvBVZiJ
202		Vesicles Paraspeckle	3	0.000	1.000	226	200000870	200000083	siRNA-IMPa4-25 PSF-A488 IMPa4-A546 DAPI 8C1-siRNA-IMP-a2-a4 V2.00	0	29. siRNA-IMPa4-25 PSF-A488 DAPI IMPa4-A546_ar_TileScan_001 (Stage 44 of 49)	00-tUvZh3dCmiTGhtxxvBVZiJ
185		Vesicles Paraspeckle	3	0.000	1.000	230	200000871	200000000	siRNA-IMPa4-25 PSF-A488 IMPa4-A546 DAPI 8C1-siRNA-IMP-a2-a4 V2.00	0	29. siRNA-IMPa4-25 PSF-A488 DAPI IMPa4-A546_as_TileScan_001 (Stage 45 of 49)	00-3X8dsdWEziFgeq5Tj6zu6i
167		Vesicles Paraspeckle	3	0.000	1.000	230	200000872	200000001	siRNA-IMPa4-25 PSF-A488 IMPa4-A546 DAPI 8C1-siRNA-IMP-a2-a4 V2.00	0	29. siRNA-IMPa4-25 PSF-A488 DAPI IMPa4-A546_as_TileScan_001 (Stage 45 of 49)	00-3X8dsdWEziFgeq5Tj6zu6i
128		Vesicles Paraspeckle	3	0.000	1.000	230	200000873	200000002	siRNA-IMPa4-25 PSF-A488 IMPa4-A546 DAPI 8C1-siRNA-IMP-a2-a4 V2.00	0	29. siRNA-IMPa4-25 PSF-A488 DAPI IMPa4-A546_as_TileScan_001 (Stage 45 of 49)	00-3X8dsdWEziFgeq5Tj6zu6i
188		Vesicles Paraspeckle	3	0.000	1.000	230	200000874	200000003	siRNA-IMPa4-25 PSF-A488 IMPa4-A546 DAPI 8C1-siRNA-IMP-a2-a4 V2.00	0	29. siRNA-IMPa4-25 PSF-A488 DAPI IMPa4-A546_as_TileScan_001 (Stage 45 of 49)	00-3X8dsdWEziFgeq5Tj6zu6i
184		Vesicles Paraspeckle	3	0.000	1.000	230	200000875	200000004	siRNA-IMPa4-25 PSF-A488 IMPa4-A546 DAPI 8C1-siRNA-IMP-a2-a4 V2.00	0	29. siRNA-IMPa4-25 PSF-A488 DAPI IMPa4-A546_as_TileScan_001 (Stage 45 of 49)	00-3X8dsdWEziFgeq5Tj6zu6i
158		Vesicles Paraspeckle	3	0.000	1.000	230	200000876	200000005	siRNA-IMPa4-25 PSF-A488 IMPa4-A546 DAPI 8C1-siRNA-IMP-a2-a4 V2.00	0	29. siRNA-IMPa4-25 PSF-A488 DAPI IMPa4-A546_as_TileScan_001 (Stage 45 of 49)	00-3X8dsdWEziFgeq5Tj6zu6i
182		Vesicles Paraspeckle	3	0.000	1.000	230	200000877	200000006	siRNA-IMPa4-25 PSF-A488 IMPa4-A546 DAPI 8C1-siRNA-IMP-a2-a4 V2.00	0	29. siRNA-IMPa4-25 PSF-A488 DAPI IMPa4-A546_as_TileScan_001 (Stage 45 of 49)	00-3X8dsdWEziFgeq5Tj6zu6i
219		Vesicles Paraspeckle	3	0.000	1.000	231	200000878	200000007	siRNA-IMPa4-25 PSF-A488 IMPa4-A546 DAPI 8C1-siRNA-IMP-a2-a4 V2.00	0	29. siRNA-IMPa4-25 PSF-A488 DAPI IMPa4-A546_as_TileScan_001 (Stage 45 of 49)	00-3X8dsdWEziFgeq5Tj6zu6i
207		Vesicles Paraspeckle	3	0.000	1.000	231	200000879	200000008	siRNA-IMPa4-25 PSF-A488 IMPa4-A546 DAPI 8C1-siRNA-IMP-a2-a4 V2.00	0	29. siRNA-IMPa4-25 PSF-A488 DAPI IMPa4-A546_as_TileScan_001 (Stage 45 of 49)	00-3X8dsdWEziFgeq5Tj6zu6i
217		Vesicles Paraspeckle	3	0.000	1.000	231	200000880	200000009	siRNA-IMPa4-25 PSF-A488 IMPa4-A546 DAPI 8C1-siRNA-IMP-a2-a4 V2.00	0	29. siRNA-IMPa4-25 PSF-A488 DAPI IMPa4-A546_as_TileScan_001 (Stage 45 of 49)	00-3X8dsdWEziFgeq5Tj6zu6i
213		Vesicles Paraspeckle	3	0.000	1.000	231	200000881	200000010	siRNA-IMPa4-25 PSF-A488 IMPa4-A546 DAPI 8C1-siRNA-IMP-a2-a4 V2.00	0	29. siRNA-IMPa4-25 PSF-A488 DAPI IMPa4-A546_as_TileScan_001 (Stage 45 of 49)	00-3X8dsdWEziFgeq5Tj6zu6i
213		Vesicles Paraspeckle	3	0.000	1.000	231	200000882	200000011	siRNA-IMPa4-25 PSF-A488 IMPa4-A546 DAPI 8C1-siRNA-IMP-a2-a4 V2.00	0	29. siRNA-IMPa4-25 PSF-A488 DAPI IMPa4-A546_as_TileScan_001 (Stage 45 of 49)	00-3X8dsdWEziFgeq5Tj6zu6i
211		Vesicles Paraspeckle	3	0.000	1.000	231	200000883	200000012	siRNA-IMPa4-25 PSF-A488 IMPa4-A546 DAPI 8C1-siRNA-IMP-a2-a4 V2.00	0	29. siRNA-IMPa4-25 PSF-A488 DAPI IMPa4-A546_as_TileScan_001 (Stage 45 of 49)	00-3X8dsdWEziFgeq5Tj6zu6i
217		Vesicles Paraspeckle	3	0.000	1.000	231	200000884	200000013	siRNA-IMPa4-25 PSF-A488 IMPa4-A546 DAPI 8C1-siRNA-IMP-a2-a4 V2.00	0	29. siRNA-IMPa4-25 PSF-A488 DAPI IMPa4-A546_as_TileScan_001 (Stage 45 of 49)	00-3X8dsdWEziFgeq5Tj6zu6i
214		Vesicles Paraspeckle	3	0.000	1.000	231	200000885	200000014	siRNA-IMPa4-25 PSF-A488 IMPa4-A546 DAPI 8C1-siRNA-IMP-a2-a4 V2.00	0	29. siRNA-IMPa4-25 PSF-A488 DAPI IMPa4-A546_as_TileScan_001 (Stage 45 of 49)	00-3X8dsdWEziFgeq5Tj6zu6i
217		Vesicles Paraspeckle	3	0.000	1.000	231	200000886	200000015	siRNA-IMPa4-25 PSF-A488 IMPa4-A546 DAPI 8C1-siRNA-IMP-a2-a4 V2.00	0	29. siRNA-IMPa4-25 PSF-A488 DAPI IMPa4-A546_as_TileScan_001 (Stage 45 of 49)	00-3X8dsdWEziFgeq5Tj6zu6i
182		Vesicles Paraspeckle	3	0.000	1.000	231	200000887	200000016	siRNA-IMPa4-25 PSF-A488 IMPa4-A546 DAPI 8C1-siRNA-IMP-a2-a4 V2.00	0	29. siRNA-IMPa4-25 PSF-A488 DAPI IMPa4-A546_as_TileScan_001 (Stage 45 of 49)	00-3X8dsdWEziFgeq5Tj6zu6i
204		Vesicles Paraspeckle	3	0.000	1.000	231	200000888	200000017	siRNA-IMPa4-25 PSF-A488 IMPa4-A546 DAPI 8C1-siRNA-IMP-a2-a4 V2.00	0	29. siRNA-IMPa4-25 PSF-A488 DAPI IMPa4-A546_as_TileScan_001 (Stage 45 of 49)	00-3X8dsdWEziFgeq5Tj6zu6i
166		Vesicles Paraspeckle	3	0.000	1.000	231	200000889	200000018	siRNA-IMPa4-25 PSF-A488 IMPa4-A546 DAPI 8C1-siRNA-IMP-a2-a4 V2.00	0	29. siRNA-IMPa4-25 PSF-A488 DAPI IMPa4-A546_as_TileScan_001 (Stage 45 of 49)	00-3X8dsdWEziFgeq5Tj6zu6i
231		Vesicles Paraspeckle	3	0.000	1.000	231	200000890	200000019	siRNA-IMPa4-25 PSF-A488 IMPa4-A546 DAPI 8C1-siRNA-IMP-a2-a4 V2.00	0	29. siRNA-IMPa4-25 PSF-A488 DAPI IMPa4-A546_as_TileScan_001 (Stage 45 of 49)	00-3X8dsdWEziFgeq5Tj6zu6i
0		Vesicles Paraspeckle	3	0.000	1.000	231	200000891	200000020	siRNA-IMPa4-25 PSF-A488 IMPa4-A546 DAPI 8C1-siRNA-IMP-a2-a4 V2.00	0	29. siRNA-IMPa4-25 PSF-A488 DAPI IMPa4-A546_as_TileScan_001 (Stage 45 of 49)	00-3X8dsdWEziFgeq5Tj6zu6i
213		Vesicles Paraspeckle	3	0.000	1.000	231	200000892	200000021	siRNA-IMPa4-25 PSF-A488 IMPa4-A546 DAPI 8C1-siRNA-IMP-a2-a4 V2.00	0	29. siRNA-IMPa4-25 PSF-A488 DAPI IMPa4-A546_as_TileScan_001 (Stage 45 of 49)	00-3X8dsdWEziFgeq5Tj6zu6i
113		Vesicles Paraspeckle	3	0.000	1.000	231	200000893	200000022	siRNA-IMPa4-25 PSF-A488 IMPa4-A546 DAPI 8C1-siRNA-IMP-a2-a4 V2.00	0	29. siRNA-IMPa4-25 PSF-A488 DAPI IMPa4-A546_as_TileScan_001 (Stage 45 of 49)	00-3X8dsdWEziFgeq5Tj6zu6i
206		Vesicles Paraspeckle	3	0.000	1.000	231	200000894	200000023	siRNA-IMPa4-25 PSF-A488 IMPa4-A546 DAPI 8C1-siRNA-IMP-a2-a4 V2.00	0	29. siRNA-IMPa4-25 PSF-A488 DAPI IMPa4-A546_as_TileScan_001 (Stage 45 of 49)	00-3X8dsdWEziFgeq5Tj6zu6i
207		Vesicles Paraspeckle	3	0.000	1.000	231	200000895	200000024	siRNA-IMPa4-25 PSF-A488 IMPa4-A546 DAPI 8C1-siRNA-IMP-a2-a4 V2.00	0	29. siRNA-IMPa4-25 PSF-A488 DAPI IMPa4-A546_as_TileScan_001 (Stage 45 of 49)	00-3X8dsdWEziFgeq5Tj6zu6i
227		Vesicles Paraspeckle	3	0.000	1.000	232	200000896	200000025	siRNA-IMPa4-25 PSF-A488 IMPa4-A546 DAPI 8C1-siRNA-IMP-a2-a4 V2.00	0	29. siRNA-IMPa4-25 PSF-A488 DAPI IMPa4-A546_as_TileScan_001 (Stage 45 of 49)	00-3X8dsdWEziFgeq5Tj6zu6i
194		Vesicles Paraspeckle	3	0.000	1.000	232	200000897	200000026	siRNA-IMPa4-25 PSF-A488 IMPa4-A546 DAPI 8C1-siRNA-IMP-a2-a4 V2.00	0	29. siRNA-IMPa4-25 PSF-A488 DAPI IMPa4-A546_as_TileScan_001 (Stage 45 of 49)	00-3X8dsdWEziFgeq5Tj6zu6i
171		Vesicles Paraspeckle	3	0.000	1.000	232	200000898	200000027	siRNA-IMPa4-25 PSF-A488 IMPa4-A546 DAPI 8C1-siRNA-IMP-a2-a4 V2.00	0	29. siRNA-IMPa4-25 PSF-A488 DAPI IMPa4-A546_as_TileScan_001 (Stage 45 of 49)	00-3X8dsdWEziFgeq5Tj6zu6i
208		Vesicles Paraspeckle	3	0.000	1.000	232	200000899	200000028	siRNA-IMPa4-25 PSF-A488 IMPa4-A546 DAPI 8C1-siRNA-IMP-a2-a4 V2.00	0	29. siRNA-IMPa4-25 PSF-A488 DAPI IMPa4-A546_as_TileScan_001 (Stage 45 of 49)	00-3X8dsdWEziFgeq5Tj6zu6i
153		Vesicles Paraspeckle	3	0.000	1.000	233	200000900	200000029	siRNA-IMPa4-25 PSF-A488 IMPa4-A546 DAPI 8C1-siRNA-IMP-a2-a4 V2.00	0	29. siRNA-IMPa4-25 PSF-A488 DAPI IMPa4-A546_as_TileScan_001 (Stage 45 of 49)	00-3X8dsdWEziFgeq5Tj6zu6i
223		Vesicles Paraspeckle	3	0.000	1.000	233	200000901	200000030	siRNA-IMPa4-25 PSF-A488 IMPa4-A546 DAPI 8C1-siRNA-IMP-a2-a4 V2.00	0	29. siRNA-IMPa4-25 PSF-A488 DAPI IMPa4-A546_as_TileScan_001 (Stage 45 of 49)	00-3X8dsdWEziFgeq5Tj6zu6i
114		Vesicles Paraspeckle	3	0.000	1.000	233	200000902	200000031	siRNA-IMPa4-25 PSF-A488 IMPa4-A546 DAPI 8C1-siRNA-IMP-a2-a4 V2.00	0	29. siRNA-IMPa4-25 PSF-A488 DAPI IMPa4-A546_as_TileScan_001 (Stage 45 of 49)	00-3X8dsdWEziFgeq5Tj6zu6i
144		Vesicles Paraspeckle	3	0.000	1.000	234	200000903	200000032	siRNA-IMPa4-25 PSF-A488 IMPa4-A546 DAPI 8C1-siRNA-IMP-a2-a4 V2.00	0	29. siRNA-IMPa4-25 PSF-A488 DAPI IMPa4-A546_as_TileScan_001 (Stage 45 of 49)	00-3X8dsdWEziFgeq5Tj6zu6i
153		Vesicles Paraspeckle	3	0.000	1.000	234	200000904	200000033	siRNA-IMPa4-25 PSF-A488 IMPa4-A546 DAPI 8C1-siRNA-IMP-a2-a4 V2.00	0	29. siRNA-IMPa4-25 PSF-A488 DAPI IMPa4-A546_as_TileScan_001 (Stage 45 of 49)	00-3X8dsdWEziFgeq5Tj6zu6i
205		Vesicles Paraspeckle	3	0.000	1.000	234	200000905	200000034	siRNA-IMPa4-25 PSF-A488 IMPa4-A546 DAPI 8C1-siRNA-IMP-a2-a4 V2.00	0	29. siRNA-IMPa4-25 PSF-A488 DAPI IMPa4-A546_as_TileScan_001 (Stage 45 of 49)	00-3X8dsdWEziFgeq5Tj6zu6i
208		Vesicles Paraspeckle	3	0.000	1.000	234	200000906	200000035	siRNA-IMPa4-25 PSF-A488 IMPa4-A546 DAPI 8C1-siRNA-IMP-a2-a4 V2.00	0	29. siRNA-IMPa4-25 PSF-A488 DAPI IMPa4-A546_as_TileScan_001 (Stage 45 of 49)	00-3X8dsdWEziFgeq5Tj6zu6i
190		Vesicles Paraspeckle	3	0.000	1.000	234	200000907	200000036	siRNA-IMPa4-25 PSF-A488 IMPa4-A546 DAPI 8C1-siRNA-IMP-a2-a4 V2.00	0	29. siRNA-IMPa4-25 PSF-A488 DAPI IMPa4-A546_as_TileScan_001 (Stage 45 of 49)	00-3X8dsdWEziFgeq5Tj6zu6i
231		Vesicles Paraspeckle	3	0.000	1.000	234	200000908	200000037	siRNA-IMPa4-25 PSF-A488 IMPa4-A546 DAPI 8C1-siRNA-IMP-a2-a4 V2.00	0	29. siRNA-IMPa4-25 PSF-A488 DAPI IMPa4-A546_as_TileScan_001 (Stage 45 of 49)	00-3X8dsdWEziFgeq5Tj6zu6i
117		Vesicles Paraspeckle	3	0.000	1.000	234	200000909	200000038	siRNA-IMPa4-25 PSF-A488 IMPa4-A546 DAPI 8C1-siRNA-IMP-a2-a4 V2.00	0	29. siRNA-IMPa4-25 PSF-A488 DAPI IMPa4-A546_as_TileScan_001 (Stage 45 of 49)	00-3X8dsdWEziFgeq5Tj6zu6i
255		Vesicles Paraspeckle	3	0.000	1.000	235	200000910	200000039	siRNA-IMPa4-25 PSF-A488 IMPa4-A546 DAPI 8C1-siRNA-IMP-a2-a4 V2.00	0	29. siRNA-IMPa4-25 PSF-A488 DAPI IMPa4-A546_as_TileScan_001 (Stage 45 of 49)	00-3X8dsdWEziFgeq5Tj6zu6i
200		Vesicles Paraspeckle	3	0.000	1.000	235	200000911	200000040	siRNA-IMPa4-25 PSF-A488 IMPa4-A546 DAPI 8C1-siRNA-IMP-a2-a4 V2.00	0	29. siRNA-IMPa4-25 PSF-A488 DAPI IMPa4-A546_as_TileScan_001 (Stage 45 of 49)	00-3X8dsdWEziFgeq5Tj6zu6i
213		Vesicles Paraspeckle	3	0.000	1.000	235	200000912	200000041	siRNA-IMPa4-25 PSF-A488 IMPa4-A546 DAPI 8C1-siRNA-IMP-a2-a4 V2.00	0	29. siRNA-IMPa4-25 PSF-A488 DAPI IMPa4-A546_as_TileScan_001 (Stage 45 of 49)	00-3X8dsdWEziFgeq5Tj6zu6i
155		Vesicles Paraspeckle	3	0.000	1.000	236	200000913	200000042	siRNA-IMPa4-25 PSF-A488 IMPa4-A546 DAPI 8C1-siRNA-IMP-a2-a4 V2.00	0	29. siRNA-IMPa4-25 PSF-A488 DAPI IMPa4-A546_as_TileScan_001 (Stage 45 of 49)	00-3X8dsdWEziFgeq5Tj6zu6i
164		Vesicles Paraspeckle	3	0.000	1.000	236	200000914	200000043	siRNA-IMPa4-25 PSF-A488 IMPa4-A546 DAPI 8C1-siRNA-IMP-a2-a4 V2.00	0	29. siRNA-IMPa4-25 PSF-A488 DAPI IMPa4-A546_as_TileScan_001 (Stage 45 of 49)	00-3X8dsdWEziFgeq5Tj6zu6i
196		Vesicles Paraspeckle	3	0.000	1.000	236	200000915	200000044	siRNA-IMPa4-25 PSF-A488 IMPa4-A546 DAPI 8C1-siRNA-IMP-a2-a4 V2.00	0	29. siRNA-IMPa4-25 PSF-A488 DAPI IMPa4-A546_as_TileScan_001 (Stage 45 of 49)	00-3X8dsdWEziFgeq5Tj6zu6i
184		Vesicles Paraspeckle	3	0.000	1.000	236	200000916	200000045	siRNA-IMPa4-25 PSF-A488 IMPa4-A546 DAPI 8C1-siRNA-IMP-a2-a4 V2.00	0	29. siRNA-IMPa4-25 PSF-A488 DAPI IMPa4-A546_as_TileScan_001 (Stage 45 of 49)	00-3X8dsdWEziFgeq5Tj6zu6i
188		Vesicles Paraspeckle	3	0.000	1.000	236	200000917	200000046	siRNA-IMPa4-25 PSF-A488 IMPa4-A546 DAPI 8C1-siRNA-IMP-a2-a4 V2.00	0	29. siRNA-IMPa4-25 PSF-A488 DAPI IMPa4-A546_as_TileScan_001 (Stage 45 of 49)	00-3X8dsdWEziFgeq5Tj6zu6i
169		Vesicles Paraspeckle	3	0.000	1.000	237	200000918	200000047	siRNA-IMPa4-25 PSF-A488 IMPa4-A546 DAPI 8C1-siRNA-IMP-a2-a4 V2.00	0	29. siRNA-IMPa4-25 PSF-A488 DAPI IMPa4-A546_as_TileScan_001 (Stage 45 of 49)	00-3X8dsdWEziFgeq5Tj6zu6i
141		Vesicles Paraspeckle	3	0.000	1.000	237	200000919	200000048	siRNA-IMPa4-25 PSF-A488 IMPa4-A546 DAPI 8C1-siRNA-IMP-a2-a4 V2.00	0	29. siRNA-IMPa4-25 PSF-A488 DAPI IMPa4-A546_as_TileScan_001 (Stage 45 of 49)	00-3X8dsdWEziFgeq5Tj6zu6i
129		Vesicles Paraspeckle	3	0.000	1.000	237	200000920	200000049	siRNA-IMPa4-25 PSF-A488 IMPa4-A546 DAPI 8C1-siRNA-IMP-a2-a4 V2.00	0	29. siRNA-IMPa4-25 PSF-A488 DAPI IMPa4-A546_as_TileScan_001 (Stage 45 of 49)	00-3X8dsdWEziFgeq5Tj6zu6i
147		Vesicles Paraspeckle	3	0.000	1.000	237	200000921	200000050	siRNA-IMPa4-25 PSF-A488 IMPa4-A546 DAPI 8C1-siRNA-IMP-a2-a4 V2.00	0	29. siRNA-IMPa4-25 PSF-A488 DAPI IMPa4-A546_as_TileScan_001 (Stage 45 of 49)	00-3X8dsdWEziFgeq5Tj6zu6i
153		Vesicles Paraspeckle	3	0.000	1.000	237	200000922	200000051	siRNA-IMPa4-25 PSF-A488 IMPa4-A546 DAPI 8C1-siRNA-IMP-a2-a4 V2.00	0	29. siRNA-IMPa4-25 PSF-A488 DAPI IMPa4-A546_as_TileScan_001 (Stage 45 of 49)	00-3X8dsdWEziFgeq5Tj6zu6i
154		Vesicles Paraspeckle	3	0.000	1.000	237	200000923	200000052	siRNA-IMPa4-25 PSF-A488 IMPa4-A546 DAPI 8C1-siRNA-IMP-a2-a4 V2.00	0	29. siRNA-IMPa4-25 PSF-A488 DAPI IMPa4-A546_as_TileScan_001 (Stage 45 of 49)	00-3X8dsdWEziFgeq5Tj6zu6i
143		Vesicles Paraspeckle	3	0.000	1.000	237	200000924	200000053	siRNA-IMPa4-25 PSF-A488 IMPa4-A546 DAPI 8C1-siRNA-IMP-a2-a4 V2.00	0	29. siRNA-IMPa4-25 PSF-A488 DAPI IMPa4-A546_as_TileScan_001 (Stage 45 of 49)	00-3X8dsdWEziFgeq5Tj6zu6i
247		Vesicles Paraspeckle	3	0.000	1.000	239	200000925	200000054	siRNA-IMPa4-25 PSF-A488 IMPa4-A546 DAPI 8C1-siRNA-IMP-a2-a4 V2.00	0	29. siRNA-IMPa4-25 PSF-A488 DAPI IMPa4-A546_as_TileScan_001 (Stage 45 of 49)	00-3X8dsdWEziFgeq5Tj6zu6i
250		Vesicles Paraspeckle	3	0.000	1.000	239	200000926	200000055	siRNA-IMPa4-25 PSF-A488 IMPa4-A546 DAPI 8C1-siRNA-IMP-a2-a4 V2.00	0	29. siRNA-IMPa4-25 PSF-A488 DAPI IMPa4-A546_as_TileScan_001 (Stage 45 of 49)	00-3X8dsdWEziFgeq5Tj6zu6i
226		Vesicles Paraspeckle	3	0.000	1.000	239	200000927	200000056	siRNA-IMPa4-25 PSF-A488 IMPa4-A546 DAPI 8C1-siRNA-IMP-a2-a4 V2.00	0	29. siRNA-IMPa4-25 PSF-A488 DAPI IMPa4-A546_as_TileScan_001 (Stage 45 of 49)	00-3X8dsdWEziFgeq5Tj6zu6i
232		Vesicles Paraspeckle	3	0.000	1.000	239	200000928	200000057	siRNA-IMPa4-25 PSF-A488 IMPa4-A546 DAPI 8C1-siRNA-IMP-a2-a4 V2.00	0	29. siRNA-IMPa4-25 PSF-A488 DAPI IMPa4-A546_as_TileScan_001 (Stage 45 of 49)	00-3X8dsdWEziFgeq5Tj6zu6i
240		Vesicles Paraspeckle	3	0.000	1.000	239	200000929	200000058	siRNA-IMPa4-25 PSF-A488 IMPa4-A546 DAPI 8C1-siRNA-IMP-a2-a4 V2.00	0	29. siRNA-IMPa4-25 PSF-A488 DAPI IMPa4-A546_as_TileScan_001 (Stage 45 of 49)	00-3X8dsdWEziFgeq5Tj6zu6i
225		Vesicles Paraspeckle	3	0.000	1.000	239	200000930	200000059	siRNA-IMPa4-25 PSF-A488 IMPa4-A546 DAPI 8C1-siRNA-IMP-a2-a4 V2.00	0	29. siRNA-IMPa4-25 PSF-A488 DAPI IMPa4-A546_as_TileScan_001 (Stage 45 of 49)	00-3X8dsdWEziFgeq5Tj6zu6i
162		Vesicles Paraspeckle	3	0.000	1.000	240	200000931	200000060	siRNA-IMPa4-25 PSF-A488 IMPa4-A546 DAPI 8C1-siRNA-IMP-a2-a4 V2.00	0	29. siRNA-IMPa4-25 PSF-A488 DAPI IMPa4-A546_as_TileScan_001 (Stage 45 of 49)	00-3X8dsdWEziFgeq5Tj6zu6i
132		Vesicles Paraspeckle	3	0.000	1.000	240	200000932	200000061	siRNA-IMPa4-25 PSF-A488 IMPa4-A546 DAPI 8C1-siRNA-IMP-a2-a4 V2.00	0	29. siRNA-IMPa4-25 PSF-A488 DAPI IMPa4-A546_as_TileScan_001 (Stage 45 of 49)	00-3X8dsdWEziFgeq5Tj6zu6i
169		Vesicles Paraspeckle	3	0.000	1.000	240	200000933	200000062	siRNA-IMPa4-25 PSF-A488 IMPa4-A546 DAPI 8C1-siRNA-IMP-a2-a4 V2.00	0	29. siRNA-IMPa4-25 PSF-A488 DAPI IMPa4-A546_as_TileScan_001 (Stage 45 of 49)	00-3X8dsdWEziFgeq5Tj6zu6i
152		Vesicles Paraspeckle	3	0.000	1.000	240	200000934	200000063	siRNA-IMPa4-25 PSF-A488 IMPa4-A546 DAPI 8C1-siRNA-IMP-a2-a4 V2.00	0	29. siRNA-IMPa4-25 PSF-A488 DAPI IMPa4-A546_as_TileScan_001 (Stage 45 of 49)	00-3X8dsdWEziFgeq5Tj6zu6i
206		Vesicles Paraspeckle	3	0.000	1.000	241	200000935	200000064	siRNA-IMPa4-25 PSF-A488 IMPa4-A546 DAPI 8C1-siRNA-IMP-a2-a4 V2.00	0	29. siRNA-IMPa4-25 PSF-A488 DAPI IMPa4-A546_as_TileScan_001 (Stage 45 of 49)	00-3X8dsdWEziFgeq5Tj6zu6i
234		Vesicles Paraspeckle	3	0.000	1.000	241	200000936	200000065	siRNA-IMPa4-25 PSF-A488 IMPa4-A546 DAPI 8C1-siRNA-IMP-a2-a4 V2.00	0	29. siRNA-IMPa4-25 PSF-A488 DAPI IMPa4-A546_as_TileScan_001 (Stage 45 of 49)	00-3X8dsdWEziFgeq5Tj6zu6i
168		Vesicles Paraspeckle	3	0.000	1.000	241	200000937	200000066	siRNA-IMPa4-25 PSF-A488 IMPa4-A546 DAPI 8C1-siRNA-IMP-a2-a4 V2.00	0	29. siRNA-IMPa4-25 PSF-A488 DAPI IMPa4-A546_as_TileScan_001 (Stage 45 of 49)	00-3X8dsdWEziFgeq5Tj6zu6i
223		Vesicles Paraspeckle	3	0.000	1.000	241	200000938	200000067	siRNA-IMPa4-25 PSF-A488 IMPa4-A546 DAPI 8C1-siRNA-IMP-a2-a4 V2.00	0	29. siRNA-IMPa4-25 PSF-A488 DAPI IMPa4-A546_as_TileScan_001 (Stage 45 of 49)	00-3X8dsdWEziFgeq5Tj6zu6i
245		Vesicles Paraspeckle	3	0.000	1.000	241	200000939	200000068	siRNA-IMPa4-25 PSF-A488 IMPa4-A546 DAPI 8C1-siRNA-IMP-a2-a4 V2.00	0	29. siRNA-IMPa4-25 PSF-A488 DAPI IMPa4-A546_as_TileScan_001 (Stage 45 of 49)	00-3X8dsdWEziFgeq5Tj6zu6i
220		Vesicles Paraspeckle	3	0.000	1.000	241	200000940	200000069	siRNA-IMPa4-25 PSF-A488 IMPa4-A546 DAPI 8C1-siRNA-IMP-a2-a4 V2.00	0	29. siRNA-IMPa4-25 PSF-A488 DAPI IMPa4-A546_as_TileScan_001 (Stage 45 of 49)	00-3X8dsdWEziFgeq5Tj6zu6i
0		Vesicles Paraspeckle	3	0.000	1.000	241	200000941	200000070	siRNA-IMPa4-25 PSF-A488 IMPa4-A546 DAPI 8C1-siRNA-IMP-a2-a4 V2.00	0	29. siRNA-IMPa4-25 PSF-A488 DAPI IMPa4-A546_as_TileScan_001 (Stage 45 of 49)	00-3X8dsdWEziFgeq5Tj6zu6i
191		Vesicles Paraspeckle	3	0.000	1.000	242	200000942	200000071	siRNA-IMPa4-25 PSF-A488 IMPa4-A546 DAPI 8C1-siRNA-IMP-a2-a4 V2.00	0	29. siRNA-IMPa4-25 PSF-A488 DAPI IMPa4-A546_as_TileScan_001 (Stage 45 of 49)	00-3X8dsdWEziFgeq5Tj6zu6i
204		Vesicles Paraspeckle	3	0.000	1.000	242	200000943	200000072	siRNA-IMPa4-25 PSF-A488 IMPa4-A546 DAPI 8C1-siRNA-IMP-a2-a4 V2.00	0	29. siRNA-IMPa4-25 PSF-A488 DAPI IMPa4-A546_as_TileScan_001 (Stage 45 of 49)	00-3X8dsdWEziFgeq5Tj6zu6i
172		Vesicles Paraspeckle	3	0.000	1.000	242	200000944	200000073	siRNA-IMPa4-25 PSF-A488 IMPa4-A546 DAPI 8C1-siRNA-IMP-a2-a4 V2.00	0	29. siRNA-IMPa4-25 PSF-A488 DAPI IMPa4-A546_as_TileScan_001 (Stage 45 of 49)	00-3X8dsdWEziFgeq5Tj6zu6i
163		Vesicles Paraspeckle	3	0.000	1.000	242	200000945	200000074	siRNA-IMPa4-25 PSF-A488 IMPa4-A546 DAPI 8C1-siRNA-IMP-a2-a4 V2.00	0	29. siRNA-IMPa4-25 PSF-A488 DAPI IMPa4-A546_as_TileScan_001 (Stage 45 of 49)	00-3X8dsdWEziFgeq5Tj6zu6i
176		Vesicles Paraspeckle	3	0.000	1.000	242	200000946	200000075	siRNA-IMPa4-25 PSF-A488 IMPa4-A546 DAPI 8C1-siRNA-IMP-a2-a4 V2.00	0	29. siRNA-IMPa4-25 PSF-A488 DAPI IMPa4-A546_as_TileScan_001 (Stage 45 of 49)	00-3X8dsdWEziFgeq5Tj6zu6i
252		Vesicles Paraspeckle	3	0.000	1.000	244	200000947	200000076	siRNA-IMPa4-25 PSF-A488 IMPa4-A546 DAPI 8C1-siRNA-IMP-a2-a4 V2.00	0	29. siRNA-IMPa4-25 PSF-A488 DAPI IMPa4-A546_as_TileScan_001 (Stage 45 of 49)	00-3X8dsdWEziFgeq5Tj6zu6i
255		Vesicles Paraspeckle	3	0.000	1.000	244	200000948	200000077	siRNA-IMPa4-25 PSF-A488 IMPa4-A546 DAPI 8C1-siRNA-IMP-a2-a4 V2.00	0	29. siRNA-IMPa4-25 PSF-A488 DAPI IMPa4-A546_as_TileScan_001 (Stage 45 of 49)	00-3X8dsdWEziFgeq5Tj6zu6i
255		Vesicles Paraspeckle	3	0.000	1.000	244	200000949	200000078	siRNA-IMPa4-25 PSF-A488 IMPa4-A546 DAPI 8C1-siRNA-IMP-a2-a4 V2.00	0	29. siRNA-IMPa4-25 PSF-A488 DAPI IMPa4-A546_as_TileScan_001 (Stage 45 of 49)	00-3X8dsdWEziFgeq5Tj6zu6i
251		Vesicles Paraspeckle	3	0.000	1.000	244	200000950	200000079	siRNA-IMPa4-25 PSF-A488 IMPa4-A546 DAPI 8C1-siRNA-IMP-a2-a4 V2.00	0	29. siRNA-IMPa4-25 PSF-A488 DAPI IMPa4-A546_as_TileScan_001 (Stage 45 of 49)	00-3X8dsdWEziFgeq5Tj6zu6i
247		Vesicles Paraspeckle	3	0.000	1.000	244	200000951	200000080	siRNA-IMPa4-25 PSF-A488 IMPa4-A546 DAPI 8C1-siRNA-IMP-a2-a4 V2.00	0	29. siRNA-IMPa4-25 PSF-A488 DAPI IMPa4-A546_as_TileScan_001 (Stage 45 of 49)	00-3X8dsdWEziFgeq5Tj6zu6i
255		Vesicles Paraspeckle	3	0.000	1.000	244	200000952	200000081	siRNA-IMPa4-25 PSF-A488 IMPa4-A546 DAPI 8C1-siRNA-IMP-a2-a4 V2.00	0	29. siRNA-IMPa4-25 PSF-A488 DAPI IMPa4-A546_as_TileScan_001 (Stage 45 of 49)	00-3X8dsdWEziFgeq5Tj6zu6i
200		Vesicles Paraspeckle	3	0.000	1.000	247	200000953	200000000	siRNA-IMPa4-25 PSF-A488 IMPa4-A546 DAPI 8C1-siRNA-IMP-a2-a4 V2.00	0	29. siRNA-IMPa4-25 PSF-A488 DAPI IMPa4-A546_at_TileScan_001 (Stage 46 of 49)	00-pK7G3Fa4DHFWVbNVhtbuR8
231		Vesicles Paraspeckle	3	0.000	1.000	247	200000954	200000001	siRNA-IMPa4-25 PSF-A488 IMPa4-A546 DAPI 8C1-siRNA-IMP-a2-a4 V2.00	0	29. siRNA-IMPa4-25 PSF-A488 DAPI IMPa4-A546_at_TileScan_001 (Stage 46 of 49)	00-pK7G3Fa4DHFWVbNVhtbuR8
214		Vesicles Paraspeckle	3	0.000	1.000	250	200000955	200000002	siRNA-IMPa4-25 PSF-A488 IMPa4-A546 DAPI 8C1-siRNA-IMP-a2-a4 V2.00	0	29. siRNA-IMPa4-25 PSF-A488 DAPI IMPa4-A546_at_TileScan_001 (Stage 46 of 49)	00-pK7G3Fa4DHFWVbNVhtbuR8
194		Vesicles Paraspeckle	3	0.000	1.000	250	200000956	200000003	siRNA-IMPa4-25 PSF-A488 IMPa4-A546 DAPI 8C1-siRNA-IMP-a2-a4 V2.00	0	29. siRNA-IMPa4-25 PSF-A488 DAPI IMPa4-A546_at_TileScan_001 (Stage 46 of 49)	00-pK7G3Fa4DHFWVbNVhtbuR8
227		Vesicles Paraspeckle	3	0.000	1.000	250	200000957	200000004	siRNA-IMPa4-25 PSF-A488 IMPa4-A546 DAPI 8C1-siRNA-IMP-a2-a4 V2.00	0	29. siRNA-IMPa4-25 PSF-A488 DAPI IMPa4-A546_at_TileScan_001 (Stage 46 of 49)	00-pK7G3Fa4DHFWVbNVhtbuR8
209		Vesicles Paraspeckle	3	0.000	1.000	250	200000958	200000005	siRNA-IMPa4-25 PSF-A488 IMPa4-A546 DAPI 8C1-siRNA-IMP-a2-a4 V2.00	0	29. siRNA-IMPa4-25 PSF-A488 DAPI IMPa4-A546_at_TileScan_001 (Stage 46 of 49)	00-pK7G3Fa4DHFWVbNVhtbuR8
213		Vesicles Paraspeckle	3	0.000	1.000	252	200000959	200000006	siRNA-IMPa4-25 PSF-A488 IMPa4-A546 DAPI 8C1-siRNA-IMP-a2-a4 V2.00	0	29. siRNA-IMPa4-25 PSF-A488 DAPI IMPa4-A546_at_TileScan_001 (Stage 46 of 49)	00-pK7G3Fa4DHFWVbNVhtbuR8
227		Vesicles Paraspeckle	3	0.000	1.000	252	200000960	200000007	siRNA-IMPa4-25 PSF-A488 IMPa4-A546 DAPI 8C1-siRNA-IMP-a2-a4 V2.00	0	29. siRNA-IMPa4-25 PSF-A488 DAPI IMPa4-A546_at_TileScan_001 (Stage 46 of 49)	00-pK7G3Fa4DHFWVbNVhtbuR8
242		Vesicles Paraspeckle	3	0.000	1.000	252	200000961	200000008	siRNA-IMPa4-25 PSF-A488 IMPa4-A546 DAPI 8C1-siRNA-IMP-a2-a4 V2.00	0	29. siRNA-IMPa4-25 PSF-A488 DAPI IMPa4-A546_at_TileScan_001 (Stage 46 of 49)	00-pK7G3Fa4DHFWVbNVhtbuR8
236		Vesicles Paraspeckle	3	0.000	1.000	252	200000962	200000009	siRNA-IMPa4-25 PSF-A488 IMPa4-A546 DAPI 8C1-siRNA-IMP-a2-a4 V2.00	0	29. siRNA-IMPa4-25 PSF-A488 DAPI IMPa4-A546_at_TileScan_001 (Stage 46 of 49)	00-pK7G3Fa4DHFWVbNVhtbuR8
188		Vesicles Paraspeckle	3	0.000	1.000	253	200000963	200000010	siRNA-IMPa4-25 PSF-A488 IMPa4-A546 DAPI 8C1-siRNA-IMP-a2-a4 V2.00	0	29. siRNA-IMPa4-25 PSF-A488 DAPI IMPa4-A546_at_TileScan_001 (Stage 46 of 49)	00-pK7G3Fa4DHFWVbNVhtbuR8
215		Vesicles Paraspeckle	3	0.000	1.000	253	200000964	200000011	siRNA-IMPa4-25 PSF-A488 IMPa4-A546 DAPI 8C1-siRNA-IMP-a2-a4 V2.00	0	29. siRNA-IMPa4-25 PSF-A488 DAPI IMPa4-A546_at_TileScan_001 (Stage 46 of 49)	00-pK7G3Fa4DHFWVbNVhtbuR8
239		Vesicles Paraspeckle	3	0.000	1.000	255	200000965	200000012	siRNA-IMPa4-25 PSF-A488 IMPa4-A546 DAPI 8C1-siRNA-IMP-a2-a4 V2.00	0	29. siRNA-IMPa4-25 PSF-A488 DAPI IMPa4-A546_at_TileScan_001 (Stage 46 of 49)	00-pK7G3Fa4DHFWVbNVhtbuR8
226		Vesicles Paraspeckle	3	0.000	1.000	255	200000966	200000013	siRNA-IMPa4-25 PSF-A488 IMPa4-A546 DAPI 8C1-siRNA-IMP-a2-a4 V2.00	0	29. siRNA-IMPa4-25 PSF-A488 DAPI IMPa4-A546_at_TileScan_001 (Stage 46 of 49)	00-pK7G3Fa4DHFWVbNVhtbuR8
241		Vesicles Paraspeckle	3	0.000	1.000	255	200000967	200000014	siRNA-IMPa4-25 PSF-A488 IMPa4-A546 DAPI 8C1-siRNA-IMP-a2-a4 V2.00	0	29. siRNA-IMPa4-25 PSF-A488 DAPI IMPa4-A546_at_TileScan_001 (Stage 46 of 49)	00-pK7G3Fa4DHFWVbNVhtbuR8
242		Vesicles Paraspeckle	3	0.000	1.000	255	200000968	200000015	siRNA-IMPa4-25 PSF-A488 IMPa4-A546 DAPI 8C1-siRNA-IMP-a2-a4 V2.00	0	29. siRNA-IMPa4-25 PSF-A488 DAPI IMPa4-A546_at_TileScan_001 (Stage 46 of 49)	00-pK7G3Fa4DHFWVbNVhtbuR8
216		Vesicles Paraspeckle	3	0.000	1.000	255	200000969	200000016	siRNA-IMPa4-25 PSF-A488 IMPa4-A546 DAPI 8C1-siRNA-IMP-a2-a4 V2.00	0	29. siRNA-IMPa4-25 PSF-A488 DAPI IMPa4-A546_at_TileScan_001 (Stage 46 of 49)	00-pK7G3Fa4DHFWVbNVhtbuR8
218		Vesicles Paraspeckle	3	0.000	1.000	255	200000970	200000017	siRNA-IMPa4-25 PSF-A488 IMPa4-A546 DAPI 8C1-siRNA-IMP-a2-a4 V2.00	0	29. siRNA-IMPa4-25 PSF-A488 DAPI IMPa4-A546_at_TileScan_001 (Stage 46 of 49)	00-pK7G3Fa4DHFWVbNVhtbuR8
233		Vesicles Paraspeckle	3	0.000	1.000	257	200000971	200000018	siRNA-IMPa4-25 PSF-A488 IMPa4-A546 DAPI 8C1-siRNA-IMP-a2-a4 V2.00	0	29. siRNA-IMPa4-25 PSF-A488 DAPI IMPa4-A546_at_TileScan_001 (Stage 46 of 49)	00-pK7G3Fa4DHFWVbNVhtbuR8
213		Vesicles Paraspeckle	3	0.000	1.000	257	200000972	200000019	siRNA-IMPa4-25 PSF-A488 IMPa4-A546 DAPI 8C1-siRNA-IMP-a2-a4 V2.00	0	29. siRNA-IMPa4-25 PSF-A488 DAPI IMPa4-A546_at_TileScan_001 (Stage 46 of 49)	00-pK7G3Fa4DHFWVbNVhtbuR8
197		Vesicles Paraspeckle	3	0.000	1.000	258	200000973	200000020	siRNA-IMPa4-25 PSF-A488 IMPa4-A546 DAPI 8C1-siRNA-IMP-a2-a4 V2.00	0	29. siRNA-IMPa4-25 PSF-A488 DAPI IMPa4-A546_at_TileScan_001 (Stage 46 of 49)	00-pK7G3Fa4DHFWVbNVhtbuR8
210		Vesicles Paraspeckle	3	0.000	1.000	258	200000974	200000021	siRNA-IMPa4-25 PSF-A488 IMPa4-A546 DAPI 8C1-siRNA-IMP-a2-a4 V2.00	0	29. siRNA-IMPa4-25 PSF-A488 DAPI IMPa4-A546_at_TileScan_001 (Stage 46 of 49)	00-pK7G3Fa4DHFWVbNVhtbuR8
186		Vesicles Paraspeckle	3	0.000	1.000	258	200000975	200000022	siRNA-IMPa4-25 PSF-A488 IMPa4-A546 DAPI 8C1-siRNA-IMP-a2-a4 V2.00	0	29. siRNA-IMPa4-25 PSF-A488 DAPI IMPa4-A546_at_TileScan_001 (Stage 46 of 49)	00-pK7G3Fa4DHFWVbNVhtbuR8
181		Vesicles Paraspeckle	3	0.000	1.000	258	200000976	200000023	siRNA-IMPa4-25 PSF-A488 IMPa4-A546 DAPI 8C1-siRNA-IMP-a2-a4 V2.00	0	29. siRNA-IMPa4-25 PSF-A488 DAPI IMPa4-A546_at_TileScan_001 (Stage 46 of 49)	00-pK7G3Fa4DHFWVbNVhtbuR8
183		Vesicles Paraspeckle	3	0.000	1.000	258	200000977	200000024	siRNA-IMPa4-25 PSF-A488 IMPa4-A546 DAPI 8C1-siRNA-IMP-a2-a4 V2.00	0	29. siRNA-IMPa4-25 PSF-A488 DAPI IMPa4-A546_at_TileScan_001 (Stage 46 of 49)	00-pK7G3Fa4DHFWVbNVhtbuR8
209		Vesicles Paraspeckle	3	0.000	1.000	258	200000978	200000025	siRNA-IMPa4-25 PSF-A488 IMPa4-A546 DAPI 8C1-siRNA-IMP-a2-a4 V2.00	0	29. siRNA-IMPa4-25 PSF-A488 DAPI IMPa4-A546_at_TileScan_001 (Stage 46 of 49)	00-pK7G3Fa4DHFWVbNVhtbuR8
203		Vesicles Paraspeckle	3	0.000	1.000	258	200000979	200000026	siRNA-IMPa4-25 PSF-A488 IMPa4-A546 DAPI 8C1-siRNA-IMP-a2-a4 V2.00	0	29. siRNA-IMPa4-25 PSF-A488 DAPI IMPa4-A546_at_TileScan_001 (Stage 46 of 49)	00-pK7G3Fa4DHFWVbNVhtbuR8
127		Vesicles Paraspeckle	3	0.000	1.000	258	200000980	200000027	siRNA-IMPa4-25 PSF-A488 IMPa4-A546 DAPI 8C1-siRNA-IMP-a2-a4 V2.00	0	29. siRNA-IMPa4-25 PSF-A488 DAPI IMPa4-A546_at_TileScan_001 (Stage 46 of 49)	00-pK7G3Fa4DHFWVbNVhtbuR8
178		Vesicles Paraspeckle	3	0.000	1.000	259	200000981	200000028	siRNA-IMPa4-25 PSF-A488 IMPa4-A546 DAPI 8C1-siRNA-IMP-a2-a4 V2.00	0	29. siRNA-IMPa4-25 PSF-A488 DAPI IMPa4-A546_at_TileScan_001 (Stage 46 of 49)	00-pK7G3Fa4DHFWVbNVhtbuR8
160		Vesicles Paraspeckle	3	0.000	1.000	259	200000982	200000029	siRNA-IMPa4-25 PSF-A488 IMPa4-A546 DAPI 8C1-siRNA-IMP-a2-a4 V2.00	0	29. siRNA-IMPa4-25 PSF-A488 DAPI IMPa4-A546_at_TileScan_001 (Stage 46 of 49)	00-pK7G3Fa4DHFWVbNVhtbuR8
250		Vesicles Paraspeckle	3	0.000	1.000	260	200000983	200000030	siRNA-IMPa4-25 PSF-A488 IMPa4-A546 DAPI 8C1-siRNA-IMP-a2-a4 V2.00	0	29. siRNA-IMPa4-25 PSF-A488 DAPI IMPa4-A546_at_TileScan_001 (Stage 46 of 49)	00-pK7G3Fa4DHFWVbNVhtbuR8
192		Vesicles Paraspeckle	3	0.000	1.000	260	200000984	200000031	siRNA-IMPa4-25 PSF-A488 IMPa4-A546 DAPI 8C1-siRNA-IMP-a2-a4 V2.00	0	29. siRNA-IMPa4-25 PSF-A488 DAPI IMPa4-A546_at_TileScan_001 (Stage 46 of 49)	00-pK7G3Fa4DHFWVbNVhtbuR8
161		Vesicles Paraspeckle	3	0.000	1.000	262	200000985	200000032	siRNA-IMPa4-25 PSF-A488 IMPa4-A546 DAPI 8C1-siRNA-IMP-a2-a4 V2.00	0	29. siRNA-IMPa4-25 PSF-A488 DAPI IMPa4-A546_at_TileScan_001 (Stage 46 of 49)	00-pK7G3Fa4DHFWVbNVhtbuR8
215		Vesicles Paraspeckle	3	0.000	1.000	262	200000986	200000033	siRNA-IMPa4-25 PSF-A488 IMPa4-A546 DAPI 8C1-siRNA-IMP-a2-a4 V2.00	0	29. siRNA-IMPa4-25 PSF-A488 DAPI IMPa4-A546_at_TileScan_001 (Stage 46 of 49)	00-pK7G3Fa4DHFWVbNVhtbuR8
216		Vesicles Paraspeckle	3	0.000	1.000	262	200000987	200000034	siRNA-IMPa4-25 PSF-A488 IMPa4-A546 DAPI 8C1-siRNA-IMP-a2-a4 V2.00	0	29. siRNA-IMPa4-25 PSF-A488 DAPI IMPa4-A546_at_TileScan_001 (Stage 46 of 49)	00-pK7G3Fa4DHFWVbNVhtbuR8
207		Vesicles Paraspeckle	3	0.000	1.000	262	200000988	200000035	siRNA-IMPa4-25 PSF-A488 IMPa4-A546 DAPI 8C1-siRNA-IMP-a2-a4 V2.00	0	29. siRNA-IMPa4-25 PSF-A488 DAPI IMPa4-A546_at_TileScan_001 (Stage 46 of 49)	00-pK7G3Fa4DHFWVbNVhtbuR8
249		Vesicles Paraspeckle	3	0.000	1.000	262	200000989	200000036	siRNA-IMPa4-25 PSF-A488 IMPa4-A546 DAPI 8C1-siRNA-IMP-a2-a4 V2.00	0	29. siRNA-IMPa4-25 PSF-A488 DAPI IMPa4-A546_at_TileScan_001 (Stage 46 of 49)	00-pK7G3Fa4DHFWVbNVhtbuR8
248		Vesicles Paraspeckle	3	0.000	1.000	262	200000990	200000037	siRNA-IMPa4-25 PSF-A488 IMPa4-A546 DAPI 8C1-siRNA-IMP-a2-a4 V2.00	0	29. siRNA-IMPa4-25 PSF-A488 DAPI IMPa4-A546_at_TileScan_001 (Stage 46 of 49)	00-pK7G3Fa4DHFWVbNVhtbuR8
204		Vesicles Paraspeckle	3	0.000	1.000	262	200000991	200000038	siRNA-IMPa4-25 PSF-A488 IMPa4-A546 DAPI 8C1-siRNA-IMP-a2-a4 V2.00	0	29. siRNA-IMPa4-25 PSF-A488 DAPI IMPa4-A546_at_TileScan_001 (Stage 46 of 49)	00-pK7G3Fa4DHFWVbNVhtbuR8
255		Vesicles Paraspeckle	3	0.000	1.000	262	200000992	200000039	siRNA-IMPa4-25 PSF-A488 IMPa4-A546 DAPI 8C1-siRNA-IMP-a2-a4 V2.00	0	29. siRNA-IMPa4-25 PSF-A488 DAPI IMPa4-A546_at_TileScan_001 (Stage 46 of 49)	00-pK7G3Fa4DHFWVbNVhtbuR8
207		Vesicles Paraspeckle	3	0.000	1.000	262	200000993	200000040	siRNA-IMPa4-25 PSF-A488 IMPa4-A546 DAPI 8C1-siRNA-IMP-a2-a4 V2.00	0	29. siRNA-IMPa4-25 PSF-A488 DAPI IMPa4-A546_at_TileScan_001 (Stage 46 of 49)	00-pK7G3Fa4DHFWVbNVhtbuR8
205		Vesicles Paraspeckle	3	0.000	1.000	263	200000994	200000041	siRNA-IMPa4-25 PSF-A488 IMPa4-A546 DAPI 8C1-siRNA-IMP-a2-a4 V2.00	0	29. siRNA-IMPa4-25 PSF-A488 DAPI IMPa4-A546_at_TileScan_001 (Stage 46 of 49)	00-pK7G3Fa4DHFWVbNVhtbuR8
220		Vesicles Paraspeckle	3	0.000	1.000	263	200000995	200000042	siRNA-IMPa4-25 PSF-A488 IMPa4-A546 DAPI 8C1-siRNA-IMP-a2-a4 V2.00	0	29. siRNA-IMPa4-25 PSF-A488 DAPI IMPa4-A546_at_TileScan_001 (Stage 46 of 49)	00-pK7G3Fa4DHFWVbNVhtbuR8
216		Vesicles Paraspeckle	3	0.000	1.000	263	200000996	200000043	siRNA-IMPa4-25 PSF-A488 IMPa4-A546 DAPI 8C1-siRNA-IMP-a2-a4 V2.00	0	29. siRNA-IMPa4-25 PSF-A488 DAPI IMPa4-A546_at_TileScan_001 (Stage 46 of 49)	00-pK7G3Fa4DHFWVbNVhtbuR8
239		Vesicles Paraspeckle	3	0.000	1.000	263	200000997	200000044	siRNA-IMPa4-25 PSF-A488 IMPa4-A546 DAPI 8C1-siRNA-IMP-a2-a4 V2.00	0	29. siRNA-IMPa4-25 PSF-A488 DAPI IMPa4-A546_at_TileScan_001 (Stage 46 of 49)	00-pK7G3Fa4DHFWVbNVhtbuR8
236		Vesicles Paraspeckle	3	0.000	1.000	263	200000998	200000045	siRNA-IMPa4-25 PSF-A488 IMPa4-A546 DAPI 8C1-siRNA-IMP-a2-a4 V2.00	0	29. siRNA-IMPa4-25 PSF-A488 DAPI IMPa4-A546_at_TileScan_001 (Stage 46 of 49)	00-pK7G3Fa4DHFWVbNVhtbuR8
211		Vesicles Paraspeckle	3	0.000	1.000	263	200000999	200000046	siRNA-IMPa4-25 PSF-A488 IMPa4-A546 DAPI 8C1-siRNA-IMP-a2-a4 V2.00	0	29. siRNA-IMPa4-25 PSF-A488 DAPI IMPa4-A546_at_TileScan_001 (Stage 46 of 49)	00-pK7G3Fa4DHFWVbNVhtbuR8
169		Vesicles Paraspeckle	3	0.000	1.000	263	200001000	200000047	siRNA-IMPa4-25 PSF-A488 IMPa4-A546 DAPI 8C1-siRNA-IMP-a2-a4 V2.00	0	29. siRNA-IMPa4-25 PSF-A488 DAPI IMPa4-A546_at_TileScan_001 (Stage 46 of 49)	00-pK7G3Fa4DHFWVbNVhtbuR8
229		Vesicles Paraspeckle	3	0.000	1.000	263	200001001	200000048	siRNA-IMPa4-25 PSF-A488 IMPa4-A546 DAPI 8C1-siRNA-IMP-a2-a4 V2.00	0	29. siRNA-IMPa4-25 PSF-A488 DAPI IMPa4-A546_at_TileScan_001 (Stage 46 of 49)	00-pK7G3Fa4DHFWVbNVhtbuR8
186		Vesicles Paraspeckle	3	0.000	1.000	264	200001002	200000049	siRNA-IMPa4-25 PSF-A488 IMPa4-A546 DAPI 8C1-siRNA-IMP-a2-a4 V2.00	0	29. siRNA-IMPa4-25 PSF-A488 DAPI IMPa4-A546_at_TileScan_001 (Stage 46 of 49)	00-pK7G3Fa4DHFWVbNVhtbuR8
182		Vesicles Paraspeckle	3	0.000	1.000	264	200001003	200000050	siRNA-IMPa4-25 PSF-A488 IMPa4-A546 DAPI 8C1-siRNA-IMP-a2-a4 V2.00	0	29. siRNA-IMPa4-25 PSF-A488 DAPI IMPa4-A546_at_TileScan_001 (Stage 46 of 49)	00-pK7G3Fa4DHFWVbNVhtbuR8
236		Vesicles Paraspeckle	3	0.000	1.000	265	200001004	200000051	siRNA-IMPa4-25 PSF-A488 IMPa4-A546 DAPI 8C1-siRNA-IMP-a2-a4 V2.00	0	29. siRNA-IMPa4-25 PSF-A488 DAPI IMPa4-A546_at_TileScan_001 (Stage 46 of 49)	00-pK7G3Fa4DHFWVbNVhtbuR8
223		Vesicles Paraspeckle	3	0.000	1.000	265	200001005	200000052	siRNA-IMPa4-25 PSF-A488 IMPa4-A546 DAPI 8C1-siRNA-IMP-a2-a4 V2.00	0	29. siRNA-IMPa4-25 PSF-A488 DAPI IMPa4-A546_at_TileScan_001 (Stage 46 of 49)	00-pK7G3Fa4DHFWVbNVhtbuR8
225		Vesicles Paraspeckle	3	0.000	1.000	265	200001006	200000053	siRNA-IMPa4-25 PSF-A488 IMPa4-A546 DAPI 8C1-siRNA-IMP-a2-a4 V2.00	0	29. siRNA-IMPa4-25 PSF-A488 DAPI IMPa4-A546_at_TileScan_001 (Stage 46 of 49)	00-pK7G3Fa4DHFWVbNVhtbuR8
235		Vesicles Paraspeckle	3	0.000	1.000	265	200001007	200000054	siRNA-IMPa4-25 PSF-A488 IMPa4-A546 DAPI 8C1-siRNA-IMP-a2-a4 V2.00	0	29. siRNA-IMPa4-25 PSF-A488 DAPI IMPa4-A546_at_TileScan_001 (Stage 46 of 49)	00-pK7G3Fa4DHFWVbNVhtbuR8
218		Vesicles Paraspeckle	3	0.000	1.000	265	200001008	200000055	siRNA-IMPa4-25 PSF-A488 IMPa4-A546 DAPI 8C1-siRNA-IMP-a2-a4 V2.00	0	29. siRNA-IMPa4-25 PSF-A488 DAPI IMPa4-A546_at_TileScan_001 (Stage 46 of 49)	00-pK7G3Fa4DHFWVbNVhtbuR8
209		Vesicles Paraspeckle	3	0.000	1.000	265	200001009	200000056	siRNA-IMPa4-25 PSF-A488 IMPa4-A546 DAPI 8C1-siRNA-IMP-a2-a4 V2.00	0	29. siRNA-IMPa4-25 PSF-A488 DAPI IMPa4-A546_at_TileScan_001 (Stage 46 of 49)	00-pK7G3Fa4DHFWVbNVhtbuR8
195		Vesicles Paraspeckle	3	0.000	1.000	265	200001010	200000057	siRNA-IMPa4-25 PSF-A488 IMPa4-A546 DAPI 8C1-siRNA-IMP-a2-a4 V2.00	0	29. siRNA-IMPa4-25 PSF-A488 DAPI IMPa4-A546_at_TileScan_001 (Stage 46 of 49)	00-pK7G3Fa4DHFWVbNVhtbuR8
207		Vesicles Paraspeckle	3	0.000	1.000	265	200001011	200000058	siRNA-IMPa4-25 PSF-A488 IMPa4-A546 DAPI 8C1-siRNA-IMP-a2-a4 V2.00	0	29. siRNA-IMPa4-25 PSF-A488 DAPI IMPa4-A546_at_TileScan_001 (Stage 46 of 49)	00-pK7G3Fa4DHFWVbNVhtbuR8
214		Vesicles Paraspeckle	3	0.000	1.000	265	200001012	200000059	siRNA-IMPa4-25 PSF-A488 IMPa4-A546 DAPI 8C1-siRNA-IMP-a2-a4 V2.00	0	29. siRNA-IMPa4-25 PSF-A488 DAPI IMPa4-A546_at_TileScan_001 (Stage 46 of 49)	00-pK7G3Fa4DHFWVbNVhtbuR8
220		Vesicles Paraspeckle	3	0.000	1.000	265	200001013	200000060	siRNA-IMPa4-25 PSF-A488 IMPa4-A546 DAPI 8C1-siRNA-IMP-a2-a4 V2.00	0	29. siRNA-IMPa4-25 PSF-A488 DAPI IMPa4-A546_at_TileScan_001 (Stage 46 of 49)	00-pK7G3Fa4DHFWVbNVhtbuR8
255		Vesicles Paraspeckle	3	0.000	1.000	266	200001014	200000061	siRNA-IMPa4-25 PSF-A488 IMPa4-A546 DAPI 8C1-siRNA-IMP-a2-a4 V2.00	0	29. siRNA-IMPa4-25 PSF-A488 DAPI IMPa4-A546_at_TileScan_001 (Stage 46 of 49)	00-pK7G3Fa4DHFWVbNVhtbuR8
255		Vesicles Paraspeckle	3	0.000	1.000	266	200001015	200000062	siRNA-IMPa4-25 PSF-A488 IMPa4-A546 DAPI 8C1-siRNA-IMP-a2-a4 V2.00	0	29. siRNA-IMPa4-25 PSF-A488 DAPI IMPa4-A546_at_TileScan_001 (Stage 46 of 49)	00-pK7G3Fa4DHFWVbNVhtbuR8
255		Vesicles Paraspeckle	3	0.000	1.000	266	200001016	200000063	siRNA-IMPa4-25 PSF-A488 IMPa4-A546 DAPI 8C1-siRNA-IMP-a2-a4 V2.00	0	29. siRNA-IMPa4-25 PSF-A488 DAPI IMPa4-A546_at_TileScan_001 (Stage 46 of 49)	00-pK7G3Fa4DHFWVbNVhtbuR8
255		Vesicles Paraspeckle	3	0.000	1.000	267	200001017	200000064	siRNA-IMPa4-25 PSF-A488 IMPa4-A546 DAPI 8C1-siRNA-IMP-a2-a4 V2.00	0	29. siRNA-IMPa4-25 PSF-A488 DAPI IMPa4-A546_at_TileScan_001 (Stage 46 of 49)	00-pK7G3Fa4DHFWVbNVhtbuR8
251		Vesicles Paraspeckle	3	0.000	1.000	267	200001018	200000065	siRNA-IMPa4-25 PSF-A488 IMPa4-A546 DAPI 8C1-siRNA-IMP-a2-a4 V2.00	0	29. siRNA-IMPa4-25 PSF-A488 DAPI IMPa4-A546_at_TileScan_001 (Stage 46 of 49)	00-pK7G3Fa4DHFWVbNVhtbuR8
255		Vesicles Paraspeckle	3	0.000	1.000	267	200001019	200000066	siRNA-IMPa4-25 PSF-A488 IMPa4-A546 DAPI 8C1-siRNA-IMP-a2-a4 V2.00	0	29. siRNA-IMPa4-25 PSF-A488 DAPI IMPa4-A546_at_TileScan_001 (Stage 46 of 49)	00-pK7G3Fa4DHFWVbNVhtbuR8
231		Vesicles Paraspeckle	3	0.000	1.000	267	200001020	200000067	siRNA-IMPa4-25 PSF-A488 IMPa4-A546 DAPI 8C1-siRNA-IMP-a2-a4 V2.00	0	29. siRNA-IMPa4-25 PSF-A488 DAPI IMPa4-A546_at_TileScan_001 (Stage 46 of 49)	00-pK7G3Fa4DHFWVbNVhtbuR8
245		Vesicles Paraspeckle	3	0.000	1.000	267	200001021	200000068	siRNA-IMPa4-25 PSF-A488 IMPa4-A546 DAPI 8C1-siRNA-IMP-a2-a4 V2.00	0	29. siRNA-IMPa4-25 PSF-A488 DAPI IMPa4-A546_at_TileScan_001 (Stage 46 of 49)	00-pK7G3Fa4DHFWVbNVhtbuR8
232		Vesicles Paraspeckle	3	0.000	1.000	267	200001022	200000069	siRNA-IMPa4-25 PSF-A488 IMPa4-A546 DAPI 8C1-siRNA-IMP-a2-a4 V2.00	0	29. siRNA-IMPa4-25 PSF-A488 DAPI IMPa4-A546_at_TileScan_001 (Stage 46 of 49)	00-pK7G3Fa4DHFWVbNVhtbuR8
251		Vesicles Paraspeckle	3	0.000	1.000	267	200001023	200000070	siRNA-IMPa4-25 PSF-A488 IMPa4-A546 DAPI 8C1-siRNA-IMP-a2-a4 V2.00	0	29. siRNA-IMPa4-25 PSF-A488 DAPI IMPa4-A546_at_TileScan_001 (Stage 46 of 49)	00-pK7G3Fa4DHFWVbNVhtbuR8
247		Vesicles Paraspeckle	3	0.000	1.000	267	200001024	200000071	siRNA-IMPa4-25 PSF-A488 IMPa4-A546 DAPI 8C1-siRNA-IMP-a2-a4 V2.00	0	29. siRNA-IMPa4-25 PSF-A488 DAPI IMPa4-A546_at_TileScan_001 (Stage 46 of 49)	00-pK7G3Fa4DHFWVbNVhtbuR8
240		Vesicles Paraspeckle	3	0.000	1.000	267	200001025	200000072	siRNA-IMPa4-25 PSF-A488 IMPa4-A546 DAPI 8C1-siRNA-IMP-a2-a4 V2.00	0	29. siRNA-IMPa4-25 PSF-A488 DAPI IMPa4-A546_at_TileScan_001 (Stage 46 of 49)	00-pK7G3Fa4DHFWVbNVhtbuR8
255		Vesicles Paraspeckle	3	0.000	1.000	268	200001026	200000000	siRNA-IMPa4-25 PSF-A488 IMPa4-A546 DAPI 8C1-siRNA-IMP-a2-a4 V2.00	0	29. siRNA-IMPa4-25 PSF-A488 DAPI IMPa4-A546_au_TileScan_001 (Stage 47 of 49)	00-VP8FN6YguXFSWT9JSuk4tX
255		Vesicles Paraspeckle	3	0.000	1.000	268	200001027	200000001	siRNA-IMPa4-25 PSF-A488 IMPa4-A546 DAPI 8C1-siRNA-IMP-a2-a4 V2.00	0	29. siRNA-IMPa4-25 PSF-A488 DAPI IMPa4-A546_au_TileScan_001 (Stage 47 of 49)	00-VP8FN6YguXFSWT9JSuk4tX
180		Vesicles Paraspeckle	3	0.000	1.000	269	200001028	200000002	siRNA-IMPa4-25 PSF-A488 IMPa4-A546 DAPI 8C1-siRNA-IMP-a2-a4 V2.00	0	29. siRNA-IMPa4-25 PSF-A488 DAPI IMPa4-A546_au_TileScan_001 (Stage 47 of 49)	00-VP8FN6YguXFSWT9JSuk4tX
191		Vesicles Paraspeckle	3	0.000	1.000	269	200001029	200000003	siRNA-IMPa4-25 PSF-A488 IMPa4-A546 DAPI 8C1-siRNA-IMP-a2-a4 V2.00	0	29. siRNA-IMPa4-25 PSF-A488 DAPI IMPa4-A546_au_TileScan_001 (Stage 47 of 49)	00-VP8FN6YguXFSWT9JSuk4tX
247		Vesicles Paraspeckle	3	0.000	1.000	269	200001030	200000004	siRNA-IMPa4-25 PSF-A488 IMPa4-A546 DAPI 8C1-siRNA-IMP-a2-a4 V2.00	0	29. siRNA-IMPa4-25 PSF-A488 DAPI IMPa4-A546_au_TileScan_001 (Stage 47 of 49)	00-VP8FN6YguXFSWT9JSuk4tX
149		Vesicles Paraspeckle	3	0.000	1.000	269	200001031	200000005	siRNA-IMPa4-25 PSF-A488 IMPa4-A546 DAPI 8C1-siRNA-IMP-a2-a4 V2.00	0	29. siRNA-IMPa4-25 PSF-A488 DAPI IMPa4-A546_au_TileScan_001 (Stage 47 of 49)	00-VP8FN6YguXFSWT9JSuk4tX
185		Vesicles Paraspeckle	3	0.000	1.000	269	200001032	200000006	siRNA-IMPa4-25 PSF-A488 IMPa4-A546 DAPI 8C1-siRNA-IMP-a2-a4 V2.00	0	29. siRNA-IMPa4-25 PSF-A488 DAPI IMPa4-A546_au_TileScan_001 (Stage 47 of 49)	00-VP8FN6YguXFSWT9JSuk4tX
186		Vesicles Paraspeckle	3	0.000	1.000	269	200001033	200000007	siRNA-IMPa4-25 PSF-A488 IMPa4-A546 DAPI 8C1-siRNA-IMP-a2-a4 V2.00	0	29. siRNA-IMPa4-25 PSF-A488 DAPI IMPa4-A546_au_TileScan_001 (Stage 47 of 49)	00-VP8FN6YguXFSWT9JSuk4tX
209		Vesicles Paraspeckle	3	0.000	1.000	269	200001034	200000008	siRNA-IMPa4-25 PSF-A488 IMPa4-A546 DAPI 8C1-siRNA-IMP-a2-a4 V2.00	0	29. siRNA-IMPa4-25 PSF-A488 DAPI IMPa4-A546_au_TileScan_001 (Stage 47 of 49)	00-VP8FN6YguXFSWT9JSuk4tX
192		Vesicles Paraspeckle	3	0.000	1.000	269	200001035	200000009	siRNA-IMPa4-25 PSF-A488 IMPa4-A546 DAPI 8C1-siRNA-IMP-a2-a4 V2.00	0	29. siRNA-IMPa4-25 PSF-A488 DAPI IMPa4-A546_au_TileScan_001 (Stage 47 of 49)	00-VP8FN6YguXFSWT9JSuk4tX
207		Vesicles Paraspeckle	3	0.000	1.000	269	200001036	200000010	siRNA-IMPa4-25 PSF-A488 IMPa4-A546 DAPI 8C1-siRNA-IMP-a2-a4 V2.00	0	29. siRNA-IMPa4-25 PSF-A488 DAPI IMPa4-A546_au_TileScan_001 (Stage 47 of 49)	00-VP8FN6YguXFSWT9JSuk4tX
166		Vesicles Paraspeckle	3	0.000	1.000	269	200001037	200000011	siRNA-IMPa4-25 PSF-A488 IMPa4-A546 DAPI 8C1-siRNA-IMP-a2-a4 V2.00	0	29. siRNA-IMPa4-25 PSF-A488 DAPI IMPa4-A546_au_TileScan_001 (Stage 47 of 49)	00-VP8FN6YguXFSWT9JSuk4tX
195		Vesicles Paraspeckle	3	0.000	1.000	269	200001038	200000012	siRNA-IMPa4-25 PSF-A488 IMPa4-A546 DAPI 8C1-siRNA-IMP-a2-a4 V2.00	0	29. siRNA-IMPa4-25 PSF-A488 DAPI IMPa4-A546_au_TileScan_001 (Stage 47 of 49)	00-VP8FN6YguXFSWT9JSuk4tX
207		Vesicles Paraspeckle	3	0.000	1.000	272	200001039	200000013	siRNA-IMPa4-25 PSF-A488 IMPa4-A546 DAPI 8C1-siRNA-IMP-a2-a4 V2.00	0	29. siRNA-IMPa4-25 PSF-A488 DAPI IMPa4-A546_au_TileScan_001 (Stage 47 of 49)	00-VP8FN6YguXFSWT9JSuk4tX
255		Vesicles Paraspeckle	3	0.000	1.000	272	200001040	200000014	siRNA-IMPa4-25 PSF-A488 IMPa4-A546 DAPI 8C1-siRNA-IMP-a2-a4 V2.00	0	29. siRNA-IMPa4-25 PSF-A488 DAPI IMPa4-A546_au_TileScan_001 (Stage 47 of 49)	00-VP8FN6YguXFSWT9JSuk4tX
213		Vesicles Paraspeckle	3	0.000	1.000	272	200001041	200000015	siRNA-IMPa4-25 PSF-A488 IMPa4-A546 DAPI 8C1-siRNA-IMP-a2-a4 V2.00	0	29. siRNA-IMPa4-25 PSF-A488 DAPI IMPa4-A546_au_TileScan_001 (Stage 47 of 49)	00-VP8FN6YguXFSWT9JSuk4tX
189		Vesicles Paraspeckle	3	0.000	1.000	274	200001042	200000016	siRNA-IMPa4-25 PSF-A488 IMPa4-A546 DAPI 8C1-siRNA-IMP-a2-a4 V2.00	0	29. siRNA-IMPa4-25 PSF-A488 DAPI IMPa4-A546_au_TileScan_001 (Stage 47 of 49)	00-VP8FN6YguXFSWT9JSuk4tX
128		Vesicles Paraspeckle	3	0.000	1.000	274	200001043	200000017	siRNA-IMPa4-25 PSF-A488 IMPa4-A546 DAPI 8C1-siRNA-IMP-a2-a4 V2.00	0	29. siRNA-IMPa4-25 PSF-A488 DAPI IMPa4-A546_au_TileScan_001 (Stage 47 of 49)	00-VP8FN6YguXFSWT9JSuk4tX
167		Vesicles Paraspeckle	3	0.000	1.000	274	200001044	200000018	siRNA-IMPa4-25 PSF-A488 IMPa4-A546 DAPI 8C1-siRNA-IMP-a2-a4 V2.00	0	29. siRNA-IMPa4-25 PSF-A488 DAPI IMPa4-A546_au_TileScan_001 (Stage 47 of 49)	00-VP8FN6YguXFSWT9JSuk4tX
201		Vesicles Paraspeckle	3	0.000	1.000	275	200001045	200000019	siRNA-IMPa4-25 PSF-A488 IMPa4-A546 DAPI 8C1-siRNA-IMP-a2-a4 V2.00	0	29. siRNA-IMPa4-25 PSF-A488 DAPI IMPa4-A546_au_TileScan_001 (Stage 47 of 49)	00-VP8FN6YguXFSWT9JSuk4tX
225		Vesicles Paraspeckle	3	0.000	1.000	275	200001046	200000020	siRNA-IMPa4-25 PSF-A488 IMPa4-A546 DAPI 8C1-siRNA-IMP-a2-a4 V2.00	0	29. siRNA-IMPa4-25 PSF-A488 DAPI IMPa4-A546_au_TileScan_001 (Stage 47 of 49)	00-VP8FN6YguXFSWT9JSuk4tX
240		Vesicles Paraspeckle	3	0.000	1.000	275	200001047	200000021	siRNA-IMPa4-25 PSF-A488 IMPa4-A546 DAPI 8C1-siRNA-IMP-a2-a4 V2.00	0	29. siRNA-IMPa4-25 PSF-A488 DAPI IMPa4-A546_au_TileScan_001 (Stage 47 of 49)	00-VP8FN6YguXFSWT9JSuk4tX
234		Vesicles Paraspeckle	3	0.000	1.000	276	200001048	200000022	siRNA-IMPa4-25 PSF-A488 IMPa4-A546 DAPI 8C1-siRNA-IMP-a2-a4 V2.00	0	29. siRNA-IMPa4-25 PSF-A488 DAPI IMPa4-A546_au_TileScan_001 (Stage 47 of 49)	00-VP8FN6YguXFSWT9JSuk4tX
254		Vesicles Paraspeckle	3	0.000	1.000	276	200001049	200000023	siRNA-IMPa4-25 PSF-A488 IMPa4-A546 DAPI 8C1-siRNA-IMP-a2-a4 V2.00	0	29. siRNA-IMPa4-25 PSF-A488 DAPI IMPa4-A546_au_TileScan_001 (Stage 47 of 49)	00-VP8FN6YguXFSWT9JSuk4tX
235		Vesicles Paraspeckle	3	0.000	1.000	276	200001050	200000024	siRNA-IMPa4-25 PSF-A488 IMPa4-A546 DAPI 8C1-siRNA-IMP-a2-a4 V2.00	0	29. siRNA-IMPa4-25 PSF-A488 DAPI IMPa4-A546_au_TileScan_001 (Stage 47 of 49)	00-VP8FN6YguXFSWT9JSuk4tX
205		Vesicles Paraspeckle	3	0.000	1.000	276	200001051	200000025	siRNA-IMPa4-25 PSF-A488 IMPa4-A546 DAPI 8C1-siRNA-IMP-a2-a4 V2.00	0	29. siRNA-IMPa4-25 PSF-A488 DAPI IMPa4-A546_au_TileScan_001 (Stage 47 of 49)	00-VP8FN6YguXFSWT9JSuk4tX
234		Vesicles Paraspeckle	3	0.000	1.000	276	200001052	200000026	siRNA-IMPa4-25 PSF-A488 IMPa4-A546 DAPI 8C1-siRNA-IMP-a2-a4 V2.00	0	29. siRNA-IMPa4-25 PSF-A488 DAPI IMPa4-A546_au_TileScan_001 (Stage 47 of 49)	00-VP8FN6YguXFSWT9JSuk4tX
221		Vesicles Paraspeckle	3	0.000	1.000	276	200001053	200000027	siRNA-IMPa4-25 PSF-A488 IMPa4-A546 DAPI 8C1-siRNA-IMP-a2-a4 V2.00	0	29. siRNA-IMPa4-25 PSF-A488 DAPI IMPa4-A546_au_TileScan_001 (Stage 47 of 49)	00-VP8FN6YguXFSWT9JSuk4tX
249		Vesicles Paraspeckle	3	0.000	1.000	276	200001054	200000028	siRNA-IMPa4-25 PSF-A488 IMPa4-A546 DAPI 8C1-siRNA-IMP-a2-a4 V2.00	0	29. siRNA-IMPa4-25 PSF-A488 DAPI IMPa4-A546_au_TileScan_001 (Stage 47 of 49)	00-VP8FN6YguXFSWT9JSuk4tX
218		Vesicles Paraspeckle	3	0.000	1.000	276	200001055	200000029	siRNA-IMPa4-25 PSF-A488 IMPa4-A546 DAPI 8C1-siRNA-IMP-a2-a4 V2.00	0	29. siRNA-IMPa4-25 PSF-A488 DAPI IMPa4-A546_au_TileScan_001 (Stage 47 of 49)	00-VP8FN6YguXFSWT9JSuk4tX
221		Vesicles Paraspeckle	3	0.000	1.000	276	200001056	200000030	siRNA-IMPa4-25 PSF-A488 IMPa4-A546 DAPI 8C1-siRNA-IMP-a2-a4 V2.00	0	29. siRNA-IMPa4-25 PSF-A488 DAPI IMPa4-A546_au_TileScan_001 (Stage 47 of 49)	00-VP8FN6YguXFSWT9JSuk4tX
205		Vesicles Paraspeckle	3	0.000	1.000	277	200001057	200000031	siRNA-IMPa4-25 PSF-A488 IMPa4-A546 DAPI 8C1-siRNA-IMP-a2-a4 V2.00	0	29. siRNA-IMPa4-25 PSF-A488 DAPI IMPa4-A546_au_TileScan_001 (Stage 47 of 49)	00-VP8FN6YguXFSWT9JSuk4tX
206		Vesicles Paraspeckle	3	0.000	1.000	277	200001058	200000032	siRNA-IMPa4-25 PSF-A488 IMPa4-A546 DAPI 8C1-siRNA-IMP-a2-a4 V2.00	0	29. siRNA-IMPa4-25 PSF-A488 DAPI IMPa4-A546_au_TileScan_001 (Stage 47 of 49)	00-VP8FN6YguXFSWT9JSuk4tX
210		Vesicles Paraspeckle	3	0.000	1.000	277	200001059	200000033	siRNA-IMPa4-25 PSF-A488 IMPa4-A546 DAPI 8C1-siRNA-IMP-a2-a4 V2.00	0	29. siRNA-IMPa4-25 PSF-A488 DAPI IMPa4-A546_au_TileScan_001 (Stage 47 of 49)	00-VP8FN6YguXFSWT9JSuk4tX
213		Vesicles Paraspeckle	3	0.000	1.000	277	200001060	200000034	siRNA-IMPa4-25 PSF-A488 IMPa4-A546 DAPI 8C1-siRNA-IMP-a2-a4 V2.00	0	29. siRNA-IMPa4-25 PSF-A488 DAPI IMPa4-A546_au_TileScan_001 (Stage 47 of 49)	00-VP8FN6YguXFSWT9JSuk4tX
227		Vesicles Paraspeckle	3	0.000	1.000	277	200001061	200000035	siRNA-IMPa4-25 PSF-A488 IMPa4-A546 DAPI 8C1-siRNA-IMP-a2-a4 V2.00	0	29. siRNA-IMPa4-25 PSF-A488 DAPI IMPa4-A546_au_TileScan_001 (Stage 47 of 49)	00-VP8FN6YguXFSWT9JSuk4tX
203		Vesicles Paraspeckle	3	0.000	1.000	277	200001062	200000036	siRNA-IMPa4-25 PSF-A488 IMPa4-A546 DAPI 8C1-siRNA-IMP-a2-a4 V2.00	0	29. siRNA-IMPa4-25 PSF-A488 DAPI IMPa4-A546_au_TileScan_001 (Stage 47 of 49)	00-VP8FN6YguXFSWT9JSuk4tX
195		Vesicles Paraspeckle	3	0.000	1.000	278	200001063	200000037	siRNA-IMPa4-25 PSF-A488 IMPa4-A546 DAPI 8C1-siRNA-IMP-a2-a4 V2.00	0	29. siRNA-IMPa4-25 PSF-A488 DAPI IMPa4-A546_au_TileScan_001 (Stage 47 of 49)	00-VP8FN6YguXFSWT9JSuk4tX
175		Vesicles Paraspeckle	3	0.000	1.000	278	200001064	200000038	siRNA-IMPa4-25 PSF-A488 IMPa4-A546 DAPI 8C1-siRNA-IMP-a2-a4 V2.00	0	29. siRNA-IMPa4-25 PSF-A488 DAPI IMPa4-A546_au_TileScan_001 (Stage 47 of 49)	00-VP8FN6YguXFSWT9JSuk4tX
178		Vesicles Paraspeckle	3	0.000	1.000	278	200001065	200000039	siRNA-IMPa4-25 PSF-A488 IMPa4-A546 DAPI 8C1-siRNA-IMP-a2-a4 V2.00	0	29. siRNA-IMPa4-25 PSF-A488 DAPI IMPa4-A546_au_TileScan_001 (Stage 47 of 49)	00-VP8FN6YguXFSWT9JSuk4tX
168		Vesicles Paraspeckle	3	0.000	1.000	278	200001066	200000040	siRNA-IMPa4-25 PSF-A488 IMPa4-A546 DAPI 8C1-siRNA-IMP-a2-a4 V2.00	0	29. siRNA-IMPa4-25 PSF-A488 DAPI IMPa4-A546_au_TileScan_001 (Stage 47 of 49)	00-VP8FN6YguXFSWT9JSuk4tX
187		Vesicles Paraspeckle	3	0.000	1.000	278	200001067	200000041	siRNA-IMPa4-25 PSF-A488 IMPa4-A546 DAPI 8C1-siRNA-IMP-a2-a4 V2.00	0	29. siRNA-IMPa4-25 PSF-A488 DAPI IMPa4-A546_au_TileScan_001 (Stage 47 of 49)	00-VP8FN6YguXFSWT9JSuk4tX
187		Vesicles Paraspeckle	3	0.000	1.000	278	200001068	200000042	siRNA-IMPa4-25 PSF-A488 IMPa4-A546 DAPI 8C1-siRNA-IMP-a2-a4 V2.00	0	29. siRNA-IMPa4-25 PSF-A488 DAPI IMPa4-A546_au_TileScan_001 (Stage 47 of 49)	00-VP8FN6YguXFSWT9JSuk4tX
190		Vesicles Paraspeckle	3	0.000	1.000	278	200001069	200000043	siRNA-IMPa4-25 PSF-A488 IMPa4-A546 DAPI 8C1-siRNA-IMP-a2-a4 V2.00	0	29. siRNA-IMPa4-25 PSF-A488 DAPI IMPa4-A546_au_TileScan_001 (Stage 47 of 49)	00-VP8FN6YguXFSWT9JSuk4tX
217		Vesicles Paraspeckle	3	0.000	1.000	278	200001070	200000044	siRNA-IMPa4-25 PSF-A488 IMPa4-A546 DAPI 8C1-siRNA-IMP-a2-a4 V2.00	0	29. siRNA-IMPa4-25 PSF-A488 DAPI IMPa4-A546_au_TileScan_001 (Stage 47 of 49)	00-VP8FN6YguXFSWT9JSuk4tX
187		Vesicles Paraspeckle	3	0.000	1.000	278	200001071	200000045	siRNA-IMPa4-25 PSF-A488 IMPa4-A546 DAPI 8C1-siRNA-IMP-a2-a4 V2.00	0	29. siRNA-IMPa4-25 PSF-A488 DAPI IMPa4-A546_au_TileScan_001 (Stage 47 of 49)	00-VP8FN6YguXFSWT9JSuk4tX
223		Vesicles Paraspeckle	3	0.000	1.000	278	200001072	200000046	siRNA-IMPa4-25 PSF-A488 IMPa4-A546 DAPI 8C1-siRNA-IMP-a2-a4 V2.00	0	29. siRNA-IMPa4-25 PSF-A488 DAPI IMPa4-A546_au_TileScan_001 (Stage 47 of 49)	00-VP8FN6YguXFSWT9JSuk4tX
191		Vesicles Paraspeckle	3	0.000	1.000	278	200001073	200000047	siRNA-IMPa4-25 PSF-A488 IMPa4-A546 DAPI 8C1-siRNA-IMP-a2-a4 V2.00	0	29. siRNA-IMPa4-25 PSF-A488 DAPI IMPa4-A546_au_TileScan_001 (Stage 47 of 49)	00-VP8FN6YguXFSWT9JSuk4tX
210		Vesicles Paraspeckle	3	0.000	1.000	278	200001074	200000048	siRNA-IMPa4-25 PSF-A488 IMPa4-A546 DAPI 8C1-siRNA-IMP-a2-a4 V2.00	0	29. siRNA-IMPa4-25 PSF-A488 DAPI IMPa4-A546_au_TileScan_001 (Stage 47 of 49)	00-VP8FN6YguXFSWT9JSuk4tX
166		Vesicles Paraspeckle	3	0.000	1.000	278	200001075	200000049	siRNA-IMPa4-25 PSF-A488 IMPa4-A546 DAPI 8C1-siRNA-IMP-a2-a4 V2.00	0	29. siRNA-IMPa4-25 PSF-A488 DAPI IMPa4-A546_au_TileScan_001 (Stage 47 of 49)	00-VP8FN6YguXFSWT9JSuk4tX
206		Vesicles Paraspeckle	3	0.000	1.000	278	200001076	200000050	siRNA-IMPa4-25 PSF-A488 IMPa4-A546 DAPI 8C1-siRNA-IMP-a2-a4 V2.00	0	29. siRNA-IMPa4-25 PSF-A488 DAPI IMPa4-A546_au_TileScan_001 (Stage 47 of 49)	00-VP8FN6YguXFSWT9JSuk4tX
186		Vesicles Paraspeckle	3	0.000	1.000	278	200001077	200000051	siRNA-IMPa4-25 PSF-A488 IMPa4-A546 DAPI 8C1-siRNA-IMP-a2-a4 V2.00	0	29. siRNA-IMPa4-25 PSF-A488 DAPI IMPa4-A546_au_TileScan_001 (Stage 47 of 49)	00-VP8FN6YguXFSWT9JSuk4tX
205		Vesicles Paraspeckle	3	0.000	1.000	278	200001078	200000052	siRNA-IMPa4-25 PSF-A488 IMPa4-A546 DAPI 8C1-siRNA-IMP-a2-a4 V2.00	0	29. siRNA-IMPa4-25 PSF-A488 DAPI IMPa4-A546_au_TileScan_001 (Stage 47 of 49)	00-VP8FN6YguXFSWT9JSuk4tX
178		Vesicles Paraspeckle	3	0.000	1.000	278	200001079	200000053	siRNA-IMPa4-25 PSF-A488 IMPa4-A546 DAPI 8C1-siRNA-IMP-a2-a4 V2.00	0	29. siRNA-IMPa4-25 PSF-A488 DAPI IMPa4-A546_au_TileScan_001 (Stage 47 of 49)	00-VP8FN6YguXFSWT9JSuk4tX
218		Vesicles Paraspeckle	3	0.000	1.000	278	200001080	200000054	siRNA-IMPa4-25 PSF-A488 IMPa4-A546 DAPI 8C1-siRNA-IMP-a2-a4 V2.00	0	29. siRNA-IMPa4-25 PSF-A488 DAPI IMPa4-A546_au_TileScan_001 (Stage 47 of 49)	00-VP8FN6YguXFSWT9JSuk4tX
164		Vesicles Paraspeckle	3	0.000	1.000	278	200001081	200000055	siRNA-IMPa4-25 PSF-A488 IMPa4-A546 DAPI 8C1-siRNA-IMP-a2-a4 V2.00	0	29. siRNA-IMPa4-25 PSF-A488 DAPI IMPa4-A546_au_TileScan_001 (Stage 47 of 49)	00-VP8FN6YguXFSWT9JSuk4tX
183		Vesicles Paraspeckle	3	0.000	1.000	278	200001082	200000056	siRNA-IMPa4-25 PSF-A488 IMPa4-A546 DAPI 8C1-siRNA-IMP-a2-a4 V2.00	0	29. siRNA-IMPa4-25 PSF-A488 DAPI IMPa4-A546_au_TileScan_001 (Stage 47 of 49)	00-VP8FN6YguXFSWT9JSuk4tX
159		Vesicles Paraspeckle	3	0.000	1.000	278	200001083	200000057	siRNA-IMPa4-25 PSF-A488 IMPa4-A546 DAPI 8C1-siRNA-IMP-a2-a4 V2.00	0	29. siRNA-IMPa4-25 PSF-A488 DAPI IMPa4-A546_au_TileScan_001 (Stage 47 of 49)	00-VP8FN6YguXFSWT9JSuk4tX
171		Vesicles Paraspeckle	3	0.000	1.000	278	200001084	200000058	siRNA-IMPa4-25 PSF-A488 IMPa4-A546 DAPI 8C1-siRNA-IMP-a2-a4 V2.00	0	29. siRNA-IMPa4-25 PSF-A488 DAPI IMPa4-A546_au_TileScan_001 (Stage 47 of 49)	00-VP8FN6YguXFSWT9JSuk4tX
207		Vesicles Paraspeckle	3	0.000	1.000	278	200001085	200000059	siRNA-IMPa4-25 PSF-A488 IMPa4-A546 DAPI 8C1-siRNA-IMP-a2-a4 V2.00	0	29. siRNA-IMPa4-25 PSF-A488 DAPI IMPa4-A546_au_TileScan_001 (Stage 47 of 49)	00-VP8FN6YguXFSWT9JSuk4tX
192		Vesicles Paraspeckle	3	0.000	1.000	278	200001086	200000060	siRNA-IMPa4-25 PSF-A488 IMPa4-A546 DAPI 8C1-siRNA-IMP-a2-a4 V2.00	0	29. siRNA-IMPa4-25 PSF-A488 DAPI IMPa4-A546_au_TileScan_001 (Stage 47 of 49)	00-VP8FN6YguXFSWT9JSuk4tX
213		Vesicles Paraspeckle	3	0.000	1.000	278	200001087	200000061	siRNA-IMPa4-25 PSF-A488 IMPa4-A546 DAPI 8C1-siRNA-IMP-a2-a4 V2.00	0	29. siRNA-IMPa4-25 PSF-A488 DAPI IMPa4-A546_au_TileScan_001 (Stage 47 of 49)	00-VP8FN6YguXFSWT9JSuk4tX
209		Vesicles Paraspeckle	3	0.000	1.000	278	200001088	200000062	siRNA-IMPa4-25 PSF-A488 IMPa4-A546 DAPI 8C1-siRNA-IMP-a2-a4 V2.00	0	29. siRNA-IMPa4-25 PSF-A488 DAPI IMPa4-A546_au_TileScan_001 (Stage 47 of 49)	00-VP8FN6YguXFSWT9JSuk4tX
203		Vesicles Paraspeckle	3	0.000	1.000	278	200001089	200000063	siRNA-IMPa4-25 PSF-A488 IMPa4-A546 DAPI 8C1-siRNA-IMP-a2-a4 V2.00	0	29. siRNA-IMPa4-25 PSF-A488 DAPI IMPa4-A546_au_TileScan_001 (Stage 47 of 49)	00-VP8FN6YguXFSWT9JSuk4tX
187		Vesicles Paraspeckle	3	0.000	1.000	278	200001090	200000064	siRNA-IMPa4-25 PSF-A488 IMPa4-A546 DAPI 8C1-siRNA-IMP-a2-a4 V2.00	0	29. siRNA-IMPa4-25 PSF-A488 DAPI IMPa4-A546_au_TileScan_001 (Stage 47 of 49)	00-VP8FN6YguXFSWT9JSuk4tX
169		Vesicles Paraspeckle	3	0.000	1.000	278	200001091	200000065	siRNA-IMPa4-25 PSF-A488 IMPa4-A546 DAPI 8C1-siRNA-IMP-a2-a4 V2.00	0	29. siRNA-IMPa4-25 PSF-A488 DAPI IMPa4-A546_au_TileScan_001 (Stage 47 of 49)	00-VP8FN6YguXFSWT9JSuk4tX
169		Vesicles Paraspeckle	3	0.000	1.000	278	200001092	200000066	siRNA-IMPa4-25 PSF-A488 IMPa4-A546 DAPI 8C1-siRNA-IMP-a2-a4 V2.00	0	29. siRNA-IMPa4-25 PSF-A488 DAPI IMPa4-A546_au_TileScan_001 (Stage 47 of 49)	00-VP8FN6YguXFSWT9JSuk4tX
207		Vesicles Paraspeckle	3	0.000	1.000	278	200001093	200000067	siRNA-IMPa4-25 PSF-A488 IMPa4-A546 DAPI 8C1-siRNA-IMP-a2-a4 V2.00	0	29. siRNA-IMPa4-25 PSF-A488 DAPI IMPa4-A546_au_TileScan_001 (Stage 47 of 49)	00-VP8FN6YguXFSWT9JSuk4tX
172		Vesicles Paraspeckle	3	0.000	1.000	278	200001094	200000068	siRNA-IMPa4-25 PSF-A488 IMPa4-A546 DAPI 8C1-siRNA-IMP-a2-a4 V2.00	0	29. siRNA-IMPa4-25 PSF-A488 DAPI IMPa4-A546_au_TileScan_001 (Stage 47 of 49)	00-VP8FN6YguXFSWT9JSuk4tX
223		Vesicles Paraspeckle	3	0.000	1.000	278	200001095	200000069	siRNA-IMPa4-25 PSF-A488 IMPa4-A546 DAPI 8C1-siRNA-IMP-a2-a4 V2.00	0	29. siRNA-IMPa4-25 PSF-A488 DAPI IMPa4-A546_au_TileScan_001 (Stage 47 of 49)	00-VP8FN6YguXFSWT9JSuk4tX
197		Vesicles Paraspeckle	3	0.000	1.000	278	200001096	200000070	siRNA-IMPa4-25 PSF-A488 IMPa4-A546 DAPI 8C1-siRNA-IMP-a2-a4 V2.00	0	29. siRNA-IMPa4-25 PSF-A488 DAPI IMPa4-A546_au_TileScan_001 (Stage 47 of 49)	00-VP8FN6YguXFSWT9JSuk4tX
191		Vesicles Paraspeckle	3	0.000	1.000	278	200001097	200000071	siRNA-IMPa4-25 PSF-A488 IMPa4-A546 DAPI 8C1-siRNA-IMP-a2-a4 V2.00	0	29. siRNA-IMPa4-25 PSF-A488 DAPI IMPa4-A546_au_TileScan_001 (Stage 47 of 49)	00-VP8FN6YguXFSWT9JSuk4tX
198		Vesicles Paraspeckle	3	0.000	1.000	279	200001098	200000072	siRNA-IMPa4-25 PSF-A488 IMPa4-A546 DAPI 8C1-siRNA-IMP-a2-a4 V2.00	0	29. siRNA-IMPa4-25 PSF-A488 DAPI IMPa4-A546_au_TileScan_001 (Stage 47 of 49)	00-VP8FN6YguXFSWT9JSuk4tX
210		Vesicles Paraspeckle	3	0.000	1.000	279	200001099	200000073	siRNA-IMPa4-25 PSF-A488 IMPa4-A546 DAPI 8C1-siRNA-IMP-a2-a4 V2.00	0	29. siRNA-IMPa4-25 PSF-A488 DAPI IMPa4-A546_au_TileScan_001 (Stage 47 of 49)	00-VP8FN6YguXFSWT9JSuk4tX
224		Vesicles Paraspeckle	3	0.000	1.000	279	200001100	200000074	siRNA-IMPa4-25 PSF-A488 IMPa4-A546 DAPI 8C1-siRNA-IMP-a2-a4 V2.00	0	29. siRNA-IMPa4-25 PSF-A488 DAPI IMPa4-A546_au_TileScan_001 (Stage 47 of 49)	00-VP8FN6YguXFSWT9JSuk4tX
222		Vesicles Paraspeckle	3	0.000	1.000	279	200001101	200000075	siRNA-IMPa4-25 PSF-A488 IMPa4-A546 DAPI 8C1-siRNA-IMP-a2-a4 V2.00	0	29. siRNA-IMPa4-25 PSF-A488 DAPI IMPa4-A546_au_TileScan_001 (Stage 47 of 49)	00-VP8FN6YguXFSWT9JSuk4tX
163		Vesicles Paraspeckle	3	0.000	1.000	287	200001102	200000076	siRNA-IMPa4-25 PSF-A488 IMPa4-A546 DAPI 8C1-siRNA-IMP-a2-a4 V2.00	0	29. siRNA-IMPa4-25 PSF-A488 DAPI IMPa4-A546_au_TileScan_001 (Stage 47 of 49)	00-VP8FN6YguXFSWT9JSuk4tX
175		Vesicles Paraspeckle	3	0.000	1.000	287	200001103	200000077	siRNA-IMPa4-25 PSF-A488 IMPa4-A546 DAPI 8C1-siRNA-IMP-a2-a4 V2.00	0	29. siRNA-IMPa4-25 PSF-A488 DAPI IMPa4-A546_au_TileScan_001 (Stage 47 of 49)	00-VP8FN6YguXFSWT9JSuk4tX
180		Vesicles Paraspeckle	3	0.000	1.000	287	200001104	200000078	siRNA-IMPa4-25 PSF-A488 IMPa4-A546 DAPI 8C1-siRNA-IMP-a2-a4 V2.00	0	29. siRNA-IMPa4-25 PSF-A488 DAPI IMPa4-A546_au_TileScan_001 (Stage 47 of 49)	00-VP8FN6YguXFSWT9JSuk4tX
156		Vesicles Paraspeckle	3	0.000	1.000	287	200001105	200000079	siRNA-IMPa4-25 PSF-A488 IMPa4-A546 DAPI 8C1-siRNA-IMP-a2-a4 V2.00	0	29. siRNA-IMPa4-25 PSF-A488 DAPI IMPa4-A546_au_TileScan_001 (Stage 47 of 49)	00-VP8FN6YguXFSWT9JSuk4tX
191		Vesicles Paraspeckle	3	0.000	1.000	287	200001106	200000080	siRNA-IMPa4-25 PSF-A488 IMPa4-A546 DAPI 8C1-siRNA-IMP-a2-a4 V2.00	0	29. siRNA-IMPa4-25 PSF-A488 DAPI IMPa4-A546_au_TileScan_001 (Stage 47 of 49)	00-VP8FN6YguXFSWT9JSuk4tX
187		Vesicles Paraspeckle	3	0.000	1.000	287	200001107	200000081	siRNA-IMPa4-25 PSF-A488 IMPa4-A546 DAPI 8C1-siRNA-IMP-a2-a4 V2.00	0	29. siRNA-IMPa4-25 PSF-A488 DAPI IMPa4-A546_au_TileScan_001 (Stage 47 of 49)	00-VP8FN6YguXFSWT9JSuk4tX
200		Vesicles Paraspeckle	3	0.000	1.000	287	200001108	200000082	siRNA-IMPa4-25 PSF-A488 IMPa4-A546 DAPI 8C1-siRNA-IMP-a2-a4 V2.00	0	29. siRNA-IMPa4-25 PSF-A488 DAPI IMPa4-A546_au_TileScan_001 (Stage 47 of 49)	00-VP8FN6YguXFSWT9JSuk4tX
175		Vesicles Paraspeckle	3	0.000	1.000	288	200001109	200000083	siRNA-IMPa4-25 PSF-A488 IMPa4-A546 DAPI 8C1-siRNA-IMP-a2-a4 V2.00	0	29. siRNA-IMPa4-25 PSF-A488 DAPI IMPa4-A546_au_TileScan_001 (Stage 47 of 49)	00-VP8FN6YguXFSWT9JSuk4tX
149		Vesicles Paraspeckle	3	0.000	1.000	288	200001110	200000084	siRNA-IMPa4-25 PSF-A488 IMPa4-A546 DAPI 8C1-siRNA-IMP-a2-a4 V2.00	0	29. siRNA-IMPa4-25 PSF-A488 DAPI IMPa4-A546_au_TileScan_001 (Stage 47 of 49)	00-VP8FN6YguXFSWT9JSuk4tX
157		Vesicles Paraspeckle	3	0.000	1.000	288	200001111	200000085	siRNA-IMPa4-25 PSF-A488 IMPa4-A546 DAPI 8C1-siRNA-IMP-a2-a4 V2.00	0	29. siRNA-IMPa4-25 PSF-A488 DAPI IMPa4-A546_au_TileScan_001 (Stage 47 of 49)	00-VP8FN6YguXFSWT9JSuk4tX
178		Vesicles Paraspeckle	3	0.000	1.000	288	200001112	200000086	siRNA-IMPa4-25 PSF-A488 IMPa4-A546 DAPI 8C1-siRNA-IMP-a2-a4 V2.00	0	29. siRNA-IMPa4-25 PSF-A488 DAPI IMPa4-A546_au_TileScan_001 (Stage 47 of 49)	00-VP8FN6YguXFSWT9JSuk4tX
181		Vesicles Paraspeckle	3	0.000	1.000	288	200001113	200000087	siRNA-IMPa4-25 PSF-A488 IMPa4-A546 DAPI 8C1-siRNA-IMP-a2-a4 V2.00	0	29. siRNA-IMPa4-25 PSF-A488 DAPI IMPa4-A546_au_TileScan_001 (Stage 47 of 49)	00-VP8FN6YguXFSWT9JSuk4tX
196		Vesicles Paraspeckle	3	0.000	1.000	289	200001114	200000088	siRNA-IMPa4-25 PSF-A488 IMPa4-A546 DAPI 8C1-siRNA-IMP-a2-a4 V2.00	0	29. siRNA-IMPa4-25 PSF-A488 DAPI IMPa4-A546_au_TileScan_001 (Stage 47 of 49)	00-VP8FN6YguXFSWT9JSuk4tX
189		Vesicles Paraspeckle	3	0.000	1.000	289	200001115	200000089	siRNA-IMPa4-25 PSF-A488 IMPa4-A546 DAPI 8C1-siRNA-IMP-a2-a4 V2.00	0	29. siRNA-IMPa4-25 PSF-A488 DAPI IMPa4-A546_au_TileScan_001 (Stage 47 of 49)	00-VP8FN6YguXFSWT9JSuk4tX
176		Vesicles Paraspeckle	3	0.000	1.000	289	200001116	200000090	siRNA-IMPa4-25 PSF-A488 IMPa4-A546 DAPI 8C1-siRNA-IMP-a2-a4 V2.00	0	29. siRNA-IMPa4-25 PSF-A488 DAPI IMPa4-A546_au_TileScan_001 (Stage 47 of 49)	00-VP8FN6YguXFSWT9JSuk4tX
178		Vesicles Paraspeckle	3	0.000	1.000	289	200001117	200000091	siRNA-IMPa4-25 PSF-A488 IMPa4-A546 DAPI 8C1-siRNA-IMP-a2-a4 V2.00	0	29. siRNA-IMPa4-25 PSF-A488 DAPI IMPa4-A546_au_TileScan_001 (Stage 47 of 49)	00-VP8FN6YguXFSWT9JSuk4tX
249		Vesicles Paraspeckle	3	0.000	1.000	290	200001118	200000092	siRNA-IMPa4-25 PSF-A488 IMPa4-A546 DAPI 8C1-siRNA-IMP-a2-a4 V2.00	0	29. siRNA-IMPa4-25 PSF-A488 DAPI IMPa4-A546_au_TileScan_001 (Stage 47 of 49)	00-VP8FN6YguXFSWT9JSuk4tX
246		Vesicles Paraspeckle	3	0.000	1.000	290	200001119	200000093	siRNA-IMPa4-25 PSF-A488 IMPa4-A546 DAPI 8C1-siRNA-IMP-a2-a4 V2.00	0	29. siRNA-IMPa4-25 PSF-A488 DAPI IMPa4-A546_au_TileScan_001 (Stage 47 of 49)	00-VP8FN6YguXFSWT9JSuk4tX
217		Vesicles Paraspeckle	3	0.000	1.000	290	200001120	200000094	siRNA-IMPa4-25 PSF-A488 IMPa4-A546 DAPI 8C1-siRNA-IMP-a2-a4 V2.00	0	29. siRNA-IMPa4-25 PSF-A488 DAPI IMPa4-A546_au_TileScan_001 (Stage 47 of 49)	00-VP8FN6YguXFSWT9JSuk4tX
252		Vesicles Paraspeckle	3	0.000	1.000	290	200001121	200000095	siRNA-IMPa4-25 PSF-A488 IMPa4-A546 DAPI 8C1-siRNA-IMP-a2-a4 V2.00	0	29. siRNA-IMPa4-25 PSF-A488 DAPI IMPa4-A546_au_TileScan_001 (Stage 47 of 49)	00-VP8FN6YguXFSWT9JSuk4tX
246		Vesicles Paraspeckle	3	0.000	1.000	290	200001122	200000096	siRNA-IMPa4-25 PSF-A488 IMPa4-A546 DAPI 8C1-siRNA-IMP-a2-a4 V2.00	0	29. siRNA-IMPa4-25 PSF-A488 DAPI IMPa4-A546_au_TileScan_001 (Stage 47 of 49)	00-VP8FN6YguXFSWT9JSuk4tX
235		Vesicles Paraspeckle	3	0.000	1.000	290	200001123	200000097	siRNA-IMPa4-25 PSF-A488 IMPa4-A546 DAPI 8C1-siRNA-IMP-a2-a4 V2.00	0	29. siRNA-IMPa4-25 PSF-A488 DAPI IMPa4-A546_au_TileScan_001 (Stage 47 of 49)	00-VP8FN6YguXFSWT9JSuk4tX
210		Vesicles Paraspeckle	3	0.000	1.000	290	200001124	200000098	siRNA-IMPa4-25 PSF-A488 IMPa4-A546 DAPI 8C1-siRNA-IMP-a2-a4 V2.00	0	29. siRNA-IMPa4-25 PSF-A488 DAPI IMPa4-A546_au_TileScan_001 (Stage 47 of 49)	00-VP8FN6YguXFSWT9JSuk4tX
230		Vesicles Paraspeckle	3	0.000	1.000	290	200001125	200000099	siRNA-IMPa4-25 PSF-A488 IMPa4-A546 DAPI 8C1-siRNA-IMP-a2-a4 V2.00	0	29. siRNA-IMPa4-25 PSF-A488 DAPI IMPa4-A546_au_TileScan_001 (Stage 47 of 49)	00-VP8FN6YguXFSWT9JSuk4tX
251		Vesicles Paraspeckle	3	0.000	1.000	290	200001126	200000100	siRNA-IMPa4-25 PSF-A488 IMPa4-A546 DAPI 8C1-siRNA-IMP-a2-a4 V2.00	0	29. siRNA-IMPa4-25 PSF-A488 DAPI IMPa4-A546_au_TileScan_001 (Stage 47 of 49)	00-VP8FN6YguXFSWT9JSuk4tX
245		Vesicles Paraspeckle	3	0.000	1.000	290	200001127	200000101	siRNA-IMPa4-25 PSF-A488 IMPa4-A546 DAPI 8C1-siRNA-IMP-a2-a4 V2.00	0	29. siRNA-IMPa4-25 PSF-A488 DAPI IMPa4-A546_au_TileScan_001 (Stage 47 of 49)	00-VP8FN6YguXFSWT9JSuk4tX
212		Vesicles Paraspeckle	3	0.000	1.000	290	200001128	200000102	siRNA-IMPa4-25 PSF-A488 IMPa4-A546 DAPI 8C1-siRNA-IMP-a2-a4 V2.00	0	29. siRNA-IMPa4-25 PSF-A488 DAPI IMPa4-A546_au_TileScan_001 (Stage 47 of 49)	00-VP8FN6YguXFSWT9JSuk4tX
255		Vesicles Paraspeckle	3	0.000	1.000	290	200001129	200000103	siRNA-IMPa4-25 PSF-A488 IMPa4-A546 DAPI 8C1-siRNA-IMP-a2-a4 V2.00	0	29. siRNA-IMPa4-25 PSF-A488 DAPI IMPa4-A546_au_TileScan_001 (Stage 47 of 49)	00-VP8FN6YguXFSWT9JSuk4tX
255		Vesicles Paraspeckle	3	0.000	1.000	290	200001130	200000104	siRNA-IMPa4-25 PSF-A488 IMPa4-A546 DAPI 8C1-siRNA-IMP-a2-a4 V2.00	0	29. siRNA-IMPa4-25 PSF-A488 DAPI IMPa4-A546_au_TileScan_001 (Stage 47 of 49)	00-VP8FN6YguXFSWT9JSuk4tX
207		Vesicles Paraspeckle	3	0.000	1.000	290	200001131	200000105	siRNA-IMPa4-25 PSF-A488 IMPa4-A546 DAPI 8C1-siRNA-IMP-a2-a4 V2.00	0	29. siRNA-IMPa4-25 PSF-A488 DAPI IMPa4-A546_au_TileScan_001 (Stage 47 of 49)	00-VP8FN6YguXFSWT9JSuk4tX
216		Vesicles Paraspeckle	3	0.000	1.000	290	200001132	200000106	siRNA-IMPa4-25 PSF-A488 IMPa4-A546 DAPI 8C1-siRNA-IMP-a2-a4 V2.00	0	29. siRNA-IMPa4-25 PSF-A488 DAPI IMPa4-A546_au_TileScan_001 (Stage 47 of 49)	00-VP8FN6YguXFSWT9JSuk4tX
220		Vesicles Paraspeckle	3	0.000	1.000	290	200001133	200000107	siRNA-IMPa4-25 PSF-A488 IMPa4-A546 DAPI 8C1-siRNA-IMP-a2-a4 V2.00	0	29. siRNA-IMPa4-25 PSF-A488 DAPI IMPa4-A546_au_TileScan_001 (Stage 47 of 49)	00-VP8FN6YguXFSWT9JSuk4tX
241		Vesicles Paraspeckle	3	0.000	1.000	290	200001134	200000108	siRNA-IMPa4-25 PSF-A488 IMPa4-A546 DAPI 8C1-siRNA-IMP-a2-a4 V2.00	0	29. siRNA-IMPa4-25 PSF-A488 DAPI IMPa4-A546_au_TileScan_001 (Stage 47 of 49)	00-VP8FN6YguXFSWT9JSuk4tX
195		Vesicles Paraspeckle	3	0.000	1.000	290	200001135	200000109	siRNA-IMPa4-25 PSF-A488 IMPa4-A546 DAPI 8C1-siRNA-IMP-a2-a4 V2.00	0	29. siRNA-IMPa4-25 PSF-A488 DAPI IMPa4-A546_au_TileScan_001 (Stage 47 of 49)	00-VP8FN6YguXFSWT9JSuk4tX
242		Vesicles Paraspeckle	3	0.000	1.000	292	200001136	200000110	siRNA-IMPa4-25 PSF-A488 IMPa4-A546 DAPI 8C1-siRNA-IMP-a2-a4 V2.00	0	29. siRNA-IMPa4-25 PSF-A488 DAPI IMPa4-A546_au_TileScan_001 (Stage 47 of 49)	00-VP8FN6YguXFSWT9JSuk4tX
205		Vesicles Paraspeckle	3	0.000	1.000	292	200001137	200000111	siRNA-IMPa4-25 PSF-A488 IMPa4-A546 DAPI 8C1-siRNA-IMP-a2-a4 V2.00	0	29. siRNA-IMPa4-25 PSF-A488 DAPI IMPa4-A546_au_TileScan_001 (Stage 47 of 49)	00-VP8FN6YguXFSWT9JSuk4tX
227		Vesicles Paraspeckle	3	0.000	1.000	292	200001138	200000112	siRNA-IMPa4-25 PSF-A488 IMPa4-A546 DAPI 8C1-siRNA-IMP-a2-a4 V2.00	0	29. siRNA-IMPa4-25 PSF-A488 DAPI IMPa4-A546_au_TileScan_001 (Stage 47 of 49)	00-VP8FN6YguXFSWT9JSuk4tX
206		Vesicles Paraspeckle	3	0.000	1.000	292	200001139	200000113	siRNA-IMPa4-25 PSF-A488 IMPa4-A546 DAPI 8C1-siRNA-IMP-a2-a4 V2.00	0	29. siRNA-IMPa4-25 PSF-A488 DAPI IMPa4-A546_au_TileScan_001 (Stage 47 of 49)	00-VP8FN6YguXFSWT9JSuk4tX
235		Vesicles Paraspeckle	3	0.000	1.000	294	200001140	200000000	siRNA-IMPa4-25 PSF-A488 IMPa4-A546 DAPI 8C1-siRNA-IMP-a2-a4 V2.00	0	29. siRNA-IMPa4-25 PSF-A488 DAPI IMPa4-A546_av_TileScan_001 (Stage 48 of 49)	00-GewY2z64yxfPcSAW48dSMQ
178		Vesicles Paraspeckle	3	0.000	1.000	294	200001141	200000001	siRNA-IMPa4-25 PSF-A488 IMPa4-A546 DAPI 8C1-siRNA-IMP-a2-a4 V2.00	0	29. siRNA-IMPa4-25 PSF-A488 DAPI IMPa4-A546_av_TileScan_001 (Stage 48 of 49)	00-GewY2z64yxfPcSAW48dSMQ
195		Vesicles Paraspeckle	3	0.000	1.000	294	200001142	200000002	siRNA-IMPa4-25 PSF-A488 IMPa4-A546 DAPI 8C1-siRNA-IMP-a2-a4 V2.00	0	29. siRNA-IMPa4-25 PSF-A488 DAPI IMPa4-A546_av_TileScan_001 (Stage 48 of 49)	00-GewY2z64yxfPcSAW48dSMQ
183		Vesicles Paraspeckle	3	0.000	1.000	294	200001143	200000003	siRNA-IMPa4-25 PSF-A488 IMPa4-A546 DAPI 8C1-siRNA-IMP-a2-a4 V2.00	0	29. siRNA-IMPa4-25 PSF-A488 DAPI IMPa4-A546_av_TileScan_001 (Stage 48 of 49)	00-GewY2z64yxfPcSAW48dSMQ
189		Vesicles Paraspeckle	3	0.000	1.000	294	200001144	200000004	siRNA-IMPa4-25 PSF-A488 IMPa4-A546 DAPI 8C1-siRNA-IMP-a2-a4 V2.00	0	29. siRNA-IMPa4-25 PSF-A488 DAPI IMPa4-A546_av_TileScan_001 (Stage 48 of 49)	00-GewY2z64yxfPcSAW48dSMQ
190		Vesicles Paraspeckle	3	0.000	1.000	294	200001145	200000005	siRNA-IMPa4-25 PSF-A488 IMPa4-A546 DAPI 8C1-siRNA-IMP-a2-a4 V2.00	0	29. siRNA-IMPa4-25 PSF-A488 DAPI IMPa4-A546_av_TileScan_001 (Stage 48 of 49)	00-GewY2z64yxfPcSAW48dSMQ
227		Vesicles Paraspeckle	3	0.000	1.000	294	200001146	200000006	siRNA-IMPa4-25 PSF-A488 IMPa4-A546 DAPI 8C1-siRNA-IMP-a2-a4 V2.00	0	29. siRNA-IMPa4-25 PSF-A488 DAPI IMPa4-A546_av_TileScan_001 (Stage 48 of 49)	00-GewY2z64yxfPcSAW48dSMQ
161		Vesicles Paraspeckle	3	0.000	1.000	294	200001147	200000007	siRNA-IMPa4-25 PSF-A488 IMPa4-A546 DAPI 8C1-siRNA-IMP-a2-a4 V2.00	0	29. siRNA-IMPa4-25 PSF-A488 DAPI IMPa4-A546_av_TileScan_001 (Stage 48 of 49)	00-GewY2z64yxfPcSAW48dSMQ
177		Vesicles Paraspeckle	3	0.000	1.000	295	200001148	200000008	siRNA-IMPa4-25 PSF-A488 IMPa4-A546 DAPI 8C1-siRNA-IMP-a2-a4 V2.00	0	29. siRNA-IMPa4-25 PSF-A488 DAPI IMPa4-A546_av_TileScan_001 (Stage 48 of 49)	00-GewY2z64yxfPcSAW48dSMQ
194		Vesicles Paraspeckle	3	0.000	1.000	302	200001149	200000009	siRNA-IMPa4-25 PSF-A488 IMPa4-A546 DAPI 8C1-siRNA-IMP-a2-a4 V2.00	0	29. siRNA-IMPa4-25 PSF-A488 DAPI IMPa4-A546_av_TileScan_001 (Stage 48 of 49)	00-GewY2z64yxfPcSAW48dSMQ
195		Vesicles Paraspeckle	3	0.000	1.000	305	200001150	200000010	siRNA-IMPa4-25 PSF-A488 IMPa4-A546 DAPI 8C1-siRNA-IMP-a2-a4 V2.00	0	29. siRNA-IMPa4-25 PSF-A488 DAPI IMPa4-A546_av_TileScan_001 (Stage 48 of 49)	00-GewY2z64yxfPcSAW48dSMQ
162		Vesicles Paraspeckle	3	0.000	1.000	305	200001151	200000011	siRNA-IMPa4-25 PSF-A488 IMPa4-A546 DAPI 8C1-siRNA-IMP-a2-a4 V2.00	0	29. siRNA-IMPa4-25 PSF-A488 DAPI IMPa4-A546_av_TileScan_001 (Stage 48 of 49)	00-GewY2z64yxfPcSAW48dSMQ
223		Vesicles Paraspeckle	3	0.000	1.000	306	200001152	200000012	siRNA-IMPa4-25 PSF-A488 IMPa4-A546 DAPI 8C1-siRNA-IMP-a2-a4 V2.00	0	29. siRNA-IMPa4-25 PSF-A488 DAPI IMPa4-A546_av_TileScan_001 (Stage 48 of 49)	00-GewY2z64yxfPcSAW48dSMQ
239		Vesicles Paraspeckle	3	0.000	1.000	306	200001153	200000013	siRNA-IMPa4-25 PSF-A488 IMPa4-A546 DAPI 8C1-siRNA-IMP-a2-a4 V2.00	0	29. siRNA-IMPa4-25 PSF-A488 DAPI IMPa4-A546_av_TileScan_001 (Stage 48 of 49)	00-GewY2z64yxfPcSAW48dSMQ
208		Vesicles Paraspeckle	3	0.000	1.000	306	200001154	200000014	siRNA-IMPa4-25 PSF-A488 IMPa4-A546 DAPI 8C1-siRNA-IMP-a2-a4 V2.00	0	29. siRNA-IMPa4-25 PSF-A488 DAPI IMPa4-A546_av_TileScan_001 (Stage 48 of 49)	00-GewY2z64yxfPcSAW48dSMQ
222		Vesicles Paraspeckle	3	0.000	1.000	306	200001155	200000015	siRNA-IMPa4-25 PSF-A488 IMPa4-A546 DAPI 8C1-siRNA-IMP-a2-a4 V2.00	0	29. siRNA-IMPa4-25 PSF-A488 DAPI IMPa4-A546_av_TileScan_001 (Stage 48 of 49)	00-GewY2z64yxfPcSAW48dSMQ
167		Vesicles Paraspeckle	3	0.000	1.000	306	200001156	200000016	siRNA-IMPa4-25 PSF-A488 IMPa4-A546 DAPI 8C1-siRNA-IMP-a2-a4 V2.00	0	29. siRNA-IMPa4-25 PSF-A488 DAPI IMPa4-A546_av_TileScan_001 (Stage 48 of 49)	00-GewY2z64yxfPcSAW48dSMQ
185		Vesicles Paraspeckle	3	0.000	1.000	306	200001157	200000017	siRNA-IMPa4-25 PSF-A488 IMPa4-A546 DAPI 8C1-siRNA-IMP-a2-a4 V2.00	0	29. siRNA-IMPa4-25 PSF-A488 DAPI IMPa4-A546_av_TileScan_001 (Stage 48 of 49)	00-GewY2z64yxfPcSAW48dSMQ
227		Vesicles Paraspeckle	3	0.000	1.000	306	200001158	200000018	siRNA-IMPa4-25 PSF-A488 IMPa4-A546 DAPI 8C1-siRNA-IMP-a2-a4 V2.00	0	29. siRNA-IMPa4-25 PSF-A488 DAPI IMPa4-A546_av_TileScan_001 (Stage 48 of 49)	00-GewY2z64yxfPcSAW48dSMQ
230		Vesicles Paraspeckle	3	0.000	1.000	307	200001159	200000019	siRNA-IMPa4-25 PSF-A488 IMPa4-A546 DAPI 8C1-siRNA-IMP-a2-a4 V2.00	0	29. siRNA-IMPa4-25 PSF-A488 DAPI IMPa4-A546_av_TileScan_001 (Stage 48 of 49)	00-GewY2z64yxfPcSAW48dSMQ
193		Vesicles Paraspeckle	3	0.000	1.000	307	200001160	200000020	siRNA-IMPa4-25 PSF-A488 IMPa4-A546 DAPI 8C1-siRNA-IMP-a2-a4 V2.00	0	29. siRNA-IMPa4-25 PSF-A488 DAPI IMPa4-A546_av_TileScan_001 (Stage 48 of 49)	00-GewY2z64yxfPcSAW48dSMQ
227		Vesicles Paraspeckle	3	0.000	1.000	307	200001161	200000021	siRNA-IMPa4-25 PSF-A488 IMPa4-A546 DAPI 8C1-siRNA-IMP-a2-a4 V2.00	0	29. siRNA-IMPa4-25 PSF-A488 DAPI IMPa4-A546_av_TileScan_001 (Stage 48 of 49)	00-GewY2z64yxfPcSAW48dSMQ
216		Vesicles Paraspeckle	3	0.000	1.000	307	200001162	200000022	siRNA-IMPa4-25 PSF-A488 IMPa4-A546 DAPI 8C1-siRNA-IMP-a2-a4 V2.00	0	29. siRNA-IMPa4-25 PSF-A488 DAPI IMPa4-A546_av_TileScan_001 (Stage 48 of 49)	00-GewY2z64yxfPcSAW48dSMQ
174		Vesicles Paraspeckle	3	0.000	1.000	307	200001163	200000023	siRNA-IMPa4-25 PSF-A488 IMPa4-A546 DAPI 8C1-siRNA-IMP-a2-a4 V2.00	0	29. siRNA-IMPa4-25 PSF-A488 DAPI IMPa4-A546_av_TileScan_001 (Stage 48 of 49)	00-GewY2z64yxfPcSAW48dSMQ
206		Vesicles Paraspeckle	3	0.000	1.000	307	200001164	200000024	siRNA-IMPa4-25 PSF-A488 IMPa4-A546 DAPI 8C1-siRNA-IMP-a2-a4 V2.00	0	29. siRNA-IMPa4-25 PSF-A488 DAPI IMPa4-A546_av_TileScan_001 (Stage 48 of 49)	00-GewY2z64yxfPcSAW48dSMQ
187		Vesicles Paraspeckle	3	0.000	1.000	307	200001165	200000025	siRNA-IMPa4-25 PSF-A488 IMPa4-A546 DAPI 8C1-siRNA-IMP-a2-a4 V2.00	0	29. siRNA-IMPa4-25 PSF-A488 DAPI IMPa4-A546_av_TileScan_001 (Stage 48 of 49)	00-GewY2z64yxfPcSAW48dSMQ
227		Vesicles Paraspeckle	3	0.000	1.000	308	200001166	200000026	siRNA-IMPa4-25 PSF-A488 IMPa4-A546 DAPI 8C1-siRNA-IMP-a2-a4 V2.00	0	29. siRNA-IMPa4-25 PSF-A488 DAPI IMPa4-A546_av_TileScan_001 (Stage 48 of 49)	00-GewY2z64yxfPcSAW48dSMQ
227		Vesicles Paraspeckle	3	0.000	1.000	309	200001167	200000027	siRNA-IMPa4-25 PSF-A488 IMPa4-A546 DAPI 8C1-siRNA-IMP-a2-a4 V2.00	0	29. siRNA-IMPa4-25 PSF-A488 DAPI IMPa4-A546_av_TileScan_001 (Stage 48 of 49)	00-GewY2z64yxfPcSAW48dSMQ
191		Vesicles Paraspeckle	3	0.000	1.000	309	200001168	200000028	siRNA-IMPa4-25 PSF-A488 IMPa4-A546 DAPI 8C1-siRNA-IMP-a2-a4 V2.00	0	29. siRNA-IMPa4-25 PSF-A488 DAPI IMPa4-A546_av_TileScan_001 (Stage 48 of 49)	00-GewY2z64yxfPcSAW48dSMQ
237		Vesicles Paraspeckle	3	0.000	1.000	309	200001169	200000029	siRNA-IMPa4-25 PSF-A488 IMPa4-A546 DAPI 8C1-siRNA-IMP-a2-a4 V2.00	0	29. siRNA-IMPa4-25 PSF-A488 DAPI IMPa4-A546_av_TileScan_001 (Stage 48 of 49)	00-GewY2z64yxfPcSAW48dSMQ
173		Vesicles Paraspeckle	3	0.000	1.000	309	200001170	200000030	siRNA-IMPa4-25 PSF-A488 IMPa4-A546 DAPI 8C1-siRNA-IMP-a2-a4 V2.00	0	29. siRNA-IMPa4-25 PSF-A488 DAPI IMPa4-A546_av_TileScan_001 (Stage 48 of 49)	00-GewY2z64yxfPcSAW48dSMQ
224		Vesicles Paraspeckle	3	0.000	1.000	309	200001171	200000031	siRNA-IMPa4-25 PSF-A488 IMPa4-A546 DAPI 8C1-siRNA-IMP-a2-a4 V2.00	0	29. siRNA-IMPa4-25 PSF-A488 DAPI IMPa4-A546_av_TileScan_001 (Stage 48 of 49)	00-GewY2z64yxfPcSAW48dSMQ
255		Vesicles Paraspeckle	3	0.000	1.000	309	200001172	200000032	siRNA-IMPa4-25 PSF-A488 IMPa4-A546 DAPI 8C1-siRNA-IMP-a2-a4 V2.00	0	29. siRNA-IMPa4-25 PSF-A488 DAPI IMPa4-A546_av_TileScan_001 (Stage 48 of 49)	00-GewY2z64yxfPcSAW48dSMQ
241		Vesicles Paraspeckle	3	0.000	1.000	309	200001173	200000033	siRNA-IMPa4-25 PSF-A488 IMPa4-A546 DAPI 8C1-siRNA-IMP-a2-a4 V2.00	0	29. siRNA-IMPa4-25 PSF-A488 DAPI IMPa4-A546_av_TileScan_001 (Stage 48 of 49)	00-GewY2z64yxfPcSAW48dSMQ
237		Vesicles Paraspeckle	3	0.000	1.000	309	200001174	200000034	siRNA-IMPa4-25 PSF-A488 IMPa4-A546 DAPI 8C1-siRNA-IMP-a2-a4 V2.00	0	29. siRNA-IMPa4-25 PSF-A488 DAPI IMPa4-A546_av_TileScan_001 (Stage 48 of 49)	00-GewY2z64yxfPcSAW48dSMQ
255		Vesicles Paraspeckle	3	0.000	1.000	309	200001175	200000035	siRNA-IMPa4-25 PSF-A488 IMPa4-A546 DAPI 8C1-siRNA-IMP-a2-a4 V2.00	0	29. siRNA-IMPa4-25 PSF-A488 DAPI IMPa4-A546_av_TileScan_001 (Stage 48 of 49)	00-GewY2z64yxfPcSAW48dSMQ
234		Vesicles Paraspeckle	3	0.000	1.000	309	200001176	200000036	siRNA-IMPa4-25 PSF-A488 IMPa4-A546 DAPI 8C1-siRNA-IMP-a2-a4 V2.00	0	29. siRNA-IMPa4-25 PSF-A488 DAPI IMPa4-A546_av_TileScan_001 (Stage 48 of 49)	00-GewY2z64yxfPcSAW48dSMQ
0		Vesicles Paraspeckle	3	0.000	1.000	309	200001177	200000037	siRNA-IMPa4-25 PSF-A488 IMPa4-A546 DAPI 8C1-siRNA-IMP-a2-a4 V2.00	0	29. siRNA-IMPa4-25 PSF-A488 DAPI IMPa4-A546_av_TileScan_001 (Stage 48 of 49)	00-GewY2z64yxfPcSAW48dSMQ
255		Vesicles Paraspeckle	3	0.000	1.000	309	200001178	200000038	siRNA-IMPa4-25 PSF-A488 IMPa4-A546 DAPI 8C1-siRNA-IMP-a2-a4 V2.00	0	29. siRNA-IMPa4-25 PSF-A488 DAPI IMPa4-A546_av_TileScan_001 (Stage 48 of 49)	00-GewY2z64yxfPcSAW48dSMQ
172		Vesicles Paraspeckle	3	0.000	1.000	310	200001179	200000039	siRNA-IMPa4-25 PSF-A488 IMPa4-A546 DAPI 8C1-siRNA-IMP-a2-a4 V2.00	0	29. siRNA-IMPa4-25 PSF-A488 DAPI IMPa4-A546_av_TileScan_001 (Stage 48 of 49)	00-GewY2z64yxfPcSAW48dSMQ
215		Vesicles Paraspeckle	3	0.000	1.000	310	200001180	200000040	siRNA-IMPa4-25 PSF-A488 IMPa4-A546 DAPI 8C1-siRNA-IMP-a2-a4 V2.00	0	29. siRNA-IMPa4-25 PSF-A488 DAPI IMPa4-A546_av_TileScan_001 (Stage 48 of 49)	00-GewY2z64yxfPcSAW48dSMQ
217		Vesicles Paraspeckle	3	0.000	1.000	310	200001181	200000041	siRNA-IMPa4-25 PSF-A488 IMPa4-A546 DAPI 8C1-siRNA-IMP-a2-a4 V2.00	0	29. siRNA-IMPa4-25 PSF-A488 DAPI IMPa4-A546_av_TileScan_001 (Stage 48 of 49)	00-GewY2z64yxfPcSAW48dSMQ
184		Vesicles Paraspeckle	3	0.000	1.000	310	200001182	200000042	siRNA-IMPa4-25 PSF-A488 IMPa4-A546 DAPI 8C1-siRNA-IMP-a2-a4 V2.00	0	29. siRNA-IMPa4-25 PSF-A488 DAPI IMPa4-A546_av_TileScan_001 (Stage 48 of 49)	00-GewY2z64yxfPcSAW48dSMQ
232		Vesicles Paraspeckle	3	0.000	1.000	310	200001183	200000043	siRNA-IMPa4-25 PSF-A488 IMPa4-A546 DAPI 8C1-siRNA-IMP-a2-a4 V2.00	0	29. siRNA-IMPa4-25 PSF-A488 DAPI IMPa4-A546_av_TileScan_001 (Stage 48 of 49)	00-GewY2z64yxfPcSAW48dSMQ
205		Vesicles Paraspeckle	3	0.000	1.000	310	200001184	200000044	siRNA-IMPa4-25 PSF-A488 IMPa4-A546 DAPI 8C1-siRNA-IMP-a2-a4 V2.00	0	29. siRNA-IMPa4-25 PSF-A488 DAPI IMPa4-A546_av_TileScan_001 (Stage 48 of 49)	00-GewY2z64yxfPcSAW48dSMQ
175		Vesicles Paraspeckle	3	0.000	1.000	311	200001185	200000000	siRNA-IMPa4-25 PSF-A488 IMPa4-A546 DAPI 8C1-siRNA-IMP-a2-a4 V2.00	0	29. siRNA-IMPa4-25 PSF-A488 DAPI IMPa4-A546_aw_TileScan_001 (Stage 49 of 49)	00-m2q6ftGKUePaK83SdqZALf
150		Vesicles Paraspeckle	3	0.000	1.000	311	200001186	200000001	siRNA-IMPa4-25 PSF-A488 IMPa4-A546 DAPI 8C1-siRNA-IMP-a2-a4 V2.00	0	29. siRNA-IMPa4-25 PSF-A488 DAPI IMPa4-A546_aw_TileScan_001 (Stage 49 of 49)	00-m2q6ftGKUePaK83SdqZALf
204		Vesicles Paraspeckle	3	0.000	1.000	311	200001187	200000002	siRNA-IMPa4-25 PSF-A488 IMPa4-A546 DAPI 8C1-siRNA-IMP-a2-a4 V2.00	0	29. siRNA-IMPa4-25 PSF-A488 DAPI IMPa4-A546_aw_TileScan_001 (Stage 49 of 49)	00-m2q6ftGKUePaK83SdqZALf
171		Vesicles Paraspeckle	3	0.000	1.000	311	200001188	200000003	siRNA-IMPa4-25 PSF-A488 IMPa4-A546 DAPI 8C1-siRNA-IMP-a2-a4 V2.00	0	29. siRNA-IMPa4-25 PSF-A488 DAPI IMPa4-A546_aw_TileScan_001 (Stage 49 of 49)	00-m2q6ftGKUePaK83SdqZALf
151		Vesicles Paraspeckle	3	0.000	1.000	311	200001189	200000004	siRNA-IMPa4-25 PSF-A488 IMPa4-A546 DAPI 8C1-siRNA-IMP-a2-a4 V2.00	0	29. siRNA-IMPa4-25 PSF-A488 DAPI IMPa4-A546_aw_TileScan_001 (Stage 49 of 49)	00-m2q6ftGKUePaK83SdqZALf
170		Vesicles Paraspeckle	3	0.000	1.000	311	200001190	200000005	siRNA-IMPa4-25 PSF-A488 IMPa4-A546 DAPI 8C1-siRNA-IMP-a2-a4 V2.00	0	29. siRNA-IMPa4-25 PSF-A488 DAPI IMPa4-A546_aw_TileScan_001 (Stage 49 of 49)	00-m2q6ftGKUePaK83SdqZALf
215		Vesicles Paraspeckle	3	0.000	1.000	311	200001191	200000006	siRNA-IMPa4-25 PSF-A488 IMPa4-A546 DAPI 8C1-siRNA-IMP-a2-a4 V2.00	0	29. siRNA-IMPa4-25 PSF-A488 DAPI IMPa4-A546_aw_TileScan_001 (Stage 49 of 49)	00-m2q6ftGKUePaK83SdqZALf
189		Vesicles Paraspeckle	3	0.000	1.000	311	200001192	200000007	siRNA-IMPa4-25 PSF-A488 IMPa4-A546 DAPI 8C1-siRNA-IMP-a2-a4 V2.00	0	29. siRNA-IMPa4-25 PSF-A488 DAPI IMPa4-A546_aw_TileScan_001 (Stage 49 of 49)	00-m2q6ftGKUePaK83SdqZALf
179		Vesicles Paraspeckle	3	0.000	1.000	311	200001193	200000008	siRNA-IMPa4-25 PSF-A488 IMPa4-A546 DAPI 8C1-siRNA-IMP-a2-a4 V2.00	0	29. siRNA-IMPa4-25 PSF-A488 DAPI IMPa4-A546_aw_TileScan_001 (Stage 49 of 49)	00-m2q6ftGKUePaK83SdqZALf
189		Vesicles Paraspeckle	3	0.000	1.000	314	200001194	200000009	siRNA-IMPa4-25 PSF-A488 IMPa4-A546 DAPI 8C1-siRNA-IMP-a2-a4 V2.00	0	29. siRNA-IMPa4-25 PSF-A488 DAPI IMPa4-A546_aw_TileScan_001 (Stage 49 of 49)	00-m2q6ftGKUePaK83SdqZALf
213		Vesicles Paraspeckle	3	0.000	1.000	314	200001195	200000010	siRNA-IMPa4-25 PSF-A488 IMPa4-A546 DAPI 8C1-siRNA-IMP-a2-a4 V2.00	0	29. siRNA-IMPa4-25 PSF-A488 DAPI IMPa4-A546_aw_TileScan_001 (Stage 49 of 49)	00-m2q6ftGKUePaK83SdqZALf
195		Vesicles Paraspeckle	3	0.000	1.000	319	200001196	200000000	siRNA-IMPa4-25 PSF-A488 IMPa4-A546 DAPI 8C1-siRNA-IMP-a2-a4 V2.00	0	29. siRNA-IMPa4-25 PSF-A488 DAPI IMPa4-A546_b_TileScan_001 (Stage 2 of 49)	00-JAQfQs9thGHe5ERjNSiDNo
180		Vesicles Paraspeckle	3	0.000	1.000	319	200001197	200000001	siRNA-IMPa4-25 PSF-A488 IMPa4-A546 DAPI 8C1-siRNA-IMP-a2-a4 V2.00	0	29. siRNA-IMPa4-25 PSF-A488 DAPI IMPa4-A546_b_TileScan_001 (Stage 2 of 49)	00-JAQfQs9thGHe5ERjNSiDNo
177		Vesicles Paraspeckle	3	0.000	1.000	319	200001198	200000002	siRNA-IMPa4-25 PSF-A488 IMPa4-A546 DAPI 8C1-siRNA-IMP-a2-a4 V2.00	0	29. siRNA-IMPa4-25 PSF-A488 DAPI IMPa4-A546_b_TileScan_001 (Stage 2 of 49)	00-JAQfQs9thGHe5ERjNSiDNo
191		Vesicles Paraspeckle	3	0.000	1.000	319	200001199	200000003	siRNA-IMPa4-25 PSF-A488 IMPa4-A546 DAPI 8C1-siRNA-IMP-a2-a4 V2.00	0	29. siRNA-IMPa4-25 PSF-A488 DAPI IMPa4-A546_b_TileScan_001 (Stage 2 of 49)	00-JAQfQs9thGHe5ERjNSiDNo
204		Vesicles Paraspeckle	3	0.000	1.000	319	200001200	200000004	siRNA-IMPa4-25 PSF-A488 IMPa4-A546 DAPI 8C1-siRNA-IMP-a2-a4 V2.00	0	29. siRNA-IMPa4-25 PSF-A488 DAPI IMPa4-A546_b_TileScan_001 (Stage 2 of 49)	00-JAQfQs9thGHe5ERjNSiDNo
216		Vesicles Paraspeckle	3	0.000	1.000	320	200001201	200000005	siRNA-IMPa4-25 PSF-A488 IMPa4-A546 DAPI 8C1-siRNA-IMP-a2-a4 V2.00	0	29. siRNA-IMPa4-25 PSF-A488 DAPI IMPa4-A546_b_TileScan_001 (Stage 2 of 49)	00-JAQfQs9thGHe5ERjNSiDNo
150		Vesicles Paraspeckle	3	0.000	1.000	320	200001202	200000006	siRNA-IMPa4-25 PSF-A488 IMPa4-A546 DAPI 8C1-siRNA-IMP-a2-a4 V2.00	0	29. siRNA-IMPa4-25 PSF-A488 DAPI IMPa4-A546_b_TileScan_001 (Stage 2 of 49)	00-JAQfQs9thGHe5ERjNSiDNo
236		Vesicles Paraspeckle	3	0.000	1.000	322	200001203	200000007	siRNA-IMPa4-25 PSF-A488 IMPa4-A546 DAPI 8C1-siRNA-IMP-a2-a4 V2.00	0	29. siRNA-IMPa4-25 PSF-A488 DAPI IMPa4-A546_b_TileScan_001 (Stage 2 of 49)	00-JAQfQs9thGHe5ERjNSiDNo
166		Vesicles Paraspeckle	3	0.000	1.000	322	200001204	200000008	siRNA-IMPa4-25 PSF-A488 IMPa4-A546 DAPI 8C1-siRNA-IMP-a2-a4 V2.00	0	29. siRNA-IMPa4-25 PSF-A488 DAPI IMPa4-A546_b_TileScan_001 (Stage 2 of 49)	00-JAQfQs9thGHe5ERjNSiDNo
189		Vesicles Paraspeckle	3	0.000	1.000	323	200001205	200000009	siRNA-IMPa4-25 PSF-A488 IMPa4-A546 DAPI 8C1-siRNA-IMP-a2-a4 V2.00	0	29. siRNA-IMPa4-25 PSF-A488 DAPI IMPa4-A546_b_TileScan_001 (Stage 2 of 49)	00-JAQfQs9thGHe5ERjNSiDNo
188		Vesicles Paraspeckle	3	0.000	1.000	324	200001206	200000010	siRNA-IMPa4-25 PSF-A488 IMPa4-A546 DAPI 8C1-siRNA-IMP-a2-a4 V2.00	0	29. siRNA-IMPa4-25 PSF-A488 DAPI IMPa4-A546_b_TileScan_001 (Stage 2 of 49)	00-JAQfQs9thGHe5ERjNSiDNo
168		Vesicles Paraspeckle	3	0.000	1.000	324	200001207	200000011	siRNA-IMPa4-25 PSF-A488 IMPa4-A546 DAPI 8C1-siRNA-IMP-a2-a4 V2.00	0	29. siRNA-IMPa4-25 PSF-A488 DAPI IMPa4-A546_b_TileScan_001 (Stage 2 of 49)	00-JAQfQs9thGHe5ERjNSiDNo
171		Vesicles Paraspeckle	3	0.000	1.000	324	200001208	200000012	siRNA-IMPa4-25 PSF-A488 IMPa4-A546 DAPI 8C1-siRNA-IMP-a2-a4 V2.00	0	29. siRNA-IMPa4-25 PSF-A488 DAPI IMPa4-A546_b_TileScan_001 (Stage 2 of 49)	00-JAQfQs9thGHe5ERjNSiDNo
166		Vesicles Paraspeckle	3	0.000	1.000	324	200001209	200000013	siRNA-IMPa4-25 PSF-A488 IMPa4-A546 DAPI 8C1-siRNA-IMP-a2-a4 V2.00	0	29. siRNA-IMPa4-25 PSF-A488 DAPI IMPa4-A546_b_TileScan_001 (Stage 2 of 49)	00-JAQfQs9thGHe5ERjNSiDNo
162		Vesicles Paraspeckle	3	0.000	1.000	324	200001210	200000014	siRNA-IMPa4-25 PSF-A488 IMPa4-A546 DAPI 8C1-siRNA-IMP-a2-a4 V2.00	0	29. siRNA-IMPa4-25 PSF-A488 DAPI IMPa4-A546_b_TileScan_001 (Stage 2 of 49)	00-JAQfQs9thGHe5ERjNSiDNo
168		Vesicles Paraspeckle	3	0.000	1.000	324	200001211	200000015	siRNA-IMPa4-25 PSF-A488 IMPa4-A546 DAPI 8C1-siRNA-IMP-a2-a4 V2.00	0	29. siRNA-IMPa4-25 PSF-A488 DAPI IMPa4-A546_b_TileScan_001 (Stage 2 of 49)	00-JAQfQs9thGHe5ERjNSiDNo
145		Vesicles Paraspeckle	3	0.000	1.000	324	200001212	200000016	siRNA-IMPa4-25 PSF-A488 IMPa4-A546 DAPI 8C1-siRNA-IMP-a2-a4 V2.00	0	29. siRNA-IMPa4-25 PSF-A488 DAPI IMPa4-A546_b_TileScan_001 (Stage 2 of 49)	00-JAQfQs9thGHe5ERjNSiDNo
151		Vesicles Paraspeckle	3	0.000	1.000	324	200001213	200000017	siRNA-IMPa4-25 PSF-A488 IMPa4-A546 DAPI 8C1-siRNA-IMP-a2-a4 V2.00	0	29. siRNA-IMPa4-25 PSF-A488 DAPI IMPa4-A546_b_TileScan_001 (Stage 2 of 49)	00-JAQfQs9thGHe5ERjNSiDNo
151		Vesicles Paraspeckle	3	0.000	1.000	325	200001214	200000018	siRNA-IMPa4-25 PSF-A488 IMPa4-A546 DAPI 8C1-siRNA-IMP-a2-a4 V2.00	0	29. siRNA-IMPa4-25 PSF-A488 DAPI IMPa4-A546_b_TileScan_001 (Stage 2 of 49)	00-JAQfQs9thGHe5ERjNSiDNo
163		Vesicles Paraspeckle	3	0.000	1.000	325	200001215	200000019	siRNA-IMPa4-25 PSF-A488 IMPa4-A546 DAPI 8C1-siRNA-IMP-a2-a4 V2.00	0	29. siRNA-IMPa4-25 PSF-A488 DAPI IMPa4-A546_b_TileScan_001 (Stage 2 of 49)	00-JAQfQs9thGHe5ERjNSiDNo
203		Vesicles Paraspeckle	3	0.000	1.000	325	200001216	200000020	siRNA-IMPa4-25 PSF-A488 IMPa4-A546 DAPI 8C1-siRNA-IMP-a2-a4 V2.00	0	29. siRNA-IMPa4-25 PSF-A488 DAPI IMPa4-A546_b_TileScan_001 (Stage 2 of 49)	00-JAQfQs9thGHe5ERjNSiDNo
171		Vesicles Paraspeckle	3	0.000	1.000	325	200001217	200000021	siRNA-IMPa4-25 PSF-A488 IMPa4-A546 DAPI 8C1-siRNA-IMP-a2-a4 V2.00	0	29. siRNA-IMPa4-25 PSF-A488 DAPI IMPa4-A546_b_TileScan_001 (Stage 2 of 49)	00-JAQfQs9thGHe5ERjNSiDNo
195		Vesicles Paraspeckle	3	0.000	1.000	325	200001218	200000022	siRNA-IMPa4-25 PSF-A488 IMPa4-A546 DAPI 8C1-siRNA-IMP-a2-a4 V2.00	0	29. siRNA-IMPa4-25 PSF-A488 DAPI IMPa4-A546_b_TileScan_001 (Stage 2 of 49)	00-JAQfQs9thGHe5ERjNSiDNo
179		Vesicles Paraspeckle	3	0.000	1.000	325	200001219	200000023	siRNA-IMPa4-25 PSF-A488 IMPa4-A546 DAPI 8C1-siRNA-IMP-a2-a4 V2.00	0	29. siRNA-IMPa4-25 PSF-A488 DAPI IMPa4-A546_b_TileScan_001 (Stage 2 of 49)	00-JAQfQs9thGHe5ERjNSiDNo
213		Vesicles Paraspeckle	3	0.000	1.000	325	200001220	200000024	siRNA-IMPa4-25 PSF-A488 IMPa4-A546 DAPI 8C1-siRNA-IMP-a2-a4 V2.00	0	29. siRNA-IMPa4-25 PSF-A488 DAPI IMPa4-A546_b_TileScan_001 (Stage 2 of 49)	00-JAQfQs9thGHe5ERjNSiDNo
149		Vesicles Paraspeckle	3	0.000	1.000	325	200001221	200000025	siRNA-IMPa4-25 PSF-A488 IMPa4-A546 DAPI 8C1-siRNA-IMP-a2-a4 V2.00	0	29. siRNA-IMPa4-25 PSF-A488 DAPI IMPa4-A546_b_TileScan_001 (Stage 2 of 49)	00-JAQfQs9thGHe5ERjNSiDNo
201		Vesicles Paraspeckle	3	0.000	1.000	326	200001222	200000026	siRNA-IMPa4-25 PSF-A488 IMPa4-A546 DAPI 8C1-siRNA-IMP-a2-a4 V2.00	0	29. siRNA-IMPa4-25 PSF-A488 DAPI IMPa4-A546_b_TileScan_001 (Stage 2 of 49)	00-JAQfQs9thGHe5ERjNSiDNo
163		Vesicles Paraspeckle	3	0.000	1.000	326	200001223	200000027	siRNA-IMPa4-25 PSF-A488 IMPa4-A546 DAPI 8C1-siRNA-IMP-a2-a4 V2.00	0	29. siRNA-IMPa4-25 PSF-A488 DAPI IMPa4-A546_b_TileScan_001 (Stage 2 of 49)	00-JAQfQs9thGHe5ERjNSiDNo
194		Vesicles Paraspeckle	3	0.000	1.000	326	200001224	200000028	siRNA-IMPa4-25 PSF-A488 IMPa4-A546 DAPI 8C1-siRNA-IMP-a2-a4 V2.00	0	29. siRNA-IMPa4-25 PSF-A488 DAPI IMPa4-A546_b_TileScan_001 (Stage 2 of 49)	00-JAQfQs9thGHe5ERjNSiDNo
162		Vesicles Paraspeckle	3	0.000	1.000	326	200001225	200000029	siRNA-IMPa4-25 PSF-A488 IMPa4-A546 DAPI 8C1-siRNA-IMP-a2-a4 V2.00	0	29. siRNA-IMPa4-25 PSF-A488 DAPI IMPa4-A546_b_TileScan_001 (Stage 2 of 49)	00-JAQfQs9thGHe5ERjNSiDNo
180		Vesicles Paraspeckle	3	0.000	1.000	326	200001226	200000030	siRNA-IMPa4-25 PSF-A488 IMPa4-A546 DAPI 8C1-siRNA-IMP-a2-a4 V2.00	0	29. siRNA-IMPa4-25 PSF-A488 DAPI IMPa4-A546_b_TileScan_001 (Stage 2 of 49)	00-JAQfQs9thGHe5ERjNSiDNo
191		Vesicles Paraspeckle	3	0.000	1.000	326	200001227	200000031	siRNA-IMPa4-25 PSF-A488 IMPa4-A546 DAPI 8C1-siRNA-IMP-a2-a4 V2.00	0	29. siRNA-IMPa4-25 PSF-A488 DAPI IMPa4-A546_b_TileScan_001 (Stage 2 of 49)	00-JAQfQs9thGHe5ERjNSiDNo
219		Vesicles Paraspeckle	3	0.000	1.000	327	200001228	200000032	siRNA-IMPa4-25 PSF-A488 IMPa4-A546 DAPI 8C1-siRNA-IMP-a2-a4 V2.00	0	29. siRNA-IMPa4-25 PSF-A488 DAPI IMPa4-A546_b_TileScan_001 (Stage 2 of 49)	00-JAQfQs9thGHe5ERjNSiDNo
217		Vesicles Paraspeckle	3	0.000	1.000	327	200001229	200000033	siRNA-IMPa4-25 PSF-A488 IMPa4-A546 DAPI 8C1-siRNA-IMP-a2-a4 V2.00	0	29. siRNA-IMPa4-25 PSF-A488 DAPI IMPa4-A546_b_TileScan_001 (Stage 2 of 49)	00-JAQfQs9thGHe5ERjNSiDNo
233		Vesicles Paraspeckle	3	0.000	1.000	327	200001230	200000034	siRNA-IMPa4-25 PSF-A488 IMPa4-A546 DAPI 8C1-siRNA-IMP-a2-a4 V2.00	0	29. siRNA-IMPa4-25 PSF-A488 DAPI IMPa4-A546_b_TileScan_001 (Stage 2 of 49)	00-JAQfQs9thGHe5ERjNSiDNo
187		Vesicles Paraspeckle	3	0.000	1.000	327	200001231	200000035	siRNA-IMPa4-25 PSF-A488 IMPa4-A546 DAPI 8C1-siRNA-IMP-a2-a4 V2.00	0	29. siRNA-IMPa4-25 PSF-A488 DAPI IMPa4-A546_b_TileScan_001 (Stage 2 of 49)	00-JAQfQs9thGHe5ERjNSiDNo
221		Vesicles Paraspeckle	3	0.000	1.000	329	200001232	200000036	siRNA-IMPa4-25 PSF-A488 IMPa4-A546 DAPI 8C1-siRNA-IMP-a2-a4 V2.00	0	29. siRNA-IMPa4-25 PSF-A488 DAPI IMPa4-A546_b_TileScan_001 (Stage 2 of 49)	00-JAQfQs9thGHe5ERjNSiDNo
169		Vesicles Paraspeckle	3	0.000	1.000	329	200001233	200000037	siRNA-IMPa4-25 PSF-A488 IMPa4-A546 DAPI 8C1-siRNA-IMP-a2-a4 V2.00	0	29. siRNA-IMPa4-25 PSF-A488 DAPI IMPa4-A546_b_TileScan_001 (Stage 2 of 49)	00-JAQfQs9thGHe5ERjNSiDNo
127		Vesicles Paraspeckle	3	0.000	1.000	329	200001234	200000038	siRNA-IMPa4-25 PSF-A488 IMPa4-A546 DAPI 8C1-siRNA-IMP-a2-a4 V2.00	0	29. siRNA-IMPa4-25 PSF-A488 DAPI IMPa4-A546_b_TileScan_001 (Stage 2 of 49)	00-JAQfQs9thGHe5ERjNSiDNo
187		Vesicles Paraspeckle	3	0.000	1.000	329	200001235	200000039	siRNA-IMPa4-25 PSF-A488 IMPa4-A546 DAPI 8C1-siRNA-IMP-a2-a4 V2.00	0	29. siRNA-IMPa4-25 PSF-A488 DAPI IMPa4-A546_b_TileScan_001 (Stage 2 of 49)	00-JAQfQs9thGHe5ERjNSiDNo
132		Vesicles Paraspeckle	3	0.000	1.000	329	200001236	200000040	siRNA-IMPa4-25 PSF-A488 IMPa4-A546 DAPI 8C1-siRNA-IMP-a2-a4 V2.00	0	29. siRNA-IMPa4-25 PSF-A488 DAPI IMPa4-A546_b_TileScan_001 (Stage 2 of 49)	00-JAQfQs9thGHe5ERjNSiDNo
142		Vesicles Paraspeckle	3	0.000	1.000	329	200001237	200000041	siRNA-IMPa4-25 PSF-A488 IMPa4-A546 DAPI 8C1-siRNA-IMP-a2-a4 V2.00	0	29. siRNA-IMPa4-25 PSF-A488 DAPI IMPa4-A546_b_TileScan_001 (Stage 2 of 49)	00-JAQfQs9thGHe5ERjNSiDNo
182		Vesicles Paraspeckle	3	0.000	1.000	330	200001238	200000042	siRNA-IMPa4-25 PSF-A488 IMPa4-A546 DAPI 8C1-siRNA-IMP-a2-a4 V2.00	0	29. siRNA-IMPa4-25 PSF-A488 DAPI IMPa4-A546_b_TileScan_001 (Stage 2 of 49)	00-JAQfQs9thGHe5ERjNSiDNo
161		Vesicles Paraspeckle	3	0.000	1.000	330	200001239	200000043	siRNA-IMPa4-25 PSF-A488 IMPa4-A546 DAPI 8C1-siRNA-IMP-a2-a4 V2.00	0	29. siRNA-IMPa4-25 PSF-A488 DAPI IMPa4-A546_b_TileScan_001 (Stage 2 of 49)	00-JAQfQs9thGHe5ERjNSiDNo
147		Vesicles Paraspeckle	3	0.000	1.000	330	200001240	200000044	siRNA-IMPa4-25 PSF-A488 IMPa4-A546 DAPI 8C1-siRNA-IMP-a2-a4 V2.00	0	29. siRNA-IMPa4-25 PSF-A488 DAPI IMPa4-A546_b_TileScan_001 (Stage 2 of 49)	00-JAQfQs9thGHe5ERjNSiDNo
170		Vesicles Paraspeckle	3	0.000	1.000	330	200001241	200000045	siRNA-IMPa4-25 PSF-A488 IMPa4-A546 DAPI 8C1-siRNA-IMP-a2-a4 V2.00	0	29. siRNA-IMPa4-25 PSF-A488 DAPI IMPa4-A546_b_TileScan_001 (Stage 2 of 49)	00-JAQfQs9thGHe5ERjNSiDNo
164		Vesicles Paraspeckle	3	0.000	1.000	330	200001242	200000046	siRNA-IMPa4-25 PSF-A488 IMPa4-A546 DAPI 8C1-siRNA-IMP-a2-a4 V2.00	0	29. siRNA-IMPa4-25 PSF-A488 DAPI IMPa4-A546_b_TileScan_001 (Stage 2 of 49)	00-JAQfQs9thGHe5ERjNSiDNo
149		Vesicles Paraspeckle	3	0.000	1.000	332	200001243	200000047	siRNA-IMPa4-25 PSF-A488 IMPa4-A546 DAPI 8C1-siRNA-IMP-a2-a4 V2.00	0	29. siRNA-IMPa4-25 PSF-A488 DAPI IMPa4-A546_b_TileScan_001 (Stage 2 of 49)	00-JAQfQs9thGHe5ERjNSiDNo
136		Vesicles Paraspeckle	3	0.000	1.000	332	200001244	200000048	siRNA-IMPa4-25 PSF-A488 IMPa4-A546 DAPI 8C1-siRNA-IMP-a2-a4 V2.00	0	29. siRNA-IMPa4-25 PSF-A488 DAPI IMPa4-A546_b_TileScan_001 (Stage 2 of 49)	00-JAQfQs9thGHe5ERjNSiDNo
201		Vesicles Paraspeckle	3	0.000	1.000	332	200001245	200000049	siRNA-IMPa4-25 PSF-A488 IMPa4-A546 DAPI 8C1-siRNA-IMP-a2-a4 V2.00	0	29. siRNA-IMPa4-25 PSF-A488 DAPI IMPa4-A546_b_TileScan_001 (Stage 2 of 49)	00-JAQfQs9thGHe5ERjNSiDNo
184		Vesicles Paraspeckle	3	0.000	1.000	334	200001246	200000050	siRNA-IMPa4-25 PSF-A488 IMPa4-A546 DAPI 8C1-siRNA-IMP-a2-a4 V2.00	0	29. siRNA-IMPa4-25 PSF-A488 DAPI IMPa4-A546_b_TileScan_001 (Stage 2 of 49)	00-JAQfQs9thGHe5ERjNSiDNo
226		Vesicles Paraspeckle	3	0.000	1.000	335	200001247	200000000	siRNA-IMPa4-25 PSF-A488 IMPa4-A546 DAPI 8C1-siRNA-IMP-a2-a4 V2.00	0	29. siRNA-IMPa4-25 PSF-A488 DAPI IMPa4-A546_c_TileScan_001 (Stage 3 of 49)	00-8kT9eNQ4ubfRosJN6kQ78L
163		Vesicles Paraspeckle	3	0.000	1.000	336	200001248	200000001	siRNA-IMPa4-25 PSF-A488 IMPa4-A546 DAPI 8C1-siRNA-IMP-a2-a4 V2.00	0	29. siRNA-IMPa4-25 PSF-A488 DAPI IMPa4-A546_c_TileScan_001 (Stage 3 of 49)	00-8kT9eNQ4ubfRosJN6kQ78L
169		Vesicles Paraspeckle	3	0.000	1.000	336	200001249	200000002	siRNA-IMPa4-25 PSF-A488 IMPa4-A546 DAPI 8C1-siRNA-IMP-a2-a4 V2.00	0	29. siRNA-IMPa4-25 PSF-A488 DAPI IMPa4-A546_c_TileScan_001 (Stage 3 of 49)	00-8kT9eNQ4ubfRosJN6kQ78L
185		Vesicles Paraspeckle	3	0.000	1.000	336	200001250	200000003	siRNA-IMPa4-25 PSF-A488 IMPa4-A546 DAPI 8C1-siRNA-IMP-a2-a4 V2.00	0	29. siRNA-IMPa4-25 PSF-A488 DAPI IMPa4-A546_c_TileScan_001 (Stage 3 of 49)	00-8kT9eNQ4ubfRosJN6kQ78L
145		Vesicles Paraspeckle	3	0.000	1.000	336	200001251	200000004	siRNA-IMPa4-25 PSF-A488 IMPa4-A546 DAPI 8C1-siRNA-IMP-a2-a4 V2.00	0	29. siRNA-IMPa4-25 PSF-A488 DAPI IMPa4-A546_c_TileScan_001 (Stage 3 of 49)	00-8kT9eNQ4ubfRosJN6kQ78L
156		Vesicles Paraspeckle	3	0.000	1.000	336	200001252	200000005	siRNA-IMPa4-25 PSF-A488 IMPa4-A546 DAPI 8C1-siRNA-IMP-a2-a4 V2.00	0	29. siRNA-IMPa4-25 PSF-A488 DAPI IMPa4-A546_c_TileScan_001 (Stage 3 of 49)	00-8kT9eNQ4ubfRosJN6kQ78L
187		Vesicles Paraspeckle	3	0.000	1.000	336	200001253	200000006	siRNA-IMPa4-25 PSF-A488 IMPa4-A546 DAPI 8C1-siRNA-IMP-a2-a4 V2.00	0	29. siRNA-IMPa4-25 PSF-A488 DAPI IMPa4-A546_c_TileScan_001 (Stage 3 of 49)	00-8kT9eNQ4ubfRosJN6kQ78L
165		Vesicles Paraspeckle	3	0.000	1.000	336	200001254	200000007	siRNA-IMPa4-25 PSF-A488 IMPa4-A546 DAPI 8C1-siRNA-IMP-a2-a4 V2.00	0	29. siRNA-IMPa4-25 PSF-A488 DAPI IMPa4-A546_c_TileScan_001 (Stage 3 of 49)	00-8kT9eNQ4ubfRosJN6kQ78L
170		Vesicles Paraspeckle	3	0.000	1.000	336	200001255	200000008	siRNA-IMPa4-25 PSF-A488 IMPa4-A546 DAPI 8C1-siRNA-IMP-a2-a4 V2.00	0	29. siRNA-IMPa4-25 PSF-A488 DAPI IMPa4-A546_c_TileScan_001 (Stage 3 of 49)	00-8kT9eNQ4ubfRosJN6kQ78L
154		Vesicles Paraspeckle	3	0.000	1.000	337	200001256	200000009	siRNA-IMPa4-25 PSF-A488 IMPa4-A546 DAPI 8C1-siRNA-IMP-a2-a4 V2.00	0	29. siRNA-IMPa4-25 PSF-A488 DAPI IMPa4-A546_c_TileScan_001 (Stage 3 of 49)	00-8kT9eNQ4ubfRosJN6kQ78L
156		Vesicles Paraspeckle	3	0.000	1.000	338	200001257	200000000	siRNA-IMPa4-25 PSF-A488 IMPa4-A546 DAPI 8C1-siRNA-IMP-a2-a4 V2.00	0	29. siRNA-IMPa4-25 PSF-A488 DAPI IMPa4-A546_d_TileScan_001 (Stage 4 of 49)	00-vC3faPSE7bNqUkQLzdcSWR
215		Vesicles Paraspeckle	3	0.000	1.000	338	200001258	200000001	siRNA-IMPa4-25 PSF-A488 IMPa4-A546 DAPI 8C1-siRNA-IMP-a2-a4 V2.00	0	29. siRNA-IMPa4-25 PSF-A488 DAPI IMPa4-A546_d_TileScan_001 (Stage 4 of 49)	00-vC3faPSE7bNqUkQLzdcSWR
167		Vesicles Paraspeckle	3	0.000	1.000	338	200001259	200000002	siRNA-IMPa4-25 PSF-A488 IMPa4-A546 DAPI 8C1-siRNA-IMP-a2-a4 V2.00	0	29. siRNA-IMPa4-25 PSF-A488 DAPI IMPa4-A546_d_TileScan_001 (Stage 4 of 49)	00-vC3faPSE7bNqUkQLzdcSWR
144		Vesicles Paraspeckle	3	0.000	1.000	338	200001260	200000003	siRNA-IMPa4-25 PSF-A488 IMPa4-A546 DAPI 8C1-siRNA-IMP-a2-a4 V2.00	0	29. siRNA-IMPa4-25 PSF-A488 DAPI IMPa4-A546_d_TileScan_001 (Stage 4 of 49)	00-vC3faPSE7bNqUkQLzdcSWR
162		Vesicles Paraspeckle	3	0.000	1.000	341	200001261	200000004	siRNA-IMPa4-25 PSF-A488 IMPa4-A546 DAPI 8C1-siRNA-IMP-a2-a4 V2.00	0	29. siRNA-IMPa4-25 PSF-A488 DAPI IMPa4-A546_d_TileScan_001 (Stage 4 of 49)	00-vC3faPSE7bNqUkQLzdcSWR
204		Vesicles Paraspeckle	3	0.000	1.000	346	200001262	200000000	siRNA-IMPa4-25 PSF-A488 IMPa4-A546 DAPI 8C1-siRNA-IMP-a2-a4 V2.00	0	29. siRNA-IMPa4-25 PSF-A488 DAPI IMPa4-A546_e_TileScan_001 (Stage 5 of 49)	00-FDtQ3H974QETkoppWZm9oX
156		Vesicles Paraspeckle	3	0.000	1.000	347	200001263	200000001	siRNA-IMPa4-25 PSF-A488 IMPa4-A546 DAPI 8C1-siRNA-IMP-a2-a4 V2.00	0	29. siRNA-IMPa4-25 PSF-A488 DAPI IMPa4-A546_e_TileScan_001 (Stage 5 of 49)	00-FDtQ3H974QETkoppWZm9oX
170		Vesicles Paraspeckle	3	0.000	1.000	347	200001264	200000002	siRNA-IMPa4-25 PSF-A488 IMPa4-A546 DAPI 8C1-siRNA-IMP-a2-a4 V2.00	0	29. siRNA-IMPa4-25 PSF-A488 DAPI IMPa4-A546_e_TileScan_001 (Stage 5 of 49)	00-FDtQ3H974QETkoppWZm9oX
142		Vesicles Paraspeckle	3	0.000	1.000	348	200001265	200000003	siRNA-IMPa4-25 PSF-A488 IMPa4-A546 DAPI 8C1-siRNA-IMP-a2-a4 V2.00	0	29. siRNA-IMPa4-25 PSF-A488 DAPI IMPa4-A546_e_TileScan_001 (Stage 5 of 49)	00-FDtQ3H974QETkoppWZm9oX
158		Vesicles Paraspeckle	3	0.000	1.000	348	200001266	200000004	siRNA-IMPa4-25 PSF-A488 IMPa4-A546 DAPI 8C1-siRNA-IMP-a2-a4 V2.00	0	29. siRNA-IMPa4-25 PSF-A488 DAPI IMPa4-A546_e_TileScan_001 (Stage 5 of 49)	00-FDtQ3H974QETkoppWZm9oX
147		Vesicles Paraspeckle	3	0.000	1.000	348	200001267	200000005	siRNA-IMPa4-25 PSF-A488 IMPa4-A546 DAPI 8C1-siRNA-IMP-a2-a4 V2.00	0	29. siRNA-IMPa4-25 PSF-A488 DAPI IMPa4-A546_e_TileScan_001 (Stage 5 of 49)	00-FDtQ3H974QETkoppWZm9oX
142		Vesicles Paraspeckle	3	0.000	1.000	348	200001268	200000006	siRNA-IMPa4-25 PSF-A488 IMPa4-A546 DAPI 8C1-siRNA-IMP-a2-a4 V2.00	0	29. siRNA-IMPa4-25 PSF-A488 DAPI IMPa4-A546_e_TileScan_001 (Stage 5 of 49)	00-FDtQ3H974QETkoppWZm9oX
181		Vesicles Paraspeckle	3	0.000	1.000	348	200001269	200000007	siRNA-IMPa4-25 PSF-A488 IMPa4-A546 DAPI 8C1-siRNA-IMP-a2-a4 V2.00	0	29. siRNA-IMPa4-25 PSF-A488 DAPI IMPa4-A546_e_TileScan_001 (Stage 5 of 49)	00-FDtQ3H974QETkoppWZm9oX
159		Vesicles Paraspeckle	3	0.000	1.000	348	200001270	200000008	siRNA-IMPa4-25 PSF-A488 IMPa4-A546 DAPI 8C1-siRNA-IMP-a2-a4 V2.00	0	29. siRNA-IMPa4-25 PSF-A488 DAPI IMPa4-A546_e_TileScan_001 (Stage 5 of 49)	00-FDtQ3H974QETkoppWZm9oX
194		Vesicles Paraspeckle	3	0.000	1.000	349	200001271	200000009	siRNA-IMPa4-25 PSF-A488 IMPa4-A546 DAPI 8C1-siRNA-IMP-a2-a4 V2.00	0	29. siRNA-IMPa4-25 PSF-A488 DAPI IMPa4-A546_e_TileScan_001 (Stage 5 of 49)	00-FDtQ3H974QETkoppWZm9oX
172		Vesicles Paraspeckle	3	0.000	1.000	350	200001272	200000010	siRNA-IMPa4-25 PSF-A488 IMPa4-A546 DAPI 8C1-siRNA-IMP-a2-a4 V2.00	0	29. siRNA-IMPa4-25 PSF-A488 DAPI IMPa4-A546_e_TileScan_001 (Stage 5 of 49)	00-FDtQ3H974QETkoppWZm9oX
167		Vesicles Paraspeckle	3	0.000	1.000	350	200001273	200000011	siRNA-IMPa4-25 PSF-A488 IMPa4-A546 DAPI 8C1-siRNA-IMP-a2-a4 V2.00	0	29. siRNA-IMPa4-25 PSF-A488 DAPI IMPa4-A546_e_TileScan_001 (Stage 5 of 49)	00-FDtQ3H974QETkoppWZm9oX
178		Vesicles Paraspeckle	3	0.000	1.000	351	200001274	200000012	siRNA-IMPa4-25 PSF-A488 IMPa4-A546 DAPI 8C1-siRNA-IMP-a2-a4 V2.00	0	29. siRNA-IMPa4-25 PSF-A488 DAPI IMPa4-A546_e_TileScan_001 (Stage 5 of 49)	00-FDtQ3H974QETkoppWZm9oX
171		Vesicles Paraspeckle	3	0.000	1.000	352	200001275	200000013	siRNA-IMPa4-25 PSF-A488 IMPa4-A546 DAPI 8C1-siRNA-IMP-a2-a4 V2.00	0	29. siRNA-IMPa4-25 PSF-A488 DAPI IMPa4-A546_e_TileScan_001 (Stage 5 of 49)	00-FDtQ3H974QETkoppWZm9oX
227		Vesicles Paraspeckle	3	0.000	1.000	352	200001276	200000014	siRNA-IMPa4-25 PSF-A488 IMPa4-A546 DAPI 8C1-siRNA-IMP-a2-a4 V2.00	0	29. siRNA-IMPa4-25 PSF-A488 DAPI IMPa4-A546_e_TileScan_001 (Stage 5 of 49)	00-FDtQ3H974QETkoppWZm9oX
255		Vesicles Paraspeckle	3	0.000	1.000	352	200001277	200000015	siRNA-IMPa4-25 PSF-A488 IMPa4-A546 DAPI 8C1-siRNA-IMP-a2-a4 V2.00	0	29. siRNA-IMPa4-25 PSF-A488 DAPI IMPa4-A546_e_TileScan_001 (Stage 5 of 49)	00-FDtQ3H974QETkoppWZm9oX
175		Vesicles Paraspeckle	3	0.000	1.000	353	200001278	200000016	siRNA-IMPa4-25 PSF-A488 IMPa4-A546 DAPI 8C1-siRNA-IMP-a2-a4 V2.00	0	29. siRNA-IMPa4-25 PSF-A488 DAPI IMPa4-A546_e_TileScan_001 (Stage 5 of 49)	00-FDtQ3H974QETkoppWZm9oX
162		Vesicles Paraspeckle	3	0.000	1.000	353	200001279	200000017	siRNA-IMPa4-25 PSF-A488 IMPa4-A546 DAPI 8C1-siRNA-IMP-a2-a4 V2.00	0	29. siRNA-IMPa4-25 PSF-A488 DAPI IMPa4-A546_e_TileScan_001 (Stage 5 of 49)	00-FDtQ3H974QETkoppWZm9oX
178		Vesicles Paraspeckle	3	0.000	1.000	353	200001280	200000018	siRNA-IMPa4-25 PSF-A488 IMPa4-A546 DAPI 8C1-siRNA-IMP-a2-a4 V2.00	0	29. siRNA-IMPa4-25 PSF-A488 DAPI IMPa4-A546_e_TileScan_001 (Stage 5 of 49)	00-FDtQ3H974QETkoppWZm9oX
209		Vesicles Paraspeckle	3	0.000	1.000	353	200001281	200000019	siRNA-IMPa4-25 PSF-A488 IMPa4-A546 DAPI 8C1-siRNA-IMP-a2-a4 V2.00	0	29. siRNA-IMPa4-25 PSF-A488 DAPI IMPa4-A546_e_TileScan_001 (Stage 5 of 49)	00-FDtQ3H974QETkoppWZm9oX
170		Vesicles Paraspeckle	3	0.000	1.000	353	200001282	200000020	siRNA-IMPa4-25 PSF-A488 IMPa4-A546 DAPI 8C1-siRNA-IMP-a2-a4 V2.00	0	29. siRNA-IMPa4-25 PSF-A488 DAPI IMPa4-A546_e_TileScan_001 (Stage 5 of 49)	00-FDtQ3H974QETkoppWZm9oX
181		Vesicles Paraspeckle	3	0.000	1.000	353	200001283	200000021	siRNA-IMPa4-25 PSF-A488 IMPa4-A546 DAPI 8C1-siRNA-IMP-a2-a4 V2.00	0	29. siRNA-IMPa4-25 PSF-A488 DAPI IMPa4-A546_e_TileScan_001 (Stage 5 of 49)	00-FDtQ3H974QETkoppWZm9oX
214		Vesicles Paraspeckle	3	0.000	1.000	354	200001284	200000022	siRNA-IMPa4-25 PSF-A488 IMPa4-A546 DAPI 8C1-siRNA-IMP-a2-a4 V2.00	0	29. siRNA-IMPa4-25 PSF-A488 DAPI IMPa4-A546_e_TileScan_001 (Stage 5 of 49)	00-FDtQ3H974QETkoppWZm9oX
211		Vesicles Paraspeckle	3	0.000	1.000	354	200001285	200000023	siRNA-IMPa4-25 PSF-A488 IMPa4-A546 DAPI 8C1-siRNA-IMP-a2-a4 V2.00	0	29. siRNA-IMPa4-25 PSF-A488 DAPI IMPa4-A546_e_TileScan_001 (Stage 5 of 49)	00-FDtQ3H974QETkoppWZm9oX
194		Vesicles Paraspeckle	3	0.000	1.000	354	200001286	200000024	siRNA-IMPa4-25 PSF-A488 IMPa4-A546 DAPI 8C1-siRNA-IMP-a2-a4 V2.00	0	29. siRNA-IMPa4-25 PSF-A488 DAPI IMPa4-A546_e_TileScan_001 (Stage 5 of 49)	00-FDtQ3H974QETkoppWZm9oX
179		Vesicles Paraspeckle	3	0.000	1.000	354	200001287	200000025	siRNA-IMPa4-25 PSF-A488 IMPa4-A546 DAPI 8C1-siRNA-IMP-a2-a4 V2.00	0	29. siRNA-IMPa4-25 PSF-A488 DAPI IMPa4-A546_e_TileScan_001 (Stage 5 of 49)	00-FDtQ3H974QETkoppWZm9oX
246		Vesicles Paraspeckle	3	0.000	1.000	355	200001288	200000026	siRNA-IMPa4-25 PSF-A488 IMPa4-A546 DAPI 8C1-siRNA-IMP-a2-a4 V2.00	0	29. siRNA-IMPa4-25 PSF-A488 DAPI IMPa4-A546_e_TileScan_001 (Stage 5 of 49)	00-FDtQ3H974QETkoppWZm9oX
182		Vesicles Paraspeckle	3	0.000	1.000	356	200001289	200000027	siRNA-IMPa4-25 PSF-A488 IMPa4-A546 DAPI 8C1-siRNA-IMP-a2-a4 V2.00	0	29. siRNA-IMPa4-25 PSF-A488 DAPI IMPa4-A546_e_TileScan_001 (Stage 5 of 49)	00-FDtQ3H974QETkoppWZm9oX
179		Vesicles Paraspeckle	3	0.000	1.000	356	200001290	200000028	siRNA-IMPa4-25 PSF-A488 IMPa4-A546 DAPI 8C1-siRNA-IMP-a2-a4 V2.00	0	29. siRNA-IMPa4-25 PSF-A488 DAPI IMPa4-A546_e_TileScan_001 (Stage 5 of 49)	00-FDtQ3H974QETkoppWZm9oX
229		Vesicles Paraspeckle	3	0.000	1.000	356	200001291	200000029	siRNA-IMPa4-25 PSF-A488 IMPa4-A546 DAPI 8C1-siRNA-IMP-a2-a4 V2.00	0	29. siRNA-IMPa4-25 PSF-A488 DAPI IMPa4-A546_e_TileScan_001 (Stage 5 of 49)	00-FDtQ3H974QETkoppWZm9oX
233		Vesicles Paraspeckle	3	0.000	1.000	356	200001292	200000030	siRNA-IMPa4-25 PSF-A488 IMPa4-A546 DAPI 8C1-siRNA-IMP-a2-a4 V2.00	0	29. siRNA-IMPa4-25 PSF-A488 DAPI IMPa4-A546_e_TileScan_001 (Stage 5 of 49)	00-FDtQ3H974QETkoppWZm9oX
226		Vesicles Paraspeckle	3	0.000	1.000	357	200001293	200000031	siRNA-IMPa4-25 PSF-A488 IMPa4-A546 DAPI 8C1-siRNA-IMP-a2-a4 V2.00	0	29. siRNA-IMPa4-25 PSF-A488 DAPI IMPa4-A546_e_TileScan_001 (Stage 5 of 49)	00-FDtQ3H974QETkoppWZm9oX
150		Vesicles Paraspeckle	3	0.000	1.000	357	200001294	200000032	siRNA-IMPa4-25 PSF-A488 IMPa4-A546 DAPI 8C1-siRNA-IMP-a2-a4 V2.00	0	29. siRNA-IMPa4-25 PSF-A488 DAPI IMPa4-A546_e_TileScan_001 (Stage 5 of 49)	00-FDtQ3H974QETkoppWZm9oX
213		Vesicles Paraspeckle	3	0.000	1.000	357	200001295	200000033	siRNA-IMPa4-25 PSF-A488 IMPa4-A546 DAPI 8C1-siRNA-IMP-a2-a4 V2.00	0	29. siRNA-IMPa4-25 PSF-A488 DAPI IMPa4-A546_e_TileScan_001 (Stage 5 of 49)	00-FDtQ3H974QETkoppWZm9oX
191		Vesicles Paraspeckle	3	0.000	1.000	357	200001296	200000034	siRNA-IMPa4-25 PSF-A488 IMPa4-A546 DAPI 8C1-siRNA-IMP-a2-a4 V2.00	0	29. siRNA-IMPa4-25 PSF-A488 DAPI IMPa4-A546_e_TileScan_001 (Stage 5 of 49)	00-FDtQ3H974QETkoppWZm9oX
185		Vesicles Paraspeckle	3	0.000	1.000	358	200001297	200000035	siRNA-IMPa4-25 PSF-A488 IMPa4-A546 DAPI 8C1-siRNA-IMP-a2-a4 V2.00	0	29. siRNA-IMPa4-25 PSF-A488 DAPI IMPa4-A546_e_TileScan_001 (Stage 5 of 49)	00-FDtQ3H974QETkoppWZm9oX
179		Vesicles Paraspeckle	3	0.000	1.000	361	200001298	200000036	siRNA-IMPa4-25 PSF-A488 IMPa4-A546 DAPI 8C1-siRNA-IMP-a2-a4 V2.00	0	29. siRNA-IMPa4-25 PSF-A488 DAPI IMPa4-A546_e_TileScan_001 (Stage 5 of 49)	00-FDtQ3H974QETkoppWZm9oX
175		Vesicles Paraspeckle	3	0.000	1.000	363	200001299	200000000	siRNA-IMPa4-25 PSF-A488 IMPa4-A546 DAPI 8C1-siRNA-IMP-a2-a4 V2.00	0	29. siRNA-IMPa4-25 PSF-A488 DAPI IMPa4-A546_f_TileScan_001 (Stage 6 of 49)	00-qfVkJtEdVr8ts5QDrCq4nW
214		Vesicles Paraspeckle	3	0.000	1.000	364	200001300	200000001	siRNA-IMPa4-25 PSF-A488 IMPa4-A546 DAPI 8C1-siRNA-IMP-a2-a4 V2.00	0	29. siRNA-IMPa4-25 PSF-A488 DAPI IMPa4-A546_f_TileScan_001 (Stage 6 of 49)	00-qfVkJtEdVr8ts5QDrCq4nW
190		Vesicles Paraspeckle	3	0.000	1.000	364	200001301	200000002	siRNA-IMPa4-25 PSF-A488 IMPa4-A546 DAPI 8C1-siRNA-IMP-a2-a4 V2.00	0	29. siRNA-IMPa4-25 PSF-A488 DAPI IMPa4-A546_f_TileScan_001 (Stage 6 of 49)	00-qfVkJtEdVr8ts5QDrCq4nW
208		Vesicles Paraspeckle	3	0.000	1.000	364	200001302	200000003	siRNA-IMPa4-25 PSF-A488 IMPa4-A546 DAPI 8C1-siRNA-IMP-a2-a4 V2.00	0	29. siRNA-IMPa4-25 PSF-A488 DAPI IMPa4-A546_f_TileScan_001 (Stage 6 of 49)	00-qfVkJtEdVr8ts5QDrCq4nW
238		Vesicles Paraspeckle	3	0.000	1.000	364	200001303	200000004	siRNA-IMPa4-25 PSF-A488 IMPa4-A546 DAPI 8C1-siRNA-IMP-a2-a4 V2.00	0	29. siRNA-IMPa4-25 PSF-A488 DAPI IMPa4-A546_f_TileScan_001 (Stage 6 of 49)	00-qfVkJtEdVr8ts5QDrCq4nW
216		Vesicles Paraspeckle	3	0.000	1.000	364	200001304	200000005	siRNA-IMPa4-25 PSF-A488 IMPa4-A546 DAPI 8C1-siRNA-IMP-a2-a4 V2.00	0	29. siRNA-IMPa4-25 PSF-A488 DAPI IMPa4-A546_f_TileScan_001 (Stage 6 of 49)	00-qfVkJtEdVr8ts5QDrCq4nW
209		Vesicles Paraspeckle	3	0.000	1.000	364	200001305	200000006	siRNA-IMPa4-25 PSF-A488 IMPa4-A546 DAPI 8C1-siRNA-IMP-a2-a4 V2.00	0	29. siRNA-IMPa4-25 PSF-A488 DAPI IMPa4-A546_f_TileScan_001 (Stage 6 of 49)	00-qfVkJtEdVr8ts5QDrCq4nW
214		Vesicles Paraspeckle	3	0.000	1.000	364	200001306	200000007	siRNA-IMPa4-25 PSF-A488 IMPa4-A546 DAPI 8C1-siRNA-IMP-a2-a4 V2.00	0	29. siRNA-IMPa4-25 PSF-A488 DAPI IMPa4-A546_f_TileScan_001 (Stage 6 of 49)	00-qfVkJtEdVr8ts5QDrCq4nW
193		Vesicles Paraspeckle	3	0.000	1.000	364	200001307	200000008	siRNA-IMPa4-25 PSF-A488 IMPa4-A546 DAPI 8C1-siRNA-IMP-a2-a4 V2.00	0	29. siRNA-IMPa4-25 PSF-A488 DAPI IMPa4-A546_f_TileScan_001 (Stage 6 of 49)	00-qfVkJtEdVr8ts5QDrCq4nW
205		Vesicles Paraspeckle	3	0.000	1.000	364	200001308	200000009	siRNA-IMPa4-25 PSF-A488 IMPa4-A546 DAPI 8C1-siRNA-IMP-a2-a4 V2.00	0	29. siRNA-IMPa4-25 PSF-A488 DAPI IMPa4-A546_f_TileScan_001 (Stage 6 of 49)	00-qfVkJtEdVr8ts5QDrCq4nW
228		Vesicles Paraspeckle	3	0.000	1.000	364	200001309	200000010	siRNA-IMPa4-25 PSF-A488 IMPa4-A546 DAPI 8C1-siRNA-IMP-a2-a4 V2.00	0	29. siRNA-IMPa4-25 PSF-A488 DAPI IMPa4-A546_f_TileScan_001 (Stage 6 of 49)	00-qfVkJtEdVr8ts5QDrCq4nW
232		Vesicles Paraspeckle	3	0.000	1.000	364	200001310	200000011	siRNA-IMPa4-25 PSF-A488 IMPa4-A546 DAPI 8C1-siRNA-IMP-a2-a4 V2.00	0	29. siRNA-IMPa4-25 PSF-A488 DAPI IMPa4-A546_f_TileScan_001 (Stage 6 of 49)	00-qfVkJtEdVr8ts5QDrCq4nW
220		Vesicles Paraspeckle	3	0.000	1.000	365	200001311	200000012	siRNA-IMPa4-25 PSF-A488 IMPa4-A546 DAPI 8C1-siRNA-IMP-a2-a4 V2.00	0	29. siRNA-IMPa4-25 PSF-A488 DAPI IMPa4-A546_f_TileScan_001 (Stage 6 of 49)	00-qfVkJtEdVr8ts5QDrCq4nW
181		Vesicles Paraspeckle	3	0.000	1.000	365	200001312	200000013	siRNA-IMPa4-25 PSF-A488 IMPa4-A546 DAPI 8C1-siRNA-IMP-a2-a4 V2.00	0	29. siRNA-IMPa4-25 PSF-A488 DAPI IMPa4-A546_f_TileScan_001 (Stage 6 of 49)	00-qfVkJtEdVr8ts5QDrCq4nW
195		Vesicles Paraspeckle	3	0.000	1.000	365	200001313	200000014	siRNA-IMPa4-25 PSF-A488 IMPa4-A546 DAPI 8C1-siRNA-IMP-a2-a4 V2.00	0	29. siRNA-IMPa4-25 PSF-A488 DAPI IMPa4-A546_f_TileScan_001 (Stage 6 of 49)	00-qfVkJtEdVr8ts5QDrCq4nW
194		Vesicles Paraspeckle	3	0.000	1.000	365	200001314	200000015	siRNA-IMPa4-25 PSF-A488 IMPa4-A546 DAPI 8C1-siRNA-IMP-a2-a4 V2.00	0	29. siRNA-IMPa4-25 PSF-A488 DAPI IMPa4-A546_f_TileScan_001 (Stage 6 of 49)	00-qfVkJtEdVr8ts5QDrCq4nW
245		Vesicles Paraspeckle	3	0.000	1.000	365	200001315	200000016	siRNA-IMPa4-25 PSF-A488 IMPa4-A546 DAPI 8C1-siRNA-IMP-a2-a4 V2.00	0	29. siRNA-IMPa4-25 PSF-A488 DAPI IMPa4-A546_f_TileScan_001 (Stage 6 of 49)	00-qfVkJtEdVr8ts5QDrCq4nW
195		Vesicles Paraspeckle	3	0.000	1.000	365	200001316	200000017	siRNA-IMPa4-25 PSF-A488 IMPa4-A546 DAPI 8C1-siRNA-IMP-a2-a4 V2.00	0	29. siRNA-IMPa4-25 PSF-A488 DAPI IMPa4-A546_f_TileScan_001 (Stage 6 of 49)	00-qfVkJtEdVr8ts5QDrCq4nW
170		Vesicles Paraspeckle	3	0.000	1.000	365	200001317	200000018	siRNA-IMPa4-25 PSF-A488 IMPa4-A546 DAPI 8C1-siRNA-IMP-a2-a4 V2.00	0	29. siRNA-IMPa4-25 PSF-A488 DAPI IMPa4-A546_f_TileScan_001 (Stage 6 of 49)	00-qfVkJtEdVr8ts5QDrCq4nW
199		Vesicles Paraspeckle	3	0.000	1.000	366	200001318	200000019	siRNA-IMPa4-25 PSF-A488 IMPa4-A546 DAPI 8C1-siRNA-IMP-a2-a4 V2.00	0	29. siRNA-IMPa4-25 PSF-A488 DAPI IMPa4-A546_f_TileScan_001 (Stage 6 of 49)	00-qfVkJtEdVr8ts5QDrCq4nW
185		Vesicles Paraspeckle	3	0.000	1.000	366	200001319	200000020	siRNA-IMPa4-25 PSF-A488 IMPa4-A546 DAPI 8C1-siRNA-IMP-a2-a4 V2.00	0	29. siRNA-IMPa4-25 PSF-A488 DAPI IMPa4-A546_f_TileScan_001 (Stage 6 of 49)	00-qfVkJtEdVr8ts5QDrCq4nW
196		Vesicles Paraspeckle	3	0.000	1.000	366	200001320	200000021	siRNA-IMPa4-25 PSF-A488 IMPa4-A546 DAPI 8C1-siRNA-IMP-a2-a4 V2.00	0	29. siRNA-IMPa4-25 PSF-A488 DAPI IMPa4-A546_f_TileScan_001 (Stage 6 of 49)	00-qfVkJtEdVr8ts5QDrCq4nW
223		Vesicles Paraspeckle	3	0.000	1.000	366	200001321	200000022	siRNA-IMPa4-25 PSF-A488 IMPa4-A546 DAPI 8C1-siRNA-IMP-a2-a4 V2.00	0	29. siRNA-IMPa4-25 PSF-A488 DAPI IMPa4-A546_f_TileScan_001 (Stage 6 of 49)	00-qfVkJtEdVr8ts5QDrCq4nW
198		Vesicles Paraspeckle	3	0.000	1.000	366	200001322	200000023	siRNA-IMPa4-25 PSF-A488 IMPa4-A546 DAPI 8C1-siRNA-IMP-a2-a4 V2.00	0	29. siRNA-IMPa4-25 PSF-A488 DAPI IMPa4-A546_f_TileScan_001 (Stage 6 of 49)	00-qfVkJtEdVr8ts5QDrCq4nW
123		Vesicles Paraspeckle	3	0.000	1.000	367	200001323	200000024	siRNA-IMPa4-25 PSF-A488 IMPa4-A546 DAPI 8C1-siRNA-IMP-a2-a4 V2.00	0	29. siRNA-IMPa4-25 PSF-A488 DAPI IMPa4-A546_f_TileScan_001 (Stage 6 of 49)	00-qfVkJtEdVr8ts5QDrCq4nW
213		Vesicles Paraspeckle	3	0.000	1.000	368	200001324	200000025	siRNA-IMPa4-25 PSF-A488 IMPa4-A546 DAPI 8C1-siRNA-IMP-a2-a4 V2.00	0	29. siRNA-IMPa4-25 PSF-A488 DAPI IMPa4-A546_f_TileScan_001 (Stage 6 of 49)	00-qfVkJtEdVr8ts5QDrCq4nW
198		Vesicles Paraspeckle	3	0.000	1.000	368	200001325	200000026	siRNA-IMPa4-25 PSF-A488 IMPa4-A546 DAPI 8C1-siRNA-IMP-a2-a4 V2.00	0	29. siRNA-IMPa4-25 PSF-A488 DAPI IMPa4-A546_f_TileScan_001 (Stage 6 of 49)	00-qfVkJtEdVr8ts5QDrCq4nW
229		Vesicles Paraspeckle	3	0.000	1.000	369	200001326	200000027	siRNA-IMPa4-25 PSF-A488 IMPa4-A546 DAPI 8C1-siRNA-IMP-a2-a4 V2.00	0	29. siRNA-IMPa4-25 PSF-A488 DAPI IMPa4-A546_f_TileScan_001 (Stage 6 of 49)	00-qfVkJtEdVr8ts5QDrCq4nW
214		Vesicles Paraspeckle	3	0.000	1.000	369	200001327	200000028	siRNA-IMPa4-25 PSF-A488 IMPa4-A546 DAPI 8C1-siRNA-IMP-a2-a4 V2.00	0	29. siRNA-IMPa4-25 PSF-A488 DAPI IMPa4-A546_f_TileScan_001 (Stage 6 of 49)	00-qfVkJtEdVr8ts5QDrCq4nW
209		Vesicles Paraspeckle	3	0.000	1.000	369	200001328	200000029	siRNA-IMPa4-25 PSF-A488 IMPa4-A546 DAPI 8C1-siRNA-IMP-a2-a4 V2.00	0	29. siRNA-IMPa4-25 PSF-A488 DAPI IMPa4-A546_f_TileScan_001 (Stage 6 of 49)	00-qfVkJtEdVr8ts5QDrCq4nW
185		Vesicles Paraspeckle	3	0.000	1.000	369	200001329	200000030	siRNA-IMPa4-25 PSF-A488 IMPa4-A546 DAPI 8C1-siRNA-IMP-a2-a4 V2.00	0	29. siRNA-IMPa4-25 PSF-A488 DAPI IMPa4-A546_f_TileScan_001 (Stage 6 of 49)	00-qfVkJtEdVr8ts5QDrCq4nW
205		Vesicles Paraspeckle	3	0.000	1.000	369	200001330	200000031	siRNA-IMPa4-25 PSF-A488 IMPa4-A546 DAPI 8C1-siRNA-IMP-a2-a4 V2.00	0	29. siRNA-IMPa4-25 PSF-A488 DAPI IMPa4-A546_f_TileScan_001 (Stage 6 of 49)	00-qfVkJtEdVr8ts5QDrCq4nW
219		Vesicles Paraspeckle	3	0.000	1.000	369	200001331	200000032	siRNA-IMPa4-25 PSF-A488 IMPa4-A546 DAPI 8C1-siRNA-IMP-a2-a4 V2.00	0	29. siRNA-IMPa4-25 PSF-A488 DAPI IMPa4-A546_f_TileScan_001 (Stage 6 of 49)	00-qfVkJtEdVr8ts5QDrCq4nW
211		Vesicles Paraspeckle	3	0.000	1.000	369	200001332	200000033	siRNA-IMPa4-25 PSF-A488 IMPa4-A546 DAPI 8C1-siRNA-IMP-a2-a4 V2.00	0	29. siRNA-IMPa4-25 PSF-A488 DAPI IMPa4-A546_f_TileScan_001 (Stage 6 of 49)	00-qfVkJtEdVr8ts5QDrCq4nW
137		Vesicles Paraspeckle	3	0.000	1.000	369	200001333	200000034	siRNA-IMPa4-25 PSF-A488 IMPa4-A546 DAPI 8C1-siRNA-IMP-a2-a4 V2.00	0	29. siRNA-IMPa4-25 PSF-A488 DAPI IMPa4-A546_f_TileScan_001 (Stage 6 of 49)	00-qfVkJtEdVr8ts5QDrCq4nW
171		Vesicles Paraspeckle	3	0.000	1.000	369	200001334	200000035	siRNA-IMPa4-25 PSF-A488 IMPa4-A546 DAPI 8C1-siRNA-IMP-a2-a4 V2.00	0	29. siRNA-IMPa4-25 PSF-A488 DAPI IMPa4-A546_f_TileScan_001 (Stage 6 of 49)	00-qfVkJtEdVr8ts5QDrCq4nW
184		Vesicles Paraspeckle	3	0.000	1.000	370	200001335	200000036	siRNA-IMPa4-25 PSF-A488 IMPa4-A546 DAPI 8C1-siRNA-IMP-a2-a4 V2.00	0	29. siRNA-IMPa4-25 PSF-A488 DAPI IMPa4-A546_f_TileScan_001 (Stage 6 of 49)	00-qfVkJtEdVr8ts5QDrCq4nW
188		Vesicles Paraspeckle	3	0.000	1.000	370	200001336	200000037	siRNA-IMPa4-25 PSF-A488 IMPa4-A546 DAPI 8C1-siRNA-IMP-a2-a4 V2.00	0	29. siRNA-IMPa4-25 PSF-A488 DAPI IMPa4-A546_f_TileScan_001 (Stage 6 of 49)	00-qfVkJtEdVr8ts5QDrCq4nW
161		Vesicles Paraspeckle	3	0.000	1.000	370	200001337	200000038	siRNA-IMPa4-25 PSF-A488 IMPa4-A546 DAPI 8C1-siRNA-IMP-a2-a4 V2.00	0	29. siRNA-IMPa4-25 PSF-A488 DAPI IMPa4-A546_f_TileScan_001 (Stage 6 of 49)	00-qfVkJtEdVr8ts5QDrCq4nW
148		Vesicles Paraspeckle	3	0.000	1.000	370	200001338	200000039	siRNA-IMPa4-25 PSF-A488 IMPa4-A546 DAPI 8C1-siRNA-IMP-a2-a4 V2.00	0	29. siRNA-IMPa4-25 PSF-A488 DAPI IMPa4-A546_f_TileScan_001 (Stage 6 of 49)	00-qfVkJtEdVr8ts5QDrCq4nW
144		Vesicles Paraspeckle	3	0.000	1.000	370	200001339	200000040	siRNA-IMPa4-25 PSF-A488 IMPa4-A546 DAPI 8C1-siRNA-IMP-a2-a4 V2.00	0	29. siRNA-IMPa4-25 PSF-A488 DAPI IMPa4-A546_f_TileScan_001 (Stage 6 of 49)	00-qfVkJtEdVr8ts5QDrCq4nW
217		Vesicles Paraspeckle	3	0.000	1.000	371	200001340	200000041	siRNA-IMPa4-25 PSF-A488 IMPa4-A546 DAPI 8C1-siRNA-IMP-a2-a4 V2.00	0	29. siRNA-IMPa4-25 PSF-A488 DAPI IMPa4-A546_f_TileScan_001 (Stage 6 of 49)	00-qfVkJtEdVr8ts5QDrCq4nW
207		Vesicles Paraspeckle	3	0.000	1.000	371	200001341	200000042	siRNA-IMPa4-25 PSF-A488 IMPa4-A546 DAPI 8C1-siRNA-IMP-a2-a4 V2.00	0	29. siRNA-IMPa4-25 PSF-A488 DAPI IMPa4-A546_f_TileScan_001 (Stage 6 of 49)	00-qfVkJtEdVr8ts5QDrCq4nW
206		Vesicles Paraspeckle	3	0.000	1.000	371	200001342	200000043	siRNA-IMPa4-25 PSF-A488 IMPa4-A546 DAPI 8C1-siRNA-IMP-a2-a4 V2.00	0	29. siRNA-IMPa4-25 PSF-A488 DAPI IMPa4-A546_f_TileScan_001 (Stage 6 of 49)	00-qfVkJtEdVr8ts5QDrCq4nW
171		Vesicles Paraspeckle	3	0.000	1.000	372	200001343	200000044	siRNA-IMPa4-25 PSF-A488 IMPa4-A546 DAPI 8C1-siRNA-IMP-a2-a4 V2.00	0	29. siRNA-IMPa4-25 PSF-A488 DAPI IMPa4-A546_f_TileScan_001 (Stage 6 of 49)	00-qfVkJtEdVr8ts5QDrCq4nW
171		Vesicles Paraspeckle	3	0.000	1.000	372	200001344	200000045	siRNA-IMPa4-25 PSF-A488 IMPa4-A546 DAPI 8C1-siRNA-IMP-a2-a4 V2.00	0	29. siRNA-IMPa4-25 PSF-A488 DAPI IMPa4-A546_f_TileScan_001 (Stage 6 of 49)	00-qfVkJtEdVr8ts5QDrCq4nW
164		Vesicles Paraspeckle	3	0.000	1.000	372	200001345	200000046	siRNA-IMPa4-25 PSF-A488 IMPa4-A546 DAPI 8C1-siRNA-IMP-a2-a4 V2.00	0	29. siRNA-IMPa4-25 PSF-A488 DAPI IMPa4-A546_f_TileScan_001 (Stage 6 of 49)	00-qfVkJtEdVr8ts5QDrCq4nW
209		Vesicles Paraspeckle	3	0.000	1.000	373	200001346	200000047	siRNA-IMPa4-25 PSF-A488 IMPa4-A546 DAPI 8C1-siRNA-IMP-a2-a4 V2.00	0	29. siRNA-IMPa4-25 PSF-A488 DAPI IMPa4-A546_f_TileScan_001 (Stage 6 of 49)	00-qfVkJtEdVr8ts5QDrCq4nW
172		Vesicles Paraspeckle	3	0.000	1.000	373	200001347	200000048	siRNA-IMPa4-25 PSF-A488 IMPa4-A546 DAPI 8C1-siRNA-IMP-a2-a4 V2.00	0	29. siRNA-IMPa4-25 PSF-A488 DAPI IMPa4-A546_f_TileScan_001 (Stage 6 of 49)	00-qfVkJtEdVr8ts5QDrCq4nW
172		Vesicles Paraspeckle	3	0.000	1.000	373	200001348	200000049	siRNA-IMPa4-25 PSF-A488 IMPa4-A546 DAPI 8C1-siRNA-IMP-a2-a4 V2.00	0	29. siRNA-IMPa4-25 PSF-A488 DAPI IMPa4-A546_f_TileScan_001 (Stage 6 of 49)	00-qfVkJtEdVr8ts5QDrCq4nW
150		Vesicles Paraspeckle	3	0.000	1.000	373	200001349	200000050	siRNA-IMPa4-25 PSF-A488 IMPa4-A546 DAPI 8C1-siRNA-IMP-a2-a4 V2.00	0	29. siRNA-IMPa4-25 PSF-A488 DAPI IMPa4-A546_f_TileScan_001 (Stage 6 of 49)	00-qfVkJtEdVr8ts5QDrCq4nW
169		Vesicles Paraspeckle	3	0.000	1.000	374	200001350	200000051	siRNA-IMPa4-25 PSF-A488 IMPa4-A546 DAPI 8C1-siRNA-IMP-a2-a4 V2.00	0	29. siRNA-IMPa4-25 PSF-A488 DAPI IMPa4-A546_f_TileScan_001 (Stage 6 of 49)	00-qfVkJtEdVr8ts5QDrCq4nW
165		Vesicles Paraspeckle	3	0.000	1.000	374	200001351	200000052	siRNA-IMPa4-25 PSF-A488 IMPa4-A546 DAPI 8C1-siRNA-IMP-a2-a4 V2.00	0	29. siRNA-IMPa4-25 PSF-A488 DAPI IMPa4-A546_f_TileScan_001 (Stage 6 of 49)	00-qfVkJtEdVr8ts5QDrCq4nW
208		Vesicles Paraspeckle	3	0.000	1.000	376	200001352	200000053	siRNA-IMPa4-25 PSF-A488 IMPa4-A546 DAPI 8C1-siRNA-IMP-a2-a4 V2.00	0	29. siRNA-IMPa4-25 PSF-A488 DAPI IMPa4-A546_f_TileScan_001 (Stage 6 of 49)	00-qfVkJtEdVr8ts5QDrCq4nW
166		Vesicles Paraspeckle	3	0.000	1.000	376	200001353	200000054	siRNA-IMPa4-25 PSF-A488 IMPa4-A546 DAPI 8C1-siRNA-IMP-a2-a4 V2.00	0	29. siRNA-IMPa4-25 PSF-A488 DAPI IMPa4-A546_f_TileScan_001 (Stage 6 of 49)	00-qfVkJtEdVr8ts5QDrCq4nW
218		Vesicles Paraspeckle	3	0.000	1.000	376	200001354	200000055	siRNA-IMPa4-25 PSF-A488 IMPa4-A546 DAPI 8C1-siRNA-IMP-a2-a4 V2.00	0	29. siRNA-IMPa4-25 PSF-A488 DAPI IMPa4-A546_f_TileScan_001 (Stage 6 of 49)	00-qfVkJtEdVr8ts5QDrCq4nW
153		Vesicles Paraspeckle	3	0.000	1.000	377	200001355	200000056	siRNA-IMPa4-25 PSF-A488 IMPa4-A546 DAPI 8C1-siRNA-IMP-a2-a4 V2.00	0	29. siRNA-IMPa4-25 PSF-A488 DAPI IMPa4-A546_f_TileScan_001 (Stage 6 of 49)	00-qfVkJtEdVr8ts5QDrCq4nW
115		Vesicles Paraspeckle	3	0.000	1.000	377	200001356	200000057	siRNA-IMPa4-25 PSF-A488 IMPa4-A546 DAPI 8C1-siRNA-IMP-a2-a4 V2.00	0	29. siRNA-IMPa4-25 PSF-A488 DAPI IMPa4-A546_f_TileScan_001 (Stage 6 of 49)	00-qfVkJtEdVr8ts5QDrCq4nW
221		Vesicles Paraspeckle	3	0.000	1.000	378	200001357	200000058	siRNA-IMPa4-25 PSF-A488 IMPa4-A546 DAPI 8C1-siRNA-IMP-a2-a4 V2.00	0	29. siRNA-IMPa4-25 PSF-A488 DAPI IMPa4-A546_f_TileScan_001 (Stage 6 of 49)	00-qfVkJtEdVr8ts5QDrCq4nW
223		Vesicles Paraspeckle	3	0.000	1.000	378	200001358	200000059	siRNA-IMPa4-25 PSF-A488 IMPa4-A546 DAPI 8C1-siRNA-IMP-a2-a4 V2.00	0	29. siRNA-IMPa4-25 PSF-A488 DAPI IMPa4-A546_f_TileScan_001 (Stage 6 of 49)	00-qfVkJtEdVr8ts5QDrCq4nW
228		Vesicles Paraspeckle	3	0.000	1.000	378	200001359	200000060	siRNA-IMPa4-25 PSF-A488 IMPa4-A546 DAPI 8C1-siRNA-IMP-a2-a4 V2.00	0	29. siRNA-IMPa4-25 PSF-A488 DAPI IMPa4-A546_f_TileScan_001 (Stage 6 of 49)	00-qfVkJtEdVr8ts5QDrCq4nW
238		Vesicles Paraspeckle	3	0.000	1.000	378	200001360	200000061	siRNA-IMPa4-25 PSF-A488 IMPa4-A546 DAPI 8C1-siRNA-IMP-a2-a4 V2.00	0	29. siRNA-IMPa4-25 PSF-A488 DAPI IMPa4-A546_f_TileScan_001 (Stage 6 of 49)	00-qfVkJtEdVr8ts5QDrCq4nW
252		Vesicles Paraspeckle	3	0.000	1.000	378	200001361	200000062	siRNA-IMPa4-25 PSF-A488 IMPa4-A546 DAPI 8C1-siRNA-IMP-a2-a4 V2.00	0	29. siRNA-IMPa4-25 PSF-A488 DAPI IMPa4-A546_f_TileScan_001 (Stage 6 of 49)	00-qfVkJtEdVr8ts5QDrCq4nW
211		Vesicles Paraspeckle	3	0.000	1.000	378	200001362	200000063	siRNA-IMPa4-25 PSF-A488 IMPa4-A546 DAPI 8C1-siRNA-IMP-a2-a4 V2.00	0	29. siRNA-IMPa4-25 PSF-A488 DAPI IMPa4-A546_f_TileScan_001 (Stage 6 of 49)	00-qfVkJtEdVr8ts5QDrCq4nW
200		Vesicles Paraspeckle	3	0.000	1.000	378	200001363	200000064	siRNA-IMPa4-25 PSF-A488 IMPa4-A546 DAPI 8C1-siRNA-IMP-a2-a4 V2.00	0	29. siRNA-IMPa4-25 PSF-A488 DAPI IMPa4-A546_f_TileScan_001 (Stage 6 of 49)	00-qfVkJtEdVr8ts5QDrCq4nW
215		Vesicles Paraspeckle	3	0.000	1.000	378	200001364	200000065	siRNA-IMPa4-25 PSF-A488 IMPa4-A546 DAPI 8C1-siRNA-IMP-a2-a4 V2.00	0	29. siRNA-IMPa4-25 PSF-A488 DAPI IMPa4-A546_f_TileScan_001 (Stage 6 of 49)	00-qfVkJtEdVr8ts5QDrCq4nW
228		Vesicles Paraspeckle	3	0.000	1.000	378	200001365	200000066	siRNA-IMPa4-25 PSF-A488 IMPa4-A546 DAPI 8C1-siRNA-IMP-a2-a4 V2.00	0	29. siRNA-IMPa4-25 PSF-A488 DAPI IMPa4-A546_f_TileScan_001 (Stage 6 of 49)	00-qfVkJtEdVr8ts5QDrCq4nW
205		Vesicles Paraspeckle	3	0.000	1.000	378	200001366	200000067	siRNA-IMPa4-25 PSF-A488 IMPa4-A546 DAPI 8C1-siRNA-IMP-a2-a4 V2.00	0	29. siRNA-IMPa4-25 PSF-A488 DAPI IMPa4-A546_f_TileScan_001 (Stage 6 of 49)	00-qfVkJtEdVr8ts5QDrCq4nW
233		Vesicles Paraspeckle	3	0.000	1.000	378	200001367	200000068	siRNA-IMPa4-25 PSF-A488 IMPa4-A546 DAPI 8C1-siRNA-IMP-a2-a4 V2.00	0	29. siRNA-IMPa4-25 PSF-A488 DAPI IMPa4-A546_f_TileScan_001 (Stage 6 of 49)	00-qfVkJtEdVr8ts5QDrCq4nW
195		Vesicles Paraspeckle	3	0.000	1.000	378	200001368	200000069	siRNA-IMPa4-25 PSF-A488 IMPa4-A546 DAPI 8C1-siRNA-IMP-a2-a4 V2.00	0	29. siRNA-IMPa4-25 PSF-A488 DAPI IMPa4-A546_f_TileScan_001 (Stage 6 of 49)	00-qfVkJtEdVr8ts5QDrCq4nW
223		Vesicles Paraspeckle	3	0.000	1.000	378	200001369	200000070	siRNA-IMPa4-25 PSF-A488 IMPa4-A546 DAPI 8C1-siRNA-IMP-a2-a4 V2.00	0	29. siRNA-IMPa4-25 PSF-A488 DAPI IMPa4-A546_f_TileScan_001 (Stage 6 of 49)	00-qfVkJtEdVr8ts5QDrCq4nW
203		Vesicles Paraspeckle	3	0.000	1.000	378	200001370	200000071	siRNA-IMPa4-25 PSF-A488 IMPa4-A546 DAPI 8C1-siRNA-IMP-a2-a4 V2.00	0	29. siRNA-IMPa4-25 PSF-A488 DAPI IMPa4-A546_f_TileScan_001 (Stage 6 of 49)	00-qfVkJtEdVr8ts5QDrCq4nW
243		Vesicles Paraspeckle	3	0.000	1.000	378	200001371	200000072	siRNA-IMPa4-25 PSF-A488 IMPa4-A546 DAPI 8C1-siRNA-IMP-a2-a4 V2.00	0	29. siRNA-IMPa4-25 PSF-A488 DAPI IMPa4-A546_f_TileScan_001 (Stage 6 of 49)	00-qfVkJtEdVr8ts5QDrCq4nW
221		Vesicles Paraspeckle	3	0.000	1.000	378	200001372	200000073	siRNA-IMPa4-25 PSF-A488 IMPa4-A546 DAPI 8C1-siRNA-IMP-a2-a4 V2.00	0	29. siRNA-IMPa4-25 PSF-A488 DAPI IMPa4-A546_f_TileScan_001 (Stage 6 of 49)	00-qfVkJtEdVr8ts5QDrCq4nW
178		Vesicles Paraspeckle	3	0.000	1.000	378	200001373	200000074	siRNA-IMPa4-25 PSF-A488 IMPa4-A546 DAPI 8C1-siRNA-IMP-a2-a4 V2.00	0	29. siRNA-IMPa4-25 PSF-A488 DAPI IMPa4-A546_f_TileScan_001 (Stage 6 of 49)	00-qfVkJtEdVr8ts5QDrCq4nW
201		Vesicles Paraspeckle	3	0.000	1.000	378	200001374	200000075	siRNA-IMPa4-25 PSF-A488 IMPa4-A546 DAPI 8C1-siRNA-IMP-a2-a4 V2.00	0	29. siRNA-IMPa4-25 PSF-A488 DAPI IMPa4-A546_f_TileScan_001 (Stage 6 of 49)	00-qfVkJtEdVr8ts5QDrCq4nW
230		Vesicles Paraspeckle	3	0.000	1.000	378	200001375	200000076	siRNA-IMPa4-25 PSF-A488 IMPa4-A546 DAPI 8C1-siRNA-IMP-a2-a4 V2.00	0	29. siRNA-IMPa4-25 PSF-A488 DAPI IMPa4-A546_f_TileScan_001 (Stage 6 of 49)	00-qfVkJtEdVr8ts5QDrCq4nW
222		Vesicles Paraspeckle	3	0.000	1.000	378	200001376	200000077	siRNA-IMPa4-25 PSF-A488 IMPa4-A546 DAPI 8C1-siRNA-IMP-a2-a4 V2.00	0	29. siRNA-IMPa4-25 PSF-A488 DAPI IMPa4-A546_f_TileScan_001 (Stage 6 of 49)	00-qfVkJtEdVr8ts5QDrCq4nW
220		Vesicles Paraspeckle	3	0.000	1.000	378	200001377	200000078	siRNA-IMPa4-25 PSF-A488 IMPa4-A546 DAPI 8C1-siRNA-IMP-a2-a4 V2.00	0	29. siRNA-IMPa4-25 PSF-A488 DAPI IMPa4-A546_f_TileScan_001 (Stage 6 of 49)	00-qfVkJtEdVr8ts5QDrCq4nW
168		Vesicles Paraspeckle	3	0.000	1.000	378	200001378	200000079	siRNA-IMPa4-25 PSF-A488 IMPa4-A546 DAPI 8C1-siRNA-IMP-a2-a4 V2.00	0	29. siRNA-IMPa4-25 PSF-A488 DAPI IMPa4-A546_f_TileScan_001 (Stage 6 of 49)	00-qfVkJtEdVr8ts5QDrCq4nW
215		Vesicles Paraspeckle	3	0.000	1.000	378	200001379	200000080	siRNA-IMPa4-25 PSF-A488 IMPa4-A546 DAPI 8C1-siRNA-IMP-a2-a4 V2.00	0	29. siRNA-IMPa4-25 PSF-A488 DAPI IMPa4-A546_f_TileScan_001 (Stage 6 of 49)	00-qfVkJtEdVr8ts5QDrCq4nW
228		Vesicles Paraspeckle	3	0.000	1.000	378	200001380	200000081	siRNA-IMPa4-25 PSF-A488 IMPa4-A546 DAPI 8C1-siRNA-IMP-a2-a4 V2.00	0	29. siRNA-IMPa4-25 PSF-A488 DAPI IMPa4-A546_f_TileScan_001 (Stage 6 of 49)	00-qfVkJtEdVr8ts5QDrCq4nW
238		Vesicles Paraspeckle	3	0.000	1.000	378	200001381	200000082	siRNA-IMPa4-25 PSF-A488 IMPa4-A546 DAPI 8C1-siRNA-IMP-a2-a4 V2.00	0	29. siRNA-IMPa4-25 PSF-A488 DAPI IMPa4-A546_f_TileScan_001 (Stage 6 of 49)	00-qfVkJtEdVr8ts5QDrCq4nW
173		Vesicles Paraspeckle	3	0.000	1.000	379	200001382	200000083	siRNA-IMPa4-25 PSF-A488 IMPa4-A546 DAPI 8C1-siRNA-IMP-a2-a4 V2.00	0	29. siRNA-IMPa4-25 PSF-A488 DAPI IMPa4-A546_f_TileScan_001 (Stage 6 of 49)	00-qfVkJtEdVr8ts5QDrCq4nW
135		Vesicles Paraspeckle	3	0.000	1.000	379	200001383	200000084	siRNA-IMPa4-25 PSF-A488 IMPa4-A546 DAPI 8C1-siRNA-IMP-a2-a4 V2.00	0	29. siRNA-IMPa4-25 PSF-A488 DAPI IMPa4-A546_f_TileScan_001 (Stage 6 of 49)	00-qfVkJtEdVr8ts5QDrCq4nW
176		Vesicles Paraspeckle	3	0.000	1.000	379	200001384	200000085	siRNA-IMPa4-25 PSF-A488 IMPa4-A546 DAPI 8C1-siRNA-IMP-a2-a4 V2.00	0	29. siRNA-IMPa4-25 PSF-A488 DAPI IMPa4-A546_f_TileScan_001 (Stage 6 of 49)	00-qfVkJtEdVr8ts5QDrCq4nW
194		Vesicles Paraspeckle	3	0.000	1.000	379	200001385	200000086	siRNA-IMPa4-25 PSF-A488 IMPa4-A546 DAPI 8C1-siRNA-IMP-a2-a4 V2.00	0	29. siRNA-IMPa4-25 PSF-A488 DAPI IMPa4-A546_f_TileScan_001 (Stage 6 of 49)	00-qfVkJtEdVr8ts5QDrCq4nW
209		Vesicles Paraspeckle	3	0.000	1.000	379	200001386	200000087	siRNA-IMPa4-25 PSF-A488 IMPa4-A546 DAPI 8C1-siRNA-IMP-a2-a4 V2.00	0	29. siRNA-IMPa4-25 PSF-A488 DAPI IMPa4-A546_f_TileScan_001 (Stage 6 of 49)	00-qfVkJtEdVr8ts5QDrCq4nW
179		Vesicles Paraspeckle	3	0.000	1.000	379	200001387	200000088	siRNA-IMPa4-25 PSF-A488 IMPa4-A546 DAPI 8C1-siRNA-IMP-a2-a4 V2.00	0	29. siRNA-IMPa4-25 PSF-A488 DAPI IMPa4-A546_f_TileScan_001 (Stage 6 of 49)	00-qfVkJtEdVr8ts5QDrCq4nW
206		Vesicles Paraspeckle	3	0.000	1.000	380	200001388	200000089	siRNA-IMPa4-25 PSF-A488 IMPa4-A546 DAPI 8C1-siRNA-IMP-a2-a4 V2.00	0	29. siRNA-IMPa4-25 PSF-A488 DAPI IMPa4-A546_f_TileScan_001 (Stage 6 of 49)	00-qfVkJtEdVr8ts5QDrCq4nW
187		Vesicles Paraspeckle	3	0.000	1.000	380	200001389	200000090	siRNA-IMPa4-25 PSF-A488 IMPa4-A546 DAPI 8C1-siRNA-IMP-a2-a4 V2.00	0	29. siRNA-IMPa4-25 PSF-A488 DAPI IMPa4-A546_f_TileScan_001 (Stage 6 of 49)	00-qfVkJtEdVr8ts5QDrCq4nW
190		Vesicles Paraspeckle	3	0.000	1.000	380	200001390	200000091	siRNA-IMPa4-25 PSF-A488 IMPa4-A546 DAPI 8C1-siRNA-IMP-a2-a4 V2.00	0	29. siRNA-IMPa4-25 PSF-A488 DAPI IMPa4-A546_f_TileScan_001 (Stage 6 of 49)	00-qfVkJtEdVr8ts5QDrCq4nW
185		Vesicles Paraspeckle	3	0.000	1.000	380	200001391	200000092	siRNA-IMPa4-25 PSF-A488 IMPa4-A546 DAPI 8C1-siRNA-IMP-a2-a4 V2.00	0	29. siRNA-IMPa4-25 PSF-A488 DAPI IMPa4-A546_f_TileScan_001 (Stage 6 of 49)	00-qfVkJtEdVr8ts5QDrCq4nW
204		Vesicles Paraspeckle	3	0.000	1.000	380	200001392	200000093	siRNA-IMPa4-25 PSF-A488 IMPa4-A546 DAPI 8C1-siRNA-IMP-a2-a4 V2.00	0	29. siRNA-IMPa4-25 PSF-A488 DAPI IMPa4-A546_f_TileScan_001 (Stage 6 of 49)	00-qfVkJtEdVr8ts5QDrCq4nW
191		Vesicles Paraspeckle	3	0.000	1.000	380	200001393	200000094	siRNA-IMPa4-25 PSF-A488 IMPa4-A546 DAPI 8C1-siRNA-IMP-a2-a4 V2.00	0	29. siRNA-IMPa4-25 PSF-A488 DAPI IMPa4-A546_f_TileScan_001 (Stage 6 of 49)	00-qfVkJtEdVr8ts5QDrCq4nW
201		Vesicles Paraspeckle	3	0.000	1.000	380	200001394	200000095	siRNA-IMPa4-25 PSF-A488 IMPa4-A546 DAPI 8C1-siRNA-IMP-a2-a4 V2.00	0	29. siRNA-IMPa4-25 PSF-A488 DAPI IMPa4-A546_f_TileScan_001 (Stage 6 of 49)	00-qfVkJtEdVr8ts5QDrCq4nW
179		Vesicles Paraspeckle	3	0.000	1.000	380	200001395	200000096	siRNA-IMPa4-25 PSF-A488 IMPa4-A546 DAPI 8C1-siRNA-IMP-a2-a4 V2.00	0	29. siRNA-IMPa4-25 PSF-A488 DAPI IMPa4-A546_f_TileScan_001 (Stage 6 of 49)	00-qfVkJtEdVr8ts5QDrCq4nW
181		Vesicles Paraspeckle	3	0.000	1.000	380	200001396	200000097	siRNA-IMPa4-25 PSF-A488 IMPa4-A546 DAPI 8C1-siRNA-IMP-a2-a4 V2.00	0	29. siRNA-IMPa4-25 PSF-A488 DAPI IMPa4-A546_f_TileScan_001 (Stage 6 of 49)	00-qfVkJtEdVr8ts5QDrCq4nW
179		Vesicles Paraspeckle	3	0.000	1.000	380	200001397	200000098	siRNA-IMPa4-25 PSF-A488 IMPa4-A546 DAPI 8C1-siRNA-IMP-a2-a4 V2.00	0	29. siRNA-IMPa4-25 PSF-A488 DAPI IMPa4-A546_f_TileScan_001 (Stage 6 of 49)	00-qfVkJtEdVr8ts5QDrCq4nW
229		Vesicles Paraspeckle	3	0.000	1.000	380	200001398	200000099	siRNA-IMPa4-25 PSF-A488 IMPa4-A546 DAPI 8C1-siRNA-IMP-a2-a4 V2.00	0	29. siRNA-IMPa4-25 PSF-A488 DAPI IMPa4-A546_f_TileScan_001 (Stage 6 of 49)	00-qfVkJtEdVr8ts5QDrCq4nW
169		Vesicles Paraspeckle	3	0.000	1.000	380	200001399	200000100	siRNA-IMPa4-25 PSF-A488 IMPa4-A546 DAPI 8C1-siRNA-IMP-a2-a4 V2.00	0	29. siRNA-IMPa4-25 PSF-A488 DAPI IMPa4-A546_f_TileScan_001 (Stage 6 of 49)	00-qfVkJtEdVr8ts5QDrCq4nW
182		Vesicles Paraspeckle	3	0.000	1.000	380	200001400	200000101	siRNA-IMPa4-25 PSF-A488 IMPa4-A546 DAPI 8C1-siRNA-IMP-a2-a4 V2.00	0	29. siRNA-IMPa4-25 PSF-A488 DAPI IMPa4-A546_f_TileScan_001 (Stage 6 of 49)	00-qfVkJtEdVr8ts5QDrCq4nW
219		Vesicles Paraspeckle	3	0.000	1.000	380	200001401	200000102	siRNA-IMPa4-25 PSF-A488 IMPa4-A546 DAPI 8C1-siRNA-IMP-a2-a4 V2.00	0	29. siRNA-IMPa4-25 PSF-A488 DAPI IMPa4-A546_f_TileScan_001 (Stage 6 of 49)	00-qfVkJtEdVr8ts5QDrCq4nW
184		Vesicles Paraspeckle	3	0.000	1.000	380	200001402	200000103	siRNA-IMPa4-25 PSF-A488 IMPa4-A546 DAPI 8C1-siRNA-IMP-a2-a4 V2.00	0	29. siRNA-IMPa4-25 PSF-A488 DAPI IMPa4-A546_f_TileScan_001 (Stage 6 of 49)	00-qfVkJtEdVr8ts5QDrCq4nW
126		Vesicles Paraspeckle	3	0.000	1.000	380	200001403	200000104	siRNA-IMPa4-25 PSF-A488 IMPa4-A546 DAPI 8C1-siRNA-IMP-a2-a4 V2.00	0	29. siRNA-IMPa4-25 PSF-A488 DAPI IMPa4-A546_f_TileScan_001 (Stage 6 of 49)	00-qfVkJtEdVr8ts5QDrCq4nW
211		Vesicles Paraspeckle	3	0.000	1.000	380	200001404	200000105	siRNA-IMPa4-25 PSF-A488 IMPa4-A546 DAPI 8C1-siRNA-IMP-a2-a4 V2.00	0	29. siRNA-IMPa4-25 PSF-A488 DAPI IMPa4-A546_f_TileScan_001 (Stage 6 of 49)	00-qfVkJtEdVr8ts5QDrCq4nW
188		Vesicles Paraspeckle	3	0.000	1.000	380	200001405	200000106	siRNA-IMPa4-25 PSF-A488 IMPa4-A546 DAPI 8C1-siRNA-IMP-a2-a4 V2.00	0	29. siRNA-IMPa4-25 PSF-A488 DAPI IMPa4-A546_f_TileScan_001 (Stage 6 of 49)	00-qfVkJtEdVr8ts5QDrCq4nW
180		Vesicles Paraspeckle	3	0.000	1.000	380	200001406	200000107	siRNA-IMPa4-25 PSF-A488 IMPa4-A546 DAPI 8C1-siRNA-IMP-a2-a4 V2.00	0	29. siRNA-IMPa4-25 PSF-A488 DAPI IMPa4-A546_f_TileScan_001 (Stage 6 of 49)	00-qfVkJtEdVr8ts5QDrCq4nW
230		Vesicles Paraspeckle	3	0.000	1.000	380	200001407	200000108	siRNA-IMPa4-25 PSF-A488 IMPa4-A546 DAPI 8C1-siRNA-IMP-a2-a4 V2.00	0	29. siRNA-IMPa4-25 PSF-A488 DAPI IMPa4-A546_f_TileScan_001 (Stage 6 of 49)	00-qfVkJtEdVr8ts5QDrCq4nW
190		Vesicles Paraspeckle	3	0.000	1.000	380	200001408	200000109	siRNA-IMPa4-25 PSF-A488 IMPa4-A546 DAPI 8C1-siRNA-IMP-a2-a4 V2.00	0	29. siRNA-IMPa4-25 PSF-A488 DAPI IMPa4-A546_f_TileScan_001 (Stage 6 of 49)	00-qfVkJtEdVr8ts5QDrCq4nW
213		Vesicles Paraspeckle	3	0.000	1.000	380	200001409	200000110	siRNA-IMPa4-25 PSF-A488 IMPa4-A546 DAPI 8C1-siRNA-IMP-a2-a4 V2.00	0	29. siRNA-IMPa4-25 PSF-A488 DAPI IMPa4-A546_f_TileScan_001 (Stage 6 of 49)	00-qfVkJtEdVr8ts5QDrCq4nW
229		Vesicles Paraspeckle	3	0.000	1.000	380	200001410	200000111	siRNA-IMPa4-25 PSF-A488 IMPa4-A546 DAPI 8C1-siRNA-IMP-a2-a4 V2.00	0	29. siRNA-IMPa4-25 PSF-A488 DAPI IMPa4-A546_f_TileScan_001 (Stage 6 of 49)	00-qfVkJtEdVr8ts5QDrCq4nW
207		Vesicles Paraspeckle	3	0.000	1.000	380	200001411	200000112	siRNA-IMPa4-25 PSF-A488 IMPa4-A546 DAPI 8C1-siRNA-IMP-a2-a4 V2.00	0	29. siRNA-IMPa4-25 PSF-A488 DAPI IMPa4-A546_f_TileScan_001 (Stage 6 of 49)	00-qfVkJtEdVr8ts5QDrCq4nW
166		Vesicles Paraspeckle	3	0.000	1.000	380	200001412	200000113	siRNA-IMPa4-25 PSF-A488 IMPa4-A546 DAPI 8C1-siRNA-IMP-a2-a4 V2.00	0	29. siRNA-IMPa4-25 PSF-A488 DAPI IMPa4-A546_f_TileScan_001 (Stage 6 of 49)	00-qfVkJtEdVr8ts5QDrCq4nW
141		Vesicles Paraspeckle	3	0.000	1.000	380	200001413	200000114	siRNA-IMPa4-25 PSF-A488 IMPa4-A546 DAPI 8C1-siRNA-IMP-a2-a4 V2.00	0	29. siRNA-IMPa4-25 PSF-A488 DAPI IMPa4-A546_f_TileScan_001 (Stage 6 of 49)	00-qfVkJtEdVr8ts5QDrCq4nW
194		Vesicles Paraspeckle	3	0.000	1.000	381	200001414	200000000	siRNA-IMPa4-25 PSF-A488 IMPa4-A546 DAPI 8C1-siRNA-IMP-a2-a4 V2.00	0	29. siRNA-IMPa4-25 PSF-A488 DAPI IMPa4-A546_g_TileScan_001 (Stage 7 of 49)	00-HgNzvvPynSsYeQCCCEXTD8
202		Vesicles Paraspeckle	3	0.000	1.000	381	200001415	200000001	siRNA-IMPa4-25 PSF-A488 IMPa4-A546 DAPI 8C1-siRNA-IMP-a2-a4 V2.00	0	29. siRNA-IMPa4-25 PSF-A488 DAPI IMPa4-A546_g_TileScan_001 (Stage 7 of 49)	00-HgNzvvPynSsYeQCCCEXTD8
199		Vesicles Paraspeckle	3	0.000	1.000	381	200001416	200000002	siRNA-IMPa4-25 PSF-A488 IMPa4-A546 DAPI 8C1-siRNA-IMP-a2-a4 V2.00	0	29. siRNA-IMPa4-25 PSF-A488 DAPI IMPa4-A546_g_TileScan_001 (Stage 7 of 49)	00-HgNzvvPynSsYeQCCCEXTD8
174		Vesicles Paraspeckle	3	0.000	1.000	381	200001417	200000003	siRNA-IMPa4-25 PSF-A488 IMPa4-A546 DAPI 8C1-siRNA-IMP-a2-a4 V2.00	0	29. siRNA-IMPa4-25 PSF-A488 DAPI IMPa4-A546_g_TileScan_001 (Stage 7 of 49)	00-HgNzvvPynSsYeQCCCEXTD8
202		Vesicles Paraspeckle	3	0.000	1.000	381	200001418	200000004	siRNA-IMPa4-25 PSF-A488 IMPa4-A546 DAPI 8C1-siRNA-IMP-a2-a4 V2.00	0	29. siRNA-IMPa4-25 PSF-A488 DAPI IMPa4-A546_g_TileScan_001 (Stage 7 of 49)	00-HgNzvvPynSsYeQCCCEXTD8
231		Vesicles Paraspeckle	3	0.000	1.000	381	200001419	200000005	siRNA-IMPa4-25 PSF-A488 IMPa4-A546 DAPI 8C1-siRNA-IMP-a2-a4 V2.00	0	29. siRNA-IMPa4-25 PSF-A488 DAPI IMPa4-A546_g_TileScan_001 (Stage 7 of 49)	00-HgNzvvPynSsYeQCCCEXTD8
189		Vesicles Paraspeckle	3	0.000	1.000	381	200001420	200000006	siRNA-IMPa4-25 PSF-A488 IMPa4-A546 DAPI 8C1-siRNA-IMP-a2-a4 V2.00	0	29. siRNA-IMPa4-25 PSF-A488 DAPI IMPa4-A546_g_TileScan_001 (Stage 7 of 49)	00-HgNzvvPynSsYeQCCCEXTD8
238		Vesicles Paraspeckle	3	0.000	1.000	382	200001421	200000007	siRNA-IMPa4-25 PSF-A488 IMPa4-A546 DAPI 8C1-siRNA-IMP-a2-a4 V2.00	0	29. siRNA-IMPa4-25 PSF-A488 DAPI IMPa4-A546_g_TileScan_001 (Stage 7 of 49)	00-HgNzvvPynSsYeQCCCEXTD8
207		Vesicles Paraspeckle	3	0.000	1.000	382	200001422	200000008	siRNA-IMPa4-25 PSF-A488 IMPa4-A546 DAPI 8C1-siRNA-IMP-a2-a4 V2.00	0	29. siRNA-IMPa4-25 PSF-A488 DAPI IMPa4-A546_g_TileScan_001 (Stage 7 of 49)	00-HgNzvvPynSsYeQCCCEXTD8
215		Vesicles Paraspeckle	3	0.000	1.000	382	200001423	200000009	siRNA-IMPa4-25 PSF-A488 IMPa4-A546 DAPI 8C1-siRNA-IMP-a2-a4 V2.00	0	29. siRNA-IMPa4-25 PSF-A488 DAPI IMPa4-A546_g_TileScan_001 (Stage 7 of 49)	00-HgNzvvPynSsYeQCCCEXTD8
217		Vesicles Paraspeckle	3	0.000	1.000	382	200001424	200000010	siRNA-IMPa4-25 PSF-A488 IMPa4-A546 DAPI 8C1-siRNA-IMP-a2-a4 V2.00	0	29. siRNA-IMPa4-25 PSF-A488 DAPI IMPa4-A546_g_TileScan_001 (Stage 7 of 49)	00-HgNzvvPynSsYeQCCCEXTD8
252		Vesicles Paraspeckle	3	0.000	1.000	382	200001425	200000011	siRNA-IMPa4-25 PSF-A488 IMPa4-A546 DAPI 8C1-siRNA-IMP-a2-a4 V2.00	0	29. siRNA-IMPa4-25 PSF-A488 DAPI IMPa4-A546_g_TileScan_001 (Stage 7 of 49)	00-HgNzvvPynSsYeQCCCEXTD8
198		Vesicles Paraspeckle	3	0.000	1.000	382	200001426	200000012	siRNA-IMPa4-25 PSF-A488 IMPa4-A546 DAPI 8C1-siRNA-IMP-a2-a4 V2.00	0	29. siRNA-IMPa4-25 PSF-A488 DAPI IMPa4-A546_g_TileScan_001 (Stage 7 of 49)	00-HgNzvvPynSsYeQCCCEXTD8
224		Vesicles Paraspeckle	3	0.000	1.000	382	200001427	200000013	siRNA-IMPa4-25 PSF-A488 IMPa4-A546 DAPI 8C1-siRNA-IMP-a2-a4 V2.00	0	29. siRNA-IMPa4-25 PSF-A488 DAPI IMPa4-A546_g_TileScan_001 (Stage 7 of 49)	00-HgNzvvPynSsYeQCCCEXTD8
199		Vesicles Paraspeckle	3	0.000	1.000	382	200001428	200000014	siRNA-IMPa4-25 PSF-A488 IMPa4-A546 DAPI 8C1-siRNA-IMP-a2-a4 V2.00	0	29. siRNA-IMPa4-25 PSF-A488 DAPI IMPa4-A546_g_TileScan_001 (Stage 7 of 49)	00-HgNzvvPynSsYeQCCCEXTD8
228		Vesicles Paraspeckle	3	0.000	1.000	382	200001429	200000015	siRNA-IMPa4-25 PSF-A488 IMPa4-A546 DAPI 8C1-siRNA-IMP-a2-a4 V2.00	0	29. siRNA-IMPa4-25 PSF-A488 DAPI IMPa4-A546_g_TileScan_001 (Stage 7 of 49)	00-HgNzvvPynSsYeQCCCEXTD8
217		Vesicles Paraspeckle	3	0.000	1.000	382	200001430	200000016	siRNA-IMPa4-25 PSF-A488 IMPa4-A546 DAPI 8C1-siRNA-IMP-a2-a4 V2.00	0	29. siRNA-IMPa4-25 PSF-A488 DAPI IMPa4-A546_g_TileScan_001 (Stage 7 of 49)	00-HgNzvvPynSsYeQCCCEXTD8
192		Vesicles Paraspeckle	3	0.000	1.000	382	200001431	200000017	siRNA-IMPa4-25 PSF-A488 IMPa4-A546 DAPI 8C1-siRNA-IMP-a2-a4 V2.00	0	29. siRNA-IMPa4-25 PSF-A488 DAPI IMPa4-A546_g_TileScan_001 (Stage 7 of 49)	00-HgNzvvPynSsYeQCCCEXTD8
201		Vesicles Paraspeckle	3	0.000	1.000	382	200001432	200000018	siRNA-IMPa4-25 PSF-A488 IMPa4-A546 DAPI 8C1-siRNA-IMP-a2-a4 V2.00	0	29. siRNA-IMPa4-25 PSF-A488 DAPI IMPa4-A546_g_TileScan_001 (Stage 7 of 49)	00-HgNzvvPynSsYeQCCCEXTD8
174		Vesicles Paraspeckle	3	0.000	1.000	383	200001433	200000019	siRNA-IMPa4-25 PSF-A488 IMPa4-A546 DAPI 8C1-siRNA-IMP-a2-a4 V2.00	0	29. siRNA-IMPa4-25 PSF-A488 DAPI IMPa4-A546_g_TileScan_001 (Stage 7 of 49)	00-HgNzvvPynSsYeQCCCEXTD8
235		Vesicles Paraspeckle	3	0.000	1.000	383	200001434	200000020	siRNA-IMPa4-25 PSF-A488 IMPa4-A546 DAPI 8C1-siRNA-IMP-a2-a4 V2.00	0	29. siRNA-IMPa4-25 PSF-A488 DAPI IMPa4-A546_g_TileScan_001 (Stage 7 of 49)	00-HgNzvvPynSsYeQCCCEXTD8
208		Vesicles Paraspeckle	3	0.000	1.000	383	200001435	200000021	siRNA-IMPa4-25 PSF-A488 IMPa4-A546 DAPI 8C1-siRNA-IMP-a2-a4 V2.00	0	29. siRNA-IMPa4-25 PSF-A488 DAPI IMPa4-A546_g_TileScan_001 (Stage 7 of 49)	00-HgNzvvPynSsYeQCCCEXTD8
205		Vesicles Paraspeckle	3	0.000	1.000	383	200001436	200000022	siRNA-IMPa4-25 PSF-A488 IMPa4-A546 DAPI 8C1-siRNA-IMP-a2-a4 V2.00	0	29. siRNA-IMPa4-25 PSF-A488 DAPI IMPa4-A546_g_TileScan_001 (Stage 7 of 49)	00-HgNzvvPynSsYeQCCCEXTD8
255		Vesicles Paraspeckle	3	0.000	1.000	383	200001437	200000023	siRNA-IMPa4-25 PSF-A488 IMPa4-A546 DAPI 8C1-siRNA-IMP-a2-a4 V2.00	0	29. siRNA-IMPa4-25 PSF-A488 DAPI IMPa4-A546_g_TileScan_001 (Stage 7 of 49)	00-HgNzvvPynSsYeQCCCEXTD8
142		Vesicles Paraspeckle	3	0.000	1.000	383	200001438	200000024	siRNA-IMPa4-25 PSF-A488 IMPa4-A546 DAPI 8C1-siRNA-IMP-a2-a4 V2.00	0	29. siRNA-IMPa4-25 PSF-A488 DAPI IMPa4-A546_g_TileScan_001 (Stage 7 of 49)	00-HgNzvvPynSsYeQCCCEXTD8
191		Vesicles Paraspeckle	3	0.000	1.000	383	200001439	200000025	siRNA-IMPa4-25 PSF-A488 IMPa4-A546 DAPI 8C1-siRNA-IMP-a2-a4 V2.00	0	29. siRNA-IMPa4-25 PSF-A488 DAPI IMPa4-A546_g_TileScan_001 (Stage 7 of 49)	00-HgNzvvPynSsYeQCCCEXTD8
201		Vesicles Paraspeckle	3	0.000	1.000	383	200001440	200000026	siRNA-IMPa4-25 PSF-A488 IMPa4-A546 DAPI 8C1-siRNA-IMP-a2-a4 V2.00	0	29. siRNA-IMPa4-25 PSF-A488 DAPI IMPa4-A546_g_TileScan_001 (Stage 7 of 49)	00-HgNzvvPynSsYeQCCCEXTD8
181		Vesicles Paraspeckle	3	0.000	1.000	383	200001441	200000027	siRNA-IMPa4-25 PSF-A488 IMPa4-A546 DAPI 8C1-siRNA-IMP-a2-a4 V2.00	0	29. siRNA-IMPa4-25 PSF-A488 DAPI IMPa4-A546_g_TileScan_001 (Stage 7 of 49)	00-HgNzvvPynSsYeQCCCEXTD8
212		Vesicles Paraspeckle	3	0.000	1.000	383	200001442	200000028	siRNA-IMPa4-25 PSF-A488 IMPa4-A546 DAPI 8C1-siRNA-IMP-a2-a4 V2.00	0	29. siRNA-IMPa4-25 PSF-A488 DAPI IMPa4-A546_g_TileScan_001 (Stage 7 of 49)	00-HgNzvvPynSsYeQCCCEXTD8
221		Vesicles Paraspeckle	3	0.000	1.000	383	200001443	200000029	siRNA-IMPa4-25 PSF-A488 IMPa4-A546 DAPI 8C1-siRNA-IMP-a2-a4 V2.00	0	29. siRNA-IMPa4-25 PSF-A488 DAPI IMPa4-A546_g_TileScan_001 (Stage 7 of 49)	00-HgNzvvPynSsYeQCCCEXTD8
176		Vesicles Paraspeckle	3	0.000	1.000	383	200001444	200000030	siRNA-IMPa4-25 PSF-A488 IMPa4-A546 DAPI 8C1-siRNA-IMP-a2-a4 V2.00	0	29. siRNA-IMPa4-25 PSF-A488 DAPI IMPa4-A546_g_TileScan_001 (Stage 7 of 49)	00-HgNzvvPynSsYeQCCCEXTD8
198		Vesicles Paraspeckle	3	0.000	1.000	383	200001445	200000031	siRNA-IMPa4-25 PSF-A488 IMPa4-A546 DAPI 8C1-siRNA-IMP-a2-a4 V2.00	0	29. siRNA-IMPa4-25 PSF-A488 DAPI IMPa4-A546_g_TileScan_001 (Stage 7 of 49)	00-HgNzvvPynSsYeQCCCEXTD8
168		Vesicles Paraspeckle	3	0.000	1.000	385	200001446	200000032	siRNA-IMPa4-25 PSF-A488 IMPa4-A546 DAPI 8C1-siRNA-IMP-a2-a4 V2.00	0	29. siRNA-IMPa4-25 PSF-A488 DAPI IMPa4-A546_g_TileScan_001 (Stage 7 of 49)	00-HgNzvvPynSsYeQCCCEXTD8
193		Vesicles Paraspeckle	3	0.000	1.000	385	200001447	200000033	siRNA-IMPa4-25 PSF-A488 IMPa4-A546 DAPI 8C1-siRNA-IMP-a2-a4 V2.00	0	29. siRNA-IMPa4-25 PSF-A488 DAPI IMPa4-A546_g_TileScan_001 (Stage 7 of 49)	00-HgNzvvPynSsYeQCCCEXTD8
186		Vesicles Paraspeckle	3	0.000	1.000	385	200001448	200000034	siRNA-IMPa4-25 PSF-A488 IMPa4-A546 DAPI 8C1-siRNA-IMP-a2-a4 V2.00	0	29. siRNA-IMPa4-25 PSF-A488 DAPI IMPa4-A546_g_TileScan_001 (Stage 7 of 49)	00-HgNzvvPynSsYeQCCCEXTD8
224		Vesicles Paraspeckle	3	0.000	1.000	385	200001449	200000035	siRNA-IMPa4-25 PSF-A488 IMPa4-A546 DAPI 8C1-siRNA-IMP-a2-a4 V2.00	0	29. siRNA-IMPa4-25 PSF-A488 DAPI IMPa4-A546_g_TileScan_001 (Stage 7 of 49)	00-HgNzvvPynSsYeQCCCEXTD8
170		Vesicles Paraspeckle	3	0.000	1.000	387	200001450	200000000	siRNA-IMPa4-25 PSF-A488 IMPa4-A546 DAPI 8C1-siRNA-IMP-a2-a4 V2.00	0	29. siRNA-IMPa4-25 PSF-A488 DAPI IMPa4-A546_h_TileScan_001 (Stage 8 of 49)	00-ueNbPibDTEh4dBDw8a59u
191		Vesicles Paraspeckle	3	0.000	1.000	388	200001451	200000001	siRNA-IMPa4-25 PSF-A488 IMPa4-A546 DAPI 8C1-siRNA-IMP-a2-a4 V2.00	0	29. siRNA-IMPa4-25 PSF-A488 DAPI IMPa4-A546_h_TileScan_001 (Stage 8 of 49)	00-ueNbPibDTEh4dBDw8a59u
197		Vesicles Paraspeckle	3	0.000	1.000	388	200001452	200000002	siRNA-IMPa4-25 PSF-A488 IMPa4-A546 DAPI 8C1-siRNA-IMP-a2-a4 V2.00	0	29. siRNA-IMPa4-25 PSF-A488 DAPI IMPa4-A546_h_TileScan_001 (Stage 8 of 49)	00-ueNbPibDTEh4dBDw8a59u
255		Vesicles Paraspeckle	3	0.000	1.000	389	200001453	200000003	siRNA-IMPa4-25 PSF-A488 IMPa4-A546 DAPI 8C1-siRNA-IMP-a2-a4 V2.00	0	29. siRNA-IMPa4-25 PSF-A488 DAPI IMPa4-A546_h_TileScan_001 (Stage 8 of 49)	00-ueNbPibDTEh4dBDw8a59u
231		Vesicles Paraspeckle	3	0.000	1.000	389	200001454	200000004	siRNA-IMPa4-25 PSF-A488 IMPa4-A546 DAPI 8C1-siRNA-IMP-a2-a4 V2.00	0	29. siRNA-IMPa4-25 PSF-A488 DAPI IMPa4-A546_h_TileScan_001 (Stage 8 of 49)	00-ueNbPibDTEh4dBDw8a59u
220		Vesicles Paraspeckle	3	0.000	1.000	389	200001455	200000005	siRNA-IMPa4-25 PSF-A488 IMPa4-A546 DAPI 8C1-siRNA-IMP-a2-a4 V2.00	0	29. siRNA-IMPa4-25 PSF-A488 DAPI IMPa4-A546_h_TileScan_001 (Stage 8 of 49)	00-ueNbPibDTEh4dBDw8a59u
177		Vesicles Paraspeckle	3	0.000	1.000	390	200001456	200000006	siRNA-IMPa4-25 PSF-A488 IMPa4-A546 DAPI 8C1-siRNA-IMP-a2-a4 V2.00	0	29. siRNA-IMPa4-25 PSF-A488 DAPI IMPa4-A546_h_TileScan_001 (Stage 8 of 49)	00-ueNbPibDTEh4dBDw8a59u
190		Vesicles Paraspeckle	3	0.000	1.000	390	200001457	200000007	siRNA-IMPa4-25 PSF-A488 IMPa4-A546 DAPI 8C1-siRNA-IMP-a2-a4 V2.00	0	29. siRNA-IMPa4-25 PSF-A488 DAPI IMPa4-A546_h_TileScan_001 (Stage 8 of 49)	00-ueNbPibDTEh4dBDw8a59u
220		Vesicles Paraspeckle	3	0.000	1.000	394	200001458	200000008	siRNA-IMPa4-25 PSF-A488 IMPa4-A546 DAPI 8C1-siRNA-IMP-a2-a4 V2.00	0	29. siRNA-IMPa4-25 PSF-A488 DAPI IMPa4-A546_h_TileScan_001 (Stage 8 of 49)	00-ueNbPibDTEh4dBDw8a59u
185		Vesicles Paraspeckle	3	0.000	1.000	396	200001459	200000009	siRNA-IMPa4-25 PSF-A488 IMPa4-A546 DAPI 8C1-siRNA-IMP-a2-a4 V2.00	0	29. siRNA-IMPa4-25 PSF-A488 DAPI IMPa4-A546_h_TileScan_001 (Stage 8 of 49)	00-ueNbPibDTEh4dBDw8a59u
234		Vesicles Paraspeckle	3	0.000	1.000	396	200001460	200000010	siRNA-IMPa4-25 PSF-A488 IMPa4-A546 DAPI 8C1-siRNA-IMP-a2-a4 V2.00	0	29. siRNA-IMPa4-25 PSF-A488 DAPI IMPa4-A546_h_TileScan_001 (Stage 8 of 49)	00-ueNbPibDTEh4dBDw8a59u
174		Vesicles Paraspeckle	3	0.000	1.000	396	200001461	200000011	siRNA-IMPa4-25 PSF-A488 IMPa4-A546 DAPI 8C1-siRNA-IMP-a2-a4 V2.00	0	29. siRNA-IMPa4-25 PSF-A488 DAPI IMPa4-A546_h_TileScan_001 (Stage 8 of 49)	00-ueNbPibDTEh4dBDw8a59u
165		Vesicles Paraspeckle	3	0.000	1.000	396	200001462	200000012	siRNA-IMPa4-25 PSF-A488 IMPa4-A546 DAPI 8C1-siRNA-IMP-a2-a4 V2.00	0	29. siRNA-IMPa4-25 PSF-A488 DAPI IMPa4-A546_h_TileScan_001 (Stage 8 of 49)	00-ueNbPibDTEh4dBDw8a59u
168		Vesicles Paraspeckle	3	0.000	1.000	396	200001463	200000013	siRNA-IMPa4-25 PSF-A488 IMPa4-A546 DAPI 8C1-siRNA-IMP-a2-a4 V2.00	0	29. siRNA-IMPa4-25 PSF-A488 DAPI IMPa4-A546_h_TileScan_001 (Stage 8 of 49)	00-ueNbPibDTEh4dBDw8a59u
179		Vesicles Paraspeckle	3	0.000	1.000	396	200001464	200000014	siRNA-IMPa4-25 PSF-A488 IMPa4-A546 DAPI 8C1-siRNA-IMP-a2-a4 V2.00	0	29. siRNA-IMPa4-25 PSF-A488 DAPI IMPa4-A546_h_TileScan_001 (Stage 8 of 49)	00-ueNbPibDTEh4dBDw8a59u
240		Vesicles Paraspeckle	3	0.000	1.000	396	200001465	200000015	siRNA-IMPa4-25 PSF-A488 IMPa4-A546 DAPI 8C1-siRNA-IMP-a2-a4 V2.00	0	29. siRNA-IMPa4-25 PSF-A488 DAPI IMPa4-A546_h_TileScan_001 (Stage 8 of 49)	00-ueNbPibDTEh4dBDw8a59u
199		Vesicles Paraspeckle	3	0.000	1.000	396	200001466	200000016	siRNA-IMPa4-25 PSF-A488 IMPa4-A546 DAPI 8C1-siRNA-IMP-a2-a4 V2.00	0	29. siRNA-IMPa4-25 PSF-A488 DAPI IMPa4-A546_h_TileScan_001 (Stage 8 of 49)	00-ueNbPibDTEh4dBDw8a59u
173		Vesicles Paraspeckle	3	0.000	1.000	396	200001467	200000017	siRNA-IMPa4-25 PSF-A488 IMPa4-A546 DAPI 8C1-siRNA-IMP-a2-a4 V2.00	0	29. siRNA-IMPa4-25 PSF-A488 DAPI IMPa4-A546_h_TileScan_001 (Stage 8 of 49)	00-ueNbPibDTEh4dBDw8a59u
191		Vesicles Paraspeckle	3	0.000	1.000	396	200001468	200000018	siRNA-IMPa4-25 PSF-A488 IMPa4-A546 DAPI 8C1-siRNA-IMP-a2-a4 V2.00	0	29. siRNA-IMPa4-25 PSF-A488 DAPI IMPa4-A546_h_TileScan_001 (Stage 8 of 49)	00-ueNbPibDTEh4dBDw8a59u
216		Vesicles Paraspeckle	3	0.000	1.000	396	200001469	200000019	siRNA-IMPa4-25 PSF-A488 IMPa4-A546 DAPI 8C1-siRNA-IMP-a2-a4 V2.00	0	29. siRNA-IMPa4-25 PSF-A488 DAPI IMPa4-A546_h_TileScan_001 (Stage 8 of 49)	00-ueNbPibDTEh4dBDw8a59u
200		Vesicles Paraspeckle	3	0.000	1.000	396	200001470	200000020	siRNA-IMPa4-25 PSF-A488 IMPa4-A546 DAPI 8C1-siRNA-IMP-a2-a4 V2.00	0	29. siRNA-IMPa4-25 PSF-A488 DAPI IMPa4-A546_h_TileScan_001 (Stage 8 of 49)	00-ueNbPibDTEh4dBDw8a59u
168		Vesicles Paraspeckle	3	0.000	1.000	399	200001471	200000021	siRNA-IMPa4-25 PSF-A488 IMPa4-A546 DAPI 8C1-siRNA-IMP-a2-a4 V2.00	0	29. siRNA-IMPa4-25 PSF-A488 DAPI IMPa4-A546_h_TileScan_001 (Stage 8 of 49)	00-ueNbPibDTEh4dBDw8a59u
180		Vesicles Paraspeckle	3	0.000	1.000	399	200001472	200000022	siRNA-IMPa4-25 PSF-A488 IMPa4-A546 DAPI 8C1-siRNA-IMP-a2-a4 V2.00	0	29. siRNA-IMPa4-25 PSF-A488 DAPI IMPa4-A546_h_TileScan_001 (Stage 8 of 49)	00-ueNbPibDTEh4dBDw8a59u
192		Vesicles Paraspeckle	3	0.000	1.000	399	200001473	200000023	siRNA-IMPa4-25 PSF-A488 IMPa4-A546 DAPI 8C1-siRNA-IMP-a2-a4 V2.00	0	29. siRNA-IMPa4-25 PSF-A488 DAPI IMPa4-A546_h_TileScan_001 (Stage 8 of 49)	00-ueNbPibDTEh4dBDw8a59u
202		Vesicles Paraspeckle	3	0.000	1.000	399	200001474	200000024	siRNA-IMPa4-25 PSF-A488 IMPa4-A546 DAPI 8C1-siRNA-IMP-a2-a4 V2.00	0	29. siRNA-IMPa4-25 PSF-A488 DAPI IMPa4-A546_h_TileScan_001 (Stage 8 of 49)	00-ueNbPibDTEh4dBDw8a59u
229		Vesicles Paraspeckle	3	0.000	1.000	399	200001475	200000025	siRNA-IMPa4-25 PSF-A488 IMPa4-A546 DAPI 8C1-siRNA-IMP-a2-a4 V2.00	0	29. siRNA-IMPa4-25 PSF-A488 DAPI IMPa4-A546_h_TileScan_001 (Stage 8 of 49)	00-ueNbPibDTEh4dBDw8a59u
174		Vesicles Paraspeckle	3	0.000	1.000	399	200001476	200000026	siRNA-IMPa4-25 PSF-A488 IMPa4-A546 DAPI 8C1-siRNA-IMP-a2-a4 V2.00	0	29. siRNA-IMPa4-25 PSF-A488 DAPI IMPa4-A546_h_TileScan_001 (Stage 8 of 49)	00-ueNbPibDTEh4dBDw8a59u
202		Vesicles Paraspeckle	3	0.000	1.000	399	200001477	200000027	siRNA-IMPa4-25 PSF-A488 IMPa4-A546 DAPI 8C1-siRNA-IMP-a2-a4 V2.00	0	29. siRNA-IMPa4-25 PSF-A488 DAPI IMPa4-A546_h_TileScan_001 (Stage 8 of 49)	00-ueNbPibDTEh4dBDw8a59u
202		Vesicles Paraspeckle	3	0.000	1.000	399	200001478	200000028	siRNA-IMPa4-25 PSF-A488 IMPa4-A546 DAPI 8C1-siRNA-IMP-a2-a4 V2.00	0	29. siRNA-IMPa4-25 PSF-A488 DAPI IMPa4-A546_h_TileScan_001 (Stage 8 of 49)	00-ueNbPibDTEh4dBDw8a59u
186		Vesicles Paraspeckle	3	0.000	1.000	399	200001479	200000029	siRNA-IMPa4-25 PSF-A488 IMPa4-A546 DAPI 8C1-siRNA-IMP-a2-a4 V2.00	0	29. siRNA-IMPa4-25 PSF-A488 DAPI IMPa4-A546_h_TileScan_001 (Stage 8 of 49)	00-ueNbPibDTEh4dBDw8a59u
182		Vesicles Paraspeckle	3	0.000	1.000	399	200001480	200000030	siRNA-IMPa4-25 PSF-A488 IMPa4-A546 DAPI 8C1-siRNA-IMP-a2-a4 V2.00	0	29. siRNA-IMPa4-25 PSF-A488 DAPI IMPa4-A546_h_TileScan_001 (Stage 8 of 49)	00-ueNbPibDTEh4dBDw8a59u
240		Vesicles Paraspeckle	3	0.000	1.000	399	200001481	200000031	siRNA-IMPa4-25 PSF-A488 IMPa4-A546 DAPI 8C1-siRNA-IMP-a2-a4 V2.00	0	29. siRNA-IMPa4-25 PSF-A488 DAPI IMPa4-A546_h_TileScan_001 (Stage 8 of 49)	00-ueNbPibDTEh4dBDw8a59u
0		Vesicles Paraspeckle	3	0.000	1.000	400	200001482	200000032	siRNA-IMPa4-25 PSF-A488 IMPa4-A546 DAPI 8C1-siRNA-IMP-a2-a4 V2.00	0	29. siRNA-IMPa4-25 PSF-A488 DAPI IMPa4-A546_h_TileScan_001 (Stage 8 of 49)	00-ueNbPibDTEh4dBDw8a59u
194		Vesicles Paraspeckle	3	0.000	1.000	400	200001483	200000033	siRNA-IMPa4-25 PSF-A488 IMPa4-A546 DAPI 8C1-siRNA-IMP-a2-a4 V2.00	0	29. siRNA-IMPa4-25 PSF-A488 DAPI IMPa4-A546_h_TileScan_001 (Stage 8 of 49)	00-ueNbPibDTEh4dBDw8a59u
191		Vesicles Paraspeckle	3	0.000	1.000	400	200001484	200000034	siRNA-IMPa4-25 PSF-A488 IMPa4-A546 DAPI 8C1-siRNA-IMP-a2-a4 V2.00	0	29. siRNA-IMPa4-25 PSF-A488 DAPI IMPa4-A546_h_TileScan_001 (Stage 8 of 49)	00-ueNbPibDTEh4dBDw8a59u
166		Vesicles Paraspeckle	3	0.000	1.000	400	200001485	200000035	siRNA-IMPa4-25 PSF-A488 IMPa4-A546 DAPI 8C1-siRNA-IMP-a2-a4 V2.00	0	29. siRNA-IMPa4-25 PSF-A488 DAPI IMPa4-A546_h_TileScan_001 (Stage 8 of 49)	00-ueNbPibDTEh4dBDw8a59u
179		Vesicles Paraspeckle	3	0.000	1.000	400	200001486	200000036	siRNA-IMPa4-25 PSF-A488 IMPa4-A546 DAPI 8C1-siRNA-IMP-a2-a4 V2.00	0	29. siRNA-IMPa4-25 PSF-A488 DAPI IMPa4-A546_h_TileScan_001 (Stage 8 of 49)	00-ueNbPibDTEh4dBDw8a59u
200		Vesicles Paraspeckle	3	0.000	1.000	400	200001487	200000037	siRNA-IMPa4-25 PSF-A488 IMPa4-A546 DAPI 8C1-siRNA-IMP-a2-a4 V2.00	0	29. siRNA-IMPa4-25 PSF-A488 DAPI IMPa4-A546_h_TileScan_001 (Stage 8 of 49)	00-ueNbPibDTEh4dBDw8a59u
183		Vesicles Paraspeckle	3	0.000	1.000	400	200001488	200000038	siRNA-IMPa4-25 PSF-A488 IMPa4-A546 DAPI 8C1-siRNA-IMP-a2-a4 V2.00	0	29. siRNA-IMPa4-25 PSF-A488 DAPI IMPa4-A546_h_TileScan_001 (Stage 8 of 49)	00-ueNbPibDTEh4dBDw8a59u
187		Vesicles Paraspeckle	3	0.000	1.000	400	200001489	200000039	siRNA-IMPa4-25 PSF-A488 IMPa4-A546 DAPI 8C1-siRNA-IMP-a2-a4 V2.00	0	29. siRNA-IMPa4-25 PSF-A488 DAPI IMPa4-A546_h_TileScan_001 (Stage 8 of 49)	00-ueNbPibDTEh4dBDw8a59u
189		Vesicles Paraspeckle	3	0.000	1.000	400	200001490	200000040	siRNA-IMPa4-25 PSF-A488 IMPa4-A546 DAPI 8C1-siRNA-IMP-a2-a4 V2.00	0	29. siRNA-IMPa4-25 PSF-A488 DAPI IMPa4-A546_h_TileScan_001 (Stage 8 of 49)	00-ueNbPibDTEh4dBDw8a59u
255		Vesicles Paraspeckle	3	0.000	1.000	400	200001491	200000041	siRNA-IMPa4-25 PSF-A488 IMPa4-A546 DAPI 8C1-siRNA-IMP-a2-a4 V2.00	0	29. siRNA-IMPa4-25 PSF-A488 DAPI IMPa4-A546_h_TileScan_001 (Stage 8 of 49)	00-ueNbPibDTEh4dBDw8a59u
215		Vesicles Paraspeckle	3	0.000	1.000	400	200001492	200000042	siRNA-IMPa4-25 PSF-A488 IMPa4-A546 DAPI 8C1-siRNA-IMP-a2-a4 V2.00	0	29. siRNA-IMPa4-25 PSF-A488 DAPI IMPa4-A546_h_TileScan_001 (Stage 8 of 49)	00-ueNbPibDTEh4dBDw8a59u
200		Vesicles Paraspeckle	3	0.000	1.000	401	200001493	200000043	siRNA-IMPa4-25 PSF-A488 IMPa4-A546 DAPI 8C1-siRNA-IMP-a2-a4 V2.00	0	29. siRNA-IMPa4-25 PSF-A488 DAPI IMPa4-A546_h_TileScan_001 (Stage 8 of 49)	00-ueNbPibDTEh4dBDw8a59u
197		Vesicles Paraspeckle	3	0.000	1.000	401	200001494	200000044	siRNA-IMPa4-25 PSF-A488 IMPa4-A546 DAPI 8C1-siRNA-IMP-a2-a4 V2.00	0	29. siRNA-IMPa4-25 PSF-A488 DAPI IMPa4-A546_h_TileScan_001 (Stage 8 of 49)	00-ueNbPibDTEh4dBDw8a59u
173		Vesicles Paraspeckle	3	0.000	1.000	401	200001495	200000045	siRNA-IMPa4-25 PSF-A488 IMPa4-A546 DAPI 8C1-siRNA-IMP-a2-a4 V2.00	0	29. siRNA-IMPa4-25 PSF-A488 DAPI IMPa4-A546_h_TileScan_001 (Stage 8 of 49)	00-ueNbPibDTEh4dBDw8a59u
189		Vesicles Paraspeckle	3	0.000	1.000	401	200001496	200000046	siRNA-IMPa4-25 PSF-A488 IMPa4-A546 DAPI 8C1-siRNA-IMP-a2-a4 V2.00	0	29. siRNA-IMPa4-25 PSF-A488 DAPI IMPa4-A546_h_TileScan_001 (Stage 8 of 49)	00-ueNbPibDTEh4dBDw8a59u
197		Vesicles Paraspeckle	3	0.000	1.000	401	200001497	200000047	siRNA-IMPa4-25 PSF-A488 IMPa4-A546 DAPI 8C1-siRNA-IMP-a2-a4 V2.00	0	29. siRNA-IMPa4-25 PSF-A488 DAPI IMPa4-A546_h_TileScan_001 (Stage 8 of 49)	00-ueNbPibDTEh4dBDw8a59u
198		Vesicles Paraspeckle	3	0.000	1.000	401	200001498	200000048	siRNA-IMPa4-25 PSF-A488 IMPa4-A546 DAPI 8C1-siRNA-IMP-a2-a4 V2.00	0	29. siRNA-IMPa4-25 PSF-A488 DAPI IMPa4-A546_h_TileScan_001 (Stage 8 of 49)	00-ueNbPibDTEh4dBDw8a59u
238		Vesicles Paraspeckle	3	0.000	1.000	404	200001499	200000049	siRNA-IMPa4-25 PSF-A488 IMPa4-A546 DAPI 8C1-siRNA-IMP-a2-a4 V2.00	0	29. siRNA-IMPa4-25 PSF-A488 DAPI IMPa4-A546_h_TileScan_001 (Stage 8 of 49)	00-ueNbPibDTEh4dBDw8a59u
254		Vesicles Paraspeckle	3	0.000	1.000	404	200001500	200000050	siRNA-IMPa4-25 PSF-A488 IMPa4-A546 DAPI 8C1-siRNA-IMP-a2-a4 V2.00	0	29. siRNA-IMPa4-25 PSF-A488 DAPI IMPa4-A546_h_TileScan_001 (Stage 8 of 49)	00-ueNbPibDTEh4dBDw8a59u
234		Vesicles Paraspeckle	3	0.000	1.000	404	200001501	200000051	siRNA-IMPa4-25 PSF-A488 IMPa4-A546 DAPI 8C1-siRNA-IMP-a2-a4 V2.00	0	29. siRNA-IMPa4-25 PSF-A488 DAPI IMPa4-A546_h_TileScan_001 (Stage 8 of 49)	00-ueNbPibDTEh4dBDw8a59u
238		Vesicles Paraspeckle	3	0.000	1.000	404	200001502	200000052	siRNA-IMPa4-25 PSF-A488 IMPa4-A546 DAPI 8C1-siRNA-IMP-a2-a4 V2.00	0	29. siRNA-IMPa4-25 PSF-A488 DAPI IMPa4-A546_h_TileScan_001 (Stage 8 of 49)	00-ueNbPibDTEh4dBDw8a59u
255		Vesicles Paraspeckle	3	0.000	1.000	404	200001503	200000053	siRNA-IMPa4-25 PSF-A488 IMPa4-A546 DAPI 8C1-siRNA-IMP-a2-a4 V2.00	0	29. siRNA-IMPa4-25 PSF-A488 DAPI IMPa4-A546_h_TileScan_001 (Stage 8 of 49)	00-ueNbPibDTEh4dBDw8a59u
237		Vesicles Paraspeckle	3	0.000	1.000	404	200001504	200000054	siRNA-IMPa4-25 PSF-A488 IMPa4-A546 DAPI 8C1-siRNA-IMP-a2-a4 V2.00	0	29. siRNA-IMPa4-25 PSF-A488 DAPI IMPa4-A546_h_TileScan_001 (Stage 8 of 49)	00-ueNbPibDTEh4dBDw8a59u
237		Vesicles Paraspeckle	3	0.000	1.000	404	200001505	200000055	siRNA-IMPa4-25 PSF-A488 IMPa4-A546 DAPI 8C1-siRNA-IMP-a2-a4 V2.00	0	29. siRNA-IMPa4-25 PSF-A488 DAPI IMPa4-A546_h_TileScan_001 (Stage 8 of 49)	00-ueNbPibDTEh4dBDw8a59u
255		Vesicles Paraspeckle	3	0.000	1.000	405	200001506	200000056	siRNA-IMPa4-25 PSF-A488 IMPa4-A546 DAPI 8C1-siRNA-IMP-a2-a4 V2.00	0	29. siRNA-IMPa4-25 PSF-A488 DAPI IMPa4-A546_h_TileScan_001 (Stage 8 of 49)	00-ueNbPibDTEh4dBDw8a59u
255		Vesicles Paraspeckle	3	0.000	1.000	405	200001507	200000057	siRNA-IMPa4-25 PSF-A488 IMPa4-A546 DAPI 8C1-siRNA-IMP-a2-a4 V2.00	0	29. siRNA-IMPa4-25 PSF-A488 DAPI IMPa4-A546_h_TileScan_001 (Stage 8 of 49)	00-ueNbPibDTEh4dBDw8a59u
255		Vesicles Paraspeckle	3	0.000	1.000	405	200001508	200000058	siRNA-IMPa4-25 PSF-A488 IMPa4-A546 DAPI 8C1-siRNA-IMP-a2-a4 V2.00	0	29. siRNA-IMPa4-25 PSF-A488 DAPI IMPa4-A546_h_TileScan_001 (Stage 8 of 49)	00-ueNbPibDTEh4dBDw8a59u
255		Vesicles Paraspeckle	3	0.000	1.000	405	200001509	200000059	siRNA-IMPa4-25 PSF-A488 IMPa4-A546 DAPI 8C1-siRNA-IMP-a2-a4 V2.00	0	29. siRNA-IMPa4-25 PSF-A488 DAPI IMPa4-A546_h_TileScan_001 (Stage 8 of 49)	00-ueNbPibDTEh4dBDw8a59u
237		Vesicles Paraspeckle	3	0.000	1.000	405	200001510	200000060	siRNA-IMPa4-25 PSF-A488 IMPa4-A546 DAPI 8C1-siRNA-IMP-a2-a4 V2.00	0	29. siRNA-IMPa4-25 PSF-A488 DAPI IMPa4-A546_h_TileScan_001 (Stage 8 of 49)	00-ueNbPibDTEh4dBDw8a59u
249		Vesicles Paraspeckle	3	0.000	1.000	405	200001511	200000061	siRNA-IMPa4-25 PSF-A488 IMPa4-A546 DAPI 8C1-siRNA-IMP-a2-a4 V2.00	0	29. siRNA-IMPa4-25 PSF-A488 DAPI IMPa4-A546_h_TileScan_001 (Stage 8 of 49)	00-ueNbPibDTEh4dBDw8a59u
245		Vesicles Paraspeckle	3	0.000	1.000	405	200001512	200000062	siRNA-IMPa4-25 PSF-A488 IMPa4-A546 DAPI 8C1-siRNA-IMP-a2-a4 V2.00	0	29. siRNA-IMPa4-25 PSF-A488 DAPI IMPa4-A546_h_TileScan_001 (Stage 8 of 49)	00-ueNbPibDTEh4dBDw8a59u
189		Vesicles Paraspeckle	3	0.000	1.000	405	200001513	200000063	siRNA-IMPa4-25 PSF-A488 IMPa4-A546 DAPI 8C1-siRNA-IMP-a2-a4 V2.00	0	29. siRNA-IMPa4-25 PSF-A488 DAPI IMPa4-A546_h_TileScan_001 (Stage 8 of 49)	00-ueNbPibDTEh4dBDw8a59u
185		Vesicles Paraspeckle	3	0.000	1.000	409	200001514	200000000	siRNA-IMPa4-25 PSF-A488 IMPa4-A546 DAPI 8C1-siRNA-IMP-a2-a4 V2.00	0	29. siRNA-IMPa4-25 PSF-A488 DAPI IMPa4-A546_i_TileScan_001 (Stage 9 of 49)	00-f7HbqDuBGYDVRc7gBfTbwj
246		Vesicles Paraspeckle	3	0.000	1.000	409	200001515	200000001	siRNA-IMPa4-25 PSF-A488 IMPa4-A546 DAPI 8C1-siRNA-IMP-a2-a4 V2.00	0	29. siRNA-IMPa4-25 PSF-A488 DAPI IMPa4-A546_i_TileScan_001 (Stage 9 of 49)	00-f7HbqDuBGYDVRc7gBfTbwj
216		Vesicles Paraspeckle	3	0.000	1.000	409	200001516	200000002	siRNA-IMPa4-25 PSF-A488 IMPa4-A546 DAPI 8C1-siRNA-IMP-a2-a4 V2.00	0	29. siRNA-IMPa4-25 PSF-A488 DAPI IMPa4-A546_i_TileScan_001 (Stage 9 of 49)	00-f7HbqDuBGYDVRc7gBfTbwj
208		Vesicles Paraspeckle	3	0.000	1.000	410	200001517	200000003	siRNA-IMPa4-25 PSF-A488 IMPa4-A546 DAPI 8C1-siRNA-IMP-a2-a4 V2.00	0	29. siRNA-IMPa4-25 PSF-A488 DAPI IMPa4-A546_i_TileScan_001 (Stage 9 of 49)	00-f7HbqDuBGYDVRc7gBfTbwj
186		Vesicles Paraspeckle	3	0.000	1.000	411	200001518	200000004	siRNA-IMPa4-25 PSF-A488 IMPa4-A546 DAPI 8C1-siRNA-IMP-a2-a4 V2.00	0	29. siRNA-IMPa4-25 PSF-A488 DAPI IMPa4-A546_i_TileScan_001 (Stage 9 of 49)	00-f7HbqDuBGYDVRc7gBfTbwj
192		Vesicles Paraspeckle	3	0.000	1.000	411	200001519	200000005	siRNA-IMPa4-25 PSF-A488 IMPa4-A546 DAPI 8C1-siRNA-IMP-a2-a4 V2.00	0	29. siRNA-IMPa4-25 PSF-A488 DAPI IMPa4-A546_i_TileScan_001 (Stage 9 of 49)	00-f7HbqDuBGYDVRc7gBfTbwj
185		Vesicles Paraspeckle	3	0.000	1.000	411	200001520	200000006	siRNA-IMPa4-25 PSF-A488 IMPa4-A546 DAPI 8C1-siRNA-IMP-a2-a4 V2.00	0	29. siRNA-IMPa4-25 PSF-A488 DAPI IMPa4-A546_i_TileScan_001 (Stage 9 of 49)	00-f7HbqDuBGYDVRc7gBfTbwj
192		Vesicles Paraspeckle	3	0.000	1.000	411	200001521	200000007	siRNA-IMPa4-25 PSF-A488 IMPa4-A546 DAPI 8C1-siRNA-IMP-a2-a4 V2.00	0	29. siRNA-IMPa4-25 PSF-A488 DAPI IMPa4-A546_i_TileScan_001 (Stage 9 of 49)	00-f7HbqDuBGYDVRc7gBfTbwj
146		Vesicles Paraspeckle	3	0.000	1.000	412	200001522	200000008	siRNA-IMPa4-25 PSF-A488 IMPa4-A546 DAPI 8C1-siRNA-IMP-a2-a4 V2.00	0	29. siRNA-IMPa4-25 PSF-A488 DAPI IMPa4-A546_i_TileScan_001 (Stage 9 of 49)	00-f7HbqDuBGYDVRc7gBfTbwj
209		Vesicles Paraspeckle	3	0.000	1.000	412	200001523	200000009	siRNA-IMPa4-25 PSF-A488 IMPa4-A546 DAPI 8C1-siRNA-IMP-a2-a4 V2.00	0	29. siRNA-IMPa4-25 PSF-A488 DAPI IMPa4-A546_i_TileScan_001 (Stage 9 of 49)	00-f7HbqDuBGYDVRc7gBfTbwj
168		Vesicles Paraspeckle	3	0.000	1.000	413	200001524	200000010	siRNA-IMPa4-25 PSF-A488 IMPa4-A546 DAPI 8C1-siRNA-IMP-a2-a4 V2.00	0	29. siRNA-IMPa4-25 PSF-A488 DAPI IMPa4-A546_i_TileScan_001 (Stage 9 of 49)	00-f7HbqDuBGYDVRc7gBfTbwj
200		Vesicles Paraspeckle	3	0.000	1.000	413	200001525	200000011	siRNA-IMPa4-25 PSF-A488 IMPa4-A546 DAPI 8C1-siRNA-IMP-a2-a4 V2.00	0	29. siRNA-IMPa4-25 PSF-A488 DAPI IMPa4-A546_i_TileScan_001 (Stage 9 of 49)	00-f7HbqDuBGYDVRc7gBfTbwj
185		Vesicles Paraspeckle	3	0.000	1.000	414	200001526	200000012	siRNA-IMPa4-25 PSF-A488 IMPa4-A546 DAPI 8C1-siRNA-IMP-a2-a4 V2.00	0	29. siRNA-IMPa4-25 PSF-A488 DAPI IMPa4-A546_i_TileScan_001 (Stage 9 of 49)	00-f7HbqDuBGYDVRc7gBfTbwj
163		Vesicles Paraspeckle	3	0.000	1.000	414	200001527	200000013	siRNA-IMPa4-25 PSF-A488 IMPa4-A546 DAPI 8C1-siRNA-IMP-a2-a4 V2.00	0	29. siRNA-IMPa4-25 PSF-A488 DAPI IMPa4-A546_i_TileScan_001 (Stage 9 of 49)	00-f7HbqDuBGYDVRc7gBfTbwj
165		Vesicles Paraspeckle	3	0.000	1.000	414	200001528	200000014	siRNA-IMPa4-25 PSF-A488 IMPa4-A546 DAPI 8C1-siRNA-IMP-a2-a4 V2.00	0	29. siRNA-IMPa4-25 PSF-A488 DAPI IMPa4-A546_i_TileScan_001 (Stage 9 of 49)	00-f7HbqDuBGYDVRc7gBfTbwj
158		Vesicles Paraspeckle	3	0.000	1.000	414	200001529	200000015	siRNA-IMPa4-25 PSF-A488 IMPa4-A546 DAPI 8C1-siRNA-IMP-a2-a4 V2.00	0	29. siRNA-IMPa4-25 PSF-A488 DAPI IMPa4-A546_i_TileScan_001 (Stage 9 of 49)	00-f7HbqDuBGYDVRc7gBfTbwj
174		Vesicles Paraspeckle	3	0.000	1.000	415	200001530	200000016	siRNA-IMPa4-25 PSF-A488 IMPa4-A546 DAPI 8C1-siRNA-IMP-a2-a4 V2.00	0	29. siRNA-IMPa4-25 PSF-A488 DAPI IMPa4-A546_i_TileScan_001 (Stage 9 of 49)	00-f7HbqDuBGYDVRc7gBfTbwj
190		Vesicles Paraspeckle	3	0.000	1.000	415	200001531	200000017	siRNA-IMPa4-25 PSF-A488 IMPa4-A546 DAPI 8C1-siRNA-IMP-a2-a4 V2.00	0	29. siRNA-IMPa4-25 PSF-A488 DAPI IMPa4-A546_i_TileScan_001 (Stage 9 of 49)	00-f7HbqDuBGYDVRc7gBfTbwj
153		Vesicles Paraspeckle	3	0.000	1.000	415	200001532	200000018	siRNA-IMPa4-25 PSF-A488 IMPa4-A546 DAPI 8C1-siRNA-IMP-a2-a4 V2.00	0	29. siRNA-IMPa4-25 PSF-A488 DAPI IMPa4-A546_i_TileScan_001 (Stage 9 of 49)	00-f7HbqDuBGYDVRc7gBfTbwj
139		Vesicles Paraspeckle	3	0.000	1.000	415	200001533	200000019	siRNA-IMPa4-25 PSF-A488 IMPa4-A546 DAPI 8C1-siRNA-IMP-a2-a4 V2.00	0	29. siRNA-IMPa4-25 PSF-A488 DAPI IMPa4-A546_i_TileScan_001 (Stage 9 of 49)	00-f7HbqDuBGYDVRc7gBfTbwj
136		Vesicles Paraspeckle	3	0.000	1.000	415	200001534	200000020	siRNA-IMPa4-25 PSF-A488 IMPa4-A546 DAPI 8C1-siRNA-IMP-a2-a4 V2.00	0	29. siRNA-IMPa4-25 PSF-A488 DAPI IMPa4-A546_i_TileScan_001 (Stage 9 of 49)	00-f7HbqDuBGYDVRc7gBfTbwj
190		Vesicles Paraspeckle	3	0.000	1.000	415	200001535	200000021	siRNA-IMPa4-25 PSF-A488 IMPa4-A546 DAPI 8C1-siRNA-IMP-a2-a4 V2.00	0	29. siRNA-IMPa4-25 PSF-A488 DAPI IMPa4-A546_i_TileScan_001 (Stage 9 of 49)	00-f7HbqDuBGYDVRc7gBfTbwj
183		Vesicles Paraspeckle	3	0.000	1.000	416	200001536	200000022	siRNA-IMPa4-25 PSF-A488 IMPa4-A546 DAPI 8C1-siRNA-IMP-a2-a4 V2.00	0	29. siRNA-IMPa4-25 PSF-A488 DAPI IMPa4-A546_i_TileScan_001 (Stage 9 of 49)	00-f7HbqDuBGYDVRc7gBfTbwj
175		Vesicles Paraspeckle	3	0.000	1.000	416	200001537	200000023	siRNA-IMPa4-25 PSF-A488 IMPa4-A546 DAPI 8C1-siRNA-IMP-a2-a4 V2.00	0	29. siRNA-IMPa4-25 PSF-A488 DAPI IMPa4-A546_i_TileScan_001 (Stage 9 of 49)	00-f7HbqDuBGYDVRc7gBfTbwj
188		Vesicles Paraspeckle	3	0.000	1.000	416	200001538	200000024	siRNA-IMPa4-25 PSF-A488 IMPa4-A546 DAPI 8C1-siRNA-IMP-a2-a4 V2.00	0	29. siRNA-IMPa4-25 PSF-A488 DAPI IMPa4-A546_i_TileScan_001 (Stage 9 of 49)	00-f7HbqDuBGYDVRc7gBfTbwj
209		Vesicles Paraspeckle	3	0.000	1.000	416	200001539	200000025	siRNA-IMPa4-25 PSF-A488 IMPa4-A546 DAPI 8C1-siRNA-IMP-a2-a4 V2.00	0	29. siRNA-IMPa4-25 PSF-A488 DAPI IMPa4-A546_i_TileScan_001 (Stage 9 of 49)	00-f7HbqDuBGYDVRc7gBfTbwj
164		Vesicles Paraspeckle	3	0.000	1.000	416	200001540	200000026	siRNA-IMPa4-25 PSF-A488 IMPa4-A546 DAPI 8C1-siRNA-IMP-a2-a4 V2.00	0	29. siRNA-IMPa4-25 PSF-A488 DAPI IMPa4-A546_i_TileScan_001 (Stage 9 of 49)	00-f7HbqDuBGYDVRc7gBfTbwj
180		Vesicles Paraspeckle	3	0.000	1.000	416	200001541	200000027	siRNA-IMPa4-25 PSF-A488 IMPa4-A546 DAPI 8C1-siRNA-IMP-a2-a4 V2.00	0	29. siRNA-IMPa4-25 PSF-A488 DAPI IMPa4-A546_i_TileScan_001 (Stage 9 of 49)	00-f7HbqDuBGYDVRc7gBfTbwj
202		Vesicles Paraspeckle	3	0.000	1.000	416	200001542	200000028	siRNA-IMPa4-25 PSF-A488 IMPa4-A546 DAPI 8C1-siRNA-IMP-a2-a4 V2.00	0	29. siRNA-IMPa4-25 PSF-A488 DAPI IMPa4-A546_i_TileScan_001 (Stage 9 of 49)	00-f7HbqDuBGYDVRc7gBfTbwj
197		Vesicles Paraspeckle	3	0.000	1.000	418	200001543	200000029	siRNA-IMPa4-25 PSF-A488 IMPa4-A546 DAPI 8C1-siRNA-IMP-a2-a4 V2.00	0	29. siRNA-IMPa4-25 PSF-A488 DAPI IMPa4-A546_i_TileScan_001 (Stage 9 of 49)	00-f7HbqDuBGYDVRc7gBfTbwj
188		Vesicles Paraspeckle	3	0.000	1.000	418	200001544	200000030	siRNA-IMPa4-25 PSF-A488 IMPa4-A546 DAPI 8C1-siRNA-IMP-a2-a4 V2.00	0	29. siRNA-IMPa4-25 PSF-A488 DAPI IMPa4-A546_i_TileScan_001 (Stage 9 of 49)	00-f7HbqDuBGYDVRc7gBfTbwj
182		Vesicles Paraspeckle	3	0.000	1.000	418	200001545	200000031	siRNA-IMPa4-25 PSF-A488 IMPa4-A546 DAPI 8C1-siRNA-IMP-a2-a4 V2.00	0	29. siRNA-IMPa4-25 PSF-A488 DAPI IMPa4-A546_i_TileScan_001 (Stage 9 of 49)	00-f7HbqDuBGYDVRc7gBfTbwj
172		Vesicles Paraspeckle	3	0.000	1.000	418	200001546	200000032	siRNA-IMPa4-25 PSF-A488 IMPa4-A546 DAPI 8C1-siRNA-IMP-a2-a4 V2.00	0	29. siRNA-IMPa4-25 PSF-A488 DAPI IMPa4-A546_i_TileScan_001 (Stage 9 of 49)	00-f7HbqDuBGYDVRc7gBfTbwj
159		Vesicles Paraspeckle	3	0.000	1.000	418	200001547	200000033	siRNA-IMPa4-25 PSF-A488 IMPa4-A546 DAPI 8C1-siRNA-IMP-a2-a4 V2.00	0	29. siRNA-IMPa4-25 PSF-A488 DAPI IMPa4-A546_i_TileScan_001 (Stage 9 of 49)	00-f7HbqDuBGYDVRc7gBfTbwj
226		Vesicles Paraspeckle	3	0.000	1.000	419	200001548	200000034	siRNA-IMPa4-25 PSF-A488 IMPa4-A546 DAPI 8C1-siRNA-IMP-a2-a4 V2.00	0	29. siRNA-IMPa4-25 PSF-A488 DAPI IMPa4-A546_i_TileScan_001 (Stage 9 of 49)	00-f7HbqDuBGYDVRc7gBfTbwj
207		Vesicles Paraspeckle	3	0.000	1.000	419	200001549	200000035	siRNA-IMPa4-25 PSF-A488 IMPa4-A546 DAPI 8C1-siRNA-IMP-a2-a4 V2.00	0	29. siRNA-IMPa4-25 PSF-A488 DAPI IMPa4-A546_i_TileScan_001 (Stage 9 of 49)	00-f7HbqDuBGYDVRc7gBfTbwj
212		Vesicles Paraspeckle	3	0.000	1.000	419	200001550	200000036	siRNA-IMPa4-25 PSF-A488 IMPa4-A546 DAPI 8C1-siRNA-IMP-a2-a4 V2.00	0	29. siRNA-IMPa4-25 PSF-A488 DAPI IMPa4-A546_i_TileScan_001 (Stage 9 of 49)	00-f7HbqDuBGYDVRc7gBfTbwj
227		Vesicles Paraspeckle	3	0.000	1.000	419	200001551	200000037	siRNA-IMPa4-25 PSF-A488 IMPa4-A546 DAPI 8C1-siRNA-IMP-a2-a4 V2.00	0	29. siRNA-IMPa4-25 PSF-A488 DAPI IMPa4-A546_i_TileScan_001 (Stage 9 of 49)	00-f7HbqDuBGYDVRc7gBfTbwj
207		Vesicles Paraspeckle	3	0.000	1.000	419	200001552	200000038	siRNA-IMPa4-25 PSF-A488 IMPa4-A546 DAPI 8C1-siRNA-IMP-a2-a4 V2.00	0	29. siRNA-IMPa4-25 PSF-A488 DAPI IMPa4-A546_i_TileScan_001 (Stage 9 of 49)	00-f7HbqDuBGYDVRc7gBfTbwj
206		Vesicles Paraspeckle	3	0.000	1.000	419	200001553	200000039	siRNA-IMPa4-25 PSF-A488 IMPa4-A546 DAPI 8C1-siRNA-IMP-a2-a4 V2.00	0	29. siRNA-IMPa4-25 PSF-A488 DAPI IMPa4-A546_i_TileScan_001 (Stage 9 of 49)	00-f7HbqDuBGYDVRc7gBfTbwj
236		Vesicles Paraspeckle	3	0.000	1.000	419	200001554	200000040	siRNA-IMPa4-25 PSF-A488 IMPa4-A546 DAPI 8C1-siRNA-IMP-a2-a4 V2.00	0	29. siRNA-IMPa4-25 PSF-A488 DAPI IMPa4-A546_i_TileScan_001 (Stage 9 of 49)	00-f7HbqDuBGYDVRc7gBfTbwj
194		Vesicles Paraspeckle	3	0.000	1.000	419	200001555	200000041	siRNA-IMPa4-25 PSF-A488 IMPa4-A546 DAPI 8C1-siRNA-IMP-a2-a4 V2.00	0	29. siRNA-IMPa4-25 PSF-A488 DAPI IMPa4-A546_i_TileScan_001 (Stage 9 of 49)	00-f7HbqDuBGYDVRc7gBfTbwj
192		Vesicles Paraspeckle	3	0.000	1.000	420	200001556	200000042	siRNA-IMPa4-25 PSF-A488 IMPa4-A546 DAPI 8C1-siRNA-IMP-a2-a4 V2.00	0	29. siRNA-IMPa4-25 PSF-A488 DAPI IMPa4-A546_i_TileScan_001 (Stage 9 of 49)	00-f7HbqDuBGYDVRc7gBfTbwj
208		Vesicles Paraspeckle	3	0.000	1.000	420	200001557	200000043	siRNA-IMPa4-25 PSF-A488 IMPa4-A546 DAPI 8C1-siRNA-IMP-a2-a4 V2.00	0	29. siRNA-IMPa4-25 PSF-A488 DAPI IMPa4-A546_i_TileScan_001 (Stage 9 of 49)	00-f7HbqDuBGYDVRc7gBfTbwj
182		Vesicles Paraspeckle	3	0.000	1.000	420	200001558	200000044	siRNA-IMPa4-25 PSF-A488 IMPa4-A546 DAPI 8C1-siRNA-IMP-a2-a4 V2.00	0	29. siRNA-IMPa4-25 PSF-A488 DAPI IMPa4-A546_i_TileScan_001 (Stage 9 of 49)	00-f7HbqDuBGYDVRc7gBfTbwj
216		Vesicles Paraspeckle	3	0.000	1.000	420	200001559	200000045	siRNA-IMPa4-25 PSF-A488 IMPa4-A546 DAPI 8C1-siRNA-IMP-a2-a4 V2.00	0	29. siRNA-IMPa4-25 PSF-A488 DAPI IMPa4-A546_i_TileScan_001 (Stage 9 of 49)	00-f7HbqDuBGYDVRc7gBfTbwj
212		Vesicles Paraspeckle	3	0.000	1.000	420	200001560	200000046	siRNA-IMPa4-25 PSF-A488 IMPa4-A546 DAPI 8C1-siRNA-IMP-a2-a4 V2.00	0	29. siRNA-IMPa4-25 PSF-A488 DAPI IMPa4-A546_i_TileScan_001 (Stage 9 of 49)	00-f7HbqDuBGYDVRc7gBfTbwj
227		Vesicles Paraspeckle	3	0.000	1.000	420	200001561	200000047	siRNA-IMPa4-25 PSF-A488 IMPa4-A546 DAPI 8C1-siRNA-IMP-a2-a4 V2.00	0	29. siRNA-IMPa4-25 PSF-A488 DAPI IMPa4-A546_i_TileScan_001 (Stage 9 of 49)	00-f7HbqDuBGYDVRc7gBfTbwj
228		Vesicles Paraspeckle	3	0.000	1.000	420	200001562	200000048	siRNA-IMPa4-25 PSF-A488 IMPa4-A546 DAPI 8C1-siRNA-IMP-a2-a4 V2.00	0	29. siRNA-IMPa4-25 PSF-A488 DAPI IMPa4-A546_i_TileScan_001 (Stage 9 of 49)	00-f7HbqDuBGYDVRc7gBfTbwj
191		Vesicles Paraspeckle	3	0.000	1.000	420	200001563	200000049	siRNA-IMPa4-25 PSF-A488 IMPa4-A546 DAPI 8C1-siRNA-IMP-a2-a4 V2.00	0	29. siRNA-IMPa4-25 PSF-A488 DAPI IMPa4-A546_i_TileScan_001 (Stage 9 of 49)	00-f7HbqDuBGYDVRc7gBfTbwj
180		Vesicles Paraspeckle	3	0.000	1.000	420	200001564	200000050	siRNA-IMPa4-25 PSF-A488 IMPa4-A546 DAPI 8C1-siRNA-IMP-a2-a4 V2.00	0	29. siRNA-IMPa4-25 PSF-A488 DAPI IMPa4-A546_i_TileScan_001 (Stage 9 of 49)	00-f7HbqDuBGYDVRc7gBfTbwj
224		Vesicles Paraspeckle	3	0.000	1.000	420	200001565	200000051	siRNA-IMPa4-25 PSF-A488 IMPa4-A546 DAPI 8C1-siRNA-IMP-a2-a4 V2.00	0	29. siRNA-IMPa4-25 PSF-A488 DAPI IMPa4-A546_i_TileScan_001 (Stage 9 of 49)	00-f7HbqDuBGYDVRc7gBfTbwj
172		Vesicles Paraspeckle	3	0.000	1.000	420	200001566	200000052	siRNA-IMPa4-25 PSF-A488 IMPa4-A546 DAPI 8C1-siRNA-IMP-a2-a4 V2.00	0	29. siRNA-IMPa4-25 PSF-A488 DAPI IMPa4-A546_i_TileScan_001 (Stage 9 of 49)	00-f7HbqDuBGYDVRc7gBfTbwj
210		Vesicles Paraspeckle	3	0.000	1.000	421	200001567	200000053	siRNA-IMPa4-25 PSF-A488 IMPa4-A546 DAPI 8C1-siRNA-IMP-a2-a4 V2.00	0	29. siRNA-IMPa4-25 PSF-A488 DAPI IMPa4-A546_i_TileScan_001 (Stage 9 of 49)	00-f7HbqDuBGYDVRc7gBfTbwj
240		Vesicles Paraspeckle	3	0.000	1.000	421	200001568	200000054	siRNA-IMPa4-25 PSF-A488 IMPa4-A546 DAPI 8C1-siRNA-IMP-a2-a4 V2.00	0	29. siRNA-IMPa4-25 PSF-A488 DAPI IMPa4-A546_i_TileScan_001 (Stage 9 of 49)	00-f7HbqDuBGYDVRc7gBfTbwj
255		Vesicles Paraspeckle	3	0.000	1.000	422	200001569	200000055	siRNA-IMPa4-25 PSF-A488 IMPa4-A546 DAPI 8C1-siRNA-IMP-a2-a4 V2.00	0	29. siRNA-IMPa4-25 PSF-A488 DAPI IMPa4-A546_i_TileScan_001 (Stage 9 of 49)	00-f7HbqDuBGYDVRc7gBfTbwj
248		Vesicles Paraspeckle	3	0.000	1.000	422	200001570	200000056	siRNA-IMPa4-25 PSF-A488 IMPa4-A546 DAPI 8C1-siRNA-IMP-a2-a4 V2.00	0	29. siRNA-IMPa4-25 PSF-A488 DAPI IMPa4-A546_i_TileScan_001 (Stage 9 of 49)	00-f7HbqDuBGYDVRc7gBfTbwj
255		Vesicles Paraspeckle	3	0.000	1.000	422	200001571	200000057	siRNA-IMPa4-25 PSF-A488 IMPa4-A546 DAPI 8C1-siRNA-IMP-a2-a4 V2.00	0	29. siRNA-IMPa4-25 PSF-A488 DAPI IMPa4-A546_i_TileScan_001 (Stage 9 of 49)	00-f7HbqDuBGYDVRc7gBfTbwj
254		Vesicles Paraspeckle	3	0.000	1.000	422	200001572	200000058	siRNA-IMPa4-25 PSF-A488 IMPa4-A546 DAPI 8C1-siRNA-IMP-a2-a4 V2.00	0	29. siRNA-IMPa4-25 PSF-A488 DAPI IMPa4-A546_i_TileScan_001 (Stage 9 of 49)	00-f7HbqDuBGYDVRc7gBfTbwj
255		Vesicles Paraspeckle	3	0.000	1.000	423	200001573	200000059	siRNA-IMPa4-25 PSF-A488 IMPa4-A546 DAPI 8C1-siRNA-IMP-a2-a4 V2.00	0	29. siRNA-IMPa4-25 PSF-A488 DAPI IMPa4-A546_i_TileScan_001 (Stage 9 of 49)	00-f7HbqDuBGYDVRc7gBfTbwj
178		Vesicles Paraspeckle	3	0.000	1.000	424	200001574	200000060	siRNA-IMPa4-25 PSF-A488 IMPa4-A546 DAPI 8C1-siRNA-IMP-a2-a4 V2.00	0	29. siRNA-IMPa4-25 PSF-A488 DAPI IMPa4-A546_i_TileScan_001 (Stage 9 of 49)	00-f7HbqDuBGYDVRc7gBfTbwj
185		Vesicles Paraspeckle	3	0.000	1.000	426	200001575	200000000	siRNA-IMPa4-25 PSF-A488 IMPa4-A546 DAPI 8C1-siRNA-IMP-a2-a4 V2.00	0	29. siRNA-IMPa4-25 PSF-A488 DAPI IMPa4-A546_j_TileScan_001 (Stage 10 of 49)	00-Ve3mRZhVBSXvBQTNQHrAvT
172		Vesicles Paraspeckle	3	0.000	1.000	426	200001576	200000001	siRNA-IMPa4-25 PSF-A488 IMPa4-A546 DAPI 8C1-siRNA-IMP-a2-a4 V2.00	0	29. siRNA-IMPa4-25 PSF-A488 DAPI IMPa4-A546_j_TileScan_001 (Stage 10 of 49)	00-Ve3mRZhVBSXvBQTNQHrAvT
152		Vesicles Paraspeckle	3	0.000	1.000	426	200001577	200000002	siRNA-IMPa4-25 PSF-A488 IMPa4-A546 DAPI 8C1-siRNA-IMP-a2-a4 V2.00	0	29. siRNA-IMPa4-25 PSF-A488 DAPI IMPa4-A546_j_TileScan_001 (Stage 10 of 49)	00-Ve3mRZhVBSXvBQTNQHrAvT
189		Vesicles Paraspeckle	3	0.000	1.000	426	200001578	200000003	siRNA-IMPa4-25 PSF-A488 IMPa4-A546 DAPI 8C1-siRNA-IMP-a2-a4 V2.00	0	29. siRNA-IMPa4-25 PSF-A488 DAPI IMPa4-A546_j_TileScan_001 (Stage 10 of 49)	00-Ve3mRZhVBSXvBQTNQHrAvT
170		Vesicles Paraspeckle	3	0.000	1.000	426	200001579	200000004	siRNA-IMPa4-25 PSF-A488 IMPa4-A546 DAPI 8C1-siRNA-IMP-a2-a4 V2.00	0	29. siRNA-IMPa4-25 PSF-A488 DAPI IMPa4-A546_j_TileScan_001 (Stage 10 of 49)	00-Ve3mRZhVBSXvBQTNQHrAvT
203		Vesicles Paraspeckle	3	0.000	1.000	426	200001580	200000005	siRNA-IMPa4-25 PSF-A488 IMPa4-A546 DAPI 8C1-siRNA-IMP-a2-a4 V2.00	0	29. siRNA-IMPa4-25 PSF-A488 DAPI IMPa4-A546_j_TileScan_001 (Stage 10 of 49)	00-Ve3mRZhVBSXvBQTNQHrAvT
201		Vesicles Paraspeckle	3	0.000	1.000	426	200001581	200000006	siRNA-IMPa4-25 PSF-A488 IMPa4-A546 DAPI 8C1-siRNA-IMP-a2-a4 V2.00	0	29. siRNA-IMPa4-25 PSF-A488 DAPI IMPa4-A546_j_TileScan_001 (Stage 10 of 49)	00-Ve3mRZhVBSXvBQTNQHrAvT
194		Vesicles Paraspeckle	3	0.000	1.000	426	200001582	200000007	siRNA-IMPa4-25 PSF-A488 IMPa4-A546 DAPI 8C1-siRNA-IMP-a2-a4 V2.00	0	29. siRNA-IMPa4-25 PSF-A488 DAPI IMPa4-A546_j_TileScan_001 (Stage 10 of 49)	00-Ve3mRZhVBSXvBQTNQHrAvT
179		Vesicles Paraspeckle	3	0.000	1.000	426	200001583	200000008	siRNA-IMPa4-25 PSF-A488 IMPa4-A546 DAPI 8C1-siRNA-IMP-a2-a4 V2.00	0	29. siRNA-IMPa4-25 PSF-A488 DAPI IMPa4-A546_j_TileScan_001 (Stage 10 of 49)	00-Ve3mRZhVBSXvBQTNQHrAvT
201		Vesicles Paraspeckle	3	0.000	1.000	426	200001584	200000009	siRNA-IMPa4-25 PSF-A488 IMPa4-A546 DAPI 8C1-siRNA-IMP-a2-a4 V2.00	0	29. siRNA-IMPa4-25 PSF-A488 DAPI IMPa4-A546_j_TileScan_001 (Stage 10 of 49)	00-Ve3mRZhVBSXvBQTNQHrAvT
202		Vesicles Paraspeckle	3	0.000	1.000	426	200001585	200000010	siRNA-IMPa4-25 PSF-A488 IMPa4-A546 DAPI 8C1-siRNA-IMP-a2-a4 V2.00	0	29. siRNA-IMPa4-25 PSF-A488 DAPI IMPa4-A546_j_TileScan_001 (Stage 10 of 49)	00-Ve3mRZhVBSXvBQTNQHrAvT
203		Vesicles Paraspeckle	3	0.000	1.000	427	200001586	200000011	siRNA-IMPa4-25 PSF-A488 IMPa4-A546 DAPI 8C1-siRNA-IMP-a2-a4 V2.00	0	29. siRNA-IMPa4-25 PSF-A488 DAPI IMPa4-A546_j_TileScan_001 (Stage 10 of 49)	00-Ve3mRZhVBSXvBQTNQHrAvT
186		Vesicles Paraspeckle	3	0.000	1.000	427	200001587	200000012	siRNA-IMPa4-25 PSF-A488 IMPa4-A546 DAPI 8C1-siRNA-IMP-a2-a4 V2.00	0	29. siRNA-IMPa4-25 PSF-A488 DAPI IMPa4-A546_j_TileScan_001 (Stage 10 of 49)	00-Ve3mRZhVBSXvBQTNQHrAvT
244		Vesicles Paraspeckle	3	0.000	1.000	427	200001588	200000013	siRNA-IMPa4-25 PSF-A488 IMPa4-A546 DAPI 8C1-siRNA-IMP-a2-a4 V2.00	0	29. siRNA-IMPa4-25 PSF-A488 DAPI IMPa4-A546_j_TileScan_001 (Stage 10 of 49)	00-Ve3mRZhVBSXvBQTNQHrAvT
206		Vesicles Paraspeckle	3	0.000	1.000	427	200001589	200000014	siRNA-IMPa4-25 PSF-A488 IMPa4-A546 DAPI 8C1-siRNA-IMP-a2-a4 V2.00	0	29. siRNA-IMPa4-25 PSF-A488 DAPI IMPa4-A546_j_TileScan_001 (Stage 10 of 49)	00-Ve3mRZhVBSXvBQTNQHrAvT
174		Vesicles Paraspeckle	3	0.000	1.000	427	200001590	200000015	siRNA-IMPa4-25 PSF-A488 IMPa4-A546 DAPI 8C1-siRNA-IMP-a2-a4 V2.00	0	29. siRNA-IMPa4-25 PSF-A488 DAPI IMPa4-A546_j_TileScan_001 (Stage 10 of 49)	00-Ve3mRZhVBSXvBQTNQHrAvT
190		Vesicles Paraspeckle	3	0.000	1.000	429	200001591	200000016	siRNA-IMPa4-25 PSF-A488 IMPa4-A546 DAPI 8C1-siRNA-IMP-a2-a4 V2.00	0	29. siRNA-IMPa4-25 PSF-A488 DAPI IMPa4-A546_j_TileScan_001 (Stage 10 of 49)	00-Ve3mRZhVBSXvBQTNQHrAvT
156		Vesicles Paraspeckle	3	0.000	1.000	429	200001592	200000017	siRNA-IMPa4-25 PSF-A488 IMPa4-A546 DAPI 8C1-siRNA-IMP-a2-a4 V2.00	0	29. siRNA-IMPa4-25 PSF-A488 DAPI IMPa4-A546_j_TileScan_001 (Stage 10 of 49)	00-Ve3mRZhVBSXvBQTNQHrAvT
196		Vesicles Paraspeckle	3	0.000	1.000	429	200001593	200000018	siRNA-IMPa4-25 PSF-A488 IMPa4-A546 DAPI 8C1-siRNA-IMP-a2-a4 V2.00	0	29. siRNA-IMPa4-25 PSF-A488 DAPI IMPa4-A546_j_TileScan_001 (Stage 10 of 49)	00-Ve3mRZhVBSXvBQTNQHrAvT
183		Vesicles Paraspeckle	3	0.000	1.000	429	200001594	200000019	siRNA-IMPa4-25 PSF-A488 IMPa4-A546 DAPI 8C1-siRNA-IMP-a2-a4 V2.00	0	29. siRNA-IMPa4-25 PSF-A488 DAPI IMPa4-A546_j_TileScan_001 (Stage 10 of 49)	00-Ve3mRZhVBSXvBQTNQHrAvT
194		Vesicles Paraspeckle	3	0.000	1.000	429	200001595	200000020	siRNA-IMPa4-25 PSF-A488 IMPa4-A546 DAPI 8C1-siRNA-IMP-a2-a4 V2.00	0	29. siRNA-IMPa4-25 PSF-A488 DAPI IMPa4-A546_j_TileScan_001 (Stage 10 of 49)	00-Ve3mRZhVBSXvBQTNQHrAvT
232		Vesicles Paraspeckle	3	0.000	1.000	429	200001596	200000021	siRNA-IMPa4-25 PSF-A488 IMPa4-A546 DAPI 8C1-siRNA-IMP-a2-a4 V2.00	0	29. siRNA-IMPa4-25 PSF-A488 DAPI IMPa4-A546_j_TileScan_001 (Stage 10 of 49)	00-Ve3mRZhVBSXvBQTNQHrAvT
191		Vesicles Paraspeckle	3	0.000	1.000	429	200001597	200000022	siRNA-IMPa4-25 PSF-A488 IMPa4-A546 DAPI 8C1-siRNA-IMP-a2-a4 V2.00	0	29. siRNA-IMPa4-25 PSF-A488 DAPI IMPa4-A546_j_TileScan_001 (Stage 10 of 49)	00-Ve3mRZhVBSXvBQTNQHrAvT
200		Vesicles Paraspeckle	3	0.000	1.000	429	200001598	200000023	siRNA-IMPa4-25 PSF-A488 IMPa4-A546 DAPI 8C1-siRNA-IMP-a2-a4 V2.00	0	29. siRNA-IMPa4-25 PSF-A488 DAPI IMPa4-A546_j_TileScan_001 (Stage 10 of 49)	00-Ve3mRZhVBSXvBQTNQHrAvT
125		Vesicles Paraspeckle	3	0.000	1.000	429	200001599	200000024	siRNA-IMPa4-25 PSF-A488 IMPa4-A546 DAPI 8C1-siRNA-IMP-a2-a4 V2.00	0	29. siRNA-IMPa4-25 PSF-A488 DAPI IMPa4-A546_j_TileScan_001 (Stage 10 of 49)	00-Ve3mRZhVBSXvBQTNQHrAvT
221		Vesicles Paraspeckle	3	0.000	1.000	429	200001600	200000025	siRNA-IMPa4-25 PSF-A488 IMPa4-A546 DAPI 8C1-siRNA-IMP-a2-a4 V2.00	0	29. siRNA-IMPa4-25 PSF-A488 DAPI IMPa4-A546_j_TileScan_001 (Stage 10 of 49)	00-Ve3mRZhVBSXvBQTNQHrAvT
206		Vesicles Paraspeckle	3	0.000	1.000	430	200001601	200000026	siRNA-IMPa4-25 PSF-A488 IMPa4-A546 DAPI 8C1-siRNA-IMP-a2-a4 V2.00	0	29. siRNA-IMPa4-25 PSF-A488 DAPI IMPa4-A546_j_TileScan_001 (Stage 10 of 49)	00-Ve3mRZhVBSXvBQTNQHrAvT
143		Vesicles Paraspeckle	3	0.000	1.000	430	200001602	200000027	siRNA-IMPa4-25 PSF-A488 IMPa4-A546 DAPI 8C1-siRNA-IMP-a2-a4 V2.00	0	29. siRNA-IMPa4-25 PSF-A488 DAPI IMPa4-A546_j_TileScan_001 (Stage 10 of 49)	00-Ve3mRZhVBSXvBQTNQHrAvT
184		Vesicles Paraspeckle	3	0.000	1.000	430	200001603	200000028	siRNA-IMPa4-25 PSF-A488 IMPa4-A546 DAPI 8C1-siRNA-IMP-a2-a4 V2.00	0	29. siRNA-IMPa4-25 PSF-A488 DAPI IMPa4-A546_j_TileScan_001 (Stage 10 of 49)	00-Ve3mRZhVBSXvBQTNQHrAvT
205		Vesicles Paraspeckle	3	0.000	1.000	430	200001604	200000029	siRNA-IMPa4-25 PSF-A488 IMPa4-A546 DAPI 8C1-siRNA-IMP-a2-a4 V2.00	0	29. siRNA-IMPa4-25 PSF-A488 DAPI IMPa4-A546_j_TileScan_001 (Stage 10 of 49)	00-Ve3mRZhVBSXvBQTNQHrAvT
191		Vesicles Paraspeckle	3	0.000	1.000	430	200001605	200000030	siRNA-IMPa4-25 PSF-A488 IMPa4-A546 DAPI 8C1-siRNA-IMP-a2-a4 V2.00	0	29. siRNA-IMPa4-25 PSF-A488 DAPI IMPa4-A546_j_TileScan_001 (Stage 10 of 49)	00-Ve3mRZhVBSXvBQTNQHrAvT
201		Vesicles Paraspeckle	3	0.000	1.000	430	200001606	200000031	siRNA-IMPa4-25 PSF-A488 IMPa4-A546 DAPI 8C1-siRNA-IMP-a2-a4 V2.00	0	29. siRNA-IMPa4-25 PSF-A488 DAPI IMPa4-A546_j_TileScan_001 (Stage 10 of 49)	00-Ve3mRZhVBSXvBQTNQHrAvT
205		Vesicles Paraspeckle	3	0.000	1.000	430	200001607	200000032	siRNA-IMPa4-25 PSF-A488 IMPa4-A546 DAPI 8C1-siRNA-IMP-a2-a4 V2.00	0	29. siRNA-IMPa4-25 PSF-A488 DAPI IMPa4-A546_j_TileScan_001 (Stage 10 of 49)	00-Ve3mRZhVBSXvBQTNQHrAvT
194		Vesicles Paraspeckle	3	0.000	1.000	430	200001608	200000033	siRNA-IMPa4-25 PSF-A488 IMPa4-A546 DAPI 8C1-siRNA-IMP-a2-a4 V2.00	0	29. siRNA-IMPa4-25 PSF-A488 DAPI IMPa4-A546_j_TileScan_001 (Stage 10 of 49)	00-Ve3mRZhVBSXvBQTNQHrAvT
178		Vesicles Paraspeckle	3	0.000	1.000	430	200001609	200000034	siRNA-IMPa4-25 PSF-A488 IMPa4-A546 DAPI 8C1-siRNA-IMP-a2-a4 V2.00	0	29. siRNA-IMPa4-25 PSF-A488 DAPI IMPa4-A546_j_TileScan_001 (Stage 10 of 49)	00-Ve3mRZhVBSXvBQTNQHrAvT
199		Vesicles Paraspeckle	3	0.000	1.000	430	200001610	200000035	siRNA-IMPa4-25 PSF-A488 IMPa4-A546 DAPI 8C1-siRNA-IMP-a2-a4 V2.00	0	29. siRNA-IMPa4-25 PSF-A488 DAPI IMPa4-A546_j_TileScan_001 (Stage 10 of 49)	00-Ve3mRZhVBSXvBQTNQHrAvT
218		Vesicles Paraspeckle	3	0.000	1.000	430	200001611	200000036	siRNA-IMPa4-25 PSF-A488 IMPa4-A546 DAPI 8C1-siRNA-IMP-a2-a4 V2.00	0	29. siRNA-IMPa4-25 PSF-A488 DAPI IMPa4-A546_j_TileScan_001 (Stage 10 of 49)	00-Ve3mRZhVBSXvBQTNQHrAvT
188		Vesicles Paraspeckle	3	0.000	1.000	430	200001612	200000037	siRNA-IMPa4-25 PSF-A488 IMPa4-A546 DAPI 8C1-siRNA-IMP-a2-a4 V2.00	0	29. siRNA-IMPa4-25 PSF-A488 DAPI IMPa4-A546_j_TileScan_001 (Stage 10 of 49)	00-Ve3mRZhVBSXvBQTNQHrAvT
225		Vesicles Paraspeckle	3	0.000	1.000	431	200001613	200000038	siRNA-IMPa4-25 PSF-A488 IMPa4-A546 DAPI 8C1-siRNA-IMP-a2-a4 V2.00	0	29. siRNA-IMPa4-25 PSF-A488 DAPI IMPa4-A546_j_TileScan_001 (Stage 10 of 49)	00-Ve3mRZhVBSXvBQTNQHrAvT
195		Vesicles Paraspeckle	3	0.000	1.000	431	200001614	200000039	siRNA-IMPa4-25 PSF-A488 IMPa4-A546 DAPI 8C1-siRNA-IMP-a2-a4 V2.00	0	29. siRNA-IMPa4-25 PSF-A488 DAPI IMPa4-A546_j_TileScan_001 (Stage 10 of 49)	00-Ve3mRZhVBSXvBQTNQHrAvT
101		Vesicles Paraspeckle	3	0.000	1.000	431	200001615	200000040	siRNA-IMPa4-25 PSF-A488 IMPa4-A546 DAPI 8C1-siRNA-IMP-a2-a4 V2.00	0	29. siRNA-IMPa4-25 PSF-A488 DAPI IMPa4-A546_j_TileScan_001 (Stage 10 of 49)	00-Ve3mRZhVBSXvBQTNQHrAvT
207		Vesicles Paraspeckle	3	0.000	1.000	431	200001616	200000041	siRNA-IMPa4-25 PSF-A488 IMPa4-A546 DAPI 8C1-siRNA-IMP-a2-a4 V2.00	0	29. siRNA-IMPa4-25 PSF-A488 DAPI IMPa4-A546_j_TileScan_001 (Stage 10 of 49)	00-Ve3mRZhVBSXvBQTNQHrAvT
246		Vesicles Paraspeckle	3	0.000	1.000	431	200001617	200000042	siRNA-IMPa4-25 PSF-A488 IMPa4-A546 DAPI 8C1-siRNA-IMP-a2-a4 V2.00	0	29. siRNA-IMPa4-25 PSF-A488 DAPI IMPa4-A546_j_TileScan_001 (Stage 10 of 49)	00-Ve3mRZhVBSXvBQTNQHrAvT
225		Vesicles Paraspeckle	3	0.000	1.000	431	200001618	200000043	siRNA-IMPa4-25 PSF-A488 IMPa4-A546 DAPI 8C1-siRNA-IMP-a2-a4 V2.00	0	29. siRNA-IMPa4-25 PSF-A488 DAPI IMPa4-A546_j_TileScan_001 (Stage 10 of 49)	00-Ve3mRZhVBSXvBQTNQHrAvT
248		Vesicles Paraspeckle	3	0.000	1.000	432	200001619	200000044	siRNA-IMPa4-25 PSF-A488 IMPa4-A546 DAPI 8C1-siRNA-IMP-a2-a4 V2.00	0	29. siRNA-IMPa4-25 PSF-A488 DAPI IMPa4-A546_j_TileScan_001 (Stage 10 of 49)	00-Ve3mRZhVBSXvBQTNQHrAvT
255		Vesicles Paraspeckle	3	0.000	1.000	432	200001620	200000045	siRNA-IMPa4-25 PSF-A488 IMPa4-A546 DAPI 8C1-siRNA-IMP-a2-a4 V2.00	0	29. siRNA-IMPa4-25 PSF-A488 DAPI IMPa4-A546_j_TileScan_001 (Stage 10 of 49)	00-Ve3mRZhVBSXvBQTNQHrAvT
232		Vesicles Paraspeckle	3	0.000	1.000	432	200001621	200000046	siRNA-IMPa4-25 PSF-A488 IMPa4-A546 DAPI 8C1-siRNA-IMP-a2-a4 V2.00	0	29. siRNA-IMPa4-25 PSF-A488 DAPI IMPa4-A546_j_TileScan_001 (Stage 10 of 49)	00-Ve3mRZhVBSXvBQTNQHrAvT
179		Vesicles Paraspeckle	3	0.000	1.000	433	200001622	200000000	siRNA-IMPa4-25 PSF-A488 IMPa4-A546 DAPI 8C1-siRNA-IMP-a2-a4 V2.00	0	29. siRNA-IMPa4-25 PSF-A488 DAPI IMPa4-A546_k_TileScan_001 (Stage 11 of 49)	00-4wdpXJQad6jKv5r8obHVjS
187		Vesicles Paraspeckle	3	0.000	1.000	433	200001623	200000001	siRNA-IMPa4-25 PSF-A488 IMPa4-A546 DAPI 8C1-siRNA-IMP-a2-a4 V2.00	0	29. siRNA-IMPa4-25 PSF-A488 DAPI IMPa4-A546_k_TileScan_001 (Stage 11 of 49)	00-4wdpXJQad6jKv5r8obHVjS
197		Vesicles Paraspeckle	3	0.000	1.000	433	200001624	200000002	siRNA-IMPa4-25 PSF-A488 IMPa4-A546 DAPI 8C1-siRNA-IMP-a2-a4 V2.00	0	29. siRNA-IMPa4-25 PSF-A488 DAPI IMPa4-A546_k_TileScan_001 (Stage 11 of 49)	00-4wdpXJQad6jKv5r8obHVjS
164		Vesicles Paraspeckle	3	0.000	1.000	433	200001625	200000003	siRNA-IMPa4-25 PSF-A488 IMPa4-A546 DAPI 8C1-siRNA-IMP-a2-a4 V2.00	0	29. siRNA-IMPa4-25 PSF-A488 DAPI IMPa4-A546_k_TileScan_001 (Stage 11 of 49)	00-4wdpXJQad6jKv5r8obHVjS
200		Vesicles Paraspeckle	3	0.000	1.000	433	200001626	200000004	siRNA-IMPa4-25 PSF-A488 IMPa4-A546 DAPI 8C1-siRNA-IMP-a2-a4 V2.00	0	29. siRNA-IMPa4-25 PSF-A488 DAPI IMPa4-A546_k_TileScan_001 (Stage 11 of 49)	00-4wdpXJQad6jKv5r8obHVjS
179		Vesicles Paraspeckle	3	0.000	1.000	433	200001627	200000005	siRNA-IMPa4-25 PSF-A488 IMPa4-A546 DAPI 8C1-siRNA-IMP-a2-a4 V2.00	0	29. siRNA-IMPa4-25 PSF-A488 DAPI IMPa4-A546_k_TileScan_001 (Stage 11 of 49)	00-4wdpXJQad6jKv5r8obHVjS
126		Vesicles Paraspeckle	3	0.000	1.000	433	200001628	200000006	siRNA-IMPa4-25 PSF-A488 IMPa4-A546 DAPI 8C1-siRNA-IMP-a2-a4 V2.00	0	29. siRNA-IMPa4-25 PSF-A488 DAPI IMPa4-A546_k_TileScan_001 (Stage 11 of 49)	00-4wdpXJQad6jKv5r8obHVjS
242		Vesicles Paraspeckle	3	0.000	1.000	433	200001629	200000007	siRNA-IMPa4-25 PSF-A488 IMPa4-A546 DAPI 8C1-siRNA-IMP-a2-a4 V2.00	0	29. siRNA-IMPa4-25 PSF-A488 DAPI IMPa4-A546_k_TileScan_001 (Stage 11 of 49)	00-4wdpXJQad6jKv5r8obHVjS
175		Vesicles Paraspeckle	3	0.000	1.000	433	200001630	200000008	siRNA-IMPa4-25 PSF-A488 IMPa4-A546 DAPI 8C1-siRNA-IMP-a2-a4 V2.00	0	29. siRNA-IMPa4-25 PSF-A488 DAPI IMPa4-A546_k_TileScan_001 (Stage 11 of 49)	00-4wdpXJQad6jKv5r8obHVjS
245		Vesicles Paraspeckle	3	0.000	1.000	434	200001631	200000009	siRNA-IMPa4-25 PSF-A488 IMPa4-A546 DAPI 8C1-siRNA-IMP-a2-a4 V2.00	0	29. siRNA-IMPa4-25 PSF-A488 DAPI IMPa4-A546_k_TileScan_001 (Stage 11 of 49)	00-4wdpXJQad6jKv5r8obHVjS
194		Vesicles Paraspeckle	3	0.000	1.000	434	200001632	200000010	siRNA-IMPa4-25 PSF-A488 IMPa4-A546 DAPI 8C1-siRNA-IMP-a2-a4 V2.00	0	29. siRNA-IMPa4-25 PSF-A488 DAPI IMPa4-A546_k_TileScan_001 (Stage 11 of 49)	00-4wdpXJQad6jKv5r8obHVjS
173		Vesicles Paraspeckle	3	0.000	1.000	434	200001633	200000011	siRNA-IMPa4-25 PSF-A488 IMPa4-A546 DAPI 8C1-siRNA-IMP-a2-a4 V2.00	0	29. siRNA-IMPa4-25 PSF-A488 DAPI IMPa4-A546_k_TileScan_001 (Stage 11 of 49)	00-4wdpXJQad6jKv5r8obHVjS
159		Vesicles Paraspeckle	3	0.000	1.000	434	200001634	200000012	siRNA-IMPa4-25 PSF-A488 IMPa4-A546 DAPI 8C1-siRNA-IMP-a2-a4 V2.00	0	29. siRNA-IMPa4-25 PSF-A488 DAPI IMPa4-A546_k_TileScan_001 (Stage 11 of 49)	00-4wdpXJQad6jKv5r8obHVjS
209		Vesicles Paraspeckle	3	0.000	1.000	438	200001635	200000013	siRNA-IMPa4-25 PSF-A488 IMPa4-A546 DAPI 8C1-siRNA-IMP-a2-a4 V2.00	0	29. siRNA-IMPa4-25 PSF-A488 DAPI IMPa4-A546_k_TileScan_001 (Stage 11 of 49)	00-4wdpXJQad6jKv5r8obHVjS
222		Vesicles Paraspeckle	3	0.000	1.000	438	200001636	200000014	siRNA-IMPa4-25 PSF-A488 IMPa4-A546 DAPI 8C1-siRNA-IMP-a2-a4 V2.00	0	29. siRNA-IMPa4-25 PSF-A488 DAPI IMPa4-A546_k_TileScan_001 (Stage 11 of 49)	00-4wdpXJQad6jKv5r8obHVjS
255		Vesicles Paraspeckle	3	0.000	1.000	438	200001637	200000015	siRNA-IMPa4-25 PSF-A488 IMPa4-A546 DAPI 8C1-siRNA-IMP-a2-a4 V2.00	0	29. siRNA-IMPa4-25 PSF-A488 DAPI IMPa4-A546_k_TileScan_001 (Stage 11 of 49)	00-4wdpXJQad6jKv5r8obHVjS
248		Vesicles Paraspeckle	3	0.000	1.000	438	200001638	200000016	siRNA-IMPa4-25 PSF-A488 IMPa4-A546 DAPI 8C1-siRNA-IMP-a2-a4 V2.00	0	29. siRNA-IMPa4-25 PSF-A488 DAPI IMPa4-A546_k_TileScan_001 (Stage 11 of 49)	00-4wdpXJQad6jKv5r8obHVjS
239		Vesicles Paraspeckle	3	0.000	1.000	438	200001639	200000017	siRNA-IMPa4-25 PSF-A488 IMPa4-A546 DAPI 8C1-siRNA-IMP-a2-a4 V2.00	0	29. siRNA-IMPa4-25 PSF-A488 DAPI IMPa4-A546_k_TileScan_001 (Stage 11 of 49)	00-4wdpXJQad6jKv5r8obHVjS
151		Vesicles Paraspeckle	3	0.000	1.000	438	200001640	200000018	siRNA-IMPa4-25 PSF-A488 IMPa4-A546 DAPI 8C1-siRNA-IMP-a2-a4 V2.00	0	29. siRNA-IMPa4-25 PSF-A488 DAPI IMPa4-A546_k_TileScan_001 (Stage 11 of 49)	00-4wdpXJQad6jKv5r8obHVjS
240		Vesicles Paraspeckle	3	0.000	1.000	438	200001641	200000019	siRNA-IMPa4-25 PSF-A488 IMPa4-A546 DAPI 8C1-siRNA-IMP-a2-a4 V2.00	0	29. siRNA-IMPa4-25 PSF-A488 DAPI IMPa4-A546_k_TileScan_001 (Stage 11 of 49)	00-4wdpXJQad6jKv5r8obHVjS
246		Vesicles Paraspeckle	3	0.000	1.000	438	200001642	200000020	siRNA-IMPa4-25 PSF-A488 IMPa4-A546 DAPI 8C1-siRNA-IMP-a2-a4 V2.00	0	29. siRNA-IMPa4-25 PSF-A488 DAPI IMPa4-A546_k_TileScan_001 (Stage 11 of 49)	00-4wdpXJQad6jKv5r8obHVjS
211		Vesicles Paraspeckle	3	0.000	1.000	438	200001643	200000021	siRNA-IMPa4-25 PSF-A488 IMPa4-A546 DAPI 8C1-siRNA-IMP-a2-a4 V2.00	0	29. siRNA-IMPa4-25 PSF-A488 DAPI IMPa4-A546_k_TileScan_001 (Stage 11 of 49)	00-4wdpXJQad6jKv5r8obHVjS
169		Vesicles Paraspeckle	3	0.000	1.000	438	200001644	200000022	siRNA-IMPa4-25 PSF-A488 IMPa4-A546 DAPI 8C1-siRNA-IMP-a2-a4 V2.00	0	29. siRNA-IMPa4-25 PSF-A488 DAPI IMPa4-A546_k_TileScan_001 (Stage 11 of 49)	00-4wdpXJQad6jKv5r8obHVjS
156		Vesicles Paraspeckle	3	0.000	1.000	438	200001645	200000023	siRNA-IMPa4-25 PSF-A488 IMPa4-A546 DAPI 8C1-siRNA-IMP-a2-a4 V2.00	0	29. siRNA-IMPa4-25 PSF-A488 DAPI IMPa4-A546_k_TileScan_001 (Stage 11 of 49)	00-4wdpXJQad6jKv5r8obHVjS
183		Vesicles Paraspeckle	3	0.000	1.000	439	200001646	200000024	siRNA-IMPa4-25 PSF-A488 IMPa4-A546 DAPI 8C1-siRNA-IMP-a2-a4 V2.00	0	29. siRNA-IMPa4-25 PSF-A488 DAPI IMPa4-A546_k_TileScan_001 (Stage 11 of 49)	00-4wdpXJQad6jKv5r8obHVjS
144		Vesicles Paraspeckle	3	0.000	1.000	439	200001647	200000025	siRNA-IMPa4-25 PSF-A488 IMPa4-A546 DAPI 8C1-siRNA-IMP-a2-a4 V2.00	0	29. siRNA-IMPa4-25 PSF-A488 DAPI IMPa4-A546_k_TileScan_001 (Stage 11 of 49)	00-4wdpXJQad6jKv5r8obHVjS
162		Vesicles Paraspeckle	3	0.000	1.000	439	200001648	200000026	siRNA-IMPa4-25 PSF-A488 IMPa4-A546 DAPI 8C1-siRNA-IMP-a2-a4 V2.00	0	29. siRNA-IMPa4-25 PSF-A488 DAPI IMPa4-A546_k_TileScan_001 (Stage 11 of 49)	00-4wdpXJQad6jKv5r8obHVjS
188		Vesicles Paraspeckle	3	0.000	1.000	440	200001649	200000027	siRNA-IMPa4-25 PSF-A488 IMPa4-A546 DAPI 8C1-siRNA-IMP-a2-a4 V2.00	0	29. siRNA-IMPa4-25 PSF-A488 DAPI IMPa4-A546_k_TileScan_001 (Stage 11 of 49)	00-4wdpXJQad6jKv5r8obHVjS
220		Vesicles Paraspeckle	3	0.000	1.000	440	200001650	200000028	siRNA-IMPa4-25 PSF-A488 IMPa4-A546 DAPI 8C1-siRNA-IMP-a2-a4 V2.00	0	29. siRNA-IMPa4-25 PSF-A488 DAPI IMPa4-A546_k_TileScan_001 (Stage 11 of 49)	00-4wdpXJQad6jKv5r8obHVjS
199		Vesicles Paraspeckle	3	0.000	1.000	442	200001651	200000029	siRNA-IMPa4-25 PSF-A488 IMPa4-A546 DAPI 8C1-siRNA-IMP-a2-a4 V2.00	0	29. siRNA-IMPa4-25 PSF-A488 DAPI IMPa4-A546_k_TileScan_001 (Stage 11 of 49)	00-4wdpXJQad6jKv5r8obHVjS
198		Vesicles Paraspeckle	3	0.000	1.000	444	200001652	200000000	siRNA-IMPa4-25 PSF-A488 IMPa4-A546 DAPI 8C1-siRNA-IMP-a2-a4 V2.00	0	29. siRNA-IMPa4-25 PSF-A488 DAPI IMPa4-A546_l_TileScan_001 (Stage 12 of 49)	00-Qw2hWUoSoiNXZDpT7EmzvW
201		Vesicles Paraspeckle	3	0.000	1.000	444	200001653	200000001	siRNA-IMPa4-25 PSF-A488 IMPa4-A546 DAPI 8C1-siRNA-IMP-a2-a4 V2.00	0	29. siRNA-IMPa4-25 PSF-A488 DAPI IMPa4-A546_l_TileScan_001 (Stage 12 of 49)	00-Qw2hWUoSoiNXZDpT7EmzvW
172		Vesicles Paraspeckle	3	0.000	1.000	444	200001654	200000002	siRNA-IMPa4-25 PSF-A488 IMPa4-A546 DAPI 8C1-siRNA-IMP-a2-a4 V2.00	0	29. siRNA-IMPa4-25 PSF-A488 DAPI IMPa4-A546_l_TileScan_001 (Stage 12 of 49)	00-Qw2hWUoSoiNXZDpT7EmzvW
178		Vesicles Paraspeckle	3	0.000	1.000	445	200001655	200000003	siRNA-IMPa4-25 PSF-A488 IMPa4-A546 DAPI 8C1-siRNA-IMP-a2-a4 V2.00	0	29. siRNA-IMPa4-25 PSF-A488 DAPI IMPa4-A546_l_TileScan_001 (Stage 12 of 49)	00-Qw2hWUoSoiNXZDpT7EmzvW
165		Vesicles Paraspeckle	3	0.000	1.000	445	200001656	200000004	siRNA-IMPa4-25 PSF-A488 IMPa4-A546 DAPI 8C1-siRNA-IMP-a2-a4 V2.00	0	29. siRNA-IMPa4-25 PSF-A488 DAPI IMPa4-A546_l_TileScan_001 (Stage 12 of 49)	00-Qw2hWUoSoiNXZDpT7EmzvW
138		Vesicles Paraspeckle	3	0.000	1.000	445	200001657	200000005	siRNA-IMPa4-25 PSF-A488 IMPa4-A546 DAPI 8C1-siRNA-IMP-a2-a4 V2.00	0	29. siRNA-IMPa4-25 PSF-A488 DAPI IMPa4-A546_l_TileScan_001 (Stage 12 of 49)	00-Qw2hWUoSoiNXZDpT7EmzvW
158		Vesicles Paraspeckle	3	0.000	1.000	445	200001658	200000006	siRNA-IMPa4-25 PSF-A488 IMPa4-A546 DAPI 8C1-siRNA-IMP-a2-a4 V2.00	0	29. siRNA-IMPa4-25 PSF-A488 DAPI IMPa4-A546_l_TileScan_001 (Stage 12 of 49)	00-Qw2hWUoSoiNXZDpT7EmzvW
179		Vesicles Paraspeckle	3	0.000	1.000	447	200001659	200000007	siRNA-IMPa4-25 PSF-A488 IMPa4-A546 DAPI 8C1-siRNA-IMP-a2-a4 V2.00	0	29. siRNA-IMPa4-25 PSF-A488 DAPI IMPa4-A546_l_TileScan_001 (Stage 12 of 49)	00-Qw2hWUoSoiNXZDpT7EmzvW
170		Vesicles Paraspeckle	3	0.000	1.000	447	200001660	200000008	siRNA-IMPa4-25 PSF-A488 IMPa4-A546 DAPI 8C1-siRNA-IMP-a2-a4 V2.00	0	29. siRNA-IMPa4-25 PSF-A488 DAPI IMPa4-A546_l_TileScan_001 (Stage 12 of 49)	00-Qw2hWUoSoiNXZDpT7EmzvW
255		Vesicles Paraspeckle	3	0.000	1.000	448	200001661	200000009	siRNA-IMPa4-25 PSF-A488 IMPa4-A546 DAPI 8C1-siRNA-IMP-a2-a4 V2.00	0	29. siRNA-IMPa4-25 PSF-A488 DAPI IMPa4-A546_l_TileScan_001 (Stage 12 of 49)	00-Qw2hWUoSoiNXZDpT7EmzvW
150		Vesicles Paraspeckle	3	0.000	1.000	448	200001662	200000010	siRNA-IMPa4-25 PSF-A488 IMPa4-A546 DAPI 8C1-siRNA-IMP-a2-a4 V2.00	0	29. siRNA-IMPa4-25 PSF-A488 DAPI IMPa4-A546_l_TileScan_001 (Stage 12 of 49)	00-Qw2hWUoSoiNXZDpT7EmzvW
132		Vesicles Paraspeckle	3	0.000	1.000	449	200001663	200000011	siRNA-IMPa4-25 PSF-A488 IMPa4-A546 DAPI 8C1-siRNA-IMP-a2-a4 V2.00	0	29. siRNA-IMPa4-25 PSF-A488 DAPI IMPa4-A546_l_TileScan_001 (Stage 12 of 49)	00-Qw2hWUoSoiNXZDpT7EmzvW
152		Vesicles Paraspeckle	3	0.000	1.000	449	200001664	200000012	siRNA-IMPa4-25 PSF-A488 IMPa4-A546 DAPI 8C1-siRNA-IMP-a2-a4 V2.00	0	29. siRNA-IMPa4-25 PSF-A488 DAPI IMPa4-A546_l_TileScan_001 (Stage 12 of 49)	00-Qw2hWUoSoiNXZDpT7EmzvW
171		Vesicles Paraspeckle	3	0.000	1.000	450	200001665	200000013	siRNA-IMPa4-25 PSF-A488 IMPa4-A546 DAPI 8C1-siRNA-IMP-a2-a4 V2.00	0	29. siRNA-IMPa4-25 PSF-A488 DAPI IMPa4-A546_l_TileScan_001 (Stage 12 of 49)	00-Qw2hWUoSoiNXZDpT7EmzvW
225		Vesicles Paraspeckle	3	0.000	1.000	450	200001666	200000014	siRNA-IMPa4-25 PSF-A488 IMPa4-A546 DAPI 8C1-siRNA-IMP-a2-a4 V2.00	0	29. siRNA-IMPa4-25 PSF-A488 DAPI IMPa4-A546_l_TileScan_001 (Stage 12 of 49)	00-Qw2hWUoSoiNXZDpT7EmzvW
237		Vesicles Paraspeckle	3	0.000	1.000	451	200001667	200000000	siRNA-IMPa4-25 PSF-A488 IMPa4-A546 DAPI 8C1-siRNA-IMP-a2-a4 V2.00	0	29. siRNA-IMPa4-25 PSF-A488 DAPI IMPa4-A546_m_TileScan_001 (Stage 13 of 49)	00-dqDSUiDB655bJwQKJevMVH
235		Vesicles Paraspeckle	3	0.000	1.000	451	200001668	200000001	siRNA-IMPa4-25 PSF-A488 IMPa4-A546 DAPI 8C1-siRNA-IMP-a2-a4 V2.00	0	29. siRNA-IMPa4-25 PSF-A488 DAPI IMPa4-A546_m_TileScan_001 (Stage 13 of 49)	00-dqDSUiDB655bJwQKJevMVH
233		Vesicles Paraspeckle	3	0.000	1.000	451	200001669	200000002	siRNA-IMPa4-25 PSF-A488 IMPa4-A546 DAPI 8C1-siRNA-IMP-a2-a4 V2.00	0	29. siRNA-IMPa4-25 PSF-A488 DAPI IMPa4-A546_m_TileScan_001 (Stage 13 of 49)	00-dqDSUiDB655bJwQKJevMVH
233		Vesicles Paraspeckle	3	0.000	1.000	451	200001670	200000003	siRNA-IMPa4-25 PSF-A488 IMPa4-A546 DAPI 8C1-siRNA-IMP-a2-a4 V2.00	0	29. siRNA-IMPa4-25 PSF-A488 DAPI IMPa4-A546_m_TileScan_001 (Stage 13 of 49)	00-dqDSUiDB655bJwQKJevMVH
239		Vesicles Paraspeckle	3	0.000	1.000	451	200001671	200000004	siRNA-IMPa4-25 PSF-A488 IMPa4-A546 DAPI 8C1-siRNA-IMP-a2-a4 V2.00	0	29. siRNA-IMPa4-25 PSF-A488 DAPI IMPa4-A546_m_TileScan_001 (Stage 13 of 49)	00-dqDSUiDB655bJwQKJevMVH
253		Vesicles Paraspeckle	3	0.000	1.000	451	200001672	200000005	siRNA-IMPa4-25 PSF-A488 IMPa4-A546 DAPI 8C1-siRNA-IMP-a2-a4 V2.00	0	29. siRNA-IMPa4-25 PSF-A488 DAPI IMPa4-A546_m_TileScan_001 (Stage 13 of 49)	00-dqDSUiDB655bJwQKJevMVH
206		Vesicles Paraspeckle	3	0.000	1.000	451	200001673	200000006	siRNA-IMPa4-25 PSF-A488 IMPa4-A546 DAPI 8C1-siRNA-IMP-a2-a4 V2.00	0	29. siRNA-IMPa4-25 PSF-A488 DAPI IMPa4-A546_m_TileScan_001 (Stage 13 of 49)	00-dqDSUiDB655bJwQKJevMVH
223		Vesicles Paraspeckle	3	0.000	1.000	451	200001674	200000007	siRNA-IMPa4-25 PSF-A488 IMPa4-A546 DAPI 8C1-siRNA-IMP-a2-a4 V2.00	0	29. siRNA-IMPa4-25 PSF-A488 DAPI IMPa4-A546_m_TileScan_001 (Stage 13 of 49)	00-dqDSUiDB655bJwQKJevMVH
202		Vesicles Paraspeckle	3	0.000	1.000	451	200001675	200000008	siRNA-IMPa4-25 PSF-A488 IMPa4-A546 DAPI 8C1-siRNA-IMP-a2-a4 V2.00	0	29. siRNA-IMPa4-25 PSF-A488 DAPI IMPa4-A546_m_TileScan_001 (Stage 13 of 49)	00-dqDSUiDB655bJwQKJevMVH
230		Vesicles Paraspeckle	3	0.000	1.000	451	200001676	200000009	siRNA-IMPa4-25 PSF-A488 IMPa4-A546 DAPI 8C1-siRNA-IMP-a2-a4 V2.00	0	29. siRNA-IMPa4-25 PSF-A488 DAPI IMPa4-A546_m_TileScan_001 (Stage 13 of 49)	00-dqDSUiDB655bJwQKJevMVH
200		Vesicles Paraspeckle	3	0.000	1.000	451	200001677	200000010	siRNA-IMPa4-25 PSF-A488 IMPa4-A546 DAPI 8C1-siRNA-IMP-a2-a4 V2.00	0	29. siRNA-IMPa4-25 PSF-A488 DAPI IMPa4-A546_m_TileScan_001 (Stage 13 of 49)	00-dqDSUiDB655bJwQKJevMVH
207		Vesicles Paraspeckle	3	0.000	1.000	452	200001678	200000011	siRNA-IMPa4-25 PSF-A488 IMPa4-A546 DAPI 8C1-siRNA-IMP-a2-a4 V2.00	0	29. siRNA-IMPa4-25 PSF-A488 DAPI IMPa4-A546_m_TileScan_001 (Stage 13 of 49)	00-dqDSUiDB655bJwQKJevMVH
157		Vesicles Paraspeckle	3	0.000	1.000	452	200001679	200000012	siRNA-IMPa4-25 PSF-A488 IMPa4-A546 DAPI 8C1-siRNA-IMP-a2-a4 V2.00	0	29. siRNA-IMPa4-25 PSF-A488 DAPI IMPa4-A546_m_TileScan_001 (Stage 13 of 49)	00-dqDSUiDB655bJwQKJevMVH
176		Vesicles Paraspeckle	3	0.000	1.000	452	200001680	200000013	siRNA-IMPa4-25 PSF-A488 IMPa4-A546 DAPI 8C1-siRNA-IMP-a2-a4 V2.00	0	29. siRNA-IMPa4-25 PSF-A488 DAPI IMPa4-A546_m_TileScan_001 (Stage 13 of 49)	00-dqDSUiDB655bJwQKJevMVH
206		Vesicles Paraspeckle	3	0.000	1.000	452	200001681	200000014	siRNA-IMPa4-25 PSF-A488 IMPa4-A546 DAPI 8C1-siRNA-IMP-a2-a4 V2.00	0	29. siRNA-IMPa4-25 PSF-A488 DAPI IMPa4-A546_m_TileScan_001 (Stage 13 of 49)	00-dqDSUiDB655bJwQKJevMVH
159		Vesicles Paraspeckle	3	0.000	1.000	452	200001682	200000015	siRNA-IMPa4-25 PSF-A488 IMPa4-A546 DAPI 8C1-siRNA-IMP-a2-a4 V2.00	0	29. siRNA-IMPa4-25 PSF-A488 DAPI IMPa4-A546_m_TileScan_001 (Stage 13 of 49)	00-dqDSUiDB655bJwQKJevMVH
159		Vesicles Paraspeckle	3	0.000	1.000	452	200001683	200000016	siRNA-IMPa4-25 PSF-A488 IMPa4-A546 DAPI 8C1-siRNA-IMP-a2-a4 V2.00	0	29. siRNA-IMPa4-25 PSF-A488 DAPI IMPa4-A546_m_TileScan_001 (Stage 13 of 49)	00-dqDSUiDB655bJwQKJevMVH
186		Vesicles Paraspeckle	3	0.000	1.000	452	200001684	200000017	siRNA-IMPa4-25 PSF-A488 IMPa4-A546 DAPI 8C1-siRNA-IMP-a2-a4 V2.00	0	29. siRNA-IMPa4-25 PSF-A488 DAPI IMPa4-A546_m_TileScan_001 (Stage 13 of 49)	00-dqDSUiDB655bJwQKJevMVH
97		Vesicles Paraspeckle	3	0.000	1.000	452	200001685	200000018	siRNA-IMPa4-25 PSF-A488 IMPa4-A546 DAPI 8C1-siRNA-IMP-a2-a4 V2.00	0	29. siRNA-IMPa4-25 PSF-A488 DAPI IMPa4-A546_m_TileScan_001 (Stage 13 of 49)	00-dqDSUiDB655bJwQKJevMVH
164		Vesicles Paraspeckle	3	0.000	1.000	453	200001686	200000019	siRNA-IMPa4-25 PSF-A488 IMPa4-A546 DAPI 8C1-siRNA-IMP-a2-a4 V2.00	0	29. siRNA-IMPa4-25 PSF-A488 DAPI IMPa4-A546_m_TileScan_001 (Stage 13 of 49)	00-dqDSUiDB655bJwQKJevMVH
199		Vesicles Paraspeckle	3	0.000	1.000	454	200001687	200000020	siRNA-IMPa4-25 PSF-A488 IMPa4-A546 DAPI 8C1-siRNA-IMP-a2-a4 V2.00	0	29. siRNA-IMPa4-25 PSF-A488 DAPI IMPa4-A546_m_TileScan_001 (Stage 13 of 49)	00-dqDSUiDB655bJwQKJevMVH
211		Vesicles Paraspeckle	3	0.000	1.000	454	200001688	200000021	siRNA-IMPa4-25 PSF-A488 IMPa4-A546 DAPI 8C1-siRNA-IMP-a2-a4 V2.00	0	29. siRNA-IMPa4-25 PSF-A488 DAPI IMPa4-A546_m_TileScan_001 (Stage 13 of 49)	00-dqDSUiDB655bJwQKJevMVH
194		Vesicles Paraspeckle	3	0.000	1.000	454	200001689	200000022	siRNA-IMPa4-25 PSF-A488 IMPa4-A546 DAPI 8C1-siRNA-IMP-a2-a4 V2.00	0	29. siRNA-IMPa4-25 PSF-A488 DAPI IMPa4-A546_m_TileScan_001 (Stage 13 of 49)	00-dqDSUiDB655bJwQKJevMVH
[truncated: 879 more rows]
