# Supplementary material for: Development of a pipeline for automated, high-throughput analysis of paraspeckle proteins reveals specific roles for importin α proteins
Source: Sci Rep. 2017 Feb 27;7:43323. doi: 10.1038/srep43323 (PMC5379994; doi:10.1038/srep43323)
Supplement: Supplementary Dataset SD1-G [file srep43323-s9.zip › I8P/8C1-siRNA-IMPa4-PSF/_/siRNA-IMPa4-25 PSF-A488 IMPa4-A546 DAPI 8C1-siRNA-IMP-a2-a4 V2.00_Statistics/siRNA-IMPa4-25 PSF-A488 IMPa4-A546 DAPI 8C1-siRNA-IMP-a2-a4 V2.00_Cell_Cytoplasm_Diameter_of_Vesicles_Min_VesicleType=_Vesicles_Paraspeckle.csv]

Cell Cytoplasm Diameter of Vesicles Min VesicleType= Vesicles Paraspeckle
====================
Value	Unit	Category	Birth [s]	Death [s]	VesicleType	ID	OriginalID	Original Component Name	Original Component ID	Original Image Name	Original Image ID
0	um	Cell	0.000	1.000	Vesicles Paraspeckle	0	0	siRNA-IMPa4-25 PSF-A488 IMPa4-A546 DAPI 8C1-siRNA-IMP-a2-a4 V2.00	0	29. siRNA-IMPa4-25 PSF-A488 DAPI IMPa4-A546_a_TileScan_001 (Stage 1 of 49)	00-p3zi3fnxas8iLLhvr963w
0	um	Cell	0.000	1.000	Vesicles Paraspeckle	1	1	siRNA-IMPa4-25 PSF-A488 IMPa4-A546 DAPI 8C1-siRNA-IMP-a2-a4 V2.00	0	29. siRNA-IMPa4-25 PSF-A488 DAPI IMPa4-A546_a_TileScan_001 (Stage 1 of 49)	00-p3zi3fnxas8iLLhvr963w
0	um	Cell	0.000	1.000	Vesicles Paraspeckle	2	2	siRNA-IMPa4-25 PSF-A488 IMPa4-A546 DAPI 8C1-siRNA-IMP-a2-a4 V2.00	0	29. siRNA-IMPa4-25 PSF-A488 DAPI IMPa4-A546_a_TileScan_001 (Stage 1 of 49)	00-p3zi3fnxas8iLLhvr963w
0.382511	um	Cell	0.000	1.000	Vesicles Paraspeckle	3	3	siRNA-IMPa4-25 PSF-A488 IMPa4-A546 DAPI 8C1-siRNA-IMP-a2-a4 V2.00	0	29. siRNA-IMPa4-25 PSF-A488 DAPI IMPa4-A546_a_TileScan_001 (Stage 1 of 49)	00-p3zi3fnxas8iLLhvr963w
0	um	Cell	0.000	1.000	Vesicles Paraspeckle	4	4	siRNA-IMPa4-25 PSF-A488 IMPa4-A546 DAPI 8C1-siRNA-IMP-a2-a4 V2.00	0	29. siRNA-IMPa4-25 PSF-A488 DAPI IMPa4-A546_a_TileScan_001 (Stage 1 of 49)	00-p3zi3fnxas8iLLhvr963w
0	um	Cell	0.000	1.000	Vesicles Paraspeckle	5	5	siRNA-IMPa4-25 PSF-A488 IMPa4-A546 DAPI 8C1-siRNA-IMP-a2-a4 V2.00	0	29. siRNA-IMPa4-25 PSF-A488 DAPI IMPa4-A546_a_TileScan_001 (Stage 1 of 49)	00-p3zi3fnxas8iLLhvr963w
0	um	Cell	0.000	1.000	Vesicles Paraspeckle	6	6	siRNA-IMPa4-25 PSF-A488 IMPa4-A546 DAPI 8C1-siRNA-IMP-a2-a4 V2.00	0	29. siRNA-IMPa4-25 PSF-A488 DAPI IMPa4-A546_a_TileScan_001 (Stage 1 of 49)	00-p3zi3fnxas8iLLhvr963w
0	um	Cell	0.000	1.000	Vesicles Paraspeckle	7	7	siRNA-IMPa4-25 PSF-A488 IMPa4-A546 DAPI 8C1-siRNA-IMP-a2-a4 V2.00	0	29. siRNA-IMPa4-25 PSF-A488 DAPI IMPa4-A546_a_TileScan_001 (Stage 1 of 49)	00-p3zi3fnxas8iLLhvr963w
0	um	Cell	0.000	1.000	Vesicles Paraspeckle	8	8	siRNA-IMPa4-25 PSF-A488 IMPa4-A546 DAPI 8C1-siRNA-IMP-a2-a4 V2.00	0	29. siRNA-IMPa4-25 PSF-A488 DAPI IMPa4-A546_a_TileScan_001 (Stage 1 of 49)	00-p3zi3fnxas8iLLhvr963w
0	um	Cell	0.000	1.000	Vesicles Paraspeckle	9	9	siRNA-IMPa4-25 PSF-A488 IMPa4-A546 DAPI 8C1-siRNA-IMP-a2-a4 V2.00	0	29. siRNA-IMPa4-25 PSF-A488 DAPI IMPa4-A546_a_TileScan_001 (Stage 1 of 49)	00-p3zi3fnxas8iLLhvr963w
0	um	Cell	0.000	1.000	Vesicles Paraspeckle	10	10	siRNA-IMPa4-25 PSF-A488 IMPa4-A546 DAPI 8C1-siRNA-IMP-a2-a4 V2.00	0	29. siRNA-IMPa4-25 PSF-A488 DAPI IMPa4-A546_a_TileScan_001 (Stage 1 of 49)	00-p3zi3fnxas8iLLhvr963w
0	um	Cell	0.000	1.000	Vesicles Paraspeckle	11	11	siRNA-IMPa4-25 PSF-A488 IMPa4-A546 DAPI 8C1-siRNA-IMP-a2-a4 V2.00	0	29. siRNA-IMPa4-25 PSF-A488 DAPI IMPa4-A546_a_TileScan_001 (Stage 1 of 49)	00-p3zi3fnxas8iLLhvr963w
0	um	Cell	0.000	1.000	Vesicles Paraspeckle	12	12	siRNA-IMPa4-25 PSF-A488 IMPa4-A546 DAPI 8C1-siRNA-IMP-a2-a4 V2.00	0	29. siRNA-IMPa4-25 PSF-A488 DAPI IMPa4-A546_a_TileScan_001 (Stage 1 of 49)	00-p3zi3fnxas8iLLhvr963w
0	um	Cell	0.000	1.000	Vesicles Paraspeckle	13	13	siRNA-IMPa4-25 PSF-A488 IMPa4-A546 DAPI 8C1-siRNA-IMP-a2-a4 V2.00	0	29. siRNA-IMPa4-25 PSF-A488 DAPI IMPa4-A546_a_TileScan_001 (Stage 1 of 49)	00-p3zi3fnxas8iLLhvr963w
0	um	Cell	0.000	1.000	Vesicles Paraspeckle	14	14	siRNA-IMPa4-25 PSF-A488 IMPa4-A546 DAPI 8C1-siRNA-IMP-a2-a4 V2.00	0	29. siRNA-IMPa4-25 PSF-A488 DAPI IMPa4-A546_a_TileScan_001 (Stage 1 of 49)	00-p3zi3fnxas8iLLhvr963w
0	um	Cell	0.000	1.000	Vesicles Paraspeckle	15	15	siRNA-IMPa4-25 PSF-A488 IMPa4-A546 DAPI 8C1-siRNA-IMP-a2-a4 V2.00	0	29. siRNA-IMPa4-25 PSF-A488 DAPI IMPa4-A546_a_TileScan_001 (Stage 1 of 49)	00-p3zi3fnxas8iLLhvr963w
0	um	Cell	0.000	1.000	Vesicles Paraspeckle	16	16	siRNA-IMPa4-25 PSF-A488 IMPa4-A546 DAPI 8C1-siRNA-IMP-a2-a4 V2.00	0	29. siRNA-IMPa4-25 PSF-A488 DAPI IMPa4-A546_a_TileScan_001 (Stage 1 of 49)	00-p3zi3fnxas8iLLhvr963w
0	um	Cell	0.000	1.000	Vesicles Paraspeckle	17	17	siRNA-IMPa4-25 PSF-A488 IMPa4-A546 DAPI 8C1-siRNA-IMP-a2-a4 V2.00	0	29. siRNA-IMPa4-25 PSF-A488 DAPI IMPa4-A546_a_TileScan_001 (Stage 1 of 49)	00-p3zi3fnxas8iLLhvr963w
0	um	Cell	0.000	1.000	Vesicles Paraspeckle	18	0	siRNA-IMPa4-25 PSF-A488 IMPa4-A546 DAPI 8C1-siRNA-IMP-a2-a4 V2.00	0	29. siRNA-IMPa4-25 PSF-A488 DAPI IMPa4-A546_aa_TileScan_001 (Stage 27 of 49)	00-hekutcgZxARErtgNJXeExc
0.253283	um	Cell	0.000	1.000	Vesicles Paraspeckle	19	1	siRNA-IMPa4-25 PSF-A488 IMPa4-A546 DAPI 8C1-siRNA-IMP-a2-a4 V2.00	0	29. siRNA-IMPa4-25 PSF-A488 DAPI IMPa4-A546_aa_TileScan_001 (Stage 27 of 49)	00-hekutcgZxARErtgNJXeExc
0.588682	um	Cell	0.000	1.000	Vesicles Paraspeckle	20	2	siRNA-IMPa4-25 PSF-A488 IMPa4-A546 DAPI 8C1-siRNA-IMP-a2-a4 V2.00	0	29. siRNA-IMPa4-25 PSF-A488 DAPI IMPa4-A546_aa_TileScan_001 (Stage 27 of 49)	00-hekutcgZxARErtgNJXeExc
0	um	Cell	0.000	1.000	Vesicles Paraspeckle	21	3	siRNA-IMPa4-25 PSF-A488 IMPa4-A546 DAPI 8C1-siRNA-IMP-a2-a4 V2.00	0	29. siRNA-IMPa4-25 PSF-A488 DAPI IMPa4-A546_aa_TileScan_001 (Stage 27 of 49)	00-hekutcgZxARErtgNJXeExc
0.513503	um	Cell	0.000	1.000	Vesicles Paraspeckle	22	4	siRNA-IMPa4-25 PSF-A488 IMPa4-A546 DAPI 8C1-siRNA-IMP-a2-a4 V2.00	0	29. siRNA-IMPa4-25 PSF-A488 DAPI IMPa4-A546_aa_TileScan_001 (Stage 27 of 49)	00-hekutcgZxARErtgNJXeExc
0	um	Cell	0.000	1.000	Vesicles Paraspeckle	23	0	siRNA-IMPa4-25 PSF-A488 IMPa4-A546 DAPI 8C1-siRNA-IMP-a2-a4 V2.00	0	29. siRNA-IMPa4-25 PSF-A488 DAPI IMPa4-A546_ab_TileScan_001 (Stage 28 of 49)	00-yGkDMtr4WTYPkfiFRj6piV
0	um	Cell	0.000	1.000	Vesicles Paraspeckle	24	0	siRNA-IMPa4-25 PSF-A488 IMPa4-A546 DAPI 8C1-siRNA-IMP-a2-a4 V2.00	0	29. siRNA-IMPa4-25 PSF-A488 DAPI IMPa4-A546_ac_TileScan_001 (Stage 29 of 49)	00-8etGGJ7XZBASLmZXdRFFPS
0	um	Cell	0.000	1.000	Vesicles Paraspeckle	25	1	siRNA-IMPa4-25 PSF-A488 IMPa4-A546 DAPI 8C1-siRNA-IMP-a2-a4 V2.00	0	29. siRNA-IMPa4-25 PSF-A488 DAPI IMPa4-A546_ac_TileScan_001 (Stage 29 of 49)	00-8etGGJ7XZBASLmZXdRFFPS
0	um	Cell	0.000	1.000	Vesicles Paraspeckle	26	2	siRNA-IMPa4-25 PSF-A488 IMPa4-A546 DAPI 8C1-siRNA-IMP-a2-a4 V2.00	0	29. siRNA-IMPa4-25 PSF-A488 DAPI IMPa4-A546_ac_TileScan_001 (Stage 29 of 49)	00-8etGGJ7XZBASLmZXdRFFPS
0	um	Cell	0.000	1.000	Vesicles Paraspeckle	27	3	siRNA-IMPa4-25 PSF-A488 IMPa4-A546 DAPI 8C1-siRNA-IMP-a2-a4 V2.00	0	29. siRNA-IMPa4-25 PSF-A488 DAPI IMPa4-A546_ac_TileScan_001 (Stage 29 of 49)	00-8etGGJ7XZBASLmZXdRFFPS
0.471337	um	Cell	0.000	1.000	Vesicles Paraspeckle	28	4	siRNA-IMPa4-25 PSF-A488 IMPa4-A546 DAPI 8C1-siRNA-IMP-a2-a4 V2.00	0	29. siRNA-IMPa4-25 PSF-A488 DAPI IMPa4-A546_ac_TileScan_001 (Stage 29 of 49)	00-8etGGJ7XZBASLmZXdRFFPS
0	um	Cell	0.000	1.000	Vesicles Paraspeckle	29	5	siRNA-IMPa4-25 PSF-A488 IMPa4-A546 DAPI 8C1-siRNA-IMP-a2-a4 V2.00	0	29. siRNA-IMPa4-25 PSF-A488 DAPI IMPa4-A546_ac_TileScan_001 (Stage 29 of 49)	00-8etGGJ7XZBASLmZXdRFFPS
0	um	Cell	0.000	1.000	Vesicles Paraspeckle	30	6	siRNA-IMPa4-25 PSF-A488 IMPa4-A546 DAPI 8C1-siRNA-IMP-a2-a4 V2.00	0	29. siRNA-IMPa4-25 PSF-A488 DAPI IMPa4-A546_ac_TileScan_001 (Stage 29 of 49)	00-8etGGJ7XZBASLmZXdRFFPS
0	um	Cell	0.000	1.000	Vesicles Paraspeckle	31	7	siRNA-IMPa4-25 PSF-A488 IMPa4-A546 DAPI 8C1-siRNA-IMP-a2-a4 V2.00	0	29. siRNA-IMPa4-25 PSF-A488 DAPI IMPa4-A546_ac_TileScan_001 (Stage 29 of 49)	00-8etGGJ7XZBASLmZXdRFFPS
0	um	Cell	0.000	1.000	Vesicles Paraspeckle	32	8	siRNA-IMPa4-25 PSF-A488 IMPa4-A546 DAPI 8C1-siRNA-IMP-a2-a4 V2.00	0	29. siRNA-IMPa4-25 PSF-A488 DAPI IMPa4-A546_ac_TileScan_001 (Stage 29 of 49)	00-8etGGJ7XZBASLmZXdRFFPS
0	um	Cell	0.000	1.000	Vesicles Paraspeckle	33	9	siRNA-IMPa4-25 PSF-A488 IMPa4-A546 DAPI 8C1-siRNA-IMP-a2-a4 V2.00	0	29. siRNA-IMPa4-25 PSF-A488 DAPI IMPa4-A546_ac_TileScan_001 (Stage 29 of 49)	00-8etGGJ7XZBASLmZXdRFFPS
0	um	Cell	0.000	1.000	Vesicles Paraspeckle	34	10	siRNA-IMPa4-25 PSF-A488 IMPa4-A546 DAPI 8C1-siRNA-IMP-a2-a4 V2.00	0	29. siRNA-IMPa4-25 PSF-A488 DAPI IMPa4-A546_ac_TileScan_001 (Stage 29 of 49)	00-8etGGJ7XZBASLmZXdRFFPS
0	um	Cell	0.000	1.000	Vesicles Paraspeckle	35	11	siRNA-IMPa4-25 PSF-A488 IMPa4-A546 DAPI 8C1-siRNA-IMP-a2-a4 V2.00	0	29. siRNA-IMPa4-25 PSF-A488 DAPI IMPa4-A546_ac_TileScan_001 (Stage 29 of 49)	00-8etGGJ7XZBASLmZXdRFFPS
0	um	Cell	0.000	1.000	Vesicles Paraspeckle	36	12	siRNA-IMPa4-25 PSF-A488 IMPa4-A546 DAPI 8C1-siRNA-IMP-a2-a4 V2.00	0	29. siRNA-IMPa4-25 PSF-A488 DAPI IMPa4-A546_ac_TileScan_001 (Stage 29 of 49)	00-8etGGJ7XZBASLmZXdRFFPS
0	um	Cell	0.000	1.000	Vesicles Paraspeckle	37	13	siRNA-IMPa4-25 PSF-A488 IMPa4-A546 DAPI 8C1-siRNA-IMP-a2-a4 V2.00	0	29. siRNA-IMPa4-25 PSF-A488 DAPI IMPa4-A546_ac_TileScan_001 (Stage 29 of 49)	00-8etGGJ7XZBASLmZXdRFFPS
0	um	Cell	0.000	1.000	Vesicles Paraspeckle	38	14	siRNA-IMPa4-25 PSF-A488 IMPa4-A546 DAPI 8C1-siRNA-IMP-a2-a4 V2.00	0	29. siRNA-IMPa4-25 PSF-A488 DAPI IMPa4-A546_ac_TileScan_001 (Stage 29 of 49)	00-8etGGJ7XZBASLmZXdRFFPS
0	um	Cell	0.000	1.000	Vesicles Paraspeckle	39	15	siRNA-IMPa4-25 PSF-A488 IMPa4-A546 DAPI 8C1-siRNA-IMP-a2-a4 V2.00	0	29. siRNA-IMPa4-25 PSF-A488 DAPI IMPa4-A546_ac_TileScan_001 (Stage 29 of 49)	00-8etGGJ7XZBASLmZXdRFFPS
0.409372	um	Cell	0.000	1.000	Vesicles Paraspeckle	40	16	siRNA-IMPa4-25 PSF-A488 IMPa4-A546 DAPI 8C1-siRNA-IMP-a2-a4 V2.00	0	29. siRNA-IMPa4-25 PSF-A488 DAPI IMPa4-A546_ac_TileScan_001 (Stage 29 of 49)	00-8etGGJ7XZBASLmZXdRFFPS
0	um	Cell	0.000	1.000	Vesicles Paraspeckle	41	17	siRNA-IMPa4-25 PSF-A488 IMPa4-A546 DAPI 8C1-siRNA-IMP-a2-a4 V2.00	0	29. siRNA-IMPa4-25 PSF-A488 DAPI IMPa4-A546_ac_TileScan_001 (Stage 29 of 49)	00-8etGGJ7XZBASLmZXdRFFPS
0	um	Cell	0.000	1.000	Vesicles Paraspeckle	42	18	siRNA-IMPa4-25 PSF-A488 IMPa4-A546 DAPI 8C1-siRNA-IMP-a2-a4 V2.00	0	29. siRNA-IMPa4-25 PSF-A488 DAPI IMPa4-A546_ac_TileScan_001 (Stage 29 of 49)	00-8etGGJ7XZBASLmZXdRFFPS
0	um	Cell	0.000	1.000	Vesicles Paraspeckle	43	0	siRNA-IMPa4-25 PSF-A488 IMPa4-A546 DAPI 8C1-siRNA-IMP-a2-a4 V2.00	0	29. siRNA-IMPa4-25 PSF-A488 DAPI IMPa4-A546_ad_TileScan_001 (Stage 30 of 49)	00-6hX8WVqhzAY8Vxi8ZJA9ph
0	um	Cell	0.000	1.000	Vesicles Paraspeckle	44	1	siRNA-IMPa4-25 PSF-A488 IMPa4-A546 DAPI 8C1-siRNA-IMP-a2-a4 V2.00	0	29. siRNA-IMPa4-25 PSF-A488 DAPI IMPa4-A546_ad_TileScan_001 (Stage 30 of 49)	00-6hX8WVqhzAY8Vxi8ZJA9ph
0	um	Cell	0.000	1.000	Vesicles Paraspeckle	45	2	siRNA-IMPa4-25 PSF-A488 IMPa4-A546 DAPI 8C1-siRNA-IMP-a2-a4 V2.00	0	29. siRNA-IMPa4-25 PSF-A488 DAPI IMPa4-A546_ad_TileScan_001 (Stage 30 of 49)	00-6hX8WVqhzAY8Vxi8ZJA9ph
0	um	Cell	0.000	1.000	Vesicles Paraspeckle	46	3	siRNA-IMPa4-25 PSF-A488 IMPa4-A546 DAPI 8C1-siRNA-IMP-a2-a4 V2.00	0	29. siRNA-IMPa4-25 PSF-A488 DAPI IMPa4-A546_ad_TileScan_001 (Stage 30 of 49)	00-6hX8WVqhzAY8Vxi8ZJA9ph
0	um	Cell	0.000	1.000	Vesicles Paraspeckle	47	4	siRNA-IMPa4-25 PSF-A488 IMPa4-A546 DAPI 8C1-siRNA-IMP-a2-a4 V2.00	0	29. siRNA-IMPa4-25 PSF-A488 DAPI IMPa4-A546_ad_TileScan_001 (Stage 30 of 49)	00-6hX8WVqhzAY8Vxi8ZJA9ph
0	um	Cell	0.000	1.000	Vesicles Paraspeckle	48	5	siRNA-IMPa4-25 PSF-A488 IMPa4-A546 DAPI 8C1-siRNA-IMP-a2-a4 V2.00	0	29. siRNA-IMPa4-25 PSF-A488 DAPI IMPa4-A546_ad_TileScan_001 (Stage 30 of 49)	00-6hX8WVqhzAY8Vxi8ZJA9ph
0	um	Cell	0.000	1.000	Vesicles Paraspeckle	49	6	siRNA-IMPa4-25 PSF-A488 IMPa4-A546 DAPI 8C1-siRNA-IMP-a2-a4 V2.00	0	29. siRNA-IMPa4-25 PSF-A488 DAPI IMPa4-A546_ad_TileScan_001 (Stage 30 of 49)	00-6hX8WVqhzAY8Vxi8ZJA9ph
0	um	Cell	0.000	1.000	Vesicles Paraspeckle	50	7	siRNA-IMPa4-25 PSF-A488 IMPa4-A546 DAPI 8C1-siRNA-IMP-a2-a4 V2.00	0	29. siRNA-IMPa4-25 PSF-A488 DAPI IMPa4-A546_ad_TileScan_001 (Stage 30 of 49)	00-6hX8WVqhzAY8Vxi8ZJA9ph
0	um	Cell	0.000	1.000	Vesicles Paraspeckle	51	8	siRNA-IMPa4-25 PSF-A488 IMPa4-A546 DAPI 8C1-siRNA-IMP-a2-a4 V2.00	0	29. siRNA-IMPa4-25 PSF-A488 DAPI IMPa4-A546_ad_TileScan_001 (Stage 30 of 49)	00-6hX8WVqhzAY8Vxi8ZJA9ph
0	um	Cell	0.000	1.000	Vesicles Paraspeckle	52	9	siRNA-IMPa4-25 PSF-A488 IMPa4-A546 DAPI 8C1-siRNA-IMP-a2-a4 V2.00	0	29. siRNA-IMPa4-25 PSF-A488 DAPI IMPa4-A546_ad_TileScan_001 (Stage 30 of 49)	00-6hX8WVqhzAY8Vxi8ZJA9ph
0	um	Cell	0.000	1.000	Vesicles Paraspeckle	53	10	siRNA-IMPa4-25 PSF-A488 IMPa4-A546 DAPI 8C1-siRNA-IMP-a2-a4 V2.00	0	29. siRNA-IMPa4-25 PSF-A488 DAPI IMPa4-A546_ad_TileScan_001 (Stage 30 of 49)	00-6hX8WVqhzAY8Vxi8ZJA9ph
0	um	Cell	0.000	1.000	Vesicles Paraspeckle	54	11	siRNA-IMPa4-25 PSF-A488 IMPa4-A546 DAPI 8C1-siRNA-IMP-a2-a4 V2.00	0	29. siRNA-IMPa4-25 PSF-A488 DAPI IMPa4-A546_ad_TileScan_001 (Stage 30 of 49)	00-6hX8WVqhzAY8Vxi8ZJA9ph
0	um	Cell	0.000	1.000	Vesicles Paraspeckle	55	12	siRNA-IMPa4-25 PSF-A488 IMPa4-A546 DAPI 8C1-siRNA-IMP-a2-a4 V2.00	0	29. siRNA-IMPa4-25 PSF-A488 DAPI IMPa4-A546_ad_TileScan_001 (Stage 30 of 49)	00-6hX8WVqhzAY8Vxi8ZJA9ph
0	um	Cell	0.000	1.000	Vesicles Paraspeckle	56	13	siRNA-IMPa4-25 PSF-A488 IMPa4-A546 DAPI 8C1-siRNA-IMP-a2-a4 V2.00	0	29. siRNA-IMPa4-25 PSF-A488 DAPI IMPa4-A546_ad_TileScan_001 (Stage 30 of 49)	00-6hX8WVqhzAY8Vxi8ZJA9ph
0	um	Cell	0.000	1.000	Vesicles Paraspeckle	57	14	siRNA-IMPa4-25 PSF-A488 IMPa4-A546 DAPI 8C1-siRNA-IMP-a2-a4 V2.00	0	29. siRNA-IMPa4-25 PSF-A488 DAPI IMPa4-A546_ad_TileScan_001 (Stage 30 of 49)	00-6hX8WVqhzAY8Vxi8ZJA9ph
0.40206	um	Cell	0.000	1.000	Vesicles Paraspeckle	58	15	siRNA-IMPa4-25 PSF-A488 IMPa4-A546 DAPI 8C1-siRNA-IMP-a2-a4 V2.00	0	29. siRNA-IMPa4-25 PSF-A488 DAPI IMPa4-A546_ad_TileScan_001 (Stage 30 of 49)	00-6hX8WVqhzAY8Vxi8ZJA9ph
0	um	Cell	0.000	1.000	Vesicles Paraspeckle	59	16	siRNA-IMPa4-25 PSF-A488 IMPa4-A546 DAPI 8C1-siRNA-IMP-a2-a4 V2.00	0	29. siRNA-IMPa4-25 PSF-A488 DAPI IMPa4-A546_ad_TileScan_001 (Stage 30 of 49)	00-6hX8WVqhzAY8Vxi8ZJA9ph
0	um	Cell	0.000	1.000	Vesicles Paraspeckle	60	17	siRNA-IMPa4-25 PSF-A488 IMPa4-A546 DAPI 8C1-siRNA-IMP-a2-a4 V2.00	0	29. siRNA-IMPa4-25 PSF-A488 DAPI IMPa4-A546_ad_TileScan_001 (Stage 30 of 49)	00-6hX8WVqhzAY8Vxi8ZJA9ph
0	um	Cell	0.000	1.000	Vesicles Paraspeckle	61	18	siRNA-IMPa4-25 PSF-A488 IMPa4-A546 DAPI 8C1-siRNA-IMP-a2-a4 V2.00	0	29. siRNA-IMPa4-25 PSF-A488 DAPI IMPa4-A546_ad_TileScan_001 (Stage 30 of 49)	00-6hX8WVqhzAY8Vxi8ZJA9ph
0	um	Cell	0.000	1.000	Vesicles Paraspeckle	62	0	siRNA-IMPa4-25 PSF-A488 IMPa4-A546 DAPI 8C1-siRNA-IMP-a2-a4 V2.00	0	29. siRNA-IMPa4-25 PSF-A488 DAPI IMPa4-A546_ae_TileScan_001 (Stage 31 of 49)	00-JmLUWy7MvHyCy6fjpiJXpm
0	um	Cell	0.000	1.000	Vesicles Paraspeckle	63	1	siRNA-IMPa4-25 PSF-A488 IMPa4-A546 DAPI 8C1-siRNA-IMP-a2-a4 V2.00	0	29. siRNA-IMPa4-25 PSF-A488 DAPI IMPa4-A546_ae_TileScan_001 (Stage 31 of 49)	00-JmLUWy7MvHyCy6fjpiJXpm
0	um	Cell	0.000	1.000	Vesicles Paraspeckle	64	2	siRNA-IMPa4-25 PSF-A488 IMPa4-A546 DAPI 8C1-siRNA-IMP-a2-a4 V2.00	0	29. siRNA-IMPa4-25 PSF-A488 DAPI IMPa4-A546_ae_TileScan_001 (Stage 31 of 49)	00-JmLUWy7MvHyCy6fjpiJXpm
0.382511	um	Cell	0.000	1.000	Vesicles Paraspeckle	65	3	siRNA-IMPa4-25 PSF-A488 IMPa4-A546 DAPI 8C1-siRNA-IMP-a2-a4 V2.00	0	29. siRNA-IMPa4-25 PSF-A488 DAPI IMPa4-A546_ae_TileScan_001 (Stage 31 of 49)	00-JmLUWy7MvHyCy6fjpiJXpm
0	um	Cell	0.000	1.000	Vesicles Paraspeckle	66	4	siRNA-IMPa4-25 PSF-A488 IMPa4-A546 DAPI 8C1-siRNA-IMP-a2-a4 V2.00	0	29. siRNA-IMPa4-25 PSF-A488 DAPI IMPa4-A546_ae_TileScan_001 (Stage 31 of 49)	00-JmLUWy7MvHyCy6fjpiJXpm
0.445576	um	Cell	0.000	1.000	Vesicles Paraspeckle	67	5	siRNA-IMPa4-25 PSF-A488 IMPa4-A546 DAPI 8C1-siRNA-IMP-a2-a4 V2.00	0	29. siRNA-IMPa4-25 PSF-A488 DAPI IMPa4-A546_ae_TileScan_001 (Stage 31 of 49)	00-JmLUWy7MvHyCy6fjpiJXpm
0	um	Cell	0.000	1.000	Vesicles Paraspeckle	68	6	siRNA-IMPa4-25 PSF-A488 IMPa4-A546 DAPI 8C1-siRNA-IMP-a2-a4 V2.00	0	29. siRNA-IMPa4-25 PSF-A488 DAPI IMPa4-A546_ae_TileScan_001 (Stage 31 of 49)	00-JmLUWy7MvHyCy6fjpiJXpm
0	um	Cell	0.000	1.000	Vesicles Paraspeckle	69	7	siRNA-IMPa4-25 PSF-A488 IMPa4-A546 DAPI 8C1-siRNA-IMP-a2-a4 V2.00	0	29. siRNA-IMPa4-25 PSF-A488 DAPI IMPa4-A546_ae_TileScan_001 (Stage 31 of 49)	00-JmLUWy7MvHyCy6fjpiJXpm
0	um	Cell	0.000	1.000	Vesicles Paraspeckle	70	0	siRNA-IMPa4-25 PSF-A488 IMPa4-A546 DAPI 8C1-siRNA-IMP-a2-a4 V2.00	0	29. siRNA-IMPa4-25 PSF-A488 DAPI IMPa4-A546_af_TileScan_001 (Stage 32 of 49)	00-JyPYwSRpKzs28iLe4f6oYS
0	um	Cell	0.000	1.000	Vesicles Paraspeckle	71	1	siRNA-IMPa4-25 PSF-A488 IMPa4-A546 DAPI 8C1-siRNA-IMP-a2-a4 V2.00	0	29. siRNA-IMPa4-25 PSF-A488 DAPI IMPa4-A546_af_TileScan_001 (Stage 32 of 49)	00-JyPYwSRpKzs28iLe4f6oYS
0	um	Cell	0.000	1.000	Vesicles Paraspeckle	72	2	siRNA-IMPa4-25 PSF-A488 IMPa4-A546 DAPI 8C1-siRNA-IMP-a2-a4 V2.00	0	29. siRNA-IMPa4-25 PSF-A488 DAPI IMPa4-A546_af_TileScan_001 (Stage 32 of 49)	00-JyPYwSRpKzs28iLe4f6oYS
0	um	Cell	0.000	1.000	Vesicles Paraspeckle	73	3	siRNA-IMPa4-25 PSF-A488 IMPa4-A546 DAPI 8C1-siRNA-IMP-a2-a4 V2.00	0	29. siRNA-IMPa4-25 PSF-A488 DAPI IMPa4-A546_af_TileScan_001 (Stage 32 of 49)	00-JyPYwSRpKzs28iLe4f6oYS
0.153416	um	Cell	0.000	1.000	Vesicles Paraspeckle	74	4	siRNA-IMPa4-25 PSF-A488 IMPa4-A546 DAPI 8C1-siRNA-IMP-a2-a4 V2.00	0	29. siRNA-IMPa4-25 PSF-A488 DAPI IMPa4-A546_af_TileScan_001 (Stage 32 of 49)	00-JyPYwSRpKzs28iLe4f6oYS
0	um	Cell	0.000	1.000	Vesicles Paraspeckle	75	5	siRNA-IMPa4-25 PSF-A488 IMPa4-A546 DAPI 8C1-siRNA-IMP-a2-a4 V2.00	0	29. siRNA-IMPa4-25 PSF-A488 DAPI IMPa4-A546_af_TileScan_001 (Stage 32 of 49)	00-JyPYwSRpKzs28iLe4f6oYS
0	um	Cell	0.000	1.000	Vesicles Paraspeckle	76	6	siRNA-IMPa4-25 PSF-A488 IMPa4-A546 DAPI 8C1-siRNA-IMP-a2-a4 V2.00	0	29. siRNA-IMPa4-25 PSF-A488 DAPI IMPa4-A546_af_TileScan_001 (Stage 32 of 49)	00-JyPYwSRpKzs28iLe4f6oYS
0	um	Cell	0.000	1.000	Vesicles Paraspeckle	77	7	siRNA-IMPa4-25 PSF-A488 IMPa4-A546 DAPI 8C1-siRNA-IMP-a2-a4 V2.00	0	29. siRNA-IMPa4-25 PSF-A488 DAPI IMPa4-A546_af_TileScan_001 (Stage 32 of 49)	00-JyPYwSRpKzs28iLe4f6oYS
0.439429	um	Cell	0.000	1.000	Vesicles Paraspeckle	78	0	siRNA-IMPa4-25 PSF-A488 IMPa4-A546 DAPI 8C1-siRNA-IMP-a2-a4 V2.00	0	29. siRNA-IMPa4-25 PSF-A488 DAPI IMPa4-A546_ag_TileScan_001 (Stage 33 of 49)	00-tSkHyk8JVmZju7pzJduWSm
0	um	Cell	0.000	1.000	Vesicles Paraspeckle	79	1	siRNA-IMPa4-25 PSF-A488 IMPa4-A546 DAPI 8C1-siRNA-IMP-a2-a4 V2.00	0	29. siRNA-IMPa4-25 PSF-A488 DAPI IMPa4-A546_ag_TileScan_001 (Stage 33 of 49)	00-tSkHyk8JVmZju7pzJduWSm
0.390566	um	Cell	0.000	1.000	Vesicles Paraspeckle	80	2	siRNA-IMPa4-25 PSF-A488 IMPa4-A546 DAPI 8C1-siRNA-IMP-a2-a4 V2.00	0	29. siRNA-IMPa4-25 PSF-A488 DAPI IMPa4-A546_ag_TileScan_001 (Stage 33 of 49)	00-tSkHyk8JVmZju7pzJduWSm
0	um	Cell	0.000	1.000	Vesicles Paraspeckle	81	3	siRNA-IMPa4-25 PSF-A488 IMPa4-A546 DAPI 8C1-siRNA-IMP-a2-a4 V2.00	0	29. siRNA-IMPa4-25 PSF-A488 DAPI IMPa4-A546_ag_TileScan_001 (Stage 33 of 49)	00-tSkHyk8JVmZju7pzJduWSm
0	um	Cell	0.000	1.000	Vesicles Paraspeckle	82	4	siRNA-IMPa4-25 PSF-A488 IMPa4-A546 DAPI 8C1-siRNA-IMP-a2-a4 V2.00	0	29. siRNA-IMPa4-25 PSF-A488 DAPI IMPa4-A546_ag_TileScan_001 (Stage 33 of 49)	00-tSkHyk8JVmZju7pzJduWSm
0	um	Cell	0.000	1.000	Vesicles Paraspeckle	83	5	siRNA-IMPa4-25 PSF-A488 IMPa4-A546 DAPI 8C1-siRNA-IMP-a2-a4 V2.00	0	29. siRNA-IMPa4-25 PSF-A488 DAPI IMPa4-A546_ag_TileScan_001 (Stage 33 of 49)	00-tSkHyk8JVmZju7pzJduWSm
0	um	Cell	0.000	1.000	Vesicles Paraspeckle	84	6	siRNA-IMPa4-25 PSF-A488 IMPa4-A546 DAPI 8C1-siRNA-IMP-a2-a4 V2.00	0	29. siRNA-IMPa4-25 PSF-A488 DAPI IMPa4-A546_ag_TileScan_001 (Stage 33 of 49)	00-tSkHyk8JVmZju7pzJduWSm
0.460243	um	Cell	0.000	1.000	Vesicles Paraspeckle	85	7	siRNA-IMPa4-25 PSF-A488 IMPa4-A546 DAPI 8C1-siRNA-IMP-a2-a4 V2.00	0	29. siRNA-IMPa4-25 PSF-A488 DAPI IMPa4-A546_ag_TileScan_001 (Stage 33 of 49)	00-tSkHyk8JVmZju7pzJduWSm
0	um	Cell	0.000	1.000	Vesicles Paraspeckle	86	8	siRNA-IMPa4-25 PSF-A488 IMPa4-A546 DAPI 8C1-siRNA-IMP-a2-a4 V2.00	0	29. siRNA-IMPa4-25 PSF-A488 DAPI IMPa4-A546_ag_TileScan_001 (Stage 33 of 49)	00-tSkHyk8JVmZju7pzJduWSm
0	um	Cell	0.000	1.000	Vesicles Paraspeckle	87	9	siRNA-IMPa4-25 PSF-A488 IMPa4-A546 DAPI 8C1-siRNA-IMP-a2-a4 V2.00	0	29. siRNA-IMPa4-25 PSF-A488 DAPI IMPa4-A546_ag_TileScan_001 (Stage 33 of 49)	00-tSkHyk8JVmZju7pzJduWSm
0	um	Cell	0.000	1.000	Vesicles Paraspeckle	88	10	siRNA-IMPa4-25 PSF-A488 IMPa4-A546 DAPI 8C1-siRNA-IMP-a2-a4 V2.00	0	29. siRNA-IMPa4-25 PSF-A488 DAPI IMPa4-A546_ag_TileScan_001 (Stage 33 of 49)	00-tSkHyk8JVmZju7pzJduWSm
0	um	Cell	0.000	1.000	Vesicles Paraspeckle	89	11	siRNA-IMPa4-25 PSF-A488 IMPa4-A546 DAPI 8C1-siRNA-IMP-a2-a4 V2.00	0	29. siRNA-IMPa4-25 PSF-A488 DAPI IMPa4-A546_ag_TileScan_001 (Stage 33 of 49)	00-tSkHyk8JVmZju7pzJduWSm
0	um	Cell	0.000	1.000	Vesicles Paraspeckle	90	12	siRNA-IMPa4-25 PSF-A488 IMPa4-A546 DAPI 8C1-siRNA-IMP-a2-a4 V2.00	0	29. siRNA-IMPa4-25 PSF-A488 DAPI IMPa4-A546_ag_TileScan_001 (Stage 33 of 49)	00-tSkHyk8JVmZju7pzJduWSm
0	um	Cell	0.000	1.000	Vesicles Paraspeckle	91	13	siRNA-IMPa4-25 PSF-A488 IMPa4-A546 DAPI 8C1-siRNA-IMP-a2-a4 V2.00	0	29. siRNA-IMPa4-25 PSF-A488 DAPI IMPa4-A546_ag_TileScan_001 (Stage 33 of 49)	00-tSkHyk8JVmZju7pzJduWSm
0	um	Cell	0.000	1.000	Vesicles Paraspeckle	92	14	siRNA-IMPa4-25 PSF-A488 IMPa4-A546 DAPI 8C1-siRNA-IMP-a2-a4 V2.00	0	29. siRNA-IMPa4-25 PSF-A488 DAPI IMPa4-A546_ag_TileScan_001 (Stage 33 of 49)	00-tSkHyk8JVmZju7pzJduWSm
0	um	Cell	0.000	1.000	Vesicles Paraspeckle	93	15	siRNA-IMPa4-25 PSF-A488 IMPa4-A546 DAPI 8C1-siRNA-IMP-a2-a4 V2.00	0	29. siRNA-IMPa4-25 PSF-A488 DAPI IMPa4-A546_ag_TileScan_001 (Stage 33 of 49)	00-tSkHyk8JVmZju7pzJduWSm
0	um	Cell	0.000	1.000	Vesicles Paraspeckle	94	16	siRNA-IMPa4-25 PSF-A488 IMPa4-A546 DAPI 8C1-siRNA-IMP-a2-a4 V2.00	0	29. siRNA-IMPa4-25 PSF-A488 DAPI IMPa4-A546_ag_TileScan_001 (Stage 33 of 49)	00-tSkHyk8JVmZju7pzJduWSm
0	um	Cell	0.000	1.000	Vesicles Paraspeckle	95	17	siRNA-IMPa4-25 PSF-A488 IMPa4-A546 DAPI 8C1-siRNA-IMP-a2-a4 V2.00	0	29. siRNA-IMPa4-25 PSF-A488 DAPI IMPa4-A546_ag_TileScan_001 (Stage 33 of 49)	00-tSkHyk8JVmZju7pzJduWSm
0	um	Cell	0.000	1.000	Vesicles Paraspeckle	96	0	siRNA-IMPa4-25 PSF-A488 IMPa4-A546 DAPI 8C1-siRNA-IMP-a2-a4 V2.00	0	29. siRNA-IMPa4-25 PSF-A488 DAPI IMPa4-A546_ah_TileScan_001 (Stage 34 of 49)	00-jr4dYCYPMXqjVHsLLk474L
0	um	Cell	0.000	1.000	Vesicles Paraspeckle	97	1	siRNA-IMPa4-25 PSF-A488 IMPa4-A546 DAPI 8C1-siRNA-IMP-a2-a4 V2.00	0	29. siRNA-IMPa4-25 PSF-A488 DAPI IMPa4-A546_ah_TileScan_001 (Stage 34 of 49)	00-jr4dYCYPMXqjVHsLLk474L
0	um	Cell	0.000	1.000	Vesicles Paraspeckle	98	0	siRNA-IMPa4-25 PSF-A488 IMPa4-A546 DAPI 8C1-siRNA-IMP-a2-a4 V2.00	0	29. siRNA-IMPa4-25 PSF-A488 DAPI IMPa4-A546_ai_TileScan_001 (Stage 35 of 49)	00-VxftgPfBXCDbo2xF2qvNyS
0	um	Cell	0.000	1.000	Vesicles Paraspeckle	99	1	siRNA-IMPa4-25 PSF-A488 IMPa4-A546 DAPI 8C1-siRNA-IMP-a2-a4 V2.00	0	29. siRNA-IMPa4-25 PSF-A488 DAPI IMPa4-A546_ai_TileScan_001 (Stage 35 of 49)	00-VxftgPfBXCDbo2xF2qvNyS
0	um	Cell	0.000	1.000	Vesicles Paraspeckle	100	2	siRNA-IMPa4-25 PSF-A488 IMPa4-A546 DAPI 8C1-siRNA-IMP-a2-a4 V2.00	0	29. siRNA-IMPa4-25 PSF-A488 DAPI IMPa4-A546_ai_TileScan_001 (Stage 35 of 49)	00-VxftgPfBXCDbo2xF2qvNyS
0	um	Cell	0.000	1.000	Vesicles Paraspeckle	101	0	siRNA-IMPa4-25 PSF-A488 IMPa4-A546 DAPI 8C1-siRNA-IMP-a2-a4 V2.00	0	29. siRNA-IMPa4-25 PSF-A488 DAPI IMPa4-A546_aj_TileScan_001 (Stage 36 of 49)	00-fmqsEsure9BeBZkZXemfrM
0	um	Cell	0.000	1.000	Vesicles Paraspeckle	102	1	siRNA-IMPa4-25 PSF-A488 IMPa4-A546 DAPI 8C1-siRNA-IMP-a2-a4 V2.00	0	29. siRNA-IMPa4-25 PSF-A488 DAPI IMPa4-A546_aj_TileScan_001 (Stage 36 of 49)	00-fmqsEsure9BeBZkZXemfrM
0	um	Cell	0.000	1.000	Vesicles Paraspeckle	103	2	siRNA-IMPa4-25 PSF-A488 IMPa4-A546 DAPI 8C1-siRNA-IMP-a2-a4 V2.00	0	29. siRNA-IMPa4-25 PSF-A488 DAPI IMPa4-A546_aj_TileScan_001 (Stage 36 of 49)	00-fmqsEsure9BeBZkZXemfrM
0	um	Cell	0.000	1.000	Vesicles Paraspeckle	104	3	siRNA-IMPa4-25 PSF-A488 IMPa4-A546 DAPI 8C1-siRNA-IMP-a2-a4 V2.00	0	29. siRNA-IMPa4-25 PSF-A488 DAPI IMPa4-A546_aj_TileScan_001 (Stage 36 of 49)	00-fmqsEsure9BeBZkZXemfrM
0	um	Cell	0.000	1.000	Vesicles Paraspeckle	105	4	siRNA-IMPa4-25 PSF-A488 IMPa4-A546 DAPI 8C1-siRNA-IMP-a2-a4 V2.00	0	29. siRNA-IMPa4-25 PSF-A488 DAPI IMPa4-A546_aj_TileScan_001 (Stage 36 of 49)	00-fmqsEsure9BeBZkZXemfrM
0.243532	um	Cell	0.000	1.000	Vesicles Paraspeckle	106	5	siRNA-IMPa4-25 PSF-A488 IMPa4-A546 DAPI 8C1-siRNA-IMP-a2-a4 V2.00	0	29. siRNA-IMPa4-25 PSF-A488 DAPI IMPa4-A546_aj_TileScan_001 (Stage 36 of 49)	00-fmqsEsure9BeBZkZXemfrM
0.524669	um	Cell	0.000	1.000	Vesicles Paraspeckle	107	6	siRNA-IMPa4-25 PSF-A488 IMPa4-A546 DAPI 8C1-siRNA-IMP-a2-a4 V2.00	0	29. siRNA-IMPa4-25 PSF-A488 DAPI IMPa4-A546_aj_TileScan_001 (Stage 36 of 49)	00-fmqsEsure9BeBZkZXemfrM
0	um	Cell	0.000	1.000	Vesicles Paraspeckle	108	7	siRNA-IMPa4-25 PSF-A488 IMPa4-A546 DAPI 8C1-siRNA-IMP-a2-a4 V2.00	0	29. siRNA-IMPa4-25 PSF-A488 DAPI IMPa4-A546_aj_TileScan_001 (Stage 36 of 49)	00-fmqsEsure9BeBZkZXemfrM
0	um	Cell	0.000	1.000	Vesicles Paraspeckle	109	8	siRNA-IMPa4-25 PSF-A488 IMPa4-A546 DAPI 8C1-siRNA-IMP-a2-a4 V2.00	0	29. siRNA-IMPa4-25 PSF-A488 DAPI IMPa4-A546_aj_TileScan_001 (Stage 36 of 49)	00-fmqsEsure9BeBZkZXemfrM
0	um	Cell	0.000	1.000	Vesicles Paraspeckle	110	9	siRNA-IMPa4-25 PSF-A488 IMPa4-A546 DAPI 8C1-siRNA-IMP-a2-a4 V2.00	0	29. siRNA-IMPa4-25 PSF-A488 DAPI IMPa4-A546_aj_TileScan_001 (Stage 36 of 49)	00-fmqsEsure9BeBZkZXemfrM
0	um	Cell	0.000	1.000	Vesicles Paraspeckle	111	10	siRNA-IMPa4-25 PSF-A488 IMPa4-A546 DAPI 8C1-siRNA-IMP-a2-a4 V2.00	0	29. siRNA-IMPa4-25 PSF-A488 DAPI IMPa4-A546_aj_TileScan_001 (Stage 36 of 49)	00-fmqsEsure9BeBZkZXemfrM
0.378353	um	Cell	0.000	1.000	Vesicles Paraspeckle	112	11	siRNA-IMPa4-25 PSF-A488 IMPa4-A546 DAPI 8C1-siRNA-IMP-a2-a4 V2.00	0	29. siRNA-IMPa4-25 PSF-A488 DAPI IMPa4-A546_aj_TileScan_001 (Stage 36 of 49)	00-fmqsEsure9BeBZkZXemfrM
0	um	Cell	0.000	1.000	Vesicles Paraspeckle	113	12	siRNA-IMPa4-25 PSF-A488 IMPa4-A546 DAPI 8C1-siRNA-IMP-a2-a4 V2.00	0	29. siRNA-IMPa4-25 PSF-A488 DAPI IMPa4-A546_aj_TileScan_001 (Stage 36 of 49)	00-fmqsEsure9BeBZkZXemfrM
0	um	Cell	0.000	1.000	Vesicles Paraspeckle	114	13	siRNA-IMPa4-25 PSF-A488 IMPa4-A546 DAPI 8C1-siRNA-IMP-a2-a4 V2.00	0	29. siRNA-IMPa4-25 PSF-A488 DAPI IMPa4-A546_aj_TileScan_001 (Stage 36 of 49)	00-fmqsEsure9BeBZkZXemfrM
0	um	Cell	0.000	1.000	Vesicles Paraspeckle	115	14	siRNA-IMPa4-25 PSF-A488 IMPa4-A546 DAPI 8C1-siRNA-IMP-a2-a4 V2.00	0	29. siRNA-IMPa4-25 PSF-A488 DAPI IMPa4-A546_aj_TileScan_001 (Stage 36 of 49)	00-fmqsEsure9BeBZkZXemfrM
0	um	Cell	0.000	1.000	Vesicles Paraspeckle	116	15	siRNA-IMPa4-25 PSF-A488 IMPa4-A546 DAPI 8C1-siRNA-IMP-a2-a4 V2.00	0	29. siRNA-IMPa4-25 PSF-A488 DAPI IMPa4-A546_aj_TileScan_001 (Stage 36 of 49)	00-fmqsEsure9BeBZkZXemfrM
0	um	Cell	0.000	1.000	Vesicles Paraspeckle	117	16	siRNA-IMPa4-25 PSF-A488 IMPa4-A546 DAPI 8C1-siRNA-IMP-a2-a4 V2.00	0	29. siRNA-IMPa4-25 PSF-A488 DAPI IMPa4-A546_aj_TileScan_001 (Stage 36 of 49)	00-fmqsEsure9BeBZkZXemfrM
0	um	Cell	0.000	1.000	Vesicles Paraspeckle	118	17	siRNA-IMPa4-25 PSF-A488 IMPa4-A546 DAPI 8C1-siRNA-IMP-a2-a4 V2.00	0	29. siRNA-IMPa4-25 PSF-A488 DAPI IMPa4-A546_aj_TileScan_001 (Stage 36 of 49)	00-fmqsEsure9BeBZkZXemfrM
0	um	Cell	0.000	1.000	Vesicles Paraspeckle	119	18	siRNA-IMPa4-25 PSF-A488 IMPa4-A546 DAPI 8C1-siRNA-IMP-a2-a4 V2.00	0	29. siRNA-IMPa4-25 PSF-A488 DAPI IMPa4-A546_aj_TileScan_001 (Stage 36 of 49)	00-fmqsEsure9BeBZkZXemfrM
0	um	Cell	0.000	1.000	Vesicles Paraspeckle	120	19	siRNA-IMPa4-25 PSF-A488 IMPa4-A546 DAPI 8C1-siRNA-IMP-a2-a4 V2.00	0	29. siRNA-IMPa4-25 PSF-A488 DAPI IMPa4-A546_aj_TileScan_001 (Stage 36 of 49)	00-fmqsEsure9BeBZkZXemfrM
0	um	Cell	0.000	1.000	Vesicles Paraspeckle	121	0	siRNA-IMPa4-25 PSF-A488 IMPa4-A546 DAPI 8C1-siRNA-IMP-a2-a4 V2.00	0	29. siRNA-IMPa4-25 PSF-A488 DAPI IMPa4-A546_ak_TileScan_001 (Stage 37 of 49)	00-K4WTLZXr3WfeKdKXyWTPTc
0	um	Cell	0.000	1.000	Vesicles Paraspeckle	122	1	siRNA-IMPa4-25 PSF-A488 IMPa4-A546 DAPI 8C1-siRNA-IMP-a2-a4 V2.00	0	29. siRNA-IMPa4-25 PSF-A488 DAPI IMPa4-A546_ak_TileScan_001 (Stage 37 of 49)	00-K4WTLZXr3WfeKdKXyWTPTc
0	um	Cell	0.000	1.000	Vesicles Paraspeckle	123	2	siRNA-IMPa4-25 PSF-A488 IMPa4-A546 DAPI 8C1-siRNA-IMP-a2-a4 V2.00	0	29. siRNA-IMPa4-25 PSF-A488 DAPI IMPa4-A546_ak_TileScan_001 (Stage 37 of 49)	00-K4WTLZXr3WfeKdKXyWTPTc
0	um	Cell	0.000	1.000	Vesicles Paraspeckle	124	3	siRNA-IMPa4-25 PSF-A488 IMPa4-A546 DAPI 8C1-siRNA-IMP-a2-a4 V2.00	0	29. siRNA-IMPa4-25 PSF-A488 DAPI IMPa4-A546_ak_TileScan_001 (Stage 37 of 49)	00-K4WTLZXr3WfeKdKXyWTPTc
0.378353	um	Cell	0.000	1.000	Vesicles Paraspeckle	125	4	siRNA-IMPa4-25 PSF-A488 IMPa4-A546 DAPI 8C1-siRNA-IMP-a2-a4 V2.00	0	29. siRNA-IMPa4-25 PSF-A488 DAPI IMPa4-A546_ak_TileScan_001 (Stage 37 of 49)	00-K4WTLZXr3WfeKdKXyWTPTc
0	um	Cell	0.000	1.000	Vesicles Paraspeckle	126	5	siRNA-IMPa4-25 PSF-A488 IMPa4-A546 DAPI 8C1-siRNA-IMP-a2-a4 V2.00	0	29. siRNA-IMPa4-25 PSF-A488 DAPI IMPa4-A546_ak_TileScan_001 (Stage 37 of 49)	00-K4WTLZXr3WfeKdKXyWTPTc
0	um	Cell	0.000	1.000	Vesicles Paraspeckle	127	6	siRNA-IMPa4-25 PSF-A488 IMPa4-A546 DAPI 8C1-siRNA-IMP-a2-a4 V2.00	0	29. siRNA-IMPa4-25 PSF-A488 DAPI IMPa4-A546_ak_TileScan_001 (Stage 37 of 49)	00-K4WTLZXr3WfeKdKXyWTPTc
0	um	Cell	0.000	1.000	Vesicles Paraspeckle	128	7	siRNA-IMPa4-25 PSF-A488 IMPa4-A546 DAPI 8C1-siRNA-IMP-a2-a4 V2.00	0	29. siRNA-IMPa4-25 PSF-A488 DAPI IMPa4-A546_ak_TileScan_001 (Stage 37 of 49)	00-K4WTLZXr3WfeKdKXyWTPTc
0	um	Cell	0.000	1.000	Vesicles Paraspeckle	129	8	siRNA-IMPa4-25 PSF-A488 IMPa4-A546 DAPI 8C1-siRNA-IMP-a2-a4 V2.00	0	29. siRNA-IMPa4-25 PSF-A488 DAPI IMPa4-A546_ak_TileScan_001 (Stage 37 of 49)	00-K4WTLZXr3WfeKdKXyWTPTc
0	um	Cell	0.000	1.000	Vesicles Paraspeckle	130	9	siRNA-IMPa4-25 PSF-A488 IMPa4-A546 DAPI 8C1-siRNA-IMP-a2-a4 V2.00	0	29. siRNA-IMPa4-25 PSF-A488 DAPI IMPa4-A546_ak_TileScan_001 (Stage 37 of 49)	00-K4WTLZXr3WfeKdKXyWTPTc
0	um	Cell	0.000	1.000	Vesicles Paraspeckle	131	10	siRNA-IMPa4-25 PSF-A488 IMPa4-A546 DAPI 8C1-siRNA-IMP-a2-a4 V2.00	0	29. siRNA-IMPa4-25 PSF-A488 DAPI IMPa4-A546_ak_TileScan_001 (Stage 37 of 49)	00-K4WTLZXr3WfeKdKXyWTPTc
0	um	Cell	0.000	1.000	Vesicles Paraspeckle	132	11	siRNA-IMPa4-25 PSF-A488 IMPa4-A546 DAPI 8C1-siRNA-IMP-a2-a4 V2.00	0	29. siRNA-IMPa4-25 PSF-A488 DAPI IMPa4-A546_ak_TileScan_001 (Stage 37 of 49)	00-K4WTLZXr3WfeKdKXyWTPTc
0.286312	um	Cell	0.000	1.000	Vesicles Paraspeckle	133	12	siRNA-IMPa4-25 PSF-A488 IMPa4-A546 DAPI 8C1-siRNA-IMP-a2-a4 V2.00	0	29. siRNA-IMPa4-25 PSF-A488 DAPI IMPa4-A546_ak_TileScan_001 (Stage 37 of 49)	00-K4WTLZXr3WfeKdKXyWTPTc
0	um	Cell	0.000	1.000	Vesicles Paraspeckle	134	13	siRNA-IMPa4-25 PSF-A488 IMPa4-A546 DAPI 8C1-siRNA-IMP-a2-a4 V2.00	0	29. siRNA-IMPa4-25 PSF-A488 DAPI IMPa4-A546_ak_TileScan_001 (Stage 37 of 49)	00-K4WTLZXr3WfeKdKXyWTPTc
0	um	Cell	0.000	1.000	Vesicles Paraspeckle	135	14	siRNA-IMPa4-25 PSF-A488 IMPa4-A546 DAPI 8C1-siRNA-IMP-a2-a4 V2.00	0	29. siRNA-IMPa4-25 PSF-A488 DAPI IMPa4-A546_ak_TileScan_001 (Stage 37 of 49)	00-K4WTLZXr3WfeKdKXyWTPTc
0	um	Cell	0.000	1.000	Vesicles Paraspeckle	136	15	siRNA-IMPa4-25 PSF-A488 IMPa4-A546 DAPI 8C1-siRNA-IMP-a2-a4 V2.00	0	29. siRNA-IMPa4-25 PSF-A488 DAPI IMPa4-A546_ak_TileScan_001 (Stage 37 of 49)	00-K4WTLZXr3WfeKdKXyWTPTc
0	um	Cell	0.000	1.000	Vesicles Paraspeckle	137	16	siRNA-IMPa4-25 PSF-A488 IMPa4-A546 DAPI 8C1-siRNA-IMP-a2-a4 V2.00	0	29. siRNA-IMPa4-25 PSF-A488 DAPI IMPa4-A546_ak_TileScan_001 (Stage 37 of 49)	00-K4WTLZXr3WfeKdKXyWTPTc
0.479328	um	Cell	0.000	1.000	Vesicles Paraspeckle	138	0	siRNA-IMPa4-25 PSF-A488 IMPa4-A546 DAPI 8C1-siRNA-IMP-a2-a4 V2.00	0	29. siRNA-IMPa4-25 PSF-A488 DAPI IMPa4-A546_al_TileScan_001 (Stage 38 of 49)	00-N3YVNjz8SADPkLL6DBF4G5
0	um	Cell	0.000	1.000	Vesicles Paraspeckle	139	1	siRNA-IMPa4-25 PSF-A488 IMPa4-A546 DAPI 8C1-siRNA-IMP-a2-a4 V2.00	0	29. siRNA-IMPa4-25 PSF-A488 DAPI IMPa4-A546_al_TileScan_001 (Stage 38 of 49)	00-N3YVNjz8SADPkLL6DBF4G5
0	um	Cell	0.000	1.000	Vesicles Paraspeckle	140	2	siRNA-IMPa4-25 PSF-A488 IMPa4-A546 DAPI 8C1-siRNA-IMP-a2-a4 V2.00	0	29. siRNA-IMPa4-25 PSF-A488 DAPI IMPa4-A546_al_TileScan_001 (Stage 38 of 49)	00-N3YVNjz8SADPkLL6DBF4G5
0	um	Cell	0.000	1.000	Vesicles Paraspeckle	141	3	siRNA-IMPa4-25 PSF-A488 IMPa4-A546 DAPI 8C1-siRNA-IMP-a2-a4 V2.00	0	29. siRNA-IMPa4-25 PSF-A488 DAPI IMPa4-A546_al_TileScan_001 (Stage 38 of 49)	00-N3YVNjz8SADPkLL6DBF4G5
0	um	Cell	0.000	1.000	Vesicles Paraspeckle	142	4	siRNA-IMPa4-25 PSF-A488 IMPa4-A546 DAPI 8C1-siRNA-IMP-a2-a4 V2.00	0	29. siRNA-IMPa4-25 PSF-A488 DAPI IMPa4-A546_al_TileScan_001 (Stage 38 of 49)	00-N3YVNjz8SADPkLL6DBF4G5
0	um	Cell	0.000	1.000	Vesicles Paraspeckle	143	5	siRNA-IMPa4-25 PSF-A488 IMPa4-A546 DAPI 8C1-siRNA-IMP-a2-a4 V2.00	0	29. siRNA-IMPa4-25 PSF-A488 DAPI IMPa4-A546_al_TileScan_001 (Stage 38 of 49)	00-N3YVNjz8SADPkLL6DBF4G5
0.454489	um	Cell	0.000	1.000	Vesicles Paraspeckle	144	6	siRNA-IMPa4-25 PSF-A488 IMPa4-A546 DAPI 8C1-siRNA-IMP-a2-a4 V2.00	0	29. siRNA-IMPa4-25 PSF-A488 DAPI IMPa4-A546_al_TileScan_001 (Stage 38 of 49)	00-N3YVNjz8SADPkLL6DBF4G5
0	um	Cell	0.000	1.000	Vesicles Paraspeckle	145	7	siRNA-IMPa4-25 PSF-A488 IMPa4-A546 DAPI 8C1-siRNA-IMP-a2-a4 V2.00	0	29. siRNA-IMPa4-25 PSF-A488 DAPI IMPa4-A546_al_TileScan_001 (Stage 38 of 49)	00-N3YVNjz8SADPkLL6DBF4G5
0	um	Cell	0.000	1.000	Vesicles Paraspeckle	146	8	siRNA-IMPa4-25 PSF-A488 IMPa4-A546 DAPI 8C1-siRNA-IMP-a2-a4 V2.00	0	29. siRNA-IMPa4-25 PSF-A488 DAPI IMPa4-A546_al_TileScan_001 (Stage 38 of 49)	00-N3YVNjz8SADPkLL6DBF4G5
0	um	Cell	0.000	1.000	Vesicles Paraspeckle	147	9	siRNA-IMPa4-25 PSF-A488 IMPa4-A546 DAPI 8C1-siRNA-IMP-a2-a4 V2.00	0	29. siRNA-IMPa4-25 PSF-A488 DAPI IMPa4-A546_al_TileScan_001 (Stage 38 of 49)	00-N3YVNjz8SADPkLL6DBF4G5
0	um	Cell	0.000	1.000	Vesicles Paraspeckle	148	10	siRNA-IMPa4-25 PSF-A488 IMPa4-A546 DAPI 8C1-siRNA-IMP-a2-a4 V2.00	0	29. siRNA-IMPa4-25 PSF-A488 DAPI IMPa4-A546_al_TileScan_001 (Stage 38 of 49)	00-N3YVNjz8SADPkLL6DBF4G5
0	um	Cell	0.000	1.000	Vesicles Paraspeckle	149	11	siRNA-IMPa4-25 PSF-A488 IMPa4-A546 DAPI 8C1-siRNA-IMP-a2-a4 V2.00	0	29. siRNA-IMPa4-25 PSF-A488 DAPI IMPa4-A546_al_TileScan_001 (Stage 38 of 49)	00-N3YVNjz8SADPkLL6DBF4G5
0	um	Cell	0.000	1.000	Vesicles Paraspeckle	150	12	siRNA-IMPa4-25 PSF-A488 IMPa4-A546 DAPI 8C1-siRNA-IMP-a2-a4 V2.00	0	29. siRNA-IMPa4-25 PSF-A488 DAPI IMPa4-A546_al_TileScan_001 (Stage 38 of 49)	00-N3YVNjz8SADPkLL6DBF4G5
0	um	Cell	0.000	1.000	Vesicles Paraspeckle	151	13	siRNA-IMPa4-25 PSF-A488 IMPa4-A546 DAPI 8C1-siRNA-IMP-a2-a4 V2.00	0	29. siRNA-IMPa4-25 PSF-A488 DAPI IMPa4-A546_al_TileScan_001 (Stage 38 of 49)	00-N3YVNjz8SADPkLL6DBF4G5
0	um	Cell	0.000	1.000	Vesicles Paraspeckle	152	0	siRNA-IMPa4-25 PSF-A488 IMPa4-A546 DAPI 8C1-siRNA-IMP-a2-a4 V2.00	0	29. siRNA-IMPa4-25 PSF-A488 DAPI IMPa4-A546_am_TileScan_001 (Stage 39 of 49)	00-wnfxyznHXviQTDUB4J2X29
0	um	Cell	0.000	1.000	Vesicles Paraspeckle	153	1	siRNA-IMPa4-25 PSF-A488 IMPa4-A546 DAPI 8C1-siRNA-IMP-a2-a4 V2.00	0	29. siRNA-IMPa4-25 PSF-A488 DAPI IMPa4-A546_am_TileScan_001 (Stage 39 of 49)	00-wnfxyznHXviQTDUB4J2X29
0	um	Cell	0.000	1.000	Vesicles Paraspeckle	154	2	siRNA-IMPa4-25 PSF-A488 IMPa4-A546 DAPI 8C1-siRNA-IMP-a2-a4 V2.00	0	29. siRNA-IMPa4-25 PSF-A488 DAPI IMPa4-A546_am_TileScan_001 (Stage 39 of 49)	00-wnfxyznHXviQTDUB4J2X29
0	um	Cell	0.000	1.000	Vesicles Paraspeckle	155	3	siRNA-IMPa4-25 PSF-A488 IMPa4-A546 DAPI 8C1-siRNA-IMP-a2-a4 V2.00	0	29. siRNA-IMPa4-25 PSF-A488 DAPI IMPa4-A546_am_TileScan_001 (Stage 39 of 49)	00-wnfxyznHXviQTDUB4J2X29
0	um	Cell	0.000	1.000	Vesicles Paraspeckle	156	4	siRNA-IMPa4-25 PSF-A488 IMPa4-A546 DAPI 8C1-siRNA-IMP-a2-a4 V2.00	0	29. siRNA-IMPa4-25 PSF-A488 DAPI IMPa4-A546_am_TileScan_001 (Stage 39 of 49)	00-wnfxyznHXviQTDUB4J2X29
0	um	Cell	0.000	1.000	Vesicles Paraspeckle	157	5	siRNA-IMPa4-25 PSF-A488 IMPa4-A546 DAPI 8C1-siRNA-IMP-a2-a4 V2.00	0	29. siRNA-IMPa4-25 PSF-A488 DAPI IMPa4-A546_am_TileScan_001 (Stage 39 of 49)	00-wnfxyznHXviQTDUB4J2X29
0	um	Cell	0.000	1.000	Vesicles Paraspeckle	158	6	siRNA-IMPa4-25 PSF-A488 IMPa4-A546 DAPI 8C1-siRNA-IMP-a2-a4 V2.00	0	29. siRNA-IMPa4-25 PSF-A488 DAPI IMPa4-A546_am_TileScan_001 (Stage 39 of 49)	00-wnfxyznHXviQTDUB4J2X29
0	um	Cell	0.000	1.000	Vesicles Paraspeckle	159	7	siRNA-IMPa4-25 PSF-A488 IMPa4-A546 DAPI 8C1-siRNA-IMP-a2-a4 V2.00	0	29. siRNA-IMPa4-25 PSF-A488 DAPI IMPa4-A546_am_TileScan_001 (Stage 39 of 49)	00-wnfxyznHXviQTDUB4J2X29
0	um	Cell	0.000	1.000	Vesicles Paraspeckle	160	8	siRNA-IMPa4-25 PSF-A488 IMPa4-A546 DAPI 8C1-siRNA-IMP-a2-a4 V2.00	0	29. siRNA-IMPa4-25 PSF-A488 DAPI IMPa4-A546_am_TileScan_001 (Stage 39 of 49)	00-wnfxyznHXviQTDUB4J2X29
0	um	Cell	0.000	1.000	Vesicles Paraspeckle	161	9	siRNA-IMPa4-25 PSF-A488 IMPa4-A546 DAPI 8C1-siRNA-IMP-a2-a4 V2.00	0	29. siRNA-IMPa4-25 PSF-A488 DAPI IMPa4-A546_am_TileScan_001 (Stage 39 of 49)	00-wnfxyznHXviQTDUB4J2X29
0	um	Cell	0.000	1.000	Vesicles Paraspeckle	162	10	siRNA-IMPa4-25 PSF-A488 IMPa4-A546 DAPI 8C1-siRNA-IMP-a2-a4 V2.00	0	29. siRNA-IMPa4-25 PSF-A488 DAPI IMPa4-A546_am_TileScan_001 (Stage 39 of 49)	00-wnfxyznHXviQTDUB4J2X29
0	um	Cell	0.000	1.000	Vesicles Paraspeckle	163	11	siRNA-IMPa4-25 PSF-A488 IMPa4-A546 DAPI 8C1-siRNA-IMP-a2-a4 V2.00	0	29. siRNA-IMPa4-25 PSF-A488 DAPI IMPa4-A546_am_TileScan_001 (Stage 39 of 49)	00-wnfxyznHXviQTDUB4J2X29
0	um	Cell	0.000	1.000	Vesicles Paraspeckle	164	12	siRNA-IMPa4-25 PSF-A488 IMPa4-A546 DAPI 8C1-siRNA-IMP-a2-a4 V2.00	0	29. siRNA-IMPa4-25 PSF-A488 DAPI IMPa4-A546_am_TileScan_001 (Stage 39 of 49)	00-wnfxyznHXviQTDUB4J2X29
0	um	Cell	0.000	1.000	Vesicles Paraspeckle	165	13	siRNA-IMPa4-25 PSF-A488 IMPa4-A546 DAPI 8C1-siRNA-IMP-a2-a4 V2.00	0	29. siRNA-IMPa4-25 PSF-A488 DAPI IMPa4-A546_am_TileScan_001 (Stage 39 of 49)	00-wnfxyznHXviQTDUB4J2X29
0.600595	um	Cell	0.000	1.000	Vesicles Paraspeckle	166	14	siRNA-IMPa4-25 PSF-A488 IMPa4-A546 DAPI 8C1-siRNA-IMP-a2-a4 V2.00	0	29. siRNA-IMPa4-25 PSF-A488 DAPI IMPa4-A546_am_TileScan_001 (Stage 39 of 49)	00-wnfxyznHXviQTDUB4J2X29
0	um	Cell	0.000	1.000	Vesicles Paraspeckle	167	0	siRNA-IMPa4-25 PSF-A488 IMPa4-A546 DAPI 8C1-siRNA-IMP-a2-a4 V2.00	0	29. siRNA-IMPa4-25 PSF-A488 DAPI IMPa4-A546_an_TileScan_001 (Stage 40 of 49)	00-GuPETgM9QKiCJypKVuxVhk
0	um	Cell	0.000	1.000	Vesicles Paraspeckle	168	1	siRNA-IMPa4-25 PSF-A488 IMPa4-A546 DAPI 8C1-siRNA-IMP-a2-a4 V2.00	0	29. siRNA-IMPa4-25 PSF-A488 DAPI IMPa4-A546_an_TileScan_001 (Stage 40 of 49)	00-GuPETgM9QKiCJypKVuxVhk
0	um	Cell	0.000	1.000	Vesicles Paraspeckle	169	2	siRNA-IMPa4-25 PSF-A488 IMPa4-A546 DAPI 8C1-siRNA-IMP-a2-a4 V2.00	0	29. siRNA-IMPa4-25 PSF-A488 DAPI IMPa4-A546_an_TileScan_001 (Stage 40 of 49)	00-GuPETgM9QKiCJypKVuxVhk
0	um	Cell	0.000	1.000	Vesicles Paraspeckle	170	3	siRNA-IMPa4-25 PSF-A488 IMPa4-A546 DAPI 8C1-siRNA-IMP-a2-a4 V2.00	0	29. siRNA-IMPa4-25 PSF-A488 DAPI IMPa4-A546_an_TileScan_001 (Stage 40 of 49)	00-GuPETgM9QKiCJypKVuxVhk
0.398302	um	Cell	0.000	1.000	Vesicles Paraspeckle	171	4	siRNA-IMPa4-25 PSF-A488 IMPa4-A546 DAPI 8C1-siRNA-IMP-a2-a4 V2.00	0	29. siRNA-IMPa4-25 PSF-A488 DAPI IMPa4-A546_an_TileScan_001 (Stage 40 of 49)	00-GuPETgM9QKiCJypKVuxVhk
0	um	Cell	0.000	1.000	Vesicles Paraspeckle	172	5	siRNA-IMPa4-25 PSF-A488 IMPa4-A546 DAPI 8C1-siRNA-IMP-a2-a4 V2.00	0	29. siRNA-IMPa4-25 PSF-A488 DAPI IMPa4-A546_an_TileScan_001 (Stage 40 of 49)	00-GuPETgM9QKiCJypKVuxVhk
0	um	Cell	0.000	1.000	Vesicles Paraspeckle	173	6	siRNA-IMPa4-25 PSF-A488 IMPa4-A546 DAPI 8C1-siRNA-IMP-a2-a4 V2.00	0	29. siRNA-IMPa4-25 PSF-A488 DAPI IMPa4-A546_an_TileScan_001 (Stage 40 of 49)	00-GuPETgM9QKiCJypKVuxVhk
0	um	Cell	0.000	1.000	Vesicles Paraspeckle	174	7	siRNA-IMPa4-25 PSF-A488 IMPa4-A546 DAPI 8C1-siRNA-IMP-a2-a4 V2.00	0	29. siRNA-IMPa4-25 PSF-A488 DAPI IMPa4-A546_an_TileScan_001 (Stage 40 of 49)	00-GuPETgM9QKiCJypKVuxVhk
0.405749	um	Cell	0.000	1.000	Vesicles Paraspeckle	175	8	siRNA-IMPa4-25 PSF-A488 IMPa4-A546 DAPI 8C1-siRNA-IMP-a2-a4 V2.00	0	29. siRNA-IMPa4-25 PSF-A488 DAPI IMPa4-A546_an_TileScan_001 (Stage 40 of 49)	00-GuPETgM9QKiCJypKVuxVhk
0	um	Cell	0.000	1.000	Vesicles Paraspeckle	176	9	siRNA-IMPa4-25 PSF-A488 IMPa4-A546 DAPI 8C1-siRNA-IMP-a2-a4 V2.00	0	29. siRNA-IMPa4-25 PSF-A488 DAPI IMPa4-A546_an_TileScan_001 (Stage 40 of 49)	00-GuPETgM9QKiCJypKVuxVhk
0.52026	um	Cell	0.000	1.000	Vesicles Paraspeckle	177	10	siRNA-IMPa4-25 PSF-A488 IMPa4-A546 DAPI 8C1-siRNA-IMP-a2-a4 V2.00	0	29. siRNA-IMPa4-25 PSF-A488 DAPI IMPa4-A546_an_TileScan_001 (Stage 40 of 49)	00-GuPETgM9QKiCJypKVuxVhk
0	um	Cell	0.000	1.000	Vesicles Paraspeckle	178	11	siRNA-IMPa4-25 PSF-A488 IMPa4-A546 DAPI 8C1-siRNA-IMP-a2-a4 V2.00	0	29. siRNA-IMPa4-25 PSF-A488 DAPI IMPa4-A546_an_TileScan_001 (Stage 40 of 49)	00-GuPETgM9QKiCJypKVuxVhk
0	um	Cell	0.000	1.000	Vesicles Paraspeckle	179	12	siRNA-IMPa4-25 PSF-A488 IMPa4-A546 DAPI 8C1-siRNA-IMP-a2-a4 V2.00	0	29. siRNA-IMPa4-25 PSF-A488 DAPI IMPa4-A546_an_TileScan_001 (Stage 40 of 49)	00-GuPETgM9QKiCJypKVuxVhk
0	um	Cell	0.000	1.000	Vesicles Paraspeckle	180	13	siRNA-IMPa4-25 PSF-A488 IMPa4-A546 DAPI 8C1-siRNA-IMP-a2-a4 V2.00	0	29. siRNA-IMPa4-25 PSF-A488 DAPI IMPa4-A546_an_TileScan_001 (Stage 40 of 49)	00-GuPETgM9QKiCJypKVuxVhk
0	um	Cell	0.000	1.000	Vesicles Paraspeckle	181	14	siRNA-IMPa4-25 PSF-A488 IMPa4-A546 DAPI 8C1-siRNA-IMP-a2-a4 V2.00	0	29. siRNA-IMPa4-25 PSF-A488 DAPI IMPa4-A546_an_TileScan_001 (Stage 40 of 49)	00-GuPETgM9QKiCJypKVuxVhk
0	um	Cell	0.000	1.000	Vesicles Paraspeckle	182	15	siRNA-IMPa4-25 PSF-A488 IMPa4-A546 DAPI 8C1-siRNA-IMP-a2-a4 V2.00	0	29. siRNA-IMPa4-25 PSF-A488 DAPI IMPa4-A546_an_TileScan_001 (Stage 40 of 49)	00-GuPETgM9QKiCJypKVuxVhk
0	um	Cell	0.000	1.000	Vesicles Paraspeckle	183	16	siRNA-IMPa4-25 PSF-A488 IMPa4-A546 DAPI 8C1-siRNA-IMP-a2-a4 V2.00	0	29. siRNA-IMPa4-25 PSF-A488 DAPI IMPa4-A546_an_TileScan_001 (Stage 40 of 49)	00-GuPETgM9QKiCJypKVuxVhk
0	um	Cell	0.000	1.000	Vesicles Paraspeckle	184	0	siRNA-IMPa4-25 PSF-A488 IMPa4-A546 DAPI 8C1-siRNA-IMP-a2-a4 V2.00	0	29. siRNA-IMPa4-25 PSF-A488 DAPI IMPa4-A546_ao_TileScan_001 (Stage 41 of 49)	00-3usNxDvypdD3NLwDMfxSdi
0	um	Cell	0.000	1.000	Vesicles Paraspeckle	185	1	siRNA-IMPa4-25 PSF-A488 IMPa4-A546 DAPI 8C1-siRNA-IMP-a2-a4 V2.00	0	29. siRNA-IMPa4-25 PSF-A488 DAPI IMPa4-A546_ao_TileScan_001 (Stage 41 of 49)	00-3usNxDvypdD3NLwDMfxSdi
0	um	Cell	0.000	1.000	Vesicles Paraspeckle	186	2	siRNA-IMPa4-25 PSF-A488 IMPa4-A546 DAPI 8C1-siRNA-IMP-a2-a4 V2.00	0	29. siRNA-IMPa4-25 PSF-A488 DAPI IMPa4-A546_ao_TileScan_001 (Stage 41 of 49)	00-3usNxDvypdD3NLwDMfxSdi
0	um	Cell	0.000	1.000	Vesicles Paraspeckle	187	3	siRNA-IMPa4-25 PSF-A488 IMPa4-A546 DAPI 8C1-siRNA-IMP-a2-a4 V2.00	0	29. siRNA-IMPa4-25 PSF-A488 DAPI IMPa4-A546_ao_TileScan_001 (Stage 41 of 49)	00-3usNxDvypdD3NLwDMfxSdi
0	um	Cell	0.000	1.000	Vesicles Paraspeckle	188	4	siRNA-IMPa4-25 PSF-A488 IMPa4-A546 DAPI 8C1-siRNA-IMP-a2-a4 V2.00	0	29. siRNA-IMPa4-25 PSF-A488 DAPI IMPa4-A546_ao_TileScan_001 (Stage 41 of 49)	00-3usNxDvypdD3NLwDMfxSdi
0	um	Cell	0.000	1.000	Vesicles Paraspeckle	189	5	siRNA-IMPa4-25 PSF-A488 IMPa4-A546 DAPI 8C1-siRNA-IMP-a2-a4 V2.00	0	29. siRNA-IMPa4-25 PSF-A488 DAPI IMPa4-A546_ao_TileScan_001 (Stage 41 of 49)	00-3usNxDvypdD3NLwDMfxSdi
0	um	Cell	0.000	1.000	Vesicles Paraspeckle	190	6	siRNA-IMPa4-25 PSF-A488 IMPa4-A546 DAPI 8C1-siRNA-IMP-a2-a4 V2.00	0	29. siRNA-IMPa4-25 PSF-A488 DAPI IMPa4-A546_ao_TileScan_001 (Stage 41 of 49)	00-3usNxDvypdD3NLwDMfxSdi
0	um	Cell	0.000	1.000	Vesicles Paraspeckle	191	7	siRNA-IMPa4-25 PSF-A488 IMPa4-A546 DAPI 8C1-siRNA-IMP-a2-a4 V2.00	0	29. siRNA-IMPa4-25 PSF-A488 DAPI IMPa4-A546_ao_TileScan_001 (Stage 41 of 49)	00-3usNxDvypdD3NLwDMfxSdi
0	um	Cell	0.000	1.000	Vesicles Paraspeckle	192	0	siRNA-IMPa4-25 PSF-A488 IMPa4-A546 DAPI 8C1-siRNA-IMP-a2-a4 V2.00	0	29. siRNA-IMPa4-25 PSF-A488 DAPI IMPa4-A546_ap_TileScan_001 (Stage 42 of 49)	00-53nBVfywSYYg7Fa2c3y65e
0	um	Cell	0.000	1.000	Vesicles Paraspeckle	193	1	siRNA-IMPa4-25 PSF-A488 IMPa4-A546 DAPI 8C1-siRNA-IMP-a2-a4 V2.00	0	29. siRNA-IMPa4-25 PSF-A488 DAPI IMPa4-A546_ap_TileScan_001 (Stage 42 of 49)	00-53nBVfywSYYg7Fa2c3y65e
0	um	Cell	0.000	1.000	Vesicles Paraspeckle	194	2	siRNA-IMPa4-25 PSF-A488 IMPa4-A546 DAPI 8C1-siRNA-IMP-a2-a4 V2.00	0	29. siRNA-IMPa4-25 PSF-A488 DAPI IMPa4-A546_ap_TileScan_001 (Stage 42 of 49)	00-53nBVfywSYYg7Fa2c3y65e
0	um	Cell	0.000	1.000	Vesicles Paraspeckle	195	0	siRNA-IMPa4-25 PSF-A488 IMPa4-A546 DAPI 8C1-siRNA-IMP-a2-a4 V2.00	0	29. siRNA-IMPa4-25 PSF-A488 DAPI IMPa4-A546_aq_TileScan_001 (Stage 43 of 49)	00-9abCpZJN3qSib6g4mVpiSZ
0	um	Cell	0.000	1.000	Vesicles Paraspeckle	196	1	siRNA-IMPa4-25 PSF-A488 IMPa4-A546 DAPI 8C1-siRNA-IMP-a2-a4 V2.00	0	29. siRNA-IMPa4-25 PSF-A488 DAPI IMPa4-A546_aq_TileScan_001 (Stage 43 of 49)	00-9abCpZJN3qSib6g4mVpiSZ
0	um	Cell	0.000	1.000	Vesicles Paraspeckle	197	2	siRNA-IMPa4-25 PSF-A488 IMPa4-A546 DAPI 8C1-siRNA-IMP-a2-a4 V2.00	0	29. siRNA-IMPa4-25 PSF-A488 DAPI IMPa4-A546_aq_TileScan_001 (Stage 43 of 49)	00-9abCpZJN3qSib6g4mVpiSZ
0	um	Cell	0.000	1.000	Vesicles Paraspeckle	198	3	siRNA-IMPa4-25 PSF-A488 IMPa4-A546 DAPI 8C1-siRNA-IMP-a2-a4 V2.00	0	29. siRNA-IMPa4-25 PSF-A488 DAPI IMPa4-A546_aq_TileScan_001 (Stage 43 of 49)	00-9abCpZJN3qSib6g4mVpiSZ
0	um	Cell	0.000	1.000	Vesicles Paraspeckle	199	4	siRNA-IMPa4-25 PSF-A488 IMPa4-A546 DAPI 8C1-siRNA-IMP-a2-a4 V2.00	0	29. siRNA-IMPa4-25 PSF-A488 DAPI IMPa4-A546_aq_TileScan_001 (Stage 43 of 49)	00-9abCpZJN3qSib6g4mVpiSZ
0	um	Cell	0.000	1.000	Vesicles Paraspeckle	200	5	siRNA-IMPa4-25 PSF-A488 IMPa4-A546 DAPI 8C1-siRNA-IMP-a2-a4 V2.00	0	29. siRNA-IMPa4-25 PSF-A488 DAPI IMPa4-A546_aq_TileScan_001 (Stage 43 of 49)	00-9abCpZJN3qSib6g4mVpiSZ
0	um	Cell	0.000	1.000	Vesicles Paraspeckle	201	6	siRNA-IMPa4-25 PSF-A488 IMPa4-A546 DAPI 8C1-siRNA-IMP-a2-a4 V2.00	0	29. siRNA-IMPa4-25 PSF-A488 DAPI IMPa4-A546_aq_TileScan_001 (Stage 43 of 49)	00-9abCpZJN3qSib6g4mVpiSZ
0	um	Cell	0.000	1.000	Vesicles Paraspeckle	202	7	siRNA-IMPa4-25 PSF-A488 IMPa4-A546 DAPI 8C1-siRNA-IMP-a2-a4 V2.00	0	29. siRNA-IMPa4-25 PSF-A488 DAPI IMPa4-A546_aq_TileScan_001 (Stage 43 of 49)	00-9abCpZJN3qSib6g4mVpiSZ
0	um	Cell	0.000	1.000	Vesicles Paraspeckle	203	8	siRNA-IMPa4-25 PSF-A488 IMPa4-A546 DAPI 8C1-siRNA-IMP-a2-a4 V2.00	0	29. siRNA-IMPa4-25 PSF-A488 DAPI IMPa4-A546_aq_TileScan_001 (Stage 43 of 49)	00-9abCpZJN3qSib6g4mVpiSZ
0	um	Cell	0.000	1.000	Vesicles Paraspeckle	204	9	siRNA-IMPa4-25 PSF-A488 IMPa4-A546 DAPI 8C1-siRNA-IMP-a2-a4 V2.00	0	29. siRNA-IMPa4-25 PSF-A488 DAPI IMPa4-A546_aq_TileScan_001 (Stage 43 of 49)	00-9abCpZJN3qSib6g4mVpiSZ
0	um	Cell	0.000	1.000	Vesicles Paraspeckle	205	10	siRNA-IMPa4-25 PSF-A488 IMPa4-A546 DAPI 8C1-siRNA-IMP-a2-a4 V2.00	0	29. siRNA-IMPa4-25 PSF-A488 DAPI IMPa4-A546_aq_TileScan_001 (Stage 43 of 49)	00-9abCpZJN3qSib6g4mVpiSZ
0	um	Cell	0.000	1.000	Vesicles Paraspeckle	206	11	siRNA-IMPa4-25 PSF-A488 IMPa4-A546 DAPI 8C1-siRNA-IMP-a2-a4 V2.00	0	29. siRNA-IMPa4-25 PSF-A488 DAPI IMPa4-A546_aq_TileScan_001 (Stage 43 of 49)	00-9abCpZJN3qSib6g4mVpiSZ
0	um	Cell	0.000	1.000	Vesicles Paraspeckle	207	12	siRNA-IMPa4-25 PSF-A488 IMPa4-A546 DAPI 8C1-siRNA-IMP-a2-a4 V2.00	0	29. siRNA-IMPa4-25 PSF-A488 DAPI IMPa4-A546_aq_TileScan_001 (Stage 43 of 49)	00-9abCpZJN3qSib6g4mVpiSZ
0	um	Cell	0.000	1.000	Vesicles Paraspeckle	208	0	siRNA-IMPa4-25 PSF-A488 IMPa4-A546 DAPI 8C1-siRNA-IMP-a2-a4 V2.00	0	29. siRNA-IMPa4-25 PSF-A488 DAPI IMPa4-A546_ar_TileScan_001 (Stage 44 of 49)	00-tUvZh3dCmiTGhtxxvBVZiJ
0	um	Cell	0.000	1.000	Vesicles Paraspeckle	209	1	siRNA-IMPa4-25 PSF-A488 IMPa4-A546 DAPI 8C1-siRNA-IMP-a2-a4 V2.00	0	29. siRNA-IMPa4-25 PSF-A488 DAPI IMPa4-A546_ar_TileScan_001 (Stage 44 of 49)	00-tUvZh3dCmiTGhtxxvBVZiJ
0	um	Cell	0.000	1.000	Vesicles Paraspeckle	210	2	siRNA-IMPa4-25 PSF-A488 IMPa4-A546 DAPI 8C1-siRNA-IMP-a2-a4 V2.00	0	29. siRNA-IMPa4-25 PSF-A488 DAPI IMPa4-A546_ar_TileScan_001 (Stage 44 of 49)	00-tUvZh3dCmiTGhtxxvBVZiJ
0	um	Cell	0.000	1.000	Vesicles Paraspeckle	211	3	siRNA-IMPa4-25 PSF-A488 IMPa4-A546 DAPI 8C1-siRNA-IMP-a2-a4 V2.00	0	29. siRNA-IMPa4-25 PSF-A488 DAPI IMPa4-A546_ar_TileScan_001 (Stage 44 of 49)	00-tUvZh3dCmiTGhtxxvBVZiJ
0	um	Cell	0.000	1.000	Vesicles Paraspeckle	212	4	siRNA-IMPa4-25 PSF-A488 IMPa4-A546 DAPI 8C1-siRNA-IMP-a2-a4 V2.00	0	29. siRNA-IMPa4-25 PSF-A488 DAPI IMPa4-A546_ar_TileScan_001 (Stage 44 of 49)	00-tUvZh3dCmiTGhtxxvBVZiJ
0	um	Cell	0.000	1.000	Vesicles Paraspeckle	213	5	siRNA-IMPa4-25 PSF-A488 IMPa4-A546 DAPI 8C1-siRNA-IMP-a2-a4 V2.00	0	29. siRNA-IMPa4-25 PSF-A488 DAPI IMPa4-A546_ar_TileScan_001 (Stage 44 of 49)	00-tUvZh3dCmiTGhtxxvBVZiJ
0	um	Cell	0.000	1.000	Vesicles Paraspeckle	214	6	siRNA-IMPa4-25 PSF-A488 IMPa4-A546 DAPI 8C1-siRNA-IMP-a2-a4 V2.00	0	29. siRNA-IMPa4-25 PSF-A488 DAPI IMPa4-A546_ar_TileScan_001 (Stage 44 of 49)	00-tUvZh3dCmiTGhtxxvBVZiJ
0.547691	um	Cell	0.000	1.000	Vesicles Paraspeckle	215	7	siRNA-IMPa4-25 PSF-A488 IMPa4-A546 DAPI 8C1-siRNA-IMP-a2-a4 V2.00	0	29. siRNA-IMPa4-25 PSF-A488 DAPI IMPa4-A546_ar_TileScan_001 (Stage 44 of 49)	00-tUvZh3dCmiTGhtxxvBVZiJ
0	um	Cell	0.000	1.000	Vesicles Paraspeckle	216	8	siRNA-IMPa4-25 PSF-A488 IMPa4-A546 DAPI 8C1-siRNA-IMP-a2-a4 V2.00	0	29. siRNA-IMPa4-25 PSF-A488 DAPI IMPa4-A546_ar_TileScan_001 (Stage 44 of 49)	00-tUvZh3dCmiTGhtxxvBVZiJ
0.56706	um	Cell	0.000	1.000	Vesicles Paraspeckle	217	9	siRNA-IMPa4-25 PSF-A488 IMPa4-A546 DAPI 8C1-siRNA-IMP-a2-a4 V2.00	0	29. siRNA-IMPa4-25 PSF-A488 DAPI IMPa4-A546_ar_TileScan_001 (Stage 44 of 49)	00-tUvZh3dCmiTGhtxxvBVZiJ
0	um	Cell	0.000	1.000	Vesicles Paraspeckle	218	10	siRNA-IMPa4-25 PSF-A488 IMPa4-A546 DAPI 8C1-siRNA-IMP-a2-a4 V2.00	0	29. siRNA-IMPa4-25 PSF-A488 DAPI IMPa4-A546_ar_TileScan_001 (Stage 44 of 49)	00-tUvZh3dCmiTGhtxxvBVZiJ
0	um	Cell	0.000	1.000	Vesicles Paraspeckle	219	11	siRNA-IMPa4-25 PSF-A488 IMPa4-A546 DAPI 8C1-siRNA-IMP-a2-a4 V2.00	0	29. siRNA-IMPa4-25 PSF-A488 DAPI IMPa4-A546_ar_TileScan_001 (Stage 44 of 49)	00-tUvZh3dCmiTGhtxxvBVZiJ
0	um	Cell	0.000	1.000	Vesicles Paraspeckle	220	12	siRNA-IMPa4-25 PSF-A488 IMPa4-A546 DAPI 8C1-siRNA-IMP-a2-a4 V2.00	0	29. siRNA-IMPa4-25 PSF-A488 DAPI IMPa4-A546_ar_TileScan_001 (Stage 44 of 49)	00-tUvZh3dCmiTGhtxxvBVZiJ
0	um	Cell	0.000	1.000	Vesicles Paraspeckle	221	13	siRNA-IMPa4-25 PSF-A488 IMPa4-A546 DAPI 8C1-siRNA-IMP-a2-a4 V2.00	0	29. siRNA-IMPa4-25 PSF-A488 DAPI IMPa4-A546_ar_TileScan_001 (Stage 44 of 49)	00-tUvZh3dCmiTGhtxxvBVZiJ
0	um	Cell	0.000	1.000	Vesicles Paraspeckle	222	14	siRNA-IMPa4-25 PSF-A488 IMPa4-A546 DAPI 8C1-siRNA-IMP-a2-a4 V2.00	0	29. siRNA-IMPa4-25 PSF-A488 DAPI IMPa4-A546_ar_TileScan_001 (Stage 44 of 49)	00-tUvZh3dCmiTGhtxxvBVZiJ
0.557544	um	Cell	0.000	1.000	Vesicles Paraspeckle	223	15	siRNA-IMPa4-25 PSF-A488 IMPa4-A546 DAPI 8C1-siRNA-IMP-a2-a4 V2.00	0	29. siRNA-IMPa4-25 PSF-A488 DAPI IMPa4-A546_ar_TileScan_001 (Stage 44 of 49)	00-tUvZh3dCmiTGhtxxvBVZiJ
0	um	Cell	0.000	1.000	Vesicles Paraspeckle	224	16	siRNA-IMPa4-25 PSF-A488 IMPa4-A546 DAPI 8C1-siRNA-IMP-a2-a4 V2.00	0	29. siRNA-IMPa4-25 PSF-A488 DAPI IMPa4-A546_ar_TileScan_001 (Stage 44 of 49)	00-tUvZh3dCmiTGhtxxvBVZiJ
0	um	Cell	0.000	1.000	Vesicles Paraspeckle	225	17	siRNA-IMPa4-25 PSF-A488 IMPa4-A546 DAPI 8C1-siRNA-IMP-a2-a4 V2.00	0	29. siRNA-IMPa4-25 PSF-A488 DAPI IMPa4-A546_ar_TileScan_001 (Stage 44 of 49)	00-tUvZh3dCmiTGhtxxvBVZiJ
0	um	Cell	0.000	1.000	Vesicles Paraspeckle	226	18	siRNA-IMPa4-25 PSF-A488 IMPa4-A546 DAPI 8C1-siRNA-IMP-a2-a4 V2.00	0	29. siRNA-IMPa4-25 PSF-A488 DAPI IMPa4-A546_ar_TileScan_001 (Stage 44 of 49)	00-tUvZh3dCmiTGhtxxvBVZiJ
0	um	Cell	0.000	1.000	Vesicles Paraspeckle	227	0	siRNA-IMPa4-25 PSF-A488 IMPa4-A546 DAPI 8C1-siRNA-IMP-a2-a4 V2.00	0	29. siRNA-IMPa4-25 PSF-A488 DAPI IMPa4-A546_as_TileScan_001 (Stage 45 of 49)	00-3X8dsdWEziFgeq5Tj6zu6i
0	um	Cell	0.000	1.000	Vesicles Paraspeckle	228	1	siRNA-IMPa4-25 PSF-A488 IMPa4-A546 DAPI 8C1-siRNA-IMP-a2-a4 V2.00	0	29. siRNA-IMPa4-25 PSF-A488 DAPI IMPa4-A546_as_TileScan_001 (Stage 45 of 49)	00-3X8dsdWEziFgeq5Tj6zu6i
0	um	Cell	0.000	1.000	Vesicles Paraspeckle	229	2	siRNA-IMPa4-25 PSF-A488 IMPa4-A546 DAPI 8C1-siRNA-IMP-a2-a4 V2.00	0	29. siRNA-IMPa4-25 PSF-A488 DAPI IMPa4-A546_as_TileScan_001 (Stage 45 of 49)	00-3X8dsdWEziFgeq5Tj6zu6i
0.369751	um	Cell	0.000	1.000	Vesicles Paraspeckle	230	3	siRNA-IMPa4-25 PSF-A488 IMPa4-A546 DAPI 8C1-siRNA-IMP-a2-a4 V2.00	0	29. siRNA-IMPa4-25 PSF-A488 DAPI IMPa4-A546_as_TileScan_001 (Stage 45 of 49)	00-3X8dsdWEziFgeq5Tj6zu6i
0	um	Cell	0.000	1.000	Vesicles Paraspeckle	231	4	siRNA-IMPa4-25 PSF-A488 IMPa4-A546 DAPI 8C1-siRNA-IMP-a2-a4 V2.00	0	29. siRNA-IMPa4-25 PSF-A488 DAPI IMPa4-A546_as_TileScan_001 (Stage 45 of 49)	00-3X8dsdWEziFgeq5Tj6zu6i
0	um	Cell	0.000	1.000	Vesicles Paraspeckle	232	5	siRNA-IMPa4-25 PSF-A488 IMPa4-A546 DAPI 8C1-siRNA-IMP-a2-a4 V2.00	0	29. siRNA-IMPa4-25 PSF-A488 DAPI IMPa4-A546_as_TileScan_001 (Stage 45 of 49)	00-3X8dsdWEziFgeq5Tj6zu6i
0.153416	um	Cell	0.000	1.000	Vesicles Paraspeckle	233	6	siRNA-IMPa4-25 PSF-A488 IMPa4-A546 DAPI 8C1-siRNA-IMP-a2-a4 V2.00	0	29. siRNA-IMPa4-25 PSF-A488 DAPI IMPa4-A546_as_TileScan_001 (Stage 45 of 49)	00-3X8dsdWEziFgeq5Tj6zu6i
0	um	Cell	0.000	1.000	Vesicles Paraspeckle	234	7	siRNA-IMPa4-25 PSF-A488 IMPa4-A546 DAPI 8C1-siRNA-IMP-a2-a4 V2.00	0	29. siRNA-IMPa4-25 PSF-A488 DAPI IMPa4-A546_as_TileScan_001 (Stage 45 of 49)	00-3X8dsdWEziFgeq5Tj6zu6i
0	um	Cell	0.000	1.000	Vesicles Paraspeckle	235	8	siRNA-IMPa4-25 PSF-A488 IMPa4-A546 DAPI 8C1-siRNA-IMP-a2-a4 V2.00	0	29. siRNA-IMPa4-25 PSF-A488 DAPI IMPa4-A546_as_TileScan_001 (Stage 45 of 49)	00-3X8dsdWEziFgeq5Tj6zu6i
0	um	Cell	0.000	1.000	Vesicles Paraspeckle	236	9	siRNA-IMPa4-25 PSF-A488 IMPa4-A546 DAPI 8C1-siRNA-IMP-a2-a4 V2.00	0	29. siRNA-IMPa4-25 PSF-A488 DAPI IMPa4-A546_as_TileScan_001 (Stage 45 of 49)	00-3X8dsdWEziFgeq5Tj6zu6i
0.460243	um	Cell	0.000	1.000	Vesicles Paraspeckle	237	10	siRNA-IMPa4-25 PSF-A488 IMPa4-A546 DAPI 8C1-siRNA-IMP-a2-a4 V2.00	0	29. siRNA-IMPa4-25 PSF-A488 DAPI IMPa4-A546_as_TileScan_001 (Stage 45 of 49)	00-3X8dsdWEziFgeq5Tj6zu6i
0	um	Cell	0.000	1.000	Vesicles Paraspeckle	238	11	siRNA-IMPa4-25 PSF-A488 IMPa4-A546 DAPI 8C1-siRNA-IMP-a2-a4 V2.00	0	29. siRNA-IMPa4-25 PSF-A488 DAPI IMPa4-A546_as_TileScan_001 (Stage 45 of 49)	00-3X8dsdWEziFgeq5Tj6zu6i
0	um	Cell	0.000	1.000	Vesicles Paraspeckle	239	12	siRNA-IMPa4-25 PSF-A488 IMPa4-A546 DAPI 8C1-siRNA-IMP-a2-a4 V2.00	0	29. siRNA-IMPa4-25 PSF-A488 DAPI IMPa4-A546_as_TileScan_001 (Stage 45 of 49)	00-3X8dsdWEziFgeq5Tj6zu6i
0	um	Cell	0.000	1.000	Vesicles Paraspeckle	240	13	siRNA-IMPa4-25 PSF-A488 IMPa4-A546 DAPI 8C1-siRNA-IMP-a2-a4 V2.00	0	29. siRNA-IMPa4-25 PSF-A488 DAPI IMPa4-A546_as_TileScan_001 (Stage 45 of 49)	00-3X8dsdWEziFgeq5Tj6zu6i
0	um	Cell	0.000	1.000	Vesicles Paraspeckle	241	14	siRNA-IMPa4-25 PSF-A488 IMPa4-A546 DAPI 8C1-siRNA-IMP-a2-a4 V2.00	0	29. siRNA-IMPa4-25 PSF-A488 DAPI IMPa4-A546_as_TileScan_001 (Stage 45 of 49)	00-3X8dsdWEziFgeq5Tj6zu6i
0.378353	um	Cell	0.000	1.000	Vesicles Paraspeckle	242	15	siRNA-IMPa4-25 PSF-A488 IMPa4-A546 DAPI 8C1-siRNA-IMP-a2-a4 V2.00	0	29. siRNA-IMPa4-25 PSF-A488 DAPI IMPa4-A546_as_TileScan_001 (Stage 45 of 49)	00-3X8dsdWEziFgeq5Tj6zu6i
0	um	Cell	0.000	1.000	Vesicles Paraspeckle	243	16	siRNA-IMPa4-25 PSF-A488 IMPa4-A546 DAPI 8C1-siRNA-IMP-a2-a4 V2.00	0	29. siRNA-IMPa4-25 PSF-A488 DAPI IMPa4-A546_as_TileScan_001 (Stage 45 of 49)	00-3X8dsdWEziFgeq5Tj6zu6i
0	um	Cell	0.000	1.000	Vesicles Paraspeckle	244	17	siRNA-IMPa4-25 PSF-A488 IMPa4-A546 DAPI 8C1-siRNA-IMP-a2-a4 V2.00	0	29. siRNA-IMPa4-25 PSF-A488 DAPI IMPa4-A546_as_TileScan_001 (Stage 45 of 49)	00-3X8dsdWEziFgeq5Tj6zu6i
0	um	Cell	0.000	1.000	Vesicles Paraspeckle	245	0	siRNA-IMPa4-25 PSF-A488 IMPa4-A546 DAPI 8C1-siRNA-IMP-a2-a4 V2.00	0	29. siRNA-IMPa4-25 PSF-A488 DAPI IMPa4-A546_at_TileScan_001 (Stage 46 of 49)	00-pK7G3Fa4DHFWVbNVhtbuR8
0	um	Cell	0.000	1.000	Vesicles Paraspeckle	246	1	siRNA-IMPa4-25 PSF-A488 IMPa4-A546 DAPI 8C1-siRNA-IMP-a2-a4 V2.00	0	29. siRNA-IMPa4-25 PSF-A488 DAPI IMPa4-A546_at_TileScan_001 (Stage 46 of 49)	00-pK7G3Fa4DHFWVbNVhtbuR8
0	um	Cell	0.000	1.000	Vesicles Paraspeckle	247	2	siRNA-IMPa4-25 PSF-A488 IMPa4-A546 DAPI 8C1-siRNA-IMP-a2-a4 V2.00	0	29. siRNA-IMPa4-25 PSF-A488 DAPI IMPa4-A546_at_TileScan_001 (Stage 46 of 49)	00-pK7G3Fa4DHFWVbNVhtbuR8
0	um	Cell	0.000	1.000	Vesicles Paraspeckle	248	3	siRNA-IMPa4-25 PSF-A488 IMPa4-A546 DAPI 8C1-siRNA-IMP-a2-a4 V2.00	0	29. siRNA-IMPa4-25 PSF-A488 DAPI IMPa4-A546_at_TileScan_001 (Stage 46 of 49)	00-pK7G3Fa4DHFWVbNVhtbuR8
0	um	Cell	0.000	1.000	Vesicles Paraspeckle	249	4	siRNA-IMPa4-25 PSF-A488 IMPa4-A546 DAPI 8C1-siRNA-IMP-a2-a4 V2.00	0	29. siRNA-IMPa4-25 PSF-A488 DAPI IMPa4-A546_at_TileScan_001 (Stage 46 of 49)	00-pK7G3Fa4DHFWVbNVhtbuR8
0	um	Cell	0.000	1.000	Vesicles Paraspeckle	250	5	siRNA-IMPa4-25 PSF-A488 IMPa4-A546 DAPI 8C1-siRNA-IMP-a2-a4 V2.00	0	29. siRNA-IMPa4-25 PSF-A488 DAPI IMPa4-A546_at_TileScan_001 (Stage 46 of 49)	00-pK7G3Fa4DHFWVbNVhtbuR8
0	um	Cell	0.000	1.000	Vesicles Paraspeckle	251	6	siRNA-IMPa4-25 PSF-A488 IMPa4-A546 DAPI 8C1-siRNA-IMP-a2-a4 V2.00	0	29. siRNA-IMPa4-25 PSF-A488 DAPI IMPa4-A546_at_TileScan_001 (Stage 46 of 49)	00-pK7G3Fa4DHFWVbNVhtbuR8
0.460243	um	Cell	0.000	1.000	Vesicles Paraspeckle	252	7	siRNA-IMPa4-25 PSF-A488 IMPa4-A546 DAPI 8C1-siRNA-IMP-a2-a4 V2.00	0	29. siRNA-IMPa4-25 PSF-A488 DAPI IMPa4-A546_at_TileScan_001 (Stage 46 of 49)	00-pK7G3Fa4DHFWVbNVhtbuR8
0	um	Cell	0.000	1.000	Vesicles Paraspeckle	253	8	siRNA-IMPa4-25 PSF-A488 IMPa4-A546 DAPI 8C1-siRNA-IMP-a2-a4 V2.00	0	29. siRNA-IMPa4-25 PSF-A488 DAPI IMPa4-A546_at_TileScan_001 (Stage 46 of 49)	00-pK7G3Fa4DHFWVbNVhtbuR8
0	um	Cell	0.000	1.000	Vesicles Paraspeckle	254	9	siRNA-IMPa4-25 PSF-A488 IMPa4-A546 DAPI 8C1-siRNA-IMP-a2-a4 V2.00	0	29. siRNA-IMPa4-25 PSF-A488 DAPI IMPa4-A546_at_TileScan_001 (Stage 46 of 49)	00-pK7G3Fa4DHFWVbNVhtbuR8
0	um	Cell	0.000	1.000	Vesicles Paraspeckle	255	10	siRNA-IMPa4-25 PSF-A488 IMPa4-A546 DAPI 8C1-siRNA-IMP-a2-a4 V2.00	0	29. siRNA-IMPa4-25 PSF-A488 DAPI IMPa4-A546_at_TileScan_001 (Stage 46 of 49)	00-pK7G3Fa4DHFWVbNVhtbuR8
0	um	Cell	0.000	1.000	Vesicles Paraspeckle	256	11	siRNA-IMPa4-25 PSF-A488 IMPa4-A546 DAPI 8C1-siRNA-IMP-a2-a4 V2.00	0	29. siRNA-IMPa4-25 PSF-A488 DAPI IMPa4-A546_at_TileScan_001 (Stage 46 of 49)	00-pK7G3Fa4DHFWVbNVhtbuR8
0	um	Cell	0.000	1.000	Vesicles Paraspeckle	257	12	siRNA-IMPa4-25 PSF-A488 IMPa4-A546 DAPI 8C1-siRNA-IMP-a2-a4 V2.00	0	29. siRNA-IMPa4-25 PSF-A488 DAPI IMPa4-A546_at_TileScan_001 (Stage 46 of 49)	00-pK7G3Fa4DHFWVbNVhtbuR8
0	um	Cell	0.000	1.000	Vesicles Paraspeckle	258	13	siRNA-IMPa4-25 PSF-A488 IMPa4-A546 DAPI 8C1-siRNA-IMP-a2-a4 V2.00	0	29. siRNA-IMPa4-25 PSF-A488 DAPI IMPa4-A546_at_TileScan_001 (Stage 46 of 49)	00-pK7G3Fa4DHFWVbNVhtbuR8
0	um	Cell	0.000	1.000	Vesicles Paraspeckle	259	14	siRNA-IMPa4-25 PSF-A488 IMPa4-A546 DAPI 8C1-siRNA-IMP-a2-a4 V2.00	0	29. siRNA-IMPa4-25 PSF-A488 DAPI IMPa4-A546_at_TileScan_001 (Stage 46 of 49)	00-pK7G3Fa4DHFWVbNVhtbuR8
0	um	Cell	0.000	1.000	Vesicles Paraspeckle	260	15	siRNA-IMPa4-25 PSF-A488 IMPa4-A546 DAPI 8C1-siRNA-IMP-a2-a4 V2.00	0	29. siRNA-IMPa4-25 PSF-A488 DAPI IMPa4-A546_at_TileScan_001 (Stage 46 of 49)	00-pK7G3Fa4DHFWVbNVhtbuR8
0	um	Cell	0.000	1.000	Vesicles Paraspeckle	261	16	siRNA-IMPa4-25 PSF-A488 IMPa4-A546 DAPI 8C1-siRNA-IMP-a2-a4 V2.00	0	29. siRNA-IMPa4-25 PSF-A488 DAPI IMPa4-A546_at_TileScan_001 (Stage 46 of 49)	00-pK7G3Fa4DHFWVbNVhtbuR8
0	um	Cell	0.000	1.000	Vesicles Paraspeckle	262	17	siRNA-IMPa4-25 PSF-A488 IMPa4-A546 DAPI 8C1-siRNA-IMP-a2-a4 V2.00	0	29. siRNA-IMPa4-25 PSF-A488 DAPI IMPa4-A546_at_TileScan_001 (Stage 46 of 49)	00-pK7G3Fa4DHFWVbNVhtbuR8
0	um	Cell	0.000	1.000	Vesicles Paraspeckle	263	18	siRNA-IMPa4-25 PSF-A488 IMPa4-A546 DAPI 8C1-siRNA-IMP-a2-a4 V2.00	0	29. siRNA-IMPa4-25 PSF-A488 DAPI IMPa4-A546_at_TileScan_001 (Stage 46 of 49)	00-pK7G3Fa4DHFWVbNVhtbuR8
0	um	Cell	0.000	1.000	Vesicles Paraspeckle	264	19	siRNA-IMPa4-25 PSF-A488 IMPa4-A546 DAPI 8C1-siRNA-IMP-a2-a4 V2.00	0	29. siRNA-IMPa4-25 PSF-A488 DAPI IMPa4-A546_at_TileScan_001 (Stage 46 of 49)	00-pK7G3Fa4DHFWVbNVhtbuR8
0	um	Cell	0.000	1.000	Vesicles Paraspeckle	265	20	siRNA-IMPa4-25 PSF-A488 IMPa4-A546 DAPI 8C1-siRNA-IMP-a2-a4 V2.00	0	29. siRNA-IMPa4-25 PSF-A488 DAPI IMPa4-A546_at_TileScan_001 (Stage 46 of 49)	00-pK7G3Fa4DHFWVbNVhtbuR8
0	um	Cell	0.000	1.000	Vesicles Paraspeckle	266	21	siRNA-IMPa4-25 PSF-A488 IMPa4-A546 DAPI 8C1-siRNA-IMP-a2-a4 V2.00	0	29. siRNA-IMPa4-25 PSF-A488 DAPI IMPa4-A546_at_TileScan_001 (Stage 46 of 49)	00-pK7G3Fa4DHFWVbNVhtbuR8
0.595548	um	Cell	0.000	1.000	Vesicles Paraspeckle	267	22	siRNA-IMPa4-25 PSF-A488 IMPa4-A546 DAPI 8C1-siRNA-IMP-a2-a4 V2.00	0	29. siRNA-IMPa4-25 PSF-A488 DAPI IMPa4-A546_at_TileScan_001 (Stage 46 of 49)	00-pK7G3Fa4DHFWVbNVhtbuR8
0.543649	um	Cell	0.000	1.000	Vesicles Paraspeckle	268	0	siRNA-IMPa4-25 PSF-A488 IMPa4-A546 DAPI 8C1-siRNA-IMP-a2-a4 V2.00	0	29. siRNA-IMPa4-25 PSF-A488 DAPI IMPa4-A546_au_TileScan_001 (Stage 47 of 49)	00-VP8FN6YguXFSWT9JSuk4tX
0	um	Cell	0.000	1.000	Vesicles Paraspeckle	269	1	siRNA-IMPa4-25 PSF-A488 IMPa4-A546 DAPI 8C1-siRNA-IMP-a2-a4 V2.00	0	29. siRNA-IMPa4-25 PSF-A488 DAPI IMPa4-A546_au_TileScan_001 (Stage 47 of 49)	00-VP8FN6YguXFSWT9JSuk4tX
0	um	Cell	0.000	1.000	Vesicles Paraspeckle	270	2	siRNA-IMPa4-25 PSF-A488 IMPa4-A546 DAPI 8C1-siRNA-IMP-a2-a4 V2.00	0	29. siRNA-IMPa4-25 PSF-A488 DAPI IMPa4-A546_au_TileScan_001 (Stage 47 of 49)	00-VP8FN6YguXFSWT9JSuk4tX
0	um	Cell	0.000	1.000	Vesicles Paraspeckle	271	3	siRNA-IMPa4-25 PSF-A488 IMPa4-A546 DAPI 8C1-siRNA-IMP-a2-a4 V2.00	0	29. siRNA-IMPa4-25 PSF-A488 DAPI IMPa4-A546_au_TileScan_001 (Stage 47 of 49)	00-VP8FN6YguXFSWT9JSuk4tX
0	um	Cell	0.000	1.000	Vesicles Paraspeckle	272	4	siRNA-IMPa4-25 PSF-A488 IMPa4-A546 DAPI 8C1-siRNA-IMP-a2-a4 V2.00	0	29. siRNA-IMPa4-25 PSF-A488 DAPI IMPa4-A546_au_TileScan_001 (Stage 47 of 49)	00-VP8FN6YguXFSWT9JSuk4tX
0	um	Cell	0.000	1.000	Vesicles Paraspeckle	273	5	siRNA-IMPa4-25 PSF-A488 IMPa4-A546 DAPI 8C1-siRNA-IMP-a2-a4 V2.00	0	29. siRNA-IMPa4-25 PSF-A488 DAPI IMPa4-A546_au_TileScan_001 (Stage 47 of 49)	00-VP8FN6YguXFSWT9JSuk4tX
0	um	Cell	0.000	1.000	Vesicles Paraspeckle	274	6	siRNA-IMPa4-25 PSF-A488 IMPa4-A546 DAPI 8C1-siRNA-IMP-a2-a4 V2.00	0	29. siRNA-IMPa4-25 PSF-A488 DAPI IMPa4-A546_au_TileScan_001 (Stage 47 of 49)	00-VP8FN6YguXFSWT9JSuk4tX
0	um	Cell	0.000	1.000	Vesicles Paraspeckle	275	7	siRNA-IMPa4-25 PSF-A488 IMPa4-A546 DAPI 8C1-siRNA-IMP-a2-a4 V2.00	0	29. siRNA-IMPa4-25 PSF-A488 DAPI IMPa4-A546_au_TileScan_001 (Stage 47 of 49)	00-VP8FN6YguXFSWT9JSuk4tX
0	um	Cell	0.000	1.000	Vesicles Paraspeckle	276	8	siRNA-IMPa4-25 PSF-A488 IMPa4-A546 DAPI 8C1-siRNA-IMP-a2-a4 V2.00	0	29. siRNA-IMPa4-25 PSF-A488 DAPI IMPa4-A546_au_TileScan_001 (Stage 47 of 49)	00-VP8FN6YguXFSWT9JSuk4tX
0	um	Cell	0.000	1.000	Vesicles Paraspeckle	277	9	siRNA-IMPa4-25 PSF-A488 IMPa4-A546 DAPI 8C1-siRNA-IMP-a2-a4 V2.00	0	29. siRNA-IMPa4-25 PSF-A488 DAPI IMPa4-A546_au_TileScan_001 (Stage 47 of 49)	00-VP8FN6YguXFSWT9JSuk4tX
0	um	Cell	0.000	1.000	Vesicles Paraspeckle	278	10	siRNA-IMPa4-25 PSF-A488 IMPa4-A546 DAPI 8C1-siRNA-IMP-a2-a4 V2.00	0	29. siRNA-IMPa4-25 PSF-A488 DAPI IMPa4-A546_au_TileScan_001 (Stage 47 of 49)	00-VP8FN6YguXFSWT9JSuk4tX
0	um	Cell	0.000	1.000	Vesicles Paraspeckle	279	11	siRNA-IMPa4-25 PSF-A488 IMPa4-A546 DAPI 8C1-siRNA-IMP-a2-a4 V2.00	0	29. siRNA-IMPa4-25 PSF-A488 DAPI IMPa4-A546_au_TileScan_001 (Stage 47 of 49)	00-VP8FN6YguXFSWT9JSuk4tX
0	um	Cell	0.000	1.000	Vesicles Paraspeckle	280	12	siRNA-IMPa4-25 PSF-A488 IMPa4-A546 DAPI 8C1-siRNA-IMP-a2-a4 V2.00	0	29. siRNA-IMPa4-25 PSF-A488 DAPI IMPa4-A546_au_TileScan_001 (Stage 47 of 49)	00-VP8FN6YguXFSWT9JSuk4tX
0	um	Cell	0.000	1.000	Vesicles Paraspeckle	281	13	siRNA-IMPa4-25 PSF-A488 IMPa4-A546 DAPI 8C1-siRNA-IMP-a2-a4 V2.00	0	29. siRNA-IMPa4-25 PSF-A488 DAPI IMPa4-A546_au_TileScan_001 (Stage 47 of 49)	00-VP8FN6YguXFSWT9JSuk4tX
0	um	Cell	0.000	1.000	Vesicles Paraspeckle	282	14	siRNA-IMPa4-25 PSF-A488 IMPa4-A546 DAPI 8C1-siRNA-IMP-a2-a4 V2.00	0	29. siRNA-IMPa4-25 PSF-A488 DAPI IMPa4-A546_au_TileScan_001 (Stage 47 of 49)	00-VP8FN6YguXFSWT9JSuk4tX
0	um	Cell	0.000	1.000	Vesicles Paraspeckle	283	15	siRNA-IMPa4-25 PSF-A488 IMPa4-A546 DAPI 8C1-siRNA-IMP-a2-a4 V2.00	0	29. siRNA-IMPa4-25 PSF-A488 DAPI IMPa4-A546_au_TileScan_001 (Stage 47 of 49)	00-VP8FN6YguXFSWT9JSuk4tX
0	um	Cell	0.000	1.000	Vesicles Paraspeckle	284	16	siRNA-IMPa4-25 PSF-A488 IMPa4-A546 DAPI 8C1-siRNA-IMP-a2-a4 V2.00	0	29. siRNA-IMPa4-25 PSF-A488 DAPI IMPa4-A546_au_TileScan_001 (Stage 47 of 49)	00-VP8FN6YguXFSWT9JSuk4tX
0	um	Cell	0.000	1.000	Vesicles Paraspeckle	285	17	siRNA-IMPa4-25 PSF-A488 IMPa4-A546 DAPI 8C1-siRNA-IMP-a2-a4 V2.00	0	29. siRNA-IMPa4-25 PSF-A488 DAPI IMPa4-A546_au_TileScan_001 (Stage 47 of 49)	00-VP8FN6YguXFSWT9JSuk4tX
0	um	Cell	0.000	1.000	Vesicles Paraspeckle	286	18	siRNA-IMPa4-25 PSF-A488 IMPa4-A546 DAPI 8C1-siRNA-IMP-a2-a4 V2.00	0	29. siRNA-IMPa4-25 PSF-A488 DAPI IMPa4-A546_au_TileScan_001 (Stage 47 of 49)	00-VP8FN6YguXFSWT9JSuk4tX
0	um	Cell	0.000	1.000	Vesicles Paraspeckle	287	19	siRNA-IMPa4-25 PSF-A488 IMPa4-A546 DAPI 8C1-siRNA-IMP-a2-a4 V2.00	0	29. siRNA-IMPa4-25 PSF-A488 DAPI IMPa4-A546_au_TileScan_001 (Stage 47 of 49)	00-VP8FN6YguXFSWT9JSuk4tX
0	um	Cell	0.000	1.000	Vesicles Paraspeckle	288	20	siRNA-IMPa4-25 PSF-A488 IMPa4-A546 DAPI 8C1-siRNA-IMP-a2-a4 V2.00	0	29. siRNA-IMPa4-25 PSF-A488 DAPI IMPa4-A546_au_TileScan_001 (Stage 47 of 49)	00-VP8FN6YguXFSWT9JSuk4tX
0	um	Cell	0.000	1.000	Vesicles Paraspeckle	289	21	siRNA-IMPa4-25 PSF-A488 IMPa4-A546 DAPI 8C1-siRNA-IMP-a2-a4 V2.00	0	29. siRNA-IMPa4-25 PSF-A488 DAPI IMPa4-A546_au_TileScan_001 (Stage 47 of 49)	00-VP8FN6YguXFSWT9JSuk4tX
0	um	Cell	0.000	1.000	Vesicles Paraspeckle	290	22	siRNA-IMPa4-25 PSF-A488 IMPa4-A546 DAPI 8C1-siRNA-IMP-a2-a4 V2.00	0	29. siRNA-IMPa4-25 PSF-A488 DAPI IMPa4-A546_au_TileScan_001 (Stage 47 of 49)	00-VP8FN6YguXFSWT9JSuk4tX
0	um	Cell	0.000	1.000	Vesicles Paraspeckle	291	23	siRNA-IMPa4-25 PSF-A488 IMPa4-A546 DAPI 8C1-siRNA-IMP-a2-a4 V2.00	0	29. siRNA-IMPa4-25 PSF-A488 DAPI IMPa4-A546_au_TileScan_001 (Stage 47 of 49)	00-VP8FN6YguXFSWT9JSuk4tX
0	um	Cell	0.000	1.000	Vesicles Paraspeckle	292	24	siRNA-IMPa4-25 PSF-A488 IMPa4-A546 DAPI 8C1-siRNA-IMP-a2-a4 V2.00	0	29. siRNA-IMPa4-25 PSF-A488 DAPI IMPa4-A546_au_TileScan_001 (Stage 47 of 49)	00-VP8FN6YguXFSWT9JSuk4tX
0	um	Cell	0.000	1.000	Vesicles Paraspeckle	293	0	siRNA-IMPa4-25 PSF-A488 IMPa4-A546 DAPI 8C1-siRNA-IMP-a2-a4 V2.00	0	29. siRNA-IMPa4-25 PSF-A488 DAPI IMPa4-A546_av_TileScan_001 (Stage 48 of 49)	00-GewY2z64yxfPcSAW48dSMQ
0	um	Cell	0.000	1.000	Vesicles Paraspeckle	294	1	siRNA-IMPa4-25 PSF-A488 IMPa4-A546 DAPI 8C1-siRNA-IMP-a2-a4 V2.00	0	29. siRNA-IMPa4-25 PSF-A488 DAPI IMPa4-A546_av_TileScan_001 (Stage 48 of 49)	00-GewY2z64yxfPcSAW48dSMQ
0	um	Cell	0.000	1.000	Vesicles Paraspeckle	295	2	siRNA-IMPa4-25 PSF-A488 IMPa4-A546 DAPI 8C1-siRNA-IMP-a2-a4 V2.00	0	29. siRNA-IMPa4-25 PSF-A488 DAPI IMPa4-A546_av_TileScan_001 (Stage 48 of 49)	00-GewY2z64yxfPcSAW48dSMQ
0	um	Cell	0.000	1.000	Vesicles Paraspeckle	296	3	siRNA-IMPa4-25 PSF-A488 IMPa4-A546 DAPI 8C1-siRNA-IMP-a2-a4 V2.00	0	29. siRNA-IMPa4-25 PSF-A488 DAPI IMPa4-A546_av_TileScan_001 (Stage 48 of 49)	00-GewY2z64yxfPcSAW48dSMQ
0	um	Cell	0.000	1.000	Vesicles Paraspeckle	297	4	siRNA-IMPa4-25 PSF-A488 IMPa4-A546 DAPI 8C1-siRNA-IMP-a2-a4 V2.00	0	29. siRNA-IMPa4-25 PSF-A488 DAPI IMPa4-A546_av_TileScan_001 (Stage 48 of 49)	00-GewY2z64yxfPcSAW48dSMQ
0	um	Cell	0.000	1.000	Vesicles Paraspeckle	298	5	siRNA-IMPa4-25 PSF-A488 IMPa4-A546 DAPI 8C1-siRNA-IMP-a2-a4 V2.00	0	29. siRNA-IMPa4-25 PSF-A488 DAPI IMPa4-A546_av_TileScan_001 (Stage 48 of 49)	00-GewY2z64yxfPcSAW48dSMQ
0	um	Cell	0.000	1.000	Vesicles Paraspeckle	299	6	siRNA-IMPa4-25 PSF-A488 IMPa4-A546 DAPI 8C1-siRNA-IMP-a2-a4 V2.00	0	29. siRNA-IMPa4-25 PSF-A488 DAPI IMPa4-A546_av_TileScan_001 (Stage 48 of 49)	00-GewY2z64yxfPcSAW48dSMQ
0	um	Cell	0.000	1.000	Vesicles Paraspeckle	300	7	siRNA-IMPa4-25 PSF-A488 IMPa4-A546 DAPI 8C1-siRNA-IMP-a2-a4 V2.00	0	29. siRNA-IMPa4-25 PSF-A488 DAPI IMPa4-A546_av_TileScan_001 (Stage 48 of 49)	00-GewY2z64yxfPcSAW48dSMQ
0	um	Cell	0.000	1.000	Vesicles Paraspeckle	301	8	siRNA-IMPa4-25 PSF-A488 IMPa4-A546 DAPI 8C1-siRNA-IMP-a2-a4 V2.00	0	29. siRNA-IMPa4-25 PSF-A488 DAPI IMPa4-A546_av_TileScan_001 (Stage 48 of 49)	00-GewY2z64yxfPcSAW48dSMQ
0	um	Cell	0.000	1.000	Vesicles Paraspeckle	302	9	siRNA-IMPa4-25 PSF-A488 IMPa4-A546 DAPI 8C1-siRNA-IMP-a2-a4 V2.00	0	29. siRNA-IMPa4-25 PSF-A488 DAPI IMPa4-A546_av_TileScan_001 (Stage 48 of 49)	00-GewY2z64yxfPcSAW48dSMQ
0	um	Cell	0.000	1.000	Vesicles Paraspeckle	303	10	siRNA-IMPa4-25 PSF-A488 IMPa4-A546 DAPI 8C1-siRNA-IMP-a2-a4 V2.00	0	29. siRNA-IMPa4-25 PSF-A488 DAPI IMPa4-A546_av_TileScan_001 (Stage 48 of 49)	00-GewY2z64yxfPcSAW48dSMQ
0	um	Cell	0.000	1.000	Vesicles Paraspeckle	304	11	siRNA-IMPa4-25 PSF-A488 IMPa4-A546 DAPI 8C1-siRNA-IMP-a2-a4 V2.00	0	29. siRNA-IMPa4-25 PSF-A488 DAPI IMPa4-A546_av_TileScan_001 (Stage 48 of 49)	00-GewY2z64yxfPcSAW48dSMQ
0.330522	um	Cell	0.000	1.000	Vesicles Paraspeckle	305	12	siRNA-IMPa4-25 PSF-A488 IMPa4-A546 DAPI 8C1-siRNA-IMP-a2-a4 V2.00	0	29. siRNA-IMPa4-25 PSF-A488 DAPI IMPa4-A546_av_TileScan_001 (Stage 48 of 49)	00-GewY2z64yxfPcSAW48dSMQ
0	um	Cell	0.000	1.000	Vesicles Paraspeckle	306	13	siRNA-IMPa4-25 PSF-A488 IMPa4-A546 DAPI 8C1-siRNA-IMP-a2-a4 V2.00	0	29. siRNA-IMPa4-25 PSF-A488 DAPI IMPa4-A546_av_TileScan_001 (Stage 48 of 49)	00-GewY2z64yxfPcSAW48dSMQ
0	um	Cell	0.000	1.000	Vesicles Paraspeckle	307	14	siRNA-IMPa4-25 PSF-A488 IMPa4-A546 DAPI 8C1-siRNA-IMP-a2-a4 V2.00	0	29. siRNA-IMPa4-25 PSF-A488 DAPI IMPa4-A546_av_TileScan_001 (Stage 48 of 49)	00-GewY2z64yxfPcSAW48dSMQ
0	um	Cell	0.000	1.000	Vesicles Paraspeckle	308	15	siRNA-IMPa4-25 PSF-A488 IMPa4-A546 DAPI 8C1-siRNA-IMP-a2-a4 V2.00	0	29. siRNA-IMPa4-25 PSF-A488 DAPI IMPa4-A546_av_TileScan_001 (Stage 48 of 49)	00-GewY2z64yxfPcSAW48dSMQ
0	um	Cell	0.000	1.000	Vesicles Paraspeckle	309	16	siRNA-IMPa4-25 PSF-A488 IMPa4-A546 DAPI 8C1-siRNA-IMP-a2-a4 V2.00	0	29. siRNA-IMPa4-25 PSF-A488 DAPI IMPa4-A546_av_TileScan_001 (Stage 48 of 49)	00-GewY2z64yxfPcSAW48dSMQ
0	um	Cell	0.000	1.000	Vesicles Paraspeckle	310	17	siRNA-IMPa4-25 PSF-A488 IMPa4-A546 DAPI 8C1-siRNA-IMP-a2-a4 V2.00	0	29. siRNA-IMPa4-25 PSF-A488 DAPI IMPa4-A546_av_TileScan_001 (Stage 48 of 49)	00-GewY2z64yxfPcSAW48dSMQ
0	um	Cell	0.000	1.000	Vesicles Paraspeckle	311	0	siRNA-IMPa4-25 PSF-A488 IMPa4-A546 DAPI 8C1-siRNA-IMP-a2-a4 V2.00	0	29. siRNA-IMPa4-25 PSF-A488 DAPI IMPa4-A546_aw_TileScan_001 (Stage 49 of 49)	00-m2q6ftGKUePaK83SdqZALf
0	um	Cell	0.000	1.000	Vesicles Paraspeckle	312	1	siRNA-IMPa4-25 PSF-A488 IMPa4-A546 DAPI 8C1-siRNA-IMP-a2-a4 V2.00	0	29. siRNA-IMPa4-25 PSF-A488 DAPI IMPa4-A546_aw_TileScan_001 (Stage 49 of 49)	00-m2q6ftGKUePaK83SdqZALf
0	um	Cell	0.000	1.000	Vesicles Paraspeckle	313	2	siRNA-IMPa4-25 PSF-A488 IMPa4-A546 DAPI 8C1-siRNA-IMP-a2-a4 V2.00	0	29. siRNA-IMPa4-25 PSF-A488 DAPI IMPa4-A546_aw_TileScan_001 (Stage 49 of 49)	00-m2q6ftGKUePaK83SdqZALf
0	um	Cell	0.000	1.000	Vesicles Paraspeckle	314	3	siRNA-IMPa4-25 PSF-A488 IMPa4-A546 DAPI 8C1-siRNA-IMP-a2-a4 V2.00	0	29. siRNA-IMPa4-25 PSF-A488 DAPI IMPa4-A546_aw_TileScan_001 (Stage 49 of 49)	00-m2q6ftGKUePaK83SdqZALf
0	um	Cell	0.000	1.000	Vesicles Paraspeckle	315	4	siRNA-IMPa4-25 PSF-A488 IMPa4-A546 DAPI 8C1-siRNA-IMP-a2-a4 V2.00	0	29. siRNA-IMPa4-25 PSF-A488 DAPI IMPa4-A546_aw_TileScan_001 (Stage 49 of 49)	00-m2q6ftGKUePaK83SdqZALf
0	um	Cell	0.000	1.000	Vesicles Paraspeckle	316	0	siRNA-IMPa4-25 PSF-A488 IMPa4-A546 DAPI 8C1-siRNA-IMP-a2-a4 V2.00	0	29. siRNA-IMPa4-25 PSF-A488 DAPI IMPa4-A546_b_TileScan_001 (Stage 2 of 49)	00-JAQfQs9thGHe5ERjNSiDNo
0	um	Cell	0.000	1.000	Vesicles Paraspeckle	317	1	siRNA-IMPa4-25 PSF-A488 IMPa4-A546 DAPI 8C1-siRNA-IMP-a2-a4 V2.00	0	29. siRNA-IMPa4-25 PSF-A488 DAPI IMPa4-A546_b_TileScan_001 (Stage 2 of 49)	00-JAQfQs9thGHe5ERjNSiDNo
0	um	Cell	0.000	1.000	Vesicles Paraspeckle	318	2	siRNA-IMPa4-25 PSF-A488 IMPa4-A546 DAPI 8C1-siRNA-IMP-a2-a4 V2.00	0	29. siRNA-IMPa4-25 PSF-A488 DAPI IMPa4-A546_b_TileScan_001 (Stage 2 of 49)	00-JAQfQs9thGHe5ERjNSiDNo
0	um	Cell	0.000	1.000	Vesicles Paraspeckle	319	3	siRNA-IMPa4-25 PSF-A488 IMPa4-A546 DAPI 8C1-siRNA-IMP-a2-a4 V2.00	0	29. siRNA-IMPa4-25 PSF-A488 DAPI IMPa4-A546_b_TileScan_001 (Stage 2 of 49)	00-JAQfQs9thGHe5ERjNSiDNo
0	um	Cell	0.000	1.000	Vesicles Paraspeckle	320	4	siRNA-IMPa4-25 PSF-A488 IMPa4-A546 DAPI 8C1-siRNA-IMP-a2-a4 V2.00	0	29. siRNA-IMPa4-25 PSF-A488 DAPI IMPa4-A546_b_TileScan_001 (Stage 2 of 49)	00-JAQfQs9thGHe5ERjNSiDNo
0	um	Cell	0.000	1.000	Vesicles Paraspeckle	321	5	siRNA-IMPa4-25 PSF-A488 IMPa4-A546 DAPI 8C1-siRNA-IMP-a2-a4 V2.00	0	29. siRNA-IMPa4-25 PSF-A488 DAPI IMPa4-A546_b_TileScan_001 (Stage 2 of 49)	00-JAQfQs9thGHe5ERjNSiDNo
0	um	Cell	0.000	1.000	Vesicles Paraspeckle	322	6	siRNA-IMPa4-25 PSF-A488 IMPa4-A546 DAPI 8C1-siRNA-IMP-a2-a4 V2.00	0	29. siRNA-IMPa4-25 PSF-A488 DAPI IMPa4-A546_b_TileScan_001 (Stage 2 of 49)	00-JAQfQs9thGHe5ERjNSiDNo
0	um	Cell	0.000	1.000	Vesicles Paraspeckle	323	7	siRNA-IMPa4-25 PSF-A488 IMPa4-A546 DAPI 8C1-siRNA-IMP-a2-a4 V2.00	0	29. siRNA-IMPa4-25 PSF-A488 DAPI IMPa4-A546_b_TileScan_001 (Stage 2 of 49)	00-JAQfQs9thGHe5ERjNSiDNo
0	um	Cell	0.000	1.000	Vesicles Paraspeckle	324	8	siRNA-IMPa4-25 PSF-A488 IMPa4-A546 DAPI 8C1-siRNA-IMP-a2-a4 V2.00	0	29. siRNA-IMPa4-25 PSF-A488 DAPI IMPa4-A546_b_TileScan_001 (Stage 2 of 49)	00-JAQfQs9thGHe5ERjNSiDNo
0	um	Cell	0.000	1.000	Vesicles Paraspeckle	325	9	siRNA-IMPa4-25 PSF-A488 IMPa4-A546 DAPI 8C1-siRNA-IMP-a2-a4 V2.00	0	29. siRNA-IMPa4-25 PSF-A488 DAPI IMPa4-A546_b_TileScan_001 (Stage 2 of 49)	00-JAQfQs9thGHe5ERjNSiDNo
0	um	Cell	0.000	1.000	Vesicles Paraspeckle	326	10	siRNA-IMPa4-25 PSF-A488 IMPa4-A546 DAPI 8C1-siRNA-IMP-a2-a4 V2.00	0	29. siRNA-IMPa4-25 PSF-A488 DAPI IMPa4-A546_b_TileScan_001 (Stage 2 of 49)	00-JAQfQs9thGHe5ERjNSiDNo
0	um	Cell	0.000	1.000	Vesicles Paraspeckle	327	11	siRNA-IMPa4-25 PSF-A488 IMPa4-A546 DAPI 8C1-siRNA-IMP-a2-a4 V2.00	0	29. siRNA-IMPa4-25 PSF-A488 DAPI IMPa4-A546_b_TileScan_001 (Stage 2 of 49)	00-JAQfQs9thGHe5ERjNSiDNo
0	um	Cell	0.000	1.000	Vesicles Paraspeckle	328	12	siRNA-IMPa4-25 PSF-A488 IMPa4-A546 DAPI 8C1-siRNA-IMP-a2-a4 V2.00	0	29. siRNA-IMPa4-25 PSF-A488 DAPI IMPa4-A546_b_TileScan_001 (Stage 2 of 49)	00-JAQfQs9thGHe5ERjNSiDNo
0	um	Cell	0.000	1.000	Vesicles Paraspeckle	329	13	siRNA-IMPa4-25 PSF-A488 IMPa4-A546 DAPI 8C1-siRNA-IMP-a2-a4 V2.00	0	29. siRNA-IMPa4-25 PSF-A488 DAPI IMPa4-A546_b_TileScan_001 (Stage 2 of 49)	00-JAQfQs9thGHe5ERjNSiDNo
0.378353	um	Cell	0.000	1.000	Vesicles Paraspeckle	330	14	siRNA-IMPa4-25 PSF-A488 IMPa4-A546 DAPI 8C1-siRNA-IMP-a2-a4 V2.00	0	29. siRNA-IMPa4-25 PSF-A488 DAPI IMPa4-A546_b_TileScan_001 (Stage 2 of 49)	00-JAQfQs9thGHe5ERjNSiDNo
0	um	Cell	0.000	1.000	Vesicles Paraspeckle	331	15	siRNA-IMPa4-25 PSF-A488 IMPa4-A546 DAPI 8C1-siRNA-IMP-a2-a4 V2.00	0	29. siRNA-IMPa4-25 PSF-A488 DAPI IMPa4-A546_b_TileScan_001 (Stage 2 of 49)	00-JAQfQs9thGHe5ERjNSiDNo
0	um	Cell	0.000	1.000	Vesicles Paraspeckle	332	16	siRNA-IMPa4-25 PSF-A488 IMPa4-A546 DAPI 8C1-siRNA-IMP-a2-a4 V2.00	0	29. siRNA-IMPa4-25 PSF-A488 DAPI IMPa4-A546_b_TileScan_001 (Stage 2 of 49)	00-JAQfQs9thGHe5ERjNSiDNo
0	um	Cell	0.000	1.000	Vesicles Paraspeckle	333	17	siRNA-IMPa4-25 PSF-A488 IMPa4-A546 DAPI 8C1-siRNA-IMP-a2-a4 V2.00	0	29. siRNA-IMPa4-25 PSF-A488 DAPI IMPa4-A546_b_TileScan_001 (Stage 2 of 49)	00-JAQfQs9thGHe5ERjNSiDNo
0.429873	um	Cell	0.000	1.000	Vesicles Paraspeckle	334	18	siRNA-IMPa4-25 PSF-A488 IMPa4-A546 DAPI 8C1-siRNA-IMP-a2-a4 V2.00	0	29. siRNA-IMPa4-25 PSF-A488 DAPI IMPa4-A546_b_TileScan_001 (Stage 2 of 49)	00-JAQfQs9thGHe5ERjNSiDNo
0	um	Cell	0.000	1.000	Vesicles Paraspeckle	335	0	siRNA-IMPa4-25 PSF-A488 IMPa4-A546 DAPI 8C1-siRNA-IMP-a2-a4 V2.00	0	29. siRNA-IMPa4-25 PSF-A488 DAPI IMPa4-A546_c_TileScan_001 (Stage 3 of 49)	00-8kT9eNQ4ubfRosJN6kQ78L
0	um	Cell	0.000	1.000	Vesicles Paraspeckle	336	1	siRNA-IMPa4-25 PSF-A488 IMPa4-A546 DAPI 8C1-siRNA-IMP-a2-a4 V2.00	0	29. siRNA-IMPa4-25 PSF-A488 DAPI IMPa4-A546_c_TileScan_001 (Stage 3 of 49)	00-8kT9eNQ4ubfRosJN6kQ78L
0	um	Cell	0.000	1.000	Vesicles Paraspeckle	337	2	siRNA-IMPa4-25 PSF-A488 IMPa4-A546 DAPI 8C1-siRNA-IMP-a2-a4 V2.00	0	29. siRNA-IMPa4-25 PSF-A488 DAPI IMPa4-A546_c_TileScan_001 (Stage 3 of 49)	00-8kT9eNQ4ubfRosJN6kQ78L
0	um	Cell	0.000	1.000	Vesicles Paraspeckle	338	0	siRNA-IMPa4-25 PSF-A488 IMPa4-A546 DAPI 8C1-siRNA-IMP-a2-a4 V2.00	0	29. siRNA-IMPa4-25 PSF-A488 DAPI IMPa4-A546_d_TileScan_001 (Stage 4 of 49)	00-vC3faPSE7bNqUkQLzdcSWR
0	um	Cell	0.000	1.000	Vesicles Paraspeckle	339	1	siRNA-IMPa4-25 PSF-A488 IMPa4-A546 DAPI 8C1-siRNA-IMP-a2-a4 V2.00	0	29. siRNA-IMPa4-25 PSF-A488 DAPI IMPa4-A546_d_TileScan_001 (Stage 4 of 49)	00-vC3faPSE7bNqUkQLzdcSWR
0	um	Cell	0.000	1.000	Vesicles Paraspeckle	340	2	siRNA-IMPa4-25 PSF-A488 IMPa4-A546 DAPI 8C1-siRNA-IMP-a2-a4 V2.00	0	29. siRNA-IMPa4-25 PSF-A488 DAPI IMPa4-A546_d_TileScan_001 (Stage 4 of 49)	00-vC3faPSE7bNqUkQLzdcSWR
0	um	Cell	0.000	1.000	Vesicles Paraspeckle	341	3	siRNA-IMPa4-25 PSF-A488 IMPa4-A546 DAPI 8C1-siRNA-IMP-a2-a4 V2.00	0	29. siRNA-IMPa4-25 PSF-A488 DAPI IMPa4-A546_d_TileScan_001 (Stage 4 of 49)	00-vC3faPSE7bNqUkQLzdcSWR
0	um	Cell	0.000	1.000	Vesicles Paraspeckle	342	4	siRNA-IMPa4-25 PSF-A488 IMPa4-A546 DAPI 8C1-siRNA-IMP-a2-a4 V2.00	0	29. siRNA-IMPa4-25 PSF-A488 DAPI IMPa4-A546_d_TileScan_001 (Stage 4 of 49)	00-vC3faPSE7bNqUkQLzdcSWR
0	um	Cell	0.000	1.000	Vesicles Paraspeckle	343	5	siRNA-IMPa4-25 PSF-A488 IMPa4-A546 DAPI 8C1-siRNA-IMP-a2-a4 V2.00	0	29. siRNA-IMPa4-25 PSF-A488 DAPI IMPa4-A546_d_TileScan_001 (Stage 4 of 49)	00-vC3faPSE7bNqUkQLzdcSWR
0	um	Cell	0.000	1.000	Vesicles Paraspeckle	344	0	siRNA-IMPa4-25 PSF-A488 IMPa4-A546 DAPI 8C1-siRNA-IMP-a2-a4 V2.00	0	29. siRNA-IMPa4-25 PSF-A488 DAPI IMPa4-A546_e_TileScan_001 (Stage 5 of 49)	00-FDtQ3H974QETkoppWZm9oX
0	um	Cell	0.000	1.000	Vesicles Paraspeckle	345	1	siRNA-IMPa4-25 PSF-A488 IMPa4-A546 DAPI 8C1-siRNA-IMP-a2-a4 V2.00	0	29. siRNA-IMPa4-25 PSF-A488 DAPI IMPa4-A546_e_TileScan_001 (Stage 5 of 49)	00-FDtQ3H974QETkoppWZm9oX
0	um	Cell	0.000	1.000	Vesicles Paraspeckle	346	2	siRNA-IMPa4-25 PSF-A488 IMPa4-A546 DAPI 8C1-siRNA-IMP-a2-a4 V2.00	0	29. siRNA-IMPa4-25 PSF-A488 DAPI IMPa4-A546_e_TileScan_001 (Stage 5 of 49)	00-FDtQ3H974QETkoppWZm9oX
0.394472	um	Cell	0.000	1.000	Vesicles Paraspeckle	347	3	siRNA-IMPa4-25 PSF-A488 IMPa4-A546 DAPI 8C1-siRNA-IMP-a2-a4 V2.00	0	29. siRNA-IMPa4-25 PSF-A488 DAPI IMPa4-A546_e_TileScan_001 (Stage 5 of 49)	00-FDtQ3H974QETkoppWZm9oX
0	um	Cell	0.000	1.000	Vesicles Paraspeckle	348	4	siRNA-IMPa4-25 PSF-A488 IMPa4-A546 DAPI 8C1-siRNA-IMP-a2-a4 V2.00	0	29. siRNA-IMPa4-25 PSF-A488 DAPI IMPa4-A546_e_TileScan_001 (Stage 5 of 49)	00-FDtQ3H974QETkoppWZm9oX
0	um	Cell	0.000	1.000	Vesicles Paraspeckle	349	5	siRNA-IMPa4-25 PSF-A488 IMPa4-A546 DAPI 8C1-siRNA-IMP-a2-a4 V2.00	0	29. siRNA-IMPa4-25 PSF-A488 DAPI IMPa4-A546_e_TileScan_001 (Stage 5 of 49)	00-FDtQ3H974QETkoppWZm9oX
0	um	Cell	0.000	1.000	Vesicles Paraspeckle	350	6	siRNA-IMPa4-25 PSF-A488 IMPa4-A546 DAPI 8C1-siRNA-IMP-a2-a4 V2.00	0	29. siRNA-IMPa4-25 PSF-A488 DAPI IMPa4-A546_e_TileScan_001 (Stage 5 of 49)	00-FDtQ3H974QETkoppWZm9oX
0	um	Cell	0.000	1.000	Vesicles Paraspeckle	351	7	siRNA-IMPa4-25 PSF-A488 IMPa4-A546 DAPI 8C1-siRNA-IMP-a2-a4 V2.00	0	29. siRNA-IMPa4-25 PSF-A488 DAPI IMPa4-A546_e_TileScan_001 (Stage 5 of 49)	00-FDtQ3H974QETkoppWZm9oX
0	um	Cell	0.000	1.000	Vesicles Paraspeckle	352	8	siRNA-IMPa4-25 PSF-A488 IMPa4-A546 DAPI 8C1-siRNA-IMP-a2-a4 V2.00	0	29. siRNA-IMPa4-25 PSF-A488 DAPI IMPa4-A546_e_TileScan_001 (Stage 5 of 49)	00-FDtQ3H974QETkoppWZm9oX
0	um	Cell	0.000	1.000	Vesicles Paraspeckle	353	9	siRNA-IMPa4-25 PSF-A488 IMPa4-A546 DAPI 8C1-siRNA-IMP-a2-a4 V2.00	0	29. siRNA-IMPa4-25 PSF-A488 DAPI IMPa4-A546_e_TileScan_001 (Stage 5 of 49)	00-FDtQ3H974QETkoppWZm9oX
0	um	Cell	0.000	1.000	Vesicles Paraspeckle	354	10	siRNA-IMPa4-25 PSF-A488 IMPa4-A546 DAPI 8C1-siRNA-IMP-a2-a4 V2.00	0	29. siRNA-IMPa4-25 PSF-A488 DAPI IMPa4-A546_e_TileScan_001 (Stage 5 of 49)	00-FDtQ3H974QETkoppWZm9oX
0	um	Cell	0.000	1.000	Vesicles Paraspeckle	355	11	siRNA-IMPa4-25 PSF-A488 IMPa4-A546 DAPI 8C1-siRNA-IMP-a2-a4 V2.00	0	29. siRNA-IMPa4-25 PSF-A488 DAPI IMPa4-A546_e_TileScan_001 (Stage 5 of 49)	00-FDtQ3H974QETkoppWZm9oX
0	um	Cell	0.000	1.000	Vesicles Paraspeckle	356	12	siRNA-IMPa4-25 PSF-A488 IMPa4-A546 DAPI 8C1-siRNA-IMP-a2-a4 V2.00	0	29. siRNA-IMPa4-25 PSF-A488 DAPI IMPa4-A546_e_TileScan_001 (Stage 5 of 49)	00-FDtQ3H974QETkoppWZm9oX
0	um	Cell	0.000	1.000	Vesicles Paraspeckle	357	13	siRNA-IMPa4-25 PSF-A488 IMPa4-A546 DAPI 8C1-siRNA-IMP-a2-a4 V2.00	0	29. siRNA-IMPa4-25 PSF-A488 DAPI IMPa4-A546_e_TileScan_001 (Stage 5 of 49)	00-FDtQ3H974QETkoppWZm9oX
0	um	Cell	0.000	1.000	Vesicles Paraspeckle	358	14	siRNA-IMPa4-25 PSF-A488 IMPa4-A546 DAPI 8C1-siRNA-IMP-a2-a4 V2.00	0	29. siRNA-IMPa4-25 PSF-A488 DAPI IMPa4-A546_e_TileScan_001 (Stage 5 of 49)	00-FDtQ3H974QETkoppWZm9oX
0	um	Cell	0.000	1.000	Vesicles Paraspeckle	359	15	siRNA-IMPa4-25 PSF-A488 IMPa4-A546 DAPI 8C1-siRNA-IMP-a2-a4 V2.00	0	29. siRNA-IMPa4-25 PSF-A488 DAPI IMPa4-A546_e_TileScan_001 (Stage 5 of 49)	00-FDtQ3H974QETkoppWZm9oX
0	um	Cell	0.000	1.000	Vesicles Paraspeckle	360	16	siRNA-IMPa4-25 PSF-A488 IMPa4-A546 DAPI 8C1-siRNA-IMP-a2-a4 V2.00	0	29. siRNA-IMPa4-25 PSF-A488 DAPI IMPa4-A546_e_TileScan_001 (Stage 5 of 49)	00-FDtQ3H974QETkoppWZm9oX
0	um	Cell	0.000	1.000	Vesicles Paraspeckle	361	17	siRNA-IMPa4-25 PSF-A488 IMPa4-A546 DAPI 8C1-siRNA-IMP-a2-a4 V2.00	0	29. siRNA-IMPa4-25 PSF-A488 DAPI IMPa4-A546_e_TileScan_001 (Stage 5 of 49)	00-FDtQ3H974QETkoppWZm9oX
0	um	Cell	0.000	1.000	Vesicles Paraspeckle	362	0	siRNA-IMPa4-25 PSF-A488 IMPa4-A546 DAPI 8C1-siRNA-IMP-a2-a4 V2.00	0	29. siRNA-IMPa4-25 PSF-A488 DAPI IMPa4-A546_f_TileScan_001 (Stage 6 of 49)	00-qfVkJtEdVr8ts5QDrCq4nW
0	um	Cell	0.000	1.000	Vesicles Paraspeckle	363	1	siRNA-IMPa4-25 PSF-A488 IMPa4-A546 DAPI 8C1-siRNA-IMP-a2-a4 V2.00	0	29. siRNA-IMPa4-25 PSF-A488 DAPI IMPa4-A546_f_TileScan_001 (Stage 6 of 49)	00-qfVkJtEdVr8ts5QDrCq4nW
0.524669	um	Cell	0.000	1.000	Vesicles Paraspeckle	364	2	siRNA-IMPa4-25 PSF-A488 IMPa4-A546 DAPI 8C1-siRNA-IMP-a2-a4 V2.00	0	29. siRNA-IMPa4-25 PSF-A488 DAPI IMPa4-A546_f_TileScan_001 (Stage 6 of 49)	00-qfVkJtEdVr8ts5QDrCq4nW
0	um	Cell	0.000	1.000	Vesicles Paraspeckle	365	3	siRNA-IMPa4-25 PSF-A488 IMPa4-A546 DAPI 8C1-siRNA-IMP-a2-a4 V2.00	0	29. siRNA-IMPa4-25 PSF-A488 DAPI IMPa4-A546_f_TileScan_001 (Stage 6 of 49)	00-qfVkJtEdVr8ts5QDrCq4nW
0	um	Cell	0.000	1.000	Vesicles Paraspeckle	366	4	siRNA-IMPa4-25 PSF-A488 IMPa4-A546 DAPI 8C1-siRNA-IMP-a2-a4 V2.00	0	29. siRNA-IMPa4-25 PSF-A488 DAPI IMPa4-A546_f_TileScan_001 (Stage 6 of 49)	00-qfVkJtEdVr8ts5QDrCq4nW
0	um	Cell	0.000	1.000	Vesicles Paraspeckle	367	5	siRNA-IMPa4-25 PSF-A488 IMPa4-A546 DAPI 8C1-siRNA-IMP-a2-a4 V2.00	0	29. siRNA-IMPa4-25 PSF-A488 DAPI IMPa4-A546_f_TileScan_001 (Stage 6 of 49)	00-qfVkJtEdVr8ts5QDrCq4nW
0	um	Cell	0.000	1.000	Vesicles Paraspeckle	368	6	siRNA-IMPa4-25 PSF-A488 IMPa4-A546 DAPI 8C1-siRNA-IMP-a2-a4 V2.00	0	29. siRNA-IMPa4-25 PSF-A488 DAPI IMPa4-A546_f_TileScan_001 (Stage 6 of 49)	00-qfVkJtEdVr8ts5QDrCq4nW
0	um	Cell	0.000	1.000	Vesicles Paraspeckle	369	7	siRNA-IMPa4-25 PSF-A488 IMPa4-A546 DAPI 8C1-siRNA-IMP-a2-a4 V2.00	0	29. siRNA-IMPa4-25 PSF-A488 DAPI IMPa4-A546_f_TileScan_001 (Stage 6 of 49)	00-qfVkJtEdVr8ts5QDrCq4nW
0	um	Cell	0.000	1.000	Vesicles Paraspeckle	370	8	siRNA-IMPa4-25 PSF-A488 IMPa4-A546 DAPI 8C1-siRNA-IMP-a2-a4 V2.00	0	29. siRNA-IMPa4-25 PSF-A488 DAPI IMPa4-A546_f_TileScan_001 (Stage 6 of 49)	00-qfVkJtEdVr8ts5QDrCq4nW
0	um	Cell	0.000	1.000	Vesicles Paraspeckle	371	9	siRNA-IMPa4-25 PSF-A488 IMPa4-A546 DAPI 8C1-siRNA-IMP-a2-a4 V2.00	0	29. siRNA-IMPa4-25 PSF-A488 DAPI IMPa4-A546_f_TileScan_001 (Stage 6 of 49)	00-qfVkJtEdVr8ts5QDrCq4nW
0	um	Cell	0.000	1.000	Vesicles Paraspeckle	372	10	siRNA-IMPa4-25 PSF-A488 IMPa4-A546 DAPI 8C1-siRNA-IMP-a2-a4 V2.00	0	29. siRNA-IMPa4-25 PSF-A488 DAPI IMPa4-A546_f_TileScan_001 (Stage 6 of 49)	00-qfVkJtEdVr8ts5QDrCq4nW
0	um	Cell	0.000	1.000	Vesicles Paraspeckle	373	11	siRNA-IMPa4-25 PSF-A488 IMPa4-A546 DAPI 8C1-siRNA-IMP-a2-a4 V2.00	0	29. siRNA-IMPa4-25 PSF-A488 DAPI IMPa4-A546_f_TileScan_001 (Stage 6 of 49)	00-qfVkJtEdVr8ts5QDrCq4nW
0	um	Cell	0.000	1.000	Vesicles Paraspeckle	374	12	siRNA-IMPa4-25 PSF-A488 IMPa4-A546 DAPI 8C1-siRNA-IMP-a2-a4 V2.00	0	29. siRNA-IMPa4-25 PSF-A488 DAPI IMPa4-A546_f_TileScan_001 (Stage 6 of 49)	00-qfVkJtEdVr8ts5QDrCq4nW
0	um	Cell	0.000	1.000	Vesicles Paraspeckle	375	13	siRNA-IMPa4-25 PSF-A488 IMPa4-A546 DAPI 8C1-siRNA-IMP-a2-a4 V2.00	0	29. siRNA-IMPa4-25 PSF-A488 DAPI IMPa4-A546_f_TileScan_001 (Stage 6 of 49)	00-qfVkJtEdVr8ts5QDrCq4nW
0	um	Cell	0.000	1.000	Vesicles Paraspeckle	376	14	siRNA-IMPa4-25 PSF-A488 IMPa4-A546 DAPI 8C1-siRNA-IMP-a2-a4 V2.00	0	29. siRNA-IMPa4-25 PSF-A488 DAPI IMPa4-A546_f_TileScan_001 (Stage 6 of 49)	00-qfVkJtEdVr8ts5QDrCq4nW
0	um	Cell	0.000	1.000	Vesicles Paraspeckle	377	15	siRNA-IMPa4-25 PSF-A488 IMPa4-A546 DAPI 8C1-siRNA-IMP-a2-a4 V2.00	0	29. siRNA-IMPa4-25 PSF-A488 DAPI IMPa4-A546_f_TileScan_001 (Stage 6 of 49)	00-qfVkJtEdVr8ts5QDrCq4nW
0	um	Cell	0.000	1.000	Vesicles Paraspeckle	378	16	siRNA-IMPa4-25 PSF-A488 IMPa4-A546 DAPI 8C1-siRNA-IMP-a2-a4 V2.00	0	29. siRNA-IMPa4-25 PSF-A488 DAPI IMPa4-A546_f_TileScan_001 (Stage 6 of 49)	00-qfVkJtEdVr8ts5QDrCq4nW
0	um	Cell	0.000	1.000	Vesicles Paraspeckle	379	17	siRNA-IMPa4-25 PSF-A488 IMPa4-A546 DAPI 8C1-siRNA-IMP-a2-a4 V2.00	0	29. siRNA-IMPa4-25 PSF-A488 DAPI IMPa4-A546_f_TileScan_001 (Stage 6 of 49)	00-qfVkJtEdVr8ts5QDrCq4nW
0	um	Cell	0.000	1.000	Vesicles Paraspeckle	380	18	siRNA-IMPa4-25 PSF-A488 IMPa4-A546 DAPI 8C1-siRNA-IMP-a2-a4 V2.00	0	29. siRNA-IMPa4-25 PSF-A488 DAPI IMPa4-A546_f_TileScan_001 (Stage 6 of 49)	00-qfVkJtEdVr8ts5QDrCq4nW
0	um	Cell	0.000	1.000	Vesicles Paraspeckle	381	0	siRNA-IMPa4-25 PSF-A488 IMPa4-A546 DAPI 8C1-siRNA-IMP-a2-a4 V2.00	0	29. siRNA-IMPa4-25 PSF-A488 DAPI IMPa4-A546_g_TileScan_001 (Stage 7 of 49)	00-HgNzvvPynSsYeQCCCEXTD8
0	um	Cell	0.000	1.000	Vesicles Paraspeckle	382	1	siRNA-IMPa4-25 PSF-A488 IMPa4-A546 DAPI 8C1-siRNA-IMP-a2-a4 V2.00	0	29. siRNA-IMPa4-25 PSF-A488 DAPI IMPa4-A546_g_TileScan_001 (Stage 7 of 49)	00-HgNzvvPynSsYeQCCCEXTD8
0	um	Cell	0.000	1.000	Vesicles Paraspeckle	383	2	siRNA-IMPa4-25 PSF-A488 IMPa4-A546 DAPI 8C1-siRNA-IMP-a2-a4 V2.00	0	29. siRNA-IMPa4-25 PSF-A488 DAPI IMPa4-A546_g_TileScan_001 (Stage 7 of 49)	00-HgNzvvPynSsYeQCCCEXTD8
0	um	Cell	0.000	1.000	Vesicles Paraspeckle	384	3	siRNA-IMPa4-25 PSF-A488 IMPa4-A546 DAPI 8C1-siRNA-IMP-a2-a4 V2.00	0	29. siRNA-IMPa4-25 PSF-A488 DAPI IMPa4-A546_g_TileScan_001 (Stage 7 of 49)	00-HgNzvvPynSsYeQCCCEXTD8
0	um	Cell	0.000	1.000	Vesicles Paraspeckle	385	4	siRNA-IMPa4-25 PSF-A488 IMPa4-A546 DAPI 8C1-siRNA-IMP-a2-a4 V2.00	0	29. siRNA-IMPa4-25 PSF-A488 DAPI IMPa4-A546_g_TileScan_001 (Stage 7 of 49)	00-HgNzvvPynSsYeQCCCEXTD8
0	um	Cell	0.000	1.000	Vesicles Paraspeckle	386	5	siRNA-IMPa4-25 PSF-A488 IMPa4-A546 DAPI 8C1-siRNA-IMP-a2-a4 V2.00	0	29. siRNA-IMPa4-25 PSF-A488 DAPI IMPa4-A546_g_TileScan_001 (Stage 7 of 49)	00-HgNzvvPynSsYeQCCCEXTD8
0	um	Cell	0.000	1.000	Vesicles Paraspeckle	387	0	siRNA-IMPa4-25 PSF-A488 IMPa4-A546 DAPI 8C1-siRNA-IMP-a2-a4 V2.00	0	29. siRNA-IMPa4-25 PSF-A488 DAPI IMPa4-A546_h_TileScan_001 (Stage 8 of 49)	00-ueNbPibDTEh4dBDw8a59u
0	um	Cell	0.000	1.000	Vesicles Paraspeckle	388	1	siRNA-IMPa4-25 PSF-A488 IMPa4-A546 DAPI 8C1-siRNA-IMP-a2-a4 V2.00	0	29. siRNA-IMPa4-25 PSF-A488 DAPI IMPa4-A546_h_TileScan_001 (Stage 8 of 49)	00-ueNbPibDTEh4dBDw8a59u
0	um	Cell	0.000	1.000	Vesicles Paraspeckle	389	2	siRNA-IMPa4-25 PSF-A488 IMPa4-A546 DAPI 8C1-siRNA-IMP-a2-a4 V2.00	0	29. siRNA-IMPa4-25 PSF-A488 DAPI IMPa4-A546_h_TileScan_001 (Stage 8 of 49)	00-ueNbPibDTEh4dBDw8a59u
0	um	Cell	0.000	1.000	Vesicles Paraspeckle	390	3	siRNA-IMPa4-25 PSF-A488 IMPa4-A546 DAPI 8C1-siRNA-IMP-a2-a4 V2.00	0	29. siRNA-IMPa4-25 PSF-A488 DAPI IMPa4-A546_h_TileScan_001 (Stage 8 of 49)	00-ueNbPibDTEh4dBDw8a59u
0	um	Cell	0.000	1.000	Vesicles Paraspeckle	391	4	siRNA-IMPa4-25 PSF-A488 IMPa4-A546 DAPI 8C1-siRNA-IMP-a2-a4 V2.00	0	29. siRNA-IMPa4-25 PSF-A488 DAPI IMPa4-A546_h_TileScan_001 (Stage 8 of 49)	00-ueNbPibDTEh4dBDw8a59u
0	um	Cell	0.000	1.000	Vesicles Paraspeckle	392	5	siRNA-IMPa4-25 PSF-A488 IMPa4-A546 DAPI 8C1-siRNA-IMP-a2-a4 V2.00	0	29. siRNA-IMPa4-25 PSF-A488 DAPI IMPa4-A546_h_TileScan_001 (Stage 8 of 49)	00-ueNbPibDTEh4dBDw8a59u
0	um	Cell	0.000	1.000	Vesicles Paraspeckle	393	6	siRNA-IMPa4-25 PSF-A488 IMPa4-A546 DAPI 8C1-siRNA-IMP-a2-a4 V2.00	0	29. siRNA-IMPa4-25 PSF-A488 DAPI IMPa4-A546_h_TileScan_001 (Stage 8 of 49)	00-ueNbPibDTEh4dBDw8a59u
0	um	Cell	0.000	1.000	Vesicles Paraspeckle	394	7	siRNA-IMPa4-25 PSF-A488 IMPa4-A546 DAPI 8C1-siRNA-IMP-a2-a4 V2.00	0	29. siRNA-IMPa4-25 PSF-A488 DAPI IMPa4-A546_h_TileScan_001 (Stage 8 of 49)	00-ueNbPibDTEh4dBDw8a59u
0	um	Cell	0.000	1.000	Vesicles Paraspeckle	395	8	siRNA-IMPa4-25 PSF-A488 IMPa4-A546 DAPI 8C1-siRNA-IMP-a2-a4 V2.00	0	29. siRNA-IMPa4-25 PSF-A488 DAPI IMPa4-A546_h_TileScan_001 (Stage 8 of 49)	00-ueNbPibDTEh4dBDw8a59u
0	um	Cell	0.000	1.000	Vesicles Paraspeckle	396	9	siRNA-IMPa4-25 PSF-A488 IMPa4-A546 DAPI 8C1-siRNA-IMP-a2-a4 V2.00	0	29. siRNA-IMPa4-25 PSF-A488 DAPI IMPa4-A546_h_TileScan_001 (Stage 8 of 49)	00-ueNbPibDTEh4dBDw8a59u
0	um	Cell	0.000	1.000	Vesicles Paraspeckle	397	10	siRNA-IMPa4-25 PSF-A488 IMPa4-A546 DAPI 8C1-siRNA-IMP-a2-a4 V2.00	0	29. siRNA-IMPa4-25 PSF-A488 DAPI IMPa4-A546_h_TileScan_001 (Stage 8 of 49)	00-ueNbPibDTEh4dBDw8a59u
0	um	Cell	0.000	1.000	Vesicles Paraspeckle	398	11	siRNA-IMPa4-25 PSF-A488 IMPa4-A546 DAPI 8C1-siRNA-IMP-a2-a4 V2.00	0	29. siRNA-IMPa4-25 PSF-A488 DAPI IMPa4-A546_h_TileScan_001 (Stage 8 of 49)	00-ueNbPibDTEh4dBDw8a59u
0	um	Cell	0.000	1.000	Vesicles Paraspeckle	399	12	siRNA-IMPa4-25 PSF-A488 IMPa4-A546 DAPI 8C1-siRNA-IMP-a2-a4 V2.00	0	29. siRNA-IMPa4-25 PSF-A488 DAPI IMPa4-A546_h_TileScan_001 (Stage 8 of 49)	00-ueNbPibDTEh4dBDw8a59u
0	um	Cell	0.000	1.000	Vesicles Paraspeckle	400	13	siRNA-IMPa4-25 PSF-A488 IMPa4-A546 DAPI 8C1-siRNA-IMP-a2-a4 V2.00	0	29. siRNA-IMPa4-25 PSF-A488 DAPI IMPa4-A546_h_TileScan_001 (Stage 8 of 49)	00-ueNbPibDTEh4dBDw8a59u
0	um	Cell	0.000	1.000	Vesicles Paraspeckle	401	14	siRNA-IMPa4-25 PSF-A488 IMPa4-A546 DAPI 8C1-siRNA-IMP-a2-a4 V2.00	0	29. siRNA-IMPa4-25 PSF-A488 DAPI IMPa4-A546_h_TileScan_001 (Stage 8 of 49)	00-ueNbPibDTEh4dBDw8a59u
0	um	Cell	0.000	1.000	Vesicles Paraspeckle	402	15	siRNA-IMPa4-25 PSF-A488 IMPa4-A546 DAPI 8C1-siRNA-IMP-a2-a4 V2.00	0	29. siRNA-IMPa4-25 PSF-A488 DAPI IMPa4-A546_h_TileScan_001 (Stage 8 of 49)	00-ueNbPibDTEh4dBDw8a59u
0	um	Cell	0.000	1.000	Vesicles Paraspeckle	403	16	siRNA-IMPa4-25 PSF-A488 IMPa4-A546 DAPI 8C1-siRNA-IMP-a2-a4 V2.00	0	29. siRNA-IMPa4-25 PSF-A488 DAPI IMPa4-A546_h_TileScan_001 (Stage 8 of 49)	00-ueNbPibDTEh4dBDw8a59u
0	um	Cell	0.000	1.000	Vesicles Paraspeckle	404	17	siRNA-IMPa4-25 PSF-A488 IMPa4-A546 DAPI 8C1-siRNA-IMP-a2-a4 V2.00	0	29. siRNA-IMPa4-25 PSF-A488 DAPI IMPa4-A546_h_TileScan_001 (Stage 8 of 49)	00-ueNbPibDTEh4dBDw8a59u
0	um	Cell	0.000	1.000	Vesicles Paraspeckle	405	18	siRNA-IMPa4-25 PSF-A488 IMPa4-A546 DAPI 8C1-siRNA-IMP-a2-a4 V2.00	0	29. siRNA-IMPa4-25 PSF-A488 DAPI IMPa4-A546_h_TileScan_001 (Stage 8 of 49)	00-ueNbPibDTEh4dBDw8a59u
0	um	Cell	0.000	1.000	Vesicles Paraspeckle	406	19	siRNA-IMPa4-25 PSF-A488 IMPa4-A546 DAPI 8C1-siRNA-IMP-a2-a4 V2.00	0	29. siRNA-IMPa4-25 PSF-A488 DAPI IMPa4-A546_h_TileScan_001 (Stage 8 of 49)	00-ueNbPibDTEh4dBDw8a59u
0	um	Cell	0.000	1.000	Vesicles Paraspeckle	407	0	siRNA-IMPa4-25 PSF-A488 IMPa4-A546 DAPI 8C1-siRNA-IMP-a2-a4 V2.00	0	29. siRNA-IMPa4-25 PSF-A488 DAPI IMPa4-A546_i_TileScan_001 (Stage 9 of 49)	00-f7HbqDuBGYDVRc7gBfTbwj
0	um	Cell	0.000	1.000	Vesicles Paraspeckle	408	1	siRNA-IMPa4-25 PSF-A488 IMPa4-A546 DAPI 8C1-siRNA-IMP-a2-a4 V2.00	0	29. siRNA-IMPa4-25 PSF-A488 DAPI IMPa4-A546_i_TileScan_001 (Stage 9 of 49)	00-f7HbqDuBGYDVRc7gBfTbwj
0	um	Cell	0.000	1.000	Vesicles Paraspeckle	409	2	siRNA-IMPa4-25 PSF-A488 IMPa4-A546 DAPI 8C1-siRNA-IMP-a2-a4 V2.00	0	29. siRNA-IMPa4-25 PSF-A488 DAPI IMPa4-A546_i_TileScan_001 (Stage 9 of 49)	00-f7HbqDuBGYDVRc7gBfTbwj
0.593847	um	Cell	0.000	1.000	Vesicles Paraspeckle	410	3	siRNA-IMPa4-25 PSF-A488 IMPa4-A546 DAPI 8C1-siRNA-IMP-a2-a4 V2.00	0	29. siRNA-IMPa4-25 PSF-A488 DAPI IMPa4-A546_i_TileScan_001 (Stage 9 of 49)	00-f7HbqDuBGYDVRc7gBfTbwj
0	um	Cell	0.000	1.000	Vesicles Paraspeckle	411	4	siRNA-IMPa4-25 PSF-A488 IMPa4-A546 DAPI 8C1-siRNA-IMP-a2-a4 V2.00	0	29. siRNA-IMPa4-25 PSF-A488 DAPI IMPa4-A546_i_TileScan_001 (Stage 9 of 49)	00-f7HbqDuBGYDVRc7gBfTbwj
0	um	Cell	0.000	1.000	Vesicles Paraspeckle	412	5	siRNA-IMPa4-25 PSF-A488 IMPa4-A546 DAPI 8C1-siRNA-IMP-a2-a4 V2.00	0	29. siRNA-IMPa4-25 PSF-A488 DAPI IMPa4-A546_i_TileScan_001 (Stage 9 of 49)	00-f7HbqDuBGYDVRc7gBfTbwj
0	um	Cell	0.000	1.000	Vesicles Paraspeckle	413	6	siRNA-IMPa4-25 PSF-A488 IMPa4-A546 DAPI 8C1-siRNA-IMP-a2-a4 V2.00	0	29. siRNA-IMPa4-25 PSF-A488 DAPI IMPa4-A546_i_TileScan_001 (Stage 9 of 49)	00-f7HbqDuBGYDVRc7gBfTbwj
0	um	Cell	0.000	1.000	Vesicles Paraspeckle	414	7	siRNA-IMPa4-25 PSF-A488 IMPa4-A546 DAPI 8C1-siRNA-IMP-a2-a4 V2.00	0	29. siRNA-IMPa4-25 PSF-A488 DAPI IMPa4-A546_i_TileScan_001 (Stage 9 of 49)	00-f7HbqDuBGYDVRc7gBfTbwj
0	um	Cell	0.000	1.000	Vesicles Paraspeckle	415	8	siRNA-IMPa4-25 PSF-A488 IMPa4-A546 DAPI 8C1-siRNA-IMP-a2-a4 V2.00	0	29. siRNA-IMPa4-25 PSF-A488 DAPI IMPa4-A546_i_TileScan_001 (Stage 9 of 49)	00-f7HbqDuBGYDVRc7gBfTbwj
0	um	Cell	0.000	1.000	Vesicles Paraspeckle	416	9	siRNA-IMPa4-25 PSF-A488 IMPa4-A546 DAPI 8C1-siRNA-IMP-a2-a4 V2.00	0	29. siRNA-IMPa4-25 PSF-A488 DAPI IMPa4-A546_i_TileScan_001 (Stage 9 of 49)	00-f7HbqDuBGYDVRc7gBfTbwj
0	um	Cell	0.000	1.000	Vesicles Paraspeckle	417	10	siRNA-IMPa4-25 PSF-A488 IMPa4-A546 DAPI 8C1-siRNA-IMP-a2-a4 V2.00	0	29. siRNA-IMPa4-25 PSF-A488 DAPI IMPa4-A546_i_TileScan_001 (Stage 9 of 49)	00-f7HbqDuBGYDVRc7gBfTbwj
0	um	Cell	0.000	1.000	Vesicles Paraspeckle	418	11	siRNA-IMPa4-25 PSF-A488 IMPa4-A546 DAPI 8C1-siRNA-IMP-a2-a4 V2.00	0	29. siRNA-IMPa4-25 PSF-A488 DAPI IMPa4-A546_i_TileScan_001 (Stage 9 of 49)	00-f7HbqDuBGYDVRc7gBfTbwj
0	um	Cell	0.000	1.000	Vesicles Paraspeckle	419	12	siRNA-IMPa4-25 PSF-A488 IMPa4-A546 DAPI 8C1-siRNA-IMP-a2-a4 V2.00	0	29. siRNA-IMPa4-25 PSF-A488 DAPI IMPa4-A546_i_TileScan_001 (Stage 9 of 49)	00-f7HbqDuBGYDVRc7gBfTbwj
0	um	Cell	0.000	1.000	Vesicles Paraspeckle	420	13	siRNA-IMPa4-25 PSF-A488 IMPa4-A546 DAPI 8C1-siRNA-IMP-a2-a4 V2.00	0	29. siRNA-IMPa4-25 PSF-A488 DAPI IMPa4-A546_i_TileScan_001 (Stage 9 of 49)	00-f7HbqDuBGYDVRc7gBfTbwj
0	um	Cell	0.000	1.000	Vesicles Paraspeckle	421	14	siRNA-IMPa4-25 PSF-A488 IMPa4-A546 DAPI 8C1-siRNA-IMP-a2-a4 V2.00	0	29. siRNA-IMPa4-25 PSF-A488 DAPI IMPa4-A546_i_TileScan_001 (Stage 9 of 49)	00-f7HbqDuBGYDVRc7gBfTbwj
0	um	Cell	0.000	1.000	Vesicles Paraspeckle	422	15	siRNA-IMPa4-25 PSF-A488 IMPa4-A546 DAPI 8C1-siRNA-IMP-a2-a4 V2.00	0	29. siRNA-IMPa4-25 PSF-A488 DAPI IMPa4-A546_i_TileScan_001 (Stage 9 of 49)	00-f7HbqDuBGYDVRc7gBfTbwj
0	um	Cell	0.000	1.000	Vesicles Paraspeckle	423	16	siRNA-IMPa4-25 PSF-A488 IMPa4-A546 DAPI 8C1-siRNA-IMP-a2-a4 V2.00	0	29. siRNA-IMPa4-25 PSF-A488 DAPI IMPa4-A546_i_TileScan_001 (Stage 9 of 49)	00-f7HbqDuBGYDVRc7gBfTbwj
0	um	Cell	0.000	1.000	Vesicles Paraspeckle	424	17	siRNA-IMPa4-25 PSF-A488 IMPa4-A546 DAPI 8C1-siRNA-IMP-a2-a4 V2.00	0	29. siRNA-IMPa4-25 PSF-A488 DAPI IMPa4-A546_i_TileScan_001 (Stage 9 of 49)	00-f7HbqDuBGYDVRc7gBfTbwj
0	um	Cell	0.000	1.000	Vesicles Paraspeckle	425	0	siRNA-IMPa4-25 PSF-A488 IMPa4-A546 DAPI 8C1-siRNA-IMP-a2-a4 V2.00	0	29. siRNA-IMPa4-25 PSF-A488 DAPI IMPa4-A546_j_TileScan_001 (Stage 10 of 49)	00-Ve3mRZhVBSXvBQTNQHrAvT
0	um	Cell	0.000	1.000	Vesicles Paraspeckle	426	1	siRNA-IMPa4-25 PSF-A488 IMPa4-A546 DAPI 8C1-siRNA-IMP-a2-a4 V2.00	0	29. siRNA-IMPa4-25 PSF-A488 DAPI IMPa4-A546_j_TileScan_001 (Stage 10 of 49)	00-Ve3mRZhVBSXvBQTNQHrAvT
0	um	Cell	0.000	1.000	Vesicles Paraspeckle	427	2	siRNA-IMPa4-25 PSF-A488 IMPa4-A546 DAPI 8C1-siRNA-IMP-a2-a4 V2.00	0	29. siRNA-IMPa4-25 PSF-A488 DAPI IMPa4-A546_j_TileScan_001 (Stage 10 of 49)	00-Ve3mRZhVBSXvBQTNQHrAvT
0	um	Cell	0.000	1.000	Vesicles Paraspeckle	428	3	siRNA-IMPa4-25 PSF-A488 IMPa4-A546 DAPI 8C1-siRNA-IMP-a2-a4 V2.00	0	29. siRNA-IMPa4-25 PSF-A488 DAPI IMPa4-A546_j_TileScan_001 (Stage 10 of 49)	00-Ve3mRZhVBSXvBQTNQHrAvT
0.390566	um	Cell	0.000	1.000	Vesicles Paraspeckle	429	4	siRNA-IMPa4-25 PSF-A488 IMPa4-A546 DAPI 8C1-siRNA-IMP-a2-a4 V2.00	0	29. siRNA-IMPa4-25 PSF-A488 DAPI IMPa4-A546_j_TileScan_001 (Stage 10 of 49)	00-Ve3mRZhVBSXvBQTNQHrAvT
0.43629	um	Cell	0.000	1.000	Vesicles Paraspeckle	430	5	siRNA-IMPa4-25 PSF-A488 IMPa4-A546 DAPI 8C1-siRNA-IMP-a2-a4 V2.00	0	29. siRNA-IMPa4-25 PSF-A488 DAPI IMPa4-A546_j_TileScan_001 (Stage 10 of 49)	00-Ve3mRZhVBSXvBQTNQHrAvT
0.468613	um	Cell	0.000	1.000	Vesicles Paraspeckle	431	6	siRNA-IMPa4-25 PSF-A488 IMPa4-A546 DAPI 8C1-siRNA-IMP-a2-a4 V2.00	0	29. siRNA-IMPa4-25 PSF-A488 DAPI IMPa4-A546_j_TileScan_001 (Stage 10 of 49)	00-Ve3mRZhVBSXvBQTNQHrAvT
0.448586	um	Cell	0.000	1.000	Vesicles Paraspeckle	432	7	siRNA-IMPa4-25 PSF-A488 IMPa4-A546 DAPI 8C1-siRNA-IMP-a2-a4 V2.00	0	29. siRNA-IMPa4-25 PSF-A488 DAPI IMPa4-A546_j_TileScan_001 (Stage 10 of 49)	00-Ve3mRZhVBSXvBQTNQHrAvT
0.416431	um	Cell	0.000	1.000	Vesicles Paraspeckle	433	0	siRNA-IMPa4-25 PSF-A488 IMPa4-A546 DAPI 8C1-siRNA-IMP-a2-a4 V2.00	0	29. siRNA-IMPa4-25 PSF-A488 DAPI IMPa4-A546_k_TileScan_001 (Stage 11 of 49)	00-4wdpXJQad6jKv5r8obHVjS
0.463067	um	Cell	0.000	1.000	Vesicles Paraspeckle	434	1	siRNA-IMPa4-25 PSF-A488 IMPa4-A546 DAPI 8C1-siRNA-IMP-a2-a4 V2.00	0	29. siRNA-IMPa4-25 PSF-A488 DAPI IMPa4-A546_k_TileScan_001 (Stage 11 of 49)	00-4wdpXJQad6jKv5r8obHVjS
0	um	Cell	0.000	1.000	Vesicles Paraspeckle	435	2	siRNA-IMPa4-25 PSF-A488 IMPa4-A546 DAPI 8C1-siRNA-IMP-a2-a4 V2.00	0	29. siRNA-IMPa4-25 PSF-A488 DAPI IMPa4-A546_k_TileScan_001 (Stage 11 of 49)	00-4wdpXJQad6jKv5r8obHVjS
0	um	Cell	0.000	1.000	Vesicles Paraspeckle	436	3	siRNA-IMPa4-25 PSF-A488 IMPa4-A546 DAPI 8C1-siRNA-IMP-a2-a4 V2.00	0	29. siRNA-IMPa4-25 PSF-A488 DAPI IMPa4-A546_k_TileScan_001 (Stage 11 of 49)	00-4wdpXJQad6jKv5r8obHVjS
0	um	Cell	0.000	1.000	Vesicles Paraspeckle	437	4	siRNA-IMPa4-25 PSF-A488 IMPa4-A546 DAPI 8C1-siRNA-IMP-a2-a4 V2.00	0	29. siRNA-IMPa4-25 PSF-A488 DAPI IMPa4-A546_k_TileScan_001 (Stage 11 of 49)	00-4wdpXJQad6jKv5r8obHVjS
0	um	Cell	0.000	1.000	Vesicles Paraspeckle	438	5	siRNA-IMPa4-25 PSF-A488 IMPa4-A546 DAPI 8C1-siRNA-IMP-a2-a4 V2.00	0	29. siRNA-IMPa4-25 PSF-A488 DAPI IMPa4-A546_k_TileScan_001 (Stage 11 of 49)	00-4wdpXJQad6jKv5r8obHVjS
0	um	Cell	0.000	1.000	Vesicles Paraspeckle	439	6	siRNA-IMPa4-25 PSF-A488 IMPa4-A546 DAPI 8C1-siRNA-IMP-a2-a4 V2.00	0	29. siRNA-IMPa4-25 PSF-A488 DAPI IMPa4-A546_k_TileScan_001 (Stage 11 of 49)	00-4wdpXJQad6jKv5r8obHVjS
0	um	Cell	0.000	1.000	Vesicles Paraspeckle	440	7	siRNA-IMPa4-25 PSF-A488 IMPa4-A546 DAPI 8C1-siRNA-IMP-a2-a4 V2.00	0	29. siRNA-IMPa4-25 PSF-A488 DAPI IMPa4-A546_k_TileScan_001 (Stage 11 of 49)	00-4wdpXJQad6jKv5r8obHVjS
0	um	Cell	0.000	1.000	Vesicles Paraspeckle	441	8	siRNA-IMPa4-25 PSF-A488 IMPa4-A546 DAPI 8C1-siRNA-IMP-a2-a4 V2.00	0	29. siRNA-IMPa4-25 PSF-A488 DAPI IMPa4-A546_k_TileScan_001 (Stage 11 of 49)	00-4wdpXJQad6jKv5r8obHVjS
0	um	Cell	0.000	1.000	Vesicles Paraspeckle	442	9	siRNA-IMPa4-25 PSF-A488 IMPa4-A546 DAPI 8C1-siRNA-IMP-a2-a4 V2.00	0	29. siRNA-IMPa4-25 PSF-A488 DAPI IMPa4-A546_k_TileScan_001 (Stage 11 of 49)	00-4wdpXJQad6jKv5r8obHVjS
0	um	Cell	0.000	1.000	Vesicles Paraspeckle	443	0	siRNA-IMPa4-25 PSF-A488 IMPa4-A546 DAPI 8C1-siRNA-IMP-a2-a4 V2.00	0	29. siRNA-IMPa4-25 PSF-A488 DAPI IMPa4-A546_l_TileScan_001 (Stage 12 of 49)	00-Qw2hWUoSoiNXZDpT7EmzvW
0	um	Cell	0.000	1.000	Vesicles Paraspeckle	444	1	siRNA-IMPa4-25 PSF-A488 IMPa4-A546 DAPI 8C1-siRNA-IMP-a2-a4 V2.00	0	29. siRNA-IMPa4-25 PSF-A488 DAPI IMPa4-A546_l_TileScan_001 (Stage 12 of 49)	00-Qw2hWUoSoiNXZDpT7EmzvW
0	um	Cell	0.000	1.000	Vesicles Paraspeckle	445	2	siRNA-IMPa4-25 PSF-A488 IMPa4-A546 DAPI 8C1-siRNA-IMP-a2-a4 V2.00	0	29. siRNA-IMPa4-25 PSF-A488 DAPI IMPa4-A546_l_TileScan_001 (Stage 12 of 49)	00-Qw2hWUoSoiNXZDpT7EmzvW
0	um	Cell	0.000	1.000	Vesicles Paraspeckle	446	3	siRNA-IMPa4-25 PSF-A488 IMPa4-A546 DAPI 8C1-siRNA-IMP-a2-a4 V2.00	0	29. siRNA-IMPa4-25 PSF-A488 DAPI IMPa4-A546_l_TileScan_001 (Stage 12 of 49)	00-Qw2hWUoSoiNXZDpT7EmzvW
0	um	Cell	0.000	1.000	Vesicles Paraspeckle	447	4	siRNA-IMPa4-25 PSF-A488 IMPa4-A546 DAPI 8C1-siRNA-IMP-a2-a4 V2.00	0	29. siRNA-IMPa4-25 PSF-A488 DAPI IMPa4-A546_l_TileScan_001 (Stage 12 of 49)	00-Qw2hWUoSoiNXZDpT7EmzvW
0	um	Cell	0.000	1.000	Vesicles Paraspeckle	448	5	siRNA-IMPa4-25 PSF-A488 IMPa4-A546 DAPI 8C1-siRNA-IMP-a2-a4 V2.00	0	29. siRNA-IMPa4-25 PSF-A488 DAPI IMPa4-A546_l_TileScan_001 (Stage 12 of 49)	00-Qw2hWUoSoiNXZDpT7EmzvW
0.508897	um	Cell	0.000	1.000	Vesicles Paraspeckle	449	6	siRNA-IMPa4-25 PSF-A488 IMPa4-A546 DAPI 8C1-siRNA-IMP-a2-a4 V2.00	0	29. siRNA-IMPa4-25 PSF-A488 DAPI IMPa4-A546_l_TileScan_001 (Stage 12 of 49)	00-Qw2hWUoSoiNXZDpT7EmzvW
0	um	Cell	0.000	1.000	Vesicles Paraspeckle	450	7	siRNA-IMPa4-25 PSF-A488 IMPa4-A546 DAPI 8C1-siRNA-IMP-a2-a4 V2.00	0	29. siRNA-IMPa4-25 PSF-A488 DAPI IMPa4-A546_l_TileScan_001 (Stage 12 of 49)	00-Qw2hWUoSoiNXZDpT7EmzvW
0	um	Cell	0.000	1.000	Vesicles Paraspeckle	451	0	siRNA-IMPa4-25 PSF-A488 IMPa4-A546 DAPI 8C1-siRNA-IMP-a2-a4 V2.00	0	29. siRNA-IMPa4-25 PSF-A488 DAPI IMPa4-A546_m_TileScan_001 (Stage 13 of 49)	00-dqDSUiDB655bJwQKJevMVH
0.23293	um	Cell	0.000	1.000	Vesicles Paraspeckle	452	1	siRNA-IMPa4-25 PSF-A488 IMPa4-A546 DAPI 8C1-siRNA-IMP-a2-a4 V2.00	0	29. siRNA-IMPa4-25 PSF-A488 DAPI IMPa4-A546_m_TileScan_001 (Stage 13 of 49)	00-dqDSUiDB655bJwQKJevMVH
0	um	Cell	0.000	1.000	Vesicles Paraspeckle	453	2	siRNA-IMPa4-25 PSF-A488 IMPa4-A546 DAPI 8C1-siRNA-IMP-a2-a4 V2.00	0	29. siRNA-IMPa4-25 PSF-A488 DAPI IMPa4-A546_m_TileScan_001 (Stage 13 of 49)	00-dqDSUiDB655bJwQKJevMVH
0.398302	um	Cell	0.000	1.000	Vesicles Paraspeckle	454	3	siRNA-IMPa4-25 PSF-A488 IMPa4-A546 DAPI 8C1-siRNA-IMP-a2-a4 V2.00	0	29. siRNA-IMPa4-25 PSF-A488 DAPI IMPa4-A546_m_TileScan_001 (Stage 13 of 49)	00-dqDSUiDB655bJwQKJevMVH
0	um	Cell	0.000	1.000	Vesicles Paraspeckle	455	4	siRNA-IMPa4-25 PSF-A488 IMPa4-A546 DAPI 8C1-siRNA-IMP-a2-a4 V2.00	0	29. siRNA-IMPa4-25 PSF-A488 DAPI IMPa4-A546_m_TileScan_001 (Stage 13 of 49)	00-dqDSUiDB655bJwQKJevMVH
0	um	Cell	0.000	1.000	Vesicles Paraspeckle	456	5	siRNA-IMPa4-25 PSF-A488 IMPa4-A546 DAPI 8C1-siRNA-IMP-a2-a4 V2.00	0	29. siRNA-IMPa4-25 PSF-A488 DAPI IMPa4-A546_m_TileScan_001 (Stage 13 of 49)	00-dqDSUiDB655bJwQKJevMVH
0	um	Cell	0.000	1.000	Vesicles Paraspeckle	457	6	siRNA-IMPa4-25 PSF-A488 IMPa4-A546 DAPI 8C1-siRNA-IMP-a2-a4 V2.00	0	29. siRNA-IMPa4-25 PSF-A488 DAPI IMPa4-A546_m_TileScan_001 (Stage 13 of 49)	00-dqDSUiDB655bJwQKJevMVH
0	um	Cell	0.000	1.000	Vesicles Paraspeckle	458	7	siRNA-IMPa4-25 PSF-A488 IMPa4-A546 DAPI 8C1-siRNA-IMP-a2-a4 V2.00	0	29. siRNA-IMPa4-25 PSF-A488 DAPI IMPa4-A546_m_TileScan_001 (Stage 13 of 49)	00-dqDSUiDB655bJwQKJevMVH
0	um	Cell	0.000	1.000	Vesicles Paraspeckle	459	8	siRNA-IMPa4-25 PSF-A488 IMPa4-A546 DAPI 8C1-siRNA-IMP-a2-a4 V2.00	0	29. siRNA-IMPa4-25 PSF-A488 DAPI IMPa4-A546_m_TileScan_001 (Stage 13 of 49)	00-dqDSUiDB655bJwQKJevMVH
0	um	Cell	0.000	1.000	Vesicles Paraspeckle	460	9	siRNA-IMPa4-25 PSF-A488 IMPa4-A546 DAPI 8C1-siRNA-IMP-a2-a4 V2.00	0	29. siRNA-IMPa4-25 PSF-A488 DAPI IMPa4-A546_m_TileScan_001 (Stage 13 of 49)	00-dqDSUiDB655bJwQKJevMVH
0	um	Cell	0.000	1.000	Vesicles Paraspeckle	461	10	siRNA-IMPa4-25 PSF-A488 IMPa4-A546 DAPI 8C1-siRNA-IMP-a2-a4 V2.00	0	29. siRNA-IMPa4-25 PSF-A488 DAPI IMPa4-A546_m_TileScan_001 (Stage 13 of 49)	00-dqDSUiDB655bJwQKJevMVH
0	um	Cell	0.000	1.000	Vesicles Paraspeckle	462	0	siRNA-IMPa4-25 PSF-A488 IMPa4-A546 DAPI 8C1-siRNA-IMP-a2-a4 V2.00	0	29. siRNA-IMPa4-25 PSF-A488 DAPI IMPa4-A546_n_TileScan_001 (Stage 14 of 49)	00-X5Xkuefko28rEPLGYmSjiJ
0	um	Cell	0.000	1.000	Vesicles Paraspeckle	463	1	siRNA-IMPa4-25 PSF-A488 IMPa4-A546 DAPI 8C1-siRNA-IMP-a2-a4 V2.00	0	29. siRNA-IMPa4-25 PSF-A488 DAPI IMPa4-A546_n_TileScan_001 (Stage 14 of 49)	00-X5Xkuefko28rEPLGYmSjiJ
0	um	Cell	0.000	1.000	Vesicles Paraspeckle	464	2	siRNA-IMPa4-25 PSF-A488 IMPa4-A546 DAPI 8C1-siRNA-IMP-a2-a4 V2.00	0	29. siRNA-IMPa4-25 PSF-A488 DAPI IMPa4-A546_n_TileScan_001 (Stage 14 of 49)	00-X5Xkuefko28rEPLGYmSjiJ
0	um	Cell	0.000	1.000	Vesicles Paraspeckle	465	0	siRNA-IMPa4-25 PSF-A488 IMPa4-A546 DAPI 8C1-siRNA-IMP-a2-a4 V2.00	0	29. siRNA-IMPa4-25 PSF-A488 DAPI IMPa4-A546_o_TileScan_001 (Stage 15 of 49)	00-zBqDeBEuVCgux9VmZRD4gR
0	um	Cell	0.000	1.000	Vesicles Paraspeckle	466	1	siRNA-IMPa4-25 PSF-A488 IMPa4-A546 DAPI 8C1-siRNA-IMP-a2-a4 V2.00	0	29. siRNA-IMPa4-25 PSF-A488 DAPI IMPa4-A546_o_TileScan_001 (Stage 15 of 49)	00-zBqDeBEuVCgux9VmZRD4gR
0	um	Cell	0.000	1.000	Vesicles Paraspeckle	467	2	siRNA-IMPa4-25 PSF-A488 IMPa4-A546 DAPI 8C1-siRNA-IMP-a2-a4 V2.00	0	29. siRNA-IMPa4-25 PSF-A488 DAPI IMPa4-A546_o_TileScan_001 (Stage 15 of 49)	00-zBqDeBEuVCgux9VmZRD4gR
0	um	Cell	0.000	1.000	Vesicles Paraspeckle	468	3	siRNA-IMPa4-25 PSF-A488 IMPa4-A546 DAPI 8C1-siRNA-IMP-a2-a4 V2.00	0	29. siRNA-IMPa4-25 PSF-A488 DAPI IMPa4-A546_o_TileScan_001 (Stage 15 of 49)	00-zBqDeBEuVCgux9VmZRD4gR
0	um	Cell	0.000	1.000	Vesicles Paraspeckle	469	4	siRNA-IMPa4-25 PSF-A488 IMPa4-A546 DAPI 8C1-siRNA-IMP-a2-a4 V2.00	0	29. siRNA-IMPa4-25 PSF-A488 DAPI IMPa4-A546_o_TileScan_001 (Stage 15 of 49)	00-zBqDeBEuVCgux9VmZRD4gR
0.390566	um	Cell	0.000	1.000	Vesicles Paraspeckle	470	5	siRNA-IMPa4-25 PSF-A488 IMPa4-A546 DAPI 8C1-siRNA-IMP-a2-a4 V2.00	0	29. siRNA-IMPa4-25 PSF-A488 DAPI IMPa4-A546_o_TileScan_001 (Stage 15 of 49)	00-zBqDeBEuVCgux9VmZRD4gR
0	um	Cell	0.000	1.000	Vesicles Paraspeckle	471	6	siRNA-IMPa4-25 PSF-A488 IMPa4-A546 DAPI 8C1-siRNA-IMP-a2-a4 V2.00	0	29. siRNA-IMPa4-25 PSF-A488 DAPI IMPa4-A546_o_TileScan_001 (Stage 15 of 49)	00-zBqDeBEuVCgux9VmZRD4gR
0	um	Cell	0.000	1.000	Vesicles Paraspeckle	472	7	siRNA-IMPa4-25 PSF-A488 IMPa4-A546 DAPI 8C1-siRNA-IMP-a2-a4 V2.00	0	29. siRNA-IMPa4-25 PSF-A488 DAPI IMPa4-A546_o_TileScan_001 (Stage 15 of 49)	00-zBqDeBEuVCgux9VmZRD4gR
0	um	Cell	0.000	1.000	Vesicles Paraspeckle	473	8	siRNA-IMPa4-25 PSF-A488 IMPa4-A546 DAPI 8C1-siRNA-IMP-a2-a4 V2.00	0	29. siRNA-IMPa4-25 PSF-A488 DAPI IMPa4-A546_o_TileScan_001 (Stage 15 of 49)	00-zBqDeBEuVCgux9VmZRD4gR
0	um	Cell	0.000	1.000	Vesicles Paraspeckle	474	9	siRNA-IMPa4-25 PSF-A488 IMPa4-A546 DAPI 8C1-siRNA-IMP-a2-a4 V2.00	0	29. siRNA-IMPa4-25 PSF-A488 DAPI IMPa4-A546_o_TileScan_001 (Stage 15 of 49)	00-zBqDeBEuVCgux9VmZRD4gR
0	um	Cell	0.000	1.000	Vesicles Paraspeckle	475	10	siRNA-IMPa4-25 PSF-A488 IMPa4-A546 DAPI 8C1-siRNA-IMP-a2-a4 V2.00	0	29. siRNA-IMPa4-25 PSF-A488 DAPI IMPa4-A546_o_TileScan_001 (Stage 15 of 49)	00-zBqDeBEuVCgux9VmZRD4gR
0	um	Cell	0.000	1.000	Vesicles Paraspeckle	476	11	siRNA-IMPa4-25 PSF-A488 IMPa4-A546 DAPI 8C1-siRNA-IMP-a2-a4 V2.00	0	29. siRNA-IMPa4-25 PSF-A488 DAPI IMPa4-A546_o_TileScan_001 (Stage 15 of 49)	00-zBqDeBEuVCgux9VmZRD4gR
0	um	Cell	0.000	1.000	Vesicles Paraspeckle	477	12	siRNA-IMPa4-25 PSF-A488 IMPa4-A546 DAPI 8C1-siRNA-IMP-a2-a4 V2.00	0	29. siRNA-IMPa4-25 PSF-A488 DAPI IMPa4-A546_o_TileScan_001 (Stage 15 of 49)	00-zBqDeBEuVCgux9VmZRD4gR
0	um	Cell	0.000	1.000	Vesicles Paraspeckle	478	13	siRNA-IMPa4-25 PSF-A488 IMPa4-A546 DAPI 8C1-siRNA-IMP-a2-a4 V2.00	0	29. siRNA-IMPa4-25 PSF-A488 DAPI IMPa4-A546_o_TileScan_001 (Stage 15 of 49)	00-zBqDeBEuVCgux9VmZRD4gR
0	um	Cell	0.000	1.000	Vesicles Paraspeckle	479	14	siRNA-IMPa4-25 PSF-A488 IMPa4-A546 DAPI 8C1-siRNA-IMP-a2-a4 V2.00	0	29. siRNA-IMPa4-25 PSF-A488 DAPI IMPa4-A546_o_TileScan_001 (Stage 15 of 49)	00-zBqDeBEuVCgux9VmZRD4gR
0	um	Cell	0.000	1.000	Vesicles Paraspeckle	480	15	siRNA-IMPa4-25 PSF-A488 IMPa4-A546 DAPI 8C1-siRNA-IMP-a2-a4 V2.00	0	29. siRNA-IMPa4-25 PSF-A488 DAPI IMPa4-A546_o_TileScan_001 (Stage 15 of 49)	00-zBqDeBEuVCgux9VmZRD4gR
0.429873	um	Cell	0.000	1.000	Vesicles Paraspeckle	481	16	siRNA-IMPa4-25 PSF-A488 IMPa4-A546 DAPI 8C1-siRNA-IMP-a2-a4 V2.00	0	29. siRNA-IMPa4-25 PSF-A488 DAPI IMPa4-A546_o_TileScan_001 (Stage 15 of 49)	00-zBqDeBEuVCgux9VmZRD4gR
0	um	Cell	0.000	1.000	Vesicles Paraspeckle	482	17	siRNA-IMPa4-25 PSF-A488 IMPa4-A546 DAPI 8C1-siRNA-IMP-a2-a4 V2.00	0	29. siRNA-IMPa4-25 PSF-A488 DAPI IMPa4-A546_o_TileScan_001 (Stage 15 of 49)	00-zBqDeBEuVCgux9VmZRD4gR
0	um	Cell	0.000	1.000	Vesicles Paraspeckle	483	18	siRNA-IMPa4-25 PSF-A488 IMPa4-A546 DAPI 8C1-siRNA-IMP-a2-a4 V2.00	0	29. siRNA-IMPa4-25 PSF-A488 DAPI IMPa4-A546_o_TileScan_001 (Stage 15 of 49)	00-zBqDeBEuVCgux9VmZRD4gR
0	um	Cell	0.000	1.000	Vesicles Paraspeckle	484	19	siRNA-IMPa4-25 PSF-A488 IMPa4-A546 DAPI 8C1-siRNA-IMP-a2-a4 V2.00	0	29. siRNA-IMPa4-25 PSF-A488 DAPI IMPa4-A546_o_TileScan_001 (Stage 15 of 49)	00-zBqDeBEuVCgux9VmZRD4gR
0	um	Cell	0.000	1.000	Vesicles Paraspeckle	485	20	siRNA-IMPa4-25 PSF-A488 IMPa4-A546 DAPI 8C1-siRNA-IMP-a2-a4 V2.00	0	29. siRNA-IMPa4-25 PSF-A488 DAPI IMPa4-A546_o_TileScan_001 (Stage 15 of 49)	00-zBqDeBEuVCgux9VmZRD4gR
0	um	Cell	0.000	1.000	Vesicles Paraspeckle	486	21	siRNA-IMPa4-25 PSF-A488 IMPa4-A546 DAPI 8C1-siRNA-IMP-a2-a4 V2.00	0	29. siRNA-IMPa4-25 PSF-A488 DAPI IMPa4-A546_o_TileScan_001 (Stage 15 of 49)	00-zBqDeBEuVCgux9VmZRD4gR
0	um	Cell	0.000	1.000	Vesicles Paraspeckle	487	22	siRNA-IMPa4-25 PSF-A488 IMPa4-A546 DAPI 8C1-siRNA-IMP-a2-a4 V2.00	0	29. siRNA-IMPa4-25 PSF-A488 DAPI IMPa4-A546_o_TileScan_001 (Stage 15 of 49)	00-zBqDeBEuVCgux9VmZRD4gR
0	um	Cell	0.000	1.000	Vesicles Paraspeckle	488	23	siRNA-IMPa4-25 PSF-A488 IMPa4-A546 DAPI 8C1-siRNA-IMP-a2-a4 V2.00	0	29. siRNA-IMPa4-25 PSF-A488 DAPI IMPa4-A546_o_TileScan_001 (Stage 15 of 49)	00-zBqDeBEuVCgux9VmZRD4gR
0	um	Cell	0.000	1.000	Vesicles Paraspeckle	489	24	siRNA-IMPa4-25 PSF-A488 IMPa4-A546 DAPI 8C1-siRNA-IMP-a2-a4 V2.00	0	29. siRNA-IMPa4-25 PSF-A488 DAPI IMPa4-A546_o_TileScan_001 (Stage 15 of 49)	00-zBqDeBEuVCgux9VmZRD4gR
0	um	Cell	0.000	1.000	Vesicles Paraspeckle	490	25	siRNA-IMPa4-25 PSF-A488 IMPa4-A546 DAPI 8C1-siRNA-IMP-a2-a4 V2.00	0	29. siRNA-IMPa4-25 PSF-A488 DAPI IMPa4-A546_o_TileScan_001 (Stage 15 of 49)	00-zBqDeBEuVCgux9VmZRD4gR
0	um	Cell	0.000	1.000	Vesicles Paraspeckle	491	26	siRNA-IMPa4-25 PSF-A488 IMPa4-A546 DAPI 8C1-siRNA-IMP-a2-a4 V2.00	0	29. siRNA-IMPa4-25 PSF-A488 DAPI IMPa4-A546_o_TileScan_001 (Stage 15 of 49)	00-zBqDeBEuVCgux9VmZRD4gR
0	um	Cell	0.000	1.000	Vesicles Paraspeckle	492	27	siRNA-IMPa4-25 PSF-A488 IMPa4-A546 DAPI 8C1-siRNA-IMP-a2-a4 V2.00	0	29. siRNA-IMPa4-25 PSF-A488 DAPI IMPa4-A546_o_TileScan_001 (Stage 15 of 49)	00-zBqDeBEuVCgux9VmZRD4gR
0	um	Cell	0.000	1.000	Vesicles Paraspeckle	493	0	siRNA-IMPa4-25 PSF-A488 IMPa4-A546 DAPI 8C1-siRNA-IMP-a2-a4 V2.00	0	29. siRNA-IMPa4-25 PSF-A488 DAPI IMPa4-A546_p_TileScan_001 (Stage 16 of 49)	00-n6wREkL5MYqfdA6syYnmh5
0	um	Cell	0.000	1.000	Vesicles Paraspeckle	494	1	siRNA-IMPa4-25 PSF-A488 IMPa4-A546 DAPI 8C1-siRNA-IMP-a2-a4 V2.00	0	29. siRNA-IMPa4-25 PSF-A488 DAPI IMPa4-A546_p_TileScan_001 (Stage 16 of 49)	00-n6wREkL5MYqfdA6syYnmh5
0	um	Cell	0.000	1.000	Vesicles Paraspeckle	495	2	siRNA-IMPa4-25 PSF-A488 IMPa4-A546 DAPI 8C1-siRNA-IMP-a2-a4 V2.00	0	29. siRNA-IMPa4-25 PSF-A488 DAPI IMPa4-A546_p_TileScan_001 (Stage 16 of 49)	00-n6wREkL5MYqfdA6syYnmh5
0	um	Cell	0.000	1.000	Vesicles Paraspeckle	496	3	siRNA-IMPa4-25 PSF-A488 IMPa4-A546 DAPI 8C1-siRNA-IMP-a2-a4 V2.00	0	29. siRNA-IMPa4-25 PSF-A488 DAPI IMPa4-A546_p_TileScan_001 (Stage 16 of 49)	00-n6wREkL5MYqfdA6syYnmh5
0	um	Cell	0.000	1.000	Vesicles Paraspeckle	497	4	siRNA-IMPa4-25 PSF-A488 IMPa4-A546 DAPI 8C1-siRNA-IMP-a2-a4 V2.00	0	29. siRNA-IMPa4-25 PSF-A488 DAPI IMPa4-A546_p_TileScan_001 (Stage 16 of 49)	00-n6wREkL5MYqfdA6syYnmh5
0.524669	um	Cell	0.000	1.000	Vesicles Paraspeckle	498	5	siRNA-IMPa4-25 PSF-A488 IMPa4-A546 DAPI 8C1-siRNA-IMP-a2-a4 V2.00	0	29. siRNA-IMPa4-25 PSF-A488 DAPI IMPa4-A546_p_TileScan_001 (Stage 16 of 49)	00-n6wREkL5MYqfdA6syYnmh5
0	um	Cell	0.000	1.000	Vesicles Paraspeckle	499	6	siRNA-IMPa4-25 PSF-A488 IMPa4-A546 DAPI 8C1-siRNA-IMP-a2-a4 V2.00	0	29. siRNA-IMPa4-25 PSF-A488 DAPI IMPa4-A546_p_TileScan_001 (Stage 16 of 49)	00-n6wREkL5MYqfdA6syYnmh5
0	um	Cell	0.000	1.000	Vesicles Paraspeckle	500	7	siRNA-IMPa4-25 PSF-A488 IMPa4-A546 DAPI 8C1-siRNA-IMP-a2-a4 V2.00	0	29. siRNA-IMPa4-25 PSF-A488 DAPI IMPa4-A546_p_TileScan_001 (Stage 16 of 49)	00-n6wREkL5MYqfdA6syYnmh5
0	um	Cell	0.000	1.000	Vesicles Paraspeckle	501	8	siRNA-IMPa4-25 PSF-A488 IMPa4-A546 DAPI 8C1-siRNA-IMP-a2-a4 V2.00	0	29. siRNA-IMPa4-25 PSF-A488 DAPI IMPa4-A546_p_TileScan_001 (Stage 16 of 49)	00-n6wREkL5MYqfdA6syYnmh5
0	um	Cell	0.000	1.000	Vesicles Paraspeckle	502	9	siRNA-IMPa4-25 PSF-A488 IMPa4-A546 DAPI 8C1-siRNA-IMP-a2-a4 V2.00	0	29. siRNA-IMPa4-25 PSF-A488 DAPI IMPa4-A546_p_TileScan_001 (Stage 16 of 49)	00-n6wREkL5MYqfdA6syYnmh5
0	um	Cell	0.000	1.000	Vesicles Paraspeckle	503	10	siRNA-IMPa4-25 PSF-A488 IMPa4-A546 DAPI 8C1-siRNA-IMP-a2-a4 V2.00	0	29. siRNA-IMPa4-25 PSF-A488 DAPI IMPa4-A546_p_TileScan_001 (Stage 16 of 49)	00-n6wREkL5MYqfdA6syYnmh5
0	um	Cell	0.000	1.000	Vesicles Paraspeckle	504	11	siRNA-IMPa4-25 PSF-A488 IMPa4-A546 DAPI 8C1-siRNA-IMP-a2-a4 V2.00	0	29. siRNA-IMPa4-25 PSF-A488 DAPI IMPa4-A546_p_TileScan_001 (Stage 16 of 49)	00-n6wREkL5MYqfdA6syYnmh5
0	um	Cell	0.000	1.000	Vesicles Paraspeckle	505	12	siRNA-IMPa4-25 PSF-A488 IMPa4-A546 DAPI 8C1-siRNA-IMP-a2-a4 V2.00	0	29. siRNA-IMPa4-25 PSF-A488 DAPI IMPa4-A546_p_TileScan_001 (Stage 16 of 49)	00-n6wREkL5MYqfdA6syYnmh5
0	um	Cell	0.000	1.000	Vesicles Paraspeckle	506	13	siRNA-IMPa4-25 PSF-A488 IMPa4-A546 DAPI 8C1-siRNA-IMP-a2-a4 V2.00	0	29. siRNA-IMPa4-25 PSF-A488 DAPI IMPa4-A546_p_TileScan_001 (Stage 16 of 49)	00-n6wREkL5MYqfdA6syYnmh5
0	um	Cell	0.000	1.000	Vesicles Paraspeckle	507	14	siRNA-IMPa4-25 PSF-A488 IMPa4-A546 DAPI 8C1-siRNA-IMP-a2-a4 V2.00	0	29. siRNA-IMPa4-25 PSF-A488 DAPI IMPa4-A546_p_TileScan_001 (Stage 16 of 49)	00-n6wREkL5MYqfdA6syYnmh5
0	um	Cell	0.000	1.000	Vesicles Paraspeckle	508	15	siRNA-IMPa4-25 PSF-A488 IMPa4-A546 DAPI 8C1-siRNA-IMP-a2-a4 V2.00	0	29. siRNA-IMPa4-25 PSF-A488 DAPI IMPa4-A546_p_TileScan_001 (Stage 16 of 49)	00-n6wREkL5MYqfdA6syYnmh5
0	um	Cell	0.000	1.000	Vesicles Paraspeckle	509	16	siRNA-IMPa4-25 PSF-A488 IMPa4-A546 DAPI 8C1-siRNA-IMP-a2-a4 V2.00	0	29. siRNA-IMPa4-25 PSF-A488 DAPI IMPa4-A546_p_TileScan_001 (Stage 16 of 49)	00-n6wREkL5MYqfdA6syYnmh5
0	um	Cell	0.000	1.000	Vesicles Paraspeckle	510	17	siRNA-IMPa4-25 PSF-A488 IMPa4-A546 DAPI 8C1-siRNA-IMP-a2-a4 V2.00	0	29. siRNA-IMPa4-25 PSF-A488 DAPI IMPa4-A546_p_TileScan_001 (Stage 16 of 49)	00-n6wREkL5MYqfdA6syYnmh5
0	um	Cell	0.000	1.000	Vesicles Paraspeckle	511	18	siRNA-IMPa4-25 PSF-A488 IMPa4-A546 DAPI 8C1-siRNA-IMP-a2-a4 V2.00	0	29. siRNA-IMPa4-25 PSF-A488 DAPI IMPa4-A546_p_TileScan_001 (Stage 16 of 49)	00-n6wREkL5MYqfdA6syYnmh5
0	um	Cell	0.000	1.000	Vesicles Paraspeckle	512	19	siRNA-IMPa4-25 PSF-A488 IMPa4-A546 DAPI 8C1-siRNA-IMP-a2-a4 V2.00	0	29. siRNA-IMPa4-25 PSF-A488 DAPI IMPa4-A546_p_TileScan_001 (Stage 16 of 49)	00-n6wREkL5MYqfdA6syYnmh5
0	um	Cell	0.000	1.000	Vesicles Paraspeckle	513	20	siRNA-IMPa4-25 PSF-A488 IMPa4-A546 DAPI 8C1-siRNA-IMP-a2-a4 V2.00	0	29. siRNA-IMPa4-25 PSF-A488 DAPI IMPa4-A546_p_TileScan_001 (Stage 16 of 49)	00-n6wREkL5MYqfdA6syYnmh5
0	um	Cell	0.000	1.000	Vesicles Paraspeckle	514	21	siRNA-IMPa4-25 PSF-A488 IMPa4-A546 DAPI 8C1-siRNA-IMP-a2-a4 V2.00	0	29. siRNA-IMPa4-25 PSF-A488 DAPI IMPa4-A546_p_TileScan_001 (Stage 16 of 49)	00-n6wREkL5MYqfdA6syYnmh5
0	um	Cell	0.000	1.000	Vesicles Paraspeckle	515	22	siRNA-IMPa4-25 PSF-A488 IMPa4-A546 DAPI 8C1-siRNA-IMP-a2-a4 V2.00	0	29. siRNA-IMPa4-25 PSF-A488 DAPI IMPa4-A546_p_TileScan_001 (Stage 16 of 49)	00-n6wREkL5MYqfdA6syYnmh5
0	um	Cell	0.000	1.000	Vesicles Paraspeckle	516	23	siRNA-IMPa4-25 PSF-A488 IMPa4-A546 DAPI 8C1-siRNA-IMP-a2-a4 V2.00	0	29. siRNA-IMPa4-25 PSF-A488 DAPI IMPa4-A546_p_TileScan_001 (Stage 16 of 49)	00-n6wREkL5MYqfdA6syYnmh5
0	um	Cell	0.000	1.000	Vesicles Paraspeckle	517	24	siRNA-IMPa4-25 PSF-A488 IMPa4-A546 DAPI 8C1-siRNA-IMP-a2-a4 V2.00	0	29. siRNA-IMPa4-25 PSF-A488 DAPI IMPa4-A546_p_TileScan_001 (Stage 16 of 49)	00-n6wREkL5MYqfdA6syYnmh5
0	um	Cell	0.000	1.000	Vesicles Paraspeckle	518	25	siRNA-IMPa4-25 PSF-A488 IMPa4-A546 DAPI 8C1-siRNA-IMP-a2-a4 V2.00	0	29. siRNA-IMPa4-25 PSF-A488 DAPI IMPa4-A546_p_TileScan_001 (Stage 16 of 49)	00-n6wREkL5MYqfdA6syYnmh5
0	um	Cell	0.000	1.000	Vesicles Paraspeckle	519	26	siRNA-IMPa4-25 PSF-A488 IMPa4-A546 DAPI 8C1-siRNA-IMP-a2-a4 V2.00	0	29. siRNA-IMPa4-25 PSF-A488 DAPI IMPa4-A546_p_TileScan_001 (Stage 16 of 49)	00-n6wREkL5MYqfdA6syYnmh5
0	um	Cell	0.000	1.000	Vesicles Paraspeckle	520	27	siRNA-IMPa4-25 PSF-A488 IMPa4-A546 DAPI 8C1-siRNA-IMP-a2-a4 V2.00	0	29. siRNA-IMPa4-25 PSF-A488 DAPI IMPa4-A546_p_TileScan_001 (Stage 16 of 49)	00-n6wREkL5MYqfdA6syYnmh5
0	um	Cell	0.000	1.000	Vesicles Paraspeckle	521	28	siRNA-IMPa4-25 PSF-A488 IMPa4-A546 DAPI 8C1-siRNA-IMP-a2-a4 V2.00	0	29. siRNA-IMPa4-25 PSF-A488 DAPI IMPa4-A546_p_TileScan_001 (Stage 16 of 49)	00-n6wREkL5MYqfdA6syYnmh5
0	um	Cell	0.000	1.000	Vesicles Paraspeckle	522	0	siRNA-IMPa4-25 PSF-A488 IMPa4-A546 DAPI 8C1-siRNA-IMP-a2-a4 V2.00	0	29. siRNA-IMPa4-25 PSF-A488 DAPI IMPa4-A546_q_TileScan_001 (Stage 17 of 49)	00-wYhMSM57onnhVTLmo7U4wP
0	um	Cell	0.000	1.000	Vesicles Paraspeckle	523	1	siRNA-IMPa4-25 PSF-A488 IMPa4-A546 DAPI 8C1-siRNA-IMP-a2-a4 V2.00	0	29. siRNA-IMPa4-25 PSF-A488 DAPI IMPa4-A546_q_TileScan_001 (Stage 17 of 49)	00-wYhMSM57onnhVTLmo7U4wP
0	um	Cell	0.000	1.000	Vesicles Paraspeckle	524	2	siRNA-IMPa4-25 PSF-A488 IMPa4-A546 DAPI 8C1-siRNA-IMP-a2-a4 V2.00	0	29. siRNA-IMPa4-25 PSF-A488 DAPI IMPa4-A546_q_TileScan_001 (Stage 17 of 49)	00-wYhMSM57onnhVTLmo7U4wP
0.253283	um	Cell	0.000	1.000	Vesicles Paraspeckle	525	3	siRNA-IMPa4-25 PSF-A488 IMPa4-A546 DAPI 8C1-siRNA-IMP-a2-a4 V2.00	0	29. siRNA-IMPa4-25 PSF-A488 DAPI IMPa4-A546_q_TileScan_001 (Stage 17 of 49)	00-wYhMSM57onnhVTLmo7U4wP
0	um	Cell	0.000	1.000	Vesicles Paraspeckle	526	4	siRNA-IMPa4-25 PSF-A488 IMPa4-A546 DAPI 8C1-siRNA-IMP-a2-a4 V2.00	0	29. siRNA-IMPa4-25 PSF-A488 DAPI IMPa4-A546_q_TileScan_001 (Stage 17 of 49)	00-wYhMSM57onnhVTLmo7U4wP
0.324919	um	Cell	0.000	1.000	Vesicles Paraspeckle	527	5	siRNA-IMPa4-25 PSF-A488 IMPa4-A546 DAPI 8C1-siRNA-IMP-a2-a4 V2.00	0	29. siRNA-IMPa4-25 PSF-A488 DAPI IMPa4-A546_q_TileScan_001 (Stage 17 of 49)	00-wYhMSM57onnhVTLmo7U4wP
0.48451	um	Cell	0.000	1.000	Vesicles Paraspeckle	528	6	siRNA-IMPa4-25 PSF-A488 IMPa4-A546 DAPI 8C1-siRNA-IMP-a2-a4 V2.00	0	29. siRNA-IMPa4-25 PSF-A488 DAPI IMPa4-A546_q_TileScan_001 (Stage 17 of 49)	00-wYhMSM57onnhVTLmo7U4wP
0	um	Cell	0.000	1.000	Vesicles Paraspeckle	529	7	siRNA-IMPa4-25 PSF-A488 IMPa4-A546 DAPI 8C1-siRNA-IMP-a2-a4 V2.00	0	29. siRNA-IMPa4-25 PSF-A488 DAPI IMPa4-A546_q_TileScan_001 (Stage 17 of 49)	00-wYhMSM57onnhVTLmo7U4wP
0.468613	um	Cell	0.000	1.000	Vesicles Paraspeckle	530	8	siRNA-IMPa4-25 PSF-A488 IMPa4-A546 DAPI 8C1-siRNA-IMP-a2-a4 V2.00	0	29. siRNA-IMPa4-25 PSF-A488 DAPI IMPa4-A546_q_TileScan_001 (Stage 17 of 49)	00-wYhMSM57onnhVTLmo7U4wP
0	um	Cell	0.000	1.000	Vesicles Paraspeckle	531	9	siRNA-IMPa4-25 PSF-A488 IMPa4-A546 DAPI 8C1-siRNA-IMP-a2-a4 V2.00	0	29. siRNA-IMPa4-25 PSF-A488 DAPI IMPa4-A546_q_TileScan_001 (Stage 17 of 49)	00-wYhMSM57onnhVTLmo7U4wP
0	um	Cell	0.000	1.000	Vesicles Paraspeckle	532	10	siRNA-IMPa4-25 PSF-A488 IMPa4-A546 DAPI 8C1-siRNA-IMP-a2-a4 V2.00	0	29. siRNA-IMPa4-25 PSF-A488 DAPI IMPa4-A546_q_TileScan_001 (Stage 17 of 49)	00-wYhMSM57onnhVTLmo7U4wP
0	um	Cell	0.000	1.000	Vesicles Paraspeckle	533	11	siRNA-IMPa4-25 PSF-A488 IMPa4-A546 DAPI 8C1-siRNA-IMP-a2-a4 V2.00	0	29. siRNA-IMPa4-25 PSF-A488 DAPI IMPa4-A546_q_TileScan_001 (Stage 17 of 49)	00-wYhMSM57onnhVTLmo7U4wP
0	um	Cell	0.000	1.000	Vesicles Paraspeckle	534	12	siRNA-IMPa4-25 PSF-A488 IMPa4-A546 DAPI 8C1-siRNA-IMP-a2-a4 V2.00	0	29. siRNA-IMPa4-25 PSF-A488 DAPI IMPa4-A546_q_TileScan_001 (Stage 17 of 49)	00-wYhMSM57onnhVTLmo7U4wP
0	um	Cell	0.000	1.000	Vesicles Paraspeckle	535	13	siRNA-IMPa4-25 PSF-A488 IMPa4-A546 DAPI 8C1-siRNA-IMP-a2-a4 V2.00	0	29. siRNA-IMPa4-25 PSF-A488 DAPI IMPa4-A546_q_TileScan_001 (Stage 17 of 49)	00-wYhMSM57onnhVTLmo7U4wP
0	um	Cell	0.000	1.000	Vesicles Paraspeckle	536	14	siRNA-IMPa4-25 PSF-A488 IMPa4-A546 DAPI 8C1-siRNA-IMP-a2-a4 V2.00	0	29. siRNA-IMPa4-25 PSF-A488 DAPI IMPa4-A546_q_TileScan_001 (Stage 17 of 49)	00-wYhMSM57onnhVTLmo7U4wP
0	um	Cell	0.000	1.000	Vesicles Paraspeckle	537	15	siRNA-IMPa4-25 PSF-A488 IMPa4-A546 DAPI 8C1-siRNA-IMP-a2-a4 V2.00	0	29. siRNA-IMPa4-25 PSF-A488 DAPI IMPa4-A546_q_TileScan_001 (Stage 17 of 49)	00-wYhMSM57onnhVTLmo7U4wP
0	um	Cell	0.000	1.000	Vesicles Paraspeckle	538	16	siRNA-IMPa4-25 PSF-A488 IMPa4-A546 DAPI 8C1-siRNA-IMP-a2-a4 V2.00	0	29. siRNA-IMPa4-25 PSF-A488 DAPI IMPa4-A546_q_TileScan_001 (Stage 17 of 49)	00-wYhMSM57onnhVTLmo7U4wP
0	um	Cell	0.000	1.000	Vesicles Paraspeckle	539	17	siRNA-IMPa4-25 PSF-A488 IMPa4-A546 DAPI 8C1-siRNA-IMP-a2-a4 V2.00	0	29. siRNA-IMPa4-25 PSF-A488 DAPI IMPa4-A546_q_TileScan_001 (Stage 17 of 49)	00-wYhMSM57onnhVTLmo7U4wP
0	um	Cell	0.000	1.000	Vesicles Paraspeckle	540	0	siRNA-IMPa4-25 PSF-A488 IMPa4-A546 DAPI 8C1-siRNA-IMP-a2-a4 V2.00	0	29. siRNA-IMPa4-25 PSF-A488 DAPI IMPa4-A546_r_TileScan_001 (Stage 18 of 49)	00-b9gqmfqGSQ2kLaBPHMY3ji
0.374102	um	Cell	0.000	1.000	Vesicles Paraspeckle	541	1	siRNA-IMPa4-25 PSF-A488 IMPa4-A546 DAPI 8C1-siRNA-IMP-a2-a4 V2.00	0	29. siRNA-IMPa4-25 PSF-A488 DAPI IMPa4-A546_r_TileScan_001 (Stage 18 of 49)	00-b9gqmfqGSQ2kLaBPHMY3ji
0	um	Cell	0.000	1.000	Vesicles Paraspeckle	542	2	siRNA-IMPa4-25 PSF-A488 IMPa4-A546 DAPI 8C1-siRNA-IMP-a2-a4 V2.00	0	29. siRNA-IMPa4-25 PSF-A488 DAPI IMPa4-A546_r_TileScan_001 (Stage 18 of 49)	00-b9gqmfqGSQ2kLaBPHMY3ji
0	um	Cell	0.000	1.000	Vesicles Paraspeckle	543	3	siRNA-IMPa4-25 PSF-A488 IMPa4-A546 DAPI 8C1-siRNA-IMP-a2-a4 V2.00	0	29. siRNA-IMPa4-25 PSF-A488 DAPI IMPa4-A546_r_TileScan_001 (Stage 18 of 49)	00-b9gqmfqGSQ2kLaBPHMY3ji
0	um	Cell	0.000	1.000	Vesicles Paraspeckle	544	4	siRNA-IMPa4-25 PSF-A488 IMPa4-A546 DAPI 8C1-siRNA-IMP-a2-a4 V2.00	0	29. siRNA-IMPa4-25 PSF-A488 DAPI IMPa4-A546_r_TileScan_001 (Stage 18 of 49)	00-b9gqmfqGSQ2kLaBPHMY3ji
0	um	Cell	0.000	1.000	Vesicles Paraspeckle	545	5	siRNA-IMPa4-25 PSF-A488 IMPa4-A546 DAPI 8C1-siRNA-IMP-a2-a4 V2.00	0	29. siRNA-IMPa4-25 PSF-A488 DAPI IMPa4-A546_r_TileScan_001 (Stage 18 of 49)	00-b9gqmfqGSQ2kLaBPHMY3ji
0	um	Cell	0.000	1.000	Vesicles Paraspeckle	546	6	siRNA-IMPa4-25 PSF-A488 IMPa4-A546 DAPI 8C1-siRNA-IMP-a2-a4 V2.00	0	29. siRNA-IMPa4-25 PSF-A488 DAPI IMPa4-A546_r_TileScan_001 (Stage 18 of 49)	00-b9gqmfqGSQ2kLaBPHMY3ji
0	um	Cell	0.000	1.000	Vesicles Paraspeckle	547	7	siRNA-IMPa4-25 PSF-A488 IMPa4-A546 DAPI 8C1-siRNA-IMP-a2-a4 V2.00	0	29. siRNA-IMPa4-25 PSF-A488 DAPI IMPa4-A546_r_TileScan_001 (Stage 18 of 49)	00-b9gqmfqGSQ2kLaBPHMY3ji
0	um	Cell	0.000	1.000	Vesicles Paraspeckle	548	8	siRNA-IMPa4-25 PSF-A488 IMPa4-A546 DAPI 8C1-siRNA-IMP-a2-a4 V2.00	0	29. siRNA-IMPa4-25 PSF-A488 DAPI IMPa4-A546_r_TileScan_001 (Stage 18 of 49)	00-b9gqmfqGSQ2kLaBPHMY3ji
0	um	Cell	0.000	1.000	Vesicles Paraspeckle	549	9	siRNA-IMPa4-25 PSF-A488 IMPa4-A546 DAPI 8C1-siRNA-IMP-a2-a4 V2.00	0	29. siRNA-IMPa4-25 PSF-A488 DAPI IMPa4-A546_r_TileScan_001 (Stage 18 of 49)	00-b9gqmfqGSQ2kLaBPHMY3ji
0	um	Cell	0.000	1.000	Vesicles Paraspeckle	550	10	siRNA-IMPa4-25 PSF-A488 IMPa4-A546 DAPI 8C1-siRNA-IMP-a2-a4 V2.00	0	29. siRNA-IMPa4-25 PSF-A488 DAPI IMPa4-A546_r_TileScan_001 (Stage 18 of 49)	00-b9gqmfqGSQ2kLaBPHMY3ji
0	um	Cell	0.000	1.000	Vesicles Paraspeckle	551	11	siRNA-IMPa4-25 PSF-A488 IMPa4-A546 DAPI 8C1-siRNA-IMP-a2-a4 V2.00	0	29. siRNA-IMPa4-25 PSF-A488 DAPI IMPa4-A546_r_TileScan_001 (Stage 18 of 49)	00-b9gqmfqGSQ2kLaBPHMY3ji
0	um	Cell	0.000	1.000	Vesicles Paraspeckle	552	12	siRNA-IMPa4-25 PSF-A488 IMPa4-A546 DAPI 8C1-siRNA-IMP-a2-a4 V2.00	0	29. siRNA-IMPa4-25 PSF-A488 DAPI IMPa4-A546_r_TileScan_001 (Stage 18 of 49)	00-b9gqmfqGSQ2kLaBPHMY3ji
0	um	Cell	0.000	1.000	Vesicles Paraspeckle	553	13	siRNA-IMPa4-25 PSF-A488 IMPa4-A546 DAPI 8C1-siRNA-IMP-a2-a4 V2.00	0	29. siRNA-IMPa4-25 PSF-A488 DAPI IMPa4-A546_r_TileScan_001 (Stage 18 of 49)	00-b9gqmfqGSQ2kLaBPHMY3ji
0	um	Cell	0.000	1.000	Vesicles Paraspeckle	554	14	siRNA-IMPa4-25 PSF-A488 IMPa4-A546 DAPI 8C1-siRNA-IMP-a2-a4 V2.00	0	29. siRNA-IMPa4-25 PSF-A488 DAPI IMPa4-A546_r_TileScan_001 (Stage 18 of 49)	00-b9gqmfqGSQ2kLaBPHMY3ji
0	um	Cell	0.000	1.000	Vesicles Paraspeckle	555	15	siRNA-IMPa4-25 PSF-A488 IMPa4-A546 DAPI 8C1-siRNA-IMP-a2-a4 V2.00	0	29. siRNA-IMPa4-25 PSF-A488 DAPI IMPa4-A546_r_TileScan_001 (Stage 18 of 49)	00-b9gqmfqGSQ2kLaBPHMY3ji
0	um	Cell	0.000	1.000	Vesicles Paraspeckle	556	16	siRNA-IMPa4-25 PSF-A488 IMPa4-A546 DAPI 8C1-siRNA-IMP-a2-a4 V2.00	0	29. siRNA-IMPa4-25 PSF-A488 DAPI IMPa4-A546_r_TileScan_001 (Stage 18 of 49)	00-b9gqmfqGSQ2kLaBPHMY3ji
0	um	Cell	0.000	1.000	Vesicles Paraspeckle	557	17	siRNA-IMPa4-25 PSF-A488 IMPa4-A546 DAPI 8C1-siRNA-IMP-a2-a4 V2.00	0	29. siRNA-IMPa4-25 PSF-A488 DAPI IMPa4-A546_r_TileScan_001 (Stage 18 of 49)	00-b9gqmfqGSQ2kLaBPHMY3ji
0	um	Cell	0.000	1.000	Vesicles Paraspeckle	558	0	siRNA-IMPa4-25 PSF-A488 IMPa4-A546 DAPI 8C1-siRNA-IMP-a2-a4 V2.00	0	29. siRNA-IMPa4-25 PSF-A488 DAPI IMPa4-A546_s_TileScan_001 (Stage 19 of 49)	00-kcuV7MkHtHyv7MEAW3vwBN
0.48451	um	Cell	0.000	1.000	Vesicles Paraspeckle	559	1	siRNA-IMPa4-25 PSF-A488 IMPa4-A546 DAPI 8C1-siRNA-IMP-a2-a4 V2.00	0	29. siRNA-IMPa4-25 PSF-A488 DAPI IMPa4-A546_s_TileScan_001 (Stage 19 of 49)	00-kcuV7MkHtHyv7MEAW3vwBN
0	um	Cell	0.000	1.000	Vesicles Paraspeckle	560	2	siRNA-IMPa4-25 PSF-A488 IMPa4-A546 DAPI 8C1-siRNA-IMP-a2-a4 V2.00	0	29. siRNA-IMPa4-25 PSF-A488 DAPI IMPa4-A546_s_TileScan_001 (Stage 19 of 49)	00-kcuV7MkHtHyv7MEAW3vwBN
0	um	Cell	0.000	1.000	Vesicles Paraspeckle	561	0	siRNA-IMPa4-25 PSF-A488 IMPa4-A546 DAPI 8C1-siRNA-IMP-a2-a4 V2.00	0	29. siRNA-IMPa4-25 PSF-A488 DAPI IMPa4-A546_u_TileScan_001 (Stage 21 of 49)	00-BvvGNziPjAc7wLiJiaJUAP
0	um	Cell	0.000	1.000	Vesicles Paraspeckle	562	1	siRNA-IMPa4-25 PSF-A488 IMPa4-A546 DAPI 8C1-siRNA-IMP-a2-a4 V2.00	0	29. siRNA-IMPa4-25 PSF-A488 DAPI IMPa4-A546_u_TileScan_001 (Stage 21 of 49)	00-BvvGNziPjAc7wLiJiaJUAP
0	um	Cell	0.000	1.000	Vesicles Paraspeckle	563	2	siRNA-IMPa4-25 PSF-A488 IMPa4-A546 DAPI 8C1-siRNA-IMP-a2-a4 V2.00	0	29. siRNA-IMPa4-25 PSF-A488 DAPI IMPa4-A546_u_TileScan_001 (Stage 21 of 49)	00-BvvGNziPjAc7wLiJiaJUAP
0	um	Cell	0.000	1.000	Vesicles Paraspeckle	564	3	siRNA-IMPa4-25 PSF-A488 IMPa4-A546 DAPI 8C1-siRNA-IMP-a2-a4 V2.00	0	29. siRNA-IMPa4-25 PSF-A488 DAPI IMPa4-A546_u_TileScan_001 (Stage 21 of 49)	00-BvvGNziPjAc7wLiJiaJUAP
0.319116	um	Cell	0.000	1.000	Vesicles Paraspeckle	565	0	siRNA-IMPa4-25 PSF-A488 IMPa4-A546 DAPI 8C1-siRNA-IMP-a2-a4 V2.00	0	29. siRNA-IMPa4-25 PSF-A488 DAPI IMPa4-A546_v_TileScan_001 (Stage 22 of 49)	00-93MRdjJGVVjnskwadx6TBK
0	um	Cell	0.000	1.000	Vesicles Paraspeckle	566	1	siRNA-IMPa4-25 PSF-A488 IMPa4-A546 DAPI 8C1-siRNA-IMP-a2-a4 V2.00	0	29. siRNA-IMPa4-25 PSF-A488 DAPI IMPa4-A546_v_TileScan_001 (Stage 22 of 49)	00-93MRdjJGVVjnskwadx6TBK
0	um	Cell	0.000	1.000	Vesicles Paraspeckle	567	2	siRNA-IMPa4-25 PSF-A488 IMPa4-A546 DAPI 8C1-siRNA-IMP-a2-a4 V2.00	0	29. siRNA-IMPa4-25 PSF-A488 DAPI IMPa4-A546_v_TileScan_001 (Stage 22 of 49)	00-93MRdjJGVVjnskwadx6TBK
0	um	Cell	0.000	1.000	Vesicles Paraspeckle	568	3	siRNA-IMPa4-25 PSF-A488 IMPa4-A546 DAPI 8C1-siRNA-IMP-a2-a4 V2.00	0	29. siRNA-IMPa4-25 PSF-A488 DAPI IMPa4-A546_v_TileScan_001 (Stage 22 of 49)	00-93MRdjJGVVjnskwadx6TBK
0	um	Cell	0.000	1.000	Vesicles Paraspeckle	569	4	siRNA-IMPa4-25 PSF-A488 IMPa4-A546 DAPI 8C1-siRNA-IMP-a2-a4 V2.00	0	29. siRNA-IMPa4-25 PSF-A488 DAPI IMPa4-A546_v_TileScan_001 (Stage 22 of 49)	00-93MRdjJGVVjnskwadx6TBK
0.412932	um	Cell	0.000	1.000	Vesicles Paraspeckle	570	5	siRNA-IMPa4-25 PSF-A488 IMPa4-A546 DAPI 8C1-siRNA-IMP-a2-a4 V2.00	0	29. siRNA-IMPa4-25 PSF-A488 DAPI IMPa4-A546_v_TileScan_001 (Stage 22 of 49)	00-93MRdjJGVVjnskwadx6TBK
0	um	Cell	0.000	1.000	Vesicles Paraspeckle	571	6	siRNA-IMPa4-25 PSF-A488 IMPa4-A546 DAPI 8C1-siRNA-IMP-a2-a4 V2.00	0	29. siRNA-IMPa4-25 PSF-A488 DAPI IMPa4-A546_v_TileScan_001 (Stage 22 of 49)	00-93MRdjJGVVjnskwadx6TBK
0	um	Cell	0.000	1.000	Vesicles Paraspeckle	572	7	siRNA-IMPa4-25 PSF-A488 IMPa4-A546 DAPI 8C1-siRNA-IMP-a2-a4 V2.00	0	29. siRNA-IMPa4-25 PSF-A488 DAPI IMPa4-A546_v_TileScan_001 (Stage 22 of 49)	00-93MRdjJGVVjnskwadx6TBK
0	um	Cell	0.000	1.000	Vesicles Paraspeckle	573	8	siRNA-IMPa4-25 PSF-A488 IMPa4-A546 DAPI 8C1-siRNA-IMP-a2-a4 V2.00	0	29. siRNA-IMPa4-25 PSF-A488 DAPI IMPa4-A546_v_TileScan_001 (Stage 22 of 49)	00-93MRdjJGVVjnskwadx6TBK
0	um	Cell	0.000	1.000	Vesicles Paraspeckle	574	9	siRNA-IMPa4-25 PSF-A488 IMPa4-A546 DAPI 8C1-siRNA-IMP-a2-a4 V2.00	0	29. siRNA-IMPa4-25 PSF-A488 DAPI IMPa4-A546_v_TileScan_001 (Stage 22 of 49)	00-93MRdjJGVVjnskwadx6TBK
0	um	Cell	0.000	1.000	Vesicles Paraspeckle	575	10	siRNA-IMPa4-25 PSF-A488 IMPa4-A546 DAPI 8C1-siRNA-IMP-a2-a4 V2.00	0	29. siRNA-IMPa4-25 PSF-A488 DAPI IMPa4-A546_v_TileScan_001 (Stage 22 of 49)	00-93MRdjJGVVjnskwadx6TBK
0	um	Cell	0.000	1.000	Vesicles Paraspeckle	576	11	siRNA-IMPa4-25 PSF-A488 IMPa4-A546 DAPI 8C1-siRNA-IMP-a2-a4 V2.00	0	29. siRNA-IMPa4-25 PSF-A488 DAPI IMPa4-A546_v_TileScan_001 (Stage 22 of 49)	00-93MRdjJGVVjnskwadx6TBK
0	um	Cell	0.000	1.000	Vesicles Paraspeckle	577	12	siRNA-IMPa4-25 PSF-A488 IMPa4-A546 DAPI 8C1-siRNA-IMP-a2-a4 V2.00	0	29. siRNA-IMPa4-25 PSF-A488 DAPI IMPa4-A546_v_TileScan_001 (Stage 22 of 49)	00-93MRdjJGVVjnskwadx6TBK
0	um	Cell	0.000	1.000	Vesicles Paraspeckle	578	13	siRNA-IMPa4-25 PSF-A488 IMPa4-A546 DAPI 8C1-siRNA-IMP-a2-a4 V2.00	0	29. siRNA-IMPa4-25 PSF-A488 DAPI IMPa4-A546_v_TileScan_001 (Stage 22 of 49)	00-93MRdjJGVVjnskwadx6TBK
0	um	Cell	0.000	1.000	Vesicles Paraspeckle	579	14	siRNA-IMPa4-25 PSF-A488 IMPa4-A546 DAPI 8C1-siRNA-IMP-a2-a4 V2.00	0	29. siRNA-IMPa4-25 PSF-A488 DAPI IMPa4-A546_v_TileScan_001 (Stage 22 of 49)	00-93MRdjJGVVjnskwadx6TBK
0	um	Cell	0.000	1.000	Vesicles Paraspeckle	580	15	siRNA-IMPa4-25 PSF-A488 IMPa4-A546 DAPI 8C1-siRNA-IMP-a2-a4 V2.00	0	29. siRNA-IMPa4-25 PSF-A488 DAPI IMPa4-A546_v_TileScan_001 (Stage 22 of 49)	00-93MRdjJGVVjnskwadx6TBK
0	um	Cell	0.000	1.000	Vesicles Paraspeckle	581	16	siRNA-IMPa4-25 PSF-A488 IMPa4-A546 DAPI 8C1-siRNA-IMP-a2-a4 V2.00	0	29. siRNA-IMPa4-25 PSF-A488 DAPI IMPa4-A546_v_TileScan_001 (Stage 22 of 49)	00-93MRdjJGVVjnskwadx6TBK
0	um	Cell	0.000	1.000	Vesicles Paraspeckle	582	17	siRNA-IMPa4-25 PSF-A488 IMPa4-A546 DAPI 8C1-siRNA-IMP-a2-a4 V2.00	0	29. siRNA-IMPa4-25 PSF-A488 DAPI IMPa4-A546_v_TileScan_001 (Stage 22 of 49)	00-93MRdjJGVVjnskwadx6TBK
0	um	Cell	0.000	1.000	Vesicles Paraspeckle	583	18	siRNA-IMPa4-25 PSF-A488 IMPa4-A546 DAPI 8C1-siRNA-IMP-a2-a4 V2.00	0	29. siRNA-IMPa4-25 PSF-A488 DAPI IMPa4-A546_v_TileScan_001 (Stage 22 of 49)	00-93MRdjJGVVjnskwadx6TBK
0	um	Cell	0.000	1.000	Vesicles Paraspeckle	584	19	siRNA-IMPa4-25 PSF-A488 IMPa4-A546 DAPI 8C1-siRNA-IMP-a2-a4 V2.00	0	29. siRNA-IMPa4-25 PSF-A488 DAPI IMPa4-A546_v_TileScan_001 (Stage 22 of 49)	00-93MRdjJGVVjnskwadx6TBK
0	um	Cell	0.000	1.000	Vesicles Paraspeckle	585	20	siRNA-IMPa4-25 PSF-A488 IMPa4-A546 DAPI 8C1-siRNA-IMP-a2-a4 V2.00	0	29. siRNA-IMPa4-25 PSF-A488 DAPI IMPa4-A546_v_TileScan_001 (Stage 22 of 49)	00-93MRdjJGVVjnskwadx6TBK
0	um	Cell	0.000	1.000	Vesicles Paraspeckle	586	21	siRNA-IMPa4-25 PSF-A488 IMPa4-A546 DAPI 8C1-siRNA-IMP-a2-a4 V2.00	0	29. siRNA-IMPa4-25 PSF-A488 DAPI IMPa4-A546_v_TileScan_001 (Stage 22 of 49)	00-93MRdjJGVVjnskwadx6TBK
0	um	Cell	0.000	1.000	Vesicles Paraspeckle	587	22	siRNA-IMPa4-25 PSF-A488 IMPa4-A546 DAPI 8C1-siRNA-IMP-a2-a4 V2.00	0	29. siRNA-IMPa4-25 PSF-A488 DAPI IMPa4-A546_v_TileScan_001 (Stage 22 of 49)	00-93MRdjJGVVjnskwadx6TBK
0.330522	um	Cell	0.000	1.000	Vesicles Paraspeckle	588	23	siRNA-IMPa4-25 PSF-A488 IMPa4-A546 DAPI 8C1-siRNA-IMP-a2-a4 V2.00	0	29. siRNA-IMPa4-25 PSF-A488 DAPI IMPa4-A546_v_TileScan_001 (Stage 22 of 49)	00-93MRdjJGVVjnskwadx6TBK
0	um	Cell	0.000	1.000	Vesicles Paraspeckle	589	24	siRNA-IMPa4-25 PSF-A488 IMPa4-A546 DAPI 8C1-siRNA-IMP-a2-a4 V2.00	0	29. siRNA-IMPa4-25 PSF-A488 DAPI IMPa4-A546_v_TileScan_001 (Stage 22 of 49)	00-93MRdjJGVVjnskwadx6TBK
0	um	Cell	0.000	1.000	Vesicles Paraspeckle	590	25	siRNA-IMPa4-25 PSF-A488 IMPa4-A546 DAPI 8C1-siRNA-IMP-a2-a4 V2.00	0	29. siRNA-IMPa4-25 PSF-A488 DAPI IMPa4-A546_v_TileScan_001 (Stage 22 of 49)	00-93MRdjJGVVjnskwadx6TBK
0	um	Cell	0.000	1.000	Vesicles Paraspeckle	591	26	siRNA-IMPa4-25 PSF-A488 IMPa4-A546 DAPI 8C1-siRNA-IMP-a2-a4 V2.00	0	29. siRNA-IMPa4-25 PSF-A488 DAPI IMPa4-A546_v_TileScan_001 (Stage 22 of 49)	00-93MRdjJGVVjnskwadx6TBK
0	um	Cell	0.000	1.000	Vesicles Paraspeckle	592	27	siRNA-IMPa4-25 PSF-A488 IMPa4-A546 DAPI 8C1-siRNA-IMP-a2-a4 V2.00	0	29. siRNA-IMPa4-25 PSF-A488 DAPI IMPa4-A546_v_TileScan_001 (Stage 22 of 49)	00-93MRdjJGVVjnskwadx6TBK
0	um	Cell	0.000	1.000	Vesicles Paraspeckle	593	28	siRNA-IMPa4-25 PSF-A488 IMPa4-A546 DAPI 8C1-siRNA-IMP-a2-a4 V2.00	0	29. siRNA-IMPa4-25 PSF-A488 DAPI IMPa4-A546_v_TileScan_001 (Stage 22 of 49)	00-93MRdjJGVVjnskwadx6TBK
0	um	Cell	0.000	1.000	Vesicles Paraspeckle	594	29	siRNA-IMPa4-25 PSF-A488 IMPa4-A546 DAPI 8C1-siRNA-IMP-a2-a4 V2.00	0	29. siRNA-IMPa4-25 PSF-A488 DAPI IMPa4-A546_v_TileScan_001 (Stage 22 of 49)	00-93MRdjJGVVjnskwadx6TBK
0	um	Cell	0.000	1.000	Vesicles Paraspeckle	595	30	siRNA-IMPa4-25 PSF-A488 IMPa4-A546 DAPI 8C1-siRNA-IMP-a2-a4 V2.00	0	29. siRNA-IMPa4-25 PSF-A488 DAPI IMPa4-A546_v_TileScan_001 (Stage 22 of 49)	00-93MRdjJGVVjnskwadx6TBK
0	um	Cell	0.000	1.000	Vesicles Paraspeckle	596	31	siRNA-IMPa4-25 PSF-A488 IMPa4-A546 DAPI 8C1-siRNA-IMP-a2-a4 V2.00	0	29. siRNA-IMPa4-25 PSF-A488 DAPI IMPa4-A546_v_TileScan_001 (Stage 22 of 49)	00-93MRdjJGVVjnskwadx6TBK
0	um	Cell	0.000	1.000	Vesicles Paraspeckle	597	32	siRNA-IMPa4-25 PSF-A488 IMPa4-A546 DAPI 8C1-siRNA-IMP-a2-a4 V2.00	0	29. siRNA-IMPa4-25 PSF-A488 DAPI IMPa4-A546_v_TileScan_001 (Stage 22 of 49)	00-93MRdjJGVVjnskwadx6TBK
0	um	Cell	0.000	1.000	Vesicles Paraspeckle	598	0	siRNA-IMPa4-25 PSF-A488 IMPa4-A546 DAPI 8C1-siRNA-IMP-a2-a4 V2.00	0	29. siRNA-IMPa4-25 PSF-A488 DAPI IMPa4-A546_w_TileScan_001 (Stage 23 of 49)	00-zPztwTPjAudhLH2KQR5ouj
0	um	Cell	0.000	1.000	Vesicles Paraspeckle	599	1	siRNA-IMPa4-25 PSF-A488 IMPa4-A546 DAPI 8C1-siRNA-IMP-a2-a4 V2.00	0	29. siRNA-IMPa4-25 PSF-A488 DAPI IMPa4-A546_w_TileScan_001 (Stage 23 of 49)	00-zPztwTPjAudhLH2KQR5ouj
0	um	Cell	0.000	1.000	Vesicles Paraspeckle	600	2	siRNA-IMPa4-25 PSF-A488 IMPa4-A546 DAPI 8C1-siRNA-IMP-a2-a4 V2.00	0	29. siRNA-IMPa4-25 PSF-A488 DAPI IMPa4-A546_w_TileScan_001 (Stage 23 of 49)	00-zPztwTPjAudhLH2KQR5ouj
0.3003	um	Cell	0.000	1.000	Vesicles Paraspeckle	601	3	siRNA-IMPa4-25 PSF-A488 IMPa4-A546 DAPI 8C1-siRNA-IMP-a2-a4 V2.00	0	29. siRNA-IMPa4-25 PSF-A488 DAPI IMPa4-A546_w_TileScan_001 (Stage 23 of 49)	00-zPztwTPjAudhLH2KQR5ouj
0.3003	um	Cell	0.000	1.000	Vesicles Paraspeckle	602	4	siRNA-IMPa4-25 PSF-A488 IMPa4-A546 DAPI 8C1-siRNA-IMP-a2-a4 V2.00	0	29. siRNA-IMPa4-25 PSF-A488 DAPI IMPa4-A546_w_TileScan_001 (Stage 23 of 49)	00-zPztwTPjAudhLH2KQR5ouj
0.607196	um	Cell	0.000	1.000	Vesicles Paraspeckle	603	5	siRNA-IMPa4-25 PSF-A488 IMPa4-A546 DAPI 8C1-siRNA-IMP-a2-a4 V2.00	0	29. siRNA-IMPa4-25 PSF-A488 DAPI IMPa4-A546_w_TileScan_001 (Stage 23 of 49)	00-zPztwTPjAudhLH2KQR5ouj
0.390566	um	Cell	0.000	1.000	Vesicles Paraspeckle	604	6	siRNA-IMPa4-25 PSF-A488 IMPa4-A546 DAPI 8C1-siRNA-IMP-a2-a4 V2.00	0	29. siRNA-IMPa4-25 PSF-A488 DAPI IMPa4-A546_w_TileScan_001 (Stage 23 of 49)	00-zPztwTPjAudhLH2KQR5ouj
0	um	Cell	0.000	1.000	Vesicles Paraspeckle	605	7	siRNA-IMPa4-25 PSF-A488 IMPa4-A546 DAPI 8C1-siRNA-IMP-a2-a4 V2.00	0	29. siRNA-IMPa4-25 PSF-A488 DAPI IMPa4-A546_w_TileScan_001 (Stage 23 of 49)	00-zPztwTPjAudhLH2KQR5ouj
0	um	Cell	0.000	1.000	Vesicles Paraspeckle	606	8	siRNA-IMPa4-25 PSF-A488 IMPa4-A546 DAPI 8C1-siRNA-IMP-a2-a4 V2.00	0	29. siRNA-IMPa4-25 PSF-A488 DAPI IMPa4-A546_w_TileScan_001 (Stage 23 of 49)	00-zPztwTPjAudhLH2KQR5ouj
0	um	Cell	0.000	1.000	Vesicles Paraspeckle	607	9	siRNA-IMPa4-25 PSF-A488 IMPa4-A546 DAPI 8C1-siRNA-IMP-a2-a4 V2.00	0	29. siRNA-IMPa4-25 PSF-A488 DAPI IMPa4-A546_w_TileScan_001 (Stage 23 of 49)	00-zPztwTPjAudhLH2KQR5ouj
0.221263	um	Cell	0.000	1.000	Vesicles Paraspeckle	608	10	siRNA-IMPa4-25 PSF-A488 IMPa4-A546 DAPI 8C1-siRNA-IMP-a2-a4 V2.00	0	29. siRNA-IMPa4-25 PSF-A488 DAPI IMPa4-A546_w_TileScan_001 (Stage 23 of 49)	00-zPztwTPjAudhLH2KQR5ouj
0	um	Cell	0.000	1.000	Vesicles Paraspeckle	609	11	siRNA-IMPa4-25 PSF-A488 IMPa4-A546 DAPI 8C1-siRNA-IMP-a2-a4 V2.00	0	29. siRNA-IMPa4-25 PSF-A488 DAPI IMPa4-A546_w_TileScan_001 (Stage 23 of 49)	00-zPztwTPjAudhLH2KQR5ouj
0	um	Cell	0.000	1.000	Vesicles Paraspeckle	610	12	siRNA-IMPa4-25 PSF-A488 IMPa4-A546 DAPI 8C1-siRNA-IMP-a2-a4 V2.00	0	29. siRNA-IMPa4-25 PSF-A488 DAPI IMPa4-A546_w_TileScan_001 (Stage 23 of 49)	00-zPztwTPjAudhLH2KQR5ouj
0	um	Cell	0.000	1.000	Vesicles Paraspeckle	611	13	siRNA-IMPa4-25 PSF-A488 IMPa4-A546 DAPI 8C1-siRNA-IMP-a2-a4 V2.00	0	29. siRNA-IMPa4-25 PSF-A488 DAPI IMPa4-A546_w_TileScan_001 (Stage 23 of 49)	00-zPztwTPjAudhLH2KQR5ouj
0.193292	um	Cell	0.000	1.000	Vesicles Paraspeckle	612	14	siRNA-IMPa4-25 PSF-A488 IMPa4-A546 DAPI 8C1-siRNA-IMP-a2-a4 V2.00	0	29. siRNA-IMPa4-25 PSF-A488 DAPI IMPa4-A546_w_TileScan_001 (Stage 23 of 49)	00-zPztwTPjAudhLH2KQR5ouj
0	um	Cell	0.000	1.000	Vesicles Paraspeckle	613	15	siRNA-IMPa4-25 PSF-A488 IMPa4-A546 DAPI 8C1-siRNA-IMP-a2-a4 V2.00	0	29. siRNA-IMPa4-25 PSF-A488 DAPI IMPa4-A546_w_TileScan_001 (Stage 23 of 49)	00-zPztwTPjAudhLH2KQR5ouj
0	um	Cell	0.000	1.000	Vesicles Paraspeckle	614	16	siRNA-IMPa4-25 PSF-A488 IMPa4-A546 DAPI 8C1-siRNA-IMP-a2-a4 V2.00	0	29. siRNA-IMPa4-25 PSF-A488 DAPI IMPa4-A546_w_TileScan_001 (Stage 23 of 49)	00-zPztwTPjAudhLH2KQR5ouj
0	um	Cell	0.000	1.000	Vesicles Paraspeckle	615	17	siRNA-IMPa4-25 PSF-A488 IMPa4-A546 DAPI 8C1-siRNA-IMP-a2-a4 V2.00	0	29. siRNA-IMPa4-25 PSF-A488 DAPI IMPa4-A546_w_TileScan_001 (Stage 23 of 49)	00-zPztwTPjAudhLH2KQR5ouj
0	um	Cell	0.000	1.000	Vesicles Paraspeckle	616	18	siRNA-IMPa4-25 PSF-A488 IMPa4-A546 DAPI 8C1-siRNA-IMP-a2-a4 V2.00	0	29. siRNA-IMPa4-25 PSF-A488 DAPI IMPa4-A546_w_TileScan_001 (Stage 23 of 49)	00-zPztwTPjAudhLH2KQR5ouj
0	um	Cell	0.000	1.000	Vesicles Paraspeckle	617	19	siRNA-IMPa4-25 PSF-A488 IMPa4-A546 DAPI 8C1-siRNA-IMP-a2-a4 V2.00	0	29. siRNA-IMPa4-25 PSF-A488 DAPI IMPa4-A546_w_TileScan_001 (Stage 23 of 49)	00-zPztwTPjAudhLH2KQR5ouj
0	um	Cell	0.000	1.000	Vesicles Paraspeckle	618	20	siRNA-IMPa4-25 PSF-A488 IMPa4-A546 DAPI 8C1-siRNA-IMP-a2-a4 V2.00	0	29. siRNA-IMPa4-25 PSF-A488 DAPI IMPa4-A546_w_TileScan_001 (Stage 23 of 49)	00-zPztwTPjAudhLH2KQR5ouj
0	um	Cell	0.000	1.000	Vesicles Paraspeckle	619	21	siRNA-IMPa4-25 PSF-A488 IMPa4-A546 DAPI 8C1-siRNA-IMP-a2-a4 V2.00	0	29. siRNA-IMPa4-25 PSF-A488 DAPI IMPa4-A546_w_TileScan_001 (Stage 23 of 49)	00-zPztwTPjAudhLH2KQR5ouj
0	um	Cell	0.000	1.000	Vesicles Paraspeckle	620	22	siRNA-IMPa4-25 PSF-A488 IMPa4-A546 DAPI 8C1-siRNA-IMP-a2-a4 V2.00	0	29. siRNA-IMPa4-25 PSF-A488 DAPI IMPa4-A546_w_TileScan_001 (Stage 23 of 49)	00-zPztwTPjAudhLH2KQR5ouj
0	um	Cell	0.000	1.000	Vesicles Paraspeckle	621	23	siRNA-IMPa4-25 PSF-A488 IMPa4-A546 DAPI 8C1-siRNA-IMP-a2-a4 V2.00	0	29. siRNA-IMPa4-25 PSF-A488 DAPI IMPa4-A546_w_TileScan_001 (Stage 23 of 49)	00-zPztwTPjAudhLH2KQR5ouj
0.243532	um	Cell	0.000	1.000	Vesicles Paraspeckle	622	0	siRNA-IMPa4-25 PSF-A488 IMPa4-A546 DAPI 8C1-siRNA-IMP-a2-a4 V2.00	0	29. siRNA-IMPa4-25 PSF-A488 DAPI IMPa4-A546_x_TileScan_001 (Stage 24 of 49)	00-AXRoD89cRX7qVPQHe5XpYY
0	um	Cell	0.000	1.000	Vesicles Paraspeckle	623	1	siRNA-IMPa4-25 PSF-A488 IMPa4-A546 DAPI 8C1-siRNA-IMP-a2-a4 V2.00	0	29. siRNA-IMPa4-25 PSF-A488 DAPI IMPa4-A546_x_TileScan_001 (Stage 24 of 49)	00-AXRoD89cRX7qVPQHe5XpYY
0	um	Cell	0.000	1.000	Vesicles Paraspeckle	624	2	siRNA-IMPa4-25 PSF-A488 IMPa4-A546 DAPI 8C1-siRNA-IMP-a2-a4 V2.00	0	29. siRNA-IMPa4-25 PSF-A488 DAPI IMPa4-A546_x_TileScan_001 (Stage 24 of 49)	00-AXRoD89cRX7qVPQHe5XpYY
0	um	Cell	0.000	1.000	Vesicles Paraspeckle	625	3	siRNA-IMPa4-25 PSF-A488 IMPa4-A546 DAPI 8C1-siRNA-IMP-a2-a4 V2.00	0	29. siRNA-IMPa4-25 PSF-A488 DAPI IMPa4-A546_x_TileScan_001 (Stage 24 of 49)	00-AXRoD89cRX7qVPQHe5XpYY
0	um	Cell	0.000	1.000	Vesicles Paraspeckle	626	4	siRNA-IMPa4-25 PSF-A488 IMPa4-A546 DAPI 8C1-siRNA-IMP-a2-a4 V2.00	0	29. siRNA-IMPa4-25 PSF-A488 DAPI IMPa4-A546_x_TileScan_001 (Stage 24 of 49)	00-AXRoD89cRX7qVPQHe5XpYY
0.3003	um	Cell	0.000	1.000	Vesicles Paraspeckle	627	5	siRNA-IMPa4-25 PSF-A488 IMPa4-A546 DAPI 8C1-siRNA-IMP-a2-a4 V2.00	0	29. siRNA-IMPa4-25 PSF-A488 DAPI IMPa4-A546_x_TileScan_001 (Stage 24 of 49)	00-AXRoD89cRX7qVPQHe5XpYY
0.433106	um	Cell	0.000	1.000	Vesicles Paraspeckle	628	6	siRNA-IMPa4-25 PSF-A488 IMPa4-A546 DAPI 8C1-siRNA-IMP-a2-a4 V2.00	0	29. siRNA-IMPa4-25 PSF-A488 DAPI IMPa4-A546_x_TileScan_001 (Stage 24 of 49)	00-AXRoD89cRX7qVPQHe5XpYY
0	um	Cell	0.000	1.000	Vesicles Paraspeckle	629	7	siRNA-IMPa4-25 PSF-A488 IMPa4-A546 DAPI 8C1-siRNA-IMP-a2-a4 V2.00	0	29. siRNA-IMPa4-25 PSF-A488 DAPI IMPa4-A546_x_TileScan_001 (Stage 24 of 49)	00-AXRoD89cRX7qVPQHe5XpYY
0	um	Cell	0.000	1.000	Vesicles Paraspeckle	630	8	siRNA-IMPa4-25 PSF-A488 IMPa4-A546 DAPI 8C1-siRNA-IMP-a2-a4 V2.00	0	29. siRNA-IMPa4-25 PSF-A488 DAPI IMPa4-A546_x_TileScan_001 (Stage 24 of 49)	00-AXRoD89cRX7qVPQHe5XpYY
0	um	Cell	0.000	1.000	Vesicles Paraspeckle	631	9	siRNA-IMPa4-25 PSF-A488 IMPa4-A546 DAPI 8C1-siRNA-IMP-a2-a4 V2.00	0	29. siRNA-IMPa4-25 PSF-A488 DAPI IMPa4-A546_x_TileScan_001 (Stage 24 of 49)	00-AXRoD89cRX7qVPQHe5XpYY
0	um	Cell	0.000	1.000	Vesicles Paraspeckle	632	10	siRNA-IMPa4-25 PSF-A488 IMPa4-A546 DAPI 8C1-siRNA-IMP-a2-a4 V2.00	0	29. siRNA-IMPa4-25 PSF-A488 DAPI IMPa4-A546_x_TileScan_001 (Stage 24 of 49)	00-AXRoD89cRX7qVPQHe5XpYY
0	um	Cell	0.000	1.000	Vesicles Paraspeckle	633	11	siRNA-IMPa4-25 PSF-A488 IMPa4-A546 DAPI 8C1-siRNA-IMP-a2-a4 V2.00	0	29. siRNA-IMPa4-25 PSF-A488 DAPI IMPa4-A546_x_TileScan_001 (Stage 24 of 49)	00-AXRoD89cRX7qVPQHe5XpYY
0	um	Cell	0.000	1.000	Vesicles Paraspeckle	634	0	siRNA-IMPa4-25 PSF-A488 IMPa4-A546 DAPI 8C1-siRNA-IMP-a2-a4 V2.00	0	29. siRNA-IMPa4-25 PSF-A488 DAPI IMPa4-A546_y_TileScan_001 (Stage 25 of 49)	00-BGohkmhQLKkP6fZgzdJjUE
0	um	Cell	0.000	1.000	Vesicles Paraspeckle	635	1	siRNA-IMPa4-25 PSF-A488 IMPa4-A546 DAPI 8C1-siRNA-IMP-a2-a4 V2.00	0	29. siRNA-IMPa4-25 PSF-A488 DAPI IMPa4-A546_y_TileScan_001 (Stage 25 of 49)	00-BGohkmhQLKkP6fZgzdJjUE
0	um	Cell	0.000	1.000	Vesicles Paraspeckle	636	2	siRNA-IMPa4-25 PSF-A488 IMPa4-A546 DAPI 8C1-siRNA-IMP-a2-a4 V2.00	0	29. siRNA-IMPa4-25 PSF-A488 DAPI IMPa4-A546_y_TileScan_001 (Stage 25 of 49)	00-BGohkmhQLKkP6fZgzdJjUE
0	um	Cell	0.000	1.000	Vesicles Paraspeckle	637	3	siRNA-IMPa4-25 PSF-A488 IMPa4-A546 DAPI 8C1-siRNA-IMP-a2-a4 V2.00	0	29. siRNA-IMPa4-25 PSF-A488 DAPI IMPa4-A546_y_TileScan_001 (Stage 25 of 49)	00-BGohkmhQLKkP6fZgzdJjUE
0	um	Cell	0.000	1.000	Vesicles Paraspeckle	638	4	siRNA-IMPa4-25 PSF-A488 IMPa4-A546 DAPI 8C1-siRNA-IMP-a2-a4 V2.00	0	29. siRNA-IMPa4-25 PSF-A488 DAPI IMPa4-A546_y_TileScan_001 (Stage 25 of 49)	00-BGohkmhQLKkP6fZgzdJjUE
0	um	Cell	0.000	1.000	Vesicles Paraspeckle	639	5	siRNA-IMPa4-25 PSF-A488 IMPa4-A546 DAPI 8C1-siRNA-IMP-a2-a4 V2.00	0	29. siRNA-IMPa4-25 PSF-A488 DAPI IMPa4-A546_y_TileScan_001 (Stage 25 of 49)	00-BGohkmhQLKkP6fZgzdJjUE
0	um	Cell	0.000	1.000	Vesicles Paraspeckle	640	6	siRNA-IMPa4-25 PSF-A488 IMPa4-A546 DAPI 8C1-siRNA-IMP-a2-a4 V2.00	0	29. siRNA-IMPa4-25 PSF-A488 DAPI IMPa4-A546_y_TileScan_001 (Stage 25 of 49)	00-BGohkmhQLKkP6fZgzdJjUE
0	um	Cell	0.000	1.000	Vesicles Paraspeckle	641	7	siRNA-IMPa4-25 PSF-A488 IMPa4-A546 DAPI 8C1-siRNA-IMP-a2-a4 V2.00	0	29. siRNA-IMPa4-25 PSF-A488 DAPI IMPa4-A546_y_TileScan_001 (Stage 25 of 49)	00-BGohkmhQLKkP6fZgzdJjUE
0	um	Cell	0.000	1.000	Vesicles Paraspeckle	642	8	siRNA-IMPa4-25 PSF-A488 IMPa4-A546 DAPI 8C1-siRNA-IMP-a2-a4 V2.00	0	29. siRNA-IMPa4-25 PSF-A488 DAPI IMPa4-A546_y_TileScan_001 (Stage 25 of 49)	00-BGohkmhQLKkP6fZgzdJjUE
0	um	Cell	0.000	1.000	Vesicles Paraspeckle	643	9	siRNA-IMPa4-25 PSF-A488 IMPa4-A546 DAPI 8C1-siRNA-IMP-a2-a4 V2.00	0	29. siRNA-IMPa4-25 PSF-A488 DAPI IMPa4-A546_y_TileScan_001 (Stage 25 of 49)	00-BGohkmhQLKkP6fZgzdJjUE
0	um	Cell	0.000	1.000	Vesicles Paraspeckle	644	10	siRNA-IMPa4-25 PSF-A488 IMPa4-A546 DAPI 8C1-siRNA-IMP-a2-a4 V2.00	0	29. siRNA-IMPa4-25 PSF-A488 DAPI IMPa4-A546_y_TileScan_001 (Stage 25 of 49)	00-BGohkmhQLKkP6fZgzdJjUE
0	um	Cell	0.000	1.000	Vesicles Paraspeckle	645	11	siRNA-IMPa4-25 PSF-A488 IMPa4-A546 DAPI 8C1-siRNA-IMP-a2-a4 V2.00	0	29. siRNA-IMPa4-25 PSF-A488 DAPI IMPa4-A546_y_TileScan_001 (Stage 25 of 49)	00-BGohkmhQLKkP6fZgzdJjUE
0	um	Cell	0.000	1.000	Vesicles Paraspeckle	646	12	siRNA-IMPa4-25 PSF-A488 IMPa4-A546 DAPI 8C1-siRNA-IMP-a2-a4 V2.00	0	29. siRNA-IMPa4-25 PSF-A488 DAPI IMPa4-A546_y_TileScan_001 (Stage 25 of 49)	00-BGohkmhQLKkP6fZgzdJjUE
0	um	Cell	0.000	1.000	Vesicles Paraspeckle	647	13	siRNA-IMPa4-25 PSF-A488 IMPa4-A546 DAPI 8C1-siRNA-IMP-a2-a4 V2.00	0	29. siRNA-IMPa4-25 PSF-A488 DAPI IMPa4-A546_y_TileScan_001 (Stage 25 of 49)	00-BGohkmhQLKkP6fZgzdJjUE
0	um	Cell	0.000	1.000	Vesicles Paraspeckle	648	14	siRNA-IMPa4-25 PSF-A488 IMPa4-A546 DAPI 8C1-siRNA-IMP-a2-a4 V2.00	0	29. siRNA-IMPa4-25 PSF-A488 DAPI IMPa4-A546_y_TileScan_001 (Stage 25 of 49)	00-BGohkmhQLKkP6fZgzdJjUE
0.378353	um	Cell	0.000	1.000	Vesicles Paraspeckle	649	0	siRNA-IMPa4-25 PSF-A488 IMPa4-A546 DAPI 8C1-siRNA-IMP-a2-a4 V2.00	0	29. siRNA-IMPa4-25 PSF-A488 DAPI IMPa4-A546_z_TileScan_001 (Stage 26 of 49)	00-tRDt6SCSpPjQKQcovia3xa
0	um	Cell	0.000	1.000	Vesicles Paraspeckle	650	1	siRNA-IMPa4-25 PSF-A488 IMPa4-A546 DAPI 8C1-siRNA-IMP-a2-a4 V2.00	0	29. siRNA-IMPa4-25 PSF-A488 DAPI IMPa4-A546_z_TileScan_001 (Stage 26 of 49)	00-tRDt6SCSpPjQKQcovia3xa
0	um	Cell	0.000	1.000	Vesicles Paraspeckle	651	2	siRNA-IMPa4-25 PSF-A488 IMPa4-A546 DAPI 8C1-siRNA-IMP-a2-a4 V2.00	0	29. siRNA-IMPa4-25 PSF-A488 DAPI IMPa4-A546_z_TileScan_001 (Stage 26 of 49)	00-tRDt6SCSpPjQKQcovia3xa
0	um	Cell	0.000	1.000	Vesicles Paraspeckle	652	3	siRNA-IMPa4-25 PSF-A488 IMPa4-A546 DAPI 8C1-siRNA-IMP-a2-a4 V2.00	0	29. siRNA-IMPa4-25 PSF-A488 DAPI IMPa4-A546_z_TileScan_001 (Stage 26 of 49)	00-tRDt6SCSpPjQKQcovia3xa
0	um	Cell	0.000	1.000	Vesicles Paraspeckle	653	4	siRNA-IMPa4-25 PSF-A488 IMPa4-A546 DAPI 8C1-siRNA-IMP-a2-a4 V2.00	0	29. siRNA-IMPa4-25 PSF-A488 DAPI IMPa4-A546_z_TileScan_001 (Stage 26 of 49)	00-tRDt6SCSpPjQKQcovia3xa
0	um	Cell	0.000	1.000	Vesicles Paraspeckle	654	5	siRNA-IMPa4-25 PSF-A488 IMPa4-A546 DAPI 8C1-siRNA-IMP-a2-a4 V2.00	0	29. siRNA-IMPa4-25 PSF-A488 DAPI IMPa4-A546_z_TileScan_001 (Stage 26 of 49)	00-tRDt6SCSpPjQKQcovia3xa
0	um	Cell	0.000	1.000	Vesicles Paraspeckle	655	6	siRNA-IMPa4-25 PSF-A488 IMPa4-A546 DAPI 8C1-siRNA-IMP-a2-a4 V2.00	0	29. siRNA-IMPa4-25 PSF-A488 DAPI IMPa4-A546_z_TileScan_001 (Stage 26 of 49)	00-tRDt6SCSpPjQKQcovia3xa
0.423259	um	Cell	0.000	1.000	Vesicles Paraspeckle	656	7	siRNA-IMPa4-25 PSF-A488 IMPa4-A546 DAPI 8C1-siRNA-IMP-a2-a4 V2.00	0	29. siRNA-IMPa4-25 PSF-A488 DAPI IMPa4-A546_z_TileScan_001 (Stage 26 of 49)	00-tRDt6SCSpPjQKQcovia3xa
0	um	Cell	0.000	1.000	Vesicles Paraspeckle	657	8	siRNA-IMPa4-25 PSF-A488 IMPa4-A546 DAPI 8C1-siRNA-IMP-a2-a4 V2.00	0	29. siRNA-IMPa4-25 PSF-A488 DAPI IMPa4-A546_z_TileScan_001 (Stage 26 of 49)	00-tRDt6SCSpPjQKQcovia3xa
0	um	Cell	0.000	1.000	Vesicles Paraspeckle	658	9	siRNA-IMPa4-25 PSF-A488 IMPa4-A546 DAPI 8C1-siRNA-IMP-a2-a4 V2.00	0	29. siRNA-IMPa4-25 PSF-A488 DAPI IMPa4-A546_z_TileScan_001 (Stage 26 of 49)	00-tRDt6SCSpPjQKQcovia3xa
0	um	Cell	0.000	1.000	Vesicles Paraspeckle	659	10	siRNA-IMPa4-25 PSF-A488 IMPa4-A546 DAPI 8C1-siRNA-IMP-a2-a4 V2.00	0	29. siRNA-IMPa4-25 PSF-A488 DAPI IMPa4-A546_z_TileScan_001 (Stage 26 of 49)	00-tRDt6SCSpPjQKQcovia3xa
0	um	Cell	0.000	1.000	Vesicles Paraspeckle	660	11	siRNA-IMPa4-25 PSF-A488 IMPa4-A546 DAPI 8C1-siRNA-IMP-a2-a4 V2.00	0	29. siRNA-IMPa4-25 PSF-A488 DAPI IMPa4-A546_z_TileScan_001 (Stage 26 of 49)	00-tRDt6SCSpPjQKQcovia3xa
