# Supplementary material for: Development of a pipeline for automated, high-throughput analysis of paraspeckle proteins reveals specific roles for importin α proteins
Source: Sci Rep. 2017 Feb 27;7:43323. doi: 10.1038/srep43323 (PMC5379994; doi:10.1038/srep43323)
Supplement: Supplementary Dataset SD1-G [file srep43323-s9.zip › I8P/8C1-siRNA-IMPa4-PSF/_/siRNA-SC-10 PSF-A488 IMPa4-A546 DAPI 8C1-siRNA-IMP-a2-a4 V2.00_Statistics/siRNA-SC-10 PSF-A488 IMPa4-A546 DAPI 8C1-siRNA-IMP-a2-a4 V2.00_Cell_Center_of_Homogeneous_Mass.csv]

Cell Center of Homogeneous Mass
====================
Cell Center of Homogeneous Mass X	Cell Center of Homogeneous Mass Y	Cell Center of Homogeneous Mass Z	Unit	Category	Collection	Birth [s]	Death [s]	ID	OriginalID	Original Component Name	Original Component ID	Original Image Name	Original Image ID
63223.7	43175.5	0.624615	um	Cell	Cell Center of Homogeneous Mass	0.000	1.000	0	0	siRNA-SC-10 PSF-A488 IMPa4-A546 DAPI 8C1-siRNA-IMP-a2-a4 V2.00	0	32. siRNA-SC-10 PSF-A488 DAPI IMPa4-A546_a_TileScan_001 (Stage 1 of 49)	00-wysnvQBJNFrk5eSbGxkvAA
63213.6	43199.2	0.540551	um	Cell	Cell Center of Homogeneous Mass	0.000	1.000	1	1	siRNA-SC-10 PSF-A488 IMPa4-A546 DAPI 8C1-siRNA-IMP-a2-a4 V2.00	0	32. siRNA-SC-10 PSF-A488 DAPI IMPa4-A546_a_TileScan_001 (Stage 1 of 49)	00-wysnvQBJNFrk5eSbGxkvAA
63191.5	43219.6	0.658056	um	Cell	Cell Center of Homogeneous Mass	0.000	1.000	2	2	siRNA-SC-10 PSF-A488 IMPa4-A546 DAPI 8C1-siRNA-IMP-a2-a4 V2.00	0	32. siRNA-SC-10 PSF-A488 DAPI IMPa4-A546_a_TileScan_001 (Stage 1 of 49)	00-wysnvQBJNFrk5eSbGxkvAA
63170.2	43225.1	0.531614	um	Cell	Cell Center of Homogeneous Mass	0.000	1.000	3	3	siRNA-SC-10 PSF-A488 IMPa4-A546 DAPI 8C1-siRNA-IMP-a2-a4 V2.00	0	32. siRNA-SC-10 PSF-A488 DAPI IMPa4-A546_a_TileScan_001 (Stage 1 of 49)	00-wysnvQBJNFrk5eSbGxkvAA
63211.2	43226.9	0.639226	um	Cell	Cell Center of Homogeneous Mass	0.000	1.000	4	4	siRNA-SC-10 PSF-A488 IMPa4-A546 DAPI 8C1-siRNA-IMP-a2-a4 V2.00	0	32. siRNA-SC-10 PSF-A488 DAPI IMPa4-A546_a_TileScan_001 (Stage 1 of 49)	00-wysnvQBJNFrk5eSbGxkvAA
63199.6	43182.5	0.707939	um	Cell	Cell Center of Homogeneous Mass	0.000	1.000	5	5	siRNA-SC-10 PSF-A488 IMPa4-A546 DAPI 8C1-siRNA-IMP-a2-a4 V2.00	0	32. siRNA-SC-10 PSF-A488 DAPI IMPa4-A546_a_TileScan_001 (Stage 1 of 49)	00-wysnvQBJNFrk5eSbGxkvAA
63255.8	43171.4	0.727187	um	Cell	Cell Center of Homogeneous Mass	0.000	1.000	6	6	siRNA-SC-10 PSF-A488 IMPa4-A546 DAPI 8C1-siRNA-IMP-a2-a4 V2.00	0	32. siRNA-SC-10 PSF-A488 DAPI IMPa4-A546_a_TileScan_001 (Stage 1 of 49)	00-wysnvQBJNFrk5eSbGxkvAA
63285.3	43185.5	0.675986	um	Cell	Cell Center of Homogeneous Mass	0.000	1.000	7	7	siRNA-SC-10 PSF-A488 IMPa4-A546 DAPI 8C1-siRNA-IMP-a2-a4 V2.00	0	32. siRNA-SC-10 PSF-A488 DAPI IMPa4-A546_a_TileScan_001 (Stage 1 of 49)	00-wysnvQBJNFrk5eSbGxkvAA
63296.2	43207	0.68138	um	Cell	Cell Center of Homogeneous Mass	0.000	1.000	8	8	siRNA-SC-10 PSF-A488 IMPa4-A546 DAPI 8C1-siRNA-IMP-a2-a4 V2.00	0	32. siRNA-SC-10 PSF-A488 DAPI IMPa4-A546_a_TileScan_001 (Stage 1 of 49)	00-wysnvQBJNFrk5eSbGxkvAA
63285.6	43228.6	0.583595	um	Cell	Cell Center of Homogeneous Mass	0.000	1.000	9	9	siRNA-SC-10 PSF-A488 IMPa4-A546 DAPI 8C1-siRNA-IMP-a2-a4 V2.00	0	32. siRNA-SC-10 PSF-A488 DAPI IMPa4-A546_a_TileScan_001 (Stage 1 of 49)	00-wysnvQBJNFrk5eSbGxkvAA
63248.5	43207.5	0.673852	um	Cell	Cell Center of Homogeneous Mass	0.000	1.000	10	10	siRNA-SC-10 PSF-A488 IMPa4-A546 DAPI 8C1-siRNA-IMP-a2-a4 V2.00	0	32. siRNA-SC-10 PSF-A488 DAPI IMPa4-A546_a_TileScan_001 (Stage 1 of 49)	00-wysnvQBJNFrk5eSbGxkvAA
63224.7	43246.7	0.511923	um	Cell	Cell Center of Homogeneous Mass	0.000	1.000	11	11	siRNA-SC-10 PSF-A488 IMPa4-A546 DAPI 8C1-siRNA-IMP-a2-a4 V2.00	0	32. siRNA-SC-10 PSF-A488 DAPI IMPa4-A546_a_TileScan_001 (Stage 1 of 49)	00-wysnvQBJNFrk5eSbGxkvAA
63189.8	43253.9	0.557727	um	Cell	Cell Center of Homogeneous Mass	0.000	1.000	12	12	siRNA-SC-10 PSF-A488 IMPa4-A546 DAPI 8C1-siRNA-IMP-a2-a4 V2.00	0	32. siRNA-SC-10 PSF-A488 DAPI IMPa4-A546_a_TileScan_001 (Stage 1 of 49)	00-wysnvQBJNFrk5eSbGxkvAA
63158.4	43259.6	0.835476	um	Cell	Cell Center of Homogeneous Mass	0.000	1.000	13	13	siRNA-SC-10 PSF-A488 IMPa4-A546 DAPI 8C1-siRNA-IMP-a2-a4 V2.00	0	32. siRNA-SC-10 PSF-A488 DAPI IMPa4-A546_a_TileScan_001 (Stage 1 of 49)	00-wysnvQBJNFrk5eSbGxkvAA
63169.8	43270.5	0.630782	um	Cell	Cell Center of Homogeneous Mass	0.000	1.000	14	14	siRNA-SC-10 PSF-A488 IMPa4-A546 DAPI 8C1-siRNA-IMP-a2-a4 V2.00	0	32. siRNA-SC-10 PSF-A488 DAPI IMPa4-A546_a_TileScan_001 (Stage 1 of 49)	00-wysnvQBJNFrk5eSbGxkvAA
63270.1	43242.2	1.16031	um	Cell	Cell Center of Homogeneous Mass	0.000	1.000	15	15	siRNA-SC-10 PSF-A488 IMPa4-A546 DAPI 8C1-siRNA-IMP-a2-a4 V2.00	0	32. siRNA-SC-10 PSF-A488 DAPI IMPa4-A546_a_TileScan_001 (Stage 1 of 49)	00-wysnvQBJNFrk5eSbGxkvAA
63251.2	43246.9	1.01631	um	Cell	Cell Center of Homogeneous Mass	0.000	1.000	16	16	siRNA-SC-10 PSF-A488 IMPa4-A546 DAPI 8C1-siRNA-IMP-a2-a4 V2.00	0	32. siRNA-SC-10 PSF-A488 DAPI IMPa4-A546_a_TileScan_001 (Stage 1 of 49)	00-wysnvQBJNFrk5eSbGxkvAA
63283.5	43265.4	0.660559	um	Cell	Cell Center of Homogeneous Mass	0.000	1.000	17	17	siRNA-SC-10 PSF-A488 IMPa4-A546 DAPI 8C1-siRNA-IMP-a2-a4 V2.00	0	32. siRNA-SC-10 PSF-A488 DAPI IMPa4-A546_a_TileScan_001 (Stage 1 of 49)	00-wysnvQBJNFrk5eSbGxkvAA
63210	43207.5	-2.92073	um	Cell	Cell Center of Homogeneous Mass	0.000	1.000	18	0	siRNA-SC-10 PSF-A488 IMPa4-A546 DAPI 8C1-siRNA-IMP-a2-a4 V2.00	0	32. siRNA-SC-10 PSF-A488 DAPI IMPa4-A546_aa_TileScan_001 (Stage 27 of 49)	00-f2u8Rmjth6FTtmLC8t6fmU
63163	43211	-3.0792	um	Cell	Cell Center of Homogeneous Mass	0.000	1.000	19	1	siRNA-SC-10 PSF-A488 IMPa4-A546 DAPI 8C1-siRNA-IMP-a2-a4 V2.00	0	32. siRNA-SC-10 PSF-A488 DAPI IMPa4-A546_aa_TileScan_001 (Stage 27 of 49)	00-f2u8Rmjth6FTtmLC8t6fmU
63206.3	43178.9	-2.93101	um	Cell	Cell Center of Homogeneous Mass	0.000	1.000	20	2	siRNA-SC-10 PSF-A488 IMPa4-A546 DAPI 8C1-siRNA-IMP-a2-a4 V2.00	0	32. siRNA-SC-10 PSF-A488 DAPI IMPa4-A546_aa_TileScan_001 (Stage 27 of 49)	00-f2u8Rmjth6FTtmLC8t6fmU
63183.1	43185.6	-2.9905	um	Cell	Cell Center of Homogeneous Mass	0.000	1.000	21	3	siRNA-SC-10 PSF-A488 IMPa4-A546 DAPI 8C1-siRNA-IMP-a2-a4 V2.00	0	32. siRNA-SC-10 PSF-A488 DAPI IMPa4-A546_aa_TileScan_001 (Stage 27 of 49)	00-f2u8Rmjth6FTtmLC8t6fmU
63182.3	43236	-2.98461	um	Cell	Cell Center of Homogeneous Mass	0.000	1.000	22	4	siRNA-SC-10 PSF-A488 IMPa4-A546 DAPI 8C1-siRNA-IMP-a2-a4 V2.00	0	32. siRNA-SC-10 PSF-A488 DAPI IMPa4-A546_aa_TileScan_001 (Stage 27 of 49)	00-f2u8Rmjth6FTtmLC8t6fmU
63274.7	43224.6	-3.03986	um	Cell	Cell Center of Homogeneous Mass	0.000	1.000	23	5	siRNA-SC-10 PSF-A488 IMPa4-A546 DAPI 8C1-siRNA-IMP-a2-a4 V2.00	0	32. siRNA-SC-10 PSF-A488 DAPI IMPa4-A546_aa_TileScan_001 (Stage 27 of 49)	00-f2u8Rmjth6FTtmLC8t6fmU
63227.8	43229.7	-3.0525	um	Cell	Cell Center of Homogeneous Mass	0.000	1.000	24	6	siRNA-SC-10 PSF-A488 IMPa4-A546 DAPI 8C1-siRNA-IMP-a2-a4 V2.00	0	32. siRNA-SC-10 PSF-A488 DAPI IMPa4-A546_aa_TileScan_001 (Stage 27 of 49)	00-f2u8Rmjth6FTtmLC8t6fmU
63231.7	43178.1	-2.86775	um	Cell	Cell Center of Homogeneous Mass	0.000	1.000	25	7	siRNA-SC-10 PSF-A488 IMPa4-A546 DAPI 8C1-siRNA-IMP-a2-a4 V2.00	0	32. siRNA-SC-10 PSF-A488 DAPI IMPa4-A546_aa_TileScan_001 (Stage 27 of 49)	00-f2u8Rmjth6FTtmLC8t6fmU
63280.5	43196.3	-2.81017	um	Cell	Cell Center of Homogeneous Mass	0.000	1.000	26	8	siRNA-SC-10 PSF-A488 IMPa4-A546 DAPI 8C1-siRNA-IMP-a2-a4 V2.00	0	32. siRNA-SC-10 PSF-A488 DAPI IMPa4-A546_aa_TileScan_001 (Stage 27 of 49)	00-f2u8Rmjth6FTtmLC8t6fmU
63240.6	43211.5	-2.94739	um	Cell	Cell Center of Homogeneous Mass	0.000	1.000	27	9	siRNA-SC-10 PSF-A488 IMPa4-A546 DAPI 8C1-siRNA-IMP-a2-a4 V2.00	0	32. siRNA-SC-10 PSF-A488 DAPI IMPa4-A546_aa_TileScan_001 (Stage 27 of 49)	00-f2u8Rmjth6FTtmLC8t6fmU
63275.9	43174.5	-2.74752	um	Cell	Cell Center of Homogeneous Mass	0.000	1.000	28	10	siRNA-SC-10 PSF-A488 IMPa4-A546 DAPI 8C1-siRNA-IMP-a2-a4 V2.00	0	32. siRNA-SC-10 PSF-A488 DAPI IMPa4-A546_aa_TileScan_001 (Stage 27 of 49)	00-f2u8Rmjth6FTtmLC8t6fmU
63160	43266.9	-3.10811	um	Cell	Cell Center of Homogeneous Mass	0.000	1.000	29	11	siRNA-SC-10 PSF-A488 IMPa4-A546 DAPI 8C1-siRNA-IMP-a2-a4 V2.00	0	32. siRNA-SC-10 PSF-A488 DAPI IMPa4-A546_aa_TileScan_001 (Stage 27 of 49)	00-f2u8Rmjth6FTtmLC8t6fmU
63164.3	43295.8	-3.12353	um	Cell	Cell Center of Homogeneous Mass	0.000	1.000	30	12	siRNA-SC-10 PSF-A488 IMPa4-A546 DAPI 8C1-siRNA-IMP-a2-a4 V2.00	0	32. siRNA-SC-10 PSF-A488 DAPI IMPa4-A546_aa_TileScan_001 (Stage 27 of 49)	00-f2u8Rmjth6FTtmLC8t6fmU
63293.7	43249.4	-2.98596	um	Cell	Cell Center of Homogeneous Mass	0.000	1.000	31	13	siRNA-SC-10 PSF-A488 IMPa4-A546 DAPI 8C1-siRNA-IMP-a2-a4 V2.00	0	32. siRNA-SC-10 PSF-A488 DAPI IMPa4-A546_aa_TileScan_001 (Stage 27 of 49)	00-f2u8Rmjth6FTtmLC8t6fmU
63286.1	43204.5	-2.86985	um	Cell	Cell Center of Homogeneous Mass	0.000	1.000	32	0	siRNA-SC-10 PSF-A488 IMPa4-A546 DAPI 8C1-siRNA-IMP-a2-a4 V2.00	0	32. siRNA-SC-10 PSF-A488 DAPI IMPa4-A546_ab_TileScan_001 (Stage 28 of 49)	00-Afq2BGPjFSTvet9kDypERK
63167.6	43172.3	-2.7669	um	Cell	Cell Center of Homogeneous Mass	0.000	1.000	33	1	siRNA-SC-10 PSF-A488 IMPa4-A546 DAPI 8C1-siRNA-IMP-a2-a4 V2.00	0	32. siRNA-SC-10 PSF-A488 DAPI IMPa4-A546_ab_TileScan_001 (Stage 28 of 49)	00-Afq2BGPjFSTvet9kDypERK
63166.9	43208.3	-2.90985	um	Cell	Cell Center of Homogeneous Mass	0.000	1.000	34	2	siRNA-SC-10 PSF-A488 IMPa4-A546 DAPI 8C1-siRNA-IMP-a2-a4 V2.00	0	32. siRNA-SC-10 PSF-A488 DAPI IMPa4-A546_ab_TileScan_001 (Stage 28 of 49)	00-Afq2BGPjFSTvet9kDypERK
63193.7	43173.6	-2.75142	um	Cell	Cell Center of Homogeneous Mass	0.000	1.000	35	3	siRNA-SC-10 PSF-A488 IMPa4-A546 DAPI 8C1-siRNA-IMP-a2-a4 V2.00	0	32. siRNA-SC-10 PSF-A488 DAPI IMPa4-A546_ab_TileScan_001 (Stage 28 of 49)	00-Afq2BGPjFSTvet9kDypERK
63173.3	43190.4	-2.76835	um	Cell	Cell Center of Homogeneous Mass	0.000	1.000	36	4	siRNA-SC-10 PSF-A488 IMPa4-A546 DAPI 8C1-siRNA-IMP-a2-a4 V2.00	0	32. siRNA-SC-10 PSF-A488 DAPI IMPa4-A546_ab_TileScan_001 (Stage 28 of 49)	00-Afq2BGPjFSTvet9kDypERK
63203.2	43194.4	-2.75597	um	Cell	Cell Center of Homogeneous Mass	0.000	1.000	37	5	siRNA-SC-10 PSF-A488 IMPa4-A546 DAPI 8C1-siRNA-IMP-a2-a4 V2.00	0	32. siRNA-SC-10 PSF-A488 DAPI IMPa4-A546_ab_TileScan_001 (Stage 28 of 49)	00-Afq2BGPjFSTvet9kDypERK
63206.9	43212.7	-2.87435	um	Cell	Cell Center of Homogeneous Mass	0.000	1.000	38	6	siRNA-SC-10 PSF-A488 IMPa4-A546 DAPI 8C1-siRNA-IMP-a2-a4 V2.00	0	32. siRNA-SC-10 PSF-A488 DAPI IMPa4-A546_ab_TileScan_001 (Stage 28 of 49)	00-Afq2BGPjFSTvet9kDypERK
63297.7	43180.7	-2.7016	um	Cell	Cell Center of Homogeneous Mass	0.000	1.000	39	7	siRNA-SC-10 PSF-A488 IMPa4-A546 DAPI 8C1-siRNA-IMP-a2-a4 V2.00	0	32. siRNA-SC-10 PSF-A488 DAPI IMPa4-A546_ab_TileScan_001 (Stage 28 of 49)	00-Afq2BGPjFSTvet9kDypERK
63279.5	43217.4	-2.87592	um	Cell	Cell Center of Homogeneous Mass	0.000	1.000	40	8	siRNA-SC-10 PSF-A488 IMPa4-A546 DAPI 8C1-siRNA-IMP-a2-a4 V2.00	0	32. siRNA-SC-10 PSF-A488 DAPI IMPa4-A546_ab_TileScan_001 (Stage 28 of 49)	00-Afq2BGPjFSTvet9kDypERK
63293.6	43231.9	-2.69545	um	Cell	Cell Center of Homogeneous Mass	0.000	1.000	41	9	siRNA-SC-10 PSF-A488 IMPa4-A546 DAPI 8C1-siRNA-IMP-a2-a4 V2.00	0	32. siRNA-SC-10 PSF-A488 DAPI IMPa4-A546_ab_TileScan_001 (Stage 28 of 49)	00-Afq2BGPjFSTvet9kDypERK
63239.1	43175.7	-2.68957	um	Cell	Cell Center of Homogeneous Mass	0.000	1.000	42	10	siRNA-SC-10 PSF-A488 IMPa4-A546 DAPI 8C1-siRNA-IMP-a2-a4 V2.00	0	32. siRNA-SC-10 PSF-A488 DAPI IMPa4-A546_ab_TileScan_001 (Stage 28 of 49)	00-Afq2BGPjFSTvet9kDypERK
63237.1	43194.4	-2.75114	um	Cell	Cell Center of Homogeneous Mass	0.000	1.000	43	11	siRNA-SC-10 PSF-A488 IMPa4-A546 DAPI 8C1-siRNA-IMP-a2-a4 V2.00	0	32. siRNA-SC-10 PSF-A488 DAPI IMPa4-A546_ab_TileScan_001 (Stage 28 of 49)	00-Afq2BGPjFSTvet9kDypERK
63174.9	43248.7	-2.93256	um	Cell	Cell Center of Homogeneous Mass	0.000	1.000	44	12	siRNA-SC-10 PSF-A488 IMPa4-A546 DAPI 8C1-siRNA-IMP-a2-a4 V2.00	0	32. siRNA-SC-10 PSF-A488 DAPI IMPa4-A546_ab_TileScan_001 (Stage 28 of 49)	00-Afq2BGPjFSTvet9kDypERK
63178.8	43285.1	-3.40079	um	Cell	Cell Center of Homogeneous Mass	0.000	1.000	45	0	siRNA-SC-10 PSF-A488 IMPa4-A546 DAPI 8C1-siRNA-IMP-a2-a4 V2.00	0	32. siRNA-SC-10 PSF-A488 DAPI IMPa4-A546_ac_TileScan_001 (Stage 29 of 49)	00-NAS5aACXeuNE58rLQj9D58
63163.2	43287.3	-3.39896	um	Cell	Cell Center of Homogeneous Mass	0.000	1.000	46	1	siRNA-SC-10 PSF-A488 IMPa4-A546 DAPI 8C1-siRNA-IMP-a2-a4 V2.00	0	32. siRNA-SC-10 PSF-A488 DAPI IMPa4-A546_ac_TileScan_001 (Stage 29 of 49)	00-NAS5aACXeuNE58rLQj9D58
63157.1	43258.4	-3.20497	um	Cell	Cell Center of Homogeneous Mass	0.000	1.000	47	2	siRNA-SC-10 PSF-A488 IMPa4-A546 DAPI 8C1-siRNA-IMP-a2-a4 V2.00	0	32. siRNA-SC-10 PSF-A488 DAPI IMPa4-A546_ac_TileScan_001 (Stage 29 of 49)	00-NAS5aACXeuNE58rLQj9D58
63239.9	43260.5	-3.62586	um	Cell	Cell Center of Homogeneous Mass	0.000	1.000	48	3	siRNA-SC-10 PSF-A488 IMPa4-A546 DAPI 8C1-siRNA-IMP-a2-a4 V2.00	0	32. siRNA-SC-10 PSF-A488 DAPI IMPa4-A546_ac_TileScan_001 (Stage 29 of 49)	00-NAS5aACXeuNE58rLQj9D58
63273.8	43293	-3.55963	um	Cell	Cell Center of Homogeneous Mass	0.000	1.000	49	4	siRNA-SC-10 PSF-A488 IMPa4-A546 DAPI 8C1-siRNA-IMP-a2-a4 V2.00	0	32. siRNA-SC-10 PSF-A488 DAPI IMPa4-A546_ac_TileScan_001 (Stage 29 of 49)	00-NAS5aACXeuNE58rLQj9D58
63228.7	43304.8	-3.55081	um	Cell	Cell Center of Homogeneous Mass	0.000	1.000	50	5	siRNA-SC-10 PSF-A488 IMPa4-A546 DAPI 8C1-siRNA-IMP-a2-a4 V2.00	0	32. siRNA-SC-10 PSF-A488 DAPI IMPa4-A546_ac_TileScan_001 (Stage 29 of 49)	00-NAS5aACXeuNE58rLQj9D58
63222.2	43170.5	-3.32944	um	Cell	Cell Center of Homogeneous Mass	0.000	1.000	51	0	siRNA-SC-10 PSF-A488 IMPa4-A546 DAPI 8C1-siRNA-IMP-a2-a4 V2.00	0	32. siRNA-SC-10 PSF-A488 DAPI IMPa4-A546_ad_TileScan_001 (Stage 30 of 49)	00-akTyYvYDb6UGkYLFrTRB4B
63160.4	43293.9	-3.54449	um	Cell	Cell Center of Homogeneous Mass	0.000	1.000	52	1	siRNA-SC-10 PSF-A488 IMPa4-A546 DAPI 8C1-siRNA-IMP-a2-a4 V2.00	0	32. siRNA-SC-10 PSF-A488 DAPI IMPa4-A546_ad_TileScan_001 (Stage 30 of 49)	00-akTyYvYDb6UGkYLFrTRB4B
63182.4	43300.4	-3.43568	um	Cell	Cell Center of Homogeneous Mass	0.000	1.000	53	2	siRNA-SC-10 PSF-A488 IMPa4-A546 DAPI 8C1-siRNA-IMP-a2-a4 V2.00	0	32. siRNA-SC-10 PSF-A488 DAPI IMPa4-A546_ad_TileScan_001 (Stage 30 of 49)	00-akTyYvYDb6UGkYLFrTRB4B
63206.5	43300.2	-4.02877	um	Cell	Cell Center of Homogeneous Mass	0.000	1.000	54	0	siRNA-SC-10 PSF-A488 IMPa4-A546 DAPI 8C1-siRNA-IMP-a2-a4 V2.00	0	32. siRNA-SC-10 PSF-A488 DAPI IMPa4-A546_ae_TileScan_001 (Stage 31 of 49)	00-n5GFXQy7PGqeb9cgx4uHZG
63223.7	43187.4	-3.71479	um	Cell	Cell Center of Homogeneous Mass	0.000	1.000	55	1	siRNA-SC-10 PSF-A488 IMPa4-A546 DAPI 8C1-siRNA-IMP-a2-a4 V2.00	0	32. siRNA-SC-10 PSF-A488 DAPI IMPa4-A546_ae_TileScan_001 (Stage 31 of 49)	00-n5GFXQy7PGqeb9cgx4uHZG
63244.3	43193.3	-3.69347	um	Cell	Cell Center of Homogeneous Mass	0.000	1.000	56	2	siRNA-SC-10 PSF-A488 IMPa4-A546 DAPI 8C1-siRNA-IMP-a2-a4 V2.00	0	32. siRNA-SC-10 PSF-A488 DAPI IMPa4-A546_ae_TileScan_001 (Stage 31 of 49)	00-n5GFXQy7PGqeb9cgx4uHZG
63269.5	43198.5	-3.78436	um	Cell	Cell Center of Homogeneous Mass	0.000	1.000	57	3	siRNA-SC-10 PSF-A488 IMPa4-A546 DAPI 8C1-siRNA-IMP-a2-a4 V2.00	0	32. siRNA-SC-10 PSF-A488 DAPI IMPa4-A546_ae_TileScan_001 (Stage 31 of 49)	00-n5GFXQy7PGqeb9cgx4uHZG
63252.4	43227.6	-3.77595	um	Cell	Cell Center of Homogeneous Mass	0.000	1.000	58	4	siRNA-SC-10 PSF-A488 IMPa4-A546 DAPI 8C1-siRNA-IMP-a2-a4 V2.00	0	32. siRNA-SC-10 PSF-A488 DAPI IMPa4-A546_ae_TileScan_001 (Stage 31 of 49)	00-n5GFXQy7PGqeb9cgx4uHZG
63245.7	43265.8	-3.822	um	Cell	Cell Center of Homogeneous Mass	0.000	1.000	59	5	siRNA-SC-10 PSF-A488 IMPa4-A546 DAPI 8C1-siRNA-IMP-a2-a4 V2.00	0	32. siRNA-SC-10 PSF-A488 DAPI IMPa4-A546_ae_TileScan_001 (Stage 31 of 49)	00-n5GFXQy7PGqeb9cgx4uHZG
63291.5	43269.8	-3.73532	um	Cell	Cell Center of Homogeneous Mass	0.000	1.000	60	6	siRNA-SC-10 PSF-A488 IMPa4-A546 DAPI 8C1-siRNA-IMP-a2-a4 V2.00	0	32. siRNA-SC-10 PSF-A488 DAPI IMPa4-A546_ae_TileScan_001 (Stage 31 of 49)	00-n5GFXQy7PGqeb9cgx4uHZG
63275.2	43290.2	-3.80533	um	Cell	Cell Center of Homogeneous Mass	0.000	1.000	61	7	siRNA-SC-10 PSF-A488 IMPa4-A546 DAPI 8C1-siRNA-IMP-a2-a4 V2.00	0	32. siRNA-SC-10 PSF-A488 DAPI IMPa4-A546_ae_TileScan_001 (Stage 31 of 49)	00-n5GFXQy7PGqeb9cgx4uHZG
63246.3	43304.8	-3.82386	um	Cell	Cell Center of Homogeneous Mass	0.000	1.000	62	8	siRNA-SC-10 PSF-A488 IMPa4-A546 DAPI 8C1-siRNA-IMP-a2-a4 V2.00	0	32. siRNA-SC-10 PSF-A488 DAPI IMPa4-A546_ae_TileScan_001 (Stage 31 of 49)	00-n5GFXQy7PGqeb9cgx4uHZG
63162.8	43277.7	-3.23128	um	Cell	Cell Center of Homogeneous Mass	0.000	1.000	63	0	siRNA-SC-10 PSF-A488 IMPa4-A546 DAPI 8C1-siRNA-IMP-a2-a4 V2.00	0	32. siRNA-SC-10 PSF-A488 DAPI IMPa4-A546_af_TileScan_001 (Stage 32 of 49)	00-Z56WbdFG37QUiUL3mKtWxL
63157.5	43295.6	-3.10241	um	Cell	Cell Center of Homogeneous Mass	0.000	1.000	64	1	siRNA-SC-10 PSF-A488 IMPa4-A546 DAPI 8C1-siRNA-IMP-a2-a4 V2.00	0	32. siRNA-SC-10 PSF-A488 DAPI IMPa4-A546_af_TileScan_001 (Stage 32 of 49)	00-Z56WbdFG37QUiUL3mKtWxL
63180.3	43274.6	-3.21794	um	Cell	Cell Center of Homogeneous Mass	0.000	1.000	65	2	siRNA-SC-10 PSF-A488 IMPa4-A546 DAPI 8C1-siRNA-IMP-a2-a4 V2.00	0	32. siRNA-SC-10 PSF-A488 DAPI IMPa4-A546_af_TileScan_001 (Stage 32 of 49)	00-Z56WbdFG37QUiUL3mKtWxL
63210	43287.5	-3.14727	um	Cell	Cell Center of Homogeneous Mass	0.000	1.000	66	3	siRNA-SC-10 PSF-A488 IMPa4-A546 DAPI 8C1-siRNA-IMP-a2-a4 V2.00	0	32. siRNA-SC-10 PSF-A488 DAPI IMPa4-A546_af_TileScan_001 (Stage 32 of 49)	00-Z56WbdFG37QUiUL3mKtWxL
63180.5	43301.6	-3.21225	um	Cell	Cell Center of Homogeneous Mass	0.000	1.000	67	4	siRNA-SC-10 PSF-A488 IMPa4-A546 DAPI 8C1-siRNA-IMP-a2-a4 V2.00	0	32. siRNA-SC-10 PSF-A488 DAPI IMPa4-A546_af_TileScan_001 (Stage 32 of 49)	00-Z56WbdFG37QUiUL3mKtWxL
63220.1	43175.9	-2.9498	um	Cell	Cell Center of Homogeneous Mass	0.000	1.000	68	0	siRNA-SC-10 PSF-A488 IMPa4-A546 DAPI 8C1-siRNA-IMP-a2-a4 V2.00	0	32. siRNA-SC-10 PSF-A488 DAPI IMPa4-A546_ag_TileScan_001 (Stage 33 of 49)	00-Cu42u6mXh8HjxV5ie9UTLL
63296.8	43204.1	-3.02769	um	Cell	Cell Center of Homogeneous Mass	0.000	1.000	69	1	siRNA-SC-10 PSF-A488 IMPa4-A546 DAPI 8C1-siRNA-IMP-a2-a4 V2.00	0	32. siRNA-SC-10 PSF-A488 DAPI IMPa4-A546_ag_TileScan_001 (Stage 33 of 49)	00-Cu42u6mXh8HjxV5ie9UTLL
63270.7	43190.8	-2.93534	um	Cell	Cell Center of Homogeneous Mass	0.000	1.000	70	2	siRNA-SC-10 PSF-A488 IMPa4-A546 DAPI 8C1-siRNA-IMP-a2-a4 V2.00	0	32. siRNA-SC-10 PSF-A488 DAPI IMPa4-A546_ag_TileScan_001 (Stage 33 of 49)	00-Cu42u6mXh8HjxV5ie9UTLL
63233.2	43195.7	-2.99774	um	Cell	Cell Center of Homogeneous Mass	0.000	1.000	71	3	siRNA-SC-10 PSF-A488 IMPa4-A546 DAPI 8C1-siRNA-IMP-a2-a4 V2.00	0	32. siRNA-SC-10 PSF-A488 DAPI IMPa4-A546_ag_TileScan_001 (Stage 33 of 49)	00-Cu42u6mXh8HjxV5ie9UTLL
63284.4	43169.8	-2.83274	um	Cell	Cell Center of Homogeneous Mass	0.000	1.000	72	4	siRNA-SC-10 PSF-A488 IMPa4-A546 DAPI 8C1-siRNA-IMP-a2-a4 V2.00	0	32. siRNA-SC-10 PSF-A488 DAPI IMPa4-A546_ag_TileScan_001 (Stage 33 of 49)	00-Cu42u6mXh8HjxV5ie9UTLL
63293.5	43174.7	-2.82259	um	Cell	Cell Center of Homogeneous Mass	0.000	1.000	73	5	siRNA-SC-10 PSF-A488 IMPa4-A546 DAPI 8C1-siRNA-IMP-a2-a4 V2.00	0	32. siRNA-SC-10 PSF-A488 DAPI IMPa4-A546_ag_TileScan_001 (Stage 33 of 49)	00-Cu42u6mXh8HjxV5ie9UTLL
63264.5	43217.6	-2.96317	um	Cell	Cell Center of Homogeneous Mass	0.000	1.000	74	6	siRNA-SC-10 PSF-A488 IMPa4-A546 DAPI 8C1-siRNA-IMP-a2-a4 V2.00	0	32. siRNA-SC-10 PSF-A488 DAPI IMPa4-A546_ag_TileScan_001 (Stage 33 of 49)	00-Cu42u6mXh8HjxV5ie9UTLL
63225.2	43278.6	-3.098	um	Cell	Cell Center of Homogeneous Mass	0.000	1.000	75	7	siRNA-SC-10 PSF-A488 IMPa4-A546 DAPI 8C1-siRNA-IMP-a2-a4 V2.00	0	32. siRNA-SC-10 PSF-A488 DAPI IMPa4-A546_ag_TileScan_001 (Stage 33 of 49)	00-Cu42u6mXh8HjxV5ie9UTLL
63213.4	43293.8	-3.10492	um	Cell	Cell Center of Homogeneous Mass	0.000	1.000	76	8	siRNA-SC-10 PSF-A488 IMPa4-A546 DAPI 8C1-siRNA-IMP-a2-a4 V2.00	0	32. siRNA-SC-10 PSF-A488 DAPI IMPa4-A546_ag_TileScan_001 (Stage 33 of 49)	00-Cu42u6mXh8HjxV5ie9UTLL
63206	43309	-2.93489	um	Cell	Cell Center of Homogeneous Mass	0.000	1.000	77	9	siRNA-SC-10 PSF-A488 IMPa4-A546 DAPI 8C1-siRNA-IMP-a2-a4 V2.00	0	32. siRNA-SC-10 PSF-A488 DAPI IMPa4-A546_ag_TileScan_001 (Stage 33 of 49)	00-Cu42u6mXh8HjxV5ie9UTLL
63191	43289.7	-2.87939	um	Cell	Cell Center of Homogeneous Mass	0.000	1.000	78	10	siRNA-SC-10 PSF-A488 IMPa4-A546 DAPI 8C1-siRNA-IMP-a2-a4 V2.00	0	32. siRNA-SC-10 PSF-A488 DAPI IMPa4-A546_ag_TileScan_001 (Stage 33 of 49)	00-Cu42u6mXh8HjxV5ie9UTLL
63274.2	43285.6	-3.03233	um	Cell	Cell Center of Homogeneous Mass	0.000	1.000	79	11	siRNA-SC-10 PSF-A488 IMPa4-A546 DAPI 8C1-siRNA-IMP-a2-a4 V2.00	0	32. siRNA-SC-10 PSF-A488 DAPI IMPa4-A546_ag_TileScan_001 (Stage 33 of 49)	00-Cu42u6mXh8HjxV5ie9UTLL
63266.3	43306.7	-3.10289	um	Cell	Cell Center of Homogeneous Mass	0.000	1.000	80	12	siRNA-SC-10 PSF-A488 IMPa4-A546 DAPI 8C1-siRNA-IMP-a2-a4 V2.00	0	32. siRNA-SC-10 PSF-A488 DAPI IMPa4-A546_ag_TileScan_001 (Stage 33 of 49)	00-Cu42u6mXh8HjxV5ie9UTLL
63282.2	43244.1	-2.97348	um	Cell	Cell Center of Homogeneous Mass	0.000	1.000	81	13	siRNA-SC-10 PSF-A488 IMPa4-A546 DAPI 8C1-siRNA-IMP-a2-a4 V2.00	0	32. siRNA-SC-10 PSF-A488 DAPI IMPa4-A546_ag_TileScan_001 (Stage 33 of 49)	00-Cu42u6mXh8HjxV5ie9UTLL
63250.7	43251.5	-1.56619	um	Cell	Cell Center of Homogeneous Mass	0.000	1.000	82	14	siRNA-SC-10 PSF-A488 IMPa4-A546 DAPI 8C1-siRNA-IMP-a2-a4 V2.00	0	32. siRNA-SC-10 PSF-A488 DAPI IMPa4-A546_ag_TileScan_001 (Stage 33 of 49)	00-Cu42u6mXh8HjxV5ie9UTLL
63174.4	43201.5	-2.79468	um	Cell	Cell Center of Homogeneous Mass	0.000	1.000	83	0	siRNA-SC-10 PSF-A488 IMPa4-A546 DAPI 8C1-siRNA-IMP-a2-a4 V2.00	0	32. siRNA-SC-10 PSF-A488 DAPI IMPa4-A546_ah_TileScan_001 (Stage 34 of 49)	00-QqCQqsD7FizU2uz2jKByAk
63195.3	43226.8	-2.85347	um	Cell	Cell Center of Homogeneous Mass	0.000	1.000	84	1	siRNA-SC-10 PSF-A488 IMPa4-A546 DAPI 8C1-siRNA-IMP-a2-a4 V2.00	0	32. siRNA-SC-10 PSF-A488 DAPI IMPa4-A546_ah_TileScan_001 (Stage 34 of 49)	00-QqCQqsD7FizU2uz2jKByAk
63180.7	43226.6	-2.88334	um	Cell	Cell Center of Homogeneous Mass	0.000	1.000	85	2	siRNA-SC-10 PSF-A488 IMPa4-A546 DAPI 8C1-siRNA-IMP-a2-a4 V2.00	0	32. siRNA-SC-10 PSF-A488 DAPI IMPa4-A546_ah_TileScan_001 (Stage 34 of 49)	00-QqCQqsD7FizU2uz2jKByAk
63171.6	43174.2	-2.70415	um	Cell	Cell Center of Homogeneous Mass	0.000	1.000	86	3	siRNA-SC-10 PSF-A488 IMPa4-A546 DAPI 8C1-siRNA-IMP-a2-a4 V2.00	0	32. siRNA-SC-10 PSF-A488 DAPI IMPa4-A546_ah_TileScan_001 (Stage 34 of 49)	00-QqCQqsD7FizU2uz2jKByAk
63223.4	43181.5	-2.68337	um	Cell	Cell Center of Homogeneous Mass	0.000	1.000	87	4	siRNA-SC-10 PSF-A488 IMPa4-A546 DAPI 8C1-siRNA-IMP-a2-a4 V2.00	0	32. siRNA-SC-10 PSF-A488 DAPI IMPa4-A546_ah_TileScan_001 (Stage 34 of 49)	00-QqCQqsD7FizU2uz2jKByAk
63261.9	43217.8	-2.80753	um	Cell	Cell Center of Homogeneous Mass	0.000	1.000	88	5	siRNA-SC-10 PSF-A488 IMPa4-A546 DAPI 8C1-siRNA-IMP-a2-a4 V2.00	0	32. siRNA-SC-10 PSF-A488 DAPI IMPa4-A546_ah_TileScan_001 (Stage 34 of 49)	00-QqCQqsD7FizU2uz2jKByAk
63291.1	43230	-2.72299	um	Cell	Cell Center of Homogeneous Mass	0.000	1.000	89	6	siRNA-SC-10 PSF-A488 IMPa4-A546 DAPI 8C1-siRNA-IMP-a2-a4 V2.00	0	32. siRNA-SC-10 PSF-A488 DAPI IMPa4-A546_ah_TileScan_001 (Stage 34 of 49)	00-QqCQqsD7FizU2uz2jKByAk
63295.8	43178.8	-2.62849	um	Cell	Cell Center of Homogeneous Mass	0.000	1.000	90	7	siRNA-SC-10 PSF-A488 IMPa4-A546 DAPI 8C1-siRNA-IMP-a2-a4 V2.00	0	32. siRNA-SC-10 PSF-A488 DAPI IMPa4-A546_ah_TileScan_001 (Stage 34 of 49)	00-QqCQqsD7FizU2uz2jKByAk
63256.9	43206	-2.79906	um	Cell	Cell Center of Homogeneous Mass	0.000	1.000	91	8	siRNA-SC-10 PSF-A488 IMPa4-A546 DAPI 8C1-siRNA-IMP-a2-a4 V2.00	0	32. siRNA-SC-10 PSF-A488 DAPI IMPa4-A546_ah_TileScan_001 (Stage 34 of 49)	00-QqCQqsD7FizU2uz2jKByAk
63229.4	43207	-2.7931	um	Cell	Cell Center of Homogeneous Mass	0.000	1.000	92	9	siRNA-SC-10 PSF-A488 IMPa4-A546 DAPI 8C1-siRNA-IMP-a2-a4 V2.00	0	32. siRNA-SC-10 PSF-A488 DAPI IMPa4-A546_ah_TileScan_001 (Stage 34 of 49)	00-QqCQqsD7FizU2uz2jKByAk
63269.6	43190.9	-2.47619	um	Cell	Cell Center of Homogeneous Mass	0.000	1.000	93	10	siRNA-SC-10 PSF-A488 IMPa4-A546 DAPI 8C1-siRNA-IMP-a2-a4 V2.00	0	32. siRNA-SC-10 PSF-A488 DAPI IMPa4-A546_ah_TileScan_001 (Stage 34 of 49)	00-QqCQqsD7FizU2uz2jKByAk
63157.5	43239.8	-2.72255	um	Cell	Cell Center of Homogeneous Mass	0.000	1.000	94	11	siRNA-SC-10 PSF-A488 IMPa4-A546 DAPI 8C1-siRNA-IMP-a2-a4 V2.00	0	32. siRNA-SC-10 PSF-A488 DAPI IMPa4-A546_ah_TileScan_001 (Stage 34 of 49)	00-QqCQqsD7FizU2uz2jKByAk
63214	43244	-2.95845	um	Cell	Cell Center of Homogeneous Mass	0.000	1.000	95	12	siRNA-SC-10 PSF-A488 IMPa4-A546 DAPI 8C1-siRNA-IMP-a2-a4 V2.00	0	32. siRNA-SC-10 PSF-A488 DAPI IMPa4-A546_ah_TileScan_001 (Stage 34 of 49)	00-QqCQqsD7FizU2uz2jKByAk
63180.2	43271.9	-2.92226	um	Cell	Cell Center of Homogeneous Mass	0.000	1.000	96	13	siRNA-SC-10 PSF-A488 IMPa4-A546 DAPI 8C1-siRNA-IMP-a2-a4 V2.00	0	32. siRNA-SC-10 PSF-A488 DAPI IMPa4-A546_ah_TileScan_001 (Stage 34 of 49)	00-QqCQqsD7FizU2uz2jKByAk
63207.7	43293.2	-2.84307	um	Cell	Cell Center of Homogeneous Mass	0.000	1.000	97	14	siRNA-SC-10 PSF-A488 IMPa4-A546 DAPI 8C1-siRNA-IMP-a2-a4 V2.00	0	32. siRNA-SC-10 PSF-A488 DAPI IMPa4-A546_ah_TileScan_001 (Stage 34 of 49)	00-QqCQqsD7FizU2uz2jKByAk
63183.7	43301.2	-2.87039	um	Cell	Cell Center of Homogeneous Mass	0.000	1.000	98	15	siRNA-SC-10 PSF-A488 IMPa4-A546 DAPI 8C1-siRNA-IMP-a2-a4 V2.00	0	32. siRNA-SC-10 PSF-A488 DAPI IMPa4-A546_ah_TileScan_001 (Stage 34 of 49)	00-QqCQqsD7FizU2uz2jKByAk
63231.2	43285.4	-2.80611	um	Cell	Cell Center of Homogeneous Mass	0.000	1.000	99	16	siRNA-SC-10 PSF-A488 IMPa4-A546 DAPI 8C1-siRNA-IMP-a2-a4 V2.00	0	32. siRNA-SC-10 PSF-A488 DAPI IMPa4-A546_ah_TileScan_001 (Stage 34 of 49)	00-QqCQqsD7FizU2uz2jKByAk
63248.9	43241	-2.64533	um	Cell	Cell Center of Homogeneous Mass	0.000	1.000	100	17	siRNA-SC-10 PSF-A488 IMPa4-A546 DAPI 8C1-siRNA-IMP-a2-a4 V2.00	0	32. siRNA-SC-10 PSF-A488 DAPI IMPa4-A546_ah_TileScan_001 (Stage 34 of 49)	00-QqCQqsD7FizU2uz2jKByAk
63292.7	43252.9	-2.65172	um	Cell	Cell Center of Homogeneous Mass	0.000	1.000	101	18	siRNA-SC-10 PSF-A488 IMPa4-A546 DAPI 8C1-siRNA-IMP-a2-a4 V2.00	0	32. siRNA-SC-10 PSF-A488 DAPI IMPa4-A546_ah_TileScan_001 (Stage 34 of 49)	00-QqCQqsD7FizU2uz2jKByAk
63264.3	43252.6	-2.66948	um	Cell	Cell Center of Homogeneous Mass	0.000	1.000	102	19	siRNA-SC-10 PSF-A488 IMPa4-A546 DAPI 8C1-siRNA-IMP-a2-a4 V2.00	0	32. siRNA-SC-10 PSF-A488 DAPI IMPa4-A546_ah_TileScan_001 (Stage 34 of 49)	00-QqCQqsD7FizU2uz2jKByAk
63279.6	43262.4	-2.58844	um	Cell	Cell Center of Homogeneous Mass	0.000	1.000	103	20	siRNA-SC-10 PSF-A488 IMPa4-A546 DAPI 8C1-siRNA-IMP-a2-a4 V2.00	0	32. siRNA-SC-10 PSF-A488 DAPI IMPa4-A546_ah_TileScan_001 (Stage 34 of 49)	00-QqCQqsD7FizU2uz2jKByAk
63276.7	43288.4	-2.60196	um	Cell	Cell Center of Homogeneous Mass	0.000	1.000	104	21	siRNA-SC-10 PSF-A488 IMPa4-A546 DAPI 8C1-siRNA-IMP-a2-a4 V2.00	0	32. siRNA-SC-10 PSF-A488 DAPI IMPa4-A546_ah_TileScan_001 (Stage 34 of 49)	00-QqCQqsD7FizU2uz2jKByAk
63277.3	43308.3	-2.59704	um	Cell	Cell Center of Homogeneous Mass	0.000	1.000	105	22	siRNA-SC-10 PSF-A488 IMPa4-A546 DAPI 8C1-siRNA-IMP-a2-a4 V2.00	0	32. siRNA-SC-10 PSF-A488 DAPI IMPa4-A546_ah_TileScan_001 (Stage 34 of 49)	00-QqCQqsD7FizU2uz2jKByAk
63166.4	43180	-2.06747	um	Cell	Cell Center of Homogeneous Mass	0.000	1.000	106	0	siRNA-SC-10 PSF-A488 IMPa4-A546 DAPI 8C1-siRNA-IMP-a2-a4 V2.00	0	32. siRNA-SC-10 PSF-A488 DAPI IMPa4-A546_ai_TileScan_001 (Stage 35 of 49)	00-TpcPBxiV5yM3tGKrfRRXxm
63167.5	43234.3	-2.34448	um	Cell	Cell Center of Homogeneous Mass	0.000	1.000	107	1	siRNA-SC-10 PSF-A488 IMPa4-A546 DAPI 8C1-siRNA-IMP-a2-a4 V2.00	0	32. siRNA-SC-10 PSF-A488 DAPI IMPa4-A546_ai_TileScan_001 (Stage 35 of 49)	00-TpcPBxiV5yM3tGKrfRRXxm
63192.4	43237.2	-2.21691	um	Cell	Cell Center of Homogeneous Mass	0.000	1.000	108	2	siRNA-SC-10 PSF-A488 IMPa4-A546 DAPI 8C1-siRNA-IMP-a2-a4 V2.00	0	32. siRNA-SC-10 PSF-A488 DAPI IMPa4-A546_ai_TileScan_001 (Stage 35 of 49)	00-TpcPBxiV5yM3tGKrfRRXxm
63195.7	43189.7	-2.06018	um	Cell	Cell Center of Homogeneous Mass	0.000	1.000	109	3	siRNA-SC-10 PSF-A488 IMPa4-A546 DAPI 8C1-siRNA-IMP-a2-a4 V2.00	0	32. siRNA-SC-10 PSF-A488 DAPI IMPa4-A546_ai_TileScan_001 (Stage 35 of 49)	00-TpcPBxiV5yM3tGKrfRRXxm
63188.6	43218.3	-2.16584	um	Cell	Cell Center of Homogeneous Mass	0.000	1.000	110	4	siRNA-SC-10 PSF-A488 IMPa4-A546 DAPI 8C1-siRNA-IMP-a2-a4 V2.00	0	32. siRNA-SC-10 PSF-A488 DAPI IMPa4-A546_ai_TileScan_001 (Stage 35 of 49)	00-TpcPBxiV5yM3tGKrfRRXxm
63195.1	43288	-2.17791	um	Cell	Cell Center of Homogeneous Mass	0.000	1.000	111	5	siRNA-SC-10 PSF-A488 IMPa4-A546 DAPI 8C1-siRNA-IMP-a2-a4 V2.00	0	32. siRNA-SC-10 PSF-A488 DAPI IMPa4-A546_ai_TileScan_001 (Stage 35 of 49)	00-TpcPBxiV5yM3tGKrfRRXxm
63177.1	43251.8	-1.98364	um	Cell	Cell Center of Homogeneous Mass	0.000	1.000	112	6	siRNA-SC-10 PSF-A488 IMPa4-A546 DAPI 8C1-siRNA-IMP-a2-a4 V2.00	0	32. siRNA-SC-10 PSF-A488 DAPI IMPa4-A546_ai_TileScan_001 (Stage 35 of 49)	00-TpcPBxiV5yM3tGKrfRRXxm
63159.2	43254.7	-2.00223	um	Cell	Cell Center of Homogeneous Mass	0.000	1.000	113	7	siRNA-SC-10 PSF-A488 IMPa4-A546 DAPI 8C1-siRNA-IMP-a2-a4 V2.00	0	32. siRNA-SC-10 PSF-A488 DAPI IMPa4-A546_ai_TileScan_001 (Stage 35 of 49)	00-TpcPBxiV5yM3tGKrfRRXxm
63224	43253.5	-2.11543	um	Cell	Cell Center of Homogeneous Mass	0.000	1.000	114	8	siRNA-SC-10 PSF-A488 IMPa4-A546 DAPI 8C1-siRNA-IMP-a2-a4 V2.00	0	32. siRNA-SC-10 PSF-A488 DAPI IMPa4-A546_ai_TileScan_001 (Stage 35 of 49)	00-TpcPBxiV5yM3tGKrfRRXxm
63173.7	43278.5	-2.12575	um	Cell	Cell Center of Homogeneous Mass	0.000	1.000	115	9	siRNA-SC-10 PSF-A488 IMPa4-A546 DAPI 8C1-siRNA-IMP-a2-a4 V2.00	0	32. siRNA-SC-10 PSF-A488 DAPI IMPa4-A546_ai_TileScan_001 (Stage 35 of 49)	00-TpcPBxiV5yM3tGKrfRRXxm
63175.9	43306.6	-2.11385	um	Cell	Cell Center of Homogeneous Mass	0.000	1.000	116	10	siRNA-SC-10 PSF-A488 IMPa4-A546 DAPI 8C1-siRNA-IMP-a2-a4 V2.00	0	32. siRNA-SC-10 PSF-A488 DAPI IMPa4-A546_ai_TileScan_001 (Stage 35 of 49)	00-TpcPBxiV5yM3tGKrfRRXxm
63204.3	43309	-2.19179	um	Cell	Cell Center of Homogeneous Mass	0.000	1.000	117	11	siRNA-SC-10 PSF-A488 IMPa4-A546 DAPI 8C1-siRNA-IMP-a2-a4 V2.00	0	32. siRNA-SC-10 PSF-A488 DAPI IMPa4-A546_ai_TileScan_001 (Stage 35 of 49)	00-TpcPBxiV5yM3tGKrfRRXxm
63243.6	43291.1	-2.16076	um	Cell	Cell Center of Homogeneous Mass	0.000	1.000	118	12	siRNA-SC-10 PSF-A488 IMPa4-A546 DAPI 8C1-siRNA-IMP-a2-a4 V2.00	0	32. siRNA-SC-10 PSF-A488 DAPI IMPa4-A546_ai_TileScan_001 (Stage 35 of 49)	00-TpcPBxiV5yM3tGKrfRRXxm
63240	43308.5	-2.08996	um	Cell	Cell Center of Homogeneous Mass	0.000	1.000	119	13	siRNA-SC-10 PSF-A488 IMPa4-A546 DAPI 8C1-siRNA-IMP-a2-a4 V2.00	0	32. siRNA-SC-10 PSF-A488 DAPI IMPa4-A546_ai_TileScan_001 (Stage 35 of 49)	00-TpcPBxiV5yM3tGKrfRRXxm
63214.7	43170.6	-3.17807	um	Cell	Cell Center of Homogeneous Mass	0.000	1.000	120	0	siRNA-SC-10 PSF-A488 IMPa4-A546 DAPI 8C1-siRNA-IMP-a2-a4 V2.00	0	32. siRNA-SC-10 PSF-A488 DAPI IMPa4-A546_aj_TileScan_001 (Stage 36 of 49)	00-Er9jtPMurX6FWg5LXWr43C
63161.9	43201.8	-3.14937	um	Cell	Cell Center of Homogeneous Mass	0.000	1.000	121	1	siRNA-SC-10 PSF-A488 IMPa4-A546 DAPI 8C1-siRNA-IMP-a2-a4 V2.00	0	32. siRNA-SC-10 PSF-A488 DAPI IMPa4-A546_aj_TileScan_001 (Stage 36 of 49)	00-Er9jtPMurX6FWg5LXWr43C
63217.5	43235.5	-3.39883	um	Cell	Cell Center of Homogeneous Mass	0.000	1.000	122	2	siRNA-SC-10 PSF-A488 IMPa4-A546 DAPI 8C1-siRNA-IMP-a2-a4 V2.00	0	32. siRNA-SC-10 PSF-A488 DAPI IMPa4-A546_aj_TileScan_001 (Stage 36 of 49)	00-Er9jtPMurX6FWg5LXWr43C
63207.2	43186.7	-3.20053	um	Cell	Cell Center of Homogeneous Mass	0.000	1.000	123	3	siRNA-SC-10 PSF-A488 IMPa4-A546 DAPI 8C1-siRNA-IMP-a2-a4 V2.00	0	32. siRNA-SC-10 PSF-A488 DAPI IMPa4-A546_aj_TileScan_001 (Stage 36 of 49)	00-Er9jtPMurX6FWg5LXWr43C
63246.9	43206.4	-3.28301	um	Cell	Cell Center of Homogeneous Mass	0.000	1.000	124	4	siRNA-SC-10 PSF-A488 IMPa4-A546 DAPI 8C1-siRNA-IMP-a2-a4 V2.00	0	32. siRNA-SC-10 PSF-A488 DAPI IMPa4-A546_aj_TileScan_001 (Stage 36 of 49)	00-Er9jtPMurX6FWg5LXWr43C
63291.8	43180	-3.08885	um	Cell	Cell Center of Homogeneous Mass	0.000	1.000	125	5	siRNA-SC-10 PSF-A488 IMPa4-A546 DAPI 8C1-siRNA-IMP-a2-a4 V2.00	0	32. siRNA-SC-10 PSF-A488 DAPI IMPa4-A546_aj_TileScan_001 (Stage 36 of 49)	00-Er9jtPMurX6FWg5LXWr43C
63280.6	43211.5	-3.14218	um	Cell	Cell Center of Homogeneous Mass	0.000	1.000	126	6	siRNA-SC-10 PSF-A488 IMPa4-A546 DAPI 8C1-siRNA-IMP-a2-a4 V2.00	0	32. siRNA-SC-10 PSF-A488 DAPI IMPa4-A546_aj_TileScan_001 (Stage 36 of 49)	00-Er9jtPMurX6FWg5LXWr43C
63173.4	43264.1	-3.40993	um	Cell	Cell Center of Homogeneous Mass	0.000	1.000	127	7	siRNA-SC-10 PSF-A488 IMPa4-A546 DAPI 8C1-siRNA-IMP-a2-a4 V2.00	0	32. siRNA-SC-10 PSF-A488 DAPI IMPa4-A546_aj_TileScan_001 (Stage 36 of 49)	00-Er9jtPMurX6FWg5LXWr43C
63287.4	43242.5	-3.2566	um	Cell	Cell Center of Homogeneous Mass	0.000	1.000	128	8	siRNA-SC-10 PSF-A488 IMPa4-A546 DAPI 8C1-siRNA-IMP-a2-a4 V2.00	0	32. siRNA-SC-10 PSF-A488 DAPI IMPa4-A546_aj_TileScan_001 (Stage 36 of 49)	00-Er9jtPMurX6FWg5LXWr43C
63257.6	43265	-3.26921	um	Cell	Cell Center of Homogeneous Mass	0.000	1.000	129	9	siRNA-SC-10 PSF-A488 IMPa4-A546 DAPI 8C1-siRNA-IMP-a2-a4 V2.00	0	32. siRNA-SC-10 PSF-A488 DAPI IMPa4-A546_aj_TileScan_001 (Stage 36 of 49)	00-Er9jtPMurX6FWg5LXWr43C
63208.1	43228	-3.0495	um	Cell	Cell Center of Homogeneous Mass	0.000	1.000	130	0	siRNA-SC-10 PSF-A488 IMPa4-A546 DAPI 8C1-siRNA-IMP-a2-a4 V2.00	0	32. siRNA-SC-10 PSF-A488 DAPI IMPa4-A546_ak_TileScan_001 (Stage 37 of 49)	00-F6Hpc7VNYiVScxbo6DGYbR
63182.3	43188	-2.90961	um	Cell	Cell Center of Homogeneous Mass	0.000	1.000	131	1	siRNA-SC-10 PSF-A488 IMPa4-A546 DAPI 8C1-siRNA-IMP-a2-a4 V2.00	0	32. siRNA-SC-10 PSF-A488 DAPI IMPa4-A546_ak_TileScan_001 (Stage 37 of 49)	00-F6Hpc7VNYiVScxbo6DGYbR
63160	43211.6	-2.86153	um	Cell	Cell Center of Homogeneous Mass	0.000	1.000	132	2	siRNA-SC-10 PSF-A488 IMPa4-A546 DAPI 8C1-siRNA-IMP-a2-a4 V2.00	0	32. siRNA-SC-10 PSF-A488 DAPI IMPa4-A546_ak_TileScan_001 (Stage 37 of 49)	00-F6Hpc7VNYiVScxbo6DGYbR
63251.7	43219.4	-3.05365	um	Cell	Cell Center of Homogeneous Mass	0.000	1.000	133	3	siRNA-SC-10 PSF-A488 IMPa4-A546 DAPI 8C1-siRNA-IMP-a2-a4 V2.00	0	32. siRNA-SC-10 PSF-A488 DAPI IMPa4-A546_ak_TileScan_001 (Stage 37 of 49)	00-F6Hpc7VNYiVScxbo6DGYbR
63166.3	43244.6	-3.02593	um	Cell	Cell Center of Homogeneous Mass	0.000	1.000	134	4	siRNA-SC-10 PSF-A488 IMPa4-A546 DAPI 8C1-siRNA-IMP-a2-a4 V2.00	0	32. siRNA-SC-10 PSF-A488 DAPI IMPa4-A546_ak_TileScan_001 (Stage 37 of 49)	00-F6Hpc7VNYiVScxbo6DGYbR
63225.7	43271.1	-3.10307	um	Cell	Cell Center of Homogeneous Mass	0.000	1.000	135	5	siRNA-SC-10 PSF-A488 IMPa4-A546 DAPI 8C1-siRNA-IMP-a2-a4 V2.00	0	32. siRNA-SC-10 PSF-A488 DAPI IMPa4-A546_ak_TileScan_001 (Stage 37 of 49)	00-F6Hpc7VNYiVScxbo6DGYbR
63213.4	43286.6	-3.10845	um	Cell	Cell Center of Homogeneous Mass	0.000	1.000	136	6	siRNA-SC-10 PSF-A488 IMPa4-A546 DAPI 8C1-siRNA-IMP-a2-a4 V2.00	0	32. siRNA-SC-10 PSF-A488 DAPI IMPa4-A546_ak_TileScan_001 (Stage 37 of 49)	00-F6Hpc7VNYiVScxbo6DGYbR
63267.9	43256.8	-2.81539	um	Cell	Cell Center of Homogeneous Mass	0.000	1.000	137	7	siRNA-SC-10 PSF-A488 IMPa4-A546 DAPI 8C1-siRNA-IMP-a2-a4 V2.00	0	32. siRNA-SC-10 PSF-A488 DAPI IMPa4-A546_ak_TileScan_001 (Stage 37 of 49)	00-F6Hpc7VNYiVScxbo6DGYbR
63156.3	43271.5	-3.26763	um	Cell	Cell Center of Homogeneous Mass	0.000	1.000	138	0	siRNA-SC-10 PSF-A488 IMPa4-A546 DAPI 8C1-siRNA-IMP-a2-a4 V2.00	0	32. siRNA-SC-10 PSF-A488 DAPI IMPa4-A546_al_TileScan_001 (Stage 38 of 49)	00-xCPdiDtMJup2GN7mMdW7hf
63232.4	43309.2	-3.14146	um	Cell	Cell Center of Homogeneous Mass	0.000	1.000	139	1	siRNA-SC-10 PSF-A488 IMPa4-A546 DAPI 8C1-siRNA-IMP-a2-a4 V2.00	0	32. siRNA-SC-10 PSF-A488 DAPI IMPa4-A546_al_TileScan_001 (Stage 38 of 49)	00-xCPdiDtMJup2GN7mMdW7hf
63297	43210	-2.3038	um	Cell	Cell Center of Homogeneous Mass	0.000	1.000	140	0	siRNA-SC-10 PSF-A488 IMPa4-A546 DAPI 8C1-siRNA-IMP-a2-a4 V2.00	0	32. siRNA-SC-10 PSF-A488 DAPI IMPa4-A546_an_TileScan_001 (Stage 40 of 49)	00-ti2vhXia96s8LXfKCVtdkP
63244	43170.9	-2.26556	um	Cell	Cell Center of Homogeneous Mass	0.000	1.000	141	1	siRNA-SC-10 PSF-A488 IMPa4-A546 DAPI 8C1-siRNA-IMP-a2-a4 V2.00	0	32. siRNA-SC-10 PSF-A488 DAPI IMPa4-A546_an_TileScan_001 (Stage 40 of 49)	00-ti2vhXia96s8LXfKCVtdkP
63287	43184.5	-2.23585	um	Cell	Cell Center of Homogeneous Mass	0.000	1.000	142	2	siRNA-SC-10 PSF-A488 IMPa4-A546 DAPI 8C1-siRNA-IMP-a2-a4 V2.00	0	32. siRNA-SC-10 PSF-A488 DAPI IMPa4-A546_an_TileScan_001 (Stage 40 of 49)	00-ti2vhXia96s8LXfKCVtdkP
63262.3	43202.9	-2.31612	um	Cell	Cell Center of Homogeneous Mass	0.000	1.000	143	3	siRNA-SC-10 PSF-A488 IMPa4-A546 DAPI 8C1-siRNA-IMP-a2-a4 V2.00	0	32. siRNA-SC-10 PSF-A488 DAPI IMPa4-A546_an_TileScan_001 (Stage 40 of 49)	00-ti2vhXia96s8LXfKCVtdkP
63264.1	43216.8	-2.24516	um	Cell	Cell Center of Homogeneous Mass	0.000	1.000	144	4	siRNA-SC-10 PSF-A488 IMPa4-A546 DAPI 8C1-siRNA-IMP-a2-a4 V2.00	0	32. siRNA-SC-10 PSF-A488 DAPI IMPa4-A546_an_TileScan_001 (Stage 40 of 49)	00-ti2vhXia96s8LXfKCVtdkP
63231.2	43214	-2.27312	um	Cell	Cell Center of Homogeneous Mass	0.000	1.000	145	5	siRNA-SC-10 PSF-A488 IMPa4-A546 DAPI 8C1-siRNA-IMP-a2-a4 V2.00	0	32. siRNA-SC-10 PSF-A488 DAPI IMPa4-A546_an_TileScan_001 (Stage 40 of 49)	00-ti2vhXia96s8LXfKCVtdkP
63221.8	43283.8	-2.46372	um	Cell	Cell Center of Homogeneous Mass	0.000	1.000	146	6	siRNA-SC-10 PSF-A488 IMPa4-A546 DAPI 8C1-siRNA-IMP-a2-a4 V2.00	0	32. siRNA-SC-10 PSF-A488 DAPI IMPa4-A546_an_TileScan_001 (Stage 40 of 49)	00-ti2vhXia96s8LXfKCVtdkP
63235.9	43309.7	-2.46038	um	Cell	Cell Center of Homogeneous Mass	0.000	1.000	147	7	siRNA-SC-10 PSF-A488 IMPa4-A546 DAPI 8C1-siRNA-IMP-a2-a4 V2.00	0	32. siRNA-SC-10 PSF-A488 DAPI IMPa4-A546_an_TileScan_001 (Stage 40 of 49)	00-ti2vhXia96s8LXfKCVtdkP
63249.7	43246.3	-2.48259	um	Cell	Cell Center of Homogeneous Mass	0.000	1.000	148	8	siRNA-SC-10 PSF-A488 IMPa4-A546 DAPI 8C1-siRNA-IMP-a2-a4 V2.00	0	32. siRNA-SC-10 PSF-A488 DAPI IMPa4-A546_an_TileScan_001 (Stage 40 of 49)	00-ti2vhXia96s8LXfKCVtdkP
63269.6	43306.7	-2.40467	um	Cell	Cell Center of Homogeneous Mass	0.000	1.000	149	9	siRNA-SC-10 PSF-A488 IMPa4-A546 DAPI 8C1-siRNA-IMP-a2-a4 V2.00	0	32. siRNA-SC-10 PSF-A488 DAPI IMPa4-A546_an_TileScan_001 (Stage 40 of 49)	00-ti2vhXia96s8LXfKCVtdkP
63283.6	43281.8	-2.33387	um	Cell	Cell Center of Homogeneous Mass	0.000	1.000	150	10	siRNA-SC-10 PSF-A488 IMPa4-A546 DAPI 8C1-siRNA-IMP-a2-a4 V2.00	0	32. siRNA-SC-10 PSF-A488 DAPI IMPa4-A546_an_TileScan_001 (Stage 40 of 49)	00-ti2vhXia96s8LXfKCVtdkP
63221.2	43191.4	-1.42965	um	Cell	Cell Center of Homogeneous Mass	0.000	1.000	151	11	siRNA-SC-10 PSF-A488 IMPa4-A546 DAPI 8C1-siRNA-IMP-a2-a4 V2.00	0	32. siRNA-SC-10 PSF-A488 DAPI IMPa4-A546_an_TileScan_001 (Stage 40 of 49)	00-ti2vhXia96s8LXfKCVtdkP
63275.8	43239.5	-1.20394	um	Cell	Cell Center of Homogeneous Mass	0.000	1.000	152	12	siRNA-SC-10 PSF-A488 IMPa4-A546 DAPI 8C1-siRNA-IMP-a2-a4 V2.00	0	32. siRNA-SC-10 PSF-A488 DAPI IMPa4-A546_an_TileScan_001 (Stage 40 of 49)	00-ti2vhXia96s8LXfKCVtdkP
63273.2	43225.3	-1.09901	um	Cell	Cell Center of Homogeneous Mass	0.000	1.000	153	13	siRNA-SC-10 PSF-A488 IMPa4-A546 DAPI 8C1-siRNA-IMP-a2-a4 V2.00	0	32. siRNA-SC-10 PSF-A488 DAPI IMPa4-A546_an_TileScan_001 (Stage 40 of 49)	00-ti2vhXia96s8LXfKCVtdkP
63162.8	43181.7	-1.57326	um	Cell	Cell Center of Homogeneous Mass	0.000	1.000	154	0	siRNA-SC-10 PSF-A488 IMPa4-A546 DAPI 8C1-siRNA-IMP-a2-a4 V2.00	0	32. siRNA-SC-10 PSF-A488 DAPI IMPa4-A546_ao_TileScan_001 (Stage 41 of 49)	00-9LmSAS2QYJWiBckcY3aB9A
63178	43220.3	-1.60986	um	Cell	Cell Center of Homogeneous Mass	0.000	1.000	155	1	siRNA-SC-10 PSF-A488 IMPa4-A546 DAPI 8C1-siRNA-IMP-a2-a4 V2.00	0	32. siRNA-SC-10 PSF-A488 DAPI IMPa4-A546_ao_TileScan_001 (Stage 41 of 49)	00-9LmSAS2QYJWiBckcY3aB9A
63253.7	43195.6	-1.56195	um	Cell	Cell Center of Homogeneous Mass	0.000	1.000	156	2	siRNA-SC-10 PSF-A488 IMPa4-A546 DAPI 8C1-siRNA-IMP-a2-a4 V2.00	0	32. siRNA-SC-10 PSF-A488 DAPI IMPa4-A546_ao_TileScan_001 (Stage 41 of 49)	00-9LmSAS2QYJWiBckcY3aB9A
63257.2	43222.8	-1.60067	um	Cell	Cell Center of Homogeneous Mass	0.000	1.000	157	3	siRNA-SC-10 PSF-A488 IMPa4-A546 DAPI 8C1-siRNA-IMP-a2-a4 V2.00	0	32. siRNA-SC-10 PSF-A488 DAPI IMPa4-A546_ao_TileScan_001 (Stage 41 of 49)	00-9LmSAS2QYJWiBckcY3aB9A
63235.9	43175.6	-1.52491	um	Cell	Cell Center of Homogeneous Mass	0.000	1.000	158	4	siRNA-SC-10 PSF-A488 IMPa4-A546 DAPI 8C1-siRNA-IMP-a2-a4 V2.00	0	32. siRNA-SC-10 PSF-A488 DAPI IMPa4-A546_ao_TileScan_001 (Stage 41 of 49)	00-9LmSAS2QYJWiBckcY3aB9A
63292.5	43222.4	-1.58519	um	Cell	Cell Center of Homogeneous Mass	0.000	1.000	159	5	siRNA-SC-10 PSF-A488 IMPa4-A546 DAPI 8C1-siRNA-IMP-a2-a4 V2.00	0	32. siRNA-SC-10 PSF-A488 DAPI IMPa4-A546_ao_TileScan_001 (Stage 41 of 49)	00-9LmSAS2QYJWiBckcY3aB9A
63217.5	43271.7	-1.78854	um	Cell	Cell Center of Homogeneous Mass	0.000	1.000	160	6	siRNA-SC-10 PSF-A488 IMPa4-A546 DAPI 8C1-siRNA-IMP-a2-a4 V2.00	0	32. siRNA-SC-10 PSF-A488 DAPI IMPa4-A546_ao_TileScan_001 (Stage 41 of 49)	00-9LmSAS2QYJWiBckcY3aB9A
63169.3	43289	-1.70697	um	Cell	Cell Center of Homogeneous Mass	0.000	1.000	161	7	siRNA-SC-10 PSF-A488 IMPa4-A546 DAPI 8C1-siRNA-IMP-a2-a4 V2.00	0	32. siRNA-SC-10 PSF-A488 DAPI IMPa4-A546_ao_TileScan_001 (Stage 41 of 49)	00-9LmSAS2QYJWiBckcY3aB9A
63217.7	43305.3	-1.69196	um	Cell	Cell Center of Homogeneous Mass	0.000	1.000	162	8	siRNA-SC-10 PSF-A488 IMPa4-A546 DAPI 8C1-siRNA-IMP-a2-a4 V2.00	0	32. siRNA-SC-10 PSF-A488 DAPI IMPa4-A546_ao_TileScan_001 (Stage 41 of 49)	00-9LmSAS2QYJWiBckcY3aB9A
63295.1	43290.4	-1.6723	um	Cell	Cell Center of Homogeneous Mass	0.000	1.000	163	9	siRNA-SC-10 PSF-A488 IMPa4-A546 DAPI 8C1-siRNA-IMP-a2-a4 V2.00	0	32. siRNA-SC-10 PSF-A488 DAPI IMPa4-A546_ao_TileScan_001 (Stage 41 of 49)	00-9LmSAS2QYJWiBckcY3aB9A
63263.3	43266.2	-1.72792	um	Cell	Cell Center of Homogeneous Mass	0.000	1.000	164	10	siRNA-SC-10 PSF-A488 IMPa4-A546 DAPI 8C1-siRNA-IMP-a2-a4 V2.00	0	32. siRNA-SC-10 PSF-A488 DAPI IMPa4-A546_ao_TileScan_001 (Stage 41 of 49)	00-9LmSAS2QYJWiBckcY3aB9A
63229.1	43268.2	-1.91285	um	Cell	Cell Center of Homogeneous Mass	0.000	1.000	165	11	siRNA-SC-10 PSF-A488 IMPa4-A546 DAPI 8C1-siRNA-IMP-a2-a4 V2.00	0	32. siRNA-SC-10 PSF-A488 DAPI IMPa4-A546_ao_TileScan_001 (Stage 41 of 49)	00-9LmSAS2QYJWiBckcY3aB9A
63205.6	43210.9	-1.55425	um	Cell	Cell Center of Homogeneous Mass	0.000	1.000	166	12	siRNA-SC-10 PSF-A488 IMPa4-A546 DAPI 8C1-siRNA-IMP-a2-a4 V2.00	0	32. siRNA-SC-10 PSF-A488 DAPI IMPa4-A546_ao_TileScan_001 (Stage 41 of 49)	00-9LmSAS2QYJWiBckcY3aB9A
63232.9	43228.7	-1.56216	um	Cell	Cell Center of Homogeneous Mass	0.000	1.000	167	13	siRNA-SC-10 PSF-A488 IMPa4-A546 DAPI 8C1-siRNA-IMP-a2-a4 V2.00	0	32. siRNA-SC-10 PSF-A488 DAPI IMPa4-A546_ao_TileScan_001 (Stage 41 of 49)	00-9LmSAS2QYJWiBckcY3aB9A
63274.6	43298.9	-1.30349	um	Cell	Cell Center of Homogeneous Mass	0.000	1.000	168	14	siRNA-SC-10 PSF-A488 IMPa4-A546 DAPI 8C1-siRNA-IMP-a2-a4 V2.00	0	32. siRNA-SC-10 PSF-A488 DAPI IMPa4-A546_ao_TileScan_001 (Stage 41 of 49)	00-9LmSAS2QYJWiBckcY3aB9A
63184.8	43221.4	-1.80833	um	Cell	Cell Center of Homogeneous Mass	0.000	1.000	169	0	siRNA-SC-10 PSF-A488 IMPa4-A546 DAPI 8C1-siRNA-IMP-a2-a4 V2.00	0	32. siRNA-SC-10 PSF-A488 DAPI IMPa4-A546_ap_TileScan_001 (Stage 42 of 49)	00-NkYK6PSq98oVGP4yYjpZjh
63162.4	43236.5	-1.86067	um	Cell	Cell Center of Homogeneous Mass	0.000	1.000	170	1	siRNA-SC-10 PSF-A488 IMPa4-A546 DAPI 8C1-siRNA-IMP-a2-a4 V2.00	0	32. siRNA-SC-10 PSF-A488 DAPI IMPa4-A546_ap_TileScan_001 (Stage 42 of 49)	00-NkYK6PSq98oVGP4yYjpZjh
63161.7	43170.2	-1.5382	um	Cell	Cell Center of Homogeneous Mass	0.000	1.000	171	2	siRNA-SC-10 PSF-A488 IMPa4-A546 DAPI 8C1-siRNA-IMP-a2-a4 V2.00	0	32. siRNA-SC-10 PSF-A488 DAPI IMPa4-A546_ap_TileScan_001 (Stage 42 of 49)	00-NkYK6PSq98oVGP4yYjpZjh
63217.3	43174.6	-1.42093	um	Cell	Cell Center of Homogeneous Mass	0.000	1.000	172	3	siRNA-SC-10 PSF-A488 IMPa4-A546 DAPI 8C1-siRNA-IMP-a2-a4 V2.00	0	32. siRNA-SC-10 PSF-A488 DAPI IMPa4-A546_ap_TileScan_001 (Stage 42 of 49)	00-NkYK6PSq98oVGP4yYjpZjh
63282.4	43181.4	-1.639	um	Cell	Cell Center of Homogeneous Mass	0.000	1.000	173	4	siRNA-SC-10 PSF-A488 IMPa4-A546 DAPI 8C1-siRNA-IMP-a2-a4 V2.00	0	32. siRNA-SC-10 PSF-A488 DAPI IMPa4-A546_ap_TileScan_001 (Stage 42 of 49)	00-NkYK6PSq98oVGP4yYjpZjh
63238	43190.2	-1.70848	um	Cell	Cell Center of Homogeneous Mass	0.000	1.000	174	5	siRNA-SC-10 PSF-A488 IMPa4-A546 DAPI 8C1-siRNA-IMP-a2-a4 V2.00	0	32. siRNA-SC-10 PSF-A488 DAPI IMPa4-A546_ap_TileScan_001 (Stage 42 of 49)	00-NkYK6PSq98oVGP4yYjpZjh
63289	43210.1	-1.69399	um	Cell	Cell Center of Homogeneous Mass	0.000	1.000	175	6	siRNA-SC-10 PSF-A488 IMPa4-A546 DAPI 8C1-siRNA-IMP-a2-a4 V2.00	0	32. siRNA-SC-10 PSF-A488 DAPI IMPa4-A546_ap_TileScan_001 (Stage 42 of 49)	00-NkYK6PSq98oVGP4yYjpZjh
63166.3	43300.1	-1.90653	um	Cell	Cell Center of Homogeneous Mass	0.000	1.000	176	7	siRNA-SC-10 PSF-A488 IMPa4-A546 DAPI 8C1-siRNA-IMP-a2-a4 V2.00	0	32. siRNA-SC-10 PSF-A488 DAPI IMPa4-A546_ap_TileScan_001 (Stage 42 of 49)	00-NkYK6PSq98oVGP4yYjpZjh
63186.4	43253.4	-1.63405	um	Cell	Cell Center of Homogeneous Mass	0.000	1.000	177	8	siRNA-SC-10 PSF-A488 IMPa4-A546 DAPI 8C1-siRNA-IMP-a2-a4 V2.00	0	32. siRNA-SC-10 PSF-A488 DAPI IMPa4-A546_ap_TileScan_001 (Stage 42 of 49)	00-NkYK6PSq98oVGP4yYjpZjh
63194.5	43272.5	-1.76095	um	Cell	Cell Center of Homogeneous Mass	0.000	1.000	178	9	siRNA-SC-10 PSF-A488 IMPa4-A546 DAPI 8C1-siRNA-IMP-a2-a4 V2.00	0	32. siRNA-SC-10 PSF-A488 DAPI IMPa4-A546_ap_TileScan_001 (Stage 42 of 49)	00-NkYK6PSq98oVGP4yYjpZjh
63196.5	43307.8	-1.83958	um	Cell	Cell Center of Homogeneous Mass	0.000	1.000	179	10	siRNA-SC-10 PSF-A488 IMPa4-A546 DAPI 8C1-siRNA-IMP-a2-a4 V2.00	0	32. siRNA-SC-10 PSF-A488 DAPI IMPa4-A546_ap_TileScan_001 (Stage 42 of 49)	00-NkYK6PSq98oVGP4yYjpZjh
63185.8	43170.7	-1.60012	um	Cell	Cell Center of Homogeneous Mass	0.000	1.000	180	11	siRNA-SC-10 PSF-A488 IMPa4-A546 DAPI 8C1-siRNA-IMP-a2-a4 V2.00	0	32. siRNA-SC-10 PSF-A488 DAPI IMPa4-A546_ap_TileScan_001 (Stage 42 of 49)	00-NkYK6PSq98oVGP4yYjpZjh
63193.9	43186.7	-1.59689	um	Cell	Cell Center of Homogeneous Mass	0.000	1.000	181	12	siRNA-SC-10 PSF-A488 IMPa4-A546 DAPI 8C1-siRNA-IMP-a2-a4 V2.00	0	32. siRNA-SC-10 PSF-A488 DAPI IMPa4-A546_ap_TileScan_001 (Stage 42 of 49)	00-NkYK6PSq98oVGP4yYjpZjh
63254	43306.7	-2.53751	um	Cell	Cell Center of Homogeneous Mass	0.000	1.000	182	0	siRNA-SC-10 PSF-A488 IMPa4-A546 DAPI 8C1-siRNA-IMP-a2-a4 V2.00	0	32. siRNA-SC-10 PSF-A488 DAPI IMPa4-A546_aq_TileScan_001 (Stage 43 of 49)	00-NKo7PdRCNrFULrKLKe52YH
63163.3	43198.6	-2.40988	um	Cell	Cell Center of Homogeneous Mass	0.000	1.000	183	1	siRNA-SC-10 PSF-A488 IMPa4-A546 DAPI 8C1-siRNA-IMP-a2-a4 V2.00	0	32. siRNA-SC-10 PSF-A488 DAPI IMPa4-A546_aq_TileScan_001 (Stage 43 of 49)	00-NKo7PdRCNrFULrKLKe52YH
63178.5	43227.9	-2.47955	um	Cell	Cell Center of Homogeneous Mass	0.000	1.000	184	2	siRNA-SC-10 PSF-A488 IMPa4-A546 DAPI 8C1-siRNA-IMP-a2-a4 V2.00	0	32. siRNA-SC-10 PSF-A488 DAPI IMPa4-A546_aq_TileScan_001 (Stage 43 of 49)	00-NKo7PdRCNrFULrKLKe52YH
63157.7	43228.5	-2.12837	um	Cell	Cell Center of Homogeneous Mass	0.000	1.000	185	3	siRNA-SC-10 PSF-A488 IMPa4-A546 DAPI 8C1-siRNA-IMP-a2-a4 V2.00	0	32. siRNA-SC-10 PSF-A488 DAPI IMPa4-A546_aq_TileScan_001 (Stage 43 of 49)	00-NKo7PdRCNrFULrKLKe52YH
63291.2	43204.8	-2.38259	um	Cell	Cell Center of Homogeneous Mass	0.000	1.000	186	4	siRNA-SC-10 PSF-A488 IMPa4-A546 DAPI 8C1-siRNA-IMP-a2-a4 V2.00	0	32. siRNA-SC-10 PSF-A488 DAPI IMPa4-A546_aq_TileScan_001 (Stage 43 of 49)	00-NKo7PdRCNrFULrKLKe52YH
63286.8	43232.8	-2.46262	um	Cell	Cell Center of Homogeneous Mass	0.000	1.000	187	5	siRNA-SC-10 PSF-A488 IMPa4-A546 DAPI 8C1-siRNA-IMP-a2-a4 V2.00	0	32. siRNA-SC-10 PSF-A488 DAPI IMPa4-A546_aq_TileScan_001 (Stage 43 of 49)	00-NKo7PdRCNrFULrKLKe52YH
63216.7	43269.1	-2.57981	um	Cell	Cell Center of Homogeneous Mass	0.000	1.000	188	6	siRNA-SC-10 PSF-A488 IMPa4-A546 DAPI 8C1-siRNA-IMP-a2-a4 V2.00	0	32. siRNA-SC-10 PSF-A488 DAPI IMPa4-A546_aq_TileScan_001 (Stage 43 of 49)	00-NKo7PdRCNrFULrKLKe52YH
63167.8	43307.5	-2.4195	um	Cell	Cell Center of Homogeneous Mass	0.000	1.000	189	7	siRNA-SC-10 PSF-A488 IMPa4-A546 DAPI 8C1-siRNA-IMP-a2-a4 V2.00	0	32. siRNA-SC-10 PSF-A488 DAPI IMPa4-A546_aq_TileScan_001 (Stage 43 of 49)	00-NKo7PdRCNrFULrKLKe52YH
63189.2	43255.7	-2.52688	um	Cell	Cell Center of Homogeneous Mass	0.000	1.000	190	8	siRNA-SC-10 PSF-A488 IMPa4-A546 DAPI 8C1-siRNA-IMP-a2-a4 V2.00	0	32. siRNA-SC-10 PSF-A488 DAPI IMPa4-A546_aq_TileScan_001 (Stage 43 of 49)	00-NKo7PdRCNrFULrKLKe52YH
63208.9	43301.7	-2.47109	um	Cell	Cell Center of Homogeneous Mass	0.000	1.000	191	9	siRNA-SC-10 PSF-A488 IMPa4-A546 DAPI 8C1-siRNA-IMP-a2-a4 V2.00	0	32. siRNA-SC-10 PSF-A488 DAPI IMPa4-A546_aq_TileScan_001 (Stage 43 of 49)	00-NKo7PdRCNrFULrKLKe52YH
63282.5	43306.9	-2.5206	um	Cell	Cell Center of Homogeneous Mass	0.000	1.000	192	10	siRNA-SC-10 PSF-A488 IMPa4-A546 DAPI 8C1-siRNA-IMP-a2-a4 V2.00	0	32. siRNA-SC-10 PSF-A488 DAPI IMPa4-A546_aq_TileScan_001 (Stage 43 of 49)	00-NKo7PdRCNrFULrKLKe52YH
63292.3	43294.7	-2.45336	um	Cell	Cell Center of Homogeneous Mass	0.000	1.000	193	11	siRNA-SC-10 PSF-A488 IMPa4-A546 DAPI 8C1-siRNA-IMP-a2-a4 V2.00	0	32. siRNA-SC-10 PSF-A488 DAPI IMPa4-A546_aq_TileScan_001 (Stage 43 of 49)	00-NKo7PdRCNrFULrKLKe52YH
63185.2	43206.1	-2.49733	um	Cell	Cell Center of Homogeneous Mass	0.000	1.000	194	0	siRNA-SC-10 PSF-A488 IMPa4-A546 DAPI 8C1-siRNA-IMP-a2-a4 V2.00	0	32. siRNA-SC-10 PSF-A488 DAPI IMPa4-A546_ar_TileScan_001 (Stage 44 of 49)	00-stPxiSC2c75NfGi3W8tRLe
63170.8	43233.7	-2.5841	um	Cell	Cell Center of Homogeneous Mass	0.000	1.000	195	1	siRNA-SC-10 PSF-A488 IMPa4-A546 DAPI 8C1-siRNA-IMP-a2-a4 V2.00	0	32. siRNA-SC-10 PSF-A488 DAPI IMPa4-A546_ar_TileScan_001 (Stage 44 of 49)	00-stPxiSC2c75NfGi3W8tRLe
63232.2	43192.8	-2.53735	um	Cell	Cell Center of Homogeneous Mass	0.000	1.000	196	2	siRNA-SC-10 PSF-A488 IMPa4-A546 DAPI 8C1-siRNA-IMP-a2-a4 V2.00	0	32. siRNA-SC-10 PSF-A488 DAPI IMPa4-A546_ar_TileScan_001 (Stage 44 of 49)	00-stPxiSC2c75NfGi3W8tRLe
63233.3	43226.1	-2.62843	um	Cell	Cell Center of Homogeneous Mass	0.000	1.000	197	3	siRNA-SC-10 PSF-A488 IMPa4-A546 DAPI 8C1-siRNA-IMP-a2-a4 V2.00	0	32. siRNA-SC-10 PSF-A488 DAPI IMPa4-A546_ar_TileScan_001 (Stage 44 of 49)	00-stPxiSC2c75NfGi3W8tRLe
63267.9	43219.2	-2.51089	um	Cell	Cell Center of Homogeneous Mass	0.000	1.000	198	4	siRNA-SC-10 PSF-A488 IMPa4-A546 DAPI 8C1-siRNA-IMP-a2-a4 V2.00	0	32. siRNA-SC-10 PSF-A488 DAPI IMPa4-A546_ar_TileScan_001 (Stage 44 of 49)	00-stPxiSC2c75NfGi3W8tRLe
63291.2	43226.5	-2.49568	um	Cell	Cell Center of Homogeneous Mass	0.000	1.000	199	5	siRNA-SC-10 PSF-A488 IMPa4-A546 DAPI 8C1-siRNA-IMP-a2-a4 V2.00	0	32. siRNA-SC-10 PSF-A488 DAPI IMPa4-A546_ar_TileScan_001 (Stage 44 of 49)	00-stPxiSC2c75NfGi3W8tRLe
63160.1	43307	-2.59402	um	Cell	Cell Center of Homogeneous Mass	0.000	1.000	200	6	siRNA-SC-10 PSF-A488 IMPa4-A546 DAPI 8C1-siRNA-IMP-a2-a4 V2.00	0	32. siRNA-SC-10 PSF-A488 DAPI IMPa4-A546_ar_TileScan_001 (Stage 44 of 49)	00-stPxiSC2c75NfGi3W8tRLe
63182	43300.1	-2.55704	um	Cell	Cell Center of Homogeneous Mass	0.000	1.000	201	7	siRNA-SC-10 PSF-A488 IMPa4-A546 DAPI 8C1-siRNA-IMP-a2-a4 V2.00	0	32. siRNA-SC-10 PSF-A488 DAPI IMPa4-A546_ar_TileScan_001 (Stage 44 of 49)	00-stPxiSC2c75NfGi3W8tRLe
63211.7	43246.4	-2.53157	um	Cell	Cell Center of Homogeneous Mass	0.000	1.000	202	8	siRNA-SC-10 PSF-A488 IMPa4-A546 DAPI 8C1-siRNA-IMP-a2-a4 V2.00	0	32. siRNA-SC-10 PSF-A488 DAPI IMPa4-A546_ar_TileScan_001 (Stage 44 of 49)	00-stPxiSC2c75NfGi3W8tRLe
63278.2	43241.2	-2.49478	um	Cell	Cell Center of Homogeneous Mass	0.000	1.000	203	9	siRNA-SC-10 PSF-A488 IMPa4-A546 DAPI 8C1-siRNA-IMP-a2-a4 V2.00	0	32. siRNA-SC-10 PSF-A488 DAPI IMPa4-A546_ar_TileScan_001 (Stage 44 of 49)	00-stPxiSC2c75NfGi3W8tRLe
63244.9	43257.3	-2.55725	um	Cell	Cell Center of Homogeneous Mass	0.000	1.000	204	10	siRNA-SC-10 PSF-A488 IMPa4-A546 DAPI 8C1-siRNA-IMP-a2-a4 V2.00	0	32. siRNA-SC-10 PSF-A488 DAPI IMPa4-A546_ar_TileScan_001 (Stage 44 of 49)	00-stPxiSC2c75NfGi3W8tRLe
63167.6	43246.5	-2.14088	um	Cell	Cell Center of Homogeneous Mass	0.000	1.000	205	0	siRNA-SC-10 PSF-A488 IMPa4-A546 DAPI 8C1-siRNA-IMP-a2-a4 V2.00	0	32. siRNA-SC-10 PSF-A488 DAPI IMPa4-A546_as_TileScan_001 (Stage 45 of 49)	00-R97wtgAsHvxTYm3VRVwYdK
63206.7	43232.3	-2.1003	um	Cell	Cell Center of Homogeneous Mass	0.000	1.000	206	1	siRNA-SC-10 PSF-A488 IMPa4-A546 DAPI 8C1-siRNA-IMP-a2-a4 V2.00	0	32. siRNA-SC-10 PSF-A488 DAPI IMPa4-A546_as_TileScan_001 (Stage 45 of 49)	00-R97wtgAsHvxTYm3VRVwYdK
63209.8	43212.7	-1.94624	um	Cell	Cell Center of Homogeneous Mass	0.000	1.000	207	2	siRNA-SC-10 PSF-A488 IMPa4-A546 DAPI 8C1-siRNA-IMP-a2-a4 V2.00	0	32. siRNA-SC-10 PSF-A488 DAPI IMPa4-A546_as_TileScan_001 (Stage 45 of 49)	00-R97wtgAsHvxTYm3VRVwYdK
63247.9	43178.8	-1.92456	um	Cell	Cell Center of Homogeneous Mass	0.000	1.000	208	3	siRNA-SC-10 PSF-A488 IMPa4-A546 DAPI 8C1-siRNA-IMP-a2-a4 V2.00	0	32. siRNA-SC-10 PSF-A488 DAPI IMPa4-A546_as_TileScan_001 (Stage 45 of 49)	00-R97wtgAsHvxTYm3VRVwYdK
63273.5	43203.1	-2.08547	um	Cell	Cell Center of Homogeneous Mass	0.000	1.000	209	4	siRNA-SC-10 PSF-A488 IMPa4-A546 DAPI 8C1-siRNA-IMP-a2-a4 V2.00	0	32. siRNA-SC-10 PSF-A488 DAPI IMPa4-A546_as_TileScan_001 (Stage 45 of 49)	00-R97wtgAsHvxTYm3VRVwYdK
63233.1	43208.4	-2.05528	um	Cell	Cell Center of Homogeneous Mass	0.000	1.000	210	5	siRNA-SC-10 PSF-A488 IMPa4-A546 DAPI 8C1-siRNA-IMP-a2-a4 V2.00	0	32. siRNA-SC-10 PSF-A488 DAPI IMPa4-A546_as_TileScan_001 (Stage 45 of 49)	00-R97wtgAsHvxTYm3VRVwYdK
63288.1	43234	-2.09366	um	Cell	Cell Center of Homogeneous Mass	0.000	1.000	211	6	siRNA-SC-10 PSF-A488 IMPa4-A546 DAPI 8C1-siRNA-IMP-a2-a4 V2.00	0	32. siRNA-SC-10 PSF-A488 DAPI IMPa4-A546_as_TileScan_001 (Stage 45 of 49)	00-R97wtgAsHvxTYm3VRVwYdK
63267.4	43234.2	-2.05912	um	Cell	Cell Center of Homogeneous Mass	0.000	1.000	212	7	siRNA-SC-10 PSF-A488 IMPa4-A546 DAPI 8C1-siRNA-IMP-a2-a4 V2.00	0	32. siRNA-SC-10 PSF-A488 DAPI IMPa4-A546_as_TileScan_001 (Stage 45 of 49)	00-R97wtgAsHvxTYm3VRVwYdK
63288.6	43171.6	-1.77227	um	Cell	Cell Center of Homogeneous Mass	0.000	1.000	213	8	siRNA-SC-10 PSF-A488 IMPa4-A546 DAPI 8C1-siRNA-IMP-a2-a4 V2.00	0	32. siRNA-SC-10 PSF-A488 DAPI IMPa4-A546_as_TileScan_001 (Stage 45 of 49)	00-R97wtgAsHvxTYm3VRVwYdK
63173.3	43266.1	-2.26767	um	Cell	Cell Center of Homogeneous Mass	0.000	1.000	214	9	siRNA-SC-10 PSF-A488 IMPa4-A546 DAPI 8C1-siRNA-IMP-a2-a4 V2.00	0	32. siRNA-SC-10 PSF-A488 DAPI IMPa4-A546_as_TileScan_001 (Stage 45 of 49)	00-R97wtgAsHvxTYm3VRVwYdK
63216.2	43250.4	-2.14018	um	Cell	Cell Center of Homogeneous Mass	0.000	1.000	215	10	siRNA-SC-10 PSF-A488 IMPa4-A546 DAPI 8C1-siRNA-IMP-a2-a4 V2.00	0	32. siRNA-SC-10 PSF-A488 DAPI IMPa4-A546_as_TileScan_001 (Stage 45 of 49)	00-R97wtgAsHvxTYm3VRVwYdK
63156.7	43226.3	-1.97026	um	Cell	Cell Center of Homogeneous Mass	0.000	1.000	216	0	siRNA-SC-10 PSF-A488 IMPa4-A546 DAPI 8C1-siRNA-IMP-a2-a4 V2.00	0	32. siRNA-SC-10 PSF-A488 DAPI IMPa4-A546_at_TileScan_001 (Stage 46 of 49)	00-BmksuY2WzDBCdHu5Gj8CM3
63222.7	43190.2	-1.89266	um	Cell	Cell Center of Homogeneous Mass	0.000	1.000	217	1	siRNA-SC-10 PSF-A488 IMPa4-A546 DAPI 8C1-siRNA-IMP-a2-a4 V2.00	0	32. siRNA-SC-10 PSF-A488 DAPI IMPa4-A546_at_TileScan_001 (Stage 46 of 49)	00-BmksuY2WzDBCdHu5Gj8CM3
63201.3	43217	-1.9029	um	Cell	Cell Center of Homogeneous Mass	0.000	1.000	218	2	siRNA-SC-10 PSF-A488 IMPa4-A546 DAPI 8C1-siRNA-IMP-a2-a4 V2.00	0	32. siRNA-SC-10 PSF-A488 DAPI IMPa4-A546_at_TileScan_001 (Stage 46 of 49)	00-BmksuY2WzDBCdHu5Gj8CM3
63161.7	43177.2	-1.67841	um	Cell	Cell Center of Homogeneous Mass	0.000	1.000	219	3	siRNA-SC-10 PSF-A488 IMPa4-A546 DAPI 8C1-siRNA-IMP-a2-a4 V2.00	0	32. siRNA-SC-10 PSF-A488 DAPI IMPa4-A546_at_TileScan_001 (Stage 46 of 49)	00-BmksuY2WzDBCdHu5Gj8CM3
63182.7	43184.8	-1.7843	um	Cell	Cell Center of Homogeneous Mass	0.000	1.000	220	4	siRNA-SC-10 PSF-A488 IMPa4-A546 DAPI 8C1-siRNA-IMP-a2-a4 V2.00	0	32. siRNA-SC-10 PSF-A488 DAPI IMPa4-A546_at_TileScan_001 (Stage 46 of 49)	00-BmksuY2WzDBCdHu5Gj8CM3
63239.2	43175.8	-1.83306	um	Cell	Cell Center of Homogeneous Mass	0.000	1.000	221	5	siRNA-SC-10 PSF-A488 IMPa4-A546 DAPI 8C1-siRNA-IMP-a2-a4 V2.00	0	32. siRNA-SC-10 PSF-A488 DAPI IMPa4-A546_at_TileScan_001 (Stage 46 of 49)	00-BmksuY2WzDBCdHu5Gj8CM3
63257	43184.5	-1.81085	um	Cell	Cell Center of Homogeneous Mass	0.000	1.000	222	6	siRNA-SC-10 PSF-A488 IMPa4-A546 DAPI 8C1-siRNA-IMP-a2-a4 V2.00	0	32. siRNA-SC-10 PSF-A488 DAPI IMPa4-A546_at_TileScan_001 (Stage 46 of 49)	00-BmksuY2WzDBCdHu5Gj8CM3
63263.9	43230.6	-1.87885	um	Cell	Cell Center of Homogeneous Mass	0.000	1.000	223	7	siRNA-SC-10 PSF-A488 IMPa4-A546 DAPI 8C1-siRNA-IMP-a2-a4 V2.00	0	32. siRNA-SC-10 PSF-A488 DAPI IMPa4-A546_at_TileScan_001 (Stage 46 of 49)	00-BmksuY2WzDBCdHu5Gj8CM3
63172.7	43242.5	-1.96251	um	Cell	Cell Center of Homogeneous Mass	0.000	1.000	224	8	siRNA-SC-10 PSF-A488 IMPa4-A546 DAPI 8C1-siRNA-IMP-a2-a4 V2.00	0	32. siRNA-SC-10 PSF-A488 DAPI IMPa4-A546_at_TileScan_001 (Stage 46 of 49)	00-BmksuY2WzDBCdHu5Gj8CM3
63292.5	43243.5	-1.98313	um	Cell	Cell Center of Homogeneous Mass	0.000	1.000	225	9	siRNA-SC-10 PSF-A488 IMPa4-A546 DAPI 8C1-siRNA-IMP-a2-a4 V2.00	0	32. siRNA-SC-10 PSF-A488 DAPI IMPa4-A546_at_TileScan_001 (Stage 46 of 49)	00-BmksuY2WzDBCdHu5Gj8CM3
63234	43247.4	-2.03905	um	Cell	Cell Center of Homogeneous Mass	0.000	1.000	226	10	siRNA-SC-10 PSF-A488 IMPa4-A546 DAPI 8C1-siRNA-IMP-a2-a4 V2.00	0	32. siRNA-SC-10 PSF-A488 DAPI IMPa4-A546_at_TileScan_001 (Stage 46 of 49)	00-BmksuY2WzDBCdHu5Gj8CM3
63288.4	43197.9	-1.46318	um	Cell	Cell Center of Homogeneous Mass	0.000	1.000	227	11	siRNA-SC-10 PSF-A488 IMPa4-A546 DAPI 8C1-siRNA-IMP-a2-a4 V2.00	0	32. siRNA-SC-10 PSF-A488 DAPI IMPa4-A546_at_TileScan_001 (Stage 46 of 49)	00-BmksuY2WzDBCdHu5Gj8CM3
63177.4	43225.8	-1.90643	um	Cell	Cell Center of Homogeneous Mass	0.000	1.000	228	0	siRNA-SC-10 PSF-A488 IMPa4-A546 DAPI 8C1-siRNA-IMP-a2-a4 V2.00	0	32. siRNA-SC-10 PSF-A488 DAPI IMPa4-A546_au_TileScan_001 (Stage 47 of 49)	00-S6ThoQUfKCByQWEP6StwxC
63293.3	43170.8	-1.53296	um	Cell	Cell Center of Homogeneous Mass	0.000	1.000	229	1	siRNA-SC-10 PSF-A488 IMPa4-A546 DAPI 8C1-siRNA-IMP-a2-a4 V2.00	0	32. siRNA-SC-10 PSF-A488 DAPI IMPa4-A546_au_TileScan_001 (Stage 47 of 49)	00-S6ThoQUfKCByQWEP6StwxC
63285.9	43300.2	-1.88139	um	Cell	Cell Center of Homogeneous Mass	0.000	1.000	230	2	siRNA-SC-10 PSF-A488 IMPa4-A546 DAPI 8C1-siRNA-IMP-a2-a4 V2.00	0	32. siRNA-SC-10 PSF-A488 DAPI IMPa4-A546_au_TileScan_001 (Stage 47 of 49)	00-S6ThoQUfKCByQWEP6StwxC
63251.9	43278	-1.92129	um	Cell	Cell Center of Homogeneous Mass	0.000	1.000	231	3	siRNA-SC-10 PSF-A488 IMPa4-A546 DAPI 8C1-siRNA-IMP-a2-a4 V2.00	0	32. siRNA-SC-10 PSF-A488 DAPI IMPa4-A546_au_TileScan_001 (Stage 47 of 49)	00-S6ThoQUfKCByQWEP6StwxC
63160	43201.3	-1.51314	um	Cell	Cell Center of Homogeneous Mass	0.000	1.000	232	4	siRNA-SC-10 PSF-A488 IMPa4-A546 DAPI 8C1-siRNA-IMP-a2-a4 V2.00	0	32. siRNA-SC-10 PSF-A488 DAPI IMPa4-A546_au_TileScan_001 (Stage 47 of 49)	00-S6ThoQUfKCByQWEP6StwxC
63224.6	43304.5	-0.818329	um	Cell	Cell Center of Homogeneous Mass	0.000	1.000	233	5	siRNA-SC-10 PSF-A488 IMPa4-A546 DAPI 8C1-siRNA-IMP-a2-a4 V2.00	0	32. siRNA-SC-10 PSF-A488 DAPI IMPa4-A546_au_TileScan_001 (Stage 47 of 49)	00-S6ThoQUfKCByQWEP6StwxC
63288.9	43260.2	-1.00345	um	Cell	Cell Center of Homogeneous Mass	0.000	1.000	234	6	siRNA-SC-10 PSF-A488 IMPa4-A546 DAPI 8C1-siRNA-IMP-a2-a4 V2.00	0	32. siRNA-SC-10 PSF-A488 DAPI IMPa4-A546_au_TileScan_001 (Stage 47 of 49)	00-S6ThoQUfKCByQWEP6StwxC
63160.5	43171.3	-1.75258	um	Cell	Cell Center of Homogeneous Mass	0.000	1.000	235	0	siRNA-SC-10 PSF-A488 IMPa4-A546 DAPI 8C1-siRNA-IMP-a2-a4 V2.00	0	32. siRNA-SC-10 PSF-A488 DAPI IMPa4-A546_av_TileScan_001 (Stage 48 of 49)	00-fRxjcGjYb4sN4VLtZmRNxT
63188.2	43189.9	-1.75205	um	Cell	Cell Center of Homogeneous Mass	0.000	1.000	236	1	siRNA-SC-10 PSF-A488 IMPa4-A546 DAPI 8C1-siRNA-IMP-a2-a4 V2.00	0	32. siRNA-SC-10 PSF-A488 DAPI IMPa4-A546_av_TileScan_001 (Stage 48 of 49)	00-fRxjcGjYb4sN4VLtZmRNxT
63203.8	43228.8	-1.70653	um	Cell	Cell Center of Homogeneous Mass	0.000	1.000	237	2	siRNA-SC-10 PSF-A488 IMPa4-A546 DAPI 8C1-siRNA-IMP-a2-a4 V2.00	0	32. siRNA-SC-10 PSF-A488 DAPI IMPa4-A546_av_TileScan_001 (Stage 48 of 49)	00-fRxjcGjYb4sN4VLtZmRNxT
63257	43173.3	-1.72623	um	Cell	Cell Center of Homogeneous Mass	0.000	1.000	238	3	siRNA-SC-10 PSF-A488 IMPa4-A546 DAPI 8C1-siRNA-IMP-a2-a4 V2.00	0	32. siRNA-SC-10 PSF-A488 DAPI IMPa4-A546_av_TileScan_001 (Stage 48 of 49)	00-fRxjcGjYb4sN4VLtZmRNxT
63278.1	43170.6	-1.69923	um	Cell	Cell Center of Homogeneous Mass	0.000	1.000	239	4	siRNA-SC-10 PSF-A488 IMPa4-A546 DAPI 8C1-siRNA-IMP-a2-a4 V2.00	0	32. siRNA-SC-10 PSF-A488 DAPI IMPa4-A546_av_TileScan_001 (Stage 48 of 49)	00-fRxjcGjYb4sN4VLtZmRNxT
63224.3	43174.8	-1.78828	um	Cell	Cell Center of Homogeneous Mass	0.000	1.000	240	5	siRNA-SC-10 PSF-A488 IMPa4-A546 DAPI 8C1-siRNA-IMP-a2-a4 V2.00	0	32. siRNA-SC-10 PSF-A488 DAPI IMPa4-A546_av_TileScan_001 (Stage 48 of 49)	00-fRxjcGjYb4sN4VLtZmRNxT
63229.8	43206.8	-1.8482	um	Cell	Cell Center of Homogeneous Mass	0.000	1.000	241	6	siRNA-SC-10 PSF-A488 IMPa4-A546 DAPI 8C1-siRNA-IMP-a2-a4 V2.00	0	32. siRNA-SC-10 PSF-A488 DAPI IMPa4-A546_av_TileScan_001 (Stage 48 of 49)	00-fRxjcGjYb4sN4VLtZmRNxT
63291	43184.9	-1.51017	um	Cell	Cell Center of Homogeneous Mass	0.000	1.000	242	7	siRNA-SC-10 PSF-A488 IMPa4-A546 DAPI 8C1-siRNA-IMP-a2-a4 V2.00	0	32. siRNA-SC-10 PSF-A488 DAPI IMPa4-A546_av_TileScan_001 (Stage 48 of 49)	00-fRxjcGjYb4sN4VLtZmRNxT
63263.1	43197.7	-1.67205	um	Cell	Cell Center of Homogeneous Mass	0.000	1.000	243	8	siRNA-SC-10 PSF-A488 IMPa4-A546 DAPI 8C1-siRNA-IMP-a2-a4 V2.00	0	32. siRNA-SC-10 PSF-A488 DAPI IMPa4-A546_av_TileScan_001 (Stage 48 of 49)	00-fRxjcGjYb4sN4VLtZmRNxT
63213.9	43306.2	-1.9774	um	Cell	Cell Center of Homogeneous Mass	0.000	1.000	244	9	siRNA-SC-10 PSF-A488 IMPa4-A546 DAPI 8C1-siRNA-IMP-a2-a4 V2.00	0	32. siRNA-SC-10 PSF-A488 DAPI IMPa4-A546_av_TileScan_001 (Stage 48 of 49)	00-fRxjcGjYb4sN4VLtZmRNxT
63163.9	43296.4	-1.94381	um	Cell	Cell Center of Homogeneous Mass	0.000	1.000	245	10	siRNA-SC-10 PSF-A488 IMPa4-A546 DAPI 8C1-siRNA-IMP-a2-a4 V2.00	0	32. siRNA-SC-10 PSF-A488 DAPI IMPa4-A546_av_TileScan_001 (Stage 48 of 49)	00-fRxjcGjYb4sN4VLtZmRNxT
63270.7	43301.1	-1.95927	um	Cell	Cell Center of Homogeneous Mass	0.000	1.000	246	11	siRNA-SC-10 PSF-A488 IMPa4-A546 DAPI 8C1-siRNA-IMP-a2-a4 V2.00	0	32. siRNA-SC-10 PSF-A488 DAPI IMPa4-A546_av_TileScan_001 (Stage 48 of 49)	00-fRxjcGjYb4sN4VLtZmRNxT
63278.1	43261.1	-1.85355	um	Cell	Cell Center of Homogeneous Mass	0.000	1.000	247	12	siRNA-SC-10 PSF-A488 IMPa4-A546 DAPI 8C1-siRNA-IMP-a2-a4 V2.00	0	32. siRNA-SC-10 PSF-A488 DAPI IMPa4-A546_av_TileScan_001 (Stage 48 of 49)	00-fRxjcGjYb4sN4VLtZmRNxT
63238.5	43290	-1.87872	um	Cell	Cell Center of Homogeneous Mass	0.000	1.000	248	13	siRNA-SC-10 PSF-A488 IMPa4-A546 DAPI 8C1-siRNA-IMP-a2-a4 V2.00	0	32. siRNA-SC-10 PSF-A488 DAPI IMPa4-A546_av_TileScan_001 (Stage 48 of 49)	00-fRxjcGjYb4sN4VLtZmRNxT
63258.4	43305.1	-1.79761	um	Cell	Cell Center of Homogeneous Mass	0.000	1.000	249	14	siRNA-SC-10 PSF-A488 IMPa4-A546 DAPI 8C1-siRNA-IMP-a2-a4 V2.00	0	32. siRNA-SC-10 PSF-A488 DAPI IMPa4-A546_av_TileScan_001 (Stage 48 of 49)	00-fRxjcGjYb4sN4VLtZmRNxT
63287.4	43238.7	-1.78827	um	Cell	Cell Center of Homogeneous Mass	0.000	1.000	250	15	siRNA-SC-10 PSF-A488 IMPa4-A546 DAPI 8C1-siRNA-IMP-a2-a4 V2.00	0	32. siRNA-SC-10 PSF-A488 DAPI IMPa4-A546_av_TileScan_001 (Stage 48 of 49)	00-fRxjcGjYb4sN4VLtZmRNxT
63290.1	43274.6	-1.79857	um	Cell	Cell Center of Homogeneous Mass	0.000	1.000	251	16	siRNA-SC-10 PSF-A488 IMPa4-A546 DAPI 8C1-siRNA-IMP-a2-a4 V2.00	0	32. siRNA-SC-10 PSF-A488 DAPI IMPa4-A546_av_TileScan_001 (Stage 48 of 49)	00-fRxjcGjYb4sN4VLtZmRNxT
63266.1	43206.2	-1.14331	um	Cell	Cell Center of Homogeneous Mass	0.000	1.000	252	17	siRNA-SC-10 PSF-A488 IMPa4-A546 DAPI 8C1-siRNA-IMP-a2-a4 V2.00	0	32. siRNA-SC-10 PSF-A488 DAPI IMPa4-A546_av_TileScan_001 (Stage 48 of 49)	00-fRxjcGjYb4sN4VLtZmRNxT
63168.7	43264.7	-0.177876	um	Cell	Cell Center of Homogeneous Mass	0.000	1.000	253	18	siRNA-SC-10 PSF-A488 IMPa4-A546 DAPI 8C1-siRNA-IMP-a2-a4 V2.00	0	32. siRNA-SC-10 PSF-A488 DAPI IMPa4-A546_av_TileScan_001 (Stage 48 of 49)	00-fRxjcGjYb4sN4VLtZmRNxT
63197.8	43260.9	-1.54881	um	Cell	Cell Center of Homogeneous Mass	0.000	1.000	254	0	siRNA-SC-10 PSF-A488 IMPa4-A546 DAPI 8C1-siRNA-IMP-a2-a4 V2.00	0	32. siRNA-SC-10 PSF-A488 DAPI IMPa4-A546_aw_TileScan_001 (Stage 49 of 49)	00-kpReq4GWW5pZMNRNKZ4TmA
63165.4	43263.9	-1.38078	um	Cell	Cell Center of Homogeneous Mass	0.000	1.000	255	1	siRNA-SC-10 PSF-A488 IMPa4-A546 DAPI 8C1-siRNA-IMP-a2-a4 V2.00	0	32. siRNA-SC-10 PSF-A488 DAPI IMPa4-A546_aw_TileScan_001 (Stage 49 of 49)	00-kpReq4GWW5pZMNRNKZ4TmA
63233	43263	-1.47017	um	Cell	Cell Center of Homogeneous Mass	0.000	1.000	256	2	siRNA-SC-10 PSF-A488 IMPa4-A546 DAPI 8C1-siRNA-IMP-a2-a4 V2.00	0	32. siRNA-SC-10 PSF-A488 DAPI IMPa4-A546_aw_TileScan_001 (Stage 49 of 49)	00-kpReq4GWW5pZMNRNKZ4TmA
63283.5	43296	-1.43932	um	Cell	Cell Center of Homogeneous Mass	0.000	1.000	257	3	siRNA-SC-10 PSF-A488 IMPa4-A546 DAPI 8C1-siRNA-IMP-a2-a4 V2.00	0	32. siRNA-SC-10 PSF-A488 DAPI IMPa4-A546_aw_TileScan_001 (Stage 49 of 49)	00-kpReq4GWW5pZMNRNKZ4TmA
63239.1	43301.6	-1.47107	um	Cell	Cell Center of Homogeneous Mass	0.000	1.000	258	4	siRNA-SC-10 PSF-A488 IMPa4-A546 DAPI 8C1-siRNA-IMP-a2-a4 V2.00	0	32. siRNA-SC-10 PSF-A488 DAPI IMPa4-A546_aw_TileScan_001 (Stage 49 of 49)	00-kpReq4GWW5pZMNRNKZ4TmA
63163.6	43169.7	-1.34842	um	Cell	Cell Center of Homogeneous Mass	0.000	1.000	259	5	siRNA-SC-10 PSF-A488 IMPa4-A546 DAPI 8C1-siRNA-IMP-a2-a4 V2.00	0	32. siRNA-SC-10 PSF-A488 DAPI IMPa4-A546_aw_TileScan_001 (Stage 49 of 49)	00-kpReq4GWW5pZMNRNKZ4TmA
63188.7	43178.4	-1.3807	um	Cell	Cell Center of Homogeneous Mass	0.000	1.000	260	6	siRNA-SC-10 PSF-A488 IMPa4-A546 DAPI 8C1-siRNA-IMP-a2-a4 V2.00	0	32. siRNA-SC-10 PSF-A488 DAPI IMPa4-A546_aw_TileScan_001 (Stage 49 of 49)	00-kpReq4GWW5pZMNRNKZ4TmA
63162.4	43189.1	-1.26728	um	Cell	Cell Center of Homogeneous Mass	0.000	1.000	261	7	siRNA-SC-10 PSF-A488 IMPa4-A546 DAPI 8C1-siRNA-IMP-a2-a4 V2.00	0	32. siRNA-SC-10 PSF-A488 DAPI IMPa4-A546_aw_TileScan_001 (Stage 49 of 49)	00-kpReq4GWW5pZMNRNKZ4TmA
63236.8	43171.8	-1.29047	um	Cell	Cell Center of Homogeneous Mass	0.000	1.000	262	8	siRNA-SC-10 PSF-A488 IMPa4-A546 DAPI 8C1-siRNA-IMP-a2-a4 V2.00	0	32. siRNA-SC-10 PSF-A488 DAPI IMPa4-A546_aw_TileScan_001 (Stage 49 of 49)	00-kpReq4GWW5pZMNRNKZ4TmA
63227.7	43187.1	-1.30461	um	Cell	Cell Center of Homogeneous Mass	0.000	1.000	263	9	siRNA-SC-10 PSF-A488 IMPa4-A546 DAPI 8C1-siRNA-IMP-a2-a4 V2.00	0	32. siRNA-SC-10 PSF-A488 DAPI IMPa4-A546_aw_TileScan_001 (Stage 49 of 49)	00-kpReq4GWW5pZMNRNKZ4TmA
63170	43236.7	-1.40332	um	Cell	Cell Center of Homogeneous Mass	0.000	1.000	264	10	siRNA-SC-10 PSF-A488 IMPa4-A546 DAPI 8C1-siRNA-IMP-a2-a4 V2.00	0	32. siRNA-SC-10 PSF-A488 DAPI IMPa4-A546_aw_TileScan_001 (Stage 49 of 49)	00-kpReq4GWW5pZMNRNKZ4TmA
63160.8	43280.3	-1.50856	um	Cell	Cell Center of Homogeneous Mass	0.000	1.000	265	11	siRNA-SC-10 PSF-A488 IMPa4-A546 DAPI 8C1-siRNA-IMP-a2-a4 V2.00	0	32. siRNA-SC-10 PSF-A488 DAPI IMPa4-A546_aw_TileScan_001 (Stage 49 of 49)	00-kpReq4GWW5pZMNRNKZ4TmA
63181.8	43280.7	-1.41469	um	Cell	Cell Center of Homogeneous Mass	0.000	1.000	266	12	siRNA-SC-10 PSF-A488 IMPa4-A546 DAPI 8C1-siRNA-IMP-a2-a4 V2.00	0	32. siRNA-SC-10 PSF-A488 DAPI IMPa4-A546_aw_TileScan_001 (Stage 49 of 49)	00-kpReq4GWW5pZMNRNKZ4TmA
63217.8	43283.3	-1.25774	um	Cell	Cell Center of Homogeneous Mass	0.000	1.000	267	13	siRNA-SC-10 PSF-A488 IMPa4-A546 DAPI 8C1-siRNA-IMP-a2-a4 V2.00	0	32. siRNA-SC-10 PSF-A488 DAPI IMPa4-A546_aw_TileScan_001 (Stage 49 of 49)	00-kpReq4GWW5pZMNRNKZ4TmA
63191.6	43298.9	-1.37765	um	Cell	Cell Center of Homogeneous Mass	0.000	1.000	268	14	siRNA-SC-10 PSF-A488 IMPa4-A546 DAPI 8C1-siRNA-IMP-a2-a4 V2.00	0	32. siRNA-SC-10 PSF-A488 DAPI IMPa4-A546_aw_TileScan_001 (Stage 49 of 49)	00-kpReq4GWW5pZMNRNKZ4TmA
63211.4	43168.7	-0.322034	um	Cell	Cell Center of Homogeneous Mass	0.000	1.000	269	0	siRNA-SC-10 PSF-A488 IMPa4-A546 DAPI 8C1-siRNA-IMP-a2-a4 V2.00	0	32. siRNA-SC-10 PSF-A488 DAPI IMPa4-A546_b_TileScan_001 (Stage 2 of 49)	00-xoC9xHnqQcrcDUA5eisYeV
63171.4	43185.4	-0.391235	um	Cell	Cell Center of Homogeneous Mass	0.000	1.000	270	1	siRNA-SC-10 PSF-A488 IMPa4-A546 DAPI 8C1-siRNA-IMP-a2-a4 V2.00	0	32. siRNA-SC-10 PSF-A488 DAPI IMPa4-A546_b_TileScan_001 (Stage 2 of 49)	00-xoC9xHnqQcrcDUA5eisYeV
63187.2	43211.8	-0.458378	um	Cell	Cell Center of Homogeneous Mass	0.000	1.000	271	2	siRNA-SC-10 PSF-A488 IMPa4-A546 DAPI 8C1-siRNA-IMP-a2-a4 V2.00	0	32. siRNA-SC-10 PSF-A488 DAPI IMPa4-A546_b_TileScan_001 (Stage 2 of 49)	00-xoC9xHnqQcrcDUA5eisYeV
63165.3	43231.3	-0.475296	um	Cell	Cell Center of Homogeneous Mass	0.000	1.000	272	3	siRNA-SC-10 PSF-A488 IMPa4-A546 DAPI 8C1-siRNA-IMP-a2-a4 V2.00	0	32. siRNA-SC-10 PSF-A488 DAPI IMPa4-A546_b_TileScan_001 (Stage 2 of 49)	00-xoC9xHnqQcrcDUA5eisYeV
63222.8	43198.2	-0.335791	um	Cell	Cell Center of Homogeneous Mass	0.000	1.000	273	4	siRNA-SC-10 PSF-A488 IMPa4-A546 DAPI 8C1-siRNA-IMP-a2-a4 V2.00	0	32. siRNA-SC-10 PSF-A488 DAPI IMPa4-A546_b_TileScan_001 (Stage 2 of 49)	00-xoC9xHnqQcrcDUA5eisYeV
63240.5	43169.9	-0.275672	um	Cell	Cell Center of Homogeneous Mass	0.000	1.000	274	5	siRNA-SC-10 PSF-A488 IMPa4-A546 DAPI 8C1-siRNA-IMP-a2-a4 V2.00	0	32. siRNA-SC-10 PSF-A488 DAPI IMPa4-A546_b_TileScan_001 (Stage 2 of 49)	00-xoC9xHnqQcrcDUA5eisYeV
63295.3	43173.3	-0.175065	um	Cell	Cell Center of Homogeneous Mass	0.000	1.000	275	6	siRNA-SC-10 PSF-A488 IMPa4-A546 DAPI 8C1-siRNA-IMP-a2-a4 V2.00	0	32. siRNA-SC-10 PSF-A488 DAPI IMPa4-A546_b_TileScan_001 (Stage 2 of 49)	00-xoC9xHnqQcrcDUA5eisYeV
63293.1	43194.4	-0.250678	um	Cell	Cell Center of Homogeneous Mass	0.000	1.000	276	7	siRNA-SC-10 PSF-A488 IMPa4-A546 DAPI 8C1-siRNA-IMP-a2-a4 V2.00	0	32. siRNA-SC-10 PSF-A488 DAPI IMPa4-A546_b_TileScan_001 (Stage 2 of 49)	00-xoC9xHnqQcrcDUA5eisYeV
63254.2	43210.9	-0.362516	um	Cell	Cell Center of Homogeneous Mass	0.000	1.000	277	8	siRNA-SC-10 PSF-A488 IMPa4-A546 DAPI 8C1-siRNA-IMP-a2-a4 V2.00	0	32. siRNA-SC-10 PSF-A488 DAPI IMPa4-A546_b_TileScan_001 (Stage 2 of 49)	00-xoC9xHnqQcrcDUA5eisYeV
63291.3	43245.2	-0.405064	um	Cell	Cell Center of Homogeneous Mass	0.000	1.000	278	9	siRNA-SC-10 PSF-A488 IMPa4-A546 DAPI 8C1-siRNA-IMP-a2-a4 V2.00	0	32. siRNA-SC-10 PSF-A488 DAPI IMPa4-A546_b_TileScan_001 (Stage 2 of 49)	00-xoC9xHnqQcrcDUA5eisYeV
63279.8	43200.9	-0.250457	um	Cell	Cell Center of Homogeneous Mass	0.000	1.000	279	10	siRNA-SC-10 PSF-A488 IMPa4-A546 DAPI 8C1-siRNA-IMP-a2-a4 V2.00	0	32. siRNA-SC-10 PSF-A488 DAPI IMPa4-A546_b_TileScan_001 (Stage 2 of 49)	00-xoC9xHnqQcrcDUA5eisYeV
63256.6	43240.1	-0.327878	um	Cell	Cell Center of Homogeneous Mass	0.000	1.000	280	11	siRNA-SC-10 PSF-A488 IMPa4-A546 DAPI 8C1-siRNA-IMP-a2-a4 V2.00	0	32. siRNA-SC-10 PSF-A488 DAPI IMPa4-A546_b_TileScan_001 (Stage 2 of 49)	00-xoC9xHnqQcrcDUA5eisYeV
63156.2	43244.1	-0.0265325	um	Cell	Cell Center of Homogeneous Mass	0.000	1.000	281	12	siRNA-SC-10 PSF-A488 IMPa4-A546 DAPI 8C1-siRNA-IMP-a2-a4 V2.00	0	32. siRNA-SC-10 PSF-A488 DAPI IMPa4-A546_b_TileScan_001 (Stage 2 of 49)	00-xoC9xHnqQcrcDUA5eisYeV
63211.9	43243.9	-0.304002	um	Cell	Cell Center of Homogeneous Mass	0.000	1.000	282	13	siRNA-SC-10 PSF-A488 IMPa4-A546 DAPI 8C1-siRNA-IMP-a2-a4 V2.00	0	32. siRNA-SC-10 PSF-A488 DAPI IMPa4-A546_b_TileScan_001 (Stage 2 of 49)	00-xoC9xHnqQcrcDUA5eisYeV
63174.1	43263.4	-0.342888	um	Cell	Cell Center of Homogeneous Mass	0.000	1.000	283	14	siRNA-SC-10 PSF-A488 IMPa4-A546 DAPI 8C1-siRNA-IMP-a2-a4 V2.00	0	32. siRNA-SC-10 PSF-A488 DAPI IMPa4-A546_b_TileScan_001 (Stage 2 of 49)	00-xoC9xHnqQcrcDUA5eisYeV
63292.6	43272.9	-0.283483	um	Cell	Cell Center of Homogeneous Mass	0.000	1.000	284	15	siRNA-SC-10 PSF-A488 IMPa4-A546 DAPI 8C1-siRNA-IMP-a2-a4 V2.00	0	32. siRNA-SC-10 PSF-A488 DAPI IMPa4-A546_b_TileScan_001 (Stage 2 of 49)	00-xoC9xHnqQcrcDUA5eisYeV
63272.1	43265.6	-0.382151	um	Cell	Cell Center of Homogeneous Mass	0.000	1.000	285	16	siRNA-SC-10 PSF-A488 IMPa4-A546 DAPI 8C1-siRNA-IMP-a2-a4 V2.00	0	32. siRNA-SC-10 PSF-A488 DAPI IMPa4-A546_b_TileScan_001 (Stage 2 of 49)	00-xoC9xHnqQcrcDUA5eisYeV
63282.1	43300.2	-0.436388	um	Cell	Cell Center of Homogeneous Mass	0.000	1.000	286	17	siRNA-SC-10 PSF-A488 IMPa4-A546 DAPI 8C1-siRNA-IMP-a2-a4 V2.00	0	32. siRNA-SC-10 PSF-A488 DAPI IMPa4-A546_b_TileScan_001 (Stage 2 of 49)	00-xoC9xHnqQcrcDUA5eisYeV
63249	43283.6	-0.150825	um	Cell	Cell Center of Homogeneous Mass	0.000	1.000	287	18	siRNA-SC-10 PSF-A488 IMPa4-A546 DAPI 8C1-siRNA-IMP-a2-a4 V2.00	0	32. siRNA-SC-10 PSF-A488 DAPI IMPa4-A546_b_TileScan_001 (Stage 2 of 49)	00-xoC9xHnqQcrcDUA5eisYeV
63241.4	43275.2	0.150884	um	Cell	Cell Center of Homogeneous Mass	0.000	1.000	288	19	siRNA-SC-10 PSF-A488 IMPa4-A546 DAPI 8C1-siRNA-IMP-a2-a4 V2.00	0	32. siRNA-SC-10 PSF-A488 DAPI IMPa4-A546_b_TileScan_001 (Stage 2 of 49)	00-xoC9xHnqQcrcDUA5eisYeV
63291.4	43198.8	-0.26251	um	Cell	Cell Center of Homogeneous Mass	0.000	1.000	289	0	siRNA-SC-10 PSF-A488 IMPa4-A546 DAPI 8C1-siRNA-IMP-a2-a4 V2.00	0	32. siRNA-SC-10 PSF-A488 DAPI IMPa4-A546_c_TileScan_001 (Stage 3 of 49)	00-rnuV6xodRTziaTjULQteRf
63165	43171.1	-0.154314	um	Cell	Cell Center of Homogeneous Mass	0.000	1.000	290	1	siRNA-SC-10 PSF-A488 IMPa4-A546 DAPI 8C1-siRNA-IMP-a2-a4 V2.00	0	32. siRNA-SC-10 PSF-A488 DAPI IMPa4-A546_c_TileScan_001 (Stage 3 of 49)	00-rnuV6xodRTziaTjULQteRf
63210.3	43197.9	-0.320086	um	Cell	Cell Center of Homogeneous Mass	0.000	1.000	291	2	siRNA-SC-10 PSF-A488 IMPa4-A546 DAPI 8C1-siRNA-IMP-a2-a4 V2.00	0	32. siRNA-SC-10 PSF-A488 DAPI IMPa4-A546_c_TileScan_001 (Stage 3 of 49)	00-rnuV6xodRTziaTjULQteRf
63182.2	43222.6	-0.371559	um	Cell	Cell Center of Homogeneous Mass	0.000	1.000	292	3	siRNA-SC-10 PSF-A488 IMPa4-A546 DAPI 8C1-siRNA-IMP-a2-a4 V2.00	0	32. siRNA-SC-10 PSF-A488 DAPI IMPa4-A546_c_TileScan_001 (Stage 3 of 49)	00-rnuV6xodRTziaTjULQteRf
63160.3	43235.1	-0.257317	um	Cell	Cell Center of Homogeneous Mass	0.000	1.000	293	4	siRNA-SC-10 PSF-A488 IMPa4-A546 DAPI 8C1-siRNA-IMP-a2-a4 V2.00	0	32. siRNA-SC-10 PSF-A488 DAPI IMPa4-A546_c_TileScan_001 (Stage 3 of 49)	00-rnuV6xodRTziaTjULQteRf
63196.5	43178.8	-0.208138	um	Cell	Cell Center of Homogeneous Mass	0.000	1.000	294	5	siRNA-SC-10 PSF-A488 IMPa4-A546 DAPI 8C1-siRNA-IMP-a2-a4 V2.00	0	32. siRNA-SC-10 PSF-A488 DAPI IMPa4-A546_c_TileScan_001 (Stage 3 of 49)	00-rnuV6xodRTziaTjULQteRf
63163.5	43197.8	-0.244251	um	Cell	Cell Center of Homogeneous Mass	0.000	1.000	295	6	siRNA-SC-10 PSF-A488 IMPa4-A546 DAPI 8C1-siRNA-IMP-a2-a4 V2.00	0	32. siRNA-SC-10 PSF-A488 DAPI IMPa4-A546_c_TileScan_001 (Stage 3 of 49)	00-rnuV6xodRTziaTjULQteRf
63210.4	43228.9	-0.333976	um	Cell	Cell Center of Homogeneous Mass	0.000	1.000	296	7	siRNA-SC-10 PSF-A488 IMPa4-A546 DAPI 8C1-siRNA-IMP-a2-a4 V2.00	0	32. siRNA-SC-10 PSF-A488 DAPI IMPa4-A546_c_TileScan_001 (Stage 3 of 49)	00-rnuV6xodRTziaTjULQteRf
63239.6	43177.7	-0.162995	um	Cell	Cell Center of Homogeneous Mass	0.000	1.000	297	8	siRNA-SC-10 PSF-A488 IMPa4-A546 DAPI 8C1-siRNA-IMP-a2-a4 V2.00	0	32. siRNA-SC-10 PSF-A488 DAPI IMPa4-A546_c_TileScan_001 (Stage 3 of 49)	00-rnuV6xodRTziaTjULQteRf
63272.1	43193.3	-0.0245674	um	Cell	Cell Center of Homogeneous Mass	0.000	1.000	298	9	siRNA-SC-10 PSF-A488 IMPa4-A546 DAPI 8C1-siRNA-IMP-a2-a4 V2.00	0	32. siRNA-SC-10 PSF-A488 DAPI IMPa4-A546_c_TileScan_001 (Stage 3 of 49)	00-rnuV6xodRTziaTjULQteRf
63167.1	43251.1	-0.264456	um	Cell	Cell Center of Homogeneous Mass	0.000	1.000	299	10	siRNA-SC-10 PSF-A488 IMPa4-A546 DAPI 8C1-siRNA-IMP-a2-a4 V2.00	0	32. siRNA-SC-10 PSF-A488 DAPI IMPa4-A546_c_TileScan_001 (Stage 3 of 49)	00-rnuV6xodRTziaTjULQteRf
63182.6	43179.4	-0.657489	um	Cell	Cell Center of Homogeneous Mass	0.000	1.000	300	0	siRNA-SC-10 PSF-A488 IMPa4-A546 DAPI 8C1-siRNA-IMP-a2-a4 V2.00	0	32. siRNA-SC-10 PSF-A488 DAPI IMPa4-A546_d_TileScan_001 (Stage 4 of 49)	00-ihZmMwPd6ykWtB9yApjyhG
63221.7	43213.3	-0.693456	um	Cell	Cell Center of Homogeneous Mass	0.000	1.000	301	1	siRNA-SC-10 PSF-A488 IMPa4-A546 DAPI 8C1-siRNA-IMP-a2-a4 V2.00	0	32. siRNA-SC-10 PSF-A488 DAPI IMPa4-A546_d_TileScan_001 (Stage 4 of 49)	00-ihZmMwPd6ykWtB9yApjyhG
63173.4	43223.5	-0.839259	um	Cell	Cell Center of Homogeneous Mass	0.000	1.000	302	2	siRNA-SC-10 PSF-A488 IMPa4-A546 DAPI 8C1-siRNA-IMP-a2-a4 V2.00	0	32. siRNA-SC-10 PSF-A488 DAPI IMPa4-A546_d_TileScan_001 (Stage 4 of 49)	00-ihZmMwPd6ykWtB9yApjyhG
63212.2	43168.8	-0.576214	um	Cell	Cell Center of Homogeneous Mass	0.000	1.000	303	3	siRNA-SC-10 PSF-A488 IMPa4-A546 DAPI 8C1-siRNA-IMP-a2-a4 V2.00	0	32. siRNA-SC-10 PSF-A488 DAPI IMPa4-A546_d_TileScan_001 (Stage 4 of 49)	00-ihZmMwPd6ykWtB9yApjyhG
63160.1	43173.1	-0.625418	um	Cell	Cell Center of Homogeneous Mass	0.000	1.000	304	4	siRNA-SC-10 PSF-A488 IMPa4-A546 DAPI 8C1-siRNA-IMP-a2-a4 V2.00	0	32. siRNA-SC-10 PSF-A488 DAPI IMPa4-A546_d_TileScan_001 (Stage 4 of 49)	00-ihZmMwPd6ykWtB9yApjyhG
63214	43183.4	-0.639521	um	Cell	Cell Center of Homogeneous Mass	0.000	1.000	305	5	siRNA-SC-10 PSF-A488 IMPa4-A546 DAPI 8C1-siRNA-IMP-a2-a4 V2.00	0	32. siRNA-SC-10 PSF-A488 DAPI IMPa4-A546_d_TileScan_001 (Stage 4 of 49)	00-ihZmMwPd6ykWtB9yApjyhG
63265.7	43221.8	-0.791397	um	Cell	Cell Center of Homogeneous Mass	0.000	1.000	306	6	siRNA-SC-10 PSF-A488 IMPa4-A546 DAPI 8C1-siRNA-IMP-a2-a4 V2.00	0	32. siRNA-SC-10 PSF-A488 DAPI IMPa4-A546_d_TileScan_001 (Stage 4 of 49)	00-ihZmMwPd6ykWtB9yApjyhG
63283.9	43183.6	-0.632127	um	Cell	Cell Center of Homogeneous Mass	0.000	1.000	307	7	siRNA-SC-10 PSF-A488 IMPa4-A546 DAPI 8C1-siRNA-IMP-a2-a4 V2.00	0	32. siRNA-SC-10 PSF-A488 DAPI IMPa4-A546_d_TileScan_001 (Stage 4 of 49)	00-ihZmMwPd6ykWtB9yApjyhG
63279.9	43236.7	-0.711894	um	Cell	Cell Center of Homogeneous Mass	0.000	1.000	308	8	siRNA-SC-10 PSF-A488 IMPa4-A546 DAPI 8C1-siRNA-IMP-a2-a4 V2.00	0	32. siRNA-SC-10 PSF-A488 DAPI IMPa4-A546_d_TileScan_001 (Stage 4 of 49)	00-ihZmMwPd6ykWtB9yApjyhG
63277.1	43203.2	-0.652922	um	Cell	Cell Center of Homogeneous Mass	0.000	1.000	309	9	siRNA-SC-10 PSF-A488 IMPa4-A546 DAPI 8C1-siRNA-IMP-a2-a4 V2.00	0	32. siRNA-SC-10 PSF-A488 DAPI IMPa4-A546_d_TileScan_001 (Stage 4 of 49)	00-ihZmMwPd6ykWtB9yApjyhG
63176.9	43251.2	-0.928556	um	Cell	Cell Center of Homogeneous Mass	0.000	1.000	310	10	siRNA-SC-10 PSF-A488 IMPa4-A546 DAPI 8C1-siRNA-IMP-a2-a4 V2.00	0	32. siRNA-SC-10 PSF-A488 DAPI IMPa4-A546_d_TileScan_001 (Stage 4 of 49)	00-ihZmMwPd6ykWtB9yApjyhG
63188.7	43274.7	-0.907315	um	Cell	Cell Center of Homogeneous Mass	0.000	1.000	311	11	siRNA-SC-10 PSF-A488 IMPa4-A546 DAPI 8C1-siRNA-IMP-a2-a4 V2.00	0	32. siRNA-SC-10 PSF-A488 DAPI IMPa4-A546_d_TileScan_001 (Stage 4 of 49)	00-ihZmMwPd6ykWtB9yApjyhG
63206.2	43267.4	-0.881064	um	Cell	Cell Center of Homogeneous Mass	0.000	1.000	312	12	siRNA-SC-10 PSF-A488 IMPa4-A546 DAPI 8C1-siRNA-IMP-a2-a4 V2.00	0	32. siRNA-SC-10 PSF-A488 DAPI IMPa4-A546_d_TileScan_001 (Stage 4 of 49)	00-ihZmMwPd6ykWtB9yApjyhG
63295.2	43267	-0.708786	um	Cell	Cell Center of Homogeneous Mass	0.000	1.000	313	13	siRNA-SC-10 PSF-A488 IMPa4-A546 DAPI 8C1-siRNA-IMP-a2-a4 V2.00	0	32. siRNA-SC-10 PSF-A488 DAPI IMPa4-A546_d_TileScan_001 (Stage 4 of 49)	00-ihZmMwPd6ykWtB9yApjyhG
63277.1	43252.5	-0.715596	um	Cell	Cell Center of Homogeneous Mass	0.000	1.000	314	14	siRNA-SC-10 PSF-A488 IMPa4-A546 DAPI 8C1-siRNA-IMP-a2-a4 V2.00	0	32. siRNA-SC-10 PSF-A488 DAPI IMPa4-A546_d_TileScan_001 (Stage 4 of 49)	00-ihZmMwPd6ykWtB9yApjyhG
63293.1	43296.3	-0.681529	um	Cell	Cell Center of Homogeneous Mass	0.000	1.000	315	15	siRNA-SC-10 PSF-A488 IMPa4-A546 DAPI 8C1-siRNA-IMP-a2-a4 V2.00	0	32. siRNA-SC-10 PSF-A488 DAPI IMPa4-A546_d_TileScan_001 (Stage 4 of 49)	00-ihZmMwPd6ykWtB9yApjyhG
63262	43295.9	-0.791422	um	Cell	Cell Center of Homogeneous Mass	0.000	1.000	316	16	siRNA-SC-10 PSF-A488 IMPa4-A546 DAPI 8C1-siRNA-IMP-a2-a4 V2.00	0	32. siRNA-SC-10 PSF-A488 DAPI IMPa4-A546_d_TileScan_001 (Stage 4 of 49)	00-ihZmMwPd6ykWtB9yApjyhG
63232	43258	-0.734369	um	Cell	Cell Center of Homogeneous Mass	0.000	1.000	317	17	siRNA-SC-10 PSF-A488 IMPa4-A546 DAPI 8C1-siRNA-IMP-a2-a4 V2.00	0	32. siRNA-SC-10 PSF-A488 DAPI IMPa4-A546_d_TileScan_001 (Stage 4 of 49)	00-ihZmMwPd6ykWtB9yApjyhG
63158.3	43183.6	-1.15468	um	Cell	Cell Center of Homogeneous Mass	0.000	1.000	318	0	siRNA-SC-10 PSF-A488 IMPa4-A546 DAPI 8C1-siRNA-IMP-a2-a4 V2.00	0	32. siRNA-SC-10 PSF-A488 DAPI IMPa4-A546_e_TileScan_001 (Stage 5 of 49)	00-Pohgi8aA7vtWnBzgRTo4cN
63159.8	43266.1	-1.36491	um	Cell	Cell Center of Homogeneous Mass	0.000	1.000	319	1	siRNA-SC-10 PSF-A488 IMPa4-A546 DAPI 8C1-siRNA-IMP-a2-a4 V2.00	0	32. siRNA-SC-10 PSF-A488 DAPI IMPa4-A546_e_TileScan_001 (Stage 5 of 49)	00-Pohgi8aA7vtWnBzgRTo4cN
63244	43297.5	-1.41762	um	Cell	Cell Center of Homogeneous Mass	0.000	1.000	320	2	siRNA-SC-10 PSF-A488 IMPa4-A546 DAPI 8C1-siRNA-IMP-a2-a4 V2.00	0	32. siRNA-SC-10 PSF-A488 DAPI IMPa4-A546_e_TileScan_001 (Stage 5 of 49)	00-Pohgi8aA7vtWnBzgRTo4cN
63197.5	43174.8	-1.25151	um	Cell	Cell Center of Homogeneous Mass	0.000	1.000	321	3	siRNA-SC-10 PSF-A488 IMPa4-A546 DAPI 8C1-siRNA-IMP-a2-a4 V2.00	0	32. siRNA-SC-10 PSF-A488 DAPI IMPa4-A546_e_TileScan_001 (Stage 5 of 49)	00-Pohgi8aA7vtWnBzgRTo4cN
63181	43217	-1.24784	um	Cell	Cell Center of Homogeneous Mass	0.000	1.000	322	4	siRNA-SC-10 PSF-A488 IMPa4-A546 DAPI 8C1-siRNA-IMP-a2-a4 V2.00	0	32. siRNA-SC-10 PSF-A488 DAPI IMPa4-A546_e_TileScan_001 (Stage 5 of 49)	00-Pohgi8aA7vtWnBzgRTo4cN
63202.4	43222.3	-1.31668	um	Cell	Cell Center of Homogeneous Mass	0.000	1.000	323	5	siRNA-SC-10 PSF-A488 IMPa4-A546 DAPI 8C1-siRNA-IMP-a2-a4 V2.00	0	32. siRNA-SC-10 PSF-A488 DAPI IMPa4-A546_e_TileScan_001 (Stage 5 of 49)	00-Pohgi8aA7vtWnBzgRTo4cN
63158.5	43243.9	-1.1954	um	Cell	Cell Center of Homogeneous Mass	0.000	1.000	324	6	siRNA-SC-10 PSF-A488 IMPa4-A546 DAPI 8C1-siRNA-IMP-a2-a4 V2.00	0	32. siRNA-SC-10 PSF-A488 DAPI IMPa4-A546_e_TileScan_001 (Stage 5 of 49)	00-Pohgi8aA7vtWnBzgRTo4cN
63219.8	43204.1	-1.18142	um	Cell	Cell Center of Homogeneous Mass	0.000	1.000	325	7	siRNA-SC-10 PSF-A488 IMPa4-A546 DAPI 8C1-siRNA-IMP-a2-a4 V2.00	0	32. siRNA-SC-10 PSF-A488 DAPI IMPa4-A546_e_TileScan_001 (Stage 5 of 49)	00-Pohgi8aA7vtWnBzgRTo4cN
63274.6	43169.3	-0.910209	um	Cell	Cell Center of Homogeneous Mass	0.000	1.000	326	8	siRNA-SC-10 PSF-A488 IMPa4-A546 DAPI 8C1-siRNA-IMP-a2-a4 V2.00	0	32. siRNA-SC-10 PSF-A488 DAPI IMPa4-A546_e_TileScan_001 (Stage 5 of 49)	00-Pohgi8aA7vtWnBzgRTo4cN
63229	43180.6	-1.2253	um	Cell	Cell Center of Homogeneous Mass	0.000	1.000	327	9	siRNA-SC-10 PSF-A488 IMPa4-A546 DAPI 8C1-siRNA-IMP-a2-a4 V2.00	0	32. siRNA-SC-10 PSF-A488 DAPI IMPa4-A546_e_TileScan_001 (Stage 5 of 49)	00-Pohgi8aA7vtWnBzgRTo4cN
63248.1	43202.9	-1.12719	um	Cell	Cell Center of Homogeneous Mass	0.000	1.000	328	10	siRNA-SC-10 PSF-A488 IMPa4-A546 DAPI 8C1-siRNA-IMP-a2-a4 V2.00	0	32. siRNA-SC-10 PSF-A488 DAPI IMPa4-A546_e_TileScan_001 (Stage 5 of 49)	00-Pohgi8aA7vtWnBzgRTo4cN
63271.8	43220.6	-1.11583	um	Cell	Cell Center of Homogeneous Mass	0.000	1.000	329	11	siRNA-SC-10 PSF-A488 IMPa4-A546 DAPI 8C1-siRNA-IMP-a2-a4 V2.00	0	32. siRNA-SC-10 PSF-A488 DAPI IMPa4-A546_e_TileScan_001 (Stage 5 of 49)	00-Pohgi8aA7vtWnBzgRTo4cN
63232.2	43221.3	-1.33994	um	Cell	Cell Center of Homogeneous Mass	0.000	1.000	330	12	siRNA-SC-10 PSF-A488 IMPa4-A546 DAPI 8C1-siRNA-IMP-a2-a4 V2.00	0	32. siRNA-SC-10 PSF-A488 DAPI IMPa4-A546_e_TileScan_001 (Stage 5 of 49)	00-Pohgi8aA7vtWnBzgRTo4cN
63291.4	43222.3	-1.10325	um	Cell	Cell Center of Homogeneous Mass	0.000	1.000	331	13	siRNA-SC-10 PSF-A488 IMPa4-A546 DAPI 8C1-siRNA-IMP-a2-a4 V2.00	0	32. siRNA-SC-10 PSF-A488 DAPI IMPa4-A546_e_TileScan_001 (Stage 5 of 49)	00-Pohgi8aA7vtWnBzgRTo4cN
63262.1	43175.2	-0.975926	um	Cell	Cell Center of Homogeneous Mass	0.000	1.000	332	14	siRNA-SC-10 PSF-A488 IMPa4-A546 DAPI 8C1-siRNA-IMP-a2-a4 V2.00	0	32. siRNA-SC-10 PSF-A488 DAPI IMPa4-A546_e_TileScan_001 (Stage 5 of 49)	00-Pohgi8aA7vtWnBzgRTo4cN
63259.5	43210.8	-0.352731	um	Cell	Cell Center of Homogeneous Mass	0.000	1.000	333	15	siRNA-SC-10 PSF-A488 IMPa4-A546 DAPI 8C1-siRNA-IMP-a2-a4 V2.00	0	32. siRNA-SC-10 PSF-A488 DAPI IMPa4-A546_e_TileScan_001 (Stage 5 of 49)	00-Pohgi8aA7vtWnBzgRTo4cN
63293.8	43185.1	0.43481	um	Cell	Cell Center of Homogeneous Mass	0.000	1.000	334	16	siRNA-SC-10 PSF-A488 IMPa4-A546 DAPI 8C1-siRNA-IMP-a2-a4 V2.00	0	32. siRNA-SC-10 PSF-A488 DAPI IMPa4-A546_e_TileScan_001 (Stage 5 of 49)	00-Pohgi8aA7vtWnBzgRTo4cN
63267.2	43189.3	-0.504886	um	Cell	Cell Center of Homogeneous Mass	0.000	1.000	335	17	siRNA-SC-10 PSF-A488 IMPa4-A546 DAPI 8C1-siRNA-IMP-a2-a4 V2.00	0	32. siRNA-SC-10 PSF-A488 DAPI IMPa4-A546_e_TileScan_001 (Stage 5 of 49)	00-Pohgi8aA7vtWnBzgRTo4cN
63169.9	43243.3	-1.49927	um	Cell	Cell Center of Homogeneous Mass	0.000	1.000	336	18	siRNA-SC-10 PSF-A488 IMPa4-A546 DAPI 8C1-siRNA-IMP-a2-a4 V2.00	0	32. siRNA-SC-10 PSF-A488 DAPI IMPa4-A546_e_TileScan_001 (Stage 5 of 49)	00-Pohgi8aA7vtWnBzgRTo4cN
63224.2	43253.3	-1.1686	um	Cell	Cell Center of Homogeneous Mass	0.000	1.000	337	19	siRNA-SC-10 PSF-A488 IMPa4-A546 DAPI 8C1-siRNA-IMP-a2-a4 V2.00	0	32. siRNA-SC-10 PSF-A488 DAPI IMPa4-A546_e_TileScan_001 (Stage 5 of 49)	00-Pohgi8aA7vtWnBzgRTo4cN
63198	43260.6	-1.3162	um	Cell	Cell Center of Homogeneous Mass	0.000	1.000	338	20	siRNA-SC-10 PSF-A488 IMPa4-A546 DAPI 8C1-siRNA-IMP-a2-a4 V2.00	0	32. siRNA-SC-10 PSF-A488 DAPI IMPa4-A546_e_TileScan_001 (Stage 5 of 49)	00-Pohgi8aA7vtWnBzgRTo4cN
63189.1	43282.4	-1.38857	um	Cell	Cell Center of Homogeneous Mass	0.000	1.000	339	21	siRNA-SC-10 PSF-A488 IMPa4-A546 DAPI 8C1-siRNA-IMP-a2-a4 V2.00	0	32. siRNA-SC-10 PSF-A488 DAPI IMPa4-A546_e_TileScan_001 (Stage 5 of 49)	00-Pohgi8aA7vtWnBzgRTo4cN
63217.3	43287.8	-1.2454	um	Cell	Cell Center of Homogeneous Mass	0.000	1.000	340	22	siRNA-SC-10 PSF-A488 IMPa4-A546 DAPI 8C1-siRNA-IMP-a2-a4 V2.00	0	32. siRNA-SC-10 PSF-A488 DAPI IMPa4-A546_e_TileScan_001 (Stage 5 of 49)	00-Pohgi8aA7vtWnBzgRTo4cN
63161.3	43293.6	-1.38903	um	Cell	Cell Center of Homogeneous Mass	0.000	1.000	341	23	siRNA-SC-10 PSF-A488 IMPa4-A546 DAPI 8C1-siRNA-IMP-a2-a4 V2.00	0	32. siRNA-SC-10 PSF-A488 DAPI IMPa4-A546_e_TileScan_001 (Stage 5 of 49)	00-Pohgi8aA7vtWnBzgRTo4cN
63179.5	43302.7	-1.3136	um	Cell	Cell Center of Homogeneous Mass	0.000	1.000	342	24	siRNA-SC-10 PSF-A488 IMPa4-A546 DAPI 8C1-siRNA-IMP-a2-a4 V2.00	0	32. siRNA-SC-10 PSF-A488 DAPI IMPa4-A546_e_TileScan_001 (Stage 5 of 49)	00-Pohgi8aA7vtWnBzgRTo4cN
63213.4	43306.6	-1.32272	um	Cell	Cell Center of Homogeneous Mass	0.000	1.000	343	25	siRNA-SC-10 PSF-A488 IMPa4-A546 DAPI 8C1-siRNA-IMP-a2-a4 V2.00	0	32. siRNA-SC-10 PSF-A488 DAPI IMPa4-A546_e_TileScan_001 (Stage 5 of 49)	00-Pohgi8aA7vtWnBzgRTo4cN
63241.2	43246	-1.24299	um	Cell	Cell Center of Homogeneous Mass	0.000	1.000	344	26	siRNA-SC-10 PSF-A488 IMPa4-A546 DAPI 8C1-siRNA-IMP-a2-a4 V2.00	0	32. siRNA-SC-10 PSF-A488 DAPI IMPa4-A546_e_TileScan_001 (Stage 5 of 49)	00-Pohgi8aA7vtWnBzgRTo4cN
63238.6	43272.3	-1.31244	um	Cell	Cell Center of Homogeneous Mass	0.000	1.000	345	27	siRNA-SC-10 PSF-A488 IMPa4-A546 DAPI 8C1-siRNA-IMP-a2-a4 V2.00	0	32. siRNA-SC-10 PSF-A488 DAPI IMPa4-A546_e_TileScan_001 (Stage 5 of 49)	00-Pohgi8aA7vtWnBzgRTo4cN
63264	43277.5	-1.24992	um	Cell	Cell Center of Homogeneous Mass	0.000	1.000	346	28	siRNA-SC-10 PSF-A488 IMPa4-A546 DAPI 8C1-siRNA-IMP-a2-a4 V2.00	0	32. siRNA-SC-10 PSF-A488 DAPI IMPa4-A546_e_TileScan_001 (Stage 5 of 49)	00-Pohgi8aA7vtWnBzgRTo4cN
63290.5	43290.8	-1.18483	um	Cell	Cell Center of Homogeneous Mass	0.000	1.000	347	29	siRNA-SC-10 PSF-A488 IMPa4-A546 DAPI 8C1-siRNA-IMP-a2-a4 V2.00	0	32. siRNA-SC-10 PSF-A488 DAPI IMPa4-A546_e_TileScan_001 (Stage 5 of 49)	00-Pohgi8aA7vtWnBzgRTo4cN
63268.2	43303.3	-1.32768	um	Cell	Cell Center of Homogeneous Mass	0.000	1.000	348	30	siRNA-SC-10 PSF-A488 IMPa4-A546 DAPI 8C1-siRNA-IMP-a2-a4 V2.00	0	32. siRNA-SC-10 PSF-A488 DAPI IMPa4-A546_e_TileScan_001 (Stage 5 of 49)	00-Pohgi8aA7vtWnBzgRTo4cN
63271.4	43256.2	-1.19677	um	Cell	Cell Center of Homogeneous Mass	0.000	1.000	349	31	siRNA-SC-10 PSF-A488 IMPa4-A546 DAPI 8C1-siRNA-IMP-a2-a4 V2.00	0	32. siRNA-SC-10 PSF-A488 DAPI IMPa4-A546_e_TileScan_001 (Stage 5 of 49)	00-Pohgi8aA7vtWnBzgRTo4cN
63287.9	43172.6	-1.00637	um	Cell	Cell Center of Homogeneous Mass	0.000	1.000	350	0	siRNA-SC-10 PSF-A488 IMPa4-A546 DAPI 8C1-siRNA-IMP-a2-a4 V2.00	0	32. siRNA-SC-10 PSF-A488 DAPI IMPa4-A546_f_TileScan_001 (Stage 6 of 49)	00-h5gfChXMeixHFMfAbY4osU
63195.7	43228.3	-1.34561	um	Cell	Cell Center of Homogeneous Mass	0.000	1.000	351	1	siRNA-SC-10 PSF-A488 IMPa4-A546 DAPI 8C1-siRNA-IMP-a2-a4 V2.00	0	32. siRNA-SC-10 PSF-A488 DAPI IMPa4-A546_f_TileScan_001 (Stage 6 of 49)	00-h5gfChXMeixHFMfAbY4osU
63221.5	43249.9	-1.36685	um	Cell	Cell Center of Homogeneous Mass	0.000	1.000	352	2	siRNA-SC-10 PSF-A488 IMPa4-A546 DAPI 8C1-siRNA-IMP-a2-a4 V2.00	0	32. siRNA-SC-10 PSF-A488 DAPI IMPa4-A546_f_TileScan_001 (Stage 6 of 49)	00-h5gfChXMeixHFMfAbY4osU
63203.6	43286.5	-1.40022	um	Cell	Cell Center of Homogeneous Mass	0.000	1.000	353	3	siRNA-SC-10 PSF-A488 IMPa4-A546 DAPI 8C1-siRNA-IMP-a2-a4 V2.00	0	32. siRNA-SC-10 PSF-A488 DAPI IMPa4-A546_f_TileScan_001 (Stage 6 of 49)	00-h5gfChXMeixHFMfAbY4osU
63247.8	43252.9	-1.36041	um	Cell	Cell Center of Homogeneous Mass	0.000	1.000	354	4	siRNA-SC-10 PSF-A488 IMPa4-A546 DAPI 8C1-siRNA-IMP-a2-a4 V2.00	0	32. siRNA-SC-10 PSF-A488 DAPI IMPa4-A546_f_TileScan_001 (Stage 6 of 49)	00-h5gfChXMeixHFMfAbY4osU
63267	43296.5	-1.28386	um	Cell	Cell Center of Homogeneous Mass	0.000	1.000	355	5	siRNA-SC-10 PSF-A488 IMPa4-A546 DAPI 8C1-siRNA-IMP-a2-a4 V2.00	0	32. siRNA-SC-10 PSF-A488 DAPI IMPa4-A546_f_TileScan_001 (Stage 6 of 49)	00-h5gfChXMeixHFMfAbY4osU
63230.5	43181.4	-1.18064	um	Cell	Cell Center of Homogeneous Mass	0.000	1.000	356	6	siRNA-SC-10 PSF-A488 IMPa4-A546 DAPI 8C1-siRNA-IMP-a2-a4 V2.00	0	32. siRNA-SC-10 PSF-A488 DAPI IMPa4-A546_f_TileScan_001 (Stage 6 of 49)	00-h5gfChXMeixHFMfAbY4osU
63201.9	43175.9	-1.2508	um	Cell	Cell Center of Homogeneous Mass	0.000	1.000	357	7	siRNA-SC-10 PSF-A488 IMPa4-A546 DAPI 8C1-siRNA-IMP-a2-a4 V2.00	0	32. siRNA-SC-10 PSF-A488 DAPI IMPa4-A546_f_TileScan_001 (Stage 6 of 49)	00-h5gfChXMeixHFMfAbY4osU
63224.4	43210.4	-1.27537	um	Cell	Cell Center of Homogeneous Mass	0.000	1.000	358	8	siRNA-SC-10 PSF-A488 IMPa4-A546 DAPI 8C1-siRNA-IMP-a2-a4 V2.00	0	32. siRNA-SC-10 PSF-A488 DAPI IMPa4-A546_f_TileScan_001 (Stage 6 of 49)	00-h5gfChXMeixHFMfAbY4osU
63157	43208.4	-0.953586	um	Cell	Cell Center of Homogeneous Mass	0.000	1.000	359	9	siRNA-SC-10 PSF-A488 IMPa4-A546 DAPI 8C1-siRNA-IMP-a2-a4 V2.00	0	32. siRNA-SC-10 PSF-A488 DAPI IMPa4-A546_f_TileScan_001 (Stage 6 of 49)	00-h5gfChXMeixHFMfAbY4osU
63176.2	43213.7	-1.19096	um	Cell	Cell Center of Homogeneous Mass	0.000	1.000	360	10	siRNA-SC-10 PSF-A488 IMPa4-A546 DAPI 8C1-siRNA-IMP-a2-a4 V2.00	0	32. siRNA-SC-10 PSF-A488 DAPI IMPa4-A546_f_TileScan_001 (Stage 6 of 49)	00-h5gfChXMeixHFMfAbY4osU
63204.7	43217.1	-1.41905	um	Cell	Cell Center of Homogeneous Mass	0.000	1.000	361	11	siRNA-SC-10 PSF-A488 IMPa4-A546 DAPI 8C1-siRNA-IMP-a2-a4 V2.00	0	32. siRNA-SC-10 PSF-A488 DAPI IMPa4-A546_f_TileScan_001 (Stage 6 of 49)	00-h5gfChXMeixHFMfAbY4osU
63159.6	43229.5	-1.24322	um	Cell	Cell Center of Homogeneous Mass	0.000	1.000	362	12	siRNA-SC-10 PSF-A488 IMPa4-A546 DAPI 8C1-siRNA-IMP-a2-a4 V2.00	0	32. siRNA-SC-10 PSF-A488 DAPI IMPa4-A546_f_TileScan_001 (Stage 6 of 49)	00-h5gfChXMeixHFMfAbY4osU
63159.4	43186.8	0.214926	um	Cell	Cell Center of Homogeneous Mass	0.000	1.000	363	13	siRNA-SC-10 PSF-A488 IMPa4-A546 DAPI 8C1-siRNA-IMP-a2-a4 V2.00	0	32. siRNA-SC-10 PSF-A488 DAPI IMPa4-A546_f_TileScan_001 (Stage 6 of 49)	00-h5gfChXMeixHFMfAbY4osU
63250	43175.4	-1.19629	um	Cell	Cell Center of Homogeneous Mass	0.000	1.000	364	14	siRNA-SC-10 PSF-A488 IMPa4-A546 DAPI 8C1-siRNA-IMP-a2-a4 V2.00	0	32. siRNA-SC-10 PSF-A488 DAPI IMPa4-A546_f_TileScan_001 (Stage 6 of 49)	00-h5gfChXMeixHFMfAbY4osU
63281.3	43210	-1.25088	um	Cell	Cell Center of Homogeneous Mass	0.000	1.000	365	15	siRNA-SC-10 PSF-A488 IMPa4-A546 DAPI 8C1-siRNA-IMP-a2-a4 V2.00	0	32. siRNA-SC-10 PSF-A488 DAPI IMPa4-A546_f_TileScan_001 (Stage 6 of 49)	00-h5gfChXMeixHFMfAbY4osU
63257.8	43237.3	-1.23803	um	Cell	Cell Center of Homogeneous Mass	0.000	1.000	366	16	siRNA-SC-10 PSF-A488 IMPa4-A546 DAPI 8C1-siRNA-IMP-a2-a4 V2.00	0	32. siRNA-SC-10 PSF-A488 DAPI IMPa4-A546_f_TileScan_001 (Stage 6 of 49)	00-h5gfChXMeixHFMfAbY4osU
63158.7	43288.3	-1.28543	um	Cell	Cell Center of Homogeneous Mass	0.000	1.000	367	17	siRNA-SC-10 PSF-A488 IMPa4-A546 DAPI 8C1-siRNA-IMP-a2-a4 V2.00	0	32. siRNA-SC-10 PSF-A488 DAPI IMPa4-A546_f_TileScan_001 (Stage 6 of 49)	00-h5gfChXMeixHFMfAbY4osU
63195.5	43304.4	-1.33393	um	Cell	Cell Center of Homogeneous Mass	0.000	1.000	368	18	siRNA-SC-10 PSF-A488 IMPa4-A546 DAPI 8C1-siRNA-IMP-a2-a4 V2.00	0	32. siRNA-SC-10 PSF-A488 DAPI IMPa4-A546_f_TileScan_001 (Stage 6 of 49)	00-h5gfChXMeixHFMfAbY4osU
63170.6	43267.9	-0.97988	um	Cell	Cell Center of Homogeneous Mass	0.000	1.000	369	19	siRNA-SC-10 PSF-A488 IMPa4-A546 DAPI 8C1-siRNA-IMP-a2-a4 V2.00	0	32. siRNA-SC-10 PSF-A488 DAPI IMPa4-A546_f_TileScan_001 (Stage 6 of 49)	00-h5gfChXMeixHFMfAbY4osU
63276.3	43268.1	-1.31939	um	Cell	Cell Center of Homogeneous Mass	0.000	1.000	370	20	siRNA-SC-10 PSF-A488 IMPa4-A546 DAPI 8C1-siRNA-IMP-a2-a4 V2.00	0	32. siRNA-SC-10 PSF-A488 DAPI IMPa4-A546_f_TileScan_001 (Stage 6 of 49)	00-h5gfChXMeixHFMfAbY4osU
63159.6	43214.4	-1.49388	um	Cell	Cell Center of Homogeneous Mass	0.000	1.000	371	0	siRNA-SC-10 PSF-A488 IMPa4-A546 DAPI 8C1-siRNA-IMP-a2-a4 V2.00	0	32. siRNA-SC-10 PSF-A488 DAPI IMPa4-A546_g_TileScan_001 (Stage 7 of 49)	00-KJGzGyAs2tsaZweAQMhs2E
63206.7	43169.2	-1.36919	um	Cell	Cell Center of Homogeneous Mass	0.000	1.000	372	1	siRNA-SC-10 PSF-A488 IMPa4-A546 DAPI 8C1-siRNA-IMP-a2-a4 V2.00	0	32. siRNA-SC-10 PSF-A488 DAPI IMPa4-A546_g_TileScan_001 (Stage 7 of 49)	00-KJGzGyAs2tsaZweAQMhs2E
63195.1	43222.8	-1.51773	um	Cell	Cell Center of Homogeneous Mass	0.000	1.000	373	2	siRNA-SC-10 PSF-A488 IMPa4-A546 DAPI 8C1-siRNA-IMP-a2-a4 V2.00	0	32. siRNA-SC-10 PSF-A488 DAPI IMPa4-A546_g_TileScan_001 (Stage 7 of 49)	00-KJGzGyAs2tsaZweAQMhs2E
63247.5	43171.6	-1.26617	um	Cell	Cell Center of Homogeneous Mass	0.000	1.000	374	3	siRNA-SC-10 PSF-A488 IMPa4-A546 DAPI 8C1-siRNA-IMP-a2-a4 V2.00	0	32. siRNA-SC-10 PSF-A488 DAPI IMPa4-A546_g_TileScan_001 (Stage 7 of 49)	00-KJGzGyAs2tsaZweAQMhs2E
63275.3	43172.7	-1.32254	um	Cell	Cell Center of Homogeneous Mass	0.000	1.000	375	4	siRNA-SC-10 PSF-A488 IMPa4-A546 DAPI 8C1-siRNA-IMP-a2-a4 V2.00	0	32. siRNA-SC-10 PSF-A488 DAPI IMPa4-A546_g_TileScan_001 (Stage 7 of 49)	00-KJGzGyAs2tsaZweAQMhs2E
63261.3	43203.7	-1.41726	um	Cell	Cell Center of Homogeneous Mass	0.000	1.000	376	5	siRNA-SC-10 PSF-A488 IMPa4-A546 DAPI 8C1-siRNA-IMP-a2-a4 V2.00	0	32. siRNA-SC-10 PSF-A488 DAPI IMPa4-A546_g_TileScan_001 (Stage 7 of 49)	00-KJGzGyAs2tsaZweAQMhs2E
63234.4	43210.2	-1.52296	um	Cell	Cell Center of Homogeneous Mass	0.000	1.000	377	6	siRNA-SC-10 PSF-A488 IMPa4-A546 DAPI 8C1-siRNA-IMP-a2-a4 V2.00	0	32. siRNA-SC-10 PSF-A488 DAPI IMPa4-A546_g_TileScan_001 (Stage 7 of 49)	00-KJGzGyAs2tsaZweAQMhs2E
63209.8	43246.7	-1.60305	um	Cell	Cell Center of Homogeneous Mass	0.000	1.000	378	7	siRNA-SC-10 PSF-A488 IMPa4-A546 DAPI 8C1-siRNA-IMP-a2-a4 V2.00	0	32. siRNA-SC-10 PSF-A488 DAPI IMPa4-A546_g_TileScan_001 (Stage 7 of 49)	00-KJGzGyAs2tsaZweAQMhs2E
63158.6	43271.1	-1.5071	um	Cell	Cell Center of Homogeneous Mass	0.000	1.000	379	8	siRNA-SC-10 PSF-A488 IMPa4-A546 DAPI 8C1-siRNA-IMP-a2-a4 V2.00	0	32. siRNA-SC-10 PSF-A488 DAPI IMPa4-A546_g_TileScan_001 (Stage 7 of 49)	00-KJGzGyAs2tsaZweAQMhs2E
63202.4	43276.3	-1.60744	um	Cell	Cell Center of Homogeneous Mass	0.000	1.000	380	9	siRNA-SC-10 PSF-A488 IMPa4-A546 DAPI 8C1-siRNA-IMP-a2-a4 V2.00	0	32. siRNA-SC-10 PSF-A488 DAPI IMPa4-A546_g_TileScan_001 (Stage 7 of 49)	00-KJGzGyAs2tsaZweAQMhs2E
63166.1	43292.1	-1.55774	um	Cell	Cell Center of Homogeneous Mass	0.000	1.000	381	10	siRNA-SC-10 PSF-A488 IMPa4-A546 DAPI 8C1-siRNA-IMP-a2-a4 V2.00	0	32. siRNA-SC-10 PSF-A488 DAPI IMPa4-A546_g_TileScan_001 (Stage 7 of 49)	00-KJGzGyAs2tsaZweAQMhs2E
63183.2	43249.3	-1.62352	um	Cell	Cell Center of Homogeneous Mass	0.000	1.000	382	11	siRNA-SC-10 PSF-A488 IMPa4-A546 DAPI 8C1-siRNA-IMP-a2-a4 V2.00	0	32. siRNA-SC-10 PSF-A488 DAPI IMPa4-A546_g_TileScan_001 (Stage 7 of 49)	00-KJGzGyAs2tsaZweAQMhs2E
63165.3	43305.2	-1.48499	um	Cell	Cell Center of Homogeneous Mass	0.000	1.000	383	12	siRNA-SC-10 PSF-A488 IMPa4-A546 DAPI 8C1-siRNA-IMP-a2-a4 V2.00	0	32. siRNA-SC-10 PSF-A488 DAPI IMPa4-A546_g_TileScan_001 (Stage 7 of 49)	00-KJGzGyAs2tsaZweAQMhs2E
63186.9	43307.8	-1.51525	um	Cell	Cell Center of Homogeneous Mass	0.000	1.000	384	13	siRNA-SC-10 PSF-A488 IMPa4-A546 DAPI 8C1-siRNA-IMP-a2-a4 V2.00	0	32. siRNA-SC-10 PSF-A488 DAPI IMPa4-A546_g_TileScan_001 (Stage 7 of 49)	00-KJGzGyAs2tsaZweAQMhs2E
63240.9	43248	-1.5657	um	Cell	Cell Center of Homogeneous Mass	0.000	1.000	385	14	siRNA-SC-10 PSF-A488 IMPa4-A546 DAPI 8C1-siRNA-IMP-a2-a4 V2.00	0	32. siRNA-SC-10 PSF-A488 DAPI IMPa4-A546_g_TileScan_001 (Stage 7 of 49)	00-KJGzGyAs2tsaZweAQMhs2E
63231.7	43283.4	-1.50412	um	Cell	Cell Center of Homogeneous Mass	0.000	1.000	386	15	siRNA-SC-10 PSF-A488 IMPa4-A546 DAPI 8C1-siRNA-IMP-a2-a4 V2.00	0	32. siRNA-SC-10 PSF-A488 DAPI IMPa4-A546_g_TileScan_001 (Stage 7 of 49)	00-KJGzGyAs2tsaZweAQMhs2E
63290.5	43288.7	-1.38187	um	Cell	Cell Center of Homogeneous Mass	0.000	1.000	387	16	siRNA-SC-10 PSF-A488 IMPa4-A546 DAPI 8C1-siRNA-IMP-a2-a4 V2.00	0	32. siRNA-SC-10 PSF-A488 DAPI IMPa4-A546_g_TileScan_001 (Stage 7 of 49)	00-KJGzGyAs2tsaZweAQMhs2E
63181.1	43184.1	-1.38006	um	Cell	Cell Center of Homogeneous Mass	0.000	1.000	388	17	siRNA-SC-10 PSF-A488 IMPa4-A546 DAPI 8C1-siRNA-IMP-a2-a4 V2.00	0	32. siRNA-SC-10 PSF-A488 DAPI IMPa4-A546_g_TileScan_001 (Stage 7 of 49)	00-KJGzGyAs2tsaZweAQMhs2E
63205.6	43197.6	-0.512436	um	Cell	Cell Center of Homogeneous Mass	0.000	1.000	389	18	siRNA-SC-10 PSF-A488 IMPa4-A546 DAPI 8C1-siRNA-IMP-a2-a4 V2.00	0	32. siRNA-SC-10 PSF-A488 DAPI IMPa4-A546_g_TileScan_001 (Stage 7 of 49)	00-KJGzGyAs2tsaZweAQMhs2E
63214.3	43182	-0.142801	um	Cell	Cell Center of Homogeneous Mass	0.000	1.000	390	19	siRNA-SC-10 PSF-A488 IMPa4-A546 DAPI 8C1-siRNA-IMP-a2-a4 V2.00	0	32. siRNA-SC-10 PSF-A488 DAPI IMPa4-A546_g_TileScan_001 (Stage 7 of 49)	00-KJGzGyAs2tsaZweAQMhs2E
63242.1	43185.3	-1.3387	um	Cell	Cell Center of Homogeneous Mass	0.000	1.000	391	20	siRNA-SC-10 PSF-A488 IMPa4-A546 DAPI 8C1-siRNA-IMP-a2-a4 V2.00	0	32. siRNA-SC-10 PSF-A488 DAPI IMPa4-A546_g_TileScan_001 (Stage 7 of 49)	00-KJGzGyAs2tsaZweAQMhs2E
63288.5	43240.3	-1.43438	um	Cell	Cell Center of Homogeneous Mass	0.000	1.000	392	21	siRNA-SC-10 PSF-A488 IMPa4-A546 DAPI 8C1-siRNA-IMP-a2-a4 V2.00	0	32. siRNA-SC-10 PSF-A488 DAPI IMPa4-A546_g_TileScan_001 (Stage 7 of 49)	00-KJGzGyAs2tsaZweAQMhs2E
63261.1	43278.3	-1.367	um	Cell	Cell Center of Homogeneous Mass	0.000	1.000	393	22	siRNA-SC-10 PSF-A488 IMPa4-A546 DAPI 8C1-siRNA-IMP-a2-a4 V2.00	0	32. siRNA-SC-10 PSF-A488 DAPI IMPa4-A546_g_TileScan_001 (Stage 7 of 49)	00-KJGzGyAs2tsaZweAQMhs2E
63291.4	43170	-2.04124	um	Cell	Cell Center of Homogeneous Mass	0.000	1.000	394	0	siRNA-SC-10 PSF-A488 IMPa4-A546 DAPI 8C1-siRNA-IMP-a2-a4 V2.00	0	32. siRNA-SC-10 PSF-A488 DAPI IMPa4-A546_h_TileScan_001 (Stage 8 of 49)	00-VHXFBxqkwA8yKvGMMWfSrF
63258.7	43176.7	-2.19472	um	Cell	Cell Center of Homogeneous Mass	0.000	1.000	395	1	siRNA-SC-10 PSF-A488 IMPa4-A546 DAPI 8C1-siRNA-IMP-a2-a4 V2.00	0	32. siRNA-SC-10 PSF-A488 DAPI IMPa4-A546_h_TileScan_001 (Stage 8 of 49)	00-VHXFBxqkwA8yKvGMMWfSrF
63294.5	43180.2	-2.06526	um	Cell	Cell Center of Homogeneous Mass	0.000	1.000	396	2	siRNA-SC-10 PSF-A488 IMPa4-A546 DAPI 8C1-siRNA-IMP-a2-a4 V2.00	0	32. siRNA-SC-10 PSF-A488 DAPI IMPa4-A546_h_TileScan_001 (Stage 8 of 49)	00-VHXFBxqkwA8yKvGMMWfSrF
63223.1	43270.4	-2.50161	um	Cell	Cell Center of Homogeneous Mass	0.000	1.000	397	3	siRNA-SC-10 PSF-A488 IMPa4-A546 DAPI 8C1-siRNA-IMP-a2-a4 V2.00	0	32. siRNA-SC-10 PSF-A488 DAPI IMPa4-A546_h_TileScan_001 (Stage 8 of 49)	00-VHXFBxqkwA8yKvGMMWfSrF
63215.7	43301.4	-2.48873	um	Cell	Cell Center of Homogeneous Mass	0.000	1.000	398	4	siRNA-SC-10 PSF-A488 IMPa4-A546 DAPI 8C1-siRNA-IMP-a2-a4 V2.00	0	32. siRNA-SC-10 PSF-A488 DAPI IMPa4-A546_h_TileScan_001 (Stage 8 of 49)	00-VHXFBxqkwA8yKvGMMWfSrF
63191	43309.4	-2.34961	um	Cell	Cell Center of Homogeneous Mass	0.000	1.000	399	5	siRNA-SC-10 PSF-A488 IMPa4-A546 DAPI 8C1-siRNA-IMP-a2-a4 V2.00	0	32. siRNA-SC-10 PSF-A488 DAPI IMPa4-A546_h_TileScan_001 (Stage 8 of 49)	00-VHXFBxqkwA8yKvGMMWfSrF
63202.3	43284.2	-2.40891	um	Cell	Cell Center of Homogeneous Mass	0.000	1.000	400	6	siRNA-SC-10 PSF-A488 IMPa4-A546 DAPI 8C1-siRNA-IMP-a2-a4 V2.00	0	32. siRNA-SC-10 PSF-A488 DAPI IMPa4-A546_h_TileScan_001 (Stage 8 of 49)	00-VHXFBxqkwA8yKvGMMWfSrF
63286.7	43288.2	-2.42833	um	Cell	Cell Center of Homogeneous Mass	0.000	1.000	401	7	siRNA-SC-10 PSF-A488 IMPa4-A546 DAPI 8C1-siRNA-IMP-a2-a4 V2.00	0	32. siRNA-SC-10 PSF-A488 DAPI IMPa4-A546_h_TileScan_001 (Stage 8 of 49)	00-VHXFBxqkwA8yKvGMMWfSrF
63234.4	43243.4	-2.34806	um	Cell	Cell Center of Homogeneous Mass	0.000	1.000	402	8	siRNA-SC-10 PSF-A488 IMPa4-A546 DAPI 8C1-siRNA-IMP-a2-a4 V2.00	0	32. siRNA-SC-10 PSF-A488 DAPI IMPa4-A546_h_TileScan_001 (Stage 8 of 49)	00-VHXFBxqkwA8yKvGMMWfSrF
63259.6	43264.1	-2.47557	um	Cell	Cell Center of Homogeneous Mass	0.000	1.000	403	9	siRNA-SC-10 PSF-A488 IMPa4-A546 DAPI 8C1-siRNA-IMP-a2-a4 V2.00	0	32. siRNA-SC-10 PSF-A488 DAPI IMPa4-A546_h_TileScan_001 (Stage 8 of 49)	00-VHXFBxqkwA8yKvGMMWfSrF
63252.6	43300.5	-2.3405	um	Cell	Cell Center of Homogeneous Mass	0.000	1.000	404	10	siRNA-SC-10 PSF-A488 IMPa4-A546 DAPI 8C1-siRNA-IMP-a2-a4 V2.00	0	32. siRNA-SC-10 PSF-A488 DAPI IMPa4-A546_h_TileScan_001 (Stage 8 of 49)	00-VHXFBxqkwA8yKvGMMWfSrF
63199.8	43198.6	-2.74397	um	Cell	Cell Center of Homogeneous Mass	0.000	1.000	405	0	siRNA-SC-10 PSF-A488 IMPa4-A546 DAPI 8C1-siRNA-IMP-a2-a4 V2.00	0	32. siRNA-SC-10 PSF-A488 DAPI IMPa4-A546_i_TileScan_001 (Stage 9 of 49)	00-KpwXVFTnvnV2obPXTAybzL
63179.9	43184.1	-2.54251	um	Cell	Cell Center of Homogeneous Mass	0.000	1.000	406	1	siRNA-SC-10 PSF-A488 IMPa4-A546 DAPI 8C1-siRNA-IMP-a2-a4 V2.00	0	32. siRNA-SC-10 PSF-A488 DAPI IMPa4-A546_i_TileScan_001 (Stage 9 of 49)	00-KpwXVFTnvnV2obPXTAybzL
63233.7	43204.9	-2.70565	um	Cell	Cell Center of Homogeneous Mass	0.000	1.000	407	2	siRNA-SC-10 PSF-A488 IMPa4-A546 DAPI 8C1-siRNA-IMP-a2-a4 V2.00	0	32. siRNA-SC-10 PSF-A488 DAPI IMPa4-A546_i_TileScan_001 (Stage 9 of 49)	00-KpwXVFTnvnV2obPXTAybzL
63296.1	43218.4	-2.65211	um	Cell	Cell Center of Homogeneous Mass	0.000	1.000	408	3	siRNA-SC-10 PSF-A488 IMPa4-A546 DAPI 8C1-siRNA-IMP-a2-a4 V2.00	0	32. siRNA-SC-10 PSF-A488 DAPI IMPa4-A546_i_TileScan_001 (Stage 9 of 49)	00-KpwXVFTnvnV2obPXTAybzL
63252.2	43170.3	-2.54138	um	Cell	Cell Center of Homogeneous Mass	0.000	1.000	409	4	siRNA-SC-10 PSF-A488 IMPa4-A546 DAPI 8C1-siRNA-IMP-a2-a4 V2.00	0	32. siRNA-SC-10 PSF-A488 DAPI IMPa4-A546_i_TileScan_001 (Stage 9 of 49)	00-KpwXVFTnvnV2obPXTAybzL
63241.8	43181	-2.61429	um	Cell	Cell Center of Homogeneous Mass	0.000	1.000	410	5	siRNA-SC-10 PSF-A488 IMPa4-A546 DAPI 8C1-siRNA-IMP-a2-a4 V2.00	0	32. siRNA-SC-10 PSF-A488 DAPI IMPa4-A546_i_TileScan_001 (Stage 9 of 49)	00-KpwXVFTnvnV2obPXTAybzL
63279.6	43200.3	-2.63342	um	Cell	Cell Center of Homogeneous Mass	0.000	1.000	411	6	siRNA-SC-10 PSF-A488 IMPa4-A546 DAPI 8C1-siRNA-IMP-a2-a4 V2.00	0	32. siRNA-SC-10 PSF-A488 DAPI IMPa4-A546_i_TileScan_001 (Stage 9 of 49)	00-KpwXVFTnvnV2obPXTAybzL
63263	43218	-2.70034	um	Cell	Cell Center of Homogeneous Mass	0.000	1.000	412	7	siRNA-SC-10 PSF-A488 IMPa4-A546 DAPI 8C1-siRNA-IMP-a2-a4 V2.00	0	32. siRNA-SC-10 PSF-A488 DAPI IMPa4-A546_i_TileScan_001 (Stage 9 of 49)	00-KpwXVFTnvnV2obPXTAybzL
63273.2	43241.1	-2.64016	um	Cell	Cell Center of Homogeneous Mass	0.000	1.000	413	8	siRNA-SC-10 PSF-A488 IMPa4-A546 DAPI 8C1-siRNA-IMP-a2-a4 V2.00	0	32. siRNA-SC-10 PSF-A488 DAPI IMPa4-A546_i_TileScan_001 (Stage 9 of 49)	00-KpwXVFTnvnV2obPXTAybzL
63288.9	43176.5	-2.50065	um	Cell	Cell Center of Homogeneous Mass	0.000	1.000	414	9	siRNA-SC-10 PSF-A488 IMPa4-A546 DAPI 8C1-siRNA-IMP-a2-a4 V2.00	0	32. siRNA-SC-10 PSF-A488 DAPI IMPa4-A546_i_TileScan_001 (Stage 9 of 49)	00-KpwXVFTnvnV2obPXTAybzL
63172.4	43287.9	-2.86557	um	Cell	Cell Center of Homogeneous Mass	0.000	1.000	415	10	siRNA-SC-10 PSF-A488 IMPa4-A546 DAPI 8C1-siRNA-IMP-a2-a4 V2.00	0	32. siRNA-SC-10 PSF-A488 DAPI IMPa4-A546_i_TileScan_001 (Stage 9 of 49)	00-KpwXVFTnvnV2obPXTAybzL
63225.1	43297.9	-2.76845	um	Cell	Cell Center of Homogeneous Mass	0.000	1.000	416	11	siRNA-SC-10 PSF-A488 IMPa4-A546 DAPI 8C1-siRNA-IMP-a2-a4 V2.00	0	32. siRNA-SC-10 PSF-A488 DAPI IMPa4-A546_i_TileScan_001 (Stage 9 of 49)	00-KpwXVFTnvnV2obPXTAybzL
63189	43304.5	-2.76077	um	Cell	Cell Center of Homogeneous Mass	0.000	1.000	417	12	siRNA-SC-10 PSF-A488 IMPa4-A546 DAPI 8C1-siRNA-IMP-a2-a4 V2.00	0	32. siRNA-SC-10 PSF-A488 DAPI IMPa4-A546_i_TileScan_001 (Stage 9 of 49)	00-KpwXVFTnvnV2obPXTAybzL
63295.4	43268.1	-2.73495	um	Cell	Cell Center of Homogeneous Mass	0.000	1.000	418	13	siRNA-SC-10 PSF-A488 IMPa4-A546 DAPI 8C1-siRNA-IMP-a2-a4 V2.00	0	32. siRNA-SC-10 PSF-A488 DAPI IMPa4-A546_i_TileScan_001 (Stage 9 of 49)	00-KpwXVFTnvnV2obPXTAybzL
63293.7	43295.9	-2.72842	um	Cell	Cell Center of Homogeneous Mass	0.000	1.000	419	14	siRNA-SC-10 PSF-A488 IMPa4-A546 DAPI 8C1-siRNA-IMP-a2-a4 V2.00	0	32. siRNA-SC-10 PSF-A488 DAPI IMPa4-A546_i_TileScan_001 (Stage 9 of 49)	00-KpwXVFTnvnV2obPXTAybzL
63263.2	43302.7	-2.75305	um	Cell	Cell Center of Homogeneous Mass	0.000	1.000	420	15	siRNA-SC-10 PSF-A488 IMPa4-A546 DAPI 8C1-siRNA-IMP-a2-a4 V2.00	0	32. siRNA-SC-10 PSF-A488 DAPI IMPa4-A546_i_TileScan_001 (Stage 9 of 49)	00-KpwXVFTnvnV2obPXTAybzL
63292.8	43240.3	-2.53726	um	Cell	Cell Center of Homogeneous Mass	0.000	1.000	421	16	siRNA-SC-10 PSF-A488 IMPa4-A546 DAPI 8C1-siRNA-IMP-a2-a4 V2.00	0	32. siRNA-SC-10 PSF-A488 DAPI IMPa4-A546_i_TileScan_001 (Stage 9 of 49)	00-KpwXVFTnvnV2obPXTAybzL
63234.7	43259.1	-2.7859	um	Cell	Cell Center of Homogeneous Mass	0.000	1.000	422	17	siRNA-SC-10 PSF-A488 IMPa4-A546 DAPI 8C1-siRNA-IMP-a2-a4 V2.00	0	32. siRNA-SC-10 PSF-A488 DAPI IMPa4-A546_i_TileScan_001 (Stage 9 of 49)	00-KpwXVFTnvnV2obPXTAybzL
63278.2	43290.9	-2.66486	um	Cell	Cell Center of Homogeneous Mass	0.000	1.000	423	18	siRNA-SC-10 PSF-A488 IMPa4-A546 DAPI 8C1-siRNA-IMP-a2-a4 V2.00	0	32. siRNA-SC-10 PSF-A488 DAPI IMPa4-A546_i_TileScan_001 (Stage 9 of 49)	00-KpwXVFTnvnV2obPXTAybzL
63291.6	43301.6	-2.78523	um	Cell	Cell Center of Homogeneous Mass	0.000	1.000	424	0	siRNA-SC-10 PSF-A488 IMPa4-A546 DAPI 8C1-siRNA-IMP-a2-a4 V2.00	0	32. siRNA-SC-10 PSF-A488 DAPI IMPa4-A546_j_TileScan_001 (Stage 10 of 49)	00-Y4VdnEpVEtGLEzSmF265QL
63203.1	43176.8	-2.58388	um	Cell	Cell Center of Homogeneous Mass	0.000	1.000	425	1	siRNA-SC-10 PSF-A488 IMPa4-A546 DAPI 8C1-siRNA-IMP-a2-a4 V2.00	0	32. siRNA-SC-10 PSF-A488 DAPI IMPa4-A546_j_TileScan_001 (Stage 10 of 49)	00-Y4VdnEpVEtGLEzSmF265QL
63165.6	43182.5	-2.56792	um	Cell	Cell Center of Homogeneous Mass	0.000	1.000	426	2	siRNA-SC-10 PSF-A488 IMPa4-A546 DAPI 8C1-siRNA-IMP-a2-a4 V2.00	0	32. siRNA-SC-10 PSF-A488 DAPI IMPa4-A546_j_TileScan_001 (Stage 10 of 49)	00-Y4VdnEpVEtGLEzSmF265QL
63226.3	43196	-2.68851	um	Cell	Cell Center of Homogeneous Mass	0.000	1.000	427	3	siRNA-SC-10 PSF-A488 IMPa4-A546 DAPI 8C1-siRNA-IMP-a2-a4 V2.00	0	32. siRNA-SC-10 PSF-A488 DAPI IMPa4-A546_j_TileScan_001 (Stage 10 of 49)	00-Y4VdnEpVEtGLEzSmF265QL
63181	43207.5	-2.71322	um	Cell	Cell Center of Homogeneous Mass	0.000	1.000	428	4	siRNA-SC-10 PSF-A488 IMPa4-A546 DAPI 8C1-siRNA-IMP-a2-a4 V2.00	0	32. siRNA-SC-10 PSF-A488 DAPI IMPa4-A546_j_TileScan_001 (Stage 10 of 49)	00-Y4VdnEpVEtGLEzSmF265QL
63188.8	43222.1	-2.60023	um	Cell	Cell Center of Homogeneous Mass	0.000	1.000	429	5	siRNA-SC-10 PSF-A488 IMPa4-A546 DAPI 8C1-siRNA-IMP-a2-a4 V2.00	0	32. siRNA-SC-10 PSF-A488 DAPI IMPa4-A546_j_TileScan_001 (Stage 10 of 49)	00-Y4VdnEpVEtGLEzSmF265QL
63164.6	43226.8	-2.61464	um	Cell	Cell Center of Homogeneous Mass	0.000	1.000	430	6	siRNA-SC-10 PSF-A488 IMPa4-A546 DAPI 8C1-siRNA-IMP-a2-a4 V2.00	0	32. siRNA-SC-10 PSF-A488 DAPI IMPa4-A546_j_TileScan_001 (Stage 10 of 49)	00-Y4VdnEpVEtGLEzSmF265QL
63294.1	43213.1	-2.70232	um	Cell	Cell Center of Homogeneous Mass	0.000	1.000	431	7	siRNA-SC-10 PSF-A488 IMPa4-A546 DAPI 8C1-siRNA-IMP-a2-a4 V2.00	0	32. siRNA-SC-10 PSF-A488 DAPI IMPa4-A546_j_TileScan_001 (Stage 10 of 49)	00-Y4VdnEpVEtGLEzSmF265QL
63224.3	43170.3	-2.48196	um	Cell	Cell Center of Homogeneous Mass	0.000	1.000	432	8	siRNA-SC-10 PSF-A488 IMPa4-A546 DAPI 8C1-siRNA-IMP-a2-a4 V2.00	0	32. siRNA-SC-10 PSF-A488 DAPI IMPa4-A546_j_TileScan_001 (Stage 10 of 49)	00-Y4VdnEpVEtGLEzSmF265QL
63197.2	43250.5	-2.76964	um	Cell	Cell Center of Homogeneous Mass	0.000	1.000	433	9	siRNA-SC-10 PSF-A488 IMPa4-A546 DAPI 8C1-siRNA-IMP-a2-a4 V2.00	0	32. siRNA-SC-10 PSF-A488 DAPI IMPa4-A546_j_TileScan_001 (Stage 10 of 49)	00-Y4VdnEpVEtGLEzSmF265QL
63167.9	43264.7	-2.68792	um	Cell	Cell Center of Homogeneous Mass	0.000	1.000	434	10	siRNA-SC-10 PSF-A488 IMPa4-A546 DAPI 8C1-siRNA-IMP-a2-a4 V2.00	0	32. siRNA-SC-10 PSF-A488 DAPI IMPa4-A546_j_TileScan_001 (Stage 10 of 49)	00-Y4VdnEpVEtGLEzSmF265QL
63165.1	43299.4	-2.66221	um	Cell	Cell Center of Homogeneous Mass	0.000	1.000	435	11	siRNA-SC-10 PSF-A488 IMPa4-A546 DAPI 8C1-siRNA-IMP-a2-a4 V2.00	0	32. siRNA-SC-10 PSF-A488 DAPI IMPa4-A546_j_TileScan_001 (Stage 10 of 49)	00-Y4VdnEpVEtGLEzSmF265QL
63211.3	43300.3	-2.7702	um	Cell	Cell Center of Homogeneous Mass	0.000	1.000	436	12	siRNA-SC-10 PSF-A488 IMPa4-A546 DAPI 8C1-siRNA-IMP-a2-a4 V2.00	0	32. siRNA-SC-10 PSF-A488 DAPI IMPa4-A546_j_TileScan_001 (Stage 10 of 49)	00-Y4VdnEpVEtGLEzSmF265QL
63156.6	43242.4	-2.32957	um	Cell	Cell Center of Homogeneous Mass	0.000	1.000	437	13	siRNA-SC-10 PSF-A488 IMPa4-A546 DAPI 8C1-siRNA-IMP-a2-a4 V2.00	0	32. siRNA-SC-10 PSF-A488 DAPI IMPa4-A546_j_TileScan_001 (Stage 10 of 49)	00-Y4VdnEpVEtGLEzSmF265QL
63197.7	43281.3	-2.68244	um	Cell	Cell Center of Homogeneous Mass	0.000	1.000	438	14	siRNA-SC-10 PSF-A488 IMPa4-A546 DAPI 8C1-siRNA-IMP-a2-a4 V2.00	0	32. siRNA-SC-10 PSF-A488 DAPI IMPa4-A546_j_TileScan_001 (Stage 10 of 49)	00-Y4VdnEpVEtGLEzSmF265QL
63237.7	43270.2	-2.63593	um	Cell	Cell Center of Homogeneous Mass	0.000	1.000	439	15	siRNA-SC-10 PSF-A488 IMPa4-A546 DAPI 8C1-siRNA-IMP-a2-a4 V2.00	0	32. siRNA-SC-10 PSF-A488 DAPI IMPa4-A546_j_TileScan_001 (Stage 10 of 49)	00-Y4VdnEpVEtGLEzSmF265QL
63274.3	43294.7	-2.40278	um	Cell	Cell Center of Homogeneous Mass	0.000	1.000	440	16	siRNA-SC-10 PSF-A488 IMPa4-A546 DAPI 8C1-siRNA-IMP-a2-a4 V2.00	0	32. siRNA-SC-10 PSF-A488 DAPI IMPa4-A546_j_TileScan_001 (Stage 10 of 49)	00-Y4VdnEpVEtGLEzSmF265QL
63296.7	43178.9	-2.1865	um	Cell	Cell Center of Homogeneous Mass	0.000	1.000	441	0	siRNA-SC-10 PSF-A488 IMPa4-A546 DAPI 8C1-siRNA-IMP-a2-a4 V2.00	0	32. siRNA-SC-10 PSF-A488 DAPI IMPa4-A546_k_TileScan_001 (Stage 11 of 49)	00-xdjdBijXe7qMceSpfNhytB
63181.4	43218.3	-2.42907	um	Cell	Cell Center of Homogeneous Mass	0.000	1.000	442	1	siRNA-SC-10 PSF-A488 IMPa4-A546 DAPI 8C1-siRNA-IMP-a2-a4 V2.00	0	32. siRNA-SC-10 PSF-A488 DAPI IMPa4-A546_k_TileScan_001 (Stage 11 of 49)	00-xdjdBijXe7qMceSpfNhytB
63216.7	43234.8	-2.54041	um	Cell	Cell Center of Homogeneous Mass	0.000	1.000	443	2	siRNA-SC-10 PSF-A488 IMPa4-A546 DAPI 8C1-siRNA-IMP-a2-a4 V2.00	0	32. siRNA-SC-10 PSF-A488 DAPI IMPa4-A546_k_TileScan_001 (Stage 11 of 49)	00-xdjdBijXe7qMceSpfNhytB
63285.5	43209.5	-2.3648	um	Cell	Cell Center of Homogeneous Mass	0.000	1.000	444	3	siRNA-SC-10 PSF-A488 IMPa4-A546 DAPI 8C1-siRNA-IMP-a2-a4 V2.00	0	32. siRNA-SC-10 PSF-A488 DAPI IMPa4-A546_k_TileScan_001 (Stage 11 of 49)	00-xdjdBijXe7qMceSpfNhytB
63245.9	43218.9	-2.45598	um	Cell	Cell Center of Homogeneous Mass	0.000	1.000	445	4	siRNA-SC-10 PSF-A488 IMPa4-A546 DAPI 8C1-siRNA-IMP-a2-a4 V2.00	0	32. siRNA-SC-10 PSF-A488 DAPI IMPa4-A546_k_TileScan_001 (Stage 11 of 49)	00-xdjdBijXe7qMceSpfNhytB
63290.7	43238.8	-2.39829	um	Cell	Cell Center of Homogeneous Mass	0.000	1.000	446	5	siRNA-SC-10 PSF-A488 IMPa4-A546 DAPI 8C1-siRNA-IMP-a2-a4 V2.00	0	32. siRNA-SC-10 PSF-A488 DAPI IMPa4-A546_k_TileScan_001 (Stage 11 of 49)	00-xdjdBijXe7qMceSpfNhytB
63207.8	43261.9	-2.47946	um	Cell	Cell Center of Homogeneous Mass	0.000	1.000	447	6	siRNA-SC-10 PSF-A488 IMPa4-A546 DAPI 8C1-siRNA-IMP-a2-a4 V2.00	0	32. siRNA-SC-10 PSF-A488 DAPI IMPa4-A546_k_TileScan_001 (Stage 11 of 49)	00-xdjdBijXe7qMceSpfNhytB
63163.4	43274.4	-2.47495	um	Cell	Cell Center of Homogeneous Mass	0.000	1.000	448	7	siRNA-SC-10 PSF-A488 IMPa4-A546 DAPI 8C1-siRNA-IMP-a2-a4 V2.00	0	32. siRNA-SC-10 PSF-A488 DAPI IMPa4-A546_k_TileScan_001 (Stage 11 of 49)	00-xdjdBijXe7qMceSpfNhytB
63183.9	43281.9	-2.45348	um	Cell	Cell Center of Homogeneous Mass	0.000	1.000	449	8	siRNA-SC-10 PSF-A488 IMPa4-A546 DAPI 8C1-siRNA-IMP-a2-a4 V2.00	0	32. siRNA-SC-10 PSF-A488 DAPI IMPa4-A546_k_TileScan_001 (Stage 11 of 49)	00-xdjdBijXe7qMceSpfNhytB
63203.5	43306.9	-2.40605	um	Cell	Cell Center of Homogeneous Mass	0.000	1.000	450	9	siRNA-SC-10 PSF-A488 IMPa4-A546 DAPI 8C1-siRNA-IMP-a2-a4 V2.00	0	32. siRNA-SC-10 PSF-A488 DAPI IMPa4-A546_k_TileScan_001 (Stage 11 of 49)	00-xdjdBijXe7qMceSpfNhytB
63216.9	43283	-2.4314	um	Cell	Cell Center of Homogeneous Mass	0.000	1.000	451	10	siRNA-SC-10 PSF-A488 IMPa4-A546 DAPI 8C1-siRNA-IMP-a2-a4 V2.00	0	32. siRNA-SC-10 PSF-A488 DAPI IMPa4-A546_k_TileScan_001 (Stage 11 of 49)	00-xdjdBijXe7qMceSpfNhytB
63226.5	43303.5	-2.27266	um	Cell	Cell Center of Homogeneous Mass	0.000	1.000	452	11	siRNA-SC-10 PSF-A488 IMPa4-A546 DAPI 8C1-siRNA-IMP-a2-a4 V2.00	0	32. siRNA-SC-10 PSF-A488 DAPI IMPa4-A546_k_TileScan_001 (Stage 11 of 49)	00-xdjdBijXe7qMceSpfNhytB
63256.8	43254.6	-2.49269	um	Cell	Cell Center of Homogeneous Mass	0.000	1.000	453	12	siRNA-SC-10 PSF-A488 IMPa4-A546 DAPI 8C1-siRNA-IMP-a2-a4 V2.00	0	32. siRNA-SC-10 PSF-A488 DAPI IMPa4-A546_k_TileScan_001 (Stage 11 of 49)	00-xdjdBijXe7qMceSpfNhytB
63285.1	43282.6	-2.43157	um	Cell	Cell Center of Homogeneous Mass	0.000	1.000	454	13	siRNA-SC-10 PSF-A488 IMPa4-A546 DAPI 8C1-siRNA-IMP-a2-a4 V2.00	0	32. siRNA-SC-10 PSF-A488 DAPI IMPa4-A546_k_TileScan_001 (Stage 11 of 49)	00-xdjdBijXe7qMceSpfNhytB
63279	43303.9	-2.38391	um	Cell	Cell Center of Homogeneous Mass	0.000	1.000	455	14	siRNA-SC-10 PSF-A488 IMPa4-A546 DAPI 8C1-siRNA-IMP-a2-a4 V2.00	0	32. siRNA-SC-10 PSF-A488 DAPI IMPa4-A546_k_TileScan_001 (Stage 11 of 49)	00-xdjdBijXe7qMceSpfNhytB
63211.1	43193.2	-2.51207	um	Cell	Cell Center of Homogeneous Mass	0.000	1.000	456	0	siRNA-SC-10 PSF-A488 IMPa4-A546 DAPI 8C1-siRNA-IMP-a2-a4 V2.00	0	32. siRNA-SC-10 PSF-A488 DAPI IMPa4-A546_l_TileScan_001 (Stage 12 of 49)	00-XVE4Y4d2JiqZiwQK4oqBC8
63217.7	43171.4	-2.42797	um	Cell	Cell Center of Homogeneous Mass	0.000	1.000	457	1	siRNA-SC-10 PSF-A488 IMPa4-A546 DAPI 8C1-siRNA-IMP-a2-a4 V2.00	0	32. siRNA-SC-10 PSF-A488 DAPI IMPa4-A546_l_TileScan_001 (Stage 12 of 49)	00-XVE4Y4d2JiqZiwQK4oqBC8
63191.7	43180.8	-2.45006	um	Cell	Cell Center of Homogeneous Mass	0.000	1.000	458	2	siRNA-SC-10 PSF-A488 IMPa4-A546 DAPI 8C1-siRNA-IMP-a2-a4 V2.00	0	32. siRNA-SC-10 PSF-A488 DAPI IMPa4-A546_l_TileScan_001 (Stage 12 of 49)	00-XVE4Y4d2JiqZiwQK4oqBC8
63169.4	43192.8	-2.47233	um	Cell	Cell Center of Homogeneous Mass	0.000	1.000	459	3	siRNA-SC-10 PSF-A488 IMPa4-A546 DAPI 8C1-siRNA-IMP-a2-a4 V2.00	0	32. siRNA-SC-10 PSF-A488 DAPI IMPa4-A546_l_TileScan_001 (Stage 12 of 49)	00-XVE4Y4d2JiqZiwQK4oqBC8
63160.1	43233.7	-2.69353	um	Cell	Cell Center of Homogeneous Mass	0.000	1.000	460	4	siRNA-SC-10 PSF-A488 IMPa4-A546 DAPI 8C1-siRNA-IMP-a2-a4 V2.00	0	32. siRNA-SC-10 PSF-A488 DAPI IMPa4-A546_l_TileScan_001 (Stage 12 of 49)	00-XVE4Y4d2JiqZiwQK4oqBC8
63211.5	43236.2	-2.59057	um	Cell	Cell Center of Homogeneous Mass	0.000	1.000	461	5	siRNA-SC-10 PSF-A488 IMPa4-A546 DAPI 8C1-siRNA-IMP-a2-a4 V2.00	0	32. siRNA-SC-10 PSF-A488 DAPI IMPa4-A546_l_TileScan_001 (Stage 12 of 49)	00-XVE4Y4d2JiqZiwQK4oqBC8
63232.9	43195	-2.50211	um	Cell	Cell Center of Homogeneous Mass	0.000	1.000	462	6	siRNA-SC-10 PSF-A488 IMPa4-A546 DAPI 8C1-siRNA-IMP-a2-a4 V2.00	0	32. siRNA-SC-10 PSF-A488 DAPI IMPa4-A546_l_TileScan_001 (Stage 12 of 49)	00-XVE4Y4d2JiqZiwQK4oqBC8
63242.9	43218.9	-2.5151	um	Cell	Cell Center of Homogeneous Mass	0.000	1.000	463	7	siRNA-SC-10 PSF-A488 IMPa4-A546 DAPI 8C1-siRNA-IMP-a2-a4 V2.00	0	32. siRNA-SC-10 PSF-A488 DAPI IMPa4-A546_l_TileScan_001 (Stage 12 of 49)	00-XVE4Y4d2JiqZiwQK4oqBC8
63286.7	43227	-2.2046	um	Cell	Cell Center of Homogeneous Mass	0.000	1.000	464	8	siRNA-SC-10 PSF-A488 IMPa4-A546 DAPI 8C1-siRNA-IMP-a2-a4 V2.00	0	32. siRNA-SC-10 PSF-A488 DAPI IMPa4-A546_l_TileScan_001 (Stage 12 of 49)	00-XVE4Y4d2JiqZiwQK4oqBC8
63177.8	43297.3	-2.50516	um	Cell	Cell Center of Homogeneous Mass	0.000	1.000	465	9	siRNA-SC-10 PSF-A488 IMPa4-A546 DAPI 8C1-siRNA-IMP-a2-a4 V2.00	0	32. siRNA-SC-10 PSF-A488 DAPI IMPa4-A546_l_TileScan_001 (Stage 12 of 49)	00-XVE4Y4d2JiqZiwQK4oqBC8
63184.4	43267.6	-2.62359	um	Cell	Cell Center of Homogeneous Mass	0.000	1.000	466	10	siRNA-SC-10 PSF-A488 IMPa4-A546 DAPI 8C1-siRNA-IMP-a2-a4 V2.00	0	32. siRNA-SC-10 PSF-A488 DAPI IMPa4-A546_l_TileScan_001 (Stage 12 of 49)	00-XVE4Y4d2JiqZiwQK4oqBC8
63200	43255.9	-2.37106	um	Cell	Cell Center of Homogeneous Mass	0.000	1.000	467	11	siRNA-SC-10 PSF-A488 IMPa4-A546 DAPI 8C1-siRNA-IMP-a2-a4 V2.00	0	32. siRNA-SC-10 PSF-A488 DAPI IMPa4-A546_l_TileScan_001 (Stage 12 of 49)	00-XVE4Y4d2JiqZiwQK4oqBC8
63222	43305.8	-2.41013	um	Cell	Cell Center of Homogeneous Mass	0.000	1.000	468	12	siRNA-SC-10 PSF-A488 IMPa4-A546 DAPI 8C1-siRNA-IMP-a2-a4 V2.00	0	32. siRNA-SC-10 PSF-A488 DAPI IMPa4-A546_l_TileScan_001 (Stage 12 of 49)	00-XVE4Y4d2JiqZiwQK4oqBC8
63248.9	43241.2	-2.53069	um	Cell	Cell Center of Homogeneous Mass	0.000	1.000	469	13	siRNA-SC-10 PSF-A488 IMPa4-A546 DAPI 8C1-siRNA-IMP-a2-a4 V2.00	0	32. siRNA-SC-10 PSF-A488 DAPI IMPa4-A546_l_TileScan_001 (Stage 12 of 49)	00-XVE4Y4d2JiqZiwQK4oqBC8
63229.4	43281.9	-2.57049	um	Cell	Cell Center of Homogeneous Mass	0.000	1.000	470	14	siRNA-SC-10 PSF-A488 IMPa4-A546 DAPI 8C1-siRNA-IMP-a2-a4 V2.00	0	32. siRNA-SC-10 PSF-A488 DAPI IMPa4-A546_l_TileScan_001 (Stage 12 of 49)	00-XVE4Y4d2JiqZiwQK4oqBC8
63240.6	43257.4	-2.51262	um	Cell	Cell Center of Homogeneous Mass	0.000	1.000	471	15	siRNA-SC-10 PSF-A488 IMPa4-A546 DAPI 8C1-siRNA-IMP-a2-a4 V2.00	0	32. siRNA-SC-10 PSF-A488 DAPI IMPa4-A546_l_TileScan_001 (Stage 12 of 49)	00-XVE4Y4d2JiqZiwQK4oqBC8
63274.6	43263.1	-2.35944	um	Cell	Cell Center of Homogeneous Mass	0.000	1.000	472	16	siRNA-SC-10 PSF-A488 IMPa4-A546 DAPI 8C1-siRNA-IMP-a2-a4 V2.00	0	32. siRNA-SC-10 PSF-A488 DAPI IMPa4-A546_l_TileScan_001 (Stage 12 of 49)	00-XVE4Y4d2JiqZiwQK4oqBC8
63263.3	43277.7	-2.3365	um	Cell	Cell Center of Homogeneous Mass	0.000	1.000	473	17	siRNA-SC-10 PSF-A488 IMPa4-A546 DAPI 8C1-siRNA-IMP-a2-a4 V2.00	0	32. siRNA-SC-10 PSF-A488 DAPI IMPa4-A546_l_TileScan_001 (Stage 12 of 49)	00-XVE4Y4d2JiqZiwQK4oqBC8
63261.5	43292.8	-2.15972	um	Cell	Cell Center of Homogeneous Mass	0.000	1.000	474	18	siRNA-SC-10 PSF-A488 IMPa4-A546 DAPI 8C1-siRNA-IMP-a2-a4 V2.00	0	32. siRNA-SC-10 PSF-A488 DAPI IMPa4-A546_l_TileScan_001 (Stage 12 of 49)	00-XVE4Y4d2JiqZiwQK4oqBC8
63249.2	43302.8	-2.3927	um	Cell	Cell Center of Homogeneous Mass	0.000	1.000	475	19	siRNA-SC-10 PSF-A488 IMPa4-A546 DAPI 8C1-siRNA-IMP-a2-a4 V2.00	0	32. siRNA-SC-10 PSF-A488 DAPI IMPa4-A546_l_TileScan_001 (Stage 12 of 49)	00-XVE4Y4d2JiqZiwQK4oqBC8
63291.8	43306.9	-2.16011	um	Cell	Cell Center of Homogeneous Mass	0.000	1.000	476	20	siRNA-SC-10 PSF-A488 IMPa4-A546 DAPI 8C1-siRNA-IMP-a2-a4 V2.00	0	32. siRNA-SC-10 PSF-A488 DAPI IMPa4-A546_l_TileScan_001 (Stage 12 of 49)	00-XVE4Y4d2JiqZiwQK4oqBC8
63274.6	43308.9	-2.15731	um	Cell	Cell Center of Homogeneous Mass	0.000	1.000	477	21	siRNA-SC-10 PSF-A488 IMPa4-A546 DAPI 8C1-siRNA-IMP-a2-a4 V2.00	0	32. siRNA-SC-10 PSF-A488 DAPI IMPa4-A546_l_TileScan_001 (Stage 12 of 49)	00-XVE4Y4d2JiqZiwQK4oqBC8
63184.7	43226.2	-1.06586	um	Cell	Cell Center of Homogeneous Mass	0.000	1.000	478	22	siRNA-SC-10 PSF-A488 IMPa4-A546 DAPI 8C1-siRNA-IMP-a2-a4 V2.00	0	32. siRNA-SC-10 PSF-A488 DAPI IMPa4-A546_l_TileScan_001 (Stage 12 of 49)	00-XVE4Y4d2JiqZiwQK4oqBC8
63294.7	43287.5	-1.01222	um	Cell	Cell Center of Homogeneous Mass	0.000	1.000	479	23	siRNA-SC-10 PSF-A488 IMPa4-A546 DAPI 8C1-siRNA-IMP-a2-a4 V2.00	0	32. siRNA-SC-10 PSF-A488 DAPI IMPa4-A546_l_TileScan_001 (Stage 12 of 49)	00-XVE4Y4d2JiqZiwQK4oqBC8
63282.2	43290.6	-1.1105	um	Cell	Cell Center of Homogeneous Mass	0.000	1.000	480	24	siRNA-SC-10 PSF-A488 IMPa4-A546 DAPI 8C1-siRNA-IMP-a2-a4 V2.00	0	32. siRNA-SC-10 PSF-A488 DAPI IMPa4-A546_l_TileScan_001 (Stage 12 of 49)	00-XVE4Y4d2JiqZiwQK4oqBC8
63219.1	43226.8	-2.50991	um	Cell	Cell Center of Homogeneous Mass	0.000	1.000	481	0	siRNA-SC-10 PSF-A488 IMPa4-A546 DAPI 8C1-siRNA-IMP-a2-a4 V2.00	0	32. siRNA-SC-10 PSF-A488 DAPI IMPa4-A546_m_TileScan_001 (Stage 13 of 49)	00-t4q6xkvDTSHjPYKhtCjpek
63164.6	43229.4	-2.36286	um	Cell	Cell Center of Homogeneous Mass	0.000	1.000	482	1	siRNA-SC-10 PSF-A488 IMPa4-A546 DAPI 8C1-siRNA-IMP-a2-a4 V2.00	0	32. siRNA-SC-10 PSF-A488 DAPI IMPa4-A546_m_TileScan_001 (Stage 13 of 49)	00-t4q6xkvDTSHjPYKhtCjpek
63185.3	43244.5	-2.61253	um	Cell	Cell Center of Homogeneous Mass	0.000	1.000	483	2	siRNA-SC-10 PSF-A488 IMPa4-A546 DAPI 8C1-siRNA-IMP-a2-a4 V2.00	0	32. siRNA-SC-10 PSF-A488 DAPI IMPa4-A546_m_TileScan_001 (Stage 13 of 49)	00-t4q6xkvDTSHjPYKhtCjpek
63211.3	43306.6	-2.52654	um	Cell	Cell Center of Homogeneous Mass	0.000	1.000	484	3	siRNA-SC-10 PSF-A488 IMPa4-A546 DAPI 8C1-siRNA-IMP-a2-a4 V2.00	0	32. siRNA-SC-10 PSF-A488 DAPI IMPa4-A546_m_TileScan_001 (Stage 13 of 49)	00-t4q6xkvDTSHjPYKhtCjpek
63225.6	43268.2	-2.48295	um	Cell	Cell Center of Homogeneous Mass	0.000	1.000	485	4	siRNA-SC-10 PSF-A488 IMPa4-A546 DAPI 8C1-siRNA-IMP-a2-a4 V2.00	0	32. siRNA-SC-10 PSF-A488 DAPI IMPa4-A546_m_TileScan_001 (Stage 13 of 49)	00-t4q6xkvDTSHjPYKhtCjpek
63202.1	43269.8	-2.62102	um	Cell	Cell Center of Homogeneous Mass	0.000	1.000	486	5	siRNA-SC-10 PSF-A488 IMPa4-A546 DAPI 8C1-siRNA-IMP-a2-a4 V2.00	0	32. siRNA-SC-10 PSF-A488 DAPI IMPa4-A546_m_TileScan_001 (Stage 13 of 49)	00-t4q6xkvDTSHjPYKhtCjpek
63157.6	43307	-2.25837	um	Cell	Cell Center of Homogeneous Mass	0.000	1.000	487	6	siRNA-SC-10 PSF-A488 IMPa4-A546 DAPI 8C1-siRNA-IMP-a2-a4 V2.00	0	32. siRNA-SC-10 PSF-A488 DAPI IMPa4-A546_m_TileScan_001 (Stage 13 of 49)	00-t4q6xkvDTSHjPYKhtCjpek
63174.9	43307.4	-2.35362	um	Cell	Cell Center of Homogeneous Mass	0.000	1.000	488	7	siRNA-SC-10 PSF-A488 IMPa4-A546 DAPI 8C1-siRNA-IMP-a2-a4 V2.00	0	32. siRNA-SC-10 PSF-A488 DAPI IMPa4-A546_m_TileScan_001 (Stage 13 of 49)	00-t4q6xkvDTSHjPYKhtCjpek
63251.3	43272.8	-2.57702	um	Cell	Cell Center of Homogeneous Mass	0.000	1.000	489	8	siRNA-SC-10 PSF-A488 IMPa4-A546 DAPI 8C1-siRNA-IMP-a2-a4 V2.00	0	32. siRNA-SC-10 PSF-A488 DAPI IMPa4-A546_m_TileScan_001 (Stage 13 of 49)	00-t4q6xkvDTSHjPYKhtCjpek
63225.3	43300.5	-2.51921	um	Cell	Cell Center of Homogeneous Mass	0.000	1.000	490	9	siRNA-SC-10 PSF-A488 IMPa4-A546 DAPI 8C1-siRNA-IMP-a2-a4 V2.00	0	32. siRNA-SC-10 PSF-A488 DAPI IMPa4-A546_m_TileScan_001 (Stage 13 of 49)	00-t4q6xkvDTSHjPYKhtCjpek
63279.7	43303.3	-2.49594	um	Cell	Cell Center of Homogeneous Mass	0.000	1.000	491	10	siRNA-SC-10 PSF-A488 IMPa4-A546 DAPI 8C1-siRNA-IMP-a2-a4 V2.00	0	32. siRNA-SC-10 PSF-A488 DAPI IMPa4-A546_m_TileScan_001 (Stage 13 of 49)	00-t4q6xkvDTSHjPYKhtCjpek
63277.9	43250.6	-2.4479	um	Cell	Cell Center of Homogeneous Mass	0.000	1.000	492	11	siRNA-SC-10 PSF-A488 IMPa4-A546 DAPI 8C1-siRNA-IMP-a2-a4 V2.00	0	32. siRNA-SC-10 PSF-A488 DAPI IMPa4-A546_m_TileScan_001 (Stage 13 of 49)	00-t4q6xkvDTSHjPYKhtCjpek
63160.4	43289.1	-0.959893	um	Cell	Cell Center of Homogeneous Mass	0.000	1.000	493	12	siRNA-SC-10 PSF-A488 IMPa4-A546 DAPI 8C1-siRNA-IMP-a2-a4 V2.00	0	32. siRNA-SC-10 PSF-A488 DAPI IMPa4-A546_m_TileScan_001 (Stage 13 of 49)	00-t4q6xkvDTSHjPYKhtCjpek
63167.9	43264.6	-0.802382	um	Cell	Cell Center of Homogeneous Mass	0.000	1.000	494	13	siRNA-SC-10 PSF-A488 IMPa4-A546 DAPI 8C1-siRNA-IMP-a2-a4 V2.00	0	32. siRNA-SC-10 PSF-A488 DAPI IMPa4-A546_m_TileScan_001 (Stage 13 of 49)	00-t4q6xkvDTSHjPYKhtCjpek
63159.7	43307.2	-2.43831	um	Cell	Cell Center of Homogeneous Mass	0.000	1.000	495	0	siRNA-SC-10 PSF-A488 IMPa4-A546 DAPI 8C1-siRNA-IMP-a2-a4 V2.00	0	32. siRNA-SC-10 PSF-A488 DAPI IMPa4-A546_n_TileScan_001 (Stage 14 of 49)	00-hvafrp5ATgPA85y7pofALK
63293.6	43172.8	-2.15139	um	Cell	Cell Center of Homogeneous Mass	0.000	1.000	496	1	siRNA-SC-10 PSF-A488 IMPa4-A546 DAPI 8C1-siRNA-IMP-a2-a4 V2.00	0	32. siRNA-SC-10 PSF-A488 DAPI IMPa4-A546_n_TileScan_001 (Stage 14 of 49)	00-hvafrp5ATgPA85y7pofALK
63160.9	43254.1	-2.38936	um	Cell	Cell Center of Homogeneous Mass	0.000	1.000	497	2	siRNA-SC-10 PSF-A488 IMPa4-A546 DAPI 8C1-siRNA-IMP-a2-a4 V2.00	0	32. siRNA-SC-10 PSF-A488 DAPI IMPa4-A546_n_TileScan_001 (Stage 14 of 49)	00-hvafrp5ATgPA85y7pofALK
63206.7	43253.8	-2.48064	um	Cell	Cell Center of Homogeneous Mass	0.000	1.000	498	3	siRNA-SC-10 PSF-A488 IMPa4-A546 DAPI 8C1-siRNA-IMP-a2-a4 V2.00	0	32. siRNA-SC-10 PSF-A488 DAPI IMPa4-A546_n_TileScan_001 (Stage 14 of 49)	00-hvafrp5ATgPA85y7pofALK
63182.5	43285.1	-2.45069	um	Cell	Cell Center of Homogeneous Mass	0.000	1.000	499	4	siRNA-SC-10 PSF-A488 IMPa4-A546 DAPI 8C1-siRNA-IMP-a2-a4 V2.00	0	32. siRNA-SC-10 PSF-A488 DAPI IMPa4-A546_n_TileScan_001 (Stage 14 of 49)	00-hvafrp5ATgPA85y7pofALK
63206.1	43301.4	-1.76413	um	Cell	Cell Center of Homogeneous Mass	0.000	1.000	500	5	siRNA-SC-10 PSF-A488 IMPa4-A546 DAPI 8C1-siRNA-IMP-a2-a4 V2.00	0	32. siRNA-SC-10 PSF-A488 DAPI IMPa4-A546_n_TileScan_001 (Stage 14 of 49)	00-hvafrp5ATgPA85y7pofALK
63259.1	43299.7	-2.41024	um	Cell	Cell Center of Homogeneous Mass	0.000	1.000	501	6	siRNA-SC-10 PSF-A488 IMPa4-A546 DAPI 8C1-siRNA-IMP-a2-a4 V2.00	0	32. siRNA-SC-10 PSF-A488 DAPI IMPa4-A546_n_TileScan_001 (Stage 14 of 49)	00-hvafrp5ATgPA85y7pofALK
63287.2	43263.6	-2.30328	um	Cell	Cell Center of Homogeneous Mass	0.000	1.000	502	7	siRNA-SC-10 PSF-A488 IMPa4-A546 DAPI 8C1-siRNA-IMP-a2-a4 V2.00	0	32. siRNA-SC-10 PSF-A488 DAPI IMPa4-A546_n_TileScan_001 (Stage 14 of 49)	00-hvafrp5ATgPA85y7pofALK
63243.8	43289	-2.40574	um	Cell	Cell Center of Homogeneous Mass	0.000	1.000	503	8	siRNA-SC-10 PSF-A488 IMPa4-A546 DAPI 8C1-siRNA-IMP-a2-a4 V2.00	0	32. siRNA-SC-10 PSF-A488 DAPI IMPa4-A546_n_TileScan_001 (Stage 14 of 49)	00-hvafrp5ATgPA85y7pofALK
63229.5	43304	-2.46313	um	Cell	Cell Center of Homogeneous Mass	0.000	1.000	504	9	siRNA-SC-10 PSF-A488 IMPa4-A546 DAPI 8C1-siRNA-IMP-a2-a4 V2.00	0	32. siRNA-SC-10 PSF-A488 DAPI IMPa4-A546_n_TileScan_001 (Stage 14 of 49)	00-hvafrp5ATgPA85y7pofALK
63238.2	43257.1	-2.33266	um	Cell	Cell Center of Homogeneous Mass	0.000	1.000	505	10	siRNA-SC-10 PSF-A488 IMPa4-A546 DAPI 8C1-siRNA-IMP-a2-a4 V2.00	0	32. siRNA-SC-10 PSF-A488 DAPI IMPa4-A546_n_TileScan_001 (Stage 14 of 49)	00-hvafrp5ATgPA85y7pofALK
63215.4	43284.7	-1.42298	um	Cell	Cell Center of Homogeneous Mass	0.000	1.000	506	11	siRNA-SC-10 PSF-A488 IMPa4-A546 DAPI 8C1-siRNA-IMP-a2-a4 V2.00	0	32. siRNA-SC-10 PSF-A488 DAPI IMPa4-A546_n_TileScan_001 (Stage 14 of 49)	00-hvafrp5ATgPA85y7pofALK
63166.4	43174.3	-3.60818	um	Cell	Cell Center of Homogeneous Mass	0.000	1.000	507	0	siRNA-SC-10 PSF-A488 IMPa4-A546 DAPI 8C1-siRNA-IMP-a2-a4 V2.00	0	32. siRNA-SC-10 PSF-A488 DAPI IMPa4-A546_o_TileScan_001 (Stage 15 of 49)	00-cewxc3DftRZrxMzxmfoCY8
63157.6	43196.6	-3.43583	um	Cell	Cell Center of Homogeneous Mass	0.000	1.000	508	1	siRNA-SC-10 PSF-A488 IMPa4-A546 DAPI 8C1-siRNA-IMP-a2-a4 V2.00	0	32. siRNA-SC-10 PSF-A488 DAPI IMPa4-A546_o_TileScan_001 (Stage 15 of 49)	00-cewxc3DftRZrxMzxmfoCY8
63164.2	43223.4	-3.34888	um	Cell	Cell Center of Homogeneous Mass	0.000	1.000	509	2	siRNA-SC-10 PSF-A488 IMPa4-A546 DAPI 8C1-siRNA-IMP-a2-a4 V2.00	0	32. siRNA-SC-10 PSF-A488 DAPI IMPa4-A546_o_TileScan_001 (Stage 15 of 49)	00-cewxc3DftRZrxMzxmfoCY8
63160.6	43238.9	-3.82536	um	Cell	Cell Center of Homogeneous Mass	0.000	1.000	510	3	siRNA-SC-10 PSF-A488 IMPa4-A546 DAPI 8C1-siRNA-IMP-a2-a4 V2.00	0	32. siRNA-SC-10 PSF-A488 DAPI IMPa4-A546_o_TileScan_001 (Stage 15 of 49)	00-cewxc3DftRZrxMzxmfoCY8
63259.1	43291.7	-3.77047	um	Cell	Cell Center of Homogeneous Mass	0.000	1.000	511	4	siRNA-SC-10 PSF-A488 IMPa4-A546 DAPI 8C1-siRNA-IMP-a2-a4 V2.00	0	32. siRNA-SC-10 PSF-A488 DAPI IMPa4-A546_o_TileScan_001 (Stage 15 of 49)	00-cewxc3DftRZrxMzxmfoCY8
63291.4	43289.1	-3.70484	um	Cell	Cell Center of Homogeneous Mass	0.000	1.000	512	5	siRNA-SC-10 PSF-A488 IMPa4-A546 DAPI 8C1-siRNA-IMP-a2-a4 V2.00	0	32. siRNA-SC-10 PSF-A488 DAPI IMPa4-A546_o_TileScan_001 (Stage 15 of 49)	00-cewxc3DftRZrxMzxmfoCY8
63179.4	43295.8	-3.5147	um	Cell	Cell Center of Homogeneous Mass	0.000	1.000	513	0	siRNA-SC-10 PSF-A488 IMPa4-A546 DAPI 8C1-siRNA-IMP-a2-a4 V2.00	0	32. siRNA-SC-10 PSF-A488 DAPI IMPa4-A546_p_TileScan_001 (Stage 16 of 49)	00-a97G3P43gCWJtG4GwtECHL
63248.8	43284.2	-3.60798	um	Cell	Cell Center of Homogeneous Mass	0.000	1.000	514	1	siRNA-SC-10 PSF-A488 IMPa4-A546 DAPI 8C1-siRNA-IMP-a2-a4 V2.00	0	32. siRNA-SC-10 PSF-A488 DAPI IMPa4-A546_p_TileScan_001 (Stage 16 of 49)	00-a97G3P43gCWJtG4GwtECHL
63281.7	43284.2	-3.54322	um	Cell	Cell Center of Homogeneous Mass	0.000	1.000	515	2	siRNA-SC-10 PSF-A488 IMPa4-A546 DAPI 8C1-siRNA-IMP-a2-a4 V2.00	0	32. siRNA-SC-10 PSF-A488 DAPI IMPa4-A546_p_TileScan_001 (Stage 16 of 49)	00-a97G3P43gCWJtG4GwtECHL
63239.6	43293.6	-3.59107	um	Cell	Cell Center of Homogeneous Mass	0.000	1.000	516	3	siRNA-SC-10 PSF-A488 IMPa4-A546 DAPI 8C1-siRNA-IMP-a2-a4 V2.00	0	32. siRNA-SC-10 PSF-A488 DAPI IMPa4-A546_p_TileScan_001 (Stage 16 of 49)	00-a97G3P43gCWJtG4GwtECHL
63228.9	43309.2	-3.54935	um	Cell	Cell Center of Homogeneous Mass	0.000	1.000	517	4	siRNA-SC-10 PSF-A488 IMPa4-A546 DAPI 8C1-siRNA-IMP-a2-a4 V2.00	0	32. siRNA-SC-10 PSF-A488 DAPI IMPa4-A546_p_TileScan_001 (Stage 16 of 49)	00-a97G3P43gCWJtG4GwtECHL
63256.3	43215.5	-3.34453	um	Cell	Cell Center of Homogeneous Mass	0.000	1.000	518	0	siRNA-SC-10 PSF-A488 IMPa4-A546 DAPI 8C1-siRNA-IMP-a2-a4 V2.00	0	32. siRNA-SC-10 PSF-A488 DAPI IMPa4-A546_q_TileScan_001 (Stage 17 of 49)	00-SfNq5gDTr6UuZRBnNY5GyM
63272.7	43193.5	-3.24909	um	Cell	Cell Center of Homogeneous Mass	0.000	1.000	519	1	siRNA-SC-10 PSF-A488 IMPa4-A546 DAPI 8C1-siRNA-IMP-a2-a4 V2.00	0	32. siRNA-SC-10 PSF-A488 DAPI IMPa4-A546_q_TileScan_001 (Stage 17 of 49)	00-SfNq5gDTr6UuZRBnNY5GyM
63294.4	43221.7	-3.16797	um	Cell	Cell Center of Homogeneous Mass	0.000	1.000	520	2	siRNA-SC-10 PSF-A488 IMPa4-A546 DAPI 8C1-siRNA-IMP-a2-a4 V2.00	0	32. siRNA-SC-10 PSF-A488 DAPI IMPa4-A546_q_TileScan_001 (Stage 17 of 49)	00-SfNq5gDTr6UuZRBnNY5GyM
63290	43179.7	-3.1666	um	Cell	Cell Center of Homogeneous Mass	0.000	1.000	521	3	siRNA-SC-10 PSF-A488 IMPa4-A546 DAPI 8C1-siRNA-IMP-a2-a4 V2.00	0	32. siRNA-SC-10 PSF-A488 DAPI IMPa4-A546_q_TileScan_001 (Stage 17 of 49)	00-SfNq5gDTr6UuZRBnNY5GyM
63245.2	43181.6	-3.20854	um	Cell	Cell Center of Homogeneous Mass	0.000	1.000	522	4	siRNA-SC-10 PSF-A488 IMPa4-A546 DAPI 8C1-siRNA-IMP-a2-a4 V2.00	0	32. siRNA-SC-10 PSF-A488 DAPI IMPa4-A546_q_TileScan_001 (Stage 17 of 49)	00-SfNq5gDTr6UuZRBnNY5GyM
63277.6	43210.8	-3.15296	um	Cell	Cell Center of Homogeneous Mass	0.000	1.000	523	5	siRNA-SC-10 PSF-A488 IMPa4-A546 DAPI 8C1-siRNA-IMP-a2-a4 V2.00	0	32. siRNA-SC-10 PSF-A488 DAPI IMPa4-A546_q_TileScan_001 (Stage 17 of 49)	00-SfNq5gDTr6UuZRBnNY5GyM
63274.2	43233.9	-3.21847	um	Cell	Cell Center of Homogeneous Mass	0.000	1.000	524	6	siRNA-SC-10 PSF-A488 IMPa4-A546 DAPI 8C1-siRNA-IMP-a2-a4 V2.00	0	32. siRNA-SC-10 PSF-A488 DAPI IMPa4-A546_q_TileScan_001 (Stage 17 of 49)	00-SfNq5gDTr6UuZRBnNY5GyM
63187.1	43257.5	-3.36078	um	Cell	Cell Center of Homogeneous Mass	0.000	1.000	525	7	siRNA-SC-10 PSF-A488 IMPa4-A546 DAPI 8C1-siRNA-IMP-a2-a4 V2.00	0	32. siRNA-SC-10 PSF-A488 DAPI IMPa4-A546_q_TileScan_001 (Stage 17 of 49)	00-SfNq5gDTr6UuZRBnNY5GyM
63203.7	43288.1	-3.41436	um	Cell	Cell Center of Homogeneous Mass	0.000	1.000	526	8	siRNA-SC-10 PSF-A488 IMPa4-A546 DAPI 8C1-siRNA-IMP-a2-a4 V2.00	0	32. siRNA-SC-10 PSF-A488 DAPI IMPa4-A546_q_TileScan_001 (Stage 17 of 49)	00-SfNq5gDTr6UuZRBnNY5GyM
63167.5	43302.7	-3.37185	um	Cell	Cell Center of Homogeneous Mass	0.000	1.000	527	9	siRNA-SC-10 PSF-A488 IMPa4-A546 DAPI 8C1-siRNA-IMP-a2-a4 V2.00	0	32. siRNA-SC-10 PSF-A488 DAPI IMPa4-A546_q_TileScan_001 (Stage 17 of 49)	00-SfNq5gDTr6UuZRBnNY5GyM
63162.4	43287.8	-3.33373	um	Cell	Cell Center of Homogeneous Mass	0.000	1.000	528	10	siRNA-SC-10 PSF-A488 IMPa4-A546 DAPI 8C1-siRNA-IMP-a2-a4 V2.00	0	32. siRNA-SC-10 PSF-A488 DAPI IMPa4-A546_q_TileScan_001 (Stage 17 of 49)	00-SfNq5gDTr6UuZRBnNY5GyM
63233.9	43282.9	-3.38004	um	Cell	Cell Center of Homogeneous Mass	0.000	1.000	529	11	siRNA-SC-10 PSF-A488 IMPa4-A546 DAPI 8C1-siRNA-IMP-a2-a4 V2.00	0	32. siRNA-SC-10 PSF-A488 DAPI IMPa4-A546_q_TileScan_001 (Stage 17 of 49)	00-SfNq5gDTr6UuZRBnNY5GyM
63239.4	43303.3	-3.45223	um	Cell	Cell Center of Homogeneous Mass	0.000	1.000	530	12	siRNA-SC-10 PSF-A488 IMPa4-A546 DAPI 8C1-siRNA-IMP-a2-a4 V2.00	0	32. siRNA-SC-10 PSF-A488 DAPI IMPa4-A546_q_TileScan_001 (Stage 17 of 49)	00-SfNq5gDTr6UuZRBnNY5GyM
63297.2	43298.1	-3.58377	um	Cell	Cell Center of Homogeneous Mass	0.000	1.000	531	0	siRNA-SC-10 PSF-A488 IMPa4-A546 DAPI 8C1-siRNA-IMP-a2-a4 V2.00	0	32. siRNA-SC-10 PSF-A488 DAPI IMPa4-A546_r_TileScan_001 (Stage 18 of 49)	00-EcRFGnuZASvYXW97WofXDM
63180.4	43169.6	-3.3905	um	Cell	Cell Center of Homogeneous Mass	0.000	1.000	532	1	siRNA-SC-10 PSF-A488 IMPa4-A546 DAPI 8C1-siRNA-IMP-a2-a4 V2.00	0	32. siRNA-SC-10 PSF-A488 DAPI IMPa4-A546_r_TileScan_001 (Stage 18 of 49)	00-EcRFGnuZASvYXW97WofXDM
63193.9	43204.2	-3.58155	um	Cell	Cell Center of Homogeneous Mass	0.000	1.000	533	2	siRNA-SC-10 PSF-A488 IMPa4-A546 DAPI 8C1-siRNA-IMP-a2-a4 V2.00	0	32. siRNA-SC-10 PSF-A488 DAPI IMPa4-A546_r_TileScan_001 (Stage 18 of 49)	00-EcRFGnuZASvYXW97WofXDM
63167	43223.4	-3.61142	um	Cell	Cell Center of Homogeneous Mass	0.000	1.000	534	3	siRNA-SC-10 PSF-A488 IMPa4-A546 DAPI 8C1-siRNA-IMP-a2-a4 V2.00	0	32. siRNA-SC-10 PSF-A488 DAPI IMPa4-A546_r_TileScan_001 (Stage 18 of 49)	00-EcRFGnuZASvYXW97WofXDM
63162.4	43181	-3.46749	um	Cell	Cell Center of Homogeneous Mass	0.000	1.000	535	4	siRNA-SC-10 PSF-A488 IMPa4-A546 DAPI 8C1-siRNA-IMP-a2-a4 V2.00	0	32. siRNA-SC-10 PSF-A488 DAPI IMPa4-A546_r_TileScan_001 (Stage 18 of 49)	00-EcRFGnuZASvYXW97WofXDM
63210.3	43183.1	-3.49208	um	Cell	Cell Center of Homogeneous Mass	0.000	1.000	536	5	siRNA-SC-10 PSF-A488 IMPa4-A546 DAPI 8C1-siRNA-IMP-a2-a4 V2.00	0	32. siRNA-SC-10 PSF-A488 DAPI IMPa4-A546_r_TileScan_001 (Stage 18 of 49)	00-EcRFGnuZASvYXW97WofXDM
63227.8	43195.8	-3.45618	um	Cell	Cell Center of Homogeneous Mass	0.000	1.000	537	6	siRNA-SC-10 PSF-A488 IMPa4-A546 DAPI 8C1-siRNA-IMP-a2-a4 V2.00	0	32. siRNA-SC-10 PSF-A488 DAPI IMPa4-A546_r_TileScan_001 (Stage 18 of 49)	00-EcRFGnuZASvYXW97WofXDM
63174.1	43196.9	-3.52072	um	Cell	Cell Center of Homogeneous Mass	0.000	1.000	538	7	siRNA-SC-10 PSF-A488 IMPa4-A546 DAPI 8C1-siRNA-IMP-a2-a4 V2.00	0	32. siRNA-SC-10 PSF-A488 DAPI IMPa4-A546_r_TileScan_001 (Stage 18 of 49)	00-EcRFGnuZASvYXW97WofXDM
63200	43231.8	-3.518	um	Cell	Cell Center of Homogeneous Mass	0.000	1.000	539	8	siRNA-SC-10 PSF-A488 IMPa4-A546 DAPI 8C1-siRNA-IMP-a2-a4 V2.00	0	32. siRNA-SC-10 PSF-A488 DAPI IMPa4-A546_r_TileScan_001 (Stage 18 of 49)	00-EcRFGnuZASvYXW97WofXDM
63289.5	43176.1	-3.41108	um	Cell	Cell Center of Homogeneous Mass	0.000	1.000	540	9	siRNA-SC-10 PSF-A488 IMPa4-A546 DAPI 8C1-siRNA-IMP-a2-a4 V2.00	0	32. siRNA-SC-10 PSF-A488 DAPI IMPa4-A546_r_TileScan_001 (Stage 18 of 49)	00-EcRFGnuZASvYXW97WofXDM
63262.2	43185.5	-3.4285	um	Cell	Cell Center of Homogeneous Mass	0.000	1.000	541	10	siRNA-SC-10 PSF-A488 IMPa4-A546 DAPI 8C1-siRNA-IMP-a2-a4 V2.00	0	32. siRNA-SC-10 PSF-A488 DAPI IMPa4-A546_r_TileScan_001 (Stage 18 of 49)	00-EcRFGnuZASvYXW97WofXDM
63290.3	43195.6	-3.46061	um	Cell	Cell Center of Homogeneous Mass	0.000	1.000	542	11	siRNA-SC-10 PSF-A488 IMPa4-A546 DAPI 8C1-siRNA-IMP-a2-a4 V2.00	0	32. siRNA-SC-10 PSF-A488 DAPI IMPa4-A546_r_TileScan_001 (Stage 18 of 49)	00-EcRFGnuZASvYXW97WofXDM
63234.1	43220.9	-3.5355	um	Cell	Cell Center of Homogeneous Mass	0.000	1.000	543	12	siRNA-SC-10 PSF-A488 IMPa4-A546 DAPI 8C1-siRNA-IMP-a2-a4 V2.00	0	32. siRNA-SC-10 PSF-A488 DAPI IMPa4-A546_r_TileScan_001 (Stage 18 of 49)	00-EcRFGnuZASvYXW97WofXDM
63251.4	43171.3	-3.41769	um	Cell	Cell Center of Homogeneous Mass	0.000	1.000	544	13	siRNA-SC-10 PSF-A488 IMPa4-A546 DAPI 8C1-siRNA-IMP-a2-a4 V2.00	0	32. siRNA-SC-10 PSF-A488 DAPI IMPa4-A546_r_TileScan_001 (Stage 18 of 49)	00-EcRFGnuZASvYXW97WofXDM
63265.4	43211.2	-3.14592	um	Cell	Cell Center of Homogeneous Mass	0.000	1.000	545	14	siRNA-SC-10 PSF-A488 IMPa4-A546 DAPI 8C1-siRNA-IMP-a2-a4 V2.00	0	32. siRNA-SC-10 PSF-A488 DAPI IMPa4-A546_r_TileScan_001 (Stage 18 of 49)	00-EcRFGnuZASvYXW97WofXDM
63282.3	43221.5	-3.35675	um	Cell	Cell Center of Homogeneous Mass	0.000	1.000	546	15	siRNA-SC-10 PSF-A488 IMPa4-A546 DAPI 8C1-siRNA-IMP-a2-a4 V2.00	0	32. siRNA-SC-10 PSF-A488 DAPI IMPa4-A546_r_TileScan_001 (Stage 18 of 49)	00-EcRFGnuZASvYXW97WofXDM
63296.2	43224.6	-3.21615	um	Cell	Cell Center of Homogeneous Mass	0.000	1.000	547	16	siRNA-SC-10 PSF-A488 IMPa4-A546 DAPI 8C1-siRNA-IMP-a2-a4 V2.00	0	32. siRNA-SC-10 PSF-A488 DAPI IMPa4-A546_r_TileScan_001 (Stage 18 of 49)	00-EcRFGnuZASvYXW97WofXDM
63289.3	43243.9	-3.35283	um	Cell	Cell Center of Homogeneous Mass	0.000	1.000	548	17	siRNA-SC-10 PSF-A488 IMPa4-A546 DAPI 8C1-siRNA-IMP-a2-a4 V2.00	0	32. siRNA-SC-10 PSF-A488 DAPI IMPa4-A546_r_TileScan_001 (Stage 18 of 49)	00-EcRFGnuZASvYXW97WofXDM
63214.5	43196.1	-3.28554	um	Cell	Cell Center of Homogeneous Mass	0.000	1.000	549	0	siRNA-SC-10 PSF-A488 IMPa4-A546 DAPI 8C1-siRNA-IMP-a2-a4 V2.00	0	32. siRNA-SC-10 PSF-A488 DAPI IMPa4-A546_s_TileScan_001 (Stage 19 of 49)	00-mSetmCRFmKFgUHAydDNpgF
63224.5	43221.5	-3.32384	um	Cell	Cell Center of Homogeneous Mass	0.000	1.000	550	1	siRNA-SC-10 PSF-A488 IMPa4-A546 DAPI 8C1-siRNA-IMP-a2-a4 V2.00	0	32. siRNA-SC-10 PSF-A488 DAPI IMPa4-A546_s_TileScan_001 (Stage 19 of 49)	00-mSetmCRFmKFgUHAydDNpgF
63207.9	43174.5	-3.07766	um	Cell	Cell Center of Homogeneous Mass	0.000	1.000	551	2	siRNA-SC-10 PSF-A488 IMPa4-A546 DAPI 8C1-siRNA-IMP-a2-a4 V2.00	0	32. siRNA-SC-10 PSF-A488 DAPI IMPa4-A546_s_TileScan_001 (Stage 19 of 49)	00-mSetmCRFmKFgUHAydDNpgF
63162.3	43174.8	-3.11331	um	Cell	Cell Center of Homogeneous Mass	0.000	1.000	552	3	siRNA-SC-10 PSF-A488 IMPa4-A546 DAPI 8C1-siRNA-IMP-a2-a4 V2.00	0	32. siRNA-SC-10 PSF-A488 DAPI IMPa4-A546_s_TileScan_001 (Stage 19 of 49)	00-mSetmCRFmKFgUHAydDNpgF
63185.8	43190.6	-3.24008	um	Cell	Cell Center of Homogeneous Mass	0.000	1.000	553	4	siRNA-SC-10 PSF-A488 IMPa4-A546 DAPI 8C1-siRNA-IMP-a2-a4 V2.00	0	32. siRNA-SC-10 PSF-A488 DAPI IMPa4-A546_s_TileScan_001 (Stage 19 of 49)	00-mSetmCRFmKFgUHAydDNpgF
63161.8	43196.1	-3.09244	um	Cell	Cell Center of Homogeneous Mass	0.000	1.000	554	5	siRNA-SC-10 PSF-A488 IMPa4-A546 DAPI 8C1-siRNA-IMP-a2-a4 V2.00	0	32. siRNA-SC-10 PSF-A488 DAPI IMPa4-A546_s_TileScan_001 (Stage 19 of 49)	00-mSetmCRFmKFgUHAydDNpgF
63167.9	43212.4	-3.15045	um	Cell	Cell Center of Homogeneous Mass	0.000	1.000	555	6	siRNA-SC-10 PSF-A488 IMPa4-A546 DAPI 8C1-siRNA-IMP-a2-a4 V2.00	0	32. siRNA-SC-10 PSF-A488 DAPI IMPa4-A546_s_TileScan_001 (Stage 19 of 49)	00-mSetmCRFmKFgUHAydDNpgF
63186.5	43214.7	-3.16408	um	Cell	Cell Center of Homogeneous Mass	0.000	1.000	556	7	siRNA-SC-10 PSF-A488 IMPa4-A546 DAPI 8C1-siRNA-IMP-a2-a4 V2.00	0	32. siRNA-SC-10 PSF-A488 DAPI IMPa4-A546_s_TileScan_001 (Stage 19 of 49)	00-mSetmCRFmKFgUHAydDNpgF
63162.9	43229	-3.00877	um	Cell	Cell Center of Homogeneous Mass	0.000	1.000	557	8	siRNA-SC-10 PSF-A488 IMPa4-A546 DAPI 8C1-siRNA-IMP-a2-a4 V2.00	0	32. siRNA-SC-10 PSF-A488 DAPI IMPa4-A546_s_TileScan_001 (Stage 19 of 49)	00-mSetmCRFmKFgUHAydDNpgF
63202.2	43236.4	-2.4101	um	Cell	Cell Center of Homogeneous Mass	0.000	1.000	558	9	siRNA-SC-10 PSF-A488 IMPa4-A546 DAPI 8C1-siRNA-IMP-a2-a4 V2.00	0	32. siRNA-SC-10 PSF-A488 DAPI IMPa4-A546_s_TileScan_001 (Stage 19 of 49)	00-mSetmCRFmKFgUHAydDNpgF
63185.7	43237.8	-2.38912	um	Cell	Cell Center of Homogeneous Mass	0.000	1.000	559	10	siRNA-SC-10 PSF-A488 IMPa4-A546 DAPI 8C1-siRNA-IMP-a2-a4 V2.00	0	32. siRNA-SC-10 PSF-A488 DAPI IMPa4-A546_s_TileScan_001 (Stage 19 of 49)	00-mSetmCRFmKFgUHAydDNpgF
63253.9	43239.9	-3.1335	um	Cell	Cell Center of Homogeneous Mass	0.000	1.000	560	11	siRNA-SC-10 PSF-A488 IMPa4-A546 DAPI 8C1-siRNA-IMP-a2-a4 V2.00	0	32. siRNA-SC-10 PSF-A488 DAPI IMPa4-A546_s_TileScan_001 (Stage 19 of 49)	00-mSetmCRFmKFgUHAydDNpgF
63285.3	43177.5	-2.9972	um	Cell	Cell Center of Homogeneous Mass	0.000	1.000	561	12	siRNA-SC-10 PSF-A488 IMPa4-A546 DAPI 8C1-siRNA-IMP-a2-a4 V2.00	0	32. siRNA-SC-10 PSF-A488 DAPI IMPa4-A546_s_TileScan_001 (Stage 19 of 49)	00-mSetmCRFmKFgUHAydDNpgF
63260.3	43207.4	-3.04603	um	Cell	Cell Center of Homogeneous Mass	0.000	1.000	562	13	siRNA-SC-10 PSF-A488 IMPa4-A546 DAPI 8C1-siRNA-IMP-a2-a4 V2.00	0	32. siRNA-SC-10 PSF-A488 DAPI IMPa4-A546_s_TileScan_001 (Stage 19 of 49)	00-mSetmCRFmKFgUHAydDNpgF
63193.2	43300.3	-3.28805	um	Cell	Cell Center of Homogeneous Mass	0.000	1.000	563	14	siRNA-SC-10 PSF-A488 IMPa4-A546 DAPI 8C1-siRNA-IMP-a2-a4 V2.00	0	32. siRNA-SC-10 PSF-A488 DAPI IMPa4-A546_s_TileScan_001 (Stage 19 of 49)	00-mSetmCRFmKFgUHAydDNpgF
63205.3	43254.2	-3.13248	um	Cell	Cell Center of Homogeneous Mass	0.000	1.000	564	15	siRNA-SC-10 PSF-A488 IMPa4-A546 DAPI 8C1-siRNA-IMP-a2-a4 V2.00	0	32. siRNA-SC-10 PSF-A488 DAPI IMPa4-A546_s_TileScan_001 (Stage 19 of 49)	00-mSetmCRFmKFgUHAydDNpgF
63176.6	43255.7	-3.22159	um	Cell	Cell Center of Homogeneous Mass	0.000	1.000	565	16	siRNA-SC-10 PSF-A488 IMPa4-A546 DAPI 8C1-siRNA-IMP-a2-a4 V2.00	0	32. siRNA-SC-10 PSF-A488 DAPI IMPa4-A546_s_TileScan_001 (Stage 19 of 49)	00-mSetmCRFmKFgUHAydDNpgF
63217	43286.2	-3.26557	um	Cell	Cell Center of Homogeneous Mass	0.000	1.000	566	17	siRNA-SC-10 PSF-A488 IMPa4-A546 DAPI 8C1-siRNA-IMP-a2-a4 V2.00	0	32. siRNA-SC-10 PSF-A488 DAPI IMPa4-A546_s_TileScan_001 (Stage 19 of 49)	00-mSetmCRFmKFgUHAydDNpgF
63167.1	43304.6	-3.25368	um	Cell	Cell Center of Homogeneous Mass	0.000	1.000	567	18	siRNA-SC-10 PSF-A488 IMPa4-A546 DAPI 8C1-siRNA-IMP-a2-a4 V2.00	0	32. siRNA-SC-10 PSF-A488 DAPI IMPa4-A546_s_TileScan_001 (Stage 19 of 49)	00-mSetmCRFmKFgUHAydDNpgF
63157.1	43245.8	-2.83905	um	Cell	Cell Center of Homogeneous Mass	0.000	1.000	568	19	siRNA-SC-10 PSF-A488 IMPa4-A546 DAPI 8C1-siRNA-IMP-a2-a4 V2.00	0	32. siRNA-SC-10 PSF-A488 DAPI IMPa4-A546_s_TileScan_001 (Stage 19 of 49)	00-mSetmCRFmKFgUHAydDNpgF
63243.3	43306.6	-3.22321	um	Cell	Cell Center of Homogeneous Mass	0.000	1.000	569	20	siRNA-SC-10 PSF-A488 IMPa4-A546 DAPI 8C1-siRNA-IMP-a2-a4 V2.00	0	32. siRNA-SC-10 PSF-A488 DAPI IMPa4-A546_s_TileScan_001 (Stage 19 of 49)	00-mSetmCRFmKFgUHAydDNpgF
63228.1	43250.2	-3.12035	um	Cell	Cell Center of Homogeneous Mass	0.000	1.000	570	21	siRNA-SC-10 PSF-A488 IMPa4-A546 DAPI 8C1-siRNA-IMP-a2-a4 V2.00	0	32. siRNA-SC-10 PSF-A488 DAPI IMPa4-A546_s_TileScan_001 (Stage 19 of 49)	00-mSetmCRFmKFgUHAydDNpgF
63268.9	43195.3	-0.995537	um	Cell	Cell Center of Homogeneous Mass	0.000	1.000	571	22	siRNA-SC-10 PSF-A488 IMPa4-A546 DAPI 8C1-siRNA-IMP-a2-a4 V2.00	0	32. siRNA-SC-10 PSF-A488 DAPI IMPa4-A546_s_TileScan_001 (Stage 19 of 49)	00-mSetmCRFmKFgUHAydDNpgF
63175.5	43278.8	-0.918886	um	Cell	Cell Center of Homogeneous Mass	0.000	1.000	572	23	siRNA-SC-10 PSF-A488 IMPa4-A546 DAPI 8C1-siRNA-IMP-a2-a4 V2.00	0	32. siRNA-SC-10 PSF-A488 DAPI IMPa4-A546_s_TileScan_001 (Stage 19 of 49)	00-mSetmCRFmKFgUHAydDNpgF
63294	43287.9	-2.9422	um	Cell	Cell Center of Homogeneous Mass	0.000	1.000	577	0	siRNA-SC-10 PSF-A488 IMPa4-A546 DAPI 8C1-siRNA-IMP-a2-a4 V2.00	0	32. siRNA-SC-10 PSF-A488 DAPI IMPa4-A546_u_TileScan_001 (Stage 21 of 49)	00-5pMR9cVzrHkUq6YwVMerim
63156.4	43231.5	-2.98201	um	Cell	Cell Center of Homogeneous Mass	0.000	1.000	578	1	siRNA-SC-10 PSF-A488 IMPa4-A546 DAPI 8C1-siRNA-IMP-a2-a4 V2.00	0	32. siRNA-SC-10 PSF-A488 DAPI IMPa4-A546_u_TileScan_001 (Stage 21 of 49)	00-5pMR9cVzrHkUq6YwVMerim
63161	43174.5	-3.3791	um	Cell	Cell Center of Homogeneous Mass	0.000	1.000	579	0	siRNA-SC-10 PSF-A488 IMPa4-A546 DAPI 8C1-siRNA-IMP-a2-a4 V2.00	0	32. siRNA-SC-10 PSF-A488 DAPI IMPa4-A546_v_TileScan_001 (Stage 22 of 49)	00-Rrj8ko739rCyNhr7hhxCa9
63207.1	43210.2	-3.73843	um	Cell	Cell Center of Homogeneous Mass	0.000	1.000	580	1	siRNA-SC-10 PSF-A488 IMPa4-A546 DAPI 8C1-siRNA-IMP-a2-a4 V2.00	0	32. siRNA-SC-10 PSF-A488 DAPI IMPa4-A546_v_TileScan_001 (Stage 22 of 49)	00-Rrj8ko739rCyNhr7hhxCa9
63184.3	43225	-3.64514	um	Cell	Cell Center of Homogeneous Mass	0.000	1.000	581	2	siRNA-SC-10 PSF-A488 IMPa4-A546 DAPI 8C1-siRNA-IMP-a2-a4 V2.00	0	32. siRNA-SC-10 PSF-A488 DAPI IMPa4-A546_v_TileScan_001 (Stage 22 of 49)	00-Rrj8ko739rCyNhr7hhxCa9
63172.2	43179.8	-3.41433	um	Cell	Cell Center of Homogeneous Mass	0.000	1.000	582	3	siRNA-SC-10 PSF-A488 IMPa4-A546 DAPI 8C1-siRNA-IMP-a2-a4 V2.00	0	32. siRNA-SC-10 PSF-A488 DAPI IMPa4-A546_v_TileScan_001 (Stage 22 of 49)	00-Rrj8ko739rCyNhr7hhxCa9
63272.9	43179.2	-3.72387	um	Cell	Cell Center of Homogeneous Mass	0.000	1.000	583	4	siRNA-SC-10 PSF-A488 IMPa4-A546 DAPI 8C1-siRNA-IMP-a2-a4 V2.00	0	32. siRNA-SC-10 PSF-A488 DAPI IMPa4-A546_v_TileScan_001 (Stage 22 of 49)	00-Rrj8ko739rCyNhr7hhxCa9
63235	43198.5	-3.79925	um	Cell	Cell Center of Homogeneous Mass	0.000	1.000	584	5	siRNA-SC-10 PSF-A488 IMPa4-A546 DAPI 8C1-siRNA-IMP-a2-a4 V2.00	0	32. siRNA-SC-10 PSF-A488 DAPI IMPa4-A546_v_TileScan_001 (Stage 22 of 49)	00-Rrj8ko739rCyNhr7hhxCa9
63287.2	43209.1	-3.72941	um	Cell	Cell Center of Homogeneous Mass	0.000	1.000	585	6	siRNA-SC-10 PSF-A488 IMPa4-A546 DAPI 8C1-siRNA-IMP-a2-a4 V2.00	0	32. siRNA-SC-10 PSF-A488 DAPI IMPa4-A546_v_TileScan_001 (Stage 22 of 49)	00-Rrj8ko739rCyNhr7hhxCa9
63259.6	43226.1	-3.83257	um	Cell	Cell Center of Homogeneous Mass	0.000	1.000	586	7	siRNA-SC-10 PSF-A488 IMPa4-A546 DAPI 8C1-siRNA-IMP-a2-a4 V2.00	0	32. siRNA-SC-10 PSF-A488 DAPI IMPa4-A546_v_TileScan_001 (Stage 22 of 49)	00-Rrj8ko739rCyNhr7hhxCa9
63292.9	43230.6	-3.77671	um	Cell	Cell Center of Homogeneous Mass	0.000	1.000	587	8	siRNA-SC-10 PSF-A488 IMPa4-A546 DAPI 8C1-siRNA-IMP-a2-a4 V2.00	0	32. siRNA-SC-10 PSF-A488 DAPI IMPa4-A546_v_TileScan_001 (Stage 22 of 49)	00-Rrj8ko739rCyNhr7hhxCa9
63235.1	43230.9	-3.72013	um	Cell	Cell Center of Homogeneous Mass	0.000	1.000	588	9	siRNA-SC-10 PSF-A488 IMPa4-A546 DAPI 8C1-siRNA-IMP-a2-a4 V2.00	0	32. siRNA-SC-10 PSF-A488 DAPI IMPa4-A546_v_TileScan_001 (Stage 22 of 49)	00-Rrj8ko739rCyNhr7hhxCa9
63199.8	43245.5	-4.00407	um	Cell	Cell Center of Homogeneous Mass	0.000	1.000	589	10	siRNA-SC-10 PSF-A488 IMPa4-A546 DAPI 8C1-siRNA-IMP-a2-a4 V2.00	0	32. siRNA-SC-10 PSF-A488 DAPI IMPa4-A546_v_TileScan_001 (Stage 22 of 49)	00-Rrj8ko739rCyNhr7hhxCa9
63166.6	43298.6	-3.86796	um	Cell	Cell Center of Homogeneous Mass	0.000	1.000	590	11	siRNA-SC-10 PSF-A488 IMPa4-A546 DAPI 8C1-siRNA-IMP-a2-a4 V2.00	0	32. siRNA-SC-10 PSF-A488 DAPI IMPa4-A546_v_TileScan_001 (Stage 22 of 49)	00-Rrj8ko739rCyNhr7hhxCa9
63260.3	43249.7	-3.71931	um	Cell	Cell Center of Homogeneous Mass	0.000	1.000	591	12	siRNA-SC-10 PSF-A488 IMPa4-A546 DAPI 8C1-siRNA-IMP-a2-a4 V2.00	0	32. siRNA-SC-10 PSF-A488 DAPI IMPa4-A546_v_TileScan_001 (Stage 22 of 49)	00-Rrj8ko739rCyNhr7hhxCa9
63159.8	43179.6	-3.32211	um	Cell	Cell Center of Homogeneous Mass	0.000	1.000	592	0	siRNA-SC-10 PSF-A488 IMPa4-A546 DAPI 8C1-siRNA-IMP-a2-a4 V2.00	0	32. siRNA-SC-10 PSF-A488 DAPI IMPa4-A546_w_TileScan_001 (Stage 23 of 49)	00-qgPjjxDJWGXyYutuuYLywF
63185.9	43194.1	-3.35002	um	Cell	Cell Center of Homogeneous Mass	0.000	1.000	593	1	siRNA-SC-10 PSF-A488 IMPa4-A546 DAPI 8C1-siRNA-IMP-a2-a4 V2.00	0	32. siRNA-SC-10 PSF-A488 DAPI IMPa4-A546_w_TileScan_001 (Stage 23 of 49)	00-qgPjjxDJWGXyYutuuYLywF
63167.3	43210.4	-3.35793	um	Cell	Cell Center of Homogeneous Mass	0.000	1.000	594	2	siRNA-SC-10 PSF-A488 IMPa4-A546 DAPI 8C1-siRNA-IMP-a2-a4 V2.00	0	32. siRNA-SC-10 PSF-A488 DAPI IMPa4-A546_w_TileScan_001 (Stage 23 of 49)	00-qgPjjxDJWGXyYutuuYLywF
63177	43228.4	-3.4471	um	Cell	Cell Center of Homogeneous Mass	0.000	1.000	595	3	siRNA-SC-10 PSF-A488 IMPa4-A546 DAPI 8C1-siRNA-IMP-a2-a4 V2.00	0	32. siRNA-SC-10 PSF-A488 DAPI IMPa4-A546_w_TileScan_001 (Stage 23 of 49)	00-qgPjjxDJWGXyYutuuYLywF
63217.4	43210.1	-3.87078	um	Cell	Cell Center of Homogeneous Mass	0.000	1.000	596	0	siRNA-SC-10 PSF-A488 IMPa4-A546 DAPI 8C1-siRNA-IMP-a2-a4 V2.00	0	32. siRNA-SC-10 PSF-A488 DAPI IMPa4-A546_x_TileScan_001 (Stage 24 of 49)	00-iHCXKJDyp6baQFZUotGjee
63296.8	43230.3	-4.04789	um	Cell	Cell Center of Homogeneous Mass	0.000	1.000	597	1	siRNA-SC-10 PSF-A488 IMPa4-A546 DAPI 8C1-siRNA-IMP-a2-a4 V2.00	0	32. siRNA-SC-10 PSF-A488 DAPI IMPa4-A546_x_TileScan_001 (Stage 24 of 49)	00-iHCXKJDyp6baQFZUotGjee
63276.9	43177.6	-3.84866	um	Cell	Cell Center of Homogeneous Mass	0.000	1.000	598	2	siRNA-SC-10 PSF-A488 IMPa4-A546 DAPI 8C1-siRNA-IMP-a2-a4 V2.00	0	32. siRNA-SC-10 PSF-A488 DAPI IMPa4-A546_x_TileScan_001 (Stage 24 of 49)	00-iHCXKJDyp6baQFZUotGjee
63246.1	43190.4	-3.92283	um	Cell	Cell Center of Homogeneous Mass	0.000	1.000	599	3	siRNA-SC-10 PSF-A488 IMPa4-A546 DAPI 8C1-siRNA-IMP-a2-a4 V2.00	0	32. siRNA-SC-10 PSF-A488 DAPI IMPa4-A546_x_TileScan_001 (Stage 24 of 49)	00-iHCXKJDyp6baQFZUotGjee
63290.5	43213.2	-3.90675	um	Cell	Cell Center of Homogeneous Mass	0.000	1.000	600	4	siRNA-SC-10 PSF-A488 IMPa4-A546 DAPI 8C1-siRNA-IMP-a2-a4 V2.00	0	32. siRNA-SC-10 PSF-A488 DAPI IMPa4-A546_x_TileScan_001 (Stage 24 of 49)	00-iHCXKJDyp6baQFZUotGjee
63269	43218.2	-1.74976	um	Cell	Cell Center of Homogeneous Mass	0.000	1.000	601	5	siRNA-SC-10 PSF-A488 IMPa4-A546 DAPI 8C1-siRNA-IMP-a2-a4 V2.00	0	32. siRNA-SC-10 PSF-A488 DAPI IMPa4-A546_x_TileScan_001 (Stage 24 of 49)	00-iHCXKJDyp6baQFZUotGjee
63254.9	43284.1	-4.13245	um	Cell	Cell Center of Homogeneous Mass	0.000	1.000	602	6	siRNA-SC-10 PSF-A488 IMPa4-A546 DAPI 8C1-siRNA-IMP-a2-a4 V2.00	0	32. siRNA-SC-10 PSF-A488 DAPI IMPa4-A546_x_TileScan_001 (Stage 24 of 49)	00-iHCXKJDyp6baQFZUotGjee
63263.6	43246.5	-4.08137	um	Cell	Cell Center of Homogeneous Mass	0.000	1.000	603	7	siRNA-SC-10 PSF-A488 IMPa4-A546 DAPI 8C1-siRNA-IMP-a2-a4 V2.00	0	32. siRNA-SC-10 PSF-A488 DAPI IMPa4-A546_x_TileScan_001 (Stage 24 of 49)	00-iHCXKJDyp6baQFZUotGjee
63284.1	43275.6	-4.01939	um	Cell	Cell Center of Homogeneous Mass	0.000	1.000	604	8	siRNA-SC-10 PSF-A488 IMPa4-A546 DAPI 8C1-siRNA-IMP-a2-a4 V2.00	0	32. siRNA-SC-10 PSF-A488 DAPI IMPa4-A546_x_TileScan_001 (Stage 24 of 49)	00-iHCXKJDyp6baQFZUotGjee
63271.5	43282.2	-4.04251	um	Cell	Cell Center of Homogeneous Mass	0.000	1.000	605	9	siRNA-SC-10 PSF-A488 IMPa4-A546 DAPI 8C1-siRNA-IMP-a2-a4 V2.00	0	32. siRNA-SC-10 PSF-A488 DAPI IMPa4-A546_x_TileScan_001 (Stage 24 of 49)	00-iHCXKJDyp6baQFZUotGjee
63290.6	43300.5	-4.05943	um	Cell	Cell Center of Homogeneous Mass	0.000	1.000	606	10	siRNA-SC-10 PSF-A488 IMPa4-A546 DAPI 8C1-siRNA-IMP-a2-a4 V2.00	0	32. siRNA-SC-10 PSF-A488 DAPI IMPa4-A546_x_TileScan_001 (Stage 24 of 49)	00-iHCXKJDyp6baQFZUotGjee
63247.4	43303.4	-4.04451	um	Cell	Cell Center of Homogeneous Mass	0.000	1.000	607	11	siRNA-SC-10 PSF-A488 IMPa4-A546 DAPI 8C1-siRNA-IMP-a2-a4 V2.00	0	32. siRNA-SC-10 PSF-A488 DAPI IMPa4-A546_x_TileScan_001 (Stage 24 of 49)	00-iHCXKJDyp6baQFZUotGjee
63161.6	43215.8	-3.30682	um	Cell	Cell Center of Homogeneous Mass	0.000	1.000	608	0	siRNA-SC-10 PSF-A488 IMPa4-A546 DAPI 8C1-siRNA-IMP-a2-a4 V2.00	0	32. siRNA-SC-10 PSF-A488 DAPI IMPa4-A546_y_TileScan_001 (Stage 25 of 49)	00-zaQRZtSDtnRq79L2d4yJr6
63171.1	43228.1	-3.28985	um	Cell	Cell Center of Homogeneous Mass	0.000	1.000	609	1	siRNA-SC-10 PSF-A488 IMPa4-A546 DAPI 8C1-siRNA-IMP-a2-a4 V2.00	0	32. siRNA-SC-10 PSF-A488 DAPI IMPa4-A546_y_TileScan_001 (Stage 25 of 49)	00-zaQRZtSDtnRq79L2d4yJr6
63208.9	43171	-3.02141	um	Cell	Cell Center of Homogeneous Mass	0.000	1.000	610	2	siRNA-SC-10 PSF-A488 IMPa4-A546 DAPI 8C1-siRNA-IMP-a2-a4 V2.00	0	32. siRNA-SC-10 PSF-A488 DAPI IMPa4-A546_y_TileScan_001 (Stage 25 of 49)	00-zaQRZtSDtnRq79L2d4yJr6
63157.1	43177.9	-2.98058	um	Cell	Cell Center of Homogeneous Mass	0.000	1.000	611	3	siRNA-SC-10 PSF-A488 IMPa4-A546 DAPI 8C1-siRNA-IMP-a2-a4 V2.00	0	32. siRNA-SC-10 PSF-A488 DAPI IMPa4-A546_y_TileScan_001 (Stage 25 of 49)	00-zaQRZtSDtnRq79L2d4yJr6
63176.4	43182.6	-3.12916	um	Cell	Cell Center of Homogeneous Mass	0.000	1.000	612	4	siRNA-SC-10 PSF-A488 IMPa4-A546 DAPI 8C1-siRNA-IMP-a2-a4 V2.00	0	32. siRNA-SC-10 PSF-A488 DAPI IMPa4-A546_y_TileScan_001 (Stage 25 of 49)	00-zaQRZtSDtnRq79L2d4yJr6
63183.4	43201.1	-3.18192	um	Cell	Cell Center of Homogeneous Mass	0.000	1.000	613	5	siRNA-SC-10 PSF-A488 IMPa4-A546 DAPI 8C1-siRNA-IMP-a2-a4 V2.00	0	32. siRNA-SC-10 PSF-A488 DAPI IMPa4-A546_y_TileScan_001 (Stage 25 of 49)	00-zaQRZtSDtnRq79L2d4yJr6
63199.4	43221.5	-3.33608	um	Cell	Cell Center of Homogeneous Mass	0.000	1.000	614	6	siRNA-SC-10 PSF-A488 IMPa4-A546 DAPI 8C1-siRNA-IMP-a2-a4 V2.00	0	32. siRNA-SC-10 PSF-A488 DAPI IMPa4-A546_y_TileScan_001 (Stage 25 of 49)	00-zaQRZtSDtnRq79L2d4yJr6
63225.5	43213.1	-3.09369	um	Cell	Cell Center of Homogeneous Mass	0.000	1.000	615	7	siRNA-SC-10 PSF-A488 IMPa4-A546 DAPI 8C1-siRNA-IMP-a2-a4 V2.00	0	32. siRNA-SC-10 PSF-A488 DAPI IMPa4-A546_y_TileScan_001 (Stage 25 of 49)	00-zaQRZtSDtnRq79L2d4yJr6
63292.1	43230.5	-3.24675	um	Cell	Cell Center of Homogeneous Mass	0.000	1.000	616	8	siRNA-SC-10 PSF-A488 IMPa4-A546 DAPI 8C1-siRNA-IMP-a2-a4 V2.00	0	32. siRNA-SC-10 PSF-A488 DAPI IMPa4-A546_y_TileScan_001 (Stage 25 of 49)	00-zaQRZtSDtnRq79L2d4yJr6
63207.2	43257.1	-3.34691	um	Cell	Cell Center of Homogeneous Mass	0.000	1.000	617	9	siRNA-SC-10 PSF-A488 IMPa4-A546 DAPI 8C1-siRNA-IMP-a2-a4 V2.00	0	32. siRNA-SC-10 PSF-A488 DAPI IMPa4-A546_y_TileScan_001 (Stage 25 of 49)	00-zaQRZtSDtnRq79L2d4yJr6
63178.1	43259.3	-3.31909	um	Cell	Cell Center of Homogeneous Mass	0.000	1.000	618	10	siRNA-SC-10 PSF-A488 IMPa4-A546 DAPI 8C1-siRNA-IMP-a2-a4 V2.00	0	32. siRNA-SC-10 PSF-A488 DAPI IMPa4-A546_y_TileScan_001 (Stage 25 of 49)	00-zaQRZtSDtnRq79L2d4yJr6
63191.6	43284.4	-3.3558	um	Cell	Cell Center of Homogeneous Mass	0.000	1.000	619	11	siRNA-SC-10 PSF-A488 IMPa4-A546 DAPI 8C1-siRNA-IMP-a2-a4 V2.00	0	32. siRNA-SC-10 PSF-A488 DAPI IMPa4-A546_y_TileScan_001 (Stage 25 of 49)	00-zaQRZtSDtnRq79L2d4yJr6
63165	43301.1	-3.31153	um	Cell	Cell Center of Homogeneous Mass	0.000	1.000	620	12	siRNA-SC-10 PSF-A488 IMPa4-A546 DAPI 8C1-siRNA-IMP-a2-a4 V2.00	0	32. siRNA-SC-10 PSF-A488 DAPI IMPa4-A546_y_TileScan_001 (Stage 25 of 49)	00-zaQRZtSDtnRq79L2d4yJr6
63210.3	43307	-3.31818	um	Cell	Cell Center of Homogeneous Mass	0.000	1.000	621	13	siRNA-SC-10 PSF-A488 IMPa4-A546 DAPI 8C1-siRNA-IMP-a2-a4 V2.00	0	32. siRNA-SC-10 PSF-A488 DAPI IMPa4-A546_y_TileScan_001 (Stage 25 of 49)	00-zaQRZtSDtnRq79L2d4yJr6
63290.9	43258.7	-3.40065	um	Cell	Cell Center of Homogeneous Mass	0.000	1.000	622	14	siRNA-SC-10 PSF-A488 IMPa4-A546 DAPI 8C1-siRNA-IMP-a2-a4 V2.00	0	32. siRNA-SC-10 PSF-A488 DAPI IMPa4-A546_y_TileScan_001 (Stage 25 of 49)	00-zaQRZtSDtnRq79L2d4yJr6
63269.5	43273.3	-3.37426	um	Cell	Cell Center of Homogeneous Mass	0.000	1.000	623	15	siRNA-SC-10 PSF-A488 IMPa4-A546 DAPI 8C1-siRNA-IMP-a2-a4 V2.00	0	32. siRNA-SC-10 PSF-A488 DAPI IMPa4-A546_y_TileScan_001 (Stage 25 of 49)	00-zaQRZtSDtnRq79L2d4yJr6
63233.5	43305	-3.30946	um	Cell	Cell Center of Homogeneous Mass	0.000	1.000	624	16	siRNA-SC-10 PSF-A488 IMPa4-A546 DAPI 8C1-siRNA-IMP-a2-a4 V2.00	0	32. siRNA-SC-10 PSF-A488 DAPI IMPa4-A546_y_TileScan_001 (Stage 25 of 49)	00-zaQRZtSDtnRq79L2d4yJr6
63234.2	43270.3	-3.25731	um	Cell	Cell Center of Homogeneous Mass	0.000	1.000	625	17	siRNA-SC-10 PSF-A488 IMPa4-A546 DAPI 8C1-siRNA-IMP-a2-a4 V2.00	0	32. siRNA-SC-10 PSF-A488 DAPI IMPa4-A546_y_TileScan_001 (Stage 25 of 49)	00-zaQRZtSDtnRq79L2d4yJr6
63252.6	43293.1	-3.30341	um	Cell	Cell Center of Homogeneous Mass	0.000	1.000	626	18	siRNA-SC-10 PSF-A488 IMPa4-A546 DAPI 8C1-siRNA-IMP-a2-a4 V2.00	0	32. siRNA-SC-10 PSF-A488 DAPI IMPa4-A546_y_TileScan_001 (Stage 25 of 49)	00-zaQRZtSDtnRq79L2d4yJr6
63290.5	43300.1	-3.28055	um	Cell	Cell Center of Homogeneous Mass	0.000	1.000	627	19	siRNA-SC-10 PSF-A488 IMPa4-A546 DAPI 8C1-siRNA-IMP-a2-a4 V2.00	0	32. siRNA-SC-10 PSF-A488 DAPI IMPa4-A546_y_TileScan_001 (Stage 25 of 49)	00-zaQRZtSDtnRq79L2d4yJr6
63263.4	43307.7	-3.33744	um	Cell	Cell Center of Homogeneous Mass	0.000	1.000	628	20	siRNA-SC-10 PSF-A488 IMPa4-A546 DAPI 8C1-siRNA-IMP-a2-a4 V2.00	0	32. siRNA-SC-10 PSF-A488 DAPI IMPa4-A546_y_TileScan_001 (Stage 25 of 49)	00-zaQRZtSDtnRq79L2d4yJr6
63217.6	43242.6	-1.10604	um	Cell	Cell Center of Homogeneous Mass	0.000	1.000	629	21	siRNA-SC-10 PSF-A488 IMPa4-A546 DAPI 8C1-siRNA-IMP-a2-a4 V2.00	0	32. siRNA-SC-10 PSF-A488 DAPI IMPa4-A546_y_TileScan_001 (Stage 25 of 49)	00-zaQRZtSDtnRq79L2d4yJr6
63169.6	43234.1	-3.27034	um	Cell	Cell Center of Homogeneous Mass	0.000	1.000	630	0	siRNA-SC-10 PSF-A488 IMPa4-A546 DAPI 8C1-siRNA-IMP-a2-a4 V2.00	0	32. siRNA-SC-10 PSF-A488 DAPI IMPa4-A546_z_TileScan_001 (Stage 26 of 49)	00-nHBnFruJh6UsdCMn7TBhcS
63212.3	43176.3	-3.17731	um	Cell	Cell Center of Homogeneous Mass	0.000	1.000	631	1	siRNA-SC-10 PSF-A488 IMPa4-A546 DAPI 8C1-siRNA-IMP-a2-a4 V2.00	0	32. siRNA-SC-10 PSF-A488 DAPI IMPa4-A546_z_TileScan_001 (Stage 26 of 49)	00-nHBnFruJh6UsdCMn7TBhcS
63196.5	43200	-3.12569	um	Cell	Cell Center of Homogeneous Mass	0.000	1.000	632	2	siRNA-SC-10 PSF-A488 IMPa4-A546 DAPI 8C1-siRNA-IMP-a2-a4 V2.00	0	32. siRNA-SC-10 PSF-A488 DAPI IMPa4-A546_z_TileScan_001 (Stage 26 of 49)	00-nHBnFruJh6UsdCMn7TBhcS
63201	43219.3	-3.19746	um	Cell	Cell Center of Homogeneous Mass	0.000	1.000	633	3	siRNA-SC-10 PSF-A488 IMPa4-A546 DAPI 8C1-siRNA-IMP-a2-a4 V2.00	0	32. siRNA-SC-10 PSF-A488 DAPI IMPa4-A546_z_TileScan_001 (Stage 26 of 49)	00-nHBnFruJh6UsdCMn7TBhcS
63224.3	43236.5	-3.19575	um	Cell	Cell Center of Homogeneous Mass	0.000	1.000	634	4	siRNA-SC-10 PSF-A488 IMPa4-A546 DAPI 8C1-siRNA-IMP-a2-a4 V2.00	0	32. siRNA-SC-10 PSF-A488 DAPI IMPa4-A546_z_TileScan_001 (Stage 26 of 49)	00-nHBnFruJh6UsdCMn7TBhcS
63189.1	43175.1	-2.93404	um	Cell	Cell Center of Homogeneous Mass	0.000	1.000	635	5	siRNA-SC-10 PSF-A488 IMPa4-A546 DAPI 8C1-siRNA-IMP-a2-a4 V2.00	0	32. siRNA-SC-10 PSF-A488 DAPI IMPa4-A546_z_TileScan_001 (Stage 26 of 49)	00-nHBnFruJh6UsdCMn7TBhcS
63232.7	43173.2	-3.05253	um	Cell	Cell Center of Homogeneous Mass	0.000	1.000	636	6	siRNA-SC-10 PSF-A488 IMPa4-A546 DAPI 8C1-siRNA-IMP-a2-a4 V2.00	0	32. siRNA-SC-10 PSF-A488 DAPI IMPa4-A546_z_TileScan_001 (Stage 26 of 49)	00-nHBnFruJh6UsdCMn7TBhcS
63275.1	43171.9	-3.0583	um	Cell	Cell Center of Homogeneous Mass	0.000	1.000	637	7	siRNA-SC-10 PSF-A488 IMPa4-A546 DAPI 8C1-siRNA-IMP-a2-a4 V2.00	0	32. siRNA-SC-10 PSF-A488 DAPI IMPa4-A546_z_TileScan_001 (Stage 26 of 49)	00-nHBnFruJh6UsdCMn7TBhcS
63263.5	43193.4	-3.20559	um	Cell	Cell Center of Homogeneous Mass	0.000	1.000	638	8	siRNA-SC-10 PSF-A488 IMPa4-A546 DAPI 8C1-siRNA-IMP-a2-a4 V2.00	0	32. siRNA-SC-10 PSF-A488 DAPI IMPa4-A546_z_TileScan_001 (Stage 26 of 49)	00-nHBnFruJh6UsdCMn7TBhcS
63290.5	43213	-3.14988	um	Cell	Cell Center of Homogeneous Mass	0.000	1.000	639	9	siRNA-SC-10 PSF-A488 IMPa4-A546 DAPI 8C1-siRNA-IMP-a2-a4 V2.00	0	32. siRNA-SC-10 PSF-A488 DAPI IMPa4-A546_z_TileScan_001 (Stage 26 of 49)	00-nHBnFruJh6UsdCMn7TBhcS
63240.7	43215.4	-3.20024	um	Cell	Cell Center of Homogeneous Mass	0.000	1.000	640	10	siRNA-SC-10 PSF-A488 IMPa4-A546 DAPI 8C1-siRNA-IMP-a2-a4 V2.00	0	32. siRNA-SC-10 PSF-A488 DAPI IMPa4-A546_z_TileScan_001 (Stage 26 of 49)	00-nHBnFruJh6UsdCMn7TBhcS
63162.5	43264	-3.33735	um	Cell	Cell Center of Homogeneous Mass	0.000	1.000	641	11	siRNA-SC-10 PSF-A488 IMPa4-A546 DAPI 8C1-siRNA-IMP-a2-a4 V2.00	0	32. siRNA-SC-10 PSF-A488 DAPI IMPa4-A546_z_TileScan_001 (Stage 26 of 49)	00-nHBnFruJh6UsdCMn7TBhcS
63193.6	43257.7	-3.35528	um	Cell	Cell Center of Homogeneous Mass	0.000	1.000	642	12	siRNA-SC-10 PSF-A488 IMPa4-A546 DAPI 8C1-siRNA-IMP-a2-a4 V2.00	0	32. siRNA-SC-10 PSF-A488 DAPI IMPa4-A546_z_TileScan_001 (Stage 26 of 49)	00-nHBnFruJh6UsdCMn7TBhcS
63208.8	43296.9	-3.32684	um	Cell	Cell Center of Homogeneous Mass	0.000	1.000	643	13	siRNA-SC-10 PSF-A488 IMPa4-A546 DAPI 8C1-siRNA-IMP-a2-a4 V2.00	0	32. siRNA-SC-10 PSF-A488 DAPI IMPa4-A546_z_TileScan_001 (Stage 26 of 49)	00-nHBnFruJh6UsdCMn7TBhcS
63189.3	43307.8	-3.2691	um	Cell	Cell Center of Homogeneous Mass	0.000	1.000	644	14	siRNA-SC-10 PSF-A488 IMPa4-A546 DAPI 8C1-siRNA-IMP-a2-a4 V2.00	0	32. siRNA-SC-10 PSF-A488 DAPI IMPa4-A546_z_TileScan_001 (Stage 26 of 49)	00-nHBnFruJh6UsdCMn7TBhcS
63209.6	43308.6	-3.24757	um	Cell	Cell Center of Homogeneous Mass	0.000	1.000	645	15	siRNA-SC-10 PSF-A488 IMPa4-A546 DAPI 8C1-siRNA-IMP-a2-a4 V2.00	0	32. siRNA-SC-10 PSF-A488 DAPI IMPa4-A546_z_TileScan_001 (Stage 26 of 49)	00-nHBnFruJh6UsdCMn7TBhcS
63230.5	43254.9	-3.22017	um	Cell	Cell Center of Homogeneous Mass	0.000	1.000	646	16	siRNA-SC-10 PSF-A488 IMPa4-A546 DAPI 8C1-siRNA-IMP-a2-a4 V2.00	0	32. siRNA-SC-10 PSF-A488 DAPI IMPa4-A546_z_TileScan_001 (Stage 26 of 49)	00-nHBnFruJh6UsdCMn7TBhcS
63164.2	43297.6	-3.33127	um	Cell	Cell Center of Homogeneous Mass	0.000	1.000	647	17	siRNA-SC-10 PSF-A488 IMPa4-A546 DAPI 8C1-siRNA-IMP-a2-a4 V2.00	0	32. siRNA-SC-10 PSF-A488 DAPI IMPa4-A546_z_TileScan_001 (Stage 26 of 49)	00-nHBnFruJh6UsdCMn7TBhcS
63281.4	43257.7	-3.26784	um	Cell	Cell Center of Homogeneous Mass	0.000	1.000	648	18	siRNA-SC-10 PSF-A488 IMPa4-A546 DAPI 8C1-siRNA-IMP-a2-a4 V2.00	0	32. siRNA-SC-10 PSF-A488 DAPI IMPa4-A546_z_TileScan_001 (Stage 26 of 49)	00-nHBnFruJh6UsdCMn7TBhcS
63237.4	43273.8	-3.36308	um	Cell	Cell Center of Homogeneous Mass	0.000	1.000	649	19	siRNA-SC-10 PSF-A488 IMPa4-A546 DAPI 8C1-siRNA-IMP-a2-a4 V2.00	0	32. siRNA-SC-10 PSF-A488 DAPI IMPa4-A546_z_TileScan_001 (Stage 26 of 49)	00-nHBnFruJh6UsdCMn7TBhcS
63283	43294.4	-3.24354	um	Cell	Cell Center of Homogeneous Mass	0.000	1.000	650	20	siRNA-SC-10 PSF-A488 IMPa4-A546 DAPI 8C1-siRNA-IMP-a2-a4 V2.00	0	32. siRNA-SC-10 PSF-A488 DAPI IMPa4-A546_z_TileScan_001 (Stage 26 of 49)	00-nHBnFruJh6UsdCMn7TBhcS
63161.2	43177.1	-2.86171	um	Cell	Cell Center of Homogeneous Mass	0.000	1.000	573	0	siRNA-SC-10 PSF-A488 IMPa4-A546 DAPI 8C1-siRNA-IMP-a2-a4 V2.00	0	32. siRNA-SC-10 PSF-A488 DAPI IMPa4-A546_t_TileScan_001 (Stage 20 of 49)	00-iQUTpKjh2bdtzkPdj5sGcf
63219.4	43218.4	-3.03334	um	Cell	Cell Center of Homogeneous Mass	0.000	1.000	574	1	siRNA-SC-10 PSF-A488 IMPa4-A546 DAPI 8C1-siRNA-IMP-a2-a4 V2.00	0	32. siRNA-SC-10 PSF-A488 DAPI IMPa4-A546_t_TileScan_001 (Stage 20 of 49)	00-iQUTpKjh2bdtzkPdj5sGcf
63280.6	43232.9	-2.96049	um	Cell	Cell Center of Homogeneous Mass	0.000	1.000	575	2	siRNA-SC-10 PSF-A488 IMPa4-A546 DAPI 8C1-siRNA-IMP-a2-a4 V2.00	0	32. siRNA-SC-10 PSF-A488 DAPI IMPa4-A546_t_TileScan_001 (Stage 20 of 49)	00-iQUTpKjh2bdtzkPdj5sGcf
63241.3	43232.3	-3.02916	um	Cell	Cell Center of Homogeneous Mass	0.000	1.000	576	3	siRNA-SC-10 PSF-A488 IMPa4-A546 DAPI 8C1-siRNA-IMP-a2-a4 V2.00	0	32. siRNA-SC-10 PSF-A488 DAPI IMPa4-A546_t_TileScan_001 (Stage 20 of 49)	00-iQUTpKjh2bdtzkPdj5sGcf
