# Supplementary material for: Development of a pipeline for automated, high-throughput analysis of paraspeckle proteins reveals specific roles for importin α proteins
Source: Sci Rep. 2017 Feb 27;7:43323. doi: 10.1038/srep43323 (PMC5379994; doi:10.1038/srep43323)
Supplement: Supplementary Dataset SD1-G [file srep43323-s9.zip › I8P/8C1-siRNA-IMPa4-PSF/_/siRNA-SC-10 PSF-A488 IMPa4-A546 DAPI 8C1-siRNA-IMP-a2-a4 V2.00_Statistics/siRNA-SC-10 PSF-A488 IMPa4-A546 DAPI 8C1-siRNA-IMP-a2-a4 V2.00_Cell_Center_of_Image_Mass_Ch=1.csv]

Cell Center of Image Mass Ch=1
====================
Cell Center of Image Mass X	Cell Center of Image Mass Y	Cell Center of Image Mass Z	Unit	Category	Channel	Collection	Birth [s]	Death [s]	ID	OriginalID	Original Component Name	Original Component ID	Original Image Name	Original Image ID
63220	43175.3	1.00972	um	Cell	1	Cell Center of Image Mass	0.000	1.000	0	0	siRNA-SC-10 PSF-A488 IMPa4-A546 DAPI 8C1-siRNA-IMP-a2-a4 V2.00	0	32. siRNA-SC-10 PSF-A488 DAPI IMPa4-A546_a_TileScan_001 (Stage 1 of 49)	00-wysnvQBJNFrk5eSbGxkvAA
63216.2	43200.9	0.893013	um	Cell	1	Cell Center of Image Mass	0.000	1.000	1	1	siRNA-SC-10 PSF-A488 IMPa4-A546 DAPI 8C1-siRNA-IMP-a2-a4 V2.00	0	32. siRNA-SC-10 PSF-A488 DAPI IMPa4-A546_a_TileScan_001 (Stage 1 of 49)	00-wysnvQBJNFrk5eSbGxkvAA
63193.5	43219.4	1.00243	um	Cell	1	Cell Center of Image Mass	0.000	1.000	2	2	siRNA-SC-10 PSF-A488 IMPa4-A546 DAPI 8C1-siRNA-IMP-a2-a4 V2.00	0	32. siRNA-SC-10 PSF-A488 DAPI IMPa4-A546_a_TileScan_001 (Stage 1 of 49)	00-wysnvQBJNFrk5eSbGxkvAA
63172.1	43225.4	0.866696	um	Cell	1	Cell Center of Image Mass	0.000	1.000	3	3	siRNA-SC-10 PSF-A488 IMPa4-A546 DAPI 8C1-siRNA-IMP-a2-a4 V2.00	0	32. siRNA-SC-10 PSF-A488 DAPI IMPa4-A546_a_TileScan_001 (Stage 1 of 49)	00-wysnvQBJNFrk5eSbGxkvAA
63207.4	43229.4	1.18511	um	Cell	1	Cell Center of Image Mass	0.000	1.000	4	4	siRNA-SC-10 PSF-A488 IMPa4-A546 DAPI 8C1-siRNA-IMP-a2-a4 V2.00	0	32. siRNA-SC-10 PSF-A488 DAPI IMPa4-A546_a_TileScan_001 (Stage 1 of 49)	00-wysnvQBJNFrk5eSbGxkvAA
63202.8	43182.1	1.20098	um	Cell	1	Cell Center of Image Mass	0.000	1.000	5	5	siRNA-SC-10 PSF-A488 IMPa4-A546 DAPI 8C1-siRNA-IMP-a2-a4 V2.00	0	32. siRNA-SC-10 PSF-A488 DAPI IMPa4-A546_a_TileScan_001 (Stage 1 of 49)	00-wysnvQBJNFrk5eSbGxkvAA
63255.3	43169.1	0.884541	um	Cell	1	Cell Center of Image Mass	0.000	1.000	6	6	siRNA-SC-10 PSF-A488 IMPa4-A546 DAPI 8C1-siRNA-IMP-a2-a4 V2.00	0	32. siRNA-SC-10 PSF-A488 DAPI IMPa4-A546_a_TileScan_001 (Stage 1 of 49)	00-wysnvQBJNFrk5eSbGxkvAA
63284.3	43190.3	0.973642	um	Cell	1	Cell Center of Image Mass	0.000	1.000	7	7	siRNA-SC-10 PSF-A488 IMPa4-A546 DAPI 8C1-siRNA-IMP-a2-a4 V2.00	0	32. siRNA-SC-10 PSF-A488 DAPI IMPa4-A546_a_TileScan_001 (Stage 1 of 49)	00-wysnvQBJNFrk5eSbGxkvAA
63297.8	43209.7	0.884341	um	Cell	1	Cell Center of Image Mass	0.000	1.000	8	8	siRNA-SC-10 PSF-A488 IMPa4-A546 DAPI 8C1-siRNA-IMP-a2-a4 V2.00	0	32. siRNA-SC-10 PSF-A488 DAPI IMPa4-A546_a_TileScan_001 (Stage 1 of 49)	00-wysnvQBJNFrk5eSbGxkvAA
63283	43224	0.881835	um	Cell	1	Cell Center of Image Mass	0.000	1.000	9	9	siRNA-SC-10 PSF-A488 IMPa4-A546 DAPI 8C1-siRNA-IMP-a2-a4 V2.00	0	32. siRNA-SC-10 PSF-A488 DAPI IMPa4-A546_a_TileScan_001 (Stage 1 of 49)	00-wysnvQBJNFrk5eSbGxkvAA
63248.1	43205.9	0.992539	um	Cell	1	Cell Center of Image Mass	0.000	1.000	10	10	siRNA-SC-10 PSF-A488 IMPa4-A546 DAPI 8C1-siRNA-IMP-a2-a4 V2.00	0	32. siRNA-SC-10 PSF-A488 DAPI IMPa4-A546_a_TileScan_001 (Stage 1 of 49)	00-wysnvQBJNFrk5eSbGxkvAA
63220.8	43244.2	0.877189	um	Cell	1	Cell Center of Image Mass	0.000	1.000	11	11	siRNA-SC-10 PSF-A488 IMPa4-A546 DAPI 8C1-siRNA-IMP-a2-a4 V2.00	0	32. siRNA-SC-10 PSF-A488 DAPI IMPa4-A546_a_TileScan_001 (Stage 1 of 49)	00-wysnvQBJNFrk5eSbGxkvAA
63191.3	43248.7	1.06979	um	Cell	1	Cell Center of Image Mass	0.000	1.000	12	12	siRNA-SC-10 PSF-A488 IMPa4-A546 DAPI 8C1-siRNA-IMP-a2-a4 V2.00	0	32. siRNA-SC-10 PSF-A488 DAPI IMPa4-A546_a_TileScan_001 (Stage 1 of 49)	00-wysnvQBJNFrk5eSbGxkvAA
63157.1	43259.9	1.4065	um	Cell	1	Cell Center of Image Mass	0.000	1.000	13	13	siRNA-SC-10 PSF-A488 IMPa4-A546 DAPI 8C1-siRNA-IMP-a2-a4 V2.00	0	32. siRNA-SC-10 PSF-A488 DAPI IMPa4-A546_a_TileScan_001 (Stage 1 of 49)	00-wysnvQBJNFrk5eSbGxkvAA
63166.6	43270.1	1.11254	um	Cell	1	Cell Center of Image Mass	0.000	1.000	14	14	siRNA-SC-10 PSF-A488 IMPa4-A546 DAPI 8C1-siRNA-IMP-a2-a4 V2.00	0	32. siRNA-SC-10 PSF-A488 DAPI IMPa4-A546_a_TileScan_001 (Stage 1 of 49)	00-wysnvQBJNFrk5eSbGxkvAA
63269.2	43241.3	1.78018	um	Cell	1	Cell Center of Image Mass	0.000	1.000	15	15	siRNA-SC-10 PSF-A488 IMPa4-A546 DAPI 8C1-siRNA-IMP-a2-a4 V2.00	0	32. siRNA-SC-10 PSF-A488 DAPI IMPa4-A546_a_TileScan_001 (Stage 1 of 49)	00-wysnvQBJNFrk5eSbGxkvAA
63252.2	43246.1	1.59803	um	Cell	1	Cell Center of Image Mass	0.000	1.000	16	16	siRNA-SC-10 PSF-A488 IMPa4-A546 DAPI 8C1-siRNA-IMP-a2-a4 V2.00	0	32. siRNA-SC-10 PSF-A488 DAPI IMPa4-A546_a_TileScan_001 (Stage 1 of 49)	00-wysnvQBJNFrk5eSbGxkvAA
63292.1	43262.2	1.25742	um	Cell	1	Cell Center of Image Mass	0.000	1.000	17	17	siRNA-SC-10 PSF-A488 IMPa4-A546 DAPI 8C1-siRNA-IMP-a2-a4 V2.00	0	32. siRNA-SC-10 PSF-A488 DAPI IMPa4-A546_a_TileScan_001 (Stage 1 of 49)	00-wysnvQBJNFrk5eSbGxkvAA
63210.4	43205.3	-2.54088	um	Cell	1	Cell Center of Image Mass	0.000	1.000	18	0	siRNA-SC-10 PSF-A488 IMPa4-A546 DAPI 8C1-siRNA-IMP-a2-a4 V2.00	0	32. siRNA-SC-10 PSF-A488 DAPI IMPa4-A546_aa_TileScan_001 (Stage 27 of 49)	00-f2u8Rmjth6FTtmLC8t6fmU
63160.7	43212.3	-2.71056	um	Cell	1	Cell Center of Image Mass	0.000	1.000	19	1	siRNA-SC-10 PSF-A488 IMPa4-A546 DAPI 8C1-siRNA-IMP-a2-a4 V2.00	0	32. siRNA-SC-10 PSF-A488 DAPI IMPa4-A546_aa_TileScan_001 (Stage 27 of 49)	00-f2u8Rmjth6FTtmLC8t6fmU
63206.8	43180	-2.41183	um	Cell	1	Cell Center of Image Mass	0.000	1.000	20	2	siRNA-SC-10 PSF-A488 IMPa4-A546 DAPI 8C1-siRNA-IMP-a2-a4 V2.00	0	32. siRNA-SC-10 PSF-A488 DAPI IMPa4-A546_aa_TileScan_001 (Stage 27 of 49)	00-f2u8Rmjth6FTtmLC8t6fmU
63182.4	43185.6	-2.58517	um	Cell	1	Cell Center of Image Mass	0.000	1.000	21	3	siRNA-SC-10 PSF-A488 IMPa4-A546 DAPI 8C1-siRNA-IMP-a2-a4 V2.00	0	32. siRNA-SC-10 PSF-A488 DAPI IMPa4-A546_aa_TileScan_001 (Stage 27 of 49)	00-f2u8Rmjth6FTtmLC8t6fmU
63181.7	43234.3	-2.51689	um	Cell	1	Cell Center of Image Mass	0.000	1.000	22	4	siRNA-SC-10 PSF-A488 IMPa4-A546 DAPI 8C1-siRNA-IMP-a2-a4 V2.00	0	32. siRNA-SC-10 PSF-A488 DAPI IMPa4-A546_aa_TileScan_001 (Stage 27 of 49)	00-f2u8Rmjth6FTtmLC8t6fmU
63273.4	43223.7	-2.75355	um	Cell	1	Cell Center of Image Mass	0.000	1.000	23	5	siRNA-SC-10 PSF-A488 IMPa4-A546 DAPI 8C1-siRNA-IMP-a2-a4 V2.00	0	32. siRNA-SC-10 PSF-A488 DAPI IMPa4-A546_aa_TileScan_001 (Stage 27 of 49)	00-f2u8Rmjth6FTtmLC8t6fmU
63230.4	43229.3	-2.71484	um	Cell	1	Cell Center of Image Mass	0.000	1.000	24	6	siRNA-SC-10 PSF-A488 IMPa4-A546 DAPI 8C1-siRNA-IMP-a2-a4 V2.00	0	32. siRNA-SC-10 PSF-A488 DAPI IMPa4-A546_aa_TileScan_001 (Stage 27 of 49)	00-f2u8Rmjth6FTtmLC8t6fmU
63226.6	43171.4	-2.40274	um	Cell	1	Cell Center of Image Mass	0.000	1.000	25	7	siRNA-SC-10 PSF-A488 IMPa4-A546 DAPI 8C1-siRNA-IMP-a2-a4 V2.00	0	32. siRNA-SC-10 PSF-A488 DAPI IMPa4-A546_aa_TileScan_001 (Stage 27 of 49)	00-f2u8Rmjth6FTtmLC8t6fmU
63279.1	43195.1	-2.30457	um	Cell	1	Cell Center of Image Mass	0.000	1.000	26	8	siRNA-SC-10 PSF-A488 IMPa4-A546 DAPI 8C1-siRNA-IMP-a2-a4 V2.00	0	32. siRNA-SC-10 PSF-A488 DAPI IMPa4-A546_aa_TileScan_001 (Stage 27 of 49)	00-f2u8Rmjth6FTtmLC8t6fmU
63244.2	43211.1	-2.2806	um	Cell	1	Cell Center of Image Mass	0.000	1.000	27	9	siRNA-SC-10 PSF-A488 IMPa4-A546 DAPI 8C1-siRNA-IMP-a2-a4 V2.00	0	32. siRNA-SC-10 PSF-A488 DAPI IMPa4-A546_aa_TileScan_001 (Stage 27 of 49)	00-f2u8Rmjth6FTtmLC8t6fmU
63277.7	43172.5	-2.2254	um	Cell	1	Cell Center of Image Mass	0.000	1.000	28	10	siRNA-SC-10 PSF-A488 IMPa4-A546 DAPI 8C1-siRNA-IMP-a2-a4 V2.00	0	32. siRNA-SC-10 PSF-A488 DAPI IMPa4-A546_aa_TileScan_001 (Stage 27 of 49)	00-f2u8Rmjth6FTtmLC8t6fmU
63156.6	43262.8	-2.90021	um	Cell	1	Cell Center of Image Mass	0.000	1.000	29	11	siRNA-SC-10 PSF-A488 IMPa4-A546 DAPI 8C1-siRNA-IMP-a2-a4 V2.00	0	32. siRNA-SC-10 PSF-A488 DAPI IMPa4-A546_aa_TileScan_001 (Stage 27 of 49)	00-f2u8Rmjth6FTtmLC8t6fmU
63158	43296	-2.79802	um	Cell	1	Cell Center of Image Mass	0.000	1.000	30	12	siRNA-SC-10 PSF-A488 IMPa4-A546 DAPI 8C1-siRNA-IMP-a2-a4 V2.00	0	32. siRNA-SC-10 PSF-A488 DAPI IMPa4-A546_aa_TileScan_001 (Stage 27 of 49)	00-f2u8Rmjth6FTtmLC8t6fmU
63293.8	43249.4	-2.95671	um	Cell	1	Cell Center of Image Mass	0.000	1.000	31	13	siRNA-SC-10 PSF-A488 IMPa4-A546 DAPI 8C1-siRNA-IMP-a2-a4 V2.00	0	32. siRNA-SC-10 PSF-A488 DAPI IMPa4-A546_aa_TileScan_001 (Stage 27 of 49)	00-f2u8Rmjth6FTtmLC8t6fmU
63286.7	43204.7	-2.81972	um	Cell	1	Cell Center of Image Mass	0.000	1.000	32	0	siRNA-SC-10 PSF-A488 IMPa4-A546 DAPI 8C1-siRNA-IMP-a2-a4 V2.00	0	32. siRNA-SC-10 PSF-A488 DAPI IMPa4-A546_ab_TileScan_001 (Stage 28 of 49)	00-Afq2BGPjFSTvet9kDypERK
63167.9	43171.4	-2.7064	um	Cell	1	Cell Center of Image Mass	0.000	1.000	33	1	siRNA-SC-10 PSF-A488 IMPa4-A546 DAPI 8C1-siRNA-IMP-a2-a4 V2.00	0	32. siRNA-SC-10 PSF-A488 DAPI IMPa4-A546_ab_TileScan_001 (Stage 28 of 49)	00-Afq2BGPjFSTvet9kDypERK
63166.6	43208.1	-2.87318	um	Cell	1	Cell Center of Image Mass	0.000	1.000	34	2	siRNA-SC-10 PSF-A488 IMPa4-A546 DAPI 8C1-siRNA-IMP-a2-a4 V2.00	0	32. siRNA-SC-10 PSF-A488 DAPI IMPa4-A546_ab_TileScan_001 (Stage 28 of 49)	00-Afq2BGPjFSTvet9kDypERK
63194.4	43171.9	-2.26919	um	Cell	1	Cell Center of Image Mass	0.000	1.000	35	3	siRNA-SC-10 PSF-A488 IMPa4-A546 DAPI 8C1-siRNA-IMP-a2-a4 V2.00	0	32. siRNA-SC-10 PSF-A488 DAPI IMPa4-A546_ab_TileScan_001 (Stage 28 of 49)	00-Afq2BGPjFSTvet9kDypERK
63177	43189	-2.24946	um	Cell	1	Cell Center of Image Mass	0.000	1.000	36	4	siRNA-SC-10 PSF-A488 IMPa4-A546 DAPI 8C1-siRNA-IMP-a2-a4 V2.00	0	32. siRNA-SC-10 PSF-A488 DAPI IMPa4-A546_ab_TileScan_001 (Stage 28 of 49)	00-Afq2BGPjFSTvet9kDypERK
63201.8	43194.6	-2.38991	um	Cell	1	Cell Center of Image Mass	0.000	1.000	37	5	siRNA-SC-10 PSF-A488 IMPa4-A546 DAPI 8C1-siRNA-IMP-a2-a4 V2.00	0	32. siRNA-SC-10 PSF-A488 DAPI IMPa4-A546_ab_TileScan_001 (Stage 28 of 49)	00-Afq2BGPjFSTvet9kDypERK
63203.2	43209.2	-2.51917	um	Cell	1	Cell Center of Image Mass	0.000	1.000	38	6	siRNA-SC-10 PSF-A488 IMPa4-A546 DAPI 8C1-siRNA-IMP-a2-a4 V2.00	0	32. siRNA-SC-10 PSF-A488 DAPI IMPa4-A546_ab_TileScan_001 (Stage 28 of 49)	00-Afq2BGPjFSTvet9kDypERK
63298.5	43179.8	-2.67458	um	Cell	1	Cell Center of Image Mass	0.000	1.000	39	7	siRNA-SC-10 PSF-A488 IMPa4-A546 DAPI 8C1-siRNA-IMP-a2-a4 V2.00	0	32. siRNA-SC-10 PSF-A488 DAPI IMPa4-A546_ab_TileScan_001 (Stage 28 of 49)	00-Afq2BGPjFSTvet9kDypERK
63279.9	43217.7	-2.82117	um	Cell	1	Cell Center of Image Mass	0.000	1.000	40	8	siRNA-SC-10 PSF-A488 IMPa4-A546 DAPI 8C1-siRNA-IMP-a2-a4 V2.00	0	32. siRNA-SC-10 PSF-A488 DAPI IMPa4-A546_ab_TileScan_001 (Stage 28 of 49)	00-Afq2BGPjFSTvet9kDypERK
63293.9	43231.3	-2.63045	um	Cell	1	Cell Center of Image Mass	0.000	1.000	41	9	siRNA-SC-10 PSF-A488 IMPa4-A546 DAPI 8C1-siRNA-IMP-a2-a4 V2.00	0	32. siRNA-SC-10 PSF-A488 DAPI IMPa4-A546_ab_TileScan_001 (Stage 28 of 49)	00-Afq2BGPjFSTvet9kDypERK
63243	43174	-2.23703	um	Cell	1	Cell Center of Image Mass	0.000	1.000	42	10	siRNA-SC-10 PSF-A488 IMPa4-A546 DAPI 8C1-siRNA-IMP-a2-a4 V2.00	0	32. siRNA-SC-10 PSF-A488 DAPI IMPa4-A546_ab_TileScan_001 (Stage 28 of 49)	00-Afq2BGPjFSTvet9kDypERK
63238.7	43193.9	-2.30848	um	Cell	1	Cell Center of Image Mass	0.000	1.000	43	11	siRNA-SC-10 PSF-A488 IMPa4-A546 DAPI 8C1-siRNA-IMP-a2-a4 V2.00	0	32. siRNA-SC-10 PSF-A488 DAPI IMPa4-A546_ab_TileScan_001 (Stage 28 of 49)	00-Afq2BGPjFSTvet9kDypERK
63177.4	43246	-2.53806	um	Cell	1	Cell Center of Image Mass	0.000	1.000	44	12	siRNA-SC-10 PSF-A488 IMPa4-A546 DAPI 8C1-siRNA-IMP-a2-a4 V2.00	0	32. siRNA-SC-10 PSF-A488 DAPI IMPa4-A546_ab_TileScan_001 (Stage 28 of 49)	00-Afq2BGPjFSTvet9kDypERK
63177.6	43287.8	-2.91176	um	Cell	1	Cell Center of Image Mass	0.000	1.000	45	0	siRNA-SC-10 PSF-A488 IMPa4-A546 DAPI 8C1-siRNA-IMP-a2-a4 V2.00	0	32. siRNA-SC-10 PSF-A488 DAPI IMPa4-A546_ac_TileScan_001 (Stage 29 of 49)	00-NAS5aACXeuNE58rLQj9D58
63161.8	43290.3	-2.90227	um	Cell	1	Cell Center of Image Mass	0.000	1.000	46	1	siRNA-SC-10 PSF-A488 IMPa4-A546 DAPI 8C1-siRNA-IMP-a2-a4 V2.00	0	32. siRNA-SC-10 PSF-A488 DAPI IMPa4-A546_ac_TileScan_001 (Stage 29 of 49)	00-NAS5aACXeuNE58rLQj9D58
63156	43258.9	-2.89628	um	Cell	1	Cell Center of Image Mass	0.000	1.000	47	2	siRNA-SC-10 PSF-A488 IMPa4-A546 DAPI 8C1-siRNA-IMP-a2-a4 V2.00	0	32. siRNA-SC-10 PSF-A488 DAPI IMPa4-A546_ac_TileScan_001 (Stage 29 of 49)	00-NAS5aACXeuNE58rLQj9D58
63246.4	43262.6	-3.35994	um	Cell	1	Cell Center of Image Mass	0.000	1.000	48	3	siRNA-SC-10 PSF-A488 IMPa4-A546 DAPI 8C1-siRNA-IMP-a2-a4 V2.00	0	32. siRNA-SC-10 PSF-A488 DAPI IMPa4-A546_ac_TileScan_001 (Stage 29 of 49)	00-NAS5aACXeuNE58rLQj9D58
63276.3	43294.5	-3.322	um	Cell	1	Cell Center of Image Mass	0.000	1.000	49	4	siRNA-SC-10 PSF-A488 IMPa4-A546 DAPI 8C1-siRNA-IMP-a2-a4 V2.00	0	32. siRNA-SC-10 PSF-A488 DAPI IMPa4-A546_ac_TileScan_001 (Stage 29 of 49)	00-NAS5aACXeuNE58rLQj9D58
63229.7	43307.6	-3.40457	um	Cell	1	Cell Center of Image Mass	0.000	1.000	50	5	siRNA-SC-10 PSF-A488 IMPa4-A546 DAPI 8C1-siRNA-IMP-a2-a4 V2.00	0	32. siRNA-SC-10 PSF-A488 DAPI IMPa4-A546_ac_TileScan_001 (Stage 29 of 49)	00-NAS5aACXeuNE58rLQj9D58
63218.5	43169.9	-2.87179	um	Cell	1	Cell Center of Image Mass	0.000	1.000	51	0	siRNA-SC-10 PSF-A488 IMPa4-A546 DAPI 8C1-siRNA-IMP-a2-a4 V2.00	0	32. siRNA-SC-10 PSF-A488 DAPI IMPa4-A546_ad_TileScan_001 (Stage 30 of 49)	00-akTyYvYDb6UGkYLFrTRB4B
63158.4	43295.7	-3.25318	um	Cell	1	Cell Center of Image Mass	0.000	1.000	52	1	siRNA-SC-10 PSF-A488 IMPa4-A546 DAPI 8C1-siRNA-IMP-a2-a4 V2.00	0	32. siRNA-SC-10 PSF-A488 DAPI IMPa4-A546_ad_TileScan_001 (Stage 30 of 49)	00-akTyYvYDb6UGkYLFrTRB4B
63185.2	43308.1	-3.13284	um	Cell	1	Cell Center of Image Mass	0.000	1.000	53	2	siRNA-SC-10 PSF-A488 IMPa4-A546 DAPI 8C1-siRNA-IMP-a2-a4 V2.00	0	32. siRNA-SC-10 PSF-A488 DAPI IMPa4-A546_ad_TileScan_001 (Stage 30 of 49)	00-akTyYvYDb6UGkYLFrTRB4B
63206.8	43300.4	-3.97385	um	Cell	1	Cell Center of Image Mass	0.000	1.000	54	0	siRNA-SC-10 PSF-A488 IMPa4-A546 DAPI 8C1-siRNA-IMP-a2-a4 V2.00	0	32. siRNA-SC-10 PSF-A488 DAPI IMPa4-A546_ae_TileScan_001 (Stage 31 of 49)	00-n5GFXQy7PGqeb9cgx4uHZG
63224.8	43187.5	-3.63868	um	Cell	1	Cell Center of Image Mass	0.000	1.000	55	1	siRNA-SC-10 PSF-A488 IMPa4-A546 DAPI 8C1-siRNA-IMP-a2-a4 V2.00	0	32. siRNA-SC-10 PSF-A488 DAPI IMPa4-A546_ae_TileScan_001 (Stage 31 of 49)	00-n5GFXQy7PGqeb9cgx4uHZG
63251.1	43193.6	-3.49802	um	Cell	1	Cell Center of Image Mass	0.000	1.000	56	2	siRNA-SC-10 PSF-A488 IMPa4-A546 DAPI 8C1-siRNA-IMP-a2-a4 V2.00	0	32. siRNA-SC-10 PSF-A488 DAPI IMPa4-A546_ae_TileScan_001 (Stage 31 of 49)	00-n5GFXQy7PGqeb9cgx4uHZG
63261.2	43197.2	-3.55484	um	Cell	1	Cell Center of Image Mass	0.000	1.000	57	3	siRNA-SC-10 PSF-A488 IMPa4-A546 DAPI 8C1-siRNA-IMP-a2-a4 V2.00	0	32. siRNA-SC-10 PSF-A488 DAPI IMPa4-A546_ae_TileScan_001 (Stage 31 of 49)	00-n5GFXQy7PGqeb9cgx4uHZG
63260.3	43228.3	-3.50519	um	Cell	1	Cell Center of Image Mass	0.000	1.000	58	4	siRNA-SC-10 PSF-A488 IMPa4-A546 DAPI 8C1-siRNA-IMP-a2-a4 V2.00	0	32. siRNA-SC-10 PSF-A488 DAPI IMPa4-A546_ae_TileScan_001 (Stage 31 of 49)	00-n5GFXQy7PGqeb9cgx4uHZG
63252.1	43264.4	-3.42351	um	Cell	1	Cell Center of Image Mass	0.000	1.000	59	5	siRNA-SC-10 PSF-A488 IMPa4-A546 DAPI 8C1-siRNA-IMP-a2-a4 V2.00	0	32. siRNA-SC-10 PSF-A488 DAPI IMPa4-A546_ae_TileScan_001 (Stage 31 of 49)	00-n5GFXQy7PGqeb9cgx4uHZG
63296.7	43276.1	-3.27037	um	Cell	1	Cell Center of Image Mass	0.000	1.000	60	6	siRNA-SC-10 PSF-A488 IMPa4-A546 DAPI 8C1-siRNA-IMP-a2-a4 V2.00	0	32. siRNA-SC-10 PSF-A488 DAPI IMPa4-A546_ae_TileScan_001 (Stage 31 of 49)	00-n5GFXQy7PGqeb9cgx4uHZG
63285.1	43291.8	-3.42438	um	Cell	1	Cell Center of Image Mass	0.000	1.000	61	7	siRNA-SC-10 PSF-A488 IMPa4-A546 DAPI 8C1-siRNA-IMP-a2-a4 V2.00	0	32. siRNA-SC-10 PSF-A488 DAPI IMPa4-A546_ae_TileScan_001 (Stage 31 of 49)	00-n5GFXQy7PGqeb9cgx4uHZG
63247.9	43306.4	-3.43967	um	Cell	1	Cell Center of Image Mass	0.000	1.000	62	8	siRNA-SC-10 PSF-A488 IMPa4-A546 DAPI 8C1-siRNA-IMP-a2-a4 V2.00	0	32. siRNA-SC-10 PSF-A488 DAPI IMPa4-A546_ae_TileScan_001 (Stage 31 of 49)	00-n5GFXQy7PGqeb9cgx4uHZG
63164.6	43279.6	-2.68144	um	Cell	1	Cell Center of Image Mass	0.000	1.000	63	0	siRNA-SC-10 PSF-A488 IMPa4-A546 DAPI 8C1-siRNA-IMP-a2-a4 V2.00	0	32. siRNA-SC-10 PSF-A488 DAPI IMPa4-A546_af_TileScan_001 (Stage 32 of 49)	00-Z56WbdFG37QUiUL3mKtWxL
63156.1	43293.5	-2.83511	um	Cell	1	Cell Center of Image Mass	0.000	1.000	64	1	siRNA-SC-10 PSF-A488 IMPa4-A546 DAPI 8C1-siRNA-IMP-a2-a4 V2.00	0	32. siRNA-SC-10 PSF-A488 DAPI IMPa4-A546_af_TileScan_001 (Stage 32 of 49)	00-Z56WbdFG37QUiUL3mKtWxL
63178.5	43276.8	-2.70133	um	Cell	1	Cell Center of Image Mass	0.000	1.000	65	2	siRNA-SC-10 PSF-A488 IMPa4-A546 DAPI 8C1-siRNA-IMP-a2-a4 V2.00	0	32. siRNA-SC-10 PSF-A488 DAPI IMPa4-A546_af_TileScan_001 (Stage 32 of 49)	00-Z56WbdFG37QUiUL3mKtWxL
63204.9	43288.8	-2.46255	um	Cell	1	Cell Center of Image Mass	0.000	1.000	66	3	siRNA-SC-10 PSF-A488 IMPa4-A546 DAPI 8C1-siRNA-IMP-a2-a4 V2.00	0	32. siRNA-SC-10 PSF-A488 DAPI IMPa4-A546_af_TileScan_001 (Stage 32 of 49)	00-Z56WbdFG37QUiUL3mKtWxL
63175.8	43302.3	-2.64678	um	Cell	1	Cell Center of Image Mass	0.000	1.000	67	4	siRNA-SC-10 PSF-A488 IMPa4-A546 DAPI 8C1-siRNA-IMP-a2-a4 V2.00	0	32. siRNA-SC-10 PSF-A488 DAPI IMPa4-A546_af_TileScan_001 (Stage 32 of 49)	00-Z56WbdFG37QUiUL3mKtWxL
63223.2	43170.2	-2.57614	um	Cell	1	Cell Center of Image Mass	0.000	1.000	68	0	siRNA-SC-10 PSF-A488 IMPa4-A546 DAPI 8C1-siRNA-IMP-a2-a4 V2.00	0	32. siRNA-SC-10 PSF-A488 DAPI IMPa4-A546_ag_TileScan_001 (Stage 33 of 49)	00-Cu42u6mXh8HjxV5ie9UTLL
63296.9	43204.1	-2.98564	um	Cell	1	Cell Center of Image Mass	0.000	1.000	69	1	siRNA-SC-10 PSF-A488 IMPa4-A546 DAPI 8C1-siRNA-IMP-a2-a4 V2.00	0	32. siRNA-SC-10 PSF-A488 DAPI IMPa4-A546_ag_TileScan_001 (Stage 33 of 49)	00-Cu42u6mXh8HjxV5ie9UTLL
63273.4	43188.1	-2.5807	um	Cell	1	Cell Center of Image Mass	0.000	1.000	70	2	siRNA-SC-10 PSF-A488 IMPa4-A546 DAPI 8C1-siRNA-IMP-a2-a4 V2.00	0	32. siRNA-SC-10 PSF-A488 DAPI IMPa4-A546_ag_TileScan_001 (Stage 33 of 49)	00-Cu42u6mXh8HjxV5ie9UTLL
63237.9	43197.4	-2.68335	um	Cell	1	Cell Center of Image Mass	0.000	1.000	71	3	siRNA-SC-10 PSF-A488 IMPa4-A546 DAPI 8C1-siRNA-IMP-a2-a4 V2.00	0	32. siRNA-SC-10 PSF-A488 DAPI IMPa4-A546_ag_TileScan_001 (Stage 33 of 49)	00-Cu42u6mXh8HjxV5ie9UTLL
63285.4	43169.4	-2.4455	um	Cell	1	Cell Center of Image Mass	0.000	1.000	72	4	siRNA-SC-10 PSF-A488 IMPa4-A546 DAPI 8C1-siRNA-IMP-a2-a4 V2.00	0	32. siRNA-SC-10 PSF-A488 DAPI IMPa4-A546_ag_TileScan_001 (Stage 33 of 49)	00-Cu42u6mXh8HjxV5ie9UTLL
63293.5	43171.1	-2.41515	um	Cell	1	Cell Center of Image Mass	0.000	1.000	73	5	siRNA-SC-10 PSF-A488 IMPa4-A546 DAPI 8C1-siRNA-IMP-a2-a4 V2.00	0	32. siRNA-SC-10 PSF-A488 DAPI IMPa4-A546_ag_TileScan_001 (Stage 33 of 49)	00-Cu42u6mXh8HjxV5ie9UTLL
63263.5	43217.6	-2.70732	um	Cell	1	Cell Center of Image Mass	0.000	1.000	74	6	siRNA-SC-10 PSF-A488 IMPa4-A546 DAPI 8C1-siRNA-IMP-a2-a4 V2.00	0	32. siRNA-SC-10 PSF-A488 DAPI IMPa4-A546_ag_TileScan_001 (Stage 33 of 49)	00-Cu42u6mXh8HjxV5ie9UTLL
63225.4	43279	-2.65886	um	Cell	1	Cell Center of Image Mass	0.000	1.000	75	7	siRNA-SC-10 PSF-A488 IMPa4-A546 DAPI 8C1-siRNA-IMP-a2-a4 V2.00	0	32. siRNA-SC-10 PSF-A488 DAPI IMPa4-A546_ag_TileScan_001 (Stage 33 of 49)	00-Cu42u6mXh8HjxV5ie9UTLL
63213.1	43295.1	-2.72956	um	Cell	1	Cell Center of Image Mass	0.000	1.000	76	8	siRNA-SC-10 PSF-A488 IMPa4-A546 DAPI 8C1-siRNA-IMP-a2-a4 V2.00	0	32. siRNA-SC-10 PSF-A488 DAPI IMPa4-A546_ag_TileScan_001 (Stage 33 of 49)	00-Cu42u6mXh8HjxV5ie9UTLL
63205	43310.3	-2.80736	um	Cell	1	Cell Center of Image Mass	0.000	1.000	77	9	siRNA-SC-10 PSF-A488 IMPa4-A546 DAPI 8C1-siRNA-IMP-a2-a4 V2.00	0	32. siRNA-SC-10 PSF-A488 DAPI IMPa4-A546_ag_TileScan_001 (Stage 33 of 49)	00-Cu42u6mXh8HjxV5ie9UTLL
63191.1	43291.9	-2.16024	um	Cell	1	Cell Center of Image Mass	0.000	1.000	78	10	siRNA-SC-10 PSF-A488 IMPa4-A546 DAPI 8C1-siRNA-IMP-a2-a4 V2.00	0	32. siRNA-SC-10 PSF-A488 DAPI IMPa4-A546_ag_TileScan_001 (Stage 33 of 49)	00-Cu42u6mXh8HjxV5ie9UTLL
63273.2	43284.7	-2.75665	um	Cell	1	Cell Center of Image Mass	0.000	1.000	79	11	siRNA-SC-10 PSF-A488 IMPa4-A546 DAPI 8C1-siRNA-IMP-a2-a4 V2.00	0	32. siRNA-SC-10 PSF-A488 DAPI IMPa4-A546_ag_TileScan_001 (Stage 33 of 49)	00-Cu42u6mXh8HjxV5ie9UTLL
63267.7	43309	-2.81201	um	Cell	1	Cell Center of Image Mass	0.000	1.000	80	12	siRNA-SC-10 PSF-A488 IMPa4-A546 DAPI 8C1-siRNA-IMP-a2-a4 V2.00	0	32. siRNA-SC-10 PSF-A488 DAPI IMPa4-A546_ag_TileScan_001 (Stage 33 of 49)	00-Cu42u6mXh8HjxV5ie9UTLL
63281.9	43241.7	-2.63226	um	Cell	1	Cell Center of Image Mass	0.000	1.000	81	13	siRNA-SC-10 PSF-A488 IMPa4-A546 DAPI 8C1-siRNA-IMP-a2-a4 V2.00	0	32. siRNA-SC-10 PSF-A488 DAPI IMPa4-A546_ag_TileScan_001 (Stage 33 of 49)	00-Cu42u6mXh8HjxV5ie9UTLL
63250.5	43251.3	-1.26092	um	Cell	1	Cell Center of Image Mass	0.000	1.000	82	14	siRNA-SC-10 PSF-A488 IMPa4-A546 DAPI 8C1-siRNA-IMP-a2-a4 V2.00	0	32. siRNA-SC-10 PSF-A488 DAPI IMPa4-A546_ag_TileScan_001 (Stage 33 of 49)	00-Cu42u6mXh8HjxV5ie9UTLL
63173.8	43203.7	-2.53621	um	Cell	1	Cell Center of Image Mass	0.000	1.000	83	0	siRNA-SC-10 PSF-A488 IMPa4-A546 DAPI 8C1-siRNA-IMP-a2-a4 V2.00	0	32. siRNA-SC-10 PSF-A488 DAPI IMPa4-A546_ah_TileScan_001 (Stage 34 of 49)	00-QqCQqsD7FizU2uz2jKByAk
63192.9	43228.2	-2.48253	um	Cell	1	Cell Center of Image Mass	0.000	1.000	84	1	siRNA-SC-10 PSF-A488 IMPa4-A546 DAPI 8C1-siRNA-IMP-a2-a4 V2.00	0	32. siRNA-SC-10 PSF-A488 DAPI IMPa4-A546_ah_TileScan_001 (Stage 34 of 49)	00-QqCQqsD7FizU2uz2jKByAk
63183.5	43224.9	-2.53801	um	Cell	1	Cell Center of Image Mass	0.000	1.000	85	2	siRNA-SC-10 PSF-A488 IMPa4-A546 DAPI 8C1-siRNA-IMP-a2-a4 V2.00	0	32. siRNA-SC-10 PSF-A488 DAPI IMPa4-A546_ah_TileScan_001 (Stage 34 of 49)	00-QqCQqsD7FizU2uz2jKByAk
63161.1	43172.1	-2.29195	um	Cell	1	Cell Center of Image Mass	0.000	1.000	86	3	siRNA-SC-10 PSF-A488 IMPa4-A546 DAPI 8C1-siRNA-IMP-a2-a4 V2.00	0	32. siRNA-SC-10 PSF-A488 DAPI IMPa4-A546_ah_TileScan_001 (Stage 34 of 49)	00-QqCQqsD7FizU2uz2jKByAk
63219.1	43186.4	-2.28576	um	Cell	1	Cell Center of Image Mass	0.000	1.000	87	4	siRNA-SC-10 PSF-A488 IMPa4-A546 DAPI 8C1-siRNA-IMP-a2-a4 V2.00	0	32. siRNA-SC-10 PSF-A488 DAPI IMPa4-A546_ah_TileScan_001 (Stage 34 of 49)	00-QqCQqsD7FizU2uz2jKByAk
63262.1	43214.3	-2.60721	um	Cell	1	Cell Center of Image Mass	0.000	1.000	88	5	siRNA-SC-10 PSF-A488 IMPa4-A546 DAPI 8C1-siRNA-IMP-a2-a4 V2.00	0	32. siRNA-SC-10 PSF-A488 DAPI IMPa4-A546_ah_TileScan_001 (Stage 34 of 49)	00-QqCQqsD7FizU2uz2jKByAk
63294.4	43233.5	-2.52688	um	Cell	1	Cell Center of Image Mass	0.000	1.000	89	6	siRNA-SC-10 PSF-A488 IMPa4-A546 DAPI 8C1-siRNA-IMP-a2-a4 V2.00	0	32. siRNA-SC-10 PSF-A488 DAPI IMPa4-A546_ah_TileScan_001 (Stage 34 of 49)	00-QqCQqsD7FizU2uz2jKByAk
63297.1	43177.9	-2.38444	um	Cell	1	Cell Center of Image Mass	0.000	1.000	90	7	siRNA-SC-10 PSF-A488 IMPa4-A546 DAPI 8C1-siRNA-IMP-a2-a4 V2.00	0	32. siRNA-SC-10 PSF-A488 DAPI IMPa4-A546_ah_TileScan_001 (Stage 34 of 49)	00-QqCQqsD7FizU2uz2jKByAk
63256.9	43205.9	-2.55175	um	Cell	1	Cell Center of Image Mass	0.000	1.000	91	8	siRNA-SC-10 PSF-A488 IMPa4-A546 DAPI 8C1-siRNA-IMP-a2-a4 V2.00	0	32. siRNA-SC-10 PSF-A488 DAPI IMPa4-A546_ah_TileScan_001 (Stage 34 of 49)	00-QqCQqsD7FizU2uz2jKByAk
63229.1	43205.8	-2.40659	um	Cell	1	Cell Center of Image Mass	0.000	1.000	92	9	siRNA-SC-10 PSF-A488 IMPa4-A546 DAPI 8C1-siRNA-IMP-a2-a4 V2.00	0	32. siRNA-SC-10 PSF-A488 DAPI IMPa4-A546_ah_TileScan_001 (Stage 34 of 49)	00-QqCQqsD7FizU2uz2jKByAk
63266.6	43201.4	-2.44645	um	Cell	1	Cell Center of Image Mass	0.000	1.000	93	10	siRNA-SC-10 PSF-A488 IMPa4-A546 DAPI 8C1-siRNA-IMP-a2-a4 V2.00	0	32. siRNA-SC-10 PSF-A488 DAPI IMPa4-A546_ah_TileScan_001 (Stage 34 of 49)	00-QqCQqsD7FizU2uz2jKByAk
63156.8	43240.6	-2.61937	um	Cell	1	Cell Center of Image Mass	0.000	1.000	94	11	siRNA-SC-10 PSF-A488 IMPa4-A546 DAPI 8C1-siRNA-IMP-a2-a4 V2.00	0	32. siRNA-SC-10 PSF-A488 DAPI IMPa4-A546_ah_TileScan_001 (Stage 34 of 49)	00-QqCQqsD7FizU2uz2jKByAk
63214.9	43243.8	-2.62495	um	Cell	1	Cell Center of Image Mass	0.000	1.000	95	12	siRNA-SC-10 PSF-A488 IMPa4-A546 DAPI 8C1-siRNA-IMP-a2-a4 V2.00	0	32. siRNA-SC-10 PSF-A488 DAPI IMPa4-A546_ah_TileScan_001 (Stage 34 of 49)	00-QqCQqsD7FizU2uz2jKByAk
63177.2	43272.6	-2.50362	um	Cell	1	Cell Center of Image Mass	0.000	1.000	96	13	siRNA-SC-10 PSF-A488 IMPa4-A546 DAPI 8C1-siRNA-IMP-a2-a4 V2.00	0	32. siRNA-SC-10 PSF-A488 DAPI IMPa4-A546_ah_TileScan_001 (Stage 34 of 49)	00-QqCQqsD7FizU2uz2jKByAk
63208.2	43297.3	-2.30709	um	Cell	1	Cell Center of Image Mass	0.000	1.000	97	14	siRNA-SC-10 PSF-A488 IMPa4-A546 DAPI 8C1-siRNA-IMP-a2-a4 V2.00	0	32. siRNA-SC-10 PSF-A488 DAPI IMPa4-A546_ah_TileScan_001 (Stage 34 of 49)	00-QqCQqsD7FizU2uz2jKByAk
63183.7	43303.2	-2.44915	um	Cell	1	Cell Center of Image Mass	0.000	1.000	98	15	siRNA-SC-10 PSF-A488 IMPa4-A546 DAPI 8C1-siRNA-IMP-a2-a4 V2.00	0	32. siRNA-SC-10 PSF-A488 DAPI IMPa4-A546_ah_TileScan_001 (Stage 34 of 49)	00-QqCQqsD7FizU2uz2jKByAk
63228	43286.7	-2.35522	um	Cell	1	Cell Center of Image Mass	0.000	1.000	99	16	siRNA-SC-10 PSF-A488 IMPa4-A546 DAPI 8C1-siRNA-IMP-a2-a4 V2.00	0	32. siRNA-SC-10 PSF-A488 DAPI IMPa4-A546_ah_TileScan_001 (Stage 34 of 49)	00-QqCQqsD7FizU2uz2jKByAk
63248.8	43241.9	-2.05021	um	Cell	1	Cell Center of Image Mass	0.000	1.000	100	17	siRNA-SC-10 PSF-A488 IMPa4-A546 DAPI 8C1-siRNA-IMP-a2-a4 V2.00	0	32. siRNA-SC-10 PSF-A488 DAPI IMPa4-A546_ah_TileScan_001 (Stage 34 of 49)	00-QqCQqsD7FizU2uz2jKByAk
63293.7	43252.8	-2.22347	um	Cell	1	Cell Center of Image Mass	0.000	1.000	101	18	siRNA-SC-10 PSF-A488 IMPa4-A546 DAPI 8C1-siRNA-IMP-a2-a4 V2.00	0	32. siRNA-SC-10 PSF-A488 DAPI IMPa4-A546_ah_TileScan_001 (Stage 34 of 49)	00-QqCQqsD7FizU2uz2jKByAk
63264.5	43252.4	-2.16426	um	Cell	1	Cell Center of Image Mass	0.000	1.000	102	19	siRNA-SC-10 PSF-A488 IMPa4-A546 DAPI 8C1-siRNA-IMP-a2-a4 V2.00	0	32. siRNA-SC-10 PSF-A488 DAPI IMPa4-A546_ah_TileScan_001 (Stage 34 of 49)	00-QqCQqsD7FizU2uz2jKByAk
63279.2	43264.4	-2.17645	um	Cell	1	Cell Center of Image Mass	0.000	1.000	103	20	siRNA-SC-10 PSF-A488 IMPa4-A546 DAPI 8C1-siRNA-IMP-a2-a4 V2.00	0	32. siRNA-SC-10 PSF-A488 DAPI IMPa4-A546_ah_TileScan_001 (Stage 34 of 49)	00-QqCQqsD7FizU2uz2jKByAk
63279	43289.7	-2.13435	um	Cell	1	Cell Center of Image Mass	0.000	1.000	104	21	siRNA-SC-10 PSF-A488 IMPa4-A546 DAPI 8C1-siRNA-IMP-a2-a4 V2.00	0	32. siRNA-SC-10 PSF-A488 DAPI IMPa4-A546_ah_TileScan_001 (Stage 34 of 49)	00-QqCQqsD7FizU2uz2jKByAk
63279.6	43309.5	-2.02946	um	Cell	1	Cell Center of Image Mass	0.000	1.000	105	22	siRNA-SC-10 PSF-A488 IMPa4-A546 DAPI 8C1-siRNA-IMP-a2-a4 V2.00	0	32. siRNA-SC-10 PSF-A488 DAPI IMPa4-A546_ah_TileScan_001 (Stage 34 of 49)	00-QqCQqsD7FizU2uz2jKByAk
63166.8	43181.3	-1.77373	um	Cell	1	Cell Center of Image Mass	0.000	1.000	106	0	siRNA-SC-10 PSF-A488 IMPa4-A546 DAPI 8C1-siRNA-IMP-a2-a4 V2.00	0	32. siRNA-SC-10 PSF-A488 DAPI IMPa4-A546_ai_TileScan_001 (Stage 35 of 49)	00-TpcPBxiV5yM3tGKrfRRXxm
63168	43235.1	-2.05633	um	Cell	1	Cell Center of Image Mass	0.000	1.000	107	1	siRNA-SC-10 PSF-A488 IMPa4-A546 DAPI 8C1-siRNA-IMP-a2-a4 V2.00	0	32. siRNA-SC-10 PSF-A488 DAPI IMPa4-A546_ai_TileScan_001 (Stage 35 of 49)	00-TpcPBxiV5yM3tGKrfRRXxm
63184.1	43236	-2.0019	um	Cell	1	Cell Center of Image Mass	0.000	1.000	108	2	siRNA-SC-10 PSF-A488 IMPa4-A546 DAPI 8C1-siRNA-IMP-a2-a4 V2.00	0	32. siRNA-SC-10 PSF-A488 DAPI IMPa4-A546_ai_TileScan_001 (Stage 35 of 49)	00-TpcPBxiV5yM3tGKrfRRXxm
63197	43189.7	-1.85371	um	Cell	1	Cell Center of Image Mass	0.000	1.000	109	3	siRNA-SC-10 PSF-A488 IMPa4-A546 DAPI 8C1-siRNA-IMP-a2-a4 V2.00	0	32. siRNA-SC-10 PSF-A488 DAPI IMPa4-A546_ai_TileScan_001 (Stage 35 of 49)	00-TpcPBxiV5yM3tGKrfRRXxm
63183	43219.7	-1.81107	um	Cell	1	Cell Center of Image Mass	0.000	1.000	110	4	siRNA-SC-10 PSF-A488 IMPa4-A546 DAPI 8C1-siRNA-IMP-a2-a4 V2.00	0	32. siRNA-SC-10 PSF-A488 DAPI IMPa4-A546_ai_TileScan_001 (Stage 35 of 49)	00-TpcPBxiV5yM3tGKrfRRXxm
63196.1	43289.2	-1.76761	um	Cell	1	Cell Center of Image Mass	0.000	1.000	111	5	siRNA-SC-10 PSF-A488 IMPa4-A546 DAPI 8C1-siRNA-IMP-a2-a4 V2.00	0	32. siRNA-SC-10 PSF-A488 DAPI IMPa4-A546_ai_TileScan_001 (Stage 35 of 49)	00-TpcPBxiV5yM3tGKrfRRXxm
63176.9	43251.4	-1.58409	um	Cell	1	Cell Center of Image Mass	0.000	1.000	112	6	siRNA-SC-10 PSF-A488 IMPa4-A546 DAPI 8C1-siRNA-IMP-a2-a4 V2.00	0	32. siRNA-SC-10 PSF-A488 DAPI IMPa4-A546_ai_TileScan_001 (Stage 35 of 49)	00-TpcPBxiV5yM3tGKrfRRXxm
63157.4	43254.4	-1.58572	um	Cell	1	Cell Center of Image Mass	0.000	1.000	113	7	siRNA-SC-10 PSF-A488 IMPa4-A546 DAPI 8C1-siRNA-IMP-a2-a4 V2.00	0	32. siRNA-SC-10 PSF-A488 DAPI IMPa4-A546_ai_TileScan_001 (Stage 35 of 49)	00-TpcPBxiV5yM3tGKrfRRXxm
63222.6	43253.5	-1.60765	um	Cell	1	Cell Center of Image Mass	0.000	1.000	114	8	siRNA-SC-10 PSF-A488 IMPa4-A546 DAPI 8C1-siRNA-IMP-a2-a4 V2.00	0	32. siRNA-SC-10 PSF-A488 DAPI IMPa4-A546_ai_TileScan_001 (Stage 35 of 49)	00-TpcPBxiV5yM3tGKrfRRXxm
63174	43277.1	-1.74274	um	Cell	1	Cell Center of Image Mass	0.000	1.000	115	9	siRNA-SC-10 PSF-A488 IMPa4-A546 DAPI 8C1-siRNA-IMP-a2-a4 V2.00	0	32. siRNA-SC-10 PSF-A488 DAPI IMPa4-A546_ai_TileScan_001 (Stage 35 of 49)	00-TpcPBxiV5yM3tGKrfRRXxm
63178.7	43306.5	-1.64857	um	Cell	1	Cell Center of Image Mass	0.000	1.000	116	10	siRNA-SC-10 PSF-A488 IMPa4-A546 DAPI 8C1-siRNA-IMP-a2-a4 V2.00	0	32. siRNA-SC-10 PSF-A488 DAPI IMPa4-A546_ai_TileScan_001 (Stage 35 of 49)	00-TpcPBxiV5yM3tGKrfRRXxm
63203.9	43310	-1.85012	um	Cell	1	Cell Center of Image Mass	0.000	1.000	117	11	siRNA-SC-10 PSF-A488 IMPa4-A546 DAPI 8C1-siRNA-IMP-a2-a4 V2.00	0	32. siRNA-SC-10 PSF-A488 DAPI IMPa4-A546_ai_TileScan_001 (Stage 35 of 49)	00-TpcPBxiV5yM3tGKrfRRXxm
63245.1	43291.1	-1.75064	um	Cell	1	Cell Center of Image Mass	0.000	1.000	118	12	siRNA-SC-10 PSF-A488 IMPa4-A546 DAPI 8C1-siRNA-IMP-a2-a4 V2.00	0	32. siRNA-SC-10 PSF-A488 DAPI IMPa4-A546_ai_TileScan_001 (Stage 35 of 49)	00-TpcPBxiV5yM3tGKrfRRXxm
63241.2	43309.4	-1.66106	um	Cell	1	Cell Center of Image Mass	0.000	1.000	119	13	siRNA-SC-10 PSF-A488 IMPa4-A546 DAPI 8C1-siRNA-IMP-a2-a4 V2.00	0	32. siRNA-SC-10 PSF-A488 DAPI IMPa4-A546_ai_TileScan_001 (Stage 35 of 49)	00-TpcPBxiV5yM3tGKrfRRXxm
63214.6	43170.5	-3.14951	um	Cell	1	Cell Center of Image Mass	0.000	1.000	120	0	siRNA-SC-10 PSF-A488 IMPa4-A546 DAPI 8C1-siRNA-IMP-a2-a4 V2.00	0	32. siRNA-SC-10 PSF-A488 DAPI IMPa4-A546_aj_TileScan_001 (Stage 36 of 49)	00-Er9jtPMurX6FWg5LXWr43C
63161.2	43201.3	-3.03499	um	Cell	1	Cell Center of Image Mass	0.000	1.000	121	1	siRNA-SC-10 PSF-A488 IMPa4-A546 DAPI 8C1-siRNA-IMP-a2-a4 V2.00	0	32. siRNA-SC-10 PSF-A488 DAPI IMPa4-A546_aj_TileScan_001 (Stage 36 of 49)	00-Er9jtPMurX6FWg5LXWr43C
63216.7	43234.6	-3.12062	um	Cell	1	Cell Center of Image Mass	0.000	1.000	122	2	siRNA-SC-10 PSF-A488 IMPa4-A546 DAPI 8C1-siRNA-IMP-a2-a4 V2.00	0	32. siRNA-SC-10 PSF-A488 DAPI IMPa4-A546_aj_TileScan_001 (Stage 36 of 49)	00-Er9jtPMurX6FWg5LXWr43C
63207.2	43188.4	-2.65416	um	Cell	1	Cell Center of Image Mass	0.000	1.000	123	3	siRNA-SC-10 PSF-A488 IMPa4-A546 DAPI 8C1-siRNA-IMP-a2-a4 V2.00	0	32. siRNA-SC-10 PSF-A488 DAPI IMPa4-A546_aj_TileScan_001 (Stage 36 of 49)	00-Er9jtPMurX6FWg5LXWr43C
63245	43207.9	-2.92781	um	Cell	1	Cell Center of Image Mass	0.000	1.000	124	4	siRNA-SC-10 PSF-A488 IMPa4-A546 DAPI 8C1-siRNA-IMP-a2-a4 V2.00	0	32. siRNA-SC-10 PSF-A488 DAPI IMPa4-A546_aj_TileScan_001 (Stage 36 of 49)	00-Er9jtPMurX6FWg5LXWr43C
63295.6	43183	-2.71182	um	Cell	1	Cell Center of Image Mass	0.000	1.000	125	5	siRNA-SC-10 PSF-A488 IMPa4-A546 DAPI 8C1-siRNA-IMP-a2-a4 V2.00	0	32. siRNA-SC-10 PSF-A488 DAPI IMPa4-A546_aj_TileScan_001 (Stage 36 of 49)	00-Er9jtPMurX6FWg5LXWr43C
63282.8	43211.7	-2.68277	um	Cell	1	Cell Center of Image Mass	0.000	1.000	126	6	siRNA-SC-10 PSF-A488 IMPa4-A546 DAPI 8C1-siRNA-IMP-a2-a4 V2.00	0	32. siRNA-SC-10 PSF-A488 DAPI IMPa4-A546_aj_TileScan_001 (Stage 36 of 49)	00-Er9jtPMurX6FWg5LXWr43C
63176.9	43263.3	-3.08976	um	Cell	1	Cell Center of Image Mass	0.000	1.000	127	7	siRNA-SC-10 PSF-A488 IMPa4-A546 DAPI 8C1-siRNA-IMP-a2-a4 V2.00	0	32. siRNA-SC-10 PSF-A488 DAPI IMPa4-A546_aj_TileScan_001 (Stage 36 of 49)	00-Er9jtPMurX6FWg5LXWr43C
63286.2	43247.1	-2.97086	um	Cell	1	Cell Center of Image Mass	0.000	1.000	128	8	siRNA-SC-10 PSF-A488 IMPa4-A546 DAPI 8C1-siRNA-IMP-a2-a4 V2.00	0	32. siRNA-SC-10 PSF-A488 DAPI IMPa4-A546_aj_TileScan_001 (Stage 36 of 49)	00-Er9jtPMurX6FWg5LXWr43C
63260.6	43267.1	-2.94374	um	Cell	1	Cell Center of Image Mass	0.000	1.000	129	9	siRNA-SC-10 PSF-A488 IMPa4-A546 DAPI 8C1-siRNA-IMP-a2-a4 V2.00	0	32. siRNA-SC-10 PSF-A488 DAPI IMPa4-A546_aj_TileScan_001 (Stage 36 of 49)	00-Er9jtPMurX6FWg5LXWr43C
63210.1	43230.1	-2.66052	um	Cell	1	Cell Center of Image Mass	0.000	1.000	130	0	siRNA-SC-10 PSF-A488 IMPa4-A546 DAPI 8C1-siRNA-IMP-a2-a4 V2.00	0	32. siRNA-SC-10 PSF-A488 DAPI IMPa4-A546_ak_TileScan_001 (Stage 37 of 49)	00-F6Hpc7VNYiVScxbo6DGYbR
63179	43185.9	-2.52156	um	Cell	1	Cell Center of Image Mass	0.000	1.000	131	1	siRNA-SC-10 PSF-A488 IMPa4-A546 DAPI 8C1-siRNA-IMP-a2-a4 V2.00	0	32. siRNA-SC-10 PSF-A488 DAPI IMPa4-A546_ak_TileScan_001 (Stage 37 of 49)	00-F6Hpc7VNYiVScxbo6DGYbR
63161	43213.2	-2.42304	um	Cell	1	Cell Center of Image Mass	0.000	1.000	132	2	siRNA-SC-10 PSF-A488 IMPa4-A546 DAPI 8C1-siRNA-IMP-a2-a4 V2.00	0	32. siRNA-SC-10 PSF-A488 DAPI IMPa4-A546_ak_TileScan_001 (Stage 37 of 49)	00-F6Hpc7VNYiVScxbo6DGYbR
63255.9	43222.4	-2.59583	um	Cell	1	Cell Center of Image Mass	0.000	1.000	133	3	siRNA-SC-10 PSF-A488 IMPa4-A546 DAPI 8C1-siRNA-IMP-a2-a4 V2.00	0	32. siRNA-SC-10 PSF-A488 DAPI IMPa4-A546_ak_TileScan_001 (Stage 37 of 49)	00-F6Hpc7VNYiVScxbo6DGYbR
63164.3	43248.7	-2.72296	um	Cell	1	Cell Center of Image Mass	0.000	1.000	134	4	siRNA-SC-10 PSF-A488 IMPa4-A546 DAPI 8C1-siRNA-IMP-a2-a4 V2.00	0	32. siRNA-SC-10 PSF-A488 DAPI IMPa4-A546_ak_TileScan_001 (Stage 37 of 49)	00-F6Hpc7VNYiVScxbo6DGYbR
63229.1	43270.9	-2.71594	um	Cell	1	Cell Center of Image Mass	0.000	1.000	135	5	siRNA-SC-10 PSF-A488 IMPa4-A546 DAPI 8C1-siRNA-IMP-a2-a4 V2.00	0	32. siRNA-SC-10 PSF-A488 DAPI IMPa4-A546_ak_TileScan_001 (Stage 37 of 49)	00-F6Hpc7VNYiVScxbo6DGYbR
63218.1	43291.3	-2.67178	um	Cell	1	Cell Center of Image Mass	0.000	1.000	136	6	siRNA-SC-10 PSF-A488 IMPa4-A546 DAPI 8C1-siRNA-IMP-a2-a4 V2.00	0	32. siRNA-SC-10 PSF-A488 DAPI IMPa4-A546_ak_TileScan_001 (Stage 37 of 49)	00-F6Hpc7VNYiVScxbo6DGYbR
63263	43254.2	-2.17127	um	Cell	1	Cell Center of Image Mass	0.000	1.000	137	7	siRNA-SC-10 PSF-A488 IMPa4-A546 DAPI 8C1-siRNA-IMP-a2-a4 V2.00	0	32. siRNA-SC-10 PSF-A488 DAPI IMPa4-A546_ak_TileScan_001 (Stage 37 of 49)	00-F6Hpc7VNYiVScxbo6DGYbR
63156.3	43271.4	-3.25434	um	Cell	1	Cell Center of Image Mass	0.000	1.000	138	0	siRNA-SC-10 PSF-A488 IMPa4-A546 DAPI 8C1-siRNA-IMP-a2-a4 V2.00	0	32. siRNA-SC-10 PSF-A488 DAPI IMPa4-A546_al_TileScan_001 (Stage 38 of 49)	00-xCPdiDtMJup2GN7mMdW7hf
63233.8	43309.4	-3.08687	um	Cell	1	Cell Center of Image Mass	0.000	1.000	139	1	siRNA-SC-10 PSF-A488 IMPa4-A546 DAPI 8C1-siRNA-IMP-a2-a4 V2.00	0	32. siRNA-SC-10 PSF-A488 DAPI IMPa4-A546_al_TileScan_001 (Stage 38 of 49)	00-xCPdiDtMJup2GN7mMdW7hf
63297	43209.9	-2.26995	um	Cell	1	Cell Center of Image Mass	0.000	1.000	140	0	siRNA-SC-10 PSF-A488 IMPa4-A546 DAPI 8C1-siRNA-IMP-a2-a4 V2.00	0	32. siRNA-SC-10 PSF-A488 DAPI IMPa4-A546_an_TileScan_001 (Stage 40 of 49)	00-ti2vhXia96s8LXfKCVtdkP
63251.8	43168.8	-1.92711	um	Cell	1	Cell Center of Image Mass	0.000	1.000	141	1	siRNA-SC-10 PSF-A488 IMPa4-A546 DAPI 8C1-siRNA-IMP-a2-a4 V2.00	0	32. siRNA-SC-10 PSF-A488 DAPI IMPa4-A546_an_TileScan_001 (Stage 40 of 49)	00-ti2vhXia96s8LXfKCVtdkP
63288.1	43186.1	-1.8727	um	Cell	1	Cell Center of Image Mass	0.000	1.000	142	2	siRNA-SC-10 PSF-A488 IMPa4-A546 DAPI 8C1-siRNA-IMP-a2-a4 V2.00	0	32. siRNA-SC-10 PSF-A488 DAPI IMPa4-A546_an_TileScan_001 (Stage 40 of 49)	00-ti2vhXia96s8LXfKCVtdkP
63258.1	43204.5	-1.87141	um	Cell	1	Cell Center of Image Mass	0.000	1.000	143	3	siRNA-SC-10 PSF-A488 IMPa4-A546 DAPI 8C1-siRNA-IMP-a2-a4 V2.00	0	32. siRNA-SC-10 PSF-A488 DAPI IMPa4-A546_an_TileScan_001 (Stage 40 of 49)	00-ti2vhXia96s8LXfKCVtdkP
63259.9	43217.1	-1.77368	um	Cell	1	Cell Center of Image Mass	0.000	1.000	144	4	siRNA-SC-10 PSF-A488 IMPa4-A546 DAPI 8C1-siRNA-IMP-a2-a4 V2.00	0	32. siRNA-SC-10 PSF-A488 DAPI IMPa4-A546_an_TileScan_001 (Stage 40 of 49)	00-ti2vhXia96s8LXfKCVtdkP
63235.5	43214	-1.67358	um	Cell	1	Cell Center of Image Mass	0.000	1.000	145	5	siRNA-SC-10 PSF-A488 IMPa4-A546 DAPI 8C1-siRNA-IMP-a2-a4 V2.00	0	32. siRNA-SC-10 PSF-A488 DAPI IMPa4-A546_an_TileScan_001 (Stage 40 of 49)	00-ti2vhXia96s8LXfKCVtdkP
63226.9	43286	-2.05373	um	Cell	1	Cell Center of Image Mass	0.000	1.000	146	6	siRNA-SC-10 PSF-A488 IMPa4-A546 DAPI 8C1-siRNA-IMP-a2-a4 V2.00	0	32. siRNA-SC-10 PSF-A488 DAPI IMPa4-A546_an_TileScan_001 (Stage 40 of 49)	00-ti2vhXia96s8LXfKCVtdkP
63236	43309.7	-2.41903	um	Cell	1	Cell Center of Image Mass	0.000	1.000	147	7	siRNA-SC-10 PSF-A488 IMPa4-A546 DAPI 8C1-siRNA-IMP-a2-a4 V2.00	0	32. siRNA-SC-10 PSF-A488 DAPI IMPa4-A546_an_TileScan_001 (Stage 40 of 49)	00-ti2vhXia96s8LXfKCVtdkP
63247.2	43239.4	-2.12399	um	Cell	1	Cell Center of Image Mass	0.000	1.000	148	8	siRNA-SC-10 PSF-A488 IMPa4-A546 DAPI 8C1-siRNA-IMP-a2-a4 V2.00	0	32. siRNA-SC-10 PSF-A488 DAPI IMPa4-A546_an_TileScan_001 (Stage 40 of 49)	00-ti2vhXia96s8LXfKCVtdkP
63273.8	43308.4	-2.00135	um	Cell	1	Cell Center of Image Mass	0.000	1.000	149	9	siRNA-SC-10 PSF-A488 IMPa4-A546 DAPI 8C1-siRNA-IMP-a2-a4 V2.00	0	32. siRNA-SC-10 PSF-A488 DAPI IMPa4-A546_an_TileScan_001 (Stage 40 of 49)	00-ti2vhXia96s8LXfKCVtdkP
63289.1	43287.4	-1.8454	um	Cell	1	Cell Center of Image Mass	0.000	1.000	150	10	siRNA-SC-10 PSF-A488 IMPa4-A546 DAPI 8C1-siRNA-IMP-a2-a4 V2.00	0	32. siRNA-SC-10 PSF-A488 DAPI IMPa4-A546_an_TileScan_001 (Stage 40 of 49)	00-ti2vhXia96s8LXfKCVtdkP
63221.5	43191.1	-1.53001	um	Cell	1	Cell Center of Image Mass	0.000	1.000	151	11	siRNA-SC-10 PSF-A488 IMPa4-A546 DAPI 8C1-siRNA-IMP-a2-a4 V2.00	0	32. siRNA-SC-10 PSF-A488 DAPI IMPa4-A546_an_TileScan_001 (Stage 40 of 49)	00-ti2vhXia96s8LXfKCVtdkP
63276.2	43239.2	-0.597233	um	Cell	1	Cell Center of Image Mass	0.000	1.000	152	12	siRNA-SC-10 PSF-A488 IMPa4-A546 DAPI 8C1-siRNA-IMP-a2-a4 V2.00	0	32. siRNA-SC-10 PSF-A488 DAPI IMPa4-A546_an_TileScan_001 (Stage 40 of 49)	00-ti2vhXia96s8LXfKCVtdkP
63273.6	43225.2	-0.260306	um	Cell	1	Cell Center of Image Mass	0.000	1.000	153	13	siRNA-SC-10 PSF-A488 IMPa4-A546 DAPI 8C1-siRNA-IMP-a2-a4 V2.00	0	32. siRNA-SC-10 PSF-A488 DAPI IMPa4-A546_an_TileScan_001 (Stage 40 of 49)	00-ti2vhXia96s8LXfKCVtdkP
63157.7	43186.5	-1.27968	um	Cell	1	Cell Center of Image Mass	0.000	1.000	154	0	siRNA-SC-10 PSF-A488 IMPa4-A546 DAPI 8C1-siRNA-IMP-a2-a4 V2.00	0	32. siRNA-SC-10 PSF-A488 DAPI IMPa4-A546_ao_TileScan_001 (Stage 41 of 49)	00-9LmSAS2QYJWiBckcY3aB9A
63173.6	43214.5	-1.26267	um	Cell	1	Cell Center of Image Mass	0.000	1.000	155	1	siRNA-SC-10 PSF-A488 IMPa4-A546 DAPI 8C1-siRNA-IMP-a2-a4 V2.00	0	32. siRNA-SC-10 PSF-A488 DAPI IMPa4-A546_ao_TileScan_001 (Stage 41 of 49)	00-9LmSAS2QYJWiBckcY3aB9A
63252.1	43200	-1.22198	um	Cell	1	Cell Center of Image Mass	0.000	1.000	156	2	siRNA-SC-10 PSF-A488 IMPa4-A546 DAPI 8C1-siRNA-IMP-a2-a4 V2.00	0	32. siRNA-SC-10 PSF-A488 DAPI IMPa4-A546_ao_TileScan_001 (Stage 41 of 49)	00-9LmSAS2QYJWiBckcY3aB9A
63250.3	43221.8	-1.23126	um	Cell	1	Cell Center of Image Mass	0.000	1.000	157	3	siRNA-SC-10 PSF-A488 IMPa4-A546 DAPI 8C1-siRNA-IMP-a2-a4 V2.00	0	32. siRNA-SC-10 PSF-A488 DAPI IMPa4-A546_ao_TileScan_001 (Stage 41 of 49)	00-9LmSAS2QYJWiBckcY3aB9A
63232.9	43175.9	-1.12284	um	Cell	1	Cell Center of Image Mass	0.000	1.000	158	4	siRNA-SC-10 PSF-A488 IMPa4-A546 DAPI 8C1-siRNA-IMP-a2-a4 V2.00	0	32. siRNA-SC-10 PSF-A488 DAPI IMPa4-A546_ao_TileScan_001 (Stage 41 of 49)	00-9LmSAS2QYJWiBckcY3aB9A
63295.6	43226.6	-1.22402	um	Cell	1	Cell Center of Image Mass	0.000	1.000	159	5	siRNA-SC-10 PSF-A488 IMPa4-A546 DAPI 8C1-siRNA-IMP-a2-a4 V2.00	0	32. siRNA-SC-10 PSF-A488 DAPI IMPa4-A546_ao_TileScan_001 (Stage 41 of 49)	00-9LmSAS2QYJWiBckcY3aB9A
63222.9	43269.1	-1.50413	um	Cell	1	Cell Center of Image Mass	0.000	1.000	160	6	siRNA-SC-10 PSF-A488 IMPa4-A546 DAPI 8C1-siRNA-IMP-a2-a4 V2.00	0	32. siRNA-SC-10 PSF-A488 DAPI IMPa4-A546_ao_TileScan_001 (Stage 41 of 49)	00-9LmSAS2QYJWiBckcY3aB9A
63160.5	43290	-1.28674	um	Cell	1	Cell Center of Image Mass	0.000	1.000	161	7	siRNA-SC-10 PSF-A488 IMPa4-A546 DAPI 8C1-siRNA-IMP-a2-a4 V2.00	0	32. siRNA-SC-10 PSF-A488 DAPI IMPa4-A546_ao_TileScan_001 (Stage 41 of 49)	00-9LmSAS2QYJWiBckcY3aB9A
63217.9	43307.7	-1.30876	um	Cell	1	Cell Center of Image Mass	0.000	1.000	162	8	siRNA-SC-10 PSF-A488 IMPa4-A546 DAPI 8C1-siRNA-IMP-a2-a4 V2.00	0	32. siRNA-SC-10 PSF-A488 DAPI IMPa4-A546_ao_TileScan_001 (Stage 41 of 49)	00-9LmSAS2QYJWiBckcY3aB9A
63296.4	43294.3	-1.55343	um	Cell	1	Cell Center of Image Mass	0.000	1.000	163	9	siRNA-SC-10 PSF-A488 IMPa4-A546 DAPI 8C1-siRNA-IMP-a2-a4 V2.00	0	32. siRNA-SC-10 PSF-A488 DAPI IMPa4-A546_ao_TileScan_001 (Stage 41 of 49)	00-9LmSAS2QYJWiBckcY3aB9A
63260.7	43266.8	-1.47806	um	Cell	1	Cell Center of Image Mass	0.000	1.000	164	10	siRNA-SC-10 PSF-A488 IMPa4-A546 DAPI 8C1-siRNA-IMP-a2-a4 V2.00	0	32. siRNA-SC-10 PSF-A488 DAPI IMPa4-A546_ao_TileScan_001 (Stage 41 of 49)	00-9LmSAS2QYJWiBckcY3aB9A
63229.3	43268.7	-1.40252	um	Cell	1	Cell Center of Image Mass	0.000	1.000	165	11	siRNA-SC-10 PSF-A488 IMPa4-A546 DAPI 8C1-siRNA-IMP-a2-a4 V2.00	0	32. siRNA-SC-10 PSF-A488 DAPI IMPa4-A546_ao_TileScan_001 (Stage 41 of 49)	00-9LmSAS2QYJWiBckcY3aB9A
63204.8	43207.7	-1.00423	um	Cell	1	Cell Center of Image Mass	0.000	1.000	166	12	siRNA-SC-10 PSF-A488 IMPa4-A546 DAPI 8C1-siRNA-IMP-a2-a4 V2.00	0	32. siRNA-SC-10 PSF-A488 DAPI IMPa4-A546_ao_TileScan_001 (Stage 41 of 49)	00-9LmSAS2QYJWiBckcY3aB9A
63237.4	43225.9	-1.25332	um	Cell	1	Cell Center of Image Mass	0.000	1.000	167	13	siRNA-SC-10 PSF-A488 IMPa4-A546 DAPI 8C1-siRNA-IMP-a2-a4 V2.00	0	32. siRNA-SC-10 PSF-A488 DAPI IMPa4-A546_ao_TileScan_001 (Stage 41 of 49)	00-9LmSAS2QYJWiBckcY3aB9A
63274.4	43299.8	-1.11598	um	Cell	1	Cell Center of Image Mass	0.000	1.000	168	14	siRNA-SC-10 PSF-A488 IMPa4-A546 DAPI 8C1-siRNA-IMP-a2-a4 V2.00	0	32. siRNA-SC-10 PSF-A488 DAPI IMPa4-A546_ao_TileScan_001 (Stage 41 of 49)	00-9LmSAS2QYJWiBckcY3aB9A
63171.8	43226.1	-1.46331	um	Cell	1	Cell Center of Image Mass	0.000	1.000	169	0	siRNA-SC-10 PSF-A488 IMPa4-A546 DAPI 8C1-siRNA-IMP-a2-a4 V2.00	0	32. siRNA-SC-10 PSF-A488 DAPI IMPa4-A546_ap_TileScan_001 (Stage 42 of 49)	00-NkYK6PSq98oVGP4yYjpZjh
63161.2	43232.5	-1.44715	um	Cell	1	Cell Center of Image Mass	0.000	1.000	170	1	siRNA-SC-10 PSF-A488 IMPa4-A546 DAPI 8C1-siRNA-IMP-a2-a4 V2.00	0	32. siRNA-SC-10 PSF-A488 DAPI IMPa4-A546_ap_TileScan_001 (Stage 42 of 49)	00-NkYK6PSq98oVGP4yYjpZjh
63161.7	43170	-1.47542	um	Cell	1	Cell Center of Image Mass	0.000	1.000	171	2	siRNA-SC-10 PSF-A488 IMPa4-A546 DAPI 8C1-siRNA-IMP-a2-a4 V2.00	0	32. siRNA-SC-10 PSF-A488 DAPI IMPa4-A546_ap_TileScan_001 (Stage 42 of 49)	00-NkYK6PSq98oVGP4yYjpZjh
63217.3	43173.9	-1.28644	um	Cell	1	Cell Center of Image Mass	0.000	1.000	172	3	siRNA-SC-10 PSF-A488 IMPa4-A546 DAPI 8C1-siRNA-IMP-a2-a4 V2.00	0	32. siRNA-SC-10 PSF-A488 DAPI IMPa4-A546_ap_TileScan_001 (Stage 42 of 49)	00-NkYK6PSq98oVGP4yYjpZjh
63279.8	43181.7	-1.3454	um	Cell	1	Cell Center of Image Mass	0.000	1.000	173	4	siRNA-SC-10 PSF-A488 IMPa4-A546 DAPI 8C1-siRNA-IMP-a2-a4 V2.00	0	32. siRNA-SC-10 PSF-A488 DAPI IMPa4-A546_ap_TileScan_001 (Stage 42 of 49)	00-NkYK6PSq98oVGP4yYjpZjh
63235.2	43184	-1.17277	um	Cell	1	Cell Center of Image Mass	0.000	1.000	174	5	siRNA-SC-10 PSF-A488 IMPa4-A546 DAPI 8C1-siRNA-IMP-a2-a4 V2.00	0	32. siRNA-SC-10 PSF-A488 DAPI IMPa4-A546_ap_TileScan_001 (Stage 42 of 49)	00-NkYK6PSq98oVGP4yYjpZjh
63294.4	43207	-1.37277	um	Cell	1	Cell Center of Image Mass	0.000	1.000	175	6	siRNA-SC-10 PSF-A488 IMPa4-A546 DAPI 8C1-siRNA-IMP-a2-a4 V2.00	0	32. siRNA-SC-10 PSF-A488 DAPI IMPa4-A546_ap_TileScan_001 (Stage 42 of 49)	00-NkYK6PSq98oVGP4yYjpZjh
63168.2	43304	-1.57549	um	Cell	1	Cell Center of Image Mass	0.000	1.000	176	7	siRNA-SC-10 PSF-A488 IMPa4-A546 DAPI 8C1-siRNA-IMP-a2-a4 V2.00	0	32. siRNA-SC-10 PSF-A488 DAPI IMPa4-A546_ap_TileScan_001 (Stage 42 of 49)	00-NkYK6PSq98oVGP4yYjpZjh
63186	43251.9	-1.04756	um	Cell	1	Cell Center of Image Mass	0.000	1.000	177	8	siRNA-SC-10 PSF-A488 IMPa4-A546 DAPI 8C1-siRNA-IMP-a2-a4 V2.00	0	32. siRNA-SC-10 PSF-A488 DAPI IMPa4-A546_ap_TileScan_001 (Stage 42 of 49)	00-NkYK6PSq98oVGP4yYjpZjh
63196.1	43271.8	-1.23476	um	Cell	1	Cell Center of Image Mass	0.000	1.000	178	9	siRNA-SC-10 PSF-A488 IMPa4-A546 DAPI 8C1-siRNA-IMP-a2-a4 V2.00	0	32. siRNA-SC-10 PSF-A488 DAPI IMPa4-A546_ap_TileScan_001 (Stage 42 of 49)	00-NkYK6PSq98oVGP4yYjpZjh
63199	43309.6	-1.66877	um	Cell	1	Cell Center of Image Mass	0.000	1.000	179	10	siRNA-SC-10 PSF-A488 IMPa4-A546 DAPI 8C1-siRNA-IMP-a2-a4 V2.00	0	32. siRNA-SC-10 PSF-A488 DAPI IMPa4-A546_ap_TileScan_001 (Stage 42 of 49)	00-NkYK6PSq98oVGP4yYjpZjh
63181.7	43169.3	-1.14657	um	Cell	1	Cell Center of Image Mass	0.000	1.000	180	11	siRNA-SC-10 PSF-A488 IMPa4-A546 DAPI 8C1-siRNA-IMP-a2-a4 V2.00	0	32. siRNA-SC-10 PSF-A488 DAPI IMPa4-A546_ap_TileScan_001 (Stage 42 of 49)	00-NkYK6PSq98oVGP4yYjpZjh
63185	43182.4	-1.00735	um	Cell	1	Cell Center of Image Mass	0.000	1.000	181	12	siRNA-SC-10 PSF-A488 IMPa4-A546 DAPI 8C1-siRNA-IMP-a2-a4 V2.00	0	32. siRNA-SC-10 PSF-A488 DAPI IMPa4-A546_ap_TileScan_001 (Stage 42 of 49)	00-NkYK6PSq98oVGP4yYjpZjh
63253.8	43306.8	-2.52305	um	Cell	1	Cell Center of Image Mass	0.000	1.000	182	0	siRNA-SC-10 PSF-A488 IMPa4-A546 DAPI 8C1-siRNA-IMP-a2-a4 V2.00	0	32. siRNA-SC-10 PSF-A488 DAPI IMPa4-A546_aq_TileScan_001 (Stage 43 of 49)	00-NKo7PdRCNrFULrKLKe52YH
63160.3	43198.2	-2.06718	um	Cell	1	Cell Center of Image Mass	0.000	1.000	183	1	siRNA-SC-10 PSF-A488 IMPa4-A546 DAPI 8C1-siRNA-IMP-a2-a4 V2.00	0	32. siRNA-SC-10 PSF-A488 DAPI IMPa4-A546_aq_TileScan_001 (Stage 43 of 49)	00-NKo7PdRCNrFULrKLKe52YH
63176.5	43226.7	-2.03186	um	Cell	1	Cell Center of Image Mass	0.000	1.000	184	2	siRNA-SC-10 PSF-A488 IMPa4-A546 DAPI 8C1-siRNA-IMP-a2-a4 V2.00	0	32. siRNA-SC-10 PSF-A488 DAPI IMPa4-A546_aq_TileScan_001 (Stage 43 of 49)	00-NKo7PdRCNrFULrKLKe52YH
63156.3	43227.9	-1.71726	um	Cell	1	Cell Center of Image Mass	0.000	1.000	185	3	siRNA-SC-10 PSF-A488 IMPa4-A546 DAPI 8C1-siRNA-IMP-a2-a4 V2.00	0	32. siRNA-SC-10 PSF-A488 DAPI IMPa4-A546_aq_TileScan_001 (Stage 43 of 49)	00-NKo7PdRCNrFULrKLKe52YH
63291.5	43204.9	-2.33964	um	Cell	1	Cell Center of Image Mass	0.000	1.000	186	4	siRNA-SC-10 PSF-A488 IMPa4-A546 DAPI 8C1-siRNA-IMP-a2-a4 V2.00	0	32. siRNA-SC-10 PSF-A488 DAPI IMPa4-A546_aq_TileScan_001 (Stage 43 of 49)	00-NKo7PdRCNrFULrKLKe52YH
63291.2	43229.8	-2.16832	um	Cell	1	Cell Center of Image Mass	0.000	1.000	187	5	siRNA-SC-10 PSF-A488 IMPa4-A546 DAPI 8C1-siRNA-IMP-a2-a4 V2.00	0	32. siRNA-SC-10 PSF-A488 DAPI IMPa4-A546_aq_TileScan_001 (Stage 43 of 49)	00-NKo7PdRCNrFULrKLKe52YH
63218.5	43266.6	-2.29294	um	Cell	1	Cell Center of Image Mass	0.000	1.000	188	6	siRNA-SC-10 PSF-A488 IMPa4-A546 DAPI 8C1-siRNA-IMP-a2-a4 V2.00	0	32. siRNA-SC-10 PSF-A488 DAPI IMPa4-A546_aq_TileScan_001 (Stage 43 of 49)	00-NKo7PdRCNrFULrKLKe52YH
63168.5	43307.6	-2.33044	um	Cell	1	Cell Center of Image Mass	0.000	1.000	189	7	siRNA-SC-10 PSF-A488 IMPa4-A546 DAPI 8C1-siRNA-IMP-a2-a4 V2.00	0	32. siRNA-SC-10 PSF-A488 DAPI IMPa4-A546_aq_TileScan_001 (Stage 43 of 49)	00-NKo7PdRCNrFULrKLKe52YH
63187.8	43256.5	-2.19532	um	Cell	1	Cell Center of Image Mass	0.000	1.000	190	8	siRNA-SC-10 PSF-A488 IMPa4-A546 DAPI 8C1-siRNA-IMP-a2-a4 V2.00	0	32. siRNA-SC-10 PSF-A488 DAPI IMPa4-A546_aq_TileScan_001 (Stage 43 of 49)	00-NKo7PdRCNrFULrKLKe52YH
63208.8	43303.8	-1.92699	um	Cell	1	Cell Center of Image Mass	0.000	1.000	191	9	siRNA-SC-10 PSF-A488 IMPa4-A546 DAPI 8C1-siRNA-IMP-a2-a4 V2.00	0	32. siRNA-SC-10 PSF-A488 DAPI IMPa4-A546_aq_TileScan_001 (Stage 43 of 49)	00-NKo7PdRCNrFULrKLKe52YH
63282.5	43307.1	-2.47961	um	Cell	1	Cell Center of Image Mass	0.000	1.000	192	10	siRNA-SC-10 PSF-A488 IMPa4-A546 DAPI 8C1-siRNA-IMP-a2-a4 V2.00	0	32. siRNA-SC-10 PSF-A488 DAPI IMPa4-A546_aq_TileScan_001 (Stage 43 of 49)	00-NKo7PdRCNrFULrKLKe52YH
63296.2	43297.8	-2.10619	um	Cell	1	Cell Center of Image Mass	0.000	1.000	193	11	siRNA-SC-10 PSF-A488 IMPa4-A546 DAPI 8C1-siRNA-IMP-a2-a4 V2.00	0	32. siRNA-SC-10 PSF-A488 DAPI IMPa4-A546_aq_TileScan_001 (Stage 43 of 49)	00-NKo7PdRCNrFULrKLKe52YH
63189.7	43206.9	-2.17299	um	Cell	1	Cell Center of Image Mass	0.000	1.000	194	0	siRNA-SC-10 PSF-A488 IMPa4-A546 DAPI 8C1-siRNA-IMP-a2-a4 V2.00	0	32. siRNA-SC-10 PSF-A488 DAPI IMPa4-A546_ar_TileScan_001 (Stage 44 of 49)	00-stPxiSC2c75NfGi3W8tRLe
63169.9	43231.2	-2.31971	um	Cell	1	Cell Center of Image Mass	0.000	1.000	195	1	siRNA-SC-10 PSF-A488 IMPa4-A546 DAPI 8C1-siRNA-IMP-a2-a4 V2.00	0	32. siRNA-SC-10 PSF-A488 DAPI IMPa4-A546_ar_TileScan_001 (Stage 44 of 49)	00-stPxiSC2c75NfGi3W8tRLe
63228.3	43191.2	-2.1854	um	Cell	1	Cell Center of Image Mass	0.000	1.000	196	2	siRNA-SC-10 PSF-A488 IMPa4-A546 DAPI 8C1-siRNA-IMP-a2-a4 V2.00	0	32. siRNA-SC-10 PSF-A488 DAPI IMPa4-A546_ar_TileScan_001 (Stage 44 of 49)	00-stPxiSC2c75NfGi3W8tRLe
63234.4	43231.4	-2.362	um	Cell	1	Cell Center of Image Mass	0.000	1.000	197	3	siRNA-SC-10 PSF-A488 IMPa4-A546 DAPI 8C1-siRNA-IMP-a2-a4 V2.00	0	32. siRNA-SC-10 PSF-A488 DAPI IMPa4-A546_ar_TileScan_001 (Stage 44 of 49)	00-stPxiSC2c75NfGi3W8tRLe
63269.6	43228.4	-2.12481	um	Cell	1	Cell Center of Image Mass	0.000	1.000	198	4	siRNA-SC-10 PSF-A488 IMPa4-A546 DAPI 8C1-siRNA-IMP-a2-a4 V2.00	0	32. siRNA-SC-10 PSF-A488 DAPI IMPa4-A546_ar_TileScan_001 (Stage 44 of 49)	00-stPxiSC2c75NfGi3W8tRLe
63295.4	43233.8	-2.31001	um	Cell	1	Cell Center of Image Mass	0.000	1.000	199	5	siRNA-SC-10 PSF-A488 IMPa4-A546 DAPI 8C1-siRNA-IMP-a2-a4 V2.00	0	32. siRNA-SC-10 PSF-A488 DAPI IMPa4-A546_ar_TileScan_001 (Stage 44 of 49)	00-stPxiSC2c75NfGi3W8tRLe
63160.1	43307.2	-2.56288	um	Cell	1	Cell Center of Image Mass	0.000	1.000	200	6	siRNA-SC-10 PSF-A488 IMPa4-A546 DAPI 8C1-siRNA-IMP-a2-a4 V2.00	0	32. siRNA-SC-10 PSF-A488 DAPI IMPa4-A546_ar_TileScan_001 (Stage 44 of 49)	00-stPxiSC2c75NfGi3W8tRLe
63180.3	43300.8	-2.17726	um	Cell	1	Cell Center of Image Mass	0.000	1.000	201	7	siRNA-SC-10 PSF-A488 IMPa4-A546 DAPI 8C1-siRNA-IMP-a2-a4 V2.00	0	32. siRNA-SC-10 PSF-A488 DAPI IMPa4-A546_ar_TileScan_001 (Stage 44 of 49)	00-stPxiSC2c75NfGi3W8tRLe
63220.9	43250	-1.90976	um	Cell	1	Cell Center of Image Mass	0.000	1.000	202	8	siRNA-SC-10 PSF-A488 IMPa4-A546 DAPI 8C1-siRNA-IMP-a2-a4 V2.00	0	32. siRNA-SC-10 PSF-A488 DAPI IMPa4-A546_ar_TileScan_001 (Stage 44 of 49)	00-stPxiSC2c75NfGi3W8tRLe
63273.7	43238.1	-2.0666	um	Cell	1	Cell Center of Image Mass	0.000	1.000	203	9	siRNA-SC-10 PSF-A488 IMPa4-A546 DAPI 8C1-siRNA-IMP-a2-a4 V2.00	0	32. siRNA-SC-10 PSF-A488 DAPI IMPa4-A546_ar_TileScan_001 (Stage 44 of 49)	00-stPxiSC2c75NfGi3W8tRLe
63245.4	43254.1	-2.04306	um	Cell	1	Cell Center of Image Mass	0.000	1.000	204	10	siRNA-SC-10 PSF-A488 IMPa4-A546 DAPI 8C1-siRNA-IMP-a2-a4 V2.00	0	32. siRNA-SC-10 PSF-A488 DAPI IMPa4-A546_ar_TileScan_001 (Stage 44 of 49)	00-stPxiSC2c75NfGi3W8tRLe
63163.6	43243.9	-1.84419	um	Cell	1	Cell Center of Image Mass	0.000	1.000	205	0	siRNA-SC-10 PSF-A488 IMPa4-A546 DAPI 8C1-siRNA-IMP-a2-a4 V2.00	0	32. siRNA-SC-10 PSF-A488 DAPI IMPa4-A546_as_TileScan_001 (Stage 45 of 49)	00-R97wtgAsHvxTYm3VRVwYdK
63207.6	43232.2	-1.66673	um	Cell	1	Cell Center of Image Mass	0.000	1.000	206	1	siRNA-SC-10 PSF-A488 IMPa4-A546 DAPI 8C1-siRNA-IMP-a2-a4 V2.00	0	32. siRNA-SC-10 PSF-A488 DAPI IMPa4-A546_as_TileScan_001 (Stage 45 of 49)	00-R97wtgAsHvxTYm3VRVwYdK
63211.7	43212.4	-1.44164	um	Cell	1	Cell Center of Image Mass	0.000	1.000	207	2	siRNA-SC-10 PSF-A488 IMPa4-A546 DAPI 8C1-siRNA-IMP-a2-a4 V2.00	0	32. siRNA-SC-10 PSF-A488 DAPI IMPa4-A546_as_TileScan_001 (Stage 45 of 49)	00-R97wtgAsHvxTYm3VRVwYdK
63242.2	43177.9	-1.5156	um	Cell	1	Cell Center of Image Mass	0.000	1.000	208	3	siRNA-SC-10 PSF-A488 IMPa4-A546 DAPI 8C1-siRNA-IMP-a2-a4 V2.00	0	32. siRNA-SC-10 PSF-A488 DAPI IMPa4-A546_as_TileScan_001 (Stage 45 of 49)	00-R97wtgAsHvxTYm3VRVwYdK
63274.9	43205.4	-1.71291	um	Cell	1	Cell Center of Image Mass	0.000	1.000	209	4	siRNA-SC-10 PSF-A488 IMPa4-A546 DAPI 8C1-siRNA-IMP-a2-a4 V2.00	0	32. siRNA-SC-10 PSF-A488 DAPI IMPa4-A546_as_TileScan_001 (Stage 45 of 49)	00-R97wtgAsHvxTYm3VRVwYdK
63234.9	43209.4	-1.70903	um	Cell	1	Cell Center of Image Mass	0.000	1.000	210	5	siRNA-SC-10 PSF-A488 IMPa4-A546 DAPI 8C1-siRNA-IMP-a2-a4 V2.00	0	32. siRNA-SC-10 PSF-A488 DAPI IMPa4-A546_as_TileScan_001 (Stage 45 of 49)	00-R97wtgAsHvxTYm3VRVwYdK
63287	43227.7	-1.73252	um	Cell	1	Cell Center of Image Mass	0.000	1.000	211	6	siRNA-SC-10 PSF-A488 IMPa4-A546 DAPI 8C1-siRNA-IMP-a2-a4 V2.00	0	32. siRNA-SC-10 PSF-A488 DAPI IMPa4-A546_as_TileScan_001 (Stage 45 of 49)	00-R97wtgAsHvxTYm3VRVwYdK
63267	43233	-1.49979	um	Cell	1	Cell Center of Image Mass	0.000	1.000	212	7	siRNA-SC-10 PSF-A488 IMPa4-A546 DAPI 8C1-siRNA-IMP-a2-a4 V2.00	0	32. siRNA-SC-10 PSF-A488 DAPI IMPa4-A546_as_TileScan_001 (Stage 45 of 49)	00-R97wtgAsHvxTYm3VRVwYdK
63288.2	43169.4	-1.25166	um	Cell	1	Cell Center of Image Mass	0.000	1.000	213	8	siRNA-SC-10 PSF-A488 IMPa4-A546 DAPI 8C1-siRNA-IMP-a2-a4 V2.00	0	32. siRNA-SC-10 PSF-A488 DAPI IMPa4-A546_as_TileScan_001 (Stage 45 of 49)	00-R97wtgAsHvxTYm3VRVwYdK
63173	43266	-2.20886	um	Cell	1	Cell Center of Image Mass	0.000	1.000	214	9	siRNA-SC-10 PSF-A488 IMPa4-A546 DAPI 8C1-siRNA-IMP-a2-a4 V2.00	0	32. siRNA-SC-10 PSF-A488 DAPI IMPa4-A546_as_TileScan_001 (Stage 45 of 49)	00-R97wtgAsHvxTYm3VRVwYdK
63214.5	43251.8	-1.78544	um	Cell	1	Cell Center of Image Mass	0.000	1.000	215	10	siRNA-SC-10 PSF-A488 IMPa4-A546 DAPI 8C1-siRNA-IMP-a2-a4 V2.00	0	32. siRNA-SC-10 PSF-A488 DAPI IMPa4-A546_as_TileScan_001 (Stage 45 of 49)	00-R97wtgAsHvxTYm3VRVwYdK
63156.2	43226.5	-1.9015	um	Cell	1	Cell Center of Image Mass	0.000	1.000	216	0	siRNA-SC-10 PSF-A488 IMPa4-A546 DAPI 8C1-siRNA-IMP-a2-a4 V2.00	0	32. siRNA-SC-10 PSF-A488 DAPI IMPa4-A546_at_TileScan_001 (Stage 46 of 49)	00-BmksuY2WzDBCdHu5Gj8CM3
63215.7	43182.3	-1.66671	um	Cell	1	Cell Center of Image Mass	0.000	1.000	217	1	siRNA-SC-10 PSF-A488 IMPa4-A546 DAPI 8C1-siRNA-IMP-a2-a4 V2.00	0	32. siRNA-SC-10 PSF-A488 DAPI IMPa4-A546_at_TileScan_001 (Stage 46 of 49)	00-BmksuY2WzDBCdHu5Gj8CM3
63202	43211.1	-1.54863	um	Cell	1	Cell Center of Image Mass	0.000	1.000	218	2	siRNA-SC-10 PSF-A488 IMPa4-A546 DAPI 8C1-siRNA-IMP-a2-a4 V2.00	0	32. siRNA-SC-10 PSF-A488 DAPI IMPa4-A546_at_TileScan_001 (Stage 46 of 49)	00-BmksuY2WzDBCdHu5Gj8CM3
63157.2	43170.9	-1.08415	um	Cell	1	Cell Center of Image Mass	0.000	1.000	219	3	siRNA-SC-10 PSF-A488 IMPa4-A546 DAPI 8C1-siRNA-IMP-a2-a4 V2.00	0	32. siRNA-SC-10 PSF-A488 DAPI IMPa4-A546_at_TileScan_001 (Stage 46 of 49)	00-BmksuY2WzDBCdHu5Gj8CM3
63180.8	43174.3	-1.28597	um	Cell	1	Cell Center of Image Mass	0.000	1.000	220	4	siRNA-SC-10 PSF-A488 IMPa4-A546 DAPI 8C1-siRNA-IMP-a2-a4 V2.00	0	32. siRNA-SC-10 PSF-A488 DAPI IMPa4-A546_at_TileScan_001 (Stage 46 of 49)	00-BmksuY2WzDBCdHu5Gj8CM3
63242.9	43177.9	-1.65075	um	Cell	1	Cell Center of Image Mass	0.000	1.000	221	5	siRNA-SC-10 PSF-A488 IMPa4-A546 DAPI 8C1-siRNA-IMP-a2-a4 V2.00	0	32. siRNA-SC-10 PSF-A488 DAPI IMPa4-A546_at_TileScan_001 (Stage 46 of 49)	00-BmksuY2WzDBCdHu5Gj8CM3
63254.7	43180.4	-1.59608	um	Cell	1	Cell Center of Image Mass	0.000	1.000	222	6	siRNA-SC-10 PSF-A488 IMPa4-A546 DAPI 8C1-siRNA-IMP-a2-a4 V2.00	0	32. siRNA-SC-10 PSF-A488 DAPI IMPa4-A546_at_TileScan_001 (Stage 46 of 49)	00-BmksuY2WzDBCdHu5Gj8CM3
63260	43229	-1.5641	um	Cell	1	Cell Center of Image Mass	0.000	1.000	223	7	siRNA-SC-10 PSF-A488 IMPa4-A546 DAPI 8C1-siRNA-IMP-a2-a4 V2.00	0	32. siRNA-SC-10 PSF-A488 DAPI IMPa4-A546_at_TileScan_001 (Stage 46 of 49)	00-BmksuY2WzDBCdHu5Gj8CM3
63173.9	43241.4	-1.59976	um	Cell	1	Cell Center of Image Mass	0.000	1.000	224	8	siRNA-SC-10 PSF-A488 IMPa4-A546 DAPI 8C1-siRNA-IMP-a2-a4 V2.00	0	32. siRNA-SC-10 PSF-A488 DAPI IMPa4-A546_at_TileScan_001 (Stage 46 of 49)	00-BmksuY2WzDBCdHu5Gj8CM3
63292.7	43243.4	-1.94628	um	Cell	1	Cell Center of Image Mass	0.000	1.000	225	9	siRNA-SC-10 PSF-A488 IMPa4-A546 DAPI 8C1-siRNA-IMP-a2-a4 V2.00	0	32. siRNA-SC-10 PSF-A488 DAPI IMPa4-A546_at_TileScan_001 (Stage 46 of 49)	00-BmksuY2WzDBCdHu5Gj8CM3
63232.9	43245.4	-1.77138	um	Cell	1	Cell Center of Image Mass	0.000	1.000	226	10	siRNA-SC-10 PSF-A488 IMPa4-A546 DAPI 8C1-siRNA-IMP-a2-a4 V2.00	0	32. siRNA-SC-10 PSF-A488 DAPI IMPa4-A546_at_TileScan_001 (Stage 46 of 49)	00-BmksuY2WzDBCdHu5Gj8CM3
63292.4	43197	-0.888979	um	Cell	1	Cell Center of Image Mass	0.000	1.000	227	11	siRNA-SC-10 PSF-A488 IMPa4-A546 DAPI 8C1-siRNA-IMP-a2-a4 V2.00	0	32. siRNA-SC-10 PSF-A488 DAPI IMPa4-A546_at_TileScan_001 (Stage 46 of 49)	00-BmksuY2WzDBCdHu5Gj8CM3
63175.4	43233.8	-1.69787	um	Cell	1	Cell Center of Image Mass	0.000	1.000	228	0	siRNA-SC-10 PSF-A488 IMPa4-A546 DAPI 8C1-siRNA-IMP-a2-a4 V2.00	0	32. siRNA-SC-10 PSF-A488 DAPI IMPa4-A546_au_TileScan_001 (Stage 47 of 49)	00-S6ThoQUfKCByQWEP6StwxC
63292	43168.7	-1.29254	um	Cell	1	Cell Center of Image Mass	0.000	1.000	229	1	siRNA-SC-10 PSF-A488 IMPa4-A546 DAPI 8C1-siRNA-IMP-a2-a4 V2.00	0	32. siRNA-SC-10 PSF-A488 DAPI IMPa4-A546_au_TileScan_001 (Stage 47 of 49)	00-S6ThoQUfKCByQWEP6StwxC
63289.5	43301	-1.50368	um	Cell	1	Cell Center of Image Mass	0.000	1.000	230	2	siRNA-SC-10 PSF-A488 IMPa4-A546 DAPI 8C1-siRNA-IMP-a2-a4 V2.00	0	32. siRNA-SC-10 PSF-A488 DAPI IMPa4-A546_au_TileScan_001 (Stage 47 of 49)	00-S6ThoQUfKCByQWEP6StwxC
63253.6	43277.8	-1.53207	um	Cell	1	Cell Center of Image Mass	0.000	1.000	231	3	siRNA-SC-10 PSF-A488 IMPa4-A546 DAPI 8C1-siRNA-IMP-a2-a4 V2.00	0	32. siRNA-SC-10 PSF-A488 DAPI IMPa4-A546_au_TileScan_001 (Stage 47 of 49)	00-S6ThoQUfKCByQWEP6StwxC
63158	43199.4	-0.862441	um	Cell	1	Cell Center of Image Mass	0.000	1.000	232	4	siRNA-SC-10 PSF-A488 IMPa4-A546 DAPI 8C1-siRNA-IMP-a2-a4 V2.00	0	32. siRNA-SC-10 PSF-A488 DAPI IMPa4-A546_au_TileScan_001 (Stage 47 of 49)	00-S6ThoQUfKCByQWEP6StwxC
63223.2	43305.7	-1.10896	um	Cell	1	Cell Center of Image Mass	0.000	1.000	233	5	siRNA-SC-10 PSF-A488 IMPa4-A546 DAPI 8C1-siRNA-IMP-a2-a4 V2.00	0	32. siRNA-SC-10 PSF-A488 DAPI IMPa4-A546_au_TileScan_001 (Stage 47 of 49)	00-S6ThoQUfKCByQWEP6StwxC
63291.1	43262.3	-0.568461	um	Cell	1	Cell Center of Image Mass	0.000	1.000	234	6	siRNA-SC-10 PSF-A488 IMPa4-A546 DAPI 8C1-siRNA-IMP-a2-a4 V2.00	0	32. siRNA-SC-10 PSF-A488 DAPI IMPa4-A546_au_TileScan_001 (Stage 47 of 49)	00-S6ThoQUfKCByQWEP6StwxC
63159	43169.4	-1.45148	um	Cell	1	Cell Center of Image Mass	0.000	1.000	235	0	siRNA-SC-10 PSF-A488 IMPa4-A546 DAPI 8C1-siRNA-IMP-a2-a4 V2.00	0	32. siRNA-SC-10 PSF-A488 DAPI IMPa4-A546_av_TileScan_001 (Stage 48 of 49)	00-fRxjcGjYb4sN4VLtZmRNxT
63185.9	43192.7	-1.24102	um	Cell	1	Cell Center of Image Mass	0.000	1.000	236	1	siRNA-SC-10 PSF-A488 IMPa4-A546 DAPI 8C1-siRNA-IMP-a2-a4 V2.00	0	32. siRNA-SC-10 PSF-A488 DAPI IMPa4-A546_av_TileScan_001 (Stage 48 of 49)	00-fRxjcGjYb4sN4VLtZmRNxT
63202.3	43229.8	-1.16686	um	Cell	1	Cell Center of Image Mass	0.000	1.000	237	2	siRNA-SC-10 PSF-A488 IMPa4-A546 DAPI 8C1-siRNA-IMP-a2-a4 V2.00	0	32. siRNA-SC-10 PSF-A488 DAPI IMPa4-A546_av_TileScan_001 (Stage 48 of 49)	00-fRxjcGjYb4sN4VLtZmRNxT
63257.1	43173.1	-1.68634	um	Cell	1	Cell Center of Image Mass	0.000	1.000	238	3	siRNA-SC-10 PSF-A488 IMPa4-A546 DAPI 8C1-siRNA-IMP-a2-a4 V2.00	0	32. siRNA-SC-10 PSF-A488 DAPI IMPa4-A546_av_TileScan_001 (Stage 48 of 49)	00-fRxjcGjYb4sN4VLtZmRNxT
63278.5	43170.4	-1.63829	um	Cell	1	Cell Center of Image Mass	0.000	1.000	239	4	siRNA-SC-10 PSF-A488 IMPa4-A546 DAPI 8C1-siRNA-IMP-a2-a4 V2.00	0	32. siRNA-SC-10 PSF-A488 DAPI IMPa4-A546_av_TileScan_001 (Stage 48 of 49)	00-fRxjcGjYb4sN4VLtZmRNxT
63230.7	43172.5	-1.47915	um	Cell	1	Cell Center of Image Mass	0.000	1.000	240	5	siRNA-SC-10 PSF-A488 IMPa4-A546 DAPI 8C1-siRNA-IMP-a2-a4 V2.00	0	32. siRNA-SC-10 PSF-A488 DAPI IMPa4-A546_av_TileScan_001 (Stage 48 of 49)	00-fRxjcGjYb4sN4VLtZmRNxT
63229	43208.7	-1.53637	um	Cell	1	Cell Center of Image Mass	0.000	1.000	241	6	siRNA-SC-10 PSF-A488 IMPa4-A546 DAPI 8C1-siRNA-IMP-a2-a4 V2.00	0	32. siRNA-SC-10 PSF-A488 DAPI IMPa4-A546_av_TileScan_001 (Stage 48 of 49)	00-fRxjcGjYb4sN4VLtZmRNxT
63290.3	43184.8	-1.01105	um	Cell	1	Cell Center of Image Mass	0.000	1.000	242	7	siRNA-SC-10 PSF-A488 IMPa4-A546 DAPI 8C1-siRNA-IMP-a2-a4 V2.00	0	32. siRNA-SC-10 PSF-A488 DAPI IMPa4-A546_av_TileScan_001 (Stage 48 of 49)	00-fRxjcGjYb4sN4VLtZmRNxT
63268.9	43197.3	-1.27124	um	Cell	1	Cell Center of Image Mass	0.000	1.000	243	8	siRNA-SC-10 PSF-A488 IMPa4-A546 DAPI 8C1-siRNA-IMP-a2-a4 V2.00	0	32. siRNA-SC-10 PSF-A488 DAPI IMPa4-A546_av_TileScan_001 (Stage 48 of 49)	00-fRxjcGjYb4sN4VLtZmRNxT
63213.9	43306.4	-1.92051	um	Cell	1	Cell Center of Image Mass	0.000	1.000	244	9	siRNA-SC-10 PSF-A488 IMPa4-A546 DAPI 8C1-siRNA-IMP-a2-a4 V2.00	0	32. siRNA-SC-10 PSF-A488 DAPI IMPa4-A546_av_TileScan_001 (Stage 48 of 49)	00-fRxjcGjYb4sN4VLtZmRNxT
63158.3	43301.2	-1.62508	um	Cell	1	Cell Center of Image Mass	0.000	1.000	245	10	siRNA-SC-10 PSF-A488 IMPa4-A546 DAPI 8C1-siRNA-IMP-a2-a4 V2.00	0	32. siRNA-SC-10 PSF-A488 DAPI IMPa4-A546_av_TileScan_001 (Stage 48 of 49)	00-fRxjcGjYb4sN4VLtZmRNxT
63270.1	43301.6	-1.81442	um	Cell	1	Cell Center of Image Mass	0.000	1.000	246	11	siRNA-SC-10 PSF-A488 IMPa4-A546 DAPI 8C1-siRNA-IMP-a2-a4 V2.00	0	32. siRNA-SC-10 PSF-A488 DAPI IMPa4-A546_av_TileScan_001 (Stage 48 of 49)	00-fRxjcGjYb4sN4VLtZmRNxT
63282.7	43259.9	-1.49706	um	Cell	1	Cell Center of Image Mass	0.000	1.000	247	12	siRNA-SC-10 PSF-A488 IMPa4-A546 DAPI 8C1-siRNA-IMP-a2-a4 V2.00	0	32. siRNA-SC-10 PSF-A488 DAPI IMPa4-A546_av_TileScan_001 (Stage 48 of 49)	00-fRxjcGjYb4sN4VLtZmRNxT
63234.4	43290.9	-1.50776	um	Cell	1	Cell Center of Image Mass	0.000	1.000	248	13	siRNA-SC-10 PSF-A488 IMPa4-A546 DAPI 8C1-siRNA-IMP-a2-a4 V2.00	0	32. siRNA-SC-10 PSF-A488 DAPI IMPa4-A546_av_TileScan_001 (Stage 48 of 49)	00-fRxjcGjYb4sN4VLtZmRNxT
63257	43308.7	-1.51422	um	Cell	1	Cell Center of Image Mass	0.000	1.000	249	14	siRNA-SC-10 PSF-A488 IMPa4-A546 DAPI 8C1-siRNA-IMP-a2-a4 V2.00	0	32. siRNA-SC-10 PSF-A488 DAPI IMPa4-A546_av_TileScan_001 (Stage 48 of 49)	00-fRxjcGjYb4sN4VLtZmRNxT
63294.9	43239.6	-1.34414	um	Cell	1	Cell Center of Image Mass	0.000	1.000	250	15	siRNA-SC-10 PSF-A488 IMPa4-A546 DAPI 8C1-siRNA-IMP-a2-a4 V2.00	0	32. siRNA-SC-10 PSF-A488 DAPI IMPa4-A546_av_TileScan_001 (Stage 48 of 49)	00-fRxjcGjYb4sN4VLtZmRNxT
63292.5	43273.3	-1.35676	um	Cell	1	Cell Center of Image Mass	0.000	1.000	251	16	siRNA-SC-10 PSF-A488 IMPa4-A546 DAPI 8C1-siRNA-IMP-a2-a4 V2.00	0	32. siRNA-SC-10 PSF-A488 DAPI IMPa4-A546_av_TileScan_001 (Stage 48 of 49)	00-fRxjcGjYb4sN4VLtZmRNxT
63263.3	43207.6	-0.500066	um	Cell	1	Cell Center of Image Mass	0.000	1.000	252	17	siRNA-SC-10 PSF-A488 IMPa4-A546 DAPI 8C1-siRNA-IMP-a2-a4 V2.00	0	32. siRNA-SC-10 PSF-A488 DAPI IMPa4-A546_av_TileScan_001 (Stage 48 of 49)	00-fRxjcGjYb4sN4VLtZmRNxT
63160.4	43264.8	-0.525903	um	Cell	1	Cell Center of Image Mass	0.000	1.000	253	18	siRNA-SC-10 PSF-A488 IMPa4-A546 DAPI 8C1-siRNA-IMP-a2-a4 V2.00	0	32. siRNA-SC-10 PSF-A488 DAPI IMPa4-A546_av_TileScan_001 (Stage 48 of 49)	00-fRxjcGjYb4sN4VLtZmRNxT
63198.1	43260.4	-1.24595	um	Cell	1	Cell Center of Image Mass	0.000	1.000	254	0	siRNA-SC-10 PSF-A488 IMPa4-A546 DAPI 8C1-siRNA-IMP-a2-a4 V2.00	0	32. siRNA-SC-10 PSF-A488 DAPI IMPa4-A546_aw_TileScan_001 (Stage 49 of 49)	00-kpReq4GWW5pZMNRNKZ4TmA
63164.6	43263.8	-1.32932	um	Cell	1	Cell Center of Image Mass	0.000	1.000	255	1	siRNA-SC-10 PSF-A488 IMPa4-A546 DAPI 8C1-siRNA-IMP-a2-a4 V2.00	0	32. siRNA-SC-10 PSF-A488 DAPI IMPa4-A546_aw_TileScan_001 (Stage 49 of 49)	00-kpReq4GWW5pZMNRNKZ4TmA
63228.4	43261.5	-1.01683	um	Cell	1	Cell Center of Image Mass	0.000	1.000	256	2	siRNA-SC-10 PSF-A488 IMPa4-A546 DAPI 8C1-siRNA-IMP-a2-a4 V2.00	0	32. siRNA-SC-10 PSF-A488 DAPI IMPa4-A546_aw_TileScan_001 (Stage 49 of 49)	00-kpReq4GWW5pZMNRNKZ4TmA
63281.3	43296.5	-1.13136	um	Cell	1	Cell Center of Image Mass	0.000	1.000	257	3	siRNA-SC-10 PSF-A488 IMPa4-A546 DAPI 8C1-siRNA-IMP-a2-a4 V2.00	0	32. siRNA-SC-10 PSF-A488 DAPI IMPa4-A546_aw_TileScan_001 (Stage 49 of 49)	00-kpReq4GWW5pZMNRNKZ4TmA
63236.6	43298.6	-0.970334	um	Cell	1	Cell Center of Image Mass	0.000	1.000	258	4	siRNA-SC-10 PSF-A488 IMPa4-A546 DAPI 8C1-siRNA-IMP-a2-a4 V2.00	0	32. siRNA-SC-10 PSF-A488 DAPI IMPa4-A546_aw_TileScan_001 (Stage 49 of 49)	00-kpReq4GWW5pZMNRNKZ4TmA
63163.5	43168.7	-1.0592	um	Cell	1	Cell Center of Image Mass	0.000	1.000	259	5	siRNA-SC-10 PSF-A488 IMPa4-A546 DAPI 8C1-siRNA-IMP-a2-a4 V2.00	0	32. siRNA-SC-10 PSF-A488 DAPI IMPa4-A546_aw_TileScan_001 (Stage 49 of 49)	00-kpReq4GWW5pZMNRNKZ4TmA
63188	43180.2	-1.04548	um	Cell	1	Cell Center of Image Mass	0.000	1.000	260	6	siRNA-SC-10 PSF-A488 IMPa4-A546 DAPI 8C1-siRNA-IMP-a2-a4 V2.00	0	32. siRNA-SC-10 PSF-A488 DAPI IMPa4-A546_aw_TileScan_001 (Stage 49 of 49)	00-kpReq4GWW5pZMNRNKZ4TmA
63157.5	43187.9	-0.753677	um	Cell	1	Cell Center of Image Mass	0.000	1.000	261	7	siRNA-SC-10 PSF-A488 IMPa4-A546 DAPI 8C1-siRNA-IMP-a2-a4 V2.00	0	32. siRNA-SC-10 PSF-A488 DAPI IMPa4-A546_aw_TileScan_001 (Stage 49 of 49)	00-kpReq4GWW5pZMNRNKZ4TmA
63234.5	43169.6	-0.954553	um	Cell	1	Cell Center of Image Mass	0.000	1.000	262	8	siRNA-SC-10 PSF-A488 IMPa4-A546 DAPI 8C1-siRNA-IMP-a2-a4 V2.00	0	32. siRNA-SC-10 PSF-A488 DAPI IMPa4-A546_aw_TileScan_001 (Stage 49 of 49)	00-kpReq4GWW5pZMNRNKZ4TmA
63223	43186.1	-0.890653	um	Cell	1	Cell Center of Image Mass	0.000	1.000	263	9	siRNA-SC-10 PSF-A488 IMPa4-A546 DAPI 8C1-siRNA-IMP-a2-a4 V2.00	0	32. siRNA-SC-10 PSF-A488 DAPI IMPa4-A546_aw_TileScan_001 (Stage 49 of 49)	00-kpReq4GWW5pZMNRNKZ4TmA
63168.9	43240.9	-0.894895	um	Cell	1	Cell Center of Image Mass	0.000	1.000	264	10	siRNA-SC-10 PSF-A488 IMPa4-A546 DAPI 8C1-siRNA-IMP-a2-a4 V2.00	0	32. siRNA-SC-10 PSF-A488 DAPI IMPa4-A546_aw_TileScan_001 (Stage 49 of 49)	00-kpReq4GWW5pZMNRNKZ4TmA
63158.5	43276.2	-1.0843	um	Cell	1	Cell Center of Image Mass	0.000	1.000	265	11	siRNA-SC-10 PSF-A488 IMPa4-A546 DAPI 8C1-siRNA-IMP-a2-a4 V2.00	0	32. siRNA-SC-10 PSF-A488 DAPI IMPa4-A546_aw_TileScan_001 (Stage 49 of 49)	00-kpReq4GWW5pZMNRNKZ4TmA
63182	43282.2	-1.00851	um	Cell	1	Cell Center of Image Mass	0.000	1.000	266	12	siRNA-SC-10 PSF-A488 IMPa4-A546 DAPI 8C1-siRNA-IMP-a2-a4 V2.00	0	32. siRNA-SC-10 PSF-A488 DAPI IMPa4-A546_aw_TileScan_001 (Stage 49 of 49)	00-kpReq4GWW5pZMNRNKZ4TmA
63214.8	43279.5	-0.823602	um	Cell	1	Cell Center of Image Mass	0.000	1.000	267	13	siRNA-SC-10 PSF-A488 IMPa4-A546 DAPI 8C1-siRNA-IMP-a2-a4 V2.00	0	32. siRNA-SC-10 PSF-A488 DAPI IMPa4-A546_aw_TileScan_001 (Stage 49 of 49)	00-kpReq4GWW5pZMNRNKZ4TmA
63186.3	43296.9	-0.832405	um	Cell	1	Cell Center of Image Mass	0.000	1.000	268	14	siRNA-SC-10 PSF-A488 IMPa4-A546 DAPI 8C1-siRNA-IMP-a2-a4 V2.00	0	32. siRNA-SC-10 PSF-A488 DAPI IMPa4-A546_aw_TileScan_001 (Stage 49 of 49)	00-kpReq4GWW5pZMNRNKZ4TmA
63211.8	43168.6	-0.263885	um	Cell	1	Cell Center of Image Mass	0.000	1.000	269	0	siRNA-SC-10 PSF-A488 IMPa4-A546 DAPI 8C1-siRNA-IMP-a2-a4 V2.00	0	32. siRNA-SC-10 PSF-A488 DAPI IMPa4-A546_b_TileScan_001 (Stage 2 of 49)	00-xoC9xHnqQcrcDUA5eisYeV
63164.3	43191.4	-0.0801261	um	Cell	1	Cell Center of Image Mass	0.000	1.000	270	1	siRNA-SC-10 PSF-A488 IMPa4-A546 DAPI 8C1-siRNA-IMP-a2-a4 V2.00	0	32. siRNA-SC-10 PSF-A488 DAPI IMPa4-A546_b_TileScan_001 (Stage 2 of 49)	00-xoC9xHnqQcrcDUA5eisYeV
63182.7	43212.9	-0.0494426	um	Cell	1	Cell Center of Image Mass	0.000	1.000	271	2	siRNA-SC-10 PSF-A488 IMPa4-A546 DAPI 8C1-siRNA-IMP-a2-a4 V2.00	0	32. siRNA-SC-10 PSF-A488 DAPI IMPa4-A546_b_TileScan_001 (Stage 2 of 49)	00-xoC9xHnqQcrcDUA5eisYeV
63161.9	43225.6	-0.166412	um	Cell	1	Cell Center of Image Mass	0.000	1.000	272	3	siRNA-SC-10 PSF-A488 IMPa4-A546 DAPI 8C1-siRNA-IMP-a2-a4 V2.00	0	32. siRNA-SC-10 PSF-A488 DAPI IMPa4-A546_b_TileScan_001 (Stage 2 of 49)	00-xoC9xHnqQcrcDUA5eisYeV
63219.7	43194.1	0.0703589	um	Cell	1	Cell Center of Image Mass	0.000	1.000	273	4	siRNA-SC-10 PSF-A488 IMPa4-A546 DAPI 8C1-siRNA-IMP-a2-a4 V2.00	0	32. siRNA-SC-10 PSF-A488 DAPI IMPa4-A546_b_TileScan_001 (Stage 2 of 49)	00-xoC9xHnqQcrcDUA5eisYeV
63240	43169.8	-0.234505	um	Cell	1	Cell Center of Image Mass	0.000	1.000	274	5	siRNA-SC-10 PSF-A488 IMPa4-A546 DAPI 8C1-siRNA-IMP-a2-a4 V2.00	0	32. siRNA-SC-10 PSF-A488 DAPI IMPa4-A546_b_TileScan_001 (Stage 2 of 49)	00-xoC9xHnqQcrcDUA5eisYeV
63295.5	43173.1	-0.131643	um	Cell	1	Cell Center of Image Mass	0.000	1.000	275	6	siRNA-SC-10 PSF-A488 IMPa4-A546 DAPI 8C1-siRNA-IMP-a2-a4 V2.00	0	32. siRNA-SC-10 PSF-A488 DAPI IMPa4-A546_b_TileScan_001 (Stage 2 of 49)	00-xoC9xHnqQcrcDUA5eisYeV
63295.4	43189.7	0.113369	um	Cell	1	Cell Center of Image Mass	0.000	1.000	276	7	siRNA-SC-10 PSF-A488 IMPa4-A546 DAPI 8C1-siRNA-IMP-a2-a4 V2.00	0	32. siRNA-SC-10 PSF-A488 DAPI IMPa4-A546_b_TileScan_001 (Stage 2 of 49)	00-xoC9xHnqQcrcDUA5eisYeV
63256.5	43210.3	-0.0921605	um	Cell	1	Cell Center of Image Mass	0.000	1.000	277	8	siRNA-SC-10 PSF-A488 IMPa4-A546 DAPI 8C1-siRNA-IMP-a2-a4 V2.00	0	32. siRNA-SC-10 PSF-A488 DAPI IMPa4-A546_b_TileScan_001 (Stage 2 of 49)	00-xoC9xHnqQcrcDUA5eisYeV
63292.6	43244	-0.0859388	um	Cell	1	Cell Center of Image Mass	0.000	1.000	278	9	siRNA-SC-10 PSF-A488 IMPa4-A546 DAPI 8C1-siRNA-IMP-a2-a4 V2.00	0	32. siRNA-SC-10 PSF-A488 DAPI IMPa4-A546_b_TileScan_001 (Stage 2 of 49)	00-xoC9xHnqQcrcDUA5eisYeV
63283	43209.8	0.167698	um	Cell	1	Cell Center of Image Mass	0.000	1.000	279	10	siRNA-SC-10 PSF-A488 IMPa4-A546 DAPI 8C1-siRNA-IMP-a2-a4 V2.00	0	32. siRNA-SC-10 PSF-A488 DAPI IMPa4-A546_b_TileScan_001 (Stage 2 of 49)	00-xoC9xHnqQcrcDUA5eisYeV
63256.2	43240.1	0.0621502	um	Cell	1	Cell Center of Image Mass	0.000	1.000	280	11	siRNA-SC-10 PSF-A488 IMPa4-A546 DAPI 8C1-siRNA-IMP-a2-a4 V2.00	0	32. siRNA-SC-10 PSF-A488 DAPI IMPa4-A546_b_TileScan_001 (Stage 2 of 49)	00-xoC9xHnqQcrcDUA5eisYeV
63156	43243.8	0.128462	um	Cell	1	Cell Center of Image Mass	0.000	1.000	281	12	siRNA-SC-10 PSF-A488 IMPa4-A546 DAPI 8C1-siRNA-IMP-a2-a4 V2.00	0	32. siRNA-SC-10 PSF-A488 DAPI IMPa4-A546_b_TileScan_001 (Stage 2 of 49)	00-xoC9xHnqQcrcDUA5eisYeV
63211.7	43244.6	0.0836741	um	Cell	1	Cell Center of Image Mass	0.000	1.000	282	13	siRNA-SC-10 PSF-A488 IMPa4-A546 DAPI 8C1-siRNA-IMP-a2-a4 V2.00	0	32. siRNA-SC-10 PSF-A488 DAPI IMPa4-A546_b_TileScan_001 (Stage 2 of 49)	00-xoC9xHnqQcrcDUA5eisYeV
63174.6	43262.8	0.195412	um	Cell	1	Cell Center of Image Mass	0.000	1.000	283	14	siRNA-SC-10 PSF-A488 IMPa4-A546 DAPI 8C1-siRNA-IMP-a2-a4 V2.00	0	32. siRNA-SC-10 PSF-A488 DAPI IMPa4-A546_b_TileScan_001 (Stage 2 of 49)	00-xoC9xHnqQcrcDUA5eisYeV
63295.8	43265.2	-0.0905612	um	Cell	1	Cell Center of Image Mass	0.000	1.000	284	15	siRNA-SC-10 PSF-A488 IMPa4-A546 DAPI 8C1-siRNA-IMP-a2-a4 V2.00	0	32. siRNA-SC-10 PSF-A488 DAPI IMPa4-A546_b_TileScan_001 (Stage 2 of 49)	00-xoC9xHnqQcrcDUA5eisYeV
63272.7	43268	0.000266716	um	Cell	1	Cell Center of Image Mass	0.000	1.000	285	16	siRNA-SC-10 PSF-A488 IMPa4-A546 DAPI 8C1-siRNA-IMP-a2-a4 V2.00	0	32. siRNA-SC-10 PSF-A488 DAPI IMPa4-A546_b_TileScan_001 (Stage 2 of 49)	00-xoC9xHnqQcrcDUA5eisYeV
63283.6	43303.8	-0.0483845	um	Cell	1	Cell Center of Image Mass	0.000	1.000	286	17	siRNA-SC-10 PSF-A488 IMPa4-A546 DAPI 8C1-siRNA-IMP-a2-a4 V2.00	0	32. siRNA-SC-10 PSF-A488 DAPI IMPa4-A546_b_TileScan_001 (Stage 2 of 49)	00-xoC9xHnqQcrcDUA5eisYeV
63254.2	43282.7	0.495832	um	Cell	1	Cell Center of Image Mass	0.000	1.000	287	18	siRNA-SC-10 PSF-A488 IMPa4-A546 DAPI 8C1-siRNA-IMP-a2-a4 V2.00	0	32. siRNA-SC-10 PSF-A488 DAPI IMPa4-A546_b_TileScan_001 (Stage 2 of 49)	00-xoC9xHnqQcrcDUA5eisYeV
63242.5	43275.4	0.972078	um	Cell	1	Cell Center of Image Mass	0.000	1.000	288	19	siRNA-SC-10 PSF-A488 IMPa4-A546 DAPI 8C1-siRNA-IMP-a2-a4 V2.00	0	32. siRNA-SC-10 PSF-A488 DAPI IMPa4-A546_b_TileScan_001 (Stage 2 of 49)	00-xoC9xHnqQcrcDUA5eisYeV
63291.5	43198.7	-0.232947	um	Cell	1	Cell Center of Image Mass	0.000	1.000	289	0	siRNA-SC-10 PSF-A488 IMPa4-A546 DAPI 8C1-siRNA-IMP-a2-a4 V2.00	0	32. siRNA-SC-10 PSF-A488 DAPI IMPa4-A546_c_TileScan_001 (Stage 3 of 49)	00-rnuV6xodRTziaTjULQteRf
63164.9	43170.9	-0.0892437	um	Cell	1	Cell Center of Image Mass	0.000	1.000	290	1	siRNA-SC-10 PSF-A488 IMPa4-A546 DAPI 8C1-siRNA-IMP-a2-a4 V2.00	0	32. siRNA-SC-10 PSF-A488 DAPI IMPa4-A546_c_TileScan_001 (Stage 3 of 49)	00-rnuV6xodRTziaTjULQteRf
63210.1	43195.8	0.0741898	um	Cell	1	Cell Center of Image Mass	0.000	1.000	291	2	siRNA-SC-10 PSF-A488 IMPa4-A546 DAPI 8C1-siRNA-IMP-a2-a4 V2.00	0	32. siRNA-SC-10 PSF-A488 DAPI IMPa4-A546_c_TileScan_001 (Stage 3 of 49)	00-rnuV6xodRTziaTjULQteRf
63182.3	43224.1	-0.165286	um	Cell	1	Cell Center of Image Mass	0.000	1.000	292	3	siRNA-SC-10 PSF-A488 IMPa4-A546 DAPI 8C1-siRNA-IMP-a2-a4 V2.00	0	32. siRNA-SC-10 PSF-A488 DAPI IMPa4-A546_c_TileScan_001 (Stage 3 of 49)	00-rnuV6xodRTziaTjULQteRf
63156.9	43238.6	-0.00758822	um	Cell	1	Cell Center of Image Mass	0.000	1.000	293	4	siRNA-SC-10 PSF-A488 IMPa4-A546 DAPI 8C1-siRNA-IMP-a2-a4 V2.00	0	32. siRNA-SC-10 PSF-A488 DAPI IMPa4-A546_c_TileScan_001 (Stage 3 of 49)	00-rnuV6xodRTziaTjULQteRf
63196.2	43177.1	0.245152	um	Cell	1	Cell Center of Image Mass	0.000	1.000	294	5	siRNA-SC-10 PSF-A488 IMPa4-A546 DAPI 8C1-siRNA-IMP-a2-a4 V2.00	0	32. siRNA-SC-10 PSF-A488 DAPI IMPa4-A546_c_TileScan_001 (Stage 3 of 49)	00-rnuV6xodRTziaTjULQteRf
63163	43192.4	0.217458	um	Cell	1	Cell Center of Image Mass	0.000	1.000	295	6	siRNA-SC-10 PSF-A488 IMPa4-A546 DAPI 8C1-siRNA-IMP-a2-a4 V2.00	0	32. siRNA-SC-10 PSF-A488 DAPI IMPa4-A546_c_TileScan_001 (Stage 3 of 49)	00-rnuV6xodRTziaTjULQteRf
63210.6	43227.9	0.132352	um	Cell	1	Cell Center of Image Mass	0.000	1.000	296	7	siRNA-SC-10 PSF-A488 IMPa4-A546 DAPI 8C1-siRNA-IMP-a2-a4 V2.00	0	32. siRNA-SC-10 PSF-A488 DAPI IMPa4-A546_c_TileScan_001 (Stage 3 of 49)	00-rnuV6xodRTziaTjULQteRf
63236	43172.3	0.33989	um	Cell	1	Cell Center of Image Mass	0.000	1.000	297	8	siRNA-SC-10 PSF-A488 IMPa4-A546 DAPI 8C1-siRNA-IMP-a2-a4 V2.00	0	32. siRNA-SC-10 PSF-A488 DAPI IMPa4-A546_c_TileScan_001 (Stage 3 of 49)	00-rnuV6xodRTziaTjULQteRf
63271.2	43194.3	0.491266	um	Cell	1	Cell Center of Image Mass	0.000	1.000	298	9	siRNA-SC-10 PSF-A488 IMPa4-A546 DAPI 8C1-siRNA-IMP-a2-a4 V2.00	0	32. siRNA-SC-10 PSF-A488 DAPI IMPa4-A546_c_TileScan_001 (Stage 3 of 49)	00-rnuV6xodRTziaTjULQteRf
63165.6	43253	0.100275	um	Cell	1	Cell Center of Image Mass	0.000	1.000	299	10	siRNA-SC-10 PSF-A488 IMPa4-A546 DAPI 8C1-siRNA-IMP-a2-a4 V2.00	0	32. siRNA-SC-10 PSF-A488 DAPI IMPa4-A546_c_TileScan_001 (Stage 3 of 49)	00-rnuV6xodRTziaTjULQteRf
63182.9	43179.6	-0.607901	um	Cell	1	Cell Center of Image Mass	0.000	1.000	300	0	siRNA-SC-10 PSF-A488 IMPa4-A546 DAPI 8C1-siRNA-IMP-a2-a4 V2.00	0	32. siRNA-SC-10 PSF-A488 DAPI IMPa4-A546_d_TileScan_001 (Stage 4 of 49)	00-ihZmMwPd6ykWtB9yApjyhG
63223.8	43201.1	-0.344868	um	Cell	1	Cell Center of Image Mass	0.000	1.000	301	1	siRNA-SC-10 PSF-A488 IMPa4-A546 DAPI 8C1-siRNA-IMP-a2-a4 V2.00	0	32. siRNA-SC-10 PSF-A488 DAPI IMPa4-A546_d_TileScan_001 (Stage 4 of 49)	00-ihZmMwPd6ykWtB9yApjyhG
63175.6	43234.8	-0.66079	um	Cell	1	Cell Center of Image Mass	0.000	1.000	302	2	siRNA-SC-10 PSF-A488 IMPa4-A546 DAPI 8C1-siRNA-IMP-a2-a4 V2.00	0	32. siRNA-SC-10 PSF-A488 DAPI IMPa4-A546_d_TileScan_001 (Stage 4 of 49)	00-ihZmMwPd6ykWtB9yApjyhG
63211.5	43168.9	-0.336767	um	Cell	1	Cell Center of Image Mass	0.000	1.000	303	3	siRNA-SC-10 PSF-A488 IMPa4-A546 DAPI 8C1-siRNA-IMP-a2-a4 V2.00	0	32. siRNA-SC-10 PSF-A488 DAPI IMPa4-A546_d_TileScan_001 (Stage 4 of 49)	00-ihZmMwPd6ykWtB9yApjyhG
63159.8	43173.4	-0.545572	um	Cell	1	Cell Center of Image Mass	0.000	1.000	304	4	siRNA-SC-10 PSF-A488 IMPa4-A546 DAPI 8C1-siRNA-IMP-a2-a4 V2.00	0	32. siRNA-SC-10 PSF-A488 DAPI IMPa4-A546_d_TileScan_001 (Stage 4 of 49)	00-ihZmMwPd6ykWtB9yApjyhG
63216.3	43184.9	-0.200692	um	Cell	1	Cell Center of Image Mass	0.000	1.000	305	5	siRNA-SC-10 PSF-A488 IMPa4-A546 DAPI 8C1-siRNA-IMP-a2-a4 V2.00	0	32. siRNA-SC-10 PSF-A488 DAPI IMPa4-A546_d_TileScan_001 (Stage 4 of 49)	00-ihZmMwPd6ykWtB9yApjyhG
63265.8	43221.5	-0.730665	um	Cell	1	Cell Center of Image Mass	0.000	1.000	306	6	siRNA-SC-10 PSF-A488 IMPa4-A546 DAPI 8C1-siRNA-IMP-a2-a4 V2.00	0	32. siRNA-SC-10 PSF-A488 DAPI IMPa4-A546_d_TileScan_001 (Stage 4 of 49)	00-ihZmMwPd6ykWtB9yApjyhG
63280.7	43189.5	-0.299056	um	Cell	1	Cell Center of Image Mass	0.000	1.000	307	7	siRNA-SC-10 PSF-A488 IMPa4-A546 DAPI 8C1-siRNA-IMP-a2-a4 V2.00	0	32. siRNA-SC-10 PSF-A488 DAPI IMPa4-A546_d_TileScan_001 (Stage 4 of 49)	00-ihZmMwPd6ykWtB9yApjyhG
63292.8	43231.2	-0.288739	um	Cell	1	Cell Center of Image Mass	0.000	1.000	308	8	siRNA-SC-10 PSF-A488 IMPa4-A546 DAPI 8C1-siRNA-IMP-a2-a4 V2.00	0	32. siRNA-SC-10 PSF-A488 DAPI IMPa4-A546_d_TileScan_001 (Stage 4 of 49)	00-ihZmMwPd6ykWtB9yApjyhG
63278.6	43198.5	-0.238476	um	Cell	1	Cell Center of Image Mass	0.000	1.000	309	9	siRNA-SC-10 PSF-A488 IMPa4-A546 DAPI 8C1-siRNA-IMP-a2-a4 V2.00	0	32. siRNA-SC-10 PSF-A488 DAPI IMPa4-A546_d_TileScan_001 (Stage 4 of 49)	00-ihZmMwPd6ykWtB9yApjyhG
63177	43246	-0.700308	um	Cell	1	Cell Center of Image Mass	0.000	1.000	310	10	siRNA-SC-10 PSF-A488 IMPa4-A546 DAPI 8C1-siRNA-IMP-a2-a4 V2.00	0	32. siRNA-SC-10 PSF-A488 DAPI IMPa4-A546_d_TileScan_001 (Stage 4 of 49)	00-ihZmMwPd6ykWtB9yApjyhG
63189	43274.7	-0.853233	um	Cell	1	Cell Center of Image Mass	0.000	1.000	311	11	siRNA-SC-10 PSF-A488 IMPa4-A546 DAPI 8C1-siRNA-IMP-a2-a4 V2.00	0	32. siRNA-SC-10 PSF-A488 DAPI IMPa4-A546_d_TileScan_001 (Stage 4 of 49)	00-ihZmMwPd6ykWtB9yApjyhG
63202	43262.1	-0.679546	um	Cell	1	Cell Center of Image Mass	0.000	1.000	312	12	siRNA-SC-10 PSF-A488 IMPa4-A546 DAPI 8C1-siRNA-IMP-a2-a4 V2.00	0	32. siRNA-SC-10 PSF-A488 DAPI IMPa4-A546_d_TileScan_001 (Stage 4 of 49)	00-ihZmMwPd6ykWtB9yApjyhG
63295.3	43266.5	-0.657971	um	Cell	1	Cell Center of Image Mass	0.000	1.000	313	13	siRNA-SC-10 PSF-A488 IMPa4-A546 DAPI 8C1-siRNA-IMP-a2-a4 V2.00	0	32. siRNA-SC-10 PSF-A488 DAPI IMPa4-A546_d_TileScan_001 (Stage 4 of 49)	00-ihZmMwPd6ykWtB9yApjyhG
63280.6	43253.2	-0.335457	um	Cell	1	Cell Center of Image Mass	0.000	1.000	314	14	siRNA-SC-10 PSF-A488 IMPa4-A546 DAPI 8C1-siRNA-IMP-a2-a4 V2.00	0	32. siRNA-SC-10 PSF-A488 DAPI IMPa4-A546_d_TileScan_001 (Stage 4 of 49)	00-ihZmMwPd6ykWtB9yApjyhG
63296.7	43293.5	-0.266379	um	Cell	1	Cell Center of Image Mass	0.000	1.000	315	15	siRNA-SC-10 PSF-A488 IMPa4-A546 DAPI 8C1-siRNA-IMP-a2-a4 V2.00	0	32. siRNA-SC-10 PSF-A488 DAPI IMPa4-A546_d_TileScan_001 (Stage 4 of 49)	00-ihZmMwPd6ykWtB9yApjyhG
63262.8	43297.7	-0.526943	um	Cell	1	Cell Center of Image Mass	0.000	1.000	316	16	siRNA-SC-10 PSF-A488 IMPa4-A546 DAPI 8C1-siRNA-IMP-a2-a4 V2.00	0	32. siRNA-SC-10 PSF-A488 DAPI IMPa4-A546_d_TileScan_001 (Stage 4 of 49)	00-ihZmMwPd6ykWtB9yApjyhG
63233.2	43254.1	-0.211285	um	Cell	1	Cell Center of Image Mass	0.000	1.000	317	17	siRNA-SC-10 PSF-A488 IMPa4-A546 DAPI 8C1-siRNA-IMP-a2-a4 V2.00	0	32. siRNA-SC-10 PSF-A488 DAPI IMPa4-A546_d_TileScan_001 (Stage 4 of 49)	00-ihZmMwPd6ykWtB9yApjyhG
63158.3	43183.7	-1.13907	um	Cell	1	Cell Center of Image Mass	0.000	1.000	318	0	siRNA-SC-10 PSF-A488 IMPa4-A546 DAPI 8C1-siRNA-IMP-a2-a4 V2.00	0	32. siRNA-SC-10 PSF-A488 DAPI IMPa4-A546_e_TileScan_001 (Stage 5 of 49)	00-Pohgi8aA7vtWnBzgRTo4cN
63159.9	43265.5	-1.30837	um	Cell	1	Cell Center of Image Mass	0.000	1.000	319	1	siRNA-SC-10 PSF-A488 IMPa4-A546 DAPI 8C1-siRNA-IMP-a2-a4 V2.00	0	32. siRNA-SC-10 PSF-A488 DAPI IMPa4-A546_e_TileScan_001 (Stage 5 of 49)	00-Pohgi8aA7vtWnBzgRTo4cN
63244.3	43299.3	-1.14361	um	Cell	1	Cell Center of Image Mass	0.000	1.000	320	2	siRNA-SC-10 PSF-A488 IMPa4-A546 DAPI 8C1-siRNA-IMP-a2-a4 V2.00	0	32. siRNA-SC-10 PSF-A488 DAPI IMPa4-A546_e_TileScan_001 (Stage 5 of 49)	00-Pohgi8aA7vtWnBzgRTo4cN
63189.3	43170.1	-1.01411	um	Cell	1	Cell Center of Image Mass	0.000	1.000	321	3	siRNA-SC-10 PSF-A488 IMPa4-A546 DAPI 8C1-siRNA-IMP-a2-a4 V2.00	0	32. siRNA-SC-10 PSF-A488 DAPI IMPa4-A546_e_TileScan_001 (Stage 5 of 49)	00-Pohgi8aA7vtWnBzgRTo4cN
63175.4	43227.9	-0.925036	um	Cell	1	Cell Center of Image Mass	0.000	1.000	322	4	siRNA-SC-10 PSF-A488 IMPa4-A546 DAPI 8C1-siRNA-IMP-a2-a4 V2.00	0	32. siRNA-SC-10 PSF-A488 DAPI IMPa4-A546_e_TileScan_001 (Stage 5 of 49)	00-Pohgi8aA7vtWnBzgRTo4cN
63196.6	43220.6	-0.889562	um	Cell	1	Cell Center of Image Mass	0.000	1.000	323	5	siRNA-SC-10 PSF-A488 IMPa4-A546 DAPI 8C1-siRNA-IMP-a2-a4 V2.00	0	32. siRNA-SC-10 PSF-A488 DAPI IMPa4-A546_e_TileScan_001 (Stage 5 of 49)	00-Pohgi8aA7vtWnBzgRTo4cN
63158.4	43239	-0.844711	um	Cell	1	Cell Center of Image Mass	0.000	1.000	324	6	siRNA-SC-10 PSF-A488 IMPa4-A546 DAPI 8C1-siRNA-IMP-a2-a4 V2.00	0	32. siRNA-SC-10 PSF-A488 DAPI IMPa4-A546_e_TileScan_001 (Stage 5 of 49)	00-Pohgi8aA7vtWnBzgRTo4cN
63219.1	43203.8	-0.804581	um	Cell	1	Cell Center of Image Mass	0.000	1.000	325	7	siRNA-SC-10 PSF-A488 IMPa4-A546 DAPI 8C1-siRNA-IMP-a2-a4 V2.00	0	32. siRNA-SC-10 PSF-A488 DAPI IMPa4-A546_e_TileScan_001 (Stage 5 of 49)	00-Pohgi8aA7vtWnBzgRTo4cN
63274.7	43168	-0.671574	um	Cell	1	Cell Center of Image Mass	0.000	1.000	326	8	siRNA-SC-10 PSF-A488 IMPa4-A546 DAPI 8C1-siRNA-IMP-a2-a4 V2.00	0	32. siRNA-SC-10 PSF-A488 DAPI IMPa4-A546_e_TileScan_001 (Stage 5 of 49)	00-Pohgi8aA7vtWnBzgRTo4cN
63229	43182.1	-0.998567	um	Cell	1	Cell Center of Image Mass	0.000	1.000	327	9	siRNA-SC-10 PSF-A488 IMPa4-A546 DAPI 8C1-siRNA-IMP-a2-a4 V2.00	0	32. siRNA-SC-10 PSF-A488 DAPI IMPa4-A546_e_TileScan_001 (Stage 5 of 49)	00-Pohgi8aA7vtWnBzgRTo4cN
63249	43202.6	-0.736947	um	Cell	1	Cell Center of Image Mass	0.000	1.000	328	10	siRNA-SC-10 PSF-A488 IMPa4-A546 DAPI 8C1-siRNA-IMP-a2-a4 V2.00	0	32. siRNA-SC-10 PSF-A488 DAPI IMPa4-A546_e_TileScan_001 (Stage 5 of 49)	00-Pohgi8aA7vtWnBzgRTo4cN
63273.8	43210.8	-0.656856	um	Cell	1	Cell Center of Image Mass	0.000	1.000	329	11	siRNA-SC-10 PSF-A488 IMPa4-A546 DAPI 8C1-siRNA-IMP-a2-a4 V2.00	0	32. siRNA-SC-10 PSF-A488 DAPI IMPa4-A546_e_TileScan_001 (Stage 5 of 49)	00-Pohgi8aA7vtWnBzgRTo4cN
63232.5	43221.5	-1.07103	um	Cell	1	Cell Center of Image Mass	0.000	1.000	330	12	siRNA-SC-10 PSF-A488 IMPa4-A546 DAPI 8C1-siRNA-IMP-a2-a4 V2.00	0	32. siRNA-SC-10 PSF-A488 DAPI IMPa4-A546_e_TileScan_001 (Stage 5 of 49)	00-Pohgi8aA7vtWnBzgRTo4cN
63291.8	43217.1	-0.535093	um	Cell	1	Cell Center of Image Mass	0.000	1.000	331	13	siRNA-SC-10 PSF-A488 IMPa4-A546 DAPI 8C1-siRNA-IMP-a2-a4 V2.00	0	32. siRNA-SC-10 PSF-A488 DAPI IMPa4-A546_e_TileScan_001 (Stage 5 of 49)	00-Pohgi8aA7vtWnBzgRTo4cN
63262.1	43175.9	-0.529953	um	Cell	1	Cell Center of Image Mass	0.000	1.000	332	14	siRNA-SC-10 PSF-A488 IMPa4-A546 DAPI 8C1-siRNA-IMP-a2-a4 V2.00	0	32. siRNA-SC-10 PSF-A488 DAPI IMPa4-A546_e_TileScan_001 (Stage 5 of 49)	00-Pohgi8aA7vtWnBzgRTo4cN
63260	43210.6	0.0807358	um	Cell	1	Cell Center of Image Mass	0.000	1.000	333	15	siRNA-SC-10 PSF-A488 IMPa4-A546 DAPI 8C1-siRNA-IMP-a2-a4 V2.00	0	32. siRNA-SC-10 PSF-A488 DAPI IMPa4-A546_e_TileScan_001 (Stage 5 of 49)	00-Pohgi8aA7vtWnBzgRTo4cN
63294	43184.9	1.08529	um	Cell	1	Cell Center of Image Mass	0.000	1.000	334	16	siRNA-SC-10 PSF-A488 IMPa4-A546 DAPI 8C1-siRNA-IMP-a2-a4 V2.00	0	32. siRNA-SC-10 PSF-A488 DAPI IMPa4-A546_e_TileScan_001 (Stage 5 of 49)	00-Pohgi8aA7vtWnBzgRTo4cN
63271.6	43191.2	0.035196	um	Cell	1	Cell Center of Image Mass	0.000	1.000	335	17	siRNA-SC-10 PSF-A488 IMPa4-A546 DAPI 8C1-siRNA-IMP-a2-a4 V2.00	0	32. siRNA-SC-10 PSF-A488 DAPI IMPa4-A546_e_TileScan_001 (Stage 5 of 49)	00-Pohgi8aA7vtWnBzgRTo4cN
63169.5	43237.6	-0.997913	um	Cell	1	Cell Center of Image Mass	0.000	1.000	336	18	siRNA-SC-10 PSF-A488 IMPa4-A546 DAPI 8C1-siRNA-IMP-a2-a4 V2.00	0	32. siRNA-SC-10 PSF-A488 DAPI IMPa4-A546_e_TileScan_001 (Stage 5 of 49)	00-Pohgi8aA7vtWnBzgRTo4cN
63223.6	43254.3	-0.814325	um	Cell	1	Cell Center of Image Mass	0.000	1.000	337	19	siRNA-SC-10 PSF-A488 IMPa4-A546 DAPI 8C1-siRNA-IMP-a2-a4 V2.00	0	32. siRNA-SC-10 PSF-A488 DAPI IMPa4-A546_e_TileScan_001 (Stage 5 of 49)	00-Pohgi8aA7vtWnBzgRTo4cN
63198.8	43263.4	-0.886641	um	Cell	1	Cell Center of Image Mass	0.000	1.000	338	20	siRNA-SC-10 PSF-A488 IMPa4-A546 DAPI 8C1-siRNA-IMP-a2-a4 V2.00	0	32. siRNA-SC-10 PSF-A488 DAPI IMPa4-A546_e_TileScan_001 (Stage 5 of 49)	00-Pohgi8aA7vtWnBzgRTo4cN
63187.1	43281.7	-0.983434	um	Cell	1	Cell Center of Image Mass	0.000	1.000	339	21	siRNA-SC-10 PSF-A488 IMPa4-A546 DAPI 8C1-siRNA-IMP-a2-a4 V2.00	0	32. siRNA-SC-10 PSF-A488 DAPI IMPa4-A546_e_TileScan_001 (Stage 5 of 49)	00-Pohgi8aA7vtWnBzgRTo4cN
63215.7	43286.8	-0.815512	um	Cell	1	Cell Center of Image Mass	0.000	1.000	340	22	siRNA-SC-10 PSF-A488 IMPa4-A546 DAPI 8C1-siRNA-IMP-a2-a4 V2.00	0	32. siRNA-SC-10 PSF-A488 DAPI IMPa4-A546_e_TileScan_001 (Stage 5 of 49)	00-Pohgi8aA7vtWnBzgRTo4cN
63162.2	43293.1	-0.935043	um	Cell	1	Cell Center of Image Mass	0.000	1.000	341	23	siRNA-SC-10 PSF-A488 IMPa4-A546 DAPI 8C1-siRNA-IMP-a2-a4 V2.00	0	32. siRNA-SC-10 PSF-A488 DAPI IMPa4-A546_e_TileScan_001 (Stage 5 of 49)	00-Pohgi8aA7vtWnBzgRTo4cN
63182.3	43301.6	-0.90462	um	Cell	1	Cell Center of Image Mass	0.000	1.000	342	24	siRNA-SC-10 PSF-A488 IMPa4-A546 DAPI 8C1-siRNA-IMP-a2-a4 V2.00	0	32. siRNA-SC-10 PSF-A488 DAPI IMPa4-A546_e_TileScan_001 (Stage 5 of 49)	00-Pohgi8aA7vtWnBzgRTo4cN
63214	43305.7	-0.991599	um	Cell	1	Cell Center of Image Mass	0.000	1.000	343	25	siRNA-SC-10 PSF-A488 IMPa4-A546 DAPI 8C1-siRNA-IMP-a2-a4 V2.00	0	32. siRNA-SC-10 PSF-A488 DAPI IMPa4-A546_e_TileScan_001 (Stage 5 of 49)	00-Pohgi8aA7vtWnBzgRTo4cN
63243.5	43247.6	-0.763324	um	Cell	1	Cell Center of Image Mass	0.000	1.000	344	26	siRNA-SC-10 PSF-A488 IMPa4-A546 DAPI 8C1-siRNA-IMP-a2-a4 V2.00	0	32. siRNA-SC-10 PSF-A488 DAPI IMPa4-A546_e_TileScan_001 (Stage 5 of 49)	00-Pohgi8aA7vtWnBzgRTo4cN
63240	43271.3	-0.948496	um	Cell	1	Cell Center of Image Mass	0.000	1.000	345	27	siRNA-SC-10 PSF-A488 IMPa4-A546 DAPI 8C1-siRNA-IMP-a2-a4 V2.00	0	32. siRNA-SC-10 PSF-A488 DAPI IMPa4-A546_e_TileScan_001 (Stage 5 of 49)	00-Pohgi8aA7vtWnBzgRTo4cN
63263.6	43276.9	-0.880382	um	Cell	1	Cell Center of Image Mass	0.000	1.000	346	28	siRNA-SC-10 PSF-A488 IMPa4-A546 DAPI 8C1-siRNA-IMP-a2-a4 V2.00	0	32. siRNA-SC-10 PSF-A488 DAPI IMPa4-A546_e_TileScan_001 (Stage 5 of 49)	00-Pohgi8aA7vtWnBzgRTo4cN
63289.6	43287.5	-0.837451	um	Cell	1	Cell Center of Image Mass	0.000	1.000	347	29	siRNA-SC-10 PSF-A488 IMPa4-A546 DAPI 8C1-siRNA-IMP-a2-a4 V2.00	0	32. siRNA-SC-10 PSF-A488 DAPI IMPa4-A546_e_TileScan_001 (Stage 5 of 49)	00-Pohgi8aA7vtWnBzgRTo4cN
63265.3	43301.5	-0.956289	um	Cell	1	Cell Center of Image Mass	0.000	1.000	348	30	siRNA-SC-10 PSF-A488 IMPa4-A546 DAPI 8C1-siRNA-IMP-a2-a4 V2.00	0	32. siRNA-SC-10 PSF-A488 DAPI IMPa4-A546_e_TileScan_001 (Stage 5 of 49)	00-Pohgi8aA7vtWnBzgRTo4cN
63267.4	43255.8	-0.764183	um	Cell	1	Cell Center of Image Mass	0.000	1.000	349	31	siRNA-SC-10 PSF-A488 IMPa4-A546 DAPI 8C1-siRNA-IMP-a2-a4 V2.00	0	32. siRNA-SC-10 PSF-A488 DAPI IMPa4-A546_e_TileScan_001 (Stage 5 of 49)	00-Pohgi8aA7vtWnBzgRTo4cN
63287.8	43172.5	-0.986627	um	Cell	1	Cell Center of Image Mass	0.000	1.000	350	0	siRNA-SC-10 PSF-A488 IMPa4-A546 DAPI 8C1-siRNA-IMP-a2-a4 V2.00	0	32. siRNA-SC-10 PSF-A488 DAPI IMPa4-A546_f_TileScan_001 (Stage 6 of 49)	00-h5gfChXMeixHFMfAbY4osU
63199	43222.3	-1.10047	um	Cell	1	Cell Center of Image Mass	0.000	1.000	351	1	siRNA-SC-10 PSF-A488 IMPa4-A546 DAPI 8C1-siRNA-IMP-a2-a4 V2.00	0	32. siRNA-SC-10 PSF-A488 DAPI IMPa4-A546_f_TileScan_001 (Stage 6 of 49)	00-h5gfChXMeixHFMfAbY4osU
63219.5	43253.1	-1.08099	um	Cell	1	Cell Center of Image Mass	0.000	1.000	352	2	siRNA-SC-10 PSF-A488 IMPa4-A546 DAPI 8C1-siRNA-IMP-a2-a4 V2.00	0	32. siRNA-SC-10 PSF-A488 DAPI IMPa4-A546_f_TileScan_001 (Stage 6 of 49)	00-h5gfChXMeixHFMfAbY4osU
63198.4	43288.4	-1.04531	um	Cell	1	Cell Center of Image Mass	0.000	1.000	353	3	siRNA-SC-10 PSF-A488 IMPa4-A546 DAPI 8C1-siRNA-IMP-a2-a4 V2.00	0	32. siRNA-SC-10 PSF-A488 DAPI IMPa4-A546_f_TileScan_001 (Stage 6 of 49)	00-h5gfChXMeixHFMfAbY4osU
63251.3	43248.2	-1.06331	um	Cell	1	Cell Center of Image Mass	0.000	1.000	354	4	siRNA-SC-10 PSF-A488 IMPa4-A546 DAPI 8C1-siRNA-IMP-a2-a4 V2.00	0	32. siRNA-SC-10 PSF-A488 DAPI IMPa4-A546_f_TileScan_001 (Stage 6 of 49)	00-h5gfChXMeixHFMfAbY4osU
63268.8	43297.3	-1.03135	um	Cell	1	Cell Center of Image Mass	0.000	1.000	355	5	siRNA-SC-10 PSF-A488 IMPa4-A546 DAPI 8C1-siRNA-IMP-a2-a4 V2.00	0	32. siRNA-SC-10 PSF-A488 DAPI IMPa4-A546_f_TileScan_001 (Stage 6 of 49)	00-h5gfChXMeixHFMfAbY4osU
63230.1	43180.7	-1.0971	um	Cell	1	Cell Center of Image Mass	0.000	1.000	356	6	siRNA-SC-10 PSF-A488 IMPa4-A546 DAPI 8C1-siRNA-IMP-a2-a4 V2.00	0	32. siRNA-SC-10 PSF-A488 DAPI IMPa4-A546_f_TileScan_001 (Stage 6 of 49)	00-h5gfChXMeixHFMfAbY4osU
63198.7	43172.5	-0.782329	um	Cell	1	Cell Center of Image Mass	0.000	1.000	357	7	siRNA-SC-10 PSF-A488 IMPa4-A546 DAPI 8C1-siRNA-IMP-a2-a4 V2.00	0	32. siRNA-SC-10 PSF-A488 DAPI IMPa4-A546_f_TileScan_001 (Stage 6 of 49)	00-h5gfChXMeixHFMfAbY4osU
63226.4	43214.4	-1.06421	um	Cell	1	Cell Center of Image Mass	0.000	1.000	358	8	siRNA-SC-10 PSF-A488 IMPa4-A546 DAPI 8C1-siRNA-IMP-a2-a4 V2.00	0	32. siRNA-SC-10 PSF-A488 DAPI IMPa4-A546_f_TileScan_001 (Stage 6 of 49)	00-h5gfChXMeixHFMfAbY4osU
63156.7	43212.4	-0.485159	um	Cell	1	Cell Center of Image Mass	0.000	1.000	359	9	siRNA-SC-10 PSF-A488 IMPa4-A546 DAPI 8C1-siRNA-IMP-a2-a4 V2.00	0	32. siRNA-SC-10 PSF-A488 DAPI IMPa4-A546_f_TileScan_001 (Stage 6 of 49)	00-h5gfChXMeixHFMfAbY4osU
63173.2	43209.6	-0.703138	um	Cell	1	Cell Center of Image Mass	0.000	1.000	360	10	siRNA-SC-10 PSF-A488 IMPa4-A546 DAPI 8C1-siRNA-IMP-a2-a4 V2.00	0	32. siRNA-SC-10 PSF-A488 DAPI IMPa4-A546_f_TileScan_001 (Stage 6 of 49)	00-h5gfChXMeixHFMfAbY4osU
63204.7	43217	-1.0414	um	Cell	1	Cell Center of Image Mass	0.000	1.000	361	11	siRNA-SC-10 PSF-A488 IMPa4-A546 DAPI 8C1-siRNA-IMP-a2-a4 V2.00	0	32. siRNA-SC-10 PSF-A488 DAPI IMPa4-A546_f_TileScan_001 (Stage 6 of 49)	00-h5gfChXMeixHFMfAbY4osU
63158.6	43220.3	-0.644955	um	Cell	1	Cell Center of Image Mass	0.000	1.000	362	12	siRNA-SC-10 PSF-A488 IMPa4-A546 DAPI 8C1-siRNA-IMP-a2-a4 V2.00	0	32. siRNA-SC-10 PSF-A488 DAPI IMPa4-A546_f_TileScan_001 (Stage 6 of 49)	00-h5gfChXMeixHFMfAbY4osU
63159.2	43186.5	0.922771	um	Cell	1	Cell Center of Image Mass	0.000	1.000	363	13	siRNA-SC-10 PSF-A488 IMPa4-A546 DAPI 8C1-siRNA-IMP-a2-a4 V2.00	0	32. siRNA-SC-10 PSF-A488 DAPI IMPa4-A546_f_TileScan_001 (Stage 6 of 49)	00-h5gfChXMeixHFMfAbY4osU
63252.2	43171.3	-0.932611	um	Cell	1	Cell Center of Image Mass	0.000	1.000	364	14	siRNA-SC-10 PSF-A488 IMPa4-A546 DAPI 8C1-siRNA-IMP-a2-a4 V2.00	0	32. siRNA-SC-10 PSF-A488 DAPI IMPa4-A546_f_TileScan_001 (Stage 6 of 49)	00-h5gfChXMeixHFMfAbY4osU
63281.3	43212.2	-1.02291	um	Cell	1	Cell Center of Image Mass	0.000	1.000	365	15	siRNA-SC-10 PSF-A488 IMPa4-A546 DAPI 8C1-siRNA-IMP-a2-a4 V2.00	0	32. siRNA-SC-10 PSF-A488 DAPI IMPa4-A546_f_TileScan_001 (Stage 6 of 49)	00-h5gfChXMeixHFMfAbY4osU
63257.3	43240.2	-0.961207	um	Cell	1	Cell Center of Image Mass	0.000	1.000	366	16	siRNA-SC-10 PSF-A488 IMPa4-A546 DAPI 8C1-siRNA-IMP-a2-a4 V2.00	0	32. siRNA-SC-10 PSF-A488 DAPI IMPa4-A546_f_TileScan_001 (Stage 6 of 49)	00-h5gfChXMeixHFMfAbY4osU
63156.7	43287.9	-0.940132	um	Cell	1	Cell Center of Image Mass	0.000	1.000	367	17	siRNA-SC-10 PSF-A488 IMPa4-A546 DAPI 8C1-siRNA-IMP-a2-a4 V2.00	0	32. siRNA-SC-10 PSF-A488 DAPI IMPa4-A546_f_TileScan_001 (Stage 6 of 49)	00-h5gfChXMeixHFMfAbY4osU
63195.4	43306.7	-1.09287	um	Cell	1	Cell Center of Image Mass	0.000	1.000	368	18	siRNA-SC-10 PSF-A488 IMPa4-A546 DAPI 8C1-siRNA-IMP-a2-a4 V2.00	0	32. siRNA-SC-10 PSF-A488 DAPI IMPa4-A546_f_TileScan_001 (Stage 6 of 49)	00-h5gfChXMeixHFMfAbY4osU
63174.1	43267.4	-0.411689	um	Cell	1	Cell Center of Image Mass	0.000	1.000	369	19	siRNA-SC-10 PSF-A488 IMPa4-A546 DAPI 8C1-siRNA-IMP-a2-a4 V2.00	0	32. siRNA-SC-10 PSF-A488 DAPI IMPa4-A546_f_TileScan_001 (Stage 6 of 49)	00-h5gfChXMeixHFMfAbY4osU
63276	43268.7	-1.00552	um	Cell	1	Cell Center of Image Mass	0.000	1.000	370	20	siRNA-SC-10 PSF-A488 IMPa4-A546 DAPI 8C1-siRNA-IMP-a2-a4 V2.00	0	32. siRNA-SC-10 PSF-A488 DAPI IMPa4-A546_f_TileScan_001 (Stage 6 of 49)	00-h5gfChXMeixHFMfAbY4osU
63159.6	43214.4	-1.47324	um	Cell	1	Cell Center of Image Mass	0.000	1.000	371	0	siRNA-SC-10 PSF-A488 IMPa4-A546 DAPI 8C1-siRNA-IMP-a2-a4 V2.00	0	32. siRNA-SC-10 PSF-A488 DAPI IMPa4-A546_g_TileScan_001 (Stage 7 of 49)	00-KJGzGyAs2tsaZweAQMhs2E
63206.8	43169.1	-1.32892	um	Cell	1	Cell Center of Image Mass	0.000	1.000	372	1	siRNA-SC-10 PSF-A488 IMPa4-A546 DAPI 8C1-siRNA-IMP-a2-a4 V2.00	0	32. siRNA-SC-10 PSF-A488 DAPI IMPa4-A546_g_TileScan_001 (Stage 7 of 49)	00-KJGzGyAs2tsaZweAQMhs2E
63191.3	43230.6	-1.31903	um	Cell	1	Cell Center of Image Mass	0.000	1.000	373	2	siRNA-SC-10 PSF-A488 IMPa4-A546 DAPI 8C1-siRNA-IMP-a2-a4 V2.00	0	32. siRNA-SC-10 PSF-A488 DAPI IMPa4-A546_g_TileScan_001 (Stage 7 of 49)	00-KJGzGyAs2tsaZweAQMhs2E
63247.5	43171.6	-1.2148	um	Cell	1	Cell Center of Image Mass	0.000	1.000	374	3	siRNA-SC-10 PSF-A488 IMPa4-A546 DAPI 8C1-siRNA-IMP-a2-a4 V2.00	0	32. siRNA-SC-10 PSF-A488 DAPI IMPa4-A546_g_TileScan_001 (Stage 7 of 49)	00-KJGzGyAs2tsaZweAQMhs2E
63275.6	43172.5	-1.26447	um	Cell	1	Cell Center of Image Mass	0.000	1.000	375	4	siRNA-SC-10 PSF-A488 IMPa4-A546 DAPI 8C1-siRNA-IMP-a2-a4 V2.00	0	32. siRNA-SC-10 PSF-A488 DAPI IMPa4-A546_g_TileScan_001 (Stage 7 of 49)	00-KJGzGyAs2tsaZweAQMhs2E
63253.8	43196.1	-1.14601	um	Cell	1	Cell Center of Image Mass	0.000	1.000	376	5	siRNA-SC-10 PSF-A488 IMPa4-A546 DAPI 8C1-siRNA-IMP-a2-a4 V2.00	0	32. siRNA-SC-10 PSF-A488 DAPI IMPa4-A546_g_TileScan_001 (Stage 7 of 49)	00-KJGzGyAs2tsaZweAQMhs2E
63235.3	43209.8	-1.24369	um	Cell	1	Cell Center of Image Mass	0.000	1.000	377	6	siRNA-SC-10 PSF-A488 IMPa4-A546 DAPI 8C1-siRNA-IMP-a2-a4 V2.00	0	32. siRNA-SC-10 PSF-A488 DAPI IMPa4-A546_g_TileScan_001 (Stage 7 of 49)	00-KJGzGyAs2tsaZweAQMhs2E
63207.9	43259.6	-1.45696	um	Cell	1	Cell Center of Image Mass	0.000	1.000	378	7	siRNA-SC-10 PSF-A488 IMPa4-A546 DAPI 8C1-siRNA-IMP-a2-a4 V2.00	0	32. siRNA-SC-10 PSF-A488 DAPI IMPa4-A546_g_TileScan_001 (Stage 7 of 49)	00-KJGzGyAs2tsaZweAQMhs2E
63158.6	43271.2	-1.48478	um	Cell	1	Cell Center of Image Mass	0.000	1.000	379	8	siRNA-SC-10 PSF-A488 IMPa4-A546 DAPI 8C1-siRNA-IMP-a2-a4 V2.00	0	32. siRNA-SC-10 PSF-A488 DAPI IMPa4-A546_g_TileScan_001 (Stage 7 of 49)	00-KJGzGyAs2tsaZweAQMhs2E
63203.6	43270.7	-1.42121	um	Cell	1	Cell Center of Image Mass	0.000	1.000	380	9	siRNA-SC-10 PSF-A488 IMPa4-A546 DAPI 8C1-siRNA-IMP-a2-a4 V2.00	0	32. siRNA-SC-10 PSF-A488 DAPI IMPa4-A546_g_TileScan_001 (Stage 7 of 49)	00-KJGzGyAs2tsaZweAQMhs2E
63165.9	43292.2	-1.52155	um	Cell	1	Cell Center of Image Mass	0.000	1.000	381	10	siRNA-SC-10 PSF-A488 IMPa4-A546 DAPI 8C1-siRNA-IMP-a2-a4 V2.00	0	32. siRNA-SC-10 PSF-A488 DAPI IMPa4-A546_g_TileScan_001 (Stage 7 of 49)	00-KJGzGyAs2tsaZweAQMhs2E
63185.8	43240.4	-1.41417	um	Cell	1	Cell Center of Image Mass	0.000	1.000	382	11	siRNA-SC-10 PSF-A488 IMPa4-A546 DAPI 8C1-siRNA-IMP-a2-a4 V2.00	0	32. siRNA-SC-10 PSF-A488 DAPI IMPa4-A546_g_TileScan_001 (Stage 7 of 49)	00-KJGzGyAs2tsaZweAQMhs2E
63165.3	43305.3	-1.45973	um	Cell	1	Cell Center of Image Mass	0.000	1.000	383	12	siRNA-SC-10 PSF-A488 IMPa4-A546 DAPI 8C1-siRNA-IMP-a2-a4 V2.00	0	32. siRNA-SC-10 PSF-A488 DAPI IMPa4-A546_g_TileScan_001 (Stage 7 of 49)	00-KJGzGyAs2tsaZweAQMhs2E
63182.2	43309.7	-1.13879	um	Cell	1	Cell Center of Image Mass	0.000	1.000	384	13	siRNA-SC-10 PSF-A488 IMPa4-A546 DAPI 8C1-siRNA-IMP-a2-a4 V2.00	0	32. siRNA-SC-10 PSF-A488 DAPI IMPa4-A546_g_TileScan_001 (Stage 7 of 49)	00-KJGzGyAs2tsaZweAQMhs2E
63238.4	43251	-1.27205	um	Cell	1	Cell Center of Image Mass	0.000	1.000	385	14	siRNA-SC-10 PSF-A488 IMPa4-A546 DAPI 8C1-siRNA-IMP-a2-a4 V2.00	0	32. siRNA-SC-10 PSF-A488 DAPI IMPa4-A546_g_TileScan_001 (Stage 7 of 49)	00-KJGzGyAs2tsaZweAQMhs2E
63232.4	43279.6	-1.22776	um	Cell	1	Cell Center of Image Mass	0.000	1.000	386	15	siRNA-SC-10 PSF-A488 IMPa4-A546 DAPI 8C1-siRNA-IMP-a2-a4 V2.00	0	32. siRNA-SC-10 PSF-A488 DAPI IMPa4-A546_g_TileScan_001 (Stage 7 of 49)	00-KJGzGyAs2tsaZweAQMhs2E
63291	43289.1	-1.33812	um	Cell	1	Cell Center of Image Mass	0.000	1.000	387	16	siRNA-SC-10 PSF-A488 IMPa4-A546 DAPI 8C1-siRNA-IMP-a2-a4 V2.00	0	32. siRNA-SC-10 PSF-A488 DAPI IMPa4-A546_g_TileScan_001 (Stage 7 of 49)	00-KJGzGyAs2tsaZweAQMhs2E
63178.9	43185.4	-0.982767	um	Cell	1	Cell Center of Image Mass	0.000	1.000	388	17	siRNA-SC-10 PSF-A488 IMPa4-A546 DAPI 8C1-siRNA-IMP-a2-a4 V2.00	0	32. siRNA-SC-10 PSF-A488 DAPI IMPa4-A546_g_TileScan_001 (Stage 7 of 49)	00-KJGzGyAs2tsaZweAQMhs2E
63205.2	43197.1	0.0710203	um	Cell	1	Cell Center of Image Mass	0.000	1.000	389	18	siRNA-SC-10 PSF-A488 IMPa4-A546 DAPI 8C1-siRNA-IMP-a2-a4 V2.00	0	32. siRNA-SC-10 PSF-A488 DAPI IMPa4-A546_g_TileScan_001 (Stage 7 of 49)	00-KJGzGyAs2tsaZweAQMhs2E
63214.6	43181.6	0.356172	um	Cell	1	Cell Center of Image Mass	0.000	1.000	390	19	siRNA-SC-10 PSF-A488 IMPa4-A546 DAPI 8C1-siRNA-IMP-a2-a4 V2.00	0	32. siRNA-SC-10 PSF-A488 DAPI IMPa4-A546_g_TileScan_001 (Stage 7 of 49)	00-KJGzGyAs2tsaZweAQMhs2E
63246.3	43189.7	-0.996255	um	Cell	1	Cell Center of Image Mass	0.000	1.000	391	20	siRNA-SC-10 PSF-A488 IMPa4-A546 DAPI 8C1-siRNA-IMP-a2-a4 V2.00	0	32. siRNA-SC-10 PSF-A488 DAPI IMPa4-A546_g_TileScan_001 (Stage 7 of 49)	00-KJGzGyAs2tsaZweAQMhs2E
63289.2	43240.1	-1.03944	um	Cell	1	Cell Center of Image Mass	0.000	1.000	392	21	siRNA-SC-10 PSF-A488 IMPa4-A546 DAPI 8C1-siRNA-IMP-a2-a4 V2.00	0	32. siRNA-SC-10 PSF-A488 DAPI IMPa4-A546_g_TileScan_001 (Stage 7 of 49)	00-KJGzGyAs2tsaZweAQMhs2E
63263.8	43272	-0.946455	um	Cell	1	Cell Center of Image Mass	0.000	1.000	393	22	siRNA-SC-10 PSF-A488 IMPa4-A546 DAPI 8C1-siRNA-IMP-a2-a4 V2.00	0	32. siRNA-SC-10 PSF-A488 DAPI IMPa4-A546_g_TileScan_001 (Stage 7 of 49)	00-KJGzGyAs2tsaZweAQMhs2E
63294.9	43170.1	-1.83297	um	Cell	1	Cell Center of Image Mass	0.000	1.000	394	0	siRNA-SC-10 PSF-A488 IMPa4-A546 DAPI 8C1-siRNA-IMP-a2-a4 V2.00	0	32. siRNA-SC-10 PSF-A488 DAPI IMPa4-A546_h_TileScan_001 (Stage 8 of 49)	00-VHXFBxqkwA8yKvGMMWfSrF
63255.9	43171	-1.87975	um	Cell	1	Cell Center of Image Mass	0.000	1.000	395	1	siRNA-SC-10 PSF-A488 IMPa4-A546 DAPI 8C1-siRNA-IMP-a2-a4 V2.00	0	32. siRNA-SC-10 PSF-A488 DAPI IMPa4-A546_h_TileScan_001 (Stage 8 of 49)	00-VHXFBxqkwA8yKvGMMWfSrF
63295.3	43178.7	-1.86207	um	Cell	1	Cell Center of Image Mass	0.000	1.000	396	2	siRNA-SC-10 PSF-A488 IMPa4-A546 DAPI 8C1-siRNA-IMP-a2-a4 V2.00	0	32. siRNA-SC-10 PSF-A488 DAPI IMPa4-A546_h_TileScan_001 (Stage 8 of 49)	00-VHXFBxqkwA8yKvGMMWfSrF
63222.1	43276.8	-2.17889	um	Cell	1	Cell Center of Image Mass	0.000	1.000	397	3	siRNA-SC-10 PSF-A488 IMPa4-A546 DAPI 8C1-siRNA-IMP-a2-a4 V2.00	0	32. siRNA-SC-10 PSF-A488 DAPI IMPa4-A546_h_TileScan_001 (Stage 8 of 49)	00-VHXFBxqkwA8yKvGMMWfSrF
63218.5	43303.6	-2.14702	um	Cell	1	Cell Center of Image Mass	0.000	1.000	398	4	siRNA-SC-10 PSF-A488 IMPa4-A546 DAPI 8C1-siRNA-IMP-a2-a4 V2.00	0	32. siRNA-SC-10 PSF-A488 DAPI IMPa4-A546_h_TileScan_001 (Stage 8 of 49)	00-VHXFBxqkwA8yKvGMMWfSrF
63191.8	43309.4	-2.29251	um	Cell	1	Cell Center of Image Mass	0.000	1.000	399	5	siRNA-SC-10 PSF-A488 IMPa4-A546 DAPI 8C1-siRNA-IMP-a2-a4 V2.00	0	32. siRNA-SC-10 PSF-A488 DAPI IMPa4-A546_h_TileScan_001 (Stage 8 of 49)	00-VHXFBxqkwA8yKvGMMWfSrF
63205.1	43284.6	-1.96218	um	Cell	1	Cell Center of Image Mass	0.000	1.000	400	6	siRNA-SC-10 PSF-A488 IMPa4-A546 DAPI 8C1-siRNA-IMP-a2-a4 V2.00	0	32. siRNA-SC-10 PSF-A488 DAPI IMPa4-A546_h_TileScan_001 (Stage 8 of 49)	00-VHXFBxqkwA8yKvGMMWfSrF
63286.5	43292.8	-2.13219	um	Cell	1	Cell Center of Image Mass	0.000	1.000	401	7	siRNA-SC-10 PSF-A488 IMPa4-A546 DAPI 8C1-siRNA-IMP-a2-a4 V2.00	0	32. siRNA-SC-10 PSF-A488 DAPI IMPa4-A546_h_TileScan_001 (Stage 8 of 49)	00-VHXFBxqkwA8yKvGMMWfSrF
63235.6	43247.8	-1.84147	um	Cell	1	Cell Center of Image Mass	0.000	1.000	402	8	siRNA-SC-10 PSF-A488 IMPa4-A546 DAPI 8C1-siRNA-IMP-a2-a4 V2.00	0	32. siRNA-SC-10 PSF-A488 DAPI IMPa4-A546_h_TileScan_001 (Stage 8 of 49)	00-VHXFBxqkwA8yKvGMMWfSrF
63257.7	43265.1	-2.18878	um	Cell	1	Cell Center of Image Mass	0.000	1.000	403	9	siRNA-SC-10 PSF-A488 IMPa4-A546 DAPI 8C1-siRNA-IMP-a2-a4 V2.00	0	32. siRNA-SC-10 PSF-A488 DAPI IMPa4-A546_h_TileScan_001 (Stage 8 of 49)	00-VHXFBxqkwA8yKvGMMWfSrF
63248.7	43304.6	-1.98702	um	Cell	1	Cell Center of Image Mass	0.000	1.000	404	10	siRNA-SC-10 PSF-A488 IMPa4-A546 DAPI 8C1-siRNA-IMP-a2-a4 V2.00	0	32. siRNA-SC-10 PSF-A488 DAPI IMPa4-A546_h_TileScan_001 (Stage 8 of 49)	00-VHXFBxqkwA8yKvGMMWfSrF
63199.6	43198.4	-2.70904	um	Cell	1	Cell Center of Image Mass	0.000	1.000	405	0	siRNA-SC-10 PSF-A488 IMPa4-A546 DAPI 8C1-siRNA-IMP-a2-a4 V2.00	0	32. siRNA-SC-10 PSF-A488 DAPI IMPa4-A546_i_TileScan_001 (Stage 9 of 49)	00-KpwXVFTnvnV2obPXTAybzL
63176.6	43178.7	-2.31784	um	Cell	1	Cell Center of Image Mass	0.000	1.000	406	1	siRNA-SC-10 PSF-A488 IMPa4-A546 DAPI 8C1-siRNA-IMP-a2-a4 V2.00	0	32. siRNA-SC-10 PSF-A488 DAPI IMPa4-A546_i_TileScan_001 (Stage 9 of 49)	00-KpwXVFTnvnV2obPXTAybzL
63237	43198.2	-2.40394	um	Cell	1	Cell Center of Image Mass	0.000	1.000	407	2	siRNA-SC-10 PSF-A488 IMPa4-A546 DAPI 8C1-siRNA-IMP-a2-a4 V2.00	0	32. siRNA-SC-10 PSF-A488 DAPI IMPa4-A546_i_TileScan_001 (Stage 9 of 49)	00-KpwXVFTnvnV2obPXTAybzL
63296.2	43218.4	-2.59344	um	Cell	1	Cell Center of Image Mass	0.000	1.000	408	3	siRNA-SC-10 PSF-A488 IMPa4-A546 DAPI 8C1-siRNA-IMP-a2-a4 V2.00	0	32. siRNA-SC-10 PSF-A488 DAPI IMPa4-A546_i_TileScan_001 (Stage 9 of 49)	00-KpwXVFTnvnV2obPXTAybzL
63252	43170.3	-2.47906	um	Cell	1	Cell Center of Image Mass	0.000	1.000	409	4	siRNA-SC-10 PSF-A488 IMPa4-A546 DAPI 8C1-siRNA-IMP-a2-a4 V2.00	0	32. siRNA-SC-10 PSF-A488 DAPI IMPa4-A546_i_TileScan_001 (Stage 9 of 49)	00-KpwXVFTnvnV2obPXTAybzL
63238.9	43179.8	-2.29493	um	Cell	1	Cell Center of Image Mass	0.000	1.000	410	5	siRNA-SC-10 PSF-A488 IMPa4-A546 DAPI 8C1-siRNA-IMP-a2-a4 V2.00	0	32. siRNA-SC-10 PSF-A488 DAPI IMPa4-A546_i_TileScan_001 (Stage 9 of 49)	00-KpwXVFTnvnV2obPXTAybzL
63279.8	43204.2	-2.21168	um	Cell	1	Cell Center of Image Mass	0.000	1.000	411	6	siRNA-SC-10 PSF-A488 IMPa4-A546 DAPI 8C1-siRNA-IMP-a2-a4 V2.00	0	32. siRNA-SC-10 PSF-A488 DAPI IMPa4-A546_i_TileScan_001 (Stage 9 of 49)	00-KpwXVFTnvnV2obPXTAybzL
63268.9	43215.7	-2.24472	um	Cell	1	Cell Center of Image Mass	0.000	1.000	412	7	siRNA-SC-10 PSF-A488 IMPa4-A546 DAPI 8C1-siRNA-IMP-a2-a4 V2.00	0	32. siRNA-SC-10 PSF-A488 DAPI IMPa4-A546_i_TileScan_001 (Stage 9 of 49)	00-KpwXVFTnvnV2obPXTAybzL
63273.7	43236	-2.23662	um	Cell	1	Cell Center of Image Mass	0.000	1.000	413	8	siRNA-SC-10 PSF-A488 IMPa4-A546 DAPI 8C1-siRNA-IMP-a2-a4 V2.00	0	32. siRNA-SC-10 PSF-A488 DAPI IMPa4-A546_i_TileScan_001 (Stage 9 of 49)	00-KpwXVFTnvnV2obPXTAybzL
63290.9	43174.1	-2.15626	um	Cell	1	Cell Center of Image Mass	0.000	1.000	414	9	siRNA-SC-10 PSF-A488 IMPa4-A546 DAPI 8C1-siRNA-IMP-a2-a4 V2.00	0	32. siRNA-SC-10 PSF-A488 DAPI IMPa4-A546_i_TileScan_001 (Stage 9 of 49)	00-KpwXVFTnvnV2obPXTAybzL
63165.6	43293.7	-2.55162	um	Cell	1	Cell Center of Image Mass	0.000	1.000	415	10	siRNA-SC-10 PSF-A488 IMPa4-A546 DAPI 8C1-siRNA-IMP-a2-a4 V2.00	0	32. siRNA-SC-10 PSF-A488 DAPI IMPa4-A546_i_TileScan_001 (Stage 9 of 49)	00-KpwXVFTnvnV2obPXTAybzL
63221.4	43296.5	-2.36186	um	Cell	1	Cell Center of Image Mass	0.000	1.000	416	11	siRNA-SC-10 PSF-A488 IMPa4-A546 DAPI 8C1-siRNA-IMP-a2-a4 V2.00	0	32. siRNA-SC-10 PSF-A488 DAPI IMPa4-A546_i_TileScan_001 (Stage 9 of 49)	00-KpwXVFTnvnV2obPXTAybzL
63184	43308.8	-2.3687	um	Cell	1	Cell Center of Image Mass	0.000	1.000	417	12	siRNA-SC-10 PSF-A488 IMPa4-A546 DAPI 8C1-siRNA-IMP-a2-a4 V2.00	0	32. siRNA-SC-10 PSF-A488 DAPI IMPa4-A546_i_TileScan_001 (Stage 9 of 49)	00-KpwXVFTnvnV2obPXTAybzL
63295.5	43267.9	-2.69589	um	Cell	1	Cell Center of Image Mass	0.000	1.000	418	13	siRNA-SC-10 PSF-A488 IMPa4-A546 DAPI 8C1-siRNA-IMP-a2-a4 V2.00	0	32. siRNA-SC-10 PSF-A488 DAPI IMPa4-A546_i_TileScan_001 (Stage 9 of 49)	00-KpwXVFTnvnV2obPXTAybzL
63296.1	43292	-2.39275	um	Cell	1	Cell Center of Image Mass	0.000	1.000	419	14	siRNA-SC-10 PSF-A488 IMPa4-A546 DAPI 8C1-siRNA-IMP-a2-a4 V2.00	0	32. siRNA-SC-10 PSF-A488 DAPI IMPa4-A546_i_TileScan_001 (Stage 9 of 49)	00-KpwXVFTnvnV2obPXTAybzL
63260.7	43307.3	-2.43677	um	Cell	1	Cell Center of Image Mass	0.000	1.000	420	15	siRNA-SC-10 PSF-A488 IMPa4-A546 DAPI 8C1-siRNA-IMP-a2-a4 V2.00	0	32. siRNA-SC-10 PSF-A488 DAPI IMPa4-A546_i_TileScan_001 (Stage 9 of 49)	00-KpwXVFTnvnV2obPXTAybzL
63293.5	43240.7	-2.00933	um	Cell	1	Cell Center of Image Mass	0.000	1.000	421	16	siRNA-SC-10 PSF-A488 IMPa4-A546 DAPI 8C1-siRNA-IMP-a2-a4 V2.00	0	32. siRNA-SC-10 PSF-A488 DAPI IMPa4-A546_i_TileScan_001 (Stage 9 of 49)	00-KpwXVFTnvnV2obPXTAybzL
63234.7	43261.5	-2.40767	um	Cell	1	Cell Center of Image Mass	0.000	1.000	422	17	siRNA-SC-10 PSF-A488 IMPa4-A546 DAPI 8C1-siRNA-IMP-a2-a4 V2.00	0	32. siRNA-SC-10 PSF-A488 DAPI IMPa4-A546_i_TileScan_001 (Stage 9 of 49)	00-KpwXVFTnvnV2obPXTAybzL
63283	43305.1	-2.15345	um	Cell	1	Cell Center of Image Mass	0.000	1.000	423	18	siRNA-SC-10 PSF-A488 IMPa4-A546 DAPI 8C1-siRNA-IMP-a2-a4 V2.00	0	32. siRNA-SC-10 PSF-A488 DAPI IMPa4-A546_i_TileScan_001 (Stage 9 of 49)	00-KpwXVFTnvnV2obPXTAybzL
63291.7	43301.5	-2.75754	um	Cell	1	Cell Center of Image Mass	0.000	1.000	424	0	siRNA-SC-10 PSF-A488 IMPa4-A546 DAPI 8C1-siRNA-IMP-a2-a4 V2.00	0	32. siRNA-SC-10 PSF-A488 DAPI IMPa4-A546_j_TileScan_001 (Stage 10 of 49)	00-Y4VdnEpVEtGLEzSmF265QL
63201.9	43170.8	-2.38147	um	Cell	1	Cell Center of Image Mass	0.000	1.000	425	1	siRNA-SC-10 PSF-A488 IMPa4-A546 DAPI 8C1-siRNA-IMP-a2-a4 V2.00	0	32. siRNA-SC-10 PSF-A488 DAPI IMPa4-A546_j_TileScan_001 (Stage 10 of 49)	00-Y4VdnEpVEtGLEzSmF265QL
63160.2	43179.9	-2.21412	um	Cell	1	Cell Center of Image Mass	0.000	1.000	426	2	siRNA-SC-10 PSF-A488 IMPa4-A546 DAPI 8C1-siRNA-IMP-a2-a4 V2.00	0	32. siRNA-SC-10 PSF-A488 DAPI IMPa4-A546_j_TileScan_001 (Stage 10 of 49)	00-Y4VdnEpVEtGLEzSmF265QL
63223.2	43197.3	-2.44831	um	Cell	1	Cell Center of Image Mass	0.000	1.000	427	3	siRNA-SC-10 PSF-A488 IMPa4-A546 DAPI 8C1-siRNA-IMP-a2-a4 V2.00	0	32. siRNA-SC-10 PSF-A488 DAPI IMPa4-A546_j_TileScan_001 (Stage 10 of 49)	00-Y4VdnEpVEtGLEzSmF265QL
63181.6	43209.8	-2.33153	um	Cell	1	Cell Center of Image Mass	0.000	1.000	428	4	siRNA-SC-10 PSF-A488 IMPa4-A546 DAPI 8C1-siRNA-IMP-a2-a4 V2.00	0	32. siRNA-SC-10 PSF-A488 DAPI IMPa4-A546_j_TileScan_001 (Stage 10 of 49)	00-Y4VdnEpVEtGLEzSmF265QL
63185	43222.9	-2.11831	um	Cell	1	Cell Center of Image Mass	0.000	1.000	429	5	siRNA-SC-10 PSF-A488 IMPa4-A546 DAPI 8C1-siRNA-IMP-a2-a4 V2.00	0	32. siRNA-SC-10 PSF-A488 DAPI IMPa4-A546_j_TileScan_001 (Stage 10 of 49)	00-Y4VdnEpVEtGLEzSmF265QL
63165.8	43230.9	-2.12511	um	Cell	1	Cell Center of Image Mass	0.000	1.000	430	6	siRNA-SC-10 PSF-A488 IMPa4-A546 DAPI 8C1-siRNA-IMP-a2-a4 V2.00	0	32. siRNA-SC-10 PSF-A488 DAPI IMPa4-A546_j_TileScan_001 (Stage 10 of 49)	00-Y4VdnEpVEtGLEzSmF265QL
63294.1	43213.2	-2.64865	um	Cell	1	Cell Center of Image Mass	0.000	1.000	431	7	siRNA-SC-10 PSF-A488 IMPa4-A546 DAPI 8C1-siRNA-IMP-a2-a4 V2.00	0	32. siRNA-SC-10 PSF-A488 DAPI IMPa4-A546_j_TileScan_001 (Stage 10 of 49)	00-Y4VdnEpVEtGLEzSmF265QL
63226.6	43169.1	-2.37184	um	Cell	1	Cell Center of Image Mass	0.000	1.000	432	8	siRNA-SC-10 PSF-A488 IMPa4-A546 DAPI 8C1-siRNA-IMP-a2-a4 V2.00	0	32. siRNA-SC-10 PSF-A488 DAPI IMPa4-A546_j_TileScan_001 (Stage 10 of 49)	00-Y4VdnEpVEtGLEzSmF265QL
63192.5	43245.7	-2.45704	um	Cell	1	Cell Center of Image Mass	0.000	1.000	433	9	siRNA-SC-10 PSF-A488 IMPa4-A546 DAPI 8C1-siRNA-IMP-a2-a4 V2.00	0	32. siRNA-SC-10 PSF-A488 DAPI IMPa4-A546_j_TileScan_001 (Stage 10 of 49)	00-Y4VdnEpVEtGLEzSmF265QL
63167.1	43260.8	-2.3322	um	Cell	1	Cell Center of Image Mass	0.000	1.000	434	10	siRNA-SC-10 PSF-A488 IMPa4-A546 DAPI 8C1-siRNA-IMP-a2-a4 V2.00	0	32. siRNA-SC-10 PSF-A488 DAPI IMPa4-A546_j_TileScan_001 (Stage 10 of 49)	00-Y4VdnEpVEtGLEzSmF265QL
63163.3	43294.8	-2.24837	um	Cell	1	Cell Center of Image Mass	0.000	1.000	435	11	siRNA-SC-10 PSF-A488 IMPa4-A546 DAPI 8C1-siRNA-IMP-a2-a4 V2.00	0	32. siRNA-SC-10 PSF-A488 DAPI IMPa4-A546_j_TileScan_001 (Stage 10 of 49)	00-Y4VdnEpVEtGLEzSmF265QL
63211.3	43298.6	-2.37272	um	Cell	1	Cell Center of Image Mass	0.000	1.000	436	12	siRNA-SC-10 PSF-A488 IMPa4-A546 DAPI 8C1-siRNA-IMP-a2-a4 V2.00	0	32. siRNA-SC-10 PSF-A488 DAPI IMPa4-A546_j_TileScan_001 (Stage 10 of 49)	00-Y4VdnEpVEtGLEzSmF265QL
63155.7	43240.8	-2.01487	um	Cell	1	Cell Center of Image Mass	0.000	1.000	437	13	siRNA-SC-10 PSF-A488 IMPa4-A546 DAPI 8C1-siRNA-IMP-a2-a4 V2.00	0	32. siRNA-SC-10 PSF-A488 DAPI IMPa4-A546_j_TileScan_001 (Stage 10 of 49)	00-Y4VdnEpVEtGLEzSmF265QL
63197.5	43279.7	-2.27327	um	Cell	1	Cell Center of Image Mass	0.000	1.000	438	14	siRNA-SC-10 PSF-A488 IMPa4-A546 DAPI 8C1-siRNA-IMP-a2-a4 V2.00	0	32. siRNA-SC-10 PSF-A488 DAPI IMPa4-A546_j_TileScan_001 (Stage 10 of 49)	00-Y4VdnEpVEtGLEzSmF265QL
63236.3	43271.4	-2.22704	um	Cell	1	Cell Center of Image Mass	0.000	1.000	439	15	siRNA-SC-10 PSF-A488 IMPa4-A546 DAPI 8C1-siRNA-IMP-a2-a4 V2.00	0	32. siRNA-SC-10 PSF-A488 DAPI IMPa4-A546_j_TileScan_001 (Stage 10 of 49)	00-Y4VdnEpVEtGLEzSmF265QL
63272.5	43296.9	-1.91732	um	Cell	1	Cell Center of Image Mass	0.000	1.000	440	16	siRNA-SC-10 PSF-A488 IMPa4-A546 DAPI 8C1-siRNA-IMP-a2-a4 V2.00	0	32. siRNA-SC-10 PSF-A488 DAPI IMPa4-A546_j_TileScan_001 (Stage 10 of 49)	00-Y4VdnEpVEtGLEzSmF265QL
63297.1	43180.4	-2.1959	um	Cell	1	Cell Center of Image Mass	0.000	1.000	441	0	siRNA-SC-10 PSF-A488 IMPa4-A546 DAPI 8C1-siRNA-IMP-a2-a4 V2.00	0	32. siRNA-SC-10 PSF-A488 DAPI IMPa4-A546_k_TileScan_001 (Stage 11 of 49)	00-xdjdBijXe7qMceSpfNhytB
63178.3	43220.6	-2.04359	um	Cell	1	Cell Center of Image Mass	0.000	1.000	442	1	siRNA-SC-10 PSF-A488 IMPa4-A546 DAPI 8C1-siRNA-IMP-a2-a4 V2.00	0	32. siRNA-SC-10 PSF-A488 DAPI IMPa4-A546_k_TileScan_001 (Stage 11 of 49)	00-xdjdBijXe7qMceSpfNhytB
63219.4	43236.6	-2.21932	um	Cell	1	Cell Center of Image Mass	0.000	1.000	443	2	siRNA-SC-10 PSF-A488 IMPa4-A546 DAPI 8C1-siRNA-IMP-a2-a4 V2.00	0	32. siRNA-SC-10 PSF-A488 DAPI IMPa4-A546_k_TileScan_001 (Stage 11 of 49)	00-xdjdBijXe7qMceSpfNhytB
63287	43209.1	-1.98666	um	Cell	1	Cell Center of Image Mass	0.000	1.000	444	3	siRNA-SC-10 PSF-A488 IMPa4-A546 DAPI 8C1-siRNA-IMP-a2-a4 V2.00	0	32. siRNA-SC-10 PSF-A488 DAPI IMPa4-A546_k_TileScan_001 (Stage 11 of 49)	00-xdjdBijXe7qMceSpfNhytB
63245.9	43220.5	-2.11479	um	Cell	1	Cell Center of Image Mass	0.000	1.000	445	4	siRNA-SC-10 PSF-A488 IMPa4-A546 DAPI 8C1-siRNA-IMP-a2-a4 V2.00	0	32. siRNA-SC-10 PSF-A488 DAPI IMPa4-A546_k_TileScan_001 (Stage 11 of 49)	00-xdjdBijXe7qMceSpfNhytB
63295.8	43233.4	-2.03198	um	Cell	1	Cell Center of Image Mass	0.000	1.000	446	5	siRNA-SC-10 PSF-A488 IMPa4-A546 DAPI 8C1-siRNA-IMP-a2-a4 V2.00	0	32. siRNA-SC-10 PSF-A488 DAPI IMPa4-A546_k_TileScan_001 (Stage 11 of 49)	00-xdjdBijXe7qMceSpfNhytB
63211.1	43269.6	-2.24679	um	Cell	1	Cell Center of Image Mass	0.000	1.000	447	6	siRNA-SC-10 PSF-A488 IMPa4-A546 DAPI 8C1-siRNA-IMP-a2-a4 V2.00	0	32. siRNA-SC-10 PSF-A488 DAPI IMPa4-A546_k_TileScan_001 (Stage 11 of 49)	00-xdjdBijXe7qMceSpfNhytB
63162.7	43274.9	-2.39148	um	Cell	1	Cell Center of Image Mass	0.000	1.000	448	7	siRNA-SC-10 PSF-A488 IMPa4-A546 DAPI 8C1-siRNA-IMP-a2-a4 V2.00	0	32. siRNA-SC-10 PSF-A488 DAPI IMPa4-A546_k_TileScan_001 (Stage 11 of 49)	00-xdjdBijXe7qMceSpfNhytB
63184.3	43282.1	-2.40994	um	Cell	1	Cell Center of Image Mass	0.000	1.000	449	8	siRNA-SC-10 PSF-A488 IMPa4-A546 DAPI 8C1-siRNA-IMP-a2-a4 V2.00	0	32. siRNA-SC-10 PSF-A488 DAPI IMPa4-A546_k_TileScan_001 (Stage 11 of 49)	00-xdjdBijXe7qMceSpfNhytB
63205.6	43304	-2.24424	um	Cell	1	Cell Center of Image Mass	0.000	1.000	450	9	siRNA-SC-10 PSF-A488 IMPa4-A546 DAPI 8C1-siRNA-IMP-a2-a4 V2.00	0	32. siRNA-SC-10 PSF-A488 DAPI IMPa4-A546_k_TileScan_001 (Stage 11 of 49)	00-xdjdBijXe7qMceSpfNhytB
63218.1	43288.3	-1.99217	um	Cell	1	Cell Center of Image Mass	0.000	1.000	451	10	siRNA-SC-10 PSF-A488 IMPa4-A546 DAPI 8C1-siRNA-IMP-a2-a4 V2.00	0	32. siRNA-SC-10 PSF-A488 DAPI IMPa4-A546_k_TileScan_001 (Stage 11 of 49)	00-xdjdBijXe7qMceSpfNhytB
63225.5	43301.2	-1.94968	um	Cell	1	Cell Center of Image Mass	0.000	1.000	452	11	siRNA-SC-10 PSF-A488 IMPa4-A546 DAPI 8C1-siRNA-IMP-a2-a4 V2.00	0	32. siRNA-SC-10 PSF-A488 DAPI IMPa4-A546_k_TileScan_001 (Stage 11 of 49)	00-xdjdBijXe7qMceSpfNhytB
63256.6	43254.9	-2.4603	um	Cell	1	Cell Center of Image Mass	0.000	1.000	453	12	siRNA-SC-10 PSF-A488 IMPa4-A546 DAPI 8C1-siRNA-IMP-a2-a4 V2.00	0	32. siRNA-SC-10 PSF-A488 DAPI IMPa4-A546_k_TileScan_001 (Stage 11 of 49)	00-xdjdBijXe7qMceSpfNhytB
63282	43291.5	-2.07301	um	Cell	1	Cell Center of Image Mass	0.000	1.000	454	13	siRNA-SC-10 PSF-A488 IMPa4-A546 DAPI 8C1-siRNA-IMP-a2-a4 V2.00	0	32. siRNA-SC-10 PSF-A488 DAPI IMPa4-A546_k_TileScan_001 (Stage 11 of 49)	00-xdjdBijXe7qMceSpfNhytB
63280	43300.8	-1.97655	um	Cell	1	Cell Center of Image Mass	0.000	1.000	455	14	siRNA-SC-10 PSF-A488 IMPa4-A546 DAPI 8C1-siRNA-IMP-a2-a4 V2.00	0	32. siRNA-SC-10 PSF-A488 DAPI IMPa4-A546_k_TileScan_001 (Stage 11 of 49)	00-xdjdBijXe7qMceSpfNhytB
63211.1	43193.1	-2.44284	um	Cell	1	Cell Center of Image Mass	0.000	1.000	456	0	siRNA-SC-10 PSF-A488 IMPa4-A546 DAPI 8C1-siRNA-IMP-a2-a4 V2.00	0	32. siRNA-SC-10 PSF-A488 DAPI IMPa4-A546_l_TileScan_001 (Stage 12 of 49)	00-XVE4Y4d2JiqZiwQK4oqBC8
63213.9	43171	-1.97294	um	Cell	1	Cell Center of Image Mass	0.000	1.000	457	1	siRNA-SC-10 PSF-A488 IMPa4-A546 DAPI 8C1-siRNA-IMP-a2-a4 V2.00	0	32. siRNA-SC-10 PSF-A488 DAPI IMPa4-A546_l_TileScan_001 (Stage 12 of 49)	00-XVE4Y4d2JiqZiwQK4oqBC8
63193.6	43180.7	-2.07289	um	Cell	1	Cell Center of Image Mass	0.000	1.000	458	2	siRNA-SC-10 PSF-A488 IMPa4-A546 DAPI 8C1-siRNA-IMP-a2-a4 V2.00	0	32. siRNA-SC-10 PSF-A488 DAPI IMPa4-A546_l_TileScan_001 (Stage 12 of 49)	00-XVE4Y4d2JiqZiwQK4oqBC8
63170.7	43190.8	-2.07596	um	Cell	1	Cell Center of Image Mass	0.000	1.000	459	3	siRNA-SC-10 PSF-A488 IMPa4-A546 DAPI 8C1-siRNA-IMP-a2-a4 V2.00	0	32. siRNA-SC-10 PSF-A488 DAPI IMPa4-A546_l_TileScan_001 (Stage 12 of 49)	00-XVE4Y4d2JiqZiwQK4oqBC8
63159.7	43233.8	-2.22413	um	Cell	1	Cell Center of Image Mass	0.000	1.000	460	4	siRNA-SC-10 PSF-A488 IMPa4-A546 DAPI 8C1-siRNA-IMP-a2-a4 V2.00	0	32. siRNA-SC-10 PSF-A488 DAPI IMPa4-A546_l_TileScan_001 (Stage 12 of 49)	00-XVE4Y4d2JiqZiwQK4oqBC8
63210.7	43231.7	-2.17127	um	Cell	1	Cell Center of Image Mass	0.000	1.000	461	5	siRNA-SC-10 PSF-A488 IMPa4-A546 DAPI 8C1-siRNA-IMP-a2-a4 V2.00	0	32. siRNA-SC-10 PSF-A488 DAPI IMPa4-A546_l_TileScan_001 (Stage 12 of 49)	00-XVE4Y4d2JiqZiwQK4oqBC8
63230.2	43197.9	-2.11774	um	Cell	1	Cell Center of Image Mass	0.000	1.000	462	6	siRNA-SC-10 PSF-A488 IMPa4-A546 DAPI 8C1-siRNA-IMP-a2-a4 V2.00	0	32. siRNA-SC-10 PSF-A488 DAPI IMPa4-A546_l_TileScan_001 (Stage 12 of 49)	00-XVE4Y4d2JiqZiwQK4oqBC8
63244	43222.8	-2.12139	um	Cell	1	Cell Center of Image Mass	0.000	1.000	463	7	siRNA-SC-10 PSF-A488 IMPa4-A546 DAPI 8C1-siRNA-IMP-a2-a4 V2.00	0	32. siRNA-SC-10 PSF-A488 DAPI IMPa4-A546_l_TileScan_001 (Stage 12 of 49)	00-XVE4Y4d2JiqZiwQK4oqBC8
63288.5	43231.2	-1.5869	um	Cell	1	Cell Center of Image Mass	0.000	1.000	464	8	siRNA-SC-10 PSF-A488 IMPa4-A546 DAPI 8C1-siRNA-IMP-a2-a4 V2.00	0	32. siRNA-SC-10 PSF-A488 DAPI IMPa4-A546_l_TileScan_001 (Stage 12 of 49)	00-XVE4Y4d2JiqZiwQK4oqBC8
63177.9	43298.2	-2.46224	um	Cell	1	Cell Center of Image Mass	0.000	1.000	465	9	siRNA-SC-10 PSF-A488 IMPa4-A546 DAPI 8C1-siRNA-IMP-a2-a4 V2.00	0	32. siRNA-SC-10 PSF-A488 DAPI IMPa4-A546_l_TileScan_001 (Stage 12 of 49)	00-XVE4Y4d2JiqZiwQK4oqBC8
63184.5	43267.6	-2.25582	um	Cell	1	Cell Center of Image Mass	0.000	1.000	466	10	siRNA-SC-10 PSF-A488 IMPa4-A546 DAPI 8C1-siRNA-IMP-a2-a4 V2.00	0	32. siRNA-SC-10 PSF-A488 DAPI IMPa4-A546_l_TileScan_001 (Stage 12 of 49)	00-XVE4Y4d2JiqZiwQK4oqBC8
63195.8	43248	-1.80486	um	Cell	1	Cell Center of Image Mass	0.000	1.000	467	11	siRNA-SC-10 PSF-A488 IMPa4-A546 DAPI 8C1-siRNA-IMP-a2-a4 V2.00	0	32. siRNA-SC-10 PSF-A488 DAPI IMPa4-A546_l_TileScan_001 (Stage 12 of 49)	00-XVE4Y4d2JiqZiwQK4oqBC8
63220.6	43306.3	-1.97375	um	Cell	1	Cell Center of Image Mass	0.000	1.000	468	12	siRNA-SC-10 PSF-A488 IMPa4-A546 DAPI 8C1-siRNA-IMP-a2-a4 V2.00	0	32. siRNA-SC-10 PSF-A488 DAPI IMPa4-A546_l_TileScan_001 (Stage 12 of 49)	00-XVE4Y4d2JiqZiwQK4oqBC8
63246.9	43239.8	-2.25418	um	Cell	1	Cell Center of Image Mass	0.000	1.000	469	13	siRNA-SC-10 PSF-A488 IMPa4-A546 DAPI 8C1-siRNA-IMP-a2-a4 V2.00	0	32. siRNA-SC-10 PSF-A488 DAPI IMPa4-A546_l_TileScan_001 (Stage 12 of 49)	00-XVE4Y4d2JiqZiwQK4oqBC8
63230.3	43284.8	-2.29908	um	Cell	1	Cell Center of Image Mass	0.000	1.000	470	14	siRNA-SC-10 PSF-A488 IMPa4-A546 DAPI 8C1-siRNA-IMP-a2-a4 V2.00	0	32. siRNA-SC-10 PSF-A488 DAPI IMPa4-A546_l_TileScan_001 (Stage 12 of 49)	00-XVE4Y4d2JiqZiwQK4oqBC8
63241.7	43255	-2.1809	um	Cell	1	Cell Center of Image Mass	0.000	1.000	471	15	siRNA-SC-10 PSF-A488 IMPa4-A546 DAPI 8C1-siRNA-IMP-a2-a4 V2.00	0	32. siRNA-SC-10 PSF-A488 DAPI IMPa4-A546_l_TileScan_001 (Stage 12 of 49)	00-XVE4Y4d2JiqZiwQK4oqBC8
63274.1	43264.3	-1.92503	um	Cell	1	Cell Center of Image Mass	0.000	1.000	472	16	siRNA-SC-10 PSF-A488 IMPa4-A546 DAPI 8C1-siRNA-IMP-a2-a4 V2.00	0	32. siRNA-SC-10 PSF-A488 DAPI IMPa4-A546_l_TileScan_001 (Stage 12 of 49)	00-XVE4Y4d2JiqZiwQK4oqBC8
63263.5	43278.5	-1.84466	um	Cell	1	Cell Center of Image Mass	0.000	1.000	473	17	siRNA-SC-10 PSF-A488 IMPa4-A546 DAPI 8C1-siRNA-IMP-a2-a4 V2.00	0	32. siRNA-SC-10 PSF-A488 DAPI IMPa4-A546_l_TileScan_001 (Stage 12 of 49)	00-XVE4Y4d2JiqZiwQK4oqBC8
63268.3	43295.6	-1.58446	um	Cell	1	Cell Center of Image Mass	0.000	1.000	474	18	siRNA-SC-10 PSF-A488 IMPa4-A546 DAPI 8C1-siRNA-IMP-a2-a4 V2.00	0	32. siRNA-SC-10 PSF-A488 DAPI IMPa4-A546_l_TileScan_001 (Stage 12 of 49)	00-XVE4Y4d2JiqZiwQK4oqBC8
63250.4	43304.8	-1.91391	um	Cell	1	Cell Center of Image Mass	0.000	1.000	475	19	siRNA-SC-10 PSF-A488 IMPa4-A546 DAPI 8C1-siRNA-IMP-a2-a4 V2.00	0	32. siRNA-SC-10 PSF-A488 DAPI IMPa4-A546_l_TileScan_001 (Stage 12 of 49)	00-XVE4Y4d2JiqZiwQK4oqBC8
63292.7	43308.9	-1.91869	um	Cell	1	Cell Center of Image Mass	0.000	1.000	476	20	siRNA-SC-10 PSF-A488 IMPa4-A546 DAPI 8C1-siRNA-IMP-a2-a4 V2.00	0	32. siRNA-SC-10 PSF-A488 DAPI IMPa4-A546_l_TileScan_001 (Stage 12 of 49)	00-XVE4Y4d2JiqZiwQK4oqBC8
63274.1	43309.8	-1.78737	um	Cell	1	Cell Center of Image Mass	0.000	1.000	477	21	siRNA-SC-10 PSF-A488 IMPa4-A546 DAPI 8C1-siRNA-IMP-a2-a4 V2.00	0	32. siRNA-SC-10 PSF-A488 DAPI IMPa4-A546_l_TileScan_001 (Stage 12 of 49)	00-XVE4Y4d2JiqZiwQK4oqBC8
63183.2	43222.6	-1.52903	um	Cell	1	Cell Center of Image Mass	0.000	1.000	478	22	siRNA-SC-10 PSF-A488 IMPa4-A546 DAPI 8C1-siRNA-IMP-a2-a4 V2.00	0	32. siRNA-SC-10 PSF-A488 DAPI IMPa4-A546_l_TileScan_001 (Stage 12 of 49)	00-XVE4Y4d2JiqZiwQK4oqBC8
63295.1	43287.4	-0.188616	um	Cell	1	Cell Center of Image Mass	0.000	1.000	479	23	siRNA-SC-10 PSF-A488 IMPa4-A546 DAPI 8C1-siRNA-IMP-a2-a4 V2.00	0	32. siRNA-SC-10 PSF-A488 DAPI IMPa4-A546_l_TileScan_001 (Stage 12 of 49)	00-XVE4Y4d2JiqZiwQK4oqBC8
63282.6	43290.5	-0.382226	um	Cell	1	Cell Center of Image Mass	0.000	1.000	480	24	siRNA-SC-10 PSF-A488 IMPa4-A546 DAPI 8C1-siRNA-IMP-a2-a4 V2.00	0	32. siRNA-SC-10 PSF-A488 DAPI IMPa4-A546_l_TileScan_001 (Stage 12 of 49)	00-XVE4Y4d2JiqZiwQK4oqBC8
63221.6	43228.5	-2.18334	um	Cell	1	Cell Center of Image Mass	0.000	1.000	481	0	siRNA-SC-10 PSF-A488 IMPa4-A546 DAPI 8C1-siRNA-IMP-a2-a4 V2.00	0	32. siRNA-SC-10 PSF-A488 DAPI IMPa4-A546_m_TileScan_001 (Stage 13 of 49)	00-t4q6xkvDTSHjPYKhtCjpek
63158.4	43233	-1.66809	um	Cell	1	Cell Center of Image Mass	0.000	1.000	482	1	siRNA-SC-10 PSF-A488 IMPa4-A546 DAPI 8C1-siRNA-IMP-a2-a4 V2.00	0	32. siRNA-SC-10 PSF-A488 DAPI IMPa4-A546_m_TileScan_001 (Stage 13 of 49)	00-t4q6xkvDTSHjPYKhtCjpek
63183.6	43249.6	-2.27626	um	Cell	1	Cell Center of Image Mass	0.000	1.000	483	2	siRNA-SC-10 PSF-A488 IMPa4-A546 DAPI 8C1-siRNA-IMP-a2-a4 V2.00	0	32. siRNA-SC-10 PSF-A488 DAPI IMPa4-A546_m_TileScan_001 (Stage 13 of 49)	00-t4q6xkvDTSHjPYKhtCjpek
63208.5	43309.4	-2.38309	um	Cell	1	Cell Center of Image Mass	0.000	1.000	484	3	siRNA-SC-10 PSF-A488 IMPa4-A546 DAPI 8C1-siRNA-IMP-a2-a4 V2.00	0	32. siRNA-SC-10 PSF-A488 DAPI IMPa4-A546_m_TileScan_001 (Stage 13 of 49)	00-t4q6xkvDTSHjPYKhtCjpek
63222.3	43262.6	-2.18034	um	Cell	1	Cell Center of Image Mass	0.000	1.000	485	4	siRNA-SC-10 PSF-A488 IMPa4-A546 DAPI 8C1-siRNA-IMP-a2-a4 V2.00	0	32. siRNA-SC-10 PSF-A488 DAPI IMPa4-A546_m_TileScan_001 (Stage 13 of 49)	00-t4q6xkvDTSHjPYKhtCjpek
63199.8	43272.7	-2.21899	um	Cell	1	Cell Center of Image Mass	0.000	1.000	486	5	siRNA-SC-10 PSF-A488 IMPa4-A546 DAPI 8C1-siRNA-IMP-a2-a4 V2.00	0	32. siRNA-SC-10 PSF-A488 DAPI IMPa4-A546_m_TileScan_001 (Stage 13 of 49)	00-t4q6xkvDTSHjPYKhtCjpek
63157.5	43307.2	-2.21943	um	Cell	1	Cell Center of Image Mass	0.000	1.000	487	6	siRNA-SC-10 PSF-A488 IMPa4-A546 DAPI 8C1-siRNA-IMP-a2-a4 V2.00	0	32. siRNA-SC-10 PSF-A488 DAPI IMPa4-A546_m_TileScan_001 (Stage 13 of 49)	00-t4q6xkvDTSHjPYKhtCjpek
63174.7	43308.5	-1.85342	um	Cell	1	Cell Center of Image Mass	0.000	1.000	488	7	siRNA-SC-10 PSF-A488 IMPa4-A546 DAPI 8C1-siRNA-IMP-a2-a4 V2.00	0	32. siRNA-SC-10 PSF-A488 DAPI IMPa4-A546_m_TileScan_001 (Stage 13 of 49)	00-t4q6xkvDTSHjPYKhtCjpek
63253.3	43271.7	-2.3397	um	Cell	1	Cell Center of Image Mass	0.000	1.000	489	8	siRNA-SC-10 PSF-A488 IMPa4-A546 DAPI 8C1-siRNA-IMP-a2-a4 V2.00	0	32. siRNA-SC-10 PSF-A488 DAPI IMPa4-A546_m_TileScan_001 (Stage 13 of 49)	00-t4q6xkvDTSHjPYKhtCjpek
63227.7	43306.3	-2.34652	um	Cell	1	Cell Center of Image Mass	0.000	1.000	490	9	siRNA-SC-10 PSF-A488 IMPa4-A546 DAPI 8C1-siRNA-IMP-a2-a4 V2.00	0	32. siRNA-SC-10 PSF-A488 DAPI IMPa4-A546_m_TileScan_001 (Stage 13 of 49)	00-t4q6xkvDTSHjPYKhtCjpek
63281.9	43308.4	-2.20621	um	Cell	1	Cell Center of Image Mass	0.000	1.000	491	10	siRNA-SC-10 PSF-A488 IMPa4-A546 DAPI 8C1-siRNA-IMP-a2-a4 V2.00	0	32. siRNA-SC-10 PSF-A488 DAPI IMPa4-A546_m_TileScan_001 (Stage 13 of 49)	00-t4q6xkvDTSHjPYKhtCjpek
63281.9	43248.3	-2.01297	um	Cell	1	Cell Center of Image Mass	0.000	1.000	492	11	siRNA-SC-10 PSF-A488 IMPa4-A546 DAPI 8C1-siRNA-IMP-a2-a4 V2.00	0	32. siRNA-SC-10 PSF-A488 DAPI IMPa4-A546_m_TileScan_001 (Stage 13 of 49)	00-t4q6xkvDTSHjPYKhtCjpek
63160.3	43288.8	-0.270449	um	Cell	1	Cell Center of Image Mass	0.000	1.000	493	12	siRNA-SC-10 PSF-A488 IMPa4-A546 DAPI 8C1-siRNA-IMP-a2-a4 V2.00	0	32. siRNA-SC-10 PSF-A488 DAPI IMPa4-A546_m_TileScan_001 (Stage 13 of 49)	00-t4q6xkvDTSHjPYKhtCjpek
63167.4	43264.9	-0.106437	um	Cell	1	Cell Center of Image Mass	0.000	1.000	494	13	siRNA-SC-10 PSF-A488 IMPa4-A546 DAPI 8C1-siRNA-IMP-a2-a4 V2.00	0	32. siRNA-SC-10 PSF-A488 DAPI IMPa4-A546_m_TileScan_001 (Stage 13 of 49)	00-t4q6xkvDTSHjPYKhtCjpek
63159.7	43307.3	-2.42318	um	Cell	1	Cell Center of Image Mass	0.000	1.000	495	0	siRNA-SC-10 PSF-A488 IMPa4-A546 DAPI 8C1-siRNA-IMP-a2-a4 V2.00	0	32. siRNA-SC-10 PSF-A488 DAPI IMPa4-A546_n_TileScan_001 (Stage 14 of 49)	00-hvafrp5ATgPA85y7pofALK
63293.7	43172.7	-2.12099	um	Cell	1	Cell Center of Image Mass	0.000	1.000	496	1	siRNA-SC-10 PSF-A488 IMPa4-A546 DAPI 8C1-siRNA-IMP-a2-a4 V2.00	0	32. siRNA-SC-10 PSF-A488 DAPI IMPa4-A546_n_TileScan_001 (Stage 14 of 49)	00-hvafrp5ATgPA85y7pofALK
63157.2	43252.3	-2.13933	um	Cell	1	Cell Center of Image Mass	0.000	1.000	497	2	siRNA-SC-10 PSF-A488 IMPa4-A546 DAPI 8C1-siRNA-IMP-a2-a4 V2.00	0	32. siRNA-SC-10 PSF-A488 DAPI IMPa4-A546_n_TileScan_001 (Stage 14 of 49)	00-hvafrp5ATgPA85y7pofALK
63208.1	43260.6	-2.10244	um	Cell	1	Cell Center of Image Mass	0.000	1.000	498	3	siRNA-SC-10 PSF-A488 IMPa4-A546 DAPI 8C1-siRNA-IMP-a2-a4 V2.00	0	32. siRNA-SC-10 PSF-A488 DAPI IMPa4-A546_n_TileScan_001 (Stage 14 of 49)	00-hvafrp5ATgPA85y7pofALK
63180.2	43288	-2.05452	um	Cell	1	Cell Center of Image Mass	0.000	1.000	499	4	siRNA-SC-10 PSF-A488 IMPa4-A546 DAPI 8C1-siRNA-IMP-a2-a4 V2.00	0	32. siRNA-SC-10 PSF-A488 DAPI IMPa4-A546_n_TileScan_001 (Stage 14 of 49)	00-hvafrp5ATgPA85y7pofALK
63206.2	43300	-1.15044	um	Cell	1	Cell Center of Image Mass	0.000	1.000	500	5	siRNA-SC-10 PSF-A488 IMPa4-A546 DAPI 8C1-siRNA-IMP-a2-a4 V2.00	0	32. siRNA-SC-10 PSF-A488 DAPI IMPa4-A546_n_TileScan_001 (Stage 14 of 49)	00-hvafrp5ATgPA85y7pofALK
63254.4	43297.7	-2.16373	um	Cell	1	Cell Center of Image Mass	0.000	1.000	501	6	siRNA-SC-10 PSF-A488 IMPa4-A546 DAPI 8C1-siRNA-IMP-a2-a4 V2.00	0	32. siRNA-SC-10 PSF-A488 DAPI IMPa4-A546_n_TileScan_001 (Stage 14 of 49)	00-hvafrp5ATgPA85y7pofALK
63293.9	43257.3	-1.73066	um	Cell	1	Cell Center of Image Mass	0.000	1.000	502	7	siRNA-SC-10 PSF-A488 IMPa4-A546 DAPI 8C1-siRNA-IMP-a2-a4 V2.00	0	32. siRNA-SC-10 PSF-A488 DAPI IMPa4-A546_n_TileScan_001 (Stage 14 of 49)	00-hvafrp5ATgPA85y7pofALK
63247.5	43292.7	-2.0671	um	Cell	1	Cell Center of Image Mass	0.000	1.000	503	8	siRNA-SC-10 PSF-A488 IMPa4-A546 DAPI 8C1-siRNA-IMP-a2-a4 V2.00	0	32. siRNA-SC-10 PSF-A488 DAPI IMPa4-A546_n_TileScan_001 (Stage 14 of 49)	00-hvafrp5ATgPA85y7pofALK
63234.2	43308.6	-2.18696	um	Cell	1	Cell Center of Image Mass	0.000	1.000	504	9	siRNA-SC-10 PSF-A488 IMPa4-A546 DAPI 8C1-siRNA-IMP-a2-a4 V2.00	0	32. siRNA-SC-10 PSF-A488 DAPI IMPa4-A546_n_TileScan_001 (Stage 14 of 49)	00-hvafrp5ATgPA85y7pofALK
63239.5	43260.6	-1.84041	um	Cell	1	Cell Center of Image Mass	0.000	1.000	505	10	siRNA-SC-10 PSF-A488 IMPa4-A546 DAPI 8C1-siRNA-IMP-a2-a4 V2.00	0	32. siRNA-SC-10 PSF-A488 DAPI IMPa4-A546_n_TileScan_001 (Stage 14 of 49)	00-hvafrp5ATgPA85y7pofALK
63215.7	43284.3	-0.938039	um	Cell	1	Cell Center of Image Mass	0.000	1.000	506	11	siRNA-SC-10 PSF-A488 IMPa4-A546 DAPI 8C1-siRNA-IMP-a2-a4 V2.00	0	32. siRNA-SC-10 PSF-A488 DAPI IMPa4-A546_n_TileScan_001 (Stage 14 of 49)	00-hvafrp5ATgPA85y7pofALK
63161.2	43175.9	-3.4247	um	Cell	1	Cell Center of Image Mass	0.000	1.000	507	0	siRNA-SC-10 PSF-A488 IMPa4-A546 DAPI 8C1-siRNA-IMP-a2-a4 V2.00	0	32. siRNA-SC-10 PSF-A488 DAPI IMPa4-A546_o_TileScan_001 (Stage 15 of 49)	00-cewxc3DftRZrxMzxmfoCY8
63156.2	43199.6	-3.11601	um	Cell	1	Cell Center of Image Mass	0.000	1.000	508	1	siRNA-SC-10 PSF-A488 IMPa4-A546 DAPI 8C1-siRNA-IMP-a2-a4 V2.00	0	32. siRNA-SC-10 PSF-A488 DAPI IMPa4-A546_o_TileScan_001 (Stage 15 of 49)	00-cewxc3DftRZrxMzxmfoCY8
63160.5	43219.7	-2.85709	um	Cell	1	Cell Center of Image Mass	0.000	1.000	509	2	siRNA-SC-10 PSF-A488 IMPa4-A546 DAPI 8C1-siRNA-IMP-a2-a4 V2.00	0	32. siRNA-SC-10 PSF-A488 DAPI IMPa4-A546_o_TileScan_001 (Stage 15 of 49)	00-cewxc3DftRZrxMzxmfoCY8
63160.5	43238.9	-3.77073	um	Cell	1	Cell Center of Image Mass	0.000	1.000	510	3	siRNA-SC-10 PSF-A488 IMPa4-A546 DAPI 8C1-siRNA-IMP-a2-a4 V2.00	0	32. siRNA-SC-10 PSF-A488 DAPI IMPa4-A546_o_TileScan_001 (Stage 15 of 49)	00-cewxc3DftRZrxMzxmfoCY8
63257.3	43288.7	-3.46221	um	Cell	1	Cell Center of Image Mass	0.000	1.000	511	4	siRNA-SC-10 PSF-A488 IMPa4-A546 DAPI 8C1-siRNA-IMP-a2-a4 V2.00	0	32. siRNA-SC-10 PSF-A488 DAPI IMPa4-A546_o_TileScan_001 (Stage 15 of 49)	00-cewxc3DftRZrxMzxmfoCY8
63295.7	43295.2	-3.44331	um	Cell	1	Cell Center of Image Mass	0.000	1.000	512	5	siRNA-SC-10 PSF-A488 IMPa4-A546 DAPI 8C1-siRNA-IMP-a2-a4 V2.00	0	32. siRNA-SC-10 PSF-A488 DAPI IMPa4-A546_o_TileScan_001 (Stage 15 of 49)	00-cewxc3DftRZrxMzxmfoCY8
63178	43298.2	-3.31154	um	Cell	1	Cell Center of Image Mass	0.000	1.000	513	0	siRNA-SC-10 PSF-A488 IMPa4-A546 DAPI 8C1-siRNA-IMP-a2-a4 V2.00	0	32. siRNA-SC-10 PSF-A488 DAPI IMPa4-A546_p_TileScan_001 (Stage 16 of 49)	00-a97G3P43gCWJtG4GwtECHL
63244.3	43286.6	-3.37478	um	Cell	1	Cell Center of Image Mass	0.000	1.000	514	1	siRNA-SC-10 PSF-A488 IMPa4-A546 DAPI 8C1-siRNA-IMP-a2-a4 V2.00	0	32. siRNA-SC-10 PSF-A488 DAPI IMPa4-A546_p_TileScan_001 (Stage 16 of 49)	00-a97G3P43gCWJtG4GwtECHL
63290.2	43291	-3.22959	um	Cell	1	Cell Center of Image Mass	0.000	1.000	515	2	siRNA-SC-10 PSF-A488 IMPa4-A546 DAPI 8C1-siRNA-IMP-a2-a4 V2.00	0	32. siRNA-SC-10 PSF-A488 DAPI IMPa4-A546_p_TileScan_001 (Stage 16 of 49)	00-a97G3P43gCWJtG4GwtECHL
63238.9	43296.7	-3.2991	um	Cell	1	Cell Center of Image Mass	0.000	1.000	516	3	siRNA-SC-10 PSF-A488 IMPa4-A546 DAPI 8C1-siRNA-IMP-a2-a4 V2.00	0	32. siRNA-SC-10 PSF-A488 DAPI IMPa4-A546_p_TileScan_001 (Stage 16 of 49)	00-a97G3P43gCWJtG4GwtECHL
63233.4	43310.1	-3.3822	um	Cell	1	Cell Center of Image Mass	0.000	1.000	517	4	siRNA-SC-10 PSF-A488 IMPa4-A546 DAPI 8C1-siRNA-IMP-a2-a4 V2.00	0	32. siRNA-SC-10 PSF-A488 DAPI IMPa4-A546_p_TileScan_001 (Stage 16 of 49)	00-a97G3P43gCWJtG4GwtECHL
63256.5	43215.5	-3.30319	um	Cell	1	Cell Center of Image Mass	0.000	1.000	518	0	siRNA-SC-10 PSF-A488 IMPa4-A546 DAPI 8C1-siRNA-IMP-a2-a4 V2.00	0	32. siRNA-SC-10 PSF-A488 DAPI IMPa4-A546_q_TileScan_001 (Stage 17 of 49)	00-SfNq5gDTr6UuZRBnNY5GyM
63277.5	43190.8	-2.90444	um	Cell	1	Cell Center of Image Mass	0.000	1.000	519	1	siRNA-SC-10 PSF-A488 IMPa4-A546 DAPI 8C1-siRNA-IMP-a2-a4 V2.00	0	32. siRNA-SC-10 PSF-A488 DAPI IMPa4-A546_q_TileScan_001 (Stage 17 of 49)	00-SfNq5gDTr6UuZRBnNY5GyM
63296.9	43216.7	-2.9166	um	Cell	1	Cell Center of Image Mass	0.000	1.000	520	2	siRNA-SC-10 PSF-A488 IMPa4-A546 DAPI 8C1-siRNA-IMP-a2-a4 V2.00	0	32. siRNA-SC-10 PSF-A488 DAPI IMPa4-A546_q_TileScan_001 (Stage 17 of 49)	00-SfNq5gDTr6UuZRBnNY5GyM
63290.2	43178.7	-2.83345	um	Cell	1	Cell Center of Image Mass	0.000	1.000	521	3	siRNA-SC-10 PSF-A488 IMPa4-A546 DAPI 8C1-siRNA-IMP-a2-a4 V2.00	0	32. siRNA-SC-10 PSF-A488 DAPI IMPa4-A546_q_TileScan_001 (Stage 17 of 49)	00-SfNq5gDTr6UuZRBnNY5GyM
63253.4	43181.1	-2.80141	um	Cell	1	Cell Center of Image Mass	0.000	1.000	522	4	siRNA-SC-10 PSF-A488 IMPa4-A546 DAPI 8C1-siRNA-IMP-a2-a4 V2.00	0	32. siRNA-SC-10 PSF-A488 DAPI IMPa4-A546_q_TileScan_001 (Stage 17 of 49)	00-SfNq5gDTr6UuZRBnNY5GyM
63279.8	43210.4	-2.69927	um	Cell	1	Cell Center of Image Mass	0.000	1.000	523	5	siRNA-SC-10 PSF-A488 IMPa4-A546 DAPI 8C1-siRNA-IMP-a2-a4 V2.00	0	32. siRNA-SC-10 PSF-A488 DAPI IMPa4-A546_q_TileScan_001 (Stage 17 of 49)	00-SfNq5gDTr6UuZRBnNY5GyM
63277.5	43228.6	-2.66993	um	Cell	1	Cell Center of Image Mass	0.000	1.000	524	6	siRNA-SC-10 PSF-A488 IMPa4-A546 DAPI 8C1-siRNA-IMP-a2-a4 V2.00	0	32. siRNA-SC-10 PSF-A488 DAPI IMPa4-A546_q_TileScan_001 (Stage 17 of 49)	00-SfNq5gDTr6UuZRBnNY5GyM
63184.1	43260.2	-3.03433	um	Cell	1	Cell Center of Image Mass	0.000	1.000	525	7	siRNA-SC-10 PSF-A488 IMPa4-A546 DAPI 8C1-siRNA-IMP-a2-a4 V2.00	0	32. siRNA-SC-10 PSF-A488 DAPI IMPa4-A546_q_TileScan_001 (Stage 17 of 49)	00-SfNq5gDTr6UuZRBnNY5GyM
63204.1	43287.4	-3.25328	um	Cell	1	Cell Center of Image Mass	0.000	1.000	526	8	siRNA-SC-10 PSF-A488 IMPa4-A546 DAPI 8C1-siRNA-IMP-a2-a4 V2.00	0	32. siRNA-SC-10 PSF-A488 DAPI IMPa4-A546_q_TileScan_001 (Stage 17 of 49)	00-SfNq5gDTr6UuZRBnNY5GyM
63161.2	43300.5	-3.05035	um	Cell	1	Cell Center of Image Mass	0.000	1.000	527	9	siRNA-SC-10 PSF-A488 IMPa4-A546 DAPI 8C1-siRNA-IMP-a2-a4 V2.00	0	32. siRNA-SC-10 PSF-A488 DAPI IMPa4-A546_q_TileScan_001 (Stage 17 of 49)	00-SfNq5gDTr6UuZRBnNY5GyM
63159.1	43291	-3.09345	um	Cell	1	Cell Center of Image Mass	0.000	1.000	528	10	siRNA-SC-10 PSF-A488 IMPa4-A546 DAPI 8C1-siRNA-IMP-a2-a4 V2.00	0	32. siRNA-SC-10 PSF-A488 DAPI IMPa4-A546_q_TileScan_001 (Stage 17 of 49)	00-SfNq5gDTr6UuZRBnNY5GyM
63233.2	43282.4	-3.05682	um	Cell	1	Cell Center of Image Mass	0.000	1.000	529	11	siRNA-SC-10 PSF-A488 IMPa4-A546 DAPI 8C1-siRNA-IMP-a2-a4 V2.00	0	32. siRNA-SC-10 PSF-A488 DAPI IMPa4-A546_q_TileScan_001 (Stage 17 of 49)	00-SfNq5gDTr6UuZRBnNY5GyM
63236.2	43306.5	-3.19327	um	Cell	1	Cell Center of Image Mass	0.000	1.000	530	12	siRNA-SC-10 PSF-A488 IMPa4-A546 DAPI 8C1-siRNA-IMP-a2-a4 V2.00	0	32. siRNA-SC-10 PSF-A488 DAPI IMPa4-A546_q_TileScan_001 (Stage 17 of 49)	00-SfNq5gDTr6UuZRBnNY5GyM
63297.3	43298	-3.55295	um	Cell	1	Cell Center of Image Mass	0.000	1.000	531	0	siRNA-SC-10 PSF-A488 IMPa4-A546 DAPI 8C1-siRNA-IMP-a2-a4 V2.00	0	32. siRNA-SC-10 PSF-A488 DAPI IMPa4-A546_r_TileScan_001 (Stage 18 of 49)	00-EcRFGnuZASvYXW97WofXDM
63180.5	43169.6	-3.3308	um	Cell	1	Cell Center of Image Mass	0.000	1.000	532	1	siRNA-SC-10 PSF-A488 IMPa4-A546 DAPI 8C1-siRNA-IMP-a2-a4 V2.00	0	32. siRNA-SC-10 PSF-A488 DAPI IMPa4-A546_r_TileScan_001 (Stage 18 of 49)	00-EcRFGnuZASvYXW97WofXDM
63187.5	43204.3	-3.33273	um	Cell	1	Cell Center of Image Mass	0.000	1.000	533	2	siRNA-SC-10 PSF-A488 IMPa4-A546 DAPI 8C1-siRNA-IMP-a2-a4 V2.00	0	32. siRNA-SC-10 PSF-A488 DAPI IMPa4-A546_r_TileScan_001 (Stage 18 of 49)	00-EcRFGnuZASvYXW97WofXDM
63167.3	43216.4	-3.26322	um	Cell	1	Cell Center of Image Mass	0.000	1.000	534	3	siRNA-SC-10 PSF-A488 IMPa4-A546 DAPI 8C1-siRNA-IMP-a2-a4 V2.00	0	32. siRNA-SC-10 PSF-A488 DAPI IMPa4-A546_r_TileScan_001 (Stage 18 of 49)	00-EcRFGnuZASvYXW97WofXDM
63157.9	43181.2	-3.22052	um	Cell	1	Cell Center of Image Mass	0.000	1.000	535	4	siRNA-SC-10 PSF-A488 IMPa4-A546 DAPI 8C1-siRNA-IMP-a2-a4 V2.00	0	32. siRNA-SC-10 PSF-A488 DAPI IMPa4-A546_r_TileScan_001 (Stage 18 of 49)	00-EcRFGnuZASvYXW97WofXDM
63209.4	43186.6	-3.08737	um	Cell	1	Cell Center of Image Mass	0.000	1.000	536	5	siRNA-SC-10 PSF-A488 IMPa4-A546 DAPI 8C1-siRNA-IMP-a2-a4 V2.00	0	32. siRNA-SC-10 PSF-A488 DAPI IMPa4-A546_r_TileScan_001 (Stage 18 of 49)	00-EcRFGnuZASvYXW97WofXDM
63230.2	43194.8	-3.15679	um	Cell	1	Cell Center of Image Mass	0.000	1.000	537	6	siRNA-SC-10 PSF-A488 IMPa4-A546 DAPI 8C1-siRNA-IMP-a2-a4 V2.00	0	32. siRNA-SC-10 PSF-A488 DAPI IMPa4-A546_r_TileScan_001 (Stage 18 of 49)	00-EcRFGnuZASvYXW97WofXDM
63173.5	43200.2	-3.10679	um	Cell	1	Cell Center of Image Mass	0.000	1.000	538	7	siRNA-SC-10 PSF-A488 IMPa4-A546 DAPI 8C1-siRNA-IMP-a2-a4 V2.00	0	32. siRNA-SC-10 PSF-A488 DAPI IMPa4-A546_r_TileScan_001 (Stage 18 of 49)	00-EcRFGnuZASvYXW97WofXDM
63199	43230.8	-3.09536	um	Cell	1	Cell Center of Image Mass	0.000	1.000	539	8	siRNA-SC-10 PSF-A488 IMPa4-A546 DAPI 8C1-siRNA-IMP-a2-a4 V2.00	0	32. siRNA-SC-10 PSF-A488 DAPI IMPa4-A546_r_TileScan_001 (Stage 18 of 49)	00-EcRFGnuZASvYXW97WofXDM
63294.1	43174.8	-2.9399	um	Cell	1	Cell Center of Image Mass	0.000	1.000	540	9	siRNA-SC-10 PSF-A488 IMPa4-A546 DAPI 8C1-siRNA-IMP-a2-a4 V2.00	0	32. siRNA-SC-10 PSF-A488 DAPI IMPa4-A546_r_TileScan_001 (Stage 18 of 49)	00-EcRFGnuZASvYXW97WofXDM
63261.7	43186	-2.94923	um	Cell	1	Cell Center of Image Mass	0.000	1.000	541	10	siRNA-SC-10 PSF-A488 IMPa4-A546 DAPI 8C1-siRNA-IMP-a2-a4 V2.00	0	32. siRNA-SC-10 PSF-A488 DAPI IMPa4-A546_r_TileScan_001 (Stage 18 of 49)	00-EcRFGnuZASvYXW97WofXDM
63293.1	43195.8	-3.12732	um	Cell	1	Cell Center of Image Mass	0.000	1.000	542	11	siRNA-SC-10 PSF-A488 IMPa4-A546 DAPI 8C1-siRNA-IMP-a2-a4 V2.00	0	32. siRNA-SC-10 PSF-A488 DAPI IMPa4-A546_r_TileScan_001 (Stage 18 of 49)	00-EcRFGnuZASvYXW97WofXDM
63235.7	43222.1	-3.00876	um	Cell	1	Cell Center of Image Mass	0.000	1.000	543	12	siRNA-SC-10 PSF-A488 IMPa4-A546 DAPI 8C1-siRNA-IMP-a2-a4 V2.00	0	32. siRNA-SC-10 PSF-A488 DAPI IMPa4-A546_r_TileScan_001 (Stage 18 of 49)	00-EcRFGnuZASvYXW97WofXDM
63253.2	43170.3	-2.9594	um	Cell	1	Cell Center of Image Mass	0.000	1.000	544	13	siRNA-SC-10 PSF-A488 IMPa4-A546 DAPI 8C1-siRNA-IMP-a2-a4 V2.00	0	32. siRNA-SC-10 PSF-A488 DAPI IMPa4-A546_r_TileScan_001 (Stage 18 of 49)	00-EcRFGnuZASvYXW97WofXDM
63265.3	43207.6	-3.0082	um	Cell	1	Cell Center of Image Mass	0.000	1.000	545	14	siRNA-SC-10 PSF-A488 IMPa4-A546 DAPI 8C1-siRNA-IMP-a2-a4 V2.00	0	32. siRNA-SC-10 PSF-A488 DAPI IMPa4-A546_r_TileScan_001 (Stage 18 of 49)	00-EcRFGnuZASvYXW97WofXDM
63285.2	43216.8	-2.75319	um	Cell	1	Cell Center of Image Mass	0.000	1.000	546	15	siRNA-SC-10 PSF-A488 IMPa4-A546 DAPI 8C1-siRNA-IMP-a2-a4 V2.00	0	32. siRNA-SC-10 PSF-A488 DAPI IMPa4-A546_r_TileScan_001 (Stage 18 of 49)	00-EcRFGnuZASvYXW97WofXDM
63297.2	43223.9	-2.79037	um	Cell	1	Cell Center of Image Mass	0.000	1.000	547	16	siRNA-SC-10 PSF-A488 IMPa4-A546 DAPI 8C1-siRNA-IMP-a2-a4 V2.00	0	32. siRNA-SC-10 PSF-A488 DAPI IMPa4-A546_r_TileScan_001 (Stage 18 of 49)	00-EcRFGnuZASvYXW97WofXDM
63292.6	43242.9	-2.71129	um	Cell	1	Cell Center of Image Mass	0.000	1.000	548	17	siRNA-SC-10 PSF-A488 IMPa4-A546 DAPI 8C1-siRNA-IMP-a2-a4 V2.00	0	32. siRNA-SC-10 PSF-A488 DAPI IMPa4-A546_r_TileScan_001 (Stage 18 of 49)	00-EcRFGnuZASvYXW97WofXDM
63211.2	43195.9	-3.07028	um	Cell	1	Cell Center of Image Mass	0.000	1.000	549	0	siRNA-SC-10 PSF-A488 IMPa4-A546 DAPI 8C1-siRNA-IMP-a2-a4 V2.00	0	32. siRNA-SC-10 PSF-A488 DAPI IMPa4-A546_s_TileScan_001 (Stage 19 of 49)	00-mSetmCRFmKFgUHAydDNpgF
63220.1	43223.7	-3.08959	um	Cell	1	Cell Center of Image Mass	0.000	1.000	550	1	siRNA-SC-10 PSF-A488 IMPa4-A546 DAPI 8C1-siRNA-IMP-a2-a4 V2.00	0	32. siRNA-SC-10 PSF-A488 DAPI IMPa4-A546_s_TileScan_001 (Stage 19 of 49)	00-mSetmCRFmKFgUHAydDNpgF
63203.2	43171.9	-2.78248	um	Cell	1	Cell Center of Image Mass	0.000	1.000	551	2	siRNA-SC-10 PSF-A488 IMPa4-A546 DAPI 8C1-siRNA-IMP-a2-a4 V2.00	0	32. siRNA-SC-10 PSF-A488 DAPI IMPa4-A546_s_TileScan_001 (Stage 19 of 49)	00-mSetmCRFmKFgUHAydDNpgF
63159.3	43175.1	-2.6262	um	Cell	1	Cell Center of Image Mass	0.000	1.000	552	3	siRNA-SC-10 PSF-A488 IMPa4-A546 DAPI 8C1-siRNA-IMP-a2-a4 V2.00	0	32. siRNA-SC-10 PSF-A488 DAPI IMPa4-A546_s_TileScan_001 (Stage 19 of 49)	00-mSetmCRFmKFgUHAydDNpgF
63182.9	43192.3	-2.97333	um	Cell	1	Cell Center of Image Mass	0.000	1.000	553	4	siRNA-SC-10 PSF-A488 IMPa4-A546 DAPI 8C1-siRNA-IMP-a2-a4 V2.00	0	32. siRNA-SC-10 PSF-A488 DAPI IMPa4-A546_s_TileScan_001 (Stage 19 of 49)	00-mSetmCRFmKFgUHAydDNpgF
63158	43196.6	-2.7577	um	Cell	1	Cell Center of Image Mass	0.000	1.000	554	5	siRNA-SC-10 PSF-A488 IMPa4-A546 DAPI 8C1-siRNA-IMP-a2-a4 V2.00	0	32. siRNA-SC-10 PSF-A488 DAPI IMPa4-A546_s_TileScan_001 (Stage 19 of 49)	00-mSetmCRFmKFgUHAydDNpgF
63168.2	43211.7	-2.76989	um	Cell	1	Cell Center of Image Mass	0.000	1.000	555	6	siRNA-SC-10 PSF-A488 IMPa4-A546 DAPI 8C1-siRNA-IMP-a2-a4 V2.00	0	32. siRNA-SC-10 PSF-A488 DAPI IMPa4-A546_s_TileScan_001 (Stage 19 of 49)	00-mSetmCRFmKFgUHAydDNpgF
63184.4	43216.4	-2.70587	um	Cell	1	Cell Center of Image Mass	0.000	1.000	556	7	siRNA-SC-10 PSF-A488 IMPa4-A546 DAPI 8C1-siRNA-IMP-a2-a4 V2.00	0	32. siRNA-SC-10 PSF-A488 DAPI IMPa4-A546_s_TileScan_001 (Stage 19 of 49)	00-mSetmCRFmKFgUHAydDNpgF
63162.5	43226.8	-2.47576	um	Cell	1	Cell Center of Image Mass	0.000	1.000	557	8	siRNA-SC-10 PSF-A488 IMPa4-A546 DAPI 8C1-siRNA-IMP-a2-a4 V2.00	0	32. siRNA-SC-10 PSF-A488 DAPI IMPa4-A546_s_TileScan_001 (Stage 19 of 49)	00-mSetmCRFmKFgUHAydDNpgF
63202.4	43236.3	-1.99307	um	Cell	1	Cell Center of Image Mass	0.000	1.000	558	9	siRNA-SC-10 PSF-A488 IMPa4-A546 DAPI 8C1-siRNA-IMP-a2-a4 V2.00	0	32. siRNA-SC-10 PSF-A488 DAPI IMPa4-A546_s_TileScan_001 (Stage 19 of 49)	00-mSetmCRFmKFgUHAydDNpgF
63185.9	43237.5	-1.97768	um	Cell	1	Cell Center of Image Mass	0.000	1.000	559	10	siRNA-SC-10 PSF-A488 IMPa4-A546 DAPI 8C1-siRNA-IMP-a2-a4 V2.00	0	32. siRNA-SC-10 PSF-A488 DAPI IMPa4-A546_s_TileScan_001 (Stage 19 of 49)	00-mSetmCRFmKFgUHAydDNpgF
63251.7	43235.6	-2.7329	um	Cell	1	Cell Center of Image Mass	0.000	1.000	560	11	siRNA-SC-10 PSF-A488 IMPa4-A546 DAPI 8C1-siRNA-IMP-a2-a4 V2.00	0	32. siRNA-SC-10 PSF-A488 DAPI IMPa4-A546_s_TileScan_001 (Stage 19 of 49)	00-mSetmCRFmKFgUHAydDNpgF
63284.2	43173.1	-2.6249	um	Cell	1	Cell Center of Image Mass	0.000	1.000	561	12	siRNA-SC-10 PSF-A488 IMPa4-A546 DAPI 8C1-siRNA-IMP-a2-a4 V2.00	0	32. siRNA-SC-10 PSF-A488 DAPI IMPa4-A546_s_TileScan_001 (Stage 19 of 49)	00-mSetmCRFmKFgUHAydDNpgF
63260.4	43205.6	-2.59748	um	Cell	1	Cell Center of Image Mass	0.000	1.000	562	13	siRNA-SC-10 PSF-A488 IMPa4-A546 DAPI 8C1-siRNA-IMP-a2-a4 V2.00	0	32. siRNA-SC-10 PSF-A488 DAPI IMPa4-A546_s_TileScan_001 (Stage 19 of 49)	00-mSetmCRFmKFgUHAydDNpgF
63195.1	43300.7	-2.96344	um	Cell	1	Cell Center of Image Mass	0.000	1.000	563	14	siRNA-SC-10 PSF-A488 IMPa4-A546 DAPI 8C1-siRNA-IMP-a2-a4 V2.00	0	32. siRNA-SC-10 PSF-A488 DAPI IMPa4-A546_s_TileScan_001 (Stage 19 of 49)	00-mSetmCRFmKFgUHAydDNpgF
63205	43251.3	-2.53796	um	Cell	1	Cell Center of Image Mass	0.000	1.000	564	15	siRNA-SC-10 PSF-A488 IMPa4-A546 DAPI 8C1-siRNA-IMP-a2-a4 V2.00	0	32. siRNA-SC-10 PSF-A488 DAPI IMPa4-A546_s_TileScan_001 (Stage 19 of 49)	00-mSetmCRFmKFgUHAydDNpgF
63173.5	43252.2	-2.83513	um	Cell	1	Cell Center of Image Mass	0.000	1.000	565	16	siRNA-SC-10 PSF-A488 IMPa4-A546 DAPI 8C1-siRNA-IMP-a2-a4 V2.00	0	32. siRNA-SC-10 PSF-A488 DAPI IMPa4-A546_s_TileScan_001 (Stage 19 of 49)	00-mSetmCRFmKFgUHAydDNpgF
63214	43288.6	-2.89785	um	Cell	1	Cell Center of Image Mass	0.000	1.000	566	17	siRNA-SC-10 PSF-A488 IMPa4-A546 DAPI 8C1-siRNA-IMP-a2-a4 V2.00	0	32. siRNA-SC-10 PSF-A488 DAPI IMPa4-A546_s_TileScan_001 (Stage 19 of 49)	00-mSetmCRFmKFgUHAydDNpgF
63170.8	43308.2	-2.88778	um	Cell	1	Cell Center of Image Mass	0.000	1.000	567	18	siRNA-SC-10 PSF-A488 IMPa4-A546 DAPI 8C1-siRNA-IMP-a2-a4 V2.00	0	32. siRNA-SC-10 PSF-A488 DAPI IMPa4-A546_s_TileScan_001 (Stage 19 of 49)	00-mSetmCRFmKFgUHAydDNpgF
63156.6	43245.3	-2.26165	um	Cell	1	Cell Center of Image Mass	0.000	1.000	568	19	siRNA-SC-10 PSF-A488 IMPa4-A546 DAPI 8C1-siRNA-IMP-a2-a4 V2.00	0	32. siRNA-SC-10 PSF-A488 DAPI IMPa4-A546_s_TileScan_001 (Stage 19 of 49)	00-mSetmCRFmKFgUHAydDNpgF
63240.4	43308.1	-3.15667	um	Cell	1	Cell Center of Image Mass	0.000	1.000	569	20	siRNA-SC-10 PSF-A488 IMPa4-A546 DAPI 8C1-siRNA-IMP-a2-a4 V2.00	0	32. siRNA-SC-10 PSF-A488 DAPI IMPa4-A546_s_TileScan_001 (Stage 19 of 49)	00-mSetmCRFmKFgUHAydDNpgF
63228.9	43248.6	-2.65367	um	Cell	1	Cell Center of Image Mass	0.000	1.000	570	21	siRNA-SC-10 PSF-A488 IMPa4-A546 DAPI 8C1-siRNA-IMP-a2-a4 V2.00	0	32. siRNA-SC-10 PSF-A488 DAPI IMPa4-A546_s_TileScan_001 (Stage 19 of 49)	00-mSetmCRFmKFgUHAydDNpgF
63269.1	43195.4	-0.531113	um	Cell	1	Cell Center of Image Mass	0.000	1.000	571	22	siRNA-SC-10 PSF-A488 IMPa4-A546 DAPI 8C1-siRNA-IMP-a2-a4 V2.00	0	32. siRNA-SC-10 PSF-A488 DAPI IMPa4-A546_s_TileScan_001 (Stage 19 of 49)	00-mSetmCRFmKFgUHAydDNpgF
63175.4	43280.4	-2.33233	um	Cell	1	Cell Center of Image Mass	0.000	1.000	572	23	siRNA-SC-10 PSF-A488 IMPa4-A546 DAPI 8C1-siRNA-IMP-a2-a4 V2.00	0	32. siRNA-SC-10 PSF-A488 DAPI IMPa4-A546_s_TileScan_001 (Stage 19 of 49)	00-mSetmCRFmKFgUHAydDNpgF
63294	43287.9	-2.92122	um	Cell	1	Cell Center of Image Mass	0.000	1.000	577	0	siRNA-SC-10 PSF-A488 IMPa4-A546 DAPI 8C1-siRNA-IMP-a2-a4 V2.00	0	32. siRNA-SC-10 PSF-A488 DAPI IMPa4-A546_u_TileScan_001 (Stage 21 of 49)	00-5pMR9cVzrHkUq6YwVMerim
63156.3	43231.5	-2.95464	um	Cell	1	Cell Center of Image Mass	0.000	1.000	578	1	siRNA-SC-10 PSF-A488 IMPa4-A546 DAPI 8C1-siRNA-IMP-a2-a4 V2.00	0	32. siRNA-SC-10 PSF-A488 DAPI IMPa4-A546_u_TileScan_001 (Stage 21 of 49)	00-5pMR9cVzrHkUq6YwVMerim
63160.2	43173.3	-2.89706	um	Cell	1	Cell Center of Image Mass	0.000	1.000	579	0	siRNA-SC-10 PSF-A488 IMPa4-A546 DAPI 8C1-siRNA-IMP-a2-a4 V2.00	0	32. siRNA-SC-10 PSF-A488 DAPI IMPa4-A546_v_TileScan_001 (Stage 22 of 49)	00-Rrj8ko739rCyNhr7hhxCa9
63207.7	43211	-3.54532	um	Cell	1	Cell Center of Image Mass	0.000	1.000	580	1	siRNA-SC-10 PSF-A488 IMPa4-A546 DAPI 8C1-siRNA-IMP-a2-a4 V2.00	0	32. siRNA-SC-10 PSF-A488 DAPI IMPa4-A546_v_TileScan_001 (Stage 22 of 49)	00-Rrj8ko739rCyNhr7hhxCa9
63185.3	43223.8	-3.15947	um	Cell	1	Cell Center of Image Mass	0.000	1.000	581	2	siRNA-SC-10 PSF-A488 IMPa4-A546 DAPI 8C1-siRNA-IMP-a2-a4 V2.00	0	32. siRNA-SC-10 PSF-A488 DAPI IMPa4-A546_v_TileScan_001 (Stage 22 of 49)	00-Rrj8ko739rCyNhr7hhxCa9
63175.5	43172.1	-2.89452	um	Cell	1	Cell Center of Image Mass	0.000	1.000	582	3	siRNA-SC-10 PSF-A488 IMPa4-A546 DAPI 8C1-siRNA-IMP-a2-a4 V2.00	0	32. siRNA-SC-10 PSF-A488 DAPI IMPa4-A546_v_TileScan_001 (Stage 22 of 49)	00-Rrj8ko739rCyNhr7hhxCa9
63274.9	43177.1	-3.47162	um	Cell	1	Cell Center of Image Mass	0.000	1.000	583	4	siRNA-SC-10 PSF-A488 IMPa4-A546 DAPI 8C1-siRNA-IMP-a2-a4 V2.00	0	32. siRNA-SC-10 PSF-A488 DAPI IMPa4-A546_v_TileScan_001 (Stage 22 of 49)	00-Rrj8ko739rCyNhr7hhxCa9
63237.2	43201.9	-3.48822	um	Cell	1	Cell Center of Image Mass	0.000	1.000	584	5	siRNA-SC-10 PSF-A488 IMPa4-A546 DAPI 8C1-siRNA-IMP-a2-a4 V2.00	0	32. siRNA-SC-10 PSF-A488 DAPI IMPa4-A546_v_TileScan_001 (Stage 22 of 49)	00-Rrj8ko739rCyNhr7hhxCa9
63284.6	43211.9	-3.47521	um	Cell	1	Cell Center of Image Mass	0.000	1.000	585	6	siRNA-SC-10 PSF-A488 IMPa4-A546 DAPI 8C1-siRNA-IMP-a2-a4 V2.00	0	32. siRNA-SC-10 PSF-A488 DAPI IMPa4-A546_v_TileScan_001 (Stage 22 of 49)	00-Rrj8ko739rCyNhr7hhxCa9
63261.6	43224.4	-3.49621	um	Cell	1	Cell Center of Image Mass	0.000	1.000	586	7	siRNA-SC-10 PSF-A488 IMPa4-A546 DAPI 8C1-siRNA-IMP-a2-a4 V2.00	0	32. siRNA-SC-10 PSF-A488 DAPI IMPa4-A546_v_TileScan_001 (Stage 22 of 49)	00-Rrj8ko739rCyNhr7hhxCa9
63295.6	43227.2	-3.38888	um	Cell	1	Cell Center of Image Mass	0.000	1.000	587	8	siRNA-SC-10 PSF-A488 IMPa4-A546 DAPI 8C1-siRNA-IMP-a2-a4 V2.00	0	32. siRNA-SC-10 PSF-A488 DAPI IMPa4-A546_v_TileScan_001 (Stage 22 of 49)	00-Rrj8ko739rCyNhr7hhxCa9
63238.3	43231.9	-3.41001	um	Cell	1	Cell Center of Image Mass	0.000	1.000	588	9	siRNA-SC-10 PSF-A488 IMPa4-A546 DAPI 8C1-siRNA-IMP-a2-a4 V2.00	0	32. siRNA-SC-10 PSF-A488 DAPI IMPa4-A546_v_TileScan_001 (Stage 22 of 49)	00-Rrj8ko739rCyNhr7hhxCa9
63201.5	43245.3	-3.74765	um	Cell	1	Cell Center of Image Mass	0.000	1.000	589	10	siRNA-SC-10 PSF-A488 IMPa4-A546 DAPI 8C1-siRNA-IMP-a2-a4 V2.00	0	32. siRNA-SC-10 PSF-A488 DAPI IMPa4-A546_v_TileScan_001 (Stage 22 of 49)	00-Rrj8ko739rCyNhr7hhxCa9
63159.5	43300.9	-3.63847	um	Cell	1	Cell Center of Image Mass	0.000	1.000	590	11	siRNA-SC-10 PSF-A488 IMPa4-A546 DAPI 8C1-siRNA-IMP-a2-a4 V2.00	0	32. siRNA-SC-10 PSF-A488 DAPI IMPa4-A546_v_TileScan_001 (Stage 22 of 49)	00-Rrj8ko739rCyNhr7hhxCa9
63267.2	43248.7	-3.24356	um	Cell	1	Cell Center of Image Mass	0.000	1.000	591	12	siRNA-SC-10 PSF-A488 IMPa4-A546 DAPI 8C1-siRNA-IMP-a2-a4 V2.00	0	32. siRNA-SC-10 PSF-A488 DAPI IMPa4-A546_v_TileScan_001 (Stage 22 of 49)	00-Rrj8ko739rCyNhr7hhxCa9
63157.8	43178.6	-3.06822	um	Cell	1	Cell Center of Image Mass	0.000	1.000	592	0	siRNA-SC-10 PSF-A488 IMPa4-A546 DAPI 8C1-siRNA-IMP-a2-a4 V2.00	0	32. siRNA-SC-10 PSF-A488 DAPI IMPa4-A546_w_TileScan_001 (Stage 23 of 49)	00-qgPjjxDJWGXyYutuuYLywF
63186.4	43197	-3.07146	um	Cell	1	Cell Center of Image Mass	0.000	1.000	593	1	siRNA-SC-10 PSF-A488 IMPa4-A546 DAPI 8C1-siRNA-IMP-a2-a4 V2.00	0	32. siRNA-SC-10 PSF-A488 DAPI IMPa4-A546_w_TileScan_001 (Stage 23 of 49)	00-qgPjjxDJWGXyYutuuYLywF
63163.2	43213.3	-3.11911	um	Cell	1	Cell Center of Image Mass	0.000	1.000	594	2	siRNA-SC-10 PSF-A488 IMPa4-A546 DAPI 8C1-siRNA-IMP-a2-a4 V2.00	0	32. siRNA-SC-10 PSF-A488 DAPI IMPa4-A546_w_TileScan_001 (Stage 23 of 49)	00-qgPjjxDJWGXyYutuuYLywF
63177.7	43226.7	-3.12352	um	Cell	1	Cell Center of Image Mass	0.000	1.000	595	3	siRNA-SC-10 PSF-A488 IMPa4-A546 DAPI 8C1-siRNA-IMP-a2-a4 V2.00	0	32. siRNA-SC-10 PSF-A488 DAPI IMPa4-A546_w_TileScan_001 (Stage 23 of 49)	00-qgPjjxDJWGXyYutuuYLywF
63217.3	43210.6	-3.17829	um	Cell	1	Cell Center of Image Mass	0.000	1.000	596	0	siRNA-SC-10 PSF-A488 IMPa4-A546 DAPI 8C1-siRNA-IMP-a2-a4 V2.00	0	32. siRNA-SC-10 PSF-A488 DAPI IMPa4-A546_x_TileScan_001 (Stage 24 of 49)	00-iHCXKJDyp6baQFZUotGjee
63296.8	43230.2	-3.99742	um	Cell	1	Cell Center of Image Mass	0.000	1.000	597	1	siRNA-SC-10 PSF-A488 IMPa4-A546 DAPI 8C1-siRNA-IMP-a2-a4 V2.00	0	32. siRNA-SC-10 PSF-A488 DAPI IMPa4-A546_x_TileScan_001 (Stage 24 of 49)	00-iHCXKJDyp6baQFZUotGjee
63284.1	43174.7	-3.47923	um	Cell	1	Cell Center of Image Mass	0.000	1.000	598	2	siRNA-SC-10 PSF-A488 IMPa4-A546 DAPI 8C1-siRNA-IMP-a2-a4 V2.00	0	32. siRNA-SC-10 PSF-A488 DAPI IMPa4-A546_x_TileScan_001 (Stage 24 of 49)	00-iHCXKJDyp6baQFZUotGjee
63246.5	43189.6	-3.56172	um	Cell	1	Cell Center of Image Mass	0.000	1.000	599	3	siRNA-SC-10 PSF-A488 IMPa4-A546 DAPI 8C1-siRNA-IMP-a2-a4 V2.00	0	32. siRNA-SC-10 PSF-A488 DAPI IMPa4-A546_x_TileScan_001 (Stage 24 of 49)	00-iHCXKJDyp6baQFZUotGjee
63295.7	43213.6	-3.49847	um	Cell	1	Cell Center of Image Mass	0.000	1.000	600	4	siRNA-SC-10 PSF-A488 IMPa4-A546 DAPI 8C1-siRNA-IMP-a2-a4 V2.00	0	32. siRNA-SC-10 PSF-A488 DAPI IMPa4-A546_x_TileScan_001 (Stage 24 of 49)	00-iHCXKJDyp6baQFZUotGjee
63269.3	43218.5	-1.45272	um	Cell	1	Cell Center of Image Mass	0.000	1.000	601	5	siRNA-SC-10 PSF-A488 IMPa4-A546 DAPI 8C1-siRNA-IMP-a2-a4 V2.00	0	32. siRNA-SC-10 PSF-A488 DAPI IMPa4-A546_x_TileScan_001 (Stage 24 of 49)	00-iHCXKJDyp6baQFZUotGjee
63255.5	43284	-4.09111	um	Cell	1	Cell Center of Image Mass	0.000	1.000	602	6	siRNA-SC-10 PSF-A488 IMPa4-A546 DAPI 8C1-siRNA-IMP-a2-a4 V2.00	0	32. siRNA-SC-10 PSF-A488 DAPI IMPa4-A546_x_TileScan_001 (Stage 24 of 49)	00-iHCXKJDyp6baQFZUotGjee
63267.4	43246.3	-3.78014	um	Cell	1	Cell Center of Image Mass	0.000	1.000	603	7	siRNA-SC-10 PSF-A488 IMPa4-A546 DAPI 8C1-siRNA-IMP-a2-a4 V2.00	0	32. siRNA-SC-10 PSF-A488 DAPI IMPa4-A546_x_TileScan_001 (Stage 24 of 49)	00-iHCXKJDyp6baQFZUotGjee
63280.7	43276.5	-3.73473	um	Cell	1	Cell Center of Image Mass	0.000	1.000	604	8	siRNA-SC-10 PSF-A488 IMPa4-A546 DAPI 8C1-siRNA-IMP-a2-a4 V2.00	0	32. siRNA-SC-10 PSF-A488 DAPI IMPa4-A546_x_TileScan_001 (Stage 24 of 49)	00-iHCXKJDyp6baQFZUotGjee
63273.7	43280.9	-3.73773	um	Cell	1	Cell Center of Image Mass	0.000	1.000	605	9	siRNA-SC-10 PSF-A488 IMPa4-A546 DAPI 8C1-siRNA-IMP-a2-a4 V2.00	0	32. siRNA-SC-10 PSF-A488 DAPI IMPa4-A546_x_TileScan_001 (Stage 24 of 49)	00-iHCXKJDyp6baQFZUotGjee
63291.3	43302.7	-3.71476	um	Cell	1	Cell Center of Image Mass	0.000	1.000	606	10	siRNA-SC-10 PSF-A488 IMPa4-A546 DAPI 8C1-siRNA-IMP-a2-a4 V2.00	0	32. siRNA-SC-10 PSF-A488 DAPI IMPa4-A546_x_TileScan_001 (Stage 24 of 49)	00-iHCXKJDyp6baQFZUotGjee
63255	43305.4	-3.63998	um	Cell	1	Cell Center of Image Mass	0.000	1.000	607	11	siRNA-SC-10 PSF-A488 IMPa4-A546 DAPI 8C1-siRNA-IMP-a2-a4 V2.00	0	32. siRNA-SC-10 PSF-A488 DAPI IMPa4-A546_x_TileScan_001 (Stage 24 of 49)	00-iHCXKJDyp6baQFZUotGjee
63162.2	43216.1	-2.81383	um	Cell	1	Cell Center of Image Mass	0.000	1.000	608	0	siRNA-SC-10 PSF-A488 IMPa4-A546 DAPI 8C1-siRNA-IMP-a2-a4 V2.00	0	32. siRNA-SC-10 PSF-A488 DAPI IMPa4-A546_y_TileScan_001 (Stage 25 of 49)	00-zaQRZtSDtnRq79L2d4yJr6
63176.7	43225	-2.79431	um	Cell	1	Cell Center of Image Mass	0.000	1.000	609	1	siRNA-SC-10 PSF-A488 IMPa4-A546 DAPI 8C1-siRNA-IMP-a2-a4 V2.00	0	32. siRNA-SC-10 PSF-A488 DAPI IMPa4-A546_y_TileScan_001 (Stage 25 of 49)	00-zaQRZtSDtnRq79L2d4yJr6
63203.5	43171.3	-2.36198	um	Cell	1	Cell Center of Image Mass	0.000	1.000	610	2	siRNA-SC-10 PSF-A488 IMPa4-A546 DAPI 8C1-siRNA-IMP-a2-a4 V2.00	0	32. siRNA-SC-10 PSF-A488 DAPI IMPa4-A546_y_TileScan_001 (Stage 25 of 49)	00-zaQRZtSDtnRq79L2d4yJr6
63155.5	43176.2	-2.7573	um	Cell	1	Cell Center of Image Mass	0.000	1.000	611	3	siRNA-SC-10 PSF-A488 IMPa4-A546 DAPI 8C1-siRNA-IMP-a2-a4 V2.00	0	32. siRNA-SC-10 PSF-A488 DAPI IMPa4-A546_y_TileScan_001 (Stage 25 of 49)	00-zaQRZtSDtnRq79L2d4yJr6
63174.2	43184.6	-2.60381	um	Cell	1	Cell Center of Image Mass	0.000	1.000	612	4	siRNA-SC-10 PSF-A488 IMPa4-A546 DAPI 8C1-siRNA-IMP-a2-a4 V2.00	0	32. siRNA-SC-10 PSF-A488 DAPI IMPa4-A546_y_TileScan_001 (Stage 25 of 49)	00-zaQRZtSDtnRq79L2d4yJr6
63181	43204.3	-2.7073	um	Cell	1	Cell Center of Image Mass	0.000	1.000	613	5	siRNA-SC-10 PSF-A488 IMPa4-A546 DAPI 8C1-siRNA-IMP-a2-a4 V2.00	0	32. siRNA-SC-10 PSF-A488 DAPI IMPa4-A546_y_TileScan_001 (Stage 25 of 49)	00-zaQRZtSDtnRq79L2d4yJr6
63198	43218.1	-2.8568	um	Cell	1	Cell Center of Image Mass	0.000	1.000	614	6	siRNA-SC-10 PSF-A488 IMPa4-A546 DAPI 8C1-siRNA-IMP-a2-a4 V2.00	0	32. siRNA-SC-10 PSF-A488 DAPI IMPa4-A546_y_TileScan_001 (Stage 25 of 49)	00-zaQRZtSDtnRq79L2d4yJr6
63222.8	43215.6	-2.40845	um	Cell	1	Cell Center of Image Mass	0.000	1.000	615	7	siRNA-SC-10 PSF-A488 IMPa4-A546 DAPI 8C1-siRNA-IMP-a2-a4 V2.00	0	32. siRNA-SC-10 PSF-A488 DAPI IMPa4-A546_y_TileScan_001 (Stage 25 of 49)	00-zaQRZtSDtnRq79L2d4yJr6
63296.9	43232.2	-2.93966	um	Cell	1	Cell Center of Image Mass	0.000	1.000	616	8	siRNA-SC-10 PSF-A488 IMPa4-A546 DAPI 8C1-siRNA-IMP-a2-a4 V2.00	0	32. siRNA-SC-10 PSF-A488 DAPI IMPa4-A546_y_TileScan_001 (Stage 25 of 49)	00-zaQRZtSDtnRq79L2d4yJr6
63198	43254.8	-2.98566	um	Cell	1	Cell Center of Image Mass	0.000	1.000	617	9	siRNA-SC-10 PSF-A488 IMPa4-A546 DAPI 8C1-siRNA-IMP-a2-a4 V2.00	0	32. siRNA-SC-10 PSF-A488 DAPI IMPa4-A546_y_TileScan_001 (Stage 25 of 49)	00-zaQRZtSDtnRq79L2d4yJr6
63186.4	43258.2	-3.00496	um	Cell	1	Cell Center of Image Mass	0.000	1.000	618	10	siRNA-SC-10 PSF-A488 IMPa4-A546 DAPI 8C1-siRNA-IMP-a2-a4 V2.00	0	32. siRNA-SC-10 PSF-A488 DAPI IMPa4-A546_y_TileScan_001 (Stage 25 of 49)	00-zaQRZtSDtnRq79L2d4yJr6
63188.2	43282.2	-2.93799	um	Cell	1	Cell Center of Image Mass	0.000	1.000	619	11	siRNA-SC-10 PSF-A488 IMPa4-A546 DAPI 8C1-siRNA-IMP-a2-a4 V2.00	0	32. siRNA-SC-10 PSF-A488 DAPI IMPa4-A546_y_TileScan_001 (Stage 25 of 49)	00-zaQRZtSDtnRq79L2d4yJr6
63158.7	43303.5	-3.0616	um	Cell	1	Cell Center of Image Mass	0.000	1.000	620	12	siRNA-SC-10 PSF-A488 IMPa4-A546 DAPI 8C1-siRNA-IMP-a2-a4 V2.00	0	32. siRNA-SC-10 PSF-A488 DAPI IMPa4-A546_y_TileScan_001 (Stage 25 of 49)	00-zaQRZtSDtnRq79L2d4yJr6
63211.1	43309.7	-2.91213	um	Cell	1	Cell Center of Image Mass	0.000	1.000	621	13	siRNA-SC-10 PSF-A488 IMPa4-A546 DAPI 8C1-siRNA-IMP-a2-a4 V2.00	0	32. siRNA-SC-10 PSF-A488 DAPI IMPa4-A546_y_TileScan_001 (Stage 25 of 49)	00-zaQRZtSDtnRq79L2d4yJr6
63291.3	43262	-3.07813	um	Cell	1	Cell Center of Image Mass	0.000	1.000	622	14	siRNA-SC-10 PSF-A488 IMPa4-A546 DAPI 8C1-siRNA-IMP-a2-a4 V2.00	0	32. siRNA-SC-10 PSF-A488 DAPI IMPa4-A546_y_TileScan_001 (Stage 25 of 49)	00-zaQRZtSDtnRq79L2d4yJr6
63273.8	43272.9	-3.01921	um	Cell	1	Cell Center of Image Mass	0.000	1.000	623	15	siRNA-SC-10 PSF-A488 IMPa4-A546 DAPI 8C1-siRNA-IMP-a2-a4 V2.00	0	32. siRNA-SC-10 PSF-A488 DAPI IMPa4-A546_y_TileScan_001 (Stage 25 of 49)	00-zaQRZtSDtnRq79L2d4yJr6
63233.7	43305.4	-3.26574	um	Cell	1	Cell Center of Image Mass	0.000	1.000	624	16	siRNA-SC-10 PSF-A488 IMPa4-A546 DAPI 8C1-siRNA-IMP-a2-a4 V2.00	0	32. siRNA-SC-10 PSF-A488 DAPI IMPa4-A546_y_TileScan_001 (Stage 25 of 49)	00-zaQRZtSDtnRq79L2d4yJr6
63234.9	43269.7	-2.83535	um	Cell	1	Cell Center of Image Mass	0.000	1.000	625	17	siRNA-SC-10 PSF-A488 IMPa4-A546 DAPI 8C1-siRNA-IMP-a2-a4 V2.00	0	32. siRNA-SC-10 PSF-A488 DAPI IMPa4-A546_y_TileScan_001 (Stage 25 of 49)	00-zaQRZtSDtnRq79L2d4yJr6
63254.6	43294.2	-2.88036	um	Cell	1	Cell Center of Image Mass	0.000	1.000	626	18	siRNA-SC-10 PSF-A488 IMPa4-A546 DAPI 8C1-siRNA-IMP-a2-a4 V2.00	0	32. siRNA-SC-10 PSF-A488 DAPI IMPa4-A546_y_TileScan_001 (Stage 25 of 49)	00-zaQRZtSDtnRq79L2d4yJr6
63294.9	43299.3	-2.83824	um	Cell	1	Cell Center of Image Mass	0.000	1.000	627	19	siRNA-SC-10 PSF-A488 IMPa4-A546 DAPI 8C1-siRNA-IMP-a2-a4 V2.00	0	32. siRNA-SC-10 PSF-A488 DAPI IMPa4-A546_y_TileScan_001 (Stage 25 of 49)	00-zaQRZtSDtnRq79L2d4yJr6
63262.7	43309	-2.8497	um	Cell	1	Cell Center of Image Mass	0.000	1.000	628	20	siRNA-SC-10 PSF-A488 IMPa4-A546 DAPI 8C1-siRNA-IMP-a2-a4 V2.00	0	32. siRNA-SC-10 PSF-A488 DAPI IMPa4-A546_y_TileScan_001 (Stage 25 of 49)	00-zaQRZtSDtnRq79L2d4yJr6
63217.5	43242.6	-0.641231	um	Cell	1	Cell Center of Image Mass	0.000	1.000	629	21	siRNA-SC-10 PSF-A488 IMPa4-A546 DAPI 8C1-siRNA-IMP-a2-a4 V2.00	0	32. siRNA-SC-10 PSF-A488 DAPI IMPa4-A546_y_TileScan_001 (Stage 25 of 49)	00-zaQRZtSDtnRq79L2d4yJr6
63166.8	43235	-2.98827	um	Cell	1	Cell Center of Image Mass	0.000	1.000	630	0	siRNA-SC-10 PSF-A488 IMPa4-A546 DAPI 8C1-siRNA-IMP-a2-a4 V2.00	0	32. siRNA-SC-10 PSF-A488 DAPI IMPa4-A546_z_TileScan_001 (Stage 26 of 49)	00-nHBnFruJh6UsdCMn7TBhcS
63211.7	43177.4	-2.81438	um	Cell	1	Cell Center of Image Mass	0.000	1.000	631	1	siRNA-SC-10 PSF-A488 IMPa4-A546 DAPI 8C1-siRNA-IMP-a2-a4 V2.00	0	32. siRNA-SC-10 PSF-A488 DAPI IMPa4-A546_z_TileScan_001 (Stage 26 of 49)	00-nHBnFruJh6UsdCMn7TBhcS
63199.3	43198.4	-2.57832	um	Cell	1	Cell Center of Image Mass	0.000	1.000	632	2	siRNA-SC-10 PSF-A488 IMPa4-A546 DAPI 8C1-siRNA-IMP-a2-a4 V2.00	0	32. siRNA-SC-10 PSF-A488 DAPI IMPa4-A546_z_TileScan_001 (Stage 26 of 49)	00-nHBnFruJh6UsdCMn7TBhcS
63201.3	43219.4	-2.87372	um	Cell	1	Cell Center of Image Mass	0.000	1.000	633	3	siRNA-SC-10 PSF-A488 IMPa4-A546 DAPI 8C1-siRNA-IMP-a2-a4 V2.00	0	32. siRNA-SC-10 PSF-A488 DAPI IMPa4-A546_z_TileScan_001 (Stage 26 of 49)	00-nHBnFruJh6UsdCMn7TBhcS
63223	43236.5	-2.83138	um	Cell	1	Cell Center of Image Mass	0.000	1.000	634	4	siRNA-SC-10 PSF-A488 IMPa4-A546 DAPI 8C1-siRNA-IMP-a2-a4 V2.00	0	32. siRNA-SC-10 PSF-A488 DAPI IMPa4-A546_z_TileScan_001 (Stage 26 of 49)	00-nHBnFruJh6UsdCMn7TBhcS
63189.6	43174.5	-2.30911	um	Cell	1	Cell Center of Image Mass	0.000	1.000	635	5	siRNA-SC-10 PSF-A488 IMPa4-A546 DAPI 8C1-siRNA-IMP-a2-a4 V2.00	0	32. siRNA-SC-10 PSF-A488 DAPI IMPa4-A546_z_TileScan_001 (Stage 26 of 49)	00-nHBnFruJh6UsdCMn7TBhcS
63229.1	43169.1	-2.70196	um	Cell	1	Cell Center of Image Mass	0.000	1.000	636	6	siRNA-SC-10 PSF-A488 IMPa4-A546 DAPI 8C1-siRNA-IMP-a2-a4 V2.00	0	32. siRNA-SC-10 PSF-A488 DAPI IMPa4-A546_z_TileScan_001 (Stage 26 of 49)	00-nHBnFruJh6UsdCMn7TBhcS
63271.6	43169.7	-2.83086	um	Cell	1	Cell Center of Image Mass	0.000	1.000	637	7	siRNA-SC-10 PSF-A488 IMPa4-A546 DAPI 8C1-siRNA-IMP-a2-a4 V2.00	0	32. siRNA-SC-10 PSF-A488 DAPI IMPa4-A546_z_TileScan_001 (Stage 26 of 49)	00-nHBnFruJh6UsdCMn7TBhcS
63265.4	43193.8	-2.93214	um	Cell	1	Cell Center of Image Mass	0.000	1.000	638	8	siRNA-SC-10 PSF-A488 IMPa4-A546 DAPI 8C1-siRNA-IMP-a2-a4 V2.00	0	32. siRNA-SC-10 PSF-A488 DAPI IMPa4-A546_z_TileScan_001 (Stage 26 of 49)	00-nHBnFruJh6UsdCMn7TBhcS
63293.5	43211.6	-2.81602	um	Cell	1	Cell Center of Image Mass	0.000	1.000	639	9	siRNA-SC-10 PSF-A488 IMPa4-A546 DAPI 8C1-siRNA-IMP-a2-a4 V2.00	0	32. siRNA-SC-10 PSF-A488 DAPI IMPa4-A546_z_TileScan_001 (Stage 26 of 49)	00-nHBnFruJh6UsdCMn7TBhcS
63239.6	43216.2	-2.67023	um	Cell	1	Cell Center of Image Mass	0.000	1.000	640	10	siRNA-SC-10 PSF-A488 IMPa4-A546 DAPI 8C1-siRNA-IMP-a2-a4 V2.00	0	32. siRNA-SC-10 PSF-A488 DAPI IMPa4-A546_z_TileScan_001 (Stage 26 of 49)	00-nHBnFruJh6UsdCMn7TBhcS
63157.9	43264.4	-3.12347	um	Cell	1	Cell Center of Image Mass	0.000	1.000	641	11	siRNA-SC-10 PSF-A488 IMPa4-A546 DAPI 8C1-siRNA-IMP-a2-a4 V2.00	0	32. siRNA-SC-10 PSF-A488 DAPI IMPa4-A546_z_TileScan_001 (Stage 26 of 49)	00-nHBnFruJh6UsdCMn7TBhcS
63192.1	43262.8	-3.03322	um	Cell	1	Cell Center of Image Mass	0.000	1.000	642	12	siRNA-SC-10 PSF-A488 IMPa4-A546 DAPI 8C1-siRNA-IMP-a2-a4 V2.00	0	32. siRNA-SC-10 PSF-A488 DAPI IMPa4-A546_z_TileScan_001 (Stage 26 of 49)	00-nHBnFruJh6UsdCMn7TBhcS
63204.6	43294.6	-3.07211	um	Cell	1	Cell Center of Image Mass	0.000	1.000	643	13	siRNA-SC-10 PSF-A488 IMPa4-A546 DAPI 8C1-siRNA-IMP-a2-a4 V2.00	0	32. siRNA-SC-10 PSF-A488 DAPI IMPa4-A546_z_TileScan_001 (Stage 26 of 49)	00-nHBnFruJh6UsdCMn7TBhcS
63186.3	43309.7	-3.07539	um	Cell	1	Cell Center of Image Mass	0.000	1.000	644	14	siRNA-SC-10 PSF-A488 IMPa4-A546 DAPI 8C1-siRNA-IMP-a2-a4 V2.00	0	32. siRNA-SC-10 PSF-A488 DAPI IMPa4-A546_z_TileScan_001 (Stage 26 of 49)	00-nHBnFruJh6UsdCMn7TBhcS
63211.9	43310.2	-3.13514	um	Cell	1	Cell Center of Image Mass	0.000	1.000	645	15	siRNA-SC-10 PSF-A488 IMPa4-A546 DAPI 8C1-siRNA-IMP-a2-a4 V2.00	0	32. siRNA-SC-10 PSF-A488 DAPI IMPa4-A546_z_TileScan_001 (Stage 26 of 49)	00-nHBnFruJh6UsdCMn7TBhcS
63224.3	43257.6	-2.71727	um	Cell	1	Cell Center of Image Mass	0.000	1.000	646	16	siRNA-SC-10 PSF-A488 IMPa4-A546 DAPI 8C1-siRNA-IMP-a2-a4 V2.00	0	32. siRNA-SC-10 PSF-A488 DAPI IMPa4-A546_z_TileScan_001 (Stage 26 of 49)	00-nHBnFruJh6UsdCMn7TBhcS
63160.2	43299.4	-2.88332	um	Cell	1	Cell Center of Image Mass	0.000	1.000	647	17	siRNA-SC-10 PSF-A488 IMPa4-A546 DAPI 8C1-siRNA-IMP-a2-a4 V2.00	0	32. siRNA-SC-10 PSF-A488 DAPI IMPa4-A546_z_TileScan_001 (Stage 26 of 49)	00-nHBnFruJh6UsdCMn7TBhcS
63284.3	43258.2	-3.0281	um	Cell	1	Cell Center of Image Mass	0.000	1.000	648	18	siRNA-SC-10 PSF-A488 IMPa4-A546 DAPI 8C1-siRNA-IMP-a2-a4 V2.00	0	32. siRNA-SC-10 PSF-A488 DAPI IMPa4-A546_z_TileScan_001 (Stage 26 of 49)	00-nHBnFruJh6UsdCMn7TBhcS
63234.8	43276.7	-3.0277	um	Cell	1	Cell Center of Image Mass	0.000	1.000	649	19	siRNA-SC-10 PSF-A488 IMPa4-A546 DAPI 8C1-siRNA-IMP-a2-a4 V2.00	0	32. siRNA-SC-10 PSF-A488 DAPI IMPa4-A546_z_TileScan_001 (Stage 26 of 49)	00-nHBnFruJh6UsdCMn7TBhcS
63285.5	43295.8	-2.89708	um	Cell	1	Cell Center of Image Mass	0.000	1.000	650	20	siRNA-SC-10 PSF-A488 IMPa4-A546 DAPI 8C1-siRNA-IMP-a2-a4 V2.00	0	32. siRNA-SC-10 PSF-A488 DAPI IMPa4-A546_z_TileScan_001 (Stage 26 of 49)	00-nHBnFruJh6UsdCMn7TBhcS
63157.2	43172.9	-2.55741	um	Cell	1	Cell Center of Image Mass	0.000	1.000	573	0	siRNA-SC-10 PSF-A488 IMPa4-A546 DAPI 8C1-siRNA-IMP-a2-a4 V2.00	0	32. siRNA-SC-10 PSF-A488 DAPI IMPa4-A546_t_TileScan_001 (Stage 20 of 49)	00-iQUTpKjh2bdtzkPdj5sGcf
63225.5	43222.5	-2.88565	um	Cell	1	Cell Center of Image Mass	0.000	1.000	574	1	siRNA-SC-10 PSF-A488 IMPa4-A546 DAPI 8C1-siRNA-IMP-a2-a4 V2.00	0	32. siRNA-SC-10 PSF-A488 DAPI IMPa4-A546_t_TileScan_001 (Stage 20 of 49)	00-iQUTpKjh2bdtzkPdj5sGcf
63278.7	43234.1	-2.65303	um	Cell	1	Cell Center of Image Mass	0.000	1.000	575	2	siRNA-SC-10 PSF-A488 IMPa4-A546 DAPI 8C1-siRNA-IMP-a2-a4 V2.00	0	32. siRNA-SC-10 PSF-A488 DAPI IMPa4-A546_t_TileScan_001 (Stage 20 of 49)	00-iQUTpKjh2bdtzkPdj5sGcf
63240.5	43233.5	-2.74458	um	Cell	1	Cell Center of Image Mass	0.000	1.000	576	3	siRNA-SC-10 PSF-A488 IMPa4-A546 DAPI 8C1-siRNA-IMP-a2-a4 V2.00	0	32. siRNA-SC-10 PSF-A488 DAPI IMPa4-A546_t_TileScan_001 (Stage 20 of 49)	00-iQUTpKjh2bdtzkPdj5sGcf
