# Supplementary material for: Development of a pipeline for automated, high-throughput analysis of paraspeckle proteins reveals specific roles for importin α proteins
Source: Sci Rep. 2017 Feb 27;7:43323. doi: 10.1038/srep43323 (PMC5379994; doi:10.1038/srep43323)
Supplement: Supplementary Dataset SD1-G [file srep43323-s9.zip › I8P/8C1-siRNA-IMPa4-PSF/_/siRNA-SC-10 PSF-A488 IMPa4-A546 DAPI 8C1-siRNA-IMP-a2-a4 V2.00_Statistics/siRNA-SC-10 PSF-A488 IMPa4-A546 DAPI 8C1-siRNA-IMP-a2-a4 V2.00_Cell_Cytoplasm_Diameter_of_Vesicles_Min_VesicleType=_Vesicles_Paraspeckle.csv]

Cell Cytoplasm Diameter of Vesicles Min VesicleType= Vesicles Paraspeckle
====================
Value	Unit	Category	Birth [s]	Death [s]	VesicleType	ID	OriginalID	Original Component Name	Original Component ID	Original Image Name	Original Image ID
0	um	Cell	0.000	1.000	Vesicles Paraspeckle	0	0	siRNA-SC-10 PSF-A488 IMPa4-A546 DAPI 8C1-siRNA-IMP-a2-a4 V2.00	0	32. siRNA-SC-10 PSF-A488 DAPI IMPa4-A546_a_TileScan_001 (Stage 1 of 49)	00-wysnvQBJNFrk5eSbGxkvAA
0	um	Cell	0.000	1.000	Vesicles Paraspeckle	1	1	siRNA-SC-10 PSF-A488 IMPa4-A546 DAPI 8C1-siRNA-IMP-a2-a4 V2.00	0	32. siRNA-SC-10 PSF-A488 DAPI IMPa4-A546_a_TileScan_001 (Stage 1 of 49)	00-wysnvQBJNFrk5eSbGxkvAA
0	um	Cell	0.000	1.000	Vesicles Paraspeckle	2	2	siRNA-SC-10 PSF-A488 IMPa4-A546 DAPI 8C1-siRNA-IMP-a2-a4 V2.00	0	32. siRNA-SC-10 PSF-A488 DAPI IMPa4-A546_a_TileScan_001 (Stage 1 of 49)	00-wysnvQBJNFrk5eSbGxkvAA
0	um	Cell	0.000	1.000	Vesicles Paraspeckle	3	3	siRNA-SC-10 PSF-A488 IMPa4-A546 DAPI 8C1-siRNA-IMP-a2-a4 V2.00	0	32. siRNA-SC-10 PSF-A488 DAPI IMPa4-A546_a_TileScan_001 (Stage 1 of 49)	00-wysnvQBJNFrk5eSbGxkvAA
0	um	Cell	0.000	1.000	Vesicles Paraspeckle	4	4	siRNA-SC-10 PSF-A488 IMPa4-A546 DAPI 8C1-siRNA-IMP-a2-a4 V2.00	0	32. siRNA-SC-10 PSF-A488 DAPI IMPa4-A546_a_TileScan_001 (Stage 1 of 49)	00-wysnvQBJNFrk5eSbGxkvAA
0	um	Cell	0.000	1.000	Vesicles Paraspeckle	5	5	siRNA-SC-10 PSF-A488 IMPa4-A546 DAPI 8C1-siRNA-IMP-a2-a4 V2.00	0	32. siRNA-SC-10 PSF-A488 DAPI IMPa4-A546_a_TileScan_001 (Stage 1 of 49)	00-wysnvQBJNFrk5eSbGxkvAA
0	um	Cell	0.000	1.000	Vesicles Paraspeckle	6	6	siRNA-SC-10 PSF-A488 IMPa4-A546 DAPI 8C1-siRNA-IMP-a2-a4 V2.00	0	32. siRNA-SC-10 PSF-A488 DAPI IMPa4-A546_a_TileScan_001 (Stage 1 of 49)	00-wysnvQBJNFrk5eSbGxkvAA
0	um	Cell	0.000	1.000	Vesicles Paraspeckle	7	7	siRNA-SC-10 PSF-A488 IMPa4-A546 DAPI 8C1-siRNA-IMP-a2-a4 V2.00	0	32. siRNA-SC-10 PSF-A488 DAPI IMPa4-A546_a_TileScan_001 (Stage 1 of 49)	00-wysnvQBJNFrk5eSbGxkvAA
0.476471	um	Cell	0.000	1.000	Vesicles Paraspeckle	8	8	siRNA-SC-10 PSF-A488 IMPa4-A546 DAPI 8C1-siRNA-IMP-a2-a4 V2.00	0	32. siRNA-SC-10 PSF-A488 DAPI IMPa4-A546_a_TileScan_001 (Stage 1 of 49)	00-wysnvQBJNFrk5eSbGxkvAA
0	um	Cell	0.000	1.000	Vesicles Paraspeckle	9	9	siRNA-SC-10 PSF-A488 IMPa4-A546 DAPI 8C1-siRNA-IMP-a2-a4 V2.00	0	32. siRNA-SC-10 PSF-A488 DAPI IMPa4-A546_a_TileScan_001 (Stage 1 of 49)	00-wysnvQBJNFrk5eSbGxkvAA
0.457171	um	Cell	0.000	1.000	Vesicles Paraspeckle	10	10	siRNA-SC-10 PSF-A488 IMPa4-A546 DAPI 8C1-siRNA-IMP-a2-a4 V2.00	0	32. siRNA-SC-10 PSF-A488 DAPI IMPa4-A546_a_TileScan_001 (Stage 1 of 49)	00-wysnvQBJNFrk5eSbGxkvAA
0	um	Cell	0.000	1.000	Vesicles Paraspeckle	11	11	siRNA-SC-10 PSF-A488 IMPa4-A546 DAPI 8C1-siRNA-IMP-a2-a4 V2.00	0	32. siRNA-SC-10 PSF-A488 DAPI IMPa4-A546_a_TileScan_001 (Stage 1 of 49)	00-wysnvQBJNFrk5eSbGxkvAA
0	um	Cell	0.000	1.000	Vesicles Paraspeckle	12	12	siRNA-SC-10 PSF-A488 IMPa4-A546 DAPI 8C1-siRNA-IMP-a2-a4 V2.00	0	32. siRNA-SC-10 PSF-A488 DAPI IMPa4-A546_a_TileScan_001 (Stage 1 of 49)	00-wysnvQBJNFrk5eSbGxkvAA
0	um	Cell	0.000	1.000	Vesicles Paraspeckle	13	13	siRNA-SC-10 PSF-A488 IMPa4-A546 DAPI 8C1-siRNA-IMP-a2-a4 V2.00	0	32. siRNA-SC-10 PSF-A488 DAPI IMPa4-A546_a_TileScan_001 (Stage 1 of 49)	00-wysnvQBJNFrk5eSbGxkvAA
0	um	Cell	0.000	1.000	Vesicles Paraspeckle	14	14	siRNA-SC-10 PSF-A488 IMPa4-A546 DAPI 8C1-siRNA-IMP-a2-a4 V2.00	0	32. siRNA-SC-10 PSF-A488 DAPI IMPa4-A546_a_TileScan_001 (Stage 1 of 49)	00-wysnvQBJNFrk5eSbGxkvAA
0.373927	um	Cell	0.000	1.000	Vesicles Paraspeckle	15	15	siRNA-SC-10 PSF-A488 IMPa4-A546 DAPI 8C1-siRNA-IMP-a2-a4 V2.00	0	32. siRNA-SC-10 PSF-A488 DAPI IMPa4-A546_a_TileScan_001 (Stage 1 of 49)	00-wysnvQBJNFrk5eSbGxkvAA
0.510971	um	Cell	0.000	1.000	Vesicles Paraspeckle	16	16	siRNA-SC-10 PSF-A488 IMPa4-A546 DAPI 8C1-siRNA-IMP-a2-a4 V2.00	0	32. siRNA-SC-10 PSF-A488 DAPI IMPa4-A546_a_TileScan_001 (Stage 1 of 49)	00-wysnvQBJNFrk5eSbGxkvAA
0	um	Cell	0.000	1.000	Vesicles Paraspeckle	17	17	siRNA-SC-10 PSF-A488 IMPa4-A546 DAPI 8C1-siRNA-IMP-a2-a4 V2.00	0	32. siRNA-SC-10 PSF-A488 DAPI IMPa4-A546_a_TileScan_001 (Stage 1 of 49)	00-wysnvQBJNFrk5eSbGxkvAA
0.20812	um	Cell	0.000	1.000	Vesicles Paraspeckle	18	0	siRNA-SC-10 PSF-A488 IMPa4-A546 DAPI 8C1-siRNA-IMP-a2-a4 V2.00	0	32. siRNA-SC-10 PSF-A488 DAPI IMPa4-A546_aa_TileScan_001 (Stage 27 of 49)	00-f2u8Rmjth6FTtmLC8t6fmU
0.262214	um	Cell	0.000	1.000	Vesicles Paraspeckle	19	1	siRNA-SC-10 PSF-A488 IMPa4-A546 DAPI 8C1-siRNA-IMP-a2-a4 V2.00	0	32. siRNA-SC-10 PSF-A488 DAPI IMPa4-A546_aa_TileScan_001 (Stage 27 of 49)	00-f2u8Rmjth6FTtmLC8t6fmU
0	um	Cell	0.000	1.000	Vesicles Paraspeckle	20	2	siRNA-SC-10 PSF-A488 IMPa4-A546 DAPI 8C1-siRNA-IMP-a2-a4 V2.00	0	32. siRNA-SC-10 PSF-A488 DAPI IMPa4-A546_aa_TileScan_001 (Stage 27 of 49)	00-f2u8Rmjth6FTtmLC8t6fmU
0	um	Cell	0.000	1.000	Vesicles Paraspeckle	21	3	siRNA-SC-10 PSF-A488 IMPa4-A546 DAPI 8C1-siRNA-IMP-a2-a4 V2.00	0	32. siRNA-SC-10 PSF-A488 DAPI IMPa4-A546_aa_TileScan_001 (Stage 27 of 49)	00-f2u8Rmjth6FTtmLC8t6fmU
0	um	Cell	0.000	1.000	Vesicles Paraspeckle	22	4	siRNA-SC-10 PSF-A488 IMPa4-A546 DAPI 8C1-siRNA-IMP-a2-a4 V2.00	0	32. siRNA-SC-10 PSF-A488 DAPI IMPa4-A546_aa_TileScan_001 (Stage 27 of 49)	00-f2u8Rmjth6FTtmLC8t6fmU
0	um	Cell	0.000	1.000	Vesicles Paraspeckle	23	5	siRNA-SC-10 PSF-A488 IMPa4-A546 DAPI 8C1-siRNA-IMP-a2-a4 V2.00	0	32. siRNA-SC-10 PSF-A488 DAPI IMPa4-A546_aa_TileScan_001 (Stage 27 of 49)	00-f2u8Rmjth6FTtmLC8t6fmU
0	um	Cell	0.000	1.000	Vesicles Paraspeckle	24	6	siRNA-SC-10 PSF-A488 IMPa4-A546 DAPI 8C1-siRNA-IMP-a2-a4 V2.00	0	32. siRNA-SC-10 PSF-A488 DAPI IMPa4-A546_aa_TileScan_001 (Stage 27 of 49)	00-f2u8Rmjth6FTtmLC8t6fmU
0.278644	um	Cell	0.000	1.000	Vesicles Paraspeckle	25	7	siRNA-SC-10 PSF-A488 IMPa4-A546 DAPI 8C1-siRNA-IMP-a2-a4 V2.00	0	32. siRNA-SC-10 PSF-A488 DAPI IMPa4-A546_aa_TileScan_001 (Stage 27 of 49)	00-f2u8Rmjth6FTtmLC8t6fmU
0	um	Cell	0.000	1.000	Vesicles Paraspeckle	26	8	siRNA-SC-10 PSF-A488 IMPa4-A546 DAPI 8C1-siRNA-IMP-a2-a4 V2.00	0	32. siRNA-SC-10 PSF-A488 DAPI IMPa4-A546_aa_TileScan_001 (Stage 27 of 49)	00-f2u8Rmjth6FTtmLC8t6fmU
0	um	Cell	0.000	1.000	Vesicles Paraspeckle	27	9	siRNA-SC-10 PSF-A488 IMPa4-A546 DAPI 8C1-siRNA-IMP-a2-a4 V2.00	0	32. siRNA-SC-10 PSF-A488 DAPI IMPa4-A546_aa_TileScan_001 (Stage 27 of 49)	00-f2u8Rmjth6FTtmLC8t6fmU
0	um	Cell	0.000	1.000	Vesicles Paraspeckle	28	10	siRNA-SC-10 PSF-A488 IMPa4-A546 DAPI 8C1-siRNA-IMP-a2-a4 V2.00	0	32. siRNA-SC-10 PSF-A488 DAPI IMPa4-A546_aa_TileScan_001 (Stage 27 of 49)	00-f2u8Rmjth6FTtmLC8t6fmU
0	um	Cell	0.000	1.000	Vesicles Paraspeckle	29	11	siRNA-SC-10 PSF-A488 IMPa4-A546 DAPI 8C1-siRNA-IMP-a2-a4 V2.00	0	32. siRNA-SC-10 PSF-A488 DAPI IMPa4-A546_aa_TileScan_001 (Stage 27 of 49)	00-f2u8Rmjth6FTtmLC8t6fmU
0	um	Cell	0.000	1.000	Vesicles Paraspeckle	30	12	siRNA-SC-10 PSF-A488 IMPa4-A546 DAPI 8C1-siRNA-IMP-a2-a4 V2.00	0	32. siRNA-SC-10 PSF-A488 DAPI IMPa4-A546_aa_TileScan_001 (Stage 27 of 49)	00-f2u8Rmjth6FTtmLC8t6fmU
0	um	Cell	0.000	1.000	Vesicles Paraspeckle	31	13	siRNA-SC-10 PSF-A488 IMPa4-A546 DAPI 8C1-siRNA-IMP-a2-a4 V2.00	0	32. siRNA-SC-10 PSF-A488 DAPI IMPa4-A546_aa_TileScan_001 (Stage 27 of 49)	00-f2u8Rmjth6FTtmLC8t6fmU
0	um	Cell	0.000	1.000	Vesicles Paraspeckle	32	0	siRNA-SC-10 PSF-A488 IMPa4-A546 DAPI 8C1-siRNA-IMP-a2-a4 V2.00	0	32. siRNA-SC-10 PSF-A488 DAPI IMPa4-A546_ab_TileScan_001 (Stage 28 of 49)	00-Afq2BGPjFSTvet9kDypERK
0	um	Cell	0.000	1.000	Vesicles Paraspeckle	33	1	siRNA-SC-10 PSF-A488 IMPa4-A546 DAPI 8C1-siRNA-IMP-a2-a4 V2.00	0	32. siRNA-SC-10 PSF-A488 DAPI IMPa4-A546_ab_TileScan_001 (Stage 28 of 49)	00-Afq2BGPjFSTvet9kDypERK
0	um	Cell	0.000	1.000	Vesicles Paraspeckle	34	2	siRNA-SC-10 PSF-A488 IMPa4-A546 DAPI 8C1-siRNA-IMP-a2-a4 V2.00	0	32. siRNA-SC-10 PSF-A488 DAPI IMPa4-A546_ab_TileScan_001 (Stage 28 of 49)	00-Afq2BGPjFSTvet9kDypERK
0	um	Cell	0.000	1.000	Vesicles Paraspeckle	35	3	siRNA-SC-10 PSF-A488 IMPa4-A546 DAPI 8C1-siRNA-IMP-a2-a4 V2.00	0	32. siRNA-SC-10 PSF-A488 DAPI IMPa4-A546_ab_TileScan_001 (Stage 28 of 49)	00-Afq2BGPjFSTvet9kDypERK
0	um	Cell	0.000	1.000	Vesicles Paraspeckle	36	4	siRNA-SC-10 PSF-A488 IMPa4-A546 DAPI 8C1-siRNA-IMP-a2-a4 V2.00	0	32. siRNA-SC-10 PSF-A488 DAPI IMPa4-A546_ab_TileScan_001 (Stage 28 of 49)	00-Afq2BGPjFSTvet9kDypERK
0	um	Cell	0.000	1.000	Vesicles Paraspeckle	37	5	siRNA-SC-10 PSF-A488 IMPa4-A546 DAPI 8C1-siRNA-IMP-a2-a4 V2.00	0	32. siRNA-SC-10 PSF-A488 DAPI IMPa4-A546_ab_TileScan_001 (Stage 28 of 49)	00-Afq2BGPjFSTvet9kDypERK
0	um	Cell	0.000	1.000	Vesicles Paraspeckle	38	6	siRNA-SC-10 PSF-A488 IMPa4-A546 DAPI 8C1-siRNA-IMP-a2-a4 V2.00	0	32. siRNA-SC-10 PSF-A488 DAPI IMPa4-A546_ab_TileScan_001 (Stage 28 of 49)	00-Afq2BGPjFSTvet9kDypERK
0	um	Cell	0.000	1.000	Vesicles Paraspeckle	39	7	siRNA-SC-10 PSF-A488 IMPa4-A546 DAPI 8C1-siRNA-IMP-a2-a4 V2.00	0	32. siRNA-SC-10 PSF-A488 DAPI IMPa4-A546_ab_TileScan_001 (Stage 28 of 49)	00-Afq2BGPjFSTvet9kDypERK
0	um	Cell	0.000	1.000	Vesicles Paraspeckle	40	8	siRNA-SC-10 PSF-A488 IMPa4-A546 DAPI 8C1-siRNA-IMP-a2-a4 V2.00	0	32. siRNA-SC-10 PSF-A488 DAPI IMPa4-A546_ab_TileScan_001 (Stage 28 of 49)	00-Afq2BGPjFSTvet9kDypERK
0	um	Cell	0.000	1.000	Vesicles Paraspeckle	41	9	siRNA-SC-10 PSF-A488 IMPa4-A546 DAPI 8C1-siRNA-IMP-a2-a4 V2.00	0	32. siRNA-SC-10 PSF-A488 DAPI IMPa4-A546_ab_TileScan_001 (Stage 28 of 49)	00-Afq2BGPjFSTvet9kDypERK
0	um	Cell	0.000	1.000	Vesicles Paraspeckle	42	10	siRNA-SC-10 PSF-A488 IMPa4-A546 DAPI 8C1-siRNA-IMP-a2-a4 V2.00	0	32. siRNA-SC-10 PSF-A488 DAPI IMPa4-A546_ab_TileScan_001 (Stage 28 of 49)	00-Afq2BGPjFSTvet9kDypERK
0	um	Cell	0.000	1.000	Vesicles Paraspeckle	43	11	siRNA-SC-10 PSF-A488 IMPa4-A546 DAPI 8C1-siRNA-IMP-a2-a4 V2.00	0	32. siRNA-SC-10 PSF-A488 DAPI IMPa4-A546_ab_TileScan_001 (Stage 28 of 49)	00-Afq2BGPjFSTvet9kDypERK
0	um	Cell	0.000	1.000	Vesicles Paraspeckle	44	12	siRNA-SC-10 PSF-A488 IMPa4-A546 DAPI 8C1-siRNA-IMP-a2-a4 V2.00	0	32. siRNA-SC-10 PSF-A488 DAPI IMPa4-A546_ab_TileScan_001 (Stage 28 of 49)	00-Afq2BGPjFSTvet9kDypERK
0	um	Cell	0.000	1.000	Vesicles Paraspeckle	45	0	siRNA-SC-10 PSF-A488 IMPa4-A546 DAPI 8C1-siRNA-IMP-a2-a4 V2.00	0	32. siRNA-SC-10 PSF-A488 DAPI IMPa4-A546_ac_TileScan_001 (Stage 29 of 49)	00-NAS5aACXeuNE58rLQj9D58
0	um	Cell	0.000	1.000	Vesicles Paraspeckle	46	1	siRNA-SC-10 PSF-A488 IMPa4-A546 DAPI 8C1-siRNA-IMP-a2-a4 V2.00	0	32. siRNA-SC-10 PSF-A488 DAPI IMPa4-A546_ac_TileScan_001 (Stage 29 of 49)	00-NAS5aACXeuNE58rLQj9D58
0	um	Cell	0.000	1.000	Vesicles Paraspeckle	47	2	siRNA-SC-10 PSF-A488 IMPa4-A546 DAPI 8C1-siRNA-IMP-a2-a4 V2.00	0	32. siRNA-SC-10 PSF-A488 DAPI IMPa4-A546_ac_TileScan_001 (Stage 29 of 49)	00-NAS5aACXeuNE58rLQj9D58
0	um	Cell	0.000	1.000	Vesicles Paraspeckle	48	3	siRNA-SC-10 PSF-A488 IMPa4-A546 DAPI 8C1-siRNA-IMP-a2-a4 V2.00	0	32. siRNA-SC-10 PSF-A488 DAPI IMPa4-A546_ac_TileScan_001 (Stage 29 of 49)	00-NAS5aACXeuNE58rLQj9D58
0	um	Cell	0.000	1.000	Vesicles Paraspeckle	49	4	siRNA-SC-10 PSF-A488 IMPa4-A546 DAPI 8C1-siRNA-IMP-a2-a4 V2.00	0	32. siRNA-SC-10 PSF-A488 DAPI IMPa4-A546_ac_TileScan_001 (Stage 29 of 49)	00-NAS5aACXeuNE58rLQj9D58
0	um	Cell	0.000	1.000	Vesicles Paraspeckle	50	5	siRNA-SC-10 PSF-A488 IMPa4-A546 DAPI 8C1-siRNA-IMP-a2-a4 V2.00	0	32. siRNA-SC-10 PSF-A488 DAPI IMPa4-A546_ac_TileScan_001 (Stage 29 of 49)	00-NAS5aACXeuNE58rLQj9D58
0.653776	um	Cell	0.000	1.000	Vesicles Paraspeckle	51	0	siRNA-SC-10 PSF-A488 IMPa4-A546 DAPI 8C1-siRNA-IMP-a2-a4 V2.00	0	32. siRNA-SC-10 PSF-A488 DAPI IMPa4-A546_ad_TileScan_001 (Stage 30 of 49)	00-akTyYvYDb6UGkYLFrTRB4B
0	um	Cell	0.000	1.000	Vesicles Paraspeckle	52	1	siRNA-SC-10 PSF-A488 IMPa4-A546 DAPI 8C1-siRNA-IMP-a2-a4 V2.00	0	32. siRNA-SC-10 PSF-A488 DAPI IMPa4-A546_ad_TileScan_001 (Stage 30 of 49)	00-akTyYvYDb6UGkYLFrTRB4B
0.22116	um	Cell	0.000	1.000	Vesicles Paraspeckle	53	2	siRNA-SC-10 PSF-A488 IMPa4-A546 DAPI 8C1-siRNA-IMP-a2-a4 V2.00	0	32. siRNA-SC-10 PSF-A488 DAPI IMPa4-A546_ad_TileScan_001 (Stage 30 of 49)	00-akTyYvYDb6UGkYLFrTRB4B
0	um	Cell	0.000	1.000	Vesicles Paraspeckle	54	0	siRNA-SC-10 PSF-A488 IMPa4-A546 DAPI 8C1-siRNA-IMP-a2-a4 V2.00	0	32. siRNA-SC-10 PSF-A488 DAPI IMPa4-A546_ae_TileScan_001 (Stage 31 of 49)	00-n5GFXQy7PGqeb9cgx4uHZG
0	um	Cell	0.000	1.000	Vesicles Paraspeckle	55	1	siRNA-SC-10 PSF-A488 IMPa4-A546 DAPI 8C1-siRNA-IMP-a2-a4 V2.00	0	32. siRNA-SC-10 PSF-A488 DAPI IMPa4-A546_ae_TileScan_001 (Stage 31 of 49)	00-n5GFXQy7PGqeb9cgx4uHZG
0.324767	um	Cell	0.000	1.000	Vesicles Paraspeckle	56	2	siRNA-SC-10 PSF-A488 IMPa4-A546 DAPI 8C1-siRNA-IMP-a2-a4 V2.00	0	32. siRNA-SC-10 PSF-A488 DAPI IMPa4-A546_ae_TileScan_001 (Stage 31 of 49)	00-n5GFXQy7PGqeb9cgx4uHZG
0	um	Cell	0.000	1.000	Vesicles Paraspeckle	57	3	siRNA-SC-10 PSF-A488 IMPa4-A546 DAPI 8C1-siRNA-IMP-a2-a4 V2.00	0	32. siRNA-SC-10 PSF-A488 DAPI IMPa4-A546_ae_TileScan_001 (Stage 31 of 49)	00-n5GFXQy7PGqeb9cgx4uHZG
0	um	Cell	0.000	1.000	Vesicles Paraspeckle	58	4	siRNA-SC-10 PSF-A488 IMPa4-A546 DAPI 8C1-siRNA-IMP-a2-a4 V2.00	0	32. siRNA-SC-10 PSF-A488 DAPI IMPa4-A546_ae_TileScan_001 (Stage 31 of 49)	00-n5GFXQy7PGqeb9cgx4uHZG
0	um	Cell	0.000	1.000	Vesicles Paraspeckle	59	5	siRNA-SC-10 PSF-A488 IMPa4-A546 DAPI 8C1-siRNA-IMP-a2-a4 V2.00	0	32. siRNA-SC-10 PSF-A488 DAPI IMPa4-A546_ae_TileScan_001 (Stage 31 of 49)	00-n5GFXQy7PGqeb9cgx4uHZG
0	um	Cell	0.000	1.000	Vesicles Paraspeckle	60	6	siRNA-SC-10 PSF-A488 IMPa4-A546 DAPI 8C1-siRNA-IMP-a2-a4 V2.00	0	32. siRNA-SC-10 PSF-A488 DAPI IMPa4-A546_ae_TileScan_001 (Stage 31 of 49)	00-n5GFXQy7PGqeb9cgx4uHZG
0	um	Cell	0.000	1.000	Vesicles Paraspeckle	61	7	siRNA-SC-10 PSF-A488 IMPa4-A546 DAPI 8C1-siRNA-IMP-a2-a4 V2.00	0	32. siRNA-SC-10 PSF-A488 DAPI IMPa4-A546_ae_TileScan_001 (Stage 31 of 49)	00-n5GFXQy7PGqeb9cgx4uHZG
0	um	Cell	0.000	1.000	Vesicles Paraspeckle	62	8	siRNA-SC-10 PSF-A488 IMPa4-A546 DAPI 8C1-siRNA-IMP-a2-a4 V2.00	0	32. siRNA-SC-10 PSF-A488 DAPI IMPa4-A546_ae_TileScan_001 (Stage 31 of 49)	00-n5GFXQy7PGqeb9cgx4uHZG
0	um	Cell	0.000	1.000	Vesicles Paraspeckle	63	0	siRNA-SC-10 PSF-A488 IMPa4-A546 DAPI 8C1-siRNA-IMP-a2-a4 V2.00	0	32. siRNA-SC-10 PSF-A488 DAPI IMPa4-A546_af_TileScan_001 (Stage 32 of 49)	00-Z56WbdFG37QUiUL3mKtWxL
0	um	Cell	0.000	1.000	Vesicles Paraspeckle	64	1	siRNA-SC-10 PSF-A488 IMPa4-A546 DAPI 8C1-siRNA-IMP-a2-a4 V2.00	0	32. siRNA-SC-10 PSF-A488 DAPI IMPa4-A546_af_TileScan_001 (Stage 32 of 49)	00-Z56WbdFG37QUiUL3mKtWxL
0	um	Cell	0.000	1.000	Vesicles Paraspeckle	65	2	siRNA-SC-10 PSF-A488 IMPa4-A546 DAPI 8C1-siRNA-IMP-a2-a4 V2.00	0	32. siRNA-SC-10 PSF-A488 DAPI IMPa4-A546_af_TileScan_001 (Stage 32 of 49)	00-Z56WbdFG37QUiUL3mKtWxL
0	um	Cell	0.000	1.000	Vesicles Paraspeckle	66	3	siRNA-SC-10 PSF-A488 IMPa4-A546 DAPI 8C1-siRNA-IMP-a2-a4 V2.00	0	32. siRNA-SC-10 PSF-A488 DAPI IMPa4-A546_af_TileScan_001 (Stage 32 of 49)	00-Z56WbdFG37QUiUL3mKtWxL
0	um	Cell	0.000	1.000	Vesicles Paraspeckle	67	4	siRNA-SC-10 PSF-A488 IMPa4-A546 DAPI 8C1-siRNA-IMP-a2-a4 V2.00	0	32. siRNA-SC-10 PSF-A488 DAPI IMPa4-A546_af_TileScan_001 (Stage 32 of 49)	00-Z56WbdFG37QUiUL3mKtWxL
0	um	Cell	0.000	1.000	Vesicles Paraspeckle	68	0	siRNA-SC-10 PSF-A488 IMPa4-A546 DAPI 8C1-siRNA-IMP-a2-a4 V2.00	0	32. siRNA-SC-10 PSF-A488 DAPI IMPa4-A546_ag_TileScan_001 (Stage 33 of 49)	00-Cu42u6mXh8HjxV5ie9UTLL
0	um	Cell	0.000	1.000	Vesicles Paraspeckle	69	1	siRNA-SC-10 PSF-A488 IMPa4-A546 DAPI 8C1-siRNA-IMP-a2-a4 V2.00	0	32. siRNA-SC-10 PSF-A488 DAPI IMPa4-A546_ag_TileScan_001 (Stage 33 of 49)	00-Cu42u6mXh8HjxV5ie9UTLL
0	um	Cell	0.000	1.000	Vesicles Paraspeckle	70	2	siRNA-SC-10 PSF-A488 IMPa4-A546 DAPI 8C1-siRNA-IMP-a2-a4 V2.00	0	32. siRNA-SC-10 PSF-A488 DAPI IMPa4-A546_ag_TileScan_001 (Stage 33 of 49)	00-Cu42u6mXh8HjxV5ie9UTLL
0	um	Cell	0.000	1.000	Vesicles Paraspeckle	71	3	siRNA-SC-10 PSF-A488 IMPa4-A546 DAPI 8C1-siRNA-IMP-a2-a4 V2.00	0	32. siRNA-SC-10 PSF-A488 DAPI IMPa4-A546_ag_TileScan_001 (Stage 33 of 49)	00-Cu42u6mXh8HjxV5ie9UTLL
0	um	Cell	0.000	1.000	Vesicles Paraspeckle	72	4	siRNA-SC-10 PSF-A488 IMPa4-A546 DAPI 8C1-siRNA-IMP-a2-a4 V2.00	0	32. siRNA-SC-10 PSF-A488 DAPI IMPa4-A546_ag_TileScan_001 (Stage 33 of 49)	00-Cu42u6mXh8HjxV5ie9UTLL
0	um	Cell	0.000	1.000	Vesicles Paraspeckle	73	5	siRNA-SC-10 PSF-A488 IMPa4-A546 DAPI 8C1-siRNA-IMP-a2-a4 V2.00	0	32. siRNA-SC-10 PSF-A488 DAPI IMPa4-A546_ag_TileScan_001 (Stage 33 of 49)	00-Cu42u6mXh8HjxV5ie9UTLL
0	um	Cell	0.000	1.000	Vesicles Paraspeckle	74	6	siRNA-SC-10 PSF-A488 IMPa4-A546 DAPI 8C1-siRNA-IMP-a2-a4 V2.00	0	32. siRNA-SC-10 PSF-A488 DAPI IMPa4-A546_ag_TileScan_001 (Stage 33 of 49)	00-Cu42u6mXh8HjxV5ie9UTLL
0	um	Cell	0.000	1.000	Vesicles Paraspeckle	75	7	siRNA-SC-10 PSF-A488 IMPa4-A546 DAPI 8C1-siRNA-IMP-a2-a4 V2.00	0	32. siRNA-SC-10 PSF-A488 DAPI IMPa4-A546_ag_TileScan_001 (Stage 33 of 49)	00-Cu42u6mXh8HjxV5ie9UTLL
0	um	Cell	0.000	1.000	Vesicles Paraspeckle	76	8	siRNA-SC-10 PSF-A488 IMPa4-A546 DAPI 8C1-siRNA-IMP-a2-a4 V2.00	0	32. siRNA-SC-10 PSF-A488 DAPI IMPa4-A546_ag_TileScan_001 (Stage 33 of 49)	00-Cu42u6mXh8HjxV5ie9UTLL
0	um	Cell	0.000	1.000	Vesicles Paraspeckle	77	9	siRNA-SC-10 PSF-A488 IMPa4-A546 DAPI 8C1-siRNA-IMP-a2-a4 V2.00	0	32. siRNA-SC-10 PSF-A488 DAPI IMPa4-A546_ag_TileScan_001 (Stage 33 of 49)	00-Cu42u6mXh8HjxV5ie9UTLL
0	um	Cell	0.000	1.000	Vesicles Paraspeckle	78	10	siRNA-SC-10 PSF-A488 IMPa4-A546 DAPI 8C1-siRNA-IMP-a2-a4 V2.00	0	32. siRNA-SC-10 PSF-A488 DAPI IMPa4-A546_ag_TileScan_001 (Stage 33 of 49)	00-Cu42u6mXh8HjxV5ie9UTLL
0	um	Cell	0.000	1.000	Vesicles Paraspeckle	79	11	siRNA-SC-10 PSF-A488 IMPa4-A546 DAPI 8C1-siRNA-IMP-a2-a4 V2.00	0	32. siRNA-SC-10 PSF-A488 DAPI IMPa4-A546_ag_TileScan_001 (Stage 33 of 49)	00-Cu42u6mXh8HjxV5ie9UTLL
0	um	Cell	0.000	1.000	Vesicles Paraspeckle	80	12	siRNA-SC-10 PSF-A488 IMPa4-A546 DAPI 8C1-siRNA-IMP-a2-a4 V2.00	0	32. siRNA-SC-10 PSF-A488 DAPI IMPa4-A546_ag_TileScan_001 (Stage 33 of 49)	00-Cu42u6mXh8HjxV5ie9UTLL
0	um	Cell	0.000	1.000	Vesicles Paraspeckle	81	13	siRNA-SC-10 PSF-A488 IMPa4-A546 DAPI 8C1-siRNA-IMP-a2-a4 V2.00	0	32. siRNA-SC-10 PSF-A488 DAPI IMPa4-A546_ag_TileScan_001 (Stage 33 of 49)	00-Cu42u6mXh8HjxV5ie9UTLL
0.579598	um	Cell	0.000	1.000	Vesicles Paraspeckle	82	14	siRNA-SC-10 PSF-A488 IMPa4-A546 DAPI 8C1-siRNA-IMP-a2-a4 V2.00	0	32. siRNA-SC-10 PSF-A488 DAPI IMPa4-A546_ag_TileScan_001 (Stage 33 of 49)	00-Cu42u6mXh8HjxV5ie9UTLL
0	um	Cell	0.000	1.000	Vesicles Paraspeckle	83	0	siRNA-SC-10 PSF-A488 IMPa4-A546 DAPI 8C1-siRNA-IMP-a2-a4 V2.00	0	32. siRNA-SC-10 PSF-A488 DAPI IMPa4-A546_ah_TileScan_001 (Stage 34 of 49)	00-QqCQqsD7FizU2uz2jKByAk
0	um	Cell	0.000	1.000	Vesicles Paraspeckle	84	1	siRNA-SC-10 PSF-A488 IMPa4-A546 DAPI 8C1-siRNA-IMP-a2-a4 V2.00	0	32. siRNA-SC-10 PSF-A488 DAPI IMPa4-A546_ah_TileScan_001 (Stage 34 of 49)	00-QqCQqsD7FizU2uz2jKByAk
0	um	Cell	0.000	1.000	Vesicles Paraspeckle	85	2	siRNA-SC-10 PSF-A488 IMPa4-A546 DAPI 8C1-siRNA-IMP-a2-a4 V2.00	0	32. siRNA-SC-10 PSF-A488 DAPI IMPa4-A546_ah_TileScan_001 (Stage 34 of 49)	00-QqCQqsD7FizU2uz2jKByAk
0	um	Cell	0.000	1.000	Vesicles Paraspeckle	86	3	siRNA-SC-10 PSF-A488 IMPa4-A546 DAPI 8C1-siRNA-IMP-a2-a4 V2.00	0	32. siRNA-SC-10 PSF-A488 DAPI IMPa4-A546_ah_TileScan_001 (Stage 34 of 49)	00-QqCQqsD7FizU2uz2jKByAk
0	um	Cell	0.000	1.000	Vesicles Paraspeckle	87	4	siRNA-SC-10 PSF-A488 IMPa4-A546 DAPI 8C1-siRNA-IMP-a2-a4 V2.00	0	32. siRNA-SC-10 PSF-A488 DAPI IMPa4-A546_ah_TileScan_001 (Stage 34 of 49)	00-QqCQqsD7FizU2uz2jKByAk
0	um	Cell	0.000	1.000	Vesicles Paraspeckle	88	5	siRNA-SC-10 PSF-A488 IMPa4-A546 DAPI 8C1-siRNA-IMP-a2-a4 V2.00	0	32. siRNA-SC-10 PSF-A488 DAPI IMPa4-A546_ah_TileScan_001 (Stage 34 of 49)	00-QqCQqsD7FizU2uz2jKByAk
0.439224	um	Cell	0.000	1.000	Vesicles Paraspeckle	89	6	siRNA-SC-10 PSF-A488 IMPa4-A546 DAPI 8C1-siRNA-IMP-a2-a4 V2.00	0	32. siRNA-SC-10 PSF-A488 DAPI IMPa4-A546_ah_TileScan_001 (Stage 34 of 49)	00-QqCQqsD7FizU2uz2jKByAk
0	um	Cell	0.000	1.000	Vesicles Paraspeckle	90	7	siRNA-SC-10 PSF-A488 IMPa4-A546 DAPI 8C1-siRNA-IMP-a2-a4 V2.00	0	32. siRNA-SC-10 PSF-A488 DAPI IMPa4-A546_ah_TileScan_001 (Stage 34 of 49)	00-QqCQqsD7FizU2uz2jKByAk
0	um	Cell	0.000	1.000	Vesicles Paraspeckle	91	8	siRNA-SC-10 PSF-A488 IMPa4-A546 DAPI 8C1-siRNA-IMP-a2-a4 V2.00	0	32. siRNA-SC-10 PSF-A488 DAPI IMPa4-A546_ah_TileScan_001 (Stage 34 of 49)	00-QqCQqsD7FizU2uz2jKByAk
0	um	Cell	0.000	1.000	Vesicles Paraspeckle	92	9	siRNA-SC-10 PSF-A488 IMPa4-A546 DAPI 8C1-siRNA-IMP-a2-a4 V2.00	0	32. siRNA-SC-10 PSF-A488 DAPI IMPa4-A546_ah_TileScan_001 (Stage 34 of 49)	00-QqCQqsD7FizU2uz2jKByAk
0	um	Cell	0.000	1.000	Vesicles Paraspeckle	93	10	siRNA-SC-10 PSF-A488 IMPa4-A546 DAPI 8C1-siRNA-IMP-a2-a4 V2.00	0	32. siRNA-SC-10 PSF-A488 DAPI IMPa4-A546_ah_TileScan_001 (Stage 34 of 49)	00-QqCQqsD7FizU2uz2jKByAk
0	um	Cell	0.000	1.000	Vesicles Paraspeckle	94	11	siRNA-SC-10 PSF-A488 IMPa4-A546 DAPI 8C1-siRNA-IMP-a2-a4 V2.00	0	32. siRNA-SC-10 PSF-A488 DAPI IMPa4-A546_ah_TileScan_001 (Stage 34 of 49)	00-QqCQqsD7FizU2uz2jKByAk
0.5266	um	Cell	0.000	1.000	Vesicles Paraspeckle	95	12	siRNA-SC-10 PSF-A488 IMPa4-A546 DAPI 8C1-siRNA-IMP-a2-a4 V2.00	0	32. siRNA-SC-10 PSF-A488 DAPI IMPa4-A546_ah_TileScan_001 (Stage 34 of 49)	00-QqCQqsD7FizU2uz2jKByAk
0	um	Cell	0.000	1.000	Vesicles Paraspeckle	96	13	siRNA-SC-10 PSF-A488 IMPa4-A546 DAPI 8C1-siRNA-IMP-a2-a4 V2.00	0	32. siRNA-SC-10 PSF-A488 DAPI IMPa4-A546_ah_TileScan_001 (Stage 34 of 49)	00-QqCQqsD7FizU2uz2jKByAk
0	um	Cell	0.000	1.000	Vesicles Paraspeckle	97	14	siRNA-SC-10 PSF-A488 IMPa4-A546 DAPI 8C1-siRNA-IMP-a2-a4 V2.00	0	32. siRNA-SC-10 PSF-A488 DAPI IMPa4-A546_ah_TileScan_001 (Stage 34 of 49)	00-QqCQqsD7FizU2uz2jKByAk
0	um	Cell	0.000	1.000	Vesicles Paraspeckle	98	15	siRNA-SC-10 PSF-A488 IMPa4-A546 DAPI 8C1-siRNA-IMP-a2-a4 V2.00	0	32. siRNA-SC-10 PSF-A488 DAPI IMPa4-A546_ah_TileScan_001 (Stage 34 of 49)	00-QqCQqsD7FizU2uz2jKByAk
0	um	Cell	0.000	1.000	Vesicles Paraspeckle	99	16	siRNA-SC-10 PSF-A488 IMPa4-A546 DAPI 8C1-siRNA-IMP-a2-a4 V2.00	0	32. siRNA-SC-10 PSF-A488 DAPI IMPa4-A546_ah_TileScan_001 (Stage 34 of 49)	00-QqCQqsD7FizU2uz2jKByAk
0	um	Cell	0.000	1.000	Vesicles Paraspeckle	100	17	siRNA-SC-10 PSF-A488 IMPa4-A546 DAPI 8C1-siRNA-IMP-a2-a4 V2.00	0	32. siRNA-SC-10 PSF-A488 DAPI IMPa4-A546_ah_TileScan_001 (Stage 34 of 49)	00-QqCQqsD7FizU2uz2jKByAk
0	um	Cell	0.000	1.000	Vesicles Paraspeckle	101	18	siRNA-SC-10 PSF-A488 IMPa4-A546 DAPI 8C1-siRNA-IMP-a2-a4 V2.00	0	32. siRNA-SC-10 PSF-A488 DAPI IMPa4-A546_ah_TileScan_001 (Stage 34 of 49)	00-QqCQqsD7FizU2uz2jKByAk
0	um	Cell	0.000	1.000	Vesicles Paraspeckle	102	19	siRNA-SC-10 PSF-A488 IMPa4-A546 DAPI 8C1-siRNA-IMP-a2-a4 V2.00	0	32. siRNA-SC-10 PSF-A488 DAPI IMPa4-A546_ah_TileScan_001 (Stage 34 of 49)	00-QqCQqsD7FizU2uz2jKByAk
0	um	Cell	0.000	1.000	Vesicles Paraspeckle	103	20	siRNA-SC-10 PSF-A488 IMPa4-A546 DAPI 8C1-siRNA-IMP-a2-a4 V2.00	0	32. siRNA-SC-10 PSF-A488 DAPI IMPa4-A546_ah_TileScan_001 (Stage 34 of 49)	00-QqCQqsD7FizU2uz2jKByAk
0	um	Cell	0.000	1.000	Vesicles Paraspeckle	104	21	siRNA-SC-10 PSF-A488 IMPa4-A546 DAPI 8C1-siRNA-IMP-a2-a4 V2.00	0	32. siRNA-SC-10 PSF-A488 DAPI IMPa4-A546_ah_TileScan_001 (Stage 34 of 49)	00-QqCQqsD7FizU2uz2jKByAk
0	um	Cell	0.000	1.000	Vesicles Paraspeckle	105	22	siRNA-SC-10 PSF-A488 IMPa4-A546 DAPI 8C1-siRNA-IMP-a2-a4 V2.00	0	32. siRNA-SC-10 PSF-A488 DAPI IMPa4-A546_ah_TileScan_001 (Stage 34 of 49)	00-QqCQqsD7FizU2uz2jKByAk
0	um	Cell	0.000	1.000	Vesicles Paraspeckle	106	0	siRNA-SC-10 PSF-A488 IMPa4-A546 DAPI 8C1-siRNA-IMP-a2-a4 V2.00	0	32. siRNA-SC-10 PSF-A488 DAPI IMPa4-A546_ai_TileScan_001 (Stage 35 of 49)	00-TpcPBxiV5yM3tGKrfRRXxm
0	um	Cell	0.000	1.000	Vesicles Paraspeckle	107	1	siRNA-SC-10 PSF-A488 IMPa4-A546 DAPI 8C1-siRNA-IMP-a2-a4 V2.00	0	32. siRNA-SC-10 PSF-A488 DAPI IMPa4-A546_ai_TileScan_001 (Stage 35 of 49)	00-TpcPBxiV5yM3tGKrfRRXxm
0	um	Cell	0.000	1.000	Vesicles Paraspeckle	108	2	siRNA-SC-10 PSF-A488 IMPa4-A546 DAPI 8C1-siRNA-IMP-a2-a4 V2.00	0	32. siRNA-SC-10 PSF-A488 DAPI IMPa4-A546_ai_TileScan_001 (Stage 35 of 49)	00-TpcPBxiV5yM3tGKrfRRXxm
0	um	Cell	0.000	1.000	Vesicles Paraspeckle	109	3	siRNA-SC-10 PSF-A488 IMPa4-A546 DAPI 8C1-siRNA-IMP-a2-a4 V2.00	0	32. siRNA-SC-10 PSF-A488 DAPI IMPa4-A546_ai_TileScan_001 (Stage 35 of 49)	00-TpcPBxiV5yM3tGKrfRRXxm
0	um	Cell	0.000	1.000	Vesicles Paraspeckle	110	4	siRNA-SC-10 PSF-A488 IMPa4-A546 DAPI 8C1-siRNA-IMP-a2-a4 V2.00	0	32. siRNA-SC-10 PSF-A488 DAPI IMPa4-A546_ai_TileScan_001 (Stage 35 of 49)	00-TpcPBxiV5yM3tGKrfRRXxm
0	um	Cell	0.000	1.000	Vesicles Paraspeckle	111	5	siRNA-SC-10 PSF-A488 IMPa4-A546 DAPI 8C1-siRNA-IMP-a2-a4 V2.00	0	32. siRNA-SC-10 PSF-A488 DAPI IMPa4-A546_ai_TileScan_001 (Stage 35 of 49)	00-TpcPBxiV5yM3tGKrfRRXxm
0	um	Cell	0.000	1.000	Vesicles Paraspeckle	112	6	siRNA-SC-10 PSF-A488 IMPa4-A546 DAPI 8C1-siRNA-IMP-a2-a4 V2.00	0	32. siRNA-SC-10 PSF-A488 DAPI IMPa4-A546_ai_TileScan_001 (Stage 35 of 49)	00-TpcPBxiV5yM3tGKrfRRXxm
0	um	Cell	0.000	1.000	Vesicles Paraspeckle	113	7	siRNA-SC-10 PSF-A488 IMPa4-A546 DAPI 8C1-siRNA-IMP-a2-a4 V2.00	0	32. siRNA-SC-10 PSF-A488 DAPI IMPa4-A546_ai_TileScan_001 (Stage 35 of 49)	00-TpcPBxiV5yM3tGKrfRRXxm
0	um	Cell	0.000	1.000	Vesicles Paraspeckle	114	8	siRNA-SC-10 PSF-A488 IMPa4-A546 DAPI 8C1-siRNA-IMP-a2-a4 V2.00	0	32. siRNA-SC-10 PSF-A488 DAPI IMPa4-A546_ai_TileScan_001 (Stage 35 of 49)	00-TpcPBxiV5yM3tGKrfRRXxm
0	um	Cell	0.000	1.000	Vesicles Paraspeckle	115	9	siRNA-SC-10 PSF-A488 IMPa4-A546 DAPI 8C1-siRNA-IMP-a2-a4 V2.00	0	32. siRNA-SC-10 PSF-A488 DAPI IMPa4-A546_ai_TileScan_001 (Stage 35 of 49)	00-TpcPBxiV5yM3tGKrfRRXxm
0	um	Cell	0.000	1.000	Vesicles Paraspeckle	116	10	siRNA-SC-10 PSF-A488 IMPa4-A546 DAPI 8C1-siRNA-IMP-a2-a4 V2.00	0	32. siRNA-SC-10 PSF-A488 DAPI IMPa4-A546_ai_TileScan_001 (Stage 35 of 49)	00-TpcPBxiV5yM3tGKrfRRXxm
0	um	Cell	0.000	1.000	Vesicles Paraspeckle	117	11	siRNA-SC-10 PSF-A488 IMPa4-A546 DAPI 8C1-siRNA-IMP-a2-a4 V2.00	0	32. siRNA-SC-10 PSF-A488 DAPI IMPa4-A546_ai_TileScan_001 (Stage 35 of 49)	00-TpcPBxiV5yM3tGKrfRRXxm
0	um	Cell	0.000	1.000	Vesicles Paraspeckle	118	12	siRNA-SC-10 PSF-A488 IMPa4-A546 DAPI 8C1-siRNA-IMP-a2-a4 V2.00	0	32. siRNA-SC-10 PSF-A488 DAPI IMPa4-A546_ai_TileScan_001 (Stage 35 of 49)	00-TpcPBxiV5yM3tGKrfRRXxm
0	um	Cell	0.000	1.000	Vesicles Paraspeckle	119	13	siRNA-SC-10 PSF-A488 IMPa4-A546 DAPI 8C1-siRNA-IMP-a2-a4 V2.00	0	32. siRNA-SC-10 PSF-A488 DAPI IMPa4-A546_ai_TileScan_001 (Stage 35 of 49)	00-TpcPBxiV5yM3tGKrfRRXxm
0	um	Cell	0.000	1.000	Vesicles Paraspeckle	120	0	siRNA-SC-10 PSF-A488 IMPa4-A546 DAPI 8C1-siRNA-IMP-a2-a4 V2.00	0	32. siRNA-SC-10 PSF-A488 DAPI IMPa4-A546_aj_TileScan_001 (Stage 36 of 49)	00-Er9jtPMurX6FWg5LXWr43C
0	um	Cell	0.000	1.000	Vesicles Paraspeckle	121	1	siRNA-SC-10 PSF-A488 IMPa4-A546 DAPI 8C1-siRNA-IMP-a2-a4 V2.00	0	32. siRNA-SC-10 PSF-A488 DAPI IMPa4-A546_aj_TileScan_001 (Stage 36 of 49)	00-Er9jtPMurX6FWg5LXWr43C
0	um	Cell	0.000	1.000	Vesicles Paraspeckle	122	2	siRNA-SC-10 PSF-A488 IMPa4-A546 DAPI 8C1-siRNA-IMP-a2-a4 V2.00	0	32. siRNA-SC-10 PSF-A488 DAPI IMPa4-A546_aj_TileScan_001 (Stage 36 of 49)	00-Er9jtPMurX6FWg5LXWr43C
0	um	Cell	0.000	1.000	Vesicles Paraspeckle	123	3	siRNA-SC-10 PSF-A488 IMPa4-A546 DAPI 8C1-siRNA-IMP-a2-a4 V2.00	0	32. siRNA-SC-10 PSF-A488 DAPI IMPa4-A546_aj_TileScan_001 (Stage 36 of 49)	00-Er9jtPMurX6FWg5LXWr43C
0	um	Cell	0.000	1.000	Vesicles Paraspeckle	124	4	siRNA-SC-10 PSF-A488 IMPa4-A546 DAPI 8C1-siRNA-IMP-a2-a4 V2.00	0	32. siRNA-SC-10 PSF-A488 DAPI IMPa4-A546_aj_TileScan_001 (Stage 36 of 49)	00-Er9jtPMurX6FWg5LXWr43C
0	um	Cell	0.000	1.000	Vesicles Paraspeckle	125	5	siRNA-SC-10 PSF-A488 IMPa4-A546 DAPI 8C1-siRNA-IMP-a2-a4 V2.00	0	32. siRNA-SC-10 PSF-A488 DAPI IMPa4-A546_aj_TileScan_001 (Stage 36 of 49)	00-Er9jtPMurX6FWg5LXWr43C
0	um	Cell	0.000	1.000	Vesicles Paraspeckle	126	6	siRNA-SC-10 PSF-A488 IMPa4-A546 DAPI 8C1-siRNA-IMP-a2-a4 V2.00	0	32. siRNA-SC-10 PSF-A488 DAPI IMPa4-A546_aj_TileScan_001 (Stage 36 of 49)	00-Er9jtPMurX6FWg5LXWr43C
0	um	Cell	0.000	1.000	Vesicles Paraspeckle	127	7	siRNA-SC-10 PSF-A488 IMPa4-A546 DAPI 8C1-siRNA-IMP-a2-a4 V2.00	0	32. siRNA-SC-10 PSF-A488 DAPI IMPa4-A546_aj_TileScan_001 (Stage 36 of 49)	00-Er9jtPMurX6FWg5LXWr43C
0	um	Cell	0.000	1.000	Vesicles Paraspeckle	128	8	siRNA-SC-10 PSF-A488 IMPa4-A546 DAPI 8C1-siRNA-IMP-a2-a4 V2.00	0	32. siRNA-SC-10 PSF-A488 DAPI IMPa4-A546_aj_TileScan_001 (Stage 36 of 49)	00-Er9jtPMurX6FWg5LXWr43C
0	um	Cell	0.000	1.000	Vesicles Paraspeckle	129	9	siRNA-SC-10 PSF-A488 IMPa4-A546 DAPI 8C1-siRNA-IMP-a2-a4 V2.00	0	32. siRNA-SC-10 PSF-A488 DAPI IMPa4-A546_aj_TileScan_001 (Stage 36 of 49)	00-Er9jtPMurX6FWg5LXWr43C
0	um	Cell	0.000	1.000	Vesicles Paraspeckle	130	0	siRNA-SC-10 PSF-A488 IMPa4-A546 DAPI 8C1-siRNA-IMP-a2-a4 V2.00	0	32. siRNA-SC-10 PSF-A488 DAPI IMPa4-A546_ak_TileScan_001 (Stage 37 of 49)	00-F6Hpc7VNYiVScxbo6DGYbR
0	um	Cell	0.000	1.000	Vesicles Paraspeckle	131	1	siRNA-SC-10 PSF-A488 IMPa4-A546 DAPI 8C1-siRNA-IMP-a2-a4 V2.00	0	32. siRNA-SC-10 PSF-A488 DAPI IMPa4-A546_ak_TileScan_001 (Stage 37 of 49)	00-F6Hpc7VNYiVScxbo6DGYbR
0	um	Cell	0.000	1.000	Vesicles Paraspeckle	132	2	siRNA-SC-10 PSF-A488 IMPa4-A546 DAPI 8C1-siRNA-IMP-a2-a4 V2.00	0	32. siRNA-SC-10 PSF-A488 DAPI IMPa4-A546_ak_TileScan_001 (Stage 37 of 49)	00-F6Hpc7VNYiVScxbo6DGYbR
0	um	Cell	0.000	1.000	Vesicles Paraspeckle	133	3	siRNA-SC-10 PSF-A488 IMPa4-A546 DAPI 8C1-siRNA-IMP-a2-a4 V2.00	0	32. siRNA-SC-10 PSF-A488 DAPI IMPa4-A546_ak_TileScan_001 (Stage 37 of 49)	00-F6Hpc7VNYiVScxbo6DGYbR
0.52223	um	Cell	0.000	1.000	Vesicles Paraspeckle	134	4	siRNA-SC-10 PSF-A488 IMPa4-A546 DAPI 8C1-siRNA-IMP-a2-a4 V2.00	0	32. siRNA-SC-10 PSF-A488 DAPI IMPa4-A546_ak_TileScan_001 (Stage 37 of 49)	00-F6Hpc7VNYiVScxbo6DGYbR
0	um	Cell	0.000	1.000	Vesicles Paraspeckle	135	5	siRNA-SC-10 PSF-A488 IMPa4-A546 DAPI 8C1-siRNA-IMP-a2-a4 V2.00	0	32. siRNA-SC-10 PSF-A488 DAPI IMPa4-A546_ak_TileScan_001 (Stage 37 of 49)	00-F6Hpc7VNYiVScxbo6DGYbR
0	um	Cell	0.000	1.000	Vesicles Paraspeckle	136	6	siRNA-SC-10 PSF-A488 IMPa4-A546 DAPI 8C1-siRNA-IMP-a2-a4 V2.00	0	32. siRNA-SC-10 PSF-A488 DAPI IMPa4-A546_ak_TileScan_001 (Stage 37 of 49)	00-F6Hpc7VNYiVScxbo6DGYbR
0	um	Cell	0.000	1.000	Vesicles Paraspeckle	137	7	siRNA-SC-10 PSF-A488 IMPa4-A546 DAPI 8C1-siRNA-IMP-a2-a4 V2.00	0	32. siRNA-SC-10 PSF-A488 DAPI IMPa4-A546_ak_TileScan_001 (Stage 37 of 49)	00-F6Hpc7VNYiVScxbo6DGYbR
0	um	Cell	0.000	1.000	Vesicles Paraspeckle	138	0	siRNA-SC-10 PSF-A488 IMPa4-A546 DAPI 8C1-siRNA-IMP-a2-a4 V2.00	0	32. siRNA-SC-10 PSF-A488 DAPI IMPa4-A546_al_TileScan_001 (Stage 38 of 49)	00-xCPdiDtMJup2GN7mMdW7hf
0	um	Cell	0.000	1.000	Vesicles Paraspeckle	139	1	siRNA-SC-10 PSF-A488 IMPa4-A546 DAPI 8C1-siRNA-IMP-a2-a4 V2.00	0	32. siRNA-SC-10 PSF-A488 DAPI IMPa4-A546_al_TileScan_001 (Stage 38 of 49)	00-xCPdiDtMJup2GN7mMdW7hf
0	um	Cell	0.000	1.000	Vesicles Paraspeckle	140	0	siRNA-SC-10 PSF-A488 IMPa4-A546 DAPI 8C1-siRNA-IMP-a2-a4 V2.00	0	32. siRNA-SC-10 PSF-A488 DAPI IMPa4-A546_an_TileScan_001 (Stage 40 of 49)	00-ti2vhXia96s8LXfKCVtdkP
0	um	Cell	0.000	1.000	Vesicles Paraspeckle	141	1	siRNA-SC-10 PSF-A488 IMPa4-A546 DAPI 8C1-siRNA-IMP-a2-a4 V2.00	0	32. siRNA-SC-10 PSF-A488 DAPI IMPa4-A546_an_TileScan_001 (Stage 40 of 49)	00-ti2vhXia96s8LXfKCVtdkP
0	um	Cell	0.000	1.000	Vesicles Paraspeckle	142	2	siRNA-SC-10 PSF-A488 IMPa4-A546 DAPI 8C1-siRNA-IMP-a2-a4 V2.00	0	32. siRNA-SC-10 PSF-A488 DAPI IMPa4-A546_an_TileScan_001 (Stage 40 of 49)	00-ti2vhXia96s8LXfKCVtdkP
0	um	Cell	0.000	1.000	Vesicles Paraspeckle	143	3	siRNA-SC-10 PSF-A488 IMPa4-A546 DAPI 8C1-siRNA-IMP-a2-a4 V2.00	0	32. siRNA-SC-10 PSF-A488 DAPI IMPa4-A546_an_TileScan_001 (Stage 40 of 49)	00-ti2vhXia96s8LXfKCVtdkP
0	um	Cell	0.000	1.000	Vesicles Paraspeckle	144	4	siRNA-SC-10 PSF-A488 IMPa4-A546 DAPI 8C1-siRNA-IMP-a2-a4 V2.00	0	32. siRNA-SC-10 PSF-A488 DAPI IMPa4-A546_an_TileScan_001 (Stage 40 of 49)	00-ti2vhXia96s8LXfKCVtdkP
0	um	Cell	0.000	1.000	Vesicles Paraspeckle	145	5	siRNA-SC-10 PSF-A488 IMPa4-A546 DAPI 8C1-siRNA-IMP-a2-a4 V2.00	0	32. siRNA-SC-10 PSF-A488 DAPI IMPa4-A546_an_TileScan_001 (Stage 40 of 49)	00-ti2vhXia96s8LXfKCVtdkP
0	um	Cell	0.000	1.000	Vesicles Paraspeckle	146	6	siRNA-SC-10 PSF-A488 IMPa4-A546 DAPI 8C1-siRNA-IMP-a2-a4 V2.00	0	32. siRNA-SC-10 PSF-A488 DAPI IMPa4-A546_an_TileScan_001 (Stage 40 of 49)	00-ti2vhXia96s8LXfKCVtdkP
0	um	Cell	0.000	1.000	Vesicles Paraspeckle	147	7	siRNA-SC-10 PSF-A488 IMPa4-A546 DAPI 8C1-siRNA-IMP-a2-a4 V2.00	0	32. siRNA-SC-10 PSF-A488 DAPI IMPa4-A546_an_TileScan_001 (Stage 40 of 49)	00-ti2vhXia96s8LXfKCVtdkP
0	um	Cell	0.000	1.000	Vesicles Paraspeckle	148	8	siRNA-SC-10 PSF-A488 IMPa4-A546 DAPI 8C1-siRNA-IMP-a2-a4 V2.00	0	32. siRNA-SC-10 PSF-A488 DAPI IMPa4-A546_an_TileScan_001 (Stage 40 of 49)	00-ti2vhXia96s8LXfKCVtdkP
0	um	Cell	0.000	1.000	Vesicles Paraspeckle	149	9	siRNA-SC-10 PSF-A488 IMPa4-A546 DAPI 8C1-siRNA-IMP-a2-a4 V2.00	0	32. siRNA-SC-10 PSF-A488 DAPI IMPa4-A546_an_TileScan_001 (Stage 40 of 49)	00-ti2vhXia96s8LXfKCVtdkP
0	um	Cell	0.000	1.000	Vesicles Paraspeckle	150	10	siRNA-SC-10 PSF-A488 IMPa4-A546 DAPI 8C1-siRNA-IMP-a2-a4 V2.00	0	32. siRNA-SC-10 PSF-A488 DAPI IMPa4-A546_an_TileScan_001 (Stage 40 of 49)	00-ti2vhXia96s8LXfKCVtdkP
0	um	Cell	0.000	1.000	Vesicles Paraspeckle	151	11	siRNA-SC-10 PSF-A488 IMPa4-A546 DAPI 8C1-siRNA-IMP-a2-a4 V2.00	0	32. siRNA-SC-10 PSF-A488 DAPI IMPa4-A546_an_TileScan_001 (Stage 40 of 49)	00-ti2vhXia96s8LXfKCVtdkP
0	um	Cell	0.000	1.000	Vesicles Paraspeckle	152	12	siRNA-SC-10 PSF-A488 IMPa4-A546 DAPI 8C1-siRNA-IMP-a2-a4 V2.00	0	32. siRNA-SC-10 PSF-A488 DAPI IMPa4-A546_an_TileScan_001 (Stage 40 of 49)	00-ti2vhXia96s8LXfKCVtdkP
0.40918	um	Cell	0.000	1.000	Vesicles Paraspeckle	153	13	siRNA-SC-10 PSF-A488 IMPa4-A546 DAPI 8C1-siRNA-IMP-a2-a4 V2.00	0	32. siRNA-SC-10 PSF-A488 DAPI IMPa4-A546_an_TileScan_001 (Stage 40 of 49)	00-ti2vhXia96s8LXfKCVtdkP
0	um	Cell	0.000	1.000	Vesicles Paraspeckle	154	0	siRNA-SC-10 PSF-A488 IMPa4-A546 DAPI 8C1-siRNA-IMP-a2-a4 V2.00	0	32. siRNA-SC-10 PSF-A488 DAPI IMPa4-A546_ao_TileScan_001 (Stage 41 of 49)	00-9LmSAS2QYJWiBckcY3aB9A
0.624352	um	Cell	0.000	1.000	Vesicles Paraspeckle	155	1	siRNA-SC-10 PSF-A488 IMPa4-A546 DAPI 8C1-siRNA-IMP-a2-a4 V2.00	0	32. siRNA-SC-10 PSF-A488 DAPI IMPa4-A546_ao_TileScan_001 (Stage 41 of 49)	00-9LmSAS2QYJWiBckcY3aB9A
0.270678	um	Cell	0.000	1.000	Vesicles Paraspeckle	156	2	siRNA-SC-10 PSF-A488 IMPa4-A546 DAPI 8C1-siRNA-IMP-a2-a4 V2.00	0	32. siRNA-SC-10 PSF-A488 DAPI IMPa4-A546_ao_TileScan_001 (Stage 41 of 49)	00-9LmSAS2QYJWiBckcY3aB9A
0	um	Cell	0.000	1.000	Vesicles Paraspeckle	157	3	siRNA-SC-10 PSF-A488 IMPa4-A546 DAPI 8C1-siRNA-IMP-a2-a4 V2.00	0	32. siRNA-SC-10 PSF-A488 DAPI IMPa4-A546_ao_TileScan_001 (Stage 41 of 49)	00-9LmSAS2QYJWiBckcY3aB9A
0.557283	um	Cell	0.000	1.000	Vesicles Paraspeckle	158	4	siRNA-SC-10 PSF-A488 IMPa4-A546 DAPI 8C1-siRNA-IMP-a2-a4 V2.00	0	32. siRNA-SC-10 PSF-A488 DAPI IMPa4-A546_ao_TileScan_001 (Stage 41 of 49)	00-9LmSAS2QYJWiBckcY3aB9A
0	um	Cell	0.000	1.000	Vesicles Paraspeckle	159	5	siRNA-SC-10 PSF-A488 IMPa4-A546 DAPI 8C1-siRNA-IMP-a2-a4 V2.00	0	32. siRNA-SC-10 PSF-A488 DAPI IMPa4-A546_ao_TileScan_001 (Stage 41 of 49)	00-9LmSAS2QYJWiBckcY3aB9A
0	um	Cell	0.000	1.000	Vesicles Paraspeckle	160	6	siRNA-SC-10 PSF-A488 IMPa4-A546 DAPI 8C1-siRNA-IMP-a2-a4 V2.00	0	32. siRNA-SC-10 PSF-A488 DAPI IMPa4-A546_ao_TileScan_001 (Stage 41 of 49)	00-9LmSAS2QYJWiBckcY3aB9A
0	um	Cell	0.000	1.000	Vesicles Paraspeckle	161	7	siRNA-SC-10 PSF-A488 IMPa4-A546 DAPI 8C1-siRNA-IMP-a2-a4 V2.00	0	32. siRNA-SC-10 PSF-A488 DAPI IMPa4-A546_ao_TileScan_001 (Stage 41 of 49)	00-9LmSAS2QYJWiBckcY3aB9A
0	um	Cell	0.000	1.000	Vesicles Paraspeckle	162	8	siRNA-SC-10 PSF-A488 IMPa4-A546 DAPI 8C1-siRNA-IMP-a2-a4 V2.00	0	32. siRNA-SC-10 PSF-A488 DAPI IMPa4-A546_ao_TileScan_001 (Stage 41 of 49)	00-9LmSAS2QYJWiBckcY3aB9A
0	um	Cell	0.000	1.000	Vesicles Paraspeckle	163	9	siRNA-SC-10 PSF-A488 IMPa4-A546 DAPI 8C1-siRNA-IMP-a2-a4 V2.00	0	32. siRNA-SC-10 PSF-A488 DAPI IMPa4-A546_ao_TileScan_001 (Stage 41 of 49)	00-9LmSAS2QYJWiBckcY3aB9A
0	um	Cell	0.000	1.000	Vesicles Paraspeckle	164	10	siRNA-SC-10 PSF-A488 IMPa4-A546 DAPI 8C1-siRNA-IMP-a2-a4 V2.00	0	32. siRNA-SC-10 PSF-A488 DAPI IMPa4-A546_ao_TileScan_001 (Stage 41 of 49)	00-9LmSAS2QYJWiBckcY3aB9A
0	um	Cell	0.000	1.000	Vesicles Paraspeckle	165	11	siRNA-SC-10 PSF-A488 IMPa4-A546 DAPI 8C1-siRNA-IMP-a2-a4 V2.00	0	32. siRNA-SC-10 PSF-A488 DAPI IMPa4-A546_ao_TileScan_001 (Stage 41 of 49)	00-9LmSAS2QYJWiBckcY3aB9A
0	um	Cell	0.000	1.000	Vesicles Paraspeckle	166	12	siRNA-SC-10 PSF-A488 IMPa4-A546 DAPI 8C1-siRNA-IMP-a2-a4 V2.00	0	32. siRNA-SC-10 PSF-A488 DAPI IMPa4-A546_ao_TileScan_001 (Stage 41 of 49)	00-9LmSAS2QYJWiBckcY3aB9A
0	um	Cell	0.000	1.000	Vesicles Paraspeckle	167	13	siRNA-SC-10 PSF-A488 IMPa4-A546 DAPI 8C1-siRNA-IMP-a2-a4 V2.00	0	32. siRNA-SC-10 PSF-A488 DAPI IMPa4-A546_ao_TileScan_001 (Stage 41 of 49)	00-9LmSAS2QYJWiBckcY3aB9A
0	um	Cell	0.000	1.000	Vesicles Paraspeckle	168	14	siRNA-SC-10 PSF-A488 IMPa4-A546 DAPI 8C1-siRNA-IMP-a2-a4 V2.00	0	32. siRNA-SC-10 PSF-A488 DAPI IMPa4-A546_ao_TileScan_001 (Stage 41 of 49)	00-9LmSAS2QYJWiBckcY3aB9A
0	um	Cell	0.000	1.000	Vesicles Paraspeckle	169	0	siRNA-SC-10 PSF-A488 IMPa4-A546 DAPI 8C1-siRNA-IMP-a2-a4 V2.00	0	32. siRNA-SC-10 PSF-A488 DAPI IMPa4-A546_ap_TileScan_001 (Stage 42 of 49)	00-NkYK6PSq98oVGP4yYjpZjh
0	um	Cell	0.000	1.000	Vesicles Paraspeckle	170	1	siRNA-SC-10 PSF-A488 IMPa4-A546 DAPI 8C1-siRNA-IMP-a2-a4 V2.00	0	32. siRNA-SC-10 PSF-A488 DAPI IMPa4-A546_ap_TileScan_001 (Stage 42 of 49)	00-NkYK6PSq98oVGP4yYjpZjh
0	um	Cell	0.000	1.000	Vesicles Paraspeckle	171	2	siRNA-SC-10 PSF-A488 IMPa4-A546 DAPI 8C1-siRNA-IMP-a2-a4 V2.00	0	32. siRNA-SC-10 PSF-A488 DAPI IMPa4-A546_ap_TileScan_001 (Stage 42 of 49)	00-NkYK6PSq98oVGP4yYjpZjh
0	um	Cell	0.000	1.000	Vesicles Paraspeckle	172	3	siRNA-SC-10 PSF-A488 IMPa4-A546 DAPI 8C1-siRNA-IMP-a2-a4 V2.00	0	32. siRNA-SC-10 PSF-A488 DAPI IMPa4-A546_ap_TileScan_001 (Stage 42 of 49)	00-NkYK6PSq98oVGP4yYjpZjh
0	um	Cell	0.000	1.000	Vesicles Paraspeckle	173	4	siRNA-SC-10 PSF-A488 IMPa4-A546 DAPI 8C1-siRNA-IMP-a2-a4 V2.00	0	32. siRNA-SC-10 PSF-A488 DAPI IMPa4-A546_ap_TileScan_001 (Stage 42 of 49)	00-NkYK6PSq98oVGP4yYjpZjh
0	um	Cell	0.000	1.000	Vesicles Paraspeckle	174	5	siRNA-SC-10 PSF-A488 IMPa4-A546 DAPI 8C1-siRNA-IMP-a2-a4 V2.00	0	32. siRNA-SC-10 PSF-A488 DAPI IMPa4-A546_ap_TileScan_001 (Stage 42 of 49)	00-NkYK6PSq98oVGP4yYjpZjh
0	um	Cell	0.000	1.000	Vesicles Paraspeckle	175	6	siRNA-SC-10 PSF-A488 IMPa4-A546 DAPI 8C1-siRNA-IMP-a2-a4 V2.00	0	32. siRNA-SC-10 PSF-A488 DAPI IMPa4-A546_ap_TileScan_001 (Stage 42 of 49)	00-NkYK6PSq98oVGP4yYjpZjh
0.330368	um	Cell	0.000	1.000	Vesicles Paraspeckle	176	7	siRNA-SC-10 PSF-A488 IMPa4-A546 DAPI 8C1-siRNA-IMP-a2-a4 V2.00	0	32. siRNA-SC-10 PSF-A488 DAPI IMPa4-A546_ap_TileScan_001 (Stage 42 of 49)	00-NkYK6PSq98oVGP4yYjpZjh
0	um	Cell	0.000	1.000	Vesicles Paraspeckle	177	8	siRNA-SC-10 PSF-A488 IMPa4-A546 DAPI 8C1-siRNA-IMP-a2-a4 V2.00	0	32. siRNA-SC-10 PSF-A488 DAPI IMPa4-A546_ap_TileScan_001 (Stage 42 of 49)	00-NkYK6PSq98oVGP4yYjpZjh
0.20812	um	Cell	0.000	1.000	Vesicles Paraspeckle	178	9	siRNA-SC-10 PSF-A488 IMPa4-A546 DAPI 8C1-siRNA-IMP-a2-a4 V2.00	0	32. siRNA-SC-10 PSF-A488 DAPI IMPa4-A546_ap_TileScan_001 (Stage 42 of 49)	00-NkYK6PSq98oVGP4yYjpZjh
0	um	Cell	0.000	1.000	Vesicles Paraspeckle	179	10	siRNA-SC-10 PSF-A488 IMPa4-A546 DAPI 8C1-siRNA-IMP-a2-a4 V2.00	0	32. siRNA-SC-10 PSF-A488 DAPI IMPa4-A546_ap_TileScan_001 (Stage 42 of 49)	00-NkYK6PSq98oVGP4yYjpZjh
0	um	Cell	0.000	1.000	Vesicles Paraspeckle	180	11	siRNA-SC-10 PSF-A488 IMPa4-A546 DAPI 8C1-siRNA-IMP-a2-a4 V2.00	0	32. siRNA-SC-10 PSF-A488 DAPI IMPa4-A546_ap_TileScan_001 (Stage 42 of 49)	00-NkYK6PSq98oVGP4yYjpZjh
0	um	Cell	0.000	1.000	Vesicles Paraspeckle	181	12	siRNA-SC-10 PSF-A488 IMPa4-A546 DAPI 8C1-siRNA-IMP-a2-a4 V2.00	0	32. siRNA-SC-10 PSF-A488 DAPI IMPa4-A546_ap_TileScan_001 (Stage 42 of 49)	00-NkYK6PSq98oVGP4yYjpZjh
0	um	Cell	0.000	1.000	Vesicles Paraspeckle	182	0	siRNA-SC-10 PSF-A488 IMPa4-A546 DAPI 8C1-siRNA-IMP-a2-a4 V2.00	0	32. siRNA-SC-10 PSF-A488 DAPI IMPa4-A546_aq_TileScan_001 (Stage 43 of 49)	00-NKo7PdRCNrFULrKLKe52YH
0	um	Cell	0.000	1.000	Vesicles Paraspeckle	183	1	siRNA-SC-10 PSF-A488 IMPa4-A546 DAPI 8C1-siRNA-IMP-a2-a4 V2.00	0	32. siRNA-SC-10 PSF-A488 DAPI IMPa4-A546_aq_TileScan_001 (Stage 43 of 49)	00-NKo7PdRCNrFULrKLKe52YH
0	um	Cell	0.000	1.000	Vesicles Paraspeckle	184	2	siRNA-SC-10 PSF-A488 IMPa4-A546 DAPI 8C1-siRNA-IMP-a2-a4 V2.00	0	32. siRNA-SC-10 PSF-A488 DAPI IMPa4-A546_aq_TileScan_001 (Stage 43 of 49)	00-NKo7PdRCNrFULrKLKe52YH
0.22116	um	Cell	0.000	1.000	Vesicles Paraspeckle	185	3	siRNA-SC-10 PSF-A488 IMPa4-A546 DAPI 8C1-siRNA-IMP-a2-a4 V2.00	0	32. siRNA-SC-10 PSF-A488 DAPI IMPa4-A546_aq_TileScan_001 (Stage 43 of 49)	00-NKo7PdRCNrFULrKLKe52YH
0	um	Cell	0.000	1.000	Vesicles Paraspeckle	186	4	siRNA-SC-10 PSF-A488 IMPa4-A546 DAPI 8C1-siRNA-IMP-a2-a4 V2.00	0	32. siRNA-SC-10 PSF-A488 DAPI IMPa4-A546_aq_TileScan_001 (Stage 43 of 49)	00-NKo7PdRCNrFULrKLKe52YH
0	um	Cell	0.000	1.000	Vesicles Paraspeckle	187	5	siRNA-SC-10 PSF-A488 IMPa4-A546 DAPI 8C1-siRNA-IMP-a2-a4 V2.00	0	32. siRNA-SC-10 PSF-A488 DAPI IMPa4-A546_aq_TileScan_001 (Stage 43 of 49)	00-NKo7PdRCNrFULrKLKe52YH
0	um	Cell	0.000	1.000	Vesicles Paraspeckle	188	6	siRNA-SC-10 PSF-A488 IMPa4-A546 DAPI 8C1-siRNA-IMP-a2-a4 V2.00	0	32. siRNA-SC-10 PSF-A488 DAPI IMPa4-A546_aq_TileScan_001 (Stage 43 of 49)	00-NKo7PdRCNrFULrKLKe52YH
0	um	Cell	0.000	1.000	Vesicles Paraspeckle	189	7	siRNA-SC-10 PSF-A488 IMPa4-A546 DAPI 8C1-siRNA-IMP-a2-a4 V2.00	0	32. siRNA-SC-10 PSF-A488 DAPI IMPa4-A546_aq_TileScan_001 (Stage 43 of 49)	00-NKo7PdRCNrFULrKLKe52YH
0	um	Cell	0.000	1.000	Vesicles Paraspeckle	190	8	siRNA-SC-10 PSF-A488 IMPa4-A546 DAPI 8C1-siRNA-IMP-a2-a4 V2.00	0	32. siRNA-SC-10 PSF-A488 DAPI IMPa4-A546_aq_TileScan_001 (Stage 43 of 49)	00-NKo7PdRCNrFULrKLKe52YH
0	um	Cell	0.000	1.000	Vesicles Paraspeckle	191	9	siRNA-SC-10 PSF-A488 IMPa4-A546 DAPI 8C1-siRNA-IMP-a2-a4 V2.00	0	32. siRNA-SC-10 PSF-A488 DAPI IMPa4-A546_aq_TileScan_001 (Stage 43 of 49)	00-NKo7PdRCNrFULrKLKe52YH
0	um	Cell	0.000	1.000	Vesicles Paraspeckle	192	10	siRNA-SC-10 PSF-A488 IMPa4-A546 DAPI 8C1-siRNA-IMP-a2-a4 V2.00	0	32. siRNA-SC-10 PSF-A488 DAPI IMPa4-A546_aq_TileScan_001 (Stage 43 of 49)	00-NKo7PdRCNrFULrKLKe52YH
0	um	Cell	0.000	1.000	Vesicles Paraspeckle	193	11	siRNA-SC-10 PSF-A488 IMPa4-A546 DAPI 8C1-siRNA-IMP-a2-a4 V2.00	0	32. siRNA-SC-10 PSF-A488 DAPI IMPa4-A546_aq_TileScan_001 (Stage 43 of 49)	00-NKo7PdRCNrFULrKLKe52YH
0	um	Cell	0.000	1.000	Vesicles Paraspeckle	194	0	siRNA-SC-10 PSF-A488 IMPa4-A546 DAPI 8C1-siRNA-IMP-a2-a4 V2.00	0	32. siRNA-SC-10 PSF-A488 DAPI IMPa4-A546_ar_TileScan_001 (Stage 44 of 49)	00-stPxiSC2c75NfGi3W8tRLe
0	um	Cell	0.000	1.000	Vesicles Paraspeckle	195	1	siRNA-SC-10 PSF-A488 IMPa4-A546 DAPI 8C1-siRNA-IMP-a2-a4 V2.00	0	32. siRNA-SC-10 PSF-A488 DAPI IMPa4-A546_ar_TileScan_001 (Stage 44 of 49)	00-stPxiSC2c75NfGi3W8tRLe
0	um	Cell	0.000	1.000	Vesicles Paraspeckle	196	2	siRNA-SC-10 PSF-A488 IMPa4-A546 DAPI 8C1-siRNA-IMP-a2-a4 V2.00	0	32. siRNA-SC-10 PSF-A488 DAPI IMPa4-A546_ar_TileScan_001 (Stage 44 of 49)	00-stPxiSC2c75NfGi3W8tRLe
0	um	Cell	0.000	1.000	Vesicles Paraspeckle	197	3	siRNA-SC-10 PSF-A488 IMPa4-A546 DAPI 8C1-siRNA-IMP-a2-a4 V2.00	0	32. siRNA-SC-10 PSF-A488 DAPI IMPa4-A546_ar_TileScan_001 (Stage 44 of 49)	00-stPxiSC2c75NfGi3W8tRLe
0	um	Cell	0.000	1.000	Vesicles Paraspeckle	198	4	siRNA-SC-10 PSF-A488 IMPa4-A546 DAPI 8C1-siRNA-IMP-a2-a4 V2.00	0	32. siRNA-SC-10 PSF-A488 DAPI IMPa4-A546_ar_TileScan_001 (Stage 44 of 49)	00-stPxiSC2c75NfGi3W8tRLe
0	um	Cell	0.000	1.000	Vesicles Paraspeckle	199	5	siRNA-SC-10 PSF-A488 IMPa4-A546 DAPI 8C1-siRNA-IMP-a2-a4 V2.00	0	32. siRNA-SC-10 PSF-A488 DAPI IMPa4-A546_ar_TileScan_001 (Stage 44 of 49)	00-stPxiSC2c75NfGi3W8tRLe
0	um	Cell	0.000	1.000	Vesicles Paraspeckle	200	6	siRNA-SC-10 PSF-A488 IMPa4-A546 DAPI 8C1-siRNA-IMP-a2-a4 V2.00	0	32. siRNA-SC-10 PSF-A488 DAPI IMPa4-A546_ar_TileScan_001 (Stage 44 of 49)	00-stPxiSC2c75NfGi3W8tRLe
0	um	Cell	0.000	1.000	Vesicles Paraspeckle	201	7	siRNA-SC-10 PSF-A488 IMPa4-A546 DAPI 8C1-siRNA-IMP-a2-a4 V2.00	0	32. siRNA-SC-10 PSF-A488 DAPI IMPa4-A546_ar_TileScan_001 (Stage 44 of 49)	00-stPxiSC2c75NfGi3W8tRLe
0	um	Cell	0.000	1.000	Vesicles Paraspeckle	202	8	siRNA-SC-10 PSF-A488 IMPa4-A546 DAPI 8C1-siRNA-IMP-a2-a4 V2.00	0	32. siRNA-SC-10 PSF-A488 DAPI IMPa4-A546_ar_TileScan_001 (Stage 44 of 49)	00-stPxiSC2c75NfGi3W8tRLe
0	um	Cell	0.000	1.000	Vesicles Paraspeckle	203	9	siRNA-SC-10 PSF-A488 IMPa4-A546 DAPI 8C1-siRNA-IMP-a2-a4 V2.00	0	32. siRNA-SC-10 PSF-A488 DAPI IMPa4-A546_ar_TileScan_001 (Stage 44 of 49)	00-stPxiSC2c75NfGi3W8tRLe
0	um	Cell	0.000	1.000	Vesicles Paraspeckle	204	10	siRNA-SC-10 PSF-A488 IMPa4-A546 DAPI 8C1-siRNA-IMP-a2-a4 V2.00	0	32. siRNA-SC-10 PSF-A488 DAPI IMPa4-A546_ar_TileScan_001 (Stage 44 of 49)	00-stPxiSC2c75NfGi3W8tRLe
0	um	Cell	0.000	1.000	Vesicles Paraspeckle	205	0	siRNA-SC-10 PSF-A488 IMPa4-A546 DAPI 8C1-siRNA-IMP-a2-a4 V2.00	0	32. siRNA-SC-10 PSF-A488 DAPI IMPa4-A546_as_TileScan_001 (Stage 45 of 49)	00-R97wtgAsHvxTYm3VRVwYdK
0	um	Cell	0.000	1.000	Vesicles Paraspeckle	206	1	siRNA-SC-10 PSF-A488 IMPa4-A546 DAPI 8C1-siRNA-IMP-a2-a4 V2.00	0	32. siRNA-SC-10 PSF-A488 DAPI IMPa4-A546_as_TileScan_001 (Stage 45 of 49)	00-R97wtgAsHvxTYm3VRVwYdK
0	um	Cell	0.000	1.000	Vesicles Paraspeckle	207	2	siRNA-SC-10 PSF-A488 IMPa4-A546 DAPI 8C1-siRNA-IMP-a2-a4 V2.00	0	32. siRNA-SC-10 PSF-A488 DAPI IMPa4-A546_as_TileScan_001 (Stage 45 of 49)	00-R97wtgAsHvxTYm3VRVwYdK
0	um	Cell	0.000	1.000	Vesicles Paraspeckle	208	3	siRNA-SC-10 PSF-A488 IMPa4-A546 DAPI 8C1-siRNA-IMP-a2-a4 V2.00	0	32. siRNA-SC-10 PSF-A488 DAPI IMPa4-A546_as_TileScan_001 (Stage 45 of 49)	00-R97wtgAsHvxTYm3VRVwYdK
0	um	Cell	0.000	1.000	Vesicles Paraspeckle	209	4	siRNA-SC-10 PSF-A488 IMPa4-A546 DAPI 8C1-siRNA-IMP-a2-a4 V2.00	0	32. siRNA-SC-10 PSF-A488 DAPI IMPa4-A546_as_TileScan_001 (Stage 45 of 49)	00-R97wtgAsHvxTYm3VRVwYdK
0	um	Cell	0.000	1.000	Vesicles Paraspeckle	210	5	siRNA-SC-10 PSF-A488 IMPa4-A546 DAPI 8C1-siRNA-IMP-a2-a4 V2.00	0	32. siRNA-SC-10 PSF-A488 DAPI IMPa4-A546_as_TileScan_001 (Stage 45 of 49)	00-R97wtgAsHvxTYm3VRVwYdK
0	um	Cell	0.000	1.000	Vesicles Paraspeckle	211	6	siRNA-SC-10 PSF-A488 IMPa4-A546 DAPI 8C1-siRNA-IMP-a2-a4 V2.00	0	32. siRNA-SC-10 PSF-A488 DAPI IMPa4-A546_as_TileScan_001 (Stage 45 of 49)	00-R97wtgAsHvxTYm3VRVwYdK
0	um	Cell	0.000	1.000	Vesicles Paraspeckle	212	7	siRNA-SC-10 PSF-A488 IMPa4-A546 DAPI 8C1-siRNA-IMP-a2-a4 V2.00	0	32. siRNA-SC-10 PSF-A488 DAPI IMPa4-A546_as_TileScan_001 (Stage 45 of 49)	00-R97wtgAsHvxTYm3VRVwYdK
0	um	Cell	0.000	1.000	Vesicles Paraspeckle	213	8	siRNA-SC-10 PSF-A488 IMPa4-A546 DAPI 8C1-siRNA-IMP-a2-a4 V2.00	0	32. siRNA-SC-10 PSF-A488 DAPI IMPa4-A546_as_TileScan_001 (Stage 45 of 49)	00-R97wtgAsHvxTYm3VRVwYdK
0	um	Cell	0.000	1.000	Vesicles Paraspeckle	214	9	siRNA-SC-10 PSF-A488 IMPa4-A546 DAPI 8C1-siRNA-IMP-a2-a4 V2.00	0	32. siRNA-SC-10 PSF-A488 DAPI IMPa4-A546_as_TileScan_001 (Stage 45 of 49)	00-R97wtgAsHvxTYm3VRVwYdK
0	um	Cell	0.000	1.000	Vesicles Paraspeckle	215	10	siRNA-SC-10 PSF-A488 IMPa4-A546 DAPI 8C1-siRNA-IMP-a2-a4 V2.00	0	32. siRNA-SC-10 PSF-A488 DAPI IMPa4-A546_as_TileScan_001 (Stage 45 of 49)	00-R97wtgAsHvxTYm3VRVwYdK
0	um	Cell	0.000	1.000	Vesicles Paraspeckle	216	0	siRNA-SC-10 PSF-A488 IMPa4-A546 DAPI 8C1-siRNA-IMP-a2-a4 V2.00	0	32. siRNA-SC-10 PSF-A488 DAPI IMPa4-A546_at_TileScan_001 (Stage 46 of 49)	00-BmksuY2WzDBCdHu5Gj8CM3
0.451346	um	Cell	0.000	1.000	Vesicles Paraspeckle	217	1	siRNA-SC-10 PSF-A488 IMPa4-A546 DAPI 8C1-siRNA-IMP-a2-a4 V2.00	0	32. siRNA-SC-10 PSF-A488 DAPI IMPa4-A546_at_TileScan_001 (Stage 46 of 49)	00-BmksuY2WzDBCdHu5Gj8CM3
0.243418	um	Cell	0.000	1.000	Vesicles Paraspeckle	218	2	siRNA-SC-10 PSF-A488 IMPa4-A546 DAPI 8C1-siRNA-IMP-a2-a4 V2.00	0	32. siRNA-SC-10 PSF-A488 DAPI IMPa4-A546_at_TileScan_001 (Stage 46 of 49)	00-BmksuY2WzDBCdHu5Gj8CM3
0.270678	um	Cell	0.000	1.000	Vesicles Paraspeckle	219	3	siRNA-SC-10 PSF-A488 IMPa4-A546 DAPI 8C1-siRNA-IMP-a2-a4 V2.00	0	32. siRNA-SC-10 PSF-A488 DAPI IMPa4-A546_at_TileScan_001 (Stage 46 of 49)	00-BmksuY2WzDBCdHu5Gj8CM3
0	um	Cell	0.000	1.000	Vesicles Paraspeckle	220	4	siRNA-SC-10 PSF-A488 IMPa4-A546 DAPI 8C1-siRNA-IMP-a2-a4 V2.00	0	32. siRNA-SC-10 PSF-A488 DAPI IMPa4-A546_at_TileScan_001 (Stage 46 of 49)	00-BmksuY2WzDBCdHu5Gj8CM3
0.286178	um	Cell	0.000	1.000	Vesicles Paraspeckle	221	5	siRNA-SC-10 PSF-A488 IMPa4-A546 DAPI 8C1-siRNA-IMP-a2-a4 V2.00	0	32. siRNA-SC-10 PSF-A488 DAPI IMPa4-A546_at_TileScan_001 (Stage 46 of 49)	00-BmksuY2WzDBCdHu5Gj8CM3
0	um	Cell	0.000	1.000	Vesicles Paraspeckle	222	6	siRNA-SC-10 PSF-A488 IMPa4-A546 DAPI 8C1-siRNA-IMP-a2-a4 V2.00	0	32. siRNA-SC-10 PSF-A488 DAPI IMPa4-A546_at_TileScan_001 (Stage 46 of 49)	00-BmksuY2WzDBCdHu5Gj8CM3
0.193201	um	Cell	0.000	1.000	Vesicles Paraspeckle	223	7	siRNA-SC-10 PSF-A488 IMPa4-A546 DAPI 8C1-siRNA-IMP-a2-a4 V2.00	0	32. siRNA-SC-10 PSF-A488 DAPI IMPa4-A546_at_TileScan_001 (Stage 46 of 49)	00-BmksuY2WzDBCdHu5Gj8CM3
0	um	Cell	0.000	1.000	Vesicles Paraspeckle	224	8	siRNA-SC-10 PSF-A488 IMPa4-A546 DAPI 8C1-siRNA-IMP-a2-a4 V2.00	0	32. siRNA-SC-10 PSF-A488 DAPI IMPa4-A546_at_TileScan_001 (Stage 46 of 49)	00-BmksuY2WzDBCdHu5Gj8CM3
0	um	Cell	0.000	1.000	Vesicles Paraspeckle	225	9	siRNA-SC-10 PSF-A488 IMPa4-A546 DAPI 8C1-siRNA-IMP-a2-a4 V2.00	0	32. siRNA-SC-10 PSF-A488 DAPI IMPa4-A546_at_TileScan_001 (Stage 46 of 49)	00-BmksuY2WzDBCdHu5Gj8CM3
0	um	Cell	0.000	1.000	Vesicles Paraspeckle	226	10	siRNA-SC-10 PSF-A488 IMPa4-A546 DAPI 8C1-siRNA-IMP-a2-a4 V2.00	0	32. siRNA-SC-10 PSF-A488 DAPI IMPa4-A546_at_TileScan_001 (Stage 46 of 49)	00-BmksuY2WzDBCdHu5Gj8CM3
0	um	Cell	0.000	1.000	Vesicles Paraspeckle	227	11	siRNA-SC-10 PSF-A488 IMPa4-A546 DAPI 8C1-siRNA-IMP-a2-a4 V2.00	0	32. siRNA-SC-10 PSF-A488 DAPI IMPa4-A546_at_TileScan_001 (Stage 46 of 49)	00-BmksuY2WzDBCdHu5Gj8CM3
0.270678	um	Cell	0.000	1.000	Vesicles Paraspeckle	228	0	siRNA-SC-10 PSF-A488 IMPa4-A546 DAPI 8C1-siRNA-IMP-a2-a4 V2.00	0	32. siRNA-SC-10 PSF-A488 DAPI IMPa4-A546_au_TileScan_001 (Stage 47 of 49)	00-S6ThoQUfKCByQWEP6StwxC
0.373927	um	Cell	0.000	1.000	Vesicles Paraspeckle	229	1	siRNA-SC-10 PSF-A488 IMPa4-A546 DAPI 8C1-siRNA-IMP-a2-a4 V2.00	0	32. siRNA-SC-10 PSF-A488 DAPI IMPa4-A546_au_TileScan_001 (Stage 47 of 49)	00-S6ThoQUfKCByQWEP6StwxC
0	um	Cell	0.000	1.000	Vesicles Paraspeckle	230	2	siRNA-SC-10 PSF-A488 IMPa4-A546 DAPI 8C1-siRNA-IMP-a2-a4 V2.00	0	32. siRNA-SC-10 PSF-A488 DAPI IMPa4-A546_au_TileScan_001 (Stage 47 of 49)	00-S6ThoQUfKCByQWEP6StwxC
0	um	Cell	0.000	1.000	Vesicles Paraspeckle	231	3	siRNA-SC-10 PSF-A488 IMPa4-A546 DAPI 8C1-siRNA-IMP-a2-a4 V2.00	0	32. siRNA-SC-10 PSF-A488 DAPI IMPa4-A546_au_TileScan_001 (Stage 47 of 49)	00-S6ThoQUfKCByQWEP6StwxC
0	um	Cell	0.000	1.000	Vesicles Paraspeckle	232	4	siRNA-SC-10 PSF-A488 IMPa4-A546 DAPI 8C1-siRNA-IMP-a2-a4 V2.00	0	32. siRNA-SC-10 PSF-A488 DAPI IMPa4-A546_au_TileScan_001 (Stage 47 of 49)	00-S6ThoQUfKCByQWEP6StwxC
0	um	Cell	0.000	1.000	Vesicles Paraspeckle	233	5	siRNA-SC-10 PSF-A488 IMPa4-A546 DAPI 8C1-siRNA-IMP-a2-a4 V2.00	0	32. siRNA-SC-10 PSF-A488 DAPI IMPa4-A546_au_TileScan_001 (Stage 47 of 49)	00-S6ThoQUfKCByQWEP6StwxC
0	um	Cell	0.000	1.000	Vesicles Paraspeckle	234	6	siRNA-SC-10 PSF-A488 IMPa4-A546 DAPI 8C1-siRNA-IMP-a2-a4 V2.00	0	32. siRNA-SC-10 PSF-A488 DAPI IMPa4-A546_au_TileScan_001 (Stage 47 of 49)	00-S6ThoQUfKCByQWEP6StwxC
0	um	Cell	0.000	1.000	Vesicles Paraspeckle	235	0	siRNA-SC-10 PSF-A488 IMPa4-A546 DAPI 8C1-siRNA-IMP-a2-a4 V2.00	0	32. siRNA-SC-10 PSF-A488 DAPI IMPa4-A546_av_TileScan_001 (Stage 48 of 49)	00-fRxjcGjYb4sN4VLtZmRNxT
0	um	Cell	0.000	1.000	Vesicles Paraspeckle	236	1	siRNA-SC-10 PSF-A488 IMPa4-A546 DAPI 8C1-siRNA-IMP-a2-a4 V2.00	0	32. siRNA-SC-10 PSF-A488 DAPI IMPa4-A546_av_TileScan_001 (Stage 48 of 49)	00-fRxjcGjYb4sN4VLtZmRNxT
0	um	Cell	0.000	1.000	Vesicles Paraspeckle	237	2	siRNA-SC-10 PSF-A488 IMPa4-A546 DAPI 8C1-siRNA-IMP-a2-a4 V2.00	0	32. siRNA-SC-10 PSF-A488 DAPI IMPa4-A546_av_TileScan_001 (Stage 48 of 49)	00-fRxjcGjYb4sN4VLtZmRNxT
0	um	Cell	0.000	1.000	Vesicles Paraspeckle	238	3	siRNA-SC-10 PSF-A488 IMPa4-A546 DAPI 8C1-siRNA-IMP-a2-a4 V2.00	0	32. siRNA-SC-10 PSF-A488 DAPI IMPa4-A546_av_TileScan_001 (Stage 48 of 49)	00-fRxjcGjYb4sN4VLtZmRNxT
0	um	Cell	0.000	1.000	Vesicles Paraspeckle	239	4	siRNA-SC-10 PSF-A488 IMPa4-A546 DAPI 8C1-siRNA-IMP-a2-a4 V2.00	0	32. siRNA-SC-10 PSF-A488 DAPI IMPa4-A546_av_TileScan_001 (Stage 48 of 49)	00-fRxjcGjYb4sN4VLtZmRNxT
0	um	Cell	0.000	1.000	Vesicles Paraspeckle	240	5	siRNA-SC-10 PSF-A488 IMPa4-A546 DAPI 8C1-siRNA-IMP-a2-a4 V2.00	0	32. siRNA-SC-10 PSF-A488 DAPI IMPa4-A546_av_TileScan_001 (Stage 48 of 49)	00-fRxjcGjYb4sN4VLtZmRNxT
0	um	Cell	0.000	1.000	Vesicles Paraspeckle	241	6	siRNA-SC-10 PSF-A488 IMPa4-A546 DAPI 8C1-siRNA-IMP-a2-a4 V2.00	0	32. siRNA-SC-10 PSF-A488 DAPI IMPa4-A546_av_TileScan_001 (Stage 48 of 49)	00-fRxjcGjYb4sN4VLtZmRNxT
0	um	Cell	0.000	1.000	Vesicles Paraspeckle	242	7	siRNA-SC-10 PSF-A488 IMPa4-A546 DAPI 8C1-siRNA-IMP-a2-a4 V2.00	0	32. siRNA-SC-10 PSF-A488 DAPI IMPa4-A546_av_TileScan_001 (Stage 48 of 49)	00-fRxjcGjYb4sN4VLtZmRNxT
0	um	Cell	0.000	1.000	Vesicles Paraspeckle	243	8	siRNA-SC-10 PSF-A488 IMPa4-A546 DAPI 8C1-siRNA-IMP-a2-a4 V2.00	0	32. siRNA-SC-10 PSF-A488 DAPI IMPa4-A546_av_TileScan_001 (Stage 48 of 49)	00-fRxjcGjYb4sN4VLtZmRNxT
0	um	Cell	0.000	1.000	Vesicles Paraspeckle	244	9	siRNA-SC-10 PSF-A488 IMPa4-A546 DAPI 8C1-siRNA-IMP-a2-a4 V2.00	0	32. siRNA-SC-10 PSF-A488 DAPI IMPa4-A546_av_TileScan_001 (Stage 48 of 49)	00-fRxjcGjYb4sN4VLtZmRNxT
0	um	Cell	0.000	1.000	Vesicles Paraspeckle	245	10	siRNA-SC-10 PSF-A488 IMPa4-A546 DAPI 8C1-siRNA-IMP-a2-a4 V2.00	0	32. siRNA-SC-10 PSF-A488 DAPI IMPa4-A546_av_TileScan_001 (Stage 48 of 49)	00-fRxjcGjYb4sN4VLtZmRNxT
0	um	Cell	0.000	1.000	Vesicles Paraspeckle	246	11	siRNA-SC-10 PSF-A488 IMPa4-A546 DAPI 8C1-siRNA-IMP-a2-a4 V2.00	0	32. siRNA-SC-10 PSF-A488 DAPI IMPa4-A546_av_TileScan_001 (Stage 48 of 49)	00-fRxjcGjYb4sN4VLtZmRNxT
0	um	Cell	0.000	1.000	Vesicles Paraspeckle	247	12	siRNA-SC-10 PSF-A488 IMPa4-A546 DAPI 8C1-siRNA-IMP-a2-a4 V2.00	0	32. siRNA-SC-10 PSF-A488 DAPI IMPa4-A546_av_TileScan_001 (Stage 48 of 49)	00-fRxjcGjYb4sN4VLtZmRNxT
0	um	Cell	0.000	1.000	Vesicles Paraspeckle	248	13	siRNA-SC-10 PSF-A488 IMPa4-A546 DAPI 8C1-siRNA-IMP-a2-a4 V2.00	0	32. siRNA-SC-10 PSF-A488 DAPI IMPa4-A546_av_TileScan_001 (Stage 48 of 49)	00-fRxjcGjYb4sN4VLtZmRNxT
0.175535	um	Cell	0.000	1.000	Vesicles Paraspeckle	249	14	siRNA-SC-10 PSF-A488 IMPa4-A546 DAPI 8C1-siRNA-IMP-a2-a4 V2.00	0	32. siRNA-SC-10 PSF-A488 DAPI IMPa4-A546_av_TileScan_001 (Stage 48 of 49)	00-fRxjcGjYb4sN4VLtZmRNxT
0	um	Cell	0.000	1.000	Vesicles Paraspeckle	250	15	siRNA-SC-10 PSF-A488 IMPa4-A546 DAPI 8C1-siRNA-IMP-a2-a4 V2.00	0	32. siRNA-SC-10 PSF-A488 DAPI IMPa4-A546_av_TileScan_001 (Stage 48 of 49)	00-fRxjcGjYb4sN4VLtZmRNxT
0	um	Cell	0.000	1.000	Vesicles Paraspeckle	251	16	siRNA-SC-10 PSF-A488 IMPa4-A546 DAPI 8C1-siRNA-IMP-a2-a4 V2.00	0	32. siRNA-SC-10 PSF-A488 DAPI IMPa4-A546_av_TileScan_001 (Stage 48 of 49)	00-fRxjcGjYb4sN4VLtZmRNxT
0	um	Cell	0.000	1.000	Vesicles Paraspeckle	252	17	siRNA-SC-10 PSF-A488 IMPa4-A546 DAPI 8C1-siRNA-IMP-a2-a4 V2.00	0	32. siRNA-SC-10 PSF-A488 DAPI IMPa4-A546_av_TileScan_001 (Stage 48 of 49)	00-fRxjcGjYb4sN4VLtZmRNxT
0	um	Cell	0.000	1.000	Vesicles Paraspeckle	253	18	siRNA-SC-10 PSF-A488 IMPa4-A546 DAPI 8C1-siRNA-IMP-a2-a4 V2.00	0	32. siRNA-SC-10 PSF-A488 DAPI IMPa4-A546_av_TileScan_001 (Stage 48 of 49)	00-fRxjcGjYb4sN4VLtZmRNxT
0	um	Cell	0.000	1.000	Vesicles Paraspeckle	254	0	siRNA-SC-10 PSF-A488 IMPa4-A546 DAPI 8C1-siRNA-IMP-a2-a4 V2.00	0	32. siRNA-SC-10 PSF-A488 DAPI IMPa4-A546_aw_TileScan_001 (Stage 49 of 49)	00-kpReq4GWW5pZMNRNKZ4TmA
0	um	Cell	0.000	1.000	Vesicles Paraspeckle	255	1	siRNA-SC-10 PSF-A488 IMPa4-A546 DAPI 8C1-siRNA-IMP-a2-a4 V2.00	0	32. siRNA-SC-10 PSF-A488 DAPI IMPa4-A546_aw_TileScan_001 (Stage 49 of 49)	00-kpReq4GWW5pZMNRNKZ4TmA
0	um	Cell	0.000	1.000	Vesicles Paraspeckle	256	2	siRNA-SC-10 PSF-A488 IMPa4-A546 DAPI 8C1-siRNA-IMP-a2-a4 V2.00	0	32. siRNA-SC-10 PSF-A488 DAPI IMPa4-A546_aw_TileScan_001 (Stage 49 of 49)	00-kpReq4GWW5pZMNRNKZ4TmA
0	um	Cell	0.000	1.000	Vesicles Paraspeckle	257	3	siRNA-SC-10 PSF-A488 IMPa4-A546 DAPI 8C1-siRNA-IMP-a2-a4 V2.00	0	32. siRNA-SC-10 PSF-A488 DAPI IMPa4-A546_aw_TileScan_001 (Stage 49 of 49)	00-kpReq4GWW5pZMNRNKZ4TmA
0	um	Cell	0.000	1.000	Vesicles Paraspeckle	258	4	siRNA-SC-10 PSF-A488 IMPa4-A546 DAPI 8C1-siRNA-IMP-a2-a4 V2.00	0	32. siRNA-SC-10 PSF-A488 DAPI IMPa4-A546_aw_TileScan_001 (Stage 49 of 49)	00-kpReq4GWW5pZMNRNKZ4TmA
0	um	Cell	0.000	1.000	Vesicles Paraspeckle	259	5	siRNA-SC-10 PSF-A488 IMPa4-A546 DAPI 8C1-siRNA-IMP-a2-a4 V2.00	0	32. siRNA-SC-10 PSF-A488 DAPI IMPa4-A546_aw_TileScan_001 (Stage 49 of 49)	00-kpReq4GWW5pZMNRNKZ4TmA
0	um	Cell	0.000	1.000	Vesicles Paraspeckle	260	6	siRNA-SC-10 PSF-A488 IMPa4-A546 DAPI 8C1-siRNA-IMP-a2-a4 V2.00	0	32. siRNA-SC-10 PSF-A488 DAPI IMPa4-A546_aw_TileScan_001 (Stage 49 of 49)	00-kpReq4GWW5pZMNRNKZ4TmA
0	um	Cell	0.000	1.000	Vesicles Paraspeckle	261	7	siRNA-SC-10 PSF-A488 IMPa4-A546 DAPI 8C1-siRNA-IMP-a2-a4 V2.00	0	32. siRNA-SC-10 PSF-A488 DAPI IMPa4-A546_aw_TileScan_001 (Stage 49 of 49)	00-kpReq4GWW5pZMNRNKZ4TmA
0.439224	um	Cell	0.000	1.000	Vesicles Paraspeckle	262	8	siRNA-SC-10 PSF-A488 IMPa4-A546 DAPI 8C1-siRNA-IMP-a2-a4 V2.00	0	32. siRNA-SC-10 PSF-A488 DAPI IMPa4-A546_aw_TileScan_001 (Stage 49 of 49)	00-kpReq4GWW5pZMNRNKZ4TmA
0	um	Cell	0.000	1.000	Vesicles Paraspeckle	263	9	siRNA-SC-10 PSF-A488 IMPa4-A546 DAPI 8C1-siRNA-IMP-a2-a4 V2.00	0	32. siRNA-SC-10 PSF-A488 DAPI IMPa4-A546_aw_TileScan_001 (Stage 49 of 49)	00-kpReq4GWW5pZMNRNKZ4TmA
0	um	Cell	0.000	1.000	Vesicles Paraspeckle	264	10	siRNA-SC-10 PSF-A488 IMPa4-A546 DAPI 8C1-siRNA-IMP-a2-a4 V2.00	0	32. siRNA-SC-10 PSF-A488 DAPI IMPa4-A546_aw_TileScan_001 (Stage 49 of 49)	00-kpReq4GWW5pZMNRNKZ4TmA
0	um	Cell	0.000	1.000	Vesicles Paraspeckle	265	11	siRNA-SC-10 PSF-A488 IMPa4-A546 DAPI 8C1-siRNA-IMP-a2-a4 V2.00	0	32. siRNA-SC-10 PSF-A488 DAPI IMPa4-A546_aw_TileScan_001 (Stage 49 of 49)	00-kpReq4GWW5pZMNRNKZ4TmA
0	um	Cell	0.000	1.000	Vesicles Paraspeckle	266	12	siRNA-SC-10 PSF-A488 IMPa4-A546 DAPI 8C1-siRNA-IMP-a2-a4 V2.00	0	32. siRNA-SC-10 PSF-A488 DAPI IMPa4-A546_aw_TileScan_001 (Stage 49 of 49)	00-kpReq4GWW5pZMNRNKZ4TmA
0	um	Cell	0.000	1.000	Vesicles Paraspeckle	267	13	siRNA-SC-10 PSF-A488 IMPa4-A546 DAPI 8C1-siRNA-IMP-a2-a4 V2.00	0	32. siRNA-SC-10 PSF-A488 DAPI IMPa4-A546_aw_TileScan_001 (Stage 49 of 49)	00-kpReq4GWW5pZMNRNKZ4TmA
0	um	Cell	0.000	1.000	Vesicles Paraspeckle	268	14	siRNA-SC-10 PSF-A488 IMPa4-A546 DAPI 8C1-siRNA-IMP-a2-a4 V2.00	0	32. siRNA-SC-10 PSF-A488 DAPI IMPa4-A546_aw_TileScan_001 (Stage 49 of 49)	00-kpReq4GWW5pZMNRNKZ4TmA
0	um	Cell	0.000	1.000	Vesicles Paraspeckle	269	0	siRNA-SC-10 PSF-A488 IMPa4-A546 DAPI 8C1-siRNA-IMP-a2-a4 V2.00	0	32. siRNA-SC-10 PSF-A488 DAPI IMPa4-A546_b_TileScan_001 (Stage 2 of 49)	00-xoC9xHnqQcrcDUA5eisYeV
0	um	Cell	0.000	1.000	Vesicles Paraspeckle	270	1	siRNA-SC-10 PSF-A488 IMPa4-A546 DAPI 8C1-siRNA-IMP-a2-a4 V2.00	0	32. siRNA-SC-10 PSF-A488 DAPI IMPa4-A546_b_TileScan_001 (Stage 2 of 49)	00-xoC9xHnqQcrcDUA5eisYeV
0	um	Cell	0.000	1.000	Vesicles Paraspeckle	271	2	siRNA-SC-10 PSF-A488 IMPa4-A546 DAPI 8C1-siRNA-IMP-a2-a4 V2.00	0	32. siRNA-SC-10 PSF-A488 DAPI IMPa4-A546_b_TileScan_001 (Stage 2 of 49)	00-xoC9xHnqQcrcDUA5eisYeV
0	um	Cell	0.000	1.000	Vesicles Paraspeckle	272	3	siRNA-SC-10 PSF-A488 IMPa4-A546 DAPI 8C1-siRNA-IMP-a2-a4 V2.00	0	32. siRNA-SC-10 PSF-A488 DAPI IMPa4-A546_b_TileScan_001 (Stage 2 of 49)	00-xoC9xHnqQcrcDUA5eisYeV
0	um	Cell	0.000	1.000	Vesicles Paraspeckle	273	4	siRNA-SC-10 PSF-A488 IMPa4-A546 DAPI 8C1-siRNA-IMP-a2-a4 V2.00	0	32. siRNA-SC-10 PSF-A488 DAPI IMPa4-A546_b_TileScan_001 (Stage 2 of 49)	00-xoC9xHnqQcrcDUA5eisYeV
0	um	Cell	0.000	1.000	Vesicles Paraspeckle	274	5	siRNA-SC-10 PSF-A488 IMPa4-A546 DAPI 8C1-siRNA-IMP-a2-a4 V2.00	0	32. siRNA-SC-10 PSF-A488 DAPI IMPa4-A546_b_TileScan_001 (Stage 2 of 49)	00-xoC9xHnqQcrcDUA5eisYeV
0	um	Cell	0.000	1.000	Vesicles Paraspeckle	275	6	siRNA-SC-10 PSF-A488 IMPa4-A546 DAPI 8C1-siRNA-IMP-a2-a4 V2.00	0	32. siRNA-SC-10 PSF-A488 DAPI IMPa4-A546_b_TileScan_001 (Stage 2 of 49)	00-xoC9xHnqQcrcDUA5eisYeV
0	um	Cell	0.000	1.000	Vesicles Paraspeckle	276	7	siRNA-SC-10 PSF-A488 IMPa4-A546 DAPI 8C1-siRNA-IMP-a2-a4 V2.00	0	32. siRNA-SC-10 PSF-A488 DAPI IMPa4-A546_b_TileScan_001 (Stage 2 of 49)	00-xoC9xHnqQcrcDUA5eisYeV
0	um	Cell	0.000	1.000	Vesicles Paraspeckle	277	8	siRNA-SC-10 PSF-A488 IMPa4-A546 DAPI 8C1-siRNA-IMP-a2-a4 V2.00	0	32. siRNA-SC-10 PSF-A488 DAPI IMPa4-A546_b_TileScan_001 (Stage 2 of 49)	00-xoC9xHnqQcrcDUA5eisYeV
0	um	Cell	0.000	1.000	Vesicles Paraspeckle	278	9	siRNA-SC-10 PSF-A488 IMPa4-A546 DAPI 8C1-siRNA-IMP-a2-a4 V2.00	0	32. siRNA-SC-10 PSF-A488 DAPI IMPa4-A546_b_TileScan_001 (Stage 2 of 49)	00-xoC9xHnqQcrcDUA5eisYeV
0	um	Cell	0.000	1.000	Vesicles Paraspeckle	279	10	siRNA-SC-10 PSF-A488 IMPa4-A546 DAPI 8C1-siRNA-IMP-a2-a4 V2.00	0	32. siRNA-SC-10 PSF-A488 DAPI IMPa4-A546_b_TileScan_001 (Stage 2 of 49)	00-xoC9xHnqQcrcDUA5eisYeV
0	um	Cell	0.000	1.000	Vesicles Paraspeckle	280	11	siRNA-SC-10 PSF-A488 IMPa4-A546 DAPI 8C1-siRNA-IMP-a2-a4 V2.00	0	32. siRNA-SC-10 PSF-A488 DAPI IMPa4-A546_b_TileScan_001 (Stage 2 of 49)	00-xoC9xHnqQcrcDUA5eisYeV
0	um	Cell	0.000	1.000	Vesicles Paraspeckle	281	12	siRNA-SC-10 PSF-A488 IMPa4-A546 DAPI 8C1-siRNA-IMP-a2-a4 V2.00	0	32. siRNA-SC-10 PSF-A488 DAPI IMPa4-A546_b_TileScan_001 (Stage 2 of 49)	00-xoC9xHnqQcrcDUA5eisYeV
0	um	Cell	0.000	1.000	Vesicles Paraspeckle	282	13	siRNA-SC-10 PSF-A488 IMPa4-A546 DAPI 8C1-siRNA-IMP-a2-a4 V2.00	0	32. siRNA-SC-10 PSF-A488 DAPI IMPa4-A546_b_TileScan_001 (Stage 2 of 49)	00-xoC9xHnqQcrcDUA5eisYeV
0	um	Cell	0.000	1.000	Vesicles Paraspeckle	283	14	siRNA-SC-10 PSF-A488 IMPa4-A546 DAPI 8C1-siRNA-IMP-a2-a4 V2.00	0	32. siRNA-SC-10 PSF-A488 DAPI IMPa4-A546_b_TileScan_001 (Stage 2 of 49)	00-xoC9xHnqQcrcDUA5eisYeV
0.278644	um	Cell	0.000	1.000	Vesicles Paraspeckle	284	15	siRNA-SC-10 PSF-A488 IMPa4-A546 DAPI 8C1-siRNA-IMP-a2-a4 V2.00	0	32. siRNA-SC-10 PSF-A488 DAPI IMPa4-A546_b_TileScan_001 (Stage 2 of 49)	00-xoC9xHnqQcrcDUA5eisYeV
0	um	Cell	0.000	1.000	Vesicles Paraspeckle	285	16	siRNA-SC-10 PSF-A488 IMPa4-A546 DAPI 8C1-siRNA-IMP-a2-a4 V2.00	0	32. siRNA-SC-10 PSF-A488 DAPI IMPa4-A546_b_TileScan_001 (Stage 2 of 49)	00-xoC9xHnqQcrcDUA5eisYeV
0	um	Cell	0.000	1.000	Vesicles Paraspeckle	286	17	siRNA-SC-10 PSF-A488 IMPa4-A546 DAPI 8C1-siRNA-IMP-a2-a4 V2.00	0	32. siRNA-SC-10 PSF-A488 DAPI IMPa4-A546_b_TileScan_001 (Stage 2 of 49)	00-xoC9xHnqQcrcDUA5eisYeV
0	um	Cell	0.000	1.000	Vesicles Paraspeckle	287	18	siRNA-SC-10 PSF-A488 IMPa4-A546 DAPI 8C1-siRNA-IMP-a2-a4 V2.00	0	32. siRNA-SC-10 PSF-A488 DAPI IMPa4-A546_b_TileScan_001 (Stage 2 of 49)	00-xoC9xHnqQcrcDUA5eisYeV
0	um	Cell	0.000	1.000	Vesicles Paraspeckle	288	19	siRNA-SC-10 PSF-A488 IMPa4-A546 DAPI 8C1-siRNA-IMP-a2-a4 V2.00	0	32. siRNA-SC-10 PSF-A488 DAPI IMPa4-A546_b_TileScan_001 (Stage 2 of 49)	00-xoC9xHnqQcrcDUA5eisYeV
0	um	Cell	0.000	1.000	Vesicles Paraspeckle	289	0	siRNA-SC-10 PSF-A488 IMPa4-A546 DAPI 8C1-siRNA-IMP-a2-a4 V2.00	0	32. siRNA-SC-10 PSF-A488 DAPI IMPa4-A546_c_TileScan_001 (Stage 3 of 49)	00-rnuV6xodRTziaTjULQteRf
0	um	Cell	0.000	1.000	Vesicles Paraspeckle	290	1	siRNA-SC-10 PSF-A488 IMPa4-A546 DAPI 8C1-siRNA-IMP-a2-a4 V2.00	0	32. siRNA-SC-10 PSF-A488 DAPI IMPa4-A546_c_TileScan_001 (Stage 3 of 49)	00-rnuV6xodRTziaTjULQteRf
0	um	Cell	0.000	1.000	Vesicles Paraspeckle	291	2	siRNA-SC-10 PSF-A488 IMPa4-A546 DAPI 8C1-siRNA-IMP-a2-a4 V2.00	0	32. siRNA-SC-10 PSF-A488 DAPI IMPa4-A546_c_TileScan_001 (Stage 3 of 49)	00-rnuV6xodRTziaTjULQteRf
0	um	Cell	0.000	1.000	Vesicles Paraspeckle	292	3	siRNA-SC-10 PSF-A488 IMPa4-A546 DAPI 8C1-siRNA-IMP-a2-a4 V2.00	0	32. siRNA-SC-10 PSF-A488 DAPI IMPa4-A546_c_TileScan_001 (Stage 3 of 49)	00-rnuV6xodRTziaTjULQteRf
0.614962	um	Cell	0.000	1.000	Vesicles Paraspeckle	293	4	siRNA-SC-10 PSF-A488 IMPa4-A546 DAPI 8C1-siRNA-IMP-a2-a4 V2.00	0	32. siRNA-SC-10 PSF-A488 DAPI IMPa4-A546_c_TileScan_001 (Stage 3 of 49)	00-rnuV6xodRTziaTjULQteRf
0	um	Cell	0.000	1.000	Vesicles Paraspeckle	294	5	siRNA-SC-10 PSF-A488 IMPa4-A546 DAPI 8C1-siRNA-IMP-a2-a4 V2.00	0	32. siRNA-SC-10 PSF-A488 DAPI IMPa4-A546_c_TileScan_001 (Stage 3 of 49)	00-rnuV6xodRTziaTjULQteRf
0	um	Cell	0.000	1.000	Vesicles Paraspeckle	295	6	siRNA-SC-10 PSF-A488 IMPa4-A546 DAPI 8C1-siRNA-IMP-a2-a4 V2.00	0	32. siRNA-SC-10 PSF-A488 DAPI IMPa4-A546_c_TileScan_001 (Stage 3 of 49)	00-rnuV6xodRTziaTjULQteRf
0	um	Cell	0.000	1.000	Vesicles Paraspeckle	296	7	siRNA-SC-10 PSF-A488 IMPa4-A546 DAPI 8C1-siRNA-IMP-a2-a4 V2.00	0	32. siRNA-SC-10 PSF-A488 DAPI IMPa4-A546_c_TileScan_001 (Stage 3 of 49)	00-rnuV6xodRTziaTjULQteRf
0	um	Cell	0.000	1.000	Vesicles Paraspeckle	297	8	siRNA-SC-10 PSF-A488 IMPa4-A546 DAPI 8C1-siRNA-IMP-a2-a4 V2.00	0	32. siRNA-SC-10 PSF-A488 DAPI IMPa4-A546_c_TileScan_001 (Stage 3 of 49)	00-rnuV6xodRTziaTjULQteRf
0	um	Cell	0.000	1.000	Vesicles Paraspeckle	298	9	siRNA-SC-10 PSF-A488 IMPa4-A546 DAPI 8C1-siRNA-IMP-a2-a4 V2.00	0	32. siRNA-SC-10 PSF-A488 DAPI IMPa4-A546_c_TileScan_001 (Stage 3 of 49)	00-rnuV6xodRTziaTjULQteRf
0	um	Cell	0.000	1.000	Vesicles Paraspeckle	299	10	siRNA-SC-10 PSF-A488 IMPa4-A546 DAPI 8C1-siRNA-IMP-a2-a4 V2.00	0	32. siRNA-SC-10 PSF-A488 DAPI IMPa4-A546_c_TileScan_001 (Stage 3 of 49)	00-rnuV6xodRTziaTjULQteRf
0	um	Cell	0.000	1.000	Vesicles Paraspeckle	300	0	siRNA-SC-10 PSF-A488 IMPa4-A546 DAPI 8C1-siRNA-IMP-a2-a4 V2.00	0	32. siRNA-SC-10 PSF-A488 DAPI IMPa4-A546_d_TileScan_001 (Stage 4 of 49)	00-ihZmMwPd6ykWtB9yApjyhG
0	um	Cell	0.000	1.000	Vesicles Paraspeckle	301	1	siRNA-SC-10 PSF-A488 IMPa4-A546 DAPI 8C1-siRNA-IMP-a2-a4 V2.00	0	32. siRNA-SC-10 PSF-A488 DAPI IMPa4-A546_d_TileScan_001 (Stage 4 of 49)	00-ihZmMwPd6ykWtB9yApjyhG
0	um	Cell	0.000	1.000	Vesicles Paraspeckle	302	2	siRNA-SC-10 PSF-A488 IMPa4-A546 DAPI 8C1-siRNA-IMP-a2-a4 V2.00	0	32. siRNA-SC-10 PSF-A488 DAPI IMPa4-A546_d_TileScan_001 (Stage 4 of 49)	00-ihZmMwPd6ykWtB9yApjyhG
0	um	Cell	0.000	1.000	Vesicles Paraspeckle	303	3	siRNA-SC-10 PSF-A488 IMPa4-A546 DAPI 8C1-siRNA-IMP-a2-a4 V2.00	0	32. siRNA-SC-10 PSF-A488 DAPI IMPa4-A546_d_TileScan_001 (Stage 4 of 49)	00-ihZmMwPd6ykWtB9yApjyhG
0	um	Cell	0.000	1.000	Vesicles Paraspeckle	304	4	siRNA-SC-10 PSF-A488 IMPa4-A546 DAPI 8C1-siRNA-IMP-a2-a4 V2.00	0	32. siRNA-SC-10 PSF-A488 DAPI IMPa4-A546_d_TileScan_001 (Stage 4 of 49)	00-ihZmMwPd6ykWtB9yApjyhG
0	um	Cell	0.000	1.000	Vesicles Paraspeckle	305	5	siRNA-SC-10 PSF-A488 IMPa4-A546 DAPI 8C1-siRNA-IMP-a2-a4 V2.00	0	32. siRNA-SC-10 PSF-A488 DAPI IMPa4-A546_d_TileScan_001 (Stage 4 of 49)	00-ihZmMwPd6ykWtB9yApjyhG
0	um	Cell	0.000	1.000	Vesicles Paraspeckle	306	6	siRNA-SC-10 PSF-A488 IMPa4-A546 DAPI 8C1-siRNA-IMP-a2-a4 V2.00	0	32. siRNA-SC-10 PSF-A488 DAPI IMPa4-A546_d_TileScan_001 (Stage 4 of 49)	00-ihZmMwPd6ykWtB9yApjyhG
0	um	Cell	0.000	1.000	Vesicles Paraspeckle	307	7	siRNA-SC-10 PSF-A488 IMPa4-A546 DAPI 8C1-siRNA-IMP-a2-a4 V2.00	0	32. siRNA-SC-10 PSF-A488 DAPI IMPa4-A546_d_TileScan_001 (Stage 4 of 49)	00-ihZmMwPd6ykWtB9yApjyhG
0	um	Cell	0.000	1.000	Vesicles Paraspeckle	308	8	siRNA-SC-10 PSF-A488 IMPa4-A546 DAPI 8C1-siRNA-IMP-a2-a4 V2.00	0	32. siRNA-SC-10 PSF-A488 DAPI IMPa4-A546_d_TileScan_001 (Stage 4 of 49)	00-ihZmMwPd6ykWtB9yApjyhG
0	um	Cell	0.000	1.000	Vesicles Paraspeckle	309	9	siRNA-SC-10 PSF-A488 IMPa4-A546 DAPI 8C1-siRNA-IMP-a2-a4 V2.00	0	32. siRNA-SC-10 PSF-A488 DAPI IMPa4-A546_d_TileScan_001 (Stage 4 of 49)	00-ihZmMwPd6ykWtB9yApjyhG
0	um	Cell	0.000	1.000	Vesicles Paraspeckle	310	10	siRNA-SC-10 PSF-A488 IMPa4-A546 DAPI 8C1-siRNA-IMP-a2-a4 V2.00	0	32. siRNA-SC-10 PSF-A488 DAPI IMPa4-A546_d_TileScan_001 (Stage 4 of 49)	00-ihZmMwPd6ykWtB9yApjyhG
0	um	Cell	0.000	1.000	Vesicles Paraspeckle	311	11	siRNA-SC-10 PSF-A488 IMPa4-A546 DAPI 8C1-siRNA-IMP-a2-a4 V2.00	0	32. siRNA-SC-10 PSF-A488 DAPI IMPa4-A546_d_TileScan_001 (Stage 4 of 49)	00-ihZmMwPd6ykWtB9yApjyhG
0	um	Cell	0.000	1.000	Vesicles Paraspeckle	312	12	siRNA-SC-10 PSF-A488 IMPa4-A546 DAPI 8C1-siRNA-IMP-a2-a4 V2.00	0	32. siRNA-SC-10 PSF-A488 DAPI IMPa4-A546_d_TileScan_001 (Stage 4 of 49)	00-ihZmMwPd6ykWtB9yApjyhG
0	um	Cell	0.000	1.000	Vesicles Paraspeckle	313	13	siRNA-SC-10 PSF-A488 IMPa4-A546 DAPI 8C1-siRNA-IMP-a2-a4 V2.00	0	32. siRNA-SC-10 PSF-A488 DAPI IMPa4-A546_d_TileScan_001 (Stage 4 of 49)	00-ihZmMwPd6ykWtB9yApjyhG
0	um	Cell	0.000	1.000	Vesicles Paraspeckle	314	14	siRNA-SC-10 PSF-A488 IMPa4-A546 DAPI 8C1-siRNA-IMP-a2-a4 V2.00	0	32. siRNA-SC-10 PSF-A488 DAPI IMPa4-A546_d_TileScan_001 (Stage 4 of 49)	00-ihZmMwPd6ykWtB9yApjyhG
0	um	Cell	0.000	1.000	Vesicles Paraspeckle	315	15	siRNA-SC-10 PSF-A488 IMPa4-A546 DAPI 8C1-siRNA-IMP-a2-a4 V2.00	0	32. siRNA-SC-10 PSF-A488 DAPI IMPa4-A546_d_TileScan_001 (Stage 4 of 49)	00-ihZmMwPd6ykWtB9yApjyhG
0	um	Cell	0.000	1.000	Vesicles Paraspeckle	316	16	siRNA-SC-10 PSF-A488 IMPa4-A546 DAPI 8C1-siRNA-IMP-a2-a4 V2.00	0	32. siRNA-SC-10 PSF-A488 DAPI IMPa4-A546_d_TileScan_001 (Stage 4 of 49)	00-ihZmMwPd6ykWtB9yApjyhG
0	um	Cell	0.000	1.000	Vesicles Paraspeckle	317	17	siRNA-SC-10 PSF-A488 IMPa4-A546 DAPI 8C1-siRNA-IMP-a2-a4 V2.00	0	32. siRNA-SC-10 PSF-A488 DAPI IMPa4-A546_d_TileScan_001 (Stage 4 of 49)	00-ihZmMwPd6ykWtB9yApjyhG
0	um	Cell	0.000	1.000	Vesicles Paraspeckle	318	0	siRNA-SC-10 PSF-A488 IMPa4-A546 DAPI 8C1-siRNA-IMP-a2-a4 V2.00	0	32. siRNA-SC-10 PSF-A488 DAPI IMPa4-A546_e_TileScan_001 (Stage 5 of 49)	00-Pohgi8aA7vtWnBzgRTo4cN
0	um	Cell	0.000	1.000	Vesicles Paraspeckle	319	1	siRNA-SC-10 PSF-A488 IMPa4-A546 DAPI 8C1-siRNA-IMP-a2-a4 V2.00	0	32. siRNA-SC-10 PSF-A488 DAPI IMPa4-A546_e_TileScan_001 (Stage 5 of 49)	00-Pohgi8aA7vtWnBzgRTo4cN
0	um	Cell	0.000	1.000	Vesicles Paraspeckle	320	2	siRNA-SC-10 PSF-A488 IMPa4-A546 DAPI 8C1-siRNA-IMP-a2-a4 V2.00	0	32. siRNA-SC-10 PSF-A488 DAPI IMPa4-A546_e_TileScan_001 (Stage 5 of 49)	00-Pohgi8aA7vtWnBzgRTo4cN
0	um	Cell	0.000	1.000	Vesicles Paraspeckle	321	3	siRNA-SC-10 PSF-A488 IMPa4-A546 DAPI 8C1-siRNA-IMP-a2-a4 V2.00	0	32. siRNA-SC-10 PSF-A488 DAPI IMPa4-A546_e_TileScan_001 (Stage 5 of 49)	00-Pohgi8aA7vtWnBzgRTo4cN
0	um	Cell	0.000	1.000	Vesicles Paraspeckle	322	4	siRNA-SC-10 PSF-A488 IMPa4-A546 DAPI 8C1-siRNA-IMP-a2-a4 V2.00	0	32. siRNA-SC-10 PSF-A488 DAPI IMPa4-A546_e_TileScan_001 (Stage 5 of 49)	00-Pohgi8aA7vtWnBzgRTo4cN
0	um	Cell	0.000	1.000	Vesicles Paraspeckle	323	5	siRNA-SC-10 PSF-A488 IMPa4-A546 DAPI 8C1-siRNA-IMP-a2-a4 V2.00	0	32. siRNA-SC-10 PSF-A488 DAPI IMPa4-A546_e_TileScan_001 (Stage 5 of 49)	00-Pohgi8aA7vtWnBzgRTo4cN
0	um	Cell	0.000	1.000	Vesicles Paraspeckle	324	6	siRNA-SC-10 PSF-A488 IMPa4-A546 DAPI 8C1-siRNA-IMP-a2-a4 V2.00	0	32. siRNA-SC-10 PSF-A488 DAPI IMPa4-A546_e_TileScan_001 (Stage 5 of 49)	00-Pohgi8aA7vtWnBzgRTo4cN
0	um	Cell	0.000	1.000	Vesicles Paraspeckle	325	7	siRNA-SC-10 PSF-A488 IMPa4-A546 DAPI 8C1-siRNA-IMP-a2-a4 V2.00	0	32. siRNA-SC-10 PSF-A488 DAPI IMPa4-A546_e_TileScan_001 (Stage 5 of 49)	00-Pohgi8aA7vtWnBzgRTo4cN
0	um	Cell	0.000	1.000	Vesicles Paraspeckle	326	8	siRNA-SC-10 PSF-A488 IMPa4-A546 DAPI 8C1-siRNA-IMP-a2-a4 V2.00	0	32. siRNA-SC-10 PSF-A488 DAPI IMPa4-A546_e_TileScan_001 (Stage 5 of 49)	00-Pohgi8aA7vtWnBzgRTo4cN
0.306687	um	Cell	0.000	1.000	Vesicles Paraspeckle	327	9	siRNA-SC-10 PSF-A488 IMPa4-A546 DAPI 8C1-siRNA-IMP-a2-a4 V2.00	0	32. siRNA-SC-10 PSF-A488 DAPI IMPa4-A546_e_TileScan_001 (Stage 5 of 49)	00-Pohgi8aA7vtWnBzgRTo4cN
0	um	Cell	0.000	1.000	Vesicles Paraspeckle	328	10	siRNA-SC-10 PSF-A488 IMPa4-A546 DAPI 8C1-siRNA-IMP-a2-a4 V2.00	0	32. siRNA-SC-10 PSF-A488 DAPI IMPa4-A546_e_TileScan_001 (Stage 5 of 49)	00-Pohgi8aA7vtWnBzgRTo4cN
0	um	Cell	0.000	1.000	Vesicles Paraspeckle	329	11	siRNA-SC-10 PSF-A488 IMPa4-A546 DAPI 8C1-siRNA-IMP-a2-a4 V2.00	0	32. siRNA-SC-10 PSF-A488 DAPI IMPa4-A546_e_TileScan_001 (Stage 5 of 49)	00-Pohgi8aA7vtWnBzgRTo4cN
0.306687	um	Cell	0.000	1.000	Vesicles Paraspeckle	330	12	siRNA-SC-10 PSF-A488 IMPa4-A546 DAPI 8C1-siRNA-IMP-a2-a4 V2.00	0	32. siRNA-SC-10 PSF-A488 DAPI IMPa4-A546_e_TileScan_001 (Stage 5 of 49)	00-Pohgi8aA7vtWnBzgRTo4cN
0	um	Cell	0.000	1.000	Vesicles Paraspeckle	331	13	siRNA-SC-10 PSF-A488 IMPa4-A546 DAPI 8C1-siRNA-IMP-a2-a4 V2.00	0	32. siRNA-SC-10 PSF-A488 DAPI IMPa4-A546_e_TileScan_001 (Stage 5 of 49)	00-Pohgi8aA7vtWnBzgRTo4cN
0	um	Cell	0.000	1.000	Vesicles Paraspeckle	332	14	siRNA-SC-10 PSF-A488 IMPa4-A546 DAPI 8C1-siRNA-IMP-a2-a4 V2.00	0	32. siRNA-SC-10 PSF-A488 DAPI IMPa4-A546_e_TileScan_001 (Stage 5 of 49)	00-Pohgi8aA7vtWnBzgRTo4cN
0	um	Cell	0.000	1.000	Vesicles Paraspeckle	333	15	siRNA-SC-10 PSF-A488 IMPa4-A546 DAPI 8C1-siRNA-IMP-a2-a4 V2.00	0	32. siRNA-SC-10 PSF-A488 DAPI IMPa4-A546_e_TileScan_001 (Stage 5 of 49)	00-Pohgi8aA7vtWnBzgRTo4cN
0.262214	um	Cell	0.000	1.000	Vesicles Paraspeckle	334	16	siRNA-SC-10 PSF-A488 IMPa4-A546 DAPI 8C1-siRNA-IMP-a2-a4 V2.00	0	32. siRNA-SC-10 PSF-A488 DAPI IMPa4-A546_e_TileScan_001 (Stage 5 of 49)	00-Pohgi8aA7vtWnBzgRTo4cN
0.335785	um	Cell	0.000	1.000	Vesicles Paraspeckle	335	17	siRNA-SC-10 PSF-A488 IMPa4-A546 DAPI 8C1-siRNA-IMP-a2-a4 V2.00	0	32. siRNA-SC-10 PSF-A488 DAPI IMPa4-A546_e_TileScan_001 (Stage 5 of 49)	00-Pohgi8aA7vtWnBzgRTo4cN
0	um	Cell	0.000	1.000	Vesicles Paraspeckle	336	18	siRNA-SC-10 PSF-A488 IMPa4-A546 DAPI 8C1-siRNA-IMP-a2-a4 V2.00	0	32. siRNA-SC-10 PSF-A488 DAPI IMPa4-A546_e_TileScan_001 (Stage 5 of 49)	00-Pohgi8aA7vtWnBzgRTo4cN
0	um	Cell	0.000	1.000	Vesicles Paraspeckle	337	19	siRNA-SC-10 PSF-A488 IMPa4-A546 DAPI 8C1-siRNA-IMP-a2-a4 V2.00	0	32. siRNA-SC-10 PSF-A488 DAPI IMPa4-A546_e_TileScan_001 (Stage 5 of 49)	00-Pohgi8aA7vtWnBzgRTo4cN
0	um	Cell	0.000	1.000	Vesicles Paraspeckle	338	20	siRNA-SC-10 PSF-A488 IMPa4-A546 DAPI 8C1-siRNA-IMP-a2-a4 V2.00	0	32. siRNA-SC-10 PSF-A488 DAPI IMPa4-A546_e_TileScan_001 (Stage 5 of 49)	00-Pohgi8aA7vtWnBzgRTo4cN
0	um	Cell	0.000	1.000	Vesicles Paraspeckle	339	21	siRNA-SC-10 PSF-A488 IMPa4-A546 DAPI 8C1-siRNA-IMP-a2-a4 V2.00	0	32. siRNA-SC-10 PSF-A488 DAPI IMPa4-A546_e_TileScan_001 (Stage 5 of 49)	00-Pohgi8aA7vtWnBzgRTo4cN
0.733611	um	Cell	0.000	1.000	Vesicles Paraspeckle	340	22	siRNA-SC-10 PSF-A488 IMPa4-A546 DAPI 8C1-siRNA-IMP-a2-a4 V2.00	0	32. siRNA-SC-10 PSF-A488 DAPI IMPa4-A546_e_TileScan_001 (Stage 5 of 49)	00-Pohgi8aA7vtWnBzgRTo4cN
0	um	Cell	0.000	1.000	Vesicles Paraspeckle	341	23	siRNA-SC-10 PSF-A488 IMPa4-A546 DAPI 8C1-siRNA-IMP-a2-a4 V2.00	0	32. siRNA-SC-10 PSF-A488 DAPI IMPa4-A546_e_TileScan_001 (Stage 5 of 49)	00-Pohgi8aA7vtWnBzgRTo4cN
0	um	Cell	0.000	1.000	Vesicles Paraspeckle	342	24	siRNA-SC-10 PSF-A488 IMPa4-A546 DAPI 8C1-siRNA-IMP-a2-a4 V2.00	0	32. siRNA-SC-10 PSF-A488 DAPI IMPa4-A546_e_TileScan_001 (Stage 5 of 49)	00-Pohgi8aA7vtWnBzgRTo4cN
0	um	Cell	0.000	1.000	Vesicles Paraspeckle	343	25	siRNA-SC-10 PSF-A488 IMPa4-A546 DAPI 8C1-siRNA-IMP-a2-a4 V2.00	0	32. siRNA-SC-10 PSF-A488 DAPI IMPa4-A546_e_TileScan_001 (Stage 5 of 49)	00-Pohgi8aA7vtWnBzgRTo4cN
0	um	Cell	0.000	1.000	Vesicles Paraspeckle	344	26	siRNA-SC-10 PSF-A488 IMPa4-A546 DAPI 8C1-siRNA-IMP-a2-a4 V2.00	0	32. siRNA-SC-10 PSF-A488 DAPI IMPa4-A546_e_TileScan_001 (Stage 5 of 49)	00-Pohgi8aA7vtWnBzgRTo4cN
0	um	Cell	0.000	1.000	Vesicles Paraspeckle	345	27	siRNA-SC-10 PSF-A488 IMPa4-A546 DAPI 8C1-siRNA-IMP-a2-a4 V2.00	0	32. siRNA-SC-10 PSF-A488 DAPI IMPa4-A546_e_TileScan_001 (Stage 5 of 49)	00-Pohgi8aA7vtWnBzgRTo4cN
0	um	Cell	0.000	1.000	Vesicles Paraspeckle	346	28	siRNA-SC-10 PSF-A488 IMPa4-A546 DAPI 8C1-siRNA-IMP-a2-a4 V2.00	0	32. siRNA-SC-10 PSF-A488 DAPI IMPa4-A546_e_TileScan_001 (Stage 5 of 49)	00-Pohgi8aA7vtWnBzgRTo4cN
0	um	Cell	0.000	1.000	Vesicles Paraspeckle	347	29	siRNA-SC-10 PSF-A488 IMPa4-A546 DAPI 8C1-siRNA-IMP-a2-a4 V2.00	0	32. siRNA-SC-10 PSF-A488 DAPI IMPa4-A546_e_TileScan_001 (Stage 5 of 49)	00-Pohgi8aA7vtWnBzgRTo4cN
0	um	Cell	0.000	1.000	Vesicles Paraspeckle	348	30	siRNA-SC-10 PSF-A488 IMPa4-A546 DAPI 8C1-siRNA-IMP-a2-a4 V2.00	0	32. siRNA-SC-10 PSF-A488 DAPI IMPa4-A546_e_TileScan_001 (Stage 5 of 49)	00-Pohgi8aA7vtWnBzgRTo4cN
0	um	Cell	0.000	1.000	Vesicles Paraspeckle	349	31	siRNA-SC-10 PSF-A488 IMPa4-A546 DAPI 8C1-siRNA-IMP-a2-a4 V2.00	0	32. siRNA-SC-10 PSF-A488 DAPI IMPa4-A546_e_TileScan_001 (Stage 5 of 49)	00-Pohgi8aA7vtWnBzgRTo4cN
0	um	Cell	0.000	1.000	Vesicles Paraspeckle	350	0	siRNA-SC-10 PSF-A488 IMPa4-A546 DAPI 8C1-siRNA-IMP-a2-a4 V2.00	0	32. siRNA-SC-10 PSF-A488 DAPI IMPa4-A546_f_TileScan_001 (Stage 6 of 49)	00-h5gfChXMeixHFMfAbY4osU
0.551417	um	Cell	0.000	1.000	Vesicles Paraspeckle	351	1	siRNA-SC-10 PSF-A488 IMPa4-A546 DAPI 8C1-siRNA-IMP-a2-a4 V2.00	0	32. siRNA-SC-10 PSF-A488 DAPI IMPa4-A546_f_TileScan_001 (Stage 6 of 49)	00-h5gfChXMeixHFMfAbY4osU
0	um	Cell	0.000	1.000	Vesicles Paraspeckle	352	2	siRNA-SC-10 PSF-A488 IMPa4-A546 DAPI 8C1-siRNA-IMP-a2-a4 V2.00	0	32. siRNA-SC-10 PSF-A488 DAPI IMPa4-A546_f_TileScan_001 (Stage 6 of 49)	00-h5gfChXMeixHFMfAbY4osU
0	um	Cell	0.000	1.000	Vesicles Paraspeckle	353	3	siRNA-SC-10 PSF-A488 IMPa4-A546 DAPI 8C1-siRNA-IMP-a2-a4 V2.00	0	32. siRNA-SC-10 PSF-A488 DAPI IMPa4-A546_f_TileScan_001 (Stage 6 of 49)	00-h5gfChXMeixHFMfAbY4osU
0	um	Cell	0.000	1.000	Vesicles Paraspeckle	354	4	siRNA-SC-10 PSF-A488 IMPa4-A546 DAPI 8C1-siRNA-IMP-a2-a4 V2.00	0	32. siRNA-SC-10 PSF-A488 DAPI IMPa4-A546_f_TileScan_001 (Stage 6 of 49)	00-h5gfChXMeixHFMfAbY4osU
0	um	Cell	0.000	1.000	Vesicles Paraspeckle	355	5	siRNA-SC-10 PSF-A488 IMPa4-A546 DAPI 8C1-siRNA-IMP-a2-a4 V2.00	0	32. siRNA-SC-10 PSF-A488 DAPI IMPa4-A546_f_TileScan_001 (Stage 6 of 49)	00-h5gfChXMeixHFMfAbY4osU
0	um	Cell	0.000	1.000	Vesicles Paraspeckle	356	6	siRNA-SC-10 PSF-A488 IMPa4-A546 DAPI 8C1-siRNA-IMP-a2-a4 V2.00	0	32. siRNA-SC-10 PSF-A488 DAPI IMPa4-A546_f_TileScan_001 (Stage 6 of 49)	00-h5gfChXMeixHFMfAbY4osU
0	um	Cell	0.000	1.000	Vesicles Paraspeckle	357	7	siRNA-SC-10 PSF-A488 IMPa4-A546 DAPI 8C1-siRNA-IMP-a2-a4 V2.00	0	32. siRNA-SC-10 PSF-A488 DAPI IMPa4-A546_f_TileScan_001 (Stage 6 of 49)	00-h5gfChXMeixHFMfAbY4osU
0	um	Cell	0.000	1.000	Vesicles Paraspeckle	358	8	siRNA-SC-10 PSF-A488 IMPa4-A546 DAPI 8C1-siRNA-IMP-a2-a4 V2.00	0	32. siRNA-SC-10 PSF-A488 DAPI IMPa4-A546_f_TileScan_001 (Stage 6 of 49)	00-h5gfChXMeixHFMfAbY4osU
0	um	Cell	0.000	1.000	Vesicles Paraspeckle	359	9	siRNA-SC-10 PSF-A488 IMPa4-A546 DAPI 8C1-siRNA-IMP-a2-a4 V2.00	0	32. siRNA-SC-10 PSF-A488 DAPI IMPa4-A546_f_TileScan_001 (Stage 6 of 49)	00-h5gfChXMeixHFMfAbY4osU
0	um	Cell	0.000	1.000	Vesicles Paraspeckle	360	10	siRNA-SC-10 PSF-A488 IMPa4-A546 DAPI 8C1-siRNA-IMP-a2-a4 V2.00	0	32. siRNA-SC-10 PSF-A488 DAPI IMPa4-A546_f_TileScan_001 (Stage 6 of 49)	00-h5gfChXMeixHFMfAbY4osU
0	um	Cell	0.000	1.000	Vesicles Paraspeckle	361	11	siRNA-SC-10 PSF-A488 IMPa4-A546 DAPI 8C1-siRNA-IMP-a2-a4 V2.00	0	32. siRNA-SC-10 PSF-A488 DAPI IMPa4-A546_f_TileScan_001 (Stage 6 of 49)	00-h5gfChXMeixHFMfAbY4osU
0	um	Cell	0.000	1.000	Vesicles Paraspeckle	362	12	siRNA-SC-10 PSF-A488 IMPa4-A546 DAPI 8C1-siRNA-IMP-a2-a4 V2.00	0	32. siRNA-SC-10 PSF-A488 DAPI IMPa4-A546_f_TileScan_001 (Stage 6 of 49)	00-h5gfChXMeixHFMfAbY4osU
0.335785	um	Cell	0.000	1.000	Vesicles Paraspeckle	363	13	siRNA-SC-10 PSF-A488 IMPa4-A546 DAPI 8C1-siRNA-IMP-a2-a4 V2.00	0	32. siRNA-SC-10 PSF-A488 DAPI IMPa4-A546_f_TileScan_001 (Stage 6 of 49)	00-h5gfChXMeixHFMfAbY4osU
0	um	Cell	0.000	1.000	Vesicles Paraspeckle	364	14	siRNA-SC-10 PSF-A488 IMPa4-A546 DAPI 8C1-siRNA-IMP-a2-a4 V2.00	0	32. siRNA-SC-10 PSF-A488 DAPI IMPa4-A546_f_TileScan_001 (Stage 6 of 49)	00-h5gfChXMeixHFMfAbY4osU
0	um	Cell	0.000	1.000	Vesicles Paraspeckle	365	15	siRNA-SC-10 PSF-A488 IMPa4-A546 DAPI 8C1-siRNA-IMP-a2-a4 V2.00	0	32. siRNA-SC-10 PSF-A488 DAPI IMPa4-A546_f_TileScan_001 (Stage 6 of 49)	00-h5gfChXMeixHFMfAbY4osU
0	um	Cell	0.000	1.000	Vesicles Paraspeckle	366	16	siRNA-SC-10 PSF-A488 IMPa4-A546 DAPI 8C1-siRNA-IMP-a2-a4 V2.00	0	32. siRNA-SC-10 PSF-A488 DAPI IMPa4-A546_f_TileScan_001 (Stage 6 of 49)	00-h5gfChXMeixHFMfAbY4osU
0	um	Cell	0.000	1.000	Vesicles Paraspeckle	367	17	siRNA-SC-10 PSF-A488 IMPa4-A546 DAPI 8C1-siRNA-IMP-a2-a4 V2.00	0	32. siRNA-SC-10 PSF-A488 DAPI IMPa4-A546_f_TileScan_001 (Stage 6 of 49)	00-h5gfChXMeixHFMfAbY4osU
0	um	Cell	0.000	1.000	Vesicles Paraspeckle	368	18	siRNA-SC-10 PSF-A488 IMPa4-A546 DAPI 8C1-siRNA-IMP-a2-a4 V2.00	0	32. siRNA-SC-10 PSF-A488 DAPI IMPa4-A546_f_TileScan_001 (Stage 6 of 49)	00-h5gfChXMeixHFMfAbY4osU
0.193201	um	Cell	0.000	1.000	Vesicles Paraspeckle	369	19	siRNA-SC-10 PSF-A488 IMPa4-A546 DAPI 8C1-siRNA-IMP-a2-a4 V2.00	0	32. siRNA-SC-10 PSF-A488 DAPI IMPa4-A546_f_TileScan_001 (Stage 6 of 49)	00-h5gfChXMeixHFMfAbY4osU
0	um	Cell	0.000	1.000	Vesicles Paraspeckle	370	20	siRNA-SC-10 PSF-A488 IMPa4-A546 DAPI 8C1-siRNA-IMP-a2-a4 V2.00	0	32. siRNA-SC-10 PSF-A488 DAPI IMPa4-A546_f_TileScan_001 (Stage 6 of 49)	00-h5gfChXMeixHFMfAbY4osU
0	um	Cell	0.000	1.000	Vesicles Paraspeckle	371	0	siRNA-SC-10 PSF-A488 IMPa4-A546 DAPI 8C1-siRNA-IMP-a2-a4 V2.00	0	32. siRNA-SC-10 PSF-A488 DAPI IMPa4-A546_g_TileScan_001 (Stage 7 of 49)	00-KJGzGyAs2tsaZweAQMhs2E
0	um	Cell	0.000	1.000	Vesicles Paraspeckle	372	1	siRNA-SC-10 PSF-A488 IMPa4-A546 DAPI 8C1-siRNA-IMP-a2-a4 V2.00	0	32. siRNA-SC-10 PSF-A488 DAPI IMPa4-A546_g_TileScan_001 (Stage 7 of 49)	00-KJGzGyAs2tsaZweAQMhs2E
0	um	Cell	0.000	1.000	Vesicles Paraspeckle	373	2	siRNA-SC-10 PSF-A488 IMPa4-A546 DAPI 8C1-siRNA-IMP-a2-a4 V2.00	0	32. siRNA-SC-10 PSF-A488 DAPI IMPa4-A546_g_TileScan_001 (Stage 7 of 49)	00-KJGzGyAs2tsaZweAQMhs2E
0	um	Cell	0.000	1.000	Vesicles Paraspeckle	374	3	siRNA-SC-10 PSF-A488 IMPa4-A546 DAPI 8C1-siRNA-IMP-a2-a4 V2.00	0	32. siRNA-SC-10 PSF-A488 DAPI IMPa4-A546_g_TileScan_001 (Stage 7 of 49)	00-KJGzGyAs2tsaZweAQMhs2E
0	um	Cell	0.000	1.000	Vesicles Paraspeckle	375	4	siRNA-SC-10 PSF-A488 IMPa4-A546 DAPI 8C1-siRNA-IMP-a2-a4 V2.00	0	32. siRNA-SC-10 PSF-A488 DAPI IMPa4-A546_g_TileScan_001 (Stage 7 of 49)	00-KJGzGyAs2tsaZweAQMhs2E
0	um	Cell	0.000	1.000	Vesicles Paraspeckle	376	5	siRNA-SC-10 PSF-A488 IMPa4-A546 DAPI 8C1-siRNA-IMP-a2-a4 V2.00	0	32. siRNA-SC-10 PSF-A488 DAPI IMPa4-A546_g_TileScan_001 (Stage 7 of 49)	00-KJGzGyAs2tsaZweAQMhs2E
0	um	Cell	0.000	1.000	Vesicles Paraspeckle	377	6	siRNA-SC-10 PSF-A488 IMPa4-A546 DAPI 8C1-siRNA-IMP-a2-a4 V2.00	0	32. siRNA-SC-10 PSF-A488 DAPI IMPa4-A546_g_TileScan_001 (Stage 7 of 49)	00-KJGzGyAs2tsaZweAQMhs2E
0	um	Cell	0.000	1.000	Vesicles Paraspeckle	378	7	siRNA-SC-10 PSF-A488 IMPa4-A546 DAPI 8C1-siRNA-IMP-a2-a4 V2.00	0	32. siRNA-SC-10 PSF-A488 DAPI IMPa4-A546_g_TileScan_001 (Stage 7 of 49)	00-KJGzGyAs2tsaZweAQMhs2E
0	um	Cell	0.000	1.000	Vesicles Paraspeckle	379	8	siRNA-SC-10 PSF-A488 IMPa4-A546 DAPI 8C1-siRNA-IMP-a2-a4 V2.00	0	32. siRNA-SC-10 PSF-A488 DAPI IMPa4-A546_g_TileScan_001 (Stage 7 of 49)	00-KJGzGyAs2tsaZweAQMhs2E
0	um	Cell	0.000	1.000	Vesicles Paraspeckle	380	9	siRNA-SC-10 PSF-A488 IMPa4-A546 DAPI 8C1-siRNA-IMP-a2-a4 V2.00	0	32. siRNA-SC-10 PSF-A488 DAPI IMPa4-A546_g_TileScan_001 (Stage 7 of 49)	00-KJGzGyAs2tsaZweAQMhs2E
0	um	Cell	0.000	1.000	Vesicles Paraspeckle	381	10	siRNA-SC-10 PSF-A488 IMPa4-A546 DAPI 8C1-siRNA-IMP-a2-a4 V2.00	0	32. siRNA-SC-10 PSF-A488 DAPI IMPa4-A546_g_TileScan_001 (Stage 7 of 49)	00-KJGzGyAs2tsaZweAQMhs2E
0	um	Cell	0.000	1.000	Vesicles Paraspeckle	382	11	siRNA-SC-10 PSF-A488 IMPa4-A546 DAPI 8C1-siRNA-IMP-a2-a4 V2.00	0	32. siRNA-SC-10 PSF-A488 DAPI IMPa4-A546_g_TileScan_001 (Stage 7 of 49)	00-KJGzGyAs2tsaZweAQMhs2E
0	um	Cell	0.000	1.000	Vesicles Paraspeckle	383	12	siRNA-SC-10 PSF-A488 IMPa4-A546 DAPI 8C1-siRNA-IMP-a2-a4 V2.00	0	32. siRNA-SC-10 PSF-A488 DAPI IMPa4-A546_g_TileScan_001 (Stage 7 of 49)	00-KJGzGyAs2tsaZweAQMhs2E
0	um	Cell	0.000	1.000	Vesicles Paraspeckle	384	13	siRNA-SC-10 PSF-A488 IMPa4-A546 DAPI 8C1-siRNA-IMP-a2-a4 V2.00	0	32. siRNA-SC-10 PSF-A488 DAPI IMPa4-A546_g_TileScan_001 (Stage 7 of 49)	00-KJGzGyAs2tsaZweAQMhs2E
0	um	Cell	0.000	1.000	Vesicles Paraspeckle	385	14	siRNA-SC-10 PSF-A488 IMPa4-A546 DAPI 8C1-siRNA-IMP-a2-a4 V2.00	0	32. siRNA-SC-10 PSF-A488 DAPI IMPa4-A546_g_TileScan_001 (Stage 7 of 49)	00-KJGzGyAs2tsaZweAQMhs2E
0	um	Cell	0.000	1.000	Vesicles Paraspeckle	386	15	siRNA-SC-10 PSF-A488 IMPa4-A546 DAPI 8C1-siRNA-IMP-a2-a4 V2.00	0	32. siRNA-SC-10 PSF-A488 DAPI IMPa4-A546_g_TileScan_001 (Stage 7 of 49)	00-KJGzGyAs2tsaZweAQMhs2E
0	um	Cell	0.000	1.000	Vesicles Paraspeckle	387	16	siRNA-SC-10 PSF-A488 IMPa4-A546 DAPI 8C1-siRNA-IMP-a2-a4 V2.00	0	32. siRNA-SC-10 PSF-A488 DAPI IMPa4-A546_g_TileScan_001 (Stage 7 of 49)	00-KJGzGyAs2tsaZweAQMhs2E
0	um	Cell	0.000	1.000	Vesicles Paraspeckle	388	17	siRNA-SC-10 PSF-A488 IMPa4-A546 DAPI 8C1-siRNA-IMP-a2-a4 V2.00	0	32. siRNA-SC-10 PSF-A488 DAPI IMPa4-A546_g_TileScan_001 (Stage 7 of 49)	00-KJGzGyAs2tsaZweAQMhs2E
0	um	Cell	0.000	1.000	Vesicles Paraspeckle	389	18	siRNA-SC-10 PSF-A488 IMPa4-A546 DAPI 8C1-siRNA-IMP-a2-a4 V2.00	0	32. siRNA-SC-10 PSF-A488 DAPI IMPa4-A546_g_TileScan_001 (Stage 7 of 49)	00-KJGzGyAs2tsaZweAQMhs2E
0	um	Cell	0.000	1.000	Vesicles Paraspeckle	390	19	siRNA-SC-10 PSF-A488 IMPa4-A546 DAPI 8C1-siRNA-IMP-a2-a4 V2.00	0	32. siRNA-SC-10 PSF-A488 DAPI IMPa4-A546_g_TileScan_001 (Stage 7 of 49)	00-KJGzGyAs2tsaZweAQMhs2E
0	um	Cell	0.000	1.000	Vesicles Paraspeckle	391	20	siRNA-SC-10 PSF-A488 IMPa4-A546 DAPI 8C1-siRNA-IMP-a2-a4 V2.00	0	32. siRNA-SC-10 PSF-A488 DAPI IMPa4-A546_g_TileScan_001 (Stage 7 of 49)	00-KJGzGyAs2tsaZweAQMhs2E
0	um	Cell	0.000	1.000	Vesicles Paraspeckle	392	21	siRNA-SC-10 PSF-A488 IMPa4-A546 DAPI 8C1-siRNA-IMP-a2-a4 V2.00	0	32. siRNA-SC-10 PSF-A488 DAPI IMPa4-A546_g_TileScan_001 (Stage 7 of 49)	00-KJGzGyAs2tsaZweAQMhs2E
0	um	Cell	0.000	1.000	Vesicles Paraspeckle	393	22	siRNA-SC-10 PSF-A488 IMPa4-A546 DAPI 8C1-siRNA-IMP-a2-a4 V2.00	0	32. siRNA-SC-10 PSF-A488 DAPI IMPa4-A546_g_TileScan_001 (Stage 7 of 49)	00-KJGzGyAs2tsaZweAQMhs2E
0.5266	um	Cell	0.000	1.000	Vesicles Paraspeckle	394	0	siRNA-SC-10 PSF-A488 IMPa4-A546 DAPI 8C1-siRNA-IMP-a2-a4 V2.00	0	32. siRNA-SC-10 PSF-A488 DAPI IMPa4-A546_h_TileScan_001 (Stage 8 of 49)	00-VHXFBxqkwA8yKvGMMWfSrF
0	um	Cell	0.000	1.000	Vesicles Paraspeckle	395	1	siRNA-SC-10 PSF-A488 IMPa4-A546 DAPI 8C1-siRNA-IMP-a2-a4 V2.00	0	32. siRNA-SC-10 PSF-A488 DAPI IMPa4-A546_h_TileScan_001 (Stage 8 of 49)	00-VHXFBxqkwA8yKvGMMWfSrF
0.489355	um	Cell	0.000	1.000	Vesicles Paraspeckle	396	2	siRNA-SC-10 PSF-A488 IMPa4-A546 DAPI 8C1-siRNA-IMP-a2-a4 V2.00	0	32. siRNA-SC-10 PSF-A488 DAPI IMPa4-A546_h_TileScan_001 (Stage 8 of 49)	00-VHXFBxqkwA8yKvGMMWfSrF
0	um	Cell	0.000	1.000	Vesicles Paraspeckle	397	3	siRNA-SC-10 PSF-A488 IMPa4-A546 DAPI 8C1-siRNA-IMP-a2-a4 V2.00	0	32. siRNA-SC-10 PSF-A488 DAPI IMPa4-A546_h_TileScan_001 (Stage 8 of 49)	00-VHXFBxqkwA8yKvGMMWfSrF
0	um	Cell	0.000	1.000	Vesicles Paraspeckle	398	4	siRNA-SC-10 PSF-A488 IMPa4-A546 DAPI 8C1-siRNA-IMP-a2-a4 V2.00	0	32. siRNA-SC-10 PSF-A488 DAPI IMPa4-A546_h_TileScan_001 (Stage 8 of 49)	00-VHXFBxqkwA8yKvGMMWfSrF
0	um	Cell	0.000	1.000	Vesicles Paraspeckle	399	5	siRNA-SC-10 PSF-A488 IMPa4-A546 DAPI 8C1-siRNA-IMP-a2-a4 V2.00	0	32. siRNA-SC-10 PSF-A488 DAPI IMPa4-A546_h_TileScan_001 (Stage 8 of 49)	00-VHXFBxqkwA8yKvGMMWfSrF
0	um	Cell	0.000	1.000	Vesicles Paraspeckle	400	6	siRNA-SC-10 PSF-A488 IMPa4-A546 DAPI 8C1-siRNA-IMP-a2-a4 V2.00	0	32. siRNA-SC-10 PSF-A488 DAPI IMPa4-A546_h_TileScan_001 (Stage 8 of 49)	00-VHXFBxqkwA8yKvGMMWfSrF
0	um	Cell	0.000	1.000	Vesicles Paraspeckle	401	7	siRNA-SC-10 PSF-A488 IMPa4-A546 DAPI 8C1-siRNA-IMP-a2-a4 V2.00	0	32. siRNA-SC-10 PSF-A488 DAPI IMPa4-A546_h_TileScan_001 (Stage 8 of 49)	00-VHXFBxqkwA8yKvGMMWfSrF
0	um	Cell	0.000	1.000	Vesicles Paraspeckle	402	8	siRNA-SC-10 PSF-A488 IMPa4-A546 DAPI 8C1-siRNA-IMP-a2-a4 V2.00	0	32. siRNA-SC-10 PSF-A488 DAPI IMPa4-A546_h_TileScan_001 (Stage 8 of 49)	00-VHXFBxqkwA8yKvGMMWfSrF
0	um	Cell	0.000	1.000	Vesicles Paraspeckle	403	9	siRNA-SC-10 PSF-A488 IMPa4-A546 DAPI 8C1-siRNA-IMP-a2-a4 V2.00	0	32. siRNA-SC-10 PSF-A488 DAPI IMPa4-A546_h_TileScan_001 (Stage 8 of 49)	00-VHXFBxqkwA8yKvGMMWfSrF
0	um	Cell	0.000	1.000	Vesicles Paraspeckle	404	10	siRNA-SC-10 PSF-A488 IMPa4-A546 DAPI 8C1-siRNA-IMP-a2-a4 V2.00	0	32. siRNA-SC-10 PSF-A488 DAPI IMPa4-A546_h_TileScan_001 (Stage 8 of 49)	00-VHXFBxqkwA8yKvGMMWfSrF
0	um	Cell	0.000	1.000	Vesicles Paraspeckle	405	0	siRNA-SC-10 PSF-A488 IMPa4-A546 DAPI 8C1-siRNA-IMP-a2-a4 V2.00	0	32. siRNA-SC-10 PSF-A488 DAPI IMPa4-A546_i_TileScan_001 (Stage 9 of 49)	00-KpwXVFTnvnV2obPXTAybzL
0.468394	um	Cell	0.000	1.000	Vesicles Paraspeckle	406	1	siRNA-SC-10 PSF-A488 IMPa4-A546 DAPI 8C1-siRNA-IMP-a2-a4 V2.00	0	32. siRNA-SC-10 PSF-A488 DAPI IMPa4-A546_i_TileScan_001 (Stage 9 of 49)	00-KpwXVFTnvnV2obPXTAybzL
0	um	Cell	0.000	1.000	Vesicles Paraspeckle	407	2	siRNA-SC-10 PSF-A488 IMPa4-A546 DAPI 8C1-siRNA-IMP-a2-a4 V2.00	0	32. siRNA-SC-10 PSF-A488 DAPI IMPa4-A546_i_TileScan_001 (Stage 9 of 49)	00-KpwXVFTnvnV2obPXTAybzL
0	um	Cell	0.000	1.000	Vesicles Paraspeckle	408	3	siRNA-SC-10 PSF-A488 IMPa4-A546 DAPI 8C1-siRNA-IMP-a2-a4 V2.00	0	32. siRNA-SC-10 PSF-A488 DAPI IMPa4-A546_i_TileScan_001 (Stage 9 of 49)	00-KpwXVFTnvnV2obPXTAybzL
0	um	Cell	0.000	1.000	Vesicles Paraspeckle	409	4	siRNA-SC-10 PSF-A488 IMPa4-A546 DAPI 8C1-siRNA-IMP-a2-a4 V2.00	0	32. siRNA-SC-10 PSF-A488 DAPI IMPa4-A546_i_TileScan_001 (Stage 9 of 49)	00-KpwXVFTnvnV2obPXTAybzL
0.262214	um	Cell	0.000	1.000	Vesicles Paraspeckle	410	5	siRNA-SC-10 PSF-A488 IMPa4-A546 DAPI 8C1-siRNA-IMP-a2-a4 V2.00	0	32. siRNA-SC-10 PSF-A488 DAPI IMPa4-A546_i_TileScan_001 (Stage 9 of 49)	00-KpwXVFTnvnV2obPXTAybzL
0	um	Cell	0.000	1.000	Vesicles Paraspeckle	411	6	siRNA-SC-10 PSF-A488 IMPa4-A546 DAPI 8C1-siRNA-IMP-a2-a4 V2.00	0	32. siRNA-SC-10 PSF-A488 DAPI IMPa4-A546_i_TileScan_001 (Stage 9 of 49)	00-KpwXVFTnvnV2obPXTAybzL
0	um	Cell	0.000	1.000	Vesicles Paraspeckle	412	7	siRNA-SC-10 PSF-A488 IMPa4-A546 DAPI 8C1-siRNA-IMP-a2-a4 V2.00	0	32. siRNA-SC-10 PSF-A488 DAPI IMPa4-A546_i_TileScan_001 (Stage 9 of 49)	00-KpwXVFTnvnV2obPXTAybzL
0	um	Cell	0.000	1.000	Vesicles Paraspeckle	413	8	siRNA-SC-10 PSF-A488 IMPa4-A546 DAPI 8C1-siRNA-IMP-a2-a4 V2.00	0	32. siRNA-SC-10 PSF-A488 DAPI IMPa4-A546_i_TileScan_001 (Stage 9 of 49)	00-KpwXVFTnvnV2obPXTAybzL
0	um	Cell	0.000	1.000	Vesicles Paraspeckle	414	9	siRNA-SC-10 PSF-A488 IMPa4-A546 DAPI 8C1-siRNA-IMP-a2-a4 V2.00	0	32. siRNA-SC-10 PSF-A488 DAPI IMPa4-A546_i_TileScan_001 (Stage 9 of 49)	00-KpwXVFTnvnV2obPXTAybzL
0	um	Cell	0.000	1.000	Vesicles Paraspeckle	415	10	siRNA-SC-10 PSF-A488 IMPa4-A546 DAPI 8C1-siRNA-IMP-a2-a4 V2.00	0	32. siRNA-SC-10 PSF-A488 DAPI IMPa4-A546_i_TileScan_001 (Stage 9 of 49)	00-KpwXVFTnvnV2obPXTAybzL
0	um	Cell	0.000	1.000	Vesicles Paraspeckle	416	11	siRNA-SC-10 PSF-A488 IMPa4-A546 DAPI 8C1-siRNA-IMP-a2-a4 V2.00	0	32. siRNA-SC-10 PSF-A488 DAPI IMPa4-A546_i_TileScan_001 (Stage 9 of 49)	00-KpwXVFTnvnV2obPXTAybzL
0.533022	um	Cell	0.000	1.000	Vesicles Paraspeckle	417	12	siRNA-SC-10 PSF-A488 IMPa4-A546 DAPI 8C1-siRNA-IMP-a2-a4 V2.00	0	32. siRNA-SC-10 PSF-A488 DAPI IMPa4-A546_i_TileScan_001 (Stage 9 of 49)	00-KpwXVFTnvnV2obPXTAybzL
0	um	Cell	0.000	1.000	Vesicles Paraspeckle	418	13	siRNA-SC-10 PSF-A488 IMPa4-A546 DAPI 8C1-siRNA-IMP-a2-a4 V2.00	0	32. siRNA-SC-10 PSF-A488 DAPI IMPa4-A546_i_TileScan_001 (Stage 9 of 49)	00-KpwXVFTnvnV2obPXTAybzL
0	um	Cell	0.000	1.000	Vesicles Paraspeckle	419	14	siRNA-SC-10 PSF-A488 IMPa4-A546 DAPI 8C1-siRNA-IMP-a2-a4 V2.00	0	32. siRNA-SC-10 PSF-A488 DAPI IMPa4-A546_i_TileScan_001 (Stage 9 of 49)	00-KpwXVFTnvnV2obPXTAybzL
0.489355	um	Cell	0.000	1.000	Vesicles Paraspeckle	420	15	siRNA-SC-10 PSF-A488 IMPa4-A546 DAPI 8C1-siRNA-IMP-a2-a4 V2.00	0	32. siRNA-SC-10 PSF-A488 DAPI IMPa4-A546_i_TileScan_001 (Stage 9 of 49)	00-KpwXVFTnvnV2obPXTAybzL
0	um	Cell	0.000	1.000	Vesicles Paraspeckle	421	16	siRNA-SC-10 PSF-A488 IMPa4-A546 DAPI 8C1-siRNA-IMP-a2-a4 V2.00	0	32. siRNA-SC-10 PSF-A488 DAPI IMPa4-A546_i_TileScan_001 (Stage 9 of 49)	00-KpwXVFTnvnV2obPXTAybzL
0	um	Cell	0.000	1.000	Vesicles Paraspeckle	422	17	siRNA-SC-10 PSF-A488 IMPa4-A546 DAPI 8C1-siRNA-IMP-a2-a4 V2.00	0	32. siRNA-SC-10 PSF-A488 DAPI IMPa4-A546_i_TileScan_001 (Stage 9 of 49)	00-KpwXVFTnvnV2obPXTAybzL
0	um	Cell	0.000	1.000	Vesicles Paraspeckle	423	18	siRNA-SC-10 PSF-A488 IMPa4-A546 DAPI 8C1-siRNA-IMP-a2-a4 V2.00	0	32. siRNA-SC-10 PSF-A488 DAPI IMPa4-A546_i_TileScan_001 (Stage 9 of 49)	00-KpwXVFTnvnV2obPXTAybzL
0	um	Cell	0.000	1.000	Vesicles Paraspeckle	424	0	siRNA-SC-10 PSF-A488 IMPa4-A546 DAPI 8C1-siRNA-IMP-a2-a4 V2.00	0	32. siRNA-SC-10 PSF-A488 DAPI IMPa4-A546_j_TileScan_001 (Stage 10 of 49)	00-Y4VdnEpVEtGLEzSmF265QL
0	um	Cell	0.000	1.000	Vesicles Paraspeckle	425	1	siRNA-SC-10 PSF-A488 IMPa4-A546 DAPI 8C1-siRNA-IMP-a2-a4 V2.00	0	32. siRNA-SC-10 PSF-A488 DAPI IMPa4-A546_j_TileScan_001 (Stage 10 of 49)	00-Y4VdnEpVEtGLEzSmF265QL
0	um	Cell	0.000	1.000	Vesicles Paraspeckle	426	2	siRNA-SC-10 PSF-A488 IMPa4-A546 DAPI 8C1-siRNA-IMP-a2-a4 V2.00	0	32. siRNA-SC-10 PSF-A488 DAPI IMPa4-A546_j_TileScan_001 (Stage 10 of 49)	00-Y4VdnEpVEtGLEzSmF265QL
0	um	Cell	0.000	1.000	Vesicles Paraspeckle	427	3	siRNA-SC-10 PSF-A488 IMPa4-A546 DAPI 8C1-siRNA-IMP-a2-a4 V2.00	0	32. siRNA-SC-10 PSF-A488 DAPI IMPa4-A546_j_TileScan_001 (Stage 10 of 49)	00-Y4VdnEpVEtGLEzSmF265QL
0	um	Cell	0.000	1.000	Vesicles Paraspeckle	428	4	siRNA-SC-10 PSF-A488 IMPa4-A546 DAPI 8C1-siRNA-IMP-a2-a4 V2.00	0	32. siRNA-SC-10 PSF-A488 DAPI IMPa4-A546_j_TileScan_001 (Stage 10 of 49)	00-Y4VdnEpVEtGLEzSmF265QL
0	um	Cell	0.000	1.000	Vesicles Paraspeckle	429	5	siRNA-SC-10 PSF-A488 IMPa4-A546 DAPI 8C1-siRNA-IMP-a2-a4 V2.00	0	32. siRNA-SC-10 PSF-A488 DAPI IMPa4-A546_j_TileScan_001 (Stage 10 of 49)	00-Y4VdnEpVEtGLEzSmF265QL
0	um	Cell	0.000	1.000	Vesicles Paraspeckle	430	6	siRNA-SC-10 PSF-A488 IMPa4-A546 DAPI 8C1-siRNA-IMP-a2-a4 V2.00	0	32. siRNA-SC-10 PSF-A488 DAPI IMPa4-A546_j_TileScan_001 (Stage 10 of 49)	00-Y4VdnEpVEtGLEzSmF265QL
0	um	Cell	0.000	1.000	Vesicles Paraspeckle	431	7	siRNA-SC-10 PSF-A488 IMPa4-A546 DAPI 8C1-siRNA-IMP-a2-a4 V2.00	0	32. siRNA-SC-10 PSF-A488 DAPI IMPa4-A546_j_TileScan_001 (Stage 10 of 49)	00-Y4VdnEpVEtGLEzSmF265QL
0	um	Cell	0.000	1.000	Vesicles Paraspeckle	432	8	siRNA-SC-10 PSF-A488 IMPa4-A546 DAPI 8C1-siRNA-IMP-a2-a4 V2.00	0	32. siRNA-SC-10 PSF-A488 DAPI IMPa4-A546_j_TileScan_001 (Stage 10 of 49)	00-Y4VdnEpVEtGLEzSmF265QL
0	um	Cell	0.000	1.000	Vesicles Paraspeckle	433	9	siRNA-SC-10 PSF-A488 IMPa4-A546 DAPI 8C1-siRNA-IMP-a2-a4 V2.00	0	32. siRNA-SC-10 PSF-A488 DAPI IMPa4-A546_j_TileScan_001 (Stage 10 of 49)	00-Y4VdnEpVEtGLEzSmF265QL
0	um	Cell	0.000	1.000	Vesicles Paraspeckle	434	10	siRNA-SC-10 PSF-A488 IMPa4-A546 DAPI 8C1-siRNA-IMP-a2-a4 V2.00	0	32. siRNA-SC-10 PSF-A488 DAPI IMPa4-A546_j_TileScan_001 (Stage 10 of 49)	00-Y4VdnEpVEtGLEzSmF265QL
0	um	Cell	0.000	1.000	Vesicles Paraspeckle	435	11	siRNA-SC-10 PSF-A488 IMPa4-A546 DAPI 8C1-siRNA-IMP-a2-a4 V2.00	0	32. siRNA-SC-10 PSF-A488 DAPI IMPa4-A546_j_TileScan_001 (Stage 10 of 49)	00-Y4VdnEpVEtGLEzSmF265QL
0	um	Cell	0.000	1.000	Vesicles Paraspeckle	436	12	siRNA-SC-10 PSF-A488 IMPa4-A546 DAPI 8C1-siRNA-IMP-a2-a4 V2.00	0	32. siRNA-SC-10 PSF-A488 DAPI IMPa4-A546_j_TileScan_001 (Stage 10 of 49)	00-Y4VdnEpVEtGLEzSmF265QL
0	um	Cell	0.000	1.000	Vesicles Paraspeckle	437	13	siRNA-SC-10 PSF-A488 IMPa4-A546 DAPI 8C1-siRNA-IMP-a2-a4 V2.00	0	32. siRNA-SC-10 PSF-A488 DAPI IMPa4-A546_j_TileScan_001 (Stage 10 of 49)	00-Y4VdnEpVEtGLEzSmF265QL
0	um	Cell	0.000	1.000	Vesicles Paraspeckle	438	14	siRNA-SC-10 PSF-A488 IMPa4-A546 DAPI 8C1-siRNA-IMP-a2-a4 V2.00	0	32. siRNA-SC-10 PSF-A488 DAPI IMPa4-A546_j_TileScan_001 (Stage 10 of 49)	00-Y4VdnEpVEtGLEzSmF265QL
0	um	Cell	0.000	1.000	Vesicles Paraspeckle	439	15	siRNA-SC-10 PSF-A488 IMPa4-A546 DAPI 8C1-siRNA-IMP-a2-a4 V2.00	0	32. siRNA-SC-10 PSF-A488 DAPI IMPa4-A546_j_TileScan_001 (Stage 10 of 49)	00-Y4VdnEpVEtGLEzSmF265QL
0	um	Cell	0.000	1.000	Vesicles Paraspeckle	440	16	siRNA-SC-10 PSF-A488 IMPa4-A546 DAPI 8C1-siRNA-IMP-a2-a4 V2.00	0	32. siRNA-SC-10 PSF-A488 DAPI IMPa4-A546_j_TileScan_001 (Stage 10 of 49)	00-Y4VdnEpVEtGLEzSmF265QL
0	um	Cell	0.000	1.000	Vesicles Paraspeckle	441	0	siRNA-SC-10 PSF-A488 IMPa4-A546 DAPI 8C1-siRNA-IMP-a2-a4 V2.00	0	32. siRNA-SC-10 PSF-A488 DAPI IMPa4-A546_k_TileScan_001 (Stage 11 of 49)	00-xdjdBijXe7qMceSpfNhytB
0	um	Cell	0.000	1.000	Vesicles Paraspeckle	442	1	siRNA-SC-10 PSF-A488 IMPa4-A546 DAPI 8C1-siRNA-IMP-a2-a4 V2.00	0	32. siRNA-SC-10 PSF-A488 DAPI IMPa4-A546_k_TileScan_001 (Stage 11 of 49)	00-xdjdBijXe7qMceSpfNhytB
0	um	Cell	0.000	1.000	Vesicles Paraspeckle	443	2	siRNA-SC-10 PSF-A488 IMPa4-A546 DAPI 8C1-siRNA-IMP-a2-a4 V2.00	0	32. siRNA-SC-10 PSF-A488 DAPI IMPa4-A546_k_TileScan_001 (Stage 11 of 49)	00-xdjdBijXe7qMceSpfNhytB
0	um	Cell	0.000	1.000	Vesicles Paraspeckle	444	3	siRNA-SC-10 PSF-A488 IMPa4-A546 DAPI 8C1-siRNA-IMP-a2-a4 V2.00	0	32. siRNA-SC-10 PSF-A488 DAPI IMPa4-A546_k_TileScan_001 (Stage 11 of 49)	00-xdjdBijXe7qMceSpfNhytB
0.539294	um	Cell	0.000	1.000	Vesicles Paraspeckle	445	4	siRNA-SC-10 PSF-A488 IMPa4-A546 DAPI 8C1-siRNA-IMP-a2-a4 V2.00	0	32. siRNA-SC-10 PSF-A488 DAPI IMPa4-A546_k_TileScan_001 (Stage 11 of 49)	00-xdjdBijXe7qMceSpfNhytB
0	um	Cell	0.000	1.000	Vesicles Paraspeckle	446	5	siRNA-SC-10 PSF-A488 IMPa4-A546 DAPI 8C1-siRNA-IMP-a2-a4 V2.00	0	32. siRNA-SC-10 PSF-A488 DAPI IMPa4-A546_k_TileScan_001 (Stage 11 of 49)	00-xdjdBijXe7qMceSpfNhytB
0	um	Cell	0.000	1.000	Vesicles Paraspeckle	447	6	siRNA-SC-10 PSF-A488 IMPa4-A546 DAPI 8C1-siRNA-IMP-a2-a4 V2.00	0	32. siRNA-SC-10 PSF-A488 DAPI IMPa4-A546_k_TileScan_001 (Stage 11 of 49)	00-xdjdBijXe7qMceSpfNhytB
0	um	Cell	0.000	1.000	Vesicles Paraspeckle	448	7	siRNA-SC-10 PSF-A488 IMPa4-A546 DAPI 8C1-siRNA-IMP-a2-a4 V2.00	0	32. siRNA-SC-10 PSF-A488 DAPI IMPa4-A546_k_TileScan_001 (Stage 11 of 49)	00-xdjdBijXe7qMceSpfNhytB
0	um	Cell	0.000	1.000	Vesicles Paraspeckle	449	8	siRNA-SC-10 PSF-A488 IMPa4-A546 DAPI 8C1-siRNA-IMP-a2-a4 V2.00	0	32. siRNA-SC-10 PSF-A488 DAPI IMPa4-A546_k_TileScan_001 (Stage 11 of 49)	00-xdjdBijXe7qMceSpfNhytB
0	um	Cell	0.000	1.000	Vesicles Paraspeckle	450	9	siRNA-SC-10 PSF-A488 IMPa4-A546 DAPI 8C1-siRNA-IMP-a2-a4 V2.00	0	32. siRNA-SC-10 PSF-A488 DAPI IMPa4-A546_k_TileScan_001 (Stage 11 of 49)	00-xdjdBijXe7qMceSpfNhytB
0	um	Cell	0.000	1.000	Vesicles Paraspeckle	451	10	siRNA-SC-10 PSF-A488 IMPa4-A546 DAPI 8C1-siRNA-IMP-a2-a4 V2.00	0	32. siRNA-SC-10 PSF-A488 DAPI IMPa4-A546_k_TileScan_001 (Stage 11 of 49)	00-xdjdBijXe7qMceSpfNhytB
0	um	Cell	0.000	1.000	Vesicles Paraspeckle	452	11	siRNA-SC-10 PSF-A488 IMPa4-A546 DAPI 8C1-siRNA-IMP-a2-a4 V2.00	0	32. siRNA-SC-10 PSF-A488 DAPI IMPa4-A546_k_TileScan_001 (Stage 11 of 49)	00-xdjdBijXe7qMceSpfNhytB
0	um	Cell	0.000	1.000	Vesicles Paraspeckle	453	12	siRNA-SC-10 PSF-A488 IMPa4-A546 DAPI 8C1-siRNA-IMP-a2-a4 V2.00	0	32. siRNA-SC-10 PSF-A488 DAPI IMPa4-A546_k_TileScan_001 (Stage 11 of 49)	00-xdjdBijXe7qMceSpfNhytB
0	um	Cell	0.000	1.000	Vesicles Paraspeckle	454	13	siRNA-SC-10 PSF-A488 IMPa4-A546 DAPI 8C1-siRNA-IMP-a2-a4 V2.00	0	32. siRNA-SC-10 PSF-A488 DAPI IMPa4-A546_k_TileScan_001 (Stage 11 of 49)	00-xdjdBijXe7qMceSpfNhytB
0	um	Cell	0.000	1.000	Vesicles Paraspeckle	455	14	siRNA-SC-10 PSF-A488 IMPa4-A546 DAPI 8C1-siRNA-IMP-a2-a4 V2.00	0	32. siRNA-SC-10 PSF-A488 DAPI IMPa4-A546_k_TileScan_001 (Stage 11 of 49)	00-xdjdBijXe7qMceSpfNhytB
0	um	Cell	0.000	1.000	Vesicles Paraspeckle	456	0	siRNA-SC-10 PSF-A488 IMPa4-A546 DAPI 8C1-siRNA-IMP-a2-a4 V2.00	0	32. siRNA-SC-10 PSF-A488 DAPI IMPa4-A546_l_TileScan_001 (Stage 12 of 49)	00-XVE4Y4d2JiqZiwQK4oqBC8
0	um	Cell	0.000	1.000	Vesicles Paraspeckle	457	1	siRNA-SC-10 PSF-A488 IMPa4-A546 DAPI 8C1-siRNA-IMP-a2-a4 V2.00	0	32. siRNA-SC-10 PSF-A488 DAPI IMPa4-A546_l_TileScan_001 (Stage 12 of 49)	00-XVE4Y4d2JiqZiwQK4oqBC8
0.175535	um	Cell	0.000	1.000	Vesicles Paraspeckle	458	2	siRNA-SC-10 PSF-A488 IMPa4-A546 DAPI 8C1-siRNA-IMP-a2-a4 V2.00	0	32. siRNA-SC-10 PSF-A488 DAPI IMPa4-A546_l_TileScan_001 (Stage 12 of 49)	00-XVE4Y4d2JiqZiwQK4oqBC8
0	um	Cell	0.000	1.000	Vesicles Paraspeckle	459	3	siRNA-SC-10 PSF-A488 IMPa4-A546 DAPI 8C1-siRNA-IMP-a2-a4 V2.00	0	32. siRNA-SC-10 PSF-A488 DAPI IMPa4-A546_l_TileScan_001 (Stage 12 of 49)	00-XVE4Y4d2JiqZiwQK4oqBC8
0	um	Cell	0.000	1.000	Vesicles Paraspeckle	460	4	siRNA-SC-10 PSF-A488 IMPa4-A546 DAPI 8C1-siRNA-IMP-a2-a4 V2.00	0	32. siRNA-SC-10 PSF-A488 DAPI IMPa4-A546_l_TileScan_001 (Stage 12 of 49)	00-XVE4Y4d2JiqZiwQK4oqBC8
0	um	Cell	0.000	1.000	Vesicles Paraspeckle	461	5	siRNA-SC-10 PSF-A488 IMPa4-A546 DAPI 8C1-siRNA-IMP-a2-a4 V2.00	0	32. siRNA-SC-10 PSF-A488 DAPI IMPa4-A546_l_TileScan_001 (Stage 12 of 49)	00-XVE4Y4d2JiqZiwQK4oqBC8
0	um	Cell	0.000	1.000	Vesicles Paraspeckle	462	6	siRNA-SC-10 PSF-A488 IMPa4-A546 DAPI 8C1-siRNA-IMP-a2-a4 V2.00	0	32. siRNA-SC-10 PSF-A488 DAPI IMPa4-A546_l_TileScan_001 (Stage 12 of 49)	00-XVE4Y4d2JiqZiwQK4oqBC8
0	um	Cell	0.000	1.000	Vesicles Paraspeckle	463	7	siRNA-SC-10 PSF-A488 IMPa4-A546 DAPI 8C1-siRNA-IMP-a2-a4 V2.00	0	32. siRNA-SC-10 PSF-A488 DAPI IMPa4-A546_l_TileScan_001 (Stage 12 of 49)	00-XVE4Y4d2JiqZiwQK4oqBC8
0	um	Cell	0.000	1.000	Vesicles Paraspeckle	464	8	siRNA-SC-10 PSF-A488 IMPa4-A546 DAPI 8C1-siRNA-IMP-a2-a4 V2.00	0	32. siRNA-SC-10 PSF-A488 DAPI IMPa4-A546_l_TileScan_001 (Stage 12 of 49)	00-XVE4Y4d2JiqZiwQK4oqBC8
0	um	Cell	0.000	1.000	Vesicles Paraspeckle	465	9	siRNA-SC-10 PSF-A488 IMPa4-A546 DAPI 8C1-siRNA-IMP-a2-a4 V2.00	0	32. siRNA-SC-10 PSF-A488 DAPI IMPa4-A546_l_TileScan_001 (Stage 12 of 49)	00-XVE4Y4d2JiqZiwQK4oqBC8
0	um	Cell	0.000	1.000	Vesicles Paraspeckle	466	10	siRNA-SC-10 PSF-A488 IMPa4-A546 DAPI 8C1-siRNA-IMP-a2-a4 V2.00	0	32. siRNA-SC-10 PSF-A488 DAPI IMPa4-A546_l_TileScan_001 (Stage 12 of 49)	00-XVE4Y4d2JiqZiwQK4oqBC8
0	um	Cell	0.000	1.000	Vesicles Paraspeckle	467	11	siRNA-SC-10 PSF-A488 IMPa4-A546 DAPI 8C1-siRNA-IMP-a2-a4 V2.00	0	32. siRNA-SC-10 PSF-A488 DAPI IMPa4-A546_l_TileScan_001 (Stage 12 of 49)	00-XVE4Y4d2JiqZiwQK4oqBC8
0	um	Cell	0.000	1.000	Vesicles Paraspeckle	468	12	siRNA-SC-10 PSF-A488 IMPa4-A546 DAPI 8C1-siRNA-IMP-a2-a4 V2.00	0	32. siRNA-SC-10 PSF-A488 DAPI IMPa4-A546_l_TileScan_001 (Stage 12 of 49)	00-XVE4Y4d2JiqZiwQK4oqBC8
0	um	Cell	0.000	1.000	Vesicles Paraspeckle	469	13	siRNA-SC-10 PSF-A488 IMPa4-A546 DAPI 8C1-siRNA-IMP-a2-a4 V2.00	0	32. siRNA-SC-10 PSF-A488 DAPI IMPa4-A546_l_TileScan_001 (Stage 12 of 49)	00-XVE4Y4d2JiqZiwQK4oqBC8
0.300159	um	Cell	0.000	1.000	Vesicles Paraspeckle	470	14	siRNA-SC-10 PSF-A488 IMPa4-A546 DAPI 8C1-siRNA-IMP-a2-a4 V2.00	0	32. siRNA-SC-10 PSF-A488 DAPI IMPa4-A546_l_TileScan_001 (Stage 12 of 49)	00-XVE4Y4d2JiqZiwQK4oqBC8
0	um	Cell	0.000	1.000	Vesicles Paraspeckle	471	15	siRNA-SC-10 PSF-A488 IMPa4-A546 DAPI 8C1-siRNA-IMP-a2-a4 V2.00	0	32. siRNA-SC-10 PSF-A488 DAPI IMPa4-A546_l_TileScan_001 (Stage 12 of 49)	00-XVE4Y4d2JiqZiwQK4oqBC8
0	um	Cell	0.000	1.000	Vesicles Paraspeckle	472	16	siRNA-SC-10 PSF-A488 IMPa4-A546 DAPI 8C1-siRNA-IMP-a2-a4 V2.00	0	32. siRNA-SC-10 PSF-A488 DAPI IMPa4-A546_l_TileScan_001 (Stage 12 of 49)	00-XVE4Y4d2JiqZiwQK4oqBC8
0	um	Cell	0.000	1.000	Vesicles Paraspeckle	473	17	siRNA-SC-10 PSF-A488 IMPa4-A546 DAPI 8C1-siRNA-IMP-a2-a4 V2.00	0	32. siRNA-SC-10 PSF-A488 DAPI IMPa4-A546_l_TileScan_001 (Stage 12 of 49)	00-XVE4Y4d2JiqZiwQK4oqBC8
0	um	Cell	0.000	1.000	Vesicles Paraspeckle	474	18	siRNA-SC-10 PSF-A488 IMPa4-A546 DAPI 8C1-siRNA-IMP-a2-a4 V2.00	0	32. siRNA-SC-10 PSF-A488 DAPI IMPa4-A546_l_TileScan_001 (Stage 12 of 49)	00-XVE4Y4d2JiqZiwQK4oqBC8
0	um	Cell	0.000	1.000	Vesicles Paraspeckle	475	19	siRNA-SC-10 PSF-A488 IMPa4-A546 DAPI 8C1-siRNA-IMP-a2-a4 V2.00	0	32. siRNA-SC-10 PSF-A488 DAPI IMPa4-A546_l_TileScan_001 (Stage 12 of 49)	00-XVE4Y4d2JiqZiwQK4oqBC8
0	um	Cell	0.000	1.000	Vesicles Paraspeckle	476	20	siRNA-SC-10 PSF-A488 IMPa4-A546 DAPI 8C1-siRNA-IMP-a2-a4 V2.00	0	32. siRNA-SC-10 PSF-A488 DAPI IMPa4-A546_l_TileScan_001 (Stage 12 of 49)	00-XVE4Y4d2JiqZiwQK4oqBC8
0	um	Cell	0.000	1.000	Vesicles Paraspeckle	477	21	siRNA-SC-10 PSF-A488 IMPa4-A546 DAPI 8C1-siRNA-IMP-a2-a4 V2.00	0	32. siRNA-SC-10 PSF-A488 DAPI IMPa4-A546_l_TileScan_001 (Stage 12 of 49)	00-XVE4Y4d2JiqZiwQK4oqBC8
0	um	Cell	0.000	1.000	Vesicles Paraspeckle	478	22	siRNA-SC-10 PSF-A488 IMPa4-A546 DAPI 8C1-siRNA-IMP-a2-a4 V2.00	0	32. siRNA-SC-10 PSF-A488 DAPI IMPa4-A546_l_TileScan_001 (Stage 12 of 49)	00-XVE4Y4d2JiqZiwQK4oqBC8
0.312947	um	Cell	0.000	1.000	Vesicles Paraspeckle	479	23	siRNA-SC-10 PSF-A488 IMPa4-A546 DAPI 8C1-siRNA-IMP-a2-a4 V2.00	0	32. siRNA-SC-10 PSF-A488 DAPI IMPa4-A546_l_TileScan_001 (Stage 12 of 49)	00-XVE4Y4d2JiqZiwQK4oqBC8
0.335785	um	Cell	0.000	1.000	Vesicles Paraspeckle	480	24	siRNA-SC-10 PSF-A488 IMPa4-A546 DAPI 8C1-siRNA-IMP-a2-a4 V2.00	0	32. siRNA-SC-10 PSF-A488 DAPI IMPa4-A546_l_TileScan_001 (Stage 12 of 49)	00-XVE4Y4d2JiqZiwQK4oqBC8
0	um	Cell	0.000	1.000	Vesicles Paraspeckle	481	0	siRNA-SC-10 PSF-A488 IMPa4-A546 DAPI 8C1-siRNA-IMP-a2-a4 V2.00	0	32. siRNA-SC-10 PSF-A488 DAPI IMPa4-A546_m_TileScan_001 (Stage 13 of 49)	00-t4q6xkvDTSHjPYKhtCjpek
0	um	Cell	0.000	1.000	Vesicles Paraspeckle	482	1	siRNA-SC-10 PSF-A488 IMPa4-A546 DAPI 8C1-siRNA-IMP-a2-a4 V2.00	0	32. siRNA-SC-10 PSF-A488 DAPI IMPa4-A546_m_TileScan_001 (Stage 13 of 49)	00-t4q6xkvDTSHjPYKhtCjpek
0	um	Cell	0.000	1.000	Vesicles Paraspeckle	483	2	siRNA-SC-10 PSF-A488 IMPa4-A546 DAPI 8C1-siRNA-IMP-a2-a4 V2.00	0	32. siRNA-SC-10 PSF-A488 DAPI IMPa4-A546_m_TileScan_001 (Stage 13 of 49)	00-t4q6xkvDTSHjPYKhtCjpek
0	um	Cell	0.000	1.000	Vesicles Paraspeckle	484	3	siRNA-SC-10 PSF-A488 IMPa4-A546 DAPI 8C1-siRNA-IMP-a2-a4 V2.00	0	32. siRNA-SC-10 PSF-A488 DAPI IMPa4-A546_m_TileScan_001 (Stage 13 of 49)	00-t4q6xkvDTSHjPYKhtCjpek
0	um	Cell	0.000	1.000	Vesicles Paraspeckle	485	4	siRNA-SC-10 PSF-A488 IMPa4-A546 DAPI 8C1-siRNA-IMP-a2-a4 V2.00	0	32. siRNA-SC-10 PSF-A488 DAPI IMPa4-A546_m_TileScan_001 (Stage 13 of 49)	00-t4q6xkvDTSHjPYKhtCjpek
0	um	Cell	0.000	1.000	Vesicles Paraspeckle	486	5	siRNA-SC-10 PSF-A488 IMPa4-A546 DAPI 8C1-siRNA-IMP-a2-a4 V2.00	0	32. siRNA-SC-10 PSF-A488 DAPI IMPa4-A546_m_TileScan_001 (Stage 13 of 49)	00-t4q6xkvDTSHjPYKhtCjpek
0	um	Cell	0.000	1.000	Vesicles Paraspeckle	487	6	siRNA-SC-10 PSF-A488 IMPa4-A546 DAPI 8C1-siRNA-IMP-a2-a4 V2.00	0	32. siRNA-SC-10 PSF-A488 DAPI IMPa4-A546_m_TileScan_001 (Stage 13 of 49)	00-t4q6xkvDTSHjPYKhtCjpek
0	um	Cell	0.000	1.000	Vesicles Paraspeckle	488	7	siRNA-SC-10 PSF-A488 IMPa4-A546 DAPI 8C1-siRNA-IMP-a2-a4 V2.00	0	32. siRNA-SC-10 PSF-A488 DAPI IMPa4-A546_m_TileScan_001 (Stage 13 of 49)	00-t4q6xkvDTSHjPYKhtCjpek
0	um	Cell	0.000	1.000	Vesicles Paraspeckle	489	8	siRNA-SC-10 PSF-A488 IMPa4-A546 DAPI 8C1-siRNA-IMP-a2-a4 V2.00	0	32. siRNA-SC-10 PSF-A488 DAPI IMPa4-A546_m_TileScan_001 (Stage 13 of 49)	00-t4q6xkvDTSHjPYKhtCjpek
0	um	Cell	0.000	1.000	Vesicles Paraspeckle	490	9	siRNA-SC-10 PSF-A488 IMPa4-A546 DAPI 8C1-siRNA-IMP-a2-a4 V2.00	0	32. siRNA-SC-10 PSF-A488 DAPI IMPa4-A546_m_TileScan_001 (Stage 13 of 49)	00-t4q6xkvDTSHjPYKhtCjpek
0	um	Cell	0.000	1.000	Vesicles Paraspeckle	491	10	siRNA-SC-10 PSF-A488 IMPa4-A546 DAPI 8C1-siRNA-IMP-a2-a4 V2.00	0	32. siRNA-SC-10 PSF-A488 DAPI IMPa4-A546_m_TileScan_001 (Stage 13 of 49)	00-t4q6xkvDTSHjPYKhtCjpek
0	um	Cell	0.000	1.000	Vesicles Paraspeckle	492	11	siRNA-SC-10 PSF-A488 IMPa4-A546 DAPI 8C1-siRNA-IMP-a2-a4 V2.00	0	32. siRNA-SC-10 PSF-A488 DAPI IMPa4-A546_m_TileScan_001 (Stage 13 of 49)	00-t4q6xkvDTSHjPYKhtCjpek
0.300159	um	Cell	0.000	1.000	Vesicles Paraspeckle	493	12	siRNA-SC-10 PSF-A488 IMPa4-A546 DAPI 8C1-siRNA-IMP-a2-a4 V2.00	0	32. siRNA-SC-10 PSF-A488 DAPI IMPa4-A546_m_TileScan_001 (Stage 13 of 49)	00-t4q6xkvDTSHjPYKhtCjpek
0.153344	um	Cell	0.000	1.000	Vesicles Paraspeckle	494	13	siRNA-SC-10 PSF-A488 IMPa4-A546 DAPI 8C1-siRNA-IMP-a2-a4 V2.00	0	32. siRNA-SC-10 PSF-A488 DAPI IMPa4-A546_m_TileScan_001 (Stage 13 of 49)	00-t4q6xkvDTSHjPYKhtCjpek
0	um	Cell	0.000	1.000	Vesicles Paraspeckle	495	0	siRNA-SC-10 PSF-A488 IMPa4-A546 DAPI 8C1-siRNA-IMP-a2-a4 V2.00	0	32. siRNA-SC-10 PSF-A488 DAPI IMPa4-A546_n_TileScan_001 (Stage 14 of 49)	00-hvafrp5ATgPA85y7pofALK
0	um	Cell	0.000	1.000	Vesicles Paraspeckle	496	1	siRNA-SC-10 PSF-A488 IMPa4-A546 DAPI 8C1-siRNA-IMP-a2-a4 V2.00	0	32. siRNA-SC-10 PSF-A488 DAPI IMPa4-A546_n_TileScan_001 (Stage 14 of 49)	00-hvafrp5ATgPA85y7pofALK
0	um	Cell	0.000	1.000	Vesicles Paraspeckle	497	2	siRNA-SC-10 PSF-A488 IMPa4-A546 DAPI 8C1-siRNA-IMP-a2-a4 V2.00	0	32. siRNA-SC-10 PSF-A488 DAPI IMPa4-A546_n_TileScan_001 (Stage 14 of 49)	00-hvafrp5ATgPA85y7pofALK
0	um	Cell	0.000	1.000	Vesicles Paraspeckle	498	3	siRNA-SC-10 PSF-A488 IMPa4-A546 DAPI 8C1-siRNA-IMP-a2-a4 V2.00	0	32. siRNA-SC-10 PSF-A488 DAPI IMPa4-A546_n_TileScan_001 (Stage 14 of 49)	00-hvafrp5ATgPA85y7pofALK
0	um	Cell	0.000	1.000	Vesicles Paraspeckle	499	4	siRNA-SC-10 PSF-A488 IMPa4-A546 DAPI 8C1-siRNA-IMP-a2-a4 V2.00	0	32. siRNA-SC-10 PSF-A488 DAPI IMPa4-A546_n_TileScan_001 (Stage 14 of 49)	00-hvafrp5ATgPA85y7pofALK
0	um	Cell	0.000	1.000	Vesicles Paraspeckle	500	5	siRNA-SC-10 PSF-A488 IMPa4-A546 DAPI 8C1-siRNA-IMP-a2-a4 V2.00	0	32. siRNA-SC-10 PSF-A488 DAPI IMPa4-A546_n_TileScan_001 (Stage 14 of 49)	00-hvafrp5ATgPA85y7pofALK
0	um	Cell	0.000	1.000	Vesicles Paraspeckle	501	6	siRNA-SC-10 PSF-A488 IMPa4-A546 DAPI 8C1-siRNA-IMP-a2-a4 V2.00	0	32. siRNA-SC-10 PSF-A488 DAPI IMPa4-A546_n_TileScan_001 (Stage 14 of 49)	00-hvafrp5ATgPA85y7pofALK
0	um	Cell	0.000	1.000	Vesicles Paraspeckle	502	7	siRNA-SC-10 PSF-A488 IMPa4-A546 DAPI 8C1-siRNA-IMP-a2-a4 V2.00	0	32. siRNA-SC-10 PSF-A488 DAPI IMPa4-A546_n_TileScan_001 (Stage 14 of 49)	00-hvafrp5ATgPA85y7pofALK
0	um	Cell	0.000	1.000	Vesicles Paraspeckle	503	8	siRNA-SC-10 PSF-A488 IMPa4-A546 DAPI 8C1-siRNA-IMP-a2-a4 V2.00	0	32. siRNA-SC-10 PSF-A488 DAPI IMPa4-A546_n_TileScan_001 (Stage 14 of 49)	00-hvafrp5ATgPA85y7pofALK
0	um	Cell	0.000	1.000	Vesicles Paraspeckle	504	9	siRNA-SC-10 PSF-A488 IMPa4-A546 DAPI 8C1-siRNA-IMP-a2-a4 V2.00	0	32. siRNA-SC-10 PSF-A488 DAPI IMPa4-A546_n_TileScan_001 (Stage 14 of 49)	00-hvafrp5ATgPA85y7pofALK
0	um	Cell	0.000	1.000	Vesicles Paraspeckle	505	10	siRNA-SC-10 PSF-A488 IMPa4-A546 DAPI 8C1-siRNA-IMP-a2-a4 V2.00	0	32. siRNA-SC-10 PSF-A488 DAPI IMPa4-A546_n_TileScan_001 (Stage 14 of 49)	00-hvafrp5ATgPA85y7pofALK
0	um	Cell	0.000	1.000	Vesicles Paraspeckle	506	11	siRNA-SC-10 PSF-A488 IMPa4-A546 DAPI 8C1-siRNA-IMP-a2-a4 V2.00	0	32. siRNA-SC-10 PSF-A488 DAPI IMPa4-A546_n_TileScan_001 (Stage 14 of 49)	00-hvafrp5ATgPA85y7pofALK
0.324767	um	Cell	0.000	1.000	Vesicles Paraspeckle	507	0	siRNA-SC-10 PSF-A488 IMPa4-A546 DAPI 8C1-siRNA-IMP-a2-a4 V2.00	0	32. siRNA-SC-10 PSF-A488 DAPI IMPa4-A546_o_TileScan_001 (Stage 15 of 49)	00-cewxc3DftRZrxMzxmfoCY8
0	um	Cell	0.000	1.000	Vesicles Paraspeckle	508	1	siRNA-SC-10 PSF-A488 IMPa4-A546 DAPI 8C1-siRNA-IMP-a2-a4 V2.00	0	32. siRNA-SC-10 PSF-A488 DAPI IMPa4-A546_o_TileScan_001 (Stage 15 of 49)	00-cewxc3DftRZrxMzxmfoCY8
0	um	Cell	0.000	1.000	Vesicles Paraspeckle	509	2	siRNA-SC-10 PSF-A488 IMPa4-A546 DAPI 8C1-siRNA-IMP-a2-a4 V2.00	0	32. siRNA-SC-10 PSF-A488 DAPI IMPa4-A546_o_TileScan_001 (Stage 15 of 49)	00-cewxc3DftRZrxMzxmfoCY8
0	um	Cell	0.000	1.000	Vesicles Paraspeckle	510	3	siRNA-SC-10 PSF-A488 IMPa4-A546 DAPI 8C1-siRNA-IMP-a2-a4 V2.00	0	32. siRNA-SC-10 PSF-A488 DAPI IMPa4-A546_o_TileScan_001 (Stage 15 of 49)	00-cewxc3DftRZrxMzxmfoCY8
0	um	Cell	0.000	1.000	Vesicles Paraspeckle	511	4	siRNA-SC-10 PSF-A488 IMPa4-A546 DAPI 8C1-siRNA-IMP-a2-a4 V2.00	0	32. siRNA-SC-10 PSF-A488 DAPI IMPa4-A546_o_TileScan_001 (Stage 15 of 49)	00-cewxc3DftRZrxMzxmfoCY8
0	um	Cell	0.000	1.000	Vesicles Paraspeckle	512	5	siRNA-SC-10 PSF-A488 IMPa4-A546 DAPI 8C1-siRNA-IMP-a2-a4 V2.00	0	32. siRNA-SC-10 PSF-A488 DAPI IMPa4-A546_o_TileScan_001 (Stage 15 of 49)	00-cewxc3DftRZrxMzxmfoCY8
0.312947	um	Cell	0.000	1.000	Vesicles Paraspeckle	513	0	siRNA-SC-10 PSF-A488 IMPa4-A546 DAPI 8C1-siRNA-IMP-a2-a4 V2.00	0	32. siRNA-SC-10 PSF-A488 DAPI IMPa4-A546_p_TileScan_001 (Stage 16 of 49)	00-a97G3P43gCWJtG4GwtECHL
0	um	Cell	0.000	1.000	Vesicles Paraspeckle	514	1	siRNA-SC-10 PSF-A488 IMPa4-A546 DAPI 8C1-siRNA-IMP-a2-a4 V2.00	0	32. siRNA-SC-10 PSF-A488 DAPI IMPa4-A546_p_TileScan_001 (Stage 16 of 49)	00-a97G3P43gCWJtG4GwtECHL
0	um	Cell	0.000	1.000	Vesicles Paraspeckle	515	2	siRNA-SC-10 PSF-A488 IMPa4-A546 DAPI 8C1-siRNA-IMP-a2-a4 V2.00	0	32. siRNA-SC-10 PSF-A488 DAPI IMPa4-A546_p_TileScan_001 (Stage 16 of 49)	00-a97G3P43gCWJtG4GwtECHL
0	um	Cell	0.000	1.000	Vesicles Paraspeckle	516	3	siRNA-SC-10 PSF-A488 IMPa4-A546 DAPI 8C1-siRNA-IMP-a2-a4 V2.00	0	32. siRNA-SC-10 PSF-A488 DAPI IMPa4-A546_p_TileScan_001 (Stage 16 of 49)	00-a97G3P43gCWJtG4GwtECHL
0	um	Cell	0.000	1.000	Vesicles Paraspeckle	517	4	siRNA-SC-10 PSF-A488 IMPa4-A546 DAPI 8C1-siRNA-IMP-a2-a4 V2.00	0	32. siRNA-SC-10 PSF-A488 DAPI IMPa4-A546_p_TileScan_001 (Stage 16 of 49)	00-a97G3P43gCWJtG4GwtECHL
0	um	Cell	0.000	1.000	Vesicles Paraspeckle	518	0	siRNA-SC-10 PSF-A488 IMPa4-A546 DAPI 8C1-siRNA-IMP-a2-a4 V2.00	0	32. siRNA-SC-10 PSF-A488 DAPI IMPa4-A546_q_TileScan_001 (Stage 17 of 49)	00-SfNq5gDTr6UuZRBnNY5GyM
0	um	Cell	0.000	1.000	Vesicles Paraspeckle	519	1	siRNA-SC-10 PSF-A488 IMPa4-A546 DAPI 8C1-siRNA-IMP-a2-a4 V2.00	0	32. siRNA-SC-10 PSF-A488 DAPI IMPa4-A546_q_TileScan_001 (Stage 17 of 49)	00-SfNq5gDTr6UuZRBnNY5GyM
0	um	Cell	0.000	1.000	Vesicles Paraspeckle	520	2	siRNA-SC-10 PSF-A488 IMPa4-A546 DAPI 8C1-siRNA-IMP-a2-a4 V2.00	0	32. siRNA-SC-10 PSF-A488 DAPI IMPa4-A546_q_TileScan_001 (Stage 17 of 49)	00-SfNq5gDTr6UuZRBnNY5GyM
0	um	Cell	0.000	1.000	Vesicles Paraspeckle	521	3	siRNA-SC-10 PSF-A488 IMPa4-A546 DAPI 8C1-siRNA-IMP-a2-a4 V2.00	0	32. siRNA-SC-10 PSF-A488 DAPI IMPa4-A546_q_TileScan_001 (Stage 17 of 49)	00-SfNq5gDTr6UuZRBnNY5GyM
0	um	Cell	0.000	1.000	Vesicles Paraspeckle	522	4	siRNA-SC-10 PSF-A488 IMPa4-A546 DAPI 8C1-siRNA-IMP-a2-a4 V2.00	0	32. siRNA-SC-10 PSF-A488 DAPI IMPa4-A546_q_TileScan_001 (Stage 17 of 49)	00-SfNq5gDTr6UuZRBnNY5GyM
0	um	Cell	0.000	1.000	Vesicles Paraspeckle	523	5	siRNA-SC-10 PSF-A488 IMPa4-A546 DAPI 8C1-siRNA-IMP-a2-a4 V2.00	0	32. siRNA-SC-10 PSF-A488 DAPI IMPa4-A546_q_TileScan_001 (Stage 17 of 49)	00-SfNq5gDTr6UuZRBnNY5GyM
0	um	Cell	0.000	1.000	Vesicles Paraspeckle	524	6	siRNA-SC-10 PSF-A488 IMPa4-A546 DAPI 8C1-siRNA-IMP-a2-a4 V2.00	0	32. siRNA-SC-10 PSF-A488 DAPI IMPa4-A546_q_TileScan_001 (Stage 17 of 49)	00-SfNq5gDTr6UuZRBnNY5GyM
0	um	Cell	0.000	1.000	Vesicles Paraspeckle	525	7	siRNA-SC-10 PSF-A488 IMPa4-A546 DAPI 8C1-siRNA-IMP-a2-a4 V2.00	0	32. siRNA-SC-10 PSF-A488 DAPI IMPa4-A546_q_TileScan_001 (Stage 17 of 49)	00-SfNq5gDTr6UuZRBnNY5GyM
0	um	Cell	0.000	1.000	Vesicles Paraspeckle	526	8	siRNA-SC-10 PSF-A488 IMPa4-A546 DAPI 8C1-siRNA-IMP-a2-a4 V2.00	0	32. siRNA-SC-10 PSF-A488 DAPI IMPa4-A546_q_TileScan_001 (Stage 17 of 49)	00-SfNq5gDTr6UuZRBnNY5GyM
0	um	Cell	0.000	1.000	Vesicles Paraspeckle	527	9	siRNA-SC-10 PSF-A488 IMPa4-A546 DAPI 8C1-siRNA-IMP-a2-a4 V2.00	0	32. siRNA-SC-10 PSF-A488 DAPI IMPa4-A546_q_TileScan_001 (Stage 17 of 49)	00-SfNq5gDTr6UuZRBnNY5GyM
0	um	Cell	0.000	1.000	Vesicles Paraspeckle	528	10	siRNA-SC-10 PSF-A488 IMPa4-A546 DAPI 8C1-siRNA-IMP-a2-a4 V2.00	0	32. siRNA-SC-10 PSF-A488 DAPI IMPa4-A546_q_TileScan_001 (Stage 17 of 49)	00-SfNq5gDTr6UuZRBnNY5GyM
0	um	Cell	0.000	1.000	Vesicles Paraspeckle	529	11	siRNA-SC-10 PSF-A488 IMPa4-A546 DAPI 8C1-siRNA-IMP-a2-a4 V2.00	0	32. siRNA-SC-10 PSF-A488 DAPI IMPa4-A546_q_TileScan_001 (Stage 17 of 49)	00-SfNq5gDTr6UuZRBnNY5GyM
0	um	Cell	0.000	1.000	Vesicles Paraspeckle	530	12	siRNA-SC-10 PSF-A488 IMPa4-A546 DAPI 8C1-siRNA-IMP-a2-a4 V2.00	0	32. siRNA-SC-10 PSF-A488 DAPI IMPa4-A546_q_TileScan_001 (Stage 17 of 49)	00-SfNq5gDTr6UuZRBnNY5GyM
0	um	Cell	0.000	1.000	Vesicles Paraspeckle	531	0	siRNA-SC-10 PSF-A488 IMPa4-A546 DAPI 8C1-siRNA-IMP-a2-a4 V2.00	0	32. siRNA-SC-10 PSF-A488 DAPI IMPa4-A546_r_TileScan_001 (Stage 18 of 49)	00-EcRFGnuZASvYXW97WofXDM
0	um	Cell	0.000	1.000	Vesicles Paraspeckle	532	1	siRNA-SC-10 PSF-A488 IMPa4-A546 DAPI 8C1-siRNA-IMP-a2-a4 V2.00	0	32. siRNA-SC-10 PSF-A488 DAPI IMPa4-A546_r_TileScan_001 (Stage 18 of 49)	00-EcRFGnuZASvYXW97WofXDM
0	um	Cell	0.000	1.000	Vesicles Paraspeckle	533	2	siRNA-SC-10 PSF-A488 IMPa4-A546 DAPI 8C1-siRNA-IMP-a2-a4 V2.00	0	32. siRNA-SC-10 PSF-A488 DAPI IMPa4-A546_r_TileScan_001 (Stage 18 of 49)	00-EcRFGnuZASvYXW97WofXDM
0	um	Cell	0.000	1.000	Vesicles Paraspeckle	534	3	siRNA-SC-10 PSF-A488 IMPa4-A546 DAPI 8C1-siRNA-IMP-a2-a4 V2.00	0	32. siRNA-SC-10 PSF-A488 DAPI IMPa4-A546_r_TileScan_001 (Stage 18 of 49)	00-EcRFGnuZASvYXW97WofXDM
0.515534	um	Cell	0.000	1.000	Vesicles Paraspeckle	535	4	siRNA-SC-10 PSF-A488 IMPa4-A546 DAPI 8C1-siRNA-IMP-a2-a4 V2.00	0	32. siRNA-SC-10 PSF-A488 DAPI IMPa4-A546_r_TileScan_001 (Stage 18 of 49)	00-EcRFGnuZASvYXW97WofXDM
0	um	Cell	0.000	1.000	Vesicles Paraspeckle	536	5	siRNA-SC-10 PSF-A488 IMPa4-A546 DAPI 8C1-siRNA-IMP-a2-a4 V2.00	0	32. siRNA-SC-10 PSF-A488 DAPI IMPa4-A546_r_TileScan_001 (Stage 18 of 49)	00-EcRFGnuZASvYXW97WofXDM
0	um	Cell	0.000	1.000	Vesicles Paraspeckle	537	6	siRNA-SC-10 PSF-A488 IMPa4-A546 DAPI 8C1-siRNA-IMP-a2-a4 V2.00	0	32. siRNA-SC-10 PSF-A488 DAPI IMPa4-A546_r_TileScan_001 (Stage 18 of 49)	00-EcRFGnuZASvYXW97WofXDM
0	um	Cell	0.000	1.000	Vesicles Paraspeckle	538	7	siRNA-SC-10 PSF-A488 IMPa4-A546 DAPI 8C1-siRNA-IMP-a2-a4 V2.00	0	32. siRNA-SC-10 PSF-A488 DAPI IMPa4-A546_r_TileScan_001 (Stage 18 of 49)	00-EcRFGnuZASvYXW97WofXDM
0	um	Cell	0.000	1.000	Vesicles Paraspeckle	539	8	siRNA-SC-10 PSF-A488 IMPa4-A546 DAPI 8C1-siRNA-IMP-a2-a4 V2.00	0	32. siRNA-SC-10 PSF-A488 DAPI IMPa4-A546_r_TileScan_001 (Stage 18 of 49)	00-EcRFGnuZASvYXW97WofXDM
0	um	Cell	0.000	1.000	Vesicles Paraspeckle	540	9	siRNA-SC-10 PSF-A488 IMPa4-A546 DAPI 8C1-siRNA-IMP-a2-a4 V2.00	0	32. siRNA-SC-10 PSF-A488 DAPI IMPa4-A546_r_TileScan_001 (Stage 18 of 49)	00-EcRFGnuZASvYXW97WofXDM
0	um	Cell	0.000	1.000	Vesicles Paraspeckle	541	10	siRNA-SC-10 PSF-A488 IMPa4-A546 DAPI 8C1-siRNA-IMP-a2-a4 V2.00	0	32. siRNA-SC-10 PSF-A488 DAPI IMPa4-A546_r_TileScan_001 (Stage 18 of 49)	00-EcRFGnuZASvYXW97WofXDM
0	um	Cell	0.000	1.000	Vesicles Paraspeckle	542	11	siRNA-SC-10 PSF-A488 IMPa4-A546 DAPI 8C1-siRNA-IMP-a2-a4 V2.00	0	32. siRNA-SC-10 PSF-A488 DAPI IMPa4-A546_r_TileScan_001 (Stage 18 of 49)	00-EcRFGnuZASvYXW97WofXDM
0	um	Cell	0.000	1.000	Vesicles Paraspeckle	543	12	siRNA-SC-10 PSF-A488 IMPa4-A546 DAPI 8C1-siRNA-IMP-a2-a4 V2.00	0	32. siRNA-SC-10 PSF-A488 DAPI IMPa4-A546_r_TileScan_001 (Stage 18 of 49)	00-EcRFGnuZASvYXW97WofXDM
0	um	Cell	0.000	1.000	Vesicles Paraspeckle	544	13	siRNA-SC-10 PSF-A488 IMPa4-A546 DAPI 8C1-siRNA-IMP-a2-a4 V2.00	0	32. siRNA-SC-10 PSF-A488 DAPI IMPa4-A546_r_TileScan_001 (Stage 18 of 49)	00-EcRFGnuZASvYXW97WofXDM
0	um	Cell	0.000	1.000	Vesicles Paraspeckle	545	14	siRNA-SC-10 PSF-A488 IMPa4-A546 DAPI 8C1-siRNA-IMP-a2-a4 V2.00	0	32. siRNA-SC-10 PSF-A488 DAPI IMPa4-A546_r_TileScan_001 (Stage 18 of 49)	00-EcRFGnuZASvYXW97WofXDM
0	um	Cell	0.000	1.000	Vesicles Paraspeckle	546	15	siRNA-SC-10 PSF-A488 IMPa4-A546 DAPI 8C1-siRNA-IMP-a2-a4 V2.00	0	32. siRNA-SC-10 PSF-A488 DAPI IMPa4-A546_r_TileScan_001 (Stage 18 of 49)	00-EcRFGnuZASvYXW97WofXDM
0	um	Cell	0.000	1.000	Vesicles Paraspeckle	547	16	siRNA-SC-10 PSF-A488 IMPa4-A546 DAPI 8C1-siRNA-IMP-a2-a4 V2.00	0	32. siRNA-SC-10 PSF-A488 DAPI IMPa4-A546_r_TileScan_001 (Stage 18 of 49)	00-EcRFGnuZASvYXW97WofXDM
0	um	Cell	0.000	1.000	Vesicles Paraspeckle	548	17	siRNA-SC-10 PSF-A488 IMPa4-A546 DAPI 8C1-siRNA-IMP-a2-a4 V2.00	0	32. siRNA-SC-10 PSF-A488 DAPI IMPa4-A546_r_TileScan_001 (Stage 18 of 49)	00-EcRFGnuZASvYXW97WofXDM
0	um	Cell	0.000	1.000	Vesicles Paraspeckle	549	0	siRNA-SC-10 PSF-A488 IMPa4-A546 DAPI 8C1-siRNA-IMP-a2-a4 V2.00	0	32. siRNA-SC-10 PSF-A488 DAPI IMPa4-A546_s_TileScan_001 (Stage 19 of 49)	00-mSetmCRFmKFgUHAydDNpgF
0	um	Cell	0.000	1.000	Vesicles Paraspeckle	550	1	siRNA-SC-10 PSF-A488 IMPa4-A546 DAPI 8C1-siRNA-IMP-a2-a4 V2.00	0	32. siRNA-SC-10 PSF-A488 DAPI IMPa4-A546_s_TileScan_001 (Stage 19 of 49)	00-mSetmCRFmKFgUHAydDNpgF
0.439224	um	Cell	0.000	1.000	Vesicles Paraspeckle	551	2	siRNA-SC-10 PSF-A488 IMPa4-A546 DAPI 8C1-siRNA-IMP-a2-a4 V2.00	0	32. siRNA-SC-10 PSF-A488 DAPI IMPa4-A546_s_TileScan_001 (Stage 19 of 49)	00-mSetmCRFmKFgUHAydDNpgF
0	um	Cell	0.000	1.000	Vesicles Paraspeckle	552	3	siRNA-SC-10 PSF-A488 IMPa4-A546 DAPI 8C1-siRNA-IMP-a2-a4 V2.00	0	32. siRNA-SC-10 PSF-A488 DAPI IMPa4-A546_s_TileScan_001 (Stage 19 of 49)	00-mSetmCRFmKFgUHAydDNpgF
0	um	Cell	0.000	1.000	Vesicles Paraspeckle	553	4	siRNA-SC-10 PSF-A488 IMPa4-A546 DAPI 8C1-siRNA-IMP-a2-a4 V2.00	0	32. siRNA-SC-10 PSF-A488 DAPI IMPa4-A546_s_TileScan_001 (Stage 19 of 49)	00-mSetmCRFmKFgUHAydDNpgF
0	um	Cell	0.000	1.000	Vesicles Paraspeckle	554	5	siRNA-SC-10 PSF-A488 IMPa4-A546 DAPI 8C1-siRNA-IMP-a2-a4 V2.00	0	32. siRNA-SC-10 PSF-A488 DAPI IMPa4-A546_s_TileScan_001 (Stage 19 of 49)	00-mSetmCRFmKFgUHAydDNpgF
0	um	Cell	0.000	1.000	Vesicles Paraspeckle	555	6	siRNA-SC-10 PSF-A488 IMPa4-A546 DAPI 8C1-siRNA-IMP-a2-a4 V2.00	0	32. siRNA-SC-10 PSF-A488 DAPI IMPa4-A546_s_TileScan_001 (Stage 19 of 49)	00-mSetmCRFmKFgUHAydDNpgF
0	um	Cell	0.000	1.000	Vesicles Paraspeckle	556	7	siRNA-SC-10 PSF-A488 IMPa4-A546 DAPI 8C1-siRNA-IMP-a2-a4 V2.00	0	32. siRNA-SC-10 PSF-A488 DAPI IMPa4-A546_s_TileScan_001 (Stage 19 of 49)	00-mSetmCRFmKFgUHAydDNpgF
0	um	Cell	0.000	1.000	Vesicles Paraspeckle	557	8	siRNA-SC-10 PSF-A488 IMPa4-A546 DAPI 8C1-siRNA-IMP-a2-a4 V2.00	0	32. siRNA-SC-10 PSF-A488 DAPI IMPa4-A546_s_TileScan_001 (Stage 19 of 49)	00-mSetmCRFmKFgUHAydDNpgF
0	um	Cell	0.000	1.000	Vesicles Paraspeckle	558	9	siRNA-SC-10 PSF-A488 IMPa4-A546 DAPI 8C1-siRNA-IMP-a2-a4 V2.00	0	32. siRNA-SC-10 PSF-A488 DAPI IMPa4-A546_s_TileScan_001 (Stage 19 of 49)	00-mSetmCRFmKFgUHAydDNpgF
0.451346	um	Cell	0.000	1.000	Vesicles Paraspeckle	559	10	siRNA-SC-10 PSF-A488 IMPa4-A546 DAPI 8C1-siRNA-IMP-a2-a4 V2.00	0	32. siRNA-SC-10 PSF-A488 DAPI IMPa4-A546_s_TileScan_001 (Stage 19 of 49)	00-mSetmCRFmKFgUHAydDNpgF
0	um	Cell	0.000	1.000	Vesicles Paraspeckle	560	11	siRNA-SC-10 PSF-A488 IMPa4-A546 DAPI 8C1-siRNA-IMP-a2-a4 V2.00	0	32. siRNA-SC-10 PSF-A488 DAPI IMPa4-A546_s_TileScan_001 (Stage 19 of 49)	00-mSetmCRFmKFgUHAydDNpgF
0	um	Cell	0.000	1.000	Vesicles Paraspeckle	561	12	siRNA-SC-10 PSF-A488 IMPa4-A546 DAPI 8C1-siRNA-IMP-a2-a4 V2.00	0	32. siRNA-SC-10 PSF-A488 DAPI IMPa4-A546_s_TileScan_001 (Stage 19 of 49)	00-mSetmCRFmKFgUHAydDNpgF
0	um	Cell	0.000	1.000	Vesicles Paraspeckle	562	13	siRNA-SC-10 PSF-A488 IMPa4-A546 DAPI 8C1-siRNA-IMP-a2-a4 V2.00	0	32. siRNA-SC-10 PSF-A488 DAPI IMPa4-A546_s_TileScan_001 (Stage 19 of 49)	00-mSetmCRFmKFgUHAydDNpgF
0	um	Cell	0.000	1.000	Vesicles Paraspeckle	563	14	siRNA-SC-10 PSF-A488 IMPa4-A546 DAPI 8C1-siRNA-IMP-a2-a4 V2.00	0	32. siRNA-SC-10 PSF-A488 DAPI IMPa4-A546_s_TileScan_001 (Stage 19 of 49)	00-mSetmCRFmKFgUHAydDNpgF
0	um	Cell	0.000	1.000	Vesicles Paraspeckle	564	15	siRNA-SC-10 PSF-A488 IMPa4-A546 DAPI 8C1-siRNA-IMP-a2-a4 V2.00	0	32. siRNA-SC-10 PSF-A488 DAPI IMPa4-A546_s_TileScan_001 (Stage 19 of 49)	00-mSetmCRFmKFgUHAydDNpgF
0	um	Cell	0.000	1.000	Vesicles Paraspeckle	565	16	siRNA-SC-10 PSF-A488 IMPa4-A546 DAPI 8C1-siRNA-IMP-a2-a4 V2.00	0	32. siRNA-SC-10 PSF-A488 DAPI IMPa4-A546_s_TileScan_001 (Stage 19 of 49)	00-mSetmCRFmKFgUHAydDNpgF
0	um	Cell	0.000	1.000	Vesicles Paraspeckle	566	17	siRNA-SC-10 PSF-A488 IMPa4-A546 DAPI 8C1-siRNA-IMP-a2-a4 V2.00	0	32. siRNA-SC-10 PSF-A488 DAPI IMPa4-A546_s_TileScan_001 (Stage 19 of 49)	00-mSetmCRFmKFgUHAydDNpgF
0	um	Cell	0.000	1.000	Vesicles Paraspeckle	567	18	siRNA-SC-10 PSF-A488 IMPa4-A546 DAPI 8C1-siRNA-IMP-a2-a4 V2.00	0	32. siRNA-SC-10 PSF-A488 DAPI IMPa4-A546_s_TileScan_001 (Stage 19 of 49)	00-mSetmCRFmKFgUHAydDNpgF
0	um	Cell	0.000	1.000	Vesicles Paraspeckle	568	19	siRNA-SC-10 PSF-A488 IMPa4-A546 DAPI 8C1-siRNA-IMP-a2-a4 V2.00	0	32. siRNA-SC-10 PSF-A488 DAPI IMPa4-A546_s_TileScan_001 (Stage 19 of 49)	00-mSetmCRFmKFgUHAydDNpgF
0	um	Cell	0.000	1.000	Vesicles Paraspeckle	569	20	siRNA-SC-10 PSF-A488 IMPa4-A546 DAPI 8C1-siRNA-IMP-a2-a4 V2.00	0	32. siRNA-SC-10 PSF-A488 DAPI IMPa4-A546_s_TileScan_001 (Stage 19 of 49)	00-mSetmCRFmKFgUHAydDNpgF
0	um	Cell	0.000	1.000	Vesicles Paraspeckle	570	21	siRNA-SC-10 PSF-A488 IMPa4-A546 DAPI 8C1-siRNA-IMP-a2-a4 V2.00	0	32. siRNA-SC-10 PSF-A488 DAPI IMPa4-A546_s_TileScan_001 (Stage 19 of 49)	00-mSetmCRFmKFgUHAydDNpgF
0	um	Cell	0.000	1.000	Vesicles Paraspeckle	571	22	siRNA-SC-10 PSF-A488 IMPa4-A546 DAPI 8C1-siRNA-IMP-a2-a4 V2.00	0	32. siRNA-SC-10 PSF-A488 DAPI IMPa4-A546_s_TileScan_001 (Stage 19 of 49)	00-mSetmCRFmKFgUHAydDNpgF
0	um	Cell	0.000	1.000	Vesicles Paraspeckle	572	23	siRNA-SC-10 PSF-A488 IMPa4-A546 DAPI 8C1-siRNA-IMP-a2-a4 V2.00	0	32. siRNA-SC-10 PSF-A488 DAPI IMPa4-A546_s_TileScan_001 (Stage 19 of 49)	00-mSetmCRFmKFgUHAydDNpgF
0.616547	um	Cell	0.000	1.000	Vesicles Paraspeckle	573	0	siRNA-SC-10 PSF-A488 IMPa4-A546 DAPI 8C1-siRNA-IMP-a2-a4 V2.00	0	32. siRNA-SC-10 PSF-A488 DAPI IMPa4-A546_t_TileScan_001 (Stage 20 of 49)	00-iQUTpKjh2bdtzkPdj5sGcf
0	um	Cell	0.000	1.000	Vesicles Paraspeckle	574	1	siRNA-SC-10 PSF-A488 IMPa4-A546 DAPI 8C1-siRNA-IMP-a2-a4 V2.00	0	32. siRNA-SC-10 PSF-A488 DAPI IMPa4-A546_t_TileScan_001 (Stage 20 of 49)	00-iQUTpKjh2bdtzkPdj5sGcf
0	um	Cell	0.000	1.000	Vesicles Paraspeckle	575	2	siRNA-SC-10 PSF-A488 IMPa4-A546 DAPI 8C1-siRNA-IMP-a2-a4 V2.00	0	32. siRNA-SC-10 PSF-A488 DAPI IMPa4-A546_t_TileScan_001 (Stage 20 of 49)	00-iQUTpKjh2bdtzkPdj5sGcf
0	um	Cell	0.000	1.000	Vesicles Paraspeckle	576	3	siRNA-SC-10 PSF-A488 IMPa4-A546 DAPI 8C1-siRNA-IMP-a2-a4 V2.00	0	32. siRNA-SC-10 PSF-A488 DAPI IMPa4-A546_t_TileScan_001 (Stage 20 of 49)	00-iQUTpKjh2bdtzkPdj5sGcf
0	um	Cell	0.000	1.000	Vesicles Paraspeckle	577	0	siRNA-SC-10 PSF-A488 IMPa4-A546 DAPI 8C1-siRNA-IMP-a2-a4 V2.00	0	32. siRNA-SC-10 PSF-A488 DAPI IMPa4-A546_u_TileScan_001 (Stage 21 of 49)	00-5pMR9cVzrHkUq6YwVMerim
0	um	Cell	0.000	1.000	Vesicles Paraspeckle	578	1	siRNA-SC-10 PSF-A488 IMPa4-A546 DAPI 8C1-siRNA-IMP-a2-a4 V2.00	0	32. siRNA-SC-10 PSF-A488 DAPI IMPa4-A546_u_TileScan_001 (Stage 21 of 49)	00-5pMR9cVzrHkUq6YwVMerim
0	um	Cell	0.000	1.000	Vesicles Paraspeckle	579	0	siRNA-SC-10 PSF-A488 IMPa4-A546 DAPI 8C1-siRNA-IMP-a2-a4 V2.00	0	32. siRNA-SC-10 PSF-A488 DAPI IMPa4-A546_v_TileScan_001 (Stage 22 of 49)	00-Rrj8ko739rCyNhr7hhxCa9
0.351068	um	Cell	0.000	1.000	Vesicles Paraspeckle	580	1	siRNA-SC-10 PSF-A488 IMPa4-A546 DAPI 8C1-siRNA-IMP-a2-a4 V2.00	0	32. siRNA-SC-10 PSF-A488 DAPI IMPa4-A546_v_TileScan_001 (Stage 22 of 49)	00-Rrj8ko739rCyNhr7hhxCa9
0	um	Cell	0.000	1.000	Vesicles Paraspeckle	581	2	siRNA-SC-10 PSF-A488 IMPa4-A546 DAPI 8C1-siRNA-IMP-a2-a4 V2.00	0	32. siRNA-SC-10 PSF-A488 DAPI IMPa4-A546_v_TileScan_001 (Stage 22 of 49)	00-Rrj8ko739rCyNhr7hhxCa9
0	um	Cell	0.000	1.000	Vesicles Paraspeckle	582	3	siRNA-SC-10 PSF-A488 IMPa4-A546 DAPI 8C1-siRNA-IMP-a2-a4 V2.00	0	32. siRNA-SC-10 PSF-A488 DAPI IMPa4-A546_v_TileScan_001 (Stage 22 of 49)	00-Rrj8ko739rCyNhr7hhxCa9
0.460028	um	Cell	0.000	1.000	Vesicles Paraspeckle	583	4	siRNA-SC-10 PSF-A488 IMPa4-A546 DAPI 8C1-siRNA-IMP-a2-a4 V2.00	0	32. siRNA-SC-10 PSF-A488 DAPI IMPa4-A546_v_TileScan_001 (Stage 22 of 49)	00-Rrj8ko739rCyNhr7hhxCa9
0	um	Cell	0.000	1.000	Vesicles Paraspeckle	584	5	siRNA-SC-10 PSF-A488 IMPa4-A546 DAPI 8C1-siRNA-IMP-a2-a4 V2.00	0	32. siRNA-SC-10 PSF-A488 DAPI IMPa4-A546_v_TileScan_001 (Stage 22 of 49)	00-Rrj8ko739rCyNhr7hhxCa9
0	um	Cell	0.000	1.000	Vesicles Paraspeckle	585	6	siRNA-SC-10 PSF-A488 IMPa4-A546 DAPI 8C1-siRNA-IMP-a2-a4 V2.00	0	32. siRNA-SC-10 PSF-A488 DAPI IMPa4-A546_v_TileScan_001 (Stage 22 of 49)	00-Rrj8ko739rCyNhr7hhxCa9
0	um	Cell	0.000	1.000	Vesicles Paraspeckle	586	7	siRNA-SC-10 PSF-A488 IMPa4-A546 DAPI 8C1-siRNA-IMP-a2-a4 V2.00	0	32. siRNA-SC-10 PSF-A488 DAPI IMPa4-A546_v_TileScan_001 (Stage 22 of 49)	00-Rrj8ko739rCyNhr7hhxCa9
0	um	Cell	0.000	1.000	Vesicles Paraspeckle	587	8	siRNA-SC-10 PSF-A488 IMPa4-A546 DAPI 8C1-siRNA-IMP-a2-a4 V2.00	0	32. siRNA-SC-10 PSF-A488 DAPI IMPa4-A546_v_TileScan_001 (Stage 22 of 49)	00-Rrj8ko739rCyNhr7hhxCa9
0	um	Cell	0.000	1.000	Vesicles Paraspeckle	588	9	siRNA-SC-10 PSF-A488 IMPa4-A546 DAPI 8C1-siRNA-IMP-a2-a4 V2.00	0	32. siRNA-SC-10 PSF-A488 DAPI IMPa4-A546_v_TileScan_001 (Stage 22 of 49)	00-Rrj8ko739rCyNhr7hhxCa9
0	um	Cell	0.000	1.000	Vesicles Paraspeckle	589	10	siRNA-SC-10 PSF-A488 IMPa4-A546 DAPI 8C1-siRNA-IMP-a2-a4 V2.00	0	32. siRNA-SC-10 PSF-A488 DAPI IMPa4-A546_v_TileScan_001 (Stage 22 of 49)	00-Rrj8ko739rCyNhr7hhxCa9
0.175535	um	Cell	0.000	1.000	Vesicles Paraspeckle	590	11	siRNA-SC-10 PSF-A488 IMPa4-A546 DAPI 8C1-siRNA-IMP-a2-a4 V2.00	0	32. siRNA-SC-10 PSF-A488 DAPI IMPa4-A546_v_TileScan_001 (Stage 22 of 49)	00-Rrj8ko739rCyNhr7hhxCa9
0	um	Cell	0.000	1.000	Vesicles Paraspeckle	591	12	siRNA-SC-10 PSF-A488 IMPa4-A546 DAPI 8C1-siRNA-IMP-a2-a4 V2.00	0	32. siRNA-SC-10 PSF-A488 DAPI IMPa4-A546_v_TileScan_001 (Stage 22 of 49)	00-Rrj8ko739rCyNhr7hhxCa9
0.457171	um	Cell	0.000	1.000	Vesicles Paraspeckle	592	0	siRNA-SC-10 PSF-A488 IMPa4-A546 DAPI 8C1-siRNA-IMP-a2-a4 V2.00	0	32. siRNA-SC-10 PSF-A488 DAPI IMPa4-A546_w_TileScan_001 (Stage 23 of 49)	00-qgPjjxDJWGXyYutuuYLywF
0	um	Cell	0.000	1.000	Vesicles Paraspeckle	593	1	siRNA-SC-10 PSF-A488 IMPa4-A546 DAPI 8C1-siRNA-IMP-a2-a4 V2.00	0	32. siRNA-SC-10 PSF-A488 DAPI IMPa4-A546_w_TileScan_001 (Stage 23 of 49)	00-qgPjjxDJWGXyYutuuYLywF
0	um	Cell	0.000	1.000	Vesicles Paraspeckle	594	2	siRNA-SC-10 PSF-A488 IMPa4-A546 DAPI 8C1-siRNA-IMP-a2-a4 V2.00	0	32. siRNA-SC-10 PSF-A488 DAPI IMPa4-A546_w_TileScan_001 (Stage 23 of 49)	00-qgPjjxDJWGXyYutuuYLywF
0	um	Cell	0.000	1.000	Vesicles Paraspeckle	595	3	siRNA-SC-10 PSF-A488 IMPa4-A546 DAPI 8C1-siRNA-IMP-a2-a4 V2.00	0	32. siRNA-SC-10 PSF-A488 DAPI IMPa4-A546_w_TileScan_001 (Stage 23 of 49)	00-qgPjjxDJWGXyYutuuYLywF
0	um	Cell	0.000	1.000	Vesicles Paraspeckle	596	0	siRNA-SC-10 PSF-A488 IMPa4-A546 DAPI 8C1-siRNA-IMP-a2-a4 V2.00	0	32. siRNA-SC-10 PSF-A488 DAPI IMPa4-A546_x_TileScan_001 (Stage 24 of 49)	00-iHCXKJDyp6baQFZUotGjee
0	um	Cell	0.000	1.000	Vesicles Paraspeckle	597	1	siRNA-SC-10 PSF-A488 IMPa4-A546 DAPI 8C1-siRNA-IMP-a2-a4 V2.00	0	32. siRNA-SC-10 PSF-A488 DAPI IMPa4-A546_x_TileScan_001 (Stage 24 of 49)	00-iHCXKJDyp6baQFZUotGjee
0.3864	um	Cell	0.000	1.000	Vesicles Paraspeckle	598	2	siRNA-SC-10 PSF-A488 IMPa4-A546 DAPI 8C1-siRNA-IMP-a2-a4 V2.00	0	32. siRNA-SC-10 PSF-A488 DAPI IMPa4-A546_x_TileScan_001 (Stage 24 of 49)	00-iHCXKJDyp6baQFZUotGjee
0	um	Cell	0.000	1.000	Vesicles Paraspeckle	599	3	siRNA-SC-10 PSF-A488 IMPa4-A546 DAPI 8C1-siRNA-IMP-a2-a4 V2.00	0	32. siRNA-SC-10 PSF-A488 DAPI IMPa4-A546_x_TileScan_001 (Stage 24 of 49)	00-iHCXKJDyp6baQFZUotGjee
0	um	Cell	0.000	1.000	Vesicles Paraspeckle	600	4	siRNA-SC-10 PSF-A488 IMPa4-A546 DAPI 8C1-siRNA-IMP-a2-a4 V2.00	0	32. siRNA-SC-10 PSF-A488 DAPI IMPa4-A546_x_TileScan_001 (Stage 24 of 49)	00-iHCXKJDyp6baQFZUotGjee
0.286178	um	Cell	0.000	1.000	Vesicles Paraspeckle	601	5	siRNA-SC-10 PSF-A488 IMPa4-A546 DAPI 8C1-siRNA-IMP-a2-a4 V2.00	0	32. siRNA-SC-10 PSF-A488 DAPI IMPa4-A546_x_TileScan_001 (Stage 24 of 49)	00-iHCXKJDyp6baQFZUotGjee
0	um	Cell	0.000	1.000	Vesicles Paraspeckle	602	6	siRNA-SC-10 PSF-A488 IMPa4-A546 DAPI 8C1-siRNA-IMP-a2-a4 V2.00	0	32. siRNA-SC-10 PSF-A488 DAPI IMPa4-A546_x_TileScan_001 (Stage 24 of 49)	00-iHCXKJDyp6baQFZUotGjee
0	um	Cell	0.000	1.000	Vesicles Paraspeckle	603	7	siRNA-SC-10 PSF-A488 IMPa4-A546 DAPI 8C1-siRNA-IMP-a2-a4 V2.00	0	32. siRNA-SC-10 PSF-A488 DAPI IMPa4-A546_x_TileScan_001 (Stage 24 of 49)	00-iHCXKJDyp6baQFZUotGjee
0	um	Cell	0.000	1.000	Vesicles Paraspeckle	604	8	siRNA-SC-10 PSF-A488 IMPa4-A546 DAPI 8C1-siRNA-IMP-a2-a4 V2.00	0	32. siRNA-SC-10 PSF-A488 DAPI IMPa4-A546_x_TileScan_001 (Stage 24 of 49)	00-iHCXKJDyp6baQFZUotGjee
0	um	Cell	0.000	1.000	Vesicles Paraspeckle	605	9	siRNA-SC-10 PSF-A488 IMPa4-A546 DAPI 8C1-siRNA-IMP-a2-a4 V2.00	0	32. siRNA-SC-10 PSF-A488 DAPI IMPa4-A546_x_TileScan_001 (Stage 24 of 49)	00-iHCXKJDyp6baQFZUotGjee
0	um	Cell	0.000	1.000	Vesicles Paraspeckle	606	10	siRNA-SC-10 PSF-A488 IMPa4-A546 DAPI 8C1-siRNA-IMP-a2-a4 V2.00	0	32. siRNA-SC-10 PSF-A488 DAPI IMPa4-A546_x_TileScan_001 (Stage 24 of 49)	00-iHCXKJDyp6baQFZUotGjee
0	um	Cell	0.000	1.000	Vesicles Paraspeckle	607	11	siRNA-SC-10 PSF-A488 IMPa4-A546 DAPI 8C1-siRNA-IMP-a2-a4 V2.00	0	32. siRNA-SC-10 PSF-A488 DAPI IMPa4-A546_x_TileScan_001 (Stage 24 of 49)	00-iHCXKJDyp6baQFZUotGjee
0	um	Cell	0.000	1.000	Vesicles Paraspeckle	608	0	siRNA-SC-10 PSF-A488 IMPa4-A546 DAPI 8C1-siRNA-IMP-a2-a4 V2.00	0	32. siRNA-SC-10 PSF-A488 DAPI IMPa4-A546_y_TileScan_001 (Stage 25 of 49)	00-zaQRZtSDtnRq79L2d4yJr6
0	um	Cell	0.000	1.000	Vesicles Paraspeckle	609	1	siRNA-SC-10 PSF-A488 IMPa4-A546 DAPI 8C1-siRNA-IMP-a2-a4 V2.00	0	32. siRNA-SC-10 PSF-A488 DAPI IMPa4-A546_y_TileScan_001 (Stage 25 of 49)	00-zaQRZtSDtnRq79L2d4yJr6
0	um	Cell	0.000	1.000	Vesicles Paraspeckle	610	2	siRNA-SC-10 PSF-A488 IMPa4-A546 DAPI 8C1-siRNA-IMP-a2-a4 V2.00	0	32. siRNA-SC-10 PSF-A488 DAPI IMPa4-A546_y_TileScan_001 (Stage 25 of 49)	00-zaQRZtSDtnRq79L2d4yJr6
0	um	Cell	0.000	1.000	Vesicles Paraspeckle	611	3	siRNA-SC-10 PSF-A488 IMPa4-A546 DAPI 8C1-siRNA-IMP-a2-a4 V2.00	0	32. siRNA-SC-10 PSF-A488 DAPI IMPa4-A546_y_TileScan_001 (Stage 25 of 49)	00-zaQRZtSDtnRq79L2d4yJr6
0	um	Cell	0.000	1.000	Vesicles Paraspeckle	612	4	siRNA-SC-10 PSF-A488 IMPa4-A546 DAPI 8C1-siRNA-IMP-a2-a4 V2.00	0	32. siRNA-SC-10 PSF-A488 DAPI IMPa4-A546_y_TileScan_001 (Stage 25 of 49)	00-zaQRZtSDtnRq79L2d4yJr6
0.78566	um	Cell	0.000	1.000	Vesicles Paraspeckle	613	5	siRNA-SC-10 PSF-A488 IMPa4-A546 DAPI 8C1-siRNA-IMP-a2-a4 V2.00	0	32. siRNA-SC-10 PSF-A488 DAPI IMPa4-A546_y_TileScan_001 (Stage 25 of 49)	00-zaQRZtSDtnRq79L2d4yJr6
0	um	Cell	0.000	1.000	Vesicles Paraspeckle	614	6	siRNA-SC-10 PSF-A488 IMPa4-A546 DAPI 8C1-siRNA-IMP-a2-a4 V2.00	0	32. siRNA-SC-10 PSF-A488 DAPI IMPa4-A546_y_TileScan_001 (Stage 25 of 49)	00-zaQRZtSDtnRq79L2d4yJr6
0	um	Cell	0.000	1.000	Vesicles Paraspeckle	615	7	siRNA-SC-10 PSF-A488 IMPa4-A546 DAPI 8C1-siRNA-IMP-a2-a4 V2.00	0	32. siRNA-SC-10 PSF-A488 DAPI IMPa4-A546_y_TileScan_001 (Stage 25 of 49)	00-zaQRZtSDtnRq79L2d4yJr6
0	um	Cell	0.000	1.000	Vesicles Paraspeckle	616	8	siRNA-SC-10 PSF-A488 IMPa4-A546 DAPI 8C1-siRNA-IMP-a2-a4 V2.00	0	32. siRNA-SC-10 PSF-A488 DAPI IMPa4-A546_y_TileScan_001 (Stage 25 of 49)	00-zaQRZtSDtnRq79L2d4yJr6
0	um	Cell	0.000	1.000	Vesicles Paraspeckle	617	9	siRNA-SC-10 PSF-A488 IMPa4-A546 DAPI 8C1-siRNA-IMP-a2-a4 V2.00	0	32. siRNA-SC-10 PSF-A488 DAPI IMPa4-A546_y_TileScan_001 (Stage 25 of 49)	00-zaQRZtSDtnRq79L2d4yJr6
0	um	Cell	0.000	1.000	Vesicles Paraspeckle	618	10	siRNA-SC-10 PSF-A488 IMPa4-A546 DAPI 8C1-siRNA-IMP-a2-a4 V2.00	0	32. siRNA-SC-10 PSF-A488 DAPI IMPa4-A546_y_TileScan_001 (Stage 25 of 49)	00-zaQRZtSDtnRq79L2d4yJr6
0	um	Cell	0.000	1.000	Vesicles Paraspeckle	619	11	siRNA-SC-10 PSF-A488 IMPa4-A546 DAPI 8C1-siRNA-IMP-a2-a4 V2.00	0	32. siRNA-SC-10 PSF-A488 DAPI IMPa4-A546_y_TileScan_001 (Stage 25 of 49)	00-zaQRZtSDtnRq79L2d4yJr6
0	um	Cell	0.000	1.000	Vesicles Paraspeckle	620	12	siRNA-SC-10 PSF-A488 IMPa4-A546 DAPI 8C1-siRNA-IMP-a2-a4 V2.00	0	32. siRNA-SC-10 PSF-A488 DAPI IMPa4-A546_y_TileScan_001 (Stage 25 of 49)	00-zaQRZtSDtnRq79L2d4yJr6
0	um	Cell	0.000	1.000	Vesicles Paraspeckle	621	13	siRNA-SC-10 PSF-A488 IMPa4-A546 DAPI 8C1-siRNA-IMP-a2-a4 V2.00	0	32. siRNA-SC-10 PSF-A488 DAPI IMPa4-A546_y_TileScan_001 (Stage 25 of 49)	00-zaQRZtSDtnRq79L2d4yJr6
0	um	Cell	0.000	1.000	Vesicles Paraspeckle	622	14	siRNA-SC-10 PSF-A488 IMPa4-A546 DAPI 8C1-siRNA-IMP-a2-a4 V2.00	0	32. siRNA-SC-10 PSF-A488 DAPI IMPa4-A546_y_TileScan_001 (Stage 25 of 49)	00-zaQRZtSDtnRq79L2d4yJr6
0	um	Cell	0.000	1.000	Vesicles Paraspeckle	623	15	siRNA-SC-10 PSF-A488 IMPa4-A546 DAPI 8C1-siRNA-IMP-a2-a4 V2.00	0	32. siRNA-SC-10 PSF-A488 DAPI IMPa4-A546_y_TileScan_001 (Stage 25 of 49)	00-zaQRZtSDtnRq79L2d4yJr6
0	um	Cell	0.000	1.000	Vesicles Paraspeckle	624	16	siRNA-SC-10 PSF-A488 IMPa4-A546 DAPI 8C1-siRNA-IMP-a2-a4 V2.00	0	32. siRNA-SC-10 PSF-A488 DAPI IMPa4-A546_y_TileScan_001 (Stage 25 of 49)	00-zaQRZtSDtnRq79L2d4yJr6
0	um	Cell	0.000	1.000	Vesicles Paraspeckle	625	17	siRNA-SC-10 PSF-A488 IMPa4-A546 DAPI 8C1-siRNA-IMP-a2-a4 V2.00	0	32. siRNA-SC-10 PSF-A488 DAPI IMPa4-A546_y_TileScan_001 (Stage 25 of 49)	00-zaQRZtSDtnRq79L2d4yJr6
0	um	Cell	0.000	1.000	Vesicles Paraspeckle	626	18	siRNA-SC-10 PSF-A488 IMPa4-A546 DAPI 8C1-siRNA-IMP-a2-a4 V2.00	0	32. siRNA-SC-10 PSF-A488 DAPI IMPa4-A546_y_TileScan_001 (Stage 25 of 49)	00-zaQRZtSDtnRq79L2d4yJr6
0	um	Cell	0.000	1.000	Vesicles Paraspeckle	627	19	siRNA-SC-10 PSF-A488 IMPa4-A546 DAPI 8C1-siRNA-IMP-a2-a4 V2.00	0	32. siRNA-SC-10 PSF-A488 DAPI IMPa4-A546_y_TileScan_001 (Stage 25 of 49)	00-zaQRZtSDtnRq79L2d4yJr6
0	um	Cell	0.000	1.000	Vesicles Paraspeckle	628	20	siRNA-SC-10 PSF-A488 IMPa4-A546 DAPI 8C1-siRNA-IMP-a2-a4 V2.00	0	32. siRNA-SC-10 PSF-A488 DAPI IMPa4-A546_y_TileScan_001 (Stage 25 of 49)	00-zaQRZtSDtnRq79L2d4yJr6
0.365125	um	Cell	0.000	1.000	Vesicles Paraspeckle	629	21	siRNA-SC-10 PSF-A488 IMPa4-A546 DAPI 8C1-siRNA-IMP-a2-a4 V2.00	0	32. siRNA-SC-10 PSF-A488 DAPI IMPa4-A546_y_TileScan_001 (Stage 25 of 49)	00-zaQRZtSDtnRq79L2d4yJr6
0	um	Cell	0.000	1.000	Vesicles Paraspeckle	630	0	siRNA-SC-10 PSF-A488 IMPa4-A546 DAPI 8C1-siRNA-IMP-a2-a4 V2.00	0	32. siRNA-SC-10 PSF-A488 DAPI IMPa4-A546_z_TileScan_001 (Stage 26 of 49)	00-nHBnFruJh6UsdCMn7TBhcS
0	um	Cell	0.000	1.000	Vesicles Paraspeckle	631	1	siRNA-SC-10 PSF-A488 IMPa4-A546 DAPI 8C1-siRNA-IMP-a2-a4 V2.00	0	32. siRNA-SC-10 PSF-A488 DAPI IMPa4-A546_z_TileScan_001 (Stage 26 of 49)	00-nHBnFruJh6UsdCMn7TBhcS
0	um	Cell	0.000	1.000	Vesicles Paraspeckle	632	2	siRNA-SC-10 PSF-A488 IMPa4-A546 DAPI 8C1-siRNA-IMP-a2-a4 V2.00	0	32. siRNA-SC-10 PSF-A488 DAPI IMPa4-A546_z_TileScan_001 (Stage 26 of 49)	00-nHBnFruJh6UsdCMn7TBhcS
0	um	Cell	0.000	1.000	Vesicles Paraspeckle	633	3	siRNA-SC-10 PSF-A488 IMPa4-A546 DAPI 8C1-siRNA-IMP-a2-a4 V2.00	0	32. siRNA-SC-10 PSF-A488 DAPI IMPa4-A546_z_TileScan_001 (Stage 26 of 49)	00-nHBnFruJh6UsdCMn7TBhcS
0	um	Cell	0.000	1.000	Vesicles Paraspeckle	634	4	siRNA-SC-10 PSF-A488 IMPa4-A546 DAPI 8C1-siRNA-IMP-a2-a4 V2.00	0	32. siRNA-SC-10 PSF-A488 DAPI IMPa4-A546_z_TileScan_001 (Stage 26 of 49)	00-nHBnFruJh6UsdCMn7TBhcS
0	um	Cell	0.000	1.000	Vesicles Paraspeckle	635	5	siRNA-SC-10 PSF-A488 IMPa4-A546 DAPI 8C1-siRNA-IMP-a2-a4 V2.00	0	32. siRNA-SC-10 PSF-A488 DAPI IMPa4-A546_z_TileScan_001 (Stage 26 of 49)	00-nHBnFruJh6UsdCMn7TBhcS
0.293335	um	Cell	0.000	1.000	Vesicles Paraspeckle	636	6	siRNA-SC-10 PSF-A488 IMPa4-A546 DAPI 8C1-siRNA-IMP-a2-a4 V2.00	0	32. siRNA-SC-10 PSF-A488 DAPI IMPa4-A546_z_TileScan_001 (Stage 26 of 49)	00-nHBnFruJh6UsdCMn7TBhcS
0	um	Cell	0.000	1.000	Vesicles Paraspeckle	637	7	siRNA-SC-10 PSF-A488 IMPa4-A546 DAPI 8C1-siRNA-IMP-a2-a4 V2.00	0	32. siRNA-SC-10 PSF-A488 DAPI IMPa4-A546_z_TileScan_001 (Stage 26 of 49)	00-nHBnFruJh6UsdCMn7TBhcS
0	um	Cell	0.000	1.000	Vesicles Paraspeckle	638	8	siRNA-SC-10 PSF-A488 IMPa4-A546 DAPI 8C1-siRNA-IMP-a2-a4 V2.00	0	32. siRNA-SC-10 PSF-A488 DAPI IMPa4-A546_z_TileScan_001 (Stage 26 of 49)	00-nHBnFruJh6UsdCMn7TBhcS
0	um	Cell	0.000	1.000	Vesicles Paraspeckle	639	9	siRNA-SC-10 PSF-A488 IMPa4-A546 DAPI 8C1-siRNA-IMP-a2-a4 V2.00	0	32. siRNA-SC-10 PSF-A488 DAPI IMPa4-A546_z_TileScan_001 (Stage 26 of 49)	00-nHBnFruJh6UsdCMn7TBhcS
0	um	Cell	0.000	1.000	Vesicles Paraspeckle	640	10	siRNA-SC-10 PSF-A488 IMPa4-A546 DAPI 8C1-siRNA-IMP-a2-a4 V2.00	0	32. siRNA-SC-10 PSF-A488 DAPI IMPa4-A546_z_TileScan_001 (Stage 26 of 49)	00-nHBnFruJh6UsdCMn7TBhcS
0	um	Cell	0.000	1.000	Vesicles Paraspeckle	641	11	siRNA-SC-10 PSF-A488 IMPa4-A546 DAPI 8C1-siRNA-IMP-a2-a4 V2.00	0	32. siRNA-SC-10 PSF-A488 DAPI IMPa4-A546_z_TileScan_001 (Stage 26 of 49)	00-nHBnFruJh6UsdCMn7TBhcS
0	um	Cell	0.000	1.000	Vesicles Paraspeckle	642	12	siRNA-SC-10 PSF-A488 IMPa4-A546 DAPI 8C1-siRNA-IMP-a2-a4 V2.00	0	32. siRNA-SC-10 PSF-A488 DAPI IMPa4-A546_z_TileScan_001 (Stage 26 of 49)	00-nHBnFruJh6UsdCMn7TBhcS
0	um	Cell	0.000	1.000	Vesicles Paraspeckle	643	13	siRNA-SC-10 PSF-A488 IMPa4-A546 DAPI 8C1-siRNA-IMP-a2-a4 V2.00	0	32. siRNA-SC-10 PSF-A488 DAPI IMPa4-A546_z_TileScan_001 (Stage 26 of 49)	00-nHBnFruJh6UsdCMn7TBhcS
0	um	Cell	0.000	1.000	Vesicles Paraspeckle	644	14	siRNA-SC-10 PSF-A488 IMPa4-A546 DAPI 8C1-siRNA-IMP-a2-a4 V2.00	0	32. siRNA-SC-10 PSF-A488 DAPI IMPa4-A546_z_TileScan_001 (Stage 26 of 49)	00-nHBnFruJh6UsdCMn7TBhcS
0.646669	um	Cell	0.000	1.000	Vesicles Paraspeckle	645	15	siRNA-SC-10 PSF-A488 IMPa4-A546 DAPI 8C1-siRNA-IMP-a2-a4 V2.00	0	32. siRNA-SC-10 PSF-A488 DAPI IMPa4-A546_z_TileScan_001 (Stage 26 of 49)	00-nHBnFruJh6UsdCMn7TBhcS
0	um	Cell	0.000	1.000	Vesicles Paraspeckle	646	16	siRNA-SC-10 PSF-A488 IMPa4-A546 DAPI 8C1-siRNA-IMP-a2-a4 V2.00	0	32. siRNA-SC-10 PSF-A488 DAPI IMPa4-A546_z_TileScan_001 (Stage 26 of 49)	00-nHBnFruJh6UsdCMn7TBhcS
0	um	Cell	0.000	1.000	Vesicles Paraspeckle	647	17	siRNA-SC-10 PSF-A488 IMPa4-A546 DAPI 8C1-siRNA-IMP-a2-a4 V2.00	0	32. siRNA-SC-10 PSF-A488 DAPI IMPa4-A546_z_TileScan_001 (Stage 26 of 49)	00-nHBnFruJh6UsdCMn7TBhcS
0	um	Cell	0.000	1.000	Vesicles Paraspeckle	648	18	siRNA-SC-10 PSF-A488 IMPa4-A546 DAPI 8C1-siRNA-IMP-a2-a4 V2.00	0	32. siRNA-SC-10 PSF-A488 DAPI IMPa4-A546_z_TileScan_001 (Stage 26 of 49)	00-nHBnFruJh6UsdCMn7TBhcS
0	um	Cell	0.000	1.000	Vesicles Paraspeckle	649	19	siRNA-SC-10 PSF-A488 IMPa4-A546 DAPI 8C1-siRNA-IMP-a2-a4 V2.00	0	32. siRNA-SC-10 PSF-A488 DAPI IMPa4-A546_z_TileScan_001 (Stage 26 of 49)	00-nHBnFruJh6UsdCMn7TBhcS
0	um	Cell	0.000	1.000	Vesicles Paraspeckle	650	20	siRNA-SC-10 PSF-A488 IMPa4-A546 DAPI 8C1-siRNA-IMP-a2-a4 V2.00	0	32. siRNA-SC-10 PSF-A488 DAPI IMPa4-A546_z_TileScan_001 (Stage 26 of 49)	00-nHBnFruJh6UsdCMn7TBhcS
