# Supplementary material for: Development of a pipeline for automated, high-throughput analysis of paraspeckle proteins reveals specific roles for importin α proteins
Source: Sci Rep. 2017 Feb 27;7:43323. doi: 10.1038/srep43323 (PMC5379994; doi:10.1038/srep43323)
Supplement: Supplementary Dataset SD1-G [file srep43323-s9.zip › I8P/8C1-siRNA-IMPa4-PSF/_/siRNA-SC-10 PSF-A488 IMPa4-A546 DAPI 8C1-siRNA-IMP-a2-a4 V2.00_Statistics/siRNA-SC-10 PSF-A488 IMPa4-A546 DAPI 8C1-siRNA-IMP-a2-a4 V2.00_Cell_Cytoplasm_Intensity_Max_Ch=3.csv]

Cell Cytoplasm Intensity Max Ch=3
====================
Value	Unit	Category	Channel	Birth [s]	Death [s]	ID	OriginalID	Original Component Name	Original Component ID	Original Image Name	Original Image ID
254		Cell	3	0.000	1.000	0	0	siRNA-SC-10 PSF-A488 IMPa4-A546 DAPI 8C1-siRNA-IMP-a2-a4 V2.00	0	32. siRNA-SC-10 PSF-A488 DAPI IMPa4-A546_a_TileScan_001 (Stage 1 of 49)	00-wysnvQBJNFrk5eSbGxkvAA
255		Cell	3	0.000	1.000	1	1	siRNA-SC-10 PSF-A488 IMPa4-A546 DAPI 8C1-siRNA-IMP-a2-a4 V2.00	0	32. siRNA-SC-10 PSF-A488 DAPI IMPa4-A546_a_TileScan_001 (Stage 1 of 49)	00-wysnvQBJNFrk5eSbGxkvAA
255		Cell	3	0.000	1.000	2	2	siRNA-SC-10 PSF-A488 IMPa4-A546 DAPI 8C1-siRNA-IMP-a2-a4 V2.00	0	32. siRNA-SC-10 PSF-A488 DAPI IMPa4-A546_a_TileScan_001 (Stage 1 of 49)	00-wysnvQBJNFrk5eSbGxkvAA
255		Cell	3	0.000	1.000	3	3	siRNA-SC-10 PSF-A488 IMPa4-A546 DAPI 8C1-siRNA-IMP-a2-a4 V2.00	0	32. siRNA-SC-10 PSF-A488 DAPI IMPa4-A546_a_TileScan_001 (Stage 1 of 49)	00-wysnvQBJNFrk5eSbGxkvAA
254		Cell	3	0.000	1.000	4	4	siRNA-SC-10 PSF-A488 IMPa4-A546 DAPI 8C1-siRNA-IMP-a2-a4 V2.00	0	32. siRNA-SC-10 PSF-A488 DAPI IMPa4-A546_a_TileScan_001 (Stage 1 of 49)	00-wysnvQBJNFrk5eSbGxkvAA
254		Cell	3	0.000	1.000	5	5	siRNA-SC-10 PSF-A488 IMPa4-A546 DAPI 8C1-siRNA-IMP-a2-a4 V2.00	0	32. siRNA-SC-10 PSF-A488 DAPI IMPa4-A546_a_TileScan_001 (Stage 1 of 49)	00-wysnvQBJNFrk5eSbGxkvAA
251		Cell	3	0.000	1.000	6	6	siRNA-SC-10 PSF-A488 IMPa4-A546 DAPI 8C1-siRNA-IMP-a2-a4 V2.00	0	32. siRNA-SC-10 PSF-A488 DAPI IMPa4-A546_a_TileScan_001 (Stage 1 of 49)	00-wysnvQBJNFrk5eSbGxkvAA
254		Cell	3	0.000	1.000	7	7	siRNA-SC-10 PSF-A488 IMPa4-A546 DAPI 8C1-siRNA-IMP-a2-a4 V2.00	0	32. siRNA-SC-10 PSF-A488 DAPI IMPa4-A546_a_TileScan_001 (Stage 1 of 49)	00-wysnvQBJNFrk5eSbGxkvAA
245		Cell	3	0.000	1.000	8	8	siRNA-SC-10 PSF-A488 IMPa4-A546 DAPI 8C1-siRNA-IMP-a2-a4 V2.00	0	32. siRNA-SC-10 PSF-A488 DAPI IMPa4-A546_a_TileScan_001 (Stage 1 of 49)	00-wysnvQBJNFrk5eSbGxkvAA
255		Cell	3	0.000	1.000	9	9	siRNA-SC-10 PSF-A488 IMPa4-A546 DAPI 8C1-siRNA-IMP-a2-a4 V2.00	0	32. siRNA-SC-10 PSF-A488 DAPI IMPa4-A546_a_TileScan_001 (Stage 1 of 49)	00-wysnvQBJNFrk5eSbGxkvAA
255		Cell	3	0.000	1.000	10	10	siRNA-SC-10 PSF-A488 IMPa4-A546 DAPI 8C1-siRNA-IMP-a2-a4 V2.00	0	32. siRNA-SC-10 PSF-A488 DAPI IMPa4-A546_a_TileScan_001 (Stage 1 of 49)	00-wysnvQBJNFrk5eSbGxkvAA
255		Cell	3	0.000	1.000	11	11	siRNA-SC-10 PSF-A488 IMPa4-A546 DAPI 8C1-siRNA-IMP-a2-a4 V2.00	0	32. siRNA-SC-10 PSF-A488 DAPI IMPa4-A546_a_TileScan_001 (Stage 1 of 49)	00-wysnvQBJNFrk5eSbGxkvAA
254		Cell	3	0.000	1.000	12	12	siRNA-SC-10 PSF-A488 IMPa4-A546 DAPI 8C1-siRNA-IMP-a2-a4 V2.00	0	32. siRNA-SC-10 PSF-A488 DAPI IMPa4-A546_a_TileScan_001 (Stage 1 of 49)	00-wysnvQBJNFrk5eSbGxkvAA
254		Cell	3	0.000	1.000	13	13	siRNA-SC-10 PSF-A488 IMPa4-A546 DAPI 8C1-siRNA-IMP-a2-a4 V2.00	0	32. siRNA-SC-10 PSF-A488 DAPI IMPa4-A546_a_TileScan_001 (Stage 1 of 49)	00-wysnvQBJNFrk5eSbGxkvAA
254		Cell	3	0.000	1.000	14	14	siRNA-SC-10 PSF-A488 IMPa4-A546 DAPI 8C1-siRNA-IMP-a2-a4 V2.00	0	32. siRNA-SC-10 PSF-A488 DAPI IMPa4-A546_a_TileScan_001 (Stage 1 of 49)	00-wysnvQBJNFrk5eSbGxkvAA
255		Cell	3	0.000	1.000	15	15	siRNA-SC-10 PSF-A488 IMPa4-A546 DAPI 8C1-siRNA-IMP-a2-a4 V2.00	0	32. siRNA-SC-10 PSF-A488 DAPI IMPa4-A546_a_TileScan_001 (Stage 1 of 49)	00-wysnvQBJNFrk5eSbGxkvAA
255		Cell	3	0.000	1.000	16	16	siRNA-SC-10 PSF-A488 IMPa4-A546 DAPI 8C1-siRNA-IMP-a2-a4 V2.00	0	32. siRNA-SC-10 PSF-A488 DAPI IMPa4-A546_a_TileScan_001 (Stage 1 of 49)	00-wysnvQBJNFrk5eSbGxkvAA
254		Cell	3	0.000	1.000	17	17	siRNA-SC-10 PSF-A488 IMPa4-A546 DAPI 8C1-siRNA-IMP-a2-a4 V2.00	0	32. siRNA-SC-10 PSF-A488 DAPI IMPa4-A546_a_TileScan_001 (Stage 1 of 49)	00-wysnvQBJNFrk5eSbGxkvAA
254		Cell	3	0.000	1.000	18	0	siRNA-SC-10 PSF-A488 IMPa4-A546 DAPI 8C1-siRNA-IMP-a2-a4 V2.00	0	32. siRNA-SC-10 PSF-A488 DAPI IMPa4-A546_aa_TileScan_001 (Stage 27 of 49)	00-f2u8Rmjth6FTtmLC8t6fmU
254		Cell	3	0.000	1.000	19	1	siRNA-SC-10 PSF-A488 IMPa4-A546 DAPI 8C1-siRNA-IMP-a2-a4 V2.00	0	32. siRNA-SC-10 PSF-A488 DAPI IMPa4-A546_aa_TileScan_001 (Stage 27 of 49)	00-f2u8Rmjth6FTtmLC8t6fmU
254		Cell	3	0.000	1.000	20	2	siRNA-SC-10 PSF-A488 IMPa4-A546 DAPI 8C1-siRNA-IMP-a2-a4 V2.00	0	32. siRNA-SC-10 PSF-A488 DAPI IMPa4-A546_aa_TileScan_001 (Stage 27 of 49)	00-f2u8Rmjth6FTtmLC8t6fmU
255		Cell	3	0.000	1.000	21	3	siRNA-SC-10 PSF-A488 IMPa4-A546 DAPI 8C1-siRNA-IMP-a2-a4 V2.00	0	32. siRNA-SC-10 PSF-A488 DAPI IMPa4-A546_aa_TileScan_001 (Stage 27 of 49)	00-f2u8Rmjth6FTtmLC8t6fmU
255		Cell	3	0.000	1.000	22	4	siRNA-SC-10 PSF-A488 IMPa4-A546 DAPI 8C1-siRNA-IMP-a2-a4 V2.00	0	32. siRNA-SC-10 PSF-A488 DAPI IMPa4-A546_aa_TileScan_001 (Stage 27 of 49)	00-f2u8Rmjth6FTtmLC8t6fmU
255		Cell	3	0.000	1.000	23	5	siRNA-SC-10 PSF-A488 IMPa4-A546 DAPI 8C1-siRNA-IMP-a2-a4 V2.00	0	32. siRNA-SC-10 PSF-A488 DAPI IMPa4-A546_aa_TileScan_001 (Stage 27 of 49)	00-f2u8Rmjth6FTtmLC8t6fmU
254		Cell	3	0.000	1.000	24	6	siRNA-SC-10 PSF-A488 IMPa4-A546 DAPI 8C1-siRNA-IMP-a2-a4 V2.00	0	32. siRNA-SC-10 PSF-A488 DAPI IMPa4-A546_aa_TileScan_001 (Stage 27 of 49)	00-f2u8Rmjth6FTtmLC8t6fmU
255		Cell	3	0.000	1.000	25	7	siRNA-SC-10 PSF-A488 IMPa4-A546 DAPI 8C1-siRNA-IMP-a2-a4 V2.00	0	32. siRNA-SC-10 PSF-A488 DAPI IMPa4-A546_aa_TileScan_001 (Stage 27 of 49)	00-f2u8Rmjth6FTtmLC8t6fmU
254		Cell	3	0.000	1.000	26	8	siRNA-SC-10 PSF-A488 IMPa4-A546 DAPI 8C1-siRNA-IMP-a2-a4 V2.00	0	32. siRNA-SC-10 PSF-A488 DAPI IMPa4-A546_aa_TileScan_001 (Stage 27 of 49)	00-f2u8Rmjth6FTtmLC8t6fmU
254		Cell	3	0.000	1.000	27	9	siRNA-SC-10 PSF-A488 IMPa4-A546 DAPI 8C1-siRNA-IMP-a2-a4 V2.00	0	32. siRNA-SC-10 PSF-A488 DAPI IMPa4-A546_aa_TileScan_001 (Stage 27 of 49)	00-f2u8Rmjth6FTtmLC8t6fmU
255		Cell	3	0.000	1.000	28	10	siRNA-SC-10 PSF-A488 IMPa4-A546 DAPI 8C1-siRNA-IMP-a2-a4 V2.00	0	32. siRNA-SC-10 PSF-A488 DAPI IMPa4-A546_aa_TileScan_001 (Stage 27 of 49)	00-f2u8Rmjth6FTtmLC8t6fmU
254		Cell	3	0.000	1.000	29	11	siRNA-SC-10 PSF-A488 IMPa4-A546 DAPI 8C1-siRNA-IMP-a2-a4 V2.00	0	32. siRNA-SC-10 PSF-A488 DAPI IMPa4-A546_aa_TileScan_001 (Stage 27 of 49)	00-f2u8Rmjth6FTtmLC8t6fmU
255		Cell	3	0.000	1.000	30	12	siRNA-SC-10 PSF-A488 IMPa4-A546 DAPI 8C1-siRNA-IMP-a2-a4 V2.00	0	32. siRNA-SC-10 PSF-A488 DAPI IMPa4-A546_aa_TileScan_001 (Stage 27 of 49)	00-f2u8Rmjth6FTtmLC8t6fmU
250		Cell	3	0.000	1.000	31	13	siRNA-SC-10 PSF-A488 IMPa4-A546 DAPI 8C1-siRNA-IMP-a2-a4 V2.00	0	32. siRNA-SC-10 PSF-A488 DAPI IMPa4-A546_aa_TileScan_001 (Stage 27 of 49)	00-f2u8Rmjth6FTtmLC8t6fmU
255		Cell	3	0.000	1.000	32	0	siRNA-SC-10 PSF-A488 IMPa4-A546 DAPI 8C1-siRNA-IMP-a2-a4 V2.00	0	32. siRNA-SC-10 PSF-A488 DAPI IMPa4-A546_ab_TileScan_001 (Stage 28 of 49)	00-Afq2BGPjFSTvet9kDypERK
245		Cell	3	0.000	1.000	33	1	siRNA-SC-10 PSF-A488 IMPa4-A546 DAPI 8C1-siRNA-IMP-a2-a4 V2.00	0	32. siRNA-SC-10 PSF-A488 DAPI IMPa4-A546_ab_TileScan_001 (Stage 28 of 49)	00-Afq2BGPjFSTvet9kDypERK
254		Cell	3	0.000	1.000	34	2	siRNA-SC-10 PSF-A488 IMPa4-A546 DAPI 8C1-siRNA-IMP-a2-a4 V2.00	0	32. siRNA-SC-10 PSF-A488 DAPI IMPa4-A546_ab_TileScan_001 (Stage 28 of 49)	00-Afq2BGPjFSTvet9kDypERK
254		Cell	3	0.000	1.000	35	3	siRNA-SC-10 PSF-A488 IMPa4-A546 DAPI 8C1-siRNA-IMP-a2-a4 V2.00	0	32. siRNA-SC-10 PSF-A488 DAPI IMPa4-A546_ab_TileScan_001 (Stage 28 of 49)	00-Afq2BGPjFSTvet9kDypERK
255		Cell	3	0.000	1.000	36	4	siRNA-SC-10 PSF-A488 IMPa4-A546 DAPI 8C1-siRNA-IMP-a2-a4 V2.00	0	32. siRNA-SC-10 PSF-A488 DAPI IMPa4-A546_ab_TileScan_001 (Stage 28 of 49)	00-Afq2BGPjFSTvet9kDypERK
254		Cell	3	0.000	1.000	37	5	siRNA-SC-10 PSF-A488 IMPa4-A546 DAPI 8C1-siRNA-IMP-a2-a4 V2.00	0	32. siRNA-SC-10 PSF-A488 DAPI IMPa4-A546_ab_TileScan_001 (Stage 28 of 49)	00-Afq2BGPjFSTvet9kDypERK
255		Cell	3	0.000	1.000	38	6	siRNA-SC-10 PSF-A488 IMPa4-A546 DAPI 8C1-siRNA-IMP-a2-a4 V2.00	0	32. siRNA-SC-10 PSF-A488 DAPI IMPa4-A546_ab_TileScan_001 (Stage 28 of 49)	00-Afq2BGPjFSTvet9kDypERK
228		Cell	3	0.000	1.000	39	7	siRNA-SC-10 PSF-A488 IMPa4-A546 DAPI 8C1-siRNA-IMP-a2-a4 V2.00	0	32. siRNA-SC-10 PSF-A488 DAPI IMPa4-A546_ab_TileScan_001 (Stage 28 of 49)	00-Afq2BGPjFSTvet9kDypERK
254		Cell	3	0.000	1.000	40	8	siRNA-SC-10 PSF-A488 IMPa4-A546 DAPI 8C1-siRNA-IMP-a2-a4 V2.00	0	32. siRNA-SC-10 PSF-A488 DAPI IMPa4-A546_ab_TileScan_001 (Stage 28 of 49)	00-Afq2BGPjFSTvet9kDypERK
255		Cell	3	0.000	1.000	41	9	siRNA-SC-10 PSF-A488 IMPa4-A546 DAPI 8C1-siRNA-IMP-a2-a4 V2.00	0	32. siRNA-SC-10 PSF-A488 DAPI IMPa4-A546_ab_TileScan_001 (Stage 28 of 49)	00-Afq2BGPjFSTvet9kDypERK
254		Cell	3	0.000	1.000	42	10	siRNA-SC-10 PSF-A488 IMPa4-A546 DAPI 8C1-siRNA-IMP-a2-a4 V2.00	0	32. siRNA-SC-10 PSF-A488 DAPI IMPa4-A546_ab_TileScan_001 (Stage 28 of 49)	00-Afq2BGPjFSTvet9kDypERK
255		Cell	3	0.000	1.000	43	11	siRNA-SC-10 PSF-A488 IMPa4-A546 DAPI 8C1-siRNA-IMP-a2-a4 V2.00	0	32. siRNA-SC-10 PSF-A488 DAPI IMPa4-A546_ab_TileScan_001 (Stage 28 of 49)	00-Afq2BGPjFSTvet9kDypERK
255		Cell	3	0.000	1.000	44	12	siRNA-SC-10 PSF-A488 IMPa4-A546 DAPI 8C1-siRNA-IMP-a2-a4 V2.00	0	32. siRNA-SC-10 PSF-A488 DAPI IMPa4-A546_ab_TileScan_001 (Stage 28 of 49)	00-Afq2BGPjFSTvet9kDypERK
255		Cell	3	0.000	1.000	45	0	siRNA-SC-10 PSF-A488 IMPa4-A546 DAPI 8C1-siRNA-IMP-a2-a4 V2.00	0	32. siRNA-SC-10 PSF-A488 DAPI IMPa4-A546_ac_TileScan_001 (Stage 29 of 49)	00-NAS5aACXeuNE58rLQj9D58
255		Cell	3	0.000	1.000	46	1	siRNA-SC-10 PSF-A488 IMPa4-A546 DAPI 8C1-siRNA-IMP-a2-a4 V2.00	0	32. siRNA-SC-10 PSF-A488 DAPI IMPa4-A546_ac_TileScan_001 (Stage 29 of 49)	00-NAS5aACXeuNE58rLQj9D58
255		Cell	3	0.000	1.000	47	2	siRNA-SC-10 PSF-A488 IMPa4-A546 DAPI 8C1-siRNA-IMP-a2-a4 V2.00	0	32. siRNA-SC-10 PSF-A488 DAPI IMPa4-A546_ac_TileScan_001 (Stage 29 of 49)	00-NAS5aACXeuNE58rLQj9D58
255		Cell	3	0.000	1.000	48	3	siRNA-SC-10 PSF-A488 IMPa4-A546 DAPI 8C1-siRNA-IMP-a2-a4 V2.00	0	32. siRNA-SC-10 PSF-A488 DAPI IMPa4-A546_ac_TileScan_001 (Stage 29 of 49)	00-NAS5aACXeuNE58rLQj9D58
254		Cell	3	0.000	1.000	49	4	siRNA-SC-10 PSF-A488 IMPa4-A546 DAPI 8C1-siRNA-IMP-a2-a4 V2.00	0	32. siRNA-SC-10 PSF-A488 DAPI IMPa4-A546_ac_TileScan_001 (Stage 29 of 49)	00-NAS5aACXeuNE58rLQj9D58
254		Cell	3	0.000	1.000	50	5	siRNA-SC-10 PSF-A488 IMPa4-A546 DAPI 8C1-siRNA-IMP-a2-a4 V2.00	0	32. siRNA-SC-10 PSF-A488 DAPI IMPa4-A546_ac_TileScan_001 (Stage 29 of 49)	00-NAS5aACXeuNE58rLQj9D58
255		Cell	3	0.000	1.000	51	0	siRNA-SC-10 PSF-A488 IMPa4-A546 DAPI 8C1-siRNA-IMP-a2-a4 V2.00	0	32. siRNA-SC-10 PSF-A488 DAPI IMPa4-A546_ad_TileScan_001 (Stage 30 of 49)	00-akTyYvYDb6UGkYLFrTRB4B
254		Cell	3	0.000	1.000	52	1	siRNA-SC-10 PSF-A488 IMPa4-A546 DAPI 8C1-siRNA-IMP-a2-a4 V2.00	0	32. siRNA-SC-10 PSF-A488 DAPI IMPa4-A546_ad_TileScan_001 (Stage 30 of 49)	00-akTyYvYDb6UGkYLFrTRB4B
254		Cell	3	0.000	1.000	53	2	siRNA-SC-10 PSF-A488 IMPa4-A546 DAPI 8C1-siRNA-IMP-a2-a4 V2.00	0	32. siRNA-SC-10 PSF-A488 DAPI IMPa4-A546_ad_TileScan_001 (Stage 30 of 49)	00-akTyYvYDb6UGkYLFrTRB4B
254		Cell	3	0.000	1.000	54	0	siRNA-SC-10 PSF-A488 IMPa4-A546 DAPI 8C1-siRNA-IMP-a2-a4 V2.00	0	32. siRNA-SC-10 PSF-A488 DAPI IMPa4-A546_ae_TileScan_001 (Stage 31 of 49)	00-n5GFXQy7PGqeb9cgx4uHZG
255		Cell	3	0.000	1.000	55	1	siRNA-SC-10 PSF-A488 IMPa4-A546 DAPI 8C1-siRNA-IMP-a2-a4 V2.00	0	32. siRNA-SC-10 PSF-A488 DAPI IMPa4-A546_ae_TileScan_001 (Stage 31 of 49)	00-n5GFXQy7PGqeb9cgx4uHZG
255		Cell	3	0.000	1.000	56	2	siRNA-SC-10 PSF-A488 IMPa4-A546 DAPI 8C1-siRNA-IMP-a2-a4 V2.00	0	32. siRNA-SC-10 PSF-A488 DAPI IMPa4-A546_ae_TileScan_001 (Stage 31 of 49)	00-n5GFXQy7PGqeb9cgx4uHZG
254		Cell	3	0.000	1.000	57	3	siRNA-SC-10 PSF-A488 IMPa4-A546 DAPI 8C1-siRNA-IMP-a2-a4 V2.00	0	32. siRNA-SC-10 PSF-A488 DAPI IMPa4-A546_ae_TileScan_001 (Stage 31 of 49)	00-n5GFXQy7PGqeb9cgx4uHZG
255		Cell	3	0.000	1.000	58	4	siRNA-SC-10 PSF-A488 IMPa4-A546 DAPI 8C1-siRNA-IMP-a2-a4 V2.00	0	32. siRNA-SC-10 PSF-A488 DAPI IMPa4-A546_ae_TileScan_001 (Stage 31 of 49)	00-n5GFXQy7PGqeb9cgx4uHZG
254		Cell	3	0.000	1.000	59	5	siRNA-SC-10 PSF-A488 IMPa4-A546 DAPI 8C1-siRNA-IMP-a2-a4 V2.00	0	32. siRNA-SC-10 PSF-A488 DAPI IMPa4-A546_ae_TileScan_001 (Stage 31 of 49)	00-n5GFXQy7PGqeb9cgx4uHZG
254		Cell	3	0.000	1.000	60	6	siRNA-SC-10 PSF-A488 IMPa4-A546 DAPI 8C1-siRNA-IMP-a2-a4 V2.00	0	32. siRNA-SC-10 PSF-A488 DAPI IMPa4-A546_ae_TileScan_001 (Stage 31 of 49)	00-n5GFXQy7PGqeb9cgx4uHZG
254		Cell	3	0.000	1.000	61	7	siRNA-SC-10 PSF-A488 IMPa4-A546 DAPI 8C1-siRNA-IMP-a2-a4 V2.00	0	32. siRNA-SC-10 PSF-A488 DAPI IMPa4-A546_ae_TileScan_001 (Stage 31 of 49)	00-n5GFXQy7PGqeb9cgx4uHZG
254		Cell	3	0.000	1.000	62	8	siRNA-SC-10 PSF-A488 IMPa4-A546 DAPI 8C1-siRNA-IMP-a2-a4 V2.00	0	32. siRNA-SC-10 PSF-A488 DAPI IMPa4-A546_ae_TileScan_001 (Stage 31 of 49)	00-n5GFXQy7PGqeb9cgx4uHZG
255		Cell	3	0.000	1.000	63	0	siRNA-SC-10 PSF-A488 IMPa4-A546 DAPI 8C1-siRNA-IMP-a2-a4 V2.00	0	32. siRNA-SC-10 PSF-A488 DAPI IMPa4-A546_af_TileScan_001 (Stage 32 of 49)	00-Z56WbdFG37QUiUL3mKtWxL
254		Cell	3	0.000	1.000	64	1	siRNA-SC-10 PSF-A488 IMPa4-A546 DAPI 8C1-siRNA-IMP-a2-a4 V2.00	0	32. siRNA-SC-10 PSF-A488 DAPI IMPa4-A546_af_TileScan_001 (Stage 32 of 49)	00-Z56WbdFG37QUiUL3mKtWxL
255		Cell	3	0.000	1.000	65	2	siRNA-SC-10 PSF-A488 IMPa4-A546 DAPI 8C1-siRNA-IMP-a2-a4 V2.00	0	32. siRNA-SC-10 PSF-A488 DAPI IMPa4-A546_af_TileScan_001 (Stage 32 of 49)	00-Z56WbdFG37QUiUL3mKtWxL
255		Cell	3	0.000	1.000	66	3	siRNA-SC-10 PSF-A488 IMPa4-A546 DAPI 8C1-siRNA-IMP-a2-a4 V2.00	0	32. siRNA-SC-10 PSF-A488 DAPI IMPa4-A546_af_TileScan_001 (Stage 32 of 49)	00-Z56WbdFG37QUiUL3mKtWxL
255		Cell	3	0.000	1.000	67	4	siRNA-SC-10 PSF-A488 IMPa4-A546 DAPI 8C1-siRNA-IMP-a2-a4 V2.00	0	32. siRNA-SC-10 PSF-A488 DAPI IMPa4-A546_af_TileScan_001 (Stage 32 of 49)	00-Z56WbdFG37QUiUL3mKtWxL
255		Cell	3	0.000	1.000	68	0	siRNA-SC-10 PSF-A488 IMPa4-A546 DAPI 8C1-siRNA-IMP-a2-a4 V2.00	0	32. siRNA-SC-10 PSF-A488 DAPI IMPa4-A546_ag_TileScan_001 (Stage 33 of 49)	00-Cu42u6mXh8HjxV5ie9UTLL
240		Cell	3	0.000	1.000	69	1	siRNA-SC-10 PSF-A488 IMPa4-A546 DAPI 8C1-siRNA-IMP-a2-a4 V2.00	0	32. siRNA-SC-10 PSF-A488 DAPI IMPa4-A546_ag_TileScan_001 (Stage 33 of 49)	00-Cu42u6mXh8HjxV5ie9UTLL
254		Cell	3	0.000	1.000	70	2	siRNA-SC-10 PSF-A488 IMPa4-A546 DAPI 8C1-siRNA-IMP-a2-a4 V2.00	0	32. siRNA-SC-10 PSF-A488 DAPI IMPa4-A546_ag_TileScan_001 (Stage 33 of 49)	00-Cu42u6mXh8HjxV5ie9UTLL
254		Cell	3	0.000	1.000	71	3	siRNA-SC-10 PSF-A488 IMPa4-A546 DAPI 8C1-siRNA-IMP-a2-a4 V2.00	0	32. siRNA-SC-10 PSF-A488 DAPI IMPa4-A546_ag_TileScan_001 (Stage 33 of 49)	00-Cu42u6mXh8HjxV5ie9UTLL
255		Cell	3	0.000	1.000	72	4	siRNA-SC-10 PSF-A488 IMPa4-A546 DAPI 8C1-siRNA-IMP-a2-a4 V2.00	0	32. siRNA-SC-10 PSF-A488 DAPI IMPa4-A546_ag_TileScan_001 (Stage 33 of 49)	00-Cu42u6mXh8HjxV5ie9UTLL
243		Cell	3	0.000	1.000	73	5	siRNA-SC-10 PSF-A488 IMPa4-A546 DAPI 8C1-siRNA-IMP-a2-a4 V2.00	0	32. siRNA-SC-10 PSF-A488 DAPI IMPa4-A546_ag_TileScan_001 (Stage 33 of 49)	00-Cu42u6mXh8HjxV5ie9UTLL
254		Cell	3	0.000	1.000	74	6	siRNA-SC-10 PSF-A488 IMPa4-A546 DAPI 8C1-siRNA-IMP-a2-a4 V2.00	0	32. siRNA-SC-10 PSF-A488 DAPI IMPa4-A546_ag_TileScan_001 (Stage 33 of 49)	00-Cu42u6mXh8HjxV5ie9UTLL
254		Cell	3	0.000	1.000	75	7	siRNA-SC-10 PSF-A488 IMPa4-A546 DAPI 8C1-siRNA-IMP-a2-a4 V2.00	0	32. siRNA-SC-10 PSF-A488 DAPI IMPa4-A546_ag_TileScan_001 (Stage 33 of 49)	00-Cu42u6mXh8HjxV5ie9UTLL
254		Cell	3	0.000	1.000	76	8	siRNA-SC-10 PSF-A488 IMPa4-A546 DAPI 8C1-siRNA-IMP-a2-a4 V2.00	0	32. siRNA-SC-10 PSF-A488 DAPI IMPa4-A546_ag_TileScan_001 (Stage 33 of 49)	00-Cu42u6mXh8HjxV5ie9UTLL
255		Cell	3	0.000	1.000	77	9	siRNA-SC-10 PSF-A488 IMPa4-A546 DAPI 8C1-siRNA-IMP-a2-a4 V2.00	0	32. siRNA-SC-10 PSF-A488 DAPI IMPa4-A546_ag_TileScan_001 (Stage 33 of 49)	00-Cu42u6mXh8HjxV5ie9UTLL
255		Cell	3	0.000	1.000	78	10	siRNA-SC-10 PSF-A488 IMPa4-A546 DAPI 8C1-siRNA-IMP-a2-a4 V2.00	0	32. siRNA-SC-10 PSF-A488 DAPI IMPa4-A546_ag_TileScan_001 (Stage 33 of 49)	00-Cu42u6mXh8HjxV5ie9UTLL
254		Cell	3	0.000	1.000	79	11	siRNA-SC-10 PSF-A488 IMPa4-A546 DAPI 8C1-siRNA-IMP-a2-a4 V2.00	0	32. siRNA-SC-10 PSF-A488 DAPI IMPa4-A546_ag_TileScan_001 (Stage 33 of 49)	00-Cu42u6mXh8HjxV5ie9UTLL
254		Cell	3	0.000	1.000	80	12	siRNA-SC-10 PSF-A488 IMPa4-A546 DAPI 8C1-siRNA-IMP-a2-a4 V2.00	0	32. siRNA-SC-10 PSF-A488 DAPI IMPa4-A546_ag_TileScan_001 (Stage 33 of 49)	00-Cu42u6mXh8HjxV5ie9UTLL
254		Cell	3	0.000	1.000	81	13	siRNA-SC-10 PSF-A488 IMPa4-A546 DAPI 8C1-siRNA-IMP-a2-a4 V2.00	0	32. siRNA-SC-10 PSF-A488 DAPI IMPa4-A546_ag_TileScan_001 (Stage 33 of 49)	00-Cu42u6mXh8HjxV5ie9UTLL
255		Cell	3	0.000	1.000	82	14	siRNA-SC-10 PSF-A488 IMPa4-A546 DAPI 8C1-siRNA-IMP-a2-a4 V2.00	0	32. siRNA-SC-10 PSF-A488 DAPI IMPa4-A546_ag_TileScan_001 (Stage 33 of 49)	00-Cu42u6mXh8HjxV5ie9UTLL
254		Cell	3	0.000	1.000	83	0	siRNA-SC-10 PSF-A488 IMPa4-A546 DAPI 8C1-siRNA-IMP-a2-a4 V2.00	0	32. siRNA-SC-10 PSF-A488 DAPI IMPa4-A546_ah_TileScan_001 (Stage 34 of 49)	00-QqCQqsD7FizU2uz2jKByAk
255		Cell	3	0.000	1.000	84	1	siRNA-SC-10 PSF-A488 IMPa4-A546 DAPI 8C1-siRNA-IMP-a2-a4 V2.00	0	32. siRNA-SC-10 PSF-A488 DAPI IMPa4-A546_ah_TileScan_001 (Stage 34 of 49)	00-QqCQqsD7FizU2uz2jKByAk
254		Cell	3	0.000	1.000	85	2	siRNA-SC-10 PSF-A488 IMPa4-A546 DAPI 8C1-siRNA-IMP-a2-a4 V2.00	0	32. siRNA-SC-10 PSF-A488 DAPI IMPa4-A546_ah_TileScan_001 (Stage 34 of 49)	00-QqCQqsD7FizU2uz2jKByAk
254		Cell	3	0.000	1.000	86	3	siRNA-SC-10 PSF-A488 IMPa4-A546 DAPI 8C1-siRNA-IMP-a2-a4 V2.00	0	32. siRNA-SC-10 PSF-A488 DAPI IMPa4-A546_ah_TileScan_001 (Stage 34 of 49)	00-QqCQqsD7FizU2uz2jKByAk
254		Cell	3	0.000	1.000	87	4	siRNA-SC-10 PSF-A488 IMPa4-A546 DAPI 8C1-siRNA-IMP-a2-a4 V2.00	0	32. siRNA-SC-10 PSF-A488 DAPI IMPa4-A546_ah_TileScan_001 (Stage 34 of 49)	00-QqCQqsD7FizU2uz2jKByAk
252		Cell	3	0.000	1.000	88	5	siRNA-SC-10 PSF-A488 IMPa4-A546 DAPI 8C1-siRNA-IMP-a2-a4 V2.00	0	32. siRNA-SC-10 PSF-A488 DAPI IMPa4-A546_ah_TileScan_001 (Stage 34 of 49)	00-QqCQqsD7FizU2uz2jKByAk
255		Cell	3	0.000	1.000	89	6	siRNA-SC-10 PSF-A488 IMPa4-A546 DAPI 8C1-siRNA-IMP-a2-a4 V2.00	0	32. siRNA-SC-10 PSF-A488 DAPI IMPa4-A546_ah_TileScan_001 (Stage 34 of 49)	00-QqCQqsD7FizU2uz2jKByAk
255		Cell	3	0.000	1.000	90	7	siRNA-SC-10 PSF-A488 IMPa4-A546 DAPI 8C1-siRNA-IMP-a2-a4 V2.00	0	32. siRNA-SC-10 PSF-A488 DAPI IMPa4-A546_ah_TileScan_001 (Stage 34 of 49)	00-QqCQqsD7FizU2uz2jKByAk
255		Cell	3	0.000	1.000	91	8	siRNA-SC-10 PSF-A488 IMPa4-A546 DAPI 8C1-siRNA-IMP-a2-a4 V2.00	0	32. siRNA-SC-10 PSF-A488 DAPI IMPa4-A546_ah_TileScan_001 (Stage 34 of 49)	00-QqCQqsD7FizU2uz2jKByAk
254		Cell	3	0.000	1.000	92	9	siRNA-SC-10 PSF-A488 IMPa4-A546 DAPI 8C1-siRNA-IMP-a2-a4 V2.00	0	32. siRNA-SC-10 PSF-A488 DAPI IMPa4-A546_ah_TileScan_001 (Stage 34 of 49)	00-QqCQqsD7FizU2uz2jKByAk
255		Cell	3	0.000	1.000	93	10	siRNA-SC-10 PSF-A488 IMPa4-A546 DAPI 8C1-siRNA-IMP-a2-a4 V2.00	0	32. siRNA-SC-10 PSF-A488 DAPI IMPa4-A546_ah_TileScan_001 (Stage 34 of 49)	00-QqCQqsD7FizU2uz2jKByAk
254		Cell	3	0.000	1.000	94	11	siRNA-SC-10 PSF-A488 IMPa4-A546 DAPI 8C1-siRNA-IMP-a2-a4 V2.00	0	32. siRNA-SC-10 PSF-A488 DAPI IMPa4-A546_ah_TileScan_001 (Stage 34 of 49)	00-QqCQqsD7FizU2uz2jKByAk
254		Cell	3	0.000	1.000	95	12	siRNA-SC-10 PSF-A488 IMPa4-A546 DAPI 8C1-siRNA-IMP-a2-a4 V2.00	0	32. siRNA-SC-10 PSF-A488 DAPI IMPa4-A546_ah_TileScan_001 (Stage 34 of 49)	00-QqCQqsD7FizU2uz2jKByAk
254		Cell	3	0.000	1.000	96	13	siRNA-SC-10 PSF-A488 IMPa4-A546 DAPI 8C1-siRNA-IMP-a2-a4 V2.00	0	32. siRNA-SC-10 PSF-A488 DAPI IMPa4-A546_ah_TileScan_001 (Stage 34 of 49)	00-QqCQqsD7FizU2uz2jKByAk
254		Cell	3	0.000	1.000	97	14	siRNA-SC-10 PSF-A488 IMPa4-A546 DAPI 8C1-siRNA-IMP-a2-a4 V2.00	0	32. siRNA-SC-10 PSF-A488 DAPI IMPa4-A546_ah_TileScan_001 (Stage 34 of 49)	00-QqCQqsD7FizU2uz2jKByAk
255		Cell	3	0.000	1.000	98	15	siRNA-SC-10 PSF-A488 IMPa4-A546 DAPI 8C1-siRNA-IMP-a2-a4 V2.00	0	32. siRNA-SC-10 PSF-A488 DAPI IMPa4-A546_ah_TileScan_001 (Stage 34 of 49)	00-QqCQqsD7FizU2uz2jKByAk
255		Cell	3	0.000	1.000	99	16	siRNA-SC-10 PSF-A488 IMPa4-A546 DAPI 8C1-siRNA-IMP-a2-a4 V2.00	0	32. siRNA-SC-10 PSF-A488 DAPI IMPa4-A546_ah_TileScan_001 (Stage 34 of 49)	00-QqCQqsD7FizU2uz2jKByAk
254		Cell	3	0.000	1.000	100	17	siRNA-SC-10 PSF-A488 IMPa4-A546 DAPI 8C1-siRNA-IMP-a2-a4 V2.00	0	32. siRNA-SC-10 PSF-A488 DAPI IMPa4-A546_ah_TileScan_001 (Stage 34 of 49)	00-QqCQqsD7FizU2uz2jKByAk
254		Cell	3	0.000	1.000	101	18	siRNA-SC-10 PSF-A488 IMPa4-A546 DAPI 8C1-siRNA-IMP-a2-a4 V2.00	0	32. siRNA-SC-10 PSF-A488 DAPI IMPa4-A546_ah_TileScan_001 (Stage 34 of 49)	00-QqCQqsD7FizU2uz2jKByAk
254		Cell	3	0.000	1.000	102	19	siRNA-SC-10 PSF-A488 IMPa4-A546 DAPI 8C1-siRNA-IMP-a2-a4 V2.00	0	32. siRNA-SC-10 PSF-A488 DAPI IMPa4-A546_ah_TileScan_001 (Stage 34 of 49)	00-QqCQqsD7FizU2uz2jKByAk
254		Cell	3	0.000	1.000	103	20	siRNA-SC-10 PSF-A488 IMPa4-A546 DAPI 8C1-siRNA-IMP-a2-a4 V2.00	0	32. siRNA-SC-10 PSF-A488 DAPI IMPa4-A546_ah_TileScan_001 (Stage 34 of 49)	00-QqCQqsD7FizU2uz2jKByAk
255		Cell	3	0.000	1.000	104	21	siRNA-SC-10 PSF-A488 IMPa4-A546 DAPI 8C1-siRNA-IMP-a2-a4 V2.00	0	32. siRNA-SC-10 PSF-A488 DAPI IMPa4-A546_ah_TileScan_001 (Stage 34 of 49)	00-QqCQqsD7FizU2uz2jKByAk
254		Cell	3	0.000	1.000	105	22	siRNA-SC-10 PSF-A488 IMPa4-A546 DAPI 8C1-siRNA-IMP-a2-a4 V2.00	0	32. siRNA-SC-10 PSF-A488 DAPI IMPa4-A546_ah_TileScan_001 (Stage 34 of 49)	00-QqCQqsD7FizU2uz2jKByAk
255		Cell	3	0.000	1.000	106	0	siRNA-SC-10 PSF-A488 IMPa4-A546 DAPI 8C1-siRNA-IMP-a2-a4 V2.00	0	32. siRNA-SC-10 PSF-A488 DAPI IMPa4-A546_ai_TileScan_001 (Stage 35 of 49)	00-TpcPBxiV5yM3tGKrfRRXxm
255		Cell	3	0.000	1.000	107	1	siRNA-SC-10 PSF-A488 IMPa4-A546 DAPI 8C1-siRNA-IMP-a2-a4 V2.00	0	32. siRNA-SC-10 PSF-A488 DAPI IMPa4-A546_ai_TileScan_001 (Stage 35 of 49)	00-TpcPBxiV5yM3tGKrfRRXxm
254		Cell	3	0.000	1.000	108	2	siRNA-SC-10 PSF-A488 IMPa4-A546 DAPI 8C1-siRNA-IMP-a2-a4 V2.00	0	32. siRNA-SC-10 PSF-A488 DAPI IMPa4-A546_ai_TileScan_001 (Stage 35 of 49)	00-TpcPBxiV5yM3tGKrfRRXxm
254		Cell	3	0.000	1.000	109	3	siRNA-SC-10 PSF-A488 IMPa4-A546 DAPI 8C1-siRNA-IMP-a2-a4 V2.00	0	32. siRNA-SC-10 PSF-A488 DAPI IMPa4-A546_ai_TileScan_001 (Stage 35 of 49)	00-TpcPBxiV5yM3tGKrfRRXxm
255		Cell	3	0.000	1.000	110	4	siRNA-SC-10 PSF-A488 IMPa4-A546 DAPI 8C1-siRNA-IMP-a2-a4 V2.00	0	32. siRNA-SC-10 PSF-A488 DAPI IMPa4-A546_ai_TileScan_001 (Stage 35 of 49)	00-TpcPBxiV5yM3tGKrfRRXxm
254		Cell	3	0.000	1.000	111	5	siRNA-SC-10 PSF-A488 IMPa4-A546 DAPI 8C1-siRNA-IMP-a2-a4 V2.00	0	32. siRNA-SC-10 PSF-A488 DAPI IMPa4-A546_ai_TileScan_001 (Stage 35 of 49)	00-TpcPBxiV5yM3tGKrfRRXxm
254		Cell	3	0.000	1.000	112	6	siRNA-SC-10 PSF-A488 IMPa4-A546 DAPI 8C1-siRNA-IMP-a2-a4 V2.00	0	32. siRNA-SC-10 PSF-A488 DAPI IMPa4-A546_ai_TileScan_001 (Stage 35 of 49)	00-TpcPBxiV5yM3tGKrfRRXxm
254		Cell	3	0.000	1.000	113	7	siRNA-SC-10 PSF-A488 IMPa4-A546 DAPI 8C1-siRNA-IMP-a2-a4 V2.00	0	32. siRNA-SC-10 PSF-A488 DAPI IMPa4-A546_ai_TileScan_001 (Stage 35 of 49)	00-TpcPBxiV5yM3tGKrfRRXxm
254		Cell	3	0.000	1.000	114	8	siRNA-SC-10 PSF-A488 IMPa4-A546 DAPI 8C1-siRNA-IMP-a2-a4 V2.00	0	32. siRNA-SC-10 PSF-A488 DAPI IMPa4-A546_ai_TileScan_001 (Stage 35 of 49)	00-TpcPBxiV5yM3tGKrfRRXxm
254		Cell	3	0.000	1.000	115	9	siRNA-SC-10 PSF-A488 IMPa4-A546 DAPI 8C1-siRNA-IMP-a2-a4 V2.00	0	32. siRNA-SC-10 PSF-A488 DAPI IMPa4-A546_ai_TileScan_001 (Stage 35 of 49)	00-TpcPBxiV5yM3tGKrfRRXxm
255		Cell	3	0.000	1.000	116	10	siRNA-SC-10 PSF-A488 IMPa4-A546 DAPI 8C1-siRNA-IMP-a2-a4 V2.00	0	32. siRNA-SC-10 PSF-A488 DAPI IMPa4-A546_ai_TileScan_001 (Stage 35 of 49)	00-TpcPBxiV5yM3tGKrfRRXxm
254		Cell	3	0.000	1.000	117	11	siRNA-SC-10 PSF-A488 IMPa4-A546 DAPI 8C1-siRNA-IMP-a2-a4 V2.00	0	32. siRNA-SC-10 PSF-A488 DAPI IMPa4-A546_ai_TileScan_001 (Stage 35 of 49)	00-TpcPBxiV5yM3tGKrfRRXxm
254		Cell	3	0.000	1.000	118	12	siRNA-SC-10 PSF-A488 IMPa4-A546 DAPI 8C1-siRNA-IMP-a2-a4 V2.00	0	32. siRNA-SC-10 PSF-A488 DAPI IMPa4-A546_ai_TileScan_001 (Stage 35 of 49)	00-TpcPBxiV5yM3tGKrfRRXxm
254		Cell	3	0.000	1.000	119	13	siRNA-SC-10 PSF-A488 IMPa4-A546 DAPI 8C1-siRNA-IMP-a2-a4 V2.00	0	32. siRNA-SC-10 PSF-A488 DAPI IMPa4-A546_ai_TileScan_001 (Stage 35 of 49)	00-TpcPBxiV5yM3tGKrfRRXxm
254		Cell	3	0.000	1.000	120	0	siRNA-SC-10 PSF-A488 IMPa4-A546 DAPI 8C1-siRNA-IMP-a2-a4 V2.00	0	32. siRNA-SC-10 PSF-A488 DAPI IMPa4-A546_aj_TileScan_001 (Stage 36 of 49)	00-Er9jtPMurX6FWg5LXWr43C
255		Cell	3	0.000	1.000	121	1	siRNA-SC-10 PSF-A488 IMPa4-A546 DAPI 8C1-siRNA-IMP-a2-a4 V2.00	0	32. siRNA-SC-10 PSF-A488 DAPI IMPa4-A546_aj_TileScan_001 (Stage 36 of 49)	00-Er9jtPMurX6FWg5LXWr43C
252		Cell	3	0.000	1.000	122	2	siRNA-SC-10 PSF-A488 IMPa4-A546 DAPI 8C1-siRNA-IMP-a2-a4 V2.00	0	32. siRNA-SC-10 PSF-A488 DAPI IMPa4-A546_aj_TileScan_001 (Stage 36 of 49)	00-Er9jtPMurX6FWg5LXWr43C
254		Cell	3	0.000	1.000	123	3	siRNA-SC-10 PSF-A488 IMPa4-A546 DAPI 8C1-siRNA-IMP-a2-a4 V2.00	0	32. siRNA-SC-10 PSF-A488 DAPI IMPa4-A546_aj_TileScan_001 (Stage 36 of 49)	00-Er9jtPMurX6FWg5LXWr43C
255		Cell	3	0.000	1.000	124	4	siRNA-SC-10 PSF-A488 IMPa4-A546 DAPI 8C1-siRNA-IMP-a2-a4 V2.00	0	32. siRNA-SC-10 PSF-A488 DAPI IMPa4-A546_aj_TileScan_001 (Stage 36 of 49)	00-Er9jtPMurX6FWg5LXWr43C
254		Cell	3	0.000	1.000	125	5	siRNA-SC-10 PSF-A488 IMPa4-A546 DAPI 8C1-siRNA-IMP-a2-a4 V2.00	0	32. siRNA-SC-10 PSF-A488 DAPI IMPa4-A546_aj_TileScan_001 (Stage 36 of 49)	00-Er9jtPMurX6FWg5LXWr43C
254		Cell	3	0.000	1.000	126	6	siRNA-SC-10 PSF-A488 IMPa4-A546 DAPI 8C1-siRNA-IMP-a2-a4 V2.00	0	32. siRNA-SC-10 PSF-A488 DAPI IMPa4-A546_aj_TileScan_001 (Stage 36 of 49)	00-Er9jtPMurX6FWg5LXWr43C
255		Cell	3	0.000	1.000	127	7	siRNA-SC-10 PSF-A488 IMPa4-A546 DAPI 8C1-siRNA-IMP-a2-a4 V2.00	0	32. siRNA-SC-10 PSF-A488 DAPI IMPa4-A546_aj_TileScan_001 (Stage 36 of 49)	00-Er9jtPMurX6FWg5LXWr43C
254		Cell	3	0.000	1.000	128	8	siRNA-SC-10 PSF-A488 IMPa4-A546 DAPI 8C1-siRNA-IMP-a2-a4 V2.00	0	32. siRNA-SC-10 PSF-A488 DAPI IMPa4-A546_aj_TileScan_001 (Stage 36 of 49)	00-Er9jtPMurX6FWg5LXWr43C
255		Cell	3	0.000	1.000	129	9	siRNA-SC-10 PSF-A488 IMPa4-A546 DAPI 8C1-siRNA-IMP-a2-a4 V2.00	0	32. siRNA-SC-10 PSF-A488 DAPI IMPa4-A546_aj_TileScan_001 (Stage 36 of 49)	00-Er9jtPMurX6FWg5LXWr43C
255		Cell	3	0.000	1.000	130	0	siRNA-SC-10 PSF-A488 IMPa4-A546 DAPI 8C1-siRNA-IMP-a2-a4 V2.00	0	32. siRNA-SC-10 PSF-A488 DAPI IMPa4-A546_ak_TileScan_001 (Stage 37 of 49)	00-F6Hpc7VNYiVScxbo6DGYbR
254		Cell	3	0.000	1.000	131	1	siRNA-SC-10 PSF-A488 IMPa4-A546 DAPI 8C1-siRNA-IMP-a2-a4 V2.00	0	32. siRNA-SC-10 PSF-A488 DAPI IMPa4-A546_ak_TileScan_001 (Stage 37 of 49)	00-F6Hpc7VNYiVScxbo6DGYbR
254		Cell	3	0.000	1.000	132	2	siRNA-SC-10 PSF-A488 IMPa4-A546 DAPI 8C1-siRNA-IMP-a2-a4 V2.00	0	32. siRNA-SC-10 PSF-A488 DAPI IMPa4-A546_ak_TileScan_001 (Stage 37 of 49)	00-F6Hpc7VNYiVScxbo6DGYbR
255		Cell	3	0.000	1.000	133	3	siRNA-SC-10 PSF-A488 IMPa4-A546 DAPI 8C1-siRNA-IMP-a2-a4 V2.00	0	32. siRNA-SC-10 PSF-A488 DAPI IMPa4-A546_ak_TileScan_001 (Stage 37 of 49)	00-F6Hpc7VNYiVScxbo6DGYbR
254		Cell	3	0.000	1.000	134	4	siRNA-SC-10 PSF-A488 IMPa4-A546 DAPI 8C1-siRNA-IMP-a2-a4 V2.00	0	32. siRNA-SC-10 PSF-A488 DAPI IMPa4-A546_ak_TileScan_001 (Stage 37 of 49)	00-F6Hpc7VNYiVScxbo6DGYbR
254		Cell	3	0.000	1.000	135	5	siRNA-SC-10 PSF-A488 IMPa4-A546 DAPI 8C1-siRNA-IMP-a2-a4 V2.00	0	32. siRNA-SC-10 PSF-A488 DAPI IMPa4-A546_ak_TileScan_001 (Stage 37 of 49)	00-F6Hpc7VNYiVScxbo6DGYbR
255		Cell	3	0.000	1.000	136	6	siRNA-SC-10 PSF-A488 IMPa4-A546 DAPI 8C1-siRNA-IMP-a2-a4 V2.00	0	32. siRNA-SC-10 PSF-A488 DAPI IMPa4-A546_ak_TileScan_001 (Stage 37 of 49)	00-F6Hpc7VNYiVScxbo6DGYbR
255		Cell	3	0.000	1.000	137	7	siRNA-SC-10 PSF-A488 IMPa4-A546 DAPI 8C1-siRNA-IMP-a2-a4 V2.00	0	32. siRNA-SC-10 PSF-A488 DAPI IMPa4-A546_ak_TileScan_001 (Stage 37 of 49)	00-F6Hpc7VNYiVScxbo6DGYbR
245		Cell	3	0.000	1.000	138	0	siRNA-SC-10 PSF-A488 IMPa4-A546 DAPI 8C1-siRNA-IMP-a2-a4 V2.00	0	32. siRNA-SC-10 PSF-A488 DAPI IMPa4-A546_al_TileScan_001 (Stage 38 of 49)	00-xCPdiDtMJup2GN7mMdW7hf
255		Cell	3	0.000	1.000	139	1	siRNA-SC-10 PSF-A488 IMPa4-A546 DAPI 8C1-siRNA-IMP-a2-a4 V2.00	0	32. siRNA-SC-10 PSF-A488 DAPI IMPa4-A546_al_TileScan_001 (Stage 38 of 49)	00-xCPdiDtMJup2GN7mMdW7hf
255		Cell	3	0.000	1.000	140	0	siRNA-SC-10 PSF-A488 IMPa4-A546 DAPI 8C1-siRNA-IMP-a2-a4 V2.00	0	32. siRNA-SC-10 PSF-A488 DAPI IMPa4-A546_an_TileScan_001 (Stage 40 of 49)	00-ti2vhXia96s8LXfKCVtdkP
253		Cell	3	0.000	1.000	141	1	siRNA-SC-10 PSF-A488 IMPa4-A546 DAPI 8C1-siRNA-IMP-a2-a4 V2.00	0	32. siRNA-SC-10 PSF-A488 DAPI IMPa4-A546_an_TileScan_001 (Stage 40 of 49)	00-ti2vhXia96s8LXfKCVtdkP
254		Cell	3	0.000	1.000	142	2	siRNA-SC-10 PSF-A488 IMPa4-A546 DAPI 8C1-siRNA-IMP-a2-a4 V2.00	0	32. siRNA-SC-10 PSF-A488 DAPI IMPa4-A546_an_TileScan_001 (Stage 40 of 49)	00-ti2vhXia96s8LXfKCVtdkP
254		Cell	3	0.000	1.000	143	3	siRNA-SC-10 PSF-A488 IMPa4-A546 DAPI 8C1-siRNA-IMP-a2-a4 V2.00	0	32. siRNA-SC-10 PSF-A488 DAPI IMPa4-A546_an_TileScan_001 (Stage 40 of 49)	00-ti2vhXia96s8LXfKCVtdkP
254		Cell	3	0.000	1.000	144	4	siRNA-SC-10 PSF-A488 IMPa4-A546 DAPI 8C1-siRNA-IMP-a2-a4 V2.00	0	32. siRNA-SC-10 PSF-A488 DAPI IMPa4-A546_an_TileScan_001 (Stage 40 of 49)	00-ti2vhXia96s8LXfKCVtdkP
254		Cell	3	0.000	1.000	145	5	siRNA-SC-10 PSF-A488 IMPa4-A546 DAPI 8C1-siRNA-IMP-a2-a4 V2.00	0	32. siRNA-SC-10 PSF-A488 DAPI IMPa4-A546_an_TileScan_001 (Stage 40 of 49)	00-ti2vhXia96s8LXfKCVtdkP
255		Cell	3	0.000	1.000	146	6	siRNA-SC-10 PSF-A488 IMPa4-A546 DAPI 8C1-siRNA-IMP-a2-a4 V2.00	0	32. siRNA-SC-10 PSF-A488 DAPI IMPa4-A546_an_TileScan_001 (Stage 40 of 49)	00-ti2vhXia96s8LXfKCVtdkP
254		Cell	3	0.000	1.000	147	7	siRNA-SC-10 PSF-A488 IMPa4-A546 DAPI 8C1-siRNA-IMP-a2-a4 V2.00	0	32. siRNA-SC-10 PSF-A488 DAPI IMPa4-A546_an_TileScan_001 (Stage 40 of 49)	00-ti2vhXia96s8LXfKCVtdkP
254		Cell	3	0.000	1.000	148	8	siRNA-SC-10 PSF-A488 IMPa4-A546 DAPI 8C1-siRNA-IMP-a2-a4 V2.00	0	32. siRNA-SC-10 PSF-A488 DAPI IMPa4-A546_an_TileScan_001 (Stage 40 of 49)	00-ti2vhXia96s8LXfKCVtdkP
254		Cell	3	0.000	1.000	149	9	siRNA-SC-10 PSF-A488 IMPa4-A546 DAPI 8C1-siRNA-IMP-a2-a4 V2.00	0	32. siRNA-SC-10 PSF-A488 DAPI IMPa4-A546_an_TileScan_001 (Stage 40 of 49)	00-ti2vhXia96s8LXfKCVtdkP
255		Cell	3	0.000	1.000	150	10	siRNA-SC-10 PSF-A488 IMPa4-A546 DAPI 8C1-siRNA-IMP-a2-a4 V2.00	0	32. siRNA-SC-10 PSF-A488 DAPI IMPa4-A546_an_TileScan_001 (Stage 40 of 49)	00-ti2vhXia96s8LXfKCVtdkP
255		Cell	3	0.000	1.000	151	11	siRNA-SC-10 PSF-A488 IMPa4-A546 DAPI 8C1-siRNA-IMP-a2-a4 V2.00	0	32. siRNA-SC-10 PSF-A488 DAPI IMPa4-A546_an_TileScan_001 (Stage 40 of 49)	00-ti2vhXia96s8LXfKCVtdkP
255		Cell	3	0.000	1.000	152	12	siRNA-SC-10 PSF-A488 IMPa4-A546 DAPI 8C1-siRNA-IMP-a2-a4 V2.00	0	32. siRNA-SC-10 PSF-A488 DAPI IMPa4-A546_an_TileScan_001 (Stage 40 of 49)	00-ti2vhXia96s8LXfKCVtdkP
255		Cell	3	0.000	1.000	153	13	siRNA-SC-10 PSF-A488 IMPa4-A546 DAPI 8C1-siRNA-IMP-a2-a4 V2.00	0	32. siRNA-SC-10 PSF-A488 DAPI IMPa4-A546_an_TileScan_001 (Stage 40 of 49)	00-ti2vhXia96s8LXfKCVtdkP
254		Cell	3	0.000	1.000	154	0	siRNA-SC-10 PSF-A488 IMPa4-A546 DAPI 8C1-siRNA-IMP-a2-a4 V2.00	0	32. siRNA-SC-10 PSF-A488 DAPI IMPa4-A546_ao_TileScan_001 (Stage 41 of 49)	00-9LmSAS2QYJWiBckcY3aB9A
255		Cell	3	0.000	1.000	155	1	siRNA-SC-10 PSF-A488 IMPa4-A546 DAPI 8C1-siRNA-IMP-a2-a4 V2.00	0	32. siRNA-SC-10 PSF-A488 DAPI IMPa4-A546_ao_TileScan_001 (Stage 41 of 49)	00-9LmSAS2QYJWiBckcY3aB9A
255		Cell	3	0.000	1.000	156	2	siRNA-SC-10 PSF-A488 IMPa4-A546 DAPI 8C1-siRNA-IMP-a2-a4 V2.00	0	32. siRNA-SC-10 PSF-A488 DAPI IMPa4-A546_ao_TileScan_001 (Stage 41 of 49)	00-9LmSAS2QYJWiBckcY3aB9A
255		Cell	3	0.000	1.000	157	3	siRNA-SC-10 PSF-A488 IMPa4-A546 DAPI 8C1-siRNA-IMP-a2-a4 V2.00	0	32. siRNA-SC-10 PSF-A488 DAPI IMPa4-A546_ao_TileScan_001 (Stage 41 of 49)	00-9LmSAS2QYJWiBckcY3aB9A
254		Cell	3	0.000	1.000	158	4	siRNA-SC-10 PSF-A488 IMPa4-A546 DAPI 8C1-siRNA-IMP-a2-a4 V2.00	0	32. siRNA-SC-10 PSF-A488 DAPI IMPa4-A546_ao_TileScan_001 (Stage 41 of 49)	00-9LmSAS2QYJWiBckcY3aB9A
254		Cell	3	0.000	1.000	159	5	siRNA-SC-10 PSF-A488 IMPa4-A546 DAPI 8C1-siRNA-IMP-a2-a4 V2.00	0	32. siRNA-SC-10 PSF-A488 DAPI IMPa4-A546_ao_TileScan_001 (Stage 41 of 49)	00-9LmSAS2QYJWiBckcY3aB9A
255		Cell	3	0.000	1.000	160	6	siRNA-SC-10 PSF-A488 IMPa4-A546 DAPI 8C1-siRNA-IMP-a2-a4 V2.00	0	32. siRNA-SC-10 PSF-A488 DAPI IMPa4-A546_ao_TileScan_001 (Stage 41 of 49)	00-9LmSAS2QYJWiBckcY3aB9A
254		Cell	3	0.000	1.000	161	7	siRNA-SC-10 PSF-A488 IMPa4-A546 DAPI 8C1-siRNA-IMP-a2-a4 V2.00	0	32. siRNA-SC-10 PSF-A488 DAPI IMPa4-A546_ao_TileScan_001 (Stage 41 of 49)	00-9LmSAS2QYJWiBckcY3aB9A
252		Cell	3	0.000	1.000	162	8	siRNA-SC-10 PSF-A488 IMPa4-A546 DAPI 8C1-siRNA-IMP-a2-a4 V2.00	0	32. siRNA-SC-10 PSF-A488 DAPI IMPa4-A546_ao_TileScan_001 (Stage 41 of 49)	00-9LmSAS2QYJWiBckcY3aB9A
255		Cell	3	0.000	1.000	163	9	siRNA-SC-10 PSF-A488 IMPa4-A546 DAPI 8C1-siRNA-IMP-a2-a4 V2.00	0	32. siRNA-SC-10 PSF-A488 DAPI IMPa4-A546_ao_TileScan_001 (Stage 41 of 49)	00-9LmSAS2QYJWiBckcY3aB9A
251		Cell	3	0.000	1.000	164	10	siRNA-SC-10 PSF-A488 IMPa4-A546 DAPI 8C1-siRNA-IMP-a2-a4 V2.00	0	32. siRNA-SC-10 PSF-A488 DAPI IMPa4-A546_ao_TileScan_001 (Stage 41 of 49)	00-9LmSAS2QYJWiBckcY3aB9A
191		Cell	3	0.000	1.000	165	11	siRNA-SC-10 PSF-A488 IMPa4-A546 DAPI 8C1-siRNA-IMP-a2-a4 V2.00	0	32. siRNA-SC-10 PSF-A488 DAPI IMPa4-A546_ao_TileScan_001 (Stage 41 of 49)	00-9LmSAS2QYJWiBckcY3aB9A
255		Cell	3	0.000	1.000	166	12	siRNA-SC-10 PSF-A488 IMPa4-A546 DAPI 8C1-siRNA-IMP-a2-a4 V2.00	0	32. siRNA-SC-10 PSF-A488 DAPI IMPa4-A546_ao_TileScan_001 (Stage 41 of 49)	00-9LmSAS2QYJWiBckcY3aB9A
255		Cell	3	0.000	1.000	167	13	siRNA-SC-10 PSF-A488 IMPa4-A546 DAPI 8C1-siRNA-IMP-a2-a4 V2.00	0	32. siRNA-SC-10 PSF-A488 DAPI IMPa4-A546_ao_TileScan_001 (Stage 41 of 49)	00-9LmSAS2QYJWiBckcY3aB9A
255		Cell	3	0.000	1.000	168	14	siRNA-SC-10 PSF-A488 IMPa4-A546 DAPI 8C1-siRNA-IMP-a2-a4 V2.00	0	32. siRNA-SC-10 PSF-A488 DAPI IMPa4-A546_ao_TileScan_001 (Stage 41 of 49)	00-9LmSAS2QYJWiBckcY3aB9A
255		Cell	3	0.000	1.000	169	0	siRNA-SC-10 PSF-A488 IMPa4-A546 DAPI 8C1-siRNA-IMP-a2-a4 V2.00	0	32. siRNA-SC-10 PSF-A488 DAPI IMPa4-A546_ap_TileScan_001 (Stage 42 of 49)	00-NkYK6PSq98oVGP4yYjpZjh
254		Cell	3	0.000	1.000	170	1	siRNA-SC-10 PSF-A488 IMPa4-A546 DAPI 8C1-siRNA-IMP-a2-a4 V2.00	0	32. siRNA-SC-10 PSF-A488 DAPI IMPa4-A546_ap_TileScan_001 (Stage 42 of 49)	00-NkYK6PSq98oVGP4yYjpZjh
252		Cell	3	0.000	1.000	171	2	siRNA-SC-10 PSF-A488 IMPa4-A546 DAPI 8C1-siRNA-IMP-a2-a4 V2.00	0	32. siRNA-SC-10 PSF-A488 DAPI IMPa4-A546_ap_TileScan_001 (Stage 42 of 49)	00-NkYK6PSq98oVGP4yYjpZjh
255		Cell	3	0.000	1.000	172	3	siRNA-SC-10 PSF-A488 IMPa4-A546 DAPI 8C1-siRNA-IMP-a2-a4 V2.00	0	32. siRNA-SC-10 PSF-A488 DAPI IMPa4-A546_ap_TileScan_001 (Stage 42 of 49)	00-NkYK6PSq98oVGP4yYjpZjh
255		Cell	3	0.000	1.000	173	4	siRNA-SC-10 PSF-A488 IMPa4-A546 DAPI 8C1-siRNA-IMP-a2-a4 V2.00	0	32. siRNA-SC-10 PSF-A488 DAPI IMPa4-A546_ap_TileScan_001 (Stage 42 of 49)	00-NkYK6PSq98oVGP4yYjpZjh
255		Cell	3	0.000	1.000	174	5	siRNA-SC-10 PSF-A488 IMPa4-A546 DAPI 8C1-siRNA-IMP-a2-a4 V2.00	0	32. siRNA-SC-10 PSF-A488 DAPI IMPa4-A546_ap_TileScan_001 (Stage 42 of 49)	00-NkYK6PSq98oVGP4yYjpZjh
254		Cell	3	0.000	1.000	175	6	siRNA-SC-10 PSF-A488 IMPa4-A546 DAPI 8C1-siRNA-IMP-a2-a4 V2.00	0	32. siRNA-SC-10 PSF-A488 DAPI IMPa4-A546_ap_TileScan_001 (Stage 42 of 49)	00-NkYK6PSq98oVGP4yYjpZjh
255		Cell	3	0.000	1.000	176	7	siRNA-SC-10 PSF-A488 IMPa4-A546 DAPI 8C1-siRNA-IMP-a2-a4 V2.00	0	32. siRNA-SC-10 PSF-A488 DAPI IMPa4-A546_ap_TileScan_001 (Stage 42 of 49)	00-NkYK6PSq98oVGP4yYjpZjh
255		Cell	3	0.000	1.000	177	8	siRNA-SC-10 PSF-A488 IMPa4-A546 DAPI 8C1-siRNA-IMP-a2-a4 V2.00	0	32. siRNA-SC-10 PSF-A488 DAPI IMPa4-A546_ap_TileScan_001 (Stage 42 of 49)	00-NkYK6PSq98oVGP4yYjpZjh
255		Cell	3	0.000	1.000	178	9	siRNA-SC-10 PSF-A488 IMPa4-A546 DAPI 8C1-siRNA-IMP-a2-a4 V2.00	0	32. siRNA-SC-10 PSF-A488 DAPI IMPa4-A546_ap_TileScan_001 (Stage 42 of 49)	00-NkYK6PSq98oVGP4yYjpZjh
254		Cell	3	0.000	1.000	179	10	siRNA-SC-10 PSF-A488 IMPa4-A546 DAPI 8C1-siRNA-IMP-a2-a4 V2.00	0	32. siRNA-SC-10 PSF-A488 DAPI IMPa4-A546_ap_TileScan_001 (Stage 42 of 49)	00-NkYK6PSq98oVGP4yYjpZjh
254		Cell	3	0.000	1.000	180	11	siRNA-SC-10 PSF-A488 IMPa4-A546 DAPI 8C1-siRNA-IMP-a2-a4 V2.00	0	32. siRNA-SC-10 PSF-A488 DAPI IMPa4-A546_ap_TileScan_001 (Stage 42 of 49)	00-NkYK6PSq98oVGP4yYjpZjh
255		Cell	3	0.000	1.000	181	12	siRNA-SC-10 PSF-A488 IMPa4-A546 DAPI 8C1-siRNA-IMP-a2-a4 V2.00	0	32. siRNA-SC-10 PSF-A488 DAPI IMPa4-A546_ap_TileScan_001 (Stage 42 of 49)	00-NkYK6PSq98oVGP4yYjpZjh
186		Cell	3	0.000	1.000	182	0	siRNA-SC-10 PSF-A488 IMPa4-A546 DAPI 8C1-siRNA-IMP-a2-a4 V2.00	0	32. siRNA-SC-10 PSF-A488 DAPI IMPa4-A546_aq_TileScan_001 (Stage 43 of 49)	00-NKo7PdRCNrFULrKLKe52YH
254		Cell	3	0.000	1.000	183	1	siRNA-SC-10 PSF-A488 IMPa4-A546 DAPI 8C1-siRNA-IMP-a2-a4 V2.00	0	32. siRNA-SC-10 PSF-A488 DAPI IMPa4-A546_aq_TileScan_001 (Stage 43 of 49)	00-NKo7PdRCNrFULrKLKe52YH
255		Cell	3	0.000	1.000	184	2	siRNA-SC-10 PSF-A488 IMPa4-A546 DAPI 8C1-siRNA-IMP-a2-a4 V2.00	0	32. siRNA-SC-10 PSF-A488 DAPI IMPa4-A546_aq_TileScan_001 (Stage 43 of 49)	00-NKo7PdRCNrFULrKLKe52YH
255		Cell	3	0.000	1.000	185	3	siRNA-SC-10 PSF-A488 IMPa4-A546 DAPI 8C1-siRNA-IMP-a2-a4 V2.00	0	32. siRNA-SC-10 PSF-A488 DAPI IMPa4-A546_aq_TileScan_001 (Stage 43 of 49)	00-NKo7PdRCNrFULrKLKe52YH
248		Cell	3	0.000	1.000	186	4	siRNA-SC-10 PSF-A488 IMPa4-A546 DAPI 8C1-siRNA-IMP-a2-a4 V2.00	0	32. siRNA-SC-10 PSF-A488 DAPI IMPa4-A546_aq_TileScan_001 (Stage 43 of 49)	00-NKo7PdRCNrFULrKLKe52YH
253		Cell	3	0.000	1.000	187	5	siRNA-SC-10 PSF-A488 IMPa4-A546 DAPI 8C1-siRNA-IMP-a2-a4 V2.00	0	32. siRNA-SC-10 PSF-A488 DAPI IMPa4-A546_aq_TileScan_001 (Stage 43 of 49)	00-NKo7PdRCNrFULrKLKe52YH
255		Cell	3	0.000	1.000	188	6	siRNA-SC-10 PSF-A488 IMPa4-A546 DAPI 8C1-siRNA-IMP-a2-a4 V2.00	0	32. siRNA-SC-10 PSF-A488 DAPI IMPa4-A546_aq_TileScan_001 (Stage 43 of 49)	00-NKo7PdRCNrFULrKLKe52YH
254		Cell	3	0.000	1.000	189	7	siRNA-SC-10 PSF-A488 IMPa4-A546 DAPI 8C1-siRNA-IMP-a2-a4 V2.00	0	32. siRNA-SC-10 PSF-A488 DAPI IMPa4-A546_aq_TileScan_001 (Stage 43 of 49)	00-NKo7PdRCNrFULrKLKe52YH
254		Cell	3	0.000	1.000	190	8	siRNA-SC-10 PSF-A488 IMPa4-A546 DAPI 8C1-siRNA-IMP-a2-a4 V2.00	0	32. siRNA-SC-10 PSF-A488 DAPI IMPa4-A546_aq_TileScan_001 (Stage 43 of 49)	00-NKo7PdRCNrFULrKLKe52YH
254		Cell	3	0.000	1.000	191	9	siRNA-SC-10 PSF-A488 IMPa4-A546 DAPI 8C1-siRNA-IMP-a2-a4 V2.00	0	32. siRNA-SC-10 PSF-A488 DAPI IMPa4-A546_aq_TileScan_001 (Stage 43 of 49)	00-NKo7PdRCNrFULrKLKe52YH
247		Cell	3	0.000	1.000	192	10	siRNA-SC-10 PSF-A488 IMPa4-A546 DAPI 8C1-siRNA-IMP-a2-a4 V2.00	0	32. siRNA-SC-10 PSF-A488 DAPI IMPa4-A546_aq_TileScan_001 (Stage 43 of 49)	00-NKo7PdRCNrFULrKLKe52YH
254		Cell	3	0.000	1.000	193	11	siRNA-SC-10 PSF-A488 IMPa4-A546 DAPI 8C1-siRNA-IMP-a2-a4 V2.00	0	32. siRNA-SC-10 PSF-A488 DAPI IMPa4-A546_aq_TileScan_001 (Stage 43 of 49)	00-NKo7PdRCNrFULrKLKe52YH
254		Cell	3	0.000	1.000	194	0	siRNA-SC-10 PSF-A488 IMPa4-A546 DAPI 8C1-siRNA-IMP-a2-a4 V2.00	0	32. siRNA-SC-10 PSF-A488 DAPI IMPa4-A546_ar_TileScan_001 (Stage 44 of 49)	00-stPxiSC2c75NfGi3W8tRLe
254		Cell	3	0.000	1.000	195	1	siRNA-SC-10 PSF-A488 IMPa4-A546 DAPI 8C1-siRNA-IMP-a2-a4 V2.00	0	32. siRNA-SC-10 PSF-A488 DAPI IMPa4-A546_ar_TileScan_001 (Stage 44 of 49)	00-stPxiSC2c75NfGi3W8tRLe
255		Cell	3	0.000	1.000	196	2	siRNA-SC-10 PSF-A488 IMPa4-A546 DAPI 8C1-siRNA-IMP-a2-a4 V2.00	0	32. siRNA-SC-10 PSF-A488 DAPI IMPa4-A546_ar_TileScan_001 (Stage 44 of 49)	00-stPxiSC2c75NfGi3W8tRLe
255		Cell	3	0.000	1.000	197	3	siRNA-SC-10 PSF-A488 IMPa4-A546 DAPI 8C1-siRNA-IMP-a2-a4 V2.00	0	32. siRNA-SC-10 PSF-A488 DAPI IMPa4-A546_ar_TileScan_001 (Stage 44 of 49)	00-stPxiSC2c75NfGi3W8tRLe
254		Cell	3	0.000	1.000	198	4	siRNA-SC-10 PSF-A488 IMPa4-A546 DAPI 8C1-siRNA-IMP-a2-a4 V2.00	0	32. siRNA-SC-10 PSF-A488 DAPI IMPa4-A546_ar_TileScan_001 (Stage 44 of 49)	00-stPxiSC2c75NfGi3W8tRLe
254		Cell	3	0.000	1.000	199	5	siRNA-SC-10 PSF-A488 IMPa4-A546 DAPI 8C1-siRNA-IMP-a2-a4 V2.00	0	32. siRNA-SC-10 PSF-A488 DAPI IMPa4-A546_ar_TileScan_001 (Stage 44 of 49)	00-stPxiSC2c75NfGi3W8tRLe
254		Cell	3	0.000	1.000	200	6	siRNA-SC-10 PSF-A488 IMPa4-A546 DAPI 8C1-siRNA-IMP-a2-a4 V2.00	0	32. siRNA-SC-10 PSF-A488 DAPI IMPa4-A546_ar_TileScan_001 (Stage 44 of 49)	00-stPxiSC2c75NfGi3W8tRLe
254		Cell	3	0.000	1.000	201	7	siRNA-SC-10 PSF-A488 IMPa4-A546 DAPI 8C1-siRNA-IMP-a2-a4 V2.00	0	32. siRNA-SC-10 PSF-A488 DAPI IMPa4-A546_ar_TileScan_001 (Stage 44 of 49)	00-stPxiSC2c75NfGi3W8tRLe
254		Cell	3	0.000	1.000	202	8	siRNA-SC-10 PSF-A488 IMPa4-A546 DAPI 8C1-siRNA-IMP-a2-a4 V2.00	0	32. siRNA-SC-10 PSF-A488 DAPI IMPa4-A546_ar_TileScan_001 (Stage 44 of 49)	00-stPxiSC2c75NfGi3W8tRLe
254		Cell	3	0.000	1.000	203	9	siRNA-SC-10 PSF-A488 IMPa4-A546 DAPI 8C1-siRNA-IMP-a2-a4 V2.00	0	32. siRNA-SC-10 PSF-A488 DAPI IMPa4-A546_ar_TileScan_001 (Stage 44 of 49)	00-stPxiSC2c75NfGi3W8tRLe
254		Cell	3	0.000	1.000	204	10	siRNA-SC-10 PSF-A488 IMPa4-A546 DAPI 8C1-siRNA-IMP-a2-a4 V2.00	0	32. siRNA-SC-10 PSF-A488 DAPI IMPa4-A546_ar_TileScan_001 (Stage 44 of 49)	00-stPxiSC2c75NfGi3W8tRLe
254		Cell	3	0.000	1.000	205	0	siRNA-SC-10 PSF-A488 IMPa4-A546 DAPI 8C1-siRNA-IMP-a2-a4 V2.00	0	32. siRNA-SC-10 PSF-A488 DAPI IMPa4-A546_as_TileScan_001 (Stage 45 of 49)	00-R97wtgAsHvxTYm3VRVwYdK
254		Cell	3	0.000	1.000	206	1	siRNA-SC-10 PSF-A488 IMPa4-A546 DAPI 8C1-siRNA-IMP-a2-a4 V2.00	0	32. siRNA-SC-10 PSF-A488 DAPI IMPa4-A546_as_TileScan_001 (Stage 45 of 49)	00-R97wtgAsHvxTYm3VRVwYdK
254		Cell	3	0.000	1.000	207	2	siRNA-SC-10 PSF-A488 IMPa4-A546 DAPI 8C1-siRNA-IMP-a2-a4 V2.00	0	32. siRNA-SC-10 PSF-A488 DAPI IMPa4-A546_as_TileScan_001 (Stage 45 of 49)	00-R97wtgAsHvxTYm3VRVwYdK
254		Cell	3	0.000	1.000	208	3	siRNA-SC-10 PSF-A488 IMPa4-A546 DAPI 8C1-siRNA-IMP-a2-a4 V2.00	0	32. siRNA-SC-10 PSF-A488 DAPI IMPa4-A546_as_TileScan_001 (Stage 45 of 49)	00-R97wtgAsHvxTYm3VRVwYdK
254		Cell	3	0.000	1.000	209	4	siRNA-SC-10 PSF-A488 IMPa4-A546 DAPI 8C1-siRNA-IMP-a2-a4 V2.00	0	32. siRNA-SC-10 PSF-A488 DAPI IMPa4-A546_as_TileScan_001 (Stage 45 of 49)	00-R97wtgAsHvxTYm3VRVwYdK
254		Cell	3	0.000	1.000	210	5	siRNA-SC-10 PSF-A488 IMPa4-A546 DAPI 8C1-siRNA-IMP-a2-a4 V2.00	0	32. siRNA-SC-10 PSF-A488 DAPI IMPa4-A546_as_TileScan_001 (Stage 45 of 49)	00-R97wtgAsHvxTYm3VRVwYdK
255		Cell	3	0.000	1.000	211	6	siRNA-SC-10 PSF-A488 IMPa4-A546 DAPI 8C1-siRNA-IMP-a2-a4 V2.00	0	32. siRNA-SC-10 PSF-A488 DAPI IMPa4-A546_as_TileScan_001 (Stage 45 of 49)	00-R97wtgAsHvxTYm3VRVwYdK
255		Cell	3	0.000	1.000	212	7	siRNA-SC-10 PSF-A488 IMPa4-A546 DAPI 8C1-siRNA-IMP-a2-a4 V2.00	0	32. siRNA-SC-10 PSF-A488 DAPI IMPa4-A546_as_TileScan_001 (Stage 45 of 49)	00-R97wtgAsHvxTYm3VRVwYdK
254		Cell	3	0.000	1.000	213	8	siRNA-SC-10 PSF-A488 IMPa4-A546 DAPI 8C1-siRNA-IMP-a2-a4 V2.00	0	32. siRNA-SC-10 PSF-A488 DAPI IMPa4-A546_as_TileScan_001 (Stage 45 of 49)	00-R97wtgAsHvxTYm3VRVwYdK
254		Cell	3	0.000	1.000	214	9	siRNA-SC-10 PSF-A488 IMPa4-A546 DAPI 8C1-siRNA-IMP-a2-a4 V2.00	0	32. siRNA-SC-10 PSF-A488 DAPI IMPa4-A546_as_TileScan_001 (Stage 45 of 49)	00-R97wtgAsHvxTYm3VRVwYdK
255		Cell	3	0.000	1.000	215	10	siRNA-SC-10 PSF-A488 IMPa4-A546 DAPI 8C1-siRNA-IMP-a2-a4 V2.00	0	32. siRNA-SC-10 PSF-A488 DAPI IMPa4-A546_as_TileScan_001 (Stage 45 of 49)	00-R97wtgAsHvxTYm3VRVwYdK
254		Cell	3	0.000	1.000	216	0	siRNA-SC-10 PSF-A488 IMPa4-A546 DAPI 8C1-siRNA-IMP-a2-a4 V2.00	0	32. siRNA-SC-10 PSF-A488 DAPI IMPa4-A546_at_TileScan_001 (Stage 46 of 49)	00-BmksuY2WzDBCdHu5Gj8CM3
254		Cell	3	0.000	1.000	217	1	siRNA-SC-10 PSF-A488 IMPa4-A546 DAPI 8C1-siRNA-IMP-a2-a4 V2.00	0	32. siRNA-SC-10 PSF-A488 DAPI IMPa4-A546_at_TileScan_001 (Stage 46 of 49)	00-BmksuY2WzDBCdHu5Gj8CM3
255		Cell	3	0.000	1.000	218	2	siRNA-SC-10 PSF-A488 IMPa4-A546 DAPI 8C1-siRNA-IMP-a2-a4 V2.00	0	32. siRNA-SC-10 PSF-A488 DAPI IMPa4-A546_at_TileScan_001 (Stage 46 of 49)	00-BmksuY2WzDBCdHu5Gj8CM3
254		Cell	3	0.000	1.000	219	3	siRNA-SC-10 PSF-A488 IMPa4-A546 DAPI 8C1-siRNA-IMP-a2-a4 V2.00	0	32. siRNA-SC-10 PSF-A488 DAPI IMPa4-A546_at_TileScan_001 (Stage 46 of 49)	00-BmksuY2WzDBCdHu5Gj8CM3
254		Cell	3	0.000	1.000	220	4	siRNA-SC-10 PSF-A488 IMPa4-A546 DAPI 8C1-siRNA-IMP-a2-a4 V2.00	0	32. siRNA-SC-10 PSF-A488 DAPI IMPa4-A546_at_TileScan_001 (Stage 46 of 49)	00-BmksuY2WzDBCdHu5Gj8CM3
248		Cell	3	0.000	1.000	221	5	siRNA-SC-10 PSF-A488 IMPa4-A546 DAPI 8C1-siRNA-IMP-a2-a4 V2.00	0	32. siRNA-SC-10 PSF-A488 DAPI IMPa4-A546_at_TileScan_001 (Stage 46 of 49)	00-BmksuY2WzDBCdHu5Gj8CM3
254		Cell	3	0.000	1.000	222	6	siRNA-SC-10 PSF-A488 IMPa4-A546 DAPI 8C1-siRNA-IMP-a2-a4 V2.00	0	32. siRNA-SC-10 PSF-A488 DAPI IMPa4-A546_at_TileScan_001 (Stage 46 of 49)	00-BmksuY2WzDBCdHu5Gj8CM3
254		Cell	3	0.000	1.000	223	7	siRNA-SC-10 PSF-A488 IMPa4-A546 DAPI 8C1-siRNA-IMP-a2-a4 V2.00	0	32. siRNA-SC-10 PSF-A488 DAPI IMPa4-A546_at_TileScan_001 (Stage 46 of 49)	00-BmksuY2WzDBCdHu5Gj8CM3
255		Cell	3	0.000	1.000	224	8	siRNA-SC-10 PSF-A488 IMPa4-A546 DAPI 8C1-siRNA-IMP-a2-a4 V2.00	0	32. siRNA-SC-10 PSF-A488 DAPI IMPa4-A546_at_TileScan_001 (Stage 46 of 49)	00-BmksuY2WzDBCdHu5Gj8CM3
245		Cell	3	0.000	1.000	225	9	siRNA-SC-10 PSF-A488 IMPa4-A546 DAPI 8C1-siRNA-IMP-a2-a4 V2.00	0	32. siRNA-SC-10 PSF-A488 DAPI IMPa4-A546_at_TileScan_001 (Stage 46 of 49)	00-BmksuY2WzDBCdHu5Gj8CM3
254		Cell	3	0.000	1.000	226	10	siRNA-SC-10 PSF-A488 IMPa4-A546 DAPI 8C1-siRNA-IMP-a2-a4 V2.00	0	32. siRNA-SC-10 PSF-A488 DAPI IMPa4-A546_at_TileScan_001 (Stage 46 of 49)	00-BmksuY2WzDBCdHu5Gj8CM3
255		Cell	3	0.000	1.000	227	11	siRNA-SC-10 PSF-A488 IMPa4-A546 DAPI 8C1-siRNA-IMP-a2-a4 V2.00	0	32. siRNA-SC-10 PSF-A488 DAPI IMPa4-A546_at_TileScan_001 (Stage 46 of 49)	00-BmksuY2WzDBCdHu5Gj8CM3
254		Cell	3	0.000	1.000	228	0	siRNA-SC-10 PSF-A488 IMPa4-A546 DAPI 8C1-siRNA-IMP-a2-a4 V2.00	0	32. siRNA-SC-10 PSF-A488 DAPI IMPa4-A546_au_TileScan_001 (Stage 47 of 49)	00-S6ThoQUfKCByQWEP6StwxC
247		Cell	3	0.000	1.000	229	1	siRNA-SC-10 PSF-A488 IMPa4-A546 DAPI 8C1-siRNA-IMP-a2-a4 V2.00	0	32. siRNA-SC-10 PSF-A488 DAPI IMPa4-A546_au_TileScan_001 (Stage 47 of 49)	00-S6ThoQUfKCByQWEP6StwxC
254		Cell	3	0.000	1.000	230	2	siRNA-SC-10 PSF-A488 IMPa4-A546 DAPI 8C1-siRNA-IMP-a2-a4 V2.00	0	32. siRNA-SC-10 PSF-A488 DAPI IMPa4-A546_au_TileScan_001 (Stage 47 of 49)	00-S6ThoQUfKCByQWEP6StwxC
254		Cell	3	0.000	1.000	231	3	siRNA-SC-10 PSF-A488 IMPa4-A546 DAPI 8C1-siRNA-IMP-a2-a4 V2.00	0	32. siRNA-SC-10 PSF-A488 DAPI IMPa4-A546_au_TileScan_001 (Stage 47 of 49)	00-S6ThoQUfKCByQWEP6StwxC
255		Cell	3	0.000	1.000	232	4	siRNA-SC-10 PSF-A488 IMPa4-A546 DAPI 8C1-siRNA-IMP-a2-a4 V2.00	0	32. siRNA-SC-10 PSF-A488 DAPI IMPa4-A546_au_TileScan_001 (Stage 47 of 49)	00-S6ThoQUfKCByQWEP6StwxC
255		Cell	3	0.000	1.000	233	5	siRNA-SC-10 PSF-A488 IMPa4-A546 DAPI 8C1-siRNA-IMP-a2-a4 V2.00	0	32. siRNA-SC-10 PSF-A488 DAPI IMPa4-A546_au_TileScan_001 (Stage 47 of 49)	00-S6ThoQUfKCByQWEP6StwxC
255		Cell	3	0.000	1.000	234	6	siRNA-SC-10 PSF-A488 IMPa4-A546 DAPI 8C1-siRNA-IMP-a2-a4 V2.00	0	32. siRNA-SC-10 PSF-A488 DAPI IMPa4-A546_au_TileScan_001 (Stage 47 of 49)	00-S6ThoQUfKCByQWEP6StwxC
238		Cell	3	0.000	1.000	235	0	siRNA-SC-10 PSF-A488 IMPa4-A546 DAPI 8C1-siRNA-IMP-a2-a4 V2.00	0	32. siRNA-SC-10 PSF-A488 DAPI IMPa4-A546_av_TileScan_001 (Stage 48 of 49)	00-fRxjcGjYb4sN4VLtZmRNxT
254		Cell	3	0.000	1.000	236	1	siRNA-SC-10 PSF-A488 IMPa4-A546 DAPI 8C1-siRNA-IMP-a2-a4 V2.00	0	32. siRNA-SC-10 PSF-A488 DAPI IMPa4-A546_av_TileScan_001 (Stage 48 of 49)	00-fRxjcGjYb4sN4VLtZmRNxT
254		Cell	3	0.000	1.000	237	2	siRNA-SC-10 PSF-A488 IMPa4-A546 DAPI 8C1-siRNA-IMP-a2-a4 V2.00	0	32. siRNA-SC-10 PSF-A488 DAPI IMPa4-A546_av_TileScan_001 (Stage 48 of 49)	00-fRxjcGjYb4sN4VLtZmRNxT
247		Cell	3	0.000	1.000	238	3	siRNA-SC-10 PSF-A488 IMPa4-A546 DAPI 8C1-siRNA-IMP-a2-a4 V2.00	0	32. siRNA-SC-10 PSF-A488 DAPI IMPa4-A546_av_TileScan_001 (Stage 48 of 49)	00-fRxjcGjYb4sN4VLtZmRNxT
254		Cell	3	0.000	1.000	239	4	siRNA-SC-10 PSF-A488 IMPa4-A546 DAPI 8C1-siRNA-IMP-a2-a4 V2.00	0	32. siRNA-SC-10 PSF-A488 DAPI IMPa4-A546_av_TileScan_001 (Stage 48 of 49)	00-fRxjcGjYb4sN4VLtZmRNxT
254		Cell	3	0.000	1.000	240	5	siRNA-SC-10 PSF-A488 IMPa4-A546 DAPI 8C1-siRNA-IMP-a2-a4 V2.00	0	32. siRNA-SC-10 PSF-A488 DAPI IMPa4-A546_av_TileScan_001 (Stage 48 of 49)	00-fRxjcGjYb4sN4VLtZmRNxT
253		Cell	3	0.000	1.000	241	6	siRNA-SC-10 PSF-A488 IMPa4-A546 DAPI 8C1-siRNA-IMP-a2-a4 V2.00	0	32. siRNA-SC-10 PSF-A488 DAPI IMPa4-A546_av_TileScan_001 (Stage 48 of 49)	00-fRxjcGjYb4sN4VLtZmRNxT
254		Cell	3	0.000	1.000	242	7	siRNA-SC-10 PSF-A488 IMPa4-A546 DAPI 8C1-siRNA-IMP-a2-a4 V2.00	0	32. siRNA-SC-10 PSF-A488 DAPI IMPa4-A546_av_TileScan_001 (Stage 48 of 49)	00-fRxjcGjYb4sN4VLtZmRNxT
254		Cell	3	0.000	1.000	243	8	siRNA-SC-10 PSF-A488 IMPa4-A546 DAPI 8C1-siRNA-IMP-a2-a4 V2.00	0	32. siRNA-SC-10 PSF-A488 DAPI IMPa4-A546_av_TileScan_001 (Stage 48 of 49)	00-fRxjcGjYb4sN4VLtZmRNxT
255		Cell	3	0.000	1.000	244	9	siRNA-SC-10 PSF-A488 IMPa4-A546 DAPI 8C1-siRNA-IMP-a2-a4 V2.00	0	32. siRNA-SC-10 PSF-A488 DAPI IMPa4-A546_av_TileScan_001 (Stage 48 of 49)	00-fRxjcGjYb4sN4VLtZmRNxT
254		Cell	3	0.000	1.000	245	10	siRNA-SC-10 PSF-A488 IMPa4-A546 DAPI 8C1-siRNA-IMP-a2-a4 V2.00	0	32. siRNA-SC-10 PSF-A488 DAPI IMPa4-A546_av_TileScan_001 (Stage 48 of 49)	00-fRxjcGjYb4sN4VLtZmRNxT
255		Cell	3	0.000	1.000	246	11	siRNA-SC-10 PSF-A488 IMPa4-A546 DAPI 8C1-siRNA-IMP-a2-a4 V2.00	0	32. siRNA-SC-10 PSF-A488 DAPI IMPa4-A546_av_TileScan_001 (Stage 48 of 49)	00-fRxjcGjYb4sN4VLtZmRNxT
254		Cell	3	0.000	1.000	247	12	siRNA-SC-10 PSF-A488 IMPa4-A546 DAPI 8C1-siRNA-IMP-a2-a4 V2.00	0	32. siRNA-SC-10 PSF-A488 DAPI IMPa4-A546_av_TileScan_001 (Stage 48 of 49)	00-fRxjcGjYb4sN4VLtZmRNxT
255		Cell	3	0.000	1.000	248	13	siRNA-SC-10 PSF-A488 IMPa4-A546 DAPI 8C1-siRNA-IMP-a2-a4 V2.00	0	32. siRNA-SC-10 PSF-A488 DAPI IMPa4-A546_av_TileScan_001 (Stage 48 of 49)	00-fRxjcGjYb4sN4VLtZmRNxT
255		Cell	3	0.000	1.000	249	14	siRNA-SC-10 PSF-A488 IMPa4-A546 DAPI 8C1-siRNA-IMP-a2-a4 V2.00	0	32. siRNA-SC-10 PSF-A488 DAPI IMPa4-A546_av_TileScan_001 (Stage 48 of 49)	00-fRxjcGjYb4sN4VLtZmRNxT
254		Cell	3	0.000	1.000	250	15	siRNA-SC-10 PSF-A488 IMPa4-A546 DAPI 8C1-siRNA-IMP-a2-a4 V2.00	0	32. siRNA-SC-10 PSF-A488 DAPI IMPa4-A546_av_TileScan_001 (Stage 48 of 49)	00-fRxjcGjYb4sN4VLtZmRNxT
253		Cell	3	0.000	1.000	251	16	siRNA-SC-10 PSF-A488 IMPa4-A546 DAPI 8C1-siRNA-IMP-a2-a4 V2.00	0	32. siRNA-SC-10 PSF-A488 DAPI IMPa4-A546_av_TileScan_001 (Stage 48 of 49)	00-fRxjcGjYb4sN4VLtZmRNxT
255		Cell	3	0.000	1.000	252	17	siRNA-SC-10 PSF-A488 IMPa4-A546 DAPI 8C1-siRNA-IMP-a2-a4 V2.00	0	32. siRNA-SC-10 PSF-A488 DAPI IMPa4-A546_av_TileScan_001 (Stage 48 of 49)	00-fRxjcGjYb4sN4VLtZmRNxT
255		Cell	3	0.000	1.000	253	18	siRNA-SC-10 PSF-A488 IMPa4-A546 DAPI 8C1-siRNA-IMP-a2-a4 V2.00	0	32. siRNA-SC-10 PSF-A488 DAPI IMPa4-A546_av_TileScan_001 (Stage 48 of 49)	00-fRxjcGjYb4sN4VLtZmRNxT
254		Cell	3	0.000	1.000	254	0	siRNA-SC-10 PSF-A488 IMPa4-A546 DAPI 8C1-siRNA-IMP-a2-a4 V2.00	0	32. siRNA-SC-10 PSF-A488 DAPI IMPa4-A546_aw_TileScan_001 (Stage 49 of 49)	00-kpReq4GWW5pZMNRNKZ4TmA
252		Cell	3	0.000	1.000	255	1	siRNA-SC-10 PSF-A488 IMPa4-A546 DAPI 8C1-siRNA-IMP-a2-a4 V2.00	0	32. siRNA-SC-10 PSF-A488 DAPI IMPa4-A546_aw_TileScan_001 (Stage 49 of 49)	00-kpReq4GWW5pZMNRNKZ4TmA
254		Cell	3	0.000	1.000	256	2	siRNA-SC-10 PSF-A488 IMPa4-A546 DAPI 8C1-siRNA-IMP-a2-a4 V2.00	0	32. siRNA-SC-10 PSF-A488 DAPI IMPa4-A546_aw_TileScan_001 (Stage 49 of 49)	00-kpReq4GWW5pZMNRNKZ4TmA
255		Cell	3	0.000	1.000	257	3	siRNA-SC-10 PSF-A488 IMPa4-A546 DAPI 8C1-siRNA-IMP-a2-a4 V2.00	0	32. siRNA-SC-10 PSF-A488 DAPI IMPa4-A546_aw_TileScan_001 (Stage 49 of 49)	00-kpReq4GWW5pZMNRNKZ4TmA
255		Cell	3	0.000	1.000	258	4	siRNA-SC-10 PSF-A488 IMPa4-A546 DAPI 8C1-siRNA-IMP-a2-a4 V2.00	0	32. siRNA-SC-10 PSF-A488 DAPI IMPa4-A546_aw_TileScan_001 (Stage 49 of 49)	00-kpReq4GWW5pZMNRNKZ4TmA
254		Cell	3	0.000	1.000	259	5	siRNA-SC-10 PSF-A488 IMPa4-A546 DAPI 8C1-siRNA-IMP-a2-a4 V2.00	0	32. siRNA-SC-10 PSF-A488 DAPI IMPa4-A546_aw_TileScan_001 (Stage 49 of 49)	00-kpReq4GWW5pZMNRNKZ4TmA
254		Cell	3	0.000	1.000	260	6	siRNA-SC-10 PSF-A488 IMPa4-A546 DAPI 8C1-siRNA-IMP-a2-a4 V2.00	0	32. siRNA-SC-10 PSF-A488 DAPI IMPa4-A546_aw_TileScan_001 (Stage 49 of 49)	00-kpReq4GWW5pZMNRNKZ4TmA
254		Cell	3	0.000	1.000	261	7	siRNA-SC-10 PSF-A488 IMPa4-A546 DAPI 8C1-siRNA-IMP-a2-a4 V2.00	0	32. siRNA-SC-10 PSF-A488 DAPI IMPa4-A546_aw_TileScan_001 (Stage 49 of 49)	00-kpReq4GWW5pZMNRNKZ4TmA
250		Cell	3	0.000	1.000	262	8	siRNA-SC-10 PSF-A488 IMPa4-A546 DAPI 8C1-siRNA-IMP-a2-a4 V2.00	0	32. siRNA-SC-10 PSF-A488 DAPI IMPa4-A546_aw_TileScan_001 (Stage 49 of 49)	00-kpReq4GWW5pZMNRNKZ4TmA
254		Cell	3	0.000	1.000	263	9	siRNA-SC-10 PSF-A488 IMPa4-A546 DAPI 8C1-siRNA-IMP-a2-a4 V2.00	0	32. siRNA-SC-10 PSF-A488 DAPI IMPa4-A546_aw_TileScan_001 (Stage 49 of 49)	00-kpReq4GWW5pZMNRNKZ4TmA
255		Cell	3	0.000	1.000	264	10	siRNA-SC-10 PSF-A488 IMPa4-A546 DAPI 8C1-siRNA-IMP-a2-a4 V2.00	0	32. siRNA-SC-10 PSF-A488 DAPI IMPa4-A546_aw_TileScan_001 (Stage 49 of 49)	00-kpReq4GWW5pZMNRNKZ4TmA
254		Cell	3	0.000	1.000	265	11	siRNA-SC-10 PSF-A488 IMPa4-A546 DAPI 8C1-siRNA-IMP-a2-a4 V2.00	0	32. siRNA-SC-10 PSF-A488 DAPI IMPa4-A546_aw_TileScan_001 (Stage 49 of 49)	00-kpReq4GWW5pZMNRNKZ4TmA
255		Cell	3	0.000	1.000	266	12	siRNA-SC-10 PSF-A488 IMPa4-A546 DAPI 8C1-siRNA-IMP-a2-a4 V2.00	0	32. siRNA-SC-10 PSF-A488 DAPI IMPa4-A546_aw_TileScan_001 (Stage 49 of 49)	00-kpReq4GWW5pZMNRNKZ4TmA
255		Cell	3	0.000	1.000	267	13	siRNA-SC-10 PSF-A488 IMPa4-A546 DAPI 8C1-siRNA-IMP-a2-a4 V2.00	0	32. siRNA-SC-10 PSF-A488 DAPI IMPa4-A546_aw_TileScan_001 (Stage 49 of 49)	00-kpReq4GWW5pZMNRNKZ4TmA
255		Cell	3	0.000	1.000	268	14	siRNA-SC-10 PSF-A488 IMPa4-A546 DAPI 8C1-siRNA-IMP-a2-a4 V2.00	0	32. siRNA-SC-10 PSF-A488 DAPI IMPa4-A546_aw_TileScan_001 (Stage 49 of 49)	00-kpReq4GWW5pZMNRNKZ4TmA
254		Cell	3	0.000	1.000	269	0	siRNA-SC-10 PSF-A488 IMPa4-A546 DAPI 8C1-siRNA-IMP-a2-a4 V2.00	0	32. siRNA-SC-10 PSF-A488 DAPI IMPa4-A546_b_TileScan_001 (Stage 2 of 49)	00-xoC9xHnqQcrcDUA5eisYeV
254		Cell	3	0.000	1.000	270	1	siRNA-SC-10 PSF-A488 IMPa4-A546 DAPI 8C1-siRNA-IMP-a2-a4 V2.00	0	32. siRNA-SC-10 PSF-A488 DAPI IMPa4-A546_b_TileScan_001 (Stage 2 of 49)	00-xoC9xHnqQcrcDUA5eisYeV
254		Cell	3	0.000	1.000	271	2	siRNA-SC-10 PSF-A488 IMPa4-A546 DAPI 8C1-siRNA-IMP-a2-a4 V2.00	0	32. siRNA-SC-10 PSF-A488 DAPI IMPa4-A546_b_TileScan_001 (Stage 2 of 49)	00-xoC9xHnqQcrcDUA5eisYeV
255		Cell	3	0.000	1.000	272	3	siRNA-SC-10 PSF-A488 IMPa4-A546 DAPI 8C1-siRNA-IMP-a2-a4 V2.00	0	32. siRNA-SC-10 PSF-A488 DAPI IMPa4-A546_b_TileScan_001 (Stage 2 of 49)	00-xoC9xHnqQcrcDUA5eisYeV
254		Cell	3	0.000	1.000	273	4	siRNA-SC-10 PSF-A488 IMPa4-A546 DAPI 8C1-siRNA-IMP-a2-a4 V2.00	0	32. siRNA-SC-10 PSF-A488 DAPI IMPa4-A546_b_TileScan_001 (Stage 2 of 49)	00-xoC9xHnqQcrcDUA5eisYeV
254		Cell	3	0.000	1.000	274	5	siRNA-SC-10 PSF-A488 IMPa4-A546 DAPI 8C1-siRNA-IMP-a2-a4 V2.00	0	32. siRNA-SC-10 PSF-A488 DAPI IMPa4-A546_b_TileScan_001 (Stage 2 of 49)	00-xoC9xHnqQcrcDUA5eisYeV
253		Cell	3	0.000	1.000	275	6	siRNA-SC-10 PSF-A488 IMPa4-A546 DAPI 8C1-siRNA-IMP-a2-a4 V2.00	0	32. siRNA-SC-10 PSF-A488 DAPI IMPa4-A546_b_TileScan_001 (Stage 2 of 49)	00-xoC9xHnqQcrcDUA5eisYeV
254		Cell	3	0.000	1.000	276	7	siRNA-SC-10 PSF-A488 IMPa4-A546 DAPI 8C1-siRNA-IMP-a2-a4 V2.00	0	32. siRNA-SC-10 PSF-A488 DAPI IMPa4-A546_b_TileScan_001 (Stage 2 of 49)	00-xoC9xHnqQcrcDUA5eisYeV
255		Cell	3	0.000	1.000	277	8	siRNA-SC-10 PSF-A488 IMPa4-A546 DAPI 8C1-siRNA-IMP-a2-a4 V2.00	0	32. siRNA-SC-10 PSF-A488 DAPI IMPa4-A546_b_TileScan_001 (Stage 2 of 49)	00-xoC9xHnqQcrcDUA5eisYeV
254		Cell	3	0.000	1.000	278	9	siRNA-SC-10 PSF-A488 IMPa4-A546 DAPI 8C1-siRNA-IMP-a2-a4 V2.00	0	32. siRNA-SC-10 PSF-A488 DAPI IMPa4-A546_b_TileScan_001 (Stage 2 of 49)	00-xoC9xHnqQcrcDUA5eisYeV
255		Cell	3	0.000	1.000	279	10	siRNA-SC-10 PSF-A488 IMPa4-A546 DAPI 8C1-siRNA-IMP-a2-a4 V2.00	0	32. siRNA-SC-10 PSF-A488 DAPI IMPa4-A546_b_TileScan_001 (Stage 2 of 49)	00-xoC9xHnqQcrcDUA5eisYeV
255		Cell	3	0.000	1.000	280	11	siRNA-SC-10 PSF-A488 IMPa4-A546 DAPI 8C1-siRNA-IMP-a2-a4 V2.00	0	32. siRNA-SC-10 PSF-A488 DAPI IMPa4-A546_b_TileScan_001 (Stage 2 of 49)	00-xoC9xHnqQcrcDUA5eisYeV
255		Cell	3	0.000	1.000	281	12	siRNA-SC-10 PSF-A488 IMPa4-A546 DAPI 8C1-siRNA-IMP-a2-a4 V2.00	0	32. siRNA-SC-10 PSF-A488 DAPI IMPa4-A546_b_TileScan_001 (Stage 2 of 49)	00-xoC9xHnqQcrcDUA5eisYeV
254		Cell	3	0.000	1.000	282	13	siRNA-SC-10 PSF-A488 IMPa4-A546 DAPI 8C1-siRNA-IMP-a2-a4 V2.00	0	32. siRNA-SC-10 PSF-A488 DAPI IMPa4-A546_b_TileScan_001 (Stage 2 of 49)	00-xoC9xHnqQcrcDUA5eisYeV
254		Cell	3	0.000	1.000	283	14	siRNA-SC-10 PSF-A488 IMPa4-A546 DAPI 8C1-siRNA-IMP-a2-a4 V2.00	0	32. siRNA-SC-10 PSF-A488 DAPI IMPa4-A546_b_TileScan_001 (Stage 2 of 49)	00-xoC9xHnqQcrcDUA5eisYeV
255		Cell	3	0.000	1.000	284	15	siRNA-SC-10 PSF-A488 IMPa4-A546 DAPI 8C1-siRNA-IMP-a2-a4 V2.00	0	32. siRNA-SC-10 PSF-A488 DAPI IMPa4-A546_b_TileScan_001 (Stage 2 of 49)	00-xoC9xHnqQcrcDUA5eisYeV
254		Cell	3	0.000	1.000	285	16	siRNA-SC-10 PSF-A488 IMPa4-A546 DAPI 8C1-siRNA-IMP-a2-a4 V2.00	0	32. siRNA-SC-10 PSF-A488 DAPI IMPa4-A546_b_TileScan_001 (Stage 2 of 49)	00-xoC9xHnqQcrcDUA5eisYeV
254		Cell	3	0.000	1.000	286	17	siRNA-SC-10 PSF-A488 IMPa4-A546 DAPI 8C1-siRNA-IMP-a2-a4 V2.00	0	32. siRNA-SC-10 PSF-A488 DAPI IMPa4-A546_b_TileScan_001 (Stage 2 of 49)	00-xoC9xHnqQcrcDUA5eisYeV
255		Cell	3	0.000	1.000	287	18	siRNA-SC-10 PSF-A488 IMPa4-A546 DAPI 8C1-siRNA-IMP-a2-a4 V2.00	0	32. siRNA-SC-10 PSF-A488 DAPI IMPa4-A546_b_TileScan_001 (Stage 2 of 49)	00-xoC9xHnqQcrcDUA5eisYeV
255		Cell	3	0.000	1.000	288	19	siRNA-SC-10 PSF-A488 IMPa4-A546 DAPI 8C1-siRNA-IMP-a2-a4 V2.00	0	32. siRNA-SC-10 PSF-A488 DAPI IMPa4-A546_b_TileScan_001 (Stage 2 of 49)	00-xoC9xHnqQcrcDUA5eisYeV
254		Cell	3	0.000	1.000	289	0	siRNA-SC-10 PSF-A488 IMPa4-A546 DAPI 8C1-siRNA-IMP-a2-a4 V2.00	0	32. siRNA-SC-10 PSF-A488 DAPI IMPa4-A546_c_TileScan_001 (Stage 3 of 49)	00-rnuV6xodRTziaTjULQteRf
254		Cell	3	0.000	1.000	290	1	siRNA-SC-10 PSF-A488 IMPa4-A546 DAPI 8C1-siRNA-IMP-a2-a4 V2.00	0	32. siRNA-SC-10 PSF-A488 DAPI IMPa4-A546_c_TileScan_001 (Stage 3 of 49)	00-rnuV6xodRTziaTjULQteRf
254		Cell	3	0.000	1.000	291	2	siRNA-SC-10 PSF-A488 IMPa4-A546 DAPI 8C1-siRNA-IMP-a2-a4 V2.00	0	32. siRNA-SC-10 PSF-A488 DAPI IMPa4-A546_c_TileScan_001 (Stage 3 of 49)	00-rnuV6xodRTziaTjULQteRf
255		Cell	3	0.000	1.000	292	3	siRNA-SC-10 PSF-A488 IMPa4-A546 DAPI 8C1-siRNA-IMP-a2-a4 V2.00	0	32. siRNA-SC-10 PSF-A488 DAPI IMPa4-A546_c_TileScan_001 (Stage 3 of 49)	00-rnuV6xodRTziaTjULQteRf
254		Cell	3	0.000	1.000	293	4	siRNA-SC-10 PSF-A488 IMPa4-A546 DAPI 8C1-siRNA-IMP-a2-a4 V2.00	0	32. siRNA-SC-10 PSF-A488 DAPI IMPa4-A546_c_TileScan_001 (Stage 3 of 49)	00-rnuV6xodRTziaTjULQteRf
254		Cell	3	0.000	1.000	294	5	siRNA-SC-10 PSF-A488 IMPa4-A546 DAPI 8C1-siRNA-IMP-a2-a4 V2.00	0	32. siRNA-SC-10 PSF-A488 DAPI IMPa4-A546_c_TileScan_001 (Stage 3 of 49)	00-rnuV6xodRTziaTjULQteRf
254		Cell	3	0.000	1.000	295	6	siRNA-SC-10 PSF-A488 IMPa4-A546 DAPI 8C1-siRNA-IMP-a2-a4 V2.00	0	32. siRNA-SC-10 PSF-A488 DAPI IMPa4-A546_c_TileScan_001 (Stage 3 of 49)	00-rnuV6xodRTziaTjULQteRf
253		Cell	3	0.000	1.000	296	7	siRNA-SC-10 PSF-A488 IMPa4-A546 DAPI 8C1-siRNA-IMP-a2-a4 V2.00	0	32. siRNA-SC-10 PSF-A488 DAPI IMPa4-A546_c_TileScan_001 (Stage 3 of 49)	00-rnuV6xodRTziaTjULQteRf
254		Cell	3	0.000	1.000	297	8	siRNA-SC-10 PSF-A488 IMPa4-A546 DAPI 8C1-siRNA-IMP-a2-a4 V2.00	0	32. siRNA-SC-10 PSF-A488 DAPI IMPa4-A546_c_TileScan_001 (Stage 3 of 49)	00-rnuV6xodRTziaTjULQteRf
255		Cell	3	0.000	1.000	298	9	siRNA-SC-10 PSF-A488 IMPa4-A546 DAPI 8C1-siRNA-IMP-a2-a4 V2.00	0	32. siRNA-SC-10 PSF-A488 DAPI IMPa4-A546_c_TileScan_001 (Stage 3 of 49)	00-rnuV6xodRTziaTjULQteRf
255		Cell	3	0.000	1.000	299	10	siRNA-SC-10 PSF-A488 IMPa4-A546 DAPI 8C1-siRNA-IMP-a2-a4 V2.00	0	32. siRNA-SC-10 PSF-A488 DAPI IMPa4-A546_c_TileScan_001 (Stage 3 of 49)	00-rnuV6xodRTziaTjULQteRf
254		Cell	3	0.000	1.000	300	0	siRNA-SC-10 PSF-A488 IMPa4-A546 DAPI 8C1-siRNA-IMP-a2-a4 V2.00	0	32. siRNA-SC-10 PSF-A488 DAPI IMPa4-A546_d_TileScan_001 (Stage 4 of 49)	00-ihZmMwPd6ykWtB9yApjyhG
255		Cell	3	0.000	1.000	301	1	siRNA-SC-10 PSF-A488 IMPa4-A546 DAPI 8C1-siRNA-IMP-a2-a4 V2.00	0	32. siRNA-SC-10 PSF-A488 DAPI IMPa4-A546_d_TileScan_001 (Stage 4 of 49)	00-ihZmMwPd6ykWtB9yApjyhG
254		Cell	3	0.000	1.000	302	2	siRNA-SC-10 PSF-A488 IMPa4-A546 DAPI 8C1-siRNA-IMP-a2-a4 V2.00	0	32. siRNA-SC-10 PSF-A488 DAPI IMPa4-A546_d_TileScan_001 (Stage 4 of 49)	00-ihZmMwPd6ykWtB9yApjyhG
255		Cell	3	0.000	1.000	303	3	siRNA-SC-10 PSF-A488 IMPa4-A546 DAPI 8C1-siRNA-IMP-a2-a4 V2.00	0	32. siRNA-SC-10 PSF-A488 DAPI IMPa4-A546_d_TileScan_001 (Stage 4 of 49)	00-ihZmMwPd6ykWtB9yApjyhG
254		Cell	3	0.000	1.000	304	4	siRNA-SC-10 PSF-A488 IMPa4-A546 DAPI 8C1-siRNA-IMP-a2-a4 V2.00	0	32. siRNA-SC-10 PSF-A488 DAPI IMPa4-A546_d_TileScan_001 (Stage 4 of 49)	00-ihZmMwPd6ykWtB9yApjyhG
254		Cell	3	0.000	1.000	305	5	siRNA-SC-10 PSF-A488 IMPa4-A546 DAPI 8C1-siRNA-IMP-a2-a4 V2.00	0	32. siRNA-SC-10 PSF-A488 DAPI IMPa4-A546_d_TileScan_001 (Stage 4 of 49)	00-ihZmMwPd6ykWtB9yApjyhG
253		Cell	3	0.000	1.000	306	6	siRNA-SC-10 PSF-A488 IMPa4-A546 DAPI 8C1-siRNA-IMP-a2-a4 V2.00	0	32. siRNA-SC-10 PSF-A488 DAPI IMPa4-A546_d_TileScan_001 (Stage 4 of 49)	00-ihZmMwPd6ykWtB9yApjyhG
255		Cell	3	0.000	1.000	307	7	siRNA-SC-10 PSF-A488 IMPa4-A546 DAPI 8C1-siRNA-IMP-a2-a4 V2.00	0	32. siRNA-SC-10 PSF-A488 DAPI IMPa4-A546_d_TileScan_001 (Stage 4 of 49)	00-ihZmMwPd6ykWtB9yApjyhG
254		Cell	3	0.000	1.000	308	8	siRNA-SC-10 PSF-A488 IMPa4-A546 DAPI 8C1-siRNA-IMP-a2-a4 V2.00	0	32. siRNA-SC-10 PSF-A488 DAPI IMPa4-A546_d_TileScan_001 (Stage 4 of 49)	00-ihZmMwPd6ykWtB9yApjyhG
255		Cell	3	0.000	1.000	309	9	siRNA-SC-10 PSF-A488 IMPa4-A546 DAPI 8C1-siRNA-IMP-a2-a4 V2.00	0	32. siRNA-SC-10 PSF-A488 DAPI IMPa4-A546_d_TileScan_001 (Stage 4 of 49)	00-ihZmMwPd6ykWtB9yApjyhG
254		Cell	3	0.000	1.000	310	10	siRNA-SC-10 PSF-A488 IMPa4-A546 DAPI 8C1-siRNA-IMP-a2-a4 V2.00	0	32. siRNA-SC-10 PSF-A488 DAPI IMPa4-A546_d_TileScan_001 (Stage 4 of 49)	00-ihZmMwPd6ykWtB9yApjyhG
255		Cell	3	0.000	1.000	311	11	siRNA-SC-10 PSF-A488 IMPa4-A546 DAPI 8C1-siRNA-IMP-a2-a4 V2.00	0	32. siRNA-SC-10 PSF-A488 DAPI IMPa4-A546_d_TileScan_001 (Stage 4 of 49)	00-ihZmMwPd6ykWtB9yApjyhG
254		Cell	3	0.000	1.000	312	12	siRNA-SC-10 PSF-A488 IMPa4-A546 DAPI 8C1-siRNA-IMP-a2-a4 V2.00	0	32. siRNA-SC-10 PSF-A488 DAPI IMPa4-A546_d_TileScan_001 (Stage 4 of 49)	00-ihZmMwPd6ykWtB9yApjyhG
252		Cell	3	0.000	1.000	313	13	siRNA-SC-10 PSF-A488 IMPa4-A546 DAPI 8C1-siRNA-IMP-a2-a4 V2.00	0	32. siRNA-SC-10 PSF-A488 DAPI IMPa4-A546_d_TileScan_001 (Stage 4 of 49)	00-ihZmMwPd6ykWtB9yApjyhG
254		Cell	3	0.000	1.000	314	14	siRNA-SC-10 PSF-A488 IMPa4-A546 DAPI 8C1-siRNA-IMP-a2-a4 V2.00	0	32. siRNA-SC-10 PSF-A488 DAPI IMPa4-A546_d_TileScan_001 (Stage 4 of 49)	00-ihZmMwPd6ykWtB9yApjyhG
253		Cell	3	0.000	1.000	315	15	siRNA-SC-10 PSF-A488 IMPa4-A546 DAPI 8C1-siRNA-IMP-a2-a4 V2.00	0	32. siRNA-SC-10 PSF-A488 DAPI IMPa4-A546_d_TileScan_001 (Stage 4 of 49)	00-ihZmMwPd6ykWtB9yApjyhG
254		Cell	3	0.000	1.000	316	16	siRNA-SC-10 PSF-A488 IMPa4-A546 DAPI 8C1-siRNA-IMP-a2-a4 V2.00	0	32. siRNA-SC-10 PSF-A488 DAPI IMPa4-A546_d_TileScan_001 (Stage 4 of 49)	00-ihZmMwPd6ykWtB9yApjyhG
255		Cell	3	0.000	1.000	317	17	siRNA-SC-10 PSF-A488 IMPa4-A546 DAPI 8C1-siRNA-IMP-a2-a4 V2.00	0	32. siRNA-SC-10 PSF-A488 DAPI IMPa4-A546_d_TileScan_001 (Stage 4 of 49)	00-ihZmMwPd6ykWtB9yApjyhG
214		Cell	3	0.000	1.000	318	0	siRNA-SC-10 PSF-A488 IMPa4-A546 DAPI 8C1-siRNA-IMP-a2-a4 V2.00	0	32. siRNA-SC-10 PSF-A488 DAPI IMPa4-A546_e_TileScan_001 (Stage 5 of 49)	00-Pohgi8aA7vtWnBzgRTo4cN
254		Cell	3	0.000	1.000	319	1	siRNA-SC-10 PSF-A488 IMPa4-A546 DAPI 8C1-siRNA-IMP-a2-a4 V2.00	0	32. siRNA-SC-10 PSF-A488 DAPI IMPa4-A546_e_TileScan_001 (Stage 5 of 49)	00-Pohgi8aA7vtWnBzgRTo4cN
251		Cell	3	0.000	1.000	320	2	siRNA-SC-10 PSF-A488 IMPa4-A546 DAPI 8C1-siRNA-IMP-a2-a4 V2.00	0	32. siRNA-SC-10 PSF-A488 DAPI IMPa4-A546_e_TileScan_001 (Stage 5 of 49)	00-Pohgi8aA7vtWnBzgRTo4cN
255		Cell	3	0.000	1.000	321	3	siRNA-SC-10 PSF-A488 IMPa4-A546 DAPI 8C1-siRNA-IMP-a2-a4 V2.00	0	32. siRNA-SC-10 PSF-A488 DAPI IMPa4-A546_e_TileScan_001 (Stage 5 of 49)	00-Pohgi8aA7vtWnBzgRTo4cN
254		Cell	3	0.000	1.000	322	4	siRNA-SC-10 PSF-A488 IMPa4-A546 DAPI 8C1-siRNA-IMP-a2-a4 V2.00	0	32. siRNA-SC-10 PSF-A488 DAPI IMPa4-A546_e_TileScan_001 (Stage 5 of 49)	00-Pohgi8aA7vtWnBzgRTo4cN
254		Cell	3	0.000	1.000	323	5	siRNA-SC-10 PSF-A488 IMPa4-A546 DAPI 8C1-siRNA-IMP-a2-a4 V2.00	0	32. siRNA-SC-10 PSF-A488 DAPI IMPa4-A546_e_TileScan_001 (Stage 5 of 49)	00-Pohgi8aA7vtWnBzgRTo4cN
254		Cell	3	0.000	1.000	324	6	siRNA-SC-10 PSF-A488 IMPa4-A546 DAPI 8C1-siRNA-IMP-a2-a4 V2.00	0	32. siRNA-SC-10 PSF-A488 DAPI IMPa4-A546_e_TileScan_001 (Stage 5 of 49)	00-Pohgi8aA7vtWnBzgRTo4cN
254		Cell	3	0.000	1.000	325	7	siRNA-SC-10 PSF-A488 IMPa4-A546 DAPI 8C1-siRNA-IMP-a2-a4 V2.00	0	32. siRNA-SC-10 PSF-A488 DAPI IMPa4-A546_e_TileScan_001 (Stage 5 of 49)	00-Pohgi8aA7vtWnBzgRTo4cN
254		Cell	3	0.000	1.000	326	8	siRNA-SC-10 PSF-A488 IMPa4-A546 DAPI 8C1-siRNA-IMP-a2-a4 V2.00	0	32. siRNA-SC-10 PSF-A488 DAPI IMPa4-A546_e_TileScan_001 (Stage 5 of 49)	00-Pohgi8aA7vtWnBzgRTo4cN
253		Cell	3	0.000	1.000	327	9	siRNA-SC-10 PSF-A488 IMPa4-A546 DAPI 8C1-siRNA-IMP-a2-a4 V2.00	0	32. siRNA-SC-10 PSF-A488 DAPI IMPa4-A546_e_TileScan_001 (Stage 5 of 49)	00-Pohgi8aA7vtWnBzgRTo4cN
255		Cell	3	0.000	1.000	328	10	siRNA-SC-10 PSF-A488 IMPa4-A546 DAPI 8C1-siRNA-IMP-a2-a4 V2.00	0	32. siRNA-SC-10 PSF-A488 DAPI IMPa4-A546_e_TileScan_001 (Stage 5 of 49)	00-Pohgi8aA7vtWnBzgRTo4cN
255		Cell	3	0.000	1.000	329	11	siRNA-SC-10 PSF-A488 IMPa4-A546 DAPI 8C1-siRNA-IMP-a2-a4 V2.00	0	32. siRNA-SC-10 PSF-A488 DAPI IMPa4-A546_e_TileScan_001 (Stage 5 of 49)	00-Pohgi8aA7vtWnBzgRTo4cN
255		Cell	3	0.000	1.000	330	12	siRNA-SC-10 PSF-A488 IMPa4-A546 DAPI 8C1-siRNA-IMP-a2-a4 V2.00	0	32. siRNA-SC-10 PSF-A488 DAPI IMPa4-A546_e_TileScan_001 (Stage 5 of 49)	00-Pohgi8aA7vtWnBzgRTo4cN
255		Cell	3	0.000	1.000	331	13	siRNA-SC-10 PSF-A488 IMPa4-A546 DAPI 8C1-siRNA-IMP-a2-a4 V2.00	0	32. siRNA-SC-10 PSF-A488 DAPI IMPa4-A546_e_TileScan_001 (Stage 5 of 49)	00-Pohgi8aA7vtWnBzgRTo4cN
255		Cell	3	0.000	1.000	332	14	siRNA-SC-10 PSF-A488 IMPa4-A546 DAPI 8C1-siRNA-IMP-a2-a4 V2.00	0	32. siRNA-SC-10 PSF-A488 DAPI IMPa4-A546_e_TileScan_001 (Stage 5 of 49)	00-Pohgi8aA7vtWnBzgRTo4cN
254		Cell	3	0.000	1.000	333	15	siRNA-SC-10 PSF-A488 IMPa4-A546 DAPI 8C1-siRNA-IMP-a2-a4 V2.00	0	32. siRNA-SC-10 PSF-A488 DAPI IMPa4-A546_e_TileScan_001 (Stage 5 of 49)	00-Pohgi8aA7vtWnBzgRTo4cN
255		Cell	3	0.000	1.000	334	16	siRNA-SC-10 PSF-A488 IMPa4-A546 DAPI 8C1-siRNA-IMP-a2-a4 V2.00	0	32. siRNA-SC-10 PSF-A488 DAPI IMPa4-A546_e_TileScan_001 (Stage 5 of 49)	00-Pohgi8aA7vtWnBzgRTo4cN
255		Cell	3	0.000	1.000	335	17	siRNA-SC-10 PSF-A488 IMPa4-A546 DAPI 8C1-siRNA-IMP-a2-a4 V2.00	0	32. siRNA-SC-10 PSF-A488 DAPI IMPa4-A546_e_TileScan_001 (Stage 5 of 49)	00-Pohgi8aA7vtWnBzgRTo4cN
255		Cell	3	0.000	1.000	336	18	siRNA-SC-10 PSF-A488 IMPa4-A546 DAPI 8C1-siRNA-IMP-a2-a4 V2.00	0	32. siRNA-SC-10 PSF-A488 DAPI IMPa4-A546_e_TileScan_001 (Stage 5 of 49)	00-Pohgi8aA7vtWnBzgRTo4cN
254		Cell	3	0.000	1.000	337	19	siRNA-SC-10 PSF-A488 IMPa4-A546 DAPI 8C1-siRNA-IMP-a2-a4 V2.00	0	32. siRNA-SC-10 PSF-A488 DAPI IMPa4-A546_e_TileScan_001 (Stage 5 of 49)	00-Pohgi8aA7vtWnBzgRTo4cN
254		Cell	3	0.000	1.000	338	20	siRNA-SC-10 PSF-A488 IMPa4-A546 DAPI 8C1-siRNA-IMP-a2-a4 V2.00	0	32. siRNA-SC-10 PSF-A488 DAPI IMPa4-A546_e_TileScan_001 (Stage 5 of 49)	00-Pohgi8aA7vtWnBzgRTo4cN
254		Cell	3	0.000	1.000	339	21	siRNA-SC-10 PSF-A488 IMPa4-A546 DAPI 8C1-siRNA-IMP-a2-a4 V2.00	0	32. siRNA-SC-10 PSF-A488 DAPI IMPa4-A546_e_TileScan_001 (Stage 5 of 49)	00-Pohgi8aA7vtWnBzgRTo4cN
255		Cell	3	0.000	1.000	340	22	siRNA-SC-10 PSF-A488 IMPa4-A546 DAPI 8C1-siRNA-IMP-a2-a4 V2.00	0	32. siRNA-SC-10 PSF-A488 DAPI IMPa4-A546_e_TileScan_001 (Stage 5 of 49)	00-Pohgi8aA7vtWnBzgRTo4cN
254		Cell	3	0.000	1.000	341	23	siRNA-SC-10 PSF-A488 IMPa4-A546 DAPI 8C1-siRNA-IMP-a2-a4 V2.00	0	32. siRNA-SC-10 PSF-A488 DAPI IMPa4-A546_e_TileScan_001 (Stage 5 of 49)	00-Pohgi8aA7vtWnBzgRTo4cN
254		Cell	3	0.000	1.000	342	24	siRNA-SC-10 PSF-A488 IMPa4-A546 DAPI 8C1-siRNA-IMP-a2-a4 V2.00	0	32. siRNA-SC-10 PSF-A488 DAPI IMPa4-A546_e_TileScan_001 (Stage 5 of 49)	00-Pohgi8aA7vtWnBzgRTo4cN
255		Cell	3	0.000	1.000	343	25	siRNA-SC-10 PSF-A488 IMPa4-A546 DAPI 8C1-siRNA-IMP-a2-a4 V2.00	0	32. siRNA-SC-10 PSF-A488 DAPI IMPa4-A546_e_TileScan_001 (Stage 5 of 49)	00-Pohgi8aA7vtWnBzgRTo4cN
255		Cell	3	0.000	1.000	344	26	siRNA-SC-10 PSF-A488 IMPa4-A546 DAPI 8C1-siRNA-IMP-a2-a4 V2.00	0	32. siRNA-SC-10 PSF-A488 DAPI IMPa4-A546_e_TileScan_001 (Stage 5 of 49)	00-Pohgi8aA7vtWnBzgRTo4cN
254		Cell	3	0.000	1.000	345	27	siRNA-SC-10 PSF-A488 IMPa4-A546 DAPI 8C1-siRNA-IMP-a2-a4 V2.00	0	32. siRNA-SC-10 PSF-A488 DAPI IMPa4-A546_e_TileScan_001 (Stage 5 of 49)	00-Pohgi8aA7vtWnBzgRTo4cN
253		Cell	3	0.000	1.000	346	28	siRNA-SC-10 PSF-A488 IMPa4-A546 DAPI 8C1-siRNA-IMP-a2-a4 V2.00	0	32. siRNA-SC-10 PSF-A488 DAPI IMPa4-A546_e_TileScan_001 (Stage 5 of 49)	00-Pohgi8aA7vtWnBzgRTo4cN
254		Cell	3	0.000	1.000	347	29	siRNA-SC-10 PSF-A488 IMPa4-A546 DAPI 8C1-siRNA-IMP-a2-a4 V2.00	0	32. siRNA-SC-10 PSF-A488 DAPI IMPa4-A546_e_TileScan_001 (Stage 5 of 49)	00-Pohgi8aA7vtWnBzgRTo4cN
254		Cell	3	0.000	1.000	348	30	siRNA-SC-10 PSF-A488 IMPa4-A546 DAPI 8C1-siRNA-IMP-a2-a4 V2.00	0	32. siRNA-SC-10 PSF-A488 DAPI IMPa4-A546_e_TileScan_001 (Stage 5 of 49)	00-Pohgi8aA7vtWnBzgRTo4cN
255		Cell	3	0.000	1.000	349	31	siRNA-SC-10 PSF-A488 IMPa4-A546 DAPI 8C1-siRNA-IMP-a2-a4 V2.00	0	32. siRNA-SC-10 PSF-A488 DAPI IMPa4-A546_e_TileScan_001 (Stage 5 of 49)	00-Pohgi8aA7vtWnBzgRTo4cN
208		Cell	3	0.000	1.000	350	0	siRNA-SC-10 PSF-A488 IMPa4-A546 DAPI 8C1-siRNA-IMP-a2-a4 V2.00	0	32. siRNA-SC-10 PSF-A488 DAPI IMPa4-A546_f_TileScan_001 (Stage 6 of 49)	00-h5gfChXMeixHFMfAbY4osU
254		Cell	3	0.000	1.000	351	1	siRNA-SC-10 PSF-A488 IMPa4-A546 DAPI 8C1-siRNA-IMP-a2-a4 V2.00	0	32. siRNA-SC-10 PSF-A488 DAPI IMPa4-A546_f_TileScan_001 (Stage 6 of 49)	00-h5gfChXMeixHFMfAbY4osU
254		Cell	3	0.000	1.000	352	2	siRNA-SC-10 PSF-A488 IMPa4-A546 DAPI 8C1-siRNA-IMP-a2-a4 V2.00	0	32. siRNA-SC-10 PSF-A488 DAPI IMPa4-A546_f_TileScan_001 (Stage 6 of 49)	00-h5gfChXMeixHFMfAbY4osU
246		Cell	3	0.000	1.000	353	3	siRNA-SC-10 PSF-A488 IMPa4-A546 DAPI 8C1-siRNA-IMP-a2-a4 V2.00	0	32. siRNA-SC-10 PSF-A488 DAPI IMPa4-A546_f_TileScan_001 (Stage 6 of 49)	00-h5gfChXMeixHFMfAbY4osU
254		Cell	3	0.000	1.000	354	4	siRNA-SC-10 PSF-A488 IMPa4-A546 DAPI 8C1-siRNA-IMP-a2-a4 V2.00	0	32. siRNA-SC-10 PSF-A488 DAPI IMPa4-A546_f_TileScan_001 (Stage 6 of 49)	00-h5gfChXMeixHFMfAbY4osU
255		Cell	3	0.000	1.000	355	5	siRNA-SC-10 PSF-A488 IMPa4-A546 DAPI 8C1-siRNA-IMP-a2-a4 V2.00	0	32. siRNA-SC-10 PSF-A488 DAPI IMPa4-A546_f_TileScan_001 (Stage 6 of 49)	00-h5gfChXMeixHFMfAbY4osU
254		Cell	3	0.000	1.000	356	6	siRNA-SC-10 PSF-A488 IMPa4-A546 DAPI 8C1-siRNA-IMP-a2-a4 V2.00	0	32. siRNA-SC-10 PSF-A488 DAPI IMPa4-A546_f_TileScan_001 (Stage 6 of 49)	00-h5gfChXMeixHFMfAbY4osU
248		Cell	3	0.000	1.000	357	7	siRNA-SC-10 PSF-A488 IMPa4-A546 DAPI 8C1-siRNA-IMP-a2-a4 V2.00	0	32. siRNA-SC-10 PSF-A488 DAPI IMPa4-A546_f_TileScan_001 (Stage 6 of 49)	00-h5gfChXMeixHFMfAbY4osU
254		Cell	3	0.000	1.000	358	8	siRNA-SC-10 PSF-A488 IMPa4-A546 DAPI 8C1-siRNA-IMP-a2-a4 V2.00	0	32. siRNA-SC-10 PSF-A488 DAPI IMPa4-A546_f_TileScan_001 (Stage 6 of 49)	00-h5gfChXMeixHFMfAbY4osU
255		Cell	3	0.000	1.000	359	9	siRNA-SC-10 PSF-A488 IMPa4-A546 DAPI 8C1-siRNA-IMP-a2-a4 V2.00	0	32. siRNA-SC-10 PSF-A488 DAPI IMPa4-A546_f_TileScan_001 (Stage 6 of 49)	00-h5gfChXMeixHFMfAbY4osU
254		Cell	3	0.000	1.000	360	10	siRNA-SC-10 PSF-A488 IMPa4-A546 DAPI 8C1-siRNA-IMP-a2-a4 V2.00	0	32. siRNA-SC-10 PSF-A488 DAPI IMPa4-A546_f_TileScan_001 (Stage 6 of 49)	00-h5gfChXMeixHFMfAbY4osU
195		Cell	3	0.000	1.000	361	11	siRNA-SC-10 PSF-A488 IMPa4-A546 DAPI 8C1-siRNA-IMP-a2-a4 V2.00	0	32. siRNA-SC-10 PSF-A488 DAPI IMPa4-A546_f_TileScan_001 (Stage 6 of 49)	00-h5gfChXMeixHFMfAbY4osU
255		Cell	3	0.000	1.000	362	12	siRNA-SC-10 PSF-A488 IMPa4-A546 DAPI 8C1-siRNA-IMP-a2-a4 V2.00	0	32. siRNA-SC-10 PSF-A488 DAPI IMPa4-A546_f_TileScan_001 (Stage 6 of 49)	00-h5gfChXMeixHFMfAbY4osU
255		Cell	3	0.000	1.000	363	13	siRNA-SC-10 PSF-A488 IMPa4-A546 DAPI 8C1-siRNA-IMP-a2-a4 V2.00	0	32. siRNA-SC-10 PSF-A488 DAPI IMPa4-A546_f_TileScan_001 (Stage 6 of 49)	00-h5gfChXMeixHFMfAbY4osU
255		Cell	3	0.000	1.000	364	14	siRNA-SC-10 PSF-A488 IMPa4-A546 DAPI 8C1-siRNA-IMP-a2-a4 V2.00	0	32. siRNA-SC-10 PSF-A488 DAPI IMPa4-A546_f_TileScan_001 (Stage 6 of 49)	00-h5gfChXMeixHFMfAbY4osU
254		Cell	3	0.000	1.000	365	15	siRNA-SC-10 PSF-A488 IMPa4-A546 DAPI 8C1-siRNA-IMP-a2-a4 V2.00	0	32. siRNA-SC-10 PSF-A488 DAPI IMPa4-A546_f_TileScan_001 (Stage 6 of 49)	00-h5gfChXMeixHFMfAbY4osU
255		Cell	3	0.000	1.000	366	16	siRNA-SC-10 PSF-A488 IMPa4-A546 DAPI 8C1-siRNA-IMP-a2-a4 V2.00	0	32. siRNA-SC-10 PSF-A488 DAPI IMPa4-A546_f_TileScan_001 (Stage 6 of 49)	00-h5gfChXMeixHFMfAbY4osU
255		Cell	3	0.000	1.000	367	17	siRNA-SC-10 PSF-A488 IMPa4-A546 DAPI 8C1-siRNA-IMP-a2-a4 V2.00	0	32. siRNA-SC-10 PSF-A488 DAPI IMPa4-A546_f_TileScan_001 (Stage 6 of 49)	00-h5gfChXMeixHFMfAbY4osU
254		Cell	3	0.000	1.000	368	18	siRNA-SC-10 PSF-A488 IMPa4-A546 DAPI 8C1-siRNA-IMP-a2-a4 V2.00	0	32. siRNA-SC-10 PSF-A488 DAPI IMPa4-A546_f_TileScan_001 (Stage 6 of 49)	00-h5gfChXMeixHFMfAbY4osU
255		Cell	3	0.000	1.000	369	19	siRNA-SC-10 PSF-A488 IMPa4-A546 DAPI 8C1-siRNA-IMP-a2-a4 V2.00	0	32. siRNA-SC-10 PSF-A488 DAPI IMPa4-A546_f_TileScan_001 (Stage 6 of 49)	00-h5gfChXMeixHFMfAbY4osU
254		Cell	3	0.000	1.000	370	20	siRNA-SC-10 PSF-A488 IMPa4-A546 DAPI 8C1-siRNA-IMP-a2-a4 V2.00	0	32. siRNA-SC-10 PSF-A488 DAPI IMPa4-A546_f_TileScan_001 (Stage 6 of 49)	00-h5gfChXMeixHFMfAbY4osU
252		Cell	3	0.000	1.000	371	0	siRNA-SC-10 PSF-A488 IMPa4-A546 DAPI 8C1-siRNA-IMP-a2-a4 V2.00	0	32. siRNA-SC-10 PSF-A488 DAPI IMPa4-A546_g_TileScan_001 (Stage 7 of 49)	00-KJGzGyAs2tsaZweAQMhs2E
254		Cell	3	0.000	1.000	372	1	siRNA-SC-10 PSF-A488 IMPa4-A546 DAPI 8C1-siRNA-IMP-a2-a4 V2.00	0	32. siRNA-SC-10 PSF-A488 DAPI IMPa4-A546_g_TileScan_001 (Stage 7 of 49)	00-KJGzGyAs2tsaZweAQMhs2E
253		Cell	3	0.000	1.000	373	2	siRNA-SC-10 PSF-A488 IMPa4-A546 DAPI 8C1-siRNA-IMP-a2-a4 V2.00	0	32. siRNA-SC-10 PSF-A488 DAPI IMPa4-A546_g_TileScan_001 (Stage 7 of 49)	00-KJGzGyAs2tsaZweAQMhs2E
249		Cell	3	0.000	1.000	374	3	siRNA-SC-10 PSF-A488 IMPa4-A546 DAPI 8C1-siRNA-IMP-a2-a4 V2.00	0	32. siRNA-SC-10 PSF-A488 DAPI IMPa4-A546_g_TileScan_001 (Stage 7 of 49)	00-KJGzGyAs2tsaZweAQMhs2E
243		Cell	3	0.000	1.000	375	4	siRNA-SC-10 PSF-A488 IMPa4-A546 DAPI 8C1-siRNA-IMP-a2-a4 V2.00	0	32. siRNA-SC-10 PSF-A488 DAPI IMPa4-A546_g_TileScan_001 (Stage 7 of 49)	00-KJGzGyAs2tsaZweAQMhs2E
254		Cell	3	0.000	1.000	376	5	siRNA-SC-10 PSF-A488 IMPa4-A546 DAPI 8C1-siRNA-IMP-a2-a4 V2.00	0	32. siRNA-SC-10 PSF-A488 DAPI IMPa4-A546_g_TileScan_001 (Stage 7 of 49)	00-KJGzGyAs2tsaZweAQMhs2E
247		Cell	3	0.000	1.000	377	6	siRNA-SC-10 PSF-A488 IMPa4-A546 DAPI 8C1-siRNA-IMP-a2-a4 V2.00	0	32. siRNA-SC-10 PSF-A488 DAPI IMPa4-A546_g_TileScan_001 (Stage 7 of 49)	00-KJGzGyAs2tsaZweAQMhs2E
254		Cell	3	0.000	1.000	378	7	siRNA-SC-10 PSF-A488 IMPa4-A546 DAPI 8C1-siRNA-IMP-a2-a4 V2.00	0	32. siRNA-SC-10 PSF-A488 DAPI IMPa4-A546_g_TileScan_001 (Stage 7 of 49)	00-KJGzGyAs2tsaZweAQMhs2E
240		Cell	3	0.000	1.000	379	8	siRNA-SC-10 PSF-A488 IMPa4-A546 DAPI 8C1-siRNA-IMP-a2-a4 V2.00	0	32. siRNA-SC-10 PSF-A488 DAPI IMPa4-A546_g_TileScan_001 (Stage 7 of 49)	00-KJGzGyAs2tsaZweAQMhs2E
254		Cell	3	0.000	1.000	380	9	siRNA-SC-10 PSF-A488 IMPa4-A546 DAPI 8C1-siRNA-IMP-a2-a4 V2.00	0	32. siRNA-SC-10 PSF-A488 DAPI IMPa4-A546_g_TileScan_001 (Stage 7 of 49)	00-KJGzGyAs2tsaZweAQMhs2E
254		Cell	3	0.000	1.000	381	10	siRNA-SC-10 PSF-A488 IMPa4-A546 DAPI 8C1-siRNA-IMP-a2-a4 V2.00	0	32. siRNA-SC-10 PSF-A488 DAPI IMPa4-A546_g_TileScan_001 (Stage 7 of 49)	00-KJGzGyAs2tsaZweAQMhs2E
255		Cell	3	0.000	1.000	382	11	siRNA-SC-10 PSF-A488 IMPa4-A546 DAPI 8C1-siRNA-IMP-a2-a4 V2.00	0	32. siRNA-SC-10 PSF-A488 DAPI IMPa4-A546_g_TileScan_001 (Stage 7 of 49)	00-KJGzGyAs2tsaZweAQMhs2E
254		Cell	3	0.000	1.000	383	12	siRNA-SC-10 PSF-A488 IMPa4-A546 DAPI 8C1-siRNA-IMP-a2-a4 V2.00	0	32. siRNA-SC-10 PSF-A488 DAPI IMPa4-A546_g_TileScan_001 (Stage 7 of 49)	00-KJGzGyAs2tsaZweAQMhs2E
254		Cell	3	0.000	1.000	384	13	siRNA-SC-10 PSF-A488 IMPa4-A546 DAPI 8C1-siRNA-IMP-a2-a4 V2.00	0	32. siRNA-SC-10 PSF-A488 DAPI IMPa4-A546_g_TileScan_001 (Stage 7 of 49)	00-KJGzGyAs2tsaZweAQMhs2E
254		Cell	3	0.000	1.000	385	14	siRNA-SC-10 PSF-A488 IMPa4-A546 DAPI 8C1-siRNA-IMP-a2-a4 V2.00	0	32. siRNA-SC-10 PSF-A488 DAPI IMPa4-A546_g_TileScan_001 (Stage 7 of 49)	00-KJGzGyAs2tsaZweAQMhs2E
254		Cell	3	0.000	1.000	386	15	siRNA-SC-10 PSF-A488 IMPa4-A546 DAPI 8C1-siRNA-IMP-a2-a4 V2.00	0	32. siRNA-SC-10 PSF-A488 DAPI IMPa4-A546_g_TileScan_001 (Stage 7 of 49)	00-KJGzGyAs2tsaZweAQMhs2E
254		Cell	3	0.000	1.000	387	16	siRNA-SC-10 PSF-A488 IMPa4-A546 DAPI 8C1-siRNA-IMP-a2-a4 V2.00	0	32. siRNA-SC-10 PSF-A488 DAPI IMPa4-A546_g_TileScan_001 (Stage 7 of 49)	00-KJGzGyAs2tsaZweAQMhs2E
255		Cell	3	0.000	1.000	388	17	siRNA-SC-10 PSF-A488 IMPa4-A546 DAPI 8C1-siRNA-IMP-a2-a4 V2.00	0	32. siRNA-SC-10 PSF-A488 DAPI IMPa4-A546_g_TileScan_001 (Stage 7 of 49)	00-KJGzGyAs2tsaZweAQMhs2E
255		Cell	3	0.000	1.000	389	18	siRNA-SC-10 PSF-A488 IMPa4-A546 DAPI 8C1-siRNA-IMP-a2-a4 V2.00	0	32. siRNA-SC-10 PSF-A488 DAPI IMPa4-A546_g_TileScan_001 (Stage 7 of 49)	00-KJGzGyAs2tsaZweAQMhs2E
255		Cell	3	0.000	1.000	390	19	siRNA-SC-10 PSF-A488 IMPa4-A546 DAPI 8C1-siRNA-IMP-a2-a4 V2.00	0	32. siRNA-SC-10 PSF-A488 DAPI IMPa4-A546_g_TileScan_001 (Stage 7 of 49)	00-KJGzGyAs2tsaZweAQMhs2E
254		Cell	3	0.000	1.000	391	20	siRNA-SC-10 PSF-A488 IMPa4-A546 DAPI 8C1-siRNA-IMP-a2-a4 V2.00	0	32. siRNA-SC-10 PSF-A488 DAPI IMPa4-A546_g_TileScan_001 (Stage 7 of 49)	00-KJGzGyAs2tsaZweAQMhs2E
254		Cell	3	0.000	1.000	392	21	siRNA-SC-10 PSF-A488 IMPa4-A546 DAPI 8C1-siRNA-IMP-a2-a4 V2.00	0	32. siRNA-SC-10 PSF-A488 DAPI IMPa4-A546_g_TileScan_001 (Stage 7 of 49)	00-KJGzGyAs2tsaZweAQMhs2E
255		Cell	3	0.000	1.000	393	22	siRNA-SC-10 PSF-A488 IMPa4-A546 DAPI 8C1-siRNA-IMP-a2-a4 V2.00	0	32. siRNA-SC-10 PSF-A488 DAPI IMPa4-A546_g_TileScan_001 (Stage 7 of 49)	00-KJGzGyAs2tsaZweAQMhs2E
253		Cell	3	0.000	1.000	394	0	siRNA-SC-10 PSF-A488 IMPa4-A546 DAPI 8C1-siRNA-IMP-a2-a4 V2.00	0	32. siRNA-SC-10 PSF-A488 DAPI IMPa4-A546_h_TileScan_001 (Stage 8 of 49)	00-VHXFBxqkwA8yKvGMMWfSrF
254		Cell	3	0.000	1.000	395	1	siRNA-SC-10 PSF-A488 IMPa4-A546 DAPI 8C1-siRNA-IMP-a2-a4 V2.00	0	32. siRNA-SC-10 PSF-A488 DAPI IMPa4-A546_h_TileScan_001 (Stage 8 of 49)	00-VHXFBxqkwA8yKvGMMWfSrF
251		Cell	3	0.000	1.000	396	2	siRNA-SC-10 PSF-A488 IMPa4-A546 DAPI 8C1-siRNA-IMP-a2-a4 V2.00	0	32. siRNA-SC-10 PSF-A488 DAPI IMPa4-A546_h_TileScan_001 (Stage 8 of 49)	00-VHXFBxqkwA8yKvGMMWfSrF
254		Cell	3	0.000	1.000	397	3	siRNA-SC-10 PSF-A488 IMPa4-A546 DAPI 8C1-siRNA-IMP-a2-a4 V2.00	0	32. siRNA-SC-10 PSF-A488 DAPI IMPa4-A546_h_TileScan_001 (Stage 8 of 49)	00-VHXFBxqkwA8yKvGMMWfSrF
254		Cell	3	0.000	1.000	398	4	siRNA-SC-10 PSF-A488 IMPa4-A546 DAPI 8C1-siRNA-IMP-a2-a4 V2.00	0	32. siRNA-SC-10 PSF-A488 DAPI IMPa4-A546_h_TileScan_001 (Stage 8 of 49)	00-VHXFBxqkwA8yKvGMMWfSrF
254		Cell	3	0.000	1.000	399	5	siRNA-SC-10 PSF-A488 IMPa4-A546 DAPI 8C1-siRNA-IMP-a2-a4 V2.00	0	32. siRNA-SC-10 PSF-A488 DAPI IMPa4-A546_h_TileScan_001 (Stage 8 of 49)	00-VHXFBxqkwA8yKvGMMWfSrF
254		Cell	3	0.000	1.000	400	6	siRNA-SC-10 PSF-A488 IMPa4-A546 DAPI 8C1-siRNA-IMP-a2-a4 V2.00	0	32. siRNA-SC-10 PSF-A488 DAPI IMPa4-A546_h_TileScan_001 (Stage 8 of 49)	00-VHXFBxqkwA8yKvGMMWfSrF
254		Cell	3	0.000	1.000	401	7	siRNA-SC-10 PSF-A488 IMPa4-A546 DAPI 8C1-siRNA-IMP-a2-a4 V2.00	0	32. siRNA-SC-10 PSF-A488 DAPI IMPa4-A546_h_TileScan_001 (Stage 8 of 49)	00-VHXFBxqkwA8yKvGMMWfSrF
254		Cell	3	0.000	1.000	402	8	siRNA-SC-10 PSF-A488 IMPa4-A546 DAPI 8C1-siRNA-IMP-a2-a4 V2.00	0	32. siRNA-SC-10 PSF-A488 DAPI IMPa4-A546_h_TileScan_001 (Stage 8 of 49)	00-VHXFBxqkwA8yKvGMMWfSrF
254		Cell	3	0.000	1.000	403	9	siRNA-SC-10 PSF-A488 IMPa4-A546 DAPI 8C1-siRNA-IMP-a2-a4 V2.00	0	32. siRNA-SC-10 PSF-A488 DAPI IMPa4-A546_h_TileScan_001 (Stage 8 of 49)	00-VHXFBxqkwA8yKvGMMWfSrF
255		Cell	3	0.000	1.000	404	10	siRNA-SC-10 PSF-A488 IMPa4-A546 DAPI 8C1-siRNA-IMP-a2-a4 V2.00	0	32. siRNA-SC-10 PSF-A488 DAPI IMPa4-A546_h_TileScan_001 (Stage 8 of 49)	00-VHXFBxqkwA8yKvGMMWfSrF
255		Cell	3	0.000	1.000	405	0	siRNA-SC-10 PSF-A488 IMPa4-A546 DAPI 8C1-siRNA-IMP-a2-a4 V2.00	0	32. siRNA-SC-10 PSF-A488 DAPI IMPa4-A546_i_TileScan_001 (Stage 9 of 49)	00-KpwXVFTnvnV2obPXTAybzL
254		Cell	3	0.000	1.000	406	1	siRNA-SC-10 PSF-A488 IMPa4-A546 DAPI 8C1-siRNA-IMP-a2-a4 V2.00	0	32. siRNA-SC-10 PSF-A488 DAPI IMPa4-A546_i_TileScan_001 (Stage 9 of 49)	00-KpwXVFTnvnV2obPXTAybzL
254		Cell	3	0.000	1.000	407	2	siRNA-SC-10 PSF-A488 IMPa4-A546 DAPI 8C1-siRNA-IMP-a2-a4 V2.00	0	32. siRNA-SC-10 PSF-A488 DAPI IMPa4-A546_i_TileScan_001 (Stage 9 of 49)	00-KpwXVFTnvnV2obPXTAybzL
249		Cell	3	0.000	1.000	408	3	siRNA-SC-10 PSF-A488 IMPa4-A546 DAPI 8C1-siRNA-IMP-a2-a4 V2.00	0	32. siRNA-SC-10 PSF-A488 DAPI IMPa4-A546_i_TileScan_001 (Stage 9 of 49)	00-KpwXVFTnvnV2obPXTAybzL
254		Cell	3	0.000	1.000	409	4	siRNA-SC-10 PSF-A488 IMPa4-A546 DAPI 8C1-siRNA-IMP-a2-a4 V2.00	0	32. siRNA-SC-10 PSF-A488 DAPI IMPa4-A546_i_TileScan_001 (Stage 9 of 49)	00-KpwXVFTnvnV2obPXTAybzL
254		Cell	3	0.000	1.000	410	5	siRNA-SC-10 PSF-A488 IMPa4-A546 DAPI 8C1-siRNA-IMP-a2-a4 V2.00	0	32. siRNA-SC-10 PSF-A488 DAPI IMPa4-A546_i_TileScan_001 (Stage 9 of 49)	00-KpwXVFTnvnV2obPXTAybzL
255		Cell	3	0.000	1.000	411	6	siRNA-SC-10 PSF-A488 IMPa4-A546 DAPI 8C1-siRNA-IMP-a2-a4 V2.00	0	32. siRNA-SC-10 PSF-A488 DAPI IMPa4-A546_i_TileScan_001 (Stage 9 of 49)	00-KpwXVFTnvnV2obPXTAybzL
254		Cell	3	0.000	1.000	412	7	siRNA-SC-10 PSF-A488 IMPa4-A546 DAPI 8C1-siRNA-IMP-a2-a4 V2.00	0	32. siRNA-SC-10 PSF-A488 DAPI IMPa4-A546_i_TileScan_001 (Stage 9 of 49)	00-KpwXVFTnvnV2obPXTAybzL
255		Cell	3	0.000	1.000	413	8	siRNA-SC-10 PSF-A488 IMPa4-A546 DAPI 8C1-siRNA-IMP-a2-a4 V2.00	0	32. siRNA-SC-10 PSF-A488 DAPI IMPa4-A546_i_TileScan_001 (Stage 9 of 49)	00-KpwXVFTnvnV2obPXTAybzL
253		Cell	3	0.000	1.000	414	9	siRNA-SC-10 PSF-A488 IMPa4-A546 DAPI 8C1-siRNA-IMP-a2-a4 V2.00	0	32. siRNA-SC-10 PSF-A488 DAPI IMPa4-A546_i_TileScan_001 (Stage 9 of 49)	00-KpwXVFTnvnV2obPXTAybzL
254		Cell	3	0.000	1.000	415	10	siRNA-SC-10 PSF-A488 IMPa4-A546 DAPI 8C1-siRNA-IMP-a2-a4 V2.00	0	32. siRNA-SC-10 PSF-A488 DAPI IMPa4-A546_i_TileScan_001 (Stage 9 of 49)	00-KpwXVFTnvnV2obPXTAybzL
254		Cell	3	0.000	1.000	416	11	siRNA-SC-10 PSF-A488 IMPa4-A546 DAPI 8C1-siRNA-IMP-a2-a4 V2.00	0	32. siRNA-SC-10 PSF-A488 DAPI IMPa4-A546_i_TileScan_001 (Stage 9 of 49)	00-KpwXVFTnvnV2obPXTAybzL
254		Cell	3	0.000	1.000	417	12	siRNA-SC-10 PSF-A488 IMPa4-A546 DAPI 8C1-siRNA-IMP-a2-a4 V2.00	0	32. siRNA-SC-10 PSF-A488 DAPI IMPa4-A546_i_TileScan_001 (Stage 9 of 49)	00-KpwXVFTnvnV2obPXTAybzL
254		Cell	3	0.000	1.000	418	13	siRNA-SC-10 PSF-A488 IMPa4-A546 DAPI 8C1-siRNA-IMP-a2-a4 V2.00	0	32. siRNA-SC-10 PSF-A488 DAPI IMPa4-A546_i_TileScan_001 (Stage 9 of 49)	00-KpwXVFTnvnV2obPXTAybzL
254		Cell	3	0.000	1.000	419	14	siRNA-SC-10 PSF-A488 IMPa4-A546 DAPI 8C1-siRNA-IMP-a2-a4 V2.00	0	32. siRNA-SC-10 PSF-A488 DAPI IMPa4-A546_i_TileScan_001 (Stage 9 of 49)	00-KpwXVFTnvnV2obPXTAybzL
252		Cell	3	0.000	1.000	420	15	siRNA-SC-10 PSF-A488 IMPa4-A546 DAPI 8C1-siRNA-IMP-a2-a4 V2.00	0	32. siRNA-SC-10 PSF-A488 DAPI IMPa4-A546_i_TileScan_001 (Stage 9 of 49)	00-KpwXVFTnvnV2obPXTAybzL
254		Cell	3	0.000	1.000	421	16	siRNA-SC-10 PSF-A488 IMPa4-A546 DAPI 8C1-siRNA-IMP-a2-a4 V2.00	0	32. siRNA-SC-10 PSF-A488 DAPI IMPa4-A546_i_TileScan_001 (Stage 9 of 49)	00-KpwXVFTnvnV2obPXTAybzL
255		Cell	3	0.000	1.000	422	17	siRNA-SC-10 PSF-A488 IMPa4-A546 DAPI 8C1-siRNA-IMP-a2-a4 V2.00	0	32. siRNA-SC-10 PSF-A488 DAPI IMPa4-A546_i_TileScan_001 (Stage 9 of 49)	00-KpwXVFTnvnV2obPXTAybzL
254		Cell	3	0.000	1.000	423	18	siRNA-SC-10 PSF-A488 IMPa4-A546 DAPI 8C1-siRNA-IMP-a2-a4 V2.00	0	32. siRNA-SC-10 PSF-A488 DAPI IMPa4-A546_i_TileScan_001 (Stage 9 of 49)	00-KpwXVFTnvnV2obPXTAybzL
249		Cell	3	0.000	1.000	424	0	siRNA-SC-10 PSF-A488 IMPa4-A546 DAPI 8C1-siRNA-IMP-a2-a4 V2.00	0	32. siRNA-SC-10 PSF-A488 DAPI IMPa4-A546_j_TileScan_001 (Stage 10 of 49)	00-Y4VdnEpVEtGLEzSmF265QL
255		Cell	3	0.000	1.000	425	1	siRNA-SC-10 PSF-A488 IMPa4-A546 DAPI 8C1-siRNA-IMP-a2-a4 V2.00	0	32. siRNA-SC-10 PSF-A488 DAPI IMPa4-A546_j_TileScan_001 (Stage 10 of 49)	00-Y4VdnEpVEtGLEzSmF265QL
251		Cell	3	0.000	1.000	426	2	siRNA-SC-10 PSF-A488 IMPa4-A546 DAPI 8C1-siRNA-IMP-a2-a4 V2.00	0	32. siRNA-SC-10 PSF-A488 DAPI IMPa4-A546_j_TileScan_001 (Stage 10 of 49)	00-Y4VdnEpVEtGLEzSmF265QL
255		Cell	3	0.000	1.000	427	3	siRNA-SC-10 PSF-A488 IMPa4-A546 DAPI 8C1-siRNA-IMP-a2-a4 V2.00	0	32. siRNA-SC-10 PSF-A488 DAPI IMPa4-A546_j_TileScan_001 (Stage 10 of 49)	00-Y4VdnEpVEtGLEzSmF265QL
254		Cell	3	0.000	1.000	428	4	siRNA-SC-10 PSF-A488 IMPa4-A546 DAPI 8C1-siRNA-IMP-a2-a4 V2.00	0	32. siRNA-SC-10 PSF-A488 DAPI IMPa4-A546_j_TileScan_001 (Stage 10 of 49)	00-Y4VdnEpVEtGLEzSmF265QL
254		Cell	3	0.000	1.000	429	5	siRNA-SC-10 PSF-A488 IMPa4-A546 DAPI 8C1-siRNA-IMP-a2-a4 V2.00	0	32. siRNA-SC-10 PSF-A488 DAPI IMPa4-A546_j_TileScan_001 (Stage 10 of 49)	00-Y4VdnEpVEtGLEzSmF265QL
254		Cell	3	0.000	1.000	430	6	siRNA-SC-10 PSF-A488 IMPa4-A546 DAPI 8C1-siRNA-IMP-a2-a4 V2.00	0	32. siRNA-SC-10 PSF-A488 DAPI IMPa4-A546_j_TileScan_001 (Stage 10 of 49)	00-Y4VdnEpVEtGLEzSmF265QL
240		Cell	3	0.000	1.000	431	7	siRNA-SC-10 PSF-A488 IMPa4-A546 DAPI 8C1-siRNA-IMP-a2-a4 V2.00	0	32. siRNA-SC-10 PSF-A488 DAPI IMPa4-A546_j_TileScan_001 (Stage 10 of 49)	00-Y4VdnEpVEtGLEzSmF265QL
244		Cell	3	0.000	1.000	432	8	siRNA-SC-10 PSF-A488 IMPa4-A546 DAPI 8C1-siRNA-IMP-a2-a4 V2.00	0	32. siRNA-SC-10 PSF-A488 DAPI IMPa4-A546_j_TileScan_001 (Stage 10 of 49)	00-Y4VdnEpVEtGLEzSmF265QL
254		Cell	3	0.000	1.000	433	9	siRNA-SC-10 PSF-A488 IMPa4-A546 DAPI 8C1-siRNA-IMP-a2-a4 V2.00	0	32. siRNA-SC-10 PSF-A488 DAPI IMPa4-A546_j_TileScan_001 (Stage 10 of 49)	00-Y4VdnEpVEtGLEzSmF265QL
255		Cell	3	0.000	1.000	434	10	siRNA-SC-10 PSF-A488 IMPa4-A546 DAPI 8C1-siRNA-IMP-a2-a4 V2.00	0	32. siRNA-SC-10 PSF-A488 DAPI IMPa4-A546_j_TileScan_001 (Stage 10 of 49)	00-Y4VdnEpVEtGLEzSmF265QL
254		Cell	3	0.000	1.000	435	11	siRNA-SC-10 PSF-A488 IMPa4-A546 DAPI 8C1-siRNA-IMP-a2-a4 V2.00	0	32. siRNA-SC-10 PSF-A488 DAPI IMPa4-A546_j_TileScan_001 (Stage 10 of 49)	00-Y4VdnEpVEtGLEzSmF265QL
254		Cell	3	0.000	1.000	436	12	siRNA-SC-10 PSF-A488 IMPa4-A546 DAPI 8C1-siRNA-IMP-a2-a4 V2.00	0	32. siRNA-SC-10 PSF-A488 DAPI IMPa4-A546_j_TileScan_001 (Stage 10 of 49)	00-Y4VdnEpVEtGLEzSmF265QL
255		Cell	3	0.000	1.000	437	13	siRNA-SC-10 PSF-A488 IMPa4-A546 DAPI 8C1-siRNA-IMP-a2-a4 V2.00	0	32. siRNA-SC-10 PSF-A488 DAPI IMPa4-A546_j_TileScan_001 (Stage 10 of 49)	00-Y4VdnEpVEtGLEzSmF265QL
254		Cell	3	0.000	1.000	438	14	siRNA-SC-10 PSF-A488 IMPa4-A546 DAPI 8C1-siRNA-IMP-a2-a4 V2.00	0	32. siRNA-SC-10 PSF-A488 DAPI IMPa4-A546_j_TileScan_001 (Stage 10 of 49)	00-Y4VdnEpVEtGLEzSmF265QL
254		Cell	3	0.000	1.000	439	15	siRNA-SC-10 PSF-A488 IMPa4-A546 DAPI 8C1-siRNA-IMP-a2-a4 V2.00	0	32. siRNA-SC-10 PSF-A488 DAPI IMPa4-A546_j_TileScan_001 (Stage 10 of 49)	00-Y4VdnEpVEtGLEzSmF265QL
255		Cell	3	0.000	1.000	440	16	siRNA-SC-10 PSF-A488 IMPa4-A546 DAPI 8C1-siRNA-IMP-a2-a4 V2.00	0	32. siRNA-SC-10 PSF-A488 DAPI IMPa4-A546_j_TileScan_001 (Stage 10 of 49)	00-Y4VdnEpVEtGLEzSmF265QL
248		Cell	3	0.000	1.000	441	0	siRNA-SC-10 PSF-A488 IMPa4-A546 DAPI 8C1-siRNA-IMP-a2-a4 V2.00	0	32. siRNA-SC-10 PSF-A488 DAPI IMPa4-A546_k_TileScan_001 (Stage 11 of 49)	00-xdjdBijXe7qMceSpfNhytB
255		Cell	3	0.000	1.000	442	1	siRNA-SC-10 PSF-A488 IMPa4-A546 DAPI 8C1-siRNA-IMP-a2-a4 V2.00	0	32. siRNA-SC-10 PSF-A488 DAPI IMPa4-A546_k_TileScan_001 (Stage 11 of 49)	00-xdjdBijXe7qMceSpfNhytB
254		Cell	3	0.000	1.000	443	2	siRNA-SC-10 PSF-A488 IMPa4-A546 DAPI 8C1-siRNA-IMP-a2-a4 V2.00	0	32. siRNA-SC-10 PSF-A488 DAPI IMPa4-A546_k_TileScan_001 (Stage 11 of 49)	00-xdjdBijXe7qMceSpfNhytB
253		Cell	3	0.000	1.000	444	3	siRNA-SC-10 PSF-A488 IMPa4-A546 DAPI 8C1-siRNA-IMP-a2-a4 V2.00	0	32. siRNA-SC-10 PSF-A488 DAPI IMPa4-A546_k_TileScan_001 (Stage 11 of 49)	00-xdjdBijXe7qMceSpfNhytB
254		Cell	3	0.000	1.000	445	4	siRNA-SC-10 PSF-A488 IMPa4-A546 DAPI 8C1-siRNA-IMP-a2-a4 V2.00	0	32. siRNA-SC-10 PSF-A488 DAPI IMPa4-A546_k_TileScan_001 (Stage 11 of 49)	00-xdjdBijXe7qMceSpfNhytB
254		Cell	3	0.000	1.000	446	5	siRNA-SC-10 PSF-A488 IMPa4-A546 DAPI 8C1-siRNA-IMP-a2-a4 V2.00	0	32. siRNA-SC-10 PSF-A488 DAPI IMPa4-A546_k_TileScan_001 (Stage 11 of 49)	00-xdjdBijXe7qMceSpfNhytB
255		Cell	3	0.000	1.000	447	6	siRNA-SC-10 PSF-A488 IMPa4-A546 DAPI 8C1-siRNA-IMP-a2-a4 V2.00	0	32. siRNA-SC-10 PSF-A488 DAPI IMPa4-A546_k_TileScan_001 (Stage 11 of 49)	00-xdjdBijXe7qMceSpfNhytB
254		Cell	3	0.000	1.000	448	7	siRNA-SC-10 PSF-A488 IMPa4-A546 DAPI 8C1-siRNA-IMP-a2-a4 V2.00	0	32. siRNA-SC-10 PSF-A488 DAPI IMPa4-A546_k_TileScan_001 (Stage 11 of 49)	00-xdjdBijXe7qMceSpfNhytB
254		Cell	3	0.000	1.000	449	8	siRNA-SC-10 PSF-A488 IMPa4-A546 DAPI 8C1-siRNA-IMP-a2-a4 V2.00	0	32. siRNA-SC-10 PSF-A488 DAPI IMPa4-A546_k_TileScan_001 (Stage 11 of 49)	00-xdjdBijXe7qMceSpfNhytB
255		Cell	3	0.000	1.000	450	9	siRNA-SC-10 PSF-A488 IMPa4-A546 DAPI 8C1-siRNA-IMP-a2-a4 V2.00	0	32. siRNA-SC-10 PSF-A488 DAPI IMPa4-A546_k_TileScan_001 (Stage 11 of 49)	00-xdjdBijXe7qMceSpfNhytB
254		Cell	3	0.000	1.000	451	10	siRNA-SC-10 PSF-A488 IMPa4-A546 DAPI 8C1-siRNA-IMP-a2-a4 V2.00	0	32. siRNA-SC-10 PSF-A488 DAPI IMPa4-A546_k_TileScan_001 (Stage 11 of 49)	00-xdjdBijXe7qMceSpfNhytB
254		Cell	3	0.000	1.000	452	11	siRNA-SC-10 PSF-A488 IMPa4-A546 DAPI 8C1-siRNA-IMP-a2-a4 V2.00	0	32. siRNA-SC-10 PSF-A488 DAPI IMPa4-A546_k_TileScan_001 (Stage 11 of 49)	00-xdjdBijXe7qMceSpfNhytB
254		Cell	3	0.000	1.000	453	12	siRNA-SC-10 PSF-A488 IMPa4-A546 DAPI 8C1-siRNA-IMP-a2-a4 V2.00	0	32. siRNA-SC-10 PSF-A488 DAPI IMPa4-A546_k_TileScan_001 (Stage 11 of 49)	00-xdjdBijXe7qMceSpfNhytB
255		Cell	3	0.000	1.000	454	13	siRNA-SC-10 PSF-A488 IMPa4-A546 DAPI 8C1-siRNA-IMP-a2-a4 V2.00	0	32. siRNA-SC-10 PSF-A488 DAPI IMPa4-A546_k_TileScan_001 (Stage 11 of 49)	00-xdjdBijXe7qMceSpfNhytB
254		Cell	3	0.000	1.000	455	14	siRNA-SC-10 PSF-A488 IMPa4-A546 DAPI 8C1-siRNA-IMP-a2-a4 V2.00	0	32. siRNA-SC-10 PSF-A488 DAPI IMPa4-A546_k_TileScan_001 (Stage 11 of 49)	00-xdjdBijXe7qMceSpfNhytB
254		Cell	3	0.000	1.000	456	0	siRNA-SC-10 PSF-A488 IMPa4-A546 DAPI 8C1-siRNA-IMP-a2-a4 V2.00	0	32. siRNA-SC-10 PSF-A488 DAPI IMPa4-A546_l_TileScan_001 (Stage 12 of 49)	00-XVE4Y4d2JiqZiwQK4oqBC8
246		Cell	3	0.000	1.000	457	1	siRNA-SC-10 PSF-A488 IMPa4-A546 DAPI 8C1-siRNA-IMP-a2-a4 V2.00	0	32. siRNA-SC-10 PSF-A488 DAPI IMPa4-A546_l_TileScan_001 (Stage 12 of 49)	00-XVE4Y4d2JiqZiwQK4oqBC8
254		Cell	3	0.000	1.000	458	2	siRNA-SC-10 PSF-A488 IMPa4-A546 DAPI 8C1-siRNA-IMP-a2-a4 V2.00	0	32. siRNA-SC-10 PSF-A488 DAPI IMPa4-A546_l_TileScan_001 (Stage 12 of 49)	00-XVE4Y4d2JiqZiwQK4oqBC8
254		Cell	3	0.000	1.000	459	3	siRNA-SC-10 PSF-A488 IMPa4-A546 DAPI 8C1-siRNA-IMP-a2-a4 V2.00	0	32. siRNA-SC-10 PSF-A488 DAPI IMPa4-A546_l_TileScan_001 (Stage 12 of 49)	00-XVE4Y4d2JiqZiwQK4oqBC8
254		Cell	3	0.000	1.000	460	4	siRNA-SC-10 PSF-A488 IMPa4-A546 DAPI 8C1-siRNA-IMP-a2-a4 V2.00	0	32. siRNA-SC-10 PSF-A488 DAPI IMPa4-A546_l_TileScan_001 (Stage 12 of 49)	00-XVE4Y4d2JiqZiwQK4oqBC8
254		Cell	3	0.000	1.000	461	5	siRNA-SC-10 PSF-A488 IMPa4-A546 DAPI 8C1-siRNA-IMP-a2-a4 V2.00	0	32. siRNA-SC-10 PSF-A488 DAPI IMPa4-A546_l_TileScan_001 (Stage 12 of 49)	00-XVE4Y4d2JiqZiwQK4oqBC8
245		Cell	3	0.000	1.000	462	6	siRNA-SC-10 PSF-A488 IMPa4-A546 DAPI 8C1-siRNA-IMP-a2-a4 V2.00	0	32. siRNA-SC-10 PSF-A488 DAPI IMPa4-A546_l_TileScan_001 (Stage 12 of 49)	00-XVE4Y4d2JiqZiwQK4oqBC8
255		Cell	3	0.000	1.000	463	7	siRNA-SC-10 PSF-A488 IMPa4-A546 DAPI 8C1-siRNA-IMP-a2-a4 V2.00	0	32. siRNA-SC-10 PSF-A488 DAPI IMPa4-A546_l_TileScan_001 (Stage 12 of 49)	00-XVE4Y4d2JiqZiwQK4oqBC8
255		Cell	3	0.000	1.000	464	8	siRNA-SC-10 PSF-A488 IMPa4-A546 DAPI 8C1-siRNA-IMP-a2-a4 V2.00	0	32. siRNA-SC-10 PSF-A488 DAPI IMPa4-A546_l_TileScan_001 (Stage 12 of 49)	00-XVE4Y4d2JiqZiwQK4oqBC8
254		Cell	3	0.000	1.000	465	9	siRNA-SC-10 PSF-A488 IMPa4-A546 DAPI 8C1-siRNA-IMP-a2-a4 V2.00	0	32. siRNA-SC-10 PSF-A488 DAPI IMPa4-A546_l_TileScan_001 (Stage 12 of 49)	00-XVE4Y4d2JiqZiwQK4oqBC8
254		Cell	3	0.000	1.000	466	10	siRNA-SC-10 PSF-A488 IMPa4-A546 DAPI 8C1-siRNA-IMP-a2-a4 V2.00	0	32. siRNA-SC-10 PSF-A488 DAPI IMPa4-A546_l_TileScan_001 (Stage 12 of 49)	00-XVE4Y4d2JiqZiwQK4oqBC8
255		Cell	3	0.000	1.000	467	11	siRNA-SC-10 PSF-A488 IMPa4-A546 DAPI 8C1-siRNA-IMP-a2-a4 V2.00	0	32. siRNA-SC-10 PSF-A488 DAPI IMPa4-A546_l_TileScan_001 (Stage 12 of 49)	00-XVE4Y4d2JiqZiwQK4oqBC8
254		Cell	3	0.000	1.000	468	12	siRNA-SC-10 PSF-A488 IMPa4-A546 DAPI 8C1-siRNA-IMP-a2-a4 V2.00	0	32. siRNA-SC-10 PSF-A488 DAPI IMPa4-A546_l_TileScan_001 (Stage 12 of 49)	00-XVE4Y4d2JiqZiwQK4oqBC8
255		Cell	3	0.000	1.000	469	13	siRNA-SC-10 PSF-A488 IMPa4-A546 DAPI 8C1-siRNA-IMP-a2-a4 V2.00	0	32. siRNA-SC-10 PSF-A488 DAPI IMPa4-A546_l_TileScan_001 (Stage 12 of 49)	00-XVE4Y4d2JiqZiwQK4oqBC8
254		Cell	3	0.000	1.000	470	14	siRNA-SC-10 PSF-A488 IMPa4-A546 DAPI 8C1-siRNA-IMP-a2-a4 V2.00	0	32. siRNA-SC-10 PSF-A488 DAPI IMPa4-A546_l_TileScan_001 (Stage 12 of 49)	00-XVE4Y4d2JiqZiwQK4oqBC8
255		Cell	3	0.000	1.000	471	15	siRNA-SC-10 PSF-A488 IMPa4-A546 DAPI 8C1-siRNA-IMP-a2-a4 V2.00	0	32. siRNA-SC-10 PSF-A488 DAPI IMPa4-A546_l_TileScan_001 (Stage 12 of 49)	00-XVE4Y4d2JiqZiwQK4oqBC8
254		Cell	3	0.000	1.000	472	16	siRNA-SC-10 PSF-A488 IMPa4-A546 DAPI 8C1-siRNA-IMP-a2-a4 V2.00	0	32. siRNA-SC-10 PSF-A488 DAPI IMPa4-A546_l_TileScan_001 (Stage 12 of 49)	00-XVE4Y4d2JiqZiwQK4oqBC8
255		Cell	3	0.000	1.000	473	17	siRNA-SC-10 PSF-A488 IMPa4-A546 DAPI 8C1-siRNA-IMP-a2-a4 V2.00	0	32. siRNA-SC-10 PSF-A488 DAPI IMPa4-A546_l_TileScan_001 (Stage 12 of 49)	00-XVE4Y4d2JiqZiwQK4oqBC8
255		Cell	3	0.000	1.000	474	18	siRNA-SC-10 PSF-A488 IMPa4-A546 DAPI 8C1-siRNA-IMP-a2-a4 V2.00	0	32. siRNA-SC-10 PSF-A488 DAPI IMPa4-A546_l_TileScan_001 (Stage 12 of 49)	00-XVE4Y4d2JiqZiwQK4oqBC8
254		Cell	3	0.000	1.000	475	19	siRNA-SC-10 PSF-A488 IMPa4-A546 DAPI 8C1-siRNA-IMP-a2-a4 V2.00	0	32. siRNA-SC-10 PSF-A488 DAPI IMPa4-A546_l_TileScan_001 (Stage 12 of 49)	00-XVE4Y4d2JiqZiwQK4oqBC8
254		Cell	3	0.000	1.000	476	20	siRNA-SC-10 PSF-A488 IMPa4-A546 DAPI 8C1-siRNA-IMP-a2-a4 V2.00	0	32. siRNA-SC-10 PSF-A488 DAPI IMPa4-A546_l_TileScan_001 (Stage 12 of 49)	00-XVE4Y4d2JiqZiwQK4oqBC8
254		Cell	3	0.000	1.000	477	21	siRNA-SC-10 PSF-A488 IMPa4-A546 DAPI 8C1-siRNA-IMP-a2-a4 V2.00	0	32. siRNA-SC-10 PSF-A488 DAPI IMPa4-A546_l_TileScan_001 (Stage 12 of 49)	00-XVE4Y4d2JiqZiwQK4oqBC8
255		Cell	3	0.000	1.000	478	22	siRNA-SC-10 PSF-A488 IMPa4-A546 DAPI 8C1-siRNA-IMP-a2-a4 V2.00	0	32. siRNA-SC-10 PSF-A488 DAPI IMPa4-A546_l_TileScan_001 (Stage 12 of 49)	00-XVE4Y4d2JiqZiwQK4oqBC8
255		Cell	3	0.000	1.000	479	23	siRNA-SC-10 PSF-A488 IMPa4-A546 DAPI 8C1-siRNA-IMP-a2-a4 V2.00	0	32. siRNA-SC-10 PSF-A488 DAPI IMPa4-A546_l_TileScan_001 (Stage 12 of 49)	00-XVE4Y4d2JiqZiwQK4oqBC8
255		Cell	3	0.000	1.000	480	24	siRNA-SC-10 PSF-A488 IMPa4-A546 DAPI 8C1-siRNA-IMP-a2-a4 V2.00	0	32. siRNA-SC-10 PSF-A488 DAPI IMPa4-A546_l_TileScan_001 (Stage 12 of 49)	00-XVE4Y4d2JiqZiwQK4oqBC8
255		Cell	3	0.000	1.000	481	0	siRNA-SC-10 PSF-A488 IMPa4-A546 DAPI 8C1-siRNA-IMP-a2-a4 V2.00	0	32. siRNA-SC-10 PSF-A488 DAPI IMPa4-A546_m_TileScan_001 (Stage 13 of 49)	00-t4q6xkvDTSHjPYKhtCjpek
255		Cell	3	0.000	1.000	482	1	siRNA-SC-10 PSF-A488 IMPa4-A546 DAPI 8C1-siRNA-IMP-a2-a4 V2.00	0	32. siRNA-SC-10 PSF-A488 DAPI IMPa4-A546_m_TileScan_001 (Stage 13 of 49)	00-t4q6xkvDTSHjPYKhtCjpek
254		Cell	3	0.000	1.000	483	2	siRNA-SC-10 PSF-A488 IMPa4-A546 DAPI 8C1-siRNA-IMP-a2-a4 V2.00	0	32. siRNA-SC-10 PSF-A488 DAPI IMPa4-A546_m_TileScan_001 (Stage 13 of 49)	00-t4q6xkvDTSHjPYKhtCjpek
240		Cell	3	0.000	1.000	484	3	siRNA-SC-10 PSF-A488 IMPa4-A546 DAPI 8C1-siRNA-IMP-a2-a4 V2.00	0	32. siRNA-SC-10 PSF-A488 DAPI IMPa4-A546_m_TileScan_001 (Stage 13 of 49)	00-t4q6xkvDTSHjPYKhtCjpek
254		Cell	3	0.000	1.000	485	4	siRNA-SC-10 PSF-A488 IMPa4-A546 DAPI 8C1-siRNA-IMP-a2-a4 V2.00	0	32. siRNA-SC-10 PSF-A488 DAPI IMPa4-A546_m_TileScan_001 (Stage 13 of 49)	00-t4q6xkvDTSHjPYKhtCjpek
253		Cell	3	0.000	1.000	486	5	siRNA-SC-10 PSF-A488 IMPa4-A546 DAPI 8C1-siRNA-IMP-a2-a4 V2.00	0	32. siRNA-SC-10 PSF-A488 DAPI IMPa4-A546_m_TileScan_001 (Stage 13 of 49)	00-t4q6xkvDTSHjPYKhtCjpek
255		Cell	3	0.000	1.000	487	6	siRNA-SC-10 PSF-A488 IMPa4-A546 DAPI 8C1-siRNA-IMP-a2-a4 V2.00	0	32. siRNA-SC-10 PSF-A488 DAPI IMPa4-A546_m_TileScan_001 (Stage 13 of 49)	00-t4q6xkvDTSHjPYKhtCjpek
255		Cell	3	0.000	1.000	488	7	siRNA-SC-10 PSF-A488 IMPa4-A546 DAPI 8C1-siRNA-IMP-a2-a4 V2.00	0	32. siRNA-SC-10 PSF-A488 DAPI IMPa4-A546_m_TileScan_001 (Stage 13 of 49)	00-t4q6xkvDTSHjPYKhtCjpek
254		Cell	3	0.000	1.000	489	8	siRNA-SC-10 PSF-A488 IMPa4-A546 DAPI 8C1-siRNA-IMP-a2-a4 V2.00	0	32. siRNA-SC-10 PSF-A488 DAPI IMPa4-A546_m_TileScan_001 (Stage 13 of 49)	00-t4q6xkvDTSHjPYKhtCjpek
255		Cell	3	0.000	1.000	490	9	siRNA-SC-10 PSF-A488 IMPa4-A546 DAPI 8C1-siRNA-IMP-a2-a4 V2.00	0	32. siRNA-SC-10 PSF-A488 DAPI IMPa4-A546_m_TileScan_001 (Stage 13 of 49)	00-t4q6xkvDTSHjPYKhtCjpek
252		Cell	3	0.000	1.000	491	10	siRNA-SC-10 PSF-A488 IMPa4-A546 DAPI 8C1-siRNA-IMP-a2-a4 V2.00	0	32. siRNA-SC-10 PSF-A488 DAPI IMPa4-A546_m_TileScan_001 (Stage 13 of 49)	00-t4q6xkvDTSHjPYKhtCjpek
254		Cell	3	0.000	1.000	492	11	siRNA-SC-10 PSF-A488 IMPa4-A546 DAPI 8C1-siRNA-IMP-a2-a4 V2.00	0	32. siRNA-SC-10 PSF-A488 DAPI IMPa4-A546_m_TileScan_001 (Stage 13 of 49)	00-t4q6xkvDTSHjPYKhtCjpek
255		Cell	3	0.000	1.000	493	12	siRNA-SC-10 PSF-A488 IMPa4-A546 DAPI 8C1-siRNA-IMP-a2-a4 V2.00	0	32. siRNA-SC-10 PSF-A488 DAPI IMPa4-A546_m_TileScan_001 (Stage 13 of 49)	00-t4q6xkvDTSHjPYKhtCjpek
255		Cell	3	0.000	1.000	494	13	siRNA-SC-10 PSF-A488 IMPa4-A546 DAPI 8C1-siRNA-IMP-a2-a4 V2.00	0	32. siRNA-SC-10 PSF-A488 DAPI IMPa4-A546_m_TileScan_001 (Stage 13 of 49)	00-t4q6xkvDTSHjPYKhtCjpek
250		Cell	3	0.000	1.000	495	0	siRNA-SC-10 PSF-A488 IMPa4-A546 DAPI 8C1-siRNA-IMP-a2-a4 V2.00	0	32. siRNA-SC-10 PSF-A488 DAPI IMPa4-A546_n_TileScan_001 (Stage 14 of 49)	00-hvafrp5ATgPA85y7pofALK
246		Cell	3	0.000	1.000	496	1	siRNA-SC-10 PSF-A488 IMPa4-A546 DAPI 8C1-siRNA-IMP-a2-a4 V2.00	0	32. siRNA-SC-10 PSF-A488 DAPI IMPa4-A546_n_TileScan_001 (Stage 14 of 49)	00-hvafrp5ATgPA85y7pofALK
253		Cell	3	0.000	1.000	497	2	siRNA-SC-10 PSF-A488 IMPa4-A546 DAPI 8C1-siRNA-IMP-a2-a4 V2.00	0	32. siRNA-SC-10 PSF-A488 DAPI IMPa4-A546_n_TileScan_001 (Stage 14 of 49)	00-hvafrp5ATgPA85y7pofALK
255		Cell	3	0.000	1.000	498	3	siRNA-SC-10 PSF-A488 IMPa4-A546 DAPI 8C1-siRNA-IMP-a2-a4 V2.00	0	32. siRNA-SC-10 PSF-A488 DAPI IMPa4-A546_n_TileScan_001 (Stage 14 of 49)	00-hvafrp5ATgPA85y7pofALK
255		Cell	3	0.000	1.000	499	4	siRNA-SC-10 PSF-A488 IMPa4-A546 DAPI 8C1-siRNA-IMP-a2-a4 V2.00	0	32. siRNA-SC-10 PSF-A488 DAPI IMPa4-A546_n_TileScan_001 (Stage 14 of 49)	00-hvafrp5ATgPA85y7pofALK
254		Cell	3	0.000	1.000	500	5	siRNA-SC-10 PSF-A488 IMPa4-A546 DAPI 8C1-siRNA-IMP-a2-a4 V2.00	0	32. siRNA-SC-10 PSF-A488 DAPI IMPa4-A546_n_TileScan_001 (Stage 14 of 49)	00-hvafrp5ATgPA85y7pofALK
254		Cell	3	0.000	1.000	501	6	siRNA-SC-10 PSF-A488 IMPa4-A546 DAPI 8C1-siRNA-IMP-a2-a4 V2.00	0	32. siRNA-SC-10 PSF-A488 DAPI IMPa4-A546_n_TileScan_001 (Stage 14 of 49)	00-hvafrp5ATgPA85y7pofALK
254		Cell	3	0.000	1.000	502	7	siRNA-SC-10 PSF-A488 IMPa4-A546 DAPI 8C1-siRNA-IMP-a2-a4 V2.00	0	32. siRNA-SC-10 PSF-A488 DAPI IMPa4-A546_n_TileScan_001 (Stage 14 of 49)	00-hvafrp5ATgPA85y7pofALK
254		Cell	3	0.000	1.000	503	8	siRNA-SC-10 PSF-A488 IMPa4-A546 DAPI 8C1-siRNA-IMP-a2-a4 V2.00	0	32. siRNA-SC-10 PSF-A488 DAPI IMPa4-A546_n_TileScan_001 (Stage 14 of 49)	00-hvafrp5ATgPA85y7pofALK
254		Cell	3	0.000	1.000	504	9	siRNA-SC-10 PSF-A488 IMPa4-A546 DAPI 8C1-siRNA-IMP-a2-a4 V2.00	0	32. siRNA-SC-10 PSF-A488 DAPI IMPa4-A546_n_TileScan_001 (Stage 14 of 49)	00-hvafrp5ATgPA85y7pofALK
255		Cell	3	0.000	1.000	505	10	siRNA-SC-10 PSF-A488 IMPa4-A546 DAPI 8C1-siRNA-IMP-a2-a4 V2.00	0	32. siRNA-SC-10 PSF-A488 DAPI IMPa4-A546_n_TileScan_001 (Stage 14 of 49)	00-hvafrp5ATgPA85y7pofALK
255		Cell	3	0.000	1.000	506	11	siRNA-SC-10 PSF-A488 IMPa4-A546 DAPI 8C1-siRNA-IMP-a2-a4 V2.00	0	32. siRNA-SC-10 PSF-A488 DAPI IMPa4-A546_n_TileScan_001 (Stage 14 of 49)	00-hvafrp5ATgPA85y7pofALK
254		Cell	3	0.000	1.000	507	0	siRNA-SC-10 PSF-A488 IMPa4-A546 DAPI 8C1-siRNA-IMP-a2-a4 V2.00	0	32. siRNA-SC-10 PSF-A488 DAPI IMPa4-A546_o_TileScan_001 (Stage 15 of 49)	00-cewxc3DftRZrxMzxmfoCY8
255		Cell	3	0.000	1.000	508	1	siRNA-SC-10 PSF-A488 IMPa4-A546 DAPI 8C1-siRNA-IMP-a2-a4 V2.00	0	32. siRNA-SC-10 PSF-A488 DAPI IMPa4-A546_o_TileScan_001 (Stage 15 of 49)	00-cewxc3DftRZrxMzxmfoCY8
255		Cell	3	0.000	1.000	509	2	siRNA-SC-10 PSF-A488 IMPa4-A546 DAPI 8C1-siRNA-IMP-a2-a4 V2.00	0	32. siRNA-SC-10 PSF-A488 DAPI IMPa4-A546_o_TileScan_001 (Stage 15 of 49)	00-cewxc3DftRZrxMzxmfoCY8
255		Cell	3	0.000	1.000	510	3	siRNA-SC-10 PSF-A488 IMPa4-A546 DAPI 8C1-siRNA-IMP-a2-a4 V2.00	0	32. siRNA-SC-10 PSF-A488 DAPI IMPa4-A546_o_TileScan_001 (Stage 15 of 49)	00-cewxc3DftRZrxMzxmfoCY8
254		Cell	3	0.000	1.000	511	4	siRNA-SC-10 PSF-A488 IMPa4-A546 DAPI 8C1-siRNA-IMP-a2-a4 V2.00	0	32. siRNA-SC-10 PSF-A488 DAPI IMPa4-A546_o_TileScan_001 (Stage 15 of 49)	00-cewxc3DftRZrxMzxmfoCY8
254		Cell	3	0.000	1.000	512	5	siRNA-SC-10 PSF-A488 IMPa4-A546 DAPI 8C1-siRNA-IMP-a2-a4 V2.00	0	32. siRNA-SC-10 PSF-A488 DAPI IMPa4-A546_o_TileScan_001 (Stage 15 of 49)	00-cewxc3DftRZrxMzxmfoCY8
254		Cell	3	0.000	1.000	513	0	siRNA-SC-10 PSF-A488 IMPa4-A546 DAPI 8C1-siRNA-IMP-a2-a4 V2.00	0	32. siRNA-SC-10 PSF-A488 DAPI IMPa4-A546_p_TileScan_001 (Stage 16 of 49)	00-a97G3P43gCWJtG4GwtECHL
255		Cell	3	0.000	1.000	514	1	siRNA-SC-10 PSF-A488 IMPa4-A546 DAPI 8C1-siRNA-IMP-a2-a4 V2.00	0	32. siRNA-SC-10 PSF-A488 DAPI IMPa4-A546_p_TileScan_001 (Stage 16 of 49)	00-a97G3P43gCWJtG4GwtECHL
253		Cell	3	0.000	1.000	515	2	siRNA-SC-10 PSF-A488 IMPa4-A546 DAPI 8C1-siRNA-IMP-a2-a4 V2.00	0	32. siRNA-SC-10 PSF-A488 DAPI IMPa4-A546_p_TileScan_001 (Stage 16 of 49)	00-a97G3P43gCWJtG4GwtECHL
254		Cell	3	0.000	1.000	516	3	siRNA-SC-10 PSF-A488 IMPa4-A546 DAPI 8C1-siRNA-IMP-a2-a4 V2.00	0	32. siRNA-SC-10 PSF-A488 DAPI IMPa4-A546_p_TileScan_001 (Stage 16 of 49)	00-a97G3P43gCWJtG4GwtECHL
236		Cell	3	0.000	1.000	517	4	siRNA-SC-10 PSF-A488 IMPa4-A546 DAPI 8C1-siRNA-IMP-a2-a4 V2.00	0	32. siRNA-SC-10 PSF-A488 DAPI IMPa4-A546_p_TileScan_001 (Stage 16 of 49)	00-a97G3P43gCWJtG4GwtECHL
254		Cell	3	0.000	1.000	518	0	siRNA-SC-10 PSF-A488 IMPa4-A546 DAPI 8C1-siRNA-IMP-a2-a4 V2.00	0	32. siRNA-SC-10 PSF-A488 DAPI IMPa4-A546_q_TileScan_001 (Stage 17 of 49)	00-SfNq5gDTr6UuZRBnNY5GyM
254		Cell	3	0.000	1.000	519	1	siRNA-SC-10 PSF-A488 IMPa4-A546 DAPI 8C1-siRNA-IMP-a2-a4 V2.00	0	32. siRNA-SC-10 PSF-A488 DAPI IMPa4-A546_q_TileScan_001 (Stage 17 of 49)	00-SfNq5gDTr6UuZRBnNY5GyM
255		Cell	3	0.000	1.000	520	2	siRNA-SC-10 PSF-A488 IMPa4-A546 DAPI 8C1-siRNA-IMP-a2-a4 V2.00	0	32. siRNA-SC-10 PSF-A488 DAPI IMPa4-A546_q_TileScan_001 (Stage 17 of 49)	00-SfNq5gDTr6UuZRBnNY5GyM
255		Cell	3	0.000	1.000	521	3	siRNA-SC-10 PSF-A488 IMPa4-A546 DAPI 8C1-siRNA-IMP-a2-a4 V2.00	0	32. siRNA-SC-10 PSF-A488 DAPI IMPa4-A546_q_TileScan_001 (Stage 17 of 49)	00-SfNq5gDTr6UuZRBnNY5GyM
254		Cell	3	0.000	1.000	522	4	siRNA-SC-10 PSF-A488 IMPa4-A546 DAPI 8C1-siRNA-IMP-a2-a4 V2.00	0	32. siRNA-SC-10 PSF-A488 DAPI IMPa4-A546_q_TileScan_001 (Stage 17 of 49)	00-SfNq5gDTr6UuZRBnNY5GyM
255		Cell	3	0.000	1.000	523	5	siRNA-SC-10 PSF-A488 IMPa4-A546 DAPI 8C1-siRNA-IMP-a2-a4 V2.00	0	32. siRNA-SC-10 PSF-A488 DAPI IMPa4-A546_q_TileScan_001 (Stage 17 of 49)	00-SfNq5gDTr6UuZRBnNY5GyM
255		Cell	3	0.000	1.000	524	6	siRNA-SC-10 PSF-A488 IMPa4-A546 DAPI 8C1-siRNA-IMP-a2-a4 V2.00	0	32. siRNA-SC-10 PSF-A488 DAPI IMPa4-A546_q_TileScan_001 (Stage 17 of 49)	00-SfNq5gDTr6UuZRBnNY5GyM
254		Cell	3	0.000	1.000	525	7	siRNA-SC-10 PSF-A488 IMPa4-A546 DAPI 8C1-siRNA-IMP-a2-a4 V2.00	0	32. siRNA-SC-10 PSF-A488 DAPI IMPa4-A546_q_TileScan_001 (Stage 17 of 49)	00-SfNq5gDTr6UuZRBnNY5GyM
255		Cell	3	0.000	1.000	526	8	siRNA-SC-10 PSF-A488 IMPa4-A546 DAPI 8C1-siRNA-IMP-a2-a4 V2.00	0	32. siRNA-SC-10 PSF-A488 DAPI IMPa4-A546_q_TileScan_001 (Stage 17 of 49)	00-SfNq5gDTr6UuZRBnNY5GyM
254		Cell	3	0.000	1.000	527	9	siRNA-SC-10 PSF-A488 IMPa4-A546 DAPI 8C1-siRNA-IMP-a2-a4 V2.00	0	32. siRNA-SC-10 PSF-A488 DAPI IMPa4-A546_q_TileScan_001 (Stage 17 of 49)	00-SfNq5gDTr6UuZRBnNY5GyM
246		Cell	3	0.000	1.000	528	10	siRNA-SC-10 PSF-A488 IMPa4-A546 DAPI 8C1-siRNA-IMP-a2-a4 V2.00	0	32. siRNA-SC-10 PSF-A488 DAPI IMPa4-A546_q_TileScan_001 (Stage 17 of 49)	00-SfNq5gDTr6UuZRBnNY5GyM
254		Cell	3	0.000	1.000	529	11	siRNA-SC-10 PSF-A488 IMPa4-A546 DAPI 8C1-siRNA-IMP-a2-a4 V2.00	0	32. siRNA-SC-10 PSF-A488 DAPI IMPa4-A546_q_TileScan_001 (Stage 17 of 49)	00-SfNq5gDTr6UuZRBnNY5GyM
254		Cell	3	0.000	1.000	530	12	siRNA-SC-10 PSF-A488 IMPa4-A546 DAPI 8C1-siRNA-IMP-a2-a4 V2.00	0	32. siRNA-SC-10 PSF-A488 DAPI IMPa4-A546_q_TileScan_001 (Stage 17 of 49)	00-SfNq5gDTr6UuZRBnNY5GyM
253		Cell	3	0.000	1.000	531	0	siRNA-SC-10 PSF-A488 IMPa4-A546 DAPI 8C1-siRNA-IMP-a2-a4 V2.00	0	32. siRNA-SC-10 PSF-A488 DAPI IMPa4-A546_r_TileScan_001 (Stage 18 of 49)	00-EcRFGnuZASvYXW97WofXDM
255		Cell	3	0.000	1.000	532	1	siRNA-SC-10 PSF-A488 IMPa4-A546 DAPI 8C1-siRNA-IMP-a2-a4 V2.00	0	32. siRNA-SC-10 PSF-A488 DAPI IMPa4-A546_r_TileScan_001 (Stage 18 of 49)	00-EcRFGnuZASvYXW97WofXDM
255		Cell	3	0.000	1.000	533	2	siRNA-SC-10 PSF-A488 IMPa4-A546 DAPI 8C1-siRNA-IMP-a2-a4 V2.00	0	32. siRNA-SC-10 PSF-A488 DAPI IMPa4-A546_r_TileScan_001 (Stage 18 of 49)	00-EcRFGnuZASvYXW97WofXDM
255		Cell	3	0.000	1.000	534	3	siRNA-SC-10 PSF-A488 IMPa4-A546 DAPI 8C1-siRNA-IMP-a2-a4 V2.00	0	32. siRNA-SC-10 PSF-A488 DAPI IMPa4-A546_r_TileScan_001 (Stage 18 of 49)	00-EcRFGnuZASvYXW97WofXDM
255		Cell	3	0.000	1.000	535	4	siRNA-SC-10 PSF-A488 IMPa4-A546 DAPI 8C1-siRNA-IMP-a2-a4 V2.00	0	32. siRNA-SC-10 PSF-A488 DAPI IMPa4-A546_r_TileScan_001 (Stage 18 of 49)	00-EcRFGnuZASvYXW97WofXDM
255		Cell	3	0.000	1.000	536	5	siRNA-SC-10 PSF-A488 IMPa4-A546 DAPI 8C1-siRNA-IMP-a2-a4 V2.00	0	32. siRNA-SC-10 PSF-A488 DAPI IMPa4-A546_r_TileScan_001 (Stage 18 of 49)	00-EcRFGnuZASvYXW97WofXDM
254		Cell	3	0.000	1.000	537	6	siRNA-SC-10 PSF-A488 IMPa4-A546 DAPI 8C1-siRNA-IMP-a2-a4 V2.00	0	32. siRNA-SC-10 PSF-A488 DAPI IMPa4-A546_r_TileScan_001 (Stage 18 of 49)	00-EcRFGnuZASvYXW97WofXDM
255		Cell	3	0.000	1.000	538	7	siRNA-SC-10 PSF-A488 IMPa4-A546 DAPI 8C1-siRNA-IMP-a2-a4 V2.00	0	32. siRNA-SC-10 PSF-A488 DAPI IMPa4-A546_r_TileScan_001 (Stage 18 of 49)	00-EcRFGnuZASvYXW97WofXDM
255		Cell	3	0.000	1.000	539	8	siRNA-SC-10 PSF-A488 IMPa4-A546 DAPI 8C1-siRNA-IMP-a2-a4 V2.00	0	32. siRNA-SC-10 PSF-A488 DAPI IMPa4-A546_r_TileScan_001 (Stage 18 of 49)	00-EcRFGnuZASvYXW97WofXDM
254		Cell	3	0.000	1.000	540	9	siRNA-SC-10 PSF-A488 IMPa4-A546 DAPI 8C1-siRNA-IMP-a2-a4 V2.00	0	32. siRNA-SC-10 PSF-A488 DAPI IMPa4-A546_r_TileScan_001 (Stage 18 of 49)	00-EcRFGnuZASvYXW97WofXDM
254		Cell	3	0.000	1.000	541	10	siRNA-SC-10 PSF-A488 IMPa4-A546 DAPI 8C1-siRNA-IMP-a2-a4 V2.00	0	32. siRNA-SC-10 PSF-A488 DAPI IMPa4-A546_r_TileScan_001 (Stage 18 of 49)	00-EcRFGnuZASvYXW97WofXDM
254		Cell	3	0.000	1.000	542	11	siRNA-SC-10 PSF-A488 IMPa4-A546 DAPI 8C1-siRNA-IMP-a2-a4 V2.00	0	32. siRNA-SC-10 PSF-A488 DAPI IMPa4-A546_r_TileScan_001 (Stage 18 of 49)	00-EcRFGnuZASvYXW97WofXDM
254		Cell	3	0.000	1.000	543	12	siRNA-SC-10 PSF-A488 IMPa4-A546 DAPI 8C1-siRNA-IMP-a2-a4 V2.00	0	32. siRNA-SC-10 PSF-A488 DAPI IMPa4-A546_r_TileScan_001 (Stage 18 of 49)	00-EcRFGnuZASvYXW97WofXDM
254		Cell	3	0.000	1.000	544	13	siRNA-SC-10 PSF-A488 IMPa4-A546 DAPI 8C1-siRNA-IMP-a2-a4 V2.00	0	32. siRNA-SC-10 PSF-A488 DAPI IMPa4-A546_r_TileScan_001 (Stage 18 of 49)	00-EcRFGnuZASvYXW97WofXDM
255		Cell	3	0.000	1.000	545	14	siRNA-SC-10 PSF-A488 IMPa4-A546 DAPI 8C1-siRNA-IMP-a2-a4 V2.00	0	32. siRNA-SC-10 PSF-A488 DAPI IMPa4-A546_r_TileScan_001 (Stage 18 of 49)	00-EcRFGnuZASvYXW97WofXDM
254		Cell	3	0.000	1.000	546	15	siRNA-SC-10 PSF-A488 IMPa4-A546 DAPI 8C1-siRNA-IMP-a2-a4 V2.00	0	32. siRNA-SC-10 PSF-A488 DAPI IMPa4-A546_r_TileScan_001 (Stage 18 of 49)	00-EcRFGnuZASvYXW97WofXDM
255		Cell	3	0.000	1.000	547	16	siRNA-SC-10 PSF-A488 IMPa4-A546 DAPI 8C1-siRNA-IMP-a2-a4 V2.00	0	32. siRNA-SC-10 PSF-A488 DAPI IMPa4-A546_r_TileScan_001 (Stage 18 of 49)	00-EcRFGnuZASvYXW97WofXDM
255		Cell	3	0.000	1.000	548	17	siRNA-SC-10 PSF-A488 IMPa4-A546 DAPI 8C1-siRNA-IMP-a2-a4 V2.00	0	32. siRNA-SC-10 PSF-A488 DAPI IMPa4-A546_r_TileScan_001 (Stage 18 of 49)	00-EcRFGnuZASvYXW97WofXDM
253		Cell	3	0.000	1.000	549	0	siRNA-SC-10 PSF-A488 IMPa4-A546 DAPI 8C1-siRNA-IMP-a2-a4 V2.00	0	32. siRNA-SC-10 PSF-A488 DAPI IMPa4-A546_s_TileScan_001 (Stage 19 of 49)	00-mSetmCRFmKFgUHAydDNpgF
250		Cell	3	0.000	1.000	550	1	siRNA-SC-10 PSF-A488 IMPa4-A546 DAPI 8C1-siRNA-IMP-a2-a4 V2.00	0	32. siRNA-SC-10 PSF-A488 DAPI IMPa4-A546_s_TileScan_001 (Stage 19 of 49)	00-mSetmCRFmKFgUHAydDNpgF
254		Cell	3	0.000	1.000	551	2	siRNA-SC-10 PSF-A488 IMPa4-A546 DAPI 8C1-siRNA-IMP-a2-a4 V2.00	0	32. siRNA-SC-10 PSF-A488 DAPI IMPa4-A546_s_TileScan_001 (Stage 19 of 49)	00-mSetmCRFmKFgUHAydDNpgF
254		Cell	3	0.000	1.000	552	3	siRNA-SC-10 PSF-A488 IMPa4-A546 DAPI 8C1-siRNA-IMP-a2-a4 V2.00	0	32. siRNA-SC-10 PSF-A488 DAPI IMPa4-A546_s_TileScan_001 (Stage 19 of 49)	00-mSetmCRFmKFgUHAydDNpgF
253		Cell	3	0.000	1.000	553	4	siRNA-SC-10 PSF-A488 IMPa4-A546 DAPI 8C1-siRNA-IMP-a2-a4 V2.00	0	32. siRNA-SC-10 PSF-A488 DAPI IMPa4-A546_s_TileScan_001 (Stage 19 of 49)	00-mSetmCRFmKFgUHAydDNpgF
254		Cell	3	0.000	1.000	554	5	siRNA-SC-10 PSF-A488 IMPa4-A546 DAPI 8C1-siRNA-IMP-a2-a4 V2.00	0	32. siRNA-SC-10 PSF-A488 DAPI IMPa4-A546_s_TileScan_001 (Stage 19 of 49)	00-mSetmCRFmKFgUHAydDNpgF
254		Cell	3	0.000	1.000	555	6	siRNA-SC-10 PSF-A488 IMPa4-A546 DAPI 8C1-siRNA-IMP-a2-a4 V2.00	0	32. siRNA-SC-10 PSF-A488 DAPI IMPa4-A546_s_TileScan_001 (Stage 19 of 49)	00-mSetmCRFmKFgUHAydDNpgF
254		Cell	3	0.000	1.000	556	7	siRNA-SC-10 PSF-A488 IMPa4-A546 DAPI 8C1-siRNA-IMP-a2-a4 V2.00	0	32. siRNA-SC-10 PSF-A488 DAPI IMPa4-A546_s_TileScan_001 (Stage 19 of 49)	00-mSetmCRFmKFgUHAydDNpgF
255		Cell	3	0.000	1.000	557	8	siRNA-SC-10 PSF-A488 IMPa4-A546 DAPI 8C1-siRNA-IMP-a2-a4 V2.00	0	32. siRNA-SC-10 PSF-A488 DAPI IMPa4-A546_s_TileScan_001 (Stage 19 of 49)	00-mSetmCRFmKFgUHAydDNpgF
255		Cell	3	0.000	1.000	558	9	siRNA-SC-10 PSF-A488 IMPa4-A546 DAPI 8C1-siRNA-IMP-a2-a4 V2.00	0	32. siRNA-SC-10 PSF-A488 DAPI IMPa4-A546_s_TileScan_001 (Stage 19 of 49)	00-mSetmCRFmKFgUHAydDNpgF
255		Cell	3	0.000	1.000	559	10	siRNA-SC-10 PSF-A488 IMPa4-A546 DAPI 8C1-siRNA-IMP-a2-a4 V2.00	0	32. siRNA-SC-10 PSF-A488 DAPI IMPa4-A546_s_TileScan_001 (Stage 19 of 49)	00-mSetmCRFmKFgUHAydDNpgF
255		Cell	3	0.000	1.000	560	11	siRNA-SC-10 PSF-A488 IMPa4-A546 DAPI 8C1-siRNA-IMP-a2-a4 V2.00	0	32. siRNA-SC-10 PSF-A488 DAPI IMPa4-A546_s_TileScan_001 (Stage 19 of 49)	00-mSetmCRFmKFgUHAydDNpgF
254		Cell	3	0.000	1.000	561	12	siRNA-SC-10 PSF-A488 IMPa4-A546 DAPI 8C1-siRNA-IMP-a2-a4 V2.00	0	32. siRNA-SC-10 PSF-A488 DAPI IMPa4-A546_s_TileScan_001 (Stage 19 of 49)	00-mSetmCRFmKFgUHAydDNpgF
254		Cell	3	0.000	1.000	562	13	siRNA-SC-10 PSF-A488 IMPa4-A546 DAPI 8C1-siRNA-IMP-a2-a4 V2.00	0	32. siRNA-SC-10 PSF-A488 DAPI IMPa4-A546_s_TileScan_001 (Stage 19 of 49)	00-mSetmCRFmKFgUHAydDNpgF
255		Cell	3	0.000	1.000	563	14	siRNA-SC-10 PSF-A488 IMPa4-A546 DAPI 8C1-siRNA-IMP-a2-a4 V2.00	0	32. siRNA-SC-10 PSF-A488 DAPI IMPa4-A546_s_TileScan_001 (Stage 19 of 49)	00-mSetmCRFmKFgUHAydDNpgF
254		Cell	3	0.000	1.000	564	15	siRNA-SC-10 PSF-A488 IMPa4-A546 DAPI 8C1-siRNA-IMP-a2-a4 V2.00	0	32. siRNA-SC-10 PSF-A488 DAPI IMPa4-A546_s_TileScan_001 (Stage 19 of 49)	00-mSetmCRFmKFgUHAydDNpgF
255		Cell	3	0.000	1.000	565	16	siRNA-SC-10 PSF-A488 IMPa4-A546 DAPI 8C1-siRNA-IMP-a2-a4 V2.00	0	32. siRNA-SC-10 PSF-A488 DAPI IMPa4-A546_s_TileScan_001 (Stage 19 of 49)	00-mSetmCRFmKFgUHAydDNpgF
255		Cell	3	0.000	1.000	566	17	siRNA-SC-10 PSF-A488 IMPa4-A546 DAPI 8C1-siRNA-IMP-a2-a4 V2.00	0	32. siRNA-SC-10 PSF-A488 DAPI IMPa4-A546_s_TileScan_001 (Stage 19 of 49)	00-mSetmCRFmKFgUHAydDNpgF
250		Cell	3	0.000	1.000	567	18	siRNA-SC-10 PSF-A488 IMPa4-A546 DAPI 8C1-siRNA-IMP-a2-a4 V2.00	0	32. siRNA-SC-10 PSF-A488 DAPI IMPa4-A546_s_TileScan_001 (Stage 19 of 49)	00-mSetmCRFmKFgUHAydDNpgF
254		Cell	3	0.000	1.000	568	19	siRNA-SC-10 PSF-A488 IMPa4-A546 DAPI 8C1-siRNA-IMP-a2-a4 V2.00	0	32. siRNA-SC-10 PSF-A488 DAPI IMPa4-A546_s_TileScan_001 (Stage 19 of 49)	00-mSetmCRFmKFgUHAydDNpgF
242		Cell	3	0.000	1.000	569	20	siRNA-SC-10 PSF-A488 IMPa4-A546 DAPI 8C1-siRNA-IMP-a2-a4 V2.00	0	32. siRNA-SC-10 PSF-A488 DAPI IMPa4-A546_s_TileScan_001 (Stage 19 of 49)	00-mSetmCRFmKFgUHAydDNpgF
254		Cell	3	0.000	1.000	570	21	siRNA-SC-10 PSF-A488 IMPa4-A546 DAPI 8C1-siRNA-IMP-a2-a4 V2.00	0	32. siRNA-SC-10 PSF-A488 DAPI IMPa4-A546_s_TileScan_001 (Stage 19 of 49)	00-mSetmCRFmKFgUHAydDNpgF
255		Cell	3	0.000	1.000	571	22	siRNA-SC-10 PSF-A488 IMPa4-A546 DAPI 8C1-siRNA-IMP-a2-a4 V2.00	0	32. siRNA-SC-10 PSF-A488 DAPI IMPa4-A546_s_TileScan_001 (Stage 19 of 49)	00-mSetmCRFmKFgUHAydDNpgF
255		Cell	3	0.000	1.000	572	23	siRNA-SC-10 PSF-A488 IMPa4-A546 DAPI 8C1-siRNA-IMP-a2-a4 V2.00	0	32. siRNA-SC-10 PSF-A488 DAPI IMPa4-A546_s_TileScan_001 (Stage 19 of 49)	00-mSetmCRFmKFgUHAydDNpgF
254		Cell	3	0.000	1.000	573	0	siRNA-SC-10 PSF-A488 IMPa4-A546 DAPI 8C1-siRNA-IMP-a2-a4 V2.00	0	32. siRNA-SC-10 PSF-A488 DAPI IMPa4-A546_t_TileScan_001 (Stage 20 of 49)	00-iQUTpKjh2bdtzkPdj5sGcf
254		Cell	3	0.000	1.000	574	1	siRNA-SC-10 PSF-A488 IMPa4-A546 DAPI 8C1-siRNA-IMP-a2-a4 V2.00	0	32. siRNA-SC-10 PSF-A488 DAPI IMPa4-A546_t_TileScan_001 (Stage 20 of 49)	00-iQUTpKjh2bdtzkPdj5sGcf
255		Cell	3	0.000	1.000	575	2	siRNA-SC-10 PSF-A488 IMPa4-A546 DAPI 8C1-siRNA-IMP-a2-a4 V2.00	0	32. siRNA-SC-10 PSF-A488 DAPI IMPa4-A546_t_TileScan_001 (Stage 20 of 49)	00-iQUTpKjh2bdtzkPdj5sGcf
254		Cell	3	0.000	1.000	576	3	siRNA-SC-10 PSF-A488 IMPa4-A546 DAPI 8C1-siRNA-IMP-a2-a4 V2.00	0	32. siRNA-SC-10 PSF-A488 DAPI IMPa4-A546_t_TileScan_001 (Stage 20 of 49)	00-iQUTpKjh2bdtzkPdj5sGcf
254		Cell	3	0.000	1.000	577	0	siRNA-SC-10 PSF-A488 IMPa4-A546 DAPI 8C1-siRNA-IMP-a2-a4 V2.00	0	32. siRNA-SC-10 PSF-A488 DAPI IMPa4-A546_u_TileScan_001 (Stage 21 of 49)	00-5pMR9cVzrHkUq6YwVMerim
254		Cell	3	0.000	1.000	578	1	siRNA-SC-10 PSF-A488 IMPa4-A546 DAPI 8C1-siRNA-IMP-a2-a4 V2.00	0	32. siRNA-SC-10 PSF-A488 DAPI IMPa4-A546_u_TileScan_001 (Stage 21 of 49)	00-5pMR9cVzrHkUq6YwVMerim
255		Cell	3	0.000	1.000	579	0	siRNA-SC-10 PSF-A488 IMPa4-A546 DAPI 8C1-siRNA-IMP-a2-a4 V2.00	0	32. siRNA-SC-10 PSF-A488 DAPI IMPa4-A546_v_TileScan_001 (Stage 22 of 49)	00-Rrj8ko739rCyNhr7hhxCa9
254		Cell	3	0.000	1.000	580	1	siRNA-SC-10 PSF-A488 IMPa4-A546 DAPI 8C1-siRNA-IMP-a2-a4 V2.00	0	32. siRNA-SC-10 PSF-A488 DAPI IMPa4-A546_v_TileScan_001 (Stage 22 of 49)	00-Rrj8ko739rCyNhr7hhxCa9
254		Cell	3	0.000	1.000	581	2	siRNA-SC-10 PSF-A488 IMPa4-A546 DAPI 8C1-siRNA-IMP-a2-a4 V2.00	0	32. siRNA-SC-10 PSF-A488 DAPI IMPa4-A546_v_TileScan_001 (Stage 22 of 49)	00-Rrj8ko739rCyNhr7hhxCa9
254		Cell	3	0.000	1.000	582	3	siRNA-SC-10 PSF-A488 IMPa4-A546 DAPI 8C1-siRNA-IMP-a2-a4 V2.00	0	32. siRNA-SC-10 PSF-A488 DAPI IMPa4-A546_v_TileScan_001 (Stage 22 of 49)	00-Rrj8ko739rCyNhr7hhxCa9
255		Cell	3	0.000	1.000	583	4	siRNA-SC-10 PSF-A488 IMPa4-A546 DAPI 8C1-siRNA-IMP-a2-a4 V2.00	0	32. siRNA-SC-10 PSF-A488 DAPI IMPa4-A546_v_TileScan_001 (Stage 22 of 49)	00-Rrj8ko739rCyNhr7hhxCa9
254		Cell	3	0.000	1.000	584	5	siRNA-SC-10 PSF-A488 IMPa4-A546 DAPI 8C1-siRNA-IMP-a2-a4 V2.00	0	32. siRNA-SC-10 PSF-A488 DAPI IMPa4-A546_v_TileScan_001 (Stage 22 of 49)	00-Rrj8ko739rCyNhr7hhxCa9
254		Cell	3	0.000	1.000	585	6	siRNA-SC-10 PSF-A488 IMPa4-A546 DAPI 8C1-siRNA-IMP-a2-a4 V2.00	0	32. siRNA-SC-10 PSF-A488 DAPI IMPa4-A546_v_TileScan_001 (Stage 22 of 49)	00-Rrj8ko739rCyNhr7hhxCa9
254		Cell	3	0.000	1.000	586	7	siRNA-SC-10 PSF-A488 IMPa4-A546 DAPI 8C1-siRNA-IMP-a2-a4 V2.00	0	32. siRNA-SC-10 PSF-A488 DAPI IMPa4-A546_v_TileScan_001 (Stage 22 of 49)	00-Rrj8ko739rCyNhr7hhxCa9
253		Cell	3	0.000	1.000	587	8	siRNA-SC-10 PSF-A488 IMPa4-A546 DAPI 8C1-siRNA-IMP-a2-a4 V2.00	0	32. siRNA-SC-10 PSF-A488 DAPI IMPa4-A546_v_TileScan_001 (Stage 22 of 49)	00-Rrj8ko739rCyNhr7hhxCa9
255		Cell	3	0.000	1.000	588	9	siRNA-SC-10 PSF-A488 IMPa4-A546 DAPI 8C1-siRNA-IMP-a2-a4 V2.00	0	32. siRNA-SC-10 PSF-A488 DAPI IMPa4-A546_v_TileScan_001 (Stage 22 of 49)	00-Rrj8ko739rCyNhr7hhxCa9
254		Cell	3	0.000	1.000	589	10	siRNA-SC-10 PSF-A488 IMPa4-A546 DAPI 8C1-siRNA-IMP-a2-a4 V2.00	0	32. siRNA-SC-10 PSF-A488 DAPI IMPa4-A546_v_TileScan_001 (Stage 22 of 49)	00-Rrj8ko739rCyNhr7hhxCa9
255		Cell	3	0.000	1.000	590	11	siRNA-SC-10 PSF-A488 IMPa4-A546 DAPI 8C1-siRNA-IMP-a2-a4 V2.00	0	32. siRNA-SC-10 PSF-A488 DAPI IMPa4-A546_v_TileScan_001 (Stage 22 of 49)	00-Rrj8ko739rCyNhr7hhxCa9
255		Cell	3	0.000	1.000	591	12	siRNA-SC-10 PSF-A488 IMPa4-A546 DAPI 8C1-siRNA-IMP-a2-a4 V2.00	0	32. siRNA-SC-10 PSF-A488 DAPI IMPa4-A546_v_TileScan_001 (Stage 22 of 49)	00-Rrj8ko739rCyNhr7hhxCa9
254		Cell	3	0.000	1.000	592	0	siRNA-SC-10 PSF-A488 IMPa4-A546 DAPI 8C1-siRNA-IMP-a2-a4 V2.00	0	32. siRNA-SC-10 PSF-A488 DAPI IMPa4-A546_w_TileScan_001 (Stage 23 of 49)	00-qgPjjxDJWGXyYutuuYLywF
254		Cell	3	0.000	1.000	593	1	siRNA-SC-10 PSF-A488 IMPa4-A546 DAPI 8C1-siRNA-IMP-a2-a4 V2.00	0	32. siRNA-SC-10 PSF-A488 DAPI IMPa4-A546_w_TileScan_001 (Stage 23 of 49)	00-qgPjjxDJWGXyYutuuYLywF
255		Cell	3	0.000	1.000	594	2	siRNA-SC-10 PSF-A488 IMPa4-A546 DAPI 8C1-siRNA-IMP-a2-a4 V2.00	0	32. siRNA-SC-10 PSF-A488 DAPI IMPa4-A546_w_TileScan_001 (Stage 23 of 49)	00-qgPjjxDJWGXyYutuuYLywF
254		Cell	3	0.000	1.000	595	3	siRNA-SC-10 PSF-A488 IMPa4-A546 DAPI 8C1-siRNA-IMP-a2-a4 V2.00	0	32. siRNA-SC-10 PSF-A488 DAPI IMPa4-A546_w_TileScan_001 (Stage 23 of 49)	00-qgPjjxDJWGXyYutuuYLywF
255		Cell	3	0.000	1.000	596	0	siRNA-SC-10 PSF-A488 IMPa4-A546 DAPI 8C1-siRNA-IMP-a2-a4 V2.00	0	32. siRNA-SC-10 PSF-A488 DAPI IMPa4-A546_x_TileScan_001 (Stage 24 of 49)	00-iHCXKJDyp6baQFZUotGjee
254		Cell	3	0.000	1.000	597	1	siRNA-SC-10 PSF-A488 IMPa4-A546 DAPI 8C1-siRNA-IMP-a2-a4 V2.00	0	32. siRNA-SC-10 PSF-A488 DAPI IMPa4-A546_x_TileScan_001 (Stage 24 of 49)	00-iHCXKJDyp6baQFZUotGjee
254		Cell	3	0.000	1.000	598	2	siRNA-SC-10 PSF-A488 IMPa4-A546 DAPI 8C1-siRNA-IMP-a2-a4 V2.00	0	32. siRNA-SC-10 PSF-A488 DAPI IMPa4-A546_x_TileScan_001 (Stage 24 of 49)	00-iHCXKJDyp6baQFZUotGjee
254		Cell	3	0.000	1.000	599	3	siRNA-SC-10 PSF-A488 IMPa4-A546 DAPI 8C1-siRNA-IMP-a2-a4 V2.00	0	32. siRNA-SC-10 PSF-A488 DAPI IMPa4-A546_x_TileScan_001 (Stage 24 of 49)	00-iHCXKJDyp6baQFZUotGjee
255		Cell	3	0.000	1.000	600	4	siRNA-SC-10 PSF-A488 IMPa4-A546 DAPI 8C1-siRNA-IMP-a2-a4 V2.00	0	32. siRNA-SC-10 PSF-A488 DAPI IMPa4-A546_x_TileScan_001 (Stage 24 of 49)	00-iHCXKJDyp6baQFZUotGjee
255		Cell	3	0.000	1.000	601	5	siRNA-SC-10 PSF-A488 IMPa4-A546 DAPI 8C1-siRNA-IMP-a2-a4 V2.00	0	32. siRNA-SC-10 PSF-A488 DAPI IMPa4-A546_x_TileScan_001 (Stage 24 of 49)	00-iHCXKJDyp6baQFZUotGjee
255		Cell	3	0.000	1.000	602	6	siRNA-SC-10 PSF-A488 IMPa4-A546 DAPI 8C1-siRNA-IMP-a2-a4 V2.00	0	32. siRNA-SC-10 PSF-A488 DAPI IMPa4-A546_x_TileScan_001 (Stage 24 of 49)	00-iHCXKJDyp6baQFZUotGjee
255		Cell	3	0.000	1.000	603	7	siRNA-SC-10 PSF-A488 IMPa4-A546 DAPI 8C1-siRNA-IMP-a2-a4 V2.00	0	32. siRNA-SC-10 PSF-A488 DAPI IMPa4-A546_x_TileScan_001 (Stage 24 of 49)	00-iHCXKJDyp6baQFZUotGjee
255		Cell	3	0.000	1.000	604	8	siRNA-SC-10 PSF-A488 IMPa4-A546 DAPI 8C1-siRNA-IMP-a2-a4 V2.00	0	32. siRNA-SC-10 PSF-A488 DAPI IMPa4-A546_x_TileScan_001 (Stage 24 of 49)	00-iHCXKJDyp6baQFZUotGjee
254		Cell	3	0.000	1.000	605	9	siRNA-SC-10 PSF-A488 IMPa4-A546 DAPI 8C1-siRNA-IMP-a2-a4 V2.00	0	32. siRNA-SC-10 PSF-A488 DAPI IMPa4-A546_x_TileScan_001 (Stage 24 of 49)	00-iHCXKJDyp6baQFZUotGjee
255		Cell	3	0.000	1.000	606	10	siRNA-SC-10 PSF-A488 IMPa4-A546 DAPI 8C1-siRNA-IMP-a2-a4 V2.00	0	32. siRNA-SC-10 PSF-A488 DAPI IMPa4-A546_x_TileScan_001 (Stage 24 of 49)	00-iHCXKJDyp6baQFZUotGjee
254		Cell	3	0.000	1.000	607	11	siRNA-SC-10 PSF-A488 IMPa4-A546 DAPI 8C1-siRNA-IMP-a2-a4 V2.00	0	32. siRNA-SC-10 PSF-A488 DAPI IMPa4-A546_x_TileScan_001 (Stage 24 of 49)	00-iHCXKJDyp6baQFZUotGjee
254		Cell	3	0.000	1.000	608	0	siRNA-SC-10 PSF-A488 IMPa4-A546 DAPI 8C1-siRNA-IMP-a2-a4 V2.00	0	32. siRNA-SC-10 PSF-A488 DAPI IMPa4-A546_y_TileScan_001 (Stage 25 of 49)	00-zaQRZtSDtnRq79L2d4yJr6
255		Cell	3	0.000	1.000	609	1	siRNA-SC-10 PSF-A488 IMPa4-A546 DAPI 8C1-siRNA-IMP-a2-a4 V2.00	0	32. siRNA-SC-10 PSF-A488 DAPI IMPa4-A546_y_TileScan_001 (Stage 25 of 49)	00-zaQRZtSDtnRq79L2d4yJr6
254		Cell	3	0.000	1.000	610	2	siRNA-SC-10 PSF-A488 IMPa4-A546 DAPI 8C1-siRNA-IMP-a2-a4 V2.00	0	32. siRNA-SC-10 PSF-A488 DAPI IMPa4-A546_y_TileScan_001 (Stage 25 of 49)	00-zaQRZtSDtnRq79L2d4yJr6
254		Cell	3	0.000	1.000	611	3	siRNA-SC-10 PSF-A488 IMPa4-A546 DAPI 8C1-siRNA-IMP-a2-a4 V2.00	0	32. siRNA-SC-10 PSF-A488 DAPI IMPa4-A546_y_TileScan_001 (Stage 25 of 49)	00-zaQRZtSDtnRq79L2d4yJr6
255		Cell	3	0.000	1.000	612	4	siRNA-SC-10 PSF-A488 IMPa4-A546 DAPI 8C1-siRNA-IMP-a2-a4 V2.00	0	32. siRNA-SC-10 PSF-A488 DAPI IMPa4-A546_y_TileScan_001 (Stage 25 of 49)	00-zaQRZtSDtnRq79L2d4yJr6
255		Cell	3	0.000	1.000	613	5	siRNA-SC-10 PSF-A488 IMPa4-A546 DAPI 8C1-siRNA-IMP-a2-a4 V2.00	0	32. siRNA-SC-10 PSF-A488 DAPI IMPa4-A546_y_TileScan_001 (Stage 25 of 49)	00-zaQRZtSDtnRq79L2d4yJr6
254		Cell	3	0.000	1.000	614	6	siRNA-SC-10 PSF-A488 IMPa4-A546 DAPI 8C1-siRNA-IMP-a2-a4 V2.00	0	32. siRNA-SC-10 PSF-A488 DAPI IMPa4-A546_y_TileScan_001 (Stage 25 of 49)	00-zaQRZtSDtnRq79L2d4yJr6
255		Cell	3	0.000	1.000	615	7	siRNA-SC-10 PSF-A488 IMPa4-A546 DAPI 8C1-siRNA-IMP-a2-a4 V2.00	0	32. siRNA-SC-10 PSF-A488 DAPI IMPa4-A546_y_TileScan_001 (Stage 25 of 49)	00-zaQRZtSDtnRq79L2d4yJr6
248		Cell	3	0.000	1.000	616	8	siRNA-SC-10 PSF-A488 IMPa4-A546 DAPI 8C1-siRNA-IMP-a2-a4 V2.00	0	32. siRNA-SC-10 PSF-A488 DAPI IMPa4-A546_y_TileScan_001 (Stage 25 of 49)	00-zaQRZtSDtnRq79L2d4yJr6
255		Cell	3	0.000	1.000	617	9	siRNA-SC-10 PSF-A488 IMPa4-A546 DAPI 8C1-siRNA-IMP-a2-a4 V2.00	0	32. siRNA-SC-10 PSF-A488 DAPI IMPa4-A546_y_TileScan_001 (Stage 25 of 49)	00-zaQRZtSDtnRq79L2d4yJr6
255		Cell	3	0.000	1.000	618	10	siRNA-SC-10 PSF-A488 IMPa4-A546 DAPI 8C1-siRNA-IMP-a2-a4 V2.00	0	32. siRNA-SC-10 PSF-A488 DAPI IMPa4-A546_y_TileScan_001 (Stage 25 of 49)	00-zaQRZtSDtnRq79L2d4yJr6
255		Cell	3	0.000	1.000	619	11	siRNA-SC-10 PSF-A488 IMPa4-A546 DAPI 8C1-siRNA-IMP-a2-a4 V2.00	0	32. siRNA-SC-10 PSF-A488 DAPI IMPa4-A546_y_TileScan_001 (Stage 25 of 49)	00-zaQRZtSDtnRq79L2d4yJr6
255		Cell	3	0.000	1.000	620	12	siRNA-SC-10 PSF-A488 IMPa4-A546 DAPI 8C1-siRNA-IMP-a2-a4 V2.00	0	32. siRNA-SC-10 PSF-A488 DAPI IMPa4-A546_y_TileScan_001 (Stage 25 of 49)	00-zaQRZtSDtnRq79L2d4yJr6
255		Cell	3	0.000	1.000	621	13	siRNA-SC-10 PSF-A488 IMPa4-A546 DAPI 8C1-siRNA-IMP-a2-a4 V2.00	0	32. siRNA-SC-10 PSF-A488 DAPI IMPa4-A546_y_TileScan_001 (Stage 25 of 49)	00-zaQRZtSDtnRq79L2d4yJr6
254		Cell	3	0.000	1.000	622	14	siRNA-SC-10 PSF-A488 IMPa4-A546 DAPI 8C1-siRNA-IMP-a2-a4 V2.00	0	32. siRNA-SC-10 PSF-A488 DAPI IMPa4-A546_y_TileScan_001 (Stage 25 of 49)	00-zaQRZtSDtnRq79L2d4yJr6
255		Cell	3	0.000	1.000	623	15	siRNA-SC-10 PSF-A488 IMPa4-A546 DAPI 8C1-siRNA-IMP-a2-a4 V2.00	0	32. siRNA-SC-10 PSF-A488 DAPI IMPa4-A546_y_TileScan_001 (Stage 25 of 49)	00-zaQRZtSDtnRq79L2d4yJr6
254		Cell	3	0.000	1.000	624	16	siRNA-SC-10 PSF-A488 IMPa4-A546 DAPI 8C1-siRNA-IMP-a2-a4 V2.00	0	32. siRNA-SC-10 PSF-A488 DAPI IMPa4-A546_y_TileScan_001 (Stage 25 of 49)	00-zaQRZtSDtnRq79L2d4yJr6
255		Cell	3	0.000	1.000	625	17	siRNA-SC-10 PSF-A488 IMPa4-A546 DAPI 8C1-siRNA-IMP-a2-a4 V2.00	0	32. siRNA-SC-10 PSF-A488 DAPI IMPa4-A546_y_TileScan_001 (Stage 25 of 49)	00-zaQRZtSDtnRq79L2d4yJr6
254		Cell	3	0.000	1.000	626	18	siRNA-SC-10 PSF-A488 IMPa4-A546 DAPI 8C1-siRNA-IMP-a2-a4 V2.00	0	32. siRNA-SC-10 PSF-A488 DAPI IMPa4-A546_y_TileScan_001 (Stage 25 of 49)	00-zaQRZtSDtnRq79L2d4yJr6
254		Cell	3	0.000	1.000	627	19	siRNA-SC-10 PSF-A488 IMPa4-A546 DAPI 8C1-siRNA-IMP-a2-a4 V2.00	0	32. siRNA-SC-10 PSF-A488 DAPI IMPa4-A546_y_TileScan_001 (Stage 25 of 49)	00-zaQRZtSDtnRq79L2d4yJr6
254		Cell	3	0.000	1.000	628	20	siRNA-SC-10 PSF-A488 IMPa4-A546 DAPI 8C1-siRNA-IMP-a2-a4 V2.00	0	32. siRNA-SC-10 PSF-A488 DAPI IMPa4-A546_y_TileScan_001 (Stage 25 of 49)	00-zaQRZtSDtnRq79L2d4yJr6
255		Cell	3	0.000	1.000	629	21	siRNA-SC-10 PSF-A488 IMPa4-A546 DAPI 8C1-siRNA-IMP-a2-a4 V2.00	0	32. siRNA-SC-10 PSF-A488 DAPI IMPa4-A546_y_TileScan_001 (Stage 25 of 49)	00-zaQRZtSDtnRq79L2d4yJr6
254		Cell	3	0.000	1.000	630	0	siRNA-SC-10 PSF-A488 IMPa4-A546 DAPI 8C1-siRNA-IMP-a2-a4 V2.00	0	32. siRNA-SC-10 PSF-A488 DAPI IMPa4-A546_z_TileScan_001 (Stage 26 of 49)	00-nHBnFruJh6UsdCMn7TBhcS
254		Cell	3	0.000	1.000	631	1	siRNA-SC-10 PSF-A488 IMPa4-A546 DAPI 8C1-siRNA-IMP-a2-a4 V2.00	0	32. siRNA-SC-10 PSF-A488 DAPI IMPa4-A546_z_TileScan_001 (Stage 26 of 49)	00-nHBnFruJh6UsdCMn7TBhcS
255		Cell	3	0.000	1.000	632	2	siRNA-SC-10 PSF-A488 IMPa4-A546 DAPI 8C1-siRNA-IMP-a2-a4 V2.00	0	32. siRNA-SC-10 PSF-A488 DAPI IMPa4-A546_z_TileScan_001 (Stage 26 of 49)	00-nHBnFruJh6UsdCMn7TBhcS
254		Cell	3	0.000	1.000	633	3	siRNA-SC-10 PSF-A488 IMPa4-A546 DAPI 8C1-siRNA-IMP-a2-a4 V2.00	0	32. siRNA-SC-10 PSF-A488 DAPI IMPa4-A546_z_TileScan_001 (Stage 26 of 49)	00-nHBnFruJh6UsdCMn7TBhcS
254		Cell	3	0.000	1.000	634	4	siRNA-SC-10 PSF-A488 IMPa4-A546 DAPI 8C1-siRNA-IMP-a2-a4 V2.00	0	32. siRNA-SC-10 PSF-A488 DAPI IMPa4-A546_z_TileScan_001 (Stage 26 of 49)	00-nHBnFruJh6UsdCMn7TBhcS
255		Cell	3	0.000	1.000	635	5	siRNA-SC-10 PSF-A488 IMPa4-A546 DAPI 8C1-siRNA-IMP-a2-a4 V2.00	0	32. siRNA-SC-10 PSF-A488 DAPI IMPa4-A546_z_TileScan_001 (Stage 26 of 49)	00-nHBnFruJh6UsdCMn7TBhcS
254		Cell	3	0.000	1.000	636	6	siRNA-SC-10 PSF-A488 IMPa4-A546 DAPI 8C1-siRNA-IMP-a2-a4 V2.00	0	32. siRNA-SC-10 PSF-A488 DAPI IMPa4-A546_z_TileScan_001 (Stage 26 of 49)	00-nHBnFruJh6UsdCMn7TBhcS
254		Cell	3	0.000	1.000	637	7	siRNA-SC-10 PSF-A488 IMPa4-A546 DAPI 8C1-siRNA-IMP-a2-a4 V2.00	0	32. siRNA-SC-10 PSF-A488 DAPI IMPa4-A546_z_TileScan_001 (Stage 26 of 49)	00-nHBnFruJh6UsdCMn7TBhcS
254		Cell	3	0.000	1.000	638	8	siRNA-SC-10 PSF-A488 IMPa4-A546 DAPI 8C1-siRNA-IMP-a2-a4 V2.00	0	32. siRNA-SC-10 PSF-A488 DAPI IMPa4-A546_z_TileScan_001 (Stage 26 of 49)	00-nHBnFruJh6UsdCMn7TBhcS
254		Cell	3	0.000	1.000	639	9	siRNA-SC-10 PSF-A488 IMPa4-A546 DAPI 8C1-siRNA-IMP-a2-a4 V2.00	0	32. siRNA-SC-10 PSF-A488 DAPI IMPa4-A546_z_TileScan_001 (Stage 26 of 49)	00-nHBnFruJh6UsdCMn7TBhcS
255		Cell	3	0.000	1.000	640	10	siRNA-SC-10 PSF-A488 IMPa4-A546 DAPI 8C1-siRNA-IMP-a2-a4 V2.00	0	32. siRNA-SC-10 PSF-A488 DAPI IMPa4-A546_z_TileScan_001 (Stage 26 of 49)	00-nHBnFruJh6UsdCMn7TBhcS
254		Cell	3	0.000	1.000	641	11	siRNA-SC-10 PSF-A488 IMPa4-A546 DAPI 8C1-siRNA-IMP-a2-a4 V2.00	0	32. siRNA-SC-10 PSF-A488 DAPI IMPa4-A546_z_TileScan_001 (Stage 26 of 49)	00-nHBnFruJh6UsdCMn7TBhcS
254		Cell	3	0.000	1.000	642	12	siRNA-SC-10 PSF-A488 IMPa4-A546 DAPI 8C1-siRNA-IMP-a2-a4 V2.00	0	32. siRNA-SC-10 PSF-A488 DAPI IMPa4-A546_z_TileScan_001 (Stage 26 of 49)	00-nHBnFruJh6UsdCMn7TBhcS
254		Cell	3	0.000	1.000	643	13	siRNA-SC-10 PSF-A488 IMPa4-A546 DAPI 8C1-siRNA-IMP-a2-a4 V2.00	0	32. siRNA-SC-10 PSF-A488 DAPI IMPa4-A546_z_TileScan_001 (Stage 26 of 49)	00-nHBnFruJh6UsdCMn7TBhcS
251		Cell	3	0.000	1.000	644	14	siRNA-SC-10 PSF-A488 IMPa4-A546 DAPI 8C1-siRNA-IMP-a2-a4 V2.00	0	32. siRNA-SC-10 PSF-A488 DAPI IMPa4-A546_z_TileScan_001 (Stage 26 of 49)	00-nHBnFruJh6UsdCMn7TBhcS
246		Cell	3	0.000	1.000	645	15	siRNA-SC-10 PSF-A488 IMPa4-A546 DAPI 8C1-siRNA-IMP-a2-a4 V2.00	0	32. siRNA-SC-10 PSF-A488 DAPI IMPa4-A546_z_TileScan_001 (Stage 26 of 49)	00-nHBnFruJh6UsdCMn7TBhcS
254		Cell	3	0.000	1.000	646	16	siRNA-SC-10 PSF-A488 IMPa4-A546 DAPI 8C1-siRNA-IMP-a2-a4 V2.00	0	32. siRNA-SC-10 PSF-A488 DAPI IMPa4-A546_z_TileScan_001 (Stage 26 of 49)	00-nHBnFruJh6UsdCMn7TBhcS
254		Cell	3	0.000	1.000	647	17	siRNA-SC-10 PSF-A488 IMPa4-A546 DAPI 8C1-siRNA-IMP-a2-a4 V2.00	0	32. siRNA-SC-10 PSF-A488 DAPI IMPa4-A546_z_TileScan_001 (Stage 26 of 49)	00-nHBnFruJh6UsdCMn7TBhcS
254		Cell	3	0.000	1.000	648	18	siRNA-SC-10 PSF-A488 IMPa4-A546 DAPI 8C1-siRNA-IMP-a2-a4 V2.00	0	32. siRNA-SC-10 PSF-A488 DAPI IMPa4-A546_z_TileScan_001 (Stage 26 of 49)	00-nHBnFruJh6UsdCMn7TBhcS
254		Cell	3	0.000	1.000	649	19	siRNA-SC-10 PSF-A488 IMPa4-A546 DAPI 8C1-siRNA-IMP-a2-a4 V2.00	0	32. siRNA-SC-10 PSF-A488 DAPI IMPa4-A546_z_TileScan_001 (Stage 26 of 49)	00-nHBnFruJh6UsdCMn7TBhcS
255		Cell	3	0.000	1.000	650	20	siRNA-SC-10 PSF-A488 IMPa4-A546 DAPI 8C1-siRNA-IMP-a2-a4 V2.00	0	32. siRNA-SC-10 PSF-A488 DAPI IMPa4-A546_z_TileScan_001 (Stage 26 of 49)	00-nHBnFruJh6UsdCMn7TBhcS
