# Supplementary material for: Development of a pipeline for automated, high-throughput analysis of paraspeckle proteins reveals specific roles for importin α proteins
Source: Sci Rep. 2017 Feb 27;7:43323. doi: 10.1038/srep43323 (PMC5379994; doi:10.1038/srep43323)
Supplement: Supplementary Dataset SD1-H [file srep43323-s10.zip › I8P/8C1-siRNA-IMPa4-PSPC1/ImgBounds.csv]

ExpGrp	MinCellImgBound.x	MaxCellImgBound.x	MinCellImgBound.y	MaxCellImgBound.y	MinCellImgBound.z	MaxCellImgBound.z
ALL-CTRLS - 21. NT IMPa4 C-A488 DAPI C-A546_	63227	63371.9	43969.9	44114.7	-7.00022	7.72834
ALL-CTRLS - 24. MT IMPa4 C-A488 C-A546_	63568.7	63713.6	40836	40980.9	-7.00022	7.72834
ALL-CTRLS - 27. siRNA-IMPa4-10 C-A488 DAPI C-A546_	61357.3	61502.1	43689.1	43834	-7.00022	7.72834
ALL-CTRLS - 30. siRNA-IMPa4-25 C-A488 DAPI C-A546_	63755.7	63900.6	41767.2	41912.1	-7.00022	7.72834
ALL-CTRLS - 33. siRNA-SC-10 C-A488 DAPI C-A546_	63597.1	63741.9	42612.6	42757.5	-7.00022	7.72834
ALL-CTRLS - 36. siRNA-SC-25 C-A488 DAPI C-A546_	63836.3	63981.1	41273.8	41418.6	-7.00022	7.72834
NT - 19. NT IMPa4 PSPC1-A488 DAPI IMPa2-A546_	64323.8	64468.6	43444.2	43589.1	-7.00022	7.72834
MT - 22. MT IMPa4 PSPC1-A488 DAPI IMPa2-A546_	60929.7	61074.6	41174.3	41319.2	-7.00022	7.72834
siRNA-IMPa4-10 - 25. siRNA-IMPa4-10 PSPC1-A488 DAPI IMPa4-A546_	65895.6	66040.5	42458.4	42603.3	-7.00022	7.72834
siRNA-IMPa4-10-R - 25. siRNA-IMPa4-10 PSPC1-A488 DAPI IMPa4-A546_	65895.6	66040.5	42458.4	42603.3	-7.00022	7.72834
siRNA-IMPa4-25 - 28. siRNA-IMPa4-25 PSPC1-A488 DAPI IMPa4-A546_	62138.3	62283.1	44470.1	44615	-7.00022	7.72834
siRNA-IMPa4-25-R - 28. siRNA-IMPa4-25 PSPC1-A488 DAPI IMPa4-A546_	62138.3	62283.1	44470.1	44615	-7.00022	7.72834
siRNA-SC-10 - 31. siRNA-SC-10 PSPC1-A488 DAPI IMPa4-A546_	65034	65178.9	41580.6	41725.4	-7.00022	7.72834
siRNA-SC-10 - 31+. siRNA-SC-10 PSPC1-A488 DAPI IMPa4-A546_	65668.4	65813.3	45149.7	45294.6	-7.00022	7.72834
siRNA-SC-10-R - 31. siRNA-SC-10 PSPC1-A488 DAPI IMPa4-A546_	65034	65178.9	41580.6	41725.4	-7.00022	7.72834
siRNA-SC-10-R - 31+. siRNA-SC-10 PSPC1-A488 DAPI IMPa4-A546_	65668.4	65813.3	45149.7	45294.6	-7.00022	7.72834
siRNA-SC-25 - 34. siRNA-SC-25 PSPC1-A488 DAPI IMPa4-A546_	64617.3	64762.1	43709.1	43854	-7.00022	7.72834
siRNA-SC-25-R - 34. siRNA-SC-25 PSPC1-A488 DAPI IMPa4-A546_	64617.3	64762.1	43709.1	43854	-7.00022	7.72834
