# Supplementary material for: Development of a pipeline for automated, high-throughput analysis of paraspeckle proteins reveals specific roles for importin α proteins
Source: Sci Rep. 2017 Feb 27;7:43323. doi: 10.1038/srep43323 (PMC5379994; doi:10.1038/srep43323)
Supplement: Supplementary Dataset SD1-H [file srep43323-s10.zip › I8P/8C1-siRNA-IMPa4-PSPC1/_/siRNA-IMPa4-10 PSPC1-A488 IMPa4-A546 DAPI 8C1-siRNA-IMP-a2-a4 V2.00_Statistics/siRNA-IMPa4-10 PSPC1-A488 IMPa4-A546 DAPI 8C1-siRNA-IMP-a2-a4 V2.00_Cell_Center_of_Image_Mass_Ch=2.csv]

Cell Center of Image Mass Ch=2
====================
Cell Center of Image Mass X	Cell Center of Image Mass Y	Cell Center of Image Mass Z	Unit	Category	Channel	Collection	Birth [s]	Death [s]	ID	OriginalID	Original Component Name	Original Component ID	Original Image Name	Original Image ID
66002	42505	-1.9338	um	Cell	2	Cell Center of Image Mass	0.000	1.000	0	0	siRNA-IMPa4-10 PSPC1-A488 IMPa4-A546 DAPI 8C1-siRNA-IMP-a2-a4 V2.00	0	25. siRNA-IMPa4-10 PSPC1-A488 DAPI IMPa4-A546_a_TileScan_001 (Stage 1 of 49)	00-bwMDDjRqNAaLaunFWMdLAA
66036.5	42511.1	-1.73038	um	Cell	2	Cell Center of Image Mass	0.000	1.000	1	1	siRNA-IMPa4-10 PSPC1-A488 IMPa4-A546 DAPI 8C1-siRNA-IMP-a2-a4 V2.00	0	25. siRNA-IMPa4-10 PSPC1-A488 DAPI IMPa4-A546_a_TileScan_001 (Stage 1 of 49)	00-bwMDDjRqNAaLaunFWMdLAA
65978.5	42511.1	-1.85825	um	Cell	2	Cell Center of Image Mass	0.000	1.000	2	2	siRNA-IMPa4-10 PSPC1-A488 IMPa4-A546 DAPI 8C1-siRNA-IMP-a2-a4 V2.00	0	25. siRNA-IMPa4-10 PSPC1-A488 DAPI IMPa4-A546_a_TileScan_001 (Stage 1 of 49)	00-bwMDDjRqNAaLaunFWMdLAA
65900.7	42551.9	-2.04482	um	Cell	2	Cell Center of Image Mass	0.000	1.000	3	3	siRNA-IMPa4-10 PSPC1-A488 IMPa4-A546 DAPI 8C1-siRNA-IMP-a2-a4 V2.00	0	25. siRNA-IMPa4-10 PSPC1-A488 DAPI IMPa4-A546_a_TileScan_001 (Stage 1 of 49)	00-bwMDDjRqNAaLaunFWMdLAA
66017.2	42543.8	-2.03972	um	Cell	2	Cell Center of Image Mass	0.000	1.000	4	4	siRNA-IMPa4-10 PSPC1-A488 IMPa4-A546 DAPI 8C1-siRNA-IMP-a2-a4 V2.00	0	25. siRNA-IMPa4-10 PSPC1-A488 DAPI IMPa4-A546_a_TileScan_001 (Stage 1 of 49)	00-bwMDDjRqNAaLaunFWMdLAA
66003.4	42473.4	-1.70992	um	Cell	2	Cell Center of Image Mass	0.000	1.000	5	5	siRNA-IMPa4-10 PSPC1-A488 IMPa4-A546 DAPI 8C1-siRNA-IMP-a2-a4 V2.00	0	25. siRNA-IMPa4-10 PSPC1-A488 DAPI IMPa4-A546_a_TileScan_001 (Stage 1 of 49)	00-bwMDDjRqNAaLaunFWMdLAA
66020.1	42489	-1.66864	um	Cell	2	Cell Center of Image Mass	0.000	1.000	6	6	siRNA-IMPa4-10 PSPC1-A488 IMPa4-A546 DAPI 8C1-siRNA-IMP-a2-a4 V2.00	0	25. siRNA-IMPa4-10 PSPC1-A488 DAPI IMPa4-A546_a_TileScan_001 (Stage 1 of 49)	00-bwMDDjRqNAaLaunFWMdLAA
65901.9	42591.9	-1.85756	um	Cell	2	Cell Center of Image Mass	0.000	1.000	7	7	siRNA-IMPa4-10 PSPC1-A488 IMPa4-A546 DAPI 8C1-siRNA-IMP-a2-a4 V2.00	0	25. siRNA-IMPa4-10 PSPC1-A488 DAPI IMPa4-A546_a_TileScan_001 (Stage 1 of 49)	00-bwMDDjRqNAaLaunFWMdLAA
65900.2	42511.7	-1.05149	um	Cell	2	Cell Center of Image Mass	0.000	1.000	8	0	siRNA-IMPa4-10 PSPC1-A488 IMPa4-A546 DAPI 8C1-siRNA-IMP-a2-a4 V2.00	0	25. siRNA-IMPa4-10 PSPC1-A488 DAPI IMPa4-A546_aa_TileScan_001 (Stage 27 of 49)	00-PnSsz3dvk8x4Z8YiykVviE
66033.9	42569.6	-1.0344	um	Cell	2	Cell Center of Image Mass	0.000	1.000	9	1	siRNA-IMPa4-10 PSPC1-A488 IMPa4-A546 DAPI 8C1-siRNA-IMP-a2-a4 V2.00	0	25. siRNA-IMPa4-10 PSPC1-A488 DAPI IMPa4-A546_aa_TileScan_001 (Stage 27 of 49)	00-PnSsz3dvk8x4Z8YiykVviE
65903	42475	-1.42611	um	Cell	2	Cell Center of Image Mass	0.000	1.000	10	2	siRNA-IMPa4-10 PSPC1-A488 IMPa4-A546 DAPI 8C1-siRNA-IMP-a2-a4 V2.00	0	25. siRNA-IMPa4-10 PSPC1-A488 DAPI IMPa4-A546_aa_TileScan_001 (Stage 27 of 49)	00-PnSsz3dvk8x4Z8YiykVviE
65954	42511.7	-1.34966	um	Cell	2	Cell Center of Image Mass	0.000	1.000	11	3	siRNA-IMPa4-10 PSPC1-A488 IMPa4-A546 DAPI 8C1-siRNA-IMP-a2-a4 V2.00	0	25. siRNA-IMPa4-10 PSPC1-A488 DAPI IMPa4-A546_aa_TileScan_001 (Stage 27 of 49)	00-PnSsz3dvk8x4Z8YiykVviE
65915.3	42517.5	-1.38236	um	Cell	2	Cell Center of Image Mass	0.000	1.000	12	4	siRNA-IMPa4-10 PSPC1-A488 IMPa4-A546 DAPI 8C1-siRNA-IMP-a2-a4 V2.00	0	25. siRNA-IMPa4-10 PSPC1-A488 DAPI IMPa4-A546_aa_TileScan_001 (Stage 27 of 49)	00-PnSsz3dvk8x4Z8YiykVviE
65938.4	42464.7	-0.893023	um	Cell	2	Cell Center of Image Mass	0.000	1.000	13	5	siRNA-IMPa4-10 PSPC1-A488 IMPa4-A546 DAPI 8C1-siRNA-IMP-a2-a4 V2.00	0	25. siRNA-IMPa4-10 PSPC1-A488 DAPI IMPa4-A546_aa_TileScan_001 (Stage 27 of 49)	00-PnSsz3dvk8x4Z8YiykVviE
65946.4	42495.6	-1.33443	um	Cell	2	Cell Center of Image Mass	0.000	1.000	14	6	siRNA-IMPa4-10 PSPC1-A488 IMPa4-A546 DAPI 8C1-siRNA-IMP-a2-a4 V2.00	0	25. siRNA-IMPa4-10 PSPC1-A488 DAPI IMPa4-A546_aa_TileScan_001 (Stage 27 of 49)	00-PnSsz3dvk8x4Z8YiykVviE
65947.5	42462.8	-1.13282	um	Cell	2	Cell Center of Image Mass	0.000	1.000	15	7	siRNA-IMPa4-10 PSPC1-A488 IMPa4-A546 DAPI 8C1-siRNA-IMP-a2-a4 V2.00	0	25. siRNA-IMPa4-10 PSPC1-A488 DAPI IMPa4-A546_aa_TileScan_001 (Stage 27 of 49)	00-PnSsz3dvk8x4Z8YiykVviE
65987.6	42480.2	-1.11884	um	Cell	2	Cell Center of Image Mass	0.000	1.000	16	8	siRNA-IMPa4-10 PSPC1-A488 IMPa4-A546 DAPI 8C1-siRNA-IMP-a2-a4 V2.00	0	25. siRNA-IMPa4-10 PSPC1-A488 DAPI IMPa4-A546_aa_TileScan_001 (Stage 27 of 49)	00-PnSsz3dvk8x4Z8YiykVviE
65986.4	42480.3	-1.29307	um	Cell	2	Cell Center of Image Mass	0.000	1.000	17	9	siRNA-IMPa4-10 PSPC1-A488 IMPa4-A546 DAPI 8C1-siRNA-IMP-a2-a4 V2.00	0	25. siRNA-IMPa4-10 PSPC1-A488 DAPI IMPa4-A546_aa_TileScan_001 (Stage 27 of 49)	00-PnSsz3dvk8x4Z8YiykVviE
66021.9	42509.3	-1.56299	um	Cell	2	Cell Center of Image Mass	0.000	1.000	18	10	siRNA-IMPa4-10 PSPC1-A488 IMPa4-A546 DAPI 8C1-siRNA-IMP-a2-a4 V2.00	0	25. siRNA-IMPa4-10 PSPC1-A488 DAPI IMPa4-A546_aa_TileScan_001 (Stage 27 of 49)	00-PnSsz3dvk8x4Z8YiykVviE
65995.1	42509.7	-1.35893	um	Cell	2	Cell Center of Image Mass	0.000	1.000	19	11	siRNA-IMPa4-10 PSPC1-A488 IMPa4-A546 DAPI 8C1-siRNA-IMP-a2-a4 V2.00	0	25. siRNA-IMPa4-10 PSPC1-A488 DAPI IMPa4-A546_aa_TileScan_001 (Stage 27 of 49)	00-PnSsz3dvk8x4Z8YiykVviE
66019.6	42521.2	-1.38412	um	Cell	2	Cell Center of Image Mass	0.000	1.000	20	12	siRNA-IMPa4-10 PSPC1-A488 IMPa4-A546 DAPI 8C1-siRNA-IMP-a2-a4 V2.00	0	25. siRNA-IMPa4-10 PSPC1-A488 DAPI IMPa4-A546_aa_TileScan_001 (Stage 27 of 49)	00-PnSsz3dvk8x4Z8YiykVviE
65990.4	42460	-0.908654	um	Cell	2	Cell Center of Image Mass	0.000	1.000	21	13	siRNA-IMPa4-10 PSPC1-A488 IMPa4-A546 DAPI 8C1-siRNA-IMP-a2-a4 V2.00	0	25. siRNA-IMPa4-10 PSPC1-A488 DAPI IMPa4-A546_aa_TileScan_001 (Stage 27 of 49)	00-PnSsz3dvk8x4Z8YiykVviE
66027.9	42461.5	-0.869077	um	Cell	2	Cell Center of Image Mass	0.000	1.000	22	14	siRNA-IMPa4-10 PSPC1-A488 IMPa4-A546 DAPI 8C1-siRNA-IMP-a2-a4 V2.00	0	25. siRNA-IMPa4-10 PSPC1-A488 DAPI IMPa4-A546_aa_TileScan_001 (Stage 27 of 49)	00-PnSsz3dvk8x4Z8YiykVviE
65978	42536.9	-1.33562	um	Cell	2	Cell Center of Image Mass	0.000	1.000	23	15	siRNA-IMPa4-10 PSPC1-A488 IMPa4-A546 DAPI 8C1-siRNA-IMP-a2-a4 V2.00	0	25. siRNA-IMPa4-10 PSPC1-A488 DAPI IMPa4-A546_aa_TileScan_001 (Stage 27 of 49)	00-PnSsz3dvk8x4Z8YiykVviE
66031.8	42596.9	-1.43205	um	Cell	2	Cell Center of Image Mass	0.000	1.000	24	16	siRNA-IMPa4-10 PSPC1-A488 IMPa4-A546 DAPI 8C1-siRNA-IMP-a2-a4 V2.00	0	25. siRNA-IMPa4-10 PSPC1-A488 DAPI IMPa4-A546_aa_TileScan_001 (Stage 27 of 49)	00-PnSsz3dvk8x4Z8YiykVviE
65899.8	42533.8	-0.820332	um	Cell	2	Cell Center of Image Mass	0.000	1.000	25	0	siRNA-IMPa4-10 PSPC1-A488 IMPa4-A546 DAPI 8C1-siRNA-IMP-a2-a4 V2.00	0	25. siRNA-IMPa4-10 PSPC1-A488 DAPI IMPa4-A546_ab_TileScan_001 (Stage 28 of 49)	00-sWtVmEozUfaDQPZK7detjd
65927.1	42512.9	-1.28387	um	Cell	2	Cell Center of Image Mass	0.000	1.000	26	1	siRNA-IMPa4-10 PSPC1-A488 IMPa4-A546 DAPI 8C1-siRNA-IMP-a2-a4 V2.00	0	25. siRNA-IMPa4-10 PSPC1-A488 DAPI IMPa4-A546_ab_TileScan_001 (Stage 28 of 49)	00-sWtVmEozUfaDQPZK7detjd
65937.8	42521.8	-1.14813	um	Cell	2	Cell Center of Image Mass	0.000	1.000	27	2	siRNA-IMPa4-10 PSPC1-A488 IMPa4-A546 DAPI 8C1-siRNA-IMP-a2-a4 V2.00	0	25. siRNA-IMPa4-10 PSPC1-A488 DAPI IMPa4-A546_ab_TileScan_001 (Stage 28 of 49)	00-sWtVmEozUfaDQPZK7detjd
65969.4	42478.6	-1.00091	um	Cell	2	Cell Center of Image Mass	0.000	1.000	28	3	siRNA-IMPa4-10 PSPC1-A488 IMPa4-A546 DAPI 8C1-siRNA-IMP-a2-a4 V2.00	0	25. siRNA-IMPa4-10 PSPC1-A488 DAPI IMPa4-A546_ab_TileScan_001 (Stage 28 of 49)	00-sWtVmEozUfaDQPZK7detjd
65917.7	42467.3	-0.816461	um	Cell	2	Cell Center of Image Mass	0.000	1.000	29	4	siRNA-IMPa4-10 PSPC1-A488 IMPa4-A546 DAPI 8C1-siRNA-IMP-a2-a4 V2.00	0	25. siRNA-IMPa4-10 PSPC1-A488 DAPI IMPa4-A546_ab_TileScan_001 (Stage 28 of 49)	00-sWtVmEozUfaDQPZK7detjd
65937.1	42472.3	-0.928569	um	Cell	2	Cell Center of Image Mass	0.000	1.000	30	5	siRNA-IMPa4-10 PSPC1-A488 IMPa4-A546 DAPI 8C1-siRNA-IMP-a2-a4 V2.00	0	25. siRNA-IMPa4-10 PSPC1-A488 DAPI IMPa4-A546_ab_TileScan_001 (Stage 28 of 49)	00-sWtVmEozUfaDQPZK7detjd
65932.8	42463.8	-1.05693	um	Cell	2	Cell Center of Image Mass	0.000	1.000	31	6	siRNA-IMPa4-10 PSPC1-A488 IMPa4-A546 DAPI 8C1-siRNA-IMP-a2-a4 V2.00	0	25. siRNA-IMPa4-10 PSPC1-A488 DAPI IMPa4-A546_ab_TileScan_001 (Stage 28 of 49)	00-sWtVmEozUfaDQPZK7detjd
66032.8	42482.7	-0.780728	um	Cell	2	Cell Center of Image Mass	0.000	1.000	32	7	siRNA-IMPa4-10 PSPC1-A488 IMPa4-A546 DAPI 8C1-siRNA-IMP-a2-a4 V2.00	0	25. siRNA-IMPa4-10 PSPC1-A488 DAPI IMPa4-A546_ab_TileScan_001 (Stage 28 of 49)	00-sWtVmEozUfaDQPZK7detjd
65992	42515.6	-1.19675	um	Cell	2	Cell Center of Image Mass	0.000	1.000	33	8	siRNA-IMPa4-10 PSPC1-A488 IMPa4-A546 DAPI 8C1-siRNA-IMP-a2-a4 V2.00	0	25. siRNA-IMPa4-10 PSPC1-A488 DAPI IMPa4-A546_ab_TileScan_001 (Stage 28 of 49)	00-sWtVmEozUfaDQPZK7detjd
65990.7	42473.3	-0.781673	um	Cell	2	Cell Center of Image Mass	0.000	1.000	34	9	siRNA-IMPa4-10 PSPC1-A488 IMPa4-A546 DAPI 8C1-siRNA-IMP-a2-a4 V2.00	0	25. siRNA-IMPa4-10 PSPC1-A488 DAPI IMPa4-A546_ab_TileScan_001 (Stage 28 of 49)	00-sWtVmEozUfaDQPZK7detjd
65960.9	42565	-1.33691	um	Cell	2	Cell Center of Image Mass	0.000	1.000	35	10	siRNA-IMPa4-10 PSPC1-A488 IMPa4-A546 DAPI 8C1-siRNA-IMP-a2-a4 V2.00	0	25. siRNA-IMPa4-10 PSPC1-A488 DAPI IMPa4-A546_ab_TileScan_001 (Stage 28 of 49)	00-sWtVmEozUfaDQPZK7detjd
65906.4	42581	-0.814496	um	Cell	2	Cell Center of Image Mass	0.000	1.000	36	11	siRNA-IMPa4-10 PSPC1-A488 IMPa4-A546 DAPI 8C1-siRNA-IMP-a2-a4 V2.00	0	25. siRNA-IMPa4-10 PSPC1-A488 DAPI IMPa4-A546_ab_TileScan_001 (Stage 28 of 49)	00-sWtVmEozUfaDQPZK7detjd
65898.9	42599.8	-1.26463	um	Cell	2	Cell Center of Image Mass	0.000	1.000	37	12	siRNA-IMPa4-10 PSPC1-A488 IMPa4-A546 DAPI 8C1-siRNA-IMP-a2-a4 V2.00	0	25. siRNA-IMPa4-10 PSPC1-A488 DAPI IMPa4-A546_ab_TileScan_001 (Stage 28 of 49)	00-sWtVmEozUfaDQPZK7detjd
65922.8	42598.2	-0.582441	um	Cell	2	Cell Center of Image Mass	0.000	1.000	38	13	siRNA-IMPa4-10 PSPC1-A488 IMPa4-A546 DAPI 8C1-siRNA-IMP-a2-a4 V2.00	0	25. siRNA-IMPa4-10 PSPC1-A488 DAPI IMPa4-A546_ab_TileScan_001 (Stage 28 of 49)	00-sWtVmEozUfaDQPZK7detjd
66016.3	42530.6	-0.839501	um	Cell	2	Cell Center of Image Mass	0.000	1.000	39	14	siRNA-IMPa4-10 PSPC1-A488 IMPa4-A546 DAPI 8C1-siRNA-IMP-a2-a4 V2.00	0	25. siRNA-IMPa4-10 PSPC1-A488 DAPI IMPa4-A546_ab_TileScan_001 (Stage 28 of 49)	00-sWtVmEozUfaDQPZK7detjd
66027.7	42542	-0.813326	um	Cell	2	Cell Center of Image Mass	0.000	1.000	40	15	siRNA-IMPa4-10 PSPC1-A488 IMPa4-A546 DAPI 8C1-siRNA-IMP-a2-a4 V2.00	0	25. siRNA-IMPa4-10 PSPC1-A488 DAPI IMPa4-A546_ab_TileScan_001 (Stage 28 of 49)	00-sWtVmEozUfaDQPZK7detjd
65988	42537.8	-1.37816	um	Cell	2	Cell Center of Image Mass	0.000	1.000	41	16	siRNA-IMPa4-10 PSPC1-A488 IMPa4-A546 DAPI 8C1-siRNA-IMP-a2-a4 V2.00	0	25. siRNA-IMPa4-10 PSPC1-A488 DAPI IMPa4-A546_ab_TileScan_001 (Stage 28 of 49)	00-sWtVmEozUfaDQPZK7detjd
66014.1	42560.5	-0.892042	um	Cell	2	Cell Center of Image Mass	0.000	1.000	42	17	siRNA-IMPa4-10 PSPC1-A488 IMPa4-A546 DAPI 8C1-siRNA-IMP-a2-a4 V2.00	0	25. siRNA-IMPa4-10 PSPC1-A488 DAPI IMPa4-A546_ab_TileScan_001 (Stage 28 of 49)	00-sWtVmEozUfaDQPZK7detjd
66035.6	42553.4	-0.922318	um	Cell	2	Cell Center of Image Mass	0.000	1.000	43	18	siRNA-IMPa4-10 PSPC1-A488 IMPa4-A546 DAPI 8C1-siRNA-IMP-a2-a4 V2.00	0	25. siRNA-IMPa4-10 PSPC1-A488 DAPI IMPa4-A546_ab_TileScan_001 (Stage 28 of 49)	00-sWtVmEozUfaDQPZK7detjd
65945.3	42525.1	-2.23461	um	Cell	2	Cell Center of Image Mass	0.000	1.000	44	0	siRNA-IMPa4-10 PSPC1-A488 IMPa4-A546 DAPI 8C1-siRNA-IMP-a2-a4 V2.00	0	25. siRNA-IMPa4-10 PSPC1-A488 DAPI IMPa4-A546_ac_TileScan_001 (Stage 29 of 49)	00-hqf85GDTeXgha6New2CsXU
65920.8	42528.9	-2.79891	um	Cell	2	Cell Center of Image Mass	0.000	1.000	45	1	siRNA-IMPa4-10 PSPC1-A488 IMPa4-A546 DAPI 8C1-siRNA-IMP-a2-a4 V2.00	0	25. siRNA-IMPa4-10 PSPC1-A488 DAPI IMPa4-A546_ac_TileScan_001 (Stage 29 of 49)	00-hqf85GDTeXgha6New2CsXU
65927.1	42499.1	-2.52164	um	Cell	2	Cell Center of Image Mass	0.000	1.000	46	2	siRNA-IMPa4-10 PSPC1-A488 IMPa4-A546 DAPI 8C1-siRNA-IMP-a2-a4 V2.00	0	25. siRNA-IMPa4-10 PSPC1-A488 DAPI IMPa4-A546_ac_TileScan_001 (Stage 29 of 49)	00-hqf85GDTeXgha6New2CsXU
65899.3	42521.6	-2.29064	um	Cell	2	Cell Center of Image Mass	0.000	1.000	47	3	siRNA-IMPa4-10 PSPC1-A488 IMPa4-A546 DAPI 8C1-siRNA-IMP-a2-a4 V2.00	0	25. siRNA-IMPa4-10 PSPC1-A488 DAPI IMPa4-A546_ac_TileScan_001 (Stage 29 of 49)	00-hqf85GDTeXgha6New2CsXU
65943.8	42477.5	-2.14621	um	Cell	2	Cell Center of Image Mass	0.000	1.000	48	4	siRNA-IMPa4-10 PSPC1-A488 IMPa4-A546 DAPI 8C1-siRNA-IMP-a2-a4 V2.00	0	25. siRNA-IMPa4-10 PSPC1-A488 DAPI IMPa4-A546_ac_TileScan_001 (Stage 29 of 49)	00-hqf85GDTeXgha6New2CsXU
65975.8	42459.9	-1.98892	um	Cell	2	Cell Center of Image Mass	0.000	1.000	49	5	siRNA-IMPa4-10 PSPC1-A488 IMPa4-A546 DAPI 8C1-siRNA-IMP-a2-a4 V2.00	0	25. siRNA-IMPa4-10 PSPC1-A488 DAPI IMPa4-A546_ac_TileScan_001 (Stage 29 of 49)	00-hqf85GDTeXgha6New2CsXU
66032.4	42484.4	-2.36219	um	Cell	2	Cell Center of Image Mass	0.000	1.000	50	6	siRNA-IMPa4-10 PSPC1-A488 IMPa4-A546 DAPI 8C1-siRNA-IMP-a2-a4 V2.00	0	25. siRNA-IMPa4-10 PSPC1-A488 DAPI IMPa4-A546_ac_TileScan_001 (Stage 29 of 49)	00-hqf85GDTeXgha6New2CsXU
66000.8	42464.1	-2.31527	um	Cell	2	Cell Center of Image Mass	0.000	1.000	51	7	siRNA-IMPa4-10 PSPC1-A488 IMPa4-A546 DAPI 8C1-siRNA-IMP-a2-a4 V2.00	0	25. siRNA-IMPa4-10 PSPC1-A488 DAPI IMPa4-A546_ac_TileScan_001 (Stage 29 of 49)	00-hqf85GDTeXgha6New2CsXU
66025.7	42461.4	-1.88099	um	Cell	2	Cell Center of Image Mass	0.000	1.000	52	8	siRNA-IMPa4-10 PSPC1-A488 IMPa4-A546 DAPI 8C1-siRNA-IMP-a2-a4 V2.00	0	25. siRNA-IMPa4-10 PSPC1-A488 DAPI IMPa4-A546_ac_TileScan_001 (Stage 29 of 49)	00-hqf85GDTeXgha6New2CsXU
65927.9	42563.3	-2.63468	um	Cell	2	Cell Center of Image Mass	0.000	1.000	53	9	siRNA-IMPa4-10 PSPC1-A488 IMPa4-A546 DAPI 8C1-siRNA-IMP-a2-a4 V2.00	0	25. siRNA-IMPa4-10 PSPC1-A488 DAPI IMPa4-A546_ac_TileScan_001 (Stage 29 of 49)	00-hqf85GDTeXgha6New2CsXU
65916.1	42571.4	-2.77794	um	Cell	2	Cell Center of Image Mass	0.000	1.000	54	10	siRNA-IMPa4-10 PSPC1-A488 IMPa4-A546 DAPI 8C1-siRNA-IMP-a2-a4 V2.00	0	25. siRNA-IMPa4-10 PSPC1-A488 DAPI IMPa4-A546_ac_TileScan_001 (Stage 29 of 49)	00-hqf85GDTeXgha6New2CsXU
65917.8	42541.5	-2.69841	um	Cell	2	Cell Center of Image Mass	0.000	1.000	55	11	siRNA-IMPa4-10 PSPC1-A488 IMPa4-A546 DAPI 8C1-siRNA-IMP-a2-a4 V2.00	0	25. siRNA-IMPa4-10 PSPC1-A488 DAPI IMPa4-A546_ac_TileScan_001 (Stage 29 of 49)	00-hqf85GDTeXgha6New2CsXU
65914	42600.1	-2.93829	um	Cell	2	Cell Center of Image Mass	0.000	1.000	56	12	siRNA-IMPa4-10 PSPC1-A488 IMPa4-A546 DAPI 8C1-siRNA-IMP-a2-a4 V2.00	0	25. siRNA-IMPa4-10 PSPC1-A488 DAPI IMPa4-A546_ac_TileScan_001 (Stage 29 of 49)	00-hqf85GDTeXgha6New2CsXU
65956.7	42600.9	-2.74476	um	Cell	2	Cell Center of Image Mass	0.000	1.000	57	13	siRNA-IMPa4-10 PSPC1-A488 IMPa4-A546 DAPI 8C1-siRNA-IMP-a2-a4 V2.00	0	25. siRNA-IMPa4-10 PSPC1-A488 DAPI IMPa4-A546_ac_TileScan_001 (Stage 29 of 49)	00-hqf85GDTeXgha6New2CsXU
66027.5	42584.8	-2.41548	um	Cell	2	Cell Center of Image Mass	0.000	1.000	58	14	siRNA-IMPa4-10 PSPC1-A488 IMPa4-A546 DAPI 8C1-siRNA-IMP-a2-a4 V2.00	0	25. siRNA-IMPa4-10 PSPC1-A488 DAPI IMPa4-A546_ac_TileScan_001 (Stage 29 of 49)	00-hqf85GDTeXgha6New2CsXU
66002.5	42597.5	-2.3771	um	Cell	2	Cell Center of Image Mass	0.000	1.000	59	15	siRNA-IMPa4-10 PSPC1-A488 IMPa4-A546 DAPI 8C1-siRNA-IMP-a2-a4 V2.00	0	25. siRNA-IMPa4-10 PSPC1-A488 DAPI IMPa4-A546_ac_TileScan_001 (Stage 29 of 49)	00-hqf85GDTeXgha6New2CsXU
65958	42481.2	-2.24965	um	Cell	2	Cell Center of Image Mass	0.000	1.000	60	0	siRNA-IMPa4-10 PSPC1-A488 IMPa4-A546 DAPI 8C1-siRNA-IMP-a2-a4 V2.00	0	25. siRNA-IMPa4-10 PSPC1-A488 DAPI IMPa4-A546_ad_TileScan_001 (Stage 30 of 49)	00-GvJi4NQfjyjdCidWMVfZ6B
65913.8	42487.2	-2.17761	um	Cell	2	Cell Center of Image Mass	0.000	1.000	61	1	siRNA-IMPa4-10 PSPC1-A488 IMPa4-A546 DAPI 8C1-siRNA-IMP-a2-a4 V2.00	0	25. siRNA-IMPa4-10 PSPC1-A488 DAPI IMPa4-A546_ad_TileScan_001 (Stage 30 of 49)	00-GvJi4NQfjyjdCidWMVfZ6B
65942.1	42513.4	-2.32854	um	Cell	2	Cell Center of Image Mass	0.000	1.000	62	2	siRNA-IMPa4-10 PSPC1-A488 IMPa4-A546 DAPI 8C1-siRNA-IMP-a2-a4 V2.00	0	25. siRNA-IMPa4-10 PSPC1-A488 DAPI IMPa4-A546_ad_TileScan_001 (Stage 30 of 49)	00-GvJi4NQfjyjdCidWMVfZ6B
65960.9	42462.1	-1.97442	um	Cell	2	Cell Center of Image Mass	0.000	1.000	63	3	siRNA-IMPa4-10 PSPC1-A488 IMPa4-A546 DAPI 8C1-siRNA-IMP-a2-a4 V2.00	0	25. siRNA-IMPa4-10 PSPC1-A488 DAPI IMPa4-A546_ad_TileScan_001 (Stage 30 of 49)	00-GvJi4NQfjyjdCidWMVfZ6B
66001.9	42494.8	-1.52392	um	Cell	2	Cell Center of Image Mass	0.000	1.000	64	4	siRNA-IMPa4-10 PSPC1-A488 IMPa4-A546 DAPI 8C1-siRNA-IMP-a2-a4 V2.00	0	25. siRNA-IMPa4-10 PSPC1-A488 DAPI IMPa4-A546_ad_TileScan_001 (Stage 30 of 49)	00-GvJi4NQfjyjdCidWMVfZ6B
65980.8	42506.8	-2.17803	um	Cell	2	Cell Center of Image Mass	0.000	1.000	65	5	siRNA-IMPa4-10 PSPC1-A488 IMPa4-A546 DAPI 8C1-siRNA-IMP-a2-a4 V2.00	0	25. siRNA-IMPa4-10 PSPC1-A488 DAPI IMPa4-A546_ad_TileScan_001 (Stage 30 of 49)	00-GvJi4NQfjyjdCidWMVfZ6B
66038.7	42515.7	-1.83929	um	Cell	2	Cell Center of Image Mass	0.000	1.000	66	6	siRNA-IMPa4-10 PSPC1-A488 IMPa4-A546 DAPI 8C1-siRNA-IMP-a2-a4 V2.00	0	25. siRNA-IMPa4-10 PSPC1-A488 DAPI IMPa4-A546_ad_TileScan_001 (Stage 30 of 49)	00-GvJi4NQfjyjdCidWMVfZ6B
66037.1	42463.3	-1.70043	um	Cell	2	Cell Center of Image Mass	0.000	1.000	67	7	siRNA-IMPa4-10 PSPC1-A488 IMPa4-A546 DAPI 8C1-siRNA-IMP-a2-a4 V2.00	0	25. siRNA-IMPa4-10 PSPC1-A488 DAPI IMPa4-A546_ad_TileScan_001 (Stage 30 of 49)	00-GvJi4NQfjyjdCidWMVfZ6B
66031.6	42485	-1.88987	um	Cell	2	Cell Center of Image Mass	0.000	1.000	68	8	siRNA-IMPa4-10 PSPC1-A488 IMPa4-A546 DAPI 8C1-siRNA-IMP-a2-a4 V2.00	0	25. siRNA-IMPa4-10 PSPC1-A488 DAPI IMPa4-A546_ad_TileScan_001 (Stage 30 of 49)	00-GvJi4NQfjyjdCidWMVfZ6B
65957.8	42555.2	-2.14286	um	Cell	2	Cell Center of Image Mass	0.000	1.000	69	9	siRNA-IMPa4-10 PSPC1-A488 IMPa4-A546 DAPI 8C1-siRNA-IMP-a2-a4 V2.00	0	25. siRNA-IMPa4-10 PSPC1-A488 DAPI IMPa4-A546_ad_TileScan_001 (Stage 30 of 49)	00-GvJi4NQfjyjdCidWMVfZ6B
65907.4	42586.5	-2.26939	um	Cell	2	Cell Center of Image Mass	0.000	1.000	70	10	siRNA-IMPa4-10 PSPC1-A488 IMPa4-A546 DAPI 8C1-siRNA-IMP-a2-a4 V2.00	0	25. siRNA-IMPa4-10 PSPC1-A488 DAPI IMPa4-A546_ad_TileScan_001 (Stage 30 of 49)	00-GvJi4NQfjyjdCidWMVfZ6B
66005.7	42537.8	-2.0285	um	Cell	2	Cell Center of Image Mass	0.000	1.000	71	11	siRNA-IMPa4-10 PSPC1-A488 IMPa4-A546 DAPI 8C1-siRNA-IMP-a2-a4 V2.00	0	25. siRNA-IMPa4-10 PSPC1-A488 DAPI IMPa4-A546_ad_TileScan_001 (Stage 30 of 49)	00-GvJi4NQfjyjdCidWMVfZ6B
65997.7	42584.8	-2.18069	um	Cell	2	Cell Center of Image Mass	0.000	1.000	72	12	siRNA-IMPa4-10 PSPC1-A488 IMPa4-A546 DAPI 8C1-siRNA-IMP-a2-a4 V2.00	0	25. siRNA-IMPa4-10 PSPC1-A488 DAPI IMPa4-A546_ad_TileScan_001 (Stage 30 of 49)	00-GvJi4NQfjyjdCidWMVfZ6B
66030.5	42581.5	-1.95827	um	Cell	2	Cell Center of Image Mass	0.000	1.000	73	13	siRNA-IMPa4-10 PSPC1-A488 IMPa4-A546 DAPI 8C1-siRNA-IMP-a2-a4 V2.00	0	25. siRNA-IMPa4-10 PSPC1-A488 DAPI IMPa4-A546_ad_TileScan_001 (Stage 30 of 49)	00-GvJi4NQfjyjdCidWMVfZ6B
65905.6	42462.7	-1.59937	um	Cell	2	Cell Center of Image Mass	0.000	1.000	74	14	siRNA-IMPa4-10 PSPC1-A488 IMPa4-A546 DAPI 8C1-siRNA-IMP-a2-a4 V2.00	0	25. siRNA-IMPa4-10 PSPC1-A488 DAPI IMPa4-A546_ad_TileScan_001 (Stage 30 of 49)	00-GvJi4NQfjyjdCidWMVfZ6B
65927.6	42459.9	-1.82278	um	Cell	2	Cell Center of Image Mass	0.000	1.000	75	15	siRNA-IMPa4-10 PSPC1-A488 IMPa4-A546 DAPI 8C1-siRNA-IMP-a2-a4 V2.00	0	25. siRNA-IMPa4-10 PSPC1-A488 DAPI IMPa4-A546_ad_TileScan_001 (Stage 30 of 49)	00-GvJi4NQfjyjdCidWMVfZ6B
66004.6	42471.3	-1.96824	um	Cell	2	Cell Center of Image Mass	0.000	1.000	76	16	siRNA-IMPa4-10 PSPC1-A488 IMPa4-A546 DAPI 8C1-siRNA-IMP-a2-a4 V2.00	0	25. siRNA-IMPa4-10 PSPC1-A488 DAPI IMPa4-A546_ad_TileScan_001 (Stage 30 of 49)	00-GvJi4NQfjyjdCidWMVfZ6B
65938.8	42600.5	-2.0556	um	Cell	2	Cell Center of Image Mass	0.000	1.000	77	17	siRNA-IMPa4-10 PSPC1-A488 IMPa4-A546 DAPI 8C1-siRNA-IMP-a2-a4 V2.00	0	25. siRNA-IMPa4-10 PSPC1-A488 DAPI IMPa4-A546_ad_TileScan_001 (Stage 30 of 49)	00-GvJi4NQfjyjdCidWMVfZ6B
65908.3	42485.8	-1.72688	um	Cell	2	Cell Center of Image Mass	0.000	1.000	78	0	siRNA-IMPa4-10 PSPC1-A488 IMPa4-A546 DAPI 8C1-siRNA-IMP-a2-a4 V2.00	0	25. siRNA-IMPa4-10 PSPC1-A488 DAPI IMPa4-A546_ae_TileScan_001 (Stage 31 of 49)	00-C52rDwJ2c9R3eh7tA3amET
65908.5	42521.3	-1.774	um	Cell	2	Cell Center of Image Mass	0.000	1.000	79	1	siRNA-IMPa4-10 PSPC1-A488 IMPa4-A546 DAPI 8C1-siRNA-IMP-a2-a4 V2.00	0	25. siRNA-IMPa4-10 PSPC1-A488 DAPI IMPa4-A546_ae_TileScan_001 (Stage 31 of 49)	00-C52rDwJ2c9R3eh7tA3amET
65973	42515.3	-1.84725	um	Cell	2	Cell Center of Image Mass	0.000	1.000	80	2	siRNA-IMPa4-10 PSPC1-A488 IMPa4-A546 DAPI 8C1-siRNA-IMP-a2-a4 V2.00	0	25. siRNA-IMPa4-10 PSPC1-A488 DAPI IMPa4-A546_ae_TileScan_001 (Stage 31 of 49)	00-C52rDwJ2c9R3eh7tA3amET
65949.9	42539.1	-1.7591	um	Cell	2	Cell Center of Image Mass	0.000	1.000	81	3	siRNA-IMPa4-10 PSPC1-A488 IMPa4-A546 DAPI 8C1-siRNA-IMP-a2-a4 V2.00	0	25. siRNA-IMPa4-10 PSPC1-A488 DAPI IMPa4-A546_ae_TileScan_001 (Stage 31 of 49)	00-C52rDwJ2c9R3eh7tA3amET
65906.1	42463	-1.63946	um	Cell	2	Cell Center of Image Mass	0.000	1.000	82	4	siRNA-IMPa4-10 PSPC1-A488 IMPa4-A546 DAPI 8C1-siRNA-IMP-a2-a4 V2.00	0	25. siRNA-IMPa4-10 PSPC1-A488 DAPI IMPa4-A546_ae_TileScan_001 (Stage 31 of 49)	00-C52rDwJ2c9R3eh7tA3amET
65954.9	42468.3	-1.62222	um	Cell	2	Cell Center of Image Mass	0.000	1.000	83	5	siRNA-IMPa4-10 PSPC1-A488 IMPa4-A546 DAPI 8C1-siRNA-IMP-a2-a4 V2.00	0	25. siRNA-IMPa4-10 PSPC1-A488 DAPI IMPa4-A546_ae_TileScan_001 (Stage 31 of 49)	00-C52rDwJ2c9R3eh7tA3amET
65958.4	42492.3	-1.6521	um	Cell	2	Cell Center of Image Mass	0.000	1.000	84	6	siRNA-IMPa4-10 PSPC1-A488 IMPa4-A546 DAPI 8C1-siRNA-IMP-a2-a4 V2.00	0	25. siRNA-IMPa4-10 PSPC1-A488 DAPI IMPa4-A546_ae_TileScan_001 (Stage 31 of 49)	00-C52rDwJ2c9R3eh7tA3amET
65934.7	42507.8	-1.62151	um	Cell	2	Cell Center of Image Mass	0.000	1.000	85	7	siRNA-IMPa4-10 PSPC1-A488 IMPa4-A546 DAPI 8C1-siRNA-IMP-a2-a4 V2.00	0	25. siRNA-IMPa4-10 PSPC1-A488 DAPI IMPa4-A546_ae_TileScan_001 (Stage 31 of 49)	00-C52rDwJ2c9R3eh7tA3amET
65928.7	42527.4	-1.80453	um	Cell	2	Cell Center of Image Mass	0.000	1.000	86	8	siRNA-IMPa4-10 PSPC1-A488 IMPa4-A546 DAPI 8C1-siRNA-IMP-a2-a4 V2.00	0	25. siRNA-IMPa4-10 PSPC1-A488 DAPI IMPa4-A546_ae_TileScan_001 (Stage 31 of 49)	00-C52rDwJ2c9R3eh7tA3amET
65944.9	42486.4	-1.40551	um	Cell	2	Cell Center of Image Mass	0.000	1.000	87	9	siRNA-IMPa4-10 PSPC1-A488 IMPa4-A546 DAPI 8C1-siRNA-IMP-a2-a4 V2.00	0	25. siRNA-IMPa4-10 PSPC1-A488 DAPI IMPa4-A546_ae_TileScan_001 (Stage 31 of 49)	00-C52rDwJ2c9R3eh7tA3amET
65995.8	42463.1	-1.44046	um	Cell	2	Cell Center of Image Mass	0.000	1.000	88	10	siRNA-IMPa4-10 PSPC1-A488 IMPa4-A546 DAPI 8C1-siRNA-IMP-a2-a4 V2.00	0	25. siRNA-IMPa4-10 PSPC1-A488 DAPI IMPa4-A546_ae_TileScan_001 (Stage 31 of 49)	00-C52rDwJ2c9R3eh7tA3amET
65994.4	42488.4	-1.56873	um	Cell	2	Cell Center of Image Mass	0.000	1.000	89	11	siRNA-IMPa4-10 PSPC1-A488 IMPa4-A546 DAPI 8C1-siRNA-IMP-a2-a4 V2.00	0	25. siRNA-IMPa4-10 PSPC1-A488 DAPI IMPa4-A546_ae_TileScan_001 (Stage 31 of 49)	00-C52rDwJ2c9R3eh7tA3amET
65921.9	42575.9	-1.72327	um	Cell	2	Cell Center of Image Mass	0.000	1.000	90	12	siRNA-IMPa4-10 PSPC1-A488 IMPa4-A546 DAPI 8C1-siRNA-IMP-a2-a4 V2.00	0	25. siRNA-IMPa4-10 PSPC1-A488 DAPI IMPa4-A546_ae_TileScan_001 (Stage 31 of 49)	00-C52rDwJ2c9R3eh7tA3amET
65899.5	42585.7	-1.65295	um	Cell	2	Cell Center of Image Mass	0.000	1.000	91	13	siRNA-IMPa4-10 PSPC1-A488 IMPa4-A546 DAPI 8C1-siRNA-IMP-a2-a4 V2.00	0	25. siRNA-IMPa4-10 PSPC1-A488 DAPI IMPa4-A546_ae_TileScan_001 (Stage 31 of 49)	00-C52rDwJ2c9R3eh7tA3amET
66032.4	42544.7	-1.56568	um	Cell	2	Cell Center of Image Mass	0.000	1.000	92	14	siRNA-IMPa4-10 PSPC1-A488 IMPa4-A546 DAPI 8C1-siRNA-IMP-a2-a4 V2.00	0	25. siRNA-IMPa4-10 PSPC1-A488 DAPI IMPa4-A546_ae_TileScan_001 (Stage 31 of 49)	00-C52rDwJ2c9R3eh7tA3amET
65958.3	42515.3	-1.64624	um	Cell	2	Cell Center of Image Mass	0.000	1.000	93	0	siRNA-IMPa4-10 PSPC1-A488 IMPa4-A546 DAPI 8C1-siRNA-IMP-a2-a4 V2.00	0	25. siRNA-IMPa4-10 PSPC1-A488 DAPI IMPa4-A546_af_TileScan_001 (Stage 32 of 49)	00-KsoozW3cD5y6kWdwUY8jTL
65933.8	42516.6	-1.7627	um	Cell	2	Cell Center of Image Mass	0.000	1.000	94	1	siRNA-IMPa4-10 PSPC1-A488 IMPa4-A546 DAPI 8C1-siRNA-IMP-a2-a4 V2.00	0	25. siRNA-IMPa4-10 PSPC1-A488 DAPI IMPa4-A546_af_TileScan_001 (Stage 32 of 49)	00-KsoozW3cD5y6kWdwUY8jTL
66002.2	42511.9	-1.60465	um	Cell	2	Cell Center of Image Mass	0.000	1.000	95	2	siRNA-IMPa4-10 PSPC1-A488 IMPa4-A546 DAPI 8C1-siRNA-IMP-a2-a4 V2.00	0	25. siRNA-IMPa4-10 PSPC1-A488 DAPI IMPa4-A546_af_TileScan_001 (Stage 32 of 49)	00-KsoozW3cD5y6kWdwUY8jTL
66009.1	42530.8	-1.70575	um	Cell	2	Cell Center of Image Mass	0.000	1.000	96	3	siRNA-IMPa4-10 PSPC1-A488 IMPa4-A546 DAPI 8C1-siRNA-IMP-a2-a4 V2.00	0	25. siRNA-IMPa4-10 PSPC1-A488 DAPI IMPa4-A546_af_TileScan_001 (Stage 32 of 49)	00-KsoozW3cD5y6kWdwUY8jTL
66005.3	42551.6	-1.58872	um	Cell	2	Cell Center of Image Mass	0.000	1.000	97	4	siRNA-IMPa4-10 PSPC1-A488 IMPa4-A546 DAPI 8C1-siRNA-IMP-a2-a4 V2.00	0	25. siRNA-IMPa4-10 PSPC1-A488 DAPI IMPa4-A546_af_TileScan_001 (Stage 32 of 49)	00-KsoozW3cD5y6kWdwUY8jTL
66027.8	42574.8	-1.61748	um	Cell	2	Cell Center of Image Mass	0.000	1.000	98	5	siRNA-IMPa4-10 PSPC1-A488 IMPa4-A546 DAPI 8C1-siRNA-IMP-a2-a4 V2.00	0	25. siRNA-IMPa4-10 PSPC1-A488 DAPI IMPa4-A546_af_TileScan_001 (Stage 32 of 49)	00-KsoozW3cD5y6kWdwUY8jTL
65959.1	42475.9	-1.4744	um	Cell	2	Cell Center of Image Mass	0.000	1.000	99	6	siRNA-IMPa4-10 PSPC1-A488 IMPa4-A546 DAPI 8C1-siRNA-IMP-a2-a4 V2.00	0	25. siRNA-IMPa4-10 PSPC1-A488 DAPI IMPa4-A546_af_TileScan_001 (Stage 32 of 49)	00-KsoozW3cD5y6kWdwUY8jTL
65909	42483.8	-1.28416	um	Cell	2	Cell Center of Image Mass	0.000	1.000	100	7	siRNA-IMPa4-10 PSPC1-A488 IMPa4-A546 DAPI 8C1-siRNA-IMP-a2-a4 V2.00	0	25. siRNA-IMPa4-10 PSPC1-A488 DAPI IMPa4-A546_af_TileScan_001 (Stage 32 of 49)	00-KsoozW3cD5y6kWdwUY8jTL
66005.6	42477.4	-1.50816	um	Cell	2	Cell Center of Image Mass	0.000	1.000	101	8	siRNA-IMPa4-10 PSPC1-A488 IMPa4-A546 DAPI 8C1-siRNA-IMP-a2-a4 V2.00	0	25. siRNA-IMPa4-10 PSPC1-A488 DAPI IMPa4-A546_af_TileScan_001 (Stage 32 of 49)	00-KsoozW3cD5y6kWdwUY8jTL
65983.5	42504.7	-1.36464	um	Cell	2	Cell Center of Image Mass	0.000	1.000	102	9	siRNA-IMPa4-10 PSPC1-A488 IMPa4-A546 DAPI 8C1-siRNA-IMP-a2-a4 V2.00	0	25. siRNA-IMPa4-10 PSPC1-A488 DAPI IMPa4-A546_af_TileScan_001 (Stage 32 of 49)	00-KsoozW3cD5y6kWdwUY8jTL
65986.3	42523	-1.64358	um	Cell	2	Cell Center of Image Mass	0.000	1.000	103	10	siRNA-IMPa4-10 PSPC1-A488 IMPa4-A546 DAPI 8C1-siRNA-IMP-a2-a4 V2.00	0	25. siRNA-IMPa4-10 PSPC1-A488 DAPI IMPa4-A546_af_TileScan_001 (Stage 32 of 49)	00-KsoozW3cD5y6kWdwUY8jTL
66037.1	42510.5	-1.0187	um	Cell	2	Cell Center of Image Mass	0.000	1.000	104	11	siRNA-IMPa4-10 PSPC1-A488 IMPa4-A546 DAPI 8C1-siRNA-IMP-a2-a4 V2.00	0	25. siRNA-IMPa4-10 PSPC1-A488 DAPI IMPa4-A546_af_TileScan_001 (Stage 32 of 49)	00-KsoozW3cD5y6kWdwUY8jTL
66037.4	42519.9	-0.812437	um	Cell	2	Cell Center of Image Mass	0.000	1.000	105	12	siRNA-IMPa4-10 PSPC1-A488 IMPa4-A546 DAPI 8C1-siRNA-IMP-a2-a4 V2.00	0	25. siRNA-IMPa4-10 PSPC1-A488 DAPI IMPa4-A546_af_TileScan_001 (Stage 32 of 49)	00-KsoozW3cD5y6kWdwUY8jTL
65913.1	42551.5	-1.60239	um	Cell	2	Cell Center of Image Mass	0.000	1.000	106	13	siRNA-IMPa4-10 PSPC1-A488 IMPa4-A546 DAPI 8C1-siRNA-IMP-a2-a4 V2.00	0	25. siRNA-IMPa4-10 PSPC1-A488 DAPI IMPa4-A546_af_TileScan_001 (Stage 32 of 49)	00-KsoozW3cD5y6kWdwUY8jTL
65972.3	42538	-1.76561	um	Cell	2	Cell Center of Image Mass	0.000	1.000	107	14	siRNA-IMPa4-10 PSPC1-A488 IMPa4-A546 DAPI 8C1-siRNA-IMP-a2-a4 V2.00	0	25. siRNA-IMPa4-10 PSPC1-A488 DAPI IMPa4-A546_af_TileScan_001 (Stage 32 of 49)	00-KsoozW3cD5y6kWdwUY8jTL
65986.8	42597.6	-1.27544	um	Cell	2	Cell Center of Image Mass	0.000	1.000	108	15	siRNA-IMPa4-10 PSPC1-A488 IMPa4-A546 DAPI 8C1-siRNA-IMP-a2-a4 V2.00	0	25. siRNA-IMPa4-10 PSPC1-A488 DAPI IMPa4-A546_af_TileScan_001 (Stage 32 of 49)	00-KsoozW3cD5y6kWdwUY8jTL
65971.7	42465.5	-0.932531	um	Cell	2	Cell Center of Image Mass	0.000	1.000	109	0	siRNA-IMPa4-10 PSPC1-A488 IMPa4-A546 DAPI 8C1-siRNA-IMP-a2-a4 V2.00	0	25. siRNA-IMPa4-10 PSPC1-A488 DAPI IMPa4-A546_ag_TileScan_001 (Stage 33 of 49)	00-CvJqcV2LVft5XBbVkXFTCK
65898.6	42568.5	-1.21242	um	Cell	2	Cell Center of Image Mass	0.000	1.000	110	1	siRNA-IMPa4-10 PSPC1-A488 IMPa4-A546 DAPI 8C1-siRNA-IMP-a2-a4 V2.00	0	25. siRNA-IMPa4-10 PSPC1-A488 DAPI IMPa4-A546_ag_TileScan_001 (Stage 33 of 49)	00-CvJqcV2LVft5XBbVkXFTCK
66002.9	42527.8	-1.45651	um	Cell	2	Cell Center of Image Mass	0.000	1.000	111	2	siRNA-IMPa4-10 PSPC1-A488 IMPa4-A546 DAPI 8C1-siRNA-IMP-a2-a4 V2.00	0	25. siRNA-IMPa4-10 PSPC1-A488 DAPI IMPa4-A546_ag_TileScan_001 (Stage 33 of 49)	00-CvJqcV2LVft5XBbVkXFTCK
65935	42494.1	-1.33011	um	Cell	2	Cell Center of Image Mass	0.000	1.000	112	3	siRNA-IMPa4-10 PSPC1-A488 IMPa4-A546 DAPI 8C1-siRNA-IMP-a2-a4 V2.00	0	25. siRNA-IMPa4-10 PSPC1-A488 DAPI IMPa4-A546_ag_TileScan_001 (Stage 33 of 49)	00-CvJqcV2LVft5XBbVkXFTCK
65932.9	42512.8	-1.4679	um	Cell	2	Cell Center of Image Mass	0.000	1.000	113	4	siRNA-IMPa4-10 PSPC1-A488 IMPa4-A546 DAPI 8C1-siRNA-IMP-a2-a4 V2.00	0	25. siRNA-IMPa4-10 PSPC1-A488 DAPI IMPa4-A546_ag_TileScan_001 (Stage 33 of 49)	00-CvJqcV2LVft5XBbVkXFTCK
65901	42518.3	-0.943538	um	Cell	2	Cell Center of Image Mass	0.000	1.000	114	5	siRNA-IMPa4-10 PSPC1-A488 IMPa4-A546 DAPI 8C1-siRNA-IMP-a2-a4 V2.00	0	25. siRNA-IMPa4-10 PSPC1-A488 DAPI IMPa4-A546_ag_TileScan_001 (Stage 33 of 49)	00-CvJqcV2LVft5XBbVkXFTCK
65973.8	42498.4	-1.28062	um	Cell	2	Cell Center of Image Mass	0.000	1.000	115	6	siRNA-IMPa4-10 PSPC1-A488 IMPa4-A546 DAPI 8C1-siRNA-IMP-a2-a4 V2.00	0	25. siRNA-IMPa4-10 PSPC1-A488 DAPI IMPa4-A546_ag_TileScan_001 (Stage 33 of 49)	00-CvJqcV2LVft5XBbVkXFTCK
66011.1	42510.2	-1.29929	um	Cell	2	Cell Center of Image Mass	0.000	1.000	116	7	siRNA-IMPa4-10 PSPC1-A488 IMPa4-A546 DAPI 8C1-siRNA-IMP-a2-a4 V2.00	0	25. siRNA-IMPa4-10 PSPC1-A488 DAPI IMPa4-A546_ag_TileScan_001 (Stage 33 of 49)	00-CvJqcV2LVft5XBbVkXFTCK
66019.4	42506.6	-1.33882	um	Cell	2	Cell Center of Image Mass	0.000	1.000	117	8	siRNA-IMPa4-10 PSPC1-A488 IMPa4-A546 DAPI 8C1-siRNA-IMP-a2-a4 V2.00	0	25. siRNA-IMPa4-10 PSPC1-A488 DAPI IMPa4-A546_ag_TileScan_001 (Stage 33 of 49)	00-CvJqcV2LVft5XBbVkXFTCK
65988.5	42507	-1.48837	um	Cell	2	Cell Center of Image Mass	0.000	1.000	118	9	siRNA-IMPa4-10 PSPC1-A488 IMPa4-A546 DAPI 8C1-siRNA-IMP-a2-a4 V2.00	0	25. siRNA-IMPa4-10 PSPC1-A488 DAPI IMPa4-A546_ag_TileScan_001 (Stage 33 of 49)	00-CvJqcV2LVft5XBbVkXFTCK
65986.9	42523.3	-1.30831	um	Cell	2	Cell Center of Image Mass	0.000	1.000	119	10	siRNA-IMPa4-10 PSPC1-A488 IMPa4-A546 DAPI 8C1-siRNA-IMP-a2-a4 V2.00	0	25. siRNA-IMPa4-10 PSPC1-A488 DAPI IMPa4-A546_ag_TileScan_001 (Stage 33 of 49)	00-CvJqcV2LVft5XBbVkXFTCK
66006	42486.3	-1.26895	um	Cell	2	Cell Center of Image Mass	0.000	1.000	120	11	siRNA-IMPa4-10 PSPC1-A488 IMPa4-A546 DAPI 8C1-siRNA-IMP-a2-a4 V2.00	0	25. siRNA-IMPa4-10 PSPC1-A488 DAPI IMPa4-A546_ag_TileScan_001 (Stage 33 of 49)	00-CvJqcV2LVft5XBbVkXFTCK
66010.1	42465.9	-0.621909	um	Cell	2	Cell Center of Image Mass	0.000	1.000	121	12	siRNA-IMPa4-10 PSPC1-A488 IMPa4-A546 DAPI 8C1-siRNA-IMP-a2-a4 V2.00	0	25. siRNA-IMPa4-10 PSPC1-A488 DAPI IMPa4-A546_ag_TileScan_001 (Stage 33 of 49)	00-CvJqcV2LVft5XBbVkXFTCK
66030.4	42484.6	0.433331	um	Cell	2	Cell Center of Image Mass	0.000	1.000	122	13	siRNA-IMPa4-10 PSPC1-A488 IMPa4-A546 DAPI 8C1-siRNA-IMP-a2-a4 V2.00	0	25. siRNA-IMPa4-10 PSPC1-A488 DAPI IMPa4-A546_ag_TileScan_001 (Stage 33 of 49)	00-CvJqcV2LVft5XBbVkXFTCK
65961.5	42542.4	-1.55425	um	Cell	2	Cell Center of Image Mass	0.000	1.000	123	14	siRNA-IMPa4-10 PSPC1-A488 IMPa4-A546 DAPI 8C1-siRNA-IMP-a2-a4 V2.00	0	25. siRNA-IMPa4-10 PSPC1-A488 DAPI IMPa4-A546_ag_TileScan_001 (Stage 33 of 49)	00-CvJqcV2LVft5XBbVkXFTCK
65951.8	42585.1	-1.64102	um	Cell	2	Cell Center of Image Mass	0.000	1.000	124	15	siRNA-IMPa4-10 PSPC1-A488 IMPa4-A546 DAPI 8C1-siRNA-IMP-a2-a4 V2.00	0	25. siRNA-IMPa4-10 PSPC1-A488 DAPI IMPa4-A546_ag_TileScan_001 (Stage 33 of 49)	00-CvJqcV2LVft5XBbVkXFTCK
65939.4	42591	-1.68906	um	Cell	2	Cell Center of Image Mass	0.000	1.000	125	16	siRNA-IMPa4-10 PSPC1-A488 IMPa4-A546 DAPI 8C1-siRNA-IMP-a2-a4 V2.00	0	25. siRNA-IMPa4-10 PSPC1-A488 DAPI IMPa4-A546_ag_TileScan_001 (Stage 33 of 49)	00-CvJqcV2LVft5XBbVkXFTCK
65971.9	42600.9	-1.15827	um	Cell	2	Cell Center of Image Mass	0.000	1.000	126	17	siRNA-IMPa4-10 PSPC1-A488 IMPa4-A546 DAPI 8C1-siRNA-IMP-a2-a4 V2.00	0	25. siRNA-IMPa4-10 PSPC1-A488 DAPI IMPa4-A546_ag_TileScan_001 (Stage 33 of 49)	00-CvJqcV2LVft5XBbVkXFTCK
65986.6	42564.1	-1.58196	um	Cell	2	Cell Center of Image Mass	0.000	1.000	127	18	siRNA-IMPa4-10 PSPC1-A488 IMPa4-A546 DAPI 8C1-siRNA-IMP-a2-a4 V2.00	0	25. siRNA-IMPa4-10 PSPC1-A488 DAPI IMPa4-A546_ag_TileScan_001 (Stage 33 of 49)	00-CvJqcV2LVft5XBbVkXFTCK
66034.5	42597.4	-1.63978	um	Cell	2	Cell Center of Image Mass	0.000	1.000	128	19	siRNA-IMPa4-10 PSPC1-A488 IMPa4-A546 DAPI 8C1-siRNA-IMP-a2-a4 V2.00	0	25. siRNA-IMPa4-10 PSPC1-A488 DAPI IMPa4-A546_ag_TileScan_001 (Stage 33 of 49)	00-CvJqcV2LVft5XBbVkXFTCK
66022.3	42566.2	-0.384965	um	Cell	2	Cell Center of Image Mass	0.000	1.000	129	20	siRNA-IMPa4-10 PSPC1-A488 IMPa4-A546 DAPI 8C1-siRNA-IMP-a2-a4 V2.00	0	25. siRNA-IMPa4-10 PSPC1-A488 DAPI IMPa4-A546_ag_TileScan_001 (Stage 33 of 49)	00-CvJqcV2LVft5XBbVkXFTCK
66033.4	42550.4	0.215462	um	Cell	2	Cell Center of Image Mass	0.000	1.000	130	21	siRNA-IMPa4-10 PSPC1-A488 IMPa4-A546 DAPI 8C1-siRNA-IMP-a2-a4 V2.00	0	25. siRNA-IMPa4-10 PSPC1-A488 DAPI IMPa4-A546_ag_TileScan_001 (Stage 33 of 49)	00-CvJqcV2LVft5XBbVkXFTCK
65898.6	42512.6	-0.639876	um	Cell	2	Cell Center of Image Mass	0.000	1.000	131	0	siRNA-IMPa4-10 PSPC1-A488 IMPa4-A546 DAPI 8C1-siRNA-IMP-a2-a4 V2.00	0	25. siRNA-IMPa4-10 PSPC1-A488 DAPI IMPa4-A546_ah_TileScan_001 (Stage 34 of 49)	00-GtVKM2xoQvJ8YRysvWSN5m
65966.9	42470.6	-0.72574	um	Cell	2	Cell Center of Image Mass	0.000	1.000	132	1	siRNA-IMPa4-10 PSPC1-A488 IMPa4-A546 DAPI 8C1-siRNA-IMP-a2-a4 V2.00	0	25. siRNA-IMPa4-10 PSPC1-A488 DAPI IMPa4-A546_ah_TileScan_001 (Stage 34 of 49)	00-GtVKM2xoQvJ8YRysvWSN5m
65932.3	42483.1	-0.94806	um	Cell	2	Cell Center of Image Mass	0.000	1.000	133	2	siRNA-IMPa4-10 PSPC1-A488 IMPa4-A546 DAPI 8C1-siRNA-IMP-a2-a4 V2.00	0	25. siRNA-IMPa4-10 PSPC1-A488 DAPI IMPa4-A546_ah_TileScan_001 (Stage 34 of 49)	00-GtVKM2xoQvJ8YRysvWSN5m
65918.1	42521.4	-0.962476	um	Cell	2	Cell Center of Image Mass	0.000	1.000	134	3	siRNA-IMPa4-10 PSPC1-A488 IMPa4-A546 DAPI 8C1-siRNA-IMP-a2-a4 V2.00	0	25. siRNA-IMPa4-10 PSPC1-A488 DAPI IMPa4-A546_ah_TileScan_001 (Stage 34 of 49)	00-GtVKM2xoQvJ8YRysvWSN5m
65918.3	42479.3	-0.930949	um	Cell	2	Cell Center of Image Mass	0.000	1.000	135	4	siRNA-IMPa4-10 PSPC1-A488 IMPa4-A546 DAPI 8C1-siRNA-IMP-a2-a4 V2.00	0	25. siRNA-IMPa4-10 PSPC1-A488 DAPI IMPa4-A546_ah_TileScan_001 (Stage 34 of 49)	00-GtVKM2xoQvJ8YRysvWSN5m
65899.5	42484.2	-0.990254	um	Cell	2	Cell Center of Image Mass	0.000	1.000	136	5	siRNA-IMPa4-10 PSPC1-A488 IMPa4-A546 DAPI 8C1-siRNA-IMP-a2-a4 V2.00	0	25. siRNA-IMPa4-10 PSPC1-A488 DAPI IMPa4-A546_ah_TileScan_001 (Stage 34 of 49)	00-GtVKM2xoQvJ8YRysvWSN5m
66036.2	42493	-0.61623	um	Cell	2	Cell Center of Image Mass	0.000	1.000	137	6	siRNA-IMPa4-10 PSPC1-A488 IMPa4-A546 DAPI 8C1-siRNA-IMP-a2-a4 V2.00	0	25. siRNA-IMPa4-10 PSPC1-A488 DAPI IMPa4-A546_ah_TileScan_001 (Stage 34 of 49)	00-GtVKM2xoQvJ8YRysvWSN5m
65974.1	42519.8	-0.939532	um	Cell	2	Cell Center of Image Mass	0.000	1.000	138	7	siRNA-IMPa4-10 PSPC1-A488 IMPa4-A546 DAPI 8C1-siRNA-IMP-a2-a4 V2.00	0	25. siRNA-IMPa4-10 PSPC1-A488 DAPI IMPa4-A546_ah_TileScan_001 (Stage 34 of 49)	00-GtVKM2xoQvJ8YRysvWSN5m
65981.3	42485.1	-0.722967	um	Cell	2	Cell Center of Image Mass	0.000	1.000	139	8	siRNA-IMPa4-10 PSPC1-A488 IMPa4-A546 DAPI 8C1-siRNA-IMP-a2-a4 V2.00	0	25. siRNA-IMPa4-10 PSPC1-A488 DAPI IMPa4-A546_ah_TileScan_001 (Stage 34 of 49)	00-GtVKM2xoQvJ8YRysvWSN5m
65958.5	42558.2	-1.01297	um	Cell	2	Cell Center of Image Mass	0.000	1.000	140	9	siRNA-IMPa4-10 PSPC1-A488 IMPa4-A546 DAPI 8C1-siRNA-IMP-a2-a4 V2.00	0	25. siRNA-IMPa4-10 PSPC1-A488 DAPI IMPa4-A546_ah_TileScan_001 (Stage 34 of 49)	00-GtVKM2xoQvJ8YRysvWSN5m
65903.9	42597.1	-1.52065	um	Cell	2	Cell Center of Image Mass	0.000	1.000	141	10	siRNA-IMPa4-10 PSPC1-A488 IMPa4-A546 DAPI 8C1-siRNA-IMP-a2-a4 V2.00	0	25. siRNA-IMPa4-10 PSPC1-A488 DAPI IMPa4-A546_ah_TileScan_001 (Stage 34 of 49)	00-GtVKM2xoQvJ8YRysvWSN5m
65961.8	42533.5	-1.09381	um	Cell	2	Cell Center of Image Mass	0.000	1.000	142	11	siRNA-IMPa4-10 PSPC1-A488 IMPa4-A546 DAPI 8C1-siRNA-IMP-a2-a4 V2.00	0	25. siRNA-IMPa4-10 PSPC1-A488 DAPI IMPa4-A546_ah_TileScan_001 (Stage 34 of 49)	00-GtVKM2xoQvJ8YRysvWSN5m
65930.9	42563.1	-1.11685	um	Cell	2	Cell Center of Image Mass	0.000	1.000	143	12	siRNA-IMPa4-10 PSPC1-A488 IMPa4-A546 DAPI 8C1-siRNA-IMP-a2-a4 V2.00	0	25. siRNA-IMPa4-10 PSPC1-A488 DAPI IMPa4-A546_ah_TileScan_001 (Stage 34 of 49)	00-GtVKM2xoQvJ8YRysvWSN5m
65940.3	42576	-0.895931	um	Cell	2	Cell Center of Image Mass	0.000	1.000	144	13	siRNA-IMPa4-10 PSPC1-A488 IMPa4-A546 DAPI 8C1-siRNA-IMP-a2-a4 V2.00	0	25. siRNA-IMPa4-10 PSPC1-A488 DAPI IMPa4-A546_ah_TileScan_001 (Stage 34 of 49)	00-GtVKM2xoQvJ8YRysvWSN5m
65902.4	42552.8	0.981997	um	Cell	2	Cell Center of Image Mass	0.000	1.000	145	14	siRNA-IMPa4-10 PSPC1-A488 IMPa4-A546 DAPI 8C1-siRNA-IMP-a2-a4 V2.00	0	25. siRNA-IMPa4-10 PSPC1-A488 DAPI IMPa4-A546_ah_TileScan_001 (Stage 34 of 49)	00-GtVKM2xoQvJ8YRysvWSN5m
65972.8	42568.8	-1.47903	um	Cell	2	Cell Center of Image Mass	0.000	1.000	146	15	siRNA-IMPa4-10 PSPC1-A488 IMPa4-A546 DAPI 8C1-siRNA-IMP-a2-a4 V2.00	0	25. siRNA-IMPa4-10 PSPC1-A488 DAPI IMPa4-A546_ah_TileScan_001 (Stage 34 of 49)	00-GtVKM2xoQvJ8YRysvWSN5m
66003.4	42598.2	-1.14188	um	Cell	2	Cell Center of Image Mass	0.000	1.000	147	16	siRNA-IMPa4-10 PSPC1-A488 IMPa4-A546 DAPI 8C1-siRNA-IMP-a2-a4 V2.00	0	25. siRNA-IMPa4-10 PSPC1-A488 DAPI IMPa4-A546_ah_TileScan_001 (Stage 34 of 49)	00-GtVKM2xoQvJ8YRysvWSN5m
65981.8	42598.4	-1.11275	um	Cell	2	Cell Center of Image Mass	0.000	1.000	148	17	siRNA-IMPa4-10 PSPC1-A488 IMPa4-A546 DAPI 8C1-siRNA-IMP-a2-a4 V2.00	0	25. siRNA-IMPa4-10 PSPC1-A488 DAPI IMPa4-A546_ah_TileScan_001 (Stage 34 of 49)	00-GtVKM2xoQvJ8YRysvWSN5m
65989.8	42578.7	-1.29003	um	Cell	2	Cell Center of Image Mass	0.000	1.000	149	18	siRNA-IMPa4-10 PSPC1-A488 IMPa4-A546 DAPI 8C1-siRNA-IMP-a2-a4 V2.00	0	25. siRNA-IMPa4-10 PSPC1-A488 DAPI IMPa4-A546_ah_TileScan_001 (Stage 34 of 49)	00-GtVKM2xoQvJ8YRysvWSN5m
66028.9	42581.7	-1.16	um	Cell	2	Cell Center of Image Mass	0.000	1.000	150	19	siRNA-IMPa4-10 PSPC1-A488 IMPa4-A546 DAPI 8C1-siRNA-IMP-a2-a4 V2.00	0	25. siRNA-IMPa4-10 PSPC1-A488 DAPI IMPa4-A546_ah_TileScan_001 (Stage 34 of 49)	00-GtVKM2xoQvJ8YRysvWSN5m
66020.1	42563.5	-0.897515	um	Cell	2	Cell Center of Image Mass	0.000	1.000	151	20	siRNA-IMPa4-10 PSPC1-A488 IMPa4-A546 DAPI 8C1-siRNA-IMP-a2-a4 V2.00	0	25. siRNA-IMPa4-10 PSPC1-A488 DAPI IMPa4-A546_ah_TileScan_001 (Stage 34 of 49)	00-GtVKM2xoQvJ8YRysvWSN5m
65912	42503.6	-0.870575	um	Cell	2	Cell Center of Image Mass	0.000	1.000	152	0	siRNA-IMPa4-10 PSPC1-A488 IMPa4-A546 DAPI 8C1-siRNA-IMP-a2-a4 V2.00	0	25. siRNA-IMPa4-10 PSPC1-A488 DAPI IMPa4-A546_ai_TileScan_001 (Stage 35 of 49)	00-Dc4Dhhu8gtgkwCUoeatL9P
65935.1	42514.3	-1.02175	um	Cell	2	Cell Center of Image Mass	0.000	1.000	153	1	siRNA-IMPa4-10 PSPC1-A488 IMPa4-A546 DAPI 8C1-siRNA-IMP-a2-a4 V2.00	0	25. siRNA-IMPa4-10 PSPC1-A488 DAPI IMPa4-A546_ai_TileScan_001 (Stage 35 of 49)	00-Dc4Dhhu8gtgkwCUoeatL9P
66035.9	42486.9	-0.830796	um	Cell	2	Cell Center of Image Mass	0.000	1.000	154	2	siRNA-IMPa4-10 PSPC1-A488 IMPa4-A546 DAPI 8C1-siRNA-IMP-a2-a4 V2.00	0	25. siRNA-IMPa4-10 PSPC1-A488 DAPI IMPa4-A546_ai_TileScan_001 (Stage 35 of 49)	00-Dc4Dhhu8gtgkwCUoeatL9P
66033.7	42497.2	-0.831029	um	Cell	2	Cell Center of Image Mass	0.000	1.000	155	3	siRNA-IMPa4-10 PSPC1-A488 IMPa4-A546 DAPI 8C1-siRNA-IMP-a2-a4 V2.00	0	25. siRNA-IMPa4-10 PSPC1-A488 DAPI IMPa4-A546_ai_TileScan_001 (Stage 35 of 49)	00-Dc4Dhhu8gtgkwCUoeatL9P
65935.9	42581.6	-1.01925	um	Cell	2	Cell Center of Image Mass	0.000	1.000	156	4	siRNA-IMPa4-10 PSPC1-A488 IMPa4-A546 DAPI 8C1-siRNA-IMP-a2-a4 V2.00	0	25. siRNA-IMPa4-10 PSPC1-A488 DAPI IMPa4-A546_ai_TileScan_001 (Stage 35 of 49)	00-Dc4Dhhu8gtgkwCUoeatL9P
65946.8	42567.3	-0.805239	um	Cell	2	Cell Center of Image Mass	0.000	1.000	157	5	siRNA-IMPa4-10 PSPC1-A488 IMPa4-A546 DAPI 8C1-siRNA-IMP-a2-a4 V2.00	0	25. siRNA-IMPa4-10 PSPC1-A488 DAPI IMPa4-A546_ai_TileScan_001 (Stage 35 of 49)	00-Dc4Dhhu8gtgkwCUoeatL9P
65919.1	42588.1	-0.83948	um	Cell	2	Cell Center of Image Mass	0.000	1.000	158	6	siRNA-IMPa4-10 PSPC1-A488 IMPa4-A546 DAPI 8C1-siRNA-IMP-a2-a4 V2.00	0	25. siRNA-IMPa4-10 PSPC1-A488 DAPI IMPa4-A546_ai_TileScan_001 (Stage 35 of 49)	00-Dc4Dhhu8gtgkwCUoeatL9P
66029.4	42553.9	-0.909012	um	Cell	2	Cell Center of Image Mass	0.000	1.000	159	7	siRNA-IMPa4-10 PSPC1-A488 IMPa4-A546 DAPI 8C1-siRNA-IMP-a2-a4 V2.00	0	25. siRNA-IMPa4-10 PSPC1-A488 DAPI IMPa4-A546_ai_TileScan_001 (Stage 35 of 49)	00-Dc4Dhhu8gtgkwCUoeatL9P
65993.1	42593.9	-0.895354	um	Cell	2	Cell Center of Image Mass	0.000	1.000	160	8	siRNA-IMPa4-10 PSPC1-A488 IMPa4-A546 DAPI 8C1-siRNA-IMP-a2-a4 V2.00	0	25. siRNA-IMPa4-10 PSPC1-A488 DAPI IMPa4-A546_ai_TileScan_001 (Stage 35 of 49)	00-Dc4Dhhu8gtgkwCUoeatL9P
65974.1	42596.8	-1.16062	um	Cell	2	Cell Center of Image Mass	0.000	1.000	161	9	siRNA-IMPa4-10 PSPC1-A488 IMPa4-A546 DAPI 8C1-siRNA-IMP-a2-a4 V2.00	0	25. siRNA-IMPa4-10 PSPC1-A488 DAPI IMPa4-A546_ai_TileScan_001 (Stage 35 of 49)	00-Dc4Dhhu8gtgkwCUoeatL9P
66027	42594.6	-0.55898	um	Cell	2	Cell Center of Image Mass	0.000	1.000	162	10	siRNA-IMPa4-10 PSPC1-A488 IMPa4-A546 DAPI 8C1-siRNA-IMP-a2-a4 V2.00	0	25. siRNA-IMPa4-10 PSPC1-A488 DAPI IMPa4-A546_ai_TileScan_001 (Stage 35 of 49)	00-Dc4Dhhu8gtgkwCUoeatL9P
66037.7	42533.1	-0.62452	um	Cell	2	Cell Center of Image Mass	0.000	1.000	163	11	siRNA-IMPa4-10 PSPC1-A488 IMPa4-A546 DAPI 8C1-siRNA-IMP-a2-a4 V2.00	0	25. siRNA-IMPa4-10 PSPC1-A488 DAPI IMPa4-A546_ai_TileScan_001 (Stage 35 of 49)	00-Dc4Dhhu8gtgkwCUoeatL9P
65923.1	42600.3	-2.15376	um	Cell	2	Cell Center of Image Mass	0.000	1.000	164	0	siRNA-IMPa4-10 PSPC1-A488 IMPa4-A546 DAPI 8C1-siRNA-IMP-a2-a4 V2.00	0	25. siRNA-IMPa4-10 PSPC1-A488 DAPI IMPa4-A546_aj_TileScan_001 (Stage 36 of 49)	00-GqyNfdH7U6NhjeJSH6wFJ5
65902.5	42461.2	-1.8093	um	Cell	2	Cell Center of Image Mass	0.000	1.000	165	1	siRNA-IMPa4-10 PSPC1-A488 IMPa4-A546 DAPI 8C1-siRNA-IMP-a2-a4 V2.00	0	25. siRNA-IMPa4-10 PSPC1-A488 DAPI IMPa4-A546_aj_TileScan_001 (Stage 36 of 49)	00-GqyNfdH7U6NhjeJSH6wFJ5
65916.3	42488.7	-2.21055	um	Cell	2	Cell Center of Image Mass	0.000	1.000	166	2	siRNA-IMPa4-10 PSPC1-A488 IMPa4-A546 DAPI 8C1-siRNA-IMP-a2-a4 V2.00	0	25. siRNA-IMPa4-10 PSPC1-A488 DAPI IMPa4-A546_aj_TileScan_001 (Stage 36 of 49)	00-GqyNfdH7U6NhjeJSH6wFJ5
66036.3	42462.8	-1.56487	um	Cell	2	Cell Center of Image Mass	0.000	1.000	167	3	siRNA-IMPa4-10 PSPC1-A488 IMPa4-A546 DAPI 8C1-siRNA-IMP-a2-a4 V2.00	0	25. siRNA-IMPa4-10 PSPC1-A488 DAPI IMPa4-A546_aj_TileScan_001 (Stage 36 of 49)	00-GqyNfdH7U6NhjeJSH6wFJ5
66020.6	42470.5	-1.94072	um	Cell	2	Cell Center of Image Mass	0.000	1.000	168	4	siRNA-IMPa4-10 PSPC1-A488 IMPa4-A546 DAPI 8C1-siRNA-IMP-a2-a4 V2.00	0	25. siRNA-IMPa4-10 PSPC1-A488 DAPI IMPa4-A546_aj_TileScan_001 (Stage 36 of 49)	00-GqyNfdH7U6NhjeJSH6wFJ5
65942.6	42591.8	-2.22552	um	Cell	2	Cell Center of Image Mass	0.000	1.000	169	5	siRNA-IMPa4-10 PSPC1-A488 IMPa4-A546 DAPI 8C1-siRNA-IMP-a2-a4 V2.00	0	25. siRNA-IMPa4-10 PSPC1-A488 DAPI IMPa4-A546_aj_TileScan_001 (Stage 36 of 49)	00-GqyNfdH7U6NhjeJSH6wFJ5
66031.6	42597.3	-2.34154	um	Cell	2	Cell Center of Image Mass	0.000	1.000	170	6	siRNA-IMPa4-10 PSPC1-A488 IMPa4-A546 DAPI 8C1-siRNA-IMP-a2-a4 V2.00	0	25. siRNA-IMPa4-10 PSPC1-A488 DAPI IMPa4-A546_aj_TileScan_001 (Stage 36 of 49)	00-GqyNfdH7U6NhjeJSH6wFJ5
65979.2	42570.1	-2.52744	um	Cell	2	Cell Center of Image Mass	0.000	1.000	171	7	siRNA-IMPa4-10 PSPC1-A488 IMPa4-A546 DAPI 8C1-siRNA-IMP-a2-a4 V2.00	0	25. siRNA-IMPa4-10 PSPC1-A488 DAPI IMPa4-A546_aj_TileScan_001 (Stage 36 of 49)	00-GqyNfdH7U6NhjeJSH6wFJ5
66022.9	42573.1	-2.27775	um	Cell	2	Cell Center of Image Mass	0.000	1.000	172	8	siRNA-IMPa4-10 PSPC1-A488 IMPa4-A546 DAPI 8C1-siRNA-IMP-a2-a4 V2.00	0	25. siRNA-IMPa4-10 PSPC1-A488 DAPI IMPa4-A546_aj_TileScan_001 (Stage 36 of 49)	00-GqyNfdH7U6NhjeJSH6wFJ5
66001.8	42578.6	-2.38297	um	Cell	2	Cell Center of Image Mass	0.000	1.000	173	9	siRNA-IMPa4-10 PSPC1-A488 IMPa4-A546 DAPI 8C1-siRNA-IMP-a2-a4 V2.00	0	25. siRNA-IMPa4-10 PSPC1-A488 DAPI IMPa4-A546_aj_TileScan_001 (Stage 36 of 49)	00-GqyNfdH7U6NhjeJSH6wFJ5
66039.1	42532.7	-1.84835	um	Cell	2	Cell Center of Image Mass	0.000	1.000	174	10	siRNA-IMPa4-10 PSPC1-A488 IMPa4-A546 DAPI 8C1-siRNA-IMP-a2-a4 V2.00	0	25. siRNA-IMPa4-10 PSPC1-A488 DAPI IMPa4-A546_aj_TileScan_001 (Stage 36 of 49)	00-GqyNfdH7U6NhjeJSH6wFJ5
66013.4	42539.5	-2.27568	um	Cell	2	Cell Center of Image Mass	0.000	1.000	175	11	siRNA-IMPa4-10 PSPC1-A488 IMPa4-A546 DAPI 8C1-siRNA-IMP-a2-a4 V2.00	0	25. siRNA-IMPa4-10 PSPC1-A488 DAPI IMPa4-A546_aj_TileScan_001 (Stage 36 of 49)	00-GqyNfdH7U6NhjeJSH6wFJ5
66035	42546.9	-2.09664	um	Cell	2	Cell Center of Image Mass	0.000	1.000	176	12	siRNA-IMPa4-10 PSPC1-A488 IMPa4-A546 DAPI 8C1-siRNA-IMP-a2-a4 V2.00	0	25. siRNA-IMPa4-10 PSPC1-A488 DAPI IMPa4-A546_aj_TileScan_001 (Stage 36 of 49)	00-GqyNfdH7U6NhjeJSH6wFJ5
66038.4	42515.6	-1.8456	um	Cell	2	Cell Center of Image Mass	0.000	1.000	177	13	siRNA-IMPa4-10 PSPC1-A488 IMPa4-A546 DAPI 8C1-siRNA-IMP-a2-a4 V2.00	0	25. siRNA-IMPa4-10 PSPC1-A488 DAPI IMPa4-A546_aj_TileScan_001 (Stage 36 of 49)	00-GqyNfdH7U6NhjeJSH6wFJ5
65959.2	42514.8	-2.25288	um	Cell	2	Cell Center of Image Mass	0.000	1.000	178	0	siRNA-IMPa4-10 PSPC1-A488 IMPa4-A546 DAPI 8C1-siRNA-IMP-a2-a4 V2.00	0	25. siRNA-IMPa4-10 PSPC1-A488 DAPI IMPa4-A546_ak_TileScan_001 (Stage 37 of 49)	00-X8bt29YnaGwsufF5eU8Rwm
65969.7	42480.6	-2.0375	um	Cell	2	Cell Center of Image Mass	0.000	1.000	179	1	siRNA-IMPa4-10 PSPC1-A488 IMPa4-A546 DAPI 8C1-siRNA-IMP-a2-a4 V2.00	0	25. siRNA-IMPa4-10 PSPC1-A488 DAPI IMPa4-A546_ak_TileScan_001 (Stage 37 of 49)	00-X8bt29YnaGwsufF5eU8Rwm
65960	42496.2	-2.07717	um	Cell	2	Cell Center of Image Mass	0.000	1.000	180	2	siRNA-IMPa4-10 PSPC1-A488 IMPa4-A546 DAPI 8C1-siRNA-IMP-a2-a4 V2.00	0	25. siRNA-IMPa4-10 PSPC1-A488 DAPI IMPa4-A546_ak_TileScan_001 (Stage 37 of 49)	00-X8bt29YnaGwsufF5eU8Rwm
65920.7	42463.7	-1.56251	um	Cell	2	Cell Center of Image Mass	0.000	1.000	181	3	siRNA-IMPa4-10 PSPC1-A488 IMPa4-A546 DAPI 8C1-siRNA-IMP-a2-a4 V2.00	0	25. siRNA-IMPa4-10 PSPC1-A488 DAPI IMPa4-A546_ak_TileScan_001 (Stage 37 of 49)	00-X8bt29YnaGwsufF5eU8Rwm
65901.5	42472.4	-1.87106	um	Cell	2	Cell Center of Image Mass	0.000	1.000	182	4	siRNA-IMPa4-10 PSPC1-A488 IMPa4-A546 DAPI 8C1-siRNA-IMP-a2-a4 V2.00	0	25. siRNA-IMPa4-10 PSPC1-A488 DAPI IMPa4-A546_ak_TileScan_001 (Stage 37 of 49)	00-X8bt29YnaGwsufF5eU8Rwm
65936.1	42526.7	-1.93467	um	Cell	2	Cell Center of Image Mass	0.000	1.000	183	5	siRNA-IMPa4-10 PSPC1-A488 IMPa4-A546 DAPI 8C1-siRNA-IMP-a2-a4 V2.00	0	25. siRNA-IMPa4-10 PSPC1-A488 DAPI IMPa4-A546_ak_TileScan_001 (Stage 37 of 49)	00-X8bt29YnaGwsufF5eU8Rwm
65984.6	42496	-1.95747	um	Cell	2	Cell Center of Image Mass	0.000	1.000	184	6	siRNA-IMPa4-10 PSPC1-A488 IMPa4-A546 DAPI 8C1-siRNA-IMP-a2-a4 V2.00	0	25. siRNA-IMPa4-10 PSPC1-A488 DAPI IMPa4-A546_ak_TileScan_001 (Stage 37 of 49)	00-X8bt29YnaGwsufF5eU8Rwm
65970.6	42507.5	-2.25708	um	Cell	2	Cell Center of Image Mass	0.000	1.000	185	7	siRNA-IMPa4-10 PSPC1-A488 IMPa4-A546 DAPI 8C1-siRNA-IMP-a2-a4 V2.00	0	25. siRNA-IMPa4-10 PSPC1-A488 DAPI IMPa4-A546_ak_TileScan_001 (Stage 37 of 49)	00-X8bt29YnaGwsufF5eU8Rwm
66035.7	42514	-1.60898	um	Cell	2	Cell Center of Image Mass	0.000	1.000	186	8	siRNA-IMPa4-10 PSPC1-A488 IMPa4-A546 DAPI 8C1-siRNA-IMP-a2-a4 V2.00	0	25. siRNA-IMPa4-10 PSPC1-A488 DAPI IMPa4-A546_ak_TileScan_001 (Stage 37 of 49)	00-X8bt29YnaGwsufF5eU8Rwm
65999.9	42532.4	-2.13455	um	Cell	2	Cell Center of Image Mass	0.000	1.000	187	9	siRNA-IMPa4-10 PSPC1-A488 IMPa4-A546 DAPI 8C1-siRNA-IMP-a2-a4 V2.00	0	25. siRNA-IMPa4-10 PSPC1-A488 DAPI IMPa4-A546_ak_TileScan_001 (Stage 37 of 49)	00-X8bt29YnaGwsufF5eU8Rwm
65982.8	42466.2	-1.99744	um	Cell	2	Cell Center of Image Mass	0.000	1.000	188	10	siRNA-IMPa4-10 PSPC1-A488 IMPa4-A546 DAPI 8C1-siRNA-IMP-a2-a4 V2.00	0	25. siRNA-IMPa4-10 PSPC1-A488 DAPI IMPa4-A546_ak_TileScan_001 (Stage 37 of 49)	00-X8bt29YnaGwsufF5eU8Rwm
66037.4	42469.5	-1.40462	um	Cell	2	Cell Center of Image Mass	0.000	1.000	189	11	siRNA-IMPa4-10 PSPC1-A488 IMPa4-A546 DAPI 8C1-siRNA-IMP-a2-a4 V2.00	0	25. siRNA-IMPa4-10 PSPC1-A488 DAPI IMPa4-A546_ak_TileScan_001 (Stage 37 of 49)	00-X8bt29YnaGwsufF5eU8Rwm
66004.7	42470.5	-1.83828	um	Cell	2	Cell Center of Image Mass	0.000	1.000	190	12	siRNA-IMPa4-10 PSPC1-A488 IMPa4-A546 DAPI 8C1-siRNA-IMP-a2-a4 V2.00	0	25. siRNA-IMPa4-10 PSPC1-A488 DAPI IMPa4-A546_ak_TileScan_001 (Stage 37 of 49)	00-X8bt29YnaGwsufF5eU8Rwm
66035.2	42487.1	-1.65709	um	Cell	2	Cell Center of Image Mass	0.000	1.000	191	13	siRNA-IMPa4-10 PSPC1-A488 IMPa4-A546 DAPI 8C1-siRNA-IMP-a2-a4 V2.00	0	25. siRNA-IMPa4-10 PSPC1-A488 DAPI IMPa4-A546_ak_TileScan_001 (Stage 37 of 49)	00-X8bt29YnaGwsufF5eU8Rwm
66010.8	42492.6	-1.70561	um	Cell	2	Cell Center of Image Mass	0.000	1.000	192	14	siRNA-IMPa4-10 PSPC1-A488 IMPa4-A546 DAPI 8C1-siRNA-IMP-a2-a4 V2.00	0	25. siRNA-IMPa4-10 PSPC1-A488 DAPI IMPa4-A546_ak_TileScan_001 (Stage 37 of 49)	00-X8bt29YnaGwsufF5eU8Rwm
65959.8	42557.4	-2.2965	um	Cell	2	Cell Center of Image Mass	0.000	1.000	193	15	siRNA-IMPa4-10 PSPC1-A488 IMPa4-A546 DAPI 8C1-siRNA-IMP-a2-a4 V2.00	0	25. siRNA-IMPa4-10 PSPC1-A488 DAPI IMPa4-A546_ak_TileScan_001 (Stage 37 of 49)	00-X8bt29YnaGwsufF5eU8Rwm
65960.4	42577.5	-2.32005	um	Cell	2	Cell Center of Image Mass	0.000	1.000	194	16	siRNA-IMPa4-10 PSPC1-A488 IMPa4-A546 DAPI 8C1-siRNA-IMP-a2-a4 V2.00	0	25. siRNA-IMPa4-10 PSPC1-A488 DAPI IMPa4-A546_ak_TileScan_001 (Stage 37 of 49)	00-X8bt29YnaGwsufF5eU8Rwm
65959.6	42597.9	-2.40033	um	Cell	2	Cell Center of Image Mass	0.000	1.000	195	17	siRNA-IMPa4-10 PSPC1-A488 IMPa4-A546 DAPI 8C1-siRNA-IMP-a2-a4 V2.00	0	25. siRNA-IMPa4-10 PSPC1-A488 DAPI IMPa4-A546_ak_TileScan_001 (Stage 37 of 49)	00-X8bt29YnaGwsufF5eU8Rwm
65912.2	42598.7	-2.34412	um	Cell	2	Cell Center of Image Mass	0.000	1.000	196	18	siRNA-IMPa4-10 PSPC1-A488 IMPa4-A546 DAPI 8C1-siRNA-IMP-a2-a4 V2.00	0	25. siRNA-IMPa4-10 PSPC1-A488 DAPI IMPa4-A546_ak_TileScan_001 (Stage 37 of 49)	00-X8bt29YnaGwsufF5eU8Rwm
65923.2	42532.9	-1.78971	um	Cell	2	Cell Center of Image Mass	0.000	1.000	197	19	siRNA-IMPa4-10 PSPC1-A488 IMPa4-A546 DAPI 8C1-siRNA-IMP-a2-a4 V2.00	0	25. siRNA-IMPa4-10 PSPC1-A488 DAPI IMPa4-A546_ak_TileScan_001 (Stage 37 of 49)	00-X8bt29YnaGwsufF5eU8Rwm
65915.3	42548.3	-2.06712	um	Cell	2	Cell Center of Image Mass	0.000	1.000	198	20	siRNA-IMPa4-10 PSPC1-A488 IMPa4-A546 DAPI 8C1-siRNA-IMP-a2-a4 V2.00	0	25. siRNA-IMPa4-10 PSPC1-A488 DAPI IMPa4-A546_ak_TileScan_001 (Stage 37 of 49)	00-X8bt29YnaGwsufF5eU8Rwm
65935.2	42558.9	-2.18217	um	Cell	2	Cell Center of Image Mass	0.000	1.000	199	21	siRNA-IMPa4-10 PSPC1-A488 IMPa4-A546 DAPI 8C1-siRNA-IMP-a2-a4 V2.00	0	25. siRNA-IMPa4-10 PSPC1-A488 DAPI IMPa4-A546_ak_TileScan_001 (Stage 37 of 49)	00-X8bt29YnaGwsufF5eU8Rwm
65927.1	42574.7	-2.14078	um	Cell	2	Cell Center of Image Mass	0.000	1.000	200	22	siRNA-IMPa4-10 PSPC1-A488 IMPa4-A546 DAPI 8C1-siRNA-IMP-a2-a4 V2.00	0	25. siRNA-IMPa4-10 PSPC1-A488 DAPI IMPa4-A546_ak_TileScan_001 (Stage 37 of 49)	00-X8bt29YnaGwsufF5eU8Rwm
65904.2	42575.5	-2.13731	um	Cell	2	Cell Center of Image Mass	0.000	1.000	201	23	siRNA-IMPa4-10 PSPC1-A488 IMPa4-A546 DAPI 8C1-siRNA-IMP-a2-a4 V2.00	0	25. siRNA-IMPa4-10 PSPC1-A488 DAPI IMPa4-A546_ak_TileScan_001 (Stage 37 of 49)	00-X8bt29YnaGwsufF5eU8Rwm
65985	42540.4	-2.17947	um	Cell	2	Cell Center of Image Mass	0.000	1.000	202	24	siRNA-IMPa4-10 PSPC1-A488 IMPa4-A546 DAPI 8C1-siRNA-IMP-a2-a4 V2.00	0	25. siRNA-IMPa4-10 PSPC1-A488 DAPI IMPa4-A546_ak_TileScan_001 (Stage 37 of 49)	00-X8bt29YnaGwsufF5eU8Rwm
66014.4	42561.5	-2.20636	um	Cell	2	Cell Center of Image Mass	0.000	1.000	203	25	siRNA-IMPa4-10 PSPC1-A488 IMPa4-A546 DAPI 8C1-siRNA-IMP-a2-a4 V2.00	0	25. siRNA-IMPa4-10 PSPC1-A488 DAPI IMPa4-A546_ak_TileScan_001 (Stage 37 of 49)	00-X8bt29YnaGwsufF5eU8Rwm
66037.2	42571.3	-1.77951	um	Cell	2	Cell Center of Image Mass	0.000	1.000	204	26	siRNA-IMPa4-10 PSPC1-A488 IMPa4-A546 DAPI 8C1-siRNA-IMP-a2-a4 V2.00	0	25. siRNA-IMPa4-10 PSPC1-A488 DAPI IMPa4-A546_ak_TileScan_001 (Stage 37 of 49)	00-X8bt29YnaGwsufF5eU8Rwm
65977.3	42570.1	-1.94487	um	Cell	2	Cell Center of Image Mass	0.000	1.000	205	27	siRNA-IMPa4-10 PSPC1-A488 IMPa4-A546 DAPI 8C1-siRNA-IMP-a2-a4 V2.00	0	25. siRNA-IMPa4-10 PSPC1-A488 DAPI IMPa4-A546_ak_TileScan_001 (Stage 37 of 49)	00-X8bt29YnaGwsufF5eU8Rwm
66032.7	42599.9	-1.89279	um	Cell	2	Cell Center of Image Mass	0.000	1.000	206	28	siRNA-IMPa4-10 PSPC1-A488 IMPa4-A546 DAPI 8C1-siRNA-IMP-a2-a4 V2.00	0	25. siRNA-IMPa4-10 PSPC1-A488 DAPI IMPa4-A546_ak_TileScan_001 (Stage 37 of 49)	00-X8bt29YnaGwsufF5eU8Rwm
66005.9	42588.9	-2.10945	um	Cell	2	Cell Center of Image Mass	0.000	1.000	207	29	siRNA-IMPa4-10 PSPC1-A488 IMPa4-A546 DAPI 8C1-siRNA-IMP-a2-a4 V2.00	0	25. siRNA-IMPa4-10 PSPC1-A488 DAPI IMPa4-A546_ak_TileScan_001 (Stage 37 of 49)	00-X8bt29YnaGwsufF5eU8Rwm
65920.5	42516.4	-1.86683	um	Cell	2	Cell Center of Image Mass	0.000	1.000	208	30	siRNA-IMPa4-10 PSPC1-A488 IMPa4-A546 DAPI 8C1-siRNA-IMP-a2-a4 V2.00	0	25. siRNA-IMPa4-10 PSPC1-A488 DAPI IMPa4-A546_ak_TileScan_001 (Stage 37 of 49)	00-X8bt29YnaGwsufF5eU8Rwm
66022.3	42478.7	-1.52592	um	Cell	2	Cell Center of Image Mass	0.000	1.000	209	31	siRNA-IMPa4-10 PSPC1-A488 IMPa4-A546 DAPI 8C1-siRNA-IMP-a2-a4 V2.00	0	25. siRNA-IMPa4-10 PSPC1-A488 DAPI IMPa4-A546_ak_TileScan_001 (Stage 37 of 49)	00-X8bt29YnaGwsufF5eU8Rwm
65898.1	42535.1	-1.90544	um	Cell	2	Cell Center of Image Mass	0.000	1.000	210	32	siRNA-IMPa4-10 PSPC1-A488 IMPa4-A546 DAPI 8C1-siRNA-IMP-a2-a4 V2.00	0	25. siRNA-IMPa4-10 PSPC1-A488 DAPI IMPa4-A546_ak_TileScan_001 (Stage 37 of 49)	00-X8bt29YnaGwsufF5eU8Rwm
66035.5	42482.4	-1.40892	um	Cell	2	Cell Center of Image Mass	0.000	1.000	211	0	siRNA-IMPa4-10 PSPC1-A488 IMPa4-A546 DAPI 8C1-siRNA-IMP-a2-a4 V2.00	0	25. siRNA-IMPa4-10 PSPC1-A488 DAPI IMPa4-A546_al_TileScan_001 (Stage 38 of 49)	00-ySfcCdpzbNLHryzg9mC3bc
66007.3	42478.7	-1.03707	um	Cell	2	Cell Center of Image Mass	0.000	1.000	212	1	siRNA-IMPa4-10 PSPC1-A488 IMPa4-A546 DAPI 8C1-siRNA-IMP-a2-a4 V2.00	0	25. siRNA-IMPa4-10 PSPC1-A488 DAPI IMPa4-A546_al_TileScan_001 (Stage 38 of 49)	00-ySfcCdpzbNLHryzg9mC3bc
66037	42499.7	-1.54025	um	Cell	2	Cell Center of Image Mass	0.000	1.000	213	2	siRNA-IMPa4-10 PSPC1-A488 IMPa4-A546 DAPI 8C1-siRNA-IMP-a2-a4 V2.00	0	25. siRNA-IMPa4-10 PSPC1-A488 DAPI IMPa4-A546_al_TileScan_001 (Stage 38 of 49)	00-ySfcCdpzbNLHryzg9mC3bc
66027.5	42523.1	-1.22264	um	Cell	2	Cell Center of Image Mass	0.000	1.000	214	3	siRNA-IMPa4-10 PSPC1-A488 IMPa4-A546 DAPI 8C1-siRNA-IMP-a2-a4 V2.00	0	25. siRNA-IMPa4-10 PSPC1-A488 DAPI IMPa4-A546_al_TileScan_001 (Stage 38 of 49)	00-ySfcCdpzbNLHryzg9mC3bc
65900	42536.1	-1.3907	um	Cell	2	Cell Center of Image Mass	0.000	1.000	215	4	siRNA-IMPa4-10 PSPC1-A488 IMPa4-A546 DAPI 8C1-siRNA-IMP-a2-a4 V2.00	0	25. siRNA-IMPa4-10 PSPC1-A488 DAPI IMPa4-A546_al_TileScan_001 (Stage 38 of 49)	00-ySfcCdpzbNLHryzg9mC3bc
65920.3	42538.8	-1.7601	um	Cell	2	Cell Center of Image Mass	0.000	1.000	216	5	siRNA-IMPa4-10 PSPC1-A488 IMPa4-A546 DAPI 8C1-siRNA-IMP-a2-a4 V2.00	0	25. siRNA-IMPa4-10 PSPC1-A488 DAPI IMPa4-A546_al_TileScan_001 (Stage 38 of 49)	00-ySfcCdpzbNLHryzg9mC3bc
65907.8	42573.9	-1.79957	um	Cell	2	Cell Center of Image Mass	0.000	1.000	217	6	siRNA-IMPa4-10 PSPC1-A488 IMPa4-A546 DAPI 8C1-siRNA-IMP-a2-a4 V2.00	0	25. siRNA-IMPa4-10 PSPC1-A488 DAPI IMPa4-A546_al_TileScan_001 (Stage 38 of 49)	00-ySfcCdpzbNLHryzg9mC3bc
65956	42585.4	-1.85773	um	Cell	2	Cell Center of Image Mass	0.000	1.000	218	7	siRNA-IMPa4-10 PSPC1-A488 IMPa4-A546 DAPI 8C1-siRNA-IMP-a2-a4 V2.00	0	25. siRNA-IMPa4-10 PSPC1-A488 DAPI IMPa4-A546_al_TileScan_001 (Stage 38 of 49)	00-ySfcCdpzbNLHryzg9mC3bc
65905.2	42601	-2.01953	um	Cell	2	Cell Center of Image Mass	0.000	1.000	219	8	siRNA-IMPa4-10 PSPC1-A488 IMPa4-A546 DAPI 8C1-siRNA-IMP-a2-a4 V2.00	0	25. siRNA-IMPa4-10 PSPC1-A488 DAPI IMPa4-A546_al_TileScan_001 (Stage 38 of 49)	00-ySfcCdpzbNLHryzg9mC3bc
65916	42600.5	-1.94452	um	Cell	2	Cell Center of Image Mass	0.000	1.000	220	9	siRNA-IMPa4-10 PSPC1-A488 IMPa4-A546 DAPI 8C1-siRNA-IMP-a2-a4 V2.00	0	25. siRNA-IMPa4-10 PSPC1-A488 DAPI IMPa4-A546_al_TileScan_001 (Stage 38 of 49)	00-ySfcCdpzbNLHryzg9mC3bc
65984	42574	-1.80625	um	Cell	2	Cell Center of Image Mass	0.000	1.000	221	10	siRNA-IMPa4-10 PSPC1-A488 IMPa4-A546 DAPI 8C1-siRNA-IMP-a2-a4 V2.00	0	25. siRNA-IMPa4-10 PSPC1-A488 DAPI IMPa4-A546_al_TileScan_001 (Stage 38 of 49)	00-ySfcCdpzbNLHryzg9mC3bc
65998.1	42580.5	-1.77396	um	Cell	2	Cell Center of Image Mass	0.000	1.000	222	11	siRNA-IMPa4-10 PSPC1-A488 IMPa4-A546 DAPI 8C1-siRNA-IMP-a2-a4 V2.00	0	25. siRNA-IMPa4-10 PSPC1-A488 DAPI IMPa4-A546_al_TileScan_001 (Stage 38 of 49)	00-ySfcCdpzbNLHryzg9mC3bc
65998.5	42601.4	-1.62678	um	Cell	2	Cell Center of Image Mass	0.000	1.000	223	12	siRNA-IMPa4-10 PSPC1-A488 IMPa4-A546 DAPI 8C1-siRNA-IMP-a2-a4 V2.00	0	25. siRNA-IMPa4-10 PSPC1-A488 DAPI IMPa4-A546_al_TileScan_001 (Stage 38 of 49)	00-ySfcCdpzbNLHryzg9mC3bc
65945.2	42463.8	-1.15064	um	Cell	2	Cell Center of Image Mass	0.000	1.000	224	13	siRNA-IMPa4-10 PSPC1-A488 IMPa4-A546 DAPI 8C1-siRNA-IMP-a2-a4 V2.00	0	25. siRNA-IMPa4-10 PSPC1-A488 DAPI IMPa4-A546_al_TileScan_001 (Stage 38 of 49)	00-ySfcCdpzbNLHryzg9mC3bc
65911.7	42472.4	-1.47344	um	Cell	2	Cell Center of Image Mass	0.000	1.000	225	14	siRNA-IMPa4-10 PSPC1-A488 IMPa4-A546 DAPI 8C1-siRNA-IMP-a2-a4 V2.00	0	25. siRNA-IMPa4-10 PSPC1-A488 DAPI IMPa4-A546_al_TileScan_001 (Stage 38 of 49)	00-ySfcCdpzbNLHryzg9mC3bc
65903	42487.8	-1.45175	um	Cell	2	Cell Center of Image Mass	0.000	1.000	226	15	siRNA-IMPa4-10 PSPC1-A488 IMPa4-A546 DAPI 8C1-siRNA-IMP-a2-a4 V2.00	0	25. siRNA-IMPa4-10 PSPC1-A488 DAPI IMPa4-A546_al_TileScan_001 (Stage 38 of 49)	00-ySfcCdpzbNLHryzg9mC3bc
65936.6	42510.3	-1.71101	um	Cell	2	Cell Center of Image Mass	0.000	1.000	227	16	siRNA-IMPa4-10 PSPC1-A488 IMPa4-A546 DAPI 8C1-siRNA-IMP-a2-a4 V2.00	0	25. siRNA-IMPa4-10 PSPC1-A488 DAPI IMPa4-A546_al_TileScan_001 (Stage 38 of 49)	00-ySfcCdpzbNLHryzg9mC3bc
65917.2	42506.2	-1.33472	um	Cell	2	Cell Center of Image Mass	0.000	1.000	228	17	siRNA-IMPa4-10 PSPC1-A488 IMPa4-A546 DAPI 8C1-siRNA-IMP-a2-a4 V2.00	0	25. siRNA-IMPa4-10 PSPC1-A488 DAPI IMPa4-A546_al_TileScan_001 (Stage 38 of 49)	00-ySfcCdpzbNLHryzg9mC3bc
66025.5	42461.5	-1.60504	um	Cell	2	Cell Center of Image Mass	0.000	1.000	229	18	siRNA-IMPa4-10 PSPC1-A488 IMPa4-A546 DAPI 8C1-siRNA-IMP-a2-a4 V2.00	0	25. siRNA-IMPa4-10 PSPC1-A488 DAPI IMPa4-A546_al_TileScan_001 (Stage 38 of 49)	00-ySfcCdpzbNLHryzg9mC3bc
66034.6	42461.9	-1.5424	um	Cell	2	Cell Center of Image Mass	0.000	1.000	230	19	siRNA-IMPa4-10 PSPC1-A488 IMPa4-A546 DAPI 8C1-siRNA-IMP-a2-a4 V2.00	0	25. siRNA-IMPa4-10 PSPC1-A488 DAPI IMPa4-A546_al_TileScan_001 (Stage 38 of 49)	00-ySfcCdpzbNLHryzg9mC3bc
65952.2	42534.9	-1.81419	um	Cell	2	Cell Center of Image Mass	0.000	1.000	231	20	siRNA-IMPa4-10 PSPC1-A488 IMPa4-A546 DAPI 8C1-siRNA-IMP-a2-a4 V2.00	0	25. siRNA-IMPa4-10 PSPC1-A488 DAPI IMPa4-A546_al_TileScan_001 (Stage 38 of 49)	00-ySfcCdpzbNLHryzg9mC3bc
65943.8	42554.7	-1.862	um	Cell	2	Cell Center of Image Mass	0.000	1.000	232	21	siRNA-IMPa4-10 PSPC1-A488 IMPa4-A546 DAPI 8C1-siRNA-IMP-a2-a4 V2.00	0	25. siRNA-IMPa4-10 PSPC1-A488 DAPI IMPa4-A546_al_TileScan_001 (Stage 38 of 49)	00-ySfcCdpzbNLHryzg9mC3bc
65948.1	42601.1	-1.17661	um	Cell	2	Cell Center of Image Mass	0.000	1.000	233	22	siRNA-IMPa4-10 PSPC1-A488 IMPa4-A546 DAPI 8C1-siRNA-IMP-a2-a4 V2.00	0	25. siRNA-IMPa4-10 PSPC1-A488 DAPI IMPa4-A546_al_TileScan_001 (Stage 38 of 49)	00-ySfcCdpzbNLHryzg9mC3bc
65904	42547.5	-0.996334	um	Cell	2	Cell Center of Image Mass	0.000	1.000	234	0	siRNA-IMPa4-10 PSPC1-A488 IMPa4-A546 DAPI 8C1-siRNA-IMP-a2-a4 V2.00	0	25. siRNA-IMPa4-10 PSPC1-A488 DAPI IMPa4-A546_am_TileScan_001 (Stage 39 of 49)	00-J6TqTJYs8jHyutA3QSqerg
65926.5	42537.5	-1.5	um	Cell	2	Cell Center of Image Mass	0.000	1.000	235	1	siRNA-IMPa4-10 PSPC1-A488 IMPa4-A546 DAPI 8C1-siRNA-IMP-a2-a4 V2.00	0	25. siRNA-IMPa4-10 PSPC1-A488 DAPI IMPa4-A546_am_TileScan_001 (Stage 39 of 49)	00-J6TqTJYs8jHyutA3QSqerg
65941.7	42468.3	-0.897533	um	Cell	2	Cell Center of Image Mass	0.000	1.000	236	2	siRNA-IMPa4-10 PSPC1-A488 IMPa4-A546 DAPI 8C1-siRNA-IMP-a2-a4 V2.00	0	25. siRNA-IMPa4-10 PSPC1-A488 DAPI IMPa4-A546_am_TileScan_001 (Stage 39 of 49)	00-J6TqTJYs8jHyutA3QSqerg
65909.3	42485.3	-1.4923	um	Cell	2	Cell Center of Image Mass	0.000	1.000	237	3	siRNA-IMPa4-10 PSPC1-A488 IMPa4-A546 DAPI 8C1-siRNA-IMP-a2-a4 V2.00	0	25. siRNA-IMPa4-10 PSPC1-A488 DAPI IMPa4-A546_am_TileScan_001 (Stage 39 of 49)	00-J6TqTJYs8jHyutA3QSqerg
65967.9	42506.2	-0.94365	um	Cell	2	Cell Center of Image Mass	0.000	1.000	238	4	siRNA-IMPa4-10 PSPC1-A488 IMPa4-A546 DAPI 8C1-siRNA-IMP-a2-a4 V2.00	0	25. siRNA-IMPa4-10 PSPC1-A488 DAPI IMPa4-A546_am_TileScan_001 (Stage 39 of 49)	00-J6TqTJYs8jHyutA3QSqerg
65900.2	42462.2	-1.37746	um	Cell	2	Cell Center of Image Mass	0.000	1.000	239	5	siRNA-IMPa4-10 PSPC1-A488 IMPa4-A546 DAPI 8C1-siRNA-IMP-a2-a4 V2.00	0	25. siRNA-IMPa4-10 PSPC1-A488 DAPI IMPa4-A546_am_TileScan_001 (Stage 39 of 49)	00-J6TqTJYs8jHyutA3QSqerg
65914.9	42505.4	-1.25669	um	Cell	2	Cell Center of Image Mass	0.000	1.000	240	6	siRNA-IMPa4-10 PSPC1-A488 IMPa4-A546 DAPI 8C1-siRNA-IMP-a2-a4 V2.00	0	25. siRNA-IMPa4-10 PSPC1-A488 DAPI IMPa4-A546_am_TileScan_001 (Stage 39 of 49)	00-J6TqTJYs8jHyutA3QSqerg
66036.5	42518.4	-1.36068	um	Cell	2	Cell Center of Image Mass	0.000	1.000	241	7	siRNA-IMPa4-10 PSPC1-A488 IMPa4-A546 DAPI 8C1-siRNA-IMP-a2-a4 V2.00	0	25. siRNA-IMPa4-10 PSPC1-A488 DAPI IMPa4-A546_am_TileScan_001 (Stage 39 of 49)	00-J6TqTJYs8jHyutA3QSqerg
66032.4	42528.1	-1.32757	um	Cell	2	Cell Center of Image Mass	0.000	1.000	242	8	siRNA-IMPa4-10 PSPC1-A488 IMPa4-A546 DAPI 8C1-siRNA-IMP-a2-a4 V2.00	0	25. siRNA-IMPa4-10 PSPC1-A488 DAPI IMPa4-A546_am_TileScan_001 (Stage 39 of 49)	00-J6TqTJYs8jHyutA3QSqerg
66024.4	42462.9	-0.697258	um	Cell	2	Cell Center of Image Mass	0.000	1.000	243	9	siRNA-IMPa4-10 PSPC1-A488 IMPa4-A546 DAPI 8C1-siRNA-IMP-a2-a4 V2.00	0	25. siRNA-IMPa4-10 PSPC1-A488 DAPI IMPa4-A546_am_TileScan_001 (Stage 39 of 49)	00-J6TqTJYs8jHyutA3QSqerg
66036.5	42480.3	-1.01756	um	Cell	2	Cell Center of Image Mass	0.000	1.000	244	10	siRNA-IMPa4-10 PSPC1-A488 IMPa4-A546 DAPI 8C1-siRNA-IMP-a2-a4 V2.00	0	25. siRNA-IMPa4-10 PSPC1-A488 DAPI IMPa4-A546_am_TileScan_001 (Stage 39 of 49)	00-J6TqTJYs8jHyutA3QSqerg
65984.5	42486.1	-0.859791	um	Cell	2	Cell Center of Image Mass	0.000	1.000	245	11	siRNA-IMPa4-10 PSPC1-A488 IMPa4-A546 DAPI 8C1-siRNA-IMP-a2-a4 V2.00	0	25. siRNA-IMPa4-10 PSPC1-A488 DAPI IMPa4-A546_am_TileScan_001 (Stage 39 of 49)	00-J6TqTJYs8jHyutA3QSqerg
65995.5	42496.9	-0.990835	um	Cell	2	Cell Center of Image Mass	0.000	1.000	246	12	siRNA-IMPa4-10 PSPC1-A488 IMPa4-A546 DAPI 8C1-siRNA-IMP-a2-a4 V2.00	0	25. siRNA-IMPa4-10 PSPC1-A488 DAPI IMPa4-A546_am_TileScan_001 (Stage 39 of 49)	00-J6TqTJYs8jHyutA3QSqerg
66008.2	42508.8	-1.20054	um	Cell	2	Cell Center of Image Mass	0.000	1.000	247	13	siRNA-IMPa4-10 PSPC1-A488 IMPa4-A546 DAPI 8C1-siRNA-IMP-a2-a4 V2.00	0	25. siRNA-IMPa4-10 PSPC1-A488 DAPI IMPa4-A546_am_TileScan_001 (Stage 39 of 49)	00-J6TqTJYs8jHyutA3QSqerg
65987.9	42517.1	-0.919644	um	Cell	2	Cell Center of Image Mass	0.000	1.000	248	14	siRNA-IMPa4-10 PSPC1-A488 IMPa4-A546 DAPI 8C1-siRNA-IMP-a2-a4 V2.00	0	25. siRNA-IMPa4-10 PSPC1-A488 DAPI IMPa4-A546_am_TileScan_001 (Stage 39 of 49)	00-J6TqTJYs8jHyutA3QSqerg
65982.6	42463.1	-0.653194	um	Cell	2	Cell Center of Image Mass	0.000	1.000	249	15	siRNA-IMPa4-10 PSPC1-A488 IMPa4-A546 DAPI 8C1-siRNA-IMP-a2-a4 V2.00	0	25. siRNA-IMPa4-10 PSPC1-A488 DAPI IMPa4-A546_am_TileScan_001 (Stage 39 of 49)	00-J6TqTJYs8jHyutA3QSqerg
65948.9	42543.2	-1.33951	um	Cell	2	Cell Center of Image Mass	0.000	1.000	250	16	siRNA-IMPa4-10 PSPC1-A488 IMPa4-A546 DAPI 8C1-siRNA-IMP-a2-a4 V2.00	0	25. siRNA-IMPa4-10 PSPC1-A488 DAPI IMPa4-A546_am_TileScan_001 (Stage 39 of 49)	00-J6TqTJYs8jHyutA3QSqerg
65911.2	42599.1	-1.12247	um	Cell	2	Cell Center of Image Mass	0.000	1.000	251	17	siRNA-IMPa4-10 PSPC1-A488 IMPa4-A546 DAPI 8C1-siRNA-IMP-a2-a4 V2.00	0	25. siRNA-IMPa4-10 PSPC1-A488 DAPI IMPa4-A546_am_TileScan_001 (Stage 39 of 49)	00-J6TqTJYs8jHyutA3QSqerg
65959.8	42592.5	-1.47427	um	Cell	2	Cell Center of Image Mass	0.000	1.000	252	18	siRNA-IMPa4-10 PSPC1-A488 IMPa4-A546 DAPI 8C1-siRNA-IMP-a2-a4 V2.00	0	25. siRNA-IMPa4-10 PSPC1-A488 DAPI IMPa4-A546_am_TileScan_001 (Stage 39 of 49)	00-J6TqTJYs8jHyutA3QSqerg
66003.9	42592.3	-1.53236	um	Cell	2	Cell Center of Image Mass	0.000	1.000	253	19	siRNA-IMPa4-10 PSPC1-A488 IMPa4-A546 DAPI 8C1-siRNA-IMP-a2-a4 V2.00	0	25. siRNA-IMPa4-10 PSPC1-A488 DAPI IMPa4-A546_am_TileScan_001 (Stage 39 of 49)	00-J6TqTJYs8jHyutA3QSqerg
65990.2	42555.5	-1.37172	um	Cell	2	Cell Center of Image Mass	0.000	1.000	254	20	siRNA-IMPa4-10 PSPC1-A488 IMPa4-A546 DAPI 8C1-siRNA-IMP-a2-a4 V2.00	0	25. siRNA-IMPa4-10 PSPC1-A488 DAPI IMPa4-A546_am_TileScan_001 (Stage 39 of 49)	00-J6TqTJYs8jHyutA3QSqerg
66034.2	42564.6	-1.16792	um	Cell	2	Cell Center of Image Mass	0.000	1.000	255	21	siRNA-IMPa4-10 PSPC1-A488 IMPa4-A546 DAPI 8C1-siRNA-IMP-a2-a4 V2.00	0	25. siRNA-IMPa4-10 PSPC1-A488 DAPI IMPa4-A546_am_TileScan_001 (Stage 39 of 49)	00-J6TqTJYs8jHyutA3QSqerg
65934.5	42594.2	-0.969074	um	Cell	2	Cell Center of Image Mass	0.000	1.000	256	0	siRNA-IMPa4-10 PSPC1-A488 IMPa4-A546 DAPI 8C1-siRNA-IMP-a2-a4 V2.00	0	25. siRNA-IMPa4-10 PSPC1-A488 DAPI IMPa4-A546_an_TileScan_001 (Stage 40 of 49)	00-ZnVyKUE5TyUrsA5s7UCh3o
65972.9	42580.2	-0.932489	um	Cell	2	Cell Center of Image Mass	0.000	1.000	257	1	siRNA-IMPa4-10 PSPC1-A488 IMPa4-A546 DAPI 8C1-siRNA-IMP-a2-a4 V2.00	0	25. siRNA-IMPa4-10 PSPC1-A488 DAPI IMPa4-A546_an_TileScan_001 (Stage 40 of 49)	00-ZnVyKUE5TyUrsA5s7UCh3o
65964.5	42598.3	-0.927734	um	Cell	2	Cell Center of Image Mass	0.000	1.000	258	2	siRNA-IMPa4-10 PSPC1-A488 IMPa4-A546 DAPI 8C1-siRNA-IMP-a2-a4 V2.00	0	25. siRNA-IMPa4-10 PSPC1-A488 DAPI IMPa4-A546_an_TileScan_001 (Stage 40 of 49)	00-ZnVyKUE5TyUrsA5s7UCh3o
65907.1	42518.7	-1.19244	um	Cell	2	Cell Center of Image Mass	0.000	1.000	259	3	siRNA-IMPa4-10 PSPC1-A488 IMPa4-A546 DAPI 8C1-siRNA-IMP-a2-a4 V2.00	0	25. siRNA-IMPa4-10 PSPC1-A488 DAPI IMPa4-A546_an_TileScan_001 (Stage 40 of 49)	00-ZnVyKUE5TyUrsA5s7UCh3o
65944.5	42527.2	-1.2675	um	Cell	2	Cell Center of Image Mass	0.000	1.000	260	4	siRNA-IMPa4-10 PSPC1-A488 IMPa4-A546 DAPI 8C1-siRNA-IMP-a2-a4 V2.00	0	25. siRNA-IMPa4-10 PSPC1-A488 DAPI IMPa4-A546_an_TileScan_001 (Stage 40 of 49)	00-ZnVyKUE5TyUrsA5s7UCh3o
65945.4	42463.8	-1.12975	um	Cell	2	Cell Center of Image Mass	0.000	1.000	261	5	siRNA-IMPa4-10 PSPC1-A488 IMPa4-A546 DAPI 8C1-siRNA-IMP-a2-a4 V2.00	0	25. siRNA-IMPa4-10 PSPC1-A488 DAPI IMPa4-A546_an_TileScan_001 (Stage 40 of 49)	00-ZnVyKUE5TyUrsA5s7UCh3o
65906.5	42481.7	-1.12358	um	Cell	2	Cell Center of Image Mass	0.000	1.000	262	6	siRNA-IMPa4-10 PSPC1-A488 IMPa4-A546 DAPI 8C1-siRNA-IMP-a2-a4 V2.00	0	25. siRNA-IMPa4-10 PSPC1-A488 DAPI IMPa4-A546_an_TileScan_001 (Stage 40 of 49)	00-ZnVyKUE5TyUrsA5s7UCh3o
66032.2	42518.1	-0.755591	um	Cell	2	Cell Center of Image Mass	0.000	1.000	263	7	siRNA-IMPa4-10 PSPC1-A488 IMPa4-A546 DAPI 8C1-siRNA-IMP-a2-a4 V2.00	0	25. siRNA-IMPa4-10 PSPC1-A488 DAPI IMPa4-A546_an_TileScan_001 (Stage 40 of 49)	00-ZnVyKUE5TyUrsA5s7UCh3o
65916.5	42538.8	-1.35759	um	Cell	2	Cell Center of Image Mass	0.000	1.000	264	8	siRNA-IMPa4-10 PSPC1-A488 IMPa4-A546 DAPI 8C1-siRNA-IMP-a2-a4 V2.00	0	25. siRNA-IMPa4-10 PSPC1-A488 DAPI IMPa4-A546_an_TileScan_001 (Stage 40 of 49)	00-ZnVyKUE5TyUrsA5s7UCh3o
65954.8	42546.1	-1.17604	um	Cell	2	Cell Center of Image Mass	0.000	1.000	265	9	siRNA-IMPa4-10 PSPC1-A488 IMPa4-A546 DAPI 8C1-siRNA-IMP-a2-a4 V2.00	0	25. siRNA-IMPa4-10 PSPC1-A488 DAPI IMPa4-A546_an_TileScan_001 (Stage 40 of 49)	00-ZnVyKUE5TyUrsA5s7UCh3o
65953.8	42546.5	-1.293	um	Cell	2	Cell Center of Image Mass	0.000	1.000	266	10	siRNA-IMPa4-10 PSPC1-A488 IMPa4-A546 DAPI 8C1-siRNA-IMP-a2-a4 V2.00	0	25. siRNA-IMPa4-10 PSPC1-A488 DAPI IMPa4-A546_an_TileScan_001 (Stage 40 of 49)	00-ZnVyKUE5TyUrsA5s7UCh3o
65902.6	42567.9	-0.0392917	um	Cell	2	Cell Center of Image Mass	0.000	1.000	267	11	siRNA-IMPa4-10 PSPC1-A488 IMPa4-A546 DAPI 8C1-siRNA-IMP-a2-a4 V2.00	0	25. siRNA-IMPa4-10 PSPC1-A488 DAPI IMPa4-A546_an_TileScan_001 (Stage 40 of 49)	00-ZnVyKUE5TyUrsA5s7UCh3o
66000.5	42599.7	-0.790281	um	Cell	2	Cell Center of Image Mass	0.000	1.000	268	12	siRNA-IMPa4-10 PSPC1-A488 IMPa4-A546 DAPI 8C1-siRNA-IMP-a2-a4 V2.00	0	25. siRNA-IMPa4-10 PSPC1-A488 DAPI IMPa4-A546_an_TileScan_001 (Stage 40 of 49)	00-ZnVyKUE5TyUrsA5s7UCh3o
66032.2	42550.7	-1.07724	um	Cell	2	Cell Center of Image Mass	0.000	1.000	269	13	siRNA-IMPa4-10 PSPC1-A488 IMPa4-A546 DAPI 8C1-siRNA-IMP-a2-a4 V2.00	0	25. siRNA-IMPa4-10 PSPC1-A488 DAPI IMPa4-A546_an_TileScan_001 (Stage 40 of 49)	00-ZnVyKUE5TyUrsA5s7UCh3o
66011.4	42579.5	-0.68611	um	Cell	2	Cell Center of Image Mass	0.000	1.000	270	14	siRNA-IMPa4-10 PSPC1-A488 IMPa4-A546 DAPI 8C1-siRNA-IMP-a2-a4 V2.00	0	25. siRNA-IMPa4-10 PSPC1-A488 DAPI IMPa4-A546_an_TileScan_001 (Stage 40 of 49)	00-ZnVyKUE5TyUrsA5s7UCh3o
66029.9	42599.7	-0.10508	um	Cell	2	Cell Center of Image Mass	0.000	1.000	271	15	siRNA-IMPa4-10 PSPC1-A488 IMPa4-A546 DAPI 8C1-siRNA-IMP-a2-a4 V2.00	0	25. siRNA-IMPa4-10 PSPC1-A488 DAPI IMPa4-A546_an_TileScan_001 (Stage 40 of 49)	00-ZnVyKUE5TyUrsA5s7UCh3o
65906.3	42515.4	-0.751429	um	Cell	2	Cell Center of Image Mass	0.000	1.000	272	0	siRNA-IMPa4-10 PSPC1-A488 IMPa4-A546 DAPI 8C1-siRNA-IMP-a2-a4 V2.00	0	25. siRNA-IMPa4-10 PSPC1-A488 DAPI IMPa4-A546_ao_TileScan_001 (Stage 41 of 49)	00-4LMiViU8wCUFjPFDrgzvKY
65968.1	42586.8	-0.818079	um	Cell	2	Cell Center of Image Mass	0.000	1.000	273	1	siRNA-IMPa4-10 PSPC1-A488 IMPa4-A546 DAPI 8C1-siRNA-IMP-a2-a4 V2.00	0	25. siRNA-IMPa4-10 PSPC1-A488 DAPI IMPa4-A546_ao_TileScan_001 (Stage 41 of 49)	00-4LMiViU8wCUFjPFDrgzvKY
65925.3	42538.8	-0.64429	um	Cell	2	Cell Center of Image Mass	0.000	1.000	274	2	siRNA-IMPa4-10 PSPC1-A488 IMPa4-A546 DAPI 8C1-siRNA-IMP-a2-a4 V2.00	0	25. siRNA-IMPa4-10 PSPC1-A488 DAPI IMPa4-A546_ao_TileScan_001 (Stage 41 of 49)	00-4LMiViU8wCUFjPFDrgzvKY
65899.9	42552.6	-1.02168	um	Cell	2	Cell Center of Image Mass	0.000	1.000	275	3	siRNA-IMPa4-10 PSPC1-A488 IMPa4-A546 DAPI 8C1-siRNA-IMP-a2-a4 V2.00	0	25. siRNA-IMPa4-10 PSPC1-A488 DAPI IMPa4-A546_ao_TileScan_001 (Stage 41 of 49)	00-4LMiViU8wCUFjPFDrgzvKY
65926.4	42590.8	-0.931759	um	Cell	2	Cell Center of Image Mass	0.000	1.000	276	4	siRNA-IMPa4-10 PSPC1-A488 IMPa4-A546 DAPI 8C1-siRNA-IMP-a2-a4 V2.00	0	25. siRNA-IMPa4-10 PSPC1-A488 DAPI IMPa4-A546_ao_TileScan_001 (Stage 41 of 49)	00-4LMiViU8wCUFjPFDrgzvKY
65900.5	42599.1	-1.1322	um	Cell	2	Cell Center of Image Mass	0.000	1.000	277	5	siRNA-IMPa4-10 PSPC1-A488 IMPa4-A546 DAPI 8C1-siRNA-IMP-a2-a4 V2.00	0	25. siRNA-IMPa4-10 PSPC1-A488 DAPI IMPa4-A546_ao_TileScan_001 (Stage 41 of 49)	00-4LMiViU8wCUFjPFDrgzvKY
65978	42596.9	-0.799953	um	Cell	2	Cell Center of Image Mass	0.000	1.000	278	6	siRNA-IMPa4-10 PSPC1-A488 IMPa4-A546 DAPI 8C1-siRNA-IMP-a2-a4 V2.00	0	25. siRNA-IMPa4-10 PSPC1-A488 DAPI IMPa4-A546_ao_TileScan_001 (Stage 41 of 49)	00-4LMiViU8wCUFjPFDrgzvKY
65908.1	42600.5	-0.464621	um	Cell	2	Cell Center of Image Mass	0.000	1.000	279	0	siRNA-IMPa4-10 PSPC1-A488 IMPa4-A546 DAPI 8C1-siRNA-IMP-a2-a4 V2.00	0	25. siRNA-IMPa4-10 PSPC1-A488 DAPI IMPa4-A546_ap_TileScan_001 (Stage 42 of 49)	00-jXW6HNo3vt5Hz5o8VX9LDU
66002.4	42467.9	-0.387976	um	Cell	2	Cell Center of Image Mass	0.000	1.000	280	1	siRNA-IMPa4-10 PSPC1-A488 IMPa4-A546 DAPI 8C1-siRNA-IMP-a2-a4 V2.00	0	25. siRNA-IMPa4-10 PSPC1-A488 DAPI IMPa4-A546_ap_TileScan_001 (Stage 42 of 49)	00-jXW6HNo3vt5Hz5o8VX9LDU
66037.9	42600.7	-0.627845	um	Cell	2	Cell Center of Image Mass	0.000	1.000	281	2	siRNA-IMPa4-10 PSPC1-A488 IMPa4-A546 DAPI 8C1-siRNA-IMP-a2-a4 V2.00	0	25. siRNA-IMPa4-10 PSPC1-A488 DAPI IMPa4-A546_ap_TileScan_001 (Stage 42 of 49)	00-jXW6HNo3vt5Hz5o8VX9LDU
65945.6	42477.7	-2.27572	um	Cell	2	Cell Center of Image Mass	0.000	1.000	282	0	siRNA-IMPa4-10 PSPC1-A488 IMPa4-A546 DAPI 8C1-siRNA-IMP-a2-a4 V2.00	0	25. siRNA-IMPa4-10 PSPC1-A488 DAPI IMPa4-A546_aq_TileScan_001 (Stage 43 of 49)	00-G79GaSdS5AwKFRkjvDXaKH
65906.1	42477.5	-2.26922	um	Cell	2	Cell Center of Image Mass	0.000	1.000	283	1	siRNA-IMPa4-10 PSPC1-A488 IMPa4-A546 DAPI 8C1-siRNA-IMP-a2-a4 V2.00	0	25. siRNA-IMPa4-10 PSPC1-A488 DAPI IMPa4-A546_aq_TileScan_001 (Stage 43 of 49)	00-G79GaSdS5AwKFRkjvDXaKH
65911	42492.1	-2.37462	um	Cell	2	Cell Center of Image Mass	0.000	1.000	284	2	siRNA-IMPa4-10 PSPC1-A488 IMPa4-A546 DAPI 8C1-siRNA-IMP-a2-a4 V2.00	0	25. siRNA-IMPa4-10 PSPC1-A488 DAPI IMPa4-A546_aq_TileScan_001 (Stage 43 of 49)	00-G79GaSdS5AwKFRkjvDXaKH
65940.8	42527.3	-2.36644	um	Cell	2	Cell Center of Image Mass	0.000	1.000	285	3	siRNA-IMPa4-10 PSPC1-A488 IMPa4-A546 DAPI 8C1-siRNA-IMP-a2-a4 V2.00	0	25. siRNA-IMPa4-10 PSPC1-A488 DAPI IMPa4-A546_aq_TileScan_001 (Stage 43 of 49)	00-G79GaSdS5AwKFRkjvDXaKH
65907.5	42460.7	-1.96944	um	Cell	2	Cell Center of Image Mass	0.000	1.000	286	4	siRNA-IMPa4-10 PSPC1-A488 IMPa4-A546 DAPI 8C1-siRNA-IMP-a2-a4 V2.00	0	25. siRNA-IMPa4-10 PSPC1-A488 DAPI IMPa4-A546_aq_TileScan_001 (Stage 43 of 49)	00-G79GaSdS5AwKFRkjvDXaKH
65932.1	42493.4	-1.9931	um	Cell	2	Cell Center of Image Mass	0.000	1.000	287	5	siRNA-IMPa4-10 PSPC1-A488 IMPa4-A546 DAPI 8C1-siRNA-IMP-a2-a4 V2.00	0	25. siRNA-IMPa4-10 PSPC1-A488 DAPI IMPa4-A546_aq_TileScan_001 (Stage 43 of 49)	00-G79GaSdS5AwKFRkjvDXaKH
65993.8	42487.7	-2.11265	um	Cell	2	Cell Center of Image Mass	0.000	1.000	288	6	siRNA-IMPa4-10 PSPC1-A488 IMPa4-A546 DAPI 8C1-siRNA-IMP-a2-a4 V2.00	0	25. siRNA-IMPa4-10 PSPC1-A488 DAPI IMPa4-A546_aq_TileScan_001 (Stage 43 of 49)	00-G79GaSdS5AwKFRkjvDXaKH
66013.9	42501	-2.14388	um	Cell	2	Cell Center of Image Mass	0.000	1.000	289	7	siRNA-IMPa4-10 PSPC1-A488 IMPa4-A546 DAPI 8C1-siRNA-IMP-a2-a4 V2.00	0	25. siRNA-IMPa4-10 PSPC1-A488 DAPI IMPa4-A546_aq_TileScan_001 (Stage 43 of 49)	00-G79GaSdS5AwKFRkjvDXaKH
65971.4	42509.4	-2.4513	um	Cell	2	Cell Center of Image Mass	0.000	1.000	290	8	siRNA-IMPa4-10 PSPC1-A488 IMPa4-A546 DAPI 8C1-siRNA-IMP-a2-a4 V2.00	0	25. siRNA-IMPa4-10 PSPC1-A488 DAPI IMPa4-A546_aq_TileScan_001 (Stage 43 of 49)	00-G79GaSdS5AwKFRkjvDXaKH
66006.9	42522.2	-2.11835	um	Cell	2	Cell Center of Image Mass	0.000	1.000	291	9	siRNA-IMPa4-10 PSPC1-A488 IMPa4-A546 DAPI 8C1-siRNA-IMP-a2-a4 V2.00	0	25. siRNA-IMPa4-10 PSPC1-A488 DAPI IMPa4-A546_aq_TileScan_001 (Stage 43 of 49)	00-G79GaSdS5AwKFRkjvDXaKH
65913.7	42531.2	-2.53474	um	Cell	2	Cell Center of Image Mass	0.000	1.000	292	10	siRNA-IMPa4-10 PSPC1-A488 IMPa4-A546 DAPI 8C1-siRNA-IMP-a2-a4 V2.00	0	25. siRNA-IMPa4-10 PSPC1-A488 DAPI IMPa4-A546_aq_TileScan_001 (Stage 43 of 49)	00-G79GaSdS5AwKFRkjvDXaKH
65958.8	42548	-2.45175	um	Cell	2	Cell Center of Image Mass	0.000	1.000	293	11	siRNA-IMPa4-10 PSPC1-A488 IMPa4-A546 DAPI 8C1-siRNA-IMP-a2-a4 V2.00	0	25. siRNA-IMPa4-10 PSPC1-A488 DAPI IMPa4-A546_aq_TileScan_001 (Stage 43 of 49)	00-G79GaSdS5AwKFRkjvDXaKH
65917.8	42600.3	-2.16825	um	Cell	2	Cell Center of Image Mass	0.000	1.000	294	12	siRNA-IMPa4-10 PSPC1-A488 IMPa4-A546 DAPI 8C1-siRNA-IMP-a2-a4 V2.00	0	25. siRNA-IMPa4-10 PSPC1-A488 DAPI IMPa4-A546_aq_TileScan_001 (Stage 43 of 49)	00-G79GaSdS5AwKFRkjvDXaKH
66036.6	42575.2	-2.26574	um	Cell	2	Cell Center of Image Mass	0.000	1.000	295	13	siRNA-IMPa4-10 PSPC1-A488 IMPa4-A546 DAPI 8C1-siRNA-IMP-a2-a4 V2.00	0	25. siRNA-IMPa4-10 PSPC1-A488 DAPI IMPa4-A546_aq_TileScan_001 (Stage 43 of 49)	00-G79GaSdS5AwKFRkjvDXaKH
66021.2	42592.2	-2.19414	um	Cell	2	Cell Center of Image Mass	0.000	1.000	296	14	siRNA-IMPa4-10 PSPC1-A488 IMPa4-A546 DAPI 8C1-siRNA-IMP-a2-a4 V2.00	0	25. siRNA-IMPa4-10 PSPC1-A488 DAPI IMPa4-A546_aq_TileScan_001 (Stage 43 of 49)	00-G79GaSdS5AwKFRkjvDXaKH
65995.8	42540.8	-2.02267	um	Cell	2	Cell Center of Image Mass	0.000	1.000	297	15	siRNA-IMPa4-10 PSPC1-A488 IMPa4-A546 DAPI 8C1-siRNA-IMP-a2-a4 V2.00	0	25. siRNA-IMPa4-10 PSPC1-A488 DAPI IMPa4-A546_aq_TileScan_001 (Stage 43 of 49)	00-G79GaSdS5AwKFRkjvDXaKH
65985.6	42527.8	-1.63964	um	Cell	2	Cell Center of Image Mass	0.000	1.000	298	16	siRNA-IMPa4-10 PSPC1-A488 IMPa4-A546 DAPI 8C1-siRNA-IMP-a2-a4 V2.00	0	25. siRNA-IMPa4-10 PSPC1-A488 DAPI IMPa4-A546_aq_TileScan_001 (Stage 43 of 49)	00-G79GaSdS5AwKFRkjvDXaKH
65901.3	42571.4	-1.9131	um	Cell	2	Cell Center of Image Mass	0.000	1.000	299	17	siRNA-IMPa4-10 PSPC1-A488 IMPa4-A546 DAPI 8C1-siRNA-IMP-a2-a4 V2.00	0	25. siRNA-IMPa4-10 PSPC1-A488 DAPI IMPa4-A546_aq_TileScan_001 (Stage 43 of 49)	00-G79GaSdS5AwKFRkjvDXaKH
65900.1	42531.5	-1.61766	um	Cell	2	Cell Center of Image Mass	0.000	1.000	300	0	siRNA-IMPa4-10 PSPC1-A488 IMPa4-A546 DAPI 8C1-siRNA-IMP-a2-a4 V2.00	0	25. siRNA-IMPa4-10 PSPC1-A488 DAPI IMPa4-A546_ar_TileScan_001 (Stage 44 of 49)	00-63n2QWMB6QAmsDW5dzBA98
65900.2	42501.8	-1.65116	um	Cell	2	Cell Center of Image Mass	0.000	1.000	301	1	siRNA-IMPa4-10 PSPC1-A488 IMPa4-A546 DAPI 8C1-siRNA-IMP-a2-a4 V2.00	0	25. siRNA-IMPa4-10 PSPC1-A488 DAPI IMPa4-A546_ar_TileScan_001 (Stage 44 of 49)	00-63n2QWMB6QAmsDW5dzBA98
65980.5	42520	-2.1094	um	Cell	2	Cell Center of Image Mass	0.000	1.000	302	2	siRNA-IMPa4-10 PSPC1-A488 IMPa4-A546 DAPI 8C1-siRNA-IMP-a2-a4 V2.00	0	25. siRNA-IMPa4-10 PSPC1-A488 DAPI IMPa4-A546_ar_TileScan_001 (Stage 44 of 49)	00-63n2QWMB6QAmsDW5dzBA98
66016	42527	-2.02222	um	Cell	2	Cell Center of Image Mass	0.000	1.000	303	3	siRNA-IMPa4-10 PSPC1-A488 IMPa4-A546 DAPI 8C1-siRNA-IMP-a2-a4 V2.00	0	25. siRNA-IMPa4-10 PSPC1-A488 DAPI IMPa4-A546_ar_TileScan_001 (Stage 44 of 49)	00-63n2QWMB6QAmsDW5dzBA98
65982.6	42461.9	-1.61006	um	Cell	2	Cell Center of Image Mass	0.000	1.000	304	4	siRNA-IMPa4-10 PSPC1-A488 IMPa4-A546 DAPI 8C1-siRNA-IMP-a2-a4 V2.00	0	25. siRNA-IMPa4-10 PSPC1-A488 DAPI IMPa4-A546_ar_TileScan_001 (Stage 44 of 49)	00-63n2QWMB6QAmsDW5dzBA98
66031.4	42463.2	-1.32168	um	Cell	2	Cell Center of Image Mass	0.000	1.000	305	5	siRNA-IMPa4-10 PSPC1-A488 IMPa4-A546 DAPI 8C1-siRNA-IMP-a2-a4 V2.00	0	25. siRNA-IMPa4-10 PSPC1-A488 DAPI IMPa4-A546_ar_TileScan_001 (Stage 44 of 49)	00-63n2QWMB6QAmsDW5dzBA98
65994.1	42485.7	-1.95963	um	Cell	2	Cell Center of Image Mass	0.000	1.000	306	6	siRNA-IMPa4-10 PSPC1-A488 IMPa4-A546 DAPI 8C1-siRNA-IMP-a2-a4 V2.00	0	25. siRNA-IMPa4-10 PSPC1-A488 DAPI IMPa4-A546_ar_TileScan_001 (Stage 44 of 49)	00-63n2QWMB6QAmsDW5dzBA98
65968.3	42490.7	-1.94913	um	Cell	2	Cell Center of Image Mass	0.000	1.000	307	7	siRNA-IMPa4-10 PSPC1-A488 IMPa4-A546 DAPI 8C1-siRNA-IMP-a2-a4 V2.00	0	25. siRNA-IMPa4-10 PSPC1-A488 DAPI IMPa4-A546_ar_TileScan_001 (Stage 44 of 49)	00-63n2QWMB6QAmsDW5dzBA98
65919.7	42577.8	-2.02944	um	Cell	2	Cell Center of Image Mass	0.000	1.000	308	8	siRNA-IMPa4-10 PSPC1-A488 IMPa4-A546 DAPI 8C1-siRNA-IMP-a2-a4 V2.00	0	25. siRNA-IMPa4-10 PSPC1-A488 DAPI IMPa4-A546_ar_TileScan_001 (Stage 44 of 49)	00-63n2QWMB6QAmsDW5dzBA98
65899.3	42588.7	-1.90194	um	Cell	2	Cell Center of Image Mass	0.000	1.000	309	9	siRNA-IMPa4-10 PSPC1-A488 IMPa4-A546 DAPI 8C1-siRNA-IMP-a2-a4 V2.00	0	25. siRNA-IMPa4-10 PSPC1-A488 DAPI IMPa4-A546_ar_TileScan_001 (Stage 44 of 49)	00-63n2QWMB6QAmsDW5dzBA98
65902.3	42596.6	-2.13695	um	Cell	2	Cell Center of Image Mass	0.000	1.000	310	10	siRNA-IMPa4-10 PSPC1-A488 IMPa4-A546 DAPI 8C1-siRNA-IMP-a2-a4 V2.00	0	25. siRNA-IMPa4-10 PSPC1-A488 DAPI IMPa4-A546_ar_TileScan_001 (Stage 44 of 49)	00-63n2QWMB6QAmsDW5dzBA98
65992	42532.3	-2.0417	um	Cell	2	Cell Center of Image Mass	0.000	1.000	311	11	siRNA-IMPa4-10 PSPC1-A488 IMPa4-A546 DAPI 8C1-siRNA-IMP-a2-a4 V2.00	0	25. siRNA-IMPa4-10 PSPC1-A488 DAPI IMPa4-A546_ar_TileScan_001 (Stage 44 of 49)	00-63n2QWMB6QAmsDW5dzBA98
65993.1	42553.8	-2.18899	um	Cell	2	Cell Center of Image Mass	0.000	1.000	312	12	siRNA-IMPa4-10 PSPC1-A488 IMPa4-A546 DAPI 8C1-siRNA-IMP-a2-a4 V2.00	0	25. siRNA-IMPa4-10 PSPC1-A488 DAPI IMPa4-A546_ar_TileScan_001 (Stage 44 of 49)	00-63n2QWMB6QAmsDW5dzBA98
65982.9	42587.2	-2.07563	um	Cell	2	Cell Center of Image Mass	0.000	1.000	313	13	siRNA-IMPa4-10 PSPC1-A488 IMPa4-A546 DAPI 8C1-siRNA-IMP-a2-a4 V2.00	0	25. siRNA-IMPa4-10 PSPC1-A488 DAPI IMPa4-A546_ar_TileScan_001 (Stage 44 of 49)	00-63n2QWMB6QAmsDW5dzBA98
66006.6	42592.9	-1.93186	um	Cell	2	Cell Center of Image Mass	0.000	1.000	314	14	siRNA-IMPa4-10 PSPC1-A488 IMPa4-A546 DAPI 8C1-siRNA-IMP-a2-a4 V2.00	0	25. siRNA-IMPa4-10 PSPC1-A488 DAPI IMPa4-A546_ar_TileScan_001 (Stage 44 of 49)	00-63n2QWMB6QAmsDW5dzBA98
65966.1	42595.1	-1.7638	um	Cell	2	Cell Center of Image Mass	0.000	1.000	315	15	siRNA-IMPa4-10 PSPC1-A488 IMPa4-A546 DAPI 8C1-siRNA-IMP-a2-a4 V2.00	0	25. siRNA-IMPa4-10 PSPC1-A488 DAPI IMPa4-A546_ar_TileScan_001 (Stage 44 of 49)	00-63n2QWMB6QAmsDW5dzBA98
66023.4	42562.1	-1.83221	um	Cell	2	Cell Center of Image Mass	0.000	1.000	316	16	siRNA-IMPa4-10 PSPC1-A488 IMPa4-A546 DAPI 8C1-siRNA-IMP-a2-a4 V2.00	0	25. siRNA-IMPa4-10 PSPC1-A488 DAPI IMPa4-A546_ar_TileScan_001 (Stage 44 of 49)	00-63n2QWMB6QAmsDW5dzBA98
66037.5	42592.5	-1.58136	um	Cell	2	Cell Center of Image Mass	0.000	1.000	317	17	siRNA-IMPa4-10 PSPC1-A488 IMPa4-A546 DAPI 8C1-siRNA-IMP-a2-a4 V2.00	0	25. siRNA-IMPa4-10 PSPC1-A488 DAPI IMPa4-A546_ar_TileScan_001 (Stage 44 of 49)	00-63n2QWMB6QAmsDW5dzBA98
66023.7	42600.3	-1.60605	um	Cell	2	Cell Center of Image Mass	0.000	1.000	318	18	siRNA-IMPa4-10 PSPC1-A488 IMPa4-A546 DAPI 8C1-siRNA-IMP-a2-a4 V2.00	0	25. siRNA-IMPa4-10 PSPC1-A488 DAPI IMPa4-A546_ar_TileScan_001 (Stage 44 of 49)	00-63n2QWMB6QAmsDW5dzBA98
65935.2	42464.6	-1.77257	um	Cell	2	Cell Center of Image Mass	0.000	1.000	319	19	siRNA-IMPa4-10 PSPC1-A488 IMPa4-A546 DAPI 8C1-siRNA-IMP-a2-a4 V2.00	0	25. siRNA-IMPa4-10 PSPC1-A488 DAPI IMPa4-A546_ar_TileScan_001 (Stage 44 of 49)	00-63n2QWMB6QAmsDW5dzBA98
66030.7	42493.2	-1.56389	um	Cell	2	Cell Center of Image Mass	0.000	1.000	320	20	siRNA-IMPa4-10 PSPC1-A488 IMPa4-A546 DAPI 8C1-siRNA-IMP-a2-a4 V2.00	0	25. siRNA-IMPa4-10 PSPC1-A488 DAPI IMPa4-A546_ar_TileScan_001 (Stage 44 of 49)	00-63n2QWMB6QAmsDW5dzBA98
65962.5	42546.6	-1.5519	um	Cell	2	Cell Center of Image Mass	0.000	1.000	321	21	siRNA-IMPa4-10 PSPC1-A488 IMPa4-A546 DAPI 8C1-siRNA-IMP-a2-a4 V2.00	0	25. siRNA-IMPa4-10 PSPC1-A488 DAPI IMPa4-A546_ar_TileScan_001 (Stage 44 of 49)	00-63n2QWMB6QAmsDW5dzBA98
65902.5	42464.1	-1.06741	um	Cell	2	Cell Center of Image Mass	0.000	1.000	322	0	siRNA-IMPa4-10 PSPC1-A488 IMPa4-A546 DAPI 8C1-siRNA-IMP-a2-a4 V2.00	0	25. siRNA-IMPa4-10 PSPC1-A488 DAPI IMPa4-A546_as_TileScan_001 (Stage 45 of 49)	00-zn96HhJwPySbexSbN3K8UD
65913	42528.1	-1.15029	um	Cell	2	Cell Center of Image Mass	0.000	1.000	323	1	siRNA-IMPa4-10 PSPC1-A488 IMPa4-A546 DAPI 8C1-siRNA-IMP-a2-a4 V2.00	0	25. siRNA-IMPa4-10 PSPC1-A488 DAPI IMPa4-A546_as_TileScan_001 (Stage 45 of 49)	00-zn96HhJwPySbexSbN3K8UD
66034.1	42518.2	-1.6415	um	Cell	2	Cell Center of Image Mass	0.000	1.000	324	2	siRNA-IMPa4-10 PSPC1-A488 IMPa4-A546 DAPI 8C1-siRNA-IMP-a2-a4 V2.00	0	25. siRNA-IMPa4-10 PSPC1-A488 DAPI IMPa4-A546_as_TileScan_001 (Stage 45 of 49)	00-zn96HhJwPySbexSbN3K8UD
65902.1	42538.5	-1.24675	um	Cell	2	Cell Center of Image Mass	0.000	1.000	325	3	siRNA-IMPa4-10 PSPC1-A488 IMPa4-A546 DAPI 8C1-siRNA-IMP-a2-a4 V2.00	0	25. siRNA-IMPa4-10 PSPC1-A488 DAPI IMPa4-A546_as_TileScan_001 (Stage 45 of 49)	00-zn96HhJwPySbexSbN3K8UD
65939.3	42555.7	-1.60375	um	Cell	2	Cell Center of Image Mass	0.000	1.000	326	4	siRNA-IMPa4-10 PSPC1-A488 IMPa4-A546 DAPI 8C1-siRNA-IMP-a2-a4 V2.00	0	25. siRNA-IMPa4-10 PSPC1-A488 DAPI IMPa4-A546_as_TileScan_001 (Stage 45 of 49)	00-zn96HhJwPySbexSbN3K8UD
66006.5	42587.3	-1.19763	um	Cell	2	Cell Center of Image Mass	0.000	1.000	327	5	siRNA-IMPa4-10 PSPC1-A488 IMPa4-A546 DAPI 8C1-siRNA-IMP-a2-a4 V2.00	0	25. siRNA-IMPa4-10 PSPC1-A488 DAPI IMPa4-A546_as_TileScan_001 (Stage 45 of 49)	00-zn96HhJwPySbexSbN3K8UD
66035.2	42544.3	-1.20174	um	Cell	2	Cell Center of Image Mass	0.000	1.000	328	6	siRNA-IMPa4-10 PSPC1-A488 IMPa4-A546 DAPI 8C1-siRNA-IMP-a2-a4 V2.00	0	25. siRNA-IMPa4-10 PSPC1-A488 DAPI IMPa4-A546_as_TileScan_001 (Stage 45 of 49)	00-zn96HhJwPySbexSbN3K8UD
65940.2	42468.2	-1.36666	um	Cell	2	Cell Center of Image Mass	0.000	1.000	329	7	siRNA-IMPa4-10 PSPC1-A488 IMPa4-A546 DAPI 8C1-siRNA-IMP-a2-a4 V2.00	0	25. siRNA-IMPa4-10 PSPC1-A488 DAPI IMPa4-A546_as_TileScan_001 (Stage 45 of 49)	00-zn96HhJwPySbexSbN3K8UD
65960.4	42471.4	-1.48015	um	Cell	2	Cell Center of Image Mass	0.000	1.000	330	8	siRNA-IMPa4-10 PSPC1-A488 IMPa4-A546 DAPI 8C1-siRNA-IMP-a2-a4 V2.00	0	25. siRNA-IMPa4-10 PSPC1-A488 DAPI IMPa4-A546_as_TileScan_001 (Stage 45 of 49)	00-zn96HhJwPySbexSbN3K8UD
65961.5	42494	-1.56383	um	Cell	2	Cell Center of Image Mass	0.000	1.000	331	9	siRNA-IMPa4-10 PSPC1-A488 IMPa4-A546 DAPI 8C1-siRNA-IMP-a2-a4 V2.00	0	25. siRNA-IMPa4-10 PSPC1-A488 DAPI IMPa4-A546_as_TileScan_001 (Stage 45 of 49)	00-zn96HhJwPySbexSbN3K8UD
65907.8	42500.2	-1.46778	um	Cell	2	Cell Center of Image Mass	0.000	1.000	332	10	siRNA-IMPa4-10 PSPC1-A488 IMPa4-A546 DAPI 8C1-siRNA-IMP-a2-a4 V2.00	0	25. siRNA-IMPa4-10 PSPC1-A488 DAPI IMPa4-A546_as_TileScan_001 (Stage 45 of 49)	00-zn96HhJwPySbexSbN3K8UD
65902.4	42488.4	-1.16183	um	Cell	2	Cell Center of Image Mass	0.000	1.000	333	11	siRNA-IMPa4-10 PSPC1-A488 IMPa4-A546 DAPI 8C1-siRNA-IMP-a2-a4 V2.00	0	25. siRNA-IMPa4-10 PSPC1-A488 DAPI IMPa4-A546_as_TileScan_001 (Stage 45 of 49)	00-zn96HhJwPySbexSbN3K8UD
65995.9	42465.4	-1.38458	um	Cell	2	Cell Center of Image Mass	0.000	1.000	334	12	siRNA-IMPa4-10 PSPC1-A488 IMPa4-A546 DAPI 8C1-siRNA-IMP-a2-a4 V2.00	0	25. siRNA-IMPa4-10 PSPC1-A488 DAPI IMPa4-A546_as_TileScan_001 (Stage 45 of 49)	00-zn96HhJwPySbexSbN3K8UD
65979.6	42475.3	-1.25184	um	Cell	2	Cell Center of Image Mass	0.000	1.000	335	13	siRNA-IMPa4-10 PSPC1-A488 IMPa4-A546 DAPI 8C1-siRNA-IMP-a2-a4 V2.00	0	25. siRNA-IMPa4-10 PSPC1-A488 DAPI IMPa4-A546_as_TileScan_001 (Stage 45 of 49)	00-zn96HhJwPySbexSbN3K8UD
65999.9	42484.3	-1.51924	um	Cell	2	Cell Center of Image Mass	0.000	1.000	336	14	siRNA-IMPa4-10 PSPC1-A488 IMPa4-A546 DAPI 8C1-siRNA-IMP-a2-a4 V2.00	0	25. siRNA-IMPa4-10 PSPC1-A488 DAPI IMPa4-A546_as_TileScan_001 (Stage 45 of 49)	00-zn96HhJwPySbexSbN3K8UD
66033	42495.3	-1.59939	um	Cell	2	Cell Center of Image Mass	0.000	1.000	337	15	siRNA-IMPa4-10 PSPC1-A488 IMPa4-A546 DAPI 8C1-siRNA-IMP-a2-a4 V2.00	0	25. siRNA-IMPa4-10 PSPC1-A488 DAPI IMPa4-A546_as_TileScan_001 (Stage 45 of 49)	00-zn96HhJwPySbexSbN3K8UD
65976.7	42494	-1.46959	um	Cell	2	Cell Center of Image Mass	0.000	1.000	338	16	siRNA-IMPa4-10 PSPC1-A488 IMPa4-A546 DAPI 8C1-siRNA-IMP-a2-a4 V2.00	0	25. siRNA-IMPa4-10 PSPC1-A488 DAPI IMPa4-A546_as_TileScan_001 (Stage 45 of 49)	00-zn96HhJwPySbexSbN3K8UD
65997.5	42505.6	-1.40278	um	Cell	2	Cell Center of Image Mass	0.000	1.000	339	17	siRNA-IMPa4-10 PSPC1-A488 IMPa4-A546 DAPI 8C1-siRNA-IMP-a2-a4 V2.00	0	25. siRNA-IMPa4-10 PSPC1-A488 DAPI IMPa4-A546_as_TileScan_001 (Stage 45 of 49)	00-zn96HhJwPySbexSbN3K8UD
65979.6	42521.2	-1.57388	um	Cell	2	Cell Center of Image Mass	0.000	1.000	340	18	siRNA-IMPa4-10 PSPC1-A488 IMPa4-A546 DAPI 8C1-siRNA-IMP-a2-a4 V2.00	0	25. siRNA-IMPa4-10 PSPC1-A488 DAPI IMPa4-A546_as_TileScan_001 (Stage 45 of 49)	00-zn96HhJwPySbexSbN3K8UD
66023.6	42462.1	-1.00167	um	Cell	2	Cell Center of Image Mass	0.000	1.000	341	19	siRNA-IMPa4-10 PSPC1-A488 IMPa4-A546 DAPI 8C1-siRNA-IMP-a2-a4 V2.00	0	25. siRNA-IMPa4-10 PSPC1-A488 DAPI IMPa4-A546_as_TileScan_001 (Stage 45 of 49)	00-zn96HhJwPySbexSbN3K8UD
65930.7	42576	-1.69189	um	Cell	2	Cell Center of Image Mass	0.000	1.000	342	20	siRNA-IMPa4-10 PSPC1-A488 IMPa4-A546 DAPI 8C1-siRNA-IMP-a2-a4 V2.00	0	25. siRNA-IMPa4-10 PSPC1-A488 DAPI IMPa4-A546_as_TileScan_001 (Stage 45 of 49)	00-zn96HhJwPySbexSbN3K8UD
65912.9	42596.6	-1.59308	um	Cell	2	Cell Center of Image Mass	0.000	1.000	343	21	siRNA-IMPa4-10 PSPC1-A488 IMPa4-A546 DAPI 8C1-siRNA-IMP-a2-a4 V2.00	0	25. siRNA-IMPa4-10 PSPC1-A488 DAPI IMPa4-A546_as_TileScan_001 (Stage 45 of 49)	00-zn96HhJwPySbexSbN3K8UD
65960.1	42533.6	-1.19927	um	Cell	2	Cell Center of Image Mass	0.000	1.000	344	22	siRNA-IMPa4-10 PSPC1-A488 IMPa4-A546 DAPI 8C1-siRNA-IMP-a2-a4 V2.00	0	25. siRNA-IMPa4-10 PSPC1-A488 DAPI IMPa4-A546_as_TileScan_001 (Stage 45 of 49)	00-zn96HhJwPySbexSbN3K8UD
66024.4	42564	-1.48051	um	Cell	2	Cell Center of Image Mass	0.000	1.000	345	23	siRNA-IMPa4-10 PSPC1-A488 IMPa4-A546 DAPI 8C1-siRNA-IMP-a2-a4 V2.00	0	25. siRNA-IMPa4-10 PSPC1-A488 DAPI IMPa4-A546_as_TileScan_001 (Stage 45 of 49)	00-zn96HhJwPySbexSbN3K8UD
66032.8	42585	-1.69208	um	Cell	2	Cell Center of Image Mass	0.000	1.000	346	24	siRNA-IMPa4-10 PSPC1-A488 IMPa4-A546 DAPI 8C1-siRNA-IMP-a2-a4 V2.00	0	25. siRNA-IMPa4-10 PSPC1-A488 DAPI IMPa4-A546_as_TileScan_001 (Stage 45 of 49)	00-zn96HhJwPySbexSbN3K8UD
65943.4	42584	-1.36698	um	Cell	2	Cell Center of Image Mass	0.000	1.000	347	0	siRNA-IMPa4-10 PSPC1-A488 IMPa4-A546 DAPI 8C1-siRNA-IMP-a2-a4 V2.00	0	25. siRNA-IMPa4-10 PSPC1-A488 DAPI IMPa4-A546_at_TileScan_001 (Stage 46 of 49)	00-CLDcH7Mq3BUp57jz7vMQGM
65912.3	42598.3	-1.09744	um	Cell	2	Cell Center of Image Mass	0.000	1.000	348	1	siRNA-IMPa4-10 PSPC1-A488 IMPa4-A546 DAPI 8C1-siRNA-IMP-a2-a4 V2.00	0	25. siRNA-IMPa4-10 PSPC1-A488 DAPI IMPa4-A546_at_TileScan_001 (Stage 46 of 49)	00-CLDcH7Mq3BUp57jz7vMQGM
65900	42497.2	-1.32276	um	Cell	2	Cell Center of Image Mass	0.000	1.000	349	2	siRNA-IMPa4-10 PSPC1-A488 IMPa4-A546 DAPI 8C1-siRNA-IMP-a2-a4 V2.00	0	25. siRNA-IMPa4-10 PSPC1-A488 DAPI IMPa4-A546_at_TileScan_001 (Stage 46 of 49)	00-CLDcH7Mq3BUp57jz7vMQGM
65913.7	42508.6	-1.33752	um	Cell	2	Cell Center of Image Mass	0.000	1.000	350	3	siRNA-IMPa4-10 PSPC1-A488 IMPa4-A546 DAPI 8C1-siRNA-IMP-a2-a4 V2.00	0	25. siRNA-IMPa4-10 PSPC1-A488 DAPI IMPa4-A546_at_TileScan_001 (Stage 46 of 49)	00-CLDcH7Mq3BUp57jz7vMQGM
65923.1	42526	-1.45941	um	Cell	2	Cell Center of Image Mass	0.000	1.000	351	4	siRNA-IMPa4-10 PSPC1-A488 IMPa4-A546 DAPI 8C1-siRNA-IMP-a2-a4 V2.00	0	25. siRNA-IMPa4-10 PSPC1-A488 DAPI IMPa4-A546_at_TileScan_001 (Stage 46 of 49)	00-CLDcH7Mq3BUp57jz7vMQGM
65944	42500.5	-1.11695	um	Cell	2	Cell Center of Image Mass	0.000	1.000	352	5	siRNA-IMPa4-10 PSPC1-A488 IMPa4-A546 DAPI 8C1-siRNA-IMP-a2-a4 V2.00	0	25. siRNA-IMPa4-10 PSPC1-A488 DAPI IMPa4-A546_at_TileScan_001 (Stage 46 of 49)	00-CLDcH7Mq3BUp57jz7vMQGM
65938.4	42513.9	-1.22169	um	Cell	2	Cell Center of Image Mass	0.000	1.000	353	6	siRNA-IMPa4-10 PSPC1-A488 IMPa4-A546 DAPI 8C1-siRNA-IMP-a2-a4 V2.00	0	25. siRNA-IMPa4-10 PSPC1-A488 DAPI IMPa4-A546_at_TileScan_001 (Stage 46 of 49)	00-CLDcH7Mq3BUp57jz7vMQGM
65900.6	42520.1	-1.53397	um	Cell	2	Cell Center of Image Mass	0.000	1.000	354	7	siRNA-IMPa4-10 PSPC1-A488 IMPa4-A546 DAPI 8C1-siRNA-IMP-a2-a4 V2.00	0	25. siRNA-IMPa4-10 PSPC1-A488 DAPI IMPa4-A546_at_TileScan_001 (Stage 46 of 49)	00-CLDcH7Mq3BUp57jz7vMQGM
65915.4	42485.8	-1.07149	um	Cell	2	Cell Center of Image Mass	0.000	1.000	355	8	siRNA-IMPa4-10 PSPC1-A488 IMPa4-A546 DAPI 8C1-siRNA-IMP-a2-a4 V2.00	0	25. siRNA-IMPa4-10 PSPC1-A488 DAPI IMPa4-A546_at_TileScan_001 (Stage 46 of 49)	00-CLDcH7Mq3BUp57jz7vMQGM
65937.3	42485.4	-1.04901	um	Cell	2	Cell Center of Image Mass	0.000	1.000	356	9	siRNA-IMPa4-10 PSPC1-A488 IMPa4-A546 DAPI 8C1-siRNA-IMP-a2-a4 V2.00	0	25. siRNA-IMPa4-10 PSPC1-A488 DAPI IMPa4-A546_at_TileScan_001 (Stage 46 of 49)	00-CLDcH7Mq3BUp57jz7vMQGM
66002.2	42503.1	-1.34995	um	Cell	2	Cell Center of Image Mass	0.000	1.000	357	10	siRNA-IMPa4-10 PSPC1-A488 IMPa4-A546 DAPI 8C1-siRNA-IMP-a2-a4 V2.00	0	25. siRNA-IMPa4-10 PSPC1-A488 DAPI IMPa4-A546_at_TileScan_001 (Stage 46 of 49)	00-CLDcH7Mq3BUp57jz7vMQGM
65978.3	42509.6	-1.41296	um	Cell	2	Cell Center of Image Mass	0.000	1.000	358	11	siRNA-IMPa4-10 PSPC1-A488 IMPa4-A546 DAPI 8C1-siRNA-IMP-a2-a4 V2.00	0	25. siRNA-IMPa4-10 PSPC1-A488 DAPI IMPa4-A546_at_TileScan_001 (Stage 46 of 49)	00-CLDcH7Mq3BUp57jz7vMQGM
66018.7	42504.8	-1.20707	um	Cell	2	Cell Center of Image Mass	0.000	1.000	359	12	siRNA-IMPa4-10 PSPC1-A488 IMPa4-A546 DAPI 8C1-siRNA-IMP-a2-a4 V2.00	0	25. siRNA-IMPa4-10 PSPC1-A488 DAPI IMPa4-A546_at_TileScan_001 (Stage 46 of 49)	00-CLDcH7Mq3BUp57jz7vMQGM
66019.2	42485.3	-0.908381	um	Cell	2	Cell Center of Image Mass	0.000	1.000	360	13	siRNA-IMPa4-10 PSPC1-A488 IMPa4-A546 DAPI 8C1-siRNA-IMP-a2-a4 V2.00	0	25. siRNA-IMPa4-10 PSPC1-A488 DAPI IMPa4-A546_at_TileScan_001 (Stage 46 of 49)	00-CLDcH7Mq3BUp57jz7vMQGM
65997.7	42464.6	-0.913841	um	Cell	2	Cell Center of Image Mass	0.000	1.000	361	14	siRNA-IMPa4-10 PSPC1-A488 IMPa4-A546 DAPI 8C1-siRNA-IMP-a2-a4 V2.00	0	25. siRNA-IMPa4-10 PSPC1-A488 DAPI IMPa4-A546_at_TileScan_001 (Stage 46 of 49)	00-CLDcH7Mq3BUp57jz7vMQGM
66027.4	42466.6	-0.601195	um	Cell	2	Cell Center of Image Mass	0.000	1.000	362	15	siRNA-IMPa4-10 PSPC1-A488 IMPa4-A546 DAPI 8C1-siRNA-IMP-a2-a4 V2.00	0	25. siRNA-IMPa4-10 PSPC1-A488 DAPI IMPa4-A546_at_TileScan_001 (Stage 46 of 49)	00-CLDcH7Mq3BUp57jz7vMQGM
65952.1	42564.9	-1.52215	um	Cell	2	Cell Center of Image Mass	0.000	1.000	363	16	siRNA-IMPa4-10 PSPC1-A488 IMPa4-A546 DAPI 8C1-siRNA-IMP-a2-a4 V2.00	0	25. siRNA-IMPa4-10 PSPC1-A488 DAPI IMPa4-A546_at_TileScan_001 (Stage 46 of 49)	00-CLDcH7Mq3BUp57jz7vMQGM
65970.9	42562.3	-1.41848	um	Cell	2	Cell Center of Image Mass	0.000	1.000	364	17	siRNA-IMPa4-10 PSPC1-A488 IMPa4-A546 DAPI 8C1-siRNA-IMP-a2-a4 V2.00	0	25. siRNA-IMPa4-10 PSPC1-A488 DAPI IMPa4-A546_at_TileScan_001 (Stage 46 of 49)	00-CLDcH7Mq3BUp57jz7vMQGM
65912	42548	-1.2984	um	Cell	2	Cell Center of Image Mass	0.000	1.000	365	18	siRNA-IMPa4-10 PSPC1-A488 IMPa4-A546 DAPI 8C1-siRNA-IMP-a2-a4 V2.00	0	25. siRNA-IMPa4-10 PSPC1-A488 DAPI IMPa4-A546_at_TileScan_001 (Stage 46 of 49)	00-CLDcH7Mq3BUp57jz7vMQGM
65901.9	42585.5	-1.50259	um	Cell	2	Cell Center of Image Mass	0.000	1.000	366	19	siRNA-IMPa4-10 PSPC1-A488 IMPa4-A546 DAPI 8C1-siRNA-IMP-a2-a4 V2.00	0	25. siRNA-IMPa4-10 PSPC1-A488 DAPI IMPa4-A546_at_TileScan_001 (Stage 46 of 49)	00-CLDcH7Mq3BUp57jz7vMQGM
66032.4	42576.2	-1.24746	um	Cell	2	Cell Center of Image Mass	0.000	1.000	367	20	siRNA-IMPa4-10 PSPC1-A488 IMPa4-A546 DAPI 8C1-siRNA-IMP-a2-a4 V2.00	0	25. siRNA-IMPa4-10 PSPC1-A488 DAPI IMPa4-A546_at_TileScan_001 (Stage 46 of 49)	00-CLDcH7Mq3BUp57jz7vMQGM
66036.6	42600.1	-1.21658	um	Cell	2	Cell Center of Image Mass	0.000	1.000	368	21	siRNA-IMPa4-10 PSPC1-A488 IMPa4-A546 DAPI 8C1-siRNA-IMP-a2-a4 V2.00	0	25. siRNA-IMPa4-10 PSPC1-A488 DAPI IMPa4-A546_at_TileScan_001 (Stage 46 of 49)	00-CLDcH7Mq3BUp57jz7vMQGM
65984.6	42587.6	-1.00121	um	Cell	2	Cell Center of Image Mass	0.000	1.000	369	22	siRNA-IMPa4-10 PSPC1-A488 IMPa4-A546 DAPI 8C1-siRNA-IMP-a2-a4 V2.00	0	25. siRNA-IMPa4-10 PSPC1-A488 DAPI IMPa4-A546_at_TileScan_001 (Stage 46 of 49)	00-CLDcH7Mq3BUp57jz7vMQGM
65898.6	42492.2	-0.863314	um	Cell	2	Cell Center of Image Mass	0.000	1.000	370	0	siRNA-IMPa4-10 PSPC1-A488 IMPa4-A546 DAPI 8C1-siRNA-IMP-a2-a4 V2.00	0	25. siRNA-IMPa4-10 PSPC1-A488 DAPI IMPa4-A546_au_TileScan_001 (Stage 47 of 49)	00-mWKf9qCEdxiLvkQRqxnn3a
65902.9	42464.6	-1.03405	um	Cell	2	Cell Center of Image Mass	0.000	1.000	371	1	siRNA-IMPa4-10 PSPC1-A488 IMPa4-A546 DAPI 8C1-siRNA-IMP-a2-a4 V2.00	0	25. siRNA-IMPa4-10 PSPC1-A488 DAPI IMPa4-A546_au_TileScan_001 (Stage 47 of 49)	00-mWKf9qCEdxiLvkQRqxnn3a
65919.5	42464.1	-0.514498	um	Cell	2	Cell Center of Image Mass	0.000	1.000	372	2	siRNA-IMPa4-10 PSPC1-A488 IMPa4-A546 DAPI 8C1-siRNA-IMP-a2-a4 V2.00	0	25. siRNA-IMPa4-10 PSPC1-A488 DAPI IMPa4-A546_au_TileScan_001 (Stage 47 of 49)	00-mWKf9qCEdxiLvkQRqxnn3a
65981.7	42496	-0.772695	um	Cell	2	Cell Center of Image Mass	0.000	1.000	373	3	siRNA-IMPa4-10 PSPC1-A488 IMPa4-A546 DAPI 8C1-siRNA-IMP-a2-a4 V2.00	0	25. siRNA-IMPa4-10 PSPC1-A488 DAPI IMPa4-A546_au_TileScan_001 (Stage 47 of 49)	00-mWKf9qCEdxiLvkQRqxnn3a
66002.7	42490	-0.91049	um	Cell	2	Cell Center of Image Mass	0.000	1.000	374	4	siRNA-IMPa4-10 PSPC1-A488 IMPa4-A546 DAPI 8C1-siRNA-IMP-a2-a4 V2.00	0	25. siRNA-IMPa4-10 PSPC1-A488 DAPI IMPa4-A546_au_TileScan_001 (Stage 47 of 49)	00-mWKf9qCEdxiLvkQRqxnn3a
65990.8	42460.6	-0.146591	um	Cell	2	Cell Center of Image Mass	0.000	1.000	375	5	siRNA-IMPa4-10 PSPC1-A488 IMPa4-A546 DAPI 8C1-siRNA-IMP-a2-a4 V2.00	0	25. siRNA-IMPa4-10 PSPC1-A488 DAPI IMPa4-A546_au_TileScan_001 (Stage 47 of 49)	00-mWKf9qCEdxiLvkQRqxnn3a
66019.1	42461.4	-0.140606	um	Cell	2	Cell Center of Image Mass	0.000	1.000	376	6	siRNA-IMPa4-10 PSPC1-A488 IMPa4-A546 DAPI 8C1-siRNA-IMP-a2-a4 V2.00	0	25. siRNA-IMPa4-10 PSPC1-A488 DAPI IMPa4-A546_au_TileScan_001 (Stage 47 of 49)	00-mWKf9qCEdxiLvkQRqxnn3a
65986.9	42471.2	-0.59343	um	Cell	2	Cell Center of Image Mass	0.000	1.000	377	7	siRNA-IMPa4-10 PSPC1-A488 IMPa4-A546 DAPI 8C1-siRNA-IMP-a2-a4 V2.00	0	25. siRNA-IMPa4-10 PSPC1-A488 DAPI IMPa4-A546_au_TileScan_001 (Stage 47 of 49)	00-mWKf9qCEdxiLvkQRqxnn3a
66033.6	42483.3	-0.893167	um	Cell	2	Cell Center of Image Mass	0.000	1.000	378	8	siRNA-IMPa4-10 PSPC1-A488 IMPa4-A546 DAPI 8C1-siRNA-IMP-a2-a4 V2.00	0	25. siRNA-IMPa4-10 PSPC1-A488 DAPI IMPa4-A546_au_TileScan_001 (Stage 47 of 49)	00-mWKf9qCEdxiLvkQRqxnn3a
65947.9	42589.2	-1.27884	um	Cell	2	Cell Center of Image Mass	0.000	1.000	379	9	siRNA-IMPa4-10 PSPC1-A488 IMPa4-A546 DAPI 8C1-siRNA-IMP-a2-a4 V2.00	0	25. siRNA-IMPa4-10 PSPC1-A488 DAPI IMPa4-A546_au_TileScan_001 (Stage 47 of 49)	00-mWKf9qCEdxiLvkQRqxnn3a
65910.1	42600.5	-1.02197	um	Cell	2	Cell Center of Image Mass	0.000	1.000	380	10	siRNA-IMPa4-10 PSPC1-A488 IMPa4-A546 DAPI 8C1-siRNA-IMP-a2-a4 V2.00	0	25. siRNA-IMPa4-10 PSPC1-A488 DAPI IMPa4-A546_au_TileScan_001 (Stage 47 of 49)	00-mWKf9qCEdxiLvkQRqxnn3a
65903.7	42576.2	-1.11789	um	Cell	2	Cell Center of Image Mass	0.000	1.000	381	11	siRNA-IMPa4-10 PSPC1-A488 IMPa4-A546 DAPI 8C1-siRNA-IMP-a2-a4 V2.00	0	25. siRNA-IMPa4-10 PSPC1-A488 DAPI IMPa4-A546_au_TileScan_001 (Stage 47 of 49)	00-mWKf9qCEdxiLvkQRqxnn3a
65944.4	42577.5	-1.28066	um	Cell	2	Cell Center of Image Mass	0.000	1.000	382	12	siRNA-IMPa4-10 PSPC1-A488 IMPa4-A546 DAPI 8C1-siRNA-IMP-a2-a4 V2.00	0	25. siRNA-IMPa4-10 PSPC1-A488 DAPI IMPa4-A546_au_TileScan_001 (Stage 47 of 49)	00-mWKf9qCEdxiLvkQRqxnn3a
65908	42544.4	-0.888603	um	Cell	2	Cell Center of Image Mass	0.000	1.000	383	13	siRNA-IMPa4-10 PSPC1-A488 IMPa4-A546 DAPI 8C1-siRNA-IMP-a2-a4 V2.00	0	25. siRNA-IMPa4-10 PSPC1-A488 DAPI IMPa4-A546_au_TileScan_001 (Stage 47 of 49)	00-mWKf9qCEdxiLvkQRqxnn3a
65921.8	42545.4	-1.19614	um	Cell	2	Cell Center of Image Mass	0.000	1.000	384	14	siRNA-IMPa4-10 PSPC1-A488 IMPa4-A546 DAPI 8C1-siRNA-IMP-a2-a4 V2.00	0	25. siRNA-IMPa4-10 PSPC1-A488 DAPI IMPa4-A546_au_TileScan_001 (Stage 47 of 49)	00-mWKf9qCEdxiLvkQRqxnn3a
66029.1	42555.4	-0.620104	um	Cell	2	Cell Center of Image Mass	0.000	1.000	385	15	siRNA-IMPa4-10 PSPC1-A488 IMPa4-A546 DAPI 8C1-siRNA-IMP-a2-a4 V2.00	0	25. siRNA-IMPa4-10 PSPC1-A488 DAPI IMPa4-A546_au_TileScan_001 (Stage 47 of 49)	00-mWKf9qCEdxiLvkQRqxnn3a
66036.9	42507	-0.28432	um	Cell	2	Cell Center of Image Mass	0.000	1.000	386	0	siRNA-IMPa4-10 PSPC1-A488 IMPa4-A546 DAPI 8C1-siRNA-IMP-a2-a4 V2.00	0	25. siRNA-IMPa4-10 PSPC1-A488 DAPI IMPa4-A546_av_TileScan_001 (Stage 48 of 49)	00-D7guRN8YaJun2Nnq2VUWwY
65932.8	42468.9	-0.181912	um	Cell	2	Cell Center of Image Mass	0.000	1.000	387	1	siRNA-IMPa4-10 PSPC1-A488 IMPa4-A546 DAPI 8C1-siRNA-IMP-a2-a4 V2.00	0	25. siRNA-IMPa4-10 PSPC1-A488 DAPI IMPa4-A546_av_TileScan_001 (Stage 48 of 49)	00-D7guRN8YaJun2Nnq2VUWwY
65952.8	42468.7	-0.226509	um	Cell	2	Cell Center of Image Mass	0.000	1.000	388	2	siRNA-IMPa4-10 PSPC1-A488 IMPa4-A546 DAPI 8C1-siRNA-IMP-a2-a4 V2.00	0	25. siRNA-IMPa4-10 PSPC1-A488 DAPI IMPa4-A546_av_TileScan_001 (Stage 48 of 49)	00-D7guRN8YaJun2Nnq2VUWwY
65930.4	42488.8	-0.682514	um	Cell	2	Cell Center of Image Mass	0.000	1.000	389	3	siRNA-IMPa4-10 PSPC1-A488 IMPa4-A546 DAPI 8C1-siRNA-IMP-a2-a4 V2.00	0	25. siRNA-IMPa4-10 PSPC1-A488 DAPI IMPa4-A546_av_TileScan_001 (Stage 48 of 49)	00-D7guRN8YaJun2Nnq2VUWwY
65899.8	42483.5	-0.848326	um	Cell	2	Cell Center of Image Mass	0.000	1.000	390	4	siRNA-IMPa4-10 PSPC1-A488 IMPa4-A546 DAPI 8C1-siRNA-IMP-a2-a4 V2.00	0	25. siRNA-IMPa4-10 PSPC1-A488 DAPI IMPa4-A546_av_TileScan_001 (Stage 48 of 49)	00-D7guRN8YaJun2Nnq2VUWwY
65900.5	42558.9	-0.79216	um	Cell	2	Cell Center of Image Mass	0.000	1.000	391	5	siRNA-IMPa4-10 PSPC1-A488 IMPa4-A546 DAPI 8C1-siRNA-IMP-a2-a4 V2.00	0	25. siRNA-IMPa4-10 PSPC1-A488 DAPI IMPa4-A546_av_TileScan_001 (Stage 48 of 49)	00-D7guRN8YaJun2Nnq2VUWwY
65925	42474.1	-0.0854858	um	Cell	2	Cell Center of Image Mass	0.000	1.000	392	0	siRNA-IMPa4-10 PSPC1-A488 IMPa4-A546 DAPI 8C1-siRNA-IMP-a2-a4 V2.00	0	25. siRNA-IMPa4-10 PSPC1-A488 DAPI IMPa4-A546_aw_TileScan_001 (Stage 49 of 49)	00-tLBUpWYdMb5btE5aRVhSdE
65935.5	42490.4	-0.278406	um	Cell	2	Cell Center of Image Mass	0.000	1.000	393	1	siRNA-IMPa4-10 PSPC1-A488 IMPa4-A546 DAPI 8C1-siRNA-IMP-a2-a4 V2.00	0	25. siRNA-IMPa4-10 PSPC1-A488 DAPI IMPa4-A546_aw_TileScan_001 (Stage 49 of 49)	00-tLBUpWYdMb5btE5aRVhSdE
65941.4	42513	-0.647082	um	Cell	2	Cell Center of Image Mass	0.000	1.000	394	2	siRNA-IMPa4-10 PSPC1-A488 IMPa4-A546 DAPI 8C1-siRNA-IMP-a2-a4 V2.00	0	25. siRNA-IMPa4-10 PSPC1-A488 DAPI IMPa4-A546_aw_TileScan_001 (Stage 49 of 49)	00-tLBUpWYdMb5btE5aRVhSdE
65909.4	42508	-0.606403	um	Cell	2	Cell Center of Image Mass	0.000	1.000	395	3	siRNA-IMPa4-10 PSPC1-A488 IMPa4-A546 DAPI 8C1-siRNA-IMP-a2-a4 V2.00	0	25. siRNA-IMPa4-10 PSPC1-A488 DAPI IMPa4-A546_aw_TileScan_001 (Stage 49 of 49)	00-tLBUpWYdMb5btE5aRVhSdE
65942.1	42525.5	-0.685358	um	Cell	2	Cell Center of Image Mass	0.000	1.000	396	4	siRNA-IMPa4-10 PSPC1-A488 IMPa4-A546 DAPI 8C1-siRNA-IMP-a2-a4 V2.00	0	25. siRNA-IMPa4-10 PSPC1-A488 DAPI IMPa4-A546_aw_TileScan_001 (Stage 49 of 49)	00-tLBUpWYdMb5btE5aRVhSdE
66031.3	42462.6	-0.329095	um	Cell	2	Cell Center of Image Mass	0.000	1.000	397	5	siRNA-IMPa4-10 PSPC1-A488 IMPa4-A546 DAPI 8C1-siRNA-IMP-a2-a4 V2.00	0	25. siRNA-IMPa4-10 PSPC1-A488 DAPI IMPa4-A546_aw_TileScan_001 (Stage 49 of 49)	00-tLBUpWYdMb5btE5aRVhSdE
66005.5	42478.8	-0.383397	um	Cell	2	Cell Center of Image Mass	0.000	1.000	398	6	siRNA-IMPa4-10 PSPC1-A488 IMPa4-A546 DAPI 8C1-siRNA-IMP-a2-a4 V2.00	0	25. siRNA-IMPa4-10 PSPC1-A488 DAPI IMPa4-A546_aw_TileScan_001 (Stage 49 of 49)	00-tLBUpWYdMb5btE5aRVhSdE
66033.1	42495.6	-0.348197	um	Cell	2	Cell Center of Image Mass	0.000	1.000	399	7	siRNA-IMPa4-10 PSPC1-A488 IMPa4-A546 DAPI 8C1-siRNA-IMP-a2-a4 V2.00	0	25. siRNA-IMPa4-10 PSPC1-A488 DAPI IMPa4-A546_aw_TileScan_001 (Stage 49 of 49)	00-tLBUpWYdMb5btE5aRVhSdE
66004.3	42593.1	-0.539018	um	Cell	2	Cell Center of Image Mass	0.000	1.000	400	8	siRNA-IMPa4-10 PSPC1-A488 IMPa4-A546 DAPI 8C1-siRNA-IMP-a2-a4 V2.00	0	25. siRNA-IMPa4-10 PSPC1-A488 DAPI IMPa4-A546_aw_TileScan_001 (Stage 49 of 49)	00-tLBUpWYdMb5btE5aRVhSdE
65954.7	42599.3	-1.55919	um	Cell	2	Cell Center of Image Mass	0.000	1.000	401	0	siRNA-IMPa4-10 PSPC1-A488 IMPa4-A546 DAPI 8C1-siRNA-IMP-a2-a4 V2.00	0	25. siRNA-IMPa4-10 PSPC1-A488 DAPI IMPa4-A546_b_TileScan_001 (Stage 2 of 49)	00-A2dpW5evnMmBCxocis6ehU
65901.4	42468.5	-1.24315	um	Cell	2	Cell Center of Image Mass	0.000	1.000	402	1	siRNA-IMPa4-10 PSPC1-A488 IMPa4-A546 DAPI 8C1-siRNA-IMP-a2-a4 V2.00	0	25. siRNA-IMPa4-10 PSPC1-A488 DAPI IMPa4-A546_b_TileScan_001 (Stage 2 of 49)	00-A2dpW5evnMmBCxocis6ehU
65921	42512.5	-1.56367	um	Cell	2	Cell Center of Image Mass	0.000	1.000	403	2	siRNA-IMPa4-10 PSPC1-A488 IMPa4-A546 DAPI 8C1-siRNA-IMP-a2-a4 V2.00	0	25. siRNA-IMPa4-10 PSPC1-A488 DAPI IMPa4-A546_b_TileScan_001 (Stage 2 of 49)	00-A2dpW5evnMmBCxocis6ehU
65959.5	42558.2	-1.97592	um	Cell	2	Cell Center of Image Mass	0.000	1.000	404	3	siRNA-IMPa4-10 PSPC1-A488 IMPa4-A546 DAPI 8C1-siRNA-IMP-a2-a4 V2.00	0	25. siRNA-IMPa4-10 PSPC1-A488 DAPI IMPa4-A546_b_TileScan_001 (Stage 2 of 49)	00-A2dpW5evnMmBCxocis6ehU
65991.5	42570.2	-1.89878	um	Cell	2	Cell Center of Image Mass	0.000	1.000	405	4	siRNA-IMPa4-10 PSPC1-A488 IMPa4-A546 DAPI 8C1-siRNA-IMP-a2-a4 V2.00	0	25. siRNA-IMPa4-10 PSPC1-A488 DAPI IMPa4-A546_b_TileScan_001 (Stage 2 of 49)	00-A2dpW5evnMmBCxocis6ehU
65995.6	42593.4	-1.87854	um	Cell	2	Cell Center of Image Mass	0.000	1.000	406	5	siRNA-IMPa4-10 PSPC1-A488 IMPa4-A546 DAPI 8C1-siRNA-IMP-a2-a4 V2.00	0	25. siRNA-IMPa4-10 PSPC1-A488 DAPI IMPa4-A546_b_TileScan_001 (Stage 2 of 49)	00-A2dpW5evnMmBCxocis6ehU
65900	42489.8	-1.58526	um	Cell	2	Cell Center of Image Mass	0.000	1.000	407	6	siRNA-IMPa4-10 PSPC1-A488 IMPa4-A546 DAPI 8C1-siRNA-IMP-a2-a4 V2.00	0	25. siRNA-IMPa4-10 PSPC1-A488 DAPI IMPa4-A546_b_TileScan_001 (Stage 2 of 49)	00-A2dpW5evnMmBCxocis6ehU
65940.1	42501.8	-0.813994	um	Cell	2	Cell Center of Image Mass	0.000	1.000	408	7	siRNA-IMPa4-10 PSPC1-A488 IMPa4-A546 DAPI 8C1-siRNA-IMP-a2-a4 V2.00	0	25. siRNA-IMPa4-10 PSPC1-A488 DAPI IMPa4-A546_b_TileScan_001 (Stage 2 of 49)	00-A2dpW5evnMmBCxocis6ehU
65899	42547.5	-1.90462	um	Cell	2	Cell Center of Image Mass	0.000	1.000	409	8	siRNA-IMPa4-10 PSPC1-A488 IMPa4-A546 DAPI 8C1-siRNA-IMP-a2-a4 V2.00	0	25. siRNA-IMPa4-10 PSPC1-A488 DAPI IMPa4-A546_b_TileScan_001 (Stage 2 of 49)	00-A2dpW5evnMmBCxocis6ehU
65934.3	42576.6	-1.72251	um	Cell	2	Cell Center of Image Mass	0.000	1.000	410	9	siRNA-IMPa4-10 PSPC1-A488 IMPa4-A546 DAPI 8C1-siRNA-IMP-a2-a4 V2.00	0	25. siRNA-IMPa4-10 PSPC1-A488 DAPI IMPa4-A546_b_TileScan_001 (Stage 2 of 49)	00-A2dpW5evnMmBCxocis6ehU
66027.5	42564.7	-1.67771	um	Cell	2	Cell Center of Image Mass	0.000	1.000	411	10	siRNA-IMPa4-10 PSPC1-A488 IMPa4-A546 DAPI 8C1-siRNA-IMP-a2-a4 V2.00	0	25. siRNA-IMPa4-10 PSPC1-A488 DAPI IMPa4-A546_b_TileScan_001 (Stage 2 of 49)	00-A2dpW5evnMmBCxocis6ehU
66023.8	42595.2	-1.54588	um	Cell	2	Cell Center of Image Mass	0.000	1.000	412	11	siRNA-IMPa4-10 PSPC1-A488 IMPa4-A546 DAPI 8C1-siRNA-IMP-a2-a4 V2.00	0	25. siRNA-IMPa4-10 PSPC1-A488 DAPI IMPa4-A546_b_TileScan_001 (Stage 2 of 49)	00-A2dpW5evnMmBCxocis6ehU
65906.6	42584.6	-1.23827	um	Cell	2	Cell Center of Image Mass	0.000	1.000	413	0	siRNA-IMPa4-10 PSPC1-A488 IMPa4-A546 DAPI 8C1-siRNA-IMP-a2-a4 V2.00	0	25. siRNA-IMPa4-10 PSPC1-A488 DAPI IMPa4-A546_c_TileScan_001 (Stage 3 of 49)	00-ASzPtAPrmjFT3K8nfTykS8
66021.2	42460.5	-0.875983	um	Cell	2	Cell Center of Image Mass	0.000	1.000	414	1	siRNA-IMPa4-10 PSPC1-A488 IMPa4-A546 DAPI 8C1-siRNA-IMP-a2-a4 V2.00	0	25. siRNA-IMPa4-10 PSPC1-A488 DAPI IMPa4-A546_c_TileScan_001 (Stage 3 of 49)	00-ASzPtAPrmjFT3K8nfTykS8
65900.9	42599	-1.16976	um	Cell	2	Cell Center of Image Mass	0.000	1.000	415	2	siRNA-IMPa4-10 PSPC1-A488 IMPa4-A546 DAPI 8C1-siRNA-IMP-a2-a4 V2.00	0	25. siRNA-IMPa4-10 PSPC1-A488 DAPI IMPa4-A546_c_TileScan_001 (Stage 3 of 49)	00-ASzPtAPrmjFT3K8nfTykS8
65946.8	42597	-1.21195	um	Cell	2	Cell Center of Image Mass	0.000	1.000	416	3	siRNA-IMPa4-10 PSPC1-A488 IMPa4-A546 DAPI 8C1-siRNA-IMP-a2-a4 V2.00	0	25. siRNA-IMPa4-10 PSPC1-A488 DAPI IMPa4-A546_c_TileScan_001 (Stage 3 of 49)	00-ASzPtAPrmjFT3K8nfTykS8
65956.4	42463.9	-0.917528	um	Cell	2	Cell Center of Image Mass	0.000	1.000	417	4	siRNA-IMPa4-10 PSPC1-A488 IMPa4-A546 DAPI 8C1-siRNA-IMP-a2-a4 V2.00	0	25. siRNA-IMPa4-10 PSPC1-A488 DAPI IMPa4-A546_c_TileScan_001 (Stage 3 of 49)	00-ASzPtAPrmjFT3K8nfTykS8
65959.6	42490	-1.23966	um	Cell	2	Cell Center of Image Mass	0.000	1.000	418	5	siRNA-IMPa4-10 PSPC1-A488 IMPa4-A546 DAPI 8C1-siRNA-IMP-a2-a4 V2.00	0	25. siRNA-IMPa4-10 PSPC1-A488 DAPI IMPa4-A546_c_TileScan_001 (Stage 3 of 49)	00-ASzPtAPrmjFT3K8nfTykS8
65984.2	42468.5	-1.41089	um	Cell	2	Cell Center of Image Mass	0.000	1.000	419	6	siRNA-IMPa4-10 PSPC1-A488 IMPa4-A546 DAPI 8C1-siRNA-IMP-a2-a4 V2.00	0	25. siRNA-IMPa4-10 PSPC1-A488 DAPI IMPa4-A546_c_TileScan_001 (Stage 3 of 49)	00-ASzPtAPrmjFT3K8nfTykS8
66036.8	42528.4	-1.14369	um	Cell	2	Cell Center of Image Mass	0.000	1.000	420	7	siRNA-IMPa4-10 PSPC1-A488 IMPa4-A546 DAPI 8C1-siRNA-IMP-a2-a4 V2.00	0	25. siRNA-IMPa4-10 PSPC1-A488 DAPI IMPa4-A546_c_TileScan_001 (Stage 3 of 49)	00-ASzPtAPrmjFT3K8nfTykS8
66030	42488	-1.28583	um	Cell	2	Cell Center of Image Mass	0.000	1.000	421	8	siRNA-IMPa4-10 PSPC1-A488 IMPa4-A546 DAPI 8C1-siRNA-IMP-a2-a4 V2.00	0	25. siRNA-IMPa4-10 PSPC1-A488 DAPI IMPa4-A546_c_TileScan_001 (Stage 3 of 49)	00-ASzPtAPrmjFT3K8nfTykS8
65901.5	42566.4	-1.36072	um	Cell	2	Cell Center of Image Mass	0.000	1.000	422	9	siRNA-IMPa4-10 PSPC1-A488 IMPa4-A546 DAPI 8C1-siRNA-IMP-a2-a4 V2.00	0	25. siRNA-IMPa4-10 PSPC1-A488 DAPI IMPa4-A546_c_TileScan_001 (Stage 3 of 49)	00-ASzPtAPrmjFT3K8nfTykS8
65929.3	42590.3	-1.58917	um	Cell	2	Cell Center of Image Mass	0.000	1.000	423	10	siRNA-IMPa4-10 PSPC1-A488 IMPa4-A546 DAPI 8C1-siRNA-IMP-a2-a4 V2.00	0	25. siRNA-IMPa4-10 PSPC1-A488 DAPI IMPa4-A546_c_TileScan_001 (Stage 3 of 49)	00-ASzPtAPrmjFT3K8nfTykS8
66037.3	42584.6	-1.49855	um	Cell	2	Cell Center of Image Mass	0.000	1.000	424	11	siRNA-IMPa4-10 PSPC1-A488 IMPa4-A546 DAPI 8C1-siRNA-IMP-a2-a4 V2.00	0	25. siRNA-IMPa4-10 PSPC1-A488 DAPI IMPa4-A546_c_TileScan_001 (Stage 3 of 49)	00-ASzPtAPrmjFT3K8nfTykS8
66006.9	42589	-1.44319	um	Cell	2	Cell Center of Image Mass	0.000	1.000	425	12	siRNA-IMPa4-10 PSPC1-A488 IMPa4-A546 DAPI 8C1-siRNA-IMP-a2-a4 V2.00	0	25. siRNA-IMPa4-10 PSPC1-A488 DAPI IMPa4-A546_c_TileScan_001 (Stage 3 of 49)	00-ASzPtAPrmjFT3K8nfTykS8
66009.6	42599	-1.54132	um	Cell	2	Cell Center of Image Mass	0.000	1.000	426	13	siRNA-IMPa4-10 PSPC1-A488 IMPa4-A546 DAPI 8C1-siRNA-IMP-a2-a4 V2.00	0	25. siRNA-IMPa4-10 PSPC1-A488 DAPI IMPa4-A546_c_TileScan_001 (Stage 3 of 49)	00-ASzPtAPrmjFT3K8nfTykS8
65981	42587	-1.22078	um	Cell	2	Cell Center of Image Mass	0.000	1.000	427	14	siRNA-IMPa4-10 PSPC1-A488 IMPa4-A546 DAPI 8C1-siRNA-IMP-a2-a4 V2.00	0	25. siRNA-IMPa4-10 PSPC1-A488 DAPI IMPa4-A546_c_TileScan_001 (Stage 3 of 49)	00-ASzPtAPrmjFT3K8nfTykS8
65980.5	42600.7	-1.33978	um	Cell	2	Cell Center of Image Mass	0.000	1.000	428	15	siRNA-IMPa4-10 PSPC1-A488 IMPa4-A546 DAPI 8C1-siRNA-IMP-a2-a4 V2.00	0	25. siRNA-IMPa4-10 PSPC1-A488 DAPI IMPa4-A546_c_TileScan_001 (Stage 3 of 49)	00-ASzPtAPrmjFT3K8nfTykS8
65945.6	42592.8	-1.41802	um	Cell	2	Cell Center of Image Mass	0.000	1.000	429	0	siRNA-IMPa4-10 PSPC1-A488 IMPa4-A546 DAPI 8C1-siRNA-IMP-a2-a4 V2.00	0	25. siRNA-IMPa4-10 PSPC1-A488 DAPI IMPa4-A546_d_TileScan_001 (Stage 4 of 49)	00-amY3yJvgJ336CPgtsMdjNR
65979.3	42597.8	-1.36535	um	Cell	2	Cell Center of Image Mass	0.000	1.000	430	1	siRNA-IMPa4-10 PSPC1-A488 IMPa4-A546 DAPI 8C1-siRNA-IMP-a2-a4 V2.00	0	25. siRNA-IMPa4-10 PSPC1-A488 DAPI IMPa4-A546_d_TileScan_001 (Stage 4 of 49)	00-amY3yJvgJ336CPgtsMdjNR
65936.1	42469.7	-1.28484	um	Cell	2	Cell Center of Image Mass	0.000	1.000	431	2	siRNA-IMPa4-10 PSPC1-A488 IMPa4-A546 DAPI 8C1-siRNA-IMP-a2-a4 V2.00	0	25. siRNA-IMPa4-10 PSPC1-A488 DAPI IMPa4-A546_d_TileScan_001 (Stage 4 of 49)	00-amY3yJvgJ336CPgtsMdjNR
65904.7	42490.8	-1.17677	um	Cell	2	Cell Center of Image Mass	0.000	1.000	432	3	siRNA-IMPa4-10 PSPC1-A488 IMPa4-A546 DAPI 8C1-siRNA-IMP-a2-a4 V2.00	0	25. siRNA-IMPa4-10 PSPC1-A488 DAPI IMPa4-A546_d_TileScan_001 (Stage 4 of 49)	00-amY3yJvgJ336CPgtsMdjNR
65938	42515.2	-1.47913	um	Cell	2	Cell Center of Image Mass	0.000	1.000	433	4	siRNA-IMPa4-10 PSPC1-A488 IMPa4-A546 DAPI 8C1-siRNA-IMP-a2-a4 V2.00	0	25. siRNA-IMPa4-10 PSPC1-A488 DAPI IMPa4-A546_d_TileScan_001 (Stage 4 of 49)	00-amY3yJvgJ336CPgtsMdjNR
65903.2	42532.4	-1.30554	um	Cell	2	Cell Center of Image Mass	0.000	1.000	434	5	siRNA-IMPa4-10 PSPC1-A488 IMPa4-A546 DAPI 8C1-siRNA-IMP-a2-a4 V2.00	0	25. siRNA-IMPa4-10 PSPC1-A488 DAPI IMPa4-A546_d_TileScan_001 (Stage 4 of 49)	00-amY3yJvgJ336CPgtsMdjNR
65975.5	42463.5	-1.21102	um	Cell	2	Cell Center of Image Mass	0.000	1.000	435	6	siRNA-IMPa4-10 PSPC1-A488 IMPa4-A546 DAPI 8C1-siRNA-IMP-a2-a4 V2.00	0	25. siRNA-IMPa4-10 PSPC1-A488 DAPI IMPa4-A546_d_TileScan_001 (Stage 4 of 49)	00-amY3yJvgJ336CPgtsMdjNR
65973.4	42482	-1.37208	um	Cell	2	Cell Center of Image Mass	0.000	1.000	436	7	siRNA-IMPa4-10 PSPC1-A488 IMPa4-A546 DAPI 8C1-siRNA-IMP-a2-a4 V2.00	0	25. siRNA-IMPa4-10 PSPC1-A488 DAPI IMPa4-A546_d_TileScan_001 (Stage 4 of 49)	00-amY3yJvgJ336CPgtsMdjNR
66037.6	42497.6	-0.71679	um	Cell	2	Cell Center of Image Mass	0.000	1.000	437	8	siRNA-IMPa4-10 PSPC1-A488 IMPa4-A546 DAPI 8C1-siRNA-IMP-a2-a4 V2.00	0	25. siRNA-IMPa4-10 PSPC1-A488 DAPI IMPa4-A546_d_TileScan_001 (Stage 4 of 49)	00-amY3yJvgJ336CPgtsMdjNR
66018.2	42502.3	-1.31434	um	Cell	2	Cell Center of Image Mass	0.000	1.000	438	9	siRNA-IMPa4-10 PSPC1-A488 IMPa4-A546 DAPI 8C1-siRNA-IMP-a2-a4 V2.00	0	25. siRNA-IMPa4-10 PSPC1-A488 DAPI IMPa4-A546_d_TileScan_001 (Stage 4 of 49)	00-amY3yJvgJ336CPgtsMdjNR
65988.1	42523.4	-1.38771	um	Cell	2	Cell Center of Image Mass	0.000	1.000	439	10	siRNA-IMPa4-10 PSPC1-A488 IMPa4-A546 DAPI 8C1-siRNA-IMP-a2-a4 V2.00	0	25. siRNA-IMPa4-10 PSPC1-A488 DAPI IMPa4-A546_d_TileScan_001 (Stage 4 of 49)	00-amY3yJvgJ336CPgtsMdjNR
66016.2	42463	-1.19364	um	Cell	2	Cell Center of Image Mass	0.000	1.000	440	11	siRNA-IMPa4-10 PSPC1-A488 IMPa4-A546 DAPI 8C1-siRNA-IMP-a2-a4 V2.00	0	25. siRNA-IMPa4-10 PSPC1-A488 DAPI IMPa4-A546_d_TileScan_001 (Stage 4 of 49)	00-amY3yJvgJ336CPgtsMdjNR
66037.1	42475.8	-0.890885	um	Cell	2	Cell Center of Image Mass	0.000	1.000	441	12	siRNA-IMPa4-10 PSPC1-A488 IMPa4-A546 DAPI 8C1-siRNA-IMP-a2-a4 V2.00	0	25. siRNA-IMPa4-10 PSPC1-A488 DAPI IMPa4-A546_d_TileScan_001 (Stage 4 of 49)	00-amY3yJvgJ336CPgtsMdjNR
65921.1	42553.7	-1.47174	um	Cell	2	Cell Center of Image Mass	0.000	1.000	442	13	siRNA-IMPa4-10 PSPC1-A488 IMPa4-A546 DAPI 8C1-siRNA-IMP-a2-a4 V2.00	0	25. siRNA-IMPa4-10 PSPC1-A488 DAPI IMPa4-A546_d_TileScan_001 (Stage 4 of 49)	00-amY3yJvgJ336CPgtsMdjNR
65902.6	42584.1	-1.50834	um	Cell	2	Cell Center of Image Mass	0.000	1.000	443	14	siRNA-IMPa4-10 PSPC1-A488 IMPa4-A546 DAPI 8C1-siRNA-IMP-a2-a4 V2.00	0	25. siRNA-IMPa4-10 PSPC1-A488 DAPI IMPa4-A546_d_TileScan_001 (Stage 4 of 49)	00-amY3yJvgJ336CPgtsMdjNR
65962	42592.2	-1.40189	um	Cell	2	Cell Center of Image Mass	0.000	1.000	444	15	siRNA-IMPa4-10 PSPC1-A488 IMPa4-A546 DAPI 8C1-siRNA-IMP-a2-a4 V2.00	0	25. siRNA-IMPa4-10 PSPC1-A488 DAPI IMPa4-A546_d_TileScan_001 (Stage 4 of 49)	00-amY3yJvgJ336CPgtsMdjNR
65955.3	42551.1	-1.35459	um	Cell	2	Cell Center of Image Mass	0.000	1.000	445	16	siRNA-IMPa4-10 PSPC1-A488 IMPa4-A546 DAPI 8C1-siRNA-IMP-a2-a4 V2.00	0	25. siRNA-IMPa4-10 PSPC1-A488 DAPI IMPa4-A546_d_TileScan_001 (Stage 4 of 49)	00-amY3yJvgJ336CPgtsMdjNR
66015.8	42542	-1.32834	um	Cell	2	Cell Center of Image Mass	0.000	1.000	446	17	siRNA-IMPa4-10 PSPC1-A488 IMPa4-A546 DAPI 8C1-siRNA-IMP-a2-a4 V2.00	0	25. siRNA-IMPa4-10 PSPC1-A488 DAPI IMPa4-A546_d_TileScan_001 (Stage 4 of 49)	00-amY3yJvgJ336CPgtsMdjNR
66037	42563.5	-1.18663	um	Cell	2	Cell Center of Image Mass	0.000	1.000	447	18	siRNA-IMPa4-10 PSPC1-A488 IMPa4-A546 DAPI 8C1-siRNA-IMP-a2-a4 V2.00	0	25. siRNA-IMPa4-10 PSPC1-A488 DAPI IMPa4-A546_d_TileScan_001 (Stage 4 of 49)	00-amY3yJvgJ336CPgtsMdjNR
65976.9	42564.2	-1.58058	um	Cell	2	Cell Center of Image Mass	0.000	1.000	448	19	siRNA-IMPa4-10 PSPC1-A488 IMPa4-A546 DAPI 8C1-siRNA-IMP-a2-a4 V2.00	0	25. siRNA-IMPa4-10 PSPC1-A488 DAPI IMPa4-A546_d_TileScan_001 (Stage 4 of 49)	00-amY3yJvgJ336CPgtsMdjNR
66008.7	42583.1	-1.34773	um	Cell	2	Cell Center of Image Mass	0.000	1.000	449	20	siRNA-IMPa4-10 PSPC1-A488 IMPa4-A546 DAPI 8C1-siRNA-IMP-a2-a4 V2.00	0	25. siRNA-IMPa4-10 PSPC1-A488 DAPI IMPa4-A546_d_TileScan_001 (Stage 4 of 49)	00-amY3yJvgJ336CPgtsMdjNR
66019.2	42590.7	-1.18626	um	Cell	2	Cell Center of Image Mass	0.000	1.000	450	21	siRNA-IMPa4-10 PSPC1-A488 IMPa4-A546 DAPI 8C1-siRNA-IMP-a2-a4 V2.00	0	25. siRNA-IMPa4-10 PSPC1-A488 DAPI IMPa4-A546_d_TileScan_001 (Stage 4 of 49)	00-amY3yJvgJ336CPgtsMdjNR
66016.4	42541.7	-1.38202	um	Cell	2	Cell Center of Image Mass	0.000	1.000	451	22	siRNA-IMPa4-10 PSPC1-A488 IMPa4-A546 DAPI 8C1-siRNA-IMP-a2-a4 V2.00	0	25. siRNA-IMPa4-10 PSPC1-A488 DAPI IMPa4-A546_d_TileScan_001 (Stage 4 of 49)	00-amY3yJvgJ336CPgtsMdjNR
65919.9	42588.4	-1.04913	um	Cell	2	Cell Center of Image Mass	0.000	1.000	452	0	siRNA-IMPa4-10 PSPC1-A488 IMPa4-A546 DAPI 8C1-siRNA-IMP-a2-a4 V2.00	0	25. siRNA-IMPa4-10 PSPC1-A488 DAPI IMPa4-A546_e_TileScan_001 (Stage 5 of 49)	00-qiCysWiTSRUd4Ky46qDv6V
65898.8	42598.6	-0.951362	um	Cell	2	Cell Center of Image Mass	0.000	1.000	453	1	siRNA-IMPa4-10 PSPC1-A488 IMPa4-A546 DAPI 8C1-siRNA-IMP-a2-a4 V2.00	0	25. siRNA-IMPa4-10 PSPC1-A488 DAPI IMPa4-A546_e_TileScan_001 (Stage 5 of 49)	00-qiCysWiTSRUd4Ky46qDv6V
65942.9	42597.6	-1.00646	um	Cell	2	Cell Center of Image Mass	0.000	1.000	454	2	siRNA-IMPa4-10 PSPC1-A488 IMPa4-A546 DAPI 8C1-siRNA-IMP-a2-a4 V2.00	0	25. siRNA-IMPa4-10 PSPC1-A488 DAPI IMPa4-A546_e_TileScan_001 (Stage 5 of 49)	00-qiCysWiTSRUd4Ky46qDv6V
65911.1	42471	-1.04839	um	Cell	2	Cell Center of Image Mass	0.000	1.000	455	3	siRNA-IMPa4-10 PSPC1-A488 IMPa4-A546 DAPI 8C1-siRNA-IMP-a2-a4 V2.00	0	25. siRNA-IMPa4-10 PSPC1-A488 DAPI IMPa4-A546_e_TileScan_001 (Stage 5 of 49)	00-qiCysWiTSRUd4Ky46qDv6V
65904.3	42524.5	-0.893727	um	Cell	2	Cell Center of Image Mass	0.000	1.000	456	4	siRNA-IMPa4-10 PSPC1-A488 IMPa4-A546 DAPI 8C1-siRNA-IMP-a2-a4 V2.00	0	25. siRNA-IMPa4-10 PSPC1-A488 DAPI IMPa4-A546_e_TileScan_001 (Stage 5 of 49)	00-qiCysWiTSRUd4Ky46qDv6V
65902	42476.2	-1.37047	um	Cell	2	Cell Center of Image Mass	0.000	1.000	457	5	siRNA-IMPa4-10 PSPC1-A488 IMPa4-A546 DAPI 8C1-siRNA-IMP-a2-a4 V2.00	0	25. siRNA-IMPa4-10 PSPC1-A488 DAPI IMPa4-A546_e_TileScan_001 (Stage 5 of 49)	00-qiCysWiTSRUd4Ky46qDv6V
65917.4	42488.2	-0.91509	um	Cell	2	Cell Center of Image Mass	0.000	1.000	458	6	siRNA-IMPa4-10 PSPC1-A488 IMPa4-A546 DAPI 8C1-siRNA-IMP-a2-a4 V2.00	0	25. siRNA-IMPa4-10 PSPC1-A488 DAPI IMPa4-A546_e_TileScan_001 (Stage 5 of 49)	00-qiCysWiTSRUd4Ky46qDv6V
65908.2	42492.9	-1.1874	um	Cell	2	Cell Center of Image Mass	0.000	1.000	459	7	siRNA-IMPa4-10 PSPC1-A488 IMPa4-A546 DAPI 8C1-siRNA-IMP-a2-a4 V2.00	0	25. siRNA-IMPa4-10 PSPC1-A488 DAPI IMPa4-A546_e_TileScan_001 (Stage 5 of 49)	00-qiCysWiTSRUd4Ky46qDv6V
66036.4	42507.3	-1.00685	um	Cell	2	Cell Center of Image Mass	0.000	1.000	460	8	siRNA-IMPa4-10 PSPC1-A488 IMPa4-A546 DAPI 8C1-siRNA-IMP-a2-a4 V2.00	0	25. siRNA-IMPa4-10 PSPC1-A488 DAPI IMPa4-A546_e_TileScan_001 (Stage 5 of 49)	00-qiCysWiTSRUd4Ky46qDv6V
66031.5	42462.1	-0.842595	um	Cell	2	Cell Center of Image Mass	0.000	1.000	461	9	siRNA-IMPa4-10 PSPC1-A488 IMPa4-A546 DAPI 8C1-siRNA-IMP-a2-a4 V2.00	0	25. siRNA-IMPa4-10 PSPC1-A488 DAPI IMPa4-A546_e_TileScan_001 (Stage 5 of 49)	00-qiCysWiTSRUd4Ky46qDv6V
66008.9	42483.7	-1.10461	um	Cell	2	Cell Center of Image Mass	0.000	1.000	462	10	siRNA-IMPa4-10 PSPC1-A488 IMPa4-A546 DAPI 8C1-siRNA-IMP-a2-a4 V2.00	0	25. siRNA-IMPa4-10 PSPC1-A488 DAPI IMPa4-A546_e_TileScan_001 (Stage 5 of 49)	00-qiCysWiTSRUd4Ky46qDv6V
65915	42554.2	-1.23314	um	Cell	2	Cell Center of Image Mass	0.000	1.000	463	11	siRNA-IMPa4-10 PSPC1-A488 IMPa4-A546 DAPI 8C1-siRNA-IMP-a2-a4 V2.00	0	25. siRNA-IMPa4-10 PSPC1-A488 DAPI IMPa4-A546_e_TileScan_001 (Stage 5 of 49)	00-qiCysWiTSRUd4Ky46qDv6V
65902.3	42563.4	-1.11373	um	Cell	2	Cell Center of Image Mass	0.000	1.000	464	12	siRNA-IMPa4-10 PSPC1-A488 IMPa4-A546 DAPI 8C1-siRNA-IMP-a2-a4 V2.00	0	25. siRNA-IMPa4-10 PSPC1-A488 DAPI IMPa4-A546_e_TileScan_001 (Stage 5 of 49)	00-qiCysWiTSRUd4Ky46qDv6V
65906.3	42574.4	-1.3192	um	Cell	2	Cell Center of Image Mass	0.000	1.000	465	13	siRNA-IMPa4-10 PSPC1-A488 IMPa4-A546 DAPI 8C1-siRNA-IMP-a2-a4 V2.00	0	25. siRNA-IMPa4-10 PSPC1-A488 DAPI IMPa4-A546_e_TileScan_001 (Stage 5 of 49)	00-qiCysWiTSRUd4Ky46qDv6V
66022.1	42533.6	-1.45217	um	Cell	2	Cell Center of Image Mass	0.000	1.000	466	14	siRNA-IMPa4-10 PSPC1-A488 IMPa4-A546 DAPI 8C1-siRNA-IMP-a2-a4 V2.00	0	25. siRNA-IMPa4-10 PSPC1-A488 DAPI IMPa4-A546_e_TileScan_001 (Stage 5 of 49)	00-qiCysWiTSRUd4Ky46qDv6V
66010.7	42556.9	-1.42324	um	Cell	2	Cell Center of Image Mass	0.000	1.000	467	15	siRNA-IMPa4-10 PSPC1-A488 IMPa4-A546 DAPI 8C1-siRNA-IMP-a2-a4 V2.00	0	25. siRNA-IMPa4-10 PSPC1-A488 DAPI IMPa4-A546_e_TileScan_001 (Stage 5 of 49)	00-qiCysWiTSRUd4Ky46qDv6V
66033.4	42585.2	-1.08182	um	Cell	2	Cell Center of Image Mass	0.000	1.000	468	16	siRNA-IMPa4-10 PSPC1-A488 IMPa4-A546 DAPI 8C1-siRNA-IMP-a2-a4 V2.00	0	25. siRNA-IMPa4-10 PSPC1-A488 DAPI IMPa4-A546_e_TileScan_001 (Stage 5 of 49)	00-qiCysWiTSRUd4Ky46qDv6V
65957.8	42508.3	-1.33055	um	Cell	2	Cell Center of Image Mass	0.000	1.000	469	0	siRNA-IMPa4-10 PSPC1-A488 IMPa4-A546 DAPI 8C1-siRNA-IMP-a2-a4 V2.00	0	25. siRNA-IMPa4-10 PSPC1-A488 DAPI IMPa4-A546_f_TileScan_001 (Stage 6 of 49)	00-CAvDNBnUkUG4vUwiAo7P2m
65903.7	42510.3	-1.39849	um	Cell	2	Cell Center of Image Mass	0.000	1.000	470	1	siRNA-IMPa4-10 PSPC1-A488 IMPa4-A546 DAPI 8C1-siRNA-IMP-a2-a4 V2.00	0	25. siRNA-IMPa4-10 PSPC1-A488 DAPI IMPa4-A546_f_TileScan_001 (Stage 6 of 49)	00-CAvDNBnUkUG4vUwiAo7P2m
65914.7	42510.8	-1.20269	um	Cell	2	Cell Center of Image Mass	0.000	1.000	471	2	siRNA-IMPa4-10 PSPC1-A488 IMPa4-A546 DAPI 8C1-siRNA-IMP-a2-a4 V2.00	0	25. siRNA-IMPa4-10 PSPC1-A488 DAPI IMPa4-A546_f_TileScan_001 (Stage 6 of 49)	00-CAvDNBnUkUG4vUwiAo7P2m
65901.4	42463.1	-0.751496	um	Cell	2	Cell Center of Image Mass	0.000	1.000	472	3	siRNA-IMPa4-10 PSPC1-A488 IMPa4-A546 DAPI 8C1-siRNA-IMP-a2-a4 V2.00	0	25. siRNA-IMPa4-10 PSPC1-A488 DAPI IMPa4-A546_f_TileScan_001 (Stage 6 of 49)	00-CAvDNBnUkUG4vUwiAo7P2m
65935.4	42462.2	-0.515006	um	Cell	2	Cell Center of Image Mass	0.000	1.000	473	4	siRNA-IMPa4-10 PSPC1-A488 IMPa4-A546 DAPI 8C1-siRNA-IMP-a2-a4 V2.00	0	25. siRNA-IMPa4-10 PSPC1-A488 DAPI IMPa4-A546_f_TileScan_001 (Stage 6 of 49)	00-CAvDNBnUkUG4vUwiAo7P2m
65922.8	42483.8	-1.1598	um	Cell	2	Cell Center of Image Mass	0.000	1.000	474	5	siRNA-IMPa4-10 PSPC1-A488 IMPa4-A546 DAPI 8C1-siRNA-IMP-a2-a4 V2.00	0	25. siRNA-IMPa4-10 PSPC1-A488 DAPI IMPa4-A546_f_TileScan_001 (Stage 6 of 49)	00-CAvDNBnUkUG4vUwiAo7P2m
65947.3	42491.9	-1.03955	um	Cell	2	Cell Center of Image Mass	0.000	1.000	475	6	siRNA-IMPa4-10 PSPC1-A488 IMPa4-A546 DAPI 8C1-siRNA-IMP-a2-a4 V2.00	0	25. siRNA-IMPa4-10 PSPC1-A488 DAPI IMPa4-A546_f_TileScan_001 (Stage 6 of 49)	00-CAvDNBnUkUG4vUwiAo7P2m
65947.1	42475	-0.916263	um	Cell	2	Cell Center of Image Mass	0.000	1.000	476	7	siRNA-IMPa4-10 PSPC1-A488 IMPa4-A546 DAPI 8C1-siRNA-IMP-a2-a4 V2.00	0	25. siRNA-IMPa4-10 PSPC1-A488 DAPI IMPa4-A546_f_TileScan_001 (Stage 6 of 49)	00-CAvDNBnUkUG4vUwiAo7P2m
65971.2	42528.1	-0.822058	um	Cell	2	Cell Center of Image Mass	0.000	1.000	477	8	siRNA-IMPa4-10 PSPC1-A488 IMPa4-A546 DAPI 8C1-siRNA-IMP-a2-a4 V2.00	0	25. siRNA-IMPa4-10 PSPC1-A488 DAPI IMPa4-A546_f_TileScan_001 (Stage 6 of 49)	00-CAvDNBnUkUG4vUwiAo7P2m
66028	42472	-0.76652	um	Cell	2	Cell Center of Image Mass	0.000	1.000	478	9	siRNA-IMPa4-10 PSPC1-A488 IMPa4-A546 DAPI 8C1-siRNA-IMP-a2-a4 V2.00	0	25. siRNA-IMPa4-10 PSPC1-A488 DAPI IMPa4-A546_f_TileScan_001 (Stage 6 of 49)	00-CAvDNBnUkUG4vUwiAo7P2m
66002.9	42460.6	-0.240338	um	Cell	2	Cell Center of Image Mass	0.000	1.000	479	10	siRNA-IMPa4-10 PSPC1-A488 IMPa4-A546 DAPI 8C1-siRNA-IMP-a2-a4 V2.00	0	25. siRNA-IMPa4-10 PSPC1-A488 DAPI IMPa4-A546_f_TileScan_001 (Stage 6 of 49)	00-CAvDNBnUkUG4vUwiAo7P2m
65900.6	42541.9	-0.839475	um	Cell	2	Cell Center of Image Mass	0.000	1.000	480	11	siRNA-IMPa4-10 PSPC1-A488 IMPa4-A546 DAPI 8C1-siRNA-IMP-a2-a4 V2.00	0	25. siRNA-IMPa4-10 PSPC1-A488 DAPI IMPa4-A546_f_TileScan_001 (Stage 6 of 49)	00-CAvDNBnUkUG4vUwiAo7P2m
65933.2	42541.3	-1.09036	um	Cell	2	Cell Center of Image Mass	0.000	1.000	481	12	siRNA-IMPa4-10 PSPC1-A488 IMPa4-A546 DAPI 8C1-siRNA-IMP-a2-a4 V2.00	0	25. siRNA-IMPa4-10 PSPC1-A488 DAPI IMPa4-A546_f_TileScan_001 (Stage 6 of 49)	00-CAvDNBnUkUG4vUwiAo7P2m
65935.6	42569.9	-1.32953	um	Cell	2	Cell Center of Image Mass	0.000	1.000	482	13	siRNA-IMPa4-10 PSPC1-A488 IMPa4-A546 DAPI 8C1-siRNA-IMP-a2-a4 V2.00	0	25. siRNA-IMPa4-10 PSPC1-A488 DAPI IMPa4-A546_f_TileScan_001 (Stage 6 of 49)	00-CAvDNBnUkUG4vUwiAo7P2m
65907.5	42586	-1.33206	um	Cell	2	Cell Center of Image Mass	0.000	1.000	483	14	siRNA-IMPa4-10 PSPC1-A488 IMPa4-A546 DAPI 8C1-siRNA-IMP-a2-a4 V2.00	0	25. siRNA-IMPa4-10 PSPC1-A488 DAPI IMPa4-A546_f_TileScan_001 (Stage 6 of 49)	00-CAvDNBnUkUG4vUwiAo7P2m
65967.7	42549.2	-1.37087	um	Cell	2	Cell Center of Image Mass	0.000	1.000	484	15	siRNA-IMPa4-10 PSPC1-A488 IMPa4-A546 DAPI 8C1-siRNA-IMP-a2-a4 V2.00	0	25. siRNA-IMPa4-10 PSPC1-A488 DAPI IMPa4-A546_f_TileScan_001 (Stage 6 of 49)	00-CAvDNBnUkUG4vUwiAo7P2m
65983.1	42582.1	-1.04664	um	Cell	2	Cell Center of Image Mass	0.000	1.000	485	16	siRNA-IMPa4-10 PSPC1-A488 IMPa4-A546 DAPI 8C1-siRNA-IMP-a2-a4 V2.00	0	25. siRNA-IMPa4-10 PSPC1-A488 DAPI IMPa4-A546_f_TileScan_001 (Stage 6 of 49)	00-CAvDNBnUkUG4vUwiAo7P2m
65897.7	42474	-0.404246	um	Cell	2	Cell Center of Image Mass	0.000	1.000	486	0	siRNA-IMPa4-10 PSPC1-A488 IMPa4-A546 DAPI 8C1-siRNA-IMP-a2-a4 V2.00	0	25. siRNA-IMPa4-10 PSPC1-A488 DAPI IMPa4-A546_g_TileScan_001 (Stage 7 of 49)	00-GUgrRpK5omUt6FhkYfxkLR
65968.4	42486	-1.14865	um	Cell	2	Cell Center of Image Mass	0.000	1.000	487	1	siRNA-IMPa4-10 PSPC1-A488 IMPa4-A546 DAPI 8C1-siRNA-IMP-a2-a4 V2.00	0	25. siRNA-IMPa4-10 PSPC1-A488 DAPI IMPa4-A546_g_TileScan_001 (Stage 7 of 49)	00-GUgrRpK5omUt6FhkYfxkLR
65952.8	42493	-1.08849	um	Cell	2	Cell Center of Image Mass	0.000	1.000	488	2	siRNA-IMPa4-10 PSPC1-A488 IMPa4-A546 DAPI 8C1-siRNA-IMP-a2-a4 V2.00	0	25. siRNA-IMPa4-10 PSPC1-A488 DAPI IMPa4-A546_g_TileScan_001 (Stage 7 of 49)	00-GUgrRpK5omUt6FhkYfxkLR
65961.2	42521.2	-1.09396	um	Cell	2	Cell Center of Image Mass	0.000	1.000	489	3	siRNA-IMPa4-10 PSPC1-A488 IMPa4-A546 DAPI 8C1-siRNA-IMP-a2-a4 V2.00	0	25. siRNA-IMPa4-10 PSPC1-A488 DAPI IMPa4-A546_g_TileScan_001 (Stage 7 of 49)	00-GUgrRpK5omUt6FhkYfxkLR
65928.8	42529.9	-1.16461	um	Cell	2	Cell Center of Image Mass	0.000	1.000	490	4	siRNA-IMPa4-10 PSPC1-A488 IMPa4-A546 DAPI 8C1-siRNA-IMP-a2-a4 V2.00	0	25. siRNA-IMPa4-10 PSPC1-A488 DAPI IMPa4-A546_g_TileScan_001 (Stage 7 of 49)	00-GUgrRpK5omUt6FhkYfxkLR
66034.5	42461.9	-0.6655	um	Cell	2	Cell Center of Image Mass	0.000	1.000	491	5	siRNA-IMPa4-10 PSPC1-A488 IMPa4-A546 DAPI 8C1-siRNA-IMP-a2-a4 V2.00	0	25. siRNA-IMPa4-10 PSPC1-A488 DAPI IMPa4-A546_g_TileScan_001 (Stage 7 of 49)	00-GUgrRpK5omUt6FhkYfxkLR
65997.5	42477.3	-0.925678	um	Cell	2	Cell Center of Image Mass	0.000	1.000	492	6	siRNA-IMPa4-10 PSPC1-A488 IMPa4-A546 DAPI 8C1-siRNA-IMP-a2-a4 V2.00	0	25. siRNA-IMPa4-10 PSPC1-A488 DAPI IMPa4-A546_g_TileScan_001 (Stage 7 of 49)	00-GUgrRpK5omUt6FhkYfxkLR
66019.3	42475.2	-0.921523	um	Cell	2	Cell Center of Image Mass	0.000	1.000	493	7	siRNA-IMPa4-10 PSPC1-A488 IMPa4-A546 DAPI 8C1-siRNA-IMP-a2-a4 V2.00	0	25. siRNA-IMPa4-10 PSPC1-A488 DAPI IMPa4-A546_g_TileScan_001 (Stage 7 of 49)	00-GUgrRpK5omUt6FhkYfxkLR
66017.3	42504.4	-1.22044	um	Cell	2	Cell Center of Image Mass	0.000	1.000	494	8	siRNA-IMPa4-10 PSPC1-A488 IMPa4-A546 DAPI 8C1-siRNA-IMP-a2-a4 V2.00	0	25. siRNA-IMPa4-10 PSPC1-A488 DAPI IMPa4-A546_g_TileScan_001 (Stage 7 of 49)	00-GUgrRpK5omUt6FhkYfxkLR
66036.7	42511.5	-0.91014	um	Cell	2	Cell Center of Image Mass	0.000	1.000	495	9	siRNA-IMPa4-10 PSPC1-A488 IMPa4-A546 DAPI 8C1-siRNA-IMP-a2-a4 V2.00	0	25. siRNA-IMPa4-10 PSPC1-A488 DAPI IMPa4-A546_g_TileScan_001 (Stage 7 of 49)	00-GUgrRpK5omUt6FhkYfxkLR
65982.4	42513.3	-1.17981	um	Cell	2	Cell Center of Image Mass	0.000	1.000	496	10	siRNA-IMPa4-10 PSPC1-A488 IMPa4-A546 DAPI 8C1-siRNA-IMP-a2-a4 V2.00	0	25. siRNA-IMPa4-10 PSPC1-A488 DAPI IMPa4-A546_g_TileScan_001 (Stage 7 of 49)	00-GUgrRpK5omUt6FhkYfxkLR
66012.3	42521.1	-1.20539	um	Cell	2	Cell Center of Image Mass	0.000	1.000	497	11	siRNA-IMPa4-10 PSPC1-A488 IMPa4-A546 DAPI 8C1-siRNA-IMP-a2-a4 V2.00	0	25. siRNA-IMPa4-10 PSPC1-A488 DAPI IMPa4-A546_g_TileScan_001 (Stage 7 of 49)	00-GUgrRpK5omUt6FhkYfxkLR
65932	42547.7	-1.38655	um	Cell	2	Cell Center of Image Mass	0.000	1.000	498	12	siRNA-IMPa4-10 PSPC1-A488 IMPa4-A546 DAPI 8C1-siRNA-IMP-a2-a4 V2.00	0	25. siRNA-IMPa4-10 PSPC1-A488 DAPI IMPa4-A546_g_TileScan_001 (Stage 7 of 49)	00-GUgrRpK5omUt6FhkYfxkLR
65946.4	42567.5	-1.32602	um	Cell	2	Cell Center of Image Mass	0.000	1.000	499	13	siRNA-IMPa4-10 PSPC1-A488 IMPa4-A546 DAPI 8C1-siRNA-IMP-a2-a4 V2.00	0	25. siRNA-IMPa4-10 PSPC1-A488 DAPI IMPa4-A546_g_TileScan_001 (Stage 7 of 49)	00-GUgrRpK5omUt6FhkYfxkLR
65983	42588.2	-1.41719	um	Cell	2	Cell Center of Image Mass	0.000	1.000	500	14	siRNA-IMPa4-10 PSPC1-A488 IMPa4-A546 DAPI 8C1-siRNA-IMP-a2-a4 V2.00	0	25. siRNA-IMPa4-10 PSPC1-A488 DAPI IMPa4-A546_g_TileScan_001 (Stage 7 of 49)	00-GUgrRpK5omUt6FhkYfxkLR
66002.1	42546.1	-1.26611	um	Cell	2	Cell Center of Image Mass	0.000	1.000	501	15	siRNA-IMPa4-10 PSPC1-A488 IMPa4-A546 DAPI 8C1-siRNA-IMP-a2-a4 V2.00	0	25. siRNA-IMPa4-10 PSPC1-A488 DAPI IMPa4-A546_g_TileScan_001 (Stage 7 of 49)	00-GUgrRpK5omUt6FhkYfxkLR
65984	42544.6	-1.02494	um	Cell	2	Cell Center of Image Mass	0.000	1.000	502	16	siRNA-IMPa4-10 PSPC1-A488 IMPa4-A546 DAPI 8C1-siRNA-IMP-a2-a4 V2.00	0	25. siRNA-IMPa4-10 PSPC1-A488 DAPI IMPa4-A546_g_TileScan_001 (Stage 7 of 49)	00-GUgrRpK5omUt6FhkYfxkLR
66032.7	42593.8	-0.999018	um	Cell	2	Cell Center of Image Mass	0.000	1.000	503	17	siRNA-IMPa4-10 PSPC1-A488 IMPa4-A546 DAPI 8C1-siRNA-IMP-a2-a4 V2.00	0	25. siRNA-IMPa4-10 PSPC1-A488 DAPI IMPa4-A546_g_TileScan_001 (Stage 7 of 49)	00-GUgrRpK5omUt6FhkYfxkLR
66012.9	42573.7	-0.2257	um	Cell	2	Cell Center of Image Mass	0.000	1.000	504	18	siRNA-IMPa4-10 PSPC1-A488 IMPa4-A546 DAPI 8C1-siRNA-IMP-a2-a4 V2.00	0	25. siRNA-IMPa4-10 PSPC1-A488 DAPI IMPa4-A546_g_TileScan_001 (Stage 7 of 49)	00-GUgrRpK5omUt6FhkYfxkLR
65911.7	42469.4	-2.11404	um	Cell	2	Cell Center of Image Mass	0.000	1.000	505	0	siRNA-IMPa4-10 PSPC1-A488 IMPa4-A546 DAPI 8C1-siRNA-IMP-a2-a4 V2.00	0	25. siRNA-IMPa4-10 PSPC1-A488 DAPI IMPa4-A546_h_TileScan_001 (Stage 8 of 49)	00-tifJ9fRyQkWGi9QhjWGSMg
65948.7	42480.1	-2.39127	um	Cell	2	Cell Center of Image Mass	0.000	1.000	506	1	siRNA-IMPa4-10 PSPC1-A488 IMPa4-A546 DAPI 8C1-siRNA-IMP-a2-a4 V2.00	0	25. siRNA-IMPa4-10 PSPC1-A488 DAPI IMPa4-A546_h_TileScan_001 (Stage 8 of 49)	00-tifJ9fRyQkWGi9QhjWGSMg
65997	42473.5	-2.47334	um	Cell	2	Cell Center of Image Mass	0.000	1.000	507	2	siRNA-IMPa4-10 PSPC1-A488 IMPa4-A546 DAPI 8C1-siRNA-IMP-a2-a4 V2.00	0	25. siRNA-IMPa4-10 PSPC1-A488 DAPI IMPa4-A546_h_TileScan_001 (Stage 8 of 49)	00-tifJ9fRyQkWGi9QhjWGSMg
66031.3	42529.3	-2.27933	um	Cell	2	Cell Center of Image Mass	0.000	1.000	508	3	siRNA-IMPa4-10 PSPC1-A488 IMPa4-A546 DAPI 8C1-siRNA-IMP-a2-a4 V2.00	0	25. siRNA-IMPa4-10 PSPC1-A488 DAPI IMPa4-A546_h_TileScan_001 (Stage 8 of 49)	00-tifJ9fRyQkWGi9QhjWGSMg
66015.7	42466.4	-2.327	um	Cell	2	Cell Center of Image Mass	0.000	1.000	509	4	siRNA-IMPa4-10 PSPC1-A488 IMPa4-A546 DAPI 8C1-siRNA-IMP-a2-a4 V2.00	0	25. siRNA-IMPa4-10 PSPC1-A488 DAPI IMPa4-A546_h_TileScan_001 (Stage 8 of 49)	00-tifJ9fRyQkWGi9QhjWGSMg
65977.2	42596.6	-2.66035	um	Cell	2	Cell Center of Image Mass	0.000	1.000	510	5	siRNA-IMPa4-10 PSPC1-A488 IMPa4-A546 DAPI 8C1-siRNA-IMP-a2-a4 V2.00	0	25. siRNA-IMPa4-10 PSPC1-A488 DAPI IMPa4-A546_h_TileScan_001 (Stage 8 of 49)	00-tifJ9fRyQkWGi9QhjWGSMg
66003.7	42566.3	-2.517	um	Cell	2	Cell Center of Image Mass	0.000	1.000	511	6	siRNA-IMPa4-10 PSPC1-A488 IMPa4-A546 DAPI 8C1-siRNA-IMP-a2-a4 V2.00	0	25. siRNA-IMPa4-10 PSPC1-A488 DAPI IMPa4-A546_h_TileScan_001 (Stage 8 of 49)	00-tifJ9fRyQkWGi9QhjWGSMg
66020.3	42582.3	-2.42002	um	Cell	2	Cell Center of Image Mass	0.000	1.000	512	7	siRNA-IMPa4-10 PSPC1-A488 IMPa4-A546 DAPI 8C1-siRNA-IMP-a2-a4 V2.00	0	25. siRNA-IMPa4-10 PSPC1-A488 DAPI IMPa4-A546_h_TileScan_001 (Stage 8 of 49)	00-tifJ9fRyQkWGi9QhjWGSMg
66002.6	42597.2	-2.64455	um	Cell	2	Cell Center of Image Mass	0.000	1.000	513	8	siRNA-IMPa4-10 PSPC1-A488 IMPa4-A546 DAPI 8C1-siRNA-IMP-a2-a4 V2.00	0	25. siRNA-IMPa4-10 PSPC1-A488 DAPI IMPa4-A546_h_TileScan_001 (Stage 8 of 49)	00-tifJ9fRyQkWGi9QhjWGSMg
66036.4	42599.1	-2.35572	um	Cell	2	Cell Center of Image Mass	0.000	1.000	514	9	siRNA-IMPa4-10 PSPC1-A488 IMPa4-A546 DAPI 8C1-siRNA-IMP-a2-a4 V2.00	0	25. siRNA-IMPa4-10 PSPC1-A488 DAPI IMPa4-A546_h_TileScan_001 (Stage 8 of 49)	00-tifJ9fRyQkWGi9QhjWGSMg
65920.4	42527.4	-2.27161	um	Cell	2	Cell Center of Image Mass	0.000	1.000	515	0	siRNA-IMPa4-10 PSPC1-A488 IMPa4-A546 DAPI 8C1-siRNA-IMP-a2-a4 V2.00	0	25. siRNA-IMPa4-10 PSPC1-A488 DAPI IMPa4-A546_i_TileScan_001 (Stage 9 of 49)	00-4pBebqdyGdZA34zAhZnGrg
65901.9	42466.7	-2.21259	um	Cell	2	Cell Center of Image Mass	0.000	1.000	516	1	siRNA-IMPa4-10 PSPC1-A488 IMPa4-A546 DAPI 8C1-siRNA-IMP-a2-a4 V2.00	0	25. siRNA-IMPa4-10 PSPC1-A488 DAPI IMPa4-A546_i_TileScan_001 (Stage 9 of 49)	00-4pBebqdyGdZA34zAhZnGrg
65901.8	42562.4	-2.01315	um	Cell	2	Cell Center of Image Mass	0.000	1.000	517	2	siRNA-IMPa4-10 PSPC1-A488 IMPa4-A546 DAPI 8C1-siRNA-IMP-a2-a4 V2.00	0	25. siRNA-IMPa4-10 PSPC1-A488 DAPI IMPa4-A546_i_TileScan_001 (Stage 9 of 49)	00-4pBebqdyGdZA34zAhZnGrg
65920.5	42599.4	-2.17842	um	Cell	2	Cell Center of Image Mass	0.000	1.000	518	3	siRNA-IMPa4-10 PSPC1-A488 IMPa4-A546 DAPI 8C1-siRNA-IMP-a2-a4 V2.00	0	25. siRNA-IMPa4-10 PSPC1-A488 DAPI IMPa4-A546_i_TileScan_001 (Stage 9 of 49)	00-4pBebqdyGdZA34zAhZnGrg
65900.4	42583.6	-2.27851	um	Cell	2	Cell Center of Image Mass	0.000	1.000	519	4	siRNA-IMPa4-10 PSPC1-A488 IMPa4-A546 DAPI 8C1-siRNA-IMP-a2-a4 V2.00	0	25. siRNA-IMPa4-10 PSPC1-A488 DAPI IMPa4-A546_i_TileScan_001 (Stage 9 of 49)	00-4pBebqdyGdZA34zAhZnGrg
65941.1	42595.8	-1.48209	um	Cell	2	Cell Center of Image Mass	0.000	1.000	520	5	siRNA-IMPa4-10 PSPC1-A488 IMPa4-A546 DAPI 8C1-siRNA-IMP-a2-a4 V2.00	0	25. siRNA-IMPa4-10 PSPC1-A488 DAPI IMPa4-A546_i_TileScan_001 (Stage 9 of 49)	00-4pBebqdyGdZA34zAhZnGrg
65935.2	42521.9	-1.99167	um	Cell	2	Cell Center of Image Mass	0.000	1.000	521	0	siRNA-IMPa4-10 PSPC1-A488 IMPa4-A546 DAPI 8C1-siRNA-IMP-a2-a4 V2.00	0	25. siRNA-IMPa4-10 PSPC1-A488 DAPI IMPa4-A546_j_TileScan_001 (Stage 10 of 49)	00-FLE2iuaPzo8kzmZoN3fm2F
66001.8	42515.5	-2.17489	um	Cell	2	Cell Center of Image Mass	0.000	1.000	522	1	siRNA-IMPa4-10 PSPC1-A488 IMPa4-A546 DAPI 8C1-siRNA-IMP-a2-a4 V2.00	0	25. siRNA-IMPa4-10 PSPC1-A488 DAPI IMPa4-A546_j_TileScan_001 (Stage 10 of 49)	00-FLE2iuaPzo8kzmZoN3fm2F
66036.1	42481.2	-1.7127	um	Cell	2	Cell Center of Image Mass	0.000	1.000	523	2	siRNA-IMPa4-10 PSPC1-A488 IMPa4-A546 DAPI 8C1-siRNA-IMP-a2-a4 V2.00	0	25. siRNA-IMPa4-10 PSPC1-A488 DAPI IMPa4-A546_j_TileScan_001 (Stage 10 of 49)	00-FLE2iuaPzo8kzmZoN3fm2F
65978.2	42495.3	-1.96933	um	Cell	2	Cell Center of Image Mass	0.000	1.000	524	3	siRNA-IMPa4-10 PSPC1-A488 IMPa4-A546 DAPI 8C1-siRNA-IMP-a2-a4 V2.00	0	25. siRNA-IMPa4-10 PSPC1-A488 DAPI IMPa4-A546_j_TileScan_001 (Stage 10 of 49)	00-FLE2iuaPzo8kzmZoN3fm2F
66033.1	42517.8	-2.06288	um	Cell	2	Cell Center of Image Mass	0.000	1.000	525	4	siRNA-IMPa4-10 PSPC1-A488 IMPa4-A546 DAPI 8C1-siRNA-IMP-a2-a4 V2.00	0	25. siRNA-IMPa4-10 PSPC1-A488 DAPI IMPa4-A546_j_TileScan_001 (Stage 10 of 49)	00-FLE2iuaPzo8kzmZoN3fm2F
65960.7	42543.1	-2.06308	um	Cell	2	Cell Center of Image Mass	0.000	1.000	526	5	siRNA-IMPa4-10 PSPC1-A488 IMPa4-A546 DAPI 8C1-siRNA-IMP-a2-a4 V2.00	0	25. siRNA-IMPa4-10 PSPC1-A488 DAPI IMPa4-A546_j_TileScan_001 (Stage 10 of 49)	00-FLE2iuaPzo8kzmZoN3fm2F
65959.2	42583.9	-1.90101	um	Cell	2	Cell Center of Image Mass	0.000	1.000	527	6	siRNA-IMPa4-10 PSPC1-A488 IMPa4-A546 DAPI 8C1-siRNA-IMP-a2-a4 V2.00	0	25. siRNA-IMPa4-10 PSPC1-A488 DAPI IMPa4-A546_j_TileScan_001 (Stage 10 of 49)	00-FLE2iuaPzo8kzmZoN3fm2F
65993.4	42532.9	-2.07508	um	Cell	2	Cell Center of Image Mass	0.000	1.000	528	7	siRNA-IMPa4-10 PSPC1-A488 IMPa4-A546 DAPI 8C1-siRNA-IMP-a2-a4 V2.00	0	25. siRNA-IMPa4-10 PSPC1-A488 DAPI IMPa4-A546_j_TileScan_001 (Stage 10 of 49)	00-FLE2iuaPzo8kzmZoN3fm2F
66026.4	42543.1	-2.06366	um	Cell	2	Cell Center of Image Mass	0.000	1.000	529	8	siRNA-IMPa4-10 PSPC1-A488 IMPa4-A546 DAPI 8C1-siRNA-IMP-a2-a4 V2.00	0	25. siRNA-IMPa4-10 PSPC1-A488 DAPI IMPa4-A546_j_TileScan_001 (Stage 10 of 49)	00-FLE2iuaPzo8kzmZoN3fm2F
66035.6	42539	-2.19315	um	Cell	2	Cell Center of Image Mass	0.000	1.000	530	9	siRNA-IMPa4-10 PSPC1-A488 IMPa4-A546 DAPI 8C1-siRNA-IMP-a2-a4 V2.00	0	25. siRNA-IMPa4-10 PSPC1-A488 DAPI IMPa4-A546_j_TileScan_001 (Stage 10 of 49)	00-FLE2iuaPzo8kzmZoN3fm2F
65985.4	42562.6	-2.1521	um	Cell	2	Cell Center of Image Mass	0.000	1.000	531	10	siRNA-IMPa4-10 PSPC1-A488 IMPa4-A546 DAPI 8C1-siRNA-IMP-a2-a4 V2.00	0	25. siRNA-IMPa4-10 PSPC1-A488 DAPI IMPa4-A546_j_TileScan_001 (Stage 10 of 49)	00-FLE2iuaPzo8kzmZoN3fm2F
66030.5	42581.9	-1.86462	um	Cell	2	Cell Center of Image Mass	0.000	1.000	532	11	siRNA-IMPa4-10 PSPC1-A488 IMPa4-A546 DAPI 8C1-siRNA-IMP-a2-a4 V2.00	0	25. siRNA-IMPa4-10 PSPC1-A488 DAPI IMPa4-A546_j_TileScan_001 (Stage 10 of 49)	00-FLE2iuaPzo8kzmZoN3fm2F
65912.9	42460.7	-1.44883	um	Cell	2	Cell Center of Image Mass	0.000	1.000	533	12	siRNA-IMPa4-10 PSPC1-A488 IMPa4-A546 DAPI 8C1-siRNA-IMP-a2-a4 V2.00	0	25. siRNA-IMPa4-10 PSPC1-A488 DAPI IMPa4-A546_j_TileScan_001 (Stage 10 of 49)	00-FLE2iuaPzo8kzmZoN3fm2F
65909.9	42482.4	-1.69739	um	Cell	2	Cell Center of Image Mass	0.000	1.000	534	0	siRNA-IMPa4-10 PSPC1-A488 IMPa4-A546 DAPI 8C1-siRNA-IMP-a2-a4 V2.00	0	25. siRNA-IMPa4-10 PSPC1-A488 DAPI IMPa4-A546_k_TileScan_001 (Stage 11 of 49)	00-wRVLzzp67N4yxYKMDsxwPB
65939.1	42512.6	-1.71505	um	Cell	2	Cell Center of Image Mass	0.000	1.000	535	1	siRNA-IMPa4-10 PSPC1-A488 IMPa4-A546 DAPI 8C1-siRNA-IMP-a2-a4 V2.00	0	25. siRNA-IMPa4-10 PSPC1-A488 DAPI IMPa4-A546_k_TileScan_001 (Stage 11 of 49)	00-wRVLzzp67N4yxYKMDsxwPB
65900.5	42519.7	-1.73517	um	Cell	2	Cell Center of Image Mass	0.000	1.000	536	2	siRNA-IMPa4-10 PSPC1-A488 IMPa4-A546 DAPI 8C1-siRNA-IMP-a2-a4 V2.00	0	25. siRNA-IMPa4-10 PSPC1-A488 DAPI IMPa4-A546_k_TileScan_001 (Stage 11 of 49)	00-wRVLzzp67N4yxYKMDsxwPB
65951.6	42518.6	-1.71052	um	Cell	2	Cell Center of Image Mass	0.000	1.000	537	3	siRNA-IMPa4-10 PSPC1-A488 IMPa4-A546 DAPI 8C1-siRNA-IMP-a2-a4 V2.00	0	25. siRNA-IMPa4-10 PSPC1-A488 DAPI IMPa4-A546_k_TileScan_001 (Stage 11 of 49)	00-wRVLzzp67N4yxYKMDsxwPB
65990.7	42519.2	-1.2399	um	Cell	2	Cell Center of Image Mass	0.000	1.000	538	4	siRNA-IMPa4-10 PSPC1-A488 IMPa4-A546 DAPI 8C1-siRNA-IMP-a2-a4 V2.00	0	25. siRNA-IMPa4-10 PSPC1-A488 DAPI IMPa4-A546_k_TileScan_001 (Stage 11 of 49)	00-wRVLzzp67N4yxYKMDsxwPB
66006.8	42527.2	-1.84696	um	Cell	2	Cell Center of Image Mass	0.000	1.000	539	5	siRNA-IMPa4-10 PSPC1-A488 IMPa4-A546 DAPI 8C1-siRNA-IMP-a2-a4 V2.00	0	25. siRNA-IMPa4-10 PSPC1-A488 DAPI IMPa4-A546_k_TileScan_001 (Stage 11 of 49)	00-wRVLzzp67N4yxYKMDsxwPB
65926.1	42534.2	-1.90705	um	Cell	2	Cell Center of Image Mass	0.000	1.000	540	6	siRNA-IMPa4-10 PSPC1-A488 IMPa4-A546 DAPI 8C1-siRNA-IMP-a2-a4 V2.00	0	25. siRNA-IMPa4-10 PSPC1-A488 DAPI IMPa4-A546_k_TileScan_001 (Stage 11 of 49)	00-wRVLzzp67N4yxYKMDsxwPB
65900.3	42542.4	-1.9098	um	Cell	2	Cell Center of Image Mass	0.000	1.000	541	7	siRNA-IMPa4-10 PSPC1-A488 IMPa4-A546 DAPI 8C1-siRNA-IMP-a2-a4 V2.00	0	25. siRNA-IMPa4-10 PSPC1-A488 DAPI IMPa4-A546_k_TileScan_001 (Stage 11 of 49)	00-wRVLzzp67N4yxYKMDsxwPB
65938.1	42564.2	-1.8591	um	Cell	2	Cell Center of Image Mass	0.000	1.000	542	8	siRNA-IMPa4-10 PSPC1-A488 IMPa4-A546 DAPI 8C1-siRNA-IMP-a2-a4 V2.00	0	25. siRNA-IMPa4-10 PSPC1-A488 DAPI IMPa4-A546_k_TileScan_001 (Stage 11 of 49)	00-wRVLzzp67N4yxYKMDsxwPB
65907.9	42586.5	-1.63357	um	Cell	2	Cell Center of Image Mass	0.000	1.000	543	9	siRNA-IMPa4-10 PSPC1-A488 IMPa4-A546 DAPI 8C1-siRNA-IMP-a2-a4 V2.00	0	25. siRNA-IMPa4-10 PSPC1-A488 DAPI IMPa4-A546_k_TileScan_001 (Stage 11 of 49)	00-wRVLzzp67N4yxYKMDsxwPB
66016.6	42554.5	-1.72951	um	Cell	2	Cell Center of Image Mass	0.000	1.000	544	10	siRNA-IMPa4-10 PSPC1-A488 IMPa4-A546 DAPI 8C1-siRNA-IMP-a2-a4 V2.00	0	25. siRNA-IMPa4-10 PSPC1-A488 DAPI IMPa4-A546_k_TileScan_001 (Stage 11 of 49)	00-wRVLzzp67N4yxYKMDsxwPB
65976.5	42557.6	-1.7717	um	Cell	2	Cell Center of Image Mass	0.000	1.000	545	11	siRNA-IMPa4-10 PSPC1-A488 IMPa4-A546 DAPI 8C1-siRNA-IMP-a2-a4 V2.00	0	25. siRNA-IMPa4-10 PSPC1-A488 DAPI IMPa4-A546_k_TileScan_001 (Stage 11 of 49)	00-wRVLzzp67N4yxYKMDsxwPB
66037.5	42572.5	-1.42022	um	Cell	2	Cell Center of Image Mass	0.000	1.000	546	12	siRNA-IMPa4-10 PSPC1-A488 IMPa4-A546 DAPI 8C1-siRNA-IMP-a2-a4 V2.00	0	25. siRNA-IMPa4-10 PSPC1-A488 DAPI IMPa4-A546_k_TileScan_001 (Stage 11 of 49)	00-wRVLzzp67N4yxYKMDsxwPB
65974.5	42576.5	-1.88248	um	Cell	2	Cell Center of Image Mass	0.000	1.000	547	13	siRNA-IMPa4-10 PSPC1-A488 IMPa4-A546 DAPI 8C1-siRNA-IMP-a2-a4 V2.00	0	25. siRNA-IMPa4-10 PSPC1-A488 DAPI IMPa4-A546_k_TileScan_001 (Stage 11 of 49)	00-wRVLzzp67N4yxYKMDsxwPB
66018.9	42595.4	-1.78009	um	Cell	2	Cell Center of Image Mass	0.000	1.000	548	14	siRNA-IMPa4-10 PSPC1-A488 IMPa4-A546 DAPI 8C1-siRNA-IMP-a2-a4 V2.00	0	25. siRNA-IMPa4-10 PSPC1-A488 DAPI IMPa4-A546_k_TileScan_001 (Stage 11 of 49)	00-wRVLzzp67N4yxYKMDsxwPB
65953.3	42486.2	-1.4458	um	Cell	2	Cell Center of Image Mass	0.000	1.000	549	15	siRNA-IMPa4-10 PSPC1-A488 IMPa4-A546 DAPI 8C1-siRNA-IMP-a2-a4 V2.00	0	25. siRNA-IMPa4-10 PSPC1-A488 DAPI IMPa4-A546_k_TileScan_001 (Stage 11 of 49)	00-wRVLzzp67N4yxYKMDsxwPB
66029	42459.7	-1.44651	um	Cell	2	Cell Center of Image Mass	0.000	1.000	550	16	siRNA-IMPa4-10 PSPC1-A488 IMPa4-A546 DAPI 8C1-siRNA-IMP-a2-a4 V2.00	0	25. siRNA-IMPa4-10 PSPC1-A488 DAPI IMPa4-A546_k_TileScan_001 (Stage 11 of 49)	00-wRVLzzp67N4yxYKMDsxwPB
65981.2	42499.8	-1.7765	um	Cell	2	Cell Center of Image Mass	0.000	1.000	551	17	siRNA-IMPa4-10 PSPC1-A488 IMPa4-A546 DAPI 8C1-siRNA-IMP-a2-a4 V2.00	0	25. siRNA-IMPa4-10 PSPC1-A488 DAPI IMPa4-A546_k_TileScan_001 (Stage 11 of 49)	00-wRVLzzp67N4yxYKMDsxwPB
65979.4	42467.8	-1.67536	um	Cell	2	Cell Center of Image Mass	0.000	1.000	552	18	siRNA-IMPa4-10 PSPC1-A488 IMPa4-A546 DAPI 8C1-siRNA-IMP-a2-a4 V2.00	0	25. siRNA-IMPa4-10 PSPC1-A488 DAPI IMPa4-A546_k_TileScan_001 (Stage 11 of 49)	00-wRVLzzp67N4yxYKMDsxwPB
66033	42483.7	-1.09344	um	Cell	2	Cell Center of Image Mass	0.000	1.000	553	19	siRNA-IMPa4-10 PSPC1-A488 IMPa4-A546 DAPI 8C1-siRNA-IMP-a2-a4 V2.00	0	25. siRNA-IMPa4-10 PSPC1-A488 DAPI IMPa4-A546_k_TileScan_001 (Stage 11 of 49)	00-wRVLzzp67N4yxYKMDsxwPB
66031.2	42537.7	-1.63495	um	Cell	2	Cell Center of Image Mass	0.000	1.000	554	20	siRNA-IMPa4-10 PSPC1-A488 IMPa4-A546 DAPI 8C1-siRNA-IMP-a2-a4 V2.00	0	25. siRNA-IMPa4-10 PSPC1-A488 DAPI IMPa4-A546_k_TileScan_001 (Stage 11 of 49)	00-wRVLzzp67N4yxYKMDsxwPB
65915.6	42460.7	-0.79643	um	Cell	2	Cell Center of Image Mass	0.000	1.000	555	0	siRNA-IMPa4-10 PSPC1-A488 IMPa4-A546 DAPI 8C1-siRNA-IMP-a2-a4 V2.00	0	25. siRNA-IMPa4-10 PSPC1-A488 DAPI IMPa4-A546_l_TileScan_001 (Stage 12 of 49)	00-zTjaUzcsjTSTeZtLyWiT7D
65965.5	42465.2	-0.768527	um	Cell	2	Cell Center of Image Mass	0.000	1.000	556	1	siRNA-IMPa4-10 PSPC1-A488 IMPa4-A546 DAPI 8C1-siRNA-IMP-a2-a4 V2.00	0	25. siRNA-IMPa4-10 PSPC1-A488 DAPI IMPa4-A546_l_TileScan_001 (Stage 12 of 49)	00-zTjaUzcsjTSTeZtLyWiT7D
65926.7	42488.6	-1.33437	um	Cell	2	Cell Center of Image Mass	0.000	1.000	557	2	siRNA-IMPa4-10 PSPC1-A488 IMPa4-A546 DAPI 8C1-siRNA-IMP-a2-a4 V2.00	0	25. siRNA-IMPa4-10 PSPC1-A488 DAPI IMPa4-A546_l_TileScan_001 (Stage 12 of 49)	00-zTjaUzcsjTSTeZtLyWiT7D
65919.7	42524.3	-1.29503	um	Cell	2	Cell Center of Image Mass	0.000	1.000	558	3	siRNA-IMPa4-10 PSPC1-A488 IMPa4-A546 DAPI 8C1-siRNA-IMP-a2-a4 V2.00	0	25. siRNA-IMPa4-10 PSPC1-A488 DAPI IMPa4-A546_l_TileScan_001 (Stage 12 of 49)	00-zTjaUzcsjTSTeZtLyWiT7D
65950	42466.6	-1.20212	um	Cell	2	Cell Center of Image Mass	0.000	1.000	559	4	siRNA-IMPa4-10 PSPC1-A488 IMPa4-A546 DAPI 8C1-siRNA-IMP-a2-a4 V2.00	0	25. siRNA-IMPa4-10 PSPC1-A488 DAPI IMPa4-A546_l_TileScan_001 (Stage 12 of 49)	00-zTjaUzcsjTSTeZtLyWiT7D
65958.5	42503.1	-1.24774	um	Cell	2	Cell Center of Image Mass	0.000	1.000	560	5	siRNA-IMPa4-10 PSPC1-A488 IMPa4-A546 DAPI 8C1-siRNA-IMP-a2-a4 V2.00	0	25. siRNA-IMPa4-10 PSPC1-A488 DAPI IMPa4-A546_l_TileScan_001 (Stage 12 of 49)	00-zTjaUzcsjTSTeZtLyWiT7D
65899.9	42489.2	-0.51461	um	Cell	2	Cell Center of Image Mass	0.000	1.000	561	6	siRNA-IMPa4-10 PSPC1-A488 IMPa4-A546 DAPI 8C1-siRNA-IMP-a2-a4 V2.00	0	25. siRNA-IMPa4-10 PSPC1-A488 DAPI IMPa4-A546_l_TileScan_001 (Stage 12 of 49)	00-zTjaUzcsjTSTeZtLyWiT7D
66034	42530.4	-0.751314	um	Cell	2	Cell Center of Image Mass	0.000	1.000	562	7	siRNA-IMPa4-10 PSPC1-A488 IMPa4-A546 DAPI 8C1-siRNA-IMP-a2-a4 V2.00	0	25. siRNA-IMPa4-10 PSPC1-A488 DAPI IMPa4-A546_l_TileScan_001 (Stage 12 of 49)	00-zTjaUzcsjTSTeZtLyWiT7D
65991.1	42464.5	-1.24121	um	Cell	2	Cell Center of Image Mass	0.000	1.000	563	8	siRNA-IMPa4-10 PSPC1-A488 IMPa4-A546 DAPI 8C1-siRNA-IMP-a2-a4 V2.00	0	25. siRNA-IMPa4-10 PSPC1-A488 DAPI IMPa4-A546_l_TileScan_001 (Stage 12 of 49)	00-zTjaUzcsjTSTeZtLyWiT7D
66018.2	42483	-1.26839	um	Cell	2	Cell Center of Image Mass	0.000	1.000	564	9	siRNA-IMPa4-10 PSPC1-A488 IMPa4-A546 DAPI 8C1-siRNA-IMP-a2-a4 V2.00	0	25. siRNA-IMPa4-10 PSPC1-A488 DAPI IMPa4-A546_l_TileScan_001 (Stage 12 of 49)	00-zTjaUzcsjTSTeZtLyWiT7D
66033.8	42512.5	-1.41553	um	Cell	2	Cell Center of Image Mass	0.000	1.000	565	10	siRNA-IMPa4-10 PSPC1-A488 IMPa4-A546 DAPI 8C1-siRNA-IMP-a2-a4 V2.00	0	25. siRNA-IMPa4-10 PSPC1-A488 DAPI IMPa4-A546_l_TileScan_001 (Stage 12 of 49)	00-zTjaUzcsjTSTeZtLyWiT7D
66027.7	42517.2	-1.28155	um	Cell	2	Cell Center of Image Mass	0.000	1.000	566	11	siRNA-IMPa4-10 PSPC1-A488 IMPa4-A546 DAPI 8C1-siRNA-IMP-a2-a4 V2.00	0	25. siRNA-IMPa4-10 PSPC1-A488 DAPI IMPa4-A546_l_TileScan_001 (Stage 12 of 49)	00-zTjaUzcsjTSTeZtLyWiT7D
65999.9	42527	-0.987744	um	Cell	2	Cell Center of Image Mass	0.000	1.000	567	12	siRNA-IMPa4-10 PSPC1-A488 IMPa4-A546 DAPI 8C1-siRNA-IMP-a2-a4 V2.00	0	25. siRNA-IMPa4-10 PSPC1-A488 DAPI IMPa4-A546_l_TileScan_001 (Stage 12 of 49)	00-zTjaUzcsjTSTeZtLyWiT7D
65902	42540.8	-1.06002	um	Cell	2	Cell Center of Image Mass	0.000	1.000	568	13	siRNA-IMPa4-10 PSPC1-A488 IMPa4-A546 DAPI 8C1-siRNA-IMP-a2-a4 V2.00	0	25. siRNA-IMPa4-10 PSPC1-A488 DAPI IMPa4-A546_l_TileScan_001 (Stage 12 of 49)	00-zTjaUzcsjTSTeZtLyWiT7D
65909.8	42566	-1.60947	um	Cell	2	Cell Center of Image Mass	0.000	1.000	569	14	siRNA-IMPa4-10 PSPC1-A488 IMPa4-A546 DAPI 8C1-siRNA-IMP-a2-a4 V2.00	0	25. siRNA-IMPa4-10 PSPC1-A488 DAPI IMPa4-A546_l_TileScan_001 (Stage 12 of 49)	00-zTjaUzcsjTSTeZtLyWiT7D
65902.7	42572.7	-1.47312	um	Cell	2	Cell Center of Image Mass	0.000	1.000	570	15	siRNA-IMPa4-10 PSPC1-A488 IMPa4-A546 DAPI 8C1-siRNA-IMP-a2-a4 V2.00	0	25. siRNA-IMPa4-10 PSPC1-A488 DAPI IMPa4-A546_l_TileScan_001 (Stage 12 of 49)	00-zTjaUzcsjTSTeZtLyWiT7D
65918.1	42582.9	-1.43103	um	Cell	2	Cell Center of Image Mass	0.000	1.000	571	16	siRNA-IMPa4-10 PSPC1-A488 IMPa4-A546 DAPI 8C1-siRNA-IMP-a2-a4 V2.00	0	25. siRNA-IMPa4-10 PSPC1-A488 DAPI IMPa4-A546_l_TileScan_001 (Stage 12 of 49)	00-zTjaUzcsjTSTeZtLyWiT7D
65909.2	42587.5	-1.25879	um	Cell	2	Cell Center of Image Mass	0.000	1.000	572	17	siRNA-IMPa4-10 PSPC1-A488 IMPa4-A546 DAPI 8C1-siRNA-IMP-a2-a4 V2.00	0	25. siRNA-IMPa4-10 PSPC1-A488 DAPI IMPa4-A546_l_TileScan_001 (Stage 12 of 49)	00-zTjaUzcsjTSTeZtLyWiT7D
66031.5	42552.4	-1.36714	um	Cell	2	Cell Center of Image Mass	0.000	1.000	573	18	siRNA-IMPa4-10 PSPC1-A488 IMPa4-A546 DAPI 8C1-siRNA-IMP-a2-a4 V2.00	0	25. siRNA-IMPa4-10 PSPC1-A488 DAPI IMPa4-A546_l_TileScan_001 (Stage 12 of 49)	00-zTjaUzcsjTSTeZtLyWiT7D
66010.1	42578.5	-1.35299	um	Cell	2	Cell Center of Image Mass	0.000	1.000	574	19	siRNA-IMPa4-10 PSPC1-A488 IMPa4-A546 DAPI 8C1-siRNA-IMP-a2-a4 V2.00	0	25. siRNA-IMPa4-10 PSPC1-A488 DAPI IMPa4-A546_l_TileScan_001 (Stage 12 of 49)	00-zTjaUzcsjTSTeZtLyWiT7D
66036.5	42597.5	-1.13303	um	Cell	2	Cell Center of Image Mass	0.000	1.000	575	20	siRNA-IMPa4-10 PSPC1-A488 IMPa4-A546 DAPI 8C1-siRNA-IMP-a2-a4 V2.00	0	25. siRNA-IMPa4-10 PSPC1-A488 DAPI IMPa4-A546_l_TileScan_001 (Stage 12 of 49)	00-zTjaUzcsjTSTeZtLyWiT7D
65988.4	42541.1	-1.12086	um	Cell	2	Cell Center of Image Mass	0.000	1.000	576	21	siRNA-IMPa4-10 PSPC1-A488 IMPa4-A546 DAPI 8C1-siRNA-IMP-a2-a4 V2.00	0	25. siRNA-IMPa4-10 PSPC1-A488 DAPI IMPa4-A546_l_TileScan_001 (Stage 12 of 49)	00-zTjaUzcsjTSTeZtLyWiT7D
65905.8	42460.9	-0.655907	um	Cell	2	Cell Center of Image Mass	0.000	1.000	577	0	siRNA-IMPa4-10 PSPC1-A488 IMPa4-A546 DAPI 8C1-siRNA-IMP-a2-a4 V2.00	0	25. siRNA-IMPa4-10 PSPC1-A488 DAPI IMPa4-A546_m_TileScan_001 (Stage 13 of 49)	00-y2d6oTVGjNofCgaXrXYCu5
65925.9	42464.6	-0.765805	um	Cell	2	Cell Center of Image Mass	0.000	1.000	578	1	siRNA-IMPa4-10 PSPC1-A488 IMPa4-A546 DAPI 8C1-siRNA-IMP-a2-a4 V2.00	0	25. siRNA-IMPa4-10 PSPC1-A488 DAPI IMPa4-A546_m_TileScan_001 (Stage 13 of 49)	00-y2d6oTVGjNofCgaXrXYCu5
65953.2	42463	-0.581966	um	Cell	2	Cell Center of Image Mass	0.000	1.000	579	2	siRNA-IMPa4-10 PSPC1-A488 IMPa4-A546 DAPI 8C1-siRNA-IMP-a2-a4 V2.00	0	25. siRNA-IMPa4-10 PSPC1-A488 DAPI IMPa4-A546_m_TileScan_001 (Stage 13 of 49)	00-y2d6oTVGjNofCgaXrXYCu5
65899.4	42516	-1.37722	um	Cell	2	Cell Center of Image Mass	0.000	1.000	580	3	siRNA-IMPa4-10 PSPC1-A488 IMPa4-A546 DAPI 8C1-siRNA-IMP-a2-a4 V2.00	0	25. siRNA-IMPa4-10 PSPC1-A488 DAPI IMPa4-A546_m_TileScan_001 (Stage 13 of 49)	00-y2d6oTVGjNofCgaXrXYCu5
65916.1	42526.1	-1.24944	um	Cell	2	Cell Center of Image Mass	0.000	1.000	581	4	siRNA-IMPa4-10 PSPC1-A488 IMPa4-A546 DAPI 8C1-siRNA-IMP-a2-a4 V2.00	0	25. siRNA-IMPa4-10 PSPC1-A488 DAPI IMPa4-A546_m_TileScan_001 (Stage 13 of 49)	00-y2d6oTVGjNofCgaXrXYCu5
65964.1	42480.3	-0.914944	um	Cell	2	Cell Center of Image Mass	0.000	1.000	582	5	siRNA-IMPa4-10 PSPC1-A488 IMPa4-A546 DAPI 8C1-siRNA-IMP-a2-a4 V2.00	0	25. siRNA-IMPa4-10 PSPC1-A488 DAPI IMPa4-A546_m_TileScan_001 (Stage 13 of 49)	00-y2d6oTVGjNofCgaXrXYCu5
65935.4	42488.5	-1.13558	um	Cell	2	Cell Center of Image Mass	0.000	1.000	583	6	siRNA-IMPa4-10 PSPC1-A488 IMPa4-A546 DAPI 8C1-siRNA-IMP-a2-a4 V2.00	0	25. siRNA-IMPa4-10 PSPC1-A488 DAPI IMPa4-A546_m_TileScan_001 (Stage 13 of 49)	00-y2d6oTVGjNofCgaXrXYCu5
65901.7	42554.6	-1.22517	um	Cell	2	Cell Center of Image Mass	0.000	1.000	584	7	siRNA-IMPa4-10 PSPC1-A488 IMPa4-A546 DAPI 8C1-siRNA-IMP-a2-a4 V2.00	0	25. siRNA-IMPa4-10 PSPC1-A488 DAPI IMPa4-A546_m_TileScan_001 (Stage 13 of 49)	00-y2d6oTVGjNofCgaXrXYCu5
65923.9	42578.7	-1.43983	um	Cell	2	Cell Center of Image Mass	0.000	1.000	585	8	siRNA-IMPa4-10 PSPC1-A488 IMPa4-A546 DAPI 8C1-siRNA-IMP-a2-a4 V2.00	0	25. siRNA-IMPa4-10 PSPC1-A488 DAPI IMPa4-A546_m_TileScan_001 (Stage 13 of 49)	00-y2d6oTVGjNofCgaXrXYCu5
65955.5	42600.5	-1.54757	um	Cell	2	Cell Center of Image Mass	0.000	1.000	586	9	siRNA-IMPa4-10 PSPC1-A488 IMPa4-A546 DAPI 8C1-siRNA-IMP-a2-a4 V2.00	0	25. siRNA-IMPa4-10 PSPC1-A488 DAPI IMPa4-A546_m_TileScan_001 (Stage 13 of 49)	00-y2d6oTVGjNofCgaXrXYCu5
65964.2	42600.3	-1.45016	um	Cell	2	Cell Center of Image Mass	0.000	1.000	587	10	siRNA-IMPa4-10 PSPC1-A488 IMPa4-A546 DAPI 8C1-siRNA-IMP-a2-a4 V2.00	0	25. siRNA-IMPa4-10 PSPC1-A488 DAPI IMPa4-A546_m_TileScan_001 (Stage 13 of 49)	00-y2d6oTVGjNofCgaXrXYCu5
65948.3	42570	-1.17807	um	Cell	2	Cell Center of Image Mass	0.000	1.000	588	11	siRNA-IMPa4-10 PSPC1-A488 IMPa4-A546 DAPI 8C1-siRNA-IMP-a2-a4 V2.00	0	25. siRNA-IMPa4-10 PSPC1-A488 DAPI IMPa4-A546_m_TileScan_001 (Stage 13 of 49)	00-y2d6oTVGjNofCgaXrXYCu5
65948.5	42587	-1.2595	um	Cell	2	Cell Center of Image Mass	0.000	1.000	589	12	siRNA-IMPa4-10 PSPC1-A488 IMPa4-A546 DAPI 8C1-siRNA-IMP-a2-a4 V2.00	0	25. siRNA-IMPa4-10 PSPC1-A488 DAPI IMPa4-A546_m_TileScan_001 (Stage 13 of 49)	00-y2d6oTVGjNofCgaXrXYCu5
65910.2	42599.9	-1.13228	um	Cell	2	Cell Center of Image Mass	0.000	1.000	590	13	siRNA-IMPa4-10 PSPC1-A488 IMPa4-A546 DAPI 8C1-siRNA-IMP-a2-a4 V2.00	0	25. siRNA-IMPa4-10 PSPC1-A488 DAPI IMPa4-A546_m_TileScan_001 (Stage 13 of 49)	00-y2d6oTVGjNofCgaXrXYCu5
65928.2	42546.1	-0.938525	um	Cell	2	Cell Center of Image Mass	0.000	1.000	591	14	siRNA-IMPa4-10 PSPC1-A488 IMPa4-A546 DAPI 8C1-siRNA-IMP-a2-a4 V2.00	0	25. siRNA-IMPa4-10 PSPC1-A488 DAPI IMPa4-A546_m_TileScan_001 (Stage 13 of 49)	00-y2d6oTVGjNofCgaXrXYCu5
66029.1	42566.9	-1.02052	um	Cell	2	Cell Center of Image Mass	0.000	1.000	592	15	siRNA-IMPa4-10 PSPC1-A488 IMPa4-A546 DAPI 8C1-siRNA-IMP-a2-a4 V2.00	0	25. siRNA-IMPa4-10 PSPC1-A488 DAPI IMPa4-A546_m_TileScan_001 (Stage 13 of 49)	00-y2d6oTVGjNofCgaXrXYCu5
66004.4	42553.6	-0.798825	um	Cell	2	Cell Center of Image Mass	0.000	1.000	593	16	siRNA-IMPa4-10 PSPC1-A488 IMPa4-A546 DAPI 8C1-siRNA-IMP-a2-a4 V2.00	0	25. siRNA-IMPa4-10 PSPC1-A488 DAPI IMPa4-A546_m_TileScan_001 (Stage 13 of 49)	00-y2d6oTVGjNofCgaXrXYCu5
66009.4	42474.9	-0.984955	um	Cell	2	Cell Center of Image Mass	0.000	1.000	594	0	siRNA-IMPa4-10 PSPC1-A488 IMPa4-A546 DAPI 8C1-siRNA-IMP-a2-a4 V2.00	0	25. siRNA-IMPa4-10 PSPC1-A488 DAPI IMPa4-A546_n_TileScan_001 (Stage 14 of 49)	00-mWSQykAxMn4QD62YwzRPFM
66020.1	42505.4	-0.808729	um	Cell	2	Cell Center of Image Mass	0.000	1.000	595	1	siRNA-IMPa4-10 PSPC1-A488 IMPa4-A546 DAPI 8C1-siRNA-IMP-a2-a4 V2.00	0	25. siRNA-IMPa4-10 PSPC1-A488 DAPI IMPa4-A546_n_TileScan_001 (Stage 14 of 49)	00-mWSQykAxMn4QD62YwzRPFM
66037	42531.1	-0.773249	um	Cell	2	Cell Center of Image Mass	0.000	1.000	596	2	siRNA-IMPa4-10 PSPC1-A488 IMPa4-A546 DAPI 8C1-siRNA-IMP-a2-a4 V2.00	0	25. siRNA-IMPa4-10 PSPC1-A488 DAPI IMPa4-A546_n_TileScan_001 (Stage 14 of 49)	00-mWSQykAxMn4QD62YwzRPFM
66032	42462.4	-0.437116	um	Cell	2	Cell Center of Image Mass	0.000	1.000	597	3	siRNA-IMPa4-10 PSPC1-A488 IMPa4-A546 DAPI 8C1-siRNA-IMP-a2-a4 V2.00	0	25. siRNA-IMPa4-10 PSPC1-A488 DAPI IMPa4-A546_n_TileScan_001 (Stage 14 of 49)	00-mWSQykAxMn4QD62YwzRPFM
65970.4	42467.2	-0.577574	um	Cell	2	Cell Center of Image Mass	0.000	1.000	598	4	siRNA-IMPa4-10 PSPC1-A488 IMPa4-A546 DAPI 8C1-siRNA-IMP-a2-a4 V2.00	0	25. siRNA-IMPa4-10 PSPC1-A488 DAPI IMPa4-A546_n_TileScan_001 (Stage 14 of 49)	00-mWSQykAxMn4QD62YwzRPFM
65898.1	42569.7	-0.528777	um	Cell	2	Cell Center of Image Mass	0.000	1.000	599	5	siRNA-IMPa4-10 PSPC1-A488 IMPa4-A546 DAPI 8C1-siRNA-IMP-a2-a4 V2.00	0	25. siRNA-IMPa4-10 PSPC1-A488 DAPI IMPa4-A546_n_TileScan_001 (Stage 14 of 49)	00-mWSQykAxMn4QD62YwzRPFM
65969.6	42581.4	-1.21541	um	Cell	2	Cell Center of Image Mass	0.000	1.000	600	6	siRNA-IMPa4-10 PSPC1-A488 IMPa4-A546 DAPI 8C1-siRNA-IMP-a2-a4 V2.00	0	25. siRNA-IMPa4-10 PSPC1-A488 DAPI IMPa4-A546_n_TileScan_001 (Stage 14 of 49)	00-mWSQykAxMn4QD62YwzRPFM
65954	42588.2	-1.10891	um	Cell	2	Cell Center of Image Mass	0.000	1.000	601	7	siRNA-IMPa4-10 PSPC1-A488 IMPa4-A546 DAPI 8C1-siRNA-IMP-a2-a4 V2.00	0	25. siRNA-IMPa4-10 PSPC1-A488 DAPI IMPa4-A546_n_TileScan_001 (Stage 14 of 49)	00-mWSQykAxMn4QD62YwzRPFM
65997.1	42541.7	-1.08936	um	Cell	2	Cell Center of Image Mass	0.000	1.000	602	8	siRNA-IMPa4-10 PSPC1-A488 IMPa4-A546 DAPI 8C1-siRNA-IMP-a2-a4 V2.00	0	25. siRNA-IMPa4-10 PSPC1-A488 DAPI IMPa4-A546_n_TileScan_001 (Stage 14 of 49)	00-mWSQykAxMn4QD62YwzRPFM
66034.4	42552.2	-0.946274	um	Cell	2	Cell Center of Image Mass	0.000	1.000	603	9	siRNA-IMPa4-10 PSPC1-A488 IMPa4-A546 DAPI 8C1-siRNA-IMP-a2-a4 V2.00	0	25. siRNA-IMPa4-10 PSPC1-A488 DAPI IMPa4-A546_n_TileScan_001 (Stage 14 of 49)	00-mWSQykAxMn4QD62YwzRPFM
65998.7	42572.5	-1.0103	um	Cell	2	Cell Center of Image Mass	0.000	1.000	604	10	siRNA-IMPa4-10 PSPC1-A488 IMPa4-A546 DAPI 8C1-siRNA-IMP-a2-a4 V2.00	0	25. siRNA-IMPa4-10 PSPC1-A488 DAPI IMPa4-A546_n_TileScan_001 (Stage 14 of 49)	00-mWSQykAxMn4QD62YwzRPFM
66020.5	42570.3	-0.987635	um	Cell	2	Cell Center of Image Mass	0.000	1.000	605	11	siRNA-IMPa4-10 PSPC1-A488 IMPa4-A546 DAPI 8C1-siRNA-IMP-a2-a4 V2.00	0	25. siRNA-IMPa4-10 PSPC1-A488 DAPI IMPa4-A546_n_TileScan_001 (Stage 14 of 49)	00-mWSQykAxMn4QD62YwzRPFM
66036.3	42598	-0.569711	um	Cell	2	Cell Center of Image Mass	0.000	1.000	606	12	siRNA-IMPa4-10 PSPC1-A488 IMPa4-A546 DAPI 8C1-siRNA-IMP-a2-a4 V2.00	0	25. siRNA-IMPa4-10 PSPC1-A488 DAPI IMPa4-A546_n_TileScan_001 (Stage 14 of 49)	00-mWSQykAxMn4QD62YwzRPFM
65984.7	42599.3	-0.925383	um	Cell	2	Cell Center of Image Mass	0.000	1.000	607	13	siRNA-IMPa4-10 PSPC1-A488 IMPa4-A546 DAPI 8C1-siRNA-IMP-a2-a4 V2.00	0	25. siRNA-IMPa4-10 PSPC1-A488 DAPI IMPa4-A546_n_TileScan_001 (Stage 14 of 49)	00-mWSQykAxMn4QD62YwzRPFM
66018.3	42599.2	-1.14916	um	Cell	2	Cell Center of Image Mass	0.000	1.000	608	14	siRNA-IMPa4-10 PSPC1-A488 IMPa4-A546 DAPI 8C1-siRNA-IMP-a2-a4 V2.00	0	25. siRNA-IMPa4-10 PSPC1-A488 DAPI IMPa4-A546_n_TileScan_001 (Stage 14 of 49)	00-mWSQykAxMn4QD62YwzRPFM
65899.5	42466.9	-1.70129	um	Cell	2	Cell Center of Image Mass	0.000	1.000	609	0	siRNA-IMPa4-10 PSPC1-A488 IMPa4-A546 DAPI 8C1-siRNA-IMP-a2-a4 V2.00	0	25. siRNA-IMPa4-10 PSPC1-A488 DAPI IMPa4-A546_o_TileScan_001 (Stage 15 of 49)	00-eJQnBfjoZBhCCppoT9DHbN
65938.2	42465.9	-2.06951	um	Cell	2	Cell Center of Image Mass	0.000	1.000	610	1	siRNA-IMPa4-10 PSPC1-A488 IMPa4-A546 DAPI 8C1-siRNA-IMP-a2-a4 V2.00	0	25. siRNA-IMPa4-10 PSPC1-A488 DAPI IMPa4-A546_o_TileScan_001 (Stage 15 of 49)	00-eJQnBfjoZBhCCppoT9DHbN
65983.2	42465.7	-1.9819	um	Cell	2	Cell Center of Image Mass	0.000	1.000	611	2	siRNA-IMPa4-10 PSPC1-A488 IMPa4-A546 DAPI 8C1-siRNA-IMP-a2-a4 V2.00	0	25. siRNA-IMPa4-10 PSPC1-A488 DAPI IMPa4-A546_o_TileScan_001 (Stage 15 of 49)	00-eJQnBfjoZBhCCppoT9DHbN
65910.2	42551.3	-2.24504	um	Cell	2	Cell Center of Image Mass	0.000	1.000	612	3	siRNA-IMPa4-10 PSPC1-A488 IMPa4-A546 DAPI 8C1-siRNA-IMP-a2-a4 V2.00	0	25. siRNA-IMPa4-10 PSPC1-A488 DAPI IMPa4-A546_o_TileScan_001 (Stage 15 of 49)	00-eJQnBfjoZBhCCppoT9DHbN
65905.5	42571.9	-2.2913	um	Cell	2	Cell Center of Image Mass	0.000	1.000	613	4	siRNA-IMPa4-10 PSPC1-A488 IMPa4-A546 DAPI 8C1-siRNA-IMP-a2-a4 V2.00	0	25. siRNA-IMPa4-10 PSPC1-A488 DAPI IMPa4-A546_o_TileScan_001 (Stage 15 of 49)	00-eJQnBfjoZBhCCppoT9DHbN
65949.7	42592.6	-2.28249	um	Cell	2	Cell Center of Image Mass	0.000	1.000	614	5	siRNA-IMPa4-10 PSPC1-A488 IMPa4-A546 DAPI 8C1-siRNA-IMP-a2-a4 V2.00	0	25. siRNA-IMPa4-10 PSPC1-A488 DAPI IMPa4-A546_o_TileScan_001 (Stage 15 of 49)	00-eJQnBfjoZBhCCppoT9DHbN
65993	42584.7	-2.26444	um	Cell	2	Cell Center of Image Mass	0.000	1.000	615	6	siRNA-IMPa4-10 PSPC1-A488 IMPa4-A546 DAPI 8C1-siRNA-IMP-a2-a4 V2.00	0	25. siRNA-IMPa4-10 PSPC1-A488 DAPI IMPa4-A546_o_TileScan_001 (Stage 15 of 49)	00-eJQnBfjoZBhCCppoT9DHbN
66014.8	42582.1	-2.22373	um	Cell	2	Cell Center of Image Mass	0.000	1.000	616	7	siRNA-IMPa4-10 PSPC1-A488 IMPa4-A546 DAPI 8C1-siRNA-IMP-a2-a4 V2.00	0	25. siRNA-IMPa4-10 PSPC1-A488 DAPI IMPa4-A546_o_TileScan_001 (Stage 15 of 49)	00-eJQnBfjoZBhCCppoT9DHbN
66017.9	42537	-2.15568	um	Cell	2	Cell Center of Image Mass	0.000	1.000	617	8	siRNA-IMPa4-10 PSPC1-A488 IMPa4-A546 DAPI 8C1-siRNA-IMP-a2-a4 V2.00	0	25. siRNA-IMPa4-10 PSPC1-A488 DAPI IMPa4-A546_o_TileScan_001 (Stage 15 of 49)	00-eJQnBfjoZBhCCppoT9DHbN
66037.5	42548.3	-2.0558	um	Cell	2	Cell Center of Image Mass	0.000	1.000	618	9	siRNA-IMPa4-10 PSPC1-A488 IMPa4-A546 DAPI 8C1-siRNA-IMP-a2-a4 V2.00	0	25. siRNA-IMPa4-10 PSPC1-A488 DAPI IMPa4-A546_o_TileScan_001 (Stage 15 of 49)	00-eJQnBfjoZBhCCppoT9DHbN
66031.9	42481.3	-1.44718	um	Cell	2	Cell Center of Image Mass	0.000	1.000	619	0	siRNA-IMPa4-10 PSPC1-A488 IMPa4-A546 DAPI 8C1-siRNA-IMP-a2-a4 V2.00	0	25. siRNA-IMPa4-10 PSPC1-A488 DAPI IMPa4-A546_p_TileScan_001 (Stage 16 of 49)	00-3aFZgaZmK47Eadah5hgBHP
66034.8	42463	-1.45737	um	Cell	2	Cell Center of Image Mass	0.000	1.000	620	1	siRNA-IMPa4-10 PSPC1-A488 IMPa4-A546 DAPI 8C1-siRNA-IMP-a2-a4 V2.00	0	25. siRNA-IMPa4-10 PSPC1-A488 DAPI IMPa4-A546_p_TileScan_001 (Stage 16 of 49)	00-3aFZgaZmK47Eadah5hgBHP
65900.2	42536.5	-2.04544	um	Cell	2	Cell Center of Image Mass	0.000	1.000	621	2	siRNA-IMPa4-10 PSPC1-A488 IMPa4-A546 DAPI 8C1-siRNA-IMP-a2-a4 V2.00	0	25. siRNA-IMPa4-10 PSPC1-A488 DAPI IMPa4-A546_p_TileScan_001 (Stage 16 of 49)	00-3aFZgaZmK47Eadah5hgBHP
65920.5	42548.6	-2.05649	um	Cell	2	Cell Center of Image Mass	0.000	1.000	622	3	siRNA-IMPa4-10 PSPC1-A488 IMPa4-A546 DAPI 8C1-siRNA-IMP-a2-a4 V2.00	0	25. siRNA-IMPa4-10 PSPC1-A488 DAPI IMPa4-A546_p_TileScan_001 (Stage 16 of 49)	00-3aFZgaZmK47Eadah5hgBHP
65902.9	42581.2	-2.17958	um	Cell	2	Cell Center of Image Mass	0.000	1.000	623	4	siRNA-IMPa4-10 PSPC1-A488 IMPa4-A546 DAPI 8C1-siRNA-IMP-a2-a4 V2.00	0	25. siRNA-IMPa4-10 PSPC1-A488 DAPI IMPa4-A546_p_TileScan_001 (Stage 16 of 49)	00-3aFZgaZmK47Eadah5hgBHP
65981.8	42560	-2.12776	um	Cell	2	Cell Center of Image Mass	0.000	1.000	624	5	siRNA-IMPa4-10 PSPC1-A488 IMPa4-A546 DAPI 8C1-siRNA-IMP-a2-a4 V2.00	0	25. siRNA-IMPa4-10 PSPC1-A488 DAPI IMPa4-A546_p_TileScan_001 (Stage 16 of 49)	00-3aFZgaZmK47Eadah5hgBHP
66013.9	42525.7	-1.82162	um	Cell	2	Cell Center of Image Mass	0.000	1.000	625	6	siRNA-IMPa4-10 PSPC1-A488 IMPa4-A546 DAPI 8C1-siRNA-IMP-a2-a4 V2.00	0	25. siRNA-IMPa4-10 PSPC1-A488 DAPI IMPa4-A546_p_TileScan_001 (Stage 16 of 49)	00-3aFZgaZmK47Eadah5hgBHP
66035	42531.1	-2.00031	um	Cell	2	Cell Center of Image Mass	0.000	1.000	626	7	siRNA-IMPa4-10 PSPC1-A488 IMPa4-A546 DAPI 8C1-siRNA-IMP-a2-a4 V2.00	0	25. siRNA-IMPa4-10 PSPC1-A488 DAPI IMPa4-A546_p_TileScan_001 (Stage 16 of 49)	00-3aFZgaZmK47Eadah5hgBHP
65929.3	42510.8	-1.55073	um	Cell	2	Cell Center of Image Mass	0.000	1.000	627	0	siRNA-IMPa4-10 PSPC1-A488 IMPa4-A546 DAPI 8C1-siRNA-IMP-a2-a4 V2.00	0	25. siRNA-IMPa4-10 PSPC1-A488 DAPI IMPa4-A546_q_TileScan_001 (Stage 17 of 49)	00-tnXnRiqUJoaqqootojUrwW
65943.1	42513.8	-1.63815	um	Cell	2	Cell Center of Image Mass	0.000	1.000	628	1	siRNA-IMPa4-10 PSPC1-A488 IMPa4-A546 DAPI 8C1-siRNA-IMP-a2-a4 V2.00	0	25. siRNA-IMPa4-10 PSPC1-A488 DAPI IMPa4-A546_q_TileScan_001 (Stage 17 of 49)	00-tnXnRiqUJoaqqootojUrwW
66005.8	42464.7	-1.04411	um	Cell	2	Cell Center of Image Mass	0.000	1.000	629	2	siRNA-IMPa4-10 PSPC1-A488 IMPa4-A546 DAPI 8C1-siRNA-IMP-a2-a4 V2.00	0	25. siRNA-IMPa4-10 PSPC1-A488 DAPI IMPa4-A546_q_TileScan_001 (Stage 17 of 49)	00-tnXnRiqUJoaqqootojUrwW
65965.2	42542.6	-1.72226	um	Cell	2	Cell Center of Image Mass	0.000	1.000	630	3	siRNA-IMPa4-10 PSPC1-A488 IMPa4-A546 DAPI 8C1-siRNA-IMP-a2-a4 V2.00	0	25. siRNA-IMPa4-10 PSPC1-A488 DAPI IMPa4-A546_q_TileScan_001 (Stage 17 of 49)	00-tnXnRiqUJoaqqootojUrwW
66009.3	42532.2	-1.65411	um	Cell	2	Cell Center of Image Mass	0.000	1.000	631	4	siRNA-IMPa4-10 PSPC1-A488 IMPa4-A546 DAPI 8C1-siRNA-IMP-a2-a4 V2.00	0	25. siRNA-IMPa4-10 PSPC1-A488 DAPI IMPa4-A546_q_TileScan_001 (Stage 17 of 49)	00-tnXnRiqUJoaqqootojUrwW
66036.4	42596.9	-1.53382	um	Cell	2	Cell Center of Image Mass	0.000	1.000	632	5	siRNA-IMPa4-10 PSPC1-A488 IMPa4-A546 DAPI 8C1-siRNA-IMP-a2-a4 V2.00	0	25. siRNA-IMPa4-10 PSPC1-A488 DAPI IMPa4-A546_q_TileScan_001 (Stage 17 of 49)	00-tnXnRiqUJoaqqootojUrwW
65903.6	42462.1	-1.30155	um	Cell	2	Cell Center of Image Mass	0.000	1.000	633	6	siRNA-IMPa4-10 PSPC1-A488 IMPa4-A546 DAPI 8C1-siRNA-IMP-a2-a4 V2.00	0	25. siRNA-IMPa4-10 PSPC1-A488 DAPI IMPa4-A546_q_TileScan_001 (Stage 17 of 49)	00-tnXnRiqUJoaqqootojUrwW
65919.6	42481.5	-1.63854	um	Cell	2	Cell Center of Image Mass	0.000	1.000	634	7	siRNA-IMPa4-10 PSPC1-A488 IMPa4-A546 DAPI 8C1-siRNA-IMP-a2-a4 V2.00	0	25. siRNA-IMPa4-10 PSPC1-A488 DAPI IMPa4-A546_q_TileScan_001 (Stage 17 of 49)	00-tnXnRiqUJoaqqootojUrwW
65934.9	42484.1	-1.67642	um	Cell	2	Cell Center of Image Mass	0.000	1.000	635	8	siRNA-IMPa4-10 PSPC1-A488 IMPa4-A546 DAPI 8C1-siRNA-IMP-a2-a4 V2.00	0	25. siRNA-IMPa4-10 PSPC1-A488 DAPI IMPa4-A546_q_TileScan_001 (Stage 17 of 49)	00-tnXnRiqUJoaqqootojUrwW
65960	42463.1	-1.22338	um	Cell	2	Cell Center of Image Mass	0.000	1.000	636	9	siRNA-IMPa4-10 PSPC1-A488 IMPa4-A546 DAPI 8C1-siRNA-IMP-a2-a4 V2.00	0	25. siRNA-IMPa4-10 PSPC1-A488 DAPI IMPa4-A546_q_TileScan_001 (Stage 17 of 49)	00-tnXnRiqUJoaqqootojUrwW
65982.9	42464.6	-1.16232	um	Cell	2	Cell Center of Image Mass	0.000	1.000	637	10	siRNA-IMPa4-10 PSPC1-A488 IMPa4-A546 DAPI 8C1-siRNA-IMP-a2-a4 V2.00	0	25. siRNA-IMPa4-10 PSPC1-A488 DAPI IMPa4-A546_q_TileScan_001 (Stage 17 of 49)	00-tnXnRiqUJoaqqootojUrwW
66038.6	42489.7	-1.37946	um	Cell	2	Cell Center of Image Mass	0.000	1.000	638	11	siRNA-IMPa4-10 PSPC1-A488 IMPa4-A546 DAPI 8C1-siRNA-IMP-a2-a4 V2.00	0	25. siRNA-IMPa4-10 PSPC1-A488 DAPI IMPa4-A546_q_TileScan_001 (Stage 17 of 49)	00-tnXnRiqUJoaqqootojUrwW
66004.7	42496.2	-1.63283	um	Cell	2	Cell Center of Image Mass	0.000	1.000	639	12	siRNA-IMPa4-10 PSPC1-A488 IMPa4-A546 DAPI 8C1-siRNA-IMP-a2-a4 V2.00	0	25. siRNA-IMPa4-10 PSPC1-A488 DAPI IMPa4-A546_q_TileScan_001 (Stage 17 of 49)	00-tnXnRiqUJoaqqootojUrwW
65904.2	42533	-1.62734	um	Cell	2	Cell Center of Image Mass	0.000	1.000	640	13	siRNA-IMPa4-10 PSPC1-A488 IMPa4-A546 DAPI 8C1-siRNA-IMP-a2-a4 V2.00	0	25. siRNA-IMPa4-10 PSPC1-A488 DAPI IMPa4-A546_q_TileScan_001 (Stage 17 of 49)	00-tnXnRiqUJoaqqootojUrwW
65914	42571.8	-1.48406	um	Cell	2	Cell Center of Image Mass	0.000	1.000	641	14	siRNA-IMPa4-10 PSPC1-A488 IMPa4-A546 DAPI 8C1-siRNA-IMP-a2-a4 V2.00	0	25. siRNA-IMPa4-10 PSPC1-A488 DAPI IMPa4-A546_q_TileScan_001 (Stage 17 of 49)	00-tnXnRiqUJoaqqootojUrwW
65905.9	42491.7	-1.36152	um	Cell	2	Cell Center of Image Mass	0.000	1.000	642	0	siRNA-IMPa4-10 PSPC1-A488 IMPa4-A546 DAPI 8C1-siRNA-IMP-a2-a4 V2.00	0	25. siRNA-IMPa4-10 PSPC1-A488 DAPI IMPa4-A546_r_TileScan_001 (Stage 18 of 49)	00-QXgq46NWWPWQj5a2EuzTtP
65921.2	42471.9	-1.02122	um	Cell	2	Cell Center of Image Mass	0.000	1.000	643	1	siRNA-IMPa4-10 PSPC1-A488 IMPa4-A546 DAPI 8C1-siRNA-IMP-a2-a4 V2.00	0	25. siRNA-IMPa4-10 PSPC1-A488 DAPI IMPa4-A546_r_TileScan_001 (Stage 18 of 49)	00-QXgq46NWWPWQj5a2EuzTtP
65939.9	42504.4	-1.21598	um	Cell	2	Cell Center of Image Mass	0.000	1.000	644	2	siRNA-IMPa4-10 PSPC1-A488 IMPa4-A546 DAPI 8C1-siRNA-IMP-a2-a4 V2.00	0	25. siRNA-IMPa4-10 PSPC1-A488 DAPI IMPa4-A546_r_TileScan_001 (Stage 18 of 49)	00-QXgq46NWWPWQj5a2EuzTtP
65911.3	42597.9	-1.57827	um	Cell	2	Cell Center of Image Mass	0.000	1.000	645	3	siRNA-IMPa4-10 PSPC1-A488 IMPa4-A546 DAPI 8C1-siRNA-IMP-a2-a4 V2.00	0	25. siRNA-IMPa4-10 PSPC1-A488 DAPI IMPa4-A546_r_TileScan_001 (Stage 18 of 49)	00-QXgq46NWWPWQj5a2EuzTtP
65955.6	42598.3	-1.33867	um	Cell	2	Cell Center of Image Mass	0.000	1.000	646	4	siRNA-IMPa4-10 PSPC1-A488 IMPa4-A546 DAPI 8C1-siRNA-IMP-a2-a4 V2.00	0	25. siRNA-IMPa4-10 PSPC1-A488 DAPI IMPa4-A546_r_TileScan_001 (Stage 18 of 49)	00-QXgq46NWWPWQj5a2EuzTtP
65993.7	42562.1	-1.42696	um	Cell	2	Cell Center of Image Mass	0.000	1.000	647	5	siRNA-IMPa4-10 PSPC1-A488 IMPa4-A546 DAPI 8C1-siRNA-IMP-a2-a4 V2.00	0	25. siRNA-IMPa4-10 PSPC1-A488 DAPI IMPa4-A546_r_TileScan_001 (Stage 18 of 49)	00-QXgq46NWWPWQj5a2EuzTtP
66026.6	42568.1	-1.34901	um	Cell	2	Cell Center of Image Mass	0.000	1.000	648	6	siRNA-IMPa4-10 PSPC1-A488 IMPa4-A546 DAPI 8C1-siRNA-IMP-a2-a4 V2.00	0	25. siRNA-IMPa4-10 PSPC1-A488 DAPI IMPa4-A546_r_TileScan_001 (Stage 18 of 49)	00-QXgq46NWWPWQj5a2EuzTtP
65979.9	42583.3	-1.62645	um	Cell	2	Cell Center of Image Mass	0.000	1.000	649	7	siRNA-IMPa4-10 PSPC1-A488 IMPa4-A546 DAPI 8C1-siRNA-IMP-a2-a4 V2.00	0	25. siRNA-IMPa4-10 PSPC1-A488 DAPI IMPa4-A546_r_TileScan_001 (Stage 18 of 49)	00-QXgq46NWWPWQj5a2EuzTtP
66032.7	42597.4	-1.26227	um	Cell	2	Cell Center of Image Mass	0.000	1.000	650	8	siRNA-IMPa4-10 PSPC1-A488 IMPa4-A546 DAPI 8C1-siRNA-IMP-a2-a4 V2.00	0	25. siRNA-IMPa4-10 PSPC1-A488 DAPI IMPa4-A546_r_TileScan_001 (Stage 18 of 49)	00-QXgq46NWWPWQj5a2EuzTtP
66025.9	42509.8	-1.12125	um	Cell	2	Cell Center of Image Mass	0.000	1.000	651	0	siRNA-IMPa4-10 PSPC1-A488 IMPa4-A546 DAPI 8C1-siRNA-IMP-a2-a4 V2.00	0	25. siRNA-IMPa4-10 PSPC1-A488 DAPI IMPa4-A546_s_TileScan_001 (Stage 19 of 49)	00-NZHUYzvJedRBag22KH76wW
65989.9	42515.6	-1.18416	um	Cell	2	Cell Center of Image Mass	0.000	1.000	652	1	siRNA-IMPa4-10 PSPC1-A488 IMPa4-A546 DAPI 8C1-siRNA-IMP-a2-a4 V2.00	0	25. siRNA-IMPa4-10 PSPC1-A488 DAPI IMPa4-A546_s_TileScan_001 (Stage 19 of 49)	00-NZHUYzvJedRBag22KH76wW
65899	42565.9	-0.893061	um	Cell	2	Cell Center of Image Mass	0.000	1.000	653	2	siRNA-IMPa4-10 PSPC1-A488 IMPa4-A546 DAPI 8C1-siRNA-IMP-a2-a4 V2.00	0	25. siRNA-IMPa4-10 PSPC1-A488 DAPI IMPa4-A546_s_TileScan_001 (Stage 19 of 49)	00-NZHUYzvJedRBag22KH76wW
65951.2	42581	-1.39466	um	Cell	2	Cell Center of Image Mass	0.000	1.000	654	3	siRNA-IMPa4-10 PSPC1-A488 IMPa4-A546 DAPI 8C1-siRNA-IMP-a2-a4 V2.00	0	25. siRNA-IMPa4-10 PSPC1-A488 DAPI IMPa4-A546_s_TileScan_001 (Stage 19 of 49)	00-NZHUYzvJedRBag22KH76wW
65930	42565.9	-1.30463	um	Cell	2	Cell Center of Image Mass	0.000	1.000	655	4	siRNA-IMPa4-10 PSPC1-A488 IMPa4-A546 DAPI 8C1-siRNA-IMP-a2-a4 V2.00	0	25. siRNA-IMPa4-10 PSPC1-A488 DAPI IMPa4-A546_s_TileScan_001 (Stage 19 of 49)	00-NZHUYzvJedRBag22KH76wW
65926.4	42599.5	-1.2955	um	Cell	2	Cell Center of Image Mass	0.000	1.000	656	5	siRNA-IMPa4-10 PSPC1-A488 IMPa4-A546 DAPI 8C1-siRNA-IMP-a2-a4 V2.00	0	25. siRNA-IMPa4-10 PSPC1-A488 DAPI IMPa4-A546_s_TileScan_001 (Stage 19 of 49)	00-NZHUYzvJedRBag22KH76wW
65899.3	42599.8	-0.972331	um	Cell	2	Cell Center of Image Mass	0.000	1.000	657	6	siRNA-IMPa4-10 PSPC1-A488 IMPa4-A546 DAPI 8C1-siRNA-IMP-a2-a4 V2.00	0	25. siRNA-IMPa4-10 PSPC1-A488 DAPI IMPa4-A546_s_TileScan_001 (Stage 19 of 49)	00-NZHUYzvJedRBag22KH76wW
65975.8	42544.7	-1.37118	um	Cell	2	Cell Center of Image Mass	0.000	1.000	658	7	siRNA-IMPa4-10 PSPC1-A488 IMPa4-A546 DAPI 8C1-siRNA-IMP-a2-a4 V2.00	0	25. siRNA-IMPa4-10 PSPC1-A488 DAPI IMPa4-A546_s_TileScan_001 (Stage 19 of 49)	00-NZHUYzvJedRBag22KH76wW
66019.7	42597.5	-1.29392	um	Cell	2	Cell Center of Image Mass	0.000	1.000	659	8	siRNA-IMPa4-10 PSPC1-A488 IMPa4-A546 DAPI 8C1-siRNA-IMP-a2-a4 V2.00	0	25. siRNA-IMPa4-10 PSPC1-A488 DAPI IMPa4-A546_s_TileScan_001 (Stage 19 of 49)	00-NZHUYzvJedRBag22KH76wW
66026	42538.6	-1.18386	um	Cell	2	Cell Center of Image Mass	0.000	1.000	660	9	siRNA-IMPa4-10 PSPC1-A488 IMPa4-A546 DAPI 8C1-siRNA-IMP-a2-a4 V2.00	0	25. siRNA-IMPa4-10 PSPC1-A488 DAPI IMPa4-A546_s_TileScan_001 (Stage 19 of 49)	00-NZHUYzvJedRBag22KH76wW
66022.5	42563.1	-1.22224	um	Cell	2	Cell Center of Image Mass	0.000	1.000	661	10	siRNA-IMPa4-10 PSPC1-A488 IMPa4-A546 DAPI 8C1-siRNA-IMP-a2-a4 V2.00	0	25. siRNA-IMPa4-10 PSPC1-A488 DAPI IMPa4-A546_s_TileScan_001 (Stage 19 of 49)	00-NZHUYzvJedRBag22KH76wW
65970.6	42567	-1.41362	um	Cell	2	Cell Center of Image Mass	0.000	1.000	662	11	siRNA-IMPa4-10 PSPC1-A488 IMPa4-A546 DAPI 8C1-siRNA-IMP-a2-a4 V2.00	0	25. siRNA-IMPa4-10 PSPC1-A488 DAPI IMPa4-A546_s_TileScan_001 (Stage 19 of 49)	00-NZHUYzvJedRBag22KH76wW
65992.4	42579.7	-1.41461	um	Cell	2	Cell Center of Image Mass	0.000	1.000	663	12	siRNA-IMPa4-10 PSPC1-A488 IMPa4-A546 DAPI 8C1-siRNA-IMP-a2-a4 V2.00	0	25. siRNA-IMPa4-10 PSPC1-A488 DAPI IMPa4-A546_s_TileScan_001 (Stage 19 of 49)	00-NZHUYzvJedRBag22KH76wW
65915.9	42531.4	-1.24007	um	Cell	2	Cell Center of Image Mass	0.000	1.000	664	0	siRNA-IMPa4-10 PSPC1-A488 IMPa4-A546 DAPI 8C1-siRNA-IMP-a2-a4 V2.00	0	25. siRNA-IMPa4-10 PSPC1-A488 DAPI IMPa4-A546_t_TileScan_001 (Stage 20 of 49)	00-yTWuTMCGT3i7kPR5EDYaCj
65898	42509.7	-1.01526	um	Cell	2	Cell Center of Image Mass	0.000	1.000	665	1	siRNA-IMPa4-10 PSPC1-A488 IMPa4-A546 DAPI 8C1-siRNA-IMP-a2-a4 V2.00	0	25. siRNA-IMPa4-10 PSPC1-A488 DAPI IMPa4-A546_t_TileScan_001 (Stage 20 of 49)	00-yTWuTMCGT3i7kPR5EDYaCj
65945.4	42524.2	-1.15175	um	Cell	2	Cell Center of Image Mass	0.000	1.000	666	2	siRNA-IMPa4-10 PSPC1-A488 IMPa4-A546 DAPI 8C1-siRNA-IMP-a2-a4 V2.00	0	25. siRNA-IMPa4-10 PSPC1-A488 DAPI IMPa4-A546_t_TileScan_001 (Stage 20 of 49)	00-yTWuTMCGT3i7kPR5EDYaCj
66030.8	42480.2	-0.985635	um	Cell	2	Cell Center of Image Mass	0.000	1.000	667	3	siRNA-IMPa4-10 PSPC1-A488 IMPa4-A546 DAPI 8C1-siRNA-IMP-a2-a4 V2.00	0	25. siRNA-IMPa4-10 PSPC1-A488 DAPI IMPa4-A546_t_TileScan_001 (Stage 20 of 49)	00-yTWuTMCGT3i7kPR5EDYaCj
66035.6	42490.7	-1.19725	um	Cell	2	Cell Center of Image Mass	0.000	1.000	668	4	siRNA-IMPa4-10 PSPC1-A488 IMPa4-A546 DAPI 8C1-siRNA-IMP-a2-a4 V2.00	0	25. siRNA-IMPa4-10 PSPC1-A488 DAPI IMPa4-A546_t_TileScan_001 (Stage 20 of 49)	00-yTWuTMCGT3i7kPR5EDYaCj
65948.2	42553.3	-1.16471	um	Cell	2	Cell Center of Image Mass	0.000	1.000	669	5	siRNA-IMPa4-10 PSPC1-A488 IMPa4-A546 DAPI 8C1-siRNA-IMP-a2-a4 V2.00	0	25. siRNA-IMPa4-10 PSPC1-A488 DAPI IMPa4-A546_t_TileScan_001 (Stage 20 of 49)	00-yTWuTMCGT3i7kPR5EDYaCj
65933.8	42555	-1.26299	um	Cell	2	Cell Center of Image Mass	0.000	1.000	670	6	siRNA-IMPa4-10 PSPC1-A488 IMPa4-A546 DAPI 8C1-siRNA-IMP-a2-a4 V2.00	0	25. siRNA-IMPa4-10 PSPC1-A488 DAPI IMPa4-A546_t_TileScan_001 (Stage 20 of 49)	00-yTWuTMCGT3i7kPR5EDYaCj
65903.8	42570.6	-0.867226	um	Cell	2	Cell Center of Image Mass	0.000	1.000	671	7	siRNA-IMPa4-10 PSPC1-A488 IMPa4-A546 DAPI 8C1-siRNA-IMP-a2-a4 V2.00	0	25. siRNA-IMPa4-10 PSPC1-A488 DAPI IMPa4-A546_t_TileScan_001 (Stage 20 of 49)	00-yTWuTMCGT3i7kPR5EDYaCj
65899.4	42545.2	-0.961541	um	Cell	2	Cell Center of Image Mass	0.000	1.000	672	8	siRNA-IMPa4-10 PSPC1-A488 IMPa4-A546 DAPI 8C1-siRNA-IMP-a2-a4 V2.00	0	25. siRNA-IMPa4-10 PSPC1-A488 DAPI IMPa4-A546_t_TileScan_001 (Stage 20 of 49)	00-yTWuTMCGT3i7kPR5EDYaCj
65937.8	42597.8	-1.2274	um	Cell	2	Cell Center of Image Mass	0.000	1.000	673	9	siRNA-IMPa4-10 PSPC1-A488 IMPa4-A546 DAPI 8C1-siRNA-IMP-a2-a4 V2.00	0	25. siRNA-IMPa4-10 PSPC1-A488 DAPI IMPa4-A546_t_TileScan_001 (Stage 20 of 49)	00-yTWuTMCGT3i7kPR5EDYaCj
65965.4	42595.7	-1.04647	um	Cell	2	Cell Center of Image Mass	0.000	1.000	674	10	siRNA-IMPa4-10 PSPC1-A488 IMPa4-A546 DAPI 8C1-siRNA-IMP-a2-a4 V2.00	0	25. siRNA-IMPa4-10 PSPC1-A488 DAPI IMPa4-A546_t_TileScan_001 (Stage 20 of 49)	00-yTWuTMCGT3i7kPR5EDYaCj
65960.9	42526.8	-0.621288	um	Cell	2	Cell Center of Image Mass	0.000	1.000	675	0	siRNA-IMPa4-10 PSPC1-A488 IMPa4-A546 DAPI 8C1-siRNA-IMP-a2-a4 V2.00	0	25. siRNA-IMPa4-10 PSPC1-A488 DAPI IMPa4-A546_u_TileScan_001 (Stage 21 of 49)	00-utMBXFVoEPgF6TRyDs2eo
65938.9	42465.5	-0.464404	um	Cell	2	Cell Center of Image Mass	0.000	1.000	676	1	siRNA-IMPa4-10 PSPC1-A488 IMPa4-A546 DAPI 8C1-siRNA-IMP-a2-a4 V2.00	0	25. siRNA-IMPa4-10 PSPC1-A488 DAPI IMPa4-A546_u_TileScan_001 (Stage 21 of 49)	00-utMBXFVoEPgF6TRyDs2eo
65966.6	42467.1	-0.446005	um	Cell	2	Cell Center of Image Mass	0.000	1.000	677	2	siRNA-IMPa4-10 PSPC1-A488 IMPa4-A546 DAPI 8C1-siRNA-IMP-a2-a4 V2.00	0	25. siRNA-IMPa4-10 PSPC1-A488 DAPI IMPa4-A546_u_TileScan_001 (Stage 21 of 49)	00-utMBXFVoEPgF6TRyDs2eo
65930.8	42491.6	-0.70162	um	Cell	2	Cell Center of Image Mass	0.000	1.000	678	3	siRNA-IMPa4-10 PSPC1-A488 IMPa4-A546 DAPI 8C1-siRNA-IMP-a2-a4 V2.00	0	25. siRNA-IMPa4-10 PSPC1-A488 DAPI IMPa4-A546_u_TileScan_001 (Stage 21 of 49)	00-utMBXFVoEPgF6TRyDs2eo
65902.1	42493.7	-0.985434	um	Cell	2	Cell Center of Image Mass	0.000	1.000	679	4	siRNA-IMPa4-10 PSPC1-A488 IMPa4-A546 DAPI 8C1-siRNA-IMP-a2-a4 V2.00	0	25. siRNA-IMPa4-10 PSPC1-A488 DAPI IMPa4-A546_u_TileScan_001 (Stage 21 of 49)	00-utMBXFVoEPgF6TRyDs2eo
66013.8	42466.3	-0.34163	um	Cell	2	Cell Center of Image Mass	0.000	1.000	680	5	siRNA-IMPa4-10 PSPC1-A488 IMPa4-A546 DAPI 8C1-siRNA-IMP-a2-a4 V2.00	0	25. siRNA-IMPa4-10 PSPC1-A488 DAPI IMPa4-A546_u_TileScan_001 (Stage 21 of 49)	00-utMBXFVoEPgF6TRyDs2eo
65988	42502.3	-0.731787	um	Cell	2	Cell Center of Image Mass	0.000	1.000	681	6	siRNA-IMPa4-10 PSPC1-A488 IMPa4-A546 DAPI 8C1-siRNA-IMP-a2-a4 V2.00	0	25. siRNA-IMPa4-10 PSPC1-A488 DAPI IMPa4-A546_u_TileScan_001 (Stage 21 of 49)	00-utMBXFVoEPgF6TRyDs2eo
66005.7	42585.9	-1.25146	um	Cell	2	Cell Center of Image Mass	0.000	1.000	682	7	siRNA-IMPa4-10 PSPC1-A488 IMPa4-A546 DAPI 8C1-siRNA-IMP-a2-a4 V2.00	0	25. siRNA-IMPa4-10 PSPC1-A488 DAPI IMPa4-A546_u_TileScan_001 (Stage 21 of 49)	00-utMBXFVoEPgF6TRyDs2eo
66037.6	42556.1	-0.845458	um	Cell	2	Cell Center of Image Mass	0.000	1.000	683	8	siRNA-IMPa4-10 PSPC1-A488 IMPa4-A546 DAPI 8C1-siRNA-IMP-a2-a4 V2.00	0	25. siRNA-IMPa4-10 PSPC1-A488 DAPI IMPa4-A546_u_TileScan_001 (Stage 21 of 49)	00-utMBXFVoEPgF6TRyDs2eo
66025.6	42568.6	-0.684646	um	Cell	2	Cell Center of Image Mass	0.000	1.000	684	9	siRNA-IMPa4-10 PSPC1-A488 IMPa4-A546 DAPI 8C1-siRNA-IMP-a2-a4 V2.00	0	25. siRNA-IMPa4-10 PSPC1-A488 DAPI IMPa4-A546_u_TileScan_001 (Stage 21 of 49)	00-utMBXFVoEPgF6TRyDs2eo
66016.5	42593.1	-1.28637	um	Cell	2	Cell Center of Image Mass	0.000	1.000	685	10	siRNA-IMPa4-10 PSPC1-A488 IMPa4-A546 DAPI 8C1-siRNA-IMP-a2-a4 V2.00	0	25. siRNA-IMPa4-10 PSPC1-A488 DAPI IMPa4-A546_u_TileScan_001 (Stage 21 of 49)	00-utMBXFVoEPgF6TRyDs2eo
65971.8	42580.9	-0.888794	um	Cell	2	Cell Center of Image Mass	0.000	1.000	686	11	siRNA-IMPa4-10 PSPC1-A488 IMPa4-A546 DAPI 8C1-siRNA-IMP-a2-a4 V2.00	0	25. siRNA-IMPa4-10 PSPC1-A488 DAPI IMPa4-A546_u_TileScan_001 (Stage 21 of 49)	00-utMBXFVoEPgF6TRyDs2eo
65934.7	42464.1	-2.0493	um	Cell	2	Cell Center of Image Mass	0.000	1.000	687	0	siRNA-IMPa4-10 PSPC1-A488 IMPa4-A546 DAPI 8C1-siRNA-IMP-a2-a4 V2.00	0	25. siRNA-IMPa4-10 PSPC1-A488 DAPI IMPa4-A546_v_TileScan_001 (Stage 22 of 49)	00-KkhCDsVwLWzbpu2CbS7DaW
65915.9	42462.4	-2.06255	um	Cell	2	Cell Center of Image Mass	0.000	1.000	688	1	siRNA-IMPa4-10 PSPC1-A488 IMPa4-A546 DAPI 8C1-siRNA-IMP-a2-a4 V2.00	0	25. siRNA-IMPa4-10 PSPC1-A488 DAPI IMPa4-A546_v_TileScan_001 (Stage 22 of 49)	00-KkhCDsVwLWzbpu2CbS7DaW
65953.9	42479.8	-2.6099	um	Cell	2	Cell Center of Image Mass	0.000	1.000	689	2	siRNA-IMPa4-10 PSPC1-A488 IMPa4-A546 DAPI 8C1-siRNA-IMP-a2-a4 V2.00	0	25. siRNA-IMPa4-10 PSPC1-A488 DAPI IMPa4-A546_v_TileScan_001 (Stage 22 of 49)	00-KkhCDsVwLWzbpu2CbS7DaW
65915	42479.9	-2.76175	um	Cell	2	Cell Center of Image Mass	0.000	1.000	690	3	siRNA-IMPa4-10 PSPC1-A488 IMPa4-A546 DAPI 8C1-siRNA-IMP-a2-a4 V2.00	0	25. siRNA-IMPa4-10 PSPC1-A488 DAPI IMPa4-A546_v_TileScan_001 (Stage 22 of 49)	00-KkhCDsVwLWzbpu2CbS7DaW
65898.2	42486.8	-2.50279	um	Cell	2	Cell Center of Image Mass	0.000	1.000	691	4	siRNA-IMPa4-10 PSPC1-A488 IMPa4-A546 DAPI 8C1-siRNA-IMP-a2-a4 V2.00	0	25. siRNA-IMPa4-10 PSPC1-A488 DAPI IMPa4-A546_v_TileScan_001 (Stage 22 of 49)	00-KkhCDsVwLWzbpu2CbS7DaW
65923.6	42502.2	-2.71931	um	Cell	2	Cell Center of Image Mass	0.000	1.000	692	5	siRNA-IMPa4-10 PSPC1-A488 IMPa4-A546 DAPI 8C1-siRNA-IMP-a2-a4 V2.00	0	25. siRNA-IMPa4-10 PSPC1-A488 DAPI IMPa4-A546_v_TileScan_001 (Stage 22 of 49)	00-KkhCDsVwLWzbpu2CbS7DaW
65898.5	42527	-2.2448	um	Cell	2	Cell Center of Image Mass	0.000	1.000	693	6	siRNA-IMPa4-10 PSPC1-A488 IMPa4-A546 DAPI 8C1-siRNA-IMP-a2-a4 V2.00	0	25. siRNA-IMPa4-10 PSPC1-A488 DAPI IMPa4-A546_v_TileScan_001 (Stage 22 of 49)	00-KkhCDsVwLWzbpu2CbS7DaW
65902.4	42509.5	-2.17341	um	Cell	2	Cell Center of Image Mass	0.000	1.000	694	7	siRNA-IMPa4-10 PSPC1-A488 IMPa4-A546 DAPI 8C1-siRNA-IMP-a2-a4 V2.00	0	25. siRNA-IMPa4-10 PSPC1-A488 DAPI IMPa4-A546_v_TileScan_001 (Stage 22 of 49)	00-KkhCDsVwLWzbpu2CbS7DaW
66026.1	42510.9	-2.44751	um	Cell	2	Cell Center of Image Mass	0.000	1.000	695	8	siRNA-IMPa4-10 PSPC1-A488 IMPa4-A546 DAPI 8C1-siRNA-IMP-a2-a4 V2.00	0	25. siRNA-IMPa4-10 PSPC1-A488 DAPI IMPa4-A546_v_TileScan_001 (Stage 22 of 49)	00-KkhCDsVwLWzbpu2CbS7DaW
66017.9	42524.6	-2.47405	um	Cell	2	Cell Center of Image Mass	0.000	1.000	696	9	siRNA-IMPa4-10 PSPC1-A488 IMPa4-A546 DAPI 8C1-siRNA-IMP-a2-a4 V2.00	0	25. siRNA-IMPa4-10 PSPC1-A488 DAPI IMPa4-A546_v_TileScan_001 (Stage 22 of 49)	00-KkhCDsVwLWzbpu2CbS7DaW
66000.4	42479	-2.39476	um	Cell	2	Cell Center of Image Mass	0.000	1.000	697	10	siRNA-IMPa4-10 PSPC1-A488 IMPa4-A546 DAPI 8C1-siRNA-IMP-a2-a4 V2.00	0	25. siRNA-IMPa4-10 PSPC1-A488 DAPI IMPa4-A546_v_TileScan_001 (Stage 22 of 49)	00-KkhCDsVwLWzbpu2CbS7DaW
66026.7	42465.5	-2.31079	um	Cell	2	Cell Center of Image Mass	0.000	1.000	698	11	siRNA-IMPa4-10 PSPC1-A488 IMPa4-A546 DAPI 8C1-siRNA-IMP-a2-a4 V2.00	0	25. siRNA-IMPa4-10 PSPC1-A488 DAPI IMPa4-A546_v_TileScan_001 (Stage 22 of 49)	00-KkhCDsVwLWzbpu2CbS7DaW
65898.6	42569.5	-2.4386	um	Cell	2	Cell Center of Image Mass	0.000	1.000	699	12	siRNA-IMPa4-10 PSPC1-A488 IMPa4-A546 DAPI 8C1-siRNA-IMP-a2-a4 V2.00	0	25. siRNA-IMPa4-10 PSPC1-A488 DAPI IMPa4-A546_v_TileScan_001 (Stage 22 of 49)	00-KkhCDsVwLWzbpu2CbS7DaW
65939.9	42583.5	-2.65457	um	Cell	2	Cell Center of Image Mass	0.000	1.000	700	13	siRNA-IMPa4-10 PSPC1-A488 IMPa4-A546 DAPI 8C1-siRNA-IMP-a2-a4 V2.00	0	25. siRNA-IMPa4-10 PSPC1-A488 DAPI IMPa4-A546_v_TileScan_001 (Stage 22 of 49)	00-KkhCDsVwLWzbpu2CbS7DaW
66005.8	42549.4	-2.59724	um	Cell	2	Cell Center of Image Mass	0.000	1.000	701	14	siRNA-IMPa4-10 PSPC1-A488 IMPa4-A546 DAPI 8C1-siRNA-IMP-a2-a4 V2.00	0	25. siRNA-IMPa4-10 PSPC1-A488 DAPI IMPa4-A546_v_TileScan_001 (Stage 22 of 49)	00-KkhCDsVwLWzbpu2CbS7DaW
66016.4	42551.4	-2.65584	um	Cell	2	Cell Center of Image Mass	0.000	1.000	702	15	siRNA-IMPa4-10 PSPC1-A488 IMPa4-A546 DAPI 8C1-siRNA-IMP-a2-a4 V2.00	0	25. siRNA-IMPa4-10 PSPC1-A488 DAPI IMPa4-A546_v_TileScan_001 (Stage 22 of 49)	00-KkhCDsVwLWzbpu2CbS7DaW
65975.5	42555.4	-2.67231	um	Cell	2	Cell Center of Image Mass	0.000	1.000	703	16	siRNA-IMPa4-10 PSPC1-A488 IMPa4-A546 DAPI 8C1-siRNA-IMP-a2-a4 V2.00	0	25. siRNA-IMPa4-10 PSPC1-A488 DAPI IMPa4-A546_v_TileScan_001 (Stage 22 of 49)	00-KkhCDsVwLWzbpu2CbS7DaW
65984.3	42584.6	-2.58421	um	Cell	2	Cell Center of Image Mass	0.000	1.000	704	17	siRNA-IMPa4-10 PSPC1-A488 IMPa4-A546 DAPI 8C1-siRNA-IMP-a2-a4 V2.00	0	25. siRNA-IMPa4-10 PSPC1-A488 DAPI IMPa4-A546_v_TileScan_001 (Stage 22 of 49)	00-KkhCDsVwLWzbpu2CbS7DaW
65939.4	42519.1	-1.87719	um	Cell	2	Cell Center of Image Mass	0.000	1.000	705	18	siRNA-IMPa4-10 PSPC1-A488 IMPa4-A546 DAPI 8C1-siRNA-IMP-a2-a4 V2.00	0	25. siRNA-IMPa4-10 PSPC1-A488 DAPI IMPa4-A546_v_TileScan_001 (Stage 22 of 49)	00-KkhCDsVwLWzbpu2CbS7DaW
65905	42512.3	-2.38125	um	Cell	2	Cell Center of Image Mass	0.000	1.000	706	0	siRNA-IMPa4-10 PSPC1-A488 IMPa4-A546 DAPI 8C1-siRNA-IMP-a2-a4 V2.00	0	25. siRNA-IMPa4-10 PSPC1-A488 DAPI IMPa4-A546_w_TileScan_001 (Stage 23 of 49)	00-4oUBm8upD6sUurTCSsbzf8
65899.6	42528	-2.43766	um	Cell	2	Cell Center of Image Mass	0.000	1.000	707	1	siRNA-IMPa4-10 PSPC1-A488 IMPa4-A546 DAPI 8C1-siRNA-IMP-a2-a4 V2.00	0	25. siRNA-IMPa4-10 PSPC1-A488 DAPI IMPa4-A546_w_TileScan_001 (Stage 23 of 49)	00-4oUBm8upD6sUurTCSsbzf8
65905.9	42466.4	-2.23453	um	Cell	2	Cell Center of Image Mass	0.000	1.000	708	2	siRNA-IMPa4-10 PSPC1-A488 IMPa4-A546 DAPI 8C1-siRNA-IMP-a2-a4 V2.00	0	25. siRNA-IMPa4-10 PSPC1-A488 DAPI IMPa4-A546_w_TileScan_001 (Stage 23 of 49)	00-4oUBm8upD6sUurTCSsbzf8
66000.6	42465	-2.10667	um	Cell	2	Cell Center of Image Mass	0.000	1.000	709	3	siRNA-IMPa4-10 PSPC1-A488 IMPa4-A546 DAPI 8C1-siRNA-IMP-a2-a4 V2.00	0	25. siRNA-IMPa4-10 PSPC1-A488 DAPI IMPa4-A546_w_TileScan_001 (Stage 23 of 49)	00-4oUBm8upD6sUurTCSsbzf8
65903.8	42552.5	-2.13464	um	Cell	2	Cell Center of Image Mass	0.000	1.000	710	4	siRNA-IMPa4-10 PSPC1-A488 IMPa4-A546 DAPI 8C1-siRNA-IMP-a2-a4 V2.00	0	25. siRNA-IMPa4-10 PSPC1-A488 DAPI IMPa4-A546_w_TileScan_001 (Stage 23 of 49)	00-4oUBm8upD6sUurTCSsbzf8
66036.6	42573.7	-2.174	um	Cell	2	Cell Center of Image Mass	0.000	1.000	711	5	siRNA-IMPa4-10 PSPC1-A488 IMPa4-A546 DAPI 8C1-siRNA-IMP-a2-a4 V2.00	0	25. siRNA-IMPa4-10 PSPC1-A488 DAPI IMPa4-A546_w_TileScan_001 (Stage 23 of 49)	00-4oUBm8upD6sUurTCSsbzf8
65935.8	42479.8	-2.10876	um	Cell	2	Cell Center of Image Mass	0.000	1.000	712	6	siRNA-IMPa4-10 PSPC1-A488 IMPa4-A546 DAPI 8C1-siRNA-IMP-a2-a4 V2.00	0	25. siRNA-IMPa4-10 PSPC1-A488 DAPI IMPa4-A546_w_TileScan_001 (Stage 23 of 49)	00-4oUBm8upD6sUurTCSsbzf8
65937	42522.1	-0.498303	um	Cell	2	Cell Center of Image Mass	0.000	1.000	713	7	siRNA-IMPa4-10 PSPC1-A488 IMPa4-A546 DAPI 8C1-siRNA-IMP-a2-a4 V2.00	0	25. siRNA-IMPa4-10 PSPC1-A488 DAPI IMPa4-A546_w_TileScan_001 (Stage 23 of 49)	00-4oUBm8upD6sUurTCSsbzf8
66031.4	42462.4	-1.85274	um	Cell	2	Cell Center of Image Mass	0.000	1.000	714	8	siRNA-IMPa4-10 PSPC1-A488 IMPa4-A546 DAPI 8C1-siRNA-IMP-a2-a4 V2.00	0	25. siRNA-IMPa4-10 PSPC1-A488 DAPI IMPa4-A546_w_TileScan_001 (Stage 23 of 49)	00-4oUBm8upD6sUurTCSsbzf8
66003.5	42513.9	-1.98697	um	Cell	2	Cell Center of Image Mass	0.000	1.000	715	0	siRNA-IMPa4-10 PSPC1-A488 IMPa4-A546 DAPI 8C1-siRNA-IMP-a2-a4 V2.00	0	25. siRNA-IMPa4-10 PSPC1-A488 DAPI IMPa4-A546_x_TileScan_001 (Stage 24 of 49)	00-iFXhzLzntbWra9k7VnLfKR
66033.6	42520.2	-1.81991	um	Cell	2	Cell Center of Image Mass	0.000	1.000	716	1	siRNA-IMPa4-10 PSPC1-A488 IMPa4-A546 DAPI 8C1-siRNA-IMP-a2-a4 V2.00	0	25. siRNA-IMPa4-10 PSPC1-A488 DAPI IMPa4-A546_x_TileScan_001 (Stage 24 of 49)	00-iFXhzLzntbWra9k7VnLfKR
65908.6	42568.5	-2.09292	um	Cell	2	Cell Center of Image Mass	0.000	1.000	717	2	siRNA-IMPa4-10 PSPC1-A488 IMPa4-A546 DAPI 8C1-siRNA-IMP-a2-a4 V2.00	0	25. siRNA-IMPa4-10 PSPC1-A488 DAPI IMPa4-A546_x_TileScan_001 (Stage 24 of 49)	00-iFXhzLzntbWra9k7VnLfKR
65965.2	42559.6	-1.97656	um	Cell	2	Cell Center of Image Mass	0.000	1.000	718	3	siRNA-IMPa4-10 PSPC1-A488 IMPa4-A546 DAPI 8C1-siRNA-IMP-a2-a4 V2.00	0	25. siRNA-IMPa4-10 PSPC1-A488 DAPI IMPa4-A546_x_TileScan_001 (Stage 24 of 49)	00-iFXhzLzntbWra9k7VnLfKR
65918.5	42597.6	-2.32175	um	Cell	2	Cell Center of Image Mass	0.000	1.000	719	4	siRNA-IMPa4-10 PSPC1-A488 IMPa4-A546 DAPI 8C1-siRNA-IMP-a2-a4 V2.00	0	25. siRNA-IMPa4-10 PSPC1-A488 DAPI IMPa4-A546_x_TileScan_001 (Stage 24 of 49)	00-iFXhzLzntbWra9k7VnLfKR
65931	42599.5	-2.30992	um	Cell	2	Cell Center of Image Mass	0.000	1.000	720	5	siRNA-IMPa4-10 PSPC1-A488 IMPa4-A546 DAPI 8C1-siRNA-IMP-a2-a4 V2.00	0	25. siRNA-IMPa4-10 PSPC1-A488 DAPI IMPa4-A546_x_TileScan_001 (Stage 24 of 49)	00-iFXhzLzntbWra9k7VnLfKR
65990.8	42576.1	-1.98581	um	Cell	2	Cell Center of Image Mass	0.000	1.000	721	6	siRNA-IMPa4-10 PSPC1-A488 IMPa4-A546 DAPI 8C1-siRNA-IMP-a2-a4 V2.00	0	25. siRNA-IMPa4-10 PSPC1-A488 DAPI IMPa4-A546_x_TileScan_001 (Stage 24 of 49)	00-iFXhzLzntbWra9k7VnLfKR
66018.3	42535.1	-2.0706	um	Cell	2	Cell Center of Image Mass	0.000	1.000	722	7	siRNA-IMPa4-10 PSPC1-A488 IMPa4-A546 DAPI 8C1-siRNA-IMP-a2-a4 V2.00	0	25. siRNA-IMPa4-10 PSPC1-A488 DAPI IMPa4-A546_x_TileScan_001 (Stage 24 of 49)	00-iFXhzLzntbWra9k7VnLfKR
66036.7	42549.3	-2.06198	um	Cell	2	Cell Center of Image Mass	0.000	1.000	723	8	siRNA-IMPa4-10 PSPC1-A488 IMPa4-A546 DAPI 8C1-siRNA-IMP-a2-a4 V2.00	0	25. siRNA-IMPa4-10 PSPC1-A488 DAPI IMPa4-A546_x_TileScan_001 (Stage 24 of 49)	00-iFXhzLzntbWra9k7VnLfKR
65969.2	42572.1	-2.2331	um	Cell	2	Cell Center of Image Mass	0.000	1.000	724	9	siRNA-IMPa4-10 PSPC1-A488 IMPa4-A546 DAPI 8C1-siRNA-IMP-a2-a4 V2.00	0	25. siRNA-IMPa4-10 PSPC1-A488 DAPI IMPa4-A546_x_TileScan_001 (Stage 24 of 49)	00-iFXhzLzntbWra9k7VnLfKR
66030.7	42539.1	-2.01797	um	Cell	2	Cell Center of Image Mass	0.000	1.000	725	10	siRNA-IMPa4-10 PSPC1-A488 IMPa4-A546 DAPI 8C1-siRNA-IMP-a2-a4 V2.00	0	25. siRNA-IMPa4-10 PSPC1-A488 DAPI IMPa4-A546_x_TileScan_001 (Stage 24 of 49)	00-iFXhzLzntbWra9k7VnLfKR
65899.5	42464.4	-1.59902	um	Cell	2	Cell Center of Image Mass	0.000	1.000	726	11	siRNA-IMPa4-10 PSPC1-A488 IMPa4-A546 DAPI 8C1-siRNA-IMP-a2-a4 V2.00	0	25. siRNA-IMPa4-10 PSPC1-A488 DAPI IMPa4-A546_x_TileScan_001 (Stage 24 of 49)	00-iFXhzLzntbWra9k7VnLfKR
65921	42461.3	-1.20337	um	Cell	2	Cell Center of Image Mass	0.000	1.000	727	0	siRNA-IMPa4-10 PSPC1-A488 IMPa4-A546 DAPI 8C1-siRNA-IMP-a2-a4 V2.00	0	25. siRNA-IMPa4-10 PSPC1-A488 DAPI IMPa4-A546_y_TileScan_001 (Stage 25 of 49)	00-2cYLWtDSx5WnNEAFj9cNri
65900.8	42522.3	-1.74355	um	Cell	2	Cell Center of Image Mass	0.000	1.000	728	1	siRNA-IMPa4-10 PSPC1-A488 IMPa4-A546 DAPI 8C1-siRNA-IMP-a2-a4 V2.00	0	25. siRNA-IMPa4-10 PSPC1-A488 DAPI IMPa4-A546_y_TileScan_001 (Stage 25 of 49)	00-2cYLWtDSx5WnNEAFj9cNri
66025.4	42460.7	-1.21362	um	Cell	2	Cell Center of Image Mass	0.000	1.000	729	2	siRNA-IMPa4-10 PSPC1-A488 IMPa4-A546 DAPI 8C1-siRNA-IMP-a2-a4 V2.00	0	25. siRNA-IMPa4-10 PSPC1-A488 DAPI IMPa4-A546_y_TileScan_001 (Stage 25 of 49)	00-2cYLWtDSx5WnNEAFj9cNri
65904.2	42601	-1.67823	um	Cell	2	Cell Center of Image Mass	0.000	1.000	730	3	siRNA-IMPa4-10 PSPC1-A488 IMPa4-A546 DAPI 8C1-siRNA-IMP-a2-a4 V2.00	0	25. siRNA-IMPa4-10 PSPC1-A488 DAPI IMPa4-A546_y_TileScan_001 (Stage 25 of 49)	00-2cYLWtDSx5WnNEAFj9cNri
65919.7	42588.3	-1.69731	um	Cell	2	Cell Center of Image Mass	0.000	1.000	731	4	siRNA-IMPa4-10 PSPC1-A488 IMPa4-A546 DAPI 8C1-siRNA-IMP-a2-a4 V2.00	0	25. siRNA-IMPa4-10 PSPC1-A488 DAPI IMPa4-A546_y_TileScan_001 (Stage 25 of 49)	00-2cYLWtDSx5WnNEAFj9cNri
65919.8	42536.8	-1.50354	um	Cell	2	Cell Center of Image Mass	0.000	1.000	732	5	siRNA-IMPa4-10 PSPC1-A488 IMPa4-A546 DAPI 8C1-siRNA-IMP-a2-a4 V2.00	0	25. siRNA-IMPa4-10 PSPC1-A488 DAPI IMPa4-A546_y_TileScan_001 (Stage 25 of 49)	00-2cYLWtDSx5WnNEAFj9cNri
65901.4	42548.3	-1.94931	um	Cell	2	Cell Center of Image Mass	0.000	1.000	733	6	siRNA-IMPa4-10 PSPC1-A488 IMPa4-A546 DAPI 8C1-siRNA-IMP-a2-a4 V2.00	0	25. siRNA-IMPa4-10 PSPC1-A488 DAPI IMPa4-A546_y_TileScan_001 (Stage 25 of 49)	00-2cYLWtDSx5WnNEAFj9cNri
65922.8	42555.3	-1.85626	um	Cell	2	Cell Center of Image Mass	0.000	1.000	734	7	siRNA-IMPa4-10 PSPC1-A488 IMPa4-A546 DAPI 8C1-siRNA-IMP-a2-a4 V2.00	0	25. siRNA-IMPa4-10 PSPC1-A488 DAPI IMPa4-A546_y_TileScan_001 (Stage 25 of 49)	00-2cYLWtDSx5WnNEAFj9cNri
65959.7	42489.1	-1.49414	um	Cell	2	Cell Center of Image Mass	0.000	1.000	735	8	siRNA-IMPa4-10 PSPC1-A488 IMPa4-A546 DAPI 8C1-siRNA-IMP-a2-a4 V2.00	0	25. siRNA-IMPa4-10 PSPC1-A488 DAPI IMPa4-A546_y_TileScan_001 (Stage 25 of 49)	00-2cYLWtDSx5WnNEAFj9cNri
66032	42497.9	-1.62779	um	Cell	2	Cell Center of Image Mass	0.000	1.000	736	9	siRNA-IMPa4-10 PSPC1-A488 IMPa4-A546 DAPI 8C1-siRNA-IMP-a2-a4 V2.00	0	25. siRNA-IMPa4-10 PSPC1-A488 DAPI IMPa4-A546_y_TileScan_001 (Stage 25 of 49)	00-2cYLWtDSx5WnNEAFj9cNri
65985.4	42477.3	-1.29619	um	Cell	2	Cell Center of Image Mass	0.000	1.000	737	10	siRNA-IMPa4-10 PSPC1-A488 IMPa4-A546 DAPI 8C1-siRNA-IMP-a2-a4 V2.00	0	25. siRNA-IMPa4-10 PSPC1-A488 DAPI IMPa4-A546_y_TileScan_001 (Stage 25 of 49)	00-2cYLWtDSx5WnNEAFj9cNri
65918.8	42489.1	-1.06767	um	Cell	2	Cell Center of Image Mass	0.000	1.000	738	0	siRNA-IMPa4-10 PSPC1-A488 IMPa4-A546 DAPI 8C1-siRNA-IMP-a2-a4 V2.00	0	25. siRNA-IMPa4-10 PSPC1-A488 DAPI IMPa4-A546_z_TileScan_001 (Stage 26 of 49)	00-aZMZp2UVTQKjJDgfPgXTNi
65932.4	42533.5	-1.7727	um	Cell	2	Cell Center of Image Mass	0.000	1.000	739	1	siRNA-IMPa4-10 PSPC1-A488 IMPa4-A546 DAPI 8C1-siRNA-IMP-a2-a4 V2.00	0	25. siRNA-IMPa4-10 PSPC1-A488 DAPI IMPa4-A546_z_TileScan_001 (Stage 26 of 49)	00-aZMZp2UVTQKjJDgfPgXTNi
66033.3	42528.6	-1.06418	um	Cell	2	Cell Center of Image Mass	0.000	1.000	740	2	siRNA-IMPa4-10 PSPC1-A488 IMPa4-A546 DAPI 8C1-siRNA-IMP-a2-a4 V2.00	0	25. siRNA-IMPa4-10 PSPC1-A488 DAPI IMPa4-A546_z_TileScan_001 (Stage 26 of 49)	00-aZMZp2UVTQKjJDgfPgXTNi
65997.9	42546.3	-1.58859	um	Cell	2	Cell Center of Image Mass	0.000	1.000	741	3	siRNA-IMPa4-10 PSPC1-A488 IMPa4-A546 DAPI 8C1-siRNA-IMP-a2-a4 V2.00	0	25. siRNA-IMPa4-10 PSPC1-A488 DAPI IMPa4-A546_z_TileScan_001 (Stage 26 of 49)	00-aZMZp2UVTQKjJDgfPgXTNi
65938	42466.3	-1.3627	um	Cell	2	Cell Center of Image Mass	0.000	1.000	742	4	siRNA-IMPa4-10 PSPC1-A488 IMPa4-A546 DAPI 8C1-siRNA-IMP-a2-a4 V2.00	0	25. siRNA-IMPa4-10 PSPC1-A488 DAPI IMPa4-A546_z_TileScan_001 (Stage 26 of 49)	00-aZMZp2UVTQKjJDgfPgXTNi
65900	42498.1	-1.29922	um	Cell	2	Cell Center of Image Mass	0.000	1.000	743	5	siRNA-IMPa4-10 PSPC1-A488 IMPa4-A546 DAPI 8C1-siRNA-IMP-a2-a4 V2.00	0	25. siRNA-IMPa4-10 PSPC1-A488 DAPI IMPa4-A546_z_TileScan_001 (Stage 26 of 49)	00-aZMZp2UVTQKjJDgfPgXTNi
65948.6	42512.3	-1.68392	um	Cell	2	Cell Center of Image Mass	0.000	1.000	744	6	siRNA-IMPa4-10 PSPC1-A488 IMPa4-A546 DAPI 8C1-siRNA-IMP-a2-a4 V2.00	0	25. siRNA-IMPa4-10 PSPC1-A488 DAPI IMPa4-A546_z_TileScan_001 (Stage 26 of 49)	00-aZMZp2UVTQKjJDgfPgXTNi
65949.4	42462.5	-1.60817	um	Cell	2	Cell Center of Image Mass	0.000	1.000	745	7	siRNA-IMPa4-10 PSPC1-A488 IMPa4-A546 DAPI 8C1-siRNA-IMP-a2-a4 V2.00	0	25. siRNA-IMPa4-10 PSPC1-A488 DAPI IMPa4-A546_z_TileScan_001 (Stage 26 of 49)	00-aZMZp2UVTQKjJDgfPgXTNi
65963.8	42481	-1.07568	um	Cell	2	Cell Center of Image Mass	0.000	1.000	746	8	siRNA-IMPa4-10 PSPC1-A488 IMPa4-A546 DAPI 8C1-siRNA-IMP-a2-a4 V2.00	0	25. siRNA-IMPa4-10 PSPC1-A488 DAPI IMPa4-A546_z_TileScan_001 (Stage 26 of 49)	00-aZMZp2UVTQKjJDgfPgXTNi
66032.8	42475.1	-1.40045	um	Cell	2	Cell Center of Image Mass	0.000	1.000	747	9	siRNA-IMPa4-10 PSPC1-A488 IMPa4-A546 DAPI 8C1-siRNA-IMP-a2-a4 V2.00	0	25. siRNA-IMPa4-10 PSPC1-A488 DAPI IMPa4-A546_z_TileScan_001 (Stage 26 of 49)	00-aZMZp2UVTQKjJDgfPgXTNi
66006.7	42507.7	-1.51386	um	Cell	2	Cell Center of Image Mass	0.000	1.000	748	10	siRNA-IMPa4-10 PSPC1-A488 IMPa4-A546 DAPI 8C1-siRNA-IMP-a2-a4 V2.00	0	25. siRNA-IMPa4-10 PSPC1-A488 DAPI IMPa4-A546_z_TileScan_001 (Stage 26 of 49)	00-aZMZp2UVTQKjJDgfPgXTNi
65969.6	42532.9	-1.55837	um	Cell	2	Cell Center of Image Mass	0.000	1.000	749	11	siRNA-IMPa4-10 PSPC1-A488 IMPa4-A546 DAPI 8C1-siRNA-IMP-a2-a4 V2.00	0	25. siRNA-IMPa4-10 PSPC1-A488 DAPI IMPa4-A546_z_TileScan_001 (Stage 26 of 49)	00-aZMZp2UVTQKjJDgfPgXTNi
65948.9	42564	-1.62661	um	Cell	2	Cell Center of Image Mass	0.000	1.000	750	12	siRNA-IMPa4-10 PSPC1-A488 IMPa4-A546 DAPI 8C1-siRNA-IMP-a2-a4 V2.00	0	25. siRNA-IMPa4-10 PSPC1-A488 DAPI IMPa4-A546_z_TileScan_001 (Stage 26 of 49)	00-aZMZp2UVTQKjJDgfPgXTNi
