# Supplementary material for: Development of a pipeline for automated, high-throughput analysis of paraspeckle proteins reveals specific roles for importin α proteins
Source: Sci Rep. 2017 Feb 27;7:43323. doi: 10.1038/srep43323 (PMC5379994; doi:10.1038/srep43323)
Supplement: Supplementary Dataset SD1-H [file srep43323-s10.zip › I8P/8C1-siRNA-IMPa4-PSPC1/_/siRNA-IMPa4-10 PSPC1-A488 IMPa4-A546 DAPI 8C1-siRNA-IMP-a2-a4 V2.00_Statistics/siRNA-IMPa4-10 PSPC1-A488 IMPa4-A546 DAPI 8C1-siRNA-IMP-a2-a4 V2.00_Cell_Intensity_Min_Ch=1.csv]

Cell Intensity Min Ch=1
====================
Value	Unit	Category	Channel	Birth [s]	Death [s]	ID	OriginalID	Original Component Name	Original Component ID	Original Image Name	Original Image ID
0		Cell	1	0.000	1.000	0	0	siRNA-IMPa4-10 PSPC1-A488 IMPa4-A546 DAPI 8C1-siRNA-IMP-a2-a4 V2.00	0	25. siRNA-IMPa4-10 PSPC1-A488 DAPI IMPa4-A546_a_TileScan_001 (Stage 1 of 49)	00-bwMDDjRqNAaLaunFWMdLAA
0		Cell	1	0.000	1.000	1	1	siRNA-IMPa4-10 PSPC1-A488 IMPa4-A546 DAPI 8C1-siRNA-IMP-a2-a4 V2.00	0	25. siRNA-IMPa4-10 PSPC1-A488 DAPI IMPa4-A546_a_TileScan_001 (Stage 1 of 49)	00-bwMDDjRqNAaLaunFWMdLAA
0		Cell	1	0.000	1.000	2	2	siRNA-IMPa4-10 PSPC1-A488 IMPa4-A546 DAPI 8C1-siRNA-IMP-a2-a4 V2.00	0	25. siRNA-IMPa4-10 PSPC1-A488 DAPI IMPa4-A546_a_TileScan_001 (Stage 1 of 49)	00-bwMDDjRqNAaLaunFWMdLAA
0		Cell	1	0.000	1.000	3	3	siRNA-IMPa4-10 PSPC1-A488 IMPa4-A546 DAPI 8C1-siRNA-IMP-a2-a4 V2.00	0	25. siRNA-IMPa4-10 PSPC1-A488 DAPI IMPa4-A546_a_TileScan_001 (Stage 1 of 49)	00-bwMDDjRqNAaLaunFWMdLAA
0		Cell	1	0.000	1.000	4	4	siRNA-IMPa4-10 PSPC1-A488 IMPa4-A546 DAPI 8C1-siRNA-IMP-a2-a4 V2.00	0	25. siRNA-IMPa4-10 PSPC1-A488 DAPI IMPa4-A546_a_TileScan_001 (Stage 1 of 49)	00-bwMDDjRqNAaLaunFWMdLAA
0		Cell	1	0.000	1.000	5	5	siRNA-IMPa4-10 PSPC1-A488 IMPa4-A546 DAPI 8C1-siRNA-IMP-a2-a4 V2.00	0	25. siRNA-IMPa4-10 PSPC1-A488 DAPI IMPa4-A546_a_TileScan_001 (Stage 1 of 49)	00-bwMDDjRqNAaLaunFWMdLAA
0		Cell	1	0.000	1.000	6	6	siRNA-IMPa4-10 PSPC1-A488 IMPa4-A546 DAPI 8C1-siRNA-IMP-a2-a4 V2.00	0	25. siRNA-IMPa4-10 PSPC1-A488 DAPI IMPa4-A546_a_TileScan_001 (Stage 1 of 49)	00-bwMDDjRqNAaLaunFWMdLAA
0		Cell	1	0.000	1.000	7	7	siRNA-IMPa4-10 PSPC1-A488 IMPa4-A546 DAPI 8C1-siRNA-IMP-a2-a4 V2.00	0	25. siRNA-IMPa4-10 PSPC1-A488 DAPI IMPa4-A546_a_TileScan_001 (Stage 1 of 49)	00-bwMDDjRqNAaLaunFWMdLAA
0		Cell	1	0.000	1.000	8	0	siRNA-IMPa4-10 PSPC1-A488 IMPa4-A546 DAPI 8C1-siRNA-IMP-a2-a4 V2.00	0	25. siRNA-IMPa4-10 PSPC1-A488 DAPI IMPa4-A546_aa_TileScan_001 (Stage 27 of 49)	00-PnSsz3dvk8x4Z8YiykVviE
0		Cell	1	0.000	1.000	9	1	siRNA-IMPa4-10 PSPC1-A488 IMPa4-A546 DAPI 8C1-siRNA-IMP-a2-a4 V2.00	0	25. siRNA-IMPa4-10 PSPC1-A488 DAPI IMPa4-A546_aa_TileScan_001 (Stage 27 of 49)	00-PnSsz3dvk8x4Z8YiykVviE
0		Cell	1	0.000	1.000	10	2	siRNA-IMPa4-10 PSPC1-A488 IMPa4-A546 DAPI 8C1-siRNA-IMP-a2-a4 V2.00	0	25. siRNA-IMPa4-10 PSPC1-A488 DAPI IMPa4-A546_aa_TileScan_001 (Stage 27 of 49)	00-PnSsz3dvk8x4Z8YiykVviE
0		Cell	1	0.000	1.000	11	3	siRNA-IMPa4-10 PSPC1-A488 IMPa4-A546 DAPI 8C1-siRNA-IMP-a2-a4 V2.00	0	25. siRNA-IMPa4-10 PSPC1-A488 DAPI IMPa4-A546_aa_TileScan_001 (Stage 27 of 49)	00-PnSsz3dvk8x4Z8YiykVviE
0		Cell	1	0.000	1.000	12	4	siRNA-IMPa4-10 PSPC1-A488 IMPa4-A546 DAPI 8C1-siRNA-IMP-a2-a4 V2.00	0	25. siRNA-IMPa4-10 PSPC1-A488 DAPI IMPa4-A546_aa_TileScan_001 (Stage 27 of 49)	00-PnSsz3dvk8x4Z8YiykVviE
0		Cell	1	0.000	1.000	13	5	siRNA-IMPa4-10 PSPC1-A488 IMPa4-A546 DAPI 8C1-siRNA-IMP-a2-a4 V2.00	0	25. siRNA-IMPa4-10 PSPC1-A488 DAPI IMPa4-A546_aa_TileScan_001 (Stage 27 of 49)	00-PnSsz3dvk8x4Z8YiykVviE
0		Cell	1	0.000	1.000	14	6	siRNA-IMPa4-10 PSPC1-A488 IMPa4-A546 DAPI 8C1-siRNA-IMP-a2-a4 V2.00	0	25. siRNA-IMPa4-10 PSPC1-A488 DAPI IMPa4-A546_aa_TileScan_001 (Stage 27 of 49)	00-PnSsz3dvk8x4Z8YiykVviE
0		Cell	1	0.000	1.000	15	7	siRNA-IMPa4-10 PSPC1-A488 IMPa4-A546 DAPI 8C1-siRNA-IMP-a2-a4 V2.00	0	25. siRNA-IMPa4-10 PSPC1-A488 DAPI IMPa4-A546_aa_TileScan_001 (Stage 27 of 49)	00-PnSsz3dvk8x4Z8YiykVviE
0		Cell	1	0.000	1.000	16	8	siRNA-IMPa4-10 PSPC1-A488 IMPa4-A546 DAPI 8C1-siRNA-IMP-a2-a4 V2.00	0	25. siRNA-IMPa4-10 PSPC1-A488 DAPI IMPa4-A546_aa_TileScan_001 (Stage 27 of 49)	00-PnSsz3dvk8x4Z8YiykVviE
0		Cell	1	0.000	1.000	17	9	siRNA-IMPa4-10 PSPC1-A488 IMPa4-A546 DAPI 8C1-siRNA-IMP-a2-a4 V2.00	0	25. siRNA-IMPa4-10 PSPC1-A488 DAPI IMPa4-A546_aa_TileScan_001 (Stage 27 of 49)	00-PnSsz3dvk8x4Z8YiykVviE
0		Cell	1	0.000	1.000	18	10	siRNA-IMPa4-10 PSPC1-A488 IMPa4-A546 DAPI 8C1-siRNA-IMP-a2-a4 V2.00	0	25. siRNA-IMPa4-10 PSPC1-A488 DAPI IMPa4-A546_aa_TileScan_001 (Stage 27 of 49)	00-PnSsz3dvk8x4Z8YiykVviE
0		Cell	1	0.000	1.000	19	11	siRNA-IMPa4-10 PSPC1-A488 IMPa4-A546 DAPI 8C1-siRNA-IMP-a2-a4 V2.00	0	25. siRNA-IMPa4-10 PSPC1-A488 DAPI IMPa4-A546_aa_TileScan_001 (Stage 27 of 49)	00-PnSsz3dvk8x4Z8YiykVviE
0		Cell	1	0.000	1.000	20	12	siRNA-IMPa4-10 PSPC1-A488 IMPa4-A546 DAPI 8C1-siRNA-IMP-a2-a4 V2.00	0	25. siRNA-IMPa4-10 PSPC1-A488 DAPI IMPa4-A546_aa_TileScan_001 (Stage 27 of 49)	00-PnSsz3dvk8x4Z8YiykVviE
0		Cell	1	0.000	1.000	21	13	siRNA-IMPa4-10 PSPC1-A488 IMPa4-A546 DAPI 8C1-siRNA-IMP-a2-a4 V2.00	0	25. siRNA-IMPa4-10 PSPC1-A488 DAPI IMPa4-A546_aa_TileScan_001 (Stage 27 of 49)	00-PnSsz3dvk8x4Z8YiykVviE
0		Cell	1	0.000	1.000	22	14	siRNA-IMPa4-10 PSPC1-A488 IMPa4-A546 DAPI 8C1-siRNA-IMP-a2-a4 V2.00	0	25. siRNA-IMPa4-10 PSPC1-A488 DAPI IMPa4-A546_aa_TileScan_001 (Stage 27 of 49)	00-PnSsz3dvk8x4Z8YiykVviE
0		Cell	1	0.000	1.000	23	15	siRNA-IMPa4-10 PSPC1-A488 IMPa4-A546 DAPI 8C1-siRNA-IMP-a2-a4 V2.00	0	25. siRNA-IMPa4-10 PSPC1-A488 DAPI IMPa4-A546_aa_TileScan_001 (Stage 27 of 49)	00-PnSsz3dvk8x4Z8YiykVviE
0		Cell	1	0.000	1.000	24	16	siRNA-IMPa4-10 PSPC1-A488 IMPa4-A546 DAPI 8C1-siRNA-IMP-a2-a4 V2.00	0	25. siRNA-IMPa4-10 PSPC1-A488 DAPI IMPa4-A546_aa_TileScan_001 (Stage 27 of 49)	00-PnSsz3dvk8x4Z8YiykVviE
0		Cell	1	0.000	1.000	25	0	siRNA-IMPa4-10 PSPC1-A488 IMPa4-A546 DAPI 8C1-siRNA-IMP-a2-a4 V2.00	0	25. siRNA-IMPa4-10 PSPC1-A488 DAPI IMPa4-A546_ab_TileScan_001 (Stage 28 of 49)	00-sWtVmEozUfaDQPZK7detjd
0		Cell	1	0.000	1.000	26	1	siRNA-IMPa4-10 PSPC1-A488 IMPa4-A546 DAPI 8C1-siRNA-IMP-a2-a4 V2.00	0	25. siRNA-IMPa4-10 PSPC1-A488 DAPI IMPa4-A546_ab_TileScan_001 (Stage 28 of 49)	00-sWtVmEozUfaDQPZK7detjd
0		Cell	1	0.000	1.000	27	2	siRNA-IMPa4-10 PSPC1-A488 IMPa4-A546 DAPI 8C1-siRNA-IMP-a2-a4 V2.00	0	25. siRNA-IMPa4-10 PSPC1-A488 DAPI IMPa4-A546_ab_TileScan_001 (Stage 28 of 49)	00-sWtVmEozUfaDQPZK7detjd
0		Cell	1	0.000	1.000	28	3	siRNA-IMPa4-10 PSPC1-A488 IMPa4-A546 DAPI 8C1-siRNA-IMP-a2-a4 V2.00	0	25. siRNA-IMPa4-10 PSPC1-A488 DAPI IMPa4-A546_ab_TileScan_001 (Stage 28 of 49)	00-sWtVmEozUfaDQPZK7detjd
0		Cell	1	0.000	1.000	29	4	siRNA-IMPa4-10 PSPC1-A488 IMPa4-A546 DAPI 8C1-siRNA-IMP-a2-a4 V2.00	0	25. siRNA-IMPa4-10 PSPC1-A488 DAPI IMPa4-A546_ab_TileScan_001 (Stage 28 of 49)	00-sWtVmEozUfaDQPZK7detjd
0		Cell	1	0.000	1.000	30	5	siRNA-IMPa4-10 PSPC1-A488 IMPa4-A546 DAPI 8C1-siRNA-IMP-a2-a4 V2.00	0	25. siRNA-IMPa4-10 PSPC1-A488 DAPI IMPa4-A546_ab_TileScan_001 (Stage 28 of 49)	00-sWtVmEozUfaDQPZK7detjd
0		Cell	1	0.000	1.000	31	6	siRNA-IMPa4-10 PSPC1-A488 IMPa4-A546 DAPI 8C1-siRNA-IMP-a2-a4 V2.00	0	25. siRNA-IMPa4-10 PSPC1-A488 DAPI IMPa4-A546_ab_TileScan_001 (Stage 28 of 49)	00-sWtVmEozUfaDQPZK7detjd
0		Cell	1	0.000	1.000	32	7	siRNA-IMPa4-10 PSPC1-A488 IMPa4-A546 DAPI 8C1-siRNA-IMP-a2-a4 V2.00	0	25. siRNA-IMPa4-10 PSPC1-A488 DAPI IMPa4-A546_ab_TileScan_001 (Stage 28 of 49)	00-sWtVmEozUfaDQPZK7detjd
0		Cell	1	0.000	1.000	33	8	siRNA-IMPa4-10 PSPC1-A488 IMPa4-A546 DAPI 8C1-siRNA-IMP-a2-a4 V2.00	0	25. siRNA-IMPa4-10 PSPC1-A488 DAPI IMPa4-A546_ab_TileScan_001 (Stage 28 of 49)	00-sWtVmEozUfaDQPZK7detjd
0		Cell	1	0.000	1.000	34	9	siRNA-IMPa4-10 PSPC1-A488 IMPa4-A546 DAPI 8C1-siRNA-IMP-a2-a4 V2.00	0	25. siRNA-IMPa4-10 PSPC1-A488 DAPI IMPa4-A546_ab_TileScan_001 (Stage 28 of 49)	00-sWtVmEozUfaDQPZK7detjd
0		Cell	1	0.000	1.000	35	10	siRNA-IMPa4-10 PSPC1-A488 IMPa4-A546 DAPI 8C1-siRNA-IMP-a2-a4 V2.00	0	25. siRNA-IMPa4-10 PSPC1-A488 DAPI IMPa4-A546_ab_TileScan_001 (Stage 28 of 49)	00-sWtVmEozUfaDQPZK7detjd
0		Cell	1	0.000	1.000	36	11	siRNA-IMPa4-10 PSPC1-A488 IMPa4-A546 DAPI 8C1-siRNA-IMP-a2-a4 V2.00	0	25. siRNA-IMPa4-10 PSPC1-A488 DAPI IMPa4-A546_ab_TileScan_001 (Stage 28 of 49)	00-sWtVmEozUfaDQPZK7detjd
0		Cell	1	0.000	1.000	37	12	siRNA-IMPa4-10 PSPC1-A488 IMPa4-A546 DAPI 8C1-siRNA-IMP-a2-a4 V2.00	0	25. siRNA-IMPa4-10 PSPC1-A488 DAPI IMPa4-A546_ab_TileScan_001 (Stage 28 of 49)	00-sWtVmEozUfaDQPZK7detjd
0		Cell	1	0.000	1.000	38	13	siRNA-IMPa4-10 PSPC1-A488 IMPa4-A546 DAPI 8C1-siRNA-IMP-a2-a4 V2.00	0	25. siRNA-IMPa4-10 PSPC1-A488 DAPI IMPa4-A546_ab_TileScan_001 (Stage 28 of 49)	00-sWtVmEozUfaDQPZK7detjd
0		Cell	1	0.000	1.000	39	14	siRNA-IMPa4-10 PSPC1-A488 IMPa4-A546 DAPI 8C1-siRNA-IMP-a2-a4 V2.00	0	25. siRNA-IMPa4-10 PSPC1-A488 DAPI IMPa4-A546_ab_TileScan_001 (Stage 28 of 49)	00-sWtVmEozUfaDQPZK7detjd
0		Cell	1	0.000	1.000	40	15	siRNA-IMPa4-10 PSPC1-A488 IMPa4-A546 DAPI 8C1-siRNA-IMP-a2-a4 V2.00	0	25. siRNA-IMPa4-10 PSPC1-A488 DAPI IMPa4-A546_ab_TileScan_001 (Stage 28 of 49)	00-sWtVmEozUfaDQPZK7detjd
0		Cell	1	0.000	1.000	41	16	siRNA-IMPa4-10 PSPC1-A488 IMPa4-A546 DAPI 8C1-siRNA-IMP-a2-a4 V2.00	0	25. siRNA-IMPa4-10 PSPC1-A488 DAPI IMPa4-A546_ab_TileScan_001 (Stage 28 of 49)	00-sWtVmEozUfaDQPZK7detjd
0		Cell	1	0.000	1.000	42	17	siRNA-IMPa4-10 PSPC1-A488 IMPa4-A546 DAPI 8C1-siRNA-IMP-a2-a4 V2.00	0	25. siRNA-IMPa4-10 PSPC1-A488 DAPI IMPa4-A546_ab_TileScan_001 (Stage 28 of 49)	00-sWtVmEozUfaDQPZK7detjd
0		Cell	1	0.000	1.000	43	18	siRNA-IMPa4-10 PSPC1-A488 IMPa4-A546 DAPI 8C1-siRNA-IMP-a2-a4 V2.00	0	25. siRNA-IMPa4-10 PSPC1-A488 DAPI IMPa4-A546_ab_TileScan_001 (Stage 28 of 49)	00-sWtVmEozUfaDQPZK7detjd
0		Cell	1	0.000	1.000	44	0	siRNA-IMPa4-10 PSPC1-A488 IMPa4-A546 DAPI 8C1-siRNA-IMP-a2-a4 V2.00	0	25. siRNA-IMPa4-10 PSPC1-A488 DAPI IMPa4-A546_ac_TileScan_001 (Stage 29 of 49)	00-hqf85GDTeXgha6New2CsXU
0		Cell	1	0.000	1.000	45	1	siRNA-IMPa4-10 PSPC1-A488 IMPa4-A546 DAPI 8C1-siRNA-IMP-a2-a4 V2.00	0	25. siRNA-IMPa4-10 PSPC1-A488 DAPI IMPa4-A546_ac_TileScan_001 (Stage 29 of 49)	00-hqf85GDTeXgha6New2CsXU
0		Cell	1	0.000	1.000	46	2	siRNA-IMPa4-10 PSPC1-A488 IMPa4-A546 DAPI 8C1-siRNA-IMP-a2-a4 V2.00	0	25. siRNA-IMPa4-10 PSPC1-A488 DAPI IMPa4-A546_ac_TileScan_001 (Stage 29 of 49)	00-hqf85GDTeXgha6New2CsXU
0		Cell	1	0.000	1.000	47	3	siRNA-IMPa4-10 PSPC1-A488 IMPa4-A546 DAPI 8C1-siRNA-IMP-a2-a4 V2.00	0	25. siRNA-IMPa4-10 PSPC1-A488 DAPI IMPa4-A546_ac_TileScan_001 (Stage 29 of 49)	00-hqf85GDTeXgha6New2CsXU
0		Cell	1	0.000	1.000	48	4	siRNA-IMPa4-10 PSPC1-A488 IMPa4-A546 DAPI 8C1-siRNA-IMP-a2-a4 V2.00	0	25. siRNA-IMPa4-10 PSPC1-A488 DAPI IMPa4-A546_ac_TileScan_001 (Stage 29 of 49)	00-hqf85GDTeXgha6New2CsXU
0		Cell	1	0.000	1.000	49	5	siRNA-IMPa4-10 PSPC1-A488 IMPa4-A546 DAPI 8C1-siRNA-IMP-a2-a4 V2.00	0	25. siRNA-IMPa4-10 PSPC1-A488 DAPI IMPa4-A546_ac_TileScan_001 (Stage 29 of 49)	00-hqf85GDTeXgha6New2CsXU
0		Cell	1	0.000	1.000	50	6	siRNA-IMPa4-10 PSPC1-A488 IMPa4-A546 DAPI 8C1-siRNA-IMP-a2-a4 V2.00	0	25. siRNA-IMPa4-10 PSPC1-A488 DAPI IMPa4-A546_ac_TileScan_001 (Stage 29 of 49)	00-hqf85GDTeXgha6New2CsXU
0		Cell	1	0.000	1.000	51	7	siRNA-IMPa4-10 PSPC1-A488 IMPa4-A546 DAPI 8C1-siRNA-IMP-a2-a4 V2.00	0	25. siRNA-IMPa4-10 PSPC1-A488 DAPI IMPa4-A546_ac_TileScan_001 (Stage 29 of 49)	00-hqf85GDTeXgha6New2CsXU
0		Cell	1	0.000	1.000	52	8	siRNA-IMPa4-10 PSPC1-A488 IMPa4-A546 DAPI 8C1-siRNA-IMP-a2-a4 V2.00	0	25. siRNA-IMPa4-10 PSPC1-A488 DAPI IMPa4-A546_ac_TileScan_001 (Stage 29 of 49)	00-hqf85GDTeXgha6New2CsXU
0		Cell	1	0.000	1.000	53	9	siRNA-IMPa4-10 PSPC1-A488 IMPa4-A546 DAPI 8C1-siRNA-IMP-a2-a4 V2.00	0	25. siRNA-IMPa4-10 PSPC1-A488 DAPI IMPa4-A546_ac_TileScan_001 (Stage 29 of 49)	00-hqf85GDTeXgha6New2CsXU
0		Cell	1	0.000	1.000	54	10	siRNA-IMPa4-10 PSPC1-A488 IMPa4-A546 DAPI 8C1-siRNA-IMP-a2-a4 V2.00	0	25. siRNA-IMPa4-10 PSPC1-A488 DAPI IMPa4-A546_ac_TileScan_001 (Stage 29 of 49)	00-hqf85GDTeXgha6New2CsXU
0		Cell	1	0.000	1.000	55	11	siRNA-IMPa4-10 PSPC1-A488 IMPa4-A546 DAPI 8C1-siRNA-IMP-a2-a4 V2.00	0	25. siRNA-IMPa4-10 PSPC1-A488 DAPI IMPa4-A546_ac_TileScan_001 (Stage 29 of 49)	00-hqf85GDTeXgha6New2CsXU
0		Cell	1	0.000	1.000	56	12	siRNA-IMPa4-10 PSPC1-A488 IMPa4-A546 DAPI 8C1-siRNA-IMP-a2-a4 V2.00	0	25. siRNA-IMPa4-10 PSPC1-A488 DAPI IMPa4-A546_ac_TileScan_001 (Stage 29 of 49)	00-hqf85GDTeXgha6New2CsXU
0		Cell	1	0.000	1.000	57	13	siRNA-IMPa4-10 PSPC1-A488 IMPa4-A546 DAPI 8C1-siRNA-IMP-a2-a4 V2.00	0	25. siRNA-IMPa4-10 PSPC1-A488 DAPI IMPa4-A546_ac_TileScan_001 (Stage 29 of 49)	00-hqf85GDTeXgha6New2CsXU
0		Cell	1	0.000	1.000	58	14	siRNA-IMPa4-10 PSPC1-A488 IMPa4-A546 DAPI 8C1-siRNA-IMP-a2-a4 V2.00	0	25. siRNA-IMPa4-10 PSPC1-A488 DAPI IMPa4-A546_ac_TileScan_001 (Stage 29 of 49)	00-hqf85GDTeXgha6New2CsXU
0		Cell	1	0.000	1.000	59	15	siRNA-IMPa4-10 PSPC1-A488 IMPa4-A546 DAPI 8C1-siRNA-IMP-a2-a4 V2.00	0	25. siRNA-IMPa4-10 PSPC1-A488 DAPI IMPa4-A546_ac_TileScan_001 (Stage 29 of 49)	00-hqf85GDTeXgha6New2CsXU
0		Cell	1	0.000	1.000	60	0	siRNA-IMPa4-10 PSPC1-A488 IMPa4-A546 DAPI 8C1-siRNA-IMP-a2-a4 V2.00	0	25. siRNA-IMPa4-10 PSPC1-A488 DAPI IMPa4-A546_ad_TileScan_001 (Stage 30 of 49)	00-GvJi4NQfjyjdCidWMVfZ6B
0		Cell	1	0.000	1.000	61	1	siRNA-IMPa4-10 PSPC1-A488 IMPa4-A546 DAPI 8C1-siRNA-IMP-a2-a4 V2.00	0	25. siRNA-IMPa4-10 PSPC1-A488 DAPI IMPa4-A546_ad_TileScan_001 (Stage 30 of 49)	00-GvJi4NQfjyjdCidWMVfZ6B
0		Cell	1	0.000	1.000	62	2	siRNA-IMPa4-10 PSPC1-A488 IMPa4-A546 DAPI 8C1-siRNA-IMP-a2-a4 V2.00	0	25. siRNA-IMPa4-10 PSPC1-A488 DAPI IMPa4-A546_ad_TileScan_001 (Stage 30 of 49)	00-GvJi4NQfjyjdCidWMVfZ6B
0		Cell	1	0.000	1.000	63	3	siRNA-IMPa4-10 PSPC1-A488 IMPa4-A546 DAPI 8C1-siRNA-IMP-a2-a4 V2.00	0	25. siRNA-IMPa4-10 PSPC1-A488 DAPI IMPa4-A546_ad_TileScan_001 (Stage 30 of 49)	00-GvJi4NQfjyjdCidWMVfZ6B
0		Cell	1	0.000	1.000	64	4	siRNA-IMPa4-10 PSPC1-A488 IMPa4-A546 DAPI 8C1-siRNA-IMP-a2-a4 V2.00	0	25. siRNA-IMPa4-10 PSPC1-A488 DAPI IMPa4-A546_ad_TileScan_001 (Stage 30 of 49)	00-GvJi4NQfjyjdCidWMVfZ6B
0		Cell	1	0.000	1.000	65	5	siRNA-IMPa4-10 PSPC1-A488 IMPa4-A546 DAPI 8C1-siRNA-IMP-a2-a4 V2.00	0	25. siRNA-IMPa4-10 PSPC1-A488 DAPI IMPa4-A546_ad_TileScan_001 (Stage 30 of 49)	00-GvJi4NQfjyjdCidWMVfZ6B
0		Cell	1	0.000	1.000	66	6	siRNA-IMPa4-10 PSPC1-A488 IMPa4-A546 DAPI 8C1-siRNA-IMP-a2-a4 V2.00	0	25. siRNA-IMPa4-10 PSPC1-A488 DAPI IMPa4-A546_ad_TileScan_001 (Stage 30 of 49)	00-GvJi4NQfjyjdCidWMVfZ6B
0		Cell	1	0.000	1.000	67	7	siRNA-IMPa4-10 PSPC1-A488 IMPa4-A546 DAPI 8C1-siRNA-IMP-a2-a4 V2.00	0	25. siRNA-IMPa4-10 PSPC1-A488 DAPI IMPa4-A546_ad_TileScan_001 (Stage 30 of 49)	00-GvJi4NQfjyjdCidWMVfZ6B
0		Cell	1	0.000	1.000	68	8	siRNA-IMPa4-10 PSPC1-A488 IMPa4-A546 DAPI 8C1-siRNA-IMP-a2-a4 V2.00	0	25. siRNA-IMPa4-10 PSPC1-A488 DAPI IMPa4-A546_ad_TileScan_001 (Stage 30 of 49)	00-GvJi4NQfjyjdCidWMVfZ6B
0		Cell	1	0.000	1.000	69	9	siRNA-IMPa4-10 PSPC1-A488 IMPa4-A546 DAPI 8C1-siRNA-IMP-a2-a4 V2.00	0	25. siRNA-IMPa4-10 PSPC1-A488 DAPI IMPa4-A546_ad_TileScan_001 (Stage 30 of 49)	00-GvJi4NQfjyjdCidWMVfZ6B
0		Cell	1	0.000	1.000	70	10	siRNA-IMPa4-10 PSPC1-A488 IMPa4-A546 DAPI 8C1-siRNA-IMP-a2-a4 V2.00	0	25. siRNA-IMPa4-10 PSPC1-A488 DAPI IMPa4-A546_ad_TileScan_001 (Stage 30 of 49)	00-GvJi4NQfjyjdCidWMVfZ6B
0		Cell	1	0.000	1.000	71	11	siRNA-IMPa4-10 PSPC1-A488 IMPa4-A546 DAPI 8C1-siRNA-IMP-a2-a4 V2.00	0	25. siRNA-IMPa4-10 PSPC1-A488 DAPI IMPa4-A546_ad_TileScan_001 (Stage 30 of 49)	00-GvJi4NQfjyjdCidWMVfZ6B
0		Cell	1	0.000	1.000	72	12	siRNA-IMPa4-10 PSPC1-A488 IMPa4-A546 DAPI 8C1-siRNA-IMP-a2-a4 V2.00	0	25. siRNA-IMPa4-10 PSPC1-A488 DAPI IMPa4-A546_ad_TileScan_001 (Stage 30 of 49)	00-GvJi4NQfjyjdCidWMVfZ6B
0		Cell	1	0.000	1.000	73	13	siRNA-IMPa4-10 PSPC1-A488 IMPa4-A546 DAPI 8C1-siRNA-IMP-a2-a4 V2.00	0	25. siRNA-IMPa4-10 PSPC1-A488 DAPI IMPa4-A546_ad_TileScan_001 (Stage 30 of 49)	00-GvJi4NQfjyjdCidWMVfZ6B
0		Cell	1	0.000	1.000	74	14	siRNA-IMPa4-10 PSPC1-A488 IMPa4-A546 DAPI 8C1-siRNA-IMP-a2-a4 V2.00	0	25. siRNA-IMPa4-10 PSPC1-A488 DAPI IMPa4-A546_ad_TileScan_001 (Stage 30 of 49)	00-GvJi4NQfjyjdCidWMVfZ6B
0		Cell	1	0.000	1.000	75	15	siRNA-IMPa4-10 PSPC1-A488 IMPa4-A546 DAPI 8C1-siRNA-IMP-a2-a4 V2.00	0	25. siRNA-IMPa4-10 PSPC1-A488 DAPI IMPa4-A546_ad_TileScan_001 (Stage 30 of 49)	00-GvJi4NQfjyjdCidWMVfZ6B
0		Cell	1	0.000	1.000	76	16	siRNA-IMPa4-10 PSPC1-A488 IMPa4-A546 DAPI 8C1-siRNA-IMP-a2-a4 V2.00	0	25. siRNA-IMPa4-10 PSPC1-A488 DAPI IMPa4-A546_ad_TileScan_001 (Stage 30 of 49)	00-GvJi4NQfjyjdCidWMVfZ6B
0		Cell	1	0.000	1.000	77	17	siRNA-IMPa4-10 PSPC1-A488 IMPa4-A546 DAPI 8C1-siRNA-IMP-a2-a4 V2.00	0	25. siRNA-IMPa4-10 PSPC1-A488 DAPI IMPa4-A546_ad_TileScan_001 (Stage 30 of 49)	00-GvJi4NQfjyjdCidWMVfZ6B
0		Cell	1	0.000	1.000	78	0	siRNA-IMPa4-10 PSPC1-A488 IMPa4-A546 DAPI 8C1-siRNA-IMP-a2-a4 V2.00	0	25. siRNA-IMPa4-10 PSPC1-A488 DAPI IMPa4-A546_ae_TileScan_001 (Stage 31 of 49)	00-C52rDwJ2c9R3eh7tA3amET
0		Cell	1	0.000	1.000	79	1	siRNA-IMPa4-10 PSPC1-A488 IMPa4-A546 DAPI 8C1-siRNA-IMP-a2-a4 V2.00	0	25. siRNA-IMPa4-10 PSPC1-A488 DAPI IMPa4-A546_ae_TileScan_001 (Stage 31 of 49)	00-C52rDwJ2c9R3eh7tA3amET
0		Cell	1	0.000	1.000	80	2	siRNA-IMPa4-10 PSPC1-A488 IMPa4-A546 DAPI 8C1-siRNA-IMP-a2-a4 V2.00	0	25. siRNA-IMPa4-10 PSPC1-A488 DAPI IMPa4-A546_ae_TileScan_001 (Stage 31 of 49)	00-C52rDwJ2c9R3eh7tA3amET
0		Cell	1	0.000	1.000	81	3	siRNA-IMPa4-10 PSPC1-A488 IMPa4-A546 DAPI 8C1-siRNA-IMP-a2-a4 V2.00	0	25. siRNA-IMPa4-10 PSPC1-A488 DAPI IMPa4-A546_ae_TileScan_001 (Stage 31 of 49)	00-C52rDwJ2c9R3eh7tA3amET
0		Cell	1	0.000	1.000	82	4	siRNA-IMPa4-10 PSPC1-A488 IMPa4-A546 DAPI 8C1-siRNA-IMP-a2-a4 V2.00	0	25. siRNA-IMPa4-10 PSPC1-A488 DAPI IMPa4-A546_ae_TileScan_001 (Stage 31 of 49)	00-C52rDwJ2c9R3eh7tA3amET
0		Cell	1	0.000	1.000	83	5	siRNA-IMPa4-10 PSPC1-A488 IMPa4-A546 DAPI 8C1-siRNA-IMP-a2-a4 V2.00	0	25. siRNA-IMPa4-10 PSPC1-A488 DAPI IMPa4-A546_ae_TileScan_001 (Stage 31 of 49)	00-C52rDwJ2c9R3eh7tA3amET
0		Cell	1	0.000	1.000	84	6	siRNA-IMPa4-10 PSPC1-A488 IMPa4-A546 DAPI 8C1-siRNA-IMP-a2-a4 V2.00	0	25. siRNA-IMPa4-10 PSPC1-A488 DAPI IMPa4-A546_ae_TileScan_001 (Stage 31 of 49)	00-C52rDwJ2c9R3eh7tA3amET
0		Cell	1	0.000	1.000	85	7	siRNA-IMPa4-10 PSPC1-A488 IMPa4-A546 DAPI 8C1-siRNA-IMP-a2-a4 V2.00	0	25. siRNA-IMPa4-10 PSPC1-A488 DAPI IMPa4-A546_ae_TileScan_001 (Stage 31 of 49)	00-C52rDwJ2c9R3eh7tA3amET
0		Cell	1	0.000	1.000	86	8	siRNA-IMPa4-10 PSPC1-A488 IMPa4-A546 DAPI 8C1-siRNA-IMP-a2-a4 V2.00	0	25. siRNA-IMPa4-10 PSPC1-A488 DAPI IMPa4-A546_ae_TileScan_001 (Stage 31 of 49)	00-C52rDwJ2c9R3eh7tA3amET
0		Cell	1	0.000	1.000	87	9	siRNA-IMPa4-10 PSPC1-A488 IMPa4-A546 DAPI 8C1-siRNA-IMP-a2-a4 V2.00	0	25. siRNA-IMPa4-10 PSPC1-A488 DAPI IMPa4-A546_ae_TileScan_001 (Stage 31 of 49)	00-C52rDwJ2c9R3eh7tA3amET
0		Cell	1	0.000	1.000	88	10	siRNA-IMPa4-10 PSPC1-A488 IMPa4-A546 DAPI 8C1-siRNA-IMP-a2-a4 V2.00	0	25. siRNA-IMPa4-10 PSPC1-A488 DAPI IMPa4-A546_ae_TileScan_001 (Stage 31 of 49)	00-C52rDwJ2c9R3eh7tA3amET
0		Cell	1	0.000	1.000	89	11	siRNA-IMPa4-10 PSPC1-A488 IMPa4-A546 DAPI 8C1-siRNA-IMP-a2-a4 V2.00	0	25. siRNA-IMPa4-10 PSPC1-A488 DAPI IMPa4-A546_ae_TileScan_001 (Stage 31 of 49)	00-C52rDwJ2c9R3eh7tA3amET
0		Cell	1	0.000	1.000	90	12	siRNA-IMPa4-10 PSPC1-A488 IMPa4-A546 DAPI 8C1-siRNA-IMP-a2-a4 V2.00	0	25. siRNA-IMPa4-10 PSPC1-A488 DAPI IMPa4-A546_ae_TileScan_001 (Stage 31 of 49)	00-C52rDwJ2c9R3eh7tA3amET
0		Cell	1	0.000	1.000	91	13	siRNA-IMPa4-10 PSPC1-A488 IMPa4-A546 DAPI 8C1-siRNA-IMP-a2-a4 V2.00	0	25. siRNA-IMPa4-10 PSPC1-A488 DAPI IMPa4-A546_ae_TileScan_001 (Stage 31 of 49)	00-C52rDwJ2c9R3eh7tA3amET
0		Cell	1	0.000	1.000	92	14	siRNA-IMPa4-10 PSPC1-A488 IMPa4-A546 DAPI 8C1-siRNA-IMP-a2-a4 V2.00	0	25. siRNA-IMPa4-10 PSPC1-A488 DAPI IMPa4-A546_ae_TileScan_001 (Stage 31 of 49)	00-C52rDwJ2c9R3eh7tA3amET
0		Cell	1	0.000	1.000	93	0	siRNA-IMPa4-10 PSPC1-A488 IMPa4-A546 DAPI 8C1-siRNA-IMP-a2-a4 V2.00	0	25. siRNA-IMPa4-10 PSPC1-A488 DAPI IMPa4-A546_af_TileScan_001 (Stage 32 of 49)	00-KsoozW3cD5y6kWdwUY8jTL
0		Cell	1	0.000	1.000	94	1	siRNA-IMPa4-10 PSPC1-A488 IMPa4-A546 DAPI 8C1-siRNA-IMP-a2-a4 V2.00	0	25. siRNA-IMPa4-10 PSPC1-A488 DAPI IMPa4-A546_af_TileScan_001 (Stage 32 of 49)	00-KsoozW3cD5y6kWdwUY8jTL
0		Cell	1	0.000	1.000	95	2	siRNA-IMPa4-10 PSPC1-A488 IMPa4-A546 DAPI 8C1-siRNA-IMP-a2-a4 V2.00	0	25. siRNA-IMPa4-10 PSPC1-A488 DAPI IMPa4-A546_af_TileScan_001 (Stage 32 of 49)	00-KsoozW3cD5y6kWdwUY8jTL
0		Cell	1	0.000	1.000	96	3	siRNA-IMPa4-10 PSPC1-A488 IMPa4-A546 DAPI 8C1-siRNA-IMP-a2-a4 V2.00	0	25. siRNA-IMPa4-10 PSPC1-A488 DAPI IMPa4-A546_af_TileScan_001 (Stage 32 of 49)	00-KsoozW3cD5y6kWdwUY8jTL
0		Cell	1	0.000	1.000	97	4	siRNA-IMPa4-10 PSPC1-A488 IMPa4-A546 DAPI 8C1-siRNA-IMP-a2-a4 V2.00	0	25. siRNA-IMPa4-10 PSPC1-A488 DAPI IMPa4-A546_af_TileScan_001 (Stage 32 of 49)	00-KsoozW3cD5y6kWdwUY8jTL
0		Cell	1	0.000	1.000	98	5	siRNA-IMPa4-10 PSPC1-A488 IMPa4-A546 DAPI 8C1-siRNA-IMP-a2-a4 V2.00	0	25. siRNA-IMPa4-10 PSPC1-A488 DAPI IMPa4-A546_af_TileScan_001 (Stage 32 of 49)	00-KsoozW3cD5y6kWdwUY8jTL
0		Cell	1	0.000	1.000	99	6	siRNA-IMPa4-10 PSPC1-A488 IMPa4-A546 DAPI 8C1-siRNA-IMP-a2-a4 V2.00	0	25. siRNA-IMPa4-10 PSPC1-A488 DAPI IMPa4-A546_af_TileScan_001 (Stage 32 of 49)	00-KsoozW3cD5y6kWdwUY8jTL
0		Cell	1	0.000	1.000	100	7	siRNA-IMPa4-10 PSPC1-A488 IMPa4-A546 DAPI 8C1-siRNA-IMP-a2-a4 V2.00	0	25. siRNA-IMPa4-10 PSPC1-A488 DAPI IMPa4-A546_af_TileScan_001 (Stage 32 of 49)	00-KsoozW3cD5y6kWdwUY8jTL
0		Cell	1	0.000	1.000	101	8	siRNA-IMPa4-10 PSPC1-A488 IMPa4-A546 DAPI 8C1-siRNA-IMP-a2-a4 V2.00	0	25. siRNA-IMPa4-10 PSPC1-A488 DAPI IMPa4-A546_af_TileScan_001 (Stage 32 of 49)	00-KsoozW3cD5y6kWdwUY8jTL
0		Cell	1	0.000	1.000	102	9	siRNA-IMPa4-10 PSPC1-A488 IMPa4-A546 DAPI 8C1-siRNA-IMP-a2-a4 V2.00	0	25. siRNA-IMPa4-10 PSPC1-A488 DAPI IMPa4-A546_af_TileScan_001 (Stage 32 of 49)	00-KsoozW3cD5y6kWdwUY8jTL
0		Cell	1	0.000	1.000	103	10	siRNA-IMPa4-10 PSPC1-A488 IMPa4-A546 DAPI 8C1-siRNA-IMP-a2-a4 V2.00	0	25. siRNA-IMPa4-10 PSPC1-A488 DAPI IMPa4-A546_af_TileScan_001 (Stage 32 of 49)	00-KsoozW3cD5y6kWdwUY8jTL
0		Cell	1	0.000	1.000	104	11	siRNA-IMPa4-10 PSPC1-A488 IMPa4-A546 DAPI 8C1-siRNA-IMP-a2-a4 V2.00	0	25. siRNA-IMPa4-10 PSPC1-A488 DAPI IMPa4-A546_af_TileScan_001 (Stage 32 of 49)	00-KsoozW3cD5y6kWdwUY8jTL
0		Cell	1	0.000	1.000	105	12	siRNA-IMPa4-10 PSPC1-A488 IMPa4-A546 DAPI 8C1-siRNA-IMP-a2-a4 V2.00	0	25. siRNA-IMPa4-10 PSPC1-A488 DAPI IMPa4-A546_af_TileScan_001 (Stage 32 of 49)	00-KsoozW3cD5y6kWdwUY8jTL
0		Cell	1	0.000	1.000	106	13	siRNA-IMPa4-10 PSPC1-A488 IMPa4-A546 DAPI 8C1-siRNA-IMP-a2-a4 V2.00	0	25. siRNA-IMPa4-10 PSPC1-A488 DAPI IMPa4-A546_af_TileScan_001 (Stage 32 of 49)	00-KsoozW3cD5y6kWdwUY8jTL
0		Cell	1	0.000	1.000	107	14	siRNA-IMPa4-10 PSPC1-A488 IMPa4-A546 DAPI 8C1-siRNA-IMP-a2-a4 V2.00	0	25. siRNA-IMPa4-10 PSPC1-A488 DAPI IMPa4-A546_af_TileScan_001 (Stage 32 of 49)	00-KsoozW3cD5y6kWdwUY8jTL
0		Cell	1	0.000	1.000	108	15	siRNA-IMPa4-10 PSPC1-A488 IMPa4-A546 DAPI 8C1-siRNA-IMP-a2-a4 V2.00	0	25. siRNA-IMPa4-10 PSPC1-A488 DAPI IMPa4-A546_af_TileScan_001 (Stage 32 of 49)	00-KsoozW3cD5y6kWdwUY8jTL
0		Cell	1	0.000	1.000	109	0	siRNA-IMPa4-10 PSPC1-A488 IMPa4-A546 DAPI 8C1-siRNA-IMP-a2-a4 V2.00	0	25. siRNA-IMPa4-10 PSPC1-A488 DAPI IMPa4-A546_ag_TileScan_001 (Stage 33 of 49)	00-CvJqcV2LVft5XBbVkXFTCK
0		Cell	1	0.000	1.000	110	1	siRNA-IMPa4-10 PSPC1-A488 IMPa4-A546 DAPI 8C1-siRNA-IMP-a2-a4 V2.00	0	25. siRNA-IMPa4-10 PSPC1-A488 DAPI IMPa4-A546_ag_TileScan_001 (Stage 33 of 49)	00-CvJqcV2LVft5XBbVkXFTCK
0		Cell	1	0.000	1.000	111	2	siRNA-IMPa4-10 PSPC1-A488 IMPa4-A546 DAPI 8C1-siRNA-IMP-a2-a4 V2.00	0	25. siRNA-IMPa4-10 PSPC1-A488 DAPI IMPa4-A546_ag_TileScan_001 (Stage 33 of 49)	00-CvJqcV2LVft5XBbVkXFTCK
0		Cell	1	0.000	1.000	112	3	siRNA-IMPa4-10 PSPC1-A488 IMPa4-A546 DAPI 8C1-siRNA-IMP-a2-a4 V2.00	0	25. siRNA-IMPa4-10 PSPC1-A488 DAPI IMPa4-A546_ag_TileScan_001 (Stage 33 of 49)	00-CvJqcV2LVft5XBbVkXFTCK
0		Cell	1	0.000	1.000	113	4	siRNA-IMPa4-10 PSPC1-A488 IMPa4-A546 DAPI 8C1-siRNA-IMP-a2-a4 V2.00	0	25. siRNA-IMPa4-10 PSPC1-A488 DAPI IMPa4-A546_ag_TileScan_001 (Stage 33 of 49)	00-CvJqcV2LVft5XBbVkXFTCK
0		Cell	1	0.000	1.000	114	5	siRNA-IMPa4-10 PSPC1-A488 IMPa4-A546 DAPI 8C1-siRNA-IMP-a2-a4 V2.00	0	25. siRNA-IMPa4-10 PSPC1-A488 DAPI IMPa4-A546_ag_TileScan_001 (Stage 33 of 49)	00-CvJqcV2LVft5XBbVkXFTCK
0		Cell	1	0.000	1.000	115	6	siRNA-IMPa4-10 PSPC1-A488 IMPa4-A546 DAPI 8C1-siRNA-IMP-a2-a4 V2.00	0	25. siRNA-IMPa4-10 PSPC1-A488 DAPI IMPa4-A546_ag_TileScan_001 (Stage 33 of 49)	00-CvJqcV2LVft5XBbVkXFTCK
0		Cell	1	0.000	1.000	116	7	siRNA-IMPa4-10 PSPC1-A488 IMPa4-A546 DAPI 8C1-siRNA-IMP-a2-a4 V2.00	0	25. siRNA-IMPa4-10 PSPC1-A488 DAPI IMPa4-A546_ag_TileScan_001 (Stage 33 of 49)	00-CvJqcV2LVft5XBbVkXFTCK
0		Cell	1	0.000	1.000	117	8	siRNA-IMPa4-10 PSPC1-A488 IMPa4-A546 DAPI 8C1-siRNA-IMP-a2-a4 V2.00	0	25. siRNA-IMPa4-10 PSPC1-A488 DAPI IMPa4-A546_ag_TileScan_001 (Stage 33 of 49)	00-CvJqcV2LVft5XBbVkXFTCK
0		Cell	1	0.000	1.000	118	9	siRNA-IMPa4-10 PSPC1-A488 IMPa4-A546 DAPI 8C1-siRNA-IMP-a2-a4 V2.00	0	25. siRNA-IMPa4-10 PSPC1-A488 DAPI IMPa4-A546_ag_TileScan_001 (Stage 33 of 49)	00-CvJqcV2LVft5XBbVkXFTCK
0		Cell	1	0.000	1.000	119	10	siRNA-IMPa4-10 PSPC1-A488 IMPa4-A546 DAPI 8C1-siRNA-IMP-a2-a4 V2.00	0	25. siRNA-IMPa4-10 PSPC1-A488 DAPI IMPa4-A546_ag_TileScan_001 (Stage 33 of 49)	00-CvJqcV2LVft5XBbVkXFTCK
0		Cell	1	0.000	1.000	120	11	siRNA-IMPa4-10 PSPC1-A488 IMPa4-A546 DAPI 8C1-siRNA-IMP-a2-a4 V2.00	0	25. siRNA-IMPa4-10 PSPC1-A488 DAPI IMPa4-A546_ag_TileScan_001 (Stage 33 of 49)	00-CvJqcV2LVft5XBbVkXFTCK
0		Cell	1	0.000	1.000	121	12	siRNA-IMPa4-10 PSPC1-A488 IMPa4-A546 DAPI 8C1-siRNA-IMP-a2-a4 V2.00	0	25. siRNA-IMPa4-10 PSPC1-A488 DAPI IMPa4-A546_ag_TileScan_001 (Stage 33 of 49)	00-CvJqcV2LVft5XBbVkXFTCK
0		Cell	1	0.000	1.000	122	13	siRNA-IMPa4-10 PSPC1-A488 IMPa4-A546 DAPI 8C1-siRNA-IMP-a2-a4 V2.00	0	25. siRNA-IMPa4-10 PSPC1-A488 DAPI IMPa4-A546_ag_TileScan_001 (Stage 33 of 49)	00-CvJqcV2LVft5XBbVkXFTCK
0		Cell	1	0.000	1.000	123	14	siRNA-IMPa4-10 PSPC1-A488 IMPa4-A546 DAPI 8C1-siRNA-IMP-a2-a4 V2.00	0	25. siRNA-IMPa4-10 PSPC1-A488 DAPI IMPa4-A546_ag_TileScan_001 (Stage 33 of 49)	00-CvJqcV2LVft5XBbVkXFTCK
0		Cell	1	0.000	1.000	124	15	siRNA-IMPa4-10 PSPC1-A488 IMPa4-A546 DAPI 8C1-siRNA-IMP-a2-a4 V2.00	0	25. siRNA-IMPa4-10 PSPC1-A488 DAPI IMPa4-A546_ag_TileScan_001 (Stage 33 of 49)	00-CvJqcV2LVft5XBbVkXFTCK
0		Cell	1	0.000	1.000	125	16	siRNA-IMPa4-10 PSPC1-A488 IMPa4-A546 DAPI 8C1-siRNA-IMP-a2-a4 V2.00	0	25. siRNA-IMPa4-10 PSPC1-A488 DAPI IMPa4-A546_ag_TileScan_001 (Stage 33 of 49)	00-CvJqcV2LVft5XBbVkXFTCK
0		Cell	1	0.000	1.000	126	17	siRNA-IMPa4-10 PSPC1-A488 IMPa4-A546 DAPI 8C1-siRNA-IMP-a2-a4 V2.00	0	25. siRNA-IMPa4-10 PSPC1-A488 DAPI IMPa4-A546_ag_TileScan_001 (Stage 33 of 49)	00-CvJqcV2LVft5XBbVkXFTCK
0		Cell	1	0.000	1.000	127	18	siRNA-IMPa4-10 PSPC1-A488 IMPa4-A546 DAPI 8C1-siRNA-IMP-a2-a4 V2.00	0	25. siRNA-IMPa4-10 PSPC1-A488 DAPI IMPa4-A546_ag_TileScan_001 (Stage 33 of 49)	00-CvJqcV2LVft5XBbVkXFTCK
0		Cell	1	0.000	1.000	128	19	siRNA-IMPa4-10 PSPC1-A488 IMPa4-A546 DAPI 8C1-siRNA-IMP-a2-a4 V2.00	0	25. siRNA-IMPa4-10 PSPC1-A488 DAPI IMPa4-A546_ag_TileScan_001 (Stage 33 of 49)	00-CvJqcV2LVft5XBbVkXFTCK
0		Cell	1	0.000	1.000	129	20	siRNA-IMPa4-10 PSPC1-A488 IMPa4-A546 DAPI 8C1-siRNA-IMP-a2-a4 V2.00	0	25. siRNA-IMPa4-10 PSPC1-A488 DAPI IMPa4-A546_ag_TileScan_001 (Stage 33 of 49)	00-CvJqcV2LVft5XBbVkXFTCK
0		Cell	1	0.000	1.000	130	21	siRNA-IMPa4-10 PSPC1-A488 IMPa4-A546 DAPI 8C1-siRNA-IMP-a2-a4 V2.00	0	25. siRNA-IMPa4-10 PSPC1-A488 DAPI IMPa4-A546_ag_TileScan_001 (Stage 33 of 49)	00-CvJqcV2LVft5XBbVkXFTCK
0		Cell	1	0.000	1.000	131	0	siRNA-IMPa4-10 PSPC1-A488 IMPa4-A546 DAPI 8C1-siRNA-IMP-a2-a4 V2.00	0	25. siRNA-IMPa4-10 PSPC1-A488 DAPI IMPa4-A546_ah_TileScan_001 (Stage 34 of 49)	00-GtVKM2xoQvJ8YRysvWSN5m
0		Cell	1	0.000	1.000	132	1	siRNA-IMPa4-10 PSPC1-A488 IMPa4-A546 DAPI 8C1-siRNA-IMP-a2-a4 V2.00	0	25. siRNA-IMPa4-10 PSPC1-A488 DAPI IMPa4-A546_ah_TileScan_001 (Stage 34 of 49)	00-GtVKM2xoQvJ8YRysvWSN5m
0		Cell	1	0.000	1.000	133	2	siRNA-IMPa4-10 PSPC1-A488 IMPa4-A546 DAPI 8C1-siRNA-IMP-a2-a4 V2.00	0	25. siRNA-IMPa4-10 PSPC1-A488 DAPI IMPa4-A546_ah_TileScan_001 (Stage 34 of 49)	00-GtVKM2xoQvJ8YRysvWSN5m
0		Cell	1	0.000	1.000	134	3	siRNA-IMPa4-10 PSPC1-A488 IMPa4-A546 DAPI 8C1-siRNA-IMP-a2-a4 V2.00	0	25. siRNA-IMPa4-10 PSPC1-A488 DAPI IMPa4-A546_ah_TileScan_001 (Stage 34 of 49)	00-GtVKM2xoQvJ8YRysvWSN5m
0		Cell	1	0.000	1.000	135	4	siRNA-IMPa4-10 PSPC1-A488 IMPa4-A546 DAPI 8C1-siRNA-IMP-a2-a4 V2.00	0	25. siRNA-IMPa4-10 PSPC1-A488 DAPI IMPa4-A546_ah_TileScan_001 (Stage 34 of 49)	00-GtVKM2xoQvJ8YRysvWSN5m
0		Cell	1	0.000	1.000	136	5	siRNA-IMPa4-10 PSPC1-A488 IMPa4-A546 DAPI 8C1-siRNA-IMP-a2-a4 V2.00	0	25. siRNA-IMPa4-10 PSPC1-A488 DAPI IMPa4-A546_ah_TileScan_001 (Stage 34 of 49)	00-GtVKM2xoQvJ8YRysvWSN5m
0		Cell	1	0.000	1.000	137	6	siRNA-IMPa4-10 PSPC1-A488 IMPa4-A546 DAPI 8C1-siRNA-IMP-a2-a4 V2.00	0	25. siRNA-IMPa4-10 PSPC1-A488 DAPI IMPa4-A546_ah_TileScan_001 (Stage 34 of 49)	00-GtVKM2xoQvJ8YRysvWSN5m
0		Cell	1	0.000	1.000	138	7	siRNA-IMPa4-10 PSPC1-A488 IMPa4-A546 DAPI 8C1-siRNA-IMP-a2-a4 V2.00	0	25. siRNA-IMPa4-10 PSPC1-A488 DAPI IMPa4-A546_ah_TileScan_001 (Stage 34 of 49)	00-GtVKM2xoQvJ8YRysvWSN5m
0		Cell	1	0.000	1.000	139	8	siRNA-IMPa4-10 PSPC1-A488 IMPa4-A546 DAPI 8C1-siRNA-IMP-a2-a4 V2.00	0	25. siRNA-IMPa4-10 PSPC1-A488 DAPI IMPa4-A546_ah_TileScan_001 (Stage 34 of 49)	00-GtVKM2xoQvJ8YRysvWSN5m
0		Cell	1	0.000	1.000	140	9	siRNA-IMPa4-10 PSPC1-A488 IMPa4-A546 DAPI 8C1-siRNA-IMP-a2-a4 V2.00	0	25. siRNA-IMPa4-10 PSPC1-A488 DAPI IMPa4-A546_ah_TileScan_001 (Stage 34 of 49)	00-GtVKM2xoQvJ8YRysvWSN5m
0		Cell	1	0.000	1.000	141	10	siRNA-IMPa4-10 PSPC1-A488 IMPa4-A546 DAPI 8C1-siRNA-IMP-a2-a4 V2.00	0	25. siRNA-IMPa4-10 PSPC1-A488 DAPI IMPa4-A546_ah_TileScan_001 (Stage 34 of 49)	00-GtVKM2xoQvJ8YRysvWSN5m
0		Cell	1	0.000	1.000	142	11	siRNA-IMPa4-10 PSPC1-A488 IMPa4-A546 DAPI 8C1-siRNA-IMP-a2-a4 V2.00	0	25. siRNA-IMPa4-10 PSPC1-A488 DAPI IMPa4-A546_ah_TileScan_001 (Stage 34 of 49)	00-GtVKM2xoQvJ8YRysvWSN5m
0		Cell	1	0.000	1.000	143	12	siRNA-IMPa4-10 PSPC1-A488 IMPa4-A546 DAPI 8C1-siRNA-IMP-a2-a4 V2.00	0	25. siRNA-IMPa4-10 PSPC1-A488 DAPI IMPa4-A546_ah_TileScan_001 (Stage 34 of 49)	00-GtVKM2xoQvJ8YRysvWSN5m
0		Cell	1	0.000	1.000	144	13	siRNA-IMPa4-10 PSPC1-A488 IMPa4-A546 DAPI 8C1-siRNA-IMP-a2-a4 V2.00	0	25. siRNA-IMPa4-10 PSPC1-A488 DAPI IMPa4-A546_ah_TileScan_001 (Stage 34 of 49)	00-GtVKM2xoQvJ8YRysvWSN5m
0		Cell	1	0.000	1.000	145	14	siRNA-IMPa4-10 PSPC1-A488 IMPa4-A546 DAPI 8C1-siRNA-IMP-a2-a4 V2.00	0	25. siRNA-IMPa4-10 PSPC1-A488 DAPI IMPa4-A546_ah_TileScan_001 (Stage 34 of 49)	00-GtVKM2xoQvJ8YRysvWSN5m
0		Cell	1	0.000	1.000	146	15	siRNA-IMPa4-10 PSPC1-A488 IMPa4-A546 DAPI 8C1-siRNA-IMP-a2-a4 V2.00	0	25. siRNA-IMPa4-10 PSPC1-A488 DAPI IMPa4-A546_ah_TileScan_001 (Stage 34 of 49)	00-GtVKM2xoQvJ8YRysvWSN5m
0		Cell	1	0.000	1.000	147	16	siRNA-IMPa4-10 PSPC1-A488 IMPa4-A546 DAPI 8C1-siRNA-IMP-a2-a4 V2.00	0	25. siRNA-IMPa4-10 PSPC1-A488 DAPI IMPa4-A546_ah_TileScan_001 (Stage 34 of 49)	00-GtVKM2xoQvJ8YRysvWSN5m
0		Cell	1	0.000	1.000	148	17	siRNA-IMPa4-10 PSPC1-A488 IMPa4-A546 DAPI 8C1-siRNA-IMP-a2-a4 V2.00	0	25. siRNA-IMPa4-10 PSPC1-A488 DAPI IMPa4-A546_ah_TileScan_001 (Stage 34 of 49)	00-GtVKM2xoQvJ8YRysvWSN5m
0		Cell	1	0.000	1.000	149	18	siRNA-IMPa4-10 PSPC1-A488 IMPa4-A546 DAPI 8C1-siRNA-IMP-a2-a4 V2.00	0	25. siRNA-IMPa4-10 PSPC1-A488 DAPI IMPa4-A546_ah_TileScan_001 (Stage 34 of 49)	00-GtVKM2xoQvJ8YRysvWSN5m
0		Cell	1	0.000	1.000	150	19	siRNA-IMPa4-10 PSPC1-A488 IMPa4-A546 DAPI 8C1-siRNA-IMP-a2-a4 V2.00	0	25. siRNA-IMPa4-10 PSPC1-A488 DAPI IMPa4-A546_ah_TileScan_001 (Stage 34 of 49)	00-GtVKM2xoQvJ8YRysvWSN5m
0		Cell	1	0.000	1.000	151	20	siRNA-IMPa4-10 PSPC1-A488 IMPa4-A546 DAPI 8C1-siRNA-IMP-a2-a4 V2.00	0	25. siRNA-IMPa4-10 PSPC1-A488 DAPI IMPa4-A546_ah_TileScan_001 (Stage 34 of 49)	00-GtVKM2xoQvJ8YRysvWSN5m
0		Cell	1	0.000	1.000	152	0	siRNA-IMPa4-10 PSPC1-A488 IMPa4-A546 DAPI 8C1-siRNA-IMP-a2-a4 V2.00	0	25. siRNA-IMPa4-10 PSPC1-A488 DAPI IMPa4-A546_ai_TileScan_001 (Stage 35 of 49)	00-Dc4Dhhu8gtgkwCUoeatL9P
0		Cell	1	0.000	1.000	153	1	siRNA-IMPa4-10 PSPC1-A488 IMPa4-A546 DAPI 8C1-siRNA-IMP-a2-a4 V2.00	0	25. siRNA-IMPa4-10 PSPC1-A488 DAPI IMPa4-A546_ai_TileScan_001 (Stage 35 of 49)	00-Dc4Dhhu8gtgkwCUoeatL9P
0		Cell	1	0.000	1.000	154	2	siRNA-IMPa4-10 PSPC1-A488 IMPa4-A546 DAPI 8C1-siRNA-IMP-a2-a4 V2.00	0	25. siRNA-IMPa4-10 PSPC1-A488 DAPI IMPa4-A546_ai_TileScan_001 (Stage 35 of 49)	00-Dc4Dhhu8gtgkwCUoeatL9P
0		Cell	1	0.000	1.000	155	3	siRNA-IMPa4-10 PSPC1-A488 IMPa4-A546 DAPI 8C1-siRNA-IMP-a2-a4 V2.00	0	25. siRNA-IMPa4-10 PSPC1-A488 DAPI IMPa4-A546_ai_TileScan_001 (Stage 35 of 49)	00-Dc4Dhhu8gtgkwCUoeatL9P
0		Cell	1	0.000	1.000	156	4	siRNA-IMPa4-10 PSPC1-A488 IMPa4-A546 DAPI 8C1-siRNA-IMP-a2-a4 V2.00	0	25. siRNA-IMPa4-10 PSPC1-A488 DAPI IMPa4-A546_ai_TileScan_001 (Stage 35 of 49)	00-Dc4Dhhu8gtgkwCUoeatL9P
0		Cell	1	0.000	1.000	157	5	siRNA-IMPa4-10 PSPC1-A488 IMPa4-A546 DAPI 8C1-siRNA-IMP-a2-a4 V2.00	0	25. siRNA-IMPa4-10 PSPC1-A488 DAPI IMPa4-A546_ai_TileScan_001 (Stage 35 of 49)	00-Dc4Dhhu8gtgkwCUoeatL9P
0		Cell	1	0.000	1.000	158	6	siRNA-IMPa4-10 PSPC1-A488 IMPa4-A546 DAPI 8C1-siRNA-IMP-a2-a4 V2.00	0	25. siRNA-IMPa4-10 PSPC1-A488 DAPI IMPa4-A546_ai_TileScan_001 (Stage 35 of 49)	00-Dc4Dhhu8gtgkwCUoeatL9P
0		Cell	1	0.000	1.000	159	7	siRNA-IMPa4-10 PSPC1-A488 IMPa4-A546 DAPI 8C1-siRNA-IMP-a2-a4 V2.00	0	25. siRNA-IMPa4-10 PSPC1-A488 DAPI IMPa4-A546_ai_TileScan_001 (Stage 35 of 49)	00-Dc4Dhhu8gtgkwCUoeatL9P
0		Cell	1	0.000	1.000	160	8	siRNA-IMPa4-10 PSPC1-A488 IMPa4-A546 DAPI 8C1-siRNA-IMP-a2-a4 V2.00	0	25. siRNA-IMPa4-10 PSPC1-A488 DAPI IMPa4-A546_ai_TileScan_001 (Stage 35 of 49)	00-Dc4Dhhu8gtgkwCUoeatL9P
0		Cell	1	0.000	1.000	161	9	siRNA-IMPa4-10 PSPC1-A488 IMPa4-A546 DAPI 8C1-siRNA-IMP-a2-a4 V2.00	0	25. siRNA-IMPa4-10 PSPC1-A488 DAPI IMPa4-A546_ai_TileScan_001 (Stage 35 of 49)	00-Dc4Dhhu8gtgkwCUoeatL9P
0		Cell	1	0.000	1.000	162	10	siRNA-IMPa4-10 PSPC1-A488 IMPa4-A546 DAPI 8C1-siRNA-IMP-a2-a4 V2.00	0	25. siRNA-IMPa4-10 PSPC1-A488 DAPI IMPa4-A546_ai_TileScan_001 (Stage 35 of 49)	00-Dc4Dhhu8gtgkwCUoeatL9P
0		Cell	1	0.000	1.000	163	11	siRNA-IMPa4-10 PSPC1-A488 IMPa4-A546 DAPI 8C1-siRNA-IMP-a2-a4 V2.00	0	25. siRNA-IMPa4-10 PSPC1-A488 DAPI IMPa4-A546_ai_TileScan_001 (Stage 35 of 49)	00-Dc4Dhhu8gtgkwCUoeatL9P
0		Cell	1	0.000	1.000	164	0	siRNA-IMPa4-10 PSPC1-A488 IMPa4-A546 DAPI 8C1-siRNA-IMP-a2-a4 V2.00	0	25. siRNA-IMPa4-10 PSPC1-A488 DAPI IMPa4-A546_aj_TileScan_001 (Stage 36 of 49)	00-GqyNfdH7U6NhjeJSH6wFJ5
0		Cell	1	0.000	1.000	165	1	siRNA-IMPa4-10 PSPC1-A488 IMPa4-A546 DAPI 8C1-siRNA-IMP-a2-a4 V2.00	0	25. siRNA-IMPa4-10 PSPC1-A488 DAPI IMPa4-A546_aj_TileScan_001 (Stage 36 of 49)	00-GqyNfdH7U6NhjeJSH6wFJ5
0		Cell	1	0.000	1.000	166	2	siRNA-IMPa4-10 PSPC1-A488 IMPa4-A546 DAPI 8C1-siRNA-IMP-a2-a4 V2.00	0	25. siRNA-IMPa4-10 PSPC1-A488 DAPI IMPa4-A546_aj_TileScan_001 (Stage 36 of 49)	00-GqyNfdH7U6NhjeJSH6wFJ5
0		Cell	1	0.000	1.000	167	3	siRNA-IMPa4-10 PSPC1-A488 IMPa4-A546 DAPI 8C1-siRNA-IMP-a2-a4 V2.00	0	25. siRNA-IMPa4-10 PSPC1-A488 DAPI IMPa4-A546_aj_TileScan_001 (Stage 36 of 49)	00-GqyNfdH7U6NhjeJSH6wFJ5
0		Cell	1	0.000	1.000	168	4	siRNA-IMPa4-10 PSPC1-A488 IMPa4-A546 DAPI 8C1-siRNA-IMP-a2-a4 V2.00	0	25. siRNA-IMPa4-10 PSPC1-A488 DAPI IMPa4-A546_aj_TileScan_001 (Stage 36 of 49)	00-GqyNfdH7U6NhjeJSH6wFJ5
0		Cell	1	0.000	1.000	169	5	siRNA-IMPa4-10 PSPC1-A488 IMPa4-A546 DAPI 8C1-siRNA-IMP-a2-a4 V2.00	0	25. siRNA-IMPa4-10 PSPC1-A488 DAPI IMPa4-A546_aj_TileScan_001 (Stage 36 of 49)	00-GqyNfdH7U6NhjeJSH6wFJ5
0		Cell	1	0.000	1.000	170	6	siRNA-IMPa4-10 PSPC1-A488 IMPa4-A546 DAPI 8C1-siRNA-IMP-a2-a4 V2.00	0	25. siRNA-IMPa4-10 PSPC1-A488 DAPI IMPa4-A546_aj_TileScan_001 (Stage 36 of 49)	00-GqyNfdH7U6NhjeJSH6wFJ5
0		Cell	1	0.000	1.000	171	7	siRNA-IMPa4-10 PSPC1-A488 IMPa4-A546 DAPI 8C1-siRNA-IMP-a2-a4 V2.00	0	25. siRNA-IMPa4-10 PSPC1-A488 DAPI IMPa4-A546_aj_TileScan_001 (Stage 36 of 49)	00-GqyNfdH7U6NhjeJSH6wFJ5
0		Cell	1	0.000	1.000	172	8	siRNA-IMPa4-10 PSPC1-A488 IMPa4-A546 DAPI 8C1-siRNA-IMP-a2-a4 V2.00	0	25. siRNA-IMPa4-10 PSPC1-A488 DAPI IMPa4-A546_aj_TileScan_001 (Stage 36 of 49)	00-GqyNfdH7U6NhjeJSH6wFJ5
0		Cell	1	0.000	1.000	173	9	siRNA-IMPa4-10 PSPC1-A488 IMPa4-A546 DAPI 8C1-siRNA-IMP-a2-a4 V2.00	0	25. siRNA-IMPa4-10 PSPC1-A488 DAPI IMPa4-A546_aj_TileScan_001 (Stage 36 of 49)	00-GqyNfdH7U6NhjeJSH6wFJ5
0		Cell	1	0.000	1.000	174	10	siRNA-IMPa4-10 PSPC1-A488 IMPa4-A546 DAPI 8C1-siRNA-IMP-a2-a4 V2.00	0	25. siRNA-IMPa4-10 PSPC1-A488 DAPI IMPa4-A546_aj_TileScan_001 (Stage 36 of 49)	00-GqyNfdH7U6NhjeJSH6wFJ5
0		Cell	1	0.000	1.000	175	11	siRNA-IMPa4-10 PSPC1-A488 IMPa4-A546 DAPI 8C1-siRNA-IMP-a2-a4 V2.00	0	25. siRNA-IMPa4-10 PSPC1-A488 DAPI IMPa4-A546_aj_TileScan_001 (Stage 36 of 49)	00-GqyNfdH7U6NhjeJSH6wFJ5
0		Cell	1	0.000	1.000	176	12	siRNA-IMPa4-10 PSPC1-A488 IMPa4-A546 DAPI 8C1-siRNA-IMP-a2-a4 V2.00	0	25. siRNA-IMPa4-10 PSPC1-A488 DAPI IMPa4-A546_aj_TileScan_001 (Stage 36 of 49)	00-GqyNfdH7U6NhjeJSH6wFJ5
0		Cell	1	0.000	1.000	177	13	siRNA-IMPa4-10 PSPC1-A488 IMPa4-A546 DAPI 8C1-siRNA-IMP-a2-a4 V2.00	0	25. siRNA-IMPa4-10 PSPC1-A488 DAPI IMPa4-A546_aj_TileScan_001 (Stage 36 of 49)	00-GqyNfdH7U6NhjeJSH6wFJ5
0		Cell	1	0.000	1.000	178	0	siRNA-IMPa4-10 PSPC1-A488 IMPa4-A546 DAPI 8C1-siRNA-IMP-a2-a4 V2.00	0	25. siRNA-IMPa4-10 PSPC1-A488 DAPI IMPa4-A546_ak_TileScan_001 (Stage 37 of 49)	00-X8bt29YnaGwsufF5eU8Rwm
0		Cell	1	0.000	1.000	179	1	siRNA-IMPa4-10 PSPC1-A488 IMPa4-A546 DAPI 8C1-siRNA-IMP-a2-a4 V2.00	0	25. siRNA-IMPa4-10 PSPC1-A488 DAPI IMPa4-A546_ak_TileScan_001 (Stage 37 of 49)	00-X8bt29YnaGwsufF5eU8Rwm
0		Cell	1	0.000	1.000	180	2	siRNA-IMPa4-10 PSPC1-A488 IMPa4-A546 DAPI 8C1-siRNA-IMP-a2-a4 V2.00	0	25. siRNA-IMPa4-10 PSPC1-A488 DAPI IMPa4-A546_ak_TileScan_001 (Stage 37 of 49)	00-X8bt29YnaGwsufF5eU8Rwm
0		Cell	1	0.000	1.000	181	3	siRNA-IMPa4-10 PSPC1-A488 IMPa4-A546 DAPI 8C1-siRNA-IMP-a2-a4 V2.00	0	25. siRNA-IMPa4-10 PSPC1-A488 DAPI IMPa4-A546_ak_TileScan_001 (Stage 37 of 49)	00-X8bt29YnaGwsufF5eU8Rwm
0		Cell	1	0.000	1.000	182	4	siRNA-IMPa4-10 PSPC1-A488 IMPa4-A546 DAPI 8C1-siRNA-IMP-a2-a4 V2.00	0	25. siRNA-IMPa4-10 PSPC1-A488 DAPI IMPa4-A546_ak_TileScan_001 (Stage 37 of 49)	00-X8bt29YnaGwsufF5eU8Rwm
0		Cell	1	0.000	1.000	183	5	siRNA-IMPa4-10 PSPC1-A488 IMPa4-A546 DAPI 8C1-siRNA-IMP-a2-a4 V2.00	0	25. siRNA-IMPa4-10 PSPC1-A488 DAPI IMPa4-A546_ak_TileScan_001 (Stage 37 of 49)	00-X8bt29YnaGwsufF5eU8Rwm
0		Cell	1	0.000	1.000	184	6	siRNA-IMPa4-10 PSPC1-A488 IMPa4-A546 DAPI 8C1-siRNA-IMP-a2-a4 V2.00	0	25. siRNA-IMPa4-10 PSPC1-A488 DAPI IMPa4-A546_ak_TileScan_001 (Stage 37 of 49)	00-X8bt29YnaGwsufF5eU8Rwm
0		Cell	1	0.000	1.000	185	7	siRNA-IMPa4-10 PSPC1-A488 IMPa4-A546 DAPI 8C1-siRNA-IMP-a2-a4 V2.00	0	25. siRNA-IMPa4-10 PSPC1-A488 DAPI IMPa4-A546_ak_TileScan_001 (Stage 37 of 49)	00-X8bt29YnaGwsufF5eU8Rwm
0		Cell	1	0.000	1.000	186	8	siRNA-IMPa4-10 PSPC1-A488 IMPa4-A546 DAPI 8C1-siRNA-IMP-a2-a4 V2.00	0	25. siRNA-IMPa4-10 PSPC1-A488 DAPI IMPa4-A546_ak_TileScan_001 (Stage 37 of 49)	00-X8bt29YnaGwsufF5eU8Rwm
0		Cell	1	0.000	1.000	187	9	siRNA-IMPa4-10 PSPC1-A488 IMPa4-A546 DAPI 8C1-siRNA-IMP-a2-a4 V2.00	0	25. siRNA-IMPa4-10 PSPC1-A488 DAPI IMPa4-A546_ak_TileScan_001 (Stage 37 of 49)	00-X8bt29YnaGwsufF5eU8Rwm
0		Cell	1	0.000	1.000	188	10	siRNA-IMPa4-10 PSPC1-A488 IMPa4-A546 DAPI 8C1-siRNA-IMP-a2-a4 V2.00	0	25. siRNA-IMPa4-10 PSPC1-A488 DAPI IMPa4-A546_ak_TileScan_001 (Stage 37 of 49)	00-X8bt29YnaGwsufF5eU8Rwm
0		Cell	1	0.000	1.000	189	11	siRNA-IMPa4-10 PSPC1-A488 IMPa4-A546 DAPI 8C1-siRNA-IMP-a2-a4 V2.00	0	25. siRNA-IMPa4-10 PSPC1-A488 DAPI IMPa4-A546_ak_TileScan_001 (Stage 37 of 49)	00-X8bt29YnaGwsufF5eU8Rwm
0		Cell	1	0.000	1.000	190	12	siRNA-IMPa4-10 PSPC1-A488 IMPa4-A546 DAPI 8C1-siRNA-IMP-a2-a4 V2.00	0	25. siRNA-IMPa4-10 PSPC1-A488 DAPI IMPa4-A546_ak_TileScan_001 (Stage 37 of 49)	00-X8bt29YnaGwsufF5eU8Rwm
0		Cell	1	0.000	1.000	191	13	siRNA-IMPa4-10 PSPC1-A488 IMPa4-A546 DAPI 8C1-siRNA-IMP-a2-a4 V2.00	0	25. siRNA-IMPa4-10 PSPC1-A488 DAPI IMPa4-A546_ak_TileScan_001 (Stage 37 of 49)	00-X8bt29YnaGwsufF5eU8Rwm
0		Cell	1	0.000	1.000	192	14	siRNA-IMPa4-10 PSPC1-A488 IMPa4-A546 DAPI 8C1-siRNA-IMP-a2-a4 V2.00	0	25. siRNA-IMPa4-10 PSPC1-A488 DAPI IMPa4-A546_ak_TileScan_001 (Stage 37 of 49)	00-X8bt29YnaGwsufF5eU8Rwm
0		Cell	1	0.000	1.000	193	15	siRNA-IMPa4-10 PSPC1-A488 IMPa4-A546 DAPI 8C1-siRNA-IMP-a2-a4 V2.00	0	25. siRNA-IMPa4-10 PSPC1-A488 DAPI IMPa4-A546_ak_TileScan_001 (Stage 37 of 49)	00-X8bt29YnaGwsufF5eU8Rwm
0		Cell	1	0.000	1.000	194	16	siRNA-IMPa4-10 PSPC1-A488 IMPa4-A546 DAPI 8C1-siRNA-IMP-a2-a4 V2.00	0	25. siRNA-IMPa4-10 PSPC1-A488 DAPI IMPa4-A546_ak_TileScan_001 (Stage 37 of 49)	00-X8bt29YnaGwsufF5eU8Rwm
0		Cell	1	0.000	1.000	195	17	siRNA-IMPa4-10 PSPC1-A488 IMPa4-A546 DAPI 8C1-siRNA-IMP-a2-a4 V2.00	0	25. siRNA-IMPa4-10 PSPC1-A488 DAPI IMPa4-A546_ak_TileScan_001 (Stage 37 of 49)	00-X8bt29YnaGwsufF5eU8Rwm
0		Cell	1	0.000	1.000	196	18	siRNA-IMPa4-10 PSPC1-A488 IMPa4-A546 DAPI 8C1-siRNA-IMP-a2-a4 V2.00	0	25. siRNA-IMPa4-10 PSPC1-A488 DAPI IMPa4-A546_ak_TileScan_001 (Stage 37 of 49)	00-X8bt29YnaGwsufF5eU8Rwm
0		Cell	1	0.000	1.000	197	19	siRNA-IMPa4-10 PSPC1-A488 IMPa4-A546 DAPI 8C1-siRNA-IMP-a2-a4 V2.00	0	25. siRNA-IMPa4-10 PSPC1-A488 DAPI IMPa4-A546_ak_TileScan_001 (Stage 37 of 49)	00-X8bt29YnaGwsufF5eU8Rwm
0		Cell	1	0.000	1.000	198	20	siRNA-IMPa4-10 PSPC1-A488 IMPa4-A546 DAPI 8C1-siRNA-IMP-a2-a4 V2.00	0	25. siRNA-IMPa4-10 PSPC1-A488 DAPI IMPa4-A546_ak_TileScan_001 (Stage 37 of 49)	00-X8bt29YnaGwsufF5eU8Rwm
0		Cell	1	0.000	1.000	199	21	siRNA-IMPa4-10 PSPC1-A488 IMPa4-A546 DAPI 8C1-siRNA-IMP-a2-a4 V2.00	0	25. siRNA-IMPa4-10 PSPC1-A488 DAPI IMPa4-A546_ak_TileScan_001 (Stage 37 of 49)	00-X8bt29YnaGwsufF5eU8Rwm
0		Cell	1	0.000	1.000	200	22	siRNA-IMPa4-10 PSPC1-A488 IMPa4-A546 DAPI 8C1-siRNA-IMP-a2-a4 V2.00	0	25. siRNA-IMPa4-10 PSPC1-A488 DAPI IMPa4-A546_ak_TileScan_001 (Stage 37 of 49)	00-X8bt29YnaGwsufF5eU8Rwm
0		Cell	1	0.000	1.000	201	23	siRNA-IMPa4-10 PSPC1-A488 IMPa4-A546 DAPI 8C1-siRNA-IMP-a2-a4 V2.00	0	25. siRNA-IMPa4-10 PSPC1-A488 DAPI IMPa4-A546_ak_TileScan_001 (Stage 37 of 49)	00-X8bt29YnaGwsufF5eU8Rwm
0		Cell	1	0.000	1.000	202	24	siRNA-IMPa4-10 PSPC1-A488 IMPa4-A546 DAPI 8C1-siRNA-IMP-a2-a4 V2.00	0	25. siRNA-IMPa4-10 PSPC1-A488 DAPI IMPa4-A546_ak_TileScan_001 (Stage 37 of 49)	00-X8bt29YnaGwsufF5eU8Rwm
0		Cell	1	0.000	1.000	203	25	siRNA-IMPa4-10 PSPC1-A488 IMPa4-A546 DAPI 8C1-siRNA-IMP-a2-a4 V2.00	0	25. siRNA-IMPa4-10 PSPC1-A488 DAPI IMPa4-A546_ak_TileScan_001 (Stage 37 of 49)	00-X8bt29YnaGwsufF5eU8Rwm
0		Cell	1	0.000	1.000	204	26	siRNA-IMPa4-10 PSPC1-A488 IMPa4-A546 DAPI 8C1-siRNA-IMP-a2-a4 V2.00	0	25. siRNA-IMPa4-10 PSPC1-A488 DAPI IMPa4-A546_ak_TileScan_001 (Stage 37 of 49)	00-X8bt29YnaGwsufF5eU8Rwm
0		Cell	1	0.000	1.000	205	27	siRNA-IMPa4-10 PSPC1-A488 IMPa4-A546 DAPI 8C1-siRNA-IMP-a2-a4 V2.00	0	25. siRNA-IMPa4-10 PSPC1-A488 DAPI IMPa4-A546_ak_TileScan_001 (Stage 37 of 49)	00-X8bt29YnaGwsufF5eU8Rwm
0		Cell	1	0.000	1.000	206	28	siRNA-IMPa4-10 PSPC1-A488 IMPa4-A546 DAPI 8C1-siRNA-IMP-a2-a4 V2.00	0	25. siRNA-IMPa4-10 PSPC1-A488 DAPI IMPa4-A546_ak_TileScan_001 (Stage 37 of 49)	00-X8bt29YnaGwsufF5eU8Rwm
0		Cell	1	0.000	1.000	207	29	siRNA-IMPa4-10 PSPC1-A488 IMPa4-A546 DAPI 8C1-siRNA-IMP-a2-a4 V2.00	0	25. siRNA-IMPa4-10 PSPC1-A488 DAPI IMPa4-A546_ak_TileScan_001 (Stage 37 of 49)	00-X8bt29YnaGwsufF5eU8Rwm
0		Cell	1	0.000	1.000	208	30	siRNA-IMPa4-10 PSPC1-A488 IMPa4-A546 DAPI 8C1-siRNA-IMP-a2-a4 V2.00	0	25. siRNA-IMPa4-10 PSPC1-A488 DAPI IMPa4-A546_ak_TileScan_001 (Stage 37 of 49)	00-X8bt29YnaGwsufF5eU8Rwm
0		Cell	1	0.000	1.000	209	31	siRNA-IMPa4-10 PSPC1-A488 IMPa4-A546 DAPI 8C1-siRNA-IMP-a2-a4 V2.00	0	25. siRNA-IMPa4-10 PSPC1-A488 DAPI IMPa4-A546_ak_TileScan_001 (Stage 37 of 49)	00-X8bt29YnaGwsufF5eU8Rwm
0		Cell	1	0.000	1.000	210	32	siRNA-IMPa4-10 PSPC1-A488 IMPa4-A546 DAPI 8C1-siRNA-IMP-a2-a4 V2.00	0	25. siRNA-IMPa4-10 PSPC1-A488 DAPI IMPa4-A546_ak_TileScan_001 (Stage 37 of 49)	00-X8bt29YnaGwsufF5eU8Rwm
0		Cell	1	0.000	1.000	211	0	siRNA-IMPa4-10 PSPC1-A488 IMPa4-A546 DAPI 8C1-siRNA-IMP-a2-a4 V2.00	0	25. siRNA-IMPa4-10 PSPC1-A488 DAPI IMPa4-A546_al_TileScan_001 (Stage 38 of 49)	00-ySfcCdpzbNLHryzg9mC3bc
0		Cell	1	0.000	1.000	212	1	siRNA-IMPa4-10 PSPC1-A488 IMPa4-A546 DAPI 8C1-siRNA-IMP-a2-a4 V2.00	0	25. siRNA-IMPa4-10 PSPC1-A488 DAPI IMPa4-A546_al_TileScan_001 (Stage 38 of 49)	00-ySfcCdpzbNLHryzg9mC3bc
0		Cell	1	0.000	1.000	213	2	siRNA-IMPa4-10 PSPC1-A488 IMPa4-A546 DAPI 8C1-siRNA-IMP-a2-a4 V2.00	0	25. siRNA-IMPa4-10 PSPC1-A488 DAPI IMPa4-A546_al_TileScan_001 (Stage 38 of 49)	00-ySfcCdpzbNLHryzg9mC3bc
0		Cell	1	0.000	1.000	214	3	siRNA-IMPa4-10 PSPC1-A488 IMPa4-A546 DAPI 8C1-siRNA-IMP-a2-a4 V2.00	0	25. siRNA-IMPa4-10 PSPC1-A488 DAPI IMPa4-A546_al_TileScan_001 (Stage 38 of 49)	00-ySfcCdpzbNLHryzg9mC3bc
0		Cell	1	0.000	1.000	215	4	siRNA-IMPa4-10 PSPC1-A488 IMPa4-A546 DAPI 8C1-siRNA-IMP-a2-a4 V2.00	0	25. siRNA-IMPa4-10 PSPC1-A488 DAPI IMPa4-A546_al_TileScan_001 (Stage 38 of 49)	00-ySfcCdpzbNLHryzg9mC3bc
0		Cell	1	0.000	1.000	216	5	siRNA-IMPa4-10 PSPC1-A488 IMPa4-A546 DAPI 8C1-siRNA-IMP-a2-a4 V2.00	0	25. siRNA-IMPa4-10 PSPC1-A488 DAPI IMPa4-A546_al_TileScan_001 (Stage 38 of 49)	00-ySfcCdpzbNLHryzg9mC3bc
0		Cell	1	0.000	1.000	217	6	siRNA-IMPa4-10 PSPC1-A488 IMPa4-A546 DAPI 8C1-siRNA-IMP-a2-a4 V2.00	0	25. siRNA-IMPa4-10 PSPC1-A488 DAPI IMPa4-A546_al_TileScan_001 (Stage 38 of 49)	00-ySfcCdpzbNLHryzg9mC3bc
0		Cell	1	0.000	1.000	218	7	siRNA-IMPa4-10 PSPC1-A488 IMPa4-A546 DAPI 8C1-siRNA-IMP-a2-a4 V2.00	0	25. siRNA-IMPa4-10 PSPC1-A488 DAPI IMPa4-A546_al_TileScan_001 (Stage 38 of 49)	00-ySfcCdpzbNLHryzg9mC3bc
0		Cell	1	0.000	1.000	219	8	siRNA-IMPa4-10 PSPC1-A488 IMPa4-A546 DAPI 8C1-siRNA-IMP-a2-a4 V2.00	0	25. siRNA-IMPa4-10 PSPC1-A488 DAPI IMPa4-A546_al_TileScan_001 (Stage 38 of 49)	00-ySfcCdpzbNLHryzg9mC3bc
0		Cell	1	0.000	1.000	220	9	siRNA-IMPa4-10 PSPC1-A488 IMPa4-A546 DAPI 8C1-siRNA-IMP-a2-a4 V2.00	0	25. siRNA-IMPa4-10 PSPC1-A488 DAPI IMPa4-A546_al_TileScan_001 (Stage 38 of 49)	00-ySfcCdpzbNLHryzg9mC3bc
0		Cell	1	0.000	1.000	221	10	siRNA-IMPa4-10 PSPC1-A488 IMPa4-A546 DAPI 8C1-siRNA-IMP-a2-a4 V2.00	0	25. siRNA-IMPa4-10 PSPC1-A488 DAPI IMPa4-A546_al_TileScan_001 (Stage 38 of 49)	00-ySfcCdpzbNLHryzg9mC3bc
0		Cell	1	0.000	1.000	222	11	siRNA-IMPa4-10 PSPC1-A488 IMPa4-A546 DAPI 8C1-siRNA-IMP-a2-a4 V2.00	0	25. siRNA-IMPa4-10 PSPC1-A488 DAPI IMPa4-A546_al_TileScan_001 (Stage 38 of 49)	00-ySfcCdpzbNLHryzg9mC3bc
0		Cell	1	0.000	1.000	223	12	siRNA-IMPa4-10 PSPC1-A488 IMPa4-A546 DAPI 8C1-siRNA-IMP-a2-a4 V2.00	0	25. siRNA-IMPa4-10 PSPC1-A488 DAPI IMPa4-A546_al_TileScan_001 (Stage 38 of 49)	00-ySfcCdpzbNLHryzg9mC3bc
0		Cell	1	0.000	1.000	224	13	siRNA-IMPa4-10 PSPC1-A488 IMPa4-A546 DAPI 8C1-siRNA-IMP-a2-a4 V2.00	0	25. siRNA-IMPa4-10 PSPC1-A488 DAPI IMPa4-A546_al_TileScan_001 (Stage 38 of 49)	00-ySfcCdpzbNLHryzg9mC3bc
0		Cell	1	0.000	1.000	225	14	siRNA-IMPa4-10 PSPC1-A488 IMPa4-A546 DAPI 8C1-siRNA-IMP-a2-a4 V2.00	0	25. siRNA-IMPa4-10 PSPC1-A488 DAPI IMPa4-A546_al_TileScan_001 (Stage 38 of 49)	00-ySfcCdpzbNLHryzg9mC3bc
0		Cell	1	0.000	1.000	226	15	siRNA-IMPa4-10 PSPC1-A488 IMPa4-A546 DAPI 8C1-siRNA-IMP-a2-a4 V2.00	0	25. siRNA-IMPa4-10 PSPC1-A488 DAPI IMPa4-A546_al_TileScan_001 (Stage 38 of 49)	00-ySfcCdpzbNLHryzg9mC3bc
0		Cell	1	0.000	1.000	227	16	siRNA-IMPa4-10 PSPC1-A488 IMPa4-A546 DAPI 8C1-siRNA-IMP-a2-a4 V2.00	0	25. siRNA-IMPa4-10 PSPC1-A488 DAPI IMPa4-A546_al_TileScan_001 (Stage 38 of 49)	00-ySfcCdpzbNLHryzg9mC3bc
0		Cell	1	0.000	1.000	228	17	siRNA-IMPa4-10 PSPC1-A488 IMPa4-A546 DAPI 8C1-siRNA-IMP-a2-a4 V2.00	0	25. siRNA-IMPa4-10 PSPC1-A488 DAPI IMPa4-A546_al_TileScan_001 (Stage 38 of 49)	00-ySfcCdpzbNLHryzg9mC3bc
0		Cell	1	0.000	1.000	229	18	siRNA-IMPa4-10 PSPC1-A488 IMPa4-A546 DAPI 8C1-siRNA-IMP-a2-a4 V2.00	0	25. siRNA-IMPa4-10 PSPC1-A488 DAPI IMPa4-A546_al_TileScan_001 (Stage 38 of 49)	00-ySfcCdpzbNLHryzg9mC3bc
0		Cell	1	0.000	1.000	230	19	siRNA-IMPa4-10 PSPC1-A488 IMPa4-A546 DAPI 8C1-siRNA-IMP-a2-a4 V2.00	0	25. siRNA-IMPa4-10 PSPC1-A488 DAPI IMPa4-A546_al_TileScan_001 (Stage 38 of 49)	00-ySfcCdpzbNLHryzg9mC3bc
0		Cell	1	0.000	1.000	231	20	siRNA-IMPa4-10 PSPC1-A488 IMPa4-A546 DAPI 8C1-siRNA-IMP-a2-a4 V2.00	0	25. siRNA-IMPa4-10 PSPC1-A488 DAPI IMPa4-A546_al_TileScan_001 (Stage 38 of 49)	00-ySfcCdpzbNLHryzg9mC3bc
0		Cell	1	0.000	1.000	232	21	siRNA-IMPa4-10 PSPC1-A488 IMPa4-A546 DAPI 8C1-siRNA-IMP-a2-a4 V2.00	0	25. siRNA-IMPa4-10 PSPC1-A488 DAPI IMPa4-A546_al_TileScan_001 (Stage 38 of 49)	00-ySfcCdpzbNLHryzg9mC3bc
0		Cell	1	0.000	1.000	233	22	siRNA-IMPa4-10 PSPC1-A488 IMPa4-A546 DAPI 8C1-siRNA-IMP-a2-a4 V2.00	0	25. siRNA-IMPa4-10 PSPC1-A488 DAPI IMPa4-A546_al_TileScan_001 (Stage 38 of 49)	00-ySfcCdpzbNLHryzg9mC3bc
0		Cell	1	0.000	1.000	234	0	siRNA-IMPa4-10 PSPC1-A488 IMPa4-A546 DAPI 8C1-siRNA-IMP-a2-a4 V2.00	0	25. siRNA-IMPa4-10 PSPC1-A488 DAPI IMPa4-A546_am_TileScan_001 (Stage 39 of 49)	00-J6TqTJYs8jHyutA3QSqerg
0		Cell	1	0.000	1.000	235	1	siRNA-IMPa4-10 PSPC1-A488 IMPa4-A546 DAPI 8C1-siRNA-IMP-a2-a4 V2.00	0	25. siRNA-IMPa4-10 PSPC1-A488 DAPI IMPa4-A546_am_TileScan_001 (Stage 39 of 49)	00-J6TqTJYs8jHyutA3QSqerg
0		Cell	1	0.000	1.000	236	2	siRNA-IMPa4-10 PSPC1-A488 IMPa4-A546 DAPI 8C1-siRNA-IMP-a2-a4 V2.00	0	25. siRNA-IMPa4-10 PSPC1-A488 DAPI IMPa4-A546_am_TileScan_001 (Stage 39 of 49)	00-J6TqTJYs8jHyutA3QSqerg
0		Cell	1	0.000	1.000	237	3	siRNA-IMPa4-10 PSPC1-A488 IMPa4-A546 DAPI 8C1-siRNA-IMP-a2-a4 V2.00	0	25. siRNA-IMPa4-10 PSPC1-A488 DAPI IMPa4-A546_am_TileScan_001 (Stage 39 of 49)	00-J6TqTJYs8jHyutA3QSqerg
0		Cell	1	0.000	1.000	238	4	siRNA-IMPa4-10 PSPC1-A488 IMPa4-A546 DAPI 8C1-siRNA-IMP-a2-a4 V2.00	0	25. siRNA-IMPa4-10 PSPC1-A488 DAPI IMPa4-A546_am_TileScan_001 (Stage 39 of 49)	00-J6TqTJYs8jHyutA3QSqerg
0		Cell	1	0.000	1.000	239	5	siRNA-IMPa4-10 PSPC1-A488 IMPa4-A546 DAPI 8C1-siRNA-IMP-a2-a4 V2.00	0	25. siRNA-IMPa4-10 PSPC1-A488 DAPI IMPa4-A546_am_TileScan_001 (Stage 39 of 49)	00-J6TqTJYs8jHyutA3QSqerg
0		Cell	1	0.000	1.000	240	6	siRNA-IMPa4-10 PSPC1-A488 IMPa4-A546 DAPI 8C1-siRNA-IMP-a2-a4 V2.00	0	25. siRNA-IMPa4-10 PSPC1-A488 DAPI IMPa4-A546_am_TileScan_001 (Stage 39 of 49)	00-J6TqTJYs8jHyutA3QSqerg
0		Cell	1	0.000	1.000	241	7	siRNA-IMPa4-10 PSPC1-A488 IMPa4-A546 DAPI 8C1-siRNA-IMP-a2-a4 V2.00	0	25. siRNA-IMPa4-10 PSPC1-A488 DAPI IMPa4-A546_am_TileScan_001 (Stage 39 of 49)	00-J6TqTJYs8jHyutA3QSqerg
0		Cell	1	0.000	1.000	242	8	siRNA-IMPa4-10 PSPC1-A488 IMPa4-A546 DAPI 8C1-siRNA-IMP-a2-a4 V2.00	0	25. siRNA-IMPa4-10 PSPC1-A488 DAPI IMPa4-A546_am_TileScan_001 (Stage 39 of 49)	00-J6TqTJYs8jHyutA3QSqerg
0		Cell	1	0.000	1.000	243	9	siRNA-IMPa4-10 PSPC1-A488 IMPa4-A546 DAPI 8C1-siRNA-IMP-a2-a4 V2.00	0	25. siRNA-IMPa4-10 PSPC1-A488 DAPI IMPa4-A546_am_TileScan_001 (Stage 39 of 49)	00-J6TqTJYs8jHyutA3QSqerg
0		Cell	1	0.000	1.000	244	10	siRNA-IMPa4-10 PSPC1-A488 IMPa4-A546 DAPI 8C1-siRNA-IMP-a2-a4 V2.00	0	25. siRNA-IMPa4-10 PSPC1-A488 DAPI IMPa4-A546_am_TileScan_001 (Stage 39 of 49)	00-J6TqTJYs8jHyutA3QSqerg
0		Cell	1	0.000	1.000	245	11	siRNA-IMPa4-10 PSPC1-A488 IMPa4-A546 DAPI 8C1-siRNA-IMP-a2-a4 V2.00	0	25. siRNA-IMPa4-10 PSPC1-A488 DAPI IMPa4-A546_am_TileScan_001 (Stage 39 of 49)	00-J6TqTJYs8jHyutA3QSqerg
0		Cell	1	0.000	1.000	246	12	siRNA-IMPa4-10 PSPC1-A488 IMPa4-A546 DAPI 8C1-siRNA-IMP-a2-a4 V2.00	0	25. siRNA-IMPa4-10 PSPC1-A488 DAPI IMPa4-A546_am_TileScan_001 (Stage 39 of 49)	00-J6TqTJYs8jHyutA3QSqerg
0		Cell	1	0.000	1.000	247	13	siRNA-IMPa4-10 PSPC1-A488 IMPa4-A546 DAPI 8C1-siRNA-IMP-a2-a4 V2.00	0	25. siRNA-IMPa4-10 PSPC1-A488 DAPI IMPa4-A546_am_TileScan_001 (Stage 39 of 49)	00-J6TqTJYs8jHyutA3QSqerg
0		Cell	1	0.000	1.000	248	14	siRNA-IMPa4-10 PSPC1-A488 IMPa4-A546 DAPI 8C1-siRNA-IMP-a2-a4 V2.00	0	25. siRNA-IMPa4-10 PSPC1-A488 DAPI IMPa4-A546_am_TileScan_001 (Stage 39 of 49)	00-J6TqTJYs8jHyutA3QSqerg
0		Cell	1	0.000	1.000	249	15	siRNA-IMPa4-10 PSPC1-A488 IMPa4-A546 DAPI 8C1-siRNA-IMP-a2-a4 V2.00	0	25. siRNA-IMPa4-10 PSPC1-A488 DAPI IMPa4-A546_am_TileScan_001 (Stage 39 of 49)	00-J6TqTJYs8jHyutA3QSqerg
0		Cell	1	0.000	1.000	250	16	siRNA-IMPa4-10 PSPC1-A488 IMPa4-A546 DAPI 8C1-siRNA-IMP-a2-a4 V2.00	0	25. siRNA-IMPa4-10 PSPC1-A488 DAPI IMPa4-A546_am_TileScan_001 (Stage 39 of 49)	00-J6TqTJYs8jHyutA3QSqerg
0		Cell	1	0.000	1.000	251	17	siRNA-IMPa4-10 PSPC1-A488 IMPa4-A546 DAPI 8C1-siRNA-IMP-a2-a4 V2.00	0	25. siRNA-IMPa4-10 PSPC1-A488 DAPI IMPa4-A546_am_TileScan_001 (Stage 39 of 49)	00-J6TqTJYs8jHyutA3QSqerg
0		Cell	1	0.000	1.000	252	18	siRNA-IMPa4-10 PSPC1-A488 IMPa4-A546 DAPI 8C1-siRNA-IMP-a2-a4 V2.00	0	25. siRNA-IMPa4-10 PSPC1-A488 DAPI IMPa4-A546_am_TileScan_001 (Stage 39 of 49)	00-J6TqTJYs8jHyutA3QSqerg
0		Cell	1	0.000	1.000	253	19	siRNA-IMPa4-10 PSPC1-A488 IMPa4-A546 DAPI 8C1-siRNA-IMP-a2-a4 V2.00	0	25. siRNA-IMPa4-10 PSPC1-A488 DAPI IMPa4-A546_am_TileScan_001 (Stage 39 of 49)	00-J6TqTJYs8jHyutA3QSqerg
0		Cell	1	0.000	1.000	254	20	siRNA-IMPa4-10 PSPC1-A488 IMPa4-A546 DAPI 8C1-siRNA-IMP-a2-a4 V2.00	0	25. siRNA-IMPa4-10 PSPC1-A488 DAPI IMPa4-A546_am_TileScan_001 (Stage 39 of 49)	00-J6TqTJYs8jHyutA3QSqerg
0		Cell	1	0.000	1.000	255	21	siRNA-IMPa4-10 PSPC1-A488 IMPa4-A546 DAPI 8C1-siRNA-IMP-a2-a4 V2.00	0	25. siRNA-IMPa4-10 PSPC1-A488 DAPI IMPa4-A546_am_TileScan_001 (Stage 39 of 49)	00-J6TqTJYs8jHyutA3QSqerg
0		Cell	1	0.000	1.000	256	0	siRNA-IMPa4-10 PSPC1-A488 IMPa4-A546 DAPI 8C1-siRNA-IMP-a2-a4 V2.00	0	25. siRNA-IMPa4-10 PSPC1-A488 DAPI IMPa4-A546_an_TileScan_001 (Stage 40 of 49)	00-ZnVyKUE5TyUrsA5s7UCh3o
0		Cell	1	0.000	1.000	257	1	siRNA-IMPa4-10 PSPC1-A488 IMPa4-A546 DAPI 8C1-siRNA-IMP-a2-a4 V2.00	0	25. siRNA-IMPa4-10 PSPC1-A488 DAPI IMPa4-A546_an_TileScan_001 (Stage 40 of 49)	00-ZnVyKUE5TyUrsA5s7UCh3o
0		Cell	1	0.000	1.000	258	2	siRNA-IMPa4-10 PSPC1-A488 IMPa4-A546 DAPI 8C1-siRNA-IMP-a2-a4 V2.00	0	25. siRNA-IMPa4-10 PSPC1-A488 DAPI IMPa4-A546_an_TileScan_001 (Stage 40 of 49)	00-ZnVyKUE5TyUrsA5s7UCh3o
0		Cell	1	0.000	1.000	259	3	siRNA-IMPa4-10 PSPC1-A488 IMPa4-A546 DAPI 8C1-siRNA-IMP-a2-a4 V2.00	0	25. siRNA-IMPa4-10 PSPC1-A488 DAPI IMPa4-A546_an_TileScan_001 (Stage 40 of 49)	00-ZnVyKUE5TyUrsA5s7UCh3o
0		Cell	1	0.000	1.000	260	4	siRNA-IMPa4-10 PSPC1-A488 IMPa4-A546 DAPI 8C1-siRNA-IMP-a2-a4 V2.00	0	25. siRNA-IMPa4-10 PSPC1-A488 DAPI IMPa4-A546_an_TileScan_001 (Stage 40 of 49)	00-ZnVyKUE5TyUrsA5s7UCh3o
0		Cell	1	0.000	1.000	261	5	siRNA-IMPa4-10 PSPC1-A488 IMPa4-A546 DAPI 8C1-siRNA-IMP-a2-a4 V2.00	0	25. siRNA-IMPa4-10 PSPC1-A488 DAPI IMPa4-A546_an_TileScan_001 (Stage 40 of 49)	00-ZnVyKUE5TyUrsA5s7UCh3o
0		Cell	1	0.000	1.000	262	6	siRNA-IMPa4-10 PSPC1-A488 IMPa4-A546 DAPI 8C1-siRNA-IMP-a2-a4 V2.00	0	25. siRNA-IMPa4-10 PSPC1-A488 DAPI IMPa4-A546_an_TileScan_001 (Stage 40 of 49)	00-ZnVyKUE5TyUrsA5s7UCh3o
0		Cell	1	0.000	1.000	263	7	siRNA-IMPa4-10 PSPC1-A488 IMPa4-A546 DAPI 8C1-siRNA-IMP-a2-a4 V2.00	0	25. siRNA-IMPa4-10 PSPC1-A488 DAPI IMPa4-A546_an_TileScan_001 (Stage 40 of 49)	00-ZnVyKUE5TyUrsA5s7UCh3o
0		Cell	1	0.000	1.000	264	8	siRNA-IMPa4-10 PSPC1-A488 IMPa4-A546 DAPI 8C1-siRNA-IMP-a2-a4 V2.00	0	25. siRNA-IMPa4-10 PSPC1-A488 DAPI IMPa4-A546_an_TileScan_001 (Stage 40 of 49)	00-ZnVyKUE5TyUrsA5s7UCh3o
0		Cell	1	0.000	1.000	265	9	siRNA-IMPa4-10 PSPC1-A488 IMPa4-A546 DAPI 8C1-siRNA-IMP-a2-a4 V2.00	0	25. siRNA-IMPa4-10 PSPC1-A488 DAPI IMPa4-A546_an_TileScan_001 (Stage 40 of 49)	00-ZnVyKUE5TyUrsA5s7UCh3o
0		Cell	1	0.000	1.000	266	10	siRNA-IMPa4-10 PSPC1-A488 IMPa4-A546 DAPI 8C1-siRNA-IMP-a2-a4 V2.00	0	25. siRNA-IMPa4-10 PSPC1-A488 DAPI IMPa4-A546_an_TileScan_001 (Stage 40 of 49)	00-ZnVyKUE5TyUrsA5s7UCh3o
0		Cell	1	0.000	1.000	267	11	siRNA-IMPa4-10 PSPC1-A488 IMPa4-A546 DAPI 8C1-siRNA-IMP-a2-a4 V2.00	0	25. siRNA-IMPa4-10 PSPC1-A488 DAPI IMPa4-A546_an_TileScan_001 (Stage 40 of 49)	00-ZnVyKUE5TyUrsA5s7UCh3o
0		Cell	1	0.000	1.000	268	12	siRNA-IMPa4-10 PSPC1-A488 IMPa4-A546 DAPI 8C1-siRNA-IMP-a2-a4 V2.00	0	25. siRNA-IMPa4-10 PSPC1-A488 DAPI IMPa4-A546_an_TileScan_001 (Stage 40 of 49)	00-ZnVyKUE5TyUrsA5s7UCh3o
0		Cell	1	0.000	1.000	269	13	siRNA-IMPa4-10 PSPC1-A488 IMPa4-A546 DAPI 8C1-siRNA-IMP-a2-a4 V2.00	0	25. siRNA-IMPa4-10 PSPC1-A488 DAPI IMPa4-A546_an_TileScan_001 (Stage 40 of 49)	00-ZnVyKUE5TyUrsA5s7UCh3o
0		Cell	1	0.000	1.000	270	14	siRNA-IMPa4-10 PSPC1-A488 IMPa4-A546 DAPI 8C1-siRNA-IMP-a2-a4 V2.00	0	25. siRNA-IMPa4-10 PSPC1-A488 DAPI IMPa4-A546_an_TileScan_001 (Stage 40 of 49)	00-ZnVyKUE5TyUrsA5s7UCh3o
0		Cell	1	0.000	1.000	271	15	siRNA-IMPa4-10 PSPC1-A488 IMPa4-A546 DAPI 8C1-siRNA-IMP-a2-a4 V2.00	0	25. siRNA-IMPa4-10 PSPC1-A488 DAPI IMPa4-A546_an_TileScan_001 (Stage 40 of 49)	00-ZnVyKUE5TyUrsA5s7UCh3o
0		Cell	1	0.000	1.000	272	0	siRNA-IMPa4-10 PSPC1-A488 IMPa4-A546 DAPI 8C1-siRNA-IMP-a2-a4 V2.00	0	25. siRNA-IMPa4-10 PSPC1-A488 DAPI IMPa4-A546_ao_TileScan_001 (Stage 41 of 49)	00-4LMiViU8wCUFjPFDrgzvKY
0		Cell	1	0.000	1.000	273	1	siRNA-IMPa4-10 PSPC1-A488 IMPa4-A546 DAPI 8C1-siRNA-IMP-a2-a4 V2.00	0	25. siRNA-IMPa4-10 PSPC1-A488 DAPI IMPa4-A546_ao_TileScan_001 (Stage 41 of 49)	00-4LMiViU8wCUFjPFDrgzvKY
0		Cell	1	0.000	1.000	274	2	siRNA-IMPa4-10 PSPC1-A488 IMPa4-A546 DAPI 8C1-siRNA-IMP-a2-a4 V2.00	0	25. siRNA-IMPa4-10 PSPC1-A488 DAPI IMPa4-A546_ao_TileScan_001 (Stage 41 of 49)	00-4LMiViU8wCUFjPFDrgzvKY
0		Cell	1	0.000	1.000	275	3	siRNA-IMPa4-10 PSPC1-A488 IMPa4-A546 DAPI 8C1-siRNA-IMP-a2-a4 V2.00	0	25. siRNA-IMPa4-10 PSPC1-A488 DAPI IMPa4-A546_ao_TileScan_001 (Stage 41 of 49)	00-4LMiViU8wCUFjPFDrgzvKY
0		Cell	1	0.000	1.000	276	4	siRNA-IMPa4-10 PSPC1-A488 IMPa4-A546 DAPI 8C1-siRNA-IMP-a2-a4 V2.00	0	25. siRNA-IMPa4-10 PSPC1-A488 DAPI IMPa4-A546_ao_TileScan_001 (Stage 41 of 49)	00-4LMiViU8wCUFjPFDrgzvKY
0		Cell	1	0.000	1.000	277	5	siRNA-IMPa4-10 PSPC1-A488 IMPa4-A546 DAPI 8C1-siRNA-IMP-a2-a4 V2.00	0	25. siRNA-IMPa4-10 PSPC1-A488 DAPI IMPa4-A546_ao_TileScan_001 (Stage 41 of 49)	00-4LMiViU8wCUFjPFDrgzvKY
0		Cell	1	0.000	1.000	278	6	siRNA-IMPa4-10 PSPC1-A488 IMPa4-A546 DAPI 8C1-siRNA-IMP-a2-a4 V2.00	0	25. siRNA-IMPa4-10 PSPC1-A488 DAPI IMPa4-A546_ao_TileScan_001 (Stage 41 of 49)	00-4LMiViU8wCUFjPFDrgzvKY
0		Cell	1	0.000	1.000	279	0	siRNA-IMPa4-10 PSPC1-A488 IMPa4-A546 DAPI 8C1-siRNA-IMP-a2-a4 V2.00	0	25. siRNA-IMPa4-10 PSPC1-A488 DAPI IMPa4-A546_ap_TileScan_001 (Stage 42 of 49)	00-jXW6HNo3vt5Hz5o8VX9LDU
0		Cell	1	0.000	1.000	280	1	siRNA-IMPa4-10 PSPC1-A488 IMPa4-A546 DAPI 8C1-siRNA-IMP-a2-a4 V2.00	0	25. siRNA-IMPa4-10 PSPC1-A488 DAPI IMPa4-A546_ap_TileScan_001 (Stage 42 of 49)	00-jXW6HNo3vt5Hz5o8VX9LDU
0		Cell	1	0.000	1.000	281	2	siRNA-IMPa4-10 PSPC1-A488 IMPa4-A546 DAPI 8C1-siRNA-IMP-a2-a4 V2.00	0	25. siRNA-IMPa4-10 PSPC1-A488 DAPI IMPa4-A546_ap_TileScan_001 (Stage 42 of 49)	00-jXW6HNo3vt5Hz5o8VX9LDU
0		Cell	1	0.000	1.000	282	0	siRNA-IMPa4-10 PSPC1-A488 IMPa4-A546 DAPI 8C1-siRNA-IMP-a2-a4 V2.00	0	25. siRNA-IMPa4-10 PSPC1-A488 DAPI IMPa4-A546_aq_TileScan_001 (Stage 43 of 49)	00-G79GaSdS5AwKFRkjvDXaKH
0		Cell	1	0.000	1.000	283	1	siRNA-IMPa4-10 PSPC1-A488 IMPa4-A546 DAPI 8C1-siRNA-IMP-a2-a4 V2.00	0	25. siRNA-IMPa4-10 PSPC1-A488 DAPI IMPa4-A546_aq_TileScan_001 (Stage 43 of 49)	00-G79GaSdS5AwKFRkjvDXaKH
0		Cell	1	0.000	1.000	284	2	siRNA-IMPa4-10 PSPC1-A488 IMPa4-A546 DAPI 8C1-siRNA-IMP-a2-a4 V2.00	0	25. siRNA-IMPa4-10 PSPC1-A488 DAPI IMPa4-A546_aq_TileScan_001 (Stage 43 of 49)	00-G79GaSdS5AwKFRkjvDXaKH
0		Cell	1	0.000	1.000	285	3	siRNA-IMPa4-10 PSPC1-A488 IMPa4-A546 DAPI 8C1-siRNA-IMP-a2-a4 V2.00	0	25. siRNA-IMPa4-10 PSPC1-A488 DAPI IMPa4-A546_aq_TileScan_001 (Stage 43 of 49)	00-G79GaSdS5AwKFRkjvDXaKH
0		Cell	1	0.000	1.000	286	4	siRNA-IMPa4-10 PSPC1-A488 IMPa4-A546 DAPI 8C1-siRNA-IMP-a2-a4 V2.00	0	25. siRNA-IMPa4-10 PSPC1-A488 DAPI IMPa4-A546_aq_TileScan_001 (Stage 43 of 49)	00-G79GaSdS5AwKFRkjvDXaKH
0		Cell	1	0.000	1.000	287	5	siRNA-IMPa4-10 PSPC1-A488 IMPa4-A546 DAPI 8C1-siRNA-IMP-a2-a4 V2.00	0	25. siRNA-IMPa4-10 PSPC1-A488 DAPI IMPa4-A546_aq_TileScan_001 (Stage 43 of 49)	00-G79GaSdS5AwKFRkjvDXaKH
0		Cell	1	0.000	1.000	288	6	siRNA-IMPa4-10 PSPC1-A488 IMPa4-A546 DAPI 8C1-siRNA-IMP-a2-a4 V2.00	0	25. siRNA-IMPa4-10 PSPC1-A488 DAPI IMPa4-A546_aq_TileScan_001 (Stage 43 of 49)	00-G79GaSdS5AwKFRkjvDXaKH
0		Cell	1	0.000	1.000	289	7	siRNA-IMPa4-10 PSPC1-A488 IMPa4-A546 DAPI 8C1-siRNA-IMP-a2-a4 V2.00	0	25. siRNA-IMPa4-10 PSPC1-A488 DAPI IMPa4-A546_aq_TileScan_001 (Stage 43 of 49)	00-G79GaSdS5AwKFRkjvDXaKH
0		Cell	1	0.000	1.000	290	8	siRNA-IMPa4-10 PSPC1-A488 IMPa4-A546 DAPI 8C1-siRNA-IMP-a2-a4 V2.00	0	25. siRNA-IMPa4-10 PSPC1-A488 DAPI IMPa4-A546_aq_TileScan_001 (Stage 43 of 49)	00-G79GaSdS5AwKFRkjvDXaKH
0		Cell	1	0.000	1.000	291	9	siRNA-IMPa4-10 PSPC1-A488 IMPa4-A546 DAPI 8C1-siRNA-IMP-a2-a4 V2.00	0	25. siRNA-IMPa4-10 PSPC1-A488 DAPI IMPa4-A546_aq_TileScan_001 (Stage 43 of 49)	00-G79GaSdS5AwKFRkjvDXaKH
0		Cell	1	0.000	1.000	292	10	siRNA-IMPa4-10 PSPC1-A488 IMPa4-A546 DAPI 8C1-siRNA-IMP-a2-a4 V2.00	0	25. siRNA-IMPa4-10 PSPC1-A488 DAPI IMPa4-A546_aq_TileScan_001 (Stage 43 of 49)	00-G79GaSdS5AwKFRkjvDXaKH
0		Cell	1	0.000	1.000	293	11	siRNA-IMPa4-10 PSPC1-A488 IMPa4-A546 DAPI 8C1-siRNA-IMP-a2-a4 V2.00	0	25. siRNA-IMPa4-10 PSPC1-A488 DAPI IMPa4-A546_aq_TileScan_001 (Stage 43 of 49)	00-G79GaSdS5AwKFRkjvDXaKH
0		Cell	1	0.000	1.000	294	12	siRNA-IMPa4-10 PSPC1-A488 IMPa4-A546 DAPI 8C1-siRNA-IMP-a2-a4 V2.00	0	25. siRNA-IMPa4-10 PSPC1-A488 DAPI IMPa4-A546_aq_TileScan_001 (Stage 43 of 49)	00-G79GaSdS5AwKFRkjvDXaKH
0		Cell	1	0.000	1.000	295	13	siRNA-IMPa4-10 PSPC1-A488 IMPa4-A546 DAPI 8C1-siRNA-IMP-a2-a4 V2.00	0	25. siRNA-IMPa4-10 PSPC1-A488 DAPI IMPa4-A546_aq_TileScan_001 (Stage 43 of 49)	00-G79GaSdS5AwKFRkjvDXaKH
0		Cell	1	0.000	1.000	296	14	siRNA-IMPa4-10 PSPC1-A488 IMPa4-A546 DAPI 8C1-siRNA-IMP-a2-a4 V2.00	0	25. siRNA-IMPa4-10 PSPC1-A488 DAPI IMPa4-A546_aq_TileScan_001 (Stage 43 of 49)	00-G79GaSdS5AwKFRkjvDXaKH
0		Cell	1	0.000	1.000	297	15	siRNA-IMPa4-10 PSPC1-A488 IMPa4-A546 DAPI 8C1-siRNA-IMP-a2-a4 V2.00	0	25. siRNA-IMPa4-10 PSPC1-A488 DAPI IMPa4-A546_aq_TileScan_001 (Stage 43 of 49)	00-G79GaSdS5AwKFRkjvDXaKH
0		Cell	1	0.000	1.000	298	16	siRNA-IMPa4-10 PSPC1-A488 IMPa4-A546 DAPI 8C1-siRNA-IMP-a2-a4 V2.00	0	25. siRNA-IMPa4-10 PSPC1-A488 DAPI IMPa4-A546_aq_TileScan_001 (Stage 43 of 49)	00-G79GaSdS5AwKFRkjvDXaKH
0		Cell	1	0.000	1.000	299	17	siRNA-IMPa4-10 PSPC1-A488 IMPa4-A546 DAPI 8C1-siRNA-IMP-a2-a4 V2.00	0	25. siRNA-IMPa4-10 PSPC1-A488 DAPI IMPa4-A546_aq_TileScan_001 (Stage 43 of 49)	00-G79GaSdS5AwKFRkjvDXaKH
0		Cell	1	0.000	1.000	300	0	siRNA-IMPa4-10 PSPC1-A488 IMPa4-A546 DAPI 8C1-siRNA-IMP-a2-a4 V2.00	0	25. siRNA-IMPa4-10 PSPC1-A488 DAPI IMPa4-A546_ar_TileScan_001 (Stage 44 of 49)	00-63n2QWMB6QAmsDW5dzBA98
0		Cell	1	0.000	1.000	301	1	siRNA-IMPa4-10 PSPC1-A488 IMPa4-A546 DAPI 8C1-siRNA-IMP-a2-a4 V2.00	0	25. siRNA-IMPa4-10 PSPC1-A488 DAPI IMPa4-A546_ar_TileScan_001 (Stage 44 of 49)	00-63n2QWMB6QAmsDW5dzBA98
0		Cell	1	0.000	1.000	302	2	siRNA-IMPa4-10 PSPC1-A488 IMPa4-A546 DAPI 8C1-siRNA-IMP-a2-a4 V2.00	0	25. siRNA-IMPa4-10 PSPC1-A488 DAPI IMPa4-A546_ar_TileScan_001 (Stage 44 of 49)	00-63n2QWMB6QAmsDW5dzBA98
0		Cell	1	0.000	1.000	303	3	siRNA-IMPa4-10 PSPC1-A488 IMPa4-A546 DAPI 8C1-siRNA-IMP-a2-a4 V2.00	0	25. siRNA-IMPa4-10 PSPC1-A488 DAPI IMPa4-A546_ar_TileScan_001 (Stage 44 of 49)	00-63n2QWMB6QAmsDW5dzBA98
0		Cell	1	0.000	1.000	304	4	siRNA-IMPa4-10 PSPC1-A488 IMPa4-A546 DAPI 8C1-siRNA-IMP-a2-a4 V2.00	0	25. siRNA-IMPa4-10 PSPC1-A488 DAPI IMPa4-A546_ar_TileScan_001 (Stage 44 of 49)	00-63n2QWMB6QAmsDW5dzBA98
0		Cell	1	0.000	1.000	305	5	siRNA-IMPa4-10 PSPC1-A488 IMPa4-A546 DAPI 8C1-siRNA-IMP-a2-a4 V2.00	0	25. siRNA-IMPa4-10 PSPC1-A488 DAPI IMPa4-A546_ar_TileScan_001 (Stage 44 of 49)	00-63n2QWMB6QAmsDW5dzBA98
0		Cell	1	0.000	1.000	306	6	siRNA-IMPa4-10 PSPC1-A488 IMPa4-A546 DAPI 8C1-siRNA-IMP-a2-a4 V2.00	0	25. siRNA-IMPa4-10 PSPC1-A488 DAPI IMPa4-A546_ar_TileScan_001 (Stage 44 of 49)	00-63n2QWMB6QAmsDW5dzBA98
0		Cell	1	0.000	1.000	307	7	siRNA-IMPa4-10 PSPC1-A488 IMPa4-A546 DAPI 8C1-siRNA-IMP-a2-a4 V2.00	0	25. siRNA-IMPa4-10 PSPC1-A488 DAPI IMPa4-A546_ar_TileScan_001 (Stage 44 of 49)	00-63n2QWMB6QAmsDW5dzBA98
0		Cell	1	0.000	1.000	308	8	siRNA-IMPa4-10 PSPC1-A488 IMPa4-A546 DAPI 8C1-siRNA-IMP-a2-a4 V2.00	0	25. siRNA-IMPa4-10 PSPC1-A488 DAPI IMPa4-A546_ar_TileScan_001 (Stage 44 of 49)	00-63n2QWMB6QAmsDW5dzBA98
0		Cell	1	0.000	1.000	309	9	siRNA-IMPa4-10 PSPC1-A488 IMPa4-A546 DAPI 8C1-siRNA-IMP-a2-a4 V2.00	0	25. siRNA-IMPa4-10 PSPC1-A488 DAPI IMPa4-A546_ar_TileScan_001 (Stage 44 of 49)	00-63n2QWMB6QAmsDW5dzBA98
0		Cell	1	0.000	1.000	310	10	siRNA-IMPa4-10 PSPC1-A488 IMPa4-A546 DAPI 8C1-siRNA-IMP-a2-a4 V2.00	0	25. siRNA-IMPa4-10 PSPC1-A488 DAPI IMPa4-A546_ar_TileScan_001 (Stage 44 of 49)	00-63n2QWMB6QAmsDW5dzBA98
0		Cell	1	0.000	1.000	311	11	siRNA-IMPa4-10 PSPC1-A488 IMPa4-A546 DAPI 8C1-siRNA-IMP-a2-a4 V2.00	0	25. siRNA-IMPa4-10 PSPC1-A488 DAPI IMPa4-A546_ar_TileScan_001 (Stage 44 of 49)	00-63n2QWMB6QAmsDW5dzBA98
0		Cell	1	0.000	1.000	312	12	siRNA-IMPa4-10 PSPC1-A488 IMPa4-A546 DAPI 8C1-siRNA-IMP-a2-a4 V2.00	0	25. siRNA-IMPa4-10 PSPC1-A488 DAPI IMPa4-A546_ar_TileScan_001 (Stage 44 of 49)	00-63n2QWMB6QAmsDW5dzBA98
0		Cell	1	0.000	1.000	313	13	siRNA-IMPa4-10 PSPC1-A488 IMPa4-A546 DAPI 8C1-siRNA-IMP-a2-a4 V2.00	0	25. siRNA-IMPa4-10 PSPC1-A488 DAPI IMPa4-A546_ar_TileScan_001 (Stage 44 of 49)	00-63n2QWMB6QAmsDW5dzBA98
0		Cell	1	0.000	1.000	314	14	siRNA-IMPa4-10 PSPC1-A488 IMPa4-A546 DAPI 8C1-siRNA-IMP-a2-a4 V2.00	0	25. siRNA-IMPa4-10 PSPC1-A488 DAPI IMPa4-A546_ar_TileScan_001 (Stage 44 of 49)	00-63n2QWMB6QAmsDW5dzBA98
0		Cell	1	0.000	1.000	315	15	siRNA-IMPa4-10 PSPC1-A488 IMPa4-A546 DAPI 8C1-siRNA-IMP-a2-a4 V2.00	0	25. siRNA-IMPa4-10 PSPC1-A488 DAPI IMPa4-A546_ar_TileScan_001 (Stage 44 of 49)	00-63n2QWMB6QAmsDW5dzBA98
0		Cell	1	0.000	1.000	316	16	siRNA-IMPa4-10 PSPC1-A488 IMPa4-A546 DAPI 8C1-siRNA-IMP-a2-a4 V2.00	0	25. siRNA-IMPa4-10 PSPC1-A488 DAPI IMPa4-A546_ar_TileScan_001 (Stage 44 of 49)	00-63n2QWMB6QAmsDW5dzBA98
0		Cell	1	0.000	1.000	317	17	siRNA-IMPa4-10 PSPC1-A488 IMPa4-A546 DAPI 8C1-siRNA-IMP-a2-a4 V2.00	0	25. siRNA-IMPa4-10 PSPC1-A488 DAPI IMPa4-A546_ar_TileScan_001 (Stage 44 of 49)	00-63n2QWMB6QAmsDW5dzBA98
0		Cell	1	0.000	1.000	318	18	siRNA-IMPa4-10 PSPC1-A488 IMPa4-A546 DAPI 8C1-siRNA-IMP-a2-a4 V2.00	0	25. siRNA-IMPa4-10 PSPC1-A488 DAPI IMPa4-A546_ar_TileScan_001 (Stage 44 of 49)	00-63n2QWMB6QAmsDW5dzBA98
0		Cell	1	0.000	1.000	319	19	siRNA-IMPa4-10 PSPC1-A488 IMPa4-A546 DAPI 8C1-siRNA-IMP-a2-a4 V2.00	0	25. siRNA-IMPa4-10 PSPC1-A488 DAPI IMPa4-A546_ar_TileScan_001 (Stage 44 of 49)	00-63n2QWMB6QAmsDW5dzBA98
0		Cell	1	0.000	1.000	320	20	siRNA-IMPa4-10 PSPC1-A488 IMPa4-A546 DAPI 8C1-siRNA-IMP-a2-a4 V2.00	0	25. siRNA-IMPa4-10 PSPC1-A488 DAPI IMPa4-A546_ar_TileScan_001 (Stage 44 of 49)	00-63n2QWMB6QAmsDW5dzBA98
0		Cell	1	0.000	1.000	321	21	siRNA-IMPa4-10 PSPC1-A488 IMPa4-A546 DAPI 8C1-siRNA-IMP-a2-a4 V2.00	0	25. siRNA-IMPa4-10 PSPC1-A488 DAPI IMPa4-A546_ar_TileScan_001 (Stage 44 of 49)	00-63n2QWMB6QAmsDW5dzBA98
0		Cell	1	0.000	1.000	322	0	siRNA-IMPa4-10 PSPC1-A488 IMPa4-A546 DAPI 8C1-siRNA-IMP-a2-a4 V2.00	0	25. siRNA-IMPa4-10 PSPC1-A488 DAPI IMPa4-A546_as_TileScan_001 (Stage 45 of 49)	00-zn96HhJwPySbexSbN3K8UD
0		Cell	1	0.000	1.000	323	1	siRNA-IMPa4-10 PSPC1-A488 IMPa4-A546 DAPI 8C1-siRNA-IMP-a2-a4 V2.00	0	25. siRNA-IMPa4-10 PSPC1-A488 DAPI IMPa4-A546_as_TileScan_001 (Stage 45 of 49)	00-zn96HhJwPySbexSbN3K8UD
0		Cell	1	0.000	1.000	324	2	siRNA-IMPa4-10 PSPC1-A488 IMPa4-A546 DAPI 8C1-siRNA-IMP-a2-a4 V2.00	0	25. siRNA-IMPa4-10 PSPC1-A488 DAPI IMPa4-A546_as_TileScan_001 (Stage 45 of 49)	00-zn96HhJwPySbexSbN3K8UD
0		Cell	1	0.000	1.000	325	3	siRNA-IMPa4-10 PSPC1-A488 IMPa4-A546 DAPI 8C1-siRNA-IMP-a2-a4 V2.00	0	25. siRNA-IMPa4-10 PSPC1-A488 DAPI IMPa4-A546_as_TileScan_001 (Stage 45 of 49)	00-zn96HhJwPySbexSbN3K8UD
0		Cell	1	0.000	1.000	326	4	siRNA-IMPa4-10 PSPC1-A488 IMPa4-A546 DAPI 8C1-siRNA-IMP-a2-a4 V2.00	0	25. siRNA-IMPa4-10 PSPC1-A488 DAPI IMPa4-A546_as_TileScan_001 (Stage 45 of 49)	00-zn96HhJwPySbexSbN3K8UD
0		Cell	1	0.000	1.000	327	5	siRNA-IMPa4-10 PSPC1-A488 IMPa4-A546 DAPI 8C1-siRNA-IMP-a2-a4 V2.00	0	25. siRNA-IMPa4-10 PSPC1-A488 DAPI IMPa4-A546_as_TileScan_001 (Stage 45 of 49)	00-zn96HhJwPySbexSbN3K8UD
0		Cell	1	0.000	1.000	328	6	siRNA-IMPa4-10 PSPC1-A488 IMPa4-A546 DAPI 8C1-siRNA-IMP-a2-a4 V2.00	0	25. siRNA-IMPa4-10 PSPC1-A488 DAPI IMPa4-A546_as_TileScan_001 (Stage 45 of 49)	00-zn96HhJwPySbexSbN3K8UD
0		Cell	1	0.000	1.000	329	7	siRNA-IMPa4-10 PSPC1-A488 IMPa4-A546 DAPI 8C1-siRNA-IMP-a2-a4 V2.00	0	25. siRNA-IMPa4-10 PSPC1-A488 DAPI IMPa4-A546_as_TileScan_001 (Stage 45 of 49)	00-zn96HhJwPySbexSbN3K8UD
0		Cell	1	0.000	1.000	330	8	siRNA-IMPa4-10 PSPC1-A488 IMPa4-A546 DAPI 8C1-siRNA-IMP-a2-a4 V2.00	0	25. siRNA-IMPa4-10 PSPC1-A488 DAPI IMPa4-A546_as_TileScan_001 (Stage 45 of 49)	00-zn96HhJwPySbexSbN3K8UD
0		Cell	1	0.000	1.000	331	9	siRNA-IMPa4-10 PSPC1-A488 IMPa4-A546 DAPI 8C1-siRNA-IMP-a2-a4 V2.00	0	25. siRNA-IMPa4-10 PSPC1-A488 DAPI IMPa4-A546_as_TileScan_001 (Stage 45 of 49)	00-zn96HhJwPySbexSbN3K8UD
0		Cell	1	0.000	1.000	332	10	siRNA-IMPa4-10 PSPC1-A488 IMPa4-A546 DAPI 8C1-siRNA-IMP-a2-a4 V2.00	0	25. siRNA-IMPa4-10 PSPC1-A488 DAPI IMPa4-A546_as_TileScan_001 (Stage 45 of 49)	00-zn96HhJwPySbexSbN3K8UD
0		Cell	1	0.000	1.000	333	11	siRNA-IMPa4-10 PSPC1-A488 IMPa4-A546 DAPI 8C1-siRNA-IMP-a2-a4 V2.00	0	25. siRNA-IMPa4-10 PSPC1-A488 DAPI IMPa4-A546_as_TileScan_001 (Stage 45 of 49)	00-zn96HhJwPySbexSbN3K8UD
0		Cell	1	0.000	1.000	334	12	siRNA-IMPa4-10 PSPC1-A488 IMPa4-A546 DAPI 8C1-siRNA-IMP-a2-a4 V2.00	0	25. siRNA-IMPa4-10 PSPC1-A488 DAPI IMPa4-A546_as_TileScan_001 (Stage 45 of 49)	00-zn96HhJwPySbexSbN3K8UD
0		Cell	1	0.000	1.000	335	13	siRNA-IMPa4-10 PSPC1-A488 IMPa4-A546 DAPI 8C1-siRNA-IMP-a2-a4 V2.00	0	25. siRNA-IMPa4-10 PSPC1-A488 DAPI IMPa4-A546_as_TileScan_001 (Stage 45 of 49)	00-zn96HhJwPySbexSbN3K8UD
0		Cell	1	0.000	1.000	336	14	siRNA-IMPa4-10 PSPC1-A488 IMPa4-A546 DAPI 8C1-siRNA-IMP-a2-a4 V2.00	0	25. siRNA-IMPa4-10 PSPC1-A488 DAPI IMPa4-A546_as_TileScan_001 (Stage 45 of 49)	00-zn96HhJwPySbexSbN3K8UD
0		Cell	1	0.000	1.000	337	15	siRNA-IMPa4-10 PSPC1-A488 IMPa4-A546 DAPI 8C1-siRNA-IMP-a2-a4 V2.00	0	25. siRNA-IMPa4-10 PSPC1-A488 DAPI IMPa4-A546_as_TileScan_001 (Stage 45 of 49)	00-zn96HhJwPySbexSbN3K8UD
0		Cell	1	0.000	1.000	338	16	siRNA-IMPa4-10 PSPC1-A488 IMPa4-A546 DAPI 8C1-siRNA-IMP-a2-a4 V2.00	0	25. siRNA-IMPa4-10 PSPC1-A488 DAPI IMPa4-A546_as_TileScan_001 (Stage 45 of 49)	00-zn96HhJwPySbexSbN3K8UD
0		Cell	1	0.000	1.000	339	17	siRNA-IMPa4-10 PSPC1-A488 IMPa4-A546 DAPI 8C1-siRNA-IMP-a2-a4 V2.00	0	25. siRNA-IMPa4-10 PSPC1-A488 DAPI IMPa4-A546_as_TileScan_001 (Stage 45 of 49)	00-zn96HhJwPySbexSbN3K8UD
0		Cell	1	0.000	1.000	340	18	siRNA-IMPa4-10 PSPC1-A488 IMPa4-A546 DAPI 8C1-siRNA-IMP-a2-a4 V2.00	0	25. siRNA-IMPa4-10 PSPC1-A488 DAPI IMPa4-A546_as_TileScan_001 (Stage 45 of 49)	00-zn96HhJwPySbexSbN3K8UD
0		Cell	1	0.000	1.000	341	19	siRNA-IMPa4-10 PSPC1-A488 IMPa4-A546 DAPI 8C1-siRNA-IMP-a2-a4 V2.00	0	25. siRNA-IMPa4-10 PSPC1-A488 DAPI IMPa4-A546_as_TileScan_001 (Stage 45 of 49)	00-zn96HhJwPySbexSbN3K8UD
0		Cell	1	0.000	1.000	342	20	siRNA-IMPa4-10 PSPC1-A488 IMPa4-A546 DAPI 8C1-siRNA-IMP-a2-a4 V2.00	0	25. siRNA-IMPa4-10 PSPC1-A488 DAPI IMPa4-A546_as_TileScan_001 (Stage 45 of 49)	00-zn96HhJwPySbexSbN3K8UD
0		Cell	1	0.000	1.000	343	21	siRNA-IMPa4-10 PSPC1-A488 IMPa4-A546 DAPI 8C1-siRNA-IMP-a2-a4 V2.00	0	25. siRNA-IMPa4-10 PSPC1-A488 DAPI IMPa4-A546_as_TileScan_001 (Stage 45 of 49)	00-zn96HhJwPySbexSbN3K8UD
0		Cell	1	0.000	1.000	344	22	siRNA-IMPa4-10 PSPC1-A488 IMPa4-A546 DAPI 8C1-siRNA-IMP-a2-a4 V2.00	0	25. siRNA-IMPa4-10 PSPC1-A488 DAPI IMPa4-A546_as_TileScan_001 (Stage 45 of 49)	00-zn96HhJwPySbexSbN3K8UD
0		Cell	1	0.000	1.000	345	23	siRNA-IMPa4-10 PSPC1-A488 IMPa4-A546 DAPI 8C1-siRNA-IMP-a2-a4 V2.00	0	25. siRNA-IMPa4-10 PSPC1-A488 DAPI IMPa4-A546_as_TileScan_001 (Stage 45 of 49)	00-zn96HhJwPySbexSbN3K8UD
0		Cell	1	0.000	1.000	346	24	siRNA-IMPa4-10 PSPC1-A488 IMPa4-A546 DAPI 8C1-siRNA-IMP-a2-a4 V2.00	0	25. siRNA-IMPa4-10 PSPC1-A488 DAPI IMPa4-A546_as_TileScan_001 (Stage 45 of 49)	00-zn96HhJwPySbexSbN3K8UD
0		Cell	1	0.000	1.000	347	0	siRNA-IMPa4-10 PSPC1-A488 IMPa4-A546 DAPI 8C1-siRNA-IMP-a2-a4 V2.00	0	25. siRNA-IMPa4-10 PSPC1-A488 DAPI IMPa4-A546_at_TileScan_001 (Stage 46 of 49)	00-CLDcH7Mq3BUp57jz7vMQGM
0		Cell	1	0.000	1.000	348	1	siRNA-IMPa4-10 PSPC1-A488 IMPa4-A546 DAPI 8C1-siRNA-IMP-a2-a4 V2.00	0	25. siRNA-IMPa4-10 PSPC1-A488 DAPI IMPa4-A546_at_TileScan_001 (Stage 46 of 49)	00-CLDcH7Mq3BUp57jz7vMQGM
0		Cell	1	0.000	1.000	349	2	siRNA-IMPa4-10 PSPC1-A488 IMPa4-A546 DAPI 8C1-siRNA-IMP-a2-a4 V2.00	0	25. siRNA-IMPa4-10 PSPC1-A488 DAPI IMPa4-A546_at_TileScan_001 (Stage 46 of 49)	00-CLDcH7Mq3BUp57jz7vMQGM
0		Cell	1	0.000	1.000	350	3	siRNA-IMPa4-10 PSPC1-A488 IMPa4-A546 DAPI 8C1-siRNA-IMP-a2-a4 V2.00	0	25. siRNA-IMPa4-10 PSPC1-A488 DAPI IMPa4-A546_at_TileScan_001 (Stage 46 of 49)	00-CLDcH7Mq3BUp57jz7vMQGM
0		Cell	1	0.000	1.000	351	4	siRNA-IMPa4-10 PSPC1-A488 IMPa4-A546 DAPI 8C1-siRNA-IMP-a2-a4 V2.00	0	25. siRNA-IMPa4-10 PSPC1-A488 DAPI IMPa4-A546_at_TileScan_001 (Stage 46 of 49)	00-CLDcH7Mq3BUp57jz7vMQGM
0		Cell	1	0.000	1.000	352	5	siRNA-IMPa4-10 PSPC1-A488 IMPa4-A546 DAPI 8C1-siRNA-IMP-a2-a4 V2.00	0	25. siRNA-IMPa4-10 PSPC1-A488 DAPI IMPa4-A546_at_TileScan_001 (Stage 46 of 49)	00-CLDcH7Mq3BUp57jz7vMQGM
0		Cell	1	0.000	1.000	353	6	siRNA-IMPa4-10 PSPC1-A488 IMPa4-A546 DAPI 8C1-siRNA-IMP-a2-a4 V2.00	0	25. siRNA-IMPa4-10 PSPC1-A488 DAPI IMPa4-A546_at_TileScan_001 (Stage 46 of 49)	00-CLDcH7Mq3BUp57jz7vMQGM
0		Cell	1	0.000	1.000	354	7	siRNA-IMPa4-10 PSPC1-A488 IMPa4-A546 DAPI 8C1-siRNA-IMP-a2-a4 V2.00	0	25. siRNA-IMPa4-10 PSPC1-A488 DAPI IMPa4-A546_at_TileScan_001 (Stage 46 of 49)	00-CLDcH7Mq3BUp57jz7vMQGM
0		Cell	1	0.000	1.000	355	8	siRNA-IMPa4-10 PSPC1-A488 IMPa4-A546 DAPI 8C1-siRNA-IMP-a2-a4 V2.00	0	25. siRNA-IMPa4-10 PSPC1-A488 DAPI IMPa4-A546_at_TileScan_001 (Stage 46 of 49)	00-CLDcH7Mq3BUp57jz7vMQGM
0		Cell	1	0.000	1.000	356	9	siRNA-IMPa4-10 PSPC1-A488 IMPa4-A546 DAPI 8C1-siRNA-IMP-a2-a4 V2.00	0	25. siRNA-IMPa4-10 PSPC1-A488 DAPI IMPa4-A546_at_TileScan_001 (Stage 46 of 49)	00-CLDcH7Mq3BUp57jz7vMQGM
0		Cell	1	0.000	1.000	357	10	siRNA-IMPa4-10 PSPC1-A488 IMPa4-A546 DAPI 8C1-siRNA-IMP-a2-a4 V2.00	0	25. siRNA-IMPa4-10 PSPC1-A488 DAPI IMPa4-A546_at_TileScan_001 (Stage 46 of 49)	00-CLDcH7Mq3BUp57jz7vMQGM
0		Cell	1	0.000	1.000	358	11	siRNA-IMPa4-10 PSPC1-A488 IMPa4-A546 DAPI 8C1-siRNA-IMP-a2-a4 V2.00	0	25. siRNA-IMPa4-10 PSPC1-A488 DAPI IMPa4-A546_at_TileScan_001 (Stage 46 of 49)	00-CLDcH7Mq3BUp57jz7vMQGM
0		Cell	1	0.000	1.000	359	12	siRNA-IMPa4-10 PSPC1-A488 IMPa4-A546 DAPI 8C1-siRNA-IMP-a2-a4 V2.00	0	25. siRNA-IMPa4-10 PSPC1-A488 DAPI IMPa4-A546_at_TileScan_001 (Stage 46 of 49)	00-CLDcH7Mq3BUp57jz7vMQGM
0		Cell	1	0.000	1.000	360	13	siRNA-IMPa4-10 PSPC1-A488 IMPa4-A546 DAPI 8C1-siRNA-IMP-a2-a4 V2.00	0	25. siRNA-IMPa4-10 PSPC1-A488 DAPI IMPa4-A546_at_TileScan_001 (Stage 46 of 49)	00-CLDcH7Mq3BUp57jz7vMQGM
0		Cell	1	0.000	1.000	361	14	siRNA-IMPa4-10 PSPC1-A488 IMPa4-A546 DAPI 8C1-siRNA-IMP-a2-a4 V2.00	0	25. siRNA-IMPa4-10 PSPC1-A488 DAPI IMPa4-A546_at_TileScan_001 (Stage 46 of 49)	00-CLDcH7Mq3BUp57jz7vMQGM
0		Cell	1	0.000	1.000	362	15	siRNA-IMPa4-10 PSPC1-A488 IMPa4-A546 DAPI 8C1-siRNA-IMP-a2-a4 V2.00	0	25. siRNA-IMPa4-10 PSPC1-A488 DAPI IMPa4-A546_at_TileScan_001 (Stage 46 of 49)	00-CLDcH7Mq3BUp57jz7vMQGM
0		Cell	1	0.000	1.000	363	16	siRNA-IMPa4-10 PSPC1-A488 IMPa4-A546 DAPI 8C1-siRNA-IMP-a2-a4 V2.00	0	25. siRNA-IMPa4-10 PSPC1-A488 DAPI IMPa4-A546_at_TileScan_001 (Stage 46 of 49)	00-CLDcH7Mq3BUp57jz7vMQGM
0		Cell	1	0.000	1.000	364	17	siRNA-IMPa4-10 PSPC1-A488 IMPa4-A546 DAPI 8C1-siRNA-IMP-a2-a4 V2.00	0	25. siRNA-IMPa4-10 PSPC1-A488 DAPI IMPa4-A546_at_TileScan_001 (Stage 46 of 49)	00-CLDcH7Mq3BUp57jz7vMQGM
0		Cell	1	0.000	1.000	365	18	siRNA-IMPa4-10 PSPC1-A488 IMPa4-A546 DAPI 8C1-siRNA-IMP-a2-a4 V2.00	0	25. siRNA-IMPa4-10 PSPC1-A488 DAPI IMPa4-A546_at_TileScan_001 (Stage 46 of 49)	00-CLDcH7Mq3BUp57jz7vMQGM
0		Cell	1	0.000	1.000	366	19	siRNA-IMPa4-10 PSPC1-A488 IMPa4-A546 DAPI 8C1-siRNA-IMP-a2-a4 V2.00	0	25. siRNA-IMPa4-10 PSPC1-A488 DAPI IMPa4-A546_at_TileScan_001 (Stage 46 of 49)	00-CLDcH7Mq3BUp57jz7vMQGM
0		Cell	1	0.000	1.000	367	20	siRNA-IMPa4-10 PSPC1-A488 IMPa4-A546 DAPI 8C1-siRNA-IMP-a2-a4 V2.00	0	25. siRNA-IMPa4-10 PSPC1-A488 DAPI IMPa4-A546_at_TileScan_001 (Stage 46 of 49)	00-CLDcH7Mq3BUp57jz7vMQGM
0		Cell	1	0.000	1.000	368	21	siRNA-IMPa4-10 PSPC1-A488 IMPa4-A546 DAPI 8C1-siRNA-IMP-a2-a4 V2.00	0	25. siRNA-IMPa4-10 PSPC1-A488 DAPI IMPa4-A546_at_TileScan_001 (Stage 46 of 49)	00-CLDcH7Mq3BUp57jz7vMQGM
0		Cell	1	0.000	1.000	369	22	siRNA-IMPa4-10 PSPC1-A488 IMPa4-A546 DAPI 8C1-siRNA-IMP-a2-a4 V2.00	0	25. siRNA-IMPa4-10 PSPC1-A488 DAPI IMPa4-A546_at_TileScan_001 (Stage 46 of 49)	00-CLDcH7Mq3BUp57jz7vMQGM
0		Cell	1	0.000	1.000	370	0	siRNA-IMPa4-10 PSPC1-A488 IMPa4-A546 DAPI 8C1-siRNA-IMP-a2-a4 V2.00	0	25. siRNA-IMPa4-10 PSPC1-A488 DAPI IMPa4-A546_au_TileScan_001 (Stage 47 of 49)	00-mWKf9qCEdxiLvkQRqxnn3a
0		Cell	1	0.000	1.000	371	1	siRNA-IMPa4-10 PSPC1-A488 IMPa4-A546 DAPI 8C1-siRNA-IMP-a2-a4 V2.00	0	25. siRNA-IMPa4-10 PSPC1-A488 DAPI IMPa4-A546_au_TileScan_001 (Stage 47 of 49)	00-mWKf9qCEdxiLvkQRqxnn3a
0		Cell	1	0.000	1.000	372	2	siRNA-IMPa4-10 PSPC1-A488 IMPa4-A546 DAPI 8C1-siRNA-IMP-a2-a4 V2.00	0	25. siRNA-IMPa4-10 PSPC1-A488 DAPI IMPa4-A546_au_TileScan_001 (Stage 47 of 49)	00-mWKf9qCEdxiLvkQRqxnn3a
0		Cell	1	0.000	1.000	373	3	siRNA-IMPa4-10 PSPC1-A488 IMPa4-A546 DAPI 8C1-siRNA-IMP-a2-a4 V2.00	0	25. siRNA-IMPa4-10 PSPC1-A488 DAPI IMPa4-A546_au_TileScan_001 (Stage 47 of 49)	00-mWKf9qCEdxiLvkQRqxnn3a
0		Cell	1	0.000	1.000	374	4	siRNA-IMPa4-10 PSPC1-A488 IMPa4-A546 DAPI 8C1-siRNA-IMP-a2-a4 V2.00	0	25. siRNA-IMPa4-10 PSPC1-A488 DAPI IMPa4-A546_au_TileScan_001 (Stage 47 of 49)	00-mWKf9qCEdxiLvkQRqxnn3a
0		Cell	1	0.000	1.000	375	5	siRNA-IMPa4-10 PSPC1-A488 IMPa4-A546 DAPI 8C1-siRNA-IMP-a2-a4 V2.00	0	25. siRNA-IMPa4-10 PSPC1-A488 DAPI IMPa4-A546_au_TileScan_001 (Stage 47 of 49)	00-mWKf9qCEdxiLvkQRqxnn3a
0		Cell	1	0.000	1.000	376	6	siRNA-IMPa4-10 PSPC1-A488 IMPa4-A546 DAPI 8C1-siRNA-IMP-a2-a4 V2.00	0	25. siRNA-IMPa4-10 PSPC1-A488 DAPI IMPa4-A546_au_TileScan_001 (Stage 47 of 49)	00-mWKf9qCEdxiLvkQRqxnn3a
0		Cell	1	0.000	1.000	377	7	siRNA-IMPa4-10 PSPC1-A488 IMPa4-A546 DAPI 8C1-siRNA-IMP-a2-a4 V2.00	0	25. siRNA-IMPa4-10 PSPC1-A488 DAPI IMPa4-A546_au_TileScan_001 (Stage 47 of 49)	00-mWKf9qCEdxiLvkQRqxnn3a
0		Cell	1	0.000	1.000	378	8	siRNA-IMPa4-10 PSPC1-A488 IMPa4-A546 DAPI 8C1-siRNA-IMP-a2-a4 V2.00	0	25. siRNA-IMPa4-10 PSPC1-A488 DAPI IMPa4-A546_au_TileScan_001 (Stage 47 of 49)	00-mWKf9qCEdxiLvkQRqxnn3a
0		Cell	1	0.000	1.000	379	9	siRNA-IMPa4-10 PSPC1-A488 IMPa4-A546 DAPI 8C1-siRNA-IMP-a2-a4 V2.00	0	25. siRNA-IMPa4-10 PSPC1-A488 DAPI IMPa4-A546_au_TileScan_001 (Stage 47 of 49)	00-mWKf9qCEdxiLvkQRqxnn3a
0		Cell	1	0.000	1.000	380	10	siRNA-IMPa4-10 PSPC1-A488 IMPa4-A546 DAPI 8C1-siRNA-IMP-a2-a4 V2.00	0	25. siRNA-IMPa4-10 PSPC1-A488 DAPI IMPa4-A546_au_TileScan_001 (Stage 47 of 49)	00-mWKf9qCEdxiLvkQRqxnn3a
0		Cell	1	0.000	1.000	381	11	siRNA-IMPa4-10 PSPC1-A488 IMPa4-A546 DAPI 8C1-siRNA-IMP-a2-a4 V2.00	0	25. siRNA-IMPa4-10 PSPC1-A488 DAPI IMPa4-A546_au_TileScan_001 (Stage 47 of 49)	00-mWKf9qCEdxiLvkQRqxnn3a
0		Cell	1	0.000	1.000	382	12	siRNA-IMPa4-10 PSPC1-A488 IMPa4-A546 DAPI 8C1-siRNA-IMP-a2-a4 V2.00	0	25. siRNA-IMPa4-10 PSPC1-A488 DAPI IMPa4-A546_au_TileScan_001 (Stage 47 of 49)	00-mWKf9qCEdxiLvkQRqxnn3a
0		Cell	1	0.000	1.000	383	13	siRNA-IMPa4-10 PSPC1-A488 IMPa4-A546 DAPI 8C1-siRNA-IMP-a2-a4 V2.00	0	25. siRNA-IMPa4-10 PSPC1-A488 DAPI IMPa4-A546_au_TileScan_001 (Stage 47 of 49)	00-mWKf9qCEdxiLvkQRqxnn3a
0		Cell	1	0.000	1.000	384	14	siRNA-IMPa4-10 PSPC1-A488 IMPa4-A546 DAPI 8C1-siRNA-IMP-a2-a4 V2.00	0	25. siRNA-IMPa4-10 PSPC1-A488 DAPI IMPa4-A546_au_TileScan_001 (Stage 47 of 49)	00-mWKf9qCEdxiLvkQRqxnn3a
0		Cell	1	0.000	1.000	385	15	siRNA-IMPa4-10 PSPC1-A488 IMPa4-A546 DAPI 8C1-siRNA-IMP-a2-a4 V2.00	0	25. siRNA-IMPa4-10 PSPC1-A488 DAPI IMPa4-A546_au_TileScan_001 (Stage 47 of 49)	00-mWKf9qCEdxiLvkQRqxnn3a
0		Cell	1	0.000	1.000	386	0	siRNA-IMPa4-10 PSPC1-A488 IMPa4-A546 DAPI 8C1-siRNA-IMP-a2-a4 V2.00	0	25. siRNA-IMPa4-10 PSPC1-A488 DAPI IMPa4-A546_av_TileScan_001 (Stage 48 of 49)	00-D7guRN8YaJun2Nnq2VUWwY
0		Cell	1	0.000	1.000	387	1	siRNA-IMPa4-10 PSPC1-A488 IMPa4-A546 DAPI 8C1-siRNA-IMP-a2-a4 V2.00	0	25. siRNA-IMPa4-10 PSPC1-A488 DAPI IMPa4-A546_av_TileScan_001 (Stage 48 of 49)	00-D7guRN8YaJun2Nnq2VUWwY
0		Cell	1	0.000	1.000	388	2	siRNA-IMPa4-10 PSPC1-A488 IMPa4-A546 DAPI 8C1-siRNA-IMP-a2-a4 V2.00	0	25. siRNA-IMPa4-10 PSPC1-A488 DAPI IMPa4-A546_av_TileScan_001 (Stage 48 of 49)	00-D7guRN8YaJun2Nnq2VUWwY
0		Cell	1	0.000	1.000	389	3	siRNA-IMPa4-10 PSPC1-A488 IMPa4-A546 DAPI 8C1-siRNA-IMP-a2-a4 V2.00	0	25. siRNA-IMPa4-10 PSPC1-A488 DAPI IMPa4-A546_av_TileScan_001 (Stage 48 of 49)	00-D7guRN8YaJun2Nnq2VUWwY
0		Cell	1	0.000	1.000	390	4	siRNA-IMPa4-10 PSPC1-A488 IMPa4-A546 DAPI 8C1-siRNA-IMP-a2-a4 V2.00	0	25. siRNA-IMPa4-10 PSPC1-A488 DAPI IMPa4-A546_av_TileScan_001 (Stage 48 of 49)	00-D7guRN8YaJun2Nnq2VUWwY
0		Cell	1	0.000	1.000	391	5	siRNA-IMPa4-10 PSPC1-A488 IMPa4-A546 DAPI 8C1-siRNA-IMP-a2-a4 V2.00	0	25. siRNA-IMPa4-10 PSPC1-A488 DAPI IMPa4-A546_av_TileScan_001 (Stage 48 of 49)	00-D7guRN8YaJun2Nnq2VUWwY
0		Cell	1	0.000	1.000	392	0	siRNA-IMPa4-10 PSPC1-A488 IMPa4-A546 DAPI 8C1-siRNA-IMP-a2-a4 V2.00	0	25. siRNA-IMPa4-10 PSPC1-A488 DAPI IMPa4-A546_aw_TileScan_001 (Stage 49 of 49)	00-tLBUpWYdMb5btE5aRVhSdE
0		Cell	1	0.000	1.000	393	1	siRNA-IMPa4-10 PSPC1-A488 IMPa4-A546 DAPI 8C1-siRNA-IMP-a2-a4 V2.00	0	25. siRNA-IMPa4-10 PSPC1-A488 DAPI IMPa4-A546_aw_TileScan_001 (Stage 49 of 49)	00-tLBUpWYdMb5btE5aRVhSdE
0		Cell	1	0.000	1.000	394	2	siRNA-IMPa4-10 PSPC1-A488 IMPa4-A546 DAPI 8C1-siRNA-IMP-a2-a4 V2.00	0	25. siRNA-IMPa4-10 PSPC1-A488 DAPI IMPa4-A546_aw_TileScan_001 (Stage 49 of 49)	00-tLBUpWYdMb5btE5aRVhSdE
0		Cell	1	0.000	1.000	395	3	siRNA-IMPa4-10 PSPC1-A488 IMPa4-A546 DAPI 8C1-siRNA-IMP-a2-a4 V2.00	0	25. siRNA-IMPa4-10 PSPC1-A488 DAPI IMPa4-A546_aw_TileScan_001 (Stage 49 of 49)	00-tLBUpWYdMb5btE5aRVhSdE
0		Cell	1	0.000	1.000	396	4	siRNA-IMPa4-10 PSPC1-A488 IMPa4-A546 DAPI 8C1-siRNA-IMP-a2-a4 V2.00	0	25. siRNA-IMPa4-10 PSPC1-A488 DAPI IMPa4-A546_aw_TileScan_001 (Stage 49 of 49)	00-tLBUpWYdMb5btE5aRVhSdE
0		Cell	1	0.000	1.000	397	5	siRNA-IMPa4-10 PSPC1-A488 IMPa4-A546 DAPI 8C1-siRNA-IMP-a2-a4 V2.00	0	25. siRNA-IMPa4-10 PSPC1-A488 DAPI IMPa4-A546_aw_TileScan_001 (Stage 49 of 49)	00-tLBUpWYdMb5btE5aRVhSdE
0		Cell	1	0.000	1.000	398	6	siRNA-IMPa4-10 PSPC1-A488 IMPa4-A546 DAPI 8C1-siRNA-IMP-a2-a4 V2.00	0	25. siRNA-IMPa4-10 PSPC1-A488 DAPI IMPa4-A546_aw_TileScan_001 (Stage 49 of 49)	00-tLBUpWYdMb5btE5aRVhSdE
0		Cell	1	0.000	1.000	399	7	siRNA-IMPa4-10 PSPC1-A488 IMPa4-A546 DAPI 8C1-siRNA-IMP-a2-a4 V2.00	0	25. siRNA-IMPa4-10 PSPC1-A488 DAPI IMPa4-A546_aw_TileScan_001 (Stage 49 of 49)	00-tLBUpWYdMb5btE5aRVhSdE
0		Cell	1	0.000	1.000	400	8	siRNA-IMPa4-10 PSPC1-A488 IMPa4-A546 DAPI 8C1-siRNA-IMP-a2-a4 V2.00	0	25. siRNA-IMPa4-10 PSPC1-A488 DAPI IMPa4-A546_aw_TileScan_001 (Stage 49 of 49)	00-tLBUpWYdMb5btE5aRVhSdE
0		Cell	1	0.000	1.000	401	0	siRNA-IMPa4-10 PSPC1-A488 IMPa4-A546 DAPI 8C1-siRNA-IMP-a2-a4 V2.00	0	25. siRNA-IMPa4-10 PSPC1-A488 DAPI IMPa4-A546_b_TileScan_001 (Stage 2 of 49)	00-A2dpW5evnMmBCxocis6ehU
0		Cell	1	0.000	1.000	402	1	siRNA-IMPa4-10 PSPC1-A488 IMPa4-A546 DAPI 8C1-siRNA-IMP-a2-a4 V2.00	0	25. siRNA-IMPa4-10 PSPC1-A488 DAPI IMPa4-A546_b_TileScan_001 (Stage 2 of 49)	00-A2dpW5evnMmBCxocis6ehU
0		Cell	1	0.000	1.000	403	2	siRNA-IMPa4-10 PSPC1-A488 IMPa4-A546 DAPI 8C1-siRNA-IMP-a2-a4 V2.00	0	25. siRNA-IMPa4-10 PSPC1-A488 DAPI IMPa4-A546_b_TileScan_001 (Stage 2 of 49)	00-A2dpW5evnMmBCxocis6ehU
0		Cell	1	0.000	1.000	404	3	siRNA-IMPa4-10 PSPC1-A488 IMPa4-A546 DAPI 8C1-siRNA-IMP-a2-a4 V2.00	0	25. siRNA-IMPa4-10 PSPC1-A488 DAPI IMPa4-A546_b_TileScan_001 (Stage 2 of 49)	00-A2dpW5evnMmBCxocis6ehU
0		Cell	1	0.000	1.000	405	4	siRNA-IMPa4-10 PSPC1-A488 IMPa4-A546 DAPI 8C1-siRNA-IMP-a2-a4 V2.00	0	25. siRNA-IMPa4-10 PSPC1-A488 DAPI IMPa4-A546_b_TileScan_001 (Stage 2 of 49)	00-A2dpW5evnMmBCxocis6ehU
0		Cell	1	0.000	1.000	406	5	siRNA-IMPa4-10 PSPC1-A488 IMPa4-A546 DAPI 8C1-siRNA-IMP-a2-a4 V2.00	0	25. siRNA-IMPa4-10 PSPC1-A488 DAPI IMPa4-A546_b_TileScan_001 (Stage 2 of 49)	00-A2dpW5evnMmBCxocis6ehU
0		Cell	1	0.000	1.000	407	6	siRNA-IMPa4-10 PSPC1-A488 IMPa4-A546 DAPI 8C1-siRNA-IMP-a2-a4 V2.00	0	25. siRNA-IMPa4-10 PSPC1-A488 DAPI IMPa4-A546_b_TileScan_001 (Stage 2 of 49)	00-A2dpW5evnMmBCxocis6ehU
0		Cell	1	0.000	1.000	408	7	siRNA-IMPa4-10 PSPC1-A488 IMPa4-A546 DAPI 8C1-siRNA-IMP-a2-a4 V2.00	0	25. siRNA-IMPa4-10 PSPC1-A488 DAPI IMPa4-A546_b_TileScan_001 (Stage 2 of 49)	00-A2dpW5evnMmBCxocis6ehU
0		Cell	1	0.000	1.000	409	8	siRNA-IMPa4-10 PSPC1-A488 IMPa4-A546 DAPI 8C1-siRNA-IMP-a2-a4 V2.00	0	25. siRNA-IMPa4-10 PSPC1-A488 DAPI IMPa4-A546_b_TileScan_001 (Stage 2 of 49)	00-A2dpW5evnMmBCxocis6ehU
0		Cell	1	0.000	1.000	410	9	siRNA-IMPa4-10 PSPC1-A488 IMPa4-A546 DAPI 8C1-siRNA-IMP-a2-a4 V2.00	0	25. siRNA-IMPa4-10 PSPC1-A488 DAPI IMPa4-A546_b_TileScan_001 (Stage 2 of 49)	00-A2dpW5evnMmBCxocis6ehU
0		Cell	1	0.000	1.000	411	10	siRNA-IMPa4-10 PSPC1-A488 IMPa4-A546 DAPI 8C1-siRNA-IMP-a2-a4 V2.00	0	25. siRNA-IMPa4-10 PSPC1-A488 DAPI IMPa4-A546_b_TileScan_001 (Stage 2 of 49)	00-A2dpW5evnMmBCxocis6ehU
0		Cell	1	0.000	1.000	412	11	siRNA-IMPa4-10 PSPC1-A488 IMPa4-A546 DAPI 8C1-siRNA-IMP-a2-a4 V2.00	0	25. siRNA-IMPa4-10 PSPC1-A488 DAPI IMPa4-A546_b_TileScan_001 (Stage 2 of 49)	00-A2dpW5evnMmBCxocis6ehU
0		Cell	1	0.000	1.000	413	0	siRNA-IMPa4-10 PSPC1-A488 IMPa4-A546 DAPI 8C1-siRNA-IMP-a2-a4 V2.00	0	25. siRNA-IMPa4-10 PSPC1-A488 DAPI IMPa4-A546_c_TileScan_001 (Stage 3 of 49)	00-ASzPtAPrmjFT3K8nfTykS8
0		Cell	1	0.000	1.000	414	1	siRNA-IMPa4-10 PSPC1-A488 IMPa4-A546 DAPI 8C1-siRNA-IMP-a2-a4 V2.00	0	25. siRNA-IMPa4-10 PSPC1-A488 DAPI IMPa4-A546_c_TileScan_001 (Stage 3 of 49)	00-ASzPtAPrmjFT3K8nfTykS8
0		Cell	1	0.000	1.000	415	2	siRNA-IMPa4-10 PSPC1-A488 IMPa4-A546 DAPI 8C1-siRNA-IMP-a2-a4 V2.00	0	25. siRNA-IMPa4-10 PSPC1-A488 DAPI IMPa4-A546_c_TileScan_001 (Stage 3 of 49)	00-ASzPtAPrmjFT3K8nfTykS8
0		Cell	1	0.000	1.000	416	3	siRNA-IMPa4-10 PSPC1-A488 IMPa4-A546 DAPI 8C1-siRNA-IMP-a2-a4 V2.00	0	25. siRNA-IMPa4-10 PSPC1-A488 DAPI IMPa4-A546_c_TileScan_001 (Stage 3 of 49)	00-ASzPtAPrmjFT3K8nfTykS8
0		Cell	1	0.000	1.000	417	4	siRNA-IMPa4-10 PSPC1-A488 IMPa4-A546 DAPI 8C1-siRNA-IMP-a2-a4 V2.00	0	25. siRNA-IMPa4-10 PSPC1-A488 DAPI IMPa4-A546_c_TileScan_001 (Stage 3 of 49)	00-ASzPtAPrmjFT3K8nfTykS8
0		Cell	1	0.000	1.000	418	5	siRNA-IMPa4-10 PSPC1-A488 IMPa4-A546 DAPI 8C1-siRNA-IMP-a2-a4 V2.00	0	25. siRNA-IMPa4-10 PSPC1-A488 DAPI IMPa4-A546_c_TileScan_001 (Stage 3 of 49)	00-ASzPtAPrmjFT3K8nfTykS8
0		Cell	1	0.000	1.000	419	6	siRNA-IMPa4-10 PSPC1-A488 IMPa4-A546 DAPI 8C1-siRNA-IMP-a2-a4 V2.00	0	25. siRNA-IMPa4-10 PSPC1-A488 DAPI IMPa4-A546_c_TileScan_001 (Stage 3 of 49)	00-ASzPtAPrmjFT3K8nfTykS8
0		Cell	1	0.000	1.000	420	7	siRNA-IMPa4-10 PSPC1-A488 IMPa4-A546 DAPI 8C1-siRNA-IMP-a2-a4 V2.00	0	25. siRNA-IMPa4-10 PSPC1-A488 DAPI IMPa4-A546_c_TileScan_001 (Stage 3 of 49)	00-ASzPtAPrmjFT3K8nfTykS8
0		Cell	1	0.000	1.000	421	8	siRNA-IMPa4-10 PSPC1-A488 IMPa4-A546 DAPI 8C1-siRNA-IMP-a2-a4 V2.00	0	25. siRNA-IMPa4-10 PSPC1-A488 DAPI IMPa4-A546_c_TileScan_001 (Stage 3 of 49)	00-ASzPtAPrmjFT3K8nfTykS8
0		Cell	1	0.000	1.000	422	9	siRNA-IMPa4-10 PSPC1-A488 IMPa4-A546 DAPI 8C1-siRNA-IMP-a2-a4 V2.00	0	25. siRNA-IMPa4-10 PSPC1-A488 DAPI IMPa4-A546_c_TileScan_001 (Stage 3 of 49)	00-ASzPtAPrmjFT3K8nfTykS8
0		Cell	1	0.000	1.000	423	10	siRNA-IMPa4-10 PSPC1-A488 IMPa4-A546 DAPI 8C1-siRNA-IMP-a2-a4 V2.00	0	25. siRNA-IMPa4-10 PSPC1-A488 DAPI IMPa4-A546_c_TileScan_001 (Stage 3 of 49)	00-ASzPtAPrmjFT3K8nfTykS8
0		Cell	1	0.000	1.000	424	11	siRNA-IMPa4-10 PSPC1-A488 IMPa4-A546 DAPI 8C1-siRNA-IMP-a2-a4 V2.00	0	25. siRNA-IMPa4-10 PSPC1-A488 DAPI IMPa4-A546_c_TileScan_001 (Stage 3 of 49)	00-ASzPtAPrmjFT3K8nfTykS8
0		Cell	1	0.000	1.000	425	12	siRNA-IMPa4-10 PSPC1-A488 IMPa4-A546 DAPI 8C1-siRNA-IMP-a2-a4 V2.00	0	25. siRNA-IMPa4-10 PSPC1-A488 DAPI IMPa4-A546_c_TileScan_001 (Stage 3 of 49)	00-ASzPtAPrmjFT3K8nfTykS8
0		Cell	1	0.000	1.000	426	13	siRNA-IMPa4-10 PSPC1-A488 IMPa4-A546 DAPI 8C1-siRNA-IMP-a2-a4 V2.00	0	25. siRNA-IMPa4-10 PSPC1-A488 DAPI IMPa4-A546_c_TileScan_001 (Stage 3 of 49)	00-ASzPtAPrmjFT3K8nfTykS8
0		Cell	1	0.000	1.000	427	14	siRNA-IMPa4-10 PSPC1-A488 IMPa4-A546 DAPI 8C1-siRNA-IMP-a2-a4 V2.00	0	25. siRNA-IMPa4-10 PSPC1-A488 DAPI IMPa4-A546_c_TileScan_001 (Stage 3 of 49)	00-ASzPtAPrmjFT3K8nfTykS8
0		Cell	1	0.000	1.000	428	15	siRNA-IMPa4-10 PSPC1-A488 IMPa4-A546 DAPI 8C1-siRNA-IMP-a2-a4 V2.00	0	25. siRNA-IMPa4-10 PSPC1-A488 DAPI IMPa4-A546_c_TileScan_001 (Stage 3 of 49)	00-ASzPtAPrmjFT3K8nfTykS8
0		Cell	1	0.000	1.000	429	0	siRNA-IMPa4-10 PSPC1-A488 IMPa4-A546 DAPI 8C1-siRNA-IMP-a2-a4 V2.00	0	25. siRNA-IMPa4-10 PSPC1-A488 DAPI IMPa4-A546_d_TileScan_001 (Stage 4 of 49)	00-amY3yJvgJ336CPgtsMdjNR
0		Cell	1	0.000	1.000	430	1	siRNA-IMPa4-10 PSPC1-A488 IMPa4-A546 DAPI 8C1-siRNA-IMP-a2-a4 V2.00	0	25. siRNA-IMPa4-10 PSPC1-A488 DAPI IMPa4-A546_d_TileScan_001 (Stage 4 of 49)	00-amY3yJvgJ336CPgtsMdjNR
0		Cell	1	0.000	1.000	431	2	siRNA-IMPa4-10 PSPC1-A488 IMPa4-A546 DAPI 8C1-siRNA-IMP-a2-a4 V2.00	0	25. siRNA-IMPa4-10 PSPC1-A488 DAPI IMPa4-A546_d_TileScan_001 (Stage 4 of 49)	00-amY3yJvgJ336CPgtsMdjNR
0		Cell	1	0.000	1.000	432	3	siRNA-IMPa4-10 PSPC1-A488 IMPa4-A546 DAPI 8C1-siRNA-IMP-a2-a4 V2.00	0	25. siRNA-IMPa4-10 PSPC1-A488 DAPI IMPa4-A546_d_TileScan_001 (Stage 4 of 49)	00-amY3yJvgJ336CPgtsMdjNR
0		Cell	1	0.000	1.000	433	4	siRNA-IMPa4-10 PSPC1-A488 IMPa4-A546 DAPI 8C1-siRNA-IMP-a2-a4 V2.00	0	25. siRNA-IMPa4-10 PSPC1-A488 DAPI IMPa4-A546_d_TileScan_001 (Stage 4 of 49)	00-amY3yJvgJ336CPgtsMdjNR
0		Cell	1	0.000	1.000	434	5	siRNA-IMPa4-10 PSPC1-A488 IMPa4-A546 DAPI 8C1-siRNA-IMP-a2-a4 V2.00	0	25. siRNA-IMPa4-10 PSPC1-A488 DAPI IMPa4-A546_d_TileScan_001 (Stage 4 of 49)	00-amY3yJvgJ336CPgtsMdjNR
0		Cell	1	0.000	1.000	435	6	siRNA-IMPa4-10 PSPC1-A488 IMPa4-A546 DAPI 8C1-siRNA-IMP-a2-a4 V2.00	0	25. siRNA-IMPa4-10 PSPC1-A488 DAPI IMPa4-A546_d_TileScan_001 (Stage 4 of 49)	00-amY3yJvgJ336CPgtsMdjNR
0		Cell	1	0.000	1.000	436	7	siRNA-IMPa4-10 PSPC1-A488 IMPa4-A546 DAPI 8C1-siRNA-IMP-a2-a4 V2.00	0	25. siRNA-IMPa4-10 PSPC1-A488 DAPI IMPa4-A546_d_TileScan_001 (Stage 4 of 49)	00-amY3yJvgJ336CPgtsMdjNR
0		Cell	1	0.000	1.000	437	8	siRNA-IMPa4-10 PSPC1-A488 IMPa4-A546 DAPI 8C1-siRNA-IMP-a2-a4 V2.00	0	25. siRNA-IMPa4-10 PSPC1-A488 DAPI IMPa4-A546_d_TileScan_001 (Stage 4 of 49)	00-amY3yJvgJ336CPgtsMdjNR
0		Cell	1	0.000	1.000	438	9	siRNA-IMPa4-10 PSPC1-A488 IMPa4-A546 DAPI 8C1-siRNA-IMP-a2-a4 V2.00	0	25. siRNA-IMPa4-10 PSPC1-A488 DAPI IMPa4-A546_d_TileScan_001 (Stage 4 of 49)	00-amY3yJvgJ336CPgtsMdjNR
0		Cell	1	0.000	1.000	439	10	siRNA-IMPa4-10 PSPC1-A488 IMPa4-A546 DAPI 8C1-siRNA-IMP-a2-a4 V2.00	0	25. siRNA-IMPa4-10 PSPC1-A488 DAPI IMPa4-A546_d_TileScan_001 (Stage 4 of 49)	00-amY3yJvgJ336CPgtsMdjNR
0		Cell	1	0.000	1.000	440	11	siRNA-IMPa4-10 PSPC1-A488 IMPa4-A546 DAPI 8C1-siRNA-IMP-a2-a4 V2.00	0	25. siRNA-IMPa4-10 PSPC1-A488 DAPI IMPa4-A546_d_TileScan_001 (Stage 4 of 49)	00-amY3yJvgJ336CPgtsMdjNR
0		Cell	1	0.000	1.000	441	12	siRNA-IMPa4-10 PSPC1-A488 IMPa4-A546 DAPI 8C1-siRNA-IMP-a2-a4 V2.00	0	25. siRNA-IMPa4-10 PSPC1-A488 DAPI IMPa4-A546_d_TileScan_001 (Stage 4 of 49)	00-amY3yJvgJ336CPgtsMdjNR
0		Cell	1	0.000	1.000	442	13	siRNA-IMPa4-10 PSPC1-A488 IMPa4-A546 DAPI 8C1-siRNA-IMP-a2-a4 V2.00	0	25. siRNA-IMPa4-10 PSPC1-A488 DAPI IMPa4-A546_d_TileScan_001 (Stage 4 of 49)	00-amY3yJvgJ336CPgtsMdjNR
0		Cell	1	0.000	1.000	443	14	siRNA-IMPa4-10 PSPC1-A488 IMPa4-A546 DAPI 8C1-siRNA-IMP-a2-a4 V2.00	0	25. siRNA-IMPa4-10 PSPC1-A488 DAPI IMPa4-A546_d_TileScan_001 (Stage 4 of 49)	00-amY3yJvgJ336CPgtsMdjNR
0		Cell	1	0.000	1.000	444	15	siRNA-IMPa4-10 PSPC1-A488 IMPa4-A546 DAPI 8C1-siRNA-IMP-a2-a4 V2.00	0	25. siRNA-IMPa4-10 PSPC1-A488 DAPI IMPa4-A546_d_TileScan_001 (Stage 4 of 49)	00-amY3yJvgJ336CPgtsMdjNR
0		Cell	1	0.000	1.000	445	16	siRNA-IMPa4-10 PSPC1-A488 IMPa4-A546 DAPI 8C1-siRNA-IMP-a2-a4 V2.00	0	25. siRNA-IMPa4-10 PSPC1-A488 DAPI IMPa4-A546_d_TileScan_001 (Stage 4 of 49)	00-amY3yJvgJ336CPgtsMdjNR
0		Cell	1	0.000	1.000	446	17	siRNA-IMPa4-10 PSPC1-A488 IMPa4-A546 DAPI 8C1-siRNA-IMP-a2-a4 V2.00	0	25. siRNA-IMPa4-10 PSPC1-A488 DAPI IMPa4-A546_d_TileScan_001 (Stage 4 of 49)	00-amY3yJvgJ336CPgtsMdjNR
0		Cell	1	0.000	1.000	447	18	siRNA-IMPa4-10 PSPC1-A488 IMPa4-A546 DAPI 8C1-siRNA-IMP-a2-a4 V2.00	0	25. siRNA-IMPa4-10 PSPC1-A488 DAPI IMPa4-A546_d_TileScan_001 (Stage 4 of 49)	00-amY3yJvgJ336CPgtsMdjNR
0		Cell	1	0.000	1.000	448	19	siRNA-IMPa4-10 PSPC1-A488 IMPa4-A546 DAPI 8C1-siRNA-IMP-a2-a4 V2.00	0	25. siRNA-IMPa4-10 PSPC1-A488 DAPI IMPa4-A546_d_TileScan_001 (Stage 4 of 49)	00-amY3yJvgJ336CPgtsMdjNR
0		Cell	1	0.000	1.000	449	20	siRNA-IMPa4-10 PSPC1-A488 IMPa4-A546 DAPI 8C1-siRNA-IMP-a2-a4 V2.00	0	25. siRNA-IMPa4-10 PSPC1-A488 DAPI IMPa4-A546_d_TileScan_001 (Stage 4 of 49)	00-amY3yJvgJ336CPgtsMdjNR
0		Cell	1	0.000	1.000	450	21	siRNA-IMPa4-10 PSPC1-A488 IMPa4-A546 DAPI 8C1-siRNA-IMP-a2-a4 V2.00	0	25. siRNA-IMPa4-10 PSPC1-A488 DAPI IMPa4-A546_d_TileScan_001 (Stage 4 of 49)	00-amY3yJvgJ336CPgtsMdjNR
0		Cell	1	0.000	1.000	451	22	siRNA-IMPa4-10 PSPC1-A488 IMPa4-A546 DAPI 8C1-siRNA-IMP-a2-a4 V2.00	0	25. siRNA-IMPa4-10 PSPC1-A488 DAPI IMPa4-A546_d_TileScan_001 (Stage 4 of 49)	00-amY3yJvgJ336CPgtsMdjNR
0		Cell	1	0.000	1.000	452	0	siRNA-IMPa4-10 PSPC1-A488 IMPa4-A546 DAPI 8C1-siRNA-IMP-a2-a4 V2.00	0	25. siRNA-IMPa4-10 PSPC1-A488 DAPI IMPa4-A546_e_TileScan_001 (Stage 5 of 49)	00-qiCysWiTSRUd4Ky46qDv6V
0		Cell	1	0.000	1.000	453	1	siRNA-IMPa4-10 PSPC1-A488 IMPa4-A546 DAPI 8C1-siRNA-IMP-a2-a4 V2.00	0	25. siRNA-IMPa4-10 PSPC1-A488 DAPI IMPa4-A546_e_TileScan_001 (Stage 5 of 49)	00-qiCysWiTSRUd4Ky46qDv6V
0		Cell	1	0.000	1.000	454	2	siRNA-IMPa4-10 PSPC1-A488 IMPa4-A546 DAPI 8C1-siRNA-IMP-a2-a4 V2.00	0	25. siRNA-IMPa4-10 PSPC1-A488 DAPI IMPa4-A546_e_TileScan_001 (Stage 5 of 49)	00-qiCysWiTSRUd4Ky46qDv6V
0		Cell	1	0.000	1.000	455	3	siRNA-IMPa4-10 PSPC1-A488 IMPa4-A546 DAPI 8C1-siRNA-IMP-a2-a4 V2.00	0	25. siRNA-IMPa4-10 PSPC1-A488 DAPI IMPa4-A546_e_TileScan_001 (Stage 5 of 49)	00-qiCysWiTSRUd4Ky46qDv6V
0		Cell	1	0.000	1.000	456	4	siRNA-IMPa4-10 PSPC1-A488 IMPa4-A546 DAPI 8C1-siRNA-IMP-a2-a4 V2.00	0	25. siRNA-IMPa4-10 PSPC1-A488 DAPI IMPa4-A546_e_TileScan_001 (Stage 5 of 49)	00-qiCysWiTSRUd4Ky46qDv6V
0		Cell	1	0.000	1.000	457	5	siRNA-IMPa4-10 PSPC1-A488 IMPa4-A546 DAPI 8C1-siRNA-IMP-a2-a4 V2.00	0	25. siRNA-IMPa4-10 PSPC1-A488 DAPI IMPa4-A546_e_TileScan_001 (Stage 5 of 49)	00-qiCysWiTSRUd4Ky46qDv6V
0		Cell	1	0.000	1.000	458	6	siRNA-IMPa4-10 PSPC1-A488 IMPa4-A546 DAPI 8C1-siRNA-IMP-a2-a4 V2.00	0	25. siRNA-IMPa4-10 PSPC1-A488 DAPI IMPa4-A546_e_TileScan_001 (Stage 5 of 49)	00-qiCysWiTSRUd4Ky46qDv6V
0		Cell	1	0.000	1.000	459	7	siRNA-IMPa4-10 PSPC1-A488 IMPa4-A546 DAPI 8C1-siRNA-IMP-a2-a4 V2.00	0	25. siRNA-IMPa4-10 PSPC1-A488 DAPI IMPa4-A546_e_TileScan_001 (Stage 5 of 49)	00-qiCysWiTSRUd4Ky46qDv6V
0		Cell	1	0.000	1.000	460	8	siRNA-IMPa4-10 PSPC1-A488 IMPa4-A546 DAPI 8C1-siRNA-IMP-a2-a4 V2.00	0	25. siRNA-IMPa4-10 PSPC1-A488 DAPI IMPa4-A546_e_TileScan_001 (Stage 5 of 49)	00-qiCysWiTSRUd4Ky46qDv6V
0		Cell	1	0.000	1.000	461	9	siRNA-IMPa4-10 PSPC1-A488 IMPa4-A546 DAPI 8C1-siRNA-IMP-a2-a4 V2.00	0	25. siRNA-IMPa4-10 PSPC1-A488 DAPI IMPa4-A546_e_TileScan_001 (Stage 5 of 49)	00-qiCysWiTSRUd4Ky46qDv6V
0		Cell	1	0.000	1.000	462	10	siRNA-IMPa4-10 PSPC1-A488 IMPa4-A546 DAPI 8C1-siRNA-IMP-a2-a4 V2.00	0	25. siRNA-IMPa4-10 PSPC1-A488 DAPI IMPa4-A546_e_TileScan_001 (Stage 5 of 49)	00-qiCysWiTSRUd4Ky46qDv6V
0		Cell	1	0.000	1.000	463	11	siRNA-IMPa4-10 PSPC1-A488 IMPa4-A546 DAPI 8C1-siRNA-IMP-a2-a4 V2.00	0	25. siRNA-IMPa4-10 PSPC1-A488 DAPI IMPa4-A546_e_TileScan_001 (Stage 5 of 49)	00-qiCysWiTSRUd4Ky46qDv6V
0		Cell	1	0.000	1.000	464	12	siRNA-IMPa4-10 PSPC1-A488 IMPa4-A546 DAPI 8C1-siRNA-IMP-a2-a4 V2.00	0	25. siRNA-IMPa4-10 PSPC1-A488 DAPI IMPa4-A546_e_TileScan_001 (Stage 5 of 49)	00-qiCysWiTSRUd4Ky46qDv6V
0		Cell	1	0.000	1.000	465	13	siRNA-IMPa4-10 PSPC1-A488 IMPa4-A546 DAPI 8C1-siRNA-IMP-a2-a4 V2.00	0	25. siRNA-IMPa4-10 PSPC1-A488 DAPI IMPa4-A546_e_TileScan_001 (Stage 5 of 49)	00-qiCysWiTSRUd4Ky46qDv6V
0		Cell	1	0.000	1.000	466	14	siRNA-IMPa4-10 PSPC1-A488 IMPa4-A546 DAPI 8C1-siRNA-IMP-a2-a4 V2.00	0	25. siRNA-IMPa4-10 PSPC1-A488 DAPI IMPa4-A546_e_TileScan_001 (Stage 5 of 49)	00-qiCysWiTSRUd4Ky46qDv6V
0		Cell	1	0.000	1.000	467	15	siRNA-IMPa4-10 PSPC1-A488 IMPa4-A546 DAPI 8C1-siRNA-IMP-a2-a4 V2.00	0	25. siRNA-IMPa4-10 PSPC1-A488 DAPI IMPa4-A546_e_TileScan_001 (Stage 5 of 49)	00-qiCysWiTSRUd4Ky46qDv6V
0		Cell	1	0.000	1.000	468	16	siRNA-IMPa4-10 PSPC1-A488 IMPa4-A546 DAPI 8C1-siRNA-IMP-a2-a4 V2.00	0	25. siRNA-IMPa4-10 PSPC1-A488 DAPI IMPa4-A546_e_TileScan_001 (Stage 5 of 49)	00-qiCysWiTSRUd4Ky46qDv6V
0		Cell	1	0.000	1.000	469	0	siRNA-IMPa4-10 PSPC1-A488 IMPa4-A546 DAPI 8C1-siRNA-IMP-a2-a4 V2.00	0	25. siRNA-IMPa4-10 PSPC1-A488 DAPI IMPa4-A546_f_TileScan_001 (Stage 6 of 49)	00-CAvDNBnUkUG4vUwiAo7P2m
0		Cell	1	0.000	1.000	470	1	siRNA-IMPa4-10 PSPC1-A488 IMPa4-A546 DAPI 8C1-siRNA-IMP-a2-a4 V2.00	0	25. siRNA-IMPa4-10 PSPC1-A488 DAPI IMPa4-A546_f_TileScan_001 (Stage 6 of 49)	00-CAvDNBnUkUG4vUwiAo7P2m
0		Cell	1	0.000	1.000	471	2	siRNA-IMPa4-10 PSPC1-A488 IMPa4-A546 DAPI 8C1-siRNA-IMP-a2-a4 V2.00	0	25. siRNA-IMPa4-10 PSPC1-A488 DAPI IMPa4-A546_f_TileScan_001 (Stage 6 of 49)	00-CAvDNBnUkUG4vUwiAo7P2m
0		Cell	1	0.000	1.000	472	3	siRNA-IMPa4-10 PSPC1-A488 IMPa4-A546 DAPI 8C1-siRNA-IMP-a2-a4 V2.00	0	25. siRNA-IMPa4-10 PSPC1-A488 DAPI IMPa4-A546_f_TileScan_001 (Stage 6 of 49)	00-CAvDNBnUkUG4vUwiAo7P2m
0		Cell	1	0.000	1.000	473	4	siRNA-IMPa4-10 PSPC1-A488 IMPa4-A546 DAPI 8C1-siRNA-IMP-a2-a4 V2.00	0	25. siRNA-IMPa4-10 PSPC1-A488 DAPI IMPa4-A546_f_TileScan_001 (Stage 6 of 49)	00-CAvDNBnUkUG4vUwiAo7P2m
0		Cell	1	0.000	1.000	474	5	siRNA-IMPa4-10 PSPC1-A488 IMPa4-A546 DAPI 8C1-siRNA-IMP-a2-a4 V2.00	0	25. siRNA-IMPa4-10 PSPC1-A488 DAPI IMPa4-A546_f_TileScan_001 (Stage 6 of 49)	00-CAvDNBnUkUG4vUwiAo7P2m
0		Cell	1	0.000	1.000	475	6	siRNA-IMPa4-10 PSPC1-A488 IMPa4-A546 DAPI 8C1-siRNA-IMP-a2-a4 V2.00	0	25. siRNA-IMPa4-10 PSPC1-A488 DAPI IMPa4-A546_f_TileScan_001 (Stage 6 of 49)	00-CAvDNBnUkUG4vUwiAo7P2m
0		Cell	1	0.000	1.000	476	7	siRNA-IMPa4-10 PSPC1-A488 IMPa4-A546 DAPI 8C1-siRNA-IMP-a2-a4 V2.00	0	25. siRNA-IMPa4-10 PSPC1-A488 DAPI IMPa4-A546_f_TileScan_001 (Stage 6 of 49)	00-CAvDNBnUkUG4vUwiAo7P2m
0		Cell	1	0.000	1.000	477	8	siRNA-IMPa4-10 PSPC1-A488 IMPa4-A546 DAPI 8C1-siRNA-IMP-a2-a4 V2.00	0	25. siRNA-IMPa4-10 PSPC1-A488 DAPI IMPa4-A546_f_TileScan_001 (Stage 6 of 49)	00-CAvDNBnUkUG4vUwiAo7P2m
0		Cell	1	0.000	1.000	478	9	siRNA-IMPa4-10 PSPC1-A488 IMPa4-A546 DAPI 8C1-siRNA-IMP-a2-a4 V2.00	0	25. siRNA-IMPa4-10 PSPC1-A488 DAPI IMPa4-A546_f_TileScan_001 (Stage 6 of 49)	00-CAvDNBnUkUG4vUwiAo7P2m
0		Cell	1	0.000	1.000	479	10	siRNA-IMPa4-10 PSPC1-A488 IMPa4-A546 DAPI 8C1-siRNA-IMP-a2-a4 V2.00	0	25. siRNA-IMPa4-10 PSPC1-A488 DAPI IMPa4-A546_f_TileScan_001 (Stage 6 of 49)	00-CAvDNBnUkUG4vUwiAo7P2m
0		Cell	1	0.000	1.000	480	11	siRNA-IMPa4-10 PSPC1-A488 IMPa4-A546 DAPI 8C1-siRNA-IMP-a2-a4 V2.00	0	25. siRNA-IMPa4-10 PSPC1-A488 DAPI IMPa4-A546_f_TileScan_001 (Stage 6 of 49)	00-CAvDNBnUkUG4vUwiAo7P2m
0		Cell	1	0.000	1.000	481	12	siRNA-IMPa4-10 PSPC1-A488 IMPa4-A546 DAPI 8C1-siRNA-IMP-a2-a4 V2.00	0	25. siRNA-IMPa4-10 PSPC1-A488 DAPI IMPa4-A546_f_TileScan_001 (Stage 6 of 49)	00-CAvDNBnUkUG4vUwiAo7P2m
0		Cell	1	0.000	1.000	482	13	siRNA-IMPa4-10 PSPC1-A488 IMPa4-A546 DAPI 8C1-siRNA-IMP-a2-a4 V2.00	0	25. siRNA-IMPa4-10 PSPC1-A488 DAPI IMPa4-A546_f_TileScan_001 (Stage 6 of 49)	00-CAvDNBnUkUG4vUwiAo7P2m
0		Cell	1	0.000	1.000	483	14	siRNA-IMPa4-10 PSPC1-A488 IMPa4-A546 DAPI 8C1-siRNA-IMP-a2-a4 V2.00	0	25. siRNA-IMPa4-10 PSPC1-A488 DAPI IMPa4-A546_f_TileScan_001 (Stage 6 of 49)	00-CAvDNBnUkUG4vUwiAo7P2m
0		Cell	1	0.000	1.000	484	15	siRNA-IMPa4-10 PSPC1-A488 IMPa4-A546 DAPI 8C1-siRNA-IMP-a2-a4 V2.00	0	25. siRNA-IMPa4-10 PSPC1-A488 DAPI IMPa4-A546_f_TileScan_001 (Stage 6 of 49)	00-CAvDNBnUkUG4vUwiAo7P2m
0		Cell	1	0.000	1.000	485	16	siRNA-IMPa4-10 PSPC1-A488 IMPa4-A546 DAPI 8C1-siRNA-IMP-a2-a4 V2.00	0	25. siRNA-IMPa4-10 PSPC1-A488 DAPI IMPa4-A546_f_TileScan_001 (Stage 6 of 49)	00-CAvDNBnUkUG4vUwiAo7P2m
0		Cell	1	0.000	1.000	486	0	siRNA-IMPa4-10 PSPC1-A488 IMPa4-A546 DAPI 8C1-siRNA-IMP-a2-a4 V2.00	0	25. siRNA-IMPa4-10 PSPC1-A488 DAPI IMPa4-A546_g_TileScan_001 (Stage 7 of 49)	00-GUgrRpK5omUt6FhkYfxkLR
0		Cell	1	0.000	1.000	487	1	siRNA-IMPa4-10 PSPC1-A488 IMPa4-A546 DAPI 8C1-siRNA-IMP-a2-a4 V2.00	0	25. siRNA-IMPa4-10 PSPC1-A488 DAPI IMPa4-A546_g_TileScan_001 (Stage 7 of 49)	00-GUgrRpK5omUt6FhkYfxkLR
0		Cell	1	0.000	1.000	488	2	siRNA-IMPa4-10 PSPC1-A488 IMPa4-A546 DAPI 8C1-siRNA-IMP-a2-a4 V2.00	0	25. siRNA-IMPa4-10 PSPC1-A488 DAPI IMPa4-A546_g_TileScan_001 (Stage 7 of 49)	00-GUgrRpK5omUt6FhkYfxkLR
0		Cell	1	0.000	1.000	489	3	siRNA-IMPa4-10 PSPC1-A488 IMPa4-A546 DAPI 8C1-siRNA-IMP-a2-a4 V2.00	0	25. siRNA-IMPa4-10 PSPC1-A488 DAPI IMPa4-A546_g_TileScan_001 (Stage 7 of 49)	00-GUgrRpK5omUt6FhkYfxkLR
0		Cell	1	0.000	1.000	490	4	siRNA-IMPa4-10 PSPC1-A488 IMPa4-A546 DAPI 8C1-siRNA-IMP-a2-a4 V2.00	0	25. siRNA-IMPa4-10 PSPC1-A488 DAPI IMPa4-A546_g_TileScan_001 (Stage 7 of 49)	00-GUgrRpK5omUt6FhkYfxkLR
0		Cell	1	0.000	1.000	491	5	siRNA-IMPa4-10 PSPC1-A488 IMPa4-A546 DAPI 8C1-siRNA-IMP-a2-a4 V2.00	0	25. siRNA-IMPa4-10 PSPC1-A488 DAPI IMPa4-A546_g_TileScan_001 (Stage 7 of 49)	00-GUgrRpK5omUt6FhkYfxkLR
0		Cell	1	0.000	1.000	492	6	siRNA-IMPa4-10 PSPC1-A488 IMPa4-A546 DAPI 8C1-siRNA-IMP-a2-a4 V2.00	0	25. siRNA-IMPa4-10 PSPC1-A488 DAPI IMPa4-A546_g_TileScan_001 (Stage 7 of 49)	00-GUgrRpK5omUt6FhkYfxkLR
0		Cell	1	0.000	1.000	493	7	siRNA-IMPa4-10 PSPC1-A488 IMPa4-A546 DAPI 8C1-siRNA-IMP-a2-a4 V2.00	0	25. siRNA-IMPa4-10 PSPC1-A488 DAPI IMPa4-A546_g_TileScan_001 (Stage 7 of 49)	00-GUgrRpK5omUt6FhkYfxkLR
0		Cell	1	0.000	1.000	494	8	siRNA-IMPa4-10 PSPC1-A488 IMPa4-A546 DAPI 8C1-siRNA-IMP-a2-a4 V2.00	0	25. siRNA-IMPa4-10 PSPC1-A488 DAPI IMPa4-A546_g_TileScan_001 (Stage 7 of 49)	00-GUgrRpK5omUt6FhkYfxkLR
0		Cell	1	0.000	1.000	495	9	siRNA-IMPa4-10 PSPC1-A488 IMPa4-A546 DAPI 8C1-siRNA-IMP-a2-a4 V2.00	0	25. siRNA-IMPa4-10 PSPC1-A488 DAPI IMPa4-A546_g_TileScan_001 (Stage 7 of 49)	00-GUgrRpK5omUt6FhkYfxkLR
0		Cell	1	0.000	1.000	496	10	siRNA-IMPa4-10 PSPC1-A488 IMPa4-A546 DAPI 8C1-siRNA-IMP-a2-a4 V2.00	0	25. siRNA-IMPa4-10 PSPC1-A488 DAPI IMPa4-A546_g_TileScan_001 (Stage 7 of 49)	00-GUgrRpK5omUt6FhkYfxkLR
0		Cell	1	0.000	1.000	497	11	siRNA-IMPa4-10 PSPC1-A488 IMPa4-A546 DAPI 8C1-siRNA-IMP-a2-a4 V2.00	0	25. siRNA-IMPa4-10 PSPC1-A488 DAPI IMPa4-A546_g_TileScan_001 (Stage 7 of 49)	00-GUgrRpK5omUt6FhkYfxkLR
0		Cell	1	0.000	1.000	498	12	siRNA-IMPa4-10 PSPC1-A488 IMPa4-A546 DAPI 8C1-siRNA-IMP-a2-a4 V2.00	0	25. siRNA-IMPa4-10 PSPC1-A488 DAPI IMPa4-A546_g_TileScan_001 (Stage 7 of 49)	00-GUgrRpK5omUt6FhkYfxkLR
0		Cell	1	0.000	1.000	499	13	siRNA-IMPa4-10 PSPC1-A488 IMPa4-A546 DAPI 8C1-siRNA-IMP-a2-a4 V2.00	0	25. siRNA-IMPa4-10 PSPC1-A488 DAPI IMPa4-A546_g_TileScan_001 (Stage 7 of 49)	00-GUgrRpK5omUt6FhkYfxkLR
0		Cell	1	0.000	1.000	500	14	siRNA-IMPa4-10 PSPC1-A488 IMPa4-A546 DAPI 8C1-siRNA-IMP-a2-a4 V2.00	0	25. siRNA-IMPa4-10 PSPC1-A488 DAPI IMPa4-A546_g_TileScan_001 (Stage 7 of 49)	00-GUgrRpK5omUt6FhkYfxkLR
0		Cell	1	0.000	1.000	501	15	siRNA-IMPa4-10 PSPC1-A488 IMPa4-A546 DAPI 8C1-siRNA-IMP-a2-a4 V2.00	0	25. siRNA-IMPa4-10 PSPC1-A488 DAPI IMPa4-A546_g_TileScan_001 (Stage 7 of 49)	00-GUgrRpK5omUt6FhkYfxkLR
0		Cell	1	0.000	1.000	502	16	siRNA-IMPa4-10 PSPC1-A488 IMPa4-A546 DAPI 8C1-siRNA-IMP-a2-a4 V2.00	0	25. siRNA-IMPa4-10 PSPC1-A488 DAPI IMPa4-A546_g_TileScan_001 (Stage 7 of 49)	00-GUgrRpK5omUt6FhkYfxkLR
0		Cell	1	0.000	1.000	503	17	siRNA-IMPa4-10 PSPC1-A488 IMPa4-A546 DAPI 8C1-siRNA-IMP-a2-a4 V2.00	0	25. siRNA-IMPa4-10 PSPC1-A488 DAPI IMPa4-A546_g_TileScan_001 (Stage 7 of 49)	00-GUgrRpK5omUt6FhkYfxkLR
0		Cell	1	0.000	1.000	504	18	siRNA-IMPa4-10 PSPC1-A488 IMPa4-A546 DAPI 8C1-siRNA-IMP-a2-a4 V2.00	0	25. siRNA-IMPa4-10 PSPC1-A488 DAPI IMPa4-A546_g_TileScan_001 (Stage 7 of 49)	00-GUgrRpK5omUt6FhkYfxkLR
0		Cell	1	0.000	1.000	505	0	siRNA-IMPa4-10 PSPC1-A488 IMPa4-A546 DAPI 8C1-siRNA-IMP-a2-a4 V2.00	0	25. siRNA-IMPa4-10 PSPC1-A488 DAPI IMPa4-A546_h_TileScan_001 (Stage 8 of 49)	00-tifJ9fRyQkWGi9QhjWGSMg
0		Cell	1	0.000	1.000	506	1	siRNA-IMPa4-10 PSPC1-A488 IMPa4-A546 DAPI 8C1-siRNA-IMP-a2-a4 V2.00	0	25. siRNA-IMPa4-10 PSPC1-A488 DAPI IMPa4-A546_h_TileScan_001 (Stage 8 of 49)	00-tifJ9fRyQkWGi9QhjWGSMg
0		Cell	1	0.000	1.000	507	2	siRNA-IMPa4-10 PSPC1-A488 IMPa4-A546 DAPI 8C1-siRNA-IMP-a2-a4 V2.00	0	25. siRNA-IMPa4-10 PSPC1-A488 DAPI IMPa4-A546_h_TileScan_001 (Stage 8 of 49)	00-tifJ9fRyQkWGi9QhjWGSMg
0		Cell	1	0.000	1.000	508	3	siRNA-IMPa4-10 PSPC1-A488 IMPa4-A546 DAPI 8C1-siRNA-IMP-a2-a4 V2.00	0	25. siRNA-IMPa4-10 PSPC1-A488 DAPI IMPa4-A546_h_TileScan_001 (Stage 8 of 49)	00-tifJ9fRyQkWGi9QhjWGSMg
0		Cell	1	0.000	1.000	509	4	siRNA-IMPa4-10 PSPC1-A488 IMPa4-A546 DAPI 8C1-siRNA-IMP-a2-a4 V2.00	0	25. siRNA-IMPa4-10 PSPC1-A488 DAPI IMPa4-A546_h_TileScan_001 (Stage 8 of 49)	00-tifJ9fRyQkWGi9QhjWGSMg
0		Cell	1	0.000	1.000	510	5	siRNA-IMPa4-10 PSPC1-A488 IMPa4-A546 DAPI 8C1-siRNA-IMP-a2-a4 V2.00	0	25. siRNA-IMPa4-10 PSPC1-A488 DAPI IMPa4-A546_h_TileScan_001 (Stage 8 of 49)	00-tifJ9fRyQkWGi9QhjWGSMg
0		Cell	1	0.000	1.000	511	6	siRNA-IMPa4-10 PSPC1-A488 IMPa4-A546 DAPI 8C1-siRNA-IMP-a2-a4 V2.00	0	25. siRNA-IMPa4-10 PSPC1-A488 DAPI IMPa4-A546_h_TileScan_001 (Stage 8 of 49)	00-tifJ9fRyQkWGi9QhjWGSMg
0		Cell	1	0.000	1.000	512	7	siRNA-IMPa4-10 PSPC1-A488 IMPa4-A546 DAPI 8C1-siRNA-IMP-a2-a4 V2.00	0	25. siRNA-IMPa4-10 PSPC1-A488 DAPI IMPa4-A546_h_TileScan_001 (Stage 8 of 49)	00-tifJ9fRyQkWGi9QhjWGSMg
0		Cell	1	0.000	1.000	513	8	siRNA-IMPa4-10 PSPC1-A488 IMPa4-A546 DAPI 8C1-siRNA-IMP-a2-a4 V2.00	0	25. siRNA-IMPa4-10 PSPC1-A488 DAPI IMPa4-A546_h_TileScan_001 (Stage 8 of 49)	00-tifJ9fRyQkWGi9QhjWGSMg
0		Cell	1	0.000	1.000	514	9	siRNA-IMPa4-10 PSPC1-A488 IMPa4-A546 DAPI 8C1-siRNA-IMP-a2-a4 V2.00	0	25. siRNA-IMPa4-10 PSPC1-A488 DAPI IMPa4-A546_h_TileScan_001 (Stage 8 of 49)	00-tifJ9fRyQkWGi9QhjWGSMg
0		Cell	1	0.000	1.000	515	0	siRNA-IMPa4-10 PSPC1-A488 IMPa4-A546 DAPI 8C1-siRNA-IMP-a2-a4 V2.00	0	25. siRNA-IMPa4-10 PSPC1-A488 DAPI IMPa4-A546_i_TileScan_001 (Stage 9 of 49)	00-4pBebqdyGdZA34zAhZnGrg
0		Cell	1	0.000	1.000	516	1	siRNA-IMPa4-10 PSPC1-A488 IMPa4-A546 DAPI 8C1-siRNA-IMP-a2-a4 V2.00	0	25. siRNA-IMPa4-10 PSPC1-A488 DAPI IMPa4-A546_i_TileScan_001 (Stage 9 of 49)	00-4pBebqdyGdZA34zAhZnGrg
0		Cell	1	0.000	1.000	517	2	siRNA-IMPa4-10 PSPC1-A488 IMPa4-A546 DAPI 8C1-siRNA-IMP-a2-a4 V2.00	0	25. siRNA-IMPa4-10 PSPC1-A488 DAPI IMPa4-A546_i_TileScan_001 (Stage 9 of 49)	00-4pBebqdyGdZA34zAhZnGrg
0		Cell	1	0.000	1.000	518	3	siRNA-IMPa4-10 PSPC1-A488 IMPa4-A546 DAPI 8C1-siRNA-IMP-a2-a4 V2.00	0	25. siRNA-IMPa4-10 PSPC1-A488 DAPI IMPa4-A546_i_TileScan_001 (Stage 9 of 49)	00-4pBebqdyGdZA34zAhZnGrg
0		Cell	1	0.000	1.000	519	4	siRNA-IMPa4-10 PSPC1-A488 IMPa4-A546 DAPI 8C1-siRNA-IMP-a2-a4 V2.00	0	25. siRNA-IMPa4-10 PSPC1-A488 DAPI IMPa4-A546_i_TileScan_001 (Stage 9 of 49)	00-4pBebqdyGdZA34zAhZnGrg
0		Cell	1	0.000	1.000	520	5	siRNA-IMPa4-10 PSPC1-A488 IMPa4-A546 DAPI 8C1-siRNA-IMP-a2-a4 V2.00	0	25. siRNA-IMPa4-10 PSPC1-A488 DAPI IMPa4-A546_i_TileScan_001 (Stage 9 of 49)	00-4pBebqdyGdZA34zAhZnGrg
0		Cell	1	0.000	1.000	521	0	siRNA-IMPa4-10 PSPC1-A488 IMPa4-A546 DAPI 8C1-siRNA-IMP-a2-a4 V2.00	0	25. siRNA-IMPa4-10 PSPC1-A488 DAPI IMPa4-A546_j_TileScan_001 (Stage 10 of 49)	00-FLE2iuaPzo8kzmZoN3fm2F
0		Cell	1	0.000	1.000	522	1	siRNA-IMPa4-10 PSPC1-A488 IMPa4-A546 DAPI 8C1-siRNA-IMP-a2-a4 V2.00	0	25. siRNA-IMPa4-10 PSPC1-A488 DAPI IMPa4-A546_j_TileScan_001 (Stage 10 of 49)	00-FLE2iuaPzo8kzmZoN3fm2F
0		Cell	1	0.000	1.000	523	2	siRNA-IMPa4-10 PSPC1-A488 IMPa4-A546 DAPI 8C1-siRNA-IMP-a2-a4 V2.00	0	25. siRNA-IMPa4-10 PSPC1-A488 DAPI IMPa4-A546_j_TileScan_001 (Stage 10 of 49)	00-FLE2iuaPzo8kzmZoN3fm2F
0		Cell	1	0.000	1.000	524	3	siRNA-IMPa4-10 PSPC1-A488 IMPa4-A546 DAPI 8C1-siRNA-IMP-a2-a4 V2.00	0	25. siRNA-IMPa4-10 PSPC1-A488 DAPI IMPa4-A546_j_TileScan_001 (Stage 10 of 49)	00-FLE2iuaPzo8kzmZoN3fm2F
0		Cell	1	0.000	1.000	525	4	siRNA-IMPa4-10 PSPC1-A488 IMPa4-A546 DAPI 8C1-siRNA-IMP-a2-a4 V2.00	0	25. siRNA-IMPa4-10 PSPC1-A488 DAPI IMPa4-A546_j_TileScan_001 (Stage 10 of 49)	00-FLE2iuaPzo8kzmZoN3fm2F
0		Cell	1	0.000	1.000	526	5	siRNA-IMPa4-10 PSPC1-A488 IMPa4-A546 DAPI 8C1-siRNA-IMP-a2-a4 V2.00	0	25. siRNA-IMPa4-10 PSPC1-A488 DAPI IMPa4-A546_j_TileScan_001 (Stage 10 of 49)	00-FLE2iuaPzo8kzmZoN3fm2F
0		Cell	1	0.000	1.000	527	6	siRNA-IMPa4-10 PSPC1-A488 IMPa4-A546 DAPI 8C1-siRNA-IMP-a2-a4 V2.00	0	25. siRNA-IMPa4-10 PSPC1-A488 DAPI IMPa4-A546_j_TileScan_001 (Stage 10 of 49)	00-FLE2iuaPzo8kzmZoN3fm2F
0		Cell	1	0.000	1.000	528	7	siRNA-IMPa4-10 PSPC1-A488 IMPa4-A546 DAPI 8C1-siRNA-IMP-a2-a4 V2.00	0	25. siRNA-IMPa4-10 PSPC1-A488 DAPI IMPa4-A546_j_TileScan_001 (Stage 10 of 49)	00-FLE2iuaPzo8kzmZoN3fm2F
0		Cell	1	0.000	1.000	529	8	siRNA-IMPa4-10 PSPC1-A488 IMPa4-A546 DAPI 8C1-siRNA-IMP-a2-a4 V2.00	0	25. siRNA-IMPa4-10 PSPC1-A488 DAPI IMPa4-A546_j_TileScan_001 (Stage 10 of 49)	00-FLE2iuaPzo8kzmZoN3fm2F
0		Cell	1	0.000	1.000	530	9	siRNA-IMPa4-10 PSPC1-A488 IMPa4-A546 DAPI 8C1-siRNA-IMP-a2-a4 V2.00	0	25. siRNA-IMPa4-10 PSPC1-A488 DAPI IMPa4-A546_j_TileScan_001 (Stage 10 of 49)	00-FLE2iuaPzo8kzmZoN3fm2F
0		Cell	1	0.000	1.000	531	10	siRNA-IMPa4-10 PSPC1-A488 IMPa4-A546 DAPI 8C1-siRNA-IMP-a2-a4 V2.00	0	25. siRNA-IMPa4-10 PSPC1-A488 DAPI IMPa4-A546_j_TileScan_001 (Stage 10 of 49)	00-FLE2iuaPzo8kzmZoN3fm2F
0		Cell	1	0.000	1.000	532	11	siRNA-IMPa4-10 PSPC1-A488 IMPa4-A546 DAPI 8C1-siRNA-IMP-a2-a4 V2.00	0	25. siRNA-IMPa4-10 PSPC1-A488 DAPI IMPa4-A546_j_TileScan_001 (Stage 10 of 49)	00-FLE2iuaPzo8kzmZoN3fm2F
0		Cell	1	0.000	1.000	533	12	siRNA-IMPa4-10 PSPC1-A488 IMPa4-A546 DAPI 8C1-siRNA-IMP-a2-a4 V2.00	0	25. siRNA-IMPa4-10 PSPC1-A488 DAPI IMPa4-A546_j_TileScan_001 (Stage 10 of 49)	00-FLE2iuaPzo8kzmZoN3fm2F
0		Cell	1	0.000	1.000	534	0	siRNA-IMPa4-10 PSPC1-A488 IMPa4-A546 DAPI 8C1-siRNA-IMP-a2-a4 V2.00	0	25. siRNA-IMPa4-10 PSPC1-A488 DAPI IMPa4-A546_k_TileScan_001 (Stage 11 of 49)	00-wRVLzzp67N4yxYKMDsxwPB
0		Cell	1	0.000	1.000	535	1	siRNA-IMPa4-10 PSPC1-A488 IMPa4-A546 DAPI 8C1-siRNA-IMP-a2-a4 V2.00	0	25. siRNA-IMPa4-10 PSPC1-A488 DAPI IMPa4-A546_k_TileScan_001 (Stage 11 of 49)	00-wRVLzzp67N4yxYKMDsxwPB
0		Cell	1	0.000	1.000	536	2	siRNA-IMPa4-10 PSPC1-A488 IMPa4-A546 DAPI 8C1-siRNA-IMP-a2-a4 V2.00	0	25. siRNA-IMPa4-10 PSPC1-A488 DAPI IMPa4-A546_k_TileScan_001 (Stage 11 of 49)	00-wRVLzzp67N4yxYKMDsxwPB
0		Cell	1	0.000	1.000	537	3	siRNA-IMPa4-10 PSPC1-A488 IMPa4-A546 DAPI 8C1-siRNA-IMP-a2-a4 V2.00	0	25. siRNA-IMPa4-10 PSPC1-A488 DAPI IMPa4-A546_k_TileScan_001 (Stage 11 of 49)	00-wRVLzzp67N4yxYKMDsxwPB
0		Cell	1	0.000	1.000	538	4	siRNA-IMPa4-10 PSPC1-A488 IMPa4-A546 DAPI 8C1-siRNA-IMP-a2-a4 V2.00	0	25. siRNA-IMPa4-10 PSPC1-A488 DAPI IMPa4-A546_k_TileScan_001 (Stage 11 of 49)	00-wRVLzzp67N4yxYKMDsxwPB
0		Cell	1	0.000	1.000	539	5	siRNA-IMPa4-10 PSPC1-A488 IMPa4-A546 DAPI 8C1-siRNA-IMP-a2-a4 V2.00	0	25. siRNA-IMPa4-10 PSPC1-A488 DAPI IMPa4-A546_k_TileScan_001 (Stage 11 of 49)	00-wRVLzzp67N4yxYKMDsxwPB
0		Cell	1	0.000	1.000	540	6	siRNA-IMPa4-10 PSPC1-A488 IMPa4-A546 DAPI 8C1-siRNA-IMP-a2-a4 V2.00	0	25. siRNA-IMPa4-10 PSPC1-A488 DAPI IMPa4-A546_k_TileScan_001 (Stage 11 of 49)	00-wRVLzzp67N4yxYKMDsxwPB
0		Cell	1	0.000	1.000	541	7	siRNA-IMPa4-10 PSPC1-A488 IMPa4-A546 DAPI 8C1-siRNA-IMP-a2-a4 V2.00	0	25. siRNA-IMPa4-10 PSPC1-A488 DAPI IMPa4-A546_k_TileScan_001 (Stage 11 of 49)	00-wRVLzzp67N4yxYKMDsxwPB
0		Cell	1	0.000	1.000	542	8	siRNA-IMPa4-10 PSPC1-A488 IMPa4-A546 DAPI 8C1-siRNA-IMP-a2-a4 V2.00	0	25. siRNA-IMPa4-10 PSPC1-A488 DAPI IMPa4-A546_k_TileScan_001 (Stage 11 of 49)	00-wRVLzzp67N4yxYKMDsxwPB
0		Cell	1	0.000	1.000	543	9	siRNA-IMPa4-10 PSPC1-A488 IMPa4-A546 DAPI 8C1-siRNA-IMP-a2-a4 V2.00	0	25. siRNA-IMPa4-10 PSPC1-A488 DAPI IMPa4-A546_k_TileScan_001 (Stage 11 of 49)	00-wRVLzzp67N4yxYKMDsxwPB
0		Cell	1	0.000	1.000	544	10	siRNA-IMPa4-10 PSPC1-A488 IMPa4-A546 DAPI 8C1-siRNA-IMP-a2-a4 V2.00	0	25. siRNA-IMPa4-10 PSPC1-A488 DAPI IMPa4-A546_k_TileScan_001 (Stage 11 of 49)	00-wRVLzzp67N4yxYKMDsxwPB
0		Cell	1	0.000	1.000	545	11	siRNA-IMPa4-10 PSPC1-A488 IMPa4-A546 DAPI 8C1-siRNA-IMP-a2-a4 V2.00	0	25. siRNA-IMPa4-10 PSPC1-A488 DAPI IMPa4-A546_k_TileScan_001 (Stage 11 of 49)	00-wRVLzzp67N4yxYKMDsxwPB
0		Cell	1	0.000	1.000	546	12	siRNA-IMPa4-10 PSPC1-A488 IMPa4-A546 DAPI 8C1-siRNA-IMP-a2-a4 V2.00	0	25. siRNA-IMPa4-10 PSPC1-A488 DAPI IMPa4-A546_k_TileScan_001 (Stage 11 of 49)	00-wRVLzzp67N4yxYKMDsxwPB
0		Cell	1	0.000	1.000	547	13	siRNA-IMPa4-10 PSPC1-A488 IMPa4-A546 DAPI 8C1-siRNA-IMP-a2-a4 V2.00	0	25. siRNA-IMPa4-10 PSPC1-A488 DAPI IMPa4-A546_k_TileScan_001 (Stage 11 of 49)	00-wRVLzzp67N4yxYKMDsxwPB
0		Cell	1	0.000	1.000	548	14	siRNA-IMPa4-10 PSPC1-A488 IMPa4-A546 DAPI 8C1-siRNA-IMP-a2-a4 V2.00	0	25. siRNA-IMPa4-10 PSPC1-A488 DAPI IMPa4-A546_k_TileScan_001 (Stage 11 of 49)	00-wRVLzzp67N4yxYKMDsxwPB
0		Cell	1	0.000	1.000	549	15	siRNA-IMPa4-10 PSPC1-A488 IMPa4-A546 DAPI 8C1-siRNA-IMP-a2-a4 V2.00	0	25. siRNA-IMPa4-10 PSPC1-A488 DAPI IMPa4-A546_k_TileScan_001 (Stage 11 of 49)	00-wRVLzzp67N4yxYKMDsxwPB
0		Cell	1	0.000	1.000	550	16	siRNA-IMPa4-10 PSPC1-A488 IMPa4-A546 DAPI 8C1-siRNA-IMP-a2-a4 V2.00	0	25. siRNA-IMPa4-10 PSPC1-A488 DAPI IMPa4-A546_k_TileScan_001 (Stage 11 of 49)	00-wRVLzzp67N4yxYKMDsxwPB
0		Cell	1	0.000	1.000	551	17	siRNA-IMPa4-10 PSPC1-A488 IMPa4-A546 DAPI 8C1-siRNA-IMP-a2-a4 V2.00	0	25. siRNA-IMPa4-10 PSPC1-A488 DAPI IMPa4-A546_k_TileScan_001 (Stage 11 of 49)	00-wRVLzzp67N4yxYKMDsxwPB
0		Cell	1	0.000	1.000	552	18	siRNA-IMPa4-10 PSPC1-A488 IMPa4-A546 DAPI 8C1-siRNA-IMP-a2-a4 V2.00	0	25. siRNA-IMPa4-10 PSPC1-A488 DAPI IMPa4-A546_k_TileScan_001 (Stage 11 of 49)	00-wRVLzzp67N4yxYKMDsxwPB
0		Cell	1	0.000	1.000	553	19	siRNA-IMPa4-10 PSPC1-A488 IMPa4-A546 DAPI 8C1-siRNA-IMP-a2-a4 V2.00	0	25. siRNA-IMPa4-10 PSPC1-A488 DAPI IMPa4-A546_k_TileScan_001 (Stage 11 of 49)	00-wRVLzzp67N4yxYKMDsxwPB
0		Cell	1	0.000	1.000	554	20	siRNA-IMPa4-10 PSPC1-A488 IMPa4-A546 DAPI 8C1-siRNA-IMP-a2-a4 V2.00	0	25. siRNA-IMPa4-10 PSPC1-A488 DAPI IMPa4-A546_k_TileScan_001 (Stage 11 of 49)	00-wRVLzzp67N4yxYKMDsxwPB
0		Cell	1	0.000	1.000	555	0	siRNA-IMPa4-10 PSPC1-A488 IMPa4-A546 DAPI 8C1-siRNA-IMP-a2-a4 V2.00	0	25. siRNA-IMPa4-10 PSPC1-A488 DAPI IMPa4-A546_l_TileScan_001 (Stage 12 of 49)	00-zTjaUzcsjTSTeZtLyWiT7D
0		Cell	1	0.000	1.000	556	1	siRNA-IMPa4-10 PSPC1-A488 IMPa4-A546 DAPI 8C1-siRNA-IMP-a2-a4 V2.00	0	25. siRNA-IMPa4-10 PSPC1-A488 DAPI IMPa4-A546_l_TileScan_001 (Stage 12 of 49)	00-zTjaUzcsjTSTeZtLyWiT7D
0		Cell	1	0.000	1.000	557	2	siRNA-IMPa4-10 PSPC1-A488 IMPa4-A546 DAPI 8C1-siRNA-IMP-a2-a4 V2.00	0	25. siRNA-IMPa4-10 PSPC1-A488 DAPI IMPa4-A546_l_TileScan_001 (Stage 12 of 49)	00-zTjaUzcsjTSTeZtLyWiT7D
0		Cell	1	0.000	1.000	558	3	siRNA-IMPa4-10 PSPC1-A488 IMPa4-A546 DAPI 8C1-siRNA-IMP-a2-a4 V2.00	0	25. siRNA-IMPa4-10 PSPC1-A488 DAPI IMPa4-A546_l_TileScan_001 (Stage 12 of 49)	00-zTjaUzcsjTSTeZtLyWiT7D
0		Cell	1	0.000	1.000	559	4	siRNA-IMPa4-10 PSPC1-A488 IMPa4-A546 DAPI 8C1-siRNA-IMP-a2-a4 V2.00	0	25. siRNA-IMPa4-10 PSPC1-A488 DAPI IMPa4-A546_l_TileScan_001 (Stage 12 of 49)	00-zTjaUzcsjTSTeZtLyWiT7D
0		Cell	1	0.000	1.000	560	5	siRNA-IMPa4-10 PSPC1-A488 IMPa4-A546 DAPI 8C1-siRNA-IMP-a2-a4 V2.00	0	25. siRNA-IMPa4-10 PSPC1-A488 DAPI IMPa4-A546_l_TileScan_001 (Stage 12 of 49)	00-zTjaUzcsjTSTeZtLyWiT7D
0		Cell	1	0.000	1.000	561	6	siRNA-IMPa4-10 PSPC1-A488 IMPa4-A546 DAPI 8C1-siRNA-IMP-a2-a4 V2.00	0	25. siRNA-IMPa4-10 PSPC1-A488 DAPI IMPa4-A546_l_TileScan_001 (Stage 12 of 49)	00-zTjaUzcsjTSTeZtLyWiT7D
0		Cell	1	0.000	1.000	562	7	siRNA-IMPa4-10 PSPC1-A488 IMPa4-A546 DAPI 8C1-siRNA-IMP-a2-a4 V2.00	0	25. siRNA-IMPa4-10 PSPC1-A488 DAPI IMPa4-A546_l_TileScan_001 (Stage 12 of 49)	00-zTjaUzcsjTSTeZtLyWiT7D
0		Cell	1	0.000	1.000	563	8	siRNA-IMPa4-10 PSPC1-A488 IMPa4-A546 DAPI 8C1-siRNA-IMP-a2-a4 V2.00	0	25. siRNA-IMPa4-10 PSPC1-A488 DAPI IMPa4-A546_l_TileScan_001 (Stage 12 of 49)	00-zTjaUzcsjTSTeZtLyWiT7D
0		Cell	1	0.000	1.000	564	9	siRNA-IMPa4-10 PSPC1-A488 IMPa4-A546 DAPI 8C1-siRNA-IMP-a2-a4 V2.00	0	25. siRNA-IMPa4-10 PSPC1-A488 DAPI IMPa4-A546_l_TileScan_001 (Stage 12 of 49)	00-zTjaUzcsjTSTeZtLyWiT7D
0		Cell	1	0.000	1.000	565	10	siRNA-IMPa4-10 PSPC1-A488 IMPa4-A546 DAPI 8C1-siRNA-IMP-a2-a4 V2.00	0	25. siRNA-IMPa4-10 PSPC1-A488 DAPI IMPa4-A546_l_TileScan_001 (Stage 12 of 49)	00-zTjaUzcsjTSTeZtLyWiT7D
0		Cell	1	0.000	1.000	566	11	siRNA-IMPa4-10 PSPC1-A488 IMPa4-A546 DAPI 8C1-siRNA-IMP-a2-a4 V2.00	0	25. siRNA-IMPa4-10 PSPC1-A488 DAPI IMPa4-A546_l_TileScan_001 (Stage 12 of 49)	00-zTjaUzcsjTSTeZtLyWiT7D
0		Cell	1	0.000	1.000	567	12	siRNA-IMPa4-10 PSPC1-A488 IMPa4-A546 DAPI 8C1-siRNA-IMP-a2-a4 V2.00	0	25. siRNA-IMPa4-10 PSPC1-A488 DAPI IMPa4-A546_l_TileScan_001 (Stage 12 of 49)	00-zTjaUzcsjTSTeZtLyWiT7D
0		Cell	1	0.000	1.000	568	13	siRNA-IMPa4-10 PSPC1-A488 IMPa4-A546 DAPI 8C1-siRNA-IMP-a2-a4 V2.00	0	25. siRNA-IMPa4-10 PSPC1-A488 DAPI IMPa4-A546_l_TileScan_001 (Stage 12 of 49)	00-zTjaUzcsjTSTeZtLyWiT7D
0		Cell	1	0.000	1.000	569	14	siRNA-IMPa4-10 PSPC1-A488 IMPa4-A546 DAPI 8C1-siRNA-IMP-a2-a4 V2.00	0	25. siRNA-IMPa4-10 PSPC1-A488 DAPI IMPa4-A546_l_TileScan_001 (Stage 12 of 49)	00-zTjaUzcsjTSTeZtLyWiT7D
0		Cell	1	0.000	1.000	570	15	siRNA-IMPa4-10 PSPC1-A488 IMPa4-A546 DAPI 8C1-siRNA-IMP-a2-a4 V2.00	0	25. siRNA-IMPa4-10 PSPC1-A488 DAPI IMPa4-A546_l_TileScan_001 (Stage 12 of 49)	00-zTjaUzcsjTSTeZtLyWiT7D
0		Cell	1	0.000	1.000	571	16	siRNA-IMPa4-10 PSPC1-A488 IMPa4-A546 DAPI 8C1-siRNA-IMP-a2-a4 V2.00	0	25. siRNA-IMPa4-10 PSPC1-A488 DAPI IMPa4-A546_l_TileScan_001 (Stage 12 of 49)	00-zTjaUzcsjTSTeZtLyWiT7D
0		Cell	1	0.000	1.000	572	17	siRNA-IMPa4-10 PSPC1-A488 IMPa4-A546 DAPI 8C1-siRNA-IMP-a2-a4 V2.00	0	25. siRNA-IMPa4-10 PSPC1-A488 DAPI IMPa4-A546_l_TileScan_001 (Stage 12 of 49)	00-zTjaUzcsjTSTeZtLyWiT7D
0		Cell	1	0.000	1.000	573	18	siRNA-IMPa4-10 PSPC1-A488 IMPa4-A546 DAPI 8C1-siRNA-IMP-a2-a4 V2.00	0	25. siRNA-IMPa4-10 PSPC1-A488 DAPI IMPa4-A546_l_TileScan_001 (Stage 12 of 49)	00-zTjaUzcsjTSTeZtLyWiT7D
0		Cell	1	0.000	1.000	574	19	siRNA-IMPa4-10 PSPC1-A488 IMPa4-A546 DAPI 8C1-siRNA-IMP-a2-a4 V2.00	0	25. siRNA-IMPa4-10 PSPC1-A488 DAPI IMPa4-A546_l_TileScan_001 (Stage 12 of 49)	00-zTjaUzcsjTSTeZtLyWiT7D
0		Cell	1	0.000	1.000	575	20	siRNA-IMPa4-10 PSPC1-A488 IMPa4-A546 DAPI 8C1-siRNA-IMP-a2-a4 V2.00	0	25. siRNA-IMPa4-10 PSPC1-A488 DAPI IMPa4-A546_l_TileScan_001 (Stage 12 of 49)	00-zTjaUzcsjTSTeZtLyWiT7D
0		Cell	1	0.000	1.000	576	21	siRNA-IMPa4-10 PSPC1-A488 IMPa4-A546 DAPI 8C1-siRNA-IMP-a2-a4 V2.00	0	25. siRNA-IMPa4-10 PSPC1-A488 DAPI IMPa4-A546_l_TileScan_001 (Stage 12 of 49)	00-zTjaUzcsjTSTeZtLyWiT7D
0		Cell	1	0.000	1.000	577	0	siRNA-IMPa4-10 PSPC1-A488 IMPa4-A546 DAPI 8C1-siRNA-IMP-a2-a4 V2.00	0	25. siRNA-IMPa4-10 PSPC1-A488 DAPI IMPa4-A546_m_TileScan_001 (Stage 13 of 49)	00-y2d6oTVGjNofCgaXrXYCu5
0		Cell	1	0.000	1.000	578	1	siRNA-IMPa4-10 PSPC1-A488 IMPa4-A546 DAPI 8C1-siRNA-IMP-a2-a4 V2.00	0	25. siRNA-IMPa4-10 PSPC1-A488 DAPI IMPa4-A546_m_TileScan_001 (Stage 13 of 49)	00-y2d6oTVGjNofCgaXrXYCu5
0		Cell	1	0.000	1.000	579	2	siRNA-IMPa4-10 PSPC1-A488 IMPa4-A546 DAPI 8C1-siRNA-IMP-a2-a4 V2.00	0	25. siRNA-IMPa4-10 PSPC1-A488 DAPI IMPa4-A546_m_TileScan_001 (Stage 13 of 49)	00-y2d6oTVGjNofCgaXrXYCu5
0		Cell	1	0.000	1.000	580	3	siRNA-IMPa4-10 PSPC1-A488 IMPa4-A546 DAPI 8C1-siRNA-IMP-a2-a4 V2.00	0	25. siRNA-IMPa4-10 PSPC1-A488 DAPI IMPa4-A546_m_TileScan_001 (Stage 13 of 49)	00-y2d6oTVGjNofCgaXrXYCu5
0		Cell	1	0.000	1.000	581	4	siRNA-IMPa4-10 PSPC1-A488 IMPa4-A546 DAPI 8C1-siRNA-IMP-a2-a4 V2.00	0	25. siRNA-IMPa4-10 PSPC1-A488 DAPI IMPa4-A546_m_TileScan_001 (Stage 13 of 49)	00-y2d6oTVGjNofCgaXrXYCu5
0		Cell	1	0.000	1.000	582	5	siRNA-IMPa4-10 PSPC1-A488 IMPa4-A546 DAPI 8C1-siRNA-IMP-a2-a4 V2.00	0	25. siRNA-IMPa4-10 PSPC1-A488 DAPI IMPa4-A546_m_TileScan_001 (Stage 13 of 49)	00-y2d6oTVGjNofCgaXrXYCu5
0		Cell	1	0.000	1.000	583	6	siRNA-IMPa4-10 PSPC1-A488 IMPa4-A546 DAPI 8C1-siRNA-IMP-a2-a4 V2.00	0	25. siRNA-IMPa4-10 PSPC1-A488 DAPI IMPa4-A546_m_TileScan_001 (Stage 13 of 49)	00-y2d6oTVGjNofCgaXrXYCu5
0		Cell	1	0.000	1.000	584	7	siRNA-IMPa4-10 PSPC1-A488 IMPa4-A546 DAPI 8C1-siRNA-IMP-a2-a4 V2.00	0	25. siRNA-IMPa4-10 PSPC1-A488 DAPI IMPa4-A546_m_TileScan_001 (Stage 13 of 49)	00-y2d6oTVGjNofCgaXrXYCu5
0		Cell	1	0.000	1.000	585	8	siRNA-IMPa4-10 PSPC1-A488 IMPa4-A546 DAPI 8C1-siRNA-IMP-a2-a4 V2.00	0	25. siRNA-IMPa4-10 PSPC1-A488 DAPI IMPa4-A546_m_TileScan_001 (Stage 13 of 49)	00-y2d6oTVGjNofCgaXrXYCu5
0		Cell	1	0.000	1.000	586	9	siRNA-IMPa4-10 PSPC1-A488 IMPa4-A546 DAPI 8C1-siRNA-IMP-a2-a4 V2.00	0	25. siRNA-IMPa4-10 PSPC1-A488 DAPI IMPa4-A546_m_TileScan_001 (Stage 13 of 49)	00-y2d6oTVGjNofCgaXrXYCu5
0		Cell	1	0.000	1.000	587	10	siRNA-IMPa4-10 PSPC1-A488 IMPa4-A546 DAPI 8C1-siRNA-IMP-a2-a4 V2.00	0	25. siRNA-IMPa4-10 PSPC1-A488 DAPI IMPa4-A546_m_TileScan_001 (Stage 13 of 49)	00-y2d6oTVGjNofCgaXrXYCu5
0		Cell	1	0.000	1.000	588	11	siRNA-IMPa4-10 PSPC1-A488 IMPa4-A546 DAPI 8C1-siRNA-IMP-a2-a4 V2.00	0	25. siRNA-IMPa4-10 PSPC1-A488 DAPI IMPa4-A546_m_TileScan_001 (Stage 13 of 49)	00-y2d6oTVGjNofCgaXrXYCu5
0		Cell	1	0.000	1.000	589	12	siRNA-IMPa4-10 PSPC1-A488 IMPa4-A546 DAPI 8C1-siRNA-IMP-a2-a4 V2.00	0	25. siRNA-IMPa4-10 PSPC1-A488 DAPI IMPa4-A546_m_TileScan_001 (Stage 13 of 49)	00-y2d6oTVGjNofCgaXrXYCu5
0		Cell	1	0.000	1.000	590	13	siRNA-IMPa4-10 PSPC1-A488 IMPa4-A546 DAPI 8C1-siRNA-IMP-a2-a4 V2.00	0	25. siRNA-IMPa4-10 PSPC1-A488 DAPI IMPa4-A546_m_TileScan_001 (Stage 13 of 49)	00-y2d6oTVGjNofCgaXrXYCu5
0		Cell	1	0.000	1.000	591	14	siRNA-IMPa4-10 PSPC1-A488 IMPa4-A546 DAPI 8C1-siRNA-IMP-a2-a4 V2.00	0	25. siRNA-IMPa4-10 PSPC1-A488 DAPI IMPa4-A546_m_TileScan_001 (Stage 13 of 49)	00-y2d6oTVGjNofCgaXrXYCu5
0		Cell	1	0.000	1.000	592	15	siRNA-IMPa4-10 PSPC1-A488 IMPa4-A546 DAPI 8C1-siRNA-IMP-a2-a4 V2.00	0	25. siRNA-IMPa4-10 PSPC1-A488 DAPI IMPa4-A546_m_TileScan_001 (Stage 13 of 49)	00-y2d6oTVGjNofCgaXrXYCu5
0		Cell	1	0.000	1.000	593	16	siRNA-IMPa4-10 PSPC1-A488 IMPa4-A546 DAPI 8C1-siRNA-IMP-a2-a4 V2.00	0	25. siRNA-IMPa4-10 PSPC1-A488 DAPI IMPa4-A546_m_TileScan_001 (Stage 13 of 49)	00-y2d6oTVGjNofCgaXrXYCu5
0		Cell	1	0.000	1.000	594	0	siRNA-IMPa4-10 PSPC1-A488 IMPa4-A546 DAPI 8C1-siRNA-IMP-a2-a4 V2.00	0	25. siRNA-IMPa4-10 PSPC1-A488 DAPI IMPa4-A546_n_TileScan_001 (Stage 14 of 49)	00-mWSQykAxMn4QD62YwzRPFM
0		Cell	1	0.000	1.000	595	1	siRNA-IMPa4-10 PSPC1-A488 IMPa4-A546 DAPI 8C1-siRNA-IMP-a2-a4 V2.00	0	25. siRNA-IMPa4-10 PSPC1-A488 DAPI IMPa4-A546_n_TileScan_001 (Stage 14 of 49)	00-mWSQykAxMn4QD62YwzRPFM
0		Cell	1	0.000	1.000	596	2	siRNA-IMPa4-10 PSPC1-A488 IMPa4-A546 DAPI 8C1-siRNA-IMP-a2-a4 V2.00	0	25. siRNA-IMPa4-10 PSPC1-A488 DAPI IMPa4-A546_n_TileScan_001 (Stage 14 of 49)	00-mWSQykAxMn4QD62YwzRPFM
0		Cell	1	0.000	1.000	597	3	siRNA-IMPa4-10 PSPC1-A488 IMPa4-A546 DAPI 8C1-siRNA-IMP-a2-a4 V2.00	0	25. siRNA-IMPa4-10 PSPC1-A488 DAPI IMPa4-A546_n_TileScan_001 (Stage 14 of 49)	00-mWSQykAxMn4QD62YwzRPFM
0		Cell	1	0.000	1.000	598	4	siRNA-IMPa4-10 PSPC1-A488 IMPa4-A546 DAPI 8C1-siRNA-IMP-a2-a4 V2.00	0	25. siRNA-IMPa4-10 PSPC1-A488 DAPI IMPa4-A546_n_TileScan_001 (Stage 14 of 49)	00-mWSQykAxMn4QD62YwzRPFM
0		Cell	1	0.000	1.000	599	5	siRNA-IMPa4-10 PSPC1-A488 IMPa4-A546 DAPI 8C1-siRNA-IMP-a2-a4 V2.00	0	25. siRNA-IMPa4-10 PSPC1-A488 DAPI IMPa4-A546_n_TileScan_001 (Stage 14 of 49)	00-mWSQykAxMn4QD62YwzRPFM
0		Cell	1	0.000	1.000	600	6	siRNA-IMPa4-10 PSPC1-A488 IMPa4-A546 DAPI 8C1-siRNA-IMP-a2-a4 V2.00	0	25. siRNA-IMPa4-10 PSPC1-A488 DAPI IMPa4-A546_n_TileScan_001 (Stage 14 of 49)	00-mWSQykAxMn4QD62YwzRPFM
0		Cell	1	0.000	1.000	601	7	siRNA-IMPa4-10 PSPC1-A488 IMPa4-A546 DAPI 8C1-siRNA-IMP-a2-a4 V2.00	0	25. siRNA-IMPa4-10 PSPC1-A488 DAPI IMPa4-A546_n_TileScan_001 (Stage 14 of 49)	00-mWSQykAxMn4QD62YwzRPFM
0		Cell	1	0.000	1.000	602	8	siRNA-IMPa4-10 PSPC1-A488 IMPa4-A546 DAPI 8C1-siRNA-IMP-a2-a4 V2.00	0	25. siRNA-IMPa4-10 PSPC1-A488 DAPI IMPa4-A546_n_TileScan_001 (Stage 14 of 49)	00-mWSQykAxMn4QD62YwzRPFM
0		Cell	1	0.000	1.000	603	9	siRNA-IMPa4-10 PSPC1-A488 IMPa4-A546 DAPI 8C1-siRNA-IMP-a2-a4 V2.00	0	25. siRNA-IMPa4-10 PSPC1-A488 DAPI IMPa4-A546_n_TileScan_001 (Stage 14 of 49)	00-mWSQykAxMn4QD62YwzRPFM
0		Cell	1	0.000	1.000	604	10	siRNA-IMPa4-10 PSPC1-A488 IMPa4-A546 DAPI 8C1-siRNA-IMP-a2-a4 V2.00	0	25. siRNA-IMPa4-10 PSPC1-A488 DAPI IMPa4-A546_n_TileScan_001 (Stage 14 of 49)	00-mWSQykAxMn4QD62YwzRPFM
0		Cell	1	0.000	1.000	605	11	siRNA-IMPa4-10 PSPC1-A488 IMPa4-A546 DAPI 8C1-siRNA-IMP-a2-a4 V2.00	0	25. siRNA-IMPa4-10 PSPC1-A488 DAPI IMPa4-A546_n_TileScan_001 (Stage 14 of 49)	00-mWSQykAxMn4QD62YwzRPFM
0		Cell	1	0.000	1.000	606	12	siRNA-IMPa4-10 PSPC1-A488 IMPa4-A546 DAPI 8C1-siRNA-IMP-a2-a4 V2.00	0	25. siRNA-IMPa4-10 PSPC1-A488 DAPI IMPa4-A546_n_TileScan_001 (Stage 14 of 49)	00-mWSQykAxMn4QD62YwzRPFM
0		Cell	1	0.000	1.000	607	13	siRNA-IMPa4-10 PSPC1-A488 IMPa4-A546 DAPI 8C1-siRNA-IMP-a2-a4 V2.00	0	25. siRNA-IMPa4-10 PSPC1-A488 DAPI IMPa4-A546_n_TileScan_001 (Stage 14 of 49)	00-mWSQykAxMn4QD62YwzRPFM
0		Cell	1	0.000	1.000	608	14	siRNA-IMPa4-10 PSPC1-A488 IMPa4-A546 DAPI 8C1-siRNA-IMP-a2-a4 V2.00	0	25. siRNA-IMPa4-10 PSPC1-A488 DAPI IMPa4-A546_n_TileScan_001 (Stage 14 of 49)	00-mWSQykAxMn4QD62YwzRPFM
0		Cell	1	0.000	1.000	609	0	siRNA-IMPa4-10 PSPC1-A488 IMPa4-A546 DAPI 8C1-siRNA-IMP-a2-a4 V2.00	0	25. siRNA-IMPa4-10 PSPC1-A488 DAPI IMPa4-A546_o_TileScan_001 (Stage 15 of 49)	00-eJQnBfjoZBhCCppoT9DHbN
0		Cell	1	0.000	1.000	610	1	siRNA-IMPa4-10 PSPC1-A488 IMPa4-A546 DAPI 8C1-siRNA-IMP-a2-a4 V2.00	0	25. siRNA-IMPa4-10 PSPC1-A488 DAPI IMPa4-A546_o_TileScan_001 (Stage 15 of 49)	00-eJQnBfjoZBhCCppoT9DHbN
0		Cell	1	0.000	1.000	611	2	siRNA-IMPa4-10 PSPC1-A488 IMPa4-A546 DAPI 8C1-siRNA-IMP-a2-a4 V2.00	0	25. siRNA-IMPa4-10 PSPC1-A488 DAPI IMPa4-A546_o_TileScan_001 (Stage 15 of 49)	00-eJQnBfjoZBhCCppoT9DHbN
0		Cell	1	0.000	1.000	612	3	siRNA-IMPa4-10 PSPC1-A488 IMPa4-A546 DAPI 8C1-siRNA-IMP-a2-a4 V2.00	0	25. siRNA-IMPa4-10 PSPC1-A488 DAPI IMPa4-A546_o_TileScan_001 (Stage 15 of 49)	00-eJQnBfjoZBhCCppoT9DHbN
0		Cell	1	0.000	1.000	613	4	siRNA-IMPa4-10 PSPC1-A488 IMPa4-A546 DAPI 8C1-siRNA-IMP-a2-a4 V2.00	0	25. siRNA-IMPa4-10 PSPC1-A488 DAPI IMPa4-A546_o_TileScan_001 (Stage 15 of 49)	00-eJQnBfjoZBhCCppoT9DHbN
0		Cell	1	0.000	1.000	614	5	siRNA-IMPa4-10 PSPC1-A488 IMPa4-A546 DAPI 8C1-siRNA-IMP-a2-a4 V2.00	0	25. siRNA-IMPa4-10 PSPC1-A488 DAPI IMPa4-A546_o_TileScan_001 (Stage 15 of 49)	00-eJQnBfjoZBhCCppoT9DHbN
0		Cell	1	0.000	1.000	615	6	siRNA-IMPa4-10 PSPC1-A488 IMPa4-A546 DAPI 8C1-siRNA-IMP-a2-a4 V2.00	0	25. siRNA-IMPa4-10 PSPC1-A488 DAPI IMPa4-A546_o_TileScan_001 (Stage 15 of 49)	00-eJQnBfjoZBhCCppoT9DHbN
0		Cell	1	0.000	1.000	616	7	siRNA-IMPa4-10 PSPC1-A488 IMPa4-A546 DAPI 8C1-siRNA-IMP-a2-a4 V2.00	0	25. siRNA-IMPa4-10 PSPC1-A488 DAPI IMPa4-A546_o_TileScan_001 (Stage 15 of 49)	00-eJQnBfjoZBhCCppoT9DHbN
0		Cell	1	0.000	1.000	617	8	siRNA-IMPa4-10 PSPC1-A488 IMPa4-A546 DAPI 8C1-siRNA-IMP-a2-a4 V2.00	0	25. siRNA-IMPa4-10 PSPC1-A488 DAPI IMPa4-A546_o_TileScan_001 (Stage 15 of 49)	00-eJQnBfjoZBhCCppoT9DHbN
0		Cell	1	0.000	1.000	618	9	siRNA-IMPa4-10 PSPC1-A488 IMPa4-A546 DAPI 8C1-siRNA-IMP-a2-a4 V2.00	0	25. siRNA-IMPa4-10 PSPC1-A488 DAPI IMPa4-A546_o_TileScan_001 (Stage 15 of 49)	00-eJQnBfjoZBhCCppoT9DHbN
0		Cell	1	0.000	1.000	619	0	siRNA-IMPa4-10 PSPC1-A488 IMPa4-A546 DAPI 8C1-siRNA-IMP-a2-a4 V2.00	0	25. siRNA-IMPa4-10 PSPC1-A488 DAPI IMPa4-A546_p_TileScan_001 (Stage 16 of 49)	00-3aFZgaZmK47Eadah5hgBHP
0		Cell	1	0.000	1.000	620	1	siRNA-IMPa4-10 PSPC1-A488 IMPa4-A546 DAPI 8C1-siRNA-IMP-a2-a4 V2.00	0	25. siRNA-IMPa4-10 PSPC1-A488 DAPI IMPa4-A546_p_TileScan_001 (Stage 16 of 49)	00-3aFZgaZmK47Eadah5hgBHP
0		Cell	1	0.000	1.000	621	2	siRNA-IMPa4-10 PSPC1-A488 IMPa4-A546 DAPI 8C1-siRNA-IMP-a2-a4 V2.00	0	25. siRNA-IMPa4-10 PSPC1-A488 DAPI IMPa4-A546_p_TileScan_001 (Stage 16 of 49)	00-3aFZgaZmK47Eadah5hgBHP
0		Cell	1	0.000	1.000	622	3	siRNA-IMPa4-10 PSPC1-A488 IMPa4-A546 DAPI 8C1-siRNA-IMP-a2-a4 V2.00	0	25. siRNA-IMPa4-10 PSPC1-A488 DAPI IMPa4-A546_p_TileScan_001 (Stage 16 of 49)	00-3aFZgaZmK47Eadah5hgBHP
0		Cell	1	0.000	1.000	623	4	siRNA-IMPa4-10 PSPC1-A488 IMPa4-A546 DAPI 8C1-siRNA-IMP-a2-a4 V2.00	0	25. siRNA-IMPa4-10 PSPC1-A488 DAPI IMPa4-A546_p_TileScan_001 (Stage 16 of 49)	00-3aFZgaZmK47Eadah5hgBHP
0		Cell	1	0.000	1.000	624	5	siRNA-IMPa4-10 PSPC1-A488 IMPa4-A546 DAPI 8C1-siRNA-IMP-a2-a4 V2.00	0	25. siRNA-IMPa4-10 PSPC1-A488 DAPI IMPa4-A546_p_TileScan_001 (Stage 16 of 49)	00-3aFZgaZmK47Eadah5hgBHP
0		Cell	1	0.000	1.000	625	6	siRNA-IMPa4-10 PSPC1-A488 IMPa4-A546 DAPI 8C1-siRNA-IMP-a2-a4 V2.00	0	25. siRNA-IMPa4-10 PSPC1-A488 DAPI IMPa4-A546_p_TileScan_001 (Stage 16 of 49)	00-3aFZgaZmK47Eadah5hgBHP
0		Cell	1	0.000	1.000	626	7	siRNA-IMPa4-10 PSPC1-A488 IMPa4-A546 DAPI 8C1-siRNA-IMP-a2-a4 V2.00	0	25. siRNA-IMPa4-10 PSPC1-A488 DAPI IMPa4-A546_p_TileScan_001 (Stage 16 of 49)	00-3aFZgaZmK47Eadah5hgBHP
0		Cell	1	0.000	1.000	627	0	siRNA-IMPa4-10 PSPC1-A488 IMPa4-A546 DAPI 8C1-siRNA-IMP-a2-a4 V2.00	0	25. siRNA-IMPa4-10 PSPC1-A488 DAPI IMPa4-A546_q_TileScan_001 (Stage 17 of 49)	00-tnXnRiqUJoaqqootojUrwW
0		Cell	1	0.000	1.000	628	1	siRNA-IMPa4-10 PSPC1-A488 IMPa4-A546 DAPI 8C1-siRNA-IMP-a2-a4 V2.00	0	25. siRNA-IMPa4-10 PSPC1-A488 DAPI IMPa4-A546_q_TileScan_001 (Stage 17 of 49)	00-tnXnRiqUJoaqqootojUrwW
0		Cell	1	0.000	1.000	629	2	siRNA-IMPa4-10 PSPC1-A488 IMPa4-A546 DAPI 8C1-siRNA-IMP-a2-a4 V2.00	0	25. siRNA-IMPa4-10 PSPC1-A488 DAPI IMPa4-A546_q_TileScan_001 (Stage 17 of 49)	00-tnXnRiqUJoaqqootojUrwW
0		Cell	1	0.000	1.000	630	3	siRNA-IMPa4-10 PSPC1-A488 IMPa4-A546 DAPI 8C1-siRNA-IMP-a2-a4 V2.00	0	25. siRNA-IMPa4-10 PSPC1-A488 DAPI IMPa4-A546_q_TileScan_001 (Stage 17 of 49)	00-tnXnRiqUJoaqqootojUrwW
0		Cell	1	0.000	1.000	631	4	siRNA-IMPa4-10 PSPC1-A488 IMPa4-A546 DAPI 8C1-siRNA-IMP-a2-a4 V2.00	0	25. siRNA-IMPa4-10 PSPC1-A488 DAPI IMPa4-A546_q_TileScan_001 (Stage 17 of 49)	00-tnXnRiqUJoaqqootojUrwW
0		Cell	1	0.000	1.000	632	5	siRNA-IMPa4-10 PSPC1-A488 IMPa4-A546 DAPI 8C1-siRNA-IMP-a2-a4 V2.00	0	25. siRNA-IMPa4-10 PSPC1-A488 DAPI IMPa4-A546_q_TileScan_001 (Stage 17 of 49)	00-tnXnRiqUJoaqqootojUrwW
0		Cell	1	0.000	1.000	633	6	siRNA-IMPa4-10 PSPC1-A488 IMPa4-A546 DAPI 8C1-siRNA-IMP-a2-a4 V2.00	0	25. siRNA-IMPa4-10 PSPC1-A488 DAPI IMPa4-A546_q_TileScan_001 (Stage 17 of 49)	00-tnXnRiqUJoaqqootojUrwW
0		Cell	1	0.000	1.000	634	7	siRNA-IMPa4-10 PSPC1-A488 IMPa4-A546 DAPI 8C1-siRNA-IMP-a2-a4 V2.00	0	25. siRNA-IMPa4-10 PSPC1-A488 DAPI IMPa4-A546_q_TileScan_001 (Stage 17 of 49)	00-tnXnRiqUJoaqqootojUrwW
0		Cell	1	0.000	1.000	635	8	siRNA-IMPa4-10 PSPC1-A488 IMPa4-A546 DAPI 8C1-siRNA-IMP-a2-a4 V2.00	0	25. siRNA-IMPa4-10 PSPC1-A488 DAPI IMPa4-A546_q_TileScan_001 (Stage 17 of 49)	00-tnXnRiqUJoaqqootojUrwW
0		Cell	1	0.000	1.000	636	9	siRNA-IMPa4-10 PSPC1-A488 IMPa4-A546 DAPI 8C1-siRNA-IMP-a2-a4 V2.00	0	25. siRNA-IMPa4-10 PSPC1-A488 DAPI IMPa4-A546_q_TileScan_001 (Stage 17 of 49)	00-tnXnRiqUJoaqqootojUrwW
0		Cell	1	0.000	1.000	637	10	siRNA-IMPa4-10 PSPC1-A488 IMPa4-A546 DAPI 8C1-siRNA-IMP-a2-a4 V2.00	0	25. siRNA-IMPa4-10 PSPC1-A488 DAPI IMPa4-A546_q_TileScan_001 (Stage 17 of 49)	00-tnXnRiqUJoaqqootojUrwW
0		Cell	1	0.000	1.000	638	11	siRNA-IMPa4-10 PSPC1-A488 IMPa4-A546 DAPI 8C1-siRNA-IMP-a2-a4 V2.00	0	25. siRNA-IMPa4-10 PSPC1-A488 DAPI IMPa4-A546_q_TileScan_001 (Stage 17 of 49)	00-tnXnRiqUJoaqqootojUrwW
0		Cell	1	0.000	1.000	639	12	siRNA-IMPa4-10 PSPC1-A488 IMPa4-A546 DAPI 8C1-siRNA-IMP-a2-a4 V2.00	0	25. siRNA-IMPa4-10 PSPC1-A488 DAPI IMPa4-A546_q_TileScan_001 (Stage 17 of 49)	00-tnXnRiqUJoaqqootojUrwW
0		Cell	1	0.000	1.000	640	13	siRNA-IMPa4-10 PSPC1-A488 IMPa4-A546 DAPI 8C1-siRNA-IMP-a2-a4 V2.00	0	25. siRNA-IMPa4-10 PSPC1-A488 DAPI IMPa4-A546_q_TileScan_001 (Stage 17 of 49)	00-tnXnRiqUJoaqqootojUrwW
0		Cell	1	0.000	1.000	641	14	siRNA-IMPa4-10 PSPC1-A488 IMPa4-A546 DAPI 8C1-siRNA-IMP-a2-a4 V2.00	0	25. siRNA-IMPa4-10 PSPC1-A488 DAPI IMPa4-A546_q_TileScan_001 (Stage 17 of 49)	00-tnXnRiqUJoaqqootojUrwW
0		Cell	1	0.000	1.000	642	0	siRNA-IMPa4-10 PSPC1-A488 IMPa4-A546 DAPI 8C1-siRNA-IMP-a2-a4 V2.00	0	25. siRNA-IMPa4-10 PSPC1-A488 DAPI IMPa4-A546_r_TileScan_001 (Stage 18 of 49)	00-QXgq46NWWPWQj5a2EuzTtP
0		Cell	1	0.000	1.000	643	1	siRNA-IMPa4-10 PSPC1-A488 IMPa4-A546 DAPI 8C1-siRNA-IMP-a2-a4 V2.00	0	25. siRNA-IMPa4-10 PSPC1-A488 DAPI IMPa4-A546_r_TileScan_001 (Stage 18 of 49)	00-QXgq46NWWPWQj5a2EuzTtP
0		Cell	1	0.000	1.000	644	2	siRNA-IMPa4-10 PSPC1-A488 IMPa4-A546 DAPI 8C1-siRNA-IMP-a2-a4 V2.00	0	25. siRNA-IMPa4-10 PSPC1-A488 DAPI IMPa4-A546_r_TileScan_001 (Stage 18 of 49)	00-QXgq46NWWPWQj5a2EuzTtP
0		Cell	1	0.000	1.000	645	3	siRNA-IMPa4-10 PSPC1-A488 IMPa4-A546 DAPI 8C1-siRNA-IMP-a2-a4 V2.00	0	25. siRNA-IMPa4-10 PSPC1-A488 DAPI IMPa4-A546_r_TileScan_001 (Stage 18 of 49)	00-QXgq46NWWPWQj5a2EuzTtP
0		Cell	1	0.000	1.000	646	4	siRNA-IMPa4-10 PSPC1-A488 IMPa4-A546 DAPI 8C1-siRNA-IMP-a2-a4 V2.00	0	25. siRNA-IMPa4-10 PSPC1-A488 DAPI IMPa4-A546_r_TileScan_001 (Stage 18 of 49)	00-QXgq46NWWPWQj5a2EuzTtP
0		Cell	1	0.000	1.000	647	5	siRNA-IMPa4-10 PSPC1-A488 IMPa4-A546 DAPI 8C1-siRNA-IMP-a2-a4 V2.00	0	25. siRNA-IMPa4-10 PSPC1-A488 DAPI IMPa4-A546_r_TileScan_001 (Stage 18 of 49)	00-QXgq46NWWPWQj5a2EuzTtP
0		Cell	1	0.000	1.000	648	6	siRNA-IMPa4-10 PSPC1-A488 IMPa4-A546 DAPI 8C1-siRNA-IMP-a2-a4 V2.00	0	25. siRNA-IMPa4-10 PSPC1-A488 DAPI IMPa4-A546_r_TileScan_001 (Stage 18 of 49)	00-QXgq46NWWPWQj5a2EuzTtP
0		Cell	1	0.000	1.000	649	7	siRNA-IMPa4-10 PSPC1-A488 IMPa4-A546 DAPI 8C1-siRNA-IMP-a2-a4 V2.00	0	25. siRNA-IMPa4-10 PSPC1-A488 DAPI IMPa4-A546_r_TileScan_001 (Stage 18 of 49)	00-QXgq46NWWPWQj5a2EuzTtP
0		Cell	1	0.000	1.000	650	8	siRNA-IMPa4-10 PSPC1-A488 IMPa4-A546 DAPI 8C1-siRNA-IMP-a2-a4 V2.00	0	25. siRNA-IMPa4-10 PSPC1-A488 DAPI IMPa4-A546_r_TileScan_001 (Stage 18 of 49)	00-QXgq46NWWPWQj5a2EuzTtP
0		Cell	1	0.000	1.000	651	0	siRNA-IMPa4-10 PSPC1-A488 IMPa4-A546 DAPI 8C1-siRNA-IMP-a2-a4 V2.00	0	25. siRNA-IMPa4-10 PSPC1-A488 DAPI IMPa4-A546_s_TileScan_001 (Stage 19 of 49)	00-NZHUYzvJedRBag22KH76wW
0		Cell	1	0.000	1.000	652	1	siRNA-IMPa4-10 PSPC1-A488 IMPa4-A546 DAPI 8C1-siRNA-IMP-a2-a4 V2.00	0	25. siRNA-IMPa4-10 PSPC1-A488 DAPI IMPa4-A546_s_TileScan_001 (Stage 19 of 49)	00-NZHUYzvJedRBag22KH76wW
0		Cell	1	0.000	1.000	653	2	siRNA-IMPa4-10 PSPC1-A488 IMPa4-A546 DAPI 8C1-siRNA-IMP-a2-a4 V2.00	0	25. siRNA-IMPa4-10 PSPC1-A488 DAPI IMPa4-A546_s_TileScan_001 (Stage 19 of 49)	00-NZHUYzvJedRBag22KH76wW
0		Cell	1	0.000	1.000	654	3	siRNA-IMPa4-10 PSPC1-A488 IMPa4-A546 DAPI 8C1-siRNA-IMP-a2-a4 V2.00	0	25. siRNA-IMPa4-10 PSPC1-A488 DAPI IMPa4-A546_s_TileScan_001 (Stage 19 of 49)	00-NZHUYzvJedRBag22KH76wW
0		Cell	1	0.000	1.000	655	4	siRNA-IMPa4-10 PSPC1-A488 IMPa4-A546 DAPI 8C1-siRNA-IMP-a2-a4 V2.00	0	25. siRNA-IMPa4-10 PSPC1-A488 DAPI IMPa4-A546_s_TileScan_001 (Stage 19 of 49)	00-NZHUYzvJedRBag22KH76wW
0		Cell	1	0.000	1.000	656	5	siRNA-IMPa4-10 PSPC1-A488 IMPa4-A546 DAPI 8C1-siRNA-IMP-a2-a4 V2.00	0	25. siRNA-IMPa4-10 PSPC1-A488 DAPI IMPa4-A546_s_TileScan_001 (Stage 19 of 49)	00-NZHUYzvJedRBag22KH76wW
0		Cell	1	0.000	1.000	657	6	siRNA-IMPa4-10 PSPC1-A488 IMPa4-A546 DAPI 8C1-siRNA-IMP-a2-a4 V2.00	0	25. siRNA-IMPa4-10 PSPC1-A488 DAPI IMPa4-A546_s_TileScan_001 (Stage 19 of 49)	00-NZHUYzvJedRBag22KH76wW
0		Cell	1	0.000	1.000	658	7	siRNA-IMPa4-10 PSPC1-A488 IMPa4-A546 DAPI 8C1-siRNA-IMP-a2-a4 V2.00	0	25. siRNA-IMPa4-10 PSPC1-A488 DAPI IMPa4-A546_s_TileScan_001 (Stage 19 of 49)	00-NZHUYzvJedRBag22KH76wW
0		Cell	1	0.000	1.000	659	8	siRNA-IMPa4-10 PSPC1-A488 IMPa4-A546 DAPI 8C1-siRNA-IMP-a2-a4 V2.00	0	25. siRNA-IMPa4-10 PSPC1-A488 DAPI IMPa4-A546_s_TileScan_001 (Stage 19 of 49)	00-NZHUYzvJedRBag22KH76wW
0		Cell	1	0.000	1.000	660	9	siRNA-IMPa4-10 PSPC1-A488 IMPa4-A546 DAPI 8C1-siRNA-IMP-a2-a4 V2.00	0	25. siRNA-IMPa4-10 PSPC1-A488 DAPI IMPa4-A546_s_TileScan_001 (Stage 19 of 49)	00-NZHUYzvJedRBag22KH76wW
0		Cell	1	0.000	1.000	661	10	siRNA-IMPa4-10 PSPC1-A488 IMPa4-A546 DAPI 8C1-siRNA-IMP-a2-a4 V2.00	0	25. siRNA-IMPa4-10 PSPC1-A488 DAPI IMPa4-A546_s_TileScan_001 (Stage 19 of 49)	00-NZHUYzvJedRBag22KH76wW
0		Cell	1	0.000	1.000	662	11	siRNA-IMPa4-10 PSPC1-A488 IMPa4-A546 DAPI 8C1-siRNA-IMP-a2-a4 V2.00	0	25. siRNA-IMPa4-10 PSPC1-A488 DAPI IMPa4-A546_s_TileScan_001 (Stage 19 of 49)	00-NZHUYzvJedRBag22KH76wW
0		Cell	1	0.000	1.000	663	12	siRNA-IMPa4-10 PSPC1-A488 IMPa4-A546 DAPI 8C1-siRNA-IMP-a2-a4 V2.00	0	25. siRNA-IMPa4-10 PSPC1-A488 DAPI IMPa4-A546_s_TileScan_001 (Stage 19 of 49)	00-NZHUYzvJedRBag22KH76wW
0		Cell	1	0.000	1.000	664	0	siRNA-IMPa4-10 PSPC1-A488 IMPa4-A546 DAPI 8C1-siRNA-IMP-a2-a4 V2.00	0	25. siRNA-IMPa4-10 PSPC1-A488 DAPI IMPa4-A546_t_TileScan_001 (Stage 20 of 49)	00-yTWuTMCGT3i7kPR5EDYaCj
0		Cell	1	0.000	1.000	665	1	siRNA-IMPa4-10 PSPC1-A488 IMPa4-A546 DAPI 8C1-siRNA-IMP-a2-a4 V2.00	0	25. siRNA-IMPa4-10 PSPC1-A488 DAPI IMPa4-A546_t_TileScan_001 (Stage 20 of 49)	00-yTWuTMCGT3i7kPR5EDYaCj
0		Cell	1	0.000	1.000	666	2	siRNA-IMPa4-10 PSPC1-A488 IMPa4-A546 DAPI 8C1-siRNA-IMP-a2-a4 V2.00	0	25. siRNA-IMPa4-10 PSPC1-A488 DAPI IMPa4-A546_t_TileScan_001 (Stage 20 of 49)	00-yTWuTMCGT3i7kPR5EDYaCj
0		Cell	1	0.000	1.000	667	3	siRNA-IMPa4-10 PSPC1-A488 IMPa4-A546 DAPI 8C1-siRNA-IMP-a2-a4 V2.00	0	25. siRNA-IMPa4-10 PSPC1-A488 DAPI IMPa4-A546_t_TileScan_001 (Stage 20 of 49)	00-yTWuTMCGT3i7kPR5EDYaCj
0		Cell	1	0.000	1.000	668	4	siRNA-IMPa4-10 PSPC1-A488 IMPa4-A546 DAPI 8C1-siRNA-IMP-a2-a4 V2.00	0	25. siRNA-IMPa4-10 PSPC1-A488 DAPI IMPa4-A546_t_TileScan_001 (Stage 20 of 49)	00-yTWuTMCGT3i7kPR5EDYaCj
0		Cell	1	0.000	1.000	669	5	siRNA-IMPa4-10 PSPC1-A488 IMPa4-A546 DAPI 8C1-siRNA-IMP-a2-a4 V2.00	0	25. siRNA-IMPa4-10 PSPC1-A488 DAPI IMPa4-A546_t_TileScan_001 (Stage 20 of 49)	00-yTWuTMCGT3i7kPR5EDYaCj
0		Cell	1	0.000	1.000	670	6	siRNA-IMPa4-10 PSPC1-A488 IMPa4-A546 DAPI 8C1-siRNA-IMP-a2-a4 V2.00	0	25. siRNA-IMPa4-10 PSPC1-A488 DAPI IMPa4-A546_t_TileScan_001 (Stage 20 of 49)	00-yTWuTMCGT3i7kPR5EDYaCj
0		Cell	1	0.000	1.000	671	7	siRNA-IMPa4-10 PSPC1-A488 IMPa4-A546 DAPI 8C1-siRNA-IMP-a2-a4 V2.00	0	25. siRNA-IMPa4-10 PSPC1-A488 DAPI IMPa4-A546_t_TileScan_001 (Stage 20 of 49)	00-yTWuTMCGT3i7kPR5EDYaCj
0		Cell	1	0.000	1.000	672	8	siRNA-IMPa4-10 PSPC1-A488 IMPa4-A546 DAPI 8C1-siRNA-IMP-a2-a4 V2.00	0	25. siRNA-IMPa4-10 PSPC1-A488 DAPI IMPa4-A546_t_TileScan_001 (Stage 20 of 49)	00-yTWuTMCGT3i7kPR5EDYaCj
0		Cell	1	0.000	1.000	673	9	siRNA-IMPa4-10 PSPC1-A488 IMPa4-A546 DAPI 8C1-siRNA-IMP-a2-a4 V2.00	0	25. siRNA-IMPa4-10 PSPC1-A488 DAPI IMPa4-A546_t_TileScan_001 (Stage 20 of 49)	00-yTWuTMCGT3i7kPR5EDYaCj
0		Cell	1	0.000	1.000	674	10	siRNA-IMPa4-10 PSPC1-A488 IMPa4-A546 DAPI 8C1-siRNA-IMP-a2-a4 V2.00	0	25. siRNA-IMPa4-10 PSPC1-A488 DAPI IMPa4-A546_t_TileScan_001 (Stage 20 of 49)	00-yTWuTMCGT3i7kPR5EDYaCj
0		Cell	1	0.000	1.000	675	0	siRNA-IMPa4-10 PSPC1-A488 IMPa4-A546 DAPI 8C1-siRNA-IMP-a2-a4 V2.00	0	25. siRNA-IMPa4-10 PSPC1-A488 DAPI IMPa4-A546_u_TileScan_001 (Stage 21 of 49)	00-utMBXFVoEPgF6TRyDs2eo
0		Cell	1	0.000	1.000	676	1	siRNA-IMPa4-10 PSPC1-A488 IMPa4-A546 DAPI 8C1-siRNA-IMP-a2-a4 V2.00	0	25. siRNA-IMPa4-10 PSPC1-A488 DAPI IMPa4-A546_u_TileScan_001 (Stage 21 of 49)	00-utMBXFVoEPgF6TRyDs2eo
0		Cell	1	0.000	1.000	677	2	siRNA-IMPa4-10 PSPC1-A488 IMPa4-A546 DAPI 8C1-siRNA-IMP-a2-a4 V2.00	0	25. siRNA-IMPa4-10 PSPC1-A488 DAPI IMPa4-A546_u_TileScan_001 (Stage 21 of 49)	00-utMBXFVoEPgF6TRyDs2eo
0		Cell	1	0.000	1.000	678	3	siRNA-IMPa4-10 PSPC1-A488 IMPa4-A546 DAPI 8C1-siRNA-IMP-a2-a4 V2.00	0	25. siRNA-IMPa4-10 PSPC1-A488 DAPI IMPa4-A546_u_TileScan_001 (Stage 21 of 49)	00-utMBXFVoEPgF6TRyDs2eo
0		Cell	1	0.000	1.000	679	4	siRNA-IMPa4-10 PSPC1-A488 IMPa4-A546 DAPI 8C1-siRNA-IMP-a2-a4 V2.00	0	25. siRNA-IMPa4-10 PSPC1-A488 DAPI IMPa4-A546_u_TileScan_001 (Stage 21 of 49)	00-utMBXFVoEPgF6TRyDs2eo
0		Cell	1	0.000	1.000	680	5	siRNA-IMPa4-10 PSPC1-A488 IMPa4-A546 DAPI 8C1-siRNA-IMP-a2-a4 V2.00	0	25. siRNA-IMPa4-10 PSPC1-A488 DAPI IMPa4-A546_u_TileScan_001 (Stage 21 of 49)	00-utMBXFVoEPgF6TRyDs2eo
0		Cell	1	0.000	1.000	681	6	siRNA-IMPa4-10 PSPC1-A488 IMPa4-A546 DAPI 8C1-siRNA-IMP-a2-a4 V2.00	0	25. siRNA-IMPa4-10 PSPC1-A488 DAPI IMPa4-A546_u_TileScan_001 (Stage 21 of 49)	00-utMBXFVoEPgF6TRyDs2eo
0		Cell	1	0.000	1.000	682	7	siRNA-IMPa4-10 PSPC1-A488 IMPa4-A546 DAPI 8C1-siRNA-IMP-a2-a4 V2.00	0	25. siRNA-IMPa4-10 PSPC1-A488 DAPI IMPa4-A546_u_TileScan_001 (Stage 21 of 49)	00-utMBXFVoEPgF6TRyDs2eo
0		Cell	1	0.000	1.000	683	8	siRNA-IMPa4-10 PSPC1-A488 IMPa4-A546 DAPI 8C1-siRNA-IMP-a2-a4 V2.00	0	25. siRNA-IMPa4-10 PSPC1-A488 DAPI IMPa4-A546_u_TileScan_001 (Stage 21 of 49)	00-utMBXFVoEPgF6TRyDs2eo
0		Cell	1	0.000	1.000	684	9	siRNA-IMPa4-10 PSPC1-A488 IMPa4-A546 DAPI 8C1-siRNA-IMP-a2-a4 V2.00	0	25. siRNA-IMPa4-10 PSPC1-A488 DAPI IMPa4-A546_u_TileScan_001 (Stage 21 of 49)	00-utMBXFVoEPgF6TRyDs2eo
0		Cell	1	0.000	1.000	685	10	siRNA-IMPa4-10 PSPC1-A488 IMPa4-A546 DAPI 8C1-siRNA-IMP-a2-a4 V2.00	0	25. siRNA-IMPa4-10 PSPC1-A488 DAPI IMPa4-A546_u_TileScan_001 (Stage 21 of 49)	00-utMBXFVoEPgF6TRyDs2eo
0		Cell	1	0.000	1.000	686	11	siRNA-IMPa4-10 PSPC1-A488 IMPa4-A546 DAPI 8C1-siRNA-IMP-a2-a4 V2.00	0	25. siRNA-IMPa4-10 PSPC1-A488 DAPI IMPa4-A546_u_TileScan_001 (Stage 21 of 49)	00-utMBXFVoEPgF6TRyDs2eo
0		Cell	1	0.000	1.000	687	0	siRNA-IMPa4-10 PSPC1-A488 IMPa4-A546 DAPI 8C1-siRNA-IMP-a2-a4 V2.00	0	25. siRNA-IMPa4-10 PSPC1-A488 DAPI IMPa4-A546_v_TileScan_001 (Stage 22 of 49)	00-KkhCDsVwLWzbpu2CbS7DaW
0		Cell	1	0.000	1.000	688	1	siRNA-IMPa4-10 PSPC1-A488 IMPa4-A546 DAPI 8C1-siRNA-IMP-a2-a4 V2.00	0	25. siRNA-IMPa4-10 PSPC1-A488 DAPI IMPa4-A546_v_TileScan_001 (Stage 22 of 49)	00-KkhCDsVwLWzbpu2CbS7DaW
0		Cell	1	0.000	1.000	689	2	siRNA-IMPa4-10 PSPC1-A488 IMPa4-A546 DAPI 8C1-siRNA-IMP-a2-a4 V2.00	0	25. siRNA-IMPa4-10 PSPC1-A488 DAPI IMPa4-A546_v_TileScan_001 (Stage 22 of 49)	00-KkhCDsVwLWzbpu2CbS7DaW
0		Cell	1	0.000	1.000	690	3	siRNA-IMPa4-10 PSPC1-A488 IMPa4-A546 DAPI 8C1-siRNA-IMP-a2-a4 V2.00	0	25. siRNA-IMPa4-10 PSPC1-A488 DAPI IMPa4-A546_v_TileScan_001 (Stage 22 of 49)	00-KkhCDsVwLWzbpu2CbS7DaW
0		Cell	1	0.000	1.000	691	4	siRNA-IMPa4-10 PSPC1-A488 IMPa4-A546 DAPI 8C1-siRNA-IMP-a2-a4 V2.00	0	25. siRNA-IMPa4-10 PSPC1-A488 DAPI IMPa4-A546_v_TileScan_001 (Stage 22 of 49)	00-KkhCDsVwLWzbpu2CbS7DaW
0		Cell	1	0.000	1.000	692	5	siRNA-IMPa4-10 PSPC1-A488 IMPa4-A546 DAPI 8C1-siRNA-IMP-a2-a4 V2.00	0	25. siRNA-IMPa4-10 PSPC1-A488 DAPI IMPa4-A546_v_TileScan_001 (Stage 22 of 49)	00-KkhCDsVwLWzbpu2CbS7DaW
0		Cell	1	0.000	1.000	693	6	siRNA-IMPa4-10 PSPC1-A488 IMPa4-A546 DAPI 8C1-siRNA-IMP-a2-a4 V2.00	0	25. siRNA-IMPa4-10 PSPC1-A488 DAPI IMPa4-A546_v_TileScan_001 (Stage 22 of 49)	00-KkhCDsVwLWzbpu2CbS7DaW
0		Cell	1	0.000	1.000	694	7	siRNA-IMPa4-10 PSPC1-A488 IMPa4-A546 DAPI 8C1-siRNA-IMP-a2-a4 V2.00	0	25. siRNA-IMPa4-10 PSPC1-A488 DAPI IMPa4-A546_v_TileScan_001 (Stage 22 of 49)	00-KkhCDsVwLWzbpu2CbS7DaW
0		Cell	1	0.000	1.000	695	8	siRNA-IMPa4-10 PSPC1-A488 IMPa4-A546 DAPI 8C1-siRNA-IMP-a2-a4 V2.00	0	25. siRNA-IMPa4-10 PSPC1-A488 DAPI IMPa4-A546_v_TileScan_001 (Stage 22 of 49)	00-KkhCDsVwLWzbpu2CbS7DaW
0		Cell	1	0.000	1.000	696	9	siRNA-IMPa4-10 PSPC1-A488 IMPa4-A546 DAPI 8C1-siRNA-IMP-a2-a4 V2.00	0	25. siRNA-IMPa4-10 PSPC1-A488 DAPI IMPa4-A546_v_TileScan_001 (Stage 22 of 49)	00-KkhCDsVwLWzbpu2CbS7DaW
0		Cell	1	0.000	1.000	697	10	siRNA-IMPa4-10 PSPC1-A488 IMPa4-A546 DAPI 8C1-siRNA-IMP-a2-a4 V2.00	0	25. siRNA-IMPa4-10 PSPC1-A488 DAPI IMPa4-A546_v_TileScan_001 (Stage 22 of 49)	00-KkhCDsVwLWzbpu2CbS7DaW
0		Cell	1	0.000	1.000	698	11	siRNA-IMPa4-10 PSPC1-A488 IMPa4-A546 DAPI 8C1-siRNA-IMP-a2-a4 V2.00	0	25. siRNA-IMPa4-10 PSPC1-A488 DAPI IMPa4-A546_v_TileScan_001 (Stage 22 of 49)	00-KkhCDsVwLWzbpu2CbS7DaW
0		Cell	1	0.000	1.000	699	12	siRNA-IMPa4-10 PSPC1-A488 IMPa4-A546 DAPI 8C1-siRNA-IMP-a2-a4 V2.00	0	25. siRNA-IMPa4-10 PSPC1-A488 DAPI IMPa4-A546_v_TileScan_001 (Stage 22 of 49)	00-KkhCDsVwLWzbpu2CbS7DaW
0		Cell	1	0.000	1.000	700	13	siRNA-IMPa4-10 PSPC1-A488 IMPa4-A546 DAPI 8C1-siRNA-IMP-a2-a4 V2.00	0	25. siRNA-IMPa4-10 PSPC1-A488 DAPI IMPa4-A546_v_TileScan_001 (Stage 22 of 49)	00-KkhCDsVwLWzbpu2CbS7DaW
0		Cell	1	0.000	1.000	701	14	siRNA-IMPa4-10 PSPC1-A488 IMPa4-A546 DAPI 8C1-siRNA-IMP-a2-a4 V2.00	0	25. siRNA-IMPa4-10 PSPC1-A488 DAPI IMPa4-A546_v_TileScan_001 (Stage 22 of 49)	00-KkhCDsVwLWzbpu2CbS7DaW
0		Cell	1	0.000	1.000	702	15	siRNA-IMPa4-10 PSPC1-A488 IMPa4-A546 DAPI 8C1-siRNA-IMP-a2-a4 V2.00	0	25. siRNA-IMPa4-10 PSPC1-A488 DAPI IMPa4-A546_v_TileScan_001 (Stage 22 of 49)	00-KkhCDsVwLWzbpu2CbS7DaW
0		Cell	1	0.000	1.000	703	16	siRNA-IMPa4-10 PSPC1-A488 IMPa4-A546 DAPI 8C1-siRNA-IMP-a2-a4 V2.00	0	25. siRNA-IMPa4-10 PSPC1-A488 DAPI IMPa4-A546_v_TileScan_001 (Stage 22 of 49)	00-KkhCDsVwLWzbpu2CbS7DaW
0		Cell	1	0.000	1.000	704	17	siRNA-IMPa4-10 PSPC1-A488 IMPa4-A546 DAPI 8C1-siRNA-IMP-a2-a4 V2.00	0	25. siRNA-IMPa4-10 PSPC1-A488 DAPI IMPa4-A546_v_TileScan_001 (Stage 22 of 49)	00-KkhCDsVwLWzbpu2CbS7DaW
0		Cell	1	0.000	1.000	705	18	siRNA-IMPa4-10 PSPC1-A488 IMPa4-A546 DAPI 8C1-siRNA-IMP-a2-a4 V2.00	0	25. siRNA-IMPa4-10 PSPC1-A488 DAPI IMPa4-A546_v_TileScan_001 (Stage 22 of 49)	00-KkhCDsVwLWzbpu2CbS7DaW
0		Cell	1	0.000	1.000	706	0	siRNA-IMPa4-10 PSPC1-A488 IMPa4-A546 DAPI 8C1-siRNA-IMP-a2-a4 V2.00	0	25. siRNA-IMPa4-10 PSPC1-A488 DAPI IMPa4-A546_w_TileScan_001 (Stage 23 of 49)	00-4oUBm8upD6sUurTCSsbzf8
0		Cell	1	0.000	1.000	707	1	siRNA-IMPa4-10 PSPC1-A488 IMPa4-A546 DAPI 8C1-siRNA-IMP-a2-a4 V2.00	0	25. siRNA-IMPa4-10 PSPC1-A488 DAPI IMPa4-A546_w_TileScan_001 (Stage 23 of 49)	00-4oUBm8upD6sUurTCSsbzf8
0		Cell	1	0.000	1.000	708	2	siRNA-IMPa4-10 PSPC1-A488 IMPa4-A546 DAPI 8C1-siRNA-IMP-a2-a4 V2.00	0	25. siRNA-IMPa4-10 PSPC1-A488 DAPI IMPa4-A546_w_TileScan_001 (Stage 23 of 49)	00-4oUBm8upD6sUurTCSsbzf8
0		Cell	1	0.000	1.000	709	3	siRNA-IMPa4-10 PSPC1-A488 IMPa4-A546 DAPI 8C1-siRNA-IMP-a2-a4 V2.00	0	25. siRNA-IMPa4-10 PSPC1-A488 DAPI IMPa4-A546_w_TileScan_001 (Stage 23 of 49)	00-4oUBm8upD6sUurTCSsbzf8
0		Cell	1	0.000	1.000	710	4	siRNA-IMPa4-10 PSPC1-A488 IMPa4-A546 DAPI 8C1-siRNA-IMP-a2-a4 V2.00	0	25. siRNA-IMPa4-10 PSPC1-A488 DAPI IMPa4-A546_w_TileScan_001 (Stage 23 of 49)	00-4oUBm8upD6sUurTCSsbzf8
0		Cell	1	0.000	1.000	711	5	siRNA-IMPa4-10 PSPC1-A488 IMPa4-A546 DAPI 8C1-siRNA-IMP-a2-a4 V2.00	0	25. siRNA-IMPa4-10 PSPC1-A488 DAPI IMPa4-A546_w_TileScan_001 (Stage 23 of 49)	00-4oUBm8upD6sUurTCSsbzf8
0		Cell	1	0.000	1.000	712	6	siRNA-IMPa4-10 PSPC1-A488 IMPa4-A546 DAPI 8C1-siRNA-IMP-a2-a4 V2.00	0	25. siRNA-IMPa4-10 PSPC1-A488 DAPI IMPa4-A546_w_TileScan_001 (Stage 23 of 49)	00-4oUBm8upD6sUurTCSsbzf8
0		Cell	1	0.000	1.000	713	7	siRNA-IMPa4-10 PSPC1-A488 IMPa4-A546 DAPI 8C1-siRNA-IMP-a2-a4 V2.00	0	25. siRNA-IMPa4-10 PSPC1-A488 DAPI IMPa4-A546_w_TileScan_001 (Stage 23 of 49)	00-4oUBm8upD6sUurTCSsbzf8
0		Cell	1	0.000	1.000	714	8	siRNA-IMPa4-10 PSPC1-A488 IMPa4-A546 DAPI 8C1-siRNA-IMP-a2-a4 V2.00	0	25. siRNA-IMPa4-10 PSPC1-A488 DAPI IMPa4-A546_w_TileScan_001 (Stage 23 of 49)	00-4oUBm8upD6sUurTCSsbzf8
0		Cell	1	0.000	1.000	715	0	siRNA-IMPa4-10 PSPC1-A488 IMPa4-A546 DAPI 8C1-siRNA-IMP-a2-a4 V2.00	0	25. siRNA-IMPa4-10 PSPC1-A488 DAPI IMPa4-A546_x_TileScan_001 (Stage 24 of 49)	00-iFXhzLzntbWra9k7VnLfKR
0		Cell	1	0.000	1.000	716	1	siRNA-IMPa4-10 PSPC1-A488 IMPa4-A546 DAPI 8C1-siRNA-IMP-a2-a4 V2.00	0	25. siRNA-IMPa4-10 PSPC1-A488 DAPI IMPa4-A546_x_TileScan_001 (Stage 24 of 49)	00-iFXhzLzntbWra9k7VnLfKR
0		Cell	1	0.000	1.000	717	2	siRNA-IMPa4-10 PSPC1-A488 IMPa4-A546 DAPI 8C1-siRNA-IMP-a2-a4 V2.00	0	25. siRNA-IMPa4-10 PSPC1-A488 DAPI IMPa4-A546_x_TileScan_001 (Stage 24 of 49)	00-iFXhzLzntbWra9k7VnLfKR
0		Cell	1	0.000	1.000	718	3	siRNA-IMPa4-10 PSPC1-A488 IMPa4-A546 DAPI 8C1-siRNA-IMP-a2-a4 V2.00	0	25. siRNA-IMPa4-10 PSPC1-A488 DAPI IMPa4-A546_x_TileScan_001 (Stage 24 of 49)	00-iFXhzLzntbWra9k7VnLfKR
0		Cell	1	0.000	1.000	719	4	siRNA-IMPa4-10 PSPC1-A488 IMPa4-A546 DAPI 8C1-siRNA-IMP-a2-a4 V2.00	0	25. siRNA-IMPa4-10 PSPC1-A488 DAPI IMPa4-A546_x_TileScan_001 (Stage 24 of 49)	00-iFXhzLzntbWra9k7VnLfKR
0		Cell	1	0.000	1.000	720	5	siRNA-IMPa4-10 PSPC1-A488 IMPa4-A546 DAPI 8C1-siRNA-IMP-a2-a4 V2.00	0	25. siRNA-IMPa4-10 PSPC1-A488 DAPI IMPa4-A546_x_TileScan_001 (Stage 24 of 49)	00-iFXhzLzntbWra9k7VnLfKR
0		Cell	1	0.000	1.000	721	6	siRNA-IMPa4-10 PSPC1-A488 IMPa4-A546 DAPI 8C1-siRNA-IMP-a2-a4 V2.00	0	25. siRNA-IMPa4-10 PSPC1-A488 DAPI IMPa4-A546_x_TileScan_001 (Stage 24 of 49)	00-iFXhzLzntbWra9k7VnLfKR
0		Cell	1	0.000	1.000	722	7	siRNA-IMPa4-10 PSPC1-A488 IMPa4-A546 DAPI 8C1-siRNA-IMP-a2-a4 V2.00	0	25. siRNA-IMPa4-10 PSPC1-A488 DAPI IMPa4-A546_x_TileScan_001 (Stage 24 of 49)	00-iFXhzLzntbWra9k7VnLfKR
0		Cell	1	0.000	1.000	723	8	siRNA-IMPa4-10 PSPC1-A488 IMPa4-A546 DAPI 8C1-siRNA-IMP-a2-a4 V2.00	0	25. siRNA-IMPa4-10 PSPC1-A488 DAPI IMPa4-A546_x_TileScan_001 (Stage 24 of 49)	00-iFXhzLzntbWra9k7VnLfKR
0		Cell	1	0.000	1.000	724	9	siRNA-IMPa4-10 PSPC1-A488 IMPa4-A546 DAPI 8C1-siRNA-IMP-a2-a4 V2.00	0	25. siRNA-IMPa4-10 PSPC1-A488 DAPI IMPa4-A546_x_TileScan_001 (Stage 24 of 49)	00-iFXhzLzntbWra9k7VnLfKR
0		Cell	1	0.000	1.000	725	10	siRNA-IMPa4-10 PSPC1-A488 IMPa4-A546 DAPI 8C1-siRNA-IMP-a2-a4 V2.00	0	25. siRNA-IMPa4-10 PSPC1-A488 DAPI IMPa4-A546_x_TileScan_001 (Stage 24 of 49)	00-iFXhzLzntbWra9k7VnLfKR
0		Cell	1	0.000	1.000	726	11	siRNA-IMPa4-10 PSPC1-A488 IMPa4-A546 DAPI 8C1-siRNA-IMP-a2-a4 V2.00	0	25. siRNA-IMPa4-10 PSPC1-A488 DAPI IMPa4-A546_x_TileScan_001 (Stage 24 of 49)	00-iFXhzLzntbWra9k7VnLfKR
0		Cell	1	0.000	1.000	727	0	siRNA-IMPa4-10 PSPC1-A488 IMPa4-A546 DAPI 8C1-siRNA-IMP-a2-a4 V2.00	0	25. siRNA-IMPa4-10 PSPC1-A488 DAPI IMPa4-A546_y_TileScan_001 (Stage 25 of 49)	00-2cYLWtDSx5WnNEAFj9cNri
0		Cell	1	0.000	1.000	728	1	siRNA-IMPa4-10 PSPC1-A488 IMPa4-A546 DAPI 8C1-siRNA-IMP-a2-a4 V2.00	0	25. siRNA-IMPa4-10 PSPC1-A488 DAPI IMPa4-A546_y_TileScan_001 (Stage 25 of 49)	00-2cYLWtDSx5WnNEAFj9cNri
0		Cell	1	0.000	1.000	729	2	siRNA-IMPa4-10 PSPC1-A488 IMPa4-A546 DAPI 8C1-siRNA-IMP-a2-a4 V2.00	0	25. siRNA-IMPa4-10 PSPC1-A488 DAPI IMPa4-A546_y_TileScan_001 (Stage 25 of 49)	00-2cYLWtDSx5WnNEAFj9cNri
0		Cell	1	0.000	1.000	730	3	siRNA-IMPa4-10 PSPC1-A488 IMPa4-A546 DAPI 8C1-siRNA-IMP-a2-a4 V2.00	0	25. siRNA-IMPa4-10 PSPC1-A488 DAPI IMPa4-A546_y_TileScan_001 (Stage 25 of 49)	00-2cYLWtDSx5WnNEAFj9cNri
0		Cell	1	0.000	1.000	731	4	siRNA-IMPa4-10 PSPC1-A488 IMPa4-A546 DAPI 8C1-siRNA-IMP-a2-a4 V2.00	0	25. siRNA-IMPa4-10 PSPC1-A488 DAPI IMPa4-A546_y_TileScan_001 (Stage 25 of 49)	00-2cYLWtDSx5WnNEAFj9cNri
0		Cell	1	0.000	1.000	732	5	siRNA-IMPa4-10 PSPC1-A488 IMPa4-A546 DAPI 8C1-siRNA-IMP-a2-a4 V2.00	0	25. siRNA-IMPa4-10 PSPC1-A488 DAPI IMPa4-A546_y_TileScan_001 (Stage 25 of 49)	00-2cYLWtDSx5WnNEAFj9cNri
0		Cell	1	0.000	1.000	733	6	siRNA-IMPa4-10 PSPC1-A488 IMPa4-A546 DAPI 8C1-siRNA-IMP-a2-a4 V2.00	0	25. siRNA-IMPa4-10 PSPC1-A488 DAPI IMPa4-A546_y_TileScan_001 (Stage 25 of 49)	00-2cYLWtDSx5WnNEAFj9cNri
0		Cell	1	0.000	1.000	734	7	siRNA-IMPa4-10 PSPC1-A488 IMPa4-A546 DAPI 8C1-siRNA-IMP-a2-a4 V2.00	0	25. siRNA-IMPa4-10 PSPC1-A488 DAPI IMPa4-A546_y_TileScan_001 (Stage 25 of 49)	00-2cYLWtDSx5WnNEAFj9cNri
0		Cell	1	0.000	1.000	735	8	siRNA-IMPa4-10 PSPC1-A488 IMPa4-A546 DAPI 8C1-siRNA-IMP-a2-a4 V2.00	0	25. siRNA-IMPa4-10 PSPC1-A488 DAPI IMPa4-A546_y_TileScan_001 (Stage 25 of 49)	00-2cYLWtDSx5WnNEAFj9cNri
0		Cell	1	0.000	1.000	736	9	siRNA-IMPa4-10 PSPC1-A488 IMPa4-A546 DAPI 8C1-siRNA-IMP-a2-a4 V2.00	0	25. siRNA-IMPa4-10 PSPC1-A488 DAPI IMPa4-A546_y_TileScan_001 (Stage 25 of 49)	00-2cYLWtDSx5WnNEAFj9cNri
0		Cell	1	0.000	1.000	737	10	siRNA-IMPa4-10 PSPC1-A488 IMPa4-A546 DAPI 8C1-siRNA-IMP-a2-a4 V2.00	0	25. siRNA-IMPa4-10 PSPC1-A488 DAPI IMPa4-A546_y_TileScan_001 (Stage 25 of 49)	00-2cYLWtDSx5WnNEAFj9cNri
0		Cell	1	0.000	1.000	738	0	siRNA-IMPa4-10 PSPC1-A488 IMPa4-A546 DAPI 8C1-siRNA-IMP-a2-a4 V2.00	0	25. siRNA-IMPa4-10 PSPC1-A488 DAPI IMPa4-A546_z_TileScan_001 (Stage 26 of 49)	00-aZMZp2UVTQKjJDgfPgXTNi
0		Cell	1	0.000	1.000	739	1	siRNA-IMPa4-10 PSPC1-A488 IMPa4-A546 DAPI 8C1-siRNA-IMP-a2-a4 V2.00	0	25. siRNA-IMPa4-10 PSPC1-A488 DAPI IMPa4-A546_z_TileScan_001 (Stage 26 of 49)	00-aZMZp2UVTQKjJDgfPgXTNi
0		Cell	1	0.000	1.000	740	2	siRNA-IMPa4-10 PSPC1-A488 IMPa4-A546 DAPI 8C1-siRNA-IMP-a2-a4 V2.00	0	25. siRNA-IMPa4-10 PSPC1-A488 DAPI IMPa4-A546_z_TileScan_001 (Stage 26 of 49)	00-aZMZp2UVTQKjJDgfPgXTNi
0		Cell	1	0.000	1.000	741	3	siRNA-IMPa4-10 PSPC1-A488 IMPa4-A546 DAPI 8C1-siRNA-IMP-a2-a4 V2.00	0	25. siRNA-IMPa4-10 PSPC1-A488 DAPI IMPa4-A546_z_TileScan_001 (Stage 26 of 49)	00-aZMZp2UVTQKjJDgfPgXTNi
0		Cell	1	0.000	1.000	742	4	siRNA-IMPa4-10 PSPC1-A488 IMPa4-A546 DAPI 8C1-siRNA-IMP-a2-a4 V2.00	0	25. siRNA-IMPa4-10 PSPC1-A488 DAPI IMPa4-A546_z_TileScan_001 (Stage 26 of 49)	00-aZMZp2UVTQKjJDgfPgXTNi
0		Cell	1	0.000	1.000	743	5	siRNA-IMPa4-10 PSPC1-A488 IMPa4-A546 DAPI 8C1-siRNA-IMP-a2-a4 V2.00	0	25. siRNA-IMPa4-10 PSPC1-A488 DAPI IMPa4-A546_z_TileScan_001 (Stage 26 of 49)	00-aZMZp2UVTQKjJDgfPgXTNi
0		Cell	1	0.000	1.000	744	6	siRNA-IMPa4-10 PSPC1-A488 IMPa4-A546 DAPI 8C1-siRNA-IMP-a2-a4 V2.00	0	25. siRNA-IMPa4-10 PSPC1-A488 DAPI IMPa4-A546_z_TileScan_001 (Stage 26 of 49)	00-aZMZp2UVTQKjJDgfPgXTNi
0		Cell	1	0.000	1.000	745	7	siRNA-IMPa4-10 PSPC1-A488 IMPa4-A546 DAPI 8C1-siRNA-IMP-a2-a4 V2.00	0	25. siRNA-IMPa4-10 PSPC1-A488 DAPI IMPa4-A546_z_TileScan_001 (Stage 26 of 49)	00-aZMZp2UVTQKjJDgfPgXTNi
0		Cell	1	0.000	1.000	746	8	siRNA-IMPa4-10 PSPC1-A488 IMPa4-A546 DAPI 8C1-siRNA-IMP-a2-a4 V2.00	0	25. siRNA-IMPa4-10 PSPC1-A488 DAPI IMPa4-A546_z_TileScan_001 (Stage 26 of 49)	00-aZMZp2UVTQKjJDgfPgXTNi
0		Cell	1	0.000	1.000	747	9	siRNA-IMPa4-10 PSPC1-A488 IMPa4-A546 DAPI 8C1-siRNA-IMP-a2-a4 V2.00	0	25. siRNA-IMPa4-10 PSPC1-A488 DAPI IMPa4-A546_z_TileScan_001 (Stage 26 of 49)	00-aZMZp2UVTQKjJDgfPgXTNi
0		Cell	1	0.000	1.000	748	10	siRNA-IMPa4-10 PSPC1-A488 IMPa4-A546 DAPI 8C1-siRNA-IMP-a2-a4 V2.00	0	25. siRNA-IMPa4-10 PSPC1-A488 DAPI IMPa4-A546_z_TileScan_001 (Stage 26 of 49)	00-aZMZp2UVTQKjJDgfPgXTNi
0		Cell	1	0.000	1.000	749	11	siRNA-IMPa4-10 PSPC1-A488 IMPa4-A546 DAPI 8C1-siRNA-IMP-a2-a4 V2.00	0	25. siRNA-IMPa4-10 PSPC1-A488 DAPI IMPa4-A546_z_TileScan_001 (Stage 26 of 49)	00-aZMZp2UVTQKjJDgfPgXTNi
0		Cell	1	0.000	1.000	750	12	siRNA-IMPa4-10 PSPC1-A488 IMPa4-A546 DAPI 8C1-siRNA-IMP-a2-a4 V2.00	0	25. siRNA-IMPa4-10 PSPC1-A488 DAPI IMPa4-A546_z_TileScan_001 (Stage 26 of 49)	00-aZMZp2UVTQKjJDgfPgXTNi
