# Supplementary material for: Development of a pipeline for automated, high-throughput analysis of paraspeckle proteins reveals specific roles for importin α proteins
Source: Sci Rep. 2017 Feb 27;7:43323. doi: 10.1038/srep43323 (PMC5379994; doi:10.1038/srep43323)
Supplement: Supplementary Dataset SD1-H [file srep43323-s10.zip › I8P/8C1-siRNA-IMPa4-PSPC1/_/siRNA-IMPa4-10 PSPC1-A488 IMPa4-A546 DAPI 8C1-siRNA-IMP-a2-a4 V2.00_Statistics/siRNA-IMPa4-10 PSPC1-A488 IMPa4-A546 DAPI 8C1-siRNA-IMP-a2-a4 V2.00_Cell_Nucleus_to_Cytoplasm_Volume_Ratio.csv]

Cell Nucleus to Cytoplasm Volume Ratio
====================
Value	Unit	Category	Birth [s]	Death [s]	ID	OriginalID	Original Component Name	Original Component ID	Original Image Name	Original Image ID
0.411867		Cell	0.000	1.000	0	0	siRNA-IMPa4-10 PSPC1-A488 IMPa4-A546 DAPI 8C1-siRNA-IMP-a2-a4 V2.00	0	25. siRNA-IMPa4-10 PSPC1-A488 DAPI IMPa4-A546_a_TileScan_001 (Stage 1 of 49)	00-bwMDDjRqNAaLaunFWMdLAA
0.203126		Cell	0.000	1.000	1	1	siRNA-IMPa4-10 PSPC1-A488 IMPa4-A546 DAPI 8C1-siRNA-IMP-a2-a4 V2.00	0	25. siRNA-IMPa4-10 PSPC1-A488 DAPI IMPa4-A546_a_TileScan_001 (Stage 1 of 49)	00-bwMDDjRqNAaLaunFWMdLAA
0.151165		Cell	0.000	1.000	2	2	siRNA-IMPa4-10 PSPC1-A488 IMPa4-A546 DAPI 8C1-siRNA-IMP-a2-a4 V2.00	0	25. siRNA-IMPa4-10 PSPC1-A488 DAPI IMPa4-A546_a_TileScan_001 (Stage 1 of 49)	00-bwMDDjRqNAaLaunFWMdLAA
0.263081		Cell	0.000	1.000	3	3	siRNA-IMPa4-10 PSPC1-A488 IMPa4-A546 DAPI 8C1-siRNA-IMP-a2-a4 V2.00	0	25. siRNA-IMPa4-10 PSPC1-A488 DAPI IMPa4-A546_a_TileScan_001 (Stage 1 of 49)	00-bwMDDjRqNAaLaunFWMdLAA
0.299332		Cell	0.000	1.000	4	4	siRNA-IMPa4-10 PSPC1-A488 IMPa4-A546 DAPI 8C1-siRNA-IMP-a2-a4 V2.00	0	25. siRNA-IMPa4-10 PSPC1-A488 DAPI IMPa4-A546_a_TileScan_001 (Stage 1 of 49)	00-bwMDDjRqNAaLaunFWMdLAA
0.232287		Cell	0.000	1.000	5	5	siRNA-IMPa4-10 PSPC1-A488 IMPa4-A546 DAPI 8C1-siRNA-IMP-a2-a4 V2.00	0	25. siRNA-IMPa4-10 PSPC1-A488 DAPI IMPa4-A546_a_TileScan_001 (Stage 1 of 49)	00-bwMDDjRqNAaLaunFWMdLAA
0.442111		Cell	0.000	1.000	6	6	siRNA-IMPa4-10 PSPC1-A488 IMPa4-A546 DAPI 8C1-siRNA-IMP-a2-a4 V2.00	0	25. siRNA-IMPa4-10 PSPC1-A488 DAPI IMPa4-A546_a_TileScan_001 (Stage 1 of 49)	00-bwMDDjRqNAaLaunFWMdLAA
0.435551		Cell	0.000	1.000	7	7	siRNA-IMPa4-10 PSPC1-A488 IMPa4-A546 DAPI 8C1-siRNA-IMP-a2-a4 V2.00	0	25. siRNA-IMPa4-10 PSPC1-A488 DAPI IMPa4-A546_a_TileScan_001 (Stage 1 of 49)	00-bwMDDjRqNAaLaunFWMdLAA
0		Cell	0.000	1.000	8	0	siRNA-IMPa4-10 PSPC1-A488 IMPa4-A546 DAPI 8C1-siRNA-IMP-a2-a4 V2.00	0	25. siRNA-IMPa4-10 PSPC1-A488 DAPI IMPa4-A546_aa_TileScan_001 (Stage 27 of 49)	00-PnSsz3dvk8x4Z8YiykVviE
0		Cell	0.000	1.000	9	1	siRNA-IMPa4-10 PSPC1-A488 IMPa4-A546 DAPI 8C1-siRNA-IMP-a2-a4 V2.00	0	25. siRNA-IMPa4-10 PSPC1-A488 DAPI IMPa4-A546_aa_TileScan_001 (Stage 27 of 49)	00-PnSsz3dvk8x4Z8YiykVviE
0.235288		Cell	0.000	1.000	10	2	siRNA-IMPa4-10 PSPC1-A488 IMPa4-A546 DAPI 8C1-siRNA-IMP-a2-a4 V2.00	0	25. siRNA-IMPa4-10 PSPC1-A488 DAPI IMPa4-A546_aa_TileScan_001 (Stage 27 of 49)	00-PnSsz3dvk8x4Z8YiykVviE
0.289308		Cell	0.000	1.000	11	3	siRNA-IMPa4-10 PSPC1-A488 IMPa4-A546 DAPI 8C1-siRNA-IMP-a2-a4 V2.00	0	25. siRNA-IMPa4-10 PSPC1-A488 DAPI IMPa4-A546_aa_TileScan_001 (Stage 27 of 49)	00-PnSsz3dvk8x4Z8YiykVviE
0.200542		Cell	0.000	1.000	12	4	siRNA-IMPa4-10 PSPC1-A488 IMPa4-A546 DAPI 8C1-siRNA-IMP-a2-a4 V2.00	0	25. siRNA-IMPa4-10 PSPC1-A488 DAPI IMPa4-A546_aa_TileScan_001 (Stage 27 of 49)	00-PnSsz3dvk8x4Z8YiykVviE
0.171587		Cell	0.000	1.000	13	5	siRNA-IMPa4-10 PSPC1-A488 IMPa4-A546 DAPI 8C1-siRNA-IMP-a2-a4 V2.00	0	25. siRNA-IMPa4-10 PSPC1-A488 DAPI IMPa4-A546_aa_TileScan_001 (Stage 27 of 49)	00-PnSsz3dvk8x4Z8YiykVviE
0.408649		Cell	0.000	1.000	14	6	siRNA-IMPa4-10 PSPC1-A488 IMPa4-A546 DAPI 8C1-siRNA-IMP-a2-a4 V2.00	0	25. siRNA-IMPa4-10 PSPC1-A488 DAPI IMPa4-A546_aa_TileScan_001 (Stage 27 of 49)	00-PnSsz3dvk8x4Z8YiykVviE
0.208121		Cell	0.000	1.000	15	7	siRNA-IMPa4-10 PSPC1-A488 IMPa4-A546 DAPI 8C1-siRNA-IMP-a2-a4 V2.00	0	25. siRNA-IMPa4-10 PSPC1-A488 DAPI IMPa4-A546_aa_TileScan_001 (Stage 27 of 49)	00-PnSsz3dvk8x4Z8YiykVviE
0		Cell	0.000	1.000	16	8	siRNA-IMPa4-10 PSPC1-A488 IMPa4-A546 DAPI 8C1-siRNA-IMP-a2-a4 V2.00	0	25. siRNA-IMPa4-10 PSPC1-A488 DAPI IMPa4-A546_aa_TileScan_001 (Stage 27 of 49)	00-PnSsz3dvk8x4Z8YiykVviE
-1		Cell	0.000	1.000	17	9	siRNA-IMPa4-10 PSPC1-A488 IMPa4-A546 DAPI 8C1-siRNA-IMP-a2-a4 V2.00	0	25. siRNA-IMPa4-10 PSPC1-A488 DAPI IMPa4-A546_aa_TileScan_001 (Stage 27 of 49)	00-PnSsz3dvk8x4Z8YiykVviE
3.33416		Cell	0.000	1.000	18	10	siRNA-IMPa4-10 PSPC1-A488 IMPa4-A546 DAPI 8C1-siRNA-IMP-a2-a4 V2.00	0	25. siRNA-IMPa4-10 PSPC1-A488 DAPI IMPa4-A546_aa_TileScan_001 (Stage 27 of 49)	00-PnSsz3dvk8x4Z8YiykVviE
0.408769		Cell	0.000	1.000	19	11	siRNA-IMPa4-10 PSPC1-A488 IMPa4-A546 DAPI 8C1-siRNA-IMP-a2-a4 V2.00	0	25. siRNA-IMPa4-10 PSPC1-A488 DAPI IMPa4-A546_aa_TileScan_001 (Stage 27 of 49)	00-PnSsz3dvk8x4Z8YiykVviE
0		Cell	0.000	1.000	20	12	siRNA-IMPa4-10 PSPC1-A488 IMPa4-A546 DAPI 8C1-siRNA-IMP-a2-a4 V2.00	0	25. siRNA-IMPa4-10 PSPC1-A488 DAPI IMPa4-A546_aa_TileScan_001 (Stage 27 of 49)	00-PnSsz3dvk8x4Z8YiykVviE
0		Cell	0.000	1.000	21	13	siRNA-IMPa4-10 PSPC1-A488 IMPa4-A546 DAPI 8C1-siRNA-IMP-a2-a4 V2.00	0	25. siRNA-IMPa4-10 PSPC1-A488 DAPI IMPa4-A546_aa_TileScan_001 (Stage 27 of 49)	00-PnSsz3dvk8x4Z8YiykVviE
0		Cell	0.000	1.000	22	14	siRNA-IMPa4-10 PSPC1-A488 IMPa4-A546 DAPI 8C1-siRNA-IMP-a2-a4 V2.00	0	25. siRNA-IMPa4-10 PSPC1-A488 DAPI IMPa4-A546_aa_TileScan_001 (Stage 27 of 49)	00-PnSsz3dvk8x4Z8YiykVviE
0.392209		Cell	0.000	1.000	23	15	siRNA-IMPa4-10 PSPC1-A488 IMPa4-A546 DAPI 8C1-siRNA-IMP-a2-a4 V2.00	0	25. siRNA-IMPa4-10 PSPC1-A488 DAPI IMPa4-A546_aa_TileScan_001 (Stage 27 of 49)	00-PnSsz3dvk8x4Z8YiykVviE
0.257625		Cell	0.000	1.000	24	16	siRNA-IMPa4-10 PSPC1-A488 IMPa4-A546 DAPI 8C1-siRNA-IMP-a2-a4 V2.00	0	25. siRNA-IMPa4-10 PSPC1-A488 DAPI IMPa4-A546_aa_TileScan_001 (Stage 27 of 49)	00-PnSsz3dvk8x4Z8YiykVviE
0		Cell	0.000	1.000	25	0	siRNA-IMPa4-10 PSPC1-A488 IMPa4-A546 DAPI 8C1-siRNA-IMP-a2-a4 V2.00	0	25. siRNA-IMPa4-10 PSPC1-A488 DAPI IMPa4-A546_ab_TileScan_001 (Stage 28 of 49)	00-sWtVmEozUfaDQPZK7detjd
0.629575		Cell	0.000	1.000	26	1	siRNA-IMPa4-10 PSPC1-A488 IMPa4-A546 DAPI 8C1-siRNA-IMP-a2-a4 V2.00	0	25. siRNA-IMPa4-10 PSPC1-A488 DAPI IMPa4-A546_ab_TileScan_001 (Stage 28 of 49)	00-sWtVmEozUfaDQPZK7detjd
0		Cell	0.000	1.000	27	2	siRNA-IMPa4-10 PSPC1-A488 IMPa4-A546 DAPI 8C1-siRNA-IMP-a2-a4 V2.00	0	25. siRNA-IMPa4-10 PSPC1-A488 DAPI IMPa4-A546_ab_TileScan_001 (Stage 28 of 49)	00-sWtVmEozUfaDQPZK7detjd
0.231613		Cell	0.000	1.000	28	3	siRNA-IMPa4-10 PSPC1-A488 IMPa4-A546 DAPI 8C1-siRNA-IMP-a2-a4 V2.00	0	25. siRNA-IMPa4-10 PSPC1-A488 DAPI IMPa4-A546_ab_TileScan_001 (Stage 28 of 49)	00-sWtVmEozUfaDQPZK7detjd
0.262414		Cell	0.000	1.000	29	4	siRNA-IMPa4-10 PSPC1-A488 IMPa4-A546 DAPI 8C1-siRNA-IMP-a2-a4 V2.00	0	25. siRNA-IMPa4-10 PSPC1-A488 DAPI IMPa4-A546_ab_TileScan_001 (Stage 28 of 49)	00-sWtVmEozUfaDQPZK7detjd
0.368112		Cell	0.000	1.000	30	5	siRNA-IMPa4-10 PSPC1-A488 IMPa4-A546 DAPI 8C1-siRNA-IMP-a2-a4 V2.00	0	25. siRNA-IMPa4-10 PSPC1-A488 DAPI IMPa4-A546_ab_TileScan_001 (Stage 28 of 49)	00-sWtVmEozUfaDQPZK7detjd
3.04345		Cell	0.000	1.000	31	6	siRNA-IMPa4-10 PSPC1-A488 IMPa4-A546 DAPI 8C1-siRNA-IMP-a2-a4 V2.00	0	25. siRNA-IMPa4-10 PSPC1-A488 DAPI IMPa4-A546_ab_TileScan_001 (Stage 28 of 49)	00-sWtVmEozUfaDQPZK7detjd
0.101396		Cell	0.000	1.000	32	7	siRNA-IMPa4-10 PSPC1-A488 IMPa4-A546 DAPI 8C1-siRNA-IMP-a2-a4 V2.00	0	25. siRNA-IMPa4-10 PSPC1-A488 DAPI IMPa4-A546_ab_TileScan_001 (Stage 28 of 49)	00-sWtVmEozUfaDQPZK7detjd
0.341392		Cell	0.000	1.000	33	8	siRNA-IMPa4-10 PSPC1-A488 IMPa4-A546 DAPI 8C1-siRNA-IMP-a2-a4 V2.00	0	25. siRNA-IMPa4-10 PSPC1-A488 DAPI IMPa4-A546_ab_TileScan_001 (Stage 28 of 49)	00-sWtVmEozUfaDQPZK7detjd
0.195334		Cell	0.000	1.000	34	9	siRNA-IMPa4-10 PSPC1-A488 IMPa4-A546 DAPI 8C1-siRNA-IMP-a2-a4 V2.00	0	25. siRNA-IMPa4-10 PSPC1-A488 DAPI IMPa4-A546_ab_TileScan_001 (Stage 28 of 49)	00-sWtVmEozUfaDQPZK7detjd
0.209976		Cell	0.000	1.000	35	10	siRNA-IMPa4-10 PSPC1-A488 IMPa4-A546 DAPI 8C1-siRNA-IMP-a2-a4 V2.00	0	25. siRNA-IMPa4-10 PSPC1-A488 DAPI IMPa4-A546_ab_TileScan_001 (Stage 28 of 49)	00-sWtVmEozUfaDQPZK7detjd
0		Cell	0.000	1.000	36	11	siRNA-IMPa4-10 PSPC1-A488 IMPa4-A546 DAPI 8C1-siRNA-IMP-a2-a4 V2.00	0	25. siRNA-IMPa4-10 PSPC1-A488 DAPI IMPa4-A546_ab_TileScan_001 (Stage 28 of 49)	00-sWtVmEozUfaDQPZK7detjd
0		Cell	0.000	1.000	37	12	siRNA-IMPa4-10 PSPC1-A488 IMPa4-A546 DAPI 8C1-siRNA-IMP-a2-a4 V2.00	0	25. siRNA-IMPa4-10 PSPC1-A488 DAPI IMPa4-A546_ab_TileScan_001 (Stage 28 of 49)	00-sWtVmEozUfaDQPZK7detjd
0		Cell	0.000	1.000	38	13	siRNA-IMPa4-10 PSPC1-A488 IMPa4-A546 DAPI 8C1-siRNA-IMP-a2-a4 V2.00	0	25. siRNA-IMPa4-10 PSPC1-A488 DAPI IMPa4-A546_ab_TileScan_001 (Stage 28 of 49)	00-sWtVmEozUfaDQPZK7detjd
0.0341077		Cell	0.000	1.000	39	14	siRNA-IMPa4-10 PSPC1-A488 IMPa4-A546 DAPI 8C1-siRNA-IMP-a2-a4 V2.00	0	25. siRNA-IMPa4-10 PSPC1-A488 DAPI IMPa4-A546_ab_TileScan_001 (Stage 28 of 49)	00-sWtVmEozUfaDQPZK7detjd
0.000253724		Cell	0.000	1.000	40	15	siRNA-IMPa4-10 PSPC1-A488 IMPa4-A546 DAPI 8C1-siRNA-IMP-a2-a4 V2.00	0	25. siRNA-IMPa4-10 PSPC1-A488 DAPI IMPa4-A546_ab_TileScan_001 (Stage 28 of 49)	00-sWtVmEozUfaDQPZK7detjd
0.384112		Cell	0.000	1.000	41	16	siRNA-IMPa4-10 PSPC1-A488 IMPa4-A546 DAPI 8C1-siRNA-IMP-a2-a4 V2.00	0	25. siRNA-IMPa4-10 PSPC1-A488 DAPI IMPa4-A546_ab_TileScan_001 (Stage 28 of 49)	00-sWtVmEozUfaDQPZK7detjd
0.0912999		Cell	0.000	1.000	42	17	siRNA-IMPa4-10 PSPC1-A488 IMPa4-A546 DAPI 8C1-siRNA-IMP-a2-a4 V2.00	0	25. siRNA-IMPa4-10 PSPC1-A488 DAPI IMPa4-A546_ab_TileScan_001 (Stage 28 of 49)	00-sWtVmEozUfaDQPZK7detjd
0.366015		Cell	0.000	1.000	43	18	siRNA-IMPa4-10 PSPC1-A488 IMPa4-A546 DAPI 8C1-siRNA-IMP-a2-a4 V2.00	0	25. siRNA-IMPa4-10 PSPC1-A488 DAPI IMPa4-A546_ab_TileScan_001 (Stage 28 of 49)	00-sWtVmEozUfaDQPZK7detjd
0		Cell	0.000	1.000	44	0	siRNA-IMPa4-10 PSPC1-A488 IMPa4-A546 DAPI 8C1-siRNA-IMP-a2-a4 V2.00	0	25. siRNA-IMPa4-10 PSPC1-A488 DAPI IMPa4-A546_ac_TileScan_001 (Stage 29 of 49)	00-hqf85GDTeXgha6New2CsXU
0		Cell	0.000	1.000	45	1	siRNA-IMPa4-10 PSPC1-A488 IMPa4-A546 DAPI 8C1-siRNA-IMP-a2-a4 V2.00	0	25. siRNA-IMPa4-10 PSPC1-A488 DAPI IMPa4-A546_ac_TileScan_001 (Stage 29 of 49)	00-hqf85GDTeXgha6New2CsXU
0.224434		Cell	0.000	1.000	46	2	siRNA-IMPa4-10 PSPC1-A488 IMPa4-A546 DAPI 8C1-siRNA-IMP-a2-a4 V2.00	0	25. siRNA-IMPa4-10 PSPC1-A488 DAPI IMPa4-A546_ac_TileScan_001 (Stage 29 of 49)	00-hqf85GDTeXgha6New2CsXU
0		Cell	0.000	1.000	47	3	siRNA-IMPa4-10 PSPC1-A488 IMPa4-A546 DAPI 8C1-siRNA-IMP-a2-a4 V2.00	0	25. siRNA-IMPa4-10 PSPC1-A488 DAPI IMPa4-A546_ac_TileScan_001 (Stage 29 of 49)	00-hqf85GDTeXgha6New2CsXU
0.241419		Cell	0.000	1.000	48	4	siRNA-IMPa4-10 PSPC1-A488 IMPa4-A546 DAPI 8C1-siRNA-IMP-a2-a4 V2.00	0	25. siRNA-IMPa4-10 PSPC1-A488 DAPI IMPa4-A546_ac_TileScan_001 (Stage 29 of 49)	00-hqf85GDTeXgha6New2CsXU
0		Cell	0.000	1.000	49	5	siRNA-IMPa4-10 PSPC1-A488 IMPa4-A546 DAPI 8C1-siRNA-IMP-a2-a4 V2.00	0	25. siRNA-IMPa4-10 PSPC1-A488 DAPI IMPa4-A546_ac_TileScan_001 (Stage 29 of 49)	00-hqf85GDTeXgha6New2CsXU
0.261652		Cell	0.000	1.000	50	6	siRNA-IMPa4-10 PSPC1-A488 IMPa4-A546 DAPI 8C1-siRNA-IMP-a2-a4 V2.00	0	25. siRNA-IMPa4-10 PSPC1-A488 DAPI IMPa4-A546_ac_TileScan_001 (Stage 29 of 49)	00-hqf85GDTeXgha6New2CsXU
0.578373		Cell	0.000	1.000	51	7	siRNA-IMPa4-10 PSPC1-A488 IMPa4-A546 DAPI 8C1-siRNA-IMP-a2-a4 V2.00	0	25. siRNA-IMPa4-10 PSPC1-A488 DAPI IMPa4-A546_ac_TileScan_001 (Stage 29 of 49)	00-hqf85GDTeXgha6New2CsXU
0		Cell	0.000	1.000	52	8	siRNA-IMPa4-10 PSPC1-A488 IMPa4-A546 DAPI 8C1-siRNA-IMP-a2-a4 V2.00	0	25. siRNA-IMPa4-10 PSPC1-A488 DAPI IMPa4-A546_ac_TileScan_001 (Stage 29 of 49)	00-hqf85GDTeXgha6New2CsXU
0.16774		Cell	0.000	1.000	53	9	siRNA-IMPa4-10 PSPC1-A488 IMPa4-A546 DAPI 8C1-siRNA-IMP-a2-a4 V2.00	0	25. siRNA-IMPa4-10 PSPC1-A488 DAPI IMPa4-A546_ac_TileScan_001 (Stage 29 of 49)	00-hqf85GDTeXgha6New2CsXU
0.168413		Cell	0.000	1.000	54	10	siRNA-IMPa4-10 PSPC1-A488 IMPa4-A546 DAPI 8C1-siRNA-IMP-a2-a4 V2.00	0	25. siRNA-IMPa4-10 PSPC1-A488 DAPI IMPa4-A546_ac_TileScan_001 (Stage 29 of 49)	00-hqf85GDTeXgha6New2CsXU
0.47408		Cell	0.000	1.000	55	11	siRNA-IMPa4-10 PSPC1-A488 IMPa4-A546 DAPI 8C1-siRNA-IMP-a2-a4 V2.00	0	25. siRNA-IMPa4-10 PSPC1-A488 DAPI IMPa4-A546_ac_TileScan_001 (Stage 29 of 49)	00-hqf85GDTeXgha6New2CsXU
0.557509		Cell	0.000	1.000	56	12	siRNA-IMPa4-10 PSPC1-A488 IMPa4-A546 DAPI 8C1-siRNA-IMP-a2-a4 V2.00	0	25. siRNA-IMPa4-10 PSPC1-A488 DAPI IMPa4-A546_ac_TileScan_001 (Stage 29 of 49)	00-hqf85GDTeXgha6New2CsXU
0.319949		Cell	0.000	1.000	57	13	siRNA-IMPa4-10 PSPC1-A488 IMPa4-A546 DAPI 8C1-siRNA-IMP-a2-a4 V2.00	0	25. siRNA-IMPa4-10 PSPC1-A488 DAPI IMPa4-A546_ac_TileScan_001 (Stage 29 of 49)	00-hqf85GDTeXgha6New2CsXU
0.311696		Cell	0.000	1.000	58	14	siRNA-IMPa4-10 PSPC1-A488 IMPa4-A546 DAPI 8C1-siRNA-IMP-a2-a4 V2.00	0	25. siRNA-IMPa4-10 PSPC1-A488 DAPI IMPa4-A546_ac_TileScan_001 (Stage 29 of 49)	00-hqf85GDTeXgha6New2CsXU
0.27071		Cell	0.000	1.000	59	15	siRNA-IMPa4-10 PSPC1-A488 IMPa4-A546 DAPI 8C1-siRNA-IMP-a2-a4 V2.00	0	25. siRNA-IMPa4-10 PSPC1-A488 DAPI IMPa4-A546_ac_TileScan_001 (Stage 29 of 49)	00-hqf85GDTeXgha6New2CsXU
0.315078		Cell	0.000	1.000	60	0	siRNA-IMPa4-10 PSPC1-A488 IMPa4-A546 DAPI 8C1-siRNA-IMP-a2-a4 V2.00	0	25. siRNA-IMPa4-10 PSPC1-A488 DAPI IMPa4-A546_ad_TileScan_001 (Stage 30 of 49)	00-GvJi4NQfjyjdCidWMVfZ6B
0.221025		Cell	0.000	1.000	61	1	siRNA-IMPa4-10 PSPC1-A488 IMPa4-A546 DAPI 8C1-siRNA-IMP-a2-a4 V2.00	0	25. siRNA-IMPa4-10 PSPC1-A488 DAPI IMPa4-A546_ad_TileScan_001 (Stage 30 of 49)	00-GvJi4NQfjyjdCidWMVfZ6B
0.297457		Cell	0.000	1.000	62	2	siRNA-IMPa4-10 PSPC1-A488 IMPa4-A546 DAPI 8C1-siRNA-IMP-a2-a4 V2.00	0	25. siRNA-IMPa4-10 PSPC1-A488 DAPI IMPa4-A546_ad_TileScan_001 (Stage 30 of 49)	00-GvJi4NQfjyjdCidWMVfZ6B
0.214449		Cell	0.000	1.000	63	3	siRNA-IMPa4-10 PSPC1-A488 IMPa4-A546 DAPI 8C1-siRNA-IMP-a2-a4 V2.00	0	25. siRNA-IMPa4-10 PSPC1-A488 DAPI IMPa4-A546_ad_TileScan_001 (Stage 30 of 49)	00-GvJi4NQfjyjdCidWMVfZ6B
0		Cell	0.000	1.000	64	4	siRNA-IMPa4-10 PSPC1-A488 IMPa4-A546 DAPI 8C1-siRNA-IMP-a2-a4 V2.00	0	25. siRNA-IMPa4-10 PSPC1-A488 DAPI IMPa4-A546_ad_TileScan_001 (Stage 30 of 49)	00-GvJi4NQfjyjdCidWMVfZ6B
0.205398		Cell	0.000	1.000	65	5	siRNA-IMPa4-10 PSPC1-A488 IMPa4-A546 DAPI 8C1-siRNA-IMP-a2-a4 V2.00	0	25. siRNA-IMPa4-10 PSPC1-A488 DAPI IMPa4-A546_ad_TileScan_001 (Stage 30 of 49)	00-GvJi4NQfjyjdCidWMVfZ6B
0		Cell	0.000	1.000	66	6	siRNA-IMPa4-10 PSPC1-A488 IMPa4-A546 DAPI 8C1-siRNA-IMP-a2-a4 V2.00	0	25. siRNA-IMPa4-10 PSPC1-A488 DAPI IMPa4-A546_ad_TileScan_001 (Stage 30 of 49)	00-GvJi4NQfjyjdCidWMVfZ6B
0		Cell	0.000	1.000	67	7	siRNA-IMPa4-10 PSPC1-A488 IMPa4-A546 DAPI 8C1-siRNA-IMP-a2-a4 V2.00	0	25. siRNA-IMPa4-10 PSPC1-A488 DAPI IMPa4-A546_ad_TileScan_001 (Stage 30 of 49)	00-GvJi4NQfjyjdCidWMVfZ6B
0.175709		Cell	0.000	1.000	68	8	siRNA-IMPa4-10 PSPC1-A488 IMPa4-A546 DAPI 8C1-siRNA-IMP-a2-a4 V2.00	0	25. siRNA-IMPa4-10 PSPC1-A488 DAPI IMPa4-A546_ad_TileScan_001 (Stage 30 of 49)	00-GvJi4NQfjyjdCidWMVfZ6B
0.236791		Cell	0.000	1.000	69	9	siRNA-IMPa4-10 PSPC1-A488 IMPa4-A546 DAPI 8C1-siRNA-IMP-a2-a4 V2.00	0	25. siRNA-IMPa4-10 PSPC1-A488 DAPI IMPa4-A546_ad_TileScan_001 (Stage 30 of 49)	00-GvJi4NQfjyjdCidWMVfZ6B
0.286344		Cell	0.000	1.000	70	10	siRNA-IMPa4-10 PSPC1-A488 IMPa4-A546 DAPI 8C1-siRNA-IMP-a2-a4 V2.00	0	25. siRNA-IMPa4-10 PSPC1-A488 DAPI IMPa4-A546_ad_TileScan_001 (Stage 30 of 49)	00-GvJi4NQfjyjdCidWMVfZ6B
0.12554		Cell	0.000	1.000	71	11	siRNA-IMPa4-10 PSPC1-A488 IMPa4-A546 DAPI 8C1-siRNA-IMP-a2-a4 V2.00	0	25. siRNA-IMPa4-10 PSPC1-A488 DAPI IMPa4-A546_ad_TileScan_001 (Stage 30 of 49)	00-GvJi4NQfjyjdCidWMVfZ6B
0.284081		Cell	0.000	1.000	72	12	siRNA-IMPa4-10 PSPC1-A488 IMPa4-A546 DAPI 8C1-siRNA-IMP-a2-a4 V2.00	0	25. siRNA-IMPa4-10 PSPC1-A488 DAPI IMPa4-A546_ad_TileScan_001 (Stage 30 of 49)	00-GvJi4NQfjyjdCidWMVfZ6B
0.368719		Cell	0.000	1.000	73	13	siRNA-IMPa4-10 PSPC1-A488 IMPa4-A546 DAPI 8C1-siRNA-IMP-a2-a4 V2.00	0	25. siRNA-IMPa4-10 PSPC1-A488 DAPI IMPa4-A546_ad_TileScan_001 (Stage 30 of 49)	00-GvJi4NQfjyjdCidWMVfZ6B
0		Cell	0.000	1.000	74	14	siRNA-IMPa4-10 PSPC1-A488 IMPa4-A546 DAPI 8C1-siRNA-IMP-a2-a4 V2.00	0	25. siRNA-IMPa4-10 PSPC1-A488 DAPI IMPa4-A546_ad_TileScan_001 (Stage 30 of 49)	00-GvJi4NQfjyjdCidWMVfZ6B
0		Cell	0.000	1.000	75	15	siRNA-IMPa4-10 PSPC1-A488 IMPa4-A546 DAPI 8C1-siRNA-IMP-a2-a4 V2.00	0	25. siRNA-IMPa4-10 PSPC1-A488 DAPI IMPa4-A546_ad_TileScan_001 (Stage 30 of 49)	00-GvJi4NQfjyjdCidWMVfZ6B
0.431221		Cell	0.000	1.000	76	16	siRNA-IMPa4-10 PSPC1-A488 IMPa4-A546 DAPI 8C1-siRNA-IMP-a2-a4 V2.00	0	25. siRNA-IMPa4-10 PSPC1-A488 DAPI IMPa4-A546_ad_TileScan_001 (Stage 30 of 49)	00-GvJi4NQfjyjdCidWMVfZ6B
1.38609		Cell	0.000	1.000	77	17	siRNA-IMPa4-10 PSPC1-A488 IMPa4-A546 DAPI 8C1-siRNA-IMP-a2-a4 V2.00	0	25. siRNA-IMPa4-10 PSPC1-A488 DAPI IMPa4-A546_ad_TileScan_001 (Stage 30 of 49)	00-GvJi4NQfjyjdCidWMVfZ6B
0.379187		Cell	0.000	1.000	78	0	siRNA-IMPa4-10 PSPC1-A488 IMPa4-A546 DAPI 8C1-siRNA-IMP-a2-a4 V2.00	0	25. siRNA-IMPa4-10 PSPC1-A488 DAPI IMPa4-A546_ae_TileScan_001 (Stage 31 of 49)	00-C52rDwJ2c9R3eh7tA3amET
0.201228		Cell	0.000	1.000	79	1	siRNA-IMPa4-10 PSPC1-A488 IMPa4-A546 DAPI 8C1-siRNA-IMP-a2-a4 V2.00	0	25. siRNA-IMPa4-10 PSPC1-A488 DAPI IMPa4-A546_ae_TileScan_001 (Stage 31 of 49)	00-C52rDwJ2c9R3eh7tA3amET
0.452227		Cell	0.000	1.000	80	2	siRNA-IMPa4-10 PSPC1-A488 IMPa4-A546 DAPI 8C1-siRNA-IMP-a2-a4 V2.00	0	25. siRNA-IMPa4-10 PSPC1-A488 DAPI IMPa4-A546_ae_TileScan_001 (Stage 31 of 49)	00-C52rDwJ2c9R3eh7tA3amET
0.202144		Cell	0.000	1.000	81	3	siRNA-IMPa4-10 PSPC1-A488 IMPa4-A546 DAPI 8C1-siRNA-IMP-a2-a4 V2.00	0	25. siRNA-IMPa4-10 PSPC1-A488 DAPI IMPa4-A546_ae_TileScan_001 (Stage 31 of 49)	00-C52rDwJ2c9R3eh7tA3amET
0.258901		Cell	0.000	1.000	82	4	siRNA-IMPa4-10 PSPC1-A488 IMPa4-A546 DAPI 8C1-siRNA-IMP-a2-a4 V2.00	0	25. siRNA-IMPa4-10 PSPC1-A488 DAPI IMPa4-A546_ae_TileScan_001 (Stage 31 of 49)	00-C52rDwJ2c9R3eh7tA3amET
0.325628		Cell	0.000	1.000	83	5	siRNA-IMPa4-10 PSPC1-A488 IMPa4-A546 DAPI 8C1-siRNA-IMP-a2-a4 V2.00	0	25. siRNA-IMPa4-10 PSPC1-A488 DAPI IMPa4-A546_ae_TileScan_001 (Stage 31 of 49)	00-C52rDwJ2c9R3eh7tA3amET
0.44992		Cell	0.000	1.000	84	6	siRNA-IMPa4-10 PSPC1-A488 IMPa4-A546 DAPI 8C1-siRNA-IMP-a2-a4 V2.00	0	25. siRNA-IMPa4-10 PSPC1-A488 DAPI IMPa4-A546_ae_TileScan_001 (Stage 31 of 49)	00-C52rDwJ2c9R3eh7tA3amET
0.370354		Cell	0.000	1.000	85	7	siRNA-IMPa4-10 PSPC1-A488 IMPa4-A546 DAPI 8C1-siRNA-IMP-a2-a4 V2.00	0	25. siRNA-IMPa4-10 PSPC1-A488 DAPI IMPa4-A546_ae_TileScan_001 (Stage 31 of 49)	00-C52rDwJ2c9R3eh7tA3amET
0.437649		Cell	0.000	1.000	86	8	siRNA-IMPa4-10 PSPC1-A488 IMPa4-A546 DAPI 8C1-siRNA-IMP-a2-a4 V2.00	0	25. siRNA-IMPa4-10 PSPC1-A488 DAPI IMPa4-A546_ae_TileScan_001 (Stage 31 of 49)	00-C52rDwJ2c9R3eh7tA3amET
0.48226		Cell	0.000	1.000	87	9	siRNA-IMPa4-10 PSPC1-A488 IMPa4-A546 DAPI 8C1-siRNA-IMP-a2-a4 V2.00	0	25. siRNA-IMPa4-10 PSPC1-A488 DAPI IMPa4-A546_ae_TileScan_001 (Stage 31 of 49)	00-C52rDwJ2c9R3eh7tA3amET
0.17547		Cell	0.000	1.000	88	10	siRNA-IMPa4-10 PSPC1-A488 IMPa4-A546 DAPI 8C1-siRNA-IMP-a2-a4 V2.00	0	25. siRNA-IMPa4-10 PSPC1-A488 DAPI IMPa4-A546_ae_TileScan_001 (Stage 31 of 49)	00-C52rDwJ2c9R3eh7tA3amET
0.276646		Cell	0.000	1.000	89	11	siRNA-IMPa4-10 PSPC1-A488 IMPa4-A546 DAPI 8C1-siRNA-IMP-a2-a4 V2.00	0	25. siRNA-IMPa4-10 PSPC1-A488 DAPI IMPa4-A546_ae_TileScan_001 (Stage 31 of 49)	00-C52rDwJ2c9R3eh7tA3amET
0.517459		Cell	0.000	1.000	90	12	siRNA-IMPa4-10 PSPC1-A488 IMPa4-A546 DAPI 8C1-siRNA-IMP-a2-a4 V2.00	0	25. siRNA-IMPa4-10 PSPC1-A488 DAPI IMPa4-A546_ae_TileScan_001 (Stage 31 of 49)	00-C52rDwJ2c9R3eh7tA3amET
0.590052		Cell	0.000	1.000	91	13	siRNA-IMPa4-10 PSPC1-A488 IMPa4-A546 DAPI 8C1-siRNA-IMP-a2-a4 V2.00	0	25. siRNA-IMPa4-10 PSPC1-A488 DAPI IMPa4-A546_ae_TileScan_001 (Stage 31 of 49)	00-C52rDwJ2c9R3eh7tA3amET
0.090254		Cell	0.000	1.000	92	14	siRNA-IMPa4-10 PSPC1-A488 IMPa4-A546 DAPI 8C1-siRNA-IMP-a2-a4 V2.00	0	25. siRNA-IMPa4-10 PSPC1-A488 DAPI IMPa4-A546_ae_TileScan_001 (Stage 31 of 49)	00-C52rDwJ2c9R3eh7tA3amET
0.375554		Cell	0.000	1.000	93	0	siRNA-IMPa4-10 PSPC1-A488 IMPa4-A546 DAPI 8C1-siRNA-IMP-a2-a4 V2.00	0	25. siRNA-IMPa4-10 PSPC1-A488 DAPI IMPa4-A546_af_TileScan_001 (Stage 32 of 49)	00-KsoozW3cD5y6kWdwUY8jTL
0.262183		Cell	0.000	1.000	94	1	siRNA-IMPa4-10 PSPC1-A488 IMPa4-A546 DAPI 8C1-siRNA-IMP-a2-a4 V2.00	0	25. siRNA-IMPa4-10 PSPC1-A488 DAPI IMPa4-A546_af_TileScan_001 (Stage 32 of 49)	00-KsoozW3cD5y6kWdwUY8jTL
0.485798		Cell	0.000	1.000	95	2	siRNA-IMPa4-10 PSPC1-A488 IMPa4-A546 DAPI 8C1-siRNA-IMP-a2-a4 V2.00	0	25. siRNA-IMPa4-10 PSPC1-A488 DAPI IMPa4-A546_af_TileScan_001 (Stage 32 of 49)	00-KsoozW3cD5y6kWdwUY8jTL
0.33977		Cell	0.000	1.000	96	3	siRNA-IMPa4-10 PSPC1-A488 IMPa4-A546 DAPI 8C1-siRNA-IMP-a2-a4 V2.00	0	25. siRNA-IMPa4-10 PSPC1-A488 DAPI IMPa4-A546_af_TileScan_001 (Stage 32 of 49)	00-KsoozW3cD5y6kWdwUY8jTL
0.326886		Cell	0.000	1.000	97	4	siRNA-IMPa4-10 PSPC1-A488 IMPa4-A546 DAPI 8C1-siRNA-IMP-a2-a4 V2.00	0	25. siRNA-IMPa4-10 PSPC1-A488 DAPI IMPa4-A546_af_TileScan_001 (Stage 32 of 49)	00-KsoozW3cD5y6kWdwUY8jTL
0.217616		Cell	0.000	1.000	98	5	siRNA-IMPa4-10 PSPC1-A488 IMPa4-A546 DAPI 8C1-siRNA-IMP-a2-a4 V2.00	0	25. siRNA-IMPa4-10 PSPC1-A488 DAPI IMPa4-A546_af_TileScan_001 (Stage 32 of 49)	00-KsoozW3cD5y6kWdwUY8jTL
0.21317		Cell	0.000	1.000	99	6	siRNA-IMPa4-10 PSPC1-A488 IMPa4-A546 DAPI 8C1-siRNA-IMP-a2-a4 V2.00	0	25. siRNA-IMPa4-10 PSPC1-A488 DAPI IMPa4-A546_af_TileScan_001 (Stage 32 of 49)	00-KsoozW3cD5y6kWdwUY8jTL
0.409987		Cell	0.000	1.000	100	7	siRNA-IMPa4-10 PSPC1-A488 IMPa4-A546 DAPI 8C1-siRNA-IMP-a2-a4 V2.00	0	25. siRNA-IMPa4-10 PSPC1-A488 DAPI IMPa4-A546_af_TileScan_001 (Stage 32 of 49)	00-KsoozW3cD5y6kWdwUY8jTL
0.309936		Cell	0.000	1.000	101	8	siRNA-IMPa4-10 PSPC1-A488 IMPa4-A546 DAPI 8C1-siRNA-IMP-a2-a4 V2.00	0	25. siRNA-IMPa4-10 PSPC1-A488 DAPI IMPa4-A546_af_TileScan_001 (Stage 32 of 49)	00-KsoozW3cD5y6kWdwUY8jTL
0.452776		Cell	0.000	1.000	102	9	siRNA-IMPa4-10 PSPC1-A488 IMPa4-A546 DAPI 8C1-siRNA-IMP-a2-a4 V2.00	0	25. siRNA-IMPa4-10 PSPC1-A488 DAPI IMPa4-A546_af_TileScan_001 (Stage 32 of 49)	00-KsoozW3cD5y6kWdwUY8jTL
0.500325		Cell	0.000	1.000	103	10	siRNA-IMPa4-10 PSPC1-A488 IMPa4-A546 DAPI 8C1-siRNA-IMP-a2-a4 V2.00	0	25. siRNA-IMPa4-10 PSPC1-A488 DAPI IMPa4-A546_af_TileScan_001 (Stage 32 of 49)	00-KsoozW3cD5y6kWdwUY8jTL
0.292142		Cell	0.000	1.000	104	11	siRNA-IMPa4-10 PSPC1-A488 IMPa4-A546 DAPI 8C1-siRNA-IMP-a2-a4 V2.00	0	25. siRNA-IMPa4-10 PSPC1-A488 DAPI IMPa4-A546_af_TileScan_001 (Stage 32 of 49)	00-KsoozW3cD5y6kWdwUY8jTL
0.293748		Cell	0.000	1.000	105	12	siRNA-IMPa4-10 PSPC1-A488 IMPa4-A546 DAPI 8C1-siRNA-IMP-a2-a4 V2.00	0	25. siRNA-IMPa4-10 PSPC1-A488 DAPI IMPa4-A546_af_TileScan_001 (Stage 32 of 49)	00-KsoozW3cD5y6kWdwUY8jTL
0.238148		Cell	0.000	1.000	106	13	siRNA-IMPa4-10 PSPC1-A488 IMPa4-A546 DAPI 8C1-siRNA-IMP-a2-a4 V2.00	0	25. siRNA-IMPa4-10 PSPC1-A488 DAPI IMPa4-A546_af_TileScan_001 (Stage 32 of 49)	00-KsoozW3cD5y6kWdwUY8jTL
0.44389		Cell	0.000	1.000	107	14	siRNA-IMPa4-10 PSPC1-A488 IMPa4-A546 DAPI 8C1-siRNA-IMP-a2-a4 V2.00	0	25. siRNA-IMPa4-10 PSPC1-A488 DAPI IMPa4-A546_af_TileScan_001 (Stage 32 of 49)	00-KsoozW3cD5y6kWdwUY8jTL
0.218271		Cell	0.000	1.000	108	15	siRNA-IMPa4-10 PSPC1-A488 IMPa4-A546 DAPI 8C1-siRNA-IMP-a2-a4 V2.00	0	25. siRNA-IMPa4-10 PSPC1-A488 DAPI IMPa4-A546_af_TileScan_001 (Stage 32 of 49)	00-KsoozW3cD5y6kWdwUY8jTL
0		Cell	0.000	1.000	109	0	siRNA-IMPa4-10 PSPC1-A488 IMPa4-A546 DAPI 8C1-siRNA-IMP-a2-a4 V2.00	0	25. siRNA-IMPa4-10 PSPC1-A488 DAPI IMPa4-A546_ag_TileScan_001 (Stage 33 of 49)	00-CvJqcV2LVft5XBbVkXFTCK
0		Cell	0.000	1.000	110	1	siRNA-IMPa4-10 PSPC1-A488 IMPa4-A546 DAPI 8C1-siRNA-IMP-a2-a4 V2.00	0	25. siRNA-IMPa4-10 PSPC1-A488 DAPI IMPa4-A546_ag_TileScan_001 (Stage 33 of 49)	00-CvJqcV2LVft5XBbVkXFTCK
0.284095		Cell	0.000	1.000	111	2	siRNA-IMPa4-10 PSPC1-A488 IMPa4-A546 DAPI 8C1-siRNA-IMP-a2-a4 V2.00	0	25. siRNA-IMPa4-10 PSPC1-A488 DAPI IMPa4-A546_ag_TileScan_001 (Stage 33 of 49)	00-CvJqcV2LVft5XBbVkXFTCK
0.110021		Cell	0.000	1.000	112	3	siRNA-IMPa4-10 PSPC1-A488 IMPa4-A546 DAPI 8C1-siRNA-IMP-a2-a4 V2.00	0	25. siRNA-IMPa4-10 PSPC1-A488 DAPI IMPa4-A546_ag_TileScan_001 (Stage 33 of 49)	00-CvJqcV2LVft5XBbVkXFTCK
0.169447		Cell	0.000	1.000	113	4	siRNA-IMPa4-10 PSPC1-A488 IMPa4-A546 DAPI 8C1-siRNA-IMP-a2-a4 V2.00	0	25. siRNA-IMPa4-10 PSPC1-A488 DAPI IMPa4-A546_ag_TileScan_001 (Stage 33 of 49)	00-CvJqcV2LVft5XBbVkXFTCK
0.305205		Cell	0.000	1.000	114	5	siRNA-IMPa4-10 PSPC1-A488 IMPa4-A546 DAPI 8C1-siRNA-IMP-a2-a4 V2.00	0	25. siRNA-IMPa4-10 PSPC1-A488 DAPI IMPa4-A546_ag_TileScan_001 (Stage 33 of 49)	00-CvJqcV2LVft5XBbVkXFTCK
0.0844352		Cell	0.000	1.000	115	6	siRNA-IMPa4-10 PSPC1-A488 IMPa4-A546 DAPI 8C1-siRNA-IMP-a2-a4 V2.00	0	25. siRNA-IMPa4-10 PSPC1-A488 DAPI IMPa4-A546_ag_TileScan_001 (Stage 33 of 49)	00-CvJqcV2LVft5XBbVkXFTCK
0.213992		Cell	0.000	1.000	116	7	siRNA-IMPa4-10 PSPC1-A488 IMPa4-A546 DAPI 8C1-siRNA-IMP-a2-a4 V2.00	0	25. siRNA-IMPa4-10 PSPC1-A488 DAPI IMPa4-A546_ag_TileScan_001 (Stage 33 of 49)	00-CvJqcV2LVft5XBbVkXFTCK
0.247622		Cell	0.000	1.000	117	8	siRNA-IMPa4-10 PSPC1-A488 IMPa4-A546 DAPI 8C1-siRNA-IMP-a2-a4 V2.00	0	25. siRNA-IMPa4-10 PSPC1-A488 DAPI IMPa4-A546_ag_TileScan_001 (Stage 33 of 49)	00-CvJqcV2LVft5XBbVkXFTCK
0.825839		Cell	0.000	1.000	118	9	siRNA-IMPa4-10 PSPC1-A488 IMPa4-A546 DAPI 8C1-siRNA-IMP-a2-a4 V2.00	0	25. siRNA-IMPa4-10 PSPC1-A488 DAPI IMPa4-A546_ag_TileScan_001 (Stage 33 of 49)	00-CvJqcV2LVft5XBbVkXFTCK
0.15681		Cell	0.000	1.000	119	10	siRNA-IMPa4-10 PSPC1-A488 IMPa4-A546 DAPI 8C1-siRNA-IMP-a2-a4 V2.00	0	25. siRNA-IMPa4-10 PSPC1-A488 DAPI IMPa4-A546_ag_TileScan_001 (Stage 33 of 49)	00-CvJqcV2LVft5XBbVkXFTCK
0.34599		Cell	0.000	1.000	120	11	siRNA-IMPa4-10 PSPC1-A488 IMPa4-A546 DAPI 8C1-siRNA-IMP-a2-a4 V2.00	0	25. siRNA-IMPa4-10 PSPC1-A488 DAPI IMPa4-A546_ag_TileScan_001 (Stage 33 of 49)	00-CvJqcV2LVft5XBbVkXFTCK
0.439338		Cell	0.000	1.000	121	12	siRNA-IMPa4-10 PSPC1-A488 IMPa4-A546 DAPI 8C1-siRNA-IMP-a2-a4 V2.00	0	25. siRNA-IMPa4-10 PSPC1-A488 DAPI IMPa4-A546_ag_TileScan_001 (Stage 33 of 49)	00-CvJqcV2LVft5XBbVkXFTCK
0.691056		Cell	0.000	1.000	122	13	siRNA-IMPa4-10 PSPC1-A488 IMPa4-A546 DAPI 8C1-siRNA-IMP-a2-a4 V2.00	0	25. siRNA-IMPa4-10 PSPC1-A488 DAPI IMPa4-A546_ag_TileScan_001 (Stage 33 of 49)	00-CvJqcV2LVft5XBbVkXFTCK
0.323154		Cell	0.000	1.000	123	14	siRNA-IMPa4-10 PSPC1-A488 IMPa4-A546 DAPI 8C1-siRNA-IMP-a2-a4 V2.00	0	25. siRNA-IMPa4-10 PSPC1-A488 DAPI IMPa4-A546_ag_TileScan_001 (Stage 33 of 49)	00-CvJqcV2LVft5XBbVkXFTCK
0.287818		Cell	0.000	1.000	124	15	siRNA-IMPa4-10 PSPC1-A488 IMPa4-A546 DAPI 8C1-siRNA-IMP-a2-a4 V2.00	0	25. siRNA-IMPa4-10 PSPC1-A488 DAPI IMPa4-A546_ag_TileScan_001 (Stage 33 of 49)	00-CvJqcV2LVft5XBbVkXFTCK
0.318815		Cell	0.000	1.000	125	16	siRNA-IMPa4-10 PSPC1-A488 IMPa4-A546 DAPI 8C1-siRNA-IMP-a2-a4 V2.00	0	25. siRNA-IMPa4-10 PSPC1-A488 DAPI IMPa4-A546_ag_TileScan_001 (Stage 33 of 49)	00-CvJqcV2LVft5XBbVkXFTCK
0		Cell	0.000	1.000	126	17	siRNA-IMPa4-10 PSPC1-A488 IMPa4-A546 DAPI 8C1-siRNA-IMP-a2-a4 V2.00	0	25. siRNA-IMPa4-10 PSPC1-A488 DAPI IMPa4-A546_ag_TileScan_001 (Stage 33 of 49)	00-CvJqcV2LVft5XBbVkXFTCK
0.326831		Cell	0.000	1.000	127	18	siRNA-IMPa4-10 PSPC1-A488 IMPa4-A546 DAPI 8C1-siRNA-IMP-a2-a4 V2.00	0	25. siRNA-IMPa4-10 PSPC1-A488 DAPI IMPa4-A546_ag_TileScan_001 (Stage 33 of 49)	00-CvJqcV2LVft5XBbVkXFTCK
0.96503		Cell	0.000	1.000	128	19	siRNA-IMPa4-10 PSPC1-A488 IMPa4-A546 DAPI 8C1-siRNA-IMP-a2-a4 V2.00	0	25. siRNA-IMPa4-10 PSPC1-A488 DAPI IMPa4-A546_ag_TileScan_001 (Stage 33 of 49)	00-CvJqcV2LVft5XBbVkXFTCK
0.405625		Cell	0.000	1.000	129	20	siRNA-IMPa4-10 PSPC1-A488 IMPa4-A546 DAPI 8C1-siRNA-IMP-a2-a4 V2.00	0	25. siRNA-IMPa4-10 PSPC1-A488 DAPI IMPa4-A546_ag_TileScan_001 (Stage 33 of 49)	00-CvJqcV2LVft5XBbVkXFTCK
0.534966		Cell	0.000	1.000	130	21	siRNA-IMPa4-10 PSPC1-A488 IMPa4-A546 DAPI 8C1-siRNA-IMP-a2-a4 V2.00	0	25. siRNA-IMPa4-10 PSPC1-A488 DAPI IMPa4-A546_ag_TileScan_001 (Stage 33 of 49)	00-CvJqcV2LVft5XBbVkXFTCK
0		Cell	0.000	1.000	131	0	siRNA-IMPa4-10 PSPC1-A488 IMPa4-A546 DAPI 8C1-siRNA-IMP-a2-a4 V2.00	0	25. siRNA-IMPa4-10 PSPC1-A488 DAPI IMPa4-A546_ah_TileScan_001 (Stage 34 of 49)	00-GtVKM2xoQvJ8YRysvWSN5m
0.241526		Cell	0.000	1.000	132	1	siRNA-IMPa4-10 PSPC1-A488 IMPa4-A546 DAPI 8C1-siRNA-IMP-a2-a4 V2.00	0	25. siRNA-IMPa4-10 PSPC1-A488 DAPI IMPa4-A546_ah_TileScan_001 (Stage 34 of 49)	00-GtVKM2xoQvJ8YRysvWSN5m
0.195135		Cell	0.000	1.000	133	2	siRNA-IMPa4-10 PSPC1-A488 IMPa4-A546 DAPI 8C1-siRNA-IMP-a2-a4 V2.00	0	25. siRNA-IMPa4-10 PSPC1-A488 DAPI IMPa4-A546_ah_TileScan_001 (Stage 34 of 49)	00-GtVKM2xoQvJ8YRysvWSN5m
0.223784		Cell	0.000	1.000	134	3	siRNA-IMPa4-10 PSPC1-A488 IMPa4-A546 DAPI 8C1-siRNA-IMP-a2-a4 V2.00	0	25. siRNA-IMPa4-10 PSPC1-A488 DAPI IMPa4-A546_ah_TileScan_001 (Stage 34 of 49)	00-GtVKM2xoQvJ8YRysvWSN5m
0.731948		Cell	0.000	1.000	135	4	siRNA-IMPa4-10 PSPC1-A488 IMPa4-A546 DAPI 8C1-siRNA-IMP-a2-a4 V2.00	0	25. siRNA-IMPa4-10 PSPC1-A488 DAPI IMPa4-A546_ah_TileScan_001 (Stage 34 of 49)	00-GtVKM2xoQvJ8YRysvWSN5m
0.470313		Cell	0.000	1.000	136	5	siRNA-IMPa4-10 PSPC1-A488 IMPa4-A546 DAPI 8C1-siRNA-IMP-a2-a4 V2.00	0	25. siRNA-IMPa4-10 PSPC1-A488 DAPI IMPa4-A546_ah_TileScan_001 (Stage 34 of 49)	00-GtVKM2xoQvJ8YRysvWSN5m
0		Cell	0.000	1.000	137	6	siRNA-IMPa4-10 PSPC1-A488 IMPa4-A546 DAPI 8C1-siRNA-IMP-a2-a4 V2.00	0	25. siRNA-IMPa4-10 PSPC1-A488 DAPI IMPa4-A546_ah_TileScan_001 (Stage 34 of 49)	00-GtVKM2xoQvJ8YRysvWSN5m
0.192462		Cell	0.000	1.000	138	7	siRNA-IMPa4-10 PSPC1-A488 IMPa4-A546 DAPI 8C1-siRNA-IMP-a2-a4 V2.00	0	25. siRNA-IMPa4-10 PSPC1-A488 DAPI IMPa4-A546_ah_TileScan_001 (Stage 34 of 49)	00-GtVKM2xoQvJ8YRysvWSN5m
0.0867937		Cell	0.000	1.000	139	8	siRNA-IMPa4-10 PSPC1-A488 IMPa4-A546 DAPI 8C1-siRNA-IMP-a2-a4 V2.00	0	25. siRNA-IMPa4-10 PSPC1-A488 DAPI IMPa4-A546_ah_TileScan_001 (Stage 34 of 49)	00-GtVKM2xoQvJ8YRysvWSN5m
0.0991929		Cell	0.000	1.000	140	9	siRNA-IMPa4-10 PSPC1-A488 IMPa4-A546 DAPI 8C1-siRNA-IMP-a2-a4 V2.00	0	25. siRNA-IMPa4-10 PSPC1-A488 DAPI IMPa4-A546_ah_TileScan_001 (Stage 34 of 49)	00-GtVKM2xoQvJ8YRysvWSN5m
0.357666		Cell	0.000	1.000	141	10	siRNA-IMPa4-10 PSPC1-A488 IMPa4-A546 DAPI 8C1-siRNA-IMP-a2-a4 V2.00	0	25. siRNA-IMPa4-10 PSPC1-A488 DAPI IMPa4-A546_ah_TileScan_001 (Stage 34 of 49)	00-GtVKM2xoQvJ8YRysvWSN5m
0.309617		Cell	0.000	1.000	142	11	siRNA-IMPa4-10 PSPC1-A488 IMPa4-A546 DAPI 8C1-siRNA-IMP-a2-a4 V2.00	0	25. siRNA-IMPa4-10 PSPC1-A488 DAPI IMPa4-A546_ah_TileScan_001 (Stage 34 of 49)	00-GtVKM2xoQvJ8YRysvWSN5m
0.464406		Cell	0.000	1.000	143	12	siRNA-IMPa4-10 PSPC1-A488 IMPa4-A546 DAPI 8C1-siRNA-IMP-a2-a4 V2.00	0	25. siRNA-IMPa4-10 PSPC1-A488 DAPI IMPa4-A546_ah_TileScan_001 (Stage 34 of 49)	00-GtVKM2xoQvJ8YRysvWSN5m
0.385975		Cell	0.000	1.000	144	13	siRNA-IMPa4-10 PSPC1-A488 IMPa4-A546 DAPI 8C1-siRNA-IMP-a2-a4 V2.00	0	25. siRNA-IMPa4-10 PSPC1-A488 DAPI IMPa4-A546_ah_TileScan_001 (Stage 34 of 49)	00-GtVKM2xoQvJ8YRysvWSN5m
0.506874		Cell	0.000	1.000	145	14	siRNA-IMPa4-10 PSPC1-A488 IMPa4-A546 DAPI 8C1-siRNA-IMP-a2-a4 V2.00	0	25. siRNA-IMPa4-10 PSPC1-A488 DAPI IMPa4-A546_ah_TileScan_001 (Stage 34 of 49)	00-GtVKM2xoQvJ8YRysvWSN5m
0.489854		Cell	0.000	1.000	146	15	siRNA-IMPa4-10 PSPC1-A488 IMPa4-A546 DAPI 8C1-siRNA-IMP-a2-a4 V2.00	0	25. siRNA-IMPa4-10 PSPC1-A488 DAPI IMPa4-A546_ah_TileScan_001 (Stage 34 of 49)	00-GtVKM2xoQvJ8YRysvWSN5m
0.0915426		Cell	0.000	1.000	147	16	siRNA-IMPa4-10 PSPC1-A488 IMPa4-A546 DAPI 8C1-siRNA-IMP-a2-a4 V2.00	0	25. siRNA-IMPa4-10 PSPC1-A488 DAPI IMPa4-A546_ah_TileScan_001 (Stage 34 of 49)	00-GtVKM2xoQvJ8YRysvWSN5m
0.0883126		Cell	0.000	1.000	148	17	siRNA-IMPa4-10 PSPC1-A488 IMPa4-A546 DAPI 8C1-siRNA-IMP-a2-a4 V2.00	0	25. siRNA-IMPa4-10 PSPC1-A488 DAPI IMPa4-A546_ah_TileScan_001 (Stage 34 of 49)	00-GtVKM2xoQvJ8YRysvWSN5m
0.555581		Cell	0.000	1.000	149	18	siRNA-IMPa4-10 PSPC1-A488 IMPa4-A546 DAPI 8C1-siRNA-IMP-a2-a4 V2.00	0	25. siRNA-IMPa4-10 PSPC1-A488 DAPI IMPa4-A546_ah_TileScan_001 (Stage 34 of 49)	00-GtVKM2xoQvJ8YRysvWSN5m
0.449318		Cell	0.000	1.000	150	19	siRNA-IMPa4-10 PSPC1-A488 IMPa4-A546 DAPI 8C1-siRNA-IMP-a2-a4 V2.00	0	25. siRNA-IMPa4-10 PSPC1-A488 DAPI IMPa4-A546_ah_TileScan_001 (Stage 34 of 49)	00-GtVKM2xoQvJ8YRysvWSN5m
0.545793		Cell	0.000	1.000	151	20	siRNA-IMPa4-10 PSPC1-A488 IMPa4-A546 DAPI 8C1-siRNA-IMP-a2-a4 V2.00	0	25. siRNA-IMPa4-10 PSPC1-A488 DAPI IMPa4-A546_ah_TileScan_001 (Stage 34 of 49)	00-GtVKM2xoQvJ8YRysvWSN5m
0.221727		Cell	0.000	1.000	152	0	siRNA-IMPa4-10 PSPC1-A488 IMPa4-A546 DAPI 8C1-siRNA-IMP-a2-a4 V2.00	0	25. siRNA-IMPa4-10 PSPC1-A488 DAPI IMPa4-A546_ai_TileScan_001 (Stage 35 of 49)	00-Dc4Dhhu8gtgkwCUoeatL9P
0.249697		Cell	0.000	1.000	153	1	siRNA-IMPa4-10 PSPC1-A488 IMPa4-A546 DAPI 8C1-siRNA-IMP-a2-a4 V2.00	0	25. siRNA-IMPa4-10 PSPC1-A488 DAPI IMPa4-A546_ai_TileScan_001 (Stage 35 of 49)	00-Dc4Dhhu8gtgkwCUoeatL9P
0.427488		Cell	0.000	1.000	154	2	siRNA-IMPa4-10 PSPC1-A488 IMPa4-A546 DAPI 8C1-siRNA-IMP-a2-a4 V2.00	0	25. siRNA-IMPa4-10 PSPC1-A488 DAPI IMPa4-A546_ai_TileScan_001 (Stage 35 of 49)	00-Dc4Dhhu8gtgkwCUoeatL9P
0.273057		Cell	0.000	1.000	155	3	siRNA-IMPa4-10 PSPC1-A488 IMPa4-A546 DAPI 8C1-siRNA-IMP-a2-a4 V2.00	0	25. siRNA-IMPa4-10 PSPC1-A488 DAPI IMPa4-A546_ai_TileScan_001 (Stage 35 of 49)	00-Dc4Dhhu8gtgkwCUoeatL9P
2.1817		Cell	0.000	1.000	156	4	siRNA-IMPa4-10 PSPC1-A488 IMPa4-A546 DAPI 8C1-siRNA-IMP-a2-a4 V2.00	0	25. siRNA-IMPa4-10 PSPC1-A488 DAPI IMPa4-A546_ai_TileScan_001 (Stage 35 of 49)	00-Dc4Dhhu8gtgkwCUoeatL9P
0.0704437		Cell	0.000	1.000	157	5	siRNA-IMPa4-10 PSPC1-A488 IMPa4-A546 DAPI 8C1-siRNA-IMP-a2-a4 V2.00	0	25. siRNA-IMPa4-10 PSPC1-A488 DAPI IMPa4-A546_ai_TileScan_001 (Stage 35 of 49)	00-Dc4Dhhu8gtgkwCUoeatL9P
0.201605		Cell	0.000	1.000	158	6	siRNA-IMPa4-10 PSPC1-A488 IMPa4-A546 DAPI 8C1-siRNA-IMP-a2-a4 V2.00	0	25. siRNA-IMPa4-10 PSPC1-A488 DAPI IMPa4-A546_ai_TileScan_001 (Stage 35 of 49)	00-Dc4Dhhu8gtgkwCUoeatL9P
0.356099		Cell	0.000	1.000	159	7	siRNA-IMPa4-10 PSPC1-A488 IMPa4-A546 DAPI 8C1-siRNA-IMP-a2-a4 V2.00	0	25. siRNA-IMPa4-10 PSPC1-A488 DAPI IMPa4-A546_ai_TileScan_001 (Stage 35 of 49)	00-Dc4Dhhu8gtgkwCUoeatL9P
0.287876		Cell	0.000	1.000	160	8	siRNA-IMPa4-10 PSPC1-A488 IMPa4-A546 DAPI 8C1-siRNA-IMP-a2-a4 V2.00	0	25. siRNA-IMPa4-10 PSPC1-A488 DAPI IMPa4-A546_ai_TileScan_001 (Stage 35 of 49)	00-Dc4Dhhu8gtgkwCUoeatL9P
0.327972		Cell	0.000	1.000	161	9	siRNA-IMPa4-10 PSPC1-A488 IMPa4-A546 DAPI 8C1-siRNA-IMP-a2-a4 V2.00	0	25. siRNA-IMPa4-10 PSPC1-A488 DAPI IMPa4-A546_ai_TileScan_001 (Stage 35 of 49)	00-Dc4Dhhu8gtgkwCUoeatL9P
0		Cell	0.000	1.000	162	10	siRNA-IMPa4-10 PSPC1-A488 IMPa4-A546 DAPI 8C1-siRNA-IMP-a2-a4 V2.00	0	25. siRNA-IMPa4-10 PSPC1-A488 DAPI IMPa4-A546_ai_TileScan_001 (Stage 35 of 49)	00-Dc4Dhhu8gtgkwCUoeatL9P
0		Cell	0.000	1.000	163	11	siRNA-IMPa4-10 PSPC1-A488 IMPa4-A546 DAPI 8C1-siRNA-IMP-a2-a4 V2.00	0	25. siRNA-IMPa4-10 PSPC1-A488 DAPI IMPa4-A546_ai_TileScan_001 (Stage 35 of 49)	00-Dc4Dhhu8gtgkwCUoeatL9P
0		Cell	0.000	1.000	164	0	siRNA-IMPa4-10 PSPC1-A488 IMPa4-A546 DAPI 8C1-siRNA-IMP-a2-a4 V2.00	0	25. siRNA-IMPa4-10 PSPC1-A488 DAPI IMPa4-A546_aj_TileScan_001 (Stage 36 of 49)	00-GqyNfdH7U6NhjeJSH6wFJ5
0		Cell	0.000	1.000	165	1	siRNA-IMPa4-10 PSPC1-A488 IMPa4-A546 DAPI 8C1-siRNA-IMP-a2-a4 V2.00	0	25. siRNA-IMPa4-10 PSPC1-A488 DAPI IMPa4-A546_aj_TileScan_001 (Stage 36 of 49)	00-GqyNfdH7U6NhjeJSH6wFJ5
0.184606		Cell	0.000	1.000	166	2	siRNA-IMPa4-10 PSPC1-A488 IMPa4-A546 DAPI 8C1-siRNA-IMP-a2-a4 V2.00	0	25. siRNA-IMPa4-10 PSPC1-A488 DAPI IMPa4-A546_aj_TileScan_001 (Stage 36 of 49)	00-GqyNfdH7U6NhjeJSH6wFJ5
0		Cell	0.000	1.000	167	3	siRNA-IMPa4-10 PSPC1-A488 IMPa4-A546 DAPI 8C1-siRNA-IMP-a2-a4 V2.00	0	25. siRNA-IMPa4-10 PSPC1-A488 DAPI IMPa4-A546_aj_TileScan_001 (Stage 36 of 49)	00-GqyNfdH7U6NhjeJSH6wFJ5
0.289147		Cell	0.000	1.000	168	4	siRNA-IMPa4-10 PSPC1-A488 IMPa4-A546 DAPI 8C1-siRNA-IMP-a2-a4 V2.00	0	25. siRNA-IMPa4-10 PSPC1-A488 DAPI IMPa4-A546_aj_TileScan_001 (Stage 36 of 49)	00-GqyNfdH7U6NhjeJSH6wFJ5
0.373277		Cell	0.000	1.000	169	5	siRNA-IMPa4-10 PSPC1-A488 IMPa4-A546 DAPI 8C1-siRNA-IMP-a2-a4 V2.00	0	25. siRNA-IMPa4-10 PSPC1-A488 DAPI IMPa4-A546_aj_TileScan_001 (Stage 36 of 49)	00-GqyNfdH7U6NhjeJSH6wFJ5
0.29139		Cell	0.000	1.000	170	6	siRNA-IMPa4-10 PSPC1-A488 IMPa4-A546 DAPI 8C1-siRNA-IMP-a2-a4 V2.00	0	25. siRNA-IMPa4-10 PSPC1-A488 DAPI IMPa4-A546_aj_TileScan_001 (Stage 36 of 49)	00-GqyNfdH7U6NhjeJSH6wFJ5
0.460097		Cell	0.000	1.000	171	7	siRNA-IMPa4-10 PSPC1-A488 IMPa4-A546 DAPI 8C1-siRNA-IMP-a2-a4 V2.00	0	25. siRNA-IMPa4-10 PSPC1-A488 DAPI IMPa4-A546_aj_TileScan_001 (Stage 36 of 49)	00-GqyNfdH7U6NhjeJSH6wFJ5
0.522459		Cell	0.000	1.000	172	8	siRNA-IMPa4-10 PSPC1-A488 IMPa4-A546 DAPI 8C1-siRNA-IMP-a2-a4 V2.00	0	25. siRNA-IMPa4-10 PSPC1-A488 DAPI IMPa4-A546_aj_TileScan_001 (Stage 36 of 49)	00-GqyNfdH7U6NhjeJSH6wFJ5
0.37329		Cell	0.000	1.000	173	9	siRNA-IMPa4-10 PSPC1-A488 IMPa4-A546 DAPI 8C1-siRNA-IMP-a2-a4 V2.00	0	25. siRNA-IMPa4-10 PSPC1-A488 DAPI IMPa4-A546_aj_TileScan_001 (Stage 36 of 49)	00-GqyNfdH7U6NhjeJSH6wFJ5
0		Cell	0.000	1.000	174	10	siRNA-IMPa4-10 PSPC1-A488 IMPa4-A546 DAPI 8C1-siRNA-IMP-a2-a4 V2.00	0	25. siRNA-IMPa4-10 PSPC1-A488 DAPI IMPa4-A546_aj_TileScan_001 (Stage 36 of 49)	00-GqyNfdH7U6NhjeJSH6wFJ5
0.514067		Cell	0.000	1.000	175	11	siRNA-IMPa4-10 PSPC1-A488 IMPa4-A546 DAPI 8C1-siRNA-IMP-a2-a4 V2.00	0	25. siRNA-IMPa4-10 PSPC1-A488 DAPI IMPa4-A546_aj_TileScan_001 (Stage 36 of 49)	00-GqyNfdH7U6NhjeJSH6wFJ5
0.488858		Cell	0.000	1.000	176	12	siRNA-IMPa4-10 PSPC1-A488 IMPa4-A546 DAPI 8C1-siRNA-IMP-a2-a4 V2.00	0	25. siRNA-IMPa4-10 PSPC1-A488 DAPI IMPa4-A546_aj_TileScan_001 (Stage 36 of 49)	00-GqyNfdH7U6NhjeJSH6wFJ5
0		Cell	0.000	1.000	177	13	siRNA-IMPa4-10 PSPC1-A488 IMPa4-A546 DAPI 8C1-siRNA-IMP-a2-a4 V2.00	0	25. siRNA-IMPa4-10 PSPC1-A488 DAPI IMPa4-A546_aj_TileScan_001 (Stage 36 of 49)	00-GqyNfdH7U6NhjeJSH6wFJ5
0.229986		Cell	0.000	1.000	178	0	siRNA-IMPa4-10 PSPC1-A488 IMPa4-A546 DAPI 8C1-siRNA-IMP-a2-a4 V2.00	0	25. siRNA-IMPa4-10 PSPC1-A488 DAPI IMPa4-A546_ak_TileScan_001 (Stage 37 of 49)	00-X8bt29YnaGwsufF5eU8Rwm
0.378627		Cell	0.000	1.000	179	1	siRNA-IMPa4-10 PSPC1-A488 IMPa4-A546 DAPI 8C1-siRNA-IMP-a2-a4 V2.00	0	25. siRNA-IMPa4-10 PSPC1-A488 DAPI IMPa4-A546_ak_TileScan_001 (Stage 37 of 49)	00-X8bt29YnaGwsufF5eU8Rwm
0.160783		Cell	0.000	1.000	180	2	siRNA-IMPa4-10 PSPC1-A488 IMPa4-A546 DAPI 8C1-siRNA-IMP-a2-a4 V2.00	0	25. siRNA-IMPa4-10 PSPC1-A488 DAPI IMPa4-A546_ak_TileScan_001 (Stage 37 of 49)	00-X8bt29YnaGwsufF5eU8Rwm
0		Cell	0.000	1.000	181	3	siRNA-IMPa4-10 PSPC1-A488 IMPa4-A546 DAPI 8C1-siRNA-IMP-a2-a4 V2.00	0	25. siRNA-IMPa4-10 PSPC1-A488 DAPI IMPa4-A546_ak_TileScan_001 (Stage 37 of 49)	00-X8bt29YnaGwsufF5eU8Rwm
0.309206		Cell	0.000	1.000	182	4	siRNA-IMPa4-10 PSPC1-A488 IMPa4-A546 DAPI 8C1-siRNA-IMP-a2-a4 V2.00	0	25. siRNA-IMPa4-10 PSPC1-A488 DAPI IMPa4-A546_ak_TileScan_001 (Stage 37 of 49)	00-X8bt29YnaGwsufF5eU8Rwm
0.56685		Cell	0.000	1.000	183	5	siRNA-IMPa4-10 PSPC1-A488 IMPa4-A546 DAPI 8C1-siRNA-IMP-a2-a4 V2.00	0	25. siRNA-IMPa4-10 PSPC1-A488 DAPI IMPa4-A546_ak_TileScan_001 (Stage 37 of 49)	00-X8bt29YnaGwsufF5eU8Rwm
0.356983		Cell	0.000	1.000	184	6	siRNA-IMPa4-10 PSPC1-A488 IMPa4-A546 DAPI 8C1-siRNA-IMP-a2-a4 V2.00	0	25. siRNA-IMPa4-10 PSPC1-A488 DAPI IMPa4-A546_ak_TileScan_001 (Stage 37 of 49)	00-X8bt29YnaGwsufF5eU8Rwm
0.553229		Cell	0.000	1.000	185	7	siRNA-IMPa4-10 PSPC1-A488 IMPa4-A546 DAPI 8C1-siRNA-IMP-a2-a4 V2.00	0	25. siRNA-IMPa4-10 PSPC1-A488 DAPI IMPa4-A546_ak_TileScan_001 (Stage 37 of 49)	00-X8bt29YnaGwsufF5eU8Rwm
0		Cell	0.000	1.000	186	8	siRNA-IMPa4-10 PSPC1-A488 IMPa4-A546 DAPI 8C1-siRNA-IMP-a2-a4 V2.00	0	25. siRNA-IMPa4-10 PSPC1-A488 DAPI IMPa4-A546_ak_TileScan_001 (Stage 37 of 49)	00-X8bt29YnaGwsufF5eU8Rwm
0.243267		Cell	0.000	1.000	187	9	siRNA-IMPa4-10 PSPC1-A488 IMPa4-A546 DAPI 8C1-siRNA-IMP-a2-a4 V2.00	0	25. siRNA-IMPa4-10 PSPC1-A488 DAPI IMPa4-A546_ak_TileScan_001 (Stage 37 of 49)	00-X8bt29YnaGwsufF5eU8Rwm
0.763209		Cell	0.000	1.000	188	10	siRNA-IMPa4-10 PSPC1-A488 IMPa4-A546 DAPI 8C1-siRNA-IMP-a2-a4 V2.00	0	25. siRNA-IMPa4-10 PSPC1-A488 DAPI IMPa4-A546_ak_TileScan_001 (Stage 37 of 49)	00-X8bt29YnaGwsufF5eU8Rwm
0		Cell	0.000	1.000	189	11	siRNA-IMPa4-10 PSPC1-A488 IMPa4-A546 DAPI 8C1-siRNA-IMP-a2-a4 V2.00	0	25. siRNA-IMPa4-10 PSPC1-A488 DAPI IMPa4-A546_ak_TileScan_001 (Stage 37 of 49)	00-X8bt29YnaGwsufF5eU8Rwm
0.518658		Cell	0.000	1.000	190	12	siRNA-IMPa4-10 PSPC1-A488 IMPa4-A546 DAPI 8C1-siRNA-IMP-a2-a4 V2.00	0	25. siRNA-IMPa4-10 PSPC1-A488 DAPI IMPa4-A546_ak_TileScan_001 (Stage 37 of 49)	00-X8bt29YnaGwsufF5eU8Rwm
0.505089		Cell	0.000	1.000	191	13	siRNA-IMPa4-10 PSPC1-A488 IMPa4-A546 DAPI 8C1-siRNA-IMP-a2-a4 V2.00	0	25. siRNA-IMPa4-10 PSPC1-A488 DAPI IMPa4-A546_ak_TileScan_001 (Stage 37 of 49)	00-X8bt29YnaGwsufF5eU8Rwm
0.434571		Cell	0.000	1.000	192	14	siRNA-IMPa4-10 PSPC1-A488 IMPa4-A546 DAPI 8C1-siRNA-IMP-a2-a4 V2.00	0	25. siRNA-IMPa4-10 PSPC1-A488 DAPI IMPa4-A546_ak_TileScan_001 (Stage 37 of 49)	00-X8bt29YnaGwsufF5eU8Rwm
0.475933		Cell	0.000	1.000	193	15	siRNA-IMPa4-10 PSPC1-A488 IMPa4-A546 DAPI 8C1-siRNA-IMP-a2-a4 V2.00	0	25. siRNA-IMPa4-10 PSPC1-A488 DAPI IMPa4-A546_ak_TileScan_001 (Stage 37 of 49)	00-X8bt29YnaGwsufF5eU8Rwm
0.413697		Cell	0.000	1.000	194	16	siRNA-IMPa4-10 PSPC1-A488 IMPa4-A546 DAPI 8C1-siRNA-IMP-a2-a4 V2.00	0	25. siRNA-IMPa4-10 PSPC1-A488 DAPI IMPa4-A546_ak_TileScan_001 (Stage 37 of 49)	00-X8bt29YnaGwsufF5eU8Rwm
0.493008		Cell	0.000	1.000	195	17	siRNA-IMPa4-10 PSPC1-A488 IMPa4-A546 DAPI 8C1-siRNA-IMP-a2-a4 V2.00	0	25. siRNA-IMPa4-10 PSPC1-A488 DAPI IMPa4-A546_ak_TileScan_001 (Stage 37 of 49)	00-X8bt29YnaGwsufF5eU8Rwm
0.281275		Cell	0.000	1.000	196	18	siRNA-IMPa4-10 PSPC1-A488 IMPa4-A546 DAPI 8C1-siRNA-IMP-a2-a4 V2.00	0	25. siRNA-IMPa4-10 PSPC1-A488 DAPI IMPa4-A546_ak_TileScan_001 (Stage 37 of 49)	00-X8bt29YnaGwsufF5eU8Rwm
0.776155		Cell	0.000	1.000	197	19	siRNA-IMPa4-10 PSPC1-A488 IMPa4-A546 DAPI 8C1-siRNA-IMP-a2-a4 V2.00	0	25. siRNA-IMPa4-10 PSPC1-A488 DAPI IMPa4-A546_ak_TileScan_001 (Stage 37 of 49)	00-X8bt29YnaGwsufF5eU8Rwm
0.466084		Cell	0.000	1.000	198	20	siRNA-IMPa4-10 PSPC1-A488 IMPa4-A546 DAPI 8C1-siRNA-IMP-a2-a4 V2.00	0	25. siRNA-IMPa4-10 PSPC1-A488 DAPI IMPa4-A546_ak_TileScan_001 (Stage 37 of 49)	00-X8bt29YnaGwsufF5eU8Rwm
0.447869		Cell	0.000	1.000	199	21	siRNA-IMPa4-10 PSPC1-A488 IMPa4-A546 DAPI 8C1-siRNA-IMP-a2-a4 V2.00	0	25. siRNA-IMPa4-10 PSPC1-A488 DAPI IMPa4-A546_ak_TileScan_001 (Stage 37 of 49)	00-X8bt29YnaGwsufF5eU8Rwm
0.633548		Cell	0.000	1.000	200	22	siRNA-IMPa4-10 PSPC1-A488 IMPa4-A546 DAPI 8C1-siRNA-IMP-a2-a4 V2.00	0	25. siRNA-IMPa4-10 PSPC1-A488 DAPI IMPa4-A546_ak_TileScan_001 (Stage 37 of 49)	00-X8bt29YnaGwsufF5eU8Rwm
0.366493		Cell	0.000	1.000	201	23	siRNA-IMPa4-10 PSPC1-A488 IMPa4-A546 DAPI 8C1-siRNA-IMP-a2-a4 V2.00	0	25. siRNA-IMPa4-10 PSPC1-A488 DAPI IMPa4-A546_ak_TileScan_001 (Stage 37 of 49)	00-X8bt29YnaGwsufF5eU8Rwm
0		Cell	0.000	1.000	202	24	siRNA-IMPa4-10 PSPC1-A488 IMPa4-A546 DAPI 8C1-siRNA-IMP-a2-a4 V2.00	0	25. siRNA-IMPa4-10 PSPC1-A488 DAPI IMPa4-A546_ak_TileScan_001 (Stage 37 of 49)	00-X8bt29YnaGwsufF5eU8Rwm
0.462789		Cell	0.000	1.000	203	25	siRNA-IMPa4-10 PSPC1-A488 IMPa4-A546 DAPI 8C1-siRNA-IMP-a2-a4 V2.00	0	25. siRNA-IMPa4-10 PSPC1-A488 DAPI IMPa4-A546_ak_TileScan_001 (Stage 37 of 49)	00-X8bt29YnaGwsufF5eU8Rwm
0		Cell	0.000	1.000	204	26	siRNA-IMPa4-10 PSPC1-A488 IMPa4-A546 DAPI 8C1-siRNA-IMP-a2-a4 V2.00	0	25. siRNA-IMPa4-10 PSPC1-A488 DAPI IMPa4-A546_ak_TileScan_001 (Stage 37 of 49)	00-X8bt29YnaGwsufF5eU8Rwm
0.0900476		Cell	0.000	1.000	205	27	siRNA-IMPa4-10 PSPC1-A488 IMPa4-A546 DAPI 8C1-siRNA-IMP-a2-a4 V2.00	0	25. siRNA-IMPa4-10 PSPC1-A488 DAPI IMPa4-A546_ak_TileScan_001 (Stage 37 of 49)	00-X8bt29YnaGwsufF5eU8Rwm
0		Cell	0.000	1.000	206	28	siRNA-IMPa4-10 PSPC1-A488 IMPa4-A546 DAPI 8C1-siRNA-IMP-a2-a4 V2.00	0	25. siRNA-IMPa4-10 PSPC1-A488 DAPI IMPa4-A546_ak_TileScan_001 (Stage 37 of 49)	00-X8bt29YnaGwsufF5eU8Rwm
0.479341		Cell	0.000	1.000	207	29	siRNA-IMPa4-10 PSPC1-A488 IMPa4-A546 DAPI 8C1-siRNA-IMP-a2-a4 V2.00	0	25. siRNA-IMPa4-10 PSPC1-A488 DAPI IMPa4-A546_ak_TileScan_001 (Stage 37 of 49)	00-X8bt29YnaGwsufF5eU8Rwm
0.614734		Cell	0.000	1.000	208	30	siRNA-IMPa4-10 PSPC1-A488 IMPa4-A546 DAPI 8C1-siRNA-IMP-a2-a4 V2.00	0	25. siRNA-IMPa4-10 PSPC1-A488 DAPI IMPa4-A546_ak_TileScan_001 (Stage 37 of 49)	00-X8bt29YnaGwsufF5eU8Rwm
0.678732		Cell	0.000	1.000	209	31	siRNA-IMPa4-10 PSPC1-A488 IMPa4-A546 DAPI 8C1-siRNA-IMP-a2-a4 V2.00	0	25. siRNA-IMPa4-10 PSPC1-A488 DAPI IMPa4-A546_ak_TileScan_001 (Stage 37 of 49)	00-X8bt29YnaGwsufF5eU8Rwm
0		Cell	0.000	1.000	210	32	siRNA-IMPa4-10 PSPC1-A488 IMPa4-A546 DAPI 8C1-siRNA-IMP-a2-a4 V2.00	0	25. siRNA-IMPa4-10 PSPC1-A488 DAPI IMPa4-A546_ak_TileScan_001 (Stage 37 of 49)	00-X8bt29YnaGwsufF5eU8Rwm
0		Cell	0.000	1.000	211	0	siRNA-IMPa4-10 PSPC1-A488 IMPa4-A546 DAPI 8C1-siRNA-IMP-a2-a4 V2.00	0	25. siRNA-IMPa4-10 PSPC1-A488 DAPI IMPa4-A546_al_TileScan_001 (Stage 38 of 49)	00-ySfcCdpzbNLHryzg9mC3bc
0.394574		Cell	0.000	1.000	212	1	siRNA-IMPa4-10 PSPC1-A488 IMPa4-A546 DAPI 8C1-siRNA-IMP-a2-a4 V2.00	0	25. siRNA-IMPa4-10 PSPC1-A488 DAPI IMPa4-A546_al_TileScan_001 (Stage 38 of 49)	00-ySfcCdpzbNLHryzg9mC3bc
0		Cell	0.000	1.000	213	2	siRNA-IMPa4-10 PSPC1-A488 IMPa4-A546 DAPI 8C1-siRNA-IMP-a2-a4 V2.00	0	25. siRNA-IMPa4-10 PSPC1-A488 DAPI IMPa4-A546_al_TileScan_001 (Stage 38 of 49)	00-ySfcCdpzbNLHryzg9mC3bc
0		Cell	0.000	1.000	214	3	siRNA-IMPa4-10 PSPC1-A488 IMPa4-A546 DAPI 8C1-siRNA-IMP-a2-a4 V2.00	0	25. siRNA-IMPa4-10 PSPC1-A488 DAPI IMPa4-A546_al_TileScan_001 (Stage 38 of 49)	00-ySfcCdpzbNLHryzg9mC3bc
0		Cell	0.000	1.000	215	4	siRNA-IMPa4-10 PSPC1-A488 IMPa4-A546 DAPI 8C1-siRNA-IMP-a2-a4 V2.00	0	25. siRNA-IMPa4-10 PSPC1-A488 DAPI IMPa4-A546_al_TileScan_001 (Stage 38 of 49)	00-ySfcCdpzbNLHryzg9mC3bc
0.411012		Cell	0.000	1.000	216	5	siRNA-IMPa4-10 PSPC1-A488 IMPa4-A546 DAPI 8C1-siRNA-IMP-a2-a4 V2.00	0	25. siRNA-IMPa4-10 PSPC1-A488 DAPI IMPa4-A546_al_TileScan_001 (Stage 38 of 49)	00-ySfcCdpzbNLHryzg9mC3bc
0.222809		Cell	0.000	1.000	217	6	siRNA-IMPa4-10 PSPC1-A488 IMPa4-A546 DAPI 8C1-siRNA-IMP-a2-a4 V2.00	0	25. siRNA-IMPa4-10 PSPC1-A488 DAPI IMPa4-A546_al_TileScan_001 (Stage 38 of 49)	00-ySfcCdpzbNLHryzg9mC3bc
0.293088		Cell	0.000	1.000	218	7	siRNA-IMPa4-10 PSPC1-A488 IMPa4-A546 DAPI 8C1-siRNA-IMP-a2-a4 V2.00	0	25. siRNA-IMPa4-10 PSPC1-A488 DAPI IMPa4-A546_al_TileScan_001 (Stage 38 of 49)	00-ySfcCdpzbNLHryzg9mC3bc
0.924671		Cell	0.000	1.000	219	8	siRNA-IMPa4-10 PSPC1-A488 IMPa4-A546 DAPI 8C1-siRNA-IMP-a2-a4 V2.00	0	25. siRNA-IMPa4-10 PSPC1-A488 DAPI IMPa4-A546_al_TileScan_001 (Stage 38 of 49)	00-ySfcCdpzbNLHryzg9mC3bc
0.240794		Cell	0.000	1.000	220	9	siRNA-IMPa4-10 PSPC1-A488 IMPa4-A546 DAPI 8C1-siRNA-IMP-a2-a4 V2.00	0	25. siRNA-IMPa4-10 PSPC1-A488 DAPI IMPa4-A546_al_TileScan_001 (Stage 38 of 49)	00-ySfcCdpzbNLHryzg9mC3bc
0.279993		Cell	0.000	1.000	221	10	siRNA-IMPa4-10 PSPC1-A488 IMPa4-A546 DAPI 8C1-siRNA-IMP-a2-a4 V2.00	0	25. siRNA-IMPa4-10 PSPC1-A488 DAPI IMPa4-A546_al_TileScan_001 (Stage 38 of 49)	00-ySfcCdpzbNLHryzg9mC3bc
0.199985		Cell	0.000	1.000	222	11	siRNA-IMPa4-10 PSPC1-A488 IMPa4-A546 DAPI 8C1-siRNA-IMP-a2-a4 V2.00	0	25. siRNA-IMPa4-10 PSPC1-A488 DAPI IMPa4-A546_al_TileScan_001 (Stage 38 of 49)	00-ySfcCdpzbNLHryzg9mC3bc
0		Cell	0.000	1.000	223	12	siRNA-IMPa4-10 PSPC1-A488 IMPa4-A546 DAPI 8C1-siRNA-IMP-a2-a4 V2.00	0	25. siRNA-IMPa4-10 PSPC1-A488 DAPI IMPa4-A546_al_TileScan_001 (Stage 38 of 49)	00-ySfcCdpzbNLHryzg9mC3bc
0		Cell	0.000	1.000	224	13	siRNA-IMPa4-10 PSPC1-A488 IMPa4-A546 DAPI 8C1-siRNA-IMP-a2-a4 V2.00	0	25. siRNA-IMPa4-10 PSPC1-A488 DAPI IMPa4-A546_al_TileScan_001 (Stage 38 of 49)	00-ySfcCdpzbNLHryzg9mC3bc
0.445741		Cell	0.000	1.000	225	14	siRNA-IMPa4-10 PSPC1-A488 IMPa4-A546 DAPI 8C1-siRNA-IMP-a2-a4 V2.00	0	25. siRNA-IMPa4-10 PSPC1-A488 DAPI IMPa4-A546_al_TileScan_001 (Stage 38 of 49)	00-ySfcCdpzbNLHryzg9mC3bc
0.407417		Cell	0.000	1.000	226	15	siRNA-IMPa4-10 PSPC1-A488 IMPa4-A546 DAPI 8C1-siRNA-IMP-a2-a4 V2.00	0	25. siRNA-IMPa4-10 PSPC1-A488 DAPI IMPa4-A546_al_TileScan_001 (Stage 38 of 49)	00-ySfcCdpzbNLHryzg9mC3bc
0.449191		Cell	0.000	1.000	227	16	siRNA-IMPa4-10 PSPC1-A488 IMPa4-A546 DAPI 8C1-siRNA-IMP-a2-a4 V2.00	0	25. siRNA-IMPa4-10 PSPC1-A488 DAPI IMPa4-A546_al_TileScan_001 (Stage 38 of 49)	00-ySfcCdpzbNLHryzg9mC3bc
0.359584		Cell	0.000	1.000	228	17	siRNA-IMPa4-10 PSPC1-A488 IMPa4-A546 DAPI 8C1-siRNA-IMP-a2-a4 V2.00	0	25. siRNA-IMPa4-10 PSPC1-A488 DAPI IMPa4-A546_al_TileScan_001 (Stage 38 of 49)	00-ySfcCdpzbNLHryzg9mC3bc
0.366497		Cell	0.000	1.000	229	18	siRNA-IMPa4-10 PSPC1-A488 IMPa4-A546 DAPI 8C1-siRNA-IMP-a2-a4 V2.00	0	25. siRNA-IMPa4-10 PSPC1-A488 DAPI IMPa4-A546_al_TileScan_001 (Stage 38 of 49)	00-ySfcCdpzbNLHryzg9mC3bc
2.01109		Cell	0.000	1.000	230	19	siRNA-IMPa4-10 PSPC1-A488 IMPa4-A546 DAPI 8C1-siRNA-IMP-a2-a4 V2.00	0	25. siRNA-IMPa4-10 PSPC1-A488 DAPI IMPa4-A546_al_TileScan_001 (Stage 38 of 49)	00-ySfcCdpzbNLHryzg9mC3bc
0.490698		Cell	0.000	1.000	231	20	siRNA-IMPa4-10 PSPC1-A488 IMPa4-A546 DAPI 8C1-siRNA-IMP-a2-a4 V2.00	0	25. siRNA-IMPa4-10 PSPC1-A488 DAPI IMPa4-A546_al_TileScan_001 (Stage 38 of 49)	00-ySfcCdpzbNLHryzg9mC3bc
0.441776		Cell	0.000	1.000	232	21	siRNA-IMPa4-10 PSPC1-A488 IMPa4-A546 DAPI 8C1-siRNA-IMP-a2-a4 V2.00	0	25. siRNA-IMPa4-10 PSPC1-A488 DAPI IMPa4-A546_al_TileScan_001 (Stage 38 of 49)	00-ySfcCdpzbNLHryzg9mC3bc
0		Cell	0.000	1.000	233	22	siRNA-IMPa4-10 PSPC1-A488 IMPa4-A546 DAPI 8C1-siRNA-IMP-a2-a4 V2.00	0	25. siRNA-IMPa4-10 PSPC1-A488 DAPI IMPa4-A546_al_TileScan_001 (Stage 38 of 49)	00-ySfcCdpzbNLHryzg9mC3bc
0		Cell	0.000	1.000	234	0	siRNA-IMPa4-10 PSPC1-A488 IMPa4-A546 DAPI 8C1-siRNA-IMP-a2-a4 V2.00	0	25. siRNA-IMPa4-10 PSPC1-A488 DAPI IMPa4-A546_am_TileScan_001 (Stage 39 of 49)	00-J6TqTJYs8jHyutA3QSqerg
0.195491		Cell	0.000	1.000	235	1	siRNA-IMPa4-10 PSPC1-A488 IMPa4-A546 DAPI 8C1-siRNA-IMP-a2-a4 V2.00	0	25. siRNA-IMPa4-10 PSPC1-A488 DAPI IMPa4-A546_am_TileScan_001 (Stage 39 of 49)	00-J6TqTJYs8jHyutA3QSqerg
0		Cell	0.000	1.000	236	2	siRNA-IMPa4-10 PSPC1-A488 IMPa4-A546 DAPI 8C1-siRNA-IMP-a2-a4 V2.00	0	25. siRNA-IMPa4-10 PSPC1-A488 DAPI IMPa4-A546_am_TileScan_001 (Stage 39 of 49)	00-J6TqTJYs8jHyutA3QSqerg
0.359691		Cell	0.000	1.000	237	3	siRNA-IMPa4-10 PSPC1-A488 IMPa4-A546 DAPI 8C1-siRNA-IMP-a2-a4 V2.00	0	25. siRNA-IMPa4-10 PSPC1-A488 DAPI IMPa4-A546_am_TileScan_001 (Stage 39 of 49)	00-J6TqTJYs8jHyutA3QSqerg
0.446468		Cell	0.000	1.000	238	4	siRNA-IMPa4-10 PSPC1-A488 IMPa4-A546 DAPI 8C1-siRNA-IMP-a2-a4 V2.00	0	25. siRNA-IMPa4-10 PSPC1-A488 DAPI IMPa4-A546_am_TileScan_001 (Stage 39 of 49)	00-J6TqTJYs8jHyutA3QSqerg
1.22254		Cell	0.000	1.000	239	5	siRNA-IMPa4-10 PSPC1-A488 IMPa4-A546 DAPI 8C1-siRNA-IMP-a2-a4 V2.00	0	25. siRNA-IMPa4-10 PSPC1-A488 DAPI IMPa4-A546_am_TileScan_001 (Stage 39 of 49)	00-J6TqTJYs8jHyutA3QSqerg
0.237381		Cell	0.000	1.000	240	6	siRNA-IMPa4-10 PSPC1-A488 IMPa4-A546 DAPI 8C1-siRNA-IMP-a2-a4 V2.00	0	25. siRNA-IMPa4-10 PSPC1-A488 DAPI IMPa4-A546_am_TileScan_001 (Stage 39 of 49)	00-J6TqTJYs8jHyutA3QSqerg
0.298584		Cell	0.000	1.000	241	7	siRNA-IMPa4-10 PSPC1-A488 IMPa4-A546 DAPI 8C1-siRNA-IMP-a2-a4 V2.00	0	25. siRNA-IMPa4-10 PSPC1-A488 DAPI IMPa4-A546_am_TileScan_001 (Stage 39 of 49)	00-J6TqTJYs8jHyutA3QSqerg
0.243207		Cell	0.000	1.000	242	8	siRNA-IMPa4-10 PSPC1-A488 IMPa4-A546 DAPI 8C1-siRNA-IMP-a2-a4 V2.00	0	25. siRNA-IMPa4-10 PSPC1-A488 DAPI IMPa4-A546_am_TileScan_001 (Stage 39 of 49)	00-J6TqTJYs8jHyutA3QSqerg
0		Cell	0.000	1.000	243	9	siRNA-IMPa4-10 PSPC1-A488 IMPa4-A546 DAPI 8C1-siRNA-IMP-a2-a4 V2.00	0	25. siRNA-IMPa4-10 PSPC1-A488 DAPI IMPa4-A546_am_TileScan_001 (Stage 39 of 49)	00-J6TqTJYs8jHyutA3QSqerg
0		Cell	0.000	1.000	244	10	siRNA-IMPa4-10 PSPC1-A488 IMPa4-A546 DAPI 8C1-siRNA-IMP-a2-a4 V2.00	0	25. siRNA-IMPa4-10 PSPC1-A488 DAPI IMPa4-A546_am_TileScan_001 (Stage 39 of 49)	00-J6TqTJYs8jHyutA3QSqerg
0.451325		Cell	0.000	1.000	245	11	siRNA-IMPa4-10 PSPC1-A488 IMPa4-A546 DAPI 8C1-siRNA-IMP-a2-a4 V2.00	0	25. siRNA-IMPa4-10 PSPC1-A488 DAPI IMPa4-A546_am_TileScan_001 (Stage 39 of 49)	00-J6TqTJYs8jHyutA3QSqerg
0.583179		Cell	0.000	1.000	246	12	siRNA-IMPa4-10 PSPC1-A488 IMPa4-A546 DAPI 8C1-siRNA-IMP-a2-a4 V2.00	0	25. siRNA-IMPa4-10 PSPC1-A488 DAPI IMPa4-A546_am_TileScan_001 (Stage 39 of 49)	00-J6TqTJYs8jHyutA3QSqerg
0.549358		Cell	0.000	1.000	247	13	siRNA-IMPa4-10 PSPC1-A488 IMPa4-A546 DAPI 8C1-siRNA-IMP-a2-a4 V2.00	0	25. siRNA-IMPa4-10 PSPC1-A488 DAPI IMPa4-A546_am_TileScan_001 (Stage 39 of 49)	00-J6TqTJYs8jHyutA3QSqerg
0.463501		Cell	0.000	1.000	248	14	siRNA-IMPa4-10 PSPC1-A488 IMPa4-A546 DAPI 8C1-siRNA-IMP-a2-a4 V2.00	0	25. siRNA-IMPa4-10 PSPC1-A488 DAPI IMPa4-A546_am_TileScan_001 (Stage 39 of 49)	00-J6TqTJYs8jHyutA3QSqerg
0.882363		Cell	0.000	1.000	249	15	siRNA-IMPa4-10 PSPC1-A488 IMPa4-A546 DAPI 8C1-siRNA-IMP-a2-a4 V2.00	0	25. siRNA-IMPa4-10 PSPC1-A488 DAPI IMPa4-A546_am_TileScan_001 (Stage 39 of 49)	00-J6TqTJYs8jHyutA3QSqerg
0.198084		Cell	0.000	1.000	250	16	siRNA-IMPa4-10 PSPC1-A488 IMPa4-A546 DAPI 8C1-siRNA-IMP-a2-a4 V2.00	0	25. siRNA-IMPa4-10 PSPC1-A488 DAPI IMPa4-A546_am_TileScan_001 (Stage 39 of 49)	00-J6TqTJYs8jHyutA3QSqerg
0.311205		Cell	0.000	1.000	251	17	siRNA-IMPa4-10 PSPC1-A488 IMPa4-A546 DAPI 8C1-siRNA-IMP-a2-a4 V2.00	0	25. siRNA-IMPa4-10 PSPC1-A488 DAPI IMPa4-A546_am_TileScan_001 (Stage 39 of 49)	00-J6TqTJYs8jHyutA3QSqerg
0.260014		Cell	0.000	1.000	252	18	siRNA-IMPa4-10 PSPC1-A488 IMPa4-A546 DAPI 8C1-siRNA-IMP-a2-a4 V2.00	0	25. siRNA-IMPa4-10 PSPC1-A488 DAPI IMPa4-A546_am_TileScan_001 (Stage 39 of 49)	00-J6TqTJYs8jHyutA3QSqerg
0.376616		Cell	0.000	1.000	253	19	siRNA-IMPa4-10 PSPC1-A488 IMPa4-A546 DAPI 8C1-siRNA-IMP-a2-a4 V2.00	0	25. siRNA-IMPa4-10 PSPC1-A488 DAPI IMPa4-A546_am_TileScan_001 (Stage 39 of 49)	00-J6TqTJYs8jHyutA3QSqerg
0.290311		Cell	0.000	1.000	254	20	siRNA-IMPa4-10 PSPC1-A488 IMPa4-A546 DAPI 8C1-siRNA-IMP-a2-a4 V2.00	0	25. siRNA-IMPa4-10 PSPC1-A488 DAPI IMPa4-A546_am_TileScan_001 (Stage 39 of 49)	00-J6TqTJYs8jHyutA3QSqerg
0.313863		Cell	0.000	1.000	255	21	siRNA-IMPa4-10 PSPC1-A488 IMPa4-A546 DAPI 8C1-siRNA-IMP-a2-a4 V2.00	0	25. siRNA-IMPa4-10 PSPC1-A488 DAPI IMPa4-A546_am_TileScan_001 (Stage 39 of 49)	00-J6TqTJYs8jHyutA3QSqerg
0		Cell	0.000	1.000	256	0	siRNA-IMPa4-10 PSPC1-A488 IMPa4-A546 DAPI 8C1-siRNA-IMP-a2-a4 V2.00	0	25. siRNA-IMPa4-10 PSPC1-A488 DAPI IMPa4-A546_an_TileScan_001 (Stage 40 of 49)	00-ZnVyKUE5TyUrsA5s7UCh3o
0		Cell	0.000	1.000	257	1	siRNA-IMPa4-10 PSPC1-A488 IMPa4-A546 DAPI 8C1-siRNA-IMP-a2-a4 V2.00	0	25. siRNA-IMPa4-10 PSPC1-A488 DAPI IMPa4-A546_an_TileScan_001 (Stage 40 of 49)	00-ZnVyKUE5TyUrsA5s7UCh3o
0		Cell	0.000	1.000	258	2	siRNA-IMPa4-10 PSPC1-A488 IMPa4-A546 DAPI 8C1-siRNA-IMP-a2-a4 V2.00	0	25. siRNA-IMPa4-10 PSPC1-A488 DAPI IMPa4-A546_an_TileScan_001 (Stage 40 of 49)	00-ZnVyKUE5TyUrsA5s7UCh3o
0.151075		Cell	0.000	1.000	259	3	siRNA-IMPa4-10 PSPC1-A488 IMPa4-A546 DAPI 8C1-siRNA-IMP-a2-a4 V2.00	0	25. siRNA-IMPa4-10 PSPC1-A488 DAPI IMPa4-A546_an_TileScan_001 (Stage 40 of 49)	00-ZnVyKUE5TyUrsA5s7UCh3o
0.221056		Cell	0.000	1.000	260	4	siRNA-IMPa4-10 PSPC1-A488 IMPa4-A546 DAPI 8C1-siRNA-IMP-a2-a4 V2.00	0	25. siRNA-IMPa4-10 PSPC1-A488 DAPI IMPa4-A546_an_TileScan_001 (Stage 40 of 49)	00-ZnVyKUE5TyUrsA5s7UCh3o
0.213507		Cell	0.000	1.000	261	5	siRNA-IMPa4-10 PSPC1-A488 IMPa4-A546 DAPI 8C1-siRNA-IMP-a2-a4 V2.00	0	25. siRNA-IMPa4-10 PSPC1-A488 DAPI IMPa4-A546_an_TileScan_001 (Stage 40 of 49)	00-ZnVyKUE5TyUrsA5s7UCh3o
0.193424		Cell	0.000	1.000	262	6	siRNA-IMPa4-10 PSPC1-A488 IMPa4-A546 DAPI 8C1-siRNA-IMP-a2-a4 V2.00	0	25. siRNA-IMPa4-10 PSPC1-A488 DAPI IMPa4-A546_an_TileScan_001 (Stage 40 of 49)	00-ZnVyKUE5TyUrsA5s7UCh3o
0.528205		Cell	0.000	1.000	263	7	siRNA-IMPa4-10 PSPC1-A488 IMPa4-A546 DAPI 8C1-siRNA-IMP-a2-a4 V2.00	0	25. siRNA-IMPa4-10 PSPC1-A488 DAPI IMPa4-A546_an_TileScan_001 (Stage 40 of 49)	00-ZnVyKUE5TyUrsA5s7UCh3o
0.369123		Cell	0.000	1.000	264	8	siRNA-IMPa4-10 PSPC1-A488 IMPa4-A546 DAPI 8C1-siRNA-IMP-a2-a4 V2.00	0	25. siRNA-IMPa4-10 PSPC1-A488 DAPI IMPa4-A546_an_TileScan_001 (Stage 40 of 49)	00-ZnVyKUE5TyUrsA5s7UCh3o
-1		Cell	0.000	1.000	265	9	siRNA-IMPa4-10 PSPC1-A488 IMPa4-A546 DAPI 8C1-siRNA-IMP-a2-a4 V2.00	0	25. siRNA-IMPa4-10 PSPC1-A488 DAPI IMPa4-A546_an_TileScan_001 (Stage 40 of 49)	00-ZnVyKUE5TyUrsA5s7UCh3o
0		Cell	0.000	1.000	266	10	siRNA-IMPa4-10 PSPC1-A488 IMPa4-A546 DAPI 8C1-siRNA-IMP-a2-a4 V2.00	0	25. siRNA-IMPa4-10 PSPC1-A488 DAPI IMPa4-A546_an_TileScan_001 (Stage 40 of 49)	00-ZnVyKUE5TyUrsA5s7UCh3o
0.200781		Cell	0.000	1.000	267	11	siRNA-IMPa4-10 PSPC1-A488 IMPa4-A546 DAPI 8C1-siRNA-IMP-a2-a4 V2.00	0	25. siRNA-IMPa4-10 PSPC1-A488 DAPI IMPa4-A546_an_TileScan_001 (Stage 40 of 49)	00-ZnVyKUE5TyUrsA5s7UCh3o
0		Cell	0.000	1.000	268	12	siRNA-IMPa4-10 PSPC1-A488 IMPa4-A546 DAPI 8C1-siRNA-IMP-a2-a4 V2.00	0	25. siRNA-IMPa4-10 PSPC1-A488 DAPI IMPa4-A546_an_TileScan_001 (Stage 40 of 49)	00-ZnVyKUE5TyUrsA5s7UCh3o
0.840999		Cell	0.000	1.000	269	13	siRNA-IMPa4-10 PSPC1-A488 IMPa4-A546 DAPI 8C1-siRNA-IMP-a2-a4 V2.00	0	25. siRNA-IMPa4-10 PSPC1-A488 DAPI IMPa4-A546_an_TileScan_001 (Stage 40 of 49)	00-ZnVyKUE5TyUrsA5s7UCh3o
0.296942		Cell	0.000	1.000	270	14	siRNA-IMPa4-10 PSPC1-A488 IMPa4-A546 DAPI 8C1-siRNA-IMP-a2-a4 V2.00	0	25. siRNA-IMPa4-10 PSPC1-A488 DAPI IMPa4-A546_an_TileScan_001 (Stage 40 of 49)	00-ZnVyKUE5TyUrsA5s7UCh3o
0.693552		Cell	0.000	1.000	271	15	siRNA-IMPa4-10 PSPC1-A488 IMPa4-A546 DAPI 8C1-siRNA-IMP-a2-a4 V2.00	0	25. siRNA-IMPa4-10 PSPC1-A488 DAPI IMPa4-A546_an_TileScan_001 (Stage 40 of 49)	00-ZnVyKUE5TyUrsA5s7UCh3o
0.478557		Cell	0.000	1.000	272	0	siRNA-IMPa4-10 PSPC1-A488 IMPa4-A546 DAPI 8C1-siRNA-IMP-a2-a4 V2.00	0	25. siRNA-IMPa4-10 PSPC1-A488 DAPI IMPa4-A546_ao_TileScan_001 (Stage 41 of 49)	00-4LMiViU8wCUFjPFDrgzvKY
0.246321		Cell	0.000	1.000	273	1	siRNA-IMPa4-10 PSPC1-A488 IMPa4-A546 DAPI 8C1-siRNA-IMP-a2-a4 V2.00	0	25. siRNA-IMPa4-10 PSPC1-A488 DAPI IMPa4-A546_ao_TileScan_001 (Stage 41 of 49)	00-4LMiViU8wCUFjPFDrgzvKY
0.559318		Cell	0.000	1.000	274	2	siRNA-IMPa4-10 PSPC1-A488 IMPa4-A546 DAPI 8C1-siRNA-IMP-a2-a4 V2.00	0	25. siRNA-IMPa4-10 PSPC1-A488 DAPI IMPa4-A546_ao_TileScan_001 (Stage 41 of 49)	00-4LMiViU8wCUFjPFDrgzvKY
0.607508		Cell	0.000	1.000	275	3	siRNA-IMPa4-10 PSPC1-A488 IMPa4-A546 DAPI 8C1-siRNA-IMP-a2-a4 V2.00	0	25. siRNA-IMPa4-10 PSPC1-A488 DAPI IMPa4-A546_ao_TileScan_001 (Stage 41 of 49)	00-4LMiViU8wCUFjPFDrgzvKY
0.310769		Cell	0.000	1.000	276	4	siRNA-IMPa4-10 PSPC1-A488 IMPa4-A546 DAPI 8C1-siRNA-IMP-a2-a4 V2.00	0	25. siRNA-IMPa4-10 PSPC1-A488 DAPI IMPa4-A546_ao_TileScan_001 (Stage 41 of 49)	00-4LMiViU8wCUFjPFDrgzvKY
0.724593		Cell	0.000	1.000	277	5	siRNA-IMPa4-10 PSPC1-A488 IMPa4-A546 DAPI 8C1-siRNA-IMP-a2-a4 V2.00	0	25. siRNA-IMPa4-10 PSPC1-A488 DAPI IMPa4-A546_ao_TileScan_001 (Stage 41 of 49)	00-4LMiViU8wCUFjPFDrgzvKY
0.26011		Cell	0.000	1.000	278	6	siRNA-IMPa4-10 PSPC1-A488 IMPa4-A546 DAPI 8C1-siRNA-IMP-a2-a4 V2.00	0	25. siRNA-IMPa4-10 PSPC1-A488 DAPI IMPa4-A546_ao_TileScan_001 (Stage 41 of 49)	00-4LMiViU8wCUFjPFDrgzvKY
0		Cell	0.000	1.000	279	0	siRNA-IMPa4-10 PSPC1-A488 IMPa4-A546 DAPI 8C1-siRNA-IMP-a2-a4 V2.00	0	25. siRNA-IMPa4-10 PSPC1-A488 DAPI IMPa4-A546_ap_TileScan_001 (Stage 42 of 49)	00-jXW6HNo3vt5Hz5o8VX9LDU
0.785249		Cell	0.000	1.000	280	1	siRNA-IMPa4-10 PSPC1-A488 IMPa4-A546 DAPI 8C1-siRNA-IMP-a2-a4 V2.00	0	25. siRNA-IMPa4-10 PSPC1-A488 DAPI IMPa4-A546_ap_TileScan_001 (Stage 42 of 49)	00-jXW6HNo3vt5Hz5o8VX9LDU
0		Cell	0.000	1.000	281	2	siRNA-IMPa4-10 PSPC1-A488 IMPa4-A546 DAPI 8C1-siRNA-IMP-a2-a4 V2.00	0	25. siRNA-IMPa4-10 PSPC1-A488 DAPI IMPa4-A546_ap_TileScan_001 (Stage 42 of 49)	00-jXW6HNo3vt5Hz5o8VX9LDU
0.345854		Cell	0.000	1.000	282	0	siRNA-IMPa4-10 PSPC1-A488 IMPa4-A546 DAPI 8C1-siRNA-IMP-a2-a4 V2.00	0	25. siRNA-IMPa4-10 PSPC1-A488 DAPI IMPa4-A546_aq_TileScan_001 (Stage 43 of 49)	00-G79GaSdS5AwKFRkjvDXaKH
0.684035		Cell	0.000	1.000	283	1	siRNA-IMPa4-10 PSPC1-A488 IMPa4-A546 DAPI 8C1-siRNA-IMP-a2-a4 V2.00	0	25. siRNA-IMPa4-10 PSPC1-A488 DAPI IMPa4-A546_aq_TileScan_001 (Stage 43 of 49)	00-G79GaSdS5AwKFRkjvDXaKH
0.368985		Cell	0.000	1.000	284	2	siRNA-IMPa4-10 PSPC1-A488 IMPa4-A546 DAPI 8C1-siRNA-IMP-a2-a4 V2.00	0	25. siRNA-IMPa4-10 PSPC1-A488 DAPI IMPa4-A546_aq_TileScan_001 (Stage 43 of 49)	00-G79GaSdS5AwKFRkjvDXaKH
0.381964		Cell	0.000	1.000	285	3	siRNA-IMPa4-10 PSPC1-A488 IMPa4-A546 DAPI 8C1-siRNA-IMP-a2-a4 V2.00	0	25. siRNA-IMPa4-10 PSPC1-A488 DAPI IMPa4-A546_aq_TileScan_001 (Stage 43 of 49)	00-G79GaSdS5AwKFRkjvDXaKH
0		Cell	0.000	1.000	286	4	siRNA-IMPa4-10 PSPC1-A488 IMPa4-A546 DAPI 8C1-siRNA-IMP-a2-a4 V2.00	0	25. siRNA-IMPa4-10 PSPC1-A488 DAPI IMPa4-A546_aq_TileScan_001 (Stage 43 of 49)	00-G79GaSdS5AwKFRkjvDXaKH
0.254026		Cell	0.000	1.000	287	5	siRNA-IMPa4-10 PSPC1-A488 IMPa4-A546 DAPI 8C1-siRNA-IMP-a2-a4 V2.00	0	25. siRNA-IMPa4-10 PSPC1-A488 DAPI IMPa4-A546_aq_TileScan_001 (Stage 43 of 49)	00-G79GaSdS5AwKFRkjvDXaKH
0.254063		Cell	0.000	1.000	288	6	siRNA-IMPa4-10 PSPC1-A488 IMPa4-A546 DAPI 8C1-siRNA-IMP-a2-a4 V2.00	0	25. siRNA-IMPa4-10 PSPC1-A488 DAPI IMPa4-A546_aq_TileScan_001 (Stage 43 of 49)	00-G79GaSdS5AwKFRkjvDXaKH
0.330798		Cell	0.000	1.000	289	7	siRNA-IMPa4-10 PSPC1-A488 IMPa4-A546 DAPI 8C1-siRNA-IMP-a2-a4 V2.00	0	25. siRNA-IMPa4-10 PSPC1-A488 DAPI IMPa4-A546_aq_TileScan_001 (Stage 43 of 49)	00-G79GaSdS5AwKFRkjvDXaKH
0.395402		Cell	0.000	1.000	290	8	siRNA-IMPa4-10 PSPC1-A488 IMPa4-A546 DAPI 8C1-siRNA-IMP-a2-a4 V2.00	0	25. siRNA-IMPa4-10 PSPC1-A488 DAPI IMPa4-A546_aq_TileScan_001 (Stage 43 of 49)	00-G79GaSdS5AwKFRkjvDXaKH
0.395349		Cell	0.000	1.000	291	9	siRNA-IMPa4-10 PSPC1-A488 IMPa4-A546 DAPI 8C1-siRNA-IMP-a2-a4 V2.00	0	25. siRNA-IMPa4-10 PSPC1-A488 DAPI IMPa4-A546_aq_TileScan_001 (Stage 43 of 49)	00-G79GaSdS5AwKFRkjvDXaKH
0.394646		Cell	0.000	1.000	292	10	siRNA-IMPa4-10 PSPC1-A488 IMPa4-A546 DAPI 8C1-siRNA-IMP-a2-a4 V2.00	0	25. siRNA-IMPa4-10 PSPC1-A488 DAPI IMPa4-A546_aq_TileScan_001 (Stage 43 of 49)	00-G79GaSdS5AwKFRkjvDXaKH
0.381864		Cell	0.000	1.000	293	11	siRNA-IMPa4-10 PSPC1-A488 IMPa4-A546 DAPI 8C1-siRNA-IMP-a2-a4 V2.00	0	25. siRNA-IMPa4-10 PSPC1-A488 DAPI IMPa4-A546_aq_TileScan_001 (Stage 43 of 49)	00-G79GaSdS5AwKFRkjvDXaKH
0		Cell	0.000	1.000	294	12	siRNA-IMPa4-10 PSPC1-A488 IMPa4-A546 DAPI 8C1-siRNA-IMP-a2-a4 V2.00	0	25. siRNA-IMPa4-10 PSPC1-A488 DAPI IMPa4-A546_aq_TileScan_001 (Stage 43 of 49)	00-G79GaSdS5AwKFRkjvDXaKH
0.257884		Cell	0.000	1.000	295	13	siRNA-IMPa4-10 PSPC1-A488 IMPa4-A546 DAPI 8C1-siRNA-IMP-a2-a4 V2.00	0	25. siRNA-IMPa4-10 PSPC1-A488 DAPI IMPa4-A546_aq_TileScan_001 (Stage 43 of 49)	00-G79GaSdS5AwKFRkjvDXaKH
0.416044		Cell	0.000	1.000	296	14	siRNA-IMPa4-10 PSPC1-A488 IMPa4-A546 DAPI 8C1-siRNA-IMP-a2-a4 V2.00	0	25. siRNA-IMPa4-10 PSPC1-A488 DAPI IMPa4-A546_aq_TileScan_001 (Stage 43 of 49)	00-G79GaSdS5AwKFRkjvDXaKH
0.361735		Cell	0.000	1.000	297	15	siRNA-IMPa4-10 PSPC1-A488 IMPa4-A546 DAPI 8C1-siRNA-IMP-a2-a4 V2.00	0	25. siRNA-IMPa4-10 PSPC1-A488 DAPI IMPa4-A546_aq_TileScan_001 (Stage 43 of 49)	00-G79GaSdS5AwKFRkjvDXaKH
0.392467		Cell	0.000	1.000	298	16	siRNA-IMPa4-10 PSPC1-A488 IMPa4-A546 DAPI 8C1-siRNA-IMP-a2-a4 V2.00	0	25. siRNA-IMPa4-10 PSPC1-A488 DAPI IMPa4-A546_aq_TileScan_001 (Stage 43 of 49)	00-G79GaSdS5AwKFRkjvDXaKH
0.336666		Cell	0.000	1.000	299	17	siRNA-IMPa4-10 PSPC1-A488 IMPa4-A546 DAPI 8C1-siRNA-IMP-a2-a4 V2.00	0	25. siRNA-IMPa4-10 PSPC1-A488 DAPI IMPa4-A546_aq_TileScan_001 (Stage 43 of 49)	00-G79GaSdS5AwKFRkjvDXaKH
0		Cell	0.000	1.000	300	0	siRNA-IMPa4-10 PSPC1-A488 IMPa4-A546 DAPI 8C1-siRNA-IMP-a2-a4 V2.00	0	25. siRNA-IMPa4-10 PSPC1-A488 DAPI IMPa4-A546_ar_TileScan_001 (Stage 44 of 49)	00-63n2QWMB6QAmsDW5dzBA98
0		Cell	0.000	1.000	301	1	siRNA-IMPa4-10 PSPC1-A488 IMPa4-A546 DAPI 8C1-siRNA-IMP-a2-a4 V2.00	0	25. siRNA-IMPa4-10 PSPC1-A488 DAPI IMPa4-A546_ar_TileScan_001 (Stage 44 of 49)	00-63n2QWMB6QAmsDW5dzBA98
0.290468		Cell	0.000	1.000	302	2	siRNA-IMPa4-10 PSPC1-A488 IMPa4-A546 DAPI 8C1-siRNA-IMP-a2-a4 V2.00	0	25. siRNA-IMPa4-10 PSPC1-A488 DAPI IMPa4-A546_ar_TileScan_001 (Stage 44 of 49)	00-63n2QWMB6QAmsDW5dzBA98
0.271864		Cell	0.000	1.000	303	3	siRNA-IMPa4-10 PSPC1-A488 IMPa4-A546 DAPI 8C1-siRNA-IMP-a2-a4 V2.00	0	25. siRNA-IMPa4-10 PSPC1-A488 DAPI IMPa4-A546_ar_TileScan_001 (Stage 44 of 49)	00-63n2QWMB6QAmsDW5dzBA98
0		Cell	0.000	1.000	304	4	siRNA-IMPa4-10 PSPC1-A488 IMPa4-A546 DAPI 8C1-siRNA-IMP-a2-a4 V2.00	0	25. siRNA-IMPa4-10 PSPC1-A488 DAPI IMPa4-A546_ar_TileScan_001 (Stage 44 of 49)	00-63n2QWMB6QAmsDW5dzBA98
0		Cell	0.000	1.000	305	5	siRNA-IMPa4-10 PSPC1-A488 IMPa4-A546 DAPI 8C1-siRNA-IMP-a2-a4 V2.00	0	25. siRNA-IMPa4-10 PSPC1-A488 DAPI IMPa4-A546_ar_TileScan_001 (Stage 44 of 49)	00-63n2QWMB6QAmsDW5dzBA98
0.310397		Cell	0.000	1.000	306	6	siRNA-IMPa4-10 PSPC1-A488 IMPa4-A546 DAPI 8C1-siRNA-IMP-a2-a4 V2.00	0	25. siRNA-IMPa4-10 PSPC1-A488 DAPI IMPa4-A546_ar_TileScan_001 (Stage 44 of 49)	00-63n2QWMB6QAmsDW5dzBA98
0.452668		Cell	0.000	1.000	307	7	siRNA-IMPa4-10 PSPC1-A488 IMPa4-A546 DAPI 8C1-siRNA-IMP-a2-a4 V2.00	0	25. siRNA-IMPa4-10 PSPC1-A488 DAPI IMPa4-A546_ar_TileScan_001 (Stage 44 of 49)	00-63n2QWMB6QAmsDW5dzBA98
0.232413		Cell	0.000	1.000	308	8	siRNA-IMPa4-10 PSPC1-A488 IMPa4-A546 DAPI 8C1-siRNA-IMP-a2-a4 V2.00	0	25. siRNA-IMPa4-10 PSPC1-A488 DAPI IMPa4-A546_ar_TileScan_001 (Stage 44 of 49)	00-63n2QWMB6QAmsDW5dzBA98
0.477339		Cell	0.000	1.000	309	9	siRNA-IMPa4-10 PSPC1-A488 IMPa4-A546 DAPI 8C1-siRNA-IMP-a2-a4 V2.00	0	25. siRNA-IMPa4-10 PSPC1-A488 DAPI IMPa4-A546_ar_TileScan_001 (Stage 44 of 49)	00-63n2QWMB6QAmsDW5dzBA98
1.06295		Cell	0.000	1.000	310	10	siRNA-IMPa4-10 PSPC1-A488 IMPa4-A546 DAPI 8C1-siRNA-IMP-a2-a4 V2.00	0	25. siRNA-IMPa4-10 PSPC1-A488 DAPI IMPa4-A546_ar_TileScan_001 (Stage 44 of 49)	00-63n2QWMB6QAmsDW5dzBA98
0.297304		Cell	0.000	1.000	311	11	siRNA-IMPa4-10 PSPC1-A488 IMPa4-A546 DAPI 8C1-siRNA-IMP-a2-a4 V2.00	0	25. siRNA-IMPa4-10 PSPC1-A488 DAPI IMPa4-A546_ar_TileScan_001 (Stage 44 of 49)	00-63n2QWMB6QAmsDW5dzBA98
0.53656		Cell	0.000	1.000	312	12	siRNA-IMPa4-10 PSPC1-A488 IMPa4-A546 DAPI 8C1-siRNA-IMP-a2-a4 V2.00	0	25. siRNA-IMPa4-10 PSPC1-A488 DAPI IMPa4-A546_ar_TileScan_001 (Stage 44 of 49)	00-63n2QWMB6QAmsDW5dzBA98
0.272212		Cell	0.000	1.000	313	13	siRNA-IMPa4-10 PSPC1-A488 IMPa4-A546 DAPI 8C1-siRNA-IMP-a2-a4 V2.00	0	25. siRNA-IMPa4-10 PSPC1-A488 DAPI IMPa4-A546_ar_TileScan_001 (Stage 44 of 49)	00-63n2QWMB6QAmsDW5dzBA98
0.334223		Cell	0.000	1.000	314	14	siRNA-IMPa4-10 PSPC1-A488 IMPa4-A546 DAPI 8C1-siRNA-IMP-a2-a4 V2.00	0	25. siRNA-IMPa4-10 PSPC1-A488 DAPI IMPa4-A546_ar_TileScan_001 (Stage 44 of 49)	00-63n2QWMB6QAmsDW5dzBA98
0		Cell	0.000	1.000	315	15	siRNA-IMPa4-10 PSPC1-A488 IMPa4-A546 DAPI 8C1-siRNA-IMP-a2-a4 V2.00	0	25. siRNA-IMPa4-10 PSPC1-A488 DAPI IMPa4-A546_ar_TileScan_001 (Stage 44 of 49)	00-63n2QWMB6QAmsDW5dzBA98
0.38006		Cell	0.000	1.000	316	16	siRNA-IMPa4-10 PSPC1-A488 IMPa4-A546 DAPI 8C1-siRNA-IMP-a2-a4 V2.00	0	25. siRNA-IMPa4-10 PSPC1-A488 DAPI IMPa4-A546_ar_TileScan_001 (Stage 44 of 49)	00-63n2QWMB6QAmsDW5dzBA98
0		Cell	0.000	1.000	317	17	siRNA-IMPa4-10 PSPC1-A488 IMPa4-A546 DAPI 8C1-siRNA-IMP-a2-a4 V2.00	0	25. siRNA-IMPa4-10 PSPC1-A488 DAPI IMPa4-A546_ar_TileScan_001 (Stage 44 of 49)	00-63n2QWMB6QAmsDW5dzBA98
0.4069		Cell	0.000	1.000	318	18	siRNA-IMPa4-10 PSPC1-A488 IMPa4-A546 DAPI 8C1-siRNA-IMP-a2-a4 V2.00	0	25. siRNA-IMPa4-10 PSPC1-A488 DAPI IMPa4-A546_ar_TileScan_001 (Stage 44 of 49)	00-63n2QWMB6QAmsDW5dzBA98
0.1985		Cell	0.000	1.000	319	19	siRNA-IMPa4-10 PSPC1-A488 IMPa4-A546 DAPI 8C1-siRNA-IMP-a2-a4 V2.00	0	25. siRNA-IMPa4-10 PSPC1-A488 DAPI IMPa4-A546_ar_TileScan_001 (Stage 44 of 49)	00-63n2QWMB6QAmsDW5dzBA98
0.280149		Cell	0.000	1.000	320	20	siRNA-IMPa4-10 PSPC1-A488 IMPa4-A546 DAPI 8C1-siRNA-IMP-a2-a4 V2.00	0	25. siRNA-IMPa4-10 PSPC1-A488 DAPI IMPa4-A546_ar_TileScan_001 (Stage 44 of 49)	00-63n2QWMB6QAmsDW5dzBA98
0.55568		Cell	0.000	1.000	321	21	siRNA-IMPa4-10 PSPC1-A488 IMPa4-A546 DAPI 8C1-siRNA-IMP-a2-a4 V2.00	0	25. siRNA-IMPa4-10 PSPC1-A488 DAPI IMPa4-A546_ar_TileScan_001 (Stage 44 of 49)	00-63n2QWMB6QAmsDW5dzBA98
0		Cell	0.000	1.000	322	0	siRNA-IMPa4-10 PSPC1-A488 IMPa4-A546 DAPI 8C1-siRNA-IMP-a2-a4 V2.00	0	25. siRNA-IMPa4-10 PSPC1-A488 DAPI IMPa4-A546_as_TileScan_001 (Stage 45 of 49)	00-zn96HhJwPySbexSbN3K8UD
0		Cell	0.000	1.000	323	1	siRNA-IMPa4-10 PSPC1-A488 IMPa4-A546 DAPI 8C1-siRNA-IMP-a2-a4 V2.00	0	25. siRNA-IMPa4-10 PSPC1-A488 DAPI IMPa4-A546_as_TileScan_001 (Stage 45 of 49)	00-zn96HhJwPySbexSbN3K8UD
0.353584		Cell	0.000	1.000	324	2	siRNA-IMPa4-10 PSPC1-A488 IMPa4-A546 DAPI 8C1-siRNA-IMP-a2-a4 V2.00	0	25. siRNA-IMPa4-10 PSPC1-A488 DAPI IMPa4-A546_as_TileScan_001 (Stage 45 of 49)	00-zn96HhJwPySbexSbN3K8UD
0		Cell	0.000	1.000	325	3	siRNA-IMPa4-10 PSPC1-A488 IMPa4-A546 DAPI 8C1-siRNA-IMP-a2-a4 V2.00	0	25. siRNA-IMPa4-10 PSPC1-A488 DAPI IMPa4-A546_as_TileScan_001 (Stage 45 of 49)	00-zn96HhJwPySbexSbN3K8UD
0.323441		Cell	0.000	1.000	326	4	siRNA-IMPa4-10 PSPC1-A488 IMPa4-A546 DAPI 8C1-siRNA-IMP-a2-a4 V2.00	0	25. siRNA-IMPa4-10 PSPC1-A488 DAPI IMPa4-A546_as_TileScan_001 (Stage 45 of 49)	00-zn96HhJwPySbexSbN3K8UD
0.20888		Cell	0.000	1.000	327	5	siRNA-IMPa4-10 PSPC1-A488 IMPa4-A546 DAPI 8C1-siRNA-IMP-a2-a4 V2.00	0	25. siRNA-IMPa4-10 PSPC1-A488 DAPI IMPa4-A546_as_TileScan_001 (Stage 45 of 49)	00-zn96HhJwPySbexSbN3K8UD
0		Cell	0.000	1.000	328	6	siRNA-IMPa4-10 PSPC1-A488 IMPa4-A546 DAPI 8C1-siRNA-IMP-a2-a4 V2.00	0	25. siRNA-IMPa4-10 PSPC1-A488 DAPI IMPa4-A546_as_TileScan_001 (Stage 45 of 49)	00-zn96HhJwPySbexSbN3K8UD
0.301667		Cell	0.000	1.000	329	7	siRNA-IMPa4-10 PSPC1-A488 IMPa4-A546 DAPI 8C1-siRNA-IMP-a2-a4 V2.00	0	25. siRNA-IMPa4-10 PSPC1-A488 DAPI IMPa4-A546_as_TileScan_001 (Stage 45 of 49)	00-zn96HhJwPySbexSbN3K8UD
0.4941		Cell	0.000	1.000	330	8	siRNA-IMPa4-10 PSPC1-A488 IMPa4-A546 DAPI 8C1-siRNA-IMP-a2-a4 V2.00	0	25. siRNA-IMPa4-10 PSPC1-A488 DAPI IMPa4-A546_as_TileScan_001 (Stage 45 of 49)	00-zn96HhJwPySbexSbN3K8UD
0.36204		Cell	0.000	1.000	331	9	siRNA-IMPa4-10 PSPC1-A488 IMPa4-A546 DAPI 8C1-siRNA-IMP-a2-a4 V2.00	0	25. siRNA-IMPa4-10 PSPC1-A488 DAPI IMPa4-A546_as_TileScan_001 (Stage 45 of 49)	00-zn96HhJwPySbexSbN3K8UD
0.627274		Cell	0.000	1.000	332	10	siRNA-IMPa4-10 PSPC1-A488 IMPa4-A546 DAPI 8C1-siRNA-IMP-a2-a4 V2.00	0	25. siRNA-IMPa4-10 PSPC1-A488 DAPI IMPa4-A546_as_TileScan_001 (Stage 45 of 49)	00-zn96HhJwPySbexSbN3K8UD
0.220862		Cell	0.000	1.000	333	11	siRNA-IMPa4-10 PSPC1-A488 IMPa4-A546 DAPI 8C1-siRNA-IMP-a2-a4 V2.00	0	25. siRNA-IMPa4-10 PSPC1-A488 DAPI IMPa4-A546_as_TileScan_001 (Stage 45 of 49)	00-zn96HhJwPySbexSbN3K8UD
0.471773		Cell	0.000	1.000	334	12	siRNA-IMPa4-10 PSPC1-A488 IMPa4-A546 DAPI 8C1-siRNA-IMP-a2-a4 V2.00	0	25. siRNA-IMPa4-10 PSPC1-A488 DAPI IMPa4-A546_as_TileScan_001 (Stage 45 of 49)	00-zn96HhJwPySbexSbN3K8UD
0.503104		Cell	0.000	1.000	335	13	siRNA-IMPa4-10 PSPC1-A488 IMPa4-A546 DAPI 8C1-siRNA-IMP-a2-a4 V2.00	0	25. siRNA-IMPa4-10 PSPC1-A488 DAPI IMPa4-A546_as_TileScan_001 (Stage 45 of 49)	00-zn96HhJwPySbexSbN3K8UD
0.421151		Cell	0.000	1.000	336	14	siRNA-IMPa4-10 PSPC1-A488 IMPa4-A546 DAPI 8C1-siRNA-IMP-a2-a4 V2.00	0	25. siRNA-IMPa4-10 PSPC1-A488 DAPI IMPa4-A546_as_TileScan_001 (Stage 45 of 49)	00-zn96HhJwPySbexSbN3K8UD
0.416708		Cell	0.000	1.000	337	15	siRNA-IMPa4-10 PSPC1-A488 IMPa4-A546 DAPI 8C1-siRNA-IMP-a2-a4 V2.00	0	25. siRNA-IMPa4-10 PSPC1-A488 DAPI IMPa4-A546_as_TileScan_001 (Stage 45 of 49)	00-zn96HhJwPySbexSbN3K8UD
0.799214		Cell	0.000	1.000	338	16	siRNA-IMPa4-10 PSPC1-A488 IMPa4-A546 DAPI 8C1-siRNA-IMP-a2-a4 V2.00	0	25. siRNA-IMPa4-10 PSPC1-A488 DAPI IMPa4-A546_as_TileScan_001 (Stage 45 of 49)	00-zn96HhJwPySbexSbN3K8UD
0.290311		Cell	0.000	1.000	339	17	siRNA-IMPa4-10 PSPC1-A488 IMPa4-A546 DAPI 8C1-siRNA-IMP-a2-a4 V2.00	0	25. siRNA-IMPa4-10 PSPC1-A488 DAPI IMPa4-A546_as_TileScan_001 (Stage 45 of 49)	00-zn96HhJwPySbexSbN3K8UD
0.300152		Cell	0.000	1.000	340	18	siRNA-IMPa4-10 PSPC1-A488 IMPa4-A546 DAPI 8C1-siRNA-IMP-a2-a4 V2.00	0	25. siRNA-IMPa4-10 PSPC1-A488 DAPI IMPa4-A546_as_TileScan_001 (Stage 45 of 49)	00-zn96HhJwPySbexSbN3K8UD
0		Cell	0.000	1.000	341	19	siRNA-IMPa4-10 PSPC1-A488 IMPa4-A546 DAPI 8C1-siRNA-IMP-a2-a4 V2.00	0	25. siRNA-IMPa4-10 PSPC1-A488 DAPI IMPa4-A546_as_TileScan_001 (Stage 45 of 49)	00-zn96HhJwPySbexSbN3K8UD
0.334903		Cell	0.000	1.000	342	20	siRNA-IMPa4-10 PSPC1-A488 IMPa4-A546 DAPI 8C1-siRNA-IMP-a2-a4 V2.00	0	25. siRNA-IMPa4-10 PSPC1-A488 DAPI IMPa4-A546_as_TileScan_001 (Stage 45 of 49)	00-zn96HhJwPySbexSbN3K8UD
0.358325		Cell	0.000	1.000	343	21	siRNA-IMPa4-10 PSPC1-A488 IMPa4-A546 DAPI 8C1-siRNA-IMP-a2-a4 V2.00	0	25. siRNA-IMPa4-10 PSPC1-A488 DAPI IMPa4-A546_as_TileScan_001 (Stage 45 of 49)	00-zn96HhJwPySbexSbN3K8UD
0.283976		Cell	0.000	1.000	344	22	siRNA-IMPa4-10 PSPC1-A488 IMPa4-A546 DAPI 8C1-siRNA-IMP-a2-a4 V2.00	0	25. siRNA-IMPa4-10 PSPC1-A488 DAPI IMPa4-A546_as_TileScan_001 (Stage 45 of 49)	00-zn96HhJwPySbexSbN3K8UD
0.382709		Cell	0.000	1.000	345	23	siRNA-IMPa4-10 PSPC1-A488 IMPa4-A546 DAPI 8C1-siRNA-IMP-a2-a4 V2.00	0	25. siRNA-IMPa4-10 PSPC1-A488 DAPI IMPa4-A546_as_TileScan_001 (Stage 45 of 49)	00-zn96HhJwPySbexSbN3K8UD
0.532257		Cell	0.000	1.000	346	24	siRNA-IMPa4-10 PSPC1-A488 IMPa4-A546 DAPI 8C1-siRNA-IMP-a2-a4 V2.00	0	25. siRNA-IMPa4-10 PSPC1-A488 DAPI IMPa4-A546_as_TileScan_001 (Stage 45 of 49)	00-zn96HhJwPySbexSbN3K8UD
0.0746321		Cell	0.000	1.000	347	0	siRNA-IMPa4-10 PSPC1-A488 IMPa4-A546 DAPI 8C1-siRNA-IMP-a2-a4 V2.00	0	25. siRNA-IMPa4-10 PSPC1-A488 DAPI IMPa4-A546_at_TileScan_001 (Stage 46 of 49)	00-CLDcH7Mq3BUp57jz7vMQGM
0		Cell	0.000	1.000	348	1	siRNA-IMPa4-10 PSPC1-A488 IMPa4-A546 DAPI 8C1-siRNA-IMP-a2-a4 V2.00	0	25. siRNA-IMPa4-10 PSPC1-A488 DAPI IMPa4-A546_at_TileScan_001 (Stage 46 of 49)	00-CLDcH7Mq3BUp57jz7vMQGM
0.786994		Cell	0.000	1.000	349	2	siRNA-IMPa4-10 PSPC1-A488 IMPa4-A546 DAPI 8C1-siRNA-IMP-a2-a4 V2.00	0	25. siRNA-IMPa4-10 PSPC1-A488 DAPI IMPa4-A546_at_TileScan_001 (Stage 46 of 49)	00-CLDcH7Mq3BUp57jz7vMQGM
0.444346		Cell	0.000	1.000	350	3	siRNA-IMPa4-10 PSPC1-A488 IMPa4-A546 DAPI 8C1-siRNA-IMP-a2-a4 V2.00	0	25. siRNA-IMPa4-10 PSPC1-A488 DAPI IMPa4-A546_at_TileScan_001 (Stage 46 of 49)	00-CLDcH7Mq3BUp57jz7vMQGM
0.443292		Cell	0.000	1.000	351	4	siRNA-IMPa4-10 PSPC1-A488 IMPa4-A546 DAPI 8C1-siRNA-IMP-a2-a4 V2.00	0	25. siRNA-IMPa4-10 PSPC1-A488 DAPI IMPa4-A546_at_TileScan_001 (Stage 46 of 49)	00-CLDcH7Mq3BUp57jz7vMQGM
0.441202		Cell	0.000	1.000	352	5	siRNA-IMPa4-10 PSPC1-A488 IMPa4-A546 DAPI 8C1-siRNA-IMP-a2-a4 V2.00	0	25. siRNA-IMPa4-10 PSPC1-A488 DAPI IMPa4-A546_at_TileScan_001 (Stage 46 of 49)	00-CLDcH7Mq3BUp57jz7vMQGM
0.538697		Cell	0.000	1.000	353	6	siRNA-IMPa4-10 PSPC1-A488 IMPa4-A546 DAPI 8C1-siRNA-IMP-a2-a4 V2.00	0	25. siRNA-IMPa4-10 PSPC1-A488 DAPI IMPa4-A546_at_TileScan_001 (Stage 46 of 49)	00-CLDcH7Mq3BUp57jz7vMQGM
1.3115		Cell	0.000	1.000	354	7	siRNA-IMPa4-10 PSPC1-A488 IMPa4-A546 DAPI 8C1-siRNA-IMP-a2-a4 V2.00	0	25. siRNA-IMPa4-10 PSPC1-A488 DAPI IMPa4-A546_at_TileScan_001 (Stage 46 of 49)	00-CLDcH7Mq3BUp57jz7vMQGM
0.454452		Cell	0.000	1.000	355	8	siRNA-IMPa4-10 PSPC1-A488 IMPa4-A546 DAPI 8C1-siRNA-IMP-a2-a4 V2.00	0	25. siRNA-IMPa4-10 PSPC1-A488 DAPI IMPa4-A546_at_TileScan_001 (Stage 46 of 49)	00-CLDcH7Mq3BUp57jz7vMQGM
0.547962		Cell	0.000	1.000	356	9	siRNA-IMPa4-10 PSPC1-A488 IMPa4-A546 DAPI 8C1-siRNA-IMP-a2-a4 V2.00	0	25. siRNA-IMPa4-10 PSPC1-A488 DAPI IMPa4-A546_at_TileScan_001 (Stage 46 of 49)	00-CLDcH7Mq3BUp57jz7vMQGM
0.374893		Cell	0.000	1.000	357	10	siRNA-IMPa4-10 PSPC1-A488 IMPa4-A546 DAPI 8C1-siRNA-IMP-a2-a4 V2.00	0	25. siRNA-IMPa4-10 PSPC1-A488 DAPI IMPa4-A546_at_TileScan_001 (Stage 46 of 49)	00-CLDcH7Mq3BUp57jz7vMQGM
0.297664		Cell	0.000	1.000	358	11	siRNA-IMPa4-10 PSPC1-A488 IMPa4-A546 DAPI 8C1-siRNA-IMP-a2-a4 V2.00	0	25. siRNA-IMPa4-10 PSPC1-A488 DAPI IMPa4-A546_at_TileScan_001 (Stage 46 of 49)	00-CLDcH7Mq3BUp57jz7vMQGM
0.34215		Cell	0.000	1.000	359	12	siRNA-IMPa4-10 PSPC1-A488 IMPa4-A546 DAPI 8C1-siRNA-IMP-a2-a4 V2.00	0	25. siRNA-IMPa4-10 PSPC1-A488 DAPI IMPa4-A546_at_TileScan_001 (Stage 46 of 49)	00-CLDcH7Mq3BUp57jz7vMQGM
0.236087		Cell	0.000	1.000	360	13	siRNA-IMPa4-10 PSPC1-A488 IMPa4-A546 DAPI 8C1-siRNA-IMP-a2-a4 V2.00	0	25. siRNA-IMPa4-10 PSPC1-A488 DAPI IMPa4-A546_at_TileScan_001 (Stage 46 of 49)	00-CLDcH7Mq3BUp57jz7vMQGM
0.852995		Cell	0.000	1.000	361	14	siRNA-IMPa4-10 PSPC1-A488 IMPa4-A546 DAPI 8C1-siRNA-IMP-a2-a4 V2.00	0	25. siRNA-IMPa4-10 PSPC1-A488 DAPI IMPa4-A546_at_TileScan_001 (Stage 46 of 49)	00-CLDcH7Mq3BUp57jz7vMQGM
0.681876		Cell	0.000	1.000	362	15	siRNA-IMPa4-10 PSPC1-A488 IMPa4-A546 DAPI 8C1-siRNA-IMP-a2-a4 V2.00	0	25. siRNA-IMPa4-10 PSPC1-A488 DAPI IMPa4-A546_at_TileScan_001 (Stage 46 of 49)	00-CLDcH7Mq3BUp57jz7vMQGM
0.279036		Cell	0.000	1.000	363	16	siRNA-IMPa4-10 PSPC1-A488 IMPa4-A546 DAPI 8C1-siRNA-IMP-a2-a4 V2.00	0	25. siRNA-IMPa4-10 PSPC1-A488 DAPI IMPa4-A546_at_TileScan_001 (Stage 46 of 49)	00-CLDcH7Mq3BUp57jz7vMQGM
0.20047		Cell	0.000	1.000	364	17	siRNA-IMPa4-10 PSPC1-A488 IMPa4-A546 DAPI 8C1-siRNA-IMP-a2-a4 V2.00	0	25. siRNA-IMPa4-10 PSPC1-A488 DAPI IMPa4-A546_at_TileScan_001 (Stage 46 of 49)	00-CLDcH7Mq3BUp57jz7vMQGM
0.443447		Cell	0.000	1.000	365	18	siRNA-IMPa4-10 PSPC1-A488 IMPa4-A546 DAPI 8C1-siRNA-IMP-a2-a4 V2.00	0	25. siRNA-IMPa4-10 PSPC1-A488 DAPI IMPa4-A546_at_TileScan_001 (Stage 46 of 49)	00-CLDcH7Mq3BUp57jz7vMQGM
0.451554		Cell	0.000	1.000	366	19	siRNA-IMPa4-10 PSPC1-A488 IMPa4-A546 DAPI 8C1-siRNA-IMP-a2-a4 V2.00	0	25. siRNA-IMPa4-10 PSPC1-A488 DAPI IMPa4-A546_at_TileScan_001 (Stage 46 of 49)	00-CLDcH7Mq3BUp57jz7vMQGM
0.180122		Cell	0.000	1.000	367	20	siRNA-IMPa4-10 PSPC1-A488 IMPa4-A546 DAPI 8C1-siRNA-IMP-a2-a4 V2.00	0	25. siRNA-IMPa4-10 PSPC1-A488 DAPI IMPa4-A546_at_TileScan_001 (Stage 46 of 49)	00-CLDcH7Mq3BUp57jz7vMQGM
0		Cell	0.000	1.000	368	21	siRNA-IMPa4-10 PSPC1-A488 IMPa4-A546 DAPI 8C1-siRNA-IMP-a2-a4 V2.00	0	25. siRNA-IMPa4-10 PSPC1-A488 DAPI IMPa4-A546_at_TileScan_001 (Stage 46 of 49)	00-CLDcH7Mq3BUp57jz7vMQGM
0.553034		Cell	0.000	1.000	369	22	siRNA-IMPa4-10 PSPC1-A488 IMPa4-A546 DAPI 8C1-siRNA-IMP-a2-a4 V2.00	0	25. siRNA-IMPa4-10 PSPC1-A488 DAPI IMPa4-A546_at_TileScan_001 (Stage 46 of 49)	00-CLDcH7Mq3BUp57jz7vMQGM
0		Cell	0.000	1.000	370	0	siRNA-IMPa4-10 PSPC1-A488 IMPa4-A546 DAPI 8C1-siRNA-IMP-a2-a4 V2.00	0	25. siRNA-IMPa4-10 PSPC1-A488 DAPI IMPa4-A546_au_TileScan_001 (Stage 47 of 49)	00-mWKf9qCEdxiLvkQRqxnn3a
0.563435		Cell	0.000	1.000	371	1	siRNA-IMPa4-10 PSPC1-A488 IMPa4-A546 DAPI 8C1-siRNA-IMP-a2-a4 V2.00	0	25. siRNA-IMPa4-10 PSPC1-A488 DAPI IMPa4-A546_au_TileScan_001 (Stage 47 of 49)	00-mWKf9qCEdxiLvkQRqxnn3a
0		Cell	0.000	1.000	372	2	siRNA-IMPa4-10 PSPC1-A488 IMPa4-A546 DAPI 8C1-siRNA-IMP-a2-a4 V2.00	0	25. siRNA-IMPa4-10 PSPC1-A488 DAPI IMPa4-A546_au_TileScan_001 (Stage 47 of 49)	00-mWKf9qCEdxiLvkQRqxnn3a
0.360718		Cell	0.000	1.000	373	3	siRNA-IMPa4-10 PSPC1-A488 IMPa4-A546 DAPI 8C1-siRNA-IMP-a2-a4 V2.00	0	25. siRNA-IMPa4-10 PSPC1-A488 DAPI IMPa4-A546_au_TileScan_001 (Stage 47 of 49)	00-mWKf9qCEdxiLvkQRqxnn3a
0.342085		Cell	0.000	1.000	374	4	siRNA-IMPa4-10 PSPC1-A488 IMPa4-A546 DAPI 8C1-siRNA-IMP-a2-a4 V2.00	0	25. siRNA-IMPa4-10 PSPC1-A488 DAPI IMPa4-A546_au_TileScan_001 (Stage 47 of 49)	00-mWKf9qCEdxiLvkQRqxnn3a
0		Cell	0.000	1.000	375	5	siRNA-IMPa4-10 PSPC1-A488 IMPa4-A546 DAPI 8C1-siRNA-IMP-a2-a4 V2.00	0	25. siRNA-IMPa4-10 PSPC1-A488 DAPI IMPa4-A546_au_TileScan_001 (Stage 47 of 49)	00-mWKf9qCEdxiLvkQRqxnn3a
0		Cell	0.000	1.000	376	6	siRNA-IMPa4-10 PSPC1-A488 IMPa4-A546 DAPI 8C1-siRNA-IMP-a2-a4 V2.00	0	25. siRNA-IMPa4-10 PSPC1-A488 DAPI IMPa4-A546_au_TileScan_001 (Stage 47 of 49)	00-mWKf9qCEdxiLvkQRqxnn3a
0.315765		Cell	0.000	1.000	377	7	siRNA-IMPa4-10 PSPC1-A488 IMPa4-A546 DAPI 8C1-siRNA-IMP-a2-a4 V2.00	0	25. siRNA-IMPa4-10 PSPC1-A488 DAPI IMPa4-A546_au_TileScan_001 (Stage 47 of 49)	00-mWKf9qCEdxiLvkQRqxnn3a
0.419634		Cell	0.000	1.000	378	8	siRNA-IMPa4-10 PSPC1-A488 IMPa4-A546 DAPI 8C1-siRNA-IMP-a2-a4 V2.00	0	25. siRNA-IMPa4-10 PSPC1-A488 DAPI IMPa4-A546_au_TileScan_001 (Stage 47 of 49)	00-mWKf9qCEdxiLvkQRqxnn3a
0.202639		Cell	0.000	1.000	379	9	siRNA-IMPa4-10 PSPC1-A488 IMPa4-A546 DAPI 8C1-siRNA-IMP-a2-a4 V2.00	0	25. siRNA-IMPa4-10 PSPC1-A488 DAPI IMPa4-A546_au_TileScan_001 (Stage 47 of 49)	00-mWKf9qCEdxiLvkQRqxnn3a
0		Cell	0.000	1.000	380	10	siRNA-IMPa4-10 PSPC1-A488 IMPa4-A546 DAPI 8C1-siRNA-IMP-a2-a4 V2.00	0	25. siRNA-IMPa4-10 PSPC1-A488 DAPI IMPa4-A546_au_TileScan_001 (Stage 47 of 49)	00-mWKf9qCEdxiLvkQRqxnn3a
0.215949		Cell	0.000	1.000	381	11	siRNA-IMPa4-10 PSPC1-A488 IMPa4-A546 DAPI 8C1-siRNA-IMP-a2-a4 V2.00	0	25. siRNA-IMPa4-10 PSPC1-A488 DAPI IMPa4-A546_au_TileScan_001 (Stage 47 of 49)	00-mWKf9qCEdxiLvkQRqxnn3a
0.284322		Cell	0.000	1.000	382	12	siRNA-IMPa4-10 PSPC1-A488 IMPa4-A546 DAPI 8C1-siRNA-IMP-a2-a4 V2.00	0	25. siRNA-IMPa4-10 PSPC1-A488 DAPI IMPa4-A546_au_TileScan_001 (Stage 47 of 49)	00-mWKf9qCEdxiLvkQRqxnn3a
0.42583		Cell	0.000	1.000	383	13	siRNA-IMPa4-10 PSPC1-A488 IMPa4-A546 DAPI 8C1-siRNA-IMP-a2-a4 V2.00	0	25. siRNA-IMPa4-10 PSPC1-A488 DAPI IMPa4-A546_au_TileScan_001 (Stage 47 of 49)	00-mWKf9qCEdxiLvkQRqxnn3a
0.772902		Cell	0.000	1.000	384	14	siRNA-IMPa4-10 PSPC1-A488 IMPa4-A546 DAPI 8C1-siRNA-IMP-a2-a4 V2.00	0	25. siRNA-IMPa4-10 PSPC1-A488 DAPI IMPa4-A546_au_TileScan_001 (Stage 47 of 49)	00-mWKf9qCEdxiLvkQRqxnn3a
0.538114		Cell	0.000	1.000	385	15	siRNA-IMPa4-10 PSPC1-A488 IMPa4-A546 DAPI 8C1-siRNA-IMP-a2-a4 V2.00	0	25. siRNA-IMPa4-10 PSPC1-A488 DAPI IMPa4-A546_au_TileScan_001 (Stage 47 of 49)	00-mWKf9qCEdxiLvkQRqxnn3a
0		Cell	0.000	1.000	386	0	siRNA-IMPa4-10 PSPC1-A488 IMPa4-A546 DAPI 8C1-siRNA-IMP-a2-a4 V2.00	0	25. siRNA-IMPa4-10 PSPC1-A488 DAPI IMPa4-A546_av_TileScan_001 (Stage 48 of 49)	00-D7guRN8YaJun2Nnq2VUWwY
0		Cell	0.000	1.000	387	1	siRNA-IMPa4-10 PSPC1-A488 IMPa4-A546 DAPI 8C1-siRNA-IMP-a2-a4 V2.00	0	25. siRNA-IMPa4-10 PSPC1-A488 DAPI IMPa4-A546_av_TileScan_001 (Stage 48 of 49)	00-D7guRN8YaJun2Nnq2VUWwY
0		Cell	0.000	1.000	388	2	siRNA-IMPa4-10 PSPC1-A488 IMPa4-A546 DAPI 8C1-siRNA-IMP-a2-a4 V2.00	0	25. siRNA-IMPa4-10 PSPC1-A488 DAPI IMPa4-A546_av_TileScan_001 (Stage 48 of 49)	00-D7guRN8YaJun2Nnq2VUWwY
0.304134		Cell	0.000	1.000	389	3	siRNA-IMPa4-10 PSPC1-A488 IMPa4-A546 DAPI 8C1-siRNA-IMP-a2-a4 V2.00	0	25. siRNA-IMPa4-10 PSPC1-A488 DAPI IMPa4-A546_av_TileScan_001 (Stage 48 of 49)	00-D7guRN8YaJun2Nnq2VUWwY
0.584399		Cell	0.000	1.000	390	4	siRNA-IMPa4-10 PSPC1-A488 IMPa4-A546 DAPI 8C1-siRNA-IMP-a2-a4 V2.00	0	25. siRNA-IMPa4-10 PSPC1-A488 DAPI IMPa4-A546_av_TileScan_001 (Stage 48 of 49)	00-D7guRN8YaJun2Nnq2VUWwY
0.319352		Cell	0.000	1.000	391	5	siRNA-IMPa4-10 PSPC1-A488 IMPa4-A546 DAPI 8C1-siRNA-IMP-a2-a4 V2.00	0	25. siRNA-IMPa4-10 PSPC1-A488 DAPI IMPa4-A546_av_TileScan_001 (Stage 48 of 49)	00-D7guRN8YaJun2Nnq2VUWwY
0		Cell	0.000	1.000	392	0	siRNA-IMPa4-10 PSPC1-A488 IMPa4-A546 DAPI 8C1-siRNA-IMP-a2-a4 V2.00	0	25. siRNA-IMPa4-10 PSPC1-A488 DAPI IMPa4-A546_aw_TileScan_001 (Stage 49 of 49)	00-tLBUpWYdMb5btE5aRVhSdE
0		Cell	0.000	1.000	393	1	siRNA-IMPa4-10 PSPC1-A488 IMPa4-A546 DAPI 8C1-siRNA-IMP-a2-a4 V2.00	0	25. siRNA-IMPa4-10 PSPC1-A488 DAPI IMPa4-A546_aw_TileScan_001 (Stage 49 of 49)	00-tLBUpWYdMb5btE5aRVhSdE
0.366488		Cell	0.000	1.000	394	2	siRNA-IMPa4-10 PSPC1-A488 IMPa4-A546 DAPI 8C1-siRNA-IMP-a2-a4 V2.00	0	25. siRNA-IMPa4-10 PSPC1-A488 DAPI IMPa4-A546_aw_TileScan_001 (Stage 49 of 49)	00-tLBUpWYdMb5btE5aRVhSdE
0.1682		Cell	0.000	1.000	395	3	siRNA-IMPa4-10 PSPC1-A488 IMPa4-A546 DAPI 8C1-siRNA-IMP-a2-a4 V2.00	0	25. siRNA-IMPa4-10 PSPC1-A488 DAPI IMPa4-A546_aw_TileScan_001 (Stage 49 of 49)	00-tLBUpWYdMb5btE5aRVhSdE
0.246549		Cell	0.000	1.000	396	4	siRNA-IMPa4-10 PSPC1-A488 IMPa4-A546 DAPI 8C1-siRNA-IMP-a2-a4 V2.00	0	25. siRNA-IMPa4-10 PSPC1-A488 DAPI IMPa4-A546_aw_TileScan_001 (Stage 49 of 49)	00-tLBUpWYdMb5btE5aRVhSdE
0.283962		Cell	0.000	1.000	397	5	siRNA-IMPa4-10 PSPC1-A488 IMPa4-A546 DAPI 8C1-siRNA-IMP-a2-a4 V2.00	0	25. siRNA-IMPa4-10 PSPC1-A488 DAPI IMPa4-A546_aw_TileScan_001 (Stage 49 of 49)	00-tLBUpWYdMb5btE5aRVhSdE
0.333071		Cell	0.000	1.000	398	6	siRNA-IMPa4-10 PSPC1-A488 IMPa4-A546 DAPI 8C1-siRNA-IMP-a2-a4 V2.00	0	25. siRNA-IMPa4-10 PSPC1-A488 DAPI IMPa4-A546_aw_TileScan_001 (Stage 49 of 49)	00-tLBUpWYdMb5btE5aRVhSdE
0.491352		Cell	0.000	1.000	399	7	siRNA-IMPa4-10 PSPC1-A488 IMPa4-A546 DAPI 8C1-siRNA-IMP-a2-a4 V2.00	0	25. siRNA-IMPa4-10 PSPC1-A488 DAPI IMPa4-A546_aw_TileScan_001 (Stage 49 of 49)	00-tLBUpWYdMb5btE5aRVhSdE
0.946966		Cell	0.000	1.000	400	8	siRNA-IMPa4-10 PSPC1-A488 IMPa4-A546 DAPI 8C1-siRNA-IMP-a2-a4 V2.00	0	25. siRNA-IMPa4-10 PSPC1-A488 DAPI IMPa4-A546_aw_TileScan_001 (Stage 49 of 49)	00-tLBUpWYdMb5btE5aRVhSdE
0		Cell	0.000	1.000	401	0	siRNA-IMPa4-10 PSPC1-A488 IMPa4-A546 DAPI 8C1-siRNA-IMP-a2-a4 V2.00	0	25. siRNA-IMPa4-10 PSPC1-A488 DAPI IMPa4-A546_b_TileScan_001 (Stage 2 of 49)	00-A2dpW5evnMmBCxocis6ehU
0		Cell	0.000	1.000	402	1	siRNA-IMPa4-10 PSPC1-A488 IMPa4-A546 DAPI 8C1-siRNA-IMP-a2-a4 V2.00	0	25. siRNA-IMPa4-10 PSPC1-A488 DAPI IMPa4-A546_b_TileScan_001 (Stage 2 of 49)	00-A2dpW5evnMmBCxocis6ehU
0.138995		Cell	0.000	1.000	403	2	siRNA-IMPa4-10 PSPC1-A488 IMPa4-A546 DAPI 8C1-siRNA-IMP-a2-a4 V2.00	0	25. siRNA-IMPa4-10 PSPC1-A488 DAPI IMPa4-A546_b_TileScan_001 (Stage 2 of 49)	00-A2dpW5evnMmBCxocis6ehU
0.298382		Cell	0.000	1.000	404	3	siRNA-IMPa4-10 PSPC1-A488 IMPa4-A546 DAPI 8C1-siRNA-IMP-a2-a4 V2.00	0	25. siRNA-IMPa4-10 PSPC1-A488 DAPI IMPa4-A546_b_TileScan_001 (Stage 2 of 49)	00-A2dpW5evnMmBCxocis6ehU
0.437598		Cell	0.000	1.000	405	4	siRNA-IMPa4-10 PSPC1-A488 IMPa4-A546 DAPI 8C1-siRNA-IMP-a2-a4 V2.00	0	25. siRNA-IMPa4-10 PSPC1-A488 DAPI IMPa4-A546_b_TileScan_001 (Stage 2 of 49)	00-A2dpW5evnMmBCxocis6ehU
0.272292		Cell	0.000	1.000	406	5	siRNA-IMPa4-10 PSPC1-A488 IMPa4-A546 DAPI 8C1-siRNA-IMP-a2-a4 V2.00	0	25. siRNA-IMPa4-10 PSPC1-A488 DAPI IMPa4-A546_b_TileScan_001 (Stage 2 of 49)	00-A2dpW5evnMmBCxocis6ehU
0.30524		Cell	0.000	1.000	407	6	siRNA-IMPa4-10 PSPC1-A488 IMPa4-A546 DAPI 8C1-siRNA-IMP-a2-a4 V2.00	0	25. siRNA-IMPa4-10 PSPC1-A488 DAPI IMPa4-A546_b_TileScan_001 (Stage 2 of 49)	00-A2dpW5evnMmBCxocis6ehU
0.436146		Cell	0.000	1.000	408	7	siRNA-IMPa4-10 PSPC1-A488 IMPa4-A546 DAPI 8C1-siRNA-IMP-a2-a4 V2.00	0	25. siRNA-IMPa4-10 PSPC1-A488 DAPI IMPa4-A546_b_TileScan_001 (Stage 2 of 49)	00-A2dpW5evnMmBCxocis6ehU
0.31484		Cell	0.000	1.000	409	8	siRNA-IMPa4-10 PSPC1-A488 IMPa4-A546 DAPI 8C1-siRNA-IMP-a2-a4 V2.00	0	25. siRNA-IMPa4-10 PSPC1-A488 DAPI IMPa4-A546_b_TileScan_001 (Stage 2 of 49)	00-A2dpW5evnMmBCxocis6ehU
0.265385		Cell	0.000	1.000	410	9	siRNA-IMPa4-10 PSPC1-A488 IMPa4-A546 DAPI 8C1-siRNA-IMP-a2-a4 V2.00	0	25. siRNA-IMPa4-10 PSPC1-A488 DAPI IMPa4-A546_b_TileScan_001 (Stage 2 of 49)	00-A2dpW5evnMmBCxocis6ehU
0.52223		Cell	0.000	1.000	411	10	siRNA-IMPa4-10 PSPC1-A488 IMPa4-A546 DAPI 8C1-siRNA-IMP-a2-a4 V2.00	0	25. siRNA-IMPa4-10 PSPC1-A488 DAPI IMPa4-A546_b_TileScan_001 (Stage 2 of 49)	00-A2dpW5evnMmBCxocis6ehU
0		Cell	0.000	1.000	412	11	siRNA-IMPa4-10 PSPC1-A488 IMPa4-A546 DAPI 8C1-siRNA-IMP-a2-a4 V2.00	0	25. siRNA-IMPa4-10 PSPC1-A488 DAPI IMPa4-A546_b_TileScan_001 (Stage 2 of 49)	00-A2dpW5evnMmBCxocis6ehU
0		Cell	0.000	1.000	413	0	siRNA-IMPa4-10 PSPC1-A488 IMPa4-A546 DAPI 8C1-siRNA-IMP-a2-a4 V2.00	0	25. siRNA-IMPa4-10 PSPC1-A488 DAPI IMPa4-A546_c_TileScan_001 (Stage 3 of 49)	00-ASzPtAPrmjFT3K8nfTykS8
0		Cell	0.000	1.000	414	1	siRNA-IMPa4-10 PSPC1-A488 IMPa4-A546 DAPI 8C1-siRNA-IMP-a2-a4 V2.00	0	25. siRNA-IMPa4-10 PSPC1-A488 DAPI IMPa4-A546_c_TileScan_001 (Stage 3 of 49)	00-ASzPtAPrmjFT3K8nfTykS8
0		Cell	0.000	1.000	415	2	siRNA-IMPa4-10 PSPC1-A488 IMPa4-A546 DAPI 8C1-siRNA-IMP-a2-a4 V2.00	0	25. siRNA-IMPa4-10 PSPC1-A488 DAPI IMPa4-A546_c_TileScan_001 (Stage 3 of 49)	00-ASzPtAPrmjFT3K8nfTykS8
0		Cell	0.000	1.000	416	3	siRNA-IMPa4-10 PSPC1-A488 IMPa4-A546 DAPI 8C1-siRNA-IMP-a2-a4 V2.00	0	25. siRNA-IMPa4-10 PSPC1-A488 DAPI IMPa4-A546_c_TileScan_001 (Stage 3 of 49)	00-ASzPtAPrmjFT3K8nfTykS8
0		Cell	0.000	1.000	417	4	siRNA-IMPa4-10 PSPC1-A488 IMPa4-A546 DAPI 8C1-siRNA-IMP-a2-a4 V2.00	0	25. siRNA-IMPa4-10 PSPC1-A488 DAPI IMPa4-A546_c_TileScan_001 (Stage 3 of 49)	00-ASzPtAPrmjFT3K8nfTykS8
0.136646		Cell	0.000	1.000	418	5	siRNA-IMPa4-10 PSPC1-A488 IMPa4-A546 DAPI 8C1-siRNA-IMP-a2-a4 V2.00	0	25. siRNA-IMPa4-10 PSPC1-A488 DAPI IMPa4-A546_c_TileScan_001 (Stage 3 of 49)	00-ASzPtAPrmjFT3K8nfTykS8
0.302497		Cell	0.000	1.000	419	6	siRNA-IMPa4-10 PSPC1-A488 IMPa4-A546 DAPI 8C1-siRNA-IMP-a2-a4 V2.00	0	25. siRNA-IMPa4-10 PSPC1-A488 DAPI IMPa4-A546_c_TileScan_001 (Stage 3 of 49)	00-ASzPtAPrmjFT3K8nfTykS8
0		Cell	0.000	1.000	420	7	siRNA-IMPa4-10 PSPC1-A488 IMPa4-A546 DAPI 8C1-siRNA-IMP-a2-a4 V2.00	0	25. siRNA-IMPa4-10 PSPC1-A488 DAPI IMPa4-A546_c_TileScan_001 (Stage 3 of 49)	00-ASzPtAPrmjFT3K8nfTykS8
0		Cell	0.000	1.000	421	8	siRNA-IMPa4-10 PSPC1-A488 IMPa4-A546 DAPI 8C1-siRNA-IMP-a2-a4 V2.00	0	25. siRNA-IMPa4-10 PSPC1-A488 DAPI IMPa4-A546_c_TileScan_001 (Stage 3 of 49)	00-ASzPtAPrmjFT3K8nfTykS8
0		Cell	0.000	1.000	422	9	siRNA-IMPa4-10 PSPC1-A488 IMPa4-A546 DAPI 8C1-siRNA-IMP-a2-a4 V2.00	0	25. siRNA-IMPa4-10 PSPC1-A488 DAPI IMPa4-A546_c_TileScan_001 (Stage 3 of 49)	00-ASzPtAPrmjFT3K8nfTykS8
0.247165		Cell	0.000	1.000	423	10	siRNA-IMPa4-10 PSPC1-A488 IMPa4-A546 DAPI 8C1-siRNA-IMP-a2-a4 V2.00	0	25. siRNA-IMPa4-10 PSPC1-A488 DAPI IMPa4-A546_c_TileScan_001 (Stage 3 of 49)	00-ASzPtAPrmjFT3K8nfTykS8
0.249117		Cell	0.000	1.000	424	11	siRNA-IMPa4-10 PSPC1-A488 IMPa4-A546 DAPI 8C1-siRNA-IMP-a2-a4 V2.00	0	25. siRNA-IMPa4-10 PSPC1-A488 DAPI IMPa4-A546_c_TileScan_001 (Stage 3 of 49)	00-ASzPtAPrmjFT3K8nfTykS8
0.23136		Cell	0.000	1.000	425	12	siRNA-IMPa4-10 PSPC1-A488 IMPa4-A546 DAPI 8C1-siRNA-IMP-a2-a4 V2.00	0	25. siRNA-IMPa4-10 PSPC1-A488 DAPI IMPa4-A546_c_TileScan_001 (Stage 3 of 49)	00-ASzPtAPrmjFT3K8nfTykS8
0.482546		Cell	0.000	1.000	426	13	siRNA-IMPa4-10 PSPC1-A488 IMPa4-A546 DAPI 8C1-siRNA-IMP-a2-a4 V2.00	0	25. siRNA-IMPa4-10 PSPC1-A488 DAPI IMPa4-A546_c_TileScan_001 (Stage 3 of 49)	00-ASzPtAPrmjFT3K8nfTykS8
0.580828		Cell	0.000	1.000	427	14	siRNA-IMPa4-10 PSPC1-A488 IMPa4-A546 DAPI 8C1-siRNA-IMP-a2-a4 V2.00	0	25. siRNA-IMPa4-10 PSPC1-A488 DAPI IMPa4-A546_c_TileScan_001 (Stage 3 of 49)	00-ASzPtAPrmjFT3K8nfTykS8
0.77297		Cell	0.000	1.000	428	15	siRNA-IMPa4-10 PSPC1-A488 IMPa4-A546 DAPI 8C1-siRNA-IMP-a2-a4 V2.00	0	25. siRNA-IMPa4-10 PSPC1-A488 DAPI IMPa4-A546_c_TileScan_001 (Stage 3 of 49)	00-ASzPtAPrmjFT3K8nfTykS8
0.126867		Cell	0.000	1.000	429	0	siRNA-IMPa4-10 PSPC1-A488 IMPa4-A546 DAPI 8C1-siRNA-IMP-a2-a4 V2.00	0	25. siRNA-IMPa4-10 PSPC1-A488 DAPI IMPa4-A546_d_TileScan_001 (Stage 4 of 49)	00-amY3yJvgJ336CPgtsMdjNR
0.201494		Cell	0.000	1.000	430	1	siRNA-IMPa4-10 PSPC1-A488 IMPa4-A546 DAPI 8C1-siRNA-IMP-a2-a4 V2.00	0	25. siRNA-IMPa4-10 PSPC1-A488 DAPI IMPa4-A546_d_TileScan_001 (Stage 4 of 49)	00-amY3yJvgJ336CPgtsMdjNR
0.177223		Cell	0.000	1.000	431	2	siRNA-IMPa4-10 PSPC1-A488 IMPa4-A546 DAPI 8C1-siRNA-IMP-a2-a4 V2.00	0	25. siRNA-IMPa4-10 PSPC1-A488 DAPI IMPa4-A546_d_TileScan_001 (Stage 4 of 49)	00-amY3yJvgJ336CPgtsMdjNR
0.118536		Cell	0.000	1.000	432	3	siRNA-IMPa4-10 PSPC1-A488 IMPa4-A546 DAPI 8C1-siRNA-IMP-a2-a4 V2.00	0	25. siRNA-IMPa4-10 PSPC1-A488 DAPI IMPa4-A546_d_TileScan_001 (Stage 4 of 49)	00-amY3yJvgJ336CPgtsMdjNR
0.260018		Cell	0.000	1.000	433	4	siRNA-IMPa4-10 PSPC1-A488 IMPa4-A546 DAPI 8C1-siRNA-IMP-a2-a4 V2.00	0	25. siRNA-IMPa4-10 PSPC1-A488 DAPI IMPa4-A546_d_TileScan_001 (Stage 4 of 49)	00-amY3yJvgJ336CPgtsMdjNR
0.417155		Cell	0.000	1.000	434	5	siRNA-IMPa4-10 PSPC1-A488 IMPa4-A546 DAPI 8C1-siRNA-IMP-a2-a4 V2.00	0	25. siRNA-IMPa4-10 PSPC1-A488 DAPI IMPa4-A546_d_TileScan_001 (Stage 4 of 49)	00-amY3yJvgJ336CPgtsMdjNR
0.369172		Cell	0.000	1.000	435	6	siRNA-IMPa4-10 PSPC1-A488 IMPa4-A546 DAPI 8C1-siRNA-IMP-a2-a4 V2.00	0	25. siRNA-IMPa4-10 PSPC1-A488 DAPI IMPa4-A546_d_TileScan_001 (Stage 4 of 49)	00-amY3yJvgJ336CPgtsMdjNR
0.220021		Cell	0.000	1.000	436	7	siRNA-IMPa4-10 PSPC1-A488 IMPa4-A546 DAPI 8C1-siRNA-IMP-a2-a4 V2.00	0	25. siRNA-IMPa4-10 PSPC1-A488 DAPI IMPa4-A546_d_TileScan_001 (Stage 4 of 49)	00-amY3yJvgJ336CPgtsMdjNR
0		Cell	0.000	1.000	437	8	siRNA-IMPa4-10 PSPC1-A488 IMPa4-A546 DAPI 8C1-siRNA-IMP-a2-a4 V2.00	0	25. siRNA-IMPa4-10 PSPC1-A488 DAPI IMPa4-A546_d_TileScan_001 (Stage 4 of 49)	00-amY3yJvgJ336CPgtsMdjNR
0.219156		Cell	0.000	1.000	438	9	siRNA-IMPa4-10 PSPC1-A488 IMPa4-A546 DAPI 8C1-siRNA-IMP-a2-a4 V2.00	0	25. siRNA-IMPa4-10 PSPC1-A488 DAPI IMPa4-A546_d_TileScan_001 (Stage 4 of 49)	00-amY3yJvgJ336CPgtsMdjNR
0.317853		Cell	0.000	1.000	439	10	siRNA-IMPa4-10 PSPC1-A488 IMPa4-A546 DAPI 8C1-siRNA-IMP-a2-a4 V2.00	0	25. siRNA-IMPa4-10 PSPC1-A488 DAPI IMPa4-A546_d_TileScan_001 (Stage 4 of 49)	00-amY3yJvgJ336CPgtsMdjNR
0.2729		Cell	0.000	1.000	440	11	siRNA-IMPa4-10 PSPC1-A488 IMPa4-A546 DAPI 8C1-siRNA-IMP-a2-a4 V2.00	0	25. siRNA-IMPa4-10 PSPC1-A488 DAPI IMPa4-A546_d_TileScan_001 (Stage 4 of 49)	00-amY3yJvgJ336CPgtsMdjNR
0		Cell	0.000	1.000	441	12	siRNA-IMPa4-10 PSPC1-A488 IMPa4-A546 DAPI 8C1-siRNA-IMP-a2-a4 V2.00	0	25. siRNA-IMPa4-10 PSPC1-A488 DAPI IMPa4-A546_d_TileScan_001 (Stage 4 of 49)	00-amY3yJvgJ336CPgtsMdjNR
0.224521		Cell	0.000	1.000	442	13	siRNA-IMPa4-10 PSPC1-A488 IMPa4-A546 DAPI 8C1-siRNA-IMP-a2-a4 V2.00	0	25. siRNA-IMPa4-10 PSPC1-A488 DAPI IMPa4-A546_d_TileScan_001 (Stage 4 of 49)	00-amY3yJvgJ336CPgtsMdjNR
0.283989		Cell	0.000	1.000	443	14	siRNA-IMPa4-10 PSPC1-A488 IMPa4-A546 DAPI 8C1-siRNA-IMP-a2-a4 V2.00	0	25. siRNA-IMPa4-10 PSPC1-A488 DAPI IMPa4-A546_d_TileScan_001 (Stage 4 of 49)	00-amY3yJvgJ336CPgtsMdjNR
0.275995		Cell	0.000	1.000	444	15	siRNA-IMPa4-10 PSPC1-A488 IMPa4-A546 DAPI 8C1-siRNA-IMP-a2-a4 V2.00	0	25. siRNA-IMPa4-10 PSPC1-A488 DAPI IMPa4-A546_d_TileScan_001 (Stage 4 of 49)	00-amY3yJvgJ336CPgtsMdjNR
0.39687		Cell	0.000	1.000	445	16	siRNA-IMPa4-10 PSPC1-A488 IMPa4-A546 DAPI 8C1-siRNA-IMP-a2-a4 V2.00	0	25. siRNA-IMPa4-10 PSPC1-A488 DAPI IMPa4-A546_d_TileScan_001 (Stage 4 of 49)	00-amY3yJvgJ336CPgtsMdjNR
0		Cell	0.000	1.000	446	17	siRNA-IMPa4-10 PSPC1-A488 IMPa4-A546 DAPI 8C1-siRNA-IMP-a2-a4 V2.00	0	25. siRNA-IMPa4-10 PSPC1-A488 DAPI IMPa4-A546_d_TileScan_001 (Stage 4 of 49)	00-amY3yJvgJ336CPgtsMdjNR
0		Cell	0.000	1.000	447	18	siRNA-IMPa4-10 PSPC1-A488 IMPa4-A546 DAPI 8C1-siRNA-IMP-a2-a4 V2.00	0	25. siRNA-IMPa4-10 PSPC1-A488 DAPI IMPa4-A546_d_TileScan_001 (Stage 4 of 49)	00-amY3yJvgJ336CPgtsMdjNR
0.310536		Cell	0.000	1.000	448	19	siRNA-IMPa4-10 PSPC1-A488 IMPa4-A546 DAPI 8C1-siRNA-IMP-a2-a4 V2.00	0	25. siRNA-IMPa4-10 PSPC1-A488 DAPI IMPa4-A546_d_TileScan_001 (Stage 4 of 49)	00-amY3yJvgJ336CPgtsMdjNR
0.176872		Cell	0.000	1.000	449	20	siRNA-IMPa4-10 PSPC1-A488 IMPa4-A546 DAPI 8C1-siRNA-IMP-a2-a4 V2.00	0	25. siRNA-IMPa4-10 PSPC1-A488 DAPI IMPa4-A546_d_TileScan_001 (Stage 4 of 49)	00-amY3yJvgJ336CPgtsMdjNR
0.139319		Cell	0.000	1.000	450	21	siRNA-IMPa4-10 PSPC1-A488 IMPa4-A546 DAPI 8C1-siRNA-IMP-a2-a4 V2.00	0	25. siRNA-IMPa4-10 PSPC1-A488 DAPI IMPa4-A546_d_TileScan_001 (Stage 4 of 49)	00-amY3yJvgJ336CPgtsMdjNR
-1		Cell	0.000	1.000	451	22	siRNA-IMPa4-10 PSPC1-A488 IMPa4-A546 DAPI 8C1-siRNA-IMP-a2-a4 V2.00	0	25. siRNA-IMPa4-10 PSPC1-A488 DAPI IMPa4-A546_d_TileScan_001 (Stage 4 of 49)	00-amY3yJvgJ336CPgtsMdjNR
0		Cell	0.000	1.000	452	0	siRNA-IMPa4-10 PSPC1-A488 IMPa4-A546 DAPI 8C1-siRNA-IMP-a2-a4 V2.00	0	25. siRNA-IMPa4-10 PSPC1-A488 DAPI IMPa4-A546_e_TileScan_001 (Stage 5 of 49)	00-qiCysWiTSRUd4Ky46qDv6V
0		Cell	0.000	1.000	453	1	siRNA-IMPa4-10 PSPC1-A488 IMPa4-A546 DAPI 8C1-siRNA-IMP-a2-a4 V2.00	0	25. siRNA-IMPa4-10 PSPC1-A488 DAPI IMPa4-A546_e_TileScan_001 (Stage 5 of 49)	00-qiCysWiTSRUd4Ky46qDv6V
0		Cell	0.000	1.000	454	2	siRNA-IMPa4-10 PSPC1-A488 IMPa4-A546 DAPI 8C1-siRNA-IMP-a2-a4 V2.00	0	25. siRNA-IMPa4-10 PSPC1-A488 DAPI IMPa4-A546_e_TileScan_001 (Stage 5 of 49)	00-qiCysWiTSRUd4Ky46qDv6V
0.156973		Cell	0.000	1.000	455	3	siRNA-IMPa4-10 PSPC1-A488 IMPa4-A546 DAPI 8C1-siRNA-IMP-a2-a4 V2.00	0	25. siRNA-IMPa4-10 PSPC1-A488 DAPI IMPa4-A546_e_TileScan_001 (Stage 5 of 49)	00-qiCysWiTSRUd4Ky46qDv6V
0		Cell	0.000	1.000	456	4	siRNA-IMPa4-10 PSPC1-A488 IMPa4-A546 DAPI 8C1-siRNA-IMP-a2-a4 V2.00	0	25. siRNA-IMPa4-10 PSPC1-A488 DAPI IMPa4-A546_e_TileScan_001 (Stage 5 of 49)	00-qiCysWiTSRUd4Ky46qDv6V
0.816468		Cell	0.000	1.000	457	5	siRNA-IMPa4-10 PSPC1-A488 IMPa4-A546 DAPI 8C1-siRNA-IMP-a2-a4 V2.00	0	25. siRNA-IMPa4-10 PSPC1-A488 DAPI IMPa4-A546_e_TileScan_001 (Stage 5 of 49)	00-qiCysWiTSRUd4Ky46qDv6V
0.17421		Cell	0.000	1.000	458	6	siRNA-IMPa4-10 PSPC1-A488 IMPa4-A546 DAPI 8C1-siRNA-IMP-a2-a4 V2.00	0	25. siRNA-IMPa4-10 PSPC1-A488 DAPI IMPa4-A546_e_TileScan_001 (Stage 5 of 49)	00-qiCysWiTSRUd4Ky46qDv6V
0.382948		Cell	0.000	1.000	459	7	siRNA-IMPa4-10 PSPC1-A488 IMPa4-A546 DAPI 8C1-siRNA-IMP-a2-a4 V2.00	0	25. siRNA-IMPa4-10 PSPC1-A488 DAPI IMPa4-A546_e_TileScan_001 (Stage 5 of 49)	00-qiCysWiTSRUd4Ky46qDv6V
0		Cell	0.000	1.000	460	8	siRNA-IMPa4-10 PSPC1-A488 IMPa4-A546 DAPI 8C1-siRNA-IMP-a2-a4 V2.00	0	25. siRNA-IMPa4-10 PSPC1-A488 DAPI IMPa4-A546_e_TileScan_001 (Stage 5 of 49)	00-qiCysWiTSRUd4Ky46qDv6V
0		Cell	0.000	1.000	461	9	siRNA-IMPa4-10 PSPC1-A488 IMPa4-A546 DAPI 8C1-siRNA-IMP-a2-a4 V2.00	0	25. siRNA-IMPa4-10 PSPC1-A488 DAPI IMPa4-A546_e_TileScan_001 (Stage 5 of 49)	00-qiCysWiTSRUd4Ky46qDv6V
0.240496		Cell	0.000	1.000	462	10	siRNA-IMPa4-10 PSPC1-A488 IMPa4-A546 DAPI 8C1-siRNA-IMP-a2-a4 V2.00	0	25. siRNA-IMPa4-10 PSPC1-A488 DAPI IMPa4-A546_e_TileScan_001 (Stage 5 of 49)	00-qiCysWiTSRUd4Ky46qDv6V
0.243241		Cell	0.000	1.000	463	11	siRNA-IMPa4-10 PSPC1-A488 IMPa4-A546 DAPI 8C1-siRNA-IMP-a2-a4 V2.00	0	25. siRNA-IMPa4-10 PSPC1-A488 DAPI IMPa4-A546_e_TileScan_001 (Stage 5 of 49)	00-qiCysWiTSRUd4Ky46qDv6V
0.219246		Cell	0.000	1.000	464	12	siRNA-IMPa4-10 PSPC1-A488 IMPa4-A546 DAPI 8C1-siRNA-IMP-a2-a4 V2.00	0	25. siRNA-IMPa4-10 PSPC1-A488 DAPI IMPa4-A546_e_TileScan_001 (Stage 5 of 49)	00-qiCysWiTSRUd4Ky46qDv6V
0.203319		Cell	0.000	1.000	465	13	siRNA-IMPa4-10 PSPC1-A488 IMPa4-A546 DAPI 8C1-siRNA-IMP-a2-a4 V2.00	0	25. siRNA-IMPa4-10 PSPC1-A488 DAPI IMPa4-A546_e_TileScan_001 (Stage 5 of 49)	00-qiCysWiTSRUd4Ky46qDv6V
0.40203		Cell	0.000	1.000	466	14	siRNA-IMPa4-10 PSPC1-A488 IMPa4-A546 DAPI 8C1-siRNA-IMP-a2-a4 V2.00	0	25. siRNA-IMPa4-10 PSPC1-A488 DAPI IMPa4-A546_e_TileScan_001 (Stage 5 of 49)	00-qiCysWiTSRUd4Ky46qDv6V
0.3055		Cell	0.000	1.000	467	15	siRNA-IMPa4-10 PSPC1-A488 IMPa4-A546 DAPI 8C1-siRNA-IMP-a2-a4 V2.00	0	25. siRNA-IMPa4-10 PSPC1-A488 DAPI IMPa4-A546_e_TileScan_001 (Stage 5 of 49)	00-qiCysWiTSRUd4Ky46qDv6V
0		Cell	0.000	1.000	468	16	siRNA-IMPa4-10 PSPC1-A488 IMPa4-A546 DAPI 8C1-siRNA-IMP-a2-a4 V2.00	0	25. siRNA-IMPa4-10 PSPC1-A488 DAPI IMPa4-A546_e_TileScan_001 (Stage 5 of 49)	00-qiCysWiTSRUd4Ky46qDv6V
0.279741		Cell	0.000	1.000	469	0	siRNA-IMPa4-10 PSPC1-A488 IMPa4-A546 DAPI 8C1-siRNA-IMP-a2-a4 V2.00	0	25. siRNA-IMPa4-10 PSPC1-A488 DAPI IMPa4-A546_f_TileScan_001 (Stage 6 of 49)	00-CAvDNBnUkUG4vUwiAo7P2m
0.273228		Cell	0.000	1.000	470	1	siRNA-IMPa4-10 PSPC1-A488 IMPa4-A546 DAPI 8C1-siRNA-IMP-a2-a4 V2.00	0	25. siRNA-IMPa4-10 PSPC1-A488 DAPI IMPa4-A546_f_TileScan_001 (Stage 6 of 49)	00-CAvDNBnUkUG4vUwiAo7P2m
0.266304		Cell	0.000	1.000	471	2	siRNA-IMPa4-10 PSPC1-A488 IMPa4-A546 DAPI 8C1-siRNA-IMP-a2-a4 V2.00	0	25. siRNA-IMPa4-10 PSPC1-A488 DAPI IMPa4-A546_f_TileScan_001 (Stage 6 of 49)	00-CAvDNBnUkUG4vUwiAo7P2m
0		Cell	0.000	1.000	472	3	siRNA-IMPa4-10 PSPC1-A488 IMPa4-A546 DAPI 8C1-siRNA-IMP-a2-a4 V2.00	0	25. siRNA-IMPa4-10 PSPC1-A488 DAPI IMPa4-A546_f_TileScan_001 (Stage 6 of 49)	00-CAvDNBnUkUG4vUwiAo7P2m
0		Cell	0.000	1.000	473	4	siRNA-IMPa4-10 PSPC1-A488 IMPa4-A546 DAPI 8C1-siRNA-IMP-a2-a4 V2.00	0	25. siRNA-IMPa4-10 PSPC1-A488 DAPI IMPa4-A546_f_TileScan_001 (Stage 6 of 49)	00-CAvDNBnUkUG4vUwiAo7P2m
0.262473		Cell	0.000	1.000	474	5	siRNA-IMPa4-10 PSPC1-A488 IMPa4-A546 DAPI 8C1-siRNA-IMP-a2-a4 V2.00	0	25. siRNA-IMPa4-10 PSPC1-A488 DAPI IMPa4-A546_f_TileScan_001 (Stage 6 of 49)	00-CAvDNBnUkUG4vUwiAo7P2m
0.340692		Cell	0.000	1.000	475	6	siRNA-IMPa4-10 PSPC1-A488 IMPa4-A546 DAPI 8C1-siRNA-IMP-a2-a4 V2.00	0	25. siRNA-IMPa4-10 PSPC1-A488 DAPI IMPa4-A546_f_TileScan_001 (Stage 6 of 49)	00-CAvDNBnUkUG4vUwiAo7P2m
0.415394		Cell	0.000	1.000	476	7	siRNA-IMPa4-10 PSPC1-A488 IMPa4-A546 DAPI 8C1-siRNA-IMP-a2-a4 V2.00	0	25. siRNA-IMPa4-10 PSPC1-A488 DAPI IMPa4-A546_f_TileScan_001 (Stage 6 of 49)	00-CAvDNBnUkUG4vUwiAo7P2m
0		Cell	0.000	1.000	477	8	siRNA-IMPa4-10 PSPC1-A488 IMPa4-A546 DAPI 8C1-siRNA-IMP-a2-a4 V2.00	0	25. siRNA-IMPa4-10 PSPC1-A488 DAPI IMPa4-A546_f_TileScan_001 (Stage 6 of 49)	00-CAvDNBnUkUG4vUwiAo7P2m
0.265042		Cell	0.000	1.000	478	9	siRNA-IMPa4-10 PSPC1-A488 IMPa4-A546 DAPI 8C1-siRNA-IMP-a2-a4 V2.00	0	25. siRNA-IMPa4-10 PSPC1-A488 DAPI IMPa4-A546_f_TileScan_001 (Stage 6 of 49)	00-CAvDNBnUkUG4vUwiAo7P2m
0		Cell	0.000	1.000	479	10	siRNA-IMPa4-10 PSPC1-A488 IMPa4-A546 DAPI 8C1-siRNA-IMP-a2-a4 V2.00	0	25. siRNA-IMPa4-10 PSPC1-A488 DAPI IMPa4-A546_f_TileScan_001 (Stage 6 of 49)	00-CAvDNBnUkUG4vUwiAo7P2m
0		Cell	0.000	1.000	480	11	siRNA-IMPa4-10 PSPC1-A488 IMPa4-A546 DAPI 8C1-siRNA-IMP-a2-a4 V2.00	0	25. siRNA-IMPa4-10 PSPC1-A488 DAPI IMPa4-A546_f_TileScan_001 (Stage 6 of 49)	00-CAvDNBnUkUG4vUwiAo7P2m
0.329872		Cell	0.000	1.000	481	12	siRNA-IMPa4-10 PSPC1-A488 IMPa4-A546 DAPI 8C1-siRNA-IMP-a2-a4 V2.00	0	25. siRNA-IMPa4-10 PSPC1-A488 DAPI IMPa4-A546_f_TileScan_001 (Stage 6 of 49)	00-CAvDNBnUkUG4vUwiAo7P2m
0.309405		Cell	0.000	1.000	482	13	siRNA-IMPa4-10 PSPC1-A488 IMPa4-A546 DAPI 8C1-siRNA-IMP-a2-a4 V2.00	0	25. siRNA-IMPa4-10 PSPC1-A488 DAPI IMPa4-A546_f_TileScan_001 (Stage 6 of 49)	00-CAvDNBnUkUG4vUwiAo7P2m
0.419576		Cell	0.000	1.000	483	14	siRNA-IMPa4-10 PSPC1-A488 IMPa4-A546 DAPI 8C1-siRNA-IMP-a2-a4 V2.00	0	25. siRNA-IMPa4-10 PSPC1-A488 DAPI IMPa4-A546_f_TileScan_001 (Stage 6 of 49)	00-CAvDNBnUkUG4vUwiAo7P2m
0.230501		Cell	0.000	1.000	484	15	siRNA-IMPa4-10 PSPC1-A488 IMPa4-A546 DAPI 8C1-siRNA-IMP-a2-a4 V2.00	0	25. siRNA-IMPa4-10 PSPC1-A488 DAPI IMPa4-A546_f_TileScan_001 (Stage 6 of 49)	00-CAvDNBnUkUG4vUwiAo7P2m
0.321451		Cell	0.000	1.000	485	16	siRNA-IMPa4-10 PSPC1-A488 IMPa4-A546 DAPI 8C1-siRNA-IMP-a2-a4 V2.00	0	25. siRNA-IMPa4-10 PSPC1-A488 DAPI IMPa4-A546_f_TileScan_001 (Stage 6 of 49)	00-CAvDNBnUkUG4vUwiAo7P2m
0		Cell	0.000	1.000	486	0	siRNA-IMPa4-10 PSPC1-A488 IMPa4-A546 DAPI 8C1-siRNA-IMP-a2-a4 V2.00	0	25. siRNA-IMPa4-10 PSPC1-A488 DAPI IMPa4-A546_g_TileScan_001 (Stage 7 of 49)	00-GUgrRpK5omUt6FhkYfxkLR
0.354178		Cell	0.000	1.000	487	1	siRNA-IMPa4-10 PSPC1-A488 IMPa4-A546 DAPI 8C1-siRNA-IMP-a2-a4 V2.00	0	25. siRNA-IMPa4-10 PSPC1-A488 DAPI IMPa4-A546_g_TileScan_001 (Stage 7 of 49)	00-GUgrRpK5omUt6FhkYfxkLR
0.339302		Cell	0.000	1.000	488	2	siRNA-IMPa4-10 PSPC1-A488 IMPa4-A546 DAPI 8C1-siRNA-IMP-a2-a4 V2.00	0	25. siRNA-IMPa4-10 PSPC1-A488 DAPI IMPa4-A546_g_TileScan_001 (Stage 7 of 49)	00-GUgrRpK5omUt6FhkYfxkLR
0.149134		Cell	0.000	1.000	489	3	siRNA-IMPa4-10 PSPC1-A488 IMPa4-A546 DAPI 8C1-siRNA-IMP-a2-a4 V2.00	0	25. siRNA-IMPa4-10 PSPC1-A488 DAPI IMPa4-A546_g_TileScan_001 (Stage 7 of 49)	00-GUgrRpK5omUt6FhkYfxkLR
0.385151		Cell	0.000	1.000	490	4	siRNA-IMPa4-10 PSPC1-A488 IMPa4-A546 DAPI 8C1-siRNA-IMP-a2-a4 V2.00	0	25. siRNA-IMPa4-10 PSPC1-A488 DAPI IMPa4-A546_g_TileScan_001 (Stage 7 of 49)	00-GUgrRpK5omUt6FhkYfxkLR
0		Cell	0.000	1.000	491	5	siRNA-IMPa4-10 PSPC1-A488 IMPa4-A546 DAPI 8C1-siRNA-IMP-a2-a4 V2.00	0	25. siRNA-IMPa4-10 PSPC1-A488 DAPI IMPa4-A546_g_TileScan_001 (Stage 7 of 49)	00-GUgrRpK5omUt6FhkYfxkLR
0.16864		Cell	0.000	1.000	492	6	siRNA-IMPa4-10 PSPC1-A488 IMPa4-A546 DAPI 8C1-siRNA-IMP-a2-a4 V2.00	0	25. siRNA-IMPa4-10 PSPC1-A488 DAPI IMPa4-A546_g_TileScan_001 (Stage 7 of 49)	00-GUgrRpK5omUt6FhkYfxkLR
0.255935		Cell	0.000	1.000	493	7	siRNA-IMPa4-10 PSPC1-A488 IMPa4-A546 DAPI 8C1-siRNA-IMP-a2-a4 V2.00	0	25. siRNA-IMPa4-10 PSPC1-A488 DAPI IMPa4-A546_g_TileScan_001 (Stage 7 of 49)	00-GUgrRpK5omUt6FhkYfxkLR
0.565283		Cell	0.000	1.000	494	8	siRNA-IMPa4-10 PSPC1-A488 IMPa4-A546 DAPI 8C1-siRNA-IMP-a2-a4 V2.00	0	25. siRNA-IMPa4-10 PSPC1-A488 DAPI IMPa4-A546_g_TileScan_001 (Stage 7 of 49)	00-GUgrRpK5omUt6FhkYfxkLR
0.172502		Cell	0.000	1.000	495	9	siRNA-IMPa4-10 PSPC1-A488 IMPa4-A546 DAPI 8C1-siRNA-IMP-a2-a4 V2.00	0	25. siRNA-IMPa4-10 PSPC1-A488 DAPI IMPa4-A546_g_TileScan_001 (Stage 7 of 49)	00-GUgrRpK5omUt6FhkYfxkLR
0.179503		Cell	0.000	1.000	496	10	siRNA-IMPa4-10 PSPC1-A488 IMPa4-A546 DAPI 8C1-siRNA-IMP-a2-a4 V2.00	0	25. siRNA-IMPa4-10 PSPC1-A488 DAPI IMPa4-A546_g_TileScan_001 (Stage 7 of 49)	00-GUgrRpK5omUt6FhkYfxkLR
0.454106		Cell	0.000	1.000	497	11	siRNA-IMPa4-10 PSPC1-A488 IMPa4-A546 DAPI 8C1-siRNA-IMP-a2-a4 V2.00	0	25. siRNA-IMPa4-10 PSPC1-A488 DAPI IMPa4-A546_g_TileScan_001 (Stage 7 of 49)	00-GUgrRpK5omUt6FhkYfxkLR
0.35495		Cell	0.000	1.000	498	12	siRNA-IMPa4-10 PSPC1-A488 IMPa4-A546 DAPI 8C1-siRNA-IMP-a2-a4 V2.00	0	25. siRNA-IMPa4-10 PSPC1-A488 DAPI IMPa4-A546_g_TileScan_001 (Stage 7 of 49)	00-GUgrRpK5omUt6FhkYfxkLR
0.287027		Cell	0.000	1.000	499	13	siRNA-IMPa4-10 PSPC1-A488 IMPa4-A546 DAPI 8C1-siRNA-IMP-a2-a4 V2.00	0	25. siRNA-IMPa4-10 PSPC1-A488 DAPI IMPa4-A546_g_TileScan_001 (Stage 7 of 49)	00-GUgrRpK5omUt6FhkYfxkLR
0.334458		Cell	0.000	1.000	500	14	siRNA-IMPa4-10 PSPC1-A488 IMPa4-A546 DAPI 8C1-siRNA-IMP-a2-a4 V2.00	0	25. siRNA-IMPa4-10 PSPC1-A488 DAPI IMPa4-A546_g_TileScan_001 (Stage 7 of 49)	00-GUgrRpK5omUt6FhkYfxkLR
0.212246		Cell	0.000	1.000	501	15	siRNA-IMPa4-10 PSPC1-A488 IMPa4-A546 DAPI 8C1-siRNA-IMP-a2-a4 V2.00	0	25. siRNA-IMPa4-10 PSPC1-A488 DAPI IMPa4-A546_g_TileScan_001 (Stage 7 of 49)	00-GUgrRpK5omUt6FhkYfxkLR
0.36327		Cell	0.000	1.000	502	16	siRNA-IMPa4-10 PSPC1-A488 IMPa4-A546 DAPI 8C1-siRNA-IMP-a2-a4 V2.00	0	25. siRNA-IMPa4-10 PSPC1-A488 DAPI IMPa4-A546_g_TileScan_001 (Stage 7 of 49)	00-GUgrRpK5omUt6FhkYfxkLR
0.624729		Cell	0.000	1.000	503	17	siRNA-IMPa4-10 PSPC1-A488 IMPa4-A546 DAPI 8C1-siRNA-IMP-a2-a4 V2.00	0	25. siRNA-IMPa4-10 PSPC1-A488 DAPI IMPa4-A546_g_TileScan_001 (Stage 7 of 49)	00-GUgrRpK5omUt6FhkYfxkLR
1.03598		Cell	0.000	1.000	504	18	siRNA-IMPa4-10 PSPC1-A488 IMPa4-A546 DAPI 8C1-siRNA-IMP-a2-a4 V2.00	0	25. siRNA-IMPa4-10 PSPC1-A488 DAPI IMPa4-A546_g_TileScan_001 (Stage 7 of 49)	00-GUgrRpK5omUt6FhkYfxkLR
0		Cell	0.000	1.000	505	0	siRNA-IMPa4-10 PSPC1-A488 IMPa4-A546 DAPI 8C1-siRNA-IMP-a2-a4 V2.00	0	25. siRNA-IMPa4-10 PSPC1-A488 DAPI IMPa4-A546_h_TileScan_001 (Stage 8 of 49)	00-tifJ9fRyQkWGi9QhjWGSMg
0.17371		Cell	0.000	1.000	506	1	siRNA-IMPa4-10 PSPC1-A488 IMPa4-A546 DAPI 8C1-siRNA-IMP-a2-a4 V2.00	0	25. siRNA-IMPa4-10 PSPC1-A488 DAPI IMPa4-A546_h_TileScan_001 (Stage 8 of 49)	00-tifJ9fRyQkWGi9QhjWGSMg
0.0930213		Cell	0.000	1.000	507	2	siRNA-IMPa4-10 PSPC1-A488 IMPa4-A546 DAPI 8C1-siRNA-IMP-a2-a4 V2.00	0	25. siRNA-IMPa4-10 PSPC1-A488 DAPI IMPa4-A546_h_TileScan_001 (Stage 8 of 49)	00-tifJ9fRyQkWGi9QhjWGSMg
0		Cell	0.000	1.000	508	3	siRNA-IMPa4-10 PSPC1-A488 IMPa4-A546 DAPI 8C1-siRNA-IMP-a2-a4 V2.00	0	25. siRNA-IMPa4-10 PSPC1-A488 DAPI IMPa4-A546_h_TileScan_001 (Stage 8 of 49)	00-tifJ9fRyQkWGi9QhjWGSMg
0.322401		Cell	0.000	1.000	509	4	siRNA-IMPa4-10 PSPC1-A488 IMPa4-A546 DAPI 8C1-siRNA-IMP-a2-a4 V2.00	0	25. siRNA-IMPa4-10 PSPC1-A488 DAPI IMPa4-A546_h_TileScan_001 (Stage 8 of 49)	00-tifJ9fRyQkWGi9QhjWGSMg
0.25415		Cell	0.000	1.000	510	5	siRNA-IMPa4-10 PSPC1-A488 IMPa4-A546 DAPI 8C1-siRNA-IMP-a2-a4 V2.00	0	25. siRNA-IMPa4-10 PSPC1-A488 DAPI IMPa4-A546_h_TileScan_001 (Stage 8 of 49)	00-tifJ9fRyQkWGi9QhjWGSMg
0.237127		Cell	0.000	1.000	511	6	siRNA-IMPa4-10 PSPC1-A488 IMPa4-A546 DAPI 8C1-siRNA-IMP-a2-a4 V2.00	0	25. siRNA-IMPa4-10 PSPC1-A488 DAPI IMPa4-A546_h_TileScan_001 (Stage 8 of 49)	00-tifJ9fRyQkWGi9QhjWGSMg
0.471473		Cell	0.000	1.000	512	7	siRNA-IMPa4-10 PSPC1-A488 IMPa4-A546 DAPI 8C1-siRNA-IMP-a2-a4 V2.00	0	25. siRNA-IMPa4-10 PSPC1-A488 DAPI IMPa4-A546_h_TileScan_001 (Stage 8 of 49)	00-tifJ9fRyQkWGi9QhjWGSMg
0.648083		Cell	0.000	1.000	513	8	siRNA-IMPa4-10 PSPC1-A488 IMPa4-A546 DAPI 8C1-siRNA-IMP-a2-a4 V2.00	0	25. siRNA-IMPa4-10 PSPC1-A488 DAPI IMPa4-A546_h_TileScan_001 (Stage 8 of 49)	00-tifJ9fRyQkWGi9QhjWGSMg
0		Cell	0.000	1.000	514	9	siRNA-IMPa4-10 PSPC1-A488 IMPa4-A546 DAPI 8C1-siRNA-IMP-a2-a4 V2.00	0	25. siRNA-IMPa4-10 PSPC1-A488 DAPI IMPa4-A546_h_TileScan_001 (Stage 8 of 49)	00-tifJ9fRyQkWGi9QhjWGSMg
0.177041		Cell	0.000	1.000	515	0	siRNA-IMPa4-10 PSPC1-A488 IMPa4-A546 DAPI 8C1-siRNA-IMP-a2-a4 V2.00	0	25. siRNA-IMPa4-10 PSPC1-A488 DAPI IMPa4-A546_i_TileScan_001 (Stage 9 of 49)	00-4pBebqdyGdZA34zAhZnGrg
0.270004		Cell	0.000	1.000	516	1	siRNA-IMPa4-10 PSPC1-A488 IMPa4-A546 DAPI 8C1-siRNA-IMP-a2-a4 V2.00	0	25. siRNA-IMPa4-10 PSPC1-A488 DAPI IMPa4-A546_i_TileScan_001 (Stage 9 of 49)	00-4pBebqdyGdZA34zAhZnGrg
0		Cell	0.000	1.000	517	2	siRNA-IMPa4-10 PSPC1-A488 IMPa4-A546 DAPI 8C1-siRNA-IMP-a2-a4 V2.00	0	25. siRNA-IMPa4-10 PSPC1-A488 DAPI IMPa4-A546_i_TileScan_001 (Stage 9 of 49)	00-4pBebqdyGdZA34zAhZnGrg
0		Cell	0.000	1.000	518	3	siRNA-IMPa4-10 PSPC1-A488 IMPa4-A546 DAPI 8C1-siRNA-IMP-a2-a4 V2.00	0	25. siRNA-IMPa4-10 PSPC1-A488 DAPI IMPa4-A546_i_TileScan_001 (Stage 9 of 49)	00-4pBebqdyGdZA34zAhZnGrg
0.372257		Cell	0.000	1.000	519	4	siRNA-IMPa4-10 PSPC1-A488 IMPa4-A546 DAPI 8C1-siRNA-IMP-a2-a4 V2.00	0	25. siRNA-IMPa4-10 PSPC1-A488 DAPI IMPa4-A546_i_TileScan_001 (Stage 9 of 49)	00-4pBebqdyGdZA34zAhZnGrg
0.447758		Cell	0.000	1.000	520	5	siRNA-IMPa4-10 PSPC1-A488 IMPa4-A546 DAPI 8C1-siRNA-IMP-a2-a4 V2.00	0	25. siRNA-IMPa4-10 PSPC1-A488 DAPI IMPa4-A546_i_TileScan_001 (Stage 9 of 49)	00-4pBebqdyGdZA34zAhZnGrg
0.2549		Cell	0.000	1.000	521	0	siRNA-IMPa4-10 PSPC1-A488 IMPa4-A546 DAPI 8C1-siRNA-IMP-a2-a4 V2.00	0	25. siRNA-IMPa4-10 PSPC1-A488 DAPI IMPa4-A546_j_TileScan_001 (Stage 10 of 49)	00-FLE2iuaPzo8kzmZoN3fm2F
0.443348		Cell	0.000	1.000	522	1	siRNA-IMPa4-10 PSPC1-A488 IMPa4-A546 DAPI 8C1-siRNA-IMP-a2-a4 V2.00	0	25. siRNA-IMPa4-10 PSPC1-A488 DAPI IMPa4-A546_j_TileScan_001 (Stage 10 of 49)	00-FLE2iuaPzo8kzmZoN3fm2F
0		Cell	0.000	1.000	523	2	siRNA-IMPa4-10 PSPC1-A488 IMPa4-A546 DAPI 8C1-siRNA-IMP-a2-a4 V2.00	0	25. siRNA-IMPa4-10 PSPC1-A488 DAPI IMPa4-A546_j_TileScan_001 (Stage 10 of 49)	00-FLE2iuaPzo8kzmZoN3fm2F
0.277739		Cell	0.000	1.000	524	3	siRNA-IMPa4-10 PSPC1-A488 IMPa4-A546 DAPI 8C1-siRNA-IMP-a2-a4 V2.00	0	25. siRNA-IMPa4-10 PSPC1-A488 DAPI IMPa4-A546_j_TileScan_001 (Stage 10 of 49)	00-FLE2iuaPzo8kzmZoN3fm2F
0.45589		Cell	0.000	1.000	525	4	siRNA-IMPa4-10 PSPC1-A488 IMPa4-A546 DAPI 8C1-siRNA-IMP-a2-a4 V2.00	0	25. siRNA-IMPa4-10 PSPC1-A488 DAPI IMPa4-A546_j_TileScan_001 (Stage 10 of 49)	00-FLE2iuaPzo8kzmZoN3fm2F
0.27803		Cell	0.000	1.000	526	5	siRNA-IMPa4-10 PSPC1-A488 IMPa4-A546 DAPI 8C1-siRNA-IMP-a2-a4 V2.00	0	25. siRNA-IMPa4-10 PSPC1-A488 DAPI IMPa4-A546_j_TileScan_001 (Stage 10 of 49)	00-FLE2iuaPzo8kzmZoN3fm2F
0.159003		Cell	0.000	1.000	527	6	siRNA-IMPa4-10 PSPC1-A488 IMPa4-A546 DAPI 8C1-siRNA-IMP-a2-a4 V2.00	0	25. siRNA-IMPa4-10 PSPC1-A488 DAPI IMPa4-A546_j_TileScan_001 (Stage 10 of 49)	00-FLE2iuaPzo8kzmZoN3fm2F
0.300713		Cell	0.000	1.000	528	7	siRNA-IMPa4-10 PSPC1-A488 IMPa4-A546 DAPI 8C1-siRNA-IMP-a2-a4 V2.00	0	25. siRNA-IMPa4-10 PSPC1-A488 DAPI IMPa4-A546_j_TileScan_001 (Stage 10 of 49)	00-FLE2iuaPzo8kzmZoN3fm2F
0.168994		Cell	0.000	1.000	529	8	siRNA-IMPa4-10 PSPC1-A488 IMPa4-A546 DAPI 8C1-siRNA-IMP-a2-a4 V2.00	0	25. siRNA-IMPa4-10 PSPC1-A488 DAPI IMPa4-A546_j_TileScan_001 (Stage 10 of 49)	00-FLE2iuaPzo8kzmZoN3fm2F
0.622568		Cell	0.000	1.000	530	9	siRNA-IMPa4-10 PSPC1-A488 IMPa4-A546 DAPI 8C1-siRNA-IMP-a2-a4 V2.00	0	25. siRNA-IMPa4-10 PSPC1-A488 DAPI IMPa4-A546_j_TileScan_001 (Stage 10 of 49)	00-FLE2iuaPzo8kzmZoN3fm2F
0.344416		Cell	0.000	1.000	531	10	siRNA-IMPa4-10 PSPC1-A488 IMPa4-A546 DAPI 8C1-siRNA-IMP-a2-a4 V2.00	0	25. siRNA-IMPa4-10 PSPC1-A488 DAPI IMPa4-A546_j_TileScan_001 (Stage 10 of 49)	00-FLE2iuaPzo8kzmZoN3fm2F
0		Cell	0.000	1.000	532	11	siRNA-IMPa4-10 PSPC1-A488 IMPa4-A546 DAPI 8C1-siRNA-IMP-a2-a4 V2.00	0	25. siRNA-IMPa4-10 PSPC1-A488 DAPI IMPa4-A546_j_TileScan_001 (Stage 10 of 49)	00-FLE2iuaPzo8kzmZoN3fm2F
0		Cell	0.000	1.000	533	12	siRNA-IMPa4-10 PSPC1-A488 IMPa4-A546 DAPI 8C1-siRNA-IMP-a2-a4 V2.00	0	25. siRNA-IMPa4-10 PSPC1-A488 DAPI IMPa4-A546_j_TileScan_001 (Stage 10 of 49)	00-FLE2iuaPzo8kzmZoN3fm2F
0.323416		Cell	0.000	1.000	534	0	siRNA-IMPa4-10 PSPC1-A488 IMPa4-A546 DAPI 8C1-siRNA-IMP-a2-a4 V2.00	0	25. siRNA-IMPa4-10 PSPC1-A488 DAPI IMPa4-A546_k_TileScan_001 (Stage 11 of 49)	00-wRVLzzp67N4yxYKMDsxwPB
0.201142		Cell	0.000	1.000	535	1	siRNA-IMPa4-10 PSPC1-A488 IMPa4-A546 DAPI 8C1-siRNA-IMP-a2-a4 V2.00	0	25. siRNA-IMPa4-10 PSPC1-A488 DAPI IMPa4-A546_k_TileScan_001 (Stage 11 of 49)	00-wRVLzzp67N4yxYKMDsxwPB
0.263611		Cell	0.000	1.000	536	2	siRNA-IMPa4-10 PSPC1-A488 IMPa4-A546 DAPI 8C1-siRNA-IMP-a2-a4 V2.00	0	25. siRNA-IMPa4-10 PSPC1-A488 DAPI IMPa4-A546_k_TileScan_001 (Stage 11 of 49)	00-wRVLzzp67N4yxYKMDsxwPB
0.316025		Cell	0.000	1.000	537	3	siRNA-IMPa4-10 PSPC1-A488 IMPa4-A546 DAPI 8C1-siRNA-IMP-a2-a4 V2.00	0	25. siRNA-IMPa4-10 PSPC1-A488 DAPI IMPa4-A546_k_TileScan_001 (Stage 11 of 49)	00-wRVLzzp67N4yxYKMDsxwPB
0		Cell	0.000	1.000	538	4	siRNA-IMPa4-10 PSPC1-A488 IMPa4-A546 DAPI 8C1-siRNA-IMP-a2-a4 V2.00	0	25. siRNA-IMPa4-10 PSPC1-A488 DAPI IMPa4-A546_k_TileScan_001 (Stage 11 of 49)	00-wRVLzzp67N4yxYKMDsxwPB
0.460795		Cell	0.000	1.000	539	5	siRNA-IMPa4-10 PSPC1-A488 IMPa4-A546 DAPI 8C1-siRNA-IMP-a2-a4 V2.00	0	25. siRNA-IMPa4-10 PSPC1-A488 DAPI IMPa4-A546_k_TileScan_001 (Stage 11 of 49)	00-wRVLzzp67N4yxYKMDsxwPB
0.31505		Cell	0.000	1.000	540	6	siRNA-IMPa4-10 PSPC1-A488 IMPa4-A546 DAPI 8C1-siRNA-IMP-a2-a4 V2.00	0	25. siRNA-IMPa4-10 PSPC1-A488 DAPI IMPa4-A546_k_TileScan_001 (Stage 11 of 49)	00-wRVLzzp67N4yxYKMDsxwPB
0.320576		Cell	0.000	1.000	541	7	siRNA-IMPa4-10 PSPC1-A488 IMPa4-A546 DAPI 8C1-siRNA-IMP-a2-a4 V2.00	0	25. siRNA-IMPa4-10 PSPC1-A488 DAPI IMPa4-A546_k_TileScan_001 (Stage 11 of 49)	00-wRVLzzp67N4yxYKMDsxwPB
0.226723		Cell	0.000	1.000	542	8	siRNA-IMPa4-10 PSPC1-A488 IMPa4-A546 DAPI 8C1-siRNA-IMP-a2-a4 V2.00	0	25. siRNA-IMPa4-10 PSPC1-A488 DAPI IMPa4-A546_k_TileScan_001 (Stage 11 of 49)	00-wRVLzzp67N4yxYKMDsxwPB
0.122421		Cell	0.000	1.000	543	9	siRNA-IMPa4-10 PSPC1-A488 IMPa4-A546 DAPI 8C1-siRNA-IMP-a2-a4 V2.00	0	25. siRNA-IMPa4-10 PSPC1-A488 DAPI IMPa4-A546_k_TileScan_001 (Stage 11 of 49)	00-wRVLzzp67N4yxYKMDsxwPB
0.270571		Cell	0.000	1.000	544	10	siRNA-IMPa4-10 PSPC1-A488 IMPa4-A546 DAPI 8C1-siRNA-IMP-a2-a4 V2.00	0	25. siRNA-IMPa4-10 PSPC1-A488 DAPI IMPa4-A546_k_TileScan_001 (Stage 11 of 49)	00-wRVLzzp67N4yxYKMDsxwPB
0.336463		Cell	0.000	1.000	545	11	siRNA-IMPa4-10 PSPC1-A488 IMPa4-A546 DAPI 8C1-siRNA-IMP-a2-a4 V2.00	0	25. siRNA-IMPa4-10 PSPC1-A488 DAPI IMPa4-A546_k_TileScan_001 (Stage 11 of 49)	00-wRVLzzp67N4yxYKMDsxwPB
0		Cell	0.000	1.000	546	12	siRNA-IMPa4-10 PSPC1-A488 IMPa4-A546 DAPI 8C1-siRNA-IMP-a2-a4 V2.00	0	25. siRNA-IMPa4-10 PSPC1-A488 DAPI IMPa4-A546_k_TileScan_001 (Stage 11 of 49)	00-wRVLzzp67N4yxYKMDsxwPB
0.253713		Cell	0.000	1.000	547	13	siRNA-IMPa4-10 PSPC1-A488 IMPa4-A546 DAPI 8C1-siRNA-IMP-a2-a4 V2.00	0	25. siRNA-IMPa4-10 PSPC1-A488 DAPI IMPa4-A546_k_TileScan_001 (Stage 11 of 49)	00-wRVLzzp67N4yxYKMDsxwPB
0.379286		Cell	0.000	1.000	548	14	siRNA-IMPa4-10 PSPC1-A488 IMPa4-A546 DAPI 8C1-siRNA-IMP-a2-a4 V2.00	0	25. siRNA-IMPa4-10 PSPC1-A488 DAPI IMPa4-A546_k_TileScan_001 (Stage 11 of 49)	00-wRVLzzp67N4yxYKMDsxwPB
0.435532		Cell	0.000	1.000	549	15	siRNA-IMPa4-10 PSPC1-A488 IMPa4-A546 DAPI 8C1-siRNA-IMP-a2-a4 V2.00	0	25. siRNA-IMPa4-10 PSPC1-A488 DAPI IMPa4-A546_k_TileScan_001 (Stage 11 of 49)	00-wRVLzzp67N4yxYKMDsxwPB
0		Cell	0.000	1.000	550	16	siRNA-IMPa4-10 PSPC1-A488 IMPa4-A546 DAPI 8C1-siRNA-IMP-a2-a4 V2.00	0	25. siRNA-IMPa4-10 PSPC1-A488 DAPI IMPa4-A546_k_TileScan_001 (Stage 11 of 49)	00-wRVLzzp67N4yxYKMDsxwPB
0.364616		Cell	0.000	1.000	551	17	siRNA-IMPa4-10 PSPC1-A488 IMPa4-A546 DAPI 8C1-siRNA-IMP-a2-a4 V2.00	0	25. siRNA-IMPa4-10 PSPC1-A488 DAPI IMPa4-A546_k_TileScan_001 (Stage 11 of 49)	00-wRVLzzp67N4yxYKMDsxwPB
0.369088		Cell	0.000	1.000	552	18	siRNA-IMPa4-10 PSPC1-A488 IMPa4-A546 DAPI 8C1-siRNA-IMP-a2-a4 V2.00	0	25. siRNA-IMPa4-10 PSPC1-A488 DAPI IMPa4-A546_k_TileScan_001 (Stage 11 of 49)	00-wRVLzzp67N4yxYKMDsxwPB
0.577162		Cell	0.000	1.000	553	19	siRNA-IMPa4-10 PSPC1-A488 IMPa4-A546 DAPI 8C1-siRNA-IMP-a2-a4 V2.00	0	25. siRNA-IMPa4-10 PSPC1-A488 DAPI IMPa4-A546_k_TileScan_001 (Stage 11 of 49)	00-wRVLzzp67N4yxYKMDsxwPB
0.435255		Cell	0.000	1.000	554	20	siRNA-IMPa4-10 PSPC1-A488 IMPa4-A546 DAPI 8C1-siRNA-IMP-a2-a4 V2.00	0	25. siRNA-IMPa4-10 PSPC1-A488 DAPI IMPa4-A546_k_TileScan_001 (Stage 11 of 49)	00-wRVLzzp67N4yxYKMDsxwPB
0		Cell	0.000	1.000	555	0	siRNA-IMPa4-10 PSPC1-A488 IMPa4-A546 DAPI 8C1-siRNA-IMP-a2-a4 V2.00	0	25. siRNA-IMPa4-10 PSPC1-A488 DAPI IMPa4-A546_l_TileScan_001 (Stage 12 of 49)	00-zTjaUzcsjTSTeZtLyWiT7D
0		Cell	0.000	1.000	556	1	siRNA-IMPa4-10 PSPC1-A488 IMPa4-A546 DAPI 8C1-siRNA-IMP-a2-a4 V2.00	0	25. siRNA-IMPa4-10 PSPC1-A488 DAPI IMPa4-A546_l_TileScan_001 (Stage 12 of 49)	00-zTjaUzcsjTSTeZtLyWiT7D
0.275611		Cell	0.000	1.000	557	2	siRNA-IMPa4-10 PSPC1-A488 IMPa4-A546 DAPI 8C1-siRNA-IMP-a2-a4 V2.00	0	25. siRNA-IMPa4-10 PSPC1-A488 DAPI IMPa4-A546_l_TileScan_001 (Stage 12 of 49)	00-zTjaUzcsjTSTeZtLyWiT7D
0.291747		Cell	0.000	1.000	558	3	siRNA-IMPa4-10 PSPC1-A488 IMPa4-A546 DAPI 8C1-siRNA-IMP-a2-a4 V2.00	0	25. siRNA-IMPa4-10 PSPC1-A488 DAPI IMPa4-A546_l_TileScan_001 (Stage 12 of 49)	00-zTjaUzcsjTSTeZtLyWiT7D
0.248036		Cell	0.000	1.000	559	4	siRNA-IMPa4-10 PSPC1-A488 IMPa4-A546 DAPI 8C1-siRNA-IMP-a2-a4 V2.00	0	25. siRNA-IMPa4-10 PSPC1-A488 DAPI IMPa4-A546_l_TileScan_001 (Stage 12 of 49)	00-zTjaUzcsjTSTeZtLyWiT7D
0.358174		Cell	0.000	1.000	560	5	siRNA-IMPa4-10 PSPC1-A488 IMPa4-A546 DAPI 8C1-siRNA-IMP-a2-a4 V2.00	0	25. siRNA-IMPa4-10 PSPC1-A488 DAPI IMPa4-A546_l_TileScan_001 (Stage 12 of 49)	00-zTjaUzcsjTSTeZtLyWiT7D
0.306566		Cell	0.000	1.000	561	6	siRNA-IMPa4-10 PSPC1-A488 IMPa4-A546 DAPI 8C1-siRNA-IMP-a2-a4 V2.00	0	25. siRNA-IMPa4-10 PSPC1-A488 DAPI IMPa4-A546_l_TileScan_001 (Stage 12 of 49)	00-zTjaUzcsjTSTeZtLyWiT7D
0		Cell	0.000	1.000	562	7	siRNA-IMPa4-10 PSPC1-A488 IMPa4-A546 DAPI 8C1-siRNA-IMP-a2-a4 V2.00	0	25. siRNA-IMPa4-10 PSPC1-A488 DAPI IMPa4-A546_l_TileScan_001 (Stage 12 of 49)	00-zTjaUzcsjTSTeZtLyWiT7D
0.560986		Cell	0.000	1.000	563	8	siRNA-IMPa4-10 PSPC1-A488 IMPa4-A546 DAPI 8C1-siRNA-IMP-a2-a4 V2.00	0	25. siRNA-IMPa4-10 PSPC1-A488 DAPI IMPa4-A546_l_TileScan_001 (Stage 12 of 49)	00-zTjaUzcsjTSTeZtLyWiT7D
0.373011		Cell	0.000	1.000	564	9	siRNA-IMPa4-10 PSPC1-A488 IMPa4-A546 DAPI 8C1-siRNA-IMP-a2-a4 V2.00	0	25. siRNA-IMPa4-10 PSPC1-A488 DAPI IMPa4-A546_l_TileScan_001 (Stage 12 of 49)	00-zTjaUzcsjTSTeZtLyWiT7D
0.883034		Cell	0.000	1.000	565	10	siRNA-IMPa4-10 PSPC1-A488 IMPa4-A546 DAPI 8C1-siRNA-IMP-a2-a4 V2.00	0	25. siRNA-IMPa4-10 PSPC1-A488 DAPI IMPa4-A546_l_TileScan_001 (Stage 12 of 49)	00-zTjaUzcsjTSTeZtLyWiT7D
0.389893		Cell	0.000	1.000	566	11	siRNA-IMPa4-10 PSPC1-A488 IMPa4-A546 DAPI 8C1-siRNA-IMP-a2-a4 V2.00	0	25. siRNA-IMPa4-10 PSPC1-A488 DAPI IMPa4-A546_l_TileScan_001 (Stage 12 of 49)	00-zTjaUzcsjTSTeZtLyWiT7D
0.543471		Cell	0.000	1.000	567	12	siRNA-IMPa4-10 PSPC1-A488 IMPa4-A546 DAPI 8C1-siRNA-IMP-a2-a4 V2.00	0	25. siRNA-IMPa4-10 PSPC1-A488 DAPI IMPa4-A546_l_TileScan_001 (Stage 12 of 49)	00-zTjaUzcsjTSTeZtLyWiT7D
0		Cell	0.000	1.000	568	13	siRNA-IMPa4-10 PSPC1-A488 IMPa4-A546 DAPI 8C1-siRNA-IMP-a2-a4 V2.00	0	25. siRNA-IMPa4-10 PSPC1-A488 DAPI IMPa4-A546_l_TileScan_001 (Stage 12 of 49)	00-zTjaUzcsjTSTeZtLyWiT7D
0.250238		Cell	0.000	1.000	569	14	siRNA-IMPa4-10 PSPC1-A488 IMPa4-A546 DAPI 8C1-siRNA-IMP-a2-a4 V2.00	0	25. siRNA-IMPa4-10 PSPC1-A488 DAPI IMPa4-A546_l_TileScan_001 (Stage 12 of 49)	00-zTjaUzcsjTSTeZtLyWiT7D
0.75408		Cell	0.000	1.000	570	15	siRNA-IMPa4-10 PSPC1-A488 IMPa4-A546 DAPI 8C1-siRNA-IMP-a2-a4 V2.00	0	25. siRNA-IMPa4-10 PSPC1-A488 DAPI IMPa4-A546_l_TileScan_001 (Stage 12 of 49)	00-zTjaUzcsjTSTeZtLyWiT7D
0.231548		Cell	0.000	1.000	571	16	siRNA-IMPa4-10 PSPC1-A488 IMPa4-A546 DAPI 8C1-siRNA-IMP-a2-a4 V2.00	0	25. siRNA-IMPa4-10 PSPC1-A488 DAPI IMPa4-A546_l_TileScan_001 (Stage 12 of 49)	00-zTjaUzcsjTSTeZtLyWiT7D
0.35337		Cell	0.000	1.000	572	17	siRNA-IMPa4-10 PSPC1-A488 IMPa4-A546 DAPI 8C1-siRNA-IMP-a2-a4 V2.00	0	25. siRNA-IMPa4-10 PSPC1-A488 DAPI IMPa4-A546_l_TileScan_001 (Stage 12 of 49)	00-zTjaUzcsjTSTeZtLyWiT7D
0.450803		Cell	0.000	1.000	573	18	siRNA-IMPa4-10 PSPC1-A488 IMPa4-A546 DAPI 8C1-siRNA-IMP-a2-a4 V2.00	0	25. siRNA-IMPa4-10 PSPC1-A488 DAPI IMPa4-A546_l_TileScan_001 (Stage 12 of 49)	00-zTjaUzcsjTSTeZtLyWiT7D
0.267093		Cell	0.000	1.000	574	19	siRNA-IMPa4-10 PSPC1-A488 IMPa4-A546 DAPI 8C1-siRNA-IMP-a2-a4 V2.00	0	25. siRNA-IMPa4-10 PSPC1-A488 DAPI IMPa4-A546_l_TileScan_001 (Stage 12 of 49)	00-zTjaUzcsjTSTeZtLyWiT7D
0		Cell	0.000	1.000	575	20	siRNA-IMPa4-10 PSPC1-A488 IMPa4-A546 DAPI 8C1-siRNA-IMP-a2-a4 V2.00	0	25. siRNA-IMPa4-10 PSPC1-A488 DAPI IMPa4-A546_l_TileScan_001 (Stage 12 of 49)	00-zTjaUzcsjTSTeZtLyWiT7D
0.428549		Cell	0.000	1.000	576	21	siRNA-IMPa4-10 PSPC1-A488 IMPa4-A546 DAPI 8C1-siRNA-IMP-a2-a4 V2.00	0	25. siRNA-IMPa4-10 PSPC1-A488 DAPI IMPa4-A546_l_TileScan_001 (Stage 12 of 49)	00-zTjaUzcsjTSTeZtLyWiT7D
0		Cell	0.000	1.000	577	0	siRNA-IMPa4-10 PSPC1-A488 IMPa4-A546 DAPI 8C1-siRNA-IMP-a2-a4 V2.00	0	25. siRNA-IMPa4-10 PSPC1-A488 DAPI IMPa4-A546_m_TileScan_001 (Stage 13 of 49)	00-y2d6oTVGjNofCgaXrXYCu5
0		Cell	0.000	1.000	578	1	siRNA-IMPa4-10 PSPC1-A488 IMPa4-A546 DAPI 8C1-siRNA-IMP-a2-a4 V2.00	0	25. siRNA-IMPa4-10 PSPC1-A488 DAPI IMPa4-A546_m_TileScan_001 (Stage 13 of 49)	00-y2d6oTVGjNofCgaXrXYCu5
0		Cell	0.000	1.000	579	2	siRNA-IMPa4-10 PSPC1-A488 IMPa4-A546 DAPI 8C1-siRNA-IMP-a2-a4 V2.00	0	25. siRNA-IMPa4-10 PSPC1-A488 DAPI IMPa4-A546_m_TileScan_001 (Stage 13 of 49)	00-y2d6oTVGjNofCgaXrXYCu5
0.547946		Cell	0.000	1.000	580	3	siRNA-IMPa4-10 PSPC1-A488 IMPa4-A546 DAPI 8C1-siRNA-IMP-a2-a4 V2.00	0	25. siRNA-IMPa4-10 PSPC1-A488 DAPI IMPa4-A546_m_TileScan_001 (Stage 13 of 49)	00-y2d6oTVGjNofCgaXrXYCu5
0.415239		Cell	0.000	1.000	581	4	siRNA-IMPa4-10 PSPC1-A488 IMPa4-A546 DAPI 8C1-siRNA-IMP-a2-a4 V2.00	0	25. siRNA-IMPa4-10 PSPC1-A488 DAPI IMPa4-A546_m_TileScan_001 (Stage 13 of 49)	00-y2d6oTVGjNofCgaXrXYCu5
0.3723		Cell	0.000	1.000	582	5	siRNA-IMPa4-10 PSPC1-A488 IMPa4-A546 DAPI 8C1-siRNA-IMP-a2-a4 V2.00	0	25. siRNA-IMPa4-10 PSPC1-A488 DAPI IMPa4-A546_m_TileScan_001 (Stage 13 of 49)	00-y2d6oTVGjNofCgaXrXYCu5
0.29365		Cell	0.000	1.000	583	6	siRNA-IMPa4-10 PSPC1-A488 IMPa4-A546 DAPI 8C1-siRNA-IMP-a2-a4 V2.00	0	25. siRNA-IMPa4-10 PSPC1-A488 DAPI IMPa4-A546_m_TileScan_001 (Stage 13 of 49)	00-y2d6oTVGjNofCgaXrXYCu5
0.155039		Cell	0.000	1.000	584	7	siRNA-IMPa4-10 PSPC1-A488 IMPa4-A546 DAPI 8C1-siRNA-IMP-a2-a4 V2.00	0	25. siRNA-IMPa4-10 PSPC1-A488 DAPI IMPa4-A546_m_TileScan_001 (Stage 13 of 49)	00-y2d6oTVGjNofCgaXrXYCu5
0.303152		Cell	0.000	1.000	585	8	siRNA-IMPa4-10 PSPC1-A488 IMPa4-A546 DAPI 8C1-siRNA-IMP-a2-a4 V2.00	0	25. siRNA-IMPa4-10 PSPC1-A488 DAPI IMPa4-A546_m_TileScan_001 (Stage 13 of 49)	00-y2d6oTVGjNofCgaXrXYCu5
0.456767		Cell	0.000	1.000	586	9	siRNA-IMPa4-10 PSPC1-A488 IMPa4-A546 DAPI 8C1-siRNA-IMP-a2-a4 V2.00	0	25. siRNA-IMPa4-10 PSPC1-A488 DAPI IMPa4-A546_m_TileScan_001 (Stage 13 of 49)	00-y2d6oTVGjNofCgaXrXYCu5
0.197654		Cell	0.000	1.000	587	10	siRNA-IMPa4-10 PSPC1-A488 IMPa4-A546 DAPI 8C1-siRNA-IMP-a2-a4 V2.00	0	25. siRNA-IMPa4-10 PSPC1-A488 DAPI IMPa4-A546_m_TileScan_001 (Stage 13 of 49)	00-y2d6oTVGjNofCgaXrXYCu5
0.448177		Cell	0.000	1.000	588	11	siRNA-IMPa4-10 PSPC1-A488 IMPa4-A546 DAPI 8C1-siRNA-IMP-a2-a4 V2.00	0	25. siRNA-IMPa4-10 PSPC1-A488 DAPI IMPa4-A546_m_TileScan_001 (Stage 13 of 49)	00-y2d6oTVGjNofCgaXrXYCu5
0.361743		Cell	0.000	1.000	589	12	siRNA-IMPa4-10 PSPC1-A488 IMPa4-A546 DAPI 8C1-siRNA-IMP-a2-a4 V2.00	0	25. siRNA-IMPa4-10 PSPC1-A488 DAPI IMPa4-A546_m_TileScan_001 (Stage 13 of 49)	00-y2d6oTVGjNofCgaXrXYCu5
0		Cell	0.000	1.000	590	13	siRNA-IMPa4-10 PSPC1-A488 IMPa4-A546 DAPI 8C1-siRNA-IMP-a2-a4 V2.00	0	25. siRNA-IMPa4-10 PSPC1-A488 DAPI IMPa4-A546_m_TileScan_001 (Stage 13 of 49)	00-y2d6oTVGjNofCgaXrXYCu5
0.507477		Cell	0.000	1.000	591	14	siRNA-IMPa4-10 PSPC1-A488 IMPa4-A546 DAPI 8C1-siRNA-IMP-a2-a4 V2.00	0	25. siRNA-IMPa4-10 PSPC1-A488 DAPI IMPa4-A546_m_TileScan_001 (Stage 13 of 49)	00-y2d6oTVGjNofCgaXrXYCu5
0.277824		Cell	0.000	1.000	592	15	siRNA-IMPa4-10 PSPC1-A488 IMPa4-A546 DAPI 8C1-siRNA-IMP-a2-a4 V2.00	0	25. siRNA-IMPa4-10 PSPC1-A488 DAPI IMPa4-A546_m_TileScan_001 (Stage 13 of 49)	00-y2d6oTVGjNofCgaXrXYCu5
0.487234		Cell	0.000	1.000	593	16	siRNA-IMPa4-10 PSPC1-A488 IMPa4-A546 DAPI 8C1-siRNA-IMP-a2-a4 V2.00	0	25. siRNA-IMPa4-10 PSPC1-A488 DAPI IMPa4-A546_m_TileScan_001 (Stage 13 of 49)	00-y2d6oTVGjNofCgaXrXYCu5
0.309205		Cell	0.000	1.000	594	0	siRNA-IMPa4-10 PSPC1-A488 IMPa4-A546 DAPI 8C1-siRNA-IMP-a2-a4 V2.00	0	25. siRNA-IMPa4-10 PSPC1-A488 DAPI IMPa4-A546_n_TileScan_001 (Stage 14 of 49)	00-mWSQykAxMn4QD62YwzRPFM
0.149404		Cell	0.000	1.000	595	1	siRNA-IMPa4-10 PSPC1-A488 IMPa4-A546 DAPI 8C1-siRNA-IMP-a2-a4 V2.00	0	25. siRNA-IMPa4-10 PSPC1-A488 DAPI IMPa4-A546_n_TileScan_001 (Stage 14 of 49)	00-mWSQykAxMn4QD62YwzRPFM
0		Cell	0.000	1.000	596	2	siRNA-IMPa4-10 PSPC1-A488 IMPa4-A546 DAPI 8C1-siRNA-IMP-a2-a4 V2.00	0	25. siRNA-IMPa4-10 PSPC1-A488 DAPI IMPa4-A546_n_TileScan_001 (Stage 14 of 49)	00-mWSQykAxMn4QD62YwzRPFM
0		Cell	0.000	1.000	597	3	siRNA-IMPa4-10 PSPC1-A488 IMPa4-A546 DAPI 8C1-siRNA-IMP-a2-a4 V2.00	0	25. siRNA-IMPa4-10 PSPC1-A488 DAPI IMPa4-A546_n_TileScan_001 (Stage 14 of 49)	00-mWSQykAxMn4QD62YwzRPFM
0.363288		Cell	0.000	1.000	598	4	siRNA-IMPa4-10 PSPC1-A488 IMPa4-A546 DAPI 8C1-siRNA-IMP-a2-a4 V2.00	0	25. siRNA-IMPa4-10 PSPC1-A488 DAPI IMPa4-A546_n_TileScan_001 (Stage 14 of 49)	00-mWSQykAxMn4QD62YwzRPFM
0		Cell	0.000	1.000	599	5	siRNA-IMPa4-10 PSPC1-A488 IMPa4-A546 DAPI 8C1-siRNA-IMP-a2-a4 V2.00	0	25. siRNA-IMPa4-10 PSPC1-A488 DAPI IMPa4-A546_n_TileScan_001 (Stage 14 of 49)	00-mWSQykAxMn4QD62YwzRPFM
0.391218		Cell	0.000	1.000	600	6	siRNA-IMPa4-10 PSPC1-A488 IMPa4-A546 DAPI 8C1-siRNA-IMP-a2-a4 V2.00	0	25. siRNA-IMPa4-10 PSPC1-A488 DAPI IMPa4-A546_n_TileScan_001 (Stage 14 of 49)	00-mWSQykAxMn4QD62YwzRPFM
0.364875		Cell	0.000	1.000	601	7	siRNA-IMPa4-10 PSPC1-A488 IMPa4-A546 DAPI 8C1-siRNA-IMP-a2-a4 V2.00	0	25. siRNA-IMPa4-10 PSPC1-A488 DAPI IMPa4-A546_n_TileScan_001 (Stage 14 of 49)	00-mWSQykAxMn4QD62YwzRPFM
0.176078		Cell	0.000	1.000	602	8	siRNA-IMPa4-10 PSPC1-A488 IMPa4-A546 DAPI 8C1-siRNA-IMP-a2-a4 V2.00	0	25. siRNA-IMPa4-10 PSPC1-A488 DAPI IMPa4-A546_n_TileScan_001 (Stage 14 of 49)	00-mWSQykAxMn4QD62YwzRPFM
0.186918		Cell	0.000	1.000	603	9	siRNA-IMPa4-10 PSPC1-A488 IMPa4-A546 DAPI 8C1-siRNA-IMP-a2-a4 V2.00	0	25. siRNA-IMPa4-10 PSPC1-A488 DAPI IMPa4-A546_n_TileScan_001 (Stage 14 of 49)	00-mWSQykAxMn4QD62YwzRPFM
0.185852		Cell	0.000	1.000	604	10	siRNA-IMPa4-10 PSPC1-A488 IMPa4-A546 DAPI 8C1-siRNA-IMP-a2-a4 V2.00	0	25. siRNA-IMPa4-10 PSPC1-A488 DAPI IMPa4-A546_n_TileScan_001 (Stage 14 of 49)	00-mWSQykAxMn4QD62YwzRPFM
0.288598		Cell	0.000	1.000	605	11	siRNA-IMPa4-10 PSPC1-A488 IMPa4-A546 DAPI 8C1-siRNA-IMP-a2-a4 V2.00	0	25. siRNA-IMPa4-10 PSPC1-A488 DAPI IMPa4-A546_n_TileScan_001 (Stage 14 of 49)	00-mWSQykAxMn4QD62YwzRPFM
0		Cell	0.000	1.000	606	12	siRNA-IMPa4-10 PSPC1-A488 IMPa4-A546 DAPI 8C1-siRNA-IMP-a2-a4 V2.00	0	25. siRNA-IMPa4-10 PSPC1-A488 DAPI IMPa4-A546_n_TileScan_001 (Stage 14 of 49)	00-mWSQykAxMn4QD62YwzRPFM
0		Cell	0.000	1.000	607	13	siRNA-IMPa4-10 PSPC1-A488 IMPa4-A546 DAPI 8C1-siRNA-IMP-a2-a4 V2.00	0	25. siRNA-IMPa4-10 PSPC1-A488 DAPI IMPa4-A546_n_TileScan_001 (Stage 14 of 49)	00-mWSQykAxMn4QD62YwzRPFM
0.630393		Cell	0.000	1.000	608	14	siRNA-IMPa4-10 PSPC1-A488 IMPa4-A546 DAPI 8C1-siRNA-IMP-a2-a4 V2.00	0	25. siRNA-IMPa4-10 PSPC1-A488 DAPI IMPa4-A546_n_TileScan_001 (Stage 14 of 49)	00-mWSQykAxMn4QD62YwzRPFM
0		Cell	0.000	1.000	609	0	siRNA-IMPa4-10 PSPC1-A488 IMPa4-A546 DAPI 8C1-siRNA-IMP-a2-a4 V2.00	0	25. siRNA-IMPa4-10 PSPC1-A488 DAPI IMPa4-A546_o_TileScan_001 (Stage 15 of 49)	00-eJQnBfjoZBhCCppoT9DHbN
0.290025		Cell	0.000	1.000	610	1	siRNA-IMPa4-10 PSPC1-A488 IMPa4-A546 DAPI 8C1-siRNA-IMP-a2-a4 V2.00	0	25. siRNA-IMPa4-10 PSPC1-A488 DAPI IMPa4-A546_o_TileScan_001 (Stage 15 of 49)	00-eJQnBfjoZBhCCppoT9DHbN
0.235902		Cell	0.000	1.000	611	2	siRNA-IMPa4-10 PSPC1-A488 IMPa4-A546 DAPI 8C1-siRNA-IMP-a2-a4 V2.00	0	25. siRNA-IMPa4-10 PSPC1-A488 DAPI IMPa4-A546_o_TileScan_001 (Stage 15 of 49)	00-eJQnBfjoZBhCCppoT9DHbN
0.315311		Cell	0.000	1.000	612	3	siRNA-IMPa4-10 PSPC1-A488 IMPa4-A546 DAPI 8C1-siRNA-IMP-a2-a4 V2.00	0	25. siRNA-IMPa4-10 PSPC1-A488 DAPI IMPa4-A546_o_TileScan_001 (Stage 15 of 49)	00-eJQnBfjoZBhCCppoT9DHbN
0.217684		Cell	0.000	1.000	613	4	siRNA-IMPa4-10 PSPC1-A488 IMPa4-A546 DAPI 8C1-siRNA-IMP-a2-a4 V2.00	0	25. siRNA-IMPa4-10 PSPC1-A488 DAPI IMPa4-A546_o_TileScan_001 (Stage 15 of 49)	00-eJQnBfjoZBhCCppoT9DHbN
0.322139		Cell	0.000	1.000	614	5	siRNA-IMPa4-10 PSPC1-A488 IMPa4-A546 DAPI 8C1-siRNA-IMP-a2-a4 V2.00	0	25. siRNA-IMPa4-10 PSPC1-A488 DAPI IMPa4-A546_o_TileScan_001 (Stage 15 of 49)	00-eJQnBfjoZBhCCppoT9DHbN
0.0743579		Cell	0.000	1.000	615	6	siRNA-IMPa4-10 PSPC1-A488 IMPa4-A546 DAPI 8C1-siRNA-IMP-a2-a4 V2.00	0	25. siRNA-IMPa4-10 PSPC1-A488 DAPI IMPa4-A546_o_TileScan_001 (Stage 15 of 49)	00-eJQnBfjoZBhCCppoT9DHbN
0.294655		Cell	0.000	1.000	616	7	siRNA-IMPa4-10 PSPC1-A488 IMPa4-A546 DAPI 8C1-siRNA-IMP-a2-a4 V2.00	0	25. siRNA-IMPa4-10 PSPC1-A488 DAPI IMPa4-A546_o_TileScan_001 (Stage 15 of 49)	00-eJQnBfjoZBhCCppoT9DHbN
0.272743		Cell	0.000	1.000	617	8	siRNA-IMPa4-10 PSPC1-A488 IMPa4-A546 DAPI 8C1-siRNA-IMP-a2-a4 V2.00	0	25. siRNA-IMPa4-10 PSPC1-A488 DAPI IMPa4-A546_o_TileScan_001 (Stage 15 of 49)	00-eJQnBfjoZBhCCppoT9DHbN
1.27051		Cell	0.000	1.000	618	9	siRNA-IMPa4-10 PSPC1-A488 IMPa4-A546 DAPI 8C1-siRNA-IMP-a2-a4 V2.00	0	25. siRNA-IMPa4-10 PSPC1-A488 DAPI IMPa4-A546_o_TileScan_001 (Stage 15 of 49)	00-eJQnBfjoZBhCCppoT9DHbN
0		Cell	0.000	1.000	619	0	siRNA-IMPa4-10 PSPC1-A488 IMPa4-A546 DAPI 8C1-siRNA-IMP-a2-a4 V2.00	0	25. siRNA-IMPa4-10 PSPC1-A488 DAPI IMPa4-A546_p_TileScan_001 (Stage 16 of 49)	00-3aFZgaZmK47Eadah5hgBHP
0		Cell	0.000	1.000	620	1	siRNA-IMPa4-10 PSPC1-A488 IMPa4-A546 DAPI 8C1-siRNA-IMP-a2-a4 V2.00	0	25. siRNA-IMPa4-10 PSPC1-A488 DAPI IMPa4-A546_p_TileScan_001 (Stage 16 of 49)	00-3aFZgaZmK47Eadah5hgBHP
0.323389		Cell	0.000	1.000	621	2	siRNA-IMPa4-10 PSPC1-A488 IMPa4-A546 DAPI 8C1-siRNA-IMP-a2-a4 V2.00	0	25. siRNA-IMPa4-10 PSPC1-A488 DAPI IMPa4-A546_p_TileScan_001 (Stage 16 of 49)	00-3aFZgaZmK47Eadah5hgBHP
0.275431		Cell	0.000	1.000	622	3	siRNA-IMPa4-10 PSPC1-A488 IMPa4-A546 DAPI 8C1-siRNA-IMP-a2-a4 V2.00	0	25. siRNA-IMPa4-10 PSPC1-A488 DAPI IMPa4-A546_p_TileScan_001 (Stage 16 of 49)	00-3aFZgaZmK47Eadah5hgBHP
0.289105		Cell	0.000	1.000	623	4	siRNA-IMPa4-10 PSPC1-A488 IMPa4-A546 DAPI 8C1-siRNA-IMP-a2-a4 V2.00	0	25. siRNA-IMPa4-10 PSPC1-A488 DAPI IMPa4-A546_p_TileScan_001 (Stage 16 of 49)	00-3aFZgaZmK47Eadah5hgBHP
0.335359		Cell	0.000	1.000	624	5	siRNA-IMPa4-10 PSPC1-A488 IMPa4-A546 DAPI 8C1-siRNA-IMP-a2-a4 V2.00	0	25. siRNA-IMPa4-10 PSPC1-A488 DAPI IMPa4-A546_p_TileScan_001 (Stage 16 of 49)	00-3aFZgaZmK47Eadah5hgBHP
0.307237		Cell	0.000	1.000	625	6	siRNA-IMPa4-10 PSPC1-A488 IMPa4-A546 DAPI 8C1-siRNA-IMP-a2-a4 V2.00	0	25. siRNA-IMPa4-10 PSPC1-A488 DAPI IMPa4-A546_p_TileScan_001 (Stage 16 of 49)	00-3aFZgaZmK47Eadah5hgBHP
0.621452		Cell	0.000	1.000	626	7	siRNA-IMPa4-10 PSPC1-A488 IMPa4-A546 DAPI 8C1-siRNA-IMP-a2-a4 V2.00	0	25. siRNA-IMPa4-10 PSPC1-A488 DAPI IMPa4-A546_p_TileScan_001 (Stage 16 of 49)	00-3aFZgaZmK47Eadah5hgBHP
0.207847		Cell	0.000	1.000	627	0	siRNA-IMPa4-10 PSPC1-A488 IMPa4-A546 DAPI 8C1-siRNA-IMP-a2-a4 V2.00	0	25. siRNA-IMPa4-10 PSPC1-A488 DAPI IMPa4-A546_q_TileScan_001 (Stage 17 of 49)	00-tnXnRiqUJoaqqootojUrwW
0.332057		Cell	0.000	1.000	628	1	siRNA-IMPa4-10 PSPC1-A488 IMPa4-A546 DAPI 8C1-siRNA-IMP-a2-a4 V2.00	0	25. siRNA-IMPa4-10 PSPC1-A488 DAPI IMPa4-A546_q_TileScan_001 (Stage 17 of 49)	00-tnXnRiqUJoaqqootojUrwW
0		Cell	0.000	1.000	629	2	siRNA-IMPa4-10 PSPC1-A488 IMPa4-A546 DAPI 8C1-siRNA-IMP-a2-a4 V2.00	0	25. siRNA-IMPa4-10 PSPC1-A488 DAPI IMPa4-A546_q_TileScan_001 (Stage 17 of 49)	00-tnXnRiqUJoaqqootojUrwW
0.210384		Cell	0.000	1.000	630	3	siRNA-IMPa4-10 PSPC1-A488 IMPa4-A546 DAPI 8C1-siRNA-IMP-a2-a4 V2.00	0	25. siRNA-IMPa4-10 PSPC1-A488 DAPI IMPa4-A546_q_TileScan_001 (Stage 17 of 49)	00-tnXnRiqUJoaqqootojUrwW
0.228237		Cell	0.000	1.000	631	4	siRNA-IMPa4-10 PSPC1-A488 IMPa4-A546 DAPI 8C1-siRNA-IMP-a2-a4 V2.00	0	25. siRNA-IMPa4-10 PSPC1-A488 DAPI IMPa4-A546_q_TileScan_001 (Stage 17 of 49)	00-tnXnRiqUJoaqqootojUrwW
0		Cell	0.000	1.000	632	5	siRNA-IMPa4-10 PSPC1-A488 IMPa4-A546 DAPI 8C1-siRNA-IMP-a2-a4 V2.00	0	25. siRNA-IMPa4-10 PSPC1-A488 DAPI IMPa4-A546_q_TileScan_001 (Stage 17 of 49)	00-tnXnRiqUJoaqqootojUrwW
0		Cell	0.000	1.000	633	6	siRNA-IMPa4-10 PSPC1-A488 IMPa4-A546 DAPI 8C1-siRNA-IMP-a2-a4 V2.00	0	25. siRNA-IMPa4-10 PSPC1-A488 DAPI IMPa4-A546_q_TileScan_001 (Stage 17 of 49)	00-tnXnRiqUJoaqqootojUrwW
0.94144		Cell	0.000	1.000	634	7	siRNA-IMPa4-10 PSPC1-A488 IMPa4-A546 DAPI 8C1-siRNA-IMP-a2-a4 V2.00	0	25. siRNA-IMPa4-10 PSPC1-A488 DAPI IMPa4-A546_q_TileScan_001 (Stage 17 of 49)	00-tnXnRiqUJoaqqootojUrwW
0		Cell	0.000	1.000	635	8	siRNA-IMPa4-10 PSPC1-A488 IMPa4-A546 DAPI 8C1-siRNA-IMP-a2-a4 V2.00	0	25. siRNA-IMPa4-10 PSPC1-A488 DAPI IMPa4-A546_q_TileScan_001 (Stage 17 of 49)	00-tnXnRiqUJoaqqootojUrwW
0		Cell	0.000	1.000	636	9	siRNA-IMPa4-10 PSPC1-A488 IMPa4-A546 DAPI 8C1-siRNA-IMP-a2-a4 V2.00	0	25. siRNA-IMPa4-10 PSPC1-A488 DAPI IMPa4-A546_q_TileScan_001 (Stage 17 of 49)	00-tnXnRiqUJoaqqootojUrwW
0		Cell	0.000	1.000	637	10	siRNA-IMPa4-10 PSPC1-A488 IMPa4-A546 DAPI 8C1-siRNA-IMP-a2-a4 V2.00	0	25. siRNA-IMPa4-10 PSPC1-A488 DAPI IMPa4-A546_q_TileScan_001 (Stage 17 of 49)	00-tnXnRiqUJoaqqootojUrwW
0		Cell	0.000	1.000	638	11	siRNA-IMPa4-10 PSPC1-A488 IMPa4-A546 DAPI 8C1-siRNA-IMP-a2-a4 V2.00	0	25. siRNA-IMPa4-10 PSPC1-A488 DAPI IMPa4-A546_q_TileScan_001 (Stage 17 of 49)	00-tnXnRiqUJoaqqootojUrwW
0.310686		Cell	0.000	1.000	639	12	siRNA-IMPa4-10 PSPC1-A488 IMPa4-A546 DAPI 8C1-siRNA-IMP-a2-a4 V2.00	0	25. siRNA-IMPa4-10 PSPC1-A488 DAPI IMPa4-A546_q_TileScan_001 (Stage 17 of 49)	00-tnXnRiqUJoaqqootojUrwW
0.449635		Cell	0.000	1.000	640	13	siRNA-IMPa4-10 PSPC1-A488 IMPa4-A546 DAPI 8C1-siRNA-IMP-a2-a4 V2.00	0	25. siRNA-IMPa4-10 PSPC1-A488 DAPI IMPa4-A546_q_TileScan_001 (Stage 17 of 49)	00-tnXnRiqUJoaqqootojUrwW
0.359684		Cell	0.000	1.000	641	14	siRNA-IMPa4-10 PSPC1-A488 IMPa4-A546 DAPI 8C1-siRNA-IMP-a2-a4 V2.00	0	25. siRNA-IMPa4-10 PSPC1-A488 DAPI IMPa4-A546_q_TileScan_001 (Stage 17 of 49)	00-tnXnRiqUJoaqqootojUrwW
0.347362		Cell	0.000	1.000	642	0	siRNA-IMPa4-10 PSPC1-A488 IMPa4-A546 DAPI 8C1-siRNA-IMP-a2-a4 V2.00	0	25. siRNA-IMPa4-10 PSPC1-A488 DAPI IMPa4-A546_r_TileScan_001 (Stage 18 of 49)	00-QXgq46NWWPWQj5a2EuzTtP
0.183018		Cell	0.000	1.000	643	1	siRNA-IMPa4-10 PSPC1-A488 IMPa4-A546 DAPI 8C1-siRNA-IMP-a2-a4 V2.00	0	25. siRNA-IMPa4-10 PSPC1-A488 DAPI IMPa4-A546_r_TileScan_001 (Stage 18 of 49)	00-QXgq46NWWPWQj5a2EuzTtP
0.496628		Cell	0.000	1.000	644	2	siRNA-IMPa4-10 PSPC1-A488 IMPa4-A546 DAPI 8C1-siRNA-IMP-a2-a4 V2.00	0	25. siRNA-IMPa4-10 PSPC1-A488 DAPI IMPa4-A546_r_TileScan_001 (Stage 18 of 49)	00-QXgq46NWWPWQj5a2EuzTtP
0.384118		Cell	0.000	1.000	645	3	siRNA-IMPa4-10 PSPC1-A488 IMPa4-A546 DAPI 8C1-siRNA-IMP-a2-a4 V2.00	0	25. siRNA-IMPa4-10 PSPC1-A488 DAPI IMPa4-A546_r_TileScan_001 (Stage 18 of 49)	00-QXgq46NWWPWQj5a2EuzTtP
0.634248		Cell	0.000	1.000	646	4	siRNA-IMPa4-10 PSPC1-A488 IMPa4-A546 DAPI 8C1-siRNA-IMP-a2-a4 V2.00	0	25. siRNA-IMPa4-10 PSPC1-A488 DAPI IMPa4-A546_r_TileScan_001 (Stage 18 of 49)	00-QXgq46NWWPWQj5a2EuzTtP
0.304888		Cell	0.000	1.000	647	5	siRNA-IMPa4-10 PSPC1-A488 IMPa4-A546 DAPI 8C1-siRNA-IMP-a2-a4 V2.00	0	25. siRNA-IMPa4-10 PSPC1-A488 DAPI IMPa4-A546_r_TileScan_001 (Stage 18 of 49)	00-QXgq46NWWPWQj5a2EuzTtP
0.302907		Cell	0.000	1.000	648	6	siRNA-IMPa4-10 PSPC1-A488 IMPa4-A546 DAPI 8C1-siRNA-IMP-a2-a4 V2.00	0	25. siRNA-IMPa4-10 PSPC1-A488 DAPI IMPa4-A546_r_TileScan_001 (Stage 18 of 49)	00-QXgq46NWWPWQj5a2EuzTtP
0.319137		Cell	0.000	1.000	649	7	siRNA-IMPa4-10 PSPC1-A488 IMPa4-A546 DAPI 8C1-siRNA-IMP-a2-a4 V2.00	0	25. siRNA-IMPa4-10 PSPC1-A488 DAPI IMPa4-A546_r_TileScan_001 (Stage 18 of 49)	00-QXgq46NWWPWQj5a2EuzTtP
0.625401		Cell	0.000	1.000	650	8	siRNA-IMPa4-10 PSPC1-A488 IMPa4-A546 DAPI 8C1-siRNA-IMP-a2-a4 V2.00	0	25. siRNA-IMPa4-10 PSPC1-A488 DAPI IMPa4-A546_r_TileScan_001 (Stage 18 of 49)	00-QXgq46NWWPWQj5a2EuzTtP
0.339682		Cell	0.000	1.000	651	0	siRNA-IMPa4-10 PSPC1-A488 IMPa4-A546 DAPI 8C1-siRNA-IMP-a2-a4 V2.00	0	25. siRNA-IMPa4-10 PSPC1-A488 DAPI IMPa4-A546_s_TileScan_001 (Stage 19 of 49)	00-NZHUYzvJedRBag22KH76wW
0.257401		Cell	0.000	1.000	652	1	siRNA-IMPa4-10 PSPC1-A488 IMPa4-A546 DAPI 8C1-siRNA-IMP-a2-a4 V2.00	0	25. siRNA-IMPa4-10 PSPC1-A488 DAPI IMPa4-A546_s_TileScan_001 (Stage 19 of 49)	00-NZHUYzvJedRBag22KH76wW
0		Cell	0.000	1.000	653	2	siRNA-IMPa4-10 PSPC1-A488 IMPa4-A546 DAPI 8C1-siRNA-IMP-a2-a4 V2.00	0	25. siRNA-IMPa4-10 PSPC1-A488 DAPI IMPa4-A546_s_TileScan_001 (Stage 19 of 49)	00-NZHUYzvJedRBag22KH76wW
0.266082		Cell	0.000	1.000	654	3	siRNA-IMPa4-10 PSPC1-A488 IMPa4-A546 DAPI 8C1-siRNA-IMP-a2-a4 V2.00	0	25. siRNA-IMPa4-10 PSPC1-A488 DAPI IMPa4-A546_s_TileScan_001 (Stage 19 of 49)	00-NZHUYzvJedRBag22KH76wW
0.288779		Cell	0.000	1.000	655	4	siRNA-IMPa4-10 PSPC1-A488 IMPa4-A546 DAPI 8C1-siRNA-IMP-a2-a4 V2.00	0	25. siRNA-IMPa4-10 PSPC1-A488 DAPI IMPa4-A546_s_TileScan_001 (Stage 19 of 49)	00-NZHUYzvJedRBag22KH76wW
0.201499		Cell	0.000	1.000	656	5	siRNA-IMPa4-10 PSPC1-A488 IMPa4-A546 DAPI 8C1-siRNA-IMP-a2-a4 V2.00	0	25. siRNA-IMPa4-10 PSPC1-A488 DAPI IMPa4-A546_s_TileScan_001 (Stage 19 of 49)	00-NZHUYzvJedRBag22KH76wW
0.818826		Cell	0.000	1.000	657	6	siRNA-IMPa4-10 PSPC1-A488 IMPa4-A546 DAPI 8C1-siRNA-IMP-a2-a4 V2.00	0	25. siRNA-IMPa4-10 PSPC1-A488 DAPI IMPa4-A546_s_TileScan_001 (Stage 19 of 49)	00-NZHUYzvJedRBag22KH76wW
0.318544		Cell	0.000	1.000	658	7	siRNA-IMPa4-10 PSPC1-A488 IMPa4-A546 DAPI 8C1-siRNA-IMP-a2-a4 V2.00	0	25. siRNA-IMPa4-10 PSPC1-A488 DAPI IMPa4-A546_s_TileScan_001 (Stage 19 of 49)	00-NZHUYzvJedRBag22KH76wW
0.655346		Cell	0.000	1.000	659	8	siRNA-IMPa4-10 PSPC1-A488 IMPa4-A546 DAPI 8C1-siRNA-IMP-a2-a4 V2.00	0	25. siRNA-IMPa4-10 PSPC1-A488 DAPI IMPa4-A546_s_TileScan_001 (Stage 19 of 49)	00-NZHUYzvJedRBag22KH76wW
0.421058		Cell	0.000	1.000	660	9	siRNA-IMPa4-10 PSPC1-A488 IMPa4-A546 DAPI 8C1-siRNA-IMP-a2-a4 V2.00	0	25. siRNA-IMPa4-10 PSPC1-A488 DAPI IMPa4-A546_s_TileScan_001 (Stage 19 of 49)	00-NZHUYzvJedRBag22KH76wW
0.346715		Cell	0.000	1.000	661	10	siRNA-IMPa4-10 PSPC1-A488 IMPa4-A546 DAPI 8C1-siRNA-IMP-a2-a4 V2.00	0	25. siRNA-IMPa4-10 PSPC1-A488 DAPI IMPa4-A546_s_TileScan_001 (Stage 19 of 49)	00-NZHUYzvJedRBag22KH76wW
0.423264		Cell	0.000	1.000	662	11	siRNA-IMPa4-10 PSPC1-A488 IMPa4-A546 DAPI 8C1-siRNA-IMP-a2-a4 V2.00	0	25. siRNA-IMPa4-10 PSPC1-A488 DAPI IMPa4-A546_s_TileScan_001 (Stage 19 of 49)	00-NZHUYzvJedRBag22KH76wW
0.539592		Cell	0.000	1.000	663	12	siRNA-IMPa4-10 PSPC1-A488 IMPa4-A546 DAPI 8C1-siRNA-IMP-a2-a4 V2.00	0	25. siRNA-IMPa4-10 PSPC1-A488 DAPI IMPa4-A546_s_TileScan_001 (Stage 19 of 49)	00-NZHUYzvJedRBag22KH76wW
0.413681		Cell	0.000	1.000	664	0	siRNA-IMPa4-10 PSPC1-A488 IMPa4-A546 DAPI 8C1-siRNA-IMP-a2-a4 V2.00	0	25. siRNA-IMPa4-10 PSPC1-A488 DAPI IMPa4-A546_t_TileScan_001 (Stage 20 of 49)	00-yTWuTMCGT3i7kPR5EDYaCj
0		Cell	0.000	1.000	665	1	siRNA-IMPa4-10 PSPC1-A488 IMPa4-A546 DAPI 8C1-siRNA-IMP-a2-a4 V2.00	0	25. siRNA-IMPa4-10 PSPC1-A488 DAPI IMPa4-A546_t_TileScan_001 (Stage 20 of 49)	00-yTWuTMCGT3i7kPR5EDYaCj
0.214494		Cell	0.000	1.000	666	2	siRNA-IMPa4-10 PSPC1-A488 IMPa4-A546 DAPI 8C1-siRNA-IMP-a2-a4 V2.00	0	25. siRNA-IMPa4-10 PSPC1-A488 DAPI IMPa4-A546_t_TileScan_001 (Stage 20 of 49)	00-yTWuTMCGT3i7kPR5EDYaCj
0.284832		Cell	0.000	1.000	667	3	siRNA-IMPa4-10 PSPC1-A488 IMPa4-A546 DAPI 8C1-siRNA-IMP-a2-a4 V2.00	0	25. siRNA-IMPa4-10 PSPC1-A488 DAPI IMPa4-A546_t_TileScan_001 (Stage 20 of 49)	00-yTWuTMCGT3i7kPR5EDYaCj
0.875794		Cell	0.000	1.000	668	4	siRNA-IMPa4-10 PSPC1-A488 IMPa4-A546 DAPI 8C1-siRNA-IMP-a2-a4 V2.00	0	25. siRNA-IMPa4-10 PSPC1-A488 DAPI IMPa4-A546_t_TileScan_001 (Stage 20 of 49)	00-yTWuTMCGT3i7kPR5EDYaCj
0.218869		Cell	0.000	1.000	669	5	siRNA-IMPa4-10 PSPC1-A488 IMPa4-A546 DAPI 8C1-siRNA-IMP-a2-a4 V2.00	0	25. siRNA-IMPa4-10 PSPC1-A488 DAPI IMPa4-A546_t_TileScan_001 (Stage 20 of 49)	00-yTWuTMCGT3i7kPR5EDYaCj
0.256799		Cell	0.000	1.000	670	6	siRNA-IMPa4-10 PSPC1-A488 IMPa4-A546 DAPI 8C1-siRNA-IMP-a2-a4 V2.00	0	25. siRNA-IMPa4-10 PSPC1-A488 DAPI IMPa4-A546_t_TileScan_001 (Stage 20 of 49)	00-yTWuTMCGT3i7kPR5EDYaCj
0		Cell	0.000	1.000	671	7	siRNA-IMPa4-10 PSPC1-A488 IMPa4-A546 DAPI 8C1-siRNA-IMP-a2-a4 V2.00	0	25. siRNA-IMPa4-10 PSPC1-A488 DAPI IMPa4-A546_t_TileScan_001 (Stage 20 of 49)	00-yTWuTMCGT3i7kPR5EDYaCj
0		Cell	0.000	1.000	672	8	siRNA-IMPa4-10 PSPC1-A488 IMPa4-A546 DAPI 8C1-siRNA-IMP-a2-a4 V2.00	0	25. siRNA-IMPa4-10 PSPC1-A488 DAPI IMPa4-A546_t_TileScan_001 (Stage 20 of 49)	00-yTWuTMCGT3i7kPR5EDYaCj
0.206318		Cell	0.000	1.000	673	9	siRNA-IMPa4-10 PSPC1-A488 IMPa4-A546 DAPI 8C1-siRNA-IMP-a2-a4 V2.00	0	25. siRNA-IMPa4-10 PSPC1-A488 DAPI IMPa4-A546_t_TileScan_001 (Stage 20 of 49)	00-yTWuTMCGT3i7kPR5EDYaCj
0.564291		Cell	0.000	1.000	674	10	siRNA-IMPa4-10 PSPC1-A488 IMPa4-A546 DAPI 8C1-siRNA-IMP-a2-a4 V2.00	0	25. siRNA-IMPa4-10 PSPC1-A488 DAPI IMPa4-A546_t_TileScan_001 (Stage 20 of 49)	00-yTWuTMCGT3i7kPR5EDYaCj
0		Cell	0.000	1.000	675	0	siRNA-IMPa4-10 PSPC1-A488 IMPa4-A546 DAPI 8C1-siRNA-IMP-a2-a4 V2.00	0	25. siRNA-IMPa4-10 PSPC1-A488 DAPI IMPa4-A546_u_TileScan_001 (Stage 21 of 49)	00-utMBXFVoEPgF6TRyDs2eo
0		Cell	0.000	1.000	676	1	siRNA-IMPa4-10 PSPC1-A488 IMPa4-A546 DAPI 8C1-siRNA-IMP-a2-a4 V2.00	0	25. siRNA-IMPa4-10 PSPC1-A488 DAPI IMPa4-A546_u_TileScan_001 (Stage 21 of 49)	00-utMBXFVoEPgF6TRyDs2eo
0		Cell	0.000	1.000	677	2	siRNA-IMPa4-10 PSPC1-A488 IMPa4-A546 DAPI 8C1-siRNA-IMP-a2-a4 V2.00	0	25. siRNA-IMPa4-10 PSPC1-A488 DAPI IMPa4-A546_u_TileScan_001 (Stage 21 of 49)	00-utMBXFVoEPgF6TRyDs2eo
0.105401		Cell	0.000	1.000	678	3	siRNA-IMPa4-10 PSPC1-A488 IMPa4-A546 DAPI 8C1-siRNA-IMP-a2-a4 V2.00	0	25. siRNA-IMPa4-10 PSPC1-A488 DAPI IMPa4-A546_u_TileScan_001 (Stage 21 of 49)	00-utMBXFVoEPgF6TRyDs2eo
0.209595		Cell	0.000	1.000	679	4	siRNA-IMPa4-10 PSPC1-A488 IMPa4-A546 DAPI 8C1-siRNA-IMP-a2-a4 V2.00	0	25. siRNA-IMPa4-10 PSPC1-A488 DAPI IMPa4-A546_u_TileScan_001 (Stage 21 of 49)	00-utMBXFVoEPgF6TRyDs2eo
0		Cell	0.000	1.000	680	5	siRNA-IMPa4-10 PSPC1-A488 IMPa4-A546 DAPI 8C1-siRNA-IMP-a2-a4 V2.00	0	25. siRNA-IMPa4-10 PSPC1-A488 DAPI IMPa4-A546_u_TileScan_001 (Stage 21 of 49)	00-utMBXFVoEPgF6TRyDs2eo
0.266862		Cell	0.000	1.000	681	6	siRNA-IMPa4-10 PSPC1-A488 IMPa4-A546 DAPI 8C1-siRNA-IMP-a2-a4 V2.00	0	25. siRNA-IMPa4-10 PSPC1-A488 DAPI IMPa4-A546_u_TileScan_001 (Stage 21 of 49)	00-utMBXFVoEPgF6TRyDs2eo
0.230289		Cell	0.000	1.000	682	7	siRNA-IMPa4-10 PSPC1-A488 IMPa4-A546 DAPI 8C1-siRNA-IMP-a2-a4 V2.00	0	25. siRNA-IMPa4-10 PSPC1-A488 DAPI IMPa4-A546_u_TileScan_001 (Stage 21 of 49)	00-utMBXFVoEPgF6TRyDs2eo
0		Cell	0.000	1.000	683	8	siRNA-IMPa4-10 PSPC1-A488 IMPa4-A546 DAPI 8C1-siRNA-IMP-a2-a4 V2.00	0	25. siRNA-IMPa4-10 PSPC1-A488 DAPI IMPa4-A546_u_TileScan_001 (Stage 21 of 49)	00-utMBXFVoEPgF6TRyDs2eo
0		Cell	0.000	1.000	684	9	siRNA-IMPa4-10 PSPC1-A488 IMPa4-A546 DAPI 8C1-siRNA-IMP-a2-a4 V2.00	0	25. siRNA-IMPa4-10 PSPC1-A488 DAPI IMPa4-A546_u_TileScan_001 (Stage 21 of 49)	00-utMBXFVoEPgF6TRyDs2eo
0.488425		Cell	0.000	1.000	685	10	siRNA-IMPa4-10 PSPC1-A488 IMPa4-A546 DAPI 8C1-siRNA-IMP-a2-a4 V2.00	0	25. siRNA-IMPa4-10 PSPC1-A488 DAPI IMPa4-A546_u_TileScan_001 (Stage 21 of 49)	00-utMBXFVoEPgF6TRyDs2eo
0.273907		Cell	0.000	1.000	686	11	siRNA-IMPa4-10 PSPC1-A488 IMPa4-A546 DAPI 8C1-siRNA-IMP-a2-a4 V2.00	0	25. siRNA-IMPa4-10 PSPC1-A488 DAPI IMPa4-A546_u_TileScan_001 (Stage 21 of 49)	00-utMBXFVoEPgF6TRyDs2eo
0		Cell	0.000	1.000	687	0	siRNA-IMPa4-10 PSPC1-A488 IMPa4-A546 DAPI 8C1-siRNA-IMP-a2-a4 V2.00	0	25. siRNA-IMPa4-10 PSPC1-A488 DAPI IMPa4-A546_v_TileScan_001 (Stage 22 of 49)	00-KkhCDsVwLWzbpu2CbS7DaW
0		Cell	0.000	1.000	688	1	siRNA-IMPa4-10 PSPC1-A488 IMPa4-A546 DAPI 8C1-siRNA-IMP-a2-a4 V2.00	0	25. siRNA-IMPa4-10 PSPC1-A488 DAPI IMPa4-A546_v_TileScan_001 (Stage 22 of 49)	00-KkhCDsVwLWzbpu2CbS7DaW
0.335931		Cell	0.000	1.000	689	2	siRNA-IMPa4-10 PSPC1-A488 IMPa4-A546 DAPI 8C1-siRNA-IMP-a2-a4 V2.00	0	25. siRNA-IMPa4-10 PSPC1-A488 DAPI IMPa4-A546_v_TileScan_001 (Stage 22 of 49)	00-KkhCDsVwLWzbpu2CbS7DaW
0.430211		Cell	0.000	1.000	690	3	siRNA-IMPa4-10 PSPC1-A488 IMPa4-A546 DAPI 8C1-siRNA-IMP-a2-a4 V2.00	0	25. siRNA-IMPa4-10 PSPC1-A488 DAPI IMPa4-A546_v_TileScan_001 (Stage 22 of 49)	00-KkhCDsVwLWzbpu2CbS7DaW
0		Cell	0.000	1.000	691	4	siRNA-IMPa4-10 PSPC1-A488 IMPa4-A546 DAPI 8C1-siRNA-IMP-a2-a4 V2.00	0	25. siRNA-IMPa4-10 PSPC1-A488 DAPI IMPa4-A546_v_TileScan_001 (Stage 22 of 49)	00-KkhCDsVwLWzbpu2CbS7DaW
0.404034		Cell	0.000	1.000	692	5	siRNA-IMPa4-10 PSPC1-A488 IMPa4-A546 DAPI 8C1-siRNA-IMP-a2-a4 V2.00	0	25. siRNA-IMPa4-10 PSPC1-A488 DAPI IMPa4-A546_v_TileScan_001 (Stage 22 of 49)	00-KkhCDsVwLWzbpu2CbS7DaW
0		Cell	0.000	1.000	693	6	siRNA-IMPa4-10 PSPC1-A488 IMPa4-A546 DAPI 8C1-siRNA-IMP-a2-a4 V2.00	0	25. siRNA-IMPa4-10 PSPC1-A488 DAPI IMPa4-A546_v_TileScan_001 (Stage 22 of 49)	00-KkhCDsVwLWzbpu2CbS7DaW
0.60553		Cell	0.000	1.000	694	7	siRNA-IMPa4-10 PSPC1-A488 IMPa4-A546 DAPI 8C1-siRNA-IMP-a2-a4 V2.00	0	25. siRNA-IMPa4-10 PSPC1-A488 DAPI IMPa4-A546_v_TileScan_001 (Stage 22 of 49)	00-KkhCDsVwLWzbpu2CbS7DaW
0.394306		Cell	0.000	1.000	695	8	siRNA-IMPa4-10 PSPC1-A488 IMPa4-A546 DAPI 8C1-siRNA-IMP-a2-a4 V2.00	0	25. siRNA-IMPa4-10 PSPC1-A488 DAPI IMPa4-A546_v_TileScan_001 (Stage 22 of 49)	00-KkhCDsVwLWzbpu2CbS7DaW
0.309745		Cell	0.000	1.000	696	9	siRNA-IMPa4-10 PSPC1-A488 IMPa4-A546 DAPI 8C1-siRNA-IMP-a2-a4 V2.00	0	25. siRNA-IMPa4-10 PSPC1-A488 DAPI IMPa4-A546_v_TileScan_001 (Stage 22 of 49)	00-KkhCDsVwLWzbpu2CbS7DaW
0.332802		Cell	0.000	1.000	697	10	siRNA-IMPa4-10 PSPC1-A488 IMPa4-A546 DAPI 8C1-siRNA-IMP-a2-a4 V2.00	0	25. siRNA-IMPa4-10 PSPC1-A488 DAPI IMPa4-A546_v_TileScan_001 (Stage 22 of 49)	00-KkhCDsVwLWzbpu2CbS7DaW
0.670724		Cell	0.000	1.000	698	11	siRNA-IMPa4-10 PSPC1-A488 IMPa4-A546 DAPI 8C1-siRNA-IMP-a2-a4 V2.00	0	25. siRNA-IMPa4-10 PSPC1-A488 DAPI IMPa4-A546_v_TileScan_001 (Stage 22 of 49)	00-KkhCDsVwLWzbpu2CbS7DaW
0		Cell	0.000	1.000	699	12	siRNA-IMPa4-10 PSPC1-A488 IMPa4-A546 DAPI 8C1-siRNA-IMP-a2-a4 V2.00	0	25. siRNA-IMPa4-10 PSPC1-A488 DAPI IMPa4-A546_v_TileScan_001 (Stage 22 of 49)	00-KkhCDsVwLWzbpu2CbS7DaW
0.230815		Cell	0.000	1.000	700	13	siRNA-IMPa4-10 PSPC1-A488 IMPa4-A546 DAPI 8C1-siRNA-IMP-a2-a4 V2.00	0	25. siRNA-IMPa4-10 PSPC1-A488 DAPI IMPa4-A546_v_TileScan_001 (Stage 22 of 49)	00-KkhCDsVwLWzbpu2CbS7DaW
0.347969		Cell	0.000	1.000	701	14	siRNA-IMPa4-10 PSPC1-A488 IMPa4-A546 DAPI 8C1-siRNA-IMP-a2-a4 V2.00	0	25. siRNA-IMPa4-10 PSPC1-A488 DAPI IMPa4-A546_v_TileScan_001 (Stage 22 of 49)	00-KkhCDsVwLWzbpu2CbS7DaW
0.254167		Cell	0.000	1.000	702	15	siRNA-IMPa4-10 PSPC1-A488 IMPa4-A546 DAPI 8C1-siRNA-IMP-a2-a4 V2.00	0	25. siRNA-IMPa4-10 PSPC1-A488 DAPI IMPa4-A546_v_TileScan_001 (Stage 22 of 49)	00-KkhCDsVwLWzbpu2CbS7DaW
0.30727		Cell	0.000	1.000	703	16	siRNA-IMPa4-10 PSPC1-A488 IMPa4-A546 DAPI 8C1-siRNA-IMP-a2-a4 V2.00	0	25. siRNA-IMPa4-10 PSPC1-A488 DAPI IMPa4-A546_v_TileScan_001 (Stage 22 of 49)	00-KkhCDsVwLWzbpu2CbS7DaW
0.228981		Cell	0.000	1.000	704	17	siRNA-IMPa4-10 PSPC1-A488 IMPa4-A546 DAPI 8C1-siRNA-IMP-a2-a4 V2.00	0	25. siRNA-IMPa4-10 PSPC1-A488 DAPI IMPa4-A546_v_TileScan_001 (Stage 22 of 49)	00-KkhCDsVwLWzbpu2CbS7DaW
0.703045		Cell	0.000	1.000	705	18	siRNA-IMPa4-10 PSPC1-A488 IMPa4-A546 DAPI 8C1-siRNA-IMP-a2-a4 V2.00	0	25. siRNA-IMPa4-10 PSPC1-A488 DAPI IMPa4-A546_v_TileScan_001 (Stage 22 of 49)	00-KkhCDsVwLWzbpu2CbS7DaW
0.350964		Cell	0.000	1.000	706	0	siRNA-IMPa4-10 PSPC1-A488 IMPa4-A546 DAPI 8C1-siRNA-IMP-a2-a4 V2.00	0	25. siRNA-IMPa4-10 PSPC1-A488 DAPI IMPa4-A546_w_TileScan_001 (Stage 23 of 49)	00-4oUBm8upD6sUurTCSsbzf8
0.795427		Cell	0.000	1.000	707	1	siRNA-IMPa4-10 PSPC1-A488 IMPa4-A546 DAPI 8C1-siRNA-IMP-a2-a4 V2.00	0	25. siRNA-IMPa4-10 PSPC1-A488 DAPI IMPa4-A546_w_TileScan_001 (Stage 23 of 49)	00-4oUBm8upD6sUurTCSsbzf8
0.563201		Cell	0.000	1.000	708	2	siRNA-IMPa4-10 PSPC1-A488 IMPa4-A546 DAPI 8C1-siRNA-IMP-a2-a4 V2.00	0	25. siRNA-IMPa4-10 PSPC1-A488 DAPI IMPa4-A546_w_TileScan_001 (Stage 23 of 49)	00-4oUBm8upD6sUurTCSsbzf8
0.318281		Cell	0.000	1.000	709	3	siRNA-IMPa4-10 PSPC1-A488 IMPa4-A546 DAPI 8C1-siRNA-IMP-a2-a4 V2.00	0	25. siRNA-IMPa4-10 PSPC1-A488 DAPI IMPa4-A546_w_TileScan_001 (Stage 23 of 49)	00-4oUBm8upD6sUurTCSsbzf8
0		Cell	0.000	1.000	710	4	siRNA-IMPa4-10 PSPC1-A488 IMPa4-A546 DAPI 8C1-siRNA-IMP-a2-a4 V2.00	0	25. siRNA-IMPa4-10 PSPC1-A488 DAPI IMPa4-A546_w_TileScan_001 (Stage 23 of 49)	00-4oUBm8upD6sUurTCSsbzf8
0		Cell	0.000	1.000	711	5	siRNA-IMPa4-10 PSPC1-A488 IMPa4-A546 DAPI 8C1-siRNA-IMP-a2-a4 V2.00	0	25. siRNA-IMPa4-10 PSPC1-A488 DAPI IMPa4-A546_w_TileScan_001 (Stage 23 of 49)	00-4oUBm8upD6sUurTCSsbzf8
0.595016		Cell	0.000	1.000	712	6	siRNA-IMPa4-10 PSPC1-A488 IMPa4-A546 DAPI 8C1-siRNA-IMP-a2-a4 V2.00	0	25. siRNA-IMPa4-10 PSPC1-A488 DAPI IMPa4-A546_w_TileScan_001 (Stage 23 of 49)	00-4oUBm8upD6sUurTCSsbzf8
0.772433		Cell	0.000	1.000	713	7	siRNA-IMPa4-10 PSPC1-A488 IMPa4-A546 DAPI 8C1-siRNA-IMP-a2-a4 V2.00	0	25. siRNA-IMPa4-10 PSPC1-A488 DAPI IMPa4-A546_w_TileScan_001 (Stage 23 of 49)	00-4oUBm8upD6sUurTCSsbzf8
0.646986		Cell	0.000	1.000	714	8	siRNA-IMPa4-10 PSPC1-A488 IMPa4-A546 DAPI 8C1-siRNA-IMP-a2-a4 V2.00	0	25. siRNA-IMPa4-10 PSPC1-A488 DAPI IMPa4-A546_w_TileScan_001 (Stage 23 of 49)	00-4oUBm8upD6sUurTCSsbzf8
0.313879		Cell	0.000	1.000	715	0	siRNA-IMPa4-10 PSPC1-A488 IMPa4-A546 DAPI 8C1-siRNA-IMP-a2-a4 V2.00	0	25. siRNA-IMPa4-10 PSPC1-A488 DAPI IMPa4-A546_x_TileScan_001 (Stage 24 of 49)	00-iFXhzLzntbWra9k7VnLfKR
0.32322		Cell	0.000	1.000	716	1	siRNA-IMPa4-10 PSPC1-A488 IMPa4-A546 DAPI 8C1-siRNA-IMP-a2-a4 V2.00	0	25. siRNA-IMPa4-10 PSPC1-A488 DAPI IMPa4-A546_x_TileScan_001 (Stage 24 of 49)	00-iFXhzLzntbWra9k7VnLfKR
0.367312		Cell	0.000	1.000	717	2	siRNA-IMPa4-10 PSPC1-A488 IMPa4-A546 DAPI 8C1-siRNA-IMP-a2-a4 V2.00	0	25. siRNA-IMPa4-10 PSPC1-A488 DAPI IMPa4-A546_x_TileScan_001 (Stage 24 of 49)	00-iFXhzLzntbWra9k7VnLfKR
0.0141232		Cell	0.000	1.000	718	3	siRNA-IMPa4-10 PSPC1-A488 IMPa4-A546 DAPI 8C1-siRNA-IMP-a2-a4 V2.00	0	25. siRNA-IMPa4-10 PSPC1-A488 DAPI IMPa4-A546_x_TileScan_001 (Stage 24 of 49)	00-iFXhzLzntbWra9k7VnLfKR
0.406852		Cell	0.000	1.000	719	4	siRNA-IMPa4-10 PSPC1-A488 IMPa4-A546 DAPI 8C1-siRNA-IMP-a2-a4 V2.00	0	25. siRNA-IMPa4-10 PSPC1-A488 DAPI IMPa4-A546_x_TileScan_001 (Stage 24 of 49)	00-iFXhzLzntbWra9k7VnLfKR
0.811859		Cell	0.000	1.000	720	5	siRNA-IMPa4-10 PSPC1-A488 IMPa4-A546 DAPI 8C1-siRNA-IMP-a2-a4 V2.00	0	25. siRNA-IMPa4-10 PSPC1-A488 DAPI IMPa4-A546_x_TileScan_001 (Stage 24 of 49)	00-iFXhzLzntbWra9k7VnLfKR
0.0920781		Cell	0.000	1.000	721	6	siRNA-IMPa4-10 PSPC1-A488 IMPa4-A546 DAPI 8C1-siRNA-IMP-a2-a4 V2.00	0	25. siRNA-IMPa4-10 PSPC1-A488 DAPI IMPa4-A546_x_TileScan_001 (Stage 24 of 49)	00-iFXhzLzntbWra9k7VnLfKR
0.306603		Cell	0.000	1.000	722	7	siRNA-IMPa4-10 PSPC1-A488 IMPa4-A546 DAPI 8C1-siRNA-IMP-a2-a4 V2.00	0	25. siRNA-IMPa4-10 PSPC1-A488 DAPI IMPa4-A546_x_TileScan_001 (Stage 24 of 49)	00-iFXhzLzntbWra9k7VnLfKR
0.39743		Cell	0.000	1.000	723	8	siRNA-IMPa4-10 PSPC1-A488 IMPa4-A546 DAPI 8C1-siRNA-IMP-a2-a4 V2.00	0	25. siRNA-IMPa4-10 PSPC1-A488 DAPI IMPa4-A546_x_TileScan_001 (Stage 24 of 49)	00-iFXhzLzntbWra9k7VnLfKR
0.669529		Cell	0.000	1.000	724	9	siRNA-IMPa4-10 PSPC1-A488 IMPa4-A546 DAPI 8C1-siRNA-IMP-a2-a4 V2.00	0	25. siRNA-IMPa4-10 PSPC1-A488 DAPI IMPa4-A546_x_TileScan_001 (Stage 24 of 49)	00-iFXhzLzntbWra9k7VnLfKR
0.756795		Cell	0.000	1.000	725	10	siRNA-IMPa4-10 PSPC1-A488 IMPa4-A546 DAPI 8C1-siRNA-IMP-a2-a4 V2.00	0	25. siRNA-IMPa4-10 PSPC1-A488 DAPI IMPa4-A546_x_TileScan_001 (Stage 24 of 49)	00-iFXhzLzntbWra9k7VnLfKR
0.353824		Cell	0.000	1.000	726	11	siRNA-IMPa4-10 PSPC1-A488 IMPa4-A546 DAPI 8C1-siRNA-IMP-a2-a4 V2.00	0	25. siRNA-IMPa4-10 PSPC1-A488 DAPI IMPa4-A546_x_TileScan_001 (Stage 24 of 49)	00-iFXhzLzntbWra9k7VnLfKR
0		Cell	0.000	1.000	727	0	siRNA-IMPa4-10 PSPC1-A488 IMPa4-A546 DAPI 8C1-siRNA-IMP-a2-a4 V2.00	0	25. siRNA-IMPa4-10 PSPC1-A488 DAPI IMPa4-A546_y_TileScan_001 (Stage 25 of 49)	00-2cYLWtDSx5WnNEAFj9cNri
0.318125		Cell	0.000	1.000	728	1	siRNA-IMPa4-10 PSPC1-A488 IMPa4-A546 DAPI 8C1-siRNA-IMP-a2-a4 V2.00	0	25. siRNA-IMPa4-10 PSPC1-A488 DAPI IMPa4-A546_y_TileScan_001 (Stage 25 of 49)	00-2cYLWtDSx5WnNEAFj9cNri
0		Cell	0.000	1.000	729	2	siRNA-IMPa4-10 PSPC1-A488 IMPa4-A546 DAPI 8C1-siRNA-IMP-a2-a4 V2.00	0	25. siRNA-IMPa4-10 PSPC1-A488 DAPI IMPa4-A546_y_TileScan_001 (Stage 25 of 49)	00-2cYLWtDSx5WnNEAFj9cNri
0		Cell	0.000	1.000	730	3	siRNA-IMPa4-10 PSPC1-A488 IMPa4-A546 DAPI 8C1-siRNA-IMP-a2-a4 V2.00	0	25. siRNA-IMPa4-10 PSPC1-A488 DAPI IMPa4-A546_y_TileScan_001 (Stage 25 of 49)	00-2cYLWtDSx5WnNEAFj9cNri
0.306194		Cell	0.000	1.000	731	4	siRNA-IMPa4-10 PSPC1-A488 IMPa4-A546 DAPI 8C1-siRNA-IMP-a2-a4 V2.00	0	25. siRNA-IMPa4-10 PSPC1-A488 DAPI IMPa4-A546_y_TileScan_001 (Stage 25 of 49)	00-2cYLWtDSx5WnNEAFj9cNri
0.205743		Cell	0.000	1.000	732	5	siRNA-IMPa4-10 PSPC1-A488 IMPa4-A546 DAPI 8C1-siRNA-IMP-a2-a4 V2.00	0	25. siRNA-IMPa4-10 PSPC1-A488 DAPI IMPa4-A546_y_TileScan_001 (Stage 25 of 49)	00-2cYLWtDSx5WnNEAFj9cNri
0.638754		Cell	0.000	1.000	733	6	siRNA-IMPa4-10 PSPC1-A488 IMPa4-A546 DAPI 8C1-siRNA-IMP-a2-a4 V2.00	0	25. siRNA-IMPa4-10 PSPC1-A488 DAPI IMPa4-A546_y_TileScan_001 (Stage 25 of 49)	00-2cYLWtDSx5WnNEAFj9cNri
0.446048		Cell	0.000	1.000	734	7	siRNA-IMPa4-10 PSPC1-A488 IMPa4-A546 DAPI 8C1-siRNA-IMP-a2-a4 V2.00	0	25. siRNA-IMPa4-10 PSPC1-A488 DAPI IMPa4-A546_y_TileScan_001 (Stage 25 of 49)	00-2cYLWtDSx5WnNEAFj9cNri
0.140858		Cell	0.000	1.000	735	8	siRNA-IMPa4-10 PSPC1-A488 IMPa4-A546 DAPI 8C1-siRNA-IMP-a2-a4 V2.00	0	25. siRNA-IMPa4-10 PSPC1-A488 DAPI IMPa4-A546_y_TileScan_001 (Stage 25 of 49)	00-2cYLWtDSx5WnNEAFj9cNri
0.347049		Cell	0.000	1.000	736	9	siRNA-IMPa4-10 PSPC1-A488 IMPa4-A546 DAPI 8C1-siRNA-IMP-a2-a4 V2.00	0	25. siRNA-IMPa4-10 PSPC1-A488 DAPI IMPa4-A546_y_TileScan_001 (Stage 25 of 49)	00-2cYLWtDSx5WnNEAFj9cNri
0.291836		Cell	0.000	1.000	737	10	siRNA-IMPa4-10 PSPC1-A488 IMPa4-A546 DAPI 8C1-siRNA-IMP-a2-a4 V2.00	0	25. siRNA-IMPa4-10 PSPC1-A488 DAPI IMPa4-A546_y_TileScan_001 (Stage 25 of 49)	00-2cYLWtDSx5WnNEAFj9cNri
0		Cell	0.000	1.000	738	0	siRNA-IMPa4-10 PSPC1-A488 IMPa4-A546 DAPI 8C1-siRNA-IMP-a2-a4 V2.00	0	25. siRNA-IMPa4-10 PSPC1-A488 DAPI IMPa4-A546_z_TileScan_001 (Stage 26 of 49)	00-aZMZp2UVTQKjJDgfPgXTNi
0.295669		Cell	0.000	1.000	739	1	siRNA-IMPa4-10 PSPC1-A488 IMPa4-A546 DAPI 8C1-siRNA-IMP-a2-a4 V2.00	0	25. siRNA-IMPa4-10 PSPC1-A488 DAPI IMPa4-A546_z_TileScan_001 (Stage 26 of 49)	00-aZMZp2UVTQKjJDgfPgXTNi
0		Cell	0.000	1.000	740	2	siRNA-IMPa4-10 PSPC1-A488 IMPa4-A546 DAPI 8C1-siRNA-IMP-a2-a4 V2.00	0	25. siRNA-IMPa4-10 PSPC1-A488 DAPI IMPa4-A546_z_TileScan_001 (Stage 26 of 49)	00-aZMZp2UVTQKjJDgfPgXTNi
0.23545		Cell	0.000	1.000	741	3	siRNA-IMPa4-10 PSPC1-A488 IMPa4-A546 DAPI 8C1-siRNA-IMP-a2-a4 V2.00	0	25. siRNA-IMPa4-10 PSPC1-A488 DAPI IMPa4-A546_z_TileScan_001 (Stage 26 of 49)	00-aZMZp2UVTQKjJDgfPgXTNi
0.275479		Cell	0.000	1.000	742	4	siRNA-IMPa4-10 PSPC1-A488 IMPa4-A546 DAPI 8C1-siRNA-IMP-a2-a4 V2.00	0	25. siRNA-IMPa4-10 PSPC1-A488 DAPI IMPa4-A546_z_TileScan_001 (Stage 26 of 49)	00-aZMZp2UVTQKjJDgfPgXTNi
0		Cell	0.000	1.000	743	5	siRNA-IMPa4-10 PSPC1-A488 IMPa4-A546 DAPI 8C1-siRNA-IMP-a2-a4 V2.00	0	25. siRNA-IMPa4-10 PSPC1-A488 DAPI IMPa4-A546_z_TileScan_001 (Stage 26 of 49)	00-aZMZp2UVTQKjJDgfPgXTNi
0.388187		Cell	0.000	1.000	744	6	siRNA-IMPa4-10 PSPC1-A488 IMPa4-A546 DAPI 8C1-siRNA-IMP-a2-a4 V2.00	0	25. siRNA-IMPa4-10 PSPC1-A488 DAPI IMPa4-A546_z_TileScan_001 (Stage 26 of 49)	00-aZMZp2UVTQKjJDgfPgXTNi
0.586818		Cell	0.000	1.000	745	7	siRNA-IMPa4-10 PSPC1-A488 IMPa4-A546 DAPI 8C1-siRNA-IMP-a2-a4 V2.00	0	25. siRNA-IMPa4-10 PSPC1-A488 DAPI IMPa4-A546_z_TileScan_001 (Stage 26 of 49)	00-aZMZp2UVTQKjJDgfPgXTNi
0.352818		Cell	0.000	1.000	746	8	siRNA-IMPa4-10 PSPC1-A488 IMPa4-A546 DAPI 8C1-siRNA-IMP-a2-a4 V2.00	0	25. siRNA-IMPa4-10 PSPC1-A488 DAPI IMPa4-A546_z_TileScan_001 (Stage 26 of 49)	00-aZMZp2UVTQKjJDgfPgXTNi
0.372839		Cell	0.000	1.000	747	9	siRNA-IMPa4-10 PSPC1-A488 IMPa4-A546 DAPI 8C1-siRNA-IMP-a2-a4 V2.00	0	25. siRNA-IMPa4-10 PSPC1-A488 DAPI IMPa4-A546_z_TileScan_001 (Stage 26 of 49)	00-aZMZp2UVTQKjJDgfPgXTNi
0.256293		Cell	0.000	1.000	748	10	siRNA-IMPa4-10 PSPC1-A488 IMPa4-A546 DAPI 8C1-siRNA-IMP-a2-a4 V2.00	0	25. siRNA-IMPa4-10 PSPC1-A488 DAPI IMPa4-A546_z_TileScan_001 (Stage 26 of 49)	00-aZMZp2UVTQKjJDgfPgXTNi
0.19739		Cell	0.000	1.000	749	11	siRNA-IMPa4-10 PSPC1-A488 IMPa4-A546 DAPI 8C1-siRNA-IMP-a2-a4 V2.00	0	25. siRNA-IMPa4-10 PSPC1-A488 DAPI IMPa4-A546_z_TileScan_001 (Stage 26 of 49)	00-aZMZp2UVTQKjJDgfPgXTNi
0.165818		Cell	0.000	1.000	750	12	siRNA-IMPa4-10 PSPC1-A488 IMPa4-A546 DAPI 8C1-siRNA-IMP-a2-a4 V2.00	0	25. siRNA-IMPa4-10 PSPC1-A488 DAPI IMPa4-A546_z_TileScan_001 (Stage 26 of 49)	00-aZMZp2UVTQKjJDgfPgXTNi
