# Supplementary material for: Development of a pipeline for automated, high-throughput analysis of paraspeckle proteins reveals specific roles for importin α proteins
Source: Sci Rep. 2017 Feb 27;7:43323. doi: 10.1038/srep43323 (PMC5379994; doi:10.1038/srep43323)
Supplement: Supplementary Dataset SD1-H [file srep43323-s10.zip › I8P/8C1-siRNA-IMPa4-PSPC1/_/siRNA-IMPa4-10 PSPC1-A488 IMPa4-A546 DAPI 8C1-siRNA-IMP-a2-a4 V2.00_Statistics/siRNA-IMPa4-10 PSPC1-A488 IMPa4-A546 DAPI 8C1-siRNA-IMP-a2-a4 V2.00_Nucleus_Intensity_Max_Ch=1.csv]

Nucleus Intensity Max Ch=1
====================
Value	Unit	Category	Channel	Birth [s]	Death [s]	CellID	ID	OriginalID	Original Component Name	Original Component ID	Original Image Name	Original Image ID
255		Nucleus	1	0.000	1.000	0	100000000	100000000	siRNA-IMPa4-10 PSPC1-A488 IMPa4-A546 DAPI 8C1-siRNA-IMP-a2-a4 V2.00	0	25. siRNA-IMPa4-10 PSPC1-A488 DAPI IMPa4-A546_a_TileScan_001 (Stage 1 of 49)	00-bwMDDjRqNAaLaunFWMdLAA
255		Nucleus	1	0.000	1.000	1	100000001	100000001	siRNA-IMPa4-10 PSPC1-A488 IMPa4-A546 DAPI 8C1-siRNA-IMP-a2-a4 V2.00	0	25. siRNA-IMPa4-10 PSPC1-A488 DAPI IMPa4-A546_a_TileScan_001 (Stage 1 of 49)	00-bwMDDjRqNAaLaunFWMdLAA
255		Nucleus	1	0.000	1.000	2	100000002	100000002	siRNA-IMPa4-10 PSPC1-A488 IMPa4-A546 DAPI 8C1-siRNA-IMP-a2-a4 V2.00	0	25. siRNA-IMPa4-10 PSPC1-A488 DAPI IMPa4-A546_a_TileScan_001 (Stage 1 of 49)	00-bwMDDjRqNAaLaunFWMdLAA
255		Nucleus	1	0.000	1.000	3	100000003	100000003	siRNA-IMPa4-10 PSPC1-A488 IMPa4-A546 DAPI 8C1-siRNA-IMP-a2-a4 V2.00	0	25. siRNA-IMPa4-10 PSPC1-A488 DAPI IMPa4-A546_a_TileScan_001 (Stage 1 of 49)	00-bwMDDjRqNAaLaunFWMdLAA
236		Nucleus	1	0.000	1.000	4	100000004	100000004	siRNA-IMPa4-10 PSPC1-A488 IMPa4-A546 DAPI 8C1-siRNA-IMP-a2-a4 V2.00	0	25. siRNA-IMPa4-10 PSPC1-A488 DAPI IMPa4-A546_a_TileScan_001 (Stage 1 of 49)	00-bwMDDjRqNAaLaunFWMdLAA
255		Nucleus	1	0.000	1.000	5	100000005	100000005	siRNA-IMPa4-10 PSPC1-A488 IMPa4-A546 DAPI 8C1-siRNA-IMP-a2-a4 V2.00	0	25. siRNA-IMPa4-10 PSPC1-A488 DAPI IMPa4-A546_a_TileScan_001 (Stage 1 of 49)	00-bwMDDjRqNAaLaunFWMdLAA
255		Nucleus	1	0.000	1.000	6	100000006	100000006	siRNA-IMPa4-10 PSPC1-A488 IMPa4-A546 DAPI 8C1-siRNA-IMP-a2-a4 V2.00	0	25. siRNA-IMPa4-10 PSPC1-A488 DAPI IMPa4-A546_a_TileScan_001 (Stage 1 of 49)	00-bwMDDjRqNAaLaunFWMdLAA
255		Nucleus	1	0.000	1.000	7	100000007	100000007	siRNA-IMPa4-10 PSPC1-A488 IMPa4-A546 DAPI 8C1-siRNA-IMP-a2-a4 V2.00	0	25. siRNA-IMPa4-10 PSPC1-A488 DAPI IMPa4-A546_a_TileScan_001 (Stage 1 of 49)	00-bwMDDjRqNAaLaunFWMdLAA
254		Nucleus	1	0.000	1.000	10	100000008	100000000	siRNA-IMPa4-10 PSPC1-A488 IMPa4-A546 DAPI 8C1-siRNA-IMP-a2-a4 V2.00	0	25. siRNA-IMPa4-10 PSPC1-A488 DAPI IMPa4-A546_aa_TileScan_001 (Stage 27 of 49)	00-PnSsz3dvk8x4Z8YiykVviE
254		Nucleus	1	0.000	1.000	11	100000009	100000001	siRNA-IMPa4-10 PSPC1-A488 IMPa4-A546 DAPI 8C1-siRNA-IMP-a2-a4 V2.00	0	25. siRNA-IMPa4-10 PSPC1-A488 DAPI IMPa4-A546_aa_TileScan_001 (Stage 27 of 49)	00-PnSsz3dvk8x4Z8YiykVviE
248		Nucleus	1	0.000	1.000	12	100000010	100000002	siRNA-IMPa4-10 PSPC1-A488 IMPa4-A546 DAPI 8C1-siRNA-IMP-a2-a4 V2.00	0	25. siRNA-IMPa4-10 PSPC1-A488 DAPI IMPa4-A546_aa_TileScan_001 (Stage 27 of 49)	00-PnSsz3dvk8x4Z8YiykVviE
254		Nucleus	1	0.000	1.000	13	100000011	100000003	siRNA-IMPa4-10 PSPC1-A488 IMPa4-A546 DAPI 8C1-siRNA-IMP-a2-a4 V2.00	0	25. siRNA-IMPa4-10 PSPC1-A488 DAPI IMPa4-A546_aa_TileScan_001 (Stage 27 of 49)	00-PnSsz3dvk8x4Z8YiykVviE
240		Nucleus	1	0.000	1.000	14	100000012	100000004	siRNA-IMPa4-10 PSPC1-A488 IMPa4-A546 DAPI 8C1-siRNA-IMP-a2-a4 V2.00	0	25. siRNA-IMPa4-10 PSPC1-A488 DAPI IMPa4-A546_aa_TileScan_001 (Stage 27 of 49)	00-PnSsz3dvk8x4Z8YiykVviE
249		Nucleus	1	0.000	1.000	15	100000013	100000005	siRNA-IMPa4-10 PSPC1-A488 IMPa4-A546 DAPI 8C1-siRNA-IMP-a2-a4 V2.00	0	25. siRNA-IMPa4-10 PSPC1-A488 DAPI IMPa4-A546_aa_TileScan_001 (Stage 27 of 49)	00-PnSsz3dvk8x4Z8YiykVviE
255		Nucleus	1	0.000	1.000	17	100000014	100000006	siRNA-IMPa4-10 PSPC1-A488 IMPa4-A546 DAPI 8C1-siRNA-IMP-a2-a4 V2.00	0	25. siRNA-IMPa4-10 PSPC1-A488 DAPI IMPa4-A546_aa_TileScan_001 (Stage 27 of 49)	00-PnSsz3dvk8x4Z8YiykVviE
254		Nucleus	1	0.000	1.000	17	100000015	100000007	siRNA-IMPa4-10 PSPC1-A488 IMPa4-A546 DAPI 8C1-siRNA-IMP-a2-a4 V2.00	0	25. siRNA-IMPa4-10 PSPC1-A488 DAPI IMPa4-A546_aa_TileScan_001 (Stage 27 of 49)	00-PnSsz3dvk8x4Z8YiykVviE
254		Nucleus	1	0.000	1.000	18	100000016	100000008	siRNA-IMPa4-10 PSPC1-A488 IMPa4-A546 DAPI 8C1-siRNA-IMP-a2-a4 V2.00	0	25. siRNA-IMPa4-10 PSPC1-A488 DAPI IMPa4-A546_aa_TileScan_001 (Stage 27 of 49)	00-PnSsz3dvk8x4Z8YiykVviE
254		Nucleus	1	0.000	1.000	18	100000017	100000009	siRNA-IMPa4-10 PSPC1-A488 IMPa4-A546 DAPI 8C1-siRNA-IMP-a2-a4 V2.00	0	25. siRNA-IMPa4-10 PSPC1-A488 DAPI IMPa4-A546_aa_TileScan_001 (Stage 27 of 49)	00-PnSsz3dvk8x4Z8YiykVviE
255		Nucleus	1	0.000	1.000	19	100000018	100000010	siRNA-IMPa4-10 PSPC1-A488 IMPa4-A546 DAPI 8C1-siRNA-IMP-a2-a4 V2.00	0	25. siRNA-IMPa4-10 PSPC1-A488 DAPI IMPa4-A546_aa_TileScan_001 (Stage 27 of 49)	00-PnSsz3dvk8x4Z8YiykVviE
255		Nucleus	1	0.000	1.000	23	100000019	100000011	siRNA-IMPa4-10 PSPC1-A488 IMPa4-A546 DAPI 8C1-siRNA-IMP-a2-a4 V2.00	0	25. siRNA-IMPa4-10 PSPC1-A488 DAPI IMPa4-A546_aa_TileScan_001 (Stage 27 of 49)	00-PnSsz3dvk8x4Z8YiykVviE
254		Nucleus	1	0.000	1.000	24	100000020	100000012	siRNA-IMPa4-10 PSPC1-A488 IMPa4-A546 DAPI 8C1-siRNA-IMP-a2-a4 V2.00	0	25. siRNA-IMPa4-10 PSPC1-A488 DAPI IMPa4-A546_aa_TileScan_001 (Stage 27 of 49)	00-PnSsz3dvk8x4Z8YiykVviE
255		Nucleus	1	0.000	1.000	26	100000021	100000000	siRNA-IMPa4-10 PSPC1-A488 IMPa4-A546 DAPI 8C1-siRNA-IMP-a2-a4 V2.00	0	25. siRNA-IMPa4-10 PSPC1-A488 DAPI IMPa4-A546_ab_TileScan_001 (Stage 28 of 49)	00-sWtVmEozUfaDQPZK7detjd
255		Nucleus	1	0.000	1.000	26	100000022	100000001	siRNA-IMPa4-10 PSPC1-A488 IMPa4-A546 DAPI 8C1-siRNA-IMP-a2-a4 V2.00	0	25. siRNA-IMPa4-10 PSPC1-A488 DAPI IMPa4-A546_ab_TileScan_001 (Stage 28 of 49)	00-sWtVmEozUfaDQPZK7detjd
255		Nucleus	1	0.000	1.000	28	100000023	100000002	siRNA-IMPa4-10 PSPC1-A488 IMPa4-A546 DAPI 8C1-siRNA-IMP-a2-a4 V2.00	0	25. siRNA-IMPa4-10 PSPC1-A488 DAPI IMPa4-A546_ab_TileScan_001 (Stage 28 of 49)	00-sWtVmEozUfaDQPZK7detjd
254		Nucleus	1	0.000	1.000	29	100000024	100000003	siRNA-IMPa4-10 PSPC1-A488 IMPa4-A546 DAPI 8C1-siRNA-IMP-a2-a4 V2.00	0	25. siRNA-IMPa4-10 PSPC1-A488 DAPI IMPa4-A546_ab_TileScan_001 (Stage 28 of 49)	00-sWtVmEozUfaDQPZK7detjd
239		Nucleus	1	0.000	1.000	30	100000025	100000004	siRNA-IMPa4-10 PSPC1-A488 IMPa4-A546 DAPI 8C1-siRNA-IMP-a2-a4 V2.00	0	25. siRNA-IMPa4-10 PSPC1-A488 DAPI IMPa4-A546_ab_TileScan_001 (Stage 28 of 49)	00-sWtVmEozUfaDQPZK7detjd
249		Nucleus	1	0.000	1.000	30	100000026	100000005	siRNA-IMPa4-10 PSPC1-A488 IMPa4-A546 DAPI 8C1-siRNA-IMP-a2-a4 V2.00	0	25. siRNA-IMPa4-10 PSPC1-A488 DAPI IMPa4-A546_ab_TileScan_001 (Stage 28 of 49)	00-sWtVmEozUfaDQPZK7detjd
252		Nucleus	1	0.000	1.000	31	100000027	100000006	siRNA-IMPa4-10 PSPC1-A488 IMPa4-A546 DAPI 8C1-siRNA-IMP-a2-a4 V2.00	0	25. siRNA-IMPa4-10 PSPC1-A488 DAPI IMPa4-A546_ab_TileScan_001 (Stage 28 of 49)	00-sWtVmEozUfaDQPZK7detjd
240		Nucleus	1	0.000	1.000	31	100000028	100000007	siRNA-IMPa4-10 PSPC1-A488 IMPa4-A546 DAPI 8C1-siRNA-IMP-a2-a4 V2.00	0	25. siRNA-IMPa4-10 PSPC1-A488 DAPI IMPa4-A546_ab_TileScan_001 (Stage 28 of 49)	00-sWtVmEozUfaDQPZK7detjd
255		Nucleus	1	0.000	1.000	32	100000029	100000008	siRNA-IMPa4-10 PSPC1-A488 IMPa4-A546 DAPI 8C1-siRNA-IMP-a2-a4 V2.00	0	25. siRNA-IMPa4-10 PSPC1-A488 DAPI IMPa4-A546_ab_TileScan_001 (Stage 28 of 49)	00-sWtVmEozUfaDQPZK7detjd
168		Nucleus	1	0.000	1.000	33	100000030	100000009	siRNA-IMPa4-10 PSPC1-A488 IMPa4-A546 DAPI 8C1-siRNA-IMP-a2-a4 V2.00	0	25. siRNA-IMPa4-10 PSPC1-A488 DAPI IMPa4-A546_ab_TileScan_001 (Stage 28 of 49)	00-sWtVmEozUfaDQPZK7detjd
254		Nucleus	1	0.000	1.000	34	100000031	100000010	siRNA-IMPa4-10 PSPC1-A488 IMPa4-A546 DAPI 8C1-siRNA-IMP-a2-a4 V2.00	0	25. siRNA-IMPa4-10 PSPC1-A488 DAPI IMPa4-A546_ab_TileScan_001 (Stage 28 of 49)	00-sWtVmEozUfaDQPZK7detjd
255		Nucleus	1	0.000	1.000	35	100000032	100000011	siRNA-IMPa4-10 PSPC1-A488 IMPa4-A546 DAPI 8C1-siRNA-IMP-a2-a4 V2.00	0	25. siRNA-IMPa4-10 PSPC1-A488 DAPI IMPa4-A546_ab_TileScan_001 (Stage 28 of 49)	00-sWtVmEozUfaDQPZK7detjd
207		Nucleus	1	0.000	1.000	39	100000033	100000012	siRNA-IMPa4-10 PSPC1-A488 IMPa4-A546 DAPI 8C1-siRNA-IMP-a2-a4 V2.00	0	25. siRNA-IMPa4-10 PSPC1-A488 DAPI IMPa4-A546_ab_TileScan_001 (Stage 28 of 49)	00-sWtVmEozUfaDQPZK7detjd
66		Nucleus	1	0.000	1.000	40	100000034	100000013	siRNA-IMPa4-10 PSPC1-A488 IMPa4-A546 DAPI 8C1-siRNA-IMP-a2-a4 V2.00	0	25. siRNA-IMPa4-10 PSPC1-A488 DAPI IMPa4-A546_ab_TileScan_001 (Stage 28 of 49)	00-sWtVmEozUfaDQPZK7detjd
208		Nucleus	1	0.000	1.000	41	100000035	100000014	siRNA-IMPa4-10 PSPC1-A488 IMPa4-A546 DAPI 8C1-siRNA-IMP-a2-a4 V2.00	0	25. siRNA-IMPa4-10 PSPC1-A488 DAPI IMPa4-A546_ab_TileScan_001 (Stage 28 of 49)	00-sWtVmEozUfaDQPZK7detjd
178		Nucleus	1	0.000	1.000	42	100000036	100000015	siRNA-IMPa4-10 PSPC1-A488 IMPa4-A546 DAPI 8C1-siRNA-IMP-a2-a4 V2.00	0	25. siRNA-IMPa4-10 PSPC1-A488 DAPI IMPa4-A546_ab_TileScan_001 (Stage 28 of 49)	00-sWtVmEozUfaDQPZK7detjd
225		Nucleus	1	0.000	1.000	42	100000037	100000016	siRNA-IMPa4-10 PSPC1-A488 IMPa4-A546 DAPI 8C1-siRNA-IMP-a2-a4 V2.00	0	25. siRNA-IMPa4-10 PSPC1-A488 DAPI IMPa4-A546_ab_TileScan_001 (Stage 28 of 49)	00-sWtVmEozUfaDQPZK7detjd
236		Nucleus	1	0.000	1.000	43	100000038	100000017	siRNA-IMPa4-10 PSPC1-A488 IMPa4-A546 DAPI 8C1-siRNA-IMP-a2-a4 V2.00	0	25. siRNA-IMPa4-10 PSPC1-A488 DAPI IMPa4-A546_ab_TileScan_001 (Stage 28 of 49)	00-sWtVmEozUfaDQPZK7detjd
254		Nucleus	1	0.000	1.000	46	100000039	100000000	siRNA-IMPa4-10 PSPC1-A488 IMPa4-A546 DAPI 8C1-siRNA-IMP-a2-a4 V2.00	0	25. siRNA-IMPa4-10 PSPC1-A488 DAPI IMPa4-A546_ac_TileScan_001 (Stage 29 of 49)	00-hqf85GDTeXgha6New2CsXU
255		Nucleus	1	0.000	1.000	48	100000040	100000001	siRNA-IMPa4-10 PSPC1-A488 IMPa4-A546 DAPI 8C1-siRNA-IMP-a2-a4 V2.00	0	25. siRNA-IMPa4-10 PSPC1-A488 DAPI IMPa4-A546_ac_TileScan_001 (Stage 29 of 49)	00-hqf85GDTeXgha6New2CsXU
255		Nucleus	1	0.000	1.000	50	100000041	100000002	siRNA-IMPa4-10 PSPC1-A488 IMPa4-A546 DAPI 8C1-siRNA-IMP-a2-a4 V2.00	0	25. siRNA-IMPa4-10 PSPC1-A488 DAPI IMPa4-A546_ac_TileScan_001 (Stage 29 of 49)	00-hqf85GDTeXgha6New2CsXU
254		Nucleus	1	0.000	1.000	51	100000042	100000003	siRNA-IMPa4-10 PSPC1-A488 IMPa4-A546 DAPI 8C1-siRNA-IMP-a2-a4 V2.00	0	25. siRNA-IMPa4-10 PSPC1-A488 DAPI IMPa4-A546_ac_TileScan_001 (Stage 29 of 49)	00-hqf85GDTeXgha6New2CsXU
255		Nucleus	1	0.000	1.000	53	100000043	100000004	siRNA-IMPa4-10 PSPC1-A488 IMPa4-A546 DAPI 8C1-siRNA-IMP-a2-a4 V2.00	0	25. siRNA-IMPa4-10 PSPC1-A488 DAPI IMPa4-A546_ac_TileScan_001 (Stage 29 of 49)	00-hqf85GDTeXgha6New2CsXU
255		Nucleus	1	0.000	1.000	54	100000044	100000005	siRNA-IMPa4-10 PSPC1-A488 IMPa4-A546 DAPI 8C1-siRNA-IMP-a2-a4 V2.00	0	25. siRNA-IMPa4-10 PSPC1-A488 DAPI IMPa4-A546_ac_TileScan_001 (Stage 29 of 49)	00-hqf85GDTeXgha6New2CsXU
187		Nucleus	1	0.000	1.000	55	100000045	100000006	siRNA-IMPa4-10 PSPC1-A488 IMPa4-A546 DAPI 8C1-siRNA-IMP-a2-a4 V2.00	0	25. siRNA-IMPa4-10 PSPC1-A488 DAPI IMPa4-A546_ac_TileScan_001 (Stage 29 of 49)	00-hqf85GDTeXgha6New2CsXU
255		Nucleus	1	0.000	1.000	55	100000046	100000007	siRNA-IMPa4-10 PSPC1-A488 IMPa4-A546 DAPI 8C1-siRNA-IMP-a2-a4 V2.00	0	25. siRNA-IMPa4-10 PSPC1-A488 DAPI IMPa4-A546_ac_TileScan_001 (Stage 29 of 49)	00-hqf85GDTeXgha6New2CsXU
254		Nucleus	1	0.000	1.000	56	100000047	100000008	siRNA-IMPa4-10 PSPC1-A488 IMPa4-A546 DAPI 8C1-siRNA-IMP-a2-a4 V2.00	0	25. siRNA-IMPa4-10 PSPC1-A488 DAPI IMPa4-A546_ac_TileScan_001 (Stage 29 of 49)	00-hqf85GDTeXgha6New2CsXU
243		Nucleus	1	0.000	1.000	57	100000048	100000009	siRNA-IMPa4-10 PSPC1-A488 IMPa4-A546 DAPI 8C1-siRNA-IMP-a2-a4 V2.00	0	25. siRNA-IMPa4-10 PSPC1-A488 DAPI IMPa4-A546_ac_TileScan_001 (Stage 29 of 49)	00-hqf85GDTeXgha6New2CsXU
255		Nucleus	1	0.000	1.000	58	100000049	100000010	siRNA-IMPa4-10 PSPC1-A488 IMPa4-A546 DAPI 8C1-siRNA-IMP-a2-a4 V2.00	0	25. siRNA-IMPa4-10 PSPC1-A488 DAPI IMPa4-A546_ac_TileScan_001 (Stage 29 of 49)	00-hqf85GDTeXgha6New2CsXU
254		Nucleus	1	0.000	1.000	59	100000050	100000011	siRNA-IMPa4-10 PSPC1-A488 IMPa4-A546 DAPI 8C1-siRNA-IMP-a2-a4 V2.00	0	25. siRNA-IMPa4-10 PSPC1-A488 DAPI IMPa4-A546_ac_TileScan_001 (Stage 29 of 49)	00-hqf85GDTeXgha6New2CsXU
255		Nucleus	1	0.000	1.000	60	100000051	100000000	siRNA-IMPa4-10 PSPC1-A488 IMPa4-A546 DAPI 8C1-siRNA-IMP-a2-a4 V2.00	0	25. siRNA-IMPa4-10 PSPC1-A488 DAPI IMPa4-A546_ad_TileScan_001 (Stage 30 of 49)	00-GvJi4NQfjyjdCidWMVfZ6B
254		Nucleus	1	0.000	1.000	61	100000052	100000001	siRNA-IMPa4-10 PSPC1-A488 IMPa4-A546 DAPI 8C1-siRNA-IMP-a2-a4 V2.00	0	25. siRNA-IMPa4-10 PSPC1-A488 DAPI IMPa4-A546_ad_TileScan_001 (Stage 30 of 49)	00-GvJi4NQfjyjdCidWMVfZ6B
254		Nucleus	1	0.000	1.000	62	100000053	100000002	siRNA-IMPa4-10 PSPC1-A488 IMPa4-A546 DAPI 8C1-siRNA-IMP-a2-a4 V2.00	0	25. siRNA-IMPa4-10 PSPC1-A488 DAPI IMPa4-A546_ad_TileScan_001 (Stage 30 of 49)	00-GvJi4NQfjyjdCidWMVfZ6B
255		Nucleus	1	0.000	1.000	63	100000054	100000003	siRNA-IMPa4-10 PSPC1-A488 IMPa4-A546 DAPI 8C1-siRNA-IMP-a2-a4 V2.00	0	25. siRNA-IMPa4-10 PSPC1-A488 DAPI IMPa4-A546_ad_TileScan_001 (Stage 30 of 49)	00-GvJi4NQfjyjdCidWMVfZ6B
255		Nucleus	1	0.000	1.000	65	100000055	100000004	siRNA-IMPa4-10 PSPC1-A488 IMPa4-A546 DAPI 8C1-siRNA-IMP-a2-a4 V2.00	0	25. siRNA-IMPa4-10 PSPC1-A488 DAPI IMPa4-A546_ad_TileScan_001 (Stage 30 of 49)	00-GvJi4NQfjyjdCidWMVfZ6B
255		Nucleus	1	0.000	1.000	68	100000056	100000005	siRNA-IMPa4-10 PSPC1-A488 IMPa4-A546 DAPI 8C1-siRNA-IMP-a2-a4 V2.00	0	25. siRNA-IMPa4-10 PSPC1-A488 DAPI IMPa4-A546_ad_TileScan_001 (Stage 30 of 49)	00-GvJi4NQfjyjdCidWMVfZ6B
254		Nucleus	1	0.000	1.000	69	100000057	100000006	siRNA-IMPa4-10 PSPC1-A488 IMPa4-A546 DAPI 8C1-siRNA-IMP-a2-a4 V2.00	0	25. siRNA-IMPa4-10 PSPC1-A488 DAPI IMPa4-A546_ad_TileScan_001 (Stage 30 of 49)	00-GvJi4NQfjyjdCidWMVfZ6B
255		Nucleus	1	0.000	1.000	70	100000058	100000007	siRNA-IMPa4-10 PSPC1-A488 IMPa4-A546 DAPI 8C1-siRNA-IMP-a2-a4 V2.00	0	25. siRNA-IMPa4-10 PSPC1-A488 DAPI IMPa4-A546_ad_TileScan_001 (Stage 30 of 49)	00-GvJi4NQfjyjdCidWMVfZ6B
255		Nucleus	1	0.000	1.000	71	100000059	100000008	siRNA-IMPa4-10 PSPC1-A488 IMPa4-A546 DAPI 8C1-siRNA-IMP-a2-a4 V2.00	0	25. siRNA-IMPa4-10 PSPC1-A488 DAPI IMPa4-A546_ad_TileScan_001 (Stage 30 of 49)	00-GvJi4NQfjyjdCidWMVfZ6B
254		Nucleus	1	0.000	1.000	72	100000060	100000009	siRNA-IMPa4-10 PSPC1-A488 IMPa4-A546 DAPI 8C1-siRNA-IMP-a2-a4 V2.00	0	25. siRNA-IMPa4-10 PSPC1-A488 DAPI IMPa4-A546_ad_TileScan_001 (Stage 30 of 49)	00-GvJi4NQfjyjdCidWMVfZ6B
254		Nucleus	1	0.000	1.000	73	100000061	100000010	siRNA-IMPa4-10 PSPC1-A488 IMPa4-A546 DAPI 8C1-siRNA-IMP-a2-a4 V2.00	0	25. siRNA-IMPa4-10 PSPC1-A488 DAPI IMPa4-A546_ad_TileScan_001 (Stage 30 of 49)	00-GvJi4NQfjyjdCidWMVfZ6B
255		Nucleus	1	0.000	1.000	76	100000062	100000011	siRNA-IMPa4-10 PSPC1-A488 IMPa4-A546 DAPI 8C1-siRNA-IMP-a2-a4 V2.00	0	25. siRNA-IMPa4-10 PSPC1-A488 DAPI IMPa4-A546_ad_TileScan_001 (Stage 30 of 49)	00-GvJi4NQfjyjdCidWMVfZ6B
255		Nucleus	1	0.000	1.000	77	100000063	100000012	siRNA-IMPa4-10 PSPC1-A488 IMPa4-A546 DAPI 8C1-siRNA-IMP-a2-a4 V2.00	0	25. siRNA-IMPa4-10 PSPC1-A488 DAPI IMPa4-A546_ad_TileScan_001 (Stage 30 of 49)	00-GvJi4NQfjyjdCidWMVfZ6B
254		Nucleus	1	0.000	1.000	78	100000064	100000000	siRNA-IMPa4-10 PSPC1-A488 IMPa4-A546 DAPI 8C1-siRNA-IMP-a2-a4 V2.00	0	25. siRNA-IMPa4-10 PSPC1-A488 DAPI IMPa4-A546_ae_TileScan_001 (Stage 31 of 49)	00-C52rDwJ2c9R3eh7tA3amET
254		Nucleus	1	0.000	1.000	79	100000065	100000001	siRNA-IMPa4-10 PSPC1-A488 IMPa4-A546 DAPI 8C1-siRNA-IMP-a2-a4 V2.00	0	25. siRNA-IMPa4-10 PSPC1-A488 DAPI IMPa4-A546_ae_TileScan_001 (Stage 31 of 49)	00-C52rDwJ2c9R3eh7tA3amET
255		Nucleus	1	0.000	1.000	80	100000066	100000002	siRNA-IMPa4-10 PSPC1-A488 IMPa4-A546 DAPI 8C1-siRNA-IMP-a2-a4 V2.00	0	25. siRNA-IMPa4-10 PSPC1-A488 DAPI IMPa4-A546_ae_TileScan_001 (Stage 31 of 49)	00-C52rDwJ2c9R3eh7tA3amET
255		Nucleus	1	0.000	1.000	81	100000067	100000003	siRNA-IMPa4-10 PSPC1-A488 IMPa4-A546 DAPI 8C1-siRNA-IMP-a2-a4 V2.00	0	25. siRNA-IMPa4-10 PSPC1-A488 DAPI IMPa4-A546_ae_TileScan_001 (Stage 31 of 49)	00-C52rDwJ2c9R3eh7tA3amET
255		Nucleus	1	0.000	1.000	82	100000068	100000004	siRNA-IMPa4-10 PSPC1-A488 IMPa4-A546 DAPI 8C1-siRNA-IMP-a2-a4 V2.00	0	25. siRNA-IMPa4-10 PSPC1-A488 DAPI IMPa4-A546_ae_TileScan_001 (Stage 31 of 49)	00-C52rDwJ2c9R3eh7tA3amET
247		Nucleus	1	0.000	1.000	83	100000069	100000005	siRNA-IMPa4-10 PSPC1-A488 IMPa4-A546 DAPI 8C1-siRNA-IMP-a2-a4 V2.00	0	25. siRNA-IMPa4-10 PSPC1-A488 DAPI IMPa4-A546_ae_TileScan_001 (Stage 31 of 49)	00-C52rDwJ2c9R3eh7tA3amET
234		Nucleus	1	0.000	1.000	84	100000070	100000006	siRNA-IMPa4-10 PSPC1-A488 IMPa4-A546 DAPI 8C1-siRNA-IMP-a2-a4 V2.00	0	25. siRNA-IMPa4-10 PSPC1-A488 DAPI IMPa4-A546_ae_TileScan_001 (Stage 31 of 49)	00-C52rDwJ2c9R3eh7tA3amET
255		Nucleus	1	0.000	1.000	85	100000071	100000007	siRNA-IMPa4-10 PSPC1-A488 IMPa4-A546 DAPI 8C1-siRNA-IMP-a2-a4 V2.00	0	25. siRNA-IMPa4-10 PSPC1-A488 DAPI IMPa4-A546_ae_TileScan_001 (Stage 31 of 49)	00-C52rDwJ2c9R3eh7tA3amET
255		Nucleus	1	0.000	1.000	86	100000072	100000008	siRNA-IMPa4-10 PSPC1-A488 IMPa4-A546 DAPI 8C1-siRNA-IMP-a2-a4 V2.00	0	25. siRNA-IMPa4-10 PSPC1-A488 DAPI IMPa4-A546_ae_TileScan_001 (Stage 31 of 49)	00-C52rDwJ2c9R3eh7tA3amET
253		Nucleus	1	0.000	1.000	87	100000073	100000009	siRNA-IMPa4-10 PSPC1-A488 IMPa4-A546 DAPI 8C1-siRNA-IMP-a2-a4 V2.00	0	25. siRNA-IMPa4-10 PSPC1-A488 DAPI IMPa4-A546_ae_TileScan_001 (Stage 31 of 49)	00-C52rDwJ2c9R3eh7tA3amET
209		Nucleus	1	0.000	1.000	88	100000074	100000010	siRNA-IMPa4-10 PSPC1-A488 IMPa4-A546 DAPI 8C1-siRNA-IMP-a2-a4 V2.00	0	25. siRNA-IMPa4-10 PSPC1-A488 DAPI IMPa4-A546_ae_TileScan_001 (Stage 31 of 49)	00-C52rDwJ2c9R3eh7tA3amET
253		Nucleus	1	0.000	1.000	89	100000075	100000011	siRNA-IMPa4-10 PSPC1-A488 IMPa4-A546 DAPI 8C1-siRNA-IMP-a2-a4 V2.00	0	25. siRNA-IMPa4-10 PSPC1-A488 DAPI IMPa4-A546_ae_TileScan_001 (Stage 31 of 49)	00-C52rDwJ2c9R3eh7tA3amET
254		Nucleus	1	0.000	1.000	90	100000076	100000012	siRNA-IMPa4-10 PSPC1-A488 IMPa4-A546 DAPI 8C1-siRNA-IMP-a2-a4 V2.00	0	25. siRNA-IMPa4-10 PSPC1-A488 DAPI IMPa4-A546_ae_TileScan_001 (Stage 31 of 49)	00-C52rDwJ2c9R3eh7tA3amET
254		Nucleus	1	0.000	1.000	91	100000077	100000013	siRNA-IMPa4-10 PSPC1-A488 IMPa4-A546 DAPI 8C1-siRNA-IMP-a2-a4 V2.00	0	25. siRNA-IMPa4-10 PSPC1-A488 DAPI IMPa4-A546_ae_TileScan_001 (Stage 31 of 49)	00-C52rDwJ2c9R3eh7tA3amET
255		Nucleus	1	0.000	1.000	92	100000078	100000014	siRNA-IMPa4-10 PSPC1-A488 IMPa4-A546 DAPI 8C1-siRNA-IMP-a2-a4 V2.00	0	25. siRNA-IMPa4-10 PSPC1-A488 DAPI IMPa4-A546_ae_TileScan_001 (Stage 31 of 49)	00-C52rDwJ2c9R3eh7tA3amET
255		Nucleus	1	0.000	1.000	93	100000079	100000000	siRNA-IMPa4-10 PSPC1-A488 IMPa4-A546 DAPI 8C1-siRNA-IMP-a2-a4 V2.00	0	25. siRNA-IMPa4-10 PSPC1-A488 DAPI IMPa4-A546_af_TileScan_001 (Stage 32 of 49)	00-KsoozW3cD5y6kWdwUY8jTL
254		Nucleus	1	0.000	1.000	94	100000080	100000001	siRNA-IMPa4-10 PSPC1-A488 IMPa4-A546 DAPI 8C1-siRNA-IMP-a2-a4 V2.00	0	25. siRNA-IMPa4-10 PSPC1-A488 DAPI IMPa4-A546_af_TileScan_001 (Stage 32 of 49)	00-KsoozW3cD5y6kWdwUY8jTL
255		Nucleus	1	0.000	1.000	95	100000081	100000002	siRNA-IMPa4-10 PSPC1-A488 IMPa4-A546 DAPI 8C1-siRNA-IMP-a2-a4 V2.00	0	25. siRNA-IMPa4-10 PSPC1-A488 DAPI IMPa4-A546_af_TileScan_001 (Stage 32 of 49)	00-KsoozW3cD5y6kWdwUY8jTL
254		Nucleus	1	0.000	1.000	96	100000082	100000003	siRNA-IMPa4-10 PSPC1-A488 IMPa4-A546 DAPI 8C1-siRNA-IMP-a2-a4 V2.00	0	25. siRNA-IMPa4-10 PSPC1-A488 DAPI IMPa4-A546_af_TileScan_001 (Stage 32 of 49)	00-KsoozW3cD5y6kWdwUY8jTL
255		Nucleus	1	0.000	1.000	97	100000083	100000004	siRNA-IMPa4-10 PSPC1-A488 IMPa4-A546 DAPI 8C1-siRNA-IMP-a2-a4 V2.00	0	25. siRNA-IMPa4-10 PSPC1-A488 DAPI IMPa4-A546_af_TileScan_001 (Stage 32 of 49)	00-KsoozW3cD5y6kWdwUY8jTL
254		Nucleus	1	0.000	1.000	98	100000084	100000005	siRNA-IMPa4-10 PSPC1-A488 IMPa4-A546 DAPI 8C1-siRNA-IMP-a2-a4 V2.00	0	25. siRNA-IMPa4-10 PSPC1-A488 DAPI IMPa4-A546_af_TileScan_001 (Stage 32 of 49)	00-KsoozW3cD5y6kWdwUY8jTL
255		Nucleus	1	0.000	1.000	99	100000085	100000006	siRNA-IMPa4-10 PSPC1-A488 IMPa4-A546 DAPI 8C1-siRNA-IMP-a2-a4 V2.00	0	25. siRNA-IMPa4-10 PSPC1-A488 DAPI IMPa4-A546_af_TileScan_001 (Stage 32 of 49)	00-KsoozW3cD5y6kWdwUY8jTL
255		Nucleus	1	0.000	1.000	100	100000086	100000007	siRNA-IMPa4-10 PSPC1-A488 IMPa4-A546 DAPI 8C1-siRNA-IMP-a2-a4 V2.00	0	25. siRNA-IMPa4-10 PSPC1-A488 DAPI IMPa4-A546_af_TileScan_001 (Stage 32 of 49)	00-KsoozW3cD5y6kWdwUY8jTL
254		Nucleus	1	0.000	1.000	101	100000087	100000008	siRNA-IMPa4-10 PSPC1-A488 IMPa4-A546 DAPI 8C1-siRNA-IMP-a2-a4 V2.00	0	25. siRNA-IMPa4-10 PSPC1-A488 DAPI IMPa4-A546_af_TileScan_001 (Stage 32 of 49)	00-KsoozW3cD5y6kWdwUY8jTL
255		Nucleus	1	0.000	1.000	102	100000088	100000009	siRNA-IMPa4-10 PSPC1-A488 IMPa4-A546 DAPI 8C1-siRNA-IMP-a2-a4 V2.00	0	25. siRNA-IMPa4-10 PSPC1-A488 DAPI IMPa4-A546_af_TileScan_001 (Stage 32 of 49)	00-KsoozW3cD5y6kWdwUY8jTL
254		Nucleus	1	0.000	1.000	103	100000089	100000010	siRNA-IMPa4-10 PSPC1-A488 IMPa4-A546 DAPI 8C1-siRNA-IMP-a2-a4 V2.00	0	25. siRNA-IMPa4-10 PSPC1-A488 DAPI IMPa4-A546_af_TileScan_001 (Stage 32 of 49)	00-KsoozW3cD5y6kWdwUY8jTL
247		Nucleus	1	0.000	1.000	104	100000090	100000011	siRNA-IMPa4-10 PSPC1-A488 IMPa4-A546 DAPI 8C1-siRNA-IMP-a2-a4 V2.00	0	25. siRNA-IMPa4-10 PSPC1-A488 DAPI IMPa4-A546_af_TileScan_001 (Stage 32 of 49)	00-KsoozW3cD5y6kWdwUY8jTL
255		Nucleus	1	0.000	1.000	105	100000091	100000012	siRNA-IMPa4-10 PSPC1-A488 IMPa4-A546 DAPI 8C1-siRNA-IMP-a2-a4 V2.00	0	25. siRNA-IMPa4-10 PSPC1-A488 DAPI IMPa4-A546_af_TileScan_001 (Stage 32 of 49)	00-KsoozW3cD5y6kWdwUY8jTL
255		Nucleus	1	0.000	1.000	106	100000092	100000013	siRNA-IMPa4-10 PSPC1-A488 IMPa4-A546 DAPI 8C1-siRNA-IMP-a2-a4 V2.00	0	25. siRNA-IMPa4-10 PSPC1-A488 DAPI IMPa4-A546_af_TileScan_001 (Stage 32 of 49)	00-KsoozW3cD5y6kWdwUY8jTL
255		Nucleus	1	0.000	1.000	106	100000093	100000014	siRNA-IMPa4-10 PSPC1-A488 IMPa4-A546 DAPI 8C1-siRNA-IMP-a2-a4 V2.00	0	25. siRNA-IMPa4-10 PSPC1-A488 DAPI IMPa4-A546_af_TileScan_001 (Stage 32 of 49)	00-KsoozW3cD5y6kWdwUY8jTL
254		Nucleus	1	0.000	1.000	107	100000094	100000015	siRNA-IMPa4-10 PSPC1-A488 IMPa4-A546 DAPI 8C1-siRNA-IMP-a2-a4 V2.00	0	25. siRNA-IMPa4-10 PSPC1-A488 DAPI IMPa4-A546_af_TileScan_001 (Stage 32 of 49)	00-KsoozW3cD5y6kWdwUY8jTL
255		Nucleus	1	0.000	1.000	108	100000095	100000016	siRNA-IMPa4-10 PSPC1-A488 IMPa4-A546 DAPI 8C1-siRNA-IMP-a2-a4 V2.00	0	25. siRNA-IMPa4-10 PSPC1-A488 DAPI IMPa4-A546_af_TileScan_001 (Stage 32 of 49)	00-KsoozW3cD5y6kWdwUY8jTL
251		Nucleus	1	0.000	1.000	111	100000096	100000000	siRNA-IMPa4-10 PSPC1-A488 IMPa4-A546 DAPI 8C1-siRNA-IMP-a2-a4 V2.00	0	25. siRNA-IMPa4-10 PSPC1-A488 DAPI IMPa4-A546_ag_TileScan_001 (Stage 33 of 49)	00-CvJqcV2LVft5XBbVkXFTCK
255		Nucleus	1	0.000	1.000	112	100000097	100000001	siRNA-IMPa4-10 PSPC1-A488 IMPa4-A546 DAPI 8C1-siRNA-IMP-a2-a4 V2.00	0	25. siRNA-IMPa4-10 PSPC1-A488 DAPI IMPa4-A546_ag_TileScan_001 (Stage 33 of 49)	00-CvJqcV2LVft5XBbVkXFTCK
255		Nucleus	1	0.000	1.000	113	100000098	100000002	siRNA-IMPa4-10 PSPC1-A488 IMPa4-A546 DAPI 8C1-siRNA-IMP-a2-a4 V2.00	0	25. siRNA-IMPa4-10 PSPC1-A488 DAPI IMPa4-A546_ag_TileScan_001 (Stage 33 of 49)	00-CvJqcV2LVft5XBbVkXFTCK
255		Nucleus	1	0.000	1.000	114	100000099	100000003	siRNA-IMPa4-10 PSPC1-A488 IMPa4-A546 DAPI 8C1-siRNA-IMP-a2-a4 V2.00	0	25. siRNA-IMPa4-10 PSPC1-A488 DAPI IMPa4-A546_ag_TileScan_001 (Stage 33 of 49)	00-CvJqcV2LVft5XBbVkXFTCK
249		Nucleus	1	0.000	1.000	115	100000100	100000004	siRNA-IMPa4-10 PSPC1-A488 IMPa4-A546 DAPI 8C1-siRNA-IMP-a2-a4 V2.00	0	25. siRNA-IMPa4-10 PSPC1-A488 DAPI IMPa4-A546_ag_TileScan_001 (Stage 33 of 49)	00-CvJqcV2LVft5XBbVkXFTCK
252		Nucleus	1	0.000	1.000	116	100000101	100000005	siRNA-IMPa4-10 PSPC1-A488 IMPa4-A546 DAPI 8C1-siRNA-IMP-a2-a4 V2.00	0	25. siRNA-IMPa4-10 PSPC1-A488 DAPI IMPa4-A546_ag_TileScan_001 (Stage 33 of 49)	00-CvJqcV2LVft5XBbVkXFTCK
254		Nucleus	1	0.000	1.000	117	100000102	100000006	siRNA-IMPa4-10 PSPC1-A488 IMPa4-A546 DAPI 8C1-siRNA-IMP-a2-a4 V2.00	0	25. siRNA-IMPa4-10 PSPC1-A488 DAPI IMPa4-A546_ag_TileScan_001 (Stage 33 of 49)	00-CvJqcV2LVft5XBbVkXFTCK
248		Nucleus	1	0.000	1.000	118	100000103	100000007	siRNA-IMPa4-10 PSPC1-A488 IMPa4-A546 DAPI 8C1-siRNA-IMP-a2-a4 V2.00	0	25. siRNA-IMPa4-10 PSPC1-A488 DAPI IMPa4-A546_ag_TileScan_001 (Stage 33 of 49)	00-CvJqcV2LVft5XBbVkXFTCK
254		Nucleus	1	0.000	1.000	118	100000104	100000008	siRNA-IMPa4-10 PSPC1-A488 IMPa4-A546 DAPI 8C1-siRNA-IMP-a2-a4 V2.00	0	25. siRNA-IMPa4-10 PSPC1-A488 DAPI IMPa4-A546_ag_TileScan_001 (Stage 33 of 49)	00-CvJqcV2LVft5XBbVkXFTCK
254		Nucleus	1	0.000	1.000	119	100000105	100000009	siRNA-IMPa4-10 PSPC1-A488 IMPa4-A546 DAPI 8C1-siRNA-IMP-a2-a4 V2.00	0	25. siRNA-IMPa4-10 PSPC1-A488 DAPI IMPa4-A546_ag_TileScan_001 (Stage 33 of 49)	00-CvJqcV2LVft5XBbVkXFTCK
255		Nucleus	1	0.000	1.000	120	100000106	100000010	siRNA-IMPa4-10 PSPC1-A488 IMPa4-A546 DAPI 8C1-siRNA-IMP-a2-a4 V2.00	0	25. siRNA-IMPa4-10 PSPC1-A488 DAPI IMPa4-A546_ag_TileScan_001 (Stage 33 of 49)	00-CvJqcV2LVft5XBbVkXFTCK
255		Nucleus	1	0.000	1.000	121	100000107	100000011	siRNA-IMPa4-10 PSPC1-A488 IMPa4-A546 DAPI 8C1-siRNA-IMP-a2-a4 V2.00	0	25. siRNA-IMPa4-10 PSPC1-A488 DAPI IMPa4-A546_ag_TileScan_001 (Stage 33 of 49)	00-CvJqcV2LVft5XBbVkXFTCK
254		Nucleus	1	0.000	1.000	122	100000108	100000012	siRNA-IMPa4-10 PSPC1-A488 IMPa4-A546 DAPI 8C1-siRNA-IMP-a2-a4 V2.00	0	25. siRNA-IMPa4-10 PSPC1-A488 DAPI IMPa4-A546_ag_TileScan_001 (Stage 33 of 49)	00-CvJqcV2LVft5XBbVkXFTCK
254		Nucleus	1	0.000	1.000	123	100000109	100000013	siRNA-IMPa4-10 PSPC1-A488 IMPa4-A546 DAPI 8C1-siRNA-IMP-a2-a4 V2.00	0	25. siRNA-IMPa4-10 PSPC1-A488 DAPI IMPa4-A546_ag_TileScan_001 (Stage 33 of 49)	00-CvJqcV2LVft5XBbVkXFTCK
251		Nucleus	1	0.000	1.000	124	100000110	100000014	siRNA-IMPa4-10 PSPC1-A488 IMPa4-A546 DAPI 8C1-siRNA-IMP-a2-a4 V2.00	0	25. siRNA-IMPa4-10 PSPC1-A488 DAPI IMPa4-A546_ag_TileScan_001 (Stage 33 of 49)	00-CvJqcV2LVft5XBbVkXFTCK
254		Nucleus	1	0.000	1.000	125	100000111	100000015	siRNA-IMPa4-10 PSPC1-A488 IMPa4-A546 DAPI 8C1-siRNA-IMP-a2-a4 V2.00	0	25. siRNA-IMPa4-10 PSPC1-A488 DAPI IMPa4-A546_ag_TileScan_001 (Stage 33 of 49)	00-CvJqcV2LVft5XBbVkXFTCK
250		Nucleus	1	0.000	1.000	127	100000112	100000016	siRNA-IMPa4-10 PSPC1-A488 IMPa4-A546 DAPI 8C1-siRNA-IMP-a2-a4 V2.00	0	25. siRNA-IMPa4-10 PSPC1-A488 DAPI IMPa4-A546_ag_TileScan_001 (Stage 33 of 49)	00-CvJqcV2LVft5XBbVkXFTCK
254		Nucleus	1	0.000	1.000	128	100000113	100000017	siRNA-IMPa4-10 PSPC1-A488 IMPa4-A546 DAPI 8C1-siRNA-IMP-a2-a4 V2.00	0	25. siRNA-IMPa4-10 PSPC1-A488 DAPI IMPa4-A546_ag_TileScan_001 (Stage 33 of 49)	00-CvJqcV2LVft5XBbVkXFTCK
254		Nucleus	1	0.000	1.000	129	100000114	100000018	siRNA-IMPa4-10 PSPC1-A488 IMPa4-A546 DAPI 8C1-siRNA-IMP-a2-a4 V2.00	0	25. siRNA-IMPa4-10 PSPC1-A488 DAPI IMPa4-A546_ag_TileScan_001 (Stage 33 of 49)	00-CvJqcV2LVft5XBbVkXFTCK
207		Nucleus	1	0.000	1.000	129	100000115	100000019	siRNA-IMPa4-10 PSPC1-A488 IMPa4-A546 DAPI 8C1-siRNA-IMP-a2-a4 V2.00	0	25. siRNA-IMPa4-10 PSPC1-A488 DAPI IMPa4-A546_ag_TileScan_001 (Stage 33 of 49)	00-CvJqcV2LVft5XBbVkXFTCK
255		Nucleus	1	0.000	1.000	130	100000116	100000020	siRNA-IMPa4-10 PSPC1-A488 IMPa4-A546 DAPI 8C1-siRNA-IMP-a2-a4 V2.00	0	25. siRNA-IMPa4-10 PSPC1-A488 DAPI IMPa4-A546_ag_TileScan_001 (Stage 33 of 49)	00-CvJqcV2LVft5XBbVkXFTCK
255		Nucleus	1	0.000	1.000	132	100000117	100000000	siRNA-IMPa4-10 PSPC1-A488 IMPa4-A546 DAPI 8C1-siRNA-IMP-a2-a4 V2.00	0	25. siRNA-IMPa4-10 PSPC1-A488 DAPI IMPa4-A546_ah_TileScan_001 (Stage 34 of 49)	00-GtVKM2xoQvJ8YRysvWSN5m
255		Nucleus	1	0.000	1.000	133	100000118	100000001	siRNA-IMPa4-10 PSPC1-A488 IMPa4-A546 DAPI 8C1-siRNA-IMP-a2-a4 V2.00	0	25. siRNA-IMPa4-10 PSPC1-A488 DAPI IMPa4-A546_ah_TileScan_001 (Stage 34 of 49)	00-GtVKM2xoQvJ8YRysvWSN5m
254		Nucleus	1	0.000	1.000	134	100000119	100000002	siRNA-IMPa4-10 PSPC1-A488 IMPa4-A546 DAPI 8C1-siRNA-IMP-a2-a4 V2.00	0	25. siRNA-IMPa4-10 PSPC1-A488 DAPI IMPa4-A546_ah_TileScan_001 (Stage 34 of 49)	00-GtVKM2xoQvJ8YRysvWSN5m
255		Nucleus	1	0.000	1.000	135	100000120	100000003	siRNA-IMPa4-10 PSPC1-A488 IMPa4-A546 DAPI 8C1-siRNA-IMP-a2-a4 V2.00	0	25. siRNA-IMPa4-10 PSPC1-A488 DAPI IMPa4-A546_ah_TileScan_001 (Stage 34 of 49)	00-GtVKM2xoQvJ8YRysvWSN5m
255		Nucleus	1	0.000	1.000	136	100000121	100000004	siRNA-IMPa4-10 PSPC1-A488 IMPa4-A546 DAPI 8C1-siRNA-IMP-a2-a4 V2.00	0	25. siRNA-IMPa4-10 PSPC1-A488 DAPI IMPa4-A546_ah_TileScan_001 (Stage 34 of 49)	00-GtVKM2xoQvJ8YRysvWSN5m
255		Nucleus	1	0.000	1.000	138	100000122	100000005	siRNA-IMPa4-10 PSPC1-A488 IMPa4-A546 DAPI 8C1-siRNA-IMP-a2-a4 V2.00	0	25. siRNA-IMPa4-10 PSPC1-A488 DAPI IMPa4-A546_ah_TileScan_001 (Stage 34 of 49)	00-GtVKM2xoQvJ8YRysvWSN5m
254		Nucleus	1	0.000	1.000	139	100000123	100000006	siRNA-IMPa4-10 PSPC1-A488 IMPa4-A546 DAPI 8C1-siRNA-IMP-a2-a4 V2.00	0	25. siRNA-IMPa4-10 PSPC1-A488 DAPI IMPa4-A546_ah_TileScan_001 (Stage 34 of 49)	00-GtVKM2xoQvJ8YRysvWSN5m
254		Nucleus	1	0.000	1.000	140	100000124	100000007	siRNA-IMPa4-10 PSPC1-A488 IMPa4-A546 DAPI 8C1-siRNA-IMP-a2-a4 V2.00	0	25. siRNA-IMPa4-10 PSPC1-A488 DAPI IMPa4-A546_ah_TileScan_001 (Stage 34 of 49)	00-GtVKM2xoQvJ8YRysvWSN5m
254		Nucleus	1	0.000	1.000	141	100000125	100000008	siRNA-IMPa4-10 PSPC1-A488 IMPa4-A546 DAPI 8C1-siRNA-IMP-a2-a4 V2.00	0	25. siRNA-IMPa4-10 PSPC1-A488 DAPI IMPa4-A546_ah_TileScan_001 (Stage 34 of 49)	00-GtVKM2xoQvJ8YRysvWSN5m
255		Nucleus	1	0.000	1.000	142	100000126	100000009	siRNA-IMPa4-10 PSPC1-A488 IMPa4-A546 DAPI 8C1-siRNA-IMP-a2-a4 V2.00	0	25. siRNA-IMPa4-10 PSPC1-A488 DAPI IMPa4-A546_ah_TileScan_001 (Stage 34 of 49)	00-GtVKM2xoQvJ8YRysvWSN5m
255		Nucleus	1	0.000	1.000	142	100000127	100000010	siRNA-IMPa4-10 PSPC1-A488 IMPa4-A546 DAPI 8C1-siRNA-IMP-a2-a4 V2.00	0	25. siRNA-IMPa4-10 PSPC1-A488 DAPI IMPa4-A546_ah_TileScan_001 (Stage 34 of 49)	00-GtVKM2xoQvJ8YRysvWSN5m
255		Nucleus	1	0.000	1.000	142	100000128	100000011	siRNA-IMPa4-10 PSPC1-A488 IMPa4-A546 DAPI 8C1-siRNA-IMP-a2-a4 V2.00	0	25. siRNA-IMPa4-10 PSPC1-A488 DAPI IMPa4-A546_ah_TileScan_001 (Stage 34 of 49)	00-GtVKM2xoQvJ8YRysvWSN5m
254		Nucleus	1	0.000	1.000	143	100000129	100000012	siRNA-IMPa4-10 PSPC1-A488 IMPa4-A546 DAPI 8C1-siRNA-IMP-a2-a4 V2.00	0	25. siRNA-IMPa4-10 PSPC1-A488 DAPI IMPa4-A546_ah_TileScan_001 (Stage 34 of 49)	00-GtVKM2xoQvJ8YRysvWSN5m
254		Nucleus	1	0.000	1.000	144	100000130	100000013	siRNA-IMPa4-10 PSPC1-A488 IMPa4-A546 DAPI 8C1-siRNA-IMP-a2-a4 V2.00	0	25. siRNA-IMPa4-10 PSPC1-A488 DAPI IMPa4-A546_ah_TileScan_001 (Stage 34 of 49)	00-GtVKM2xoQvJ8YRysvWSN5m
254		Nucleus	1	0.000	1.000	144	100000131	100000014	siRNA-IMPa4-10 PSPC1-A488 IMPa4-A546 DAPI 8C1-siRNA-IMP-a2-a4 V2.00	0	25. siRNA-IMPa4-10 PSPC1-A488 DAPI IMPa4-A546_ah_TileScan_001 (Stage 34 of 49)	00-GtVKM2xoQvJ8YRysvWSN5m
240		Nucleus	1	0.000	1.000	145	100000132	100000015	siRNA-IMPa4-10 PSPC1-A488 IMPa4-A546 DAPI 8C1-siRNA-IMP-a2-a4 V2.00	0	25. siRNA-IMPa4-10 PSPC1-A488 DAPI IMPa4-A546_ah_TileScan_001 (Stage 34 of 49)	00-GtVKM2xoQvJ8YRysvWSN5m
254		Nucleus	1	0.000	1.000	146	100000133	100000016	siRNA-IMPa4-10 PSPC1-A488 IMPa4-A546 DAPI 8C1-siRNA-IMP-a2-a4 V2.00	0	25. siRNA-IMPa4-10 PSPC1-A488 DAPI IMPa4-A546_ah_TileScan_001 (Stage 34 of 49)	00-GtVKM2xoQvJ8YRysvWSN5m
224		Nucleus	1	0.000	1.000	147	100000134	100000017	siRNA-IMPa4-10 PSPC1-A488 IMPa4-A546 DAPI 8C1-siRNA-IMP-a2-a4 V2.00	0	25. siRNA-IMPa4-10 PSPC1-A488 DAPI IMPa4-A546_ah_TileScan_001 (Stage 34 of 49)	00-GtVKM2xoQvJ8YRysvWSN5m
213		Nucleus	1	0.000	1.000	148	100000135	100000018	siRNA-IMPa4-10 PSPC1-A488 IMPa4-A546 DAPI 8C1-siRNA-IMP-a2-a4 V2.00	0	25. siRNA-IMPa4-10 PSPC1-A488 DAPI IMPa4-A546_ah_TileScan_001 (Stage 34 of 49)	00-GtVKM2xoQvJ8YRysvWSN5m
255		Nucleus	1	0.000	1.000	149	100000136	100000019	siRNA-IMPa4-10 PSPC1-A488 IMPa4-A546 DAPI 8C1-siRNA-IMP-a2-a4 V2.00	0	25. siRNA-IMPa4-10 PSPC1-A488 DAPI IMPa4-A546_ah_TileScan_001 (Stage 34 of 49)	00-GtVKM2xoQvJ8YRysvWSN5m
254		Nucleus	1	0.000	1.000	150	100000137	100000020	siRNA-IMPa4-10 PSPC1-A488 IMPa4-A546 DAPI 8C1-siRNA-IMP-a2-a4 V2.00	0	25. siRNA-IMPa4-10 PSPC1-A488 DAPI IMPa4-A546_ah_TileScan_001 (Stage 34 of 49)	00-GtVKM2xoQvJ8YRysvWSN5m
254		Nucleus	1	0.000	1.000	151	100000138	100000021	siRNA-IMPa4-10 PSPC1-A488 IMPa4-A546 DAPI 8C1-siRNA-IMP-a2-a4 V2.00	0	25. siRNA-IMPa4-10 PSPC1-A488 DAPI IMPa4-A546_ah_TileScan_001 (Stage 34 of 49)	00-GtVKM2xoQvJ8YRysvWSN5m
255		Nucleus	1	0.000	1.000	152	100000139	100000000	siRNA-IMPa4-10 PSPC1-A488 IMPa4-A546 DAPI 8C1-siRNA-IMP-a2-a4 V2.00	0	25. siRNA-IMPa4-10 PSPC1-A488 DAPI IMPa4-A546_ai_TileScan_001 (Stage 35 of 49)	00-Dc4Dhhu8gtgkwCUoeatL9P
255		Nucleus	1	0.000	1.000	153	100000140	100000001	siRNA-IMPa4-10 PSPC1-A488 IMPa4-A546 DAPI 8C1-siRNA-IMP-a2-a4 V2.00	0	25. siRNA-IMPa4-10 PSPC1-A488 DAPI IMPa4-A546_ai_TileScan_001 (Stage 35 of 49)	00-Dc4Dhhu8gtgkwCUoeatL9P
221		Nucleus	1	0.000	1.000	154	100000141	100000002	siRNA-IMPa4-10 PSPC1-A488 IMPa4-A546 DAPI 8C1-siRNA-IMP-a2-a4 V2.00	0	25. siRNA-IMPa4-10 PSPC1-A488 DAPI IMPa4-A546_ai_TileScan_001 (Stage 35 of 49)	00-Dc4Dhhu8gtgkwCUoeatL9P
227		Nucleus	1	0.000	1.000	155	100000142	100000003	siRNA-IMPa4-10 PSPC1-A488 IMPa4-A546 DAPI 8C1-siRNA-IMP-a2-a4 V2.00	0	25. siRNA-IMPa4-10 PSPC1-A488 DAPI IMPa4-A546_ai_TileScan_001 (Stage 35 of 49)	00-Dc4Dhhu8gtgkwCUoeatL9P
251		Nucleus	1	0.000	1.000	156	100000143	100000004	siRNA-IMPa4-10 PSPC1-A488 IMPa4-A546 DAPI 8C1-siRNA-IMP-a2-a4 V2.00	0	25. siRNA-IMPa4-10 PSPC1-A488 DAPI IMPa4-A546_ai_TileScan_001 (Stage 35 of 49)	00-Dc4Dhhu8gtgkwCUoeatL9P
243		Nucleus	1	0.000	1.000	156	100000144	100000005	siRNA-IMPa4-10 PSPC1-A488 IMPa4-A546 DAPI 8C1-siRNA-IMP-a2-a4 V2.00	0	25. siRNA-IMPa4-10 PSPC1-A488 DAPI IMPa4-A546_ai_TileScan_001 (Stage 35 of 49)	00-Dc4Dhhu8gtgkwCUoeatL9P
255		Nucleus	1	0.000	1.000	156	100000145	100000006	siRNA-IMPa4-10 PSPC1-A488 IMPa4-A546 DAPI 8C1-siRNA-IMP-a2-a4 V2.00	0	25. siRNA-IMPa4-10 PSPC1-A488 DAPI IMPa4-A546_ai_TileScan_001 (Stage 35 of 49)	00-Dc4Dhhu8gtgkwCUoeatL9P
254		Nucleus	1	0.000	1.000	156	100000146	100000007	siRNA-IMPa4-10 PSPC1-A488 IMPa4-A546 DAPI 8C1-siRNA-IMP-a2-a4 V2.00	0	25. siRNA-IMPa4-10 PSPC1-A488 DAPI IMPa4-A546_ai_TileScan_001 (Stage 35 of 49)	00-Dc4Dhhu8gtgkwCUoeatL9P
253		Nucleus	1	0.000	1.000	157	100000147	100000008	siRNA-IMPa4-10 PSPC1-A488 IMPa4-A546 DAPI 8C1-siRNA-IMP-a2-a4 V2.00	0	25. siRNA-IMPa4-10 PSPC1-A488 DAPI IMPa4-A546_ai_TileScan_001 (Stage 35 of 49)	00-Dc4Dhhu8gtgkwCUoeatL9P
254		Nucleus	1	0.000	1.000	158	100000148	100000009	siRNA-IMPa4-10 PSPC1-A488 IMPa4-A546 DAPI 8C1-siRNA-IMP-a2-a4 V2.00	0	25. siRNA-IMPa4-10 PSPC1-A488 DAPI IMPa4-A546_ai_TileScan_001 (Stage 35 of 49)	00-Dc4Dhhu8gtgkwCUoeatL9P
255		Nucleus	1	0.000	1.000	159	100000149	100000010	siRNA-IMPa4-10 PSPC1-A488 IMPa4-A546 DAPI 8C1-siRNA-IMP-a2-a4 V2.00	0	25. siRNA-IMPa4-10 PSPC1-A488 DAPI IMPa4-A546_ai_TileScan_001 (Stage 35 of 49)	00-Dc4Dhhu8gtgkwCUoeatL9P
254		Nucleus	1	0.000	1.000	160	100000150	100000011	siRNA-IMPa4-10 PSPC1-A488 IMPa4-A546 DAPI 8C1-siRNA-IMP-a2-a4 V2.00	0	25. siRNA-IMPa4-10 PSPC1-A488 DAPI IMPa4-A546_ai_TileScan_001 (Stage 35 of 49)	00-Dc4Dhhu8gtgkwCUoeatL9P
254		Nucleus	1	0.000	1.000	161	100000151	100000012	siRNA-IMPa4-10 PSPC1-A488 IMPa4-A546 DAPI 8C1-siRNA-IMP-a2-a4 V2.00	0	25. siRNA-IMPa4-10 PSPC1-A488 DAPI IMPa4-A546_ai_TileScan_001 (Stage 35 of 49)	00-Dc4Dhhu8gtgkwCUoeatL9P
255		Nucleus	1	0.000	1.000	166	100000152	100000000	siRNA-IMPa4-10 PSPC1-A488 IMPa4-A546 DAPI 8C1-siRNA-IMP-a2-a4 V2.00	0	25. siRNA-IMPa4-10 PSPC1-A488 DAPI IMPa4-A546_aj_TileScan_001 (Stage 36 of 49)	00-GqyNfdH7U6NhjeJSH6wFJ5
255		Nucleus	1	0.000	1.000	168	100000153	100000001	siRNA-IMPa4-10 PSPC1-A488 IMPa4-A546 DAPI 8C1-siRNA-IMP-a2-a4 V2.00	0	25. siRNA-IMPa4-10 PSPC1-A488 DAPI IMPa4-A546_aj_TileScan_001 (Stage 36 of 49)	00-GqyNfdH7U6NhjeJSH6wFJ5
255		Nucleus	1	0.000	1.000	169	100000154	100000002	siRNA-IMPa4-10 PSPC1-A488 IMPa4-A546 DAPI 8C1-siRNA-IMP-a2-a4 V2.00	0	25. siRNA-IMPa4-10 PSPC1-A488 DAPI IMPa4-A546_aj_TileScan_001 (Stage 36 of 49)	00-GqyNfdH7U6NhjeJSH6wFJ5
254		Nucleus	1	0.000	1.000	170	100000155	100000003	siRNA-IMPa4-10 PSPC1-A488 IMPa4-A546 DAPI 8C1-siRNA-IMP-a2-a4 V2.00	0	25. siRNA-IMPa4-10 PSPC1-A488 DAPI IMPa4-A546_aj_TileScan_001 (Stage 36 of 49)	00-GqyNfdH7U6NhjeJSH6wFJ5
254		Nucleus	1	0.000	1.000	171	100000156	100000004	siRNA-IMPa4-10 PSPC1-A488 IMPa4-A546 DAPI 8C1-siRNA-IMP-a2-a4 V2.00	0	25. siRNA-IMPa4-10 PSPC1-A488 DAPI IMPa4-A546_aj_TileScan_001 (Stage 36 of 49)	00-GqyNfdH7U6NhjeJSH6wFJ5
254		Nucleus	1	0.000	1.000	172	100000157	100000005	siRNA-IMPa4-10 PSPC1-A488 IMPa4-A546 DAPI 8C1-siRNA-IMP-a2-a4 V2.00	0	25. siRNA-IMPa4-10 PSPC1-A488 DAPI IMPa4-A546_aj_TileScan_001 (Stage 36 of 49)	00-GqyNfdH7U6NhjeJSH6wFJ5
254		Nucleus	1	0.000	1.000	173	100000158	100000006	siRNA-IMPa4-10 PSPC1-A488 IMPa4-A546 DAPI 8C1-siRNA-IMP-a2-a4 V2.00	0	25. siRNA-IMPa4-10 PSPC1-A488 DAPI IMPa4-A546_aj_TileScan_001 (Stage 36 of 49)	00-GqyNfdH7U6NhjeJSH6wFJ5
254		Nucleus	1	0.000	1.000	175	100000159	100000007	siRNA-IMPa4-10 PSPC1-A488 IMPa4-A546 DAPI 8C1-siRNA-IMP-a2-a4 V2.00	0	25. siRNA-IMPa4-10 PSPC1-A488 DAPI IMPa4-A546_aj_TileScan_001 (Stage 36 of 49)	00-GqyNfdH7U6NhjeJSH6wFJ5
255		Nucleus	1	0.000	1.000	176	100000160	100000008	siRNA-IMPa4-10 PSPC1-A488 IMPa4-A546 DAPI 8C1-siRNA-IMP-a2-a4 V2.00	0	25. siRNA-IMPa4-10 PSPC1-A488 DAPI IMPa4-A546_aj_TileScan_001 (Stage 36 of 49)	00-GqyNfdH7U6NhjeJSH6wFJ5
231		Nucleus	1	0.000	1.000	178	100000161	100000000	siRNA-IMPa4-10 PSPC1-A488 IMPa4-A546 DAPI 8C1-siRNA-IMP-a2-a4 V2.00	0	25. siRNA-IMPa4-10 PSPC1-A488 DAPI IMPa4-A546_ak_TileScan_001 (Stage 37 of 49)	00-X8bt29YnaGwsufF5eU8Rwm
253		Nucleus	1	0.000	1.000	179	100000162	100000001	siRNA-IMPa4-10 PSPC1-A488 IMPa4-A546 DAPI 8C1-siRNA-IMP-a2-a4 V2.00	0	25. siRNA-IMPa4-10 PSPC1-A488 DAPI IMPa4-A546_ak_TileScan_001 (Stage 37 of 49)	00-X8bt29YnaGwsufF5eU8Rwm
254		Nucleus	1	0.000	1.000	180	100000163	100000002	siRNA-IMPa4-10 PSPC1-A488 IMPa4-A546 DAPI 8C1-siRNA-IMP-a2-a4 V2.00	0	25. siRNA-IMPa4-10 PSPC1-A488 DAPI IMPa4-A546_ak_TileScan_001 (Stage 37 of 49)	00-X8bt29YnaGwsufF5eU8Rwm
255		Nucleus	1	0.000	1.000	182	100000164	100000003	siRNA-IMPa4-10 PSPC1-A488 IMPa4-A546 DAPI 8C1-siRNA-IMP-a2-a4 V2.00	0	25. siRNA-IMPa4-10 PSPC1-A488 DAPI IMPa4-A546_ak_TileScan_001 (Stage 37 of 49)	00-X8bt29YnaGwsufF5eU8Rwm
255		Nucleus	1	0.000	1.000	183	100000165	100000004	siRNA-IMPa4-10 PSPC1-A488 IMPa4-A546 DAPI 8C1-siRNA-IMP-a2-a4 V2.00	0	25. siRNA-IMPa4-10 PSPC1-A488 DAPI IMPa4-A546_ak_TileScan_001 (Stage 37 of 49)	00-X8bt29YnaGwsufF5eU8Rwm
255		Nucleus	1	0.000	1.000	184	100000166	100000005	siRNA-IMPa4-10 PSPC1-A488 IMPa4-A546 DAPI 8C1-siRNA-IMP-a2-a4 V2.00	0	25. siRNA-IMPa4-10 PSPC1-A488 DAPI IMPa4-A546_ak_TileScan_001 (Stage 37 of 49)	00-X8bt29YnaGwsufF5eU8Rwm
241		Nucleus	1	0.000	1.000	185	100000167	100000006	siRNA-IMPa4-10 PSPC1-A488 IMPa4-A546 DAPI 8C1-siRNA-IMP-a2-a4 V2.00	0	25. siRNA-IMPa4-10 PSPC1-A488 DAPI IMPa4-A546_ak_TileScan_001 (Stage 37 of 49)	00-X8bt29YnaGwsufF5eU8Rwm
254		Nucleus	1	0.000	1.000	187	100000168	100000007	siRNA-IMPa4-10 PSPC1-A488 IMPa4-A546 DAPI 8C1-siRNA-IMP-a2-a4 V2.00	0	25. siRNA-IMPa4-10 PSPC1-A488 DAPI IMPa4-A546_ak_TileScan_001 (Stage 37 of 49)	00-X8bt29YnaGwsufF5eU8Rwm
199		Nucleus	1	0.000	1.000	187	100000169	100000008	siRNA-IMPa4-10 PSPC1-A488 IMPa4-A546 DAPI 8C1-siRNA-IMP-a2-a4 V2.00	0	25. siRNA-IMPa4-10 PSPC1-A488 DAPI IMPa4-A546_ak_TileScan_001 (Stage 37 of 49)	00-X8bt29YnaGwsufF5eU8Rwm
254		Nucleus	1	0.000	1.000	188	100000170	100000009	siRNA-IMPa4-10 PSPC1-A488 IMPa4-A546 DAPI 8C1-siRNA-IMP-a2-a4 V2.00	0	25. siRNA-IMPa4-10 PSPC1-A488 DAPI IMPa4-A546_ak_TileScan_001 (Stage 37 of 49)	00-X8bt29YnaGwsufF5eU8Rwm
254		Nucleus	1	0.000	1.000	190	100000171	100000010	siRNA-IMPa4-10 PSPC1-A488 IMPa4-A546 DAPI 8C1-siRNA-IMP-a2-a4 V2.00	0	25. siRNA-IMPa4-10 PSPC1-A488 DAPI IMPa4-A546_ak_TileScan_001 (Stage 37 of 49)	00-X8bt29YnaGwsufF5eU8Rwm
254		Nucleus	1	0.000	1.000	191	100000172	100000011	siRNA-IMPa4-10 PSPC1-A488 IMPa4-A546 DAPI 8C1-siRNA-IMP-a2-a4 V2.00	0	25. siRNA-IMPa4-10 PSPC1-A488 DAPI IMPa4-A546_ak_TileScan_001 (Stage 37 of 49)	00-X8bt29YnaGwsufF5eU8Rwm
255		Nucleus	1	0.000	1.000	192	100000173	100000012	siRNA-IMPa4-10 PSPC1-A488 IMPa4-A546 DAPI 8C1-siRNA-IMP-a2-a4 V2.00	0	25. siRNA-IMPa4-10 PSPC1-A488 DAPI IMPa4-A546_ak_TileScan_001 (Stage 37 of 49)	00-X8bt29YnaGwsufF5eU8Rwm
255		Nucleus	1	0.000	1.000	193	100000174	100000013	siRNA-IMPa4-10 PSPC1-A488 IMPa4-A546 DAPI 8C1-siRNA-IMP-a2-a4 V2.00	0	25. siRNA-IMPa4-10 PSPC1-A488 DAPI IMPa4-A546_ak_TileScan_001 (Stage 37 of 49)	00-X8bt29YnaGwsufF5eU8Rwm
255		Nucleus	1	0.000	1.000	194	100000175	100000014	siRNA-IMPa4-10 PSPC1-A488 IMPa4-A546 DAPI 8C1-siRNA-IMP-a2-a4 V2.00	0	25. siRNA-IMPa4-10 PSPC1-A488 DAPI IMPa4-A546_ak_TileScan_001 (Stage 37 of 49)	00-X8bt29YnaGwsufF5eU8Rwm
255		Nucleus	1	0.000	1.000	195	100000176	100000015	siRNA-IMPa4-10 PSPC1-A488 IMPa4-A546 DAPI 8C1-siRNA-IMP-a2-a4 V2.00	0	25. siRNA-IMPa4-10 PSPC1-A488 DAPI IMPa4-A546_ak_TileScan_001 (Stage 37 of 49)	00-X8bt29YnaGwsufF5eU8Rwm
254		Nucleus	1	0.000	1.000	196	100000177	100000016	siRNA-IMPa4-10 PSPC1-A488 IMPa4-A546 DAPI 8C1-siRNA-IMP-a2-a4 V2.00	0	25. siRNA-IMPa4-10 PSPC1-A488 DAPI IMPa4-A546_ak_TileScan_001 (Stage 37 of 49)	00-X8bt29YnaGwsufF5eU8Rwm
255		Nucleus	1	0.000	1.000	197	100000178	100000017	siRNA-IMPa4-10 PSPC1-A488 IMPa4-A546 DAPI 8C1-siRNA-IMP-a2-a4 V2.00	0	25. siRNA-IMPa4-10 PSPC1-A488 DAPI IMPa4-A546_ak_TileScan_001 (Stage 37 of 49)	00-X8bt29YnaGwsufF5eU8Rwm
255		Nucleus	1	0.000	1.000	198	100000179	100000018	siRNA-IMPa4-10 PSPC1-A488 IMPa4-A546 DAPI 8C1-siRNA-IMP-a2-a4 V2.00	0	25. siRNA-IMPa4-10 PSPC1-A488 DAPI IMPa4-A546_ak_TileScan_001 (Stage 37 of 49)	00-X8bt29YnaGwsufF5eU8Rwm
254		Nucleus	1	0.000	1.000	199	100000180	100000019	siRNA-IMPa4-10 PSPC1-A488 IMPa4-A546 DAPI 8C1-siRNA-IMP-a2-a4 V2.00	0	25. siRNA-IMPa4-10 PSPC1-A488 DAPI IMPa4-A546_ak_TileScan_001 (Stage 37 of 49)	00-X8bt29YnaGwsufF5eU8Rwm
245		Nucleus	1	0.000	1.000	200	100000181	100000020	siRNA-IMPa4-10 PSPC1-A488 IMPa4-A546 DAPI 8C1-siRNA-IMP-a2-a4 V2.00	0	25. siRNA-IMPa4-10 PSPC1-A488 DAPI IMPa4-A546_ak_TileScan_001 (Stage 37 of 49)	00-X8bt29YnaGwsufF5eU8Rwm
254		Nucleus	1	0.000	1.000	201	100000182	100000021	siRNA-IMPa4-10 PSPC1-A488 IMPa4-A546 DAPI 8C1-siRNA-IMP-a2-a4 V2.00	0	25. siRNA-IMPa4-10 PSPC1-A488 DAPI IMPa4-A546_ak_TileScan_001 (Stage 37 of 49)	00-X8bt29YnaGwsufF5eU8Rwm
255		Nucleus	1	0.000	1.000	203	100000183	100000022	siRNA-IMPa4-10 PSPC1-A488 IMPa4-A546 DAPI 8C1-siRNA-IMP-a2-a4 V2.00	0	25. siRNA-IMPa4-10 PSPC1-A488 DAPI IMPa4-A546_ak_TileScan_001 (Stage 37 of 49)	00-X8bt29YnaGwsufF5eU8Rwm
255		Nucleus	1	0.000	1.000	205	100000184	100000023	siRNA-IMPa4-10 PSPC1-A488 IMPa4-A546 DAPI 8C1-siRNA-IMP-a2-a4 V2.00	0	25. siRNA-IMPa4-10 PSPC1-A488 DAPI IMPa4-A546_ak_TileScan_001 (Stage 37 of 49)	00-X8bt29YnaGwsufF5eU8Rwm
255		Nucleus	1	0.000	1.000	207	100000185	100000024	siRNA-IMPa4-10 PSPC1-A488 IMPa4-A546 DAPI 8C1-siRNA-IMP-a2-a4 V2.00	0	25. siRNA-IMPa4-10 PSPC1-A488 DAPI IMPa4-A546_ak_TileScan_001 (Stage 37 of 49)	00-X8bt29YnaGwsufF5eU8Rwm
254		Nucleus	1	0.000	1.000	208	100000186	100000025	siRNA-IMPa4-10 PSPC1-A488 IMPa4-A546 DAPI 8C1-siRNA-IMP-a2-a4 V2.00	0	25. siRNA-IMPa4-10 PSPC1-A488 DAPI IMPa4-A546_ak_TileScan_001 (Stage 37 of 49)	00-X8bt29YnaGwsufF5eU8Rwm
254		Nucleus	1	0.000	1.000	209	100000187	100000026	siRNA-IMPa4-10 PSPC1-A488 IMPa4-A546 DAPI 8C1-siRNA-IMP-a2-a4 V2.00	0	25. siRNA-IMPa4-10 PSPC1-A488 DAPI IMPa4-A546_ak_TileScan_001 (Stage 37 of 49)	00-X8bt29YnaGwsufF5eU8Rwm
255		Nucleus	1	0.000	1.000	212	100000188	100000000	siRNA-IMPa4-10 PSPC1-A488 IMPa4-A546 DAPI 8C1-siRNA-IMP-a2-a4 V2.00	0	25. siRNA-IMPa4-10 PSPC1-A488 DAPI IMPa4-A546_al_TileScan_001 (Stage 38 of 49)	00-ySfcCdpzbNLHryzg9mC3bc
255		Nucleus	1	0.000	1.000	216	100000189	100000001	siRNA-IMPa4-10 PSPC1-A488 IMPa4-A546 DAPI 8C1-siRNA-IMP-a2-a4 V2.00	0	25. siRNA-IMPa4-10 PSPC1-A488 DAPI IMPa4-A546_al_TileScan_001 (Stage 38 of 49)	00-ySfcCdpzbNLHryzg9mC3bc
255		Nucleus	1	0.000	1.000	217	100000190	100000002	siRNA-IMPa4-10 PSPC1-A488 IMPa4-A546 DAPI 8C1-siRNA-IMP-a2-a4 V2.00	0	25. siRNA-IMPa4-10 PSPC1-A488 DAPI IMPa4-A546_al_TileScan_001 (Stage 38 of 49)	00-ySfcCdpzbNLHryzg9mC3bc
253		Nucleus	1	0.000	1.000	218	100000191	100000003	siRNA-IMPa4-10 PSPC1-A488 IMPa4-A546 DAPI 8C1-siRNA-IMP-a2-a4 V2.00	0	25. siRNA-IMPa4-10 PSPC1-A488 DAPI IMPa4-A546_al_TileScan_001 (Stage 38 of 49)	00-ySfcCdpzbNLHryzg9mC3bc
255		Nucleus	1	0.000	1.000	219	100000192	100000004	siRNA-IMPa4-10 PSPC1-A488 IMPa4-A546 DAPI 8C1-siRNA-IMP-a2-a4 V2.00	0	25. siRNA-IMPa4-10 PSPC1-A488 DAPI IMPa4-A546_al_TileScan_001 (Stage 38 of 49)	00-ySfcCdpzbNLHryzg9mC3bc
254		Nucleus	1	0.000	1.000	220	100000193	100000005	siRNA-IMPa4-10 PSPC1-A488 IMPa4-A546 DAPI 8C1-siRNA-IMP-a2-a4 V2.00	0	25. siRNA-IMPa4-10 PSPC1-A488 DAPI IMPa4-A546_al_TileScan_001 (Stage 38 of 49)	00-ySfcCdpzbNLHryzg9mC3bc
193		Nucleus	1	0.000	1.000	221	100000194	100000006	siRNA-IMPa4-10 PSPC1-A488 IMPa4-A546 DAPI 8C1-siRNA-IMP-a2-a4 V2.00	0	25. siRNA-IMPa4-10 PSPC1-A488 DAPI IMPa4-A546_al_TileScan_001 (Stage 38 of 49)	00-ySfcCdpzbNLHryzg9mC3bc
201		Nucleus	1	0.000	1.000	222	100000195	100000007	siRNA-IMPa4-10 PSPC1-A488 IMPa4-A546 DAPI 8C1-siRNA-IMP-a2-a4 V2.00	0	25. siRNA-IMPa4-10 PSPC1-A488 DAPI IMPa4-A546_al_TileScan_001 (Stage 38 of 49)	00-ySfcCdpzbNLHryzg9mC3bc
254		Nucleus	1	0.000	1.000	225	100000196	100000008	siRNA-IMPa4-10 PSPC1-A488 IMPa4-A546 DAPI 8C1-siRNA-IMP-a2-a4 V2.00	0	25. siRNA-IMPa4-10 PSPC1-A488 DAPI IMPa4-A546_al_TileScan_001 (Stage 38 of 49)	00-ySfcCdpzbNLHryzg9mC3bc
255		Nucleus	1	0.000	1.000	226	100000197	100000009	siRNA-IMPa4-10 PSPC1-A488 IMPa4-A546 DAPI 8C1-siRNA-IMP-a2-a4 V2.00	0	25. siRNA-IMPa4-10 PSPC1-A488 DAPI IMPa4-A546_al_TileScan_001 (Stage 38 of 49)	00-ySfcCdpzbNLHryzg9mC3bc
255		Nucleus	1	0.000	1.000	227	100000198	100000010	siRNA-IMPa4-10 PSPC1-A488 IMPa4-A546 DAPI 8C1-siRNA-IMP-a2-a4 V2.00	0	25. siRNA-IMPa4-10 PSPC1-A488 DAPI IMPa4-A546_al_TileScan_001 (Stage 38 of 49)	00-ySfcCdpzbNLHryzg9mC3bc
255		Nucleus	1	0.000	1.000	228	100000199	100000011	siRNA-IMPa4-10 PSPC1-A488 IMPa4-A546 DAPI 8C1-siRNA-IMP-a2-a4 V2.00	0	25. siRNA-IMPa4-10 PSPC1-A488 DAPI IMPa4-A546_al_TileScan_001 (Stage 38 of 49)	00-ySfcCdpzbNLHryzg9mC3bc
255		Nucleus	1	0.000	1.000	229	100000200	100000012	siRNA-IMPa4-10 PSPC1-A488 IMPa4-A546 DAPI 8C1-siRNA-IMP-a2-a4 V2.00	0	25. siRNA-IMPa4-10 PSPC1-A488 DAPI IMPa4-A546_al_TileScan_001 (Stage 38 of 49)	00-ySfcCdpzbNLHryzg9mC3bc
255		Nucleus	1	0.000	1.000	230	100000201	100000013	siRNA-IMPa4-10 PSPC1-A488 IMPa4-A546 DAPI 8C1-siRNA-IMP-a2-a4 V2.00	0	25. siRNA-IMPa4-10 PSPC1-A488 DAPI IMPa4-A546_al_TileScan_001 (Stage 38 of 49)	00-ySfcCdpzbNLHryzg9mC3bc
255		Nucleus	1	0.000	1.000	231	100000202	100000014	siRNA-IMPa4-10 PSPC1-A488 IMPa4-A546 DAPI 8C1-siRNA-IMP-a2-a4 V2.00	0	25. siRNA-IMPa4-10 PSPC1-A488 DAPI IMPa4-A546_al_TileScan_001 (Stage 38 of 49)	00-ySfcCdpzbNLHryzg9mC3bc
255		Nucleus	1	0.000	1.000	232	100000203	100000015	siRNA-IMPa4-10 PSPC1-A488 IMPa4-A546 DAPI 8C1-siRNA-IMP-a2-a4 V2.00	0	25. siRNA-IMPa4-10 PSPC1-A488 DAPI IMPa4-A546_al_TileScan_001 (Stage 38 of 49)	00-ySfcCdpzbNLHryzg9mC3bc
157		Nucleus	1	0.000	1.000	235	100000204	100000000	siRNA-IMPa4-10 PSPC1-A488 IMPa4-A546 DAPI 8C1-siRNA-IMP-a2-a4 V2.00	0	25. siRNA-IMPa4-10 PSPC1-A488 DAPI IMPa4-A546_am_TileScan_001 (Stage 39 of 49)	00-J6TqTJYs8jHyutA3QSqerg
255		Nucleus	1	0.000	1.000	237	100000205	100000001	siRNA-IMPa4-10 PSPC1-A488 IMPa4-A546 DAPI 8C1-siRNA-IMP-a2-a4 V2.00	0	25. siRNA-IMPa4-10 PSPC1-A488 DAPI IMPa4-A546_am_TileScan_001 (Stage 39 of 49)	00-J6TqTJYs8jHyutA3QSqerg
254		Nucleus	1	0.000	1.000	238	100000206	100000002	siRNA-IMPa4-10 PSPC1-A488 IMPa4-A546 DAPI 8C1-siRNA-IMP-a2-a4 V2.00	0	25. siRNA-IMPa4-10 PSPC1-A488 DAPI IMPa4-A546_am_TileScan_001 (Stage 39 of 49)	00-J6TqTJYs8jHyutA3QSqerg
255		Nucleus	1	0.000	1.000	239	100000207	100000003	siRNA-IMPa4-10 PSPC1-A488 IMPa4-A546 DAPI 8C1-siRNA-IMP-a2-a4 V2.00	0	25. siRNA-IMPa4-10 PSPC1-A488 DAPI IMPa4-A546_am_TileScan_001 (Stage 39 of 49)	00-J6TqTJYs8jHyutA3QSqerg
255		Nucleus	1	0.000	1.000	240	100000208	100000004	siRNA-IMPa4-10 PSPC1-A488 IMPa4-A546 DAPI 8C1-siRNA-IMP-a2-a4 V2.00	0	25. siRNA-IMPa4-10 PSPC1-A488 DAPI IMPa4-A546_am_TileScan_001 (Stage 39 of 49)	00-J6TqTJYs8jHyutA3QSqerg
254		Nucleus	1	0.000	1.000	241	100000209	100000005	siRNA-IMPa4-10 PSPC1-A488 IMPa4-A546 DAPI 8C1-siRNA-IMP-a2-a4 V2.00	0	25. siRNA-IMPa4-10 PSPC1-A488 DAPI IMPa4-A546_am_TileScan_001 (Stage 39 of 49)	00-J6TqTJYs8jHyutA3QSqerg
228		Nucleus	1	0.000	1.000	242	100000210	100000006	siRNA-IMPa4-10 PSPC1-A488 IMPa4-A546 DAPI 8C1-siRNA-IMP-a2-a4 V2.00	0	25. siRNA-IMPa4-10 PSPC1-A488 DAPI IMPa4-A546_am_TileScan_001 (Stage 39 of 49)	00-J6TqTJYs8jHyutA3QSqerg
209		Nucleus	1	0.000	1.000	245	100000211	100000007	siRNA-IMPa4-10 PSPC1-A488 IMPa4-A546 DAPI 8C1-siRNA-IMP-a2-a4 V2.00	0	25. siRNA-IMPa4-10 PSPC1-A488 DAPI IMPa4-A546_am_TileScan_001 (Stage 39 of 49)	00-J6TqTJYs8jHyutA3QSqerg
187		Nucleus	1	0.000	1.000	246	100000212	100000008	siRNA-IMPa4-10 PSPC1-A488 IMPa4-A546 DAPI 8C1-siRNA-IMP-a2-a4 V2.00	0	25. siRNA-IMPa4-10 PSPC1-A488 DAPI IMPa4-A546_am_TileScan_001 (Stage 39 of 49)	00-J6TqTJYs8jHyutA3QSqerg
236		Nucleus	1	0.000	1.000	247	100000213	100000009	siRNA-IMPa4-10 PSPC1-A488 IMPa4-A546 DAPI 8C1-siRNA-IMP-a2-a4 V2.00	0	25. siRNA-IMPa4-10 PSPC1-A488 DAPI IMPa4-A546_am_TileScan_001 (Stage 39 of 49)	00-J6TqTJYs8jHyutA3QSqerg
247		Nucleus	1	0.000	1.000	248	100000214	100000010	siRNA-IMPa4-10 PSPC1-A488 IMPa4-A546 DAPI 8C1-siRNA-IMP-a2-a4 V2.00	0	25. siRNA-IMPa4-10 PSPC1-A488 DAPI IMPa4-A546_am_TileScan_001 (Stage 39 of 49)	00-J6TqTJYs8jHyutA3QSqerg
254		Nucleus	1	0.000	1.000	249	100000215	100000011	siRNA-IMPa4-10 PSPC1-A488 IMPa4-A546 DAPI 8C1-siRNA-IMP-a2-a4 V2.00	0	25. siRNA-IMPa4-10 PSPC1-A488 DAPI IMPa4-A546_am_TileScan_001 (Stage 39 of 49)	00-J6TqTJYs8jHyutA3QSqerg
229		Nucleus	1	0.000	1.000	250	100000216	100000012	siRNA-IMPa4-10 PSPC1-A488 IMPa4-A546 DAPI 8C1-siRNA-IMP-a2-a4 V2.00	0	25. siRNA-IMPa4-10 PSPC1-A488 DAPI IMPa4-A546_am_TileScan_001 (Stage 39 of 49)	00-J6TqTJYs8jHyutA3QSqerg
255		Nucleus	1	0.000	1.000	251	100000217	100000013	siRNA-IMPa4-10 PSPC1-A488 IMPa4-A546 DAPI 8C1-siRNA-IMP-a2-a4 V2.00	0	25. siRNA-IMPa4-10 PSPC1-A488 DAPI IMPa4-A546_am_TileScan_001 (Stage 39 of 49)	00-J6TqTJYs8jHyutA3QSqerg
255		Nucleus	1	0.000	1.000	252	100000218	100000014	siRNA-IMPa4-10 PSPC1-A488 IMPa4-A546 DAPI 8C1-siRNA-IMP-a2-a4 V2.00	0	25. siRNA-IMPa4-10 PSPC1-A488 DAPI IMPa4-A546_am_TileScan_001 (Stage 39 of 49)	00-J6TqTJYs8jHyutA3QSqerg
251		Nucleus	1	0.000	1.000	253	100000219	100000015	siRNA-IMPa4-10 PSPC1-A488 IMPa4-A546 DAPI 8C1-siRNA-IMP-a2-a4 V2.00	0	25. siRNA-IMPa4-10 PSPC1-A488 DAPI IMPa4-A546_am_TileScan_001 (Stage 39 of 49)	00-J6TqTJYs8jHyutA3QSqerg
228		Nucleus	1	0.000	1.000	254	100000220	100000016	siRNA-IMPa4-10 PSPC1-A488 IMPa4-A546 DAPI 8C1-siRNA-IMP-a2-a4 V2.00	0	25. siRNA-IMPa4-10 PSPC1-A488 DAPI IMPa4-A546_am_TileScan_001 (Stage 39 of 49)	00-J6TqTJYs8jHyutA3QSqerg
246		Nucleus	1	0.000	1.000	255	100000221	100000017	siRNA-IMPa4-10 PSPC1-A488 IMPa4-A546 DAPI 8C1-siRNA-IMP-a2-a4 V2.00	0	25. siRNA-IMPa4-10 PSPC1-A488 DAPI IMPa4-A546_am_TileScan_001 (Stage 39 of 49)	00-J6TqTJYs8jHyutA3QSqerg
236		Nucleus	1	0.000	1.000	259	100000222	100000000	siRNA-IMPa4-10 PSPC1-A488 IMPa4-A546 DAPI 8C1-siRNA-IMP-a2-a4 V2.00	0	25. siRNA-IMPa4-10 PSPC1-A488 DAPI IMPa4-A546_an_TileScan_001 (Stage 40 of 49)	00-ZnVyKUE5TyUrsA5s7UCh3o
246		Nucleus	1	0.000	1.000	260	100000223	100000001	siRNA-IMPa4-10 PSPC1-A488 IMPa4-A546 DAPI 8C1-siRNA-IMP-a2-a4 V2.00	0	25. siRNA-IMPa4-10 PSPC1-A488 DAPI IMPa4-A546_an_TileScan_001 (Stage 40 of 49)	00-ZnVyKUE5TyUrsA5s7UCh3o
255		Nucleus	1	0.000	1.000	261	100000224	100000002	siRNA-IMPa4-10 PSPC1-A488 IMPa4-A546 DAPI 8C1-siRNA-IMP-a2-a4 V2.00	0	25. siRNA-IMPa4-10 PSPC1-A488 DAPI IMPa4-A546_an_TileScan_001 (Stage 40 of 49)	00-ZnVyKUE5TyUrsA5s7UCh3o
254		Nucleus	1	0.000	1.000	262	100000225	100000003	siRNA-IMPa4-10 PSPC1-A488 IMPa4-A546 DAPI 8C1-siRNA-IMP-a2-a4 V2.00	0	25. siRNA-IMPa4-10 PSPC1-A488 DAPI IMPa4-A546_an_TileScan_001 (Stage 40 of 49)	00-ZnVyKUE5TyUrsA5s7UCh3o
254		Nucleus	1	0.000	1.000	263	100000226	100000004	siRNA-IMPa4-10 PSPC1-A488 IMPa4-A546 DAPI 8C1-siRNA-IMP-a2-a4 V2.00	0	25. siRNA-IMPa4-10 PSPC1-A488 DAPI IMPa4-A546_an_TileScan_001 (Stage 40 of 49)	00-ZnVyKUE5TyUrsA5s7UCh3o
254		Nucleus	1	0.000	1.000	264	100000227	100000005	siRNA-IMPa4-10 PSPC1-A488 IMPa4-A546 DAPI 8C1-siRNA-IMP-a2-a4 V2.00	0	25. siRNA-IMPa4-10 PSPC1-A488 DAPI IMPa4-A546_an_TileScan_001 (Stage 40 of 49)	00-ZnVyKUE5TyUrsA5s7UCh3o
254		Nucleus	1	0.000	1.000	265	100000228	100000006	siRNA-IMPa4-10 PSPC1-A488 IMPa4-A546 DAPI 8C1-siRNA-IMP-a2-a4 V2.00	0	25. siRNA-IMPa4-10 PSPC1-A488 DAPI IMPa4-A546_an_TileScan_001 (Stage 40 of 49)	00-ZnVyKUE5TyUrsA5s7UCh3o
233		Nucleus	1	0.000	1.000	265	100000229	100000007	siRNA-IMPa4-10 PSPC1-A488 IMPa4-A546 DAPI 8C1-siRNA-IMP-a2-a4 V2.00	0	25. siRNA-IMPa4-10 PSPC1-A488 DAPI IMPa4-A546_an_TileScan_001 (Stage 40 of 49)	00-ZnVyKUE5TyUrsA5s7UCh3o
254		Nucleus	1	0.000	1.000	267	100000230	100000008	siRNA-IMPa4-10 PSPC1-A488 IMPa4-A546 DAPI 8C1-siRNA-IMP-a2-a4 V2.00	0	25. siRNA-IMPa4-10 PSPC1-A488 DAPI IMPa4-A546_an_TileScan_001 (Stage 40 of 49)	00-ZnVyKUE5TyUrsA5s7UCh3o
255		Nucleus	1	0.000	1.000	269	100000231	100000009	siRNA-IMPa4-10 PSPC1-A488 IMPa4-A546 DAPI 8C1-siRNA-IMP-a2-a4 V2.00	0	25. siRNA-IMPa4-10 PSPC1-A488 DAPI IMPa4-A546_an_TileScan_001 (Stage 40 of 49)	00-ZnVyKUE5TyUrsA5s7UCh3o
255		Nucleus	1	0.000	1.000	270	100000232	100000010	siRNA-IMPa4-10 PSPC1-A488 IMPa4-A546 DAPI 8C1-siRNA-IMP-a2-a4 V2.00	0	25. siRNA-IMPa4-10 PSPC1-A488 DAPI IMPa4-A546_an_TileScan_001 (Stage 40 of 49)	00-ZnVyKUE5TyUrsA5s7UCh3o
255		Nucleus	1	0.000	1.000	271	100000233	100000011	siRNA-IMPa4-10 PSPC1-A488 IMPa4-A546 DAPI 8C1-siRNA-IMP-a2-a4 V2.00	0	25. siRNA-IMPa4-10 PSPC1-A488 DAPI IMPa4-A546_an_TileScan_001 (Stage 40 of 49)	00-ZnVyKUE5TyUrsA5s7UCh3o
254		Nucleus	1	0.000	1.000	272	100000234	100000000	siRNA-IMPa4-10 PSPC1-A488 IMPa4-A546 DAPI 8C1-siRNA-IMP-a2-a4 V2.00	0	25. siRNA-IMPa4-10 PSPC1-A488 DAPI IMPa4-A546_ao_TileScan_001 (Stage 41 of 49)	00-4LMiViU8wCUFjPFDrgzvKY
255		Nucleus	1	0.000	1.000	273	100000235	100000001	siRNA-IMPa4-10 PSPC1-A488 IMPa4-A546 DAPI 8C1-siRNA-IMP-a2-a4 V2.00	0	25. siRNA-IMPa4-10 PSPC1-A488 DAPI IMPa4-A546_ao_TileScan_001 (Stage 41 of 49)	00-4LMiViU8wCUFjPFDrgzvKY
254		Nucleus	1	0.000	1.000	274	100000236	100000002	siRNA-IMPa4-10 PSPC1-A488 IMPa4-A546 DAPI 8C1-siRNA-IMP-a2-a4 V2.00	0	25. siRNA-IMPa4-10 PSPC1-A488 DAPI IMPa4-A546_ao_TileScan_001 (Stage 41 of 49)	00-4LMiViU8wCUFjPFDrgzvKY
255		Nucleus	1	0.000	1.000	275	100000237	100000003	siRNA-IMPa4-10 PSPC1-A488 IMPa4-A546 DAPI 8C1-siRNA-IMP-a2-a4 V2.00	0	25. siRNA-IMPa4-10 PSPC1-A488 DAPI IMPa4-A546_ao_TileScan_001 (Stage 41 of 49)	00-4LMiViU8wCUFjPFDrgzvKY
255		Nucleus	1	0.000	1.000	276	100000238	100000004	siRNA-IMPa4-10 PSPC1-A488 IMPa4-A546 DAPI 8C1-siRNA-IMP-a2-a4 V2.00	0	25. siRNA-IMPa4-10 PSPC1-A488 DAPI IMPa4-A546_ao_TileScan_001 (Stage 41 of 49)	00-4LMiViU8wCUFjPFDrgzvKY
254		Nucleus	1	0.000	1.000	277	100000239	100000005	siRNA-IMPa4-10 PSPC1-A488 IMPa4-A546 DAPI 8C1-siRNA-IMP-a2-a4 V2.00	0	25. siRNA-IMPa4-10 PSPC1-A488 DAPI IMPa4-A546_ao_TileScan_001 (Stage 41 of 49)	00-4LMiViU8wCUFjPFDrgzvKY
250		Nucleus	1	0.000	1.000	278	100000240	100000006	siRNA-IMPa4-10 PSPC1-A488 IMPa4-A546 DAPI 8C1-siRNA-IMP-a2-a4 V2.00	0	25. siRNA-IMPa4-10 PSPC1-A488 DAPI IMPa4-A546_ao_TileScan_001 (Stage 41 of 49)	00-4LMiViU8wCUFjPFDrgzvKY
166		Nucleus	1	0.000	1.000	280	100000241	100000000	siRNA-IMPa4-10 PSPC1-A488 IMPa4-A546 DAPI 8C1-siRNA-IMP-a2-a4 V2.00	0	25. siRNA-IMPa4-10 PSPC1-A488 DAPI IMPa4-A546_ap_TileScan_001 (Stage 42 of 49)	00-jXW6HNo3vt5Hz5o8VX9LDU
255		Nucleus	1	0.000	1.000	282	100000242	100000000	siRNA-IMPa4-10 PSPC1-A488 IMPa4-A546 DAPI 8C1-siRNA-IMP-a2-a4 V2.00	0	25. siRNA-IMPa4-10 PSPC1-A488 DAPI IMPa4-A546_aq_TileScan_001 (Stage 43 of 49)	00-G79GaSdS5AwKFRkjvDXaKH
255		Nucleus	1	0.000	1.000	283	100000243	100000001	siRNA-IMPa4-10 PSPC1-A488 IMPa4-A546 DAPI 8C1-siRNA-IMP-a2-a4 V2.00	0	25. siRNA-IMPa4-10 PSPC1-A488 DAPI IMPa4-A546_aq_TileScan_001 (Stage 43 of 49)	00-G79GaSdS5AwKFRkjvDXaKH
255		Nucleus	1	0.000	1.000	284	100000244	100000002	siRNA-IMPa4-10 PSPC1-A488 IMPa4-A546 DAPI 8C1-siRNA-IMP-a2-a4 V2.00	0	25. siRNA-IMPa4-10 PSPC1-A488 DAPI IMPa4-A546_aq_TileScan_001 (Stage 43 of 49)	00-G79GaSdS5AwKFRkjvDXaKH
255		Nucleus	1	0.000	1.000	285	100000245	100000003	siRNA-IMPa4-10 PSPC1-A488 IMPa4-A546 DAPI 8C1-siRNA-IMP-a2-a4 V2.00	0	25. siRNA-IMPa4-10 PSPC1-A488 DAPI IMPa4-A546_aq_TileScan_001 (Stage 43 of 49)	00-G79GaSdS5AwKFRkjvDXaKH
254		Nucleus	1	0.000	1.000	285	100000246	100000004	siRNA-IMPa4-10 PSPC1-A488 IMPa4-A546 DAPI 8C1-siRNA-IMP-a2-a4 V2.00	0	25. siRNA-IMPa4-10 PSPC1-A488 DAPI IMPa4-A546_aq_TileScan_001 (Stage 43 of 49)	00-G79GaSdS5AwKFRkjvDXaKH
255		Nucleus	1	0.000	1.000	287	100000247	100000005	siRNA-IMPa4-10 PSPC1-A488 IMPa4-A546 DAPI 8C1-siRNA-IMP-a2-a4 V2.00	0	25. siRNA-IMPa4-10 PSPC1-A488 DAPI IMPa4-A546_aq_TileScan_001 (Stage 43 of 49)	00-G79GaSdS5AwKFRkjvDXaKH
255		Nucleus	1	0.000	1.000	288	100000248	100000006	siRNA-IMPa4-10 PSPC1-A488 IMPa4-A546 DAPI 8C1-siRNA-IMP-a2-a4 V2.00	0	25. siRNA-IMPa4-10 PSPC1-A488 DAPI IMPa4-A546_aq_TileScan_001 (Stage 43 of 49)	00-G79GaSdS5AwKFRkjvDXaKH
255		Nucleus	1	0.000	1.000	289	100000249	100000007	siRNA-IMPa4-10 PSPC1-A488 IMPa4-A546 DAPI 8C1-siRNA-IMP-a2-a4 V2.00	0	25. siRNA-IMPa4-10 PSPC1-A488 DAPI IMPa4-A546_aq_TileScan_001 (Stage 43 of 49)	00-G79GaSdS5AwKFRkjvDXaKH
255		Nucleus	1	0.000	1.000	290	100000250	100000008	siRNA-IMPa4-10 PSPC1-A488 IMPa4-A546 DAPI 8C1-siRNA-IMP-a2-a4 V2.00	0	25. siRNA-IMPa4-10 PSPC1-A488 DAPI IMPa4-A546_aq_TileScan_001 (Stage 43 of 49)	00-G79GaSdS5AwKFRkjvDXaKH
254		Nucleus	1	0.000	1.000	291	100000251	100000009	siRNA-IMPa4-10 PSPC1-A488 IMPa4-A546 DAPI 8C1-siRNA-IMP-a2-a4 V2.00	0	25. siRNA-IMPa4-10 PSPC1-A488 DAPI IMPa4-A546_aq_TileScan_001 (Stage 43 of 49)	00-G79GaSdS5AwKFRkjvDXaKH
255		Nucleus	1	0.000	1.000	292	100000252	100000010	siRNA-IMPa4-10 PSPC1-A488 IMPa4-A546 DAPI 8C1-siRNA-IMP-a2-a4 V2.00	0	25. siRNA-IMPa4-10 PSPC1-A488 DAPI IMPa4-A546_aq_TileScan_001 (Stage 43 of 49)	00-G79GaSdS5AwKFRkjvDXaKH
254		Nucleus	1	0.000	1.000	293	100000253	100000011	siRNA-IMPa4-10 PSPC1-A488 IMPa4-A546 DAPI 8C1-siRNA-IMP-a2-a4 V2.00	0	25. siRNA-IMPa4-10 PSPC1-A488 DAPI IMPa4-A546_aq_TileScan_001 (Stage 43 of 49)	00-G79GaSdS5AwKFRkjvDXaKH
255		Nucleus	1	0.000	1.000	295	100000254	100000012	siRNA-IMPa4-10 PSPC1-A488 IMPa4-A546 DAPI 8C1-siRNA-IMP-a2-a4 V2.00	0	25. siRNA-IMPa4-10 PSPC1-A488 DAPI IMPa4-A546_aq_TileScan_001 (Stage 43 of 49)	00-G79GaSdS5AwKFRkjvDXaKH
255		Nucleus	1	0.000	1.000	296	100000255	100000013	siRNA-IMPa4-10 PSPC1-A488 IMPa4-A546 DAPI 8C1-siRNA-IMP-a2-a4 V2.00	0	25. siRNA-IMPa4-10 PSPC1-A488 DAPI IMPa4-A546_aq_TileScan_001 (Stage 43 of 49)	00-G79GaSdS5AwKFRkjvDXaKH
250		Nucleus	1	0.000	1.000	297	100000256	100000014	siRNA-IMPa4-10 PSPC1-A488 IMPa4-A546 DAPI 8C1-siRNA-IMP-a2-a4 V2.00	0	25. siRNA-IMPa4-10 PSPC1-A488 DAPI IMPa4-A546_aq_TileScan_001 (Stage 43 of 49)	00-G79GaSdS5AwKFRkjvDXaKH
254		Nucleus	1	0.000	1.000	298	100000257	100000015	siRNA-IMPa4-10 PSPC1-A488 IMPa4-A546 DAPI 8C1-siRNA-IMP-a2-a4 V2.00	0	25. siRNA-IMPa4-10 PSPC1-A488 DAPI IMPa4-A546_aq_TileScan_001 (Stage 43 of 49)	00-G79GaSdS5AwKFRkjvDXaKH
255		Nucleus	1	0.000	1.000	299	100000258	100000016	siRNA-IMPa4-10 PSPC1-A488 IMPa4-A546 DAPI 8C1-siRNA-IMP-a2-a4 V2.00	0	25. siRNA-IMPa4-10 PSPC1-A488 DAPI IMPa4-A546_aq_TileScan_001 (Stage 43 of 49)	00-G79GaSdS5AwKFRkjvDXaKH
254		Nucleus	1	0.000	1.000	302	100000259	100000000	siRNA-IMPa4-10 PSPC1-A488 IMPa4-A546 DAPI 8C1-siRNA-IMP-a2-a4 V2.00	0	25. siRNA-IMPa4-10 PSPC1-A488 DAPI IMPa4-A546_ar_TileScan_001 (Stage 44 of 49)	00-63n2QWMB6QAmsDW5dzBA98
255		Nucleus	1	0.000	1.000	303	100000260	100000001	siRNA-IMPa4-10 PSPC1-A488 IMPa4-A546 DAPI 8C1-siRNA-IMP-a2-a4 V2.00	0	25. siRNA-IMPa4-10 PSPC1-A488 DAPI IMPa4-A546_ar_TileScan_001 (Stage 44 of 49)	00-63n2QWMB6QAmsDW5dzBA98
255		Nucleus	1	0.000	1.000	306	100000261	100000002	siRNA-IMPa4-10 PSPC1-A488 IMPa4-A546 DAPI 8C1-siRNA-IMP-a2-a4 V2.00	0	25. siRNA-IMPa4-10 PSPC1-A488 DAPI IMPa4-A546_ar_TileScan_001 (Stage 44 of 49)	00-63n2QWMB6QAmsDW5dzBA98
254		Nucleus	1	0.000	1.000	307	100000262	100000003	siRNA-IMPa4-10 PSPC1-A488 IMPa4-A546 DAPI 8C1-siRNA-IMP-a2-a4 V2.00	0	25. siRNA-IMPa4-10 PSPC1-A488 DAPI IMPa4-A546_ar_TileScan_001 (Stage 44 of 49)	00-63n2QWMB6QAmsDW5dzBA98
255		Nucleus	1	0.000	1.000	308	100000263	100000004	siRNA-IMPa4-10 PSPC1-A488 IMPa4-A546 DAPI 8C1-siRNA-IMP-a2-a4 V2.00	0	25. siRNA-IMPa4-10 PSPC1-A488 DAPI IMPa4-A546_ar_TileScan_001 (Stage 44 of 49)	00-63n2QWMB6QAmsDW5dzBA98
254		Nucleus	1	0.000	1.000	309	100000264	100000005	siRNA-IMPa4-10 PSPC1-A488 IMPa4-A546 DAPI 8C1-siRNA-IMP-a2-a4 V2.00	0	25. siRNA-IMPa4-10 PSPC1-A488 DAPI IMPa4-A546_ar_TileScan_001 (Stage 44 of 49)	00-63n2QWMB6QAmsDW5dzBA98
255		Nucleus	1	0.000	1.000	310	100000265	100000006	siRNA-IMPa4-10 PSPC1-A488 IMPa4-A546 DAPI 8C1-siRNA-IMP-a2-a4 V2.00	0	25. siRNA-IMPa4-10 PSPC1-A488 DAPI IMPa4-A546_ar_TileScan_001 (Stage 44 of 49)	00-63n2QWMB6QAmsDW5dzBA98
254		Nucleus	1	0.000	1.000	311	100000266	100000007	siRNA-IMPa4-10 PSPC1-A488 IMPa4-A546 DAPI 8C1-siRNA-IMP-a2-a4 V2.00	0	25. siRNA-IMPa4-10 PSPC1-A488 DAPI IMPa4-A546_ar_TileScan_001 (Stage 44 of 49)	00-63n2QWMB6QAmsDW5dzBA98
254		Nucleus	1	0.000	1.000	312	100000267	100000008	siRNA-IMPa4-10 PSPC1-A488 IMPa4-A546 DAPI 8C1-siRNA-IMP-a2-a4 V2.00	0	25. siRNA-IMPa4-10 PSPC1-A488 DAPI IMPa4-A546_ar_TileScan_001 (Stage 44 of 49)	00-63n2QWMB6QAmsDW5dzBA98
254		Nucleus	1	0.000	1.000	313	100000268	100000009	siRNA-IMPa4-10 PSPC1-A488 IMPa4-A546 DAPI 8C1-siRNA-IMP-a2-a4 V2.00	0	25. siRNA-IMPa4-10 PSPC1-A488 DAPI IMPa4-A546_ar_TileScan_001 (Stage 44 of 49)	00-63n2QWMB6QAmsDW5dzBA98
254		Nucleus	1	0.000	1.000	314	100000269	100000010	siRNA-IMPa4-10 PSPC1-A488 IMPa4-A546 DAPI 8C1-siRNA-IMP-a2-a4 V2.00	0	25. siRNA-IMPa4-10 PSPC1-A488 DAPI IMPa4-A546_ar_TileScan_001 (Stage 44 of 49)	00-63n2QWMB6QAmsDW5dzBA98
254		Nucleus	1	0.000	1.000	316	100000270	100000011	siRNA-IMPa4-10 PSPC1-A488 IMPa4-A546 DAPI 8C1-siRNA-IMP-a2-a4 V2.00	0	25. siRNA-IMPa4-10 PSPC1-A488 DAPI IMPa4-A546_ar_TileScan_001 (Stage 44 of 49)	00-63n2QWMB6QAmsDW5dzBA98
248		Nucleus	1	0.000	1.000	318	100000271	100000012	siRNA-IMPa4-10 PSPC1-A488 IMPa4-A546 DAPI 8C1-siRNA-IMP-a2-a4 V2.00	0	25. siRNA-IMPa4-10 PSPC1-A488 DAPI IMPa4-A546_ar_TileScan_001 (Stage 44 of 49)	00-63n2QWMB6QAmsDW5dzBA98
255		Nucleus	1	0.000	1.000	319	100000272	100000013	siRNA-IMPa4-10 PSPC1-A488 IMPa4-A546 DAPI 8C1-siRNA-IMP-a2-a4 V2.00	0	25. siRNA-IMPa4-10 PSPC1-A488 DAPI IMPa4-A546_ar_TileScan_001 (Stage 44 of 49)	00-63n2QWMB6QAmsDW5dzBA98
255		Nucleus	1	0.000	1.000	320	100000273	100000014	siRNA-IMPa4-10 PSPC1-A488 IMPa4-A546 DAPI 8C1-siRNA-IMP-a2-a4 V2.00	0	25. siRNA-IMPa4-10 PSPC1-A488 DAPI IMPa4-A546_ar_TileScan_001 (Stage 44 of 49)	00-63n2QWMB6QAmsDW5dzBA98
255		Nucleus	1	0.000	1.000	321	100000274	100000015	siRNA-IMPa4-10 PSPC1-A488 IMPa4-A546 DAPI 8C1-siRNA-IMP-a2-a4 V2.00	0	25. siRNA-IMPa4-10 PSPC1-A488 DAPI IMPa4-A546_ar_TileScan_001 (Stage 44 of 49)	00-63n2QWMB6QAmsDW5dzBA98
254		Nucleus	1	0.000	1.000	324	100000275	100000000	siRNA-IMPa4-10 PSPC1-A488 IMPa4-A546 DAPI 8C1-siRNA-IMP-a2-a4 V2.00	0	25. siRNA-IMPa4-10 PSPC1-A488 DAPI IMPa4-A546_as_TileScan_001 (Stage 45 of 49)	00-zn96HhJwPySbexSbN3K8UD
255		Nucleus	1	0.000	1.000	326	100000276	100000001	siRNA-IMPa4-10 PSPC1-A488 IMPa4-A546 DAPI 8C1-siRNA-IMP-a2-a4 V2.00	0	25. siRNA-IMPa4-10 PSPC1-A488 DAPI IMPa4-A546_as_TileScan_001 (Stage 45 of 49)	00-zn96HhJwPySbexSbN3K8UD
255		Nucleus	1	0.000	1.000	327	100000277	100000002	siRNA-IMPa4-10 PSPC1-A488 IMPa4-A546 DAPI 8C1-siRNA-IMP-a2-a4 V2.00	0	25. siRNA-IMPa4-10 PSPC1-A488 DAPI IMPa4-A546_as_TileScan_001 (Stage 45 of 49)	00-zn96HhJwPySbexSbN3K8UD
255		Nucleus	1	0.000	1.000	329	100000278	100000003	siRNA-IMPa4-10 PSPC1-A488 IMPa4-A546 DAPI 8C1-siRNA-IMP-a2-a4 V2.00	0	25. siRNA-IMPa4-10 PSPC1-A488 DAPI IMPa4-A546_as_TileScan_001 (Stage 45 of 49)	00-zn96HhJwPySbexSbN3K8UD
255		Nucleus	1	0.000	1.000	330	100000279	100000004	siRNA-IMPa4-10 PSPC1-A488 IMPa4-A546 DAPI 8C1-siRNA-IMP-a2-a4 V2.00	0	25. siRNA-IMPa4-10 PSPC1-A488 DAPI IMPa4-A546_as_TileScan_001 (Stage 45 of 49)	00-zn96HhJwPySbexSbN3K8UD
254		Nucleus	1	0.000	1.000	331	100000280	100000005	siRNA-IMPa4-10 PSPC1-A488 IMPa4-A546 DAPI 8C1-siRNA-IMP-a2-a4 V2.00	0	25. siRNA-IMPa4-10 PSPC1-A488 DAPI IMPa4-A546_as_TileScan_001 (Stage 45 of 49)	00-zn96HhJwPySbexSbN3K8UD
255		Nucleus	1	0.000	1.000	332	100000281	100000006	siRNA-IMPa4-10 PSPC1-A488 IMPa4-A546 DAPI 8C1-siRNA-IMP-a2-a4 V2.00	0	25. siRNA-IMPa4-10 PSPC1-A488 DAPI IMPa4-A546_as_TileScan_001 (Stage 45 of 49)	00-zn96HhJwPySbexSbN3K8UD
253		Nucleus	1	0.000	1.000	333	100000282	100000007	siRNA-IMPa4-10 PSPC1-A488 IMPa4-A546 DAPI 8C1-siRNA-IMP-a2-a4 V2.00	0	25. siRNA-IMPa4-10 PSPC1-A488 DAPI IMPa4-A546_as_TileScan_001 (Stage 45 of 49)	00-zn96HhJwPySbexSbN3K8UD
250		Nucleus	1	0.000	1.000	334	100000283	100000008	siRNA-IMPa4-10 PSPC1-A488 IMPa4-A546 DAPI 8C1-siRNA-IMP-a2-a4 V2.00	0	25. siRNA-IMPa4-10 PSPC1-A488 DAPI IMPa4-A546_as_TileScan_001 (Stage 45 of 49)	00-zn96HhJwPySbexSbN3K8UD
255		Nucleus	1	0.000	1.000	335	100000284	100000009	siRNA-IMPa4-10 PSPC1-A488 IMPa4-A546 DAPI 8C1-siRNA-IMP-a2-a4 V2.00	0	25. siRNA-IMPa4-10 PSPC1-A488 DAPI IMPa4-A546_as_TileScan_001 (Stage 45 of 49)	00-zn96HhJwPySbexSbN3K8UD
254		Nucleus	1	0.000	1.000	336	100000285	100000010	siRNA-IMPa4-10 PSPC1-A488 IMPa4-A546 DAPI 8C1-siRNA-IMP-a2-a4 V2.00	0	25. siRNA-IMPa4-10 PSPC1-A488 DAPI IMPa4-A546_as_TileScan_001 (Stage 45 of 49)	00-zn96HhJwPySbexSbN3K8UD
227		Nucleus	1	0.000	1.000	337	100000286	100000011	siRNA-IMPa4-10 PSPC1-A488 IMPa4-A546 DAPI 8C1-siRNA-IMP-a2-a4 V2.00	0	25. siRNA-IMPa4-10 PSPC1-A488 DAPI IMPa4-A546_as_TileScan_001 (Stage 45 of 49)	00-zn96HhJwPySbexSbN3K8UD
254		Nucleus	1	0.000	1.000	338	100000287	100000012	siRNA-IMPa4-10 PSPC1-A488 IMPa4-A546 DAPI 8C1-siRNA-IMP-a2-a4 V2.00	0	25. siRNA-IMPa4-10 PSPC1-A488 DAPI IMPa4-A546_as_TileScan_001 (Stage 45 of 49)	00-zn96HhJwPySbexSbN3K8UD
254		Nucleus	1	0.000	1.000	338	100000288	100000013	siRNA-IMPa4-10 PSPC1-A488 IMPa4-A546 DAPI 8C1-siRNA-IMP-a2-a4 V2.00	0	25. siRNA-IMPa4-10 PSPC1-A488 DAPI IMPa4-A546_as_TileScan_001 (Stage 45 of 49)	00-zn96HhJwPySbexSbN3K8UD
254		Nucleus	1	0.000	1.000	339	100000289	100000014	siRNA-IMPa4-10 PSPC1-A488 IMPa4-A546 DAPI 8C1-siRNA-IMP-a2-a4 V2.00	0	25. siRNA-IMPa4-10 PSPC1-A488 DAPI IMPa4-A546_as_TileScan_001 (Stage 45 of 49)	00-zn96HhJwPySbexSbN3K8UD
255		Nucleus	1	0.000	1.000	340	100000290	100000015	siRNA-IMPa4-10 PSPC1-A488 IMPa4-A546 DAPI 8C1-siRNA-IMP-a2-a4 V2.00	0	25. siRNA-IMPa4-10 PSPC1-A488 DAPI IMPa4-A546_as_TileScan_001 (Stage 45 of 49)	00-zn96HhJwPySbexSbN3K8UD
255		Nucleus	1	0.000	1.000	342	100000291	100000016	siRNA-IMPa4-10 PSPC1-A488 IMPa4-A546 DAPI 8C1-siRNA-IMP-a2-a4 V2.00	0	25. siRNA-IMPa4-10 PSPC1-A488 DAPI IMPa4-A546_as_TileScan_001 (Stage 45 of 49)	00-zn96HhJwPySbexSbN3K8UD
255		Nucleus	1	0.000	1.000	343	100000292	100000017	siRNA-IMPa4-10 PSPC1-A488 IMPa4-A546 DAPI 8C1-siRNA-IMP-a2-a4 V2.00	0	25. siRNA-IMPa4-10 PSPC1-A488 DAPI IMPa4-A546_as_TileScan_001 (Stage 45 of 49)	00-zn96HhJwPySbexSbN3K8UD
255		Nucleus	1	0.000	1.000	344	100000293	100000018	siRNA-IMPa4-10 PSPC1-A488 IMPa4-A546 DAPI 8C1-siRNA-IMP-a2-a4 V2.00	0	25. siRNA-IMPa4-10 PSPC1-A488 DAPI IMPa4-A546_as_TileScan_001 (Stage 45 of 49)	00-zn96HhJwPySbexSbN3K8UD
255		Nucleus	1	0.000	1.000	345	100000294	100000019	siRNA-IMPa4-10 PSPC1-A488 IMPa4-A546 DAPI 8C1-siRNA-IMP-a2-a4 V2.00	0	25. siRNA-IMPa4-10 PSPC1-A488 DAPI IMPa4-A546_as_TileScan_001 (Stage 45 of 49)	00-zn96HhJwPySbexSbN3K8UD
255		Nucleus	1	0.000	1.000	346	100000295	100000020	siRNA-IMPa4-10 PSPC1-A488 IMPa4-A546 DAPI 8C1-siRNA-IMP-a2-a4 V2.00	0	25. siRNA-IMPa4-10 PSPC1-A488 DAPI IMPa4-A546_as_TileScan_001 (Stage 45 of 49)	00-zn96HhJwPySbexSbN3K8UD
255		Nucleus	1	0.000	1.000	347	100000296	100000000	siRNA-IMPa4-10 PSPC1-A488 IMPa4-A546 DAPI 8C1-siRNA-IMP-a2-a4 V2.00	0	25. siRNA-IMPa4-10 PSPC1-A488 DAPI IMPa4-A546_at_TileScan_001 (Stage 46 of 49)	00-CLDcH7Mq3BUp57jz7vMQGM
231		Nucleus	1	0.000	1.000	349	100000297	100000001	siRNA-IMPa4-10 PSPC1-A488 IMPa4-A546 DAPI 8C1-siRNA-IMP-a2-a4 V2.00	0	25. siRNA-IMPa4-10 PSPC1-A488 DAPI IMPa4-A546_at_TileScan_001 (Stage 46 of 49)	00-CLDcH7Mq3BUp57jz7vMQGM
253		Nucleus	1	0.000	1.000	350	100000298	100000002	siRNA-IMPa4-10 PSPC1-A488 IMPa4-A546 DAPI 8C1-siRNA-IMP-a2-a4 V2.00	0	25. siRNA-IMPa4-10 PSPC1-A488 DAPI IMPa4-A546_at_TileScan_001 (Stage 46 of 49)	00-CLDcH7Mq3BUp57jz7vMQGM
249		Nucleus	1	0.000	1.000	351	100000299	100000003	siRNA-IMPa4-10 PSPC1-A488 IMPa4-A546 DAPI 8C1-siRNA-IMP-a2-a4 V2.00	0	25. siRNA-IMPa4-10 PSPC1-A488 DAPI IMPa4-A546_at_TileScan_001 (Stage 46 of 49)	00-CLDcH7Mq3BUp57jz7vMQGM
226		Nucleus	1	0.000	1.000	352	100000300	100000004	siRNA-IMPa4-10 PSPC1-A488 IMPa4-A546 DAPI 8C1-siRNA-IMP-a2-a4 V2.00	0	25. siRNA-IMPa4-10 PSPC1-A488 DAPI IMPa4-A546_at_TileScan_001 (Stage 46 of 49)	00-CLDcH7Mq3BUp57jz7vMQGM
226		Nucleus	1	0.000	1.000	353	100000301	100000005	siRNA-IMPa4-10 PSPC1-A488 IMPa4-A546 DAPI 8C1-siRNA-IMP-a2-a4 V2.00	0	25. siRNA-IMPa4-10 PSPC1-A488 DAPI IMPa4-A546_at_TileScan_001 (Stage 46 of 49)	00-CLDcH7Mq3BUp57jz7vMQGM
254		Nucleus	1	0.000	1.000	354	100000302	100000006	siRNA-IMPa4-10 PSPC1-A488 IMPa4-A546 DAPI 8C1-siRNA-IMP-a2-a4 V2.00	0	25. siRNA-IMPa4-10 PSPC1-A488 DAPI IMPa4-A546_at_TileScan_001 (Stage 46 of 49)	00-CLDcH7Mq3BUp57jz7vMQGM
254		Nucleus	1	0.000	1.000	355	100000303	100000007	siRNA-IMPa4-10 PSPC1-A488 IMPa4-A546 DAPI 8C1-siRNA-IMP-a2-a4 V2.00	0	25. siRNA-IMPa4-10 PSPC1-A488 DAPI IMPa4-A546_at_TileScan_001 (Stage 46 of 49)	00-CLDcH7Mq3BUp57jz7vMQGM
254		Nucleus	1	0.000	1.000	356	100000304	100000008	siRNA-IMPa4-10 PSPC1-A488 IMPa4-A546 DAPI 8C1-siRNA-IMP-a2-a4 V2.00	0	25. siRNA-IMPa4-10 PSPC1-A488 DAPI IMPa4-A546_at_TileScan_001 (Stage 46 of 49)	00-CLDcH7Mq3BUp57jz7vMQGM
254		Nucleus	1	0.000	1.000	357	100000305	100000009	siRNA-IMPa4-10 PSPC1-A488 IMPa4-A546 DAPI 8C1-siRNA-IMP-a2-a4 V2.00	0	25. siRNA-IMPa4-10 PSPC1-A488 DAPI IMPa4-A546_at_TileScan_001 (Stage 46 of 49)	00-CLDcH7Mq3BUp57jz7vMQGM
254		Nucleus	1	0.000	1.000	358	100000306	100000010	siRNA-IMPa4-10 PSPC1-A488 IMPa4-A546 DAPI 8C1-siRNA-IMP-a2-a4 V2.00	0	25. siRNA-IMPa4-10 PSPC1-A488 DAPI IMPa4-A546_at_TileScan_001 (Stage 46 of 49)	00-CLDcH7Mq3BUp57jz7vMQGM
255		Nucleus	1	0.000	1.000	359	100000307	100000011	siRNA-IMPa4-10 PSPC1-A488 IMPa4-A546 DAPI 8C1-siRNA-IMP-a2-a4 V2.00	0	25. siRNA-IMPa4-10 PSPC1-A488 DAPI IMPa4-A546_at_TileScan_001 (Stage 46 of 49)	00-CLDcH7Mq3BUp57jz7vMQGM
255		Nucleus	1	0.000	1.000	360	100000308	100000012	siRNA-IMPa4-10 PSPC1-A488 IMPa4-A546 DAPI 8C1-siRNA-IMP-a2-a4 V2.00	0	25. siRNA-IMPa4-10 PSPC1-A488 DAPI IMPa4-A546_at_TileScan_001 (Stage 46 of 49)	00-CLDcH7Mq3BUp57jz7vMQGM
255		Nucleus	1	0.000	1.000	361	100000309	100000013	siRNA-IMPa4-10 PSPC1-A488 IMPa4-A546 DAPI 8C1-siRNA-IMP-a2-a4 V2.00	0	25. siRNA-IMPa4-10 PSPC1-A488 DAPI IMPa4-A546_at_TileScan_001 (Stage 46 of 49)	00-CLDcH7Mq3BUp57jz7vMQGM
255		Nucleus	1	0.000	1.000	362	100000310	100000014	siRNA-IMPa4-10 PSPC1-A488 IMPa4-A546 DAPI 8C1-siRNA-IMP-a2-a4 V2.00	0	25. siRNA-IMPa4-10 PSPC1-A488 DAPI IMPa4-A546_at_TileScan_001 (Stage 46 of 49)	00-CLDcH7Mq3BUp57jz7vMQGM
254		Nucleus	1	0.000	1.000	363	100000311	100000015	siRNA-IMPa4-10 PSPC1-A488 IMPa4-A546 DAPI 8C1-siRNA-IMP-a2-a4 V2.00	0	25. siRNA-IMPa4-10 PSPC1-A488 DAPI IMPa4-A546_at_TileScan_001 (Stage 46 of 49)	00-CLDcH7Mq3BUp57jz7vMQGM
255		Nucleus	1	0.000	1.000	363	100000312	100000016	siRNA-IMPa4-10 PSPC1-A488 IMPa4-A546 DAPI 8C1-siRNA-IMP-a2-a4 V2.00	0	25. siRNA-IMPa4-10 PSPC1-A488 DAPI IMPa4-A546_at_TileScan_001 (Stage 46 of 49)	00-CLDcH7Mq3BUp57jz7vMQGM
255		Nucleus	1	0.000	1.000	364	100000313	100000017	siRNA-IMPa4-10 PSPC1-A488 IMPa4-A546 DAPI 8C1-siRNA-IMP-a2-a4 V2.00	0	25. siRNA-IMPa4-10 PSPC1-A488 DAPI IMPa4-A546_at_TileScan_001 (Stage 46 of 49)	00-CLDcH7Mq3BUp57jz7vMQGM
255		Nucleus	1	0.000	1.000	365	100000314	100000018	siRNA-IMPa4-10 PSPC1-A488 IMPa4-A546 DAPI 8C1-siRNA-IMP-a2-a4 V2.00	0	25. siRNA-IMPa4-10 PSPC1-A488 DAPI IMPa4-A546_at_TileScan_001 (Stage 46 of 49)	00-CLDcH7Mq3BUp57jz7vMQGM
255		Nucleus	1	0.000	1.000	366	100000315	100000019	siRNA-IMPa4-10 PSPC1-A488 IMPa4-A546 DAPI 8C1-siRNA-IMP-a2-a4 V2.00	0	25. siRNA-IMPa4-10 PSPC1-A488 DAPI IMPa4-A546_at_TileScan_001 (Stage 46 of 49)	00-CLDcH7Mq3BUp57jz7vMQGM
255		Nucleus	1	0.000	1.000	367	100000316	100000020	siRNA-IMPa4-10 PSPC1-A488 IMPa4-A546 DAPI 8C1-siRNA-IMP-a2-a4 V2.00	0	25. siRNA-IMPa4-10 PSPC1-A488 DAPI IMPa4-A546_at_TileScan_001 (Stage 46 of 49)	00-CLDcH7Mq3BUp57jz7vMQGM
254		Nucleus	1	0.000	1.000	369	100000317	100000021	siRNA-IMPa4-10 PSPC1-A488 IMPa4-A546 DAPI 8C1-siRNA-IMP-a2-a4 V2.00	0	25. siRNA-IMPa4-10 PSPC1-A488 DAPI IMPa4-A546_at_TileScan_001 (Stage 46 of 49)	00-CLDcH7Mq3BUp57jz7vMQGM
255		Nucleus	1	0.000	1.000	371	100000318	100000000	siRNA-IMPa4-10 PSPC1-A488 IMPa4-A546 DAPI 8C1-siRNA-IMP-a2-a4 V2.00	0	25. siRNA-IMPa4-10 PSPC1-A488 DAPI IMPa4-A546_au_TileScan_001 (Stage 47 of 49)	00-mWKf9qCEdxiLvkQRqxnn3a
255		Nucleus	1	0.000	1.000	373	100000319	100000001	siRNA-IMPa4-10 PSPC1-A488 IMPa4-A546 DAPI 8C1-siRNA-IMP-a2-a4 V2.00	0	25. siRNA-IMPa4-10 PSPC1-A488 DAPI IMPa4-A546_au_TileScan_001 (Stage 47 of 49)	00-mWKf9qCEdxiLvkQRqxnn3a
254		Nucleus	1	0.000	1.000	374	100000320	100000002	siRNA-IMPa4-10 PSPC1-A488 IMPa4-A546 DAPI 8C1-siRNA-IMP-a2-a4 V2.00	0	25. siRNA-IMPa4-10 PSPC1-A488 DAPI IMPa4-A546_au_TileScan_001 (Stage 47 of 49)	00-mWKf9qCEdxiLvkQRqxnn3a
255		Nucleus	1	0.000	1.000	377	100000321	100000003	siRNA-IMPa4-10 PSPC1-A488 IMPa4-A546 DAPI 8C1-siRNA-IMP-a2-a4 V2.00	0	25. siRNA-IMPa4-10 PSPC1-A488 DAPI IMPa4-A546_au_TileScan_001 (Stage 47 of 49)	00-mWKf9qCEdxiLvkQRqxnn3a
254		Nucleus	1	0.000	1.000	378	100000322	100000004	siRNA-IMPa4-10 PSPC1-A488 IMPa4-A546 DAPI 8C1-siRNA-IMP-a2-a4 V2.00	0	25. siRNA-IMPa4-10 PSPC1-A488 DAPI IMPa4-A546_au_TileScan_001 (Stage 47 of 49)	00-mWKf9qCEdxiLvkQRqxnn3a
255		Nucleus	1	0.000	1.000	379	100000323	100000005	siRNA-IMPa4-10 PSPC1-A488 IMPa4-A546 DAPI 8C1-siRNA-IMP-a2-a4 V2.00	0	25. siRNA-IMPa4-10 PSPC1-A488 DAPI IMPa4-A546_au_TileScan_001 (Stage 47 of 49)	00-mWKf9qCEdxiLvkQRqxnn3a
254		Nucleus	1	0.000	1.000	381	100000324	100000006	siRNA-IMPa4-10 PSPC1-A488 IMPa4-A546 DAPI 8C1-siRNA-IMP-a2-a4 V2.00	0	25. siRNA-IMPa4-10 PSPC1-A488 DAPI IMPa4-A546_au_TileScan_001 (Stage 47 of 49)	00-mWKf9qCEdxiLvkQRqxnn3a
255		Nucleus	1	0.000	1.000	382	100000325	100000007	siRNA-IMPa4-10 PSPC1-A488 IMPa4-A546 DAPI 8C1-siRNA-IMP-a2-a4 V2.00	0	25. siRNA-IMPa4-10 PSPC1-A488 DAPI IMPa4-A546_au_TileScan_001 (Stage 47 of 49)	00-mWKf9qCEdxiLvkQRqxnn3a
254		Nucleus	1	0.000	1.000	383	100000326	100000008	siRNA-IMPa4-10 PSPC1-A488 IMPa4-A546 DAPI 8C1-siRNA-IMP-a2-a4 V2.00	0	25. siRNA-IMPa4-10 PSPC1-A488 DAPI IMPa4-A546_au_TileScan_001 (Stage 47 of 49)	00-mWKf9qCEdxiLvkQRqxnn3a
253		Nucleus	1	0.000	1.000	384	100000327	100000009	siRNA-IMPa4-10 PSPC1-A488 IMPa4-A546 DAPI 8C1-siRNA-IMP-a2-a4 V2.00	0	25. siRNA-IMPa4-10 PSPC1-A488 DAPI IMPa4-A546_au_TileScan_001 (Stage 47 of 49)	00-mWKf9qCEdxiLvkQRqxnn3a
255		Nucleus	1	0.000	1.000	385	100000328	100000010	siRNA-IMPa4-10 PSPC1-A488 IMPa4-A546 DAPI 8C1-siRNA-IMP-a2-a4 V2.00	0	25. siRNA-IMPa4-10 PSPC1-A488 DAPI IMPa4-A546_au_TileScan_001 (Stage 47 of 49)	00-mWKf9qCEdxiLvkQRqxnn3a
255		Nucleus	1	0.000	1.000	389	100000329	100000000	siRNA-IMPa4-10 PSPC1-A488 IMPa4-A546 DAPI 8C1-siRNA-IMP-a2-a4 V2.00	0	25. siRNA-IMPa4-10 PSPC1-A488 DAPI IMPa4-A546_av_TileScan_001 (Stage 48 of 49)	00-D7guRN8YaJun2Nnq2VUWwY
254		Nucleus	1	0.000	1.000	390	100000330	100000001	siRNA-IMPa4-10 PSPC1-A488 IMPa4-A546 DAPI 8C1-siRNA-IMP-a2-a4 V2.00	0	25. siRNA-IMPa4-10 PSPC1-A488 DAPI IMPa4-A546_av_TileScan_001 (Stage 48 of 49)	00-D7guRN8YaJun2Nnq2VUWwY
255		Nucleus	1	0.000	1.000	391	100000331	100000002	siRNA-IMPa4-10 PSPC1-A488 IMPa4-A546 DAPI 8C1-siRNA-IMP-a2-a4 V2.00	0	25. siRNA-IMPa4-10 PSPC1-A488 DAPI IMPa4-A546_av_TileScan_001 (Stage 48 of 49)	00-D7guRN8YaJun2Nnq2VUWwY
254		Nucleus	1	0.000	1.000	394	100000332	100000000	siRNA-IMPa4-10 PSPC1-A488 IMPa4-A546 DAPI 8C1-siRNA-IMP-a2-a4 V2.00	0	25. siRNA-IMPa4-10 PSPC1-A488 DAPI IMPa4-A546_aw_TileScan_001 (Stage 49 of 49)	00-tLBUpWYdMb5btE5aRVhSdE
254		Nucleus	1	0.000	1.000	395	100000333	100000001	siRNA-IMPa4-10 PSPC1-A488 IMPa4-A546 DAPI 8C1-siRNA-IMP-a2-a4 V2.00	0	25. siRNA-IMPa4-10 PSPC1-A488 DAPI IMPa4-A546_aw_TileScan_001 (Stage 49 of 49)	00-tLBUpWYdMb5btE5aRVhSdE
254		Nucleus	1	0.000	1.000	396	100000334	100000002	siRNA-IMPa4-10 PSPC1-A488 IMPa4-A546 DAPI 8C1-siRNA-IMP-a2-a4 V2.00	0	25. siRNA-IMPa4-10 PSPC1-A488 DAPI IMPa4-A546_aw_TileScan_001 (Stage 49 of 49)	00-tLBUpWYdMb5btE5aRVhSdE
255		Nucleus	1	0.000	1.000	397	100000335	100000003	siRNA-IMPa4-10 PSPC1-A488 IMPa4-A546 DAPI 8C1-siRNA-IMP-a2-a4 V2.00	0	25. siRNA-IMPa4-10 PSPC1-A488 DAPI IMPa4-A546_aw_TileScan_001 (Stage 49 of 49)	00-tLBUpWYdMb5btE5aRVhSdE
255		Nucleus	1	0.000	1.000	398	100000336	100000004	siRNA-IMPa4-10 PSPC1-A488 IMPa4-A546 DAPI 8C1-siRNA-IMP-a2-a4 V2.00	0	25. siRNA-IMPa4-10 PSPC1-A488 DAPI IMPa4-A546_aw_TileScan_001 (Stage 49 of 49)	00-tLBUpWYdMb5btE5aRVhSdE
255		Nucleus	1	0.000	1.000	399	100000337	100000005	siRNA-IMPa4-10 PSPC1-A488 IMPa4-A546 DAPI 8C1-siRNA-IMP-a2-a4 V2.00	0	25. siRNA-IMPa4-10 PSPC1-A488 DAPI IMPa4-A546_aw_TileScan_001 (Stage 49 of 49)	00-tLBUpWYdMb5btE5aRVhSdE
122		Nucleus	1	0.000	1.000	400	100000338	100000006	siRNA-IMPa4-10 PSPC1-A488 IMPa4-A546 DAPI 8C1-siRNA-IMP-a2-a4 V2.00	0	25. siRNA-IMPa4-10 PSPC1-A488 DAPI IMPa4-A546_aw_TileScan_001 (Stage 49 of 49)	00-tLBUpWYdMb5btE5aRVhSdE
255		Nucleus	1	0.000	1.000	403	100000339	100000000	siRNA-IMPa4-10 PSPC1-A488 IMPa4-A546 DAPI 8C1-siRNA-IMP-a2-a4 V2.00	0	25. siRNA-IMPa4-10 PSPC1-A488 DAPI IMPa4-A546_b_TileScan_001 (Stage 2 of 49)	00-A2dpW5evnMmBCxocis6ehU
254		Nucleus	1	0.000	1.000	404	100000340	100000001	siRNA-IMPa4-10 PSPC1-A488 IMPa4-A546 DAPI 8C1-siRNA-IMP-a2-a4 V2.00	0	25. siRNA-IMPa4-10 PSPC1-A488 DAPI IMPa4-A546_b_TileScan_001 (Stage 2 of 49)	00-A2dpW5evnMmBCxocis6ehU
254		Nucleus	1	0.000	1.000	405	100000341	100000002	siRNA-IMPa4-10 PSPC1-A488 IMPa4-A546 DAPI 8C1-siRNA-IMP-a2-a4 V2.00	0	25. siRNA-IMPa4-10 PSPC1-A488 DAPI IMPa4-A546_b_TileScan_001 (Stage 2 of 49)	00-A2dpW5evnMmBCxocis6ehU
255		Nucleus	1	0.000	1.000	406	100000342	100000003	siRNA-IMPa4-10 PSPC1-A488 IMPa4-A546 DAPI 8C1-siRNA-IMP-a2-a4 V2.00	0	25. siRNA-IMPa4-10 PSPC1-A488 DAPI IMPa4-A546_b_TileScan_001 (Stage 2 of 49)	00-A2dpW5evnMmBCxocis6ehU
255		Nucleus	1	0.000	1.000	407	100000343	100000004	siRNA-IMPa4-10 PSPC1-A488 IMPa4-A546 DAPI 8C1-siRNA-IMP-a2-a4 V2.00	0	25. siRNA-IMPa4-10 PSPC1-A488 DAPI IMPa4-A546_b_TileScan_001 (Stage 2 of 49)	00-A2dpW5evnMmBCxocis6ehU
249		Nucleus	1	0.000	1.000	408	100000344	100000005	siRNA-IMPa4-10 PSPC1-A488 IMPa4-A546 DAPI 8C1-siRNA-IMP-a2-a4 V2.00	0	25. siRNA-IMPa4-10 PSPC1-A488 DAPI IMPa4-A546_b_TileScan_001 (Stage 2 of 49)	00-A2dpW5evnMmBCxocis6ehU
221		Nucleus	1	0.000	1.000	409	100000345	100000006	siRNA-IMPa4-10 PSPC1-A488 IMPa4-A546 DAPI 8C1-siRNA-IMP-a2-a4 V2.00	0	25. siRNA-IMPa4-10 PSPC1-A488 DAPI IMPa4-A546_b_TileScan_001 (Stage 2 of 49)	00-A2dpW5evnMmBCxocis6ehU
254		Nucleus	1	0.000	1.000	410	100000346	100000007	siRNA-IMPa4-10 PSPC1-A488 IMPa4-A546 DAPI 8C1-siRNA-IMP-a2-a4 V2.00	0	25. siRNA-IMPa4-10 PSPC1-A488 DAPI IMPa4-A546_b_TileScan_001 (Stage 2 of 49)	00-A2dpW5evnMmBCxocis6ehU
255		Nucleus	1	0.000	1.000	410	100000347	100000008	siRNA-IMPa4-10 PSPC1-A488 IMPa4-A546 DAPI 8C1-siRNA-IMP-a2-a4 V2.00	0	25. siRNA-IMPa4-10 PSPC1-A488 DAPI IMPa4-A546_b_TileScan_001 (Stage 2 of 49)	00-A2dpW5evnMmBCxocis6ehU
254		Nucleus	1	0.000	1.000	411	100000348	100000009	siRNA-IMPa4-10 PSPC1-A488 IMPa4-A546 DAPI 8C1-siRNA-IMP-a2-a4 V2.00	0	25. siRNA-IMPa4-10 PSPC1-A488 DAPI IMPa4-A546_b_TileScan_001 (Stage 2 of 49)	00-A2dpW5evnMmBCxocis6ehU
255		Nucleus	1	0.000	1.000	418	100000349	100000000	siRNA-IMPa4-10 PSPC1-A488 IMPa4-A546 DAPI 8C1-siRNA-IMP-a2-a4 V2.00	0	25. siRNA-IMPa4-10 PSPC1-A488 DAPI IMPa4-A546_c_TileScan_001 (Stage 3 of 49)	00-ASzPtAPrmjFT3K8nfTykS8
255		Nucleus	1	0.000	1.000	419	100000350	100000001	siRNA-IMPa4-10 PSPC1-A488 IMPa4-A546 DAPI 8C1-siRNA-IMP-a2-a4 V2.00	0	25. siRNA-IMPa4-10 PSPC1-A488 DAPI IMPa4-A546_c_TileScan_001 (Stage 3 of 49)	00-ASzPtAPrmjFT3K8nfTykS8
255		Nucleus	1	0.000	1.000	423	100000351	100000002	siRNA-IMPa4-10 PSPC1-A488 IMPa4-A546 DAPI 8C1-siRNA-IMP-a2-a4 V2.00	0	25. siRNA-IMPa4-10 PSPC1-A488 DAPI IMPa4-A546_c_TileScan_001 (Stage 3 of 49)	00-ASzPtAPrmjFT3K8nfTykS8
255		Nucleus	1	0.000	1.000	424	100000352	100000003	siRNA-IMPa4-10 PSPC1-A488 IMPa4-A546 DAPI 8C1-siRNA-IMP-a2-a4 V2.00	0	25. siRNA-IMPa4-10 PSPC1-A488 DAPI IMPa4-A546_c_TileScan_001 (Stage 3 of 49)	00-ASzPtAPrmjFT3K8nfTykS8
197		Nucleus	1	0.000	1.000	425	100000353	100000004	siRNA-IMPa4-10 PSPC1-A488 IMPa4-A546 DAPI 8C1-siRNA-IMP-a2-a4 V2.00	0	25. siRNA-IMPa4-10 PSPC1-A488 DAPI IMPa4-A546_c_TileScan_001 (Stage 3 of 49)	00-ASzPtAPrmjFT3K8nfTykS8
201		Nucleus	1	0.000	1.000	426	100000354	100000005	siRNA-IMPa4-10 PSPC1-A488 IMPa4-A546 DAPI 8C1-siRNA-IMP-a2-a4 V2.00	0	25. siRNA-IMPa4-10 PSPC1-A488 DAPI IMPa4-A546_c_TileScan_001 (Stage 3 of 49)	00-ASzPtAPrmjFT3K8nfTykS8
255		Nucleus	1	0.000	1.000	427	100000355	100000006	siRNA-IMPa4-10 PSPC1-A488 IMPa4-A546 DAPI 8C1-siRNA-IMP-a2-a4 V2.00	0	25. siRNA-IMPa4-10 PSPC1-A488 DAPI IMPa4-A546_c_TileScan_001 (Stage 3 of 49)	00-ASzPtAPrmjFT3K8nfTykS8
255		Nucleus	1	0.000	1.000	428	100000356	100000007	siRNA-IMPa4-10 PSPC1-A488 IMPa4-A546 DAPI 8C1-siRNA-IMP-a2-a4 V2.00	0	25. siRNA-IMPa4-10 PSPC1-A488 DAPI IMPa4-A546_c_TileScan_001 (Stage 3 of 49)	00-ASzPtAPrmjFT3K8nfTykS8
187		Nucleus	1	0.000	1.000	429	100000357	100000000	siRNA-IMPa4-10 PSPC1-A488 IMPa4-A546 DAPI 8C1-siRNA-IMP-a2-a4 V2.00	0	25. siRNA-IMPa4-10 PSPC1-A488 DAPI IMPa4-A546_d_TileScan_001 (Stage 4 of 49)	00-amY3yJvgJ336CPgtsMdjNR
254		Nucleus	1	0.000	1.000	430	100000358	100000001	siRNA-IMPa4-10 PSPC1-A488 IMPa4-A546 DAPI 8C1-siRNA-IMP-a2-a4 V2.00	0	25. siRNA-IMPa4-10 PSPC1-A488 DAPI IMPa4-A546_d_TileScan_001 (Stage 4 of 49)	00-amY3yJvgJ336CPgtsMdjNR
254		Nucleus	1	0.000	1.000	431	100000359	100000002	siRNA-IMPa4-10 PSPC1-A488 IMPa4-A546 DAPI 8C1-siRNA-IMP-a2-a4 V2.00	0	25. siRNA-IMPa4-10 PSPC1-A488 DAPI IMPa4-A546_d_TileScan_001 (Stage 4 of 49)	00-amY3yJvgJ336CPgtsMdjNR
255		Nucleus	1	0.000	1.000	432	100000360	100000003	siRNA-IMPa4-10 PSPC1-A488 IMPa4-A546 DAPI 8C1-siRNA-IMP-a2-a4 V2.00	0	25. siRNA-IMPa4-10 PSPC1-A488 DAPI IMPa4-A546_d_TileScan_001 (Stage 4 of 49)	00-amY3yJvgJ336CPgtsMdjNR
255		Nucleus	1	0.000	1.000	433	100000361	100000004	siRNA-IMPa4-10 PSPC1-A488 IMPa4-A546 DAPI 8C1-siRNA-IMP-a2-a4 V2.00	0	25. siRNA-IMPa4-10 PSPC1-A488 DAPI IMPa4-A546_d_TileScan_001 (Stage 4 of 49)	00-amY3yJvgJ336CPgtsMdjNR
255		Nucleus	1	0.000	1.000	434	100000362	100000005	siRNA-IMPa4-10 PSPC1-A488 IMPa4-A546 DAPI 8C1-siRNA-IMP-a2-a4 V2.00	0	25. siRNA-IMPa4-10 PSPC1-A488 DAPI IMPa4-A546_d_TileScan_001 (Stage 4 of 49)	00-amY3yJvgJ336CPgtsMdjNR
242		Nucleus	1	0.000	1.000	435	100000363	100000006	siRNA-IMPa4-10 PSPC1-A488 IMPa4-A546 DAPI 8C1-siRNA-IMP-a2-a4 V2.00	0	25. siRNA-IMPa4-10 PSPC1-A488 DAPI IMPa4-A546_d_TileScan_001 (Stage 4 of 49)	00-amY3yJvgJ336CPgtsMdjNR
254		Nucleus	1	0.000	1.000	436	100000364	100000007	siRNA-IMPa4-10 PSPC1-A488 IMPa4-A546 DAPI 8C1-siRNA-IMP-a2-a4 V2.00	0	25. siRNA-IMPa4-10 PSPC1-A488 DAPI IMPa4-A546_d_TileScan_001 (Stage 4 of 49)	00-amY3yJvgJ336CPgtsMdjNR
234		Nucleus	1	0.000	1.000	438	100000365	100000008	siRNA-IMPa4-10 PSPC1-A488 IMPa4-A546 DAPI 8C1-siRNA-IMP-a2-a4 V2.00	0	25. siRNA-IMPa4-10 PSPC1-A488 DAPI IMPa4-A546_d_TileScan_001 (Stage 4 of 49)	00-amY3yJvgJ336CPgtsMdjNR
254		Nucleus	1	0.000	1.000	439	100000366	100000009	siRNA-IMPa4-10 PSPC1-A488 IMPa4-A546 DAPI 8C1-siRNA-IMP-a2-a4 V2.00	0	25. siRNA-IMPa4-10 PSPC1-A488 DAPI IMPa4-A546_d_TileScan_001 (Stage 4 of 49)	00-amY3yJvgJ336CPgtsMdjNR
215		Nucleus	1	0.000	1.000	440	100000367	100000010	siRNA-IMPa4-10 PSPC1-A488 IMPa4-A546 DAPI 8C1-siRNA-IMP-a2-a4 V2.00	0	25. siRNA-IMPa4-10 PSPC1-A488 DAPI IMPa4-A546_d_TileScan_001 (Stage 4 of 49)	00-amY3yJvgJ336CPgtsMdjNR
255		Nucleus	1	0.000	1.000	442	100000368	100000011	siRNA-IMPa4-10 PSPC1-A488 IMPa4-A546 DAPI 8C1-siRNA-IMP-a2-a4 V2.00	0	25. siRNA-IMPa4-10 PSPC1-A488 DAPI IMPa4-A546_d_TileScan_001 (Stage 4 of 49)	00-amY3yJvgJ336CPgtsMdjNR
255		Nucleus	1	0.000	1.000	443	100000369	100000012	siRNA-IMPa4-10 PSPC1-A488 IMPa4-A546 DAPI 8C1-siRNA-IMP-a2-a4 V2.00	0	25. siRNA-IMPa4-10 PSPC1-A488 DAPI IMPa4-A546_d_TileScan_001 (Stage 4 of 49)	00-amY3yJvgJ336CPgtsMdjNR
254		Nucleus	1	0.000	1.000	444	100000370	100000013	siRNA-IMPa4-10 PSPC1-A488 IMPa4-A546 DAPI 8C1-siRNA-IMP-a2-a4 V2.00	0	25. siRNA-IMPa4-10 PSPC1-A488 DAPI IMPa4-A546_d_TileScan_001 (Stage 4 of 49)	00-amY3yJvgJ336CPgtsMdjNR
254		Nucleus	1	0.000	1.000	444	100000371	100000014	siRNA-IMPa4-10 PSPC1-A488 IMPa4-A546 DAPI 8C1-siRNA-IMP-a2-a4 V2.00	0	25. siRNA-IMPa4-10 PSPC1-A488 DAPI IMPa4-A546_d_TileScan_001 (Stage 4 of 49)	00-amY3yJvgJ336CPgtsMdjNR
254		Nucleus	1	0.000	1.000	445	100000372	100000015	siRNA-IMPa4-10 PSPC1-A488 IMPa4-A546 DAPI 8C1-siRNA-IMP-a2-a4 V2.00	0	25. siRNA-IMPa4-10 PSPC1-A488 DAPI IMPa4-A546_d_TileScan_001 (Stage 4 of 49)	00-amY3yJvgJ336CPgtsMdjNR
179		Nucleus	1	0.000	1.000	448	100000373	100000016	siRNA-IMPa4-10 PSPC1-A488 IMPa4-A546 DAPI 8C1-siRNA-IMP-a2-a4 V2.00	0	25. siRNA-IMPa4-10 PSPC1-A488 DAPI IMPa4-A546_d_TileScan_001 (Stage 4 of 49)	00-amY3yJvgJ336CPgtsMdjNR
254		Nucleus	1	0.000	1.000	449	100000374	100000017	siRNA-IMPa4-10 PSPC1-A488 IMPa4-A546 DAPI 8C1-siRNA-IMP-a2-a4 V2.00	0	25. siRNA-IMPa4-10 PSPC1-A488 DAPI IMPa4-A546_d_TileScan_001 (Stage 4 of 49)	00-amY3yJvgJ336CPgtsMdjNR
255		Nucleus	1	0.000	1.000	450	100000375	100000018	siRNA-IMPa4-10 PSPC1-A488 IMPa4-A546 DAPI 8C1-siRNA-IMP-a2-a4 V2.00	0	25. siRNA-IMPa4-10 PSPC1-A488 DAPI IMPa4-A546_d_TileScan_001 (Stage 4 of 49)	00-amY3yJvgJ336CPgtsMdjNR
217		Nucleus	1	0.000	1.000	451	100000376	100000019	siRNA-IMPa4-10 PSPC1-A488 IMPa4-A546 DAPI 8C1-siRNA-IMP-a2-a4 V2.00	0	25. siRNA-IMPa4-10 PSPC1-A488 DAPI IMPa4-A546_d_TileScan_001 (Stage 4 of 49)	00-amY3yJvgJ336CPgtsMdjNR
215		Nucleus	1	0.000	1.000	451	100000377	100000020	siRNA-IMPa4-10 PSPC1-A488 IMPa4-A546 DAPI 8C1-siRNA-IMP-a2-a4 V2.00	0	25. siRNA-IMPa4-10 PSPC1-A488 DAPI IMPa4-A546_d_TileScan_001 (Stage 4 of 49)	00-amY3yJvgJ336CPgtsMdjNR
237		Nucleus	1	0.000	1.000	455	100000378	100000000	siRNA-IMPa4-10 PSPC1-A488 IMPa4-A546 DAPI 8C1-siRNA-IMP-a2-a4 V2.00	0	25. siRNA-IMPa4-10 PSPC1-A488 DAPI IMPa4-A546_e_TileScan_001 (Stage 5 of 49)	00-qiCysWiTSRUd4Ky46qDv6V
249		Nucleus	1	0.000	1.000	457	100000379	100000001	siRNA-IMPa4-10 PSPC1-A488 IMPa4-A546 DAPI 8C1-siRNA-IMP-a2-a4 V2.00	0	25. siRNA-IMPa4-10 PSPC1-A488 DAPI IMPa4-A546_e_TileScan_001 (Stage 5 of 49)	00-qiCysWiTSRUd4Ky46qDv6V
220		Nucleus	1	0.000	1.000	458	100000380	100000002	siRNA-IMPa4-10 PSPC1-A488 IMPa4-A546 DAPI 8C1-siRNA-IMP-a2-a4 V2.00	0	25. siRNA-IMPa4-10 PSPC1-A488 DAPI IMPa4-A546_e_TileScan_001 (Stage 5 of 49)	00-qiCysWiTSRUd4Ky46qDv6V
244		Nucleus	1	0.000	1.000	459	100000381	100000003	siRNA-IMPa4-10 PSPC1-A488 IMPa4-A546 DAPI 8C1-siRNA-IMP-a2-a4 V2.00	0	25. siRNA-IMPa4-10 PSPC1-A488 DAPI IMPa4-A546_e_TileScan_001 (Stage 5 of 49)	00-qiCysWiTSRUd4Ky46qDv6V
255		Nucleus	1	0.000	1.000	462	100000382	100000004	siRNA-IMPa4-10 PSPC1-A488 IMPa4-A546 DAPI 8C1-siRNA-IMP-a2-a4 V2.00	0	25. siRNA-IMPa4-10 PSPC1-A488 DAPI IMPa4-A546_e_TileScan_001 (Stage 5 of 49)	00-qiCysWiTSRUd4Ky46qDv6V
255		Nucleus	1	0.000	1.000	463	100000383	100000005	siRNA-IMPa4-10 PSPC1-A488 IMPa4-A546 DAPI 8C1-siRNA-IMP-a2-a4 V2.00	0	25. siRNA-IMPa4-10 PSPC1-A488 DAPI IMPa4-A546_e_TileScan_001 (Stage 5 of 49)	00-qiCysWiTSRUd4Ky46qDv6V
219		Nucleus	1	0.000	1.000	464	100000384	100000006	siRNA-IMPa4-10 PSPC1-A488 IMPa4-A546 DAPI 8C1-siRNA-IMP-a2-a4 V2.00	0	25. siRNA-IMPa4-10 PSPC1-A488 DAPI IMPa4-A546_e_TileScan_001 (Stage 5 of 49)	00-qiCysWiTSRUd4Ky46qDv6V
253		Nucleus	1	0.000	1.000	465	100000385	100000007	siRNA-IMPa4-10 PSPC1-A488 IMPa4-A546 DAPI 8C1-siRNA-IMP-a2-a4 V2.00	0	25. siRNA-IMPa4-10 PSPC1-A488 DAPI IMPa4-A546_e_TileScan_001 (Stage 5 of 49)	00-qiCysWiTSRUd4Ky46qDv6V
255		Nucleus	1	0.000	1.000	466	100000386	100000008	siRNA-IMPa4-10 PSPC1-A488 IMPa4-A546 DAPI 8C1-siRNA-IMP-a2-a4 V2.00	0	25. siRNA-IMPa4-10 PSPC1-A488 DAPI IMPa4-A546_e_TileScan_001 (Stage 5 of 49)	00-qiCysWiTSRUd4Ky46qDv6V
255		Nucleus	1	0.000	1.000	467	100000387	100000009	siRNA-IMPa4-10 PSPC1-A488 IMPa4-A546 DAPI 8C1-siRNA-IMP-a2-a4 V2.00	0	25. siRNA-IMPa4-10 PSPC1-A488 DAPI IMPa4-A546_e_TileScan_001 (Stage 5 of 49)	00-qiCysWiTSRUd4Ky46qDv6V
255		Nucleus	1	0.000	1.000	469	100000388	100000000	siRNA-IMPa4-10 PSPC1-A488 IMPa4-A546 DAPI 8C1-siRNA-IMP-a2-a4 V2.00	0	25. siRNA-IMPa4-10 PSPC1-A488 DAPI IMPa4-A546_f_TileScan_001 (Stage 6 of 49)	00-CAvDNBnUkUG4vUwiAo7P2m
254		Nucleus	1	0.000	1.000	470	100000389	100000001	siRNA-IMPa4-10 PSPC1-A488 IMPa4-A546 DAPI 8C1-siRNA-IMP-a2-a4 V2.00	0	25. siRNA-IMPa4-10 PSPC1-A488 DAPI IMPa4-A546_f_TileScan_001 (Stage 6 of 49)	00-CAvDNBnUkUG4vUwiAo7P2m
253		Nucleus	1	0.000	1.000	471	100000390	100000002	siRNA-IMPa4-10 PSPC1-A488 IMPa4-A546 DAPI 8C1-siRNA-IMP-a2-a4 V2.00	0	25. siRNA-IMPa4-10 PSPC1-A488 DAPI IMPa4-A546_f_TileScan_001 (Stage 6 of 49)	00-CAvDNBnUkUG4vUwiAo7P2m
252		Nucleus	1	0.000	1.000	474	100000391	100000003	siRNA-IMPa4-10 PSPC1-A488 IMPa4-A546 DAPI 8C1-siRNA-IMP-a2-a4 V2.00	0	25. siRNA-IMPa4-10 PSPC1-A488 DAPI IMPa4-A546_f_TileScan_001 (Stage 6 of 49)	00-CAvDNBnUkUG4vUwiAo7P2m
255		Nucleus	1	0.000	1.000	475	100000392	100000004	siRNA-IMPa4-10 PSPC1-A488 IMPa4-A546 DAPI 8C1-siRNA-IMP-a2-a4 V2.00	0	25. siRNA-IMPa4-10 PSPC1-A488 DAPI IMPa4-A546_f_TileScan_001 (Stage 6 of 49)	00-CAvDNBnUkUG4vUwiAo7P2m
255		Nucleus	1	0.000	1.000	476	100000393	100000005	siRNA-IMPa4-10 PSPC1-A488 IMPa4-A546 DAPI 8C1-siRNA-IMP-a2-a4 V2.00	0	25. siRNA-IMPa4-10 PSPC1-A488 DAPI IMPa4-A546_f_TileScan_001 (Stage 6 of 49)	00-CAvDNBnUkUG4vUwiAo7P2m
117		Nucleus	1	0.000	1.000	478	100000394	100000006	siRNA-IMPa4-10 PSPC1-A488 IMPa4-A546 DAPI 8C1-siRNA-IMP-a2-a4 V2.00	0	25. siRNA-IMPa4-10 PSPC1-A488 DAPI IMPa4-A546_f_TileScan_001 (Stage 6 of 49)	00-CAvDNBnUkUG4vUwiAo7P2m
255		Nucleus	1	0.000	1.000	481	100000395	100000007	siRNA-IMPa4-10 PSPC1-A488 IMPa4-A546 DAPI 8C1-siRNA-IMP-a2-a4 V2.00	0	25. siRNA-IMPa4-10 PSPC1-A488 DAPI IMPa4-A546_f_TileScan_001 (Stage 6 of 49)	00-CAvDNBnUkUG4vUwiAo7P2m
255		Nucleus	1	0.000	1.000	482	100000396	100000008	siRNA-IMPa4-10 PSPC1-A488 IMPa4-A546 DAPI 8C1-siRNA-IMP-a2-a4 V2.00	0	25. siRNA-IMPa4-10 PSPC1-A488 DAPI IMPa4-A546_f_TileScan_001 (Stage 6 of 49)	00-CAvDNBnUkUG4vUwiAo7P2m
255		Nucleus	1	0.000	1.000	483	100000397	100000009	siRNA-IMPa4-10 PSPC1-A488 IMPa4-A546 DAPI 8C1-siRNA-IMP-a2-a4 V2.00	0	25. siRNA-IMPa4-10 PSPC1-A488 DAPI IMPa4-A546_f_TileScan_001 (Stage 6 of 49)	00-CAvDNBnUkUG4vUwiAo7P2m
254		Nucleus	1	0.000	1.000	484	100000398	100000010	siRNA-IMPa4-10 PSPC1-A488 IMPa4-A546 DAPI 8C1-siRNA-IMP-a2-a4 V2.00	0	25. siRNA-IMPa4-10 PSPC1-A488 DAPI IMPa4-A546_f_TileScan_001 (Stage 6 of 49)	00-CAvDNBnUkUG4vUwiAo7P2m
255		Nucleus	1	0.000	1.000	485	100000399	100000011	siRNA-IMPa4-10 PSPC1-A488 IMPa4-A546 DAPI 8C1-siRNA-IMP-a2-a4 V2.00	0	25. siRNA-IMPa4-10 PSPC1-A488 DAPI IMPa4-A546_f_TileScan_001 (Stage 6 of 49)	00-CAvDNBnUkUG4vUwiAo7P2m
254		Nucleus	1	0.000	1.000	487	100000400	100000000	siRNA-IMPa4-10 PSPC1-A488 IMPa4-A546 DAPI 8C1-siRNA-IMP-a2-a4 V2.00	0	25. siRNA-IMPa4-10 PSPC1-A488 DAPI IMPa4-A546_g_TileScan_001 (Stage 7 of 49)	00-GUgrRpK5omUt6FhkYfxkLR
254		Nucleus	1	0.000	1.000	488	100000401	100000001	siRNA-IMPa4-10 PSPC1-A488 IMPa4-A546 DAPI 8C1-siRNA-IMP-a2-a4 V2.00	0	25. siRNA-IMPa4-10 PSPC1-A488 DAPI IMPa4-A546_g_TileScan_001 (Stage 7 of 49)	00-GUgrRpK5omUt6FhkYfxkLR
255		Nucleus	1	0.000	1.000	489	100000402	100000002	siRNA-IMPa4-10 PSPC1-A488 IMPa4-A546 DAPI 8C1-siRNA-IMP-a2-a4 V2.00	0	25. siRNA-IMPa4-10 PSPC1-A488 DAPI IMPa4-A546_g_TileScan_001 (Stage 7 of 49)	00-GUgrRpK5omUt6FhkYfxkLR
254		Nucleus	1	0.000	1.000	490	100000403	100000003	siRNA-IMPa4-10 PSPC1-A488 IMPa4-A546 DAPI 8C1-siRNA-IMP-a2-a4 V2.00	0	25. siRNA-IMPa4-10 PSPC1-A488 DAPI IMPa4-A546_g_TileScan_001 (Stage 7 of 49)	00-GUgrRpK5omUt6FhkYfxkLR
255		Nucleus	1	0.000	1.000	492	100000404	100000004	siRNA-IMPa4-10 PSPC1-A488 IMPa4-A546 DAPI 8C1-siRNA-IMP-a2-a4 V2.00	0	25. siRNA-IMPa4-10 PSPC1-A488 DAPI IMPa4-A546_g_TileScan_001 (Stage 7 of 49)	00-GUgrRpK5omUt6FhkYfxkLR
255		Nucleus	1	0.000	1.000	493	100000405	100000005	siRNA-IMPa4-10 PSPC1-A488 IMPa4-A546 DAPI 8C1-siRNA-IMP-a2-a4 V2.00	0	25. siRNA-IMPa4-10 PSPC1-A488 DAPI IMPa4-A546_g_TileScan_001 (Stage 7 of 49)	00-GUgrRpK5omUt6FhkYfxkLR
249		Nucleus	1	0.000	1.000	494	100000406	100000006	siRNA-IMPa4-10 PSPC1-A488 IMPa4-A546 DAPI 8C1-siRNA-IMP-a2-a4 V2.00	0	25. siRNA-IMPa4-10 PSPC1-A488 DAPI IMPa4-A546_g_TileScan_001 (Stage 7 of 49)	00-GUgrRpK5omUt6FhkYfxkLR
193		Nucleus	1	0.000	1.000	495	100000407	100000007	siRNA-IMPa4-10 PSPC1-A488 IMPa4-A546 DAPI 8C1-siRNA-IMP-a2-a4 V2.00	0	25. siRNA-IMPa4-10 PSPC1-A488 DAPI IMPa4-A546_g_TileScan_001 (Stage 7 of 49)	00-GUgrRpK5omUt6FhkYfxkLR
255		Nucleus	1	0.000	1.000	496	100000408	100000008	siRNA-IMPa4-10 PSPC1-A488 IMPa4-A546 DAPI 8C1-siRNA-IMP-a2-a4 V2.00	0	25. siRNA-IMPa4-10 PSPC1-A488 DAPI IMPa4-A546_g_TileScan_001 (Stage 7 of 49)	00-GUgrRpK5omUt6FhkYfxkLR
254		Nucleus	1	0.000	1.000	497	100000409	100000009	siRNA-IMPa4-10 PSPC1-A488 IMPa4-A546 DAPI 8C1-siRNA-IMP-a2-a4 V2.00	0	25. siRNA-IMPa4-10 PSPC1-A488 DAPI IMPa4-A546_g_TileScan_001 (Stage 7 of 49)	00-GUgrRpK5omUt6FhkYfxkLR
255		Nucleus	1	0.000	1.000	498	100000410	100000010	siRNA-IMPa4-10 PSPC1-A488 IMPa4-A546 DAPI 8C1-siRNA-IMP-a2-a4 V2.00	0	25. siRNA-IMPa4-10 PSPC1-A488 DAPI IMPa4-A546_g_TileScan_001 (Stage 7 of 49)	00-GUgrRpK5omUt6FhkYfxkLR
255		Nucleus	1	0.000	1.000	499	100000411	100000011	siRNA-IMPa4-10 PSPC1-A488 IMPa4-A546 DAPI 8C1-siRNA-IMP-a2-a4 V2.00	0	25. siRNA-IMPa4-10 PSPC1-A488 DAPI IMPa4-A546_g_TileScan_001 (Stage 7 of 49)	00-GUgrRpK5omUt6FhkYfxkLR
252		Nucleus	1	0.000	1.000	500	100000412	100000012	siRNA-IMPa4-10 PSPC1-A488 IMPa4-A546 DAPI 8C1-siRNA-IMP-a2-a4 V2.00	0	25. siRNA-IMPa4-10 PSPC1-A488 DAPI IMPa4-A546_g_TileScan_001 (Stage 7 of 49)	00-GUgrRpK5omUt6FhkYfxkLR
188		Nucleus	1	0.000	1.000	501	100000413	100000013	siRNA-IMPa4-10 PSPC1-A488 IMPa4-A546 DAPI 8C1-siRNA-IMP-a2-a4 V2.00	0	25. siRNA-IMPa4-10 PSPC1-A488 DAPI IMPa4-A546_g_TileScan_001 (Stage 7 of 49)	00-GUgrRpK5omUt6FhkYfxkLR
254		Nucleus	1	0.000	1.000	502	100000414	100000014	siRNA-IMPa4-10 PSPC1-A488 IMPa4-A546 DAPI 8C1-siRNA-IMP-a2-a4 V2.00	0	25. siRNA-IMPa4-10 PSPC1-A488 DAPI IMPa4-A546_g_TileScan_001 (Stage 7 of 49)	00-GUgrRpK5omUt6FhkYfxkLR
255		Nucleus	1	0.000	1.000	503	100000415	100000015	siRNA-IMPa4-10 PSPC1-A488 IMPa4-A546 DAPI 8C1-siRNA-IMP-a2-a4 V2.00	0	25. siRNA-IMPa4-10 PSPC1-A488 DAPI IMPa4-A546_g_TileScan_001 (Stage 7 of 49)	00-GUgrRpK5omUt6FhkYfxkLR
254		Nucleus	1	0.000	1.000	504	100000416	100000016	siRNA-IMPa4-10 PSPC1-A488 IMPa4-A546 DAPI 8C1-siRNA-IMP-a2-a4 V2.00	0	25. siRNA-IMPa4-10 PSPC1-A488 DAPI IMPa4-A546_g_TileScan_001 (Stage 7 of 49)	00-GUgrRpK5omUt6FhkYfxkLR
255		Nucleus	1	0.000	1.000	506	100000417	100000000	siRNA-IMPa4-10 PSPC1-A488 IMPa4-A546 DAPI 8C1-siRNA-IMP-a2-a4 V2.00	0	25. siRNA-IMPa4-10 PSPC1-A488 DAPI IMPa4-A546_h_TileScan_001 (Stage 8 of 49)	00-tifJ9fRyQkWGi9QhjWGSMg
254		Nucleus	1	0.000	1.000	507	100000418	100000001	siRNA-IMPa4-10 PSPC1-A488 IMPa4-A546 DAPI 8C1-siRNA-IMP-a2-a4 V2.00	0	25. siRNA-IMPa4-10 PSPC1-A488 DAPI IMPa4-A546_h_TileScan_001 (Stage 8 of 49)	00-tifJ9fRyQkWGi9QhjWGSMg
254		Nucleus	1	0.000	1.000	509	100000419	100000002	siRNA-IMPa4-10 PSPC1-A488 IMPa4-A546 DAPI 8C1-siRNA-IMP-a2-a4 V2.00	0	25. siRNA-IMPa4-10 PSPC1-A488 DAPI IMPa4-A546_h_TileScan_001 (Stage 8 of 49)	00-tifJ9fRyQkWGi9QhjWGSMg
255		Nucleus	1	0.000	1.000	509	100000420	100000003	siRNA-IMPa4-10 PSPC1-A488 IMPa4-A546 DAPI 8C1-siRNA-IMP-a2-a4 V2.00	0	25. siRNA-IMPa4-10 PSPC1-A488 DAPI IMPa4-A546_h_TileScan_001 (Stage 8 of 49)	00-tifJ9fRyQkWGi9QhjWGSMg
255		Nucleus	1	0.000	1.000	510	100000421	100000004	siRNA-IMPa4-10 PSPC1-A488 IMPa4-A546 DAPI 8C1-siRNA-IMP-a2-a4 V2.00	0	25. siRNA-IMPa4-10 PSPC1-A488 DAPI IMPa4-A546_h_TileScan_001 (Stage 8 of 49)	00-tifJ9fRyQkWGi9QhjWGSMg
255		Nucleus	1	0.000	1.000	511	100000422	100000005	siRNA-IMPa4-10 PSPC1-A488 IMPa4-A546 DAPI 8C1-siRNA-IMP-a2-a4 V2.00	0	25. siRNA-IMPa4-10 PSPC1-A488 DAPI IMPa4-A546_h_TileScan_001 (Stage 8 of 49)	00-tifJ9fRyQkWGi9QhjWGSMg
255		Nucleus	1	0.000	1.000	512	100000423	100000006	siRNA-IMPa4-10 PSPC1-A488 IMPa4-A546 DAPI 8C1-siRNA-IMP-a2-a4 V2.00	0	25. siRNA-IMPa4-10 PSPC1-A488 DAPI IMPa4-A546_h_TileScan_001 (Stage 8 of 49)	00-tifJ9fRyQkWGi9QhjWGSMg
255		Nucleus	1	0.000	1.000	513	100000424	100000007	siRNA-IMPa4-10 PSPC1-A488 IMPa4-A546 DAPI 8C1-siRNA-IMP-a2-a4 V2.00	0	25. siRNA-IMPa4-10 PSPC1-A488 DAPI IMPa4-A546_h_TileScan_001 (Stage 8 of 49)	00-tifJ9fRyQkWGi9QhjWGSMg
255		Nucleus	1	0.000	1.000	515	100000425	100000000	siRNA-IMPa4-10 PSPC1-A488 IMPa4-A546 DAPI 8C1-siRNA-IMP-a2-a4 V2.00	0	25. siRNA-IMPa4-10 PSPC1-A488 DAPI IMPa4-A546_i_TileScan_001 (Stage 9 of 49)	00-4pBebqdyGdZA34zAhZnGrg
254		Nucleus	1	0.000	1.000	516	100000426	100000001	siRNA-IMPa4-10 PSPC1-A488 IMPa4-A546 DAPI 8C1-siRNA-IMP-a2-a4 V2.00	0	25. siRNA-IMPa4-10 PSPC1-A488 DAPI IMPa4-A546_i_TileScan_001 (Stage 9 of 49)	00-4pBebqdyGdZA34zAhZnGrg
255		Nucleus	1	0.000	1.000	519	100000427	100000002	siRNA-IMPa4-10 PSPC1-A488 IMPa4-A546 DAPI 8C1-siRNA-IMP-a2-a4 V2.00	0	25. siRNA-IMPa4-10 PSPC1-A488 DAPI IMPa4-A546_i_TileScan_001 (Stage 9 of 49)	00-4pBebqdyGdZA34zAhZnGrg
238		Nucleus	1	0.000	1.000	520	100000428	100000003	siRNA-IMPa4-10 PSPC1-A488 IMPa4-A546 DAPI 8C1-siRNA-IMP-a2-a4 V2.00	0	25. siRNA-IMPa4-10 PSPC1-A488 DAPI IMPa4-A546_i_TileScan_001 (Stage 9 of 49)	00-4pBebqdyGdZA34zAhZnGrg
255		Nucleus	1	0.000	1.000	521	100000429	100000000	siRNA-IMPa4-10 PSPC1-A488 IMPa4-A546 DAPI 8C1-siRNA-IMP-a2-a4 V2.00	0	25. siRNA-IMPa4-10 PSPC1-A488 DAPI IMPa4-A546_j_TileScan_001 (Stage 10 of 49)	00-FLE2iuaPzo8kzmZoN3fm2F
254		Nucleus	1	0.000	1.000	522	100000430	100000001	siRNA-IMPa4-10 PSPC1-A488 IMPa4-A546 DAPI 8C1-siRNA-IMP-a2-a4 V2.00	0	25. siRNA-IMPa4-10 PSPC1-A488 DAPI IMPa4-A546_j_TileScan_001 (Stage 10 of 49)	00-FLE2iuaPzo8kzmZoN3fm2F
255		Nucleus	1	0.000	1.000	524	100000431	100000002	siRNA-IMPa4-10 PSPC1-A488 IMPa4-A546 DAPI 8C1-siRNA-IMP-a2-a4 V2.00	0	25. siRNA-IMPa4-10 PSPC1-A488 DAPI IMPa4-A546_j_TileScan_001 (Stage 10 of 49)	00-FLE2iuaPzo8kzmZoN3fm2F
254		Nucleus	1	0.000	1.000	525	100000432	100000003	siRNA-IMPa4-10 PSPC1-A488 IMPa4-A546 DAPI 8C1-siRNA-IMP-a2-a4 V2.00	0	25. siRNA-IMPa4-10 PSPC1-A488 DAPI IMPa4-A546_j_TileScan_001 (Stage 10 of 49)	00-FLE2iuaPzo8kzmZoN3fm2F
255		Nucleus	1	0.000	1.000	526	100000433	100000004	siRNA-IMPa4-10 PSPC1-A488 IMPa4-A546 DAPI 8C1-siRNA-IMP-a2-a4 V2.00	0	25. siRNA-IMPa4-10 PSPC1-A488 DAPI IMPa4-A546_j_TileScan_001 (Stage 10 of 49)	00-FLE2iuaPzo8kzmZoN3fm2F
255		Nucleus	1	0.000	1.000	527	100000434	100000005	siRNA-IMPa4-10 PSPC1-A488 IMPa4-A546 DAPI 8C1-siRNA-IMP-a2-a4 V2.00	0	25. siRNA-IMPa4-10 PSPC1-A488 DAPI IMPa4-A546_j_TileScan_001 (Stage 10 of 49)	00-FLE2iuaPzo8kzmZoN3fm2F
255		Nucleus	1	0.000	1.000	528	100000435	100000006	siRNA-IMPa4-10 PSPC1-A488 IMPa4-A546 DAPI 8C1-siRNA-IMP-a2-a4 V2.00	0	25. siRNA-IMPa4-10 PSPC1-A488 DAPI IMPa4-A546_j_TileScan_001 (Stage 10 of 49)	00-FLE2iuaPzo8kzmZoN3fm2F
254		Nucleus	1	0.000	1.000	529	100000436	100000007	siRNA-IMPa4-10 PSPC1-A488 IMPa4-A546 DAPI 8C1-siRNA-IMP-a2-a4 V2.00	0	25. siRNA-IMPa4-10 PSPC1-A488 DAPI IMPa4-A546_j_TileScan_001 (Stage 10 of 49)	00-FLE2iuaPzo8kzmZoN3fm2F
240		Nucleus	1	0.000	1.000	530	100000437	100000008	siRNA-IMPa4-10 PSPC1-A488 IMPa4-A546 DAPI 8C1-siRNA-IMP-a2-a4 V2.00	0	25. siRNA-IMPa4-10 PSPC1-A488 DAPI IMPa4-A546_j_TileScan_001 (Stage 10 of 49)	00-FLE2iuaPzo8kzmZoN3fm2F
255		Nucleus	1	0.000	1.000	531	100000438	100000009	siRNA-IMPa4-10 PSPC1-A488 IMPa4-A546 DAPI 8C1-siRNA-IMP-a2-a4 V2.00	0	25. siRNA-IMPa4-10 PSPC1-A488 DAPI IMPa4-A546_j_TileScan_001 (Stage 10 of 49)	00-FLE2iuaPzo8kzmZoN3fm2F
254		Nucleus	1	0.000	1.000	534	100000439	100000000	siRNA-IMPa4-10 PSPC1-A488 IMPa4-A546 DAPI 8C1-siRNA-IMP-a2-a4 V2.00	0	25. siRNA-IMPa4-10 PSPC1-A488 DAPI IMPa4-A546_k_TileScan_001 (Stage 11 of 49)	00-wRVLzzp67N4yxYKMDsxwPB
254		Nucleus	1	0.000	1.000	535	100000440	100000001	siRNA-IMPa4-10 PSPC1-A488 IMPa4-A546 DAPI 8C1-siRNA-IMP-a2-a4 V2.00	0	25. siRNA-IMPa4-10 PSPC1-A488 DAPI IMPa4-A546_k_TileScan_001 (Stage 11 of 49)	00-wRVLzzp67N4yxYKMDsxwPB
251		Nucleus	1	0.000	1.000	536	100000441	100000002	siRNA-IMPa4-10 PSPC1-A488 IMPa4-A546 DAPI 8C1-siRNA-IMP-a2-a4 V2.00	0	25. siRNA-IMPa4-10 PSPC1-A488 DAPI IMPa4-A546_k_TileScan_001 (Stage 11 of 49)	00-wRVLzzp67N4yxYKMDsxwPB
254		Nucleus	1	0.000	1.000	537	100000442	100000003	siRNA-IMPa4-10 PSPC1-A488 IMPa4-A546 DAPI 8C1-siRNA-IMP-a2-a4 V2.00	0	25. siRNA-IMPa4-10 PSPC1-A488 DAPI IMPa4-A546_k_TileScan_001 (Stage 11 of 49)	00-wRVLzzp67N4yxYKMDsxwPB
254		Nucleus	1	0.000	1.000	539	100000443	100000004	siRNA-IMPa4-10 PSPC1-A488 IMPa4-A546 DAPI 8C1-siRNA-IMP-a2-a4 V2.00	0	25. siRNA-IMPa4-10 PSPC1-A488 DAPI IMPa4-A546_k_TileScan_001 (Stage 11 of 49)	00-wRVLzzp67N4yxYKMDsxwPB
255		Nucleus	1	0.000	1.000	540	100000444	100000005	siRNA-IMPa4-10 PSPC1-A488 IMPa4-A546 DAPI 8C1-siRNA-IMP-a2-a4 V2.00	0	25. siRNA-IMPa4-10 PSPC1-A488 DAPI IMPa4-A546_k_TileScan_001 (Stage 11 of 49)	00-wRVLzzp67N4yxYKMDsxwPB
254		Nucleus	1	0.000	1.000	541	100000445	100000006	siRNA-IMPa4-10 PSPC1-A488 IMPa4-A546 DAPI 8C1-siRNA-IMP-a2-a4 V2.00	0	25. siRNA-IMPa4-10 PSPC1-A488 DAPI IMPa4-A546_k_TileScan_001 (Stage 11 of 49)	00-wRVLzzp67N4yxYKMDsxwPB
254		Nucleus	1	0.000	1.000	542	100000446	100000007	siRNA-IMPa4-10 PSPC1-A488 IMPa4-A546 DAPI 8C1-siRNA-IMP-a2-a4 V2.00	0	25. siRNA-IMPa4-10 PSPC1-A488 DAPI IMPa4-A546_k_TileScan_001 (Stage 11 of 49)	00-wRVLzzp67N4yxYKMDsxwPB
255		Nucleus	1	0.000	1.000	543	100000447	100000008	siRNA-IMPa4-10 PSPC1-A488 IMPa4-A546 DAPI 8C1-siRNA-IMP-a2-a4 V2.00	0	25. siRNA-IMPa4-10 PSPC1-A488 DAPI IMPa4-A546_k_TileScan_001 (Stage 11 of 49)	00-wRVLzzp67N4yxYKMDsxwPB
248		Nucleus	1	0.000	1.000	544	100000448	100000009	siRNA-IMPa4-10 PSPC1-A488 IMPa4-A546 DAPI 8C1-siRNA-IMP-a2-a4 V2.00	0	25. siRNA-IMPa4-10 PSPC1-A488 DAPI IMPa4-A546_k_TileScan_001 (Stage 11 of 49)	00-wRVLzzp67N4yxYKMDsxwPB
244		Nucleus	1	0.000	1.000	545	100000449	100000010	siRNA-IMPa4-10 PSPC1-A488 IMPa4-A546 DAPI 8C1-siRNA-IMP-a2-a4 V2.00	0	25. siRNA-IMPa4-10 PSPC1-A488 DAPI IMPa4-A546_k_TileScan_001 (Stage 11 of 49)	00-wRVLzzp67N4yxYKMDsxwPB
254		Nucleus	1	0.000	1.000	547	100000450	100000011	siRNA-IMPa4-10 PSPC1-A488 IMPa4-A546 DAPI 8C1-siRNA-IMP-a2-a4 V2.00	0	25. siRNA-IMPa4-10 PSPC1-A488 DAPI IMPa4-A546_k_TileScan_001 (Stage 11 of 49)	00-wRVLzzp67N4yxYKMDsxwPB
223		Nucleus	1	0.000	1.000	548	100000451	100000012	siRNA-IMPa4-10 PSPC1-A488 IMPa4-A546 DAPI 8C1-siRNA-IMP-a2-a4 V2.00	0	25. siRNA-IMPa4-10 PSPC1-A488 DAPI IMPa4-A546_k_TileScan_001 (Stage 11 of 49)	00-wRVLzzp67N4yxYKMDsxwPB
254		Nucleus	1	0.000	1.000	549	100000452	100000013	siRNA-IMPa4-10 PSPC1-A488 IMPa4-A546 DAPI 8C1-siRNA-IMP-a2-a4 V2.00	0	25. siRNA-IMPa4-10 PSPC1-A488 DAPI IMPa4-A546_k_TileScan_001 (Stage 11 of 49)	00-wRVLzzp67N4yxYKMDsxwPB
255		Nucleus	1	0.000	1.000	551	100000453	100000014	siRNA-IMPa4-10 PSPC1-A488 IMPa4-A546 DAPI 8C1-siRNA-IMP-a2-a4 V2.00	0	25. siRNA-IMPa4-10 PSPC1-A488 DAPI IMPa4-A546_k_TileScan_001 (Stage 11 of 49)	00-wRVLzzp67N4yxYKMDsxwPB
254		Nucleus	1	0.000	1.000	552	100000454	100000015	siRNA-IMPa4-10 PSPC1-A488 IMPa4-A546 DAPI 8C1-siRNA-IMP-a2-a4 V2.00	0	25. siRNA-IMPa4-10 PSPC1-A488 DAPI IMPa4-A546_k_TileScan_001 (Stage 11 of 49)	00-wRVLzzp67N4yxYKMDsxwPB
254		Nucleus	1	0.000	1.000	553	100000455	100000016	siRNA-IMPa4-10 PSPC1-A488 IMPa4-A546 DAPI 8C1-siRNA-IMP-a2-a4 V2.00	0	25. siRNA-IMPa4-10 PSPC1-A488 DAPI IMPa4-A546_k_TileScan_001 (Stage 11 of 49)	00-wRVLzzp67N4yxYKMDsxwPB
255		Nucleus	1	0.000	1.000	554	100000456	100000017	siRNA-IMPa4-10 PSPC1-A488 IMPa4-A546 DAPI 8C1-siRNA-IMP-a2-a4 V2.00	0	25. siRNA-IMPa4-10 PSPC1-A488 DAPI IMPa4-A546_k_TileScan_001 (Stage 11 of 49)	00-wRVLzzp67N4yxYKMDsxwPB
254		Nucleus	1	0.000	1.000	557	100000457	100000000	siRNA-IMPa4-10 PSPC1-A488 IMPa4-A546 DAPI 8C1-siRNA-IMP-a2-a4 V2.00	0	25. siRNA-IMPa4-10 PSPC1-A488 DAPI IMPa4-A546_l_TileScan_001 (Stage 12 of 49)	00-zTjaUzcsjTSTeZtLyWiT7D
255		Nucleus	1	0.000	1.000	558	100000458	100000001	siRNA-IMPa4-10 PSPC1-A488 IMPa4-A546 DAPI 8C1-siRNA-IMP-a2-a4 V2.00	0	25. siRNA-IMPa4-10 PSPC1-A488 DAPI IMPa4-A546_l_TileScan_001 (Stage 12 of 49)	00-zTjaUzcsjTSTeZtLyWiT7D
254		Nucleus	1	0.000	1.000	559	100000459	100000002	siRNA-IMPa4-10 PSPC1-A488 IMPa4-A546 DAPI 8C1-siRNA-IMP-a2-a4 V2.00	0	25. siRNA-IMPa4-10 PSPC1-A488 DAPI IMPa4-A546_l_TileScan_001 (Stage 12 of 49)	00-zTjaUzcsjTSTeZtLyWiT7D
241		Nucleus	1	0.000	1.000	560	100000460	100000003	siRNA-IMPa4-10 PSPC1-A488 IMPa4-A546 DAPI 8C1-siRNA-IMP-a2-a4 V2.00	0	25. siRNA-IMPa4-10 PSPC1-A488 DAPI IMPa4-A546_l_TileScan_001 (Stage 12 of 49)	00-zTjaUzcsjTSTeZtLyWiT7D
250		Nucleus	1	0.000	1.000	561	100000461	100000004	siRNA-IMPa4-10 PSPC1-A488 IMPa4-A546 DAPI 8C1-siRNA-IMP-a2-a4 V2.00	0	25. siRNA-IMPa4-10 PSPC1-A488 DAPI IMPa4-A546_l_TileScan_001 (Stage 12 of 49)	00-zTjaUzcsjTSTeZtLyWiT7D
255		Nucleus	1	0.000	1.000	563	100000462	100000005	siRNA-IMPa4-10 PSPC1-A488 IMPa4-A546 DAPI 8C1-siRNA-IMP-a2-a4 V2.00	0	25. siRNA-IMPa4-10 PSPC1-A488 DAPI IMPa4-A546_l_TileScan_001 (Stage 12 of 49)	00-zTjaUzcsjTSTeZtLyWiT7D
254		Nucleus	1	0.000	1.000	564	100000463	100000006	siRNA-IMPa4-10 PSPC1-A488 IMPa4-A546 DAPI 8C1-siRNA-IMP-a2-a4 V2.00	0	25. siRNA-IMPa4-10 PSPC1-A488 DAPI IMPa4-A546_l_TileScan_001 (Stage 12 of 49)	00-zTjaUzcsjTSTeZtLyWiT7D
254		Nucleus	1	0.000	1.000	565	100000464	100000007	siRNA-IMPa4-10 PSPC1-A488 IMPa4-A546 DAPI 8C1-siRNA-IMP-a2-a4 V2.00	0	25. siRNA-IMPa4-10 PSPC1-A488 DAPI IMPa4-A546_l_TileScan_001 (Stage 12 of 49)	00-zTjaUzcsjTSTeZtLyWiT7D
254		Nucleus	1	0.000	1.000	566	100000465	100000008	siRNA-IMPa4-10 PSPC1-A488 IMPa4-A546 DAPI 8C1-siRNA-IMP-a2-a4 V2.00	0	25. siRNA-IMPa4-10 PSPC1-A488 DAPI IMPa4-A546_l_TileScan_001 (Stage 12 of 49)	00-zTjaUzcsjTSTeZtLyWiT7D
253		Nucleus	1	0.000	1.000	567	100000466	100000009	siRNA-IMPa4-10 PSPC1-A488 IMPa4-A546 DAPI 8C1-siRNA-IMP-a2-a4 V2.00	0	25. siRNA-IMPa4-10 PSPC1-A488 DAPI IMPa4-A546_l_TileScan_001 (Stage 12 of 49)	00-zTjaUzcsjTSTeZtLyWiT7D
243		Nucleus	1	0.000	1.000	569	100000467	100000010	siRNA-IMPa4-10 PSPC1-A488 IMPa4-A546 DAPI 8C1-siRNA-IMP-a2-a4 V2.00	0	25. siRNA-IMPa4-10 PSPC1-A488 DAPI IMPa4-A546_l_TileScan_001 (Stage 12 of 49)	00-zTjaUzcsjTSTeZtLyWiT7D
241		Nucleus	1	0.000	1.000	570	100000468	100000011	siRNA-IMPa4-10 PSPC1-A488 IMPa4-A546 DAPI 8C1-siRNA-IMP-a2-a4 V2.00	0	25. siRNA-IMPa4-10 PSPC1-A488 DAPI IMPa4-A546_l_TileScan_001 (Stage 12 of 49)	00-zTjaUzcsjTSTeZtLyWiT7D
200		Nucleus	1	0.000	1.000	571	100000469	100000012	siRNA-IMPa4-10 PSPC1-A488 IMPa4-A546 DAPI 8C1-siRNA-IMP-a2-a4 V2.00	0	25. siRNA-IMPa4-10 PSPC1-A488 DAPI IMPa4-A546_l_TileScan_001 (Stage 12 of 49)	00-zTjaUzcsjTSTeZtLyWiT7D
254		Nucleus	1	0.000	1.000	572	100000470	100000013	siRNA-IMPa4-10 PSPC1-A488 IMPa4-A546 DAPI 8C1-siRNA-IMP-a2-a4 V2.00	0	25. siRNA-IMPa4-10 PSPC1-A488 DAPI IMPa4-A546_l_TileScan_001 (Stage 12 of 49)	00-zTjaUzcsjTSTeZtLyWiT7D
254		Nucleus	1	0.000	1.000	573	100000471	100000014	siRNA-IMPa4-10 PSPC1-A488 IMPa4-A546 DAPI 8C1-siRNA-IMP-a2-a4 V2.00	0	25. siRNA-IMPa4-10 PSPC1-A488 DAPI IMPa4-A546_l_TileScan_001 (Stage 12 of 49)	00-zTjaUzcsjTSTeZtLyWiT7D
254		Nucleus	1	0.000	1.000	574	100000472	100000015	siRNA-IMPa4-10 PSPC1-A488 IMPa4-A546 DAPI 8C1-siRNA-IMP-a2-a4 V2.00	0	25. siRNA-IMPa4-10 PSPC1-A488 DAPI IMPa4-A546_l_TileScan_001 (Stage 12 of 49)	00-zTjaUzcsjTSTeZtLyWiT7D
255		Nucleus	1	0.000	1.000	576	100000473	100000016	siRNA-IMPa4-10 PSPC1-A488 IMPa4-A546 DAPI 8C1-siRNA-IMP-a2-a4 V2.00	0	25. siRNA-IMPa4-10 PSPC1-A488 DAPI IMPa4-A546_l_TileScan_001 (Stage 12 of 49)	00-zTjaUzcsjTSTeZtLyWiT7D
243		Nucleus	1	0.000	1.000	580	100000474	100000000	siRNA-IMPa4-10 PSPC1-A488 IMPa4-A546 DAPI 8C1-siRNA-IMP-a2-a4 V2.00	0	25. siRNA-IMPa4-10 PSPC1-A488 DAPI IMPa4-A546_m_TileScan_001 (Stage 13 of 49)	00-y2d6oTVGjNofCgaXrXYCu5
254		Nucleus	1	0.000	1.000	581	100000475	100000001	siRNA-IMPa4-10 PSPC1-A488 IMPa4-A546 DAPI 8C1-siRNA-IMP-a2-a4 V2.00	0	25. siRNA-IMPa4-10 PSPC1-A488 DAPI IMPa4-A546_m_TileScan_001 (Stage 13 of 49)	00-y2d6oTVGjNofCgaXrXYCu5
253		Nucleus	1	0.000	1.000	582	100000476	100000002	siRNA-IMPa4-10 PSPC1-A488 IMPa4-A546 DAPI 8C1-siRNA-IMP-a2-a4 V2.00	0	25. siRNA-IMPa4-10 PSPC1-A488 DAPI IMPa4-A546_m_TileScan_001 (Stage 13 of 49)	00-y2d6oTVGjNofCgaXrXYCu5
254		Nucleus	1	0.000	1.000	583	100000477	100000003	siRNA-IMPa4-10 PSPC1-A488 IMPa4-A546 DAPI 8C1-siRNA-IMP-a2-a4 V2.00	0	25. siRNA-IMPa4-10 PSPC1-A488 DAPI IMPa4-A546_m_TileScan_001 (Stage 13 of 49)	00-y2d6oTVGjNofCgaXrXYCu5
254		Nucleus	1	0.000	1.000	584	100000478	100000004	siRNA-IMPa4-10 PSPC1-A488 IMPa4-A546 DAPI 8C1-siRNA-IMP-a2-a4 V2.00	0	25. siRNA-IMPa4-10 PSPC1-A488 DAPI IMPa4-A546_m_TileScan_001 (Stage 13 of 49)	00-y2d6oTVGjNofCgaXrXYCu5
249		Nucleus	1	0.000	1.000	585	100000479	100000005	siRNA-IMPa4-10 PSPC1-A488 IMPa4-A546 DAPI 8C1-siRNA-IMP-a2-a4 V2.00	0	25. siRNA-IMPa4-10 PSPC1-A488 DAPI IMPa4-A546_m_TileScan_001 (Stage 13 of 49)	00-y2d6oTVGjNofCgaXrXYCu5
254		Nucleus	1	0.000	1.000	586	100000480	100000006	siRNA-IMPa4-10 PSPC1-A488 IMPa4-A546 DAPI 8C1-siRNA-IMP-a2-a4 V2.00	0	25. siRNA-IMPa4-10 PSPC1-A488 DAPI IMPa4-A546_m_TileScan_001 (Stage 13 of 49)	00-y2d6oTVGjNofCgaXrXYCu5
255		Nucleus	1	0.000	1.000	587	100000481	100000007	siRNA-IMPa4-10 PSPC1-A488 IMPa4-A546 DAPI 8C1-siRNA-IMP-a2-a4 V2.00	0	25. siRNA-IMPa4-10 PSPC1-A488 DAPI IMPa4-A546_m_TileScan_001 (Stage 13 of 49)	00-y2d6oTVGjNofCgaXrXYCu5
255		Nucleus	1	0.000	1.000	588	100000482	100000008	siRNA-IMPa4-10 PSPC1-A488 IMPa4-A546 DAPI 8C1-siRNA-IMP-a2-a4 V2.00	0	25. siRNA-IMPa4-10 PSPC1-A488 DAPI IMPa4-A546_m_TileScan_001 (Stage 13 of 49)	00-y2d6oTVGjNofCgaXrXYCu5
255		Nucleus	1	0.000	1.000	589	100000483	100000009	siRNA-IMPa4-10 PSPC1-A488 IMPa4-A546 DAPI 8C1-siRNA-IMP-a2-a4 V2.00	0	25. siRNA-IMPa4-10 PSPC1-A488 DAPI IMPa4-A546_m_TileScan_001 (Stage 13 of 49)	00-y2d6oTVGjNofCgaXrXYCu5
255		Nucleus	1	0.000	1.000	591	100000484	100000010	siRNA-IMPa4-10 PSPC1-A488 IMPa4-A546 DAPI 8C1-siRNA-IMP-a2-a4 V2.00	0	25. siRNA-IMPa4-10 PSPC1-A488 DAPI IMPa4-A546_m_TileScan_001 (Stage 13 of 49)	00-y2d6oTVGjNofCgaXrXYCu5
87		Nucleus	1	0.000	1.000	592	100000485	100000011	siRNA-IMPa4-10 PSPC1-A488 IMPa4-A546 DAPI 8C1-siRNA-IMP-a2-a4 V2.00	0	25. siRNA-IMPa4-10 PSPC1-A488 DAPI IMPa4-A546_m_TileScan_001 (Stage 13 of 49)	00-y2d6oTVGjNofCgaXrXYCu5
255		Nucleus	1	0.000	1.000	593	100000486	100000012	siRNA-IMPa4-10 PSPC1-A488 IMPa4-A546 DAPI 8C1-siRNA-IMP-a2-a4 V2.00	0	25. siRNA-IMPa4-10 PSPC1-A488 DAPI IMPa4-A546_m_TileScan_001 (Stage 13 of 49)	00-y2d6oTVGjNofCgaXrXYCu5
254		Nucleus	1	0.000	1.000	594	100000487	100000000	siRNA-IMPa4-10 PSPC1-A488 IMPa4-A546 DAPI 8C1-siRNA-IMP-a2-a4 V2.00	0	25. siRNA-IMPa4-10 PSPC1-A488 DAPI IMPa4-A546_n_TileScan_001 (Stage 14 of 49)	00-mWSQykAxMn4QD62YwzRPFM
255		Nucleus	1	0.000	1.000	595	100000488	100000001	siRNA-IMPa4-10 PSPC1-A488 IMPa4-A546 DAPI 8C1-siRNA-IMP-a2-a4 V2.00	0	25. siRNA-IMPa4-10 PSPC1-A488 DAPI IMPa4-A546_n_TileScan_001 (Stage 14 of 49)	00-mWSQykAxMn4QD62YwzRPFM
255		Nucleus	1	0.000	1.000	598	100000489	100000002	siRNA-IMPa4-10 PSPC1-A488 IMPa4-A546 DAPI 8C1-siRNA-IMP-a2-a4 V2.00	0	25. siRNA-IMPa4-10 PSPC1-A488 DAPI IMPa4-A546_n_TileScan_001 (Stage 14 of 49)	00-mWSQykAxMn4QD62YwzRPFM
254		Nucleus	1	0.000	1.000	600	100000490	100000003	siRNA-IMPa4-10 PSPC1-A488 IMPa4-A546 DAPI 8C1-siRNA-IMP-a2-a4 V2.00	0	25. siRNA-IMPa4-10 PSPC1-A488 DAPI IMPa4-A546_n_TileScan_001 (Stage 14 of 49)	00-mWSQykAxMn4QD62YwzRPFM
254		Nucleus	1	0.000	1.000	601	100000491	100000004	siRNA-IMPa4-10 PSPC1-A488 IMPa4-A546 DAPI 8C1-siRNA-IMP-a2-a4 V2.00	0	25. siRNA-IMPa4-10 PSPC1-A488 DAPI IMPa4-A546_n_TileScan_001 (Stage 14 of 49)	00-mWSQykAxMn4QD62YwzRPFM
254		Nucleus	1	0.000	1.000	602	100000492	100000005	siRNA-IMPa4-10 PSPC1-A488 IMPa4-A546 DAPI 8C1-siRNA-IMP-a2-a4 V2.00	0	25. siRNA-IMPa4-10 PSPC1-A488 DAPI IMPa4-A546_n_TileScan_001 (Stage 14 of 49)	00-mWSQykAxMn4QD62YwzRPFM
248		Nucleus	1	0.000	1.000	603	100000493	100000006	siRNA-IMPa4-10 PSPC1-A488 IMPa4-A546 DAPI 8C1-siRNA-IMP-a2-a4 V2.00	0	25. siRNA-IMPa4-10 PSPC1-A488 DAPI IMPa4-A546_n_TileScan_001 (Stage 14 of 49)	00-mWSQykAxMn4QD62YwzRPFM
255		Nucleus	1	0.000	1.000	604	100000494	100000007	siRNA-IMPa4-10 PSPC1-A488 IMPa4-A546 DAPI 8C1-siRNA-IMP-a2-a4 V2.00	0	25. siRNA-IMPa4-10 PSPC1-A488 DAPI IMPa4-A546_n_TileScan_001 (Stage 14 of 49)	00-mWSQykAxMn4QD62YwzRPFM
255		Nucleus	1	0.000	1.000	605	100000495	100000008	siRNA-IMPa4-10 PSPC1-A488 IMPa4-A546 DAPI 8C1-siRNA-IMP-a2-a4 V2.00	0	25. siRNA-IMPa4-10 PSPC1-A488 DAPI IMPa4-A546_n_TileScan_001 (Stage 14 of 49)	00-mWSQykAxMn4QD62YwzRPFM
242		Nucleus	1	0.000	1.000	608	100000496	100000009	siRNA-IMPa4-10 PSPC1-A488 IMPa4-A546 DAPI 8C1-siRNA-IMP-a2-a4 V2.00	0	25. siRNA-IMPa4-10 PSPC1-A488 DAPI IMPa4-A546_n_TileScan_001 (Stage 14 of 49)	00-mWSQykAxMn4QD62YwzRPFM
254		Nucleus	1	0.000	1.000	610	100000497	100000000	siRNA-IMPa4-10 PSPC1-A488 IMPa4-A546 DAPI 8C1-siRNA-IMP-a2-a4 V2.00	0	25. siRNA-IMPa4-10 PSPC1-A488 DAPI IMPa4-A546_o_TileScan_001 (Stage 15 of 49)	00-eJQnBfjoZBhCCppoT9DHbN
254		Nucleus	1	0.000	1.000	611	100000498	100000001	siRNA-IMPa4-10 PSPC1-A488 IMPa4-A546 DAPI 8C1-siRNA-IMP-a2-a4 V2.00	0	25. siRNA-IMPa4-10 PSPC1-A488 DAPI IMPa4-A546_o_TileScan_001 (Stage 15 of 49)	00-eJQnBfjoZBhCCppoT9DHbN
255		Nucleus	1	0.000	1.000	612	100000499	100000002	siRNA-IMPa4-10 PSPC1-A488 IMPa4-A546 DAPI 8C1-siRNA-IMP-a2-a4 V2.00	0	25. siRNA-IMPa4-10 PSPC1-A488 DAPI IMPa4-A546_o_TileScan_001 (Stage 15 of 49)	00-eJQnBfjoZBhCCppoT9DHbN
255		Nucleus	1	0.000	1.000	613	100000500	100000003	siRNA-IMPa4-10 PSPC1-A488 IMPa4-A546 DAPI 8C1-siRNA-IMP-a2-a4 V2.00	0	25. siRNA-IMPa4-10 PSPC1-A488 DAPI IMPa4-A546_o_TileScan_001 (Stage 15 of 49)	00-eJQnBfjoZBhCCppoT9DHbN
255		Nucleus	1	0.000	1.000	614	100000501	100000004	siRNA-IMPa4-10 PSPC1-A488 IMPa4-A546 DAPI 8C1-siRNA-IMP-a2-a4 V2.00	0	25. siRNA-IMPa4-10 PSPC1-A488 DAPI IMPa4-A546_o_TileScan_001 (Stage 15 of 49)	00-eJQnBfjoZBhCCppoT9DHbN
213		Nucleus	1	0.000	1.000	615	100000502	100000005	siRNA-IMPa4-10 PSPC1-A488 IMPa4-A546 DAPI 8C1-siRNA-IMP-a2-a4 V2.00	0	25. siRNA-IMPa4-10 PSPC1-A488 DAPI IMPa4-A546_o_TileScan_001 (Stage 15 of 49)	00-eJQnBfjoZBhCCppoT9DHbN
254		Nucleus	1	0.000	1.000	616	100000503	100000006	siRNA-IMPa4-10 PSPC1-A488 IMPa4-A546 DAPI 8C1-siRNA-IMP-a2-a4 V2.00	0	25. siRNA-IMPa4-10 PSPC1-A488 DAPI IMPa4-A546_o_TileScan_001 (Stage 15 of 49)	00-eJQnBfjoZBhCCppoT9DHbN
254		Nucleus	1	0.000	1.000	616	100000504	100000007	siRNA-IMPa4-10 PSPC1-A488 IMPa4-A546 DAPI 8C1-siRNA-IMP-a2-a4 V2.00	0	25. siRNA-IMPa4-10 PSPC1-A488 DAPI IMPa4-A546_o_TileScan_001 (Stage 15 of 49)	00-eJQnBfjoZBhCCppoT9DHbN
251		Nucleus	1	0.000	1.000	617	100000505	100000008	siRNA-IMPa4-10 PSPC1-A488 IMPa4-A546 DAPI 8C1-siRNA-IMP-a2-a4 V2.00	0	25. siRNA-IMPa4-10 PSPC1-A488 DAPI IMPa4-A546_o_TileScan_001 (Stage 15 of 49)	00-eJQnBfjoZBhCCppoT9DHbN
253		Nucleus	1	0.000	1.000	618	100000506	100000009	siRNA-IMPa4-10 PSPC1-A488 IMPa4-A546 DAPI 8C1-siRNA-IMP-a2-a4 V2.00	0	25. siRNA-IMPa4-10 PSPC1-A488 DAPI IMPa4-A546_o_TileScan_001 (Stage 15 of 49)	00-eJQnBfjoZBhCCppoT9DHbN
254		Nucleus	1	0.000	1.000	621	100000507	100000000	siRNA-IMPa4-10 PSPC1-A488 IMPa4-A546 DAPI 8C1-siRNA-IMP-a2-a4 V2.00	0	25. siRNA-IMPa4-10 PSPC1-A488 DAPI IMPa4-A546_p_TileScan_001 (Stage 16 of 49)	00-3aFZgaZmK47Eadah5hgBHP
253		Nucleus	1	0.000	1.000	622	100000508	100000001	siRNA-IMPa4-10 PSPC1-A488 IMPa4-A546 DAPI 8C1-siRNA-IMP-a2-a4 V2.00	0	25. siRNA-IMPa4-10 PSPC1-A488 DAPI IMPa4-A546_p_TileScan_001 (Stage 16 of 49)	00-3aFZgaZmK47Eadah5hgBHP
254		Nucleus	1	0.000	1.000	623	100000509	100000002	siRNA-IMPa4-10 PSPC1-A488 IMPa4-A546 DAPI 8C1-siRNA-IMP-a2-a4 V2.00	0	25. siRNA-IMPa4-10 PSPC1-A488 DAPI IMPa4-A546_p_TileScan_001 (Stage 16 of 49)	00-3aFZgaZmK47Eadah5hgBHP
255		Nucleus	1	0.000	1.000	624	100000510	100000003	siRNA-IMPa4-10 PSPC1-A488 IMPa4-A546 DAPI 8C1-siRNA-IMP-a2-a4 V2.00	0	25. siRNA-IMPa4-10 PSPC1-A488 DAPI IMPa4-A546_p_TileScan_001 (Stage 16 of 49)	00-3aFZgaZmK47Eadah5hgBHP
255		Nucleus	1	0.000	1.000	625	100000511	100000004	siRNA-IMPa4-10 PSPC1-A488 IMPa4-A546 DAPI 8C1-siRNA-IMP-a2-a4 V2.00	0	25. siRNA-IMPa4-10 PSPC1-A488 DAPI IMPa4-A546_p_TileScan_001 (Stage 16 of 49)	00-3aFZgaZmK47Eadah5hgBHP
255		Nucleus	1	0.000	1.000	626	100000512	100000005	siRNA-IMPa4-10 PSPC1-A488 IMPa4-A546 DAPI 8C1-siRNA-IMP-a2-a4 V2.00	0	25. siRNA-IMPa4-10 PSPC1-A488 DAPI IMPa4-A546_p_TileScan_001 (Stage 16 of 49)	00-3aFZgaZmK47Eadah5hgBHP
255		Nucleus	1	0.000	1.000	627	100000513	100000000	siRNA-IMPa4-10 PSPC1-A488 IMPa4-A546 DAPI 8C1-siRNA-IMP-a2-a4 V2.00	0	25. siRNA-IMPa4-10 PSPC1-A488 DAPI IMPa4-A546_q_TileScan_001 (Stage 17 of 49)	00-tnXnRiqUJoaqqootojUrwW
255		Nucleus	1	0.000	1.000	628	100000514	100000001	siRNA-IMPa4-10 PSPC1-A488 IMPa4-A546 DAPI 8C1-siRNA-IMP-a2-a4 V2.00	0	25. siRNA-IMPa4-10 PSPC1-A488 DAPI IMPa4-A546_q_TileScan_001 (Stage 17 of 49)	00-tnXnRiqUJoaqqootojUrwW
254		Nucleus	1	0.000	1.000	630	100000515	100000002	siRNA-IMPa4-10 PSPC1-A488 IMPa4-A546 DAPI 8C1-siRNA-IMP-a2-a4 V2.00	0	25. siRNA-IMPa4-10 PSPC1-A488 DAPI IMPa4-A546_q_TileScan_001 (Stage 17 of 49)	00-tnXnRiqUJoaqqootojUrwW
254		Nucleus	1	0.000	1.000	631	100000516	100000003	siRNA-IMPa4-10 PSPC1-A488 IMPa4-A546 DAPI 8C1-siRNA-IMP-a2-a4 V2.00	0	25. siRNA-IMPa4-10 PSPC1-A488 DAPI IMPa4-A546_q_TileScan_001 (Stage 17 of 49)	00-tnXnRiqUJoaqqootojUrwW
255		Nucleus	1	0.000	1.000	634	100000517	100000004	siRNA-IMPa4-10 PSPC1-A488 IMPa4-A546 DAPI 8C1-siRNA-IMP-a2-a4 V2.00	0	25. siRNA-IMPa4-10 PSPC1-A488 DAPI IMPa4-A546_q_TileScan_001 (Stage 17 of 49)	00-tnXnRiqUJoaqqootojUrwW
255		Nucleus	1	0.000	1.000	634	100000518	100000005	siRNA-IMPa4-10 PSPC1-A488 IMPa4-A546 DAPI 8C1-siRNA-IMP-a2-a4 V2.00	0	25. siRNA-IMPa4-10 PSPC1-A488 DAPI IMPa4-A546_q_TileScan_001 (Stage 17 of 49)	00-tnXnRiqUJoaqqootojUrwW
254		Nucleus	1	0.000	1.000	639	100000519	100000006	siRNA-IMPa4-10 PSPC1-A488 IMPa4-A546 DAPI 8C1-siRNA-IMP-a2-a4 V2.00	0	25. siRNA-IMPa4-10 PSPC1-A488 DAPI IMPa4-A546_q_TileScan_001 (Stage 17 of 49)	00-tnXnRiqUJoaqqootojUrwW
255		Nucleus	1	0.000	1.000	640	100000520	100000007	siRNA-IMPa4-10 PSPC1-A488 IMPa4-A546 DAPI 8C1-siRNA-IMP-a2-a4 V2.00	0	25. siRNA-IMPa4-10 PSPC1-A488 DAPI IMPa4-A546_q_TileScan_001 (Stage 17 of 49)	00-tnXnRiqUJoaqqootojUrwW
255		Nucleus	1	0.000	1.000	641	100000521	100000008	siRNA-IMPa4-10 PSPC1-A488 IMPa4-A546 DAPI 8C1-siRNA-IMP-a2-a4 V2.00	0	25. siRNA-IMPa4-10 PSPC1-A488 DAPI IMPa4-A546_q_TileScan_001 (Stage 17 of 49)	00-tnXnRiqUJoaqqootojUrwW
254		Nucleus	1	0.000	1.000	642	100000522	100000000	siRNA-IMPa4-10 PSPC1-A488 IMPa4-A546 DAPI 8C1-siRNA-IMP-a2-a4 V2.00	0	25. siRNA-IMPa4-10 PSPC1-A488 DAPI IMPa4-A546_r_TileScan_001 (Stage 18 of 49)	00-QXgq46NWWPWQj5a2EuzTtP
255		Nucleus	1	0.000	1.000	643	100000523	100000001	siRNA-IMPa4-10 PSPC1-A488 IMPa4-A546 DAPI 8C1-siRNA-IMP-a2-a4 V2.00	0	25. siRNA-IMPa4-10 PSPC1-A488 DAPI IMPa4-A546_r_TileScan_001 (Stage 18 of 49)	00-QXgq46NWWPWQj5a2EuzTtP
233		Nucleus	1	0.000	1.000	644	100000524	100000002	siRNA-IMPa4-10 PSPC1-A488 IMPa4-A546 DAPI 8C1-siRNA-IMP-a2-a4 V2.00	0	25. siRNA-IMPa4-10 PSPC1-A488 DAPI IMPa4-A546_r_TileScan_001 (Stage 18 of 49)	00-QXgq46NWWPWQj5a2EuzTtP
254		Nucleus	1	0.000	1.000	645	100000525	100000003	siRNA-IMPa4-10 PSPC1-A488 IMPa4-A546 DAPI 8C1-siRNA-IMP-a2-a4 V2.00	0	25. siRNA-IMPa4-10 PSPC1-A488 DAPI IMPa4-A546_r_TileScan_001 (Stage 18 of 49)	00-QXgq46NWWPWQj5a2EuzTtP
254		Nucleus	1	0.000	1.000	646	100000526	100000004	siRNA-IMPa4-10 PSPC1-A488 IMPa4-A546 DAPI 8C1-siRNA-IMP-a2-a4 V2.00	0	25. siRNA-IMPa4-10 PSPC1-A488 DAPI IMPa4-A546_r_TileScan_001 (Stage 18 of 49)	00-QXgq46NWWPWQj5a2EuzTtP
249		Nucleus	1	0.000	1.000	647	100000527	100000005	siRNA-IMPa4-10 PSPC1-A488 IMPa4-A546 DAPI 8C1-siRNA-IMP-a2-a4 V2.00	0	25. siRNA-IMPa4-10 PSPC1-A488 DAPI IMPa4-A546_r_TileScan_001 (Stage 18 of 49)	00-QXgq46NWWPWQj5a2EuzTtP
254		Nucleus	1	0.000	1.000	648	100000528	100000006	siRNA-IMPa4-10 PSPC1-A488 IMPa4-A546 DAPI 8C1-siRNA-IMP-a2-a4 V2.00	0	25. siRNA-IMPa4-10 PSPC1-A488 DAPI IMPa4-A546_r_TileScan_001 (Stage 18 of 49)	00-QXgq46NWWPWQj5a2EuzTtP
254		Nucleus	1	0.000	1.000	649	100000529	100000007	siRNA-IMPa4-10 PSPC1-A488 IMPa4-A546 DAPI 8C1-siRNA-IMP-a2-a4 V2.00	0	25. siRNA-IMPa4-10 PSPC1-A488 DAPI IMPa4-A546_r_TileScan_001 (Stage 18 of 49)	00-QXgq46NWWPWQj5a2EuzTtP
252		Nucleus	1	0.000	1.000	650	100000530	100000008	siRNA-IMPa4-10 PSPC1-A488 IMPa4-A546 DAPI 8C1-siRNA-IMP-a2-a4 V2.00	0	25. siRNA-IMPa4-10 PSPC1-A488 DAPI IMPa4-A546_r_TileScan_001 (Stage 18 of 49)	00-QXgq46NWWPWQj5a2EuzTtP
255		Nucleus	1	0.000	1.000	651	100000531	100000000	siRNA-IMPa4-10 PSPC1-A488 IMPa4-A546 DAPI 8C1-siRNA-IMP-a2-a4 V2.00	0	25. siRNA-IMPa4-10 PSPC1-A488 DAPI IMPa4-A546_s_TileScan_001 (Stage 19 of 49)	00-NZHUYzvJedRBag22KH76wW
255		Nucleus	1	0.000	1.000	652	100000532	100000001	siRNA-IMPa4-10 PSPC1-A488 IMPa4-A546 DAPI 8C1-siRNA-IMP-a2-a4 V2.00	0	25. siRNA-IMPa4-10 PSPC1-A488 DAPI IMPa4-A546_s_TileScan_001 (Stage 19 of 49)	00-NZHUYzvJedRBag22KH76wW
254		Nucleus	1	0.000	1.000	654	100000533	100000002	siRNA-IMPa4-10 PSPC1-A488 IMPa4-A546 DAPI 8C1-siRNA-IMP-a2-a4 V2.00	0	25. siRNA-IMPa4-10 PSPC1-A488 DAPI IMPa4-A546_s_TileScan_001 (Stage 19 of 49)	00-NZHUYzvJedRBag22KH76wW
251		Nucleus	1	0.000	1.000	655	100000534	100000003	siRNA-IMPa4-10 PSPC1-A488 IMPa4-A546 DAPI 8C1-siRNA-IMP-a2-a4 V2.00	0	25. siRNA-IMPa4-10 PSPC1-A488 DAPI IMPa4-A546_s_TileScan_001 (Stage 19 of 49)	00-NZHUYzvJedRBag22KH76wW
214		Nucleus	1	0.000	1.000	656	100000535	100000004	siRNA-IMPa4-10 PSPC1-A488 IMPa4-A546 DAPI 8C1-siRNA-IMP-a2-a4 V2.00	0	25. siRNA-IMPa4-10 PSPC1-A488 DAPI IMPa4-A546_s_TileScan_001 (Stage 19 of 49)	00-NZHUYzvJedRBag22KH76wW
248		Nucleus	1	0.000	1.000	657	100000536	100000005	siRNA-IMPa4-10 PSPC1-A488 IMPa4-A546 DAPI 8C1-siRNA-IMP-a2-a4 V2.00	0	25. siRNA-IMPa4-10 PSPC1-A488 DAPI IMPa4-A546_s_TileScan_001 (Stage 19 of 49)	00-NZHUYzvJedRBag22KH76wW
254		Nucleus	1	0.000	1.000	658	100000537	100000006	siRNA-IMPa4-10 PSPC1-A488 IMPa4-A546 DAPI 8C1-siRNA-IMP-a2-a4 V2.00	0	25. siRNA-IMPa4-10 PSPC1-A488 DAPI IMPa4-A546_s_TileScan_001 (Stage 19 of 49)	00-NZHUYzvJedRBag22KH76wW
254		Nucleus	1	0.000	1.000	659	100000538	100000007	siRNA-IMPa4-10 PSPC1-A488 IMPa4-A546 DAPI 8C1-siRNA-IMP-a2-a4 V2.00	0	25. siRNA-IMPa4-10 PSPC1-A488 DAPI IMPa4-A546_s_TileScan_001 (Stage 19 of 49)	00-NZHUYzvJedRBag22KH76wW
254		Nucleus	1	0.000	1.000	660	100000539	100000008	siRNA-IMPa4-10 PSPC1-A488 IMPa4-A546 DAPI 8C1-siRNA-IMP-a2-a4 V2.00	0	25. siRNA-IMPa4-10 PSPC1-A488 DAPI IMPa4-A546_s_TileScan_001 (Stage 19 of 49)	00-NZHUYzvJedRBag22KH76wW
254		Nucleus	1	0.000	1.000	661	100000540	100000009	siRNA-IMPa4-10 PSPC1-A488 IMPa4-A546 DAPI 8C1-siRNA-IMP-a2-a4 V2.00	0	25. siRNA-IMPa4-10 PSPC1-A488 DAPI IMPa4-A546_s_TileScan_001 (Stage 19 of 49)	00-NZHUYzvJedRBag22KH76wW
255		Nucleus	1	0.000	1.000	662	100000541	100000010	siRNA-IMPa4-10 PSPC1-A488 IMPa4-A546 DAPI 8C1-siRNA-IMP-a2-a4 V2.00	0	25. siRNA-IMPa4-10 PSPC1-A488 DAPI IMPa4-A546_s_TileScan_001 (Stage 19 of 49)	00-NZHUYzvJedRBag22KH76wW
255		Nucleus	1	0.000	1.000	663	100000542	100000011	siRNA-IMPa4-10 PSPC1-A488 IMPa4-A546 DAPI 8C1-siRNA-IMP-a2-a4 V2.00	0	25. siRNA-IMPa4-10 PSPC1-A488 DAPI IMPa4-A546_s_TileScan_001 (Stage 19 of 49)	00-NZHUYzvJedRBag22KH76wW
255		Nucleus	1	0.000	1.000	664	100000543	100000000	siRNA-IMPa4-10 PSPC1-A488 IMPa4-A546 DAPI 8C1-siRNA-IMP-a2-a4 V2.00	0	25. siRNA-IMPa4-10 PSPC1-A488 DAPI IMPa4-A546_t_TileScan_001 (Stage 20 of 49)	00-yTWuTMCGT3i7kPR5EDYaCj
255		Nucleus	1	0.000	1.000	666	100000544	100000001	siRNA-IMPa4-10 PSPC1-A488 IMPa4-A546 DAPI 8C1-siRNA-IMP-a2-a4 V2.00	0	25. siRNA-IMPa4-10 PSPC1-A488 DAPI IMPa4-A546_t_TileScan_001 (Stage 20 of 49)	00-yTWuTMCGT3i7kPR5EDYaCj
254		Nucleus	1	0.000	1.000	667	100000545	100000002	siRNA-IMPa4-10 PSPC1-A488 IMPa4-A546 DAPI 8C1-siRNA-IMP-a2-a4 V2.00	0	25. siRNA-IMPa4-10 PSPC1-A488 DAPI IMPa4-A546_t_TileScan_001 (Stage 20 of 49)	00-yTWuTMCGT3i7kPR5EDYaCj
250		Nucleus	1	0.000	1.000	668	100000546	100000003	siRNA-IMPa4-10 PSPC1-A488 IMPa4-A546 DAPI 8C1-siRNA-IMP-a2-a4 V2.00	0	25. siRNA-IMPa4-10 PSPC1-A488 DAPI IMPa4-A546_t_TileScan_001 (Stage 20 of 49)	00-yTWuTMCGT3i7kPR5EDYaCj
251		Nucleus	1	0.000	1.000	669	100000547	100000004	siRNA-IMPa4-10 PSPC1-A488 IMPa4-A546 DAPI 8C1-siRNA-IMP-a2-a4 V2.00	0	25. siRNA-IMPa4-10 PSPC1-A488 DAPI IMPa4-A546_t_TileScan_001 (Stage 20 of 49)	00-yTWuTMCGT3i7kPR5EDYaCj
254		Nucleus	1	0.000	1.000	669	100000548	100000005	siRNA-IMPa4-10 PSPC1-A488 IMPa4-A546 DAPI 8C1-siRNA-IMP-a2-a4 V2.00	0	25. siRNA-IMPa4-10 PSPC1-A488 DAPI IMPa4-A546_t_TileScan_001 (Stage 20 of 49)	00-yTWuTMCGT3i7kPR5EDYaCj
255		Nucleus	1	0.000	1.000	670	100000549	100000006	siRNA-IMPa4-10 PSPC1-A488 IMPa4-A546 DAPI 8C1-siRNA-IMP-a2-a4 V2.00	0	25. siRNA-IMPa4-10 PSPC1-A488 DAPI IMPa4-A546_t_TileScan_001 (Stage 20 of 49)	00-yTWuTMCGT3i7kPR5EDYaCj
251		Nucleus	1	0.000	1.000	670	100000550	100000007	siRNA-IMPa4-10 PSPC1-A488 IMPa4-A546 DAPI 8C1-siRNA-IMP-a2-a4 V2.00	0	25. siRNA-IMPa4-10 PSPC1-A488 DAPI IMPa4-A546_t_TileScan_001 (Stage 20 of 49)	00-yTWuTMCGT3i7kPR5EDYaCj
190		Nucleus	1	0.000	1.000	673	100000551	100000008	siRNA-IMPa4-10 PSPC1-A488 IMPa4-A546 DAPI 8C1-siRNA-IMP-a2-a4 V2.00	0	25. siRNA-IMPa4-10 PSPC1-A488 DAPI IMPa4-A546_t_TileScan_001 (Stage 20 of 49)	00-yTWuTMCGT3i7kPR5EDYaCj
254		Nucleus	1	0.000	1.000	674	100000552	100000009	siRNA-IMPa4-10 PSPC1-A488 IMPa4-A546 DAPI 8C1-siRNA-IMP-a2-a4 V2.00	0	25. siRNA-IMPa4-10 PSPC1-A488 DAPI IMPa4-A546_t_TileScan_001 (Stage 20 of 49)	00-yTWuTMCGT3i7kPR5EDYaCj
255		Nucleus	1	0.000	1.000	678	100000553	100000000	siRNA-IMPa4-10 PSPC1-A488 IMPa4-A546 DAPI 8C1-siRNA-IMP-a2-a4 V2.00	0	25. siRNA-IMPa4-10 PSPC1-A488 DAPI IMPa4-A546_u_TileScan_001 (Stage 21 of 49)	00-utMBXFVoEPgF6TRyDs2eo
252		Nucleus	1	0.000	1.000	679	100000554	100000001	siRNA-IMPa4-10 PSPC1-A488 IMPa4-A546 DAPI 8C1-siRNA-IMP-a2-a4 V2.00	0	25. siRNA-IMPa4-10 PSPC1-A488 DAPI IMPa4-A546_u_TileScan_001 (Stage 21 of 49)	00-utMBXFVoEPgF6TRyDs2eo
255		Nucleus	1	0.000	1.000	681	100000555	100000002	siRNA-IMPa4-10 PSPC1-A488 IMPa4-A546 DAPI 8C1-siRNA-IMP-a2-a4 V2.00	0	25. siRNA-IMPa4-10 PSPC1-A488 DAPI IMPa4-A546_u_TileScan_001 (Stage 21 of 49)	00-utMBXFVoEPgF6TRyDs2eo
218		Nucleus	1	0.000	1.000	682	100000556	100000003	siRNA-IMPa4-10 PSPC1-A488 IMPa4-A546 DAPI 8C1-siRNA-IMP-a2-a4 V2.00	0	25. siRNA-IMPa4-10 PSPC1-A488 DAPI IMPa4-A546_u_TileScan_001 (Stage 21 of 49)	00-utMBXFVoEPgF6TRyDs2eo
253		Nucleus	1	0.000	1.000	685	100000557	100000004	siRNA-IMPa4-10 PSPC1-A488 IMPa4-A546 DAPI 8C1-siRNA-IMP-a2-a4 V2.00	0	25. siRNA-IMPa4-10 PSPC1-A488 DAPI IMPa4-A546_u_TileScan_001 (Stage 21 of 49)	00-utMBXFVoEPgF6TRyDs2eo
255		Nucleus	1	0.000	1.000	686	100000558	100000005	siRNA-IMPa4-10 PSPC1-A488 IMPa4-A546 DAPI 8C1-siRNA-IMP-a2-a4 V2.00	0	25. siRNA-IMPa4-10 PSPC1-A488 DAPI IMPa4-A546_u_TileScan_001 (Stage 21 of 49)	00-utMBXFVoEPgF6TRyDs2eo
253		Nucleus	1	0.000	1.000	689	100000559	100000000	siRNA-IMPa4-10 PSPC1-A488 IMPa4-A546 DAPI 8C1-siRNA-IMP-a2-a4 V2.00	0	25. siRNA-IMPa4-10 PSPC1-A488 DAPI IMPa4-A546_v_TileScan_001 (Stage 22 of 49)	00-KkhCDsVwLWzbpu2CbS7DaW
254		Nucleus	1	0.000	1.000	690	100000560	100000001	siRNA-IMPa4-10 PSPC1-A488 IMPa4-A546 DAPI 8C1-siRNA-IMP-a2-a4 V2.00	0	25. siRNA-IMPa4-10 PSPC1-A488 DAPI IMPa4-A546_v_TileScan_001 (Stage 22 of 49)	00-KkhCDsVwLWzbpu2CbS7DaW
255		Nucleus	1	0.000	1.000	692	100000561	100000002	siRNA-IMPa4-10 PSPC1-A488 IMPa4-A546 DAPI 8C1-siRNA-IMP-a2-a4 V2.00	0	25. siRNA-IMPa4-10 PSPC1-A488 DAPI IMPa4-A546_v_TileScan_001 (Stage 22 of 49)	00-KkhCDsVwLWzbpu2CbS7DaW
252		Nucleus	1	0.000	1.000	694	100000562	100000003	siRNA-IMPa4-10 PSPC1-A488 IMPa4-A546 DAPI 8C1-siRNA-IMP-a2-a4 V2.00	0	25. siRNA-IMPa4-10 PSPC1-A488 DAPI IMPa4-A546_v_TileScan_001 (Stage 22 of 49)	00-KkhCDsVwLWzbpu2CbS7DaW
255		Nucleus	1	0.000	1.000	695	100000563	100000004	siRNA-IMPa4-10 PSPC1-A488 IMPa4-A546 DAPI 8C1-siRNA-IMP-a2-a4 V2.00	0	25. siRNA-IMPa4-10 PSPC1-A488 DAPI IMPa4-A546_v_TileScan_001 (Stage 22 of 49)	00-KkhCDsVwLWzbpu2CbS7DaW
255		Nucleus	1	0.000	1.000	696	100000564	100000005	siRNA-IMPa4-10 PSPC1-A488 IMPa4-A546 DAPI 8C1-siRNA-IMP-a2-a4 V2.00	0	25. siRNA-IMPa4-10 PSPC1-A488 DAPI IMPa4-A546_v_TileScan_001 (Stage 22 of 49)	00-KkhCDsVwLWzbpu2CbS7DaW
255		Nucleus	1	0.000	1.000	697	100000565	100000006	siRNA-IMPa4-10 PSPC1-A488 IMPa4-A546 DAPI 8C1-siRNA-IMP-a2-a4 V2.00	0	25. siRNA-IMPa4-10 PSPC1-A488 DAPI IMPa4-A546_v_TileScan_001 (Stage 22 of 49)	00-KkhCDsVwLWzbpu2CbS7DaW
255		Nucleus	1	0.000	1.000	698	100000566	100000007	siRNA-IMPa4-10 PSPC1-A488 IMPa4-A546 DAPI 8C1-siRNA-IMP-a2-a4 V2.00	0	25. siRNA-IMPa4-10 PSPC1-A488 DAPI IMPa4-A546_v_TileScan_001 (Stage 22 of 49)	00-KkhCDsVwLWzbpu2CbS7DaW
254		Nucleus	1	0.000	1.000	700	100000567	100000008	siRNA-IMPa4-10 PSPC1-A488 IMPa4-A546 DAPI 8C1-siRNA-IMP-a2-a4 V2.00	0	25. siRNA-IMPa4-10 PSPC1-A488 DAPI IMPa4-A546_v_TileScan_001 (Stage 22 of 49)	00-KkhCDsVwLWzbpu2CbS7DaW
206		Nucleus	1	0.000	1.000	701	100000568	100000009	siRNA-IMPa4-10 PSPC1-A488 IMPa4-A546 DAPI 8C1-siRNA-IMP-a2-a4 V2.00	0	25. siRNA-IMPa4-10 PSPC1-A488 DAPI IMPa4-A546_v_TileScan_001 (Stage 22 of 49)	00-KkhCDsVwLWzbpu2CbS7DaW
248		Nucleus	1	0.000	1.000	702	100000569	100000010	siRNA-IMPa4-10 PSPC1-A488 IMPa4-A546 DAPI 8C1-siRNA-IMP-a2-a4 V2.00	0	25. siRNA-IMPa4-10 PSPC1-A488 DAPI IMPa4-A546_v_TileScan_001 (Stage 22 of 49)	00-KkhCDsVwLWzbpu2CbS7DaW
253		Nucleus	1	0.000	1.000	703	100000570	100000011	siRNA-IMPa4-10 PSPC1-A488 IMPa4-A546 DAPI 8C1-siRNA-IMP-a2-a4 V2.00	0	25. siRNA-IMPa4-10 PSPC1-A488 DAPI IMPa4-A546_v_TileScan_001 (Stage 22 of 49)	00-KkhCDsVwLWzbpu2CbS7DaW
254		Nucleus	1	0.000	1.000	704	100000571	100000012	siRNA-IMPa4-10 PSPC1-A488 IMPa4-A546 DAPI 8C1-siRNA-IMP-a2-a4 V2.00	0	25. siRNA-IMPa4-10 PSPC1-A488 DAPI IMPa4-A546_v_TileScan_001 (Stage 22 of 49)	00-KkhCDsVwLWzbpu2CbS7DaW
254		Nucleus	1	0.000	1.000	705	100000572	100000013	siRNA-IMPa4-10 PSPC1-A488 IMPa4-A546 DAPI 8C1-siRNA-IMP-a2-a4 V2.00	0	25. siRNA-IMPa4-10 PSPC1-A488 DAPI IMPa4-A546_v_TileScan_001 (Stage 22 of 49)	00-KkhCDsVwLWzbpu2CbS7DaW
255		Nucleus	1	0.000	1.000	706	100000573	100000000	siRNA-IMPa4-10 PSPC1-A488 IMPa4-A546 DAPI 8C1-siRNA-IMP-a2-a4 V2.00	0	25. siRNA-IMPa4-10 PSPC1-A488 DAPI IMPa4-A546_w_TileScan_001 (Stage 23 of 49)	00-4oUBm8upD6sUurTCSsbzf8
255		Nucleus	1	0.000	1.000	707	100000574	100000001	siRNA-IMPa4-10 PSPC1-A488 IMPa4-A546 DAPI 8C1-siRNA-IMP-a2-a4 V2.00	0	25. siRNA-IMPa4-10 PSPC1-A488 DAPI IMPa4-A546_w_TileScan_001 (Stage 23 of 49)	00-4oUBm8upD6sUurTCSsbzf8
255		Nucleus	1	0.000	1.000	708	100000575	100000002	siRNA-IMPa4-10 PSPC1-A488 IMPa4-A546 DAPI 8C1-siRNA-IMP-a2-a4 V2.00	0	25. siRNA-IMPa4-10 PSPC1-A488 DAPI IMPa4-A546_w_TileScan_001 (Stage 23 of 49)	00-4oUBm8upD6sUurTCSsbzf8
254		Nucleus	1	0.000	1.000	709	100000576	100000003	siRNA-IMPa4-10 PSPC1-A488 IMPa4-A546 DAPI 8C1-siRNA-IMP-a2-a4 V2.00	0	25. siRNA-IMPa4-10 PSPC1-A488 DAPI IMPa4-A546_w_TileScan_001 (Stage 23 of 49)	00-4oUBm8upD6sUurTCSsbzf8
255		Nucleus	1	0.000	1.000	712	100000577	100000004	siRNA-IMPa4-10 PSPC1-A488 IMPa4-A546 DAPI 8C1-siRNA-IMP-a2-a4 V2.00	0	25. siRNA-IMPa4-10 PSPC1-A488 DAPI IMPa4-A546_w_TileScan_001 (Stage 23 of 49)	00-4oUBm8upD6sUurTCSsbzf8
188		Nucleus	1	0.000	1.000	713	100000578	100000005	siRNA-IMPa4-10 PSPC1-A488 IMPa4-A546 DAPI 8C1-siRNA-IMP-a2-a4 V2.00	0	25. siRNA-IMPa4-10 PSPC1-A488 DAPI IMPa4-A546_w_TileScan_001 (Stage 23 of 49)	00-4oUBm8upD6sUurTCSsbzf8
255		Nucleus	1	0.000	1.000	714	100000579	100000006	siRNA-IMPa4-10 PSPC1-A488 IMPa4-A546 DAPI 8C1-siRNA-IMP-a2-a4 V2.00	0	25. siRNA-IMPa4-10 PSPC1-A488 DAPI IMPa4-A546_w_TileScan_001 (Stage 23 of 49)	00-4oUBm8upD6sUurTCSsbzf8
255		Nucleus	1	0.000	1.000	715	100000580	100000000	siRNA-IMPa4-10 PSPC1-A488 IMPa4-A546 DAPI 8C1-siRNA-IMP-a2-a4 V2.00	0	25. siRNA-IMPa4-10 PSPC1-A488 DAPI IMPa4-A546_x_TileScan_001 (Stage 24 of 49)	00-iFXhzLzntbWra9k7VnLfKR
255		Nucleus	1	0.000	1.000	716	100000581	100000001	siRNA-IMPa4-10 PSPC1-A488 IMPa4-A546 DAPI 8C1-siRNA-IMP-a2-a4 V2.00	0	25. siRNA-IMPa4-10 PSPC1-A488 DAPI IMPa4-A546_x_TileScan_001 (Stage 24 of 49)	00-iFXhzLzntbWra9k7VnLfKR
255		Nucleus	1	0.000	1.000	717	100000582	100000002	siRNA-IMPa4-10 PSPC1-A488 IMPa4-A546 DAPI 8C1-siRNA-IMP-a2-a4 V2.00	0	25. siRNA-IMPa4-10 PSPC1-A488 DAPI IMPa4-A546_x_TileScan_001 (Stage 24 of 49)	00-iFXhzLzntbWra9k7VnLfKR
247		Nucleus	1	0.000	1.000	718	100000583	100000003	siRNA-IMPa4-10 PSPC1-A488 IMPa4-A546 DAPI 8C1-siRNA-IMP-a2-a4 V2.00	0	25. siRNA-IMPa4-10 PSPC1-A488 DAPI IMPa4-A546_x_TileScan_001 (Stage 24 of 49)	00-iFXhzLzntbWra9k7VnLfKR
255		Nucleus	1	0.000	1.000	719	100000584	100000004	siRNA-IMPa4-10 PSPC1-A488 IMPa4-A546 DAPI 8C1-siRNA-IMP-a2-a4 V2.00	0	25. siRNA-IMPa4-10 PSPC1-A488 DAPI IMPa4-A546_x_TileScan_001 (Stage 24 of 49)	00-iFXhzLzntbWra9k7VnLfKR
248		Nucleus	1	0.000	1.000	719	100000585	100000005	siRNA-IMPa4-10 PSPC1-A488 IMPa4-A546 DAPI 8C1-siRNA-IMP-a2-a4 V2.00	0	25. siRNA-IMPa4-10 PSPC1-A488 DAPI IMPa4-A546_x_TileScan_001 (Stage 24 of 49)	00-iFXhzLzntbWra9k7VnLfKR
254		Nucleus	1	0.000	1.000	720	100000586	100000006	siRNA-IMPa4-10 PSPC1-A488 IMPa4-A546 DAPI 8C1-siRNA-IMP-a2-a4 V2.00	0	25. siRNA-IMPa4-10 PSPC1-A488 DAPI IMPa4-A546_x_TileScan_001 (Stage 24 of 49)	00-iFXhzLzntbWra9k7VnLfKR
254		Nucleus	1	0.000	1.000	720	100000587	100000007	siRNA-IMPa4-10 PSPC1-A488 IMPa4-A546 DAPI 8C1-siRNA-IMP-a2-a4 V2.00	0	25. siRNA-IMPa4-10 PSPC1-A488 DAPI IMPa4-A546_x_TileScan_001 (Stage 24 of 49)	00-iFXhzLzntbWra9k7VnLfKR
254		Nucleus	1	0.000	1.000	721	100000588	100000008	siRNA-IMPa4-10 PSPC1-A488 IMPa4-A546 DAPI 8C1-siRNA-IMP-a2-a4 V2.00	0	25. siRNA-IMPa4-10 PSPC1-A488 DAPI IMPa4-A546_x_TileScan_001 (Stage 24 of 49)	00-iFXhzLzntbWra9k7VnLfKR
254		Nucleus	1	0.000	1.000	722	100000589	100000009	siRNA-IMPa4-10 PSPC1-A488 IMPa4-A546 DAPI 8C1-siRNA-IMP-a2-a4 V2.00	0	25. siRNA-IMPa4-10 PSPC1-A488 DAPI IMPa4-A546_x_TileScan_001 (Stage 24 of 49)	00-iFXhzLzntbWra9k7VnLfKR
240		Nucleus	1	0.000	1.000	723	100000590	100000010	siRNA-IMPa4-10 PSPC1-A488 IMPa4-A546 DAPI 8C1-siRNA-IMP-a2-a4 V2.00	0	25. siRNA-IMPa4-10 PSPC1-A488 DAPI IMPa4-A546_x_TileScan_001 (Stage 24 of 49)	00-iFXhzLzntbWra9k7VnLfKR
255		Nucleus	1	0.000	1.000	724	100000591	100000011	siRNA-IMPa4-10 PSPC1-A488 IMPa4-A546 DAPI 8C1-siRNA-IMP-a2-a4 V2.00	0	25. siRNA-IMPa4-10 PSPC1-A488 DAPI IMPa4-A546_x_TileScan_001 (Stage 24 of 49)	00-iFXhzLzntbWra9k7VnLfKR
255		Nucleus	1	0.000	1.000	724	100000592	100000012	siRNA-IMPa4-10 PSPC1-A488 IMPa4-A546 DAPI 8C1-siRNA-IMP-a2-a4 V2.00	0	25. siRNA-IMPa4-10 PSPC1-A488 DAPI IMPa4-A546_x_TileScan_001 (Stage 24 of 49)	00-iFXhzLzntbWra9k7VnLfKR
255		Nucleus	1	0.000	1.000	724	100000593	100000013	siRNA-IMPa4-10 PSPC1-A488 IMPa4-A546 DAPI 8C1-siRNA-IMP-a2-a4 V2.00	0	25. siRNA-IMPa4-10 PSPC1-A488 DAPI IMPa4-A546_x_TileScan_001 (Stage 24 of 49)	00-iFXhzLzntbWra9k7VnLfKR
254		Nucleus	1	0.000	1.000	724	100000594	100000014	siRNA-IMPa4-10 PSPC1-A488 IMPa4-A546 DAPI 8C1-siRNA-IMP-a2-a4 V2.00	0	25. siRNA-IMPa4-10 PSPC1-A488 DAPI IMPa4-A546_x_TileScan_001 (Stage 24 of 49)	00-iFXhzLzntbWra9k7VnLfKR
247		Nucleus	1	0.000	1.000	725	100000595	100000015	siRNA-IMPa4-10 PSPC1-A488 IMPa4-A546 DAPI 8C1-siRNA-IMP-a2-a4 V2.00	0	25. siRNA-IMPa4-10 PSPC1-A488 DAPI IMPa4-A546_x_TileScan_001 (Stage 24 of 49)	00-iFXhzLzntbWra9k7VnLfKR
254		Nucleus	1	0.000	1.000	725	100000596	100000016	siRNA-IMPa4-10 PSPC1-A488 IMPa4-A546 DAPI 8C1-siRNA-IMP-a2-a4 V2.00	0	25. siRNA-IMPa4-10 PSPC1-A488 DAPI IMPa4-A546_x_TileScan_001 (Stage 24 of 49)	00-iFXhzLzntbWra9k7VnLfKR
254		Nucleus	1	0.000	1.000	726	100000597	100000017	siRNA-IMPa4-10 PSPC1-A488 IMPa4-A546 DAPI 8C1-siRNA-IMP-a2-a4 V2.00	0	25. siRNA-IMPa4-10 PSPC1-A488 DAPI IMPa4-A546_x_TileScan_001 (Stage 24 of 49)	00-iFXhzLzntbWra9k7VnLfKR
255		Nucleus	1	0.000	1.000	728	100000598	100000000	siRNA-IMPa4-10 PSPC1-A488 IMPa4-A546 DAPI 8C1-siRNA-IMP-a2-a4 V2.00	0	25. siRNA-IMPa4-10 PSPC1-A488 DAPI IMPa4-A546_y_TileScan_001 (Stage 25 of 49)	00-2cYLWtDSx5WnNEAFj9cNri
255		Nucleus	1	0.000	1.000	731	100000599	100000001	siRNA-IMPa4-10 PSPC1-A488 IMPa4-A546 DAPI 8C1-siRNA-IMP-a2-a4 V2.00	0	25. siRNA-IMPa4-10 PSPC1-A488 DAPI IMPa4-A546_y_TileScan_001 (Stage 25 of 49)	00-2cYLWtDSx5WnNEAFj9cNri
255		Nucleus	1	0.000	1.000	732	100000600	100000002	siRNA-IMPa4-10 PSPC1-A488 IMPa4-A546 DAPI 8C1-siRNA-IMP-a2-a4 V2.00	0	25. siRNA-IMPa4-10 PSPC1-A488 DAPI IMPa4-A546_y_TileScan_001 (Stage 25 of 49)	00-2cYLWtDSx5WnNEAFj9cNri
254		Nucleus	1	0.000	1.000	733	100000601	100000003	siRNA-IMPa4-10 PSPC1-A488 IMPa4-A546 DAPI 8C1-siRNA-IMP-a2-a4 V2.00	0	25. siRNA-IMPa4-10 PSPC1-A488 DAPI IMPa4-A546_y_TileScan_001 (Stage 25 of 49)	00-2cYLWtDSx5WnNEAFj9cNri
255		Nucleus	1	0.000	1.000	734	100000602	100000004	siRNA-IMPa4-10 PSPC1-A488 IMPa4-A546 DAPI 8C1-siRNA-IMP-a2-a4 V2.00	0	25. siRNA-IMPa4-10 PSPC1-A488 DAPI IMPa4-A546_y_TileScan_001 (Stage 25 of 49)	00-2cYLWtDSx5WnNEAFj9cNri
255		Nucleus	1	0.000	1.000	735	100000603	100000005	siRNA-IMPa4-10 PSPC1-A488 IMPa4-A546 DAPI 8C1-siRNA-IMP-a2-a4 V2.00	0	25. siRNA-IMPa4-10 PSPC1-A488 DAPI IMPa4-A546_y_TileScan_001 (Stage 25 of 49)	00-2cYLWtDSx5WnNEAFj9cNri
254		Nucleus	1	0.000	1.000	736	100000604	100000006	siRNA-IMPa4-10 PSPC1-A488 IMPa4-A546 DAPI 8C1-siRNA-IMP-a2-a4 V2.00	0	25. siRNA-IMPa4-10 PSPC1-A488 DAPI IMPa4-A546_y_TileScan_001 (Stage 25 of 49)	00-2cYLWtDSx5WnNEAFj9cNri
255		Nucleus	1	0.000	1.000	737	100000605	100000007	siRNA-IMPa4-10 PSPC1-A488 IMPa4-A546 DAPI 8C1-siRNA-IMP-a2-a4 V2.00	0	25. siRNA-IMPa4-10 PSPC1-A488 DAPI IMPa4-A546_y_TileScan_001 (Stage 25 of 49)	00-2cYLWtDSx5WnNEAFj9cNri
255		Nucleus	1	0.000	1.000	739	100000606	100000000	siRNA-IMPa4-10 PSPC1-A488 IMPa4-A546 DAPI 8C1-siRNA-IMP-a2-a4 V2.00	0	25. siRNA-IMPa4-10 PSPC1-A488 DAPI IMPa4-A546_z_TileScan_001 (Stage 26 of 49)	00-aZMZp2UVTQKjJDgfPgXTNi
255		Nucleus	1	0.000	1.000	741	100000607	100000001	siRNA-IMPa4-10 PSPC1-A488 IMPa4-A546 DAPI 8C1-siRNA-IMP-a2-a4 V2.00	0	25. siRNA-IMPa4-10 PSPC1-A488 DAPI IMPa4-A546_z_TileScan_001 (Stage 26 of 49)	00-aZMZp2UVTQKjJDgfPgXTNi
254		Nucleus	1	0.000	1.000	742	100000608	100000002	siRNA-IMPa4-10 PSPC1-A488 IMPa4-A546 DAPI 8C1-siRNA-IMP-a2-a4 V2.00	0	25. siRNA-IMPa4-10 PSPC1-A488 DAPI IMPa4-A546_z_TileScan_001 (Stage 26 of 49)	00-aZMZp2UVTQKjJDgfPgXTNi
235		Nucleus	1	0.000	1.000	744	100000609	100000003	siRNA-IMPa4-10 PSPC1-A488 IMPa4-A546 DAPI 8C1-siRNA-IMP-a2-a4 V2.00	0	25. siRNA-IMPa4-10 PSPC1-A488 DAPI IMPa4-A546_z_TileScan_001 (Stage 26 of 49)	00-aZMZp2UVTQKjJDgfPgXTNi
243		Nucleus	1	0.000	1.000	745	100000610	100000004	siRNA-IMPa4-10 PSPC1-A488 IMPa4-A546 DAPI 8C1-siRNA-IMP-a2-a4 V2.00	0	25. siRNA-IMPa4-10 PSPC1-A488 DAPI IMPa4-A546_z_TileScan_001 (Stage 26 of 49)	00-aZMZp2UVTQKjJDgfPgXTNi
255		Nucleus	1	0.000	1.000	746	100000611	100000005	siRNA-IMPa4-10 PSPC1-A488 IMPa4-A546 DAPI 8C1-siRNA-IMP-a2-a4 V2.00	0	25. siRNA-IMPa4-10 PSPC1-A488 DAPI IMPa4-A546_z_TileScan_001 (Stage 26 of 49)	00-aZMZp2UVTQKjJDgfPgXTNi
255		Nucleus	1	0.000	1.000	747	100000612	100000006	siRNA-IMPa4-10 PSPC1-A488 IMPa4-A546 DAPI 8C1-siRNA-IMP-a2-a4 V2.00	0	25. siRNA-IMPa4-10 PSPC1-A488 DAPI IMPa4-A546_z_TileScan_001 (Stage 26 of 49)	00-aZMZp2UVTQKjJDgfPgXTNi
255		Nucleus	1	0.000	1.000	748	100000613	100000007	siRNA-IMPa4-10 PSPC1-A488 IMPa4-A546 DAPI 8C1-siRNA-IMP-a2-a4 V2.00	0	25. siRNA-IMPa4-10 PSPC1-A488 DAPI IMPa4-A546_z_TileScan_001 (Stage 26 of 49)	00-aZMZp2UVTQKjJDgfPgXTNi
255		Nucleus	1	0.000	1.000	749	100000614	100000008	siRNA-IMPa4-10 PSPC1-A488 IMPa4-A546 DAPI 8C1-siRNA-IMP-a2-a4 V2.00	0	25. siRNA-IMPa4-10 PSPC1-A488 DAPI IMPa4-A546_z_TileScan_001 (Stage 26 of 49)	00-aZMZp2UVTQKjJDgfPgXTNi
254		Nucleus	1	0.000	1.000	750	100000615	100000009	siRNA-IMPa4-10 PSPC1-A488 IMPa4-A546 DAPI 8C1-siRNA-IMP-a2-a4 V2.00	0	25. siRNA-IMPa4-10 PSPC1-A488 DAPI IMPa4-A546_z_TileScan_001 (Stage 26 of 49)	00-aZMZp2UVTQKjJDgfPgXTNi
