# Supplementary material for: Development of a pipeline for automated, high-throughput analysis of paraspeckle proteins reveals specific roles for importin α proteins
Source: Sci Rep. 2017 Feb 27;7:43323. doi: 10.1038/srep43323 (PMC5379994; doi:10.1038/srep43323)
Supplement: Supplementary Dataset SD1-H [file srep43323-s10.zip › I8P/8C1-siRNA-IMPa4-PSPC1/_/siRNA-IMPa4-10 PSPC1-A488 IMPa4-A546 DAPI 8C1-siRNA-IMP-a2-a4 V2.00_Statistics/siRNA-IMPa4-10 PSPC1-A488 IMPa4-A546 DAPI 8C1-siRNA-IMP-a2-a4 V2.00_Overall.csv]

Overall
====================
Variable	Value	Unit	Birth [s]	Death [s]	ID
Number of Cells per Time Point	8		0.000	1.000
Number of Cells per Time Point	17		0.000	1.000
Number of Cells per Time Point	19		0.000	1.000
Number of Cells per Time Point	16		0.000	1.000
Number of Cells per Time Point	18		0.000	1.000
Number of Cells per Time Point	15		0.000	1.000
Number of Cells per Time Point	16		0.000	1.000
Number of Cells per Time Point	22		0.000	1.000
Number of Cells per Time Point	21		0.000	1.000
Number of Cells per Time Point	12		0.000	1.000
Number of Cells per Time Point	14		0.000	1.000
Number of Cells per Time Point	33		0.000	1.000
Number of Cells per Time Point	23		0.000	1.000
Number of Cells per Time Point	22		0.000	1.000
Number of Cells per Time Point	16		0.000	1.000
Number of Cells per Time Point	7		0.000	1.000
Number of Cells per Time Point	3		0.000	1.000
Number of Cells per Time Point	18		0.000	1.000
Number of Cells per Time Point	22		0.000	1.000
Number of Cells per Time Point	25		0.000	1.000
Number of Cells per Time Point	23		0.000	1.000
Number of Cells per Time Point	16		0.000	1.000
Number of Cells per Time Point	6		0.000	1.000
Number of Cells per Time Point	9		0.000	1.000
Number of Cells per Time Point	12		0.000	1.000
Number of Cells per Time Point	16		0.000	1.000
Number of Cells per Time Point	23		0.000	1.000
Number of Cells per Time Point	17		0.000	1.000
Number of Cells per Time Point	17		0.000	1.000
Number of Cells per Time Point	19		0.000	1.000
Number of Cells per Time Point	10		0.000	1.000
Number of Cells per Time Point	6		0.000	1.000
Number of Cells per Time Point	13		0.000	1.000
Number of Cells per Time Point	21		0.000	1.000
Number of Cells per Time Point	22		0.000	1.000
Number of Cells per Time Point	17		0.000	1.000
Number of Cells per Time Point	15		0.000	1.000
Number of Cells per Time Point	10		0.000	1.000
Number of Cells per Time Point	8		0.000	1.000
Number of Cells per Time Point	15		0.000	1.000
Number of Cells per Time Point	9		0.000	1.000
Number of Cells per Time Point	13		0.000	1.000
Number of Cells per Time Point	11		0.000	1.000
Number of Cells per Time Point	12		0.000	1.000
Number of Cells per Time Point	19		0.000	1.000
Number of Cells per Time Point	9		0.000	1.000
Number of Cells per Time Point	12		0.000	1.000
Number of Cells per Time Point	11		0.000	1.000
Number of Cells per Time Point	13		0.000	1.000
Number of Nuclei per Time Point	8		0.000	1.000
Number of Nuclei per Time Point	13		0.000	1.000
Number of Nuclei per Time Point	18		0.000	1.000
Number of Nuclei per Time Point	12		0.000	1.000
Number of Nuclei per Time Point	13		0.000	1.000
Number of Nuclei per Time Point	15		0.000	1.000
Number of Nuclei per Time Point	17		0.000	1.000
Number of Nuclei per Time Point	21		0.000	1.000
Number of Nuclei per Time Point	22		0.000	1.000
Number of Nuclei per Time Point	13		0.000	1.000
Number of Nuclei per Time Point	9		0.000	1.000
Number of Nuclei per Time Point	27		0.000	1.000
Number of Nuclei per Time Point	16		0.000	1.000
Number of Nuclei per Time Point	18		0.000	1.000
Number of Nuclei per Time Point	12		0.000	1.000
Number of Nuclei per Time Point	7		0.000	1.000
Number of Nuclei per Time Point	1		0.000	1.000
Number of Nuclei per Time Point	17		0.000	1.000
Number of Nuclei per Time Point	16		0.000	1.000
Number of Nuclei per Time Point	21		0.000	1.000
Number of Nuclei per Time Point	22		0.000	1.000
Number of Nuclei per Time Point	11		0.000	1.000
Number of Nuclei per Time Point	3		0.000	1.000
Number of Nuclei per Time Point	7		0.000	1.000
Number of Nuclei per Time Point	10		0.000	1.000
Number of Nuclei per Time Point	8		0.000	1.000
Number of Nuclei per Time Point	21		0.000	1.000
Number of Nuclei per Time Point	10		0.000	1.000
Number of Nuclei per Time Point	12		0.000	1.000
Number of Nuclei per Time Point	17		0.000	1.000
Number of Nuclei per Time Point	8		0.000	1.000
Number of Nuclei per Time Point	4		0.000	1.000
Number of Nuclei per Time Point	10		0.000	1.000
Number of Nuclei per Time Point	18		0.000	1.000
Number of Nuclei per Time Point	17		0.000	1.000
Number of Nuclei per Time Point	13		0.000	1.000
Number of Nuclei per Time Point	10		0.000	1.000
Number of Nuclei per Time Point	10		0.000	1.000
Number of Nuclei per Time Point	6		0.000	1.000
Number of Nuclei per Time Point	9		0.000	1.000
Number of Nuclei per Time Point	9		0.000	1.000
Number of Nuclei per Time Point	12		0.000	1.000
Number of Nuclei per Time Point	10		0.000	1.000
Number of Nuclei per Time Point	6		0.000	1.000
Number of Nuclei per Time Point	14		0.000	1.000
Number of Nuclei per Time Point	7		0.000	1.000
Number of Nuclei per Time Point	18		0.000	1.000
Number of Nuclei per Time Point	8		0.000	1.000
Number of Nuclei per Time Point	10		0.000	1.000
Number of Vesicles Paraspeckles per Time Point	86		0.000	1.000
Number of Vesicles Paraspeckles per Time Point	137		0.000	1.000
Number of Vesicles Paraspeckles per Time Point	177		0.000	1.000
Number of Vesicles Paraspeckles per Time Point	137		0.000	1.000
Number of Vesicles Paraspeckles per Time Point	171		0.000	1.000
Number of Vesicles Paraspeckles per Time Point	150		0.000	1.000
Number of Vesicles Paraspeckles per Time Point	136		0.000	1.000
Number of Vesicles Paraspeckles per Time Point	181		0.000	1.000
Number of Vesicles Paraspeckles per Time Point	248		0.000	1.000
Number of Vesicles Paraspeckles per Time Point	111		0.000	1.000
Number of Vesicles Paraspeckles per Time Point	93		0.000	1.000
Number of Vesicles Paraspeckles per Time Point	267		0.000	1.000
Number of Vesicles Paraspeckles per Time Point	160		0.000	1.000
Number of Vesicles Paraspeckles per Time Point	79		0.000	1.000
Number of Vesicles Paraspeckles per Time Point	95		0.000	1.000
Number of Vesicles Paraspeckles per Time Point	74		0.000	1.000
Number of Vesicles Paraspeckles per Time Point	235		0.000	1.000
Number of Vesicles Paraspeckles per Time Point	208		0.000	1.000
Number of Vesicles Paraspeckles per Time Point	207		0.000	1.000
Number of Vesicles Paraspeckles per Time Point	234		0.000	1.000
Number of Vesicles Paraspeckles per Time Point	103		0.000	1.000
Number of Vesicles Paraspeckles per Time Point	24		0.000	1.000
Number of Vesicles Paraspeckles per Time Point	82		0.000	1.000
Number of Vesicles Paraspeckles per Time Point	113		0.000	1.000
Number of Vesicles Paraspeckles per Time Point	83		0.000	1.000
Number of Vesicles Paraspeckles per Time Point	223		0.000	1.000
Number of Vesicles Paraspeckles per Time Point	130		0.000	1.000
Number of Vesicles Paraspeckles per Time Point	108		0.000	1.000
Number of Vesicles Paraspeckles per Time Point	193		0.000	1.000
Number of Vesicles Paraspeckles per Time Point	86		0.000	1.000
Number of Vesicles Paraspeckles per Time Point	52		0.000	1.000
Number of Vesicles Paraspeckles per Time Point	145		0.000	1.000
Number of Vesicles Paraspeckles per Time Point	184		0.000	1.000
Number of Vesicles Paraspeckles per Time Point	125		0.000	1.000
Number of Vesicles Paraspeckles per Time Point	98		0.000	1.000
Number of Vesicles Paraspeckles per Time Point	138		0.000	1.000
Number of Vesicles Paraspeckles per Time Point	97		0.000	1.000
Number of Vesicles Paraspeckles per Time Point	84		0.000	1.000
Number of Vesicles Paraspeckles per Time Point	187		0.000	1.000
Number of Vesicles Paraspeckles per Time Point	75		0.000	1.000
Number of Vesicles Paraspeckles per Time Point	111		0.000	1.000
Number of Vesicles Paraspeckles per Time Point	121		0.000	1.000
Number of Vesicles Paraspeckles per Time Point	41		0.000	1.000
Number of Vesicles Paraspeckles per Time Point	148		0.000	1.000
Number of Vesicles Paraspeckles per Time Point	54		0.000	1.000
Number of Vesicles Paraspeckles per Time Point	114		0.000	1.000
Number of Vesicles Paraspeckles per Time Point	69		0.000	1.000
Number of Vesicles Paraspeckles per Time Point	121		0.000	1.000
Total Number of Cells	751
Total Number of Nuclei	616
Total Number of Vesicles Paraspeckles	6295
