# Supplementary material for: Development of a pipeline for automated, high-throughput analysis of paraspeckle proteins reveals specific roles for importin α proteins
Source: Sci Rep. 2017 Feb 27;7:43323. doi: 10.1038/srep43323 (PMC5379994; doi:10.1038/srep43323)
Supplement: Supplementary Dataset SD1-H [file srep43323-s10.zip › I8P/8C1-siRNA-IMPa4-PSPC1/_/siRNA-IMPa4-10 PSPC1-A488 IMPa4-A546 DAPI 8C1-siRNA-IMP-a2-a4 V2.00_Statistics/siRNA-IMPa4-10 PSPC1-A488 IMPa4-A546 DAPI 8C1-siRNA-IMP-a2-a4 V2.00_Vesicles_Paraspeckle_Distance_to_Closest_Nucleus.csv]

Vesicles Paraspeckle Distance to Closest Nucleus
====================
Value	Unit	Category	Birth [s]	Death [s]	CellID	ID	OriginalID	Original Component Name	Original Component ID	Original Image Name	Original Image ID
-1.53626	um	Vesicles Paraspeckle	0.000	1.000	0	200000000	200000000	siRNA-IMPa4-10 PSPC1-A488 IMPa4-A546 DAPI 8C1-siRNA-IMP-a2-a4 V2.00	0	25. siRNA-IMPa4-10 PSPC1-A488 DAPI IMPa4-A546_a_TileScan_001 (Stage 1 of 49)	00-bwMDDjRqNAaLaunFWMdLAA
-0.377655	um	Vesicles Paraspeckle	0.000	1.000	0	200000001	200000001	siRNA-IMPa4-10 PSPC1-A488 IMPa4-A546 DAPI 8C1-siRNA-IMP-a2-a4 V2.00	0	25. siRNA-IMPa4-10 PSPC1-A488 DAPI IMPa4-A546_a_TileScan_001 (Stage 1 of 49)	00-bwMDDjRqNAaLaunFWMdLAA
-1.51062	um	Vesicles Paraspeckle	0.000	1.000	0	200000002	200000002	siRNA-IMPa4-10 PSPC1-A488 IMPa4-A546 DAPI 8C1-siRNA-IMP-a2-a4 V2.00	0	25. siRNA-IMPa4-10 PSPC1-A488 DAPI IMPa4-A546_a_TileScan_001 (Stage 1 of 49)	00-bwMDDjRqNAaLaunFWMdLAA
0.283006	um	Vesicles Paraspeckle	0.000	1.000	0	200000003	200000003	siRNA-IMPa4-10 PSPC1-A488 IMPa4-A546 DAPI 8C1-siRNA-IMP-a2-a4 V2.00	0	25. siRNA-IMPa4-10 PSPC1-A488 DAPI IMPa4-A546_a_TileScan_001 (Stage 1 of 49)	00-bwMDDjRqNAaLaunFWMdLAA
-0.806589	um	Vesicles Paraspeckle	0.000	1.000	0	200000004	200000004	siRNA-IMPa4-10 PSPC1-A488 IMPa4-A546 DAPI 8C1-siRNA-IMP-a2-a4 V2.00	0	25. siRNA-IMPa4-10 PSPC1-A488 DAPI IMPa4-A546_a_TileScan_001 (Stage 1 of 49)	00-bwMDDjRqNAaLaunFWMdLAA
-0.755311	um	Vesicles Paraspeckle	0.000	1.000	0	200000005	200000005	siRNA-IMPa4-10 PSPC1-A488 IMPa4-A546 DAPI 8C1-siRNA-IMP-a2-a4 V2.00	0	25. siRNA-IMPa4-10 PSPC1-A488 DAPI IMPa4-A546_a_TileScan_001 (Stage 1 of 49)	00-bwMDDjRqNAaLaunFWMdLAA
-0.403295	um	Vesicles Paraspeckle	0.000	1.000	0	200000006	200000006	siRNA-IMPa4-10 PSPC1-A488 IMPa4-A546 DAPI 8C1-siRNA-IMP-a2-a4 V2.00	0	25. siRNA-IMPa4-10 PSPC1-A488 DAPI IMPa4-A546_a_TileScan_001 (Stage 1 of 49)	00-bwMDDjRqNAaLaunFWMdLAA
-0.377655	um	Vesicles Paraspeckle	0.000	1.000	1	200000007	200000007	siRNA-IMPa4-10 PSPC1-A488 IMPa4-A546 DAPI 8C1-siRNA-IMP-a2-a4 V2.00	0	25. siRNA-IMPa4-10 PSPC1-A488 DAPI IMPa4-A546_a_TileScan_001 (Stage 1 of 49)	00-bwMDDjRqNAaLaunFWMdLAA
0.830709	um	Vesicles Paraspeckle	0.000	1.000	1	200000008	200000008	siRNA-IMPa4-10 PSPC1-A488 IMPa4-A546 DAPI 8C1-siRNA-IMP-a2-a4 V2.00	0	25. siRNA-IMPa4-10 PSPC1-A488 DAPI IMPa4-A546_a_TileScan_001 (Stage 1 of 49)	00-bwMDDjRqNAaLaunFWMdLAA
0.283057	um	Vesicles Paraspeckle	0.000	1.000	1	200000009	200000009	siRNA-IMPa4-10 PSPC1-A488 IMPa4-A546 DAPI 8C1-siRNA-IMP-a2-a4 V2.00	0	25. siRNA-IMPa4-10 PSPC1-A488 DAPI IMPa4-A546_a_TileScan_001 (Stage 1 of 49)	00-bwMDDjRqNAaLaunFWMdLAA
-0.377655	um	Vesicles Paraspeckle	0.000	1.000	1	200000010	200000010	siRNA-IMPa4-10 PSPC1-A488 IMPa4-A546 DAPI 8C1-siRNA-IMP-a2-a4 V2.00	0	25. siRNA-IMPa4-10 PSPC1-A488 DAPI IMPa4-A546_a_TileScan_001 (Stage 1 of 49)	00-bwMDDjRqNAaLaunFWMdLAA
0.403304	um	Vesicles Paraspeckle	0.000	1.000	1	200000011	200000011	siRNA-IMPa4-10 PSPC1-A488 IMPa4-A546 DAPI 8C1-siRNA-IMP-a2-a4 V2.00	0	25. siRNA-IMPa4-10 PSPC1-A488 DAPI IMPa4-A546_a_TileScan_001 (Stage 1 of 49)	00-bwMDDjRqNAaLaunFWMdLAA
-0.200141	um	Vesicles Paraspeckle	0.000	1.000	1	200000012	200000012	siRNA-IMPa4-10 PSPC1-A488 IMPa4-A546 DAPI 8C1-siRNA-IMP-a2-a4 V2.00	0	25. siRNA-IMPa4-10 PSPC1-A488 DAPI IMPa4-A546_a_TileScan_001 (Stage 1 of 49)	00-bwMDDjRqNAaLaunFWMdLAA
0.755311	um	Vesicles Paraspeckle	0.000	1.000	1	200000013	200000013	siRNA-IMPa4-10 PSPC1-A488 IMPa4-A546 DAPI 8C1-siRNA-IMP-a2-a4 V2.00	0	25. siRNA-IMPa4-10 PSPC1-A488 DAPI IMPa4-A546_a_TileScan_001 (Stage 1 of 49)	00-bwMDDjRqNAaLaunFWMdLAA
-0.805048	um	Vesicles Paraspeckle	0.000	1.000	2	200000014	200000014	siRNA-IMPa4-10 PSPC1-A488 IMPa4-A546 DAPI 8C1-siRNA-IMP-a2-a4 V2.00	0	25. siRNA-IMPa4-10 PSPC1-A488 DAPI IMPa4-A546_a_TileScan_001 (Stage 1 of 49)	00-bwMDDjRqNAaLaunFWMdLAA
-0.755311	um	Vesicles Paraspeckle	0.000	1.000	2	200000015	200000015	siRNA-IMPa4-10 PSPC1-A488 IMPa4-A546 DAPI 8C1-siRNA-IMP-a2-a4 V2.00	0	25. siRNA-IMPa4-10 PSPC1-A488 DAPI IMPa4-A546_a_TileScan_001 (Stage 1 of 49)	00-bwMDDjRqNAaLaunFWMdLAA
-1.13297	um	Vesicles Paraspeckle	0.000	1.000	2	200000016	200000016	siRNA-IMPa4-10 PSPC1-A488 IMPa4-A546 DAPI 8C1-siRNA-IMP-a2-a4 V2.00	0	25. siRNA-IMPa4-10 PSPC1-A488 DAPI IMPa4-A546_a_TileScan_001 (Stage 1 of 49)	00-bwMDDjRqNAaLaunFWMdLAA
-0.627496	um	Vesicles Paraspeckle	0.000	1.000	2	200000017	200000017	siRNA-IMPa4-10 PSPC1-A488 IMPa4-A546 DAPI 8C1-siRNA-IMP-a2-a4 V2.00	0	25. siRNA-IMPa4-10 PSPC1-A488 DAPI IMPa4-A546_a_TileScan_001 (Stage 1 of 49)	00-bwMDDjRqNAaLaunFWMdLAA
0.141484	um	Vesicles Paraspeckle	0.000	1.000	2	200000018	200000018	siRNA-IMPa4-10 PSPC1-A488 IMPa4-A546 DAPI 8C1-siRNA-IMP-a2-a4 V2.00	0	25. siRNA-IMPa4-10 PSPC1-A488 DAPI IMPa4-A546_a_TileScan_001 (Stage 1 of 49)	00-bwMDDjRqNAaLaunFWMdLAA
-1.39956	um	Vesicles Paraspeckle	0.000	1.000	2	200000019	200000019	siRNA-IMPa4-10 PSPC1-A488 IMPa4-A546 DAPI 8C1-siRNA-IMP-a2-a4 V2.00	0	25. siRNA-IMPa4-10 PSPC1-A488 DAPI IMPa4-A546_a_TileScan_001 (Stage 1 of 49)	00-bwMDDjRqNAaLaunFWMdLAA
0.282967	um	Vesicles Paraspeckle	0.000	1.000	2	200000020	200000020	siRNA-IMPa4-10 PSPC1-A488 IMPa4-A546 DAPI 8C1-siRNA-IMP-a2-a4 V2.00	0	25. siRNA-IMPa4-10 PSPC1-A488 DAPI IMPa4-A546_a_TileScan_001 (Stage 1 of 49)	00-bwMDDjRqNAaLaunFWMdLAA
-0.377655	um	Vesicles Paraspeckle	0.000	1.000	2	200000021	200000021	siRNA-IMPa4-10 PSPC1-A488 IMPa4-A546 DAPI 8C1-siRNA-IMP-a2-a4 V2.00	0	25. siRNA-IMPa4-10 PSPC1-A488 DAPI IMPa4-A546_a_TileScan_001 (Stage 1 of 49)	00-bwMDDjRqNAaLaunFWMdLAA
-0.341586	um	Vesicles Paraspeckle	0.000	1.000	2	200000022	200000022	siRNA-IMPa4-10 PSPC1-A488 IMPa4-A546 DAPI 8C1-siRNA-IMP-a2-a4 V2.00	0	25. siRNA-IMPa4-10 PSPC1-A488 DAPI IMPa4-A546_a_TileScan_001 (Stage 1 of 49)	00-bwMDDjRqNAaLaunFWMdLAA
0.377655	um	Vesicles Paraspeckle	0.000	1.000	2	200000023	200000023	siRNA-IMPa4-10 PSPC1-A488 IMPa4-A546 DAPI 8C1-siRNA-IMP-a2-a4 V2.00	0	25. siRNA-IMPa4-10 PSPC1-A488 DAPI IMPa4-A546_a_TileScan_001 (Stage 1 of 49)	00-bwMDDjRqNAaLaunFWMdLAA
-0.377655	um	Vesicles Paraspeckle	0.000	1.000	2	200000024	200000024	siRNA-IMPa4-10 PSPC1-A488 IMPa4-A546 DAPI 8C1-siRNA-IMP-a2-a4 V2.00	0	25. siRNA-IMPa4-10 PSPC1-A488 DAPI IMPa4-A546_a_TileScan_001 (Stage 1 of 49)	00-bwMDDjRqNAaLaunFWMdLAA
-0.755311	um	Vesicles Paraspeckle	0.000	1.000	2	200000025	200000025	siRNA-IMPa4-10 PSPC1-A488 IMPa4-A546 DAPI 8C1-siRNA-IMP-a2-a4 V2.00	0	25. siRNA-IMPa4-10 PSPC1-A488 DAPI IMPa4-A546_a_TileScan_001 (Stage 1 of 49)	00-bwMDDjRqNAaLaunFWMdLAA
0.282967	um	Vesicles Paraspeckle	0.000	1.000	2	200000026	200000026	siRNA-IMPa4-10 PSPC1-A488 IMPa4-A546 DAPI 8C1-siRNA-IMP-a2-a4 V2.00	0	25. siRNA-IMPa4-10 PSPC1-A488 DAPI IMPa4-A546_a_TileScan_001 (Stage 1 of 49)	00-bwMDDjRqNAaLaunFWMdLAA
-0.141484	um	Vesicles Paraspeckle	0.000	1.000	2	200000027	200000027	siRNA-IMPa4-10 PSPC1-A488 IMPa4-A546 DAPI 8C1-siRNA-IMP-a2-a4 V2.00	0	25. siRNA-IMPa4-10 PSPC1-A488 DAPI IMPa4-A546_a_TileScan_001 (Stage 1 of 49)	00-bwMDDjRqNAaLaunFWMdLAA
5.07106	um	Vesicles Paraspeckle	0.000	1.000	2	200000028	200000028	siRNA-IMPa4-10 PSPC1-A488 IMPa4-A546 DAPI 8C1-siRNA-IMP-a2-a4 V2.00	0	25. siRNA-IMPa4-10 PSPC1-A488 DAPI IMPa4-A546_a_TileScan_001 (Stage 1 of 49)	00-bwMDDjRqNAaLaunFWMdLAA
0.710402	um	Vesicles Paraspeckle	0.000	1.000	2	200000029	200000029	siRNA-IMPa4-10 PSPC1-A488 IMPa4-A546 DAPI 8C1-siRNA-IMP-a2-a4 V2.00	0	25. siRNA-IMPa4-10 PSPC1-A488 DAPI IMPa4-A546_a_TileScan_001 (Stage 1 of 49)	00-bwMDDjRqNAaLaunFWMdLAA
0.780943	um	Vesicles Paraspeckle	0.000	1.000	2	200000030	200000030	siRNA-IMPa4-10 PSPC1-A488 IMPa4-A546 DAPI 8C1-siRNA-IMP-a2-a4 V2.00	0	25. siRNA-IMPa4-10 PSPC1-A488 DAPI IMPa4-A546_a_TileScan_001 (Stage 1 of 49)	00-bwMDDjRqNAaLaunFWMdLAA
1.23244	um	Vesicles Paraspeckle	0.000	1.000	2	200000031	200000031	siRNA-IMPa4-10 PSPC1-A488 IMPa4-A546 DAPI 8C1-siRNA-IMP-a2-a4 V2.00	0	25. siRNA-IMPa4-10 PSPC1-A488 DAPI IMPa4-A546_a_TileScan_001 (Stage 1 of 49)	00-bwMDDjRqNAaLaunFWMdLAA
0.377655	um	Vesicles Paraspeckle	0.000	1.000	2	200000032	200000032	siRNA-IMPa4-10 PSPC1-A488 IMPa4-A546 DAPI 8C1-siRNA-IMP-a2-a4 V2.00	0	25. siRNA-IMPa4-10 PSPC1-A488 DAPI IMPa4-A546_a_TileScan_001 (Stage 1 of 49)	00-bwMDDjRqNAaLaunFWMdLAA
0.377655	um	Vesicles Paraspeckle	0.000	1.000	2	200000033	200000033	siRNA-IMPa4-10 PSPC1-A488 IMPa4-A546 DAPI 8C1-siRNA-IMP-a2-a4 V2.00	0	25. siRNA-IMPa4-10 PSPC1-A488 DAPI IMPa4-A546_a_TileScan_001 (Stage 1 of 49)	00-bwMDDjRqNAaLaunFWMdLAA
-0.377655	um	Vesicles Paraspeckle	0.000	1.000	2	200000034	200000034	siRNA-IMPa4-10 PSPC1-A488 IMPa4-A546 DAPI 8C1-siRNA-IMP-a2-a4 V2.00	0	25. siRNA-IMPa4-10 PSPC1-A488 DAPI IMPa4-A546_a_TileScan_001 (Stage 1 of 49)	00-bwMDDjRqNAaLaunFWMdLAA
0.686305	um	Vesicles Paraspeckle	0.000	1.000	2	200000035	200000035	siRNA-IMPa4-10 PSPC1-A488 IMPa4-A546 DAPI 8C1-siRNA-IMP-a2-a4 V2.00	0	25. siRNA-IMPa4-10 PSPC1-A488 DAPI IMPa4-A546_a_TileScan_001 (Stage 1 of 49)	00-bwMDDjRqNAaLaunFWMdLAA
0.755311	um	Vesicles Paraspeckle	0.000	1.000	2	200000036	200000036	siRNA-IMPa4-10 PSPC1-A488 IMPa4-A546 DAPI 8C1-siRNA-IMP-a2-a4 V2.00	0	25. siRNA-IMPa4-10 PSPC1-A488 DAPI IMPa4-A546_a_TileScan_001 (Stage 1 of 49)	00-bwMDDjRqNAaLaunFWMdLAA
0.755311	um	Vesicles Paraspeckle	0.000	1.000	2	200000037	200000037	siRNA-IMPa4-10 PSPC1-A488 IMPa4-A546 DAPI 8C1-siRNA-IMP-a2-a4 V2.00	0	25. siRNA-IMPa4-10 PSPC1-A488 DAPI IMPa4-A546_a_TileScan_001 (Stage 1 of 49)	00-bwMDDjRqNAaLaunFWMdLAA
-0.849201	um	Vesicles Paraspeckle	0.000	1.000	3	200000038	200000038	siRNA-IMPa4-10 PSPC1-A488 IMPa4-A546 DAPI 8C1-siRNA-IMP-a2-a4 V2.00	0	25. siRNA-IMPa4-10 PSPC1-A488 DAPI IMPa4-A546_a_TileScan_001 (Stage 1 of 49)	00-bwMDDjRqNAaLaunFWMdLAA
-1.55687	um	Vesicles Paraspeckle	0.000	1.000	3	200000039	200000039	siRNA-IMPa4-10 PSPC1-A488 IMPa4-A546 DAPI 8C1-siRNA-IMP-a2-a4 V2.00	0	25. siRNA-IMPa4-10 PSPC1-A488 DAPI IMPa4-A546_a_TileScan_001 (Stage 1 of 49)	00-bwMDDjRqNAaLaunFWMdLAA
-1.42377	um	Vesicles Paraspeckle	0.000	1.000	3	200000040	200000040	siRNA-IMPa4-10 PSPC1-A488 IMPa4-A546 DAPI 8C1-siRNA-IMP-a2-a4 V2.00	0	25. siRNA-IMPa4-10 PSPC1-A488 DAPI IMPa4-A546_a_TileScan_001 (Stage 1 of 49)	00-bwMDDjRqNAaLaunFWMdLAA
-0.283021	um	Vesicles Paraspeckle	0.000	1.000	3	200000041	200000041	siRNA-IMPa4-10 PSPC1-A488 IMPa4-A546 DAPI 8C1-siRNA-IMP-a2-a4 V2.00	0	25. siRNA-IMPa4-10 PSPC1-A488 DAPI IMPa4-A546_a_TileScan_001 (Stage 1 of 49)	00-bwMDDjRqNAaLaunFWMdLAA
-1.58755	um	Vesicles Paraspeckle	0.000	1.000	3	200000042	200000042	siRNA-IMPa4-10 PSPC1-A488 IMPa4-A546 DAPI 8C1-siRNA-IMP-a2-a4 V2.00	0	25. siRNA-IMPa4-10 PSPC1-A488 DAPI IMPa4-A546_a_TileScan_001 (Stage 1 of 49)	00-bwMDDjRqNAaLaunFWMdLAA
-0.544839	um	Vesicles Paraspeckle	0.000	1.000	3	200000043	200000043	siRNA-IMPa4-10 PSPC1-A488 IMPa4-A546 DAPI 8C1-siRNA-IMP-a2-a4 V2.00	0	25. siRNA-IMPa4-10 PSPC1-A488 DAPI IMPa4-A546_a_TileScan_001 (Stage 1 of 49)	00-bwMDDjRqNAaLaunFWMdLAA
-1.13227	um	Vesicles Paraspeckle	0.000	1.000	3	200000044	200000044	siRNA-IMPa4-10 PSPC1-A488 IMPa4-A546 DAPI 8C1-siRNA-IMP-a2-a4 V2.00	0	25. siRNA-IMPa4-10 PSPC1-A488 DAPI IMPa4-A546_a_TileScan_001 (Stage 1 of 49)	00-bwMDDjRqNAaLaunFWMdLAA
-0.427411	um	Vesicles Paraspeckle	0.000	1.000	3	200000045	200000045	siRNA-IMPa4-10 PSPC1-A488 IMPa4-A546 DAPI 8C1-siRNA-IMP-a2-a4 V2.00	0	25. siRNA-IMPa4-10 PSPC1-A488 DAPI IMPa4-A546_a_TileScan_001 (Stage 1 of 49)	00-bwMDDjRqNAaLaunFWMdLAA
-0.780953	um	Vesicles Paraspeckle	0.000	1.000	3	200000046	200000046	siRNA-IMPa4-10 PSPC1-A488 IMPa4-A546 DAPI 8C1-siRNA-IMP-a2-a4 V2.00	0	25. siRNA-IMPa4-10 PSPC1-A488 DAPI IMPa4-A546_a_TileScan_001 (Stage 1 of 49)	00-bwMDDjRqNAaLaunFWMdLAA
-1.13297	um	Vesicles Paraspeckle	0.000	1.000	3	200000047	200000047	siRNA-IMPa4-10 PSPC1-A488 IMPa4-A546 DAPI 8C1-siRNA-IMP-a2-a4 V2.00	0	25. siRNA-IMPa4-10 PSPC1-A488 DAPI IMPa4-A546_a_TileScan_001 (Stage 1 of 49)	00-bwMDDjRqNAaLaunFWMdLAA
-0.755311	um	Vesicles Paraspeckle	0.000	1.000	3	200000048	200000048	siRNA-IMPa4-10 PSPC1-A488 IMPa4-A546 DAPI 8C1-siRNA-IMP-a2-a4 V2.00	0	25. siRNA-IMPa4-10 PSPC1-A488 DAPI IMPa4-A546_a_TileScan_001 (Stage 1 of 49)	00-bwMDDjRqNAaLaunFWMdLAA
-0.377655	um	Vesicles Paraspeckle	0.000	1.000	3	200000049	200000049	siRNA-IMPa4-10 PSPC1-A488 IMPa4-A546 DAPI 8C1-siRNA-IMP-a2-a4 V2.00	0	25. siRNA-IMPa4-10 PSPC1-A488 DAPI IMPa4-A546_a_TileScan_001 (Stage 1 of 49)	00-bwMDDjRqNAaLaunFWMdLAA
-0.377655	um	Vesicles Paraspeckle	0.000	1.000	3	200000050	200000050	siRNA-IMPa4-10 PSPC1-A488 IMPa4-A546 DAPI 8C1-siRNA-IMP-a2-a4 V2.00	0	25. siRNA-IMPa4-10 PSPC1-A488 DAPI IMPa4-A546_a_TileScan_001 (Stage 1 of 49)	00-bwMDDjRqNAaLaunFWMdLAA
-0.377655	um	Vesicles Paraspeckle	0.000	1.000	3	200000051	200000051	siRNA-IMPa4-10 PSPC1-A488 IMPa4-A546 DAPI 8C1-siRNA-IMP-a2-a4 V2.00	0	25. siRNA-IMPa4-10 PSPC1-A488 DAPI IMPa4-A546_a_TileScan_001 (Stage 1 of 49)	00-bwMDDjRqNAaLaunFWMdLAA
-0.755311	um	Vesicles Paraspeckle	0.000	1.000	3	200000052	200000052	siRNA-IMPa4-10 PSPC1-A488 IMPa4-A546 DAPI 8C1-siRNA-IMP-a2-a4 V2.00	0	25. siRNA-IMPa4-10 PSPC1-A488 DAPI IMPa4-A546_a_TileScan_001 (Stage 1 of 49)	00-bwMDDjRqNAaLaunFWMdLAA
-0.200142	um	Vesicles Paraspeckle	0.000	1.000	3	200000053	200000053	siRNA-IMPa4-10 PSPC1-A488 IMPa4-A546 DAPI 8C1-siRNA-IMP-a2-a4 V2.00	0	25. siRNA-IMPa4-10 PSPC1-A488 DAPI IMPa4-A546_a_TileScan_001 (Stage 1 of 49)	00-bwMDDjRqNAaLaunFWMdLAA
-0.141507	um	Vesicles Paraspeckle	0.000	1.000	4	200000054	200000054	siRNA-IMPa4-10 PSPC1-A488 IMPa4-A546 DAPI 8C1-siRNA-IMP-a2-a4 V2.00	0	25. siRNA-IMPa4-10 PSPC1-A488 DAPI IMPa4-A546_a_TileScan_001 (Stage 1 of 49)	00-bwMDDjRqNAaLaunFWMdLAA
-0.403296	um	Vesicles Paraspeckle	0.000	1.000	4	200000055	200000055	siRNA-IMPa4-10 PSPC1-A488 IMPa4-A546 DAPI 8C1-siRNA-IMP-a2-a4 V2.00	0	25. siRNA-IMPa4-10 PSPC1-A488 DAPI IMPa4-A546_a_TileScan_001 (Stage 1 of 49)	00-bwMDDjRqNAaLaunFWMdLAA
-0.141507	um	Vesicles Paraspeckle	0.000	1.000	4	200000056	200000056	siRNA-IMPa4-10 PSPC1-A488 IMPa4-A546 DAPI 8C1-siRNA-IMP-a2-a4 V2.00	0	25. siRNA-IMPa4-10 PSPC1-A488 DAPI IMPa4-A546_a_TileScan_001 (Stage 1 of 49)	00-bwMDDjRqNAaLaunFWMdLAA
-0.377655	um	Vesicles Paraspeckle	0.000	1.000	4	200000057	200000057	siRNA-IMPa4-10 PSPC1-A488 IMPa4-A546 DAPI 8C1-siRNA-IMP-a2-a4 V2.00	0	25. siRNA-IMPa4-10 PSPC1-A488 DAPI IMPa4-A546_a_TileScan_001 (Stage 1 of 49)	00-bwMDDjRqNAaLaunFWMdLAA
-0.780952	um	Vesicles Paraspeckle	0.000	1.000	5	200000058	200000058	siRNA-IMPa4-10 PSPC1-A488 IMPa4-A546 DAPI 8C1-siRNA-IMP-a2-a4 V2.00	0	25. siRNA-IMPa4-10 PSPC1-A488 DAPI IMPa4-A546_a_TileScan_001 (Stage 1 of 49)	00-bwMDDjRqNAaLaunFWMdLAA
-0.686312	um	Vesicles Paraspeckle	0.000	1.000	5	200000059	200000059	siRNA-IMPa4-10 PSPC1-A488 IMPa4-A546 DAPI 8C1-siRNA-IMP-a2-a4 V2.00	0	25. siRNA-IMPa4-10 PSPC1-A488 DAPI IMPa4-A546_a_TileScan_001 (Stage 1 of 49)	00-bwMDDjRqNAaLaunFWMdLAA
-0.341624	um	Vesicles Paraspeckle	0.000	1.000	5	200000060	200000060	siRNA-IMPa4-10 PSPC1-A488 IMPa4-A546 DAPI 8C1-siRNA-IMP-a2-a4 V2.00	0	25. siRNA-IMPa4-10 PSPC1-A488 DAPI IMPa4-A546_a_TileScan_001 (Stage 1 of 49)	00-bwMDDjRqNAaLaunFWMdLAA
-0.141505	um	Vesicles Paraspeckle	0.000	1.000	5	200000061	200000061	siRNA-IMPa4-10 PSPC1-A488 IMPa4-A546 DAPI 8C1-siRNA-IMP-a2-a4 V2.00	0	25. siRNA-IMPa4-10 PSPC1-A488 DAPI IMPa4-A546_a_TileScan_001 (Stage 1 of 49)	00-bwMDDjRqNAaLaunFWMdLAA
0.141508	um	Vesicles Paraspeckle	0.000	1.000	5	200000062	200000062	siRNA-IMPa4-10 PSPC1-A488 IMPa4-A546 DAPI 8C1-siRNA-IMP-a2-a4 V2.00	0	25. siRNA-IMPa4-10 PSPC1-A488 DAPI IMPa4-A546_a_TileScan_001 (Stage 1 of 49)	00-bwMDDjRqNAaLaunFWMdLAA
-0.377655	um	Vesicles Paraspeckle	0.000	1.000	5	200000063	200000063	siRNA-IMPa4-10 PSPC1-A488 IMPa4-A546 DAPI 8C1-siRNA-IMP-a2-a4 V2.00	0	25. siRNA-IMPa4-10 PSPC1-A488 DAPI IMPa4-A546_a_TileScan_001 (Stage 1 of 49)	00-bwMDDjRqNAaLaunFWMdLAA
-0.341628	um	Vesicles Paraspeckle	0.000	1.000	5	200000064	200000064	siRNA-IMPa4-10 PSPC1-A488 IMPa4-A546 DAPI 8C1-siRNA-IMP-a2-a4 V2.00	0	25. siRNA-IMPa4-10 PSPC1-A488 DAPI IMPa4-A546_a_TileScan_001 (Stage 1 of 49)	00-bwMDDjRqNAaLaunFWMdLAA
-0.377655	um	Vesicles Paraspeckle	0.000	1.000	5	200000065	200000065	siRNA-IMPa4-10 PSPC1-A488 IMPa4-A546 DAPI 8C1-siRNA-IMP-a2-a4 V2.00	0	25. siRNA-IMPa4-10 PSPC1-A488 DAPI IMPa4-A546_a_TileScan_001 (Stage 1 of 49)	00-bwMDDjRqNAaLaunFWMdLAA
-0.403295	um	Vesicles Paraspeckle	0.000	1.000	5	200000066	200000066	siRNA-IMPa4-10 PSPC1-A488 IMPa4-A546 DAPI 8C1-siRNA-IMP-a2-a4 V2.00	0	25. siRNA-IMPa4-10 PSPC1-A488 DAPI IMPa4-A546_a_TileScan_001 (Stage 1 of 49)	00-bwMDDjRqNAaLaunFWMdLAA
0.403295	um	Vesicles Paraspeckle	0.000	1.000	5	200000067	200000067	siRNA-IMPa4-10 PSPC1-A488 IMPa4-A546 DAPI 8C1-siRNA-IMP-a2-a4 V2.00	0	25. siRNA-IMPa4-10 PSPC1-A488 DAPI IMPa4-A546_a_TileScan_001 (Stage 1 of 49)	00-bwMDDjRqNAaLaunFWMdLAA
3.05612	um	Vesicles Paraspeckle	0.000	1.000	5	200000068	200000068	siRNA-IMPa4-10 PSPC1-A488 IMPa4-A546 DAPI 8C1-siRNA-IMP-a2-a4 V2.00	0	25. siRNA-IMPa4-10 PSPC1-A488 DAPI IMPa4-A546_a_TileScan_001 (Stage 1 of 49)	00-bwMDDjRqNAaLaunFWMdLAA
0.141505	um	Vesicles Paraspeckle	0.000	1.000	5	200000069	200000069	siRNA-IMPa4-10 PSPC1-A488 IMPa4-A546 DAPI 8C1-siRNA-IMP-a2-a4 V2.00	0	25. siRNA-IMPa4-10 PSPC1-A488 DAPI IMPa4-A546_a_TileScan_001 (Stage 1 of 49)	00-bwMDDjRqNAaLaunFWMdLAA
0.377655	um	Vesicles Paraspeckle	0.000	1.000	5	200000070	200000070	siRNA-IMPa4-10 PSPC1-A488 IMPa4-A546 DAPI 8C1-siRNA-IMP-a2-a4 V2.00	0	25. siRNA-IMPa4-10 PSPC1-A488 DAPI IMPa4-A546_a_TileScan_001 (Stage 1 of 49)	00-bwMDDjRqNAaLaunFWMdLAA
0.377655	um	Vesicles Paraspeckle	0.000	1.000	5	200000071	200000071	siRNA-IMPa4-10 PSPC1-A488 IMPa4-A546 DAPI 8C1-siRNA-IMP-a2-a4 V2.00	0	25. siRNA-IMPa4-10 PSPC1-A488 DAPI IMPa4-A546_a_TileScan_001 (Stage 1 of 49)	00-bwMDDjRqNAaLaunFWMdLAA
-1.00052	um	Vesicles Paraspeckle	0.000	1.000	6	200000072	200000072	siRNA-IMPa4-10 PSPC1-A488 IMPa4-A546 DAPI 8C1-siRNA-IMP-a2-a4 V2.00	0	25. siRNA-IMPa4-10 PSPC1-A488 DAPI IMPa4-A546_a_TileScan_001 (Stage 1 of 49)	00-bwMDDjRqNAaLaunFWMdLAA
-1.25808	um	Vesicles Paraspeckle	0.000	1.000	6	200000073	200000073	siRNA-IMPa4-10 PSPC1-A488 IMPa4-A546 DAPI 8C1-siRNA-IMP-a2-a4 V2.00	0	25. siRNA-IMPa4-10 PSPC1-A488 DAPI IMPa4-A546_a_TileScan_001 (Stage 1 of 49)	00-bwMDDjRqNAaLaunFWMdLAA
-1.90968	um	Vesicles Paraspeckle	0.000	1.000	6	200000074	200000074	siRNA-IMPa4-10 PSPC1-A488 IMPa4-A546 DAPI 8C1-siRNA-IMP-a2-a4 V2.00	0	25. siRNA-IMPa4-10 PSPC1-A488 DAPI IMPa4-A546_a_TileScan_001 (Stage 1 of 49)	00-bwMDDjRqNAaLaunFWMdLAA
-1.53626	um	Vesicles Paraspeckle	0.000	1.000	6	200000075	200000075	siRNA-IMPa4-10 PSPC1-A488 IMPa4-A546 DAPI 8C1-siRNA-IMP-a2-a4 V2.00	0	25. siRNA-IMPa4-10 PSPC1-A488 DAPI IMPa4-A546_a_TileScan_001 (Stage 1 of 49)	00-bwMDDjRqNAaLaunFWMdLAA
-1.68548	um	Vesicles Paraspeckle	0.000	1.000	6	200000076	200000076	siRNA-IMPa4-10 PSPC1-A488 IMPa4-A546 DAPI 8C1-siRNA-IMP-a2-a4 V2.00	0	25. siRNA-IMPa4-10 PSPC1-A488 DAPI IMPa4-A546_a_TileScan_001 (Stage 1 of 49)	00-bwMDDjRqNAaLaunFWMdLAA
-0.377655	um	Vesicles Paraspeckle	0.000	1.000	6	200000077	200000077	siRNA-IMPa4-10 PSPC1-A488 IMPa4-A546 DAPI 8C1-siRNA-IMP-a2-a4 V2.00	0	25. siRNA-IMPa4-10 PSPC1-A488 DAPI IMPa4-A546_a_TileScan_001 (Stage 1 of 49)	00-bwMDDjRqNAaLaunFWMdLAA
-1.13297	um	Vesicles Paraspeckle	0.000	1.000	6	200000078	200000078	siRNA-IMPa4-10 PSPC1-A488 IMPa4-A546 DAPI 8C1-siRNA-IMP-a2-a4 V2.00	0	25. siRNA-IMPa4-10 PSPC1-A488 DAPI IMPa4-A546_a_TileScan_001 (Stage 1 of 49)	00-bwMDDjRqNAaLaunFWMdLAA
-0.755311	um	Vesicles Paraspeckle	0.000	1.000	6	200000079	200000079	siRNA-IMPa4-10 PSPC1-A488 IMPa4-A546 DAPI 8C1-siRNA-IMP-a2-a4 V2.00	0	25. siRNA-IMPa4-10 PSPC1-A488 DAPI IMPa4-A546_a_TileScan_001 (Stage 1 of 49)	00-bwMDDjRqNAaLaunFWMdLAA
0.377655	um	Vesicles Paraspeckle	0.000	1.000	6	200000080	200000080	siRNA-IMPa4-10 PSPC1-A488 IMPa4-A546 DAPI 8C1-siRNA-IMP-a2-a4 V2.00	0	25. siRNA-IMPa4-10 PSPC1-A488 DAPI IMPa4-A546_a_TileScan_001 (Stage 1 of 49)	00-bwMDDjRqNAaLaunFWMdLAA
-0.283065	um	Vesicles Paraspeckle	0.000	1.000	7	200000081	200000081	siRNA-IMPa4-10 PSPC1-A488 IMPa4-A546 DAPI 8C1-siRNA-IMP-a2-a4 V2.00	0	25. siRNA-IMPa4-10 PSPC1-A488 DAPI IMPa4-A546_a_TileScan_001 (Stage 1 of 49)	00-bwMDDjRqNAaLaunFWMdLAA
-0.541787	um	Vesicles Paraspeckle	0.000	1.000	7	200000082	200000082	siRNA-IMPa4-10 PSPC1-A488 IMPa4-A546 DAPI 8C1-siRNA-IMP-a2-a4 V2.00	0	25. siRNA-IMPa4-10 PSPC1-A488 DAPI IMPa4-A546_a_TileScan_001 (Stage 1 of 49)	00-bwMDDjRqNAaLaunFWMdLAA
-0.20014	um	Vesicles Paraspeckle	0.000	1.000	7	200000083	200000083	siRNA-IMPa4-10 PSPC1-A488 IMPa4-A546 DAPI 8C1-siRNA-IMP-a2-a4 V2.00	0	25. siRNA-IMPa4-10 PSPC1-A488 DAPI IMPa4-A546_a_TileScan_001 (Stage 1 of 49)	00-bwMDDjRqNAaLaunFWMdLAA
0.377655	um	Vesicles Paraspeckle	0.000	1.000	7	200000084	200000084	siRNA-IMPa4-10 PSPC1-A488 IMPa4-A546 DAPI 8C1-siRNA-IMP-a2-a4 V2.00	0	25. siRNA-IMPa4-10 PSPC1-A488 DAPI IMPa4-A546_a_TileScan_001 (Stage 1 of 49)	00-bwMDDjRqNAaLaunFWMdLAA
0.755311	um	Vesicles Paraspeckle	0.000	1.000	7	200000085	200000085	siRNA-IMPa4-10 PSPC1-A488 IMPa4-A546 DAPI 8C1-siRNA-IMP-a2-a4 V2.00	0	25. siRNA-IMPa4-10 PSPC1-A488 DAPI IMPa4-A546_a_TileScan_001 (Stage 1 of 49)	00-bwMDDjRqNAaLaunFWMdLAA
0	um	Vesicles Paraspeckle	0.000	1.000	9	200000086	200000000	siRNA-IMPa4-10 PSPC1-A488 IMPa4-A546 DAPI 8C1-siRNA-IMP-a2-a4 V2.00	0	25. siRNA-IMPa4-10 PSPC1-A488 DAPI IMPa4-A546_aa_TileScan_001 (Stage 27 of 49)	00-PnSsz3dvk8x4Z8YiykVviE
-0.755311	um	Vesicles Paraspeckle	0.000	1.000	10	200000087	200000001	siRNA-IMPa4-10 PSPC1-A488 IMPa4-A546 DAPI 8C1-siRNA-IMP-a2-a4 V2.00	0	25. siRNA-IMPa4-10 PSPC1-A488 DAPI IMPa4-A546_aa_TileScan_001 (Stage 27 of 49)	00-PnSsz3dvk8x4Z8YiykVviE
-0.568913	um	Vesicles Paraspeckle	0.000	1.000	10	200000088	200000002	siRNA-IMPa4-10 PSPC1-A488 IMPa4-A546 DAPI 8C1-siRNA-IMP-a2-a4 V2.00	0	25. siRNA-IMPa4-10 PSPC1-A488 DAPI IMPa4-A546_aa_TileScan_001 (Stage 27 of 49)	00-PnSsz3dvk8x4Z8YiykVviE
-1.05493	um	Vesicles Paraspeckle	0.000	1.000	10	200000089	200000003	siRNA-IMPa4-10 PSPC1-A488 IMPa4-A546 DAPI 8C1-siRNA-IMP-a2-a4 V2.00	0	25. siRNA-IMPa4-10 PSPC1-A488 DAPI IMPa4-A546_aa_TileScan_001 (Stage 27 of 49)	00-PnSsz3dvk8x4Z8YiykVviE
0.710423	um	Vesicles Paraspeckle	0.000	1.000	10	200000090	200000004	siRNA-IMPa4-10 PSPC1-A488 IMPa4-A546 DAPI 8C1-siRNA-IMP-a2-a4 V2.00	0	25. siRNA-IMPa4-10 PSPC1-A488 DAPI IMPa4-A546_aa_TileScan_001 (Stage 27 of 49)	00-PnSsz3dvk8x4Z8YiykVviE
0.377655	um	Vesicles Paraspeckle	0.000	1.000	10	200000091	200000005	siRNA-IMPa4-10 PSPC1-A488 IMPa4-A546 DAPI 8C1-siRNA-IMP-a2-a4 V2.00	0	25. siRNA-IMPa4-10 PSPC1-A488 DAPI IMPa4-A546_aa_TileScan_001 (Stage 27 of 49)	00-PnSsz3dvk8x4Z8YiykVviE
-0.141509	um	Vesicles Paraspeckle	0.000	1.000	10	200000092	200000006	siRNA-IMPa4-10 PSPC1-A488 IMPa4-A546 DAPI 8C1-siRNA-IMP-a2-a4 V2.00	0	25. siRNA-IMPa4-10 PSPC1-A488 DAPI IMPa4-A546_aa_TileScan_001 (Stage 27 of 49)	00-PnSsz3dvk8x4Z8YiykVviE
0.200127	um	Vesicles Paraspeckle	0.000	1.000	10	200000093	200000007	siRNA-IMPa4-10 PSPC1-A488 IMPa4-A546 DAPI 8C1-siRNA-IMP-a2-a4 V2.00	0	25. siRNA-IMPa4-10 PSPC1-A488 DAPI IMPa4-A546_aa_TileScan_001 (Stage 27 of 49)	00-PnSsz3dvk8x4Z8YiykVviE
-0.141509	um	Vesicles Paraspeckle	0.000	1.000	10	200000094	200000008	siRNA-IMPa4-10 PSPC1-A488 IMPa4-A546 DAPI 8C1-siRNA-IMP-a2-a4 V2.00	0	25. siRNA-IMPa4-10 PSPC1-A488 DAPI IMPa4-A546_aa_TileScan_001 (Stage 27 of 49)	00-PnSsz3dvk8x4Z8YiykVviE
-0.377655	um	Vesicles Paraspeckle	0.000	1.000	10	200000095	200000009	siRNA-IMPa4-10 PSPC1-A488 IMPa4-A546 DAPI 8C1-siRNA-IMP-a2-a4 V2.00	0	25. siRNA-IMPa4-10 PSPC1-A488 DAPI IMPa4-A546_aa_TileScan_001 (Stage 27 of 49)	00-PnSsz3dvk8x4Z8YiykVviE
0.200127	um	Vesicles Paraspeckle	0.000	1.000	10	200000096	200000010	siRNA-IMPa4-10 PSPC1-A488 IMPa4-A546 DAPI 8C1-siRNA-IMP-a2-a4 V2.00	0	25. siRNA-IMPa4-10 PSPC1-A488 DAPI IMPa4-A546_aa_TileScan_001 (Stage 27 of 49)	00-PnSsz3dvk8x4Z8YiykVviE
-0.755311	um	Vesicles Paraspeckle	0.000	1.000	11	200000097	200000011	siRNA-IMPa4-10 PSPC1-A488 IMPa4-A546 DAPI 8C1-siRNA-IMP-a2-a4 V2.00	0	25. siRNA-IMPa4-10 PSPC1-A488 DAPI IMPa4-A546_aa_TileScan_001 (Stage 27 of 49)	00-PnSsz3dvk8x4Z8YiykVviE
-0.710391	um	Vesicles Paraspeckle	0.000	1.000	11	200000098	200000012	siRNA-IMPa4-10 PSPC1-A488 IMPa4-A546 DAPI 8C1-siRNA-IMP-a2-a4 V2.00	0	25. siRNA-IMPa4-10 PSPC1-A488 DAPI IMPa4-A546_aa_TileScan_001 (Stage 27 of 49)	00-PnSsz3dvk8x4Z8YiykVviE
-1.39959	um	Vesicles Paraspeckle	0.000	1.000	11	200000099	200000013	siRNA-IMPa4-10 PSPC1-A488 IMPa4-A546 DAPI 8C1-siRNA-IMP-a2-a4 V2.00	0	25. siRNA-IMPa4-10 PSPC1-A488 DAPI IMPa4-A546_aa_TileScan_001 (Stage 27 of 49)	00-PnSsz3dvk8x4Z8YiykVviE
-1.20988	um	Vesicles Paraspeckle	0.000	1.000	11	200000100	200000014	siRNA-IMPa4-10 PSPC1-A488 IMPa4-A546 DAPI 8C1-siRNA-IMP-a2-a4 V2.00	0	25. siRNA-IMPa4-10 PSPC1-A488 DAPI IMPa4-A546_aa_TileScan_001 (Stage 27 of 49)	00-PnSsz3dvk8x4Z8YiykVviE
-1.13297	um	Vesicles Paraspeckle	0.000	1.000	11	200000101	200000015	siRNA-IMPa4-10 PSPC1-A488 IMPa4-A546 DAPI 8C1-siRNA-IMP-a2-a4 V2.00	0	25. siRNA-IMPa4-10 PSPC1-A488 DAPI IMPa4-A546_aa_TileScan_001 (Stage 27 of 49)	00-PnSsz3dvk8x4Z8YiykVviE
-1.48232	um	Vesicles Paraspeckle	0.000	1.000	11	200000102	200000016	siRNA-IMPa4-10 PSPC1-A488 IMPa4-A546 DAPI 8C1-siRNA-IMP-a2-a4 V2.00	0	25. siRNA-IMPa4-10 PSPC1-A488 DAPI IMPa4-A546_aa_TileScan_001 (Stage 27 of 49)	00-PnSsz3dvk8x4Z8YiykVviE
5.66622	um	Vesicles Paraspeckle	0.000	1.000	11	200000103	200000017	siRNA-IMPa4-10 PSPC1-A488 IMPa4-A546 DAPI 8C1-siRNA-IMP-a2-a4 V2.00	0	25. siRNA-IMPa4-10 PSPC1-A488 DAPI IMPa4-A546_aa_TileScan_001 (Stage 27 of 49)	00-PnSsz3dvk8x4Z8YiykVviE
0.141495	um	Vesicles Paraspeckle	0.000	1.000	11	200000104	200000018	siRNA-IMPa4-10 PSPC1-A488 IMPa4-A546 DAPI 8C1-siRNA-IMP-a2-a4 V2.00	0	25. siRNA-IMPa4-10 PSPC1-A488 DAPI IMPa4-A546_aa_TileScan_001 (Stage 27 of 49)	00-PnSsz3dvk8x4Z8YiykVviE
0.282991	um	Vesicles Paraspeckle	0.000	1.000	11	200000105	200000019	siRNA-IMPa4-10 PSPC1-A488 IMPa4-A546 DAPI 8C1-siRNA-IMP-a2-a4 V2.00	0	25. siRNA-IMPa4-10 PSPC1-A488 DAPI IMPa4-A546_aa_TileScan_001 (Stage 27 of 49)	00-PnSsz3dvk8x4Z8YiykVviE
-0.377655	um	Vesicles Paraspeckle	0.000	1.000	11	200000106	200000020	siRNA-IMPa4-10 PSPC1-A488 IMPa4-A546 DAPI 8C1-siRNA-IMP-a2-a4 V2.00	0	25. siRNA-IMPa4-10 PSPC1-A488 DAPI IMPa4-A546_aa_TileScan_001 (Stage 27 of 49)	00-PnSsz3dvk8x4Z8YiykVviE
-0.996295	um	Vesicles Paraspeckle	0.000	1.000	11	200000107	200000021	siRNA-IMPa4-10 PSPC1-A488 IMPa4-A546 DAPI 8C1-siRNA-IMP-a2-a4 V2.00	0	25. siRNA-IMPa4-10 PSPC1-A488 DAPI IMPa4-A546_aa_TileScan_001 (Stage 27 of 49)	00-PnSsz3dvk8x4Z8YiykVviE
-0.8548	um	Vesicles Paraspeckle	0.000	1.000	11	200000108	200000022	siRNA-IMPa4-10 PSPC1-A488 IMPa4-A546 DAPI 8C1-siRNA-IMP-a2-a4 V2.00	0	25. siRNA-IMPa4-10 PSPC1-A488 DAPI IMPa4-A546_aa_TileScan_001 (Stage 27 of 49)	00-PnSsz3dvk8x4Z8YiykVviE
0.544787	um	Vesicles Paraspeckle	0.000	1.000	11	200000109	200000023	siRNA-IMPa4-10 PSPC1-A488 IMPa4-A546 DAPI 8C1-siRNA-IMP-a2-a4 V2.00	0	25. siRNA-IMPa4-10 PSPC1-A488 DAPI IMPa4-A546_aa_TileScan_001 (Stage 27 of 49)	00-PnSsz3dvk8x4Z8YiykVviE
0.403292	um	Vesicles Paraspeckle	0.000	1.000	11	200000110	200000024	siRNA-IMPa4-10 PSPC1-A488 IMPa4-A546 DAPI 8C1-siRNA-IMP-a2-a4 V2.00	0	25. siRNA-IMPa4-10 PSPC1-A488 DAPI IMPa4-A546_aa_TileScan_001 (Stage 27 of 49)	00-PnSsz3dvk8x4Z8YiykVviE
-0.141495	um	Vesicles Paraspeckle	0.000	1.000	11	200000111	200000025	siRNA-IMPa4-10 PSPC1-A488 IMPa4-A546 DAPI 8C1-siRNA-IMP-a2-a4 V2.00	0	25. siRNA-IMPa4-10 PSPC1-A488 DAPI IMPa4-A546_aa_TileScan_001 (Stage 27 of 49)	00-PnSsz3dvk8x4Z8YiykVviE
-0.200118	um	Vesicles Paraspeckle	0.000	1.000	11	200000112	200000026	siRNA-IMPa4-10 PSPC1-A488 IMPa4-A546 DAPI 8C1-siRNA-IMP-a2-a4 V2.00	0	25. siRNA-IMPa4-10 PSPC1-A488 DAPI IMPa4-A546_aa_TileScan_001 (Stage 27 of 49)	00-PnSsz3dvk8x4Z8YiykVviE
-0.403292	um	Vesicles Paraspeckle	0.000	1.000	11	200000113	200000027	siRNA-IMPa4-10 PSPC1-A488 IMPa4-A546 DAPI 8C1-siRNA-IMP-a2-a4 V2.00	0	25. siRNA-IMPa4-10 PSPC1-A488 DAPI IMPa4-A546_aa_TileScan_001 (Stage 27 of 49)	00-PnSsz3dvk8x4Z8YiykVviE
-0.755311	um	Vesicles Paraspeckle	0.000	1.000	11	200000114	200000028	siRNA-IMPa4-10 PSPC1-A488 IMPa4-A546 DAPI 8C1-siRNA-IMP-a2-a4 V2.00	0	25. siRNA-IMPa4-10 PSPC1-A488 DAPI IMPa4-A546_aa_TileScan_001 (Stage 27 of 49)	00-PnSsz3dvk8x4Z8YiykVviE
0.377655	um	Vesicles Paraspeckle	0.000	1.000	11	200000115	200000029	siRNA-IMPa4-10 PSPC1-A488 IMPa4-A546 DAPI 8C1-siRNA-IMP-a2-a4 V2.00	0	25. siRNA-IMPa4-10 PSPC1-A488 DAPI IMPa4-A546_aa_TileScan_001 (Stage 27 of 49)	00-PnSsz3dvk8x4Z8YiykVviE
0.282991	um	Vesicles Paraspeckle	0.000	1.000	11	200000116	200000030	siRNA-IMPa4-10 PSPC1-A488 IMPa4-A546 DAPI 8C1-siRNA-IMP-a2-a4 V2.00	0	25. siRNA-IMPa4-10 PSPC1-A488 DAPI IMPa4-A546_aa_TileScan_001 (Stage 27 of 49)	00-PnSsz3dvk8x4Z8YiykVviE
9.88726	um	Vesicles Paraspeckle	0.000	1.000	11	200000117	200000031	siRNA-IMPa4-10 PSPC1-A488 IMPa4-A546 DAPI 8C1-siRNA-IMP-a2-a4 V2.00	0	25. siRNA-IMPa4-10 PSPC1-A488 DAPI IMPa4-A546_aa_TileScan_001 (Stage 27 of 49)	00-PnSsz3dvk8x4Z8YiykVviE
2.08267	um	Vesicles Paraspeckle	0.000	1.000	12	200000118	200000032	siRNA-IMPa4-10 PSPC1-A488 IMPa4-A546 DAPI 8C1-siRNA-IMP-a2-a4 V2.00	0	25. siRNA-IMPa4-10 PSPC1-A488 DAPI IMPa4-A546_aa_TileScan_001 (Stage 27 of 49)	00-PnSsz3dvk8x4Z8YiykVviE
0.710414	um	Vesicles Paraspeckle	0.000	1.000	12	200000119	200000033	siRNA-IMPa4-10 PSPC1-A488 IMPa4-A546 DAPI 8C1-siRNA-IMP-a2-a4 V2.00	0	25. siRNA-IMPa4-10 PSPC1-A488 DAPI IMPa4-A546_aa_TileScan_001 (Stage 27 of 49)	00-PnSsz3dvk8x4Z8YiykVviE
-0.996303	um	Vesicles Paraspeckle	0.000	1.000	12	200000120	200000034	siRNA-IMPa4-10 PSPC1-A488 IMPa4-A546 DAPI 8C1-siRNA-IMP-a2-a4 V2.00	0	25. siRNA-IMPa4-10 PSPC1-A488 DAPI IMPa4-A546_aa_TileScan_001 (Stage 27 of 49)	00-PnSsz3dvk8x4Z8YiykVviE
-0.568903	um	Vesicles Paraspeckle	0.000	1.000	12	200000121	200000035	siRNA-IMPa4-10 PSPC1-A488 IMPa4-A546 DAPI 8C1-siRNA-IMP-a2-a4 V2.00	0	25. siRNA-IMPa4-10 PSPC1-A488 DAPI IMPa4-A546_aa_TileScan_001 (Stage 27 of 49)	00-PnSsz3dvk8x4Z8YiykVviE
-0.141503	um	Vesicles Paraspeckle	0.000	1.000	12	200000122	200000036	siRNA-IMPa4-10 PSPC1-A488 IMPa4-A546 DAPI 8C1-siRNA-IMP-a2-a4 V2.00	0	25. siRNA-IMPa4-10 PSPC1-A488 DAPI IMPa4-A546_aa_TileScan_001 (Stage 27 of 49)	00-PnSsz3dvk8x4Z8YiykVviE
-0.283014	um	Vesicles Paraspeckle	0.000	1.000	12	200000123	200000037	siRNA-IMPa4-10 PSPC1-A488 IMPa4-A546 DAPI 8C1-siRNA-IMP-a2-a4 V2.00	0	25. siRNA-IMPa4-10 PSPC1-A488 DAPI IMPa4-A546_aa_TileScan_001 (Stage 27 of 49)	00-PnSsz3dvk8x4Z8YiykVviE
0.568897	um	Vesicles Paraspeckle	0.000	1.000	14	200000124	200000038	siRNA-IMPa4-10 PSPC1-A488 IMPa4-A546 DAPI 8C1-siRNA-IMP-a2-a4 V2.00	0	25. siRNA-IMPa4-10 PSPC1-A488 DAPI IMPa4-A546_aa_TileScan_001 (Stage 27 of 49)	00-PnSsz3dvk8x4Z8YiykVviE
-0.996296	um	Vesicles Paraspeckle	0.000	1.000	14	200000125	200000039	siRNA-IMPa4-10 PSPC1-A488 IMPa4-A546 DAPI 8C1-siRNA-IMP-a2-a4 V2.00	0	25. siRNA-IMPa4-10 PSPC1-A488 DAPI IMPa4-A546_aa_TileScan_001 (Stage 27 of 49)	00-PnSsz3dvk8x4Z8YiykVviE
0.141502	um	Vesicles Paraspeckle	0.000	1.000	14	200000126	200000040	siRNA-IMPa4-10 PSPC1-A488 IMPa4-A546 DAPI 8C1-siRNA-IMP-a2-a4 V2.00	0	25. siRNA-IMPa4-10 PSPC1-A488 DAPI IMPa4-A546_aa_TileScan_001 (Stage 27 of 49)	00-PnSsz3dvk8x4Z8YiykVviE
1.18271	um	Vesicles Paraspeckle	0.000	1.000	14	200000127	200000041	siRNA-IMPa4-10 PSPC1-A488 IMPa4-A546 DAPI 8C1-siRNA-IMP-a2-a4 V2.00	0	25. siRNA-IMPa4-10 PSPC1-A488 DAPI IMPa4-A546_aa_TileScan_001 (Stage 27 of 49)	00-PnSsz3dvk8x4Z8YiykVviE
-1.23399	um	Vesicles Paraspeckle	0.000	1.000	14	200000128	200000042	siRNA-IMPa4-10 PSPC1-A488 IMPa4-A546 DAPI 8C1-siRNA-IMP-a2-a4 V2.00	0	25. siRNA-IMPa4-10 PSPC1-A488 DAPI IMPa4-A546_aa_TileScan_001 (Stage 27 of 49)	00-PnSsz3dvk8x4Z8YiykVviE
0.403294	um	Vesicles Paraspeckle	0.000	1.000	14	200000129	200000043	siRNA-IMPa4-10 PSPC1-A488 IMPa4-A546 DAPI 8C1-siRNA-IMP-a2-a4 V2.00	0	25. siRNA-IMPa4-10 PSPC1-A488 DAPI IMPa4-A546_aa_TileScan_001 (Stage 27 of 49)	00-PnSsz3dvk8x4Z8YiykVviE
-0.544796	um	Vesicles Paraspeckle	0.000	1.000	14	200000130	200000044	siRNA-IMPa4-10 PSPC1-A488 IMPa4-A546 DAPI 8C1-siRNA-IMP-a2-a4 V2.00	0	25. siRNA-IMPa4-10 PSPC1-A488 DAPI IMPa4-A546_aa_TileScan_001 (Stage 27 of 49)	00-PnSsz3dvk8x4Z8YiykVviE
-0.200112	um	Vesicles Paraspeckle	0.000	1.000	14	200000131	200000045	siRNA-IMPa4-10 PSPC1-A488 IMPa4-A546 DAPI 8C1-siRNA-IMP-a2-a4 V2.00	0	25. siRNA-IMPa4-10 PSPC1-A488 DAPI IMPa4-A546_aa_TileScan_001 (Stage 27 of 49)	00-PnSsz3dvk8x4Z8YiykVviE
-0.710396	um	Vesicles Paraspeckle	0.000	1.000	14	200000132	200000046	siRNA-IMPa4-10 PSPC1-A488 IMPa4-A546 DAPI 8C1-siRNA-IMP-a2-a4 V2.00	0	25. siRNA-IMPa4-10 PSPC1-A488 DAPI IMPa4-A546_aa_TileScan_001 (Stage 27 of 49)	00-PnSsz3dvk8x4Z8YiykVviE
0.377655	um	Vesicles Paraspeckle	0.000	1.000	14	200000133	200000047	siRNA-IMPa4-10 PSPC1-A488 IMPa4-A546 DAPI 8C1-siRNA-IMP-a2-a4 V2.00	0	25. siRNA-IMPa4-10 PSPC1-A488 DAPI IMPa4-A546_aa_TileScan_001 (Stage 27 of 49)	00-PnSsz3dvk8x4Z8YiykVviE
-0.403294	um	Vesicles Paraspeckle	0.000	1.000	14	200000134	200000048	siRNA-IMPa4-10 PSPC1-A488 IMPa4-A546 DAPI 8C1-siRNA-IMP-a2-a4 V2.00	0	25. siRNA-IMPa4-10 PSPC1-A488 DAPI IMPa4-A546_aa_TileScan_001 (Stage 27 of 49)	00-PnSsz3dvk8x4Z8YiykVviE
0	um	Vesicles Paraspeckle	0.000	1.000	16	200000135	200000049	siRNA-IMPa4-10 PSPC1-A488 IMPa4-A546 DAPI 8C1-siRNA-IMP-a2-a4 V2.00	0	25. siRNA-IMPa4-10 PSPC1-A488 DAPI IMPa4-A546_aa_TileScan_001 (Stage 27 of 49)	00-PnSsz3dvk8x4Z8YiykVviE
0	um	Vesicles Paraspeckle	0.000	1.000	16	200000136	200000050	siRNA-IMPa4-10 PSPC1-A488 IMPa4-A546 DAPI 8C1-siRNA-IMP-a2-a4 V2.00	0	25. siRNA-IMPa4-10 PSPC1-A488 DAPI IMPa4-A546_aa_TileScan_001 (Stage 27 of 49)	00-PnSsz3dvk8x4Z8YiykVviE
0	um	Vesicles Paraspeckle	0.000	1.000	16	200000137	200000051	siRNA-IMPa4-10 PSPC1-A488 IMPa4-A546 DAPI 8C1-siRNA-IMP-a2-a4 V2.00	0	25. siRNA-IMPa4-10 PSPC1-A488 DAPI IMPa4-A546_aa_TileScan_001 (Stage 27 of 49)	00-PnSsz3dvk8x4Z8YiykVviE
0	um	Vesicles Paraspeckle	0.000	1.000	16	200000138	200000052	siRNA-IMPa4-10 PSPC1-A488 IMPa4-A546 DAPI 8C1-siRNA-IMP-a2-a4 V2.00	0	25. siRNA-IMPa4-10 PSPC1-A488 DAPI IMPa4-A546_aa_TileScan_001 (Stage 27 of 49)	00-PnSsz3dvk8x4Z8YiykVviE
0	um	Vesicles Paraspeckle	0.000	1.000	16	200000139	200000053	siRNA-IMPa4-10 PSPC1-A488 IMPa4-A546 DAPI 8C1-siRNA-IMP-a2-a4 V2.00	0	25. siRNA-IMPa4-10 PSPC1-A488 DAPI IMPa4-A546_aa_TileScan_001 (Stage 27 of 49)	00-PnSsz3dvk8x4Z8YiykVviE
0	um	Vesicles Paraspeckle	0.000	1.000	16	200000140	200000054	siRNA-IMPa4-10 PSPC1-A488 IMPa4-A546 DAPI 8C1-siRNA-IMP-a2-a4 V2.00	0	25. siRNA-IMPa4-10 PSPC1-A488 DAPI IMPa4-A546_aa_TileScan_001 (Stage 27 of 49)	00-PnSsz3dvk8x4Z8YiykVviE
0	um	Vesicles Paraspeckle	0.000	1.000	16	200000141	200000055	siRNA-IMPa4-10 PSPC1-A488 IMPa4-A546 DAPI 8C1-siRNA-IMP-a2-a4 V2.00	0	25. siRNA-IMPa4-10 PSPC1-A488 DAPI IMPa4-A546_aa_TileScan_001 (Stage 27 of 49)	00-PnSsz3dvk8x4Z8YiykVviE
0	um	Vesicles Paraspeckle	0.000	1.000	16	200000142	200000056	siRNA-IMPa4-10 PSPC1-A488 IMPa4-A546 DAPI 8C1-siRNA-IMP-a2-a4 V2.00	0	25. siRNA-IMPa4-10 PSPC1-A488 DAPI IMPa4-A546_aa_TileScan_001 (Stage 27 of 49)	00-PnSsz3dvk8x4Z8YiykVviE
0	um	Vesicles Paraspeckle	0.000	1.000	16	200000143	200000057	siRNA-IMPa4-10 PSPC1-A488 IMPa4-A546 DAPI 8C1-siRNA-IMP-a2-a4 V2.00	0	25. siRNA-IMPa4-10 PSPC1-A488 DAPI IMPa4-A546_aa_TileScan_001 (Stage 27 of 49)	00-PnSsz3dvk8x4Z8YiykVviE
0	um	Vesicles Paraspeckle	0.000	1.000	16	200000144	200000058	siRNA-IMPa4-10 PSPC1-A488 IMPa4-A546 DAPI 8C1-siRNA-IMP-a2-a4 V2.00	0	25. siRNA-IMPa4-10 PSPC1-A488 DAPI IMPa4-A546_aa_TileScan_001 (Stage 27 of 49)	00-PnSsz3dvk8x4Z8YiykVviE
0	um	Vesicles Paraspeckle	0.000	1.000	16	200000145	200000059	siRNA-IMPa4-10 PSPC1-A488 IMPa4-A546 DAPI 8C1-siRNA-IMP-a2-a4 V2.00	0	25. siRNA-IMPa4-10 PSPC1-A488 DAPI IMPa4-A546_aa_TileScan_001 (Stage 27 of 49)	00-PnSsz3dvk8x4Z8YiykVviE
0	um	Vesicles Paraspeckle	0.000	1.000	16	200000146	200000060	siRNA-IMPa4-10 PSPC1-A488 IMPa4-A546 DAPI 8C1-siRNA-IMP-a2-a4 V2.00	0	25. siRNA-IMPa4-10 PSPC1-A488 DAPI IMPa4-A546_aa_TileScan_001 (Stage 27 of 49)	00-PnSsz3dvk8x4Z8YiykVviE
0	um	Vesicles Paraspeckle	0.000	1.000	16	200000147	200000061	siRNA-IMPa4-10 PSPC1-A488 IMPa4-A546 DAPI 8C1-siRNA-IMP-a2-a4 V2.00	0	25. siRNA-IMPa4-10 PSPC1-A488 DAPI IMPa4-A546_aa_TileScan_001 (Stage 27 of 49)	00-PnSsz3dvk8x4Z8YiykVviE
0	um	Vesicles Paraspeckle	0.000	1.000	16	200000148	200000062	siRNA-IMPa4-10 PSPC1-A488 IMPa4-A546 DAPI 8C1-siRNA-IMP-a2-a4 V2.00	0	25. siRNA-IMPa4-10 PSPC1-A488 DAPI IMPa4-A546_aa_TileScan_001 (Stage 27 of 49)	00-PnSsz3dvk8x4Z8YiykVviE
0	um	Vesicles Paraspeckle	0.000	1.000	16	200000149	200000063	siRNA-IMPa4-10 PSPC1-A488 IMPa4-A546 DAPI 8C1-siRNA-IMP-a2-a4 V2.00	0	25. siRNA-IMPa4-10 PSPC1-A488 DAPI IMPa4-A546_aa_TileScan_001 (Stage 27 of 49)	00-PnSsz3dvk8x4Z8YiykVviE
0	um	Vesicles Paraspeckle	0.000	1.000	16	200000150	200000064	siRNA-IMPa4-10 PSPC1-A488 IMPa4-A546 DAPI 8C1-siRNA-IMP-a2-a4 V2.00	0	25. siRNA-IMPa4-10 PSPC1-A488 DAPI IMPa4-A546_aa_TileScan_001 (Stage 27 of 49)	00-PnSsz3dvk8x4Z8YiykVviE
0	um	Vesicles Paraspeckle	0.000	1.000	16	200000151	200000065	siRNA-IMPa4-10 PSPC1-A488 IMPa4-A546 DAPI 8C1-siRNA-IMP-a2-a4 V2.00	0	25. siRNA-IMPa4-10 PSPC1-A488 DAPI IMPa4-A546_aa_TileScan_001 (Stage 27 of 49)	00-PnSsz3dvk8x4Z8YiykVviE
0	um	Vesicles Paraspeckle	0.000	1.000	16	200000152	200000066	siRNA-IMPa4-10 PSPC1-A488 IMPa4-A546 DAPI 8C1-siRNA-IMP-a2-a4 V2.00	0	25. siRNA-IMPa4-10 PSPC1-A488 DAPI IMPa4-A546_aa_TileScan_001 (Stage 27 of 49)	00-PnSsz3dvk8x4Z8YiykVviE
0	um	Vesicles Paraspeckle	0.000	1.000	16	200000153	200000067	siRNA-IMPa4-10 PSPC1-A488 IMPa4-A546 DAPI 8C1-siRNA-IMP-a2-a4 V2.00	0	25. siRNA-IMPa4-10 PSPC1-A488 DAPI IMPa4-A546_aa_TileScan_001 (Stage 27 of 49)	00-PnSsz3dvk8x4Z8YiykVviE
0	um	Vesicles Paraspeckle	0.000	1.000	16	200000154	200000068	siRNA-IMPa4-10 PSPC1-A488 IMPa4-A546 DAPI 8C1-siRNA-IMP-a2-a4 V2.00	0	25. siRNA-IMPa4-10 PSPC1-A488 DAPI IMPa4-A546_aa_TileScan_001 (Stage 27 of 49)	00-PnSsz3dvk8x4Z8YiykVviE
-0.377655	um	Vesicles Paraspeckle	0.000	1.000	17	200000155	200000069	siRNA-IMPa4-10 PSPC1-A488 IMPa4-A546 DAPI 8C1-siRNA-IMP-a2-a4 V2.00	0	25. siRNA-IMPa4-10 PSPC1-A488 DAPI IMPa4-A546_aa_TileScan_001 (Stage 27 of 49)	00-PnSsz3dvk8x4Z8YiykVviE
-0.377655	um	Vesicles Paraspeckle	0.000	1.000	17	200000156	200000070	siRNA-IMPa4-10 PSPC1-A488 IMPa4-A546 DAPI 8C1-siRNA-IMP-a2-a4 V2.00	0	25. siRNA-IMPa4-10 PSPC1-A488 DAPI IMPa4-A546_aa_TileScan_001 (Stage 27 of 49)	00-PnSsz3dvk8x4Z8YiykVviE
0.377655	um	Vesicles Paraspeckle	0.000	1.000	17	200000157	200000071	siRNA-IMPa4-10 PSPC1-A488 IMPa4-A546 DAPI 8C1-siRNA-IMP-a2-a4 V2.00	0	25. siRNA-IMPa4-10 PSPC1-A488 DAPI IMPa4-A546_aa_TileScan_001 (Stage 27 of 49)	00-PnSsz3dvk8x4Z8YiykVviE
1.13297	um	Vesicles Paraspeckle	0.000	1.000	17	200000158	200000072	siRNA-IMPa4-10 PSPC1-A488 IMPa4-A546 DAPI 8C1-siRNA-IMP-a2-a4 V2.00	0	25. siRNA-IMPa4-10 PSPC1-A488 DAPI IMPa4-A546_aa_TileScan_001 (Stage 27 of 49)	00-PnSsz3dvk8x4Z8YiykVviE
0.755311	um	Vesicles Paraspeckle	0.000	1.000	17	200000159	200000073	siRNA-IMPa4-10 PSPC1-A488 IMPa4-A546 DAPI 8C1-siRNA-IMP-a2-a4 V2.00	0	25. siRNA-IMPa4-10 PSPC1-A488 DAPI IMPa4-A546_aa_TileScan_001 (Stage 27 of 49)	00-PnSsz3dvk8x4Z8YiykVviE
0.755311	um	Vesicles Paraspeckle	0.000	1.000	17	200000160	200000074	siRNA-IMPa4-10 PSPC1-A488 IMPa4-A546 DAPI 8C1-siRNA-IMP-a2-a4 V2.00	0	25. siRNA-IMPa4-10 PSPC1-A488 DAPI IMPa4-A546_aa_TileScan_001 (Stage 27 of 49)	00-PnSsz3dvk8x4Z8YiykVviE
1.13297	um	Vesicles Paraspeckle	0.000	1.000	17	200000161	200000075	siRNA-IMPa4-10 PSPC1-A488 IMPa4-A546 DAPI 8C1-siRNA-IMP-a2-a4 V2.00	0	25. siRNA-IMPa4-10 PSPC1-A488 DAPI IMPa4-A546_aa_TileScan_001 (Stage 27 of 49)	00-PnSsz3dvk8x4Z8YiykVviE
-0.341581	um	Vesicles Paraspeckle	0.000	1.000	18	200000162	200000076	siRNA-IMPa4-10 PSPC1-A488 IMPa4-A546 DAPI 8C1-siRNA-IMP-a2-a4 V2.00	0	25. siRNA-IMPa4-10 PSPC1-A488 DAPI IMPa4-A546_aa_TileScan_001 (Stage 27 of 49)	00-PnSsz3dvk8x4Z8YiykVviE
-0.780943	um	Vesicles Paraspeckle	0.000	1.000	18	200000163	200000077	siRNA-IMPa4-10 PSPC1-A488 IMPa4-A546 DAPI 8C1-siRNA-IMP-a2-a4 V2.00	0	25. siRNA-IMPa4-10 PSPC1-A488 DAPI IMPa4-A546_aa_TileScan_001 (Stage 27 of 49)	00-PnSsz3dvk8x4Z8YiykVviE
-0.755311	um	Vesicles Paraspeckle	0.000	1.000	18	200000164	200000078	siRNA-IMPa4-10 PSPC1-A488 IMPa4-A546 DAPI 8C1-siRNA-IMP-a2-a4 V2.00	0	25. siRNA-IMPa4-10 PSPC1-A488 DAPI IMPa4-A546_aa_TileScan_001 (Stage 27 of 49)	00-PnSsz3dvk8x4Z8YiykVviE
-1.13297	um	Vesicles Paraspeckle	0.000	1.000	18	200000165	200000079	siRNA-IMPa4-10 PSPC1-A488 IMPa4-A546 DAPI 8C1-siRNA-IMP-a2-a4 V2.00	0	25. siRNA-IMPa4-10 PSPC1-A488 DAPI IMPa4-A546_aa_TileScan_001 (Stage 27 of 49)	00-PnSsz3dvk8x4Z8YiykVviE
-1.13297	um	Vesicles Paraspeckle	0.000	1.000	18	200000166	200000080	siRNA-IMPa4-10 PSPC1-A488 IMPa4-A546 DAPI 8C1-siRNA-IMP-a2-a4 V2.00	0	25. siRNA-IMPa4-10 PSPC1-A488 DAPI IMPa4-A546_aa_TileScan_001 (Stage 27 of 49)	00-PnSsz3dvk8x4Z8YiykVviE
-0.141482	um	Vesicles Paraspeckle	0.000	1.000	18	200000167	200000081	siRNA-IMPa4-10 PSPC1-A488 IMPa4-A546 DAPI 8C1-siRNA-IMP-a2-a4 V2.00	0	25. siRNA-IMPa4-10 PSPC1-A488 DAPI IMPa4-A546_aa_TileScan_001 (Stage 27 of 49)	00-PnSsz3dvk8x4Z8YiykVviE
-0.544769	um	Vesicles Paraspeckle	0.000	1.000	18	200000168	200000082	siRNA-IMPa4-10 PSPC1-A488 IMPa4-A546 DAPI 8C1-siRNA-IMP-a2-a4 V2.00	0	25. siRNA-IMPa4-10 PSPC1-A488 DAPI IMPa4-A546_aa_TileScan_001 (Stage 27 of 49)	00-PnSsz3dvk8x4Z8YiykVviE
-0.377655	um	Vesicles Paraspeckle	0.000	1.000	18	200000169	200000083	siRNA-IMPa4-10 PSPC1-A488 IMPa4-A546 DAPI 8C1-siRNA-IMP-a2-a4 V2.00	0	25. siRNA-IMPa4-10 PSPC1-A488 DAPI IMPa4-A546_aa_TileScan_001 (Stage 27 of 49)	00-PnSsz3dvk8x4Z8YiykVviE
-0.755311	um	Vesicles Paraspeckle	0.000	1.000	18	200000170	200000084	siRNA-IMPa4-10 PSPC1-A488 IMPa4-A546 DAPI 8C1-siRNA-IMP-a2-a4 V2.00	0	25. siRNA-IMPa4-10 PSPC1-A488 DAPI IMPa4-A546_aa_TileScan_001 (Stage 27 of 49)	00-PnSsz3dvk8x4Z8YiykVviE
-0.377655	um	Vesicles Paraspeckle	0.000	1.000	18	200000171	200000085	siRNA-IMPa4-10 PSPC1-A488 IMPa4-A546 DAPI 8C1-siRNA-IMP-a2-a4 V2.00	0	25. siRNA-IMPa4-10 PSPC1-A488 DAPI IMPa4-A546_aa_TileScan_001 (Stage 27 of 49)	00-PnSsz3dvk8x4Z8YiykVviE
-0.141482	um	Vesicles Paraspeckle	0.000	1.000	18	200000172	200000086	siRNA-IMPa4-10 PSPC1-A488 IMPa4-A546 DAPI 8C1-siRNA-IMP-a2-a4 V2.00	0	25. siRNA-IMPa4-10 PSPC1-A488 DAPI IMPa4-A546_aa_TileScan_001 (Stage 27 of 49)	00-PnSsz3dvk8x4Z8YiykVviE
-0.568873	um	Vesicles Paraspeckle	0.000	1.000	18	200000173	200000087	siRNA-IMPa4-10 PSPC1-A488 IMPa4-A546 DAPI 8C1-siRNA-IMP-a2-a4 V2.00	0	25. siRNA-IMPa4-10 PSPC1-A488 DAPI IMPa4-A546_aa_TileScan_001 (Stage 27 of 49)	00-PnSsz3dvk8x4Z8YiykVviE
-0.377655	um	Vesicles Paraspeckle	0.000	1.000	18	200000174	200000088	siRNA-IMPa4-10 PSPC1-A488 IMPa4-A546 DAPI 8C1-siRNA-IMP-a2-a4 V2.00	0	25. siRNA-IMPa4-10 PSPC1-A488 DAPI IMPa4-A546_aa_TileScan_001 (Stage 27 of 49)	00-PnSsz3dvk8x4Z8YiykVviE
-0.377655	um	Vesicles Paraspeckle	0.000	1.000	18	200000175	200000089	siRNA-IMPa4-10 PSPC1-A488 IMPa4-A546 DAPI 8C1-siRNA-IMP-a2-a4 V2.00	0	25. siRNA-IMPa4-10 PSPC1-A488 DAPI IMPa4-A546_aa_TileScan_001 (Stage 27 of 49)	00-PnSsz3dvk8x4Z8YiykVviE
0.377655	um	Vesicles Paraspeckle	0.000	1.000	18	200000176	200000090	siRNA-IMPa4-10 PSPC1-A488 IMPa4-A546 DAPI 8C1-siRNA-IMP-a2-a4 V2.00	0	25. siRNA-IMPa4-10 PSPC1-A488 DAPI IMPa4-A546_aa_TileScan_001 (Stage 27 of 49)	00-PnSsz3dvk8x4Z8YiykVviE
0.755311	um	Vesicles Paraspeckle	0.000	1.000	18	200000177	200000091	siRNA-IMPa4-10 PSPC1-A488 IMPa4-A546 DAPI 8C1-siRNA-IMP-a2-a4 V2.00	0	25. siRNA-IMPa4-10 PSPC1-A488 DAPI IMPa4-A546_aa_TileScan_001 (Stage 27 of 49)	00-PnSsz3dvk8x4Z8YiykVviE
0.377655	um	Vesicles Paraspeckle	0.000	1.000	18	200000178	200000092	siRNA-IMPa4-10 PSPC1-A488 IMPa4-A546 DAPI 8C1-siRNA-IMP-a2-a4 V2.00	0	25. siRNA-IMPa4-10 PSPC1-A488 DAPI IMPa4-A546_aa_TileScan_001 (Stage 27 of 49)	00-PnSsz3dvk8x4Z8YiykVviE
0.377655	um	Vesicles Paraspeckle	0.000	1.000	18	200000179	200000093	siRNA-IMPa4-10 PSPC1-A488 IMPa4-A546 DAPI 8C1-siRNA-IMP-a2-a4 V2.00	0	25. siRNA-IMPa4-10 PSPC1-A488 DAPI IMPa4-A546_aa_TileScan_001 (Stage 27 of 49)	00-PnSsz3dvk8x4Z8YiykVviE
-0.566023	um	Vesicles Paraspeckle	0.000	1.000	19	200000180	200000094	siRNA-IMPa4-10 PSPC1-A488 IMPa4-A546 DAPI 8C1-siRNA-IMP-a2-a4 V2.00	0	25. siRNA-IMPa4-10 PSPC1-A488 DAPI IMPa4-A546_aa_TileScan_001 (Stage 27 of 49)	00-PnSsz3dvk8x4Z8YiykVviE
-1.88828	um	Vesicles Paraspeckle	0.000	1.000	19	200000181	200000095	siRNA-IMPa4-10 PSPC1-A488 IMPa4-A546 DAPI 8C1-siRNA-IMP-a2-a4 V2.00	0	25. siRNA-IMPa4-10 PSPC1-A488 DAPI IMPa4-A546_aa_TileScan_001 (Stage 27 of 49)	00-PnSsz3dvk8x4Z8YiykVviE
-0.141496	um	Vesicles Paraspeckle	0.000	1.000	19	200000182	200000096	siRNA-IMPa4-10 PSPC1-A488 IMPa4-A546 DAPI 8C1-siRNA-IMP-a2-a4 V2.00	0	25. siRNA-IMPa4-10 PSPC1-A488 DAPI IMPa4-A546_aa_TileScan_001 (Stage 27 of 49)	00-PnSsz3dvk8x4Z8YiykVviE
-0.544801	um	Vesicles Paraspeckle	0.000	1.000	19	200000183	200000097	siRNA-IMPa4-10 PSPC1-A488 IMPa4-A546 DAPI 8C1-siRNA-IMP-a2-a4 V2.00	0	25. siRNA-IMPa4-10 PSPC1-A488 DAPI IMPa4-A546_aa_TileScan_001 (Stage 27 of 49)	00-PnSsz3dvk8x4Z8YiykVviE
0.141496	um	Vesicles Paraspeckle	0.000	1.000	19	200000184	200000098	siRNA-IMPa4-10 PSPC1-A488 IMPa4-A546 DAPI 8C1-siRNA-IMP-a2-a4 V2.00	0	25. siRNA-IMPa4-10 PSPC1-A488 DAPI IMPa4-A546_aa_TileScan_001 (Stage 27 of 49)	00-PnSsz3dvk8x4Z8YiykVviE
-1.13297	um	Vesicles Paraspeckle	0.000	1.000	19	200000185	200000099	siRNA-IMPa4-10 PSPC1-A488 IMPa4-A546 DAPI 8C1-siRNA-IMP-a2-a4 V2.00	0	25. siRNA-IMPa4-10 PSPC1-A488 DAPI IMPa4-A546_aa_TileScan_001 (Stage 27 of 49)	00-PnSsz3dvk8x4Z8YiykVviE
0.282991	um	Vesicles Paraspeckle	0.000	1.000	19	200000186	200000100	siRNA-IMPa4-10 PSPC1-A488 IMPa4-A546 DAPI 8C1-siRNA-IMP-a2-a4 V2.00	0	25. siRNA-IMPa4-10 PSPC1-A488 DAPI IMPa4-A546_aa_TileScan_001 (Stage 27 of 49)	00-PnSsz3dvk8x4Z8YiykVviE
-0.141506	um	Vesicles Paraspeckle	0.000	1.000	19	200000187	200000101	siRNA-IMPa4-10 PSPC1-A488 IMPa4-A546 DAPI 8C1-siRNA-IMP-a2-a4 V2.00	0	25. siRNA-IMPa4-10 PSPC1-A488 DAPI IMPa4-A546_aa_TileScan_001 (Stage 27 of 49)	00-PnSsz3dvk8x4Z8YiykVviE
0.377655	um	Vesicles Paraspeckle	0.000	1.000	19	200000188	200000102	siRNA-IMPa4-10 PSPC1-A488 IMPa4-A546 DAPI 8C1-siRNA-IMP-a2-a4 V2.00	0	25. siRNA-IMPa4-10 PSPC1-A488 DAPI IMPa4-A546_aa_TileScan_001 (Stage 27 of 49)	00-PnSsz3dvk8x4Z8YiykVviE
0.377655	um	Vesicles Paraspeckle	0.000	1.000	19	200000189	200000103	siRNA-IMPa4-10 PSPC1-A488 IMPa4-A546 DAPI 8C1-siRNA-IMP-a2-a4 V2.00	0	25. siRNA-IMPa4-10 PSPC1-A488 DAPI IMPa4-A546_aa_TileScan_001 (Stage 27 of 49)	00-PnSsz3dvk8x4Z8YiykVviE
0	um	Vesicles Paraspeckle	0.000	1.000	20	200000190	200000104	siRNA-IMPa4-10 PSPC1-A488 IMPa4-A546 DAPI 8C1-siRNA-IMP-a2-a4 V2.00	0	25. siRNA-IMPa4-10 PSPC1-A488 DAPI IMPa4-A546_aa_TileScan_001 (Stage 27 of 49)	00-PnSsz3dvk8x4Z8YiykVviE
0	um	Vesicles Paraspeckle	0.000	1.000	20	200000191	200000105	siRNA-IMPa4-10 PSPC1-A488 IMPa4-A546 DAPI 8C1-siRNA-IMP-a2-a4 V2.00	0	25. siRNA-IMPa4-10 PSPC1-A488 DAPI IMPa4-A546_aa_TileScan_001 (Stage 27 of 49)	00-PnSsz3dvk8x4Z8YiykVviE
0	um	Vesicles Paraspeckle	0.000	1.000	20	200000192	200000106	siRNA-IMPa4-10 PSPC1-A488 IMPa4-A546 DAPI 8C1-siRNA-IMP-a2-a4 V2.00	0	25. siRNA-IMPa4-10 PSPC1-A488 DAPI IMPa4-A546_aa_TileScan_001 (Stage 27 of 49)	00-PnSsz3dvk8x4Z8YiykVviE
0	um	Vesicles Paraspeckle	0.000	1.000	20	200000193	200000107	siRNA-IMPa4-10 PSPC1-A488 IMPa4-A546 DAPI 8C1-siRNA-IMP-a2-a4 V2.00	0	25. siRNA-IMPa4-10 PSPC1-A488 DAPI IMPa4-A546_aa_TileScan_001 (Stage 27 of 49)	00-PnSsz3dvk8x4Z8YiykVviE
0	um	Vesicles Paraspeckle	0.000	1.000	20	200000194	200000108	siRNA-IMPa4-10 PSPC1-A488 IMPa4-A546 DAPI 8C1-siRNA-IMP-a2-a4 V2.00	0	25. siRNA-IMPa4-10 PSPC1-A488 DAPI IMPa4-A546_aa_TileScan_001 (Stage 27 of 49)	00-PnSsz3dvk8x4Z8YiykVviE
0	um	Vesicles Paraspeckle	0.000	1.000	20	200000195	200000109	siRNA-IMPa4-10 PSPC1-A488 IMPa4-A546 DAPI 8C1-siRNA-IMP-a2-a4 V2.00	0	25. siRNA-IMPa4-10 PSPC1-A488 DAPI IMPa4-A546_aa_TileScan_001 (Stage 27 of 49)	00-PnSsz3dvk8x4Z8YiykVviE
0	um	Vesicles Paraspeckle	0.000	1.000	20	200000196	200000110	siRNA-IMPa4-10 PSPC1-A488 IMPa4-A546 DAPI 8C1-siRNA-IMP-a2-a4 V2.00	0	25. siRNA-IMPa4-10 PSPC1-A488 DAPI IMPa4-A546_aa_TileScan_001 (Stage 27 of 49)	00-PnSsz3dvk8x4Z8YiykVviE
0	um	Vesicles Paraspeckle	0.000	1.000	20	200000197	200000111	siRNA-IMPa4-10 PSPC1-A488 IMPa4-A546 DAPI 8C1-siRNA-IMP-a2-a4 V2.00	0	25. siRNA-IMPa4-10 PSPC1-A488 DAPI IMPa4-A546_aa_TileScan_001 (Stage 27 of 49)	00-PnSsz3dvk8x4Z8YiykVviE
0	um	Vesicles Paraspeckle	0.000	1.000	20	200000198	200000112	siRNA-IMPa4-10 PSPC1-A488 IMPa4-A546 DAPI 8C1-siRNA-IMP-a2-a4 V2.00	0	25. siRNA-IMPa4-10 PSPC1-A488 DAPI IMPa4-A546_aa_TileScan_001 (Stage 27 of 49)	00-PnSsz3dvk8x4Z8YiykVviE
0	um	Vesicles Paraspeckle	0.000	1.000	21	200000199	200000113	siRNA-IMPa4-10 PSPC1-A488 IMPa4-A546 DAPI 8C1-siRNA-IMP-a2-a4 V2.00	0	25. siRNA-IMPa4-10 PSPC1-A488 DAPI IMPa4-A546_aa_TileScan_001 (Stage 27 of 49)	00-PnSsz3dvk8x4Z8YiykVviE
0	um	Vesicles Paraspeckle	0.000	1.000	22	200000200	200000114	siRNA-IMPa4-10 PSPC1-A488 IMPa4-A546 DAPI 8C1-siRNA-IMP-a2-a4 V2.00	0	25. siRNA-IMPa4-10 PSPC1-A488 DAPI IMPa4-A546_aa_TileScan_001 (Stage 27 of 49)	00-PnSsz3dvk8x4Z8YiykVviE
0	um	Vesicles Paraspeckle	0.000	1.000	22	200000201	200000115	siRNA-IMPa4-10 PSPC1-A488 IMPa4-A546 DAPI 8C1-siRNA-IMP-a2-a4 V2.00	0	25. siRNA-IMPa4-10 PSPC1-A488 DAPI IMPa4-A546_aa_TileScan_001 (Stage 27 of 49)	00-PnSsz3dvk8x4Z8YiykVviE
0	um	Vesicles Paraspeckle	0.000	1.000	22	200000202	200000116	siRNA-IMPa4-10 PSPC1-A488 IMPa4-A546 DAPI 8C1-siRNA-IMP-a2-a4 V2.00	0	25. siRNA-IMPa4-10 PSPC1-A488 DAPI IMPa4-A546_aa_TileScan_001 (Stage 27 of 49)	00-PnSsz3dvk8x4Z8YiykVviE
-0.966192	um	Vesicles Paraspeckle	0.000	1.000	23	200000203	200000117	siRNA-IMPa4-10 PSPC1-A488 IMPa4-A546 DAPI 8C1-siRNA-IMP-a2-a4 V2.00	0	25. siRNA-IMPa4-10 PSPC1-A488 DAPI IMPa4-A546_aa_TileScan_001 (Stage 27 of 49)	00-PnSsz3dvk8x4Z8YiykVviE
-0.403292	um	Vesicles Paraspeckle	0.000	1.000	23	200000204	200000118	siRNA-IMPa4-10 PSPC1-A488 IMPa4-A546 DAPI 8C1-siRNA-IMP-a2-a4 V2.00	0	25. siRNA-IMPa4-10 PSPC1-A488 DAPI IMPa4-A546_aa_TileScan_001 (Stage 27 of 49)	00-PnSsz3dvk8x4Z8YiykVviE
-0.403292	um	Vesicles Paraspeckle	0.000	1.000	23	200000205	200000119	siRNA-IMPa4-10 PSPC1-A488 IMPa4-A546 DAPI 8C1-siRNA-IMP-a2-a4 V2.00	0	25. siRNA-IMPa4-10 PSPC1-A488 DAPI IMPa4-A546_aa_TileScan_001 (Stage 27 of 49)	00-PnSsz3dvk8x4Z8YiykVviE
-0.806584	um	Vesicles Paraspeckle	0.000	1.000	23	200000206	200000120	siRNA-IMPa4-10 PSPC1-A488 IMPa4-A546 DAPI 8C1-siRNA-IMP-a2-a4 V2.00	0	25. siRNA-IMPa4-10 PSPC1-A488 DAPI IMPa4-A546_aa_TileScan_001 (Stage 27 of 49)	00-PnSsz3dvk8x4Z8YiykVviE
0.141496	um	Vesicles Paraspeckle	0.000	1.000	23	200000207	200000121	siRNA-IMPa4-10 PSPC1-A488 IMPa4-A546 DAPI 8C1-siRNA-IMP-a2-a4 V2.00	0	25. siRNA-IMPa4-10 PSPC1-A488 DAPI IMPa4-A546_aa_TileScan_001 (Stage 27 of 49)	00-PnSsz3dvk8x4Z8YiykVviE
-0.627499	um	Vesicles Paraspeckle	0.000	1.000	23	200000208	200000122	siRNA-IMPa4-10 PSPC1-A488 IMPa4-A546 DAPI 8C1-siRNA-IMP-a2-a4 V2.00	0	25. siRNA-IMPa4-10 PSPC1-A488 DAPI IMPa4-A546_aa_TileScan_001 (Stage 27 of 49)	00-PnSsz3dvk8x4Z8YiykVviE
-0.377655	um	Vesicles Paraspeckle	0.000	1.000	23	200000209	200000123	siRNA-IMPa4-10 PSPC1-A488 IMPa4-A546 DAPI 8C1-siRNA-IMP-a2-a4 V2.00	0	25. siRNA-IMPa4-10 PSPC1-A488 DAPI IMPa4-A546_aa_TileScan_001 (Stage 27 of 49)	00-PnSsz3dvk8x4Z8YiykVviE
-0.282991	um	Vesicles Paraspeckle	0.000	1.000	23	200000210	200000124	siRNA-IMPa4-10 PSPC1-A488 IMPa4-A546 DAPI 8C1-siRNA-IMP-a2-a4 V2.00	0	25. siRNA-IMPa4-10 PSPC1-A488 DAPI IMPa4-A546_aa_TileScan_001 (Stage 27 of 49)	00-PnSsz3dvk8x4Z8YiykVviE
0.200105	um	Vesicles Paraspeckle	0.000	1.000	23	200000211	200000125	siRNA-IMPa4-10 PSPC1-A488 IMPa4-A546 DAPI 8C1-siRNA-IMP-a2-a4 V2.00	0	25. siRNA-IMPa4-10 PSPC1-A488 DAPI IMPa4-A546_aa_TileScan_001 (Stage 27 of 49)	00-PnSsz3dvk8x4Z8YiykVviE
0.141496	um	Vesicles Paraspeckle	0.000	1.000	23	200000212	200000126	siRNA-IMPa4-10 PSPC1-A488 IMPa4-A546 DAPI 8C1-siRNA-IMP-a2-a4 V2.00	0	25. siRNA-IMPa4-10 PSPC1-A488 DAPI IMPa4-A546_aa_TileScan_001 (Stage 27 of 49)	00-PnSsz3dvk8x4Z8YiykVviE
-2.26593	um	Vesicles Paraspeckle	0.000	1.000	24	200000213	200000127	siRNA-IMPa4-10 PSPC1-A488 IMPa4-A546 DAPI 8C1-siRNA-IMP-a2-a4 V2.00	0	25. siRNA-IMPa4-10 PSPC1-A488 DAPI IMPa4-A546_aa_TileScan_001 (Stage 27 of 49)	00-PnSsz3dvk8x4Z8YiykVviE
-0.849018	um	Vesicles Paraspeckle	0.000	1.000	24	200000214	200000128	siRNA-IMPa4-10 PSPC1-A488 IMPa4-A546 DAPI 8C1-siRNA-IMP-a2-a4 V2.00	0	25. siRNA-IMPa4-10 PSPC1-A488 DAPI IMPa4-A546_aa_TileScan_001 (Stage 27 of 49)	00-PnSsz3dvk8x4Z8YiykVviE
-0.97222	um	Vesicles Paraspeckle	0.000	1.000	24	200000215	200000129	siRNA-IMPa4-10 PSPC1-A488 IMPa4-A546 DAPI 8C1-siRNA-IMP-a2-a4 V2.00	0	25. siRNA-IMPa4-10 PSPC1-A488 DAPI IMPa4-A546_aa_TileScan_001 (Stage 27 of 49)	00-PnSsz3dvk8x4Z8YiykVviE
-0.141517	um	Vesicles Paraspeckle	0.000	1.000	24	200000216	200000130	siRNA-IMPa4-10 PSPC1-A488 IMPa4-A546 DAPI 8C1-siRNA-IMP-a2-a4 V2.00	0	25. siRNA-IMPa4-10 PSPC1-A488 DAPI IMPa4-A546_aa_TileScan_001 (Stage 27 of 49)	00-PnSsz3dvk8x4Z8YiykVviE
-0.544816	um	Vesicles Paraspeckle	0.000	1.000	24	200000217	200000131	siRNA-IMPa4-10 PSPC1-A488 IMPa4-A546 DAPI 8C1-siRNA-IMP-a2-a4 V2.00	0	25. siRNA-IMPa4-10 PSPC1-A488 DAPI IMPa4-A546_aa_TileScan_001 (Stage 27 of 49)	00-PnSsz3dvk8x4Z8YiykVviE
-0.755311	um	Vesicles Paraspeckle	0.000	1.000	24	200000218	200000132	siRNA-IMPa4-10 PSPC1-A488 IMPa4-A546 DAPI 8C1-siRNA-IMP-a2-a4 V2.00	0	25. siRNA-IMPa4-10 PSPC1-A488 DAPI IMPa4-A546_aa_TileScan_001 (Stage 27 of 49)	00-PnSsz3dvk8x4Z8YiykVviE
-0.141503	um	Vesicles Paraspeckle	0.000	1.000	24	200000219	200000133	siRNA-IMPa4-10 PSPC1-A488 IMPa4-A546 DAPI 8C1-siRNA-IMP-a2-a4 V2.00	0	25. siRNA-IMPa4-10 PSPC1-A488 DAPI IMPa4-A546_aa_TileScan_001 (Stage 27 of 49)	00-PnSsz3dvk8x4Z8YiykVviE
-0.403295	um	Vesicles Paraspeckle	0.000	1.000	24	200000220	200000134	siRNA-IMPa4-10 PSPC1-A488 IMPa4-A546 DAPI 8C1-siRNA-IMP-a2-a4 V2.00	0	25. siRNA-IMPa4-10 PSPC1-A488 DAPI IMPa4-A546_aa_TileScan_001 (Stage 27 of 49)	00-PnSsz3dvk8x4Z8YiykVviE
-0.377655	um	Vesicles Paraspeckle	0.000	1.000	24	200000221	200000135	siRNA-IMPa4-10 PSPC1-A488 IMPa4-A546 DAPI 8C1-siRNA-IMP-a2-a4 V2.00	0	25. siRNA-IMPa4-10 PSPC1-A488 DAPI IMPa4-A546_aa_TileScan_001 (Stage 27 of 49)	00-PnSsz3dvk8x4Z8YiykVviE
-0.755311	um	Vesicles Paraspeckle	0.000	1.000	24	200000222	200000136	siRNA-IMPa4-10 PSPC1-A488 IMPa4-A546 DAPI 8C1-siRNA-IMP-a2-a4 V2.00	0	25. siRNA-IMPa4-10 PSPC1-A488 DAPI IMPa4-A546_aa_TileScan_001 (Stage 27 of 49)	00-PnSsz3dvk8x4Z8YiykVviE
-1.13297	um	Vesicles Paraspeckle	0.000	1.000	26	200000223	200000000	siRNA-IMPa4-10 PSPC1-A488 IMPa4-A546 DAPI 8C1-siRNA-IMP-a2-a4 V2.00	0	25. siRNA-IMPa4-10 PSPC1-A488 DAPI IMPa4-A546_ab_TileScan_001 (Stage 28 of 49)	00-sWtVmEozUfaDQPZK7detjd
-0.141504	um	Vesicles Paraspeckle	0.000	1.000	26	200000224	200000001	siRNA-IMPa4-10 PSPC1-A488 IMPa4-A546 DAPI 8C1-siRNA-IMP-a2-a4 V2.00	0	25. siRNA-IMPa4-10 PSPC1-A488 DAPI IMPa4-A546_ab_TileScan_001 (Stage 28 of 49)	00-sWtVmEozUfaDQPZK7detjd
-1.13297	um	Vesicles Paraspeckle	0.000	1.000	26	200000225	200000002	siRNA-IMPa4-10 PSPC1-A488 IMPa4-A546 DAPI 8C1-siRNA-IMP-a2-a4 V2.00	0	25. siRNA-IMPa4-10 PSPC1-A488 DAPI IMPa4-A546_ab_TileScan_001 (Stage 28 of 49)	00-sWtVmEozUfaDQPZK7detjd
0.568904	um	Vesicles Paraspeckle	0.000	1.000	26	200000226	200000003	siRNA-IMPa4-10 PSPC1-A488 IMPa4-A546 DAPI 8C1-siRNA-IMP-a2-a4 V2.00	0	25. siRNA-IMPa4-10 PSPC1-A488 DAPI IMPa4-A546_ab_TileScan_001 (Stage 28 of 49)	00-sWtVmEozUfaDQPZK7detjd
-0.755311	um	Vesicles Paraspeckle	0.000	1.000	26	200000227	200000004	siRNA-IMPa4-10 PSPC1-A488 IMPa4-A546 DAPI 8C1-siRNA-IMP-a2-a4 V2.00	0	25. siRNA-IMPa4-10 PSPC1-A488 DAPI IMPa4-A546_ab_TileScan_001 (Stage 28 of 49)	00-sWtVmEozUfaDQPZK7detjd
-0.283008	um	Vesicles Paraspeckle	0.000	1.000	26	200000228	200000005	siRNA-IMPa4-10 PSPC1-A488 IMPa4-A546 DAPI 8C1-siRNA-IMP-a2-a4 V2.00	0	25. siRNA-IMPa4-10 PSPC1-A488 DAPI IMPa4-A546_ab_TileScan_001 (Stage 28 of 49)	00-sWtVmEozUfaDQPZK7detjd
-0.755311	um	Vesicles Paraspeckle	0.000	1.000	26	200000229	200000006	siRNA-IMPa4-10 PSPC1-A488 IMPa4-A546 DAPI 8C1-siRNA-IMP-a2-a4 V2.00	0	25. siRNA-IMPa4-10 PSPC1-A488 DAPI IMPa4-A546_ab_TileScan_001 (Stage 28 of 49)	00-sWtVmEozUfaDQPZK7detjd
-0.377655	um	Vesicles Paraspeckle	0.000	1.000	26	200000230	200000007	siRNA-IMPa4-10 PSPC1-A488 IMPa4-A546 DAPI 8C1-siRNA-IMP-a2-a4 V2.00	0	25. siRNA-IMPa4-10 PSPC1-A488 DAPI IMPa4-A546_ab_TileScan_001 (Stage 28 of 49)	00-sWtVmEozUfaDQPZK7detjd
-0.377655	um	Vesicles Paraspeckle	0.000	1.000	26	200000231	200000008	siRNA-IMPa4-10 PSPC1-A488 IMPa4-A546 DAPI 8C1-siRNA-IMP-a2-a4 V2.00	0	25. siRNA-IMPa4-10 PSPC1-A488 DAPI IMPa4-A546_ab_TileScan_001 (Stage 28 of 49)	00-sWtVmEozUfaDQPZK7detjd
0.377655	um	Vesicles Paraspeckle	0.000	1.000	26	200000232	200000009	siRNA-IMPa4-10 PSPC1-A488 IMPa4-A546 DAPI 8C1-siRNA-IMP-a2-a4 V2.00	0	25. siRNA-IMPa4-10 PSPC1-A488 DAPI IMPa4-A546_ab_TileScan_001 (Stage 28 of 49)	00-sWtVmEozUfaDQPZK7detjd
0.341623	um	Vesicles Paraspeckle	0.000	1.000	26	200000233	200000010	siRNA-IMPa4-10 PSPC1-A488 IMPa4-A546 DAPI 8C1-siRNA-IMP-a2-a4 V2.00	0	25. siRNA-IMPa4-10 PSPC1-A488 DAPI IMPa4-A546_ab_TileScan_001 (Stage 28 of 49)	00-sWtVmEozUfaDQPZK7detjd
0.377655	um	Vesicles Paraspeckle	0.000	1.000	26	200000234	200000011	siRNA-IMPa4-10 PSPC1-A488 IMPa4-A546 DAPI 8C1-siRNA-IMP-a2-a4 V2.00	0	25. siRNA-IMPa4-10 PSPC1-A488 DAPI IMPa4-A546_ab_TileScan_001 (Stage 28 of 49)	00-sWtVmEozUfaDQPZK7detjd
0.755311	um	Vesicles Paraspeckle	0.000	1.000	26	200000235	200000012	siRNA-IMPa4-10 PSPC1-A488 IMPa4-A546 DAPI 8C1-siRNA-IMP-a2-a4 V2.00	0	25. siRNA-IMPa4-10 PSPC1-A488 DAPI IMPa4-A546_ab_TileScan_001 (Stage 28 of 49)	00-sWtVmEozUfaDQPZK7detjd
0.283008	um	Vesicles Paraspeckle	0.000	1.000	26	200000236	200000013	siRNA-IMPa4-10 PSPC1-A488 IMPa4-A546 DAPI 8C1-siRNA-IMP-a2-a4 V2.00	0	25. siRNA-IMPa4-10 PSPC1-A488 DAPI IMPa4-A546_ab_TileScan_001 (Stage 28 of 49)	00-sWtVmEozUfaDQPZK7detjd
0.755311	um	Vesicles Paraspeckle	0.000	1.000	26	200000237	200000014	siRNA-IMPa4-10 PSPC1-A488 IMPa4-A546 DAPI 8C1-siRNA-IMP-a2-a4 V2.00	0	25. siRNA-IMPa4-10 PSPC1-A488 DAPI IMPa4-A546_ab_TileScan_001 (Stage 28 of 49)	00-sWtVmEozUfaDQPZK7detjd
-0.4274	um	Vesicles Paraspeckle	0.000	1.000	26	200000238	200000015	siRNA-IMPa4-10 PSPC1-A488 IMPa4-A546 DAPI 8C1-siRNA-IMP-a2-a4 V2.00	0	25. siRNA-IMPa4-10 PSPC1-A488 DAPI IMPa4-A546_ab_TileScan_001 (Stage 28 of 49)	00-sWtVmEozUfaDQPZK7detjd
-0.141505	um	Vesicles Paraspeckle	0.000	1.000	26	200000239	200000016	siRNA-IMPa4-10 PSPC1-A488 IMPa4-A546 DAPI 8C1-siRNA-IMP-a2-a4 V2.00	0	25. siRNA-IMPa4-10 PSPC1-A488 DAPI IMPa4-A546_ab_TileScan_001 (Stage 28 of 49)	00-sWtVmEozUfaDQPZK7detjd
0.377655	um	Vesicles Paraspeckle	0.000	1.000	26	200000240	200000017	siRNA-IMPa4-10 PSPC1-A488 IMPa4-A546 DAPI 8C1-siRNA-IMP-a2-a4 V2.00	0	25. siRNA-IMPa4-10 PSPC1-A488 DAPI IMPa4-A546_ab_TileScan_001 (Stage 28 of 49)	00-sWtVmEozUfaDQPZK7detjd
-0.377655	um	Vesicles Paraspeckle	0.000	1.000	26	200000241	200000018	siRNA-IMPa4-10 PSPC1-A488 IMPa4-A546 DAPI 8C1-siRNA-IMP-a2-a4 V2.00	0	25. siRNA-IMPa4-10 PSPC1-A488 DAPI IMPa4-A546_ab_TileScan_001 (Stage 28 of 49)	00-sWtVmEozUfaDQPZK7detjd
0	um	Vesicles Paraspeckle	0.000	1.000	27	200000242	200000019	siRNA-IMPa4-10 PSPC1-A488 IMPa4-A546 DAPI 8C1-siRNA-IMP-a2-a4 V2.00	0	25. siRNA-IMPa4-10 PSPC1-A488 DAPI IMPa4-A546_ab_TileScan_001 (Stage 28 of 49)	00-sWtVmEozUfaDQPZK7detjd
0	um	Vesicles Paraspeckle	0.000	1.000	27	200000243	200000020	siRNA-IMPa4-10 PSPC1-A488 IMPa4-A546 DAPI 8C1-siRNA-IMP-a2-a4 V2.00	0	25. siRNA-IMPa4-10 PSPC1-A488 DAPI IMPa4-A546_ab_TileScan_001 (Stage 28 of 49)	00-sWtVmEozUfaDQPZK7detjd
0	um	Vesicles Paraspeckle	0.000	1.000	27	200000244	200000021	siRNA-IMPa4-10 PSPC1-A488 IMPa4-A546 DAPI 8C1-siRNA-IMP-a2-a4 V2.00	0	25. siRNA-IMPa4-10 PSPC1-A488 DAPI IMPa4-A546_ab_TileScan_001 (Stage 28 of 49)	00-sWtVmEozUfaDQPZK7detjd
0	um	Vesicles Paraspeckle	0.000	1.000	27	200000245	200000022	siRNA-IMPa4-10 PSPC1-A488 IMPa4-A546 DAPI 8C1-siRNA-IMP-a2-a4 V2.00	0	25. siRNA-IMPa4-10 PSPC1-A488 DAPI IMPa4-A546_ab_TileScan_001 (Stage 28 of 49)	00-sWtVmEozUfaDQPZK7detjd
0	um	Vesicles Paraspeckle	0.000	1.000	27	200000246	200000023	siRNA-IMPa4-10 PSPC1-A488 IMPa4-A546 DAPI 8C1-siRNA-IMP-a2-a4 V2.00	0	25. siRNA-IMPa4-10 PSPC1-A488 DAPI IMPa4-A546_ab_TileScan_001 (Stage 28 of 49)	00-sWtVmEozUfaDQPZK7detjd
0	um	Vesicles Paraspeckle	0.000	1.000	27	200000247	200000024	siRNA-IMPa4-10 PSPC1-A488 IMPa4-A546 DAPI 8C1-siRNA-IMP-a2-a4 V2.00	0	25. siRNA-IMPa4-10 PSPC1-A488 DAPI IMPa4-A546_ab_TileScan_001 (Stage 28 of 49)	00-sWtVmEozUfaDQPZK7detjd
0	um	Vesicles Paraspeckle	0.000	1.000	27	200000248	200000025	siRNA-IMPa4-10 PSPC1-A488 IMPa4-A546 DAPI 8C1-siRNA-IMP-a2-a4 V2.00	0	25. siRNA-IMPa4-10 PSPC1-A488 DAPI IMPa4-A546_ab_TileScan_001 (Stage 28 of 49)	00-sWtVmEozUfaDQPZK7detjd
0	um	Vesicles Paraspeckle	0.000	1.000	27	200000249	200000026	siRNA-IMPa4-10 PSPC1-A488 IMPa4-A546 DAPI 8C1-siRNA-IMP-a2-a4 V2.00	0	25. siRNA-IMPa4-10 PSPC1-A488 DAPI IMPa4-A546_ab_TileScan_001 (Stage 28 of 49)	00-sWtVmEozUfaDQPZK7detjd
0	um	Vesicles Paraspeckle	0.000	1.000	27	200000250	200000027	siRNA-IMPa4-10 PSPC1-A488 IMPa4-A546 DAPI 8C1-siRNA-IMP-a2-a4 V2.00	0	25. siRNA-IMPa4-10 PSPC1-A488 DAPI IMPa4-A546_ab_TileScan_001 (Stage 28 of 49)	00-sWtVmEozUfaDQPZK7detjd
0	um	Vesicles Paraspeckle	0.000	1.000	27	200000251	200000028	siRNA-IMPa4-10 PSPC1-A488 IMPa4-A546 DAPI 8C1-siRNA-IMP-a2-a4 V2.00	0	25. siRNA-IMPa4-10 PSPC1-A488 DAPI IMPa4-A546_ab_TileScan_001 (Stage 28 of 49)	00-sWtVmEozUfaDQPZK7detjd
0	um	Vesicles Paraspeckle	0.000	1.000	27	200000252	200000029	siRNA-IMPa4-10 PSPC1-A488 IMPa4-A546 DAPI 8C1-siRNA-IMP-a2-a4 V2.00	0	25. siRNA-IMPa4-10 PSPC1-A488 DAPI IMPa4-A546_ab_TileScan_001 (Stage 28 of 49)	00-sWtVmEozUfaDQPZK7detjd
0	um	Vesicles Paraspeckle	0.000	1.000	27	200000253	200000030	siRNA-IMPa4-10 PSPC1-A488 IMPa4-A546 DAPI 8C1-siRNA-IMP-a2-a4 V2.00	0	25. siRNA-IMPa4-10 PSPC1-A488 DAPI IMPa4-A546_ab_TileScan_001 (Stage 28 of 49)	00-sWtVmEozUfaDQPZK7detjd
0	um	Vesicles Paraspeckle	0.000	1.000	27	200000254	200000031	siRNA-IMPa4-10 PSPC1-A488 IMPa4-A546 DAPI 8C1-siRNA-IMP-a2-a4 V2.00	0	25. siRNA-IMPa4-10 PSPC1-A488 DAPI IMPa4-A546_ab_TileScan_001 (Stage 28 of 49)	00-sWtVmEozUfaDQPZK7detjd
0	um	Vesicles Paraspeckle	0.000	1.000	27	200000255	200000032	siRNA-IMPa4-10 PSPC1-A488 IMPa4-A546 DAPI 8C1-siRNA-IMP-a2-a4 V2.00	0	25. siRNA-IMPa4-10 PSPC1-A488 DAPI IMPa4-A546_ab_TileScan_001 (Stage 28 of 49)	00-sWtVmEozUfaDQPZK7detjd
0	um	Vesicles Paraspeckle	0.000	1.000	27	200000256	200000033	siRNA-IMPa4-10 PSPC1-A488 IMPa4-A546 DAPI 8C1-siRNA-IMP-a2-a4 V2.00	0	25. siRNA-IMPa4-10 PSPC1-A488 DAPI IMPa4-A546_ab_TileScan_001 (Stage 28 of 49)	00-sWtVmEozUfaDQPZK7detjd
0	um	Vesicles Paraspeckle	0.000	1.000	27	200000257	200000034	siRNA-IMPa4-10 PSPC1-A488 IMPa4-A546 DAPI 8C1-siRNA-IMP-a2-a4 V2.00	0	25. siRNA-IMPa4-10 PSPC1-A488 DAPI IMPa4-A546_ab_TileScan_001 (Stage 28 of 49)	00-sWtVmEozUfaDQPZK7detjd
0	um	Vesicles Paraspeckle	0.000	1.000	27	200000258	200000035	siRNA-IMPa4-10 PSPC1-A488 IMPa4-A546 DAPI 8C1-siRNA-IMP-a2-a4 V2.00	0	25. siRNA-IMPa4-10 PSPC1-A488 DAPI IMPa4-A546_ab_TileScan_001 (Stage 28 of 49)	00-sWtVmEozUfaDQPZK7detjd
0	um	Vesicles Paraspeckle	0.000	1.000	27	200000259	200000036	siRNA-IMPa4-10 PSPC1-A488 IMPa4-A546 DAPI 8C1-siRNA-IMP-a2-a4 V2.00	0	25. siRNA-IMPa4-10 PSPC1-A488 DAPI IMPa4-A546_ab_TileScan_001 (Stage 28 of 49)	00-sWtVmEozUfaDQPZK7detjd
0	um	Vesicles Paraspeckle	0.000	1.000	27	200000260	200000037	siRNA-IMPa4-10 PSPC1-A488 IMPa4-A546 DAPI 8C1-siRNA-IMP-a2-a4 V2.00	0	25. siRNA-IMPa4-10 PSPC1-A488 DAPI IMPa4-A546_ab_TileScan_001 (Stage 28 of 49)	00-sWtVmEozUfaDQPZK7detjd
0	um	Vesicles Paraspeckle	0.000	1.000	27	200000261	200000038	siRNA-IMPa4-10 PSPC1-A488 IMPa4-A546 DAPI 8C1-siRNA-IMP-a2-a4 V2.00	0	25. siRNA-IMPa4-10 PSPC1-A488 DAPI IMPa4-A546_ab_TileScan_001 (Stage 28 of 49)	00-sWtVmEozUfaDQPZK7detjd
0.427401	um	Vesicles Paraspeckle	0.000	1.000	28	200000262	200000039	siRNA-IMPa4-10 PSPC1-A488 IMPa4-A546 DAPI 8C1-siRNA-IMP-a2-a4 V2.00	0	25. siRNA-IMPa4-10 PSPC1-A488 DAPI IMPa4-A546_ab_TileScan_001 (Stage 28 of 49)	00-sWtVmEozUfaDQPZK7detjd
2.45147	um	Vesicles Paraspeckle	0.000	1.000	28	200000263	200000040	siRNA-IMPa4-10 PSPC1-A488 IMPa4-A546 DAPI 8C1-siRNA-IMP-a2-a4 V2.00	0	25. siRNA-IMPa4-10 PSPC1-A488 DAPI IMPa4-A546_ab_TileScan_001 (Stage 28 of 49)	00-sWtVmEozUfaDQPZK7detjd
-0.755311	um	Vesicles Paraspeckle	0.000	1.000	28	200000264	200000041	siRNA-IMPa4-10 PSPC1-A488 IMPa4-A546 DAPI 8C1-siRNA-IMP-a2-a4 V2.00	0	25. siRNA-IMPa4-10 PSPC1-A488 DAPI IMPa4-A546_ab_TileScan_001 (Stage 28 of 49)	00-sWtVmEozUfaDQPZK7detjd
0.827642	um	Vesicles Paraspeckle	0.000	1.000	28	200000265	200000042	siRNA-IMPa4-10 PSPC1-A488 IMPa4-A546 DAPI 8C1-siRNA-IMP-a2-a4 V2.00	0	25. siRNA-IMPa4-10 PSPC1-A488 DAPI IMPa4-A546_ab_TileScan_001 (Stage 28 of 49)	00-sWtVmEozUfaDQPZK7detjd
1.19643	um	Vesicles Paraspeckle	0.000	1.000	28	200000266	200000043	siRNA-IMPa4-10 PSPC1-A488 IMPa4-A546 DAPI 8C1-siRNA-IMP-a2-a4 V2.00	0	25. siRNA-IMPa4-10 PSPC1-A488 DAPI IMPa4-A546_ab_TileScan_001 (Stage 28 of 49)	00-sWtVmEozUfaDQPZK7detjd
0.377655	um	Vesicles Paraspeckle	0.000	1.000	28	200000267	200000044	siRNA-IMPa4-10 PSPC1-A488 IMPa4-A546 DAPI 8C1-siRNA-IMP-a2-a4 V2.00	0	25. siRNA-IMPa4-10 PSPC1-A488 DAPI IMPa4-A546_ab_TileScan_001 (Stage 28 of 49)	00-sWtVmEozUfaDQPZK7detjd
0.377655	um	Vesicles Paraspeckle	0.000	1.000	28	200000268	200000045	siRNA-IMPa4-10 PSPC1-A488 IMPa4-A546 DAPI 8C1-siRNA-IMP-a2-a4 V2.00	0	25. siRNA-IMPa4-10 PSPC1-A488 DAPI IMPa4-A546_ab_TileScan_001 (Stage 28 of 49)	00-sWtVmEozUfaDQPZK7detjd
0.780951	um	Vesicles Paraspeckle	0.000	1.000	28	200000269	200000046	siRNA-IMPa4-10 PSPC1-A488 IMPa4-A546 DAPI 8C1-siRNA-IMP-a2-a4 V2.00	0	25. siRNA-IMPa4-10 PSPC1-A488 DAPI IMPa4-A546_ab_TileScan_001 (Stage 28 of 49)	00-sWtVmEozUfaDQPZK7detjd
-0.377655	um	Vesicles Paraspeckle	0.000	1.000	28	200000270	200000047	siRNA-IMPa4-10 PSPC1-A488 IMPa4-A546 DAPI 8C1-siRNA-IMP-a2-a4 V2.00	0	25. siRNA-IMPa4-10 PSPC1-A488 DAPI IMPa4-A546_ab_TileScan_001 (Stage 28 of 49)	00-sWtVmEozUfaDQPZK7detjd
-0.56891	um	Vesicles Paraspeckle	0.000	1.000	28	200000271	200000048	siRNA-IMPa4-10 PSPC1-A488 IMPa4-A546 DAPI 8C1-siRNA-IMP-a2-a4 V2.00	0	25. siRNA-IMPa4-10 PSPC1-A488 DAPI IMPa4-A546_ab_TileScan_001 (Stage 28 of 49)	00-sWtVmEozUfaDQPZK7detjd
-0.377655	um	Vesicles Paraspeckle	0.000	1.000	28	200000272	200000049	siRNA-IMPa4-10 PSPC1-A488 IMPa4-A546 DAPI 8C1-siRNA-IMP-a2-a4 V2.00	0	25. siRNA-IMPa4-10 PSPC1-A488 DAPI IMPa4-A546_ab_TileScan_001 (Stage 28 of 49)	00-sWtVmEozUfaDQPZK7detjd
0.403295	um	Vesicles Paraspeckle	0.000	1.000	28	200000273	200000050	siRNA-IMPa4-10 PSPC1-A488 IMPa4-A546 DAPI 8C1-siRNA-IMP-a2-a4 V2.00	0	25. siRNA-IMPa4-10 PSPC1-A488 DAPI IMPa4-A546_ab_TileScan_001 (Stage 28 of 49)	00-sWtVmEozUfaDQPZK7detjd
0.377655	um	Vesicles Paraspeckle	0.000	1.000	28	200000274	200000051	siRNA-IMPa4-10 PSPC1-A488 IMPa4-A546 DAPI 8C1-siRNA-IMP-a2-a4 V2.00	0	25. siRNA-IMPa4-10 PSPC1-A488 DAPI IMPa4-A546_ab_TileScan_001 (Stage 28 of 49)	00-sWtVmEozUfaDQPZK7detjd
0.341625	um	Vesicles Paraspeckle	0.000	1.000	28	200000275	200000052	siRNA-IMPa4-10 PSPC1-A488 IMPa4-A546 DAPI 8C1-siRNA-IMP-a2-a4 V2.00	0	25. siRNA-IMPa4-10 PSPC1-A488 DAPI IMPa4-A546_ab_TileScan_001 (Stage 28 of 49)	00-sWtVmEozUfaDQPZK7detjd
0.544805	um	Vesicles Paraspeckle	0.000	1.000	28	200000276	200000053	siRNA-IMPa4-10 PSPC1-A488 IMPa4-A546 DAPI 8C1-siRNA-IMP-a2-a4 V2.00	0	25. siRNA-IMPa4-10 PSPC1-A488 DAPI IMPa4-A546_ab_TileScan_001 (Stage 28 of 49)	00-sWtVmEozUfaDQPZK7detjd
0.377655	um	Vesicles Paraspeckle	0.000	1.000	28	200000277	200000054	siRNA-IMPa4-10 PSPC1-A488 IMPa4-A546 DAPI 8C1-siRNA-IMP-a2-a4 V2.00	0	25. siRNA-IMPa4-10 PSPC1-A488 DAPI IMPa4-A546_ab_TileScan_001 (Stage 28 of 49)	00-sWtVmEozUfaDQPZK7detjd
-0.427407	um	Vesicles Paraspeckle	0.000	1.000	29	200000278	200000055	siRNA-IMPa4-10 PSPC1-A488 IMPa4-A546 DAPI 8C1-siRNA-IMP-a2-a4 V2.00	0	25. siRNA-IMPa4-10 PSPC1-A488 DAPI IMPa4-A546_ab_TileScan_001 (Stage 28 of 49)	00-sWtVmEozUfaDQPZK7detjd
13.1818	um	Vesicles Paraspeckle	0.000	1.000	29	200000279	200000056	siRNA-IMPa4-10 PSPC1-A488 IMPa4-A546 DAPI 8C1-siRNA-IMP-a2-a4 V2.00	0	25. siRNA-IMPa4-10 PSPC1-A488 DAPI IMPa4-A546_ab_TileScan_001 (Stage 28 of 49)	00-sWtVmEozUfaDQPZK7detjd
-0.966394	um	Vesicles Paraspeckle	0.000	1.000	29	200000280	200000057	siRNA-IMPa4-10 PSPC1-A488 IMPa4-A546 DAPI 8C1-siRNA-IMP-a2-a4 V2.00	0	25. siRNA-IMPa4-10 PSPC1-A488 DAPI IMPa4-A546_ab_TileScan_001 (Stage 28 of 49)	00-sWtVmEozUfaDQPZK7detjd
-0.282999	um	Vesicles Paraspeckle	0.000	1.000	29	200000281	200000058	siRNA-IMPa4-10 PSPC1-A488 IMPa4-A546 DAPI 8C1-siRNA-IMP-a2-a4 V2.00	0	25. siRNA-IMPa4-10 PSPC1-A488 DAPI IMPa4-A546_ab_TileScan_001 (Stage 28 of 49)	00-sWtVmEozUfaDQPZK7detjd
0.141499	um	Vesicles Paraspeckle	0.000	1.000	29	200000282	200000059	siRNA-IMPa4-10 PSPC1-A488 IMPa4-A546 DAPI 8C1-siRNA-IMP-a2-a4 V2.00	0	25. siRNA-IMPa4-10 PSPC1-A488 DAPI IMPa4-A546_ab_TileScan_001 (Stage 28 of 49)	00-sWtVmEozUfaDQPZK7detjd
-0.377655	um	Vesicles Paraspeckle	0.000	1.000	29	200000283	200000060	siRNA-IMPa4-10 PSPC1-A488 IMPa4-A546 DAPI 8C1-siRNA-IMP-a2-a4 V2.00	0	25. siRNA-IMPa4-10 PSPC1-A488 DAPI IMPa4-A546_ab_TileScan_001 (Stage 28 of 49)	00-sWtVmEozUfaDQPZK7detjd
-0.377655	um	Vesicles Paraspeckle	0.000	1.000	29	200000284	200000061	siRNA-IMPa4-10 PSPC1-A488 IMPa4-A546 DAPI 8C1-siRNA-IMP-a2-a4 V2.00	0	25. siRNA-IMPa4-10 PSPC1-A488 DAPI IMPa4-A546_ab_TileScan_001 (Stage 28 of 49)	00-sWtVmEozUfaDQPZK7detjd
0.755311	um	Vesicles Paraspeckle	0.000	1.000	29	200000285	200000062	siRNA-IMPa4-10 PSPC1-A488 IMPa4-A546 DAPI 8C1-siRNA-IMP-a2-a4 V2.00	0	25. siRNA-IMPa4-10 PSPC1-A488 DAPI IMPa4-A546_ab_TileScan_001 (Stage 28 of 49)	00-sWtVmEozUfaDQPZK7detjd
-0.755311	um	Vesicles Paraspeckle	0.000	1.000	30	200000286	200000063	siRNA-IMPa4-10 PSPC1-A488 IMPa4-A546 DAPI 8C1-siRNA-IMP-a2-a4 V2.00	0	25. siRNA-IMPa4-10 PSPC1-A488 DAPI IMPa4-A546_ab_TileScan_001 (Stage 28 of 49)	00-sWtVmEozUfaDQPZK7detjd
-0.377655	um	Vesicles Paraspeckle	0.000	1.000	30	200000287	200000064	siRNA-IMPa4-10 PSPC1-A488 IMPa4-A546 DAPI 8C1-siRNA-IMP-a2-a4 V2.00	0	25. siRNA-IMPa4-10 PSPC1-A488 DAPI IMPa4-A546_ab_TileScan_001 (Stage 28 of 49)	00-sWtVmEozUfaDQPZK7detjd
-0.377655	um	Vesicles Paraspeckle	0.000	1.000	30	200000288	200000065	siRNA-IMPa4-10 PSPC1-A488 IMPa4-A546 DAPI 8C1-siRNA-IMP-a2-a4 V2.00	0	25. siRNA-IMPa4-10 PSPC1-A488 DAPI IMPa4-A546_ab_TileScan_001 (Stage 28 of 49)	00-sWtVmEozUfaDQPZK7detjd
-0.565985	um	Vesicles Paraspeckle	0.000	1.000	30	200000289	200000066	siRNA-IMPa4-10 PSPC1-A488 IMPa4-A546 DAPI 8C1-siRNA-IMP-a2-a4 V2.00	0	25. siRNA-IMPa4-10 PSPC1-A488 DAPI IMPa4-A546_ab_TileScan_001 (Stage 28 of 49)	00-sWtVmEozUfaDQPZK7detjd
-0.377655	um	Vesicles Paraspeckle	0.000	1.000	30	200000290	200000067	siRNA-IMPa4-10 PSPC1-A488 IMPa4-A546 DAPI 8C1-siRNA-IMP-a2-a4 V2.00	0	25. siRNA-IMPa4-10 PSPC1-A488 DAPI IMPa4-A546_ab_TileScan_001 (Stage 28 of 49)	00-sWtVmEozUfaDQPZK7detjd
-0.996308	um	Vesicles Paraspeckle	0.000	1.000	30	200000291	200000068	siRNA-IMPa4-10 PSPC1-A488 IMPa4-A546 DAPI 8C1-siRNA-IMP-a2-a4 V2.00	0	25. siRNA-IMPa4-10 PSPC1-A488 DAPI IMPa4-A546_ab_TileScan_001 (Stage 28 of 49)	00-sWtVmEozUfaDQPZK7detjd
-0.755311	um	Vesicles Paraspeckle	0.000	1.000	30	200000292	200000069	siRNA-IMPa4-10 PSPC1-A488 IMPa4-A546 DAPI 8C1-siRNA-IMP-a2-a4 V2.00	0	25. siRNA-IMPa4-10 PSPC1-A488 DAPI IMPa4-A546_ab_TileScan_001 (Stage 28 of 49)	00-sWtVmEozUfaDQPZK7detjd
-0.427399	um	Vesicles Paraspeckle	0.000	1.000	30	200000293	200000070	siRNA-IMPa4-10 PSPC1-A488 IMPa4-A546 DAPI 8C1-siRNA-IMP-a2-a4 V2.00	0	25. siRNA-IMPa4-10 PSPC1-A488 DAPI IMPa4-A546_ab_TileScan_001 (Stage 28 of 49)	00-sWtVmEozUfaDQPZK7detjd
-0.341612	um	Vesicles Paraspeckle	0.000	1.000	30	200000294	200000071	siRNA-IMPa4-10 PSPC1-A488 IMPa4-A546 DAPI 8C1-siRNA-IMP-a2-a4 V2.00	0	25. siRNA-IMPa4-10 PSPC1-A488 DAPI IMPa4-A546_ab_TileScan_001 (Stage 28 of 49)	00-sWtVmEozUfaDQPZK7detjd
0.141496	um	Vesicles Paraspeckle	0.000	1.000	30	200000295	200000072	siRNA-IMPa4-10 PSPC1-A488 IMPa4-A546 DAPI 8C1-siRNA-IMP-a2-a4 V2.00	0	25. siRNA-IMPa4-10 PSPC1-A488 DAPI IMPa4-A546_ab_TileScan_001 (Stage 28 of 49)	00-sWtVmEozUfaDQPZK7detjd
-0.141508	um	Vesicles Paraspeckle	0.000	1.000	31	200000296	200000073	siRNA-IMPa4-10 PSPC1-A488 IMPa4-A546 DAPI 8C1-siRNA-IMP-a2-a4 V2.00	0	25. siRNA-IMPa4-10 PSPC1-A488 DAPI IMPa4-A546_ab_TileScan_001 (Stage 28 of 49)	00-sWtVmEozUfaDQPZK7detjd
-1.48234	um	Vesicles Paraspeckle	0.000	1.000	31	200000297	200000074	siRNA-IMPa4-10 PSPC1-A488 IMPa4-A546 DAPI 8C1-siRNA-IMP-a2-a4 V2.00	0	25. siRNA-IMPa4-10 PSPC1-A488 DAPI IMPa4-A546_ab_TileScan_001 (Stage 28 of 49)	00-sWtVmEozUfaDQPZK7detjd
-0.377655	um	Vesicles Paraspeckle	0.000	1.000	31	200000298	200000075	siRNA-IMPa4-10 PSPC1-A488 IMPa4-A546 DAPI 8C1-siRNA-IMP-a2-a4 V2.00	0	25. siRNA-IMPa4-10 PSPC1-A488 DAPI IMPa4-A546_ab_TileScan_001 (Stage 28 of 49)	00-sWtVmEozUfaDQPZK7detjd
-0.200126	um	Vesicles Paraspeckle	0.000	1.000	31	200000299	200000076	siRNA-IMPa4-10 PSPC1-A488 IMPa4-A546 DAPI 8C1-siRNA-IMP-a2-a4 V2.00	0	25. siRNA-IMPa4-10 PSPC1-A488 DAPI IMPa4-A546_ab_TileScan_001 (Stage 28 of 49)	00-sWtVmEozUfaDQPZK7detjd
-0.283027	um	Vesicles Paraspeckle	0.000	1.000	31	200000300	200000077	siRNA-IMPa4-10 PSPC1-A488 IMPa4-A546 DAPI 8C1-siRNA-IMP-a2-a4 V2.00	0	25. siRNA-IMPa4-10 PSPC1-A488 DAPI IMPa4-A546_ab_TileScan_001 (Stage 28 of 49)	00-sWtVmEozUfaDQPZK7detjd
-0.141508	um	Vesicles Paraspeckle	0.000	1.000	31	200000301	200000078	siRNA-IMPa4-10 PSPC1-A488 IMPa4-A546 DAPI 8C1-siRNA-IMP-a2-a4 V2.00	0	25. siRNA-IMPa4-10 PSPC1-A488 DAPI IMPa4-A546_ab_TileScan_001 (Stage 28 of 49)	00-sWtVmEozUfaDQPZK7detjd
-0.377655	um	Vesicles Paraspeckle	0.000	1.000	31	200000302	200000079	siRNA-IMPa4-10 PSPC1-A488 IMPa4-A546 DAPI 8C1-siRNA-IMP-a2-a4 V2.00	0	25. siRNA-IMPa4-10 PSPC1-A488 DAPI IMPa4-A546_ab_TileScan_001 (Stage 28 of 49)	00-sWtVmEozUfaDQPZK7detjd
0.377655	um	Vesicles Paraspeckle	0.000	1.000	31	200000303	200000080	siRNA-IMPa4-10 PSPC1-A488 IMPa4-A546 DAPI 8C1-siRNA-IMP-a2-a4 V2.00	0	25. siRNA-IMPa4-10 PSPC1-A488 DAPI IMPa4-A546_ab_TileScan_001 (Stage 28 of 49)	00-sWtVmEozUfaDQPZK7detjd
-0.627536	um	Vesicles Paraspeckle	0.000	1.000	32	200000304	200000081	siRNA-IMPa4-10 PSPC1-A488 IMPa4-A546 DAPI 8C1-siRNA-IMP-a2-a4 V2.00	0	25. siRNA-IMPa4-10 PSPC1-A488 DAPI IMPa4-A546_ab_TileScan_001 (Stage 28 of 49)	00-sWtVmEozUfaDQPZK7detjd
-0.20013	um	Vesicles Paraspeckle	0.000	1.000	32	200000305	200000082	siRNA-IMPa4-10 PSPC1-A488 IMPa4-A546 DAPI 8C1-siRNA-IMP-a2-a4 V2.00	0	25. siRNA-IMPa4-10 PSPC1-A488 DAPI IMPa4-A546_ab_TileScan_001 (Stage 28 of 49)	00-sWtVmEozUfaDQPZK7detjd
-0.544816	um	Vesicles Paraspeckle	0.000	1.000	32	200000306	200000083	siRNA-IMPa4-10 PSPC1-A488 IMPa4-A546 DAPI 8C1-siRNA-IMP-a2-a4 V2.00	0	25. siRNA-IMPa4-10 PSPC1-A488 DAPI IMPa4-A546_ab_TileScan_001 (Stage 28 of 49)	00-sWtVmEozUfaDQPZK7detjd
-0.568922	um	Vesicles Paraspeckle	0.000	1.000	32	200000307	200000084	siRNA-IMPa4-10 PSPC1-A488 IMPa4-A546 DAPI 8C1-siRNA-IMP-a2-a4 V2.00	0	25. siRNA-IMPa4-10 PSPC1-A488 DAPI IMPa4-A546_ab_TileScan_001 (Stage 28 of 49)	00-sWtVmEozUfaDQPZK7detjd
-0.14151	um	Vesicles Paraspeckle	0.000	1.000	32	200000308	200000085	siRNA-IMPa4-10 PSPC1-A488 IMPa4-A546 DAPI 8C1-siRNA-IMP-a2-a4 V2.00	0	25. siRNA-IMPa4-10 PSPC1-A488 DAPI IMPa4-A546_ab_TileScan_001 (Stage 28 of 49)	00-sWtVmEozUfaDQPZK7detjd
-0.377655	um	Vesicles Paraspeckle	0.000	1.000	32	200000309	200000086	siRNA-IMPa4-10 PSPC1-A488 IMPa4-A546 DAPI 8C1-siRNA-IMP-a2-a4 V2.00	0	25. siRNA-IMPa4-10 PSPC1-A488 DAPI IMPa4-A546_ab_TileScan_001 (Stage 28 of 49)	00-sWtVmEozUfaDQPZK7detjd
0.14151	um	Vesicles Paraspeckle	0.000	1.000	32	200000310	200000087	siRNA-IMPa4-10 PSPC1-A488 IMPa4-A546 DAPI 8C1-siRNA-IMP-a2-a4 V2.00	0	25. siRNA-IMPa4-10 PSPC1-A488 DAPI IMPa4-A546_ab_TileScan_001 (Stage 28 of 49)	00-sWtVmEozUfaDQPZK7detjd
0.341646	um	Vesicles Paraspeckle	0.000	1.000	32	200000311	200000088	siRNA-IMPa4-10 PSPC1-A488 IMPa4-A546 DAPI 8C1-siRNA-IMP-a2-a4 V2.00	0	25. siRNA-IMPa4-10 PSPC1-A488 DAPI IMPa4-A546_ab_TileScan_001 (Stage 28 of 49)	00-sWtVmEozUfaDQPZK7detjd
0.377655	um	Vesicles Paraspeckle	0.000	1.000	32	200000312	200000089	siRNA-IMPa4-10 PSPC1-A488 IMPa4-A546 DAPI 8C1-siRNA-IMP-a2-a4 V2.00	0	25. siRNA-IMPa4-10 PSPC1-A488 DAPI IMPa4-A546_ab_TileScan_001 (Stage 28 of 49)	00-sWtVmEozUfaDQPZK7detjd
0.377655	um	Vesicles Paraspeckle	0.000	1.000	32	200000313	200000090	siRNA-IMPa4-10 PSPC1-A488 IMPa4-A546 DAPI 8C1-siRNA-IMP-a2-a4 V2.00	0	25. siRNA-IMPa4-10 PSPC1-A488 DAPI IMPa4-A546_ab_TileScan_001 (Stage 28 of 49)	00-sWtVmEozUfaDQPZK7detjd
-0.377655	um	Vesicles Paraspeckle	0.000	1.000	34	200000314	200000091	siRNA-IMPa4-10 PSPC1-A488 IMPa4-A546 DAPI 8C1-siRNA-IMP-a2-a4 V2.00	0	25. siRNA-IMPa4-10 PSPC1-A488 DAPI IMPa4-A546_ab_TileScan_001 (Stage 28 of 49)	00-sWtVmEozUfaDQPZK7detjd
-0.377655	um	Vesicles Paraspeckle	0.000	1.000	34	200000315	200000092	siRNA-IMPa4-10 PSPC1-A488 IMPa4-A546 DAPI 8C1-siRNA-IMP-a2-a4 V2.00	0	25. siRNA-IMPa4-10 PSPC1-A488 DAPI IMPa4-A546_ab_TileScan_001 (Stage 28 of 49)	00-sWtVmEozUfaDQPZK7detjd
1.45519	um	Vesicles Paraspeckle	0.000	1.000	34	200000316	200000093	siRNA-IMPa4-10 PSPC1-A488 IMPa4-A546 DAPI 8C1-siRNA-IMP-a2-a4 V2.00	0	25. siRNA-IMPa4-10 PSPC1-A488 DAPI IMPa4-A546_ab_TileScan_001 (Stage 28 of 49)	00-sWtVmEozUfaDQPZK7detjd
1.19644	um	Vesicles Paraspeckle	0.000	1.000	34	200000317	200000094	siRNA-IMPa4-10 PSPC1-A488 IMPa4-A546 DAPI 8C1-siRNA-IMP-a2-a4 V2.00	0	25. siRNA-IMPa4-10 PSPC1-A488 DAPI IMPa4-A546_ab_TileScan_001 (Stage 28 of 49)	00-sWtVmEozUfaDQPZK7detjd
-0.141507	um	Vesicles Paraspeckle	0.000	1.000	34	200000318	200000095	siRNA-IMPa4-10 PSPC1-A488 IMPa4-A546 DAPI 8C1-siRNA-IMP-a2-a4 V2.00	0	25. siRNA-IMPa4-10 PSPC1-A488 DAPI IMPa4-A546_ab_TileScan_001 (Stage 28 of 49)	00-sWtVmEozUfaDQPZK7detjd
-0.283033	um	Vesicles Paraspeckle	0.000	1.000	34	200000319	200000096	siRNA-IMPa4-10 PSPC1-A488 IMPa4-A546 DAPI 8C1-siRNA-IMP-a2-a4 V2.00	0	25. siRNA-IMPa4-10 PSPC1-A488 DAPI IMPa4-A546_ab_TileScan_001 (Stage 28 of 49)	00-sWtVmEozUfaDQPZK7detjd
-0.377655	um	Vesicles Paraspeckle	0.000	1.000	34	200000320	200000097	siRNA-IMPa4-10 PSPC1-A488 IMPa4-A546 DAPI 8C1-siRNA-IMP-a2-a4 V2.00	0	25. siRNA-IMPa4-10 PSPC1-A488 DAPI IMPa4-A546_ab_TileScan_001 (Stage 28 of 49)	00-sWtVmEozUfaDQPZK7detjd
0.97222	um	Vesicles Paraspeckle	0.000	1.000	34	200000321	200000098	siRNA-IMPa4-10 PSPC1-A488 IMPa4-A546 DAPI 8C1-siRNA-IMP-a2-a4 V2.00	0	25. siRNA-IMPa4-10 PSPC1-A488 DAPI IMPa4-A546_ab_TileScan_001 (Stage 28 of 49)	00-sWtVmEozUfaDQPZK7detjd
0.341644	um	Vesicles Paraspeckle	0.000	1.000	34	200000322	200000099	siRNA-IMPa4-10 PSPC1-A488 IMPa4-A546 DAPI 8C1-siRNA-IMP-a2-a4 V2.00	0	25. siRNA-IMPa4-10 PSPC1-A488 DAPI IMPa4-A546_ab_TileScan_001 (Stage 28 of 49)	00-sWtVmEozUfaDQPZK7detjd
0.568912	um	Vesicles Paraspeckle	0.000	1.000	34	200000323	200000100	siRNA-IMPa4-10 PSPC1-A488 IMPa4-A546 DAPI 8C1-siRNA-IMP-a2-a4 V2.00	0	25. siRNA-IMPa4-10 PSPC1-A488 DAPI IMPa4-A546_ab_TileScan_001 (Stage 28 of 49)	00-sWtVmEozUfaDQPZK7detjd
0.780952	um	Vesicles Paraspeckle	0.000	1.000	34	200000324	200000101	siRNA-IMPa4-10 PSPC1-A488 IMPa4-A546 DAPI 8C1-siRNA-IMP-a2-a4 V2.00	0	25. siRNA-IMPa4-10 PSPC1-A488 DAPI IMPa4-A546_ab_TileScan_001 (Stage 28 of 49)	00-sWtVmEozUfaDQPZK7detjd
0.341635	um	Vesicles Paraspeckle	0.000	1.000	34	200000325	200000102	siRNA-IMPa4-10 PSPC1-A488 IMPa4-A546 DAPI 8C1-siRNA-IMP-a2-a4 V2.00	0	25. siRNA-IMPa4-10 PSPC1-A488 DAPI IMPa4-A546_ab_TileScan_001 (Stage 28 of 49)	00-sWtVmEozUfaDQPZK7detjd
1.13784	um	Vesicles Paraspeckle	0.000	1.000	34	200000326	200000103	siRNA-IMPa4-10 PSPC1-A488 IMPa4-A546 DAPI 8C1-siRNA-IMP-a2-a4 V2.00	0	25. siRNA-IMPa4-10 PSPC1-A488 DAPI IMPa4-A546_ab_TileScan_001 (Stage 28 of 49)	00-sWtVmEozUfaDQPZK7detjd
1.13297	um	Vesicles Paraspeckle	0.000	1.000	34	200000327	200000104	siRNA-IMPa4-10 PSPC1-A488 IMPa4-A546 DAPI 8C1-siRNA-IMP-a2-a4 V2.00	0	25. siRNA-IMPa4-10 PSPC1-A488 DAPI IMPa4-A546_ab_TileScan_001 (Stage 28 of 49)	00-sWtVmEozUfaDQPZK7detjd
0.755311	um	Vesicles Paraspeckle	0.000	1.000	34	200000328	200000105	siRNA-IMPa4-10 PSPC1-A488 IMPa4-A546 DAPI 8C1-siRNA-IMP-a2-a4 V2.00	0	25. siRNA-IMPa4-10 PSPC1-A488 DAPI IMPa4-A546_ab_TileScan_001 (Stage 28 of 49)	00-sWtVmEozUfaDQPZK7detjd
0.283033	um	Vesicles Paraspeckle	0.000	1.000	34	200000329	200000106	siRNA-IMPa4-10 PSPC1-A488 IMPa4-A546 DAPI 8C1-siRNA-IMP-a2-a4 V2.00	0	25. siRNA-IMPa4-10 PSPC1-A488 DAPI IMPa4-A546_ab_TileScan_001 (Stage 28 of 49)	00-sWtVmEozUfaDQPZK7detjd
0.755311	um	Vesicles Paraspeckle	0.000	1.000	34	200000330	200000107	siRNA-IMPa4-10 PSPC1-A488 IMPa4-A546 DAPI 8C1-siRNA-IMP-a2-a4 V2.00	0	25. siRNA-IMPa4-10 PSPC1-A488 DAPI IMPa4-A546_ab_TileScan_001 (Stage 28 of 49)	00-sWtVmEozUfaDQPZK7detjd
-0.377655	um	Vesicles Paraspeckle	0.000	1.000	34	200000331	200000108	siRNA-IMPa4-10 PSPC1-A488 IMPa4-A546 DAPI 8C1-siRNA-IMP-a2-a4 V2.00	0	25. siRNA-IMPa4-10 PSPC1-A488 DAPI IMPa4-A546_ab_TileScan_001 (Stage 28 of 49)	00-sWtVmEozUfaDQPZK7detjd
0.769039	um	Vesicles Paraspeckle	0.000	1.000	34	200000332	200000109	siRNA-IMPa4-10 PSPC1-A488 IMPa4-A546 DAPI 8C1-siRNA-IMP-a2-a4 V2.00	0	25. siRNA-IMPa4-10 PSPC1-A488 DAPI IMPa4-A546_ab_TileScan_001 (Stage 28 of 49)	00-sWtVmEozUfaDQPZK7detjd
0.544816	um	Vesicles Paraspeckle	0.000	1.000	34	200000333	200000110	siRNA-IMPa4-10 PSPC1-A488 IMPa4-A546 DAPI 8C1-siRNA-IMP-a2-a4 V2.00	0	25. siRNA-IMPa4-10 PSPC1-A488 DAPI IMPa4-A546_ab_TileScan_001 (Stage 28 of 49)	00-sWtVmEozUfaDQPZK7detjd
0.544816	um	Vesicles Paraspeckle	0.000	1.000	34	200000334	200000111	siRNA-IMPa4-10 PSPC1-A488 IMPa4-A546 DAPI 8C1-siRNA-IMP-a2-a4 V2.00	0	25. siRNA-IMPa4-10 PSPC1-A488 DAPI IMPa4-A546_ab_TileScan_001 (Stage 28 of 49)	00-sWtVmEozUfaDQPZK7detjd
-0.283014	um	Vesicles Paraspeckle	0.000	1.000	34	200000335	200000112	siRNA-IMPa4-10 PSPC1-A488 IMPa4-A546 DAPI 8C1-siRNA-IMP-a2-a4 V2.00	0	25. siRNA-IMPa4-10 PSPC1-A488 DAPI IMPa4-A546_ab_TileScan_001 (Stage 28 of 49)	00-sWtVmEozUfaDQPZK7detjd
0.755311	um	Vesicles Paraspeckle	0.000	1.000	34	200000336	200000113	siRNA-IMPa4-10 PSPC1-A488 IMPa4-A546 DAPI 8C1-siRNA-IMP-a2-a4 V2.00	0	25. siRNA-IMPa4-10 PSPC1-A488 DAPI IMPa4-A546_ab_TileScan_001 (Stage 28 of 49)	00-sWtVmEozUfaDQPZK7detjd
1.13297	um	Vesicles Paraspeckle	0.000	1.000	34	200000337	200000114	siRNA-IMPa4-10 PSPC1-A488 IMPa4-A546 DAPI 8C1-siRNA-IMP-a2-a4 V2.00	0	25. siRNA-IMPa4-10 PSPC1-A488 DAPI IMPa4-A546_ab_TileScan_001 (Stage 28 of 49)	00-sWtVmEozUfaDQPZK7detjd
1.13297	um	Vesicles Paraspeckle	0.000	1.000	34	200000338	200000115	siRNA-IMPa4-10 PSPC1-A488 IMPa4-A546 DAPI 8C1-siRNA-IMP-a2-a4 V2.00	0	25. siRNA-IMPa4-10 PSPC1-A488 DAPI IMPa4-A546_ab_TileScan_001 (Stage 28 of 49)	00-sWtVmEozUfaDQPZK7detjd
1.2099	um	Vesicles Paraspeckle	0.000	1.000	34	200000339	200000116	siRNA-IMPa4-10 PSPC1-A488 IMPa4-A546 DAPI 8C1-siRNA-IMP-a2-a4 V2.00	0	25. siRNA-IMPa4-10 PSPC1-A488 DAPI IMPa4-A546_ab_TileScan_001 (Stage 28 of 49)	00-sWtVmEozUfaDQPZK7detjd
1.2099	um	Vesicles Paraspeckle	0.000	1.000	34	200000340	200000117	siRNA-IMPa4-10 PSPC1-A488 IMPa4-A546 DAPI 8C1-siRNA-IMP-a2-a4 V2.00	0	25. siRNA-IMPa4-10 PSPC1-A488 DAPI IMPa4-A546_ab_TileScan_001 (Stage 28 of 49)	00-sWtVmEozUfaDQPZK7detjd
1.234	um	Vesicles Paraspeckle	0.000	1.000	34	200000341	200000118	siRNA-IMPa4-10 PSPC1-A488 IMPa4-A546 DAPI 8C1-siRNA-IMP-a2-a4 V2.00	0	25. siRNA-IMPa4-10 PSPC1-A488 DAPI IMPa4-A546_ab_TileScan_001 (Stage 28 of 49)	00-sWtVmEozUfaDQPZK7detjd
-1.51062	um	Vesicles Paraspeckle	0.000	1.000	35	200000342	200000119	siRNA-IMPa4-10 PSPC1-A488 IMPa4-A546 DAPI 8C1-siRNA-IMP-a2-a4 V2.00	0	25. siRNA-IMPa4-10 PSPC1-A488 DAPI IMPa4-A546_ab_TileScan_001 (Stage 28 of 49)	00-sWtVmEozUfaDQPZK7detjd
-1.58753	um	Vesicles Paraspeckle	0.000	1.000	35	200000343	200000120	siRNA-IMPa4-10 PSPC1-A488 IMPa4-A546 DAPI 8C1-siRNA-IMP-a2-a4 V2.00	0	25. siRNA-IMPa4-10 PSPC1-A488 DAPI IMPa4-A546_ab_TileScan_001 (Stage 28 of 49)	00-sWtVmEozUfaDQPZK7detjd
-1.70959	um	Vesicles Paraspeckle	0.000	1.000	35	200000344	200000121	siRNA-IMPa4-10 PSPC1-A488 IMPa4-A546 DAPI 8C1-siRNA-IMP-a2-a4 V2.00	0	25. siRNA-IMPa4-10 PSPC1-A488 DAPI IMPa4-A546_ab_TileScan_001 (Stage 28 of 49)	00-sWtVmEozUfaDQPZK7detjd
-0.377655	um	Vesicles Paraspeckle	0.000	1.000	35	200000345	200000122	siRNA-IMPa4-10 PSPC1-A488 IMPa4-A546 DAPI 8C1-siRNA-IMP-a2-a4 V2.00	0	25. siRNA-IMPa4-10 PSPC1-A488 DAPI IMPa4-A546_ab_TileScan_001 (Stage 28 of 49)	00-sWtVmEozUfaDQPZK7detjd
-1.13297	um	Vesicles Paraspeckle	0.000	1.000	35	200000346	200000123	siRNA-IMPa4-10 PSPC1-A488 IMPa4-A546 DAPI 8C1-siRNA-IMP-a2-a4 V2.00	0	25. siRNA-IMPa4-10 PSPC1-A488 DAPI IMPa4-A546_ab_TileScan_001 (Stage 28 of 49)	00-sWtVmEozUfaDQPZK7detjd
-0.283011	um	Vesicles Paraspeckle	0.000	1.000	35	200000347	200000124	siRNA-IMPa4-10 PSPC1-A488 IMPa4-A546 DAPI 8C1-siRNA-IMP-a2-a4 V2.00	0	25. siRNA-IMPa4-10 PSPC1-A488 DAPI IMPa4-A546_ab_TileScan_001 (Stage 28 of 49)	00-sWtVmEozUfaDQPZK7detjd
-0.377655	um	Vesicles Paraspeckle	0.000	1.000	35	200000348	200000125	siRNA-IMPa4-10 PSPC1-A488 IMPa4-A546 DAPI 8C1-siRNA-IMP-a2-a4 V2.00	0	25. siRNA-IMPa4-10 PSPC1-A488 DAPI IMPa4-A546_ab_TileScan_001 (Stage 28 of 49)	00-sWtVmEozUfaDQPZK7detjd
-1.13297	um	Vesicles Paraspeckle	0.000	1.000	35	200000349	200000126	siRNA-IMPa4-10 PSPC1-A488 IMPa4-A546 DAPI 8C1-siRNA-IMP-a2-a4 V2.00	0	25. siRNA-IMPa4-10 PSPC1-A488 DAPI IMPa4-A546_ab_TileScan_001 (Stage 28 of 49)	00-sWtVmEozUfaDQPZK7detjd
-0.780951	um	Vesicles Paraspeckle	0.000	1.000	35	200000350	200000127	siRNA-IMPa4-10 PSPC1-A488 IMPa4-A546 DAPI 8C1-siRNA-IMP-a2-a4 V2.00	0	25. siRNA-IMPa4-10 PSPC1-A488 DAPI IMPa4-A546_ab_TileScan_001 (Stage 28 of 49)	00-sWtVmEozUfaDQPZK7detjd
-0.780948	um	Vesicles Paraspeckle	0.000	1.000	35	200000351	200000128	siRNA-IMPa4-10 PSPC1-A488 IMPa4-A546 DAPI 8C1-siRNA-IMP-a2-a4 V2.00	0	25. siRNA-IMPa4-10 PSPC1-A488 DAPI IMPa4-A546_ab_TileScan_001 (Stage 28 of 49)	00-sWtVmEozUfaDQPZK7detjd
-0.755311	um	Vesicles Paraspeckle	0.000	1.000	35	200000352	200000129	siRNA-IMPa4-10 PSPC1-A488 IMPa4-A546 DAPI 8C1-siRNA-IMP-a2-a4 V2.00	0	25. siRNA-IMPa4-10 PSPC1-A488 DAPI IMPa4-A546_ab_TileScan_001 (Stage 28 of 49)	00-sWtVmEozUfaDQPZK7detjd
-1.05491	um	Vesicles Paraspeckle	0.000	1.000	35	200000353	200000130	siRNA-IMPa4-10 PSPC1-A488 IMPa4-A546 DAPI 8C1-siRNA-IMP-a2-a4 V2.00	0	25. siRNA-IMPa4-10 PSPC1-A488 DAPI IMPa4-A546_ab_TileScan_001 (Stage 28 of 49)	00-sWtVmEozUfaDQPZK7detjd
-0.200113	um	Vesicles Paraspeckle	0.000	1.000	35	200000354	200000131	siRNA-IMPa4-10 PSPC1-A488 IMPa4-A546 DAPI 8C1-siRNA-IMP-a2-a4 V2.00	0	25. siRNA-IMPa4-10 PSPC1-A488 DAPI IMPa4-A546_ab_TileScan_001 (Stage 28 of 49)	00-sWtVmEozUfaDQPZK7detjd
0.141505	um	Vesicles Paraspeckle	0.000	1.000	35	200000355	200000132	siRNA-IMPa4-10 PSPC1-A488 IMPa4-A546 DAPI 8C1-siRNA-IMP-a2-a4 V2.00	0	25. siRNA-IMPa4-10 PSPC1-A488 DAPI IMPa4-A546_ab_TileScan_001 (Stage 28 of 49)	00-sWtVmEozUfaDQPZK7detjd
0.377655	um	Vesicles Paraspeckle	0.000	1.000	35	200000356	200000133	siRNA-IMPa4-10 PSPC1-A488 IMPa4-A546 DAPI 8C1-siRNA-IMP-a2-a4 V2.00	0	25. siRNA-IMPa4-10 PSPC1-A488 DAPI IMPa4-A546_ab_TileScan_001 (Stage 28 of 49)	00-sWtVmEozUfaDQPZK7detjd
-0.755311	um	Vesicles Paraspeckle	0.000	1.000	35	200000357	200000134	siRNA-IMPa4-10 PSPC1-A488 IMPa4-A546 DAPI 8C1-siRNA-IMP-a2-a4 V2.00	0	25. siRNA-IMPa4-10 PSPC1-A488 DAPI IMPa4-A546_ab_TileScan_001 (Stage 28 of 49)	00-sWtVmEozUfaDQPZK7detjd
-0.377655	um	Vesicles Paraspeckle	0.000	1.000	35	200000358	200000135	siRNA-IMPa4-10 PSPC1-A488 IMPa4-A546 DAPI 8C1-siRNA-IMP-a2-a4 V2.00	0	25. siRNA-IMPa4-10 PSPC1-A488 DAPI IMPa4-A546_ab_TileScan_001 (Stage 28 of 49)	00-sWtVmEozUfaDQPZK7detjd
-0.755311	um	Vesicles Paraspeckle	0.000	1.000	35	200000359	200000136	siRNA-IMPa4-10 PSPC1-A488 IMPa4-A546 DAPI 8C1-siRNA-IMP-a2-a4 V2.00	0	25. siRNA-IMPa4-10 PSPC1-A488 DAPI IMPa4-A546_ab_TileScan_001 (Stage 28 of 49)	00-sWtVmEozUfaDQPZK7detjd
0.377655	um	Vesicles Paraspeckle	0.000	1.000	35	200000360	200000137	siRNA-IMPa4-10 PSPC1-A488 IMPa4-A546 DAPI 8C1-siRNA-IMP-a2-a4 V2.00	0	25. siRNA-IMPa4-10 PSPC1-A488 DAPI IMPa4-A546_ab_TileScan_001 (Stage 28 of 49)	00-sWtVmEozUfaDQPZK7detjd
-0.403293	um	Vesicles Paraspeckle	0.000	1.000	35	200000361	200000138	siRNA-IMPa4-10 PSPC1-A488 IMPa4-A546 DAPI 8C1-siRNA-IMP-a2-a4 V2.00	0	25. siRNA-IMPa4-10 PSPC1-A488 DAPI IMPa4-A546_ab_TileScan_001 (Stage 28 of 49)	00-sWtVmEozUfaDQPZK7detjd
-0.377655	um	Vesicles Paraspeckle	0.000	1.000	35	200000362	200000139	siRNA-IMPa4-10 PSPC1-A488 IMPa4-A546 DAPI 8C1-siRNA-IMP-a2-a4 V2.00	0	25. siRNA-IMPa4-10 PSPC1-A488 DAPI IMPa4-A546_ab_TileScan_001 (Stage 28 of 49)	00-sWtVmEozUfaDQPZK7detjd
-0.996293	um	Vesicles Paraspeckle	0.000	1.000	35	200000363	200000140	siRNA-IMPa4-10 PSPC1-A488 IMPa4-A546 DAPI 8C1-siRNA-IMP-a2-a4 V2.00	0	25. siRNA-IMPa4-10 PSPC1-A488 DAPI IMPa4-A546_ab_TileScan_001 (Stage 28 of 49)	00-sWtVmEozUfaDQPZK7detjd
-1.13297	um	Vesicles Paraspeckle	0.000	1.000	35	200000364	200000141	siRNA-IMPa4-10 PSPC1-A488 IMPa4-A546 DAPI 8C1-siRNA-IMP-a2-a4 V2.00	0	25. siRNA-IMPa4-10 PSPC1-A488 DAPI IMPa4-A546_ab_TileScan_001 (Stage 28 of 49)	00-sWtVmEozUfaDQPZK7detjd
-0.568895	um	Vesicles Paraspeckle	0.000	1.000	35	200000365	200000142	siRNA-IMPa4-10 PSPC1-A488 IMPa4-A546 DAPI 8C1-siRNA-IMP-a2-a4 V2.00	0	25. siRNA-IMPa4-10 PSPC1-A488 DAPI IMPa4-A546_ab_TileScan_001 (Stage 28 of 49)	00-sWtVmEozUfaDQPZK7detjd
-0.686306	um	Vesicles Paraspeckle	0.000	1.000	35	200000366	200000143	siRNA-IMPa4-10 PSPC1-A488 IMPa4-A546 DAPI 8C1-siRNA-IMP-a2-a4 V2.00	0	25. siRNA-IMPa4-10 PSPC1-A488 DAPI IMPa4-A546_ab_TileScan_001 (Stage 28 of 49)	00-sWtVmEozUfaDQPZK7detjd
-0.403296	um	Vesicles Paraspeckle	0.000	1.000	35	200000367	200000144	siRNA-IMPa4-10 PSPC1-A488 IMPa4-A546 DAPI 8C1-siRNA-IMP-a2-a4 V2.00	0	25. siRNA-IMPa4-10 PSPC1-A488 DAPI IMPa4-A546_ab_TileScan_001 (Stage 28 of 49)	00-sWtVmEozUfaDQPZK7detjd
-0.377655	um	Vesicles Paraspeckle	0.000	1.000	35	200000368	200000145	siRNA-IMPa4-10 PSPC1-A488 IMPa4-A546 DAPI 8C1-siRNA-IMP-a2-a4 V2.00	0	25. siRNA-IMPa4-10 PSPC1-A488 DAPI IMPa4-A546_ab_TileScan_001 (Stage 28 of 49)	00-sWtVmEozUfaDQPZK7detjd
-0.377655	um	Vesicles Paraspeckle	0.000	1.000	35	200000369	200000146	siRNA-IMPa4-10 PSPC1-A488 IMPa4-A546 DAPI 8C1-siRNA-IMP-a2-a4 V2.00	0	25. siRNA-IMPa4-10 PSPC1-A488 DAPI IMPa4-A546_ab_TileScan_001 (Stage 28 of 49)	00-sWtVmEozUfaDQPZK7detjd
0	um	Vesicles Paraspeckle	0.000	1.000	37	200000370	200000147	siRNA-IMPa4-10 PSPC1-A488 IMPa4-A546 DAPI 8C1-siRNA-IMP-a2-a4 V2.00	0	25. siRNA-IMPa4-10 PSPC1-A488 DAPI IMPa4-A546_ab_TileScan_001 (Stage 28 of 49)	00-sWtVmEozUfaDQPZK7detjd
0	um	Vesicles Paraspeckle	0.000	1.000	37	200000371	200000148	siRNA-IMPa4-10 PSPC1-A488 IMPa4-A546 DAPI 8C1-siRNA-IMP-a2-a4 V2.00	0	25. siRNA-IMPa4-10 PSPC1-A488 DAPI IMPa4-A546_ab_TileScan_001 (Stage 28 of 49)	00-sWtVmEozUfaDQPZK7detjd
0.755311	um	Vesicles Paraspeckle	0.000	1.000	39	200000372	200000149	siRNA-IMPa4-10 PSPC1-A488 IMPa4-A546 DAPI 8C1-siRNA-IMP-a2-a4 V2.00	0	25. siRNA-IMPa4-10 PSPC1-A488 DAPI IMPa4-A546_ab_TileScan_001 (Stage 28 of 49)	00-sWtVmEozUfaDQPZK7detjd
0.544812	um	Vesicles Paraspeckle	0.000	1.000	39	200000373	200000150	siRNA-IMPa4-10 PSPC1-A488 IMPa4-A546 DAPI 8C1-siRNA-IMP-a2-a4 V2.00	0	25. siRNA-IMPa4-10 PSPC1-A488 DAPI IMPa4-A546_ab_TileScan_001 (Stage 28 of 49)	00-sWtVmEozUfaDQPZK7detjd
0.377655	um	Vesicles Paraspeckle	0.000	1.000	39	200000374	200000151	siRNA-IMPa4-10 PSPC1-A488 IMPa4-A546 DAPI 8C1-siRNA-IMP-a2-a4 V2.00	0	25. siRNA-IMPa4-10 PSPC1-A488 DAPI IMPa4-A546_ab_TileScan_001 (Stage 28 of 49)	00-sWtVmEozUfaDQPZK7detjd
0.377655	um	Vesicles Paraspeckle	0.000	1.000	39	200000375	200000152	siRNA-IMPa4-10 PSPC1-A488 IMPa4-A546 DAPI 8C1-siRNA-IMP-a2-a4 V2.00	0	25. siRNA-IMPa4-10 PSPC1-A488 DAPI IMPa4-A546_ab_TileScan_001 (Stage 28 of 49)	00-sWtVmEozUfaDQPZK7detjd
19.354	um	Vesicles Paraspeckle	0.000	1.000	40	200000376	200000153	siRNA-IMPa4-10 PSPC1-A488 IMPa4-A546 DAPI 8C1-siRNA-IMP-a2-a4 V2.00	0	25. siRNA-IMPa4-10 PSPC1-A488 DAPI IMPa4-A546_ab_TileScan_001 (Stage 28 of 49)	00-sWtVmEozUfaDQPZK7detjd
-0.948115	um	Vesicles Paraspeckle	0.000	1.000	41	200000377	200000154	siRNA-IMPa4-10 PSPC1-A488 IMPa4-A546 DAPI 8C1-siRNA-IMP-a2-a4 V2.00	0	25. siRNA-IMPa4-10 PSPC1-A488 DAPI IMPa4-A546_ab_TileScan_001 (Stage 28 of 49)	00-sWtVmEozUfaDQPZK7detjd
-1.13297	um	Vesicles Paraspeckle	0.000	1.000	41	200000378	200000155	siRNA-IMPa4-10 PSPC1-A488 IMPa4-A546 DAPI 8C1-siRNA-IMP-a2-a4 V2.00	0	25. siRNA-IMPa4-10 PSPC1-A488 DAPI IMPa4-A546_ab_TileScan_001 (Stage 28 of 49)	00-sWtVmEozUfaDQPZK7detjd
-0.80658	um	Vesicles Paraspeckle	0.000	1.000	41	200000379	200000156	siRNA-IMPa4-10 PSPC1-A488 IMPa4-A546 DAPI 8C1-siRNA-IMP-a2-a4 V2.00	0	25. siRNA-IMPa4-10 PSPC1-A488 DAPI IMPa4-A546_ab_TileScan_001 (Stage 28 of 49)	00-sWtVmEozUfaDQPZK7detjd
-0.377655	um	Vesicles Paraspeckle	0.000	1.000	41	200000380	200000157	siRNA-IMPa4-10 PSPC1-A488 IMPa4-A546 DAPI 8C1-siRNA-IMP-a2-a4 V2.00	0	25. siRNA-IMPa4-10 PSPC1-A488 DAPI IMPa4-A546_ab_TileScan_001 (Stage 28 of 49)	00-sWtVmEozUfaDQPZK7detjd
-0.200117	um	Vesicles Paraspeckle	0.000	1.000	42	200000381	200000158	siRNA-IMPa4-10 PSPC1-A488 IMPa4-A546 DAPI 8C1-siRNA-IMP-a2-a4 V2.00	0	25. siRNA-IMPa4-10 PSPC1-A488 DAPI IMPa4-A546_ab_TileScan_001 (Stage 28 of 49)	00-sWtVmEozUfaDQPZK7detjd
0.854799	um	Vesicles Paraspeckle	0.000	1.000	42	200000382	200000159	siRNA-IMPa4-10 PSPC1-A488 IMPa4-A546 DAPI 8C1-siRNA-IMP-a2-a4 V2.00	0	25. siRNA-IMPa4-10 PSPC1-A488 DAPI IMPa4-A546_ab_TileScan_001 (Stage 28 of 49)	00-sWtVmEozUfaDQPZK7detjd
0.377655	um	Vesicles Paraspeckle	0.000	1.000	42	200000383	200000160	siRNA-IMPa4-10 PSPC1-A488 IMPa4-A546 DAPI 8C1-siRNA-IMP-a2-a4 V2.00	0	25. siRNA-IMPa4-10 PSPC1-A488 DAPI IMPa4-A546_ab_TileScan_001 (Stage 28 of 49)	00-sWtVmEozUfaDQPZK7detjd
-0.377655	um	Vesicles Paraspeckle	0.000	1.000	42	200000384	200000161	siRNA-IMPa4-10 PSPC1-A488 IMPa4-A546 DAPI 8C1-siRNA-IMP-a2-a4 V2.00	0	25. siRNA-IMPa4-10 PSPC1-A488 DAPI IMPa4-A546_ab_TileScan_001 (Stage 28 of 49)	00-sWtVmEozUfaDQPZK7detjd
0.806593	um	Vesicles Paraspeckle	0.000	1.000	42	200000385	200000162	siRNA-IMPa4-10 PSPC1-A488 IMPa4-A546 DAPI 8C1-siRNA-IMP-a2-a4 V2.00	0	25. siRNA-IMPa4-10 PSPC1-A488 DAPI IMPa4-A546_ab_TileScan_001 (Stage 28 of 49)	00-sWtVmEozUfaDQPZK7detjd
0.755311	um	Vesicles Paraspeckle	0.000	1.000	42	200000386	200000163	siRNA-IMPa4-10 PSPC1-A488 IMPa4-A546 DAPI 8C1-siRNA-IMP-a2-a4 V2.00	0	25. siRNA-IMPa4-10 PSPC1-A488 DAPI IMPa4-A546_ab_TileScan_001 (Stage 28 of 49)	00-sWtVmEozUfaDQPZK7detjd
0.377655	um	Vesicles Paraspeckle	0.000	1.000	42	200000387	200000164	siRNA-IMPa4-10 PSPC1-A488 IMPa4-A546 DAPI 8C1-siRNA-IMP-a2-a4 V2.00	0	25. siRNA-IMPa4-10 PSPC1-A488 DAPI IMPa4-A546_ab_TileScan_001 (Stage 28 of 49)	00-sWtVmEozUfaDQPZK7detjd
0.755311	um	Vesicles Paraspeckle	0.000	1.000	42	200000388	200000165	siRNA-IMPa4-10 PSPC1-A488 IMPa4-A546 DAPI 8C1-siRNA-IMP-a2-a4 V2.00	0	25. siRNA-IMPa4-10 PSPC1-A488 DAPI IMPa4-A546_ab_TileScan_001 (Stage 28 of 49)	00-sWtVmEozUfaDQPZK7detjd
0.200117	um	Vesicles Paraspeckle	0.000	1.000	42	200000389	200000166	siRNA-IMPa4-10 PSPC1-A488 IMPa4-A546 DAPI 8C1-siRNA-IMP-a2-a4 V2.00	0	25. siRNA-IMPa4-10 PSPC1-A488 DAPI IMPa4-A546_ab_TileScan_001 (Stage 28 of 49)	00-sWtVmEozUfaDQPZK7detjd
18.6565	um	Vesicles Paraspeckle	0.000	1.000	42	200000390	200000167	siRNA-IMPa4-10 PSPC1-A488 IMPa4-A546 DAPI 8C1-siRNA-IMP-a2-a4 V2.00	0	25. siRNA-IMPa4-10 PSPC1-A488 DAPI IMPa4-A546_ab_TileScan_001 (Stage 28 of 49)	00-sWtVmEozUfaDQPZK7detjd
0.769078	um	Vesicles Paraspeckle	0.000	1.000	43	200000391	200000168	siRNA-IMPa4-10 PSPC1-A488 IMPa4-A546 DAPI 8C1-siRNA-IMP-a2-a4 V2.00	0	25. siRNA-IMPa4-10 PSPC1-A488 DAPI IMPa4-A546_ab_TileScan_001 (Stage 28 of 49)	00-sWtVmEozUfaDQPZK7detjd
0.377655	um	Vesicles Paraspeckle	0.000	1.000	43	200000392	200000169	siRNA-IMPa4-10 PSPC1-A488 IMPa4-A546 DAPI 8C1-siRNA-IMP-a2-a4 V2.00	0	25. siRNA-IMPa4-10 PSPC1-A488 DAPI IMPa4-A546_ab_TileScan_001 (Stage 28 of 49)	00-sWtVmEozUfaDQPZK7detjd
-0.377655	um	Vesicles Paraspeckle	0.000	1.000	43	200000393	200000170	siRNA-IMPa4-10 PSPC1-A488 IMPa4-A546 DAPI 8C1-siRNA-IMP-a2-a4 V2.00	0	25. siRNA-IMPa4-10 PSPC1-A488 DAPI IMPa4-A546_ab_TileScan_001 (Stage 28 of 49)	00-sWtVmEozUfaDQPZK7detjd
0.377655	um	Vesicles Paraspeckle	0.000	1.000	43	200000394	200000171	siRNA-IMPa4-10 PSPC1-A488 IMPa4-A546 DAPI 8C1-siRNA-IMP-a2-a4 V2.00	0	25. siRNA-IMPa4-10 PSPC1-A488 DAPI IMPa4-A546_ab_TileScan_001 (Stage 28 of 49)	00-sWtVmEozUfaDQPZK7detjd
0.854838	um	Vesicles Paraspeckle	0.000	1.000	43	200000395	200000172	siRNA-IMPa4-10 PSPC1-A488 IMPa4-A546 DAPI 8C1-siRNA-IMP-a2-a4 V2.00	0	25. siRNA-IMPa4-10 PSPC1-A488 DAPI IMPa4-A546_ab_TileScan_001 (Stage 28 of 49)	00-sWtVmEozUfaDQPZK7detjd
0.830713	um	Vesicles Paraspeckle	0.000	1.000	43	200000396	200000173	siRNA-IMPa4-10 PSPC1-A488 IMPa4-A546 DAPI 8C1-siRNA-IMP-a2-a4 V2.00	0	25. siRNA-IMPa4-10 PSPC1-A488 DAPI IMPa4-A546_ab_TileScan_001 (Stage 28 of 49)	00-sWtVmEozUfaDQPZK7detjd
0.686296	um	Vesicles Paraspeckle	0.000	1.000	43	200000397	200000174	siRNA-IMPa4-10 PSPC1-A488 IMPa4-A546 DAPI 8C1-siRNA-IMP-a2-a4 V2.00	0	25. siRNA-IMPa4-10 PSPC1-A488 DAPI IMPa4-A546_ab_TileScan_001 (Stage 28 of 49)	00-sWtVmEozUfaDQPZK7detjd
0.755311	um	Vesicles Paraspeckle	0.000	1.000	43	200000398	200000175	siRNA-IMPa4-10 PSPC1-A488 IMPa4-A546 DAPI 8C1-siRNA-IMP-a2-a4 V2.00	0	25. siRNA-IMPa4-10 PSPC1-A488 DAPI IMPa4-A546_ab_TileScan_001 (Stage 28 of 49)	00-sWtVmEozUfaDQPZK7detjd
0.755311	um	Vesicles Paraspeckle	0.000	1.000	43	200000399	200000176	siRNA-IMPa4-10 PSPC1-A488 IMPa4-A546 DAPI 8C1-siRNA-IMP-a2-a4 V2.00	0	25. siRNA-IMPa4-10 PSPC1-A488 DAPI IMPa4-A546_ab_TileScan_001 (Stage 28 of 49)	00-sWtVmEozUfaDQPZK7detjd
0	um	Vesicles Paraspeckle	0.000	1.000	44	200000400	200000000	siRNA-IMPa4-10 PSPC1-A488 IMPa4-A546 DAPI 8C1-siRNA-IMP-a2-a4 V2.00	0	25. siRNA-IMPa4-10 PSPC1-A488 DAPI IMPa4-A546_ac_TileScan_001 (Stage 29 of 49)	00-hqf85GDTeXgha6New2CsXU
0.403297	um	Vesicles Paraspeckle	0.000	1.000	46	200000401	200000001	siRNA-IMPa4-10 PSPC1-A488 IMPa4-A546 DAPI 8C1-siRNA-IMP-a2-a4 V2.00	0	25. siRNA-IMPa4-10 PSPC1-A488 DAPI IMPa4-A546_ac_TileScan_001 (Stage 29 of 49)	00-hqf85GDTeXgha6New2CsXU
-0.755311	um	Vesicles Paraspeckle	0.000	1.000	46	200000402	200000002	siRNA-IMPa4-10 PSPC1-A488 IMPa4-A546 DAPI 8C1-siRNA-IMP-a2-a4 V2.00	0	25. siRNA-IMPa4-10 PSPC1-A488 DAPI IMPa4-A546_ac_TileScan_001 (Stage 29 of 49)	00-hqf85GDTeXgha6New2CsXU
-0.755311	um	Vesicles Paraspeckle	0.000	1.000	46	200000403	200000003	siRNA-IMPa4-10 PSPC1-A488 IMPa4-A546 DAPI 8C1-siRNA-IMP-a2-a4 V2.00	0	25. siRNA-IMPa4-10 PSPC1-A488 DAPI IMPa4-A546_ac_TileScan_001 (Stage 29 of 49)	00-hqf85GDTeXgha6New2CsXU
-0.948104	um	Vesicles Paraspeckle	0.000	1.000	46	200000404	200000004	siRNA-IMPa4-10 PSPC1-A488 IMPa4-A546 DAPI 8C1-siRNA-IMP-a2-a4 V2.00	0	25. siRNA-IMPa4-10 PSPC1-A488 DAPI IMPa4-A546_ac_TileScan_001 (Stage 29 of 49)	00-hqf85GDTeXgha6New2CsXU
-0.755311	um	Vesicles Paraspeckle	0.000	1.000	46	200000405	200000005	siRNA-IMPa4-10 PSPC1-A488 IMPa4-A546 DAPI 8C1-siRNA-IMP-a2-a4 V2.00	0	25. siRNA-IMPa4-10 PSPC1-A488 DAPI IMPa4-A546_ac_TileScan_001 (Stage 29 of 49)	00-hqf85GDTeXgha6New2CsXU
0.377655	um	Vesicles Paraspeckle	0.000	1.000	46	200000406	200000006	siRNA-IMPa4-10 PSPC1-A488 IMPa4-A546 DAPI 8C1-siRNA-IMP-a2-a4 V2.00	0	25. siRNA-IMPa4-10 PSPC1-A488 DAPI IMPa4-A546_ac_TileScan_001 (Stage 29 of 49)	00-hqf85GDTeXgha6New2CsXU
0.769029	um	Vesicles Paraspeckle	0.000	1.000	46	200000407	200000007	siRNA-IMPa4-10 PSPC1-A488 IMPa4-A546 DAPI 8C1-siRNA-IMP-a2-a4 V2.00	0	25. siRNA-IMPa4-10 PSPC1-A488 DAPI IMPa4-A546_ac_TileScan_001 (Stage 29 of 49)	00-hqf85GDTeXgha6New2CsXU
0.686306	um	Vesicles Paraspeckle	0.000	1.000	46	200000408	200000008	siRNA-IMPa4-10 PSPC1-A488 IMPa4-A546 DAPI 8C1-siRNA-IMP-a2-a4 V2.00	0	25. siRNA-IMPa4-10 PSPC1-A488 DAPI IMPa4-A546_ac_TileScan_001 (Stage 29 of 49)	00-hqf85GDTeXgha6New2CsXU
-0.377655	um	Vesicles Paraspeckle	0.000	1.000	46	200000409	200000009	siRNA-IMPa4-10 PSPC1-A488 IMPa4-A546 DAPI 8C1-siRNA-IMP-a2-a4 V2.00	0	25. siRNA-IMPa4-10 PSPC1-A488 DAPI IMPa4-A546_ac_TileScan_001 (Stage 29 of 49)	00-hqf85GDTeXgha6New2CsXU
-0.28302	um	Vesicles Paraspeckle	0.000	1.000	46	200000410	200000010	siRNA-IMPa4-10 PSPC1-A488 IMPa4-A546 DAPI 8C1-siRNA-IMP-a2-a4 V2.00	0	25. siRNA-IMPa4-10 PSPC1-A488 DAPI IMPa4-A546_ac_TileScan_001 (Stage 29 of 49)	00-hqf85GDTeXgha6New2CsXU
-0.377655	um	Vesicles Paraspeckle	0.000	1.000	46	200000411	200000011	siRNA-IMPa4-10 PSPC1-A488 IMPa4-A546 DAPI 8C1-siRNA-IMP-a2-a4 V2.00	0	25. siRNA-IMPa4-10 PSPC1-A488 DAPI IMPa4-A546_ac_TileScan_001 (Stage 29 of 49)	00-hqf85GDTeXgha6New2CsXU
-0.341627	um	Vesicles Paraspeckle	0.000	1.000	46	200000412	200000012	siRNA-IMPa4-10 PSPC1-A488 IMPa4-A546 DAPI 8C1-siRNA-IMP-a2-a4 V2.00	0	25. siRNA-IMPa4-10 PSPC1-A488 DAPI IMPa4-A546_ac_TileScan_001 (Stage 29 of 49)	00-hqf85GDTeXgha6New2CsXU
-0.28302	um	Vesicles Paraspeckle	0.000	1.000	46	200000413	200000013	siRNA-IMPa4-10 PSPC1-A488 IMPa4-A546 DAPI 8C1-siRNA-IMP-a2-a4 V2.00	0	25. siRNA-IMPa4-10 PSPC1-A488 DAPI IMPa4-A546_ac_TileScan_001 (Stage 29 of 49)	00-hqf85GDTeXgha6New2CsXU
0.403297	um	Vesicles Paraspeckle	0.000	1.000	46	200000414	200000014	siRNA-IMPa4-10 PSPC1-A488 IMPa4-A546 DAPI 8C1-siRNA-IMP-a2-a4 V2.00	0	25. siRNA-IMPa4-10 PSPC1-A488 DAPI IMPa4-A546_ac_TileScan_001 (Stage 29 of 49)	00-hqf85GDTeXgha6New2CsXU
0	um	Vesicles Paraspeckle	0.000	1.000	47	200000415	200000015	siRNA-IMPa4-10 PSPC1-A488 IMPa4-A546 DAPI 8C1-siRNA-IMP-a2-a4 V2.00	0	25. siRNA-IMPa4-10 PSPC1-A488 DAPI IMPa4-A546_ac_TileScan_001 (Stage 29 of 49)	00-hqf85GDTeXgha6New2CsXU
-0.400226	um	Vesicles Paraspeckle	0.000	1.000	48	200000416	200000016	siRNA-IMPa4-10 PSPC1-A488 IMPa4-A546 DAPI 8C1-siRNA-IMP-a2-a4 V2.00	0	25. siRNA-IMPa4-10 PSPC1-A488 DAPI IMPa4-A546_ac_TileScan_001 (Stage 29 of 49)	00-hqf85GDTeXgha6New2CsXU
0.341612	um	Vesicles Paraspeckle	0.000	1.000	48	200000417	200000017	siRNA-IMPa4-10 PSPC1-A488 IMPa4-A546 DAPI 8C1-siRNA-IMP-a2-a4 V2.00	0	25. siRNA-IMPa4-10 PSPC1-A488 DAPI IMPa4-A546_ac_TileScan_001 (Stage 29 of 49)	00-hqf85GDTeXgha6New2CsXU
4.73406	um	Vesicles Paraspeckle	0.000	1.000	48	200000418	200000018	siRNA-IMPa4-10 PSPC1-A488 IMPa4-A546 DAPI 8C1-siRNA-IMP-a2-a4 V2.00	0	25. siRNA-IMPa4-10 PSPC1-A488 DAPI IMPa4-A546_ac_TileScan_001 (Stage 29 of 49)	00-hqf85GDTeXgha6New2CsXU
1.87676	um	Vesicles Paraspeckle	0.000	1.000	48	200000419	200000019	siRNA-IMPa4-10 PSPC1-A488 IMPa4-A546 DAPI 8C1-siRNA-IMP-a2-a4 V2.00	0	25. siRNA-IMPa4-10 PSPC1-A488 DAPI IMPa4-A546_ac_TileScan_001 (Stage 29 of 49)	00-hqf85GDTeXgha6New2CsXU
-0.283008	um	Vesicles Paraspeckle	0.000	1.000	48	200000420	200000020	siRNA-IMPa4-10 PSPC1-A488 IMPa4-A546 DAPI 8C1-siRNA-IMP-a2-a4 V2.00	0	25. siRNA-IMPa4-10 PSPC1-A488 DAPI IMPa4-A546_ac_TileScan_001 (Stage 29 of 49)	00-hqf85GDTeXgha6New2CsXU
0	um	Vesicles Paraspeckle	0.000	1.000	49	200000421	200000021	siRNA-IMPa4-10 PSPC1-A488 IMPa4-A546 DAPI 8C1-siRNA-IMP-a2-a4 V2.00	0	25. siRNA-IMPa4-10 PSPC1-A488 DAPI IMPa4-A546_ac_TileScan_001 (Stage 29 of 49)	00-hqf85GDTeXgha6New2CsXU
-0.948104	um	Vesicles Paraspeckle	0.000	1.000	50	200000422	200000022	siRNA-IMPa4-10 PSPC1-A488 IMPa4-A546 DAPI 8C1-siRNA-IMP-a2-a4 V2.00	0	25. siRNA-IMPa4-10 PSPC1-A488 DAPI IMPa4-A546_ac_TileScan_001 (Stage 29 of 49)	00-hqf85GDTeXgha6New2CsXU
0.200137	um	Vesicles Paraspeckle	0.000	1.000	50	200000423	200000023	siRNA-IMPa4-10 PSPC1-A488 IMPa4-A546 DAPI 8C1-siRNA-IMP-a2-a4 V2.00	0	25. siRNA-IMPa4-10 PSPC1-A488 DAPI IMPa4-A546_ac_TileScan_001 (Stage 29 of 49)	00-hqf85GDTeXgha6New2CsXU
-0.14151	um	Vesicles Paraspeckle	0.000	1.000	50	200000424	200000024	siRNA-IMPa4-10 PSPC1-A488 IMPa4-A546 DAPI 8C1-siRNA-IMP-a2-a4 V2.00	0	25. siRNA-IMPa4-10 PSPC1-A488 DAPI IMPa4-A546_ac_TileScan_001 (Stage 29 of 49)	00-hqf85GDTeXgha6New2CsXU
0.755311	um	Vesicles Paraspeckle	0.000	1.000	50	200000425	200000025	siRNA-IMPa4-10 PSPC1-A488 IMPa4-A546 DAPI 8C1-siRNA-IMP-a2-a4 V2.00	0	25. siRNA-IMPa4-10 PSPC1-A488 DAPI IMPa4-A546_ac_TileScan_001 (Stage 29 of 49)	00-hqf85GDTeXgha6New2CsXU
-0.377655	um	Vesicles Paraspeckle	0.000	1.000	50	200000426	200000026	siRNA-IMPa4-10 PSPC1-A488 IMPa4-A546 DAPI 8C1-siRNA-IMP-a2-a4 V2.00	0	25. siRNA-IMPa4-10 PSPC1-A488 DAPI IMPa4-A546_ac_TileScan_001 (Stage 29 of 49)	00-hqf85GDTeXgha6New2CsXU
0.377655	um	Vesicles Paraspeckle	0.000	1.000	50	200000427	200000027	siRNA-IMPa4-10 PSPC1-A488 IMPa4-A546 DAPI 8C1-siRNA-IMP-a2-a4 V2.00	0	25. siRNA-IMPa4-10 PSPC1-A488 DAPI IMPa4-A546_ac_TileScan_001 (Stage 29 of 49)	00-hqf85GDTeXgha6New2CsXU
0.377655	um	Vesicles Paraspeckle	0.000	1.000	50	200000428	200000028	siRNA-IMPa4-10 PSPC1-A488 IMPa4-A546 DAPI 8C1-siRNA-IMP-a2-a4 V2.00	0	25. siRNA-IMPa4-10 PSPC1-A488 DAPI IMPa4-A546_ac_TileScan_001 (Stage 29 of 49)	00-hqf85GDTeXgha6New2CsXU
0.377655	um	Vesicles Paraspeckle	0.000	1.000	50	200000429	200000029	siRNA-IMPa4-10 PSPC1-A488 IMPa4-A546 DAPI 8C1-siRNA-IMP-a2-a4 V2.00	0	25. siRNA-IMPa4-10 PSPC1-A488 DAPI IMPa4-A546_ac_TileScan_001 (Stage 29 of 49)	00-hqf85GDTeXgha6New2CsXU
0.377655	um	Vesicles Paraspeckle	0.000	1.000	50	200000430	200000030	siRNA-IMPa4-10 PSPC1-A488 IMPa4-A546 DAPI 8C1-siRNA-IMP-a2-a4 V2.00	0	25. siRNA-IMPa4-10 PSPC1-A488 DAPI IMPa4-A546_ac_TileScan_001 (Stage 29 of 49)	00-hqf85GDTeXgha6New2CsXU
0.14151	um	Vesicles Paraspeckle	0.000	1.000	50	200000431	200000031	siRNA-IMPa4-10 PSPC1-A488 IMPa4-A546 DAPI 8C1-siRNA-IMP-a2-a4 V2.00	0	25. siRNA-IMPa4-10 PSPC1-A488 DAPI IMPa4-A546_ac_TileScan_001 (Stage 29 of 49)	00-hqf85GDTeXgha6New2CsXU
0.283019	um	Vesicles Paraspeckle	0.000	1.000	50	200000432	200000032	siRNA-IMPa4-10 PSPC1-A488 IMPa4-A546 DAPI 8C1-siRNA-IMP-a2-a4 V2.00	0	25. siRNA-IMPa4-10 PSPC1-A488 DAPI IMPa4-A546_ac_TileScan_001 (Stage 29 of 49)	00-hqf85GDTeXgha6New2CsXU
-0.806577	um	Vesicles Paraspeckle	0.000	1.000	51	200000433	200000033	siRNA-IMPa4-10 PSPC1-A488 IMPa4-A546 DAPI 8C1-siRNA-IMP-a2-a4 V2.00	0	25. siRNA-IMPa4-10 PSPC1-A488 DAPI IMPa4-A546_ac_TileScan_001 (Stage 29 of 49)	00-hqf85GDTeXgha6New2CsXU
-0.141485	um	Vesicles Paraspeckle	0.000	1.000	51	200000434	200000034	siRNA-IMPa4-10 PSPC1-A488 IMPa4-A546 DAPI 8C1-siRNA-IMP-a2-a4 V2.00	0	25. siRNA-IMPa4-10 PSPC1-A488 DAPI IMPa4-A546_ac_TileScan_001 (Stage 29 of 49)	00-hqf85GDTeXgha6New2CsXU
-0.710401	um	Vesicles Paraspeckle	0.000	1.000	51	200000435	200000035	siRNA-IMPa4-10 PSPC1-A488 IMPa4-A546 DAPI 8C1-siRNA-IMP-a2-a4 V2.00	0	25. siRNA-IMPa4-10 PSPC1-A488 DAPI IMPa4-A546_ac_TileScan_001 (Stage 29 of 49)	00-hqf85GDTeXgha6New2CsXU
-0.427393	um	Vesicles Paraspeckle	0.000	1.000	51	200000436	200000036	siRNA-IMPa4-10 PSPC1-A488 IMPa4-A546 DAPI 8C1-siRNA-IMP-a2-a4 V2.00	0	25. siRNA-IMPa4-10 PSPC1-A488 DAPI IMPa4-A546_ac_TileScan_001 (Stage 29 of 49)	00-hqf85GDTeXgha6New2CsXU
0	um	Vesicles Paraspeckle	0.000	1.000	52	200000437	200000037	siRNA-IMPa4-10 PSPC1-A488 IMPa4-A546 DAPI 8C1-siRNA-IMP-a2-a4 V2.00	0	25. siRNA-IMPa4-10 PSPC1-A488 DAPI IMPa4-A546_ac_TileScan_001 (Stage 29 of 49)	00-hqf85GDTeXgha6New2CsXU
0	um	Vesicles Paraspeckle	0.000	1.000	52	200000438	200000038	siRNA-IMPa4-10 PSPC1-A488 IMPa4-A546 DAPI 8C1-siRNA-IMP-a2-a4 V2.00	0	25. siRNA-IMPa4-10 PSPC1-A488 DAPI IMPa4-A546_ac_TileScan_001 (Stage 29 of 49)	00-hqf85GDTeXgha6New2CsXU
-1.13297	um	Vesicles Paraspeckle	0.000	1.000	53	200000439	200000039	siRNA-IMPa4-10 PSPC1-A488 IMPa4-A546 DAPI 8C1-siRNA-IMP-a2-a4 V2.00	0	25. siRNA-IMPa4-10 PSPC1-A488 DAPI IMPa4-A546_ac_TileScan_001 (Stage 29 of 49)	00-hqf85GDTeXgha6New2CsXU
-0.568905	um	Vesicles Paraspeckle	0.000	1.000	53	200000440	200000040	siRNA-IMPa4-10 PSPC1-A488 IMPa4-A546 DAPI 8C1-siRNA-IMP-a2-a4 V2.00	0	25. siRNA-IMPa4-10 PSPC1-A488 DAPI IMPa4-A546_ac_TileScan_001 (Stage 29 of 49)	00-hqf85GDTeXgha6New2CsXU
-0.755311	um	Vesicles Paraspeckle	0.000	1.000	53	200000441	200000041	siRNA-IMPa4-10 PSPC1-A488 IMPa4-A546 DAPI 8C1-siRNA-IMP-a2-a4 V2.00	0	25. siRNA-IMPa4-10 PSPC1-A488 DAPI IMPa4-A546_ac_TileScan_001 (Stage 29 of 49)	00-hqf85GDTeXgha6New2CsXU
-1.13297	um	Vesicles Paraspeckle	0.000	1.000	53	200000442	200000042	siRNA-IMPa4-10 PSPC1-A488 IMPa4-A546 DAPI 8C1-siRNA-IMP-a2-a4 V2.00	0	25. siRNA-IMPa4-10 PSPC1-A488 DAPI IMPa4-A546_ac_TileScan_001 (Stage 29 of 49)	00-hqf85GDTeXgha6New2CsXU
-1.13297	um	Vesicles Paraspeckle	0.000	1.000	53	200000443	200000043	siRNA-IMPa4-10 PSPC1-A488 IMPa4-A546 DAPI 8C1-siRNA-IMP-a2-a4 V2.00	0	25. siRNA-IMPa4-10 PSPC1-A488 DAPI IMPa4-A546_ac_TileScan_001 (Stage 29 of 49)	00-hqf85GDTeXgha6New2CsXU
-0.20012	um	Vesicles Paraspeckle	0.000	1.000	53	200000444	200000044	siRNA-IMPa4-10 PSPC1-A488 IMPa4-A546 DAPI 8C1-siRNA-IMP-a2-a4 V2.00	0	25. siRNA-IMPa4-10 PSPC1-A488 DAPI IMPa4-A546_ac_TileScan_001 (Stage 29 of 49)	00-hqf85GDTeXgha6New2CsXU
2.9975	um	Vesicles Paraspeckle	0.000	1.000	53	200000445	200000045	siRNA-IMPa4-10 PSPC1-A488 IMPa4-A546 DAPI 8C1-siRNA-IMP-a2-a4 V2.00	0	25. siRNA-IMPa4-10 PSPC1-A488 DAPI IMPa4-A546_ac_TileScan_001 (Stage 29 of 49)	00-hqf85GDTeXgha6New2CsXU
-0.377655	um	Vesicles Paraspeckle	0.000	1.000	53	200000446	200000046	siRNA-IMPa4-10 PSPC1-A488 IMPa4-A546 DAPI 8C1-siRNA-IMP-a2-a4 V2.00	0	25. siRNA-IMPa4-10 PSPC1-A488 DAPI IMPa4-A546_ac_TileScan_001 (Stage 29 of 49)	00-hqf85GDTeXgha6New2CsXU
0.141505	um	Vesicles Paraspeckle	0.000	1.000	53	200000447	200000047	siRNA-IMPa4-10 PSPC1-A488 IMPa4-A546 DAPI 8C1-siRNA-IMP-a2-a4 V2.00	0	25. siRNA-IMPa4-10 PSPC1-A488 DAPI IMPa4-A546_ac_TileScan_001 (Stage 29 of 49)	00-hqf85GDTeXgha6New2CsXU
-0.377655	um	Vesicles Paraspeckle	0.000	1.000	53	200000448	200000048	siRNA-IMPa4-10 PSPC1-A488 IMPa4-A546 DAPI 8C1-siRNA-IMP-a2-a4 V2.00	0	25. siRNA-IMPa4-10 PSPC1-A488 DAPI IMPa4-A546_ac_TileScan_001 (Stage 29 of 49)	00-hqf85GDTeXgha6New2CsXU
-0.755311	um	Vesicles Paraspeckle	0.000	1.000	53	200000449	200000049	siRNA-IMPa4-10 PSPC1-A488 IMPa4-A546 DAPI 8C1-siRNA-IMP-a2-a4 V2.00	0	25. siRNA-IMPa4-10 PSPC1-A488 DAPI IMPa4-A546_ac_TileScan_001 (Stage 29 of 49)	00-hqf85GDTeXgha6New2CsXU
0.377655	um	Vesicles Paraspeckle	0.000	1.000	53	200000450	200000050	siRNA-IMPa4-10 PSPC1-A488 IMPa4-A546 DAPI 8C1-siRNA-IMP-a2-a4 V2.00	0	25. siRNA-IMPa4-10 PSPC1-A488 DAPI IMPa4-A546_ac_TileScan_001 (Stage 29 of 49)	00-hqf85GDTeXgha6New2CsXU
0.377655	um	Vesicles Paraspeckle	0.000	1.000	53	200000451	200000051	siRNA-IMPa4-10 PSPC1-A488 IMPa4-A546 DAPI 8C1-siRNA-IMP-a2-a4 V2.00	0	25. siRNA-IMPa4-10 PSPC1-A488 DAPI IMPa4-A546_ac_TileScan_001 (Stage 29 of 49)	00-hqf85GDTeXgha6New2CsXU
0.377655	um	Vesicles Paraspeckle	0.000	1.000	53	200000452	200000052	siRNA-IMPa4-10 PSPC1-A488 IMPa4-A546 DAPI 8C1-siRNA-IMP-a2-a4 V2.00	0	25. siRNA-IMPa4-10 PSPC1-A488 DAPI IMPa4-A546_ac_TileScan_001 (Stage 29 of 49)	00-hqf85GDTeXgha6New2CsXU
-0.377655	um	Vesicles Paraspeckle	0.000	1.000	53	200000453	200000053	siRNA-IMPa4-10 PSPC1-A488 IMPa4-A546 DAPI 8C1-siRNA-IMP-a2-a4 V2.00	0	25. siRNA-IMPa4-10 PSPC1-A488 DAPI IMPa4-A546_ac_TileScan_001 (Stage 29 of 49)	00-hqf85GDTeXgha6New2CsXU
-0.377655	um	Vesicles Paraspeckle	0.000	1.000	53	200000454	200000054	siRNA-IMPa4-10 PSPC1-A488 IMPa4-A546 DAPI 8C1-siRNA-IMP-a2-a4 V2.00	0	25. siRNA-IMPa4-10 PSPC1-A488 DAPI IMPa4-A546_ac_TileScan_001 (Stage 29 of 49)	00-hqf85GDTeXgha6New2CsXU
-0.377655	um	Vesicles Paraspeckle	0.000	1.000	53	200000455	200000055	siRNA-IMPa4-10 PSPC1-A488 IMPa4-A546 DAPI 8C1-siRNA-IMP-a2-a4 V2.00	0	25. siRNA-IMPa4-10 PSPC1-A488 DAPI IMPa4-A546_ac_TileScan_001 (Stage 29 of 49)	00-hqf85GDTeXgha6New2CsXU
0.568905	um	Vesicles Paraspeckle	0.000	1.000	53	200000456	200000056	siRNA-IMPa4-10 PSPC1-A488 IMPa4-A546 DAPI 8C1-siRNA-IMP-a2-a4 V2.00	0	25. siRNA-IMPa4-10 PSPC1-A488 DAPI IMPa4-A546_ac_TileScan_001 (Stage 29 of 49)	00-hqf85GDTeXgha6New2CsXU
0.377655	um	Vesicles Paraspeckle	0.000	1.000	53	200000457	200000057	siRNA-IMPa4-10 PSPC1-A488 IMPa4-A546 DAPI 8C1-siRNA-IMP-a2-a4 V2.00	0	25. siRNA-IMPa4-10 PSPC1-A488 DAPI IMPa4-A546_ac_TileScan_001 (Stage 29 of 49)	00-hqf85GDTeXgha6New2CsXU
0.377655	um	Vesicles Paraspeckle	0.000	1.000	53	200000458	200000058	siRNA-IMPa4-10 PSPC1-A488 IMPa4-A546 DAPI 8C1-siRNA-IMP-a2-a4 V2.00	0	25. siRNA-IMPa4-10 PSPC1-A488 DAPI IMPa4-A546_ac_TileScan_001 (Stage 29 of 49)	00-hqf85GDTeXgha6New2CsXU
-0.377655	um	Vesicles Paraspeckle	0.000	1.000	53	200000459	200000059	siRNA-IMPa4-10 PSPC1-A488 IMPa4-A546 DAPI 8C1-siRNA-IMP-a2-a4 V2.00	0	25. siRNA-IMPa4-10 PSPC1-A488 DAPI IMPa4-A546_ac_TileScan_001 (Stage 29 of 49)	00-hqf85GDTeXgha6New2CsXU
-0.854801	um	Vesicles Paraspeckle	0.000	1.000	53	200000460	200000060	siRNA-IMPa4-10 PSPC1-A488 IMPa4-A546 DAPI 8C1-siRNA-IMP-a2-a4 V2.00	0	25. siRNA-IMPa4-10 PSPC1-A488 DAPI IMPa4-A546_ac_TileScan_001 (Stage 29 of 49)	00-hqf85GDTeXgha6New2CsXU
-0.755311	um	Vesicles Paraspeckle	0.000	1.000	53	200000461	200000061	siRNA-IMPa4-10 PSPC1-A488 IMPa4-A546 DAPI 8C1-siRNA-IMP-a2-a4 V2.00	0	25. siRNA-IMPa4-10 PSPC1-A488 DAPI IMPa4-A546_ac_TileScan_001 (Stage 29 of 49)	00-hqf85GDTeXgha6New2CsXU
0.377655	um	Vesicles Paraspeckle	0.000	1.000	53	200000462	200000062	siRNA-IMPa4-10 PSPC1-A488 IMPa4-A546 DAPI 8C1-siRNA-IMP-a2-a4 V2.00	0	25. siRNA-IMPa4-10 PSPC1-A488 DAPI IMPa4-A546_ac_TileScan_001 (Stage 29 of 49)	00-hqf85GDTeXgha6New2CsXU
-1.13297	um	Vesicles Paraspeckle	0.000	1.000	54	200000463	200000063	siRNA-IMPa4-10 PSPC1-A488 IMPa4-A546 DAPI 8C1-siRNA-IMP-a2-a4 V2.00	0	25. siRNA-IMPa4-10 PSPC1-A488 DAPI IMPa4-A546_ac_TileScan_001 (Stage 29 of 49)	00-hqf85GDTeXgha6New2CsXU
-1.13297	um	Vesicles Paraspeckle	0.000	1.000	54	200000464	200000064	siRNA-IMPa4-10 PSPC1-A488 IMPa4-A546 DAPI 8C1-siRNA-IMP-a2-a4 V2.00	0	25. siRNA-IMPa4-10 PSPC1-A488 DAPI IMPa4-A546_ac_TileScan_001 (Stage 29 of 49)	00-hqf85GDTeXgha6New2CsXU
-0.141512	um	Vesicles Paraspeckle	0.000	1.000	54	200000465	200000065	siRNA-IMPa4-10 PSPC1-A488 IMPa4-A546 DAPI 8C1-siRNA-IMP-a2-a4 V2.00	0	25. siRNA-IMPa4-10 PSPC1-A488 DAPI IMPa4-A546_ac_TileScan_001 (Stage 29 of 49)	00-hqf85GDTeXgha6New2CsXU
-0.755311	um	Vesicles Paraspeckle	0.000	1.000	54	200000466	200000066	siRNA-IMPa4-10 PSPC1-A488 IMPa4-A546 DAPI 8C1-siRNA-IMP-a2-a4 V2.00	0	25. siRNA-IMPa4-10 PSPC1-A488 DAPI IMPa4-A546_ac_TileScan_001 (Stage 29 of 49)	00-hqf85GDTeXgha6New2CsXU
-0.755311	um	Vesicles Paraspeckle	0.000	1.000	54	200000467	200000067	siRNA-IMPa4-10 PSPC1-A488 IMPa4-A546 DAPI 8C1-siRNA-IMP-a2-a4 V2.00	0	25. siRNA-IMPa4-10 PSPC1-A488 DAPI IMPa4-A546_ac_TileScan_001 (Stage 29 of 49)	00-hqf85GDTeXgha6New2CsXU
-0.377655	um	Vesicles Paraspeckle	0.000	1.000	54	200000468	200000068	siRNA-IMPa4-10 PSPC1-A488 IMPa4-A546 DAPI 8C1-siRNA-IMP-a2-a4 V2.00	0	25. siRNA-IMPa4-10 PSPC1-A488 DAPI IMPa4-A546_ac_TileScan_001 (Stage 29 of 49)	00-hqf85GDTeXgha6New2CsXU
-0.377655	um	Vesicles Paraspeckle	0.000	1.000	54	200000469	200000069	siRNA-IMPa4-10 PSPC1-A488 IMPa4-A546 DAPI 8C1-siRNA-IMP-a2-a4 V2.00	0	25. siRNA-IMPa4-10 PSPC1-A488 DAPI IMPa4-A546_ac_TileScan_001 (Stage 29 of 49)	00-hqf85GDTeXgha6New2CsXU
0.377655	um	Vesicles Paraspeckle	0.000	1.000	54	200000470	200000070	siRNA-IMPa4-10 PSPC1-A488 IMPa4-A546 DAPI 8C1-siRNA-IMP-a2-a4 V2.00	0	25. siRNA-IMPa4-10 PSPC1-A488 DAPI IMPa4-A546_ac_TileScan_001 (Stage 29 of 49)	00-hqf85GDTeXgha6New2CsXU
-0.755311	um	Vesicles Paraspeckle	0.000	1.000	54	200000471	200000071	siRNA-IMPa4-10 PSPC1-A488 IMPa4-A546 DAPI 8C1-siRNA-IMP-a2-a4 V2.00	0	25. siRNA-IMPa4-10 PSPC1-A488 DAPI IMPa4-A546_ac_TileScan_001 (Stage 29 of 49)	00-hqf85GDTeXgha6New2CsXU
-0.755311	um	Vesicles Paraspeckle	0.000	1.000	54	200000472	200000072	siRNA-IMPa4-10 PSPC1-A488 IMPa4-A546 DAPI 8C1-siRNA-IMP-a2-a4 V2.00	0	25. siRNA-IMPa4-10 PSPC1-A488 DAPI IMPa4-A546_ac_TileScan_001 (Stage 29 of 49)	00-hqf85GDTeXgha6New2CsXU
-0.427407	um	Vesicles Paraspeckle	0.000	1.000	54	200000473	200000073	siRNA-IMPa4-10 PSPC1-A488 IMPa4-A546 DAPI 8C1-siRNA-IMP-a2-a4 V2.00	0	25. siRNA-IMPa4-10 PSPC1-A488 DAPI IMPa4-A546_ac_TileScan_001 (Stage 29 of 49)	00-hqf85GDTeXgha6New2CsXU
-0.686323	um	Vesicles Paraspeckle	0.000	1.000	54	200000474	200000074	siRNA-IMPa4-10 PSPC1-A488 IMPa4-A546 DAPI 8C1-siRNA-IMP-a2-a4 V2.00	0	25. siRNA-IMPa4-10 PSPC1-A488 DAPI IMPa4-A546_ac_TileScan_001 (Stage 29 of 49)	00-hqf85GDTeXgha6New2CsXU
-0.341645	um	Vesicles Paraspeckle	0.000	1.000	54	200000475	200000075	siRNA-IMPa4-10 PSPC1-A488 IMPa4-A546 DAPI 8C1-siRNA-IMP-a2-a4 V2.00	0	25. siRNA-IMPa4-10 PSPC1-A488 DAPI IMPa4-A546_ac_TileScan_001 (Stage 29 of 49)	00-hqf85GDTeXgha6New2CsXU
0.377655	um	Vesicles Paraspeckle	0.000	1.000	54	200000476	200000076	siRNA-IMPa4-10 PSPC1-A488 IMPa4-A546 DAPI 8C1-siRNA-IMP-a2-a4 V2.00	0	25. siRNA-IMPa4-10 PSPC1-A488 DAPI IMPa4-A546_ac_TileScan_001 (Stage 29 of 49)	00-hqf85GDTeXgha6New2CsXU
-1.18426	um	Vesicles Paraspeckle	0.000	1.000	55	200000477	200000077	siRNA-IMPa4-10 PSPC1-A488 IMPa4-A546 DAPI 8C1-siRNA-IMP-a2-a4 V2.00	0	25. siRNA-IMPa4-10 PSPC1-A488 DAPI IMPa4-A546_ac_TileScan_001 (Stage 29 of 49)	00-hqf85GDTeXgha6New2CsXU
-1.13297	um	Vesicles Paraspeckle	0.000	1.000	55	200000478	200000078	siRNA-IMPa4-10 PSPC1-A488 IMPa4-A546 DAPI 8C1-siRNA-IMP-a2-a4 V2.00	0	25. siRNA-IMPa4-10 PSPC1-A488 DAPI IMPa4-A546_ac_TileScan_001 (Stage 29 of 49)	00-hqf85GDTeXgha6New2CsXU
-1.13297	um	Vesicles Paraspeckle	0.000	1.000	55	200000479	200000079	siRNA-IMPa4-10 PSPC1-A488 IMPa4-A546 DAPI 8C1-siRNA-IMP-a2-a4 V2.00	0	25. siRNA-IMPa4-10 PSPC1-A488 DAPI IMPa4-A546_ac_TileScan_001 (Stage 29 of 49)	00-hqf85GDTeXgha6New2CsXU
-0.755311	um	Vesicles Paraspeckle	0.000	1.000	55	200000480	200000080	siRNA-IMPa4-10 PSPC1-A488 IMPa4-A546 DAPI 8C1-siRNA-IMP-a2-a4 V2.00	0	25. siRNA-IMPa4-10 PSPC1-A488 DAPI IMPa4-A546_ac_TileScan_001 (Stage 29 of 49)	00-hqf85GDTeXgha6New2CsXU
-0.755311	um	Vesicles Paraspeckle	0.000	1.000	55	200000481	200000081	siRNA-IMPa4-10 PSPC1-A488 IMPa4-A546 DAPI 8C1-siRNA-IMP-a2-a4 V2.00	0	25. siRNA-IMPa4-10 PSPC1-A488 DAPI IMPa4-A546_ac_TileScan_001 (Stage 29 of 49)	00-hqf85GDTeXgha6New2CsXU
-0.755311	um	Vesicles Paraspeckle	0.000	1.000	55	200000482	200000082	siRNA-IMPa4-10 PSPC1-A488 IMPa4-A546 DAPI 8C1-siRNA-IMP-a2-a4 V2.00	0	25. siRNA-IMPa4-10 PSPC1-A488 DAPI IMPa4-A546_ac_TileScan_001 (Stage 29 of 49)	00-hqf85GDTeXgha6New2CsXU
-0.755311	um	Vesicles Paraspeckle	0.000	1.000	55	200000483	200000083	siRNA-IMPa4-10 PSPC1-A488 IMPa4-A546 DAPI 8C1-siRNA-IMP-a2-a4 V2.00	0	25. siRNA-IMPa4-10 PSPC1-A488 DAPI IMPa4-A546_ac_TileScan_001 (Stage 29 of 49)	00-hqf85GDTeXgha6New2CsXU
-0.755311	um	Vesicles Paraspeckle	0.000	1.000	55	200000484	200000084	siRNA-IMPa4-10 PSPC1-A488 IMPa4-A546 DAPI 8C1-siRNA-IMP-a2-a4 V2.00	0	25. siRNA-IMPa4-10 PSPC1-A488 DAPI IMPa4-A546_ac_TileScan_001 (Stage 29 of 49)	00-hqf85GDTeXgha6New2CsXU
-0.755311	um	Vesicles Paraspeckle	0.000	1.000	55	200000485	200000085	siRNA-IMPa4-10 PSPC1-A488 IMPa4-A546 DAPI 8C1-siRNA-IMP-a2-a4 V2.00	0	25. siRNA-IMPa4-10 PSPC1-A488 DAPI IMPa4-A546_ac_TileScan_001 (Stage 29 of 49)	00-hqf85GDTeXgha6New2CsXU
-0.686348	um	Vesicles Paraspeckle	0.000	1.000	55	200000486	200000086	siRNA-IMPa4-10 PSPC1-A488 IMPa4-A546 DAPI 8C1-siRNA-IMP-a2-a4 V2.00	0	25. siRNA-IMPa4-10 PSPC1-A488 DAPI IMPa4-A546_ac_TileScan_001 (Stage 29 of 49)	00-hqf85GDTeXgha6New2CsXU
0.377655	um	Vesicles Paraspeckle	0.000	1.000	55	200000487	200000087	siRNA-IMPa4-10 PSPC1-A488 IMPa4-A546 DAPI 8C1-siRNA-IMP-a2-a4 V2.00	0	25. siRNA-IMPa4-10 PSPC1-A488 DAPI IMPa4-A546_ac_TileScan_001 (Stage 29 of 49)	00-hqf85GDTeXgha6New2CsXU
-0.377655	um	Vesicles Paraspeckle	0.000	1.000	55	200000488	200000088	siRNA-IMPa4-10 PSPC1-A488 IMPa4-A546 DAPI 8C1-siRNA-IMP-a2-a4 V2.00	0	25. siRNA-IMPa4-10 PSPC1-A488 DAPI IMPa4-A546_ac_TileScan_001 (Stage 29 of 49)	00-hqf85GDTeXgha6New2CsXU
0.377655	um	Vesicles Paraspeckle	0.000	1.000	55	200000489	200000089	siRNA-IMPa4-10 PSPC1-A488 IMPa4-A546 DAPI 8C1-siRNA-IMP-a2-a4 V2.00	0	25. siRNA-IMPa4-10 PSPC1-A488 DAPI IMPa4-A546_ac_TileScan_001 (Stage 29 of 49)	00-hqf85GDTeXgha6New2CsXU
0.283027	um	Vesicles Paraspeckle	0.000	1.000	55	200000490	200000090	siRNA-IMPa4-10 PSPC1-A488 IMPa4-A546 DAPI 8C1-siRNA-IMP-a2-a4 V2.00	0	25. siRNA-IMPa4-10 PSPC1-A488 DAPI IMPa4-A546_ac_TileScan_001 (Stage 29 of 49)	00-hqf85GDTeXgha6New2CsXU
-0.755311	um	Vesicles Paraspeckle	0.000	1.000	55	200000491	200000091	siRNA-IMPa4-10 PSPC1-A488 IMPa4-A546 DAPI 8C1-siRNA-IMP-a2-a4 V2.00	0	25. siRNA-IMPa4-10 PSPC1-A488 DAPI IMPa4-A546_ac_TileScan_001 (Stage 29 of 49)	00-hqf85GDTeXgha6New2CsXU
0.141513	um	Vesicles Paraspeckle	0.000	1.000	55	200000492	200000092	siRNA-IMPa4-10 PSPC1-A488 IMPa4-A546 DAPI 8C1-siRNA-IMP-a2-a4 V2.00	0	25. siRNA-IMPa4-10 PSPC1-A488 DAPI IMPa4-A546_ac_TileScan_001 (Stage 29 of 49)	00-hqf85GDTeXgha6New2CsXU
-0.377655	um	Vesicles Paraspeckle	0.000	1.000	55	200000493	200000093	siRNA-IMPa4-10 PSPC1-A488 IMPa4-A546 DAPI 8C1-siRNA-IMP-a2-a4 V2.00	0	25. siRNA-IMPa4-10 PSPC1-A488 DAPI IMPa4-A546_ac_TileScan_001 (Stage 29 of 49)	00-hqf85GDTeXgha6New2CsXU
0.403298	um	Vesicles Paraspeckle	0.000	1.000	55	200000494	200000094	siRNA-IMPa4-10 PSPC1-A488 IMPa4-A546 DAPI 8C1-siRNA-IMP-a2-a4 V2.00	0	25. siRNA-IMPa4-10 PSPC1-A488 DAPI IMPa4-A546_ac_TileScan_001 (Stage 29 of 49)	00-hqf85GDTeXgha6New2CsXU
0.377655	um	Vesicles Paraspeckle	0.000	1.000	55	200000495	200000095	siRNA-IMPa4-10 PSPC1-A488 IMPa4-A546 DAPI 8C1-siRNA-IMP-a2-a4 V2.00	0	25. siRNA-IMPa4-10 PSPC1-A488 DAPI IMPa4-A546_ac_TileScan_001 (Stage 29 of 49)	00-hqf85GDTeXgha6New2CsXU
0.377655	um	Vesicles Paraspeckle	0.000	1.000	55	200000496	200000096	siRNA-IMPa4-10 PSPC1-A488 IMPa4-A546 DAPI 8C1-siRNA-IMP-a2-a4 V2.00	0	25. siRNA-IMPa4-10 PSPC1-A488 DAPI IMPa4-A546_ac_TileScan_001 (Stage 29 of 49)	00-hqf85GDTeXgha6New2CsXU
0.377655	um	Vesicles Paraspeckle	0.000	1.000	55	200000497	200000097	siRNA-IMPa4-10 PSPC1-A488 IMPa4-A546 DAPI 8C1-siRNA-IMP-a2-a4 V2.00	0	25. siRNA-IMPa4-10 PSPC1-A488 DAPI IMPa4-A546_ac_TileScan_001 (Stage 29 of 49)	00-hqf85GDTeXgha6New2CsXU
0.377655	um	Vesicles Paraspeckle	0.000	1.000	55	200000498	200000098	siRNA-IMPa4-10 PSPC1-A488 IMPa4-A546 DAPI 8C1-siRNA-IMP-a2-a4 V2.00	0	25. siRNA-IMPa4-10 PSPC1-A488 DAPI IMPa4-A546_ac_TileScan_001 (Stage 29 of 49)	00-hqf85GDTeXgha6New2CsXU
-0.282976	um	Vesicles Paraspeckle	0.000	1.000	56	200000499	200000099	siRNA-IMPa4-10 PSPC1-A488 IMPa4-A546 DAPI 8C1-siRNA-IMP-a2-a4 V2.00	0	25. siRNA-IMPa4-10 PSPC1-A488 DAPI IMPa4-A546_ac_TileScan_001 (Stage 29 of 49)	00-hqf85GDTeXgha6New2CsXU
-0.141488	um	Vesicles Paraspeckle	0.000	1.000	56	200000500	200000100	siRNA-IMPa4-10 PSPC1-A488 IMPa4-A546 DAPI 8C1-siRNA-IMP-a2-a4 V2.00	0	25. siRNA-IMPa4-10 PSPC1-A488 DAPI IMPa4-A546_ac_TileScan_001 (Stage 29 of 49)	00-hqf85GDTeXgha6New2CsXU
-0.996274	um	Vesicles Paraspeckle	0.000	1.000	56	200000501	200000101	siRNA-IMPa4-10 PSPC1-A488 IMPa4-A546 DAPI 8C1-siRNA-IMP-a2-a4 V2.00	0	25. siRNA-IMPa4-10 PSPC1-A488 DAPI IMPa4-A546_ac_TileScan_001 (Stage 29 of 49)	00-hqf85GDTeXgha6New2CsXU
-0.377655	um	Vesicles Paraspeckle	0.000	1.000	56	200000502	200000102	siRNA-IMPa4-10 PSPC1-A488 IMPa4-A546 DAPI 8C1-siRNA-IMP-a2-a4 V2.00	0	25. siRNA-IMPa4-10 PSPC1-A488 DAPI IMPa4-A546_ac_TileScan_001 (Stage 29 of 49)	00-hqf85GDTeXgha6New2CsXU
0.282976	um	Vesicles Paraspeckle	0.000	1.000	56	200000503	200000103	siRNA-IMPa4-10 PSPC1-A488 IMPa4-A546 DAPI 8C1-siRNA-IMP-a2-a4 V2.00	0	25. siRNA-IMPa4-10 PSPC1-A488 DAPI IMPa4-A546_ac_TileScan_001 (Stage 29 of 49)	00-hqf85GDTeXgha6New2CsXU
-0.377655	um	Vesicles Paraspeckle	0.000	1.000	56	200000504	200000104	siRNA-IMPa4-10 PSPC1-A488 IMPa4-A546 DAPI 8C1-siRNA-IMP-a2-a4 V2.00	0	25. siRNA-IMPa4-10 PSPC1-A488 DAPI IMPa4-A546_ac_TileScan_001 (Stage 29 of 49)	00-hqf85GDTeXgha6New2CsXU
0.377655	um	Vesicles Paraspeckle	0.000	1.000	56	200000505	200000105	siRNA-IMPa4-10 PSPC1-A488 IMPa4-A546 DAPI 8C1-siRNA-IMP-a2-a4 V2.00	0	25. siRNA-IMPa4-10 PSPC1-A488 DAPI IMPa4-A546_ac_TileScan_001 (Stage 29 of 49)	00-hqf85GDTeXgha6New2CsXU
0.377655	um	Vesicles Paraspeckle	0.000	1.000	56	200000506	200000106	siRNA-IMPa4-10 PSPC1-A488 IMPa4-A546 DAPI 8C1-siRNA-IMP-a2-a4 V2.00	0	25. siRNA-IMPa4-10 PSPC1-A488 DAPI IMPa4-A546_ac_TileScan_001 (Stage 29 of 49)	00-hqf85GDTeXgha6New2CsXU
-0.377655	um	Vesicles Paraspeckle	0.000	1.000	56	200000507	200000107	siRNA-IMPa4-10 PSPC1-A488 IMPa4-A546 DAPI 8C1-siRNA-IMP-a2-a4 V2.00	0	25. siRNA-IMPa4-10 PSPC1-A488 DAPI IMPa4-A546_ac_TileScan_001 (Stage 29 of 49)	00-hqf85GDTeXgha6New2CsXU
-0.755311	um	Vesicles Paraspeckle	0.000	1.000	57	200000508	200000108	siRNA-IMPa4-10 PSPC1-A488 IMPa4-A546 DAPI 8C1-siRNA-IMP-a2-a4 V2.00	0	25. siRNA-IMPa4-10 PSPC1-A488 DAPI IMPa4-A546_ac_TileScan_001 (Stage 29 of 49)	00-hqf85GDTeXgha6New2CsXU
-0.854797	um	Vesicles Paraspeckle	0.000	1.000	57	200000509	200000109	siRNA-IMPa4-10 PSPC1-A488 IMPa4-A546 DAPI 8C1-siRNA-IMP-a2-a4 V2.00	0	25. siRNA-IMPa4-10 PSPC1-A488 DAPI IMPa4-A546_ac_TileScan_001 (Stage 29 of 49)	00-hqf85GDTeXgha6New2CsXU
-0.5689	um	Vesicles Paraspeckle	0.000	1.000	57	200000510	200000110	siRNA-IMPa4-10 PSPC1-A488 IMPa4-A546 DAPI 8C1-siRNA-IMP-a2-a4 V2.00	0	25. siRNA-IMPa4-10 PSPC1-A488 DAPI IMPa4-A546_ac_TileScan_001 (Stage 29 of 49)	00-hqf85GDTeXgha6New2CsXU
-0.710401	um	Vesicles Paraspeckle	0.000	1.000	57	200000511	200000111	siRNA-IMPa4-10 PSPC1-A488 IMPa4-A546 DAPI 8C1-siRNA-IMP-a2-a4 V2.00	0	25. siRNA-IMPa4-10 PSPC1-A488 DAPI IMPa4-A546_ac_TileScan_001 (Stage 29 of 49)	00-hqf85GDTeXgha6New2CsXU
-0.627513	um	Vesicles Paraspeckle	0.000	1.000	57	200000512	200000112	siRNA-IMPa4-10 PSPC1-A488 IMPa4-A546 DAPI 8C1-siRNA-IMP-a2-a4 V2.00	0	25. siRNA-IMPa4-10 PSPC1-A488 DAPI IMPa4-A546_ac_TileScan_001 (Stage 29 of 49)	00-hqf85GDTeXgha6New2CsXU
-1.28222	um	Vesicles Paraspeckle	0.000	1.000	58	200000513	200000113	siRNA-IMPa4-10 PSPC1-A488 IMPa4-A546 DAPI 8C1-siRNA-IMP-a2-a4 V2.00	0	25. siRNA-IMPa4-10 PSPC1-A488 DAPI IMPa4-A546_ac_TileScan_001 (Stage 29 of 49)	00-hqf85GDTeXgha6New2CsXU
-0.377655	um	Vesicles Paraspeckle	0.000	1.000	58	200000514	200000114	siRNA-IMPa4-10 PSPC1-A488 IMPa4-A546 DAPI 8C1-siRNA-IMP-a2-a4 V2.00	0	25. siRNA-IMPa4-10 PSPC1-A488 DAPI IMPa4-A546_ac_TileScan_001 (Stage 29 of 49)	00-hqf85GDTeXgha6New2CsXU
-0.780951	um	Vesicles Paraspeckle	0.000	1.000	58	200000515	200000115	siRNA-IMPa4-10 PSPC1-A488 IMPa4-A546 DAPI 8C1-siRNA-IMP-a2-a4 V2.00	0	25. siRNA-IMPa4-10 PSPC1-A488 DAPI IMPa4-A546_ac_TileScan_001 (Stage 29 of 49)	00-hqf85GDTeXgha6New2CsXU
-1.28222	um	Vesicles Paraspeckle	0.000	1.000	58	200000516	200000116	siRNA-IMPa4-10 PSPC1-A488 IMPa4-A546 DAPI 8C1-siRNA-IMP-a2-a4 V2.00	0	25. siRNA-IMPa4-10 PSPC1-A488 DAPI IMPa4-A546_ac_TileScan_001 (Stage 29 of 49)	00-hqf85GDTeXgha6New2CsXU
-1.35139	um	Vesicles Paraspeckle	0.000	1.000	58	200000517	200000117	siRNA-IMPa4-10 PSPC1-A488 IMPa4-A546 DAPI 8C1-siRNA-IMP-a2-a4 V2.00	0	25. siRNA-IMPa4-10 PSPC1-A488 DAPI IMPa4-A546_ac_TileScan_001 (Stage 29 of 49)	00-hqf85GDTeXgha6New2CsXU
0.544824	um	Vesicles Paraspeckle	0.000	1.000	58	200000518	200000118	siRNA-IMPa4-10 PSPC1-A488 IMPa4-A546 DAPI 8C1-siRNA-IMP-a2-a4 V2.00	0	25. siRNA-IMPa4-10 PSPC1-A488 DAPI IMPa4-A546_ac_TileScan_001 (Stage 29 of 49)	00-hqf85GDTeXgha6New2CsXU
-1.05494	um	Vesicles Paraspeckle	0.000	1.000	58	200000519	200000119	siRNA-IMPa4-10 PSPC1-A488 IMPa4-A546 DAPI 8C1-siRNA-IMP-a2-a4 V2.00	0	25. siRNA-IMPa4-10 PSPC1-A488 DAPI IMPa4-A546_ac_TileScan_001 (Stage 29 of 49)	00-hqf85GDTeXgha6New2CsXU
-0.627536	um	Vesicles Paraspeckle	0.000	1.000	58	200000520	200000120	siRNA-IMPa4-10 PSPC1-A488 IMPa4-A546 DAPI 8C1-siRNA-IMP-a2-a4 V2.00	0	25. siRNA-IMPa4-10 PSPC1-A488 DAPI IMPa4-A546_ac_TileScan_001 (Stage 29 of 49)	00-hqf85GDTeXgha6New2CsXU
-0.20013	um	Vesicles Paraspeckle	0.000	1.000	58	200000521	200000121	siRNA-IMPa4-10 PSPC1-A488 IMPa4-A546 DAPI 8C1-siRNA-IMP-a2-a4 V2.00	0	25. siRNA-IMPa4-10 PSPC1-A488 DAPI IMPa4-A546_ac_TileScan_001 (Stage 29 of 49)	00-hqf85GDTeXgha6New2CsXU
-1.15861	um	Vesicles Paraspeckle	0.000	1.000	58	200000522	200000122	siRNA-IMPa4-10 PSPC1-A488 IMPa4-A546 DAPI 8C1-siRNA-IMP-a2-a4 V2.00	0	25. siRNA-IMPa4-10 PSPC1-A488 DAPI IMPa4-A546_ac_TileScan_001 (Stage 29 of 49)	00-hqf85GDTeXgha6New2CsXU
-0.780951	um	Vesicles Paraspeckle	0.000	1.000	58	200000523	200000123	siRNA-IMPa4-10 PSPC1-A488 IMPa4-A546 DAPI 8C1-siRNA-IMP-a2-a4 V2.00	0	25. siRNA-IMPa4-10 PSPC1-A488 DAPI IMPa4-A546_ac_TileScan_001 (Stage 29 of 49)	00-hqf85GDTeXgha6New2CsXU
-0.755311	um	Vesicles Paraspeckle	0.000	1.000	58	200000524	200000124	siRNA-IMPa4-10 PSPC1-A488 IMPa4-A546 DAPI 8C1-siRNA-IMP-a2-a4 V2.00	0	25. siRNA-IMPa4-10 PSPC1-A488 DAPI IMPa4-A546_ac_TileScan_001 (Stage 29 of 49)	00-hqf85GDTeXgha6New2CsXU
-0.755311	um	Vesicles Paraspeckle	0.000	1.000	58	200000525	200000125	siRNA-IMPa4-10 PSPC1-A488 IMPa4-A546 DAPI 8C1-siRNA-IMP-a2-a4 V2.00	0	25. siRNA-IMPa4-10 PSPC1-A488 DAPI IMPa4-A546_ac_TileScan_001 (Stage 29 of 49)	00-hqf85GDTeXgha6New2CsXU
-0.20013	um	Vesicles Paraspeckle	0.000	1.000	58	200000526	200000126	siRNA-IMPa4-10 PSPC1-A488 IMPa4-A546 DAPI 8C1-siRNA-IMP-a2-a4 V2.00	0	25. siRNA-IMPa4-10 PSPC1-A488 DAPI IMPa4-A546_ac_TileScan_001 (Stage 29 of 49)	00-hqf85GDTeXgha6New2CsXU
-0.686303	um	Vesicles Paraspeckle	0.000	1.000	58	200000527	200000127	siRNA-IMPa4-10 PSPC1-A488 IMPa4-A546 DAPI 8C1-siRNA-IMP-a2-a4 V2.00	0	25. siRNA-IMPa4-10 PSPC1-A488 DAPI IMPa4-A546_ac_TileScan_001 (Stage 29 of 49)	00-hqf85GDTeXgha6New2CsXU
-0.627536	um	Vesicles Paraspeckle	0.000	1.000	58	200000528	200000128	siRNA-IMPa4-10 PSPC1-A488 IMPa4-A546 DAPI 8C1-siRNA-IMP-a2-a4 V2.00	0	25. siRNA-IMPa4-10 PSPC1-A488 DAPI IMPa4-A546_ac_TileScan_001 (Stage 29 of 49)	00-hqf85GDTeXgha6New2CsXU
-0.20013	um	Vesicles Paraspeckle	0.000	1.000	58	200000529	200000129	siRNA-IMPa4-10 PSPC1-A488 IMPa4-A546 DAPI 8C1-siRNA-IMP-a2-a4 V2.00	0	25. siRNA-IMPa4-10 PSPC1-A488 DAPI IMPa4-A546_ac_TileScan_001 (Stage 29 of 49)	00-hqf85GDTeXgha6New2CsXU
-0.141504	um	Vesicles Paraspeckle	0.000	1.000	58	200000530	200000130	siRNA-IMPa4-10 PSPC1-A488 IMPa4-A546 DAPI 8C1-siRNA-IMP-a2-a4 V2.00	0	25. siRNA-IMPa4-10 PSPC1-A488 DAPI IMPa4-A546_ac_TileScan_001 (Stage 29 of 49)	00-hqf85GDTeXgha6New2CsXU
-0.377655	um	Vesicles Paraspeckle	0.000	1.000	58	200000531	200000131	siRNA-IMPa4-10 PSPC1-A488 IMPa4-A546 DAPI 8C1-siRNA-IMP-a2-a4 V2.00	0	25. siRNA-IMPa4-10 PSPC1-A488 DAPI IMPa4-A546_ac_TileScan_001 (Stage 29 of 49)	00-hqf85GDTeXgha6New2CsXU
0.377655	um	Vesicles Paraspeckle	0.000	1.000	58	200000532	200000132	siRNA-IMPa4-10 PSPC1-A488 IMPa4-A546 DAPI 8C1-siRNA-IMP-a2-a4 V2.00	0	25. siRNA-IMPa4-10 PSPC1-A488 DAPI IMPa4-A546_ac_TileScan_001 (Stage 29 of 49)	00-hqf85GDTeXgha6New2CsXU
-0.568887	um	Vesicles Paraspeckle	0.000	1.000	59	200000533	200000133	siRNA-IMPa4-10 PSPC1-A488 IMPa4-A546 DAPI 8C1-siRNA-IMP-a2-a4 V2.00	0	25. siRNA-IMPa4-10 PSPC1-A488 DAPI IMPa4-A546_ac_TileScan_001 (Stage 29 of 49)	00-hqf85GDTeXgha6New2CsXU
-0.341602	um	Vesicles Paraspeckle	0.000	1.000	59	200000534	200000134	siRNA-IMPa4-10 PSPC1-A488 IMPa4-A546 DAPI 8C1-siRNA-IMP-a2-a4 V2.00	0	25. siRNA-IMPa4-10 PSPC1-A488 DAPI IMPa4-A546_ac_TileScan_001 (Stage 29 of 49)	00-hqf85GDTeXgha6New2CsXU
-0.40329	um	Vesicles Paraspeckle	0.000	1.000	59	200000535	200000135	siRNA-IMPa4-10 PSPC1-A488 IMPa4-A546 DAPI 8C1-siRNA-IMP-a2-a4 V2.00	0	25. siRNA-IMPa4-10 PSPC1-A488 DAPI IMPa4-A546_ac_TileScan_001 (Stage 29 of 49)	00-hqf85GDTeXgha6New2CsXU
-0.686318	um	Vesicles Paraspeckle	0.000	1.000	59	200000536	200000136	siRNA-IMPa4-10 PSPC1-A488 IMPa4-A546 DAPI 8C1-siRNA-IMP-a2-a4 V2.00	0	25. siRNA-IMPa4-10 PSPC1-A488 DAPI IMPa4-A546_ac_TileScan_001 (Stage 29 of 49)	00-hqf85GDTeXgha6New2CsXU
-1.51062	um	Vesicles Paraspeckle	0.000	1.000	60	200000537	200000000	siRNA-IMPa4-10 PSPC1-A488 IMPa4-A546 DAPI 8C1-siRNA-IMP-a2-a4 V2.00	0	25. siRNA-IMPa4-10 PSPC1-A488 DAPI IMPa4-A546_ad_TileScan_001 (Stage 30 of 49)	00-GvJi4NQfjyjdCidWMVfZ6B
-1.2822	um	Vesicles Paraspeckle	0.000	1.000	60	200000538	200000001	siRNA-IMPa4-10 PSPC1-A488 IMPa4-A546 DAPI 8C1-siRNA-IMP-a2-a4 V2.00	0	25. siRNA-IMPa4-10 PSPC1-A488 DAPI IMPa4-A546_ad_TileScan_001 (Stage 30 of 49)	00-GvJi4NQfjyjdCidWMVfZ6B
-1.13297	um	Vesicles Paraspeckle	0.000	1.000	60	200000539	200000002	siRNA-IMPa4-10 PSPC1-A488 IMPa4-A546 DAPI 8C1-siRNA-IMP-a2-a4 V2.00	0	25. siRNA-IMPa4-10 PSPC1-A488 DAPI IMPa4-A546_ad_TileScan_001 (Stage 30 of 49)	00-GvJi4NQfjyjdCidWMVfZ6B
-1.13297	um	Vesicles Paraspeckle	0.000	1.000	60	200000540	200000003	siRNA-IMPa4-10 PSPC1-A488 IMPa4-A546 DAPI 8C1-siRNA-IMP-a2-a4 V2.00	0	25. siRNA-IMPa4-10 PSPC1-A488 DAPI IMPa4-A546_ad_TileScan_001 (Stage 30 of 49)	00-GvJi4NQfjyjdCidWMVfZ6B
-1.13297	um	Vesicles Paraspeckle	0.000	1.000	60	200000541	200000004	siRNA-IMPa4-10 PSPC1-A488 IMPa4-A546 DAPI 8C1-siRNA-IMP-a2-a4 V2.00	0	25. siRNA-IMPa4-10 PSPC1-A488 DAPI IMPa4-A546_ad_TileScan_001 (Stage 30 of 49)	00-GvJi4NQfjyjdCidWMVfZ6B
-0.780947	um	Vesicles Paraspeckle	0.000	1.000	60	200000542	200000005	siRNA-IMPa4-10 PSPC1-A488 IMPa4-A546 DAPI 8C1-siRNA-IMP-a2-a4 V2.00	0	25. siRNA-IMPa4-10 PSPC1-A488 DAPI IMPa4-A546_ad_TileScan_001 (Stage 30 of 49)	00-GvJi4NQfjyjdCidWMVfZ6B
-0.8548	um	Vesicles Paraspeckle	0.000	1.000	60	200000543	200000006	siRNA-IMPa4-10 PSPC1-A488 IMPa4-A546 DAPI 8C1-siRNA-IMP-a2-a4 V2.00	0	25. siRNA-IMPa4-10 PSPC1-A488 DAPI IMPa4-A546_ad_TileScan_001 (Stage 30 of 49)	00-GvJi4NQfjyjdCidWMVfZ6B
-0.948112	um	Vesicles Paraspeckle	0.000	1.000	60	200000544	200000007	siRNA-IMPa4-10 PSPC1-A488 IMPa4-A546 DAPI 8C1-siRNA-IMP-a2-a4 V2.00	0	25. siRNA-IMPa4-10 PSPC1-A488 DAPI IMPa4-A546_ad_TileScan_001 (Stage 30 of 49)	00-GvJi4NQfjyjdCidWMVfZ6B
-0.141495	um	Vesicles Paraspeckle	0.000	1.000	60	200000545	200000008	siRNA-IMPa4-10 PSPC1-A488 IMPa4-A546 DAPI 8C1-siRNA-IMP-a2-a4 V2.00	0	25. siRNA-IMPa4-10 PSPC1-A488 DAPI IMPa4-A546_ad_TileScan_001 (Stage 30 of 49)	00-GvJi4NQfjyjdCidWMVfZ6B
-0.996295	um	Vesicles Paraspeckle	0.000	1.000	60	200000546	200000009	siRNA-IMPa4-10 PSPC1-A488 IMPa4-A546 DAPI 8C1-siRNA-IMP-a2-a4 V2.00	0	25. siRNA-IMPa4-10 PSPC1-A488 DAPI IMPa4-A546_ad_TileScan_001 (Stage 30 of 49)	00-GvJi4NQfjyjdCidWMVfZ6B
-0.377655	um	Vesicles Paraspeckle	0.000	1.000	60	200000547	200000010	siRNA-IMPa4-10 PSPC1-A488 IMPa4-A546 DAPI 8C1-siRNA-IMP-a2-a4 V2.00	0	25. siRNA-IMPa4-10 PSPC1-A488 DAPI IMPa4-A546_ad_TileScan_001 (Stage 30 of 49)	00-GvJi4NQfjyjdCidWMVfZ6B
0.200118	um	Vesicles Paraspeckle	0.000	1.000	60	200000548	200000011	siRNA-IMPa4-10 PSPC1-A488 IMPa4-A546 DAPI 8C1-siRNA-IMP-a2-a4 V2.00	0	25. siRNA-IMPa4-10 PSPC1-A488 DAPI IMPa4-A546_ad_TileScan_001 (Stage 30 of 49)	00-GvJi4NQfjyjdCidWMVfZ6B
-0.755311	um	Vesicles Paraspeckle	0.000	1.000	61	200000549	200000012	siRNA-IMPa4-10 PSPC1-A488 IMPa4-A546 DAPI 8C1-siRNA-IMP-a2-a4 V2.00	0	25. siRNA-IMPa4-10 PSPC1-A488 DAPI IMPa4-A546_ad_TileScan_001 (Stage 30 of 49)	00-GvJi4NQfjyjdCidWMVfZ6B
0.377655	um	Vesicles Paraspeckle	0.000	1.000	61	200000550	200000013	siRNA-IMPa4-10 PSPC1-A488 IMPa4-A546 DAPI 8C1-siRNA-IMP-a2-a4 V2.00	0	25. siRNA-IMPa4-10 PSPC1-A488 DAPI IMPa4-A546_ad_TileScan_001 (Stage 30 of 49)	00-GvJi4NQfjyjdCidWMVfZ6B
-0.141505	um	Vesicles Paraspeckle	0.000	1.000	61	200000551	200000014	siRNA-IMPa4-10 PSPC1-A488 IMPa4-A546 DAPI 8C1-siRNA-IMP-a2-a4 V2.00	0	25. siRNA-IMPa4-10 PSPC1-A488 DAPI IMPa4-A546_ad_TileScan_001 (Stage 30 of 49)	00-GvJi4NQfjyjdCidWMVfZ6B
-0.403295	um	Vesicles Paraspeckle	0.000	1.000	61	200000552	200000015	siRNA-IMPa4-10 PSPC1-A488 IMPa4-A546 DAPI 8C1-siRNA-IMP-a2-a4 V2.00	0	25. siRNA-IMPa4-10 PSPC1-A488 DAPI IMPa4-A546_ad_TileScan_001 (Stage 30 of 49)	00-GvJi4NQfjyjdCidWMVfZ6B
-0.568907	um	Vesicles Paraspeckle	0.000	1.000	61	200000553	200000016	siRNA-IMPa4-10 PSPC1-A488 IMPa4-A546 DAPI 8C1-siRNA-IMP-a2-a4 V2.00	0	25. siRNA-IMPa4-10 PSPC1-A488 DAPI IMPa4-A546_ad_TileScan_001 (Stage 30 of 49)	00-GvJi4NQfjyjdCidWMVfZ6B
0.568907	um	Vesicles Paraspeckle	0.000	1.000	61	200000554	200000017	siRNA-IMPa4-10 PSPC1-A488 IMPa4-A546 DAPI 8C1-siRNA-IMP-a2-a4 V2.00	0	25. siRNA-IMPa4-10 PSPC1-A488 DAPI IMPa4-A546_ad_TileScan_001 (Stage 30 of 49)	00-GvJi4NQfjyjdCidWMVfZ6B
0.377655	um	Vesicles Paraspeckle	0.000	1.000	61	200000555	200000018	siRNA-IMPa4-10 PSPC1-A488 IMPa4-A546 DAPI 8C1-siRNA-IMP-a2-a4 V2.00	0	25. siRNA-IMPa4-10 PSPC1-A488 DAPI IMPa4-A546_ad_TileScan_001 (Stage 30 of 49)	00-GvJi4NQfjyjdCidWMVfZ6B
0.403295	um	Vesicles Paraspeckle	0.000	1.000	61	200000556	200000019	siRNA-IMPa4-10 PSPC1-A488 IMPa4-A546 DAPI 8C1-siRNA-IMP-a2-a4 V2.00	0	25. siRNA-IMPa4-10 PSPC1-A488 DAPI IMPa4-A546_ad_TileScan_001 (Stage 30 of 49)	00-GvJi4NQfjyjdCidWMVfZ6B
-1.13297	um	Vesicles Paraspeckle	0.000	1.000	62	200000557	200000020	siRNA-IMPa4-10 PSPC1-A488 IMPa4-A546 DAPI 8C1-siRNA-IMP-a2-a4 V2.00	0	25. siRNA-IMPa4-10 PSPC1-A488 DAPI IMPa4-A546_ad_TileScan_001 (Stage 30 of 49)	00-GvJi4NQfjyjdCidWMVfZ6B
-0.755311	um	Vesicles Paraspeckle	0.000	1.000	62	200000558	200000021	siRNA-IMPa4-10 PSPC1-A488 IMPa4-A546 DAPI 8C1-siRNA-IMP-a2-a4 V2.00	0	25. siRNA-IMPa4-10 PSPC1-A488 DAPI IMPa4-A546_ad_TileScan_001 (Stage 30 of 49)	00-GvJi4NQfjyjdCidWMVfZ6B
-1.1586	um	Vesicles Paraspeckle	0.000	1.000	62	200000559	200000022	siRNA-IMPa4-10 PSPC1-A488 IMPa4-A546 DAPI 8C1-siRNA-IMP-a2-a4 V2.00	0	25. siRNA-IMPa4-10 PSPC1-A488 DAPI IMPa4-A546_ad_TileScan_001 (Stage 30 of 49)	00-GvJi4NQfjyjdCidWMVfZ6B
-0.755311	um	Vesicles Paraspeckle	0.000	1.000	62	200000560	200000023	siRNA-IMPa4-10 PSPC1-A488 IMPa4-A546 DAPI 8C1-siRNA-IMP-a2-a4 V2.00	0	25. siRNA-IMPa4-10 PSPC1-A488 DAPI IMPa4-A546_ad_TileScan_001 (Stage 30 of 49)	00-GvJi4NQfjyjdCidWMVfZ6B
-0.141488	um	Vesicles Paraspeckle	0.000	1.000	62	200000561	200000024	siRNA-IMPa4-10 PSPC1-A488 IMPa4-A546 DAPI 8C1-siRNA-IMP-a2-a4 V2.00	0	25. siRNA-IMPa4-10 PSPC1-A488 DAPI IMPa4-A546_ad_TileScan_001 (Stage 30 of 49)	00-GvJi4NQfjyjdCidWMVfZ6B
-0.377655	um	Vesicles Paraspeckle	0.000	1.000	62	200000562	200000025	siRNA-IMPa4-10 PSPC1-A488 IMPa4-A546 DAPI 8C1-siRNA-IMP-a2-a4 V2.00	0	25. siRNA-IMPa4-10 PSPC1-A488 DAPI IMPa4-A546_ad_TileScan_001 (Stage 30 of 49)	00-GvJi4NQfjyjdCidWMVfZ6B
-0.755311	um	Vesicles Paraspeckle	0.000	1.000	62	200000563	200000026	siRNA-IMPa4-10 PSPC1-A488 IMPa4-A546 DAPI 8C1-siRNA-IMP-a2-a4 V2.00	0	25. siRNA-IMPa4-10 PSPC1-A488 DAPI IMPa4-A546_ad_TileScan_001 (Stage 30 of 49)	00-GvJi4NQfjyjdCidWMVfZ6B
-1.75471	um	Vesicles Paraspeckle	0.000	1.000	63	200000564	200000027	siRNA-IMPa4-10 PSPC1-A488 IMPa4-A546 DAPI 8C1-siRNA-IMP-a2-a4 V2.00	0	25. siRNA-IMPa4-10 PSPC1-A488 DAPI IMPa4-A546_ad_TileScan_001 (Stage 30 of 49)	00-GvJi4NQfjyjdCidWMVfZ6B
-0.627537	um	Vesicles Paraspeckle	0.000	1.000	63	200000565	200000028	siRNA-IMPa4-10 PSPC1-A488 IMPa4-A546 DAPI 8C1-siRNA-IMP-a2-a4 V2.00	0	25. siRNA-IMPa4-10 PSPC1-A488 DAPI IMPa4-A546_ad_TileScan_001 (Stage 30 of 49)	00-GvJi4NQfjyjdCidWMVfZ6B
-0.403298	um	Vesicles Paraspeckle	0.000	1.000	63	200000566	200000029	siRNA-IMPa4-10 PSPC1-A488 IMPa4-A546 DAPI 8C1-siRNA-IMP-a2-a4 V2.00	0	25. siRNA-IMPa4-10 PSPC1-A488 DAPI IMPa4-A546_ad_TileScan_001 (Stage 30 of 49)	00-GvJi4NQfjyjdCidWMVfZ6B
-0.141512	um	Vesicles Paraspeckle	0.000	1.000	63	200000567	200000030	siRNA-IMPa4-10 PSPC1-A488 IMPa4-A546 DAPI 8C1-siRNA-IMP-a2-a4 V2.00	0	25. siRNA-IMPa4-10 PSPC1-A488 DAPI IMPa4-A546_ad_TileScan_001 (Stage 30 of 49)	00-GvJi4NQfjyjdCidWMVfZ6B
-0.377655	um	Vesicles Paraspeckle	0.000	1.000	63	200000568	200000031	siRNA-IMPa4-10 PSPC1-A488 IMPa4-A546 DAPI 8C1-siRNA-IMP-a2-a4 V2.00	0	25. siRNA-IMPa4-10 PSPC1-A488 DAPI IMPa4-A546_ad_TileScan_001 (Stage 30 of 49)	00-GvJi4NQfjyjdCidWMVfZ6B
-0.377655	um	Vesicles Paraspeckle	0.000	1.000	63	200000569	200000032	siRNA-IMPa4-10 PSPC1-A488 IMPa4-A546 DAPI 8C1-siRNA-IMP-a2-a4 V2.00	0	25. siRNA-IMPa4-10 PSPC1-A488 DAPI IMPa4-A546_ad_TileScan_001 (Stage 30 of 49)	00-GvJi4NQfjyjdCidWMVfZ6B
0	um	Vesicles Paraspeckle	0.000	1.000	64	200000570	200000033	siRNA-IMPa4-10 PSPC1-A488 IMPa4-A546 DAPI 8C1-siRNA-IMP-a2-a4 V2.00	0	25. siRNA-IMPa4-10 PSPC1-A488 DAPI IMPa4-A546_ad_TileScan_001 (Stage 30 of 49)	00-GvJi4NQfjyjdCidWMVfZ6B
-1.88828	um	Vesicles Paraspeckle	0.000	1.000	65	200000571	200000034	siRNA-IMPa4-10 PSPC1-A488 IMPa4-A546 DAPI 8C1-siRNA-IMP-a2-a4 V2.00	0	25. siRNA-IMPa4-10 PSPC1-A488 DAPI IMPa4-A546_ad_TileScan_001 (Stage 30 of 49)	00-GvJi4NQfjyjdCidWMVfZ6B
-1.51062	um	Vesicles Paraspeckle	0.000	1.000	65	200000572	200000035	siRNA-IMPa4-10 PSPC1-A488 IMPa4-A546 DAPI 8C1-siRNA-IMP-a2-a4 V2.00	0	25. siRNA-IMPa4-10 PSPC1-A488 DAPI IMPa4-A546_ad_TileScan_001 (Stage 30 of 49)	00-GvJi4NQfjyjdCidWMVfZ6B
-1.51062	um	Vesicles Paraspeckle	0.000	1.000	65	200000573	200000036	siRNA-IMPa4-10 PSPC1-A488 IMPa4-A546 DAPI 8C1-siRNA-IMP-a2-a4 V2.00	0	25. siRNA-IMPa4-10 PSPC1-A488 DAPI IMPa4-A546_ad_TileScan_001 (Stage 30 of 49)	00-GvJi4NQfjyjdCidWMVfZ6B
-0.141503	um	Vesicles Paraspeckle	0.000	1.000	65	200000574	200000037	siRNA-IMPa4-10 PSPC1-A488 IMPa4-A546 DAPI 8C1-siRNA-IMP-a2-a4 V2.00	0	25. siRNA-IMPa4-10 PSPC1-A488 DAPI IMPa4-A546_ad_TileScan_001 (Stage 30 of 49)	00-GvJi4NQfjyjdCidWMVfZ6B
-1.51062	um	Vesicles Paraspeckle	0.000	1.000	65	200000575	200000038	siRNA-IMPa4-10 PSPC1-A488 IMPa4-A546 DAPI 8C1-siRNA-IMP-a2-a4 V2.00	0	25. siRNA-IMPa4-10 PSPC1-A488 DAPI IMPa4-A546_ad_TileScan_001 (Stage 30 of 49)	00-GvJi4NQfjyjdCidWMVfZ6B
-0.40022	um	Vesicles Paraspeckle	0.000	1.000	65	200000576	200000039	siRNA-IMPa4-10 PSPC1-A488 IMPa4-A546 DAPI 8C1-siRNA-IMP-a2-a4 V2.00	0	25. siRNA-IMPa4-10 PSPC1-A488 DAPI IMPa4-A546_ad_TileScan_001 (Stage 30 of 49)	00-GvJi4NQfjyjdCidWMVfZ6B
-1.13297	um	Vesicles Paraspeckle	0.000	1.000	65	200000577	200000040	siRNA-IMPa4-10 PSPC1-A488 IMPa4-A546 DAPI 8C1-siRNA-IMP-a2-a4 V2.00	0	25. siRNA-IMPa4-10 PSPC1-A488 DAPI IMPa4-A546_ad_TileScan_001 (Stage 30 of 49)	00-GvJi4NQfjyjdCidWMVfZ6B
-1.13297	um	Vesicles Paraspeckle	0.000	1.000	65	200000578	200000041	siRNA-IMPa4-10 PSPC1-A488 IMPa4-A546 DAPI 8C1-siRNA-IMP-a2-a4 V2.00	0	25. siRNA-IMPa4-10 PSPC1-A488 DAPI IMPa4-A546_ad_TileScan_001 (Stage 30 of 49)	00-GvJi4NQfjyjdCidWMVfZ6B
-1.13297	um	Vesicles Paraspeckle	0.000	1.000	65	200000579	200000042	siRNA-IMPa4-10 PSPC1-A488 IMPa4-A546 DAPI 8C1-siRNA-IMP-a2-a4 V2.00	0	25. siRNA-IMPa4-10 PSPC1-A488 DAPI IMPa4-A546_ad_TileScan_001 (Stage 30 of 49)	00-GvJi4NQfjyjdCidWMVfZ6B
-0.80659	um	Vesicles Paraspeckle	0.000	1.000	65	200000580	200000043	siRNA-IMPa4-10 PSPC1-A488 IMPa4-A546 DAPI 8C1-siRNA-IMP-a2-a4 V2.00	0	25. siRNA-IMPa4-10 PSPC1-A488 DAPI IMPa4-A546_ad_TileScan_001 (Stage 30 of 49)	00-GvJi4NQfjyjdCidWMVfZ6B
-0.141495	um	Vesicles Paraspeckle	0.000	1.000	65	200000581	200000044	siRNA-IMPa4-10 PSPC1-A488 IMPa4-A546 DAPI 8C1-siRNA-IMP-a2-a4 V2.00	0	25. siRNA-IMPa4-10 PSPC1-A488 DAPI IMPa4-A546_ad_TileScan_001 (Stage 30 of 49)	00-GvJi4NQfjyjdCidWMVfZ6B
-0.403295	um	Vesicles Paraspeckle	0.000	1.000	65	200000582	200000045	siRNA-IMPa4-10 PSPC1-A488 IMPa4-A546 DAPI 8C1-siRNA-IMP-a2-a4 V2.00	0	25. siRNA-IMPa4-10 PSPC1-A488 DAPI IMPa4-A546_ad_TileScan_001 (Stage 30 of 49)	00-GvJi4NQfjyjdCidWMVfZ6B
-0.780947	um	Vesicles Paraspeckle	0.000	1.000	65	200000583	200000046	siRNA-IMPa4-10 PSPC1-A488 IMPa4-A546 DAPI 8C1-siRNA-IMP-a2-a4 V2.00	0	25. siRNA-IMPa4-10 PSPC1-A488 DAPI IMPa4-A546_ad_TileScan_001 (Stage 30 of 49)	00-GvJi4NQfjyjdCidWMVfZ6B
-1.0549	um	Vesicles Paraspeckle	0.000	1.000	65	200000584	200000047	siRNA-IMPa4-10 PSPC1-A488 IMPa4-A546 DAPI 8C1-siRNA-IMP-a2-a4 V2.00	0	25. siRNA-IMPa4-10 PSPC1-A488 DAPI IMPa4-A546_ad_TileScan_001 (Stage 30 of 49)	00-GvJi4NQfjyjdCidWMVfZ6B
-1.39958	um	Vesicles Paraspeckle	0.000	1.000	65	200000585	200000048	siRNA-IMPa4-10 PSPC1-A488 IMPa4-A546 DAPI 8C1-siRNA-IMP-a2-a4 V2.00	0	25. siRNA-IMPa4-10 PSPC1-A488 DAPI IMPa4-A546_ad_TileScan_001 (Stage 30 of 49)	00-GvJi4NQfjyjdCidWMVfZ6B
-0.780947	um	Vesicles Paraspeckle	0.000	1.000	65	200000586	200000049	siRNA-IMPa4-10 PSPC1-A488 IMPa4-A546 DAPI 8C1-siRNA-IMP-a2-a4 V2.00	0	25. siRNA-IMPa4-10 PSPC1-A488 DAPI IMPa4-A546_ad_TileScan_001 (Stage 30 of 49)	00-GvJi4NQfjyjdCidWMVfZ6B
-0.755311	um	Vesicles Paraspeckle	0.000	1.000	65	200000587	200000050	siRNA-IMPa4-10 PSPC1-A488 IMPa4-A546 DAPI 8C1-siRNA-IMP-a2-a4 V2.00	0	25. siRNA-IMPa4-10 PSPC1-A488 DAPI IMPa4-A546_ad_TileScan_001 (Stage 30 of 49)	00-GvJi4NQfjyjdCidWMVfZ6B
-0.806584	um	Vesicles Paraspeckle	0.000	1.000	65	200000588	200000051	siRNA-IMPa4-10 PSPC1-A488 IMPa4-A546 DAPI 8C1-siRNA-IMP-a2-a4 V2.00	0	25. siRNA-IMPa4-10 PSPC1-A488 DAPI IMPa4-A546_ad_TileScan_001 (Stage 30 of 49)	00-GvJi4NQfjyjdCidWMVfZ6B
-0.403295	um	Vesicles Paraspeckle	0.000	1.000	65	200000589	200000052	siRNA-IMPa4-10 PSPC1-A488 IMPa4-A546 DAPI 8C1-siRNA-IMP-a2-a4 V2.00	0	25. siRNA-IMPa4-10 PSPC1-A488 DAPI IMPa4-A546_ad_TileScan_001 (Stage 30 of 49)	00-GvJi4NQfjyjdCidWMVfZ6B
-0.377655	um	Vesicles Paraspeckle	0.000	1.000	65	200000590	200000053	siRNA-IMPa4-10 PSPC1-A488 IMPa4-A546 DAPI 8C1-siRNA-IMP-a2-a4 V2.00	0	25. siRNA-IMPa4-10 PSPC1-A488 DAPI IMPa4-A546_ad_TileScan_001 (Stage 30 of 49)	00-GvJi4NQfjyjdCidWMVfZ6B
-0.20011	um	Vesicles Paraspeckle	0.000	1.000	65	200000591	200000054	siRNA-IMPa4-10 PSPC1-A488 IMPa4-A546 DAPI 8C1-siRNA-IMP-a2-a4 V2.00	0	25. siRNA-IMPa4-10 PSPC1-A488 DAPI IMPa4-A546_ad_TileScan_001 (Stage 30 of 49)	00-GvJi4NQfjyjdCidWMVfZ6B
-0.755311	um	Vesicles Paraspeckle	0.000	1.000	65	200000592	200000055	siRNA-IMPa4-10 PSPC1-A488 IMPa4-A546 DAPI 8C1-siRNA-IMP-a2-a4 V2.00	0	25. siRNA-IMPa4-10 PSPC1-A488 DAPI IMPa4-A546_ad_TileScan_001 (Stage 30 of 49)	00-GvJi4NQfjyjdCidWMVfZ6B
-0.377655	um	Vesicles Paraspeckle	0.000	1.000	65	200000593	200000056	siRNA-IMPa4-10 PSPC1-A488 IMPa4-A546 DAPI 8C1-siRNA-IMP-a2-a4 V2.00	0	25. siRNA-IMPa4-10 PSPC1-A488 DAPI IMPa4-A546_ad_TileScan_001 (Stage 30 of 49)	00-GvJi4NQfjyjdCidWMVfZ6B
0.377655	um	Vesicles Paraspeckle	0.000	1.000	65	200000594	200000057	siRNA-IMPa4-10 PSPC1-A488 IMPa4-A546 DAPI 8C1-siRNA-IMP-a2-a4 V2.00	0	25. siRNA-IMPa4-10 PSPC1-A488 DAPI IMPa4-A546_ad_TileScan_001 (Stage 30 of 49)	00-GvJi4NQfjyjdCidWMVfZ6B
-0.755311	um	Vesicles Paraspeckle	0.000	1.000	65	200000595	200000058	siRNA-IMPa4-10 PSPC1-A488 IMPa4-A546 DAPI 8C1-siRNA-IMP-a2-a4 V2.00	0	25. siRNA-IMPa4-10 PSPC1-A488 DAPI IMPa4-A546_ad_TileScan_001 (Stage 30 of 49)	00-GvJi4NQfjyjdCidWMVfZ6B
0.377655	um	Vesicles Paraspeckle	0.000	1.000	65	200000596	200000059	siRNA-IMPa4-10 PSPC1-A488 IMPa4-A546 DAPI 8C1-siRNA-IMP-a2-a4 V2.00	0	25. siRNA-IMPa4-10 PSPC1-A488 DAPI IMPa4-A546_ad_TileScan_001 (Stage 30 of 49)	00-GvJi4NQfjyjdCidWMVfZ6B
0	um	Vesicles Paraspeckle	0.000	1.000	66	200000597	200000060	siRNA-IMPa4-10 PSPC1-A488 IMPa4-A546 DAPI 8C1-siRNA-IMP-a2-a4 V2.00	0	25. siRNA-IMPa4-10 PSPC1-A488 DAPI IMPa4-A546_ad_TileScan_001 (Stage 30 of 49)	00-GvJi4NQfjyjdCidWMVfZ6B
0	um	Vesicles Paraspeckle	0.000	1.000	66	200000598	200000061	siRNA-IMPa4-10 PSPC1-A488 IMPa4-A546 DAPI 8C1-siRNA-IMP-a2-a4 V2.00	0	25. siRNA-IMPa4-10 PSPC1-A488 DAPI IMPa4-A546_ad_TileScan_001 (Stage 30 of 49)	00-GvJi4NQfjyjdCidWMVfZ6B
0	um	Vesicles Paraspeckle	0.000	1.000	66	200000599	200000062	siRNA-IMPa4-10 PSPC1-A488 IMPa4-A546 DAPI 8C1-siRNA-IMP-a2-a4 V2.00	0	25. siRNA-IMPa4-10 PSPC1-A488 DAPI IMPa4-A546_ad_TileScan_001 (Stage 30 of 49)	00-GvJi4NQfjyjdCidWMVfZ6B
0	um	Vesicles Paraspeckle	0.000	1.000	66	200000600	200000063	siRNA-IMPa4-10 PSPC1-A488 IMPa4-A546 DAPI 8C1-siRNA-IMP-a2-a4 V2.00	0	25. siRNA-IMPa4-10 PSPC1-A488 DAPI IMPa4-A546_ad_TileScan_001 (Stage 30 of 49)	00-GvJi4NQfjyjdCidWMVfZ6B
0	um	Vesicles Paraspeckle	0.000	1.000	67	200000601	200000064	siRNA-IMPa4-10 PSPC1-A488 IMPa4-A546 DAPI 8C1-siRNA-IMP-a2-a4 V2.00	0	25. siRNA-IMPa4-10 PSPC1-A488 DAPI IMPa4-A546_ad_TileScan_001 (Stage 30 of 49)	00-GvJi4NQfjyjdCidWMVfZ6B
0	um	Vesicles Paraspeckle	0.000	1.000	67	200000602	200000065	siRNA-IMPa4-10 PSPC1-A488 IMPa4-A546 DAPI 8C1-siRNA-IMP-a2-a4 V2.00	0	25. siRNA-IMPa4-10 PSPC1-A488 DAPI IMPa4-A546_ad_TileScan_001 (Stage 30 of 49)	00-GvJi4NQfjyjdCidWMVfZ6B
0	um	Vesicles Paraspeckle	0.000	1.000	67	200000603	200000066	siRNA-IMPa4-10 PSPC1-A488 IMPa4-A546 DAPI 8C1-siRNA-IMP-a2-a4 V2.00	0	25. siRNA-IMPa4-10 PSPC1-A488 DAPI IMPa4-A546_ad_TileScan_001 (Stage 30 of 49)	00-GvJi4NQfjyjdCidWMVfZ6B
-0.830704	um	Vesicles Paraspeckle	0.000	1.000	68	200000604	200000067	siRNA-IMPa4-10 PSPC1-A488 IMPa4-A546 DAPI 8C1-siRNA-IMP-a2-a4 V2.00	0	25. siRNA-IMPa4-10 PSPC1-A488 DAPI IMPa4-A546_ad_TileScan_001 (Stage 30 of 49)	00-GvJi4NQfjyjdCidWMVfZ6B
-0.141506	um	Vesicles Paraspeckle	0.000	1.000	68	200000605	200000068	siRNA-IMPa4-10 PSPC1-A488 IMPa4-A546 DAPI 8C1-siRNA-IMP-a2-a4 V2.00	0	25. siRNA-IMPa4-10 PSPC1-A488 DAPI IMPa4-A546_ad_TileScan_001 (Stage 30 of 49)	00-GvJi4NQfjyjdCidWMVfZ6B
-0.990694	um	Vesicles Paraspeckle	0.000	1.000	68	200000606	200000069	siRNA-IMPa4-10 PSPC1-A488 IMPa4-A546 DAPI 8C1-siRNA-IMP-a2-a4 V2.00	0	25. siRNA-IMPa4-10 PSPC1-A488 DAPI IMPa4-A546_ad_TileScan_001 (Stage 30 of 49)	00-GvJi4NQfjyjdCidWMVfZ6B
-0.283056	um	Vesicles Paraspeckle	0.000	1.000	68	200000607	200000070	siRNA-IMPa4-10 PSPC1-A488 IMPa4-A546 DAPI 8C1-siRNA-IMP-a2-a4 V2.00	0	25. siRNA-IMPa4-10 PSPC1-A488 DAPI IMPa4-A546_ad_TileScan_001 (Stage 30 of 49)	00-GvJi4NQfjyjdCidWMVfZ6B
0.141528	um	Vesicles Paraspeckle	0.000	1.000	68	200000608	200000071	siRNA-IMPa4-10 PSPC1-A488 IMPa4-A546 DAPI 8C1-siRNA-IMP-a2-a4 V2.00	0	25. siRNA-IMPa4-10 PSPC1-A488 DAPI IMPa4-A546_ad_TileScan_001 (Stage 30 of 49)	00-GvJi4NQfjyjdCidWMVfZ6B
2.08015	um	Vesicles Paraspeckle	0.000	1.000	68	200000609	200000072	siRNA-IMPa4-10 PSPC1-A488 IMPa4-A546 DAPI 8C1-siRNA-IMP-a2-a4 V2.00	0	25. siRNA-IMPa4-10 PSPC1-A488 DAPI IMPa4-A546_ad_TileScan_001 (Stage 30 of 49)	00-GvJi4NQfjyjdCidWMVfZ6B
0.97221	um	Vesicles Paraspeckle	0.000	1.000	68	200000610	200000073	siRNA-IMPa4-10 PSPC1-A488 IMPa4-A546 DAPI 8C1-siRNA-IMP-a2-a4 V2.00	0	25. siRNA-IMPa4-10 PSPC1-A488 DAPI IMPa4-A546_ad_TileScan_001 (Stage 30 of 49)	00-GvJi4NQfjyjdCidWMVfZ6B
0.377655	um	Vesicles Paraspeckle	0.000	1.000	68	200000611	200000074	siRNA-IMPa4-10 PSPC1-A488 IMPa4-A546 DAPI 8C1-siRNA-IMP-a2-a4 V2.00	0	25. siRNA-IMPa4-10 PSPC1-A488 DAPI IMPa4-A546_ad_TileScan_001 (Stage 30 of 49)	00-GvJi4NQfjyjdCidWMVfZ6B
0.806592	um	Vesicles Paraspeckle	0.000	1.000	68	200000612	200000075	siRNA-IMPa4-10 PSPC1-A488 IMPa4-A546 DAPI 8C1-siRNA-IMP-a2-a4 V2.00	0	25. siRNA-IMPa4-10 PSPC1-A488 DAPI IMPa4-A546_ad_TileScan_001 (Stage 30 of 49)	00-GvJi4NQfjyjdCidWMVfZ6B
-0.377655	um	Vesicles Paraspeckle	0.000	1.000	68	200000613	200000076	siRNA-IMPa4-10 PSPC1-A488 IMPa4-A546 DAPI 8C1-siRNA-IMP-a2-a4 V2.00	0	25. siRNA-IMPa4-10 PSPC1-A488 DAPI IMPa4-A546_ad_TileScan_001 (Stage 30 of 49)	00-GvJi4NQfjyjdCidWMVfZ6B
-0.377655	um	Vesicles Paraspeckle	0.000	1.000	68	200000614	200000077	siRNA-IMPa4-10 PSPC1-A488 IMPa4-A546 DAPI 8C1-siRNA-IMP-a2-a4 V2.00	0	25. siRNA-IMPa4-10 PSPC1-A488 DAPI IMPa4-A546_ad_TileScan_001 (Stage 30 of 49)	00-GvJi4NQfjyjdCidWMVfZ6B
-0.377655	um	Vesicles Paraspeckle	0.000	1.000	68	200000615	200000078	siRNA-IMPa4-10 PSPC1-A488 IMPa4-A546 DAPI 8C1-siRNA-IMP-a2-a4 V2.00	0	25. siRNA-IMPa4-10 PSPC1-A488 DAPI IMPa4-A546_ad_TileScan_001 (Stage 30 of 49)	00-GvJi4NQfjyjdCidWMVfZ6B
0.377655	um	Vesicles Paraspeckle	0.000	1.000	68	200000616	200000079	siRNA-IMPa4-10 PSPC1-A488 IMPa4-A546 DAPI 8C1-siRNA-IMP-a2-a4 V2.00	0	25. siRNA-IMPa4-10 PSPC1-A488 DAPI IMPa4-A546_ad_TileScan_001 (Stage 30 of 49)	00-GvJi4NQfjyjdCidWMVfZ6B
0.377655	um	Vesicles Paraspeckle	0.000	1.000	68	200000617	200000080	siRNA-IMPa4-10 PSPC1-A488 IMPa4-A546 DAPI 8C1-siRNA-IMP-a2-a4 V2.00	0	25. siRNA-IMPa4-10 PSPC1-A488 DAPI IMPa4-A546_ad_TileScan_001 (Stage 30 of 49)	00-GvJi4NQfjyjdCidWMVfZ6B
0.755311	um	Vesicles Paraspeckle	0.000	1.000	68	200000618	200000081	siRNA-IMPa4-10 PSPC1-A488 IMPa4-A546 DAPI 8C1-siRNA-IMP-a2-a4 V2.00	0	25. siRNA-IMPa4-10 PSPC1-A488 DAPI IMPa4-A546_ad_TileScan_001 (Stage 30 of 49)	00-GvJi4NQfjyjdCidWMVfZ6B
-1.51062	um	Vesicles Paraspeckle	0.000	1.000	69	200000619	200000082	siRNA-IMPa4-10 PSPC1-A488 IMPa4-A546 DAPI 8C1-siRNA-IMP-a2-a4 V2.00	0	25. siRNA-IMPa4-10 PSPC1-A488 DAPI IMPa4-A546_ad_TileScan_001 (Stage 30 of 49)	00-GvJi4NQfjyjdCidWMVfZ6B
-1.13297	um	Vesicles Paraspeckle	0.000	1.000	69	200000620	200000083	siRNA-IMPa4-10 PSPC1-A488 IMPa4-A546 DAPI 8C1-siRNA-IMP-a2-a4 V2.00	0	25. siRNA-IMPa4-10 PSPC1-A488 DAPI IMPa4-A546_ad_TileScan_001 (Stage 30 of 49)	00-GvJi4NQfjyjdCidWMVfZ6B
-1.13297	um	Vesicles Paraspeckle	0.000	1.000	69	200000621	200000084	siRNA-IMPa4-10 PSPC1-A488 IMPa4-A546 DAPI 8C1-siRNA-IMP-a2-a4 V2.00	0	25. siRNA-IMPa4-10 PSPC1-A488 DAPI IMPa4-A546_ad_TileScan_001 (Stage 30 of 49)	00-GvJi4NQfjyjdCidWMVfZ6B
-1.51062	um	Vesicles Paraspeckle	0.000	1.000	69	200000622	200000085	siRNA-IMPa4-10 PSPC1-A488 IMPa4-A546 DAPI 8C1-siRNA-IMP-a2-a4 V2.00	0	25. siRNA-IMPa4-10 PSPC1-A488 DAPI IMPa4-A546_ad_TileScan_001 (Stage 30 of 49)	00-GvJi4NQfjyjdCidWMVfZ6B
0.200124	um	Vesicles Paraspeckle	0.000	1.000	69	200000623	200000086	siRNA-IMPa4-10 PSPC1-A488 IMPa4-A546 DAPI 8C1-siRNA-IMP-a2-a4 V2.00	0	25. siRNA-IMPa4-10 PSPC1-A488 DAPI IMPa4-A546_ad_TileScan_001 (Stage 30 of 49)	00-GvJi4NQfjyjdCidWMVfZ6B
14.1127	um	Vesicles Paraspeckle	0.000	1.000	69	200000624	200000087	siRNA-IMPa4-10 PSPC1-A488 IMPa4-A546 DAPI 8C1-siRNA-IMP-a2-a4 V2.00	0	25. siRNA-IMPa4-10 PSPC1-A488 DAPI IMPa4-A546_ad_TileScan_001 (Stage 30 of 49)	00-GvJi4NQfjyjdCidWMVfZ6B
13.5738	um	Vesicles Paraspeckle	0.000	1.000	69	200000625	200000088	siRNA-IMPa4-10 PSPC1-A488 IMPa4-A546 DAPI 8C1-siRNA-IMP-a2-a4 V2.00	0	25. siRNA-IMPa4-10 PSPC1-A488 DAPI IMPa4-A546_ad_TileScan_001 (Stage 30 of 49)	00-GvJi4NQfjyjdCidWMVfZ6B
-0.755311	um	Vesicles Paraspeckle	0.000	1.000	69	200000626	200000089	siRNA-IMPa4-10 PSPC1-A488 IMPa4-A546 DAPI 8C1-siRNA-IMP-a2-a4 V2.00	0	25. siRNA-IMPa4-10 PSPC1-A488 DAPI IMPa4-A546_ad_TileScan_001 (Stage 30 of 49)	00-GvJi4NQfjyjdCidWMVfZ6B
-0.377655	um	Vesicles Paraspeckle	0.000	1.000	69	200000627	200000090	siRNA-IMPa4-10 PSPC1-A488 IMPa4-A546 DAPI 8C1-siRNA-IMP-a2-a4 V2.00	0	25. siRNA-IMPa4-10 PSPC1-A488 DAPI IMPa4-A546_ad_TileScan_001 (Stage 30 of 49)	00-GvJi4NQfjyjdCidWMVfZ6B
0.283026	um	Vesicles Paraspeckle	0.000	1.000	69	200000628	200000091	siRNA-IMPa4-10 PSPC1-A488 IMPa4-A546 DAPI 8C1-siRNA-IMP-a2-a4 V2.00	0	25. siRNA-IMPa4-10 PSPC1-A488 DAPI IMPa4-A546_ad_TileScan_001 (Stage 30 of 49)	00-GvJi4NQfjyjdCidWMVfZ6B
-0.28301	um	Vesicles Paraspeckle	0.000	1.000	69	200000629	200000092	siRNA-IMPa4-10 PSPC1-A488 IMPa4-A546 DAPI 8C1-siRNA-IMP-a2-a4 V2.00	0	25. siRNA-IMPa4-10 PSPC1-A488 DAPI IMPa4-A546_ad_TileScan_001 (Stage 30 of 49)	00-GvJi4NQfjyjdCidWMVfZ6B
-1.51062	um	Vesicles Paraspeckle	0.000	1.000	70	200000630	200000093	siRNA-IMPa4-10 PSPC1-A488 IMPa4-A546 DAPI 8C1-siRNA-IMP-a2-a4 V2.00	0	25. siRNA-IMPa4-10 PSPC1-A488 DAPI IMPa4-A546_ad_TileScan_001 (Stage 30 of 49)	00-GvJi4NQfjyjdCidWMVfZ6B
-1.15861	um	Vesicles Paraspeckle	0.000	1.000	70	200000631	200000094	siRNA-IMPa4-10 PSPC1-A488 IMPa4-A546 DAPI 8C1-siRNA-IMP-a2-a4 V2.00	0	25. siRNA-IMPa4-10 PSPC1-A488 DAPI IMPa4-A546_ad_TileScan_001 (Stage 30 of 49)	00-GvJi4NQfjyjdCidWMVfZ6B
-1.28221	um	Vesicles Paraspeckle	0.000	1.000	70	200000632	200000095	siRNA-IMPa4-10 PSPC1-A488 IMPa4-A546 DAPI 8C1-siRNA-IMP-a2-a4 V2.00	0	25. siRNA-IMPa4-10 PSPC1-A488 DAPI IMPa4-A546_ad_TileScan_001 (Stage 30 of 49)	00-GvJi4NQfjyjdCidWMVfZ6B
-0.780951	um	Vesicles Paraspeckle	0.000	1.000	70	200000633	200000096	siRNA-IMPa4-10 PSPC1-A488 IMPa4-A546 DAPI 8C1-siRNA-IMP-a2-a4 V2.00	0	25. siRNA-IMPa4-10 PSPC1-A488 DAPI IMPa4-A546_ad_TileScan_001 (Stage 30 of 49)	00-GvJi4NQfjyjdCidWMVfZ6B
-0.200123	um	Vesicles Paraspeckle	0.000	1.000	70	200000634	200000097	siRNA-IMPa4-10 PSPC1-A488 IMPa4-A546 DAPI 8C1-siRNA-IMP-a2-a4 V2.00	0	25. siRNA-IMPa4-10 PSPC1-A488 DAPI IMPa4-A546_ad_TileScan_001 (Stage 30 of 49)	00-GvJi4NQfjyjdCidWMVfZ6B
0.28302	um	Vesicles Paraspeckle	0.000	1.000	70	200000635	200000098	siRNA-IMPa4-10 PSPC1-A488 IMPa4-A546 DAPI 8C1-siRNA-IMP-a2-a4 V2.00	0	25. siRNA-IMPa4-10 PSPC1-A488 DAPI IMPa4-A546_ad_TileScan_001 (Stage 30 of 49)	00-GvJi4NQfjyjdCidWMVfZ6B
-0.141507	um	Vesicles Paraspeckle	0.000	1.000	70	200000636	200000099	siRNA-IMPa4-10 PSPC1-A488 IMPa4-A546 DAPI 8C1-siRNA-IMP-a2-a4 V2.00	0	25. siRNA-IMPa4-10 PSPC1-A488 DAPI IMPa4-A546_ad_TileScan_001 (Stage 30 of 49)	00-GvJi4NQfjyjdCidWMVfZ6B
-0.377655	um	Vesicles Paraspeckle	0.000	1.000	70	200000637	200000100	siRNA-IMPa4-10 PSPC1-A488 IMPa4-A546 DAPI 8C1-siRNA-IMP-a2-a4 V2.00	0	25. siRNA-IMPa4-10 PSPC1-A488 DAPI IMPa4-A546_ad_TileScan_001 (Stage 30 of 49)	00-GvJi4NQfjyjdCidWMVfZ6B
0.686317	um	Vesicles Paraspeckle	0.000	1.000	70	200000638	200000101	siRNA-IMPa4-10 PSPC1-A488 IMPa4-A546 DAPI 8C1-siRNA-IMP-a2-a4 V2.00	0	25. siRNA-IMPa4-10 PSPC1-A488 DAPI IMPa4-A546_ad_TileScan_001 (Stage 30 of 49)	00-GvJi4NQfjyjdCidWMVfZ6B
-1.13297	um	Vesicles Paraspeckle	0.000	1.000	70	200000639	200000102	siRNA-IMPa4-10 PSPC1-A488 IMPa4-A546 DAPI 8C1-siRNA-IMP-a2-a4 V2.00	0	25. siRNA-IMPa4-10 PSPC1-A488 DAPI IMPa4-A546_ad_TileScan_001 (Stage 30 of 49)	00-GvJi4NQfjyjdCidWMVfZ6B
-0.710422	um	Vesicles Paraspeckle	0.000	1.000	70	200000640	200000103	siRNA-IMPa4-10 PSPC1-A488 IMPa4-A546 DAPI 8C1-siRNA-IMP-a2-a4 V2.00	0	25. siRNA-IMPa4-10 PSPC1-A488 DAPI IMPa4-A546_ad_TileScan_001 (Stage 30 of 49)	00-GvJi4NQfjyjdCidWMVfZ6B
-0.627525	um	Vesicles Paraspeckle	0.000	1.000	70	200000641	200000104	siRNA-IMPa4-10 PSPC1-A488 IMPa4-A546 DAPI 8C1-siRNA-IMP-a2-a4 V2.00	0	25. siRNA-IMPa4-10 PSPC1-A488 DAPI IMPa4-A546_ad_TileScan_001 (Stage 30 of 49)	00-GvJi4NQfjyjdCidWMVfZ6B
0.200123	um	Vesicles Paraspeckle	0.000	1.000	70	200000642	200000105	siRNA-IMPa4-10 PSPC1-A488 IMPa4-A546 DAPI 8C1-siRNA-IMP-a2-a4 V2.00	0	25. siRNA-IMPa4-10 PSPC1-A488 DAPI IMPa4-A546_ad_TileScan_001 (Stage 30 of 49)	00-GvJi4NQfjyjdCidWMVfZ6B
-0.568909	um	Vesicles Paraspeckle	0.000	1.000	70	200000643	200000106	siRNA-IMPa4-10 PSPC1-A488 IMPa4-A546 DAPI 8C1-siRNA-IMP-a2-a4 V2.00	0	25. siRNA-IMPa4-10 PSPC1-A488 DAPI IMPa4-A546_ad_TileScan_001 (Stage 30 of 49)	00-GvJi4NQfjyjdCidWMVfZ6B
-0.377655	um	Vesicles Paraspeckle	0.000	1.000	70	200000644	200000107	siRNA-IMPa4-10 PSPC1-A488 IMPa4-A546 DAPI 8C1-siRNA-IMP-a2-a4 V2.00	0	25. siRNA-IMPa4-10 PSPC1-A488 DAPI IMPa4-A546_ad_TileScan_001 (Stage 30 of 49)	00-GvJi4NQfjyjdCidWMVfZ6B
0.377655	um	Vesicles Paraspeckle	0.000	1.000	70	200000645	200000108	siRNA-IMPa4-10 PSPC1-A488 IMPa4-A546 DAPI 8C1-siRNA-IMP-a2-a4 V2.00	0	25. siRNA-IMPa4-10 PSPC1-A488 DAPI IMPa4-A546_ad_TileScan_001 (Stage 30 of 49)	00-GvJi4NQfjyjdCidWMVfZ6B
-0.755311	um	Vesicles Paraspeckle	0.000	1.000	70	200000646	200000109	siRNA-IMPa4-10 PSPC1-A488 IMPa4-A546 DAPI 8C1-siRNA-IMP-a2-a4 V2.00	0	25. siRNA-IMPa4-10 PSPC1-A488 DAPI IMPa4-A546_ad_TileScan_001 (Stage 30 of 49)	00-GvJi4NQfjyjdCidWMVfZ6B
-0.377655	um	Vesicles Paraspeckle	0.000	1.000	70	200000647	200000110	siRNA-IMPa4-10 PSPC1-A488 IMPa4-A546 DAPI 8C1-siRNA-IMP-a2-a4 V2.00	0	25. siRNA-IMPa4-10 PSPC1-A488 DAPI IMPa4-A546_ad_TileScan_001 (Stage 30 of 49)	00-GvJi4NQfjyjdCidWMVfZ6B
0.14151	um	Vesicles Paraspeckle	0.000	1.000	70	200000648	200000111	siRNA-IMPa4-10 PSPC1-A488 IMPa4-A546 DAPI 8C1-siRNA-IMP-a2-a4 V2.00	0	25. siRNA-IMPa4-10 PSPC1-A488 DAPI IMPa4-A546_ad_TileScan_001 (Stage 30 of 49)	00-GvJi4NQfjyjdCidWMVfZ6B
-0.377655	um	Vesicles Paraspeckle	0.000	1.000	70	200000649	200000112	siRNA-IMPa4-10 PSPC1-A488 IMPa4-A546 DAPI 8C1-siRNA-IMP-a2-a4 V2.00	0	25. siRNA-IMPa4-10 PSPC1-A488 DAPI IMPa4-A546_ad_TileScan_001 (Stage 30 of 49)	00-GvJi4NQfjyjdCidWMVfZ6B
0.34163	um	Vesicles Paraspeckle	0.000	1.000	70	200000650	200000113	siRNA-IMPa4-10 PSPC1-A488 IMPa4-A546 DAPI 8C1-siRNA-IMP-a2-a4 V2.00	0	25. siRNA-IMPa4-10 PSPC1-A488 DAPI IMPa4-A546_ad_TileScan_001 (Stage 30 of 49)	00-GvJi4NQfjyjdCidWMVfZ6B
0.377655	um	Vesicles Paraspeckle	0.000	1.000	70	200000651	200000114	siRNA-IMPa4-10 PSPC1-A488 IMPa4-A546 DAPI 8C1-siRNA-IMP-a2-a4 V2.00	0	25. siRNA-IMPa4-10 PSPC1-A488 DAPI IMPa4-A546_ad_TileScan_001 (Stage 30 of 49)	00-GvJi4NQfjyjdCidWMVfZ6B
0.377655	um	Vesicles Paraspeckle	0.000	1.000	70	200000652	200000115	siRNA-IMPa4-10 PSPC1-A488 IMPa4-A546 DAPI 8C1-siRNA-IMP-a2-a4 V2.00	0	25. siRNA-IMPa4-10 PSPC1-A488 DAPI IMPa4-A546_ad_TileScan_001 (Stage 30 of 49)	00-GvJi4NQfjyjdCidWMVfZ6B
0.377655	um	Vesicles Paraspeckle	0.000	1.000	70	200000653	200000116	siRNA-IMPa4-10 PSPC1-A488 IMPa4-A546 DAPI 8C1-siRNA-IMP-a2-a4 V2.00	0	25. siRNA-IMPa4-10 PSPC1-A488 DAPI IMPa4-A546_ad_TileScan_001 (Stage 30 of 49)	00-GvJi4NQfjyjdCidWMVfZ6B
0.377655	um	Vesicles Paraspeckle	0.000	1.000	70	200000654	200000117	siRNA-IMPa4-10 PSPC1-A488 IMPa4-A546 DAPI 8C1-siRNA-IMP-a2-a4 V2.00	0	25. siRNA-IMPa4-10 PSPC1-A488 DAPI IMPa4-A546_ad_TileScan_001 (Stage 30 of 49)	00-GvJi4NQfjyjdCidWMVfZ6B
0.377655	um	Vesicles Paraspeckle	0.000	1.000	70	200000655	200000118	siRNA-IMPa4-10 PSPC1-A488 IMPa4-A546 DAPI 8C1-siRNA-IMP-a2-a4 V2.00	0	25. siRNA-IMPa4-10 PSPC1-A488 DAPI IMPa4-A546_ad_TileScan_001 (Stage 30 of 49)	00-GvJi4NQfjyjdCidWMVfZ6B
-1.7547	um	Vesicles Paraspeckle	0.000	1.000	71	200000656	200000119	siRNA-IMPa4-10 PSPC1-A488 IMPa4-A546 DAPI 8C1-siRNA-IMP-a2-a4 V2.00	0	25. siRNA-IMPa4-10 PSPC1-A488 DAPI IMPa4-A546_ad_TileScan_001 (Stage 30 of 49)	00-GvJi4NQfjyjdCidWMVfZ6B
-0.34163	um	Vesicles Paraspeckle	0.000	1.000	71	200000657	200000120	siRNA-IMPa4-10 PSPC1-A488 IMPa4-A546 DAPI 8C1-siRNA-IMP-a2-a4 V2.00	0	25. siRNA-IMPa4-10 PSPC1-A488 DAPI IMPa4-A546_ad_TileScan_001 (Stage 30 of 49)	00-GvJi4NQfjyjdCidWMVfZ6B
-0.849065	um	Vesicles Paraspeckle	0.000	1.000	71	200000658	200000121	siRNA-IMPa4-10 PSPC1-A488 IMPa4-A546 DAPI 8C1-siRNA-IMP-a2-a4 V2.00	0	25. siRNA-IMPa4-10 PSPC1-A488 DAPI IMPa4-A546_ad_TileScan_001 (Stage 30 of 49)	00-GvJi4NQfjyjdCidWMVfZ6B
-1.51062	um	Vesicles Paraspeckle	0.000	1.000	71	200000659	200000122	siRNA-IMPa4-10 PSPC1-A488 IMPa4-A546 DAPI 8C1-siRNA-IMP-a2-a4 V2.00	0	25. siRNA-IMPa4-10 PSPC1-A488 DAPI IMPa4-A546_ad_TileScan_001 (Stage 30 of 49)	00-GvJi4NQfjyjdCidWMVfZ6B
-1.13297	um	Vesicles Paraspeckle	0.000	1.000	71	200000660	200000123	siRNA-IMPa4-10 PSPC1-A488 IMPa4-A546 DAPI 8C1-siRNA-IMP-a2-a4 V2.00	0	25. siRNA-IMPa4-10 PSPC1-A488 DAPI IMPa4-A546_ad_TileScan_001 (Stage 30 of 49)	00-GvJi4NQfjyjdCidWMVfZ6B
-0.805058	um	Vesicles Paraspeckle	0.000	1.000	71	200000661	200000124	siRNA-IMPa4-10 PSPC1-A488 IMPa4-A546 DAPI 8C1-siRNA-IMP-a2-a4 V2.00	0	25. siRNA-IMPa4-10 PSPC1-A488 DAPI IMPa4-A546_ad_TileScan_001 (Stage 30 of 49)	00-GvJi4NQfjyjdCidWMVfZ6B
-0.627526	um	Vesicles Paraspeckle	0.000	1.000	71	200000662	200000125	siRNA-IMPa4-10 PSPC1-A488 IMPa4-A546 DAPI 8C1-siRNA-IMP-a2-a4 V2.00	0	25. siRNA-IMPa4-10 PSPC1-A488 DAPI IMPa4-A546_ad_TileScan_001 (Stage 30 of 49)	00-GvJi4NQfjyjdCidWMVfZ6B
-0.755311	um	Vesicles Paraspeckle	0.000	1.000	71	200000663	200000126	siRNA-IMPa4-10 PSPC1-A488 IMPa4-A546 DAPI 8C1-siRNA-IMP-a2-a4 V2.00	0	25. siRNA-IMPa4-10 PSPC1-A488 DAPI IMPa4-A546_ad_TileScan_001 (Stage 30 of 49)	00-GvJi4NQfjyjdCidWMVfZ6B
-0.377655	um	Vesicles Paraspeckle	0.000	1.000	71	200000664	200000127	siRNA-IMPa4-10 PSPC1-A488 IMPa4-A546 DAPI 8C1-siRNA-IMP-a2-a4 V2.00	0	25. siRNA-IMPa4-10 PSPC1-A488 DAPI IMPa4-A546_ad_TileScan_001 (Stage 30 of 49)	00-GvJi4NQfjyjdCidWMVfZ6B
-0.755311	um	Vesicles Paraspeckle	0.000	1.000	71	200000665	200000128	siRNA-IMPa4-10 PSPC1-A488 IMPa4-A546 DAPI 8C1-siRNA-IMP-a2-a4 V2.00	0	25. siRNA-IMPa4-10 PSPC1-A488 DAPI IMPa4-A546_ad_TileScan_001 (Stage 30 of 49)	00-GvJi4NQfjyjdCidWMVfZ6B
-0.377655	um	Vesicles Paraspeckle	0.000	1.000	71	200000666	200000129	siRNA-IMPa4-10 PSPC1-A488 IMPa4-A546 DAPI 8C1-siRNA-IMP-a2-a4 V2.00	0	25. siRNA-IMPa4-10 PSPC1-A488 DAPI IMPa4-A546_ad_TileScan_001 (Stage 30 of 49)	00-GvJi4NQfjyjdCidWMVfZ6B
0.377655	um	Vesicles Paraspeckle	0.000	1.000	71	200000667	200000130	siRNA-IMPa4-10 PSPC1-A488 IMPa4-A546 DAPI 8C1-siRNA-IMP-a2-a4 V2.00	0	25. siRNA-IMPa4-10 PSPC1-A488 DAPI IMPa4-A546_ad_TileScan_001 (Stage 30 of 49)	00-GvJi4NQfjyjdCidWMVfZ6B
0.377655	um	Vesicles Paraspeckle	0.000	1.000	71	200000668	200000131	siRNA-IMPa4-10 PSPC1-A488 IMPa4-A546 DAPI 8C1-siRNA-IMP-a2-a4 V2.00	0	25. siRNA-IMPa4-10 PSPC1-A488 DAPI IMPa4-A546_ad_TileScan_001 (Stage 30 of 49)	00-GvJi4NQfjyjdCidWMVfZ6B
0.377655	um	Vesicles Paraspeckle	0.000	1.000	71	200000669	200000132	siRNA-IMPa4-10 PSPC1-A488 IMPa4-A546 DAPI 8C1-siRNA-IMP-a2-a4 V2.00	0	25. siRNA-IMPa4-10 PSPC1-A488 DAPI IMPa4-A546_ad_TileScan_001 (Stage 30 of 49)	00-GvJi4NQfjyjdCidWMVfZ6B
0.377655	um	Vesicles Paraspeckle	0.000	1.000	71	200000670	200000133	siRNA-IMPa4-10 PSPC1-A488 IMPa4-A546 DAPI 8C1-siRNA-IMP-a2-a4 V2.00	0	25. siRNA-IMPa4-10 PSPC1-A488 DAPI IMPa4-A546_ad_TileScan_001 (Stage 30 of 49)	00-GvJi4NQfjyjdCidWMVfZ6B
0.377655	um	Vesicles Paraspeckle	0.000	1.000	71	200000671	200000134	siRNA-IMPa4-10 PSPC1-A488 IMPa4-A546 DAPI 8C1-siRNA-IMP-a2-a4 V2.00	0	25. siRNA-IMPa4-10 PSPC1-A488 DAPI IMPa4-A546_ad_TileScan_001 (Stage 30 of 49)	00-GvJi4NQfjyjdCidWMVfZ6B
0.755311	um	Vesicles Paraspeckle	0.000	1.000	71	200000672	200000135	siRNA-IMPa4-10 PSPC1-A488 IMPa4-A546 DAPI 8C1-siRNA-IMP-a2-a4 V2.00	0	25. siRNA-IMPa4-10 PSPC1-A488 DAPI IMPa4-A546_ad_TileScan_001 (Stage 30 of 49)	00-GvJi4NQfjyjdCidWMVfZ6B
-1.88828	um	Vesicles Paraspeckle	0.000	1.000	72	200000673	200000136	siRNA-IMPa4-10 PSPC1-A488 IMPa4-A546 DAPI 8C1-siRNA-IMP-a2-a4 V2.00	0	25. siRNA-IMPa4-10 PSPC1-A488 DAPI IMPa4-A546_ad_TileScan_001 (Stage 30 of 49)	00-GvJi4NQfjyjdCidWMVfZ6B
-1.25809	um	Vesicles Paraspeckle	0.000	1.000	72	200000674	200000137	siRNA-IMPa4-10 PSPC1-A488 IMPa4-A546 DAPI 8C1-siRNA-IMP-a2-a4 V2.00	0	25. siRNA-IMPa4-10 PSPC1-A488 DAPI IMPa4-A546_ad_TileScan_001 (Stage 30 of 49)	00-GvJi4NQfjyjdCidWMVfZ6B
-0.755311	um	Vesicles Paraspeckle	0.000	1.000	72	200000675	200000138	siRNA-IMPa4-10 PSPC1-A488 IMPa4-A546 DAPI 8C1-siRNA-IMP-a2-a4 V2.00	0	25. siRNA-IMPa4-10 PSPC1-A488 DAPI IMPa4-A546_ad_TileScan_001 (Stage 30 of 49)	00-GvJi4NQfjyjdCidWMVfZ6B
-0.427402	um	Vesicles Paraspeckle	0.000	1.000	73	200000676	200000139	siRNA-IMPa4-10 PSPC1-A488 IMPa4-A546 DAPI 8C1-siRNA-IMP-a2-a4 V2.00	0	25. siRNA-IMPa4-10 PSPC1-A488 DAPI IMPa4-A546_ad_TileScan_001 (Stage 30 of 49)	00-GvJi4NQfjyjdCidWMVfZ6B
-0.400245	um	Vesicles Paraspeckle	0.000	1.000	73	200000677	200000140	siRNA-IMPa4-10 PSPC1-A488 IMPa4-A546 DAPI 8C1-siRNA-IMP-a2-a4 V2.00	0	25. siRNA-IMPa4-10 PSPC1-A488 DAPI IMPa4-A546_ad_TileScan_001 (Stage 30 of 49)	00-GvJi4NQfjyjdCidWMVfZ6B
-0.427402	um	Vesicles Paraspeckle	0.000	1.000	73	200000678	200000141	siRNA-IMPa4-10 PSPC1-A488 IMPa4-A546 DAPI 8C1-siRNA-IMP-a2-a4 V2.00	0	25. siRNA-IMPa4-10 PSPC1-A488 DAPI IMPa4-A546_ad_TileScan_001 (Stage 30 of 49)	00-GvJi4NQfjyjdCidWMVfZ6B
0.141502	um	Vesicles Paraspeckle	0.000	1.000	73	200000679	200000142	siRNA-IMPa4-10 PSPC1-A488 IMPa4-A546 DAPI 8C1-siRNA-IMP-a2-a4 V2.00	0	25. siRNA-IMPa4-10 PSPC1-A488 DAPI IMPa4-A546_ad_TileScan_001 (Stage 30 of 49)	00-GvJi4NQfjyjdCidWMVfZ6B
-0.200123	um	Vesicles Paraspeckle	0.000	1.000	73	200000680	200000143	siRNA-IMPa4-10 PSPC1-A488 IMPa4-A546 DAPI 8C1-siRNA-IMP-a2-a4 V2.00	0	25. siRNA-IMPa4-10 PSPC1-A488 DAPI IMPa4-A546_ad_TileScan_001 (Stage 30 of 49)	00-GvJi4NQfjyjdCidWMVfZ6B
-0.707511	um	Vesicles Paraspeckle	0.000	1.000	73	200000681	200000144	siRNA-IMPa4-10 PSPC1-A488 IMPa4-A546 DAPI 8C1-siRNA-IMP-a2-a4 V2.00	0	25. siRNA-IMPa4-10 PSPC1-A488 DAPI IMPa4-A546_ad_TileScan_001 (Stage 30 of 49)	00-GvJi4NQfjyjdCidWMVfZ6B
3.57481	um	Vesicles Paraspeckle	0.000	1.000	73	200000682	200000145	siRNA-IMPa4-10 PSPC1-A488 IMPa4-A546 DAPI 8C1-siRNA-IMP-a2-a4 V2.00	0	25. siRNA-IMPa4-10 PSPC1-A488 DAPI IMPa4-A546_ad_TileScan_001 (Stage 30 of 49)	00-GvJi4NQfjyjdCidWMVfZ6B
-0.377655	um	Vesicles Paraspeckle	0.000	1.000	73	200000683	200000146	siRNA-IMPa4-10 PSPC1-A488 IMPa4-A546 DAPI 8C1-siRNA-IMP-a2-a4 V2.00	0	25. siRNA-IMPa4-10 PSPC1-A488 DAPI IMPa4-A546_ad_TileScan_001 (Stage 30 of 49)	00-GvJi4NQfjyjdCidWMVfZ6B
-0.755311	um	Vesicles Paraspeckle	0.000	1.000	73	200000684	200000147	siRNA-IMPa4-10 PSPC1-A488 IMPa4-A546 DAPI 8C1-siRNA-IMP-a2-a4 V2.00	0	25. siRNA-IMPa4-10 PSPC1-A488 DAPI IMPa4-A546_ad_TileScan_001 (Stage 30 of 49)	00-GvJi4NQfjyjdCidWMVfZ6B
-0.541747	um	Vesicles Paraspeckle	0.000	1.000	73	200000685	200000148	siRNA-IMPa4-10 PSPC1-A488 IMPa4-A546 DAPI 8C1-siRNA-IMP-a2-a4 V2.00	0	25. siRNA-IMPa4-10 PSPC1-A488 DAPI IMPa4-A546_ad_TileScan_001 (Stage 30 of 49)	00-GvJi4NQfjyjdCidWMVfZ6B
0	um	Vesicles Paraspeckle	0.000	1.000	74	200000686	200000149	siRNA-IMPa4-10 PSPC1-A488 IMPa4-A546 DAPI 8C1-siRNA-IMP-a2-a4 V2.00	0	25. siRNA-IMPa4-10 PSPC1-A488 DAPI IMPa4-A546_ad_TileScan_001 (Stage 30 of 49)	00-GvJi4NQfjyjdCidWMVfZ6B
0	um	Vesicles Paraspeckle	0.000	1.000	74	200000687	200000150	siRNA-IMPa4-10 PSPC1-A488 IMPa4-A546 DAPI 8C1-siRNA-IMP-a2-a4 V2.00	0	25. siRNA-IMPa4-10 PSPC1-A488 DAPI IMPa4-A546_ad_TileScan_001 (Stage 30 of 49)	00-GvJi4NQfjyjdCidWMVfZ6B
0	um	Vesicles Paraspeckle	0.000	1.000	74	200000688	200000151	siRNA-IMPa4-10 PSPC1-A488 IMPa4-A546 DAPI 8C1-siRNA-IMP-a2-a4 V2.00	0	25. siRNA-IMPa4-10 PSPC1-A488 DAPI IMPa4-A546_ad_TileScan_001 (Stage 30 of 49)	00-GvJi4NQfjyjdCidWMVfZ6B
0	um	Vesicles Paraspeckle	0.000	1.000	74	200000689	200000152	siRNA-IMPa4-10 PSPC1-A488 IMPa4-A546 DAPI 8C1-siRNA-IMP-a2-a4 V2.00	0	25. siRNA-IMPa4-10 PSPC1-A488 DAPI IMPa4-A546_ad_TileScan_001 (Stage 30 of 49)	00-GvJi4NQfjyjdCidWMVfZ6B
0	um	Vesicles Paraspeckle	0.000	1.000	74	200000690	200000153	siRNA-IMPa4-10 PSPC1-A488 IMPa4-A546 DAPI 8C1-siRNA-IMP-a2-a4 V2.00	0	25. siRNA-IMPa4-10 PSPC1-A488 DAPI IMPa4-A546_ad_TileScan_001 (Stage 30 of 49)	00-GvJi4NQfjyjdCidWMVfZ6B
0	um	Vesicles Paraspeckle	0.000	1.000	74	200000691	200000154	siRNA-IMPa4-10 PSPC1-A488 IMPa4-A546 DAPI 8C1-siRNA-IMP-a2-a4 V2.00	0	25. siRNA-IMPa4-10 PSPC1-A488 DAPI IMPa4-A546_ad_TileScan_001 (Stage 30 of 49)	00-GvJi4NQfjyjdCidWMVfZ6B
0	um	Vesicles Paraspeckle	0.000	1.000	75	200000692	200000155	siRNA-IMPa4-10 PSPC1-A488 IMPa4-A546 DAPI 8C1-siRNA-IMP-a2-a4 V2.00	0	25. siRNA-IMPa4-10 PSPC1-A488 DAPI IMPa4-A546_ad_TileScan_001 (Stage 30 of 49)	00-GvJi4NQfjyjdCidWMVfZ6B
0	um	Vesicles Paraspeckle	0.000	1.000	75	200000693	200000156	siRNA-IMPa4-10 PSPC1-A488 IMPa4-A546 DAPI 8C1-siRNA-IMP-a2-a4 V2.00	0	25. siRNA-IMPa4-10 PSPC1-A488 DAPI IMPa4-A546_ad_TileScan_001 (Stage 30 of 49)	00-GvJi4NQfjyjdCidWMVfZ6B
-0.948093	um	Vesicles Paraspeckle	0.000	1.000	76	200000694	200000157	siRNA-IMPa4-10 PSPC1-A488 IMPa4-A546 DAPI 8C1-siRNA-IMP-a2-a4 V2.00	0	25. siRNA-IMPa4-10 PSPC1-A488 DAPI IMPa4-A546_ad_TileScan_001 (Stage 30 of 49)	00-GvJi4NQfjyjdCidWMVfZ6B
-2.26593	um	Vesicles Paraspeckle	0.000	1.000	76	200000695	200000158	siRNA-IMPa4-10 PSPC1-A488 IMPa4-A546 DAPI 8C1-siRNA-IMP-a2-a4 V2.00	0	25. siRNA-IMPa4-10 PSPC1-A488 DAPI IMPa4-A546_ad_TileScan_001 (Stage 30 of 49)	00-GvJi4NQfjyjdCidWMVfZ6B
-1.53626	um	Vesicles Paraspeckle	0.000	1.000	76	200000696	200000159	siRNA-IMPa4-10 PSPC1-A488 IMPa4-A546 DAPI 8C1-siRNA-IMP-a2-a4 V2.00	0	25. siRNA-IMPa4-10 PSPC1-A488 DAPI IMPa4-A546_ad_TileScan_001 (Stage 30 of 49)	00-GvJi4NQfjyjdCidWMVfZ6B
-1.35139	um	Vesicles Paraspeckle	0.000	1.000	76	200000697	200000160	siRNA-IMPa4-10 PSPC1-A488 IMPa4-A546 DAPI 8C1-siRNA-IMP-a2-a4 V2.00	0	25. siRNA-IMPa4-10 PSPC1-A488 DAPI IMPa4-A546_ad_TileScan_001 (Stage 30 of 49)	00-GvJi4NQfjyjdCidWMVfZ6B
-0.566053	um	Vesicles Paraspeckle	0.000	1.000	76	200000698	200000161	siRNA-IMPa4-10 PSPC1-A488 IMPa4-A546 DAPI 8C1-siRNA-IMP-a2-a4 V2.00	0	25. siRNA-IMPa4-10 PSPC1-A488 DAPI IMPa4-A546_ad_TileScan_001 (Stage 30 of 49)	00-GvJi4NQfjyjdCidWMVfZ6B
-0.483149	um	Vesicles Paraspeckle	0.000	1.000	76	200000699	200000162	siRNA-IMPa4-10 PSPC1-A488 IMPa4-A546 DAPI 8C1-siRNA-IMP-a2-a4 V2.00	0	25. siRNA-IMPa4-10 PSPC1-A488 DAPI IMPa4-A546_ad_TileScan_001 (Stage 30 of 49)	00-GvJi4NQfjyjdCidWMVfZ6B
-0.141503	um	Vesicles Paraspeckle	0.000	1.000	76	200000700	200000163	siRNA-IMPa4-10 PSPC1-A488 IMPa4-A546 DAPI 8C1-siRNA-IMP-a2-a4 V2.00	0	25. siRNA-IMPa4-10 PSPC1-A488 DAPI IMPa4-A546_ad_TileScan_001 (Stage 30 of 49)	00-GvJi4NQfjyjdCidWMVfZ6B
0.377655	um	Vesicles Paraspeckle	0.000	1.000	76	200000701	200000164	siRNA-IMPa4-10 PSPC1-A488 IMPa4-A546 DAPI 8C1-siRNA-IMP-a2-a4 V2.00	0	25. siRNA-IMPa4-10 PSPC1-A488 DAPI IMPa4-A546_ad_TileScan_001 (Stage 30 of 49)	00-GvJi4NQfjyjdCidWMVfZ6B
-0.377655	um	Vesicles Paraspeckle	0.000	1.000	76	200000702	200000165	siRNA-IMPa4-10 PSPC1-A488 IMPa4-A546 DAPI 8C1-siRNA-IMP-a2-a4 V2.00	0	25. siRNA-IMPa4-10 PSPC1-A488 DAPI IMPa4-A546_ad_TileScan_001 (Stage 30 of 49)	00-GvJi4NQfjyjdCidWMVfZ6B
-0.377655	um	Vesicles Paraspeckle	0.000	1.000	76	200000703	200000166	siRNA-IMPa4-10 PSPC1-A488 IMPa4-A546 DAPI 8C1-siRNA-IMP-a2-a4 V2.00	0	25. siRNA-IMPa4-10 PSPC1-A488 DAPI IMPa4-A546_ad_TileScan_001 (Stage 30 of 49)	00-GvJi4NQfjyjdCidWMVfZ6B
-0.377655	um	Vesicles Paraspeckle	0.000	1.000	76	200000704	200000167	siRNA-IMPa4-10 PSPC1-A488 IMPa4-A546 DAPI 8C1-siRNA-IMP-a2-a4 V2.00	0	25. siRNA-IMPa4-10 PSPC1-A488 DAPI IMPa4-A546_ad_TileScan_001 (Stage 30 of 49)	00-GvJi4NQfjyjdCidWMVfZ6B
-0.780954	um	Vesicles Paraspeckle	0.000	1.000	76	200000705	200000168	siRNA-IMPa4-10 PSPC1-A488 IMPa4-A546 DAPI 8C1-siRNA-IMP-a2-a4 V2.00	0	25. siRNA-IMPa4-10 PSPC1-A488 DAPI IMPa4-A546_ad_TileScan_001 (Stage 30 of 49)	00-GvJi4NQfjyjdCidWMVfZ6B
-0.755311	um	Vesicles Paraspeckle	0.000	1.000	76	200000706	200000169	siRNA-IMPa4-10 PSPC1-A488 IMPa4-A546 DAPI 8C1-siRNA-IMP-a2-a4 V2.00	0	25. siRNA-IMPa4-10 PSPC1-A488 DAPI IMPa4-A546_ad_TileScan_001 (Stage 30 of 49)	00-GvJi4NQfjyjdCidWMVfZ6B
-0.755311	um	Vesicles Paraspeckle	0.000	1.000	76	200000707	200000170	siRNA-IMPa4-10 PSPC1-A488 IMPa4-A546 DAPI 8C1-siRNA-IMP-a2-a4 V2.00	0	25. siRNA-IMPa4-10 PSPC1-A488 DAPI IMPa4-A546_ad_TileScan_001 (Stage 30 of 49)	00-GvJi4NQfjyjdCidWMVfZ6B
-0.544827	um	Vesicles Paraspeckle	0.000	1.000	78	200000708	200000000	siRNA-IMPa4-10 PSPC1-A488 IMPa4-A546 DAPI 8C1-siRNA-IMP-a2-a4 V2.00	0	25. siRNA-IMPa4-10 PSPC1-A488 DAPI IMPa4-A546_ae_TileScan_001 (Stage 31 of 49)	00-C52rDwJ2c9R3eh7tA3amET
-1.13297	um	Vesicles Paraspeckle	0.000	1.000	78	200000709	200000001	siRNA-IMPa4-10 PSPC1-A488 IMPa4-A546 DAPI 8C1-siRNA-IMP-a2-a4 V2.00	0	25. siRNA-IMPa4-10 PSPC1-A488 DAPI IMPa4-A546_ae_TileScan_001 (Stage 31 of 49)	00-C52rDwJ2c9R3eh7tA3amET
-1.13297	um	Vesicles Paraspeckle	0.000	1.000	78	200000710	200000002	siRNA-IMPa4-10 PSPC1-A488 IMPa4-A546 DAPI 8C1-siRNA-IMP-a2-a4 V2.00	0	25. siRNA-IMPa4-10 PSPC1-A488 DAPI IMPa4-A546_ae_TileScan_001 (Stage 31 of 49)	00-C52rDwJ2c9R3eh7tA3amET
-1.13297	um	Vesicles Paraspeckle	0.000	1.000	78	200000711	200000003	siRNA-IMPa4-10 PSPC1-A488 IMPa4-A546 DAPI 8C1-siRNA-IMP-a2-a4 V2.00	0	25. siRNA-IMPa4-10 PSPC1-A488 DAPI IMPa4-A546_ae_TileScan_001 (Stage 31 of 49)	00-C52rDwJ2c9R3eh7tA3amET
0.403297	um	Vesicles Paraspeckle	0.000	1.000	78	200000712	200000004	siRNA-IMPa4-10 PSPC1-A488 IMPa4-A546 DAPI 8C1-siRNA-IMP-a2-a4 V2.00	0	25. siRNA-IMPa4-10 PSPC1-A488 DAPI IMPa4-A546_ae_TileScan_001 (Stage 31 of 49)	00-C52rDwJ2c9R3eh7tA3amET
-0.283049	um	Vesicles Paraspeckle	0.000	1.000	78	200000713	200000005	siRNA-IMPa4-10 PSPC1-A488 IMPa4-A546 DAPI 8C1-siRNA-IMP-a2-a4 V2.00	0	25. siRNA-IMPa4-10 PSPC1-A488 DAPI IMPa4-A546_ae_TileScan_001 (Stage 31 of 49)	00-C52rDwJ2c9R3eh7tA3amET
0.806605	um	Vesicles Paraspeckle	0.000	1.000	78	200000714	200000006	siRNA-IMPa4-10 PSPC1-A488 IMPa4-A546 DAPI 8C1-siRNA-IMP-a2-a4 V2.00	0	25. siRNA-IMPa4-10 PSPC1-A488 DAPI IMPa4-A546_ae_TileScan_001 (Stage 31 of 49)	00-C52rDwJ2c9R3eh7tA3amET
0.377655	um	Vesicles Paraspeckle	0.000	1.000	78	200000715	200000007	siRNA-IMPa4-10 PSPC1-A488 IMPa4-A546 DAPI 8C1-siRNA-IMP-a2-a4 V2.00	0	25. siRNA-IMPa4-10 PSPC1-A488 DAPI IMPa4-A546_ae_TileScan_001 (Stage 31 of 49)	00-C52rDwJ2c9R3eh7tA3amET
0.341645	um	Vesicles Paraspeckle	0.000	1.000	78	200000716	200000008	siRNA-IMPa4-10 PSPC1-A488 IMPa4-A546 DAPI 8C1-siRNA-IMP-a2-a4 V2.00	0	25. siRNA-IMPa4-10 PSPC1-A488 DAPI IMPa4-A546_ae_TileScan_001 (Stage 31 of 49)	00-C52rDwJ2c9R3eh7tA3amET
-0.755311	um	Vesicles Paraspeckle	0.000	1.000	78	200000717	200000009	siRNA-IMPa4-10 PSPC1-A488 IMPa4-A546 DAPI 8C1-siRNA-IMP-a2-a4 V2.00	0	25. siRNA-IMPa4-10 PSPC1-A488 DAPI IMPa4-A546_ae_TileScan_001 (Stage 31 of 49)	00-C52rDwJ2c9R3eh7tA3amET
2.5049	um	Vesicles Paraspeckle	0.000	1.000	78	200000718	200000010	siRNA-IMPa4-10 PSPC1-A488 IMPa4-A546 DAPI 8C1-siRNA-IMP-a2-a4 V2.00	0	25. siRNA-IMPa4-10 PSPC1-A488 DAPI IMPa4-A546_ae_TileScan_001 (Stage 31 of 49)	00-C52rDwJ2c9R3eh7tA3amET
-0.377655	um	Vesicles Paraspeckle	0.000	1.000	78	200000719	200000011	siRNA-IMPa4-10 PSPC1-A488 IMPa4-A546 DAPI 8C1-siRNA-IMP-a2-a4 V2.00	0	25. siRNA-IMPa4-10 PSPC1-A488 DAPI IMPa4-A546_ae_TileScan_001 (Stage 31 of 49)	00-C52rDwJ2c9R3eh7tA3amET
-0.377655	um	Vesicles Paraspeckle	0.000	1.000	78	200000720	200000012	siRNA-IMPa4-10 PSPC1-A488 IMPa4-A546 DAPI 8C1-siRNA-IMP-a2-a4 V2.00	0	25. siRNA-IMPa4-10 PSPC1-A488 DAPI IMPa4-A546_ae_TileScan_001 (Stage 31 of 49)	00-C52rDwJ2c9R3eh7tA3amET
-0.377655	um	Vesicles Paraspeckle	0.000	1.000	78	200000721	200000013	siRNA-IMPa4-10 PSPC1-A488 IMPa4-A546 DAPI 8C1-siRNA-IMP-a2-a4 V2.00	0	25. siRNA-IMPa4-10 PSPC1-A488 DAPI IMPa4-A546_ae_TileScan_001 (Stage 31 of 49)	00-C52rDwJ2c9R3eh7tA3amET
0.141509	um	Vesicles Paraspeckle	0.000	1.000	78	200000722	200000014	siRNA-IMPa4-10 PSPC1-A488 IMPa4-A546 DAPI 8C1-siRNA-IMP-a2-a4 V2.00	0	25. siRNA-IMPa4-10 PSPC1-A488 DAPI IMPa4-A546_ae_TileScan_001 (Stage 31 of 49)	00-C52rDwJ2c9R3eh7tA3amET
-0.377655	um	Vesicles Paraspeckle	0.000	1.000	78	200000723	200000015	siRNA-IMPa4-10 PSPC1-A488 IMPa4-A546 DAPI 8C1-siRNA-IMP-a2-a4 V2.00	0	25. siRNA-IMPa4-10 PSPC1-A488 DAPI IMPa4-A546_ae_TileScan_001 (Stage 31 of 49)	00-C52rDwJ2c9R3eh7tA3amET
0.377655	um	Vesicles Paraspeckle	0.000	1.000	78	200000724	200000016	siRNA-IMPa4-10 PSPC1-A488 IMPa4-A546 DAPI 8C1-siRNA-IMP-a2-a4 V2.00	0	25. siRNA-IMPa4-10 PSPC1-A488 DAPI IMPa4-A546_ae_TileScan_001 (Stage 31 of 49)	00-C52rDwJ2c9R3eh7tA3amET
1.35143	um	Vesicles Paraspeckle	0.000	1.000	78	200000725	200000017	siRNA-IMPa4-10 PSPC1-A488 IMPa4-A546 DAPI 8C1-siRNA-IMP-a2-a4 V2.00	0	25. siRNA-IMPa4-10 PSPC1-A488 DAPI IMPa4-A546_ae_TileScan_001 (Stage 31 of 49)	00-C52rDwJ2c9R3eh7tA3amET
0.377655	um	Vesicles Paraspeckle	0.000	1.000	78	200000726	200000018	siRNA-IMPa4-10 PSPC1-A488 IMPa4-A546 DAPI 8C1-siRNA-IMP-a2-a4 V2.00	0	25. siRNA-IMPa4-10 PSPC1-A488 DAPI IMPa4-A546_ae_TileScan_001 (Stage 31 of 49)	00-C52rDwJ2c9R3eh7tA3amET
0.377655	um	Vesicles Paraspeckle	0.000	1.000	78	200000727	200000019	siRNA-IMPa4-10 PSPC1-A488 IMPa4-A546 DAPI 8C1-siRNA-IMP-a2-a4 V2.00	0	25. siRNA-IMPa4-10 PSPC1-A488 DAPI IMPa4-A546_ae_TileScan_001 (Stage 31 of 49)	00-C52rDwJ2c9R3eh7tA3amET
0.377655	um	Vesicles Paraspeckle	0.000	1.000	78	200000728	200000020	siRNA-IMPa4-10 PSPC1-A488 IMPa4-A546 DAPI 8C1-siRNA-IMP-a2-a4 V2.00	0	25. siRNA-IMPa4-10 PSPC1-A488 DAPI IMPa4-A546_ae_TileScan_001 (Stage 31 of 49)	00-C52rDwJ2c9R3eh7tA3amET
-1.88828	um	Vesicles Paraspeckle	0.000	1.000	79	200000729	200000021	siRNA-IMPa4-10 PSPC1-A488 IMPa4-A546 DAPI 8C1-siRNA-IMP-a2-a4 V2.00	0	25. siRNA-IMPa4-10 PSPC1-A488 DAPI IMPa4-A546_ae_TileScan_001 (Stage 31 of 49)	00-C52rDwJ2c9R3eh7tA3amET
-0.403295	um	Vesicles Paraspeckle	0.000	1.000	79	200000730	200000022	siRNA-IMPa4-10 PSPC1-A488 IMPa4-A546 DAPI 8C1-siRNA-IMP-a2-a4 V2.00	0	25. siRNA-IMPa4-10 PSPC1-A488 DAPI IMPa4-A546_ae_TileScan_001 (Stage 31 of 49)	00-C52rDwJ2c9R3eh7tA3amET
-0.141502	um	Vesicles Paraspeckle	0.000	1.000	79	200000731	200000023	siRNA-IMPa4-10 PSPC1-A488 IMPa4-A546 DAPI 8C1-siRNA-IMP-a2-a4 V2.00	0	25. siRNA-IMPa4-10 PSPC1-A488 DAPI IMPa4-A546_ae_TileScan_001 (Stage 31 of 49)	00-C52rDwJ2c9R3eh7tA3amET
-0.769015	um	Vesicles Paraspeckle	0.000	1.000	79	200000732	200000024	siRNA-IMPa4-10 PSPC1-A488 IMPa4-A546 DAPI 8C1-siRNA-IMP-a2-a4 V2.00	0	25. siRNA-IMPa4-10 PSPC1-A488 DAPI IMPa4-A546_ae_TileScan_001 (Stage 31 of 49)	00-C52rDwJ2c9R3eh7tA3amET
0.827802	um	Vesicles Paraspeckle	0.000	1.000	79	200000733	200000025	siRNA-IMPa4-10 PSPC1-A488 IMPa4-A546 DAPI 8C1-siRNA-IMP-a2-a4 V2.00	0	25. siRNA-IMPa4-10 PSPC1-A488 DAPI IMPa4-A546_ae_TileScan_001 (Stage 31 of 49)	00-C52rDwJ2c9R3eh7tA3amET
6.85362	um	Vesicles Paraspeckle	0.000	1.000	79	200000734	200000026	siRNA-IMPa4-10 PSPC1-A488 IMPa4-A546 DAPI 8C1-siRNA-IMP-a2-a4 V2.00	0	25. siRNA-IMPa4-10 PSPC1-A488 DAPI IMPa4-A546_ae_TileScan_001 (Stage 31 of 49)	00-C52rDwJ2c9R3eh7tA3amET
0.200114	um	Vesicles Paraspeckle	0.000	1.000	79	200000735	200000027	siRNA-IMPa4-10 PSPC1-A488 IMPa4-A546 DAPI 8C1-siRNA-IMP-a2-a4 V2.00	0	25. siRNA-IMPa4-10 PSPC1-A488 DAPI IMPa4-A546_ae_TileScan_001 (Stage 31 of 49)	00-C52rDwJ2c9R3eh7tA3amET
-0.755311	um	Vesicles Paraspeckle	0.000	1.000	79	200000736	200000028	siRNA-IMPa4-10 PSPC1-A488 IMPa4-A546 DAPI 8C1-siRNA-IMP-a2-a4 V2.00	0	25. siRNA-IMPa4-10 PSPC1-A488 DAPI IMPa4-A546_ae_TileScan_001 (Stage 31 of 49)	00-C52rDwJ2c9R3eh7tA3amET
0.403294	um	Vesicles Paraspeckle	0.000	1.000	79	200000737	200000029	siRNA-IMPa4-10 PSPC1-A488 IMPa4-A546 DAPI 8C1-siRNA-IMP-a2-a4 V2.00	0	25. siRNA-IMPa4-10 PSPC1-A488 DAPI IMPa4-A546_ae_TileScan_001 (Stage 31 of 49)	00-C52rDwJ2c9R3eh7tA3amET
-1.13297	um	Vesicles Paraspeckle	0.000	1.000	79	200000738	200000030	siRNA-IMPa4-10 PSPC1-A488 IMPa4-A546 DAPI 8C1-siRNA-IMP-a2-a4 V2.00	0	25. siRNA-IMPa4-10 PSPC1-A488 DAPI IMPa4-A546_ae_TileScan_001 (Stage 31 of 49)	00-C52rDwJ2c9R3eh7tA3amET
-0.377655	um	Vesicles Paraspeckle	0.000	1.000	79	200000739	200000031	siRNA-IMPa4-10 PSPC1-A488 IMPa4-A546 DAPI 8C1-siRNA-IMP-a2-a4 V2.00	0	25. siRNA-IMPa4-10 PSPC1-A488 DAPI IMPa4-A546_ae_TileScan_001 (Stage 31 of 49)	00-C52rDwJ2c9R3eh7tA3amET
-0.377655	um	Vesicles Paraspeckle	0.000	1.000	79	200000740	200000032	siRNA-IMPa4-10 PSPC1-A488 IMPa4-A546 DAPI 8C1-siRNA-IMP-a2-a4 V2.00	0	25. siRNA-IMPa4-10 PSPC1-A488 DAPI IMPa4-A546_ae_TileScan_001 (Stage 31 of 49)	00-C52rDwJ2c9R3eh7tA3amET
0.377655	um	Vesicles Paraspeckle	0.000	1.000	79	200000741	200000033	siRNA-IMPa4-10 PSPC1-A488 IMPa4-A546 DAPI 8C1-siRNA-IMP-a2-a4 V2.00	0	25. siRNA-IMPa4-10 PSPC1-A488 DAPI IMPa4-A546_ae_TileScan_001 (Stage 31 of 49)	00-C52rDwJ2c9R3eh7tA3amET
-0.141502	um	Vesicles Paraspeckle	0.000	1.000	79	200000742	200000034	siRNA-IMPa4-10 PSPC1-A488 IMPa4-A546 DAPI 8C1-siRNA-IMP-a2-a4 V2.00	0	25. siRNA-IMPa4-10 PSPC1-A488 DAPI IMPa4-A546_ae_TileScan_001 (Stage 31 of 49)	00-C52rDwJ2c9R3eh7tA3amET
-1.05491	um	Vesicles Paraspeckle	0.000	1.000	80	200000743	200000035	siRNA-IMPa4-10 PSPC1-A488 IMPa4-A546 DAPI 8C1-siRNA-IMP-a2-a4 V2.00	0	25. siRNA-IMPa4-10 PSPC1-A488 DAPI IMPa4-A546_ae_TileScan_001 (Stage 31 of 49)	00-C52rDwJ2c9R3eh7tA3amET
0.141507	um	Vesicles Paraspeckle	0.000	1.000	80	200000744	200000036	siRNA-IMPa4-10 PSPC1-A488 IMPa4-A546 DAPI 8C1-siRNA-IMP-a2-a4 V2.00	0	25. siRNA-IMPa4-10 PSPC1-A488 DAPI IMPa4-A546_ae_TileScan_001 (Stage 31 of 49)	00-C52rDwJ2c9R3eh7tA3amET
-0.424521	um	Vesicles Paraspeckle	0.000	1.000	80	200000745	200000037	siRNA-IMPa4-10 PSPC1-A488 IMPa4-A546 DAPI 8C1-siRNA-IMP-a2-a4 V2.00	0	25. siRNA-IMPa4-10 PSPC1-A488 DAPI IMPa4-A546_ae_TileScan_001 (Stage 31 of 49)	00-C52rDwJ2c9R3eh7tA3amET
-1.15861	um	Vesicles Paraspeckle	0.000	1.000	80	200000746	200000038	siRNA-IMPa4-10 PSPC1-A488 IMPa4-A546 DAPI 8C1-siRNA-IMP-a2-a4 V2.00	0	25. siRNA-IMPa4-10 PSPC1-A488 DAPI IMPa4-A546_ae_TileScan_001 (Stage 31 of 49)	00-C52rDwJ2c9R3eh7tA3amET
-0.849042	um	Vesicles Paraspeckle	0.000	1.000	80	200000747	200000039	siRNA-IMPa4-10 PSPC1-A488 IMPa4-A546 DAPI 8C1-siRNA-IMP-a2-a4 V2.00	0	25. siRNA-IMPa4-10 PSPC1-A488 DAPI IMPa4-A546_ae_TileScan_001 (Stage 31 of 49)	00-C52rDwJ2c9R3eh7tA3amET
-0.403296	um	Vesicles Paraspeckle	0.000	1.000	80	200000748	200000040	siRNA-IMPa4-10 PSPC1-A488 IMPa4-A546 DAPI 8C1-siRNA-IMP-a2-a4 V2.00	0	25. siRNA-IMPa4-10 PSPC1-A488 DAPI IMPa4-A546_ae_TileScan_001 (Stage 31 of 49)	00-C52rDwJ2c9R3eh7tA3amET
0.544803	um	Vesicles Paraspeckle	0.000	1.000	80	200000749	200000041	siRNA-IMPa4-10 PSPC1-A488 IMPa4-A546 DAPI 8C1-siRNA-IMP-a2-a4 V2.00	0	25. siRNA-IMPa4-10 PSPC1-A488 DAPI IMPa4-A546_ae_TileScan_001 (Stage 31 of 49)	00-C52rDwJ2c9R3eh7tA3amET
-1.08961	um	Vesicles Paraspeckle	0.000	1.000	80	200000750	200000042	siRNA-IMPa4-10 PSPC1-A488 IMPa4-A546 DAPI 8C1-siRNA-IMP-a2-a4 V2.00	0	25. siRNA-IMPa4-10 PSPC1-A488 DAPI IMPa4-A546_ae_TileScan_001 (Stage 31 of 49)	00-C52rDwJ2c9R3eh7tA3amET
0.200114	um	Vesicles Paraspeckle	0.000	1.000	80	200000751	200000043	siRNA-IMPa4-10 PSPC1-A488 IMPa4-A546 DAPI 8C1-siRNA-IMP-a2-a4 V2.00	0	25. siRNA-IMPa4-10 PSPC1-A488 DAPI IMPa4-A546_ae_TileScan_001 (Stage 31 of 49)	00-C52rDwJ2c9R3eh7tA3amET
-0.377655	um	Vesicles Paraspeckle	0.000	1.000	80	200000752	200000044	siRNA-IMPa4-10 PSPC1-A488 IMPa4-A546 DAPI 8C1-siRNA-IMP-a2-a4 V2.00	0	25. siRNA-IMPa4-10 PSPC1-A488 DAPI IMPa4-A546_ae_TileScan_001 (Stage 31 of 49)	00-C52rDwJ2c9R3eh7tA3amET
0.377655	um	Vesicles Paraspeckle	0.000	1.000	80	200000753	200000045	siRNA-IMPa4-10 PSPC1-A488 IMPa4-A546 DAPI 8C1-siRNA-IMP-a2-a4 V2.00	0	25. siRNA-IMPa4-10 PSPC1-A488 DAPI IMPa4-A546_ae_TileScan_001 (Stage 31 of 49)	00-C52rDwJ2c9R3eh7tA3amET
-0.544803	um	Vesicles Paraspeckle	0.000	1.000	80	200000754	200000046	siRNA-IMPa4-10 PSPC1-A488 IMPa4-A546 DAPI 8C1-siRNA-IMP-a2-a4 V2.00	0	25. siRNA-IMPa4-10 PSPC1-A488 DAPI IMPa4-A546_ae_TileScan_001 (Stage 31 of 49)	00-C52rDwJ2c9R3eh7tA3amET
-0.627513	um	Vesicles Paraspeckle	0.000	1.000	80	200000755	200000047	siRNA-IMPa4-10 PSPC1-A488 IMPa4-A546 DAPI 8C1-siRNA-IMP-a2-a4 V2.00	0	25. siRNA-IMPa4-10 PSPC1-A488 DAPI IMPa4-A546_ae_TileScan_001 (Stage 31 of 49)	00-C52rDwJ2c9R3eh7tA3amET
-0.200114	um	Vesicles Paraspeckle	0.000	1.000	80	200000756	200000048	siRNA-IMPa4-10 PSPC1-A488 IMPa4-A546 DAPI 8C1-siRNA-IMP-a2-a4 V2.00	0	25. siRNA-IMPa4-10 PSPC1-A488 DAPI IMPa4-A546_ae_TileScan_001 (Stage 31 of 49)	00-C52rDwJ2c9R3eh7tA3amET
-0.377655	um	Vesicles Paraspeckle	0.000	1.000	80	200000757	200000049	siRNA-IMPa4-10 PSPC1-A488 IMPa4-A546 DAPI 8C1-siRNA-IMP-a2-a4 V2.00	0	25. siRNA-IMPa4-10 PSPC1-A488 DAPI IMPa4-A546_ae_TileScan_001 (Stage 31 of 49)	00-C52rDwJ2c9R3eh7tA3amET
0.141507	um	Vesicles Paraspeckle	0.000	1.000	80	200000758	200000050	siRNA-IMPa4-10 PSPC1-A488 IMPa4-A546 DAPI 8C1-siRNA-IMP-a2-a4 V2.00	0	25. siRNA-IMPa4-10 PSPC1-A488 DAPI IMPa4-A546_ae_TileScan_001 (Stage 31 of 49)	00-C52rDwJ2c9R3eh7tA3amET
-1.13297	um	Vesicles Paraspeckle	0.000	1.000	81	200000759	200000051	siRNA-IMPa4-10 PSPC1-A488 IMPa4-A546 DAPI 8C1-siRNA-IMP-a2-a4 V2.00	0	25. siRNA-IMPa4-10 PSPC1-A488 DAPI IMPa4-A546_ae_TileScan_001 (Stage 31 of 49)	00-C52rDwJ2c9R3eh7tA3amET
0.341627	um	Vesicles Paraspeckle	0.000	1.000	81	200000760	200000052	siRNA-IMPa4-10 PSPC1-A488 IMPa4-A546 DAPI 8C1-siRNA-IMP-a2-a4 V2.00	0	25. siRNA-IMPa4-10 PSPC1-A488 DAPI IMPa4-A546_ae_TileScan_001 (Stage 31 of 49)	00-C52rDwJ2c9R3eh7tA3amET
-0.377655	um	Vesicles Paraspeckle	0.000	1.000	81	200000761	200000053	siRNA-IMPa4-10 PSPC1-A488 IMPa4-A546 DAPI 8C1-siRNA-IMP-a2-a4 V2.00	0	25. siRNA-IMPa4-10 PSPC1-A488 DAPI IMPa4-A546_ae_TileScan_001 (Stage 31 of 49)	00-C52rDwJ2c9R3eh7tA3amET
-0.544804	um	Vesicles Paraspeckle	0.000	1.000	81	200000762	200000054	siRNA-IMPa4-10 PSPC1-A488 IMPa4-A546 DAPI 8C1-siRNA-IMP-a2-a4 V2.00	0	25. siRNA-IMPa4-10 PSPC1-A488 DAPI IMPa4-A546_ae_TileScan_001 (Stage 31 of 49)	00-C52rDwJ2c9R3eh7tA3amET
-0.377655	um	Vesicles Paraspeckle	0.000	1.000	81	200000763	200000055	siRNA-IMPa4-10 PSPC1-A488 IMPa4-A546 DAPI 8C1-siRNA-IMP-a2-a4 V2.00	0	25. siRNA-IMPa4-10 PSPC1-A488 DAPI IMPa4-A546_ae_TileScan_001 (Stage 31 of 49)	00-C52rDwJ2c9R3eh7tA3amET
-0.755311	um	Vesicles Paraspeckle	0.000	1.000	81	200000764	200000056	siRNA-IMPa4-10 PSPC1-A488 IMPa4-A546 DAPI 8C1-siRNA-IMP-a2-a4 V2.00	0	25. siRNA-IMPa4-10 PSPC1-A488 DAPI IMPa4-A546_ae_TileScan_001 (Stage 31 of 49)	00-C52rDwJ2c9R3eh7tA3amET
-0.755311	um	Vesicles Paraspeckle	0.000	1.000	81	200000765	200000057	siRNA-IMPa4-10 PSPC1-A488 IMPa4-A546 DAPI 8C1-siRNA-IMP-a2-a4 V2.00	0	25. siRNA-IMPa4-10 PSPC1-A488 DAPI IMPa4-A546_ae_TileScan_001 (Stage 31 of 49)	00-C52rDwJ2c9R3eh7tA3amET
0.141503	um	Vesicles Paraspeckle	0.000	1.000	81	200000766	200000058	siRNA-IMPa4-10 PSPC1-A488 IMPa4-A546 DAPI 8C1-siRNA-IMP-a2-a4 V2.00	0	25. siRNA-IMPa4-10 PSPC1-A488 DAPI IMPa4-A546_ae_TileScan_001 (Stage 31 of 49)	00-C52rDwJ2c9R3eh7tA3amET
-0.377655	um	Vesicles Paraspeckle	0.000	1.000	81	200000767	200000059	siRNA-IMPa4-10 PSPC1-A488 IMPa4-A546 DAPI 8C1-siRNA-IMP-a2-a4 V2.00	0	25. siRNA-IMPa4-10 PSPC1-A488 DAPI IMPa4-A546_ae_TileScan_001 (Stage 31 of 49)	00-C52rDwJ2c9R3eh7tA3amET
-0.377655	um	Vesicles Paraspeckle	0.000	1.000	81	200000768	200000060	siRNA-IMPa4-10 PSPC1-A488 IMPa4-A546 DAPI 8C1-siRNA-IMP-a2-a4 V2.00	0	25. siRNA-IMPa4-10 PSPC1-A488 DAPI IMPa4-A546_ae_TileScan_001 (Stage 31 of 49)	00-C52rDwJ2c9R3eh7tA3amET
-0.200119	um	Vesicles Paraspeckle	0.000	1.000	81	200000769	200000061	siRNA-IMPa4-10 PSPC1-A488 IMPa4-A546 DAPI 8C1-siRNA-IMP-a2-a4 V2.00	0	25. siRNA-IMPa4-10 PSPC1-A488 DAPI IMPa4-A546_ae_TileScan_001 (Stage 31 of 49)	00-C52rDwJ2c9R3eh7tA3amET
0.806593	um	Vesicles Paraspeckle	0.000	1.000	81	200000770	200000062	siRNA-IMPa4-10 PSPC1-A488 IMPa4-A546 DAPI 8C1-siRNA-IMP-a2-a4 V2.00	0	25. siRNA-IMPa4-10 PSPC1-A488 DAPI IMPa4-A546_ae_TileScan_001 (Stage 31 of 49)	00-C52rDwJ2c9R3eh7tA3amET
0.377655	um	Vesicles Paraspeckle	0.000	1.000	81	200000771	200000063	siRNA-IMPa4-10 PSPC1-A488 IMPa4-A546 DAPI 8C1-siRNA-IMP-a2-a4 V2.00	0	25. siRNA-IMPa4-10 PSPC1-A488 DAPI IMPa4-A546_ae_TileScan_001 (Stage 31 of 49)	00-C52rDwJ2c9R3eh7tA3amET
-0.377655	um	Vesicles Paraspeckle	0.000	1.000	81	200000772	200000064	siRNA-IMPa4-10 PSPC1-A488 IMPa4-A546 DAPI 8C1-siRNA-IMP-a2-a4 V2.00	0	25. siRNA-IMPa4-10 PSPC1-A488 DAPI IMPa4-A546_ae_TileScan_001 (Stage 31 of 49)	00-C52rDwJ2c9R3eh7tA3amET
-0.377655	um	Vesicles Paraspeckle	0.000	1.000	81	200000773	200000065	siRNA-IMPa4-10 PSPC1-A488 IMPa4-A546 DAPI 8C1-siRNA-IMP-a2-a4 V2.00	0	25. siRNA-IMPa4-10 PSPC1-A488 DAPI IMPa4-A546_ae_TileScan_001 (Stage 31 of 49)	00-C52rDwJ2c9R3eh7tA3amET
-0.403296	um	Vesicles Paraspeckle	0.000	1.000	81	200000774	200000066	siRNA-IMPa4-10 PSPC1-A488 IMPa4-A546 DAPI 8C1-siRNA-IMP-a2-a4 V2.00	0	25. siRNA-IMPa4-10 PSPC1-A488 DAPI IMPa4-A546_ae_TileScan_001 (Stage 31 of 49)	00-C52rDwJ2c9R3eh7tA3amET
-0.377655	um	Vesicles Paraspeckle	0.000	1.000	81	200000775	200000067	siRNA-IMPa4-10 PSPC1-A488 IMPa4-A546 DAPI 8C1-siRNA-IMP-a2-a4 V2.00	0	25. siRNA-IMPa4-10 PSPC1-A488 DAPI IMPa4-A546_ae_TileScan_001 (Stage 31 of 49)	00-C52rDwJ2c9R3eh7tA3amET
-0.377655	um	Vesicles Paraspeckle	0.000	1.000	81	200000776	200000068	siRNA-IMPa4-10 PSPC1-A488 IMPa4-A546 DAPI 8C1-siRNA-IMP-a2-a4 V2.00	0	25. siRNA-IMPa4-10 PSPC1-A488 DAPI IMPa4-A546_ae_TileScan_001 (Stage 31 of 49)	00-C52rDwJ2c9R3eh7tA3amET
-0.377655	um	Vesicles Paraspeckle	0.000	1.000	81	200000777	200000069	siRNA-IMPa4-10 PSPC1-A488 IMPa4-A546 DAPI 8C1-siRNA-IMP-a2-a4 V2.00	0	25. siRNA-IMPa4-10 PSPC1-A488 DAPI IMPa4-A546_ae_TileScan_001 (Stage 31 of 49)	00-C52rDwJ2c9R3eh7tA3amET
-0.377655	um	Vesicles Paraspeckle	0.000	1.000	81	200000778	200000070	siRNA-IMPa4-10 PSPC1-A488 IMPa4-A546 DAPI 8C1-siRNA-IMP-a2-a4 V2.00	0	25. siRNA-IMPa4-10 PSPC1-A488 DAPI IMPa4-A546_ae_TileScan_001 (Stage 31 of 49)	00-C52rDwJ2c9R3eh7tA3amET
-0.377655	um	Vesicles Paraspeckle	0.000	1.000	81	200000779	200000071	siRNA-IMPa4-10 PSPC1-A488 IMPa4-A546 DAPI 8C1-siRNA-IMP-a2-a4 V2.00	0	25. siRNA-IMPa4-10 PSPC1-A488 DAPI IMPa4-A546_ae_TileScan_001 (Stage 31 of 49)	00-C52rDwJ2c9R3eh7tA3amET
-0.377655	um	Vesicles Paraspeckle	0.000	1.000	81	200000780	200000072	siRNA-IMPa4-10 PSPC1-A488 IMPa4-A546 DAPI 8C1-siRNA-IMP-a2-a4 V2.00	0	25. siRNA-IMPa4-10 PSPC1-A488 DAPI IMPa4-A546_ae_TileScan_001 (Stage 31 of 49)	00-C52rDwJ2c9R3eh7tA3amET
0.710416	um	Vesicles Paraspeckle	0.000	1.000	81	200000781	200000073	siRNA-IMPa4-10 PSPC1-A488 IMPa4-A546 DAPI 8C1-siRNA-IMP-a2-a4 V2.00	0	25. siRNA-IMPa4-10 PSPC1-A488 DAPI IMPa4-A546_ae_TileScan_001 (Stage 31 of 49)	00-C52rDwJ2c9R3eh7tA3amET
0.755311	um	Vesicles Paraspeckle	0.000	1.000	81	200000782	200000074	siRNA-IMPa4-10 PSPC1-A488 IMPa4-A546 DAPI 8C1-siRNA-IMP-a2-a4 V2.00	0	25. siRNA-IMPa4-10 PSPC1-A488 DAPI IMPa4-A546_ae_TileScan_001 (Stage 31 of 49)	00-C52rDwJ2c9R3eh7tA3amET
0.377655	um	Vesicles Paraspeckle	0.000	1.000	81	200000783	200000075	siRNA-IMPa4-10 PSPC1-A488 IMPa4-A546 DAPI 8C1-siRNA-IMP-a2-a4 V2.00	0	25. siRNA-IMPa4-10 PSPC1-A488 DAPI IMPa4-A546_ae_TileScan_001 (Stage 31 of 49)	00-C52rDwJ2c9R3eh7tA3amET
-0.283015	um	Vesicles Paraspeckle	0.000	1.000	81	200000784	200000076	siRNA-IMPa4-10 PSPC1-A488 IMPa4-A546 DAPI 8C1-siRNA-IMP-a2-a4 V2.00	0	25. siRNA-IMPa4-10 PSPC1-A488 DAPI IMPa4-A546_ae_TileScan_001 (Stage 31 of 49)	00-C52rDwJ2c9R3eh7tA3amET
0.755311	um	Vesicles Paraspeckle	0.000	1.000	81	200000785	200000077	siRNA-IMPa4-10 PSPC1-A488 IMPa4-A546 DAPI 8C1-siRNA-IMP-a2-a4 V2.00	0	25. siRNA-IMPa4-10 PSPC1-A488 DAPI IMPa4-A546_ae_TileScan_001 (Stage 31 of 49)	00-C52rDwJ2c9R3eh7tA3amET
-0.377655	um	Vesicles Paraspeckle	0.000	1.000	81	200000786	200000078	siRNA-IMPa4-10 PSPC1-A488 IMPa4-A546 DAPI 8C1-siRNA-IMP-a2-a4 V2.00	0	25. siRNA-IMPa4-10 PSPC1-A488 DAPI IMPa4-A546_ae_TileScan_001 (Stage 31 of 49)	00-C52rDwJ2c9R3eh7tA3amET
0.4274	um	Vesicles Paraspeckle	0.000	1.000	81	200000787	200000079	siRNA-IMPa4-10 PSPC1-A488 IMPa4-A546 DAPI 8C1-siRNA-IMP-a2-a4 V2.00	0	25. siRNA-IMPa4-10 PSPC1-A488 DAPI IMPa4-A546_ae_TileScan_001 (Stage 31 of 49)	00-C52rDwJ2c9R3eh7tA3amET
-1.13297	um	Vesicles Paraspeckle	0.000	1.000	82	200000788	200000080	siRNA-IMPa4-10 PSPC1-A488 IMPa4-A546 DAPI 8C1-siRNA-IMP-a2-a4 V2.00	0	25. siRNA-IMPa4-10 PSPC1-A488 DAPI IMPa4-A546_ae_TileScan_001 (Stage 31 of 49)	00-C52rDwJ2c9R3eh7tA3amET
-0.28305	um	Vesicles Paraspeckle	0.000	1.000	82	200000789	200000081	siRNA-IMPa4-10 PSPC1-A488 IMPa4-A546 DAPI 8C1-siRNA-IMP-a2-a4 V2.00	0	25. siRNA-IMPa4-10 PSPC1-A488 DAPI IMPa4-A546_ae_TileScan_001 (Stage 31 of 49)	00-C52rDwJ2c9R3eh7tA3amET
0.141525	um	Vesicles Paraspeckle	0.000	1.000	82	200000790	200000082	siRNA-IMPa4-10 PSPC1-A488 IMPa4-A546 DAPI 8C1-siRNA-IMP-a2-a4 V2.00	0	25. siRNA-IMPa4-10 PSPC1-A488 DAPI IMPa4-A546_ae_TileScan_001 (Stage 31 of 49)	00-C52rDwJ2c9R3eh7tA3amET
-0.377655	um	Vesicles Paraspeckle	0.000	1.000	82	200000791	200000083	siRNA-IMPa4-10 PSPC1-A488 IMPa4-A546 DAPI 8C1-siRNA-IMP-a2-a4 V2.00	0	25. siRNA-IMPa4-10 PSPC1-A488 DAPI IMPa4-A546_ae_TileScan_001 (Stage 31 of 49)	00-C52rDwJ2c9R3eh7tA3amET
-0.377655	um	Vesicles Paraspeckle	0.000	1.000	82	200000792	200000084	siRNA-IMPa4-10 PSPC1-A488 IMPa4-A546 DAPI 8C1-siRNA-IMP-a2-a4 V2.00	0	25. siRNA-IMPa4-10 PSPC1-A488 DAPI IMPa4-A546_ae_TileScan_001 (Stage 31 of 49)	00-C52rDwJ2c9R3eh7tA3amET
0.28305	um	Vesicles Paraspeckle	0.000	1.000	82	200000793	200000085	siRNA-IMPa4-10 PSPC1-A488 IMPa4-A546 DAPI 8C1-siRNA-IMP-a2-a4 V2.00	0	25. siRNA-IMPa4-10 PSPC1-A488 DAPI IMPa4-A546_ae_TileScan_001 (Stage 31 of 49)	00-C52rDwJ2c9R3eh7tA3amET
0.377655	um	Vesicles Paraspeckle	0.000	1.000	82	200000794	200000086	siRNA-IMPa4-10 PSPC1-A488 IMPa4-A546 DAPI 8C1-siRNA-IMP-a2-a4 V2.00	0	25. siRNA-IMPa4-10 PSPC1-A488 DAPI IMPa4-A546_ae_TileScan_001 (Stage 31 of 49)	00-C52rDwJ2c9R3eh7tA3amET
0.544828	um	Vesicles Paraspeckle	0.000	1.000	82	200000795	200000087	siRNA-IMPa4-10 PSPC1-A488 IMPa4-A546 DAPI 8C1-siRNA-IMP-a2-a4 V2.00	0	25. siRNA-IMPa4-10 PSPC1-A488 DAPI IMPa4-A546_ae_TileScan_001 (Stage 31 of 49)	00-C52rDwJ2c9R3eh7tA3amET
0.427403	um	Vesicles Paraspeckle	0.000	1.000	82	200000796	200000088	siRNA-IMPa4-10 PSPC1-A488 IMPa4-A546 DAPI 8C1-siRNA-IMP-a2-a4 V2.00	0	25. siRNA-IMPa4-10 PSPC1-A488 DAPI IMPa4-A546_ae_TileScan_001 (Stage 31 of 49)	00-C52rDwJ2c9R3eh7tA3amET
0.755311	um	Vesicles Paraspeckle	0.000	1.000	82	200000797	200000089	siRNA-IMPa4-10 PSPC1-A488 IMPa4-A546 DAPI 8C1-siRNA-IMP-a2-a4 V2.00	0	25. siRNA-IMPa4-10 PSPC1-A488 DAPI IMPa4-A546_ae_TileScan_001 (Stage 31 of 49)	00-C52rDwJ2c9R3eh7tA3amET
0.755311	um	Vesicles Paraspeckle	0.000	1.000	82	200000798	200000090	siRNA-IMPa4-10 PSPC1-A488 IMPa4-A546 DAPI 8C1-siRNA-IMP-a2-a4 V2.00	0	25. siRNA-IMPa4-10 PSPC1-A488 DAPI IMPa4-A546_ae_TileScan_001 (Stage 31 of 49)	00-C52rDwJ2c9R3eh7tA3amET
0.755311	um	Vesicles Paraspeckle	0.000	1.000	82	200000799	200000091	siRNA-IMPa4-10 PSPC1-A488 IMPa4-A546 DAPI 8C1-siRNA-IMP-a2-a4 V2.00	0	25. siRNA-IMPa4-10 PSPC1-A488 DAPI IMPa4-A546_ae_TileScan_001 (Stage 31 of 49)	00-C52rDwJ2c9R3eh7tA3amET
-1.13208	um	Vesicles Paraspeckle	0.000	1.000	83	200000800	200000092	siRNA-IMPa4-10 PSPC1-A488 IMPa4-A546 DAPI 8C1-siRNA-IMP-a2-a4 V2.00	0	25. siRNA-IMPa4-10 PSPC1-A488 DAPI IMPa4-A546_ae_TileScan_001 (Stage 31 of 49)	00-C52rDwJ2c9R3eh7tA3amET
-0.707478	um	Vesicles Paraspeckle	0.000	1.000	83	200000801	200000093	siRNA-IMPa4-10 PSPC1-A488 IMPa4-A546 DAPI 8C1-siRNA-IMP-a2-a4 V2.00	0	25. siRNA-IMPa4-10 PSPC1-A488 DAPI IMPa4-A546_ae_TileScan_001 (Stage 31 of 49)	00-C52rDwJ2c9R3eh7tA3amET
-0.424529	um	Vesicles Paraspeckle	0.000	1.000	83	200000802	200000094	siRNA-IMPa4-10 PSPC1-A488 IMPa4-A546 DAPI 8C1-siRNA-IMP-a2-a4 V2.00	0	25. siRNA-IMPa4-10 PSPC1-A488 DAPI IMPa4-A546_ae_TileScan_001 (Stage 31 of 49)	00-C52rDwJ2c9R3eh7tA3amET
-0.996293	um	Vesicles Paraspeckle	0.000	1.000	83	200000803	200000095	siRNA-IMPa4-10 PSPC1-A488 IMPa4-A546 DAPI 8C1-siRNA-IMP-a2-a4 V2.00	0	25. siRNA-IMPa4-10 PSPC1-A488 DAPI IMPa4-A546_ae_TileScan_001 (Stage 31 of 49)	00-C52rDwJ2c9R3eh7tA3amET
-0.707478	um	Vesicles Paraspeckle	0.000	1.000	83	200000804	200000096	siRNA-IMPa4-10 PSPC1-A488 IMPa4-A546 DAPI 8C1-siRNA-IMP-a2-a4 V2.00	0	25. siRNA-IMPa4-10 PSPC1-A488 DAPI IMPa4-A546_ae_TileScan_001 (Stage 31 of 49)	00-C52rDwJ2c9R3eh7tA3amET
-0.544788	um	Vesicles Paraspeckle	0.000	1.000	83	200000805	200000097	siRNA-IMPa4-10 PSPC1-A488 IMPa4-A546 DAPI 8C1-siRNA-IMP-a2-a4 V2.00	0	25. siRNA-IMPa4-10 PSPC1-A488 DAPI IMPa4-A546_ae_TileScan_001 (Stage 31 of 49)	00-C52rDwJ2c9R3eh7tA3amET
-0.780948	um	Vesicles Paraspeckle	0.000	1.000	83	200000806	200000098	siRNA-IMPa4-10 PSPC1-A488 IMPa4-A546 DAPI 8C1-siRNA-IMP-a2-a4 V2.00	0	25. siRNA-IMPa4-10 PSPC1-A488 DAPI IMPa4-A546_ae_TileScan_001 (Stage 31 of 49)	00-C52rDwJ2c9R3eh7tA3amET
-0.403297	um	Vesicles Paraspeckle	0.000	1.000	83	200000807	200000099	siRNA-IMPa4-10 PSPC1-A488 IMPa4-A546 DAPI 8C1-siRNA-IMP-a2-a4 V2.00	0	25. siRNA-IMPa4-10 PSPC1-A488 DAPI IMPa4-A546_ae_TileScan_001 (Stage 31 of 49)	00-C52rDwJ2c9R3eh7tA3amET
-0.972186	um	Vesicles Paraspeckle	0.000	1.000	83	200000808	200000100	siRNA-IMPa4-10 PSPC1-A488 IMPa4-A546 DAPI 8C1-siRNA-IMP-a2-a4 V2.00	0	25. siRNA-IMPa4-10 PSPC1-A488 DAPI IMPa4-A546_ae_TileScan_001 (Stage 31 of 49)	00-C52rDwJ2c9R3eh7tA3amET
-0.948092	um	Vesicles Paraspeckle	0.000	1.000	84	200000809	200000101	siRNA-IMPa4-10 PSPC1-A488 IMPa4-A546 DAPI 8C1-siRNA-IMP-a2-a4 V2.00	0	25. siRNA-IMPa4-10 PSPC1-A488 DAPI IMPa4-A546_ae_TileScan_001 (Stage 31 of 49)	00-C52rDwJ2c9R3eh7tA3amET
-2.46796	um	Vesicles Paraspeckle	0.000	1.000	85	200000810	200000102	siRNA-IMPa4-10 PSPC1-A488 IMPa4-A546 DAPI 8C1-siRNA-IMP-a2-a4 V2.00	0	25. siRNA-IMPa4-10 PSPC1-A488 DAPI IMPa4-A546_ae_TileScan_001 (Stage 31 of 49)	00-C52rDwJ2c9R3eh7tA3amET
-0.766072	um	Vesicles Paraspeckle	0.000	1.000	85	200000811	200000103	siRNA-IMPa4-10 PSPC1-A488 IMPa4-A546 DAPI 8C1-siRNA-IMP-a2-a4 V2.00	0	25. siRNA-IMPa4-10 PSPC1-A488 DAPI IMPa4-A546_ae_TileScan_001 (Stage 31 of 49)	00-C52rDwJ2c9R3eh7tA3amET
-0.427399	um	Vesicles Paraspeckle	0.000	1.000	85	200000812	200000104	siRNA-IMPa4-10 PSPC1-A488 IMPa4-A546 DAPI 8C1-siRNA-IMP-a2-a4 V2.00	0	25. siRNA-IMPa4-10 PSPC1-A488 DAPI IMPa4-A546_ae_TileScan_001 (Stage 31 of 49)	00-C52rDwJ2c9R3eh7tA3amET
-1.13297	um	Vesicles Paraspeckle	0.000	1.000	85	200000813	200000105	siRNA-IMPa4-10 PSPC1-A488 IMPa4-A546 DAPI 8C1-siRNA-IMP-a2-a4 V2.00	0	25. siRNA-IMPa4-10 PSPC1-A488 DAPI IMPa4-A546_ae_TileScan_001 (Stage 31 of 49)	00-C52rDwJ2c9R3eh7tA3amET
0.141489	um	Vesicles Paraspeckle	0.000	1.000	85	200000814	200000106	siRNA-IMPa4-10 PSPC1-A488 IMPa4-A546 DAPI 8C1-siRNA-IMP-a2-a4 V2.00	0	25. siRNA-IMPa4-10 PSPC1-A488 DAPI IMPa4-A546_ae_TileScan_001 (Stage 31 of 49)	00-C52rDwJ2c9R3eh7tA3amET
0.141489	um	Vesicles Paraspeckle	0.000	1.000	85	200000815	200000107	siRNA-IMPa4-10 PSPC1-A488 IMPa4-A546 DAPI 8C1-siRNA-IMP-a2-a4 V2.00	0	25. siRNA-IMPa4-10 PSPC1-A488 DAPI IMPa4-A546_ae_TileScan_001 (Stage 31 of 49)	00-C52rDwJ2c9R3eh7tA3amET
-0.377655	um	Vesicles Paraspeckle	0.000	1.000	85	200000816	200000108	siRNA-IMPa4-10 PSPC1-A488 IMPa4-A546 DAPI 8C1-siRNA-IMP-a2-a4 V2.00	0	25. siRNA-IMPa4-10 PSPC1-A488 DAPI IMPa4-A546_ae_TileScan_001 (Stage 31 of 49)	00-C52rDwJ2c9R3eh7tA3amET
-0.141506	um	Vesicles Paraspeckle	0.000	1.000	86	200000817	200000109	siRNA-IMPa4-10 PSPC1-A488 IMPa4-A546 DAPI 8C1-siRNA-IMP-a2-a4 V2.00	0	25. siRNA-IMPa4-10 PSPC1-A488 DAPI IMPa4-A546_ae_TileScan_001 (Stage 31 of 49)	00-C52rDwJ2c9R3eh7tA3amET
-0.627524	um	Vesicles Paraspeckle	0.000	1.000	86	200000818	200000110	siRNA-IMPa4-10 PSPC1-A488 IMPa4-A546 DAPI 8C1-siRNA-IMP-a2-a4 V2.00	0	25. siRNA-IMPa4-10 PSPC1-A488 DAPI IMPa4-A546_ae_TileScan_001 (Stage 31 of 49)	00-C52rDwJ2c9R3eh7tA3amET
-0.400244	um	Vesicles Paraspeckle	0.000	1.000	86	200000819	200000111	siRNA-IMPa4-10 PSPC1-A488 IMPa4-A546 DAPI 8C1-siRNA-IMP-a2-a4 V2.00	0	25. siRNA-IMPa4-10 PSPC1-A488 DAPI IMPa4-A546_ae_TileScan_001 (Stage 31 of 49)	00-C52rDwJ2c9R3eh7tA3amET
-0.377655	um	Vesicles Paraspeckle	0.000	1.000	86	200000820	200000112	siRNA-IMPa4-10 PSPC1-A488 IMPa4-A546 DAPI 8C1-siRNA-IMP-a2-a4 V2.00	0	25. siRNA-IMPa4-10 PSPC1-A488 DAPI IMPa4-A546_ae_TileScan_001 (Stage 31 of 49)	00-C52rDwJ2c9R3eh7tA3amET
-0.200122	um	Vesicles Paraspeckle	0.000	1.000	86	200000821	200000113	siRNA-IMPa4-10 PSPC1-A488 IMPa4-A546 DAPI 8C1-siRNA-IMP-a2-a4 V2.00	0	25. siRNA-IMPa4-10 PSPC1-A488 DAPI IMPa4-A546_ae_TileScan_001 (Stage 31 of 49)	00-C52rDwJ2c9R3eh7tA3amET
0.341628	um	Vesicles Paraspeckle	0.000	1.000	86	200000822	200000114	siRNA-IMPa4-10 PSPC1-A488 IMPa4-A546 DAPI 8C1-siRNA-IMP-a2-a4 V2.00	0	25. siRNA-IMPa4-10 PSPC1-A488 DAPI IMPa4-A546_ae_TileScan_001 (Stage 31 of 49)	00-C52rDwJ2c9R3eh7tA3amET
-0.99631	um	Vesicles Paraspeckle	0.000	1.000	86	200000823	200000115	siRNA-IMPa4-10 PSPC1-A488 IMPa4-A546 DAPI 8C1-siRNA-IMP-a2-a4 V2.00	0	25. siRNA-IMPa4-10 PSPC1-A488 DAPI IMPa4-A546_ae_TileScan_001 (Stage 31 of 49)	00-C52rDwJ2c9R3eh7tA3amET
-0.200122	um	Vesicles Paraspeckle	0.000	1.000	86	200000824	200000116	siRNA-IMPa4-10 PSPC1-A488 IMPa4-A546 DAPI 8C1-siRNA-IMP-a2-a4 V2.00	0	25. siRNA-IMPa4-10 PSPC1-A488 DAPI IMPa4-A546_ae_TileScan_001 (Stage 31 of 49)	00-C52rDwJ2c9R3eh7tA3amET
-0.377655	um	Vesicles Paraspeckle	0.000	1.000	86	200000825	200000117	siRNA-IMPa4-10 PSPC1-A488 IMPa4-A546 DAPI 8C1-siRNA-IMP-a2-a4 V2.00	0	25. siRNA-IMPa4-10 PSPC1-A488 DAPI IMPa4-A546_ae_TileScan_001 (Stage 31 of 49)	00-C52rDwJ2c9R3eh7tA3amET
-0.377655	um	Vesicles Paraspeckle	0.000	1.000	86	200000826	200000118	siRNA-IMPa4-10 PSPC1-A488 IMPa4-A546 DAPI 8C1-siRNA-IMP-a2-a4 V2.00	0	25. siRNA-IMPa4-10 PSPC1-A488 DAPI IMPa4-A546_ae_TileScan_001 (Stage 31 of 49)	00-C52rDwJ2c9R3eh7tA3amET
-0.377655	um	Vesicles Paraspeckle	0.000	1.000	86	200000827	200000119	siRNA-IMPa4-10 PSPC1-A488 IMPa4-A546 DAPI 8C1-siRNA-IMP-a2-a4 V2.00	0	25. siRNA-IMPa4-10 PSPC1-A488 DAPI IMPa4-A546_ae_TileScan_001 (Stage 31 of 49)	00-C52rDwJ2c9R3eh7tA3amET
-0.403296	um	Vesicles Paraspeckle	0.000	1.000	86	200000828	200000120	siRNA-IMPa4-10 PSPC1-A488 IMPa4-A546 DAPI 8C1-siRNA-IMP-a2-a4 V2.00	0	25. siRNA-IMPa4-10 PSPC1-A488 DAPI IMPa4-A546_ae_TileScan_001 (Stage 31 of 49)	00-C52rDwJ2c9R3eh7tA3amET
0.377655	um	Vesicles Paraspeckle	0.000	1.000	86	200000829	200000121	siRNA-IMPa4-10 PSPC1-A488 IMPa4-A546 DAPI 8C1-siRNA-IMP-a2-a4 V2.00	0	25. siRNA-IMPa4-10 PSPC1-A488 DAPI IMPa4-A546_ae_TileScan_001 (Stage 31 of 49)	00-C52rDwJ2c9R3eh7tA3amET
-1.2581	um	Vesicles Paraspeckle	0.000	1.000	87	200000830	200000122	siRNA-IMPa4-10 PSPC1-A488 IMPa4-A546 DAPI 8C1-siRNA-IMP-a2-a4 V2.00	0	25. siRNA-IMPa4-10 PSPC1-A488 DAPI IMPa4-A546_ae_TileScan_001 (Stage 31 of 49)	00-C52rDwJ2c9R3eh7tA3amET
-1.13297	um	Vesicles Paraspeckle	0.000	1.000	87	200000831	200000123	siRNA-IMPa4-10 PSPC1-A488 IMPa4-A546 DAPI 8C1-siRNA-IMP-a2-a4 V2.00	0	25. siRNA-IMPa4-10 PSPC1-A488 DAPI IMPa4-A546_ae_TileScan_001 (Stage 31 of 49)	00-C52rDwJ2c9R3eh7tA3amET
0.141506	um	Vesicles Paraspeckle	0.000	1.000	88	200000832	200000124	siRNA-IMPa4-10 PSPC1-A488 IMPa4-A546 DAPI 8C1-siRNA-IMP-a2-a4 V2.00	0	25. siRNA-IMPa4-10 PSPC1-A488 DAPI IMPa4-A546_ae_TileScan_001 (Stage 31 of 49)	00-C52rDwJ2c9R3eh7tA3amET
2.12243	um	Vesicles Paraspeckle	0.000	1.000	89	200000833	200000125	siRNA-IMPa4-10 PSPC1-A488 IMPa4-A546 DAPI 8C1-siRNA-IMP-a2-a4 V2.00	0	25. siRNA-IMPa4-10 PSPC1-A488 DAPI IMPa4-A546_ae_TileScan_001 (Stage 31 of 49)	00-C52rDwJ2c9R3eh7tA3amET
-0.200112	um	Vesicles Paraspeckle	0.000	1.000	89	200000834	200000126	siRNA-IMPa4-10 PSPC1-A488 IMPa4-A546 DAPI 8C1-siRNA-IMP-a2-a4 V2.00	0	25. siRNA-IMPa4-10 PSPC1-A488 DAPI IMPa4-A546_ae_TileScan_001 (Stage 31 of 49)	00-C52rDwJ2c9R3eh7tA3amET
-0.341607	um	Vesicles Paraspeckle	0.000	1.000	89	200000835	200000127	siRNA-IMPa4-10 PSPC1-A488 IMPa4-A546 DAPI 8C1-siRNA-IMP-a2-a4 V2.00	0	25. siRNA-IMPa4-10 PSPC1-A488 DAPI IMPa4-A546_ae_TileScan_001 (Stage 31 of 49)	00-C52rDwJ2c9R3eh7tA3amET
-1.28219	um	Vesicles Paraspeckle	0.000	1.000	89	200000836	200000128	siRNA-IMPa4-10 PSPC1-A488 IMPa4-A546 DAPI 8C1-siRNA-IMP-a2-a4 V2.00	0	25. siRNA-IMPa4-10 PSPC1-A488 DAPI IMPa4-A546_ae_TileScan_001 (Stage 31 of 49)	00-C52rDwJ2c9R3eh7tA3amET
2.83573	um	Vesicles Paraspeckle	0.000	1.000	89	200000837	200000129	siRNA-IMPa4-10 PSPC1-A488 IMPa4-A546 DAPI 8C1-siRNA-IMP-a2-a4 V2.00	0	25. siRNA-IMPa4-10 PSPC1-A488 DAPI IMPa4-A546_ae_TileScan_001 (Stage 31 of 49)	00-C52rDwJ2c9R3eh7tA3amET
-0.755311	um	Vesicles Paraspeckle	0.000	1.000	89	200000838	200000130	siRNA-IMPa4-10 PSPC1-A488 IMPa4-A546 DAPI 8C1-siRNA-IMP-a2-a4 V2.00	0	25. siRNA-IMPa4-10 PSPC1-A488 DAPI IMPa4-A546_ae_TileScan_001 (Stage 31 of 49)	00-C52rDwJ2c9R3eh7tA3amET
-0.377655	um	Vesicles Paraspeckle	0.000	1.000	90	200000839	200000131	siRNA-IMPa4-10 PSPC1-A488 IMPa4-A546 DAPI 8C1-siRNA-IMP-a2-a4 V2.00	0	25. siRNA-IMPa4-10 PSPC1-A488 DAPI IMPa4-A546_ae_TileScan_001 (Stage 31 of 49)	00-C52rDwJ2c9R3eh7tA3amET
-0.341673	um	Vesicles Paraspeckle	0.000	1.000	90	200000840	200000132	siRNA-IMPa4-10 PSPC1-A488 IMPa4-A546 DAPI 8C1-siRNA-IMP-a2-a4 V2.00	0	25. siRNA-IMPa4-10 PSPC1-A488 DAPI IMPa4-A546_ae_TileScan_001 (Stage 31 of 49)	00-C52rDwJ2c9R3eh7tA3amET
-0.283057	um	Vesicles Paraspeckle	0.000	1.000	90	200000841	200000133	siRNA-IMPa4-10 PSPC1-A488 IMPa4-A546 DAPI 8C1-siRNA-IMP-a2-a4 V2.00	0	25. siRNA-IMPa4-10 PSPC1-A488 DAPI IMPa4-A546_ae_TileScan_001 (Stage 31 of 49)	00-C52rDwJ2c9R3eh7tA3amET
0.141519	um	Vesicles Paraspeckle	0.000	1.000	90	200000842	200000134	siRNA-IMPa4-10 PSPC1-A488 IMPa4-A546 DAPI 8C1-siRNA-IMP-a2-a4 V2.00	0	25. siRNA-IMPa4-10 PSPC1-A488 DAPI IMPa4-A546_ae_TileScan_001 (Stage 31 of 49)	00-C52rDwJ2c9R3eh7tA3amET
0.341663	um	Vesicles Paraspeckle	0.000	1.000	90	200000843	200000135	siRNA-IMPa4-10 PSPC1-A488 IMPa4-A546 DAPI 8C1-siRNA-IMP-a2-a4 V2.00	0	25. siRNA-IMPa4-10 PSPC1-A488 DAPI IMPa4-A546_ae_TileScan_001 (Stage 31 of 49)	00-C52rDwJ2c9R3eh7tA3amET
-0.990701	um	Vesicles Paraspeckle	0.000	1.000	90	200000844	200000136	siRNA-IMPa4-10 PSPC1-A488 IMPa4-A546 DAPI 8C1-siRNA-IMP-a2-a4 V2.00	0	25. siRNA-IMPa4-10 PSPC1-A488 DAPI IMPa4-A546_ae_TileScan_001 (Stage 31 of 49)	00-C52rDwJ2c9R3eh7tA3amET
-0.4033	um	Vesicles Paraspeckle	0.000	1.000	90	200000845	200000137	siRNA-IMPa4-10 PSPC1-A488 IMPa4-A546 DAPI 8C1-siRNA-IMP-a2-a4 V2.00	0	25. siRNA-IMPa4-10 PSPC1-A488 DAPI IMPa4-A546_ae_TileScan_001 (Stage 31 of 49)	00-C52rDwJ2c9R3eh7tA3amET
-0.806608	um	Vesicles Paraspeckle	0.000	1.000	90	200000846	200000138	siRNA-IMPa4-10 PSPC1-A488 IMPa4-A546 DAPI 8C1-siRNA-IMP-a2-a4 V2.00	0	25. siRNA-IMPa4-10 PSPC1-A488 DAPI IMPa4-A546_ae_TileScan_001 (Stage 31 of 49)	00-C52rDwJ2c9R3eh7tA3amET
-0.544793	um	Vesicles Paraspeckle	0.000	1.000	91	200000847	200000139	siRNA-IMPa4-10 PSPC1-A488 IMPa4-A546 DAPI 8C1-siRNA-IMP-a2-a4 V2.00	0	25. siRNA-IMPa4-10 PSPC1-A488 DAPI IMPa4-A546_ae_TileScan_001 (Stage 31 of 49)	00-C52rDwJ2c9R3eh7tA3amET
-0.403296	um	Vesicles Paraspeckle	0.000	1.000	91	200000848	200000140	siRNA-IMPa4-10 PSPC1-A488 IMPa4-A546 DAPI 8C1-siRNA-IMP-a2-a4 V2.00	0	25. siRNA-IMPa4-10 PSPC1-A488 DAPI IMPa4-A546_ae_TileScan_001 (Stage 31 of 49)	00-C52rDwJ2c9R3eh7tA3amET
-0.1415	um	Vesicles Paraspeckle	0.000	1.000	91	200000849	200000141	siRNA-IMPa4-10 PSPC1-A488 IMPa4-A546 DAPI 8C1-siRNA-IMP-a2-a4 V2.00	0	25. siRNA-IMPa4-10 PSPC1-A488 DAPI IMPa4-A546_ae_TileScan_001 (Stage 31 of 49)	00-C52rDwJ2c9R3eh7tA3amET
-0.341614	um	Vesicles Paraspeckle	0.000	1.000	91	200000850	200000142	siRNA-IMPa4-10 PSPC1-A488 IMPa4-A546 DAPI 8C1-siRNA-IMP-a2-a4 V2.00	0	25. siRNA-IMPa4-10 PSPC1-A488 DAPI IMPa4-A546_ae_TileScan_001 (Stage 31 of 49)	00-C52rDwJ2c9R3eh7tA3amET
3.71922	um	Vesicles Paraspeckle	0.000	1.000	91	200000851	200000143	siRNA-IMPa4-10 PSPC1-A488 IMPa4-A546 DAPI 8C1-siRNA-IMP-a2-a4 V2.00	0	25. siRNA-IMPa4-10 PSPC1-A488 DAPI IMPa4-A546_ae_TileScan_001 (Stage 31 of 49)	00-C52rDwJ2c9R3eh7tA3amET
-0.755311	um	Vesicles Paraspeckle	0.000	1.000	91	200000852	200000144	siRNA-IMPa4-10 PSPC1-A488 IMPa4-A546 DAPI 8C1-siRNA-IMP-a2-a4 V2.00	0	25. siRNA-IMPa4-10 PSPC1-A488 DAPI IMPa4-A546_ae_TileScan_001 (Stage 31 of 49)	00-C52rDwJ2c9R3eh7tA3amET
-0.755311	um	Vesicles Paraspeckle	0.000	1.000	91	200000853	200000145	siRNA-IMPa4-10 PSPC1-A488 IMPa4-A546 DAPI 8C1-siRNA-IMP-a2-a4 V2.00	0	25. siRNA-IMPa4-10 PSPC1-A488 DAPI IMPa4-A546_ae_TileScan_001 (Stage 31 of 49)	00-C52rDwJ2c9R3eh7tA3amET
-0.42457	um	Vesicles Paraspeckle	0.000	1.000	92	200000854	200000146	siRNA-IMPa4-10 PSPC1-A488 IMPa4-A546 DAPI 8C1-siRNA-IMP-a2-a4 V2.00	0	25. siRNA-IMPa4-10 PSPC1-A488 DAPI IMPa4-A546_ae_TileScan_001 (Stage 31 of 49)	00-C52rDwJ2c9R3eh7tA3amET
-0.141506	um	Vesicles Paraspeckle	0.000	1.000	92	200000855	200000147	siRNA-IMPa4-10 PSPC1-A488 IMPa4-A546 DAPI 8C1-siRNA-IMP-a2-a4 V2.00	0	25. siRNA-IMPa4-10 PSPC1-A488 DAPI IMPa4-A546_ae_TileScan_001 (Stage 31 of 49)	00-C52rDwJ2c9R3eh7tA3amET
-0.377655	um	Vesicles Paraspeckle	0.000	1.000	92	200000856	200000148	siRNA-IMPa4-10 PSPC1-A488 IMPa4-A546 DAPI 8C1-siRNA-IMP-a2-a4 V2.00	0	25. siRNA-IMPa4-10 PSPC1-A488 DAPI IMPa4-A546_ae_TileScan_001 (Stage 31 of 49)	00-C52rDwJ2c9R3eh7tA3amET
0.755311	um	Vesicles Paraspeckle	0.000	1.000	92	200000857	200000149	siRNA-IMPa4-10 PSPC1-A488 IMPa4-A546 DAPI 8C1-siRNA-IMP-a2-a4 V2.00	0	25. siRNA-IMPa4-10 PSPC1-A488 DAPI IMPa4-A546_ae_TileScan_001 (Stage 31 of 49)	00-C52rDwJ2c9R3eh7tA3amET
-2.26593	um	Vesicles Paraspeckle	0.000	1.000	93	200000858	200000000	siRNA-IMPa4-10 PSPC1-A488 IMPa4-A546 DAPI 8C1-siRNA-IMP-a2-a4 V2.00	0	25. siRNA-IMPa4-10 PSPC1-A488 DAPI IMPa4-A546_af_TileScan_001 (Stage 32 of 49)	00-KsoozW3cD5y6kWdwUY8jTL
-1.58602	um	Vesicles Paraspeckle	0.000	1.000	93	200000859	200000001	siRNA-IMPa4-10 PSPC1-A488 IMPa4-A546 DAPI 8C1-siRNA-IMP-a2-a4 V2.00	0	25. siRNA-IMPa4-10 PSPC1-A488 DAPI IMPa4-A546_af_TileScan_001 (Stage 32 of 49)	00-KsoozW3cD5y6kWdwUY8jTL
-0.141525	um	Vesicles Paraspeckle	0.000	1.000	93	200000860	200000002	siRNA-IMPa4-10 PSPC1-A488 IMPa4-A546 DAPI 8C1-siRNA-IMP-a2-a4 V2.00	0	25. siRNA-IMPa4-10 PSPC1-A488 DAPI IMPa4-A546_af_TileScan_001 (Stage 32 of 49)	00-KsoozW3cD5y6kWdwUY8jTL
0.400285	um	Vesicles Paraspeckle	0.000	1.000	93	200000861	200000003	siRNA-IMPa4-10 PSPC1-A488 IMPa4-A546 DAPI 8C1-siRNA-IMP-a2-a4 V2.00	0	25. siRNA-IMPa4-10 PSPC1-A488 DAPI IMPa4-A546_af_TileScan_001 (Stage 32 of 49)	00-KsoozW3cD5y6kWdwUY8jTL
-1.13297	um	Vesicles Paraspeckle	0.000	1.000	93	200000862	200000004	siRNA-IMPa4-10 PSPC1-A488 IMPa4-A546 DAPI 8C1-siRNA-IMP-a2-a4 V2.00	0	25. siRNA-IMPa4-10 PSPC1-A488 DAPI IMPa4-A546_af_TileScan_001 (Stage 32 of 49)	00-KsoozW3cD5y6kWdwUY8jTL
-0.283039	um	Vesicles Paraspeckle	0.000	1.000	93	200000863	200000005	siRNA-IMPa4-10 PSPC1-A488 IMPa4-A546 DAPI 8C1-siRNA-IMP-a2-a4 V2.00	0	25. siRNA-IMPa4-10 PSPC1-A488 DAPI IMPa4-A546_af_TileScan_001 (Stage 32 of 49)	00-KsoozW3cD5y6kWdwUY8jTL
-0.755311	um	Vesicles Paraspeckle	0.000	1.000	93	200000864	200000006	siRNA-IMPa4-10 PSPC1-A488 IMPa4-A546 DAPI 8C1-siRNA-IMP-a2-a4 V2.00	0	25. siRNA-IMPa4-10 PSPC1-A488 DAPI IMPa4-A546_af_TileScan_001 (Stage 32 of 49)	00-KsoozW3cD5y6kWdwUY8jTL
-0.377655	um	Vesicles Paraspeckle	0.000	1.000	93	200000865	200000007	siRNA-IMPa4-10 PSPC1-A488 IMPa4-A546 DAPI 8C1-siRNA-IMP-a2-a4 V2.00	0	25. siRNA-IMPa4-10 PSPC1-A488 DAPI IMPa4-A546_af_TileScan_001 (Stage 32 of 49)	00-KsoozW3cD5y6kWdwUY8jTL
0.377655	um	Vesicles Paraspeckle	0.000	1.000	93	200000866	200000008	siRNA-IMPa4-10 PSPC1-A488 IMPa4-A546 DAPI 8C1-siRNA-IMP-a2-a4 V2.00	0	25. siRNA-IMPa4-10 PSPC1-A488 DAPI IMPa4-A546_af_TileScan_001 (Stage 32 of 49)	00-KsoozW3cD5y6kWdwUY8jTL
-0.948115	um	Vesicles Paraspeckle	0.000	1.000	94	200000867	200000009	siRNA-IMPa4-10 PSPC1-A488 IMPa4-A546 DAPI 8C1-siRNA-IMP-a2-a4 V2.00	0	25. siRNA-IMPa4-10 PSPC1-A488 DAPI IMPa4-A546_af_TileScan_001 (Stage 32 of 49)	00-KsoozW3cD5y6kWdwUY8jTL
-1.53627	um	Vesicles Paraspeckle	0.000	1.000	94	200000868	200000010	siRNA-IMPa4-10 PSPC1-A488 IMPa4-A546 DAPI 8C1-siRNA-IMP-a2-a4 V2.00	0	25. siRNA-IMPa4-10 PSPC1-A488 DAPI IMPa4-A546_af_TileScan_001 (Stage 32 of 49)	00-KsoozW3cD5y6kWdwUY8jTL
-1.51062	um	Vesicles Paraspeckle	0.000	1.000	94	200000869	200000011	siRNA-IMPa4-10 PSPC1-A488 IMPa4-A546 DAPI 8C1-siRNA-IMP-a2-a4 V2.00	0	25. siRNA-IMPa4-10 PSPC1-A488 DAPI IMPa4-A546_af_TileScan_001 (Stage 32 of 49)	00-KsoozW3cD5y6kWdwUY8jTL
-1.13297	um	Vesicles Paraspeckle	0.000	1.000	94	200000870	200000012	siRNA-IMPa4-10 PSPC1-A488 IMPa4-A546 DAPI 8C1-siRNA-IMP-a2-a4 V2.00	0	25. siRNA-IMPa4-10 PSPC1-A488 DAPI IMPa4-A546_af_TileScan_001 (Stage 32 of 49)	00-KsoozW3cD5y6kWdwUY8jTL
-0.755311	um	Vesicles Paraspeckle	0.000	1.000	94	200000871	200000013	siRNA-IMPa4-10 PSPC1-A488 IMPa4-A546 DAPI 8C1-siRNA-IMP-a2-a4 V2.00	0	25. siRNA-IMPa4-10 PSPC1-A488 DAPI IMPa4-A546_af_TileScan_001 (Stage 32 of 49)	00-KsoozW3cD5y6kWdwUY8jTL
0.200126	um	Vesicles Paraspeckle	0.000	1.000	94	200000872	200000014	siRNA-IMPa4-10 PSPC1-A488 IMPa4-A546 DAPI 8C1-siRNA-IMP-a2-a4 V2.00	0	25. siRNA-IMPa4-10 PSPC1-A488 DAPI IMPa4-A546_af_TileScan_001 (Stage 32 of 49)	00-KsoozW3cD5y6kWdwUY8jTL
-0.377655	um	Vesicles Paraspeckle	0.000	1.000	94	200000873	200000015	siRNA-IMPa4-10 PSPC1-A488 IMPa4-A546 DAPI 8C1-siRNA-IMP-a2-a4 V2.00	0	25. siRNA-IMPa4-10 PSPC1-A488 DAPI IMPa4-A546_af_TileScan_001 (Stage 32 of 49)	00-KsoozW3cD5y6kWdwUY8jTL
-0.377655	um	Vesicles Paraspeckle	0.000	1.000	94	200000874	200000016	siRNA-IMPa4-10 PSPC1-A488 IMPa4-A546 DAPI 8C1-siRNA-IMP-a2-a4 V2.00	0	25. siRNA-IMPa4-10 PSPC1-A488 DAPI IMPa4-A546_af_TileScan_001 (Stage 32 of 49)	00-KsoozW3cD5y6kWdwUY8jTL
-0.806599	um	Vesicles Paraspeckle	0.000	1.000	94	200000875	200000017	siRNA-IMPa4-10 PSPC1-A488 IMPa4-A546 DAPI 8C1-siRNA-IMP-a2-a4 V2.00	0	25. siRNA-IMPa4-10 PSPC1-A488 DAPI IMPa4-A546_af_TileScan_001 (Stage 32 of 49)	00-KsoozW3cD5y6kWdwUY8jTL
-0.427404	um	Vesicles Paraspeckle	0.000	1.000	94	200000876	200000018	siRNA-IMPa4-10 PSPC1-A488 IMPa4-A546 DAPI 8C1-siRNA-IMP-a2-a4 V2.00	0	25. siRNA-IMPa4-10 PSPC1-A488 DAPI IMPa4-A546_af_TileScan_001 (Stage 32 of 49)	00-KsoozW3cD5y6kWdwUY8jTL
-0.755311	um	Vesicles Paraspeckle	0.000	1.000	94	200000877	200000019	siRNA-IMPa4-10 PSPC1-A488 IMPa4-A546 DAPI 8C1-siRNA-IMP-a2-a4 V2.00	0	25. siRNA-IMPa4-10 PSPC1-A488 DAPI IMPa4-A546_af_TileScan_001 (Stage 32 of 49)	00-KsoozW3cD5y6kWdwUY8jTL
-0.377655	um	Vesicles Paraspeckle	0.000	1.000	94	200000878	200000020	siRNA-IMPa4-10 PSPC1-A488 IMPa4-A546 DAPI 8C1-siRNA-IMP-a2-a4 V2.00	0	25. siRNA-IMPa4-10 PSPC1-A488 DAPI IMPa4-A546_af_TileScan_001 (Stage 32 of 49)	00-KsoozW3cD5y6kWdwUY8jTL
-0.755311	um	Vesicles Paraspeckle	0.000	1.000	94	200000879	200000021	siRNA-IMPa4-10 PSPC1-A488 IMPa4-A546 DAPI 8C1-siRNA-IMP-a2-a4 V2.00	0	25. siRNA-IMPa4-10 PSPC1-A488 DAPI IMPa4-A546_af_TileScan_001 (Stage 32 of 49)	00-KsoozW3cD5y6kWdwUY8jTL
-1.51062	um	Vesicles Paraspeckle	0.000	1.000	95	200000880	200000022	siRNA-IMPa4-10 PSPC1-A488 IMPa4-A546 DAPI 8C1-siRNA-IMP-a2-a4 V2.00	0	25. siRNA-IMPa4-10 PSPC1-A488 DAPI IMPa4-A546_af_TileScan_001 (Stage 32 of 49)	00-KsoozW3cD5y6kWdwUY8jTL
-0.141514	um	Vesicles Paraspeckle	0.000	1.000	95	200000881	200000023	siRNA-IMPa4-10 PSPC1-A488 IMPa4-A546 DAPI 8C1-siRNA-IMP-a2-a4 V2.00	0	25. siRNA-IMPa4-10 PSPC1-A488 DAPI IMPa4-A546_af_TileScan_001 (Stage 32 of 49)	00-KsoozW3cD5y6kWdwUY8jTL
-2.01649	um	Vesicles Paraspeckle	0.000	1.000	95	200000882	200000024	siRNA-IMPa4-10 PSPC1-A488 IMPa4-A546 DAPI 8C1-siRNA-IMP-a2-a4 V2.00	0	25. siRNA-IMPa4-10 PSPC1-A488 DAPI IMPa4-A546_af_TileScan_001 (Stage 32 of 49)	00-KsoozW3cD5y6kWdwUY8jTL
-0.42741	um	Vesicles Paraspeckle	0.000	1.000	95	200000883	200000025	siRNA-IMPa4-10 PSPC1-A488 IMPa4-A546 DAPI 8C1-siRNA-IMP-a2-a4 V2.00	0	25. siRNA-IMPa4-10 PSPC1-A488 DAPI IMPa4-A546_af_TileScan_001 (Stage 32 of 49)	00-KsoozW3cD5y6kWdwUY8jTL
-0.800558	um	Vesicles Paraspeckle	0.000	1.000	95	200000884	200000026	siRNA-IMPa4-10 PSPC1-A488 IMPa4-A546 DAPI 8C1-siRNA-IMP-a2-a4 V2.00	0	25. siRNA-IMPa4-10 PSPC1-A488 DAPI IMPa4-A546_af_TileScan_001 (Stage 32 of 49)	00-KsoozW3cD5y6kWdwUY8jTL
-1.13297	um	Vesicles Paraspeckle	0.000	1.000	95	200000885	200000027	siRNA-IMPa4-10 PSPC1-A488 IMPa4-A546 DAPI 8C1-siRNA-IMP-a2-a4 V2.00	0	25. siRNA-IMPa4-10 PSPC1-A488 DAPI IMPa4-A546_af_TileScan_001 (Stage 32 of 49)	00-KsoozW3cD5y6kWdwUY8jTL
-0.806597	um	Vesicles Paraspeckle	0.000	1.000	95	200000886	200000028	siRNA-IMPa4-10 PSPC1-A488 IMPa4-A546 DAPI 8C1-siRNA-IMP-a2-a4 V2.00	0	25. siRNA-IMPa4-10 PSPC1-A488 DAPI IMPa4-A546_af_TileScan_001 (Stage 32 of 49)	00-KsoozW3cD5y6kWdwUY8jTL
-1.51062	um	Vesicles Paraspeckle	0.000	1.000	95	200000887	200000029	siRNA-IMPa4-10 PSPC1-A488 IMPa4-A546 DAPI 8C1-siRNA-IMP-a2-a4 V2.00	0	25. siRNA-IMPa4-10 PSPC1-A488 DAPI IMPa4-A546_af_TileScan_001 (Stage 32 of 49)	00-KsoozW3cD5y6kWdwUY8jTL
-0.62755	um	Vesicles Paraspeckle	0.000	1.000	95	200000888	200000030	siRNA-IMPa4-10 PSPC1-A488 IMPa4-A546 DAPI 8C1-siRNA-IMP-a2-a4 V2.00	0	25. siRNA-IMPa4-10 PSPC1-A488 DAPI IMPa4-A546_af_TileScan_001 (Stage 32 of 49)	00-KsoozW3cD5y6kWdwUY8jTL
-0.780958	um	Vesicles Paraspeckle	0.000	1.000	95	200000889	200000031	siRNA-IMPa4-10 PSPC1-A488 IMPa4-A546 DAPI 8C1-siRNA-IMP-a2-a4 V2.00	0	25. siRNA-IMPa4-10 PSPC1-A488 DAPI IMPa4-A546_af_TileScan_001 (Stage 32 of 49)	00-KsoozW3cD5y6kWdwUY8jTL
-0.20014	um	Vesicles Paraspeckle	0.000	1.000	95	200000890	200000032	siRNA-IMPa4-10 PSPC1-A488 IMPa4-A546 DAPI 8C1-siRNA-IMP-a2-a4 V2.00	0	25. siRNA-IMPa4-10 PSPC1-A488 DAPI IMPa4-A546_af_TileScan_001 (Stage 32 of 49)	00-KsoozW3cD5y6kWdwUY8jTL
-0.42741	um	Vesicles Paraspeckle	0.000	1.000	95	200000891	200000033	siRNA-IMPa4-10 PSPC1-A488 IMPa4-A546 DAPI 8C1-siRNA-IMP-a2-a4 V2.00	0	25. siRNA-IMPa4-10 PSPC1-A488 DAPI IMPa4-A546_af_TileScan_001 (Stage 32 of 49)	00-KsoozW3cD5y6kWdwUY8jTL
-0.755311	um	Vesicles Paraspeckle	0.000	1.000	96	200000892	200000034	siRNA-IMPa4-10 PSPC1-A488 IMPa4-A546 DAPI 8C1-siRNA-IMP-a2-a4 V2.00	0	25. siRNA-IMPa4-10 PSPC1-A488 DAPI IMPa4-A546_af_TileScan_001 (Stage 32 of 49)	00-KsoozW3cD5y6kWdwUY8jTL
-0.755311	um	Vesicles Paraspeckle	0.000	1.000	96	200000893	200000035	siRNA-IMPa4-10 PSPC1-A488 IMPa4-A546 DAPI 8C1-siRNA-IMP-a2-a4 V2.00	0	25. siRNA-IMPa4-10 PSPC1-A488 DAPI IMPa4-A546_af_TileScan_001 (Stage 32 of 49)	00-KsoozW3cD5y6kWdwUY8jTL
-0.377655	um	Vesicles Paraspeckle	0.000	1.000	96	200000894	200000036	siRNA-IMPa4-10 PSPC1-A488 IMPa4-A546 DAPI 8C1-siRNA-IMP-a2-a4 V2.00	0	25. siRNA-IMPa4-10 PSPC1-A488 DAPI IMPa4-A546_af_TileScan_001 (Stage 32 of 49)	00-KsoozW3cD5y6kWdwUY8jTL
-0.755311	um	Vesicles Paraspeckle	0.000	1.000	96	200000895	200000037	siRNA-IMPa4-10 PSPC1-A488 IMPa4-A546 DAPI 8C1-siRNA-IMP-a2-a4 V2.00	0	25. siRNA-IMPa4-10 PSPC1-A488 DAPI IMPa4-A546_af_TileScan_001 (Stage 32 of 49)	00-KsoozW3cD5y6kWdwUY8jTL
-0.427398	um	Vesicles Paraspeckle	0.000	1.000	96	200000896	200000038	siRNA-IMPa4-10 PSPC1-A488 IMPa4-A546 DAPI 8C1-siRNA-IMP-a2-a4 V2.00	0	25. siRNA-IMPa4-10 PSPC1-A488 DAPI IMPa4-A546_af_TileScan_001 (Stage 32 of 49)	00-KsoozW3cD5y6kWdwUY8jTL
-0.686269	um	Vesicles Paraspeckle	0.000	1.000	96	200000897	200000039	siRNA-IMPa4-10 PSPC1-A488 IMPa4-A546 DAPI 8C1-siRNA-IMP-a2-a4 V2.00	0	25. siRNA-IMPa4-10 PSPC1-A488 DAPI IMPa4-A546_af_TileScan_001 (Stage 32 of 49)	00-KsoozW3cD5y6kWdwUY8jTL
-0.80658	um	Vesicles Paraspeckle	0.000	1.000	96	200000898	200000040	siRNA-IMPa4-10 PSPC1-A488 IMPa4-A546 DAPI 8C1-siRNA-IMP-a2-a4 V2.00	0	25. siRNA-IMPa4-10 PSPC1-A488 DAPI IMPa4-A546_af_TileScan_001 (Stage 32 of 49)	00-KsoozW3cD5y6kWdwUY8jTL
-0.377655	um	Vesicles Paraspeckle	0.000	1.000	96	200000899	200000041	siRNA-IMPa4-10 PSPC1-A488 IMPa4-A546 DAPI 8C1-siRNA-IMP-a2-a4 V2.00	0	25. siRNA-IMPa4-10 PSPC1-A488 DAPI IMPa4-A546_af_TileScan_001 (Stage 32 of 49)	00-KsoozW3cD5y6kWdwUY8jTL
-0.377655	um	Vesicles Paraspeckle	0.000	1.000	96	200000900	200000042	siRNA-IMPa4-10 PSPC1-A488 IMPa4-A546 DAPI 8C1-siRNA-IMP-a2-a4 V2.00	0	25. siRNA-IMPa4-10 PSPC1-A488 DAPI IMPa4-A546_af_TileScan_001 (Stage 32 of 49)	00-KsoozW3cD5y6kWdwUY8jTL
0.377655	um	Vesicles Paraspeckle	0.000	1.000	96	200000901	200000043	siRNA-IMPa4-10 PSPC1-A488 IMPa4-A546 DAPI 8C1-siRNA-IMP-a2-a4 V2.00	0	25. siRNA-IMPa4-10 PSPC1-A488 DAPI IMPa4-A546_af_TileScan_001 (Stage 32 of 49)	00-KsoozW3cD5y6kWdwUY8jTL
-1.51062	um	Vesicles Paraspeckle	0.000	1.000	97	200000902	200000044	siRNA-IMPa4-10 PSPC1-A488 IMPa4-A546 DAPI 8C1-siRNA-IMP-a2-a4 V2.00	0	25. siRNA-IMPa4-10 PSPC1-A488 DAPI IMPa4-A546_af_TileScan_001 (Stage 32 of 49)	00-KsoozW3cD5y6kWdwUY8jTL
-0.568888	um	Vesicles Paraspeckle	0.000	1.000	97	200000903	200000045	siRNA-IMPa4-10 PSPC1-A488 IMPa4-A546 DAPI 8C1-siRNA-IMP-a2-a4 V2.00	0	25. siRNA-IMPa4-10 PSPC1-A488 DAPI IMPa4-A546_af_TileScan_001 (Stage 32 of 49)	00-KsoozW3cD5y6kWdwUY8jTL
-0.755311	um	Vesicles Paraspeckle	0.000	1.000	97	200000904	200000046	siRNA-IMPa4-10 PSPC1-A488 IMPa4-A546 DAPI 8C1-siRNA-IMP-a2-a4 V2.00	0	25. siRNA-IMPa4-10 PSPC1-A488 DAPI IMPa4-A546_af_TileScan_001 (Stage 32 of 49)	00-KsoozW3cD5y6kWdwUY8jTL
-0.282986	um	Vesicles Paraspeckle	0.000	1.000	97	200000905	200000047	siRNA-IMPa4-10 PSPC1-A488 IMPa4-A546 DAPI 8C1-siRNA-IMP-a2-a4 V2.00	0	25. siRNA-IMPa4-10 PSPC1-A488 DAPI IMPa4-A546_af_TileScan_001 (Stage 32 of 49)	00-KsoozW3cD5y6kWdwUY8jTL
0.141493	um	Vesicles Paraspeckle	0.000	1.000	97	200000906	200000048	siRNA-IMPa4-10 PSPC1-A488 IMPa4-A546 DAPI 8C1-siRNA-IMP-a2-a4 V2.00	0	25. siRNA-IMPa4-10 PSPC1-A488 DAPI IMPa4-A546_af_TileScan_001 (Stage 32 of 49)	00-KsoozW3cD5y6kWdwUY8jTL
-0.141493	um	Vesicles Paraspeckle	0.000	1.000	97	200000907	200000049	siRNA-IMPa4-10 PSPC1-A488 IMPa4-A546 DAPI 8C1-siRNA-IMP-a2-a4 V2.00	0	25. siRNA-IMPa4-10 PSPC1-A488 DAPI IMPa4-A546_af_TileScan_001 (Stage 32 of 49)	00-KsoozW3cD5y6kWdwUY8jTL
-0.341601	um	Vesicles Paraspeckle	0.000	1.000	97	200000908	200000050	siRNA-IMPa4-10 PSPC1-A488 IMPa4-A546 DAPI 8C1-siRNA-IMP-a2-a4 V2.00	0	25. siRNA-IMPa4-10 PSPC1-A488 DAPI IMPa4-A546_af_TileScan_001 (Stage 32 of 49)	00-KsoozW3cD5y6kWdwUY8jTL
-1.13297	um	Vesicles Paraspeckle	0.000	1.000	98	200000909	200000051	siRNA-IMPa4-10 PSPC1-A488 IMPa4-A546 DAPI 8C1-siRNA-IMP-a2-a4 V2.00	0	25. siRNA-IMPa4-10 PSPC1-A488 DAPI IMPa4-A546_af_TileScan_001 (Stage 32 of 49)	00-KsoozW3cD5y6kWdwUY8jTL
0.544799	um	Vesicles Paraspeckle	0.000	1.000	98	200000910	200000052	siRNA-IMPa4-10 PSPC1-A488 IMPa4-A546 DAPI 8C1-siRNA-IMP-a2-a4 V2.00	0	25. siRNA-IMPa4-10 PSPC1-A488 DAPI IMPa4-A546_af_TileScan_001 (Stage 32 of 49)	00-KsoozW3cD5y6kWdwUY8jTL
0.686303	um	Vesicles Paraspeckle	0.000	1.000	98	200000911	200000053	siRNA-IMPa4-10 PSPC1-A488 IMPa4-A546 DAPI 8C1-siRNA-IMP-a2-a4 V2.00	0	25. siRNA-IMPa4-10 PSPC1-A488 DAPI IMPa4-A546_af_TileScan_001 (Stage 32 of 49)	00-KsoozW3cD5y6kWdwUY8jTL
-0.377655	um	Vesicles Paraspeckle	0.000	1.000	98	200000912	200000054	siRNA-IMPa4-10 PSPC1-A488 IMPa4-A546 DAPI 8C1-siRNA-IMP-a2-a4 V2.00	0	25. siRNA-IMPa4-10 PSPC1-A488 DAPI IMPa4-A546_af_TileScan_001 (Stage 32 of 49)	00-KsoozW3cD5y6kWdwUY8jTL
13.281	um	Vesicles Paraspeckle	0.000	1.000	98	200000913	200000055	siRNA-IMPa4-10 PSPC1-A488 IMPa4-A546 DAPI 8C1-siRNA-IMP-a2-a4 V2.00	0	25. siRNA-IMPa4-10 PSPC1-A488 DAPI IMPa4-A546_af_TileScan_001 (Stage 32 of 49)	00-KsoozW3cD5y6kWdwUY8jTL
12.9978	um	Vesicles Paraspeckle	0.000	1.000	98	200000914	200000056	siRNA-IMPa4-10 PSPC1-A488 IMPa4-A546 DAPI 8C1-siRNA-IMP-a2-a4 V2.00	0	25. siRNA-IMPa4-10 PSPC1-A488 DAPI IMPa4-A546_af_TileScan_001 (Stage 32 of 49)	00-KsoozW3cD5y6kWdwUY8jTL
13.1182	um	Vesicles Paraspeckle	0.000	1.000	98	200000915	200000057	siRNA-IMPa4-10 PSPC1-A488 IMPa4-A546 DAPI 8C1-siRNA-IMP-a2-a4 V2.00	0	25. siRNA-IMPa4-10 PSPC1-A488 DAPI IMPa4-A546_af_TileScan_001 (Stage 32 of 49)	00-KsoozW3cD5y6kWdwUY8jTL
0.710429	um	Vesicles Paraspeckle	0.000	1.000	98	200000916	200000058	siRNA-IMPa4-10 PSPC1-A488 IMPa4-A546 DAPI 8C1-siRNA-IMP-a2-a4 V2.00	0	25. siRNA-IMPa4-10 PSPC1-A488 DAPI IMPa4-A546_af_TileScan_001 (Stage 32 of 49)	00-KsoozW3cD5y6kWdwUY8jTL
-0.755311	um	Vesicles Paraspeckle	0.000	1.000	98	200000917	200000059	siRNA-IMPa4-10 PSPC1-A488 IMPa4-A546 DAPI 8C1-siRNA-IMP-a2-a4 V2.00	0	25. siRNA-IMPa4-10 PSPC1-A488 DAPI IMPa4-A546_af_TileScan_001 (Stage 32 of 49)	00-KsoozW3cD5y6kWdwUY8jTL
1.19643	um	Vesicles Paraspeckle	0.000	1.000	98	200000918	200000060	siRNA-IMPa4-10 PSPC1-A488 IMPa4-A546 DAPI 8C1-siRNA-IMP-a2-a4 V2.00	0	25. siRNA-IMPa4-10 PSPC1-A488 DAPI IMPa4-A546_af_TileScan_001 (Stage 32 of 49)	00-KsoozW3cD5y6kWdwUY8jTL
-0.283008	um	Vesicles Paraspeckle	0.000	1.000	98	200000919	200000061	siRNA-IMPa4-10 PSPC1-A488 IMPa4-A546 DAPI 8C1-siRNA-IMP-a2-a4 V2.00	0	25. siRNA-IMPa4-10 PSPC1-A488 DAPI IMPa4-A546_af_TileScan_001 (Stage 32 of 49)	00-KsoozW3cD5y6kWdwUY8jTL
0.403295	um	Vesicles Paraspeckle	0.000	1.000	98	200000920	200000062	siRNA-IMPa4-10 PSPC1-A488 IMPa4-A546 DAPI 8C1-siRNA-IMP-a2-a4 V2.00	0	25. siRNA-IMPa4-10 PSPC1-A488 DAPI IMPa4-A546_af_TileScan_001 (Stage 32 of 49)	00-KsoozW3cD5y6kWdwUY8jTL
0.568906	um	Vesicles Paraspeckle	0.000	1.000	98	200000921	200000063	siRNA-IMPa4-10 PSPC1-A488 IMPa4-A546 DAPI 8C1-siRNA-IMP-a2-a4 V2.00	0	25. siRNA-IMPa4-10 PSPC1-A488 DAPI IMPa4-A546_af_TileScan_001 (Stage 32 of 49)	00-KsoozW3cD5y6kWdwUY8jTL
0.141513	um	Vesicles Paraspeckle	0.000	1.000	98	200000922	200000064	siRNA-IMPa4-10 PSPC1-A488 IMPa4-A546 DAPI 8C1-siRNA-IMP-a2-a4 V2.00	0	25. siRNA-IMPa4-10 PSPC1-A488 DAPI IMPa4-A546_af_TileScan_001 (Stage 32 of 49)	00-KsoozW3cD5y6kWdwUY8jTL
0.377655	um	Vesicles Paraspeckle	0.000	1.000	98	200000923	200000065	siRNA-IMPa4-10 PSPC1-A488 IMPa4-A546 DAPI 8C1-siRNA-IMP-a2-a4 V2.00	0	25. siRNA-IMPa4-10 PSPC1-A488 DAPI IMPa4-A546_af_TileScan_001 (Stage 32 of 49)	00-KsoozW3cD5y6kWdwUY8jTL
0.377655	um	Vesicles Paraspeckle	0.000	1.000	98	200000924	200000066	siRNA-IMPa4-10 PSPC1-A488 IMPa4-A546 DAPI 8C1-siRNA-IMP-a2-a4 V2.00	0	25. siRNA-IMPa4-10 PSPC1-A488 DAPI IMPa4-A546_af_TileScan_001 (Stage 32 of 49)	00-KsoozW3cD5y6kWdwUY8jTL
0.377655	um	Vesicles Paraspeckle	0.000	1.000	98	200000925	200000067	siRNA-IMPa4-10 PSPC1-A488 IMPa4-A546 DAPI 8C1-siRNA-IMP-a2-a4 V2.00	0	25. siRNA-IMPa4-10 PSPC1-A488 DAPI IMPa4-A546_af_TileScan_001 (Stage 32 of 49)	00-KsoozW3cD5y6kWdwUY8jTL
0.755311	um	Vesicles Paraspeckle	0.000	1.000	98	200000926	200000068	siRNA-IMPa4-10 PSPC1-A488 IMPa4-A546 DAPI 8C1-siRNA-IMP-a2-a4 V2.00	0	25. siRNA-IMPa4-10 PSPC1-A488 DAPI IMPa4-A546_af_TileScan_001 (Stage 32 of 49)	00-KsoozW3cD5y6kWdwUY8jTL
-1.68549	um	Vesicles Paraspeckle	0.000	1.000	99	200000927	200000069	siRNA-IMPa4-10 PSPC1-A488 IMPa4-A546 DAPI 8C1-siRNA-IMP-a2-a4 V2.00	0	25. siRNA-IMPa4-10 PSPC1-A488 DAPI IMPa4-A546_af_TileScan_001 (Stage 32 of 49)	00-KsoozW3cD5y6kWdwUY8jTL
-1.13297	um	Vesicles Paraspeckle	0.000	1.000	99	200000928	200000070	siRNA-IMPa4-10 PSPC1-A488 IMPa4-A546 DAPI 8C1-siRNA-IMP-a2-a4 V2.00	0	25. siRNA-IMPa4-10 PSPC1-A488 DAPI IMPa4-A546_af_TileScan_001 (Stage 32 of 49)	00-KsoozW3cD5y6kWdwUY8jTL
0.141497	um	Vesicles Paraspeckle	0.000	1.000	99	200000929	200000071	siRNA-IMPa4-10 PSPC1-A488 IMPa4-A546 DAPI 8C1-siRNA-IMP-a2-a4 V2.00	0	25. siRNA-IMPa4-10 PSPC1-A488 DAPI IMPa4-A546_af_TileScan_001 (Stage 32 of 49)	00-KsoozW3cD5y6kWdwUY8jTL
-1.13297	um	Vesicles Paraspeckle	0.000	1.000	99	200000930	200000072	siRNA-IMPa4-10 PSPC1-A488 IMPa4-A546 DAPI 8C1-siRNA-IMP-a2-a4 V2.00	0	25. siRNA-IMPa4-10 PSPC1-A488 DAPI IMPa4-A546_af_TileScan_001 (Stage 32 of 49)	00-KsoozW3cD5y6kWdwUY8jTL
-0.755311	um	Vesicles Paraspeckle	0.000	1.000	99	200000931	200000073	siRNA-IMPa4-10 PSPC1-A488 IMPa4-A546 DAPI 8C1-siRNA-IMP-a2-a4 V2.00	0	25. siRNA-IMPa4-10 PSPC1-A488 DAPI IMPa4-A546_af_TileScan_001 (Stage 32 of 49)	00-KsoozW3cD5y6kWdwUY8jTL
-1.13297	um	Vesicles Paraspeckle	0.000	1.000	99	200000932	200000074	siRNA-IMPa4-10 PSPC1-A488 IMPa4-A546 DAPI 8C1-siRNA-IMP-a2-a4 V2.00	0	25. siRNA-IMPa4-10 PSPC1-A488 DAPI IMPa4-A546_af_TileScan_001 (Stage 32 of 49)	00-KsoozW3cD5y6kWdwUY8jTL
-1.18271	um	Vesicles Paraspeckle	0.000	1.000	99	200000933	200000075	siRNA-IMPa4-10 PSPC1-A488 IMPa4-A546 DAPI 8C1-siRNA-IMP-a2-a4 V2.00	0	25. siRNA-IMPa4-10 PSPC1-A488 DAPI IMPa4-A546_af_TileScan_001 (Stage 32 of 49)	00-KsoozW3cD5y6kWdwUY8jTL
-0.377655	um	Vesicles Paraspeckle	0.000	1.000	99	200000934	200000076	siRNA-IMPa4-10 PSPC1-A488 IMPa4-A546 DAPI 8C1-siRNA-IMP-a2-a4 V2.00	0	25. siRNA-IMPa4-10 PSPC1-A488 DAPI IMPa4-A546_af_TileScan_001 (Stage 32 of 49)	00-KsoozW3cD5y6kWdwUY8jTL
-0.377655	um	Vesicles Paraspeckle	0.000	1.000	99	200000935	200000077	siRNA-IMPa4-10 PSPC1-A488 IMPa4-A546 DAPI 8C1-siRNA-IMP-a2-a4 V2.00	0	25. siRNA-IMPa4-10 PSPC1-A488 DAPI IMPa4-A546_af_TileScan_001 (Stage 32 of 49)	00-KsoozW3cD5y6kWdwUY8jTL
0.341612	um	Vesicles Paraspeckle	0.000	1.000	99	200000936	200000078	siRNA-IMPa4-10 PSPC1-A488 IMPa4-A546 DAPI 8C1-siRNA-IMP-a2-a4 V2.00	0	25. siRNA-IMPa4-10 PSPC1-A488 DAPI IMPa4-A546_af_TileScan_001 (Stage 32 of 49)	00-KsoozW3cD5y6kWdwUY8jTL
-0.377655	um	Vesicles Paraspeckle	0.000	1.000	99	200000937	200000079	siRNA-IMPa4-10 PSPC1-A488 IMPa4-A546 DAPI 8C1-siRNA-IMP-a2-a4 V2.00	0	25. siRNA-IMPa4-10 PSPC1-A488 DAPI IMPa4-A546_af_TileScan_001 (Stage 32 of 49)	00-KsoozW3cD5y6kWdwUY8jTL
-0.377655	um	Vesicles Paraspeckle	0.000	1.000	99	200000938	200000080	siRNA-IMPa4-10 PSPC1-A488 IMPa4-A546 DAPI 8C1-siRNA-IMP-a2-a4 V2.00	0	25. siRNA-IMPa4-10 PSPC1-A488 DAPI IMPa4-A546_af_TileScan_001 (Stage 32 of 49)	00-KsoozW3cD5y6kWdwUY8jTL
-0.568896	um	Vesicles Paraspeckle	0.000	1.000	99	200000939	200000081	siRNA-IMPa4-10 PSPC1-A488 IMPa4-A546 DAPI 8C1-siRNA-IMP-a2-a4 V2.00	0	25. siRNA-IMPa4-10 PSPC1-A488 DAPI IMPa4-A546_af_TileScan_001 (Stage 32 of 49)	00-KsoozW3cD5y6kWdwUY8jTL
-0.341626	um	Vesicles Paraspeckle	0.000	1.000	99	200000940	200000082	siRNA-IMPa4-10 PSPC1-A488 IMPa4-A546 DAPI 8C1-siRNA-IMP-a2-a4 V2.00	0	25. siRNA-IMPa4-10 PSPC1-A488 DAPI IMPa4-A546_af_TileScan_001 (Stage 32 of 49)	00-KsoozW3cD5y6kWdwUY8jTL
0.403292	um	Vesicles Paraspeckle	0.000	1.000	99	200000941	200000083	siRNA-IMPa4-10 PSPC1-A488 IMPa4-A546 DAPI 8C1-siRNA-IMP-a2-a4 V2.00	0	25. siRNA-IMPa4-10 PSPC1-A488 DAPI IMPa4-A546_af_TileScan_001 (Stage 32 of 49)	00-KsoozW3cD5y6kWdwUY8jTL
0.377655	um	Vesicles Paraspeckle	0.000	1.000	99	200000942	200000084	siRNA-IMPa4-10 PSPC1-A488 IMPa4-A546 DAPI 8C1-siRNA-IMP-a2-a4 V2.00	0	25. siRNA-IMPa4-10 PSPC1-A488 DAPI IMPa4-A546_af_TileScan_001 (Stage 32 of 49)	00-KsoozW3cD5y6kWdwUY8jTL
0.755311	um	Vesicles Paraspeckle	0.000	1.000	99	200000943	200000085	siRNA-IMPa4-10 PSPC1-A488 IMPa4-A546 DAPI 8C1-siRNA-IMP-a2-a4 V2.00	0	25. siRNA-IMPa4-10 PSPC1-A488 DAPI IMPa4-A546_af_TileScan_001 (Stage 32 of 49)	00-KsoozW3cD5y6kWdwUY8jTL
0.283018	um	Vesicles Paraspeckle	0.000	1.000	100	200000944	200000086	siRNA-IMPa4-10 PSPC1-A488 IMPa4-A546 DAPI 8C1-siRNA-IMP-a2-a4 V2.00	0	25. siRNA-IMPa4-10 PSPC1-A488 DAPI IMPa4-A546_af_TileScan_001 (Stage 32 of 49)	00-KsoozW3cD5y6kWdwUY8jTL
-0.141509	um	Vesicles Paraspeckle	0.000	1.000	100	200000945	200000087	siRNA-IMPa4-10 PSPC1-A488 IMPa4-A546 DAPI 8C1-siRNA-IMP-a2-a4 V2.00	0	25. siRNA-IMPa4-10 PSPC1-A488 DAPI IMPa4-A546_af_TileScan_001 (Stage 32 of 49)	00-KsoozW3cD5y6kWdwUY8jTL
0.568899	um	Vesicles Paraspeckle	0.000	1.000	100	200000946	200000088	siRNA-IMPa4-10 PSPC1-A488 IMPa4-A546 DAPI 8C1-siRNA-IMP-a2-a4 V2.00	0	25. siRNA-IMPa4-10 PSPC1-A488 DAPI IMPa4-A546_af_TileScan_001 (Stage 32 of 49)	00-KsoozW3cD5y6kWdwUY8jTL
-0.1415	um	Vesicles Paraspeckle	0.000	1.000	100	200000947	200000089	siRNA-IMPa4-10 PSPC1-A488 IMPa4-A546 DAPI 8C1-siRNA-IMP-a2-a4 V2.00	0	25. siRNA-IMPa4-10 PSPC1-A488 DAPI IMPa4-A546_af_TileScan_001 (Stage 32 of 49)	00-KsoozW3cD5y6kWdwUY8jTL
0.4274	um	Vesicles Paraspeckle	0.000	1.000	100	200000948	200000090	siRNA-IMPa4-10 PSPC1-A488 IMPa4-A546 DAPI 8C1-siRNA-IMP-a2-a4 V2.00	0	25. siRNA-IMPa4-10 PSPC1-A488 DAPI IMPa4-A546_af_TileScan_001 (Stage 32 of 49)	00-KsoozW3cD5y6kWdwUY8jTL
-0.377655	um	Vesicles Paraspeckle	0.000	1.000	101	200000949	200000091	siRNA-IMPa4-10 PSPC1-A488 IMPa4-A546 DAPI 8C1-siRNA-IMP-a2-a4 V2.00	0	25. siRNA-IMPa4-10 PSPC1-A488 DAPI IMPa4-A546_af_TileScan_001 (Stage 32 of 49)	00-KsoozW3cD5y6kWdwUY8jTL
-0.544795	um	Vesicles Paraspeckle	0.000	1.000	101	200000950	200000092	siRNA-IMPa4-10 PSPC1-A488 IMPa4-A546 DAPI 8C1-siRNA-IMP-a2-a4 V2.00	0	25. siRNA-IMPa4-10 PSPC1-A488 DAPI IMPa4-A546_af_TileScan_001 (Stage 32 of 49)	00-KsoozW3cD5y6kWdwUY8jTL
-0.755311	um	Vesicles Paraspeckle	0.000	1.000	101	200000951	200000093	siRNA-IMPa4-10 PSPC1-A488 IMPa4-A546 DAPI 8C1-siRNA-IMP-a2-a4 V2.00	0	25. siRNA-IMPa4-10 PSPC1-A488 DAPI IMPa4-A546_af_TileScan_001 (Stage 32 of 49)	00-KsoozW3cD5y6kWdwUY8jTL
-0.755311	um	Vesicles Paraspeckle	0.000	1.000	101	200000952	200000094	siRNA-IMPa4-10 PSPC1-A488 IMPa4-A546 DAPI 8C1-siRNA-IMP-a2-a4 V2.00	0	25. siRNA-IMPa4-10 PSPC1-A488 DAPI IMPa4-A546_af_TileScan_001 (Stage 32 of 49)	00-KsoozW3cD5y6kWdwUY8jTL
-0.403294	um	Vesicles Paraspeckle	0.000	1.000	101	200000953	200000095	siRNA-IMPa4-10 PSPC1-A488 IMPa4-A546 DAPI 8C1-siRNA-IMP-a2-a4 V2.00	0	25. siRNA-IMPa4-10 PSPC1-A488 DAPI IMPa4-A546_af_TileScan_001 (Stage 32 of 49)	00-KsoozW3cD5y6kWdwUY8jTL
-0.377655	um	Vesicles Paraspeckle	0.000	1.000	101	200000954	200000096	siRNA-IMPa4-10 PSPC1-A488 IMPa4-A546 DAPI 8C1-siRNA-IMP-a2-a4 V2.00	0	25. siRNA-IMPa4-10 PSPC1-A488 DAPI IMPa4-A546_af_TileScan_001 (Stage 32 of 49)	00-KsoozW3cD5y6kWdwUY8jTL
-1.98107	um	Vesicles Paraspeckle	0.000	1.000	102	200000955	200000097	siRNA-IMPa4-10 PSPC1-A488 IMPa4-A546 DAPI 8C1-siRNA-IMP-a2-a4 V2.00	0	25. siRNA-IMPa4-10 PSPC1-A488 DAPI IMPa4-A546_af_TileScan_001 (Stage 32 of 49)	00-KsoozW3cD5y6kWdwUY8jTL
-0.707526	um	Vesicles Paraspeckle	0.000	1.000	102	200000956	200000098	siRNA-IMPa4-10 PSPC1-A488 IMPa4-A546 DAPI 8C1-siRNA-IMP-a2-a4 V2.00	0	25. siRNA-IMPa4-10 PSPC1-A488 DAPI IMPa4-A546_af_TileScan_001 (Stage 32 of 49)	00-KsoozW3cD5y6kWdwUY8jTL
-0.830694	um	Vesicles Paraspeckle	0.000	1.000	102	200000957	200000099	siRNA-IMPa4-10 PSPC1-A488 IMPa4-A546 DAPI 8C1-siRNA-IMP-a2-a4 V2.00	0	25. siRNA-IMPa4-10 PSPC1-A488 DAPI IMPa4-A546_af_TileScan_001 (Stage 32 of 49)	00-KsoozW3cD5y6kWdwUY8jTL
-1.00058	um	Vesicles Paraspeckle	0.000	1.000	102	200000958	200000100	siRNA-IMPa4-10 PSPC1-A488 IMPa4-A546 DAPI 8C1-siRNA-IMP-a2-a4 V2.00	0	25. siRNA-IMPa4-10 PSPC1-A488 DAPI IMPa4-A546_af_TileScan_001 (Stage 32 of 49)	00-KsoozW3cD5y6kWdwUY8jTL
-0.780951	um	Vesicles Paraspeckle	0.000	1.000	102	200000959	200000101	siRNA-IMPa4-10 PSPC1-A488 IMPa4-A546 DAPI 8C1-siRNA-IMP-a2-a4 V2.00	0	25. siRNA-IMPa4-10 PSPC1-A488 DAPI IMPa4-A546_af_TileScan_001 (Stage 32 of 49)	00-KsoozW3cD5y6kWdwUY8jTL
-0.755311	um	Vesicles Paraspeckle	0.000	1.000	102	200000960	200000102	siRNA-IMPa4-10 PSPC1-A488 IMPa4-A546 DAPI 8C1-siRNA-IMP-a2-a4 V2.00	0	25. siRNA-IMPa4-10 PSPC1-A488 DAPI IMPa4-A546_af_TileScan_001 (Stage 32 of 49)	00-KsoozW3cD5y6kWdwUY8jTL
-0.377655	um	Vesicles Paraspeckle	0.000	1.000	102	200000961	200000103	siRNA-IMPa4-10 PSPC1-A488 IMPa4-A546 DAPI 8C1-siRNA-IMP-a2-a4 V2.00	0	25. siRNA-IMPa4-10 PSPC1-A488 DAPI IMPa4-A546_af_TileScan_001 (Stage 32 of 49)	00-KsoozW3cD5y6kWdwUY8jTL
-2.0406	um	Vesicles Paraspeckle	0.000	1.000	103	200000962	200000104	siRNA-IMPa4-10 PSPC1-A488 IMPa4-A546 DAPI 8C1-siRNA-IMP-a2-a4 V2.00	0	25. siRNA-IMPa4-10 PSPC1-A488 DAPI IMPa4-A546_af_TileScan_001 (Stage 32 of 49)	00-KsoozW3cD5y6kWdwUY8jTL
-1.58755	um	Vesicles Paraspeckle	0.000	1.000	103	200000963	200000105	siRNA-IMPa4-10 PSPC1-A488 IMPa4-A546 DAPI 8C1-siRNA-IMP-a2-a4 V2.00	0	25. siRNA-IMPa4-10 PSPC1-A488 DAPI IMPa4-A546_af_TileScan_001 (Stage 32 of 49)	00-KsoozW3cD5y6kWdwUY8jTL
-1.39964	um	Vesicles Paraspeckle	0.000	1.000	103	200000964	200000106	siRNA-IMPa4-10 PSPC1-A488 IMPa4-A546 DAPI 8C1-siRNA-IMP-a2-a4 V2.00	0	25. siRNA-IMPa4-10 PSPC1-A488 DAPI IMPa4-A546_af_TileScan_001 (Stage 32 of 49)	00-KsoozW3cD5y6kWdwUY8jTL
-1.51062	um	Vesicles Paraspeckle	0.000	1.000	103	200000965	200000107	siRNA-IMPa4-10 PSPC1-A488 IMPa4-A546 DAPI 8C1-siRNA-IMP-a2-a4 V2.00	0	25. siRNA-IMPa4-10 PSPC1-A488 DAPI IMPa4-A546_af_TileScan_001 (Stage 32 of 49)	00-KsoozW3cD5y6kWdwUY8jTL
-0.710437	um	Vesicles Paraspeckle	0.000	1.000	103	200000966	200000108	siRNA-IMPa4-10 PSPC1-A488 IMPa4-A546 DAPI 8C1-siRNA-IMP-a2-a4 V2.00	0	25. siRNA-IMPa4-10 PSPC1-A488 DAPI IMPa4-A546_af_TileScan_001 (Stage 32 of 49)	00-KsoozW3cD5y6kWdwUY8jTL
3.45565	um	Vesicles Paraspeckle	0.000	1.000	104	200000967	200000109	siRNA-IMPa4-10 PSPC1-A488 IMPa4-A546 DAPI 8C1-siRNA-IMP-a2-a4 V2.00	0	25. siRNA-IMPa4-10 PSPC1-A488 DAPI IMPa4-A546_af_TileScan_001 (Stage 32 of 49)	00-KsoozW3cD5y6kWdwUY8jTL
-0.80508	um	Vesicles Paraspeckle	0.000	1.000	105	200000968	200000110	siRNA-IMPa4-10 PSPC1-A488 IMPa4-A546 DAPI 8C1-siRNA-IMP-a2-a4 V2.00	0	25. siRNA-IMPa4-10 PSPC1-A488 DAPI IMPa4-A546_af_TileScan_001 (Stage 32 of 49)	00-KsoozW3cD5y6kWdwUY8jTL
0.403295	um	Vesicles Paraspeckle	0.000	1.000	105	200000969	200000111	siRNA-IMPa4-10 PSPC1-A488 IMPa4-A546 DAPI 8C1-siRNA-IMP-a2-a4 V2.00	0	25. siRNA-IMPa4-10 PSPC1-A488 DAPI IMPa4-A546_af_TileScan_001 (Stage 32 of 49)	00-KsoozW3cD5y6kWdwUY8jTL
-1.51062	um	Vesicles Paraspeckle	0.000	1.000	106	200000970	200000112	siRNA-IMPa4-10 PSPC1-A488 IMPa4-A546 DAPI 8C1-siRNA-IMP-a2-a4 V2.00	0	25. siRNA-IMPa4-10 PSPC1-A488 DAPI IMPa4-A546_af_TileScan_001 (Stage 32 of 49)	00-KsoozW3cD5y6kWdwUY8jTL
-0.377655	um	Vesicles Paraspeckle	0.000	1.000	106	200000971	200000113	siRNA-IMPa4-10 PSPC1-A488 IMPa4-A546 DAPI 8C1-siRNA-IMP-a2-a4 V2.00	0	25. siRNA-IMPa4-10 PSPC1-A488 DAPI IMPa4-A546_af_TileScan_001 (Stage 32 of 49)	00-KsoozW3cD5y6kWdwUY8jTL
-0.427401	um	Vesicles Paraspeckle	0.000	1.000	106	200000972	200000114	siRNA-IMPa4-10 PSPC1-A488 IMPa4-A546 DAPI 8C1-siRNA-IMP-a2-a4 V2.00	0	25. siRNA-IMPa4-10 PSPC1-A488 DAPI IMPa4-A546_af_TileScan_001 (Stage 32 of 49)	00-KsoozW3cD5y6kWdwUY8jTL
-0.806592	um	Vesicles Paraspeckle	0.000	1.000	106	200000973	200000115	siRNA-IMPa4-10 PSPC1-A488 IMPa4-A546 DAPI 8C1-siRNA-IMP-a2-a4 V2.00	0	25. siRNA-IMPa4-10 PSPC1-A488 DAPI IMPa4-A546_af_TileScan_001 (Stage 32 of 49)	00-KsoozW3cD5y6kWdwUY8jTL
-0.377655	um	Vesicles Paraspeckle	0.000	1.000	106	200000974	200000116	siRNA-IMPa4-10 PSPC1-A488 IMPa4-A546 DAPI 8C1-siRNA-IMP-a2-a4 V2.00	0	25. siRNA-IMPa4-10 PSPC1-A488 DAPI IMPa4-A546_af_TileScan_001 (Stage 32 of 49)	00-KsoozW3cD5y6kWdwUY8jTL
-0.755311	um	Vesicles Paraspeckle	0.000	1.000	106	200000975	200000117	siRNA-IMPa4-10 PSPC1-A488 IMPa4-A546 DAPI 8C1-siRNA-IMP-a2-a4 V2.00	0	25. siRNA-IMPa4-10 PSPC1-A488 DAPI IMPa4-A546_af_TileScan_001 (Stage 32 of 49)	00-KsoozW3cD5y6kWdwUY8jTL
-0.200119	um	Vesicles Paraspeckle	0.000	1.000	106	200000976	200000118	siRNA-IMPa4-10 PSPC1-A488 IMPa4-A546 DAPI 8C1-siRNA-IMP-a2-a4 V2.00	0	25. siRNA-IMPa4-10 PSPC1-A488 DAPI IMPa4-A546_af_TileScan_001 (Stage 32 of 49)	00-KsoozW3cD5y6kWdwUY8jTL
0.141507	um	Vesicles Paraspeckle	0.000	1.000	106	200000977	200000119	siRNA-IMPa4-10 PSPC1-A488 IMPa4-A546 DAPI 8C1-siRNA-IMP-a2-a4 V2.00	0	25. siRNA-IMPa4-10 PSPC1-A488 DAPI IMPa4-A546_af_TileScan_001 (Stage 32 of 49)	00-KsoozW3cD5y6kWdwUY8jTL
-0.141507	um	Vesicles Paraspeckle	0.000	1.000	106	200000978	200000120	siRNA-IMPa4-10 PSPC1-A488 IMPa4-A546 DAPI 8C1-siRNA-IMP-a2-a4 V2.00	0	25. siRNA-IMPa4-10 PSPC1-A488 DAPI IMPa4-A546_af_TileScan_001 (Stage 32 of 49)	00-KsoozW3cD5y6kWdwUY8jTL
0.403296	um	Vesicles Paraspeckle	0.000	1.000	106	200000979	200000121	siRNA-IMPa4-10 PSPC1-A488 IMPa4-A546 DAPI 8C1-siRNA-IMP-a2-a4 V2.00	0	25. siRNA-IMPa4-10 PSPC1-A488 DAPI IMPa4-A546_af_TileScan_001 (Stage 32 of 49)	00-KsoozW3cD5y6kWdwUY8jTL
0.200119	um	Vesicles Paraspeckle	0.000	1.000	106	200000980	200000122	siRNA-IMPa4-10 PSPC1-A488 IMPa4-A546 DAPI 8C1-siRNA-IMP-a2-a4 V2.00	0	25. siRNA-IMPa4-10 PSPC1-A488 DAPI IMPa4-A546_af_TileScan_001 (Stage 32 of 49)	00-KsoozW3cD5y6kWdwUY8jTL
-0.141505	um	Vesicles Paraspeckle	0.000	1.000	106	200000981	200000123	siRNA-IMPa4-10 PSPC1-A488 IMPa4-A546 DAPI 8C1-siRNA-IMP-a2-a4 V2.00	0	25. siRNA-IMPa4-10 PSPC1-A488 DAPI IMPa4-A546_af_TileScan_001 (Stage 32 of 49)	00-KsoozW3cD5y6kWdwUY8jTL
0.427401	um	Vesicles Paraspeckle	0.000	1.000	106	200000982	200000124	siRNA-IMPa4-10 PSPC1-A488 IMPa4-A546 DAPI 8C1-siRNA-IMP-a2-a4 V2.00	0	25. siRNA-IMPa4-10 PSPC1-A488 DAPI IMPa4-A546_af_TileScan_001 (Stage 32 of 49)	00-KsoozW3cD5y6kWdwUY8jTL
-0.686305	um	Vesicles Paraspeckle	0.000	1.000	106	200000983	200000125	siRNA-IMPa4-10 PSPC1-A488 IMPa4-A546 DAPI 8C1-siRNA-IMP-a2-a4 V2.00	0	25. siRNA-IMPa4-10 PSPC1-A488 DAPI IMPa4-A546_af_TileScan_001 (Stage 32 of 49)	00-KsoozW3cD5y6kWdwUY8jTL
-0.200119	um	Vesicles Paraspeckle	0.000	1.000	106	200000984	200000126	siRNA-IMPa4-10 PSPC1-A488 IMPa4-A546 DAPI 8C1-siRNA-IMP-a2-a4 V2.00	0	25. siRNA-IMPa4-10 PSPC1-A488 DAPI IMPa4-A546_af_TileScan_001 (Stage 32 of 49)	00-KsoozW3cD5y6kWdwUY8jTL
0.377655	um	Vesicles Paraspeckle	0.000	1.000	106	200000985	200000127	siRNA-IMPa4-10 PSPC1-A488 IMPa4-A546 DAPI 8C1-siRNA-IMP-a2-a4 V2.00	0	25. siRNA-IMPa4-10 PSPC1-A488 DAPI IMPa4-A546_af_TileScan_001 (Stage 32 of 49)	00-KsoozW3cD5y6kWdwUY8jTL
0.377655	um	Vesicles Paraspeckle	0.000	1.000	106	200000986	200000128	siRNA-IMPa4-10 PSPC1-A488 IMPa4-A546 DAPI 8C1-siRNA-IMP-a2-a4 V2.00	0	25. siRNA-IMPa4-10 PSPC1-A488 DAPI IMPa4-A546_af_TileScan_001 (Stage 32 of 49)	00-KsoozW3cD5y6kWdwUY8jTL
0.427401	um	Vesicles Paraspeckle	0.000	1.000	106	200000987	200000129	siRNA-IMPa4-10 PSPC1-A488 IMPa4-A546 DAPI 8C1-siRNA-IMP-a2-a4 V2.00	0	25. siRNA-IMPa4-10 PSPC1-A488 DAPI IMPa4-A546_af_TileScan_001 (Stage 32 of 49)	00-KsoozW3cD5y6kWdwUY8jTL
0.755311	um	Vesicles Paraspeckle	0.000	1.000	106	200000988	200000130	siRNA-IMPa4-10 PSPC1-A488 IMPa4-A546 DAPI 8C1-siRNA-IMP-a2-a4 V2.00	0	25. siRNA-IMPa4-10 PSPC1-A488 DAPI IMPa4-A546_af_TileScan_001 (Stage 32 of 49)	00-KsoozW3cD5y6kWdwUY8jTL
1.42371	um	Vesicles Paraspeckle	0.000	1.000	106	200000989	200000131	siRNA-IMPa4-10 PSPC1-A488 IMPa4-A546 DAPI 8C1-siRNA-IMP-a2-a4 V2.00	0	25. siRNA-IMPa4-10 PSPC1-A488 DAPI IMPa4-A546_af_TileScan_001 (Stage 32 of 49)	00-KsoozW3cD5y6kWdwUY8jTL
-0.806582	um	Vesicles Paraspeckle	0.000	1.000	107	200000990	200000132	siRNA-IMPa4-10 PSPC1-A488 IMPa4-A546 DAPI 8C1-siRNA-IMP-a2-a4 V2.00	0	25. siRNA-IMPa4-10 PSPC1-A488 DAPI IMPa4-A546_af_TileScan_001 (Stage 32 of 49)	00-KsoozW3cD5y6kWdwUY8jTL
-0.755311	um	Vesicles Paraspeckle	0.000	1.000	107	200000991	200000133	siRNA-IMPa4-10 PSPC1-A488 IMPa4-A546 DAPI 8C1-siRNA-IMP-a2-a4 V2.00	0	25. siRNA-IMPa4-10 PSPC1-A488 DAPI IMPa4-A546_af_TileScan_001 (Stage 32 of 49)	00-KsoozW3cD5y6kWdwUY8jTL
-0.141502	um	Vesicles Paraspeckle	0.000	1.000	108	200000992	200000134	siRNA-IMPa4-10 PSPC1-A488 IMPa4-A546 DAPI 8C1-siRNA-IMP-a2-a4 V2.00	0	25. siRNA-IMPa4-10 PSPC1-A488 DAPI IMPa4-A546_af_TileScan_001 (Stage 32 of 49)	00-KsoozW3cD5y6kWdwUY8jTL
-1.13297	um	Vesicles Paraspeckle	0.000	1.000	108	200000993	200000135	siRNA-IMPa4-10 PSPC1-A488 IMPa4-A546 DAPI 8C1-siRNA-IMP-a2-a4 V2.00	0	25. siRNA-IMPa4-10 PSPC1-A488 DAPI IMPa4-A546_af_TileScan_001 (Stage 32 of 49)	00-KsoozW3cD5y6kWdwUY8jTL
-1.13297	um	Vesicles Paraspeckle	0.000	1.000	111	200000994	200000000	siRNA-IMPa4-10 PSPC1-A488 IMPa4-A546 DAPI 8C1-siRNA-IMP-a2-a4 V2.00	0	25. siRNA-IMPa4-10 PSPC1-A488 DAPI IMPa4-A546_ag_TileScan_001 (Stage 33 of 49)	00-CvJqcV2LVft5XBbVkXFTCK
-1.13297	um	Vesicles Paraspeckle	0.000	1.000	111	200000995	200000001	siRNA-IMPa4-10 PSPC1-A488 IMPa4-A546 DAPI 8C1-siRNA-IMP-a2-a4 V2.00	0	25. siRNA-IMPa4-10 PSPC1-A488 DAPI IMPa4-A546_ag_TileScan_001 (Stage 33 of 49)	00-CvJqcV2LVft5XBbVkXFTCK
-0.755311	um	Vesicles Paraspeckle	0.000	1.000	111	200000996	200000002	siRNA-IMPa4-10 PSPC1-A488 IMPa4-A546 DAPI 8C1-siRNA-IMP-a2-a4 V2.00	0	25. siRNA-IMPa4-10 PSPC1-A488 DAPI IMPa4-A546_ag_TileScan_001 (Stage 33 of 49)	00-CvJqcV2LVft5XBbVkXFTCK
-0.686286	um	Vesicles Paraspeckle	0.000	1.000	111	200000997	200000003	siRNA-IMPa4-10 PSPC1-A488 IMPa4-A546 DAPI 8C1-siRNA-IMP-a2-a4 V2.00	0	25. siRNA-IMPa4-10 PSPC1-A488 DAPI IMPa4-A546_ag_TileScan_001 (Stage 33 of 49)	00-CvJqcV2LVft5XBbVkXFTCK
0.141512	um	Vesicles Paraspeckle	0.000	1.000	111	200000998	200000004	siRNA-IMPa4-10 PSPC1-A488 IMPa4-A546 DAPI 8C1-siRNA-IMP-a2-a4 V2.00	0	25. siRNA-IMPa4-10 PSPC1-A488 DAPI IMPa4-A546_ag_TileScan_001 (Stage 33 of 49)	00-CvJqcV2LVft5XBbVkXFTCK
-0.403293	um	Vesicles Paraspeckle	0.000	1.000	111	200000999	200000005	siRNA-IMPa4-10 PSPC1-A488 IMPa4-A546 DAPI 8C1-siRNA-IMP-a2-a4 V2.00	0	25. siRNA-IMPa4-10 PSPC1-A488 DAPI IMPa4-A546_ag_TileScan_001 (Stage 33 of 49)	00-CvJqcV2LVft5XBbVkXFTCK
-0.282994	um	Vesicles Paraspeckle	0.000	1.000	111	200001000	200000006	siRNA-IMPa4-10 PSPC1-A488 IMPa4-A546 DAPI 8C1-siRNA-IMP-a2-a4 V2.00	0	25. siRNA-IMPa4-10 PSPC1-A488 DAPI IMPa4-A546_ag_TileScan_001 (Stage 33 of 49)	00-CvJqcV2LVft5XBbVkXFTCK
-0.377655	um	Vesicles Paraspeckle	0.000	1.000	111	200001001	200000007	siRNA-IMPa4-10 PSPC1-A488 IMPa4-A546 DAPI 8C1-siRNA-IMP-a2-a4 V2.00	0	25. siRNA-IMPa4-10 PSPC1-A488 DAPI IMPa4-A546_ag_TileScan_001 (Stage 33 of 49)	00-CvJqcV2LVft5XBbVkXFTCK
1.51413	um	Vesicles Paraspeckle	0.000	1.000	112	200001002	200000008	siRNA-IMPa4-10 PSPC1-A488 IMPa4-A546 DAPI 8C1-siRNA-IMP-a2-a4 V2.00	0	25. siRNA-IMPa4-10 PSPC1-A488 DAPI IMPa4-A546_ag_TileScan_001 (Stage 33 of 49)	00-CvJqcV2LVft5XBbVkXFTCK
-0.377655	um	Vesicles Paraspeckle	0.000	1.000	112	200001003	200000009	siRNA-IMPa4-10 PSPC1-A488 IMPa4-A546 DAPI 8C1-siRNA-IMP-a2-a4 V2.00	0	25. siRNA-IMPa4-10 PSPC1-A488 DAPI IMPa4-A546_ag_TileScan_001 (Stage 33 of 49)	00-CvJqcV2LVft5XBbVkXFTCK
-0.40024	um	Vesicles Paraspeckle	0.000	1.000	112	200001004	200000010	siRNA-IMPa4-10 PSPC1-A488 IMPa4-A546 DAPI 8C1-siRNA-IMP-a2-a4 V2.00	0	25. siRNA-IMPa4-10 PSPC1-A488 DAPI IMPa4-A546_ag_TileScan_001 (Stage 33 of 49)	00-CvJqcV2LVft5XBbVkXFTCK
-0.755311	um	Vesicles Paraspeckle	0.000	1.000	112	200001005	200000011	siRNA-IMPa4-10 PSPC1-A488 IMPa4-A546 DAPI 8C1-siRNA-IMP-a2-a4 V2.00	0	25. siRNA-IMPa4-10 PSPC1-A488 DAPI IMPa4-A546_ag_TileScan_001 (Stage 33 of 49)	00-CvJqcV2LVft5XBbVkXFTCK
0.141506	um	Vesicles Paraspeckle	0.000	1.000	112	200001006	200000012	siRNA-IMPa4-10 PSPC1-A488 IMPa4-A546 DAPI 8C1-siRNA-IMP-a2-a4 V2.00	0	25. siRNA-IMPa4-10 PSPC1-A488 DAPI IMPa4-A546_ag_TileScan_001 (Stage 33 of 49)	00-CvJqcV2LVft5XBbVkXFTCK
1.23399	um	Vesicles Paraspeckle	0.000	1.000	112	200001007	200000013	siRNA-IMPa4-10 PSPC1-A488 IMPa4-A546 DAPI 8C1-siRNA-IMP-a2-a4 V2.00	0	25. siRNA-IMPa4-10 PSPC1-A488 DAPI IMPa4-A546_ag_TileScan_001 (Stage 33 of 49)	00-CvJqcV2LVft5XBbVkXFTCK
1.13782	um	Vesicles Paraspeckle	0.000	1.000	112	200001008	200000014	siRNA-IMPa4-10 PSPC1-A488 IMPa4-A546 DAPI 8C1-siRNA-IMP-a2-a4 V2.00	0	25. siRNA-IMPa4-10 PSPC1-A488 DAPI IMPa4-A546_ag_TileScan_001 (Stage 33 of 49)	00-CvJqcV2LVft5XBbVkXFTCK
1.42371	um	Vesicles Paraspeckle	0.000	1.000	112	200001009	200000015	siRNA-IMPa4-10 PSPC1-A488 IMPa4-A546 DAPI 8C1-siRNA-IMP-a2-a4 V2.00	0	25. siRNA-IMPa4-10 PSPC1-A488 DAPI IMPa4-A546_ag_TileScan_001 (Stage 33 of 49)	00-CvJqcV2LVft5XBbVkXFTCK
0.755311	um	Vesicles Paraspeckle	0.000	1.000	112	200001010	200000016	siRNA-IMPa4-10 PSPC1-A488 IMPa4-A546 DAPI 8C1-siRNA-IMP-a2-a4 V2.00	0	25. siRNA-IMPa4-10 PSPC1-A488 DAPI IMPa4-A546_ag_TileScan_001 (Stage 33 of 49)	00-CvJqcV2LVft5XBbVkXFTCK
1.20835	um	Vesicles Paraspeckle	0.000	1.000	112	200001011	200000017	siRNA-IMPa4-10 PSPC1-A488 IMPa4-A546 DAPI 8C1-siRNA-IMP-a2-a4 V2.00	0	25. siRNA-IMPa4-10 PSPC1-A488 DAPI IMPa4-A546_ag_TileScan_001 (Stage 33 of 49)	00-CvJqcV2LVft5XBbVkXFTCK
0.68631	um	Vesicles Paraspeckle	0.000	1.000	112	200001012	200000018	siRNA-IMPa4-10 PSPC1-A488 IMPa4-A546 DAPI 8C1-siRNA-IMP-a2-a4 V2.00	0	25. siRNA-IMPa4-10 PSPC1-A488 DAPI IMPa4-A546_ag_TileScan_001 (Stage 33 of 49)	00-CvJqcV2LVft5XBbVkXFTCK
1.13297	um	Vesicles Paraspeckle	0.000	1.000	112	200001013	200000019	siRNA-IMPa4-10 PSPC1-A488 IMPa4-A546 DAPI 8C1-siRNA-IMP-a2-a4 V2.00	0	25. siRNA-IMPa4-10 PSPC1-A488 DAPI IMPa4-A546_ag_TileScan_001 (Stage 33 of 49)	00-CvJqcV2LVft5XBbVkXFTCK
-0.377655	um	Vesicles Paraspeckle	0.000	1.000	112	200001014	200000020	siRNA-IMPa4-10 PSPC1-A488 IMPa4-A546 DAPI 8C1-siRNA-IMP-a2-a4 V2.00	0	25. siRNA-IMPa4-10 PSPC1-A488 DAPI IMPa4-A546_ag_TileScan_001 (Stage 33 of 49)	00-CvJqcV2LVft5XBbVkXFTCK
0.755311	um	Vesicles Paraspeckle	0.000	1.000	112	200001015	200000021	siRNA-IMPa4-10 PSPC1-A488 IMPa4-A546 DAPI 8C1-siRNA-IMP-a2-a4 V2.00	0	25. siRNA-IMPa4-10 PSPC1-A488 DAPI IMPa4-A546_ag_TileScan_001 (Stage 33 of 49)	00-CvJqcV2LVft5XBbVkXFTCK
0.830697	um	Vesicles Paraspeckle	0.000	1.000	112	200001016	200000022	siRNA-IMPa4-10 PSPC1-A488 IMPa4-A546 DAPI 8C1-siRNA-IMP-a2-a4 V2.00	0	25. siRNA-IMPa4-10 PSPC1-A488 DAPI IMPa4-A546_ag_TileScan_001 (Stage 33 of 49)	00-CvJqcV2LVft5XBbVkXFTCK
0.377655	um	Vesicles Paraspeckle	0.000	1.000	112	200001017	200000023	siRNA-IMPa4-10 PSPC1-A488 IMPa4-A546 DAPI 8C1-siRNA-IMP-a2-a4 V2.00	0	25. siRNA-IMPa4-10 PSPC1-A488 DAPI IMPa4-A546_ag_TileScan_001 (Stage 33 of 49)	00-CvJqcV2LVft5XBbVkXFTCK
0.806591	um	Vesicles Paraspeckle	0.000	1.000	112	200001018	200000024	siRNA-IMPa4-10 PSPC1-A488 IMPa4-A546 DAPI 8C1-siRNA-IMP-a2-a4 V2.00	0	25. siRNA-IMPa4-10 PSPC1-A488 DAPI IMPa4-A546_ag_TileScan_001 (Stage 33 of 49)	00-CvJqcV2LVft5XBbVkXFTCK
0.755311	um	Vesicles Paraspeckle	0.000	1.000	112	200001019	200000025	siRNA-IMPa4-10 PSPC1-A488 IMPa4-A546 DAPI 8C1-siRNA-IMP-a2-a4 V2.00	0	25. siRNA-IMPa4-10 PSPC1-A488 DAPI IMPa4-A546_ag_TileScan_001 (Stage 33 of 49)	00-CvJqcV2LVft5XBbVkXFTCK
0.755311	um	Vesicles Paraspeckle	0.000	1.000	112	200001020	200000026	siRNA-IMPa4-10 PSPC1-A488 IMPa4-A546 DAPI 8C1-siRNA-IMP-a2-a4 V2.00	0	25. siRNA-IMPa4-10 PSPC1-A488 DAPI IMPa4-A546_ag_TileScan_001 (Stage 33 of 49)	00-CvJqcV2LVft5XBbVkXFTCK
1.13297	um	Vesicles Paraspeckle	0.000	1.000	112	200001021	200000027	siRNA-IMPa4-10 PSPC1-A488 IMPa4-A546 DAPI 8C1-siRNA-IMP-a2-a4 V2.00	0	25. siRNA-IMPa4-10 PSPC1-A488 DAPI IMPa4-A546_ag_TileScan_001 (Stage 33 of 49)	00-CvJqcV2LVft5XBbVkXFTCK
1.48232	um	Vesicles Paraspeckle	0.000	1.000	112	200001022	200000028	siRNA-IMPa4-10 PSPC1-A488 IMPa4-A546 DAPI 8C1-siRNA-IMP-a2-a4 V2.00	0	25. siRNA-IMPa4-10 PSPC1-A488 DAPI IMPa4-A546_ag_TileScan_001 (Stage 33 of 49)	00-CvJqcV2LVft5XBbVkXFTCK
-0.377655	um	Vesicles Paraspeckle	0.000	1.000	113	200001023	200000029	siRNA-IMPa4-10 PSPC1-A488 IMPa4-A546 DAPI 8C1-siRNA-IMP-a2-a4 V2.00	0	25. siRNA-IMPa4-10 PSPC1-A488 DAPI IMPa4-A546_ag_TileScan_001 (Stage 33 of 49)	00-CvJqcV2LVft5XBbVkXFTCK
-0.377655	um	Vesicles Paraspeckle	0.000	1.000	113	200001024	200000030	siRNA-IMPa4-10 PSPC1-A488 IMPa4-A546 DAPI 8C1-siRNA-IMP-a2-a4 V2.00	0	25. siRNA-IMPa4-10 PSPC1-A488 DAPI IMPa4-A546_ag_TileScan_001 (Stage 33 of 49)	00-CvJqcV2LVft5XBbVkXFTCK
-0.377655	um	Vesicles Paraspeckle	0.000	1.000	113	200001025	200000031	siRNA-IMPa4-10 PSPC1-A488 IMPa4-A546 DAPI 8C1-siRNA-IMP-a2-a4 V2.00	0	25. siRNA-IMPa4-10 PSPC1-A488 DAPI IMPa4-A546_ag_TileScan_001 (Stage 33 of 49)	00-CvJqcV2LVft5XBbVkXFTCK
0.627534	um	Vesicles Paraspeckle	0.000	1.000	113	200001026	200000032	siRNA-IMPa4-10 PSPC1-A488 IMPa4-A546 DAPI 8C1-siRNA-IMP-a2-a4 V2.00	0	25. siRNA-IMPa4-10 PSPC1-A488 DAPI IMPa4-A546_ag_TileScan_001 (Stage 33 of 49)	00-CvJqcV2LVft5XBbVkXFTCK
0.830704	um	Vesicles Paraspeckle	0.000	1.000	113	200001027	200000033	siRNA-IMPa4-10 PSPC1-A488 IMPa4-A546 DAPI 8C1-siRNA-IMP-a2-a4 V2.00	0	25. siRNA-IMPa4-10 PSPC1-A488 DAPI IMPa4-A546_ag_TileScan_001 (Stage 33 of 49)	00-CvJqcV2LVft5XBbVkXFTCK
1.13297	um	Vesicles Paraspeckle	0.000	1.000	113	200001028	200000034	siRNA-IMPa4-10 PSPC1-A488 IMPa4-A546 DAPI 8C1-siRNA-IMP-a2-a4 V2.00	0	25. siRNA-IMPa4-10 PSPC1-A488 DAPI IMPa4-A546_ag_TileScan_001 (Stage 33 of 49)	00-CvJqcV2LVft5XBbVkXFTCK
0.755311	um	Vesicles Paraspeckle	0.000	1.000	113	200001029	200000035	siRNA-IMPa4-10 PSPC1-A488 IMPa4-A546 DAPI 8C1-siRNA-IMP-a2-a4 V2.00	0	25. siRNA-IMPa4-10 PSPC1-A488 DAPI IMPa4-A546_ag_TileScan_001 (Stage 33 of 49)	00-CvJqcV2LVft5XBbVkXFTCK
0.755311	um	Vesicles Paraspeckle	0.000	1.000	113	200001030	200000036	siRNA-IMPa4-10 PSPC1-A488 IMPa4-A546 DAPI 8C1-siRNA-IMP-a2-a4 V2.00	0	25. siRNA-IMPa4-10 PSPC1-A488 DAPI IMPa4-A546_ag_TileScan_001 (Stage 33 of 49)	00-CvJqcV2LVft5XBbVkXFTCK
0.755311	um	Vesicles Paraspeckle	0.000	1.000	113	200001031	200000037	siRNA-IMPa4-10 PSPC1-A488 IMPa4-A546 DAPI 8C1-siRNA-IMP-a2-a4 V2.00	0	25. siRNA-IMPa4-10 PSPC1-A488 DAPI IMPa4-A546_ag_TileScan_001 (Stage 33 of 49)	00-CvJqcV2LVft5XBbVkXFTCK
0.755311	um	Vesicles Paraspeckle	0.000	1.000	113	200001032	200000038	siRNA-IMPa4-10 PSPC1-A488 IMPa4-A546 DAPI 8C1-siRNA-IMP-a2-a4 V2.00	0	25. siRNA-IMPa4-10 PSPC1-A488 DAPI IMPa4-A546_ag_TileScan_001 (Stage 33 of 49)	00-CvJqcV2LVft5XBbVkXFTCK
1.13297	um	Vesicles Paraspeckle	0.000	1.000	113	200001033	200000039	siRNA-IMPa4-10 PSPC1-A488 IMPa4-A546 DAPI 8C1-siRNA-IMP-a2-a4 V2.00	0	25. siRNA-IMPa4-10 PSPC1-A488 DAPI IMPa4-A546_ag_TileScan_001 (Stage 33 of 49)	00-CvJqcV2LVft5XBbVkXFTCK
-0.377655	um	Vesicles Paraspeckle	0.000	1.000	113	200001034	200000040	siRNA-IMPa4-10 PSPC1-A488 IMPa4-A546 DAPI 8C1-siRNA-IMP-a2-a4 V2.00	0	25. siRNA-IMPa4-10 PSPC1-A488 DAPI IMPa4-A546_ag_TileScan_001 (Stage 33 of 49)	00-CvJqcV2LVft5XBbVkXFTCK
0.85481	um	Vesicles Paraspeckle	0.000	1.000	113	200001035	200000041	siRNA-IMPa4-10 PSPC1-A488 IMPa4-A546 DAPI 8C1-siRNA-IMP-a2-a4 V2.00	0	25. siRNA-IMPa4-10 PSPC1-A488 DAPI IMPa4-A546_ag_TileScan_001 (Stage 33 of 49)	00-CvJqcV2LVft5XBbVkXFTCK
1.234	um	Vesicles Paraspeckle	0.000	1.000	113	200001036	200000042	siRNA-IMPa4-10 PSPC1-A488 IMPa4-A546 DAPI 8C1-siRNA-IMP-a2-a4 V2.00	0	25. siRNA-IMPa4-10 PSPC1-A488 DAPI IMPa4-A546_ag_TileScan_001 (Stage 33 of 49)	00-CvJqcV2LVft5XBbVkXFTCK
0.377655	um	Vesicles Paraspeckle	0.000	1.000	113	200001037	200000043	siRNA-IMPa4-10 PSPC1-A488 IMPa4-A546 DAPI 8C1-siRNA-IMP-a2-a4 V2.00	0	25. siRNA-IMPa4-10 PSPC1-A488 DAPI IMPa4-A546_ag_TileScan_001 (Stage 33 of 49)	00-CvJqcV2LVft5XBbVkXFTCK
0.830704	um	Vesicles Paraspeckle	0.000	1.000	113	200001038	200000044	siRNA-IMPa4-10 PSPC1-A488 IMPa4-A546 DAPI 8C1-siRNA-IMP-a2-a4 V2.00	0	25. siRNA-IMPa4-10 PSPC1-A488 DAPI IMPa4-A546_ag_TileScan_001 (Stage 33 of 49)	00-CvJqcV2LVft5XBbVkXFTCK
-2.56448	um	Vesicles Paraspeckle	0.000	1.000	114	200001039	200000045	siRNA-IMPa4-10 PSPC1-A488 IMPa4-A546 DAPI 8C1-siRNA-IMP-a2-a4 V2.00	0	25. siRNA-IMPa4-10 PSPC1-A488 DAPI IMPa4-A546_ag_TileScan_001 (Stage 33 of 49)	00-CvJqcV2LVft5XBbVkXFTCK
-1.88828	um	Vesicles Paraspeckle	0.000	1.000	114	200001040	200000046	siRNA-IMPa4-10 PSPC1-A488 IMPa4-A546 DAPI 8C1-siRNA-IMP-a2-a4 V2.00	0	25. siRNA-IMPa4-10 PSPC1-A488 DAPI IMPa4-A546_ag_TileScan_001 (Stage 33 of 49)	00-CvJqcV2LVft5XBbVkXFTCK
-1.13297	um	Vesicles Paraspeckle	0.000	1.000	114	200001041	200000047	siRNA-IMPa4-10 PSPC1-A488 IMPa4-A546 DAPI 8C1-siRNA-IMP-a2-a4 V2.00	0	25. siRNA-IMPa4-10 PSPC1-A488 DAPI IMPa4-A546_ag_TileScan_001 (Stage 33 of 49)	00-CvJqcV2LVft5XBbVkXFTCK
-0.403312	um	Vesicles Paraspeckle	0.000	1.000	114	200001042	200000048	siRNA-IMPa4-10 PSPC1-A488 IMPa4-A546 DAPI 8C1-siRNA-IMP-a2-a4 V2.00	0	25. siRNA-IMPa4-10 PSPC1-A488 DAPI IMPa4-A546_ag_TileScan_001 (Stage 33 of 49)	00-CvJqcV2LVft5XBbVkXFTCK
-1.51062	um	Vesicles Paraspeckle	0.000	1.000	114	200001043	200000049	siRNA-IMPa4-10 PSPC1-A488 IMPa4-A546 DAPI 8C1-siRNA-IMP-a2-a4 V2.00	0	25. siRNA-IMPa4-10 PSPC1-A488 DAPI IMPa4-A546_ag_TileScan_001 (Stage 33 of 49)	00-CvJqcV2LVft5XBbVkXFTCK
-0.377655	um	Vesicles Paraspeckle	0.000	1.000	114	200001044	200000050	siRNA-IMPa4-10 PSPC1-A488 IMPa4-A546 DAPI 8C1-siRNA-IMP-a2-a4 V2.00	0	25. siRNA-IMPa4-10 PSPC1-A488 DAPI IMPa4-A546_ag_TileScan_001 (Stage 33 of 49)	00-CvJqcV2LVft5XBbVkXFTCK
0.377655	um	Vesicles Paraspeckle	0.000	1.000	114	200001045	200000051	siRNA-IMPa4-10 PSPC1-A488 IMPa4-A546 DAPI 8C1-siRNA-IMP-a2-a4 V2.00	0	25. siRNA-IMPa4-10 PSPC1-A488 DAPI IMPa4-A546_ag_TileScan_001 (Stage 33 of 49)	00-CvJqcV2LVft5XBbVkXFTCK
-0.377655	um	Vesicles Paraspeckle	0.000	1.000	114	200001046	200000052	siRNA-IMPa4-10 PSPC1-A488 IMPa4-A546 DAPI 8C1-siRNA-IMP-a2-a4 V2.00	0	25. siRNA-IMPa4-10 PSPC1-A488 DAPI IMPa4-A546_ag_TileScan_001 (Stage 33 of 49)	00-CvJqcV2LVft5XBbVkXFTCK
-0.141493	um	Vesicles Paraspeckle	0.000	1.000	115	200001047	200000053	siRNA-IMPa4-10 PSPC1-A488 IMPa4-A546 DAPI 8C1-siRNA-IMP-a2-a4 V2.00	0	25. siRNA-IMPa4-10 PSPC1-A488 DAPI IMPa4-A546_ag_TileScan_001 (Stage 33 of 49)	00-CvJqcV2LVft5XBbVkXFTCK
-0.200113	um	Vesicles Paraspeckle	0.000	1.000	115	200001048	200000054	siRNA-IMPa4-10 PSPC1-A488 IMPa4-A546 DAPI 8C1-siRNA-IMP-a2-a4 V2.00	0	25. siRNA-IMPa4-10 PSPC1-A488 DAPI IMPa4-A546_ag_TileScan_001 (Stage 33 of 49)	00-CvJqcV2LVft5XBbVkXFTCK
-0.377655	um	Vesicles Paraspeckle	0.000	1.000	115	200001049	200000055	siRNA-IMPa4-10 PSPC1-A488 IMPa4-A546 DAPI 8C1-siRNA-IMP-a2-a4 V2.00	0	25. siRNA-IMPa4-10 PSPC1-A488 DAPI IMPa4-A546_ag_TileScan_001 (Stage 33 of 49)	00-CvJqcV2LVft5XBbVkXFTCK
-0.755311	um	Vesicles Paraspeckle	0.000	1.000	115	200001050	200000056	siRNA-IMPa4-10 PSPC1-A488 IMPa4-A546 DAPI 8C1-siRNA-IMP-a2-a4 V2.00	0	25. siRNA-IMPa4-10 PSPC1-A488 DAPI IMPa4-A546_ag_TileScan_001 (Stage 33 of 49)	00-CvJqcV2LVft5XBbVkXFTCK
-0.282986	um	Vesicles Paraspeckle	0.000	1.000	115	200001051	200000057	siRNA-IMPa4-10 PSPC1-A488 IMPa4-A546 DAPI 8C1-siRNA-IMP-a2-a4 V2.00	0	25. siRNA-IMPa4-10 PSPC1-A488 DAPI IMPa4-A546_ag_TileScan_001 (Stage 33 of 49)	00-CvJqcV2LVft5XBbVkXFTCK
-0.377655	um	Vesicles Paraspeckle	0.000	1.000	115	200001052	200000058	siRNA-IMPa4-10 PSPC1-A488 IMPa4-A546 DAPI 8C1-siRNA-IMP-a2-a4 V2.00	0	25. siRNA-IMPa4-10 PSPC1-A488 DAPI IMPa4-A546_ag_TileScan_001 (Stage 33 of 49)	00-CvJqcV2LVft5XBbVkXFTCK
0.377655	um	Vesicles Paraspeckle	0.000	1.000	115	200001053	200000059	siRNA-IMPa4-10 PSPC1-A488 IMPa4-A546 DAPI 8C1-siRNA-IMP-a2-a4 V2.00	0	25. siRNA-IMPa4-10 PSPC1-A488 DAPI IMPa4-A546_ag_TileScan_001 (Stage 33 of 49)	00-CvJqcV2LVft5XBbVkXFTCK
-0.377655	um	Vesicles Paraspeckle	0.000	1.000	116	200001054	200000060	siRNA-IMPa4-10 PSPC1-A488 IMPa4-A546 DAPI 8C1-siRNA-IMP-a2-a4 V2.00	0	25. siRNA-IMPa4-10 PSPC1-A488 DAPI IMPa4-A546_ag_TileScan_001 (Stage 33 of 49)	00-CvJqcV2LVft5XBbVkXFTCK
-0.377655	um	Vesicles Paraspeckle	0.000	1.000	116	200001055	200000061	siRNA-IMPa4-10 PSPC1-A488 IMPa4-A546 DAPI 8C1-siRNA-IMP-a2-a4 V2.00	0	25. siRNA-IMPa4-10 PSPC1-A488 DAPI IMPa4-A546_ag_TileScan_001 (Stage 33 of 49)	00-CvJqcV2LVft5XBbVkXFTCK
-0.377655	um	Vesicles Paraspeckle	0.000	1.000	116	200001056	200000062	siRNA-IMPa4-10 PSPC1-A488 IMPa4-A546 DAPI 8C1-siRNA-IMP-a2-a4 V2.00	0	25. siRNA-IMPa4-10 PSPC1-A488 DAPI IMPa4-A546_ag_TileScan_001 (Stage 33 of 49)	00-CvJqcV2LVft5XBbVkXFTCK
-0.200121	um	Vesicles Paraspeckle	0.000	1.000	116	200001057	200000063	siRNA-IMPa4-10 PSPC1-A488 IMPa4-A546 DAPI 8C1-siRNA-IMP-a2-a4 V2.00	0	25. siRNA-IMPa4-10 PSPC1-A488 DAPI IMPa4-A546_ag_TileScan_001 (Stage 33 of 49)	00-CvJqcV2LVft5XBbVkXFTCK
0.377655	um	Vesicles Paraspeckle	0.000	1.000	116	200001058	200000064	siRNA-IMPa4-10 PSPC1-A488 IMPa4-A546 DAPI 8C1-siRNA-IMP-a2-a4 V2.00	0	25. siRNA-IMPa4-10 PSPC1-A488 DAPI IMPa4-A546_ag_TileScan_001 (Stage 33 of 49)	00-CvJqcV2LVft5XBbVkXFTCK
0.141499	um	Vesicles Paraspeckle	0.000	1.000	116	200001059	200000065	siRNA-IMPa4-10 PSPC1-A488 IMPa4-A546 DAPI 8C1-siRNA-IMP-a2-a4 V2.00	0	25. siRNA-IMPa4-10 PSPC1-A488 DAPI IMPa4-A546_ag_TileScan_001 (Stage 33 of 49)	00-CvJqcV2LVft5XBbVkXFTCK
-0.377655	um	Vesicles Paraspeckle	0.000	1.000	116	200001060	200000066	siRNA-IMPa4-10 PSPC1-A488 IMPa4-A546 DAPI 8C1-siRNA-IMP-a2-a4 V2.00	0	25. siRNA-IMPa4-10 PSPC1-A488 DAPI IMPa4-A546_ag_TileScan_001 (Stage 33 of 49)	00-CvJqcV2LVft5XBbVkXFTCK
-0.377655	um	Vesicles Paraspeckle	0.000	1.000	116	200001061	200000067	siRNA-IMPa4-10 PSPC1-A488 IMPa4-A546 DAPI 8C1-siRNA-IMP-a2-a4 V2.00	0	25. siRNA-IMPa4-10 PSPC1-A488 DAPI IMPa4-A546_ag_TileScan_001 (Stage 33 of 49)	00-CvJqcV2LVft5XBbVkXFTCK
0.403298	um	Vesicles Paraspeckle	0.000	1.000	117	200001062	200000068	siRNA-IMPa4-10 PSPC1-A488 IMPa4-A546 DAPI 8C1-siRNA-IMP-a2-a4 V2.00	0	25. siRNA-IMPa4-10 PSPC1-A488 DAPI IMPa4-A546_ag_TileScan_001 (Stage 33 of 49)	00-CvJqcV2LVft5XBbVkXFTCK
0.141512	um	Vesicles Paraspeckle	0.000	1.000	117	200001063	200000069	siRNA-IMPa4-10 PSPC1-A488 IMPa4-A546 DAPI 8C1-siRNA-IMP-a2-a4 V2.00	0	25. siRNA-IMPa4-10 PSPC1-A488 DAPI IMPa4-A546_ag_TileScan_001 (Stage 33 of 49)	00-CvJqcV2LVft5XBbVkXFTCK
-0.341654	um	Vesicles Paraspeckle	0.000	1.000	117	200001064	200000070	siRNA-IMPa4-10 PSPC1-A488 IMPa4-A546 DAPI 8C1-siRNA-IMP-a2-a4 V2.00	0	25. siRNA-IMPa4-10 PSPC1-A488 DAPI IMPa4-A546_ag_TileScan_001 (Stage 33 of 49)	00-CvJqcV2LVft5XBbVkXFTCK
-0.755311	um	Vesicles Paraspeckle	0.000	1.000	117	200001065	200000071	siRNA-IMPa4-10 PSPC1-A488 IMPa4-A546 DAPI 8C1-siRNA-IMP-a2-a4 V2.00	0	25. siRNA-IMPa4-10 PSPC1-A488 DAPI IMPa4-A546_ag_TileScan_001 (Stage 33 of 49)	00-CvJqcV2LVft5XBbVkXFTCK
-0.141533	um	Vesicles Paraspeckle	0.000	1.000	117	200001066	200000072	siRNA-IMPa4-10 PSPC1-A488 IMPa4-A546 DAPI 8C1-siRNA-IMP-a2-a4 V2.00	0	25. siRNA-IMPa4-10 PSPC1-A488 DAPI IMPa4-A546_ag_TileScan_001 (Stage 33 of 49)	00-CvJqcV2LVft5XBbVkXFTCK
0.377655	um	Vesicles Paraspeckle	0.000	1.000	117	200001067	200000073	siRNA-IMPa4-10 PSPC1-A488 IMPa4-A546 DAPI 8C1-siRNA-IMP-a2-a4 V2.00	0	25. siRNA-IMPa4-10 PSPC1-A488 DAPI IMPa4-A546_ag_TileScan_001 (Stage 33 of 49)	00-CvJqcV2LVft5XBbVkXFTCK
0.141512	um	Vesicles Paraspeckle	0.000	1.000	117	200001068	200000074	siRNA-IMPa4-10 PSPC1-A488 IMPa4-A546 DAPI 8C1-siRNA-IMP-a2-a4 V2.00	0	25. siRNA-IMPa4-10 PSPC1-A488 DAPI IMPa4-A546_ag_TileScan_001 (Stage 33 of 49)	00-CvJqcV2LVft5XBbVkXFTCK
0.283023	um	Vesicles Paraspeckle	0.000	1.000	117	200001069	200000075	siRNA-IMPa4-10 PSPC1-A488 IMPa4-A546 DAPI 8C1-siRNA-IMP-a2-a4 V2.00	0	25. siRNA-IMPa4-10 PSPC1-A488 DAPI IMPa4-A546_ag_TileScan_001 (Stage 33 of 49)	00-CvJqcV2LVft5XBbVkXFTCK
-0.755311	um	Vesicles Paraspeckle	0.000	1.000	117	200001070	200000076	siRNA-IMPa4-10 PSPC1-A488 IMPa4-A546 DAPI 8C1-siRNA-IMP-a2-a4 V2.00	0	25. siRNA-IMPa4-10 PSPC1-A488 DAPI IMPa4-A546_ag_TileScan_001 (Stage 33 of 49)	00-CvJqcV2LVft5XBbVkXFTCK
-0.377655	um	Vesicles Paraspeckle	0.000	1.000	117	200001071	200000077	siRNA-IMPa4-10 PSPC1-A488 IMPa4-A546 DAPI 8C1-siRNA-IMP-a2-a4 V2.00	0	25. siRNA-IMPa4-10 PSPC1-A488 DAPI IMPa4-A546_ag_TileScan_001 (Stage 33 of 49)	00-CvJqcV2LVft5XBbVkXFTCK
0.755311	um	Vesicles Paraspeckle	0.000	1.000	117	200001072	200000078	siRNA-IMPa4-10 PSPC1-A488 IMPa4-A546 DAPI 8C1-siRNA-IMP-a2-a4 V2.00	0	25. siRNA-IMPa4-10 PSPC1-A488 DAPI IMPa4-A546_ag_TileScan_001 (Stage 33 of 49)	00-CvJqcV2LVft5XBbVkXFTCK
0.377655	um	Vesicles Paraspeckle	0.000	1.000	118	200001073	200000079	siRNA-IMPa4-10 PSPC1-A488 IMPa4-A546 DAPI 8C1-siRNA-IMP-a2-a4 V2.00	0	25. siRNA-IMPa4-10 PSPC1-A488 DAPI IMPa4-A546_ag_TileScan_001 (Stage 33 of 49)	00-CvJqcV2LVft5XBbVkXFTCK
-0.141516	um	Vesicles Paraspeckle	0.000	1.000	118	200001074	200000080	siRNA-IMPa4-10 PSPC1-A488 IMPa4-A546 DAPI 8C1-siRNA-IMP-a2-a4 V2.00	0	25. siRNA-IMPa4-10 PSPC1-A488 DAPI IMPa4-A546_ag_TileScan_001 (Stage 33 of 49)	00-CvJqcV2LVft5XBbVkXFTCK
-0.403299	um	Vesicles Paraspeckle	0.000	1.000	118	200001075	200000081	siRNA-IMPa4-10 PSPC1-A488 IMPa4-A546 DAPI 8C1-siRNA-IMP-a2-a4 V2.00	0	25. siRNA-IMPa4-10 PSPC1-A488 DAPI IMPa4-A546_ag_TileScan_001 (Stage 33 of 49)	00-CvJqcV2LVft5XBbVkXFTCK
-1.13297	um	Vesicles Paraspeckle	0.000	1.000	118	200001076	200000082	siRNA-IMPa4-10 PSPC1-A488 IMPa4-A546 DAPI 8C1-siRNA-IMP-a2-a4 V2.00	0	25. siRNA-IMPa4-10 PSPC1-A488 DAPI IMPa4-A546_ag_TileScan_001 (Stage 33 of 49)	00-CvJqcV2LVft5XBbVkXFTCK
0.200127	um	Vesicles Paraspeckle	0.000	1.000	118	200001077	200000083	siRNA-IMPa4-10 PSPC1-A488 IMPa4-A546 DAPI 8C1-siRNA-IMP-a2-a4 V2.00	0	25. siRNA-IMPa4-10 PSPC1-A488 DAPI IMPa4-A546_ag_TileScan_001 (Stage 33 of 49)	00-CvJqcV2LVft5XBbVkXFTCK
0.141506	um	Vesicles Paraspeckle	0.000	1.000	118	200001078	200000084	siRNA-IMPa4-10 PSPC1-A488 IMPa4-A546 DAPI 8C1-siRNA-IMP-a2-a4 V2.00	0	25. siRNA-IMPa4-10 PSPC1-A488 DAPI IMPa4-A546_ag_TileScan_001 (Stage 33 of 49)	00-CvJqcV2LVft5XBbVkXFTCK
0.200129	um	Vesicles Paraspeckle	0.000	1.000	119	200001079	200000085	siRNA-IMPa4-10 PSPC1-A488 IMPa4-A546 DAPI 8C1-siRNA-IMP-a2-a4 V2.00	0	25. siRNA-IMPa4-10 PSPC1-A488 DAPI IMPa4-A546_ag_TileScan_001 (Stage 33 of 49)	00-CvJqcV2LVft5XBbVkXFTCK
-0.377655	um	Vesicles Paraspeckle	0.000	1.000	119	200001080	200000086	siRNA-IMPa4-10 PSPC1-A488 IMPa4-A546 DAPI 8C1-siRNA-IMP-a2-a4 V2.00	0	25. siRNA-IMPa4-10 PSPC1-A488 DAPI IMPa4-A546_ag_TileScan_001 (Stage 33 of 49)	00-CvJqcV2LVft5XBbVkXFTCK
-0.377655	um	Vesicles Paraspeckle	0.000	1.000	119	200001081	200000087	siRNA-IMPa4-10 PSPC1-A488 IMPa4-A546 DAPI 8C1-siRNA-IMP-a2-a4 V2.00	0	25. siRNA-IMPa4-10 PSPC1-A488 DAPI IMPa4-A546_ag_TileScan_001 (Stage 33 of 49)	00-CvJqcV2LVft5XBbVkXFTCK
0.283026	um	Vesicles Paraspeckle	0.000	1.000	119	200001082	200000088	siRNA-IMPa4-10 PSPC1-A488 IMPa4-A546 DAPI 8C1-siRNA-IMP-a2-a4 V2.00	0	25. siRNA-IMPa4-10 PSPC1-A488 DAPI IMPa4-A546_ag_TileScan_001 (Stage 33 of 49)	00-CvJqcV2LVft5XBbVkXFTCK
0.80506	um	Vesicles Paraspeckle	0.000	1.000	119	200001083	200000089	siRNA-IMPa4-10 PSPC1-A488 IMPa4-A546 DAPI 8C1-siRNA-IMP-a2-a4 V2.00	0	25. siRNA-IMPa4-10 PSPC1-A488 DAPI IMPa4-A546_ag_TileScan_001 (Stage 33 of 49)	00-CvJqcV2LVft5XBbVkXFTCK
0.755311	um	Vesicles Paraspeckle	0.000	1.000	119	200001084	200000090	siRNA-IMPa4-10 PSPC1-A488 IMPa4-A546 DAPI 8C1-siRNA-IMP-a2-a4 V2.00	0	25. siRNA-IMPa4-10 PSPC1-A488 DAPI IMPa4-A546_ag_TileScan_001 (Stage 33 of 49)	00-CvJqcV2LVft5XBbVkXFTCK
0.403298	um	Vesicles Paraspeckle	0.000	1.000	119	200001085	200000091	siRNA-IMPa4-10 PSPC1-A488 IMPa4-A546 DAPI 8C1-siRNA-IMP-a2-a4 V2.00	0	25. siRNA-IMPa4-10 PSPC1-A488 DAPI IMPa4-A546_ag_TileScan_001 (Stage 33 of 49)	00-CvJqcV2LVft5XBbVkXFTCK
-0.948086	um	Vesicles Paraspeckle	0.000	1.000	120	200001086	200000092	siRNA-IMPa4-10 PSPC1-A488 IMPa4-A546 DAPI 8C1-siRNA-IMP-a2-a4 V2.00	0	25. siRNA-IMPa4-10 PSPC1-A488 DAPI IMPa4-A546_ag_TileScan_001 (Stage 33 of 49)	00-CvJqcV2LVft5XBbVkXFTCK
-1.58753	um	Vesicles Paraspeckle	0.000	1.000	120	200001087	200000093	siRNA-IMPa4-10 PSPC1-A488 IMPa4-A546 DAPI 8C1-siRNA-IMP-a2-a4 V2.00	0	25. siRNA-IMPa4-10 PSPC1-A488 DAPI IMPa4-A546_ag_TileScan_001 (Stage 33 of 49)	00-CvJqcV2LVft5XBbVkXFTCK
-0.427396	um	Vesicles Paraspeckle	0.000	1.000	120	200001088	200000094	siRNA-IMPa4-10 PSPC1-A488 IMPa4-A546 DAPI 8C1-siRNA-IMP-a2-a4 V2.00	0	25. siRNA-IMPa4-10 PSPC1-A488 DAPI IMPa4-A546_ag_TileScan_001 (Stage 33 of 49)	00-CvJqcV2LVft5XBbVkXFTCK
-1.18271	um	Vesicles Paraspeckle	0.000	1.000	120	200001089	200000095	siRNA-IMPa4-10 PSPC1-A488 IMPa4-A546 DAPI 8C1-siRNA-IMP-a2-a4 V2.00	0	25. siRNA-IMPa4-10 PSPC1-A488 DAPI IMPa4-A546_ag_TileScan_001 (Stage 33 of 49)	00-CvJqcV2LVft5XBbVkXFTCK
-0.200109	um	Vesicles Paraspeckle	0.000	1.000	120	200001090	200000096	siRNA-IMPa4-10 PSPC1-A488 IMPa4-A546 DAPI 8C1-siRNA-IMP-a2-a4 V2.00	0	25. siRNA-IMPa4-10 PSPC1-A488 DAPI IMPa4-A546_ag_TileScan_001 (Stage 33 of 49)	00-CvJqcV2LVft5XBbVkXFTCK
-0.686289	um	Vesicles Paraspeckle	0.000	1.000	120	200001091	200000097	siRNA-IMPa4-10 PSPC1-A488 IMPa4-A546 DAPI 8C1-siRNA-IMP-a2-a4 V2.00	0	25. siRNA-IMPa4-10 PSPC1-A488 DAPI IMPa4-A546_ag_TileScan_001 (Stage 33 of 49)	00-CvJqcV2LVft5XBbVkXFTCK
-0.755311	um	Vesicles Paraspeckle	0.000	1.000	120	200001092	200000098	siRNA-IMPa4-10 PSPC1-A488 IMPa4-A546 DAPI 8C1-siRNA-IMP-a2-a4 V2.00	0	25. siRNA-IMPa4-10 PSPC1-A488 DAPI IMPa4-A546_ag_TileScan_001 (Stage 33 of 49)	00-CvJqcV2LVft5XBbVkXFTCK
-2.36695	um	Vesicles Paraspeckle	0.000	1.000	121	200001093	200000099	siRNA-IMPa4-10 PSPC1-A488 IMPa4-A546 DAPI 8C1-siRNA-IMP-a2-a4 V2.00	0	25. siRNA-IMPa4-10 PSPC1-A488 DAPI IMPa4-A546_ag_TileScan_001 (Stage 33 of 49)	00-CvJqcV2LVft5XBbVkXFTCK
0.141501	um	Vesicles Paraspeckle	0.000	1.000	121	200001094	200000100	siRNA-IMPa4-10 PSPC1-A488 IMPa4-A546 DAPI 8C1-siRNA-IMP-a2-a4 V2.00	0	25. siRNA-IMPa4-10 PSPC1-A488 DAPI IMPa4-A546_ag_TileScan_001 (Stage 33 of 49)	00-CvJqcV2LVft5XBbVkXFTCK
-1.19062	um	Vesicles Paraspeckle	0.000	1.000	121	200001095	200000101	siRNA-IMPa4-10 PSPC1-A488 IMPa4-A546 DAPI 8C1-siRNA-IMP-a2-a4 V2.00	0	25. siRNA-IMPa4-10 PSPC1-A488 DAPI IMPa4-A546_ag_TileScan_001 (Stage 33 of 49)	00-CvJqcV2LVft5XBbVkXFTCK
0.141501	um	Vesicles Paraspeckle	0.000	1.000	121	200001096	200000102	siRNA-IMPa4-10 PSPC1-A488 IMPa4-A546 DAPI 8C1-siRNA-IMP-a2-a4 V2.00	0	25. siRNA-IMPa4-10 PSPC1-A488 DAPI IMPa4-A546_ag_TileScan_001 (Stage 33 of 49)	00-CvJqcV2LVft5XBbVkXFTCK
-0.377655	um	Vesicles Paraspeckle	0.000	1.000	121	200001097	200000103	siRNA-IMPa4-10 PSPC1-A488 IMPa4-A546 DAPI 8C1-siRNA-IMP-a2-a4 V2.00	0	25. siRNA-IMPa4-10 PSPC1-A488 DAPI IMPa4-A546_ag_TileScan_001 (Stage 33 of 49)	00-CvJqcV2LVft5XBbVkXFTCK
0.283001	um	Vesicles Paraspeckle	0.000	1.000	121	200001098	200000104	siRNA-IMPa4-10 PSPC1-A488 IMPa4-A546 DAPI 8C1-siRNA-IMP-a2-a4 V2.00	0	25. siRNA-IMPa4-10 PSPC1-A488 DAPI IMPa4-A546_ag_TileScan_001 (Stage 33 of 49)	00-CvJqcV2LVft5XBbVkXFTCK
-0.7104	um	Vesicles Paraspeckle	0.000	1.000	121	200001099	200000105	siRNA-IMPa4-10 PSPC1-A488 IMPa4-A546 DAPI 8C1-siRNA-IMP-a2-a4 V2.00	0	25. siRNA-IMPa4-10 PSPC1-A488 DAPI IMPa4-A546_ag_TileScan_001 (Stage 33 of 49)	00-CvJqcV2LVft5XBbVkXFTCK
-0.403294	um	Vesicles Paraspeckle	0.000	1.000	121	200001100	200000106	siRNA-IMPa4-10 PSPC1-A488 IMPa4-A546 DAPI 8C1-siRNA-IMP-a2-a4 V2.00	0	25. siRNA-IMPa4-10 PSPC1-A488 DAPI IMPa4-A546_ag_TileScan_001 (Stage 33 of 49)	00-CvJqcV2LVft5XBbVkXFTCK
-0.141501	um	Vesicles Paraspeckle	0.000	1.000	121	200001101	200000107	siRNA-IMPa4-10 PSPC1-A488 IMPa4-A546 DAPI 8C1-siRNA-IMP-a2-a4 V2.00	0	25. siRNA-IMPa4-10 PSPC1-A488 DAPI IMPa4-A546_ag_TileScan_001 (Stage 33 of 49)	00-CvJqcV2LVft5XBbVkXFTCK
-0.600398	um	Vesicles Paraspeckle	0.000	1.000	122	200001102	200000108	siRNA-IMPa4-10 PSPC1-A488 IMPa4-A546 DAPI 8C1-siRNA-IMP-a2-a4 V2.00	0	25. siRNA-IMPa4-10 PSPC1-A488 DAPI IMPa4-A546_ag_TileScan_001 (Stage 33 of 49)	00-CvJqcV2LVft5XBbVkXFTCK
-0.806592	um	Vesicles Paraspeckle	0.000	1.000	122	200001103	200000109	siRNA-IMPa4-10 PSPC1-A488 IMPa4-A546 DAPI 8C1-siRNA-IMP-a2-a4 V2.00	0	25. siRNA-IMPa4-10 PSPC1-A488 DAPI IMPa4-A546_ag_TileScan_001 (Stage 33 of 49)	00-CvJqcV2LVft5XBbVkXFTCK
-1.23247	um	Vesicles Paraspeckle	0.000	1.000	122	200001104	200000110	siRNA-IMPa4-10 PSPC1-A488 IMPa4-A546 DAPI 8C1-siRNA-IMP-a2-a4 V2.00	0	25. siRNA-IMPa4-10 PSPC1-A488 DAPI IMPa4-A546_ag_TileScan_001 (Stage 33 of 49)	00-CvJqcV2LVft5XBbVkXFTCK
-1.13786	um	Vesicles Paraspeckle	0.000	1.000	122	200001105	200000111	siRNA-IMPa4-10 PSPC1-A488 IMPa4-A546 DAPI 8C1-siRNA-IMP-a2-a4 V2.00	0	25. siRNA-IMPa4-10 PSPC1-A488 DAPI IMPa4-A546_ag_TileScan_001 (Stage 33 of 49)	00-CvJqcV2LVft5XBbVkXFTCK
0.141506	um	Vesicles Paraspeckle	0.000	1.000	122	200001106	200000112	siRNA-IMPa4-10 PSPC1-A488 IMPa4-A546 DAPI 8C1-siRNA-IMP-a2-a4 V2.00	0	25. siRNA-IMPa4-10 PSPC1-A488 DAPI IMPa4-A546_ag_TileScan_001 (Stage 33 of 49)	00-CvJqcV2LVft5XBbVkXFTCK
-0.403296	um	Vesicles Paraspeckle	0.000	1.000	122	200001107	200000113	siRNA-IMPa4-10 PSPC1-A488 IMPa4-A546 DAPI 8C1-siRNA-IMP-a2-a4 V2.00	0	25. siRNA-IMPa4-10 PSPC1-A488 DAPI IMPa4-A546_ag_TileScan_001 (Stage 33 of 49)	00-CvJqcV2LVft5XBbVkXFTCK
-0.854814	um	Vesicles Paraspeckle	0.000	1.000	122	200001108	200000114	siRNA-IMPa4-10 PSPC1-A488 IMPa4-A546 DAPI 8C1-siRNA-IMP-a2-a4 V2.00	0	25. siRNA-IMPa4-10 PSPC1-A488 DAPI IMPa4-A546_ag_TileScan_001 (Stage 33 of 49)	00-CvJqcV2LVft5XBbVkXFTCK
-0.400265	um	Vesicles Paraspeckle	0.000	1.000	122	200001109	200000115	siRNA-IMPa4-10 PSPC1-A488 IMPa4-A546 DAPI 8C1-siRNA-IMP-a2-a4 V2.00	0	25. siRNA-IMPa4-10 PSPC1-A488 DAPI IMPa4-A546_ag_TileScan_001 (Stage 33 of 49)	00-CvJqcV2LVft5XBbVkXFTCK
-0.141506	um	Vesicles Paraspeckle	0.000	1.000	122	200001110	200000116	siRNA-IMPa4-10 PSPC1-A488 IMPa4-A546 DAPI 8C1-siRNA-IMP-a2-a4 V2.00	0	25. siRNA-IMPa4-10 PSPC1-A488 DAPI IMPa4-A546_ag_TileScan_001 (Stage 33 of 49)	00-CvJqcV2LVft5XBbVkXFTCK
0.283011	um	Vesicles Paraspeckle	0.000	1.000	122	200001111	200000117	siRNA-IMPa4-10 PSPC1-A488 IMPa4-A546 DAPI 8C1-siRNA-IMP-a2-a4 V2.00	0	25. siRNA-IMPa4-10 PSPC1-A488 DAPI IMPa4-A546_ag_TileScan_001 (Stage 33 of 49)	00-CvJqcV2LVft5XBbVkXFTCK
0.141506	um	Vesicles Paraspeckle	0.000	1.000	122	200001112	200000118	siRNA-IMPa4-10 PSPC1-A488 IMPa4-A546 DAPI 8C1-siRNA-IMP-a2-a4 V2.00	0	25. siRNA-IMPa4-10 PSPC1-A488 DAPI IMPa4-A546_ag_TileScan_001 (Stage 33 of 49)	00-CvJqcV2LVft5XBbVkXFTCK
-0.62754	um	Vesicles Paraspeckle	0.000	1.000	122	200001113	200000119	siRNA-IMPa4-10 PSPC1-A488 IMPa4-A546 DAPI 8C1-siRNA-IMP-a2-a4 V2.00	0	25. siRNA-IMPa4-10 PSPC1-A488 DAPI IMPa4-A546_ag_TileScan_001 (Stage 33 of 49)	00-CvJqcV2LVft5XBbVkXFTCK
-0.283011	um	Vesicles Paraspeckle	0.000	1.000	122	200001114	200000120	siRNA-IMPa4-10 PSPC1-A488 IMPa4-A546 DAPI 8C1-siRNA-IMP-a2-a4 V2.00	0	25. siRNA-IMPa4-10 PSPC1-A488 DAPI IMPa4-A546_ag_TileScan_001 (Stage 33 of 49)	00-CvJqcV2LVft5XBbVkXFTCK
0.377655	um	Vesicles Paraspeckle	0.000	1.000	122	200001115	200000121	siRNA-IMPa4-10 PSPC1-A488 IMPa4-A546 DAPI 8C1-siRNA-IMP-a2-a4 V2.00	0	25. siRNA-IMPa4-10 PSPC1-A488 DAPI IMPa4-A546_ag_TileScan_001 (Stage 33 of 49)	00-CvJqcV2LVft5XBbVkXFTCK
-1.88828	um	Vesicles Paraspeckle	0.000	1.000	123	200001116	200000122	siRNA-IMPa4-10 PSPC1-A488 IMPa4-A546 DAPI 8C1-siRNA-IMP-a2-a4 V2.00	0	25. siRNA-IMPa4-10 PSPC1-A488 DAPI IMPa4-A546_ag_TileScan_001 (Stage 33 of 49)	00-CvJqcV2LVft5XBbVkXFTCK
-1.88828	um	Vesicles Paraspeckle	0.000	1.000	123	200001117	200000123	siRNA-IMPa4-10 PSPC1-A488 IMPa4-A546 DAPI 8C1-siRNA-IMP-a2-a4 V2.00	0	25. siRNA-IMPa4-10 PSPC1-A488 DAPI IMPa4-A546_ag_TileScan_001 (Stage 33 of 49)	00-CvJqcV2LVft5XBbVkXFTCK
-0.780948	um	Vesicles Paraspeckle	0.000	1.000	123	200001118	200000124	siRNA-IMPa4-10 PSPC1-A488 IMPa4-A546 DAPI 8C1-siRNA-IMP-a2-a4 V2.00	0	25. siRNA-IMPa4-10 PSPC1-A488 DAPI IMPa4-A546_ag_TileScan_001 (Stage 33 of 49)	00-CvJqcV2LVft5XBbVkXFTCK
-1.51062	um	Vesicles Paraspeckle	0.000	1.000	123	200001119	200000125	siRNA-IMPa4-10 PSPC1-A488 IMPa4-A546 DAPI 8C1-siRNA-IMP-a2-a4 V2.00	0	25. siRNA-IMPa4-10 PSPC1-A488 DAPI IMPa4-A546_ag_TileScan_001 (Stage 33 of 49)	00-CvJqcV2LVft5XBbVkXFTCK
-0.996296	um	Vesicles Paraspeckle	0.000	1.000	123	200001120	200000126	siRNA-IMPa4-10 PSPC1-A488 IMPa4-A546 DAPI 8C1-siRNA-IMP-a2-a4 V2.00	0	25. siRNA-IMPa4-10 PSPC1-A488 DAPI IMPa4-A546_ag_TileScan_001 (Stage 33 of 49)	00-CvJqcV2LVft5XBbVkXFTCK
-1.13297	um	Vesicles Paraspeckle	0.000	1.000	123	200001121	200000127	siRNA-IMPa4-10 PSPC1-A488 IMPa4-A546 DAPI 8C1-siRNA-IMP-a2-a4 V2.00	0	25. siRNA-IMPa4-10 PSPC1-A488 DAPI IMPa4-A546_ag_TileScan_001 (Stage 33 of 49)	00-CvJqcV2LVft5XBbVkXFTCK
-1.13297	um	Vesicles Paraspeckle	0.000	1.000	123	200001122	200000128	siRNA-IMPa4-10 PSPC1-A488 IMPa4-A546 DAPI 8C1-siRNA-IMP-a2-a4 V2.00	0	25. siRNA-IMPa4-10 PSPC1-A488 DAPI IMPa4-A546_ag_TileScan_001 (Stage 33 of 49)	00-CvJqcV2LVft5XBbVkXFTCK
-0.755311	um	Vesicles Paraspeckle	0.000	1.000	123	200001123	200000129	siRNA-IMPa4-10 PSPC1-A488 IMPa4-A546 DAPI 8C1-siRNA-IMP-a2-a4 V2.00	0	25. siRNA-IMPa4-10 PSPC1-A488 DAPI IMPa4-A546_ag_TileScan_001 (Stage 33 of 49)	00-CvJqcV2LVft5XBbVkXFTCK
-0.755311	um	Vesicles Paraspeckle	0.000	1.000	123	200001124	200000130	siRNA-IMPa4-10 PSPC1-A488 IMPa4-A546 DAPI 8C1-siRNA-IMP-a2-a4 V2.00	0	25. siRNA-IMPa4-10 PSPC1-A488 DAPI IMPa4-A546_ag_TileScan_001 (Stage 33 of 49)	00-CvJqcV2LVft5XBbVkXFTCK
-1.13297	um	Vesicles Paraspeckle	0.000	1.000	124	200001125	200000131	siRNA-IMPa4-10 PSPC1-A488 IMPa4-A546 DAPI 8C1-siRNA-IMP-a2-a4 V2.00	0	25. siRNA-IMPa4-10 PSPC1-A488 DAPI IMPa4-A546_ag_TileScan_001 (Stage 33 of 49)	00-CvJqcV2LVft5XBbVkXFTCK
-0.403289	um	Vesicles Paraspeckle	0.000	1.000	124	200001126	200000132	siRNA-IMPa4-10 PSPC1-A488 IMPa4-A546 DAPI 8C1-siRNA-IMP-a2-a4 V2.00	0	25. siRNA-IMPa4-10 PSPC1-A488 DAPI IMPa4-A546_ag_TileScan_001 (Stage 33 of 49)	00-CvJqcV2LVft5XBbVkXFTCK
-0.377655	um	Vesicles Paraspeckle	0.000	1.000	124	200001127	200000133	siRNA-IMPa4-10 PSPC1-A488 IMPa4-A546 DAPI 8C1-siRNA-IMP-a2-a4 V2.00	0	25. siRNA-IMPa4-10 PSPC1-A488 DAPI IMPa4-A546_ag_TileScan_001 (Stage 33 of 49)	00-CvJqcV2LVft5XBbVkXFTCK
-0.141486	um	Vesicles Paraspeckle	0.000	1.000	124	200001128	200000134	siRNA-IMPa4-10 PSPC1-A488 IMPa4-A546 DAPI 8C1-siRNA-IMP-a2-a4 V2.00	0	25. siRNA-IMPa4-10 PSPC1-A488 DAPI IMPa4-A546_ag_TileScan_001 (Stage 33 of 49)	00-CvJqcV2LVft5XBbVkXFTCK
-0.686314	um	Vesicles Paraspeckle	0.000	1.000	125	200001129	200000135	siRNA-IMPa4-10 PSPC1-A488 IMPa4-A546 DAPI 8C1-siRNA-IMP-a2-a4 V2.00	0	25. siRNA-IMPa4-10 PSPC1-A488 DAPI IMPa4-A546_ag_TileScan_001 (Stage 33 of 49)	00-CvJqcV2LVft5XBbVkXFTCK
-1.18425	um	Vesicles Paraspeckle	0.000	1.000	125	200001130	200000136	siRNA-IMPa4-10 PSPC1-A488 IMPa4-A546 DAPI 8C1-siRNA-IMP-a2-a4 V2.00	0	25. siRNA-IMPa4-10 PSPC1-A488 DAPI IMPa4-A546_ag_TileScan_001 (Stage 33 of 49)	00-CvJqcV2LVft5XBbVkXFTCK
-0.707543	um	Vesicles Paraspeckle	0.000	1.000	125	200001131	200000137	siRNA-IMPa4-10 PSPC1-A488 IMPa4-A546 DAPI 8C1-siRNA-IMP-a2-a4 V2.00	0	25. siRNA-IMPa4-10 PSPC1-A488 DAPI IMPa4-A546_ag_TileScan_001 (Stage 33 of 49)	00-CvJqcV2LVft5XBbVkXFTCK
0	um	Vesicles Paraspeckle	0.000	1.000	126	200001132	200000138	siRNA-IMPa4-10 PSPC1-A488 IMPa4-A546 DAPI 8C1-siRNA-IMP-a2-a4 V2.00	0	25. siRNA-IMPa4-10 PSPC1-A488 DAPI IMPa4-A546_ag_TileScan_001 (Stage 33 of 49)	00-CvJqcV2LVft5XBbVkXFTCK
-2.31722	um	Vesicles Paraspeckle	0.000	1.000	127	200001133	200000139	siRNA-IMPa4-10 PSPC1-A488 IMPa4-A546 DAPI 8C1-siRNA-IMP-a2-a4 V2.00	0	25. siRNA-IMPa4-10 PSPC1-A488 DAPI IMPa4-A546_ag_TileScan_001 (Stage 33 of 49)	00-CvJqcV2LVft5XBbVkXFTCK
-1.88828	um	Vesicles Paraspeckle	0.000	1.000	127	200001134	200000140	siRNA-IMPa4-10 PSPC1-A488 IMPa4-A546 DAPI 8C1-siRNA-IMP-a2-a4 V2.00	0	25. siRNA-IMPa4-10 PSPC1-A488 DAPI IMPa4-A546_ag_TileScan_001 (Stage 33 of 49)	00-CvJqcV2LVft5XBbVkXFTCK
-1.63576	um	Vesicles Paraspeckle	0.000	1.000	127	200001135	200000141	siRNA-IMPa4-10 PSPC1-A488 IMPa4-A546 DAPI 8C1-siRNA-IMP-a2-a4 V2.00	0	25. siRNA-IMPa4-10 PSPC1-A488 DAPI IMPa4-A546_ag_TileScan_001 (Stage 33 of 49)	00-CvJqcV2LVft5XBbVkXFTCK
-1.20989	um	Vesicles Paraspeckle	0.000	1.000	127	200001136	200000142	siRNA-IMPa4-10 PSPC1-A488 IMPa4-A546 DAPI 8C1-siRNA-IMP-a2-a4 V2.00	0	25. siRNA-IMPa4-10 PSPC1-A488 DAPI IMPa4-A546_ag_TileScan_001 (Stage 33 of 49)	00-CvJqcV2LVft5XBbVkXFTCK
-1.51062	um	Vesicles Paraspeckle	0.000	1.000	127	200001137	200000143	siRNA-IMPa4-10 PSPC1-A488 IMPa4-A546 DAPI 8C1-siRNA-IMP-a2-a4 V2.00	0	25. siRNA-IMPa4-10 PSPC1-A488 DAPI IMPa4-A546_ag_TileScan_001 (Stage 33 of 49)	00-CvJqcV2LVft5XBbVkXFTCK
-0.769036	um	Vesicles Paraspeckle	0.000	1.000	127	200001138	200000144	siRNA-IMPa4-10 PSPC1-A488 IMPa4-A546 DAPI 8C1-siRNA-IMP-a2-a4 V2.00	0	25. siRNA-IMPa4-10 PSPC1-A488 DAPI IMPa4-A546_ag_TileScan_001 (Stage 33 of 49)	00-CvJqcV2LVft5XBbVkXFTCK
-0.568923	um	Vesicles Paraspeckle	0.000	1.000	127	200001139	200000145	siRNA-IMPa4-10 PSPC1-A488 IMPa4-A546 DAPI 8C1-siRNA-IMP-a2-a4 V2.00	0	25. siRNA-IMPa4-10 PSPC1-A488 DAPI IMPa4-A546_ag_TileScan_001 (Stage 33 of 49)	00-CvJqcV2LVft5XBbVkXFTCK
-1.25811	um	Vesicles Paraspeckle	0.000	1.000	127	200001140	200000146	siRNA-IMPa4-10 PSPC1-A488 IMPa4-A546 DAPI 8C1-siRNA-IMP-a2-a4 V2.00	0	25. siRNA-IMPa4-10 PSPC1-A488 DAPI IMPa4-A546_ag_TileScan_001 (Stage 33 of 49)	00-CvJqcV2LVft5XBbVkXFTCK
-1.13297	um	Vesicles Paraspeckle	0.000	1.000	127	200001141	200000147	siRNA-IMPa4-10 PSPC1-A488 IMPa4-A546 DAPI 8C1-siRNA-IMP-a2-a4 V2.00	0	25. siRNA-IMPa4-10 PSPC1-A488 DAPI IMPa4-A546_ag_TileScan_001 (Stage 33 of 49)	00-CvJqcV2LVft5XBbVkXFTCK
-0.627532	um	Vesicles Paraspeckle	0.000	1.000	127	200001142	200000148	siRNA-IMPa4-10 PSPC1-A488 IMPa4-A546 DAPI 8C1-siRNA-IMP-a2-a4 V2.00	0	25. siRNA-IMPa4-10 PSPC1-A488 DAPI IMPa4-A546_ag_TileScan_001 (Stage 33 of 49)	00-CvJqcV2LVft5XBbVkXFTCK
-0.80659	um	Vesicles Paraspeckle	0.000	1.000	127	200001143	200000149	siRNA-IMPa4-10 PSPC1-A488 IMPa4-A546 DAPI 8C1-siRNA-IMP-a2-a4 V2.00	0	25. siRNA-IMPa4-10 PSPC1-A488 DAPI IMPa4-A546_ag_TileScan_001 (Stage 33 of 49)	00-CvJqcV2LVft5XBbVkXFTCK
-0.686338	um	Vesicles Paraspeckle	0.000	1.000	127	200001144	200000150	siRNA-IMPa4-10 PSPC1-A488 IMPa4-A546 DAPI 8C1-siRNA-IMP-a2-a4 V2.00	0	25. siRNA-IMPa4-10 PSPC1-A488 DAPI IMPa4-A546_ag_TileScan_001 (Stage 33 of 49)	00-CvJqcV2LVft5XBbVkXFTCK
-1.13297	um	Vesicles Paraspeckle	0.000	1.000	128	200001145	200000151	siRNA-IMPa4-10 PSPC1-A488 IMPa4-A546 DAPI 8C1-siRNA-IMP-a2-a4 V2.00	0	25. siRNA-IMPa4-10 PSPC1-A488 DAPI IMPa4-A546_ag_TileScan_001 (Stage 33 of 49)	00-CvJqcV2LVft5XBbVkXFTCK
-1.13297	um	Vesicles Paraspeckle	0.000	1.000	128	200001146	200000152	siRNA-IMPa4-10 PSPC1-A488 IMPa4-A546 DAPI 8C1-siRNA-IMP-a2-a4 V2.00	0	25. siRNA-IMPa4-10 PSPC1-A488 DAPI IMPa4-A546_ag_TileScan_001 (Stage 33 of 49)	00-CvJqcV2LVft5XBbVkXFTCK
-0.341664	um	Vesicles Paraspeckle	0.000	1.000	128	200001147	200000153	siRNA-IMPa4-10 PSPC1-A488 IMPa4-A546 DAPI 8C1-siRNA-IMP-a2-a4 V2.00	0	25. siRNA-IMPa4-10 PSPC1-A488 DAPI IMPa4-A546_ag_TileScan_001 (Stage 33 of 49)	00-CvJqcV2LVft5XBbVkXFTCK
-0.403299	um	Vesicles Paraspeckle	0.000	1.000	128	200001148	200000154	siRNA-IMPa4-10 PSPC1-A488 IMPa4-A546 DAPI 8C1-siRNA-IMP-a2-a4 V2.00	0	25. siRNA-IMPa4-10 PSPC1-A488 DAPI IMPa4-A546_ag_TileScan_001 (Stage 33 of 49)	00-CvJqcV2LVft5XBbVkXFTCK
-0.755311	um	Vesicles Paraspeckle	0.000	1.000	128	200001149	200000155	siRNA-IMPa4-10 PSPC1-A488 IMPa4-A546 DAPI 8C1-siRNA-IMP-a2-a4 V2.00	0	25. siRNA-IMPa4-10 PSPC1-A488 DAPI IMPa4-A546_ag_TileScan_001 (Stage 33 of 49)	00-CvJqcV2LVft5XBbVkXFTCK
-0.755311	um	Vesicles Paraspeckle	0.000	1.000	128	200001150	200000156	siRNA-IMPa4-10 PSPC1-A488 IMPa4-A546 DAPI 8C1-siRNA-IMP-a2-a4 V2.00	0	25. siRNA-IMPa4-10 PSPC1-A488 DAPI IMPa4-A546_ag_TileScan_001 (Stage 33 of 49)	00-CvJqcV2LVft5XBbVkXFTCK
-0.377655	um	Vesicles Paraspeckle	0.000	1.000	128	200001151	200000157	siRNA-IMPa4-10 PSPC1-A488 IMPa4-A546 DAPI 8C1-siRNA-IMP-a2-a4 V2.00	0	25. siRNA-IMPa4-10 PSPC1-A488 DAPI IMPa4-A546_ag_TileScan_001 (Stage 33 of 49)	00-CvJqcV2LVft5XBbVkXFTCK
-0.377655	um	Vesicles Paraspeckle	0.000	1.000	128	200001152	200000158	siRNA-IMPa4-10 PSPC1-A488 IMPa4-A546 DAPI 8C1-siRNA-IMP-a2-a4 V2.00	0	25. siRNA-IMPa4-10 PSPC1-A488 DAPI IMPa4-A546_ag_TileScan_001 (Stage 33 of 49)	00-CvJqcV2LVft5XBbVkXFTCK
-0.377655	um	Vesicles Paraspeckle	0.000	1.000	128	200001153	200000159	siRNA-IMPa4-10 PSPC1-A488 IMPa4-A546 DAPI 8C1-siRNA-IMP-a2-a4 V2.00	0	25. siRNA-IMPa4-10 PSPC1-A488 DAPI IMPa4-A546_ag_TileScan_001 (Stage 33 of 49)	00-CvJqcV2LVft5XBbVkXFTCK
0.377655	um	Vesicles Paraspeckle	0.000	1.000	128	200001154	200000160	siRNA-IMPa4-10 PSPC1-A488 IMPa4-A546 DAPI 8C1-siRNA-IMP-a2-a4 V2.00	0	25. siRNA-IMPa4-10 PSPC1-A488 DAPI IMPa4-A546_ag_TileScan_001 (Stage 33 of 49)	00-CvJqcV2LVft5XBbVkXFTCK
1.37549	um	Vesicles Paraspeckle	0.000	1.000	129	200001155	200000161	siRNA-IMPa4-10 PSPC1-A488 IMPa4-A546 DAPI 8C1-siRNA-IMP-a2-a4 V2.00	0	25. siRNA-IMPa4-10 PSPC1-A488 DAPI IMPa4-A546_ag_TileScan_001 (Stage 33 of 49)	00-CvJqcV2LVft5XBbVkXFTCK
0.377655	um	Vesicles Paraspeckle	0.000	1.000	129	200001156	200000162	siRNA-IMPa4-10 PSPC1-A488 IMPa4-A546 DAPI 8C1-siRNA-IMP-a2-a4 V2.00	0	25. siRNA-IMPa4-10 PSPC1-A488 DAPI IMPa4-A546_ag_TileScan_001 (Stage 33 of 49)	00-CvJqcV2LVft5XBbVkXFTCK
3.58494	um	Vesicles Paraspeckle	0.000	1.000	129	200001157	200000163	siRNA-IMPa4-10 PSPC1-A488 IMPa4-A546 DAPI 8C1-siRNA-IMP-a2-a4 V2.00	0	25. siRNA-IMPa4-10 PSPC1-A488 DAPI IMPa4-A546_ag_TileScan_001 (Stage 33 of 49)	00-CvJqcV2LVft5XBbVkXFTCK
2.2499	um	Vesicles Paraspeckle	0.000	1.000	129	200001158	200000164	siRNA-IMPa4-10 PSPC1-A488 IMPa4-A546 DAPI 8C1-siRNA-IMP-a2-a4 V2.00	0	25. siRNA-IMPa4-10 PSPC1-A488 DAPI IMPa4-A546_ag_TileScan_001 (Stage 33 of 49)	00-CvJqcV2LVft5XBbVkXFTCK
-0.627522	um	Vesicles Paraspeckle	0.000	1.000	130	200001159	200000165	siRNA-IMPa4-10 PSPC1-A488 IMPa4-A546 DAPI 8C1-siRNA-IMP-a2-a4 V2.00	0	25. siRNA-IMPa4-10 PSPC1-A488 DAPI IMPa4-A546_ag_TileScan_001 (Stage 33 of 49)	00-CvJqcV2LVft5XBbVkXFTCK
-0.600361	um	Vesicles Paraspeckle	0.000	1.000	130	200001160	200000166	siRNA-IMPa4-10 PSPC1-A488 IMPa4-A546 DAPI 8C1-siRNA-IMP-a2-a4 V2.00	0	25. siRNA-IMPa4-10 PSPC1-A488 DAPI IMPa4-A546_ag_TileScan_001 (Stage 33 of 49)	00-CvJqcV2LVft5XBbVkXFTCK
-1.05492	um	Vesicles Paraspeckle	0.000	1.000	130	200001161	200000167	siRNA-IMPa4-10 PSPC1-A488 IMPa4-A546 DAPI 8C1-siRNA-IMP-a2-a4 V2.00	0	25. siRNA-IMPa4-10 PSPC1-A488 DAPI IMPa4-A546_ag_TileScan_001 (Stage 33 of 49)	00-CvJqcV2LVft5XBbVkXFTCK
-1.14211	um	Vesicles Paraspeckle	0.000	1.000	130	200001162	200000168	siRNA-IMPa4-10 PSPC1-A488 IMPa4-A546 DAPI 8C1-siRNA-IMP-a2-a4 V2.00	0	25. siRNA-IMPa4-10 PSPC1-A488 DAPI IMPa4-A546_ag_TileScan_001 (Stage 33 of 49)	00-CvJqcV2LVft5XBbVkXFTCK
19.8721	um	Vesicles Paraspeckle	0.000	1.000	130	200001163	200000169	siRNA-IMPa4-10 PSPC1-A488 IMPa4-A546 DAPI 8C1-siRNA-IMP-a2-a4 V2.00	0	25. siRNA-IMPa4-10 PSPC1-A488 DAPI IMPa4-A546_ag_TileScan_001 (Stage 33 of 49)	00-CvJqcV2LVft5XBbVkXFTCK
0.141508	um	Vesicles Paraspeckle	0.000	1.000	130	200001164	200000170	siRNA-IMPa4-10 PSPC1-A488 IMPa4-A546 DAPI 8C1-siRNA-IMP-a2-a4 V2.00	0	25. siRNA-IMPa4-10 PSPC1-A488 DAPI IMPa4-A546_ag_TileScan_001 (Stage 33 of 49)	00-CvJqcV2LVft5XBbVkXFTCK
-0.141504	um	Vesicles Paraspeckle	0.000	1.000	130	200001165	200000171	siRNA-IMPa4-10 PSPC1-A488 IMPa4-A546 DAPI 8C1-siRNA-IMP-a2-a4 V2.00	0	25. siRNA-IMPa4-10 PSPC1-A488 DAPI IMPa4-A546_ag_TileScan_001 (Stage 33 of 49)	00-CvJqcV2LVft5XBbVkXFTCK
0.20012	um	Vesicles Paraspeckle	0.000	1.000	130	200001166	200000172	siRNA-IMPa4-10 PSPC1-A488 IMPa4-A546 DAPI 8C1-siRNA-IMP-a2-a4 V2.00	0	25. siRNA-IMPa4-10 PSPC1-A488 DAPI IMPa4-A546_ag_TileScan_001 (Stage 33 of 49)	00-CvJqcV2LVft5XBbVkXFTCK
0.755311	um	Vesicles Paraspeckle	0.000	1.000	130	200001167	200000173	siRNA-IMPa4-10 PSPC1-A488 IMPa4-A546 DAPI 8C1-siRNA-IMP-a2-a4 V2.00	0	25. siRNA-IMPa4-10 PSPC1-A488 DAPI IMPa4-A546_ag_TileScan_001 (Stage 33 of 49)	00-CvJqcV2LVft5XBbVkXFTCK
0.377655	um	Vesicles Paraspeckle	0.000	1.000	130	200001168	200000174	siRNA-IMPa4-10 PSPC1-A488 IMPa4-A546 DAPI 8C1-siRNA-IMP-a2-a4 V2.00	0	25. siRNA-IMPa4-10 PSPC1-A488 DAPI IMPa4-A546_ag_TileScan_001 (Stage 33 of 49)	00-CvJqcV2LVft5XBbVkXFTCK
-0.377655	um	Vesicles Paraspeckle	0.000	1.000	130	200001169	200000175	siRNA-IMPa4-10 PSPC1-A488 IMPa4-A546 DAPI 8C1-siRNA-IMP-a2-a4 V2.00	0	25. siRNA-IMPa4-10 PSPC1-A488 DAPI IMPa4-A546_ag_TileScan_001 (Stage 33 of 49)	00-CvJqcV2LVft5XBbVkXFTCK
1.15861	um	Vesicles Paraspeckle	0.000	1.000	130	200001170	200000176	siRNA-IMPa4-10 PSPC1-A488 IMPa4-A546 DAPI 8C1-siRNA-IMP-a2-a4 V2.00	0	25. siRNA-IMPa4-10 PSPC1-A488 DAPI IMPa4-A546_ag_TileScan_001 (Stage 33 of 49)	00-CvJqcV2LVft5XBbVkXFTCK
0.283009	um	Vesicles Paraspeckle	0.000	1.000	130	200001171	200000177	siRNA-IMPa4-10 PSPC1-A488 IMPa4-A546 DAPI 8C1-siRNA-IMP-a2-a4 V2.00	0	25. siRNA-IMPa4-10 PSPC1-A488 DAPI IMPa4-A546_ag_TileScan_001 (Stage 33 of 49)	00-CvJqcV2LVft5XBbVkXFTCK
-0.341625	um	Vesicles Paraspeckle	0.000	1.000	130	200001172	200000178	siRNA-IMPa4-10 PSPC1-A488 IMPa4-A546 DAPI 8C1-siRNA-IMP-a2-a4 V2.00	0	25. siRNA-IMPa4-10 PSPC1-A488 DAPI IMPa4-A546_ag_TileScan_001 (Stage 33 of 49)	00-CvJqcV2LVft5XBbVkXFTCK
0.71041	um	Vesicles Paraspeckle	0.000	1.000	130	200001173	200000179	siRNA-IMPa4-10 PSPC1-A488 IMPa4-A546 DAPI 8C1-siRNA-IMP-a2-a4 V2.00	0	25. siRNA-IMPa4-10 PSPC1-A488 DAPI IMPa4-A546_ag_TileScan_001 (Stage 33 of 49)	00-CvJqcV2LVft5XBbVkXFTCK
-0.827642	um	Vesicles Paraspeckle	0.000	1.000	130	200001174	200000180	siRNA-IMPa4-10 PSPC1-A488 IMPa4-A546 DAPI 8C1-siRNA-IMP-a2-a4 V2.00	0	25. siRNA-IMPa4-10 PSPC1-A488 DAPI IMPa4-A546_ag_TileScan_001 (Stage 33 of 49)	00-CvJqcV2LVft5XBbVkXFTCK
0.544794	um	Vesicles Paraspeckle	0.000	1.000	132	200001175	200000000	siRNA-IMPa4-10 PSPC1-A488 IMPa4-A546 DAPI 8C1-siRNA-IMP-a2-a4 V2.00	0	25. siRNA-IMPa4-10 PSPC1-A488 DAPI IMPa4-A546_ah_TileScan_001 (Stage 34 of 49)	00-GtVKM2xoQvJ8YRysvWSN5m
-0.141501	um	Vesicles Paraspeckle	0.000	1.000	132	200001176	200000001	siRNA-IMPa4-10 PSPC1-A488 IMPa4-A546 DAPI 8C1-siRNA-IMP-a2-a4 V2.00	0	25. siRNA-IMPa4-10 PSPC1-A488 DAPI IMPa4-A546_ah_TileScan_001 (Stage 34 of 49)	00-GtVKM2xoQvJ8YRysvWSN5m
-1.05492	um	Vesicles Paraspeckle	0.000	1.000	132	200001177	200000002	siRNA-IMPa4-10 PSPC1-A488 IMPa4-A546 DAPI 8C1-siRNA-IMP-a2-a4 V2.00	0	25. siRNA-IMPa4-10 PSPC1-A488 DAPI IMPa4-A546_ah_TileScan_001 (Stage 34 of 49)	00-GtVKM2xoQvJ8YRysvWSN5m
1.2523	um	Vesicles Paraspeckle	0.000	1.000	132	200001178	200000003	siRNA-IMPa4-10 PSPC1-A488 IMPa4-A546 DAPI 8C1-siRNA-IMP-a2-a4 V2.00	0	25. siRNA-IMPa4-10 PSPC1-A488 DAPI IMPa4-A546_ah_TileScan_001 (Stage 34 of 49)	00-GtVKM2xoQvJ8YRysvWSN5m
0.769017	um	Vesicles Paraspeckle	0.000	1.000	132	200001179	200000004	siRNA-IMPa4-10 PSPC1-A488 IMPa4-A546 DAPI 8C1-siRNA-IMP-a2-a4 V2.00	0	25. siRNA-IMPa4-10 PSPC1-A488 DAPI IMPa4-A546_ah_TileScan_001 (Stage 34 of 49)	00-GtVKM2xoQvJ8YRysvWSN5m
0.769017	um	Vesicles Paraspeckle	0.000	1.000	132	200001180	200000005	siRNA-IMPa4-10 PSPC1-A488 IMPa4-A546 DAPI 8C1-siRNA-IMP-a2-a4 V2.00	0	25. siRNA-IMPa4-10 PSPC1-A488 DAPI IMPa4-A546_ah_TileScan_001 (Stage 34 of 49)	00-GtVKM2xoQvJ8YRysvWSN5m
-0.544794	um	Vesicles Paraspeckle	0.000	1.000	132	200001181	200000006	siRNA-IMPa4-10 PSPC1-A488 IMPa4-A546 DAPI 8C1-siRNA-IMP-a2-a4 V2.00	0	25. siRNA-IMPa4-10 PSPC1-A488 DAPI IMPa4-A546_ah_TileScan_001 (Stage 34 of 49)	00-GtVKM2xoQvJ8YRysvWSN5m
-0.755311	um	Vesicles Paraspeckle	0.000	1.000	132	200001182	200000007	siRNA-IMPa4-10 PSPC1-A488 IMPa4-A546 DAPI 8C1-siRNA-IMP-a2-a4 V2.00	0	25. siRNA-IMPa4-10 PSPC1-A488 DAPI IMPa4-A546_ah_TileScan_001 (Stage 34 of 49)	00-GtVKM2xoQvJ8YRysvWSN5m
0.283001	um	Vesicles Paraspeckle	0.000	1.000	132	200001183	200000008	siRNA-IMPa4-10 PSPC1-A488 IMPa4-A546 DAPI 8C1-siRNA-IMP-a2-a4 V2.00	0	25. siRNA-IMPa4-10 PSPC1-A488 DAPI IMPa4-A546_ah_TileScan_001 (Stage 34 of 49)	00-GtVKM2xoQvJ8YRysvWSN5m
1.13297	um	Vesicles Paraspeckle	0.000	1.000	132	200001184	200000009	siRNA-IMPa4-10 PSPC1-A488 IMPa4-A546 DAPI 8C1-siRNA-IMP-a2-a4 V2.00	0	25. siRNA-IMPa4-10 PSPC1-A488 DAPI IMPa4-A546_ah_TileScan_001 (Stage 34 of 49)	00-GtVKM2xoQvJ8YRysvWSN5m
0.377655	um	Vesicles Paraspeckle	0.000	1.000	132	200001185	200000010	siRNA-IMPa4-10 PSPC1-A488 IMPa4-A546 DAPI 8C1-siRNA-IMP-a2-a4 V2.00	0	25. siRNA-IMPa4-10 PSPC1-A488 DAPI IMPa4-A546_ah_TileScan_001 (Stage 34 of 49)	00-GtVKM2xoQvJ8YRysvWSN5m
-0.830696	um	Vesicles Paraspeckle	0.000	1.000	133	200001186	200000011	siRNA-IMPa4-10 PSPC1-A488 IMPa4-A546 DAPI 8C1-siRNA-IMP-a2-a4 V2.00	0	25. siRNA-IMPa4-10 PSPC1-A488 DAPI IMPa4-A546_ah_TileScan_001 (Stage 34 of 49)	00-GtVKM2xoQvJ8YRysvWSN5m
-1.35139	um	Vesicles Paraspeckle	0.000	1.000	133	200001187	200000012	siRNA-IMPa4-10 PSPC1-A488 IMPa4-A546 DAPI 8C1-siRNA-IMP-a2-a4 V2.00	0	25. siRNA-IMPa4-10 PSPC1-A488 DAPI IMPa4-A546_ah_TileScan_001 (Stage 34 of 49)	00-GtVKM2xoQvJ8YRysvWSN5m
-1.13297	um	Vesicles Paraspeckle	0.000	1.000	133	200001188	200000013	siRNA-IMPa4-10 PSPC1-A488 IMPa4-A546 DAPI 8C1-siRNA-IMP-a2-a4 V2.00	0	25. siRNA-IMPa4-10 PSPC1-A488 DAPI IMPa4-A546_ah_TileScan_001 (Stage 34 of 49)	00-GtVKM2xoQvJ8YRysvWSN5m
-0.544798	um	Vesicles Paraspeckle	0.000	1.000	133	200001189	200000014	siRNA-IMPa4-10 PSPC1-A488 IMPa4-A546 DAPI 8C1-siRNA-IMP-a2-a4 V2.00	0	25. siRNA-IMPa4-10 PSPC1-A488 DAPI IMPa4-A546_ah_TileScan_001 (Stage 34 of 49)	00-GtVKM2xoQvJ8YRysvWSN5m
-0.755311	um	Vesicles Paraspeckle	0.000	1.000	133	200001190	200000015	siRNA-IMPa4-10 PSPC1-A488 IMPa4-A546 DAPI 8C1-siRNA-IMP-a2-a4 V2.00	0	25. siRNA-IMPa4-10 PSPC1-A488 DAPI IMPa4-A546_ah_TileScan_001 (Stage 34 of 49)	00-GtVKM2xoQvJ8YRysvWSN5m
-0.377655	um	Vesicles Paraspeckle	0.000	1.000	133	200001191	200000016	siRNA-IMPa4-10 PSPC1-A488 IMPa4-A546 DAPI 8C1-siRNA-IMP-a2-a4 V2.00	0	25. siRNA-IMPa4-10 PSPC1-A488 DAPI IMPa4-A546_ah_TileScan_001 (Stage 34 of 49)	00-GtVKM2xoQvJ8YRysvWSN5m
-0.403295	um	Vesicles Paraspeckle	0.000	1.000	133	200001192	200000017	siRNA-IMPa4-10 PSPC1-A488 IMPa4-A546 DAPI 8C1-siRNA-IMP-a2-a4 V2.00	0	25. siRNA-IMPa4-10 PSPC1-A488 DAPI IMPa4-A546_ah_TileScan_001 (Stage 34 of 49)	00-GtVKM2xoQvJ8YRysvWSN5m
0.141503	um	Vesicles Paraspeckle	0.000	1.000	133	200001193	200000018	siRNA-IMPa4-10 PSPC1-A488 IMPa4-A546 DAPI 8C1-siRNA-IMP-a2-a4 V2.00	0	25. siRNA-IMPa4-10 PSPC1-A488 DAPI IMPa4-A546_ah_TileScan_001 (Stage 34 of 49)	00-GtVKM2xoQvJ8YRysvWSN5m
0.377655	um	Vesicles Paraspeckle	0.000	1.000	133	200001194	200000019	siRNA-IMPa4-10 PSPC1-A488 IMPa4-A546 DAPI 8C1-siRNA-IMP-a2-a4 V2.00	0	25. siRNA-IMPa4-10 PSPC1-A488 DAPI IMPa4-A546_ah_TileScan_001 (Stage 34 of 49)	00-GtVKM2xoQvJ8YRysvWSN5m
0.710408	um	Vesicles Paraspeckle	0.000	1.000	133	200001195	200000020	siRNA-IMPa4-10 PSPC1-A488 IMPa4-A546 DAPI 8C1-siRNA-IMP-a2-a4 V2.00	0	25. siRNA-IMPa4-10 PSPC1-A488 DAPI IMPa4-A546_ah_TileScan_001 (Stage 34 of 49)	00-GtVKM2xoQvJ8YRysvWSN5m
0.377655	um	Vesicles Paraspeckle	0.000	1.000	133	200001196	200000021	siRNA-IMPa4-10 PSPC1-A488 IMPa4-A546 DAPI 8C1-siRNA-IMP-a2-a4 V2.00	0	25. siRNA-IMPa4-10 PSPC1-A488 DAPI IMPa4-A546_ah_TileScan_001 (Stage 34 of 49)	00-GtVKM2xoQvJ8YRysvWSN5m
0.403295	um	Vesicles Paraspeckle	0.000	1.000	133	200001197	200000022	siRNA-IMPa4-10 PSPC1-A488 IMPa4-A546 DAPI 8C1-siRNA-IMP-a2-a4 V2.00	0	25. siRNA-IMPa4-10 PSPC1-A488 DAPI IMPa4-A546_ah_TileScan_001 (Stage 34 of 49)	00-GtVKM2xoQvJ8YRysvWSN5m
0.403295	um	Vesicles Paraspeckle	0.000	1.000	133	200001198	200000023	siRNA-IMPa4-10 PSPC1-A488 IMPa4-A546 DAPI 8C1-siRNA-IMP-a2-a4 V2.00	0	25. siRNA-IMPa4-10 PSPC1-A488 DAPI IMPa4-A546_ah_TileScan_001 (Stage 34 of 49)	00-GtVKM2xoQvJ8YRysvWSN5m
0.377655	um	Vesicles Paraspeckle	0.000	1.000	133	200001199	200000024	siRNA-IMPa4-10 PSPC1-A488 IMPa4-A546 DAPI 8C1-siRNA-IMP-a2-a4 V2.00	0	25. siRNA-IMPa4-10 PSPC1-A488 DAPI IMPa4-A546_ah_TileScan_001 (Stage 34 of 49)	00-GtVKM2xoQvJ8YRysvWSN5m
2.93211	um	Vesicles Paraspeckle	0.000	1.000	133	200001200	200000025	siRNA-IMPa4-10 PSPC1-A488 IMPa4-A546 DAPI 8C1-siRNA-IMP-a2-a4 V2.00	0	25. siRNA-IMPa4-10 PSPC1-A488 DAPI IMPa4-A546_ah_TileScan_001 (Stage 34 of 49)	00-GtVKM2xoQvJ8YRysvWSN5m
0.283019	um	Vesicles Paraspeckle	0.000	1.000	134	200001201	200000026	siRNA-IMPa4-10 PSPC1-A488 IMPa4-A546 DAPI 8C1-siRNA-IMP-a2-a4 V2.00	0	25. siRNA-IMPa4-10 PSPC1-A488 DAPI IMPa4-A546_ah_TileScan_001 (Stage 34 of 49)	00-GtVKM2xoQvJ8YRysvWSN5m
-0.283019	um	Vesicles Paraspeckle	0.000	1.000	134	200001202	200000027	siRNA-IMPa4-10 PSPC1-A488 IMPa4-A546 DAPI 8C1-siRNA-IMP-a2-a4 V2.00	0	25. siRNA-IMPa4-10 PSPC1-A488 DAPI IMPa4-A546_ah_TileScan_001 (Stage 34 of 49)	00-GtVKM2xoQvJ8YRysvWSN5m
-1.18425	um	Vesicles Paraspeckle	0.000	1.000	134	200001203	200000028	siRNA-IMPa4-10 PSPC1-A488 IMPa4-A546 DAPI 8C1-siRNA-IMP-a2-a4 V2.00	0	25. siRNA-IMPa4-10 PSPC1-A488 DAPI IMPa4-A546_ah_TileScan_001 (Stage 34 of 49)	00-GtVKM2xoQvJ8YRysvWSN5m
-0.403294	um	Vesicles Paraspeckle	0.000	1.000	134	200001204	200000029	siRNA-IMPa4-10 PSPC1-A488 IMPa4-A546 DAPI 8C1-siRNA-IMP-a2-a4 V2.00	0	25. siRNA-IMPa4-10 PSPC1-A488 DAPI IMPa4-A546_ah_TileScan_001 (Stage 34 of 49)	00-GtVKM2xoQvJ8YRysvWSN5m
0.5689	um	Vesicles Paraspeckle	0.000	1.000	134	200001205	200000030	siRNA-IMPa4-10 PSPC1-A488 IMPa4-A546 DAPI 8C1-siRNA-IMP-a2-a4 V2.00	0	25. siRNA-IMPa4-10 PSPC1-A488 DAPI IMPa4-A546_ah_TileScan_001 (Stage 34 of 49)	00-GtVKM2xoQvJ8YRysvWSN5m
-0.403297	um	Vesicles Paraspeckle	0.000	1.000	134	200001206	200000031	siRNA-IMPa4-10 PSPC1-A488 IMPa4-A546 DAPI 8C1-siRNA-IMP-a2-a4 V2.00	0	25. siRNA-IMPa4-10 PSPC1-A488 DAPI IMPa4-A546_ah_TileScan_001 (Stage 34 of 49)	00-GtVKM2xoQvJ8YRysvWSN5m
-0.972206	um	Vesicles Paraspeckle	0.000	1.000	134	200001207	200000032	siRNA-IMPa4-10 PSPC1-A488 IMPa4-A546 DAPI 8C1-siRNA-IMP-a2-a4 V2.00	0	25. siRNA-IMPa4-10 PSPC1-A488 DAPI IMPa4-A546_ah_TileScan_001 (Stage 34 of 49)	00-GtVKM2xoQvJ8YRysvWSN5m
-1.13297	um	Vesicles Paraspeckle	0.000	1.000	134	200001208	200000033	siRNA-IMPa4-10 PSPC1-A488 IMPa4-A546 DAPI 8C1-siRNA-IMP-a2-a4 V2.00	0	25. siRNA-IMPa4-10 PSPC1-A488 DAPI IMPa4-A546_ah_TileScan_001 (Stage 34 of 49)	00-GtVKM2xoQvJ8YRysvWSN5m
-0.377655	um	Vesicles Paraspeckle	0.000	1.000	134	200001209	200000034	siRNA-IMPa4-10 PSPC1-A488 IMPa4-A546 DAPI 8C1-siRNA-IMP-a2-a4 V2.00	0	25. siRNA-IMPa4-10 PSPC1-A488 DAPI IMPa4-A546_ah_TileScan_001 (Stage 34 of 49)	00-GtVKM2xoQvJ8YRysvWSN5m
-0.806594	um	Vesicles Paraspeckle	0.000	1.000	134	200001210	200000035	siRNA-IMPa4-10 PSPC1-A488 IMPa4-A546 DAPI 8C1-siRNA-IMP-a2-a4 V2.00	0	25. siRNA-IMPa4-10 PSPC1-A488 DAPI IMPa4-A546_ah_TileScan_001 (Stage 34 of 49)	00-GtVKM2xoQvJ8YRysvWSN5m
-0.806594	um	Vesicles Paraspeckle	0.000	1.000	134	200001211	200000036	siRNA-IMPa4-10 PSPC1-A488 IMPa4-A546 DAPI 8C1-siRNA-IMP-a2-a4 V2.00	0	25. siRNA-IMPa4-10 PSPC1-A488 DAPI IMPa4-A546_ah_TileScan_001 (Stage 34 of 49)	00-GtVKM2xoQvJ8YRysvWSN5m
-1.13297	um	Vesicles Paraspeckle	0.000	1.000	134	200001212	200000037	siRNA-IMPa4-10 PSPC1-A488 IMPa4-A546 DAPI 8C1-siRNA-IMP-a2-a4 V2.00	0	25. siRNA-IMPa4-10 PSPC1-A488 DAPI IMPa4-A546_ah_TileScan_001 (Stage 34 of 49)	00-GtVKM2xoQvJ8YRysvWSN5m
-0.780949	um	Vesicles Paraspeckle	0.000	1.000	134	200001213	200000038	siRNA-IMPa4-10 PSPC1-A488 IMPa4-A546 DAPI 8C1-siRNA-IMP-a2-a4 V2.00	0	25. siRNA-IMPa4-10 PSPC1-A488 DAPI IMPa4-A546_ah_TileScan_001 (Stage 34 of 49)	00-GtVKM2xoQvJ8YRysvWSN5m
-0.4274	um	Vesicles Paraspeckle	0.000	1.000	134	200001214	200000039	siRNA-IMPa4-10 PSPC1-A488 IMPa4-A546 DAPI 8C1-siRNA-IMP-a2-a4 V2.00	0	25. siRNA-IMPa4-10 PSPC1-A488 DAPI IMPa4-A546_ah_TileScan_001 (Stage 34 of 49)	00-GtVKM2xoQvJ8YRysvWSN5m
0.780952	um	Vesicles Paraspeckle	0.000	1.000	134	200001215	200000040	siRNA-IMPa4-10 PSPC1-A488 IMPa4-A546 DAPI 8C1-siRNA-IMP-a2-a4 V2.00	0	25. siRNA-IMPa4-10 PSPC1-A488 DAPI IMPa4-A546_ah_TileScan_001 (Stage 34 of 49)	00-GtVKM2xoQvJ8YRysvWSN5m
-0.377655	um	Vesicles Paraspeckle	0.000	1.000	134	200001216	200000041	siRNA-IMPa4-10 PSPC1-A488 IMPa4-A546 DAPI 8C1-siRNA-IMP-a2-a4 V2.00	0	25. siRNA-IMPa4-10 PSPC1-A488 DAPI IMPa4-A546_ah_TileScan_001 (Stage 34 of 49)	00-GtVKM2xoQvJ8YRysvWSN5m
0.710419	um	Vesicles Paraspeckle	0.000	1.000	134	200001217	200000042	siRNA-IMPa4-10 PSPC1-A488 IMPa4-A546 DAPI 8C1-siRNA-IMP-a2-a4 V2.00	0	25. siRNA-IMPa4-10 PSPC1-A488 DAPI IMPa4-A546_ah_TileScan_001 (Stage 34 of 49)	00-GtVKM2xoQvJ8YRysvWSN5m
0.403294	um	Vesicles Paraspeckle	0.000	1.000	134	200001218	200000043	siRNA-IMPa4-10 PSPC1-A488 IMPa4-A546 DAPI 8C1-siRNA-IMP-a2-a4 V2.00	0	25. siRNA-IMPa4-10 PSPC1-A488 DAPI IMPa4-A546_ah_TileScan_001 (Stage 34 of 49)	00-GtVKM2xoQvJ8YRysvWSN5m
-0.377655	um	Vesicles Paraspeckle	0.000	1.000	134	200001219	200000044	siRNA-IMPa4-10 PSPC1-A488 IMPa4-A546 DAPI 8C1-siRNA-IMP-a2-a4 V2.00	0	25. siRNA-IMPa4-10 PSPC1-A488 DAPI IMPa4-A546_ah_TileScan_001 (Stage 34 of 49)	00-GtVKM2xoQvJ8YRysvWSN5m
-0.141509	um	Vesicles Paraspeckle	0.000	1.000	134	200001220	200000045	siRNA-IMPa4-10 PSPC1-A488 IMPa4-A546 DAPI 8C1-siRNA-IMP-a2-a4 V2.00	0	25. siRNA-IMPa4-10 PSPC1-A488 DAPI IMPa4-A546_ah_TileScan_001 (Stage 34 of 49)	00-GtVKM2xoQvJ8YRysvWSN5m
-0.283019	um	Vesicles Paraspeckle	0.000	1.000	134	200001221	200000046	siRNA-IMPa4-10 PSPC1-A488 IMPa4-A546 DAPI 8C1-siRNA-IMP-a2-a4 V2.00	0	25. siRNA-IMPa4-10 PSPC1-A488 DAPI IMPa4-A546_ah_TileScan_001 (Stage 34 of 49)	00-GtVKM2xoQvJ8YRysvWSN5m
0.377655	um	Vesicles Paraspeckle	0.000	1.000	134	200001222	200000047	siRNA-IMPa4-10 PSPC1-A488 IMPa4-A546 DAPI 8C1-siRNA-IMP-a2-a4 V2.00	0	25. siRNA-IMPa4-10 PSPC1-A488 DAPI IMPa4-A546_ah_TileScan_001 (Stage 34 of 49)	00-GtVKM2xoQvJ8YRysvWSN5m
0.780949	um	Vesicles Paraspeckle	0.000	1.000	134	200001223	200000048	siRNA-IMPa4-10 PSPC1-A488 IMPa4-A546 DAPI 8C1-siRNA-IMP-a2-a4 V2.00	0	25. siRNA-IMPa4-10 PSPC1-A488 DAPI IMPa4-A546_ah_TileScan_001 (Stage 34 of 49)	00-GtVKM2xoQvJ8YRysvWSN5m
0.755311	um	Vesicles Paraspeckle	0.000	1.000	134	200001224	200000049	siRNA-IMPa4-10 PSPC1-A488 IMPa4-A546 DAPI 8C1-siRNA-IMP-a2-a4 V2.00	0	25. siRNA-IMPa4-10 PSPC1-A488 DAPI IMPa4-A546_ah_TileScan_001 (Stage 34 of 49)	00-GtVKM2xoQvJ8YRysvWSN5m
-0.805059	um	Vesicles Paraspeckle	0.000	1.000	135	200001225	200000050	siRNA-IMPa4-10 PSPC1-A488 IMPa4-A546 DAPI 8C1-siRNA-IMP-a2-a4 V2.00	0	25. siRNA-IMPa4-10 PSPC1-A488 DAPI IMPa4-A546_ah_TileScan_001 (Stage 34 of 49)	00-GtVKM2xoQvJ8YRysvWSN5m
-0.800501	um	Vesicles Paraspeckle	0.000	1.000	135	200001226	200000051	siRNA-IMPa4-10 PSPC1-A488 IMPa4-A546 DAPI 8C1-siRNA-IMP-a2-a4 V2.00	0	25. siRNA-IMPa4-10 PSPC1-A488 DAPI IMPa4-A546_ah_TileScan_001 (Stage 34 of 49)	00-GtVKM2xoQvJ8YRysvWSN5m
-0.341632	um	Vesicles Paraspeckle	0.000	1.000	135	200001227	200000052	siRNA-IMPa4-10 PSPC1-A488 IMPa4-A546 DAPI 8C1-siRNA-IMP-a2-a4 V2.00	0	25. siRNA-IMPa4-10 PSPC1-A488 DAPI IMPa4-A546_ah_TileScan_001 (Stage 34 of 49)	00-GtVKM2xoQvJ8YRysvWSN5m
-0.377655	um	Vesicles Paraspeckle	0.000	1.000	135	200001228	200000053	siRNA-IMPa4-10 PSPC1-A488 IMPa4-A546 DAPI 8C1-siRNA-IMP-a2-a4 V2.00	0	25. siRNA-IMPa4-10 PSPC1-A488 DAPI IMPa4-A546_ah_TileScan_001 (Stage 34 of 49)	00-GtVKM2xoQvJ8YRysvWSN5m
-0.141514	um	Vesicles Paraspeckle	0.000	1.000	135	200001229	200000054	siRNA-IMPa4-10 PSPC1-A488 IMPa4-A546 DAPI 8C1-siRNA-IMP-a2-a4 V2.00	0	25. siRNA-IMPa4-10 PSPC1-A488 DAPI IMPa4-A546_ah_TileScan_001 (Stage 34 of 49)	00-GtVKM2xoQvJ8YRysvWSN5m
-0.544802	um	Vesicles Paraspeckle	0.000	1.000	135	200001230	200000055	siRNA-IMPa4-10 PSPC1-A488 IMPa4-A546 DAPI 8C1-siRNA-IMP-a2-a4 V2.00	0	25. siRNA-IMPa4-10 PSPC1-A488 DAPI IMPa4-A546_ah_TileScan_001 (Stage 34 of 49)	00-GtVKM2xoQvJ8YRysvWSN5m
0.377655	um	Vesicles Paraspeckle	0.000	1.000	135	200001231	200000056	siRNA-IMPa4-10 PSPC1-A488 IMPa4-A546 DAPI 8C1-siRNA-IMP-a2-a4 V2.00	0	25. siRNA-IMPa4-10 PSPC1-A488 DAPI IMPa4-A546_ah_TileScan_001 (Stage 34 of 49)	00-GtVKM2xoQvJ8YRysvWSN5m
-0.141506	um	Vesicles Paraspeckle	0.000	1.000	135	200001232	200000057	siRNA-IMPa4-10 PSPC1-A488 IMPa4-A546 DAPI 8C1-siRNA-IMP-a2-a4 V2.00	0	25. siRNA-IMPa4-10 PSPC1-A488 DAPI IMPa4-A546_ah_TileScan_001 (Stage 34 of 49)	00-GtVKM2xoQvJ8YRysvWSN5m
0.377655	um	Vesicles Paraspeckle	0.000	1.000	135	200001233	200000058	siRNA-IMPa4-10 PSPC1-A488 IMPa4-A546 DAPI 8C1-siRNA-IMP-a2-a4 V2.00	0	25. siRNA-IMPa4-10 PSPC1-A488 DAPI IMPa4-A546_ah_TileScan_001 (Stage 34 of 49)	00-GtVKM2xoQvJ8YRysvWSN5m
0.627529	um	Vesicles Paraspeckle	0.000	1.000	135	200001234	200000059	siRNA-IMPa4-10 PSPC1-A488 IMPa4-A546 DAPI 8C1-siRNA-IMP-a2-a4 V2.00	0	25. siRNA-IMPa4-10 PSPC1-A488 DAPI IMPa4-A546_ah_TileScan_001 (Stage 34 of 49)	00-GtVKM2xoQvJ8YRysvWSN5m
0.755311	um	Vesicles Paraspeckle	0.000	1.000	135	200001235	200000060	siRNA-IMPa4-10 PSPC1-A488 IMPa4-A546 DAPI 8C1-siRNA-IMP-a2-a4 V2.00	0	25. siRNA-IMPa4-10 PSPC1-A488 DAPI IMPa4-A546_ah_TileScan_001 (Stage 34 of 49)	00-GtVKM2xoQvJ8YRysvWSN5m
0.755311	um	Vesicles Paraspeckle	0.000	1.000	135	200001236	200000061	siRNA-IMPa4-10 PSPC1-A488 IMPa4-A546 DAPI 8C1-siRNA-IMP-a2-a4 V2.00	0	25. siRNA-IMPa4-10 PSPC1-A488 DAPI IMPa4-A546_ah_TileScan_001 (Stage 34 of 49)	00-GtVKM2xoQvJ8YRysvWSN5m
0.283027	um	Vesicles Paraspeckle	0.000	1.000	135	200001237	200000062	siRNA-IMPa4-10 PSPC1-A488 IMPa4-A546 DAPI 8C1-siRNA-IMP-a2-a4 V2.00	0	25. siRNA-IMPa4-10 PSPC1-A488 DAPI IMPa4-A546_ah_TileScan_001 (Stage 34 of 49)	00-GtVKM2xoQvJ8YRysvWSN5m
0.200125	um	Vesicles Paraspeckle	0.000	1.000	135	200001238	200000063	siRNA-IMPa4-10 PSPC1-A488 IMPa4-A546 DAPI 8C1-siRNA-IMP-a2-a4 V2.00	0	25. siRNA-IMPa4-10 PSPC1-A488 DAPI IMPa4-A546_ah_TileScan_001 (Stage 34 of 49)	00-GtVKM2xoQvJ8YRysvWSN5m
0.627529	um	Vesicles Paraspeckle	0.000	1.000	135	200001239	200000064	siRNA-IMPa4-10 PSPC1-A488 IMPa4-A546 DAPI 8C1-siRNA-IMP-a2-a4 V2.00	0	25. siRNA-IMPa4-10 PSPC1-A488 DAPI IMPa4-A546_ah_TileScan_001 (Stage 34 of 49)	00-GtVKM2xoQvJ8YRysvWSN5m
0.830699	um	Vesicles Paraspeckle	0.000	1.000	135	200001240	200000065	siRNA-IMPa4-10 PSPC1-A488 IMPa4-A546 DAPI 8C1-siRNA-IMP-a2-a4 V2.00	0	25. siRNA-IMPa4-10 PSPC1-A488 DAPI IMPa4-A546_ah_TileScan_001 (Stage 34 of 49)	00-GtVKM2xoQvJ8YRysvWSN5m
-0.377655	um	Vesicles Paraspeckle	0.000	1.000	135	200001241	200000066	siRNA-IMPa4-10 PSPC1-A488 IMPa4-A546 DAPI 8C1-siRNA-IMP-a2-a4 V2.00	0	25. siRNA-IMPa4-10 PSPC1-A488 DAPI IMPa4-A546_ah_TileScan_001 (Stage 34 of 49)	00-GtVKM2xoQvJ8YRysvWSN5m
0.710431	um	Vesicles Paraspeckle	0.000	1.000	135	200001242	200000067	siRNA-IMPa4-10 PSPC1-A488 IMPa4-A546 DAPI 8C1-siRNA-IMP-a2-a4 V2.00	0	25. siRNA-IMPa4-10 PSPC1-A488 DAPI IMPa4-A546_ah_TileScan_001 (Stage 34 of 49)	00-GtVKM2xoQvJ8YRysvWSN5m
0.755311	um	Vesicles Paraspeckle	0.000	1.000	135	200001243	200000068	siRNA-IMPa4-10 PSPC1-A488 IMPa4-A546 DAPI 8C1-siRNA-IMP-a2-a4 V2.00	0	25. siRNA-IMPa4-10 PSPC1-A488 DAPI IMPa4-A546_ah_TileScan_001 (Stage 34 of 49)	00-GtVKM2xoQvJ8YRysvWSN5m
0.755311	um	Vesicles Paraspeckle	0.000	1.000	135	200001244	200000069	siRNA-IMPa4-10 PSPC1-A488 IMPa4-A546 DAPI 8C1-siRNA-IMP-a2-a4 V2.00	0	25. siRNA-IMPa4-10 PSPC1-A488 DAPI IMPa4-A546_ah_TileScan_001 (Stage 34 of 49)	00-GtVKM2xoQvJ8YRysvWSN5m
0.755311	um	Vesicles Paraspeckle	0.000	1.000	135	200001245	200000070	siRNA-IMPa4-10 PSPC1-A488 IMPa4-A546 DAPI 8C1-siRNA-IMP-a2-a4 V2.00	0	25. siRNA-IMPa4-10 PSPC1-A488 DAPI IMPa4-A546_ah_TileScan_001 (Stage 34 of 49)	00-GtVKM2xoQvJ8YRysvWSN5m
-0.377655	um	Vesicles Paraspeckle	0.000	1.000	135	200001246	200000071	siRNA-IMPa4-10 PSPC1-A488 IMPa4-A546 DAPI 8C1-siRNA-IMP-a2-a4 V2.00	0	25. siRNA-IMPa4-10 PSPC1-A488 DAPI IMPa4-A546_ah_TileScan_001 (Stage 34 of 49)	00-GtVKM2xoQvJ8YRysvWSN5m
0.627529	um	Vesicles Paraspeckle	0.000	1.000	135	200001247	200000072	siRNA-IMPa4-10 PSPC1-A488 IMPa4-A546 DAPI 8C1-siRNA-IMP-a2-a4 V2.00	0	25. siRNA-IMPa4-10 PSPC1-A488 DAPI IMPa4-A546_ah_TileScan_001 (Stage 34 of 49)	00-GtVKM2xoQvJ8YRysvWSN5m
-1.25809	um	Vesicles Paraspeckle	0.000	1.000	136	200001248	200000073	siRNA-IMPa4-10 PSPC1-A488 IMPa4-A546 DAPI 8C1-siRNA-IMP-a2-a4 V2.00	0	25. siRNA-IMPa4-10 PSPC1-A488 DAPI IMPa4-A546_ah_TileScan_001 (Stage 34 of 49)	00-GtVKM2xoQvJ8YRysvWSN5m
0.141506	um	Vesicles Paraspeckle	0.000	1.000	136	200001249	200000074	siRNA-IMPa4-10 PSPC1-A488 IMPa4-A546 DAPI 8C1-siRNA-IMP-a2-a4 V2.00	0	25. siRNA-IMPa4-10 PSPC1-A488 DAPI IMPa4-A546_ah_TileScan_001 (Stage 34 of 49)	00-GtVKM2xoQvJ8YRysvWSN5m
-0.627516	um	Vesicles Paraspeckle	0.000	1.000	136	200001250	200000075	siRNA-IMPa4-10 PSPC1-A488 IMPa4-A546 DAPI 8C1-siRNA-IMP-a2-a4 V2.00	0	25. siRNA-IMPa4-10 PSPC1-A488 DAPI IMPa4-A546_ah_TileScan_001 (Stage 34 of 49)	00-GtVKM2xoQvJ8YRysvWSN5m
0.283011	um	Vesicles Paraspeckle	0.000	1.000	136	200001251	200000076	siRNA-IMPa4-10 PSPC1-A488 IMPa4-A546 DAPI 8C1-siRNA-IMP-a2-a4 V2.00	0	25. siRNA-IMPa4-10 PSPC1-A488 DAPI IMPa4-A546_ah_TileScan_001 (Stage 34 of 49)	00-GtVKM2xoQvJ8YRysvWSN5m
0.200117	um	Vesicles Paraspeckle	0.000	1.000	136	200001252	200000077	siRNA-IMPa4-10 PSPC1-A488 IMPa4-A546 DAPI 8C1-siRNA-IMP-a2-a4 V2.00	0	25. siRNA-IMPa4-10 PSPC1-A488 DAPI IMPa4-A546_ah_TileScan_001 (Stage 34 of 49)	00-GtVKM2xoQvJ8YRysvWSN5m
-1.13205	um	Vesicles Paraspeckle	0.000	1.000	138	200001253	200000078	siRNA-IMPa4-10 PSPC1-A488 IMPa4-A546 DAPI 8C1-siRNA-IMP-a2-a4 V2.00	0	25. siRNA-IMPa4-10 PSPC1-A488 DAPI IMPa4-A546_ah_TileScan_001 (Stage 34 of 49)	00-GtVKM2xoQvJ8YRysvWSN5m
-1.9652	um	Vesicles Paraspeckle	0.000	1.000	138	200001254	200000079	siRNA-IMPa4-10 PSPC1-A488 IMPa4-A546 DAPI 8C1-siRNA-IMP-a2-a4 V2.00	0	25. siRNA-IMPa4-10 PSPC1-A488 DAPI IMPa4-A546_ah_TileScan_001 (Stage 34 of 49)	00-GtVKM2xoQvJ8YRysvWSN5m
-0.710411	um	Vesicles Paraspeckle	0.000	1.000	138	200001255	200000080	siRNA-IMPa4-10 PSPC1-A488 IMPa4-A546 DAPI 8C1-siRNA-IMP-a2-a4 V2.00	0	25. siRNA-IMPa4-10 PSPC1-A488 DAPI IMPa4-A546_ah_TileScan_001 (Stage 34 of 49)	00-GtVKM2xoQvJ8YRysvWSN5m
-0.948099	um	Vesicles Paraspeckle	0.000	1.000	138	200001256	200000081	siRNA-IMPa4-10 PSPC1-A488 IMPa4-A546 DAPI 8C1-siRNA-IMP-a2-a4 V2.00	0	25. siRNA-IMPa4-10 PSPC1-A488 DAPI IMPa4-A546_ah_TileScan_001 (Stage 34 of 49)	00-GtVKM2xoQvJ8YRysvWSN5m
-0.707533	um	Vesicles Paraspeckle	0.000	1.000	138	200001257	200000082	siRNA-IMPa4-10 PSPC1-A488 IMPa4-A546 DAPI 8C1-siRNA-IMP-a2-a4 V2.00	0	25. siRNA-IMPa4-10 PSPC1-A488 DAPI IMPa4-A546_ah_TileScan_001 (Stage 34 of 49)	00-GtVKM2xoQvJ8YRysvWSN5m
-0.568904	um	Vesicles Paraspeckle	0.000	1.000	138	200001258	200000083	siRNA-IMPa4-10 PSPC1-A488 IMPa4-A546 DAPI 8C1-siRNA-IMP-a2-a4 V2.00	0	25. siRNA-IMPa4-10 PSPC1-A488 DAPI IMPa4-A546_ah_TileScan_001 (Stage 34 of 49)	00-GtVKM2xoQvJ8YRysvWSN5m
-1.20989	um	Vesicles Paraspeckle	0.000	1.000	138	200001259	200000084	siRNA-IMPa4-10 PSPC1-A488 IMPa4-A546 DAPI 8C1-siRNA-IMP-a2-a4 V2.00	0	25. siRNA-IMPa4-10 PSPC1-A488 DAPI IMPa4-A546_ah_TileScan_001 (Stage 34 of 49)	00-GtVKM2xoQvJ8YRysvWSN5m
-1.4929	um	Vesicles Paraspeckle	0.000	1.000	138	200001260	200000085	siRNA-IMPa4-10 PSPC1-A488 IMPa4-A546 DAPI 8C1-siRNA-IMP-a2-a4 V2.00	0	25. siRNA-IMPa4-10 PSPC1-A488 DAPI IMPa4-A546_ah_TileScan_001 (Stage 34 of 49)	00-GtVKM2xoQvJ8YRysvWSN5m
-0.282992	um	Vesicles Paraspeckle	0.000	1.000	138	200001261	200000086	siRNA-IMPa4-10 PSPC1-A488 IMPa4-A546 DAPI 8C1-siRNA-IMP-a2-a4 V2.00	0	25. siRNA-IMPa4-10 PSPC1-A488 DAPI IMPa4-A546_ah_TileScan_001 (Stage 34 of 49)	00-GtVKM2xoQvJ8YRysvWSN5m
-0.805053	um	Vesicles Paraspeckle	0.000	1.000	138	200001262	200000087	siRNA-IMPa4-10 PSPC1-A488 IMPa4-A546 DAPI 8C1-siRNA-IMP-a2-a4 V2.00	0	25. siRNA-IMPa4-10 PSPC1-A488 DAPI IMPa4-A546_ah_TileScan_001 (Stage 34 of 49)	00-GtVKM2xoQvJ8YRysvWSN5m
-0.377655	um	Vesicles Paraspeckle	0.000	1.000	138	200001263	200000088	siRNA-IMPa4-10 PSPC1-A488 IMPa4-A546 DAPI 8C1-siRNA-IMP-a2-a4 V2.00	0	25. siRNA-IMPa4-10 PSPC1-A488 DAPI IMPa4-A546_ah_TileScan_001 (Stage 34 of 49)	00-GtVKM2xoQvJ8YRysvWSN5m
-0.141507	um	Vesicles Paraspeckle	0.000	1.000	138	200001264	200000089	siRNA-IMPa4-10 PSPC1-A488 IMPa4-A546 DAPI 8C1-siRNA-IMP-a2-a4 V2.00	0	25. siRNA-IMPa4-10 PSPC1-A488 DAPI IMPa4-A546_ah_TileScan_001 (Stage 34 of 49)	00-GtVKM2xoQvJ8YRysvWSN5m
0.377655	um	Vesicles Paraspeckle	0.000	1.000	138	200001265	200000090	siRNA-IMPa4-10 PSPC1-A488 IMPa4-A546 DAPI 8C1-siRNA-IMP-a2-a4 V2.00	0	25. siRNA-IMPa4-10 PSPC1-A488 DAPI IMPa4-A546_ah_TileScan_001 (Stage 34 of 49)	00-GtVKM2xoQvJ8YRysvWSN5m
-0.627511	um	Vesicles Paraspeckle	0.000	1.000	138	200001266	200000091	siRNA-IMPa4-10 PSPC1-A488 IMPa4-A546 DAPI 8C1-siRNA-IMP-a2-a4 V2.00	0	25. siRNA-IMPa4-10 PSPC1-A488 DAPI IMPa4-A546_ah_TileScan_001 (Stage 34 of 49)	00-GtVKM2xoQvJ8YRysvWSN5m
-0.710411	um	Vesicles Paraspeckle	0.000	1.000	138	200001267	200000092	siRNA-IMPa4-10 PSPC1-A488 IMPa4-A546 DAPI 8C1-siRNA-IMP-a2-a4 V2.00	0	25. siRNA-IMPa4-10 PSPC1-A488 DAPI IMPa4-A546_ah_TileScan_001 (Stage 34 of 49)	00-GtVKM2xoQvJ8YRysvWSN5m
-0.377655	um	Vesicles Paraspeckle	0.000	1.000	138	200001268	200000093	siRNA-IMPa4-10 PSPC1-A488 IMPa4-A546 DAPI 8C1-siRNA-IMP-a2-a4 V2.00	0	25. siRNA-IMPa4-10 PSPC1-A488 DAPI IMPa4-A546_ah_TileScan_001 (Stage 34 of 49)	00-GtVKM2xoQvJ8YRysvWSN5m
-0.283013	um	Vesicles Paraspeckle	0.000	1.000	138	200001269	200000094	siRNA-IMPa4-10 PSPC1-A488 IMPa4-A546 DAPI 8C1-siRNA-IMP-a2-a4 V2.00	0	25. siRNA-IMPa4-10 PSPC1-A488 DAPI IMPa4-A546_ah_TileScan_001 (Stage 34 of 49)	00-GtVKM2xoQvJ8YRysvWSN5m
0.377655	um	Vesicles Paraspeckle	0.000	1.000	138	200001270	200000095	siRNA-IMPa4-10 PSPC1-A488 IMPa4-A546 DAPI 8C1-siRNA-IMP-a2-a4 V2.00	0	25. siRNA-IMPa4-10 PSPC1-A488 DAPI IMPa4-A546_ah_TileScan_001 (Stage 34 of 49)	00-GtVKM2xoQvJ8YRysvWSN5m
0.141496	um	Vesicles Paraspeckle	0.000	1.000	138	200001271	200000096	siRNA-IMPa4-10 PSPC1-A488 IMPa4-A546 DAPI 8C1-siRNA-IMP-a2-a4 V2.00	0	25. siRNA-IMPa4-10 PSPC1-A488 DAPI IMPa4-A546_ah_TileScan_001 (Stage 34 of 49)	00-GtVKM2xoQvJ8YRysvWSN5m
0.377655	um	Vesicles Paraspeckle	0.000	1.000	138	200001272	200000097	siRNA-IMPa4-10 PSPC1-A488 IMPa4-A546 DAPI 8C1-siRNA-IMP-a2-a4 V2.00	0	25. siRNA-IMPa4-10 PSPC1-A488 DAPI IMPa4-A546_ah_TileScan_001 (Stage 34 of 49)	00-GtVKM2xoQvJ8YRysvWSN5m
0.377655	um	Vesicles Paraspeckle	0.000	1.000	138	200001273	200000098	siRNA-IMPa4-10 PSPC1-A488 IMPa4-A546 DAPI 8C1-siRNA-IMP-a2-a4 V2.00	0	25. siRNA-IMPa4-10 PSPC1-A488 DAPI IMPa4-A546_ah_TileScan_001 (Stage 34 of 49)	00-GtVKM2xoQvJ8YRysvWSN5m
0.141507	um	Vesicles Paraspeckle	0.000	1.000	138	200001274	200000099	siRNA-IMPa4-10 PSPC1-A488 IMPa4-A546 DAPI 8C1-siRNA-IMP-a2-a4 V2.00	0	25. siRNA-IMPa4-10 PSPC1-A488 DAPI IMPa4-A546_ah_TileScan_001 (Stage 34 of 49)	00-GtVKM2xoQvJ8YRysvWSN5m
0.377655	um	Vesicles Paraspeckle	0.000	1.000	138	200001275	200000100	siRNA-IMPa4-10 PSPC1-A488 IMPa4-A546 DAPI 8C1-siRNA-IMP-a2-a4 V2.00	0	25. siRNA-IMPa4-10 PSPC1-A488 DAPI IMPa4-A546_ah_TileScan_001 (Stage 34 of 49)	00-GtVKM2xoQvJ8YRysvWSN5m
0.377655	um	Vesicles Paraspeckle	0.000	1.000	138	200001276	200000101	siRNA-IMPa4-10 PSPC1-A488 IMPa4-A546 DAPI 8C1-siRNA-IMP-a2-a4 V2.00	0	25. siRNA-IMPa4-10 PSPC1-A488 DAPI IMPa4-A546_ah_TileScan_001 (Stage 34 of 49)	00-GtVKM2xoQvJ8YRysvWSN5m
-0.403294	um	Vesicles Paraspeckle	0.000	1.000	139	200001277	200000102	siRNA-IMPa4-10 PSPC1-A488 IMPa4-A546 DAPI 8C1-siRNA-IMP-a2-a4 V2.00	0	25. siRNA-IMPa4-10 PSPC1-A488 DAPI IMPa4-A546_ah_TileScan_001 (Stage 34 of 49)	00-GtVKM2xoQvJ8YRysvWSN5m
-0.341615	um	Vesicles Paraspeckle	0.000	1.000	139	200001278	200000103	siRNA-IMPa4-10 PSPC1-A488 IMPa4-A546 DAPI 8C1-siRNA-IMP-a2-a4 V2.00	0	25. siRNA-IMPa4-10 PSPC1-A488 DAPI IMPa4-A546_ah_TileScan_001 (Stage 34 of 49)	00-GtVKM2xoQvJ8YRysvWSN5m
-0.341619	um	Vesicles Paraspeckle	0.000	1.000	139	200001279	200000104	siRNA-IMPa4-10 PSPC1-A488 IMPa4-A546 DAPI 8C1-siRNA-IMP-a2-a4 V2.00	0	25. siRNA-IMPa4-10 PSPC1-A488 DAPI IMPa4-A546_ah_TileScan_001 (Stage 34 of 49)	00-GtVKM2xoQvJ8YRysvWSN5m
0.544794	um	Vesicles Paraspeckle	0.000	1.000	139	200001280	200000105	siRNA-IMPa4-10 PSPC1-A488 IMPa4-A546 DAPI 8C1-siRNA-IMP-a2-a4 V2.00	0	25. siRNA-IMPa4-10 PSPC1-A488 DAPI IMPa4-A546_ah_TileScan_001 (Stage 34 of 49)	00-GtVKM2xoQvJ8YRysvWSN5m
-0.996297	um	Vesicles Paraspeckle	0.000	1.000	139	200001281	200000106	siRNA-IMPa4-10 PSPC1-A488 IMPa4-A546 DAPI 8C1-siRNA-IMP-a2-a4 V2.00	0	25. siRNA-IMPa4-10 PSPC1-A488 DAPI IMPa4-A546_ah_TileScan_001 (Stage 34 of 49)	00-GtVKM2xoQvJ8YRysvWSN5m
18.5418	um	Vesicles Paraspeckle	0.000	1.000	139	200001282	200000107	siRNA-IMPa4-10 PSPC1-A488 IMPa4-A546 DAPI 8C1-siRNA-IMP-a2-a4 V2.00	0	25. siRNA-IMPa4-10 PSPC1-A488 DAPI IMPa4-A546_ah_TileScan_001 (Stage 34 of 49)	00-GtVKM2xoQvJ8YRysvWSN5m
-0.141504	um	Vesicles Paraspeckle	0.000	1.000	139	200001283	200000108	siRNA-IMPa4-10 PSPC1-A488 IMPa4-A546 DAPI 8C1-siRNA-IMP-a2-a4 V2.00	0	25. siRNA-IMPa4-10 PSPC1-A488 DAPI IMPa4-A546_ah_TileScan_001 (Stage 34 of 49)	00-GtVKM2xoQvJ8YRysvWSN5m
0.403294	um	Vesicles Paraspeckle	0.000	1.000	139	200001284	200000109	siRNA-IMPa4-10 PSPC1-A488 IMPa4-A546 DAPI 8C1-siRNA-IMP-a2-a4 V2.00	0	25. siRNA-IMPa4-10 PSPC1-A488 DAPI IMPa4-A546_ah_TileScan_001 (Stage 34 of 49)	00-GtVKM2xoQvJ8YRysvWSN5m
0.377655	um	Vesicles Paraspeckle	0.000	1.000	140	200001285	200000110	siRNA-IMPa4-10 PSPC1-A488 IMPa4-A546 DAPI 8C1-siRNA-IMP-a2-a4 V2.00	0	25. siRNA-IMPa4-10 PSPC1-A488 DAPI IMPa4-A546_ah_TileScan_001 (Stage 34 of 49)	00-GtVKM2xoQvJ8YRysvWSN5m
-0.141504	um	Vesicles Paraspeckle	0.000	1.000	141	200001286	200000111	siRNA-IMPa4-10 PSPC1-A488 IMPa4-A546 DAPI 8C1-siRNA-IMP-a2-a4 V2.00	0	25. siRNA-IMPa4-10 PSPC1-A488 DAPI IMPa4-A546_ah_TileScan_001 (Stage 34 of 49)	00-GtVKM2xoQvJ8YRysvWSN5m
-0.849046	um	Vesicles Paraspeckle	0.000	1.000	141	200001287	200000112	siRNA-IMPa4-10 PSPC1-A488 IMPa4-A546 DAPI 8C1-siRNA-IMP-a2-a4 V2.00	0	25. siRNA-IMPa4-10 PSPC1-A488 DAPI IMPa4-A546_ah_TileScan_001 (Stage 34 of 49)	00-GtVKM2xoQvJ8YRysvWSN5m
-0.141504	um	Vesicles Paraspeckle	0.000	1.000	141	200001288	200000113	siRNA-IMPa4-10 PSPC1-A488 IMPa4-A546 DAPI 8C1-siRNA-IMP-a2-a4 V2.00	0	25. siRNA-IMPa4-10 PSPC1-A488 DAPI IMPa4-A546_ah_TileScan_001 (Stage 34 of 49)	00-GtVKM2xoQvJ8YRysvWSN5m
0.141508	um	Vesicles Paraspeckle	0.000	1.000	141	200001289	200000114	siRNA-IMPa4-10 PSPC1-A488 IMPa4-A546 DAPI 8C1-siRNA-IMP-a2-a4 V2.00	0	25. siRNA-IMPa4-10 PSPC1-A488 DAPI IMPa4-A546_ah_TileScan_001 (Stage 34 of 49)	00-GtVKM2xoQvJ8YRysvWSN5m
-0.377655	um	Vesicles Paraspeckle	0.000	1.000	141	200001290	200000115	siRNA-IMPa4-10 PSPC1-A488 IMPa4-A546 DAPI 8C1-siRNA-IMP-a2-a4 V2.00	0	25. siRNA-IMPa4-10 PSPC1-A488 DAPI IMPa4-A546_ah_TileScan_001 (Stage 34 of 49)	00-GtVKM2xoQvJ8YRysvWSN5m
-0.377655	um	Vesicles Paraspeckle	0.000	1.000	141	200001291	200000116	siRNA-IMPa4-10 PSPC1-A488 IMPa4-A546 DAPI 8C1-siRNA-IMP-a2-a4 V2.00	0	25. siRNA-IMPa4-10 PSPC1-A488 DAPI IMPa4-A546_ah_TileScan_001 (Stage 34 of 49)	00-GtVKM2xoQvJ8YRysvWSN5m
-0.377655	um	Vesicles Paraspeckle	0.000	1.000	141	200001292	200000117	siRNA-IMPa4-10 PSPC1-A488 IMPa4-A546 DAPI 8C1-siRNA-IMP-a2-a4 V2.00	0	25. siRNA-IMPa4-10 PSPC1-A488 DAPI IMPa4-A546_ah_TileScan_001 (Stage 34 of 49)	00-GtVKM2xoQvJ8YRysvWSN5m
0.377655	um	Vesicles Paraspeckle	0.000	1.000	141	200001293	200000118	siRNA-IMPa4-10 PSPC1-A488 IMPa4-A546 DAPI 8C1-siRNA-IMP-a2-a4 V2.00	0	25. siRNA-IMPa4-10 PSPC1-A488 DAPI IMPa4-A546_ah_TileScan_001 (Stage 34 of 49)	00-GtVKM2xoQvJ8YRysvWSN5m
-0.377655	um	Vesicles Paraspeckle	0.000	1.000	141	200001294	200000119	siRNA-IMPa4-10 PSPC1-A488 IMPa4-A546 DAPI 8C1-siRNA-IMP-a2-a4 V2.00	0	25. siRNA-IMPa4-10 PSPC1-A488 DAPI IMPa4-A546_ah_TileScan_001 (Stage 34 of 49)	00-GtVKM2xoQvJ8YRysvWSN5m
-0.377655	um	Vesicles Paraspeckle	0.000	1.000	141	200001295	200000120	siRNA-IMPa4-10 PSPC1-A488 IMPa4-A546 DAPI 8C1-siRNA-IMP-a2-a4 V2.00	0	25. siRNA-IMPa4-10 PSPC1-A488 DAPI IMPa4-A546_ah_TileScan_001 (Stage 34 of 49)	00-GtVKM2xoQvJ8YRysvWSN5m
-0.377655	um	Vesicles Paraspeckle	0.000	1.000	141	200001296	200000121	siRNA-IMPa4-10 PSPC1-A488 IMPa4-A546 DAPI 8C1-siRNA-IMP-a2-a4 V2.00	0	25. siRNA-IMPa4-10 PSPC1-A488 DAPI IMPa4-A546_ah_TileScan_001 (Stage 34 of 49)	00-GtVKM2xoQvJ8YRysvWSN5m
0.755311	um	Vesicles Paraspeckle	0.000	1.000	141	200001297	200000122	siRNA-IMPa4-10 PSPC1-A488 IMPa4-A546 DAPI 8C1-siRNA-IMP-a2-a4 V2.00	0	25. siRNA-IMPa4-10 PSPC1-A488 DAPI IMPa4-A546_ah_TileScan_001 (Stage 34 of 49)	00-GtVKM2xoQvJ8YRysvWSN5m
-1.99084	um	Vesicles Paraspeckle	0.000	1.000	142	200001298	200000123	siRNA-IMPa4-10 PSPC1-A488 IMPa4-A546 DAPI 8C1-siRNA-IMP-a2-a4 V2.00	0	25. siRNA-IMPa4-10 PSPC1-A488 DAPI IMPa4-A546_ah_TileScan_001 (Stage 34 of 49)	00-GtVKM2xoQvJ8YRysvWSN5m
-1.63575	um	Vesicles Paraspeckle	0.000	1.000	142	200001299	200000124	siRNA-IMPa4-10 PSPC1-A488 IMPa4-A546 DAPI 8C1-siRNA-IMP-a2-a4 V2.00	0	25. siRNA-IMPa4-10 PSPC1-A488 DAPI IMPa4-A546_ah_TileScan_001 (Stage 34 of 49)	00-GtVKM2xoQvJ8YRysvWSN5m
-1.61319	um	Vesicles Paraspeckle	0.000	1.000	142	200001300	200000125	siRNA-IMPa4-10 PSPC1-A488 IMPa4-A546 DAPI 8C1-siRNA-IMP-a2-a4 V2.00	0	25. siRNA-IMPa4-10 PSPC1-A488 DAPI IMPa4-A546_ah_TileScan_001 (Stage 34 of 49)	00-GtVKM2xoQvJ8YRysvWSN5m
-1.13297	um	Vesicles Paraspeckle	0.000	1.000	142	200001301	200000126	siRNA-IMPa4-10 PSPC1-A488 IMPa4-A546 DAPI 8C1-siRNA-IMP-a2-a4 V2.00	0	25. siRNA-IMPa4-10 PSPC1-A488 DAPI IMPa4-A546_ah_TileScan_001 (Stage 34 of 49)	00-GtVKM2xoQvJ8YRysvWSN5m
-1.05492	um	Vesicles Paraspeckle	0.000	1.000	142	200001302	200000127	siRNA-IMPa4-10 PSPC1-A488 IMPa4-A546 DAPI 8C1-siRNA-IMP-a2-a4 V2.00	0	25. siRNA-IMPa4-10 PSPC1-A488 DAPI IMPa4-A546_ah_TileScan_001 (Stage 34 of 49)	00-GtVKM2xoQvJ8YRysvWSN5m
-0.403294	um	Vesicles Paraspeckle	0.000	1.000	142	200001303	200000128	siRNA-IMPa4-10 PSPC1-A488 IMPa4-A546 DAPI 8C1-siRNA-IMP-a2-a4 V2.00	0	25. siRNA-IMPa4-10 PSPC1-A488 DAPI IMPa4-A546_ah_TileScan_001 (Stage 34 of 49)	00-GtVKM2xoQvJ8YRysvWSN5m
-1.13297	um	Vesicles Paraspeckle	0.000	1.000	142	200001304	200000129	siRNA-IMPa4-10 PSPC1-A488 IMPa4-A546 DAPI 8C1-siRNA-IMP-a2-a4 V2.00	0	25. siRNA-IMPa4-10 PSPC1-A488 DAPI IMPa4-A546_ah_TileScan_001 (Stage 34 of 49)	00-GtVKM2xoQvJ8YRysvWSN5m
-0.1415	um	Vesicles Paraspeckle	0.000	1.000	142	200001305	200000130	siRNA-IMPa4-10 PSPC1-A488 IMPa4-A546 DAPI 8C1-siRNA-IMP-a2-a4 V2.00	0	25. siRNA-IMPa4-10 PSPC1-A488 DAPI IMPa4-A546_ah_TileScan_001 (Stage 34 of 49)	00-GtVKM2xoQvJ8YRysvWSN5m
-0.403294	um	Vesicles Paraspeckle	0.000	1.000	142	200001306	200000131	siRNA-IMPa4-10 PSPC1-A488 IMPa4-A546 DAPI 8C1-siRNA-IMP-a2-a4 V2.00	0	25. siRNA-IMPa4-10 PSPC1-A488 DAPI IMPa4-A546_ah_TileScan_001 (Stage 34 of 49)	00-GtVKM2xoQvJ8YRysvWSN5m
0.283	um	Vesicles Paraspeckle	0.000	1.000	142	200001307	200000132	siRNA-IMPa4-10 PSPC1-A488 IMPa4-A546 DAPI 8C1-siRNA-IMP-a2-a4 V2.00	0	25. siRNA-IMPa4-10 PSPC1-A488 DAPI IMPa4-A546_ah_TileScan_001 (Stage 34 of 49)	00-GtVKM2xoQvJ8YRysvWSN5m
-0.377655	um	Vesicles Paraspeckle	0.000	1.000	142	200001308	200000133	siRNA-IMPa4-10 PSPC1-A488 IMPa4-A546 DAPI 8C1-siRNA-IMP-a2-a4 V2.00	0	25. siRNA-IMPa4-10 PSPC1-A488 DAPI IMPa4-A546_ah_TileScan_001 (Stage 34 of 49)	00-GtVKM2xoQvJ8YRysvWSN5m
-0.1415	um	Vesicles Paraspeckle	0.000	1.000	142	200001309	200000134	siRNA-IMPa4-10 PSPC1-A488 IMPa4-A546 DAPI 8C1-siRNA-IMP-a2-a4 V2.00	0	25. siRNA-IMPa4-10 PSPC1-A488 DAPI IMPa4-A546_ah_TileScan_001 (Stage 34 of 49)	00-GtVKM2xoQvJ8YRysvWSN5m
-0.141509	um	Vesicles Paraspeckle	0.000	1.000	142	200001310	200000135	siRNA-IMPa4-10 PSPC1-A488 IMPa4-A546 DAPI 8C1-siRNA-IMP-a2-a4 V2.00	0	25. siRNA-IMPa4-10 PSPC1-A488 DAPI IMPa4-A546_ah_TileScan_001 (Stage 34 of 49)	00-GtVKM2xoQvJ8YRysvWSN5m
-0.568909	um	Vesicles Paraspeckle	0.000	1.000	142	200001311	200000136	siRNA-IMPa4-10 PSPC1-A488 IMPa4-A546 DAPI 8C1-siRNA-IMP-a2-a4 V2.00	0	25. siRNA-IMPa4-10 PSPC1-A488 DAPI IMPa4-A546_ah_TileScan_001 (Stage 34 of 49)	00-GtVKM2xoQvJ8YRysvWSN5m
-0.200117	um	Vesicles Paraspeckle	0.000	1.000	142	200001312	200000137	siRNA-IMPa4-10 PSPC1-A488 IMPa4-A546 DAPI 8C1-siRNA-IMP-a2-a4 V2.00	0	25. siRNA-IMPa4-10 PSPC1-A488 DAPI IMPa4-A546_ah_TileScan_001 (Stage 34 of 49)	00-GtVKM2xoQvJ8YRysvWSN5m
-0.377655	um	Vesicles Paraspeckle	0.000	1.000	142	200001313	200000138	siRNA-IMPa4-10 PSPC1-A488 IMPa4-A546 DAPI 8C1-siRNA-IMP-a2-a4 V2.00	0	25. siRNA-IMPa4-10 PSPC1-A488 DAPI IMPa4-A546_ah_TileScan_001 (Stage 34 of 49)	00-GtVKM2xoQvJ8YRysvWSN5m
-0.283	um	Vesicles Paraspeckle	0.000	1.000	142	200001314	200000139	siRNA-IMPa4-10 PSPC1-A488 IMPa4-A546 DAPI 8C1-siRNA-IMP-a2-a4 V2.00	0	25. siRNA-IMPa4-10 PSPC1-A488 DAPI IMPa4-A546_ah_TileScan_001 (Stage 34 of 49)	00-GtVKM2xoQvJ8YRysvWSN5m
-1.53626	um	Vesicles Paraspeckle	0.000	1.000	142	200001315	200000140	siRNA-IMPa4-10 PSPC1-A488 IMPa4-A546 DAPI 8C1-siRNA-IMP-a2-a4 V2.00	0	25. siRNA-IMPa4-10 PSPC1-A488 DAPI IMPa4-A546_ah_TileScan_001 (Stage 34 of 49)	00-GtVKM2xoQvJ8YRysvWSN5m
-1.51062	um	Vesicles Paraspeckle	0.000	1.000	142	200001316	200000141	siRNA-IMPa4-10 PSPC1-A488 IMPa4-A546 DAPI 8C1-siRNA-IMP-a2-a4 V2.00	0	25. siRNA-IMPa4-10 PSPC1-A488 DAPI IMPa4-A546_ah_TileScan_001 (Stage 34 of 49)	00-GtVKM2xoQvJ8YRysvWSN5m
-1.51062	um	Vesicles Paraspeckle	0.000	1.000	142	200001317	200000142	siRNA-IMPa4-10 PSPC1-A488 IMPa4-A546 DAPI 8C1-siRNA-IMP-a2-a4 V2.00	0	25. siRNA-IMPa4-10 PSPC1-A488 DAPI IMPa4-A546_ah_TileScan_001 (Stage 34 of 49)	00-GtVKM2xoQvJ8YRysvWSN5m
-1.2581	um	Vesicles Paraspeckle	0.000	1.000	142	200001318	200000143	siRNA-IMPa4-10 PSPC1-A488 IMPa4-A546 DAPI 8C1-siRNA-IMP-a2-a4 V2.00	0	25. siRNA-IMPa4-10 PSPC1-A488 DAPI IMPa4-A546_ah_TileScan_001 (Stage 34 of 49)	00-GtVKM2xoQvJ8YRysvWSN5m
-1.53626	um	Vesicles Paraspeckle	0.000	1.000	142	200001319	200000144	siRNA-IMPa4-10 PSPC1-A488 IMPa4-A546 DAPI 8C1-siRNA-IMP-a2-a4 V2.00	0	25. siRNA-IMPa4-10 PSPC1-A488 DAPI IMPa4-A546_ah_TileScan_001 (Stage 34 of 49)	00-GtVKM2xoQvJ8YRysvWSN5m
-1.88828	um	Vesicles Paraspeckle	0.000	1.000	142	200001320	200000145	siRNA-IMPa4-10 PSPC1-A488 IMPa4-A546 DAPI 8C1-siRNA-IMP-a2-a4 V2.00	0	25. siRNA-IMPa4-10 PSPC1-A488 DAPI IMPa4-A546_ah_TileScan_001 (Stage 34 of 49)	00-GtVKM2xoQvJ8YRysvWSN5m
-1.88828	um	Vesicles Paraspeckle	0.000	1.000	142	200001321	200000146	siRNA-IMPa4-10 PSPC1-A488 IMPa4-A546 DAPI 8C1-siRNA-IMP-a2-a4 V2.00	0	25. siRNA-IMPa4-10 PSPC1-A488 DAPI IMPa4-A546_ah_TileScan_001 (Stage 34 of 49)	00-GtVKM2xoQvJ8YRysvWSN5m
-1.99084	um	Vesicles Paraspeckle	0.000	1.000	142	200001322	200000147	siRNA-IMPa4-10 PSPC1-A488 IMPa4-A546 DAPI 8C1-siRNA-IMP-a2-a4 V2.00	0	25. siRNA-IMPa4-10 PSPC1-A488 DAPI IMPa4-A546_ah_TileScan_001 (Stage 34 of 49)	00-GtVKM2xoQvJ8YRysvWSN5m
-1.18271	um	Vesicles Paraspeckle	0.000	1.000	142	200001323	200000148	siRNA-IMPa4-10 PSPC1-A488 IMPa4-A546 DAPI 8C1-siRNA-IMP-a2-a4 V2.00	0	25. siRNA-IMPa4-10 PSPC1-A488 DAPI IMPa4-A546_ah_TileScan_001 (Stage 34 of 49)	00-GtVKM2xoQvJ8YRysvWSN5m
-1.1586	um	Vesicles Paraspeckle	0.000	1.000	142	200001324	200000149	siRNA-IMPa4-10 PSPC1-A488 IMPa4-A546 DAPI 8C1-siRNA-IMP-a2-a4 V2.00	0	25. siRNA-IMPa4-10 PSPC1-A488 DAPI IMPa4-A546_ah_TileScan_001 (Stage 34 of 49)	00-GtVKM2xoQvJ8YRysvWSN5m
-0.377655	um	Vesicles Paraspeckle	0.000	1.000	142	200001325	200000150	siRNA-IMPa4-10 PSPC1-A488 IMPa4-A546 DAPI 8C1-siRNA-IMP-a2-a4 V2.00	0	25. siRNA-IMPa4-10 PSPC1-A488 DAPI IMPa4-A546_ah_TileScan_001 (Stage 34 of 49)	00-GtVKM2xoQvJ8YRysvWSN5m
-0.755311	um	Vesicles Paraspeckle	0.000	1.000	142	200001326	200000151	siRNA-IMPa4-10 PSPC1-A488 IMPa4-A546 DAPI 8C1-siRNA-IMP-a2-a4 V2.00	0	25. siRNA-IMPa4-10 PSPC1-A488 DAPI IMPa4-A546_ah_TileScan_001 (Stage 34 of 49)	00-GtVKM2xoQvJ8YRysvWSN5m
-0.686293	um	Vesicles Paraspeckle	0.000	1.000	142	200001327	200000152	siRNA-IMPa4-10 PSPC1-A488 IMPa4-A546 DAPI 8C1-siRNA-IMP-a2-a4 V2.00	0	25. siRNA-IMPa4-10 PSPC1-A488 DAPI IMPa4-A546_ah_TileScan_001 (Stage 34 of 49)	00-GtVKM2xoQvJ8YRysvWSN5m
-1.13297	um	Vesicles Paraspeckle	0.000	1.000	142	200001328	200000153	siRNA-IMPa4-10 PSPC1-A488 IMPa4-A546 DAPI 8C1-siRNA-IMP-a2-a4 V2.00	0	25. siRNA-IMPa4-10 PSPC1-A488 DAPI IMPa4-A546_ah_TileScan_001 (Stage 34 of 49)	00-GtVKM2xoQvJ8YRysvWSN5m
-0.627517	um	Vesicles Paraspeckle	0.000	1.000	142	200001329	200000154	siRNA-IMPa4-10 PSPC1-A488 IMPa4-A546 DAPI 8C1-siRNA-IMP-a2-a4 V2.00	0	25. siRNA-IMPa4-10 PSPC1-A488 DAPI IMPa4-A546_ah_TileScan_001 (Stage 34 of 49)	00-GtVKM2xoQvJ8YRysvWSN5m
1.1378	um	Vesicles Paraspeckle	0.000	1.000	142	200001330	200000155	siRNA-IMPa4-10 PSPC1-A488 IMPa4-A546 DAPI 8C1-siRNA-IMP-a2-a4 V2.00	0	25. siRNA-IMPa4-10 PSPC1-A488 DAPI IMPa4-A546_ah_TileScan_001 (Stage 34 of 49)	00-GtVKM2xoQvJ8YRysvWSN5m
0.377655	um	Vesicles Paraspeckle	0.000	1.000	142	200001331	200000156	siRNA-IMPa4-10 PSPC1-A488 IMPa4-A546 DAPI 8C1-siRNA-IMP-a2-a4 V2.00	0	25. siRNA-IMPa4-10 PSPC1-A488 DAPI IMPa4-A546_ah_TileScan_001 (Stage 34 of 49)	00-GtVKM2xoQvJ8YRysvWSN5m
-0.377655	um	Vesicles Paraspeckle	0.000	1.000	142	200001332	200000157	siRNA-IMPa4-10 PSPC1-A488 IMPa4-A546 DAPI 8C1-siRNA-IMP-a2-a4 V2.00	0	25. siRNA-IMPa4-10 PSPC1-A488 DAPI IMPa4-A546_ah_TileScan_001 (Stage 34 of 49)	00-GtVKM2xoQvJ8YRysvWSN5m
-0.377655	um	Vesicles Paraspeckle	0.000	1.000	142	200001333	200000158	siRNA-IMPa4-10 PSPC1-A488 IMPa4-A546 DAPI 8C1-siRNA-IMP-a2-a4 V2.00	0	25. siRNA-IMPa4-10 PSPC1-A488 DAPI IMPa4-A546_ah_TileScan_001 (Stage 34 of 49)	00-GtVKM2xoQvJ8YRysvWSN5m
-0.755311	um	Vesicles Paraspeckle	0.000	1.000	142	200001334	200000159	siRNA-IMPa4-10 PSPC1-A488 IMPa4-A546 DAPI 8C1-siRNA-IMP-a2-a4 V2.00	0	25. siRNA-IMPa4-10 PSPC1-A488 DAPI IMPa4-A546_ah_TileScan_001 (Stage 34 of 49)	00-GtVKM2xoQvJ8YRysvWSN5m
1.11371	um	Vesicles Paraspeckle	0.000	1.000	142	200001335	200000160	siRNA-IMPa4-10 PSPC1-A488 IMPa4-A546 DAPI 8C1-siRNA-IMP-a2-a4 V2.00	0	25. siRNA-IMPa4-10 PSPC1-A488 DAPI IMPa4-A546_ah_TileScan_001 (Stage 34 of 49)	00-GtVKM2xoQvJ8YRysvWSN5m
0.806594	um	Vesicles Paraspeckle	0.000	1.000	142	200001336	200000161	siRNA-IMPa4-10 PSPC1-A488 IMPa4-A546 DAPI 8C1-siRNA-IMP-a2-a4 V2.00	0	25. siRNA-IMPa4-10 PSPC1-A488 DAPI IMPa4-A546_ah_TileScan_001 (Stage 34 of 49)	00-GtVKM2xoQvJ8YRysvWSN5m
0.627517	um	Vesicles Paraspeckle	0.000	1.000	142	200001337	200000162	siRNA-IMPa4-10 PSPC1-A488 IMPa4-A546 DAPI 8C1-siRNA-IMP-a2-a4 V2.00	0	25. siRNA-IMPa4-10 PSPC1-A488 DAPI IMPa4-A546_ah_TileScan_001 (Stage 34 of 49)	00-GtVKM2xoQvJ8YRysvWSN5m
-1.2822	um	Vesicles Paraspeckle	0.000	1.000	142	200001338	200000163	siRNA-IMPa4-10 PSPC1-A488 IMPa4-A546 DAPI 8C1-siRNA-IMP-a2-a4 V2.00	0	25. siRNA-IMPa4-10 PSPC1-A488 DAPI IMPa4-A546_ah_TileScan_001 (Stage 34 of 49)	00-GtVKM2xoQvJ8YRysvWSN5m
-0.806594	um	Vesicles Paraspeckle	0.000	1.000	142	200001339	200000164	siRNA-IMPa4-10 PSPC1-A488 IMPa4-A546 DAPI 8C1-siRNA-IMP-a2-a4 V2.00	0	25. siRNA-IMPa4-10 PSPC1-A488 DAPI IMPa4-A546_ah_TileScan_001 (Stage 34 of 49)	00-GtVKM2xoQvJ8YRysvWSN5m
-0.755311	um	Vesicles Paraspeckle	0.000	1.000	142	200001340	200000165	siRNA-IMPa4-10 PSPC1-A488 IMPa4-A546 DAPI 8C1-siRNA-IMP-a2-a4 V2.00	0	25. siRNA-IMPa4-10 PSPC1-A488 DAPI IMPa4-A546_ah_TileScan_001 (Stage 34 of 49)	00-GtVKM2xoQvJ8YRysvWSN5m
-0.755311	um	Vesicles Paraspeckle	0.000	1.000	142	200001341	200000166	siRNA-IMPa4-10 PSPC1-A488 IMPa4-A546 DAPI 8C1-siRNA-IMP-a2-a4 V2.00	0	25. siRNA-IMPa4-10 PSPC1-A488 DAPI IMPa4-A546_ah_TileScan_001 (Stage 34 of 49)	00-GtVKM2xoQvJ8YRysvWSN5m
0.1415	um	Vesicles Paraspeckle	0.000	1.000	142	200001342	200000167	siRNA-IMPa4-10 PSPC1-A488 IMPa4-A546 DAPI 8C1-siRNA-IMP-a2-a4 V2.00	0	25. siRNA-IMPa4-10 PSPC1-A488 DAPI IMPa4-A546_ah_TileScan_001 (Stage 34 of 49)	00-GtVKM2xoQvJ8YRysvWSN5m
0.377655	um	Vesicles Paraspeckle	0.000	1.000	142	200001343	200000168	siRNA-IMPa4-10 PSPC1-A488 IMPa4-A546 DAPI 8C1-siRNA-IMP-a2-a4 V2.00	0	25. siRNA-IMPa4-10 PSPC1-A488 DAPI IMPa4-A546_ah_TileScan_001 (Stage 34 of 49)	00-GtVKM2xoQvJ8YRysvWSN5m
0.7104	um	Vesicles Paraspeckle	0.000	1.000	142	200001344	200000169	siRNA-IMPa4-10 PSPC1-A488 IMPa4-A546 DAPI 8C1-siRNA-IMP-a2-a4 V2.00	0	25. siRNA-IMPa4-10 PSPC1-A488 DAPI IMPa4-A546_ah_TileScan_001 (Stage 34 of 49)	00-GtVKM2xoQvJ8YRysvWSN5m
0.377655	um	Vesicles Paraspeckle	0.000	1.000	142	200001345	200000170	siRNA-IMPa4-10 PSPC1-A488 IMPa4-A546 DAPI 8C1-siRNA-IMP-a2-a4 V2.00	0	25. siRNA-IMPa4-10 PSPC1-A488 DAPI IMPa4-A546_ah_TileScan_001 (Stage 34 of 49)	00-GtVKM2xoQvJ8YRysvWSN5m
0.377655	um	Vesicles Paraspeckle	0.000	1.000	142	200001346	200000171	siRNA-IMPa4-10 PSPC1-A488 IMPa4-A546 DAPI 8C1-siRNA-IMP-a2-a4 V2.00	0	25. siRNA-IMPa4-10 PSPC1-A488 DAPI IMPa4-A546_ah_TileScan_001 (Stage 34 of 49)	00-GtVKM2xoQvJ8YRysvWSN5m
0.755311	um	Vesicles Paraspeckle	0.000	1.000	142	200001347	200000172	siRNA-IMPa4-10 PSPC1-A488 IMPa4-A546 DAPI 8C1-siRNA-IMP-a2-a4 V2.00	0	25. siRNA-IMPa4-10 PSPC1-A488 DAPI IMPa4-A546_ah_TileScan_001 (Stage 34 of 49)	00-GtVKM2xoQvJ8YRysvWSN5m
-0.755311	um	Vesicles Paraspeckle	0.000	1.000	142	200001348	200000173	siRNA-IMPa4-10 PSPC1-A488 IMPa4-A546 DAPI 8C1-siRNA-IMP-a2-a4 V2.00	0	25. siRNA-IMPa4-10 PSPC1-A488 DAPI IMPa4-A546_ah_TileScan_001 (Stage 34 of 49)	00-GtVKM2xoQvJ8YRysvWSN5m
0.755311	um	Vesicles Paraspeckle	0.000	1.000	142	200001349	200000174	siRNA-IMPa4-10 PSPC1-A488 IMPa4-A546 DAPI 8C1-siRNA-IMP-a2-a4 V2.00	0	25. siRNA-IMPa4-10 PSPC1-A488 DAPI IMPa4-A546_ah_TileScan_001 (Stage 34 of 49)	00-GtVKM2xoQvJ8YRysvWSN5m
0.755311	um	Vesicles Paraspeckle	0.000	1.000	142	200001350	200000175	siRNA-IMPa4-10 PSPC1-A488 IMPa4-A546 DAPI 8C1-siRNA-IMP-a2-a4 V2.00	0	25. siRNA-IMPa4-10 PSPC1-A488 DAPI IMPa4-A546_ah_TileScan_001 (Stage 34 of 49)	00-GtVKM2xoQvJ8YRysvWSN5m
0.755311	um	Vesicles Paraspeckle	0.000	1.000	142	200001351	200000176	siRNA-IMPa4-10 PSPC1-A488 IMPa4-A546 DAPI 8C1-siRNA-IMP-a2-a4 V2.00	0	25. siRNA-IMPa4-10 PSPC1-A488 DAPI IMPa4-A546_ah_TileScan_001 (Stage 34 of 49)	00-GtVKM2xoQvJ8YRysvWSN5m
-0.1415	um	Vesicles Paraspeckle	0.000	1.000	142	200001352	200000177	siRNA-IMPa4-10 PSPC1-A488 IMPa4-A546 DAPI 8C1-siRNA-IMP-a2-a4 V2.00	0	25. siRNA-IMPa4-10 PSPC1-A488 DAPI IMPa4-A546_ah_TileScan_001 (Stage 34 of 49)	00-GtVKM2xoQvJ8YRysvWSN5m
0.377655	um	Vesicles Paraspeckle	0.000	1.000	142	200001353	200000178	siRNA-IMPa4-10 PSPC1-A488 IMPa4-A546 DAPI 8C1-siRNA-IMP-a2-a4 V2.00	0	25. siRNA-IMPa4-10 PSPC1-A488 DAPI IMPa4-A546_ah_TileScan_001 (Stage 34 of 49)	00-GtVKM2xoQvJ8YRysvWSN5m
0.686314	um	Vesicles Paraspeckle	0.000	1.000	142	200001354	200000179	siRNA-IMPa4-10 PSPC1-A488 IMPa4-A546 DAPI 8C1-siRNA-IMP-a2-a4 V2.00	0	25. siRNA-IMPa4-10 PSPC1-A488 DAPI IMPa4-A546_ah_TileScan_001 (Stage 34 of 49)	00-GtVKM2xoQvJ8YRysvWSN5m
-0.600335	um	Vesicles Paraspeckle	0.000	1.000	143	200001355	200000180	siRNA-IMPa4-10 PSPC1-A488 IMPa4-A546 DAPI 8C1-siRNA-IMP-a2-a4 V2.00	0	25. siRNA-IMPa4-10 PSPC1-A488 DAPI IMPa4-A546_ah_TileScan_001 (Stage 34 of 49)	00-GtVKM2xoQvJ8YRysvWSN5m
-0.683231	um	Vesicles Paraspeckle	0.000	1.000	143	200001356	200000181	siRNA-IMPa4-10 PSPC1-A488 IMPa4-A546 DAPI 8C1-siRNA-IMP-a2-a4 V2.00	0	25. siRNA-IMPa4-10 PSPC1-A488 DAPI IMPa4-A546_ah_TileScan_001 (Stage 34 of 49)	00-GtVKM2xoQvJ8YRysvWSN5m
-1.13297	um	Vesicles Paraspeckle	0.000	1.000	143	200001357	200000182	siRNA-IMPa4-10 PSPC1-A488 IMPa4-A546 DAPI 8C1-siRNA-IMP-a2-a4 V2.00	0	25. siRNA-IMPa4-10 PSPC1-A488 DAPI IMPa4-A546_ah_TileScan_001 (Stage 34 of 49)	00-GtVKM2xoQvJ8YRysvWSN5m
-1.69805	um	Vesicles Paraspeckle	0.000	1.000	143	200001358	200000183	siRNA-IMPa4-10 PSPC1-A488 IMPa4-A546 DAPI 8C1-siRNA-IMP-a2-a4 V2.00	0	25. siRNA-IMPa4-10 PSPC1-A488 DAPI IMPa4-A546_ah_TileScan_001 (Stage 34 of 49)	00-GtVKM2xoQvJ8YRysvWSN5m
-1.58754	um	Vesicles Paraspeckle	0.000	1.000	143	200001359	200000184	siRNA-IMPa4-10 PSPC1-A488 IMPa4-A546 DAPI 8C1-siRNA-IMP-a2-a4 V2.00	0	25. siRNA-IMPa4-10 PSPC1-A488 DAPI IMPa4-A546_ah_TileScan_001 (Stage 34 of 49)	00-GtVKM2xoQvJ8YRysvWSN5m
-1.77879	um	Vesicles Paraspeckle	0.000	1.000	143	200001360	200000185	siRNA-IMPa4-10 PSPC1-A488 IMPa4-A546 DAPI 8C1-siRNA-IMP-a2-a4 V2.00	0	25. siRNA-IMPa4-10 PSPC1-A488 DAPI IMPa4-A546_ah_TileScan_001 (Stage 34 of 49)	00-GtVKM2xoQvJ8YRysvWSN5m
-0.80659	um	Vesicles Paraspeckle	0.000	1.000	143	200001361	200000186	siRNA-IMPa4-10 PSPC1-A488 IMPa4-A546 DAPI 8C1-siRNA-IMP-a2-a4 V2.00	0	25. siRNA-IMPa4-10 PSPC1-A488 DAPI IMPa4-A546_ah_TileScan_001 (Stage 34 of 49)	00-GtVKM2xoQvJ8YRysvWSN5m
-0.948094	um	Vesicles Paraspeckle	0.000	1.000	143	200001362	200000187	siRNA-IMPa4-10 PSPC1-A488 IMPa4-A546 DAPI 8C1-siRNA-IMP-a2-a4 V2.00	0	25. siRNA-IMPa4-10 PSPC1-A488 DAPI IMPa4-A546_ah_TileScan_001 (Stage 34 of 49)	00-GtVKM2xoQvJ8YRysvWSN5m
-1.13297	um	Vesicles Paraspeckle	0.000	1.000	143	200001363	200000188	siRNA-IMPa4-10 PSPC1-A488 IMPa4-A546 DAPI 8C1-siRNA-IMP-a2-a4 V2.00	0	25. siRNA-IMPa4-10 PSPC1-A488 DAPI IMPa4-A546_ah_TileScan_001 (Stage 34 of 49)	00-GtVKM2xoQvJ8YRysvWSN5m
-1.13297	um	Vesicles Paraspeckle	0.000	1.000	143	200001364	200000189	siRNA-IMPa4-10 PSPC1-A488 IMPa4-A546 DAPI 8C1-siRNA-IMP-a2-a4 V2.00	0	25. siRNA-IMPa4-10 PSPC1-A488 DAPI IMPa4-A546_ah_TileScan_001 (Stage 34 of 49)	00-GtVKM2xoQvJ8YRysvWSN5m
-0.377655	um	Vesicles Paraspeckle	0.000	1.000	143	200001365	200000190	siRNA-IMPa4-10 PSPC1-A488 IMPa4-A546 DAPI 8C1-siRNA-IMP-a2-a4 V2.00	0	25. siRNA-IMPa4-10 PSPC1-A488 DAPI IMPa4-A546_ah_TileScan_001 (Stage 34 of 49)	00-GtVKM2xoQvJ8YRysvWSN5m
-0.377655	um	Vesicles Paraspeckle	0.000	1.000	143	200001366	200000191	siRNA-IMPa4-10 PSPC1-A488 IMPa4-A546 DAPI 8C1-siRNA-IMP-a2-a4 V2.00	0	25. siRNA-IMPa4-10 PSPC1-A488 DAPI IMPa4-A546_ah_TileScan_001 (Stage 34 of 49)	00-GtVKM2xoQvJ8YRysvWSN5m
-1.54236	um	Vesicles Paraspeckle	0.000	1.000	144	200001367	200000192	siRNA-IMPa4-10 PSPC1-A488 IMPa4-A546 DAPI 8C1-siRNA-IMP-a2-a4 V2.00	0	25. siRNA-IMPa4-10 PSPC1-A488 DAPI IMPa4-A546_ah_TileScan_001 (Stage 34 of 49)	00-GtVKM2xoQvJ8YRysvWSN5m
-1.53626	um	Vesicles Paraspeckle	0.000	1.000	144	200001368	200000193	siRNA-IMPa4-10 PSPC1-A488 IMPa4-A546 DAPI 8C1-siRNA-IMP-a2-a4 V2.00	0	25. siRNA-IMPa4-10 PSPC1-A488 DAPI IMPa4-A546_ah_TileScan_001 (Stage 34 of 49)	00-GtVKM2xoQvJ8YRysvWSN5m
-0.544803	um	Vesicles Paraspeckle	0.000	1.000	144	200001369	200000194	siRNA-IMPa4-10 PSPC1-A488 IMPa4-A546 DAPI 8C1-siRNA-IMP-a2-a4 V2.00	0	25. siRNA-IMPa4-10 PSPC1-A488 DAPI IMPa4-A546_ah_TileScan_001 (Stage 34 of 49)	00-GtVKM2xoQvJ8YRysvWSN5m
-1.51062	um	Vesicles Paraspeckle	0.000	1.000	144	200001370	200000195	siRNA-IMPa4-10 PSPC1-A488 IMPa4-A546 DAPI 8C1-siRNA-IMP-a2-a4 V2.00	0	25. siRNA-IMPa4-10 PSPC1-A488 DAPI IMPa4-A546_ah_TileScan_001 (Stage 34 of 49)	00-GtVKM2xoQvJ8YRysvWSN5m
-0.780951	um	Vesicles Paraspeckle	0.000	1.000	144	200001371	200000196	siRNA-IMPa4-10 PSPC1-A488 IMPa4-A546 DAPI 8C1-siRNA-IMP-a2-a4 V2.00	0	25. siRNA-IMPa4-10 PSPC1-A488 DAPI IMPa4-A546_ah_TileScan_001 (Stage 34 of 49)	00-GtVKM2xoQvJ8YRysvWSN5m
-0.755311	um	Vesicles Paraspeckle	0.000	1.000	144	200001372	200000197	siRNA-IMPa4-10 PSPC1-A488 IMPa4-A546 DAPI 8C1-siRNA-IMP-a2-a4 V2.00	0	25. siRNA-IMPa4-10 PSPC1-A488 DAPI IMPa4-A546_ah_TileScan_001 (Stage 34 of 49)	00-GtVKM2xoQvJ8YRysvWSN5m
-0.377655	um	Vesicles Paraspeckle	0.000	1.000	144	200001373	200000198	siRNA-IMPa4-10 PSPC1-A488 IMPa4-A546 DAPI 8C1-siRNA-IMP-a2-a4 V2.00	0	25. siRNA-IMPa4-10 PSPC1-A488 DAPI IMPa4-A546_ah_TileScan_001 (Stage 34 of 49)	00-GtVKM2xoQvJ8YRysvWSN5m
5.23032	um	Vesicles Paraspeckle	0.000	1.000	144	200001374	200000199	siRNA-IMPa4-10 PSPC1-A488 IMPa4-A546 DAPI 8C1-siRNA-IMP-a2-a4 V2.00	0	25. siRNA-IMPa4-10 PSPC1-A488 DAPI IMPa4-A546_ah_TileScan_001 (Stage 34 of 49)	00-GtVKM2xoQvJ8YRysvWSN5m
-0.200122	um	Vesicles Paraspeckle	0.000	1.000	144	200001375	200000200	siRNA-IMPa4-10 PSPC1-A488 IMPa4-A546 DAPI 8C1-siRNA-IMP-a2-a4 V2.00	0	25. siRNA-IMPa4-10 PSPC1-A488 DAPI IMPa4-A546_ah_TileScan_001 (Stage 34 of 49)	00-GtVKM2xoQvJ8YRysvWSN5m
0.377655	um	Vesicles Paraspeckle	0.000	1.000	144	200001376	200000201	siRNA-IMPa4-10 PSPC1-A488 IMPa4-A546 DAPI 8C1-siRNA-IMP-a2-a4 V2.00	0	25. siRNA-IMPa4-10 PSPC1-A488 DAPI IMPa4-A546_ah_TileScan_001 (Stage 34 of 49)	00-GtVKM2xoQvJ8YRysvWSN5m
1.54114	um	Vesicles Paraspeckle	0.000	1.000	145	200001377	200000202	siRNA-IMPa4-10 PSPC1-A488 IMPa4-A546 DAPI 8C1-siRNA-IMP-a2-a4 V2.00	0	25. siRNA-IMPa4-10 PSPC1-A488 DAPI IMPa4-A546_ah_TileScan_001 (Stage 34 of 49)	00-GtVKM2xoQvJ8YRysvWSN5m
0.403297	um	Vesicles Paraspeckle	0.000	1.000	145	200001378	200000203	siRNA-IMPa4-10 PSPC1-A488 IMPa4-A546 DAPI 8C1-siRNA-IMP-a2-a4 V2.00	0	25. siRNA-IMPa4-10 PSPC1-A488 DAPI IMPa4-A546_ah_TileScan_001 (Stage 34 of 49)	00-GtVKM2xoQvJ8YRysvWSN5m
1.39962	um	Vesicles Paraspeckle	0.000	1.000	145	200001379	200000204	siRNA-IMPa4-10 PSPC1-A488 IMPa4-A546 DAPI 8C1-siRNA-IMP-a2-a4 V2.00	0	25. siRNA-IMPa4-10 PSPC1-A488 DAPI IMPa4-A546_ah_TileScan_001 (Stage 34 of 49)	00-GtVKM2xoQvJ8YRysvWSN5m
-0.541767	um	Vesicles Paraspeckle	0.000	1.000	145	200001380	200000205	siRNA-IMPa4-10 PSPC1-A488 IMPa4-A546 DAPI 8C1-siRNA-IMP-a2-a4 V2.00	0	25. siRNA-IMPa4-10 PSPC1-A488 DAPI IMPa4-A546_ah_TileScan_001 (Stage 34 of 49)	00-GtVKM2xoQvJ8YRysvWSN5m
-1.13211	um	Vesicles Paraspeckle	0.000	1.000	145	200001381	200000206	siRNA-IMPa4-10 PSPC1-A488 IMPa4-A546 DAPI 8C1-siRNA-IMP-a2-a4 V2.00	0	25. siRNA-IMPa4-10 PSPC1-A488 DAPI IMPa4-A546_ah_TileScan_001 (Stage 34 of 49)	00-GtVKM2xoQvJ8YRysvWSN5m
-0.996292	um	Vesicles Paraspeckle	0.000	1.000	146	200001382	200000207	siRNA-IMPa4-10 PSPC1-A488 IMPa4-A546 DAPI 8C1-siRNA-IMP-a2-a4 V2.00	0	25. siRNA-IMPa4-10 PSPC1-A488 DAPI IMPa4-A546_ah_TileScan_001 (Stage 34 of 49)	00-GtVKM2xoQvJ8YRysvWSN5m
-0.907642	um	Vesicles Paraspeckle	0.000	1.000	146	200001383	200000208	siRNA-IMPa4-10 PSPC1-A488 IMPa4-A546 DAPI 8C1-siRNA-IMP-a2-a4 V2.00	0	25. siRNA-IMPa4-10 PSPC1-A488 DAPI IMPa4-A546_ah_TileScan_001 (Stage 34 of 49)	00-GtVKM2xoQvJ8YRysvWSN5m
-0.780948	um	Vesicles Paraspeckle	0.000	1.000	146	200001384	200000209	siRNA-IMPa4-10 PSPC1-A488 IMPa4-A546 DAPI 8C1-siRNA-IMP-a2-a4 V2.00	0	25. siRNA-IMPa4-10 PSPC1-A488 DAPI IMPa4-A546_ah_TileScan_001 (Stage 34 of 49)	00-GtVKM2xoQvJ8YRysvWSN5m
-1.1586	um	Vesicles Paraspeckle	0.000	1.000	146	200001385	200000210	siRNA-IMPa4-10 PSPC1-A488 IMPa4-A546 DAPI 8C1-siRNA-IMP-a2-a4 V2.00	0	25. siRNA-IMPa4-10 PSPC1-A488 DAPI IMPa4-A546_ah_TileScan_001 (Stage 34 of 49)	00-GtVKM2xoQvJ8YRysvWSN5m
-0.755311	um	Vesicles Paraspeckle	0.000	1.000	146	200001386	200000211	siRNA-IMPa4-10 PSPC1-A488 IMPa4-A546 DAPI 8C1-siRNA-IMP-a2-a4 V2.00	0	25. siRNA-IMPa4-10 PSPC1-A488 DAPI IMPa4-A546_ah_TileScan_001 (Stage 34 of 49)	00-GtVKM2xoQvJ8YRysvWSN5m
-0.403296	um	Vesicles Paraspeckle	0.000	1.000	146	200001387	200000212	siRNA-IMPa4-10 PSPC1-A488 IMPa4-A546 DAPI 8C1-siRNA-IMP-a2-a4 V2.00	0	25. siRNA-IMPa4-10 PSPC1-A488 DAPI IMPa4-A546_ah_TileScan_001 (Stage 34 of 49)	00-GtVKM2xoQvJ8YRysvWSN5m
-0.427398	um	Vesicles Paraspeckle	0.000	1.000	146	200001388	200000213	siRNA-IMPa4-10 PSPC1-A488 IMPa4-A546 DAPI 8C1-siRNA-IMP-a2-a4 V2.00	0	25. siRNA-IMPa4-10 PSPC1-A488 DAPI IMPa4-A546_ah_TileScan_001 (Stage 34 of 49)	00-GtVKM2xoQvJ8YRysvWSN5m
-0.283012	um	Vesicles Paraspeckle	0.000	1.000	146	200001389	200000214	siRNA-IMPa4-10 PSPC1-A488 IMPa4-A546 DAPI 8C1-siRNA-IMP-a2-a4 V2.00	0	25. siRNA-IMPa4-10 PSPC1-A488 DAPI IMPa4-A546_ah_TileScan_001 (Stage 34 of 49)	00-GtVKM2xoQvJ8YRysvWSN5m
0.141506	um	Vesicles Paraspeckle	0.000	1.000	146	200001390	200000215	siRNA-IMPa4-10 PSPC1-A488 IMPa4-A546 DAPI 8C1-siRNA-IMP-a2-a4 V2.00	0	25. siRNA-IMPa4-10 PSPC1-A488 DAPI IMPa4-A546_ah_TileScan_001 (Stage 34 of 49)	00-GtVKM2xoQvJ8YRysvWSN5m
-1.51062	um	Vesicles Paraspeckle	0.000	1.000	146	200001391	200000216	siRNA-IMPa4-10 PSPC1-A488 IMPa4-A546 DAPI 8C1-siRNA-IMP-a2-a4 V2.00	0	25. siRNA-IMPa4-10 PSPC1-A488 DAPI IMPa4-A546_ah_TileScan_001 (Stage 34 of 49)	00-GtVKM2xoQvJ8YRysvWSN5m
-1.51062	um	Vesicles Paraspeckle	0.000	1.000	146	200001392	200000217	siRNA-IMPa4-10 PSPC1-A488 IMPa4-A546 DAPI 8C1-siRNA-IMP-a2-a4 V2.00	0	25. siRNA-IMPa4-10 PSPC1-A488 DAPI IMPa4-A546_ah_TileScan_001 (Stage 34 of 49)	00-GtVKM2xoQvJ8YRysvWSN5m
0.141506	um	Vesicles Paraspeckle	0.000	1.000	146	200001393	200000218	siRNA-IMPa4-10 PSPC1-A488 IMPa4-A546 DAPI 8C1-siRNA-IMP-a2-a4 V2.00	0	25. siRNA-IMPa4-10 PSPC1-A488 DAPI IMPa4-A546_ah_TileScan_001 (Stage 34 of 49)	00-GtVKM2xoQvJ8YRysvWSN5m
-0.948097	um	Vesicles Paraspeckle	0.000	1.000	146	200001394	200000219	siRNA-IMPa4-10 PSPC1-A488 IMPa4-A546 DAPI 8C1-siRNA-IMP-a2-a4 V2.00	0	25. siRNA-IMPa4-10 PSPC1-A488 DAPI IMPa4-A546_ah_TileScan_001 (Stage 34 of 49)	00-GtVKM2xoQvJ8YRysvWSN5m
-0.755311	um	Vesicles Paraspeckle	0.000	1.000	146	200001395	200000220	siRNA-IMPa4-10 PSPC1-A488 IMPa4-A546 DAPI 8C1-siRNA-IMP-a2-a4 V2.00	0	25. siRNA-IMPa4-10 PSPC1-A488 DAPI IMPa4-A546_ah_TileScan_001 (Stage 34 of 49)	00-GtVKM2xoQvJ8YRysvWSN5m
-0.377655	um	Vesicles Paraspeckle	0.000	1.000	146	200001396	200000221	siRNA-IMPa4-10 PSPC1-A488 IMPa4-A546 DAPI 8C1-siRNA-IMP-a2-a4 V2.00	0	25. siRNA-IMPa4-10 PSPC1-A488 DAPI IMPa4-A546_ah_TileScan_001 (Stage 34 of 49)	00-GtVKM2xoQvJ8YRysvWSN5m
-0.341609	um	Vesicles Paraspeckle	0.000	1.000	146	200001397	200000222	siRNA-IMPa4-10 PSPC1-A488 IMPa4-A546 DAPI 8C1-siRNA-IMP-a2-a4 V2.00	0	25. siRNA-IMPa4-10 PSPC1-A488 DAPI IMPa4-A546_ah_TileScan_001 (Stage 34 of 49)	00-GtVKM2xoQvJ8YRysvWSN5m
-0.377655	um	Vesicles Paraspeckle	0.000	1.000	146	200001398	200000223	siRNA-IMPa4-10 PSPC1-A488 IMPa4-A546 DAPI 8C1-siRNA-IMP-a2-a4 V2.00	0	25. siRNA-IMPa4-10 PSPC1-A488 DAPI IMPa4-A546_ah_TileScan_001 (Stage 34 of 49)	00-GtVKM2xoQvJ8YRysvWSN5m
0.377655	um	Vesicles Paraspeckle	0.000	1.000	146	200001399	200000224	siRNA-IMPa4-10 PSPC1-A488 IMPa4-A546 DAPI 8C1-siRNA-IMP-a2-a4 V2.00	0	25. siRNA-IMPa4-10 PSPC1-A488 DAPI IMPa4-A546_ah_TileScan_001 (Stage 34 of 49)	00-GtVKM2xoQvJ8YRysvWSN5m
-0.427398	um	Vesicles Paraspeckle	0.000	1.000	147	200001400	200000225	siRNA-IMPa4-10 PSPC1-A488 IMPa4-A546 DAPI 8C1-siRNA-IMP-a2-a4 V2.00	0	25. siRNA-IMPa4-10 PSPC1-A488 DAPI IMPa4-A546_ah_TileScan_001 (Stage 34 of 49)	00-GtVKM2xoQvJ8YRysvWSN5m
0.377655	um	Vesicles Paraspeckle	0.000	1.000	147	200001401	200000226	siRNA-IMPa4-10 PSPC1-A488 IMPa4-A546 DAPI 8C1-siRNA-IMP-a2-a4 V2.00	0	25. siRNA-IMPa4-10 PSPC1-A488 DAPI IMPa4-A546_ah_TileScan_001 (Stage 34 of 49)	00-GtVKM2xoQvJ8YRysvWSN5m
0.686264	um	Vesicles Paraspeckle	0.000	1.000	148	200001402	200000227	siRNA-IMPa4-10 PSPC1-A488 IMPa4-A546 DAPI 8C1-siRNA-IMP-a2-a4 V2.00	0	25. siRNA-IMPa4-10 PSPC1-A488 DAPI IMPa4-A546_ah_TileScan_001 (Stage 34 of 49)	00-GtVKM2xoQvJ8YRysvWSN5m
-0.996296	um	Vesicles Paraspeckle	0.000	1.000	149	200001403	200000228	siRNA-IMPa4-10 PSPC1-A488 IMPa4-A546 DAPI 8C1-siRNA-IMP-a2-a4 V2.00	0	25. siRNA-IMPa4-10 PSPC1-A488 DAPI IMPa4-A546_ah_TileScan_001 (Stage 34 of 49)	00-GtVKM2xoQvJ8YRysvWSN5m
-1.13779	um	Vesicles Paraspeckle	0.000	1.000	149	200001404	200000229	siRNA-IMPa4-10 PSPC1-A488 IMPa4-A546 DAPI 8C1-siRNA-IMP-a2-a4 V2.00	0	25. siRNA-IMPa4-10 PSPC1-A488 DAPI IMPa4-A546_ah_TileScan_001 (Stage 34 of 49)	00-GtVKM2xoQvJ8YRysvWSN5m
-1.65986	um	Vesicles Paraspeckle	0.000	1.000	149	200001405	200000230	siRNA-IMPa4-10 PSPC1-A488 IMPa4-A546 DAPI 8C1-siRNA-IMP-a2-a4 V2.00	0	25. siRNA-IMPa4-10 PSPC1-A488 DAPI IMPa4-A546_ah_TileScan_001 (Stage 34 of 49)	00-GtVKM2xoQvJ8YRysvWSN5m
-1.2822	um	Vesicles Paraspeckle	0.000	1.000	149	200001406	200000231	siRNA-IMPa4-10 PSPC1-A488 IMPa4-A546 DAPI 8C1-siRNA-IMP-a2-a4 V2.00	0	25. siRNA-IMPa4-10 PSPC1-A488 DAPI IMPa4-A546_ah_TileScan_001 (Stage 34 of 49)	00-GtVKM2xoQvJ8YRysvWSN5m
-0.544784	um	Vesicles Paraspeckle	0.000	1.000	149	200001407	200000232	siRNA-IMPa4-10 PSPC1-A488 IMPa4-A546 DAPI 8C1-siRNA-IMP-a2-a4 V2.00	0	25. siRNA-IMPa4-10 PSPC1-A488 DAPI IMPa4-A546_ah_TileScan_001 (Stage 34 of 49)	00-GtVKM2xoQvJ8YRysvWSN5m
-0.848958	um	Vesicles Paraspeckle	0.000	1.000	149	200001408	200000233	siRNA-IMPa4-10 PSPC1-A488 IMPa4-A546 DAPI 8C1-siRNA-IMP-a2-a4 V2.00	0	25. siRNA-IMPa4-10 PSPC1-A488 DAPI IMPa4-A546_ah_TileScan_001 (Stage 34 of 49)	00-GtVKM2xoQvJ8YRysvWSN5m
-0.568895	um	Vesicles Paraspeckle	0.000	1.000	149	200001409	200000234	siRNA-IMPa4-10 PSPC1-A488 IMPa4-A546 DAPI 8C1-siRNA-IMP-a2-a4 V2.00	0	25. siRNA-IMPa4-10 PSPC1-A488 DAPI IMPa4-A546_ah_TileScan_001 (Stage 34 of 49)	00-GtVKM2xoQvJ8YRysvWSN5m
-1.13297	um	Vesicles Paraspeckle	0.000	1.000	149	200001410	200000235	siRNA-IMPa4-10 PSPC1-A488 IMPa4-A546 DAPI 8C1-siRNA-IMP-a2-a4 V2.00	0	25. siRNA-IMPa4-10 PSPC1-A488 DAPI IMPa4-A546_ah_TileScan_001 (Stage 34 of 49)	00-GtVKM2xoQvJ8YRysvWSN5m
-1.51062	um	Vesicles Paraspeckle	0.000	1.000	149	200001411	200000236	siRNA-IMPa4-10 PSPC1-A488 IMPa4-A546 DAPI 8C1-siRNA-IMP-a2-a4 V2.00	0	25. siRNA-IMPa4-10 PSPC1-A488 DAPI IMPa4-A546_ah_TileScan_001 (Stage 34 of 49)	00-GtVKM2xoQvJ8YRysvWSN5m
0.377655	um	Vesicles Paraspeckle	0.000	1.000	149	200001412	200000237	siRNA-IMPa4-10 PSPC1-A488 IMPa4-A546 DAPI 8C1-siRNA-IMP-a2-a4 V2.00	0	25. siRNA-IMPa4-10 PSPC1-A488 DAPI IMPa4-A546_ah_TileScan_001 (Stage 34 of 49)	00-GtVKM2xoQvJ8YRysvWSN5m
-0.544806	um	Vesicles Paraspeckle	0.000	1.000	150	200001413	200000238	siRNA-IMPa4-10 PSPC1-A488 IMPa4-A546 DAPI 8C1-siRNA-IMP-a2-a4 V2.00	0	25. siRNA-IMPa4-10 PSPC1-A488 DAPI IMPa4-A546_ah_TileScan_001 (Stage 34 of 49)	00-GtVKM2xoQvJ8YRysvWSN5m
-0.544829	um	Vesicles Paraspeckle	0.000	1.000	150	200001414	200000239	siRNA-IMPa4-10 PSPC1-A488 IMPa4-A546 DAPI 8C1-siRNA-IMP-a2-a4 V2.00	0	25. siRNA-IMPa4-10 PSPC1-A488 DAPI IMPa4-A546_ah_TileScan_001 (Stage 34 of 49)	00-GtVKM2xoQvJ8YRysvWSN5m
-1.05495	um	Vesicles Paraspeckle	0.000	1.000	150	200001415	200000240	siRNA-IMPa4-10 PSPC1-A488 IMPa4-A546 DAPI 8C1-siRNA-IMP-a2-a4 V2.00	0	25. siRNA-IMPa4-10 PSPC1-A488 DAPI IMPa4-A546_ah_TileScan_001 (Stage 34 of 49)	00-GtVKM2xoQvJ8YRysvWSN5m
-1.20989	um	Vesicles Paraspeckle	0.000	1.000	150	200001416	200000241	siRNA-IMPa4-10 PSPC1-A488 IMPa4-A546 DAPI 8C1-siRNA-IMP-a2-a4 V2.00	0	25. siRNA-IMPa4-10 PSPC1-A488 DAPI IMPa4-A546_ah_TileScan_001 (Stage 34 of 49)	00-GtVKM2xoQvJ8YRysvWSN5m
-0.377655	um	Vesicles Paraspeckle	0.000	1.000	150	200001417	200000242	siRNA-IMPa4-10 PSPC1-A488 IMPa4-A546 DAPI 8C1-siRNA-IMP-a2-a4 V2.00	0	25. siRNA-IMPa4-10 PSPC1-A488 DAPI IMPa4-A546_ah_TileScan_001 (Stage 34 of 49)	00-GtVKM2xoQvJ8YRysvWSN5m
1.6825	um	Vesicles Paraspeckle	0.000	1.000	150	200001418	200000243	siRNA-IMPa4-10 PSPC1-A488 IMPa4-A546 DAPI 8C1-siRNA-IMP-a2-a4 V2.00	0	25. siRNA-IMPa4-10 PSPC1-A488 DAPI IMPa4-A546_ah_TileScan_001 (Stage 34 of 49)	00-GtVKM2xoQvJ8YRysvWSN5m
-0.907491	um	Vesicles Paraspeckle	0.000	1.000	151	200001419	200000244	siRNA-IMPa4-10 PSPC1-A488 IMPa4-A546 DAPI 8C1-siRNA-IMP-a2-a4 V2.00	0	25. siRNA-IMPa4-10 PSPC1-A488 DAPI IMPa4-A546_ah_TileScan_001 (Stage 34 of 49)	00-GtVKM2xoQvJ8YRysvWSN5m
-0.990671	um	Vesicles Paraspeckle	0.000	1.000	151	200001420	200000245	siRNA-IMPa4-10 PSPC1-A488 IMPa4-A546 DAPI 8C1-siRNA-IMP-a2-a4 V2.00	0	25. siRNA-IMPa4-10 PSPC1-A488 DAPI IMPa4-A546_ah_TileScan_001 (Stage 34 of 49)	00-GtVKM2xoQvJ8YRysvWSN5m
-0.99627	um	Vesicles Paraspeckle	0.000	1.000	151	200001421	200000246	siRNA-IMPa4-10 PSPC1-A488 IMPa4-A546 DAPI 8C1-siRNA-IMP-a2-a4 V2.00	0	25. siRNA-IMPa4-10 PSPC1-A488 DAPI IMPa4-A546_ah_TileScan_001 (Stage 34 of 49)	00-GtVKM2xoQvJ8YRysvWSN5m
-1.20067	um	Vesicles Paraspeckle	0.000	1.000	151	200001422	200000247	siRNA-IMPa4-10 PSPC1-A488 IMPa4-A546 DAPI 8C1-siRNA-IMP-a2-a4 V2.00	0	25. siRNA-IMPa4-10 PSPC1-A488 DAPI IMPa4-A546_ah_TileScan_001 (Stage 34 of 49)	00-GtVKM2xoQvJ8YRysvWSN5m
0.769051	um	Vesicles Paraspeckle	0.000	1.000	152	200001423	200000000	siRNA-IMPa4-10 PSPC1-A488 IMPa4-A546 DAPI 8C1-siRNA-IMP-a2-a4 V2.00	0	25. siRNA-IMPa4-10 PSPC1-A488 DAPI IMPa4-A546_ai_TileScan_001 (Stage 35 of 49)	00-Dc4Dhhu8gtgkwCUoeatL9P
0.403303	um	Vesicles Paraspeckle	0.000	1.000	152	200001424	200000001	siRNA-IMPa4-10 PSPC1-A488 IMPa4-A546 DAPI 8C1-siRNA-IMP-a2-a4 V2.00	0	25. siRNA-IMPa4-10 PSPC1-A488 DAPI IMPa4-A546_ai_TileScan_001 (Stage 35 of 49)	00-Dc4Dhhu8gtgkwCUoeatL9P
0.403297	um	Vesicles Paraspeckle	0.000	1.000	152	200001425	200000002	siRNA-IMPa4-10 PSPC1-A488 IMPa4-A546 DAPI 8C1-siRNA-IMP-a2-a4 V2.00	0	25. siRNA-IMPa4-10 PSPC1-A488 DAPI IMPa4-A546_ai_TileScan_001 (Stage 35 of 49)	00-Dc4Dhhu8gtgkwCUoeatL9P
0.854816	um	Vesicles Paraspeckle	0.000	1.000	152	200001426	200000003	siRNA-IMPa4-10 PSPC1-A488 IMPa4-A546 DAPI 8C1-siRNA-IMP-a2-a4 V2.00	0	25. siRNA-IMPa4-10 PSPC1-A488 DAPI IMPa4-A546_ai_TileScan_001 (Stage 35 of 49)	00-Dc4Dhhu8gtgkwCUoeatL9P
1.19646	um	Vesicles Paraspeckle	0.000	1.000	152	200001427	200000004	siRNA-IMPa4-10 PSPC1-A488 IMPa4-A546 DAPI 8C1-siRNA-IMP-a2-a4 V2.00	0	25. siRNA-IMPa4-10 PSPC1-A488 DAPI IMPa4-A546_ai_TileScan_001 (Stage 35 of 49)	00-Dc4Dhhu8gtgkwCUoeatL9P
0.544828	um	Vesicles Paraspeckle	0.000	1.000	152	200001428	200000005	siRNA-IMPa4-10 PSPC1-A488 IMPa4-A546 DAPI 8C1-siRNA-IMP-a2-a4 V2.00	0	25. siRNA-IMPa4-10 PSPC1-A488 DAPI IMPa4-A546_ai_TileScan_001 (Stage 35 of 49)	00-Dc4Dhhu8gtgkwCUoeatL9P
0.627543	um	Vesicles Paraspeckle	0.000	1.000	152	200001429	200000006	siRNA-IMPa4-10 PSPC1-A488 IMPa4-A546 DAPI 8C1-siRNA-IMP-a2-a4 V2.00	0	25. siRNA-IMPa4-10 PSPC1-A488 DAPI IMPa4-A546_ai_TileScan_001 (Stage 35 of 49)	00-Dc4Dhhu8gtgkwCUoeatL9P
0.627543	um	Vesicles Paraspeckle	0.000	1.000	152	200001430	200000007	siRNA-IMPa4-10 PSPC1-A488 IMPa4-A546 DAPI 8C1-siRNA-IMP-a2-a4 V2.00	0	25. siRNA-IMPa4-10 PSPC1-A488 DAPI IMPa4-A546_ai_TileScan_001 (Stage 35 of 49)	00-Dc4Dhhu8gtgkwCUoeatL9P
0.283003	um	Vesicles Paraspeckle	0.000	1.000	153	200001431	200000008	siRNA-IMPa4-10 PSPC1-A488 IMPa4-A546 DAPI 8C1-siRNA-IMP-a2-a4 V2.00	0	25. siRNA-IMPa4-10 PSPC1-A488 DAPI IMPa4-A546_ai_TileScan_001 (Stage 35 of 49)	00-Dc4Dhhu8gtgkwCUoeatL9P
0.769018	um	Vesicles Paraspeckle	0.000	1.000	153	200001432	200000009	siRNA-IMPa4-10 PSPC1-A488 IMPa4-A546 DAPI 8C1-siRNA-IMP-a2-a4 V2.00	0	25. siRNA-IMPa4-10 PSPC1-A488 DAPI IMPa4-A546_ai_TileScan_001 (Stage 35 of 49)	00-Dc4Dhhu8gtgkwCUoeatL9P
-0.54174	um	Vesicles Paraspeckle	0.000	1.000	153	200001433	200000010	siRNA-IMPa4-10 PSPC1-A488 IMPa4-A546 DAPI 8C1-siRNA-IMP-a2-a4 V2.00	0	25. siRNA-IMPa4-10 PSPC1-A488 DAPI IMPa4-A546_ai_TileScan_001 (Stage 35 of 49)	00-Dc4Dhhu8gtgkwCUoeatL9P
-0.283003	um	Vesicles Paraspeckle	0.000	1.000	153	200001434	200000011	siRNA-IMPa4-10 PSPC1-A488 IMPa4-A546 DAPI 8C1-siRNA-IMP-a2-a4 V2.00	0	25. siRNA-IMPa4-10 PSPC1-A488 DAPI IMPa4-A546_ai_TileScan_001 (Stage 35 of 49)	00-Dc4Dhhu8gtgkwCUoeatL9P
0.568906	um	Vesicles Paraspeckle	0.000	1.000	153	200001435	200000012	siRNA-IMPa4-10 PSPC1-A488 IMPa4-A546 DAPI 8C1-siRNA-IMP-a2-a4 V2.00	0	25. siRNA-IMPa4-10 PSPC1-A488 DAPI IMPa4-A546_ai_TileScan_001 (Stage 35 of 49)	00-Dc4Dhhu8gtgkwCUoeatL9P
0.283013	um	Vesicles Paraspeckle	0.000	1.000	153	200001436	200000013	siRNA-IMPa4-10 PSPC1-A488 IMPa4-A546 DAPI 8C1-siRNA-IMP-a2-a4 V2.00	0	25. siRNA-IMPa4-10 PSPC1-A488 DAPI IMPa4-A546_ai_TileScan_001 (Stage 35 of 49)	00-Dc4Dhhu8gtgkwCUoeatL9P
8.2005	um	Vesicles Paraspeckle	0.000	1.000	153	200001437	200000014	siRNA-IMPa4-10 PSPC1-A488 IMPa4-A546 DAPI 8C1-siRNA-IMP-a2-a4 V2.00	0	25. siRNA-IMPa4-10 PSPC1-A488 DAPI IMPa4-A546_ai_TileScan_001 (Stage 35 of 49)	00-Dc4Dhhu8gtgkwCUoeatL9P
-0.403305	um	Vesicles Paraspeckle	0.000	1.000	154	200001438	200000015	siRNA-IMPa4-10 PSPC1-A488 IMPa4-A546 DAPI 8C1-siRNA-IMP-a2-a4 V2.00	0	25. siRNA-IMPa4-10 PSPC1-A488 DAPI IMPa4-A546_ai_TileScan_001 (Stage 35 of 49)	00-Dc4Dhhu8gtgkwCUoeatL9P
0.805069	um	Vesicles Paraspeckle	0.000	1.000	154	200001439	200000016	siRNA-IMPa4-10 PSPC1-A488 IMPa4-A546 DAPI 8C1-siRNA-IMP-a2-a4 V2.00	0	25. siRNA-IMPa4-10 PSPC1-A488 DAPI IMPa4-A546_ai_TileScan_001 (Stage 35 of 49)	00-Dc4Dhhu8gtgkwCUoeatL9P
-0.377655	um	Vesicles Paraspeckle	0.000	1.000	155	200001440	200000017	siRNA-IMPa4-10 PSPC1-A488 IMPa4-A546 DAPI 8C1-siRNA-IMP-a2-a4 V2.00	0	25. siRNA-IMPa4-10 PSPC1-A488 DAPI IMPa4-A546_ai_TileScan_001 (Stage 35 of 49)	00-Dc4Dhhu8gtgkwCUoeatL9P
0.377655	um	Vesicles Paraspeckle	0.000	1.000	155	200001441	200000018	siRNA-IMPa4-10 PSPC1-A488 IMPa4-A546 DAPI 8C1-siRNA-IMP-a2-a4 V2.00	0	25. siRNA-IMPa4-10 PSPC1-A488 DAPI IMPa4-A546_ai_TileScan_001 (Stage 35 of 49)	00-Dc4Dhhu8gtgkwCUoeatL9P
-0.141503	um	Vesicles Paraspeckle	0.000	1.000	155	200001442	200000019	siRNA-IMPa4-10 PSPC1-A488 IMPa4-A546 DAPI 8C1-siRNA-IMP-a2-a4 V2.00	0	25. siRNA-IMPa4-10 PSPC1-A488 DAPI IMPa4-A546_ai_TileScan_001 (Stage 35 of 49)	00-Dc4Dhhu8gtgkwCUoeatL9P
-1.51062	um	Vesicles Paraspeckle	0.000	1.000	156	200001443	200000020	siRNA-IMPa4-10 PSPC1-A488 IMPa4-A546 DAPI 8C1-siRNA-IMP-a2-a4 V2.00	0	25. siRNA-IMPa4-10 PSPC1-A488 DAPI IMPa4-A546_ai_TileScan_001 (Stage 35 of 49)	00-Dc4Dhhu8gtgkwCUoeatL9P
-1.25809	um	Vesicles Paraspeckle	0.000	1.000	156	200001444	200000021	siRNA-IMPa4-10 PSPC1-A488 IMPa4-A546 DAPI 8C1-siRNA-IMP-a2-a4 V2.00	0	25. siRNA-IMPa4-10 PSPC1-A488 DAPI IMPa4-A546_ai_TileScan_001 (Stage 35 of 49)	00-Dc4Dhhu8gtgkwCUoeatL9P
-0.5448	um	Vesicles Paraspeckle	0.000	1.000	156	200001445	200000022	siRNA-IMPa4-10 PSPC1-A488 IMPa4-A546 DAPI 8C1-siRNA-IMP-a2-a4 V2.00	0	25. siRNA-IMPa4-10 PSPC1-A488 DAPI IMPa4-A546_ai_TileScan_001 (Stage 35 of 49)	00-Dc4Dhhu8gtgkwCUoeatL9P
-1.4237	um	Vesicles Paraspeckle	0.000	1.000	156	200001446	200000023	siRNA-IMPa4-10 PSPC1-A488 IMPa4-A546 DAPI 8C1-siRNA-IMP-a2-a4 V2.00	0	25. siRNA-IMPa4-10 PSPC1-A488 DAPI IMPa4-A546_ai_TileScan_001 (Stage 35 of 49)	00-Dc4Dhhu8gtgkwCUoeatL9P
-1.586	um	Vesicles Paraspeckle	0.000	1.000	156	200001447	200000024	siRNA-IMPa4-10 PSPC1-A488 IMPa4-A546 DAPI 8C1-siRNA-IMP-a2-a4 V2.00	0	25. siRNA-IMPa4-10 PSPC1-A488 DAPI IMPa4-A546_ai_TileScan_001 (Stage 35 of 49)	00-Dc4Dhhu8gtgkwCUoeatL9P
-0.541737	um	Vesicles Paraspeckle	0.000	1.000	156	200001448	200000025	siRNA-IMPa4-10 PSPC1-A488 IMPa4-A546 DAPI 8C1-siRNA-IMP-a2-a4 V2.00	0	25. siRNA-IMPa4-10 PSPC1-A488 DAPI IMPa4-A546_ai_TileScan_001 (Stage 35 of 49)	00-Dc4Dhhu8gtgkwCUoeatL9P
-1.41503	um	Vesicles Paraspeckle	0.000	1.000	156	200001449	200000026	siRNA-IMPa4-10 PSPC1-A488 IMPa4-A546 DAPI 8C1-siRNA-IMP-a2-a4 V2.00	0	25. siRNA-IMPa4-10 PSPC1-A488 DAPI IMPa4-A546_ai_TileScan_001 (Stage 35 of 49)	00-Dc4Dhhu8gtgkwCUoeatL9P
-0.755311	um	Vesicles Paraspeckle	0.000	1.000	156	200001450	200000027	siRNA-IMPa4-10 PSPC1-A488 IMPa4-A546 DAPI 8C1-siRNA-IMP-a2-a4 V2.00	0	25. siRNA-IMPa4-10 PSPC1-A488 DAPI IMPa4-A546_ai_TileScan_001 (Stage 35 of 49)	00-Dc4Dhhu8gtgkwCUoeatL9P
-0.755311	um	Vesicles Paraspeckle	0.000	1.000	156	200001451	200000028	siRNA-IMPa4-10 PSPC1-A488 IMPa4-A546 DAPI 8C1-siRNA-IMP-a2-a4 V2.00	0	25. siRNA-IMPa4-10 PSPC1-A488 DAPI IMPa4-A546_ai_TileScan_001 (Stage 35 of 49)	00-Dc4Dhhu8gtgkwCUoeatL9P
-0.755311	um	Vesicles Paraspeckle	0.000	1.000	156	200001452	200000029	siRNA-IMPa4-10 PSPC1-A488 IMPa4-A546 DAPI 8C1-siRNA-IMP-a2-a4 V2.00	0	25. siRNA-IMPa4-10 PSPC1-A488 DAPI IMPa4-A546_ai_TileScan_001 (Stage 35 of 49)	00-Dc4Dhhu8gtgkwCUoeatL9P
-0.769021	um	Vesicles Paraspeckle	0.000	1.000	156	200001453	200000030	siRNA-IMPa4-10 PSPC1-A488 IMPa4-A546 DAPI 8C1-siRNA-IMP-a2-a4 V2.00	0	25. siRNA-IMPa4-10 PSPC1-A488 DAPI IMPa4-A546_ai_TileScan_001 (Stage 35 of 49)	00-Dc4Dhhu8gtgkwCUoeatL9P
-0.42451	um	Vesicles Paraspeckle	0.000	1.000	156	200001454	200000031	siRNA-IMPa4-10 PSPC1-A488 IMPa4-A546 DAPI 8C1-siRNA-IMP-a2-a4 V2.00	0	25. siRNA-IMPa4-10 PSPC1-A488 DAPI IMPa4-A546_ai_TileScan_001 (Stage 35 of 49)	00-Dc4Dhhu8gtgkwCUoeatL9P
-0.377655	um	Vesicles Paraspeckle	0.000	1.000	156	200001455	200000032	siRNA-IMPa4-10 PSPC1-A488 IMPa4-A546 DAPI 8C1-siRNA-IMP-a2-a4 V2.00	0	25. siRNA-IMPa4-10 PSPC1-A488 DAPI IMPa4-A546_ai_TileScan_001 (Stage 35 of 49)	00-Dc4Dhhu8gtgkwCUoeatL9P
-0.377655	um	Vesicles Paraspeckle	0.000	1.000	156	200001456	200000033	siRNA-IMPa4-10 PSPC1-A488 IMPa4-A546 DAPI 8C1-siRNA-IMP-a2-a4 V2.00	0	25. siRNA-IMPa4-10 PSPC1-A488 DAPI IMPa4-A546_ai_TileScan_001 (Stage 35 of 49)	00-Dc4Dhhu8gtgkwCUoeatL9P
-2.26593	um	Vesicles Paraspeckle	0.000	1.000	156	200001457	200000034	siRNA-IMPa4-10 PSPC1-A488 IMPa4-A546 DAPI 8C1-siRNA-IMP-a2-a4 V2.00	0	25. siRNA-IMPa4-10 PSPC1-A488 DAPI IMPa4-A546_ai_TileScan_001 (Stage 35 of 49)	00-Dc4Dhhu8gtgkwCUoeatL9P
-0.948095	um	Vesicles Paraspeckle	0.000	1.000	156	200001458	200000035	siRNA-IMPa4-10 PSPC1-A488 IMPa4-A546 DAPI 8C1-siRNA-IMP-a2-a4 V2.00	0	25. siRNA-IMPa4-10 PSPC1-A488 DAPI IMPa4-A546_ai_TileScan_001 (Stage 35 of 49)	00-Dc4Dhhu8gtgkwCUoeatL9P
-0.568903	um	Vesicles Paraspeckle	0.000	1.000	156	200001459	200000036	siRNA-IMPa4-10 PSPC1-A488 IMPa4-A546 DAPI 8C1-siRNA-IMP-a2-a4 V2.00	0	25. siRNA-IMPa4-10 PSPC1-A488 DAPI IMPa4-A546_ai_TileScan_001 (Stage 35 of 49)	00-Dc4Dhhu8gtgkwCUoeatL9P
-1.05492	um	Vesicles Paraspeckle	0.000	1.000	156	200001460	200000037	siRNA-IMPa4-10 PSPC1-A488 IMPa4-A546 DAPI 8C1-siRNA-IMP-a2-a4 V2.00	0	25. siRNA-IMPa4-10 PSPC1-A488 DAPI IMPa4-A546_ai_TileScan_001 (Stage 35 of 49)	00-Dc4Dhhu8gtgkwCUoeatL9P
-0.403295	um	Vesicles Paraspeckle	0.000	1.000	156	200001461	200000038	siRNA-IMPa4-10 PSPC1-A488 IMPa4-A546 DAPI 8C1-siRNA-IMP-a2-a4 V2.00	0	25. siRNA-IMPa4-10 PSPC1-A488 DAPI IMPa4-A546_ai_TileScan_001 (Stage 35 of 49)	00-Dc4Dhhu8gtgkwCUoeatL9P
-0.755311	um	Vesicles Paraspeckle	0.000	1.000	156	200001462	200000039	siRNA-IMPa4-10 PSPC1-A488 IMPa4-A546 DAPI 8C1-siRNA-IMP-a2-a4 V2.00	0	25. siRNA-IMPa4-10 PSPC1-A488 DAPI IMPa4-A546_ai_TileScan_001 (Stage 35 of 49)	00-Dc4Dhhu8gtgkwCUoeatL9P
-0.377655	um	Vesicles Paraspeckle	0.000	1.000	156	200001463	200000040	siRNA-IMPa4-10 PSPC1-A488 IMPa4-A546 DAPI 8C1-siRNA-IMP-a2-a4 V2.00	0	25. siRNA-IMPa4-10 PSPC1-A488 DAPI IMPa4-A546_ai_TileScan_001 (Stage 35 of 49)	00-Dc4Dhhu8gtgkwCUoeatL9P
-0.403295	um	Vesicles Paraspeckle	0.000	1.000	156	200001464	200000041	siRNA-IMPa4-10 PSPC1-A488 IMPa4-A546 DAPI 8C1-siRNA-IMP-a2-a4 V2.00	0	25. siRNA-IMPa4-10 PSPC1-A488 DAPI IMPa4-A546_ai_TileScan_001 (Stage 35 of 49)	00-Dc4Dhhu8gtgkwCUoeatL9P
-0.34162	um	Vesicles Paraspeckle	0.000	1.000	156	200001465	200000042	siRNA-IMPa4-10 PSPC1-A488 IMPa4-A546 DAPI 8C1-siRNA-IMP-a2-a4 V2.00	0	25. siRNA-IMPa4-10 PSPC1-A488 DAPI IMPa4-A546_ai_TileScan_001 (Stage 35 of 49)	00-Dc4Dhhu8gtgkwCUoeatL9P
-0.755311	um	Vesicles Paraspeckle	0.000	1.000	156	200001466	200000043	siRNA-IMPa4-10 PSPC1-A488 IMPa4-A546 DAPI 8C1-siRNA-IMP-a2-a4 V2.00	0	25. siRNA-IMPa4-10 PSPC1-A488 DAPI IMPa4-A546_ai_TileScan_001 (Stage 35 of 49)	00-Dc4Dhhu8gtgkwCUoeatL9P
-0.377655	um	Vesicles Paraspeckle	0.000	1.000	156	200001467	200000044	siRNA-IMPa4-10 PSPC1-A488 IMPa4-A546 DAPI 8C1-siRNA-IMP-a2-a4 V2.00	0	25. siRNA-IMPa4-10 PSPC1-A488 DAPI IMPa4-A546_ai_TileScan_001 (Stage 35 of 49)	00-Dc4Dhhu8gtgkwCUoeatL9P
-0.377655	um	Vesicles Paraspeckle	0.000	1.000	156	200001468	200000045	siRNA-IMPa4-10 PSPC1-A488 IMPa4-A546 DAPI 8C1-siRNA-IMP-a2-a4 V2.00	0	25. siRNA-IMPa4-10 PSPC1-A488 DAPI IMPa4-A546_ai_TileScan_001 (Stage 35 of 49)	00-Dc4Dhhu8gtgkwCUoeatL9P
-0.755311	um	Vesicles Paraspeckle	0.000	1.000	156	200001469	200000046	siRNA-IMPa4-10 PSPC1-A488 IMPa4-A546 DAPI 8C1-siRNA-IMP-a2-a4 V2.00	0	25. siRNA-IMPa4-10 PSPC1-A488 DAPI IMPa4-A546_ai_TileScan_001 (Stage 35 of 49)	00-Dc4Dhhu8gtgkwCUoeatL9P
0.141503	um	Vesicles Paraspeckle	0.000	1.000	156	200001470	200000047	siRNA-IMPa4-10 PSPC1-A488 IMPa4-A546 DAPI 8C1-siRNA-IMP-a2-a4 V2.00	0	25. siRNA-IMPa4-10 PSPC1-A488 DAPI IMPa4-A546_ai_TileScan_001 (Stage 35 of 49)	00-Dc4Dhhu8gtgkwCUoeatL9P
-0.377655	um	Vesicles Paraspeckle	0.000	1.000	156	200001471	200000048	siRNA-IMPa4-10 PSPC1-A488 IMPa4-A546 DAPI 8C1-siRNA-IMP-a2-a4 V2.00	0	25. siRNA-IMPa4-10 PSPC1-A488 DAPI IMPa4-A546_ai_TileScan_001 (Stage 35 of 49)	00-Dc4Dhhu8gtgkwCUoeatL9P
18.5438	um	Vesicles Paraspeckle	0.000	1.000	157	200001472	200000049	siRNA-IMPa4-10 PSPC1-A488 IMPa4-A546 DAPI 8C1-siRNA-IMP-a2-a4 V2.00	0	25. siRNA-IMPa4-10 PSPC1-A488 DAPI IMPa4-A546_ai_TileScan_001 (Stage 35 of 49)	00-Dc4Dhhu8gtgkwCUoeatL9P
18.5494	um	Vesicles Paraspeckle	0.000	1.000	157	200001473	200000050	siRNA-IMPa4-10 PSPC1-A488 IMPa4-A546 DAPI 8C1-siRNA-IMP-a2-a4 V2.00	0	25. siRNA-IMPa4-10 PSPC1-A488 DAPI IMPa4-A546_ai_TileScan_001 (Stage 35 of 49)	00-Dc4Dhhu8gtgkwCUoeatL9P
20.1563	um	Vesicles Paraspeckle	0.000	1.000	157	200001474	200000051	siRNA-IMPa4-10 PSPC1-A488 IMPa4-A546 DAPI 8C1-siRNA-IMP-a2-a4 V2.00	0	25. siRNA-IMPa4-10 PSPC1-A488 DAPI IMPa4-A546_ai_TileScan_001 (Stage 35 of 49)	00-Dc4Dhhu8gtgkwCUoeatL9P
18.7125	um	Vesicles Paraspeckle	0.000	1.000	157	200001475	200000052	siRNA-IMPa4-10 PSPC1-A488 IMPa4-A546 DAPI 8C1-siRNA-IMP-a2-a4 V2.00	0	25. siRNA-IMPa4-10 PSPC1-A488 DAPI IMPa4-A546_ai_TileScan_001 (Stage 35 of 49)	00-Dc4Dhhu8gtgkwCUoeatL9P
18.4737	um	Vesicles Paraspeckle	0.000	1.000	157	200001476	200000053	siRNA-IMPa4-10 PSPC1-A488 IMPa4-A546 DAPI 8C1-siRNA-IMP-a2-a4 V2.00	0	25. siRNA-IMPa4-10 PSPC1-A488 DAPI IMPa4-A546_ai_TileScan_001 (Stage 35 of 49)	00-Dc4Dhhu8gtgkwCUoeatL9P
-1.58601	um	Vesicles Paraspeckle	0.000	1.000	157	200001477	200000054	siRNA-IMPa4-10 PSPC1-A488 IMPa4-A546 DAPI 8C1-siRNA-IMP-a2-a4 V2.00	0	25. siRNA-IMPa4-10 PSPC1-A488 DAPI IMPa4-A546_ai_TileScan_001 (Stage 35 of 49)	00-Dc4Dhhu8gtgkwCUoeatL9P
-0.565962	um	Vesicles Paraspeckle	0.000	1.000	157	200001478	200000055	siRNA-IMPa4-10 PSPC1-A488 IMPa4-A546 DAPI 8C1-siRNA-IMP-a2-a4 V2.00	0	25. siRNA-IMPa4-10 PSPC1-A488 DAPI IMPa4-A546_ai_TileScan_001 (Stage 35 of 49)	00-Dc4Dhhu8gtgkwCUoeatL9P
16.2797	um	Vesicles Paraspeckle	0.000	1.000	157	200001479	200000056	siRNA-IMPa4-10 PSPC1-A488 IMPa4-A546 DAPI 8C1-siRNA-IMP-a2-a4 V2.00	0	25. siRNA-IMPa4-10 PSPC1-A488 DAPI IMPa4-A546_ai_TileScan_001 (Stage 35 of 49)	00-Dc4Dhhu8gtgkwCUoeatL9P
19.0654	um	Vesicles Paraspeckle	0.000	1.000	157	200001480	200000057	siRNA-IMPa4-10 PSPC1-A488 IMPa4-A546 DAPI 8C1-siRNA-IMP-a2-a4 V2.00	0	25. siRNA-IMPa4-10 PSPC1-A488 DAPI IMPa4-A546_ai_TileScan_001 (Stage 35 of 49)	00-Dc4Dhhu8gtgkwCUoeatL9P
20.6482	um	Vesicles Paraspeckle	0.000	1.000	157	200001481	200000058	siRNA-IMPa4-10 PSPC1-A488 IMPa4-A546 DAPI 8C1-siRNA-IMP-a2-a4 V2.00	0	25. siRNA-IMPa4-10 PSPC1-A488 DAPI IMPa4-A546_ai_TileScan_001 (Stage 35 of 49)	00-Dc4Dhhu8gtgkwCUoeatL9P
17.9836	um	Vesicles Paraspeckle	0.000	1.000	157	200001482	200000059	siRNA-IMPa4-10 PSPC1-A488 IMPa4-A546 DAPI 8C1-siRNA-IMP-a2-a4 V2.00	0	25. siRNA-IMPa4-10 PSPC1-A488 DAPI IMPa4-A546_ai_TileScan_001 (Stage 35 of 49)	00-Dc4Dhhu8gtgkwCUoeatL9P
10.0288	um	Vesicles Paraspeckle	0.000	1.000	157	200001483	200000060	siRNA-IMPa4-10 PSPC1-A488 IMPa4-A546 DAPI 8C1-siRNA-IMP-a2-a4 V2.00	0	25. siRNA-IMPa4-10 PSPC1-A488 DAPI IMPa4-A546_ai_TileScan_001 (Stage 35 of 49)	00-Dc4Dhhu8gtgkwCUoeatL9P
4.79306	um	Vesicles Paraspeckle	0.000	1.000	157	200001484	200000061	siRNA-IMPa4-10 PSPC1-A488 IMPa4-A546 DAPI 8C1-siRNA-IMP-a2-a4 V2.00	0	25. siRNA-IMPa4-10 PSPC1-A488 DAPI IMPa4-A546_ai_TileScan_001 (Stage 35 of 49)	00-Dc4Dhhu8gtgkwCUoeatL9P
-0.806596	um	Vesicles Paraspeckle	0.000	1.000	157	200001485	200000062	siRNA-IMPa4-10 PSPC1-A488 IMPa4-A546 DAPI 8C1-siRNA-IMP-a2-a4 V2.00	0	25. siRNA-IMPa4-10 PSPC1-A488 DAPI IMPa4-A546_ai_TileScan_001 (Stage 35 of 49)	00-Dc4Dhhu8gtgkwCUoeatL9P
-0.755311	um	Vesicles Paraspeckle	0.000	1.000	157	200001486	200000063	siRNA-IMPa4-10 PSPC1-A488 IMPa4-A546 DAPI 8C1-siRNA-IMP-a2-a4 V2.00	0	25. siRNA-IMPa4-10 PSPC1-A488 DAPI IMPa4-A546_ai_TileScan_001 (Stage 35 of 49)	00-Dc4Dhhu8gtgkwCUoeatL9P
12.9921	um	Vesicles Paraspeckle	0.000	1.000	158	200001487	200000064	siRNA-IMPa4-10 PSPC1-A488 IMPa4-A546 DAPI 8C1-siRNA-IMP-a2-a4 V2.00	0	25. siRNA-IMPa4-10 PSPC1-A488 DAPI IMPa4-A546_ai_TileScan_001 (Stage 35 of 49)	00-Dc4Dhhu8gtgkwCUoeatL9P
13.6239	um	Vesicles Paraspeckle	0.000	1.000	158	200001488	200000065	siRNA-IMPa4-10 PSPC1-A488 IMPa4-A546 DAPI 8C1-siRNA-IMP-a2-a4 V2.00	0	25. siRNA-IMPa4-10 PSPC1-A488 DAPI IMPa4-A546_ai_TileScan_001 (Stage 35 of 49)	00-Dc4Dhhu8gtgkwCUoeatL9P
13.0051	um	Vesicles Paraspeckle	0.000	1.000	158	200001489	200000066	siRNA-IMPa4-10 PSPC1-A488 IMPa4-A546 DAPI 8C1-siRNA-IMP-a2-a4 V2.00	0	25. siRNA-IMPa4-10 PSPC1-A488 DAPI IMPa4-A546_ai_TileScan_001 (Stage 35 of 49)	00-Dc4Dhhu8gtgkwCUoeatL9P
-0.942005	um	Vesicles Paraspeckle	0.000	1.000	158	200001490	200000067	siRNA-IMPa4-10 PSPC1-A488 IMPa4-A546 DAPI 8C1-siRNA-IMP-a2-a4 V2.00	0	25. siRNA-IMPa4-10 PSPC1-A488 DAPI IMPa4-A546_ai_TileScan_001 (Stage 35 of 49)	00-Dc4Dhhu8gtgkwCUoeatL9P
-0.141506	um	Vesicles Paraspeckle	0.000	1.000	158	200001491	200000068	siRNA-IMPa4-10 PSPC1-A488 IMPa4-A546 DAPI 8C1-siRNA-IMP-a2-a4 V2.00	0	25. siRNA-IMPa4-10 PSPC1-A488 DAPI IMPa4-A546_ai_TileScan_001 (Stage 35 of 49)	00-Dc4Dhhu8gtgkwCUoeatL9P
-0.377655	um	Vesicles Paraspeckle	0.000	1.000	158	200001492	200000069	siRNA-IMPa4-10 PSPC1-A488 IMPa4-A546 DAPI 8C1-siRNA-IMP-a2-a4 V2.00	0	25. siRNA-IMPa4-10 PSPC1-A488 DAPI IMPa4-A546_ai_TileScan_001 (Stage 35 of 49)	00-Dc4Dhhu8gtgkwCUoeatL9P
-0.341678	um	Vesicles Paraspeckle	0.000	1.000	159	200001493	200000070	siRNA-IMPa4-10 PSPC1-A488 IMPa4-A546 DAPI 8C1-siRNA-IMP-a2-a4 V2.00	0	25. siRNA-IMPa4-10 PSPC1-A488 DAPI IMPa4-A546_ai_TileScan_001 (Stage 35 of 49)	00-Dc4Dhhu8gtgkwCUoeatL9P
-0.283071	um	Vesicles Paraspeckle	0.000	1.000	159	200001494	200000071	siRNA-IMPa4-10 PSPC1-A488 IMPa4-A546 DAPI 8C1-siRNA-IMP-a2-a4 V2.00	0	25. siRNA-IMPa4-10 PSPC1-A488 DAPI IMPa4-A546_ai_TileScan_001 (Stage 35 of 49)	00-Dc4Dhhu8gtgkwCUoeatL9P
0.377655	um	Vesicles Paraspeckle	0.000	1.000	159	200001495	200000072	siRNA-IMPa4-10 PSPC1-A488 IMPa4-A546 DAPI 8C1-siRNA-IMP-a2-a4 V2.00	0	25. siRNA-IMPa4-10 PSPC1-A488 DAPI IMPa4-A546_ai_TileScan_001 (Stage 35 of 49)	00-Dc4Dhhu8gtgkwCUoeatL9P
0.141511	um	Vesicles Paraspeckle	0.000	1.000	160	200001496	200000073	siRNA-IMPa4-10 PSPC1-A488 IMPa4-A546 DAPI 8C1-siRNA-IMP-a2-a4 V2.00	0	25. siRNA-IMPa4-10 PSPC1-A488 DAPI IMPa4-A546_ai_TileScan_001 (Stage 35 of 49)	00-Dc4Dhhu8gtgkwCUoeatL9P
-0.627516	um	Vesicles Paraspeckle	0.000	1.000	160	200001497	200000074	siRNA-IMPa4-10 PSPC1-A488 IMPa4-A546 DAPI 8C1-siRNA-IMP-a2-a4 V2.00	0	25. siRNA-IMPa4-10 PSPC1-A488 DAPI IMPa4-A546_ai_TileScan_001 (Stage 35 of 49)	00-Dc4Dhhu8gtgkwCUoeatL9P
-0.755311	um	Vesicles Paraspeckle	0.000	1.000	160	200001498	200000075	siRNA-IMPa4-10 PSPC1-A488 IMPa4-A546 DAPI 8C1-siRNA-IMP-a2-a4 V2.00	0	25. siRNA-IMPa4-10 PSPC1-A488 DAPI IMPa4-A546_ai_TileScan_001 (Stage 35 of 49)	00-Dc4Dhhu8gtgkwCUoeatL9P
0.283023	um	Vesicles Paraspeckle	0.000	1.000	160	200001499	200000076	siRNA-IMPa4-10 PSPC1-A488 IMPa4-A546 DAPI 8C1-siRNA-IMP-a2-a4 V2.00	0	25. siRNA-IMPa4-10 PSPC1-A488 DAPI IMPa4-A546_ai_TileScan_001 (Stage 35 of 49)	00-Dc4Dhhu8gtgkwCUoeatL9P
0.996295	um	Vesicles Paraspeckle	0.000	1.000	160	200001500	200000077	siRNA-IMPa4-10 PSPC1-A488 IMPa4-A546 DAPI 8C1-siRNA-IMP-a2-a4 V2.00	0	25. siRNA-IMPa4-10 PSPC1-A488 DAPI IMPa4-A546_ai_TileScan_001 (Stage 35 of 49)	00-Dc4Dhhu8gtgkwCUoeatL9P
0.141497	um	Vesicles Paraspeckle	0.000	1.000	160	200001501	200000078	siRNA-IMPa4-10 PSPC1-A488 IMPa4-A546 DAPI 8C1-siRNA-IMP-a2-a4 V2.00	0	25. siRNA-IMPa4-10 PSPC1-A488 DAPI IMPa4-A546_ai_TileScan_001 (Stage 35 of 49)	00-Dc4Dhhu8gtgkwCUoeatL9P
1.13782	um	Vesicles Paraspeckle	0.000	1.000	160	200001502	200000079	siRNA-IMPa4-10 PSPC1-A488 IMPa4-A546 DAPI 8C1-siRNA-IMP-a2-a4 V2.00	0	25. siRNA-IMPa4-10 PSPC1-A488 DAPI IMPa4-A546_ai_TileScan_001 (Stage 35 of 49)	00-Dc4Dhhu8gtgkwCUoeatL9P
-0.710392	um	Vesicles Paraspeckle	0.000	1.000	160	200001503	200000080	siRNA-IMPa4-10 PSPC1-A488 IMPa4-A546 DAPI 8C1-siRNA-IMP-a2-a4 V2.00	0	25. siRNA-IMPa4-10 PSPC1-A488 DAPI IMPa4-A546_ai_TileScan_001 (Stage 35 of 49)	00-Dc4Dhhu8gtgkwCUoeatL9P
-0.403293	um	Vesicles Paraspeckle	0.000	1.000	160	200001504	200000081	siRNA-IMPa4-10 PSPC1-A488 IMPa4-A546 DAPI 8C1-siRNA-IMP-a2-a4 V2.00	0	25. siRNA-IMPa4-10 PSPC1-A488 DAPI IMPa4-A546_ai_TileScan_001 (Stage 35 of 49)	00-Dc4Dhhu8gtgkwCUoeatL9P
-0.200117	um	Vesicles Paraspeckle	0.000	1.000	160	200001505	200000082	siRNA-IMPa4-10 PSPC1-A488 IMPa4-A546 DAPI 8C1-siRNA-IMP-a2-a4 V2.00	0	25. siRNA-IMPa4-10 PSPC1-A488 DAPI IMPa4-A546_ai_TileScan_001 (Stage 35 of 49)	00-Dc4Dhhu8gtgkwCUoeatL9P
0.377655	um	Vesicles Paraspeckle	0.000	1.000	160	200001506	200000083	siRNA-IMPa4-10 PSPC1-A488 IMPa4-A546 DAPI 8C1-siRNA-IMP-a2-a4 V2.00	0	25. siRNA-IMPa4-10 PSPC1-A488 DAPI IMPa4-A546_ai_TileScan_001 (Stage 35 of 49)	00-Dc4Dhhu8gtgkwCUoeatL9P
0.377655	um	Vesicles Paraspeckle	0.000	1.000	160	200001507	200000084	siRNA-IMPa4-10 PSPC1-A488 IMPa4-A546 DAPI 8C1-siRNA-IMP-a2-a4 V2.00	0	25. siRNA-IMPa4-10 PSPC1-A488 DAPI IMPa4-A546_ai_TileScan_001 (Stage 35 of 49)	00-Dc4Dhhu8gtgkwCUoeatL9P
0.141497	um	Vesicles Paraspeckle	0.000	1.000	160	200001508	200000085	siRNA-IMPa4-10 PSPC1-A488 IMPa4-A546 DAPI 8C1-siRNA-IMP-a2-a4 V2.00	0	25. siRNA-IMPa4-10 PSPC1-A488 DAPI IMPa4-A546_ai_TileScan_001 (Stage 35 of 49)	00-Dc4Dhhu8gtgkwCUoeatL9P
-0.755311	um	Vesicles Paraspeckle	0.000	1.000	160	200001509	200000086	siRNA-IMPa4-10 PSPC1-A488 IMPa4-A546 DAPI 8C1-siRNA-IMP-a2-a4 V2.00	0	25. siRNA-IMPa4-10 PSPC1-A488 DAPI IMPa4-A546_ai_TileScan_001 (Stage 35 of 49)	00-Dc4Dhhu8gtgkwCUoeatL9P
-0.141511	um	Vesicles Paraspeckle	0.000	1.000	160	200001510	200000087	siRNA-IMPa4-10 PSPC1-A488 IMPa4-A546 DAPI 8C1-siRNA-IMP-a2-a4 V2.00	0	25. siRNA-IMPa4-10 PSPC1-A488 DAPI IMPa4-A546_ai_TileScan_001 (Stage 35 of 49)	00-Dc4Dhhu8gtgkwCUoeatL9P
-0.200117	um	Vesicles Paraspeckle	0.000	1.000	160	200001511	200000088	siRNA-IMPa4-10 PSPC1-A488 IMPa4-A546 DAPI 8C1-siRNA-IMP-a2-a4 V2.00	0	25. siRNA-IMPa4-10 PSPC1-A488 DAPI IMPa4-A546_ai_TileScan_001 (Stage 35 of 49)	00-Dc4Dhhu8gtgkwCUoeatL9P
0.377655	um	Vesicles Paraspeckle	0.000	1.000	160	200001512	200000089	siRNA-IMPa4-10 PSPC1-A488 IMPa4-A546 DAPI 8C1-siRNA-IMP-a2-a4 V2.00	0	25. siRNA-IMPa4-10 PSPC1-A488 DAPI IMPa4-A546_ai_TileScan_001 (Stage 35 of 49)	00-Dc4Dhhu8gtgkwCUoeatL9P
0.377655	um	Vesicles Paraspeckle	0.000	1.000	160	200001513	200000090	siRNA-IMPa4-10 PSPC1-A488 IMPa4-A546 DAPI 8C1-siRNA-IMP-a2-a4 V2.00	0	25. siRNA-IMPa4-10 PSPC1-A488 DAPI IMPa4-A546_ai_TileScan_001 (Stage 35 of 49)	00-Dc4Dhhu8gtgkwCUoeatL9P
-0.627516	um	Vesicles Paraspeckle	0.000	1.000	160	200001514	200000091	siRNA-IMPa4-10 PSPC1-A488 IMPa4-A546 DAPI 8C1-siRNA-IMP-a2-a4 V2.00	0	25. siRNA-IMPa4-10 PSPC1-A488 DAPI IMPa4-A546_ai_TileScan_001 (Stage 35 of 49)	00-Dc4Dhhu8gtgkwCUoeatL9P
0.377655	um	Vesicles Paraspeckle	0.000	1.000	160	200001515	200000092	siRNA-IMPa4-10 PSPC1-A488 IMPa4-A546 DAPI 8C1-siRNA-IMP-a2-a4 V2.00	0	25. siRNA-IMPa4-10 PSPC1-A488 DAPI IMPa4-A546_ai_TileScan_001 (Stage 35 of 49)	00-Dc4Dhhu8gtgkwCUoeatL9P
0.755311	um	Vesicles Paraspeckle	0.000	1.000	160	200001516	200000093	siRNA-IMPa4-10 PSPC1-A488 IMPa4-A546 DAPI 8C1-siRNA-IMP-a2-a4 V2.00	0	25. siRNA-IMPa4-10 PSPC1-A488 DAPI IMPa4-A546_ai_TileScan_001 (Stage 35 of 49)	00-Dc4Dhhu8gtgkwCUoeatL9P
0.755311	um	Vesicles Paraspeckle	0.000	1.000	160	200001517	200000094	siRNA-IMPa4-10 PSPC1-A488 IMPa4-A546 DAPI 8C1-siRNA-IMP-a2-a4 V2.00	0	25. siRNA-IMPa4-10 PSPC1-A488 DAPI IMPa4-A546_ai_TileScan_001 (Stage 35 of 49)	00-Dc4Dhhu8gtgkwCUoeatL9P
1.13297	um	Vesicles Paraspeckle	0.000	1.000	160	200001518	200000095	siRNA-IMPa4-10 PSPC1-A488 IMPa4-A546 DAPI 8C1-siRNA-IMP-a2-a4 V2.00	0	25. siRNA-IMPa4-10 PSPC1-A488 DAPI IMPa4-A546_ai_TileScan_001 (Stage 35 of 49)	00-Dc4Dhhu8gtgkwCUoeatL9P
1.13297	um	Vesicles Paraspeckle	0.000	1.000	160	200001519	200000096	siRNA-IMPa4-10 PSPC1-A488 IMPa4-A546 DAPI 8C1-siRNA-IMP-a2-a4 V2.00	0	25. siRNA-IMPa4-10 PSPC1-A488 DAPI IMPa4-A546_ai_TileScan_001 (Stage 35 of 49)	00-Dc4Dhhu8gtgkwCUoeatL9P
1.13297	um	Vesicles Paraspeckle	0.000	1.000	160	200001520	200000097	siRNA-IMPa4-10 PSPC1-A488 IMPa4-A546 DAPI 8C1-siRNA-IMP-a2-a4 V2.00	0	25. siRNA-IMPa4-10 PSPC1-A488 DAPI IMPa4-A546_ai_TileScan_001 (Stage 35 of 49)	00-Dc4Dhhu8gtgkwCUoeatL9P
1.18425	um	Vesicles Paraspeckle	0.000	1.000	160	200001521	200000098	siRNA-IMPa4-10 PSPC1-A488 IMPa4-A546 DAPI 8C1-siRNA-IMP-a2-a4 V2.00	0	25. siRNA-IMPa4-10 PSPC1-A488 DAPI IMPa4-A546_ai_TileScan_001 (Stage 35 of 49)	00-Dc4Dhhu8gtgkwCUoeatL9P
1.18425	um	Vesicles Paraspeckle	0.000	1.000	160	200001522	200000099	siRNA-IMPa4-10 PSPC1-A488 IMPa4-A546 DAPI 8C1-siRNA-IMP-a2-a4 V2.00	0	25. siRNA-IMPa4-10 PSPC1-A488 DAPI IMPa4-A546_ai_TileScan_001 (Stage 35 of 49)	00-Dc4Dhhu8gtgkwCUoeatL9P
1.13297	um	Vesicles Paraspeckle	0.000	1.000	160	200001523	200000100	siRNA-IMPa4-10 PSPC1-A488 IMPa4-A546 DAPI 8C1-siRNA-IMP-a2-a4 V2.00	0	25. siRNA-IMPa4-10 PSPC1-A488 DAPI IMPa4-A546_ai_TileScan_001 (Stage 35 of 49)	00-Dc4Dhhu8gtgkwCUoeatL9P
1.18425	um	Vesicles Paraspeckle	0.000	1.000	160	200001524	200000101	siRNA-IMPa4-10 PSPC1-A488 IMPa4-A546 DAPI 8C1-siRNA-IMP-a2-a4 V2.00	0	25. siRNA-IMPa4-10 PSPC1-A488 DAPI IMPa4-A546_ai_TileScan_001 (Stage 35 of 49)	00-Dc4Dhhu8gtgkwCUoeatL9P
-0.141489	um	Vesicles Paraspeckle	0.000	1.000	161	200001525	200000102	siRNA-IMPa4-10 PSPC1-A488 IMPa4-A546 DAPI 8C1-siRNA-IMP-a2-a4 V2.00	0	25. siRNA-IMPa4-10 PSPC1-A488 DAPI IMPa4-A546_ai_TileScan_001 (Stage 35 of 49)	00-Dc4Dhhu8gtgkwCUoeatL9P
-0.627506	um	Vesicles Paraspeckle	0.000	1.000	161	200001526	200000103	siRNA-IMPa4-10 PSPC1-A488 IMPa4-A546 DAPI 8C1-siRNA-IMP-a2-a4 V2.00	0	25. siRNA-IMPa4-10 PSPC1-A488 DAPI IMPa4-A546_ai_TileScan_001 (Stage 35 of 49)	00-Dc4Dhhu8gtgkwCUoeatL9P
-0.377655	um	Vesicles Paraspeckle	0.000	1.000	161	200001527	200000104	siRNA-IMPa4-10 PSPC1-A488 IMPa4-A546 DAPI 8C1-siRNA-IMP-a2-a4 V2.00	0	25. siRNA-IMPa4-10 PSPC1-A488 DAPI IMPa4-A546_ai_TileScan_001 (Stage 35 of 49)	00-Dc4Dhhu8gtgkwCUoeatL9P
-0.755311	um	Vesicles Paraspeckle	0.000	1.000	161	200001528	200000105	siRNA-IMPa4-10 PSPC1-A488 IMPa4-A546 DAPI 8C1-siRNA-IMP-a2-a4 V2.00	0	25. siRNA-IMPa4-10 PSPC1-A488 DAPI IMPa4-A546_ai_TileScan_001 (Stage 35 of 49)	00-Dc4Dhhu8gtgkwCUoeatL9P
-0.427396	um	Vesicles Paraspeckle	0.000	1.000	161	200001529	200000106	siRNA-IMPa4-10 PSPC1-A488 IMPa4-A546 DAPI 8C1-siRNA-IMP-a2-a4 V2.00	0	25. siRNA-IMPa4-10 PSPC1-A488 DAPI IMPa4-A546_ai_TileScan_001 (Stage 35 of 49)	00-Dc4Dhhu8gtgkwCUoeatL9P
-1.13297	um	Vesicles Paraspeckle	0.000	1.000	161	200001530	200000107	siRNA-IMPa4-10 PSPC1-A488 IMPa4-A546 DAPI 8C1-siRNA-IMP-a2-a4 V2.00	0	25. siRNA-IMPa4-10 PSPC1-A488 DAPI IMPa4-A546_ai_TileScan_001 (Stage 35 of 49)	00-Dc4Dhhu8gtgkwCUoeatL9P
0.282978	um	Vesicles Paraspeckle	0.000	1.000	161	200001531	200000108	siRNA-IMPa4-10 PSPC1-A488 IMPa4-A546 DAPI 8C1-siRNA-IMP-a2-a4 V2.00	0	25. siRNA-IMPa4-10 PSPC1-A488 DAPI IMPa4-A546_ai_TileScan_001 (Stage 35 of 49)	00-Dc4Dhhu8gtgkwCUoeatL9P
-0.377655	um	Vesicles Paraspeckle	0.000	1.000	161	200001532	200000109	siRNA-IMPa4-10 PSPC1-A488 IMPa4-A546 DAPI 8C1-siRNA-IMP-a2-a4 V2.00	0	25. siRNA-IMPa4-10 PSPC1-A488 DAPI IMPa4-A546_ai_TileScan_001 (Stage 35 of 49)	00-Dc4Dhhu8gtgkwCUoeatL9P
0	um	Vesicles Paraspeckle	0.000	1.000	163	200001533	200000110	siRNA-IMPa4-10 PSPC1-A488 IMPa4-A546 DAPI 8C1-siRNA-IMP-a2-a4 V2.00	0	25. siRNA-IMPa4-10 PSPC1-A488 DAPI IMPa4-A546_ai_TileScan_001 (Stage 35 of 49)	00-Dc4Dhhu8gtgkwCUoeatL9P
-0.377655	um	Vesicles Paraspeckle	0.000	1.000	166	200001534	200000000	siRNA-IMPa4-10 PSPC1-A488 IMPa4-A546 DAPI 8C1-siRNA-IMP-a2-a4 V2.00	0	25. siRNA-IMPa4-10 PSPC1-A488 DAPI IMPa4-A546_aj_TileScan_001 (Stage 36 of 49)	00-GqyNfdH7U6NhjeJSH6wFJ5
0.1415	um	Vesicles Paraspeckle	0.000	1.000	166	200001535	200000001	siRNA-IMPa4-10 PSPC1-A488 IMPa4-A546 DAPI 8C1-siRNA-IMP-a2-a4 V2.00	0	25. siRNA-IMPa4-10 PSPC1-A488 DAPI IMPa4-A546_aj_TileScan_001 (Stage 36 of 49)	00-GqyNfdH7U6NhjeJSH6wFJ5
-0.283011	um	Vesicles Paraspeckle	0.000	1.000	166	200001536	200000002	siRNA-IMPa4-10 PSPC1-A488 IMPa4-A546 DAPI 8C1-siRNA-IMP-a2-a4 V2.00	0	25. siRNA-IMPa4-10 PSPC1-A488 DAPI IMPa4-A546_aj_TileScan_001 (Stage 36 of 49)	00-GqyNfdH7U6NhjeJSH6wFJ5
16.9939	um	Vesicles Paraspeckle	0.000	1.000	166	200001537	200000003	siRNA-IMPa4-10 PSPC1-A488 IMPa4-A546 DAPI 8C1-siRNA-IMP-a2-a4 V2.00	0	25. siRNA-IMPa4-10 PSPC1-A488 DAPI IMPa4-A546_aj_TileScan_001 (Stage 36 of 49)	00-GqyNfdH7U6NhjeJSH6wFJ5
17.0869	um	Vesicles Paraspeckle	0.000	1.000	166	200001538	200000004	siRNA-IMPa4-10 PSPC1-A488 IMPa4-A546 DAPI 8C1-siRNA-IMP-a2-a4 V2.00	0	25. siRNA-IMPa4-10 PSPC1-A488 DAPI IMPa4-A546_aj_TileScan_001 (Stage 36 of 49)	00-GqyNfdH7U6NhjeJSH6wFJ5
0.686307	um	Vesicles Paraspeckle	0.000	1.000	166	200001539	200000005	siRNA-IMPa4-10 PSPC1-A488 IMPa4-A546 DAPI 8C1-siRNA-IMP-a2-a4 V2.00	0	25. siRNA-IMPa4-10 PSPC1-A488 DAPI IMPa4-A546_aj_TileScan_001 (Stage 36 of 49)	00-GqyNfdH7U6NhjeJSH6wFJ5
0.1415	um	Vesicles Paraspeckle	0.000	1.000	166	200001540	200000006	siRNA-IMPa4-10 PSPC1-A488 IMPa4-A546 DAPI 8C1-siRNA-IMP-a2-a4 V2.00	0	25. siRNA-IMPa4-10 PSPC1-A488 DAPI IMPa4-A546_aj_TileScan_001 (Stage 36 of 49)	00-GqyNfdH7U6NhjeJSH6wFJ5
0.427399	um	Vesicles Paraspeckle	0.000	1.000	166	200001541	200000007	siRNA-IMPa4-10 PSPC1-A488 IMPa4-A546 DAPI 8C1-siRNA-IMP-a2-a4 V2.00	0	25. siRNA-IMPa4-10 PSPC1-A488 DAPI IMPa4-A546_aj_TileScan_001 (Stage 36 of 49)	00-GqyNfdH7U6NhjeJSH6wFJ5
0.283011	um	Vesicles Paraspeckle	0.000	1.000	166	200001542	200000008	siRNA-IMPa4-10 PSPC1-A488 IMPa4-A546 DAPI 8C1-siRNA-IMP-a2-a4 V2.00	0	25. siRNA-IMPa4-10 PSPC1-A488 DAPI IMPa4-A546_aj_TileScan_001 (Stage 36 of 49)	00-GqyNfdH7U6NhjeJSH6wFJ5
0.568898	um	Vesicles Paraspeckle	0.000	1.000	166	200001543	200000009	siRNA-IMPa4-10 PSPC1-A488 IMPa4-A546 DAPI 8C1-siRNA-IMP-a2-a4 V2.00	0	25. siRNA-IMPa4-10 PSPC1-A488 DAPI IMPa4-A546_aj_TileScan_001 (Stage 36 of 49)	00-GqyNfdH7U6NhjeJSH6wFJ5
0.805054	um	Vesicles Paraspeckle	0.000	1.000	166	200001544	200000010	siRNA-IMPa4-10 PSPC1-A488 IMPa4-A546 DAPI 8C1-siRNA-IMP-a2-a4 V2.00	0	25. siRNA-IMPa4-10 PSPC1-A488 DAPI IMPa4-A546_aj_TileScan_001 (Stage 36 of 49)	00-GqyNfdH7U6NhjeJSH6wFJ5
-0.377655	um	Vesicles Paraspeckle	0.000	1.000	166	200001545	200000011	siRNA-IMPa4-10 PSPC1-A488 IMPa4-A546 DAPI 8C1-siRNA-IMP-a2-a4 V2.00	0	25. siRNA-IMPa4-10 PSPC1-A488 DAPI IMPa4-A546_aj_TileScan_001 (Stage 36 of 49)	00-GqyNfdH7U6NhjeJSH6wFJ5
17.3213	um	Vesicles Paraspeckle	0.000	1.000	166	200001546	200000012	siRNA-IMPa4-10 PSPC1-A488 IMPa4-A546 DAPI 8C1-siRNA-IMP-a2-a4 V2.00	0	25. siRNA-IMPa4-10 PSPC1-A488 DAPI IMPa4-A546_aj_TileScan_001 (Stage 36 of 49)	00-GqyNfdH7U6NhjeJSH6wFJ5
-0.377655	um	Vesicles Paraspeckle	0.000	1.000	166	200001547	200000013	siRNA-IMPa4-10 PSPC1-A488 IMPa4-A546 DAPI 8C1-siRNA-IMP-a2-a4 V2.00	0	25. siRNA-IMPa4-10 PSPC1-A488 DAPI IMPa4-A546_aj_TileScan_001 (Stage 36 of 49)	00-GqyNfdH7U6NhjeJSH6wFJ5
18.9222	um	Vesicles Paraspeckle	0.000	1.000	166	200001548	200000014	siRNA-IMPa4-10 PSPC1-A488 IMPa4-A546 DAPI 8C1-siRNA-IMP-a2-a4 V2.00	0	25. siRNA-IMPa4-10 PSPC1-A488 DAPI IMPa4-A546_aj_TileScan_001 (Stage 36 of 49)	00-GqyNfdH7U6NhjeJSH6wFJ5
17.7073	um	Vesicles Paraspeckle	0.000	1.000	166	200001549	200000015	siRNA-IMPa4-10 PSPC1-A488 IMPa4-A546 DAPI 8C1-siRNA-IMP-a2-a4 V2.00	0	25. siRNA-IMPa4-10 PSPC1-A488 DAPI IMPa4-A546_aj_TileScan_001 (Stage 36 of 49)	00-GqyNfdH7U6NhjeJSH6wFJ5
19.6398	um	Vesicles Paraspeckle	0.000	1.000	166	200001550	200000016	siRNA-IMPa4-10 PSPC1-A488 IMPa4-A546 DAPI 8C1-siRNA-IMP-a2-a4 V2.00	0	25. siRNA-IMPa4-10 PSPC1-A488 DAPI IMPa4-A546_aj_TileScan_001 (Stage 36 of 49)	00-GqyNfdH7U6NhjeJSH6wFJ5
18.0003	um	Vesicles Paraspeckle	0.000	1.000	166	200001551	200000017	siRNA-IMPa4-10 PSPC1-A488 IMPa4-A546 DAPI 8C1-siRNA-IMP-a2-a4 V2.00	0	25. siRNA-IMPa4-10 PSPC1-A488 DAPI IMPa4-A546_aj_TileScan_001 (Stage 36 of 49)	00-GqyNfdH7U6NhjeJSH6wFJ5
0.377655	um	Vesicles Paraspeckle	0.000	1.000	166	200001552	200000018	siRNA-IMPa4-10 PSPC1-A488 IMPa4-A546 DAPI 8C1-siRNA-IMP-a2-a4 V2.00	0	25. siRNA-IMPa4-10 PSPC1-A488 DAPI IMPa4-A546_aj_TileScan_001 (Stage 36 of 49)	00-GqyNfdH7U6NhjeJSH6wFJ5
19.0038	um	Vesicles Paraspeckle	0.000	1.000	166	200001553	200000019	siRNA-IMPa4-10 PSPC1-A488 IMPa4-A546 DAPI 8C1-siRNA-IMP-a2-a4 V2.00	0	25. siRNA-IMPa4-10 PSPC1-A488 DAPI IMPa4-A546_aj_TileScan_001 (Stage 36 of 49)	00-GqyNfdH7U6NhjeJSH6wFJ5
19.9458	um	Vesicles Paraspeckle	0.000	1.000	166	200001554	200000020	siRNA-IMPa4-10 PSPC1-A488 IMPa4-A546 DAPI 8C1-siRNA-IMP-a2-a4 V2.00	0	25. siRNA-IMPa4-10 PSPC1-A488 DAPI IMPa4-A546_aj_TileScan_001 (Stage 36 of 49)	00-GqyNfdH7U6NhjeJSH6wFJ5
0.377655	um	Vesicles Paraspeckle	0.000	1.000	166	200001555	200000021	siRNA-IMPa4-10 PSPC1-A488 IMPa4-A546 DAPI 8C1-siRNA-IMP-a2-a4 V2.00	0	25. siRNA-IMPa4-10 PSPC1-A488 DAPI IMPa4-A546_aj_TileScan_001 (Stage 36 of 49)	00-GqyNfdH7U6NhjeJSH6wFJ5
1.05491	um	Vesicles Paraspeckle	0.000	1.000	166	200001556	200000022	siRNA-IMPa4-10 PSPC1-A488 IMPa4-A546 DAPI 8C1-siRNA-IMP-a2-a4 V2.00	0	25. siRNA-IMPa4-10 PSPC1-A488 DAPI IMPa4-A546_aj_TileScan_001 (Stage 36 of 49)	00-GqyNfdH7U6NhjeJSH6wFJ5
0.377655	um	Vesicles Paraspeckle	0.000	1.000	166	200001557	200000023	siRNA-IMPa4-10 PSPC1-A488 IMPa4-A546 DAPI 8C1-siRNA-IMP-a2-a4 V2.00	0	25. siRNA-IMPa4-10 PSPC1-A488 DAPI IMPa4-A546_aj_TileScan_001 (Stage 36 of 49)	00-GqyNfdH7U6NhjeJSH6wFJ5
0.755311	um	Vesicles Paraspeckle	0.000	1.000	166	200001558	200000024	siRNA-IMPa4-10 PSPC1-A488 IMPa4-A546 DAPI 8C1-siRNA-IMP-a2-a4 V2.00	0	25. siRNA-IMPa4-10 PSPC1-A488 DAPI IMPa4-A546_aj_TileScan_001 (Stage 36 of 49)	00-GqyNfdH7U6NhjeJSH6wFJ5
-0.141506	um	Vesicles Paraspeckle	0.000	1.000	166	200001559	200000025	siRNA-IMPa4-10 PSPC1-A488 IMPa4-A546 DAPI 8C1-siRNA-IMP-a2-a4 V2.00	0	25. siRNA-IMPa4-10 PSPC1-A488 DAPI IMPa4-A546_aj_TileScan_001 (Stage 36 of 49)	00-GqyNfdH7U6NhjeJSH6wFJ5
0.780951	um	Vesicles Paraspeckle	0.000	1.000	166	200001560	200000026	siRNA-IMPa4-10 PSPC1-A488 IMPa4-A546 DAPI 8C1-siRNA-IMP-a2-a4 V2.00	0	25. siRNA-IMPa4-10 PSPC1-A488 DAPI IMPa4-A546_aj_TileScan_001 (Stage 36 of 49)	00-GqyNfdH7U6NhjeJSH6wFJ5
0.755311	um	Vesicles Paraspeckle	0.000	1.000	166	200001561	200000027	siRNA-IMPa4-10 PSPC1-A488 IMPa4-A546 DAPI 8C1-siRNA-IMP-a2-a4 V2.00	0	25. siRNA-IMPa4-10 PSPC1-A488 DAPI IMPa4-A546_aj_TileScan_001 (Stage 36 of 49)	00-GqyNfdH7U6NhjeJSH6wFJ5
0.755311	um	Vesicles Paraspeckle	0.000	1.000	166	200001562	200000028	siRNA-IMPa4-10 PSPC1-A488 IMPa4-A546 DAPI 8C1-siRNA-IMP-a2-a4 V2.00	0	25. siRNA-IMPa4-10 PSPC1-A488 DAPI IMPa4-A546_aj_TileScan_001 (Stage 36 of 49)	00-GqyNfdH7U6NhjeJSH6wFJ5
0.427399	um	Vesicles Paraspeckle	0.000	1.000	166	200001563	200000029	siRNA-IMPa4-10 PSPC1-A488 IMPa4-A546 DAPI 8C1-siRNA-IMP-a2-a4 V2.00	0	25. siRNA-IMPa4-10 PSPC1-A488 DAPI IMPa4-A546_aj_TileScan_001 (Stage 36 of 49)	00-GqyNfdH7U6NhjeJSH6wFJ5
1.13297	um	Vesicles Paraspeckle	0.000	1.000	166	200001564	200000030	siRNA-IMPa4-10 PSPC1-A488 IMPa4-A546 DAPI 8C1-siRNA-IMP-a2-a4 V2.00	0	25. siRNA-IMPa4-10 PSPC1-A488 DAPI IMPa4-A546_aj_TileScan_001 (Stage 36 of 49)	00-GqyNfdH7U6NhjeJSH6wFJ5
0.141502	um	Vesicles Paraspeckle	0.000	1.000	168	200001565	200000031	siRNA-IMPa4-10 PSPC1-A488 IMPa4-A546 DAPI 8C1-siRNA-IMP-a2-a4 V2.00	0	25. siRNA-IMPa4-10 PSPC1-A488 DAPI IMPa4-A546_aj_TileScan_001 (Stage 36 of 49)	00-GqyNfdH7U6NhjeJSH6wFJ5
-0.4274	um	Vesicles Paraspeckle	0.000	1.000	168	200001566	200000032	siRNA-IMPa4-10 PSPC1-A488 IMPa4-A546 DAPI 8C1-siRNA-IMP-a2-a4 V2.00	0	25. siRNA-IMPa4-10 PSPC1-A488 DAPI IMPa4-A546_aj_TileScan_001 (Stage 36 of 49)	00-GqyNfdH7U6NhjeJSH6wFJ5
-0.948099	um	Vesicles Paraspeckle	0.000	1.000	168	200001567	200000033	siRNA-IMPa4-10 PSPC1-A488 IMPa4-A546 DAPI 8C1-siRNA-IMP-a2-a4 V2.00	0	25. siRNA-IMPa4-10 PSPC1-A488 DAPI IMPa4-A546_aj_TileScan_001 (Stage 36 of 49)	00-GqyNfdH7U6NhjeJSH6wFJ5
-1.00062	um	Vesicles Paraspeckle	0.000	1.000	169	200001568	200000034	siRNA-IMPa4-10 PSPC1-A488 IMPa4-A546 DAPI 8C1-siRNA-IMP-a2-a4 V2.00	0	25. siRNA-IMPa4-10 PSPC1-A488 DAPI IMPa4-A546_aj_TileScan_001 (Stage 36 of 49)	00-GqyNfdH7U6NhjeJSH6wFJ5
-0.800494	um	Vesicles Paraspeckle	0.000	1.000	169	200001569	200000035	siRNA-IMPa4-10 PSPC1-A488 IMPa4-A546 DAPI 8C1-siRNA-IMP-a2-a4 V2.00	0	25. siRNA-IMPa4-10 PSPC1-A488 DAPI IMPa4-A546_aj_TileScan_001 (Stage 36 of 49)	00-GqyNfdH7U6NhjeJSH6wFJ5
3.59215	um	Vesicles Paraspeckle	0.000	1.000	169	200001570	200000036	siRNA-IMPa4-10 PSPC1-A488 IMPa4-A546 DAPI 8C1-siRNA-IMP-a2-a4 V2.00	0	25. siRNA-IMPa4-10 PSPC1-A488 DAPI IMPa4-A546_aj_TileScan_001 (Stage 36 of 49)	00-GqyNfdH7U6NhjeJSH6wFJ5
2.13555	um	Vesicles Paraspeckle	0.000	1.000	169	200001571	200000037	siRNA-IMPa4-10 PSPC1-A488 IMPa4-A546 DAPI 8C1-siRNA-IMP-a2-a4 V2.00	0	25. siRNA-IMPa4-10 PSPC1-A488 DAPI IMPa4-A546_aj_TileScan_001 (Stage 36 of 49)	00-GqyNfdH7U6NhjeJSH6wFJ5
-0.377655	um	Vesicles Paraspeckle	0.000	1.000	169	200001572	200000038	siRNA-IMPa4-10 PSPC1-A488 IMPa4-A546 DAPI 8C1-siRNA-IMP-a2-a4 V2.00	0	25. siRNA-IMPa4-10 PSPC1-A488 DAPI IMPa4-A546_aj_TileScan_001 (Stage 36 of 49)	00-GqyNfdH7U6NhjeJSH6wFJ5
-0.283011	um	Vesicles Paraspeckle	0.000	1.000	169	200001573	200000039	siRNA-IMPa4-10 PSPC1-A488 IMPa4-A546 DAPI 8C1-siRNA-IMP-a2-a4 V2.00	0	25. siRNA-IMPa4-10 PSPC1-A488 DAPI IMPa4-A546_aj_TileScan_001 (Stage 36 of 49)	00-GqyNfdH7U6NhjeJSH6wFJ5
-0.377655	um	Vesicles Paraspeckle	0.000	1.000	170	200001574	200000040	siRNA-IMPa4-10 PSPC1-A488 IMPa4-A546 DAPI 8C1-siRNA-IMP-a2-a4 V2.00	0	25. siRNA-IMPa4-10 PSPC1-A488 DAPI IMPa4-A546_aj_TileScan_001 (Stage 36 of 49)	00-GqyNfdH7U6NhjeJSH6wFJ5
0.377655	um	Vesicles Paraspeckle	0.000	1.000	170	200001575	200000041	siRNA-IMPa4-10 PSPC1-A488 IMPa4-A546 DAPI 8C1-siRNA-IMP-a2-a4 V2.00	0	25. siRNA-IMPa4-10 PSPC1-A488 DAPI IMPa4-A546_aj_TileScan_001 (Stage 36 of 49)	00-GqyNfdH7U6NhjeJSH6wFJ5
0.377655	um	Vesicles Paraspeckle	0.000	1.000	170	200001576	200000042	siRNA-IMPa4-10 PSPC1-A488 IMPa4-A546 DAPI 8C1-siRNA-IMP-a2-a4 V2.00	0	25. siRNA-IMPa4-10 PSPC1-A488 DAPI IMPa4-A546_aj_TileScan_001 (Stage 36 of 49)	00-GqyNfdH7U6NhjeJSH6wFJ5
-0.755311	um	Vesicles Paraspeckle	0.000	1.000	171	200001577	200000043	siRNA-IMPa4-10 PSPC1-A488 IMPa4-A546 DAPI 8C1-siRNA-IMP-a2-a4 V2.00	0	25. siRNA-IMPa4-10 PSPC1-A488 DAPI IMPa4-A546_aj_TileScan_001 (Stage 36 of 49)	00-GqyNfdH7U6NhjeJSH6wFJ5
-0.78095	um	Vesicles Paraspeckle	0.000	1.000	171	200001578	200000044	siRNA-IMPa4-10 PSPC1-A488 IMPa4-A546 DAPI 8C1-siRNA-IMP-a2-a4 V2.00	0	25. siRNA-IMPa4-10 PSPC1-A488 DAPI IMPa4-A546_aj_TileScan_001 (Stage 36 of 49)	00-GqyNfdH7U6NhjeJSH6wFJ5
-0.377655	um	Vesicles Paraspeckle	0.000	1.000	171	200001579	200000045	siRNA-IMPa4-10 PSPC1-A488 IMPa4-A546 DAPI 8C1-siRNA-IMP-a2-a4 V2.00	0	25. siRNA-IMPa4-10 PSPC1-A488 DAPI IMPa4-A546_aj_TileScan_001 (Stage 36 of 49)	00-GqyNfdH7U6NhjeJSH6wFJ5
-0.755311	um	Vesicles Paraspeckle	0.000	1.000	171	200001580	200000046	siRNA-IMPa4-10 PSPC1-A488 IMPa4-A546 DAPI 8C1-siRNA-IMP-a2-a4 V2.00	0	25. siRNA-IMPa4-10 PSPC1-A488 DAPI IMPa4-A546_aj_TileScan_001 (Stage 36 of 49)	00-GqyNfdH7U6NhjeJSH6wFJ5
-0.806589	um	Vesicles Paraspeckle	0.000	1.000	171	200001581	200000047	siRNA-IMPa4-10 PSPC1-A488 IMPa4-A546 DAPI 8C1-siRNA-IMP-a2-a4 V2.00	0	25. siRNA-IMPa4-10 PSPC1-A488 DAPI IMPa4-A546_aj_TileScan_001 (Stage 36 of 49)	00-GqyNfdH7U6NhjeJSH6wFJ5
0.141519	um	Vesicles Paraspeckle	0.000	1.000	171	200001582	200000048	siRNA-IMPa4-10 PSPC1-A488 IMPa4-A546 DAPI 8C1-siRNA-IMP-a2-a4 V2.00	0	25. siRNA-IMPa4-10 PSPC1-A488 DAPI IMPa4-A546_aj_TileScan_001 (Stage 36 of 49)	00-GqyNfdH7U6NhjeJSH6wFJ5
-0.78095	um	Vesicles Paraspeckle	0.000	1.000	171	200001583	200000049	siRNA-IMPa4-10 PSPC1-A488 IMPa4-A546 DAPI 8C1-siRNA-IMP-a2-a4 V2.00	0	25. siRNA-IMPa4-10 PSPC1-A488 DAPI IMPa4-A546_aj_TileScan_001 (Stage 36 of 49)	00-GqyNfdH7U6NhjeJSH6wFJ5
0.805059	um	Vesicles Paraspeckle	0.000	1.000	171	200001584	200000050	siRNA-IMPa4-10 PSPC1-A488 IMPa4-A546 DAPI 8C1-siRNA-IMP-a2-a4 V2.00	0	25. siRNA-IMPa4-10 PSPC1-A488 DAPI IMPa4-A546_aj_TileScan_001 (Stage 36 of 49)	00-GqyNfdH7U6NhjeJSH6wFJ5
-0.544819	um	Vesicles Paraspeckle	0.000	1.000	171	200001585	200000051	siRNA-IMPa4-10 PSPC1-A488 IMPa4-A546 DAPI 8C1-siRNA-IMP-a2-a4 V2.00	0	25. siRNA-IMPa4-10 PSPC1-A488 DAPI IMPa4-A546_aj_TileScan_001 (Stage 36 of 49)	00-GqyNfdH7U6NhjeJSH6wFJ5
-0.377655	um	Vesicles Paraspeckle	0.000	1.000	171	200001586	200000052	siRNA-IMPa4-10 PSPC1-A488 IMPa4-A546 DAPI 8C1-siRNA-IMP-a2-a4 V2.00	0	25. siRNA-IMPa4-10 PSPC1-A488 DAPI IMPa4-A546_aj_TileScan_001 (Stage 36 of 49)	00-GqyNfdH7U6NhjeJSH6wFJ5
-0.710441	um	Vesicles Paraspeckle	0.000	1.000	171	200001587	200000053	siRNA-IMPa4-10 PSPC1-A488 IMPa4-A546 DAPI 8C1-siRNA-IMP-a2-a4 V2.00	0	25. siRNA-IMPa4-10 PSPC1-A488 DAPI IMPa4-A546_aj_TileScan_001 (Stage 36 of 49)	00-GqyNfdH7U6NhjeJSH6wFJ5
0.427404	um	Vesicles Paraspeckle	0.000	1.000	171	200001588	200000054	siRNA-IMPa4-10 PSPC1-A488 IMPa4-A546 DAPI 8C1-siRNA-IMP-a2-a4 V2.00	0	25. siRNA-IMPa4-10 PSPC1-A488 DAPI IMPa4-A546_aj_TileScan_001 (Stage 36 of 49)	00-GqyNfdH7U6NhjeJSH6wFJ5
0.377655	um	Vesicles Paraspeckle	0.000	1.000	171	200001589	200000055	siRNA-IMPa4-10 PSPC1-A488 IMPa4-A546 DAPI 8C1-siRNA-IMP-a2-a4 V2.00	0	25. siRNA-IMPa4-10 PSPC1-A488 DAPI IMPa4-A546_aj_TileScan_001 (Stage 36 of 49)	00-GqyNfdH7U6NhjeJSH6wFJ5
-1.53626	um	Vesicles Paraspeckle	0.000	1.000	172	200001590	200000056	siRNA-IMPa4-10 PSPC1-A488 IMPa4-A546 DAPI 8C1-siRNA-IMP-a2-a4 V2.00	0	25. siRNA-IMPa4-10 PSPC1-A488 DAPI IMPa4-A546_aj_TileScan_001 (Stage 36 of 49)	00-GqyNfdH7U6NhjeJSH6wFJ5
-2.26593	um	Vesicles Paraspeckle	0.000	1.000	172	200001591	200000057	siRNA-IMPa4-10 PSPC1-A488 IMPa4-A546 DAPI 8C1-siRNA-IMP-a2-a4 V2.00	0	25. siRNA-IMPa4-10 PSPC1-A488 DAPI IMPa4-A546_aj_TileScan_001 (Stage 36 of 49)	00-GqyNfdH7U6NhjeJSH6wFJ5
-1.6855	um	Vesicles Paraspeckle	0.000	1.000	172	200001592	200000058	siRNA-IMPa4-10 PSPC1-A488 IMPa4-A546 DAPI 8C1-siRNA-IMP-a2-a4 V2.00	0	25. siRNA-IMPa4-10 PSPC1-A488 DAPI IMPa4-A546_aj_TileScan_001 (Stage 36 of 49)	00-GqyNfdH7U6NhjeJSH6wFJ5
-1.51062	um	Vesicles Paraspeckle	0.000	1.000	172	200001593	200000059	siRNA-IMPa4-10 PSPC1-A488 IMPa4-A546 DAPI 8C1-siRNA-IMP-a2-a4 V2.00	0	25. siRNA-IMPa4-10 PSPC1-A488 DAPI IMPa4-A546_aj_TileScan_001 (Stage 36 of 49)	00-GqyNfdH7U6NhjeJSH6wFJ5
-0.377655	um	Vesicles Paraspeckle	0.000	1.000	172	200001594	200000060	siRNA-IMPa4-10 PSPC1-A488 IMPa4-A546 DAPI 8C1-siRNA-IMP-a2-a4 V2.00	0	25. siRNA-IMPa4-10 PSPC1-A488 DAPI IMPa4-A546_aj_TileScan_001 (Stage 36 of 49)	00-GqyNfdH7U6NhjeJSH6wFJ5
-0.141511	um	Vesicles Paraspeckle	0.000	1.000	172	200001595	200000061	siRNA-IMPa4-10 PSPC1-A488 IMPa4-A546 DAPI 8C1-siRNA-IMP-a2-a4 V2.00	0	25. siRNA-IMPa4-10 PSPC1-A488 DAPI IMPa4-A546_aj_TileScan_001 (Stage 36 of 49)	00-GqyNfdH7U6NhjeJSH6wFJ5
-0.141504	um	Vesicles Paraspeckle	0.000	1.000	172	200001596	200000062	siRNA-IMPa4-10 PSPC1-A488 IMPa4-A546 DAPI 8C1-siRNA-IMP-a2-a4 V2.00	0	25. siRNA-IMPa4-10 PSPC1-A488 DAPI IMPa4-A546_aj_TileScan_001 (Stage 36 of 49)	00-GqyNfdH7U6NhjeJSH6wFJ5
-0.780953	um	Vesicles Paraspeckle	0.000	1.000	172	200001597	200000063	siRNA-IMPa4-10 PSPC1-A488 IMPa4-A546 DAPI 8C1-siRNA-IMP-a2-a4 V2.00	0	25. siRNA-IMPa4-10 PSPC1-A488 DAPI IMPa4-A546_aj_TileScan_001 (Stage 36 of 49)	00-GqyNfdH7U6NhjeJSH6wFJ5
-0.377655	um	Vesicles Paraspeckle	0.000	1.000	172	200001598	200000064	siRNA-IMPa4-10 PSPC1-A488 IMPa4-A546 DAPI 8C1-siRNA-IMP-a2-a4 V2.00	0	25. siRNA-IMPa4-10 PSPC1-A488 DAPI IMPa4-A546_aj_TileScan_001 (Stage 36 of 49)	00-GqyNfdH7U6NhjeJSH6wFJ5
-0.755311	um	Vesicles Paraspeckle	0.000	1.000	172	200001599	200000065	siRNA-IMPa4-10 PSPC1-A488 IMPa4-A546 DAPI 8C1-siRNA-IMP-a2-a4 V2.00	0	25. siRNA-IMPa4-10 PSPC1-A488 DAPI IMPa4-A546_aj_TileScan_001 (Stage 36 of 49)	00-GqyNfdH7U6NhjeJSH6wFJ5
-1.18271	um	Vesicles Paraspeckle	0.000	1.000	173	200001600	200000066	siRNA-IMPa4-10 PSPC1-A488 IMPa4-A546 DAPI 8C1-siRNA-IMP-a2-a4 V2.00	0	25. siRNA-IMPa4-10 PSPC1-A488 DAPI IMPa4-A546_aj_TileScan_001 (Stage 36 of 49)	00-GqyNfdH7U6NhjeJSH6wFJ5
-1.42369	um	Vesicles Paraspeckle	0.000	1.000	173	200001601	200000067	siRNA-IMPa4-10 PSPC1-A488 IMPa4-A546 DAPI 8C1-siRNA-IMP-a2-a4 V2.00	0	25. siRNA-IMPa4-10 PSPC1-A488 DAPI IMPa4-A546_aj_TileScan_001 (Stage 36 of 49)	00-GqyNfdH7U6NhjeJSH6wFJ5
-1.61165	um	Vesicles Paraspeckle	0.000	1.000	173	200001602	200000068	siRNA-IMPa4-10 PSPC1-A488 IMPa4-A546 DAPI 8C1-siRNA-IMP-a2-a4 V2.00	0	25. siRNA-IMPa4-10 PSPC1-A488 DAPI IMPa4-A546_aj_TileScan_001 (Stage 36 of 49)	00-GqyNfdH7U6NhjeJSH6wFJ5
-0.54481	um	Vesicles Paraspeckle	0.000	1.000	173	200001603	200000069	siRNA-IMPa4-10 PSPC1-A488 IMPa4-A546 DAPI 8C1-siRNA-IMP-a2-a4 V2.00	0	25. siRNA-IMPa4-10 PSPC1-A488 DAPI IMPa4-A546_aj_TileScan_001 (Stage 36 of 49)	00-GqyNfdH7U6NhjeJSH6wFJ5
-1.08957	um	Vesicles Paraspeckle	0.000	1.000	173	200001604	200000070	siRNA-IMPa4-10 PSPC1-A488 IMPa4-A546 DAPI 8C1-siRNA-IMP-a2-a4 V2.00	0	25. siRNA-IMPa4-10 PSPC1-A488 DAPI IMPa4-A546_aj_TileScan_001 (Stage 36 of 49)	00-GqyNfdH7U6NhjeJSH6wFJ5
-0.755311	um	Vesicles Paraspeckle	0.000	1.000	173	200001605	200000071	siRNA-IMPa4-10 PSPC1-A488 IMPa4-A546 DAPI 8C1-siRNA-IMP-a2-a4 V2.00	0	25. siRNA-IMPa4-10 PSPC1-A488 DAPI IMPa4-A546_aj_TileScan_001 (Stage 36 of 49)	00-GqyNfdH7U6NhjeJSH6wFJ5
-0.755311	um	Vesicles Paraspeckle	0.000	1.000	173	200001606	200000072	siRNA-IMPa4-10 PSPC1-A488 IMPa4-A546 DAPI 8C1-siRNA-IMP-a2-a4 V2.00	0	25. siRNA-IMPa4-10 PSPC1-A488 DAPI IMPa4-A546_aj_TileScan_001 (Stage 36 of 49)	00-GqyNfdH7U6NhjeJSH6wFJ5
0	um	Vesicles Paraspeckle	0.000	1.000	174	200001607	200000073	siRNA-IMPa4-10 PSPC1-A488 IMPa4-A546 DAPI 8C1-siRNA-IMP-a2-a4 V2.00	0	25. siRNA-IMPa4-10 PSPC1-A488 DAPI IMPa4-A546_aj_TileScan_001 (Stage 36 of 49)	00-GqyNfdH7U6NhjeJSH6wFJ5
-1.61163	um	Vesicles Paraspeckle	0.000	1.000	175	200001608	200000074	siRNA-IMPa4-10 PSPC1-A488 IMPa4-A546 DAPI 8C1-siRNA-IMP-a2-a4 V2.00	0	25. siRNA-IMPa4-10 PSPC1-A488 DAPI IMPa4-A546_aj_TileScan_001 (Stage 36 of 49)	00-GqyNfdH7U6NhjeJSH6wFJ5
-1.98929	um	Vesicles Paraspeckle	0.000	1.000	175	200001609	200000075	siRNA-IMPa4-10 PSPC1-A488 IMPa4-A546 DAPI 8C1-siRNA-IMP-a2-a4 V2.00	0	25. siRNA-IMPa4-10 PSPC1-A488 DAPI IMPa4-A546_aj_TileScan_001 (Stage 36 of 49)	00-GqyNfdH7U6NhjeJSH6wFJ5
-0.377655	um	Vesicles Paraspeckle	0.000	1.000	175	200001610	200000076	siRNA-IMPa4-10 PSPC1-A488 IMPa4-A546 DAPI 8C1-siRNA-IMP-a2-a4 V2.00	0	25. siRNA-IMPa4-10 PSPC1-A488 DAPI IMPa4-A546_aj_TileScan_001 (Stage 36 of 49)	00-GqyNfdH7U6NhjeJSH6wFJ5
-1.05488	um	Vesicles Paraspeckle	0.000	1.000	175	200001611	200000077	siRNA-IMPa4-10 PSPC1-A488 IMPa4-A546 DAPI 8C1-siRNA-IMP-a2-a4 V2.00	0	25. siRNA-IMPa4-10 PSPC1-A488 DAPI IMPa4-A546_aj_TileScan_001 (Stage 36 of 49)	00-GqyNfdH7U6NhjeJSH6wFJ5
-0.85478	um	Vesicles Paraspeckle	0.000	1.000	175	200001612	200000078	siRNA-IMPa4-10 PSPC1-A488 IMPa4-A546 DAPI 8C1-siRNA-IMP-a2-a4 V2.00	0	25. siRNA-IMPa4-10 PSPC1-A488 DAPI IMPa4-A546_aj_TileScan_001 (Stage 36 of 49)	00-GqyNfdH7U6NhjeJSH6wFJ5
-0.806575	um	Vesicles Paraspeckle	0.000	1.000	175	200001613	200000079	siRNA-IMPa4-10 PSPC1-A488 IMPa4-A546 DAPI 8C1-siRNA-IMP-a2-a4 V2.00	0	25. siRNA-IMPa4-10 PSPC1-A488 DAPI IMPa4-A546_aj_TileScan_001 (Stage 36 of 49)	00-GqyNfdH7U6NhjeJSH6wFJ5
-1.23399	um	Vesicles Paraspeckle	0.000	1.000	176	200001614	200000080	siRNA-IMPa4-10 PSPC1-A488 IMPa4-A546 DAPI 8C1-siRNA-IMP-a2-a4 V2.00	0	25. siRNA-IMPa4-10 PSPC1-A488 DAPI IMPa4-A546_aj_TileScan_001 (Stage 36 of 49)	00-GqyNfdH7U6NhjeJSH6wFJ5
-1.13193	um	Vesicles Paraspeckle	0.000	1.000	176	200001615	200000081	siRNA-IMPa4-10 PSPC1-A488 IMPa4-A546 DAPI 8C1-siRNA-IMP-a2-a4 V2.00	0	25. siRNA-IMPa4-10 PSPC1-A488 DAPI IMPa4-A546_aj_TileScan_001 (Stage 36 of 49)	00-GqyNfdH7U6NhjeJSH6wFJ5
-0.541763	um	Vesicles Paraspeckle	0.000	1.000	176	200001616	200000082	siRNA-IMPa4-10 PSPC1-A488 IMPa4-A546 DAPI 8C1-siRNA-IMP-a2-a4 V2.00	0	25. siRNA-IMPa4-10 PSPC1-A488 DAPI IMPa4-A546_aj_TileScan_001 (Stage 36 of 49)	00-GqyNfdH7U6NhjeJSH6wFJ5
-0.544853	um	Vesicles Paraspeckle	0.000	1.000	176	200001617	200000083	siRNA-IMPa4-10 PSPC1-A488 IMPa4-A546 DAPI 8C1-siRNA-IMP-a2-a4 V2.00	0	25. siRNA-IMPa4-10 PSPC1-A488 DAPI IMPa4-A546_aj_TileScan_001 (Stage 36 of 49)	00-GqyNfdH7U6NhjeJSH6wFJ5
-1.85112	um	Vesicles Paraspeckle	0.000	1.000	176	200001618	200000084	siRNA-IMPa4-10 PSPC1-A488 IMPa4-A546 DAPI 8C1-siRNA-IMP-a2-a4 V2.00	0	25. siRNA-IMPa4-10 PSPC1-A488 DAPI IMPa4-A546_aj_TileScan_001 (Stage 36 of 49)	00-GqyNfdH7U6NhjeJSH6wFJ5
-0.686272	um	Vesicles Paraspeckle	0.000	1.000	176	200001619	200000085	siRNA-IMPa4-10 PSPC1-A488 IMPa4-A546 DAPI 8C1-siRNA-IMP-a2-a4 V2.00	0	25. siRNA-IMPa4-10 PSPC1-A488 DAPI IMPa4-A546_aj_TileScan_001 (Stage 36 of 49)	00-GqyNfdH7U6NhjeJSH6wFJ5
-0.830699	um	Vesicles Paraspeckle	0.000	1.000	176	200001620	200000086	siRNA-IMPa4-10 PSPC1-A488 IMPa4-A546 DAPI 8C1-siRNA-IMP-a2-a4 V2.00	0	25. siRNA-IMPa4-10 PSPC1-A488 DAPI IMPa4-A546_aj_TileScan_001 (Stage 36 of 49)	00-GqyNfdH7U6NhjeJSH6wFJ5
-1.37548	um	Vesicles Paraspeckle	0.000	1.000	176	200001621	200000087	siRNA-IMPa4-10 PSPC1-A488 IMPa4-A546 DAPI 8C1-siRNA-IMP-a2-a4 V2.00	0	25. siRNA-IMPa4-10 PSPC1-A488 DAPI IMPa4-A546_aj_TileScan_001 (Stage 36 of 49)	00-GqyNfdH7U6NhjeJSH6wFJ5
-1.13297	um	Vesicles Paraspeckle	0.000	1.000	176	200001622	200000088	siRNA-IMPa4-10 PSPC1-A488 IMPa4-A546 DAPI 8C1-siRNA-IMP-a2-a4 V2.00	0	25. siRNA-IMPa4-10 PSPC1-A488 DAPI IMPa4-A546_aj_TileScan_001 (Stage 36 of 49)	00-GqyNfdH7U6NhjeJSH6wFJ5
-0.377655	um	Vesicles Paraspeckle	0.000	1.000	176	200001623	200000089	siRNA-IMPa4-10 PSPC1-A488 IMPa4-A546 DAPI 8C1-siRNA-IMP-a2-a4 V2.00	0	25. siRNA-IMPa4-10 PSPC1-A488 DAPI IMPa4-A546_aj_TileScan_001 (Stage 36 of 49)	00-GqyNfdH7U6NhjeJSH6wFJ5
0	um	Vesicles Paraspeckle	0.000	1.000	177	200001624	200000090	siRNA-IMPa4-10 PSPC1-A488 IMPa4-A546 DAPI 8C1-siRNA-IMP-a2-a4 V2.00	0	25. siRNA-IMPa4-10 PSPC1-A488 DAPI IMPa4-A546_aj_TileScan_001 (Stage 36 of 49)	00-GqyNfdH7U6NhjeJSH6wFJ5
0	um	Vesicles Paraspeckle	0.000	1.000	177	200001625	200000091	siRNA-IMPa4-10 PSPC1-A488 IMPa4-A546 DAPI 8C1-siRNA-IMP-a2-a4 V2.00	0	25. siRNA-IMPa4-10 PSPC1-A488 DAPI IMPa4-A546_aj_TileScan_001 (Stage 36 of 49)	00-GqyNfdH7U6NhjeJSH6wFJ5
[truncated: 4,669 more rows]
