# Supplementary material for: Development of a pipeline for automated, high-throughput analysis of paraspeckle proteins reveals specific roles for importin α proteins
Source: Sci Rep. 2017 Feb 27;7:43323. doi: 10.1038/srep43323 (PMC5379994; doi:10.1038/srep43323)
Supplement: Supplementary Dataset SD1-H [file srep43323-s10.zip › I8P/8C1-siRNA-IMPa4-PSPC1/_/siRNA-IMPa4-25 PSPC1-A488 IMPa4-A546 DAPI 8C1-siRNA-IMP-a2-a4 V2.00_Statistics/siRNA-IMPa4-25 PSPC1-A488 IMPa4-A546 DAPI 8C1-siRNA-IMP-a2-a4 V2.00_Cell_Ellipsoid_Axis_B.csv]

Cell Ellipsoid Axis B
====================
Cell Ellipsoid Axis B X	Cell Ellipsoid Axis B Y	Cell Ellipsoid Axis B Z	Unit	Category	Collection	Birth [s]	Death [s]	ID	OriginalID	Original Component Name	Original Component ID	Original Image Name	Original Image ID
0.493665	0.869641	-0.00444992	um	Cell	Cell Ellipsoid Axis B	0.000	1.000	0	0	siRNA-IMPa4-25 PSPC1-A488 IMPa4-A546 DAPI 8C1-siRNA-IMP-a2-a4 V2.00	0	28. siRNA-IMPa4-25 PSPC1-A488 DAPI IMPa4-A546_a_TileScan_001 (Stage 1 of 49)	00-JKREv5dFh4S8fT5UBUHMBH
0.762356	0.647158	-0.000667514	um	Cell	Cell Ellipsoid Axis B	0.000	1.000	1	1	siRNA-IMPa4-25 PSPC1-A488 IMPa4-A546 DAPI 8C1-siRNA-IMP-a2-a4 V2.00	0	28. siRNA-IMPa4-25 PSPC1-A488 DAPI IMPa4-A546_a_TileScan_001 (Stage 1 of 49)	00-JKREv5dFh4S8fT5UBUHMBH
0.806319	0.591444	-0.00659596	um	Cell	Cell Ellipsoid Axis B	0.000	1.000	2	2	siRNA-IMPa4-25 PSPC1-A488 IMPa4-A546 DAPI 8C1-siRNA-IMP-a2-a4 V2.00	0	28. siRNA-IMPa4-25 PSPC1-A488 DAPI IMPa4-A546_a_TileScan_001 (Stage 1 of 49)	00-JKREv5dFh4S8fT5UBUHMBH
0.381244	-0.924474	0.00108932	um	Cell	Cell Ellipsoid Axis B	0.000	1.000	3	3	siRNA-IMPa4-25 PSPC1-A488 IMPa4-A546 DAPI 8C1-siRNA-IMP-a2-a4 V2.00	0	28. siRNA-IMPa4-25 PSPC1-A488 DAPI IMPa4-A546_a_TileScan_001 (Stage 1 of 49)	00-JKREv5dFh4S8fT5UBUHMBH
0.642599	0.766189	-0.00462036	um	Cell	Cell Ellipsoid Axis B	0.000	1.000	4	4	siRNA-IMPa4-25 PSPC1-A488 IMPa4-A546 DAPI 8C1-siRNA-IMP-a2-a4 V2.00	0	28. siRNA-IMPa4-25 PSPC1-A488 DAPI IMPa4-A546_a_TileScan_001 (Stage 1 of 49)	00-JKREv5dFh4S8fT5UBUHMBH
0.367467	-0.930019	0.00569242	um	Cell	Cell Ellipsoid Axis B	0.000	1.000	5	5	siRNA-IMPa4-25 PSPC1-A488 IMPa4-A546 DAPI 8C1-siRNA-IMP-a2-a4 V2.00	0	28. siRNA-IMPa4-25 PSPC1-A488 DAPI IMPa4-A546_a_TileScan_001 (Stage 1 of 49)	00-JKREv5dFh4S8fT5UBUHMBH
0.503074	0.864061	-0.0177596	um	Cell	Cell Ellipsoid Axis B	0.000	1.000	6	6	siRNA-IMPa4-25 PSPC1-A488 IMPa4-A546 DAPI 8C1-siRNA-IMP-a2-a4 V2.00	0	28. siRNA-IMPa4-25 PSPC1-A488 DAPI IMPa4-A546_a_TileScan_001 (Stage 1 of 49)	00-JKREv5dFh4S8fT5UBUHMBH
0.690434	0.723336	-0.00924986	um	Cell	Cell Ellipsoid Axis B	0.000	1.000	7	7	siRNA-IMPa4-25 PSPC1-A488 IMPa4-A546 DAPI 8C1-siRNA-IMP-a2-a4 V2.00	0	28. siRNA-IMPa4-25 PSPC1-A488 DAPI IMPa4-A546_a_TileScan_001 (Stage 1 of 49)	00-JKREv5dFh4S8fT5UBUHMBH
0.0745404	-0.997211	-0.0038637	um	Cell	Cell Ellipsoid Axis B	0.000	1.000	8	8	siRNA-IMPa4-25 PSPC1-A488 IMPa4-A546 DAPI 8C1-siRNA-IMP-a2-a4 V2.00	0	28. siRNA-IMPa4-25 PSPC1-A488 DAPI IMPa4-A546_a_TileScan_001 (Stage 1 of 49)	00-JKREv5dFh4S8fT5UBUHMBH
-0.151441	0.988347	0.0153559	um	Cell	Cell Ellipsoid Axis B	0.000	1.000	9	9	siRNA-IMPa4-25 PSPC1-A488 IMPa4-A546 DAPI 8C1-siRNA-IMP-a2-a4 V2.00	0	28. siRNA-IMPa4-25 PSPC1-A488 DAPI IMPa4-A546_a_TileScan_001 (Stage 1 of 49)	00-JKREv5dFh4S8fT5UBUHMBH
0.379777	0.925078	0.000855746	um	Cell	Cell Ellipsoid Axis B	0.000	1.000	10	10	siRNA-IMPa4-25 PSPC1-A488 IMPa4-A546 DAPI 8C1-siRNA-IMP-a2-a4 V2.00	0	28. siRNA-IMPa4-25 PSPC1-A488 DAPI IMPa4-A546_a_TileScan_001 (Stage 1 of 49)	00-JKREv5dFh4S8fT5UBUHMBH
-0.48463	-0.874695	-0.0064495	um	Cell	Cell Ellipsoid Axis B	0.000	1.000	11	11	siRNA-IMPa4-25 PSPC1-A488 IMPa4-A546 DAPI 8C1-siRNA-IMP-a2-a4 V2.00	0	28. siRNA-IMPa4-25 PSPC1-A488 DAPI IMPa4-A546_a_TileScan_001 (Stage 1 of 49)	00-JKREv5dFh4S8fT5UBUHMBH
0.989796	0.141401	0.0176203	um	Cell	Cell Ellipsoid Axis B	0.000	1.000	12	12	siRNA-IMPa4-25 PSPC1-A488 IMPa4-A546 DAPI 8C1-siRNA-IMP-a2-a4 V2.00	0	28. siRNA-IMPa4-25 PSPC1-A488 DAPI IMPa4-A546_a_TileScan_001 (Stage 1 of 49)	00-JKREv5dFh4S8fT5UBUHMBH
0.260625	0.96544	1.37884e-005	um	Cell	Cell Ellipsoid Axis B	0.000	1.000	13	13	siRNA-IMPa4-25 PSPC1-A488 IMPa4-A546 DAPI 8C1-siRNA-IMP-a2-a4 V2.00	0	28. siRNA-IMPa4-25 PSPC1-A488 DAPI IMPa4-A546_a_TileScan_001 (Stage 1 of 49)	00-JKREv5dFh4S8fT5UBUHMBH
0.714634	-0.699286	-0.0172394	um	Cell	Cell Ellipsoid Axis B	0.000	1.000	14	14	siRNA-IMPa4-25 PSPC1-A488 IMPa4-A546 DAPI 8C1-siRNA-IMP-a2-a4 V2.00	0	28. siRNA-IMPa4-25 PSPC1-A488 DAPI IMPa4-A546_a_TileScan_001 (Stage 1 of 49)	00-JKREv5dFh4S8fT5UBUHMBH
0.999691	-0.0186184	0.0164616	um	Cell	Cell Ellipsoid Axis B	0.000	1.000	15	0	siRNA-IMPa4-25 PSPC1-A488 IMPa4-A546 DAPI 8C1-siRNA-IMP-a2-a4 V2.00	0	28. siRNA-IMPa4-25 PSPC1-A488 DAPI IMPa4-A546_aa_TileScan_001 (Stage 27 of 49)	00-x9mCNsT3tnCjPtcMHRbHkP
0.694575	-0.719213	0.0172501	um	Cell	Cell Ellipsoid Axis B	0.000	1.000	16	1	siRNA-IMPa4-25 PSPC1-A488 IMPa4-A546 DAPI 8C1-siRNA-IMP-a2-a4 V2.00	0	28. siRNA-IMPa4-25 PSPC1-A488 DAPI IMPa4-A546_aa_TileScan_001 (Stage 27 of 49)	00-x9mCNsT3tnCjPtcMHRbHkP
0.158378	-0.986744	0.0353872	um	Cell	Cell Ellipsoid Axis B	0.000	1.000	17	2	siRNA-IMPa4-25 PSPC1-A488 IMPa4-A546 DAPI 8C1-siRNA-IMP-a2-a4 V2.00	0	28. siRNA-IMPa4-25 PSPC1-A488 DAPI IMPa4-A546_aa_TileScan_001 (Stage 27 of 49)	00-x9mCNsT3tnCjPtcMHRbHkP
0.298535	0.954385	-0.00511174	um	Cell	Cell Ellipsoid Axis B	0.000	1.000	18	3	siRNA-IMPa4-25 PSPC1-A488 IMPa4-A546 DAPI 8C1-siRNA-IMP-a2-a4 V2.00	0	28. siRNA-IMPa4-25 PSPC1-A488 DAPI IMPa4-A546_aa_TileScan_001 (Stage 27 of 49)	00-x9mCNsT3tnCjPtcMHRbHkP
-0.33147	-0.94337	0.0134496	um	Cell	Cell Ellipsoid Axis B	0.000	1.000	19	4	siRNA-IMPa4-25 PSPC1-A488 IMPa4-A546 DAPI 8C1-siRNA-IMP-a2-a4 V2.00	0	28. siRNA-IMPa4-25 PSPC1-A488 DAPI IMPa4-A546_aa_TileScan_001 (Stage 27 of 49)	00-x9mCNsT3tnCjPtcMHRbHkP
0.746651	-0.665212	0.00251334	um	Cell	Cell Ellipsoid Axis B	0.000	1.000	20	5	siRNA-IMPa4-25 PSPC1-A488 IMPa4-A546 DAPI 8C1-siRNA-IMP-a2-a4 V2.00	0	28. siRNA-IMPa4-25 PSPC1-A488 DAPI IMPa4-A546_aa_TileScan_001 (Stage 27 of 49)	00-x9mCNsT3tnCjPtcMHRbHkP
0.69657	-0.716769	-0.0321486	um	Cell	Cell Ellipsoid Axis B	0.000	1.000	21	6	siRNA-IMPa4-25 PSPC1-A488 IMPa4-A546 DAPI 8C1-siRNA-IMP-a2-a4 V2.00	0	28. siRNA-IMPa4-25 PSPC1-A488 DAPI IMPa4-A546_aa_TileScan_001 (Stage 27 of 49)	00-x9mCNsT3tnCjPtcMHRbHkP
0.859016	0.51188	-0.00842944	um	Cell	Cell Ellipsoid Axis B	0.000	1.000	22	7	siRNA-IMPa4-25 PSPC1-A488 IMPa4-A546 DAPI 8C1-siRNA-IMP-a2-a4 V2.00	0	28. siRNA-IMPa4-25 PSPC1-A488 DAPI IMPa4-A546_aa_TileScan_001 (Stage 27 of 49)	00-x9mCNsT3tnCjPtcMHRbHkP
0.999981	-0.00617404	0.000515289	um	Cell	Cell Ellipsoid Axis B	0.000	1.000	23	8	siRNA-IMPa4-25 PSPC1-A488 IMPa4-A546 DAPI 8C1-siRNA-IMP-a2-a4 V2.00	0	28. siRNA-IMPa4-25 PSPC1-A488 DAPI IMPa4-A546_aa_TileScan_001 (Stage 27 of 49)	00-x9mCNsT3tnCjPtcMHRbHkP
-0.329864	-0.943896	-0.0158026	um	Cell	Cell Ellipsoid Axis B	0.000	1.000	24	9	siRNA-IMPa4-25 PSPC1-A488 IMPa4-A546 DAPI 8C1-siRNA-IMP-a2-a4 V2.00	0	28. siRNA-IMPa4-25 PSPC1-A488 DAPI IMPa4-A546_aa_TileScan_001 (Stage 27 of 49)	00-x9mCNsT3tnCjPtcMHRbHkP
-0.0966045	0.992956	-0.0686038	um	Cell	Cell Ellipsoid Axis B	0.000	1.000	25	10	siRNA-IMPa4-25 PSPC1-A488 IMPa4-A546 DAPI 8C1-siRNA-IMP-a2-a4 V2.00	0	28. siRNA-IMPa4-25 PSPC1-A488 DAPI IMPa4-A546_aa_TileScan_001 (Stage 27 of 49)	00-x9mCNsT3tnCjPtcMHRbHkP
-0.195137	0.973527	-0.11902	um	Cell	Cell Ellipsoid Axis B	0.000	1.000	26	11	siRNA-IMPa4-25 PSPC1-A488 IMPa4-A546 DAPI 8C1-siRNA-IMP-a2-a4 V2.00	0	28. siRNA-IMPa4-25 PSPC1-A488 DAPI IMPa4-A546_aa_TileScan_001 (Stage 27 of 49)	00-x9mCNsT3tnCjPtcMHRbHkP
0.994863	-0.101143	-0.00426385	um	Cell	Cell Ellipsoid Axis B	0.000	1.000	27	12	siRNA-IMPa4-25 PSPC1-A488 IMPa4-A546 DAPI 8C1-siRNA-IMP-a2-a4 V2.00	0	28. siRNA-IMPa4-25 PSPC1-A488 DAPI IMPa4-A546_aa_TileScan_001 (Stage 27 of 49)	00-x9mCNsT3tnCjPtcMHRbHkP
0.848268	-0.529535	0.00579331	um	Cell	Cell Ellipsoid Axis B	0.000	1.000	28	13	siRNA-IMPa4-25 PSPC1-A488 IMPa4-A546 DAPI 8C1-siRNA-IMP-a2-a4 V2.00	0	28. siRNA-IMPa4-25 PSPC1-A488 DAPI IMPa4-A546_aa_TileScan_001 (Stage 27 of 49)	00-x9mCNsT3tnCjPtcMHRbHkP
0.999676	-0.016677	-0.0192407	um	Cell	Cell Ellipsoid Axis B	0.000	1.000	29	14	siRNA-IMPa4-25 PSPC1-A488 IMPa4-A546 DAPI 8C1-siRNA-IMP-a2-a4 V2.00	0	28. siRNA-IMPa4-25 PSPC1-A488 DAPI IMPa4-A546_aa_TileScan_001 (Stage 27 of 49)	00-x9mCNsT3tnCjPtcMHRbHkP
0.941381	-0.337343	-0.000802643	um	Cell	Cell Ellipsoid Axis B	0.000	1.000	30	15	siRNA-IMPa4-25 PSPC1-A488 IMPa4-A546 DAPI 8C1-siRNA-IMP-a2-a4 V2.00	0	28. siRNA-IMPa4-25 PSPC1-A488 DAPI IMPa4-A546_aa_TileScan_001 (Stage 27 of 49)	00-x9mCNsT3tnCjPtcMHRbHkP
-0.944626	0.327558	-0.0196977	um	Cell	Cell Ellipsoid Axis B	0.000	1.000	31	16	siRNA-IMPa4-25 PSPC1-A488 IMPa4-A546 DAPI 8C1-siRNA-IMP-a2-a4 V2.00	0	28. siRNA-IMPa4-25 PSPC1-A488 DAPI IMPa4-A546_aa_TileScan_001 (Stage 27 of 49)	00-x9mCNsT3tnCjPtcMHRbHkP
0.758294	-0.651845	-0.00937159	um	Cell	Cell Ellipsoid Axis B	0.000	1.000	32	17	siRNA-IMPa4-25 PSPC1-A488 IMPa4-A546 DAPI 8C1-siRNA-IMP-a2-a4 V2.00	0	28. siRNA-IMPa4-25 PSPC1-A488 DAPI IMPa4-A546_aa_TileScan_001 (Stage 27 of 49)	00-x9mCNsT3tnCjPtcMHRbHkP
0.266714	-0.963775	0.00136692	um	Cell	Cell Ellipsoid Axis B	0.000	1.000	33	18	siRNA-IMPa4-25 PSPC1-A488 IMPa4-A546 DAPI 8C1-siRNA-IMP-a2-a4 V2.00	0	28. siRNA-IMPa4-25 PSPC1-A488 DAPI IMPa4-A546_aa_TileScan_001 (Stage 27 of 49)	00-x9mCNsT3tnCjPtcMHRbHkP
0.970779	-0.239934	-0.00453709	um	Cell	Cell Ellipsoid Axis B	0.000	1.000	34	19	siRNA-IMPa4-25 PSPC1-A488 IMPa4-A546 DAPI 8C1-siRNA-IMP-a2-a4 V2.00	0	28. siRNA-IMPa4-25 PSPC1-A488 DAPI IMPa4-A546_aa_TileScan_001 (Stage 27 of 49)	00-x9mCNsT3tnCjPtcMHRbHkP
-0.638993	-0.768675	-0.0287589	um	Cell	Cell Ellipsoid Axis B	0.000	1.000	35	20	siRNA-IMPa4-25 PSPC1-A488 IMPa4-A546 DAPI 8C1-siRNA-IMP-a2-a4 V2.00	0	28. siRNA-IMPa4-25 PSPC1-A488 DAPI IMPa4-A546_aa_TileScan_001 (Stage 27 of 49)	00-x9mCNsT3tnCjPtcMHRbHkP
0.396331	0.917589	0.0308629	um	Cell	Cell Ellipsoid Axis B	0.000	1.000	36	21	siRNA-IMPa4-25 PSPC1-A488 IMPa4-A546 DAPI 8C1-siRNA-IMP-a2-a4 V2.00	0	28. siRNA-IMPa4-25 PSPC1-A488 DAPI IMPa4-A546_aa_TileScan_001 (Stage 27 of 49)	00-x9mCNsT3tnCjPtcMHRbHkP
0.00247746	-0.999957	0.0089798	um	Cell	Cell Ellipsoid Axis B	0.000	1.000	37	22	siRNA-IMPa4-25 PSPC1-A488 IMPa4-A546 DAPI 8C1-siRNA-IMP-a2-a4 V2.00	0	28. siRNA-IMPa4-25 PSPC1-A488 DAPI IMPa4-A546_aa_TileScan_001 (Stage 27 of 49)	00-x9mCNsT3tnCjPtcMHRbHkP
0.680425	0.731728	0.0399392	um	Cell	Cell Ellipsoid Axis B	0.000	1.000	38	23	siRNA-IMPa4-25 PSPC1-A488 IMPa4-A546 DAPI 8C1-siRNA-IMP-a2-a4 V2.00	0	28. siRNA-IMPa4-25 PSPC1-A488 DAPI IMPa4-A546_aa_TileScan_001 (Stage 27 of 49)	00-x9mCNsT3tnCjPtcMHRbHkP
0.851481	-0.524368	0.00417102	um	Cell	Cell Ellipsoid Axis B	0.000	1.000	39	24	siRNA-IMPa4-25 PSPC1-A488 IMPa4-A546 DAPI 8C1-siRNA-IMP-a2-a4 V2.00	0	28. siRNA-IMPa4-25 PSPC1-A488 DAPI IMPa4-A546_aa_TileScan_001 (Stage 27 of 49)	00-x9mCNsT3tnCjPtcMHRbHkP
0.885611	0.464423	0.00216745	um	Cell	Cell Ellipsoid Axis B	0.000	1.000	40	25	siRNA-IMPa4-25 PSPC1-A488 IMPa4-A546 DAPI 8C1-siRNA-IMP-a2-a4 V2.00	0	28. siRNA-IMPa4-25 PSPC1-A488 DAPI IMPa4-A546_aa_TileScan_001 (Stage 27 of 49)	00-x9mCNsT3tnCjPtcMHRbHkP
0.0125714	-0.999779	-0.0168721	um	Cell	Cell Ellipsoid Axis B	0.000	1.000	41	26	siRNA-IMPa4-25 PSPC1-A488 IMPa4-A546 DAPI 8C1-siRNA-IMP-a2-a4 V2.00	0	28. siRNA-IMPa4-25 PSPC1-A488 DAPI IMPa4-A546_aa_TileScan_001 (Stage 27 of 49)	00-x9mCNsT3tnCjPtcMHRbHkP
0.167009	-0.985888	-0.0115537	um	Cell	Cell Ellipsoid Axis B	0.000	1.000	42	27	siRNA-IMPa4-25 PSPC1-A488 IMPa4-A546 DAPI 8C1-siRNA-IMP-a2-a4 V2.00	0	28. siRNA-IMPa4-25 PSPC1-A488 DAPI IMPa4-A546_aa_TileScan_001 (Stage 27 of 49)	00-x9mCNsT3tnCjPtcMHRbHkP
0.108548	-0.986816	-0.120049	um	Cell	Cell Ellipsoid Axis B	0.000	1.000	43	28	siRNA-IMPa4-25 PSPC1-A488 IMPa4-A546 DAPI 8C1-siRNA-IMP-a2-a4 V2.00	0	28. siRNA-IMPa4-25 PSPC1-A488 DAPI IMPa4-A546_aa_TileScan_001 (Stage 27 of 49)	00-x9mCNsT3tnCjPtcMHRbHkP
-0.460181	-0.883972	-0.0826232	um	Cell	Cell Ellipsoid Axis B	0.000	1.000	44	29	siRNA-IMPa4-25 PSPC1-A488 IMPa4-A546 DAPI 8C1-siRNA-IMP-a2-a4 V2.00	0	28. siRNA-IMPa4-25 PSPC1-A488 DAPI IMPa4-A546_aa_TileScan_001 (Stage 27 of 49)	00-x9mCNsT3tnCjPtcMHRbHkP
0.872563	-0.488348	0.01225	um	Cell	Cell Ellipsoid Axis B	0.000	1.000	45	0	siRNA-IMPa4-25 PSPC1-A488 IMPa4-A546 DAPI 8C1-siRNA-IMP-a2-a4 V2.00	0	28. siRNA-IMPa4-25 PSPC1-A488 DAPI IMPa4-A546_ab_TileScan_001 (Stage 28 of 49)	00-Q4ooruqc3Yzm6j4qtFoQce
-0.97635	-0.214968	0.023002	um	Cell	Cell Ellipsoid Axis B	0.000	1.000	46	1	siRNA-IMPa4-25 PSPC1-A488 IMPa4-A546 DAPI 8C1-siRNA-IMP-a2-a4 V2.00	0	28. siRNA-IMPa4-25 PSPC1-A488 DAPI IMPa4-A546_ab_TileScan_001 (Stage 28 of 49)	00-Q4ooruqc3Yzm6j4qtFoQce
0.891765	-0.452499	0.000642017	um	Cell	Cell Ellipsoid Axis B	0.000	1.000	47	2	siRNA-IMPa4-25 PSPC1-A488 IMPa4-A546 DAPI 8C1-siRNA-IMP-a2-a4 V2.00	0	28. siRNA-IMPa4-25 PSPC1-A488 DAPI IMPa4-A546_ab_TileScan_001 (Stage 28 of 49)	00-Q4ooruqc3Yzm6j4qtFoQce
0.562094	-0.826483	-0.0312488	um	Cell	Cell Ellipsoid Axis B	0.000	1.000	48	3	siRNA-IMPa4-25 PSPC1-A488 IMPa4-A546 DAPI 8C1-siRNA-IMP-a2-a4 V2.00	0	28. siRNA-IMPa4-25 PSPC1-A488 DAPI IMPa4-A546_ab_TileScan_001 (Stage 28 of 49)	00-Q4ooruqc3Yzm6j4qtFoQce
0.813364	-0.581689	-0.00874679	um	Cell	Cell Ellipsoid Axis B	0.000	1.000	49	4	siRNA-IMPa4-25 PSPC1-A488 IMPa4-A546 DAPI 8C1-siRNA-IMP-a2-a4 V2.00	0	28. siRNA-IMPa4-25 PSPC1-A488 DAPI IMPa4-A546_ab_TileScan_001 (Stage 28 of 49)	00-Q4ooruqc3Yzm6j4qtFoQce
0.980786	-0.194917	0.00808076	um	Cell	Cell Ellipsoid Axis B	0.000	1.000	50	5	siRNA-IMPa4-25 PSPC1-A488 IMPa4-A546 DAPI 8C1-siRNA-IMP-a2-a4 V2.00	0	28. siRNA-IMPa4-25 PSPC1-A488 DAPI IMPa4-A546_ab_TileScan_001 (Stage 28 of 49)	00-Q4ooruqc3Yzm6j4qtFoQce
0.119785	0.992784	0.00563186	um	Cell	Cell Ellipsoid Axis B	0.000	1.000	51	6	siRNA-IMPa4-25 PSPC1-A488 IMPa4-A546 DAPI 8C1-siRNA-IMP-a2-a4 V2.00	0	28. siRNA-IMPa4-25 PSPC1-A488 DAPI IMPa4-A546_ab_TileScan_001 (Stage 28 of 49)	00-Q4ooruqc3Yzm6j4qtFoQce
0.993743	-0.105542	0.0365478	um	Cell	Cell Ellipsoid Axis B	0.000	1.000	52	7	siRNA-IMPa4-25 PSPC1-A488 IMPa4-A546 DAPI 8C1-siRNA-IMP-a2-a4 V2.00	0	28. siRNA-IMPa4-25 PSPC1-A488 DAPI IMPa4-A546_ab_TileScan_001 (Stage 28 of 49)	00-Q4ooruqc3Yzm6j4qtFoQce
0.944773	-0.327544	0.0108911	um	Cell	Cell Ellipsoid Axis B	0.000	1.000	53	8	siRNA-IMPa4-25 PSPC1-A488 IMPa4-A546 DAPI 8C1-siRNA-IMP-a2-a4 V2.00	0	28. siRNA-IMPa4-25 PSPC1-A488 DAPI IMPa4-A546_ab_TileScan_001 (Stage 28 of 49)	00-Q4ooruqc3Yzm6j4qtFoQce
0.914138	0.405378	0.00454422	um	Cell	Cell Ellipsoid Axis B	0.000	1.000	54	9	siRNA-IMPa4-25 PSPC1-A488 IMPa4-A546 DAPI 8C1-siRNA-IMP-a2-a4 V2.00	0	28. siRNA-IMPa4-25 PSPC1-A488 DAPI IMPa4-A546_ab_TileScan_001 (Stage 28 of 49)	00-Q4ooruqc3Yzm6j4qtFoQce
0.207185	0.978144	-0.0175934	um	Cell	Cell Ellipsoid Axis B	0.000	1.000	55	10	siRNA-IMPa4-25 PSPC1-A488 IMPa4-A546 DAPI 8C1-siRNA-IMP-a2-a4 V2.00	0	28. siRNA-IMPa4-25 PSPC1-A488 DAPI IMPa4-A546_ab_TileScan_001 (Stage 28 of 49)	00-Q4ooruqc3Yzm6j4qtFoQce
0.656917	0.753939	-0.00600998	um	Cell	Cell Ellipsoid Axis B	0.000	1.000	56	11	siRNA-IMPa4-25 PSPC1-A488 IMPa4-A546 DAPI 8C1-siRNA-IMP-a2-a4 V2.00	0	28. siRNA-IMPa4-25 PSPC1-A488 DAPI IMPa4-A546_ab_TileScan_001 (Stage 28 of 49)	00-Q4ooruqc3Yzm6j4qtFoQce
0.52306	0.852249	-0.00896331	um	Cell	Cell Ellipsoid Axis B	0.000	1.000	57	12	siRNA-IMPa4-25 PSPC1-A488 IMPa4-A546 DAPI 8C1-siRNA-IMP-a2-a4 V2.00	0	28. siRNA-IMPa4-25 PSPC1-A488 DAPI IMPa4-A546_ab_TileScan_001 (Stage 28 of 49)	00-Q4ooruqc3Yzm6j4qtFoQce
0.156601	0.987652	0.00446552	um	Cell	Cell Ellipsoid Axis B	0.000	1.000	58	13	siRNA-IMPa4-25 PSPC1-A488 IMPa4-A546 DAPI 8C1-siRNA-IMP-a2-a4 V2.00	0	28. siRNA-IMPa4-25 PSPC1-A488 DAPI IMPa4-A546_ab_TileScan_001 (Stage 28 of 49)	00-Q4ooruqc3Yzm6j4qtFoQce
0.299859	0.953981	-0.00228521	um	Cell	Cell Ellipsoid Axis B	0.000	1.000	59	14	siRNA-IMPa4-25 PSPC1-A488 IMPa4-A546 DAPI 8C1-siRNA-IMP-a2-a4 V2.00	0	28. siRNA-IMPa4-25 PSPC1-A488 DAPI IMPa4-A546_ab_TileScan_001 (Stage 28 of 49)	00-Q4ooruqc3Yzm6j4qtFoQce
0.386571	-0.922213	0.00929806	um	Cell	Cell Ellipsoid Axis B	0.000	1.000	60	15	siRNA-IMPa4-25 PSPC1-A488 IMPa4-A546 DAPI 8C1-siRNA-IMP-a2-a4 V2.00	0	28. siRNA-IMPa4-25 PSPC1-A488 DAPI IMPa4-A546_ab_TileScan_001 (Stage 28 of 49)	00-Q4ooruqc3Yzm6j4qtFoQce
0.601223	0.798962	0.0138178	um	Cell	Cell Ellipsoid Axis B	0.000	1.000	61	16	siRNA-IMPa4-25 PSPC1-A488 IMPa4-A546 DAPI 8C1-siRNA-IMP-a2-a4 V2.00	0	28. siRNA-IMPa4-25 PSPC1-A488 DAPI IMPa4-A546_ab_TileScan_001 (Stage 28 of 49)	00-Q4ooruqc3Yzm6j4qtFoQce
0.737075	0.675808	-0.00212695	um	Cell	Cell Ellipsoid Axis B	0.000	1.000	62	17	siRNA-IMPa4-25 PSPC1-A488 IMPa4-A546 DAPI 8C1-siRNA-IMP-a2-a4 V2.00	0	28. siRNA-IMPa4-25 PSPC1-A488 DAPI IMPa4-A546_ab_TileScan_001 (Stage 28 of 49)	00-Q4ooruqc3Yzm6j4qtFoQce
0.981773	0.183613	-0.0490711	um	Cell	Cell Ellipsoid Axis B	0.000	1.000	63	18	siRNA-IMPa4-25 PSPC1-A488 IMPa4-A546 DAPI 8C1-siRNA-IMP-a2-a4 V2.00	0	28. siRNA-IMPa4-25 PSPC1-A488 DAPI IMPa4-A546_ab_TileScan_001 (Stage 28 of 49)	00-Q4ooruqc3Yzm6j4qtFoQce
-0.0504415	-0.990894	-0.124838	um	Cell	Cell Ellipsoid Axis B	0.000	1.000	64	19	siRNA-IMPa4-25 PSPC1-A488 IMPa4-A546 DAPI 8C1-siRNA-IMP-a2-a4 V2.00	0	28. siRNA-IMPa4-25 PSPC1-A488 DAPI IMPa4-A546_ab_TileScan_001 (Stage 28 of 49)	00-Q4ooruqc3Yzm6j4qtFoQce
0.107298	-0.994199	-0.00741252	um	Cell	Cell Ellipsoid Axis B	0.000	1.000	65	20	siRNA-IMPa4-25 PSPC1-A488 IMPa4-A546 DAPI 8C1-siRNA-IMP-a2-a4 V2.00	0	28. siRNA-IMPa4-25 PSPC1-A488 DAPI IMPa4-A546_ab_TileScan_001 (Stage 28 of 49)	00-Q4ooruqc3Yzm6j4qtFoQce
0.210679	-0.977555	0.000918655	um	Cell	Cell Ellipsoid Axis B	0.000	1.000	66	21	siRNA-IMPa4-25 PSPC1-A488 IMPa4-A546 DAPI 8C1-siRNA-IMP-a2-a4 V2.00	0	28. siRNA-IMPa4-25 PSPC1-A488 DAPI IMPa4-A546_ab_TileScan_001 (Stage 28 of 49)	00-Q4ooruqc3Yzm6j4qtFoQce
0.287218	0.957865	-0.00073546	um	Cell	Cell Ellipsoid Axis B	0.000	1.000	67	22	siRNA-IMPa4-25 PSPC1-A488 IMPa4-A546 DAPI 8C1-siRNA-IMP-a2-a4 V2.00	0	28. siRNA-IMPa4-25 PSPC1-A488 DAPI IMPa4-A546_ab_TileScan_001 (Stage 28 of 49)	00-Q4ooruqc3Yzm6j4qtFoQce
0.987574	-0.156883	0.00926629	um	Cell	Cell Ellipsoid Axis B	0.000	1.000	68	23	siRNA-IMPa4-25 PSPC1-A488 IMPa4-A546 DAPI 8C1-siRNA-IMP-a2-a4 V2.00	0	28. siRNA-IMPa4-25 PSPC1-A488 DAPI IMPa4-A546_ab_TileScan_001 (Stage 28 of 49)	00-Q4ooruqc3Yzm6j4qtFoQce
0.594627	0.803993	-0.00373606	um	Cell	Cell Ellipsoid Axis B	0.000	1.000	69	24	siRNA-IMPa4-25 PSPC1-A488 IMPa4-A546 DAPI 8C1-siRNA-IMP-a2-a4 V2.00	0	28. siRNA-IMPa4-25 PSPC1-A488 DAPI IMPa4-A546_ab_TileScan_001 (Stage 28 of 49)	00-Q4ooruqc3Yzm6j4qtFoQce
-0.22192	0.975053	-0.00475485	um	Cell	Cell Ellipsoid Axis B	0.000	1.000	70	25	siRNA-IMPa4-25 PSPC1-A488 IMPa4-A546 DAPI 8C1-siRNA-IMP-a2-a4 V2.00	0	28. siRNA-IMPa4-25 PSPC1-A488 DAPI IMPa4-A546_ab_TileScan_001 (Stage 28 of 49)	00-Q4ooruqc3Yzm6j4qtFoQce
0.257256	0.965855	0.0307185	um	Cell	Cell Ellipsoid Axis B	0.000	1.000	71	26	siRNA-IMPa4-25 PSPC1-A488 IMPa4-A546 DAPI 8C1-siRNA-IMP-a2-a4 V2.00	0	28. siRNA-IMPa4-25 PSPC1-A488 DAPI IMPa4-A546_ab_TileScan_001 (Stage 28 of 49)	00-Q4ooruqc3Yzm6j4qtFoQce
0.530122	-0.847685	0.0200092	um	Cell	Cell Ellipsoid Axis B	0.000	1.000	72	27	siRNA-IMPa4-25 PSPC1-A488 IMPa4-A546 DAPI 8C1-siRNA-IMP-a2-a4 V2.00	0	28. siRNA-IMPa4-25 PSPC1-A488 DAPI IMPa4-A546_ab_TileScan_001 (Stage 28 of 49)	00-Q4ooruqc3Yzm6j4qtFoQce
0.343809	-0.93902	-0.0060468	um	Cell	Cell Ellipsoid Axis B	0.000	1.000	73	0	siRNA-IMPa4-25 PSPC1-A488 IMPa4-A546 DAPI 8C1-siRNA-IMP-a2-a4 V2.00	0	28. siRNA-IMPa4-25 PSPC1-A488 DAPI IMPa4-A546_ac_TileScan_001 (Stage 29 of 49)	00-LXCLx4huhhqiRKe4jbZjg4
-0.276742	-0.960819	0.0154928	um	Cell	Cell Ellipsoid Axis B	0.000	1.000	74	1	siRNA-IMPa4-25 PSPC1-A488 IMPa4-A546 DAPI 8C1-siRNA-IMP-a2-a4 V2.00	0	28. siRNA-IMPa4-25 PSPC1-A488 DAPI IMPa4-A546_ac_TileScan_001 (Stage 29 of 49)	00-LXCLx4huhhqiRKe4jbZjg4
0.639365	0.768703	-0.0175655	um	Cell	Cell Ellipsoid Axis B	0.000	1.000	75	2	siRNA-IMPa4-25 PSPC1-A488 IMPa4-A546 DAPI 8C1-siRNA-IMP-a2-a4 V2.00	0	28. siRNA-IMPa4-25 PSPC1-A488 DAPI IMPa4-A546_ac_TileScan_001 (Stage 29 of 49)	00-LXCLx4huhhqiRKe4jbZjg4
0.568042	-0.82291	0.0121759	um	Cell	Cell Ellipsoid Axis B	0.000	1.000	76	3	siRNA-IMPa4-25 PSPC1-A488 IMPa4-A546 DAPI 8C1-siRNA-IMP-a2-a4 V2.00	0	28. siRNA-IMPa4-25 PSPC1-A488 DAPI IMPa4-A546_ac_TileScan_001 (Stage 29 of 49)	00-LXCLx4huhhqiRKe4jbZjg4
0.937392	0.348262	-0.00316376	um	Cell	Cell Ellipsoid Axis B	0.000	1.000	77	4	siRNA-IMPa4-25 PSPC1-A488 IMPa4-A546 DAPI 8C1-siRNA-IMP-a2-a4 V2.00	0	28. siRNA-IMPa4-25 PSPC1-A488 DAPI IMPa4-A546_ac_TileScan_001 (Stage 29 of 49)	00-LXCLx4huhhqiRKe4jbZjg4
0.235258	-0.971749	0.0188864	um	Cell	Cell Ellipsoid Axis B	0.000	1.000	78	5	siRNA-IMPa4-25 PSPC1-A488 IMPa4-A546 DAPI 8C1-siRNA-IMP-a2-a4 V2.00	0	28. siRNA-IMPa4-25 PSPC1-A488 DAPI IMPa4-A546_ac_TileScan_001 (Stage 29 of 49)	00-LXCLx4huhhqiRKe4jbZjg4
-0.0232192	-0.99969	-0.00900578	um	Cell	Cell Ellipsoid Axis B	0.000	1.000	79	6	siRNA-IMPa4-25 PSPC1-A488 IMPa4-A546 DAPI 8C1-siRNA-IMP-a2-a4 V2.00	0	28. siRNA-IMPa4-25 PSPC1-A488 DAPI IMPa4-A546_ac_TileScan_001 (Stage 29 of 49)	00-LXCLx4huhhqiRKe4jbZjg4
0.434064	-0.90088	0.00190118	um	Cell	Cell Ellipsoid Axis B	0.000	1.000	80	7	siRNA-IMPa4-25 PSPC1-A488 IMPa4-A546 DAPI 8C1-siRNA-IMP-a2-a4 V2.00	0	28. siRNA-IMPa4-25 PSPC1-A488 DAPI IMPa4-A546_ac_TileScan_001 (Stage 29 of 49)	00-LXCLx4huhhqiRKe4jbZjg4
0.959107	-0.282792	0.0119192	um	Cell	Cell Ellipsoid Axis B	0.000	1.000	81	8	siRNA-IMPa4-25 PSPC1-A488 IMPa4-A546 DAPI 8C1-siRNA-IMP-a2-a4 V2.00	0	28. siRNA-IMPa4-25 PSPC1-A488 DAPI IMPa4-A546_ac_TileScan_001 (Stage 29 of 49)	00-LXCLx4huhhqiRKe4jbZjg4
0.350214	0.936432	0.0210944	um	Cell	Cell Ellipsoid Axis B	0.000	1.000	82	9	siRNA-IMPa4-25 PSPC1-A488 IMPa4-A546 DAPI 8C1-siRNA-IMP-a2-a4 V2.00	0	28. siRNA-IMPa4-25 PSPC1-A488 DAPI IMPa4-A546_ac_TileScan_001 (Stage 29 of 49)	00-LXCLx4huhhqiRKe4jbZjg4
-0.207484	-0.978194	-0.00928098	um	Cell	Cell Ellipsoid Axis B	0.000	1.000	83	10	siRNA-IMPa4-25 PSPC1-A488 IMPa4-A546 DAPI 8C1-siRNA-IMP-a2-a4 V2.00	0	28. siRNA-IMPa4-25 PSPC1-A488 DAPI IMPa4-A546_ac_TileScan_001 (Stage 29 of 49)	00-LXCLx4huhhqiRKe4jbZjg4
0.630082	-0.776306	0.0186004	um	Cell	Cell Ellipsoid Axis B	0.000	1.000	84	11	siRNA-IMPa4-25 PSPC1-A488 IMPa4-A546 DAPI 8C1-siRNA-IMP-a2-a4 V2.00	0	28. siRNA-IMPa4-25 PSPC1-A488 DAPI IMPa4-A546_ac_TileScan_001 (Stage 29 of 49)	00-LXCLx4huhhqiRKe4jbZjg4
0.0764702	-0.996682	0.0278949	um	Cell	Cell Ellipsoid Axis B	0.000	1.000	85	12	siRNA-IMPa4-25 PSPC1-A488 IMPa4-A546 DAPI 8C1-siRNA-IMP-a2-a4 V2.00	0	28. siRNA-IMPa4-25 PSPC1-A488 DAPI IMPa4-A546_ac_TileScan_001 (Stage 29 of 49)	00-LXCLx4huhhqiRKe4jbZjg4
0.710057	0.704134	-0.00377957	um	Cell	Cell Ellipsoid Axis B	0.000	1.000	86	13	siRNA-IMPa4-25 PSPC1-A488 IMPa4-A546 DAPI 8C1-siRNA-IMP-a2-a4 V2.00	0	28. siRNA-IMPa4-25 PSPC1-A488 DAPI IMPa4-A546_ac_TileScan_001 (Stage 29 of 49)	00-LXCLx4huhhqiRKe4jbZjg4
0.997925	0.0587029	0.0264496	um	Cell	Cell Ellipsoid Axis B	0.000	1.000	87	14	siRNA-IMPa4-25 PSPC1-A488 IMPa4-A546 DAPI 8C1-siRNA-IMP-a2-a4 V2.00	0	28. siRNA-IMPa4-25 PSPC1-A488 DAPI IMPa4-A546_ac_TileScan_001 (Stage 29 of 49)	00-LXCLx4huhhqiRKe4jbZjg4
0.934895	-0.354911	-0.00288936	um	Cell	Cell Ellipsoid Axis B	0.000	1.000	88	15	siRNA-IMPa4-25 PSPC1-A488 IMPa4-A546 DAPI 8C1-siRNA-IMP-a2-a4 V2.00	0	28. siRNA-IMPa4-25 PSPC1-A488 DAPI IMPa4-A546_ac_TileScan_001 (Stage 29 of 49)	00-LXCLx4huhhqiRKe4jbZjg4
0.754463	-0.656331	0.00398046	um	Cell	Cell Ellipsoid Axis B	0.000	1.000	89	16	siRNA-IMPa4-25 PSPC1-A488 IMPa4-A546 DAPI 8C1-siRNA-IMP-a2-a4 V2.00	0	28. siRNA-IMPa4-25 PSPC1-A488 DAPI IMPa4-A546_ac_TileScan_001 (Stage 29 of 49)	00-LXCLx4huhhqiRKe4jbZjg4
0.90981	0.415013	-0.00300096	um	Cell	Cell Ellipsoid Axis B	0.000	1.000	90	17	siRNA-IMPa4-25 PSPC1-A488 IMPa4-A546 DAPI 8C1-siRNA-IMP-a2-a4 V2.00	0	28. siRNA-IMPa4-25 PSPC1-A488 DAPI IMPa4-A546_ac_TileScan_001 (Stage 29 of 49)	00-LXCLx4huhhqiRKe4jbZjg4
0.626211	-0.779648	0.00299045	um	Cell	Cell Ellipsoid Axis B	0.000	1.000	91	18	siRNA-IMPa4-25 PSPC1-A488 IMPa4-A546 DAPI 8C1-siRNA-IMP-a2-a4 V2.00	0	28. siRNA-IMPa4-25 PSPC1-A488 DAPI IMPa4-A546_ac_TileScan_001 (Stage 29 of 49)	00-LXCLx4huhhqiRKe4jbZjg4
-0.0401403	-0.995915	-0.0808797	um	Cell	Cell Ellipsoid Axis B	0.000	1.000	92	19	siRNA-IMPa4-25 PSPC1-A488 IMPa4-A546 DAPI 8C1-siRNA-IMP-a2-a4 V2.00	0	28. siRNA-IMPa4-25 PSPC1-A488 DAPI IMPa4-A546_ac_TileScan_001 (Stage 29 of 49)	00-LXCLx4huhhqiRKe4jbZjg4
0.985234	0.169863	0.0214346	um	Cell	Cell Ellipsoid Axis B	0.000	1.000	93	20	siRNA-IMPa4-25 PSPC1-A488 IMPa4-A546 DAPI 8C1-siRNA-IMP-a2-a4 V2.00	0	28. siRNA-IMPa4-25 PSPC1-A488 DAPI IMPa4-A546_ac_TileScan_001 (Stage 29 of 49)	00-LXCLx4huhhqiRKe4jbZjg4
-0.0649728	-0.997309	0.0339559	um	Cell	Cell Ellipsoid Axis B	0.000	1.000	94	0	siRNA-IMPa4-25 PSPC1-A488 IMPa4-A546 DAPI 8C1-siRNA-IMP-a2-a4 V2.00	0	28. siRNA-IMPa4-25 PSPC1-A488 DAPI IMPa4-A546_ad_TileScan_001 (Stage 30 of 49)	00-Yab6yGwQb798LddhaQwGqH
0.073359	-0.997298	0.00385326	um	Cell	Cell Ellipsoid Axis B	0.000	1.000	95	1	siRNA-IMPa4-25 PSPC1-A488 IMPa4-A546 DAPI 8C1-siRNA-IMP-a2-a4 V2.00	0	28. siRNA-IMPa4-25 PSPC1-A488 DAPI IMPa4-A546_ad_TileScan_001 (Stage 30 of 49)	00-Yab6yGwQb798LddhaQwGqH
-0.304267	-0.952537	0.00975756	um	Cell	Cell Ellipsoid Axis B	0.000	1.000	96	2	siRNA-IMPa4-25 PSPC1-A488 IMPa4-A546 DAPI 8C1-siRNA-IMP-a2-a4 V2.00	0	28. siRNA-IMPa4-25 PSPC1-A488 DAPI IMPa4-A546_ad_TileScan_001 (Stage 30 of 49)	00-Yab6yGwQb798LddhaQwGqH
0.805375	-0.592261	0.0244402	um	Cell	Cell Ellipsoid Axis B	0.000	1.000	97	3	siRNA-IMPa4-25 PSPC1-A488 IMPa4-A546 DAPI 8C1-siRNA-IMP-a2-a4 V2.00	0	28. siRNA-IMPa4-25 PSPC1-A488 DAPI IMPa4-A546_ad_TileScan_001 (Stage 30 of 49)	00-Yab6yGwQb798LddhaQwGqH
0.839549	0.543208	-0.00910547	um	Cell	Cell Ellipsoid Axis B	0.000	1.000	98	4	siRNA-IMPa4-25 PSPC1-A488 IMPa4-A546 DAPI 8C1-siRNA-IMP-a2-a4 V2.00	0	28. siRNA-IMPa4-25 PSPC1-A488 DAPI IMPa4-A546_ad_TileScan_001 (Stage 30 of 49)	00-Yab6yGwQb798LddhaQwGqH
0.785282	-0.618724	0.0226373	um	Cell	Cell Ellipsoid Axis B	0.000	1.000	99	5	siRNA-IMPa4-25 PSPC1-A488 IMPa4-A546 DAPI 8C1-siRNA-IMP-a2-a4 V2.00	0	28. siRNA-IMPa4-25 PSPC1-A488 DAPI IMPa4-A546_ad_TileScan_001 (Stage 30 of 49)	00-Yab6yGwQb798LddhaQwGqH
0.989104	0.0477756	-0.139249	um	Cell	Cell Ellipsoid Axis B	0.000	1.000	100	6	siRNA-IMPa4-25 PSPC1-A488 IMPa4-A546 DAPI 8C1-siRNA-IMP-a2-a4 V2.00	0	28. siRNA-IMPa4-25 PSPC1-A488 DAPI IMPa4-A546_ad_TileScan_001 (Stage 30 of 49)	00-Yab6yGwQb798LddhaQwGqH
0.964341	-0.264596	0.00589447	um	Cell	Cell Ellipsoid Axis B	0.000	1.000	101	7	siRNA-IMPa4-25 PSPC1-A488 IMPa4-A546 DAPI 8C1-siRNA-IMP-a2-a4 V2.00	0	28. siRNA-IMPa4-25 PSPC1-A488 DAPI IMPa4-A546_ad_TileScan_001 (Stage 30 of 49)	00-Yab6yGwQb798LddhaQwGqH
0.446585	-0.894626	-0.0143589	um	Cell	Cell Ellipsoid Axis B	0.000	1.000	102	8	siRNA-IMPa4-25 PSPC1-A488 IMPa4-A546 DAPI 8C1-siRNA-IMP-a2-a4 V2.00	0	28. siRNA-IMPa4-25 PSPC1-A488 DAPI IMPa4-A546_ad_TileScan_001 (Stage 30 of 49)	00-Yab6yGwQb798LddhaQwGqH
0.487534	-0.873004	0.013231	um	Cell	Cell Ellipsoid Axis B	0.000	1.000	103	9	siRNA-IMPa4-25 PSPC1-A488 IMPa4-A546 DAPI 8C1-siRNA-IMP-a2-a4 V2.00	0	28. siRNA-IMPa4-25 PSPC1-A488 DAPI IMPa4-A546_ad_TileScan_001 (Stage 30 of 49)	00-Yab6yGwQb798LddhaQwGqH
-0.614406	-0.788621	0.0241356	um	Cell	Cell Ellipsoid Axis B	0.000	1.000	104	10	siRNA-IMPa4-25 PSPC1-A488 IMPa4-A546 DAPI 8C1-siRNA-IMP-a2-a4 V2.00	0	28. siRNA-IMPa4-25 PSPC1-A488 DAPI IMPa4-A546_ad_TileScan_001 (Stage 30 of 49)	00-Yab6yGwQb798LddhaQwGqH
0.172287	-0.984345	0.0371858	um	Cell	Cell Ellipsoid Axis B	0.000	1.000	105	11	siRNA-IMPa4-25 PSPC1-A488 IMPa4-A546 DAPI 8C1-siRNA-IMP-a2-a4 V2.00	0	28. siRNA-IMPa4-25 PSPC1-A488 DAPI IMPa4-A546_ad_TileScan_001 (Stage 30 of 49)	00-Yab6yGwQb798LddhaQwGqH
0.196581	0.980485	-0.00217202	um	Cell	Cell Ellipsoid Axis B	0.000	1.000	106	12	siRNA-IMPa4-25 PSPC1-A488 IMPa4-A546 DAPI 8C1-siRNA-IMP-a2-a4 V2.00	0	28. siRNA-IMPa4-25 PSPC1-A488 DAPI IMPa4-A546_ad_TileScan_001 (Stage 30 of 49)	00-Yab6yGwQb798LddhaQwGqH
-0.251371	-0.967843	0.00959302	um	Cell	Cell Ellipsoid Axis B	0.000	1.000	107	13	siRNA-IMPa4-25 PSPC1-A488 IMPa4-A546 DAPI 8C1-siRNA-IMP-a2-a4 V2.00	0	28. siRNA-IMPa4-25 PSPC1-A488 DAPI IMPa4-A546_ad_TileScan_001 (Stage 30 of 49)	00-Yab6yGwQb798LddhaQwGqH
0.245992	0.969254	-0.00580418	um	Cell	Cell Ellipsoid Axis B	0.000	1.000	108	14	siRNA-IMPa4-25 PSPC1-A488 IMPa4-A546 DAPI 8C1-siRNA-IMP-a2-a4 V2.00	0	28. siRNA-IMPa4-25 PSPC1-A488 DAPI IMPa4-A546_ad_TileScan_001 (Stage 30 of 49)	00-Yab6yGwQb798LddhaQwGqH
-0.998024	0.0614659	0.0130171	um	Cell	Cell Ellipsoid Axis B	0.000	1.000	109	15	siRNA-IMPa4-25 PSPC1-A488 IMPa4-A546 DAPI 8C1-siRNA-IMP-a2-a4 V2.00	0	28. siRNA-IMPa4-25 PSPC1-A488 DAPI IMPa4-A546_ad_TileScan_001 (Stage 30 of 49)	00-Yab6yGwQb798LddhaQwGqH
0.953153	-0.302488	8.60691e-005	um	Cell	Cell Ellipsoid Axis B	0.000	1.000	110	16	siRNA-IMPa4-25 PSPC1-A488 IMPa4-A546 DAPI 8C1-siRNA-IMP-a2-a4 V2.00	0	28. siRNA-IMPa4-25 PSPC1-A488 DAPI IMPa4-A546_ad_TileScan_001 (Stage 30 of 49)	00-Yab6yGwQb798LddhaQwGqH
0.696178	-0.717869	-0.000184862	um	Cell	Cell Ellipsoid Axis B	0.000	1.000	111	17	siRNA-IMPa4-25 PSPC1-A488 IMPa4-A546 DAPI 8C1-siRNA-IMP-a2-a4 V2.00	0	28. siRNA-IMPa4-25 PSPC1-A488 DAPI IMPa4-A546_ad_TileScan_001 (Stage 30 of 49)	00-Yab6yGwQb798LddhaQwGqH
-0.255541	0.966774	0.00683343	um	Cell	Cell Ellipsoid Axis B	0.000	1.000	112	18	siRNA-IMPa4-25 PSPC1-A488 IMPa4-A546 DAPI 8C1-siRNA-IMP-a2-a4 V2.00	0	28. siRNA-IMPa4-25 PSPC1-A488 DAPI IMPa4-A546_ad_TileScan_001 (Stage 30 of 49)	00-Yab6yGwQb798LddhaQwGqH
0.220773	-0.975277	0.00965606	um	Cell	Cell Ellipsoid Axis B	0.000	1.000	113	19	siRNA-IMPa4-25 PSPC1-A488 IMPa4-A546 DAPI 8C1-siRNA-IMP-a2-a4 V2.00	0	28. siRNA-IMPa4-25 PSPC1-A488 DAPI IMPa4-A546_ad_TileScan_001 (Stage 30 of 49)	00-Yab6yGwQb798LddhaQwGqH
-0.133359	0.99091	-0.0177055	um	Cell	Cell Ellipsoid Axis B	0.000	1.000	114	20	siRNA-IMPa4-25 PSPC1-A488 IMPa4-A546 DAPI 8C1-siRNA-IMP-a2-a4 V2.00	0	28. siRNA-IMPa4-25 PSPC1-A488 DAPI IMPa4-A546_ad_TileScan_001 (Stage 30 of 49)	00-Yab6yGwQb798LddhaQwGqH
0.17882	-0.983882	-0.000266854	um	Cell	Cell Ellipsoid Axis B	0.000	1.000	115	21	siRNA-IMPa4-25 PSPC1-A488 IMPa4-A546 DAPI 8C1-siRNA-IMP-a2-a4 V2.00	0	28. siRNA-IMPa4-25 PSPC1-A488 DAPI IMPa4-A546_ad_TileScan_001 (Stage 30 of 49)	00-Yab6yGwQb798LddhaQwGqH
0.50679	0.862069	0.000953606	um	Cell	Cell Ellipsoid Axis B	0.000	1.000	116	22	siRNA-IMPa4-25 PSPC1-A488 IMPa4-A546 DAPI 8C1-siRNA-IMP-a2-a4 V2.00	0	28. siRNA-IMPa4-25 PSPC1-A488 DAPI IMPa4-A546_ad_TileScan_001 (Stage 30 of 49)	00-Yab6yGwQb798LddhaQwGqH
0.914116	0.40541	0.00589921	um	Cell	Cell Ellipsoid Axis B	0.000	1.000	117	23	siRNA-IMPa4-25 PSPC1-A488 IMPa4-A546 DAPI 8C1-siRNA-IMP-a2-a4 V2.00	0	28. siRNA-IMPa4-25 PSPC1-A488 DAPI IMPa4-A546_ad_TileScan_001 (Stage 30 of 49)	00-Yab6yGwQb798LddhaQwGqH
0.880922	0.473024	-0.0149756	um	Cell	Cell Ellipsoid Axis B	0.000	1.000	118	24	siRNA-IMPa4-25 PSPC1-A488 IMPa4-A546 DAPI 8C1-siRNA-IMP-a2-a4 V2.00	0	28. siRNA-IMPa4-25 PSPC1-A488 DAPI IMPa4-A546_ad_TileScan_001 (Stage 30 of 49)	00-Yab6yGwQb798LddhaQwGqH
0.986772	0.161246	-0.0167668	um	Cell	Cell Ellipsoid Axis B	0.000	1.000	119	25	siRNA-IMPa4-25 PSPC1-A488 IMPa4-A546 DAPI 8C1-siRNA-IMP-a2-a4 V2.00	0	28. siRNA-IMPa4-25 PSPC1-A488 DAPI IMPa4-A546_ad_TileScan_001 (Stage 30 of 49)	00-Yab6yGwQb798LddhaQwGqH
-0.412359	0.910887	-0.01563	um	Cell	Cell Ellipsoid Axis B	0.000	1.000	120	26	siRNA-IMPa4-25 PSPC1-A488 IMPa4-A546 DAPI 8C1-siRNA-IMP-a2-a4 V2.00	0	28. siRNA-IMPa4-25 PSPC1-A488 DAPI IMPa4-A546_ad_TileScan_001 (Stage 30 of 49)	00-Yab6yGwQb798LddhaQwGqH
0.923619	0.382864	0.0185276	um	Cell	Cell Ellipsoid Axis B	0.000	1.000	121	27	siRNA-IMPa4-25 PSPC1-A488 IMPa4-A546 DAPI 8C1-siRNA-IMP-a2-a4 V2.00	0	28. siRNA-IMPa4-25 PSPC1-A488 DAPI IMPa4-A546_ad_TileScan_001 (Stage 30 of 49)	00-Yab6yGwQb798LddhaQwGqH
0.229176	-0.973352	-0.00805307	um	Cell	Cell Ellipsoid Axis B	0.000	1.000	122	28	siRNA-IMPa4-25 PSPC1-A488 IMPa4-A546 DAPI 8C1-siRNA-IMP-a2-a4 V2.00	0	28. siRNA-IMPa4-25 PSPC1-A488 DAPI IMPa4-A546_ad_TileScan_001 (Stage 30 of 49)	00-Yab6yGwQb798LddhaQwGqH
-0.0394359	-0.999134	0.0132669	um	Cell	Cell Ellipsoid Axis B	0.000	1.000	123	29	siRNA-IMPa4-25 PSPC1-A488 IMPa4-A546 DAPI 8C1-siRNA-IMP-a2-a4 V2.00	0	28. siRNA-IMPa4-25 PSPC1-A488 DAPI IMPa4-A546_ad_TileScan_001 (Stage 30 of 49)	00-Yab6yGwQb798LddhaQwGqH
0.0604337	-0.998014	-0.0177722	um	Cell	Cell Ellipsoid Axis B	0.000	1.000	124	30	siRNA-IMPa4-25 PSPC1-A488 IMPa4-A546 DAPI 8C1-siRNA-IMP-a2-a4 V2.00	0	28. siRNA-IMPa4-25 PSPC1-A488 DAPI IMPa4-A546_ad_TileScan_001 (Stage 30 of 49)	00-Yab6yGwQb798LddhaQwGqH
0.877119	-0.48027	-0.00154586	um	Cell	Cell Ellipsoid Axis B	0.000	1.000	125	0	siRNA-IMPa4-25 PSPC1-A488 IMPa4-A546 DAPI 8C1-siRNA-IMP-a2-a4 V2.00	0	28. siRNA-IMPa4-25 PSPC1-A488 DAPI IMPa4-A546_ae_TileScan_001 (Stage 31 of 49)	00-oBaWHZAUHZMZESKWkE4ms6
0.529298	-0.847964	0.0283058	um	Cell	Cell Ellipsoid Axis B	0.000	1.000	126	1	siRNA-IMPa4-25 PSPC1-A488 IMPa4-A546 DAPI 8C1-siRNA-IMP-a2-a4 V2.00	0	28. siRNA-IMPa4-25 PSPC1-A488 DAPI IMPa4-A546_ae_TileScan_001 (Stage 31 of 49)	00-oBaWHZAUHZMZESKWkE4ms6
0.670036	0.742274	-0.00901162	um	Cell	Cell Ellipsoid Axis B	0.000	1.000	127	2	siRNA-IMPa4-25 PSPC1-A488 IMPa4-A546 DAPI 8C1-siRNA-IMP-a2-a4 V2.00	0	28. siRNA-IMPa4-25 PSPC1-A488 DAPI IMPa4-A546_ae_TileScan_001 (Stage 31 of 49)	00-oBaWHZAUHZMZESKWkE4ms6
0.999799	0.0188379	-0.00690302	um	Cell	Cell Ellipsoid Axis B	0.000	1.000	128	3	siRNA-IMPa4-25 PSPC1-A488 IMPa4-A546 DAPI 8C1-siRNA-IMP-a2-a4 V2.00	0	28. siRNA-IMPa4-25 PSPC1-A488 DAPI IMPa4-A546_ae_TileScan_001 (Stage 31 of 49)	00-oBaWHZAUHZMZESKWkE4ms6
0.748794	-0.662704	-0.0114662	um	Cell	Cell Ellipsoid Axis B	0.000	1.000	129	4	siRNA-IMPa4-25 PSPC1-A488 IMPa4-A546 DAPI 8C1-siRNA-IMP-a2-a4 V2.00	0	28. siRNA-IMPa4-25 PSPC1-A488 DAPI IMPa4-A546_ae_TileScan_001 (Stage 31 of 49)	00-oBaWHZAUHZMZESKWkE4ms6
-0.0909884	-0.995652	0.0199328	um	Cell	Cell Ellipsoid Axis B	0.000	1.000	130	5	siRNA-IMPa4-25 PSPC1-A488 IMPa4-A546 DAPI 8C1-siRNA-IMP-a2-a4 V2.00	0	28. siRNA-IMPa4-25 PSPC1-A488 DAPI IMPa4-A546_ae_TileScan_001 (Stage 31 of 49)	00-oBaWHZAUHZMZESKWkE4ms6
-0.432536	-0.901595	0.00623265	um	Cell	Cell Ellipsoid Axis B	0.000	1.000	131	6	siRNA-IMPa4-25 PSPC1-A488 IMPa4-A546 DAPI 8C1-siRNA-IMP-a2-a4 V2.00	0	28. siRNA-IMPa4-25 PSPC1-A488 DAPI IMPa4-A546_ae_TileScan_001 (Stage 31 of 49)	00-oBaWHZAUHZMZESKWkE4ms6
0.708154	-0.70555	0.0267869	um	Cell	Cell Ellipsoid Axis B	0.000	1.000	132	7	siRNA-IMPa4-25 PSPC1-A488 IMPa4-A546 DAPI 8C1-siRNA-IMP-a2-a4 V2.00	0	28. siRNA-IMPa4-25 PSPC1-A488 DAPI IMPa4-A546_ae_TileScan_001 (Stage 31 of 49)	00-oBaWHZAUHZMZESKWkE4ms6
0.412576	0.910313	-0.0333483	um	Cell	Cell Ellipsoid Axis B	0.000	1.000	133	8	siRNA-IMPa4-25 PSPC1-A488 IMPa4-A546 DAPI 8C1-siRNA-IMP-a2-a4 V2.00	0	28. siRNA-IMPa4-25 PSPC1-A488 DAPI IMPa4-A546_ae_TileScan_001 (Stage 31 of 49)	00-oBaWHZAUHZMZESKWkE4ms6
0.253614	0.967305	0.000223077	um	Cell	Cell Ellipsoid Axis B	0.000	1.000	134	9	siRNA-IMPa4-25 PSPC1-A488 IMPa4-A546 DAPI 8C1-siRNA-IMP-a2-a4 V2.00	0	28. siRNA-IMPa4-25 PSPC1-A488 DAPI IMPa4-A546_ae_TileScan_001 (Stage 31 of 49)	00-oBaWHZAUHZMZESKWkE4ms6
0.201171	-0.979556	0.000561041	um	Cell	Cell Ellipsoid Axis B	0.000	1.000	135	10	siRNA-IMPa4-25 PSPC1-A488 IMPa4-A546 DAPI 8C1-siRNA-IMP-a2-a4 V2.00	0	28. siRNA-IMPa4-25 PSPC1-A488 DAPI IMPa4-A546_ae_TileScan_001 (Stage 31 of 49)	00-oBaWHZAUHZMZESKWkE4ms6
0.857263	0.514877	0.00123876	um	Cell	Cell Ellipsoid Axis B	0.000	1.000	136	11	siRNA-IMPa4-25 PSPC1-A488 IMPa4-A546 DAPI 8C1-siRNA-IMP-a2-a4 V2.00	0	28. siRNA-IMPa4-25 PSPC1-A488 DAPI IMPa4-A546_ae_TileScan_001 (Stage 31 of 49)	00-oBaWHZAUHZMZESKWkE4ms6
0.391004	-0.920303	-0.012612	um	Cell	Cell Ellipsoid Axis B	0.000	1.000	137	12	siRNA-IMPa4-25 PSPC1-A488 IMPa4-A546 DAPI 8C1-siRNA-IMP-a2-a4 V2.00	0	28. siRNA-IMPa4-25 PSPC1-A488 DAPI IMPa4-A546_ae_TileScan_001 (Stage 31 of 49)	00-oBaWHZAUHZMZESKWkE4ms6
-0.999084	-0.038102	0.0194564	um	Cell	Cell Ellipsoid Axis B	0.000	1.000	138	13	siRNA-IMPa4-25 PSPC1-A488 IMPa4-A546 DAPI 8C1-siRNA-IMP-a2-a4 V2.00	0	28. siRNA-IMPa4-25 PSPC1-A488 DAPI IMPa4-A546_ae_TileScan_001 (Stage 31 of 49)	00-oBaWHZAUHZMZESKWkE4ms6
-0.069957	-0.997457	0.0136313	um	Cell	Cell Ellipsoid Axis B	0.000	1.000	139	14	siRNA-IMPa4-25 PSPC1-A488 IMPa4-A546 DAPI 8C1-siRNA-IMP-a2-a4 V2.00	0	28. siRNA-IMPa4-25 PSPC1-A488 DAPI IMPa4-A546_ae_TileScan_001 (Stage 31 of 49)	00-oBaWHZAUHZMZESKWkE4ms6
0.815182	-0.579204	0.00128054	um	Cell	Cell Ellipsoid Axis B	0.000	1.000	140	15	siRNA-IMPa4-25 PSPC1-A488 IMPa4-A546 DAPI 8C1-siRNA-IMP-a2-a4 V2.00	0	28. siRNA-IMPa4-25 PSPC1-A488 DAPI IMPa4-A546_ae_TileScan_001 (Stage 31 of 49)	00-oBaWHZAUHZMZESKWkE4ms6
0.530448	0.847713	0.00283461	um	Cell	Cell Ellipsoid Axis B	0.000	1.000	141	16	siRNA-IMPa4-25 PSPC1-A488 IMPa4-A546 DAPI 8C1-siRNA-IMP-a2-a4 V2.00	0	28. siRNA-IMPa4-25 PSPC1-A488 DAPI IMPa4-A546_ae_TileScan_001 (Stage 31 of 49)	00-oBaWHZAUHZMZESKWkE4ms6
-0.0426244	-0.999083	-0.00416497	um	Cell	Cell Ellipsoid Axis B	0.000	1.000	142	17	siRNA-IMPa4-25 PSPC1-A488 IMPa4-A546 DAPI 8C1-siRNA-IMP-a2-a4 V2.00	0	28. siRNA-IMPa4-25 PSPC1-A488 DAPI IMPa4-A546_ae_TileScan_001 (Stage 31 of 49)	00-oBaWHZAUHZMZESKWkE4ms6
0.0854453	-0.996337	0.00330138	um	Cell	Cell Ellipsoid Axis B	0.000	1.000	143	18	siRNA-IMPa4-25 PSPC1-A488 IMPa4-A546 DAPI 8C1-siRNA-IMP-a2-a4 V2.00	0	28. siRNA-IMPa4-25 PSPC1-A488 DAPI IMPa4-A546_ae_TileScan_001 (Stage 31 of 49)	00-oBaWHZAUHZMZESKWkE4ms6
0.156504	-0.987675	-0.00201775	um	Cell	Cell Ellipsoid Axis B	0.000	1.000	144	19	siRNA-IMPa4-25 PSPC1-A488 IMPa4-A546 DAPI 8C1-siRNA-IMP-a2-a4 V2.00	0	28. siRNA-IMPa4-25 PSPC1-A488 DAPI IMPa4-A546_ae_TileScan_001 (Stage 31 of 49)	00-oBaWHZAUHZMZESKWkE4ms6
0.858607	-0.512627	0.00267748	um	Cell	Cell Ellipsoid Axis B	0.000	1.000	145	0	siRNA-IMPa4-25 PSPC1-A488 IMPa4-A546 DAPI 8C1-siRNA-IMP-a2-a4 V2.00	0	28. siRNA-IMPa4-25 PSPC1-A488 DAPI IMPa4-A546_af_TileScan_001 (Stage 32 of 49)	00-92KDm6iVj9yteyh6H79FcT
0.450658	-0.892648	0.00930746	um	Cell	Cell Ellipsoid Axis B	0.000	1.000	146	1	siRNA-IMPa4-25 PSPC1-A488 IMPa4-A546 DAPI 8C1-siRNA-IMP-a2-a4 V2.00	0	28. siRNA-IMPa4-25 PSPC1-A488 DAPI IMPa4-A546_af_TileScan_001 (Stage 32 of 49)	00-92KDm6iVj9yteyh6H79FcT
0.355303	-0.934689	0.0107649	um	Cell	Cell Ellipsoid Axis B	0.000	1.000	147	2	siRNA-IMPa4-25 PSPC1-A488 IMPa4-A546 DAPI 8C1-siRNA-IMP-a2-a4 V2.00	0	28. siRNA-IMPa4-25 PSPC1-A488 DAPI IMPa4-A546_af_TileScan_001 (Stage 32 of 49)	00-92KDm6iVj9yteyh6H79FcT
0.825099	-0.564961	0.00554159	um	Cell	Cell Ellipsoid Axis B	0.000	1.000	148	3	siRNA-IMPa4-25 PSPC1-A488 IMPa4-A546 DAPI 8C1-siRNA-IMP-a2-a4 V2.00	0	28. siRNA-IMPa4-25 PSPC1-A488 DAPI IMPa4-A546_af_TileScan_001 (Stage 32 of 49)	00-92KDm6iVj9yteyh6H79FcT
0.73243	0.68084	-0.002063	um	Cell	Cell Ellipsoid Axis B	0.000	1.000	149	4	siRNA-IMPa4-25 PSPC1-A488 IMPa4-A546 DAPI 8C1-siRNA-IMP-a2-a4 V2.00	0	28. siRNA-IMPa4-25 PSPC1-A488 DAPI IMPa4-A546_af_TileScan_001 (Stage 32 of 49)	00-92KDm6iVj9yteyh6H79FcT
-0.0514887	0.998443	-0.0214606	um	Cell	Cell Ellipsoid Axis B	0.000	1.000	150	5	siRNA-IMPa4-25 PSPC1-A488 IMPa4-A546 DAPI 8C1-siRNA-IMP-a2-a4 V2.00	0	28. siRNA-IMPa4-25 PSPC1-A488 DAPI IMPa4-A546_af_TileScan_001 (Stage 32 of 49)	00-92KDm6iVj9yteyh6H79FcT
0.681375	-0.731901	0.00693856	um	Cell	Cell Ellipsoid Axis B	0.000	1.000	151	6	siRNA-IMPa4-25 PSPC1-A488 IMPa4-A546 DAPI 8C1-siRNA-IMP-a2-a4 V2.00	0	28. siRNA-IMPa4-25 PSPC1-A488 DAPI IMPa4-A546_af_TileScan_001 (Stage 32 of 49)	00-92KDm6iVj9yteyh6H79FcT
0.94277	-0.333337	0.00841508	um	Cell	Cell Ellipsoid Axis B	0.000	1.000	152	7	siRNA-IMPa4-25 PSPC1-A488 IMPa4-A546 DAPI 8C1-siRNA-IMP-a2-a4 V2.00	0	28. siRNA-IMPa4-25 PSPC1-A488 DAPI IMPa4-A546_af_TileScan_001 (Stage 32 of 49)	00-92KDm6iVj9yteyh6H79FcT
0.376983	-0.926215	-0.00321242	um	Cell	Cell Ellipsoid Axis B	0.000	1.000	153	8	siRNA-IMPa4-25 PSPC1-A488 IMPa4-A546 DAPI 8C1-siRNA-IMP-a2-a4 V2.00	0	28. siRNA-IMPa4-25 PSPC1-A488 DAPI IMPa4-A546_af_TileScan_001 (Stage 32 of 49)	00-92KDm6iVj9yteyh6H79FcT
-0.302811	0.953043	0.00394346	um	Cell	Cell Ellipsoid Axis B	0.000	1.000	154	9	siRNA-IMPa4-25 PSPC1-A488 IMPa4-A546 DAPI 8C1-siRNA-IMP-a2-a4 V2.00	0	28. siRNA-IMPa4-25 PSPC1-A488 DAPI IMPa4-A546_af_TileScan_001 (Stage 32 of 49)	00-92KDm6iVj9yteyh6H79FcT
0.543909	-0.839131	-0.00460869	um	Cell	Cell Ellipsoid Axis B	0.000	1.000	155	10	siRNA-IMPa4-25 PSPC1-A488 IMPa4-A546 DAPI 8C1-siRNA-IMP-a2-a4 V2.00	0	28. siRNA-IMPa4-25 PSPC1-A488 DAPI IMPa4-A546_af_TileScan_001 (Stage 32 of 49)	00-92KDm6iVj9yteyh6H79FcT
0.99956	-0.0277317	-0.0105438	um	Cell	Cell Ellipsoid Axis B	0.000	1.000	156	11	siRNA-IMPa4-25 PSPC1-A488 IMPa4-A546 DAPI 8C1-siRNA-IMP-a2-a4 V2.00	0	28. siRNA-IMPa4-25 PSPC1-A488 DAPI IMPa4-A546_af_TileScan_001 (Stage 32 of 49)	00-92KDm6iVj9yteyh6H79FcT
0.41609	-0.909294	-0.00723993	um	Cell	Cell Ellipsoid Axis B	0.000	1.000	157	12	siRNA-IMPa4-25 PSPC1-A488 IMPa4-A546 DAPI 8C1-siRNA-IMP-a2-a4 V2.00	0	28. siRNA-IMPa4-25 PSPC1-A488 DAPI IMPa4-A546_af_TileScan_001 (Stage 32 of 49)	00-92KDm6iVj9yteyh6H79FcT
0.130678	0.991419	0.00354084	um	Cell	Cell Ellipsoid Axis B	0.000	1.000	158	13	siRNA-IMPa4-25 PSPC1-A488 IMPa4-A546 DAPI 8C1-siRNA-IMP-a2-a4 V2.00	0	28. siRNA-IMPa4-25 PSPC1-A488 DAPI IMPa4-A546_af_TileScan_001 (Stage 32 of 49)	00-92KDm6iVj9yteyh6H79FcT
-0.630275	-0.776212	0.0157704	um	Cell	Cell Ellipsoid Axis B	0.000	1.000	159	14	siRNA-IMPa4-25 PSPC1-A488 IMPa4-A546 DAPI 8C1-siRNA-IMP-a2-a4 V2.00	0	28. siRNA-IMPa4-25 PSPC1-A488 DAPI IMPa4-A546_af_TileScan_001 (Stage 32 of 49)	00-92KDm6iVj9yteyh6H79FcT
0.28688	0.957964	-0.00191591	um	Cell	Cell Ellipsoid Axis B	0.000	1.000	160	15	siRNA-IMPa4-25 PSPC1-A488 IMPa4-A546 DAPI 8C1-siRNA-IMP-a2-a4 V2.00	0	28. siRNA-IMPa4-25 PSPC1-A488 DAPI IMPa4-A546_af_TileScan_001 (Stage 32 of 49)	00-92KDm6iVj9yteyh6H79FcT
0.712645	0.701524	-0.00126848	um	Cell	Cell Ellipsoid Axis B	0.000	1.000	161	16	siRNA-IMPa4-25 PSPC1-A488 IMPa4-A546 DAPI 8C1-siRNA-IMP-a2-a4 V2.00	0	28. siRNA-IMPa4-25 PSPC1-A488 DAPI IMPa4-A546_af_TileScan_001 (Stage 32 of 49)	00-92KDm6iVj9yteyh6H79FcT
0.944571	0.328261	0.00548841	um	Cell	Cell Ellipsoid Axis B	0.000	1.000	162	17	siRNA-IMPa4-25 PSPC1-A488 IMPa4-A546 DAPI 8C1-siRNA-IMP-a2-a4 V2.00	0	28. siRNA-IMPa4-25 PSPC1-A488 DAPI IMPa4-A546_af_TileScan_001 (Stage 32 of 49)	00-92KDm6iVj9yteyh6H79FcT
0.239177	-0.970976	-0.000565396	um	Cell	Cell Ellipsoid Axis B	0.000	1.000	163	18	siRNA-IMPa4-25 PSPC1-A488 IMPa4-A546 DAPI 8C1-siRNA-IMP-a2-a4 V2.00	0	28. siRNA-IMPa4-25 PSPC1-A488 DAPI IMPa4-A546_af_TileScan_001 (Stage 32 of 49)	00-92KDm6iVj9yteyh6H79FcT
-0.215219	0.97651	-0.0104028	um	Cell	Cell Ellipsoid Axis B	0.000	1.000	164	19	siRNA-IMPa4-25 PSPC1-A488 IMPa4-A546 DAPI 8C1-siRNA-IMP-a2-a4 V2.00	0	28. siRNA-IMPa4-25 PSPC1-A488 DAPI IMPa4-A546_af_TileScan_001 (Stage 32 of 49)	00-92KDm6iVj9yteyh6H79FcT
0.743082	-0.669147	0.00846812	um	Cell	Cell Ellipsoid Axis B	0.000	1.000	165	20	siRNA-IMPa4-25 PSPC1-A488 IMPa4-A546 DAPI 8C1-siRNA-IMP-a2-a4 V2.00	0	28. siRNA-IMPa4-25 PSPC1-A488 DAPI IMPa4-A546_af_TileScan_001 (Stage 32 of 49)	00-92KDm6iVj9yteyh6H79FcT
0.999396	-0.0333971	0.00961572	um	Cell	Cell Ellipsoid Axis B	0.000	1.000	166	21	siRNA-IMPa4-25 PSPC1-A488 IMPa4-A546 DAPI 8C1-siRNA-IMP-a2-a4 V2.00	0	28. siRNA-IMPa4-25 PSPC1-A488 DAPI IMPa4-A546_af_TileScan_001 (Stage 32 of 49)	00-92KDm6iVj9yteyh6H79FcT
0.870297	-0.486121	0.0791856	um	Cell	Cell Ellipsoid Axis B	0.000	1.000	167	22	siRNA-IMPa4-25 PSPC1-A488 IMPa4-A546 DAPI 8C1-siRNA-IMP-a2-a4 V2.00	0	28. siRNA-IMPa4-25 PSPC1-A488 DAPI IMPa4-A546_af_TileScan_001 (Stage 32 of 49)	00-92KDm6iVj9yteyh6H79FcT
0.291851	0.956458	-0.0032396	um	Cell	Cell Ellipsoid Axis B	0.000	1.000	168	23	siRNA-IMPa4-25 PSPC1-A488 IMPa4-A546 DAPI 8C1-siRNA-IMP-a2-a4 V2.00	0	28. siRNA-IMPa4-25 PSPC1-A488 DAPI IMPa4-A546_af_TileScan_001 (Stage 32 of 49)	00-92KDm6iVj9yteyh6H79FcT
0.383098	-0.923542	0.0174812	um	Cell	Cell Ellipsoid Axis B	0.000	1.000	169	0	siRNA-IMPa4-25 PSPC1-A488 IMPa4-A546 DAPI 8C1-siRNA-IMP-a2-a4 V2.00	0	28. siRNA-IMPa4-25 PSPC1-A488 DAPI IMPa4-A546_ag_TileScan_001 (Stage 33 of 49)	00-yd7yhq4QT4B498DTJH9PNY
0.299826	-0.953983	-0.00467642	um	Cell	Cell Ellipsoid Axis B	0.000	1.000	170	1	siRNA-IMPa4-25 PSPC1-A488 IMPa4-A546 DAPI 8C1-siRNA-IMP-a2-a4 V2.00	0	28. siRNA-IMPa4-25 PSPC1-A488 DAPI IMPa4-A546_ag_TileScan_001 (Stage 33 of 49)	00-yd7yhq4QT4B498DTJH9PNY
0.734489	-0.67828	0.0214984	um	Cell	Cell Ellipsoid Axis B	0.000	1.000	171	2	siRNA-IMPa4-25 PSPC1-A488 IMPa4-A546 DAPI 8C1-siRNA-IMP-a2-a4 V2.00	0	28. siRNA-IMPa4-25 PSPC1-A488 DAPI IMPa4-A546_ag_TileScan_001 (Stage 33 of 49)	00-yd7yhq4QT4B498DTJH9PNY
0.970237	-0.242058	-0.00688668	um	Cell	Cell Ellipsoid Axis B	0.000	1.000	172	3	siRNA-IMPa4-25 PSPC1-A488 IMPa4-A546 DAPI 8C1-siRNA-IMP-a2-a4 V2.00	0	28. siRNA-IMPa4-25 PSPC1-A488 DAPI IMPa4-A546_ag_TileScan_001 (Stage 33 of 49)	00-yd7yhq4QT4B498DTJH9PNY
0.304869	0.952375	-0.00602556	um	Cell	Cell Ellipsoid Axis B	0.000	1.000	173	4	siRNA-IMPa4-25 PSPC1-A488 IMPa4-A546 DAPI 8C1-siRNA-IMP-a2-a4 V2.00	0	28. siRNA-IMPa4-25 PSPC1-A488 DAPI IMPa4-A546_ag_TileScan_001 (Stage 33 of 49)	00-yd7yhq4QT4B498DTJH9PNY
0.139914	-0.990136	0.00735337	um	Cell	Cell Ellipsoid Axis B	0.000	1.000	174	5	siRNA-IMPa4-25 PSPC1-A488 IMPa4-A546 DAPI 8C1-siRNA-IMP-a2-a4 V2.00	0	28. siRNA-IMPa4-25 PSPC1-A488 DAPI IMPa4-A546_ag_TileScan_001 (Stage 33 of 49)	00-yd7yhq4QT4B498DTJH9PNY
0.322807	-0.946291	0.0181296	um	Cell	Cell Ellipsoid Axis B	0.000	1.000	175	6	siRNA-IMPa4-25 PSPC1-A488 IMPa4-A546 DAPI 8C1-siRNA-IMP-a2-a4 V2.00	0	28. siRNA-IMPa4-25 PSPC1-A488 DAPI IMPa4-A546_ag_TileScan_001 (Stage 33 of 49)	00-yd7yhq4QT4B498DTJH9PNY
0.476324	-0.879138	0.015221	um	Cell	Cell Ellipsoid Axis B	0.000	1.000	176	7	siRNA-IMPa4-25 PSPC1-A488 IMPa4-A546 DAPI 8C1-siRNA-IMP-a2-a4 V2.00	0	28. siRNA-IMPa4-25 PSPC1-A488 DAPI IMPa4-A546_ag_TileScan_001 (Stage 33 of 49)	00-yd7yhq4QT4B498DTJH9PNY
0.981181	-0.189891	0.0350076	um	Cell	Cell Ellipsoid Axis B	0.000	1.000	177	8	siRNA-IMPa4-25 PSPC1-A488 IMPa4-A546 DAPI 8C1-siRNA-IMP-a2-a4 V2.00	0	28. siRNA-IMPa4-25 PSPC1-A488 DAPI IMPa4-A546_ag_TileScan_001 (Stage 33 of 49)	00-yd7yhq4QT4B498DTJH9PNY
0.778898	-0.627131	-0.00491488	um	Cell	Cell Ellipsoid Axis B	0.000	1.000	178	9	siRNA-IMPa4-25 PSPC1-A488 IMPa4-A546 DAPI 8C1-siRNA-IMP-a2-a4 V2.00	0	28. siRNA-IMPa4-25 PSPC1-A488 DAPI IMPa4-A546_ag_TileScan_001 (Stage 33 of 49)	00-yd7yhq4QT4B498DTJH9PNY
0.897365	0.441213	-0.00821024	um	Cell	Cell Ellipsoid Axis B	0.000	1.000	179	10	siRNA-IMPa4-25 PSPC1-A488 IMPa4-A546 DAPI 8C1-siRNA-IMP-a2-a4 V2.00	0	28. siRNA-IMPa4-25 PSPC1-A488 DAPI IMPa4-A546_ag_TileScan_001 (Stage 33 of 49)	00-yd7yhq4QT4B498DTJH9PNY
0.140094	0.99013	-0.00407333	um	Cell	Cell Ellipsoid Axis B	0.000	1.000	180	11	siRNA-IMPa4-25 PSPC1-A488 IMPa4-A546 DAPI 8C1-siRNA-IMP-a2-a4 V2.00	0	28. siRNA-IMPa4-25 PSPC1-A488 DAPI IMPa4-A546_ag_TileScan_001 (Stage 33 of 49)	00-yd7yhq4QT4B498DTJH9PNY
0.170164	-0.985391	0.00703969	um	Cell	Cell Ellipsoid Axis B	0.000	1.000	181	12	siRNA-IMPa4-25 PSPC1-A488 IMPa4-A546 DAPI 8C1-siRNA-IMP-a2-a4 V2.00	0	28. siRNA-IMPa4-25 PSPC1-A488 DAPI IMPa4-A546_ag_TileScan_001 (Stage 33 of 49)	00-yd7yhq4QT4B498DTJH9PNY
0.238565	0.971095	-0.00779242	um	Cell	Cell Ellipsoid Axis B	0.000	1.000	182	13	siRNA-IMPa4-25 PSPC1-A488 IMPa4-A546 DAPI 8C1-siRNA-IMP-a2-a4 V2.00	0	28. siRNA-IMPa4-25 PSPC1-A488 DAPI IMPa4-A546_ag_TileScan_001 (Stage 33 of 49)	00-yd7yhq4QT4B498DTJH9PNY
0.564007	-0.825757	0.00460711	um	Cell	Cell Ellipsoid Axis B	0.000	1.000	183	14	siRNA-IMPa4-25 PSPC1-A488 IMPa4-A546 DAPI 8C1-siRNA-IMP-a2-a4 V2.00	0	28. siRNA-IMPa4-25 PSPC1-A488 DAPI IMPa4-A546_ag_TileScan_001 (Stage 33 of 49)	00-yd7yhq4QT4B498DTJH9PNY
-0.589763	-0.807312	0.0206904	um	Cell	Cell Ellipsoid Axis B	0.000	1.000	184	15	siRNA-IMPa4-25 PSPC1-A488 IMPa4-A546 DAPI 8C1-siRNA-IMP-a2-a4 V2.00	0	28. siRNA-IMPa4-25 PSPC1-A488 DAPI IMPa4-A546_ag_TileScan_001 (Stage 33 of 49)	00-yd7yhq4QT4B498DTJH9PNY
-0.112989	-0.993123	-0.030662	um	Cell	Cell Ellipsoid Axis B	0.000	1.000	185	16	siRNA-IMPa4-25 PSPC1-A488 IMPa4-A546 DAPI 8C1-siRNA-IMP-a2-a4 V2.00	0	28. siRNA-IMPa4-25 PSPC1-A488 DAPI IMPa4-A546_ag_TileScan_001 (Stage 33 of 49)	00-yd7yhq4QT4B498DTJH9PNY
-0.615483	-0.788029	0.0138458	um	Cell	Cell Ellipsoid Axis B	0.000	1.000	186	17	siRNA-IMPa4-25 PSPC1-A488 IMPa4-A546 DAPI 8C1-siRNA-IMP-a2-a4 V2.00	0	28. siRNA-IMPa4-25 PSPC1-A488 DAPI IMPa4-A546_ag_TileScan_001 (Stage 33 of 49)	00-yd7yhq4QT4B498DTJH9PNY
0.900527	-0.4347	-0.00932214	um	Cell	Cell Ellipsoid Axis B	0.000	1.000	187	18	siRNA-IMPa4-25 PSPC1-A488 IMPa4-A546 DAPI 8C1-siRNA-IMP-a2-a4 V2.00	0	28. siRNA-IMPa4-25 PSPC1-A488 DAPI IMPa4-A546_ag_TileScan_001 (Stage 33 of 49)	00-yd7yhq4QT4B498DTJH9PNY
0.980087	0.198567	-0.00123045	um	Cell	Cell Ellipsoid Axis B	0.000	1.000	188	19	siRNA-IMPa4-25 PSPC1-A488 IMPa4-A546 DAPI 8C1-siRNA-IMP-a2-a4 V2.00	0	28. siRNA-IMPa4-25 PSPC1-A488 DAPI IMPa4-A546_ag_TileScan_001 (Stage 33 of 49)	00-yd7yhq4QT4B498DTJH9PNY
0.663638	0.748038	-0.00497306	um	Cell	Cell Ellipsoid Axis B	0.000	1.000	189	20	siRNA-IMPa4-25 PSPC1-A488 IMPa4-A546 DAPI 8C1-siRNA-IMP-a2-a4 V2.00	0	28. siRNA-IMPa4-25 PSPC1-A488 DAPI IMPa4-A546_ag_TileScan_001 (Stage 33 of 49)	00-yd7yhq4QT4B498DTJH9PNY
0.387782	0.921737	-0.00512101	um	Cell	Cell Ellipsoid Axis B	0.000	1.000	190	21	siRNA-IMPa4-25 PSPC1-A488 IMPa4-A546 DAPI 8C1-siRNA-IMP-a2-a4 V2.00	0	28. siRNA-IMPa4-25 PSPC1-A488 DAPI IMPa4-A546_ag_TileScan_001 (Stage 33 of 49)	00-yd7yhq4QT4B498DTJH9PNY
-0.00795666	-0.999939	0.00766767	um	Cell	Cell Ellipsoid Axis B	0.000	1.000	191	22	siRNA-IMPa4-25 PSPC1-A488 IMPa4-A546 DAPI 8C1-siRNA-IMP-a2-a4 V2.00	0	28. siRNA-IMPa4-25 PSPC1-A488 DAPI IMPa4-A546_ag_TileScan_001 (Stage 33 of 49)	00-yd7yhq4QT4B498DTJH9PNY
0.99785	0.0647829	0.0099159	um	Cell	Cell Ellipsoid Axis B	0.000	1.000	192	23	siRNA-IMPa4-25 PSPC1-A488 IMPa4-A546 DAPI 8C1-siRNA-IMP-a2-a4 V2.00	0	28. siRNA-IMPa4-25 PSPC1-A488 DAPI IMPa4-A546_ag_TileScan_001 (Stage 33 of 49)	00-yd7yhq4QT4B498DTJH9PNY
0.822228	0.569134	-0.00520104	um	Cell	Cell Ellipsoid Axis B	0.000	1.000	193	24	siRNA-IMPa4-25 PSPC1-A488 IMPa4-A546 DAPI 8C1-siRNA-IMP-a2-a4 V2.00	0	28. siRNA-IMPa4-25 PSPC1-A488 DAPI IMPa4-A546_ag_TileScan_001 (Stage 33 of 49)	00-yd7yhq4QT4B498DTJH9PNY
0.598256	0.798073	0.0719029	um	Cell	Cell Ellipsoid Axis B	0.000	1.000	194	25	siRNA-IMPa4-25 PSPC1-A488 IMPa4-A546 DAPI 8C1-siRNA-IMP-a2-a4 V2.00	0	28. siRNA-IMPa4-25 PSPC1-A488 DAPI IMPa4-A546_ag_TileScan_001 (Stage 33 of 49)	00-yd7yhq4QT4B498DTJH9PNY
0.86888	-0.495002	0.00451462	um	Cell	Cell Ellipsoid Axis B	0.000	1.000	195	26	siRNA-IMPa4-25 PSPC1-A488 IMPa4-A546 DAPI 8C1-siRNA-IMP-a2-a4 V2.00	0	28. siRNA-IMPa4-25 PSPC1-A488 DAPI IMPa4-A546_ag_TileScan_001 (Stage 33 of 49)	00-yd7yhq4QT4B498DTJH9PNY
0.752956	-0.658069	-0.00158411	um	Cell	Cell Ellipsoid Axis B	0.000	1.000	196	27	siRNA-IMPa4-25 PSPC1-A488 IMPa4-A546 DAPI 8C1-siRNA-IMP-a2-a4 V2.00	0	28. siRNA-IMPa4-25 PSPC1-A488 DAPI IMPa4-A546_ag_TileScan_001 (Stage 33 of 49)	00-yd7yhq4QT4B498DTJH9PNY
0.941408	0.33722	0.00577447	um	Cell	Cell Ellipsoid Axis B	0.000	1.000	197	28	siRNA-IMPa4-25 PSPC1-A488 IMPa4-A546 DAPI 8C1-siRNA-IMP-a2-a4 V2.00	0	28. siRNA-IMPa4-25 PSPC1-A488 DAPI IMPa4-A546_ag_TileScan_001 (Stage 33 of 49)	00-yd7yhq4QT4B498DTJH9PNY
-0.0785753	-0.996892	0.00573051	um	Cell	Cell Ellipsoid Axis B	0.000	1.000	198	29	siRNA-IMPa4-25 PSPC1-A488 IMPa4-A546 DAPI 8C1-siRNA-IMP-a2-a4 V2.00	0	28. siRNA-IMPa4-25 PSPC1-A488 DAPI IMPa4-A546_ag_TileScan_001 (Stage 33 of 49)	00-yd7yhq4QT4B498DTJH9PNY
-0.0580769	-0.998312	0.000637562	um	Cell	Cell Ellipsoid Axis B	0.000	1.000	199	30	siRNA-IMPa4-25 PSPC1-A488 IMPa4-A546 DAPI 8C1-siRNA-IMP-a2-a4 V2.00	0	28. siRNA-IMPa4-25 PSPC1-A488 DAPI IMPa4-A546_ag_TileScan_001 (Stage 33 of 49)	00-yd7yhq4QT4B498DTJH9PNY
0.973165	-0.229649	-0.014513	um	Cell	Cell Ellipsoid Axis B	0.000	1.000	200	0	siRNA-IMPa4-25 PSPC1-A488 IMPa4-A546 DAPI 8C1-siRNA-IMP-a2-a4 V2.00	0	28. siRNA-IMPa4-25 PSPC1-A488 DAPI IMPa4-A546_ah_TileScan_001 (Stage 34 of 49)	00-roXo9GTjgZMwwgcCSwnxp4
0.996364	0.0841959	-0.0129946	um	Cell	Cell Ellipsoid Axis B	0.000	1.000	201	1	siRNA-IMPa4-25 PSPC1-A488 IMPa4-A546 DAPI 8C1-siRNA-IMP-a2-a4 V2.00	0	28. siRNA-IMPa4-25 PSPC1-A488 DAPI IMPa4-A546_ah_TileScan_001 (Stage 34 of 49)	00-roXo9GTjgZMwwgcCSwnxp4
0.979375	-0.202042	-0.00166904	um	Cell	Cell Ellipsoid Axis B	0.000	1.000	202	2	siRNA-IMPa4-25 PSPC1-A488 IMPa4-A546 DAPI 8C1-siRNA-IMP-a2-a4 V2.00	0	28. siRNA-IMPa4-25 PSPC1-A488 DAPI IMPa4-A546_ah_TileScan_001 (Stage 34 of 49)	00-roXo9GTjgZMwwgcCSwnxp4
-0.982743	-0.183496	0.0233562	um	Cell	Cell Ellipsoid Axis B	0.000	1.000	203	3	siRNA-IMPa4-25 PSPC1-A488 IMPa4-A546 DAPI 8C1-siRNA-IMP-a2-a4 V2.00	0	28. siRNA-IMPa4-25 PSPC1-A488 DAPI IMPa4-A546_ah_TileScan_001 (Stage 34 of 49)	00-roXo9GTjgZMwwgcCSwnxp4
-0.620428	0.784091	0.0164306	um	Cell	Cell Ellipsoid Axis B	0.000	1.000	204	4	siRNA-IMPa4-25 PSPC1-A488 IMPa4-A546 DAPI 8C1-siRNA-IMP-a2-a4 V2.00	0	28. siRNA-IMPa4-25 PSPC1-A488 DAPI IMPa4-A546_ah_TileScan_001 (Stage 34 of 49)	00-roXo9GTjgZMwwgcCSwnxp4
0.834091	0.55156	-0.00860787	um	Cell	Cell Ellipsoid Axis B	0.000	1.000	205	5	siRNA-IMPa4-25 PSPC1-A488 IMPa4-A546 DAPI 8C1-siRNA-IMP-a2-a4 V2.00	0	28. siRNA-IMPa4-25 PSPC1-A488 DAPI IMPa4-A546_ah_TileScan_001 (Stage 34 of 49)	00-roXo9GTjgZMwwgcCSwnxp4
0.875781	-0.482692	0.00400552	um	Cell	Cell Ellipsoid Axis B	0.000	1.000	206	6	siRNA-IMPa4-25 PSPC1-A488 IMPa4-A546 DAPI 8C1-siRNA-IMP-a2-a4 V2.00	0	28. siRNA-IMPa4-25 PSPC1-A488 DAPI IMPa4-A546_ah_TileScan_001 (Stage 34 of 49)	00-roXo9GTjgZMwwgcCSwnxp4
0.947806	-0.318839	0.00254469	um	Cell	Cell Ellipsoid Axis B	0.000	1.000	207	7	siRNA-IMPa4-25 PSPC1-A488 IMPa4-A546 DAPI 8C1-siRNA-IMP-a2-a4 V2.00	0	28. siRNA-IMPa4-25 PSPC1-A488 DAPI IMPa4-A546_ah_TileScan_001 (Stage 34 of 49)	00-roXo9GTjgZMwwgcCSwnxp4
0.973443	-0.228917	0.00224384	um	Cell	Cell Ellipsoid Axis B	0.000	1.000	208	8	siRNA-IMPa4-25 PSPC1-A488 IMPa4-A546 DAPI 8C1-siRNA-IMP-a2-a4 V2.00	0	28. siRNA-IMPa4-25 PSPC1-A488 DAPI IMPa4-A546_ah_TileScan_001 (Stage 34 of 49)	00-roXo9GTjgZMwwgcCSwnxp4
0.366812	-0.930219	0.011888	um	Cell	Cell Ellipsoid Axis B	0.000	1.000	209	9	siRNA-IMPa4-25 PSPC1-A488 IMPa4-A546 DAPI 8C1-siRNA-IMP-a2-a4 V2.00	0	28. siRNA-IMPa4-25 PSPC1-A488 DAPI IMPa4-A546_ah_TileScan_001 (Stage 34 of 49)	00-roXo9GTjgZMwwgcCSwnxp4
0.637528	0.770416	-0.00412204	um	Cell	Cell Ellipsoid Axis B	0.000	1.000	210	10	siRNA-IMPa4-25 PSPC1-A488 IMPa4-A546 DAPI 8C1-siRNA-IMP-a2-a4 V2.00	0	28. siRNA-IMPa4-25 PSPC1-A488 DAPI IMPa4-A546_ah_TileScan_001 (Stage 34 of 49)	00-roXo9GTjgZMwwgcCSwnxp4
0.922623	-0.385703	-0.000878304	um	Cell	Cell Ellipsoid Axis B	0.000	1.000	211	11	siRNA-IMPa4-25 PSPC1-A488 IMPa4-A546 DAPI 8C1-siRNA-IMP-a2-a4 V2.00	0	28. siRNA-IMPa4-25 PSPC1-A488 DAPI IMPa4-A546_ah_TileScan_001 (Stage 34 of 49)	00-roXo9GTjgZMwwgcCSwnxp4
0.417345	-0.908746	0.00214363	um	Cell	Cell Ellipsoid Axis B	0.000	1.000	212	12	siRNA-IMPa4-25 PSPC1-A488 IMPa4-A546 DAPI 8C1-siRNA-IMP-a2-a4 V2.00	0	28. siRNA-IMPa4-25 PSPC1-A488 DAPI IMPa4-A546_ah_TileScan_001 (Stage 34 of 49)	00-roXo9GTjgZMwwgcCSwnxp4
0.766346	0.641989	-0.0237362	um	Cell	Cell Ellipsoid Axis B	0.000	1.000	213	13	siRNA-IMPa4-25 PSPC1-A488 IMPa4-A546 DAPI 8C1-siRNA-IMP-a2-a4 V2.00	0	28. siRNA-IMPa4-25 PSPC1-A488 DAPI IMPa4-A546_ah_TileScan_001 (Stage 34 of 49)	00-roXo9GTjgZMwwgcCSwnxp4
0.913801	-0.406147	0.00347219	um	Cell	Cell Ellipsoid Axis B	0.000	1.000	214	14	siRNA-IMPa4-25 PSPC1-A488 IMPa4-A546 DAPI 8C1-siRNA-IMP-a2-a4 V2.00	0	28. siRNA-IMPa4-25 PSPC1-A488 DAPI IMPa4-A546_ah_TileScan_001 (Stage 34 of 49)	00-roXo9GTjgZMwwgcCSwnxp4
0.880768	-0.47351	-0.00597244	um	Cell	Cell Ellipsoid Axis B	0.000	1.000	215	15	siRNA-IMPa4-25 PSPC1-A488 IMPa4-A546 DAPI 8C1-siRNA-IMP-a2-a4 V2.00	0	28. siRNA-IMPa4-25 PSPC1-A488 DAPI IMPa4-A546_ah_TileScan_001 (Stage 34 of 49)	00-roXo9GTjgZMwwgcCSwnxp4
0.374547	0.927123	0.0125621	um	Cell	Cell Ellipsoid Axis B	0.000	1.000	216	16	siRNA-IMPa4-25 PSPC1-A488 IMPa4-A546 DAPI 8C1-siRNA-IMP-a2-a4 V2.00	0	28. siRNA-IMPa4-25 PSPC1-A488 DAPI IMPa4-A546_ah_TileScan_001 (Stage 34 of 49)	00-roXo9GTjgZMwwgcCSwnxp4
0.476887	0.87896	0.00272902	um	Cell	Cell Ellipsoid Axis B	0.000	1.000	217	17	siRNA-IMPa4-25 PSPC1-A488 IMPa4-A546 DAPI 8C1-siRNA-IMP-a2-a4 V2.00	0	28. siRNA-IMPa4-25 PSPC1-A488 DAPI IMPa4-A546_ah_TileScan_001 (Stage 34 of 49)	00-roXo9GTjgZMwwgcCSwnxp4
0.386812	-0.922113	0.00912761	um	Cell	Cell Ellipsoid Axis B	0.000	1.000	218	18	siRNA-IMPa4-25 PSPC1-A488 IMPa4-A546 DAPI 8C1-siRNA-IMP-a2-a4 V2.00	0	28. siRNA-IMPa4-25 PSPC1-A488 DAPI IMPa4-A546_ah_TileScan_001 (Stage 34 of 49)	00-roXo9GTjgZMwwgcCSwnxp4
0.320668	-0.945063	0.0634611	um	Cell	Cell Ellipsoid Axis B	0.000	1.000	219	19	siRNA-IMPa4-25 PSPC1-A488 IMPa4-A546 DAPI 8C1-siRNA-IMP-a2-a4 V2.00	0	28. siRNA-IMPa4-25 PSPC1-A488 DAPI IMPa4-A546_ah_TileScan_001 (Stage 34 of 49)	00-roXo9GTjgZMwwgcCSwnxp4
-0.429695	-0.902956	-0.005699	um	Cell	Cell Ellipsoid Axis B	0.000	1.000	220	20	siRNA-IMPa4-25 PSPC1-A488 IMPa4-A546 DAPI 8C1-siRNA-IMP-a2-a4 V2.00	0	28. siRNA-IMPa4-25 PSPC1-A488 DAPI IMPa4-A546_ah_TileScan_001 (Stage 34 of 49)	00-roXo9GTjgZMwwgcCSwnxp4
0.340007	0.939365	-0.0445934	um	Cell	Cell Ellipsoid Axis B	0.000	1.000	221	21	siRNA-IMPa4-25 PSPC1-A488 IMPa4-A546 DAPI 8C1-siRNA-IMP-a2-a4 V2.00	0	28. siRNA-IMPa4-25 PSPC1-A488 DAPI IMPa4-A546_ah_TileScan_001 (Stage 34 of 49)	00-roXo9GTjgZMwwgcCSwnxp4
0.758756	-0.651176	0.0160838	um	Cell	Cell Ellipsoid Axis B	0.000	1.000	222	22	siRNA-IMPa4-25 PSPC1-A488 IMPa4-A546 DAPI 8C1-siRNA-IMP-a2-a4 V2.00	0	28. siRNA-IMPa4-25 PSPC1-A488 DAPI IMPa4-A546_ah_TileScan_001 (Stage 34 of 49)	00-roXo9GTjgZMwwgcCSwnxp4
0.604212	-0.79674	0.0115434	um	Cell	Cell Ellipsoid Axis B	0.000	1.000	223	23	siRNA-IMPa4-25 PSPC1-A488 IMPa4-A546 DAPI 8C1-siRNA-IMP-a2-a4 V2.00	0	28. siRNA-IMPa4-25 PSPC1-A488 DAPI IMPa4-A546_ah_TileScan_001 (Stage 34 of 49)	00-roXo9GTjgZMwwgcCSwnxp4
0.846098	0.533003	-0.00513582	um	Cell	Cell Ellipsoid Axis B	0.000	1.000	224	24	siRNA-IMPa4-25 PSPC1-A488 IMPa4-A546 DAPI 8C1-siRNA-IMP-a2-a4 V2.00	0	28. siRNA-IMPa4-25 PSPC1-A488 DAPI IMPa4-A546_ah_TileScan_001 (Stage 34 of 49)	00-roXo9GTjgZMwwgcCSwnxp4
-0.198983	-0.979989	-0.00519344	um	Cell	Cell Ellipsoid Axis B	0.000	1.000	225	25	siRNA-IMPa4-25 PSPC1-A488 IMPa4-A546 DAPI 8C1-siRNA-IMP-a2-a4 V2.00	0	28. siRNA-IMPa4-25 PSPC1-A488 DAPI IMPa4-A546_ah_TileScan_001 (Stage 34 of 49)	00-roXo9GTjgZMwwgcCSwnxp4
0.54434	-0.838631	0.0198171	um	Cell	Cell Ellipsoid Axis B	0.000	1.000	226	26	siRNA-IMPa4-25 PSPC1-A488 IMPa4-A546 DAPI 8C1-siRNA-IMP-a2-a4 V2.00	0	28. siRNA-IMPa4-25 PSPC1-A488 DAPI IMPa4-A546_ah_TileScan_001 (Stage 34 of 49)	00-roXo9GTjgZMwwgcCSwnxp4
-0.192517	0.979062	-0.0661482	um	Cell	Cell Ellipsoid Axis B	0.000	1.000	227	27	siRNA-IMPa4-25 PSPC1-A488 IMPa4-A546 DAPI 8C1-siRNA-IMP-a2-a4 V2.00	0	28. siRNA-IMPa4-25 PSPC1-A488 DAPI IMPa4-A546_ah_TileScan_001 (Stage 34 of 49)	00-roXo9GTjgZMwwgcCSwnxp4
0.987993	0.153283	-0.0193485	um	Cell	Cell Ellipsoid Axis B	0.000	1.000	228	0	siRNA-IMPa4-25 PSPC1-A488 IMPa4-A546 DAPI 8C1-siRNA-IMP-a2-a4 V2.00	0	28. siRNA-IMPa4-25 PSPC1-A488 DAPI IMPa4-A546_ai_TileScan_001 (Stage 35 of 49)	00-pCsXFRns4qCvcxk8QURqYY
0.98676	-0.162159	-0.00289271	um	Cell	Cell Ellipsoid Axis B	0.000	1.000	229	1	siRNA-IMPa4-25 PSPC1-A488 IMPa4-A546 DAPI 8C1-siRNA-IMP-a2-a4 V2.00	0	28. siRNA-IMPa4-25 PSPC1-A488 DAPI IMPa4-A546_ai_TileScan_001 (Stage 35 of 49)	00-pCsXFRns4qCvcxk8QURqYY
-0.494745	-0.867833	0.0457499	um	Cell	Cell Ellipsoid Axis B	0.000	1.000	230	2	siRNA-IMPa4-25 PSPC1-A488 IMPa4-A546 DAPI 8C1-siRNA-IMP-a2-a4 V2.00	0	28. siRNA-IMPa4-25 PSPC1-A488 DAPI IMPa4-A546_ai_TileScan_001 (Stage 35 of 49)	00-pCsXFRns4qCvcxk8QURqYY
0.688626	0.725077	-0.00765408	um	Cell	Cell Ellipsoid Axis B	0.000	1.000	231	3	siRNA-IMPa4-25 PSPC1-A488 IMPa4-A546 DAPI 8C1-siRNA-IMP-a2-a4 V2.00	0	28. siRNA-IMPa4-25 PSPC1-A488 DAPI IMPa4-A546_ai_TileScan_001 (Stage 35 of 49)	00-pCsXFRns4qCvcxk8QURqYY
0.967278	0.253671	-0.00496905	um	Cell	Cell Ellipsoid Axis B	0.000	1.000	232	4	siRNA-IMPa4-25 PSPC1-A488 IMPa4-A546 DAPI 8C1-siRNA-IMP-a2-a4 V2.00	0	28. siRNA-IMPa4-25 PSPC1-A488 DAPI IMPa4-A546_ai_TileScan_001 (Stage 35 of 49)	00-pCsXFRns4qCvcxk8QURqYY
-0.571762	-0.817354	-0.0708488	um	Cell	Cell Ellipsoid Axis B	0.000	1.000	233	5	siRNA-IMPa4-25 PSPC1-A488 IMPa4-A546 DAPI 8C1-siRNA-IMP-a2-a4 V2.00	0	28. siRNA-IMPa4-25 PSPC1-A488 DAPI IMPa4-A546_ai_TileScan_001 (Stage 35 of 49)	00-pCsXFRns4qCvcxk8QURqYY
0.999863	0.0163207	0.00259838	um	Cell	Cell Ellipsoid Axis B	0.000	1.000	234	6	siRNA-IMPa4-25 PSPC1-A488 IMPa4-A546 DAPI 8C1-siRNA-IMP-a2-a4 V2.00	0	28. siRNA-IMPa4-25 PSPC1-A488 DAPI IMPa4-A546_ai_TileScan_001 (Stage 35 of 49)	00-pCsXFRns4qCvcxk8QURqYY
0.999369	0.0349262	-0.00649166	um	Cell	Cell Ellipsoid Axis B	0.000	1.000	235	7	siRNA-IMPa4-25 PSPC1-A488 IMPa4-A546 DAPI 8C1-siRNA-IMP-a2-a4 V2.00	0	28. siRNA-IMPa4-25 PSPC1-A488 DAPI IMPa4-A546_ai_TileScan_001 (Stage 35 of 49)	00-pCsXFRns4qCvcxk8QURqYY
0.353789	-0.935314	0.00459975	um	Cell	Cell Ellipsoid Axis B	0.000	1.000	236	8	siRNA-IMPa4-25 PSPC1-A488 IMPa4-A546 DAPI 8C1-siRNA-IMP-a2-a4 V2.00	0	28. siRNA-IMPa4-25 PSPC1-A488 DAPI IMPa4-A546_ai_TileScan_001 (Stage 35 of 49)	00-pCsXFRns4qCvcxk8QURqYY
0.350579	-0.936255	0.0228169	um	Cell	Cell Ellipsoid Axis B	0.000	1.000	237	9	siRNA-IMPa4-25 PSPC1-A488 IMPa4-A546 DAPI 8C1-siRNA-IMP-a2-a4 V2.00	0	28. siRNA-IMPa4-25 PSPC1-A488 DAPI IMPa4-A546_ai_TileScan_001 (Stage 35 of 49)	00-pCsXFRns4qCvcxk8QURqYY
0.999268	-0.0337283	-0.0180733	um	Cell	Cell Ellipsoid Axis B	0.000	1.000	238	10	siRNA-IMPa4-25 PSPC1-A488 IMPa4-A546 DAPI 8C1-siRNA-IMP-a2-a4 V2.00	0	28. siRNA-IMPa4-25 PSPC1-A488 DAPI IMPa4-A546_ai_TileScan_001 (Stage 35 of 49)	00-pCsXFRns4qCvcxk8QURqYY
0.923581	-0.383398	-0.00195157	um	Cell	Cell Ellipsoid Axis B	0.000	1.000	239	11	siRNA-IMPa4-25 PSPC1-A488 IMPa4-A546 DAPI 8C1-siRNA-IMP-a2-a4 V2.00	0	28. siRNA-IMPa4-25 PSPC1-A488 DAPI IMPa4-A546_ai_TileScan_001 (Stage 35 of 49)	00-pCsXFRns4qCvcxk8QURqYY
-0.486002	-0.873943	0.00501232	um	Cell	Cell Ellipsoid Axis B	0.000	1.000	240	12	siRNA-IMPa4-25 PSPC1-A488 IMPa4-A546 DAPI 8C1-siRNA-IMP-a2-a4 V2.00	0	28. siRNA-IMPa4-25 PSPC1-A488 DAPI IMPa4-A546_ai_TileScan_001 (Stage 35 of 49)	00-pCsXFRns4qCvcxk8QURqYY
0.956171	-0.292387	0.0156916	um	Cell	Cell Ellipsoid Axis B	0.000	1.000	241	13	siRNA-IMPa4-25 PSPC1-A488 IMPa4-A546 DAPI 8C1-siRNA-IMP-a2-a4 V2.00	0	28. siRNA-IMPa4-25 PSPC1-A488 DAPI IMPa4-A546_ai_TileScan_001 (Stage 35 of 49)	00-pCsXFRns4qCvcxk8QURqYY
-0.0419807	-0.999081	0.00864624	um	Cell	Cell Ellipsoid Axis B	0.000	1.000	242	14	siRNA-IMPa4-25 PSPC1-A488 IMPa4-A546 DAPI 8C1-siRNA-IMP-a2-a4 V2.00	0	28. siRNA-IMPa4-25 PSPC1-A488 DAPI IMPa4-A546_ai_TileScan_001 (Stage 35 of 49)	00-pCsXFRns4qCvcxk8QURqYY
0.9274	-0.374023	0.00598908	um	Cell	Cell Ellipsoid Axis B	0.000	1.000	243	15	siRNA-IMPa4-25 PSPC1-A488 IMPa4-A546 DAPI 8C1-siRNA-IMP-a2-a4 V2.00	0	28. siRNA-IMPa4-25 PSPC1-A488 DAPI IMPa4-A546_ai_TileScan_001 (Stage 35 of 49)	00-pCsXFRns4qCvcxk8QURqYY
-0.212319	-0.977022	-0.0186522	um	Cell	Cell Ellipsoid Axis B	0.000	1.000	244	16	siRNA-IMPa4-25 PSPC1-A488 IMPa4-A546 DAPI 8C1-siRNA-IMP-a2-a4 V2.00	0	28. siRNA-IMPa4-25 PSPC1-A488 DAPI IMPa4-A546_ai_TileScan_001 (Stage 35 of 49)	00-pCsXFRns4qCvcxk8QURqYY
0.123066	-0.990842	0.0555582	um	Cell	Cell Ellipsoid Axis B	0.000	1.000	245	17	siRNA-IMPa4-25 PSPC1-A488 IMPa4-A546 DAPI 8C1-siRNA-IMP-a2-a4 V2.00	0	28. siRNA-IMPa4-25 PSPC1-A488 DAPI IMPa4-A546_ai_TileScan_001 (Stage 35 of 49)	00-pCsXFRns4qCvcxk8QURqYY
0.925747	-0.377923	0.0129278	um	Cell	Cell Ellipsoid Axis B	0.000	1.000	246	18	siRNA-IMPa4-25 PSPC1-A488 IMPa4-A546 DAPI 8C1-siRNA-IMP-a2-a4 V2.00	0	28. siRNA-IMPa4-25 PSPC1-A488 DAPI IMPa4-A546_ai_TileScan_001 (Stage 35 of 49)	00-pCsXFRns4qCvcxk8QURqYY
-0.134287	-0.990934	0.00417384	um	Cell	Cell Ellipsoid Axis B	0.000	1.000	247	19	siRNA-IMPa4-25 PSPC1-A488 IMPa4-A546 DAPI 8C1-siRNA-IMP-a2-a4 V2.00	0	28. siRNA-IMPa4-25 PSPC1-A488 DAPI IMPa4-A546_ai_TileScan_001 (Stage 35 of 49)	00-pCsXFRns4qCvcxk8QURqYY
0.155249	-0.987854	0.00645315	um	Cell	Cell Ellipsoid Axis B	0.000	1.000	248	20	siRNA-IMPa4-25 PSPC1-A488 IMPa4-A546 DAPI 8C1-siRNA-IMP-a2-a4 V2.00	0	28. siRNA-IMPa4-25 PSPC1-A488 DAPI IMPa4-A546_ai_TileScan_001 (Stage 35 of 49)	00-pCsXFRns4qCvcxk8QURqYY
0.553184	0.833053	-0.00315262	um	Cell	Cell Ellipsoid Axis B	0.000	1.000	249	21	siRNA-IMPa4-25 PSPC1-A488 IMPa4-A546 DAPI 8C1-siRNA-IMP-a2-a4 V2.00	0	28. siRNA-IMPa4-25 PSPC1-A488 DAPI IMPa4-A546_ai_TileScan_001 (Stage 35 of 49)	00-pCsXFRns4qCvcxk8QURqYY
0.797	0.602645	-0.0401181	um	Cell	Cell Ellipsoid Axis B	0.000	1.000	250	22	siRNA-IMPa4-25 PSPC1-A488 IMPa4-A546 DAPI 8C1-siRNA-IMP-a2-a4 V2.00	0	28. siRNA-IMPa4-25 PSPC1-A488 DAPI IMPa4-A546_ai_TileScan_001 (Stage 35 of 49)	00-pCsXFRns4qCvcxk8QURqYY
0.818973	0.573724	-0.0111372	um	Cell	Cell Ellipsoid Axis B	0.000	1.000	251	0	siRNA-IMPa4-25 PSPC1-A488 IMPa4-A546 DAPI 8C1-siRNA-IMP-a2-a4 V2.00	0	28. siRNA-IMPa4-25 PSPC1-A488 DAPI IMPa4-A546_aj_TileScan_001 (Stage 36 of 49)	00-TUP6nnuC43B57FZNDooedh
0.389082	-0.9212	-0.00235495	um	Cell	Cell Ellipsoid Axis B	0.000	1.000	252	1	siRNA-IMPa4-25 PSPC1-A488 IMPa4-A546 DAPI 8C1-siRNA-IMP-a2-a4 V2.00	0	28. siRNA-IMPa4-25 PSPC1-A488 DAPI IMPa4-A546_aj_TileScan_001 (Stage 36 of 49)	00-TUP6nnuC43B57FZNDooedh
0.447573	0.894246	-0.00162084	um	Cell	Cell Ellipsoid Axis B	0.000	1.000	253	2	siRNA-IMPa4-25 PSPC1-A488 IMPa4-A546 DAPI 8C1-siRNA-IMP-a2-a4 V2.00	0	28. siRNA-IMPa4-25 PSPC1-A488 DAPI IMPa4-A546_aj_TileScan_001 (Stage 36 of 49)	00-TUP6nnuC43B57FZNDooedh
0.128688	0.991622	0.0111848	um	Cell	Cell Ellipsoid Axis B	0.000	1.000	254	3	siRNA-IMPa4-25 PSPC1-A488 IMPa4-A546 DAPI 8C1-siRNA-IMP-a2-a4 V2.00	0	28. siRNA-IMPa4-25 PSPC1-A488 DAPI IMPa4-A546_aj_TileScan_001 (Stage 36 of 49)	00-TUP6nnuC43B57FZNDooedh
-0.292646	-0.956163	0.0105354	um	Cell	Cell Ellipsoid Axis B	0.000	1.000	255	4	siRNA-IMPa4-25 PSPC1-A488 IMPa4-A546 DAPI 8C1-siRNA-IMP-a2-a4 V2.00	0	28. siRNA-IMPa4-25 PSPC1-A488 DAPI IMPa4-A546_aj_TileScan_001 (Stage 36 of 49)	00-TUP6nnuC43B57FZNDooedh
-0.514544	-0.857411	0.00959001	um	Cell	Cell Ellipsoid Axis B	0.000	1.000	256	5	siRNA-IMPa4-25 PSPC1-A488 IMPa4-A546 DAPI 8C1-siRNA-IMP-a2-a4 V2.00	0	28. siRNA-IMPa4-25 PSPC1-A488 DAPI IMPa4-A546_aj_TileScan_001 (Stage 36 of 49)	00-TUP6nnuC43B57FZNDooedh
0.992641	0.120708	0.00963665	um	Cell	Cell Ellipsoid Axis B	0.000	1.000	257	6	siRNA-IMPa4-25 PSPC1-A488 IMPa4-A546 DAPI 8C1-siRNA-IMP-a2-a4 V2.00	0	28. siRNA-IMPa4-25 PSPC1-A488 DAPI IMPa4-A546_aj_TileScan_001 (Stage 36 of 49)	00-TUP6nnuC43B57FZNDooedh
-0.250677	0.967916	-0.0173338	um	Cell	Cell Ellipsoid Axis B	0.000	1.000	258	7	siRNA-IMPa4-25 PSPC1-A488 IMPa4-A546 DAPI 8C1-siRNA-IMP-a2-a4 V2.00	0	28. siRNA-IMPa4-25 PSPC1-A488 DAPI IMPa4-A546_aj_TileScan_001 (Stage 36 of 49)	00-TUP6nnuC43B57FZNDooedh
0.00390797	0.999986	0.00367142	um	Cell	Cell Ellipsoid Axis B	0.000	1.000	259	8	siRNA-IMPa4-25 PSPC1-A488 IMPa4-A546 DAPI 8C1-siRNA-IMP-a2-a4 V2.00	0	28. siRNA-IMPa4-25 PSPC1-A488 DAPI IMPa4-A546_aj_TileScan_001 (Stage 36 of 49)	00-TUP6nnuC43B57FZNDooedh
-0.00224443	0.999883	-0.0151034	um	Cell	Cell Ellipsoid Axis B	0.000	1.000	260	9	siRNA-IMPa4-25 PSPC1-A488 IMPa4-A546 DAPI 8C1-siRNA-IMP-a2-a4 V2.00	0	28. siRNA-IMPa4-25 PSPC1-A488 DAPI IMPa4-A546_aj_TileScan_001 (Stage 36 of 49)	00-TUP6nnuC43B57FZNDooedh
-0.0834278	0.995996	-0.0321194	um	Cell	Cell Ellipsoid Axis B	0.000	1.000	261	10	siRNA-IMPa4-25 PSPC1-A488 IMPa4-A546 DAPI 8C1-siRNA-IMP-a2-a4 V2.00	0	28. siRNA-IMPa4-25 PSPC1-A488 DAPI IMPa4-A546_aj_TileScan_001 (Stage 36 of 49)	00-TUP6nnuC43B57FZNDooedh
0.60206	0.798437	-0.004591	um	Cell	Cell Ellipsoid Axis B	0.000	1.000	262	11	siRNA-IMPa4-25 PSPC1-A488 IMPa4-A546 DAPI 8C1-siRNA-IMP-a2-a4 V2.00	0	28. siRNA-IMPa4-25 PSPC1-A488 DAPI IMPa4-A546_aj_TileScan_001 (Stage 36 of 49)	00-TUP6nnuC43B57FZNDooedh
-0.642915	-0.765932	-0.0028727	um	Cell	Cell Ellipsoid Axis B	0.000	1.000	263	12	siRNA-IMPa4-25 PSPC1-A488 IMPa4-A546 DAPI 8C1-siRNA-IMP-a2-a4 V2.00	0	28. siRNA-IMPa4-25 PSPC1-A488 DAPI IMPa4-A546_aj_TileScan_001 (Stage 36 of 49)	00-TUP6nnuC43B57FZNDooedh
-0.520905	-0.852935	-0.034061	um	Cell	Cell Ellipsoid Axis B	0.000	1.000	264	13	siRNA-IMPa4-25 PSPC1-A488 IMPa4-A546 DAPI 8C1-siRNA-IMP-a2-a4 V2.00	0	28. siRNA-IMPa4-25 PSPC1-A488 DAPI IMPa4-A546_aj_TileScan_001 (Stage 36 of 49)	00-TUP6nnuC43B57FZNDooedh
0.5132	-0.858209	0.0101425	um	Cell	Cell Ellipsoid Axis B	0.000	1.000	265	14	siRNA-IMPa4-25 PSPC1-A488 IMPa4-A546 DAPI 8C1-siRNA-IMP-a2-a4 V2.00	0	28. siRNA-IMPa4-25 PSPC1-A488 DAPI IMPa4-A546_aj_TileScan_001 (Stage 36 of 49)	00-TUP6nnuC43B57FZNDooedh
0.108606	-0.993944	-0.0167099	um	Cell	Cell Ellipsoid Axis B	0.000	1.000	266	15	siRNA-IMPa4-25 PSPC1-A488 IMPa4-A546 DAPI 8C1-siRNA-IMP-a2-a4 V2.00	0	28. siRNA-IMPa4-25 PSPC1-A488 DAPI IMPa4-A546_aj_TileScan_001 (Stage 36 of 49)	00-TUP6nnuC43B57FZNDooedh
-0.746156	-0.665561	0.0167205	um	Cell	Cell Ellipsoid Axis B	0.000	1.000	267	16	siRNA-IMPa4-25 PSPC1-A488 IMPa4-A546 DAPI 8C1-siRNA-IMP-a2-a4 V2.00	0	28. siRNA-IMPa4-25 PSPC1-A488 DAPI IMPa4-A546_aj_TileScan_001 (Stage 36 of 49)	00-TUP6nnuC43B57FZNDooedh
0.731538	0.681772	-0.00623284	um	Cell	Cell Ellipsoid Axis B	0.000	1.000	268	17	siRNA-IMPa4-25 PSPC1-A488 IMPa4-A546 DAPI 8C1-siRNA-IMP-a2-a4 V2.00	0	28. siRNA-IMPa4-25 PSPC1-A488 DAPI IMPa4-A546_aj_TileScan_001 (Stage 36 of 49)	00-TUP6nnuC43B57FZNDooedh
-0.0861125	-0.996283	0.00200311	um	Cell	Cell Ellipsoid Axis B	0.000	1.000	269	18	siRNA-IMPa4-25 PSPC1-A488 IMPa4-A546 DAPI 8C1-siRNA-IMP-a2-a4 V2.00	0	28. siRNA-IMPa4-25 PSPC1-A488 DAPI IMPa4-A546_aj_TileScan_001 (Stage 36 of 49)	00-TUP6nnuC43B57FZNDooedh
0.661474	0.749939	-0.00663438	um	Cell	Cell Ellipsoid Axis B	0.000	1.000	270	19	siRNA-IMPa4-25 PSPC1-A488 IMPa4-A546 DAPI 8C1-siRNA-IMP-a2-a4 V2.00	0	28. siRNA-IMPa4-25 PSPC1-A488 DAPI IMPa4-A546_aj_TileScan_001 (Stage 36 of 49)	00-TUP6nnuC43B57FZNDooedh
0.772474	0.630662	0.0744999	um	Cell	Cell Ellipsoid Axis B	0.000	1.000	271	20	siRNA-IMPa4-25 PSPC1-A488 IMPa4-A546 DAPI 8C1-siRNA-IMP-a2-a4 V2.00	0	28. siRNA-IMPa4-25 PSPC1-A488 DAPI IMPa4-A546_aj_TileScan_001 (Stage 36 of 49)	00-TUP6nnuC43B57FZNDooedh
-0.0168233	-0.999821	0.00870132	um	Cell	Cell Ellipsoid Axis B	0.000	1.000	272	21	siRNA-IMPa4-25 PSPC1-A488 IMPa4-A546 DAPI 8C1-siRNA-IMP-a2-a4 V2.00	0	28. siRNA-IMPa4-25 PSPC1-A488 DAPI IMPa4-A546_aj_TileScan_001 (Stage 36 of 49)	00-TUP6nnuC43B57FZNDooedh
0.227985	-0.973595	0.0116249	um	Cell	Cell Ellipsoid Axis B	0.000	1.000	273	22	siRNA-IMPa4-25 PSPC1-A488 IMPa4-A546 DAPI 8C1-siRNA-IMP-a2-a4 V2.00	0	28. siRNA-IMPa4-25 PSPC1-A488 DAPI IMPa4-A546_aj_TileScan_001 (Stage 36 of 49)	00-TUP6nnuC43B57FZNDooedh
0.0511858	0.997872	0.0403981	um	Cell	Cell Ellipsoid Axis B	0.000	1.000	274	23	siRNA-IMPa4-25 PSPC1-A488 IMPa4-A546 DAPI 8C1-siRNA-IMP-a2-a4 V2.00	0	28. siRNA-IMPa4-25 PSPC1-A488 DAPI IMPa4-A546_aj_TileScan_001 (Stage 36 of 49)	00-TUP6nnuC43B57FZNDooedh
0.892372	0.451289	-0.0033521	um	Cell	Cell Ellipsoid Axis B	0.000	1.000	275	24	siRNA-IMPa4-25 PSPC1-A488 IMPa4-A546 DAPI 8C1-siRNA-IMP-a2-a4 V2.00	0	28. siRNA-IMPa4-25 PSPC1-A488 DAPI IMPa4-A546_aj_TileScan_001 (Stage 36 of 49)	00-TUP6nnuC43B57FZNDooedh
0.987387	-0.158244	-0.00497729	um	Cell	Cell Ellipsoid Axis B	0.000	1.000	276	25	siRNA-IMPa4-25 PSPC1-A488 IMPa4-A546 DAPI 8C1-siRNA-IMP-a2-a4 V2.00	0	28. siRNA-IMPa4-25 PSPC1-A488 DAPI IMPa4-A546_aj_TileScan_001 (Stage 36 of 49)	00-TUP6nnuC43B57FZNDooedh
0.977651	-0.210213	0.00286085	um	Cell	Cell Ellipsoid Axis B	0.000	1.000	277	26	siRNA-IMPa4-25 PSPC1-A488 IMPa4-A546 DAPI 8C1-siRNA-IMP-a2-a4 V2.00	0	28. siRNA-IMPa4-25 PSPC1-A488 DAPI IMPa4-A546_aj_TileScan_001 (Stage 36 of 49)	00-TUP6nnuC43B57FZNDooedh
-0.489042	-0.871324	-0.0404098	um	Cell	Cell Ellipsoid Axis B	0.000	1.000	278	27	siRNA-IMPa4-25 PSPC1-A488 IMPa4-A546 DAPI 8C1-siRNA-IMP-a2-a4 V2.00	0	28. siRNA-IMPa4-25 PSPC1-A488 DAPI IMPa4-A546_aj_TileScan_001 (Stage 36 of 49)	00-TUP6nnuC43B57FZNDooedh
0.4241	-0.905607	-0.00390344	um	Cell	Cell Ellipsoid Axis B	0.000	1.000	279	28	siRNA-IMPa4-25 PSPC1-A488 IMPa4-A546 DAPI 8C1-siRNA-IMP-a2-a4 V2.00	0	28. siRNA-IMPa4-25 PSPC1-A488 DAPI IMPa4-A546_aj_TileScan_001 (Stage 36 of 49)	00-TUP6nnuC43B57FZNDooedh
0.199675	-0.977666	-0.065568	um	Cell	Cell Ellipsoid Axis B	0.000	1.000	280	29	siRNA-IMPa4-25 PSPC1-A488 IMPa4-A546 DAPI 8C1-siRNA-IMP-a2-a4 V2.00	0	28. siRNA-IMPa4-25 PSPC1-A488 DAPI IMPa4-A546_aj_TileScan_001 (Stage 36 of 49)	00-TUP6nnuC43B57FZNDooedh
-0.594864	-0.80166	0.0589744	um	Cell	Cell Ellipsoid Axis B	0.000	1.000	281	30	siRNA-IMPa4-25 PSPC1-A488 IMPa4-A546 DAPI 8C1-siRNA-IMP-a2-a4 V2.00	0	28. siRNA-IMPa4-25 PSPC1-A488 DAPI IMPa4-A546_aj_TileScan_001 (Stage 36 of 49)	00-TUP6nnuC43B57FZNDooedh
0.500504	-0.862817	0.0710137	um	Cell	Cell Ellipsoid Axis B	0.000	1.000	282	31	siRNA-IMPa4-25 PSPC1-A488 IMPa4-A546 DAPI 8C1-siRNA-IMP-a2-a4 V2.00	0	28. siRNA-IMPa4-25 PSPC1-A488 DAPI IMPa4-A546_aj_TileScan_001 (Stage 36 of 49)	00-TUP6nnuC43B57FZNDooedh
-0.109294	0.99391	0.0140651	um	Cell	Cell Ellipsoid Axis B	0.000	1.000	283	32	siRNA-IMPa4-25 PSPC1-A488 IMPa4-A546 DAPI 8C1-siRNA-IMP-a2-a4 V2.00	0	28. siRNA-IMPa4-25 PSPC1-A488 DAPI IMPa4-A546_aj_TileScan_001 (Stage 36 of 49)	00-TUP6nnuC43B57FZNDooedh
0.111668	0.993721	-0.00696394	um	Cell	Cell Ellipsoid Axis B	0.000	1.000	284	0	siRNA-IMPa4-25 PSPC1-A488 IMPa4-A546 DAPI 8C1-siRNA-IMP-a2-a4 V2.00	0	28. siRNA-IMPa4-25 PSPC1-A488 DAPI IMPa4-A546_ak_TileScan_001 (Stage 37 of 49)	00-KrEKmgc89WamKUu5fwmPBe
0.0272575	-0.999606	-0.00671057	um	Cell	Cell Ellipsoid Axis B	0.000	1.000	285	1	siRNA-IMPa4-25 PSPC1-A488 IMPa4-A546 DAPI 8C1-siRNA-IMP-a2-a4 V2.00	0	28. siRNA-IMPa4-25 PSPC1-A488 DAPI IMPa4-A546_ak_TileScan_001 (Stage 37 of 49)	00-KrEKmgc89WamKUu5fwmPBe
0.941362	-0.337364	0.0047869	um	Cell	Cell Ellipsoid Axis B	0.000	1.000	286	2	siRNA-IMPa4-25 PSPC1-A488 IMPa4-A546 DAPI 8C1-siRNA-IMP-a2-a4 V2.00	0	28. siRNA-IMPa4-25 PSPC1-A488 DAPI IMPa4-A546_ak_TileScan_001 (Stage 37 of 49)	00-KrEKmgc89WamKUu5fwmPBe
0.934023	-0.105114	-0.341397	um	Cell	Cell Ellipsoid Axis B	0.000	1.000	287	3	siRNA-IMPa4-25 PSPC1-A488 IMPa4-A546 DAPI 8C1-siRNA-IMP-a2-a4 V2.00	0	28. siRNA-IMPa4-25 PSPC1-A488 DAPI IMPa4-A546_ak_TileScan_001 (Stage 37 of 49)	00-KrEKmgc89WamKUu5fwmPBe
0.0500423	-0.998661	0.0131249	um	Cell	Cell Ellipsoid Axis B	0.000	1.000	288	4	siRNA-IMPa4-25 PSPC1-A488 IMPa4-A546 DAPI 8C1-siRNA-IMP-a2-a4 V2.00	0	28. siRNA-IMPa4-25 PSPC1-A488 DAPI IMPa4-A546_ak_TileScan_001 (Stage 37 of 49)	00-KrEKmgc89WamKUu5fwmPBe
0.976436	-0.215808	3.17803e-005	um	Cell	Cell Ellipsoid Axis B	0.000	1.000	289	5	siRNA-IMPa4-25 PSPC1-A488 IMPa4-A546 DAPI 8C1-siRNA-IMP-a2-a4 V2.00	0	28. siRNA-IMPa4-25 PSPC1-A488 DAPI IMPa4-A546_ak_TileScan_001 (Stage 37 of 49)	00-KrEKmgc89WamKUu5fwmPBe
-0.96757	-0.252186	0.0144706	um	Cell	Cell Ellipsoid Axis B	0.000	1.000	290	6	siRNA-IMPa4-25 PSPC1-A488 IMPa4-A546 DAPI 8C1-siRNA-IMP-a2-a4 V2.00	0	28. siRNA-IMPa4-25 PSPC1-A488 DAPI IMPa4-A546_ak_TileScan_001 (Stage 37 of 49)	00-KrEKmgc89WamKUu5fwmPBe
0.68175	-0.731575	0.00400215	um	Cell	Cell Ellipsoid Axis B	0.000	1.000	291	7	siRNA-IMPa4-25 PSPC1-A488 IMPa4-A546 DAPI 8C1-siRNA-IMP-a2-a4 V2.00	0	28. siRNA-IMPa4-25 PSPC1-A488 DAPI IMPa4-A546_ak_TileScan_001 (Stage 37 of 49)	00-KrEKmgc89WamKUu5fwmPBe
0.169795	0.985464	-0.00557337	um	Cell	Cell Ellipsoid Axis B	0.000	1.000	292	8	siRNA-IMPa4-25 PSPC1-A488 IMPa4-A546 DAPI 8C1-siRNA-IMP-a2-a4 V2.00	0	28. siRNA-IMPa4-25 PSPC1-A488 DAPI IMPa4-A546_ak_TileScan_001 (Stage 37 of 49)	00-KrEKmgc89WamKUu5fwmPBe
0.803491	0.595258	-0.00829571	um	Cell	Cell Ellipsoid Axis B	0.000	1.000	293	9	siRNA-IMPa4-25 PSPC1-A488 IMPa4-A546 DAPI 8C1-siRNA-IMP-a2-a4 V2.00	0	28. siRNA-IMPa4-25 PSPC1-A488 DAPI IMPa4-A546_ak_TileScan_001 (Stage 37 of 49)	00-KrEKmgc89WamKUu5fwmPBe
-0.92391	-0.382378	0.0133151	um	Cell	Cell Ellipsoid Axis B	0.000	1.000	294	10	siRNA-IMPa4-25 PSPC1-A488 IMPa4-A546 DAPI 8C1-siRNA-IMP-a2-a4 V2.00	0	28. siRNA-IMPa4-25 PSPC1-A488 DAPI IMPa4-A546_ak_TileScan_001 (Stage 37 of 49)	00-KrEKmgc89WamKUu5fwmPBe
0.469869	-0.882442	0.0227837	um	Cell	Cell Ellipsoid Axis B	0.000	1.000	295	11	siRNA-IMPa4-25 PSPC1-A488 IMPa4-A546 DAPI 8C1-siRNA-IMP-a2-a4 V2.00	0	28. siRNA-IMPa4-25 PSPC1-A488 DAPI IMPa4-A546_ak_TileScan_001 (Stage 37 of 49)	00-KrEKmgc89WamKUu5fwmPBe
-0.266558	0.963725	-0.0134737	um	Cell	Cell Ellipsoid Axis B	0.000	1.000	296	12	siRNA-IMPa4-25 PSPC1-A488 IMPa4-A546 DAPI 8C1-siRNA-IMP-a2-a4 V2.00	0	28. siRNA-IMPa4-25 PSPC1-A488 DAPI IMPa4-A546_ak_TileScan_001 (Stage 37 of 49)	00-KrEKmgc89WamKUu5fwmPBe
0.993847	0.110749	0.00135634	um	Cell	Cell Ellipsoid Axis B	0.000	1.000	297	13	siRNA-IMPa4-25 PSPC1-A488 IMPa4-A546 DAPI 8C1-siRNA-IMP-a2-a4 V2.00	0	28. siRNA-IMPa4-25 PSPC1-A488 DAPI IMPa4-A546_ak_TileScan_001 (Stage 37 of 49)	00-KrEKmgc89WamKUu5fwmPBe
0.993961	0.106534	0.0263109	um	Cell	Cell Ellipsoid Axis B	0.000	1.000	298	14	siRNA-IMPa4-25 PSPC1-A488 IMPa4-A546 DAPI 8C1-siRNA-IMP-a2-a4 V2.00	0	28. siRNA-IMPa4-25 PSPC1-A488 DAPI IMPa4-A546_ak_TileScan_001 (Stage 37 of 49)	00-KrEKmgc89WamKUu5fwmPBe
0.963963	-0.266031	-0.00150097	um	Cell	Cell Ellipsoid Axis B	0.000	1.000	299	15	siRNA-IMPa4-25 PSPC1-A488 IMPa4-A546 DAPI 8C1-siRNA-IMP-a2-a4 V2.00	0	28. siRNA-IMPa4-25 PSPC1-A488 DAPI IMPa4-A546_ak_TileScan_001 (Stage 37 of 49)	00-KrEKmgc89WamKUu5fwmPBe
0.98208	0.188459	-0.0014887	um	Cell	Cell Ellipsoid Axis B	0.000	1.000	300	16	siRNA-IMPa4-25 PSPC1-A488 IMPa4-A546 DAPI 8C1-siRNA-IMP-a2-a4 V2.00	0	28. siRNA-IMPa4-25 PSPC1-A488 DAPI IMPa4-A546_ak_TileScan_001 (Stage 37 of 49)	00-KrEKmgc89WamKUu5fwmPBe
0.0806969	-0.996716	-0.00667603	um	Cell	Cell Ellipsoid Axis B	0.000	1.000	301	17	siRNA-IMPa4-25 PSPC1-A488 IMPa4-A546 DAPI 8C1-siRNA-IMP-a2-a4 V2.00	0	28. siRNA-IMPa4-25 PSPC1-A488 DAPI IMPa4-A546_ak_TileScan_001 (Stage 37 of 49)	00-KrEKmgc89WamKUu5fwmPBe
-0.44532	-0.895318	0.00976186	um	Cell	Cell Ellipsoid Axis B	0.000	1.000	302	18	siRNA-IMPa4-25 PSPC1-A488 IMPa4-A546 DAPI 8C1-siRNA-IMP-a2-a4 V2.00	0	28. siRNA-IMPa4-25 PSPC1-A488 DAPI IMPa4-A546_ak_TileScan_001 (Stage 37 of 49)	00-KrEKmgc89WamKUu5fwmPBe
0.269103	-0.96311	0.00178821	um	Cell	Cell Ellipsoid Axis B	0.000	1.000	303	19	siRNA-IMPa4-25 PSPC1-A488 IMPa4-A546 DAPI 8C1-siRNA-IMP-a2-a4 V2.00	0	28. siRNA-IMPa4-25 PSPC1-A488 DAPI IMPa4-A546_ak_TileScan_001 (Stage 37 of 49)	00-KrEKmgc89WamKUu5fwmPBe
0.777983	-0.628274	-0.00373847	um	Cell	Cell Ellipsoid Axis B	0.000	1.000	304	20	siRNA-IMPa4-25 PSPC1-A488 IMPa4-A546 DAPI 8C1-siRNA-IMP-a2-a4 V2.00	0	28. siRNA-IMPa4-25 PSPC1-A488 DAPI IMPa4-A546_ak_TileScan_001 (Stage 37 of 49)	00-KrEKmgc89WamKUu5fwmPBe
0.0560368	-0.998419	-0.00433759	um	Cell	Cell Ellipsoid Axis B	0.000	1.000	305	21	siRNA-IMPa4-25 PSPC1-A488 IMPa4-A546 DAPI 8C1-siRNA-IMP-a2-a4 V2.00	0	28. siRNA-IMPa4-25 PSPC1-A488 DAPI IMPa4-A546_ak_TileScan_001 (Stage 37 of 49)	00-KrEKmgc89WamKUu5fwmPBe
0.299769	0.954012	-0.00071124	um	Cell	Cell Ellipsoid Axis B	0.000	1.000	306	22	siRNA-IMPa4-25 PSPC1-A488 IMPa4-A546 DAPI 8C1-siRNA-IMP-a2-a4 V2.00	0	28. siRNA-IMPa4-25 PSPC1-A488 DAPI IMPa4-A546_ak_TileScan_001 (Stage 37 of 49)	00-KrEKmgc89WamKUu5fwmPBe
-0.204167	-0.978928	-0.00388974	um	Cell	Cell Ellipsoid Axis B	0.000	1.000	307	23	siRNA-IMPa4-25 PSPC1-A488 IMPa4-A546 DAPI 8C1-siRNA-IMP-a2-a4 V2.00	0	28. siRNA-IMPa4-25 PSPC1-A488 DAPI IMPa4-A546_ak_TileScan_001 (Stage 37 of 49)	00-KrEKmgc89WamKUu5fwmPBe
-0.553611	-0.832576	0.0182096	um	Cell	Cell Ellipsoid Axis B	0.000	1.000	308	24	siRNA-IMPa4-25 PSPC1-A488 IMPa4-A546 DAPI 8C1-siRNA-IMP-a2-a4 V2.00	0	28. siRNA-IMPa4-25 PSPC1-A488 DAPI IMPa4-A546_ak_TileScan_001 (Stage 37 of 49)	00-KrEKmgc89WamKUu5fwmPBe
-0.575839	-0.817527	-0.00763545	um	Cell	Cell Ellipsoid Axis B	0.000	1.000	309	25	siRNA-IMPa4-25 PSPC1-A488 IMPa4-A546 DAPI 8C1-siRNA-IMP-a2-a4 V2.00	0	28. siRNA-IMPa4-25 PSPC1-A488 DAPI IMPa4-A546_ak_TileScan_001 (Stage 37 of 49)	00-KrEKmgc89WamKUu5fwmPBe
0.289469	-0.957171	-0.00554105	um	Cell	Cell Ellipsoid Axis B	0.000	1.000	310	26	siRNA-IMPa4-25 PSPC1-A488 IMPa4-A546 DAPI 8C1-siRNA-IMP-a2-a4 V2.00	0	28. siRNA-IMPa4-25 PSPC1-A488 DAPI IMPa4-A546_ak_TileScan_001 (Stage 37 of 49)	00-KrEKmgc89WamKUu5fwmPBe
0.658692	0.75238	0.00694585	um	Cell	Cell Ellipsoid Axis B	0.000	1.000	311	27	siRNA-IMPa4-25 PSPC1-A488 IMPa4-A546 DAPI 8C1-siRNA-IMP-a2-a4 V2.00	0	28. siRNA-IMPa4-25 PSPC1-A488 DAPI IMPa4-A546_ak_TileScan_001 (Stage 37 of 49)	00-KrEKmgc89WamKUu5fwmPBe
0.64155	0.767063	-0.00539613	um	Cell	Cell Ellipsoid Axis B	0.000	1.000	312	28	siRNA-IMPa4-25 PSPC1-A488 IMPa4-A546 DAPI 8C1-siRNA-IMP-a2-a4 V2.00	0	28. siRNA-IMPa4-25 PSPC1-A488 DAPI IMPa4-A546_ak_TileScan_001 (Stage 37 of 49)	00-KrEKmgc89WamKUu5fwmPBe
0.564594	-0.825229	0.0152103	um	Cell	Cell Ellipsoid Axis B	0.000	1.000	313	29	siRNA-IMPa4-25 PSPC1-A488 IMPa4-A546 DAPI 8C1-siRNA-IMP-a2-a4 V2.00	0	28. siRNA-IMPa4-25 PSPC1-A488 DAPI IMPa4-A546_ak_TileScan_001 (Stage 37 of 49)	00-KrEKmgc89WamKUu5fwmPBe
0.928329	0.371734	-0.00447619	um	Cell	Cell Ellipsoid Axis B	0.000	1.000	314	30	siRNA-IMPa4-25 PSPC1-A488 IMPa4-A546 DAPI 8C1-siRNA-IMP-a2-a4 V2.00	0	28. siRNA-IMPa4-25 PSPC1-A488 DAPI IMPa4-A546_ak_TileScan_001 (Stage 37 of 49)	00-KrEKmgc89WamKUu5fwmPBe
-0.301069	-0.95358	-0.0064924	um	Cell	Cell Ellipsoid Axis B	0.000	1.000	315	31	siRNA-IMPa4-25 PSPC1-A488 IMPa4-A546 DAPI 8C1-siRNA-IMP-a2-a4 V2.00	0	28. siRNA-IMPa4-25 PSPC1-A488 DAPI IMPa4-A546_ak_TileScan_001 (Stage 37 of 49)	00-KrEKmgc89WamKUu5fwmPBe
0.307529	0.950766	0.0383282	um	Cell	Cell Ellipsoid Axis B	0.000	1.000	316	32	siRNA-IMPa4-25 PSPC1-A488 IMPa4-A546 DAPI 8C1-siRNA-IMP-a2-a4 V2.00	0	28. siRNA-IMPa4-25 PSPC1-A488 DAPI IMPa4-A546_ak_TileScan_001 (Stage 37 of 49)	00-KrEKmgc89WamKUu5fwmPBe
0.960641	-0.277788	0.00143287	um	Cell	Cell Ellipsoid Axis B	0.000	1.000	317	0	siRNA-IMPa4-25 PSPC1-A488 IMPa4-A546 DAPI 8C1-siRNA-IMP-a2-a4 V2.00	0	28. siRNA-IMPa4-25 PSPC1-A488 DAPI IMPa4-A546_al_TileScan_001 (Stage 38 of 49)	00-ikYZKw3YCRCAMs8NWf7CKd
0.73207	-0.681049	0.0156758	um	Cell	Cell Ellipsoid Axis B	0.000	1.000	318	1	siRNA-IMPa4-25 PSPC1-A488 IMPa4-A546 DAPI 8C1-siRNA-IMP-a2-a4 V2.00	0	28. siRNA-IMPa4-25 PSPC1-A488 DAPI IMPa4-A546_al_TileScan_001 (Stage 38 of 49)	00-ikYZKw3YCRCAMs8NWf7CKd
0.650038	-0.759886	0.00492213	um	Cell	Cell Ellipsoid Axis B	0.000	1.000	319	2	siRNA-IMPa4-25 PSPC1-A488 IMPa4-A546 DAPI 8C1-siRNA-IMP-a2-a4 V2.00	0	28. siRNA-IMPa4-25 PSPC1-A488 DAPI IMPa4-A546_al_TileScan_001 (Stage 38 of 49)	00-ikYZKw3YCRCAMs8NWf7CKd
0.881141	-0.472747	0.0100324	um	Cell	Cell Ellipsoid Axis B	0.000	1.000	320	3	siRNA-IMPa4-25 PSPC1-A488 IMPa4-A546 DAPI 8C1-siRNA-IMP-a2-a4 V2.00	0	28. siRNA-IMPa4-25 PSPC1-A488 DAPI IMPa4-A546_al_TileScan_001 (Stage 38 of 49)	00-ikYZKw3YCRCAMs8NWf7CKd
0.994629	0.103504	-0.000247459	um	Cell	Cell Ellipsoid Axis B	0.000	1.000	321	4	siRNA-IMPa4-25 PSPC1-A488 IMPa4-A546 DAPI 8C1-siRNA-IMP-a2-a4 V2.00	0	28. siRNA-IMPa4-25 PSPC1-A488 DAPI IMPa4-A546_al_TileScan_001 (Stage 38 of 49)	00-ikYZKw3YCRCAMs8NWf7CKd
0.566756	-0.823871	0.00491929	um	Cell	Cell Ellipsoid Axis B	0.000	1.000	322	5	siRNA-IMPa4-25 PSPC1-A488 IMPa4-A546 DAPI 8C1-siRNA-IMP-a2-a4 V2.00	0	28. siRNA-IMPa4-25 PSPC1-A488 DAPI IMPa4-A546_al_TileScan_001 (Stage 38 of 49)	00-ikYZKw3YCRCAMs8NWf7CKd
0.266089	0.963925	-0.00666912	um	Cell	Cell Ellipsoid Axis B	0.000	1.000	323	6	siRNA-IMPa4-25 PSPC1-A488 IMPa4-A546 DAPI 8C1-siRNA-IMP-a2-a4 V2.00	0	28. siRNA-IMPa4-25 PSPC1-A488 DAPI IMPa4-A546_al_TileScan_001 (Stage 38 of 49)	00-ikYZKw3YCRCAMs8NWf7CKd
0.792013	-0.610476	-0.00585496	um	Cell	Cell Ellipsoid Axis B	0.000	1.000	324	7	siRNA-IMPa4-25 PSPC1-A488 IMPa4-A546 DAPI 8C1-siRNA-IMP-a2-a4 V2.00	0	28. siRNA-IMPa4-25 PSPC1-A488 DAPI IMPa4-A546_al_TileScan_001 (Stage 38 of 49)	00-ikYZKw3YCRCAMs8NWf7CKd
0.890706	0.454577	-0.00160097	um	Cell	Cell Ellipsoid Axis B	0.000	1.000	325	8	siRNA-IMPa4-25 PSPC1-A488 IMPa4-A546 DAPI 8C1-siRNA-IMP-a2-a4 V2.00	0	28. siRNA-IMPa4-25 PSPC1-A488 DAPI IMPa4-A546_al_TileScan_001 (Stage 38 of 49)	00-ikYZKw3YCRCAMs8NWf7CKd
0.713044	0.700964	-0.0147565	um	Cell	Cell Ellipsoid Axis B	0.000	1.000	326	9	siRNA-IMPa4-25 PSPC1-A488 IMPa4-A546 DAPI 8C1-siRNA-IMP-a2-a4 V2.00	0	28. siRNA-IMPa4-25 PSPC1-A488 DAPI IMPa4-A546_al_TileScan_001 (Stage 38 of 49)	00-ikYZKw3YCRCAMs8NWf7CKd
0.913038	0.0049265	-0.407844	um	Cell	Cell Ellipsoid Axis B	0.000	1.000	327	10	siRNA-IMPa4-25 PSPC1-A488 IMPa4-A546 DAPI 8C1-siRNA-IMP-a2-a4 V2.00	0	28. siRNA-IMPa4-25 PSPC1-A488 DAPI IMPa4-A546_al_TileScan_001 (Stage 38 of 49)	00-ikYZKw3YCRCAMs8NWf7CKd
0.205135	-0.978707	0.00723697	um	Cell	Cell Ellipsoid Axis B	0.000	1.000	328	11	siRNA-IMPa4-25 PSPC1-A488 IMPa4-A546 DAPI 8C1-siRNA-IMP-a2-a4 V2.00	0	28. siRNA-IMPa4-25 PSPC1-A488 DAPI IMPa4-A546_al_TileScan_001 (Stage 38 of 49)	00-ikYZKw3YCRCAMs8NWf7CKd
-0.0867808	0.996153	-0.0122021	um	Cell	Cell Ellipsoid Axis B	0.000	1.000	329	12	siRNA-IMPa4-25 PSPC1-A488 IMPa4-A546 DAPI 8C1-siRNA-IMP-a2-a4 V2.00	0	28. siRNA-IMPa4-25 PSPC1-A488 DAPI IMPa4-A546_al_TileScan_001 (Stage 38 of 49)	00-ikYZKw3YCRCAMs8NWf7CKd
0.69411	0.719303	-0.0285444	um	Cell	Cell Ellipsoid Axis B	0.000	1.000	330	13	siRNA-IMPa4-25 PSPC1-A488 IMPa4-A546 DAPI 8C1-siRNA-IMP-a2-a4 V2.00	0	28. siRNA-IMPa4-25 PSPC1-A488 DAPI IMPa4-A546_al_TileScan_001 (Stage 38 of 49)	00-ikYZKw3YCRCAMs8NWf7CKd
0.801994	-0.597332	-0.00015929	um	Cell	Cell Ellipsoid Axis B	0.000	1.000	331	14	siRNA-IMPa4-25 PSPC1-A488 IMPa4-A546 DAPI 8C1-siRNA-IMP-a2-a4 V2.00	0	28. siRNA-IMPa4-25 PSPC1-A488 DAPI IMPa4-A546_al_TileScan_001 (Stage 38 of 49)	00-ikYZKw3YCRCAMs8NWf7CKd
0.826297	-0.562638	-0.025928	um	Cell	Cell Ellipsoid Axis B	0.000	1.000	332	15	siRNA-IMPa4-25 PSPC1-A488 IMPa4-A546 DAPI 8C1-siRNA-IMP-a2-a4 V2.00	0	28. siRNA-IMPa4-25 PSPC1-A488 DAPI IMPa4-A546_al_TileScan_001 (Stage 38 of 49)	00-ikYZKw3YCRCAMs8NWf7CKd
0.495972	-0.868339	-0.000359002	um	Cell	Cell Ellipsoid Axis B	0.000	1.000	333	16	siRNA-IMPa4-25 PSPC1-A488 IMPa4-A546 DAPI 8C1-siRNA-IMP-a2-a4 V2.00	0	28. siRNA-IMPa4-25 PSPC1-A488 DAPI IMPa4-A546_al_TileScan_001 (Stage 38 of 49)	00-ikYZKw3YCRCAMs8NWf7CKd
0.404668	0.914455	0.00395938	um	Cell	Cell Ellipsoid Axis B	0.000	1.000	334	17	siRNA-IMPa4-25 PSPC1-A488 IMPa4-A546 DAPI 8C1-siRNA-IMP-a2-a4 V2.00	0	28. siRNA-IMPa4-25 PSPC1-A488 DAPI IMPa4-A546_al_TileScan_001 (Stage 38 of 49)	00-ikYZKw3YCRCAMs8NWf7CKd
-0.79401	-0.607897	0.00323797	um	Cell	Cell Ellipsoid Axis B	0.000	1.000	335	18	siRNA-IMPa4-25 PSPC1-A488 IMPa4-A546 DAPI 8C1-siRNA-IMP-a2-a4 V2.00	0	28. siRNA-IMPa4-25 PSPC1-A488 DAPI IMPa4-A546_al_TileScan_001 (Stage 38 of 49)	00-ikYZKw3YCRCAMs8NWf7CKd
0.780973	-0.624496	-0.00926164	um	Cell	Cell Ellipsoid Axis B	0.000	1.000	336	19	siRNA-IMPa4-25 PSPC1-A488 IMPa4-A546 DAPI 8C1-siRNA-IMP-a2-a4 V2.00	0	28. siRNA-IMPa4-25 PSPC1-A488 DAPI IMPa4-A546_al_TileScan_001 (Stage 38 of 49)	00-ikYZKw3YCRCAMs8NWf7CKd
0.814883	-0.579386	-0.0166313	um	Cell	Cell Ellipsoid Axis B	0.000	1.000	337	20	siRNA-IMPa4-25 PSPC1-A488 IMPa4-A546 DAPI 8C1-siRNA-IMP-a2-a4 V2.00	0	28. siRNA-IMPa4-25 PSPC1-A488 DAPI IMPa4-A546_al_TileScan_001 (Stage 38 of 49)	00-ikYZKw3YCRCAMs8NWf7CKd
-0.289555	-0.957087	0.0119716	um	Cell	Cell Ellipsoid Axis B	0.000	1.000	338	21	siRNA-IMPa4-25 PSPC1-A488 IMPa4-A546 DAPI 8C1-siRNA-IMP-a2-a4 V2.00	0	28. siRNA-IMPa4-25 PSPC1-A488 DAPI IMPa4-A546_al_TileScan_001 (Stage 38 of 49)	00-ikYZKw3YCRCAMs8NWf7CKd
0.884671	-0.46576	-0.0206138	um	Cell	Cell Ellipsoid Axis B	0.000	1.000	339	22	siRNA-IMPa4-25 PSPC1-A488 IMPa4-A546 DAPI 8C1-siRNA-IMP-a2-a4 V2.00	0	28. siRNA-IMPa4-25 PSPC1-A488 DAPI IMPa4-A546_al_TileScan_001 (Stage 38 of 49)	00-ikYZKw3YCRCAMs8NWf7CKd
0.28228	0.959255	-0.0121827	um	Cell	Cell Ellipsoid Axis B	0.000	1.000	340	23	siRNA-IMPa4-25 PSPC1-A488 IMPa4-A546 DAPI 8C1-siRNA-IMP-a2-a4 V2.00	0	28. siRNA-IMPa4-25 PSPC1-A488 DAPI IMPa4-A546_al_TileScan_001 (Stage 38 of 49)	00-ikYZKw3YCRCAMs8NWf7CKd
0.29737	-0.954753	0.00419371	um	Cell	Cell Ellipsoid Axis B	0.000	1.000	341	24	siRNA-IMPa4-25 PSPC1-A488 IMPa4-A546 DAPI 8C1-siRNA-IMP-a2-a4 V2.00	0	28. siRNA-IMPa4-25 PSPC1-A488 DAPI IMPa4-A546_al_TileScan_001 (Stage 38 of 49)	00-ikYZKw3YCRCAMs8NWf7CKd
0.621869	0.783121	0.000701131	um	Cell	Cell Ellipsoid Axis B	0.000	1.000	342	25	siRNA-IMPa4-25 PSPC1-A488 IMPa4-A546 DAPI 8C1-siRNA-IMP-a2-a4 V2.00	0	28. siRNA-IMPa4-25 PSPC1-A488 DAPI IMPa4-A546_al_TileScan_001 (Stage 38 of 49)	00-ikYZKw3YCRCAMs8NWf7CKd
0.703972	-0.709568	0.0306005	um	Cell	Cell Ellipsoid Axis B	0.000	1.000	343	26	siRNA-IMPa4-25 PSPC1-A488 IMPa4-A546 DAPI 8C1-siRNA-IMP-a2-a4 V2.00	0	28. siRNA-IMPa4-25 PSPC1-A488 DAPI IMPa4-A546_al_TileScan_001 (Stage 38 of 49)	00-ikYZKw3YCRCAMs8NWf7CKd
0.397349	-0.917636	-0.00760817	um	Cell	Cell Ellipsoid Axis B	0.000	1.000	344	27	siRNA-IMPa4-25 PSPC1-A488 IMPa4-A546 DAPI 8C1-siRNA-IMP-a2-a4 V2.00	0	28. siRNA-IMPa4-25 PSPC1-A488 DAPI IMPa4-A546_al_TileScan_001 (Stage 38 of 49)	00-ikYZKw3YCRCAMs8NWf7CKd
0.898994	-0.437781	0.0125583	um	Cell	Cell Ellipsoid Axis B	0.000	1.000	345	0	siRNA-IMPa4-25 PSPC1-A488 IMPa4-A546 DAPI 8C1-siRNA-IMP-a2-a4 V2.00	0	28. siRNA-IMPa4-25 PSPC1-A488 DAPI IMPa4-A546_am_TileScan_001 (Stage 39 of 49)	00-6pcRhJv9CMKq9WScjWdruj
0.0981244	-0.995162	-0.00501839	um	Cell	Cell Ellipsoid Axis B	0.000	1.000	346	1	siRNA-IMPa4-25 PSPC1-A488 IMPa4-A546 DAPI 8C1-siRNA-IMP-a2-a4 V2.00	0	28. siRNA-IMPa4-25 PSPC1-A488 DAPI IMPa4-A546_am_TileScan_001 (Stage 39 of 49)	00-6pcRhJv9CMKq9WScjWdruj
0.270355	-0.962753	0.00377983	um	Cell	Cell Ellipsoid Axis B	0.000	1.000	347	2	siRNA-IMPa4-25 PSPC1-A488 IMPa4-A546 DAPI 8C1-siRNA-IMP-a2-a4 V2.00	0	28. siRNA-IMPa4-25 PSPC1-A488 DAPI IMPa4-A546_am_TileScan_001 (Stage 39 of 49)	00-6pcRhJv9CMKq9WScjWdruj
-0.742022	-0.670337	0.00714636	um	Cell	Cell Ellipsoid Axis B	0.000	1.000	348	3	siRNA-IMPa4-25 PSPC1-A488 IMPa4-A546 DAPI 8C1-siRNA-IMP-a2-a4 V2.00	0	28. siRNA-IMPa4-25 PSPC1-A488 DAPI IMPa4-A546_am_TileScan_001 (Stage 39 of 49)	00-6pcRhJv9CMKq9WScjWdruj
0.320563	0.947226	0.0015689	um	Cell	Cell Ellipsoid Axis B	0.000	1.000	349	4	siRNA-IMPa4-25 PSPC1-A488 IMPa4-A546 DAPI 8C1-siRNA-IMP-a2-a4 V2.00	0	28. siRNA-IMPa4-25 PSPC1-A488 DAPI IMPa4-A546_am_TileScan_001 (Stage 39 of 49)	00-6pcRhJv9CMKq9WScjWdruj
0.0553684	-0.998451	0.00548796	um	Cell	Cell Ellipsoid Axis B	0.000	1.000	350	5	siRNA-IMPa4-25 PSPC1-A488 IMPa4-A546 DAPI 8C1-siRNA-IMP-a2-a4 V2.00	0	28. siRNA-IMPa4-25 PSPC1-A488 DAPI IMPa4-A546_am_TileScan_001 (Stage 39 of 49)	00-6pcRhJv9CMKq9WScjWdruj
0.999369	-0.0278382	0.022063	um	Cell	Cell Ellipsoid Axis B	0.000	1.000	351	6	siRNA-IMPa4-25 PSPC1-A488 IMPa4-A546 DAPI 8C1-siRNA-IMP-a2-a4 V2.00	0	28. siRNA-IMPa4-25 PSPC1-A488 DAPI IMPa4-A546_am_TileScan_001 (Stage 39 of 49)	00-6pcRhJv9CMKq9WScjWdruj
-0.176363	0.983775	-0.032918	um	Cell	Cell Ellipsoid Axis B	0.000	1.000	352	7	siRNA-IMPa4-25 PSPC1-A488 IMPa4-A546 DAPI 8C1-siRNA-IMP-a2-a4 V2.00	0	28. siRNA-IMPa4-25 PSPC1-A488 DAPI IMPa4-A546_am_TileScan_001 (Stage 39 of 49)	00-6pcRhJv9CMKq9WScjWdruj
0.632849	-0.774275	-0.000380837	um	Cell	Cell Ellipsoid Axis B	0.000	1.000	353	8	siRNA-IMPa4-25 PSPC1-A488 IMPa4-A546 DAPI 8C1-siRNA-IMP-a2-a4 V2.00	0	28. siRNA-IMPa4-25 PSPC1-A488 DAPI IMPa4-A546_am_TileScan_001 (Stage 39 of 49)	00-6pcRhJv9CMKq9WScjWdruj
0.854416	-0.513673	0.0781887	um	Cell	Cell Ellipsoid Axis B	0.000	1.000	354	9	siRNA-IMPa4-25 PSPC1-A488 IMPa4-A546 DAPI 8C1-siRNA-IMP-a2-a4 V2.00	0	28. siRNA-IMPa4-25 PSPC1-A488 DAPI IMPa4-A546_am_TileScan_001 (Stage 39 of 49)	00-6pcRhJv9CMKq9WScjWdruj
-0.685933	-0.727635	-0.00653085	um	Cell	Cell Ellipsoid Axis B	0.000	1.000	355	10	siRNA-IMPa4-25 PSPC1-A488 IMPa4-A546 DAPI 8C1-siRNA-IMP-a2-a4 V2.00	0	28. siRNA-IMPa4-25 PSPC1-A488 DAPI IMPa4-A546_am_TileScan_001 (Stage 39 of 49)	00-6pcRhJv9CMKq9WScjWdruj
0.987021	0.158205	0.0275954	um	Cell	Cell Ellipsoid Axis B	0.000	1.000	356	11	siRNA-IMPa4-25 PSPC1-A488 IMPa4-A546 DAPI 8C1-siRNA-IMP-a2-a4 V2.00	0	28. siRNA-IMPa4-25 PSPC1-A488 DAPI IMPa4-A546_am_TileScan_001 (Stage 39 of 49)	00-6pcRhJv9CMKq9WScjWdruj
0.753946	0.656936	-6.23696e-005	um	Cell	Cell Ellipsoid Axis B	0.000	1.000	357	12	siRNA-IMPa4-25 PSPC1-A488 IMPa4-A546 DAPI 8C1-siRNA-IMP-a2-a4 V2.00	0	28. siRNA-IMPa4-25 PSPC1-A488 DAPI IMPa4-A546_am_TileScan_001 (Stage 39 of 49)	00-6pcRhJv9CMKq9WScjWdruj
-0.0496027	-0.998751	-0.00607769	um	Cell	Cell Ellipsoid Axis B	0.000	1.000	358	13	siRNA-IMPa4-25 PSPC1-A488 IMPa4-A546 DAPI 8C1-siRNA-IMP-a2-a4 V2.00	0	28. siRNA-IMPa4-25 PSPC1-A488 DAPI IMPa4-A546_am_TileScan_001 (Stage 39 of 49)	00-6pcRhJv9CMKq9WScjWdruj
-0.429638	-0.902932	-0.0111394	um	Cell	Cell Ellipsoid Axis B	0.000	1.000	359	14	siRNA-IMPa4-25 PSPC1-A488 IMPa4-A546 DAPI 8C1-siRNA-IMP-a2-a4 V2.00	0	28. siRNA-IMPa4-25 PSPC1-A488 DAPI IMPa4-A546_am_TileScan_001 (Stage 39 of 49)	00-6pcRhJv9CMKq9WScjWdruj
0.709115	-0.705089	0.0024342	um	Cell	Cell Ellipsoid Axis B	0.000	1.000	360	15	siRNA-IMPa4-25 PSPC1-A488 IMPa4-A546 DAPI 8C1-siRNA-IMP-a2-a4 V2.00	0	28. siRNA-IMPa4-25 PSPC1-A488 DAPI IMPa4-A546_am_TileScan_001 (Stage 39 of 49)	00-6pcRhJv9CMKq9WScjWdruj
0.65695	-0.753042	0.0366815	um	Cell	Cell Ellipsoid Axis B	0.000	1.000	361	16	siRNA-IMPa4-25 PSPC1-A488 IMPa4-A546 DAPI 8C1-siRNA-IMP-a2-a4 V2.00	0	28. siRNA-IMPa4-25 PSPC1-A488 DAPI IMPa4-A546_am_TileScan_001 (Stage 39 of 49)	00-6pcRhJv9CMKq9WScjWdruj
-0.185105	-0.982215	-0.0314463	um	Cell	Cell Ellipsoid Axis B	0.000	1.000	362	17	siRNA-IMPa4-25 PSPC1-A488 IMPa4-A546 DAPI 8C1-siRNA-IMP-a2-a4 V2.00	0	28. siRNA-IMPa4-25 PSPC1-A488 DAPI IMPa4-A546_am_TileScan_001 (Stage 39 of 49)	00-6pcRhJv9CMKq9WScjWdruj
-0.315458	-0.948666	0.0227742	um	Cell	Cell Ellipsoid Axis B	0.000	1.000	363	0	siRNA-IMPa4-25 PSPC1-A488 IMPa4-A546 DAPI 8C1-siRNA-IMP-a2-a4 V2.00	0	28. siRNA-IMPa4-25 PSPC1-A488 DAPI IMPa4-A546_an_TileScan_001 (Stage 40 of 49)	00-wHBDGvKJGgn2UTh8UN6efA
-0.463403	-0.886024	0.0148174	um	Cell	Cell Ellipsoid Axis B	0.000	1.000	364	1	siRNA-IMPa4-25 PSPC1-A488 IMPa4-A546 DAPI 8C1-siRNA-IMP-a2-a4 V2.00	0	28. siRNA-IMPa4-25 PSPC1-A488 DAPI IMPa4-A546_an_TileScan_001 (Stage 40 of 49)	00-wHBDGvKJGgn2UTh8UN6efA
-0.255421	-0.966822	0.00383761	um	Cell	Cell Ellipsoid Axis B	0.000	1.000	365	2	siRNA-IMPa4-25 PSPC1-A488 IMPa4-A546 DAPI 8C1-siRNA-IMP-a2-a4 V2.00	0	28. siRNA-IMPa4-25 PSPC1-A488 DAPI IMPa4-A546_an_TileScan_001 (Stage 40 of 49)	00-wHBDGvKJGgn2UTh8UN6efA
-0.0211807	-0.999776	0.000564347	um	Cell	Cell Ellipsoid Axis B	0.000	1.000	366	3	siRNA-IMPa4-25 PSPC1-A488 IMPa4-A546 DAPI 8C1-siRNA-IMP-a2-a4 V2.00	0	28. siRNA-IMPa4-25 PSPC1-A488 DAPI IMPa4-A546_an_TileScan_001 (Stage 40 of 49)	00-wHBDGvKJGgn2UTh8UN6efA
-0.908789	-0.0193993	0.416806	um	Cell	Cell Ellipsoid Axis B	0.000	1.000	367	4	siRNA-IMPa4-25 PSPC1-A488 IMPa4-A546 DAPI 8C1-siRNA-IMP-a2-a4 V2.00	0	28. siRNA-IMPa4-25 PSPC1-A488 DAPI IMPa4-A546_an_TileScan_001 (Stage 40 of 49)	00-wHBDGvKJGgn2UTh8UN6efA
0.713908	-0.69995	0.020136	um	Cell	Cell Ellipsoid Axis B	0.000	1.000	368	5	siRNA-IMPa4-25 PSPC1-A488 IMPa4-A546 DAPI 8C1-siRNA-IMP-a2-a4 V2.00	0	28. siRNA-IMPa4-25 PSPC1-A488 DAPI IMPa4-A546_an_TileScan_001 (Stage 40 of 49)	00-wHBDGvKJGgn2UTh8UN6efA
0.706487	-0.707723	0.00182164	um	Cell	Cell Ellipsoid Axis B	0.000	1.000	369	6	siRNA-IMPa4-25 PSPC1-A488 IMPa4-A546 DAPI 8C1-siRNA-IMP-a2-a4 V2.00	0	28. siRNA-IMPa4-25 PSPC1-A488 DAPI IMPa4-A546_an_TileScan_001 (Stage 40 of 49)	00-wHBDGvKJGgn2UTh8UN6efA
0.948419	-0.317019	0.000831055	um	Cell	Cell Ellipsoid Axis B	0.000	1.000	370	7	siRNA-IMPa4-25 PSPC1-A488 IMPa4-A546 DAPI 8C1-siRNA-IMP-a2-a4 V2.00	0	28. siRNA-IMPa4-25 PSPC1-A488 DAPI IMPa4-A546_an_TileScan_001 (Stage 40 of 49)	00-wHBDGvKJGgn2UTh8UN6efA
-0.0845605	0.996416	0.00219645	um	Cell	Cell Ellipsoid Axis B	0.000	1.000	371	8	siRNA-IMPa4-25 PSPC1-A488 IMPa4-A546 DAPI 8C1-siRNA-IMP-a2-a4 V2.00	0	28. siRNA-IMPa4-25 PSPC1-A488 DAPI IMPa4-A546_an_TileScan_001 (Stage 40 of 49)	00-wHBDGvKJGgn2UTh8UN6efA
0.320839	-0.94707	0.0109506	um	Cell	Cell Ellipsoid Axis B	0.000	1.000	372	9	siRNA-IMPa4-25 PSPC1-A488 IMPa4-A546 DAPI 8C1-siRNA-IMP-a2-a4 V2.00	0	28. siRNA-IMPa4-25 PSPC1-A488 DAPI IMPa4-A546_an_TileScan_001 (Stage 40 of 49)	00-wHBDGvKJGgn2UTh8UN6efA
0.377797	-0.925856	0.00772414	um	Cell	Cell Ellipsoid Axis B	0.000	1.000	373	10	siRNA-IMPa4-25 PSPC1-A488 IMPa4-A546 DAPI 8C1-siRNA-IMP-a2-a4 V2.00	0	28. siRNA-IMPa4-25 PSPC1-A488 DAPI IMPa4-A546_an_TileScan_001 (Stage 40 of 49)	00-wHBDGvKJGgn2UTh8UN6efA
0.572901	0.819614	0.00425486	um	Cell	Cell Ellipsoid Axis B	0.000	1.000	374	11	siRNA-IMPa4-25 PSPC1-A488 IMPa4-A546 DAPI 8C1-siRNA-IMP-a2-a4 V2.00	0	28. siRNA-IMPa4-25 PSPC1-A488 DAPI IMPa4-A546_an_TileScan_001 (Stage 40 of 49)	00-wHBDGvKJGgn2UTh8UN6efA
0.989699	0.143031	0.00609549	um	Cell	Cell Ellipsoid Axis B	0.000	1.000	375	12	siRNA-IMPa4-25 PSPC1-A488 IMPa4-A546 DAPI 8C1-siRNA-IMP-a2-a4 V2.00	0	28. siRNA-IMPa4-25 PSPC1-A488 DAPI IMPa4-A546_an_TileScan_001 (Stage 40 of 49)	00-wHBDGvKJGgn2UTh8UN6efA
0.956677	0.291107	0.00515865	um	Cell	Cell Ellipsoid Axis B	0.000	1.000	376	13	siRNA-IMPa4-25 PSPC1-A488 IMPa4-A546 DAPI 8C1-siRNA-IMP-a2-a4 V2.00	0	28. siRNA-IMPa4-25 PSPC1-A488 DAPI IMPa4-A546_an_TileScan_001 (Stage 40 of 49)	00-wHBDGvKJGgn2UTh8UN6efA
0.260958	-0.965348	0.00189211	um	Cell	Cell Ellipsoid Axis B	0.000	1.000	377	14	siRNA-IMPa4-25 PSPC1-A488 IMPa4-A546 DAPI 8C1-siRNA-IMP-a2-a4 V2.00	0	28. siRNA-IMPa4-25 PSPC1-A488 DAPI IMPa4-A546_an_TileScan_001 (Stage 40 of 49)	00-wHBDGvKJGgn2UTh8UN6efA
-0.573211	0.819406	0.00184368	um	Cell	Cell Ellipsoid Axis B	0.000	1.000	378	15	siRNA-IMPa4-25 PSPC1-A488 IMPa4-A546 DAPI 8C1-siRNA-IMP-a2-a4 V2.00	0	28. siRNA-IMPa4-25 PSPC1-A488 DAPI IMPa4-A546_an_TileScan_001 (Stage 40 of 49)	00-wHBDGvKJGgn2UTh8UN6efA
0.0875856	-0.995845	-0.0249208	um	Cell	Cell Ellipsoid Axis B	0.000	1.000	379	16	siRNA-IMPa4-25 PSPC1-A488 IMPa4-A546 DAPI 8C1-siRNA-IMP-a2-a4 V2.00	0	28. siRNA-IMPa4-25 PSPC1-A488 DAPI IMPa4-A546_an_TileScan_001 (Stage 40 of 49)	00-wHBDGvKJGgn2UTh8UN6efA
0.967422	-0.253169	-0.000756888	um	Cell	Cell Ellipsoid Axis B	0.000	1.000	380	17	siRNA-IMPa4-25 PSPC1-A488 IMPa4-A546 DAPI 8C1-siRNA-IMP-a2-a4 V2.00	0	28. siRNA-IMPa4-25 PSPC1-A488 DAPI IMPa4-A546_an_TileScan_001 (Stage 40 of 49)	00-wHBDGvKJGgn2UTh8UN6efA
-0.800442	-0.599405	-0.00240568	um	Cell	Cell Ellipsoid Axis B	0.000	1.000	381	18	siRNA-IMPa4-25 PSPC1-A488 IMPa4-A546 DAPI 8C1-siRNA-IMP-a2-a4 V2.00	0	28. siRNA-IMPa4-25 PSPC1-A488 DAPI IMPa4-A546_an_TileScan_001 (Stage 40 of 49)	00-wHBDGvKJGgn2UTh8UN6efA
-0.145317	-0.989318	0.0115313	um	Cell	Cell Ellipsoid Axis B	0.000	1.000	382	19	siRNA-IMPa4-25 PSPC1-A488 IMPa4-A546 DAPI 8C1-siRNA-IMP-a2-a4 V2.00	0	28. siRNA-IMPa4-25 PSPC1-A488 DAPI IMPa4-A546_an_TileScan_001 (Stage 40 of 49)	00-wHBDGvKJGgn2UTh8UN6efA
-0.998432	0.0554042	-0.00805165	um	Cell	Cell Ellipsoid Axis B	0.000	1.000	383	20	siRNA-IMPa4-25 PSPC1-A488 IMPa4-A546 DAPI 8C1-siRNA-IMP-a2-a4 V2.00	0	28. siRNA-IMPa4-25 PSPC1-A488 DAPI IMPa4-A546_an_TileScan_001 (Stage 40 of 49)	00-wHBDGvKJGgn2UTh8UN6efA
0.356267	0.934384	0.000266805	um	Cell	Cell Ellipsoid Axis B	0.000	1.000	384	21	siRNA-IMPa4-25 PSPC1-A488 IMPa4-A546 DAPI 8C1-siRNA-IMP-a2-a4 V2.00	0	28. siRNA-IMPa4-25 PSPC1-A488 DAPI IMPa4-A546_an_TileScan_001 (Stage 40 of 49)	00-wHBDGvKJGgn2UTh8UN6efA
0.277074	-0.960848	0.00141846	um	Cell	Cell Ellipsoid Axis B	0.000	1.000	385	22	siRNA-IMPa4-25 PSPC1-A488 IMPa4-A546 DAPI 8C1-siRNA-IMP-a2-a4 V2.00	0	28. siRNA-IMPa4-25 PSPC1-A488 DAPI IMPa4-A546_an_TileScan_001 (Stage 40 of 49)	00-wHBDGvKJGgn2UTh8UN6efA
0.322866	0.946443	0.00191309	um	Cell	Cell Ellipsoid Axis B	0.000	1.000	386	23	siRNA-IMPa4-25 PSPC1-A488 IMPa4-A546 DAPI 8C1-siRNA-IMP-a2-a4 V2.00	0	28. siRNA-IMPa4-25 PSPC1-A488 DAPI IMPa4-A546_an_TileScan_001 (Stage 40 of 49)	00-wHBDGvKJGgn2UTh8UN6efA
-0.0282125	0.999598	-0.0027272	um	Cell	Cell Ellipsoid Axis B	0.000	1.000	387	24	siRNA-IMPa4-25 PSPC1-A488 IMPa4-A546 DAPI 8C1-siRNA-IMP-a2-a4 V2.00	0	28. siRNA-IMPa4-25 PSPC1-A488 DAPI IMPa4-A546_an_TileScan_001 (Stage 40 of 49)	00-wHBDGvKJGgn2UTh8UN6efA
0.995602	0.00458837	0.0935701	um	Cell	Cell Ellipsoid Axis B	0.000	1.000	388	25	siRNA-IMPa4-25 PSPC1-A488 IMPa4-A546 DAPI 8C1-siRNA-IMP-a2-a4 V2.00	0	28. siRNA-IMPa4-25 PSPC1-A488 DAPI IMPa4-A546_an_TileScan_001 (Stage 40 of 49)	00-wHBDGvKJGgn2UTh8UN6efA
0.585099	0.810941	0.00587142	um	Cell	Cell Ellipsoid Axis B	0.000	1.000	389	26	siRNA-IMPa4-25 PSPC1-A488 IMPa4-A546 DAPI 8C1-siRNA-IMP-a2-a4 V2.00	0	28. siRNA-IMPa4-25 PSPC1-A488 DAPI IMPa4-A546_an_TileScan_001 (Stage 40 of 49)	00-wHBDGvKJGgn2UTh8UN6efA
0.999595	-0.025807	-0.011999	um	Cell	Cell Ellipsoid Axis B	0.000	1.000	390	0	siRNA-IMPa4-25 PSPC1-A488 IMPa4-A546 DAPI 8C1-siRNA-IMP-a2-a4 V2.00	0	28. siRNA-IMPa4-25 PSPC1-A488 DAPI IMPa4-A546_ao_TileScan_001 (Stage 41 of 49)	00-bTEY6Nkccic5hBg8u63GpY
0.998369	0.0567216	0.00644191	um	Cell	Cell Ellipsoid Axis B	0.000	1.000	391	1	siRNA-IMPa4-25 PSPC1-A488 IMPa4-A546 DAPI 8C1-siRNA-IMP-a2-a4 V2.00	0	28. siRNA-IMPa4-25 PSPC1-A488 DAPI IMPa4-A546_ao_TileScan_001 (Stage 41 of 49)	00-bTEY6Nkccic5hBg8u63GpY
-0.298392	0.954427	0.00565944	um	Cell	Cell Ellipsoid Axis B	0.000	1.000	392	2	siRNA-IMPa4-25 PSPC1-A488 IMPa4-A546 DAPI 8C1-siRNA-IMP-a2-a4 V2.00	0	28. siRNA-IMPa4-25 PSPC1-A488 DAPI IMPa4-A546_ao_TileScan_001 (Stage 41 of 49)	00-bTEY6Nkccic5hBg8u63GpY
0.179774	-0.98367	0.00863941	um	Cell	Cell Ellipsoid Axis B	0.000	1.000	393	3	siRNA-IMPa4-25 PSPC1-A488 IMPa4-A546 DAPI 8C1-siRNA-IMP-a2-a4 V2.00	0	28. siRNA-IMPa4-25 PSPC1-A488 DAPI IMPa4-A546_ao_TileScan_001 (Stage 41 of 49)	00-bTEY6Nkccic5hBg8u63GpY
0.736079	0.676351	0.0271612	um	Cell	Cell Ellipsoid Axis B	0.000	1.000	394	4	siRNA-IMPa4-25 PSPC1-A488 IMPa4-A546 DAPI 8C1-siRNA-IMP-a2-a4 V2.00	0	28. siRNA-IMPa4-25 PSPC1-A488 DAPI IMPa4-A546_ao_TileScan_001 (Stage 41 of 49)	00-bTEY6Nkccic5hBg8u63GpY
-0.117889	-0.993015	-0.00473885	um	Cell	Cell Ellipsoid Axis B	0.000	1.000	395	5	siRNA-IMPa4-25 PSPC1-A488 IMPa4-A546 DAPI 8C1-siRNA-IMP-a2-a4 V2.00	0	28. siRNA-IMPa4-25 PSPC1-A488 DAPI IMPa4-A546_ao_TileScan_001 (Stage 41 of 49)	00-bTEY6Nkccic5hBg8u63GpY
0.947509	0.319705	-0.00391713	um	Cell	Cell Ellipsoid Axis B	0.000	1.000	396	6	siRNA-IMPa4-25 PSPC1-A488 IMPa4-A546 DAPI 8C1-siRNA-IMP-a2-a4 V2.00	0	28. siRNA-IMPa4-25 PSPC1-A488 DAPI IMPa4-A546_ao_TileScan_001 (Stage 41 of 49)	00-bTEY6Nkccic5hBg8u63GpY
0.987944	-0.154797	-0.00192095	um	Cell	Cell Ellipsoid Axis B	0.000	1.000	397	7	siRNA-IMPa4-25 PSPC1-A488 IMPa4-A546 DAPI 8C1-siRNA-IMP-a2-a4 V2.00	0	28. siRNA-IMPa4-25 PSPC1-A488 DAPI IMPa4-A546_ao_TileScan_001 (Stage 41 of 49)	00-bTEY6Nkccic5hBg8u63GpY
0.874376	0.485244	-0.00236461	um	Cell	Cell Ellipsoid Axis B	0.000	1.000	398	8	siRNA-IMPa4-25 PSPC1-A488 IMPa4-A546 DAPI 8C1-siRNA-IMP-a2-a4 V2.00	0	28. siRNA-IMPa4-25 PSPC1-A488 DAPI IMPa4-A546_ao_TileScan_001 (Stage 41 of 49)	00-bTEY6Nkccic5hBg8u63GpY
-0.598145	-0.801388	0.00100969	um	Cell	Cell Ellipsoid Axis B	0.000	1.000	399	9	siRNA-IMPa4-25 PSPC1-A488 IMPa4-A546 DAPI 8C1-siRNA-IMP-a2-a4 V2.00	0	28. siRNA-IMPa4-25 PSPC1-A488 DAPI IMPa4-A546_ao_TileScan_001 (Stage 41 of 49)	00-bTEY6Nkccic5hBg8u63GpY
0.937816	-0.347132	0.000229076	um	Cell	Cell Ellipsoid Axis B	0.000	1.000	400	10	siRNA-IMPa4-25 PSPC1-A488 IMPa4-A546 DAPI 8C1-siRNA-IMP-a2-a4 V2.00	0	28. siRNA-IMPa4-25 PSPC1-A488 DAPI IMPa4-A546_ao_TileScan_001 (Stage 41 of 49)	00-bTEY6Nkccic5hBg8u63GpY
0.951928	-0.306186	0.00914699	um	Cell	Cell Ellipsoid Axis B	0.000	1.000	401	11	siRNA-IMPa4-25 PSPC1-A488 IMPa4-A546 DAPI 8C1-siRNA-IMP-a2-a4 V2.00	0	28. siRNA-IMPa4-25 PSPC1-A488 DAPI IMPa4-A546_ao_TileScan_001 (Stage 41 of 49)	00-bTEY6Nkccic5hBg8u63GpY
0.615113	-0.788321	0.0136454	um	Cell	Cell Ellipsoid Axis B	0.000	1.000	402	12	siRNA-IMPa4-25 PSPC1-A488 IMPa4-A546 DAPI 8C1-siRNA-IMP-a2-a4 V2.00	0	28. siRNA-IMPa4-25 PSPC1-A488 DAPI IMPa4-A546_ao_TileScan_001 (Stage 41 of 49)	00-bTEY6Nkccic5hBg8u63GpY
0.887184	-0.461414	-0.00167632	um	Cell	Cell Ellipsoid Axis B	0.000	1.000	403	13	siRNA-IMPa4-25 PSPC1-A488 IMPa4-A546 DAPI 8C1-siRNA-IMP-a2-a4 V2.00	0	28. siRNA-IMPa4-25 PSPC1-A488 DAPI IMPa4-A546_ao_TileScan_001 (Stage 41 of 49)	00-bTEY6Nkccic5hBg8u63GpY
0.0128172	-0.99733	0.0718867	um	Cell	Cell Ellipsoid Axis B	0.000	1.000	404	14	siRNA-IMPa4-25 PSPC1-A488 IMPa4-A546 DAPI 8C1-siRNA-IMP-a2-a4 V2.00	0	28. siRNA-IMPa4-25 PSPC1-A488 DAPI IMPa4-A546_ao_TileScan_001 (Stage 41 of 49)	00-bTEY6Nkccic5hBg8u63GpY
0.984201	-0.17705	-0.00165289	um	Cell	Cell Ellipsoid Axis B	0.000	1.000	405	15	siRNA-IMPa4-25 PSPC1-A488 IMPa4-A546 DAPI 8C1-siRNA-IMP-a2-a4 V2.00	0	28. siRNA-IMPa4-25 PSPC1-A488 DAPI IMPa4-A546_ao_TileScan_001 (Stage 41 of 49)	00-bTEY6Nkccic5hBg8u63GpY
0.0084327	-0.99952	0.0298167	um	Cell	Cell Ellipsoid Axis B	0.000	1.000	406	0	siRNA-IMPa4-25 PSPC1-A488 IMPa4-A546 DAPI 8C1-siRNA-IMP-a2-a4 V2.00	0	28. siRNA-IMPa4-25 PSPC1-A488 DAPI IMPa4-A546_ap_TileScan_001 (Stage 42 of 49)	00-ja2CvQuvMW4oX2AMTeMoo9
-0.519076	-0.854661	0.0107089	um	Cell	Cell Ellipsoid Axis B	0.000	1.000	407	1	siRNA-IMPa4-25 PSPC1-A488 IMPa4-A546 DAPI 8C1-siRNA-IMP-a2-a4 V2.00	0	28. siRNA-IMPa4-25 PSPC1-A488 DAPI IMPa4-A546_ap_TileScan_001 (Stage 42 of 49)	00-ja2CvQuvMW4oX2AMTeMoo9
0.529812	-0.848005	0.0136646	um	Cell	Cell Ellipsoid Axis B	0.000	1.000	408	2	siRNA-IMPa4-25 PSPC1-A488 IMPa4-A546 DAPI 8C1-siRNA-IMP-a2-a4 V2.00	0	28. siRNA-IMPa4-25 PSPC1-A488 DAPI IMPa4-A546_ap_TileScan_001 (Stage 42 of 49)	00-ja2CvQuvMW4oX2AMTeMoo9
0.993739	-0.110686	-0.0151999	um	Cell	Cell Ellipsoid Axis B	0.000	1.000	409	3	siRNA-IMPa4-25 PSPC1-A488 IMPa4-A546 DAPI 8C1-siRNA-IMP-a2-a4 V2.00	0	28. siRNA-IMPa4-25 PSPC1-A488 DAPI IMPa4-A546_ap_TileScan_001 (Stage 42 of 49)	00-ja2CvQuvMW4oX2AMTeMoo9
0.900217	0.435361	-0.008358	um	Cell	Cell Ellipsoid Axis B	0.000	1.000	410	4	siRNA-IMPa4-25 PSPC1-A488 IMPa4-A546 DAPI 8C1-siRNA-IMP-a2-a4 V2.00	0	28. siRNA-IMPa4-25 PSPC1-A488 DAPI IMPa4-A546_ap_TileScan_001 (Stage 42 of 49)	00-ja2CvQuvMW4oX2AMTeMoo9
0.721873	0.692024	0.00155463	um	Cell	Cell Ellipsoid Axis B	0.000	1.000	411	5	siRNA-IMPa4-25 PSPC1-A488 IMPa4-A546 DAPI 8C1-siRNA-IMP-a2-a4 V2.00	0	28. siRNA-IMPa4-25 PSPC1-A488 DAPI IMPa4-A546_ap_TileScan_001 (Stage 42 of 49)	00-ja2CvQuvMW4oX2AMTeMoo9
0.996092	-0.0867258	0.0166863	um	Cell	Cell Ellipsoid Axis B	0.000	1.000	412	6	siRNA-IMPa4-25 PSPC1-A488 IMPa4-A546 DAPI 8C1-siRNA-IMP-a2-a4 V2.00	0	28. siRNA-IMPa4-25 PSPC1-A488 DAPI IMPa4-A546_ap_TileScan_001 (Stage 42 of 49)	00-ja2CvQuvMW4oX2AMTeMoo9
-0.822799	-0.568221	0.0112724	um	Cell	Cell Ellipsoid Axis B	0.000	1.000	413	7	siRNA-IMPa4-25 PSPC1-A488 IMPa4-A546 DAPI 8C1-siRNA-IMP-a2-a4 V2.00	0	28. siRNA-IMPa4-25 PSPC1-A488 DAPI IMPa4-A546_ap_TileScan_001 (Stage 42 of 49)	00-ja2CvQuvMW4oX2AMTeMoo9
0.606722	-0.794836	-0.0111738	um	Cell	Cell Ellipsoid Axis B	0.000	1.000	414	8	siRNA-IMPa4-25 PSPC1-A488 IMPa4-A546 DAPI 8C1-siRNA-IMP-a2-a4 V2.00	0	28. siRNA-IMPa4-25 PSPC1-A488 DAPI IMPa4-A546_ap_TileScan_001 (Stage 42 of 49)	00-ja2CvQuvMW4oX2AMTeMoo9
0.152195	-0.986463	0.0610467	um	Cell	Cell Ellipsoid Axis B	0.000	1.000	415	9	siRNA-IMPa4-25 PSPC1-A488 IMPa4-A546 DAPI 8C1-siRNA-IMP-a2-a4 V2.00	0	28. siRNA-IMPa4-25 PSPC1-A488 DAPI IMPa4-A546_ap_TileScan_001 (Stage 42 of 49)	00-ja2CvQuvMW4oX2AMTeMoo9
0.602109	0.798411	0.00216859	um	Cell	Cell Ellipsoid Axis B	0.000	1.000	416	10	siRNA-IMPa4-25 PSPC1-A488 IMPa4-A546 DAPI 8C1-siRNA-IMP-a2-a4 V2.00	0	28. siRNA-IMPa4-25 PSPC1-A488 DAPI IMPa4-A546_ap_TileScan_001 (Stage 42 of 49)	00-ja2CvQuvMW4oX2AMTeMoo9
0.648188	0.761411	0.010247	um	Cell	Cell Ellipsoid Axis B	0.000	1.000	417	11	siRNA-IMPa4-25 PSPC1-A488 IMPa4-A546 DAPI 8C1-siRNA-IMP-a2-a4 V2.00	0	28. siRNA-IMPa4-25 PSPC1-A488 DAPI IMPa4-A546_ap_TileScan_001 (Stage 42 of 49)	00-ja2CvQuvMW4oX2AMTeMoo9
-0.74005	-0.672372	0.0155571	um	Cell	Cell Ellipsoid Axis B	0.000	1.000	418	12	siRNA-IMPa4-25 PSPC1-A488 IMPa4-A546 DAPI 8C1-siRNA-IMP-a2-a4 V2.00	0	28. siRNA-IMPa4-25 PSPC1-A488 DAPI IMPa4-A546_ap_TileScan_001 (Stage 42 of 49)	00-ja2CvQuvMW4oX2AMTeMoo9
0.982941	0.00602837	-0.18382	um	Cell	Cell Ellipsoid Axis B	0.000	1.000	419	13	siRNA-IMPa4-25 PSPC1-A488 IMPa4-A546 DAPI 8C1-siRNA-IMP-a2-a4 V2.00	0	28. siRNA-IMPa4-25 PSPC1-A488 DAPI IMPa4-A546_ap_TileScan_001 (Stage 42 of 49)	00-ja2CvQuvMW4oX2AMTeMoo9
0.991713	-0.128331	0.00609734	um	Cell	Cell Ellipsoid Axis B	0.000	1.000	420	14	siRNA-IMPa4-25 PSPC1-A488 IMPa4-A546 DAPI 8C1-siRNA-IMP-a2-a4 V2.00	0	28. siRNA-IMPa4-25 PSPC1-A488 DAPI IMPa4-A546_ap_TileScan_001 (Stage 42 of 49)	00-ja2CvQuvMW4oX2AMTeMoo9
0.588034	-0.808835	-0.00157319	um	Cell	Cell Ellipsoid Axis B	0.000	1.000	421	15	siRNA-IMPa4-25 PSPC1-A488 IMPa4-A546 DAPI 8C1-siRNA-IMP-a2-a4 V2.00	0	28. siRNA-IMPa4-25 PSPC1-A488 DAPI IMPa4-A546_ap_TileScan_001 (Stage 42 of 49)	00-ja2CvQuvMW4oX2AMTeMoo9
0.994087	-0.1077	-0.013827	um	Cell	Cell Ellipsoid Axis B	0.000	1.000	422	16	siRNA-IMPa4-25 PSPC1-A488 IMPa4-A546 DAPI 8C1-siRNA-IMP-a2-a4 V2.00	0	28. siRNA-IMPa4-25 PSPC1-A488 DAPI IMPa4-A546_ap_TileScan_001 (Stage 42 of 49)	00-ja2CvQuvMW4oX2AMTeMoo9
0.0705487	-0.997508	-0.000966652	um	Cell	Cell Ellipsoid Axis B	0.000	1.000	423	17	siRNA-IMPa4-25 PSPC1-A488 IMPa4-A546 DAPI 8C1-siRNA-IMP-a2-a4 V2.00	0	28. siRNA-IMPa4-25 PSPC1-A488 DAPI IMPa4-A546_ap_TileScan_001 (Stage 42 of 49)	00-ja2CvQuvMW4oX2AMTeMoo9
0.961393	-0.275039	-0.00882111	um	Cell	Cell Ellipsoid Axis B	0.000	1.000	424	18	siRNA-IMPa4-25 PSPC1-A488 IMPa4-A546 DAPI 8C1-siRNA-IMP-a2-a4 V2.00	0	28. siRNA-IMPa4-25 PSPC1-A488 DAPI IMPa4-A546_ap_TileScan_001 (Stage 42 of 49)	00-ja2CvQuvMW4oX2AMTeMoo9
0.601252	0.799055	0.00267846	um	Cell	Cell Ellipsoid Axis B	0.000	1.000	425	19	siRNA-IMPa4-25 PSPC1-A488 IMPa4-A546 DAPI 8C1-siRNA-IMP-a2-a4 V2.00	0	28. siRNA-IMPa4-25 PSPC1-A488 DAPI IMPa4-A546_ap_TileScan_001 (Stage 42 of 49)	00-ja2CvQuvMW4oX2AMTeMoo9
0.837263	0.546676	-0.011664	um	Cell	Cell Ellipsoid Axis B	0.000	1.000	426	20	siRNA-IMPa4-25 PSPC1-A488 IMPa4-A546 DAPI 8C1-siRNA-IMP-a2-a4 V2.00	0	28. siRNA-IMPa4-25 PSPC1-A488 DAPI IMPa4-A546_ap_TileScan_001 (Stage 42 of 49)	00-ja2CvQuvMW4oX2AMTeMoo9
0.755182	-0.655383	0.0131375	um	Cell	Cell Ellipsoid Axis B	0.000	1.000	427	21	siRNA-IMPa4-25 PSPC1-A488 IMPa4-A546 DAPI 8C1-siRNA-IMP-a2-a4 V2.00	0	28. siRNA-IMPa4-25 PSPC1-A488 DAPI IMPa4-A546_ap_TileScan_001 (Stage 42 of 49)	00-ja2CvQuvMW4oX2AMTeMoo9
-0.603037	-0.793827	-0.0786475	um	Cell	Cell Ellipsoid Axis B	0.000	1.000	428	22	siRNA-IMPa4-25 PSPC1-A488 IMPa4-A546 DAPI 8C1-siRNA-IMP-a2-a4 V2.00	0	28. siRNA-IMPa4-25 PSPC1-A488 DAPI IMPa4-A546_ap_TileScan_001 (Stage 42 of 49)	00-ja2CvQuvMW4oX2AMTeMoo9
0.999926	0.0115596	-0.00368831	um	Cell	Cell Ellipsoid Axis B	0.000	1.000	429	23	siRNA-IMPa4-25 PSPC1-A488 IMPa4-A546 DAPI 8C1-siRNA-IMP-a2-a4 V2.00	0	28. siRNA-IMPa4-25 PSPC1-A488 DAPI IMPa4-A546_ap_TileScan_001 (Stage 42 of 49)	00-ja2CvQuvMW4oX2AMTeMoo9
-0.466584	-0.884367	-0.0139573	um	Cell	Cell Ellipsoid Axis B	0.000	1.000	430	24	siRNA-IMPa4-25 PSPC1-A488 IMPa4-A546 DAPI 8C1-siRNA-IMP-a2-a4 V2.00	0	28. siRNA-IMPa4-25 PSPC1-A488 DAPI IMPa4-A546_ap_TileScan_001 (Stage 42 of 49)	00-ja2CvQuvMW4oX2AMTeMoo9
0.139987	-0.990148	-0.00325253	um	Cell	Cell Ellipsoid Axis B	0.000	1.000	431	25	siRNA-IMPa4-25 PSPC1-A488 IMPa4-A546 DAPI 8C1-siRNA-IMP-a2-a4 V2.00	0	28. siRNA-IMPa4-25 PSPC1-A488 DAPI IMPa4-A546_ap_TileScan_001 (Stage 42 of 49)	00-ja2CvQuvMW4oX2AMTeMoo9
0.177833	-0.984054	0.00354422	um	Cell	Cell Ellipsoid Axis B	0.000	1.000	432	26	siRNA-IMPa4-25 PSPC1-A488 IMPa4-A546 DAPI 8C1-siRNA-IMP-a2-a4 V2.00	0	28. siRNA-IMPa4-25 PSPC1-A488 DAPI IMPa4-A546_ap_TileScan_001 (Stage 42 of 49)	00-ja2CvQuvMW4oX2AMTeMoo9
0.997688	-0.0679274	0.00224193	um	Cell	Cell Ellipsoid Axis B	0.000	1.000	433	27	siRNA-IMPa4-25 PSPC1-A488 IMPa4-A546 DAPI 8C1-siRNA-IMP-a2-a4 V2.00	0	28. siRNA-IMPa4-25 PSPC1-A488 DAPI IMPa4-A546_ap_TileScan_001 (Stage 42 of 49)	00-ja2CvQuvMW4oX2AMTeMoo9
0.19785	-0.979449	0.0391695	um	Cell	Cell Ellipsoid Axis B	0.000	1.000	434	28	siRNA-IMPa4-25 PSPC1-A488 IMPa4-A546 DAPI 8C1-siRNA-IMP-a2-a4 V2.00	0	28. siRNA-IMPa4-25 PSPC1-A488 DAPI IMPa4-A546_ap_TileScan_001 (Stage 42 of 49)	00-ja2CvQuvMW4oX2AMTeMoo9
0.992346	-0.0428011	0.115835	um	Cell	Cell Ellipsoid Axis B	0.000	1.000	435	29	siRNA-IMPa4-25 PSPC1-A488 IMPa4-A546 DAPI 8C1-siRNA-IMP-a2-a4 V2.00	0	28. siRNA-IMPa4-25 PSPC1-A488 DAPI IMPa4-A546_ap_TileScan_001 (Stage 42 of 49)	00-ja2CvQuvMW4oX2AMTeMoo9
0.993656	0.112398	0.00389791	um	Cell	Cell Ellipsoid Axis B	0.000	1.000	436	30	siRNA-IMPa4-25 PSPC1-A488 IMPa4-A546 DAPI 8C1-siRNA-IMP-a2-a4 V2.00	0	28. siRNA-IMPa4-25 PSPC1-A488 DAPI IMPa4-A546_ap_TileScan_001 (Stage 42 of 49)	00-ja2CvQuvMW4oX2AMTeMoo9
0.76854	-0.633585	-0.0889698	um	Cell	Cell Ellipsoid Axis B	0.000	1.000	437	31	siRNA-IMPa4-25 PSPC1-A488 IMPa4-A546 DAPI 8C1-siRNA-IMP-a2-a4 V2.00	0	28. siRNA-IMPa4-25 PSPC1-A488 DAPI IMPa4-A546_ap_TileScan_001 (Stage 42 of 49)	00-ja2CvQuvMW4oX2AMTeMoo9
0.0496852	0.998684	-0.012748	um	Cell	Cell Ellipsoid Axis B	0.000	1.000	438	0	siRNA-IMPa4-25 PSPC1-A488 IMPa4-A546 DAPI 8C1-siRNA-IMP-a2-a4 V2.00	0	28. siRNA-IMPa4-25 PSPC1-A488 DAPI IMPa4-A546_aq_TileScan_001 (Stage 43 of 49)	00-FqNfZ4ewu6wAYmuGDTDHJk
0.607651	-0.793778	-0.026012	um	Cell	Cell Ellipsoid Axis B	0.000	1.000	439	1	siRNA-IMPa4-25 PSPC1-A488 IMPa4-A546 DAPI 8C1-siRNA-IMP-a2-a4 V2.00	0	28. siRNA-IMPa4-25 PSPC1-A488 DAPI IMPa4-A546_aq_TileScan_001 (Stage 43 of 49)	00-FqNfZ4ewu6wAYmuGDTDHJk
0.741834	-0.670553	0.00642889	um	Cell	Cell Ellipsoid Axis B	0.000	1.000	440	2	siRNA-IMPa4-25 PSPC1-A488 IMPa4-A546 DAPI 8C1-siRNA-IMP-a2-a4 V2.00	0	28. siRNA-IMPa4-25 PSPC1-A488 DAPI IMPa4-A546_aq_TileScan_001 (Stage 43 of 49)	00-FqNfZ4ewu6wAYmuGDTDHJk
0.994763	0.0994185	0.0237353	um	Cell	Cell Ellipsoid Axis B	0.000	1.000	441	3	siRNA-IMPa4-25 PSPC1-A488 IMPa4-A546 DAPI 8C1-siRNA-IMP-a2-a4 V2.00	0	28. siRNA-IMPa4-25 PSPC1-A488 DAPI IMPa4-A546_aq_TileScan_001 (Stage 43 of 49)	00-FqNfZ4ewu6wAYmuGDTDHJk
0.996984	-0.0776094	-0.000812089	um	Cell	Cell Ellipsoid Axis B	0.000	1.000	442	4	siRNA-IMPa4-25 PSPC1-A488 IMPa4-A546 DAPI 8C1-siRNA-IMP-a2-a4 V2.00	0	28. siRNA-IMPa4-25 PSPC1-A488 DAPI IMPa4-A546_aq_TileScan_001 (Stage 43 of 49)	00-FqNfZ4ewu6wAYmuGDTDHJk
-0.437434	0.898921	-0.024354	um	Cell	Cell Ellipsoid Axis B	0.000	1.000	443	5	siRNA-IMPa4-25 PSPC1-A488 IMPa4-A546 DAPI 8C1-siRNA-IMP-a2-a4 V2.00	0	28. siRNA-IMPa4-25 PSPC1-A488 DAPI IMPa4-A546_aq_TileScan_001 (Stage 43 of 49)	00-FqNfZ4ewu6wAYmuGDTDHJk
0.25917	-0.965809	0.00668916	um	Cell	Cell Ellipsoid Axis B	0.000	1.000	444	6	siRNA-IMPa4-25 PSPC1-A488 IMPa4-A546 DAPI 8C1-siRNA-IMP-a2-a4 V2.00	0	28. siRNA-IMPa4-25 PSPC1-A488 DAPI IMPa4-A546_aq_TileScan_001 (Stage 43 of 49)	00-FqNfZ4ewu6wAYmuGDTDHJk
0.551245	0.83434	-0.00220057	um	Cell	Cell Ellipsoid Axis B	0.000	1.000	445	7	siRNA-IMPa4-25 PSPC1-A488 IMPa4-A546 DAPI 8C1-siRNA-IMP-a2-a4 V2.00	0	28. siRNA-IMPa4-25 PSPC1-A488 DAPI IMPa4-A546_aq_TileScan_001 (Stage 43 of 49)	00-FqNfZ4ewu6wAYmuGDTDHJk
0.768032	-0.640231	0.0152056	um	Cell	Cell Ellipsoid Axis B	0.000	1.000	446	8	siRNA-IMPa4-25 PSPC1-A488 IMPa4-A546 DAPI 8C1-siRNA-IMP-a2-a4 V2.00	0	28. siRNA-IMPa4-25 PSPC1-A488 DAPI IMPa4-A546_aq_TileScan_001 (Stage 43 of 49)	00-FqNfZ4ewu6wAYmuGDTDHJk
0.787096	-0.616713	-0.0119985	um	Cell	Cell Ellipsoid Axis B	0.000	1.000	447	9	siRNA-IMPa4-25 PSPC1-A488 IMPa4-A546 DAPI 8C1-siRNA-IMP-a2-a4 V2.00	0	28. siRNA-IMPa4-25 PSPC1-A488 DAPI IMPa4-A546_aq_TileScan_001 (Stage 43 of 49)	00-FqNfZ4ewu6wAYmuGDTDHJk
0.946445	0.318666	-0.0519097	um	Cell	Cell Ellipsoid Axis B	0.000	1.000	448	10	siRNA-IMPa4-25 PSPC1-A488 IMPa4-A546 DAPI 8C1-siRNA-IMP-a2-a4 V2.00	0	28. siRNA-IMPa4-25 PSPC1-A488 DAPI IMPa4-A546_aq_TileScan_001 (Stage 43 of 49)	00-FqNfZ4ewu6wAYmuGDTDHJk
0.511075	-0.859536	0.00100122	um	Cell	Cell Ellipsoid Axis B	0.000	1.000	449	11	siRNA-IMPa4-25 PSPC1-A488 IMPa4-A546 DAPI 8C1-siRNA-IMP-a2-a4 V2.00	0	28. siRNA-IMPa4-25 PSPC1-A488 DAPI IMPa4-A546_aq_TileScan_001 (Stage 43 of 49)	00-FqNfZ4ewu6wAYmuGDTDHJk
0.647855	-0.761758	-0.0030198	um	Cell	Cell Ellipsoid Axis B	0.000	1.000	450	12	siRNA-IMPa4-25 PSPC1-A488 IMPa4-A546 DAPI 8C1-siRNA-IMP-a2-a4 V2.00	0	28. siRNA-IMPa4-25 PSPC1-A488 DAPI IMPa4-A546_aq_TileScan_001 (Stage 43 of 49)	00-FqNfZ4ewu6wAYmuGDTDHJk
0.777704	-0.62813	0.0250823	um	Cell	Cell Ellipsoid Axis B	0.000	1.000	451	13	siRNA-IMPa4-25 PSPC1-A488 IMPa4-A546 DAPI 8C1-siRNA-IMP-a2-a4 V2.00	0	28. siRNA-IMPa4-25 PSPC1-A488 DAPI IMPa4-A546_aq_TileScan_001 (Stage 43 of 49)	00-FqNfZ4ewu6wAYmuGDTDHJk
0.328072	-0.944209	0.0289726	um	Cell	Cell Ellipsoid Axis B	0.000	1.000	452	14	siRNA-IMPa4-25 PSPC1-A488 IMPa4-A546 DAPI 8C1-siRNA-IMP-a2-a4 V2.00	0	28. siRNA-IMPa4-25 PSPC1-A488 DAPI IMPa4-A546_aq_TileScan_001 (Stage 43 of 49)	00-FqNfZ4ewu6wAYmuGDTDHJk
0.998279	-0.0461126	-0.0362417	um	Cell	Cell Ellipsoid Axis B	0.000	1.000	453	15	siRNA-IMPa4-25 PSPC1-A488 IMPa4-A546 DAPI 8C1-siRNA-IMP-a2-a4 V2.00	0	28. siRNA-IMPa4-25 PSPC1-A488 DAPI IMPa4-A546_aq_TileScan_001 (Stage 43 of 49)	00-FqNfZ4ewu6wAYmuGDTDHJk
-0.998162	0.0401851	-0.045368	um	Cell	Cell Ellipsoid Axis B	0.000	1.000	454	16	siRNA-IMPa4-25 PSPC1-A488 IMPa4-A546 DAPI 8C1-siRNA-IMP-a2-a4 V2.00	0	28. siRNA-IMPa4-25 PSPC1-A488 DAPI IMPa4-A546_aq_TileScan_001 (Stage 43 of 49)	00-FqNfZ4ewu6wAYmuGDTDHJk
0.986516	-0.162907	0.0157156	um	Cell	Cell Ellipsoid Axis B	0.000	1.000	455	17	siRNA-IMPa4-25 PSPC1-A488 IMPa4-A546 DAPI 8C1-siRNA-IMP-a2-a4 V2.00	0	28. siRNA-IMPa4-25 PSPC1-A488 DAPI IMPa4-A546_aq_TileScan_001 (Stage 43 of 49)	00-FqNfZ4ewu6wAYmuGDTDHJk
-0.0259833	0.999662	0.000614485	um	Cell	Cell Ellipsoid Axis B	0.000	1.000	456	18	siRNA-IMPa4-25 PSPC1-A488 IMPa4-A546 DAPI 8C1-siRNA-IMP-a2-a4 V2.00	0	28. siRNA-IMPa4-25 PSPC1-A488 DAPI IMPa4-A546_aq_TileScan_001 (Stage 43 of 49)	00-FqNfZ4ewu6wAYmuGDTDHJk
-0.59268	-0.805217	-0.0188506	um	Cell	Cell Ellipsoid Axis B	0.000	1.000	457	19	siRNA-IMPa4-25 PSPC1-A488 IMPa4-A546 DAPI 8C1-siRNA-IMP-a2-a4 V2.00	0	28. siRNA-IMPa4-25 PSPC1-A488 DAPI IMPa4-A546_aq_TileScan_001 (Stage 43 of 49)	00-FqNfZ4ewu6wAYmuGDTDHJk
0.954557	0.297365	-0.0199026	um	Cell	Cell Ellipsoid Axis B	0.000	1.000	458	20	siRNA-IMPa4-25 PSPC1-A488 IMPa4-A546 DAPI 8C1-siRNA-IMP-a2-a4 V2.00	0	28. siRNA-IMPa4-25 PSPC1-A488 DAPI IMPa4-A546_aq_TileScan_001 (Stage 43 of 49)	00-FqNfZ4ewu6wAYmuGDTDHJk
-0.695122	-0.718816	-0.0104438	um	Cell	Cell Ellipsoid Axis B	0.000	1.000	459	21	siRNA-IMPa4-25 PSPC1-A488 IMPa4-A546 DAPI 8C1-siRNA-IMP-a2-a4 V2.00	0	28. siRNA-IMPa4-25 PSPC1-A488 DAPI IMPa4-A546_aq_TileScan_001 (Stage 43 of 49)	00-FqNfZ4ewu6wAYmuGDTDHJk
0.595493	0.803359	-0.00161504	um	Cell	Cell Ellipsoid Axis B	0.000	1.000	460	22	siRNA-IMPa4-25 PSPC1-A488 IMPa4-A546 DAPI 8C1-siRNA-IMP-a2-a4 V2.00	0	28. siRNA-IMPa4-25 PSPC1-A488 DAPI IMPa4-A546_aq_TileScan_001 (Stage 43 of 49)	00-FqNfZ4ewu6wAYmuGDTDHJk
0.24608	0.969211	0.00868761	um	Cell	Cell Ellipsoid Axis B	0.000	1.000	461	23	siRNA-IMPa4-25 PSPC1-A488 IMPa4-A546 DAPI 8C1-siRNA-IMP-a2-a4 V2.00	0	28. siRNA-IMPa4-25 PSPC1-A488 DAPI IMPa4-A546_aq_TileScan_001 (Stage 43 of 49)	00-FqNfZ4ewu6wAYmuGDTDHJk
0.686486	-0.726823	0.0215702	um	Cell	Cell Ellipsoid Axis B	0.000	1.000	462	24	siRNA-IMPa4-25 PSPC1-A488 IMPa4-A546 DAPI 8C1-siRNA-IMP-a2-a4 V2.00	0	28. siRNA-IMPa4-25 PSPC1-A488 DAPI IMPa4-A546_aq_TileScan_001 (Stage 43 of 49)	00-FqNfZ4ewu6wAYmuGDTDHJk
0.34726	0.937762	-0.00369736	um	Cell	Cell Ellipsoid Axis B	0.000	1.000	463	25	siRNA-IMPa4-25 PSPC1-A488 IMPa4-A546 DAPI 8C1-siRNA-IMP-a2-a4 V2.00	0	28. siRNA-IMPa4-25 PSPC1-A488 DAPI IMPa4-A546_aq_TileScan_001 (Stage 43 of 49)	00-FqNfZ4ewu6wAYmuGDTDHJk
0.799632	0.60049	0.00100874	um	Cell	Cell Ellipsoid Axis B	0.000	1.000	464	26	siRNA-IMPa4-25 PSPC1-A488 IMPa4-A546 DAPI 8C1-siRNA-IMP-a2-a4 V2.00	0	28. siRNA-IMPa4-25 PSPC1-A488 DAPI IMPa4-A546_aq_TileScan_001 (Stage 43 of 49)	00-FqNfZ4ewu6wAYmuGDTDHJk
-0.0772628	-0.996964	0.00965583	um	Cell	Cell Ellipsoid Axis B	0.000	1.000	465	27	siRNA-IMPa4-25 PSPC1-A488 IMPa4-A546 DAPI 8C1-siRNA-IMP-a2-a4 V2.00	0	28. siRNA-IMPa4-25 PSPC1-A488 DAPI IMPa4-A546_aq_TileScan_001 (Stage 43 of 49)	00-FqNfZ4ewu6wAYmuGDTDHJk
-0.109646	0.993681	-0.0239991	um	Cell	Cell Ellipsoid Axis B	0.000	1.000	466	28	siRNA-IMPa4-25 PSPC1-A488 IMPa4-A546 DAPI 8C1-siRNA-IMP-a2-a4 V2.00	0	28. siRNA-IMPa4-25 PSPC1-A488 DAPI IMPa4-A546_aq_TileScan_001 (Stage 43 of 49)	00-FqNfZ4ewu6wAYmuGDTDHJk
-0.887361	0.460965	-0.0101122	um	Cell	Cell Ellipsoid Axis B	0.000	1.000	467	29	siRNA-IMPa4-25 PSPC1-A488 IMPa4-A546 DAPI 8C1-siRNA-IMP-a2-a4 V2.00	0	28. siRNA-IMPa4-25 PSPC1-A488 DAPI IMPa4-A546_aq_TileScan_001 (Stage 43 of 49)	00-FqNfZ4ewu6wAYmuGDTDHJk
-0.43056	0.902381	-0.0180641	um	Cell	Cell Ellipsoid Axis B	0.000	1.000	468	30	siRNA-IMPa4-25 PSPC1-A488 IMPa4-A546 DAPI 8C1-siRNA-IMP-a2-a4 V2.00	0	28. siRNA-IMPa4-25 PSPC1-A488 DAPI IMPa4-A546_aq_TileScan_001 (Stage 43 of 49)	00-FqNfZ4ewu6wAYmuGDTDHJk
0.491114	-0.871092	0.00257092	um	Cell	Cell Ellipsoid Axis B	0.000	1.000	469	31	siRNA-IMPa4-25 PSPC1-A488 IMPa4-A546 DAPI 8C1-siRNA-IMP-a2-a4 V2.00	0	28. siRNA-IMPa4-25 PSPC1-A488 DAPI IMPa4-A546_aq_TileScan_001 (Stage 43 of 49)	00-FqNfZ4ewu6wAYmuGDTDHJk
0.549834	-0.833383	0.0561789	um	Cell	Cell Ellipsoid Axis B	0.000	1.000	470	32	siRNA-IMPa4-25 PSPC1-A488 IMPa4-A546 DAPI 8C1-siRNA-IMP-a2-a4 V2.00	0	28. siRNA-IMPa4-25 PSPC1-A488 DAPI IMPa4-A546_aq_TileScan_001 (Stage 43 of 49)	00-FqNfZ4ewu6wAYmuGDTDHJk
0.661413	0.749952	0.0102803	um	Cell	Cell Ellipsoid Axis B	0.000	1.000	471	33	siRNA-IMPa4-25 PSPC1-A488 IMPa4-A546 DAPI 8C1-siRNA-IMP-a2-a4 V2.00	0	28. siRNA-IMPa4-25 PSPC1-A488 DAPI IMPa4-A546_aq_TileScan_001 (Stage 43 of 49)	00-FqNfZ4ewu6wAYmuGDTDHJk
0.228642	0.973204	-0.0244191	um	Cell	Cell Ellipsoid Axis B	0.000	1.000	472	34	siRNA-IMPa4-25 PSPC1-A488 IMPa4-A546 DAPI 8C1-siRNA-IMP-a2-a4 V2.00	0	28. siRNA-IMPa4-25 PSPC1-A488 DAPI IMPa4-A546_aq_TileScan_001 (Stage 43 of 49)	00-FqNfZ4ewu6wAYmuGDTDHJk
0.0904269	0.153329	-0.984029	um	Cell	Cell Ellipsoid Axis B	0.000	1.000	473	35	siRNA-IMPa4-25 PSPC1-A488 IMPa4-A546 DAPI 8C1-siRNA-IMP-a2-a4 V2.00	0	28. siRNA-IMPa4-25 PSPC1-A488 DAPI IMPa4-A546_aq_TileScan_001 (Stage 43 of 49)	00-FqNfZ4ewu6wAYmuGDTDHJk
0.0823765	0.99583	-0.0392095	um	Cell	Cell Ellipsoid Axis B	0.000	1.000	474	0	siRNA-IMPa4-25 PSPC1-A488 IMPa4-A546 DAPI 8C1-siRNA-IMP-a2-a4 V2.00	0	28. siRNA-IMPa4-25 PSPC1-A488 DAPI IMPa4-A546_ar_TileScan_001 (Stage 44 of 49)	00-3m5zyc5CWoHCXwiHG8P2kU
0.281536	0.959405	-0.0167051	um	Cell	Cell Ellipsoid Axis B	0.000	1.000	475	1	siRNA-IMPa4-25 PSPC1-A488 IMPa4-A546 DAPI 8C1-siRNA-IMP-a2-a4 V2.00	0	28. siRNA-IMPa4-25 PSPC1-A488 DAPI IMPa4-A546_ar_TileScan_001 (Stage 44 of 49)	00-3m5zyc5CWoHCXwiHG8P2kU
0.44798	0.893996	-0.00921966	um	Cell	Cell Ellipsoid Axis B	0.000	1.000	476	2	siRNA-IMPa4-25 PSPC1-A488 IMPa4-A546 DAPI 8C1-siRNA-IMP-a2-a4 V2.00	0	28. siRNA-IMPa4-25 PSPC1-A488 DAPI IMPa4-A546_ar_TileScan_001 (Stage 44 of 49)	00-3m5zyc5CWoHCXwiHG8P2kU
0.999475	0.0202012	-0.025347	um	Cell	Cell Ellipsoid Axis B	0.000	1.000	477	3	siRNA-IMPa4-25 PSPC1-A488 IMPa4-A546 DAPI 8C1-siRNA-IMP-a2-a4 V2.00	0	28. siRNA-IMPa4-25 PSPC1-A488 DAPI IMPa4-A546_ar_TileScan_001 (Stage 44 of 49)	00-3m5zyc5CWoHCXwiHG8P2kU
0.986931	0.160146	0.0179012	um	Cell	Cell Ellipsoid Axis B	0.000	1.000	478	4	siRNA-IMPa4-25 PSPC1-A488 IMPa4-A546 DAPI 8C1-siRNA-IMP-a2-a4 V2.00	0	28. siRNA-IMPa4-25 PSPC1-A488 DAPI IMPa4-A546_ar_TileScan_001 (Stage 44 of 49)	00-3m5zyc5CWoHCXwiHG8P2kU
0.871664	-0.489925	-0.0132304	um	Cell	Cell Ellipsoid Axis B	0.000	1.000	479	5	siRNA-IMPa4-25 PSPC1-A488 IMPa4-A546 DAPI 8C1-siRNA-IMP-a2-a4 V2.00	0	28. siRNA-IMPa4-25 PSPC1-A488 DAPI IMPa4-A546_ar_TileScan_001 (Stage 44 of 49)	00-3m5zyc5CWoHCXwiHG8P2kU
0.999416	-0.0341211	-0.0015872	um	Cell	Cell Ellipsoid Axis B	0.000	1.000	480	6	siRNA-IMPa4-25 PSPC1-A488 IMPa4-A546 DAPI 8C1-siRNA-IMP-a2-a4 V2.00	0	28. siRNA-IMPa4-25 PSPC1-A488 DAPI IMPa4-A546_ar_TileScan_001 (Stage 44 of 49)	00-3m5zyc5CWoHCXwiHG8P2kU
0.992977	0.110758	-0.0415811	um	Cell	Cell Ellipsoid Axis B	0.000	1.000	481	7	siRNA-IMPa4-25 PSPC1-A488 IMPa4-A546 DAPI 8C1-siRNA-IMP-a2-a4 V2.00	0	28. siRNA-IMPa4-25 PSPC1-A488 DAPI IMPa4-A546_ar_TileScan_001 (Stage 44 of 49)	00-3m5zyc5CWoHCXwiHG8P2kU
0.988831	-0.148786	0.00870449	um	Cell	Cell Ellipsoid Axis B	0.000	1.000	482	8	siRNA-IMPa4-25 PSPC1-A488 IMPa4-A546 DAPI 8C1-siRNA-IMP-a2-a4 V2.00	0	28. siRNA-IMPa4-25 PSPC1-A488 DAPI IMPa4-A546_ar_TileScan_001 (Stage 44 of 49)	00-3m5zyc5CWoHCXwiHG8P2kU
0.396583	-0.917999	-0.000604662	um	Cell	Cell Ellipsoid Axis B	0.000	1.000	483	9	siRNA-IMPa4-25 PSPC1-A488 IMPa4-A546 DAPI 8C1-siRNA-IMP-a2-a4 V2.00	0	28. siRNA-IMPa4-25 PSPC1-A488 DAPI IMPa4-A546_ar_TileScan_001 (Stage 44 of 49)	00-3m5zyc5CWoHCXwiHG8P2kU
0.675803	0.737068	0.00463377	um	Cell	Cell Ellipsoid Axis B	0.000	1.000	484	10	siRNA-IMPa4-25 PSPC1-A488 IMPa4-A546 DAPI 8C1-siRNA-IMP-a2-a4 V2.00	0	28. siRNA-IMPa4-25 PSPC1-A488 DAPI IMPa4-A546_ar_TileScan_001 (Stage 44 of 49)	00-3m5zyc5CWoHCXwiHG8P2kU
0.354729	0.934951	0.00586858	um	Cell	Cell Ellipsoid Axis B	0.000	1.000	485	11	siRNA-IMPa4-25 PSPC1-A488 IMPa4-A546 DAPI 8C1-siRNA-IMP-a2-a4 V2.00	0	28. siRNA-IMPa4-25 PSPC1-A488 DAPI IMPa4-A546_ar_TileScan_001 (Stage 44 of 49)	00-3m5zyc5CWoHCXwiHG8P2kU
0.528022	0.848578	-0.0332975	um	Cell	Cell Ellipsoid Axis B	0.000	1.000	486	12	siRNA-IMPa4-25 PSPC1-A488 IMPa4-A546 DAPI 8C1-siRNA-IMP-a2-a4 V2.00	0	28. siRNA-IMPa4-25 PSPC1-A488 DAPI IMPa4-A546_ar_TileScan_001 (Stage 44 of 49)	00-3m5zyc5CWoHCXwiHG8P2kU
0.908084	0.418324	0.0197019	um	Cell	Cell Ellipsoid Axis B	0.000	1.000	487	13	siRNA-IMPa4-25 PSPC1-A488 IMPa4-A546 DAPI 8C1-siRNA-IMP-a2-a4 V2.00	0	28. siRNA-IMPa4-25 PSPC1-A488 DAPI IMPa4-A546_ar_TileScan_001 (Stage 44 of 49)	00-3m5zyc5CWoHCXwiHG8P2kU
0.72728	0.686332	0.00339994	um	Cell	Cell Ellipsoid Axis B	0.000	1.000	488	14	siRNA-IMPa4-25 PSPC1-A488 IMPa4-A546 DAPI 8C1-siRNA-IMP-a2-a4 V2.00	0	28. siRNA-IMPa4-25 PSPC1-A488 DAPI IMPa4-A546_ar_TileScan_001 (Stage 44 of 49)	00-3m5zyc5CWoHCXwiHG8P2kU
-0.999992	-0.00105263	-0.00383804	um	Cell	Cell Ellipsoid Axis B	0.000	1.000	489	15	siRNA-IMPa4-25 PSPC1-A488 IMPa4-A546 DAPI 8C1-siRNA-IMP-a2-a4 V2.00	0	28. siRNA-IMPa4-25 PSPC1-A488 DAPI IMPa4-A546_ar_TileScan_001 (Stage 44 of 49)	00-3m5zyc5CWoHCXwiHG8P2kU
-0.771759	-0.634637	0.0403048	um	Cell	Cell Ellipsoid Axis B	0.000	1.000	490	16	siRNA-IMPa4-25 PSPC1-A488 IMPa4-A546 DAPI 8C1-siRNA-IMP-a2-a4 V2.00	0	28. siRNA-IMPa4-25 PSPC1-A488 DAPI IMPa4-A546_ar_TileScan_001 (Stage 44 of 49)	00-3m5zyc5CWoHCXwiHG8P2kU
0.846348	0.532282	0.0192673	um	Cell	Cell Ellipsoid Axis B	0.000	1.000	491	17	siRNA-IMPa4-25 PSPC1-A488 IMPa4-A546 DAPI 8C1-siRNA-IMP-a2-a4 V2.00	0	28. siRNA-IMPa4-25 PSPC1-A488 DAPI IMPa4-A546_ar_TileScan_001 (Stage 44 of 49)	00-3m5zyc5CWoHCXwiHG8P2kU
0.679378	0.733784	0.00238473	um	Cell	Cell Ellipsoid Axis B	0.000	1.000	492	18	siRNA-IMPa4-25 PSPC1-A488 IMPa4-A546 DAPI 8C1-siRNA-IMP-a2-a4 V2.00	0	28. siRNA-IMPa4-25 PSPC1-A488 DAPI IMPa4-A546_ar_TileScan_001 (Stage 44 of 49)	00-3m5zyc5CWoHCXwiHG8P2kU
0.0751028	0.997057	-0.0154109	um	Cell	Cell Ellipsoid Axis B	0.000	1.000	493	19	siRNA-IMPa4-25 PSPC1-A488 IMPa4-A546 DAPI 8C1-siRNA-IMP-a2-a4 V2.00	0	28. siRNA-IMPa4-25 PSPC1-A488 DAPI IMPa4-A546_ar_TileScan_001 (Stage 44 of 49)	00-3m5zyc5CWoHCXwiHG8P2kU
0.0215168	-0.999721	0.0097567	um	Cell	Cell Ellipsoid Axis B	0.000	1.000	494	20	siRNA-IMPa4-25 PSPC1-A488 IMPa4-A546 DAPI 8C1-siRNA-IMP-a2-a4 V2.00	0	28. siRNA-IMPa4-25 PSPC1-A488 DAPI IMPa4-A546_ar_TileScan_001 (Stage 44 of 49)	00-3m5zyc5CWoHCXwiHG8P2kU
0.373588	-0.927511	0.0124638	um	Cell	Cell Ellipsoid Axis B	0.000	1.000	495	21	siRNA-IMPa4-25 PSPC1-A488 IMPa4-A546 DAPI 8C1-siRNA-IMP-a2-a4 V2.00	0	28. siRNA-IMPa4-25 PSPC1-A488 DAPI IMPa4-A546_ar_TileScan_001 (Stage 44 of 49)	00-3m5zyc5CWoHCXwiHG8P2kU
0.601418	-0.798882	0.00916044	um	Cell	Cell Ellipsoid Axis B	0.000	1.000	496	22	siRNA-IMPa4-25 PSPC1-A488 IMPa4-A546 DAPI 8C1-siRNA-IMP-a2-a4 V2.00	0	28. siRNA-IMPa4-25 PSPC1-A488 DAPI IMPa4-A546_ar_TileScan_001 (Stage 44 of 49)	00-3m5zyc5CWoHCXwiHG8P2kU
0.534474	-0.845052	-0.0150199	um	Cell	Cell Ellipsoid Axis B	0.000	1.000	497	23	siRNA-IMPa4-25 PSPC1-A488 IMPa4-A546 DAPI 8C1-siRNA-IMP-a2-a4 V2.00	0	28. siRNA-IMPa4-25 PSPC1-A488 DAPI IMPa4-A546_ar_TileScan_001 (Stage 44 of 49)	00-3m5zyc5CWoHCXwiHG8P2kU
-0.315134	-0.94904	0.00366137	um	Cell	Cell Ellipsoid Axis B	0.000	1.000	498	24	siRNA-IMPa4-25 PSPC1-A488 IMPa4-A546 DAPI 8C1-siRNA-IMP-a2-a4 V2.00	0	28. siRNA-IMPa4-25 PSPC1-A488 DAPI IMPa4-A546_ar_TileScan_001 (Stage 44 of 49)	00-3m5zyc5CWoHCXwiHG8P2kU
-0.0244095	-0.999637	0.0114005	um	Cell	Cell Ellipsoid Axis B	0.000	1.000	499	25	siRNA-IMPa4-25 PSPC1-A488 IMPa4-A546 DAPI 8C1-siRNA-IMP-a2-a4 V2.00	0	28. siRNA-IMPa4-25 PSPC1-A488 DAPI IMPa4-A546_ar_TileScan_001 (Stage 44 of 49)	00-3m5zyc5CWoHCXwiHG8P2kU
0.926952	-0.375099	0.00771676	um	Cell	Cell Ellipsoid Axis B	0.000	1.000	500	26	siRNA-IMPa4-25 PSPC1-A488 IMPa4-A546 DAPI 8C1-siRNA-IMP-a2-a4 V2.00	0	28. siRNA-IMPa4-25 PSPC1-A488 DAPI IMPa4-A546_ar_TileScan_001 (Stage 44 of 49)	00-3m5zyc5CWoHCXwiHG8P2kU
0.0657711	-0.997833	0.00157818	um	Cell	Cell Ellipsoid Axis B	0.000	1.000	501	27	siRNA-IMPa4-25 PSPC1-A488 IMPa4-A546 DAPI 8C1-siRNA-IMP-a2-a4 V2.00	0	28. siRNA-IMPa4-25 PSPC1-A488 DAPI IMPa4-A546_ar_TileScan_001 (Stage 44 of 49)	00-3m5zyc5CWoHCXwiHG8P2kU
-0.480664	0.876825	0.0118626	um	Cell	Cell Ellipsoid Axis B	0.000	1.000	502	28	siRNA-IMPa4-25 PSPC1-A488 IMPa4-A546 DAPI 8C1-siRNA-IMP-a2-a4 V2.00	0	28. siRNA-IMPa4-25 PSPC1-A488 DAPI IMPa4-A546_ar_TileScan_001 (Stage 44 of 49)	00-3m5zyc5CWoHCXwiHG8P2kU
0.988965	0.148134	0.00209575	um	Cell	Cell Ellipsoid Axis B	0.000	1.000	503	29	siRNA-IMPa4-25 PSPC1-A488 IMPa4-A546 DAPI 8C1-siRNA-IMP-a2-a4 V2.00	0	28. siRNA-IMPa4-25 PSPC1-A488 DAPI IMPa4-A546_ar_TileScan_001 (Stage 44 of 49)	00-3m5zyc5CWoHCXwiHG8P2kU
0.571832	-0.82031	-0.010006	um	Cell	Cell Ellipsoid Axis B	0.000	1.000	504	30	siRNA-IMPa4-25 PSPC1-A488 IMPa4-A546 DAPI 8C1-siRNA-IMP-a2-a4 V2.00	0	28. siRNA-IMPa4-25 PSPC1-A488 DAPI IMPa4-A546_ar_TileScan_001 (Stage 44 of 49)	00-3m5zyc5CWoHCXwiHG8P2kU
0.946635	0.322116	-0.0110898	um	Cell	Cell Ellipsoid Axis B	0.000	1.000	505	31	siRNA-IMPa4-25 PSPC1-A488 IMPa4-A546 DAPI 8C1-siRNA-IMP-a2-a4 V2.00	0	28. siRNA-IMPa4-25 PSPC1-A488 DAPI IMPa4-A546_ar_TileScan_001 (Stage 44 of 49)	00-3m5zyc5CWoHCXwiHG8P2kU
-0.15893	-0.987281	-0.00411758	um	Cell	Cell Ellipsoid Axis B	0.000	1.000	506	32	siRNA-IMPa4-25 PSPC1-A488 IMPa4-A546 DAPI 8C1-siRNA-IMP-a2-a4 V2.00	0	28. siRNA-IMPa4-25 PSPC1-A488 DAPI IMPa4-A546_ar_TileScan_001 (Stage 44 of 49)	00-3m5zyc5CWoHCXwiHG8P2kU
0.99005	-0.133878	0.0433328	um	Cell	Cell Ellipsoid Axis B	0.000	1.000	507	33	siRNA-IMPa4-25 PSPC1-A488 IMPa4-A546 DAPI 8C1-siRNA-IMP-a2-a4 V2.00	0	28. siRNA-IMPa4-25 PSPC1-A488 DAPI IMPa4-A546_ar_TileScan_001 (Stage 44 of 49)	00-3m5zyc5CWoHCXwiHG8P2kU
0.189517	-0.981635	0.0218086	um	Cell	Cell Ellipsoid Axis B	0.000	1.000	508	0	siRNA-IMPa4-25 PSPC1-A488 IMPa4-A546 DAPI 8C1-siRNA-IMP-a2-a4 V2.00	0	28. siRNA-IMPa4-25 PSPC1-A488 DAPI IMPa4-A546_as_TileScan_001 (Stage 45 of 49)	00-yCrtPso3oWVvR5QqXFukYF
0.693032	-0.720852	0.00888367	um	Cell	Cell Ellipsoid Axis B	0.000	1.000	509	1	siRNA-IMPa4-25 PSPC1-A488 IMPa4-A546 DAPI 8C1-siRNA-IMP-a2-a4 V2.00	0	28. siRNA-IMPa4-25 PSPC1-A488 DAPI IMPa4-A546_as_TileScan_001 (Stage 45 of 49)	00-yCrtPso3oWVvR5QqXFukYF
0.51288	-0.85839	0.0109828	um	Cell	Cell Ellipsoid Axis B	0.000	1.000	510	2	siRNA-IMPa4-25 PSPC1-A488 IMPa4-A546 DAPI 8C1-siRNA-IMP-a2-a4 V2.00	0	28. siRNA-IMPa4-25 PSPC1-A488 DAPI IMPa4-A546_as_TileScan_001 (Stage 45 of 49)	00-yCrtPso3oWVvR5QqXFukYF
0.465254	-0.885041	0.0155255	um	Cell	Cell Ellipsoid Axis B	0.000	1.000	511	3	siRNA-IMPa4-25 PSPC1-A488 IMPa4-A546 DAPI 8C1-siRNA-IMP-a2-a4 V2.00	0	28. siRNA-IMPa4-25 PSPC1-A488 DAPI IMPa4-A546_as_TileScan_001 (Stage 45 of 49)	00-yCrtPso3oWVvR5QqXFukYF
0.24716	0.968973	0.00184477	um	Cell	Cell Ellipsoid Axis B	0.000	1.000	512	4	siRNA-IMPa4-25 PSPC1-A488 IMPa4-A546 DAPI 8C1-siRNA-IMP-a2-a4 V2.00	0	28. siRNA-IMPa4-25 PSPC1-A488 DAPI IMPa4-A546_as_TileScan_001 (Stage 45 of 49)	00-yCrtPso3oWVvR5QqXFukYF
-0.999625	0.0262352	0.00783566	um	Cell	Cell Ellipsoid Axis B	0.000	1.000	513	5	siRNA-IMPa4-25 PSPC1-A488 IMPa4-A546 DAPI 8C1-siRNA-IMP-a2-a4 V2.00	0	28. siRNA-IMPa4-25 PSPC1-A488 DAPI IMPa4-A546_as_TileScan_001 (Stage 45 of 49)	00-yCrtPso3oWVvR5QqXFukYF
0.531134	-0.846617	-0.0337159	um	Cell	Cell Ellipsoid Axis B	0.000	1.000	514	6	siRNA-IMPa4-25 PSPC1-A488 IMPa4-A546 DAPI 8C1-siRNA-IMP-a2-a4 V2.00	0	28. siRNA-IMPa4-25 PSPC1-A488 DAPI IMPa4-A546_as_TileScan_001 (Stage 45 of 49)	00-yCrtPso3oWVvR5QqXFukYF
-0.999756	0.0203449	0.00859331	um	Cell	Cell Ellipsoid Axis B	0.000	1.000	515	7	siRNA-IMPa4-25 PSPC1-A488 IMPa4-A546 DAPI 8C1-siRNA-IMP-a2-a4 V2.00	0	28. siRNA-IMPa4-25 PSPC1-A488 DAPI IMPa4-A546_as_TileScan_001 (Stage 45 of 49)	00-yCrtPso3oWVvR5QqXFukYF
0.601128	-0.799108	0.00845415	um	Cell	Cell Ellipsoid Axis B	0.000	1.000	516	8	siRNA-IMPa4-25 PSPC1-A488 IMPa4-A546 DAPI 8C1-siRNA-IMP-a2-a4 V2.00	0	28. siRNA-IMPa4-25 PSPC1-A488 DAPI IMPa4-A546_as_TileScan_001 (Stage 45 of 49)	00-yCrtPso3oWVvR5QqXFukYF
-0.693115	-0.720614	-0.0175244	um	Cell	Cell Ellipsoid Axis B	0.000	1.000	517	9	siRNA-IMPa4-25 PSPC1-A488 IMPa4-A546 DAPI 8C1-siRNA-IMP-a2-a4 V2.00	0	28. siRNA-IMPa4-25 PSPC1-A488 DAPI IMPa4-A546_as_TileScan_001 (Stage 45 of 49)	00-yCrtPso3oWVvR5QqXFukYF
0.551097	-0.833972	0.027992	um	Cell	Cell Ellipsoid Axis B	0.000	1.000	518	10	siRNA-IMPa4-25 PSPC1-A488 IMPa4-A546 DAPI 8C1-siRNA-IMP-a2-a4 V2.00	0	28. siRNA-IMPa4-25 PSPC1-A488 DAPI IMPa4-A546_as_TileScan_001 (Stage 45 of 49)	00-yCrtPso3oWVvR5QqXFukYF
-0.991811	0.127049	0.0129871	um	Cell	Cell Ellipsoid Axis B	0.000	1.000	519	11	siRNA-IMPa4-25 PSPC1-A488 IMPa4-A546 DAPI 8C1-siRNA-IMP-a2-a4 V2.00	0	28. siRNA-IMPa4-25 PSPC1-A488 DAPI IMPa4-A546_as_TileScan_001 (Stage 45 of 49)	00-yCrtPso3oWVvR5QqXFukYF
-0.0679298	-0.997659	0.00789633	um	Cell	Cell Ellipsoid Axis B	0.000	1.000	520	12	siRNA-IMPa4-25 PSPC1-A488 IMPa4-A546 DAPI 8C1-siRNA-IMP-a2-a4 V2.00	0	28. siRNA-IMPa4-25 PSPC1-A488 DAPI IMPa4-A546_as_TileScan_001 (Stage 45 of 49)	00-yCrtPso3oWVvR5QqXFukYF
0.795351	-0.605989	-0.0139659	um	Cell	Cell Ellipsoid Axis B	0.000	1.000	521	13	siRNA-IMPa4-25 PSPC1-A488 IMPa4-A546 DAPI 8C1-siRNA-IMP-a2-a4 V2.00	0	28. siRNA-IMPa4-25 PSPC1-A488 DAPI IMPa4-A546_as_TileScan_001 (Stage 45 of 49)	00-yCrtPso3oWVvR5QqXFukYF
0.0868945	-0.996071	-0.017113	um	Cell	Cell Ellipsoid Axis B	0.000	1.000	522	14	siRNA-IMPa4-25 PSPC1-A488 IMPa4-A546 DAPI 8C1-siRNA-IMP-a2-a4 V2.00	0	28. siRNA-IMPa4-25 PSPC1-A488 DAPI IMPa4-A546_as_TileScan_001 (Stage 45 of 49)	00-yCrtPso3oWVvR5QqXFukYF
0.0745597	-0.997216	0.00111067	um	Cell	Cell Ellipsoid Axis B	0.000	1.000	523	15	siRNA-IMPa4-25 PSPC1-A488 IMPa4-A546 DAPI 8C1-siRNA-IMP-a2-a4 V2.00	0	28. siRNA-IMPa4-25 PSPC1-A488 DAPI IMPa4-A546_as_TileScan_001 (Stage 45 of 49)	00-yCrtPso3oWVvR5QqXFukYF
0.997884	-0.00875391	0.0644222	um	Cell	Cell Ellipsoid Axis B	0.000	1.000	524	16	siRNA-IMPa4-25 PSPC1-A488 IMPa4-A546 DAPI 8C1-siRNA-IMP-a2-a4 V2.00	0	28. siRNA-IMPa4-25 PSPC1-A488 DAPI IMPa4-A546_as_TileScan_001 (Stage 45 of 49)	00-yCrtPso3oWVvR5QqXFukYF
-0.256376	-0.966575	0.00210164	um	Cell	Cell Ellipsoid Axis B	0.000	1.000	525	17	siRNA-IMPa4-25 PSPC1-A488 IMPa4-A546 DAPI 8C1-siRNA-IMP-a2-a4 V2.00	0	28. siRNA-IMPa4-25 PSPC1-A488 DAPI IMPa4-A546_as_TileScan_001 (Stage 45 of 49)	00-yCrtPso3oWVvR5QqXFukYF
0.66622	-0.745211	-0.028474	um	Cell	Cell Ellipsoid Axis B	0.000	1.000	526	18	siRNA-IMPa4-25 PSPC1-A488 IMPa4-A546 DAPI 8C1-siRNA-IMP-a2-a4 V2.00	0	28. siRNA-IMPa4-25 PSPC1-A488 DAPI IMPa4-A546_as_TileScan_001 (Stage 45 of 49)	00-yCrtPso3oWVvR5QqXFukYF
0.46413	-0.885711	-0.00996269	um	Cell	Cell Ellipsoid Axis B	0.000	1.000	527	19	siRNA-IMPa4-25 PSPC1-A488 IMPa4-A546 DAPI 8C1-siRNA-IMP-a2-a4 V2.00	0	28. siRNA-IMPa4-25 PSPC1-A488 DAPI IMPa4-A546_as_TileScan_001 (Stage 45 of 49)	00-yCrtPso3oWVvR5QqXFukYF
-0.501864	0.862815	0.0606787	um	Cell	Cell Ellipsoid Axis B	0.000	1.000	528	20	siRNA-IMPa4-25 PSPC1-A488 IMPa4-A546 DAPI 8C1-siRNA-IMP-a2-a4 V2.00	0	28. siRNA-IMPa4-25 PSPC1-A488 DAPI IMPa4-A546_as_TileScan_001 (Stage 45 of 49)	00-yCrtPso3oWVvR5QqXFukYF
-0.647362	-0.762176	0.00323378	um	Cell	Cell Ellipsoid Axis B	0.000	1.000	529	21	siRNA-IMPa4-25 PSPC1-A488 IMPa4-A546 DAPI 8C1-siRNA-IMP-a2-a4 V2.00	0	28. siRNA-IMPa4-25 PSPC1-A488 DAPI IMPa4-A546_as_TileScan_001 (Stage 45 of 49)	00-yCrtPso3oWVvR5QqXFukYF
0.945118	-0.32672	-0.00242432	um	Cell	Cell Ellipsoid Axis B	0.000	1.000	530	22	siRNA-IMPa4-25 PSPC1-A488 IMPa4-A546 DAPI 8C1-siRNA-IMP-a2-a4 V2.00	0	28. siRNA-IMPa4-25 PSPC1-A488 DAPI IMPa4-A546_as_TileScan_001 (Stage 45 of 49)	00-yCrtPso3oWVvR5QqXFukYF
0.489999	-0.871703	0.00584314	um	Cell	Cell Ellipsoid Axis B	0.000	1.000	531	23	siRNA-IMPa4-25 PSPC1-A488 IMPa4-A546 DAPI 8C1-siRNA-IMP-a2-a4 V2.00	0	28. siRNA-IMPa4-25 PSPC1-A488 DAPI IMPa4-A546_as_TileScan_001 (Stage 45 of 49)	00-yCrtPso3oWVvR5QqXFukYF
0.25307	-0.967377	0.0116944	um	Cell	Cell Ellipsoid Axis B	0.000	1.000	532	0	siRNA-IMPa4-25 PSPC1-A488 IMPa4-A546 DAPI 8C1-siRNA-IMP-a2-a4 V2.00	0	28. siRNA-IMPa4-25 PSPC1-A488 DAPI IMPa4-A546_at_TileScan_001 (Stage 46 of 49)	00-g7KEEZbsxPr7RTBqvvh5oS
0.0201283	-0.999653	0.0169899	um	Cell	Cell Ellipsoid Axis B	0.000	1.000	533	1	siRNA-IMPa4-25 PSPC1-A488 IMPa4-A546 DAPI 8C1-siRNA-IMP-a2-a4 V2.00	0	28. siRNA-IMPa4-25 PSPC1-A488 DAPI IMPa4-A546_at_TileScan_001 (Stage 46 of 49)	00-g7KEEZbsxPr7RTBqvvh5oS
0.730801	-0.682581	0.00369615	um	Cell	Cell Ellipsoid Axis B	0.000	1.000	534	2	siRNA-IMPa4-25 PSPC1-A488 IMPa4-A546 DAPI 8C1-siRNA-IMP-a2-a4 V2.00	0	28. siRNA-IMPa4-25 PSPC1-A488 DAPI IMPa4-A546_at_TileScan_001 (Stage 46 of 49)	00-g7KEEZbsxPr7RTBqvvh5oS
0.411093	0.911586	0.00355415	um	Cell	Cell Ellipsoid Axis B	0.000	1.000	535	3	siRNA-IMPa4-25 PSPC1-A488 IMPa4-A546 DAPI 8C1-siRNA-IMP-a2-a4 V2.00	0	28. siRNA-IMPa4-25 PSPC1-A488 DAPI IMPa4-A546_at_TileScan_001 (Stage 46 of 49)	00-g7KEEZbsxPr7RTBqvvh5oS
0.996482	-0.0835094	0.00711568	um	Cell	Cell Ellipsoid Axis B	0.000	1.000	536	4	siRNA-IMPa4-25 PSPC1-A488 IMPa4-A546 DAPI 8C1-siRNA-IMP-a2-a4 V2.00	0	28. siRNA-IMPa4-25 PSPC1-A488 DAPI IMPa4-A546_at_TileScan_001 (Stage 46 of 49)	00-g7KEEZbsxPr7RTBqvvh5oS
0.773804	0.63342	-0.00251656	um	Cell	Cell Ellipsoid Axis B	0.000	1.000	537	5	siRNA-IMPa4-25 PSPC1-A488 IMPa4-A546 DAPI 8C1-siRNA-IMP-a2-a4 V2.00	0	28. siRNA-IMPa4-25 PSPC1-A488 DAPI IMPa4-A546_at_TileScan_001 (Stage 46 of 49)	00-g7KEEZbsxPr7RTBqvvh5oS
0.0966455	-0.994758	0.0333993	um	Cell	Cell Ellipsoid Axis B	0.000	1.000	538	6	siRNA-IMPa4-25 PSPC1-A488 IMPa4-A546 DAPI 8C1-siRNA-IMP-a2-a4 V2.00	0	28. siRNA-IMPa4-25 PSPC1-A488 DAPI IMPa4-A546_at_TileScan_001 (Stage 46 of 49)	00-g7KEEZbsxPr7RTBqvvh5oS
0.741058	-0.671441	-0.000749506	um	Cell	Cell Ellipsoid Axis B	0.000	1.000	539	7	siRNA-IMPa4-25 PSPC1-A488 IMPa4-A546 DAPI 8C1-siRNA-IMP-a2-a4 V2.00	0	28. siRNA-IMPa4-25 PSPC1-A488 DAPI IMPa4-A546_at_TileScan_001 (Stage 46 of 49)	00-g7KEEZbsxPr7RTBqvvh5oS
0.560778	0.827959	-0.00338842	um	Cell	Cell Ellipsoid Axis B	0.000	1.000	540	8	siRNA-IMPa4-25 PSPC1-A488 IMPa4-A546 DAPI 8C1-siRNA-IMP-a2-a4 V2.00	0	28. siRNA-IMPa4-25 PSPC1-A488 DAPI IMPa4-A546_at_TileScan_001 (Stage 46 of 49)	00-g7KEEZbsxPr7RTBqvvh5oS
-0.595203	-0.803564	-0.00431385	um	Cell	Cell Ellipsoid Axis B	0.000	1.000	541	9	siRNA-IMPa4-25 PSPC1-A488 IMPa4-A546 DAPI 8C1-siRNA-IMP-a2-a4 V2.00	0	28. siRNA-IMPa4-25 PSPC1-A488 DAPI IMPa4-A546_at_TileScan_001 (Stage 46 of 49)	00-g7KEEZbsxPr7RTBqvvh5oS
0.195398	0.980723	-0.00130013	um	Cell	Cell Ellipsoid Axis B	0.000	1.000	542	10	siRNA-IMPa4-25 PSPC1-A488 IMPa4-A546 DAPI 8C1-siRNA-IMP-a2-a4 V2.00	0	28. siRNA-IMPa4-25 PSPC1-A488 DAPI IMPa4-A546_at_TileScan_001 (Stage 46 of 49)	00-g7KEEZbsxPr7RTBqvvh5oS
-0.00643456	-0.999965	0.00536206	um	Cell	Cell Ellipsoid Axis B	0.000	1.000	543	11	siRNA-IMPa4-25 PSPC1-A488 IMPa4-A546 DAPI 8C1-siRNA-IMP-a2-a4 V2.00	0	28. siRNA-IMPa4-25 PSPC1-A488 DAPI IMPa4-A546_at_TileScan_001 (Stage 46 of 49)	00-g7KEEZbsxPr7RTBqvvh5oS
0.488075	0.872782	0.00591818	um	Cell	Cell Ellipsoid Axis B	0.000	1.000	544	12	siRNA-IMPa4-25 PSPC1-A488 IMPa4-A546 DAPI 8C1-siRNA-IMP-a2-a4 V2.00	0	28. siRNA-IMPa4-25 PSPC1-A488 DAPI IMPa4-A546_at_TileScan_001 (Stage 46 of 49)	00-g7KEEZbsxPr7RTBqvvh5oS
0.994661	-0.103184	0.00142071	um	Cell	Cell Ellipsoid Axis B	0.000	1.000	545	0	siRNA-IMPa4-25 PSPC1-A488 IMPa4-A546 DAPI 8C1-siRNA-IMP-a2-a4 V2.00	0	28. siRNA-IMPa4-25 PSPC1-A488 DAPI IMPa4-A546_au_TileScan_001 (Stage 47 of 49)	00-NmAdpjerKKmPWHiRCnzZeZ
0.154055	-0.987463	0.0343972	um	Cell	Cell Ellipsoid Axis B	0.000	1.000	546	1	siRNA-IMPa4-25 PSPC1-A488 IMPa4-A546 DAPI 8C1-siRNA-IMP-a2-a4 V2.00	0	28. siRNA-IMPa4-25 PSPC1-A488 DAPI IMPa4-A546_au_TileScan_001 (Stage 47 of 49)	00-NmAdpjerKKmPWHiRCnzZeZ
0.716306	0.697749	-0.00720715	um	Cell	Cell Ellipsoid Axis B	0.000	1.000	547	2	siRNA-IMPa4-25 PSPC1-A488 IMPa4-A546 DAPI 8C1-siRNA-IMP-a2-a4 V2.00	0	28. siRNA-IMPa4-25 PSPC1-A488 DAPI IMPa4-A546_au_TileScan_001 (Stage 47 of 49)	00-NmAdpjerKKmPWHiRCnzZeZ
0.823021	-0.567938	0.00906716	um	Cell	Cell Ellipsoid Axis B	0.000	1.000	548	3	siRNA-IMPa4-25 PSPC1-A488 IMPa4-A546 DAPI 8C1-siRNA-IMP-a2-a4 V2.00	0	28. siRNA-IMPa4-25 PSPC1-A488 DAPI IMPa4-A546_au_TileScan_001 (Stage 47 of 49)	00-NmAdpjerKKmPWHiRCnzZeZ
0.992527	-0.122027	-0.000780755	um	Cell	Cell Ellipsoid Axis B	0.000	1.000	549	4	siRNA-IMPa4-25 PSPC1-A488 IMPa4-A546 DAPI 8C1-siRNA-IMP-a2-a4 V2.00	0	28. siRNA-IMPa4-25 PSPC1-A488 DAPI IMPa4-A546_au_TileScan_001 (Stage 47 of 49)	00-NmAdpjerKKmPWHiRCnzZeZ
0.250692	-0.967996	-0.0117125	um	Cell	Cell Ellipsoid Axis B	0.000	1.000	550	5	siRNA-IMPa4-25 PSPC1-A488 IMPa4-A546 DAPI 8C1-siRNA-IMP-a2-a4 V2.00	0	28. siRNA-IMPa4-25 PSPC1-A488 DAPI IMPa4-A546_au_TileScan_001 (Stage 47 of 49)	00-NmAdpjerKKmPWHiRCnzZeZ
-0.187933	0.982033	0.0170804	um	Cell	Cell Ellipsoid Axis B	0.000	1.000	551	6	siRNA-IMPa4-25 PSPC1-A488 IMPa4-A546 DAPI 8C1-siRNA-IMP-a2-a4 V2.00	0	28. siRNA-IMPa4-25 PSPC1-A488 DAPI IMPa4-A546_au_TileScan_001 (Stage 47 of 49)	00-NmAdpjerKKmPWHiRCnzZeZ
0.986618	-0.163031	0.00243931	um	Cell	Cell Ellipsoid Axis B	0.000	1.000	552	7	siRNA-IMPa4-25 PSPC1-A488 IMPa4-A546 DAPI 8C1-siRNA-IMP-a2-a4 V2.00	0	28. siRNA-IMPa4-25 PSPC1-A488 DAPI IMPa4-A546_au_TileScan_001 (Stage 47 of 49)	00-NmAdpjerKKmPWHiRCnzZeZ
-0.338018	-0.94113	0.0042094	um	Cell	Cell Ellipsoid Axis B	0.000	1.000	553	8	siRNA-IMPa4-25 PSPC1-A488 IMPa4-A546 DAPI 8C1-siRNA-IMP-a2-a4 V2.00	0	28. siRNA-IMPa4-25 PSPC1-A488 DAPI IMPa4-A546_au_TileScan_001 (Stage 47 of 49)	00-NmAdpjerKKmPWHiRCnzZeZ
0.784747	0.619763	0.00807816	um	Cell	Cell Ellipsoid Axis B	0.000	1.000	554	9	siRNA-IMPa4-25 PSPC1-A488 IMPa4-A546 DAPI 8C1-siRNA-IMP-a2-a4 V2.00	0	28. siRNA-IMPa4-25 PSPC1-A488 DAPI IMPa4-A546_au_TileScan_001 (Stage 47 of 49)	00-NmAdpjerKKmPWHiRCnzZeZ
0.622134	0.782882	-0.00667311	um	Cell	Cell Ellipsoid Axis B	0.000	1.000	555	10	siRNA-IMPa4-25 PSPC1-A488 IMPa4-A546 DAPI 8C1-siRNA-IMP-a2-a4 V2.00	0	28. siRNA-IMPa4-25 PSPC1-A488 DAPI IMPa4-A546_au_TileScan_001 (Stage 47 of 49)	00-NmAdpjerKKmPWHiRCnzZeZ
0.662856	-0.748747	-0.000392963	um	Cell	Cell Ellipsoid Axis B	0.000	1.000	556	11	siRNA-IMPa4-25 PSPC1-A488 IMPa4-A546 DAPI 8C1-siRNA-IMP-a2-a4 V2.00	0	28. siRNA-IMPa4-25 PSPC1-A488 DAPI IMPa4-A546_au_TileScan_001 (Stage 47 of 49)	00-NmAdpjerKKmPWHiRCnzZeZ
0.210395	0.977582	0.00826712	um	Cell	Cell Ellipsoid Axis B	0.000	1.000	557	12	siRNA-IMPa4-25 PSPC1-A488 IMPa4-A546 DAPI 8C1-siRNA-IMP-a2-a4 V2.00	0	28. siRNA-IMPa4-25 PSPC1-A488 DAPI IMPa4-A546_au_TileScan_001 (Stage 47 of 49)	00-NmAdpjerKKmPWHiRCnzZeZ
0.963147	0.266934	-0.0330693	um	Cell	Cell Ellipsoid Axis B	0.000	1.000	558	13	siRNA-IMPa4-25 PSPC1-A488 IMPa4-A546 DAPI 8C1-siRNA-IMP-a2-a4 V2.00	0	28. siRNA-IMPa4-25 PSPC1-A488 DAPI IMPa4-A546_au_TileScan_001 (Stage 47 of 49)	00-NmAdpjerKKmPWHiRCnzZeZ
0.142571	0.989567	0.0207275	um	Cell	Cell Ellipsoid Axis B	0.000	1.000	559	14	siRNA-IMPa4-25 PSPC1-A488 IMPa4-A546 DAPI 8C1-siRNA-IMP-a2-a4 V2.00	0	28. siRNA-IMPa4-25 PSPC1-A488 DAPI IMPa4-A546_au_TileScan_001 (Stage 47 of 49)	00-NmAdpjerKKmPWHiRCnzZeZ
0.128521	0.991703	-0.00281933	um	Cell	Cell Ellipsoid Axis B	0.000	1.000	560	15	siRNA-IMPa4-25 PSPC1-A488 IMPa4-A546 DAPI 8C1-siRNA-IMP-a2-a4 V2.00	0	28. siRNA-IMPa4-25 PSPC1-A488 DAPI IMPa4-A546_au_TileScan_001 (Stage 47 of 49)	00-NmAdpjerKKmPWHiRCnzZeZ
0.911642	0.409313	-0.0370313	um	Cell	Cell Ellipsoid Axis B	0.000	1.000	561	16	siRNA-IMPa4-25 PSPC1-A488 IMPa4-A546 DAPI 8C1-siRNA-IMP-a2-a4 V2.00	0	28. siRNA-IMPa4-25 PSPC1-A488 DAPI IMPa4-A546_au_TileScan_001 (Stage 47 of 49)	00-NmAdpjerKKmPWHiRCnzZeZ
0.769072	-0.639156	-0.00273187	um	Cell	Cell Ellipsoid Axis B	0.000	1.000	562	17	siRNA-IMPa4-25 PSPC1-A488 IMPa4-A546 DAPI 8C1-siRNA-IMP-a2-a4 V2.00	0	28. siRNA-IMPa4-25 PSPC1-A488 DAPI IMPa4-A546_au_TileScan_001 (Stage 47 of 49)	00-NmAdpjerKKmPWHiRCnzZeZ
0.831741	-0.555164	0.000334898	um	Cell	Cell Ellipsoid Axis B	0.000	1.000	563	18	siRNA-IMPa4-25 PSPC1-A488 IMPa4-A546 DAPI 8C1-siRNA-IMP-a2-a4 V2.00	0	28. siRNA-IMPa4-25 PSPC1-A488 DAPI IMPa4-A546_au_TileScan_001 (Stage 47 of 49)	00-NmAdpjerKKmPWHiRCnzZeZ
0.991261	0.125415	0.0408977	um	Cell	Cell Ellipsoid Axis B	0.000	1.000	564	19	siRNA-IMPa4-25 PSPC1-A488 IMPa4-A546 DAPI 8C1-siRNA-IMP-a2-a4 V2.00	0	28. siRNA-IMPa4-25 PSPC1-A488 DAPI IMPa4-A546_au_TileScan_001 (Stage 47 of 49)	00-NmAdpjerKKmPWHiRCnzZeZ
0.997898	0.0647329	-0.00309411	um	Cell	Cell Ellipsoid Axis B	0.000	1.000	565	0	siRNA-IMPa4-25 PSPC1-A488 IMPa4-A546 DAPI 8C1-siRNA-IMP-a2-a4 V2.00	0	28. siRNA-IMPa4-25 PSPC1-A488 DAPI IMPa4-A546_av_TileScan_001 (Stage 48 of 49)	00-hN56itjCgRBVb4doq5udxg
0.999914	0.00719718	0.0109524	um	Cell	Cell Ellipsoid Axis B	0.000	1.000	566	1	siRNA-IMPa4-25 PSPC1-A488 IMPa4-A546 DAPI 8C1-siRNA-IMP-a2-a4 V2.00	0	28. siRNA-IMPa4-25 PSPC1-A488 DAPI IMPa4-A546_av_TileScan_001 (Stage 48 of 49)	00-hN56itjCgRBVb4doq5udxg
-0.991026	0.132859	-0.0147176	um	Cell	Cell Ellipsoid Axis B	0.000	1.000	567	2	siRNA-IMPa4-25 PSPC1-A488 IMPa4-A546 DAPI 8C1-siRNA-IMP-a2-a4 V2.00	0	28. siRNA-IMPa4-25 PSPC1-A488 DAPI IMPa4-A546_av_TileScan_001 (Stage 48 of 49)	00-hN56itjCgRBVb4doq5udxg
0.783451	0.621444	0.0033956	um	Cell	Cell Ellipsoid Axis B	0.000	1.000	568	3	siRNA-IMPa4-25 PSPC1-A488 IMPa4-A546 DAPI 8C1-siRNA-IMP-a2-a4 V2.00	0	28. siRNA-IMPa4-25 PSPC1-A488 DAPI IMPa4-A546_av_TileScan_001 (Stage 48 of 49)	00-hN56itjCgRBVb4doq5udxg
0.29551	-0.953319	0.0621077	um	Cell	Cell Ellipsoid Axis B	0.000	1.000	569	4	siRNA-IMPa4-25 PSPC1-A488 IMPa4-A546 DAPI 8C1-siRNA-IMP-a2-a4 V2.00	0	28. siRNA-IMPa4-25 PSPC1-A488 DAPI IMPa4-A546_av_TileScan_001 (Stage 48 of 49)	00-hN56itjCgRBVb4doq5udxg
0.553439	0.832887	0.00224286	um	Cell	Cell Ellipsoid Axis B	0.000	1.000	570	5	siRNA-IMPa4-25 PSPC1-A488 IMPa4-A546 DAPI 8C1-siRNA-IMP-a2-a4 V2.00	0	28. siRNA-IMPa4-25 PSPC1-A488 DAPI IMPa4-A546_av_TileScan_001 (Stage 48 of 49)	00-hN56itjCgRBVb4doq5udxg
0.195769	-0.980626	0.00688276	um	Cell	Cell Ellipsoid Axis B	0.000	1.000	571	0	siRNA-IMPa4-25 PSPC1-A488 IMPa4-A546 DAPI 8C1-siRNA-IMP-a2-a4 V2.00	0	28. siRNA-IMPa4-25 PSPC1-A488 DAPI IMPa4-A546_aw_TileScan_001 (Stage 49 of 49)	00-tgXBzXmPFyuiq23HLzhi9i
0.111625	-0.993628	0.0155917	um	Cell	Cell Ellipsoid Axis B	0.000	1.000	572	1	siRNA-IMPa4-25 PSPC1-A488 IMPa4-A546 DAPI 8C1-siRNA-IMP-a2-a4 V2.00	0	28. siRNA-IMPa4-25 PSPC1-A488 DAPI IMPa4-A546_aw_TileScan_001 (Stage 49 of 49)	00-tgXBzXmPFyuiq23HLzhi9i
0.0988388	0.995092	-0.00469673	um	Cell	Cell Ellipsoid Axis B	0.000	1.000	573	2	siRNA-IMPa4-25 PSPC1-A488 IMPa4-A546 DAPI 8C1-siRNA-IMP-a2-a4 V2.00	0	28. siRNA-IMPa4-25 PSPC1-A488 DAPI IMPa4-A546_aw_TileScan_001 (Stage 49 of 49)	00-tgXBzXmPFyuiq23HLzhi9i
0.648338	0.761337	-0.00481047	um	Cell	Cell Ellipsoid Axis B	0.000	1.000	574	3	siRNA-IMPa4-25 PSPC1-A488 IMPa4-A546 DAPI 8C1-siRNA-IMP-a2-a4 V2.00	0	28. siRNA-IMPa4-25 PSPC1-A488 DAPI IMPa4-A546_aw_TileScan_001 (Stage 49 of 49)	00-tgXBzXmPFyuiq23HLzhi9i
0.572234	-0.820047	0.00840947	um	Cell	Cell Ellipsoid Axis B	0.000	1.000	575	4	siRNA-IMPa4-25 PSPC1-A488 IMPa4-A546 DAPI 8C1-siRNA-IMP-a2-a4 V2.00	0	28. siRNA-IMPa4-25 PSPC1-A488 DAPI IMPa4-A546_aw_TileScan_001 (Stage 49 of 49)	00-tgXBzXmPFyuiq23HLzhi9i
0.317351	-0.946898	0.0517046	um	Cell	Cell Ellipsoid Axis B	0.000	1.000	576	5	siRNA-IMPa4-25 PSPC1-A488 IMPa4-A546 DAPI 8C1-siRNA-IMP-a2-a4 V2.00	0	28. siRNA-IMPa4-25 PSPC1-A488 DAPI IMPa4-A546_aw_TileScan_001 (Stage 49 of 49)	00-tgXBzXmPFyuiq23HLzhi9i
0.665343	-0.746531	0.00319832	um	Cell	Cell Ellipsoid Axis B	0.000	1.000	577	6	siRNA-IMPa4-25 PSPC1-A488 IMPa4-A546 DAPI 8C1-siRNA-IMP-a2-a4 V2.00	0	28. siRNA-IMPa4-25 PSPC1-A488 DAPI IMPa4-A546_aw_TileScan_001 (Stage 49 of 49)	00-tgXBzXmPFyuiq23HLzhi9i
0.916299	-0.400481	0.0033355	um	Cell	Cell Ellipsoid Axis B	0.000	1.000	578	7	siRNA-IMPa4-25 PSPC1-A488 IMPa4-A546 DAPI 8C1-siRNA-IMP-a2-a4 V2.00	0	28. siRNA-IMPa4-25 PSPC1-A488 DAPI IMPa4-A546_aw_TileScan_001 (Stage 49 of 49)	00-tgXBzXmPFyuiq23HLzhi9i
0.554935	0.831863	0.00710762	um	Cell	Cell Ellipsoid Axis B	0.000	1.000	579	8	siRNA-IMPa4-25 PSPC1-A488 IMPa4-A546 DAPI 8C1-siRNA-IMP-a2-a4 V2.00	0	28. siRNA-IMPa4-25 PSPC1-A488 DAPI IMPa4-A546_aw_TileScan_001 (Stage 49 of 49)	00-tgXBzXmPFyuiq23HLzhi9i
0.97999	0.199011	-0.00372	um	Cell	Cell Ellipsoid Axis B	0.000	1.000	580	9	siRNA-IMPa4-25 PSPC1-A488 IMPa4-A546 DAPI 8C1-siRNA-IMP-a2-a4 V2.00	0	28. siRNA-IMPa4-25 PSPC1-A488 DAPI IMPa4-A546_aw_TileScan_001 (Stage 49 of 49)	00-tgXBzXmPFyuiq23HLzhi9i
0.997376	-0.0723985	0.000123834	um	Cell	Cell Ellipsoid Axis B	0.000	1.000	581	10	siRNA-IMPa4-25 PSPC1-A488 IMPa4-A546 DAPI 8C1-siRNA-IMP-a2-a4 V2.00	0	28. siRNA-IMPa4-25 PSPC1-A488 DAPI IMPa4-A546_aw_TileScan_001 (Stage 49 of 49)	00-tgXBzXmPFyuiq23HLzhi9i
0.0568644	-0.99837	-0.00493691	um	Cell	Cell Ellipsoid Axis B	0.000	1.000	582	11	siRNA-IMPa4-25 PSPC1-A488 IMPa4-A546 DAPI 8C1-siRNA-IMP-a2-a4 V2.00	0	28. siRNA-IMPa4-25 PSPC1-A488 DAPI IMPa4-A546_aw_TileScan_001 (Stage 49 of 49)	00-tgXBzXmPFyuiq23HLzhi9i
0.873451	-0.486821	-0.00944732	um	Cell	Cell Ellipsoid Axis B	0.000	1.000	583	12	siRNA-IMPa4-25 PSPC1-A488 IMPa4-A546 DAPI 8C1-siRNA-IMP-a2-a4 V2.00	0	28. siRNA-IMPa4-25 PSPC1-A488 DAPI IMPa4-A546_aw_TileScan_001 (Stage 49 of 49)	00-tgXBzXmPFyuiq23HLzhi9i
-0.784631	-0.619924	0.0069347	um	Cell	Cell Ellipsoid Axis B	0.000	1.000	584	13	siRNA-IMPa4-25 PSPC1-A488 IMPa4-A546 DAPI 8C1-siRNA-IMP-a2-a4 V2.00	0	28. siRNA-IMPa4-25 PSPC1-A488 DAPI IMPa4-A546_aw_TileScan_001 (Stage 49 of 49)	00-tgXBzXmPFyuiq23HLzhi9i
0.734528	-0.678569	0.00355825	um	Cell	Cell Ellipsoid Axis B	0.000	1.000	585	14	siRNA-IMPa4-25 PSPC1-A488 IMPa4-A546 DAPI 8C1-siRNA-IMP-a2-a4 V2.00	0	28. siRNA-IMPa4-25 PSPC1-A488 DAPI IMPa4-A546_aw_TileScan_001 (Stage 49 of 49)	00-tgXBzXmPFyuiq23HLzhi9i
-0.354494	-0.935023	-0.008122	um	Cell	Cell Ellipsoid Axis B	0.000	1.000	586	15	siRNA-IMPa4-25 PSPC1-A488 IMPa4-A546 DAPI 8C1-siRNA-IMP-a2-a4 V2.00	0	28. siRNA-IMPa4-25 PSPC1-A488 DAPI IMPa4-A546_aw_TileScan_001 (Stage 49 of 49)	00-tgXBzXmPFyuiq23HLzhi9i
0.397349	-0.917653	-0.0052165	um	Cell	Cell Ellipsoid Axis B	0.000	1.000	587	16	siRNA-IMPa4-25 PSPC1-A488 IMPa4-A546 DAPI 8C1-siRNA-IMP-a2-a4 V2.00	0	28. siRNA-IMPa4-25 PSPC1-A488 DAPI IMPa4-A546_aw_TileScan_001 (Stage 49 of 49)	00-tgXBzXmPFyuiq23HLzhi9i
0.490291	-0.871545	0.0048527	um	Cell	Cell Ellipsoid Axis B	0.000	1.000	588	17	siRNA-IMPa4-25 PSPC1-A488 IMPa4-A546 DAPI 8C1-siRNA-IMP-a2-a4 V2.00	0	28. siRNA-IMPa4-25 PSPC1-A488 DAPI IMPa4-A546_aw_TileScan_001 (Stage 49 of 49)	00-tgXBzXmPFyuiq23HLzhi9i
0.0657516	0.997826	0.00457691	um	Cell	Cell Ellipsoid Axis B	0.000	1.000	589	18	siRNA-IMPa4-25 PSPC1-A488 IMPa4-A546 DAPI 8C1-siRNA-IMP-a2-a4 V2.00	0	28. siRNA-IMPa4-25 PSPC1-A488 DAPI IMPa4-A546_aw_TileScan_001 (Stage 49 of 49)	00-tgXBzXmPFyuiq23HLzhi9i
-0.0829381	-0.996543	-0.00480763	um	Cell	Cell Ellipsoid Axis B	0.000	1.000	590	19	siRNA-IMPa4-25 PSPC1-A488 IMPa4-A546 DAPI 8C1-siRNA-IMP-a2-a4 V2.00	0	28. siRNA-IMPa4-25 PSPC1-A488 DAPI IMPa4-A546_aw_TileScan_001 (Stage 49 of 49)	00-tgXBzXmPFyuiq23HLzhi9i
0.98697	-0.0391659	0.156063	um	Cell	Cell Ellipsoid Axis B	0.000	1.000	591	20	siRNA-IMPa4-25 PSPC1-A488 IMPa4-A546 DAPI 8C1-siRNA-IMP-a2-a4 V2.00	0	28. siRNA-IMPa4-25 PSPC1-A488 DAPI IMPa4-A546_aw_TileScan_001 (Stage 49 of 49)	00-tgXBzXmPFyuiq23HLzhi9i
0.999907	0.0110312	-0.00801382	um	Cell	Cell Ellipsoid Axis B	0.000	1.000	592	21	siRNA-IMPa4-25 PSPC1-A488 IMPa4-A546 DAPI 8C1-siRNA-IMP-a2-a4 V2.00	0	28. siRNA-IMPa4-25 PSPC1-A488 DAPI IMPa4-A546_aw_TileScan_001 (Stage 49 of 49)	00-tgXBzXmPFyuiq23HLzhi9i
0.290029	-0.956571	0.0292458	um	Cell	Cell Ellipsoid Axis B	0.000	1.000	593	0	siRNA-IMPa4-25 PSPC1-A488 IMPa4-A546 DAPI 8C1-siRNA-IMP-a2-a4 V2.00	0	28. siRNA-IMPa4-25 PSPC1-A488 DAPI IMPa4-A546_b_TileScan_001 (Stage 2 of 49)	00-hhQPv2QMAN4fgPbVPEfhDM
0.930778	-0.365575	-0.00287113	um	Cell	Cell Ellipsoid Axis B	0.000	1.000	594	1	siRNA-IMPa4-25 PSPC1-A488 IMPa4-A546 DAPI 8C1-siRNA-IMP-a2-a4 V2.00	0	28. siRNA-IMPa4-25 PSPC1-A488 DAPI IMPa4-A546_b_TileScan_001 (Stage 2 of 49)	00-hhQPv2QMAN4fgPbVPEfhDM
-0.292161	-0.956365	0.00287641	um	Cell	Cell Ellipsoid Axis B	0.000	1.000	595	2	siRNA-IMPa4-25 PSPC1-A488 IMPa4-A546 DAPI 8C1-siRNA-IMP-a2-a4 V2.00	0	28. siRNA-IMPa4-25 PSPC1-A488 DAPI IMPa4-A546_b_TileScan_001 (Stage 2 of 49)	00-hhQPv2QMAN4fgPbVPEfhDM
0.398737	0.917054	-0.00445373	um	Cell	Cell Ellipsoid Axis B	0.000	1.000	596	3	siRNA-IMPa4-25 PSPC1-A488 IMPa4-A546 DAPI 8C1-siRNA-IMP-a2-a4 V2.00	0	28. siRNA-IMPa4-25 PSPC1-A488 DAPI IMPa4-A546_b_TileScan_001 (Stage 2 of 49)	00-hhQPv2QMAN4fgPbVPEfhDM
0.31719	-0.94835	0.00476555	um	Cell	Cell Ellipsoid Axis B	0.000	1.000	597	4	siRNA-IMPa4-25 PSPC1-A488 IMPa4-A546 DAPI 8C1-siRNA-IMP-a2-a4 V2.00	0	28. siRNA-IMPa4-25 PSPC1-A488 DAPI IMPa4-A546_b_TileScan_001 (Stage 2 of 49)	00-hhQPv2QMAN4fgPbVPEfhDM
-0.0718423	-0.997003	0.0287082	um	Cell	Cell Ellipsoid Axis B	0.000	1.000	598	5	siRNA-IMPa4-25 PSPC1-A488 IMPa4-A546 DAPI 8C1-siRNA-IMP-a2-a4 V2.00	0	28. siRNA-IMPa4-25 PSPC1-A488 DAPI IMPa4-A546_b_TileScan_001 (Stage 2 of 49)	00-hhQPv2QMAN4fgPbVPEfhDM
-0.0316866	-0.999497	-0.00102494	um	Cell	Cell Ellipsoid Axis B	0.000	1.000	599	6	siRNA-IMPa4-25 PSPC1-A488 IMPa4-A546 DAPI 8C1-siRNA-IMP-a2-a4 V2.00	0	28. siRNA-IMPa4-25 PSPC1-A488 DAPI IMPa4-A546_b_TileScan_001 (Stage 2 of 49)	00-hhQPv2QMAN4fgPbVPEfhDM
0.31007	-0.950636	0.0121696	um	Cell	Cell Ellipsoid Axis B	0.000	1.000	600	7	siRNA-IMPa4-25 PSPC1-A488 IMPa4-A546 DAPI 8C1-siRNA-IMP-a2-a4 V2.00	0	28. siRNA-IMPa4-25 PSPC1-A488 DAPI IMPa4-A546_b_TileScan_001 (Stage 2 of 49)	00-hhQPv2QMAN4fgPbVPEfhDM
0.545912	0.837826	-0.00524064	um	Cell	Cell Ellipsoid Axis B	0.000	1.000	601	8	siRNA-IMPa4-25 PSPC1-A488 IMPa4-A546 DAPI 8C1-siRNA-IMP-a2-a4 V2.00	0	28. siRNA-IMPa4-25 PSPC1-A488 DAPI IMPa4-A546_b_TileScan_001 (Stage 2 of 49)	00-hhQPv2QMAN4fgPbVPEfhDM
0.90467	0.426081	-0.00522842	um	Cell	Cell Ellipsoid Axis B	0.000	1.000	602	9	siRNA-IMPa4-25 PSPC1-A488 IMPa4-A546 DAPI 8C1-siRNA-IMP-a2-a4 V2.00	0	28. siRNA-IMPa4-25 PSPC1-A488 DAPI IMPa4-A546_b_TileScan_001 (Stage 2 of 49)	00-hhQPv2QMAN4fgPbVPEfhDM
0.972768	0.231527	0.0108565	um	Cell	Cell Ellipsoid Axis B	0.000	1.000	603	10	siRNA-IMPa4-25 PSPC1-A488 IMPa4-A546 DAPI 8C1-siRNA-IMP-a2-a4 V2.00	0	28. siRNA-IMPa4-25 PSPC1-A488 DAPI IMPa4-A546_b_TileScan_001 (Stage 2 of 49)	00-hhQPv2QMAN4fgPbVPEfhDM
0.618096	-0.785774	0.0227139	um	Cell	Cell Ellipsoid Axis B	0.000	1.000	604	11	siRNA-IMPa4-25 PSPC1-A488 IMPa4-A546 DAPI 8C1-siRNA-IMP-a2-a4 V2.00	0	28. siRNA-IMPa4-25 PSPC1-A488 DAPI IMPa4-A546_b_TileScan_001 (Stage 2 of 49)	00-hhQPv2QMAN4fgPbVPEfhDM
0.644407	-0.762028	-0.0636536	um	Cell	Cell Ellipsoid Axis B	0.000	1.000	605	12	siRNA-IMPa4-25 PSPC1-A488 IMPa4-A546 DAPI 8C1-siRNA-IMP-a2-a4 V2.00	0	28. siRNA-IMPa4-25 PSPC1-A488 DAPI IMPa4-A546_b_TileScan_001 (Stage 2 of 49)	00-hhQPv2QMAN4fgPbVPEfhDM
0.3552	-0.927711	-0.11483	um	Cell	Cell Ellipsoid Axis B	0.000	1.000	606	13	siRNA-IMPa4-25 PSPC1-A488 IMPa4-A546 DAPI 8C1-siRNA-IMP-a2-a4 V2.00	0	28. siRNA-IMPa4-25 PSPC1-A488 DAPI IMPa4-A546_b_TileScan_001 (Stage 2 of 49)	00-hhQPv2QMAN4fgPbVPEfhDM
-0.00972301	0.024656	-0.999649	um	Cell	Cell Ellipsoid Axis B	0.000	1.000	607	0	siRNA-IMPa4-25 PSPC1-A488 IMPa4-A546 DAPI 8C1-siRNA-IMP-a2-a4 V2.00	0	28. siRNA-IMPa4-25 PSPC1-A488 DAPI IMPa4-A546_c_TileScan_001 (Stage 3 of 49)	00-Y8rmGd37WqYUVeh7pFHFsd
0.355028	-0.46489	0.811069	um	Cell	Cell Ellipsoid Axis B	0.000	1.000	608	1	siRNA-IMPa4-25 PSPC1-A488 IMPa4-A546 DAPI 8C1-siRNA-IMP-a2-a4 V2.00	0	28. siRNA-IMPa4-25 PSPC1-A488 DAPI IMPa4-A546_c_TileScan_001 (Stage 3 of 49)	00-Y8rmGd37WqYUVeh7pFHFsd
0.513053	-0.858141	0.0192418	um	Cell	Cell Ellipsoid Axis B	0.000	1.000	609	2	siRNA-IMPa4-25 PSPC1-A488 IMPa4-A546 DAPI 8C1-siRNA-IMP-a2-a4 V2.00	0	28. siRNA-IMPa4-25 PSPC1-A488 DAPI IMPa4-A546_c_TileScan_001 (Stage 3 of 49)	00-Y8rmGd37WqYUVeh7pFHFsd
-0.0829215	-0.996554	-0.00191014	um	Cell	Cell Ellipsoid Axis B	0.000	1.000	610	3	siRNA-IMPa4-25 PSPC1-A488 IMPa4-A546 DAPI 8C1-siRNA-IMP-a2-a4 V2.00	0	28. siRNA-IMPa4-25 PSPC1-A488 DAPI IMPa4-A546_c_TileScan_001 (Stage 3 of 49)	00-Y8rmGd37WqYUVeh7pFHFsd
-0.0537769	0.998334	-0.0209003	um	Cell	Cell Ellipsoid Axis B	0.000	1.000	611	4	siRNA-IMPa4-25 PSPC1-A488 IMPa4-A546 DAPI 8C1-siRNA-IMP-a2-a4 V2.00	0	28. siRNA-IMPa4-25 PSPC1-A488 DAPI IMPa4-A546_c_TileScan_001 (Stage 3 of 49)	00-Y8rmGd37WqYUVeh7pFHFsd
0.172911	0.175911	-0.969101	um	Cell	Cell Ellipsoid Axis B	0.000	1.000	612	5	siRNA-IMPa4-25 PSPC1-A488 IMPa4-A546 DAPI 8C1-siRNA-IMP-a2-a4 V2.00	0	28. siRNA-IMPa4-25 PSPC1-A488 DAPI IMPa4-A546_c_TileScan_001 (Stage 3 of 49)	00-Y8rmGd37WqYUVeh7pFHFsd
0.621686	0.783265	0.00150809	um	Cell	Cell Ellipsoid Axis B	0.000	1.000	613	6	siRNA-IMPa4-25 PSPC1-A488 IMPa4-A546 DAPI 8C1-siRNA-IMP-a2-a4 V2.00	0	28. siRNA-IMPa4-25 PSPC1-A488 DAPI IMPa4-A546_c_TileScan_001 (Stage 3 of 49)	00-Y8rmGd37WqYUVeh7pFHFsd
0.709566	-0.703269	0.0439189	um	Cell	Cell Ellipsoid Axis B	0.000	1.000	614	7	siRNA-IMPa4-25 PSPC1-A488 IMPa4-A546 DAPI 8C1-siRNA-IMP-a2-a4 V2.00	0	28. siRNA-IMPa4-25 PSPC1-A488 DAPI IMPa4-A546_c_TileScan_001 (Stage 3 of 49)	00-Y8rmGd37WqYUVeh7pFHFsd
-0.470811	0.875705	-0.107129	um	Cell	Cell Ellipsoid Axis B	0.000	1.000	615	8	siRNA-IMPa4-25 PSPC1-A488 IMPa4-A546 DAPI 8C1-siRNA-IMP-a2-a4 V2.00	0	28. siRNA-IMPa4-25 PSPC1-A488 DAPI IMPa4-A546_c_TileScan_001 (Stage 3 of 49)	00-Y8rmGd37WqYUVeh7pFHFsd
0.520786	-0.853671	0.0052236	um	Cell	Cell Ellipsoid Axis B	0.000	1.000	616	9	siRNA-IMPa4-25 PSPC1-A488 IMPa4-A546 DAPI 8C1-siRNA-IMP-a2-a4 V2.00	0	28. siRNA-IMPa4-25 PSPC1-A488 DAPI IMPa4-A546_c_TileScan_001 (Stage 3 of 49)	00-Y8rmGd37WqYUVeh7pFHFsd
-0.0380001	-0.999271	-0.00363574	um	Cell	Cell Ellipsoid Axis B	0.000	1.000	617	10	siRNA-IMPa4-25 PSPC1-A488 IMPa4-A546 DAPI 8C1-siRNA-IMP-a2-a4 V2.00	0	28. siRNA-IMPa4-25 PSPC1-A488 DAPI IMPa4-A546_c_TileScan_001 (Stage 3 of 49)	00-Y8rmGd37WqYUVeh7pFHFsd
0.809999	-0.585858	0.0259496	um	Cell	Cell Ellipsoid Axis B	0.000	1.000	618	11	siRNA-IMPa4-25 PSPC1-A488 IMPa4-A546 DAPI 8C1-siRNA-IMP-a2-a4 V2.00	0	28. siRNA-IMPa4-25 PSPC1-A488 DAPI IMPa4-A546_c_TileScan_001 (Stage 3 of 49)	00-Y8rmGd37WqYUVeh7pFHFsd
-0.491138	-0.871051	-0.00729821	um	Cell	Cell Ellipsoid Axis B	0.000	1.000	619	12	siRNA-IMPa4-25 PSPC1-A488 IMPa4-A546 DAPI 8C1-siRNA-IMP-a2-a4 V2.00	0	28. siRNA-IMPa4-25 PSPC1-A488 DAPI IMPa4-A546_c_TileScan_001 (Stage 3 of 49)	00-Y8rmGd37WqYUVeh7pFHFsd
0.750307	0.660635	0.0245151	um	Cell	Cell Ellipsoid Axis B	0.000	1.000	620	13	siRNA-IMPa4-25 PSPC1-A488 IMPa4-A546 DAPI 8C1-siRNA-IMP-a2-a4 V2.00	0	28. siRNA-IMPa4-25 PSPC1-A488 DAPI IMPa4-A546_c_TileScan_001 (Stage 3 of 49)	00-Y8rmGd37WqYUVeh7pFHFsd
-0.0169259	0.999854	-0.00220971	um	Cell	Cell Ellipsoid Axis B	0.000	1.000	621	14	siRNA-IMPa4-25 PSPC1-A488 IMPa4-A546 DAPI 8C1-siRNA-IMP-a2-a4 V2.00	0	28. siRNA-IMPa4-25 PSPC1-A488 DAPI IMPa4-A546_c_TileScan_001 (Stage 3 of 49)	00-Y8rmGd37WqYUVeh7pFHFsd
0.354479	-0.935054	0.00431182	um	Cell	Cell Ellipsoid Axis B	0.000	1.000	622	15	siRNA-IMPa4-25 PSPC1-A488 IMPa4-A546 DAPI 8C1-siRNA-IMP-a2-a4 V2.00	0	28. siRNA-IMPa4-25 PSPC1-A488 DAPI IMPa4-A546_c_TileScan_001 (Stage 3 of 49)	00-Y8rmGd37WqYUVeh7pFHFsd
-0.0254906	-0.999674	0.00114041	um	Cell	Cell Ellipsoid Axis B	0.000	1.000	623	16	siRNA-IMPa4-25 PSPC1-A488 IMPa4-A546 DAPI 8C1-siRNA-IMP-a2-a4 V2.00	0	28. siRNA-IMPa4-25 PSPC1-A488 DAPI IMPa4-A546_c_TileScan_001 (Stage 3 of 49)	00-Y8rmGd37WqYUVeh7pFHFsd
0.11499	0.993365	-0.00200865	um	Cell	Cell Ellipsoid Axis B	0.000	1.000	624	17	siRNA-IMPa4-25 PSPC1-A488 IMPa4-A546 DAPI 8C1-siRNA-IMP-a2-a4 V2.00	0	28. siRNA-IMPa4-25 PSPC1-A488 DAPI IMPa4-A546_c_TileScan_001 (Stage 3 of 49)	00-Y8rmGd37WqYUVeh7pFHFsd
0.301093	-0.953576	-0.00597102	um	Cell	Cell Ellipsoid Axis B	0.000	1.000	625	18	siRNA-IMPa4-25 PSPC1-A488 IMPa4-A546 DAPI 8C1-siRNA-IMP-a2-a4 V2.00	0	28. siRNA-IMPa4-25 PSPC1-A488 DAPI IMPa4-A546_c_TileScan_001 (Stage 3 of 49)	00-Y8rmGd37WqYUVeh7pFHFsd
0.93876	-0.343991	0.0200088	um	Cell	Cell Ellipsoid Axis B	0.000	1.000	626	19	siRNA-IMPa4-25 PSPC1-A488 IMPa4-A546 DAPI 8C1-siRNA-IMP-a2-a4 V2.00	0	28. siRNA-IMPa4-25 PSPC1-A488 DAPI IMPa4-A546_c_TileScan_001 (Stage 3 of 49)	00-Y8rmGd37WqYUVeh7pFHFsd
-0.355046	-0.373397	0.85704	um	Cell	Cell Ellipsoid Axis B	0.000	1.000	627	20	siRNA-IMPa4-25 PSPC1-A488 IMPa4-A546 DAPI 8C1-siRNA-IMP-a2-a4 V2.00	0	28. siRNA-IMPa4-25 PSPC1-A488 DAPI IMPa4-A546_c_TileScan_001 (Stage 3 of 49)	00-Y8rmGd37WqYUVeh7pFHFsd
0.474351	-0.88032	0.00522681	um	Cell	Cell Ellipsoid Axis B	0.000	1.000	628	0	siRNA-IMPa4-25 PSPC1-A488 IMPa4-A546 DAPI 8C1-siRNA-IMP-a2-a4 V2.00	0	28. siRNA-IMPa4-25 PSPC1-A488 DAPI IMPa4-A546_d_TileScan_001 (Stage 4 of 49)	00-J9ZH7oNySsNXLGD2nFxV8A
0.152743	0.988229	-0.00852351	um	Cell	Cell Ellipsoid Axis B	0.000	1.000	629	1	siRNA-IMPa4-25 PSPC1-A488 IMPa4-A546 DAPI 8C1-siRNA-IMP-a2-a4 V2.00	0	28. siRNA-IMPa4-25 PSPC1-A488 DAPI IMPa4-A546_d_TileScan_001 (Stage 4 of 49)	00-J9ZH7oNySsNXLGD2nFxV8A
0.584878	-0.81107	0.00906938	um	Cell	Cell Ellipsoid Axis B	0.000	1.000	630	2	siRNA-IMPa4-25 PSPC1-A488 IMPa4-A546 DAPI 8C1-siRNA-IMP-a2-a4 V2.00	0	28. siRNA-IMPa4-25 PSPC1-A488 DAPI IMPa4-A546_d_TileScan_001 (Stage 4 of 49)	00-J9ZH7oNySsNXLGD2nFxV8A
-0.453583	-0.890959	0.0212958	um	Cell	Cell Ellipsoid Axis B	0.000	1.000	631	3	siRNA-IMPa4-25 PSPC1-A488 IMPa4-A546 DAPI 8C1-siRNA-IMP-a2-a4 V2.00	0	28. siRNA-IMPa4-25 PSPC1-A488 DAPI IMPa4-A546_d_TileScan_001 (Stage 4 of 49)	00-J9ZH7oNySsNXLGD2nFxV8A
-0.206664	0.978401	-0.00474731	um	Cell	Cell Ellipsoid Axis B	0.000	1.000	632	4	siRNA-IMPa4-25 PSPC1-A488 IMPa4-A546 DAPI 8C1-siRNA-IMP-a2-a4 V2.00	0	28. siRNA-IMPa4-25 PSPC1-A488 DAPI IMPa4-A546_d_TileScan_001 (Stage 4 of 49)	00-J9ZH7oNySsNXLGD2nFxV8A
0.434231	-0.896792	0.0848968	um	Cell	Cell Ellipsoid Axis B	0.000	1.000	633	5	siRNA-IMPa4-25 PSPC1-A488 IMPa4-A546 DAPI 8C1-siRNA-IMP-a2-a4 V2.00	0	28. siRNA-IMPa4-25 PSPC1-A488 DAPI IMPa4-A546_d_TileScan_001 (Stage 4 of 49)	00-J9ZH7oNySsNXLGD2nFxV8A
0.930465	-0.36637	-0.00269627	um	Cell	Cell Ellipsoid Axis B	0.000	1.000	634	6	siRNA-IMPa4-25 PSPC1-A488 IMPa4-A546 DAPI 8C1-siRNA-IMP-a2-a4 V2.00	0	28. siRNA-IMPa4-25 PSPC1-A488 DAPI IMPa4-A546_d_TileScan_001 (Stage 4 of 49)	00-J9ZH7oNySsNXLGD2nFxV8A
0.693887	0.720064	-0.00544801	um	Cell	Cell Ellipsoid Axis B	0.000	1.000	635	7	siRNA-IMPa4-25 PSPC1-A488 IMPa4-A546 DAPI 8C1-siRNA-IMP-a2-a4 V2.00	0	28. siRNA-IMPa4-25 PSPC1-A488 DAPI IMPa4-A546_d_TileScan_001 (Stage 4 of 49)	00-J9ZH7oNySsNXLGD2nFxV8A
0.955669	-0.294406	0.0047208	um	Cell	Cell Ellipsoid Axis B	0.000	1.000	636	8	siRNA-IMPa4-25 PSPC1-A488 IMPa4-A546 DAPI 8C1-siRNA-IMP-a2-a4 V2.00	0	28. siRNA-IMPa4-25 PSPC1-A488 DAPI IMPa4-A546_d_TileScan_001 (Stage 4 of 49)	00-J9ZH7oNySsNXLGD2nFxV8A
0.506046	-0.862498	0.00379942	um	Cell	Cell Ellipsoid Axis B	0.000	1.000	637	9	siRNA-IMPa4-25 PSPC1-A488 IMPa4-A546 DAPI 8C1-siRNA-IMP-a2-a4 V2.00	0	28. siRNA-IMPa4-25 PSPC1-A488 DAPI IMPa4-A546_d_TileScan_001 (Stage 4 of 49)	00-J9ZH7oNySsNXLGD2nFxV8A
0.421049	-0.90479	0.0638166	um	Cell	Cell Ellipsoid Axis B	0.000	1.000	638	10	siRNA-IMPa4-25 PSPC1-A488 IMPa4-A546 DAPI 8C1-siRNA-IMP-a2-a4 V2.00	0	28. siRNA-IMPa4-25 PSPC1-A488 DAPI IMPa4-A546_d_TileScan_001 (Stage 4 of 49)	00-J9ZH7oNySsNXLGD2nFxV8A
0.276698	-0.960937	0.00617439	um	Cell	Cell Ellipsoid Axis B	0.000	1.000	639	11	siRNA-IMPa4-25 PSPC1-A488 IMPa4-A546 DAPI 8C1-siRNA-IMP-a2-a4 V2.00	0	28. siRNA-IMPa4-25 PSPC1-A488 DAPI IMPa4-A546_d_TileScan_001 (Stage 4 of 49)	00-J9ZH7oNySsNXLGD2nFxV8A
0.440126	-0.897804	0.0153822	um	Cell	Cell Ellipsoid Axis B	0.000	1.000	640	12	siRNA-IMPa4-25 PSPC1-A488 IMPa4-A546 DAPI 8C1-siRNA-IMP-a2-a4 V2.00	0	28. siRNA-IMPa4-25 PSPC1-A488 DAPI IMPa4-A546_d_TileScan_001 (Stage 4 of 49)	00-J9ZH7oNySsNXLGD2nFxV8A
0.994552	-0.074658	0.0727503	um	Cell	Cell Ellipsoid Axis B	0.000	1.000	641	13	siRNA-IMPa4-25 PSPC1-A488 IMPa4-A546 DAPI 8C1-siRNA-IMP-a2-a4 V2.00	0	28. siRNA-IMPa4-25 PSPC1-A488 DAPI IMPa4-A546_d_TileScan_001 (Stage 4 of 49)	00-J9ZH7oNySsNXLGD2nFxV8A
0.836972	0.547245	-0.000871791	um	Cell	Cell Ellipsoid Axis B	0.000	1.000	642	14	siRNA-IMPa4-25 PSPC1-A488 IMPa4-A546 DAPI 8C1-siRNA-IMP-a2-a4 V2.00	0	28. siRNA-IMPa4-25 PSPC1-A488 DAPI IMPa4-A546_d_TileScan_001 (Stage 4 of 49)	00-J9ZH7oNySsNXLGD2nFxV8A
0.741944	-0.670453	0.0034948	um	Cell	Cell Ellipsoid Axis B	0.000	1.000	643	15	siRNA-IMPa4-25 PSPC1-A488 IMPa4-A546 DAPI 8C1-siRNA-IMP-a2-a4 V2.00	0	28. siRNA-IMPa4-25 PSPC1-A488 DAPI IMPa4-A546_d_TileScan_001 (Stage 4 of 49)	00-J9ZH7oNySsNXLGD2nFxV8A
0.652929	-0.757067	-0.0230987	um	Cell	Cell Ellipsoid Axis B	0.000	1.000	644	16	siRNA-IMPa4-25 PSPC1-A488 IMPa4-A546 DAPI 8C1-siRNA-IMP-a2-a4 V2.00	0	28. siRNA-IMPa4-25 PSPC1-A488 DAPI IMPa4-A546_d_TileScan_001 (Stage 4 of 49)	00-J9ZH7oNySsNXLGD2nFxV8A
0.182076	-0.983264	-0.00629093	um	Cell	Cell Ellipsoid Axis B	0.000	1.000	645	17	siRNA-IMPa4-25 PSPC1-A488 IMPa4-A546 DAPI 8C1-siRNA-IMP-a2-a4 V2.00	0	28. siRNA-IMPa4-25 PSPC1-A488 DAPI IMPa4-A546_d_TileScan_001 (Stage 4 of 49)	00-J9ZH7oNySsNXLGD2nFxV8A
0.765571	-0.643192	-0.0142815	um	Cell	Cell Ellipsoid Axis B	0.000	1.000	646	18	siRNA-IMPa4-25 PSPC1-A488 IMPa4-A546 DAPI 8C1-siRNA-IMP-a2-a4 V2.00	0	28. siRNA-IMPa4-25 PSPC1-A488 DAPI IMPa4-A546_d_TileScan_001 (Stage 4 of 49)	00-J9ZH7oNySsNXLGD2nFxV8A
-0.0223578	0.999727	0.00674348	um	Cell	Cell Ellipsoid Axis B	0.000	1.000	647	19	siRNA-IMPa4-25 PSPC1-A488 IMPa4-A546 DAPI 8C1-siRNA-IMP-a2-a4 V2.00	0	28. siRNA-IMPa4-25 PSPC1-A488 DAPI IMPa4-A546_d_TileScan_001 (Stage 4 of 49)	00-J9ZH7oNySsNXLGD2nFxV8A
-0.140353	-0.990043	-0.0107373	um	Cell	Cell Ellipsoid Axis B	0.000	1.000	648	20	siRNA-IMPa4-25 PSPC1-A488 IMPa4-A546 DAPI 8C1-siRNA-IMP-a2-a4 V2.00	0	28. siRNA-IMPa4-25 PSPC1-A488 DAPI IMPa4-A546_d_TileScan_001 (Stage 4 of 49)	00-J9ZH7oNySsNXLGD2nFxV8A
0.959226	0.282509	0.00856297	um	Cell	Cell Ellipsoid Axis B	0.000	1.000	649	21	siRNA-IMPa4-25 PSPC1-A488 IMPa4-A546 DAPI 8C1-siRNA-IMP-a2-a4 V2.00	0	28. siRNA-IMPa4-25 PSPC1-A488 DAPI IMPa4-A546_d_TileScan_001 (Stage 4 of 49)	00-J9ZH7oNySsNXLGD2nFxV8A
-0.450056	0.893	-0.0012844	um	Cell	Cell Ellipsoid Axis B	0.000	1.000	650	22	siRNA-IMPa4-25 PSPC1-A488 IMPa4-A546 DAPI 8C1-siRNA-IMP-a2-a4 V2.00	0	28. siRNA-IMPa4-25 PSPC1-A488 DAPI IMPa4-A546_d_TileScan_001 (Stage 4 of 49)	00-J9ZH7oNySsNXLGD2nFxV8A
0.279021	-0.960277	-0.00393118	um	Cell	Cell Ellipsoid Axis B	0.000	1.000	651	23	siRNA-IMPa4-25 PSPC1-A488 IMPa4-A546 DAPI 8C1-siRNA-IMP-a2-a4 V2.00	0	28. siRNA-IMPa4-25 PSPC1-A488 DAPI IMPa4-A546_d_TileScan_001 (Stage 4 of 49)	00-J9ZH7oNySsNXLGD2nFxV8A
0.435607	-0.899686	0.0284988	um	Cell	Cell Ellipsoid Axis B	0.000	1.000	652	24	siRNA-IMPa4-25 PSPC1-A488 IMPa4-A546 DAPI 8C1-siRNA-IMP-a2-a4 V2.00	0	28. siRNA-IMPa4-25 PSPC1-A488 DAPI IMPa4-A546_d_TileScan_001 (Stage 4 of 49)	00-J9ZH7oNySsNXLGD2nFxV8A
0.0409106	-0.999162	-0.00136395	um	Cell	Cell Ellipsoid Axis B	0.000	1.000	653	25	siRNA-IMPa4-25 PSPC1-A488 IMPa4-A546 DAPI 8C1-siRNA-IMP-a2-a4 V2.00	0	28. siRNA-IMPa4-25 PSPC1-A488 DAPI IMPa4-A546_d_TileScan_001 (Stage 4 of 49)	00-J9ZH7oNySsNXLGD2nFxV8A
0.983928	0.178442	-0.00670703	um	Cell	Cell Ellipsoid Axis B	0.000	1.000	654	26	siRNA-IMPa4-25 PSPC1-A488 IMPa4-A546 DAPI 8C1-siRNA-IMP-a2-a4 V2.00	0	28. siRNA-IMPa4-25 PSPC1-A488 DAPI IMPa4-A546_d_TileScan_001 (Stage 4 of 49)	00-J9ZH7oNySsNXLGD2nFxV8A
0.227067	-0.973211	0.0360748	um	Cell	Cell Ellipsoid Axis B	0.000	1.000	655	27	siRNA-IMPa4-25 PSPC1-A488 IMPa4-A546 DAPI 8C1-siRNA-IMP-a2-a4 V2.00	0	28. siRNA-IMPa4-25 PSPC1-A488 DAPI IMPa4-A546_d_TileScan_001 (Stage 4 of 49)	00-J9ZH7oNySsNXLGD2nFxV8A
0.644708	-0.764406	-0.00583047	um	Cell	Cell Ellipsoid Axis B	0.000	1.000	656	0	siRNA-IMPa4-25 PSPC1-A488 IMPa4-A546 DAPI 8C1-siRNA-IMP-a2-a4 V2.00	0	28. siRNA-IMPa4-25 PSPC1-A488 DAPI IMPa4-A546_e_TileScan_001 (Stage 5 of 49)	00-hmgaXfg5KaiJSxZvXh65wX
0.0954518	-0.995412	0.00663252	um	Cell	Cell Ellipsoid Axis B	0.000	1.000	657	1	siRNA-IMPa4-25 PSPC1-A488 IMPa4-A546 DAPI 8C1-siRNA-IMP-a2-a4 V2.00	0	28. siRNA-IMPa4-25 PSPC1-A488 DAPI IMPa4-A546_e_TileScan_001 (Stage 5 of 49)	00-hmgaXfg5KaiJSxZvXh65wX
0.804815	0.593521	0.00241885	um	Cell	Cell Ellipsoid Axis B	0.000	1.000	658	2	siRNA-IMPa4-25 PSPC1-A488 IMPa4-A546 DAPI 8C1-siRNA-IMP-a2-a4 V2.00	0	28. siRNA-IMPa4-25 PSPC1-A488 DAPI IMPa4-A546_e_TileScan_001 (Stage 5 of 49)	00-hmgaXfg5KaiJSxZvXh65wX
0.526427	0.850096	-0.0145729	um	Cell	Cell Ellipsoid Axis B	0.000	1.000	659	3	siRNA-IMPa4-25 PSPC1-A488 IMPa4-A546 DAPI 8C1-siRNA-IMP-a2-a4 V2.00	0	28. siRNA-IMPa4-25 PSPC1-A488 DAPI IMPa4-A546_e_TileScan_001 (Stage 5 of 49)	00-hmgaXfg5KaiJSxZvXh65wX
0.471953	0.881605	0.00566739	um	Cell	Cell Ellipsoid Axis B	0.000	1.000	660	4	siRNA-IMPa4-25 PSPC1-A488 IMPa4-A546 DAPI 8C1-siRNA-IMP-a2-a4 V2.00	0	28. siRNA-IMPa4-25 PSPC1-A488 DAPI IMPa4-A546_e_TileScan_001 (Stage 5 of 49)	00-hmgaXfg5KaiJSxZvXh65wX
0.844436	-0.535646	0.00338003	um	Cell	Cell Ellipsoid Axis B	0.000	1.000	661	5	siRNA-IMPa4-25 PSPC1-A488 IMPa4-A546 DAPI 8C1-siRNA-IMP-a2-a4 V2.00	0	28. siRNA-IMPa4-25 PSPC1-A488 DAPI IMPa4-A546_e_TileScan_001 (Stage 5 of 49)	00-hmgaXfg5KaiJSxZvXh65wX
0.24806	-0.96871	0.00818371	um	Cell	Cell Ellipsoid Axis B	0.000	1.000	662	6	siRNA-IMPa4-25 PSPC1-A488 IMPa4-A546 DAPI 8C1-siRNA-IMP-a2-a4 V2.00	0	28. siRNA-IMPa4-25 PSPC1-A488 DAPI IMPa4-A546_e_TileScan_001 (Stage 5 of 49)	00-hmgaXfg5KaiJSxZvXh65wX
0.792361	-0.609989	0.00879314	um	Cell	Cell Ellipsoid Axis B	0.000	1.000	663	7	siRNA-IMPa4-25 PSPC1-A488 IMPa4-A546 DAPI 8C1-siRNA-IMP-a2-a4 V2.00	0	28. siRNA-IMPa4-25 PSPC1-A488 DAPI IMPa4-A546_e_TileScan_001 (Stage 5 of 49)	00-hmgaXfg5KaiJSxZvXh65wX
-0.0642923	-0.997899	0.00801002	um	Cell	Cell Ellipsoid Axis B	0.000	1.000	664	8	siRNA-IMPa4-25 PSPC1-A488 IMPa4-A546 DAPI 8C1-siRNA-IMP-a2-a4 V2.00	0	28. siRNA-IMPa4-25 PSPC1-A488 DAPI IMPa4-A546_e_TileScan_001 (Stage 5 of 49)	00-hmgaXfg5KaiJSxZvXh65wX
0.0294754	-0.999471	0.0137507	um	Cell	Cell Ellipsoid Axis B	0.000	1.000	665	9	siRNA-IMPa4-25 PSPC1-A488 IMPa4-A546 DAPI 8C1-siRNA-IMP-a2-a4 V2.00	0	28. siRNA-IMPa4-25 PSPC1-A488 DAPI IMPa4-A546_e_TileScan_001 (Stage 5 of 49)	00-hmgaXfg5KaiJSxZvXh65wX
-0.527139	-0.849761	0.00552671	um	Cell	Cell Ellipsoid Axis B	0.000	1.000	666	10	siRNA-IMPa4-25 PSPC1-A488 IMPa4-A546 DAPI 8C1-siRNA-IMP-a2-a4 V2.00	0	28. siRNA-IMPa4-25 PSPC1-A488 DAPI IMPa4-A546_e_TileScan_001 (Stage 5 of 49)	00-hmgaXfg5KaiJSxZvXh65wX
-0.819753	-0.5727	0.00454761	um	Cell	Cell Ellipsoid Axis B	0.000	1.000	667	11	siRNA-IMPa4-25 PSPC1-A488 IMPa4-A546 DAPI 8C1-siRNA-IMP-a2-a4 V2.00	0	28. siRNA-IMPa4-25 PSPC1-A488 DAPI IMPa4-A546_e_TileScan_001 (Stage 5 of 49)	00-hmgaXfg5KaiJSxZvXh65wX
0.0742324	-0.997241	-8.89074e-005	um	Cell	Cell Ellipsoid Axis B	0.000	1.000	668	12	siRNA-IMPa4-25 PSPC1-A488 IMPa4-A546 DAPI 8C1-siRNA-IMP-a2-a4 V2.00	0	28. siRNA-IMPa4-25 PSPC1-A488 DAPI IMPa4-A546_e_TileScan_001 (Stage 5 of 49)	00-hmgaXfg5KaiJSxZvXh65wX
-0.681552	-0.731764	0.00278656	um	Cell	Cell Ellipsoid Axis B	0.000	1.000	669	13	siRNA-IMPa4-25 PSPC1-A488 IMPa4-A546 DAPI 8C1-siRNA-IMP-a2-a4 V2.00	0	28. siRNA-IMPa4-25 PSPC1-A488 DAPI IMPa4-A546_e_TileScan_001 (Stage 5 of 49)	00-hmgaXfg5KaiJSxZvXh65wX
0.0774204	0.996991	-0.00393993	um	Cell	Cell Ellipsoid Axis B	0.000	1.000	670	14	siRNA-IMPa4-25 PSPC1-A488 IMPa4-A546 DAPI 8C1-siRNA-IMP-a2-a4 V2.00	0	28. siRNA-IMPa4-25 PSPC1-A488 DAPI IMPa4-A546_e_TileScan_001 (Stage 5 of 49)	00-hmgaXfg5KaiJSxZvXh65wX
-0.993515	-0.0750548	0.085406	um	Cell	Cell Ellipsoid Axis B	0.000	1.000	671	15	siRNA-IMPa4-25 PSPC1-A488 IMPa4-A546 DAPI 8C1-siRNA-IMP-a2-a4 V2.00	0	28. siRNA-IMPa4-25 PSPC1-A488 DAPI IMPa4-A546_e_TileScan_001 (Stage 5 of 49)	00-hmgaXfg5KaiJSxZvXh65wX
-0.834509	-0.550774	-0.0155718	um	Cell	Cell Ellipsoid Axis B	0.000	1.000	672	16	siRNA-IMPa4-25 PSPC1-A488 IMPa4-A546 DAPI 8C1-siRNA-IMP-a2-a4 V2.00	0	28. siRNA-IMPa4-25 PSPC1-A488 DAPI IMPa4-A546_e_TileScan_001 (Stage 5 of 49)	00-hmgaXfg5KaiJSxZvXh65wX
0.816543	-0.577284	-3.81396e-005	um	Cell	Cell Ellipsoid Axis B	0.000	1.000	673	17	siRNA-IMPa4-25 PSPC1-A488 IMPa4-A546 DAPI 8C1-siRNA-IMP-a2-a4 V2.00	0	28. siRNA-IMPa4-25 PSPC1-A488 DAPI IMPa4-A546_e_TileScan_001 (Stage 5 of 49)	00-hmgaXfg5KaiJSxZvXh65wX
-0.195662	-0.980562	0.0146315	um	Cell	Cell Ellipsoid Axis B	0.000	1.000	674	18	siRNA-IMPa4-25 PSPC1-A488 IMPa4-A546 DAPI 8C1-siRNA-IMP-a2-a4 V2.00	0	28. siRNA-IMPa4-25 PSPC1-A488 DAPI IMPa4-A546_e_TileScan_001 (Stage 5 of 49)	00-hmgaXfg5KaiJSxZvXh65wX
0.996696	-0.0649502	-0.0487671	um	Cell	Cell Ellipsoid Axis B	0.000	1.000	675	19	siRNA-IMPa4-25 PSPC1-A488 IMPa4-A546 DAPI 8C1-siRNA-IMP-a2-a4 V2.00	0	28. siRNA-IMPa4-25 PSPC1-A488 DAPI IMPa4-A546_e_TileScan_001 (Stage 5 of 49)	00-hmgaXfg5KaiJSxZvXh65wX
0.840436	0.541905	-0.00262757	um	Cell	Cell Ellipsoid Axis B	0.000	1.000	676	20	siRNA-IMPa4-25 PSPC1-A488 IMPa4-A546 DAPI 8C1-siRNA-IMP-a2-a4 V2.00	0	28. siRNA-IMPa4-25 PSPC1-A488 DAPI IMPa4-A546_e_TileScan_001 (Stage 5 of 49)	00-hmgaXfg5KaiJSxZvXh65wX
-0.946912	-0.321478	-0.00314711	um	Cell	Cell Ellipsoid Axis B	0.000	1.000	677	21	siRNA-IMPa4-25 PSPC1-A488 IMPa4-A546 DAPI 8C1-siRNA-IMP-a2-a4 V2.00	0	28. siRNA-IMPa4-25 PSPC1-A488 DAPI IMPa4-A546_e_TileScan_001 (Stage 5 of 49)	00-hmgaXfg5KaiJSxZvXh65wX
0.148044	0.988981	-0.000133258	um	Cell	Cell Ellipsoid Axis B	0.000	1.000	678	22	siRNA-IMPa4-25 PSPC1-A488 IMPa4-A546 DAPI 8C1-siRNA-IMP-a2-a4 V2.00	0	28. siRNA-IMPa4-25 PSPC1-A488 DAPI IMPa4-A546_e_TileScan_001 (Stage 5 of 49)	00-hmgaXfg5KaiJSxZvXh65wX
-0.288554	-0.957463	0.00103742	um	Cell	Cell Ellipsoid Axis B	0.000	1.000	679	23	siRNA-IMPa4-25 PSPC1-A488 IMPa4-A546 DAPI 8C1-siRNA-IMP-a2-a4 V2.00	0	28. siRNA-IMPa4-25 PSPC1-A488 DAPI IMPa4-A546_e_TileScan_001 (Stage 5 of 49)	00-hmgaXfg5KaiJSxZvXh65wX
0.36878	-0.929437	0.0121316	um	Cell	Cell Ellipsoid Axis B	0.000	1.000	680	24	siRNA-IMPa4-25 PSPC1-A488 IMPa4-A546 DAPI 8C1-siRNA-IMP-a2-a4 V2.00	0	28. siRNA-IMPa4-25 PSPC1-A488 DAPI IMPa4-A546_e_TileScan_001 (Stage 5 of 49)	00-hmgaXfg5KaiJSxZvXh65wX
-0.0907572	-0.995861	-0.00486298	um	Cell	Cell Ellipsoid Axis B	0.000	1.000	681	25	siRNA-IMPa4-25 PSPC1-A488 IMPa4-A546 DAPI 8C1-siRNA-IMP-a2-a4 V2.00	0	28. siRNA-IMPa4-25 PSPC1-A488 DAPI IMPa4-A546_e_TileScan_001 (Stage 5 of 49)	00-hmgaXfg5KaiJSxZvXh65wX
0.976177	-0.213545	0.0384405	um	Cell	Cell Ellipsoid Axis B	0.000	1.000	682	0	siRNA-IMPa4-25 PSPC1-A488 IMPa4-A546 DAPI 8C1-siRNA-IMP-a2-a4 V2.00	0	28. siRNA-IMPa4-25 PSPC1-A488 DAPI IMPa4-A546_f_TileScan_001 (Stage 6 of 49)	00-msKw4Bka2vSsaGFVweYEJQ
-0.456144	-0.8897	0.019133	um	Cell	Cell Ellipsoid Axis B	0.000	1.000	683	1	siRNA-IMPa4-25 PSPC1-A488 IMPa4-A546 DAPI 8C1-siRNA-IMP-a2-a4 V2.00	0	28. siRNA-IMPa4-25 PSPC1-A488 DAPI IMPa4-A546_f_TileScan_001 (Stage 6 of 49)	00-msKw4Bka2vSsaGFVweYEJQ
0.0582712	-0.998297	-0.00288171	um	Cell	Cell Ellipsoid Axis B	0.000	1.000	684	2	siRNA-IMPa4-25 PSPC1-A488 IMPa4-A546 DAPI 8C1-siRNA-IMP-a2-a4 V2.00	0	28. siRNA-IMPa4-25 PSPC1-A488 DAPI IMPa4-A546_f_TileScan_001 (Stage 6 of 49)	00-msKw4Bka2vSsaGFVweYEJQ
-0.641046	-0.767436	0.0101437	um	Cell	Cell Ellipsoid Axis B	0.000	1.000	685	3	siRNA-IMPa4-25 PSPC1-A488 IMPa4-A546 DAPI 8C1-siRNA-IMP-a2-a4 V2.00	0	28. siRNA-IMPa4-25 PSPC1-A488 DAPI IMPa4-A546_f_TileScan_001 (Stage 6 of 49)	00-msKw4Bka2vSsaGFVweYEJQ
0.180229	-0.983625	-0.000590682	um	Cell	Cell Ellipsoid Axis B	0.000	1.000	686	4	siRNA-IMPa4-25 PSPC1-A488 IMPa4-A546 DAPI 8C1-siRNA-IMP-a2-a4 V2.00	0	28. siRNA-IMPa4-25 PSPC1-A488 DAPI IMPa4-A546_f_TileScan_001 (Stage 6 of 49)	00-msKw4Bka2vSsaGFVweYEJQ
0.401157	-0.916008	0.00137731	um	Cell	Cell Ellipsoid Axis B	0.000	1.000	687	5	siRNA-IMPa4-25 PSPC1-A488 IMPa4-A546 DAPI 8C1-siRNA-IMP-a2-a4 V2.00	0	28. siRNA-IMPa4-25 PSPC1-A488 DAPI IMPa4-A546_f_TileScan_001 (Stage 6 of 49)	00-msKw4Bka2vSsaGFVweYEJQ
0.431717	0.901999	-0.00434069	um	Cell	Cell Ellipsoid Axis B	0.000	1.000	688	6	siRNA-IMPa4-25 PSPC1-A488 IMPa4-A546 DAPI 8C1-siRNA-IMP-a2-a4 V2.00	0	28. siRNA-IMPa4-25 PSPC1-A488 DAPI IMPa4-A546_f_TileScan_001 (Stage 6 of 49)	00-msKw4Bka2vSsaGFVweYEJQ
0.16431	-0.986406	-0.00214832	um	Cell	Cell Ellipsoid Axis B	0.000	1.000	689	7	siRNA-IMPa4-25 PSPC1-A488 IMPa4-A546 DAPI 8C1-siRNA-IMP-a2-a4 V2.00	0	28. siRNA-IMPa4-25 PSPC1-A488 DAPI IMPa4-A546_f_TileScan_001 (Stage 6 of 49)	00-msKw4Bka2vSsaGFVweYEJQ
0.665427	-0.74645	-0.00440053	um	Cell	Cell Ellipsoid Axis B	0.000	1.000	690	8	siRNA-IMPa4-25 PSPC1-A488 IMPa4-A546 DAPI 8C1-siRNA-IMP-a2-a4 V2.00	0	28. siRNA-IMPa4-25 PSPC1-A488 DAPI IMPa4-A546_f_TileScan_001 (Stage 6 of 49)	00-msKw4Bka2vSsaGFVweYEJQ
0.722202	-0.691087	0.0286808	um	Cell	Cell Ellipsoid Axis B	0.000	1.000	691	9	siRNA-IMPa4-25 PSPC1-A488 IMPa4-A546 DAPI 8C1-siRNA-IMP-a2-a4 V2.00	0	28. siRNA-IMPa4-25 PSPC1-A488 DAPI IMPa4-A546_f_TileScan_001 (Stage 6 of 49)	00-msKw4Bka2vSsaGFVweYEJQ
0.540849	0.841119	0.00136089	um	Cell	Cell Ellipsoid Axis B	0.000	1.000	692	10	siRNA-IMPa4-25 PSPC1-A488 IMPa4-A546 DAPI 8C1-siRNA-IMP-a2-a4 V2.00	0	28. siRNA-IMPa4-25 PSPC1-A488 DAPI IMPa4-A546_f_TileScan_001 (Stage 6 of 49)	00-msKw4Bka2vSsaGFVweYEJQ
0.202824	-0.979197	-0.00592164	um	Cell	Cell Ellipsoid Axis B	0.000	1.000	693	11	siRNA-IMPa4-25 PSPC1-A488 IMPa4-A546 DAPI 8C1-siRNA-IMP-a2-a4 V2.00	0	28. siRNA-IMPa4-25 PSPC1-A488 DAPI IMPa4-A546_f_TileScan_001 (Stage 6 of 49)	00-msKw4Bka2vSsaGFVweYEJQ
0.793391	0.60871	-0.0017285	um	Cell	Cell Ellipsoid Axis B	0.000	1.000	694	12	siRNA-IMPa4-25 PSPC1-A488 IMPa4-A546 DAPI 8C1-siRNA-IMP-a2-a4 V2.00	0	28. siRNA-IMPa4-25 PSPC1-A488 DAPI IMPa4-A546_f_TileScan_001 (Stage 6 of 49)	00-msKw4Bka2vSsaGFVweYEJQ
0.205497	0.978635	-0.00673203	um	Cell	Cell Ellipsoid Axis B	0.000	1.000	695	13	siRNA-IMPa4-25 PSPC1-A488 IMPa4-A546 DAPI 8C1-siRNA-IMP-a2-a4 V2.00	0	28. siRNA-IMPa4-25 PSPC1-A488 DAPI IMPa4-A546_f_TileScan_001 (Stage 6 of 49)	00-msKw4Bka2vSsaGFVweYEJQ
0.865723	-0.500523	-2.33966e-005	um	Cell	Cell Ellipsoid Axis B	0.000	1.000	696	0	siRNA-IMPa4-25 PSPC1-A488 IMPa4-A546 DAPI 8C1-siRNA-IMP-a2-a4 V2.00	0	28. siRNA-IMPa4-25 PSPC1-A488 DAPI IMPa4-A546_g_TileScan_001 (Stage 7 of 49)	00-BJEfpNdjQqWk26mq6FDd6Z
0.894809	-0.446422	0.00481789	um	Cell	Cell Ellipsoid Axis B	0.000	1.000	697	1	siRNA-IMPa4-25 PSPC1-A488 IMPa4-A546 DAPI 8C1-siRNA-IMP-a2-a4 V2.00	0	28. siRNA-IMPa4-25 PSPC1-A488 DAPI IMPa4-A546_g_TileScan_001 (Stage 7 of 49)	00-BJEfpNdjQqWk26mq6FDd6Z
-0.537624	0.843104	-0.0116779	um	Cell	Cell Ellipsoid Axis B	0.000	1.000	698	2	siRNA-IMPa4-25 PSPC1-A488 IMPa4-A546 DAPI 8C1-siRNA-IMP-a2-a4 V2.00	0	28. siRNA-IMPa4-25 PSPC1-A488 DAPI IMPa4-A546_g_TileScan_001 (Stage 7 of 49)	00-BJEfpNdjQqWk26mq6FDd6Z
0.100511	-0.994707	0.0213458	um	Cell	Cell Ellipsoid Axis B	0.000	1.000	699	3	siRNA-IMPa4-25 PSPC1-A488 IMPa4-A546 DAPI 8C1-siRNA-IMP-a2-a4 V2.00	0	28. siRNA-IMPa4-25 PSPC1-A488 DAPI IMPa4-A546_g_TileScan_001 (Stage 7 of 49)	00-BJEfpNdjQqWk26mq6FDd6Z
0.998921	-0.0462943	0.00378351	um	Cell	Cell Ellipsoid Axis B	0.000	1.000	700	4	siRNA-IMPa4-25 PSPC1-A488 IMPa4-A546 DAPI 8C1-siRNA-IMP-a2-a4 V2.00	0	28. siRNA-IMPa4-25 PSPC1-A488 DAPI IMPa4-A546_g_TileScan_001 (Stage 7 of 49)	00-BJEfpNdjQqWk26mq6FDd6Z
0.881348	-0.472197	0.0159934	um	Cell	Cell Ellipsoid Axis B	0.000	1.000	701	5	siRNA-IMPa4-25 PSPC1-A488 IMPa4-A546 DAPI 8C1-siRNA-IMP-a2-a4 V2.00	0	28. siRNA-IMPa4-25 PSPC1-A488 DAPI IMPa4-A546_g_TileScan_001 (Stage 7 of 49)	00-BJEfpNdjQqWk26mq6FDd6Z
0.551647	-0.833713	0.0246437	um	Cell	Cell Ellipsoid Axis B	0.000	1.000	702	6	siRNA-IMPa4-25 PSPC1-A488 IMPa4-A546 DAPI 8C1-siRNA-IMP-a2-a4 V2.00	0	28. siRNA-IMPa4-25 PSPC1-A488 DAPI IMPa4-A546_g_TileScan_001 (Stage 7 of 49)	00-BJEfpNdjQqWk26mq6FDd6Z
0.71831	-0.695719	0.00258127	um	Cell	Cell Ellipsoid Axis B	0.000	1.000	703	7	siRNA-IMPa4-25 PSPC1-A488 IMPa4-A546 DAPI 8C1-siRNA-IMP-a2-a4 V2.00	0	28. siRNA-IMPa4-25 PSPC1-A488 DAPI IMPa4-A546_g_TileScan_001 (Stage 7 of 49)	00-BJEfpNdjQqWk26mq6FDd6Z
0.873708	-0.486388	0.0078378	um	Cell	Cell Ellipsoid Axis B	0.000	1.000	704	8	siRNA-IMPa4-25 PSPC1-A488 IMPa4-A546 DAPI 8C1-siRNA-IMP-a2-a4 V2.00	0	28. siRNA-IMPa4-25 PSPC1-A488 DAPI IMPa4-A546_g_TileScan_001 (Stage 7 of 49)	00-BJEfpNdjQqWk26mq6FDd6Z
0.195553	-0.964005	0.18015	um	Cell	Cell Ellipsoid Axis B	0.000	1.000	705	9	siRNA-IMPa4-25 PSPC1-A488 IMPa4-A546 DAPI 8C1-siRNA-IMP-a2-a4 V2.00	0	28. siRNA-IMPa4-25 PSPC1-A488 DAPI IMPa4-A546_g_TileScan_001 (Stage 7 of 49)	00-BJEfpNdjQqWk26mq6FDd6Z
0.183587	-0.982845	0.0176745	um	Cell	Cell Ellipsoid Axis B	0.000	1.000	706	10	siRNA-IMPa4-25 PSPC1-A488 IMPa4-A546 DAPI 8C1-siRNA-IMP-a2-a4 V2.00	0	28. siRNA-IMPa4-25 PSPC1-A488 DAPI IMPa4-A546_g_TileScan_001 (Stage 7 of 49)	00-BJEfpNdjQqWk26mq6FDd6Z
0.816368	-0.577493	0.00671693	um	Cell	Cell Ellipsoid Axis B	0.000	1.000	707	11	siRNA-IMPa4-25 PSPC1-A488 IMPa4-A546 DAPI 8C1-siRNA-IMP-a2-a4 V2.00	0	28. siRNA-IMPa4-25 PSPC1-A488 DAPI IMPa4-A546_g_TileScan_001 (Stage 7 of 49)	00-BJEfpNdjQqWk26mq6FDd6Z
0.477163	-0.878814	0.00106968	um	Cell	Cell Ellipsoid Axis B	0.000	1.000	708	12	siRNA-IMPa4-25 PSPC1-A488 IMPa4-A546 DAPI 8C1-siRNA-IMP-a2-a4 V2.00	0	28. siRNA-IMPa4-25 PSPC1-A488 DAPI IMPa4-A546_g_TileScan_001 (Stage 7 of 49)	00-BJEfpNdjQqWk26mq6FDd6Z
0.921699	0.387907	-0.000255269	um	Cell	Cell Ellipsoid Axis B	0.000	1.000	709	13	siRNA-IMPa4-25 PSPC1-A488 IMPa4-A546 DAPI 8C1-siRNA-IMP-a2-a4 V2.00	0	28. siRNA-IMPa4-25 PSPC1-A488 DAPI IMPa4-A546_g_TileScan_001 (Stage 7 of 49)	00-BJEfpNdjQqWk26mq6FDd6Z
-0.106683	-0.992232	-0.0639858	um	Cell	Cell Ellipsoid Axis B	0.000	1.000	710	14	siRNA-IMPa4-25 PSPC1-A488 IMPa4-A546 DAPI 8C1-siRNA-IMP-a2-a4 V2.00	0	28. siRNA-IMPa4-25 PSPC1-A488 DAPI IMPa4-A546_g_TileScan_001 (Stage 7 of 49)	00-BJEfpNdjQqWk26mq6FDd6Z
0.941548	0.336827	-0.00593796	um	Cell	Cell Ellipsoid Axis B	0.000	1.000	711	15	siRNA-IMPa4-25 PSPC1-A488 IMPa4-A546 DAPI 8C1-siRNA-IMP-a2-a4 V2.00	0	28. siRNA-IMPa4-25 PSPC1-A488 DAPI IMPa4-A546_g_TileScan_001 (Stage 7 of 49)	00-BJEfpNdjQqWk26mq6FDd6Z
0.997513	-0.0682821	-0.0174644	um	Cell	Cell Ellipsoid Axis B	0.000	1.000	712	16	siRNA-IMPa4-25 PSPC1-A488 IMPa4-A546 DAPI 8C1-siRNA-IMP-a2-a4 V2.00	0	28. siRNA-IMPa4-25 PSPC1-A488 DAPI IMPa4-A546_g_TileScan_001 (Stage 7 of 49)	00-BJEfpNdjQqWk26mq6FDd6Z
0.232192	0.97267	-0.000802218	um	Cell	Cell Ellipsoid Axis B	0.000	1.000	713	17	siRNA-IMPa4-25 PSPC1-A488 IMPa4-A546 DAPI 8C1-siRNA-IMP-a2-a4 V2.00	0	28. siRNA-IMPa4-25 PSPC1-A488 DAPI IMPa4-A546_g_TileScan_001 (Stage 7 of 49)	00-BJEfpNdjQqWk26mq6FDd6Z
0.989582	-0.143873	-0.00528101	um	Cell	Cell Ellipsoid Axis B	0.000	1.000	714	18	siRNA-IMPa4-25 PSPC1-A488 IMPa4-A546 DAPI 8C1-siRNA-IMP-a2-a4 V2.00	0	28. siRNA-IMPa4-25 PSPC1-A488 DAPI IMPa4-A546_g_TileScan_001 (Stage 7 of 49)	00-BJEfpNdjQqWk26mq6FDd6Z
0.0593153	0.998139	-0.0141211	um	Cell	Cell Ellipsoid Axis B	0.000	1.000	715	19	siRNA-IMPa4-25 PSPC1-A488 IMPa4-A546 DAPI 8C1-siRNA-IMP-a2-a4 V2.00	0	28. siRNA-IMPa4-25 PSPC1-A488 DAPI IMPa4-A546_g_TileScan_001 (Stage 7 of 49)	00-BJEfpNdjQqWk26mq6FDd6Z
0.28446	0.958257	0.0287351	um	Cell	Cell Ellipsoid Axis B	0.000	1.000	716	20	siRNA-IMPa4-25 PSPC1-A488 IMPa4-A546 DAPI 8C1-siRNA-IMP-a2-a4 V2.00	0	28. siRNA-IMPa4-25 PSPC1-A488 DAPI IMPa4-A546_g_TileScan_001 (Stage 7 of 49)	00-BJEfpNdjQqWk26mq6FDd6Z
-0.0109966	0.876915	0.48052	um	Cell	Cell Ellipsoid Axis B	0.000	1.000	717	21	siRNA-IMPa4-25 PSPC1-A488 IMPa4-A546 DAPI 8C1-siRNA-IMP-a2-a4 V2.00	0	28. siRNA-IMPa4-25 PSPC1-A488 DAPI IMPa4-A546_g_TileScan_001 (Stage 7 of 49)	00-BJEfpNdjQqWk26mq6FDd6Z
0.231729	-0.972255	0.0319727	um	Cell	Cell Ellipsoid Axis B	0.000	1.000	718	22	siRNA-IMPa4-25 PSPC1-A488 IMPa4-A546 DAPI 8C1-siRNA-IMP-a2-a4 V2.00	0	28. siRNA-IMPa4-25 PSPC1-A488 DAPI IMPa4-A546_g_TileScan_001 (Stage 7 of 49)	00-BJEfpNdjQqWk26mq6FDd6Z
-0.226248	-0.973982	0.0130983	um	Cell	Cell Ellipsoid Axis B	0.000	1.000	719	23	siRNA-IMPa4-25 PSPC1-A488 IMPa4-A546 DAPI 8C1-siRNA-IMP-a2-a4 V2.00	0	28. siRNA-IMPa4-25 PSPC1-A488 DAPI IMPa4-A546_g_TileScan_001 (Stage 7 of 49)	00-BJEfpNdjQqWk26mq6FDd6Z
0.386383	0.922338	0.000850694	um	Cell	Cell Ellipsoid Axis B	0.000	1.000	720	24	siRNA-IMPa4-25 PSPC1-A488 IMPa4-A546 DAPI 8C1-siRNA-IMP-a2-a4 V2.00	0	28. siRNA-IMPa4-25 PSPC1-A488 DAPI IMPa4-A546_g_TileScan_001 (Stage 7 of 49)	00-BJEfpNdjQqWk26mq6FDd6Z
0.9979	-0.0647386	0.00199618	um	Cell	Cell Ellipsoid Axis B	0.000	1.000	721	25	siRNA-IMPa4-25 PSPC1-A488 IMPa4-A546 DAPI 8C1-siRNA-IMP-a2-a4 V2.00	0	28. siRNA-IMPa4-25 PSPC1-A488 DAPI IMPa4-A546_g_TileScan_001 (Stage 7 of 49)	00-BJEfpNdjQqWk26mq6FDd6Z
0.606869	-0.794792	-0.00395975	um	Cell	Cell Ellipsoid Axis B	0.000	1.000	722	26	siRNA-IMPa4-25 PSPC1-A488 IMPa4-A546 DAPI 8C1-siRNA-IMP-a2-a4 V2.00	0	28. siRNA-IMPa4-25 PSPC1-A488 DAPI IMPa4-A546_g_TileScan_001 (Stage 7 of 49)	00-BJEfpNdjQqWk26mq6FDd6Z
0.382567	-0.923918	0.00425117	um	Cell	Cell Ellipsoid Axis B	0.000	1.000	723	0	siRNA-IMPa4-25 PSPC1-A488 IMPa4-A546 DAPI 8C1-siRNA-IMP-a2-a4 V2.00	0	28. siRNA-IMPa4-25 PSPC1-A488 DAPI IMPa4-A546_h_TileScan_001 (Stage 8 of 49)	00-ogQUkcjNZepq4gJh6U3umV
0.975228	-0.201378	0.0915319	um	Cell	Cell Ellipsoid Axis B	0.000	1.000	724	1	siRNA-IMPa4-25 PSPC1-A488 IMPa4-A546 DAPI 8C1-siRNA-IMP-a2-a4 V2.00	0	28. siRNA-IMPa4-25 PSPC1-A488 DAPI IMPa4-A546_h_TileScan_001 (Stage 8 of 49)	00-ogQUkcjNZepq4gJh6U3umV
0.675392	-0.737443	0.00488511	um	Cell	Cell Ellipsoid Axis B	0.000	1.000	725	2	siRNA-IMPa4-25 PSPC1-A488 IMPa4-A546 DAPI 8C1-siRNA-IMP-a2-a4 V2.00	0	28. siRNA-IMPa4-25 PSPC1-A488 DAPI IMPa4-A546_h_TileScan_001 (Stage 8 of 49)	00-ogQUkcjNZepq4gJh6U3umV
0.998748	0.0341124	0.0366008	um	Cell	Cell Ellipsoid Axis B	0.000	1.000	726	3	siRNA-IMPa4-25 PSPC1-A488 IMPa4-A546 DAPI 8C1-siRNA-IMP-a2-a4 V2.00	0	28. siRNA-IMPa4-25 PSPC1-A488 DAPI IMPa4-A546_h_TileScan_001 (Stage 8 of 49)	00-ogQUkcjNZepq4gJh6U3umV
0.999485	-0.0318276	0.00413579	um	Cell	Cell Ellipsoid Axis B	0.000	1.000	727	4	siRNA-IMPa4-25 PSPC1-A488 IMPa4-A546 DAPI 8C1-siRNA-IMP-a2-a4 V2.00	0	28. siRNA-IMPa4-25 PSPC1-A488 DAPI IMPa4-A546_h_TileScan_001 (Stage 8 of 49)	00-ogQUkcjNZepq4gJh6U3umV
0.660106	-0.751168	-0.00257787	um	Cell	Cell Ellipsoid Axis B	0.000	1.000	728	5	siRNA-IMPa4-25 PSPC1-A488 IMPa4-A546 DAPI 8C1-siRNA-IMP-a2-a4 V2.00	0	28. siRNA-IMPa4-25 PSPC1-A488 DAPI IMPa4-A546_h_TileScan_001 (Stage 8 of 49)	00-ogQUkcjNZepq4gJh6U3umV
0.816057	0.577948	-0.00510101	um	Cell	Cell Ellipsoid Axis B	0.000	1.000	729	6	siRNA-IMPa4-25 PSPC1-A488 IMPa4-A546 DAPI 8C1-siRNA-IMP-a2-a4 V2.00	0	28. siRNA-IMPa4-25 PSPC1-A488 DAPI IMPa4-A546_h_TileScan_001 (Stage 8 of 49)	00-ogQUkcjNZepq4gJh6U3umV
0.992516	-0.118275	0.0303706	um	Cell	Cell Ellipsoid Axis B	0.000	1.000	730	0	siRNA-IMPa4-25 PSPC1-A488 IMPa4-A546 DAPI 8C1-siRNA-IMP-a2-a4 V2.00	0	28. siRNA-IMPa4-25 PSPC1-A488 DAPI IMPa4-A546_i_TileScan_001 (Stage 9 of 49)	00-VYGVg67T6WXWBpXzmmD6LC
-0.636327	-0.771347	0.0106003	um	Cell	Cell Ellipsoid Axis B	0.000	1.000	731	1	siRNA-IMPa4-25 PSPC1-A488 IMPa4-A546 DAPI 8C1-siRNA-IMP-a2-a4 V2.00	0	28. siRNA-IMPa4-25 PSPC1-A488 DAPI IMPa4-A546_i_TileScan_001 (Stage 9 of 49)	00-VYGVg67T6WXWBpXzmmD6LC
0.367714	-0.929831	0.0141391	um	Cell	Cell Ellipsoid Axis B	0.000	1.000	732	2	siRNA-IMPa4-25 PSPC1-A488 IMPa4-A546 DAPI 8C1-siRNA-IMP-a2-a4 V2.00	0	28. siRNA-IMPa4-25 PSPC1-A488 DAPI IMPa4-A546_i_TileScan_001 (Stage 9 of 49)	00-VYGVg67T6WXWBpXzmmD6LC
0.204957	-0.978727	0.00931782	um	Cell	Cell Ellipsoid Axis B	0.000	1.000	733	3	siRNA-IMPa4-25 PSPC1-A488 IMPa4-A546 DAPI 8C1-siRNA-IMP-a2-a4 V2.00	0	28. siRNA-IMPa4-25 PSPC1-A488 DAPI IMPa4-A546_i_TileScan_001 (Stage 9 of 49)	00-VYGVg67T6WXWBpXzmmD6LC
0.979204	-0.183882	0.0857096	um	Cell	Cell Ellipsoid Axis B	0.000	1.000	734	4	siRNA-IMPa4-25 PSPC1-A488 IMPa4-A546 DAPI 8C1-siRNA-IMP-a2-a4 V2.00	0	28. siRNA-IMPa4-25 PSPC1-A488 DAPI IMPa4-A546_i_TileScan_001 (Stage 9 of 49)	00-VYGVg67T6WXWBpXzmmD6LC
0.955762	0.293923	0.0113368	um	Cell	Cell Ellipsoid Axis B	0.000	1.000	735	5	siRNA-IMPa4-25 PSPC1-A488 IMPa4-A546 DAPI 8C1-siRNA-IMP-a2-a4 V2.00	0	28. siRNA-IMPa4-25 PSPC1-A488 DAPI IMPa4-A546_i_TileScan_001 (Stage 9 of 49)	00-VYGVg67T6WXWBpXzmmD6LC
0.661905	0.749578	-0.00393313	um	Cell	Cell Ellipsoid Axis B	0.000	1.000	736	6	siRNA-IMPa4-25 PSPC1-A488 IMPa4-A546 DAPI 8C1-siRNA-IMP-a2-a4 V2.00	0	28. siRNA-IMPa4-25 PSPC1-A488 DAPI IMPa4-A546_i_TileScan_001 (Stage 9 of 49)	00-VYGVg67T6WXWBpXzmmD6LC
0.339858	0.939754	-0.0368751	um	Cell	Cell Ellipsoid Axis B	0.000	1.000	737	7	siRNA-IMPa4-25 PSPC1-A488 IMPa4-A546 DAPI 8C1-siRNA-IMP-a2-a4 V2.00	0	28. siRNA-IMPa4-25 PSPC1-A488 DAPI IMPa4-A546_i_TileScan_001 (Stage 9 of 49)	00-VYGVg67T6WXWBpXzmmD6LC
0.353824	-0.935172	0.0161926	um	Cell	Cell Ellipsoid Axis B	0.000	1.000	738	8	siRNA-IMPa4-25 PSPC1-A488 IMPa4-A546 DAPI 8C1-siRNA-IMP-a2-a4 V2.00	0	28. siRNA-IMPa4-25 PSPC1-A488 DAPI IMPa4-A546_i_TileScan_001 (Stage 9 of 49)	00-VYGVg67T6WXWBpXzmmD6LC
0.754066	0.656773	-0.00586515	um	Cell	Cell Ellipsoid Axis B	0.000	1.000	739	9	siRNA-IMPa4-25 PSPC1-A488 IMPa4-A546 DAPI 8C1-siRNA-IMP-a2-a4 V2.00	0	28. siRNA-IMPa4-25 PSPC1-A488 DAPI IMPa4-A546_i_TileScan_001 (Stage 9 of 49)	00-VYGVg67T6WXWBpXzmmD6LC
0.864589	0.502458	-0.00478989	um	Cell	Cell Ellipsoid Axis B	0.000	1.000	740	10	siRNA-IMPa4-25 PSPC1-A488 IMPa4-A546 DAPI 8C1-siRNA-IMP-a2-a4 V2.00	0	28. siRNA-IMPa4-25 PSPC1-A488 DAPI IMPa4-A546_i_TileScan_001 (Stage 9 of 49)	00-VYGVg67T6WXWBpXzmmD6LC
0.882097	0.471064	0.00208981	um	Cell	Cell Ellipsoid Axis B	0.000	1.000	741	11	siRNA-IMPa4-25 PSPC1-A488 IMPa4-A546 DAPI 8C1-siRNA-IMP-a2-a4 V2.00	0	28. siRNA-IMPa4-25 PSPC1-A488 DAPI IMPa4-A546_i_TileScan_001 (Stage 9 of 49)	00-VYGVg67T6WXWBpXzmmD6LC
0.999076	0.042919	0.00208222	um	Cell	Cell Ellipsoid Axis B	0.000	1.000	742	12	siRNA-IMPa4-25 PSPC1-A488 IMPa4-A546 DAPI 8C1-siRNA-IMP-a2-a4 V2.00	0	28. siRNA-IMPa4-25 PSPC1-A488 DAPI IMPa4-A546_i_TileScan_001 (Stage 9 of 49)	00-VYGVg67T6WXWBpXzmmD6LC
-0.297575	-0.954693	-0.00316752	um	Cell	Cell Ellipsoid Axis B	0.000	1.000	743	13	siRNA-IMPa4-25 PSPC1-A488 IMPa4-A546 DAPI 8C1-siRNA-IMP-a2-a4 V2.00	0	28. siRNA-IMPa4-25 PSPC1-A488 DAPI IMPa4-A546_i_TileScan_001 (Stage 9 of 49)	00-VYGVg67T6WXWBpXzmmD6LC
0.990328	-0.138654	-0.005046	um	Cell	Cell Ellipsoid Axis B	0.000	1.000	744	14	siRNA-IMPa4-25 PSPC1-A488 IMPa4-A546 DAPI 8C1-siRNA-IMP-a2-a4 V2.00	0	28. siRNA-IMPa4-25 PSPC1-A488 DAPI IMPa4-A546_i_TileScan_001 (Stage 9 of 49)	00-VYGVg67T6WXWBpXzmmD6LC
0.930186	-0.366961	-0.00973696	um	Cell	Cell Ellipsoid Axis B	0.000	1.000	745	15	siRNA-IMPa4-25 PSPC1-A488 IMPa4-A546 DAPI 8C1-siRNA-IMP-a2-a4 V2.00	0	28. siRNA-IMPa4-25 PSPC1-A488 DAPI IMPa4-A546_i_TileScan_001 (Stage 9 of 49)	00-VYGVg67T6WXWBpXzmmD6LC
0.243392	0.969918	0.00442292	um	Cell	Cell Ellipsoid Axis B	0.000	1.000	746	16	siRNA-IMPa4-25 PSPC1-A488 IMPa4-A546 DAPI 8C1-siRNA-IMP-a2-a4 V2.00	0	28. siRNA-IMPa4-25 PSPC1-A488 DAPI IMPa4-A546_i_TileScan_001 (Stage 9 of 49)	00-VYGVg67T6WXWBpXzmmD6LC
-0.185173	-0.982702	-0.00277173	um	Cell	Cell Ellipsoid Axis B	0.000	1.000	747	17	siRNA-IMPa4-25 PSPC1-A488 IMPa4-A546 DAPI 8C1-siRNA-IMP-a2-a4 V2.00	0	28. siRNA-IMPa4-25 PSPC1-A488 DAPI IMPa4-A546_i_TileScan_001 (Stage 9 of 49)	00-VYGVg67T6WXWBpXzmmD6LC
0.0103816	-0.987383	-0.15801	um	Cell	Cell Ellipsoid Axis B	0.000	1.000	748	18	siRNA-IMPa4-25 PSPC1-A488 IMPa4-A546 DAPI 8C1-siRNA-IMP-a2-a4 V2.00	0	28. siRNA-IMPa4-25 PSPC1-A488 DAPI IMPa4-A546_i_TileScan_001 (Stage 9 of 49)	00-VYGVg67T6WXWBpXzmmD6LC
0.0265142	0.988076	-0.151667	um	Cell	Cell Ellipsoid Axis B	0.000	1.000	749	19	siRNA-IMPa4-25 PSPC1-A488 IMPa4-A546 DAPI 8C1-siRNA-IMP-a2-a4 V2.00	0	28. siRNA-IMPa4-25 PSPC1-A488 DAPI IMPa4-A546_i_TileScan_001 (Stage 9 of 49)	00-VYGVg67T6WXWBpXzmmD6LC
0.730305	0.683121	-0.000911929	um	Cell	Cell Ellipsoid Axis B	0.000	1.000	750	20	siRNA-IMPa4-25 PSPC1-A488 IMPa4-A546 DAPI 8C1-siRNA-IMP-a2-a4 V2.00	0	28. siRNA-IMPa4-25 PSPC1-A488 DAPI IMPa4-A546_i_TileScan_001 (Stage 9 of 49)	00-VYGVg67T6WXWBpXzmmD6LC
0.470619	0.882336	-8.84066e-005	um	Cell	Cell Ellipsoid Axis B	0.000	1.000	751	21	siRNA-IMPa4-25 PSPC1-A488 IMPa4-A546 DAPI 8C1-siRNA-IMP-a2-a4 V2.00	0	28. siRNA-IMPa4-25 PSPC1-A488 DAPI IMPa4-A546_i_TileScan_001 (Stage 9 of 49)	00-VYGVg67T6WXWBpXzmmD6LC
0.491935	0.870602	-0.00716181	um	Cell	Cell Ellipsoid Axis B	0.000	1.000	752	22	siRNA-IMPa4-25 PSPC1-A488 IMPa4-A546 DAPI 8C1-siRNA-IMP-a2-a4 V2.00	0	28. siRNA-IMPa4-25 PSPC1-A488 DAPI IMPa4-A546_i_TileScan_001 (Stage 9 of 49)	00-VYGVg67T6WXWBpXzmmD6LC
0.778936	0.627	-0.0113467	um	Cell	Cell Ellipsoid Axis B	0.000	1.000	753	0	siRNA-IMPa4-25 PSPC1-A488 IMPa4-A546 DAPI 8C1-siRNA-IMP-a2-a4 V2.00	0	28. siRNA-IMPa4-25 PSPC1-A488 DAPI IMPa4-A546_j_TileScan_001 (Stage 10 of 49)	00-tiXU3XBgdFDQ5PS9NgGSnf
-0.738144	-0.674603	0.00729948	um	Cell	Cell Ellipsoid Axis B	0.000	1.000	754	1	siRNA-IMPa4-25 PSPC1-A488 IMPa4-A546 DAPI 8C1-siRNA-IMP-a2-a4 V2.00	0	28. siRNA-IMPa4-25 PSPC1-A488 DAPI IMPa4-A546_j_TileScan_001 (Stage 10 of 49)	00-tiXU3XBgdFDQ5PS9NgGSnf
-0.930382	-0.366456	0.0100038	um	Cell	Cell Ellipsoid Axis B	0.000	1.000	755	2	siRNA-IMPa4-25 PSPC1-A488 IMPa4-A546 DAPI 8C1-siRNA-IMP-a2-a4 V2.00	0	28. siRNA-IMPa4-25 PSPC1-A488 DAPI IMPa4-A546_j_TileScan_001 (Stage 10 of 49)	00-tiXU3XBgdFDQ5PS9NgGSnf
-0.87983	-0.461449	-0.11386	um	Cell	Cell Ellipsoid Axis B	0.000	1.000	756	3	siRNA-IMPa4-25 PSPC1-A488 IMPa4-A546 DAPI 8C1-siRNA-IMP-a2-a4 V2.00	0	28. siRNA-IMPa4-25 PSPC1-A488 DAPI IMPa4-A546_j_TileScan_001 (Stage 10 of 49)	00-tiXU3XBgdFDQ5PS9NgGSnf
0.0441889	0.998938	-0.0130264	um	Cell	Cell Ellipsoid Axis B	0.000	1.000	757	4	siRNA-IMPa4-25 PSPC1-A488 IMPa4-A546 DAPI 8C1-siRNA-IMP-a2-a4 V2.00	0	28. siRNA-IMPa4-25 PSPC1-A488 DAPI IMPa4-A546_j_TileScan_001 (Stage 10 of 49)	00-tiXU3XBgdFDQ5PS9NgGSnf
0.623416	-0.781812	0.0111036	um	Cell	Cell Ellipsoid Axis B	0.000	1.000	758	5	siRNA-IMPa4-25 PSPC1-A488 IMPa4-A546 DAPI 8C1-siRNA-IMP-a2-a4 V2.00	0	28. siRNA-IMPa4-25 PSPC1-A488 DAPI IMPa4-A546_j_TileScan_001 (Stage 10 of 49)	00-tiXU3XBgdFDQ5PS9NgGSnf
0.93158	-0.363459	0.00757104	um	Cell	Cell Ellipsoid Axis B	0.000	1.000	759	6	siRNA-IMPa4-25 PSPC1-A488 IMPa4-A546 DAPI 8C1-siRNA-IMP-a2-a4 V2.00	0	28. siRNA-IMPa4-25 PSPC1-A488 DAPI IMPa4-A546_j_TileScan_001 (Stage 10 of 49)	00-tiXU3XBgdFDQ5PS9NgGSnf
0.853124	0.521603	0.0104523	um	Cell	Cell Ellipsoid Axis B	0.000	1.000	760	7	siRNA-IMPa4-25 PSPC1-A488 IMPa4-A546 DAPI 8C1-siRNA-IMP-a2-a4 V2.00	0	28. siRNA-IMPa4-25 PSPC1-A488 DAPI IMPa4-A546_j_TileScan_001 (Stage 10 of 49)	00-tiXU3XBgdFDQ5PS9NgGSnf
0.542585	-0.83973	0.0213385	um	Cell	Cell Ellipsoid Axis B	0.000	1.000	761	8	siRNA-IMPa4-25 PSPC1-A488 IMPa4-A546 DAPI 8C1-siRNA-IMP-a2-a4 V2.00	0	28. siRNA-IMPa4-25 PSPC1-A488 DAPI IMPa4-A546_j_TileScan_001 (Stage 10 of 49)	00-tiXU3XBgdFDQ5PS9NgGSnf
0.999945	0.00747471	0.00729578	um	Cell	Cell Ellipsoid Axis B	0.000	1.000	762	9	siRNA-IMPa4-25 PSPC1-A488 IMPa4-A546 DAPI 8C1-siRNA-IMP-a2-a4 V2.00	0	28. siRNA-IMPa4-25 PSPC1-A488 DAPI IMPa4-A546_j_TileScan_001 (Stage 10 of 49)	00-tiXU3XBgdFDQ5PS9NgGSnf
0.846616	-0.528904	0.0591822	um	Cell	Cell Ellipsoid Axis B	0.000	1.000	763	10	siRNA-IMPa4-25 PSPC1-A488 IMPa4-A546 DAPI 8C1-siRNA-IMP-a2-a4 V2.00	0	28. siRNA-IMPa4-25 PSPC1-A488 DAPI IMPa4-A546_j_TileScan_001 (Stage 10 of 49)	00-tiXU3XBgdFDQ5PS9NgGSnf
0.984029	0.177399	0.0146824	um	Cell	Cell Ellipsoid Axis B	0.000	1.000	764	11	siRNA-IMPa4-25 PSPC1-A488 IMPa4-A546 DAPI 8C1-siRNA-IMP-a2-a4 V2.00	0	28. siRNA-IMPa4-25 PSPC1-A488 DAPI IMPa4-A546_j_TileScan_001 (Stage 10 of 49)	00-tiXU3XBgdFDQ5PS9NgGSnf
0.98736	0.158248	0.00881853	um	Cell	Cell Ellipsoid Axis B	0.000	1.000	765	12	siRNA-IMPa4-25 PSPC1-A488 IMPa4-A546 DAPI 8C1-siRNA-IMP-a2-a4 V2.00	0	28. siRNA-IMPa4-25 PSPC1-A488 DAPI IMPa4-A546_j_TileScan_001 (Stage 10 of 49)	00-tiXU3XBgdFDQ5PS9NgGSnf
0.791675	-0.61031	0.0278	um	Cell	Cell Ellipsoid Axis B	0.000	1.000	766	13	siRNA-IMPa4-25 PSPC1-A488 IMPa4-A546 DAPI 8C1-siRNA-IMP-a2-a4 V2.00	0	28. siRNA-IMPa4-25 PSPC1-A488 DAPI IMPa4-A546_j_TileScan_001 (Stage 10 of 49)	00-tiXU3XBgdFDQ5PS9NgGSnf
-0.0678128	-0.997647	-0.0100631	um	Cell	Cell Ellipsoid Axis B	0.000	1.000	767	14	siRNA-IMPa4-25 PSPC1-A488 IMPa4-A546 DAPI 8C1-siRNA-IMP-a2-a4 V2.00	0	28. siRNA-IMPa4-25 PSPC1-A488 DAPI IMPa4-A546_j_TileScan_001 (Stage 10 of 49)	00-tiXU3XBgdFDQ5PS9NgGSnf
0.954066	-0.298962	0.0194665	um	Cell	Cell Ellipsoid Axis B	0.000	1.000	768	15	siRNA-IMPa4-25 PSPC1-A488 IMPa4-A546 DAPI 8C1-siRNA-IMP-a2-a4 V2.00	0	28. siRNA-IMPa4-25 PSPC1-A488 DAPI IMPa4-A546_j_TileScan_001 (Stage 10 of 49)	00-tiXU3XBgdFDQ5PS9NgGSnf
0.0333886	0.999359	-0.0129508	um	Cell	Cell Ellipsoid Axis B	0.000	1.000	769	0	siRNA-IMPa4-25 PSPC1-A488 IMPa4-A546 DAPI 8C1-siRNA-IMP-a2-a4 V2.00	0	28. siRNA-IMPa4-25 PSPC1-A488 DAPI IMPa4-A546_k_TileScan_001 (Stage 11 of 49)	00-4t9RSuoojgMKxLR88WxdVN
0.0967912	-0.995178	0.0158663	um	Cell	Cell Ellipsoid Axis B	0.000	1.000	770	1	siRNA-IMPa4-25 PSPC1-A488 IMPa4-A546 DAPI 8C1-siRNA-IMP-a2-a4 V2.00	0	28. siRNA-IMPa4-25 PSPC1-A488 DAPI IMPa4-A546_k_TileScan_001 (Stage 11 of 49)	00-4t9RSuoojgMKxLR88WxdVN
0.380071	0.924957	-0.000511369	um	Cell	Cell Ellipsoid Axis B	0.000	1.000	771	2	siRNA-IMPa4-25 PSPC1-A488 IMPa4-A546 DAPI 8C1-siRNA-IMP-a2-a4 V2.00	0	28. siRNA-IMPa4-25 PSPC1-A488 DAPI IMPa4-A546_k_TileScan_001 (Stage 11 of 49)	00-4t9RSuoojgMKxLR88WxdVN
0.649296	0.760431	-0.0126334	um	Cell	Cell Ellipsoid Axis B	0.000	1.000	772	3	siRNA-IMPa4-25 PSPC1-A488 IMPa4-A546 DAPI 8C1-siRNA-IMP-a2-a4 V2.00	0	28. siRNA-IMPa4-25 PSPC1-A488 DAPI IMPa4-A546_k_TileScan_001 (Stage 11 of 49)	00-4t9RSuoojgMKxLR88WxdVN
0.116414	-0.99123	0.0625388	um	Cell	Cell Ellipsoid Axis B	0.000	1.000	773	4	siRNA-IMPa4-25 PSPC1-A488 IMPa4-A546 DAPI 8C1-siRNA-IMP-a2-a4 V2.00	0	28. siRNA-IMPa4-25 PSPC1-A488 DAPI IMPa4-A546_k_TileScan_001 (Stage 11 of 49)	00-4t9RSuoojgMKxLR88WxdVN
0.733856	-0.679159	0.0141225	um	Cell	Cell Ellipsoid Axis B	0.000	1.000	774	5	siRNA-IMPa4-25 PSPC1-A488 IMPa4-A546 DAPI 8C1-siRNA-IMP-a2-a4 V2.00	0	28. siRNA-IMPa4-25 PSPC1-A488 DAPI IMPa4-A546_k_TileScan_001 (Stage 11 of 49)	00-4t9RSuoojgMKxLR88WxdVN
0.996222	-0.0867909	-0.00309499	um	Cell	Cell Ellipsoid Axis B	0.000	1.000	775	6	siRNA-IMPa4-25 PSPC1-A488 IMPa4-A546 DAPI 8C1-siRNA-IMP-a2-a4 V2.00	0	28. siRNA-IMPa4-25 PSPC1-A488 DAPI IMPa4-A546_k_TileScan_001 (Stage 11 of 49)	00-4t9RSuoojgMKxLR88WxdVN
0.729543	0.683793	0.0139044	um	Cell	Cell Ellipsoid Axis B	0.000	1.000	776	7	siRNA-IMPa4-25 PSPC1-A488 IMPa4-A546 DAPI 8C1-siRNA-IMP-a2-a4 V2.00	0	28. siRNA-IMPa4-25 PSPC1-A488 DAPI IMPa4-A546_k_TileScan_001 (Stage 11 of 49)	00-4t9RSuoojgMKxLR88WxdVN
0.519647	-0.853622	0.0360083	um	Cell	Cell Ellipsoid Axis B	0.000	1.000	777	8	siRNA-IMPa4-25 PSPC1-A488 IMPa4-A546 DAPI 8C1-siRNA-IMP-a2-a4 V2.00	0	28. siRNA-IMPa4-25 PSPC1-A488 DAPI IMPa4-A546_k_TileScan_001 (Stage 11 of 49)	00-4t9RSuoojgMKxLR88WxdVN
0.167545	-0.985832	0.00795558	um	Cell	Cell Ellipsoid Axis B	0.000	1.000	778	9	siRNA-IMPa4-25 PSPC1-A488 IMPa4-A546 DAPI 8C1-siRNA-IMP-a2-a4 V2.00	0	28. siRNA-IMPa4-25 PSPC1-A488 DAPI IMPa4-A546_k_TileScan_001 (Stage 11 of 49)	00-4t9RSuoojgMKxLR88WxdVN
-0.343618	-0.939081	0.00729439	um	Cell	Cell Ellipsoid Axis B	0.000	1.000	779	10	siRNA-IMPa4-25 PSPC1-A488 IMPa4-A546 DAPI 8C1-siRNA-IMP-a2-a4 V2.00	0	28. siRNA-IMPa4-25 PSPC1-A488 DAPI IMPa4-A546_k_TileScan_001 (Stage 11 of 49)	00-4t9RSuoojgMKxLR88WxdVN
0.52611	0.850416	-0.000628671	um	Cell	Cell Ellipsoid Axis B	0.000	1.000	780	11	siRNA-IMPa4-25 PSPC1-A488 IMPa4-A546 DAPI 8C1-siRNA-IMP-a2-a4 V2.00	0	28. siRNA-IMPa4-25 PSPC1-A488 DAPI IMPa4-A546_k_TileScan_001 (Stage 11 of 49)	00-4t9RSuoojgMKxLR88WxdVN
-0.00370856	0.999972	-0.00648746	um	Cell	Cell Ellipsoid Axis B	0.000	1.000	781	12	siRNA-IMPa4-25 PSPC1-A488 IMPa4-A546 DAPI 8C1-siRNA-IMP-a2-a4 V2.00	0	28. siRNA-IMPa4-25 PSPC1-A488 DAPI IMPa4-A546_k_TileScan_001 (Stage 11 of 49)	00-4t9RSuoojgMKxLR88WxdVN
0.768941	0.63931	-0.00358076	um	Cell	Cell Ellipsoid Axis B	0.000	1.000	782	13	siRNA-IMPa4-25 PSPC1-A488 IMPa4-A546 DAPI 8C1-siRNA-IMP-a2-a4 V2.00	0	28. siRNA-IMPa4-25 PSPC1-A488 DAPI IMPa4-A546_k_TileScan_001 (Stage 11 of 49)	00-4t9RSuoojgMKxLR88WxdVN
0.309233	0.950986	-0.000549891	um	Cell	Cell Ellipsoid Axis B	0.000	1.000	783	14	siRNA-IMPa4-25 PSPC1-A488 IMPa4-A546 DAPI 8C1-siRNA-IMP-a2-a4 V2.00	0	28. siRNA-IMPa4-25 PSPC1-A488 DAPI IMPa4-A546_k_TileScan_001 (Stage 11 of 49)	00-4t9RSuoojgMKxLR88WxdVN
0.62667	-0.779284	0.00122177	um	Cell	Cell Ellipsoid Axis B	0.000	1.000	784	15	siRNA-IMPa4-25 PSPC1-A488 IMPa4-A546 DAPI 8C1-siRNA-IMP-a2-a4 V2.00	0	28. siRNA-IMPa4-25 PSPC1-A488 DAPI IMPa4-A546_k_TileScan_001 (Stage 11 of 49)	00-4t9RSuoojgMKxLR88WxdVN
0.182178	0.982913	0.0263204	um	Cell	Cell Ellipsoid Axis B	0.000	1.000	785	16	siRNA-IMPa4-25 PSPC1-A488 IMPa4-A546 DAPI 8C1-siRNA-IMP-a2-a4 V2.00	0	28. siRNA-IMPa4-25 PSPC1-A488 DAPI IMPa4-A546_k_TileScan_001 (Stage 11 of 49)	00-4t9RSuoojgMKxLR88WxdVN
-0.12437	-0.99223	-0.00331684	um	Cell	Cell Ellipsoid Axis B	0.000	1.000	786	17	siRNA-IMPa4-25 PSPC1-A488 IMPa4-A546 DAPI 8C1-siRNA-IMP-a2-a4 V2.00	0	28. siRNA-IMPa4-25 PSPC1-A488 DAPI IMPa4-A546_k_TileScan_001 (Stage 11 of 49)	00-4t9RSuoojgMKxLR88WxdVN
0.793836	-0.60811	0.00509287	um	Cell	Cell Ellipsoid Axis B	0.000	1.000	787	18	siRNA-IMPa4-25 PSPC1-A488 IMPa4-A546 DAPI 8C1-siRNA-IMP-a2-a4 V2.00	0	28. siRNA-IMPa4-25 PSPC1-A488 DAPI IMPa4-A546_k_TileScan_001 (Stage 11 of 49)	00-4t9RSuoojgMKxLR88WxdVN
-0.987077	0.159846	0.0112938	um	Cell	Cell Ellipsoid Axis B	0.000	1.000	788	19	siRNA-IMPa4-25 PSPC1-A488 IMPa4-A546 DAPI 8C1-siRNA-IMP-a2-a4 V2.00	0	28. siRNA-IMPa4-25 PSPC1-A488 DAPI IMPa4-A546_k_TileScan_001 (Stage 11 of 49)	00-4t9RSuoojgMKxLR88WxdVN
0.927901	-0.372721	-0.00888598	um	Cell	Cell Ellipsoid Axis B	0.000	1.000	789	20	siRNA-IMPa4-25 PSPC1-A488 IMPa4-A546 DAPI 8C1-siRNA-IMP-a2-a4 V2.00	0	28. siRNA-IMPa4-25 PSPC1-A488 DAPI IMPa4-A546_k_TileScan_001 (Stage 11 of 49)	00-4t9RSuoojgMKxLR88WxdVN
-0.35923	-0.933248	0.00148667	um	Cell	Cell Ellipsoid Axis B	0.000	1.000	790	21	siRNA-IMPa4-25 PSPC1-A488 IMPa4-A546 DAPI 8C1-siRNA-IMP-a2-a4 V2.00	0	28. siRNA-IMPa4-25 PSPC1-A488 DAPI IMPa4-A546_k_TileScan_001 (Stage 11 of 49)	00-4t9RSuoojgMKxLR88WxdVN
0.978676	-0.205356	0.00477564	um	Cell	Cell Ellipsoid Axis B	0.000	1.000	791	22	siRNA-IMPa4-25 PSPC1-A488 IMPa4-A546 DAPI 8C1-siRNA-IMP-a2-a4 V2.00	0	28. siRNA-IMPa4-25 PSPC1-A488 DAPI IMPa4-A546_k_TileScan_001 (Stage 11 of 49)	00-4t9RSuoojgMKxLR88WxdVN
-0.889355	0.456884	0.0174553	um	Cell	Cell Ellipsoid Axis B	0.000	1.000	792	23	siRNA-IMPa4-25 PSPC1-A488 IMPa4-A546 DAPI 8C1-siRNA-IMP-a2-a4 V2.00	0	28. siRNA-IMPa4-25 PSPC1-A488 DAPI IMPa4-A546_k_TileScan_001 (Stage 11 of 49)	00-4t9RSuoojgMKxLR88WxdVN
0.706257	-0.707951	0.00237715	um	Cell	Cell Ellipsoid Axis B	0.000	1.000	793	24	siRNA-IMPa4-25 PSPC1-A488 IMPa4-A546 DAPI 8C1-siRNA-IMP-a2-a4 V2.00	0	28. siRNA-IMPa4-25 PSPC1-A488 DAPI IMPa4-A546_k_TileScan_001 (Stage 11 of 49)	00-4t9RSuoojgMKxLR88WxdVN
0.284133	-0.958785	8.12538e-005	um	Cell	Cell Ellipsoid Axis B	0.000	1.000	794	25	siRNA-IMPa4-25 PSPC1-A488 IMPa4-A546 DAPI 8C1-siRNA-IMP-a2-a4 V2.00	0	28. siRNA-IMPa4-25 PSPC1-A488 DAPI IMPa4-A546_k_TileScan_001 (Stage 11 of 49)	00-4t9RSuoojgMKxLR88WxdVN
0.706694	0.707519	0.000252389	um	Cell	Cell Ellipsoid Axis B	0.000	1.000	795	26	siRNA-IMPa4-25 PSPC1-A488 IMPa4-A546 DAPI 8C1-siRNA-IMP-a2-a4 V2.00	0	28. siRNA-IMPa4-25 PSPC1-A488 DAPI IMPa4-A546_k_TileScan_001 (Stage 11 of 49)	00-4t9RSuoojgMKxLR88WxdVN
0.648899	-0.760788	0.0114416	um	Cell	Cell Ellipsoid Axis B	0.000	1.000	796	27	siRNA-IMPa4-25 PSPC1-A488 IMPa4-A546 DAPI 8C1-siRNA-IMP-a2-a4 V2.00	0	28. siRNA-IMPa4-25 PSPC1-A488 DAPI IMPa4-A546_k_TileScan_001 (Stage 11 of 49)	00-4t9RSuoojgMKxLR88WxdVN
0.488767	-0.872175	0.0204308	um	Cell	Cell Ellipsoid Axis B	0.000	1.000	797	0	siRNA-IMPa4-25 PSPC1-A488 IMPa4-A546 DAPI 8C1-siRNA-IMP-a2-a4 V2.00	0	28. siRNA-IMPa4-25 PSPC1-A488 DAPI IMPa4-A546_l_TileScan_001 (Stage 12 of 49)	00-HpRyoRssSipu9Ld3pmjwd
0.933072	0.35799	-0.034941	um	Cell	Cell Ellipsoid Axis B	0.000	1.000	798	1	siRNA-IMPa4-25 PSPC1-A488 IMPa4-A546 DAPI 8C1-siRNA-IMP-a2-a4 V2.00	0	28. siRNA-IMPa4-25 PSPC1-A488 DAPI IMPa4-A546_l_TileScan_001 (Stage 12 of 49)	00-HpRyoRssSipu9Ld3pmjwd
0.0278592	-0.999544	0.011622	um	Cell	Cell Ellipsoid Axis B	0.000	1.000	799	2	siRNA-IMPa4-25 PSPC1-A488 IMPa4-A546 DAPI 8C1-siRNA-IMP-a2-a4 V2.00	0	28. siRNA-IMPa4-25 PSPC1-A488 DAPI IMPa4-A546_l_TileScan_001 (Stage 12 of 49)	00-HpRyoRssSipu9Ld3pmjwd
0.123495	0.992308	0.00859759	um	Cell	Cell Ellipsoid Axis B	0.000	1.000	800	3	siRNA-IMPa4-25 PSPC1-A488 IMPa4-A546 DAPI 8C1-siRNA-IMP-a2-a4 V2.00	0	28. siRNA-IMPa4-25 PSPC1-A488 DAPI IMPa4-A546_l_TileScan_001 (Stage 12 of 49)	00-HpRyoRssSipu9Ld3pmjwd
0.640192	-0.768213	-0.00161949	um	Cell	Cell Ellipsoid Axis B	0.000	1.000	801	4	siRNA-IMPa4-25 PSPC1-A488 IMPa4-A546 DAPI 8C1-siRNA-IMP-a2-a4 V2.00	0	28. siRNA-IMPa4-25 PSPC1-A488 DAPI IMPa4-A546_l_TileScan_001 (Stage 12 of 49)	00-HpRyoRssSipu9Ld3pmjwd
0.809002	0.586964	0.0314586	um	Cell	Cell Ellipsoid Axis B	0.000	1.000	802	5	siRNA-IMPa4-25 PSPC1-A488 IMPa4-A546 DAPI 8C1-siRNA-IMP-a2-a4 V2.00	0	28. siRNA-IMPa4-25 PSPC1-A488 DAPI IMPa4-A546_l_TileScan_001 (Stage 12 of 49)	00-HpRyoRssSipu9Ld3pmjwd
0.217518	-0.976019	0.00855372	um	Cell	Cell Ellipsoid Axis B	0.000	1.000	803	6	siRNA-IMPa4-25 PSPC1-A488 IMPa4-A546 DAPI 8C1-siRNA-IMP-a2-a4 V2.00	0	28. siRNA-IMPa4-25 PSPC1-A488 DAPI IMPa4-A546_l_TileScan_001 (Stage 12 of 49)	00-HpRyoRssSipu9Ld3pmjwd
0.329916	-0.943992	0.00596278	um	Cell	Cell Ellipsoid Axis B	0.000	1.000	804	7	siRNA-IMPa4-25 PSPC1-A488 IMPa4-A546 DAPI 8C1-siRNA-IMP-a2-a4 V2.00	0	28. siRNA-IMPa4-25 PSPC1-A488 DAPI IMPa4-A546_l_TileScan_001 (Stage 12 of 49)	00-HpRyoRssSipu9Ld3pmjwd
0.327031	-0.944952	-0.0108024	um	Cell	Cell Ellipsoid Axis B	0.000	1.000	805	8	siRNA-IMPa4-25 PSPC1-A488 IMPa4-A546 DAPI 8C1-siRNA-IMP-a2-a4 V2.00	0	28. siRNA-IMPa4-25 PSPC1-A488 DAPI IMPa4-A546_l_TileScan_001 (Stage 12 of 49)	00-HpRyoRssSipu9Ld3pmjwd
-0.979877	-0.198801	0.0178511	um	Cell	Cell Ellipsoid Axis B	0.000	1.000	806	9	siRNA-IMPa4-25 PSPC1-A488 IMPa4-A546 DAPI 8C1-siRNA-IMP-a2-a4 V2.00	0	28. siRNA-IMPa4-25 PSPC1-A488 DAPI IMPa4-A546_l_TileScan_001 (Stage 12 of 49)	00-HpRyoRssSipu9Ld3pmjwd
0.0534813	0.997969	-0.0346138	um	Cell	Cell Ellipsoid Axis B	0.000	1.000	807	10	siRNA-IMPa4-25 PSPC1-A488 IMPa4-A546 DAPI 8C1-siRNA-IMP-a2-a4 V2.00	0	28. siRNA-IMPa4-25 PSPC1-A488 DAPI IMPa4-A546_l_TileScan_001 (Stage 12 of 49)	00-HpRyoRssSipu9Ld3pmjwd
-0.912635	-0.408594	-0.0121665	um	Cell	Cell Ellipsoid Axis B	0.000	1.000	808	11	siRNA-IMPa4-25 PSPC1-A488 IMPa4-A546 DAPI 8C1-siRNA-IMP-a2-a4 V2.00	0	28. siRNA-IMPa4-25 PSPC1-A488 DAPI IMPa4-A546_l_TileScan_001 (Stage 12 of 49)	00-HpRyoRssSipu9Ld3pmjwd
-0.473491	-0.880706	-0.0127403	um	Cell	Cell Ellipsoid Axis B	0.000	1.000	809	12	siRNA-IMPa4-25 PSPC1-A488 IMPa4-A546 DAPI 8C1-siRNA-IMP-a2-a4 V2.00	0	28. siRNA-IMPa4-25 PSPC1-A488 DAPI IMPa4-A546_l_TileScan_001 (Stage 12 of 49)	00-HpRyoRssSipu9Ld3pmjwd
0.272882	-0.962038	0.00429205	um	Cell	Cell Ellipsoid Axis B	0.000	1.000	810	13	siRNA-IMPa4-25 PSPC1-A488 IMPa4-A546 DAPI 8C1-siRNA-IMP-a2-a4 V2.00	0	28. siRNA-IMPa4-25 PSPC1-A488 DAPI IMPa4-A546_l_TileScan_001 (Stage 12 of 49)	00-HpRyoRssSipu9Ld3pmjwd
-0.00803749	0.999962	0.00335003	um	Cell	Cell Ellipsoid Axis B	0.000	1.000	811	14	siRNA-IMPa4-25 PSPC1-A488 IMPa4-A546 DAPI 8C1-siRNA-IMP-a2-a4 V2.00	0	28. siRNA-IMPa4-25 PSPC1-A488 DAPI IMPa4-A546_l_TileScan_001 (Stage 12 of 49)	00-HpRyoRssSipu9Ld3pmjwd
-0.888559	-0.458748	0.00351956	um	Cell	Cell Ellipsoid Axis B	0.000	1.000	812	15	siRNA-IMPa4-25 PSPC1-A488 IMPa4-A546 DAPI 8C1-siRNA-IMP-a2-a4 V2.00	0	28. siRNA-IMPa4-25 PSPC1-A488 DAPI IMPa4-A546_l_TileScan_001 (Stage 12 of 49)	00-HpRyoRssSipu9Ld3pmjwd
0.95053	0.275711	-0.143092	um	Cell	Cell Ellipsoid Axis B	0.000	1.000	813	16	siRNA-IMPa4-25 PSPC1-A488 IMPa4-A546 DAPI 8C1-siRNA-IMP-a2-a4 V2.00	0	28. siRNA-IMPa4-25 PSPC1-A488 DAPI IMPa4-A546_l_TileScan_001 (Stage 12 of 49)	00-HpRyoRssSipu9Ld3pmjwd
0.433796	0.901001	0.00434826	um	Cell	Cell Ellipsoid Axis B	0.000	1.000	814	17	siRNA-IMPa4-25 PSPC1-A488 IMPa4-A546 DAPI 8C1-siRNA-IMP-a2-a4 V2.00	0	28. siRNA-IMPa4-25 PSPC1-A488 DAPI IMPa4-A546_l_TileScan_001 (Stage 12 of 49)	00-HpRyoRssSipu9Ld3pmjwd
0.986151	-0.165841	0.00140467	um	Cell	Cell Ellipsoid Axis B	0.000	1.000	815	18	siRNA-IMPa4-25 PSPC1-A488 IMPa4-A546 DAPI 8C1-siRNA-IMP-a2-a4 V2.00	0	28. siRNA-IMPa4-25 PSPC1-A488 DAPI IMPa4-A546_l_TileScan_001 (Stage 12 of 49)	00-HpRyoRssSipu9Ld3pmjwd
0.0417105	-0.999123	-0.00354166	um	Cell	Cell Ellipsoid Axis B	0.000	1.000	816	19	siRNA-IMPa4-25 PSPC1-A488 IMPa4-A546 DAPI 8C1-siRNA-IMP-a2-a4 V2.00	0	28. siRNA-IMPa4-25 PSPC1-A488 DAPI IMPa4-A546_l_TileScan_001 (Stage 12 of 49)	00-HpRyoRssSipu9Ld3pmjwd
0.867709	-0.496009	0.0324916	um	Cell	Cell Ellipsoid Axis B	0.000	1.000	817	20	siRNA-IMPa4-25 PSPC1-A488 IMPa4-A546 DAPI 8C1-siRNA-IMP-a2-a4 V2.00	0	28. siRNA-IMPa4-25 PSPC1-A488 DAPI IMPa4-A546_l_TileScan_001 (Stage 12 of 49)	00-HpRyoRssSipu9Ld3pmjwd
0.937208	-0.348396	-0.0161666	um	Cell	Cell Ellipsoid Axis B	0.000	1.000	818	21	siRNA-IMPa4-25 PSPC1-A488 IMPa4-A546 DAPI 8C1-siRNA-IMP-a2-a4 V2.00	0	28. siRNA-IMPa4-25 PSPC1-A488 DAPI IMPa4-A546_l_TileScan_001 (Stage 12 of 49)	00-HpRyoRssSipu9Ld3pmjwd
0.19133	0.981265	-0.0226088	um	Cell	Cell Ellipsoid Axis B	0.000	1.000	819	0	siRNA-IMPa4-25 PSPC1-A488 IMPa4-A546 DAPI 8C1-siRNA-IMP-a2-a4 V2.00	0	28. siRNA-IMPa4-25 PSPC1-A488 DAPI IMPa4-A546_m_TileScan_001 (Stage 13 of 49)	00-ZhnaPckFxFH2yr4hrVc9aA
0.999634	0.00761076	-0.0259722	um	Cell	Cell Ellipsoid Axis B	0.000	1.000	820	1	siRNA-IMPa4-25 PSPC1-A488 IMPa4-A546 DAPI 8C1-siRNA-IMP-a2-a4 V2.00	0	28. siRNA-IMPa4-25 PSPC1-A488 DAPI IMPa4-A546_m_TileScan_001 (Stage 13 of 49)	00-ZhnaPckFxFH2yr4hrVc9aA
0.963782	-0.266193	0.0163027	um	Cell	Cell Ellipsoid Axis B	0.000	1.000	821	2	siRNA-IMPa4-25 PSPC1-A488 IMPa4-A546 DAPI 8C1-siRNA-IMP-a2-a4 V2.00	0	28. siRNA-IMPa4-25 PSPC1-A488 DAPI IMPa4-A546_m_TileScan_001 (Stage 13 of 49)	00-ZhnaPckFxFH2yr4hrVc9aA
-0.0380744	-0.996289	-0.0771914	um	Cell	Cell Ellipsoid Axis B	0.000	1.000	822	3	siRNA-IMPa4-25 PSPC1-A488 IMPa4-A546 DAPI 8C1-siRNA-IMP-a2-a4 V2.00	0	28. siRNA-IMPa4-25 PSPC1-A488 DAPI IMPa4-A546_m_TileScan_001 (Stage 13 of 49)	00-ZhnaPckFxFH2yr4hrVc9aA
0.635851	0.771799	0.00450113	um	Cell	Cell Ellipsoid Axis B	0.000	1.000	823	4	siRNA-IMPa4-25 PSPC1-A488 IMPa4-A546 DAPI 8C1-siRNA-IMP-a2-a4 V2.00	0	28. siRNA-IMPa4-25 PSPC1-A488 DAPI IMPa4-A546_m_TileScan_001 (Stage 13 of 49)	00-ZhnaPckFxFH2yr4hrVc9aA
0.0711187	-0.997442	0.00724631	um	Cell	Cell Ellipsoid Axis B	0.000	1.000	824	0	siRNA-IMPa4-25 PSPC1-A488 IMPa4-A546 DAPI 8C1-siRNA-IMP-a2-a4 V2.00	0	28. siRNA-IMPa4-25 PSPC1-A488 DAPI IMPa4-A546_n_TileScan_001 (Stage 14 of 49)	00-MMa7aM4iquGNDEMxcVwG4C
0.920405	0.390945	-0.00394417	um	Cell	Cell Ellipsoid Axis B	0.000	1.000	825	1	siRNA-IMPa4-25 PSPC1-A488 IMPa4-A546 DAPI 8C1-siRNA-IMP-a2-a4 V2.00	0	28. siRNA-IMPa4-25 PSPC1-A488 DAPI IMPa4-A546_n_TileScan_001 (Stage 14 of 49)	00-MMa7aM4iquGNDEMxcVwG4C
0.940064	-0.340987	0.00257267	um	Cell	Cell Ellipsoid Axis B	0.000	1.000	826	2	siRNA-IMPa4-25 PSPC1-A488 IMPa4-A546 DAPI 8C1-siRNA-IMP-a2-a4 V2.00	0	28. siRNA-IMPa4-25 PSPC1-A488 DAPI IMPa4-A546_n_TileScan_001 (Stage 14 of 49)	00-MMa7aM4iquGNDEMxcVwG4C
0.319309	0.947642	-0.00401088	um	Cell	Cell Ellipsoid Axis B	0.000	1.000	827	3	siRNA-IMPa4-25 PSPC1-A488 IMPa4-A546 DAPI 8C1-siRNA-IMP-a2-a4 V2.00	0	28. siRNA-IMPa4-25 PSPC1-A488 DAPI IMPa4-A546_n_TileScan_001 (Stage 14 of 49)	00-MMa7aM4iquGNDEMxcVwG4C
0.999902	0.00200508	0.0138275	um	Cell	Cell Ellipsoid Axis B	0.000	1.000	828	4	siRNA-IMPa4-25 PSPC1-A488 IMPa4-A546 DAPI 8C1-siRNA-IMP-a2-a4 V2.00	0	28. siRNA-IMPa4-25 PSPC1-A488 DAPI IMPa4-A546_n_TileScan_001 (Stage 14 of 49)	00-MMa7aM4iquGNDEMxcVwG4C
0.972303	0.233703	-0.00310417	um	Cell	Cell Ellipsoid Axis B	0.000	1.000	829	5	siRNA-IMPa4-25 PSPC1-A488 IMPa4-A546 DAPI 8C1-siRNA-IMP-a2-a4 V2.00	0	28. siRNA-IMPa4-25 PSPC1-A488 DAPI IMPa4-A546_n_TileScan_001 (Stage 14 of 49)	00-MMa7aM4iquGNDEMxcVwG4C
0.687886	-0.725797	0.00558817	um	Cell	Cell Ellipsoid Axis B	0.000	1.000	830	6	siRNA-IMPa4-25 PSPC1-A488 IMPa4-A546 DAPI 8C1-siRNA-IMP-a2-a4 V2.00	0	28. siRNA-IMPa4-25 PSPC1-A488 DAPI IMPa4-A546_n_TileScan_001 (Stage 14 of 49)	00-MMa7aM4iquGNDEMxcVwG4C
0.492291	-0.870429	0.0016828	um	Cell	Cell Ellipsoid Axis B	0.000	1.000	831	7	siRNA-IMPa4-25 PSPC1-A488 IMPa4-A546 DAPI 8C1-siRNA-IMP-a2-a4 V2.00	0	28. siRNA-IMPa4-25 PSPC1-A488 DAPI IMPa4-A546_n_TileScan_001 (Stage 14 of 49)	00-MMa7aM4iquGNDEMxcVwG4C
0.216876	-0.975956	-0.0217713	um	Cell	Cell Ellipsoid Axis B	0.000	1.000	832	8	siRNA-IMPa4-25 PSPC1-A488 IMPa4-A546 DAPI 8C1-siRNA-IMP-a2-a4 V2.00	0	28. siRNA-IMPa4-25 PSPC1-A488 DAPI IMPa4-A546_n_TileScan_001 (Stage 14 of 49)	00-MMa7aM4iquGNDEMxcVwG4C
0.187778	-0.98182	0.0277383	um	Cell	Cell Ellipsoid Axis B	0.000	1.000	833	9	siRNA-IMPa4-25 PSPC1-A488 IMPa4-A546 DAPI 8C1-siRNA-IMP-a2-a4 V2.00	0	28. siRNA-IMPa4-25 PSPC1-A488 DAPI IMPa4-A546_n_TileScan_001 (Stage 14 of 49)	00-MMa7aM4iquGNDEMxcVwG4C
-0.0413351	-0.9991	0.00952422	um	Cell	Cell Ellipsoid Axis B	0.000	1.000	834	10	siRNA-IMPa4-25 PSPC1-A488 IMPa4-A546 DAPI 8C1-siRNA-IMP-a2-a4 V2.00	0	28. siRNA-IMPa4-25 PSPC1-A488 DAPI IMPa4-A546_n_TileScan_001 (Stage 14 of 49)	00-MMa7aM4iquGNDEMxcVwG4C
0.999976	0.00223966	-0.0065023	um	Cell	Cell Ellipsoid Axis B	0.000	1.000	835	11	siRNA-IMPa4-25 PSPC1-A488 IMPa4-A546 DAPI 8C1-siRNA-IMP-a2-a4 V2.00	0	28. siRNA-IMPa4-25 PSPC1-A488 DAPI IMPa4-A546_n_TileScan_001 (Stage 14 of 49)	00-MMa7aM4iquGNDEMxcVwG4C
0.369466	-0.929244	0.000118883	um	Cell	Cell Ellipsoid Axis B	0.000	1.000	836	12	siRNA-IMPa4-25 PSPC1-A488 IMPa4-A546 DAPI 8C1-siRNA-IMP-a2-a4 V2.00	0	28. siRNA-IMPa4-25 PSPC1-A488 DAPI IMPa4-A546_n_TileScan_001 (Stage 14 of 49)	00-MMa7aM4iquGNDEMxcVwG4C
-0.403043	-0.915117	0.0108166	um	Cell	Cell Ellipsoid Axis B	0.000	1.000	837	13	siRNA-IMPa4-25 PSPC1-A488 IMPa4-A546 DAPI 8C1-siRNA-IMP-a2-a4 V2.00	0	28. siRNA-IMPa4-25 PSPC1-A488 DAPI IMPa4-A546_n_TileScan_001 (Stage 14 of 49)	00-MMa7aM4iquGNDEMxcVwG4C
0.647977	-0.761659	-0.000984204	um	Cell	Cell Ellipsoid Axis B	0.000	1.000	838	14	siRNA-IMPa4-25 PSPC1-A488 IMPa4-A546 DAPI 8C1-siRNA-IMP-a2-a4 V2.00	0	28. siRNA-IMPa4-25 PSPC1-A488 DAPI IMPa4-A546_n_TileScan_001 (Stage 14 of 49)	00-MMa7aM4iquGNDEMxcVwG4C
0.590697	-0.806885	-0.00363681	um	Cell	Cell Ellipsoid Axis B	0.000	1.000	839	15	siRNA-IMPa4-25 PSPC1-A488 IMPa4-A546 DAPI 8C1-siRNA-IMP-a2-a4 V2.00	0	28. siRNA-IMPa4-25 PSPC1-A488 DAPI IMPa4-A546_n_TileScan_001 (Stage 14 of 49)	00-MMa7aM4iquGNDEMxcVwG4C
0.858422	-0.512943	0.00126708	um	Cell	Cell Ellipsoid Axis B	0.000	1.000	840	16	siRNA-IMPa4-25 PSPC1-A488 IMPa4-A546 DAPI 8C1-siRNA-IMP-a2-a4 V2.00	0	28. siRNA-IMPa4-25 PSPC1-A488 DAPI IMPa4-A546_n_TileScan_001 (Stage 14 of 49)	00-MMa7aM4iquGNDEMxcVwG4C
0.431513	0.902103	-0.00279943	um	Cell	Cell Ellipsoid Axis B	0.000	1.000	841	17	siRNA-IMPa4-25 PSPC1-A488 IMPa4-A546 DAPI 8C1-siRNA-IMP-a2-a4 V2.00	0	28. siRNA-IMPa4-25 PSPC1-A488 DAPI IMPa4-A546_n_TileScan_001 (Stage 14 of 49)	00-MMa7aM4iquGNDEMxcVwG4C
0.855905	-0.517115	0.00440256	um	Cell	Cell Ellipsoid Axis B	0.000	1.000	842	18	siRNA-IMPa4-25 PSPC1-A488 IMPa4-A546 DAPI 8C1-siRNA-IMP-a2-a4 V2.00	0	28. siRNA-IMPa4-25 PSPC1-A488 DAPI IMPa4-A546_n_TileScan_001 (Stage 14 of 49)	00-MMa7aM4iquGNDEMxcVwG4C
0.968805	-0.247762	-0.00548628	um	Cell	Cell Ellipsoid Axis B	0.000	1.000	843	19	siRNA-IMPa4-25 PSPC1-A488 IMPa4-A546 DAPI 8C1-siRNA-IMP-a2-a4 V2.00	0	28. siRNA-IMPa4-25 PSPC1-A488 DAPI IMPa4-A546_n_TileScan_001 (Stage 14 of 49)	00-MMa7aM4iquGNDEMxcVwG4C
0.519064	-0.854683	-0.00944565	um	Cell	Cell Ellipsoid Axis B	0.000	1.000	844	20	siRNA-IMPa4-25 PSPC1-A488 IMPa4-A546 DAPI 8C1-siRNA-IMP-a2-a4 V2.00	0	28. siRNA-IMPa4-25 PSPC1-A488 DAPI IMPa4-A546_n_TileScan_001 (Stage 14 of 49)	00-MMa7aM4iquGNDEMxcVwG4C
0.509103	-0.860676	0.0071541	um	Cell	Cell Ellipsoid Axis B	0.000	1.000	845	21	siRNA-IMPa4-25 PSPC1-A488 IMPa4-A546 DAPI 8C1-siRNA-IMP-a2-a4 V2.00	0	28. siRNA-IMPa4-25 PSPC1-A488 DAPI IMPa4-A546_n_TileScan_001 (Stage 14 of 49)	00-MMa7aM4iquGNDEMxcVwG4C
0.0387105	-0.978296	-0.203564	um	Cell	Cell Ellipsoid Axis B	0.000	1.000	846	22	siRNA-IMPa4-25 PSPC1-A488 IMPa4-A546 DAPI 8C1-siRNA-IMP-a2-a4 V2.00	0	28. siRNA-IMPa4-25 PSPC1-A488 DAPI IMPa4-A546_n_TileScan_001 (Stage 14 of 49)	00-MMa7aM4iquGNDEMxcVwG4C
0.632827	-0.774105	0.0170771	um	Cell	Cell Ellipsoid Axis B	0.000	1.000	847	0	siRNA-IMPa4-25 PSPC1-A488 IMPa4-A546 DAPI 8C1-siRNA-IMP-a2-a4 V2.00	0	28. siRNA-IMPa4-25 PSPC1-A488 DAPI IMPa4-A546_o_TileScan_001 (Stage 15 of 49)	00-jDBCk6QkNCVvvVtsxyohk7
0.949739	-0.312944	0.00785608	um	Cell	Cell Ellipsoid Axis B	0.000	1.000	848	1	siRNA-IMPa4-25 PSPC1-A488 IMPa4-A546 DAPI 8C1-siRNA-IMP-a2-a4 V2.00	0	28. siRNA-IMPa4-25 PSPC1-A488 DAPI IMPa4-A546_o_TileScan_001 (Stage 15 of 49)	00-jDBCk6QkNCVvvVtsxyohk7
0.894926	-0.4462	0.00353365	um	Cell	Cell Ellipsoid Axis B	0.000	1.000	849	2	siRNA-IMPa4-25 PSPC1-A488 IMPa4-A546 DAPI 8C1-siRNA-IMP-a2-a4 V2.00	0	28. siRNA-IMPa4-25 PSPC1-A488 DAPI IMPa4-A546_o_TileScan_001 (Stage 15 of 49)	00-jDBCk6QkNCVvvVtsxyohk7
0.953873	-0.29306	0.0651305	um	Cell	Cell Ellipsoid Axis B	0.000	1.000	850	3	siRNA-IMPa4-25 PSPC1-A488 IMPa4-A546 DAPI 8C1-siRNA-IMP-a2-a4 V2.00	0	28. siRNA-IMPa4-25 PSPC1-A488 DAPI IMPa4-A546_o_TileScan_001 (Stage 15 of 49)	00-jDBCk6QkNCVvvVtsxyohk7
-0.990213	-0.0947964	-0.10243	um	Cell	Cell Ellipsoid Axis B	0.000	1.000	851	4	siRNA-IMPa4-25 PSPC1-A488 IMPa4-A546 DAPI 8C1-siRNA-IMP-a2-a4 V2.00	0	28. siRNA-IMPa4-25 PSPC1-A488 DAPI IMPa4-A546_o_TileScan_001 (Stage 15 of 49)	00-jDBCk6QkNCVvvVtsxyohk7
0.94253	0.334036	-0.00755906	um	Cell	Cell Ellipsoid Axis B	0.000	1.000	852	0	siRNA-IMPa4-25 PSPC1-A488 IMPa4-A546 DAPI 8C1-siRNA-IMP-a2-a4 V2.00	0	28. siRNA-IMPa4-25 PSPC1-A488 DAPI IMPa4-A546_p_TileScan_001 (Stage 16 of 49)	00-4MBaDQnJXmhxxhnC4JdZn3
0.987046	0.15976	-0.0146986	um	Cell	Cell Ellipsoid Axis B	0.000	1.000	853	1	siRNA-IMPa4-25 PSPC1-A488 IMPa4-A546 DAPI 8C1-siRNA-IMP-a2-a4 V2.00	0	28. siRNA-IMPa4-25 PSPC1-A488 DAPI IMPa4-A546_p_TileScan_001 (Stage 16 of 49)	00-4MBaDQnJXmhxxhnC4JdZn3
0.830577	-0.556736	0.0136669	um	Cell	Cell Ellipsoid Axis B	0.000	1.000	854	2	siRNA-IMPa4-25 PSPC1-A488 IMPa4-A546 DAPI 8C1-siRNA-IMP-a2-a4 V2.00	0	28. siRNA-IMPa4-25 PSPC1-A488 DAPI IMPa4-A546_p_TileScan_001 (Stage 16 of 49)	00-4MBaDQnJXmhxxhnC4JdZn3
-0.417049	-0.908826	0.0102564	um	Cell	Cell Ellipsoid Axis B	0.000	1.000	855	3	siRNA-IMPa4-25 PSPC1-A488 IMPa4-A546 DAPI 8C1-siRNA-IMP-a2-a4 V2.00	0	28. siRNA-IMPa4-25 PSPC1-A488 DAPI IMPa4-A546_p_TileScan_001 (Stage 16 of 49)	00-4MBaDQnJXmhxxhnC4JdZn3
0.592833	0.805323	0.00188516	um	Cell	Cell Ellipsoid Axis B	0.000	1.000	856	4	siRNA-IMPa4-25 PSPC1-A488 IMPa4-A546 DAPI 8C1-siRNA-IMP-a2-a4 V2.00	0	28. siRNA-IMPa4-25 PSPC1-A488 DAPI IMPa4-A546_p_TileScan_001 (Stage 16 of 49)	00-4MBaDQnJXmhxxhnC4JdZn3
0.154996	0.987845	-0.0117771	um	Cell	Cell Ellipsoid Axis B	0.000	1.000	857	5	siRNA-IMPa4-25 PSPC1-A488 IMPa4-A546 DAPI 8C1-siRNA-IMP-a2-a4 V2.00	0	28. siRNA-IMPa4-25 PSPC1-A488 DAPI IMPa4-A546_p_TileScan_001 (Stage 16 of 49)	00-4MBaDQnJXmhxxhnC4JdZn3
0.592921	-0.80511	0.0155817	um	Cell	Cell Ellipsoid Axis B	0.000	1.000	858	6	siRNA-IMPa4-25 PSPC1-A488 IMPa4-A546 DAPI 8C1-siRNA-IMP-a2-a4 V2.00	0	28. siRNA-IMPa4-25 PSPC1-A488 DAPI IMPa4-A546_p_TileScan_001 (Stage 16 of 49)	00-4MBaDQnJXmhxxhnC4JdZn3
0.714517	-0.698661	0.0365813	um	Cell	Cell Ellipsoid Axis B	0.000	1.000	859	7	siRNA-IMPa4-25 PSPC1-A488 IMPa4-A546 DAPI 8C1-siRNA-IMP-a2-a4 V2.00	0	28. siRNA-IMPa4-25 PSPC1-A488 DAPI IMPa4-A546_p_TileScan_001 (Stage 16 of 49)	00-4MBaDQnJXmhxxhnC4JdZn3
0.995029	-0.0989625	-0.0111419	um	Cell	Cell Ellipsoid Axis B	0.000	1.000	860	8	siRNA-IMPa4-25 PSPC1-A488 IMPa4-A546 DAPI 8C1-siRNA-IMP-a2-a4 V2.00	0	28. siRNA-IMPa4-25 PSPC1-A488 DAPI IMPa4-A546_p_TileScan_001 (Stage 16 of 49)	00-4MBaDQnJXmhxxhnC4JdZn3
0.997145	-0.0750206	0.00858306	um	Cell	Cell Ellipsoid Axis B	0.000	1.000	861	9	siRNA-IMPa4-25 PSPC1-A488 IMPa4-A546 DAPI 8C1-siRNA-IMP-a2-a4 V2.00	0	28. siRNA-IMPa4-25 PSPC1-A488 DAPI IMPa4-A546_p_TileScan_001 (Stage 16 of 49)	00-4MBaDQnJXmhxxhnC4JdZn3
0.994059	0.108832	0.00157108	um	Cell	Cell Ellipsoid Axis B	0.000	1.000	862	10	siRNA-IMPa4-25 PSPC1-A488 IMPa4-A546 DAPI 8C1-siRNA-IMP-a2-a4 V2.00	0	28. siRNA-IMPa4-25 PSPC1-A488 DAPI IMPa4-A546_p_TileScan_001 (Stage 16 of 49)	00-4MBaDQnJXmhxxhnC4JdZn3
-0.996617	-0.0816919	0.0090469	um	Cell	Cell Ellipsoid Axis B	0.000	1.000	863	11	siRNA-IMPa4-25 PSPC1-A488 IMPa4-A546 DAPI 8C1-siRNA-IMP-a2-a4 V2.00	0	28. siRNA-IMPa4-25 PSPC1-A488 DAPI IMPa4-A546_p_TileScan_001 (Stage 16 of 49)	00-4MBaDQnJXmhxxhnC4JdZn3
-0.81767	-0.574722	-0.0333234	um	Cell	Cell Ellipsoid Axis B	0.000	1.000	864	12	siRNA-IMPa4-25 PSPC1-A488 IMPa4-A546 DAPI 8C1-siRNA-IMP-a2-a4 V2.00	0	28. siRNA-IMPa4-25 PSPC1-A488 DAPI IMPa4-A546_p_TileScan_001 (Stage 16 of 49)	00-4MBaDQnJXmhxxhnC4JdZn3
0.584096	-0.81164	0.0084766	um	Cell	Cell Ellipsoid Axis B	0.000	1.000	865	13	siRNA-IMPa4-25 PSPC1-A488 IMPa4-A546 DAPI 8C1-siRNA-IMP-a2-a4 V2.00	0	28. siRNA-IMPa4-25 PSPC1-A488 DAPI IMPa4-A546_p_TileScan_001 (Stage 16 of 49)	00-4MBaDQnJXmhxxhnC4JdZn3
-0.261011	-0.965319	0.00566361	um	Cell	Cell Ellipsoid Axis B	0.000	1.000	866	14	siRNA-IMPa4-25 PSPC1-A488 IMPa4-A546 DAPI 8C1-siRNA-IMP-a2-a4 V2.00	0	28. siRNA-IMPa4-25 PSPC1-A488 DAPI IMPa4-A546_p_TileScan_001 (Stage 16 of 49)	00-4MBaDQnJXmhxxhnC4JdZn3
0.599008	0.800666	-0.0110889	um	Cell	Cell Ellipsoid Axis B	0.000	1.000	867	15	siRNA-IMPa4-25 PSPC1-A488 IMPa4-A546 DAPI 8C1-siRNA-IMP-a2-a4 V2.00	0	28. siRNA-IMPa4-25 PSPC1-A488 DAPI IMPa4-A546_p_TileScan_001 (Stage 16 of 49)	00-4MBaDQnJXmhxxhnC4JdZn3
-0.291241	-0.956645	0.00314153	um	Cell	Cell Ellipsoid Axis B	0.000	1.000	868	16	siRNA-IMPa4-25 PSPC1-A488 IMPa4-A546 DAPI 8C1-siRNA-IMP-a2-a4 V2.00	0	28. siRNA-IMPa4-25 PSPC1-A488 DAPI IMPa4-A546_p_TileScan_001 (Stage 16 of 49)	00-4MBaDQnJXmhxxhnC4JdZn3
0.980716	0.195409	-0.00337893	um	Cell	Cell Ellipsoid Axis B	0.000	1.000	869	17	siRNA-IMPa4-25 PSPC1-A488 IMPa4-A546 DAPI 8C1-siRNA-IMP-a2-a4 V2.00	0	28. siRNA-IMPa4-25 PSPC1-A488 DAPI IMPa4-A546_p_TileScan_001 (Stage 16 of 49)	00-4MBaDQnJXmhxxhnC4JdZn3
0.113419	0.993547	-0.000367228	um	Cell	Cell Ellipsoid Axis B	0.000	1.000	870	18	siRNA-IMPa4-25 PSPC1-A488 IMPa4-A546 DAPI 8C1-siRNA-IMP-a2-a4 V2.00	0	28. siRNA-IMPa4-25 PSPC1-A488 DAPI IMPa4-A546_p_TileScan_001 (Stage 16 of 49)	00-4MBaDQnJXmhxxhnC4JdZn3
0.620728	0.784024	-0.00161417	um	Cell	Cell Ellipsoid Axis B	0.000	1.000	871	19	siRNA-IMPa4-25 PSPC1-A488 IMPa4-A546 DAPI 8C1-siRNA-IMP-a2-a4 V2.00	0	28. siRNA-IMPa4-25 PSPC1-A488 DAPI IMPa4-A546_p_TileScan_001 (Stage 16 of 49)	00-4MBaDQnJXmhxxhnC4JdZn3
-0.0110829	0.997263	0.0731013	um	Cell	Cell Ellipsoid Axis B	0.000	1.000	872	20	siRNA-IMPa4-25 PSPC1-A488 IMPa4-A546 DAPI 8C1-siRNA-IMP-a2-a4 V2.00	0	28. siRNA-IMPa4-25 PSPC1-A488 DAPI IMPa4-A546_p_TileScan_001 (Stage 16 of 49)	00-4MBaDQnJXmhxxhnC4JdZn3
0.920475	0.390737	-0.00709216	um	Cell	Cell Ellipsoid Axis B	0.000	1.000	873	0	siRNA-IMPa4-25 PSPC1-A488 IMPa4-A546 DAPI 8C1-siRNA-IMP-a2-a4 V2.00	0	28. siRNA-IMPa4-25 PSPC1-A488 DAPI IMPa4-A546_q_TileScan_001 (Stage 17 of 49)	00-awwfFSCnr4xkKHMLqrVpte
0.588252	-0.808676	0.00147402	um	Cell	Cell Ellipsoid Axis B	0.000	1.000	874	1	siRNA-IMPa4-25 PSPC1-A488 IMPa4-A546 DAPI 8C1-siRNA-IMP-a2-a4 V2.00	0	28. siRNA-IMPa4-25 PSPC1-A488 DAPI IMPa4-A546_q_TileScan_001 (Stage 17 of 49)	00-awwfFSCnr4xkKHMLqrVpte
0.130698	-0.991401	0.00647977	um	Cell	Cell Ellipsoid Axis B	0.000	1.000	875	2	siRNA-IMPa4-25 PSPC1-A488 IMPa4-A546 DAPI 8C1-siRNA-IMP-a2-a4 V2.00	0	28. siRNA-IMPa4-25 PSPC1-A488 DAPI IMPa4-A546_q_TileScan_001 (Stage 17 of 49)	00-awwfFSCnr4xkKHMLqrVpte
0.139101	-0.990111	0.0182039	um	Cell	Cell Ellipsoid Axis B	0.000	1.000	876	3	siRNA-IMPa4-25 PSPC1-A488 IMPa4-A546 DAPI 8C1-siRNA-IMP-a2-a4 V2.00	0	28. siRNA-IMPa4-25 PSPC1-A488 DAPI IMPa4-A546_q_TileScan_001 (Stage 17 of 49)	00-awwfFSCnr4xkKHMLqrVpte
0.438392	0.898757	-0.00695363	um	Cell	Cell Ellipsoid Axis B	0.000	1.000	877	4	siRNA-IMPa4-25 PSPC1-A488 IMPa4-A546 DAPI 8C1-siRNA-IMP-a2-a4 V2.00	0	28. siRNA-IMPa4-25 PSPC1-A488 DAPI IMPa4-A546_q_TileScan_001 (Stage 17 of 49)	00-awwfFSCnr4xkKHMLqrVpte
0.987461	-0.156181	0.0229745	um	Cell	Cell Ellipsoid Axis B	0.000	1.000	878	5	siRNA-IMPa4-25 PSPC1-A488 IMPa4-A546 DAPI 8C1-siRNA-IMP-a2-a4 V2.00	0	28. siRNA-IMPa4-25 PSPC1-A488 DAPI IMPa4-A546_q_TileScan_001 (Stage 17 of 49)	00-awwfFSCnr4xkKHMLqrVpte
0.12792	-0.991778	0.00344774	um	Cell	Cell Ellipsoid Axis B	0.000	1.000	879	6	siRNA-IMPa4-25 PSPC1-A488 IMPa4-A546 DAPI 8C1-siRNA-IMP-a2-a4 V2.00	0	28. siRNA-IMPa4-25 PSPC1-A488 DAPI IMPa4-A546_q_TileScan_001 (Stage 17 of 49)	00-awwfFSCnr4xkKHMLqrVpte
0.9598	0.280677	0.00224834	um	Cell	Cell Ellipsoid Axis B	0.000	1.000	880	7	siRNA-IMPa4-25 PSPC1-A488 IMPa4-A546 DAPI 8C1-siRNA-IMP-a2-a4 V2.00	0	28. siRNA-IMPa4-25 PSPC1-A488 DAPI IMPa4-A546_q_TileScan_001 (Stage 17 of 49)	00-awwfFSCnr4xkKHMLqrVpte
0.997115	-0.0745213	0.0144141	um	Cell	Cell Ellipsoid Axis B	0.000	1.000	881	8	siRNA-IMPa4-25 PSPC1-A488 IMPa4-A546 DAPI 8C1-siRNA-IMP-a2-a4 V2.00	0	28. siRNA-IMPa4-25 PSPC1-A488 DAPI IMPa4-A546_q_TileScan_001 (Stage 17 of 49)	00-awwfFSCnr4xkKHMLqrVpte
-0.147967	0.988875	0.015206	um	Cell	Cell Ellipsoid Axis B	0.000	1.000	882	9	siRNA-IMPa4-25 PSPC1-A488 IMPa4-A546 DAPI 8C1-siRNA-IMP-a2-a4 V2.00	0	28. siRNA-IMPa4-25 PSPC1-A488 DAPI IMPa4-A546_q_TileScan_001 (Stage 17 of 49)	00-awwfFSCnr4xkKHMLqrVpte
0.228065	0.973644	-0.00181583	um	Cell	Cell Ellipsoid Axis B	0.000	1.000	883	10	siRNA-IMPa4-25 PSPC1-A488 IMPa4-A546 DAPI 8C1-siRNA-IMP-a2-a4 V2.00	0	28. siRNA-IMPa4-25 PSPC1-A488 DAPI IMPa4-A546_q_TileScan_001 (Stage 17 of 49)	00-awwfFSCnr4xkKHMLqrVpte
0.51226	0.858828	-0.00233315	um	Cell	Cell Ellipsoid Axis B	0.000	1.000	884	11	siRNA-IMPa4-25 PSPC1-A488 IMPa4-A546 DAPI 8C1-siRNA-IMP-a2-a4 V2.00	0	28. siRNA-IMPa4-25 PSPC1-A488 DAPI IMPa4-A546_q_TileScan_001 (Stage 17 of 49)	00-awwfFSCnr4xkKHMLqrVpte
0.982835	0.0959461	0.157577	um	Cell	Cell Ellipsoid Axis B	0.000	1.000	885	12	siRNA-IMPa4-25 PSPC1-A488 IMPa4-A546 DAPI 8C1-siRNA-IMP-a2-a4 V2.00	0	28. siRNA-IMPa4-25 PSPC1-A488 DAPI IMPa4-A546_q_TileScan_001 (Stage 17 of 49)	00-awwfFSCnr4xkKHMLqrVpte
0.276859	-0.952827	-0.124376	um	Cell	Cell Ellipsoid Axis B	0.000	1.000	886	13	siRNA-IMPa4-25 PSPC1-A488 IMPa4-A546 DAPI 8C1-siRNA-IMP-a2-a4 V2.00	0	28. siRNA-IMPa4-25 PSPC1-A488 DAPI IMPa4-A546_q_TileScan_001 (Stage 17 of 49)	00-awwfFSCnr4xkKHMLqrVpte
-0.898172	-0.439599	0.00631527	um	Cell	Cell Ellipsoid Axis B	0.000	1.000	887	14	siRNA-IMPa4-25 PSPC1-A488 IMPa4-A546 DAPI 8C1-siRNA-IMP-a2-a4 V2.00	0	28. siRNA-IMPa4-25 PSPC1-A488 DAPI IMPa4-A546_q_TileScan_001 (Stage 17 of 49)	00-awwfFSCnr4xkKHMLqrVpte
0.606152	0.795321	0.00672472	um	Cell	Cell Ellipsoid Axis B	0.000	1.000	888	15	siRNA-IMPa4-25 PSPC1-A488 IMPa4-A546 DAPI 8C1-siRNA-IMP-a2-a4 V2.00	0	28. siRNA-IMPa4-25 PSPC1-A488 DAPI IMPa4-A546_q_TileScan_001 (Stage 17 of 49)	00-awwfFSCnr4xkKHMLqrVpte
0.454567	0.890712	-0.000418863	um	Cell	Cell Ellipsoid Axis B	0.000	1.000	889	16	siRNA-IMPa4-25 PSPC1-A488 IMPa4-A546 DAPI 8C1-siRNA-IMP-a2-a4 V2.00	0	28. siRNA-IMPa4-25 PSPC1-A488 DAPI IMPa4-A546_q_TileScan_001 (Stage 17 of 49)	00-awwfFSCnr4xkKHMLqrVpte
-0.244454	0.969629	-0.00788772	um	Cell	Cell Ellipsoid Axis B	0.000	1.000	890	17	siRNA-IMPa4-25 PSPC1-A488 IMPa4-A546 DAPI 8C1-siRNA-IMP-a2-a4 V2.00	0	28. siRNA-IMPa4-25 PSPC1-A488 DAPI IMPa4-A546_q_TileScan_001 (Stage 17 of 49)	00-awwfFSCnr4xkKHMLqrVpte
0.3474	0.937702	-0.00528387	um	Cell	Cell Ellipsoid Axis B	0.000	1.000	891	18	siRNA-IMPa4-25 PSPC1-A488 IMPa4-A546 DAPI 8C1-siRNA-IMP-a2-a4 V2.00	0	28. siRNA-IMPa4-25 PSPC1-A488 DAPI IMPa4-A546_q_TileScan_001 (Stage 17 of 49)	00-awwfFSCnr4xkKHMLqrVpte
0.9671	0.254396	-0.000388119	um	Cell	Cell Ellipsoid Axis B	0.000	1.000	892	19	siRNA-IMPa4-25 PSPC1-A488 IMPa4-A546 DAPI 8C1-siRNA-IMP-a2-a4 V2.00	0	28. siRNA-IMPa4-25 PSPC1-A488 DAPI IMPa4-A546_q_TileScan_001 (Stage 17 of 49)	00-awwfFSCnr4xkKHMLqrVpte
0.296864	-0.953523	-0.0516355	um	Cell	Cell Ellipsoid Axis B	0.000	1.000	893	20	siRNA-IMPa4-25 PSPC1-A488 IMPa4-A546 DAPI 8C1-siRNA-IMP-a2-a4 V2.00	0	28. siRNA-IMPa4-25 PSPC1-A488 DAPI IMPa4-A546_q_TileScan_001 (Stage 17 of 49)	00-awwfFSCnr4xkKHMLqrVpte
0.108659	0.994059	0.00628758	um	Cell	Cell Ellipsoid Axis B	0.000	1.000	894	21	siRNA-IMPa4-25 PSPC1-A488 IMPa4-A546 DAPI 8C1-siRNA-IMP-a2-a4 V2.00	0	28. siRNA-IMPa4-25 PSPC1-A488 DAPI IMPa4-A546_q_TileScan_001 (Stage 17 of 49)	00-awwfFSCnr4xkKHMLqrVpte
0.023749	0.999708	-0.00443136	um	Cell	Cell Ellipsoid Axis B	0.000	1.000	895	22	siRNA-IMPa4-25 PSPC1-A488 IMPa4-A546 DAPI 8C1-siRNA-IMP-a2-a4 V2.00	0	28. siRNA-IMPa4-25 PSPC1-A488 DAPI IMPa4-A546_q_TileScan_001 (Stage 17 of 49)	00-awwfFSCnr4xkKHMLqrVpte
0.985691	0.168308	0.00927141	um	Cell	Cell Ellipsoid Axis B	0.000	1.000	896	23	siRNA-IMPa4-25 PSPC1-A488 IMPa4-A546 DAPI 8C1-siRNA-IMP-a2-a4 V2.00	0	28. siRNA-IMPa4-25 PSPC1-A488 DAPI IMPa4-A546_q_TileScan_001 (Stage 17 of 49)	00-awwfFSCnr4xkKHMLqrVpte
0.257477	0.966284	-0.000976349	um	Cell	Cell Ellipsoid Axis B	0.000	1.000	897	24	siRNA-IMPa4-25 PSPC1-A488 IMPa4-A546 DAPI 8C1-siRNA-IMP-a2-a4 V2.00	0	28. siRNA-IMPa4-25 PSPC1-A488 DAPI IMPa4-A546_q_TileScan_001 (Stage 17 of 49)	00-awwfFSCnr4xkKHMLqrVpte
-0.714741	-0.699365	0.00586887	um	Cell	Cell Ellipsoid Axis B	0.000	1.000	898	25	siRNA-IMPa4-25 PSPC1-A488 IMPa4-A546 DAPI 8C1-siRNA-IMP-a2-a4 V2.00	0	28. siRNA-IMPa4-25 PSPC1-A488 DAPI IMPa4-A546_q_TileScan_001 (Stage 17 of 49)	00-awwfFSCnr4xkKHMLqrVpte
-0.346854	0.937859	-0.0106129	um	Cell	Cell Ellipsoid Axis B	0.000	1.000	899	26	siRNA-IMPa4-25 PSPC1-A488 IMPa4-A546 DAPI 8C1-siRNA-IMP-a2-a4 V2.00	0	28. siRNA-IMPa4-25 PSPC1-A488 DAPI IMPa4-A546_q_TileScan_001 (Stage 17 of 49)	00-awwfFSCnr4xkKHMLqrVpte
-0.982769	-0.184665	0.00801217	um	Cell	Cell Ellipsoid Axis B	0.000	1.000	900	0	siRNA-IMPa4-25 PSPC1-A488 IMPa4-A546 DAPI 8C1-siRNA-IMP-a2-a4 V2.00	0	28. siRNA-IMPa4-25 PSPC1-A488 DAPI IMPa4-A546_r_TileScan_001 (Stage 18 of 49)	00-PLobHobAe9VVtqyn28Mvwi
0.988978	-0.147496	0.0129558	um	Cell	Cell Ellipsoid Axis B	0.000	1.000	901	1	siRNA-IMPa4-25 PSPC1-A488 IMPa4-A546 DAPI 8C1-siRNA-IMP-a2-a4 V2.00	0	28. siRNA-IMPa4-25 PSPC1-A488 DAPI IMPa4-A546_r_TileScan_001 (Stage 18 of 49)	00-PLobHobAe9VVtqyn28Mvwi
-0.615469	-0.788023	0.0147552	um	Cell	Cell Ellipsoid Axis B	0.000	1.000	902	2	siRNA-IMPa4-25 PSPC1-A488 IMPa4-A546 DAPI 8C1-siRNA-IMP-a2-a4 V2.00	0	28. siRNA-IMPa4-25 PSPC1-A488 DAPI IMPa4-A546_r_TileScan_001 (Stage 18 of 49)	00-PLobHobAe9VVtqyn28Mvwi
0.660247	0.750943	-0.012615	um	Cell	Cell Ellipsoid Axis B	0.000	1.000	903	3	siRNA-IMPa4-25 PSPC1-A488 IMPa4-A546 DAPI 8C1-siRNA-IMP-a2-a4 V2.00	0	28. siRNA-IMPa4-25 PSPC1-A488 DAPI IMPa4-A546_r_TileScan_001 (Stage 18 of 49)	00-PLobHobAe9VVtqyn28Mvwi
0.996675	-0.0813481	0.00457809	um	Cell	Cell Ellipsoid Axis B	0.000	1.000	904	4	siRNA-IMPa4-25 PSPC1-A488 IMPa4-A546 DAPI 8C1-siRNA-IMP-a2-a4 V2.00	0	28. siRNA-IMPa4-25 PSPC1-A488 DAPI IMPa4-A546_r_TileScan_001 (Stage 18 of 49)	00-PLobHobAe9VVtqyn28Mvwi
0.998039	-0.0614003	-0.0121382	um	Cell	Cell Ellipsoid Axis B	0.000	1.000	905	5	siRNA-IMPa4-25 PSPC1-A488 IMPa4-A546 DAPI 8C1-siRNA-IMP-a2-a4 V2.00	0	28. siRNA-IMPa4-25 PSPC1-A488 DAPI IMPa4-A546_r_TileScan_001 (Stage 18 of 49)	00-PLobHobAe9VVtqyn28Mvwi
0.885289	-0.463923	0.0322294	um	Cell	Cell Ellipsoid Axis B	0.000	1.000	906	6	siRNA-IMPa4-25 PSPC1-A488 IMPa4-A546 DAPI 8C1-siRNA-IMP-a2-a4 V2.00	0	28. siRNA-IMPa4-25 PSPC1-A488 DAPI IMPa4-A546_r_TileScan_001 (Stage 18 of 49)	00-PLobHobAe9VVtqyn28Mvwi
0.997035	-0.0755635	0.0145431	um	Cell	Cell Ellipsoid Axis B	0.000	1.000	907	7	siRNA-IMPa4-25 PSPC1-A488 IMPa4-A546 DAPI 8C1-siRNA-IMP-a2-a4 V2.00	0	28. siRNA-IMPa4-25 PSPC1-A488 DAPI IMPa4-A546_r_TileScan_001 (Stage 18 of 49)	00-PLobHobAe9VVtqyn28Mvwi
0.659411	0.751647	-0.014262	um	Cell	Cell Ellipsoid Axis B	0.000	1.000	908	8	siRNA-IMPa4-25 PSPC1-A488 IMPa4-A546 DAPI 8C1-siRNA-IMP-a2-a4 V2.00	0	28. siRNA-IMPa4-25 PSPC1-A488 DAPI IMPa4-A546_r_TileScan_001 (Stage 18 of 49)	00-PLobHobAe9VVtqyn28Mvwi
0.00400122	-0.99909	0.0424629	um	Cell	Cell Ellipsoid Axis B	0.000	1.000	909	9	siRNA-IMPa4-25 PSPC1-A488 IMPa4-A546 DAPI 8C1-siRNA-IMP-a2-a4 V2.00	0	28. siRNA-IMPa4-25 PSPC1-A488 DAPI IMPa4-A546_r_TileScan_001 (Stage 18 of 49)	00-PLobHobAe9VVtqyn28Mvwi
0.934403	-0.356217	-0.000149208	um	Cell	Cell Ellipsoid Axis B	0.000	1.000	910	10	siRNA-IMPa4-25 PSPC1-A488 IMPa4-A546 DAPI 8C1-siRNA-IMP-a2-a4 V2.00	0	28. siRNA-IMPa4-25 PSPC1-A488 DAPI IMPa4-A546_r_TileScan_001 (Stage 18 of 49)	00-PLobHobAe9VVtqyn28Mvwi
0.470232	-0.880689	0.0571692	um	Cell	Cell Ellipsoid Axis B	0.000	1.000	911	11	siRNA-IMPa4-25 PSPC1-A488 IMPa4-A546 DAPI 8C1-siRNA-IMP-a2-a4 V2.00	0	28. siRNA-IMPa4-25 PSPC1-A488 DAPI IMPa4-A546_r_TileScan_001 (Stage 18 of 49)	00-PLobHobAe9VVtqyn28Mvwi
-0.0154642	-0.999821	-0.0108813	um	Cell	Cell Ellipsoid Axis B	0.000	1.000	912	12	siRNA-IMPa4-25 PSPC1-A488 IMPa4-A546 DAPI 8C1-siRNA-IMP-a2-a4 V2.00	0	28. siRNA-IMPa4-25 PSPC1-A488 DAPI IMPa4-A546_r_TileScan_001 (Stage 18 of 49)	00-PLobHobAe9VVtqyn28Mvwi
0.224303	-0.974519	-0.00137383	um	Cell	Cell Ellipsoid Axis B	0.000	1.000	913	13	siRNA-IMPa4-25 PSPC1-A488 IMPa4-A546 DAPI 8C1-siRNA-IMP-a2-a4 V2.00	0	28. siRNA-IMPa4-25 PSPC1-A488 DAPI IMPa4-A546_r_TileScan_001 (Stage 18 of 49)	00-PLobHobAe9VVtqyn28Mvwi
0.980959	0.194213	0.000168005	um	Cell	Cell Ellipsoid Axis B	0.000	1.000	914	14	siRNA-IMPa4-25 PSPC1-A488 IMPa4-A546 DAPI 8C1-siRNA-IMP-a2-a4 V2.00	0	28. siRNA-IMPa4-25 PSPC1-A488 DAPI IMPa4-A546_r_TileScan_001 (Stage 18 of 49)	00-PLobHobAe9VVtqyn28Mvwi
0.729399	-0.684065	-0.00570688	um	Cell	Cell Ellipsoid Axis B	0.000	1.000	915	15	siRNA-IMPa4-25 PSPC1-A488 IMPa4-A546 DAPI 8C1-siRNA-IMP-a2-a4 V2.00	0	28. siRNA-IMPa4-25 PSPC1-A488 DAPI IMPa4-A546_r_TileScan_001 (Stage 18 of 49)	00-PLobHobAe9VVtqyn28Mvwi
0.0139923	-0.999672	0.0214707	um	Cell	Cell Ellipsoid Axis B	0.000	1.000	916	16	siRNA-IMPa4-25 PSPC1-A488 IMPa4-A546 DAPI 8C1-siRNA-IMP-a2-a4 V2.00	0	28. siRNA-IMPa4-25 PSPC1-A488 DAPI IMPa4-A546_r_TileScan_001 (Stage 18 of 49)	00-PLobHobAe9VVtqyn28Mvwi
0.794366	-0.607352	-0.0103523	um	Cell	Cell Ellipsoid Axis B	0.000	1.000	917	17	siRNA-IMPa4-25 PSPC1-A488 IMPa4-A546 DAPI 8C1-siRNA-IMP-a2-a4 V2.00	0	28. siRNA-IMPa4-25 PSPC1-A488 DAPI IMPa4-A546_r_TileScan_001 (Stage 18 of 49)	00-PLobHobAe9VVtqyn28Mvwi
-0.00370482	0.999989	0.0027875	um	Cell	Cell Ellipsoid Axis B	0.000	1.000	918	18	siRNA-IMPa4-25 PSPC1-A488 IMPa4-A546 DAPI 8C1-siRNA-IMP-a2-a4 V2.00	0	28. siRNA-IMPa4-25 PSPC1-A488 DAPI IMPa4-A546_r_TileScan_001 (Stage 18 of 49)	00-PLobHobAe9VVtqyn28Mvwi
0.22157	0.975142	-0.00206811	um	Cell	Cell Ellipsoid Axis B	0.000	1.000	919	19	siRNA-IMPa4-25 PSPC1-A488 IMPa4-A546 DAPI 8C1-siRNA-IMP-a2-a4 V2.00	0	28. siRNA-IMPa4-25 PSPC1-A488 DAPI IMPa4-A546_r_TileScan_001 (Stage 18 of 49)	00-PLobHobAe9VVtqyn28Mvwi
0.981933	0.189191	0.00371998	um	Cell	Cell Ellipsoid Axis B	0.000	1.000	920	20	siRNA-IMPa4-25 PSPC1-A488 IMPa4-A546 DAPI 8C1-siRNA-IMP-a2-a4 V2.00	0	28. siRNA-IMPa4-25 PSPC1-A488 DAPI IMPa4-A546_r_TileScan_001 (Stage 18 of 49)	00-PLobHobAe9VVtqyn28Mvwi
-0.890039	-0.455751	-0.0109881	um	Cell	Cell Ellipsoid Axis B	0.000	1.000	921	21	siRNA-IMPa4-25 PSPC1-A488 IMPa4-A546 DAPI 8C1-siRNA-IMP-a2-a4 V2.00	0	28. siRNA-IMPa4-25 PSPC1-A488 DAPI IMPa4-A546_r_TileScan_001 (Stage 18 of 49)	00-PLobHobAe9VVtqyn28Mvwi
0.722117	-0.690067	0.0485339	um	Cell	Cell Ellipsoid Axis B	0.000	1.000	922	22	siRNA-IMPa4-25 PSPC1-A488 IMPa4-A546 DAPI 8C1-siRNA-IMP-a2-a4 V2.00	0	28. siRNA-IMPa4-25 PSPC1-A488 DAPI IMPa4-A546_r_TileScan_001 (Stage 18 of 49)	00-PLobHobAe9VVtqyn28Mvwi
0.496199	-0.868177	0.00747586	um	Cell	Cell Ellipsoid Axis B	0.000	1.000	923	23	siRNA-IMPa4-25 PSPC1-A488 IMPa4-A546 DAPI 8C1-siRNA-IMP-a2-a4 V2.00	0	28. siRNA-IMPa4-25 PSPC1-A488 DAPI IMPa4-A546_r_TileScan_001 (Stage 18 of 49)	00-PLobHobAe9VVtqyn28Mvwi
-0.158558	0.987348	0.00200779	um	Cell	Cell Ellipsoid Axis B	0.000	1.000	924	0	siRNA-IMPa4-25 PSPC1-A488 IMPa4-A546 DAPI 8C1-siRNA-IMP-a2-a4 V2.00	0	28. siRNA-IMPa4-25 PSPC1-A488 DAPI IMPa4-A546_s_TileScan_001 (Stage 19 of 49)	00-YRKdoPvtLeDcWx536MiUz6
0.957488	0.288462	0.00258953	um	Cell	Cell Ellipsoid Axis B	0.000	1.000	925	1	siRNA-IMPa4-25 PSPC1-A488 IMPa4-A546 DAPI 8C1-siRNA-IMP-a2-a4 V2.00	0	28. siRNA-IMPa4-25 PSPC1-A488 DAPI IMPa4-A546_s_TileScan_001 (Stage 19 of 49)	00-YRKdoPvtLeDcWx536MiUz6
0.448719	-0.893666	-0.00352223	um	Cell	Cell Ellipsoid Axis B	0.000	1.000	926	2	siRNA-IMPa4-25 PSPC1-A488 IMPa4-A546 DAPI 8C1-siRNA-IMP-a2-a4 V2.00	0	28. siRNA-IMPa4-25 PSPC1-A488 DAPI IMPa4-A546_s_TileScan_001 (Stage 19 of 49)	00-YRKdoPvtLeDcWx536MiUz6
0.951143	0.308752	5.05002e-005	um	Cell	Cell Ellipsoid Axis B	0.000	1.000	927	3	siRNA-IMPa4-25 PSPC1-A488 IMPa4-A546 DAPI 8C1-siRNA-IMP-a2-a4 V2.00	0	28. siRNA-IMPa4-25 PSPC1-A488 DAPI IMPa4-A546_s_TileScan_001 (Stage 19 of 49)	00-YRKdoPvtLeDcWx536MiUz6
0.949106	0.314871	-0.0073794	um	Cell	Cell Ellipsoid Axis B	0.000	1.000	928	4	siRNA-IMPa4-25 PSPC1-A488 IMPa4-A546 DAPI 8C1-siRNA-IMP-a2-a4 V2.00	0	28. siRNA-IMPa4-25 PSPC1-A488 DAPI IMPa4-A546_s_TileScan_001 (Stage 19 of 49)	00-YRKdoPvtLeDcWx536MiUz6
0.989921	0.14138	-0.00822552	um	Cell	Cell Ellipsoid Axis B	0.000	1.000	929	5	siRNA-IMPa4-25 PSPC1-A488 IMPa4-A546 DAPI 8C1-siRNA-IMP-a2-a4 V2.00	0	28. siRNA-IMPa4-25 PSPC1-A488 DAPI IMPa4-A546_s_TileScan_001 (Stage 19 of 49)	00-YRKdoPvtLeDcWx536MiUz6
0.955877	-0.293741	-0.00396974	um	Cell	Cell Ellipsoid Axis B	0.000	1.000	930	6	siRNA-IMPa4-25 PSPC1-A488 IMPa4-A546 DAPI 8C1-siRNA-IMP-a2-a4 V2.00	0	28. siRNA-IMPa4-25 PSPC1-A488 DAPI IMPa4-A546_s_TileScan_001 (Stage 19 of 49)	00-YRKdoPvtLeDcWx536MiUz6
0.415424	-0.907795	-0.0577049	um	Cell	Cell Ellipsoid Axis B	0.000	1.000	931	7	siRNA-IMPa4-25 PSPC1-A488 IMPa4-A546 DAPI 8C1-siRNA-IMP-a2-a4 V2.00	0	28. siRNA-IMPa4-25 PSPC1-A488 DAPI IMPa4-A546_s_TileScan_001 (Stage 19 of 49)	00-YRKdoPvtLeDcWx536MiUz6
0.989673	0.142188	-0.0181668	um	Cell	Cell Ellipsoid Axis B	0.000	1.000	932	8	siRNA-IMPa4-25 PSPC1-A488 IMPa4-A546 DAPI 8C1-siRNA-IMP-a2-a4 V2.00	0	28. siRNA-IMPa4-25 PSPC1-A488 DAPI IMPa4-A546_s_TileScan_001 (Stage 19 of 49)	00-YRKdoPvtLeDcWx536MiUz6
0.0358145	-0.996843	-0.0708571	um	Cell	Cell Ellipsoid Axis B	0.000	1.000	933	9	siRNA-IMPa4-25 PSPC1-A488 IMPa4-A546 DAPI 8C1-siRNA-IMP-a2-a4 V2.00	0	28. siRNA-IMPa4-25 PSPC1-A488 DAPI IMPa4-A546_s_TileScan_001 (Stage 19 of 49)	00-YRKdoPvtLeDcWx536MiUz6
0.593958	-0.803943	0.0298295	um	Cell	Cell Ellipsoid Axis B	0.000	1.000	934	10	siRNA-IMPa4-25 PSPC1-A488 IMPa4-A546 DAPI 8C1-siRNA-IMP-a2-a4 V2.00	0	28. siRNA-IMPa4-25 PSPC1-A488 DAPI IMPa4-A546_s_TileScan_001 (Stage 19 of 49)	00-YRKdoPvtLeDcWx536MiUz6
0.999888	-0.0116892	0.00933084	um	Cell	Cell Ellipsoid Axis B	0.000	1.000	935	0	siRNA-IMPa4-25 PSPC1-A488 IMPa4-A546 DAPI 8C1-siRNA-IMP-a2-a4 V2.00	0	28. siRNA-IMPa4-25 PSPC1-A488 DAPI IMPa4-A546_t_TileScan_001 (Stage 20 of 49)	00-FMqHqhADy7mLvVsQ4nWC8S
0.950845	-0.308354	0.0284896	um	Cell	Cell Ellipsoid Axis B	0.000	1.000	936	1	siRNA-IMPa4-25 PSPC1-A488 IMPa4-A546 DAPI 8C1-siRNA-IMP-a2-a4 V2.00	0	28. siRNA-IMPa4-25 PSPC1-A488 DAPI IMPa4-A546_t_TileScan_001 (Stage 20 of 49)	00-FMqHqhADy7mLvVsQ4nWC8S
0.975639	-0.218885	0.0147438	um	Cell	Cell Ellipsoid Axis B	0.000	1.000	937	2	siRNA-IMPa4-25 PSPC1-A488 IMPa4-A546 DAPI 8C1-siRNA-IMP-a2-a4 V2.00	0	28. siRNA-IMPa4-25 PSPC1-A488 DAPI IMPa4-A546_t_TileScan_001 (Stage 20 of 49)	00-FMqHqhADy7mLvVsQ4nWC8S
0.707974	-0.706236	-0.00181991	um	Cell	Cell Ellipsoid Axis B	0.000	1.000	938	3	siRNA-IMPa4-25 PSPC1-A488 IMPa4-A546 DAPI 8C1-siRNA-IMP-a2-a4 V2.00	0	28. siRNA-IMPa4-25 PSPC1-A488 DAPI IMPa4-A546_t_TileScan_001 (Stage 20 of 49)	00-FMqHqhADy7mLvVsQ4nWC8S
-0.034928	-0.99917	0.0209365	um	Cell	Cell Ellipsoid Axis B	0.000	1.000	939	4	siRNA-IMPa4-25 PSPC1-A488 IMPa4-A546 DAPI 8C1-siRNA-IMP-a2-a4 V2.00	0	28. siRNA-IMPa4-25 PSPC1-A488 DAPI IMPa4-A546_t_TileScan_001 (Stage 20 of 49)	00-FMqHqhADy7mLvVsQ4nWC8S
0.333204	-0.94268	0.0181305	um	Cell	Cell Ellipsoid Axis B	0.000	1.000	940	5	siRNA-IMPa4-25 PSPC1-A488 IMPa4-A546 DAPI 8C1-siRNA-IMP-a2-a4 V2.00	0	28. siRNA-IMPa4-25 PSPC1-A488 DAPI IMPa4-A546_t_TileScan_001 (Stage 20 of 49)	00-FMqHqhADy7mLvVsQ4nWC8S
0.139851	0.989959	-0.0205485	um	Cell	Cell Ellipsoid Axis B	0.000	1.000	941	6	siRNA-IMPa4-25 PSPC1-A488 IMPa4-A546 DAPI 8C1-siRNA-IMP-a2-a4 V2.00	0	28. siRNA-IMPa4-25 PSPC1-A488 DAPI IMPa4-A546_t_TileScan_001 (Stage 20 of 49)	00-FMqHqhADy7mLvVsQ4nWC8S
0.851802	0.523539	-0.0184411	um	Cell	Cell Ellipsoid Axis B	0.000	1.000	942	7	siRNA-IMPa4-25 PSPC1-A488 IMPa4-A546 DAPI 8C1-siRNA-IMP-a2-a4 V2.00	0	28. siRNA-IMPa4-25 PSPC1-A488 DAPI IMPa4-A546_t_TileScan_001 (Stage 20 of 49)	00-FMqHqhADy7mLvVsQ4nWC8S
0.816951	0.576443	-0.017427	um	Cell	Cell Ellipsoid Axis B	0.000	1.000	943	8	siRNA-IMPa4-25 PSPC1-A488 IMPa4-A546 DAPI 8C1-siRNA-IMP-a2-a4 V2.00	0	28. siRNA-IMPa4-25 PSPC1-A488 DAPI IMPa4-A546_t_TileScan_001 (Stage 20 of 49)	00-FMqHqhADy7mLvVsQ4nWC8S
0.871154	-0.490386	0.024745	um	Cell	Cell Ellipsoid Axis B	0.000	1.000	944	0	siRNA-IMPa4-25 PSPC1-A488 IMPa4-A546 DAPI 8C1-siRNA-IMP-a2-a4 V2.00	0	28. siRNA-IMPa4-25 PSPC1-A488 DAPI IMPa4-A546_u_TileScan_001 (Stage 21 of 49)	00-7MWdeGGNSocicegnHhUBnB
0.788434	0.614531	0.0268974	um	Cell	Cell Ellipsoid Axis B	0.000	1.000	945	1	siRNA-IMPa4-25 PSPC1-A488 IMPa4-A546 DAPI 8C1-siRNA-IMP-a2-a4 V2.00	0	28. siRNA-IMPa4-25 PSPC1-A488 DAPI IMPa4-A546_u_TileScan_001 (Stage 21 of 49)	00-7MWdeGGNSocicegnHhUBnB
0.90437	0.425499	-0.0326488	um	Cell	Cell Ellipsoid Axis B	0.000	1.000	946	2	siRNA-IMPa4-25 PSPC1-A488 IMPa4-A546 DAPI 8C1-siRNA-IMP-a2-a4 V2.00	0	28. siRNA-IMPa4-25 PSPC1-A488 DAPI IMPa4-A546_u_TileScan_001 (Stage 21 of 49)	00-7MWdeGGNSocicegnHhUBnB
0.116808	-0.992574	0.0339532	um	Cell	Cell Ellipsoid Axis B	0.000	1.000	947	3	siRNA-IMPa4-25 PSPC1-A488 IMPa4-A546 DAPI 8C1-siRNA-IMP-a2-a4 V2.00	0	28. siRNA-IMPa4-25 PSPC1-A488 DAPI IMPa4-A546_u_TileScan_001 (Stage 21 of 49)	00-7MWdeGGNSocicegnHhUBnB
0.697208	0.716837	-0.00682056	um	Cell	Cell Ellipsoid Axis B	0.000	1.000	948	4	siRNA-IMPa4-25 PSPC1-A488 IMPa4-A546 DAPI 8C1-siRNA-IMP-a2-a4 V2.00	0	28. siRNA-IMPa4-25 PSPC1-A488 DAPI IMPa4-A546_u_TileScan_001 (Stage 21 of 49)	00-7MWdeGGNSocicegnHhUBnB
0.915133	-0.402088	0.0292672	um	Cell	Cell Ellipsoid Axis B	0.000	1.000	949	5	siRNA-IMPa4-25 PSPC1-A488 IMPa4-A546 DAPI 8C1-siRNA-IMP-a2-a4 V2.00	0	28. siRNA-IMPa4-25 PSPC1-A488 DAPI IMPa4-A546_u_TileScan_001 (Stage 21 of 49)	00-7MWdeGGNSocicegnHhUBnB
0.0348832	-0.999149	0.0220004	um	Cell	Cell Ellipsoid Axis B	0.000	1.000	950	6	siRNA-IMPa4-25 PSPC1-A488 IMPa4-A546 DAPI 8C1-siRNA-IMP-a2-a4 V2.00	0	28. siRNA-IMPa4-25 PSPC1-A488 DAPI IMPa4-A546_u_TileScan_001 (Stage 21 of 49)	00-7MWdeGGNSocicegnHhUBnB
0.986832	-0.16099	0.0156545	um	Cell	Cell Ellipsoid Axis B	0.000	1.000	951	7	siRNA-IMPa4-25 PSPC1-A488 IMPa4-A546 DAPI 8C1-siRNA-IMP-a2-a4 V2.00	0	28. siRNA-IMPa4-25 PSPC1-A488 DAPI IMPa4-A546_u_TileScan_001 (Stage 21 of 49)	00-7MWdeGGNSocicegnHhUBnB
0.484605	0.874712	0.00611225	um	Cell	Cell Ellipsoid Axis B	0.000	1.000	952	8	siRNA-IMPa4-25 PSPC1-A488 IMPa4-A546 DAPI 8C1-siRNA-IMP-a2-a4 V2.00	0	28. siRNA-IMPa4-25 PSPC1-A488 DAPI IMPa4-A546_u_TileScan_001 (Stage 21 of 49)	00-7MWdeGGNSocicegnHhUBnB
0.995905	0.0904078	-0.00030991	um	Cell	Cell Ellipsoid Axis B	0.000	1.000	953	9	siRNA-IMPa4-25 PSPC1-A488 IMPa4-A546 DAPI 8C1-siRNA-IMP-a2-a4 V2.00	0	28. siRNA-IMPa4-25 PSPC1-A488 DAPI IMPa4-A546_u_TileScan_001 (Stage 21 of 49)	00-7MWdeGGNSocicegnHhUBnB
0.88529	0.464861	0.0128477	um	Cell	Cell Ellipsoid Axis B	0.000	1.000	954	10	siRNA-IMPa4-25 PSPC1-A488 IMPa4-A546 DAPI 8C1-siRNA-IMP-a2-a4 V2.00	0	28. siRNA-IMPa4-25 PSPC1-A488 DAPI IMPa4-A546_u_TileScan_001 (Stage 21 of 49)	00-7MWdeGGNSocicegnHhUBnB
0.461527	0.887081	-0.00894963	um	Cell	Cell Ellipsoid Axis B	0.000	1.000	955	11	siRNA-IMPa4-25 PSPC1-A488 IMPa4-A546 DAPI 8C1-siRNA-IMP-a2-a4 V2.00	0	28. siRNA-IMPa4-25 PSPC1-A488 DAPI IMPa4-A546_u_TileScan_001 (Stage 21 of 49)	00-7MWdeGGNSocicegnHhUBnB
0.227981	0.973665	-0.00146507	um	Cell	Cell Ellipsoid Axis B	0.000	1.000	956	12	siRNA-IMPa4-25 PSPC1-A488 IMPa4-A546 DAPI 8C1-siRNA-IMP-a2-a4 V2.00	0	28. siRNA-IMPa4-25 PSPC1-A488 DAPI IMPa4-A546_u_TileScan_001 (Stage 21 of 49)	00-7MWdeGGNSocicegnHhUBnB
0.797587	0.603082	-0.012095	um	Cell	Cell Ellipsoid Axis B	0.000	1.000	957	13	siRNA-IMPa4-25 PSPC1-A488 IMPa4-A546 DAPI 8C1-siRNA-IMP-a2-a4 V2.00	0	28. siRNA-IMPa4-25 PSPC1-A488 DAPI IMPa4-A546_u_TileScan_001 (Stage 21 of 49)	00-7MWdeGGNSocicegnHhUBnB
0.996646	-0.0729311	0.037116	um	Cell	Cell Ellipsoid Axis B	0.000	1.000	958	14	siRNA-IMPa4-25 PSPC1-A488 IMPa4-A546 DAPI 8C1-siRNA-IMP-a2-a4 V2.00	0	28. siRNA-IMPa4-25 PSPC1-A488 DAPI IMPa4-A546_u_TileScan_001 (Stage 21 of 49)	00-7MWdeGGNSocicegnHhUBnB
0.853351	-0.52133	0.0027322	um	Cell	Cell Ellipsoid Axis B	0.000	1.000	959	15	siRNA-IMPa4-25 PSPC1-A488 IMPa4-A546 DAPI 8C1-siRNA-IMP-a2-a4 V2.00	0	28. siRNA-IMPa4-25 PSPC1-A488 DAPI IMPa4-A546_u_TileScan_001 (Stage 21 of 49)	00-7MWdeGGNSocicegnHhUBnB
0.214494	-0.976613	0.0148271	um	Cell	Cell Ellipsoid Axis B	0.000	1.000	960	16	siRNA-IMPa4-25 PSPC1-A488 IMPa4-A546 DAPI 8C1-siRNA-IMP-a2-a4 V2.00	0	28. siRNA-IMPa4-25 PSPC1-A488 DAPI IMPa4-A546_u_TileScan_001 (Stage 21 of 49)	00-7MWdeGGNSocicegnHhUBnB
0.0513812	0.998679	-0.000384126	um	Cell	Cell Ellipsoid Axis B	0.000	1.000	961	17	siRNA-IMPa4-25 PSPC1-A488 IMPa4-A546 DAPI 8C1-siRNA-IMP-a2-a4 V2.00	0	28. siRNA-IMPa4-25 PSPC1-A488 DAPI IMPa4-A546_u_TileScan_001 (Stage 21 of 49)	00-7MWdeGGNSocicegnHhUBnB
0.999681	-0.0240683	0.00766588	um	Cell	Cell Ellipsoid Axis B	0.000	1.000	962	0	siRNA-IMPa4-25 PSPC1-A488 IMPa4-A546 DAPI 8C1-siRNA-IMP-a2-a4 V2.00	0	28. siRNA-IMPa4-25 PSPC1-A488 DAPI IMPa4-A546_v_TileScan_001 (Stage 22 of 49)	00-KgZx5vQ6NBsCX75oQkwZnY
0.978935	0.203674	0.014259	um	Cell	Cell Ellipsoid Axis B	0.000	1.000	963	1	siRNA-IMPa4-25 PSPC1-A488 IMPa4-A546 DAPI 8C1-siRNA-IMP-a2-a4 V2.00	0	28. siRNA-IMPa4-25 PSPC1-A488 DAPI IMPa4-A546_v_TileScan_001 (Stage 22 of 49)	00-KgZx5vQ6NBsCX75oQkwZnY
-0.0390043	0.999228	-0.00475203	um	Cell	Cell Ellipsoid Axis B	0.000	1.000	964	2	siRNA-IMPa4-25 PSPC1-A488 IMPa4-A546 DAPI 8C1-siRNA-IMP-a2-a4 V2.00	0	28. siRNA-IMPa4-25 PSPC1-A488 DAPI IMPa4-A546_v_TileScan_001 (Stage 22 of 49)	00-KgZx5vQ6NBsCX75oQkwZnY
-0.179681	0.983707	-0.00593215	um	Cell	Cell Ellipsoid Axis B	0.000	1.000	965	3	siRNA-IMPa4-25 PSPC1-A488 IMPa4-A546 DAPI 8C1-siRNA-IMP-a2-a4 V2.00	0	28. siRNA-IMPa4-25 PSPC1-A488 DAPI IMPa4-A546_v_TileScan_001 (Stage 22 of 49)	00-KgZx5vQ6NBsCX75oQkwZnY
0.979916	0.195284	0.0403594	um	Cell	Cell Ellipsoid Axis B	0.000	1.000	966	4	siRNA-IMPa4-25 PSPC1-A488 IMPa4-A546 DAPI 8C1-siRNA-IMP-a2-a4 V2.00	0	28. siRNA-IMPa4-25 PSPC1-A488 DAPI IMPa4-A546_v_TileScan_001 (Stage 22 of 49)	00-KgZx5vQ6NBsCX75oQkwZnY
-0.136908	0.990553	-0.00775402	um	Cell	Cell Ellipsoid Axis B	0.000	1.000	967	5	siRNA-IMPa4-25 PSPC1-A488 IMPa4-A546 DAPI 8C1-siRNA-IMP-a2-a4 V2.00	0	28. siRNA-IMPa4-25 PSPC1-A488 DAPI IMPa4-A546_v_TileScan_001 (Stage 22 of 49)	00-KgZx5vQ6NBsCX75oQkwZnY
0.556207	0.831005	-0.00804021	um	Cell	Cell Ellipsoid Axis B	0.000	1.000	968	6	siRNA-IMPa4-25 PSPC1-A488 IMPa4-A546 DAPI 8C1-siRNA-IMP-a2-a4 V2.00	0	28. siRNA-IMPa4-25 PSPC1-A488 DAPI IMPa4-A546_v_TileScan_001 (Stage 22 of 49)	00-KgZx5vQ6NBsCX75oQkwZnY
-0.0670535	0.997743	-0.00350354	um	Cell	Cell Ellipsoid Axis B	0.000	1.000	969	7	siRNA-IMPa4-25 PSPC1-A488 IMPa4-A546 DAPI 8C1-siRNA-IMP-a2-a4 V2.00	0	28. siRNA-IMPa4-25 PSPC1-A488 DAPI IMPa4-A546_v_TileScan_001 (Stage 22 of 49)	00-KgZx5vQ6NBsCX75oQkwZnY
0.802614	-0.478856	0.35568	um	Cell	Cell Ellipsoid Axis B	0.000	1.000	970	8	siRNA-IMPa4-25 PSPC1-A488 IMPa4-A546 DAPI 8C1-siRNA-IMP-a2-a4 V2.00	0	28. siRNA-IMPa4-25 PSPC1-A488 DAPI IMPa4-A546_v_TileScan_001 (Stage 22 of 49)	00-KgZx5vQ6NBsCX75oQkwZnY
0.462818	-0.886351	-0.0134712	um	Cell	Cell Ellipsoid Axis B	0.000	1.000	971	9	siRNA-IMPa4-25 PSPC1-A488 IMPa4-A546 DAPI 8C1-siRNA-IMP-a2-a4 V2.00	0	28. siRNA-IMPa4-25 PSPC1-A488 DAPI IMPa4-A546_v_TileScan_001 (Stage 22 of 49)	00-KgZx5vQ6NBsCX75oQkwZnY
-0.0637039	0.997911	-0.0107007	um	Cell	Cell Ellipsoid Axis B	0.000	1.000	972	10	siRNA-IMPa4-25 PSPC1-A488 IMPa4-A546 DAPI 8C1-siRNA-IMP-a2-a4 V2.00	0	28. siRNA-IMPa4-25 PSPC1-A488 DAPI IMPa4-A546_v_TileScan_001 (Stage 22 of 49)	00-KgZx5vQ6NBsCX75oQkwZnY
0.556594	-0.82934	-0.0489608	um	Cell	Cell Ellipsoid Axis B	0.000	1.000	973	11	siRNA-IMPa4-25 PSPC1-A488 IMPa4-A546 DAPI 8C1-siRNA-IMP-a2-a4 V2.00	0	28. siRNA-IMPa4-25 PSPC1-A488 DAPI IMPa4-A546_v_TileScan_001 (Stage 22 of 49)	00-KgZx5vQ6NBsCX75oQkwZnY
0.903007	-0.429584	0.00594547	um	Cell	Cell Ellipsoid Axis B	0.000	1.000	974	12	siRNA-IMPa4-25 PSPC1-A488 IMPa4-A546 DAPI 8C1-siRNA-IMP-a2-a4 V2.00	0	28. siRNA-IMPa4-25 PSPC1-A488 DAPI IMPa4-A546_v_TileScan_001 (Stage 22 of 49)	00-KgZx5vQ6NBsCX75oQkwZnY
-0.0417921	-0.999123	-0.00264678	um	Cell	Cell Ellipsoid Axis B	0.000	1.000	975	0	siRNA-IMPa4-25 PSPC1-A488 IMPa4-A546 DAPI 8C1-siRNA-IMP-a2-a4 V2.00	0	28. siRNA-IMPa4-25 PSPC1-A488 DAPI IMPa4-A546_w_TileScan_001 (Stage 23 of 49)	00-X5PHaUViB9dWBSWotTHzxj
0.896473	0.443041	-0.0071819	um	Cell	Cell Ellipsoid Axis B	0.000	1.000	976	1	siRNA-IMPa4-25 PSPC1-A488 IMPa4-A546 DAPI 8C1-siRNA-IMP-a2-a4 V2.00	0	28. siRNA-IMPa4-25 PSPC1-A488 DAPI IMPa4-A546_w_TileScan_001 (Stage 23 of 49)	00-X5PHaUViB9dWBSWotTHzxj
0.715248	-0.698627	0.0184621	um	Cell	Cell Ellipsoid Axis B	0.000	1.000	977	2	siRNA-IMPa4-25 PSPC1-A488 IMPa4-A546 DAPI 8C1-siRNA-IMP-a2-a4 V2.00	0	28. siRNA-IMPa4-25 PSPC1-A488 DAPI IMPa4-A546_w_TileScan_001 (Stage 23 of 49)	00-X5PHaUViB9dWBSWotTHzxj
0.92559	0.378498	-0.00472656	um	Cell	Cell Ellipsoid Axis B	0.000	1.000	978	3	siRNA-IMPa4-25 PSPC1-A488 IMPa4-A546 DAPI 8C1-siRNA-IMP-a2-a4 V2.00	0	28. siRNA-IMPa4-25 PSPC1-A488 DAPI IMPa4-A546_w_TileScan_001 (Stage 23 of 49)	00-X5PHaUViB9dWBSWotTHzxj
0.233365	-0.972384	0.00308752	um	Cell	Cell Ellipsoid Axis B	0.000	1.000	979	4	siRNA-IMPa4-25 PSPC1-A488 IMPa4-A546 DAPI 8C1-siRNA-IMP-a2-a4 V2.00	0	28. siRNA-IMPa4-25 PSPC1-A488 DAPI IMPa4-A546_w_TileScan_001 (Stage 23 of 49)	00-X5PHaUViB9dWBSWotTHzxj
0.0026947	0.999923	0.0120776	um	Cell	Cell Ellipsoid Axis B	0.000	1.000	980	5	siRNA-IMPa4-25 PSPC1-A488 IMPa4-A546 DAPI 8C1-siRNA-IMP-a2-a4 V2.00	0	28. siRNA-IMPa4-25 PSPC1-A488 DAPI IMPa4-A546_w_TileScan_001 (Stage 23 of 49)	00-X5PHaUViB9dWBSWotTHzxj
-0.200825	-0.979582	-0.00937353	um	Cell	Cell Ellipsoid Axis B	0.000	1.000	981	6	siRNA-IMPa4-25 PSPC1-A488 IMPa4-A546 DAPI 8C1-siRNA-IMP-a2-a4 V2.00	0	28. siRNA-IMPa4-25 PSPC1-A488 DAPI IMPa4-A546_w_TileScan_001 (Stage 23 of 49)	00-X5PHaUViB9dWBSWotTHzxj
0.830639	0.556692	-0.011545	um	Cell	Cell Ellipsoid Axis B	0.000	1.000	982	7	siRNA-IMPa4-25 PSPC1-A488 IMPa4-A546 DAPI 8C1-siRNA-IMP-a2-a4 V2.00	0	28. siRNA-IMPa4-25 PSPC1-A488 DAPI IMPa4-A546_w_TileScan_001 (Stage 23 of 49)	00-X5PHaUViB9dWBSWotTHzxj
-0.203198	-0.97906	0.0123517	um	Cell	Cell Ellipsoid Axis B	0.000	1.000	983	8	siRNA-IMPa4-25 PSPC1-A488 IMPa4-A546 DAPI 8C1-siRNA-IMP-a2-a4 V2.00	0	28. siRNA-IMPa4-25 PSPC1-A488 DAPI IMPa4-A546_w_TileScan_001 (Stage 23 of 49)	00-X5PHaUViB9dWBSWotTHzxj
-0.840176	-0.541868	0.0219814	um	Cell	Cell Ellipsoid Axis B	0.000	1.000	984	9	siRNA-IMPa4-25 PSPC1-A488 IMPa4-A546 DAPI 8C1-siRNA-IMP-a2-a4 V2.00	0	28. siRNA-IMPa4-25 PSPC1-A488 DAPI IMPa4-A546_w_TileScan_001 (Stage 23 of 49)	00-X5PHaUViB9dWBSWotTHzxj
0.0343588	0.999257	-0.0174604	um	Cell	Cell Ellipsoid Axis B	0.000	1.000	985	10	siRNA-IMPa4-25 PSPC1-A488 IMPa4-A546 DAPI 8C1-siRNA-IMP-a2-a4 V2.00	0	28. siRNA-IMPa4-25 PSPC1-A488 DAPI IMPa4-A546_w_TileScan_001 (Stage 23 of 49)	00-X5PHaUViB9dWBSWotTHzxj
-0.924141	-0.377314	0.0599775	um	Cell	Cell Ellipsoid Axis B	0.000	1.000	986	11	siRNA-IMPa4-25 PSPC1-A488 IMPa4-A546 DAPI 8C1-siRNA-IMP-a2-a4 V2.00	0	28. siRNA-IMPa4-25 PSPC1-A488 DAPI IMPa4-A546_w_TileScan_001 (Stage 23 of 49)	00-X5PHaUViB9dWBSWotTHzxj
0.577969	-0.816055	0.00240904	um	Cell	Cell Ellipsoid Axis B	0.000	1.000	987	12	siRNA-IMPa4-25 PSPC1-A488 IMPa4-A546 DAPI 8C1-siRNA-IMP-a2-a4 V2.00	0	28. siRNA-IMPa4-25 PSPC1-A488 DAPI IMPa4-A546_w_TileScan_001 (Stage 23 of 49)	00-X5PHaUViB9dWBSWotTHzxj
0.655434	0.755252	-0.00035984	um	Cell	Cell Ellipsoid Axis B	0.000	1.000	988	13	siRNA-IMPa4-25 PSPC1-A488 IMPa4-A546 DAPI 8C1-siRNA-IMP-a2-a4 V2.00	0	28. siRNA-IMPa4-25 PSPC1-A488 DAPI IMPa4-A546_w_TileScan_001 (Stage 23 of 49)	00-X5PHaUViB9dWBSWotTHzxj
0.582254	-0.813	-0.00340048	um	Cell	Cell Ellipsoid Axis B	0.000	1.000	989	14	siRNA-IMPa4-25 PSPC1-A488 IMPa4-A546 DAPI 8C1-siRNA-IMP-a2-a4 V2.00	0	28. siRNA-IMPa4-25 PSPC1-A488 DAPI IMPa4-A546_w_TileScan_001 (Stage 23 of 49)	00-X5PHaUViB9dWBSWotTHzxj
-0.169053	0.985583	-0.00687974	um	Cell	Cell Ellipsoid Axis B	0.000	1.000	990	15	siRNA-IMPa4-25 PSPC1-A488 IMPa4-A546 DAPI 8C1-siRNA-IMP-a2-a4 V2.00	0	28. siRNA-IMPa4-25 PSPC1-A488 DAPI IMPa4-A546_w_TileScan_001 (Stage 23 of 49)	00-X5PHaUViB9dWBSWotTHzxj
0.475423	-0.879757	-0.000979793	um	Cell	Cell Ellipsoid Axis B	0.000	1.000	991	16	siRNA-IMPa4-25 PSPC1-A488 IMPa4-A546 DAPI 8C1-siRNA-IMP-a2-a4 V2.00	0	28. siRNA-IMPa4-25 PSPC1-A488 DAPI IMPa4-A546_w_TileScan_001 (Stage 23 of 49)	00-X5PHaUViB9dWBSWotTHzxj
0.473616	0.880727	-0.00273818	um	Cell	Cell Ellipsoid Axis B	0.000	1.000	992	17	siRNA-IMPa4-25 PSPC1-A488 IMPa4-A546 DAPI 8C1-siRNA-IMP-a2-a4 V2.00	0	28. siRNA-IMPa4-25 PSPC1-A488 DAPI IMPa4-A546_w_TileScan_001 (Stage 23 of 49)	00-X5PHaUViB9dWBSWotTHzxj
0.93317	0.359425	0.00265731	um	Cell	Cell Ellipsoid Axis B	0.000	1.000	993	18	siRNA-IMPa4-25 PSPC1-A488 IMPa4-A546 DAPI 8C1-siRNA-IMP-a2-a4 V2.00	0	28. siRNA-IMPa4-25 PSPC1-A488 DAPI IMPa4-A546_w_TileScan_001 (Stage 23 of 49)	00-X5PHaUViB9dWBSWotTHzxj
0.653037	-0.757323	0.0022043	um	Cell	Cell Ellipsoid Axis B	0.000	1.000	994	19	siRNA-IMPa4-25 PSPC1-A488 IMPa4-A546 DAPI 8C1-siRNA-IMP-a2-a4 V2.00	0	28. siRNA-IMPa4-25 PSPC1-A488 DAPI IMPa4-A546_w_TileScan_001 (Stage 23 of 49)	00-X5PHaUViB9dWBSWotTHzxj
0.632403	-0.774348	0.0212393	um	Cell	Cell Ellipsoid Axis B	0.000	1.000	995	20	siRNA-IMPa4-25 PSPC1-A488 IMPa4-A546 DAPI 8C1-siRNA-IMP-a2-a4 V2.00	0	28. siRNA-IMPa4-25 PSPC1-A488 DAPI IMPa4-A546_w_TileScan_001 (Stage 23 of 49)	00-X5PHaUViB9dWBSWotTHzxj
0.89352	0.448998	-0.00463653	um	Cell	Cell Ellipsoid Axis B	0.000	1.000	996	0	siRNA-IMPa4-25 PSPC1-A488 IMPa4-A546 DAPI 8C1-siRNA-IMP-a2-a4 V2.00	0	28. siRNA-IMPa4-25 PSPC1-A488 DAPI IMPa4-A546_x_TileScan_001 (Stage 24 of 49)	00-gnKKgXNzZkBpzmPZVWkZnK
-0.102484	-0.994729	0.00332407	um	Cell	Cell Ellipsoid Axis B	0.000	1.000	997	1	siRNA-IMPa4-25 PSPC1-A488 IMPa4-A546 DAPI 8C1-siRNA-IMP-a2-a4 V2.00	0	28. siRNA-IMPa4-25 PSPC1-A488 DAPI IMPa4-A546_x_TileScan_001 (Stage 24 of 49)	00-gnKKgXNzZkBpzmPZVWkZnK
0.992097	0.123289	-0.0233074	um	Cell	Cell Ellipsoid Axis B	0.000	1.000	998	2	siRNA-IMPa4-25 PSPC1-A488 IMPa4-A546 DAPI 8C1-siRNA-IMP-a2-a4 V2.00	0	28. siRNA-IMPa4-25 PSPC1-A488 DAPI IMPa4-A546_x_TileScan_001 (Stage 24 of 49)	00-gnKKgXNzZkBpzmPZVWkZnK
0.989354	-0.14543	0.00533416	um	Cell	Cell Ellipsoid Axis B	0.000	1.000	999	3	siRNA-IMPa4-25 PSPC1-A488 IMPa4-A546 DAPI 8C1-siRNA-IMP-a2-a4 V2.00	0	28. siRNA-IMPa4-25 PSPC1-A488 DAPI IMPa4-A546_x_TileScan_001 (Stage 24 of 49)	00-gnKKgXNzZkBpzmPZVWkZnK
0.00443242	0.999775	-0.0207605	um	Cell	Cell Ellipsoid Axis B	0.000	1.000	1000	4	siRNA-IMPa4-25 PSPC1-A488 IMPa4-A546 DAPI 8C1-siRNA-IMP-a2-a4 V2.00	0	28. siRNA-IMPa4-25 PSPC1-A488 DAPI IMPa4-A546_x_TileScan_001 (Stage 24 of 49)	00-gnKKgXNzZkBpzmPZVWkZnK
0.994546	-0.10426	-0.0026995	um	Cell	Cell Ellipsoid Axis B	0.000	1.000	1001	5	siRNA-IMPa4-25 PSPC1-A488 IMPa4-A546 DAPI 8C1-siRNA-IMP-a2-a4 V2.00	0	28. siRNA-IMPa4-25 PSPC1-A488 DAPI IMPa4-A546_x_TileScan_001 (Stage 24 of 49)	00-gnKKgXNzZkBpzmPZVWkZnK
0.454971	0.890353	-0.0165455	um	Cell	Cell Ellipsoid Axis B	0.000	1.000	1002	6	siRNA-IMPa4-25 PSPC1-A488 IMPa4-A546 DAPI 8C1-siRNA-IMP-a2-a4 V2.00	0	28. siRNA-IMPa4-25 PSPC1-A488 DAPI IMPa4-A546_x_TileScan_001 (Stage 24 of 49)	00-gnKKgXNzZkBpzmPZVWkZnK
0.964882	0.262467	0.0106359	um	Cell	Cell Ellipsoid Axis B	0.000	1.000	1003	7	siRNA-IMPa4-25 PSPC1-A488 IMPa4-A546 DAPI 8C1-siRNA-IMP-a2-a4 V2.00	0	28. siRNA-IMPa4-25 PSPC1-A488 DAPI IMPa4-A546_x_TileScan_001 (Stage 24 of 49)	00-gnKKgXNzZkBpzmPZVWkZnK
-0.154212	-0.987475	0.033352	um	Cell	Cell Ellipsoid Axis B	0.000	1.000	1004	8	siRNA-IMPa4-25 PSPC1-A488 IMPa4-A546 DAPI 8C1-siRNA-IMP-a2-a4 V2.00	0	28. siRNA-IMPa4-25 PSPC1-A488 DAPI IMPa4-A546_x_TileScan_001 (Stage 24 of 49)	00-gnKKgXNzZkBpzmPZVWkZnK
0.979205	-0.202643	-0.00970496	um	Cell	Cell Ellipsoid Axis B	0.000	1.000	1005	9	siRNA-IMPa4-25 PSPC1-A488 IMPa4-A546 DAPI 8C1-siRNA-IMP-a2-a4 V2.00	0	28. siRNA-IMPa4-25 PSPC1-A488 DAPI IMPa4-A546_x_TileScan_001 (Stage 24 of 49)	00-gnKKgXNzZkBpzmPZVWkZnK
0.915812	-0.401608	0.000563904	um	Cell	Cell Ellipsoid Axis B	0.000	1.000	1006	10	siRNA-IMPa4-25 PSPC1-A488 IMPa4-A546 DAPI 8C1-siRNA-IMP-a2-a4 V2.00	0	28. siRNA-IMPa4-25 PSPC1-A488 DAPI IMPa4-A546_x_TileScan_001 (Stage 24 of 49)	00-gnKKgXNzZkBpzmPZVWkZnK
0.236578	-0.971612	-6.40663e-005	um	Cell	Cell Ellipsoid Axis B	0.000	1.000	1007	11	siRNA-IMPa4-25 PSPC1-A488 IMPa4-A546 DAPI 8C1-siRNA-IMP-a2-a4 V2.00	0	28. siRNA-IMPa4-25 PSPC1-A488 DAPI IMPa4-A546_x_TileScan_001 (Stage 24 of 49)	00-gnKKgXNzZkBpzmPZVWkZnK
-0.999139	-0.00594681	0.0410597	um	Cell	Cell Ellipsoid Axis B	0.000	1.000	1008	12	siRNA-IMPa4-25 PSPC1-A488 IMPa4-A546 DAPI 8C1-siRNA-IMP-a2-a4 V2.00	0	28. siRNA-IMPa4-25 PSPC1-A488 DAPI IMPa4-A546_x_TileScan_001 (Stage 24 of 49)	00-gnKKgXNzZkBpzmPZVWkZnK
0.448532	-0.893765	-0.0017631	um	Cell	Cell Ellipsoid Axis B	0.000	1.000	1009	13	siRNA-IMPa4-25 PSPC1-A488 IMPa4-A546 DAPI 8C1-siRNA-IMP-a2-a4 V2.00	0	28. siRNA-IMPa4-25 PSPC1-A488 DAPI IMPa4-A546_x_TileScan_001 (Stage 24 of 49)	00-gnKKgXNzZkBpzmPZVWkZnK
-0.0398354	-0.999201	0.00326073	um	Cell	Cell Ellipsoid Axis B	0.000	1.000	1010	14	siRNA-IMPa4-25 PSPC1-A488 IMPa4-A546 DAPI 8C1-siRNA-IMP-a2-a4 V2.00	0	28. siRNA-IMPa4-25 PSPC1-A488 DAPI IMPa4-A546_x_TileScan_001 (Stage 24 of 49)	00-gnKKgXNzZkBpzmPZVWkZnK
0.0617277	0.99507	0.0776288	um	Cell	Cell Ellipsoid Axis B	0.000	1.000	1011	15	siRNA-IMPa4-25 PSPC1-A488 IMPa4-A546 DAPI 8C1-siRNA-IMP-a2-a4 V2.00	0	28. siRNA-IMPa4-25 PSPC1-A488 DAPI IMPa4-A546_x_TileScan_001 (Stage 24 of 49)	00-gnKKgXNzZkBpzmPZVWkZnK
0.999858	-0.0148155	0.00803765	um	Cell	Cell Ellipsoid Axis B	0.000	1.000	1012	16	siRNA-IMPa4-25 PSPC1-A488 IMPa4-A546 DAPI 8C1-siRNA-IMP-a2-a4 V2.00	0	28. siRNA-IMPa4-25 PSPC1-A488 DAPI IMPa4-A546_x_TileScan_001 (Stage 24 of 49)	00-gnKKgXNzZkBpzmPZVWkZnK
0.647952	0.761639	-0.0080451	um	Cell	Cell Ellipsoid Axis B	0.000	1.000	1013	17	siRNA-IMPa4-25 PSPC1-A488 IMPa4-A546 DAPI 8C1-siRNA-IMP-a2-a4 V2.00	0	28. siRNA-IMPa4-25 PSPC1-A488 DAPI IMPa4-A546_x_TileScan_001 (Stage 24 of 49)	00-gnKKgXNzZkBpzmPZVWkZnK
-0.192009	0.981388	-0.0032831	um	Cell	Cell Ellipsoid Axis B	0.000	1.000	1014	18	siRNA-IMPa4-25 PSPC1-A488 IMPa4-A546 DAPI 8C1-siRNA-IMP-a2-a4 V2.00	0	28. siRNA-IMPa4-25 PSPC1-A488 DAPI IMPa4-A546_x_TileScan_001 (Stage 24 of 49)	00-gnKKgXNzZkBpzmPZVWkZnK
0.632343	0.774688	0.000610186	um	Cell	Cell Ellipsoid Axis B	0.000	1.000	1015	19	siRNA-IMPa4-25 PSPC1-A488 IMPa4-A546 DAPI 8C1-siRNA-IMP-a2-a4 V2.00	0	28. siRNA-IMPa4-25 PSPC1-A488 DAPI IMPa4-A546_x_TileScan_001 (Stage 24 of 49)	00-gnKKgXNzZkBpzmPZVWkZnK
-0.235607	-0.971848	-0.000837537	um	Cell	Cell Ellipsoid Axis B	0.000	1.000	1016	20	siRNA-IMPa4-25 PSPC1-A488 IMPa4-A546 DAPI 8C1-siRNA-IMP-a2-a4 V2.00	0	28. siRNA-IMPa4-25 PSPC1-A488 DAPI IMPa4-A546_x_TileScan_001 (Stage 24 of 49)	00-gnKKgXNzZkBpzmPZVWkZnK
-0.313772	-0.949372	-0.0154777	um	Cell	Cell Ellipsoid Axis B	0.000	1.000	1017	21	siRNA-IMPa4-25 PSPC1-A488 IMPa4-A546 DAPI 8C1-siRNA-IMP-a2-a4 V2.00	0	28. siRNA-IMPa4-25 PSPC1-A488 DAPI IMPa4-A546_x_TileScan_001 (Stage 24 of 49)	00-gnKKgXNzZkBpzmPZVWkZnK
0.966007	-0.258363	0.00893416	um	Cell	Cell Ellipsoid Axis B	0.000	1.000	1018	0	siRNA-IMPa4-25 PSPC1-A488 IMPa4-A546 DAPI 8C1-siRNA-IMP-a2-a4 V2.00	0	28. siRNA-IMPa4-25 PSPC1-A488 DAPI IMPa4-A546_y_TileScan_001 (Stage 25 of 49)	00-SnVj4a3YKZsa47sRyDJYzE
0.480487	-0.877001	0.00111381	um	Cell	Cell Ellipsoid Axis B	0.000	1.000	1019	1	siRNA-IMPa4-25 PSPC1-A488 IMPa4-A546 DAPI 8C1-siRNA-IMP-a2-a4 V2.00	0	28. siRNA-IMPa4-25 PSPC1-A488 DAPI IMPa4-A546_y_TileScan_001 (Stage 25 of 49)	00-SnVj4a3YKZsa47sRyDJYzE
-0.571909	0.819805	-0.0289735	um	Cell	Cell Ellipsoid Axis B	0.000	1.000	1020	2	siRNA-IMPa4-25 PSPC1-A488 IMPa4-A546 DAPI 8C1-siRNA-IMP-a2-a4 V2.00	0	28. siRNA-IMPa4-25 PSPC1-A488 DAPI IMPa4-A546_y_TileScan_001 (Stage 25 of 49)	00-SnVj4a3YKZsa47sRyDJYzE
0.143616	-0.98963	0.00250465	um	Cell	Cell Ellipsoid Axis B	0.000	1.000	1021	3	siRNA-IMPa4-25 PSPC1-A488 IMPa4-A546 DAPI 8C1-siRNA-IMP-a2-a4 V2.00	0	28. siRNA-IMPa4-25 PSPC1-A488 DAPI IMPa4-A546_y_TileScan_001 (Stage 25 of 49)	00-SnVj4a3YKZsa47sRyDJYzE
0.573881	-0.818919	0.00559486	um	Cell	Cell Ellipsoid Axis B	0.000	1.000	1022	4	siRNA-IMPa4-25 PSPC1-A488 IMPa4-A546 DAPI 8C1-siRNA-IMP-a2-a4 V2.00	0	28. siRNA-IMPa4-25 PSPC1-A488 DAPI IMPa4-A546_y_TileScan_001 (Stage 25 of 49)	00-SnVj4a3YKZsa47sRyDJYzE
0.916151	-0.399755	-0.0293867	um	Cell	Cell Ellipsoid Axis B	0.000	1.000	1023	5	siRNA-IMPa4-25 PSPC1-A488 IMPa4-A546 DAPI 8C1-siRNA-IMP-a2-a4 V2.00	0	28. siRNA-IMPa4-25 PSPC1-A488 DAPI IMPa4-A546_y_TileScan_001 (Stage 25 of 49)	00-SnVj4a3YKZsa47sRyDJYzE
0.0056332	-0.995115	0.0985631	um	Cell	Cell Ellipsoid Axis B	0.000	1.000	1024	6	siRNA-IMPa4-25 PSPC1-A488 IMPa4-A546 DAPI 8C1-siRNA-IMP-a2-a4 V2.00	0	28. siRNA-IMPa4-25 PSPC1-A488 DAPI IMPa4-A546_y_TileScan_001 (Stage 25 of 49)	00-SnVj4a3YKZsa47sRyDJYzE
0.995869	-0.0859187	-0.0293752	um	Cell	Cell Ellipsoid Axis B	0.000	1.000	1025	7	siRNA-IMPa4-25 PSPC1-A488 IMPa4-A546 DAPI 8C1-siRNA-IMP-a2-a4 V2.00	0	28. siRNA-IMPa4-25 PSPC1-A488 DAPI IMPa4-A546_y_TileScan_001 (Stage 25 of 49)	00-SnVj4a3YKZsa47sRyDJYzE
0.416926	-0.908805	0.0156923	um	Cell	Cell Ellipsoid Axis B	0.000	1.000	1026	8	siRNA-IMPa4-25 PSPC1-A488 IMPa4-A546 DAPI 8C1-siRNA-IMP-a2-a4 V2.00	0	28. siRNA-IMPa4-25 PSPC1-A488 DAPI IMPa4-A546_y_TileScan_001 (Stage 25 of 49)	00-SnVj4a3YKZsa47sRyDJYzE
-0.077912	-0.996949	-0.00466709	um	Cell	Cell Ellipsoid Axis B	0.000	1.000	1027	9	siRNA-IMPa4-25 PSPC1-A488 IMPa4-A546 DAPI 8C1-siRNA-IMP-a2-a4 V2.00	0	28. siRNA-IMPa4-25 PSPC1-A488 DAPI IMPa4-A546_y_TileScan_001 (Stage 25 of 49)	00-SnVj4a3YKZsa47sRyDJYzE
0.996131	0.0730775	0.0488153	um	Cell	Cell Ellipsoid Axis B	0.000	1.000	1028	10	siRNA-IMPa4-25 PSPC1-A488 IMPa4-A546 DAPI 8C1-siRNA-IMP-a2-a4 V2.00	0	28. siRNA-IMPa4-25 PSPC1-A488 DAPI IMPa4-A546_y_TileScan_001 (Stage 25 of 49)	00-SnVj4a3YKZsa47sRyDJYzE
0.680257	0.732973	0.00108166	um	Cell	Cell Ellipsoid Axis B	0.000	1.000	1029	11	siRNA-IMPa4-25 PSPC1-A488 IMPa4-A546 DAPI 8C1-siRNA-IMP-a2-a4 V2.00	0	28. siRNA-IMPa4-25 PSPC1-A488 DAPI IMPa4-A546_y_TileScan_001 (Stage 25 of 49)	00-SnVj4a3YKZsa47sRyDJYzE
0.412287	0.910922	-0.0154782	um	Cell	Cell Ellipsoid Axis B	0.000	1.000	1030	12	siRNA-IMPa4-25 PSPC1-A488 IMPa4-A546 DAPI 8C1-siRNA-IMP-a2-a4 V2.00	0	28. siRNA-IMPa4-25 PSPC1-A488 DAPI IMPa4-A546_y_TileScan_001 (Stage 25 of 49)	00-SnVj4a3YKZsa47sRyDJYzE
0.16637	-0.985734	0.0254837	um	Cell	Cell Ellipsoid Axis B	0.000	1.000	1031	13	siRNA-IMPa4-25 PSPC1-A488 IMPa4-A546 DAPI 8C1-siRNA-IMP-a2-a4 V2.00	0	28. siRNA-IMPa4-25 PSPC1-A488 DAPI IMPa4-A546_y_TileScan_001 (Stage 25 of 49)	00-SnVj4a3YKZsa47sRyDJYzE
0.439065	0.898302	-0.0165871	um	Cell	Cell Ellipsoid Axis B	0.000	1.000	1032	14	siRNA-IMPa4-25 PSPC1-A488 IMPa4-A546 DAPI 8C1-siRNA-IMP-a2-a4 V2.00	0	28. siRNA-IMPa4-25 PSPC1-A488 DAPI IMPa4-A546_y_TileScan_001 (Stage 25 of 49)	00-SnVj4a3YKZsa47sRyDJYzE
0.993969	0.107042	0.0238154	um	Cell	Cell Ellipsoid Axis B	0.000	1.000	1033	15	siRNA-IMPa4-25 PSPC1-A488 IMPa4-A546 DAPI 8C1-siRNA-IMP-a2-a4 V2.00	0	28. siRNA-IMPa4-25 PSPC1-A488 DAPI IMPa4-A546_y_TileScan_001 (Stage 25 of 49)	00-SnVj4a3YKZsa47sRyDJYzE
0.984836	0.173427	-0.00469824	um	Cell	Cell Ellipsoid Axis B	0.000	1.000	1034	16	siRNA-IMPa4-25 PSPC1-A488 IMPa4-A546 DAPI 8C1-siRNA-IMP-a2-a4 V2.00	0	28. siRNA-IMPa4-25 PSPC1-A488 DAPI IMPa4-A546_y_TileScan_001 (Stage 25 of 49)	00-SnVj4a3YKZsa47sRyDJYzE
0.274446	0.961493	0.0145346	um	Cell	Cell Ellipsoid Axis B	0.000	1.000	1035	17	siRNA-IMPa4-25 PSPC1-A488 IMPa4-A546 DAPI 8C1-siRNA-IMP-a2-a4 V2.00	0	28. siRNA-IMPa4-25 PSPC1-A488 DAPI IMPa4-A546_y_TileScan_001 (Stage 25 of 49)	00-SnVj4a3YKZsa47sRyDJYzE
0.695036	0.718966	-0.00341036	um	Cell	Cell Ellipsoid Axis B	0.000	1.000	1036	18	siRNA-IMPa4-25 PSPC1-A488 IMPa4-A546 DAPI 8C1-siRNA-IMP-a2-a4 V2.00	0	28. siRNA-IMPa4-25 PSPC1-A488 DAPI IMPa4-A546_y_TileScan_001 (Stage 25 of 49)	00-SnVj4a3YKZsa47sRyDJYzE
-0.588009	-0.808841	0.00463937	um	Cell	Cell Ellipsoid Axis B	0.000	1.000	1037	19	siRNA-IMPa4-25 PSPC1-A488 IMPa4-A546 DAPI 8C1-siRNA-IMP-a2-a4 V2.00	0	28. siRNA-IMPa4-25 PSPC1-A488 DAPI IMPa4-A546_y_TileScan_001 (Stage 25 of 49)	00-SnVj4a3YKZsa47sRyDJYzE
0.355463	-0.934615	-0.011842	um	Cell	Cell Ellipsoid Axis B	0.000	1.000	1038	20	siRNA-IMPa4-25 PSPC1-A488 IMPa4-A546 DAPI 8C1-siRNA-IMP-a2-a4 V2.00	0	28. siRNA-IMPa4-25 PSPC1-A488 DAPI IMPa4-A546_y_TileScan_001 (Stage 25 of 49)	00-SnVj4a3YKZsa47sRyDJYzE
0.968044	0.250327	0.015058	um	Cell	Cell Ellipsoid Axis B	0.000	1.000	1039	21	siRNA-IMPa4-25 PSPC1-A488 IMPa4-A546 DAPI 8C1-siRNA-IMP-a2-a4 V2.00	0	28. siRNA-IMPa4-25 PSPC1-A488 DAPI IMPa4-A546_y_TileScan_001 (Stage 25 of 49)	00-SnVj4a3YKZsa47sRyDJYzE
0.920653	0.39033	0.00629545	um	Cell	Cell Ellipsoid Axis B	0.000	1.000	1040	22	siRNA-IMPa4-25 PSPC1-A488 IMPa4-A546 DAPI 8C1-siRNA-IMP-a2-a4 V2.00	0	28. siRNA-IMPa4-25 PSPC1-A488 DAPI IMPa4-A546_y_TileScan_001 (Stage 25 of 49)	00-SnVj4a3YKZsa47sRyDJYzE
0.0423601	0.998935	-0.0182778	um	Cell	Cell Ellipsoid Axis B	0.000	1.000	1041	23	siRNA-IMPa4-25 PSPC1-A488 IMPa4-A546 DAPI 8C1-siRNA-IMP-a2-a4 V2.00	0	28. siRNA-IMPa4-25 PSPC1-A488 DAPI IMPa4-A546_y_TileScan_001 (Stage 25 of 49)	00-SnVj4a3YKZsa47sRyDJYzE
0.49487	-0.868935	-0.00750132	um	Cell	Cell Ellipsoid Axis B	0.000	1.000	1042	24	siRNA-IMPa4-25 PSPC1-A488 IMPa4-A546 DAPI 8C1-siRNA-IMP-a2-a4 V2.00	0	28. siRNA-IMPa4-25 PSPC1-A488 DAPI IMPa4-A546_y_TileScan_001 (Stage 25 of 49)	00-SnVj4a3YKZsa47sRyDJYzE
0.474716	-0.878498	-0.0537164	um	Cell	Cell Ellipsoid Axis B	0.000	1.000	1043	25	siRNA-IMPa4-25 PSPC1-A488 IMPa4-A546 DAPI 8C1-siRNA-IMP-a2-a4 V2.00	0	28. siRNA-IMPa4-25 PSPC1-A488 DAPI IMPa4-A546_y_TileScan_001 (Stage 25 of 49)	00-SnVj4a3YKZsa47sRyDJYzE
-0.0152105	-0.999321	-0.0335555	um	Cell	Cell Ellipsoid Axis B	0.000	1.000	1044	26	siRNA-IMPa4-25 PSPC1-A488 IMPa4-A546 DAPI 8C1-siRNA-IMP-a2-a4 V2.00	0	28. siRNA-IMPa4-25 PSPC1-A488 DAPI IMPa4-A546_y_TileScan_001 (Stage 25 of 49)	00-SnVj4a3YKZsa47sRyDJYzE
-0.332956	-0.942661	0.0230142	um	Cell	Cell Ellipsoid Axis B	0.000	1.000	1045	0	siRNA-IMPa4-25 PSPC1-A488 IMPa4-A546 DAPI 8C1-siRNA-IMP-a2-a4 V2.00	0	28. siRNA-IMPa4-25 PSPC1-A488 DAPI IMPa4-A546_z_TileScan_001 (Stage 26 of 49)	00-y5bug2iLLNSwEcPakQES9G
0.767485	-0.64104	0.00581738	um	Cell	Cell Ellipsoid Axis B	0.000	1.000	1046	1	siRNA-IMPa4-25 PSPC1-A488 IMPa4-A546 DAPI 8C1-siRNA-IMP-a2-a4 V2.00	0	28. siRNA-IMPa4-25 PSPC1-A488 DAPI IMPa4-A546_z_TileScan_001 (Stage 26 of 49)	00-y5bug2iLLNSwEcPakQES9G
0.383505	0.923538	0.000669096	um	Cell	Cell Ellipsoid Axis B	0.000	1.000	1047	2	siRNA-IMPa4-25 PSPC1-A488 IMPa4-A546 DAPI 8C1-siRNA-IMP-a2-a4 V2.00	0	28. siRNA-IMPa4-25 PSPC1-A488 DAPI IMPa4-A546_z_TileScan_001 (Stage 26 of 49)	00-y5bug2iLLNSwEcPakQES9G
0.985261	-0.171039	-0.00247935	um	Cell	Cell Ellipsoid Axis B	0.000	1.000	1048	3	siRNA-IMPa4-25 PSPC1-A488 IMPa4-A546 DAPI 8C1-siRNA-IMP-a2-a4 V2.00	0	28. siRNA-IMPa4-25 PSPC1-A488 DAPI IMPa4-A546_z_TileScan_001 (Stage 26 of 49)	00-y5bug2iLLNSwEcPakQES9G
0.837605	0.546172	-0.0106498	um	Cell	Cell Ellipsoid Axis B	0.000	1.000	1049	4	siRNA-IMPa4-25 PSPC1-A488 IMPa4-A546 DAPI 8C1-siRNA-IMP-a2-a4 V2.00	0	28. siRNA-IMPa4-25 PSPC1-A488 DAPI IMPa4-A546_z_TileScan_001 (Stage 26 of 49)	00-y5bug2iLLNSwEcPakQES9G
-0.328636	-0.944375	0.0124068	um	Cell	Cell Ellipsoid Axis B	0.000	1.000	1050	5	siRNA-IMPa4-25 PSPC1-A488 IMPa4-A546 DAPI 8C1-siRNA-IMP-a2-a4 V2.00	0	28. siRNA-IMPa4-25 PSPC1-A488 DAPI IMPa4-A546_z_TileScan_001 (Stage 26 of 49)	00-y5bug2iLLNSwEcPakQES9G
-0.379228	-0.925211	0.013057	um	Cell	Cell Ellipsoid Axis B	0.000	1.000	1051	6	siRNA-IMPa4-25 PSPC1-A488 IMPa4-A546 DAPI 8C1-siRNA-IMP-a2-a4 V2.00	0	28. siRNA-IMPa4-25 PSPC1-A488 DAPI IMPa4-A546_z_TileScan_001 (Stage 26 of 49)	00-y5bug2iLLNSwEcPakQES9G
0.206152	-0.978374	0.0169174	um	Cell	Cell Ellipsoid Axis B	0.000	1.000	1052	7	siRNA-IMPa4-25 PSPC1-A488 IMPa4-A546 DAPI 8C1-siRNA-IMP-a2-a4 V2.00	0	28. siRNA-IMPa4-25 PSPC1-A488 DAPI IMPa4-A546_z_TileScan_001 (Stage 26 of 49)	00-y5bug2iLLNSwEcPakQES9G
0.686056	0.727537	-0.00414609	um	Cell	Cell Ellipsoid Axis B	0.000	1.000	1053	8	siRNA-IMPa4-25 PSPC1-A488 IMPa4-A546 DAPI 8C1-siRNA-IMP-a2-a4 V2.00	0	28. siRNA-IMPa4-25 PSPC1-A488 DAPI IMPa4-A546_z_TileScan_001 (Stage 26 of 49)	00-y5bug2iLLNSwEcPakQES9G
0.580275	-0.814384	-0.00767621	um	Cell	Cell Ellipsoid Axis B	0.000	1.000	1054	9	siRNA-IMPa4-25 PSPC1-A488 IMPa4-A546 DAPI 8C1-siRNA-IMP-a2-a4 V2.00	0	28. siRNA-IMPa4-25 PSPC1-A488 DAPI IMPa4-A546_z_TileScan_001 (Stage 26 of 49)	00-y5bug2iLLNSwEcPakQES9G
0.316934	0.948295	-0.0169976	um	Cell	Cell Ellipsoid Axis B	0.000	1.000	1055	10	siRNA-IMPa4-25 PSPC1-A488 IMPa4-A546 DAPI 8C1-siRNA-IMP-a2-a4 V2.00	0	28. siRNA-IMPa4-25 PSPC1-A488 DAPI IMPa4-A546_z_TileScan_001 (Stage 26 of 49)	00-y5bug2iLLNSwEcPakQES9G
-0.201647	-0.97925	0.0202043	um	Cell	Cell Ellipsoid Axis B	0.000	1.000	1056	11	siRNA-IMPa4-25 PSPC1-A488 IMPa4-A546 DAPI 8C1-siRNA-IMP-a2-a4 V2.00	0	28. siRNA-IMPa4-25 PSPC1-A488 DAPI IMPa4-A546_z_TileScan_001 (Stage 26 of 49)	00-y5bug2iLLNSwEcPakQES9G
0.616934	-0.785477	-0.0491866	um	Cell	Cell Ellipsoid Axis B	0.000	1.000	1057	12	siRNA-IMPa4-25 PSPC1-A488 IMPa4-A546 DAPI 8C1-siRNA-IMP-a2-a4 V2.00	0	28. siRNA-IMPa4-25 PSPC1-A488 DAPI IMPa4-A546_z_TileScan_001 (Stage 26 of 49)	00-y5bug2iLLNSwEcPakQES9G
0.132604	-0.990655	-0.0319146	um	Cell	Cell Ellipsoid Axis B	0.000	1.000	1058	13	siRNA-IMPa4-25 PSPC1-A488 IMPa4-A546 DAPI 8C1-siRNA-IMP-a2-a4 V2.00	0	28. siRNA-IMPa4-25 PSPC1-A488 DAPI IMPa4-A546_z_TileScan_001 (Stage 26 of 49)	00-y5bug2iLLNSwEcPakQES9G
0.370356	-0.928016	-0.0402871	um	Cell	Cell Ellipsoid Axis B	0.000	1.000	1059	14	siRNA-IMPa4-25 PSPC1-A488 IMPa4-A546 DAPI 8C1-siRNA-IMP-a2-a4 V2.00	0	28. siRNA-IMPa4-25 PSPC1-A488 DAPI IMPa4-A546_z_TileScan_001 (Stage 26 of 49)	00-y5bug2iLLNSwEcPakQES9G
-0.345209	-0.938496	0.00745696	um	Cell	Cell Ellipsoid Axis B	0.000	1.000	1060	15	siRNA-IMPa4-25 PSPC1-A488 IMPa4-A546 DAPI 8C1-siRNA-IMP-a2-a4 V2.00	0	28. siRNA-IMPa4-25 PSPC1-A488 DAPI IMPa4-A546_z_TileScan_001 (Stage 26 of 49)	00-y5bug2iLLNSwEcPakQES9G
0.0225854	0.99533	0.0938464	um	Cell	Cell Ellipsoid Axis B	0.000	1.000	1061	16	siRNA-IMPa4-25 PSPC1-A488 IMPa4-A546 DAPI 8C1-siRNA-IMP-a2-a4 V2.00	0	28. siRNA-IMPa4-25 PSPC1-A488 DAPI IMPa4-A546_z_TileScan_001 (Stage 26 of 49)	00-y5bug2iLLNSwEcPakQES9G
0.255633	-0.966736	0.00853311	um	Cell	Cell Ellipsoid Axis B	0.000	1.000	1062	17	siRNA-IMPa4-25 PSPC1-A488 IMPa4-A546 DAPI 8C1-siRNA-IMP-a2-a4 V2.00	0	28. siRNA-IMPa4-25 PSPC1-A488 DAPI IMPa4-A546_z_TileScan_001 (Stage 26 of 49)	00-y5bug2iLLNSwEcPakQES9G
0.123193	0.992383	-0.000647321	um	Cell	Cell Ellipsoid Axis B	0.000	1.000	1063	18	siRNA-IMPa4-25 PSPC1-A488 IMPa4-A546 DAPI 8C1-siRNA-IMP-a2-a4 V2.00	0	28. siRNA-IMPa4-25 PSPC1-A488 DAPI IMPa4-A546_z_TileScan_001 (Stage 26 of 49)	00-y5bug2iLLNSwEcPakQES9G
0.917239	0.398319	0.003742	um	Cell	Cell Ellipsoid Axis B	0.000	1.000	1064	19	siRNA-IMPa4-25 PSPC1-A488 IMPa4-A546 DAPI 8C1-siRNA-IMP-a2-a4 V2.00	0	28. siRNA-IMPa4-25 PSPC1-A488 DAPI IMPa4-A546_z_TileScan_001 (Stage 26 of 49)	00-y5bug2iLLNSwEcPakQES9G
0.773167	0.63419	-0.00394411	um	Cell	Cell Ellipsoid Axis B	0.000	1.000	1065	20	siRNA-IMPa4-25 PSPC1-A488 IMPa4-A546 DAPI 8C1-siRNA-IMP-a2-a4 V2.00	0	28. siRNA-IMPa4-25 PSPC1-A488 DAPI IMPa4-A546_z_TileScan_001 (Stage 26 of 49)	00-y5bug2iLLNSwEcPakQES9G
-0.595902	-0.801086	0.0562344	um	Cell	Cell Ellipsoid Axis B	0.000	1.000	1066	21	siRNA-IMPa4-25 PSPC1-A488 IMPa4-A546 DAPI 8C1-siRNA-IMP-a2-a4 V2.00	0	28. siRNA-IMPa4-25 PSPC1-A488 DAPI IMPa4-A546_z_TileScan_001 (Stage 26 of 49)	00-y5bug2iLLNSwEcPakQES9G
