# Supplementary material for: Development of a pipeline for automated, high-throughput analysis of paraspeckle proteins reveals specific roles for importin α proteins
Source: Sci Rep. 2017 Feb 27;7:43323. doi: 10.1038/srep43323 (PMC5379994; doi:10.1038/srep43323)
Supplement: Supplementary Dataset SD1-H [file srep43323-s10.zip › I8P/8C1-siRNA-IMPa4-PSPC1/_/siRNA-IMPa4-25 PSPC1-A488 IMPa4-A546 DAPI 8C1-siRNA-IMP-a2-a4 V2.00_Statistics/siRNA-IMPa4-25 PSPC1-A488 IMPa4-A546 DAPI 8C1-siRNA-IMP-a2-a4 V2.00_Cell_Ellipsoid_Axis_Length_B.csv]

Cell Ellipsoid Axis Length B
====================
Value	Unit	Category	Birth [s]	Death [s]	ID	OriginalID	Original Component Name	Original Component ID	Original Image Name	Original Image ID
9.86178	um	Cell	0.000	1.000	0	0	siRNA-IMPa4-25 PSPC1-A488 IMPa4-A546 DAPI 8C1-siRNA-IMP-a2-a4 V2.00	0	28. siRNA-IMPa4-25 PSPC1-A488 DAPI IMPa4-A546_a_TileScan_001 (Stage 1 of 49)	00-JKREv5dFh4S8fT5UBUHMBH
14.5845	um	Cell	0.000	1.000	1	1	siRNA-IMPa4-25 PSPC1-A488 IMPa4-A546 DAPI 8C1-siRNA-IMP-a2-a4 V2.00	0	28. siRNA-IMPa4-25 PSPC1-A488 DAPI IMPa4-A546_a_TileScan_001 (Stage 1 of 49)	00-JKREv5dFh4S8fT5UBUHMBH
13.2916	um	Cell	0.000	1.000	2	2	siRNA-IMPa4-25 PSPC1-A488 IMPa4-A546 DAPI 8C1-siRNA-IMP-a2-a4 V2.00	0	28. siRNA-IMPa4-25 PSPC1-A488 DAPI IMPa4-A546_a_TileScan_001 (Stage 1 of 49)	00-JKREv5dFh4S8fT5UBUHMBH
14.4485	um	Cell	0.000	1.000	3	3	siRNA-IMPa4-25 PSPC1-A488 IMPa4-A546 DAPI 8C1-siRNA-IMP-a2-a4 V2.00	0	28. siRNA-IMPa4-25 PSPC1-A488 DAPI IMPa4-A546_a_TileScan_001 (Stage 1 of 49)	00-JKREv5dFh4S8fT5UBUHMBH
13.441	um	Cell	0.000	1.000	4	4	siRNA-IMPa4-25 PSPC1-A488 IMPa4-A546 DAPI 8C1-siRNA-IMP-a2-a4 V2.00	0	28. siRNA-IMPa4-25 PSPC1-A488 DAPI IMPa4-A546_a_TileScan_001 (Stage 1 of 49)	00-JKREv5dFh4S8fT5UBUHMBH
7.22538	um	Cell	0.000	1.000	5	5	siRNA-IMPa4-25 PSPC1-A488 IMPa4-A546 DAPI 8C1-siRNA-IMP-a2-a4 V2.00	0	28. siRNA-IMPa4-25 PSPC1-A488 DAPI IMPa4-A546_a_TileScan_001 (Stage 1 of 49)	00-JKREv5dFh4S8fT5UBUHMBH
6.29672	um	Cell	0.000	1.000	6	6	siRNA-IMPa4-25 PSPC1-A488 IMPa4-A546 DAPI 8C1-siRNA-IMP-a2-a4 V2.00	0	28. siRNA-IMPa4-25 PSPC1-A488 DAPI IMPa4-A546_a_TileScan_001 (Stage 1 of 49)	00-JKREv5dFh4S8fT5UBUHMBH
7.36474	um	Cell	0.000	1.000	7	7	siRNA-IMPa4-25 PSPC1-A488 IMPa4-A546 DAPI 8C1-siRNA-IMP-a2-a4 V2.00	0	28. siRNA-IMPa4-25 PSPC1-A488 DAPI IMPa4-A546_a_TileScan_001 (Stage 1 of 49)	00-JKREv5dFh4S8fT5UBUHMBH
4.017	um	Cell	0.000	1.000	8	8	siRNA-IMPa4-25 PSPC1-A488 IMPa4-A546 DAPI 8C1-siRNA-IMP-a2-a4 V2.00	0	28. siRNA-IMPa4-25 PSPC1-A488 DAPI IMPa4-A546_a_TileScan_001 (Stage 1 of 49)	00-JKREv5dFh4S8fT5UBUHMBH
6.6698	um	Cell	0.000	1.000	9	9	siRNA-IMPa4-25 PSPC1-A488 IMPa4-A546 DAPI 8C1-siRNA-IMP-a2-a4 V2.00	0	28. siRNA-IMPa4-25 PSPC1-A488 DAPI IMPa4-A546_a_TileScan_001 (Stage 1 of 49)	00-JKREv5dFh4S8fT5UBUHMBH
15.0098	um	Cell	0.000	1.000	10	10	siRNA-IMPa4-25 PSPC1-A488 IMPa4-A546 DAPI 8C1-siRNA-IMP-a2-a4 V2.00	0	28. siRNA-IMPa4-25 PSPC1-A488 DAPI IMPa4-A546_a_TileScan_001 (Stage 1 of 49)	00-JKREv5dFh4S8fT5UBUHMBH
10.0852	um	Cell	0.000	1.000	11	11	siRNA-IMPa4-25 PSPC1-A488 IMPa4-A546 DAPI 8C1-siRNA-IMP-a2-a4 V2.00	0	28. siRNA-IMPa4-25 PSPC1-A488 DAPI IMPa4-A546_a_TileScan_001 (Stage 1 of 49)	00-JKREv5dFh4S8fT5UBUHMBH
4.95005	um	Cell	0.000	1.000	12	12	siRNA-IMPa4-25 PSPC1-A488 IMPa4-A546 DAPI 8C1-siRNA-IMP-a2-a4 V2.00	0	28. siRNA-IMPa4-25 PSPC1-A488 DAPI IMPa4-A546_a_TileScan_001 (Stage 1 of 49)	00-JKREv5dFh4S8fT5UBUHMBH
8.33512	um	Cell	0.000	1.000	13	13	siRNA-IMPa4-25 PSPC1-A488 IMPa4-A546 DAPI 8C1-siRNA-IMP-a2-a4 V2.00	0	28. siRNA-IMPa4-25 PSPC1-A488 DAPI IMPa4-A546_a_TileScan_001 (Stage 1 of 49)	00-JKREv5dFh4S8fT5UBUHMBH
10.9012	um	Cell	0.000	1.000	14	14	siRNA-IMPa4-25 PSPC1-A488 IMPa4-A546 DAPI 8C1-siRNA-IMP-a2-a4 V2.00	0	28. siRNA-IMPa4-25 PSPC1-A488 DAPI IMPa4-A546_a_TileScan_001 (Stage 1 of 49)	00-JKREv5dFh4S8fT5UBUHMBH
7.9321	um	Cell	0.000	1.000	15	0	siRNA-IMPa4-25 PSPC1-A488 IMPa4-A546 DAPI 8C1-siRNA-IMP-a2-a4 V2.00	0	28. siRNA-IMPa4-25 PSPC1-A488 DAPI IMPa4-A546_aa_TileScan_001 (Stage 27 of 49)	00-x9mCNsT3tnCjPtcMHRbHkP
9.10011	um	Cell	0.000	1.000	16	1	siRNA-IMPa4-25 PSPC1-A488 IMPa4-A546 DAPI 8C1-siRNA-IMP-a2-a4 V2.00	0	28. siRNA-IMPa4-25 PSPC1-A488 DAPI IMPa4-A546_aa_TileScan_001 (Stage 27 of 49)	00-x9mCNsT3tnCjPtcMHRbHkP
11.2679	um	Cell	0.000	1.000	17	2	siRNA-IMPa4-25 PSPC1-A488 IMPa4-A546 DAPI 8C1-siRNA-IMP-a2-a4 V2.00	0	28. siRNA-IMPa4-25 PSPC1-A488 DAPI IMPa4-A546_aa_TileScan_001 (Stage 27 of 49)	00-x9mCNsT3tnCjPtcMHRbHkP
4.37602	um	Cell	0.000	1.000	18	3	siRNA-IMPa4-25 PSPC1-A488 IMPa4-A546 DAPI 8C1-siRNA-IMP-a2-a4 V2.00	0	28. siRNA-IMPa4-25 PSPC1-A488 DAPI IMPa4-A546_aa_TileScan_001 (Stage 27 of 49)	00-x9mCNsT3tnCjPtcMHRbHkP
11.5613	um	Cell	0.000	1.000	19	4	siRNA-IMPa4-25 PSPC1-A488 IMPa4-A546 DAPI 8C1-siRNA-IMP-a2-a4 V2.00	0	28. siRNA-IMPa4-25 PSPC1-A488 DAPI IMPa4-A546_aa_TileScan_001 (Stage 27 of 49)	00-x9mCNsT3tnCjPtcMHRbHkP
21.4964	um	Cell	0.000	1.000	20	5	siRNA-IMPa4-25 PSPC1-A488 IMPa4-A546 DAPI 8C1-siRNA-IMP-a2-a4 V2.00	0	28. siRNA-IMPa4-25 PSPC1-A488 DAPI IMPa4-A546_aa_TileScan_001 (Stage 27 of 49)	00-x9mCNsT3tnCjPtcMHRbHkP
9.60921	um	Cell	0.000	1.000	21	6	siRNA-IMPa4-25 PSPC1-A488 IMPa4-A546 DAPI 8C1-siRNA-IMP-a2-a4 V2.00	0	28. siRNA-IMPa4-25 PSPC1-A488 DAPI IMPa4-A546_aa_TileScan_001 (Stage 27 of 49)	00-x9mCNsT3tnCjPtcMHRbHkP
9.26847	um	Cell	0.000	1.000	22	7	siRNA-IMPa4-25 PSPC1-A488 IMPa4-A546 DAPI 8C1-siRNA-IMP-a2-a4 V2.00	0	28. siRNA-IMPa4-25 PSPC1-A488 DAPI IMPa4-A546_aa_TileScan_001 (Stage 27 of 49)	00-x9mCNsT3tnCjPtcMHRbHkP
25.47	um	Cell	0.000	1.000	23	8	siRNA-IMPa4-25 PSPC1-A488 IMPa4-A546 DAPI 8C1-siRNA-IMP-a2-a4 V2.00	0	28. siRNA-IMPa4-25 PSPC1-A488 DAPI IMPa4-A546_aa_TileScan_001 (Stage 27 of 49)	00-x9mCNsT3tnCjPtcMHRbHkP
7.9508	um	Cell	0.000	1.000	24	9	siRNA-IMPa4-25 PSPC1-A488 IMPa4-A546 DAPI 8C1-siRNA-IMP-a2-a4 V2.00	0	28. siRNA-IMPa4-25 PSPC1-A488 DAPI IMPa4-A546_aa_TileScan_001 (Stage 27 of 49)	00-x9mCNsT3tnCjPtcMHRbHkP
4.88428	um	Cell	0.000	1.000	25	10	siRNA-IMPa4-25 PSPC1-A488 IMPa4-A546 DAPI 8C1-siRNA-IMP-a2-a4 V2.00	0	28. siRNA-IMPa4-25 PSPC1-A488 DAPI IMPa4-A546_aa_TileScan_001 (Stage 27 of 49)	00-x9mCNsT3tnCjPtcMHRbHkP
6.66485	um	Cell	0.000	1.000	26	11	siRNA-IMPa4-25 PSPC1-A488 IMPa4-A546 DAPI 8C1-siRNA-IMP-a2-a4 V2.00	0	28. siRNA-IMPa4-25 PSPC1-A488 DAPI IMPa4-A546_aa_TileScan_001 (Stage 27 of 49)	00-x9mCNsT3tnCjPtcMHRbHkP
6.39826	um	Cell	0.000	1.000	27	12	siRNA-IMPa4-25 PSPC1-A488 IMPa4-A546 DAPI 8C1-siRNA-IMP-a2-a4 V2.00	0	28. siRNA-IMPa4-25 PSPC1-A488 DAPI IMPa4-A546_aa_TileScan_001 (Stage 27 of 49)	00-x9mCNsT3tnCjPtcMHRbHkP
12.6485	um	Cell	0.000	1.000	28	13	siRNA-IMPa4-25 PSPC1-A488 IMPa4-A546 DAPI 8C1-siRNA-IMP-a2-a4 V2.00	0	28. siRNA-IMPa4-25 PSPC1-A488 DAPI IMPa4-A546_aa_TileScan_001 (Stage 27 of 49)	00-x9mCNsT3tnCjPtcMHRbHkP
3.38802	um	Cell	0.000	1.000	29	14	siRNA-IMPa4-25 PSPC1-A488 IMPa4-A546 DAPI 8C1-siRNA-IMP-a2-a4 V2.00	0	28. siRNA-IMPa4-25 PSPC1-A488 DAPI IMPa4-A546_aa_TileScan_001 (Stage 27 of 49)	00-x9mCNsT3tnCjPtcMHRbHkP
10.286	um	Cell	0.000	1.000	30	15	siRNA-IMPa4-25 PSPC1-A488 IMPa4-A546 DAPI 8C1-siRNA-IMP-a2-a4 V2.00	0	28. siRNA-IMPa4-25 PSPC1-A488 DAPI IMPa4-A546_aa_TileScan_001 (Stage 27 of 49)	00-x9mCNsT3tnCjPtcMHRbHkP
8.25682	um	Cell	0.000	1.000	31	16	siRNA-IMPa4-25 PSPC1-A488 IMPa4-A546 DAPI 8C1-siRNA-IMP-a2-a4 V2.00	0	28. siRNA-IMPa4-25 PSPC1-A488 DAPI IMPa4-A546_aa_TileScan_001 (Stage 27 of 49)	00-x9mCNsT3tnCjPtcMHRbHkP
8.08303	um	Cell	0.000	1.000	32	17	siRNA-IMPa4-25 PSPC1-A488 IMPa4-A546 DAPI 8C1-siRNA-IMP-a2-a4 V2.00	0	28. siRNA-IMPa4-25 PSPC1-A488 DAPI IMPa4-A546_aa_TileScan_001 (Stage 27 of 49)	00-x9mCNsT3tnCjPtcMHRbHkP
9.31448	um	Cell	0.000	1.000	33	18	siRNA-IMPa4-25 PSPC1-A488 IMPa4-A546 DAPI 8C1-siRNA-IMP-a2-a4 V2.00	0	28. siRNA-IMPa4-25 PSPC1-A488 DAPI IMPa4-A546_aa_TileScan_001 (Stage 27 of 49)	00-x9mCNsT3tnCjPtcMHRbHkP
12.0115	um	Cell	0.000	1.000	34	19	siRNA-IMPa4-25 PSPC1-A488 IMPa4-A546 DAPI 8C1-siRNA-IMP-a2-a4 V2.00	0	28. siRNA-IMPa4-25 PSPC1-A488 DAPI IMPa4-A546_aa_TileScan_001 (Stage 27 of 49)	00-x9mCNsT3tnCjPtcMHRbHkP
6.89598	um	Cell	0.000	1.000	35	20	siRNA-IMPa4-25 PSPC1-A488 IMPa4-A546 DAPI 8C1-siRNA-IMP-a2-a4 V2.00	0	28. siRNA-IMPa4-25 PSPC1-A488 DAPI IMPa4-A546_aa_TileScan_001 (Stage 27 of 49)	00-x9mCNsT3tnCjPtcMHRbHkP
5.3568	um	Cell	0.000	1.000	36	21	siRNA-IMPa4-25 PSPC1-A488 IMPa4-A546 DAPI 8C1-siRNA-IMP-a2-a4 V2.00	0	28. siRNA-IMPa4-25 PSPC1-A488 DAPI IMPa4-A546_aa_TileScan_001 (Stage 27 of 49)	00-x9mCNsT3tnCjPtcMHRbHkP
8.94816	um	Cell	0.000	1.000	37	22	siRNA-IMPa4-25 PSPC1-A488 IMPa4-A546 DAPI 8C1-siRNA-IMP-a2-a4 V2.00	0	28. siRNA-IMPa4-25 PSPC1-A488 DAPI IMPa4-A546_aa_TileScan_001 (Stage 27 of 49)	00-x9mCNsT3tnCjPtcMHRbHkP
7.22042	um	Cell	0.000	1.000	38	23	siRNA-IMPa4-25 PSPC1-A488 IMPa4-A546 DAPI 8C1-siRNA-IMP-a2-a4 V2.00	0	28. siRNA-IMPa4-25 PSPC1-A488 DAPI IMPa4-A546_aa_TileScan_001 (Stage 27 of 49)	00-x9mCNsT3tnCjPtcMHRbHkP
8.25927	um	Cell	0.000	1.000	39	24	siRNA-IMPa4-25 PSPC1-A488 IMPa4-A546 DAPI 8C1-siRNA-IMP-a2-a4 V2.00	0	28. siRNA-IMPa4-25 PSPC1-A488 DAPI IMPa4-A546_aa_TileScan_001 (Stage 27 of 49)	00-x9mCNsT3tnCjPtcMHRbHkP
7.20347	um	Cell	0.000	1.000	40	25	siRNA-IMPa4-25 PSPC1-A488 IMPa4-A546 DAPI 8C1-siRNA-IMP-a2-a4 V2.00	0	28. siRNA-IMPa4-25 PSPC1-A488 DAPI IMPa4-A546_aa_TileScan_001 (Stage 27 of 49)	00-x9mCNsT3tnCjPtcMHRbHkP
6.39552	um	Cell	0.000	1.000	41	26	siRNA-IMPa4-25 PSPC1-A488 IMPa4-A546 DAPI 8C1-siRNA-IMP-a2-a4 V2.00	0	28. siRNA-IMPa4-25 PSPC1-A488 DAPI IMPa4-A546_aa_TileScan_001 (Stage 27 of 49)	00-x9mCNsT3tnCjPtcMHRbHkP
6.41207	um	Cell	0.000	1.000	42	27	siRNA-IMPa4-25 PSPC1-A488 IMPa4-A546 DAPI 8C1-siRNA-IMP-a2-a4 V2.00	0	28. siRNA-IMPa4-25 PSPC1-A488 DAPI IMPa4-A546_aa_TileScan_001 (Stage 27 of 49)	00-x9mCNsT3tnCjPtcMHRbHkP
5.76596	um	Cell	0.000	1.000	43	28	siRNA-IMPa4-25 PSPC1-A488 IMPa4-A546 DAPI 8C1-siRNA-IMP-a2-a4 V2.00	0	28. siRNA-IMPa4-25 PSPC1-A488 DAPI IMPa4-A546_aa_TileScan_001 (Stage 27 of 49)	00-x9mCNsT3tnCjPtcMHRbHkP
11.8012	um	Cell	0.000	1.000	44	29	siRNA-IMPa4-25 PSPC1-A488 IMPa4-A546 DAPI 8C1-siRNA-IMP-a2-a4 V2.00	0	28. siRNA-IMPa4-25 PSPC1-A488 DAPI IMPa4-A546_aa_TileScan_001 (Stage 27 of 49)	00-x9mCNsT3tnCjPtcMHRbHkP
7.51811	um	Cell	0.000	1.000	45	0	siRNA-IMPa4-25 PSPC1-A488 IMPa4-A546 DAPI 8C1-siRNA-IMP-a2-a4 V2.00	0	28. siRNA-IMPa4-25 PSPC1-A488 DAPI IMPa4-A546_ab_TileScan_001 (Stage 28 of 49)	00-Q4ooruqc3Yzm6j4qtFoQce
5.91584	um	Cell	0.000	1.000	46	1	siRNA-IMPa4-25 PSPC1-A488 IMPa4-A546 DAPI 8C1-siRNA-IMP-a2-a4 V2.00	0	28. siRNA-IMPa4-25 PSPC1-A488 DAPI IMPa4-A546_ab_TileScan_001 (Stage 28 of 49)	00-Q4ooruqc3Yzm6j4qtFoQce
16.7351	um	Cell	0.000	1.000	47	2	siRNA-IMPa4-25 PSPC1-A488 IMPa4-A546 DAPI 8C1-siRNA-IMP-a2-a4 V2.00	0	28. siRNA-IMPa4-25 PSPC1-A488 DAPI IMPa4-A546_ab_TileScan_001 (Stage 28 of 49)	00-Q4ooruqc3Yzm6j4qtFoQce
6.13497	um	Cell	0.000	1.000	48	3	siRNA-IMPa4-25 PSPC1-A488 IMPa4-A546 DAPI 8C1-siRNA-IMP-a2-a4 V2.00	0	28. siRNA-IMPa4-25 PSPC1-A488 DAPI IMPa4-A546_ab_TileScan_001 (Stage 28 of 49)	00-Q4ooruqc3Yzm6j4qtFoQce
7.95004	um	Cell	0.000	1.000	49	4	siRNA-IMPa4-25 PSPC1-A488 IMPa4-A546 DAPI 8C1-siRNA-IMP-a2-a4 V2.00	0	28. siRNA-IMPa4-25 PSPC1-A488 DAPI IMPa4-A546_ab_TileScan_001 (Stage 28 of 49)	00-Q4ooruqc3Yzm6j4qtFoQce
6.15061	um	Cell	0.000	1.000	50	5	siRNA-IMPa4-25 PSPC1-A488 IMPa4-A546 DAPI 8C1-siRNA-IMP-a2-a4 V2.00	0	28. siRNA-IMPa4-25 PSPC1-A488 DAPI IMPa4-A546_ab_TileScan_001 (Stage 28 of 49)	00-Q4ooruqc3Yzm6j4qtFoQce
9.84328	um	Cell	0.000	1.000	51	6	siRNA-IMPa4-25 PSPC1-A488 IMPa4-A546 DAPI 8C1-siRNA-IMP-a2-a4 V2.00	0	28. siRNA-IMPa4-25 PSPC1-A488 DAPI IMPa4-A546_ab_TileScan_001 (Stage 28 of 49)	00-Q4ooruqc3Yzm6j4qtFoQce
7.85395	um	Cell	0.000	1.000	52	7	siRNA-IMPa4-25 PSPC1-A488 IMPa4-A546 DAPI 8C1-siRNA-IMP-a2-a4 V2.00	0	28. siRNA-IMPa4-25 PSPC1-A488 DAPI IMPa4-A546_ab_TileScan_001 (Stage 28 of 49)	00-Q4ooruqc3Yzm6j4qtFoQce
14.9719	um	Cell	0.000	1.000	53	8	siRNA-IMPa4-25 PSPC1-A488 IMPa4-A546 DAPI 8C1-siRNA-IMP-a2-a4 V2.00	0	28. siRNA-IMPa4-25 PSPC1-A488 DAPI IMPa4-A546_ab_TileScan_001 (Stage 28 of 49)	00-Q4ooruqc3Yzm6j4qtFoQce
15.0818	um	Cell	0.000	1.000	54	9	siRNA-IMPa4-25 PSPC1-A488 IMPa4-A546 DAPI 8C1-siRNA-IMP-a2-a4 V2.00	0	28. siRNA-IMPa4-25 PSPC1-A488 DAPI IMPa4-A546_ab_TileScan_001 (Stage 28 of 49)	00-Q4ooruqc3Yzm6j4qtFoQce
6.39929	um	Cell	0.000	1.000	55	10	siRNA-IMPa4-25 PSPC1-A488 IMPa4-A546 DAPI 8C1-siRNA-IMP-a2-a4 V2.00	0	28. siRNA-IMPa4-25 PSPC1-A488 DAPI IMPa4-A546_ab_TileScan_001 (Stage 28 of 49)	00-Q4ooruqc3Yzm6j4qtFoQce
16.45	um	Cell	0.000	1.000	56	11	siRNA-IMPa4-25 PSPC1-A488 IMPa4-A546 DAPI 8C1-siRNA-IMP-a2-a4 V2.00	0	28. siRNA-IMPa4-25 PSPC1-A488 DAPI IMPa4-A546_ab_TileScan_001 (Stage 28 of 49)	00-Q4ooruqc3Yzm6j4qtFoQce
11.408	um	Cell	0.000	1.000	57	12	siRNA-IMPa4-25 PSPC1-A488 IMPa4-A546 DAPI 8C1-siRNA-IMP-a2-a4 V2.00	0	28. siRNA-IMPa4-25 PSPC1-A488 DAPI IMPa4-A546_ab_TileScan_001 (Stage 28 of 49)	00-Q4ooruqc3Yzm6j4qtFoQce
7.69306	um	Cell	0.000	1.000	58	13	siRNA-IMPa4-25 PSPC1-A488 IMPa4-A546 DAPI 8C1-siRNA-IMP-a2-a4 V2.00	0	28. siRNA-IMPa4-25 PSPC1-A488 DAPI IMPa4-A546_ab_TileScan_001 (Stage 28 of 49)	00-Q4ooruqc3Yzm6j4qtFoQce
7.30199	um	Cell	0.000	1.000	59	14	siRNA-IMPa4-25 PSPC1-A488 IMPa4-A546 DAPI 8C1-siRNA-IMP-a2-a4 V2.00	0	28. siRNA-IMPa4-25 PSPC1-A488 DAPI IMPa4-A546_ab_TileScan_001 (Stage 28 of 49)	00-Q4ooruqc3Yzm6j4qtFoQce
9.62076	um	Cell	0.000	1.000	60	15	siRNA-IMPa4-25 PSPC1-A488 IMPa4-A546 DAPI 8C1-siRNA-IMP-a2-a4 V2.00	0	28. siRNA-IMPa4-25 PSPC1-A488 DAPI IMPa4-A546_ab_TileScan_001 (Stage 28 of 49)	00-Q4ooruqc3Yzm6j4qtFoQce
7.55562	um	Cell	0.000	1.000	61	16	siRNA-IMPa4-25 PSPC1-A488 IMPa4-A546 DAPI 8C1-siRNA-IMP-a2-a4 V2.00	0	28. siRNA-IMPa4-25 PSPC1-A488 DAPI IMPa4-A546_ab_TileScan_001 (Stage 28 of 49)	00-Q4ooruqc3Yzm6j4qtFoQce
10.279	um	Cell	0.000	1.000	62	17	siRNA-IMPa4-25 PSPC1-A488 IMPa4-A546 DAPI 8C1-siRNA-IMP-a2-a4 V2.00	0	28. siRNA-IMPa4-25 PSPC1-A488 DAPI IMPa4-A546_ab_TileScan_001 (Stage 28 of 49)	00-Q4ooruqc3Yzm6j4qtFoQce
5.16111	um	Cell	0.000	1.000	63	18	siRNA-IMPa4-25 PSPC1-A488 IMPa4-A546 DAPI 8C1-siRNA-IMP-a2-a4 V2.00	0	28. siRNA-IMPa4-25 PSPC1-A488 DAPI IMPa4-A546_ab_TileScan_001 (Stage 28 of 49)	00-Q4ooruqc3Yzm6j4qtFoQce
5.04731	um	Cell	0.000	1.000	64	19	siRNA-IMPa4-25 PSPC1-A488 IMPa4-A546 DAPI 8C1-siRNA-IMP-a2-a4 V2.00	0	28. siRNA-IMPa4-25 PSPC1-A488 DAPI IMPa4-A546_ab_TileScan_001 (Stage 28 of 49)	00-Q4ooruqc3Yzm6j4qtFoQce
13.8714	um	Cell	0.000	1.000	65	20	siRNA-IMPa4-25 PSPC1-A488 IMPa4-A546 DAPI 8C1-siRNA-IMP-a2-a4 V2.00	0	28. siRNA-IMPa4-25 PSPC1-A488 DAPI IMPa4-A546_ab_TileScan_001 (Stage 28 of 49)	00-Q4ooruqc3Yzm6j4qtFoQce
12.9811	um	Cell	0.000	1.000	66	21	siRNA-IMPa4-25 PSPC1-A488 IMPa4-A546 DAPI 8C1-siRNA-IMP-a2-a4 V2.00	0	28. siRNA-IMPa4-25 PSPC1-A488 DAPI IMPa4-A546_ab_TileScan_001 (Stage 28 of 49)	00-Q4ooruqc3Yzm6j4qtFoQce
10.6966	um	Cell	0.000	1.000	67	22	siRNA-IMPa4-25 PSPC1-A488 IMPa4-A546 DAPI 8C1-siRNA-IMP-a2-a4 V2.00	0	28. siRNA-IMPa4-25 PSPC1-A488 DAPI IMPa4-A546_ab_TileScan_001 (Stage 28 of 49)	00-Q4ooruqc3Yzm6j4qtFoQce
9.08601	um	Cell	0.000	1.000	68	23	siRNA-IMPa4-25 PSPC1-A488 IMPa4-A546 DAPI 8C1-siRNA-IMP-a2-a4 V2.00	0	28. siRNA-IMPa4-25 PSPC1-A488 DAPI IMPa4-A546_ab_TileScan_001 (Stage 28 of 49)	00-Q4ooruqc3Yzm6j4qtFoQce
6.53156	um	Cell	0.000	1.000	69	24	siRNA-IMPa4-25 PSPC1-A488 IMPa4-A546 DAPI 8C1-siRNA-IMP-a2-a4 V2.00	0	28. siRNA-IMPa4-25 PSPC1-A488 DAPI IMPa4-A546_ab_TileScan_001 (Stage 28 of 49)	00-Q4ooruqc3Yzm6j4qtFoQce
5.26949	um	Cell	0.000	1.000	70	25	siRNA-IMPa4-25 PSPC1-A488 IMPa4-A546 DAPI 8C1-siRNA-IMP-a2-a4 V2.00	0	28. siRNA-IMPa4-25 PSPC1-A488 DAPI IMPa4-A546_ab_TileScan_001 (Stage 28 of 49)	00-Q4ooruqc3Yzm6j4qtFoQce
6.79149	um	Cell	0.000	1.000	71	26	siRNA-IMPa4-25 PSPC1-A488 IMPa4-A546 DAPI 8C1-siRNA-IMP-a2-a4 V2.00	0	28. siRNA-IMPa4-25 PSPC1-A488 DAPI IMPa4-A546_ab_TileScan_001 (Stage 28 of 49)	00-Q4ooruqc3Yzm6j4qtFoQce
7.64823	um	Cell	0.000	1.000	72	27	siRNA-IMPa4-25 PSPC1-A488 IMPa4-A546 DAPI 8C1-siRNA-IMP-a2-a4 V2.00	0	28. siRNA-IMPa4-25 PSPC1-A488 DAPI IMPa4-A546_ab_TileScan_001 (Stage 28 of 49)	00-Q4ooruqc3Yzm6j4qtFoQce
13.7877	um	Cell	0.000	1.000	73	0	siRNA-IMPa4-25 PSPC1-A488 IMPa4-A546 DAPI 8C1-siRNA-IMP-a2-a4 V2.00	0	28. siRNA-IMPa4-25 PSPC1-A488 DAPI IMPa4-A546_ac_TileScan_001 (Stage 29 of 49)	00-LXCLx4huhhqiRKe4jbZjg4
9.92284	um	Cell	0.000	1.000	74	1	siRNA-IMPa4-25 PSPC1-A488 IMPa4-A546 DAPI 8C1-siRNA-IMP-a2-a4 V2.00	0	28. siRNA-IMPa4-25 PSPC1-A488 DAPI IMPa4-A546_ac_TileScan_001 (Stage 29 of 49)	00-LXCLx4huhhqiRKe4jbZjg4
11.5341	um	Cell	0.000	1.000	75	2	siRNA-IMPa4-25 PSPC1-A488 IMPa4-A546 DAPI 8C1-siRNA-IMP-a2-a4 V2.00	0	28. siRNA-IMPa4-25 PSPC1-A488 DAPI IMPa4-A546_ac_TileScan_001 (Stage 29 of 49)	00-LXCLx4huhhqiRKe4jbZjg4
10.4167	um	Cell	0.000	1.000	76	3	siRNA-IMPa4-25 PSPC1-A488 IMPa4-A546 DAPI 8C1-siRNA-IMP-a2-a4 V2.00	0	28. siRNA-IMPa4-25 PSPC1-A488 DAPI IMPa4-A546_ac_TileScan_001 (Stage 29 of 49)	00-LXCLx4huhhqiRKe4jbZjg4
15.3084	um	Cell	0.000	1.000	77	4	siRNA-IMPa4-25 PSPC1-A488 IMPa4-A546 DAPI 8C1-siRNA-IMP-a2-a4 V2.00	0	28. siRNA-IMPa4-25 PSPC1-A488 DAPI IMPa4-A546_ac_TileScan_001 (Stage 29 of 49)	00-LXCLx4huhhqiRKe4jbZjg4
10.8937	um	Cell	0.000	1.000	78	5	siRNA-IMPa4-25 PSPC1-A488 IMPa4-A546 DAPI 8C1-siRNA-IMP-a2-a4 V2.00	0	28. siRNA-IMPa4-25 PSPC1-A488 DAPI IMPa4-A546_ac_TileScan_001 (Stage 29 of 49)	00-LXCLx4huhhqiRKe4jbZjg4
12.2877	um	Cell	0.000	1.000	79	6	siRNA-IMPa4-25 PSPC1-A488 IMPa4-A546 DAPI 8C1-siRNA-IMP-a2-a4 V2.00	0	28. siRNA-IMPa4-25 PSPC1-A488 DAPI IMPa4-A546_ac_TileScan_001 (Stage 29 of 49)	00-LXCLx4huhhqiRKe4jbZjg4
11.1664	um	Cell	0.000	1.000	80	7	siRNA-IMPa4-25 PSPC1-A488 IMPa4-A546 DAPI 8C1-siRNA-IMP-a2-a4 V2.00	0	28. siRNA-IMPa4-25 PSPC1-A488 DAPI IMPa4-A546_ac_TileScan_001 (Stage 29 of 49)	00-LXCLx4huhhqiRKe4jbZjg4
10.8162	um	Cell	0.000	1.000	81	8	siRNA-IMPa4-25 PSPC1-A488 IMPa4-A546 DAPI 8C1-siRNA-IMP-a2-a4 V2.00	0	28. siRNA-IMPa4-25 PSPC1-A488 DAPI IMPa4-A546_ac_TileScan_001 (Stage 29 of 49)	00-LXCLx4huhhqiRKe4jbZjg4
6.44814	um	Cell	0.000	1.000	82	9	siRNA-IMPa4-25 PSPC1-A488 IMPa4-A546 DAPI 8C1-siRNA-IMP-a2-a4 V2.00	0	28. siRNA-IMPa4-25 PSPC1-A488 DAPI IMPa4-A546_ac_TileScan_001 (Stage 29 of 49)	00-LXCLx4huhhqiRKe4jbZjg4
8.47267	um	Cell	0.000	1.000	83	10	siRNA-IMPa4-25 PSPC1-A488 IMPa4-A546 DAPI 8C1-siRNA-IMP-a2-a4 V2.00	0	28. siRNA-IMPa4-25 PSPC1-A488 DAPI IMPa4-A546_ac_TileScan_001 (Stage 29 of 49)	00-LXCLx4huhhqiRKe4jbZjg4
9.19991	um	Cell	0.000	1.000	84	11	siRNA-IMPa4-25 PSPC1-A488 IMPa4-A546 DAPI 8C1-siRNA-IMP-a2-a4 V2.00	0	28. siRNA-IMPa4-25 PSPC1-A488 DAPI IMPa4-A546_ac_TileScan_001 (Stage 29 of 49)	00-LXCLx4huhhqiRKe4jbZjg4
11.2123	um	Cell	0.000	1.000	85	12	siRNA-IMPa4-25 PSPC1-A488 IMPa4-A546 DAPI 8C1-siRNA-IMP-a2-a4 V2.00	0	28. siRNA-IMPa4-25 PSPC1-A488 DAPI IMPa4-A546_ac_TileScan_001 (Stage 29 of 49)	00-LXCLx4huhhqiRKe4jbZjg4
8.68038	um	Cell	0.000	1.000	86	13	siRNA-IMPa4-25 PSPC1-A488 IMPa4-A546 DAPI 8C1-siRNA-IMP-a2-a4 V2.00	0	28. siRNA-IMPa4-25 PSPC1-A488 DAPI IMPa4-A546_ac_TileScan_001 (Stage 29 of 49)	00-LXCLx4huhhqiRKe4jbZjg4
10.4598	um	Cell	0.000	1.000	87	14	siRNA-IMPa4-25 PSPC1-A488 IMPa4-A546 DAPI 8C1-siRNA-IMP-a2-a4 V2.00	0	28. siRNA-IMPa4-25 PSPC1-A488 DAPI IMPa4-A546_ac_TileScan_001 (Stage 29 of 49)	00-LXCLx4huhhqiRKe4jbZjg4
9.89391	um	Cell	0.000	1.000	88	15	siRNA-IMPa4-25 PSPC1-A488 IMPa4-A546 DAPI 8C1-siRNA-IMP-a2-a4 V2.00	0	28. siRNA-IMPa4-25 PSPC1-A488 DAPI IMPa4-A546_ac_TileScan_001 (Stage 29 of 49)	00-LXCLx4huhhqiRKe4jbZjg4
11.4228	um	Cell	0.000	1.000	89	16	siRNA-IMPa4-25 PSPC1-A488 IMPa4-A546 DAPI 8C1-siRNA-IMP-a2-a4 V2.00	0	28. siRNA-IMPa4-25 PSPC1-A488 DAPI IMPa4-A546_ac_TileScan_001 (Stage 29 of 49)	00-LXCLx4huhhqiRKe4jbZjg4
11.0097	um	Cell	0.000	1.000	90	17	siRNA-IMPa4-25 PSPC1-A488 IMPa4-A546 DAPI 8C1-siRNA-IMP-a2-a4 V2.00	0	28. siRNA-IMPa4-25 PSPC1-A488 DAPI IMPa4-A546_ac_TileScan_001 (Stage 29 of 49)	00-LXCLx4huhhqiRKe4jbZjg4
18.2789	um	Cell	0.000	1.000	91	18	siRNA-IMPa4-25 PSPC1-A488 IMPa4-A546 DAPI 8C1-siRNA-IMP-a2-a4 V2.00	0	28. siRNA-IMPa4-25 PSPC1-A488 DAPI IMPa4-A546_ac_TileScan_001 (Stage 29 of 49)	00-LXCLx4huhhqiRKe4jbZjg4
3.71349	um	Cell	0.000	1.000	92	19	siRNA-IMPa4-25 PSPC1-A488 IMPa4-A546 DAPI 8C1-siRNA-IMP-a2-a4 V2.00	0	28. siRNA-IMPa4-25 PSPC1-A488 DAPI IMPa4-A546_ac_TileScan_001 (Stage 29 of 49)	00-LXCLx4huhhqiRKe4jbZjg4
5.83	um	Cell	0.000	1.000	93	20	siRNA-IMPa4-25 PSPC1-A488 IMPa4-A546 DAPI 8C1-siRNA-IMP-a2-a4 V2.00	0	28. siRNA-IMPa4-25 PSPC1-A488 DAPI IMPa4-A546_ac_TileScan_001 (Stage 29 of 49)	00-LXCLx4huhhqiRKe4jbZjg4
8.94262	um	Cell	0.000	1.000	94	0	siRNA-IMPa4-25 PSPC1-A488 IMPa4-A546 DAPI 8C1-siRNA-IMP-a2-a4 V2.00	0	28. siRNA-IMPa4-25 PSPC1-A488 DAPI IMPa4-A546_ad_TileScan_001 (Stage 30 of 49)	00-Yab6yGwQb798LddhaQwGqH
12.7487	um	Cell	0.000	1.000	95	1	siRNA-IMPa4-25 PSPC1-A488 IMPa4-A546 DAPI 8C1-siRNA-IMP-a2-a4 V2.00	0	28. siRNA-IMPa4-25 PSPC1-A488 DAPI IMPa4-A546_ad_TileScan_001 (Stage 30 of 49)	00-Yab6yGwQb798LddhaQwGqH
11.2238	um	Cell	0.000	1.000	96	2	siRNA-IMPa4-25 PSPC1-A488 IMPa4-A546 DAPI 8C1-siRNA-IMP-a2-a4 V2.00	0	28. siRNA-IMPa4-25 PSPC1-A488 DAPI IMPa4-A546_ad_TileScan_001 (Stage 30 of 49)	00-Yab6yGwQb798LddhaQwGqH
7.32915	um	Cell	0.000	1.000	97	3	siRNA-IMPa4-25 PSPC1-A488 IMPa4-A546 DAPI 8C1-siRNA-IMP-a2-a4 V2.00	0	28. siRNA-IMPa4-25 PSPC1-A488 DAPI IMPa4-A546_ad_TileScan_001 (Stage 30 of 49)	00-Yab6yGwQb798LddhaQwGqH
10.9098	um	Cell	0.000	1.000	98	4	siRNA-IMPa4-25 PSPC1-A488 IMPa4-A546 DAPI 8C1-siRNA-IMP-a2-a4 V2.00	0	28. siRNA-IMPa4-25 PSPC1-A488 DAPI IMPa4-A546_ad_TileScan_001 (Stage 30 of 49)	00-Yab6yGwQb798LddhaQwGqH
8.64576	um	Cell	0.000	1.000	99	5	siRNA-IMPa4-25 PSPC1-A488 IMPa4-A546 DAPI 8C1-siRNA-IMP-a2-a4 V2.00	0	28. siRNA-IMPa4-25 PSPC1-A488 DAPI IMPa4-A546_ad_TileScan_001 (Stage 30 of 49)	00-Yab6yGwQb798LddhaQwGqH
5.47492	um	Cell	0.000	1.000	100	6	siRNA-IMPa4-25 PSPC1-A488 IMPa4-A546 DAPI 8C1-siRNA-IMP-a2-a4 V2.00	0	28. siRNA-IMPa4-25 PSPC1-A488 DAPI IMPa4-A546_ad_TileScan_001 (Stage 30 of 49)	00-Yab6yGwQb798LddhaQwGqH
10.5841	um	Cell	0.000	1.000	101	7	siRNA-IMPa4-25 PSPC1-A488 IMPa4-A546 DAPI 8C1-siRNA-IMP-a2-a4 V2.00	0	28. siRNA-IMPa4-25 PSPC1-A488 DAPI IMPa4-A546_ad_TileScan_001 (Stage 30 of 49)	00-Yab6yGwQb798LddhaQwGqH
12.4842	um	Cell	0.000	1.000	102	8	siRNA-IMPa4-25 PSPC1-A488 IMPa4-A546 DAPI 8C1-siRNA-IMP-a2-a4 V2.00	0	28. siRNA-IMPa4-25 PSPC1-A488 DAPI IMPa4-A546_ad_TileScan_001 (Stage 30 of 49)	00-Yab6yGwQb798LddhaQwGqH
11.2571	um	Cell	0.000	1.000	103	9	siRNA-IMPa4-25 PSPC1-A488 IMPa4-A546 DAPI 8C1-siRNA-IMP-a2-a4 V2.00	0	28. siRNA-IMPa4-25 PSPC1-A488 DAPI IMPa4-A546_ad_TileScan_001 (Stage 30 of 49)	00-Yab6yGwQb798LddhaQwGqH
9.34387	um	Cell	0.000	1.000	104	10	siRNA-IMPa4-25 PSPC1-A488 IMPa4-A546 DAPI 8C1-siRNA-IMP-a2-a4 V2.00	0	28. siRNA-IMPa4-25 PSPC1-A488 DAPI IMPa4-A546_ad_TileScan_001 (Stage 30 of 49)	00-Yab6yGwQb798LddhaQwGqH
6.63137	um	Cell	0.000	1.000	105	11	siRNA-IMPa4-25 PSPC1-A488 IMPa4-A546 DAPI 8C1-siRNA-IMP-a2-a4 V2.00	0	28. siRNA-IMPa4-25 PSPC1-A488 DAPI IMPa4-A546_ad_TileScan_001 (Stage 30 of 49)	00-Yab6yGwQb798LddhaQwGqH
14.8221	um	Cell	0.000	1.000	106	12	siRNA-IMPa4-25 PSPC1-A488 IMPa4-A546 DAPI 8C1-siRNA-IMP-a2-a4 V2.00	0	28. siRNA-IMPa4-25 PSPC1-A488 DAPI IMPa4-A546_ad_TileScan_001 (Stage 30 of 49)	00-Yab6yGwQb798LddhaQwGqH
6.16317	um	Cell	0.000	1.000	107	13	siRNA-IMPa4-25 PSPC1-A488 IMPa4-A546 DAPI 8C1-siRNA-IMP-a2-a4 V2.00	0	28. siRNA-IMPa4-25 PSPC1-A488 DAPI IMPa4-A546_ad_TileScan_001 (Stage 30 of 49)	00-Yab6yGwQb798LddhaQwGqH
16.7251	um	Cell	0.000	1.000	108	14	siRNA-IMPa4-25 PSPC1-A488 IMPa4-A546 DAPI 8C1-siRNA-IMP-a2-a4 V2.00	0	28. siRNA-IMPa4-25 PSPC1-A488 DAPI IMPa4-A546_ad_TileScan_001 (Stage 30 of 49)	00-Yab6yGwQb798LddhaQwGqH
11.0543	um	Cell	0.000	1.000	109	15	siRNA-IMPa4-25 PSPC1-A488 IMPa4-A546 DAPI 8C1-siRNA-IMP-a2-a4 V2.00	0	28. siRNA-IMPa4-25 PSPC1-A488 DAPI IMPa4-A546_ad_TileScan_001 (Stage 30 of 49)	00-Yab6yGwQb798LddhaQwGqH
12.8074	um	Cell	0.000	1.000	110	16	siRNA-IMPa4-25 PSPC1-A488 IMPa4-A546 DAPI 8C1-siRNA-IMP-a2-a4 V2.00	0	28. siRNA-IMPa4-25 PSPC1-A488 DAPI IMPa4-A546_ad_TileScan_001 (Stage 30 of 49)	00-Yab6yGwQb798LddhaQwGqH
12.5035	um	Cell	0.000	1.000	111	17	siRNA-IMPa4-25 PSPC1-A488 IMPa4-A546 DAPI 8C1-siRNA-IMP-a2-a4 V2.00	0	28. siRNA-IMPa4-25 PSPC1-A488 DAPI IMPa4-A546_ad_TileScan_001 (Stage 30 of 49)	00-Yab6yGwQb798LddhaQwGqH
12.0463	um	Cell	0.000	1.000	112	18	siRNA-IMPa4-25 PSPC1-A488 IMPa4-A546 DAPI 8C1-siRNA-IMP-a2-a4 V2.00	0	28. siRNA-IMPa4-25 PSPC1-A488 DAPI IMPa4-A546_ad_TileScan_001 (Stage 30 of 49)	00-Yab6yGwQb798LddhaQwGqH
13.3927	um	Cell	0.000	1.000	113	19	siRNA-IMPa4-25 PSPC1-A488 IMPa4-A546 DAPI 8C1-siRNA-IMP-a2-a4 V2.00	0	28. siRNA-IMPa4-25 PSPC1-A488 DAPI IMPa4-A546_ad_TileScan_001 (Stage 30 of 49)	00-Yab6yGwQb798LddhaQwGqH
9.38258	um	Cell	0.000	1.000	114	20	siRNA-IMPa4-25 PSPC1-A488 IMPa4-A546 DAPI 8C1-siRNA-IMP-a2-a4 V2.00	0	28. siRNA-IMPa4-25 PSPC1-A488 DAPI IMPa4-A546_ad_TileScan_001 (Stage 30 of 49)	00-Yab6yGwQb798LddhaQwGqH
6.07501	um	Cell	0.000	1.000	115	21	siRNA-IMPa4-25 PSPC1-A488 IMPa4-A546 DAPI 8C1-siRNA-IMP-a2-a4 V2.00	0	28. siRNA-IMPa4-25 PSPC1-A488 DAPI IMPa4-A546_ad_TileScan_001 (Stage 30 of 49)	00-Yab6yGwQb798LddhaQwGqH
12.8557	um	Cell	0.000	1.000	116	22	siRNA-IMPa4-25 PSPC1-A488 IMPa4-A546 DAPI 8C1-siRNA-IMP-a2-a4 V2.00	0	28. siRNA-IMPa4-25 PSPC1-A488 DAPI IMPa4-A546_ad_TileScan_001 (Stage 30 of 49)	00-Yab6yGwQb798LddhaQwGqH
10.9406	um	Cell	0.000	1.000	117	23	siRNA-IMPa4-25 PSPC1-A488 IMPa4-A546 DAPI 8C1-siRNA-IMP-a2-a4 V2.00	0	28. siRNA-IMPa4-25 PSPC1-A488 DAPI IMPa4-A546_ad_TileScan_001 (Stage 30 of 49)	00-Yab6yGwQb798LddhaQwGqH
9.19138	um	Cell	0.000	1.000	118	24	siRNA-IMPa4-25 PSPC1-A488 IMPa4-A546 DAPI 8C1-siRNA-IMP-a2-a4 V2.00	0	28. siRNA-IMPa4-25 PSPC1-A488 DAPI IMPa4-A546_ad_TileScan_001 (Stage 30 of 49)	00-Yab6yGwQb798LddhaQwGqH
13.0107	um	Cell	0.000	1.000	119	25	siRNA-IMPa4-25 PSPC1-A488 IMPa4-A546 DAPI 8C1-siRNA-IMP-a2-a4 V2.00	0	28. siRNA-IMPa4-25 PSPC1-A488 DAPI IMPa4-A546_ad_TileScan_001 (Stage 30 of 49)	00-Yab6yGwQb798LddhaQwGqH
11.3763	um	Cell	0.000	1.000	120	26	siRNA-IMPa4-25 PSPC1-A488 IMPa4-A546 DAPI 8C1-siRNA-IMP-a2-a4 V2.00	0	28. siRNA-IMPa4-25 PSPC1-A488 DAPI IMPa4-A546_ad_TileScan_001 (Stage 30 of 49)	00-Yab6yGwQb798LddhaQwGqH
13.1225	um	Cell	0.000	1.000	121	27	siRNA-IMPa4-25 PSPC1-A488 IMPa4-A546 DAPI 8C1-siRNA-IMP-a2-a4 V2.00	0	28. siRNA-IMPa4-25 PSPC1-A488 DAPI IMPa4-A546_ad_TileScan_001 (Stage 30 of 49)	00-Yab6yGwQb798LddhaQwGqH
8.39749	um	Cell	0.000	1.000	122	28	siRNA-IMPa4-25 PSPC1-A488 IMPa4-A546 DAPI 8C1-siRNA-IMP-a2-a4 V2.00	0	28. siRNA-IMPa4-25 PSPC1-A488 DAPI IMPa4-A546_ad_TileScan_001 (Stage 30 of 49)	00-Yab6yGwQb798LddhaQwGqH
16.4676	um	Cell	0.000	1.000	123	29	siRNA-IMPa4-25 PSPC1-A488 IMPa4-A546 DAPI 8C1-siRNA-IMP-a2-a4 V2.00	0	28. siRNA-IMPa4-25 PSPC1-A488 DAPI IMPa4-A546_ad_TileScan_001 (Stage 30 of 49)	00-Yab6yGwQb798LddhaQwGqH
6.94122	um	Cell	0.000	1.000	124	30	siRNA-IMPa4-25 PSPC1-A488 IMPa4-A546 DAPI 8C1-siRNA-IMP-a2-a4 V2.00	0	28. siRNA-IMPa4-25 PSPC1-A488 DAPI IMPa4-A546_ad_TileScan_001 (Stage 30 of 49)	00-Yab6yGwQb798LddhaQwGqH
6.10193	um	Cell	0.000	1.000	125	0	siRNA-IMPa4-25 PSPC1-A488 IMPa4-A546 DAPI 8C1-siRNA-IMP-a2-a4 V2.00	0	28. siRNA-IMPa4-25 PSPC1-A488 DAPI IMPa4-A546_ae_TileScan_001 (Stage 31 of 49)	00-oBaWHZAUHZMZESKWkE4ms6
6.45171	um	Cell	0.000	1.000	126	1	siRNA-IMPa4-25 PSPC1-A488 IMPa4-A546 DAPI 8C1-siRNA-IMP-a2-a4 V2.00	0	28. siRNA-IMPa4-25 PSPC1-A488 DAPI IMPa4-A546_ae_TileScan_001 (Stage 31 of 49)	00-oBaWHZAUHZMZESKWkE4ms6
15.835	um	Cell	0.000	1.000	127	2	siRNA-IMPa4-25 PSPC1-A488 IMPa4-A546 DAPI 8C1-siRNA-IMP-a2-a4 V2.00	0	28. siRNA-IMPa4-25 PSPC1-A488 DAPI IMPa4-A546_ae_TileScan_001 (Stage 31 of 49)	00-oBaWHZAUHZMZESKWkE4ms6
9.13434	um	Cell	0.000	1.000	128	3	siRNA-IMPa4-25 PSPC1-A488 IMPa4-A546 DAPI 8C1-siRNA-IMP-a2-a4 V2.00	0	28. siRNA-IMPa4-25 PSPC1-A488 DAPI IMPa4-A546_ae_TileScan_001 (Stage 31 of 49)	00-oBaWHZAUHZMZESKWkE4ms6
7.88648	um	Cell	0.000	1.000	129	4	siRNA-IMPa4-25 PSPC1-A488 IMPa4-A546 DAPI 8C1-siRNA-IMP-a2-a4 V2.00	0	28. siRNA-IMPa4-25 PSPC1-A488 DAPI IMPa4-A546_ae_TileScan_001 (Stage 31 of 49)	00-oBaWHZAUHZMZESKWkE4ms6
10.9126	um	Cell	0.000	1.000	130	5	siRNA-IMPa4-25 PSPC1-A488 IMPa4-A546 DAPI 8C1-siRNA-IMP-a2-a4 V2.00	0	28. siRNA-IMPa4-25 PSPC1-A488 DAPI IMPa4-A546_ae_TileScan_001 (Stage 31 of 49)	00-oBaWHZAUHZMZESKWkE4ms6
21.1018	um	Cell	0.000	1.000	131	6	siRNA-IMPa4-25 PSPC1-A488 IMPa4-A546 DAPI 8C1-siRNA-IMP-a2-a4 V2.00	0	28. siRNA-IMPa4-25 PSPC1-A488 DAPI IMPa4-A546_ae_TileScan_001 (Stage 31 of 49)	00-oBaWHZAUHZMZESKWkE4ms6
6.84977	um	Cell	0.000	1.000	132	7	siRNA-IMPa4-25 PSPC1-A488 IMPa4-A546 DAPI 8C1-siRNA-IMP-a2-a4 V2.00	0	28. siRNA-IMPa4-25 PSPC1-A488 DAPI IMPa4-A546_ae_TileScan_001 (Stage 31 of 49)	00-oBaWHZAUHZMZESKWkE4ms6
8.30049	um	Cell	0.000	1.000	133	8	siRNA-IMPa4-25 PSPC1-A488 IMPa4-A546 DAPI 8C1-siRNA-IMP-a2-a4 V2.00	0	28. siRNA-IMPa4-25 PSPC1-A488 DAPI IMPa4-A546_ae_TileScan_001 (Stage 31 of 49)	00-oBaWHZAUHZMZESKWkE4ms6
8.87644	um	Cell	0.000	1.000	134	9	siRNA-IMPa4-25 PSPC1-A488 IMPa4-A546 DAPI 8C1-siRNA-IMP-a2-a4 V2.00	0	28. siRNA-IMPa4-25 PSPC1-A488 DAPI IMPa4-A546_ae_TileScan_001 (Stage 31 of 49)	00-oBaWHZAUHZMZESKWkE4ms6
14.0798	um	Cell	0.000	1.000	135	10	siRNA-IMPa4-25 PSPC1-A488 IMPa4-A546 DAPI 8C1-siRNA-IMP-a2-a4 V2.00	0	28. siRNA-IMPa4-25 PSPC1-A488 DAPI IMPa4-A546_ae_TileScan_001 (Stage 31 of 49)	00-oBaWHZAUHZMZESKWkE4ms6
12.0499	um	Cell	0.000	1.000	136	11	siRNA-IMPa4-25 PSPC1-A488 IMPa4-A546 DAPI 8C1-siRNA-IMP-a2-a4 V2.00	0	28. siRNA-IMPa4-25 PSPC1-A488 DAPI IMPa4-A546_ae_TileScan_001 (Stage 31 of 49)	00-oBaWHZAUHZMZESKWkE4ms6
13.6648	um	Cell	0.000	1.000	137	12	siRNA-IMPa4-25 PSPC1-A488 IMPa4-A546 DAPI 8C1-siRNA-IMP-a2-a4 V2.00	0	28. siRNA-IMPa4-25 PSPC1-A488 DAPI IMPa4-A546_ae_TileScan_001 (Stage 31 of 49)	00-oBaWHZAUHZMZESKWkE4ms6
8.54604	um	Cell	0.000	1.000	138	13	siRNA-IMPa4-25 PSPC1-A488 IMPa4-A546 DAPI 8C1-siRNA-IMP-a2-a4 V2.00	0	28. siRNA-IMPa4-25 PSPC1-A488 DAPI IMPa4-A546_ae_TileScan_001 (Stage 31 of 49)	00-oBaWHZAUHZMZESKWkE4ms6
4.76881	um	Cell	0.000	1.000	139	14	siRNA-IMPa4-25 PSPC1-A488 IMPa4-A546 DAPI 8C1-siRNA-IMP-a2-a4 V2.00	0	28. siRNA-IMPa4-25 PSPC1-A488 DAPI IMPa4-A546_ae_TileScan_001 (Stage 31 of 49)	00-oBaWHZAUHZMZESKWkE4ms6
11.5373	um	Cell	0.000	1.000	140	15	siRNA-IMPa4-25 PSPC1-A488 IMPa4-A546 DAPI 8C1-siRNA-IMP-a2-a4 V2.00	0	28. siRNA-IMPa4-25 PSPC1-A488 DAPI IMPa4-A546_ae_TileScan_001 (Stage 31 of 49)	00-oBaWHZAUHZMZESKWkE4ms6
11.1702	um	Cell	0.000	1.000	141	16	siRNA-IMPa4-25 PSPC1-A488 IMPa4-A546 DAPI 8C1-siRNA-IMP-a2-a4 V2.00	0	28. siRNA-IMPa4-25 PSPC1-A488 DAPI IMPa4-A546_ae_TileScan_001 (Stage 31 of 49)	00-oBaWHZAUHZMZESKWkE4ms6
7.34921	um	Cell	0.000	1.000	142	17	siRNA-IMPa4-25 PSPC1-A488 IMPa4-A546 DAPI 8C1-siRNA-IMP-a2-a4 V2.00	0	28. siRNA-IMPa4-25 PSPC1-A488 DAPI IMPa4-A546_ae_TileScan_001 (Stage 31 of 49)	00-oBaWHZAUHZMZESKWkE4ms6
6.61294	um	Cell	0.000	1.000	143	18	siRNA-IMPa4-25 PSPC1-A488 IMPa4-A546 DAPI 8C1-siRNA-IMP-a2-a4 V2.00	0	28. siRNA-IMPa4-25 PSPC1-A488 DAPI IMPa4-A546_ae_TileScan_001 (Stage 31 of 49)	00-oBaWHZAUHZMZESKWkE4ms6
7.06793	um	Cell	0.000	1.000	144	19	siRNA-IMPa4-25 PSPC1-A488 IMPa4-A546 DAPI 8C1-siRNA-IMP-a2-a4 V2.00	0	28. siRNA-IMPa4-25 PSPC1-A488 DAPI IMPa4-A546_ae_TileScan_001 (Stage 31 of 49)	00-oBaWHZAUHZMZESKWkE4ms6
15.361	um	Cell	0.000	1.000	145	0	siRNA-IMPa4-25 PSPC1-A488 IMPa4-A546 DAPI 8C1-siRNA-IMP-a2-a4 V2.00	0	28. siRNA-IMPa4-25 PSPC1-A488 DAPI IMPa4-A546_af_TileScan_001 (Stage 32 of 49)	00-92KDm6iVj9yteyh6H79FcT
12.8187	um	Cell	0.000	1.000	146	1	siRNA-IMPa4-25 PSPC1-A488 IMPa4-A546 DAPI 8C1-siRNA-IMP-a2-a4 V2.00	0	28. siRNA-IMPa4-25 PSPC1-A488 DAPI IMPa4-A546_af_TileScan_001 (Stage 32 of 49)	00-92KDm6iVj9yteyh6H79FcT
10.1531	um	Cell	0.000	1.000	147	2	siRNA-IMPa4-25 PSPC1-A488 IMPa4-A546 DAPI 8C1-siRNA-IMP-a2-a4 V2.00	0	28. siRNA-IMPa4-25 PSPC1-A488 DAPI IMPa4-A546_af_TileScan_001 (Stage 32 of 49)	00-92KDm6iVj9yteyh6H79FcT
10.3343	um	Cell	0.000	1.000	148	3	siRNA-IMPa4-25 PSPC1-A488 IMPa4-A546 DAPI 8C1-siRNA-IMP-a2-a4 V2.00	0	28. siRNA-IMPa4-25 PSPC1-A488 DAPI IMPa4-A546_af_TileScan_001 (Stage 32 of 49)	00-92KDm6iVj9yteyh6H79FcT
9.4707	um	Cell	0.000	1.000	149	4	siRNA-IMPa4-25 PSPC1-A488 IMPa4-A546 DAPI 8C1-siRNA-IMP-a2-a4 V2.00	0	28. siRNA-IMPa4-25 PSPC1-A488 DAPI IMPa4-A546_af_TileScan_001 (Stage 32 of 49)	00-92KDm6iVj9yteyh6H79FcT
8.5803	um	Cell	0.000	1.000	150	5	siRNA-IMPa4-25 PSPC1-A488 IMPa4-A546 DAPI 8C1-siRNA-IMP-a2-a4 V2.00	0	28. siRNA-IMPa4-25 PSPC1-A488 DAPI IMPa4-A546_af_TileScan_001 (Stage 32 of 49)	00-92KDm6iVj9yteyh6H79FcT
9.9787	um	Cell	0.000	1.000	151	6	siRNA-IMPa4-25 PSPC1-A488 IMPa4-A546 DAPI 8C1-siRNA-IMP-a2-a4 V2.00	0	28. siRNA-IMPa4-25 PSPC1-A488 DAPI IMPa4-A546_af_TileScan_001 (Stage 32 of 49)	00-92KDm6iVj9yteyh6H79FcT
6.33128	um	Cell	0.000	1.000	152	7	siRNA-IMPa4-25 PSPC1-A488 IMPa4-A546 DAPI 8C1-siRNA-IMP-a2-a4 V2.00	0	28. siRNA-IMPa4-25 PSPC1-A488 DAPI IMPa4-A546_af_TileScan_001 (Stage 32 of 49)	00-92KDm6iVj9yteyh6H79FcT
5.8777	um	Cell	0.000	1.000	153	8	siRNA-IMPa4-25 PSPC1-A488 IMPa4-A546 DAPI 8C1-siRNA-IMP-a2-a4 V2.00	0	28. siRNA-IMPa4-25 PSPC1-A488 DAPI IMPa4-A546_af_TileScan_001 (Stage 32 of 49)	00-92KDm6iVj9yteyh6H79FcT
11.9034	um	Cell	0.000	1.000	154	9	siRNA-IMPa4-25 PSPC1-A488 IMPa4-A546 DAPI 8C1-siRNA-IMP-a2-a4 V2.00	0	28. siRNA-IMPa4-25 PSPC1-A488 DAPI IMPa4-A546_af_TileScan_001 (Stage 32 of 49)	00-92KDm6iVj9yteyh6H79FcT
8.47803	um	Cell	0.000	1.000	155	10	siRNA-IMPa4-25 PSPC1-A488 IMPa4-A546 DAPI 8C1-siRNA-IMP-a2-a4 V2.00	0	28. siRNA-IMPa4-25 PSPC1-A488 DAPI IMPa4-A546_af_TileScan_001 (Stage 32 of 49)	00-92KDm6iVj9yteyh6H79FcT
7.54475	um	Cell	0.000	1.000	156	11	siRNA-IMPa4-25 PSPC1-A488 IMPa4-A546 DAPI 8C1-siRNA-IMP-a2-a4 V2.00	0	28. siRNA-IMPa4-25 PSPC1-A488 DAPI IMPa4-A546_af_TileScan_001 (Stage 32 of 49)	00-92KDm6iVj9yteyh6H79FcT
5.32158	um	Cell	0.000	1.000	157	12	siRNA-IMPa4-25 PSPC1-A488 IMPa4-A546 DAPI 8C1-siRNA-IMP-a2-a4 V2.00	0	28. siRNA-IMPa4-25 PSPC1-A488 DAPI IMPa4-A546_af_TileScan_001 (Stage 32 of 49)	00-92KDm6iVj9yteyh6H79FcT
9.93995	um	Cell	0.000	1.000	158	13	siRNA-IMPa4-25 PSPC1-A488 IMPa4-A546 DAPI 8C1-siRNA-IMP-a2-a4 V2.00	0	28. siRNA-IMPa4-25 PSPC1-A488 DAPI IMPa4-A546_af_TileScan_001 (Stage 32 of 49)	00-92KDm6iVj9yteyh6H79FcT
9.21376	um	Cell	0.000	1.000	159	14	siRNA-IMPa4-25 PSPC1-A488 IMPa4-A546 DAPI 8C1-siRNA-IMP-a2-a4 V2.00	0	28. siRNA-IMPa4-25 PSPC1-A488 DAPI IMPa4-A546_af_TileScan_001 (Stage 32 of 49)	00-92KDm6iVj9yteyh6H79FcT
11.4178	um	Cell	0.000	1.000	160	15	siRNA-IMPa4-25 PSPC1-A488 IMPa4-A546 DAPI 8C1-siRNA-IMP-a2-a4 V2.00	0	28. siRNA-IMPa4-25 PSPC1-A488 DAPI IMPa4-A546_af_TileScan_001 (Stage 32 of 49)	00-92KDm6iVj9yteyh6H79FcT
10.8543	um	Cell	0.000	1.000	161	16	siRNA-IMPa4-25 PSPC1-A488 IMPa4-A546 DAPI 8C1-siRNA-IMP-a2-a4 V2.00	0	28. siRNA-IMPa4-25 PSPC1-A488 DAPI IMPa4-A546_af_TileScan_001 (Stage 32 of 49)	00-92KDm6iVj9yteyh6H79FcT
10.1648	um	Cell	0.000	1.000	162	17	siRNA-IMPa4-25 PSPC1-A488 IMPa4-A546 DAPI 8C1-siRNA-IMP-a2-a4 V2.00	0	28. siRNA-IMPa4-25 PSPC1-A488 DAPI IMPa4-A546_af_TileScan_001 (Stage 32 of 49)	00-92KDm6iVj9yteyh6H79FcT
13.5663	um	Cell	0.000	1.000	163	18	siRNA-IMPa4-25 PSPC1-A488 IMPa4-A546 DAPI 8C1-siRNA-IMP-a2-a4 V2.00	0	28. siRNA-IMPa4-25 PSPC1-A488 DAPI IMPa4-A546_af_TileScan_001 (Stage 32 of 49)	00-92KDm6iVj9yteyh6H79FcT
9.3782	um	Cell	0.000	1.000	164	19	siRNA-IMPa4-25 PSPC1-A488 IMPa4-A546 DAPI 8C1-siRNA-IMP-a2-a4 V2.00	0	28. siRNA-IMPa4-25 PSPC1-A488 DAPI IMPa4-A546_af_TileScan_001 (Stage 32 of 49)	00-92KDm6iVj9yteyh6H79FcT
13.9351	um	Cell	0.000	1.000	165	20	siRNA-IMPa4-25 PSPC1-A488 IMPa4-A546 DAPI 8C1-siRNA-IMP-a2-a4 V2.00	0	28. siRNA-IMPa4-25 PSPC1-A488 DAPI IMPa4-A546_af_TileScan_001 (Stage 32 of 49)	00-92KDm6iVj9yteyh6H79FcT
6.98038	um	Cell	0.000	1.000	166	21	siRNA-IMPa4-25 PSPC1-A488 IMPa4-A546 DAPI 8C1-siRNA-IMP-a2-a4 V2.00	0	28. siRNA-IMPa4-25 PSPC1-A488 DAPI IMPa4-A546_af_TileScan_001 (Stage 32 of 49)	00-92KDm6iVj9yteyh6H79FcT
10.4009	um	Cell	0.000	1.000	167	22	siRNA-IMPa4-25 PSPC1-A488 IMPa4-A546 DAPI 8C1-siRNA-IMP-a2-a4 V2.00	0	28. siRNA-IMPa4-25 PSPC1-A488 DAPI IMPa4-A546_af_TileScan_001 (Stage 32 of 49)	00-92KDm6iVj9yteyh6H79FcT
16.1717	um	Cell	0.000	1.000	168	23	siRNA-IMPa4-25 PSPC1-A488 IMPa4-A546 DAPI 8C1-siRNA-IMP-a2-a4 V2.00	0	28. siRNA-IMPa4-25 PSPC1-A488 DAPI IMPa4-A546_af_TileScan_001 (Stage 32 of 49)	00-92KDm6iVj9yteyh6H79FcT
10.92	um	Cell	0.000	1.000	169	0	siRNA-IMPa4-25 PSPC1-A488 IMPa4-A546 DAPI 8C1-siRNA-IMP-a2-a4 V2.00	0	28. siRNA-IMPa4-25 PSPC1-A488 DAPI IMPa4-A546_ag_TileScan_001 (Stage 33 of 49)	00-yd7yhq4QT4B498DTJH9PNY
9.50379	um	Cell	0.000	1.000	170	1	siRNA-IMPa4-25 PSPC1-A488 IMPa4-A546 DAPI 8C1-siRNA-IMP-a2-a4 V2.00	0	28. siRNA-IMPa4-25 PSPC1-A488 DAPI IMPa4-A546_ag_TileScan_001 (Stage 33 of 49)	00-yd7yhq4QT4B498DTJH9PNY
11.2118	um	Cell	0.000	1.000	171	2	siRNA-IMPa4-25 PSPC1-A488 IMPa4-A546 DAPI 8C1-siRNA-IMP-a2-a4 V2.00	0	28. siRNA-IMPa4-25 PSPC1-A488 DAPI IMPa4-A546_ag_TileScan_001 (Stage 33 of 49)	00-yd7yhq4QT4B498DTJH9PNY
12.4554	um	Cell	0.000	1.000	172	3	siRNA-IMPa4-25 PSPC1-A488 IMPa4-A546 DAPI 8C1-siRNA-IMP-a2-a4 V2.00	0	28. siRNA-IMPa4-25 PSPC1-A488 DAPI IMPa4-A546_ag_TileScan_001 (Stage 33 of 49)	00-yd7yhq4QT4B498DTJH9PNY
11.8464	um	Cell	0.000	1.000	173	4	siRNA-IMPa4-25 PSPC1-A488 IMPa4-A546 DAPI 8C1-siRNA-IMP-a2-a4 V2.00	0	28. siRNA-IMPa4-25 PSPC1-A488 DAPI IMPa4-A546_ag_TileScan_001 (Stage 33 of 49)	00-yd7yhq4QT4B498DTJH9PNY
13.2311	um	Cell	0.000	1.000	174	5	siRNA-IMPa4-25 PSPC1-A488 IMPa4-A546 DAPI 8C1-siRNA-IMP-a2-a4 V2.00	0	28. siRNA-IMPa4-25 PSPC1-A488 DAPI IMPa4-A546_ag_TileScan_001 (Stage 33 of 49)	00-yd7yhq4QT4B498DTJH9PNY
9.09411	um	Cell	0.000	1.000	175	6	siRNA-IMPa4-25 PSPC1-A488 IMPa4-A546 DAPI 8C1-siRNA-IMP-a2-a4 V2.00	0	28. siRNA-IMPa4-25 PSPC1-A488 DAPI IMPa4-A546_ag_TileScan_001 (Stage 33 of 49)	00-yd7yhq4QT4B498DTJH9PNY
7.41009	um	Cell	0.000	1.000	176	7	siRNA-IMPa4-25 PSPC1-A488 IMPa4-A546 DAPI 8C1-siRNA-IMP-a2-a4 V2.00	0	28. siRNA-IMPa4-25 PSPC1-A488 DAPI IMPa4-A546_ag_TileScan_001 (Stage 33 of 49)	00-yd7yhq4QT4B498DTJH9PNY
4.79929	um	Cell	0.000	1.000	177	8	siRNA-IMPa4-25 PSPC1-A488 IMPa4-A546 DAPI 8C1-siRNA-IMP-a2-a4 V2.00	0	28. siRNA-IMPa4-25 PSPC1-A488 DAPI IMPa4-A546_ag_TileScan_001 (Stage 33 of 49)	00-yd7yhq4QT4B498DTJH9PNY
7.90177	um	Cell	0.000	1.000	178	9	siRNA-IMPa4-25 PSPC1-A488 IMPa4-A546 DAPI 8C1-siRNA-IMP-a2-a4 V2.00	0	28. siRNA-IMPa4-25 PSPC1-A488 DAPI IMPa4-A546_ag_TileScan_001 (Stage 33 of 49)	00-yd7yhq4QT4B498DTJH9PNY
10.0368	um	Cell	0.000	1.000	179	10	siRNA-IMPa4-25 PSPC1-A488 IMPa4-A546 DAPI 8C1-siRNA-IMP-a2-a4 V2.00	0	28. siRNA-IMPa4-25 PSPC1-A488 DAPI IMPa4-A546_ag_TileScan_001 (Stage 33 of 49)	00-yd7yhq4QT4B498DTJH9PNY
12.0608	um	Cell	0.000	1.000	180	11	siRNA-IMPa4-25 PSPC1-A488 IMPa4-A546 DAPI 8C1-siRNA-IMP-a2-a4 V2.00	0	28. siRNA-IMPa4-25 PSPC1-A488 DAPI IMPa4-A546_ag_TileScan_001 (Stage 33 of 49)	00-yd7yhq4QT4B498DTJH9PNY
12.0162	um	Cell	0.000	1.000	181	12	siRNA-IMPa4-25 PSPC1-A488 IMPa4-A546 DAPI 8C1-siRNA-IMP-a2-a4 V2.00	0	28. siRNA-IMPa4-25 PSPC1-A488 DAPI IMPa4-A546_ag_TileScan_001 (Stage 33 of 49)	00-yd7yhq4QT4B498DTJH9PNY
12.632	um	Cell	0.000	1.000	182	13	siRNA-IMPa4-25 PSPC1-A488 IMPa4-A546 DAPI 8C1-siRNA-IMP-a2-a4 V2.00	0	28. siRNA-IMPa4-25 PSPC1-A488 DAPI IMPa4-A546_ag_TileScan_001 (Stage 33 of 49)	00-yd7yhq4QT4B498DTJH9PNY
11.727	um	Cell	0.000	1.000	183	14	siRNA-IMPa4-25 PSPC1-A488 IMPa4-A546 DAPI 8C1-siRNA-IMP-a2-a4 V2.00	0	28. siRNA-IMPa4-25 PSPC1-A488 DAPI IMPa4-A546_ag_TileScan_001 (Stage 33 of 49)	00-yd7yhq4QT4B498DTJH9PNY
9.67758	um	Cell	0.000	1.000	184	15	siRNA-IMPa4-25 PSPC1-A488 IMPa4-A546 DAPI 8C1-siRNA-IMP-a2-a4 V2.00	0	28. siRNA-IMPa4-25 PSPC1-A488 DAPI IMPa4-A546_ag_TileScan_001 (Stage 33 of 49)	00-yd7yhq4QT4B498DTJH9PNY
6.82292	um	Cell	0.000	1.000	185	16	siRNA-IMPa4-25 PSPC1-A488 IMPa4-A546 DAPI 8C1-siRNA-IMP-a2-a4 V2.00	0	28. siRNA-IMPa4-25 PSPC1-A488 DAPI IMPa4-A546_ag_TileScan_001 (Stage 33 of 49)	00-yd7yhq4QT4B498DTJH9PNY
9.53516	um	Cell	0.000	1.000	186	17	siRNA-IMPa4-25 PSPC1-A488 IMPa4-A546 DAPI 8C1-siRNA-IMP-a2-a4 V2.00	0	28. siRNA-IMPa4-25 PSPC1-A488 DAPI IMPa4-A546_ag_TileScan_001 (Stage 33 of 49)	00-yd7yhq4QT4B498DTJH9PNY
9.35843	um	Cell	0.000	1.000	187	18	siRNA-IMPa4-25 PSPC1-A488 IMPa4-A546 DAPI 8C1-siRNA-IMP-a2-a4 V2.00	0	28. siRNA-IMPa4-25 PSPC1-A488 DAPI IMPa4-A546_ag_TileScan_001 (Stage 33 of 49)	00-yd7yhq4QT4B498DTJH9PNY
9.40655	um	Cell	0.000	1.000	188	19	siRNA-IMPa4-25 PSPC1-A488 IMPa4-A546 DAPI 8C1-siRNA-IMP-a2-a4 V2.00	0	28. siRNA-IMPa4-25 PSPC1-A488 DAPI IMPa4-A546_ag_TileScan_001 (Stage 33 of 49)	00-yd7yhq4QT4B498DTJH9PNY
14.5576	um	Cell	0.000	1.000	189	20	siRNA-IMPa4-25 PSPC1-A488 IMPa4-A546 DAPI 8C1-siRNA-IMP-a2-a4 V2.00	0	28. siRNA-IMPa4-25 PSPC1-A488 DAPI IMPa4-A546_ag_TileScan_001 (Stage 33 of 49)	00-yd7yhq4QT4B498DTJH9PNY
7.81657	um	Cell	0.000	1.000	190	21	siRNA-IMPa4-25 PSPC1-A488 IMPa4-A546 DAPI 8C1-siRNA-IMP-a2-a4 V2.00	0	28. siRNA-IMPa4-25 PSPC1-A488 DAPI IMPa4-A546_ag_TileScan_001 (Stage 33 of 49)	00-yd7yhq4QT4B498DTJH9PNY
9.30278	um	Cell	0.000	1.000	191	22	siRNA-IMPa4-25 PSPC1-A488 IMPa4-A546 DAPI 8C1-siRNA-IMP-a2-a4 V2.00	0	28. siRNA-IMPa4-25 PSPC1-A488 DAPI IMPa4-A546_ag_TileScan_001 (Stage 33 of 49)	00-yd7yhq4QT4B498DTJH9PNY
6.14671	um	Cell	0.000	1.000	192	23	siRNA-IMPa4-25 PSPC1-A488 IMPa4-A546 DAPI 8C1-siRNA-IMP-a2-a4 V2.00	0	28. siRNA-IMPa4-25 PSPC1-A488 DAPI IMPa4-A546_ag_TileScan_001 (Stage 33 of 49)	00-yd7yhq4QT4B498DTJH9PNY
7.97513	um	Cell	0.000	1.000	193	24	siRNA-IMPa4-25 PSPC1-A488 IMPa4-A546 DAPI 8C1-siRNA-IMP-a2-a4 V2.00	0	28. siRNA-IMPa4-25 PSPC1-A488 DAPI IMPa4-A546_ag_TileScan_001 (Stage 33 of 49)	00-yd7yhq4QT4B498DTJH9PNY
6.21766	um	Cell	0.000	1.000	194	25	siRNA-IMPa4-25 PSPC1-A488 IMPa4-A546 DAPI 8C1-siRNA-IMP-a2-a4 V2.00	0	28. siRNA-IMPa4-25 PSPC1-A488 DAPI IMPa4-A546_ag_TileScan_001 (Stage 33 of 49)	00-yd7yhq4QT4B498DTJH9PNY
10.6312	um	Cell	0.000	1.000	195	26	siRNA-IMPa4-25 PSPC1-A488 IMPa4-A546 DAPI 8C1-siRNA-IMP-a2-a4 V2.00	0	28. siRNA-IMPa4-25 PSPC1-A488 DAPI IMPa4-A546_ag_TileScan_001 (Stage 33 of 49)	00-yd7yhq4QT4B498DTJH9PNY
9.75952	um	Cell	0.000	1.000	196	27	siRNA-IMPa4-25 PSPC1-A488 IMPa4-A546 DAPI 8C1-siRNA-IMP-a2-a4 V2.00	0	28. siRNA-IMPa4-25 PSPC1-A488 DAPI IMPa4-A546_ag_TileScan_001 (Stage 33 of 49)	00-yd7yhq4QT4B498DTJH9PNY
8.80379	um	Cell	0.000	1.000	197	28	siRNA-IMPa4-25 PSPC1-A488 IMPa4-A546 DAPI 8C1-siRNA-IMP-a2-a4 V2.00	0	28. siRNA-IMPa4-25 PSPC1-A488 DAPI IMPa4-A546_ag_TileScan_001 (Stage 33 of 49)	00-yd7yhq4QT4B498DTJH9PNY
18.7073	um	Cell	0.000	1.000	198	29	siRNA-IMPa4-25 PSPC1-A488 IMPa4-A546 DAPI 8C1-siRNA-IMP-a2-a4 V2.00	0	28. siRNA-IMPa4-25 PSPC1-A488 DAPI IMPa4-A546_ag_TileScan_001 (Stage 33 of 49)	00-yd7yhq4QT4B498DTJH9PNY
18.2739	um	Cell	0.000	1.000	199	30	siRNA-IMPa4-25 PSPC1-A488 IMPa4-A546 DAPI 8C1-siRNA-IMP-a2-a4 V2.00	0	28. siRNA-IMPa4-25 PSPC1-A488 DAPI IMPa4-A546_ag_TileScan_001 (Stage 33 of 49)	00-yd7yhq4QT4B498DTJH9PNY
10.9692	um	Cell	0.000	1.000	200	0	siRNA-IMPa4-25 PSPC1-A488 IMPa4-A546 DAPI 8C1-siRNA-IMP-a2-a4 V2.00	0	28. siRNA-IMPa4-25 PSPC1-A488 DAPI IMPa4-A546_ah_TileScan_001 (Stage 34 of 49)	00-roXo9GTjgZMwwgcCSwnxp4
6.85084	um	Cell	0.000	1.000	201	1	siRNA-IMPa4-25 PSPC1-A488 IMPa4-A546 DAPI 8C1-siRNA-IMP-a2-a4 V2.00	0	28. siRNA-IMPa4-25 PSPC1-A488 DAPI IMPa4-A546_ah_TileScan_001 (Stage 34 of 49)	00-roXo9GTjgZMwwgcCSwnxp4
11.4747	um	Cell	0.000	1.000	202	2	siRNA-IMPa4-25 PSPC1-A488 IMPa4-A546 DAPI 8C1-siRNA-IMP-a2-a4 V2.00	0	28. siRNA-IMPa4-25 PSPC1-A488 DAPI IMPa4-A546_ah_TileScan_001 (Stage 34 of 49)	00-roXo9GTjgZMwwgcCSwnxp4
7.21077	um	Cell	0.000	1.000	203	3	siRNA-IMPa4-25 PSPC1-A488 IMPa4-A546 DAPI 8C1-siRNA-IMP-a2-a4 V2.00	0	28. siRNA-IMPa4-25 PSPC1-A488 DAPI IMPa4-A546_ah_TileScan_001 (Stage 34 of 49)	00-roXo9GTjgZMwwgcCSwnxp4
10.8888	um	Cell	0.000	1.000	204	4	siRNA-IMPa4-25 PSPC1-A488 IMPa4-A546 DAPI 8C1-siRNA-IMP-a2-a4 V2.00	0	28. siRNA-IMPa4-25 PSPC1-A488 DAPI IMPa4-A546_ah_TileScan_001 (Stage 34 of 49)	00-roXo9GTjgZMwwgcCSwnxp4
13.6455	um	Cell	0.000	1.000	205	5	siRNA-IMPa4-25 PSPC1-A488 IMPa4-A546 DAPI 8C1-siRNA-IMP-a2-a4 V2.00	0	28. siRNA-IMPa4-25 PSPC1-A488 DAPI IMPa4-A546_ah_TileScan_001 (Stage 34 of 49)	00-roXo9GTjgZMwwgcCSwnxp4
12.0997	um	Cell	0.000	1.000	206	6	siRNA-IMPa4-25 PSPC1-A488 IMPa4-A546 DAPI 8C1-siRNA-IMP-a2-a4 V2.00	0	28. siRNA-IMPa4-25 PSPC1-A488 DAPI IMPa4-A546_ah_TileScan_001 (Stage 34 of 49)	00-roXo9GTjgZMwwgcCSwnxp4
12.6442	um	Cell	0.000	1.000	207	7	siRNA-IMPa4-25 PSPC1-A488 IMPa4-A546 DAPI 8C1-siRNA-IMP-a2-a4 V2.00	0	28. siRNA-IMPa4-25 PSPC1-A488 DAPI IMPa4-A546_ah_TileScan_001 (Stage 34 of 49)	00-roXo9GTjgZMwwgcCSwnxp4
14.555	um	Cell	0.000	1.000	208	8	siRNA-IMPa4-25 PSPC1-A488 IMPa4-A546 DAPI 8C1-siRNA-IMP-a2-a4 V2.00	0	28. siRNA-IMPa4-25 PSPC1-A488 DAPI IMPa4-A546_ah_TileScan_001 (Stage 34 of 49)	00-roXo9GTjgZMwwgcCSwnxp4
12.5567	um	Cell	0.000	1.000	209	9	siRNA-IMPa4-25 PSPC1-A488 IMPa4-A546 DAPI 8C1-siRNA-IMP-a2-a4 V2.00	0	28. siRNA-IMPa4-25 PSPC1-A488 DAPI IMPa4-A546_ah_TileScan_001 (Stage 34 of 49)	00-roXo9GTjgZMwwgcCSwnxp4
9.81981	um	Cell	0.000	1.000	210	10	siRNA-IMPa4-25 PSPC1-A488 IMPa4-A546 DAPI 8C1-siRNA-IMP-a2-a4 V2.00	0	28. siRNA-IMPa4-25 PSPC1-A488 DAPI IMPa4-A546_ah_TileScan_001 (Stage 34 of 49)	00-roXo9GTjgZMwwgcCSwnxp4
9.02044	um	Cell	0.000	1.000	211	11	siRNA-IMPa4-25 PSPC1-A488 IMPa4-A546 DAPI 8C1-siRNA-IMP-a2-a4 V2.00	0	28. siRNA-IMPa4-25 PSPC1-A488 DAPI IMPa4-A546_ah_TileScan_001 (Stage 34 of 49)	00-roXo9GTjgZMwwgcCSwnxp4
11.2674	um	Cell	0.000	1.000	212	12	siRNA-IMPa4-25 PSPC1-A488 IMPa4-A546 DAPI 8C1-siRNA-IMP-a2-a4 V2.00	0	28. siRNA-IMPa4-25 PSPC1-A488 DAPI IMPa4-A546_ah_TileScan_001 (Stage 34 of 49)	00-roXo9GTjgZMwwgcCSwnxp4
5.69224	um	Cell	0.000	1.000	213	13	siRNA-IMPa4-25 PSPC1-A488 IMPa4-A546 DAPI 8C1-siRNA-IMP-a2-a4 V2.00	0	28. siRNA-IMPa4-25 PSPC1-A488 DAPI IMPa4-A546_ah_TileScan_001 (Stage 34 of 49)	00-roXo9GTjgZMwwgcCSwnxp4
12.7224	um	Cell	0.000	1.000	214	14	siRNA-IMPa4-25 PSPC1-A488 IMPa4-A546 DAPI 8C1-siRNA-IMP-a2-a4 V2.00	0	28. siRNA-IMPa4-25 PSPC1-A488 DAPI IMPa4-A546_ah_TileScan_001 (Stage 34 of 49)	00-roXo9GTjgZMwwgcCSwnxp4
13.0387	um	Cell	0.000	1.000	215	15	siRNA-IMPa4-25 PSPC1-A488 IMPa4-A546 DAPI 8C1-siRNA-IMP-a2-a4 V2.00	0	28. siRNA-IMPa4-25 PSPC1-A488 DAPI IMPa4-A546_ah_TileScan_001 (Stage 34 of 49)	00-roXo9GTjgZMwwgcCSwnxp4
4.95045	um	Cell	0.000	1.000	216	16	siRNA-IMPa4-25 PSPC1-A488 IMPa4-A546 DAPI 8C1-siRNA-IMP-a2-a4 V2.00	0	28. siRNA-IMPa4-25 PSPC1-A488 DAPI IMPa4-A546_ah_TileScan_001 (Stage 34 of 49)	00-roXo9GTjgZMwwgcCSwnxp4
9.03844	um	Cell	0.000	1.000	217	17	siRNA-IMPa4-25 PSPC1-A488 IMPa4-A546 DAPI 8C1-siRNA-IMP-a2-a4 V2.00	0	28. siRNA-IMPa4-25 PSPC1-A488 DAPI IMPa4-A546_ah_TileScan_001 (Stage 34 of 49)	00-roXo9GTjgZMwwgcCSwnxp4
15.0874	um	Cell	0.000	1.000	218	18	siRNA-IMPa4-25 PSPC1-A488 IMPa4-A546 DAPI 8C1-siRNA-IMP-a2-a4 V2.00	0	28. siRNA-IMPa4-25 PSPC1-A488 DAPI IMPa4-A546_ah_TileScan_001 (Stage 34 of 49)	00-roXo9GTjgZMwwgcCSwnxp4
7.20417	um	Cell	0.000	1.000	219	19	siRNA-IMPa4-25 PSPC1-A488 IMPa4-A546 DAPI 8C1-siRNA-IMP-a2-a4 V2.00	0	28. siRNA-IMPa4-25 PSPC1-A488 DAPI IMPa4-A546_ah_TileScan_001 (Stage 34 of 49)	00-roXo9GTjgZMwwgcCSwnxp4
10.3274	um	Cell	0.000	1.000	220	20	siRNA-IMPa4-25 PSPC1-A488 IMPa4-A546 DAPI 8C1-siRNA-IMP-a2-a4 V2.00	0	28. siRNA-IMPa4-25 PSPC1-A488 DAPI IMPa4-A546_ah_TileScan_001 (Stage 34 of 49)	00-roXo9GTjgZMwwgcCSwnxp4
9.37409	um	Cell	0.000	1.000	221	21	siRNA-IMPa4-25 PSPC1-A488 IMPa4-A546 DAPI 8C1-siRNA-IMP-a2-a4 V2.00	0	28. siRNA-IMPa4-25 PSPC1-A488 DAPI IMPa4-A546_ah_TileScan_001 (Stage 34 of 49)	00-roXo9GTjgZMwwgcCSwnxp4
7.54014	um	Cell	0.000	1.000	222	22	siRNA-IMPa4-25 PSPC1-A488 IMPa4-A546 DAPI 8C1-siRNA-IMP-a2-a4 V2.00	0	28. siRNA-IMPa4-25 PSPC1-A488 DAPI IMPa4-A546_ah_TileScan_001 (Stage 34 of 49)	00-roXo9GTjgZMwwgcCSwnxp4
6.04055	um	Cell	0.000	1.000	223	23	siRNA-IMPa4-25 PSPC1-A488 IMPa4-A546 DAPI 8C1-siRNA-IMP-a2-a4 V2.00	0	28. siRNA-IMPa4-25 PSPC1-A488 DAPI IMPa4-A546_ah_TileScan_001 (Stage 34 of 49)	00-roXo9GTjgZMwwgcCSwnxp4
11.7537	um	Cell	0.000	1.000	224	24	siRNA-IMPa4-25 PSPC1-A488 IMPa4-A546 DAPI 8C1-siRNA-IMP-a2-a4 V2.00	0	28. siRNA-IMPa4-25 PSPC1-A488 DAPI IMPa4-A546_ah_TileScan_001 (Stage 34 of 49)	00-roXo9GTjgZMwwgcCSwnxp4
9.32423	um	Cell	0.000	1.000	225	25	siRNA-IMPa4-25 PSPC1-A488 IMPa4-A546 DAPI 8C1-siRNA-IMP-a2-a4 V2.00	0	28. siRNA-IMPa4-25 PSPC1-A488 DAPI IMPa4-A546_ah_TileScan_001 (Stage 34 of 49)	00-roXo9GTjgZMwwgcCSwnxp4
8.6529	um	Cell	0.000	1.000	226	26	siRNA-IMPa4-25 PSPC1-A488 IMPa4-A546 DAPI 8C1-siRNA-IMP-a2-a4 V2.00	0	28. siRNA-IMPa4-25 PSPC1-A488 DAPI IMPa4-A546_ah_TileScan_001 (Stage 34 of 49)	00-roXo9GTjgZMwwgcCSwnxp4
6.68079	um	Cell	0.000	1.000	227	27	siRNA-IMPa4-25 PSPC1-A488 IMPa4-A546 DAPI 8C1-siRNA-IMP-a2-a4 V2.00	0	28. siRNA-IMPa4-25 PSPC1-A488 DAPI IMPa4-A546_ah_TileScan_001 (Stage 34 of 49)	00-roXo9GTjgZMwwgcCSwnxp4
8.41483	um	Cell	0.000	1.000	228	0	siRNA-IMPa4-25 PSPC1-A488 IMPa4-A546 DAPI 8C1-siRNA-IMP-a2-a4 V2.00	0	28. siRNA-IMPa4-25 PSPC1-A488 DAPI IMPa4-A546_ai_TileScan_001 (Stage 35 of 49)	00-pCsXFRns4qCvcxk8QURqYY
14.3335	um	Cell	0.000	1.000	229	1	siRNA-IMPa4-25 PSPC1-A488 IMPa4-A546 DAPI 8C1-siRNA-IMP-a2-a4 V2.00	0	28. siRNA-IMPa4-25 PSPC1-A488 DAPI IMPa4-A546_ai_TileScan_001 (Stage 35 of 49)	00-pCsXFRns4qCvcxk8QURqYY
6.48652	um	Cell	0.000	1.000	230	2	siRNA-IMPa4-25 PSPC1-A488 IMPa4-A546 DAPI 8C1-siRNA-IMP-a2-a4 V2.00	0	28. siRNA-IMPa4-25 PSPC1-A488 DAPI IMPa4-A546_ai_TileScan_001 (Stage 35 of 49)	00-pCsXFRns4qCvcxk8QURqYY
8.12258	um	Cell	0.000	1.000	231	3	siRNA-IMPa4-25 PSPC1-A488 IMPa4-A546 DAPI 8C1-siRNA-IMP-a2-a4 V2.00	0	28. siRNA-IMPa4-25 PSPC1-A488 DAPI IMPa4-A546_ai_TileScan_001 (Stage 35 of 49)	00-pCsXFRns4qCvcxk8QURqYY
9.12854	um	Cell	0.000	1.000	232	4	siRNA-IMPa4-25 PSPC1-A488 IMPa4-A546 DAPI 8C1-siRNA-IMP-a2-a4 V2.00	0	28. siRNA-IMPa4-25 PSPC1-A488 DAPI IMPa4-A546_ai_TileScan_001 (Stage 35 of 49)	00-pCsXFRns4qCvcxk8QURqYY
7.54273	um	Cell	0.000	1.000	233	5	siRNA-IMPa4-25 PSPC1-A488 IMPa4-A546 DAPI 8C1-siRNA-IMP-a2-a4 V2.00	0	28. siRNA-IMPa4-25 PSPC1-A488 DAPI IMPa4-A546_ai_TileScan_001 (Stage 35 of 49)	00-pCsXFRns4qCvcxk8QURqYY
11.7091	um	Cell	0.000	1.000	234	6	siRNA-IMPa4-25 PSPC1-A488 IMPa4-A546 DAPI 8C1-siRNA-IMP-a2-a4 V2.00	0	28. siRNA-IMPa4-25 PSPC1-A488 DAPI IMPa4-A546_ai_TileScan_001 (Stage 35 of 49)	00-pCsXFRns4qCvcxk8QURqYY
10.2722	um	Cell	0.000	1.000	235	7	siRNA-IMPa4-25 PSPC1-A488 IMPa4-A546 DAPI 8C1-siRNA-IMP-a2-a4 V2.00	0	28. siRNA-IMPa4-25 PSPC1-A488 DAPI IMPa4-A546_ai_TileScan_001 (Stage 35 of 49)	00-pCsXFRns4qCvcxk8QURqYY
13.9647	um	Cell	0.000	1.000	236	8	siRNA-IMPa4-25 PSPC1-A488 IMPa4-A546 DAPI 8C1-siRNA-IMP-a2-a4 V2.00	0	28. siRNA-IMPa4-25 PSPC1-A488 DAPI IMPa4-A546_ai_TileScan_001 (Stage 35 of 49)	00-pCsXFRns4qCvcxk8QURqYY
4.12363	um	Cell	0.000	1.000	237	9	siRNA-IMPa4-25 PSPC1-A488 IMPa4-A546 DAPI 8C1-siRNA-IMP-a2-a4 V2.00	0	28. siRNA-IMPa4-25 PSPC1-A488 DAPI IMPa4-A546_ai_TileScan_001 (Stage 35 of 49)	00-pCsXFRns4qCvcxk8QURqYY
7.44876	um	Cell	0.000	1.000	238	10	siRNA-IMPa4-25 PSPC1-A488 IMPa4-A546 DAPI 8C1-siRNA-IMP-a2-a4 V2.00	0	28. siRNA-IMPa4-25 PSPC1-A488 DAPI IMPa4-A546_ai_TileScan_001 (Stage 35 of 49)	00-pCsXFRns4qCvcxk8QURqYY
10.598	um	Cell	0.000	1.000	239	11	siRNA-IMPa4-25 PSPC1-A488 IMPa4-A546 DAPI 8C1-siRNA-IMP-a2-a4 V2.00	0	28. siRNA-IMPa4-25 PSPC1-A488 DAPI IMPa4-A546_ai_TileScan_001 (Stage 35 of 49)	00-pCsXFRns4qCvcxk8QURqYY
12.96	um	Cell	0.000	1.000	240	12	siRNA-IMPa4-25 PSPC1-A488 IMPa4-A546 DAPI 8C1-siRNA-IMP-a2-a4 V2.00	0	28. siRNA-IMPa4-25 PSPC1-A488 DAPI IMPa4-A546_ai_TileScan_001 (Stage 35 of 49)	00-pCsXFRns4qCvcxk8QURqYY
8.0257	um	Cell	0.000	1.000	241	13	siRNA-IMPa4-25 PSPC1-A488 IMPa4-A546 DAPI 8C1-siRNA-IMP-a2-a4 V2.00	0	28. siRNA-IMPa4-25 PSPC1-A488 DAPI IMPa4-A546_ai_TileScan_001 (Stage 35 of 49)	00-pCsXFRns4qCvcxk8QURqYY
8.73034	um	Cell	0.000	1.000	242	14	siRNA-IMPa4-25 PSPC1-A488 IMPa4-A546 DAPI 8C1-siRNA-IMP-a2-a4 V2.00	0	28. siRNA-IMPa4-25 PSPC1-A488 DAPI IMPa4-A546_ai_TileScan_001 (Stage 35 of 49)	00-pCsXFRns4qCvcxk8QURqYY
4.53747	um	Cell	0.000	1.000	243	15	siRNA-IMPa4-25 PSPC1-A488 IMPa4-A546 DAPI 8C1-siRNA-IMP-a2-a4 V2.00	0	28. siRNA-IMPa4-25 PSPC1-A488 DAPI IMPa4-A546_ai_TileScan_001 (Stage 35 of 49)	00-pCsXFRns4qCvcxk8QURqYY
9.95483	um	Cell	0.000	1.000	244	16	siRNA-IMPa4-25 PSPC1-A488 IMPa4-A546 DAPI 8C1-siRNA-IMP-a2-a4 V2.00	0	28. siRNA-IMPa4-25 PSPC1-A488 DAPI IMPa4-A546_ai_TileScan_001 (Stage 35 of 49)	00-pCsXFRns4qCvcxk8QURqYY
5.83674	um	Cell	0.000	1.000	245	17	siRNA-IMPa4-25 PSPC1-A488 IMPa4-A546 DAPI 8C1-siRNA-IMP-a2-a4 V2.00	0	28. siRNA-IMPa4-25 PSPC1-A488 DAPI IMPa4-A546_ai_TileScan_001 (Stage 35 of 49)	00-pCsXFRns4qCvcxk8QURqYY
13.7379	um	Cell	0.000	1.000	246	18	siRNA-IMPa4-25 PSPC1-A488 IMPa4-A546 DAPI 8C1-siRNA-IMP-a2-a4 V2.00	0	28. siRNA-IMPa4-25 PSPC1-A488 DAPI IMPa4-A546_ai_TileScan_001 (Stage 35 of 49)	00-pCsXFRns4qCvcxk8QURqYY
18.8682	um	Cell	0.000	1.000	247	19	siRNA-IMPa4-25 PSPC1-A488 IMPa4-A546 DAPI 8C1-siRNA-IMP-a2-a4 V2.00	0	28. siRNA-IMPa4-25 PSPC1-A488 DAPI IMPa4-A546_ai_TileScan_001 (Stage 35 of 49)	00-pCsXFRns4qCvcxk8QURqYY
16.7881	um	Cell	0.000	1.000	248	20	siRNA-IMPa4-25 PSPC1-A488 IMPa4-A546 DAPI 8C1-siRNA-IMP-a2-a4 V2.00	0	28. siRNA-IMPa4-25 PSPC1-A488 DAPI IMPa4-A546_ai_TileScan_001 (Stage 35 of 49)	00-pCsXFRns4qCvcxk8QURqYY
13.0991	um	Cell	0.000	1.000	249	21	siRNA-IMPa4-25 PSPC1-A488 IMPa4-A546 DAPI 8C1-siRNA-IMP-a2-a4 V2.00	0	28. siRNA-IMPa4-25 PSPC1-A488 DAPI IMPa4-A546_ai_TileScan_001 (Stage 35 of 49)	00-pCsXFRns4qCvcxk8QURqYY
10.6652	um	Cell	0.000	1.000	250	22	siRNA-IMPa4-25 PSPC1-A488 IMPa4-A546 DAPI 8C1-siRNA-IMP-a2-a4 V2.00	0	28. siRNA-IMPa4-25 PSPC1-A488 DAPI IMPa4-A546_ai_TileScan_001 (Stage 35 of 49)	00-pCsXFRns4qCvcxk8QURqYY
9.99104	um	Cell	0.000	1.000	251	0	siRNA-IMPa4-25 PSPC1-A488 IMPa4-A546 DAPI 8C1-siRNA-IMP-a2-a4 V2.00	0	28. siRNA-IMPa4-25 PSPC1-A488 DAPI IMPa4-A546_aj_TileScan_001 (Stage 36 of 49)	00-TUP6nnuC43B57FZNDooedh
13.3813	um	Cell	0.000	1.000	252	1	siRNA-IMPa4-25 PSPC1-A488 IMPa4-A546 DAPI 8C1-siRNA-IMP-a2-a4 V2.00	0	28. siRNA-IMPa4-25 PSPC1-A488 DAPI IMPa4-A546_aj_TileScan_001 (Stage 36 of 49)	00-TUP6nnuC43B57FZNDooedh
9.36389	um	Cell	0.000	1.000	253	2	siRNA-IMPa4-25 PSPC1-A488 IMPa4-A546 DAPI 8C1-siRNA-IMP-a2-a4 V2.00	0	28. siRNA-IMPa4-25 PSPC1-A488 DAPI IMPa4-A546_aj_TileScan_001 (Stage 36 of 49)	00-TUP6nnuC43B57FZNDooedh
3.65547	um	Cell	0.000	1.000	254	3	siRNA-IMPa4-25 PSPC1-A488 IMPa4-A546 DAPI 8C1-siRNA-IMP-a2-a4 V2.00	0	28. siRNA-IMPa4-25 PSPC1-A488 DAPI IMPa4-A546_aj_TileScan_001 (Stage 36 of 49)	00-TUP6nnuC43B57FZNDooedh
11.1855	um	Cell	0.000	1.000	255	4	siRNA-IMPa4-25 PSPC1-A488 IMPa4-A546 DAPI 8C1-siRNA-IMP-a2-a4 V2.00	0	28. siRNA-IMPa4-25 PSPC1-A488 DAPI IMPa4-A546_aj_TileScan_001 (Stage 36 of 49)	00-TUP6nnuC43B57FZNDooedh
18.0659	um	Cell	0.000	1.000	256	5	siRNA-IMPa4-25 PSPC1-A488 IMPa4-A546 DAPI 8C1-siRNA-IMP-a2-a4 V2.00	0	28. siRNA-IMPa4-25 PSPC1-A488 DAPI IMPa4-A546_aj_TileScan_001 (Stage 36 of 49)	00-TUP6nnuC43B57FZNDooedh
8.82336	um	Cell	0.000	1.000	257	6	siRNA-IMPa4-25 PSPC1-A488 IMPa4-A546 DAPI 8C1-siRNA-IMP-a2-a4 V2.00	0	28. siRNA-IMPa4-25 PSPC1-A488 DAPI IMPa4-A546_aj_TileScan_001 (Stage 36 of 49)	00-TUP6nnuC43B57FZNDooedh
9.46357	um	Cell	0.000	1.000	258	7	siRNA-IMPa4-25 PSPC1-A488 IMPa4-A546 DAPI 8C1-siRNA-IMP-a2-a4 V2.00	0	28. siRNA-IMPa4-25 PSPC1-A488 DAPI IMPa4-A546_aj_TileScan_001 (Stage 36 of 49)	00-TUP6nnuC43B57FZNDooedh
5.97635	um	Cell	0.000	1.000	259	8	siRNA-IMPa4-25 PSPC1-A488 IMPa4-A546 DAPI 8C1-siRNA-IMP-a2-a4 V2.00	0	28. siRNA-IMPa4-25 PSPC1-A488 DAPI IMPa4-A546_aj_TileScan_001 (Stage 36 of 49)	00-TUP6nnuC43B57FZNDooedh
4.00972	um	Cell	0.000	1.000	260	9	siRNA-IMPa4-25 PSPC1-A488 IMPa4-A546 DAPI 8C1-siRNA-IMP-a2-a4 V2.00	0	28. siRNA-IMPa4-25 PSPC1-A488 DAPI IMPa4-A546_aj_TileScan_001 (Stage 36 of 49)	00-TUP6nnuC43B57FZNDooedh
9.36074	um	Cell	0.000	1.000	261	10	siRNA-IMPa4-25 PSPC1-A488 IMPa4-A546 DAPI 8C1-siRNA-IMP-a2-a4 V2.00	0	28. siRNA-IMPa4-25 PSPC1-A488 DAPI IMPa4-A546_aj_TileScan_001 (Stage 36 of 49)	00-TUP6nnuC43B57FZNDooedh
13.6932	um	Cell	0.000	1.000	262	11	siRNA-IMPa4-25 PSPC1-A488 IMPa4-A546 DAPI 8C1-siRNA-IMP-a2-a4 V2.00	0	28. siRNA-IMPa4-25 PSPC1-A488 DAPI IMPa4-A546_aj_TileScan_001 (Stage 36 of 49)	00-TUP6nnuC43B57FZNDooedh
10.5248	um	Cell	0.000	1.000	263	12	siRNA-IMPa4-25 PSPC1-A488 IMPa4-A546 DAPI 8C1-siRNA-IMP-a2-a4 V2.00	0	28. siRNA-IMPa4-25 PSPC1-A488 DAPI IMPa4-A546_aj_TileScan_001 (Stage 36 of 49)	00-TUP6nnuC43B57FZNDooedh
8.58975	um	Cell	0.000	1.000	264	13	siRNA-IMPa4-25 PSPC1-A488 IMPa4-A546 DAPI 8C1-siRNA-IMP-a2-a4 V2.00	0	28. siRNA-IMPa4-25 PSPC1-A488 DAPI IMPa4-A546_aj_TileScan_001 (Stage 36 of 49)	00-TUP6nnuC43B57FZNDooedh
9.33117	um	Cell	0.000	1.000	265	14	siRNA-IMPa4-25 PSPC1-A488 IMPa4-A546 DAPI 8C1-siRNA-IMP-a2-a4 V2.00	0	28. siRNA-IMPa4-25 PSPC1-A488 DAPI IMPa4-A546_aj_TileScan_001 (Stage 36 of 49)	00-TUP6nnuC43B57FZNDooedh
6.66003	um	Cell	0.000	1.000	266	15	siRNA-IMPa4-25 PSPC1-A488 IMPa4-A546 DAPI 8C1-siRNA-IMP-a2-a4 V2.00	0	28. siRNA-IMPa4-25 PSPC1-A488 DAPI IMPa4-A546_aj_TileScan_001 (Stage 36 of 49)	00-TUP6nnuC43B57FZNDooedh
12.685	um	Cell	0.000	1.000	267	16	siRNA-IMPa4-25 PSPC1-A488 IMPa4-A546 DAPI 8C1-siRNA-IMP-a2-a4 V2.00	0	28. siRNA-IMPa4-25 PSPC1-A488 DAPI IMPa4-A546_aj_TileScan_001 (Stage 36 of 49)	00-TUP6nnuC43B57FZNDooedh
10.9264	um	Cell	0.000	1.000	268	17	siRNA-IMPa4-25 PSPC1-A488 IMPa4-A546 DAPI 8C1-siRNA-IMP-a2-a4 V2.00	0	28. siRNA-IMPa4-25 PSPC1-A488 DAPI IMPa4-A546_aj_TileScan_001 (Stage 36 of 49)	00-TUP6nnuC43B57FZNDooedh
16.6357	um	Cell	0.000	1.000	269	18	siRNA-IMPa4-25 PSPC1-A488 IMPa4-A546 DAPI 8C1-siRNA-IMP-a2-a4 V2.00	0	28. siRNA-IMPa4-25 PSPC1-A488 DAPI IMPa4-A546_aj_TileScan_001 (Stage 36 of 49)	00-TUP6nnuC43B57FZNDooedh
17.7705	um	Cell	0.000	1.000	270	19	siRNA-IMPa4-25 PSPC1-A488 IMPa4-A546 DAPI 8C1-siRNA-IMP-a2-a4 V2.00	0	28. siRNA-IMPa4-25 PSPC1-A488 DAPI IMPa4-A546_aj_TileScan_001 (Stage 36 of 49)	00-TUP6nnuC43B57FZNDooedh
8.05946	um	Cell	0.000	1.000	271	20	siRNA-IMPa4-25 PSPC1-A488 IMPa4-A546 DAPI 8C1-siRNA-IMP-a2-a4 V2.00	0	28. siRNA-IMPa4-25 PSPC1-A488 DAPI IMPa4-A546_aj_TileScan_001 (Stage 36 of 49)	00-TUP6nnuC43B57FZNDooedh
14.8657	um	Cell	0.000	1.000	272	21	siRNA-IMPa4-25 PSPC1-A488 IMPa4-A546 DAPI 8C1-siRNA-IMP-a2-a4 V2.00	0	28. siRNA-IMPa4-25 PSPC1-A488 DAPI IMPa4-A546_aj_TileScan_001 (Stage 36 of 49)	00-TUP6nnuC43B57FZNDooedh
10.5514	um	Cell	0.000	1.000	273	22	siRNA-IMPa4-25 PSPC1-A488 IMPa4-A546 DAPI 8C1-siRNA-IMP-a2-a4 V2.00	0	28. siRNA-IMPa4-25 PSPC1-A488 DAPI IMPa4-A546_aj_TileScan_001 (Stage 36 of 49)	00-TUP6nnuC43B57FZNDooedh
3.758	um	Cell	0.000	1.000	274	23	siRNA-IMPa4-25 PSPC1-A488 IMPa4-A546 DAPI 8C1-siRNA-IMP-a2-a4 V2.00	0	28. siRNA-IMPa4-25 PSPC1-A488 DAPI IMPa4-A546_aj_TileScan_001 (Stage 36 of 49)	00-TUP6nnuC43B57FZNDooedh
7.68168	um	Cell	0.000	1.000	275	24	siRNA-IMPa4-25 PSPC1-A488 IMPa4-A546 DAPI 8C1-siRNA-IMP-a2-a4 V2.00	0	28. siRNA-IMPa4-25 PSPC1-A488 DAPI IMPa4-A546_aj_TileScan_001 (Stage 36 of 49)	00-TUP6nnuC43B57FZNDooedh
11.6319	um	Cell	0.000	1.000	276	25	siRNA-IMPa4-25 PSPC1-A488 IMPa4-A546 DAPI 8C1-siRNA-IMP-a2-a4 V2.00	0	28. siRNA-IMPa4-25 PSPC1-A488 DAPI IMPa4-A546_aj_TileScan_001 (Stage 36 of 49)	00-TUP6nnuC43B57FZNDooedh
18.3442	um	Cell	0.000	1.000	277	26	siRNA-IMPa4-25 PSPC1-A488 IMPa4-A546 DAPI 8C1-siRNA-IMP-a2-a4 V2.00	0	28. siRNA-IMPa4-25 PSPC1-A488 DAPI IMPa4-A546_aj_TileScan_001 (Stage 36 of 49)	00-TUP6nnuC43B57FZNDooedh
12.5902	um	Cell	0.000	1.000	278	27	siRNA-IMPa4-25 PSPC1-A488 IMPa4-A546 DAPI 8C1-siRNA-IMP-a2-a4 V2.00	0	28. siRNA-IMPa4-25 PSPC1-A488 DAPI IMPa4-A546_aj_TileScan_001 (Stage 36 of 49)	00-TUP6nnuC43B57FZNDooedh
11.1905	um	Cell	0.000	1.000	279	28	siRNA-IMPa4-25 PSPC1-A488 IMPa4-A546 DAPI 8C1-siRNA-IMP-a2-a4 V2.00	0	28. siRNA-IMPa4-25 PSPC1-A488 DAPI IMPa4-A546_aj_TileScan_001 (Stage 36 of 49)	00-TUP6nnuC43B57FZNDooedh
6.28356	um	Cell	0.000	1.000	280	29	siRNA-IMPa4-25 PSPC1-A488 IMPa4-A546 DAPI 8C1-siRNA-IMP-a2-a4 V2.00	0	28. siRNA-IMPa4-25 PSPC1-A488 DAPI IMPa4-A546_aj_TileScan_001 (Stage 36 of 49)	00-TUP6nnuC43B57FZNDooedh
14.2601	um	Cell	0.000	1.000	281	30	siRNA-IMPa4-25 PSPC1-A488 IMPa4-A546 DAPI 8C1-siRNA-IMP-a2-a4 V2.00	0	28. siRNA-IMPa4-25 PSPC1-A488 DAPI IMPa4-A546_aj_TileScan_001 (Stage 36 of 49)	00-TUP6nnuC43B57FZNDooedh
6.60108	um	Cell	0.000	1.000	282	31	siRNA-IMPa4-25 PSPC1-A488 IMPa4-A546 DAPI 8C1-siRNA-IMP-a2-a4 V2.00	0	28. siRNA-IMPa4-25 PSPC1-A488 DAPI IMPa4-A546_aj_TileScan_001 (Stage 36 of 49)	00-TUP6nnuC43B57FZNDooedh
15.596	um	Cell	0.000	1.000	283	32	siRNA-IMPa4-25 PSPC1-A488 IMPa4-A546 DAPI 8C1-siRNA-IMP-a2-a4 V2.00	0	28. siRNA-IMPa4-25 PSPC1-A488 DAPI IMPa4-A546_aj_TileScan_001 (Stage 36 of 49)	00-TUP6nnuC43B57FZNDooedh
4.26517	um	Cell	0.000	1.000	284	0	siRNA-IMPa4-25 PSPC1-A488 IMPa4-A546 DAPI 8C1-siRNA-IMP-a2-a4 V2.00	0	28. siRNA-IMPa4-25 PSPC1-A488 DAPI IMPa4-A546_ak_TileScan_001 (Stage 37 of 49)	00-KrEKmgc89WamKUu5fwmPBe
4.47774	um	Cell	0.000	1.000	285	1	siRNA-IMPa4-25 PSPC1-A488 IMPa4-A546 DAPI 8C1-siRNA-IMP-a2-a4 V2.00	0	28. siRNA-IMPa4-25 PSPC1-A488 DAPI IMPa4-A546_ak_TileScan_001 (Stage 37 of 49)	00-KrEKmgc89WamKUu5fwmPBe
19.184	um	Cell	0.000	1.000	286	2	siRNA-IMPa4-25 PSPC1-A488 IMPa4-A546 DAPI 8C1-siRNA-IMP-a2-a4 V2.00	0	28. siRNA-IMPa4-25 PSPC1-A488 DAPI IMPa4-A546_ak_TileScan_001 (Stage 37 of 49)	00-KrEKmgc89WamKUu5fwmPBe
4.91227	um	Cell	0.000	1.000	287	3	siRNA-IMPa4-25 PSPC1-A488 IMPa4-A546 DAPI 8C1-siRNA-IMP-a2-a4 V2.00	0	28. siRNA-IMPa4-25 PSPC1-A488 DAPI IMPa4-A546_ak_TileScan_001 (Stage 37 of 49)	00-KrEKmgc89WamKUu5fwmPBe
12.4596	um	Cell	0.000	1.000	288	4	siRNA-IMPa4-25 PSPC1-A488 IMPa4-A546 DAPI 8C1-siRNA-IMP-a2-a4 V2.00	0	28. siRNA-IMPa4-25 PSPC1-A488 DAPI IMPa4-A546_ak_TileScan_001 (Stage 37 of 49)	00-KrEKmgc89WamKUu5fwmPBe
12.7196	um	Cell	0.000	1.000	289	5	siRNA-IMPa4-25 PSPC1-A488 IMPa4-A546 DAPI 8C1-siRNA-IMP-a2-a4 V2.00	0	28. siRNA-IMPa4-25 PSPC1-A488 DAPI IMPa4-A546_ak_TileScan_001 (Stage 37 of 49)	00-KrEKmgc89WamKUu5fwmPBe
8.82202	um	Cell	0.000	1.000	290	6	siRNA-IMPa4-25 PSPC1-A488 IMPa4-A546 DAPI 8C1-siRNA-IMP-a2-a4 V2.00	0	28. siRNA-IMPa4-25 PSPC1-A488 DAPI IMPa4-A546_ak_TileScan_001 (Stage 37 of 49)	00-KrEKmgc89WamKUu5fwmPBe
17.1425	um	Cell	0.000	1.000	291	7	siRNA-IMPa4-25 PSPC1-A488 IMPa4-A546 DAPI 8C1-siRNA-IMP-a2-a4 V2.00	0	28. siRNA-IMPa4-25 PSPC1-A488 DAPI IMPa4-A546_ak_TileScan_001 (Stage 37 of 49)	00-KrEKmgc89WamKUu5fwmPBe
4.66735	um	Cell	0.000	1.000	292	8	siRNA-IMPa4-25 PSPC1-A488 IMPa4-A546 DAPI 8C1-siRNA-IMP-a2-a4 V2.00	0	28. siRNA-IMPa4-25 PSPC1-A488 DAPI IMPa4-A546_ak_TileScan_001 (Stage 37 of 49)	00-KrEKmgc89WamKUu5fwmPBe
9.6101	um	Cell	0.000	1.000	293	9	siRNA-IMPa4-25 PSPC1-A488 IMPa4-A546 DAPI 8C1-siRNA-IMP-a2-a4 V2.00	0	28. siRNA-IMPa4-25 PSPC1-A488 DAPI IMPa4-A546_ak_TileScan_001 (Stage 37 of 49)	00-KrEKmgc89WamKUu5fwmPBe
10.1368	um	Cell	0.000	1.000	294	10	siRNA-IMPa4-25 PSPC1-A488 IMPa4-A546 DAPI 8C1-siRNA-IMP-a2-a4 V2.00	0	28. siRNA-IMPa4-25 PSPC1-A488 DAPI IMPa4-A546_ak_TileScan_001 (Stage 37 of 49)	00-KrEKmgc89WamKUu5fwmPBe
9.46131	um	Cell	0.000	1.000	295	11	siRNA-IMPa4-25 PSPC1-A488 IMPa4-A546 DAPI 8C1-siRNA-IMP-a2-a4 V2.00	0	28. siRNA-IMPa4-25 PSPC1-A488 DAPI IMPa4-A546_ak_TileScan_001 (Stage 37 of 49)	00-KrEKmgc89WamKUu5fwmPBe
10.7183	um	Cell	0.000	1.000	296	12	siRNA-IMPa4-25 PSPC1-A488 IMPa4-A546 DAPI 8C1-siRNA-IMP-a2-a4 V2.00	0	28. siRNA-IMPa4-25 PSPC1-A488 DAPI IMPa4-A546_ak_TileScan_001 (Stage 37 of 49)	00-KrEKmgc89WamKUu5fwmPBe
10.7666	um	Cell	0.000	1.000	297	13	siRNA-IMPa4-25 PSPC1-A488 IMPa4-A546 DAPI 8C1-siRNA-IMP-a2-a4 V2.00	0	28. siRNA-IMPa4-25 PSPC1-A488 DAPI IMPa4-A546_ak_TileScan_001 (Stage 37 of 49)	00-KrEKmgc89WamKUu5fwmPBe
7.27371	um	Cell	0.000	1.000	298	14	siRNA-IMPa4-25 PSPC1-A488 IMPa4-A546 DAPI 8C1-siRNA-IMP-a2-a4 V2.00	0	28. siRNA-IMPa4-25 PSPC1-A488 DAPI IMPa4-A546_ak_TileScan_001 (Stage 37 of 49)	00-KrEKmgc89WamKUu5fwmPBe
18.3788	um	Cell	0.000	1.000	299	15	siRNA-IMPa4-25 PSPC1-A488 IMPa4-A546 DAPI 8C1-siRNA-IMP-a2-a4 V2.00	0	28. siRNA-IMPa4-25 PSPC1-A488 DAPI IMPa4-A546_ak_TileScan_001 (Stage 37 of 49)	00-KrEKmgc89WamKUu5fwmPBe
15.8312	um	Cell	0.000	1.000	300	16	siRNA-IMPa4-25 PSPC1-A488 IMPa4-A546 DAPI 8C1-siRNA-IMP-a2-a4 V2.00	0	28. siRNA-IMPa4-25 PSPC1-A488 DAPI IMPa4-A546_ak_TileScan_001 (Stage 37 of 49)	00-KrEKmgc89WamKUu5fwmPBe
2.70013	um	Cell	0.000	1.000	301	17	siRNA-IMPa4-25 PSPC1-A488 IMPa4-A546 DAPI 8C1-siRNA-IMP-a2-a4 V2.00	0	28. siRNA-IMPa4-25 PSPC1-A488 DAPI IMPa4-A546_ak_TileScan_001 (Stage 37 of 49)	00-KrEKmgc89WamKUu5fwmPBe
9.96734	um	Cell	0.000	1.000	302	18	siRNA-IMPa4-25 PSPC1-A488 IMPa4-A546 DAPI 8C1-siRNA-IMP-a2-a4 V2.00	0	28. siRNA-IMPa4-25 PSPC1-A488 DAPI IMPa4-A546_ak_TileScan_001 (Stage 37 of 49)	00-KrEKmgc89WamKUu5fwmPBe
10.7612	um	Cell	0.000	1.000	303	19	siRNA-IMPa4-25 PSPC1-A488 IMPa4-A546 DAPI 8C1-siRNA-IMP-a2-a4 V2.00	0	28. siRNA-IMPa4-25 PSPC1-A488 DAPI IMPa4-A546_ak_TileScan_001 (Stage 37 of 49)	00-KrEKmgc89WamKUu5fwmPBe
16.6035	um	Cell	0.000	1.000	304	20	siRNA-IMPa4-25 PSPC1-A488 IMPa4-A546 DAPI 8C1-siRNA-IMP-a2-a4 V2.00	0	28. siRNA-IMPa4-25 PSPC1-A488 DAPI IMPa4-A546_ak_TileScan_001 (Stage 37 of 49)	00-KrEKmgc89WamKUu5fwmPBe
12.959	um	Cell	0.000	1.000	305	21	siRNA-IMPa4-25 PSPC1-A488 IMPa4-A546 DAPI 8C1-siRNA-IMP-a2-a4 V2.00	0	28. siRNA-IMPa4-25 PSPC1-A488 DAPI IMPa4-A546_ak_TileScan_001 (Stage 37 of 49)	00-KrEKmgc89WamKUu5fwmPBe
11.1163	um	Cell	0.000	1.000	306	22	siRNA-IMPa4-25 PSPC1-A488 IMPa4-A546 DAPI 8C1-siRNA-IMP-a2-a4 V2.00	0	28. siRNA-IMPa4-25 PSPC1-A488 DAPI IMPa4-A546_ak_TileScan_001 (Stage 37 of 49)	00-KrEKmgc89WamKUu5fwmPBe
10.9467	um	Cell	0.000	1.000	307	23	siRNA-IMPa4-25 PSPC1-A488 IMPa4-A546 DAPI 8C1-siRNA-IMP-a2-a4 V2.00	0	28. siRNA-IMPa4-25 PSPC1-A488 DAPI IMPa4-A546_ak_TileScan_001 (Stage 37 of 49)	00-KrEKmgc89WamKUu5fwmPBe
8.07263	um	Cell	0.000	1.000	308	24	siRNA-IMPa4-25 PSPC1-A488 IMPa4-A546 DAPI 8C1-siRNA-IMP-a2-a4 V2.00	0	28. siRNA-IMPa4-25 PSPC1-A488 DAPI IMPa4-A546_ak_TileScan_001 (Stage 37 of 49)	00-KrEKmgc89WamKUu5fwmPBe
7.77585	um	Cell	0.000	1.000	309	25	siRNA-IMPa4-25 PSPC1-A488 IMPa4-A546 DAPI 8C1-siRNA-IMP-a2-a4 V2.00	0	28. siRNA-IMPa4-25 PSPC1-A488 DAPI IMPa4-A546_ak_TileScan_001 (Stage 37 of 49)	00-KrEKmgc89WamKUu5fwmPBe
7.8196	um	Cell	0.000	1.000	310	26	siRNA-IMPa4-25 PSPC1-A488 IMPa4-A546 DAPI 8C1-siRNA-IMP-a2-a4 V2.00	0	28. siRNA-IMPa4-25 PSPC1-A488 DAPI IMPa4-A546_ak_TileScan_001 (Stage 37 of 49)	00-KrEKmgc89WamKUu5fwmPBe
9.64476	um	Cell	0.000	1.000	311	27	siRNA-IMPa4-25 PSPC1-A488 IMPa4-A546 DAPI 8C1-siRNA-IMP-a2-a4 V2.00	0	28. siRNA-IMPa4-25 PSPC1-A488 DAPI IMPa4-A546_ak_TileScan_001 (Stage 37 of 49)	00-KrEKmgc89WamKUu5fwmPBe
10.1596	um	Cell	0.000	1.000	312	28	siRNA-IMPa4-25 PSPC1-A488 IMPa4-A546 DAPI 8C1-siRNA-IMP-a2-a4 V2.00	0	28. siRNA-IMPa4-25 PSPC1-A488 DAPI IMPa4-A546_ak_TileScan_001 (Stage 37 of 49)	00-KrEKmgc89WamKUu5fwmPBe
7.65988	um	Cell	0.000	1.000	313	29	siRNA-IMPa4-25 PSPC1-A488 IMPa4-A546 DAPI 8C1-siRNA-IMP-a2-a4 V2.00	0	28. siRNA-IMPa4-25 PSPC1-A488 DAPI IMPa4-A546_ak_TileScan_001 (Stage 37 of 49)	00-KrEKmgc89WamKUu5fwmPBe
8.51343	um	Cell	0.000	1.000	314	30	siRNA-IMPa4-25 PSPC1-A488 IMPa4-A546 DAPI 8C1-siRNA-IMP-a2-a4 V2.00	0	28. siRNA-IMPa4-25 PSPC1-A488 DAPI IMPa4-A546_ak_TileScan_001 (Stage 37 of 49)	00-KrEKmgc89WamKUu5fwmPBe
13.4762	um	Cell	0.000	1.000	315	31	siRNA-IMPa4-25 PSPC1-A488 IMPa4-A546 DAPI 8C1-siRNA-IMP-a2-a4 V2.00	0	28. siRNA-IMPa4-25 PSPC1-A488 DAPI IMPa4-A546_ak_TileScan_001 (Stage 37 of 49)	00-KrEKmgc89WamKUu5fwmPBe
7.5938	um	Cell	0.000	1.000	316	32	siRNA-IMPa4-25 PSPC1-A488 IMPa4-A546 DAPI 8C1-siRNA-IMP-a2-a4 V2.00	0	28. siRNA-IMPa4-25 PSPC1-A488 DAPI IMPa4-A546_ak_TileScan_001 (Stage 37 of 49)	00-KrEKmgc89WamKUu5fwmPBe
5.65469	um	Cell	0.000	1.000	317	0	siRNA-IMPa4-25 PSPC1-A488 IMPa4-A546 DAPI 8C1-siRNA-IMP-a2-a4 V2.00	0	28. siRNA-IMPa4-25 PSPC1-A488 DAPI IMPa4-A546_al_TileScan_001 (Stage 38 of 49)	00-ikYZKw3YCRCAMs8NWf7CKd
9.97018	um	Cell	0.000	1.000	318	1	siRNA-IMPa4-25 PSPC1-A488 IMPa4-A546 DAPI 8C1-siRNA-IMP-a2-a4 V2.00	0	28. siRNA-IMPa4-25 PSPC1-A488 DAPI IMPa4-A546_al_TileScan_001 (Stage 38 of 49)	00-ikYZKw3YCRCAMs8NWf7CKd
11.1687	um	Cell	0.000	1.000	319	2	siRNA-IMPa4-25 PSPC1-A488 IMPa4-A546 DAPI 8C1-siRNA-IMP-a2-a4 V2.00	0	28. siRNA-IMPa4-25 PSPC1-A488 DAPI IMPa4-A546_al_TileScan_001 (Stage 38 of 49)	00-ikYZKw3YCRCAMs8NWf7CKd
5.44748	um	Cell	0.000	1.000	320	3	siRNA-IMPa4-25 PSPC1-A488 IMPa4-A546 DAPI 8C1-siRNA-IMP-a2-a4 V2.00	0	28. siRNA-IMPa4-25 PSPC1-A488 DAPI IMPa4-A546_al_TileScan_001 (Stage 38 of 49)	00-ikYZKw3YCRCAMs8NWf7CKd
12.2453	um	Cell	0.000	1.000	321	4	siRNA-IMPa4-25 PSPC1-A488 IMPa4-A546 DAPI 8C1-siRNA-IMP-a2-a4 V2.00	0	28. siRNA-IMPa4-25 PSPC1-A488 DAPI IMPa4-A546_al_TileScan_001 (Stage 38 of 49)	00-ikYZKw3YCRCAMs8NWf7CKd
13.0135	um	Cell	0.000	1.000	322	5	siRNA-IMPa4-25 PSPC1-A488 IMPa4-A546 DAPI 8C1-siRNA-IMP-a2-a4 V2.00	0	28. siRNA-IMPa4-25 PSPC1-A488 DAPI IMPa4-A546_al_TileScan_001 (Stage 38 of 49)	00-ikYZKw3YCRCAMs8NWf7CKd
11.676	um	Cell	0.000	1.000	323	6	siRNA-IMPa4-25 PSPC1-A488 IMPa4-A546 DAPI 8C1-siRNA-IMP-a2-a4 V2.00	0	28. siRNA-IMPa4-25 PSPC1-A488 DAPI IMPa4-A546_al_TileScan_001 (Stage 38 of 49)	00-ikYZKw3YCRCAMs8NWf7CKd
11.1302	um	Cell	0.000	1.000	324	7	siRNA-IMPa4-25 PSPC1-A488 IMPa4-A546 DAPI 8C1-siRNA-IMP-a2-a4 V2.00	0	28. siRNA-IMPa4-25 PSPC1-A488 DAPI IMPa4-A546_al_TileScan_001 (Stage 38 of 49)	00-ikYZKw3YCRCAMs8NWf7CKd
11.9282	um	Cell	0.000	1.000	325	8	siRNA-IMPa4-25 PSPC1-A488 IMPa4-A546 DAPI 8C1-siRNA-IMP-a2-a4 V2.00	0	28. siRNA-IMPa4-25 PSPC1-A488 DAPI IMPa4-A546_al_TileScan_001 (Stage 38 of 49)	00-ikYZKw3YCRCAMs8NWf7CKd
9.93645	um	Cell	0.000	1.000	326	9	siRNA-IMPa4-25 PSPC1-A488 IMPa4-A546 DAPI 8C1-siRNA-IMP-a2-a4 V2.00	0	28. siRNA-IMPa4-25 PSPC1-A488 DAPI IMPa4-A546_al_TileScan_001 (Stage 38 of 49)	00-ikYZKw3YCRCAMs8NWf7CKd
3.0501	um	Cell	0.000	1.000	327	10	siRNA-IMPa4-25 PSPC1-A488 IMPa4-A546 DAPI 8C1-siRNA-IMP-a2-a4 V2.00	0	28. siRNA-IMPa4-25 PSPC1-A488 DAPI IMPa4-A546_al_TileScan_001 (Stage 38 of 49)	00-ikYZKw3YCRCAMs8NWf7CKd
10.6954	um	Cell	0.000	1.000	328	11	siRNA-IMPa4-25 PSPC1-A488 IMPa4-A546 DAPI 8C1-siRNA-IMP-a2-a4 V2.00	0	28. siRNA-IMPa4-25 PSPC1-A488 DAPI IMPa4-A546_al_TileScan_001 (Stage 38 of 49)	00-ikYZKw3YCRCAMs8NWf7CKd
10.9628	um	Cell	0.000	1.000	329	12	siRNA-IMPa4-25 PSPC1-A488 IMPa4-A546 DAPI 8C1-siRNA-IMP-a2-a4 V2.00	0	28. siRNA-IMPa4-25 PSPC1-A488 DAPI IMPa4-A546_al_TileScan_001 (Stage 38 of 49)	00-ikYZKw3YCRCAMs8NWf7CKd
15.3432	um	Cell	0.000	1.000	330	13	siRNA-IMPa4-25 PSPC1-A488 IMPa4-A546 DAPI 8C1-siRNA-IMP-a2-a4 V2.00	0	28. siRNA-IMPa4-25 PSPC1-A488 DAPI IMPa4-A546_al_TileScan_001 (Stage 38 of 49)	00-ikYZKw3YCRCAMs8NWf7CKd
7.05663	um	Cell	0.000	1.000	331	14	siRNA-IMPa4-25 PSPC1-A488 IMPa4-A546 DAPI 8C1-siRNA-IMP-a2-a4 V2.00	0	28. siRNA-IMPa4-25 PSPC1-A488 DAPI IMPa4-A546_al_TileScan_001 (Stage 38 of 49)	00-ikYZKw3YCRCAMs8NWf7CKd
7.45815	um	Cell	0.000	1.000	332	15	siRNA-IMPa4-25 PSPC1-A488 IMPa4-A546 DAPI 8C1-siRNA-IMP-a2-a4 V2.00	0	28. siRNA-IMPa4-25 PSPC1-A488 DAPI IMPa4-A546_al_TileScan_001 (Stage 38 of 49)	00-ikYZKw3YCRCAMs8NWf7CKd
10.2895	um	Cell	0.000	1.000	333	16	siRNA-IMPa4-25 PSPC1-A488 IMPa4-A546 DAPI 8C1-siRNA-IMP-a2-a4 V2.00	0	28. siRNA-IMPa4-25 PSPC1-A488 DAPI IMPa4-A546_al_TileScan_001 (Stage 38 of 49)	00-ikYZKw3YCRCAMs8NWf7CKd
10.2457	um	Cell	0.000	1.000	334	17	siRNA-IMPa4-25 PSPC1-A488 IMPa4-A546 DAPI 8C1-siRNA-IMP-a2-a4 V2.00	0	28. siRNA-IMPa4-25 PSPC1-A488 DAPI IMPa4-A546_al_TileScan_001 (Stage 38 of 49)	00-ikYZKw3YCRCAMs8NWf7CKd
16.1382	um	Cell	0.000	1.000	335	18	siRNA-IMPa4-25 PSPC1-A488 IMPa4-A546 DAPI 8C1-siRNA-IMP-a2-a4 V2.00	0	28. siRNA-IMPa4-25 PSPC1-A488 DAPI IMPa4-A546_al_TileScan_001 (Stage 38 of 49)	00-ikYZKw3YCRCAMs8NWf7CKd
8.78856	um	Cell	0.000	1.000	336	19	siRNA-IMPa4-25 PSPC1-A488 IMPa4-A546 DAPI 8C1-siRNA-IMP-a2-a4 V2.00	0	28. siRNA-IMPa4-25 PSPC1-A488 DAPI IMPa4-A546_al_TileScan_001 (Stage 38 of 49)	00-ikYZKw3YCRCAMs8NWf7CKd
15.0548	um	Cell	0.000	1.000	337	20	siRNA-IMPa4-25 PSPC1-A488 IMPa4-A546 DAPI 8C1-siRNA-IMP-a2-a4 V2.00	0	28. siRNA-IMPa4-25 PSPC1-A488 DAPI IMPa4-A546_al_TileScan_001 (Stage 38 of 49)	00-ikYZKw3YCRCAMs8NWf7CKd
13.8107	um	Cell	0.000	1.000	338	21	siRNA-IMPa4-25 PSPC1-A488 IMPa4-A546 DAPI 8C1-siRNA-IMP-a2-a4 V2.00	0	28. siRNA-IMPa4-25 PSPC1-A488 DAPI IMPa4-A546_al_TileScan_001 (Stage 38 of 49)	00-ikYZKw3YCRCAMs8NWf7CKd
5.02189	um	Cell	0.000	1.000	339	22	siRNA-IMPa4-25 PSPC1-A488 IMPa4-A546 DAPI 8C1-siRNA-IMP-a2-a4 V2.00	0	28. siRNA-IMPa4-25 PSPC1-A488 DAPI IMPa4-A546_al_TileScan_001 (Stage 38 of 49)	00-ikYZKw3YCRCAMs8NWf7CKd
12.3173	um	Cell	0.000	1.000	340	23	siRNA-IMPa4-25 PSPC1-A488 IMPa4-A546 DAPI 8C1-siRNA-IMP-a2-a4 V2.00	0	28. siRNA-IMPa4-25 PSPC1-A488 DAPI IMPa4-A546_al_TileScan_001 (Stage 38 of 49)	00-ikYZKw3YCRCAMs8NWf7CKd
10.4079	um	Cell	0.000	1.000	341	24	siRNA-IMPa4-25 PSPC1-A488 IMPa4-A546 DAPI 8C1-siRNA-IMP-a2-a4 V2.00	0	28. siRNA-IMPa4-25 PSPC1-A488 DAPI IMPa4-A546_al_TileScan_001 (Stage 38 of 49)	00-ikYZKw3YCRCAMs8NWf7CKd
14.9731	um	Cell	0.000	1.000	342	25	siRNA-IMPa4-25 PSPC1-A488 IMPa4-A546 DAPI 8C1-siRNA-IMP-a2-a4 V2.00	0	28. siRNA-IMPa4-25 PSPC1-A488 DAPI IMPa4-A546_al_TileScan_001 (Stage 38 of 49)	00-ikYZKw3YCRCAMs8NWf7CKd
15.0395	um	Cell	0.000	1.000	343	26	siRNA-IMPa4-25 PSPC1-A488 IMPa4-A546 DAPI 8C1-siRNA-IMP-a2-a4 V2.00	0	28. siRNA-IMPa4-25 PSPC1-A488 DAPI IMPa4-A546_al_TileScan_001 (Stage 38 of 49)	00-ikYZKw3YCRCAMs8NWf7CKd
5.5812	um	Cell	0.000	1.000	344	27	siRNA-IMPa4-25 PSPC1-A488 IMPa4-A546 DAPI 8C1-siRNA-IMP-a2-a4 V2.00	0	28. siRNA-IMPa4-25 PSPC1-A488 DAPI IMPa4-A546_al_TileScan_001 (Stage 38 of 49)	00-ikYZKw3YCRCAMs8NWf7CKd
4.52836	um	Cell	0.000	1.000	345	0	siRNA-IMPa4-25 PSPC1-A488 IMPa4-A546 DAPI 8C1-siRNA-IMP-a2-a4 V2.00	0	28. siRNA-IMPa4-25 PSPC1-A488 DAPI IMPa4-A546_am_TileScan_001 (Stage 39 of 49)	00-6pcRhJv9CMKq9WScjWdruj
4.85273	um	Cell	0.000	1.000	346	1	siRNA-IMPa4-25 PSPC1-A488 IMPa4-A546 DAPI 8C1-siRNA-IMP-a2-a4 V2.00	0	28. siRNA-IMPa4-25 PSPC1-A488 DAPI IMPa4-A546_am_TileScan_001 (Stage 39 of 49)	00-6pcRhJv9CMKq9WScjWdruj
21.5808	um	Cell	0.000	1.000	347	2	siRNA-IMPa4-25 PSPC1-A488 IMPa4-A546 DAPI 8C1-siRNA-IMP-a2-a4 V2.00	0	28. siRNA-IMPa4-25 PSPC1-A488 DAPI IMPa4-A546_am_TileScan_001 (Stage 39 of 49)	00-6pcRhJv9CMKq9WScjWdruj
18.9609	um	Cell	0.000	1.000	348	3	siRNA-IMPa4-25 PSPC1-A488 IMPa4-A546 DAPI 8C1-siRNA-IMP-a2-a4 V2.00	0	28. siRNA-IMPa4-25 PSPC1-A488 DAPI IMPa4-A546_am_TileScan_001 (Stage 39 of 49)	00-6pcRhJv9CMKq9WScjWdruj
13.5357	um	Cell	0.000	1.000	349	4	siRNA-IMPa4-25 PSPC1-A488 IMPa4-A546 DAPI 8C1-siRNA-IMP-a2-a4 V2.00	0	28. siRNA-IMPa4-25 PSPC1-A488 DAPI IMPa4-A546_am_TileScan_001 (Stage 39 of 49)	00-6pcRhJv9CMKq9WScjWdruj
16.3805	um	Cell	0.000	1.000	350	5	siRNA-IMPa4-25 PSPC1-A488 IMPa4-A546 DAPI 8C1-siRNA-IMP-a2-a4 V2.00	0	28. siRNA-IMPa4-25 PSPC1-A488 DAPI IMPa4-A546_am_TileScan_001 (Stage 39 of 49)	00-6pcRhJv9CMKq9WScjWdruj
4.02495	um	Cell	0.000	1.000	351	6	siRNA-IMPa4-25 PSPC1-A488 IMPa4-A546 DAPI 8C1-siRNA-IMP-a2-a4 V2.00	0	28. siRNA-IMPa4-25 PSPC1-A488 DAPI IMPa4-A546_am_TileScan_001 (Stage 39 of 49)	00-6pcRhJv9CMKq9WScjWdruj
9.62393	um	Cell	0.000	1.000	352	7	siRNA-IMPa4-25 PSPC1-A488 IMPa4-A546 DAPI 8C1-siRNA-IMP-a2-a4 V2.00	0	28. siRNA-IMPa4-25 PSPC1-A488 DAPI IMPa4-A546_am_TileScan_001 (Stage 39 of 49)	00-6pcRhJv9CMKq9WScjWdruj
12.4748	um	Cell	0.000	1.000	353	8	siRNA-IMPa4-25 PSPC1-A488 IMPa4-A546 DAPI 8C1-siRNA-IMP-a2-a4 V2.00	0	28. siRNA-IMPa4-25 PSPC1-A488 DAPI IMPa4-A546_am_TileScan_001 (Stage 39 of 49)	00-6pcRhJv9CMKq9WScjWdruj
7.55915	um	Cell	0.000	1.000	354	9	siRNA-IMPa4-25 PSPC1-A488 IMPa4-A546 DAPI 8C1-siRNA-IMP-a2-a4 V2.00	0	28. siRNA-IMPa4-25 PSPC1-A488 DAPI IMPa4-A546_am_TileScan_001 (Stage 39 of 49)	00-6pcRhJv9CMKq9WScjWdruj
10.8646	um	Cell	0.000	1.000	355	10	siRNA-IMPa4-25 PSPC1-A488 IMPa4-A546 DAPI 8C1-siRNA-IMP-a2-a4 V2.00	0	28. siRNA-IMPa4-25 PSPC1-A488 DAPI IMPa4-A546_am_TileScan_001 (Stage 39 of 49)	00-6pcRhJv9CMKq9WScjWdruj
8.41937	um	Cell	0.000	1.000	356	11	siRNA-IMPa4-25 PSPC1-A488 IMPa4-A546 DAPI 8C1-siRNA-IMP-a2-a4 V2.00	0	28. siRNA-IMPa4-25 PSPC1-A488 DAPI IMPa4-A546_am_TileScan_001 (Stage 39 of 49)	00-6pcRhJv9CMKq9WScjWdruj
17.2626	um	Cell	0.000	1.000	357	12	siRNA-IMPa4-25 PSPC1-A488 IMPa4-A546 DAPI 8C1-siRNA-IMP-a2-a4 V2.00	0	28. siRNA-IMPa4-25 PSPC1-A488 DAPI IMPa4-A546_am_TileScan_001 (Stage 39 of 49)	00-6pcRhJv9CMKq9WScjWdruj
10.9061	um	Cell	0.000	1.000	358	13	siRNA-IMPa4-25 PSPC1-A488 IMPa4-A546 DAPI 8C1-siRNA-IMP-a2-a4 V2.00	0	28. siRNA-IMPa4-25 PSPC1-A488 DAPI IMPa4-A546_am_TileScan_001 (Stage 39 of 49)	00-6pcRhJv9CMKq9WScjWdruj
9.96563	um	Cell	0.000	1.000	359	14	siRNA-IMPa4-25 PSPC1-A488 IMPa4-A546 DAPI 8C1-siRNA-IMP-a2-a4 V2.00	0	28. siRNA-IMPa4-25 PSPC1-A488 DAPI IMPa4-A546_am_TileScan_001 (Stage 39 of 49)	00-6pcRhJv9CMKq9WScjWdruj
10.1734	um	Cell	0.000	1.000	360	15	siRNA-IMPa4-25 PSPC1-A488 IMPa4-A546 DAPI 8C1-siRNA-IMP-a2-a4 V2.00	0	28. siRNA-IMPa4-25 PSPC1-A488 DAPI IMPa4-A546_am_TileScan_001 (Stage 39 of 49)	00-6pcRhJv9CMKq9WScjWdruj
9.8653	um	Cell	0.000	1.000	361	16	siRNA-IMPa4-25 PSPC1-A488 IMPa4-A546 DAPI 8C1-siRNA-IMP-a2-a4 V2.00	0	28. siRNA-IMPa4-25 PSPC1-A488 DAPI IMPa4-A546_am_TileScan_001 (Stage 39 of 49)	00-6pcRhJv9CMKq9WScjWdruj
16.1498	um	Cell	0.000	1.000	362	17	siRNA-IMPa4-25 PSPC1-A488 IMPa4-A546 DAPI 8C1-siRNA-IMP-a2-a4 V2.00	0	28. siRNA-IMPa4-25 PSPC1-A488 DAPI IMPa4-A546_am_TileScan_001 (Stage 39 of 49)	00-6pcRhJv9CMKq9WScjWdruj
13.1823	um	Cell	0.000	1.000	363	0	siRNA-IMPa4-25 PSPC1-A488 IMPa4-A546 DAPI 8C1-siRNA-IMP-a2-a4 V2.00	0	28. siRNA-IMPa4-25 PSPC1-A488 DAPI IMPa4-A546_an_TileScan_001 (Stage 40 of 49)	00-wHBDGvKJGgn2UTh8UN6efA
16.4796	um	Cell	0.000	1.000	364	1	siRNA-IMPa4-25 PSPC1-A488 IMPa4-A546 DAPI 8C1-siRNA-IMP-a2-a4 V2.00	0	28. siRNA-IMPa4-25 PSPC1-A488 DAPI IMPa4-A546_an_TileScan_001 (Stage 40 of 49)	00-wHBDGvKJGgn2UTh8UN6efA
14.7587	um	Cell	0.000	1.000	365	2	siRNA-IMPa4-25 PSPC1-A488 IMPa4-A546 DAPI 8C1-siRNA-IMP-a2-a4 V2.00	0	28. siRNA-IMPa4-25 PSPC1-A488 DAPI IMPa4-A546_an_TileScan_001 (Stage 40 of 49)	00-wHBDGvKJGgn2UTh8UN6efA
9.32349	um	Cell	0.000	1.000	366	3	siRNA-IMPa4-25 PSPC1-A488 IMPa4-A546 DAPI 8C1-siRNA-IMP-a2-a4 V2.00	0	28. siRNA-IMPa4-25 PSPC1-A488 DAPI IMPa4-A546_an_TileScan_001 (Stage 40 of 49)	00-wHBDGvKJGgn2UTh8UN6efA
5.21799	um	Cell	0.000	1.000	367	4	siRNA-IMPa4-25 PSPC1-A488 IMPa4-A546 DAPI 8C1-siRNA-IMP-a2-a4 V2.00	0	28. siRNA-IMPa4-25 PSPC1-A488 DAPI IMPa4-A546_an_TileScan_001 (Stage 40 of 49)	00-wHBDGvKJGgn2UTh8UN6efA
8.42193	um	Cell	0.000	1.000	368	5	siRNA-IMPa4-25 PSPC1-A488 IMPa4-A546 DAPI 8C1-siRNA-IMP-a2-a4 V2.00	0	28. siRNA-IMPa4-25 PSPC1-A488 DAPI IMPa4-A546_an_TileScan_001 (Stage 40 of 49)	00-wHBDGvKJGgn2UTh8UN6efA
12.4893	um	Cell	0.000	1.000	369	6	siRNA-IMPa4-25 PSPC1-A488 IMPa4-A546 DAPI 8C1-siRNA-IMP-a2-a4 V2.00	0	28. siRNA-IMPa4-25 PSPC1-A488 DAPI IMPa4-A546_an_TileScan_001 (Stage 40 of 49)	00-wHBDGvKJGgn2UTh8UN6efA
12.7933	um	Cell	0.000	1.000	370	7	siRNA-IMPa4-25 PSPC1-A488 IMPa4-A546 DAPI 8C1-siRNA-IMP-a2-a4 V2.00	0	28. siRNA-IMPa4-25 PSPC1-A488 DAPI IMPa4-A546_an_TileScan_001 (Stage 40 of 49)	00-wHBDGvKJGgn2UTh8UN6efA
9.19309	um	Cell	0.000	1.000	371	8	siRNA-IMPa4-25 PSPC1-A488 IMPa4-A546 DAPI 8C1-siRNA-IMP-a2-a4 V2.00	0	28. siRNA-IMPa4-25 PSPC1-A488 DAPI IMPa4-A546_an_TileScan_001 (Stage 40 of 49)	00-wHBDGvKJGgn2UTh8UN6efA
15.5477	um	Cell	0.000	1.000	372	9	siRNA-IMPa4-25 PSPC1-A488 IMPa4-A546 DAPI 8C1-siRNA-IMP-a2-a4 V2.00	0	28. siRNA-IMPa4-25 PSPC1-A488 DAPI IMPa4-A546_an_TileScan_001 (Stage 40 of 49)	00-wHBDGvKJGgn2UTh8UN6efA
10.8129	um	Cell	0.000	1.000	373	10	siRNA-IMPa4-25 PSPC1-A488 IMPa4-A546 DAPI 8C1-siRNA-IMP-a2-a4 V2.00	0	28. siRNA-IMPa4-25 PSPC1-A488 DAPI IMPa4-A546_an_TileScan_001 (Stage 40 of 49)	00-wHBDGvKJGgn2UTh8UN6efA
13.1861	um	Cell	0.000	1.000	374	11	siRNA-IMPa4-25 PSPC1-A488 IMPa4-A546 DAPI 8C1-siRNA-IMP-a2-a4 V2.00	0	28. siRNA-IMPa4-25 PSPC1-A488 DAPI IMPa4-A546_an_TileScan_001 (Stage 40 of 49)	00-wHBDGvKJGgn2UTh8UN6efA
7.68713	um	Cell	0.000	1.000	375	12	siRNA-IMPa4-25 PSPC1-A488 IMPa4-A546 DAPI 8C1-siRNA-IMP-a2-a4 V2.00	0	28. siRNA-IMPa4-25 PSPC1-A488 DAPI IMPa4-A546_an_TileScan_001 (Stage 40 of 49)	00-wHBDGvKJGgn2UTh8UN6efA
12.9607	um	Cell	0.000	1.000	376	13	siRNA-IMPa4-25 PSPC1-A488 IMPa4-A546 DAPI 8C1-siRNA-IMP-a2-a4 V2.00	0	28. siRNA-IMPa4-25 PSPC1-A488 DAPI IMPa4-A546_an_TileScan_001 (Stage 40 of 49)	00-wHBDGvKJGgn2UTh8UN6efA
14.6784	um	Cell	0.000	1.000	377	14	siRNA-IMPa4-25 PSPC1-A488 IMPa4-A546 DAPI 8C1-siRNA-IMP-a2-a4 V2.00	0	28. siRNA-IMPa4-25 PSPC1-A488 DAPI IMPa4-A546_an_TileScan_001 (Stage 40 of 49)	00-wHBDGvKJGgn2UTh8UN6efA
18.0217	um	Cell	0.000	1.000	378	15	siRNA-IMPa4-25 PSPC1-A488 IMPa4-A546 DAPI 8C1-siRNA-IMP-a2-a4 V2.00	0	28. siRNA-IMPa4-25 PSPC1-A488 DAPI IMPa4-A546_an_TileScan_001 (Stage 40 of 49)	00-wHBDGvKJGgn2UTh8UN6efA
5.13743	um	Cell	0.000	1.000	379	16	siRNA-IMPa4-25 PSPC1-A488 IMPa4-A546 DAPI 8C1-siRNA-IMP-a2-a4 V2.00	0	28. siRNA-IMPa4-25 PSPC1-A488 DAPI IMPa4-A546_an_TileScan_001 (Stage 40 of 49)	00-wHBDGvKJGgn2UTh8UN6efA
5.63845	um	Cell	0.000	1.000	380	17	siRNA-IMPa4-25 PSPC1-A488 IMPa4-A546 DAPI 8C1-siRNA-IMP-a2-a4 V2.00	0	28. siRNA-IMPa4-25 PSPC1-A488 DAPI IMPa4-A546_an_TileScan_001 (Stage 40 of 49)	00-wHBDGvKJGgn2UTh8UN6efA
13.7092	um	Cell	0.000	1.000	381	18	siRNA-IMPa4-25 PSPC1-A488 IMPa4-A546 DAPI 8C1-siRNA-IMP-a2-a4 V2.00	0	28. siRNA-IMPa4-25 PSPC1-A488 DAPI IMPa4-A546_an_TileScan_001 (Stage 40 of 49)	00-wHBDGvKJGgn2UTh8UN6efA
13.6168	um	Cell	0.000	1.000	382	19	siRNA-IMPa4-25 PSPC1-A488 IMPa4-A546 DAPI 8C1-siRNA-IMP-a2-a4 V2.00	0	28. siRNA-IMPa4-25 PSPC1-A488 DAPI IMPa4-A546_an_TileScan_001 (Stage 40 of 49)	00-wHBDGvKJGgn2UTh8UN6efA
12.8847	um	Cell	0.000	1.000	383	20	siRNA-IMPa4-25 PSPC1-A488 IMPa4-A546 DAPI 8C1-siRNA-IMP-a2-a4 V2.00	0	28. siRNA-IMPa4-25 PSPC1-A488 DAPI IMPa4-A546_an_TileScan_001 (Stage 40 of 49)	00-wHBDGvKJGgn2UTh8UN6efA
13.5128	um	Cell	0.000	1.000	384	21	siRNA-IMPa4-25 PSPC1-A488 IMPa4-A546 DAPI 8C1-siRNA-IMP-a2-a4 V2.00	0	28. siRNA-IMPa4-25 PSPC1-A488 DAPI IMPa4-A546_an_TileScan_001 (Stage 40 of 49)	00-wHBDGvKJGgn2UTh8UN6efA
11.3966	um	Cell	0.000	1.000	385	22	siRNA-IMPa4-25 PSPC1-A488 IMPa4-A546 DAPI 8C1-siRNA-IMP-a2-a4 V2.00	0	28. siRNA-IMPa4-25 PSPC1-A488 DAPI IMPa4-A546_an_TileScan_001 (Stage 40 of 49)	00-wHBDGvKJGgn2UTh8UN6efA
12.5872	um	Cell	0.000	1.000	386	23	siRNA-IMPa4-25 PSPC1-A488 IMPa4-A546 DAPI 8C1-siRNA-IMP-a2-a4 V2.00	0	28. siRNA-IMPa4-25 PSPC1-A488 DAPI IMPa4-A546_an_TileScan_001 (Stage 40 of 49)	00-wHBDGvKJGgn2UTh8UN6efA
9.77551	um	Cell	0.000	1.000	387	24	siRNA-IMPa4-25 PSPC1-A488 IMPa4-A546 DAPI 8C1-siRNA-IMP-a2-a4 V2.00	0	28. siRNA-IMPa4-25 PSPC1-A488 DAPI IMPa4-A546_an_TileScan_001 (Stage 40 of 49)	00-wHBDGvKJGgn2UTh8UN6efA
4.48311	um	Cell	0.000	1.000	388	25	siRNA-IMPa4-25 PSPC1-A488 IMPa4-A546 DAPI 8C1-siRNA-IMP-a2-a4 V2.00	0	28. siRNA-IMPa4-25 PSPC1-A488 DAPI IMPa4-A546_an_TileScan_001 (Stage 40 of 49)	00-wHBDGvKJGgn2UTh8UN6efA
7.68667	um	Cell	0.000	1.000	389	26	siRNA-IMPa4-25 PSPC1-A488 IMPa4-A546 DAPI 8C1-siRNA-IMP-a2-a4 V2.00	0	28. siRNA-IMPa4-25 PSPC1-A488 DAPI IMPa4-A546_an_TileScan_001 (Stage 40 of 49)	00-wHBDGvKJGgn2UTh8UN6efA
7.39292	um	Cell	0.000	1.000	390	0	siRNA-IMPa4-25 PSPC1-A488 IMPa4-A546 DAPI 8C1-siRNA-IMP-a2-a4 V2.00	0	28. siRNA-IMPa4-25 PSPC1-A488 DAPI IMPa4-A546_ao_TileScan_001 (Stage 41 of 49)	00-bTEY6Nkccic5hBg8u63GpY
16.6308	um	Cell	0.000	1.000	391	1	siRNA-IMPa4-25 PSPC1-A488 IMPa4-A546 DAPI 8C1-siRNA-IMP-a2-a4 V2.00	0	28. siRNA-IMPa4-25 PSPC1-A488 DAPI IMPa4-A546_ao_TileScan_001 (Stage 41 of 49)	00-bTEY6Nkccic5hBg8u63GpY
10.7464	um	Cell	0.000	1.000	392	2	siRNA-IMPa4-25 PSPC1-A488 IMPa4-A546 DAPI 8C1-siRNA-IMP-a2-a4 V2.00	0	28. siRNA-IMPa4-25 PSPC1-A488 DAPI IMPa4-A546_ao_TileScan_001 (Stage 41 of 49)	00-bTEY6Nkccic5hBg8u63GpY
9.63397	um	Cell	0.000	1.000	393	3	siRNA-IMPa4-25 PSPC1-A488 IMPa4-A546 DAPI 8C1-siRNA-IMP-a2-a4 V2.00	0	28. siRNA-IMPa4-25 PSPC1-A488 DAPI IMPa4-A546_ao_TileScan_001 (Stage 41 of 49)	00-bTEY6Nkccic5hBg8u63GpY
12.2213	um	Cell	0.000	1.000	394	4	siRNA-IMPa4-25 PSPC1-A488 IMPa4-A546 DAPI 8C1-siRNA-IMP-a2-a4 V2.00	0	28. siRNA-IMPa4-25 PSPC1-A488 DAPI IMPa4-A546_ao_TileScan_001 (Stage 41 of 49)	00-bTEY6Nkccic5hBg8u63GpY
13.426	um	Cell	0.000	1.000	395	5	siRNA-IMPa4-25 PSPC1-A488 IMPa4-A546 DAPI 8C1-siRNA-IMP-a2-a4 V2.00	0	28. siRNA-IMPa4-25 PSPC1-A488 DAPI IMPa4-A546_ao_TileScan_001 (Stage 41 of 49)	00-bTEY6Nkccic5hBg8u63GpY
6.93689	um	Cell	0.000	1.000	396	6	siRNA-IMPa4-25 PSPC1-A488 IMPa4-A546 DAPI 8C1-siRNA-IMP-a2-a4 V2.00	0	28. siRNA-IMPa4-25 PSPC1-A488 DAPI IMPa4-A546_ao_TileScan_001 (Stage 41 of 49)	00-bTEY6Nkccic5hBg8u63GpY
11.483	um	Cell	0.000	1.000	397	7	siRNA-IMPa4-25 PSPC1-A488 IMPa4-A546 DAPI 8C1-siRNA-IMP-a2-a4 V2.00	0	28. siRNA-IMPa4-25 PSPC1-A488 DAPI IMPa4-A546_ao_TileScan_001 (Stage 41 of 49)	00-bTEY6Nkccic5hBg8u63GpY
12.7986	um	Cell	0.000	1.000	398	8	siRNA-IMPa4-25 PSPC1-A488 IMPa4-A546 DAPI 8C1-siRNA-IMP-a2-a4 V2.00	0	28. siRNA-IMPa4-25 PSPC1-A488 DAPI IMPa4-A546_ao_TileScan_001 (Stage 41 of 49)	00-bTEY6Nkccic5hBg8u63GpY
11.4793	um	Cell	0.000	1.000	399	9	siRNA-IMPa4-25 PSPC1-A488 IMPa4-A546 DAPI 8C1-siRNA-IMP-a2-a4 V2.00	0	28. siRNA-IMPa4-25 PSPC1-A488 DAPI IMPa4-A546_ao_TileScan_001 (Stage 41 of 49)	00-bTEY6Nkccic5hBg8u63GpY
12.5601	um	Cell	0.000	1.000	400	10	siRNA-IMPa4-25 PSPC1-A488 IMPa4-A546 DAPI 8C1-siRNA-IMP-a2-a4 V2.00	0	28. siRNA-IMPa4-25 PSPC1-A488 DAPI IMPa4-A546_ao_TileScan_001 (Stage 41 of 49)	00-bTEY6Nkccic5hBg8u63GpY
10.2955	um	Cell	0.000	1.000	401	11	siRNA-IMPa4-25 PSPC1-A488 IMPa4-A546 DAPI 8C1-siRNA-IMP-a2-a4 V2.00	0	28. siRNA-IMPa4-25 PSPC1-A488 DAPI IMPa4-A546_ao_TileScan_001 (Stage 41 of 49)	00-bTEY6Nkccic5hBg8u63GpY
7.73825	um	Cell	0.000	1.000	402	12	siRNA-IMPa4-25 PSPC1-A488 IMPa4-A546 DAPI 8C1-siRNA-IMP-a2-a4 V2.00	0	28. siRNA-IMPa4-25 PSPC1-A488 DAPI IMPa4-A546_ao_TileScan_001 (Stage 41 of 49)	00-bTEY6Nkccic5hBg8u63GpY
14.0788	um	Cell	0.000	1.000	403	13	siRNA-IMPa4-25 PSPC1-A488 IMPa4-A546 DAPI 8C1-siRNA-IMP-a2-a4 V2.00	0	28. siRNA-IMPa4-25 PSPC1-A488 DAPI IMPa4-A546_ao_TileScan_001 (Stage 41 of 49)	00-bTEY6Nkccic5hBg8u63GpY
6.46121	um	Cell	0.000	1.000	404	14	siRNA-IMPa4-25 PSPC1-A488 IMPa4-A546 DAPI 8C1-siRNA-IMP-a2-a4 V2.00	0	28. siRNA-IMPa4-25 PSPC1-A488 DAPI IMPa4-A546_ao_TileScan_001 (Stage 41 of 49)	00-bTEY6Nkccic5hBg8u63GpY
17.1232	um	Cell	0.000	1.000	405	15	siRNA-IMPa4-25 PSPC1-A488 IMPa4-A546 DAPI 8C1-siRNA-IMP-a2-a4 V2.00	0	28. siRNA-IMPa4-25 PSPC1-A488 DAPI IMPa4-A546_ao_TileScan_001 (Stage 41 of 49)	00-bTEY6Nkccic5hBg8u63GpY
11.8095	um	Cell	0.000	1.000	406	0	siRNA-IMPa4-25 PSPC1-A488 IMPa4-A546 DAPI 8C1-siRNA-IMP-a2-a4 V2.00	0	28. siRNA-IMPa4-25 PSPC1-A488 DAPI IMPa4-A546_ap_TileScan_001 (Stage 42 of 49)	00-ja2CvQuvMW4oX2AMTeMoo9
13.9557	um	Cell	0.000	1.000	407	1	siRNA-IMPa4-25 PSPC1-A488 IMPa4-A546 DAPI 8C1-siRNA-IMP-a2-a4 V2.00	0	28. siRNA-IMPa4-25 PSPC1-A488 DAPI IMPa4-A546_ap_TileScan_001 (Stage 42 of 49)	00-ja2CvQuvMW4oX2AMTeMoo9
11.112	um	Cell	0.000	1.000	408	2	siRNA-IMPa4-25 PSPC1-A488 IMPa4-A546 DAPI 8C1-siRNA-IMP-a2-a4 V2.00	0	28. siRNA-IMPa4-25 PSPC1-A488 DAPI IMPa4-A546_ap_TileScan_001 (Stage 42 of 49)	00-ja2CvQuvMW4oX2AMTeMoo9
9.11186	um	Cell	0.000	1.000	409	3	siRNA-IMPa4-25 PSPC1-A488 IMPa4-A546 DAPI 8C1-siRNA-IMP-a2-a4 V2.00	0	28. siRNA-IMPa4-25 PSPC1-A488 DAPI IMPa4-A546_ap_TileScan_001 (Stage 42 of 49)	00-ja2CvQuvMW4oX2AMTeMoo9
11.2444	um	Cell	0.000	1.000	410	4	siRNA-IMPa4-25 PSPC1-A488 IMPa4-A546 DAPI 8C1-siRNA-IMP-a2-a4 V2.00	0	28. siRNA-IMPa4-25 PSPC1-A488 DAPI IMPa4-A546_ap_TileScan_001 (Stage 42 of 49)	00-ja2CvQuvMW4oX2AMTeMoo9
11.6111	um	Cell	0.000	1.000	411	5	siRNA-IMPa4-25 PSPC1-A488 IMPa4-A546 DAPI 8C1-siRNA-IMP-a2-a4 V2.00	0	28. siRNA-IMPa4-25 PSPC1-A488 DAPI IMPa4-A546_ap_TileScan_001 (Stage 42 of 49)	00-ja2CvQuvMW4oX2AMTeMoo9
3.80365	um	Cell	0.000	1.000	412	6	siRNA-IMPa4-25 PSPC1-A488 IMPa4-A546 DAPI 8C1-siRNA-IMP-a2-a4 V2.00	0	28. siRNA-IMPa4-25 PSPC1-A488 DAPI IMPa4-A546_ap_TileScan_001 (Stage 42 of 49)	00-ja2CvQuvMW4oX2AMTeMoo9
11.6372	um	Cell	0.000	1.000	413	7	siRNA-IMPa4-25 PSPC1-A488 IMPa4-A546 DAPI 8C1-siRNA-IMP-a2-a4 V2.00	0	28. siRNA-IMPa4-25 PSPC1-A488 DAPI IMPa4-A546_ap_TileScan_001 (Stage 42 of 49)	00-ja2CvQuvMW4oX2AMTeMoo9
10.767	um	Cell	0.000	1.000	414	8	siRNA-IMPa4-25 PSPC1-A488 IMPa4-A546 DAPI 8C1-siRNA-IMP-a2-a4 V2.00	0	28. siRNA-IMPa4-25 PSPC1-A488 DAPI IMPa4-A546_ap_TileScan_001 (Stage 42 of 49)	00-ja2CvQuvMW4oX2AMTeMoo9
6.91687	um	Cell	0.000	1.000	415	9	siRNA-IMPa4-25 PSPC1-A488 IMPa4-A546 DAPI 8C1-siRNA-IMP-a2-a4 V2.00	0	28. siRNA-IMPa4-25 PSPC1-A488 DAPI IMPa4-A546_ap_TileScan_001 (Stage 42 of 49)	00-ja2CvQuvMW4oX2AMTeMoo9
8.93252	um	Cell	0.000	1.000	416	10	siRNA-IMPa4-25 PSPC1-A488 IMPa4-A546 DAPI 8C1-siRNA-IMP-a2-a4 V2.00	0	28. siRNA-IMPa4-25 PSPC1-A488 DAPI IMPa4-A546_ap_TileScan_001 (Stage 42 of 49)	00-ja2CvQuvMW4oX2AMTeMoo9
9.40211	um	Cell	0.000	1.000	417	11	siRNA-IMPa4-25 PSPC1-A488 IMPa4-A546 DAPI 8C1-siRNA-IMP-a2-a4 V2.00	0	28. siRNA-IMPa4-25 PSPC1-A488 DAPI IMPa4-A546_ap_TileScan_001 (Stage 42 of 49)	00-ja2CvQuvMW4oX2AMTeMoo9
12.3008	um	Cell	0.000	1.000	418	12	siRNA-IMPa4-25 PSPC1-A488 IMPa4-A546 DAPI 8C1-siRNA-IMP-a2-a4 V2.00	0	28. siRNA-IMPa4-25 PSPC1-A488 DAPI IMPa4-A546_ap_TileScan_001 (Stage 42 of 49)	00-ja2CvQuvMW4oX2AMTeMoo9
3.82664	um	Cell	0.000	1.000	419	13	siRNA-IMPa4-25 PSPC1-A488 IMPa4-A546 DAPI 8C1-siRNA-IMP-a2-a4 V2.00	0	28. siRNA-IMPa4-25 PSPC1-A488 DAPI IMPa4-A546_ap_TileScan_001 (Stage 42 of 49)	00-ja2CvQuvMW4oX2AMTeMoo9
14.9419	um	Cell	0.000	1.000	420	14	siRNA-IMPa4-25 PSPC1-A488 IMPa4-A546 DAPI 8C1-siRNA-IMP-a2-a4 V2.00	0	28. siRNA-IMPa4-25 PSPC1-A488 DAPI IMPa4-A546_ap_TileScan_001 (Stage 42 of 49)	00-ja2CvQuvMW4oX2AMTeMoo9
9.14085	um	Cell	0.000	1.000	421	15	siRNA-IMPa4-25 PSPC1-A488 IMPa4-A546 DAPI 8C1-siRNA-IMP-a2-a4 V2.00	0	28. siRNA-IMPa4-25 PSPC1-A488 DAPI IMPa4-A546_ap_TileScan_001 (Stage 42 of 49)	00-ja2CvQuvMW4oX2AMTeMoo9
9.34434	um	Cell	0.000	1.000	422	16	siRNA-IMPa4-25 PSPC1-A488 IMPa4-A546 DAPI 8C1-siRNA-IMP-a2-a4 V2.00	0	28. siRNA-IMPa4-25 PSPC1-A488 DAPI IMPa4-A546_ap_TileScan_001 (Stage 42 of 49)	00-ja2CvQuvMW4oX2AMTeMoo9
8.37183	um	Cell	0.000	1.000	423	17	siRNA-IMPa4-25 PSPC1-A488 IMPa4-A546 DAPI 8C1-siRNA-IMP-a2-a4 V2.00	0	28. siRNA-IMPa4-25 PSPC1-A488 DAPI IMPa4-A546_ap_TileScan_001 (Stage 42 of 49)	00-ja2CvQuvMW4oX2AMTeMoo9
11.0712	um	Cell	0.000	1.000	424	18	siRNA-IMPa4-25 PSPC1-A488 IMPa4-A546 DAPI 8C1-siRNA-IMP-a2-a4 V2.00	0	28. siRNA-IMPa4-25 PSPC1-A488 DAPI IMPa4-A546_ap_TileScan_001 (Stage 42 of 49)	00-ja2CvQuvMW4oX2AMTeMoo9
8.28861	um	Cell	0.000	1.000	425	19	siRNA-IMPa4-25 PSPC1-A488 IMPa4-A546 DAPI 8C1-siRNA-IMP-a2-a4 V2.00	0	28. siRNA-IMPa4-25 PSPC1-A488 DAPI IMPa4-A546_ap_TileScan_001 (Stage 42 of 49)	00-ja2CvQuvMW4oX2AMTeMoo9
9.4587	um	Cell	0.000	1.000	426	20	siRNA-IMPa4-25 PSPC1-A488 IMPa4-A546 DAPI 8C1-siRNA-IMP-a2-a4 V2.00	0	28. siRNA-IMPa4-25 PSPC1-A488 DAPI IMPa4-A546_ap_TileScan_001 (Stage 42 of 49)	00-ja2CvQuvMW4oX2AMTeMoo9
9.0382	um	Cell	0.000	1.000	427	21	siRNA-IMPa4-25 PSPC1-A488 IMPa4-A546 DAPI 8C1-siRNA-IMP-a2-a4 V2.00	0	28. siRNA-IMPa4-25 PSPC1-A488 DAPI IMPa4-A546_ap_TileScan_001 (Stage 42 of 49)	00-ja2CvQuvMW4oX2AMTeMoo9
7.83575	um	Cell	0.000	1.000	428	22	siRNA-IMPa4-25 PSPC1-A488 IMPa4-A546 DAPI 8C1-siRNA-IMP-a2-a4 V2.00	0	28. siRNA-IMPa4-25 PSPC1-A488 DAPI IMPa4-A546_ap_TileScan_001 (Stage 42 of 49)	00-ja2CvQuvMW4oX2AMTeMoo9
10.4449	um	Cell	0.000	1.000	429	23	siRNA-IMPa4-25 PSPC1-A488 IMPa4-A546 DAPI 8C1-siRNA-IMP-a2-a4 V2.00	0	28. siRNA-IMPa4-25 PSPC1-A488 DAPI IMPa4-A546_ap_TileScan_001 (Stage 42 of 49)	00-ja2CvQuvMW4oX2AMTeMoo9
7.83398	um	Cell	0.000	1.000	430	24	siRNA-IMPa4-25 PSPC1-A488 IMPa4-A546 DAPI 8C1-siRNA-IMP-a2-a4 V2.00	0	28. siRNA-IMPa4-25 PSPC1-A488 DAPI IMPa4-A546_ap_TileScan_001 (Stage 42 of 49)	00-ja2CvQuvMW4oX2AMTeMoo9
11.4888	um	Cell	0.000	1.000	431	25	siRNA-IMPa4-25 PSPC1-A488 IMPa4-A546 DAPI 8C1-siRNA-IMP-a2-a4 V2.00	0	28. siRNA-IMPa4-25 PSPC1-A488 DAPI IMPa4-A546_ap_TileScan_001 (Stage 42 of 49)	00-ja2CvQuvMW4oX2AMTeMoo9
18.8622	um	Cell	0.000	1.000	432	26	siRNA-IMPa4-25 PSPC1-A488 IMPa4-A546 DAPI 8C1-siRNA-IMP-a2-a4 V2.00	0	28. siRNA-IMPa4-25 PSPC1-A488 DAPI IMPa4-A546_ap_TileScan_001 (Stage 42 of 49)	00-ja2CvQuvMW4oX2AMTeMoo9
14.0277	um	Cell	0.000	1.000	433	27	siRNA-IMPa4-25 PSPC1-A488 IMPa4-A546 DAPI 8C1-siRNA-IMP-a2-a4 V2.00	0	28. siRNA-IMPa4-25 PSPC1-A488 DAPI IMPa4-A546_ap_TileScan_001 (Stage 42 of 49)	00-ja2CvQuvMW4oX2AMTeMoo9
3.45753	um	Cell	0.000	1.000	434	28	siRNA-IMPa4-25 PSPC1-A488 IMPa4-A546 DAPI 8C1-siRNA-IMP-a2-a4 V2.00	0	28. siRNA-IMPa4-25 PSPC1-A488 DAPI IMPa4-A546_ap_TileScan_001 (Stage 42 of 49)	00-ja2CvQuvMW4oX2AMTeMoo9
4.62961	um	Cell	0.000	1.000	435	29	siRNA-IMPa4-25 PSPC1-A488 IMPa4-A546 DAPI 8C1-siRNA-IMP-a2-a4 V2.00	0	28. siRNA-IMPa4-25 PSPC1-A488 DAPI IMPa4-A546_ap_TileScan_001 (Stage 42 of 49)	00-ja2CvQuvMW4oX2AMTeMoo9
11.5892	um	Cell	0.000	1.000	436	30	siRNA-IMPa4-25 PSPC1-A488 IMPa4-A546 DAPI 8C1-siRNA-IMP-a2-a4 V2.00	0	28. siRNA-IMPa4-25 PSPC1-A488 DAPI IMPa4-A546_ap_TileScan_001 (Stage 42 of 49)	00-ja2CvQuvMW4oX2AMTeMoo9
14.6562	um	Cell	0.000	1.000	437	31	siRNA-IMPa4-25 PSPC1-A488 IMPa4-A546 DAPI 8C1-siRNA-IMP-a2-a4 V2.00	0	28. siRNA-IMPa4-25 PSPC1-A488 DAPI IMPa4-A546_ap_TileScan_001 (Stage 42 of 49)	00-ja2CvQuvMW4oX2AMTeMoo9
7.40545	um	Cell	0.000	1.000	438	0	siRNA-IMPa4-25 PSPC1-A488 IMPa4-A546 DAPI 8C1-siRNA-IMP-a2-a4 V2.00	0	28. siRNA-IMPa4-25 PSPC1-A488 DAPI IMPa4-A546_aq_TileScan_001 (Stage 43 of 49)	00-FqNfZ4ewu6wAYmuGDTDHJk
11.2107	um	Cell	0.000	1.000	439	1	siRNA-IMPa4-25 PSPC1-A488 IMPa4-A546 DAPI 8C1-siRNA-IMP-a2-a4 V2.00	0	28. siRNA-IMPa4-25 PSPC1-A488 DAPI IMPa4-A546_aq_TileScan_001 (Stage 43 of 49)	00-FqNfZ4ewu6wAYmuGDTDHJk
8.40375	um	Cell	0.000	1.000	440	2	siRNA-IMPa4-25 PSPC1-A488 IMPa4-A546 DAPI 8C1-siRNA-IMP-a2-a4 V2.00	0	28. siRNA-IMPa4-25 PSPC1-A488 DAPI IMPa4-A546_aq_TileScan_001 (Stage 43 of 49)	00-FqNfZ4ewu6wAYmuGDTDHJk
6.8359	um	Cell	0.000	1.000	441	3	siRNA-IMPa4-25 PSPC1-A488 IMPa4-A546 DAPI 8C1-siRNA-IMP-a2-a4 V2.00	0	28. siRNA-IMPa4-25 PSPC1-A488 DAPI IMPa4-A546_aq_TileScan_001 (Stage 43 of 49)	00-FqNfZ4ewu6wAYmuGDTDHJk
9.23293	um	Cell	0.000	1.000	442	4	siRNA-IMPa4-25 PSPC1-A488 IMPa4-A546 DAPI 8C1-siRNA-IMP-a2-a4 V2.00	0	28. siRNA-IMPa4-25 PSPC1-A488 DAPI IMPa4-A546_aq_TileScan_001 (Stage 43 of 49)	00-FqNfZ4ewu6wAYmuGDTDHJk
13.0257	um	Cell	0.000	1.000	443	5	siRNA-IMPa4-25 PSPC1-A488 IMPa4-A546 DAPI 8C1-siRNA-IMP-a2-a4 V2.00	0	28. siRNA-IMPa4-25 PSPC1-A488 DAPI IMPa4-A546_aq_TileScan_001 (Stage 43 of 49)	00-FqNfZ4ewu6wAYmuGDTDHJk
14.3661	um	Cell	0.000	1.000	444	6	siRNA-IMPa4-25 PSPC1-A488 IMPa4-A546 DAPI 8C1-siRNA-IMP-a2-a4 V2.00	0	28. siRNA-IMPa4-25 PSPC1-A488 DAPI IMPa4-A546_aq_TileScan_001 (Stage 43 of 49)	00-FqNfZ4ewu6wAYmuGDTDHJk
16.0178	um	Cell	0.000	1.000	445	7	siRNA-IMPa4-25 PSPC1-A488 IMPa4-A546 DAPI 8C1-siRNA-IMP-a2-a4 V2.00	0	28. siRNA-IMPa4-25 PSPC1-A488 DAPI IMPa4-A546_aq_TileScan_001 (Stage 43 of 49)	00-FqNfZ4ewu6wAYmuGDTDHJk
7.08987	um	Cell	0.000	1.000	446	8	siRNA-IMPa4-25 PSPC1-A488 IMPa4-A546 DAPI 8C1-siRNA-IMP-a2-a4 V2.00	0	28. siRNA-IMPa4-25 PSPC1-A488 DAPI IMPa4-A546_aq_TileScan_001 (Stage 43 of 49)	00-FqNfZ4ewu6wAYmuGDTDHJk
11.8459	um	Cell	0.000	1.000	447	9	siRNA-IMPa4-25 PSPC1-A488 IMPa4-A546 DAPI 8C1-siRNA-IMP-a2-a4 V2.00	0	28. siRNA-IMPa4-25 PSPC1-A488 DAPI IMPa4-A546_aq_TileScan_001 (Stage 43 of 49)	00-FqNfZ4ewu6wAYmuGDTDHJk
12.8919	um	Cell	0.000	1.000	448	10	siRNA-IMPa4-25 PSPC1-A488 IMPa4-A546 DAPI 8C1-siRNA-IMP-a2-a4 V2.00	0	28. siRNA-IMPa4-25 PSPC1-A488 DAPI IMPa4-A546_aq_TileScan_001 (Stage 43 of 49)	00-FqNfZ4ewu6wAYmuGDTDHJk
6.7226	um	Cell	0.000	1.000	449	11	siRNA-IMPa4-25 PSPC1-A488 IMPa4-A546 DAPI 8C1-siRNA-IMP-a2-a4 V2.00	0	28. siRNA-IMPa4-25 PSPC1-A488 DAPI IMPa4-A546_aq_TileScan_001 (Stage 43 of 49)	00-FqNfZ4ewu6wAYmuGDTDHJk
12.9663	um	Cell	0.000	1.000	450	12	siRNA-IMPa4-25 PSPC1-A488 IMPa4-A546 DAPI 8C1-siRNA-IMP-a2-a4 V2.00	0	28. siRNA-IMPa4-25 PSPC1-A488 DAPI IMPa4-A546_aq_TileScan_001 (Stage 43 of 49)	00-FqNfZ4ewu6wAYmuGDTDHJk
9.37329	um	Cell	0.000	1.000	451	13	siRNA-IMPa4-25 PSPC1-A488 IMPa4-A546 DAPI 8C1-siRNA-IMP-a2-a4 V2.00	0	28. siRNA-IMPa4-25 PSPC1-A488 DAPI IMPa4-A546_aq_TileScan_001 (Stage 43 of 49)	00-FqNfZ4ewu6wAYmuGDTDHJk
9.22452	um	Cell	0.000	1.000	452	14	siRNA-IMPa4-25 PSPC1-A488 IMPa4-A546 DAPI 8C1-siRNA-IMP-a2-a4 V2.00	0	28. siRNA-IMPa4-25 PSPC1-A488 DAPI IMPa4-A546_aq_TileScan_001 (Stage 43 of 49)	00-FqNfZ4ewu6wAYmuGDTDHJk
5.13049	um	Cell	0.000	1.000	453	15	siRNA-IMPa4-25 PSPC1-A488 IMPa4-A546 DAPI 8C1-siRNA-IMP-a2-a4 V2.00	0	28. siRNA-IMPa4-25 PSPC1-A488 DAPI IMPa4-A546_aq_TileScan_001 (Stage 43 of 49)	00-FqNfZ4ewu6wAYmuGDTDHJk
5.79318	um	Cell	0.000	1.000	454	16	siRNA-IMPa4-25 PSPC1-A488 IMPa4-A546 DAPI 8C1-siRNA-IMP-a2-a4 V2.00	0	28. siRNA-IMPa4-25 PSPC1-A488 DAPI IMPa4-A546_aq_TileScan_001 (Stage 43 of 49)	00-FqNfZ4ewu6wAYmuGDTDHJk
10.7045	um	Cell	0.000	1.000	455	17	siRNA-IMPa4-25 PSPC1-A488 IMPa4-A546 DAPI 8C1-siRNA-IMP-a2-a4 V2.00	0	28. siRNA-IMPa4-25 PSPC1-A488 DAPI IMPa4-A546_aq_TileScan_001 (Stage 43 of 49)	00-FqNfZ4ewu6wAYmuGDTDHJk
13.0643	um	Cell	0.000	1.000	456	18	siRNA-IMPa4-25 PSPC1-A488 IMPa4-A546 DAPI 8C1-siRNA-IMP-a2-a4 V2.00	0	28. siRNA-IMPa4-25 PSPC1-A488 DAPI IMPa4-A546_aq_TileScan_001 (Stage 43 of 49)	00-FqNfZ4ewu6wAYmuGDTDHJk
8.86085	um	Cell	0.000	1.000	457	19	siRNA-IMPa4-25 PSPC1-A488 IMPa4-A546 DAPI 8C1-siRNA-IMP-a2-a4 V2.00	0	28. siRNA-IMPa4-25 PSPC1-A488 DAPI IMPa4-A546_aq_TileScan_001 (Stage 43 of 49)	00-FqNfZ4ewu6wAYmuGDTDHJk
10.1989	um	Cell	0.000	1.000	458	20	siRNA-IMPa4-25 PSPC1-A488 IMPa4-A546 DAPI 8C1-siRNA-IMP-a2-a4 V2.00	0	28. siRNA-IMPa4-25 PSPC1-A488 DAPI IMPa4-A546_aq_TileScan_001 (Stage 43 of 49)	00-FqNfZ4ewu6wAYmuGDTDHJk
11.4921	um	Cell	0.000	1.000	459	21	siRNA-IMPa4-25 PSPC1-A488 IMPa4-A546 DAPI 8C1-siRNA-IMP-a2-a4 V2.00	0	28. siRNA-IMPa4-25 PSPC1-A488 DAPI IMPa4-A546_aq_TileScan_001 (Stage 43 of 49)	00-FqNfZ4ewu6wAYmuGDTDHJk
11.8803	um	Cell	0.000	1.000	460	22	siRNA-IMPa4-25 PSPC1-A488 IMPa4-A546 DAPI 8C1-siRNA-IMP-a2-a4 V2.00	0	28. siRNA-IMPa4-25 PSPC1-A488 DAPI IMPa4-A546_aq_TileScan_001 (Stage 43 of 49)	00-FqNfZ4ewu6wAYmuGDTDHJk
8.92131	um	Cell	0.000	1.000	461	23	siRNA-IMPa4-25 PSPC1-A488 IMPa4-A546 DAPI 8C1-siRNA-IMP-a2-a4 V2.00	0	28. siRNA-IMPa4-25 PSPC1-A488 DAPI IMPa4-A546_aq_TileScan_001 (Stage 43 of 49)	00-FqNfZ4ewu6wAYmuGDTDHJk
7.92248	um	Cell	0.000	1.000	462	24	siRNA-IMPa4-25 PSPC1-A488 IMPa4-A546 DAPI 8C1-siRNA-IMP-a2-a4 V2.00	0	28. siRNA-IMPa4-25 PSPC1-A488 DAPI IMPa4-A546_aq_TileScan_001 (Stage 43 of 49)	00-FqNfZ4ewu6wAYmuGDTDHJk
11.0619	um	Cell	0.000	1.000	463	25	siRNA-IMPa4-25 PSPC1-A488 IMPa4-A546 DAPI 8C1-siRNA-IMP-a2-a4 V2.00	0	28. siRNA-IMPa4-25 PSPC1-A488 DAPI IMPa4-A546_aq_TileScan_001 (Stage 43 of 49)	00-FqNfZ4ewu6wAYmuGDTDHJk
15.6118	um	Cell	0.000	1.000	464	26	siRNA-IMPa4-25 PSPC1-A488 IMPa4-A546 DAPI 8C1-siRNA-IMP-a2-a4 V2.00	0	28. siRNA-IMPa4-25 PSPC1-A488 DAPI IMPa4-A546_aq_TileScan_001 (Stage 43 of 49)	00-FqNfZ4ewu6wAYmuGDTDHJk
9.27695	um	Cell	0.000	1.000	465	27	siRNA-IMPa4-25 PSPC1-A488 IMPa4-A546 DAPI 8C1-siRNA-IMP-a2-a4 V2.00	0	28. siRNA-IMPa4-25 PSPC1-A488 DAPI IMPa4-A546_aq_TileScan_001 (Stage 43 of 49)	00-FqNfZ4ewu6wAYmuGDTDHJk
9.02601	um	Cell	0.000	1.000	466	28	siRNA-IMPa4-25 PSPC1-A488 IMPa4-A546 DAPI 8C1-siRNA-IMP-a2-a4 V2.00	0	28. siRNA-IMPa4-25 PSPC1-A488 DAPI IMPa4-A546_aq_TileScan_001 (Stage 43 of 49)	00-FqNfZ4ewu6wAYmuGDTDHJk
7.71122	um	Cell	0.000	1.000	467	29	siRNA-IMPa4-25 PSPC1-A488 IMPa4-A546 DAPI 8C1-siRNA-IMP-a2-a4 V2.00	0	28. siRNA-IMPa4-25 PSPC1-A488 DAPI IMPa4-A546_aq_TileScan_001 (Stage 43 of 49)	00-FqNfZ4ewu6wAYmuGDTDHJk
9.93553	um	Cell	0.000	1.000	468	30	siRNA-IMPa4-25 PSPC1-A488 IMPa4-A546 DAPI 8C1-siRNA-IMP-a2-a4 V2.00	0	28. siRNA-IMPa4-25 PSPC1-A488 DAPI IMPa4-A546_aq_TileScan_001 (Stage 43 of 49)	00-FqNfZ4ewu6wAYmuGDTDHJk
9.34992	um	Cell	0.000	1.000	469	31	siRNA-IMPa4-25 PSPC1-A488 IMPa4-A546 DAPI 8C1-siRNA-IMP-a2-a4 V2.00	0	28. siRNA-IMPa4-25 PSPC1-A488 DAPI IMPa4-A546_aq_TileScan_001 (Stage 43 of 49)	00-FqNfZ4ewu6wAYmuGDTDHJk
14.3344	um	Cell	0.000	1.000	470	32	siRNA-IMPa4-25 PSPC1-A488 IMPa4-A546 DAPI 8C1-siRNA-IMP-a2-a4 V2.00	0	28. siRNA-IMPa4-25 PSPC1-A488 DAPI IMPa4-A546_aq_TileScan_001 (Stage 43 of 49)	00-FqNfZ4ewu6wAYmuGDTDHJk
7.90745	um	Cell	0.000	1.000	471	33	siRNA-IMPa4-25 PSPC1-A488 IMPa4-A546 DAPI 8C1-siRNA-IMP-a2-a4 V2.00	0	28. siRNA-IMPa4-25 PSPC1-A488 DAPI IMPa4-A546_aq_TileScan_001 (Stage 43 of 49)	00-FqNfZ4ewu6wAYmuGDTDHJk
12.6772	um	Cell	0.000	1.000	472	34	siRNA-IMPa4-25 PSPC1-A488 IMPa4-A546 DAPI 8C1-siRNA-IMP-a2-a4 V2.00	0	28. siRNA-IMPa4-25 PSPC1-A488 DAPI IMPa4-A546_aq_TileScan_001 (Stage 43 of 49)	00-FqNfZ4ewu6wAYmuGDTDHJk
3.6931	um	Cell	0.000	1.000	473	35	siRNA-IMPa4-25 PSPC1-A488 IMPa4-A546 DAPI 8C1-siRNA-IMP-a2-a4 V2.00	0	28. siRNA-IMPa4-25 PSPC1-A488 DAPI IMPa4-A546_aq_TileScan_001 (Stage 43 of 49)	00-FqNfZ4ewu6wAYmuGDTDHJk
7.5782	um	Cell	0.000	1.000	474	0	siRNA-IMPa4-25 PSPC1-A488 IMPa4-A546 DAPI 8C1-siRNA-IMP-a2-a4 V2.00	0	28. siRNA-IMPa4-25 PSPC1-A488 DAPI IMPa4-A546_ar_TileScan_001 (Stage 44 of 49)	00-3m5zyc5CWoHCXwiHG8P2kU
8.02394	um	Cell	0.000	1.000	475	1	siRNA-IMPa4-25 PSPC1-A488 IMPa4-A546 DAPI 8C1-siRNA-IMP-a2-a4 V2.00	0	28. siRNA-IMPa4-25 PSPC1-A488 DAPI IMPa4-A546_ar_TileScan_001 (Stage 44 of 49)	00-3m5zyc5CWoHCXwiHG8P2kU
10.4533	um	Cell	0.000	1.000	476	2	siRNA-IMPa4-25 PSPC1-A488 IMPa4-A546 DAPI 8C1-siRNA-IMP-a2-a4 V2.00	0	28. siRNA-IMPa4-25 PSPC1-A488 DAPI IMPa4-A546_ar_TileScan_001 (Stage 44 of 49)	00-3m5zyc5CWoHCXwiHG8P2kU
11.0351	um	Cell	0.000	1.000	477	3	siRNA-IMPa4-25 PSPC1-A488 IMPa4-A546 DAPI 8C1-siRNA-IMP-a2-a4 V2.00	0	28. siRNA-IMPa4-25 PSPC1-A488 DAPI IMPa4-A546_ar_TileScan_001 (Stage 44 of 49)	00-3m5zyc5CWoHCXwiHG8P2kU
12.1228	um	Cell	0.000	1.000	478	4	siRNA-IMPa4-25 PSPC1-A488 IMPa4-A546 DAPI 8C1-siRNA-IMP-a2-a4 V2.00	0	28. siRNA-IMPa4-25 PSPC1-A488 DAPI IMPa4-A546_ar_TileScan_001 (Stage 44 of 49)	00-3m5zyc5CWoHCXwiHG8P2kU
5.59569	um	Cell	0.000	1.000	479	5	siRNA-IMPa4-25 PSPC1-A488 IMPa4-A546 DAPI 8C1-siRNA-IMP-a2-a4 V2.00	0	28. siRNA-IMPa4-25 PSPC1-A488 DAPI IMPa4-A546_ar_TileScan_001 (Stage 44 of 49)	00-3m5zyc5CWoHCXwiHG8P2kU
31.4768	um	Cell	0.000	1.000	480	6	siRNA-IMPa4-25 PSPC1-A488 IMPa4-A546 DAPI 8C1-siRNA-IMP-a2-a4 V2.00	0	28. siRNA-IMPa4-25 PSPC1-A488 DAPI IMPa4-A546_ar_TileScan_001 (Stage 44 of 49)	00-3m5zyc5CWoHCXwiHG8P2kU
8.12518	um	Cell	0.000	1.000	481	7	siRNA-IMPa4-25 PSPC1-A488 IMPa4-A546 DAPI 8C1-siRNA-IMP-a2-a4 V2.00	0	28. siRNA-IMPa4-25 PSPC1-A488 DAPI IMPa4-A546_ar_TileScan_001 (Stage 44 of 49)	00-3m5zyc5CWoHCXwiHG8P2kU
11.0096	um	Cell	0.000	1.000	482	8	siRNA-IMPa4-25 PSPC1-A488 IMPa4-A546 DAPI 8C1-siRNA-IMP-a2-a4 V2.00	0	28. siRNA-IMPa4-25 PSPC1-A488 DAPI IMPa4-A546_ar_TileScan_001 (Stage 44 of 49)	00-3m5zyc5CWoHCXwiHG8P2kU
10.9526	um	Cell	0.000	1.000	483	9	siRNA-IMPa4-25 PSPC1-A488 IMPa4-A546 DAPI 8C1-siRNA-IMP-a2-a4 V2.00	0	28. siRNA-IMPa4-25 PSPC1-A488 DAPI IMPa4-A546_ar_TileScan_001 (Stage 44 of 49)	00-3m5zyc5CWoHCXwiHG8P2kU
9.87784	um	Cell	0.000	1.000	484	10	siRNA-IMPa4-25 PSPC1-A488 IMPa4-A546 DAPI 8C1-siRNA-IMP-a2-a4 V2.00	0	28. siRNA-IMPa4-25 PSPC1-A488 DAPI IMPa4-A546_ar_TileScan_001 (Stage 44 of 49)	00-3m5zyc5CWoHCXwiHG8P2kU
8.69716	um	Cell	0.000	1.000	485	11	siRNA-IMPa4-25 PSPC1-A488 IMPa4-A546 DAPI 8C1-siRNA-IMP-a2-a4 V2.00	0	28. siRNA-IMPa4-25 PSPC1-A488 DAPI IMPa4-A546_ar_TileScan_001 (Stage 44 of 49)	00-3m5zyc5CWoHCXwiHG8P2kU
6.0846	um	Cell	0.000	1.000	486	12	siRNA-IMPa4-25 PSPC1-A488 IMPa4-A546 DAPI 8C1-siRNA-IMP-a2-a4 V2.00	0	28. siRNA-IMPa4-25 PSPC1-A488 DAPI IMPa4-A546_ar_TileScan_001 (Stage 44 of 49)	00-3m5zyc5CWoHCXwiHG8P2kU
7.2298	um	Cell	0.000	1.000	487	13	siRNA-IMPa4-25 PSPC1-A488 IMPa4-A546 DAPI 8C1-siRNA-IMP-a2-a4 V2.00	0	28. siRNA-IMPa4-25 PSPC1-A488 DAPI IMPa4-A546_ar_TileScan_001 (Stage 44 of 49)	00-3m5zyc5CWoHCXwiHG8P2kU
6.57694	um	Cell	0.000	1.000	488	14	siRNA-IMPa4-25 PSPC1-A488 IMPa4-A546 DAPI 8C1-siRNA-IMP-a2-a4 V2.00	0	28. siRNA-IMPa4-25 PSPC1-A488 DAPI IMPa4-A546_ar_TileScan_001 (Stage 44 of 49)	00-3m5zyc5CWoHCXwiHG8P2kU
8.23324	um	Cell	0.000	1.000	489	15	siRNA-IMPa4-25 PSPC1-A488 IMPa4-A546 DAPI 8C1-siRNA-IMP-a2-a4 V2.00	0	28. siRNA-IMPa4-25 PSPC1-A488 DAPI IMPa4-A546_ar_TileScan_001 (Stage 44 of 49)	00-3m5zyc5CWoHCXwiHG8P2kU
7.77464	um	Cell	0.000	1.000	490	16	siRNA-IMPa4-25 PSPC1-A488 IMPa4-A546 DAPI 8C1-siRNA-IMP-a2-a4 V2.00	0	28. siRNA-IMPa4-25 PSPC1-A488 DAPI IMPa4-A546_ar_TileScan_001 (Stage 44 of 49)	00-3m5zyc5CWoHCXwiHG8P2kU
6.96828	um	Cell	0.000	1.000	491	17	siRNA-IMPa4-25 PSPC1-A488 IMPa4-A546 DAPI 8C1-siRNA-IMP-a2-a4 V2.00	0	28. siRNA-IMPa4-25 PSPC1-A488 DAPI IMPa4-A546_ar_TileScan_001 (Stage 44 of 49)	00-3m5zyc5CWoHCXwiHG8P2kU
14.2852	um	Cell	0.000	1.000	492	18	siRNA-IMPa4-25 PSPC1-A488 IMPa4-A546 DAPI 8C1-siRNA-IMP-a2-a4 V2.00	0	28. siRNA-IMPa4-25 PSPC1-A488 DAPI IMPa4-A546_ar_TileScan_001 (Stage 44 of 49)	00-3m5zyc5CWoHCXwiHG8P2kU
8.31292	um	Cell	0.000	1.000	493	19	siRNA-IMPa4-25 PSPC1-A488 IMPa4-A546 DAPI 8C1-siRNA-IMP-a2-a4 V2.00	0	28. siRNA-IMPa4-25 PSPC1-A488 DAPI IMPa4-A546_ar_TileScan_001 (Stage 44 of 49)	00-3m5zyc5CWoHCXwiHG8P2kU
11.0887	um	Cell	0.000	1.000	494	20	siRNA-IMPa4-25 PSPC1-A488 IMPa4-A546 DAPI 8C1-siRNA-IMP-a2-a4 V2.00	0	28. siRNA-IMPa4-25 PSPC1-A488 DAPI IMPa4-A546_ar_TileScan_001 (Stage 44 of 49)	00-3m5zyc5CWoHCXwiHG8P2kU
17.0521	um	Cell	0.000	1.000	495	21	siRNA-IMPa4-25 PSPC1-A488 IMPa4-A546 DAPI 8C1-siRNA-IMP-a2-a4 V2.00	0	28. siRNA-IMPa4-25 PSPC1-A488 DAPI IMPa4-A546_ar_TileScan_001 (Stage 44 of 49)	00-3m5zyc5CWoHCXwiHG8P2kU
10.8271	um	Cell	0.000	1.000	496	22	siRNA-IMPa4-25 PSPC1-A488 IMPa4-A546 DAPI 8C1-siRNA-IMP-a2-a4 V2.00	0	28. siRNA-IMPa4-25 PSPC1-A488 DAPI IMPa4-A546_ar_TileScan_001 (Stage 44 of 49)	00-3m5zyc5CWoHCXwiHG8P2kU
8.03774	um	Cell	0.000	1.000	497	23	siRNA-IMPa4-25 PSPC1-A488 IMPa4-A546 DAPI 8C1-siRNA-IMP-a2-a4 V2.00	0	28. siRNA-IMPa4-25 PSPC1-A488 DAPI IMPa4-A546_ar_TileScan_001 (Stage 44 of 49)	00-3m5zyc5CWoHCXwiHG8P2kU
14.5335	um	Cell	0.000	1.000	498	24	siRNA-IMPa4-25 PSPC1-A488 IMPa4-A546 DAPI 8C1-siRNA-IMP-a2-a4 V2.00	0	28. siRNA-IMPa4-25 PSPC1-A488 DAPI IMPa4-A546_ar_TileScan_001 (Stage 44 of 49)	00-3m5zyc5CWoHCXwiHG8P2kU
12.7363	um	Cell	0.000	1.000	499	25	siRNA-IMPa4-25 PSPC1-A488 IMPa4-A546 DAPI 8C1-siRNA-IMP-a2-a4 V2.00	0	28. siRNA-IMPa4-25 PSPC1-A488 DAPI IMPa4-A546_ar_TileScan_001 (Stage 44 of 49)	00-3m5zyc5CWoHCXwiHG8P2kU
4.8421	um	Cell	0.000	1.000	500	26	siRNA-IMPa4-25 PSPC1-A488 IMPa4-A546 DAPI 8C1-siRNA-IMP-a2-a4 V2.00	0	28. siRNA-IMPa4-25 PSPC1-A488 DAPI IMPa4-A546_ar_TileScan_001 (Stage 44 of 49)	00-3m5zyc5CWoHCXwiHG8P2kU
11.4182	um	Cell	0.000	1.000	501	27	siRNA-IMPa4-25 PSPC1-A488 IMPa4-A546 DAPI 8C1-siRNA-IMP-a2-a4 V2.00	0	28. siRNA-IMPa4-25 PSPC1-A488 DAPI IMPa4-A546_ar_TileScan_001 (Stage 44 of 49)	00-3m5zyc5CWoHCXwiHG8P2kU
8.4403	um	Cell	0.000	1.000	502	28	siRNA-IMPa4-25 PSPC1-A488 IMPa4-A546 DAPI 8C1-siRNA-IMP-a2-a4 V2.00	0	28. siRNA-IMPa4-25 PSPC1-A488 DAPI IMPa4-A546_ar_TileScan_001 (Stage 44 of 49)	00-3m5zyc5CWoHCXwiHG8P2kU
10.9501	um	Cell	0.000	1.000	503	29	siRNA-IMPa4-25 PSPC1-A488 IMPa4-A546 DAPI 8C1-siRNA-IMP-a2-a4 V2.00	0	28. siRNA-IMPa4-25 PSPC1-A488 DAPI IMPa4-A546_ar_TileScan_001 (Stage 44 of 49)	00-3m5zyc5CWoHCXwiHG8P2kU
14.2814	um	Cell	0.000	1.000	504	30	siRNA-IMPa4-25 PSPC1-A488 IMPa4-A546 DAPI 8C1-siRNA-IMP-a2-a4 V2.00	0	28. siRNA-IMPa4-25 PSPC1-A488 DAPI IMPa4-A546_ar_TileScan_001 (Stage 44 of 49)	00-3m5zyc5CWoHCXwiHG8P2kU
8.76644	um	Cell	0.000	1.000	505	31	siRNA-IMPa4-25 PSPC1-A488 IMPa4-A546 DAPI 8C1-siRNA-IMP-a2-a4 V2.00	0	28. siRNA-IMPa4-25 PSPC1-A488 DAPI IMPa4-A546_ar_TileScan_001 (Stage 44 of 49)	00-3m5zyc5CWoHCXwiHG8P2kU
8.76562	um	Cell	0.000	1.000	506	32	siRNA-IMPa4-25 PSPC1-A488 IMPa4-A546 DAPI 8C1-siRNA-IMP-a2-a4 V2.00	0	28. siRNA-IMPa4-25 PSPC1-A488 DAPI IMPa4-A546_ar_TileScan_001 (Stage 44 of 49)	00-3m5zyc5CWoHCXwiHG8P2kU
6.91541	um	Cell	0.000	1.000	507	33	siRNA-IMPa4-25 PSPC1-A488 IMPa4-A546 DAPI 8C1-siRNA-IMP-a2-a4 V2.00	0	28. siRNA-IMPa4-25 PSPC1-A488 DAPI IMPa4-A546_ar_TileScan_001 (Stage 44 of 49)	00-3m5zyc5CWoHCXwiHG8P2kU
12.0272	um	Cell	0.000	1.000	508	0	siRNA-IMPa4-25 PSPC1-A488 IMPa4-A546 DAPI 8C1-siRNA-IMP-a2-a4 V2.00	0	28. siRNA-IMPa4-25 PSPC1-A488 DAPI IMPa4-A546_as_TileScan_001 (Stage 45 of 49)	00-yCrtPso3oWVvR5QqXFukYF
11.0613	um	Cell	0.000	1.000	509	1	siRNA-IMPa4-25 PSPC1-A488 IMPa4-A546 DAPI 8C1-siRNA-IMP-a2-a4 V2.00	0	28. siRNA-IMPa4-25 PSPC1-A488 DAPI IMPa4-A546_as_TileScan_001 (Stage 45 of 49)	00-yCrtPso3oWVvR5QqXFukYF
15.1392	um	Cell	0.000	1.000	510	2	siRNA-IMPa4-25 PSPC1-A488 IMPa4-A546 DAPI 8C1-siRNA-IMP-a2-a4 V2.00	0	28. siRNA-IMPa4-25 PSPC1-A488 DAPI IMPa4-A546_as_TileScan_001 (Stage 45 of 49)	00-yCrtPso3oWVvR5QqXFukYF
9.5162	um	Cell	0.000	1.000	511	3	siRNA-IMPa4-25 PSPC1-A488 IMPa4-A546 DAPI 8C1-siRNA-IMP-a2-a4 V2.00	0	28. siRNA-IMPa4-25 PSPC1-A488 DAPI IMPa4-A546_as_TileScan_001 (Stage 45 of 49)	00-yCrtPso3oWVvR5QqXFukYF
11.9622	um	Cell	0.000	1.000	512	4	siRNA-IMPa4-25 PSPC1-A488 IMPa4-A546 DAPI 8C1-siRNA-IMP-a2-a4 V2.00	0	28. siRNA-IMPa4-25 PSPC1-A488 DAPI IMPa4-A546_as_TileScan_001 (Stage 45 of 49)	00-yCrtPso3oWVvR5QqXFukYF
13.7524	um	Cell	0.000	1.000	513	5	siRNA-IMPa4-25 PSPC1-A488 IMPa4-A546 DAPI 8C1-siRNA-IMP-a2-a4 V2.00	0	28. siRNA-IMPa4-25 PSPC1-A488 DAPI IMPa4-A546_as_TileScan_001 (Stage 45 of 49)	00-yCrtPso3oWVvR5QqXFukYF
8.63498	um	Cell	0.000	1.000	514	6	siRNA-IMPa4-25 PSPC1-A488 IMPa4-A546 DAPI 8C1-siRNA-IMP-a2-a4 V2.00	0	28. siRNA-IMPa4-25 PSPC1-A488 DAPI IMPa4-A546_as_TileScan_001 (Stage 45 of 49)	00-yCrtPso3oWVvR5QqXFukYF
5.94998	um	Cell	0.000	1.000	515	7	siRNA-IMPa4-25 PSPC1-A488 IMPa4-A546 DAPI 8C1-siRNA-IMP-a2-a4 V2.00	0	28. siRNA-IMPa4-25 PSPC1-A488 DAPI IMPa4-A546_as_TileScan_001 (Stage 45 of 49)	00-yCrtPso3oWVvR5QqXFukYF
11.1635	um	Cell	0.000	1.000	516	8	siRNA-IMPa4-25 PSPC1-A488 IMPa4-A546 DAPI 8C1-siRNA-IMP-a2-a4 V2.00	0	28. siRNA-IMPa4-25 PSPC1-A488 DAPI IMPa4-A546_as_TileScan_001 (Stage 45 of 49)	00-yCrtPso3oWVvR5QqXFukYF
10.1422	um	Cell	0.000	1.000	517	9	siRNA-IMPa4-25 PSPC1-A488 IMPa4-A546 DAPI 8C1-siRNA-IMP-a2-a4 V2.00	0	28. siRNA-IMPa4-25 PSPC1-A488 DAPI IMPa4-A546_as_TileScan_001 (Stage 45 of 49)	00-yCrtPso3oWVvR5QqXFukYF
7.20696	um	Cell	0.000	1.000	518	10	siRNA-IMPa4-25 PSPC1-A488 IMPa4-A546 DAPI 8C1-siRNA-IMP-a2-a4 V2.00	0	28. siRNA-IMPa4-25 PSPC1-A488 DAPI IMPa4-A546_as_TileScan_001 (Stage 45 of 49)	00-yCrtPso3oWVvR5QqXFukYF
6.18358	um	Cell	0.000	1.000	519	11	siRNA-IMPa4-25 PSPC1-A488 IMPa4-A546 DAPI 8C1-siRNA-IMP-a2-a4 V2.00	0	28. siRNA-IMPa4-25 PSPC1-A488 DAPI IMPa4-A546_as_TileScan_001 (Stage 45 of 49)	00-yCrtPso3oWVvR5QqXFukYF
11.7703	um	Cell	0.000	1.000	520	12	siRNA-IMPa4-25 PSPC1-A488 IMPa4-A546 DAPI 8C1-siRNA-IMP-a2-a4 V2.00	0	28. siRNA-IMPa4-25 PSPC1-A488 DAPI IMPa4-A546_as_TileScan_001 (Stage 45 of 49)	00-yCrtPso3oWVvR5QqXFukYF
11.0686	um	Cell	0.000	1.000	521	13	siRNA-IMPa4-25 PSPC1-A488 IMPa4-A546 DAPI 8C1-siRNA-IMP-a2-a4 V2.00	0	28. siRNA-IMPa4-25 PSPC1-A488 DAPI IMPa4-A546_as_TileScan_001 (Stage 45 of 49)	00-yCrtPso3oWVvR5QqXFukYF
8.31056	um	Cell	0.000	1.000	522	14	siRNA-IMPa4-25 PSPC1-A488 IMPa4-A546 DAPI 8C1-siRNA-IMP-a2-a4 V2.00	0	28. siRNA-IMPa4-25 PSPC1-A488 DAPI IMPa4-A546_as_TileScan_001 (Stage 45 of 49)	00-yCrtPso3oWVvR5QqXFukYF
7.89914	um	Cell	0.000	1.000	523	15	siRNA-IMPa4-25 PSPC1-A488 IMPa4-A546 DAPI 8C1-siRNA-IMP-a2-a4 V2.00	0	28. siRNA-IMPa4-25 PSPC1-A488 DAPI IMPa4-A546_as_TileScan_001 (Stage 45 of 49)	00-yCrtPso3oWVvR5QqXFukYF
3.7945	um	Cell	0.000	1.000	524	16	siRNA-IMPa4-25 PSPC1-A488 IMPa4-A546 DAPI 8C1-siRNA-IMP-a2-a4 V2.00	0	28. siRNA-IMPa4-25 PSPC1-A488 DAPI IMPa4-A546_as_TileScan_001 (Stage 45 of 49)	00-yCrtPso3oWVvR5QqXFukYF
14.4244	um	Cell	0.000	1.000	525	17	siRNA-IMPa4-25 PSPC1-A488 IMPa4-A546 DAPI 8C1-siRNA-IMP-a2-a4 V2.00	0	28. siRNA-IMPa4-25 PSPC1-A488 DAPI IMPa4-A546_as_TileScan_001 (Stage 45 of 49)	00-yCrtPso3oWVvR5QqXFukYF
6.40321	um	Cell	0.000	1.000	526	18	siRNA-IMPa4-25 PSPC1-A488 IMPa4-A546 DAPI 8C1-siRNA-IMP-a2-a4 V2.00	0	28. siRNA-IMPa4-25 PSPC1-A488 DAPI IMPa4-A546_as_TileScan_001 (Stage 45 of 49)	00-yCrtPso3oWVvR5QqXFukYF
6.06889	um	Cell	0.000	1.000	527	19	siRNA-IMPa4-25 PSPC1-A488 IMPa4-A546 DAPI 8C1-siRNA-IMP-a2-a4 V2.00	0	28. siRNA-IMPa4-25 PSPC1-A488 DAPI IMPa4-A546_as_TileScan_001 (Stage 45 of 49)	00-yCrtPso3oWVvR5QqXFukYF
5.51313	um	Cell	0.000	1.000	528	20	siRNA-IMPa4-25 PSPC1-A488 IMPa4-A546 DAPI 8C1-siRNA-IMP-a2-a4 V2.00	0	28. siRNA-IMPa4-25 PSPC1-A488 DAPI IMPa4-A546_as_TileScan_001 (Stage 45 of 49)	00-yCrtPso3oWVvR5QqXFukYF
16.175	um	Cell	0.000	1.000	529	21	siRNA-IMPa4-25 PSPC1-A488 IMPa4-A546 DAPI 8C1-siRNA-IMP-a2-a4 V2.00	0	28. siRNA-IMPa4-25 PSPC1-A488 DAPI IMPa4-A546_as_TileScan_001 (Stage 45 of 49)	00-yCrtPso3oWVvR5QqXFukYF
7.07906	um	Cell	0.000	1.000	530	22	siRNA-IMPa4-25 PSPC1-A488 IMPa4-A546 DAPI 8C1-siRNA-IMP-a2-a4 V2.00	0	28. siRNA-IMPa4-25 PSPC1-A488 DAPI IMPa4-A546_as_TileScan_001 (Stage 45 of 49)	00-yCrtPso3oWVvR5QqXFukYF
7.03489	um	Cell	0.000	1.000	531	23	siRNA-IMPa4-25 PSPC1-A488 IMPa4-A546 DAPI 8C1-siRNA-IMP-a2-a4 V2.00	0	28. siRNA-IMPa4-25 PSPC1-A488 DAPI IMPa4-A546_as_TileScan_001 (Stage 45 of 49)	00-yCrtPso3oWVvR5QqXFukYF
13.6875	um	Cell	0.000	1.000	532	0	siRNA-IMPa4-25 PSPC1-A488 IMPa4-A546 DAPI 8C1-siRNA-IMP-a2-a4 V2.00	0	28. siRNA-IMPa4-25 PSPC1-A488 DAPI IMPa4-A546_at_TileScan_001 (Stage 46 of 49)	00-g7KEEZbsxPr7RTBqvvh5oS
9.64722	um	Cell	0.000	1.000	533	1	siRNA-IMPa4-25 PSPC1-A488 IMPa4-A546 DAPI 8C1-siRNA-IMP-a2-a4 V2.00	0	28. siRNA-IMPa4-25 PSPC1-A488 DAPI IMPa4-A546_at_TileScan_001 (Stage 46 of 49)	00-g7KEEZbsxPr7RTBqvvh5oS
17.3434	um	Cell	0.000	1.000	534	2	siRNA-IMPa4-25 PSPC1-A488 IMPa4-A546 DAPI 8C1-siRNA-IMP-a2-a4 V2.00	0	28. siRNA-IMPa4-25 PSPC1-A488 DAPI IMPa4-A546_at_TileScan_001 (Stage 46 of 49)	00-g7KEEZbsxPr7RTBqvvh5oS
11.0912	um	Cell	0.000	1.000	535	3	siRNA-IMPa4-25 PSPC1-A488 IMPa4-A546 DAPI 8C1-siRNA-IMP-a2-a4 V2.00	0	28. siRNA-IMPa4-25 PSPC1-A488 DAPI IMPa4-A546_at_TileScan_001 (Stage 46 of 49)	00-g7KEEZbsxPr7RTBqvvh5oS
15.5259	um	Cell	0.000	1.000	536	4	siRNA-IMPa4-25 PSPC1-A488 IMPa4-A546 DAPI 8C1-siRNA-IMP-a2-a4 V2.00	0	28. siRNA-IMPa4-25 PSPC1-A488 DAPI IMPa4-A546_at_TileScan_001 (Stage 46 of 49)	00-g7KEEZbsxPr7RTBqvvh5oS
15.6789	um	Cell	0.000	1.000	537	5	siRNA-IMPa4-25 PSPC1-A488 IMPa4-A546 DAPI 8C1-siRNA-IMP-a2-a4 V2.00	0	28. siRNA-IMPa4-25 PSPC1-A488 DAPI IMPa4-A546_at_TileScan_001 (Stage 46 of 49)	00-g7KEEZbsxPr7RTBqvvh5oS
8.89691	um	Cell	0.000	1.000	538	6	siRNA-IMPa4-25 PSPC1-A488 IMPa4-A546 DAPI 8C1-siRNA-IMP-a2-a4 V2.00	0	28. siRNA-IMPa4-25 PSPC1-A488 DAPI IMPa4-A546_at_TileScan_001 (Stage 46 of 49)	00-g7KEEZbsxPr7RTBqvvh5oS
15.5359	um	Cell	0.000	1.000	539	7	siRNA-IMPa4-25 PSPC1-A488 IMPa4-A546 DAPI 8C1-siRNA-IMP-a2-a4 V2.00	0	28. siRNA-IMPa4-25 PSPC1-A488 DAPI IMPa4-A546_at_TileScan_001 (Stage 46 of 49)	00-g7KEEZbsxPr7RTBqvvh5oS
11.0908	um	Cell	0.000	1.000	540	8	siRNA-IMPa4-25 PSPC1-A488 IMPa4-A546 DAPI 8C1-siRNA-IMP-a2-a4 V2.00	0	28. siRNA-IMPa4-25 PSPC1-A488 DAPI IMPa4-A546_at_TileScan_001 (Stage 46 of 49)	00-g7KEEZbsxPr7RTBqvvh5oS
12.424	um	Cell	0.000	1.000	541	9	siRNA-IMPa4-25 PSPC1-A488 IMPa4-A546 DAPI 8C1-siRNA-IMP-a2-a4 V2.00	0	28. siRNA-IMPa4-25 PSPC1-A488 DAPI IMPa4-A546_at_TileScan_001 (Stage 46 of 49)	00-g7KEEZbsxPr7RTBqvvh5oS
12.4824	um	Cell	0.000	1.000	542	10	siRNA-IMPa4-25 PSPC1-A488 IMPa4-A546 DAPI 8C1-siRNA-IMP-a2-a4 V2.00	0	28. siRNA-IMPa4-25 PSPC1-A488 DAPI IMPa4-A546_at_TileScan_001 (Stage 46 of 49)	00-g7KEEZbsxPr7RTBqvvh5oS
12.8965	um	Cell	0.000	1.000	543	11	siRNA-IMPa4-25 PSPC1-A488 IMPa4-A546 DAPI 8C1-siRNA-IMP-a2-a4 V2.00	0	28. siRNA-IMPa4-25 PSPC1-A488 DAPI IMPa4-A546_at_TileScan_001 (Stage 46 of 49)	00-g7KEEZbsxPr7RTBqvvh5oS
8.48847	um	Cell	0.000	1.000	544	12	siRNA-IMPa4-25 PSPC1-A488 IMPa4-A546 DAPI 8C1-siRNA-IMP-a2-a4 V2.00	0	28. siRNA-IMPa4-25 PSPC1-A488 DAPI IMPa4-A546_at_TileScan_001 (Stage 46 of 49)	00-g7KEEZbsxPr7RTBqvvh5oS
4.29624	um	Cell	0.000	1.000	545	0	siRNA-IMPa4-25 PSPC1-A488 IMPa4-A546 DAPI 8C1-siRNA-IMP-a2-a4 V2.00	0	28. siRNA-IMPa4-25 PSPC1-A488 DAPI IMPa4-A546_au_TileScan_001 (Stage 47 of 49)	00-NmAdpjerKKmPWHiRCnzZeZ
10.6767	um	Cell	0.000	1.000	546	1	siRNA-IMPa4-25 PSPC1-A488 IMPa4-A546 DAPI 8C1-siRNA-IMP-a2-a4 V2.00	0	28. siRNA-IMPa4-25 PSPC1-A488 DAPI IMPa4-A546_au_TileScan_001 (Stage 47 of 49)	00-NmAdpjerKKmPWHiRCnzZeZ
8.42309	um	Cell	0.000	1.000	547	2	siRNA-IMPa4-25 PSPC1-A488 IMPa4-A546 DAPI 8C1-siRNA-IMP-a2-a4 V2.00	0	28. siRNA-IMPa4-25 PSPC1-A488 DAPI IMPa4-A546_au_TileScan_001 (Stage 47 of 49)	00-NmAdpjerKKmPWHiRCnzZeZ
12.6673	um	Cell	0.000	1.000	548	3	siRNA-IMPa4-25 PSPC1-A488 IMPa4-A546 DAPI 8C1-siRNA-IMP-a2-a4 V2.00	0	28. siRNA-IMPa4-25 PSPC1-A488 DAPI IMPa4-A546_au_TileScan_001 (Stage 47 of 49)	00-NmAdpjerKKmPWHiRCnzZeZ
17.1594	um	Cell	0.000	1.000	549	4	siRNA-IMPa4-25 PSPC1-A488 IMPa4-A546 DAPI 8C1-siRNA-IMP-a2-a4 V2.00	0	28. siRNA-IMPa4-25 PSPC1-A488 DAPI IMPa4-A546_au_TileScan_001 (Stage 47 of 49)	00-NmAdpjerKKmPWHiRCnzZeZ
9.17153	um	Cell	0.000	1.000	550	5	siRNA-IMPa4-25 PSPC1-A488 IMPa4-A546 DAPI 8C1-siRNA-IMP-a2-a4 V2.00	0	28. siRNA-IMPa4-25 PSPC1-A488 DAPI IMPa4-A546_au_TileScan_001 (Stage 47 of 49)	00-NmAdpjerKKmPWHiRCnzZeZ
6.68163	um	Cell	0.000	1.000	551	6	siRNA-IMPa4-25 PSPC1-A488 IMPa4-A546 DAPI 8C1-siRNA-IMP-a2-a4 V2.00	0	28. siRNA-IMPa4-25 PSPC1-A488 DAPI IMPa4-A546_au_TileScan_001 (Stage 47 of 49)	00-NmAdpjerKKmPWHiRCnzZeZ
23.2104	um	Cell	0.000	1.000	552	7	siRNA-IMPa4-25 PSPC1-A488 IMPa4-A546 DAPI 8C1-siRNA-IMP-a2-a4 V2.00	0	28. siRNA-IMPa4-25 PSPC1-A488 DAPI IMPa4-A546_au_TileScan_001 (Stage 47 of 49)	00-NmAdpjerKKmPWHiRCnzZeZ
13.464	um	Cell	0.000	1.000	553	8	siRNA-IMPa4-25 PSPC1-A488 IMPa4-A546 DAPI 8C1-siRNA-IMP-a2-a4 V2.00	0	28. siRNA-IMPa4-25 PSPC1-A488 DAPI IMPa4-A546_au_TileScan_001 (Stage 47 of 49)	00-NmAdpjerKKmPWHiRCnzZeZ
11.4904	um	Cell	0.000	1.000	554	9	siRNA-IMPa4-25 PSPC1-A488 IMPa4-A546 DAPI 8C1-siRNA-IMP-a2-a4 V2.00	0	28. siRNA-IMPa4-25 PSPC1-A488 DAPI IMPa4-A546_au_TileScan_001 (Stage 47 of 49)	00-NmAdpjerKKmPWHiRCnzZeZ
8.8372	um	Cell	0.000	1.000	555	10	siRNA-IMPa4-25 PSPC1-A488 IMPa4-A546 DAPI 8C1-siRNA-IMP-a2-a4 V2.00	0	28. siRNA-IMPa4-25 PSPC1-A488 DAPI IMPa4-A546_au_TileScan_001 (Stage 47 of 49)	00-NmAdpjerKKmPWHiRCnzZeZ
12.8633	um	Cell	0.000	1.000	556	11	siRNA-IMPa4-25 PSPC1-A488 IMPa4-A546 DAPI 8C1-siRNA-IMP-a2-a4 V2.00	0	28. siRNA-IMPa4-25 PSPC1-A488 DAPI IMPa4-A546_au_TileScan_001 (Stage 47 of 49)	00-NmAdpjerKKmPWHiRCnzZeZ
12.63	um	Cell	0.000	1.000	557	12	siRNA-IMPa4-25 PSPC1-A488 IMPa4-A546 DAPI 8C1-siRNA-IMP-a2-a4 V2.00	0	28. siRNA-IMPa4-25 PSPC1-A488 DAPI IMPa4-A546_au_TileScan_001 (Stage 47 of 49)	00-NmAdpjerKKmPWHiRCnzZeZ
8.36048	um	Cell	0.000	1.000	558	13	siRNA-IMPa4-25 PSPC1-A488 IMPa4-A546 DAPI 8C1-siRNA-IMP-a2-a4 V2.00	0	28. siRNA-IMPa4-25 PSPC1-A488 DAPI IMPa4-A546_au_TileScan_001 (Stage 47 of 49)	00-NmAdpjerKKmPWHiRCnzZeZ
7.40488	um	Cell	0.000	1.000	559	14	siRNA-IMPa4-25 PSPC1-A488 IMPa4-A546 DAPI 8C1-siRNA-IMP-a2-a4 V2.00	0	28. siRNA-IMPa4-25 PSPC1-A488 DAPI IMPa4-A546_au_TileScan_001 (Stage 47 of 49)	00-NmAdpjerKKmPWHiRCnzZeZ
8.89773	um	Cell	0.000	1.000	560	15	siRNA-IMPa4-25 PSPC1-A488 IMPa4-A546 DAPI 8C1-siRNA-IMP-a2-a4 V2.00	0	28. siRNA-IMPa4-25 PSPC1-A488 DAPI IMPa4-A546_au_TileScan_001 (Stage 47 of 49)	00-NmAdpjerKKmPWHiRCnzZeZ
7.21853	um	Cell	0.000	1.000	561	16	siRNA-IMPa4-25 PSPC1-A488 IMPa4-A546 DAPI 8C1-siRNA-IMP-a2-a4 V2.00	0	28. siRNA-IMPa4-25 PSPC1-A488 DAPI IMPa4-A546_au_TileScan_001 (Stage 47 of 49)	00-NmAdpjerKKmPWHiRCnzZeZ
29.6701	um	Cell	0.000	1.000	562	17	siRNA-IMPa4-25 PSPC1-A488 IMPa4-A546 DAPI 8C1-siRNA-IMP-a2-a4 V2.00	0	28. siRNA-IMPa4-25 PSPC1-A488 DAPI IMPa4-A546_au_TileScan_001 (Stage 47 of 49)	00-NmAdpjerKKmPWHiRCnzZeZ
10.3818	um	Cell	0.000	1.000	563	18	siRNA-IMPa4-25 PSPC1-A488 IMPa4-A546 DAPI 8C1-siRNA-IMP-a2-a4 V2.00	0	28. siRNA-IMPa4-25 PSPC1-A488 DAPI IMPa4-A546_au_TileScan_001 (Stage 47 of 49)	00-NmAdpjerKKmPWHiRCnzZeZ
5.01149	um	Cell	0.000	1.000	564	19	siRNA-IMPa4-25 PSPC1-A488 IMPa4-A546 DAPI 8C1-siRNA-IMP-a2-a4 V2.00	0	28. siRNA-IMPa4-25 PSPC1-A488 DAPI IMPa4-A546_au_TileScan_001 (Stage 47 of 49)	00-NmAdpjerKKmPWHiRCnzZeZ
6.95193	um	Cell	0.000	1.000	565	0	siRNA-IMPa4-25 PSPC1-A488 IMPa4-A546 DAPI 8C1-siRNA-IMP-a2-a4 V2.00	0	28. siRNA-IMPa4-25 PSPC1-A488 DAPI IMPa4-A546_av_TileScan_001 (Stage 48 of 49)	00-hN56itjCgRBVb4doq5udxg
4.95951	um	Cell	0.000	1.000	566	1	siRNA-IMPa4-25 PSPC1-A488 IMPa4-A546 DAPI 8C1-siRNA-IMP-a2-a4 V2.00	0	28. siRNA-IMPa4-25 PSPC1-A488 DAPI IMPa4-A546_av_TileScan_001 (Stage 48 of 49)	00-hN56itjCgRBVb4doq5udxg
15.2858	um	Cell	0.000	1.000	567	2	siRNA-IMPa4-25 PSPC1-A488 IMPa4-A546 DAPI 8C1-siRNA-IMP-a2-a4 V2.00	0	28. siRNA-IMPa4-25 PSPC1-A488 DAPI IMPa4-A546_av_TileScan_001 (Stage 48 of 49)	00-hN56itjCgRBVb4doq5udxg
7.84914	um	Cell	0.000	1.000	568	3	siRNA-IMPa4-25 PSPC1-A488 IMPa4-A546 DAPI 8C1-siRNA-IMP-a2-a4 V2.00	0	28. siRNA-IMPa4-25 PSPC1-A488 DAPI IMPa4-A546_av_TileScan_001 (Stage 48 of 49)	00-hN56itjCgRBVb4doq5udxg
7.57922	um	Cell	0.000	1.000	569	4	siRNA-IMPa4-25 PSPC1-A488 IMPa4-A546 DAPI 8C1-siRNA-IMP-a2-a4 V2.00	0	28. siRNA-IMPa4-25 PSPC1-A488 DAPI IMPa4-A546_av_TileScan_001 (Stage 48 of 49)	00-hN56itjCgRBVb4doq5udxg
17.3177	um	Cell	0.000	1.000	570	5	siRNA-IMPa4-25 PSPC1-A488 IMPa4-A546 DAPI 8C1-siRNA-IMP-a2-a4 V2.00	0	28. siRNA-IMPa4-25 PSPC1-A488 DAPI IMPa4-A546_av_TileScan_001 (Stage 48 of 49)	00-hN56itjCgRBVb4doq5udxg
16.5899	um	Cell	0.000	1.000	571	0	siRNA-IMPa4-25 PSPC1-A488 IMPa4-A546 DAPI 8C1-siRNA-IMP-a2-a4 V2.00	0	28. siRNA-IMPa4-25 PSPC1-A488 DAPI IMPa4-A546_aw_TileScan_001 (Stage 49 of 49)	00-tgXBzXmPFyuiq23HLzhi9i
4.68073	um	Cell	0.000	1.000	572	1	siRNA-IMPa4-25 PSPC1-A488 IMPa4-A546 DAPI 8C1-siRNA-IMP-a2-a4 V2.00	0	28. siRNA-IMPa4-25 PSPC1-A488 DAPI IMPa4-A546_aw_TileScan_001 (Stage 49 of 49)	00-tgXBzXmPFyuiq23HLzhi9i
11.24	um	Cell	0.000	1.000	573	2	siRNA-IMPa4-25 PSPC1-A488 IMPa4-A546 DAPI 8C1-siRNA-IMP-a2-a4 V2.00	0	28. siRNA-IMPa4-25 PSPC1-A488 DAPI IMPa4-A546_aw_TileScan_001 (Stage 49 of 49)	00-tgXBzXmPFyuiq23HLzhi9i
14.2181	um	Cell	0.000	1.000	574	3	siRNA-IMPa4-25 PSPC1-A488 IMPa4-A546 DAPI 8C1-siRNA-IMP-a2-a4 V2.00	0	28. siRNA-IMPa4-25 PSPC1-A488 DAPI IMPa4-A546_aw_TileScan_001 (Stage 49 of 49)	00-tgXBzXmPFyuiq23HLzhi9i
11.6429	um	Cell	0.000	1.000	575	4	siRNA-IMPa4-25 PSPC1-A488 IMPa4-A546 DAPI 8C1-siRNA-IMP-a2-a4 V2.00	0	28. siRNA-IMPa4-25 PSPC1-A488 DAPI IMPa4-A546_aw_TileScan_001 (Stage 49 of 49)	00-tgXBzXmPFyuiq23HLzhi9i
8.68063	um	Cell	0.000	1.000	576	5	siRNA-IMPa4-25 PSPC1-A488 IMPa4-A546 DAPI 8C1-siRNA-IMP-a2-a4 V2.00	0	28. siRNA-IMPa4-25 PSPC1-A488 DAPI IMPa4-A546_aw_TileScan_001 (Stage 49 of 49)	00-tgXBzXmPFyuiq23HLzhi9i
18.2323	um	Cell	0.000	1.000	577	6	siRNA-IMPa4-25 PSPC1-A488 IMPa4-A546 DAPI 8C1-siRNA-IMP-a2-a4 V2.00	0	28. siRNA-IMPa4-25 PSPC1-A488 DAPI IMPa4-A546_aw_TileScan_001 (Stage 49 of 49)	00-tgXBzXmPFyuiq23HLzhi9i
15.8501	um	Cell	0.000	1.000	578	7	siRNA-IMPa4-25 PSPC1-A488 IMPa4-A546 DAPI 8C1-siRNA-IMP-a2-a4 V2.00	0	28. siRNA-IMPa4-25 PSPC1-A488 DAPI IMPa4-A546_aw_TileScan_001 (Stage 49 of 49)	00-tgXBzXmPFyuiq23HLzhi9i
11.0773	um	Cell	0.000	1.000	579	8	siRNA-IMPa4-25 PSPC1-A488 IMPa4-A546 DAPI 8C1-siRNA-IMP-a2-a4 V2.00	0	28. siRNA-IMPa4-25 PSPC1-A488 DAPI IMPa4-A546_aw_TileScan_001 (Stage 49 of 49)	00-tgXBzXmPFyuiq23HLzhi9i
16.9607	um	Cell	0.000	1.000	580	9	siRNA-IMPa4-25 PSPC1-A488 IMPa4-A546 DAPI 8C1-siRNA-IMP-a2-a4 V2.00	0	28. siRNA-IMPa4-25 PSPC1-A488 DAPI IMPa4-A546_aw_TileScan_001 (Stage 49 of 49)	00-tgXBzXmPFyuiq23HLzhi9i
19.0313	um	Cell	0.000	1.000	581	10	siRNA-IMPa4-25 PSPC1-A488 IMPa4-A546 DAPI 8C1-siRNA-IMP-a2-a4 V2.00	0	28. siRNA-IMPa4-25 PSPC1-A488 DAPI IMPa4-A546_aw_TileScan_001 (Stage 49 of 49)	00-tgXBzXmPFyuiq23HLzhi9i
5.54203	um	Cell	0.000	1.000	582	11	siRNA-IMPa4-25 PSPC1-A488 IMPa4-A546 DAPI 8C1-siRNA-IMP-a2-a4 V2.00	0	28. siRNA-IMPa4-25 PSPC1-A488 DAPI IMPa4-A546_aw_TileScan_001 (Stage 49 of 49)	00-tgXBzXmPFyuiq23HLzhi9i
11.3745	um	Cell	0.000	1.000	583	12	siRNA-IMPa4-25 PSPC1-A488 IMPa4-A546 DAPI 8C1-siRNA-IMP-a2-a4 V2.00	0	28. siRNA-IMPa4-25 PSPC1-A488 DAPI IMPa4-A546_aw_TileScan_001 (Stage 49 of 49)	00-tgXBzXmPFyuiq23HLzhi9i
15.3178	um	Cell	0.000	1.000	584	13	siRNA-IMPa4-25 PSPC1-A488 IMPa4-A546 DAPI 8C1-siRNA-IMP-a2-a4 V2.00	0	28. siRNA-IMPa4-25 PSPC1-A488 DAPI IMPa4-A546_aw_TileScan_001 (Stage 49 of 49)	00-tgXBzXmPFyuiq23HLzhi9i
14.3744	um	Cell	0.000	1.000	585	14	siRNA-IMPa4-25 PSPC1-A488 IMPa4-A546 DAPI 8C1-siRNA-IMP-a2-a4 V2.00	0	28. siRNA-IMPa4-25 PSPC1-A488 DAPI IMPa4-A546_aw_TileScan_001 (Stage 49 of 49)	00-tgXBzXmPFyuiq23HLzhi9i
11.5794	um	Cell	0.000	1.000	586	15	siRNA-IMPa4-25 PSPC1-A488 IMPa4-A546 DAPI 8C1-siRNA-IMP-a2-a4 V2.00	0	28. siRNA-IMPa4-25 PSPC1-A488 DAPI IMPa4-A546_aw_TileScan_001 (Stage 49 of 49)	00-tgXBzXmPFyuiq23HLzhi9i
10.0978	um	Cell	0.000	1.000	587	16	siRNA-IMPa4-25 PSPC1-A488 IMPa4-A546 DAPI 8C1-siRNA-IMP-a2-a4 V2.00	0	28. siRNA-IMPa4-25 PSPC1-A488 DAPI IMPa4-A546_aw_TileScan_001 (Stage 49 of 49)	00-tgXBzXmPFyuiq23HLzhi9i
11.4365	um	Cell	0.000	1.000	588	17	siRNA-IMPa4-25 PSPC1-A488 IMPa4-A546 DAPI 8C1-siRNA-IMP-a2-a4 V2.00	0	28. siRNA-IMPa4-25 PSPC1-A488 DAPI IMPa4-A546_aw_TileScan_001 (Stage 49 of 49)	00-tgXBzXmPFyuiq23HLzhi9i
10.5165	um	Cell	0.000	1.000	589	18	siRNA-IMPa4-25 PSPC1-A488 IMPa4-A546 DAPI 8C1-siRNA-IMP-a2-a4 V2.00	0	28. siRNA-IMPa4-25 PSPC1-A488 DAPI IMPa4-A546_aw_TileScan_001 (Stage 49 of 49)	00-tgXBzXmPFyuiq23HLzhi9i
7.59457	um	Cell	0.000	1.000	590	19	siRNA-IMPa4-25 PSPC1-A488 IMPa4-A546 DAPI 8C1-siRNA-IMP-a2-a4 V2.00	0	28. siRNA-IMPa4-25 PSPC1-A488 DAPI IMPa4-A546_aw_TileScan_001 (Stage 49 of 49)	00-tgXBzXmPFyuiq23HLzhi9i
4.0052	um	Cell	0.000	1.000	591	20	siRNA-IMPa4-25 PSPC1-A488 IMPa4-A546 DAPI 8C1-siRNA-IMP-a2-a4 V2.00	0	28. siRNA-IMPa4-25 PSPC1-A488 DAPI IMPa4-A546_aw_TileScan_001 (Stage 49 of 49)	00-tgXBzXmPFyuiq23HLzhi9i
7.71965	um	Cell	0.000	1.000	592	21	siRNA-IMPa4-25 PSPC1-A488 IMPa4-A546 DAPI 8C1-siRNA-IMP-a2-a4 V2.00	0	28. siRNA-IMPa4-25 PSPC1-A488 DAPI IMPa4-A546_aw_TileScan_001 (Stage 49 of 49)	00-tgXBzXmPFyuiq23HLzhi9i
4.30299	um	Cell	0.000	1.000	593	0	siRNA-IMPa4-25 PSPC1-A488 IMPa4-A546 DAPI 8C1-siRNA-IMP-a2-a4 V2.00	0	28. siRNA-IMPa4-25 PSPC1-A488 DAPI IMPa4-A546_b_TileScan_001 (Stage 2 of 49)	00-hhQPv2QMAN4fgPbVPEfhDM
5.67608	um	Cell	0.000	1.000	594	1	siRNA-IMPa4-25 PSPC1-A488 IMPa4-A546 DAPI 8C1-siRNA-IMP-a2-a4 V2.00	0	28. siRNA-IMPa4-25 PSPC1-A488 DAPI IMPa4-A546_b_TileScan_001 (Stage 2 of 49)	00-hhQPv2QMAN4fgPbVPEfhDM
17.1859	um	Cell	0.000	1.000	595	2	siRNA-IMPa4-25 PSPC1-A488 IMPa4-A546 DAPI 8C1-siRNA-IMP-a2-a4 V2.00	0	28. siRNA-IMPa4-25 PSPC1-A488 DAPI IMPa4-A546_b_TileScan_001 (Stage 2 of 49)	00-hhQPv2QMAN4fgPbVPEfhDM
5.8551	um	Cell	0.000	1.000	596	3	siRNA-IMPa4-25 PSPC1-A488 IMPa4-A546 DAPI 8C1-siRNA-IMP-a2-a4 V2.00	0	28. siRNA-IMPa4-25 PSPC1-A488 DAPI IMPa4-A546_b_TileScan_001 (Stage 2 of 49)	00-hhQPv2QMAN4fgPbVPEfhDM
13.1243	um	Cell	0.000	1.000	597	4	siRNA-IMPa4-25 PSPC1-A488 IMPa4-A546 DAPI 8C1-siRNA-IMP-a2-a4 V2.00	0	28. siRNA-IMPa4-25 PSPC1-A488 DAPI IMPa4-A546_b_TileScan_001 (Stage 2 of 49)	00-hhQPv2QMAN4fgPbVPEfhDM
6.9847	um	Cell	0.000	1.000	598	5	siRNA-IMPa4-25 PSPC1-A488 IMPa4-A546 DAPI 8C1-siRNA-IMP-a2-a4 V2.00	0	28. siRNA-IMPa4-25 PSPC1-A488 DAPI IMPa4-A546_b_TileScan_001 (Stage 2 of 49)	00-hhQPv2QMAN4fgPbVPEfhDM
11.5216	um	Cell	0.000	1.000	599	6	siRNA-IMPa4-25 PSPC1-A488 IMPa4-A546 DAPI 8C1-siRNA-IMP-a2-a4 V2.00	0	28. siRNA-IMPa4-25 PSPC1-A488 DAPI IMPa4-A546_b_TileScan_001 (Stage 2 of 49)	00-hhQPv2QMAN4fgPbVPEfhDM
13.4865	um	Cell	0.000	1.000	600	7	siRNA-IMPa4-25 PSPC1-A488 IMPa4-A546 DAPI 8C1-siRNA-IMP-a2-a4 V2.00	0	28. siRNA-IMPa4-25 PSPC1-A488 DAPI IMPa4-A546_b_TileScan_001 (Stage 2 of 49)	00-hhQPv2QMAN4fgPbVPEfhDM
13.1106	um	Cell	0.000	1.000	601	8	siRNA-IMPa4-25 PSPC1-A488 IMPa4-A546 DAPI 8C1-siRNA-IMP-a2-a4 V2.00	0	28. siRNA-IMPa4-25 PSPC1-A488 DAPI IMPa4-A546_b_TileScan_001 (Stage 2 of 49)	00-hhQPv2QMAN4fgPbVPEfhDM
13.5699	um	Cell	0.000	1.000	602	9	siRNA-IMPa4-25 PSPC1-A488 IMPa4-A546 DAPI 8C1-siRNA-IMP-a2-a4 V2.00	0	28. siRNA-IMPa4-25 PSPC1-A488 DAPI IMPa4-A546_b_TileScan_001 (Stage 2 of 49)	00-hhQPv2QMAN4fgPbVPEfhDM
9.02306	um	Cell	0.000	1.000	603	10	siRNA-IMPa4-25 PSPC1-A488 IMPa4-A546 DAPI 8C1-siRNA-IMP-a2-a4 V2.00	0	28. siRNA-IMPa4-25 PSPC1-A488 DAPI IMPa4-A546_b_TileScan_001 (Stage 2 of 49)	00-hhQPv2QMAN4fgPbVPEfhDM
6.42258	um	Cell	0.000	1.000	604	11	siRNA-IMPa4-25 PSPC1-A488 IMPa4-A546 DAPI 8C1-siRNA-IMP-a2-a4 V2.00	0	28. siRNA-IMPa4-25 PSPC1-A488 DAPI IMPa4-A546_b_TileScan_001 (Stage 2 of 49)	00-hhQPv2QMAN4fgPbVPEfhDM
12.8883	um	Cell	0.000	1.000	605	12	siRNA-IMPa4-25 PSPC1-A488 IMPa4-A546 DAPI 8C1-siRNA-IMP-a2-a4 V2.00	0	28. siRNA-IMPa4-25 PSPC1-A488 DAPI IMPa4-A546_b_TileScan_001 (Stage 2 of 49)	00-hhQPv2QMAN4fgPbVPEfhDM
7.06655	um	Cell	0.000	1.000	606	13	siRNA-IMPa4-25 PSPC1-A488 IMPa4-A546 DAPI 8C1-siRNA-IMP-a2-a4 V2.00	0	28. siRNA-IMPa4-25 PSPC1-A488 DAPI IMPa4-A546_b_TileScan_001 (Stage 2 of 49)	00-hhQPv2QMAN4fgPbVPEfhDM
4.09227	um	Cell	0.000	1.000	607	0	siRNA-IMPa4-25 PSPC1-A488 IMPa4-A546 DAPI 8C1-siRNA-IMP-a2-a4 V2.00	0	28. siRNA-IMPa4-25 PSPC1-A488 DAPI IMPa4-A546_c_TileScan_001 (Stage 3 of 49)	00-Y8rmGd37WqYUVeh7pFHFsd
4.10579	um	Cell	0.000	1.000	608	1	siRNA-IMPa4-25 PSPC1-A488 IMPa4-A546 DAPI 8C1-siRNA-IMP-a2-a4 V2.00	0	28. siRNA-IMPa4-25 PSPC1-A488 DAPI IMPa4-A546_c_TileScan_001 (Stage 3 of 49)	00-Y8rmGd37WqYUVeh7pFHFsd
4.49901	um	Cell	0.000	1.000	609	2	siRNA-IMPa4-25 PSPC1-A488 IMPa4-A546 DAPI 8C1-siRNA-IMP-a2-a4 V2.00	0	28. siRNA-IMPa4-25 PSPC1-A488 DAPI IMPa4-A546_c_TileScan_001 (Stage 3 of 49)	00-Y8rmGd37WqYUVeh7pFHFsd
17.2482	um	Cell	0.000	1.000	610	3	siRNA-IMPa4-25 PSPC1-A488 IMPa4-A546 DAPI 8C1-siRNA-IMP-a2-a4 V2.00	0	28. siRNA-IMPa4-25 PSPC1-A488 DAPI IMPa4-A546_c_TileScan_001 (Stage 3 of 49)	00-Y8rmGd37WqYUVeh7pFHFsd
6.54506	um	Cell	0.000	1.000	611	4	siRNA-IMPa4-25 PSPC1-A488 IMPa4-A546 DAPI 8C1-siRNA-IMP-a2-a4 V2.00	0	28. siRNA-IMPa4-25 PSPC1-A488 DAPI IMPa4-A546_c_TileScan_001 (Stage 3 of 49)	00-Y8rmGd37WqYUVeh7pFHFsd
5.174	um	Cell	0.000	1.000	612	5	siRNA-IMPa4-25 PSPC1-A488 IMPa4-A546 DAPI 8C1-siRNA-IMP-a2-a4 V2.00	0	28. siRNA-IMPa4-25 PSPC1-A488 DAPI IMPa4-A546_c_TileScan_001 (Stage 3 of 49)	00-Y8rmGd37WqYUVeh7pFHFsd
9.11407	um	Cell	0.000	1.000	613	6	siRNA-IMPa4-25 PSPC1-A488 IMPa4-A546 DAPI 8C1-siRNA-IMP-a2-a4 V2.00	0	28. siRNA-IMPa4-25 PSPC1-A488 DAPI IMPa4-A546_c_TileScan_001 (Stage 3 of 49)	00-Y8rmGd37WqYUVeh7pFHFsd
7.81391	um	Cell	0.000	1.000	614	7	siRNA-IMPa4-25 PSPC1-A488 IMPa4-A546 DAPI 8C1-siRNA-IMP-a2-a4 V2.00	0	28. siRNA-IMPa4-25 PSPC1-A488 DAPI IMPa4-A546_c_TileScan_001 (Stage 3 of 49)	00-Y8rmGd37WqYUVeh7pFHFsd
6.48112	um	Cell	0.000	1.000	615	8	siRNA-IMPa4-25 PSPC1-A488 IMPa4-A546 DAPI 8C1-siRNA-IMP-a2-a4 V2.00	0	28. siRNA-IMPa4-25 PSPC1-A488 DAPI IMPa4-A546_c_TileScan_001 (Stage 3 of 49)	00-Y8rmGd37WqYUVeh7pFHFsd
11.6838	um	Cell	0.000	1.000	616	9	siRNA-IMPa4-25 PSPC1-A488 IMPa4-A546 DAPI 8C1-siRNA-IMP-a2-a4 V2.00	0	28. siRNA-IMPa4-25 PSPC1-A488 DAPI IMPa4-A546_c_TileScan_001 (Stage 3 of 49)	00-Y8rmGd37WqYUVeh7pFHFsd
9.01028	um	Cell	0.000	1.000	617	10	siRNA-IMPa4-25 PSPC1-A488 IMPa4-A546 DAPI 8C1-siRNA-IMP-a2-a4 V2.00	0	28. siRNA-IMPa4-25 PSPC1-A488 DAPI IMPa4-A546_c_TileScan_001 (Stage 3 of 49)	00-Y8rmGd37WqYUVeh7pFHFsd
5.5123	um	Cell	0.000	1.000	618	11	siRNA-IMPa4-25 PSPC1-A488 IMPa4-A546 DAPI 8C1-siRNA-IMP-a2-a4 V2.00	0	28. siRNA-IMPa4-25 PSPC1-A488 DAPI IMPa4-A546_c_TileScan_001 (Stage 3 of 49)	00-Y8rmGd37WqYUVeh7pFHFsd
11.4356	um	Cell	0.000	1.000	619	12	siRNA-IMPa4-25 PSPC1-A488 IMPa4-A546 DAPI 8C1-siRNA-IMP-a2-a4 V2.00	0	28. siRNA-IMPa4-25 PSPC1-A488 DAPI IMPa4-A546_c_TileScan_001 (Stage 3 of 49)	00-Y8rmGd37WqYUVeh7pFHFsd
7.2733	um	Cell	0.000	1.000	620	13	siRNA-IMPa4-25 PSPC1-A488 IMPa4-A546 DAPI 8C1-siRNA-IMP-a2-a4 V2.00	0	28. siRNA-IMPa4-25 PSPC1-A488 DAPI IMPa4-A546_c_TileScan_001 (Stage 3 of 49)	00-Y8rmGd37WqYUVeh7pFHFsd
7.85548	um	Cell	0.000	1.000	621	14	siRNA-IMPa4-25 PSPC1-A488 IMPa4-A546 DAPI 8C1-siRNA-IMP-a2-a4 V2.00	0	28. siRNA-IMPa4-25 PSPC1-A488 DAPI IMPa4-A546_c_TileScan_001 (Stage 3 of 49)	00-Y8rmGd37WqYUVeh7pFHFsd
11.8348	um	Cell	0.000	1.000	622	15	siRNA-IMPa4-25 PSPC1-A488 IMPa4-A546 DAPI 8C1-siRNA-IMP-a2-a4 V2.00	0	28. siRNA-IMPa4-25 PSPC1-A488 DAPI IMPa4-A546_c_TileScan_001 (Stage 3 of 49)	00-Y8rmGd37WqYUVeh7pFHFsd
10.5709	um	Cell	0.000	1.000	623	16	siRNA-IMPa4-25 PSPC1-A488 IMPa4-A546 DAPI 8C1-siRNA-IMP-a2-a4 V2.00	0	28. siRNA-IMPa4-25 PSPC1-A488 DAPI IMPa4-A546_c_TileScan_001 (Stage 3 of 49)	00-Y8rmGd37WqYUVeh7pFHFsd
7.8986	um	Cell	0.000	1.000	624	17	siRNA-IMPa4-25 PSPC1-A488 IMPa4-A546 DAPI 8C1-siRNA-IMP-a2-a4 V2.00	0	28. siRNA-IMPa4-25 PSPC1-A488 DAPI IMPa4-A546_c_TileScan_001 (Stage 3 of 49)	00-Y8rmGd37WqYUVeh7pFHFsd
9.8431	um	Cell	0.000	1.000	625	18	siRNA-IMPa4-25 PSPC1-A488 IMPa4-A546 DAPI 8C1-siRNA-IMP-a2-a4 V2.00	0	28. siRNA-IMPa4-25 PSPC1-A488 DAPI IMPa4-A546_c_TileScan_001 (Stage 3 of 49)	00-Y8rmGd37WqYUVeh7pFHFsd
12.4957	um	Cell	0.000	1.000	626	19	siRNA-IMPa4-25 PSPC1-A488 IMPa4-A546 DAPI 8C1-siRNA-IMP-a2-a4 V2.00	0	28. siRNA-IMPa4-25 PSPC1-A488 DAPI IMPa4-A546_c_TileScan_001 (Stage 3 of 49)	00-Y8rmGd37WqYUVeh7pFHFsd
4.34383	um	Cell	0.000	1.000	627	20	siRNA-IMPa4-25 PSPC1-A488 IMPa4-A546 DAPI 8C1-siRNA-IMP-a2-a4 V2.00	0	28. siRNA-IMPa4-25 PSPC1-A488 DAPI IMPa4-A546_c_TileScan_001 (Stage 3 of 49)	00-Y8rmGd37WqYUVeh7pFHFsd
11.8642	um	Cell	0.000	1.000	628	0	siRNA-IMPa4-25 PSPC1-A488 IMPa4-A546 DAPI 8C1-siRNA-IMP-a2-a4 V2.00	0	28. siRNA-IMPa4-25 PSPC1-A488 DAPI IMPa4-A546_d_TileScan_001 (Stage 4 of 49)	00-J9ZH7oNySsNXLGD2nFxV8A
7.3149	um	Cell	0.000	1.000	629	1	siRNA-IMPa4-25 PSPC1-A488 IMPa4-A546 DAPI 8C1-siRNA-IMP-a2-a4 V2.00	0	28. siRNA-IMPa4-25 PSPC1-A488 DAPI IMPa4-A546_d_TileScan_001 (Stage 4 of 49)	00-J9ZH7oNySsNXLGD2nFxV8A
10.4636	um	Cell	0.000	1.000	630	2	siRNA-IMPa4-25 PSPC1-A488 IMPa4-A546 DAPI 8C1-siRNA-IMP-a2-a4 V2.00	0	28. siRNA-IMPa4-25 PSPC1-A488 DAPI IMPa4-A546_d_TileScan_001 (Stage 4 of 49)	00-J9ZH7oNySsNXLGD2nFxV8A
7.81581	um	Cell	0.000	1.000	631	3	siRNA-IMPa4-25 PSPC1-A488 IMPa4-A546 DAPI 8C1-siRNA-IMP-a2-a4 V2.00	0	28. siRNA-IMPa4-25 PSPC1-A488 DAPI IMPa4-A546_d_TileScan_001 (Stage 4 of 49)	00-J9ZH7oNySsNXLGD2nFxV8A
10.4378	um	Cell	0.000	1.000	632	4	siRNA-IMPa4-25 PSPC1-A488 IMPa4-A546 DAPI 8C1-siRNA-IMP-a2-a4 V2.00	0	28. siRNA-IMPa4-25 PSPC1-A488 DAPI IMPa4-A546_d_TileScan_001 (Stage 4 of 49)	00-J9ZH7oNySsNXLGD2nFxV8A
5.17383	um	Cell	0.000	1.000	633	5	siRNA-IMPa4-25 PSPC1-A488 IMPa4-A546 DAPI 8C1-siRNA-IMP-a2-a4 V2.00	0	28. siRNA-IMPa4-25 PSPC1-A488 DAPI IMPa4-A546_d_TileScan_001 (Stage 4 of 49)	00-J9ZH7oNySsNXLGD2nFxV8A
7.21445	um	Cell	0.000	1.000	634	6	siRNA-IMPa4-25 PSPC1-A488 IMPa4-A546 DAPI 8C1-siRNA-IMP-a2-a4 V2.00	0	28. siRNA-IMPa4-25 PSPC1-A488 DAPI IMPa4-A546_d_TileScan_001 (Stage 4 of 49)	00-J9ZH7oNySsNXLGD2nFxV8A
15.57	um	Cell	0.000	1.000	635	7	siRNA-IMPa4-25 PSPC1-A488 IMPa4-A546 DAPI 8C1-siRNA-IMP-a2-a4 V2.00	0	28. siRNA-IMPa4-25 PSPC1-A488 DAPI IMPa4-A546_d_TileScan_001 (Stage 4 of 49)	00-J9ZH7oNySsNXLGD2nFxV8A
5.77174	um	Cell	0.000	1.000	636	8	siRNA-IMPa4-25 PSPC1-A488 IMPa4-A546 DAPI 8C1-siRNA-IMP-a2-a4 V2.00	0	28. siRNA-IMPa4-25 PSPC1-A488 DAPI IMPa4-A546_d_TileScan_001 (Stage 4 of 49)	00-J9ZH7oNySsNXLGD2nFxV8A
13.3021	um	Cell	0.000	1.000	637	9	siRNA-IMPa4-25 PSPC1-A488 IMPa4-A546 DAPI 8C1-siRNA-IMP-a2-a4 V2.00	0	28. siRNA-IMPa4-25 PSPC1-A488 DAPI IMPa4-A546_d_TileScan_001 (Stage 4 of 49)	00-J9ZH7oNySsNXLGD2nFxV8A
4.53398	um	Cell	0.000	1.000	638	10	siRNA-IMPa4-25 PSPC1-A488 IMPa4-A546 DAPI 8C1-siRNA-IMP-a2-a4 V2.00	0	28. siRNA-IMPa4-25 PSPC1-A488 DAPI IMPa4-A546_d_TileScan_001 (Stage 4 of 49)	00-J9ZH7oNySsNXLGD2nFxV8A
13.1163	um	Cell	0.000	1.000	639	11	siRNA-IMPa4-25 PSPC1-A488 IMPa4-A546 DAPI 8C1-siRNA-IMP-a2-a4 V2.00	0	28. siRNA-IMPa4-25 PSPC1-A488 DAPI IMPa4-A546_d_TileScan_001 (Stage 4 of 49)	00-J9ZH7oNySsNXLGD2nFxV8A
12.0504	um	Cell	0.000	1.000	640	12	siRNA-IMPa4-25 PSPC1-A488 IMPa4-A546 DAPI 8C1-siRNA-IMP-a2-a4 V2.00	0	28. siRNA-IMPa4-25 PSPC1-A488 DAPI IMPa4-A546_d_TileScan_001 (Stage 4 of 49)	00-J9ZH7oNySsNXLGD2nFxV8A
5.70077	um	Cell	0.000	1.000	641	13	siRNA-IMPa4-25 PSPC1-A488 IMPa4-A546 DAPI 8C1-siRNA-IMP-a2-a4 V2.00	0	28. siRNA-IMPa4-25 PSPC1-A488 DAPI IMPa4-A546_d_TileScan_001 (Stage 4 of 49)	00-J9ZH7oNySsNXLGD2nFxV8A
10.0992	um	Cell	0.000	1.000	642	14	siRNA-IMPa4-25 PSPC1-A488 IMPa4-A546 DAPI 8C1-siRNA-IMP-a2-a4 V2.00	0	28. siRNA-IMPa4-25 PSPC1-A488 DAPI IMPa4-A546_d_TileScan_001 (Stage 4 of 49)	00-J9ZH7oNySsNXLGD2nFxV8A
15.4249	um	Cell	0.000	1.000	643	15	siRNA-IMPa4-25 PSPC1-A488 IMPa4-A546 DAPI 8C1-siRNA-IMP-a2-a4 V2.00	0	28. siRNA-IMPa4-25 PSPC1-A488 DAPI IMPa4-A546_d_TileScan_001 (Stage 4 of 49)	00-J9ZH7oNySsNXLGD2nFxV8A
6.33694	um	Cell	0.000	1.000	644	16	siRNA-IMPa4-25 PSPC1-A488 IMPa4-A546 DAPI 8C1-siRNA-IMP-a2-a4 V2.00	0	28. siRNA-IMPa4-25 PSPC1-A488 DAPI IMPa4-A546_d_TileScan_001 (Stage 4 of 49)	00-J9ZH7oNySsNXLGD2nFxV8A
14.858	um	Cell	0.000	1.000	645	17	siRNA-IMPa4-25 PSPC1-A488 IMPa4-A546 DAPI 8C1-siRNA-IMP-a2-a4 V2.00	0	28. siRNA-IMPa4-25 PSPC1-A488 DAPI IMPa4-A546_d_TileScan_001 (Stage 4 of 49)	00-J9ZH7oNySsNXLGD2nFxV8A
13.0702	um	Cell	0.000	1.000	646	18	siRNA-IMPa4-25 PSPC1-A488 IMPa4-A546 DAPI 8C1-siRNA-IMP-a2-a4 V2.00	0	28. siRNA-IMPa4-25 PSPC1-A488 DAPI IMPa4-A546_d_TileScan_001 (Stage 4 of 49)	00-J9ZH7oNySsNXLGD2nFxV8A
9.98312	um	Cell	0.000	1.000	647	19	siRNA-IMPa4-25 PSPC1-A488 IMPa4-A546 DAPI 8C1-siRNA-IMP-a2-a4 V2.00	0	28. siRNA-IMPa4-25 PSPC1-A488 DAPI IMPa4-A546_d_TileScan_001 (Stage 4 of 49)	00-J9ZH7oNySsNXLGD2nFxV8A
9.48866	um	Cell	0.000	1.000	648	20	siRNA-IMPa4-25 PSPC1-A488 IMPa4-A546 DAPI 8C1-siRNA-IMP-a2-a4 V2.00	0	28. siRNA-IMPa4-25 PSPC1-A488 DAPI IMPa4-A546_d_TileScan_001 (Stage 4 of 49)	00-J9ZH7oNySsNXLGD2nFxV8A
10.448	um	Cell	0.000	1.000	649	21	siRNA-IMPa4-25 PSPC1-A488 IMPa4-A546 DAPI 8C1-siRNA-IMP-a2-a4 V2.00	0	28. siRNA-IMPa4-25 PSPC1-A488 DAPI IMPa4-A546_d_TileScan_001 (Stage 4 of 49)	00-J9ZH7oNySsNXLGD2nFxV8A
17.6471	um	Cell	0.000	1.000	650	22	siRNA-IMPa4-25 PSPC1-A488 IMPa4-A546 DAPI 8C1-siRNA-IMP-a2-a4 V2.00	0	28. siRNA-IMPa4-25 PSPC1-A488 DAPI IMPa4-A546_d_TileScan_001 (Stage 4 of 49)	00-J9ZH7oNySsNXLGD2nFxV8A
9.15217	um	Cell	0.000	1.000	651	23	siRNA-IMPa4-25 PSPC1-A488 IMPa4-A546 DAPI 8C1-siRNA-IMP-a2-a4 V2.00	0	28. siRNA-IMPa4-25 PSPC1-A488 DAPI IMPa4-A546_d_TileScan_001 (Stage 4 of 49)	00-J9ZH7oNySsNXLGD2nFxV8A
6.90802	um	Cell	0.000	1.000	652	24	siRNA-IMPa4-25 PSPC1-A488 IMPa4-A546 DAPI 8C1-siRNA-IMP-a2-a4 V2.00	0	28. siRNA-IMPa4-25 PSPC1-A488 DAPI IMPa4-A546_d_TileScan_001 (Stage 4 of 49)	00-J9ZH7oNySsNXLGD2nFxV8A
8.66354	um	Cell	0.000	1.000	653	25	siRNA-IMPa4-25 PSPC1-A488 IMPa4-A546 DAPI 8C1-siRNA-IMP-a2-a4 V2.00	0	28. siRNA-IMPa4-25 PSPC1-A488 DAPI IMPa4-A546_d_TileScan_001 (Stage 4 of 49)	00-J9ZH7oNySsNXLGD2nFxV8A
9.7694	um	Cell	0.000	1.000	654	26	siRNA-IMPa4-25 PSPC1-A488 IMPa4-A546 DAPI 8C1-siRNA-IMP-a2-a4 V2.00	0	28. siRNA-IMPa4-25 PSPC1-A488 DAPI IMPa4-A546_d_TileScan_001 (Stage 4 of 49)	00-J9ZH7oNySsNXLGD2nFxV8A
7.51694	um	Cell	0.000	1.000	655	27	siRNA-IMPa4-25 PSPC1-A488 IMPa4-A546 DAPI 8C1-siRNA-IMP-a2-a4 V2.00	0	28. siRNA-IMPa4-25 PSPC1-A488 DAPI IMPa4-A546_d_TileScan_001 (Stage 4 of 49)	00-J9ZH7oNySsNXLGD2nFxV8A
11.495	um	Cell	0.000	1.000	656	0	siRNA-IMPa4-25 PSPC1-A488 IMPa4-A546 DAPI 8C1-siRNA-IMP-a2-a4 V2.00	0	28. siRNA-IMPa4-25 PSPC1-A488 DAPI IMPa4-A546_e_TileScan_001 (Stage 5 of 49)	00-hmgaXfg5KaiJSxZvXh65wX
14.3106	um	Cell	0.000	1.000	657	1	siRNA-IMPa4-25 PSPC1-A488 IMPa4-A546 DAPI 8C1-siRNA-IMP-a2-a4 V2.00	0	28. siRNA-IMPa4-25 PSPC1-A488 DAPI IMPa4-A546_e_TileScan_001 (Stage 5 of 49)	00-hmgaXfg5KaiJSxZvXh65wX
14.6092	um	Cell	0.000	1.000	658	2	siRNA-IMPa4-25 PSPC1-A488 IMPa4-A546 DAPI 8C1-siRNA-IMP-a2-a4 V2.00	0	28. siRNA-IMPa4-25 PSPC1-A488 DAPI IMPa4-A546_e_TileScan_001 (Stage 5 of 49)	00-hmgaXfg5KaiJSxZvXh65wX
10.0378	um	Cell	0.000	1.000	659	3	siRNA-IMPa4-25 PSPC1-A488 IMPa4-A546 DAPI 8C1-siRNA-IMP-a2-a4 V2.00	0	28. siRNA-IMPa4-25 PSPC1-A488 DAPI IMPa4-A546_e_TileScan_001 (Stage 5 of 49)	00-hmgaXfg5KaiJSxZvXh65wX
9.73722	um	Cell	0.000	1.000	660	4	siRNA-IMPa4-25 PSPC1-A488 IMPa4-A546 DAPI 8C1-siRNA-IMP-a2-a4 V2.00	0	28. siRNA-IMPa4-25 PSPC1-A488 DAPI IMPa4-A546_e_TileScan_001 (Stage 5 of 49)	00-hmgaXfg5KaiJSxZvXh65wX
10.9055	um	Cell	0.000	1.000	661	5	siRNA-IMPa4-25 PSPC1-A488 IMPa4-A546 DAPI 8C1-siRNA-IMP-a2-a4 V2.00	0	28. siRNA-IMPa4-25 PSPC1-A488 DAPI IMPa4-A546_e_TileScan_001 (Stage 5 of 49)	00-hmgaXfg5KaiJSxZvXh65wX
5.57752	um	Cell	0.000	1.000	662	6	siRNA-IMPa4-25 PSPC1-A488 IMPa4-A546 DAPI 8C1-siRNA-IMP-a2-a4 V2.00	0	28. siRNA-IMPa4-25 PSPC1-A488 DAPI IMPa4-A546_e_TileScan_001 (Stage 5 of 49)	00-hmgaXfg5KaiJSxZvXh65wX
9.26958	um	Cell	0.000	1.000	663	7	siRNA-IMPa4-25 PSPC1-A488 IMPa4-A546 DAPI 8C1-siRNA-IMP-a2-a4 V2.00	0	28. siRNA-IMPa4-25 PSPC1-A488 DAPI IMPa4-A546_e_TileScan_001 (Stage 5 of 49)	00-hmgaXfg5KaiJSxZvXh65wX
17.4395	um	Cell	0.000	1.000	664	8	siRNA-IMPa4-25 PSPC1-A488 IMPa4-A546 DAPI 8C1-siRNA-IMP-a2-a4 V2.00	0	28. siRNA-IMPa4-25 PSPC1-A488 DAPI IMPa4-A546_e_TileScan_001 (Stage 5 of 49)	00-hmgaXfg5KaiJSxZvXh65wX
11.1367	um	Cell	0.000	1.000	665	9	siRNA-IMPa4-25 PSPC1-A488 IMPa4-A546 DAPI 8C1-siRNA-IMP-a2-a4 V2.00	0	28. siRNA-IMPa4-25 PSPC1-A488 DAPI IMPa4-A546_e_TileScan_001 (Stage 5 of 49)	00-hmgaXfg5KaiJSxZvXh65wX
11.8251	um	Cell	0.000	1.000	666	10	siRNA-IMPa4-25 PSPC1-A488 IMPa4-A546 DAPI 8C1-siRNA-IMP-a2-a4 V2.00	0	28. siRNA-IMPa4-25 PSPC1-A488 DAPI IMPa4-A546_e_TileScan_001 (Stage 5 of 49)	00-hmgaXfg5KaiJSxZvXh65wX
16.2116	um	Cell	0.000	1.000	667	11	siRNA-IMPa4-25 PSPC1-A488 IMPa4-A546 DAPI 8C1-siRNA-IMP-a2-a4 V2.00	0	28. siRNA-IMPa4-25 PSPC1-A488 DAPI IMPa4-A546_e_TileScan_001 (Stage 5 of 49)	00-hmgaXfg5KaiJSxZvXh65wX
14.421	um	Cell	0.000	1.000	668	12	siRNA-IMPa4-25 PSPC1-A488 IMPa4-A546 DAPI 8C1-siRNA-IMP-a2-a4 V2.00	0	28. siRNA-IMPa4-25 PSPC1-A488 DAPI IMPa4-A546_e_TileScan_001 (Stage 5 of 49)	00-hmgaXfg5KaiJSxZvXh65wX
15.0682	um	Cell	0.000	1.000	669	13	siRNA-IMPa4-25 PSPC1-A488 IMPa4-A546 DAPI 8C1-siRNA-IMP-a2-a4 V2.00	0	28. siRNA-IMPa4-25 PSPC1-A488 DAPI IMPa4-A546_e_TileScan_001 (Stage 5 of 49)	00-hmgaXfg5KaiJSxZvXh65wX
10.1259	um	Cell	0.000	1.000	670	14	siRNA-IMPa4-25 PSPC1-A488 IMPa4-A546 DAPI 8C1-siRNA-IMP-a2-a4 V2.00	0	28. siRNA-IMPa4-25 PSPC1-A488 DAPI IMPa4-A546_e_TileScan_001 (Stage 5 of 49)	00-hmgaXfg5KaiJSxZvXh65wX
3.59912	um	Cell	0.000	1.000	671	15	siRNA-IMPa4-25 PSPC1-A488 IMPa4-A546 DAPI 8C1-siRNA-IMP-a2-a4 V2.00	0	28. siRNA-IMPa4-25 PSPC1-A488 DAPI IMPa4-A546_e_TileScan_001 (Stage 5 of 49)	00-hmgaXfg5KaiJSxZvXh65wX
8.56173	um	Cell	0.000	1.000	672	16	siRNA-IMPa4-25 PSPC1-A488 IMPa4-A546 DAPI 8C1-siRNA-IMP-a2-a4 V2.00	0	28. siRNA-IMPa4-25 PSPC1-A488 DAPI IMPa4-A546_e_TileScan_001 (Stage 5 of 49)	00-hmgaXfg5KaiJSxZvXh65wX
7.78144	um	Cell	0.000	1.000	673	17	siRNA-IMPa4-25 PSPC1-A488 IMPa4-A546 DAPI 8C1-siRNA-IMP-a2-a4 V2.00	0	28. siRNA-IMPa4-25 PSPC1-A488 DAPI IMPa4-A546_e_TileScan_001 (Stage 5 of 49)	00-hmgaXfg5KaiJSxZvXh65wX
7.41422	um	Cell	0.000	1.000	674	18	siRNA-IMPa4-25 PSPC1-A488 IMPa4-A546 DAPI 8C1-siRNA-IMP-a2-a4 V2.00	0	28. siRNA-IMPa4-25 PSPC1-A488 DAPI IMPa4-A546_e_TileScan_001 (Stage 5 of 49)	00-hmgaXfg5KaiJSxZvXh65wX
5.68666	um	Cell	0.000	1.000	675	19	siRNA-IMPa4-25 PSPC1-A488 IMPa4-A546 DAPI 8C1-siRNA-IMP-a2-a4 V2.00	0	28. siRNA-IMPa4-25 PSPC1-A488 DAPI IMPa4-A546_e_TileScan_001 (Stage 5 of 49)	00-hmgaXfg5KaiJSxZvXh65wX
13.7637	um	Cell	0.000	1.000	676	20	siRNA-IMPa4-25 PSPC1-A488 IMPa4-A546 DAPI 8C1-siRNA-IMP-a2-a4 V2.00	0	28. siRNA-IMPa4-25 PSPC1-A488 DAPI IMPa4-A546_e_TileScan_001 (Stage 5 of 49)	00-hmgaXfg5KaiJSxZvXh65wX
12.5546	um	Cell	0.000	1.000	677	21	siRNA-IMPa4-25 PSPC1-A488 IMPa4-A546 DAPI 8C1-siRNA-IMP-a2-a4 V2.00	0	28. siRNA-IMPa4-25 PSPC1-A488 DAPI IMPa4-A546_e_TileScan_001 (Stage 5 of 49)	00-hmgaXfg5KaiJSxZvXh65wX
11.0447	um	Cell	0.000	1.000	678	22	siRNA-IMPa4-25 PSPC1-A488 IMPa4-A546 DAPI 8C1-siRNA-IMP-a2-a4 V2.00	0	28. siRNA-IMPa4-25 PSPC1-A488 DAPI IMPa4-A546_e_TileScan_001 (Stage 5 of 49)	00-hmgaXfg5KaiJSxZvXh65wX
13.1593	um	Cell	0.000	1.000	679	23	siRNA-IMPa4-25 PSPC1-A488 IMPa4-A546 DAPI 8C1-siRNA-IMP-a2-a4 V2.00	0	28. siRNA-IMPa4-25 PSPC1-A488 DAPI IMPa4-A546_e_TileScan_001 (Stage 5 of 49)	00-hmgaXfg5KaiJSxZvXh65wX
10.1972	um	Cell	0.000	1.000	680	24	siRNA-IMPa4-25 PSPC1-A488 IMPa4-A546 DAPI 8C1-siRNA-IMP-a2-a4 V2.00	0	28. siRNA-IMPa4-25 PSPC1-A488 DAPI IMPa4-A546_e_TileScan_001 (Stage 5 of 49)	00-hmgaXfg5KaiJSxZvXh65wX
9.50975	um	Cell	0.000	1.000	681	25	siRNA-IMPa4-25 PSPC1-A488 IMPa4-A546 DAPI 8C1-siRNA-IMP-a2-a4 V2.00	0	28. siRNA-IMPa4-25 PSPC1-A488 DAPI IMPa4-A546_e_TileScan_001 (Stage 5 of 49)	00-hmgaXfg5KaiJSxZvXh65wX
3.2059	um	Cell	0.000	1.000	682	0	siRNA-IMPa4-25 PSPC1-A488 IMPa4-A546 DAPI 8C1-siRNA-IMP-a2-a4 V2.00	0	28. siRNA-IMPa4-25 PSPC1-A488 DAPI IMPa4-A546_f_TileScan_001 (Stage 6 of 49)	00-msKw4Bka2vSsaGFVweYEJQ
8.60094	um	Cell	0.000	1.000	683	1	siRNA-IMPa4-25 PSPC1-A488 IMPa4-A546 DAPI 8C1-siRNA-IMP-a2-a4 V2.00	0	28. siRNA-IMPa4-25 PSPC1-A488 DAPI IMPa4-A546_f_TileScan_001 (Stage 6 of 49)	00-msKw4Bka2vSsaGFVweYEJQ
16.9124	um	Cell	0.000	1.000	684	2	siRNA-IMPa4-25 PSPC1-A488 IMPa4-A546 DAPI 8C1-siRNA-IMP-a2-a4 V2.00	0	28. siRNA-IMPa4-25 PSPC1-A488 DAPI IMPa4-A546_f_TileScan_001 (Stage 6 of 49)	00-msKw4Bka2vSsaGFVweYEJQ
10.8361	um	Cell	0.000	1.000	685	3	siRNA-IMPa4-25 PSPC1-A488 IMPa4-A546 DAPI 8C1-siRNA-IMP-a2-a4 V2.00	0	28. siRNA-IMPa4-25 PSPC1-A488 DAPI IMPa4-A546_f_TileScan_001 (Stage 6 of 49)	00-msKw4Bka2vSsaGFVweYEJQ
9.90565	um	Cell	0.000	1.000	686	4	siRNA-IMPa4-25 PSPC1-A488 IMPa4-A546 DAPI 8C1-siRNA-IMP-a2-a4 V2.00	0	28. siRNA-IMPa4-25 PSPC1-A488 DAPI IMPa4-A546_f_TileScan_001 (Stage 6 of 49)	00-msKw4Bka2vSsaGFVweYEJQ
17.3503	um	Cell	0.000	1.000	687	5	siRNA-IMPa4-25 PSPC1-A488 IMPa4-A546 DAPI 8C1-siRNA-IMP-a2-a4 V2.00	0	28. siRNA-IMPa4-25 PSPC1-A488 DAPI IMPa4-A546_f_TileScan_001 (Stage 6 of 49)	00-msKw4Bka2vSsaGFVweYEJQ
12.167	um	Cell	0.000	1.000	688	6	siRNA-IMPa4-25 PSPC1-A488 IMPa4-A546 DAPI 8C1-siRNA-IMP-a2-a4 V2.00	0	28. siRNA-IMPa4-25 PSPC1-A488 DAPI IMPa4-A546_f_TileScan_001 (Stage 6 of 49)	00-msKw4Bka2vSsaGFVweYEJQ
4.21948	um	Cell	0.000	1.000	689	7	siRNA-IMPa4-25 PSPC1-A488 IMPa4-A546 DAPI 8C1-siRNA-IMP-a2-a4 V2.00	0	28. siRNA-IMPa4-25 PSPC1-A488 DAPI IMPa4-A546_f_TileScan_001 (Stage 6 of 49)	00-msKw4Bka2vSsaGFVweYEJQ
8.57474	um	Cell	0.000	1.000	690	8	siRNA-IMPa4-25 PSPC1-A488 IMPa4-A546 DAPI 8C1-siRNA-IMP-a2-a4 V2.00	0	28. siRNA-IMPa4-25 PSPC1-A488 DAPI IMPa4-A546_f_TileScan_001 (Stage 6 of 49)	00-msKw4Bka2vSsaGFVweYEJQ
16.454	um	Cell	0.000	1.000	691	9	siRNA-IMPa4-25 PSPC1-A488 IMPa4-A546 DAPI 8C1-siRNA-IMP-a2-a4 V2.00	0	28. siRNA-IMPa4-25 PSPC1-A488 DAPI IMPa4-A546_f_TileScan_001 (Stage 6 of 49)	00-msKw4Bka2vSsaGFVweYEJQ
9.57793	um	Cell	0.000	1.000	692	10	siRNA-IMPa4-25 PSPC1-A488 IMPa4-A546 DAPI 8C1-siRNA-IMP-a2-a4 V2.00	0	28. siRNA-IMPa4-25 PSPC1-A488 DAPI IMPa4-A546_f_TileScan_001 (Stage 6 of 49)	00-msKw4Bka2vSsaGFVweYEJQ
11.8384	um	Cell	0.000	1.000	693	11	siRNA-IMPa4-25 PSPC1-A488 IMPa4-A546 DAPI 8C1-siRNA-IMP-a2-a4 V2.00	0	28. siRNA-IMPa4-25 PSPC1-A488 DAPI IMPa4-A546_f_TileScan_001 (Stage 6 of 49)	00-msKw4Bka2vSsaGFVweYEJQ
18.3202	um	Cell	0.000	1.000	694	12	siRNA-IMPa4-25 PSPC1-A488 IMPa4-A546 DAPI 8C1-siRNA-IMP-a2-a4 V2.00	0	28. siRNA-IMPa4-25 PSPC1-A488 DAPI IMPa4-A546_f_TileScan_001 (Stage 6 of 49)	00-msKw4Bka2vSsaGFVweYEJQ
18.9226	um	Cell	0.000	1.000	695	13	siRNA-IMPa4-25 PSPC1-A488 IMPa4-A546 DAPI 8C1-siRNA-IMP-a2-a4 V2.00	0	28. siRNA-IMPa4-25 PSPC1-A488 DAPI IMPa4-A546_f_TileScan_001 (Stage 6 of 49)	00-msKw4Bka2vSsaGFVweYEJQ
5.56081	um	Cell	0.000	1.000	696	0	siRNA-IMPa4-25 PSPC1-A488 IMPa4-A546 DAPI 8C1-siRNA-IMP-a2-a4 V2.00	0	28. siRNA-IMPa4-25 PSPC1-A488 DAPI IMPa4-A546_g_TileScan_001 (Stage 7 of 49)	00-BJEfpNdjQqWk26mq6FDd6Z
13.6287	um	Cell	0.000	1.000	697	1	siRNA-IMPa4-25 PSPC1-A488 IMPa4-A546 DAPI 8C1-siRNA-IMP-a2-a4 V2.00	0	28. siRNA-IMPa4-25 PSPC1-A488 DAPI IMPa4-A546_g_TileScan_001 (Stage 7 of 49)	00-BJEfpNdjQqWk26mq6FDd6Z
12.0059	um	Cell	0.000	1.000	698	2	siRNA-IMPa4-25 PSPC1-A488 IMPa4-A546 DAPI 8C1-siRNA-IMP-a2-a4 V2.00	0	28. siRNA-IMPa4-25 PSPC1-A488 DAPI IMPa4-A546_g_TileScan_001 (Stage 7 of 49)	00-BJEfpNdjQqWk26mq6FDd6Z
7.54145	um	Cell	0.000	1.000	699	3	siRNA-IMPa4-25 PSPC1-A488 IMPa4-A546 DAPI 8C1-siRNA-IMP-a2-a4 V2.00	0	28. siRNA-IMPa4-25 PSPC1-A488 DAPI IMPa4-A546_g_TileScan_001 (Stage 7 of 49)	00-BJEfpNdjQqWk26mq6FDd6Z
9.03853	um	Cell	0.000	1.000	700	4	siRNA-IMPa4-25 PSPC1-A488 IMPa4-A546 DAPI 8C1-siRNA-IMP-a2-a4 V2.00	0	28. siRNA-IMPa4-25 PSPC1-A488 DAPI IMPa4-A546_g_TileScan_001 (Stage 7 of 49)	00-BJEfpNdjQqWk26mq6FDd6Z
10.5669	um	Cell	0.000	1.000	701	5	siRNA-IMPa4-25 PSPC1-A488 IMPa4-A546 DAPI 8C1-siRNA-IMP-a2-a4 V2.00	0	28. siRNA-IMPa4-25 PSPC1-A488 DAPI IMPa4-A546_g_TileScan_001 (Stage 7 of 49)	00-BJEfpNdjQqWk26mq6FDd6Z
8.22316	um	Cell	0.000	1.000	702	6	siRNA-IMPa4-25 PSPC1-A488 IMPa4-A546 DAPI 8C1-siRNA-IMP-a2-a4 V2.00	0	28. siRNA-IMPa4-25 PSPC1-A488 DAPI IMPa4-A546_g_TileScan_001 (Stage 7 of 49)	00-BJEfpNdjQqWk26mq6FDd6Z
14.2565	um	Cell	0.000	1.000	703	7	siRNA-IMPa4-25 PSPC1-A488 IMPa4-A546 DAPI 8C1-siRNA-IMP-a2-a4 V2.00	0	28. siRNA-IMPa4-25 PSPC1-A488 DAPI IMPa4-A546_g_TileScan_001 (Stage 7 of 49)	00-BJEfpNdjQqWk26mq6FDd6Z
7.77091	um	Cell	0.000	1.000	704	8	siRNA-IMPa4-25 PSPC1-A488 IMPa4-A546 DAPI 8C1-siRNA-IMP-a2-a4 V2.00	0	28. siRNA-IMPa4-25 PSPC1-A488 DAPI IMPa4-A546_g_TileScan_001 (Stage 7 of 49)	00-BJEfpNdjQqWk26mq6FDd6Z
2.99886	um	Cell	0.000	1.000	705	9	siRNA-IMPa4-25 PSPC1-A488 IMPa4-A546 DAPI 8C1-siRNA-IMP-a2-a4 V2.00	0	28. siRNA-IMPa4-25 PSPC1-A488 DAPI IMPa4-A546_g_TileScan_001 (Stage 7 of 49)	00-BJEfpNdjQqWk26mq6FDd6Z
11.4956	um	Cell	0.000	1.000	706	10	siRNA-IMPa4-25 PSPC1-A488 IMPa4-A546 DAPI 8C1-siRNA-IMP-a2-a4 V2.00	0	28. siRNA-IMPa4-25 PSPC1-A488 DAPI IMPa4-A546_g_TileScan_001 (Stage 7 of 49)	00-BJEfpNdjQqWk26mq6FDd6Z
8.87715	um	Cell	0.000	1.000	707	11	siRNA-IMPa4-25 PSPC1-A488 IMPa4-A546 DAPI 8C1-siRNA-IMP-a2-a4 V2.00	0	28. siRNA-IMPa4-25 PSPC1-A488 DAPI IMPa4-A546_g_TileScan_001 (Stage 7 of 49)	00-BJEfpNdjQqWk26mq6FDd6Z
12.7583	um	Cell	0.000	1.000	708	12	siRNA-IMPa4-25 PSPC1-A488 IMPa4-A546 DAPI 8C1-siRNA-IMP-a2-a4 V2.00	0	28. siRNA-IMPa4-25 PSPC1-A488 DAPI IMPa4-A546_g_TileScan_001 (Stage 7 of 49)	00-BJEfpNdjQqWk26mq6FDd6Z
11.608	um	Cell	0.000	1.000	709	13	siRNA-IMPa4-25 PSPC1-A488 IMPa4-A546 DAPI 8C1-siRNA-IMP-a2-a4 V2.00	0	28. siRNA-IMPa4-25 PSPC1-A488 DAPI IMPa4-A546_g_TileScan_001 (Stage 7 of 49)	00-BJEfpNdjQqWk26mq6FDd6Z
12.2999	um	Cell	0.000	1.000	710	14	siRNA-IMPa4-25 PSPC1-A488 IMPa4-A546 DAPI 8C1-siRNA-IMP-a2-a4 V2.00	0	28. siRNA-IMPa4-25 PSPC1-A488 DAPI IMPa4-A546_g_TileScan_001 (Stage 7 of 49)	00-BJEfpNdjQqWk26mq6FDd6Z
5.45293	um	Cell	0.000	1.000	711	15	siRNA-IMPa4-25 PSPC1-A488 IMPa4-A546 DAPI 8C1-siRNA-IMP-a2-a4 V2.00	0	28. siRNA-IMPa4-25 PSPC1-A488 DAPI IMPa4-A546_g_TileScan_001 (Stage 7 of 49)	00-BJEfpNdjQqWk26mq6FDd6Z
15.9842	um	Cell	0.000	1.000	712	16	siRNA-IMPa4-25 PSPC1-A488 IMPa4-A546 DAPI 8C1-siRNA-IMP-a2-a4 V2.00	0	28. siRNA-IMPa4-25 PSPC1-A488 DAPI IMPa4-A546_g_TileScan_001 (Stage 7 of 49)	00-BJEfpNdjQqWk26mq6FDd6Z
15.0469	um	Cell	0.000	1.000	713	17	siRNA-IMPa4-25 PSPC1-A488 IMPa4-A546 DAPI 8C1-siRNA-IMP-a2-a4 V2.00	0	28. siRNA-IMPa4-25 PSPC1-A488 DAPI IMPa4-A546_g_TileScan_001 (Stage 7 of 49)	00-BJEfpNdjQqWk26mq6FDd6Z
13.6961	um	Cell	0.000	1.000	714	18	siRNA-IMPa4-25 PSPC1-A488 IMPa4-A546 DAPI 8C1-siRNA-IMP-a2-a4 V2.00	0	28. siRNA-IMPa4-25 PSPC1-A488 DAPI IMPa4-A546_g_TileScan_001 (Stage 7 of 49)	00-BJEfpNdjQqWk26mq6FDd6Z
8.3381	um	Cell	0.000	1.000	715	19	siRNA-IMPa4-25 PSPC1-A488 IMPa4-A546 DAPI 8C1-siRNA-IMP-a2-a4 V2.00	0	28. siRNA-IMPa4-25 PSPC1-A488 DAPI IMPa4-A546_g_TileScan_001 (Stage 7 of 49)	00-BJEfpNdjQqWk26mq6FDd6Z
6.13482	um	Cell	0.000	1.000	716	20	siRNA-IMPa4-25 PSPC1-A488 IMPa4-A546 DAPI 8C1-siRNA-IMP-a2-a4 V2.00	0	28. siRNA-IMPa4-25 PSPC1-A488 DAPI IMPa4-A546_g_TileScan_001 (Stage 7 of 49)	00-BJEfpNdjQqWk26mq6FDd6Z
5.91317	um	Cell	0.000	1.000	717	21	siRNA-IMPa4-25 PSPC1-A488 IMPa4-A546 DAPI 8C1-siRNA-IMP-a2-a4 V2.00	0	28. siRNA-IMPa4-25 PSPC1-A488 DAPI IMPa4-A546_g_TileScan_001 (Stage 7 of 49)	00-BJEfpNdjQqWk26mq6FDd6Z
8.06072	um	Cell	0.000	1.000	718	22	siRNA-IMPa4-25 PSPC1-A488 IMPa4-A546 DAPI 8C1-siRNA-IMP-a2-a4 V2.00	0	28. siRNA-IMPa4-25 PSPC1-A488 DAPI IMPa4-A546_g_TileScan_001 (Stage 7 of 49)	00-BJEfpNdjQqWk26mq6FDd6Z
11.9125	um	Cell	0.000	1.000	719	23	siRNA-IMPa4-25 PSPC1-A488 IMPa4-A546 DAPI 8C1-siRNA-IMP-a2-a4 V2.00	0	28. siRNA-IMPa4-25 PSPC1-A488 DAPI IMPa4-A546_g_TileScan_001 (Stage 7 of 49)	00-BJEfpNdjQqWk26mq6FDd6Z
8.87535	um	Cell	0.000	1.000	720	24	siRNA-IMPa4-25 PSPC1-A488 IMPa4-A546 DAPI 8C1-siRNA-IMP-a2-a4 V2.00	0	28. siRNA-IMPa4-25 PSPC1-A488 DAPI IMPa4-A546_g_TileScan_001 (Stage 7 of 49)	00-BJEfpNdjQqWk26mq6FDd6Z
15.014	um	Cell	0.000	1.000	721	25	siRNA-IMPa4-25 PSPC1-A488 IMPa4-A546 DAPI 8C1-siRNA-IMP-a2-a4 V2.00	0	28. siRNA-IMPa4-25 PSPC1-A488 DAPI IMPa4-A546_g_TileScan_001 (Stage 7 of 49)	00-BJEfpNdjQqWk26mq6FDd6Z
17.5947	um	Cell	0.000	1.000	722	26	siRNA-IMPa4-25 PSPC1-A488 IMPa4-A546 DAPI 8C1-siRNA-IMP-a2-a4 V2.00	0	28. siRNA-IMPa4-25 PSPC1-A488 DAPI IMPa4-A546_g_TileScan_001 (Stage 7 of 49)	00-BJEfpNdjQqWk26mq6FDd6Z
13.0371	um	Cell	0.000	1.000	723	0	siRNA-IMPa4-25 PSPC1-A488 IMPa4-A546 DAPI 8C1-siRNA-IMP-a2-a4 V2.00	0	28. siRNA-IMPa4-25 PSPC1-A488 DAPI IMPa4-A546_h_TileScan_001 (Stage 8 of 49)	00-ogQUkcjNZepq4gJh6U3umV
5.22864	um	Cell	0.000	1.000	724	1	siRNA-IMPa4-25 PSPC1-A488 IMPa4-A546 DAPI 8C1-siRNA-IMP-a2-a4 V2.00	0	28. siRNA-IMPa4-25 PSPC1-A488 DAPI IMPa4-A546_h_TileScan_001 (Stage 8 of 49)	00-ogQUkcjNZepq4gJh6U3umV
10.8866	um	Cell	0.000	1.000	725	2	siRNA-IMPa4-25 PSPC1-A488 IMPa4-A546 DAPI 8C1-siRNA-IMP-a2-a4 V2.00	0	28. siRNA-IMPa4-25 PSPC1-A488 DAPI IMPa4-A546_h_TileScan_001 (Stage 8 of 49)	00-ogQUkcjNZepq4gJh6U3umV
3.16191	um	Cell	0.000	1.000	726	3	siRNA-IMPa4-25 PSPC1-A488 IMPa4-A546 DAPI 8C1-siRNA-IMP-a2-a4 V2.00	0	28. siRNA-IMPa4-25 PSPC1-A488 DAPI IMPa4-A546_h_TileScan_001 (Stage 8 of 49)	00-ogQUkcjNZepq4gJh6U3umV
17.4126	um	Cell	0.000	1.000	727	4	siRNA-IMPa4-25 PSPC1-A488 IMPa4-A546 DAPI 8C1-siRNA-IMP-a2-a4 V2.00	0	28. siRNA-IMPa4-25 PSPC1-A488 DAPI IMPa4-A546_h_TileScan_001 (Stage 8 of 49)	00-ogQUkcjNZepq4gJh6U3umV
14.2496	um	Cell	0.000	1.000	728	5	siRNA-IMPa4-25 PSPC1-A488 IMPa4-A546 DAPI 8C1-siRNA-IMP-a2-a4 V2.00	0	28. siRNA-IMPa4-25 PSPC1-A488 DAPI IMPa4-A546_h_TileScan_001 (Stage 8 of 49)	00-ogQUkcjNZepq4gJh6U3umV
11.5511	um	Cell	0.000	1.000	729	6	siRNA-IMPa4-25 PSPC1-A488 IMPa4-A546 DAPI 8C1-siRNA-IMP-a2-a4 V2.00	0	28. siRNA-IMPa4-25 PSPC1-A488 DAPI IMPa4-A546_h_TileScan_001 (Stage 8 of 49)	00-ogQUkcjNZepq4gJh6U3umV
5.94913	um	Cell	0.000	1.000	730	0	siRNA-IMPa4-25 PSPC1-A488 IMPa4-A546 DAPI 8C1-siRNA-IMP-a2-a4 V2.00	0	28. siRNA-IMPa4-25 PSPC1-A488 DAPI IMPa4-A546_i_TileScan_001 (Stage 9 of 49)	00-VYGVg67T6WXWBpXzmmD6LC
13.3266	um	Cell	0.000	1.000	731	1	siRNA-IMPa4-25 PSPC1-A488 IMPa4-A546 DAPI 8C1-siRNA-IMP-a2-a4 V2.00	0	28. siRNA-IMPa4-25 PSPC1-A488 DAPI IMPa4-A546_i_TileScan_001 (Stage 9 of 49)	00-VYGVg67T6WXWBpXzmmD6LC
12.5693	um	Cell	0.000	1.000	732	2	siRNA-IMPa4-25 PSPC1-A488 IMPa4-A546 DAPI 8C1-siRNA-IMP-a2-a4 V2.00	0	28. siRNA-IMPa4-25 PSPC1-A488 DAPI IMPa4-A546_i_TileScan_001 (Stage 9 of 49)	00-VYGVg67T6WXWBpXzmmD6LC
13.7455	um	Cell	0.000	1.000	733	3	siRNA-IMPa4-25 PSPC1-A488 IMPa4-A546 DAPI 8C1-siRNA-IMP-a2-a4 V2.00	0	28. siRNA-IMPa4-25 PSPC1-A488 DAPI IMPa4-A546_i_TileScan_001 (Stage 9 of 49)	00-VYGVg67T6WXWBpXzmmD6LC
2.9052	um	Cell	0.000	1.000	734	4	siRNA-IMPa4-25 PSPC1-A488 IMPa4-A546 DAPI 8C1-siRNA-IMP-a2-a4 V2.00	0	28. siRNA-IMPa4-25 PSPC1-A488 DAPI IMPa4-A546_i_TileScan_001 (Stage 9 of 49)	00-VYGVg67T6WXWBpXzmmD6LC
8.25456	um	Cell	0.000	1.000	735	5	siRNA-IMPa4-25 PSPC1-A488 IMPa4-A546 DAPI 8C1-siRNA-IMP-a2-a4 V2.00	0	28. siRNA-IMPa4-25 PSPC1-A488 DAPI IMPa4-A546_i_TileScan_001 (Stage 9 of 49)	00-VYGVg67T6WXWBpXzmmD6LC
8.98125	um	Cell	0.000	1.000	736	6	siRNA-IMPa4-25 PSPC1-A488 IMPa4-A546 DAPI 8C1-siRNA-IMP-a2-a4 V2.00	0	28. siRNA-IMPa4-25 PSPC1-A488 DAPI IMPa4-A546_i_TileScan_001 (Stage 9 of 49)	00-VYGVg67T6WXWBpXzmmD6LC
6.8189	um	Cell	0.000	1.000	737	7	siRNA-IMPa4-25 PSPC1-A488 IMPa4-A546 DAPI 8C1-siRNA-IMP-a2-a4 V2.00	0	28. siRNA-IMPa4-25 PSPC1-A488 DAPI IMPa4-A546_i_TileScan_001 (Stage 9 of 49)	00-VYGVg67T6WXWBpXzmmD6LC
11.5086	um	Cell	0.000	1.000	738	8	siRNA-IMPa4-25 PSPC1-A488 IMPa4-A546 DAPI 8C1-siRNA-IMP-a2-a4 V2.00	0	28. siRNA-IMPa4-25 PSPC1-A488 DAPI IMPa4-A546_i_TileScan_001 (Stage 9 of 49)	00-VYGVg67T6WXWBpXzmmD6LC
10.83	um	Cell	0.000	1.000	739	9	siRNA-IMPa4-25 PSPC1-A488 IMPa4-A546 DAPI 8C1-siRNA-IMP-a2-a4 V2.00	0	28. siRNA-IMPa4-25 PSPC1-A488 DAPI IMPa4-A546_i_TileScan_001 (Stage 9 of 49)	00-VYGVg67T6WXWBpXzmmD6LC
9.4739	um	Cell	0.000	1.000	740	10	siRNA-IMPa4-25 PSPC1-A488 IMPa4-A546 DAPI 8C1-siRNA-IMP-a2-a4 V2.00	0	28. siRNA-IMPa4-25 PSPC1-A488 DAPI IMPa4-A546_i_TileScan_001 (Stage 9 of 49)	00-VYGVg67T6WXWBpXzmmD6LC
12.7942	um	Cell	0.000	1.000	741	11	siRNA-IMPa4-25 PSPC1-A488 IMPa4-A546 DAPI 8C1-siRNA-IMP-a2-a4 V2.00	0	28. siRNA-IMPa4-25 PSPC1-A488 DAPI IMPa4-A546_i_TileScan_001 (Stage 9 of 49)	00-VYGVg67T6WXWBpXzmmD6LC
14.2643	um	Cell	0.000	1.000	742	12	siRNA-IMPa4-25 PSPC1-A488 IMPa4-A546 DAPI 8C1-siRNA-IMP-a2-a4 V2.00	0	28. siRNA-IMPa4-25 PSPC1-A488 DAPI IMPa4-A546_i_TileScan_001 (Stage 9 of 49)	00-VYGVg67T6WXWBpXzmmD6LC
9.64171	um	Cell	0.000	1.000	743	13	siRNA-IMPa4-25 PSPC1-A488 IMPa4-A546 DAPI 8C1-siRNA-IMP-a2-a4 V2.00	0	28. siRNA-IMPa4-25 PSPC1-A488 DAPI IMPa4-A546_i_TileScan_001 (Stage 9 of 49)	00-VYGVg67T6WXWBpXzmmD6LC
5.74353	um	Cell	0.000	1.000	744	14	siRNA-IMPa4-25 PSPC1-A488 IMPa4-A546 DAPI 8C1-siRNA-IMP-a2-a4 V2.00	0	28. siRNA-IMPa4-25 PSPC1-A488 DAPI IMPa4-A546_i_TileScan_001 (Stage 9 of 49)	00-VYGVg67T6WXWBpXzmmD6LC
5.96311	um	Cell	0.000	1.000	745	15	siRNA-IMPa4-25 PSPC1-A488 IMPa4-A546 DAPI 8C1-siRNA-IMP-a2-a4 V2.00	0	28. siRNA-IMPa4-25 PSPC1-A488 DAPI IMPa4-A546_i_TileScan_001 (Stage 9 of 49)	00-VYGVg67T6WXWBpXzmmD6LC
14.146	um	Cell	0.000	1.000	746	16	siRNA-IMPa4-25 PSPC1-A488 IMPa4-A546 DAPI 8C1-siRNA-IMP-a2-a4 V2.00	0	28. siRNA-IMPa4-25 PSPC1-A488 DAPI IMPa4-A546_i_TileScan_001 (Stage 9 of 49)	00-VYGVg67T6WXWBpXzmmD6LC
11.1864	um	Cell	0.000	1.000	747	17	siRNA-IMPa4-25 PSPC1-A488 IMPa4-A546 DAPI 8C1-siRNA-IMP-a2-a4 V2.00	0	28. siRNA-IMPa4-25 PSPC1-A488 DAPI IMPa4-A546_i_TileScan_001 (Stage 9 of 49)	00-VYGVg67T6WXWBpXzmmD6LC
4.88443	um	Cell	0.000	1.000	748	18	siRNA-IMPa4-25 PSPC1-A488 IMPa4-A546 DAPI 8C1-siRNA-IMP-a2-a4 V2.00	0	28. siRNA-IMPa4-25 PSPC1-A488 DAPI IMPa4-A546_i_TileScan_001 (Stage 9 of 49)	00-VYGVg67T6WXWBpXzmmD6LC
7.46617	um	Cell	0.000	1.000	749	19	siRNA-IMPa4-25 PSPC1-A488 IMPa4-A546 DAPI 8C1-siRNA-IMP-a2-a4 V2.00	0	28. siRNA-IMPa4-25 PSPC1-A488 DAPI IMPa4-A546_i_TileScan_001 (Stage 9 of 49)	00-VYGVg67T6WXWBpXzmmD6LC
19.3035	um	Cell	0.000	1.000	750	20	siRNA-IMPa4-25 PSPC1-A488 IMPa4-A546 DAPI 8C1-siRNA-IMP-a2-a4 V2.00	0	28. siRNA-IMPa4-25 PSPC1-A488 DAPI IMPa4-A546_i_TileScan_001 (Stage 9 of 49)	00-VYGVg67T6WXWBpXzmmD6LC
18.0964	um	Cell	0.000	1.000	751	21	siRNA-IMPa4-25 PSPC1-A488 IMPa4-A546 DAPI 8C1-siRNA-IMP-a2-a4 V2.00	0	28. siRNA-IMPa4-25 PSPC1-A488 DAPI IMPa4-A546_i_TileScan_001 (Stage 9 of 49)	00-VYGVg67T6WXWBpXzmmD6LC
13.0038	um	Cell	0.000	1.000	752	22	siRNA-IMPa4-25 PSPC1-A488 IMPa4-A546 DAPI 8C1-siRNA-IMP-a2-a4 V2.00	0	28. siRNA-IMPa4-25 PSPC1-A488 DAPI IMPa4-A546_i_TileScan_001 (Stage 9 of 49)	00-VYGVg67T6WXWBpXzmmD6LC
9.6364	um	Cell	0.000	1.000	753	0	siRNA-IMPa4-25 PSPC1-A488 IMPa4-A546 DAPI 8C1-siRNA-IMP-a2-a4 V2.00	0	28. siRNA-IMPa4-25 PSPC1-A488 DAPI IMPa4-A546_j_TileScan_001 (Stage 10 of 49)	00-tiXU3XBgdFDQ5PS9NgGSnf
16.575	um	Cell	0.000	1.000	754	1	siRNA-IMPa4-25 PSPC1-A488 IMPa4-A546 DAPI 8C1-siRNA-IMP-a2-a4 V2.00	0	28. siRNA-IMPa4-25 PSPC1-A488 DAPI IMPa4-A546_j_TileScan_001 (Stage 10 of 49)	00-tiXU3XBgdFDQ5PS9NgGSnf
16.3396	um	Cell	0.000	1.000	755	2	siRNA-IMPa4-25 PSPC1-A488 IMPa4-A546 DAPI 8C1-siRNA-IMP-a2-a4 V2.00	0	28. siRNA-IMPa4-25 PSPC1-A488 DAPI IMPa4-A546_j_TileScan_001 (Stage 10 of 49)	00-tiXU3XBgdFDQ5PS9NgGSnf
9.6504	um	Cell	0.000	1.000	756	3	siRNA-IMPa4-25 PSPC1-A488 IMPa4-A546 DAPI 8C1-siRNA-IMP-a2-a4 V2.00	0	28. siRNA-IMPa4-25 PSPC1-A488 DAPI IMPa4-A546_j_TileScan_001 (Stage 10 of 49)	00-tiXU3XBgdFDQ5PS9NgGSnf
3.59449	um	Cell	0.000	1.000	757	4	siRNA-IMPa4-25 PSPC1-A488 IMPa4-A546 DAPI 8C1-siRNA-IMP-a2-a4 V2.00	0	28. siRNA-IMPa4-25 PSPC1-A488 DAPI IMPa4-A546_j_TileScan_001 (Stage 10 of 49)	00-tiXU3XBgdFDQ5PS9NgGSnf
11.1938	um	Cell	0.000	1.000	758	5	siRNA-IMPa4-25 PSPC1-A488 IMPa4-A546 DAPI 8C1-siRNA-IMP-a2-a4 V2.00	0	28. siRNA-IMPa4-25 PSPC1-A488 DAPI IMPa4-A546_j_TileScan_001 (Stage 10 of 49)	00-tiXU3XBgdFDQ5PS9NgGSnf
9.16668	um	Cell	0.000	1.000	759	6	siRNA-IMPa4-25 PSPC1-A488 IMPa4-A546 DAPI 8C1-siRNA-IMP-a2-a4 V2.00	0	28. siRNA-IMPa4-25 PSPC1-A488 DAPI IMPa4-A546_j_TileScan_001 (Stage 10 of 49)	00-tiXU3XBgdFDQ5PS9NgGSnf
10.9358	um	Cell	0.000	1.000	760	7	siRNA-IMPa4-25 PSPC1-A488 IMPa4-A546 DAPI 8C1-siRNA-IMP-a2-a4 V2.00	0	28. siRNA-IMPa4-25 PSPC1-A488 DAPI IMPa4-A546_j_TileScan_001 (Stage 10 of 49)	00-tiXU3XBgdFDQ5PS9NgGSnf
8.24084	um	Cell	0.000	1.000	761	8	siRNA-IMPa4-25 PSPC1-A488 IMPa4-A546 DAPI 8C1-siRNA-IMP-a2-a4 V2.00	0	28. siRNA-IMPa4-25 PSPC1-A488 DAPI IMPa4-A546_j_TileScan_001 (Stage 10 of 49)	00-tiXU3XBgdFDQ5PS9NgGSnf
11.5061	um	Cell	0.000	1.000	762	9	siRNA-IMPa4-25 PSPC1-A488 IMPa4-A546 DAPI 8C1-siRNA-IMP-a2-a4 V2.00	0	28. siRNA-IMPa4-25 PSPC1-A488 DAPI IMPa4-A546_j_TileScan_001 (Stage 10 of 49)	00-tiXU3XBgdFDQ5PS9NgGSnf
8.85387	um	Cell	0.000	1.000	763	10	siRNA-IMPa4-25 PSPC1-A488 IMPa4-A546 DAPI 8C1-siRNA-IMP-a2-a4 V2.00	0	28. siRNA-IMPa4-25 PSPC1-A488 DAPI IMPa4-A546_j_TileScan_001 (Stage 10 of 49)	00-tiXU3XBgdFDQ5PS9NgGSnf
5.93149	um	Cell	0.000	1.000	764	11	siRNA-IMPa4-25 PSPC1-A488 IMPa4-A546 DAPI 8C1-siRNA-IMP-a2-a4 V2.00	0	28. siRNA-IMPa4-25 PSPC1-A488 DAPI IMPa4-A546_j_TileScan_001 (Stage 10 of 49)	00-tiXU3XBgdFDQ5PS9NgGSnf
5.15067	um	Cell	0.000	1.000	765	12	siRNA-IMPa4-25 PSPC1-A488 IMPa4-A546 DAPI 8C1-siRNA-IMP-a2-a4 V2.00	0	28. siRNA-IMPa4-25 PSPC1-A488 DAPI IMPa4-A546_j_TileScan_001 (Stage 10 of 49)	00-tiXU3XBgdFDQ5PS9NgGSnf
8.57961	um	Cell	0.000	1.000	766	13	siRNA-IMPa4-25 PSPC1-A488 IMPa4-A546 DAPI 8C1-siRNA-IMP-a2-a4 V2.00	0	28. siRNA-IMPa4-25 PSPC1-A488 DAPI IMPa4-A546_j_TileScan_001 (Stage 10 of 49)	00-tiXU3XBgdFDQ5PS9NgGSnf
16.395	um	Cell	0.000	1.000	767	14	siRNA-IMPa4-25 PSPC1-A488 IMPa4-A546 DAPI 8C1-siRNA-IMP-a2-a4 V2.00	0	28. siRNA-IMPa4-25 PSPC1-A488 DAPI IMPa4-A546_j_TileScan_001 (Stage 10 of 49)	00-tiXU3XBgdFDQ5PS9NgGSnf
7.09056	um	Cell	0.000	1.000	768	15	siRNA-IMPa4-25 PSPC1-A488 IMPa4-A546 DAPI 8C1-siRNA-IMP-a2-a4 V2.00	0	28. siRNA-IMPa4-25 PSPC1-A488 DAPI IMPa4-A546_j_TileScan_001 (Stage 10 of 49)	00-tiXU3XBgdFDQ5PS9NgGSnf
4.14447	um	Cell	0.000	1.000	769	0	siRNA-IMPa4-25 PSPC1-A488 IMPa4-A546 DAPI 8C1-siRNA-IMP-a2-a4 V2.00	0	28. siRNA-IMPa4-25 PSPC1-A488 DAPI IMPa4-A546_k_TileScan_001 (Stage 11 of 49)	00-4t9RSuoojgMKxLR88WxdVN
10.5678	um	Cell	0.000	1.000	770	1	siRNA-IMPa4-25 PSPC1-A488 IMPa4-A546 DAPI 8C1-siRNA-IMP-a2-a4 V2.00	0	28. siRNA-IMPa4-25 PSPC1-A488 DAPI IMPa4-A546_k_TileScan_001 (Stage 11 of 49)	00-4t9RSuoojgMKxLR88WxdVN
8.49645	um	Cell	0.000	1.000	771	2	siRNA-IMPa4-25 PSPC1-A488 IMPa4-A546 DAPI 8C1-siRNA-IMP-a2-a4 V2.00	0	28. siRNA-IMPa4-25 PSPC1-A488 DAPI IMPa4-A546_k_TileScan_001 (Stage 11 of 49)	00-4t9RSuoojgMKxLR88WxdVN
10.413	um	Cell	0.000	1.000	772	3	siRNA-IMPa4-25 PSPC1-A488 IMPa4-A546 DAPI 8C1-siRNA-IMP-a2-a4 V2.00	0	28. siRNA-IMPa4-25 PSPC1-A488 DAPI IMPa4-A546_k_TileScan_001 (Stage 11 of 49)	00-4t9RSuoojgMKxLR88WxdVN
4.781	um	Cell	0.000	1.000	773	4	siRNA-IMPa4-25 PSPC1-A488 IMPa4-A546 DAPI 8C1-siRNA-IMP-a2-a4 V2.00	0	28. siRNA-IMPa4-25 PSPC1-A488 DAPI IMPa4-A546_k_TileScan_001 (Stage 11 of 49)	00-4t9RSuoojgMKxLR88WxdVN
7.28315	um	Cell	0.000	1.000	774	5	siRNA-IMPa4-25 PSPC1-A488 IMPa4-A546 DAPI 8C1-siRNA-IMP-a2-a4 V2.00	0	28. siRNA-IMPa4-25 PSPC1-A488 DAPI IMPa4-A546_k_TileScan_001 (Stage 11 of 49)	00-4t9RSuoojgMKxLR88WxdVN
8.26033	um	Cell	0.000	1.000	775	6	siRNA-IMPa4-25 PSPC1-A488 IMPa4-A546 DAPI 8C1-siRNA-IMP-a2-a4 V2.00	0	28. siRNA-IMPa4-25 PSPC1-A488 DAPI IMPa4-A546_k_TileScan_001 (Stage 11 of 49)	00-4t9RSuoojgMKxLR88WxdVN
10.8109	um	Cell	0.000	1.000	776	7	siRNA-IMPa4-25 PSPC1-A488 IMPa4-A546 DAPI 8C1-siRNA-IMP-a2-a4 V2.00	0	28. siRNA-IMPa4-25 PSPC1-A488 DAPI IMPa4-A546_k_TileScan_001 (Stage 11 of 49)	00-4t9RSuoojgMKxLR88WxdVN
7.73311	um	Cell	0.000	1.000	777	8	siRNA-IMPa4-25 PSPC1-A488 IMPa4-A546 DAPI 8C1-siRNA-IMP-a2-a4 V2.00	0	28. siRNA-IMPa4-25 PSPC1-A488 DAPI IMPa4-A546_k_TileScan_001 (Stage 11 of 49)	00-4t9RSuoojgMKxLR88WxdVN
13.2947	um	Cell	0.000	1.000	778	9	siRNA-IMPa4-25 PSPC1-A488 IMPa4-A546 DAPI 8C1-siRNA-IMP-a2-a4 V2.00	0	28. siRNA-IMPa4-25 PSPC1-A488 DAPI IMPa4-A546_k_TileScan_001 (Stage 11 of 49)	00-4t9RSuoojgMKxLR88WxdVN
16.083	um	Cell	0.000	1.000	779	10	siRNA-IMPa4-25 PSPC1-A488 IMPa4-A546 DAPI 8C1-siRNA-IMP-a2-a4 V2.00	0	28. siRNA-IMPa4-25 PSPC1-A488 DAPI IMPa4-A546_k_TileScan_001 (Stage 11 of 49)	00-4t9RSuoojgMKxLR88WxdVN
16.8695	um	Cell	0.000	1.000	780	11	siRNA-IMPa4-25 PSPC1-A488 IMPa4-A546 DAPI 8C1-siRNA-IMP-a2-a4 V2.00	0	28. siRNA-IMPa4-25 PSPC1-A488 DAPI IMPa4-A546_k_TileScan_001 (Stage 11 of 49)	00-4t9RSuoojgMKxLR88WxdVN
8.31493	um	Cell	0.000	1.000	781	12	siRNA-IMPa4-25 PSPC1-A488 IMPa4-A546 DAPI 8C1-siRNA-IMP-a2-a4 V2.00	0	28. siRNA-IMPa4-25 PSPC1-A488 DAPI IMPa4-A546_k_TileScan_001 (Stage 11 of 49)	00-4t9RSuoojgMKxLR88WxdVN
14.4185	um	Cell	0.000	1.000	782	13	siRNA-IMPa4-25 PSPC1-A488 IMPa4-A546 DAPI 8C1-siRNA-IMP-a2-a4 V2.00	0	28. siRNA-IMPa4-25 PSPC1-A488 DAPI IMPa4-A546_k_TileScan_001 (Stage 11 of 49)	00-4t9RSuoojgMKxLR88WxdVN
11.9753	um	Cell	0.000	1.000	783	14	siRNA-IMPa4-25 PSPC1-A488 IMPa4-A546 DAPI 8C1-siRNA-IMP-a2-a4 V2.00	0	28. siRNA-IMPa4-25 PSPC1-A488 DAPI IMPa4-A546_k_TileScan_001 (Stage 11 of 49)	00-4t9RSuoojgMKxLR88WxdVN
10.7404	um	Cell	0.000	1.000	784	15	siRNA-IMPa4-25 PSPC1-A488 IMPa4-A546 DAPI 8C1-siRNA-IMP-a2-a4 V2.00	0	28. siRNA-IMPa4-25 PSPC1-A488 DAPI IMPa4-A546_k_TileScan_001 (Stage 11 of 49)	00-4t9RSuoojgMKxLR88WxdVN
3.73449	um	Cell	0.000	1.000	785	16	siRNA-IMPa4-25 PSPC1-A488 IMPa4-A546 DAPI 8C1-siRNA-IMP-a2-a4 V2.00	0	28. siRNA-IMPa4-25 PSPC1-A488 DAPI IMPa4-A546_k_TileScan_001 (Stage 11 of 49)	00-4t9RSuoojgMKxLR88WxdVN
12.2141	um	Cell	0.000	1.000	786	17	siRNA-IMPa4-25 PSPC1-A488 IMPa4-A546 DAPI 8C1-siRNA-IMP-a2-a4 V2.00	0	28. siRNA-IMPa4-25 PSPC1-A488 DAPI IMPa4-A546_k_TileScan_001 (Stage 11 of 49)	00-4t9RSuoojgMKxLR88WxdVN
10.2561	um	Cell	0.000	1.000	787	18	siRNA-IMPa4-25 PSPC1-A488 IMPa4-A546 DAPI 8C1-siRNA-IMP-a2-a4 V2.00	0	28. siRNA-IMPa4-25 PSPC1-A488 DAPI IMPa4-A546_k_TileScan_001 (Stage 11 of 49)	00-4t9RSuoojgMKxLR88WxdVN
8.60126	um	Cell	0.000	1.000	788	19	siRNA-IMPa4-25 PSPC1-A488 IMPa4-A546 DAPI 8C1-siRNA-IMP-a2-a4 V2.00	0	28. siRNA-IMPa4-25 PSPC1-A488 DAPI IMPa4-A546_k_TileScan_001 (Stage 11 of 49)	00-4t9RSuoojgMKxLR88WxdVN
7.68336	um	Cell	0.000	1.000	789	20	siRNA-IMPa4-25 PSPC1-A488 IMPa4-A546 DAPI 8C1-siRNA-IMP-a2-a4 V2.00	0	28. siRNA-IMPa4-25 PSPC1-A488 DAPI IMPa4-A546_k_TileScan_001 (Stage 11 of 49)	00-4t9RSuoojgMKxLR88WxdVN
14.189	um	Cell	0.000	1.000	790	21	siRNA-IMPa4-25 PSPC1-A488 IMPa4-A546 DAPI 8C1-siRNA-IMP-a2-a4 V2.00	0	28. siRNA-IMPa4-25 PSPC1-A488 DAPI IMPa4-A546_k_TileScan_001 (Stage 11 of 49)	00-4t9RSuoojgMKxLR88WxdVN
5.44068	um	Cell	0.000	1.000	791	22	siRNA-IMPa4-25 PSPC1-A488 IMPa4-A546 DAPI 8C1-siRNA-IMP-a2-a4 V2.00	0	28. siRNA-IMPa4-25 PSPC1-A488 DAPI IMPa4-A546_k_TileScan_001 (Stage 11 of 49)	00-4t9RSuoojgMKxLR88WxdVN
13.6222	um	Cell	0.000	1.000	792	23	siRNA-IMPa4-25 PSPC1-A488 IMPa4-A546 DAPI 8C1-siRNA-IMP-a2-a4 V2.00	0	28. siRNA-IMPa4-25 PSPC1-A488 DAPI IMPa4-A546_k_TileScan_001 (Stage 11 of 49)	00-4t9RSuoojgMKxLR88WxdVN
7.52726	um	Cell	0.000	1.000	793	24	siRNA-IMPa4-25 PSPC1-A488 IMPa4-A546 DAPI 8C1-siRNA-IMP-a2-a4 V2.00	0	28. siRNA-IMPa4-25 PSPC1-A488 DAPI IMPa4-A546_k_TileScan_001 (Stage 11 of 49)	00-4t9RSuoojgMKxLR88WxdVN
10.3988	um	Cell	0.000	1.000	794	25	siRNA-IMPa4-25 PSPC1-A488 IMPa4-A546 DAPI 8C1-siRNA-IMP-a2-a4 V2.00	0	28. siRNA-IMPa4-25 PSPC1-A488 DAPI IMPa4-A546_k_TileScan_001 (Stage 11 of 49)	00-4t9RSuoojgMKxLR88WxdVN
7.93396	um	Cell	0.000	1.000	795	26	siRNA-IMPa4-25 PSPC1-A488 IMPa4-A546 DAPI 8C1-siRNA-IMP-a2-a4 V2.00	0	28. siRNA-IMPa4-25 PSPC1-A488 DAPI IMPa4-A546_k_TileScan_001 (Stage 11 of 49)	00-4t9RSuoojgMKxLR88WxdVN
12.6108	um	Cell	0.000	1.000	796	27	siRNA-IMPa4-25 PSPC1-A488 IMPa4-A546 DAPI 8C1-siRNA-IMP-a2-a4 V2.00	0	28. siRNA-IMPa4-25 PSPC1-A488 DAPI IMPa4-A546_k_TileScan_001 (Stage 11 of 49)	00-4t9RSuoojgMKxLR88WxdVN
16.5184	um	Cell	0.000	1.000	797	0	siRNA-IMPa4-25 PSPC1-A488 IMPa4-A546 DAPI 8C1-siRNA-IMP-a2-a4 V2.00	0	28. siRNA-IMPa4-25 PSPC1-A488 DAPI IMPa4-A546_l_TileScan_001 (Stage 12 of 49)	00-HpRyoRssSipu9Ld3pmjwd
7.70355	um	Cell	0.000	1.000	798	1	siRNA-IMPa4-25 PSPC1-A488 IMPa4-A546 DAPI 8C1-siRNA-IMP-a2-a4 V2.00	0	28. siRNA-IMPa4-25 PSPC1-A488 DAPI IMPa4-A546_l_TileScan_001 (Stage 12 of 49)	00-HpRyoRssSipu9Ld3pmjwd
6.04377	um	Cell	0.000	1.000	799	2	siRNA-IMPa4-25 PSPC1-A488 IMPa4-A546 DAPI 8C1-siRNA-IMP-a2-a4 V2.00	0	28. siRNA-IMPa4-25 PSPC1-A488 DAPI IMPa4-A546_l_TileScan_001 (Stage 12 of 49)	00-HpRyoRssSipu9Ld3pmjwd
15.2069	um	Cell	0.000	1.000	800	3	siRNA-IMPa4-25 PSPC1-A488 IMPa4-A546 DAPI 8C1-siRNA-IMP-a2-a4 V2.00	0	28. siRNA-IMPa4-25 PSPC1-A488 DAPI IMPa4-A546_l_TileScan_001 (Stage 12 of 49)	00-HpRyoRssSipu9Ld3pmjwd
13.3253	um	Cell	0.000	1.000	801	4	siRNA-IMPa4-25 PSPC1-A488 IMPa4-A546 DAPI 8C1-siRNA-IMP-a2-a4 V2.00	0	28. siRNA-IMPa4-25 PSPC1-A488 DAPI IMPa4-A546_l_TileScan_001 (Stage 12 of 49)	00-HpRyoRssSipu9Ld3pmjwd
6.97265	um	Cell	0.000	1.000	802	5	siRNA-IMPa4-25 PSPC1-A488 IMPa4-A546 DAPI 8C1-siRNA-IMP-a2-a4 V2.00	0	28. siRNA-IMPa4-25 PSPC1-A488 DAPI IMPa4-A546_l_TileScan_001 (Stage 12 of 49)	00-HpRyoRssSipu9Ld3pmjwd
6.7925	um	Cell	0.000	1.000	803	6	siRNA-IMPa4-25 PSPC1-A488 IMPa4-A546 DAPI 8C1-siRNA-IMP-a2-a4 V2.00	0	28. siRNA-IMPa4-25 PSPC1-A488 DAPI IMPa4-A546_l_TileScan_001 (Stage 12 of 49)	00-HpRyoRssSipu9Ld3pmjwd
7.1951	um	Cell	0.000	1.000	804	7	siRNA-IMPa4-25 PSPC1-A488 IMPa4-A546 DAPI 8C1-siRNA-IMP-a2-a4 V2.00	0	28. siRNA-IMPa4-25 PSPC1-A488 DAPI IMPa4-A546_l_TileScan_001 (Stage 12 of 49)	00-HpRyoRssSipu9Ld3pmjwd
9.04891	um	Cell	0.000	1.000	805	8	siRNA-IMPa4-25 PSPC1-A488 IMPa4-A546 DAPI 8C1-siRNA-IMP-a2-a4 V2.00	0	28. siRNA-IMPa4-25 PSPC1-A488 DAPI IMPa4-A546_l_TileScan_001 (Stage 12 of 49)	00-HpRyoRssSipu9Ld3pmjwd
6.35617	um	Cell	0.000	1.000	806	9	siRNA-IMPa4-25 PSPC1-A488 IMPa4-A546 DAPI 8C1-siRNA-IMP-a2-a4 V2.00	0	28. siRNA-IMPa4-25 PSPC1-A488 DAPI IMPa4-A546_l_TileScan_001 (Stage 12 of 49)	00-HpRyoRssSipu9Ld3pmjwd
7.13575	um	Cell	0.000	1.000	807	10	siRNA-IMPa4-25 PSPC1-A488 IMPa4-A546 DAPI 8C1-siRNA-IMP-a2-a4 V2.00	0	28. siRNA-IMPa4-25 PSPC1-A488 DAPI IMPa4-A546_l_TileScan_001 (Stage 12 of 49)	00-HpRyoRssSipu9Ld3pmjwd
11.9144	um	Cell	0.000	1.000	808	11	siRNA-IMPa4-25 PSPC1-A488 IMPa4-A546 DAPI 8C1-siRNA-IMP-a2-a4 V2.00	0	28. siRNA-IMPa4-25 PSPC1-A488 DAPI IMPa4-A546_l_TileScan_001 (Stage 12 of 49)	00-HpRyoRssSipu9Ld3pmjwd
9.77304	um	Cell	0.000	1.000	809	12	siRNA-IMPa4-25 PSPC1-A488 IMPa4-A546 DAPI 8C1-siRNA-IMP-a2-a4 V2.00	0	28. siRNA-IMPa4-25 PSPC1-A488 DAPI IMPa4-A546_l_TileScan_001 (Stage 12 of 49)	00-HpRyoRssSipu9Ld3pmjwd
7.89198	um	Cell	0.000	1.000	810	13	siRNA-IMPa4-25 PSPC1-A488 IMPa4-A546 DAPI 8C1-siRNA-IMP-a2-a4 V2.00	0	28. siRNA-IMPa4-25 PSPC1-A488 DAPI IMPa4-A546_l_TileScan_001 (Stage 12 of 49)	00-HpRyoRssSipu9Ld3pmjwd
6.1263	um	Cell	0.000	1.000	811	14	siRNA-IMPa4-25 PSPC1-A488 IMPa4-A546 DAPI 8C1-siRNA-IMP-a2-a4 V2.00	0	28. siRNA-IMPa4-25 PSPC1-A488 DAPI IMPa4-A546_l_TileScan_001 (Stage 12 of 49)	00-HpRyoRssSipu9Ld3pmjwd
6.85934	um	Cell	0.000	1.000	812	15	siRNA-IMPa4-25 PSPC1-A488 IMPa4-A546 DAPI 8C1-siRNA-IMP-a2-a4 V2.00	0	28. siRNA-IMPa4-25 PSPC1-A488 DAPI IMPa4-A546_l_TileScan_001 (Stage 12 of 49)	00-HpRyoRssSipu9Ld3pmjwd
3.92044	um	Cell	0.000	1.000	813	16	siRNA-IMPa4-25 PSPC1-A488 IMPa4-A546 DAPI 8C1-siRNA-IMP-a2-a4 V2.00	0	28. siRNA-IMPa4-25 PSPC1-A488 DAPI IMPa4-A546_l_TileScan_001 (Stage 12 of 49)	00-HpRyoRssSipu9Ld3pmjwd
13.5687	um	Cell	0.000	1.000	814	17	siRNA-IMPa4-25 PSPC1-A488 IMPa4-A546 DAPI 8C1-siRNA-IMP-a2-a4 V2.00	0	28. siRNA-IMPa4-25 PSPC1-A488 DAPI IMPa4-A546_l_TileScan_001 (Stage 12 of 49)	00-HpRyoRssSipu9Ld3pmjwd
12.9609	um	Cell	0.000	1.000	815	18	siRNA-IMPa4-25 PSPC1-A488 IMPa4-A546 DAPI 8C1-siRNA-IMP-a2-a4 V2.00	0	28. siRNA-IMPa4-25 PSPC1-A488 DAPI IMPa4-A546_l_TileScan_001 (Stage 12 of 49)	00-HpRyoRssSipu9Ld3pmjwd
10.5392	um	Cell	0.000	1.000	816	19	siRNA-IMPa4-25 PSPC1-A488 IMPa4-A546 DAPI 8C1-siRNA-IMP-a2-a4 V2.00	0	28. siRNA-IMPa4-25 PSPC1-A488 DAPI IMPa4-A546_l_TileScan_001 (Stage 12 of 49)	00-HpRyoRssSipu9Ld3pmjwd
6.11408	um	Cell	0.000	1.000	817	20	siRNA-IMPa4-25 PSPC1-A488 IMPa4-A546 DAPI 8C1-siRNA-IMP-a2-a4 V2.00	0	28. siRNA-IMPa4-25 PSPC1-A488 DAPI IMPa4-A546_l_TileScan_001 (Stage 12 of 49)	00-HpRyoRssSipu9Ld3pmjwd
11.9527	um	Cell	0.000	1.000	818	21	siRNA-IMPa4-25 PSPC1-A488 IMPa4-A546 DAPI 8C1-siRNA-IMP-a2-a4 V2.00	0	28. siRNA-IMPa4-25 PSPC1-A488 DAPI IMPa4-A546_l_TileScan_001 (Stage 12 of 49)	00-HpRyoRssSipu9Ld3pmjwd
4.31715	um	Cell	0.000	1.000	819	0	siRNA-IMPa4-25 PSPC1-A488 IMPa4-A546 DAPI 8C1-siRNA-IMP-a2-a4 V2.00	0	28. siRNA-IMPa4-25 PSPC1-A488 DAPI IMPa4-A546_m_TileScan_001 (Stage 13 of 49)	00-ZhnaPckFxFH2yr4hrVc9aA
3.22526	um	Cell	0.000	1.000	820	1	siRNA-IMPa4-25 PSPC1-A488 IMPa4-A546 DAPI 8C1-siRNA-IMP-a2-a4 V2.00	0	28. siRNA-IMPa4-25 PSPC1-A488 DAPI IMPa4-A546_m_TileScan_001 (Stage 13 of 49)	00-ZhnaPckFxFH2yr4hrVc9aA
3.78676	um	Cell	0.000	1.000	821	2	siRNA-IMPa4-25 PSPC1-A488 IMPa4-A546 DAPI 8C1-siRNA-IMP-a2-a4 V2.00	0	28. siRNA-IMPa4-25 PSPC1-A488 DAPI IMPa4-A546_m_TileScan_001 (Stage 13 of 49)	00-ZhnaPckFxFH2yr4hrVc9aA
3.5819	um	Cell	0.000	1.000	822	3	siRNA-IMPa4-25 PSPC1-A488 IMPa4-A546 DAPI 8C1-siRNA-IMP-a2-a4 V2.00	0	28. siRNA-IMPa4-25 PSPC1-A488 DAPI IMPa4-A546_m_TileScan_001 (Stage 13 of 49)	00-ZhnaPckFxFH2yr4hrVc9aA
9.91865	um	Cell	0.000	1.000	823	4	siRNA-IMPa4-25 PSPC1-A488 IMPa4-A546 DAPI 8C1-siRNA-IMP-a2-a4 V2.00	0	28. siRNA-IMPa4-25 PSPC1-A488 DAPI IMPa4-A546_m_TileScan_001 (Stage 13 of 49)	00-ZhnaPckFxFH2yr4hrVc9aA
18.9209	um	Cell	0.000	1.000	824	0	siRNA-IMPa4-25 PSPC1-A488 IMPa4-A546 DAPI 8C1-siRNA-IMP-a2-a4 V2.00	0	28. siRNA-IMPa4-25 PSPC1-A488 DAPI IMPa4-A546_n_TileScan_001 (Stage 14 of 49)	00-MMa7aM4iquGNDEMxcVwG4C
14.887	um	Cell	0.000	1.000	825	1	siRNA-IMPa4-25 PSPC1-A488 IMPa4-A546 DAPI 8C1-siRNA-IMP-a2-a4 V2.00	0	28. siRNA-IMPa4-25 PSPC1-A488 DAPI IMPa4-A546_n_TileScan_001 (Stage 14 of 49)	00-MMa7aM4iquGNDEMxcVwG4C
12.6986	um	Cell	0.000	1.000	826	2	siRNA-IMPa4-25 PSPC1-A488 IMPa4-A546 DAPI 8C1-siRNA-IMP-a2-a4 V2.00	0	28. siRNA-IMPa4-25 PSPC1-A488 DAPI IMPa4-A546_n_TileScan_001 (Stage 14 of 49)	00-MMa7aM4iquGNDEMxcVwG4C
9.16282	um	Cell	0.000	1.000	827	3	siRNA-IMPa4-25 PSPC1-A488 IMPa4-A546 DAPI 8C1-siRNA-IMP-a2-a4 V2.00	0	28. siRNA-IMPa4-25 PSPC1-A488 DAPI IMPa4-A546_n_TileScan_001 (Stage 14 of 49)	00-MMa7aM4iquGNDEMxcVwG4C
8.32231	um	Cell	0.000	1.000	828	4	siRNA-IMPa4-25 PSPC1-A488 IMPa4-A546 DAPI 8C1-siRNA-IMP-a2-a4 V2.00	0	28. siRNA-IMPa4-25 PSPC1-A488 DAPI IMPa4-A546_n_TileScan_001 (Stage 14 of 49)	00-MMa7aM4iquGNDEMxcVwG4C
11.0596	um	Cell	0.000	1.000	829	5	siRNA-IMPa4-25 PSPC1-A488 IMPa4-A546 DAPI 8C1-siRNA-IMP-a2-a4 V2.00	0	28. siRNA-IMPa4-25 PSPC1-A488 DAPI IMPa4-A546_n_TileScan_001 (Stage 14 of 49)	00-MMa7aM4iquGNDEMxcVwG4C
11.2322	um	Cell	0.000	1.000	830	6	siRNA-IMPa4-25 PSPC1-A488 IMPa4-A546 DAPI 8C1-siRNA-IMP-a2-a4 V2.00	0	28. siRNA-IMPa4-25 PSPC1-A488 DAPI IMPa4-A546_n_TileScan_001 (Stage 14 of 49)	00-MMa7aM4iquGNDEMxcVwG4C
10.6355	um	Cell	0.000	1.000	831	7	siRNA-IMPa4-25 PSPC1-A488 IMPa4-A546 DAPI 8C1-siRNA-IMP-a2-a4 V2.00	0	28. siRNA-IMPa4-25 PSPC1-A488 DAPI IMPa4-A546_n_TileScan_001 (Stage 14 of 49)	00-MMa7aM4iquGNDEMxcVwG4C
7.53085	um	Cell	0.000	1.000	832	8	siRNA-IMPa4-25 PSPC1-A488 IMPa4-A546 DAPI 8C1-siRNA-IMP-a2-a4 V2.00	0	28. siRNA-IMPa4-25 PSPC1-A488 DAPI IMPa4-A546_n_TileScan_001 (Stage 14 of 49)	00-MMa7aM4iquGNDEMxcVwG4C
8.22612	um	Cell	0.000	1.000	833	9	siRNA-IMPa4-25 PSPC1-A488 IMPa4-A546 DAPI 8C1-siRNA-IMP-a2-a4 V2.00	0	28. siRNA-IMPa4-25 PSPC1-A488 DAPI IMPa4-A546_n_TileScan_001 (Stage 14 of 49)	00-MMa7aM4iquGNDEMxcVwG4C
11.4537	um	Cell	0.000	1.000	834	10	siRNA-IMPa4-25 PSPC1-A488 IMPa4-A546 DAPI 8C1-siRNA-IMP-a2-a4 V2.00	0	28. siRNA-IMPa4-25 PSPC1-A488 DAPI IMPa4-A546_n_TileScan_001 (Stage 14 of 49)	00-MMa7aM4iquGNDEMxcVwG4C
9.79544	um	Cell	0.000	1.000	835	11	siRNA-IMPa4-25 PSPC1-A488 IMPa4-A546 DAPI 8C1-siRNA-IMP-a2-a4 V2.00	0	28. siRNA-IMPa4-25 PSPC1-A488 DAPI IMPa4-A546_n_TileScan_001 (Stage 14 of 49)	00-MMa7aM4iquGNDEMxcVwG4C
9.37862	um	Cell	0.000	1.000	836	12	siRNA-IMPa4-25 PSPC1-A488 IMPa4-A546 DAPI 8C1-siRNA-IMP-a2-a4 V2.00	0	28. siRNA-IMPa4-25 PSPC1-A488 DAPI IMPa4-A546_n_TileScan_001 (Stage 14 of 49)	00-MMa7aM4iquGNDEMxcVwG4C
7.22084	um	Cell	0.000	1.000	837	13	siRNA-IMPa4-25 PSPC1-A488 IMPa4-A546 DAPI 8C1-siRNA-IMP-a2-a4 V2.00	0	28. siRNA-IMPa4-25 PSPC1-A488 DAPI IMPa4-A546_n_TileScan_001 (Stage 14 of 49)	00-MMa7aM4iquGNDEMxcVwG4C
11.0442	um	Cell	0.000	1.000	838	14	siRNA-IMPa4-25 PSPC1-A488 IMPa4-A546 DAPI 8C1-siRNA-IMP-a2-a4 V2.00	0	28. siRNA-IMPa4-25 PSPC1-A488 DAPI IMPa4-A546_n_TileScan_001 (Stage 14 of 49)	00-MMa7aM4iquGNDEMxcVwG4C
7.95643	um	Cell	0.000	1.000	839	15	siRNA-IMPa4-25 PSPC1-A488 IMPa4-A546 DAPI 8C1-siRNA-IMP-a2-a4 V2.00	0	28. siRNA-IMPa4-25 PSPC1-A488 DAPI IMPa4-A546_n_TileScan_001 (Stage 14 of 49)	00-MMa7aM4iquGNDEMxcVwG4C
11.8218	um	Cell	0.000	1.000	840	16	siRNA-IMPa4-25 PSPC1-A488 IMPa4-A546 DAPI 8C1-siRNA-IMP-a2-a4 V2.00	0	28. siRNA-IMPa4-25 PSPC1-A488 DAPI IMPa4-A546_n_TileScan_001 (Stage 14 of 49)	00-MMa7aM4iquGNDEMxcVwG4C
15.3571	um	Cell	0.000	1.000	841	17	siRNA-IMPa4-25 PSPC1-A488 IMPa4-A546 DAPI 8C1-siRNA-IMP-a2-a4 V2.00	0	28. siRNA-IMPa4-25 PSPC1-A488 DAPI IMPa4-A546_n_TileScan_001 (Stage 14 of 49)	00-MMa7aM4iquGNDEMxcVwG4C
14.5892	um	Cell	0.000	1.000	842	18	siRNA-IMPa4-25 PSPC1-A488 IMPa4-A546 DAPI 8C1-siRNA-IMP-a2-a4 V2.00	0	28. siRNA-IMPa4-25 PSPC1-A488 DAPI IMPa4-A546_n_TileScan_001 (Stage 14 of 49)	00-MMa7aM4iquGNDEMxcVwG4C
10.6187	um	Cell	0.000	1.000	843	19	siRNA-IMPa4-25 PSPC1-A488 IMPa4-A546 DAPI 8C1-siRNA-IMP-a2-a4 V2.00	0	28. siRNA-IMPa4-25 PSPC1-A488 DAPI IMPa4-A546_n_TileScan_001 (Stage 14 of 49)	00-MMa7aM4iquGNDEMxcVwG4C
13.0507	um	Cell	0.000	1.000	844	20	siRNA-IMPa4-25 PSPC1-A488 IMPa4-A546 DAPI 8C1-siRNA-IMP-a2-a4 V2.00	0	28. siRNA-IMPa4-25 PSPC1-A488 DAPI IMPa4-A546_n_TileScan_001 (Stage 14 of 49)	00-MMa7aM4iquGNDEMxcVwG4C
8.62508	um	Cell	0.000	1.000	845	21	siRNA-IMPa4-25 PSPC1-A488 IMPa4-A546 DAPI 8C1-siRNA-IMP-a2-a4 V2.00	0	28. siRNA-IMPa4-25 PSPC1-A488 DAPI IMPa4-A546_n_TileScan_001 (Stage 14 of 49)	00-MMa7aM4iquGNDEMxcVwG4C
9.08004	um	Cell	0.000	1.000	846	22	siRNA-IMPa4-25 PSPC1-A488 IMPa4-A546 DAPI 8C1-siRNA-IMP-a2-a4 V2.00	0	28. siRNA-IMPa4-25 PSPC1-A488 DAPI IMPa4-A546_n_TileScan_001 (Stage 14 of 49)	00-MMa7aM4iquGNDEMxcVwG4C
23.2806	um	Cell	0.000	1.000	847	0	siRNA-IMPa4-25 PSPC1-A488 IMPa4-A546 DAPI 8C1-siRNA-IMP-a2-a4 V2.00	0	28. siRNA-IMPa4-25 PSPC1-A488 DAPI IMPa4-A546_o_TileScan_001 (Stage 15 of 49)	00-jDBCk6QkNCVvvVtsxyohk7
26.7682	um	Cell	0.000	1.000	848	1	siRNA-IMPa4-25 PSPC1-A488 IMPa4-A546 DAPI 8C1-siRNA-IMP-a2-a4 V2.00	0	28. siRNA-IMPa4-25 PSPC1-A488 DAPI IMPa4-A546_o_TileScan_001 (Stage 15 of 49)	00-jDBCk6QkNCVvvVtsxyohk7
11.6562	um	Cell	0.000	1.000	849	2	siRNA-IMPa4-25 PSPC1-A488 IMPa4-A546 DAPI 8C1-siRNA-IMP-a2-a4 V2.00	0	28. siRNA-IMPa4-25 PSPC1-A488 DAPI IMPa4-A546_o_TileScan_001 (Stage 15 of 49)	00-jDBCk6QkNCVvvVtsxyohk7
5.26588	um	Cell	0.000	1.000	850	3	siRNA-IMPa4-25 PSPC1-A488 IMPa4-A546 DAPI 8C1-siRNA-IMP-a2-a4 V2.00	0	28. siRNA-IMPa4-25 PSPC1-A488 DAPI IMPa4-A546_o_TileScan_001 (Stage 15 of 49)	00-jDBCk6QkNCVvvVtsxyohk7
6.40623	um	Cell	0.000	1.000	851	4	siRNA-IMPa4-25 PSPC1-A488 IMPa4-A546 DAPI 8C1-siRNA-IMP-a2-a4 V2.00	0	28. siRNA-IMPa4-25 PSPC1-A488 DAPI IMPa4-A546_o_TileScan_001 (Stage 15 of 49)	00-jDBCk6QkNCVvvVtsxyohk7
12.6236	um	Cell	0.000	1.000	852	0	siRNA-IMPa4-25 PSPC1-A488 IMPa4-A546 DAPI 8C1-siRNA-IMP-a2-a4 V2.00	0	28. siRNA-IMPa4-25 PSPC1-A488 DAPI IMPa4-A546_p_TileScan_001 (Stage 16 of 49)	00-4MBaDQnJXmhxxhnC4JdZn3
18.0072	um	Cell	0.000	1.000	853	1	siRNA-IMPa4-25 PSPC1-A488 IMPa4-A546 DAPI 8C1-siRNA-IMP-a2-a4 V2.00	0	28. siRNA-IMPa4-25 PSPC1-A488 DAPI IMPa4-A546_p_TileScan_001 (Stage 16 of 49)	00-4MBaDQnJXmhxxhnC4JdZn3
8.20321	um	Cell	0.000	1.000	854	2	siRNA-IMPa4-25 PSPC1-A488 IMPa4-A546 DAPI 8C1-siRNA-IMP-a2-a4 V2.00	0	28. siRNA-IMPa4-25 PSPC1-A488 DAPI IMPa4-A546_p_TileScan_001 (Stage 16 of 49)	00-4MBaDQnJXmhxxhnC4JdZn3
17.6992	um	Cell	0.000	1.000	855	3	siRNA-IMPa4-25 PSPC1-A488 IMPa4-A546 DAPI 8C1-siRNA-IMP-a2-a4 V2.00	0	28. siRNA-IMPa4-25 PSPC1-A488 DAPI IMPa4-A546_p_TileScan_001 (Stage 16 of 49)	00-4MBaDQnJXmhxxhnC4JdZn3
16.6855	um	Cell	0.000	1.000	856	4	siRNA-IMPa4-25 PSPC1-A488 IMPa4-A546 DAPI 8C1-siRNA-IMP-a2-a4 V2.00	0	28. siRNA-IMPa4-25 PSPC1-A488 DAPI IMPa4-A546_p_TileScan_001 (Stage 16 of 49)	00-4MBaDQnJXmhxxhnC4JdZn3
7.69744	um	Cell	0.000	1.000	857	5	siRNA-IMPa4-25 PSPC1-A488 IMPa4-A546 DAPI 8C1-siRNA-IMP-a2-a4 V2.00	0	28. siRNA-IMPa4-25 PSPC1-A488 DAPI IMPa4-A546_p_TileScan_001 (Stage 16 of 49)	00-4MBaDQnJXmhxxhnC4JdZn3
8.56191	um	Cell	0.000	1.000	858	6	siRNA-IMPa4-25 PSPC1-A488 IMPa4-A546 DAPI 8C1-siRNA-IMP-a2-a4 V2.00	0	28. siRNA-IMPa4-25 PSPC1-A488 DAPI IMPa4-A546_p_TileScan_001 (Stage 16 of 49)	00-4MBaDQnJXmhxxhnC4JdZn3
7.91717	um	Cell	0.000	1.000	859	7	siRNA-IMPa4-25 PSPC1-A488 IMPa4-A546 DAPI 8C1-siRNA-IMP-a2-a4 V2.00	0	28. siRNA-IMPa4-25 PSPC1-A488 DAPI IMPa4-A546_p_TileScan_001 (Stage 16 of 49)	00-4MBaDQnJXmhxxhnC4JdZn3
8.02797	um	Cell	0.000	1.000	860	8	siRNA-IMPa4-25 PSPC1-A488 IMPa4-A546 DAPI 8C1-siRNA-IMP-a2-a4 V2.00	0	28. siRNA-IMPa4-25 PSPC1-A488 DAPI IMPa4-A546_p_TileScan_001 (Stage 16 of 49)	00-4MBaDQnJXmhxxhnC4JdZn3
8.68338	um	Cell	0.000	1.000	861	9	siRNA-IMPa4-25 PSPC1-A488 IMPa4-A546 DAPI 8C1-siRNA-IMP-a2-a4 V2.00	0	28. siRNA-IMPa4-25 PSPC1-A488 DAPI IMPa4-A546_p_TileScan_001 (Stage 16 of 49)	00-4MBaDQnJXmhxxhnC4JdZn3
13.3004	um	Cell	0.000	1.000	862	10	siRNA-IMPa4-25 PSPC1-A488 IMPa4-A546 DAPI 8C1-siRNA-IMP-a2-a4 V2.00	0	28. siRNA-IMPa4-25 PSPC1-A488 DAPI IMPa4-A546_p_TileScan_001 (Stage 16 of 49)	00-4MBaDQnJXmhxxhnC4JdZn3
14.7042	um	Cell	0.000	1.000	863	11	siRNA-IMPa4-25 PSPC1-A488 IMPa4-A546 DAPI 8C1-siRNA-IMP-a2-a4 V2.00	0	28. siRNA-IMPa4-25 PSPC1-A488 DAPI IMPa4-A546_p_TileScan_001 (Stage 16 of 49)	00-4MBaDQnJXmhxxhnC4JdZn3
9.03146	um	Cell	0.000	1.000	864	12	siRNA-IMPa4-25 PSPC1-A488 IMPa4-A546 DAPI 8C1-siRNA-IMP-a2-a4 V2.00	0	28. siRNA-IMPa4-25 PSPC1-A488 DAPI IMPa4-A546_p_TileScan_001 (Stage 16 of 49)	00-4MBaDQnJXmhxxhnC4JdZn3
11.613	um	Cell	0.000	1.000	865	13	siRNA-IMPa4-25 PSPC1-A488 IMPa4-A546 DAPI 8C1-siRNA-IMP-a2-a4 V2.00	0	28. siRNA-IMPa4-25 PSPC1-A488 DAPI IMPa4-A546_p_TileScan_001 (Stage 16 of 49)	00-4MBaDQnJXmhxxhnC4JdZn3
14.8493	um	Cell	0.000	1.000	866	14	siRNA-IMPa4-25 PSPC1-A488 IMPa4-A546 DAPI 8C1-siRNA-IMP-a2-a4 V2.00	0	28. siRNA-IMPa4-25 PSPC1-A488 DAPI IMPa4-A546_p_TileScan_001 (Stage 16 of 49)	00-4MBaDQnJXmhxxhnC4JdZn3
9.867	um	Cell	0.000	1.000	867	15	siRNA-IMPa4-25 PSPC1-A488 IMPa4-A546 DAPI 8C1-siRNA-IMP-a2-a4 V2.00	0	28. siRNA-IMPa4-25 PSPC1-A488 DAPI IMPa4-A546_p_TileScan_001 (Stage 16 of 49)	00-4MBaDQnJXmhxxhnC4JdZn3
8.44038	um	Cell	0.000	1.000	868	16	siRNA-IMPa4-25 PSPC1-A488 IMPa4-A546 DAPI 8C1-siRNA-IMP-a2-a4 V2.00	0	28. siRNA-IMPa4-25 PSPC1-A488 DAPI IMPa4-A546_p_TileScan_001 (Stage 16 of 49)	00-4MBaDQnJXmhxxhnC4JdZn3
7.23145	um	Cell	0.000	1.000	869	17	siRNA-IMPa4-25 PSPC1-A488 IMPa4-A546 DAPI 8C1-siRNA-IMP-a2-a4 V2.00	0	28. siRNA-IMPa4-25 PSPC1-A488 DAPI IMPa4-A546_p_TileScan_001 (Stage 16 of 49)	00-4MBaDQnJXmhxxhnC4JdZn3
11.447	um	Cell	0.000	1.000	870	18	siRNA-IMPa4-25 PSPC1-A488 IMPa4-A546 DAPI 8C1-siRNA-IMP-a2-a4 V2.00	0	28. siRNA-IMPa4-25 PSPC1-A488 DAPI IMPa4-A546_p_TileScan_001 (Stage 16 of 49)	00-4MBaDQnJXmhxxhnC4JdZn3
11.0725	um	Cell	0.000	1.000	871	19	siRNA-IMPa4-25 PSPC1-A488 IMPa4-A546 DAPI 8C1-siRNA-IMP-a2-a4 V2.00	0	28. siRNA-IMPa4-25 PSPC1-A488 DAPI IMPa4-A546_p_TileScan_001 (Stage 16 of 49)	00-4MBaDQnJXmhxxhnC4JdZn3
4.97464	um	Cell	0.000	1.000	872	20	siRNA-IMPa4-25 PSPC1-A488 IMPa4-A546 DAPI 8C1-siRNA-IMP-a2-a4 V2.00	0	28. siRNA-IMPa4-25 PSPC1-A488 DAPI IMPa4-A546_p_TileScan_001 (Stage 16 of 49)	00-4MBaDQnJXmhxxhnC4JdZn3
6.10294	um	Cell	0.000	1.000	873	0	siRNA-IMPa4-25 PSPC1-A488 IMPa4-A546 DAPI 8C1-siRNA-IMP-a2-a4 V2.00	0	28. siRNA-IMPa4-25 PSPC1-A488 DAPI IMPa4-A546_q_TileScan_001 (Stage 17 of 49)	00-awwfFSCnr4xkKHMLqrVpte
13.9944	um	Cell	0.000	1.000	874	1	siRNA-IMPa4-25 PSPC1-A488 IMPa4-A546 DAPI 8C1-siRNA-IMP-a2-a4 V2.00	0	28. siRNA-IMPa4-25 PSPC1-A488 DAPI IMPa4-A546_q_TileScan_001 (Stage 17 of 49)	00-awwfFSCnr4xkKHMLqrVpte
10.5945	um	Cell	0.000	1.000	875	2	siRNA-IMPa4-25 PSPC1-A488 IMPa4-A546 DAPI 8C1-siRNA-IMP-a2-a4 V2.00	0	28. siRNA-IMPa4-25 PSPC1-A488 DAPI IMPa4-A546_q_TileScan_001 (Stage 17 of 49)	00-awwfFSCnr4xkKHMLqrVpte
7.43271	um	Cell	0.000	1.000	876	3	siRNA-IMPa4-25 PSPC1-A488 IMPa4-A546 DAPI 8C1-siRNA-IMP-a2-a4 V2.00	0	28. siRNA-IMPa4-25 PSPC1-A488 DAPI IMPa4-A546_q_TileScan_001 (Stage 17 of 49)	00-awwfFSCnr4xkKHMLqrVpte
14.4845	um	Cell	0.000	1.000	877	4	siRNA-IMPa4-25 PSPC1-A488 IMPa4-A546 DAPI 8C1-siRNA-IMP-a2-a4 V2.00	0	28. siRNA-IMPa4-25 PSPC1-A488 DAPI IMPa4-A546_q_TileScan_001 (Stage 17 of 49)	00-awwfFSCnr4xkKHMLqrVpte
4.2269	um	Cell	0.000	1.000	878	5	siRNA-IMPa4-25 PSPC1-A488 IMPa4-A546 DAPI 8C1-siRNA-IMP-a2-a4 V2.00	0	28. siRNA-IMPa4-25 PSPC1-A488 DAPI IMPa4-A546_q_TileScan_001 (Stage 17 of 49)	00-awwfFSCnr4xkKHMLqrVpte
18.1352	um	Cell	0.000	1.000	879	6	siRNA-IMPa4-25 PSPC1-A488 IMPa4-A546 DAPI 8C1-siRNA-IMP-a2-a4 V2.00	0	28. siRNA-IMPa4-25 PSPC1-A488 DAPI IMPa4-A546_q_TileScan_001 (Stage 17 of 49)	00-awwfFSCnr4xkKHMLqrVpte
15.2143	um	Cell	0.000	1.000	880	7	siRNA-IMPa4-25 PSPC1-A488 IMPa4-A546 DAPI 8C1-siRNA-IMP-a2-a4 V2.00	0	28. siRNA-IMPa4-25 PSPC1-A488 DAPI IMPa4-A546_q_TileScan_001 (Stage 17 of 49)	00-awwfFSCnr4xkKHMLqrVpte
3.65263	um	Cell	0.000	1.000	881	8	siRNA-IMPa4-25 PSPC1-A488 IMPa4-A546 DAPI 8C1-siRNA-IMP-a2-a4 V2.00	0	28. siRNA-IMPa4-25 PSPC1-A488 DAPI IMPa4-A546_q_TileScan_001 (Stage 17 of 49)	00-awwfFSCnr4xkKHMLqrVpte
8.1725	um	Cell	0.000	1.000	882	9	siRNA-IMPa4-25 PSPC1-A488 IMPa4-A546 DAPI 8C1-siRNA-IMP-a2-a4 V2.00	0	28. siRNA-IMPa4-25 PSPC1-A488 DAPI IMPa4-A546_q_TileScan_001 (Stage 17 of 49)	00-awwfFSCnr4xkKHMLqrVpte
11.9661	um	Cell	0.000	1.000	883	10	siRNA-IMPa4-25 PSPC1-A488 IMPa4-A546 DAPI 8C1-siRNA-IMP-a2-a4 V2.00	0	28. siRNA-IMPa4-25 PSPC1-A488 DAPI IMPa4-A546_q_TileScan_001 (Stage 17 of 49)	00-awwfFSCnr4xkKHMLqrVpte
13.37	um	Cell	0.000	1.000	884	11	siRNA-IMPa4-25 PSPC1-A488 IMPa4-A546 DAPI 8C1-siRNA-IMP-a2-a4 V2.00	0	28. siRNA-IMPa4-25 PSPC1-A488 DAPI IMPa4-A546_q_TileScan_001 (Stage 17 of 49)	00-awwfFSCnr4xkKHMLqrVpte
4.47709	um	Cell	0.000	1.000	885	12	siRNA-IMPa4-25 PSPC1-A488 IMPa4-A546 DAPI 8C1-siRNA-IMP-a2-a4 V2.00	0	28. siRNA-IMPa4-25 PSPC1-A488 DAPI IMPa4-A546_q_TileScan_001 (Stage 17 of 49)	00-awwfFSCnr4xkKHMLqrVpte
5.74865	um	Cell	0.000	1.000	886	13	siRNA-IMPa4-25 PSPC1-A488 IMPa4-A546 DAPI 8C1-siRNA-IMP-a2-a4 V2.00	0	28. siRNA-IMPa4-25 PSPC1-A488 DAPI IMPa4-A546_q_TileScan_001 (Stage 17 of 49)	00-awwfFSCnr4xkKHMLqrVpte
7.51818	um	Cell	0.000	1.000	887	14	siRNA-IMPa4-25 PSPC1-A488 IMPa4-A546 DAPI 8C1-siRNA-IMP-a2-a4 V2.00	0	28. siRNA-IMPa4-25 PSPC1-A488 DAPI IMPa4-A546_q_TileScan_001 (Stage 17 of 49)	00-awwfFSCnr4xkKHMLqrVpte
9.47746	um	Cell	0.000	1.000	888	15	siRNA-IMPa4-25 PSPC1-A488 IMPa4-A546 DAPI 8C1-siRNA-IMP-a2-a4 V2.00	0	28. siRNA-IMPa4-25 PSPC1-A488 DAPI IMPa4-A546_q_TileScan_001 (Stage 17 of 49)	00-awwfFSCnr4xkKHMLqrVpte
9.6499	um	Cell	0.000	1.000	889	16	siRNA-IMPa4-25 PSPC1-A488 IMPa4-A546 DAPI 8C1-siRNA-IMP-a2-a4 V2.00	0	28. siRNA-IMPa4-25 PSPC1-A488 DAPI IMPa4-A546_q_TileScan_001 (Stage 17 of 49)	00-awwfFSCnr4xkKHMLqrVpte
7.56033	um	Cell	0.000	1.000	890	17	siRNA-IMPa4-25 PSPC1-A488 IMPa4-A546 DAPI 8C1-siRNA-IMP-a2-a4 V2.00	0	28. siRNA-IMPa4-25 PSPC1-A488 DAPI IMPa4-A546_q_TileScan_001 (Stage 17 of 49)	00-awwfFSCnr4xkKHMLqrVpte
8.9997	um	Cell	0.000	1.000	891	18	siRNA-IMPa4-25 PSPC1-A488 IMPa4-A546 DAPI 8C1-siRNA-IMP-a2-a4 V2.00	0	28. siRNA-IMPa4-25 PSPC1-A488 DAPI IMPa4-A546_q_TileScan_001 (Stage 17 of 49)	00-awwfFSCnr4xkKHMLqrVpte
10.2582	um	Cell	0.000	1.000	892	19	siRNA-IMPa4-25 PSPC1-A488 IMPa4-A546 DAPI 8C1-siRNA-IMP-a2-a4 V2.00	0	28. siRNA-IMPa4-25 PSPC1-A488 DAPI IMPa4-A546_q_TileScan_001 (Stage 17 of 49)	00-awwfFSCnr4xkKHMLqrVpte
6.27873	um	Cell	0.000	1.000	893	20	siRNA-IMPa4-25 PSPC1-A488 IMPa4-A546 DAPI 8C1-siRNA-IMP-a2-a4 V2.00	0	28. siRNA-IMPa4-25 PSPC1-A488 DAPI IMPa4-A546_q_TileScan_001 (Stage 17 of 49)	00-awwfFSCnr4xkKHMLqrVpte
15.449	um	Cell	0.000	1.000	894	21	siRNA-IMPa4-25 PSPC1-A488 IMPa4-A546 DAPI 8C1-siRNA-IMP-a2-a4 V2.00	0	28. siRNA-IMPa4-25 PSPC1-A488 DAPI IMPa4-A546_q_TileScan_001 (Stage 17 of 49)	00-awwfFSCnr4xkKHMLqrVpte
11.0886	um	Cell	0.000	1.000	895	22	siRNA-IMPa4-25 PSPC1-A488 IMPa4-A546 DAPI 8C1-siRNA-IMP-a2-a4 V2.00	0	28. siRNA-IMPa4-25 PSPC1-A488 DAPI IMPa4-A546_q_TileScan_001 (Stage 17 of 49)	00-awwfFSCnr4xkKHMLqrVpte
7.79676	um	Cell	0.000	1.000	896	23	siRNA-IMPa4-25 PSPC1-A488 IMPa4-A546 DAPI 8C1-siRNA-IMP-a2-a4 V2.00	0	28. siRNA-IMPa4-25 PSPC1-A488 DAPI IMPa4-A546_q_TileScan_001 (Stage 17 of 49)	00-awwfFSCnr4xkKHMLqrVpte
11.1402	um	Cell	0.000	1.000	897	24	siRNA-IMPa4-25 PSPC1-A488 IMPa4-A546 DAPI 8C1-siRNA-IMP-a2-a4 V2.00	0	28. siRNA-IMPa4-25 PSPC1-A488 DAPI IMPa4-A546_q_TileScan_001 (Stage 17 of 49)	00-awwfFSCnr4xkKHMLqrVpte
13.8212	um	Cell	0.000	1.000	898	25	siRNA-IMPa4-25 PSPC1-A488 IMPa4-A546 DAPI 8C1-siRNA-IMP-a2-a4 V2.00	0	28. siRNA-IMPa4-25 PSPC1-A488 DAPI IMPa4-A546_q_TileScan_001 (Stage 17 of 49)	00-awwfFSCnr4xkKHMLqrVpte
15.3233	um	Cell	0.000	1.000	899	26	siRNA-IMPa4-25 PSPC1-A488 IMPa4-A546 DAPI 8C1-siRNA-IMP-a2-a4 V2.00	0	28. siRNA-IMPa4-25 PSPC1-A488 DAPI IMPa4-A546_q_TileScan_001 (Stage 17 of 49)	00-awwfFSCnr4xkKHMLqrVpte
23.9359	um	Cell	0.000	1.000	900	0	siRNA-IMPa4-25 PSPC1-A488 IMPa4-A546 DAPI 8C1-siRNA-IMP-a2-a4 V2.00	0	28. siRNA-IMPa4-25 PSPC1-A488 DAPI IMPa4-A546_r_TileScan_001 (Stage 18 of 49)	00-PLobHobAe9VVtqyn28Mvwi
8.18055	um	Cell	0.000	1.000	901	1	siRNA-IMPa4-25 PSPC1-A488 IMPa4-A546 DAPI 8C1-siRNA-IMP-a2-a4 V2.00	0	28. siRNA-IMPa4-25 PSPC1-A488 DAPI IMPa4-A546_r_TileScan_001 (Stage 18 of 49)	00-PLobHobAe9VVtqyn28Mvwi
8.42096	um	Cell	0.000	1.000	902	2	siRNA-IMPa4-25 PSPC1-A488 IMPa4-A546 DAPI 8C1-siRNA-IMP-a2-a4 V2.00	0	28. siRNA-IMPa4-25 PSPC1-A488 DAPI IMPa4-A546_r_TileScan_001 (Stage 18 of 49)	00-PLobHobAe9VVtqyn28Mvwi
9.59265	um	Cell	0.000	1.000	903	3	siRNA-IMPa4-25 PSPC1-A488 IMPa4-A546 DAPI 8C1-siRNA-IMP-a2-a4 V2.00	0	28. siRNA-IMPa4-25 PSPC1-A488 DAPI IMPa4-A546_r_TileScan_001 (Stage 18 of 49)	00-PLobHobAe9VVtqyn28Mvwi
13.5581	um	Cell	0.000	1.000	904	4	siRNA-IMPa4-25 PSPC1-A488 IMPa4-A546 DAPI 8C1-siRNA-IMP-a2-a4 V2.00	0	28. siRNA-IMPa4-25 PSPC1-A488 DAPI IMPa4-A546_r_TileScan_001 (Stage 18 of 49)	00-PLobHobAe9VVtqyn28Mvwi
8.9123	um	Cell	0.000	1.000	905	5	siRNA-IMPa4-25 PSPC1-A488 IMPa4-A546 DAPI 8C1-siRNA-IMP-a2-a4 V2.00	0	28. siRNA-IMPa4-25 PSPC1-A488 DAPI IMPa4-A546_r_TileScan_001 (Stage 18 of 49)	00-PLobHobAe9VVtqyn28Mvwi
7.9484	um	Cell	0.000	1.000	906	6	siRNA-IMPa4-25 PSPC1-A488 IMPa4-A546 DAPI 8C1-siRNA-IMP-a2-a4 V2.00	0	28. siRNA-IMPa4-25 PSPC1-A488 DAPI IMPa4-A546_r_TileScan_001 (Stage 18 of 49)	00-PLobHobAe9VVtqyn28Mvwi
5.23418	um	Cell	0.000	1.000	907	7	siRNA-IMPa4-25 PSPC1-A488 IMPa4-A546 DAPI 8C1-siRNA-IMP-a2-a4 V2.00	0	28. siRNA-IMPa4-25 PSPC1-A488 DAPI IMPa4-A546_r_TileScan_001 (Stage 18 of 49)	00-PLobHobAe9VVtqyn28Mvwi
11.4478	um	Cell	0.000	1.000	908	8	siRNA-IMPa4-25 PSPC1-A488 IMPa4-A546 DAPI 8C1-siRNA-IMP-a2-a4 V2.00	0	28. siRNA-IMPa4-25 PSPC1-A488 DAPI IMPa4-A546_r_TileScan_001 (Stage 18 of 49)	00-PLobHobAe9VVtqyn28Mvwi
8.00732	um	Cell	0.000	1.000	909	9	siRNA-IMPa4-25 PSPC1-A488 IMPa4-A546 DAPI 8C1-siRNA-IMP-a2-a4 V2.00	0	28. siRNA-IMPa4-25 PSPC1-A488 DAPI IMPa4-A546_r_TileScan_001 (Stage 18 of 49)	00-PLobHobAe9VVtqyn28Mvwi
18.4517	um	Cell	0.000	1.000	910	10	siRNA-IMPa4-25 PSPC1-A488 IMPa4-A546 DAPI 8C1-siRNA-IMP-a2-a4 V2.00	0	28. siRNA-IMPa4-25 PSPC1-A488 DAPI IMPa4-A546_r_TileScan_001 (Stage 18 of 49)	00-PLobHobAe9VVtqyn28Mvwi
6.41031	um	Cell	0.000	1.000	911	11	siRNA-IMPa4-25 PSPC1-A488 IMPa4-A546 DAPI 8C1-siRNA-IMP-a2-a4 V2.00	0	28. siRNA-IMPa4-25 PSPC1-A488 DAPI IMPa4-A546_r_TileScan_001 (Stage 18 of 49)	00-PLobHobAe9VVtqyn28Mvwi
7.43749	um	Cell	0.000	1.000	912	12	siRNA-IMPa4-25 PSPC1-A488 IMPa4-A546 DAPI 8C1-siRNA-IMP-a2-a4 V2.00	0	28. siRNA-IMPa4-25 PSPC1-A488 DAPI IMPa4-A546_r_TileScan_001 (Stage 18 of 49)	00-PLobHobAe9VVtqyn28Mvwi
12.5632	um	Cell	0.000	1.000	913	13	siRNA-IMPa4-25 PSPC1-A488 IMPa4-A546 DAPI 8C1-siRNA-IMP-a2-a4 V2.00	0	28. siRNA-IMPa4-25 PSPC1-A488 DAPI IMPa4-A546_r_TileScan_001 (Stage 18 of 49)	00-PLobHobAe9VVtqyn28Mvwi
12.4583	um	Cell	0.000	1.000	914	14	siRNA-IMPa4-25 PSPC1-A488 IMPa4-A546 DAPI 8C1-siRNA-IMP-a2-a4 V2.00	0	28. siRNA-IMPa4-25 PSPC1-A488 DAPI IMPa4-A546_r_TileScan_001 (Stage 18 of 49)	00-PLobHobAe9VVtqyn28Mvwi
11.3821	um	Cell	0.000	1.000	915	15	siRNA-IMPa4-25 PSPC1-A488 IMPa4-A546 DAPI 8C1-siRNA-IMP-a2-a4 V2.00	0	28. siRNA-IMPa4-25 PSPC1-A488 DAPI IMPa4-A546_r_TileScan_001 (Stage 18 of 49)	00-PLobHobAe9VVtqyn28Mvwi
3.43086	um	Cell	0.000	1.000	916	16	siRNA-IMPa4-25 PSPC1-A488 IMPa4-A546 DAPI 8C1-siRNA-IMP-a2-a4 V2.00	0	28. siRNA-IMPa4-25 PSPC1-A488 DAPI IMPa4-A546_r_TileScan_001 (Stage 18 of 49)	00-PLobHobAe9VVtqyn28Mvwi
9.16045	um	Cell	0.000	1.000	917	17	siRNA-IMPa4-25 PSPC1-A488 IMPa4-A546 DAPI 8C1-siRNA-IMP-a2-a4 V2.00	0	28. siRNA-IMPa4-25 PSPC1-A488 DAPI IMPa4-A546_r_TileScan_001 (Stage 18 of 49)	00-PLobHobAe9VVtqyn28Mvwi
12.9146	um	Cell	0.000	1.000	918	18	siRNA-IMPa4-25 PSPC1-A488 IMPa4-A546 DAPI 8C1-siRNA-IMP-a2-a4 V2.00	0	28. siRNA-IMPa4-25 PSPC1-A488 DAPI IMPa4-A546_r_TileScan_001 (Stage 18 of 49)	00-PLobHobAe9VVtqyn28Mvwi
13.3235	um	Cell	0.000	1.000	919	19	siRNA-IMPa4-25 PSPC1-A488 IMPa4-A546 DAPI 8C1-siRNA-IMP-a2-a4 V2.00	0	28. siRNA-IMPa4-25 PSPC1-A488 DAPI IMPa4-A546_r_TileScan_001 (Stage 18 of 49)	00-PLobHobAe9VVtqyn28Mvwi
11.3771	um	Cell	0.000	1.000	920	20	siRNA-IMPa4-25 PSPC1-A488 IMPa4-A546 DAPI 8C1-siRNA-IMP-a2-a4 V2.00	0	28. siRNA-IMPa4-25 PSPC1-A488 DAPI IMPa4-A546_r_TileScan_001 (Stage 18 of 49)	00-PLobHobAe9VVtqyn28Mvwi
13.5611	um	Cell	0.000	1.000	921	21	siRNA-IMPa4-25 PSPC1-A488 IMPa4-A546 DAPI 8C1-siRNA-IMP-a2-a4 V2.00	0	28. siRNA-IMPa4-25 PSPC1-A488 DAPI IMPa4-A546_r_TileScan_001 (Stage 18 of 49)	00-PLobHobAe9VVtqyn28Mvwi
9.25594	um	Cell	0.000	1.000	922	22	siRNA-IMPa4-25 PSPC1-A488 IMPa4-A546 DAPI 8C1-siRNA-IMP-a2-a4 V2.00	0	28. siRNA-IMPa4-25 PSPC1-A488 DAPI IMPa4-A546_r_TileScan_001 (Stage 18 of 49)	00-PLobHobAe9VVtqyn28Mvwi
20.0685	um	Cell	0.000	1.000	923	23	siRNA-IMPa4-25 PSPC1-A488 IMPa4-A546 DAPI 8C1-siRNA-IMP-a2-a4 V2.00	0	28. siRNA-IMPa4-25 PSPC1-A488 DAPI IMPa4-A546_r_TileScan_001 (Stage 18 of 49)	00-PLobHobAe9VVtqyn28Mvwi
13.455	um	Cell	0.000	1.000	924	0	siRNA-IMPa4-25 PSPC1-A488 IMPa4-A546 DAPI 8C1-siRNA-IMP-a2-a4 V2.00	0	28. siRNA-IMPa4-25 PSPC1-A488 DAPI IMPa4-A546_s_TileScan_001 (Stage 19 of 49)	00-YRKdoPvtLeDcWx536MiUz6
12.4176	um	Cell	0.000	1.000	925	1	siRNA-IMPa4-25 PSPC1-A488 IMPa4-A546 DAPI 8C1-siRNA-IMP-a2-a4 V2.00	0	28. siRNA-IMPa4-25 PSPC1-A488 DAPI IMPa4-A546_s_TileScan_001 (Stage 19 of 49)	00-YRKdoPvtLeDcWx536MiUz6
13.2331	um	Cell	0.000	1.000	926	2	siRNA-IMPa4-25 PSPC1-A488 IMPa4-A546 DAPI 8C1-siRNA-IMP-a2-a4 V2.00	0	28. siRNA-IMPa4-25 PSPC1-A488 DAPI IMPa4-A546_s_TileScan_001 (Stage 19 of 49)	00-YRKdoPvtLeDcWx536MiUz6
11.2505	um	Cell	0.000	1.000	927	3	siRNA-IMPa4-25 PSPC1-A488 IMPa4-A546 DAPI 8C1-siRNA-IMP-a2-a4 V2.00	0	28. siRNA-IMPa4-25 PSPC1-A488 DAPI IMPa4-A546_s_TileScan_001 (Stage 19 of 49)	00-YRKdoPvtLeDcWx536MiUz6
13.8153	um	Cell	0.000	1.000	928	4	siRNA-IMPa4-25 PSPC1-A488 IMPa4-A546 DAPI 8C1-siRNA-IMP-a2-a4 V2.00	0	28. siRNA-IMPa4-25 PSPC1-A488 DAPI IMPa4-A546_s_TileScan_001 (Stage 19 of 49)	00-YRKdoPvtLeDcWx536MiUz6
18.0135	um	Cell	0.000	1.000	929	5	siRNA-IMPa4-25 PSPC1-A488 IMPa4-A546 DAPI 8C1-siRNA-IMP-a2-a4 V2.00	0	28. siRNA-IMPa4-25 PSPC1-A488 DAPI IMPa4-A546_s_TileScan_001 (Stage 19 of 49)	00-YRKdoPvtLeDcWx536MiUz6
7.12611	um	Cell	0.000	1.000	930	6	siRNA-IMPa4-25 PSPC1-A488 IMPa4-A546 DAPI 8C1-siRNA-IMP-a2-a4 V2.00	0	28. siRNA-IMPa4-25 PSPC1-A488 DAPI IMPa4-A546_s_TileScan_001 (Stage 19 of 49)	00-YRKdoPvtLeDcWx536MiUz6
13.7587	um	Cell	0.000	1.000	931	7	siRNA-IMPa4-25 PSPC1-A488 IMPa4-A546 DAPI 8C1-siRNA-IMP-a2-a4 V2.00	0	28. siRNA-IMPa4-25 PSPC1-A488 DAPI IMPa4-A546_s_TileScan_001 (Stage 19 of 49)	00-YRKdoPvtLeDcWx536MiUz6
9.77601	um	Cell	0.000	1.000	932	8	siRNA-IMPa4-25 PSPC1-A488 IMPa4-A546 DAPI 8C1-siRNA-IMP-a2-a4 V2.00	0	28. siRNA-IMPa4-25 PSPC1-A488 DAPI IMPa4-A546_s_TileScan_001 (Stage 19 of 49)	00-YRKdoPvtLeDcWx536MiUz6
8.05943	um	Cell	0.000	1.000	933	9	siRNA-IMPa4-25 PSPC1-A488 IMPa4-A546 DAPI 8C1-siRNA-IMP-a2-a4 V2.00	0	28. siRNA-IMPa4-25 PSPC1-A488 DAPI IMPa4-A546_s_TileScan_001 (Stage 19 of 49)	00-YRKdoPvtLeDcWx536MiUz6
5.91118	um	Cell	0.000	1.000	934	10	siRNA-IMPa4-25 PSPC1-A488 IMPa4-A546 DAPI 8C1-siRNA-IMP-a2-a4 V2.00	0	28. siRNA-IMPa4-25 PSPC1-A488 DAPI IMPa4-A546_s_TileScan_001 (Stage 19 of 49)	00-YRKdoPvtLeDcWx536MiUz6
2.54266	um	Cell	0.000	1.000	935	0	siRNA-IMPa4-25 PSPC1-A488 IMPa4-A546 DAPI 8C1-siRNA-IMP-a2-a4 V2.00	0	28. siRNA-IMPa4-25 PSPC1-A488 DAPI IMPa4-A546_t_TileScan_001 (Stage 20 of 49)	00-FMqHqhADy7mLvVsQ4nWC8S
8.28393	um	Cell	0.000	1.000	936	1	siRNA-IMPa4-25 PSPC1-A488 IMPa4-A546 DAPI 8C1-siRNA-IMP-a2-a4 V2.00	0	28. siRNA-IMPa4-25 PSPC1-A488 DAPI IMPa4-A546_t_TileScan_001 (Stage 20 of 49)	00-FMqHqhADy7mLvVsQ4nWC8S
10.7391	um	Cell	0.000	1.000	937	2	siRNA-IMPa4-25 PSPC1-A488 IMPa4-A546 DAPI 8C1-siRNA-IMP-a2-a4 V2.00	0	28. siRNA-IMPa4-25 PSPC1-A488 DAPI IMPa4-A546_t_TileScan_001 (Stage 20 of 49)	00-FMqHqhADy7mLvVsQ4nWC8S
8.15442	um	Cell	0.000	1.000	938	3	siRNA-IMPa4-25 PSPC1-A488 IMPa4-A546 DAPI 8C1-siRNA-IMP-a2-a4 V2.00	0	28. siRNA-IMPa4-25 PSPC1-A488 DAPI IMPa4-A546_t_TileScan_001 (Stage 20 of 49)	00-FMqHqhADy7mLvVsQ4nWC8S
6.27457	um	Cell	0.000	1.000	939	4	siRNA-IMPa4-25 PSPC1-A488 IMPa4-A546 DAPI 8C1-siRNA-IMP-a2-a4 V2.00	0	28. siRNA-IMPa4-25 PSPC1-A488 DAPI IMPa4-A546_t_TileScan_001 (Stage 20 of 49)	00-FMqHqhADy7mLvVsQ4nWC8S
9.91312	um	Cell	0.000	1.000	940	5	siRNA-IMPa4-25 PSPC1-A488 IMPa4-A546 DAPI 8C1-siRNA-IMP-a2-a4 V2.00	0	28. siRNA-IMPa4-25 PSPC1-A488 DAPI IMPa4-A546_t_TileScan_001 (Stage 20 of 49)	00-FMqHqhADy7mLvVsQ4nWC8S
7.03671	um	Cell	0.000	1.000	941	6	siRNA-IMPa4-25 PSPC1-A488 IMPa4-A546 DAPI 8C1-siRNA-IMP-a2-a4 V2.00	0	28. siRNA-IMPa4-25 PSPC1-A488 DAPI IMPa4-A546_t_TileScan_001 (Stage 20 of 49)	00-FMqHqhADy7mLvVsQ4nWC8S
7.31384	um	Cell	0.000	1.000	942	7	siRNA-IMPa4-25 PSPC1-A488 IMPa4-A546 DAPI 8C1-siRNA-IMP-a2-a4 V2.00	0	28. siRNA-IMPa4-25 PSPC1-A488 DAPI IMPa4-A546_t_TileScan_001 (Stage 20 of 49)	00-FMqHqhADy7mLvVsQ4nWC8S
8.44302	um	Cell	0.000	1.000	943	8	siRNA-IMPa4-25 PSPC1-A488 IMPa4-A546 DAPI 8C1-siRNA-IMP-a2-a4 V2.00	0	28. siRNA-IMPa4-25 PSPC1-A488 DAPI IMPa4-A546_t_TileScan_001 (Stage 20 of 49)	00-FMqHqhADy7mLvVsQ4nWC8S
13.7843	um	Cell	0.000	1.000	944	0	siRNA-IMPa4-25 PSPC1-A488 IMPa4-A546 DAPI 8C1-siRNA-IMP-a2-a4 V2.00	0	28. siRNA-IMPa4-25 PSPC1-A488 DAPI IMPa4-A546_u_TileScan_001 (Stage 21 of 49)	00-7MWdeGGNSocicegnHhUBnB
6.03808	um	Cell	0.000	1.000	945	1	siRNA-IMPa4-25 PSPC1-A488 IMPa4-A546 DAPI 8C1-siRNA-IMP-a2-a4 V2.00	0	28. siRNA-IMPa4-25 PSPC1-A488 DAPI IMPa4-A546_u_TileScan_001 (Stage 21 of 49)	00-7MWdeGGNSocicegnHhUBnB
7.28986	um	Cell	0.000	1.000	946	2	siRNA-IMPa4-25 PSPC1-A488 IMPa4-A546 DAPI 8C1-siRNA-IMP-a2-a4 V2.00	0	28. siRNA-IMPa4-25 PSPC1-A488 DAPI IMPa4-A546_u_TileScan_001 (Stage 21 of 49)	00-7MWdeGGNSocicegnHhUBnB
4.95064	um	Cell	0.000	1.000	947	3	siRNA-IMPa4-25 PSPC1-A488 IMPa4-A546 DAPI 8C1-siRNA-IMP-a2-a4 V2.00	0	28. siRNA-IMPa4-25 PSPC1-A488 DAPI IMPa4-A546_u_TileScan_001 (Stage 21 of 49)	00-7MWdeGGNSocicegnHhUBnB
12.9625	um	Cell	0.000	1.000	948	4	siRNA-IMPa4-25 PSPC1-A488 IMPa4-A546 DAPI 8C1-siRNA-IMP-a2-a4 V2.00	0	28. siRNA-IMPa4-25 PSPC1-A488 DAPI IMPa4-A546_u_TileScan_001 (Stage 21 of 49)	00-7MWdeGGNSocicegnHhUBnB
12.4372	um	Cell	0.000	1.000	949	5	siRNA-IMPa4-25 PSPC1-A488 IMPa4-A546 DAPI 8C1-siRNA-IMP-a2-a4 V2.00	0	28. siRNA-IMPa4-25 PSPC1-A488 DAPI IMPa4-A546_u_TileScan_001 (Stage 21 of 49)	00-7MWdeGGNSocicegnHhUBnB
8.59303	um	Cell	0.000	1.000	950	6	siRNA-IMPa4-25 PSPC1-A488 IMPa4-A546 DAPI 8C1-siRNA-IMP-a2-a4 V2.00	0	28. siRNA-IMPa4-25 PSPC1-A488 DAPI IMPa4-A546_u_TileScan_001 (Stage 21 of 49)	00-7MWdeGGNSocicegnHhUBnB
8.25887	um	Cell	0.000	1.000	951	7	siRNA-IMPa4-25 PSPC1-A488 IMPa4-A546 DAPI 8C1-siRNA-IMP-a2-a4 V2.00	0	28. siRNA-IMPa4-25 PSPC1-A488 DAPI IMPa4-A546_u_TileScan_001 (Stage 21 of 49)	00-7MWdeGGNSocicegnHhUBnB
7.5469	um	Cell	0.000	1.000	952	8	siRNA-IMPa4-25 PSPC1-A488 IMPa4-A546 DAPI 8C1-siRNA-IMP-a2-a4 V2.00	0	28. siRNA-IMPa4-25 PSPC1-A488 DAPI IMPa4-A546_u_TileScan_001 (Stage 21 of 49)	00-7MWdeGGNSocicegnHhUBnB
16.7289	um	Cell	0.000	1.000	953	9	siRNA-IMPa4-25 PSPC1-A488 IMPa4-A546 DAPI 8C1-siRNA-IMP-a2-a4 V2.00	0	28. siRNA-IMPa4-25 PSPC1-A488 DAPI IMPa4-A546_u_TileScan_001 (Stage 21 of 49)	00-7MWdeGGNSocicegnHhUBnB
11.6132	um	Cell	0.000	1.000	954	10	siRNA-IMPa4-25 PSPC1-A488 IMPa4-A546 DAPI 8C1-siRNA-IMP-a2-a4 V2.00	0	28. siRNA-IMPa4-25 PSPC1-A488 DAPI IMPa4-A546_u_TileScan_001 (Stage 21 of 49)	00-7MWdeGGNSocicegnHhUBnB
9.6358	um	Cell	0.000	1.000	955	11	siRNA-IMPa4-25 PSPC1-A488 IMPa4-A546 DAPI 8C1-siRNA-IMP-a2-a4 V2.00	0	28. siRNA-IMPa4-25 PSPC1-A488 DAPI IMPa4-A546_u_TileScan_001 (Stage 21 of 49)	00-7MWdeGGNSocicegnHhUBnB
11.6483	um	Cell	0.000	1.000	956	12	siRNA-IMPa4-25 PSPC1-A488 IMPa4-A546 DAPI 8C1-siRNA-IMP-a2-a4 V2.00	0	28. siRNA-IMPa4-25 PSPC1-A488 DAPI IMPa4-A546_u_TileScan_001 (Stage 21 of 49)	00-7MWdeGGNSocicegnHhUBnB
8.68063	um	Cell	0.000	1.000	957	13	siRNA-IMPa4-25 PSPC1-A488 IMPa4-A546 DAPI 8C1-siRNA-IMP-a2-a4 V2.00	0	28. siRNA-IMPa4-25 PSPC1-A488 DAPI IMPa4-A546_u_TileScan_001 (Stage 21 of 49)	00-7MWdeGGNSocicegnHhUBnB
10.4274	um	Cell	0.000	1.000	958	14	siRNA-IMPa4-25 PSPC1-A488 IMPa4-A546 DAPI 8C1-siRNA-IMP-a2-a4 V2.00	0	28. siRNA-IMPa4-25 PSPC1-A488 DAPI IMPa4-A546_u_TileScan_001 (Stage 21 of 49)	00-7MWdeGGNSocicegnHhUBnB
10.1677	um	Cell	0.000	1.000	959	15	siRNA-IMPa4-25 PSPC1-A488 IMPa4-A546 DAPI 8C1-siRNA-IMP-a2-a4 V2.00	0	28. siRNA-IMPa4-25 PSPC1-A488 DAPI IMPa4-A546_u_TileScan_001 (Stage 21 of 49)	00-7MWdeGGNSocicegnHhUBnB
8.74363	um	Cell	0.000	1.000	960	16	siRNA-IMPa4-25 PSPC1-A488 IMPa4-A546 DAPI 8C1-siRNA-IMP-a2-a4 V2.00	0	28. siRNA-IMPa4-25 PSPC1-A488 DAPI IMPa4-A546_u_TileScan_001 (Stage 21 of 49)	00-7MWdeGGNSocicegnHhUBnB
8.66819	um	Cell	0.000	1.000	961	17	siRNA-IMPa4-25 PSPC1-A488 IMPa4-A546 DAPI 8C1-siRNA-IMP-a2-a4 V2.00	0	28. siRNA-IMPa4-25 PSPC1-A488 DAPI IMPa4-A546_u_TileScan_001 (Stage 21 of 49)	00-7MWdeGGNSocicegnHhUBnB
3.85504	um	Cell	0.000	1.000	962	0	siRNA-IMPa4-25 PSPC1-A488 IMPa4-A546 DAPI 8C1-siRNA-IMP-a2-a4 V2.00	0	28. siRNA-IMPa4-25 PSPC1-A488 DAPI IMPa4-A546_v_TileScan_001 (Stage 22 of 49)	00-KgZx5vQ6NBsCX75oQkwZnY
5.49255	um	Cell	0.000	1.000	963	1	siRNA-IMPa4-25 PSPC1-A488 IMPa4-A546 DAPI 8C1-siRNA-IMP-a2-a4 V2.00	0	28. siRNA-IMPa4-25 PSPC1-A488 DAPI IMPa4-A546_v_TileScan_001 (Stage 22 of 49)	00-KgZx5vQ6NBsCX75oQkwZnY
13.9152	um	Cell	0.000	1.000	964	2	siRNA-IMPa4-25 PSPC1-A488 IMPa4-A546 DAPI 8C1-siRNA-IMP-a2-a4 V2.00	0	28. siRNA-IMPa4-25 PSPC1-A488 DAPI IMPa4-A546_v_TileScan_001 (Stage 22 of 49)	00-KgZx5vQ6NBsCX75oQkwZnY
12.4897	um	Cell	0.000	1.000	965	3	siRNA-IMPa4-25 PSPC1-A488 IMPa4-A546 DAPI 8C1-siRNA-IMP-a2-a4 V2.00	0	28. siRNA-IMPa4-25 PSPC1-A488 DAPI IMPa4-A546_v_TileScan_001 (Stage 22 of 49)	00-KgZx5vQ6NBsCX75oQkwZnY
7.45522	um	Cell	0.000	1.000	966	4	siRNA-IMPa4-25 PSPC1-A488 IMPa4-A546 DAPI 8C1-siRNA-IMP-a2-a4 V2.00	0	28. siRNA-IMPa4-25 PSPC1-A488 DAPI IMPa4-A546_v_TileScan_001 (Stage 22 of 49)	00-KgZx5vQ6NBsCX75oQkwZnY
10.6527	um	Cell	0.000	1.000	967	5	siRNA-IMPa4-25 PSPC1-A488 IMPa4-A546 DAPI 8C1-siRNA-IMP-a2-a4 V2.00	0	28. siRNA-IMPa4-25 PSPC1-A488 DAPI IMPa4-A546_v_TileScan_001 (Stage 22 of 49)	00-KgZx5vQ6NBsCX75oQkwZnY
30.0752	um	Cell	0.000	1.000	968	6	siRNA-IMPa4-25 PSPC1-A488 IMPa4-A546 DAPI 8C1-siRNA-IMP-a2-a4 V2.00	0	28. siRNA-IMPa4-25 PSPC1-A488 DAPI IMPa4-A546_v_TileScan_001 (Stage 22 of 49)	00-KgZx5vQ6NBsCX75oQkwZnY
10.2561	um	Cell	0.000	1.000	969	7	siRNA-IMPa4-25 PSPC1-A488 IMPa4-A546 DAPI 8C1-siRNA-IMP-a2-a4 V2.00	0	28. siRNA-IMPa4-25 PSPC1-A488 DAPI IMPa4-A546_v_TileScan_001 (Stage 22 of 49)	00-KgZx5vQ6NBsCX75oQkwZnY
4.3401	um	Cell	0.000	1.000	970	8	siRNA-IMPa4-25 PSPC1-A488 IMPa4-A546 DAPI 8C1-siRNA-IMP-a2-a4 V2.00	0	28. siRNA-IMPa4-25 PSPC1-A488 DAPI IMPa4-A546_v_TileScan_001 (Stage 22 of 49)	00-KgZx5vQ6NBsCX75oQkwZnY
21.1495	um	Cell	0.000	1.000	971	9	siRNA-IMPa4-25 PSPC1-A488 IMPa4-A546 DAPI 8C1-siRNA-IMP-a2-a4 V2.00	0	28. siRNA-IMPa4-25 PSPC1-A488 DAPI IMPa4-A546_v_TileScan_001 (Stage 22 of 49)	00-KgZx5vQ6NBsCX75oQkwZnY
15.4143	um	Cell	0.000	1.000	972	10	siRNA-IMPa4-25 PSPC1-A488 IMPa4-A546 DAPI 8C1-siRNA-IMP-a2-a4 V2.00	0	28. siRNA-IMPa4-25 PSPC1-A488 DAPI IMPa4-A546_v_TileScan_001 (Stage 22 of 49)	00-KgZx5vQ6NBsCX75oQkwZnY
11.5693	um	Cell	0.000	1.000	973	11	siRNA-IMPa4-25 PSPC1-A488 IMPa4-A546 DAPI 8C1-siRNA-IMP-a2-a4 V2.00	0	28. siRNA-IMPa4-25 PSPC1-A488 DAPI IMPa4-A546_v_TileScan_001 (Stage 22 of 49)	00-KgZx5vQ6NBsCX75oQkwZnY
12.2109	um	Cell	0.000	1.000	974	12	siRNA-IMPa4-25 PSPC1-A488 IMPa4-A546 DAPI 8C1-siRNA-IMP-a2-a4 V2.00	0	28. siRNA-IMPa4-25 PSPC1-A488 DAPI IMPa4-A546_v_TileScan_001 (Stage 22 of 49)	00-KgZx5vQ6NBsCX75oQkwZnY
11.4325	um	Cell	0.000	1.000	975	0	siRNA-IMPa4-25 PSPC1-A488 IMPa4-A546 DAPI 8C1-siRNA-IMP-a2-a4 V2.00	0	28. siRNA-IMPa4-25 PSPC1-A488 DAPI IMPa4-A546_w_TileScan_001 (Stage 23 of 49)	00-X5PHaUViB9dWBSWotTHzxj
12.9412	um	Cell	0.000	1.000	976	1	siRNA-IMPa4-25 PSPC1-A488 IMPa4-A546 DAPI 8C1-siRNA-IMP-a2-a4 V2.00	0	28. siRNA-IMPa4-25 PSPC1-A488 DAPI IMPa4-A546_w_TileScan_001 (Stage 23 of 49)	00-X5PHaUViB9dWBSWotTHzxj
17.8172	um	Cell	0.000	1.000	977	2	siRNA-IMPa4-25 PSPC1-A488 IMPa4-A546 DAPI 8C1-siRNA-IMP-a2-a4 V2.00	0	28. siRNA-IMPa4-25 PSPC1-A488 DAPI IMPa4-A546_w_TileScan_001 (Stage 23 of 49)	00-X5PHaUViB9dWBSWotTHzxj
13.683	um	Cell	0.000	1.000	978	3	siRNA-IMPa4-25 PSPC1-A488 IMPa4-A546 DAPI 8C1-siRNA-IMP-a2-a4 V2.00	0	28. siRNA-IMPa4-25 PSPC1-A488 DAPI IMPa4-A546_w_TileScan_001 (Stage 23 of 49)	00-X5PHaUViB9dWBSWotTHzxj
8.52682	um	Cell	0.000	1.000	979	4	siRNA-IMPa4-25 PSPC1-A488 IMPa4-A546 DAPI 8C1-siRNA-IMP-a2-a4 V2.00	0	28. siRNA-IMPa4-25 PSPC1-A488 DAPI IMPa4-A546_w_TileScan_001 (Stage 23 of 49)	00-X5PHaUViB9dWBSWotTHzxj
8.19871	um	Cell	0.000	1.000	980	5	siRNA-IMPa4-25 PSPC1-A488 IMPa4-A546 DAPI 8C1-siRNA-IMP-a2-a4 V2.00	0	28. siRNA-IMPa4-25 PSPC1-A488 DAPI IMPa4-A546_w_TileScan_001 (Stage 23 of 49)	00-X5PHaUViB9dWBSWotTHzxj
10.7721	um	Cell	0.000	1.000	981	6	siRNA-IMPa4-25 PSPC1-A488 IMPa4-A546 DAPI 8C1-siRNA-IMP-a2-a4 V2.00	0	28. siRNA-IMPa4-25 PSPC1-A488 DAPI IMPa4-A546_w_TileScan_001 (Stage 23 of 49)	00-X5PHaUViB9dWBSWotTHzxj
7.36113	um	Cell	0.000	1.000	982	7	siRNA-IMPa4-25 PSPC1-A488 IMPa4-A546 DAPI 8C1-siRNA-IMP-a2-a4 V2.00	0	28. siRNA-IMPa4-25 PSPC1-A488 DAPI IMPa4-A546_w_TileScan_001 (Stage 23 of 49)	00-X5PHaUViB9dWBSWotTHzxj
9.61192	um	Cell	0.000	1.000	983	8	siRNA-IMPa4-25 PSPC1-A488 IMPa4-A546 DAPI 8C1-siRNA-IMP-a2-a4 V2.00	0	28. siRNA-IMPa4-25 PSPC1-A488 DAPI IMPa4-A546_w_TileScan_001 (Stage 23 of 49)	00-X5PHaUViB9dWBSWotTHzxj
15.2779	um	Cell	0.000	1.000	984	9	siRNA-IMPa4-25 PSPC1-A488 IMPa4-A546 DAPI 8C1-siRNA-IMP-a2-a4 V2.00	0	28. siRNA-IMPa4-25 PSPC1-A488 DAPI IMPa4-A546_w_TileScan_001 (Stage 23 of 49)	00-X5PHaUViB9dWBSWotTHzxj
8.9621	um	Cell	0.000	1.000	985	10	siRNA-IMPa4-25 PSPC1-A488 IMPa4-A546 DAPI 8C1-siRNA-IMP-a2-a4 V2.00	0	28. siRNA-IMPa4-25 PSPC1-A488 DAPI IMPa4-A546_w_TileScan_001 (Stage 23 of 49)	00-X5PHaUViB9dWBSWotTHzxj
10.7055	um	Cell	0.000	1.000	986	11	siRNA-IMPa4-25 PSPC1-A488 IMPa4-A546 DAPI 8C1-siRNA-IMP-a2-a4 V2.00	0	28. siRNA-IMPa4-25 PSPC1-A488 DAPI IMPa4-A546_w_TileScan_001 (Stage 23 of 49)	00-X5PHaUViB9dWBSWotTHzxj
15.5151	um	Cell	0.000	1.000	987	12	siRNA-IMPa4-25 PSPC1-A488 IMPa4-A546 DAPI 8C1-siRNA-IMP-a2-a4 V2.00	0	28. siRNA-IMPa4-25 PSPC1-A488 DAPI IMPa4-A546_w_TileScan_001 (Stage 23 of 49)	00-X5PHaUViB9dWBSWotTHzxj
17.5482	um	Cell	0.000	1.000	988	13	siRNA-IMPa4-25 PSPC1-A488 IMPa4-A546 DAPI 8C1-siRNA-IMP-a2-a4 V2.00	0	28. siRNA-IMPa4-25 PSPC1-A488 DAPI IMPa4-A546_w_TileScan_001 (Stage 23 of 49)	00-X5PHaUViB9dWBSWotTHzxj
23.3054	um	Cell	0.000	1.000	989	14	siRNA-IMPa4-25 PSPC1-A488 IMPa4-A546 DAPI 8C1-siRNA-IMP-a2-a4 V2.00	0	28. siRNA-IMPa4-25 PSPC1-A488 DAPI IMPa4-A546_w_TileScan_001 (Stage 23 of 49)	00-X5PHaUViB9dWBSWotTHzxj
6.29061	um	Cell	0.000	1.000	990	15	siRNA-IMPa4-25 PSPC1-A488 IMPa4-A546 DAPI 8C1-siRNA-IMP-a2-a4 V2.00	0	28. siRNA-IMPa4-25 PSPC1-A488 DAPI IMPa4-A546_w_TileScan_001 (Stage 23 of 49)	00-X5PHaUViB9dWBSWotTHzxj
13.3441	um	Cell	0.000	1.000	991	16	siRNA-IMPa4-25 PSPC1-A488 IMPa4-A546 DAPI 8C1-siRNA-IMP-a2-a4 V2.00	0	28. siRNA-IMPa4-25 PSPC1-A488 DAPI IMPa4-A546_w_TileScan_001 (Stage 23 of 49)	00-X5PHaUViB9dWBSWotTHzxj
17.2593	um	Cell	0.000	1.000	992	17	siRNA-IMPa4-25 PSPC1-A488 IMPa4-A546 DAPI 8C1-siRNA-IMP-a2-a4 V2.00	0	28. siRNA-IMPa4-25 PSPC1-A488 DAPI IMPa4-A546_w_TileScan_001 (Stage 23 of 49)	00-X5PHaUViB9dWBSWotTHzxj
14.6167	um	Cell	0.000	1.000	993	18	siRNA-IMPa4-25 PSPC1-A488 IMPa4-A546 DAPI 8C1-siRNA-IMP-a2-a4 V2.00	0	28. siRNA-IMPa4-25 PSPC1-A488 DAPI IMPa4-A546_w_TileScan_001 (Stage 23 of 49)	00-X5PHaUViB9dWBSWotTHzxj
8.84379	um	Cell	0.000	1.000	994	19	siRNA-IMPa4-25 PSPC1-A488 IMPa4-A546 DAPI 8C1-siRNA-IMP-a2-a4 V2.00	0	28. siRNA-IMPa4-25 PSPC1-A488 DAPI IMPa4-A546_w_TileScan_001 (Stage 23 of 49)	00-X5PHaUViB9dWBSWotTHzxj
7.72486	um	Cell	0.000	1.000	995	20	siRNA-IMPa4-25 PSPC1-A488 IMPa4-A546 DAPI 8C1-siRNA-IMP-a2-a4 V2.00	0	28. siRNA-IMPa4-25 PSPC1-A488 DAPI IMPa4-A546_w_TileScan_001 (Stage 23 of 49)	00-X5PHaUViB9dWBSWotTHzxj
12.1124	um	Cell	0.000	1.000	996	0	siRNA-IMPa4-25 PSPC1-A488 IMPa4-A546 DAPI 8C1-siRNA-IMP-a2-a4 V2.00	0	28. siRNA-IMPa4-25 PSPC1-A488 DAPI IMPa4-A546_x_TileScan_001 (Stage 24 of 49)	00-gnKKgXNzZkBpzmPZVWkZnK
26.3931	um	Cell	0.000	1.000	997	1	siRNA-IMPa4-25 PSPC1-A488 IMPa4-A546 DAPI 8C1-siRNA-IMP-a2-a4 V2.00	0	28. siRNA-IMPa4-25 PSPC1-A488 DAPI IMPa4-A546_x_TileScan_001 (Stage 24 of 49)	00-gnKKgXNzZkBpzmPZVWkZnK
8.18354	um	Cell	0.000	1.000	998	2	siRNA-IMPa4-25 PSPC1-A488 IMPa4-A546 DAPI 8C1-siRNA-IMP-a2-a4 V2.00	0	28. siRNA-IMPa4-25 PSPC1-A488 DAPI IMPa4-A546_x_TileScan_001 (Stage 24 of 49)	00-gnKKgXNzZkBpzmPZVWkZnK
13.8951	um	Cell	0.000	1.000	999	3	siRNA-IMPa4-25 PSPC1-A488 IMPa4-A546 DAPI 8C1-siRNA-IMP-a2-a4 V2.00	0	28. siRNA-IMPa4-25 PSPC1-A488 DAPI IMPa4-A546_x_TileScan_001 (Stage 24 of 49)	00-gnKKgXNzZkBpzmPZVWkZnK
5.33524	um	Cell	0.000	1.000	1000	4	siRNA-IMPa4-25 PSPC1-A488 IMPa4-A546 DAPI 8C1-siRNA-IMP-a2-a4 V2.00	0	28. siRNA-IMPa4-25 PSPC1-A488 DAPI IMPa4-A546_x_TileScan_001 (Stage 24 of 49)	00-gnKKgXNzZkBpzmPZVWkZnK
8.78034	um	Cell	0.000	1.000	1001	5	siRNA-IMPa4-25 PSPC1-A488 IMPa4-A546 DAPI 8C1-siRNA-IMP-a2-a4 V2.00	0	28. siRNA-IMPa4-25 PSPC1-A488 DAPI IMPa4-A546_x_TileScan_001 (Stage 24 of 49)	00-gnKKgXNzZkBpzmPZVWkZnK
8.89048	um	Cell	0.000	1.000	1002	6	siRNA-IMPa4-25 PSPC1-A488 IMPa4-A546 DAPI 8C1-siRNA-IMP-a2-a4 V2.00	0	28. siRNA-IMPa4-25 PSPC1-A488 DAPI IMPa4-A546_x_TileScan_001 (Stage 24 of 49)	00-gnKKgXNzZkBpzmPZVWkZnK
22.8126	um	Cell	0.000	1.000	1003	7	siRNA-IMPa4-25 PSPC1-A488 IMPa4-A546 DAPI 8C1-siRNA-IMP-a2-a4 V2.00	0	28. siRNA-IMPa4-25 PSPC1-A488 DAPI IMPa4-A546_x_TileScan_001 (Stage 24 of 49)	00-gnKKgXNzZkBpzmPZVWkZnK
16.6423	um	Cell	0.000	1.000	1004	8	siRNA-IMPa4-25 PSPC1-A488 IMPa4-A546 DAPI 8C1-siRNA-IMP-a2-a4 V2.00	0	28. siRNA-IMPa4-25 PSPC1-A488 DAPI IMPa4-A546_x_TileScan_001 (Stage 24 of 49)	00-gnKKgXNzZkBpzmPZVWkZnK
5.69598	um	Cell	0.000	1.000	1005	9	siRNA-IMPa4-25 PSPC1-A488 IMPa4-A546 DAPI 8C1-siRNA-IMP-a2-a4 V2.00	0	28. siRNA-IMPa4-25 PSPC1-A488 DAPI IMPa4-A546_x_TileScan_001 (Stage 24 of 49)	00-gnKKgXNzZkBpzmPZVWkZnK
12.2341	um	Cell	0.000	1.000	1006	10	siRNA-IMPa4-25 PSPC1-A488 IMPa4-A546 DAPI 8C1-siRNA-IMP-a2-a4 V2.00	0	28. siRNA-IMPa4-25 PSPC1-A488 DAPI IMPa4-A546_x_TileScan_001 (Stage 24 of 49)	00-gnKKgXNzZkBpzmPZVWkZnK
13.9433	um	Cell	0.000	1.000	1007	11	siRNA-IMPa4-25 PSPC1-A488 IMPa4-A546 DAPI 8C1-siRNA-IMP-a2-a4 V2.00	0	28. siRNA-IMPa4-25 PSPC1-A488 DAPI IMPa4-A546_x_TileScan_001 (Stage 24 of 49)	00-gnKKgXNzZkBpzmPZVWkZnK
5.28254	um	Cell	0.000	1.000	1008	12	siRNA-IMPa4-25 PSPC1-A488 IMPa4-A546 DAPI 8C1-siRNA-IMP-a2-a4 V2.00	0	28. siRNA-IMPa4-25 PSPC1-A488 DAPI IMPa4-A546_x_TileScan_001 (Stage 24 of 49)	00-gnKKgXNzZkBpzmPZVWkZnK
10.5857	um	Cell	0.000	1.000	1009	13	siRNA-IMPa4-25 PSPC1-A488 IMPa4-A546 DAPI 8C1-siRNA-IMP-a2-a4 V2.00	0	28. siRNA-IMPa4-25 PSPC1-A488 DAPI IMPa4-A546_x_TileScan_001 (Stage 24 of 49)	00-gnKKgXNzZkBpzmPZVWkZnK
7.00789	um	Cell	0.000	1.000	1010	14	siRNA-IMPa4-25 PSPC1-A488 IMPa4-A546 DAPI 8C1-siRNA-IMP-a2-a4 V2.00	0	28. siRNA-IMPa4-25 PSPC1-A488 DAPI IMPa4-A546_x_TileScan_001 (Stage 24 of 49)	00-gnKKgXNzZkBpzmPZVWkZnK
3.80414	um	Cell	0.000	1.000	1011	15	siRNA-IMPa4-25 PSPC1-A488 IMPa4-A546 DAPI 8C1-siRNA-IMP-a2-a4 V2.00	0	28. siRNA-IMPa4-25 PSPC1-A488 DAPI IMPa4-A546_x_TileScan_001 (Stage 24 of 49)	00-gnKKgXNzZkBpzmPZVWkZnK
7.57111	um	Cell	0.000	1.000	1012	16	siRNA-IMPa4-25 PSPC1-A488 IMPa4-A546 DAPI 8C1-siRNA-IMP-a2-a4 V2.00	0	28. siRNA-IMPa4-25 PSPC1-A488 DAPI IMPa4-A546_x_TileScan_001 (Stage 24 of 49)	00-gnKKgXNzZkBpzmPZVWkZnK
15.9831	um	Cell	0.000	1.000	1013	17	siRNA-IMPa4-25 PSPC1-A488 IMPa4-A546 DAPI 8C1-siRNA-IMP-a2-a4 V2.00	0	28. siRNA-IMPa4-25 PSPC1-A488 DAPI IMPa4-A546_x_TileScan_001 (Stage 24 of 49)	00-gnKKgXNzZkBpzmPZVWkZnK
12.2362	um	Cell	0.000	1.000	1014	18	siRNA-IMPa4-25 PSPC1-A488 IMPa4-A546 DAPI 8C1-siRNA-IMP-a2-a4 V2.00	0	28. siRNA-IMPa4-25 PSPC1-A488 DAPI IMPa4-A546_x_TileScan_001 (Stage 24 of 49)	00-gnKKgXNzZkBpzmPZVWkZnK
17.6236	um	Cell	0.000	1.000	1015	19	siRNA-IMPa4-25 PSPC1-A488 IMPa4-A546 DAPI 8C1-siRNA-IMP-a2-a4 V2.00	0	28. siRNA-IMPa4-25 PSPC1-A488 DAPI IMPa4-A546_x_TileScan_001 (Stage 24 of 49)	00-gnKKgXNzZkBpzmPZVWkZnK
14.423	um	Cell	0.000	1.000	1016	20	siRNA-IMPa4-25 PSPC1-A488 IMPa4-A546 DAPI 8C1-siRNA-IMP-a2-a4 V2.00	0	28. siRNA-IMPa4-25 PSPC1-A488 DAPI IMPa4-A546_x_TileScan_001 (Stage 24 of 49)	00-gnKKgXNzZkBpzmPZVWkZnK
11.0529	um	Cell	0.000	1.000	1017	21	siRNA-IMPa4-25 PSPC1-A488 IMPa4-A546 DAPI 8C1-siRNA-IMP-a2-a4 V2.00	0	28. siRNA-IMPa4-25 PSPC1-A488 DAPI IMPa4-A546_x_TileScan_001 (Stage 24 of 49)	00-gnKKgXNzZkBpzmPZVWkZnK
11.7082	um	Cell	0.000	1.000	1018	0	siRNA-IMPa4-25 PSPC1-A488 IMPa4-A546 DAPI 8C1-siRNA-IMP-a2-a4 V2.00	0	28. siRNA-IMPa4-25 PSPC1-A488 DAPI IMPa4-A546_y_TileScan_001 (Stage 25 of 49)	00-SnVj4a3YKZsa47sRyDJYzE
8.01242	um	Cell	0.000	1.000	1019	1	siRNA-IMPa4-25 PSPC1-A488 IMPa4-A546 DAPI 8C1-siRNA-IMP-a2-a4 V2.00	0	28. siRNA-IMPa4-25 PSPC1-A488 DAPI IMPa4-A546_y_TileScan_001 (Stage 25 of 49)	00-SnVj4a3YKZsa47sRyDJYzE
7.04044	um	Cell	0.000	1.000	1020	2	siRNA-IMPa4-25 PSPC1-A488 IMPa4-A546 DAPI 8C1-siRNA-IMP-a2-a4 V2.00	0	28. siRNA-IMPa4-25 PSPC1-A488 DAPI IMPa4-A546_y_TileScan_001 (Stage 25 of 49)	00-SnVj4a3YKZsa47sRyDJYzE
11.6243	um	Cell	0.000	1.000	1021	3	siRNA-IMPa4-25 PSPC1-A488 IMPa4-A546 DAPI 8C1-siRNA-IMP-a2-a4 V2.00	0	28. siRNA-IMPa4-25 PSPC1-A488 DAPI IMPa4-A546_y_TileScan_001 (Stage 25 of 49)	00-SnVj4a3YKZsa47sRyDJYzE
13.5384	um	Cell	0.000	1.000	1022	4	siRNA-IMPa4-25 PSPC1-A488 IMPa4-A546 DAPI 8C1-siRNA-IMP-a2-a4 V2.00	0	28. siRNA-IMPa4-25 PSPC1-A488 DAPI IMPa4-A546_y_TileScan_001 (Stage 25 of 49)	00-SnVj4a3YKZsa47sRyDJYzE
11.3304	um	Cell	0.000	1.000	1023	5	siRNA-IMPa4-25 PSPC1-A488 IMPa4-A546 DAPI 8C1-siRNA-IMP-a2-a4 V2.00	0	28. siRNA-IMPa4-25 PSPC1-A488 DAPI IMPa4-A546_y_TileScan_001 (Stage 25 of 49)	00-SnVj4a3YKZsa47sRyDJYzE
4.79423	um	Cell	0.000	1.000	1024	6	siRNA-IMPa4-25 PSPC1-A488 IMPa4-A546 DAPI 8C1-siRNA-IMP-a2-a4 V2.00	0	28. siRNA-IMPa4-25 PSPC1-A488 DAPI IMPa4-A546_y_TileScan_001 (Stage 25 of 49)	00-SnVj4a3YKZsa47sRyDJYzE
14.8728	um	Cell	0.000	1.000	1025	7	siRNA-IMPa4-25 PSPC1-A488 IMPa4-A546 DAPI 8C1-siRNA-IMP-a2-a4 V2.00	0	28. siRNA-IMPa4-25 PSPC1-A488 DAPI IMPa4-A546_y_TileScan_001 (Stage 25 of 49)	00-SnVj4a3YKZsa47sRyDJYzE
5.96901	um	Cell	0.000	1.000	1026	8	siRNA-IMPa4-25 PSPC1-A488 IMPa4-A546 DAPI 8C1-siRNA-IMP-a2-a4 V2.00	0	28. siRNA-IMPa4-25 PSPC1-A488 DAPI IMPa4-A546_y_TileScan_001 (Stage 25 of 49)	00-SnVj4a3YKZsa47sRyDJYzE
10.4603	um	Cell	0.000	1.000	1027	9	siRNA-IMPa4-25 PSPC1-A488 IMPa4-A546 DAPI 8C1-siRNA-IMP-a2-a4 V2.00	0	28. siRNA-IMPa4-25 PSPC1-A488 DAPI IMPa4-A546_y_TileScan_001 (Stage 25 of 49)	00-SnVj4a3YKZsa47sRyDJYzE
5.65696	um	Cell	0.000	1.000	1028	10	siRNA-IMPa4-25 PSPC1-A488 IMPa4-A546 DAPI 8C1-siRNA-IMP-a2-a4 V2.00	0	28. siRNA-IMPa4-25 PSPC1-A488 DAPI IMPa4-A546_y_TileScan_001 (Stage 25 of 49)	00-SnVj4a3YKZsa47sRyDJYzE
25.9388	um	Cell	0.000	1.000	1029	11	siRNA-IMPa4-25 PSPC1-A488 IMPa4-A546 DAPI 8C1-siRNA-IMP-a2-a4 V2.00	0	28. siRNA-IMPa4-25 PSPC1-A488 DAPI IMPa4-A546_y_TileScan_001 (Stage 25 of 49)	00-SnVj4a3YKZsa47sRyDJYzE
6.85143	um	Cell	0.000	1.000	1030	12	siRNA-IMPa4-25 PSPC1-A488 IMPa4-A546 DAPI 8C1-siRNA-IMP-a2-a4 V2.00	0	28. siRNA-IMPa4-25 PSPC1-A488 DAPI IMPa4-A546_y_TileScan_001 (Stage 25 of 49)	00-SnVj4a3YKZsa47sRyDJYzE
8.8383	um	Cell	0.000	1.000	1031	13	siRNA-IMPa4-25 PSPC1-A488 IMPa4-A546 DAPI 8C1-siRNA-IMP-a2-a4 V2.00	0	28. siRNA-IMPa4-25 PSPC1-A488 DAPI IMPa4-A546_y_TileScan_001 (Stage 25 of 49)	00-SnVj4a3YKZsa47sRyDJYzE
8.064	um	Cell	0.000	1.000	1032	14	siRNA-IMPa4-25 PSPC1-A488 IMPa4-A546 DAPI 8C1-siRNA-IMP-a2-a4 V2.00	0	28. siRNA-IMPa4-25 PSPC1-A488 DAPI IMPa4-A546_y_TileScan_001 (Stage 25 of 49)	00-SnVj4a3YKZsa47sRyDJYzE
6.55046	um	Cell	0.000	1.000	1033	15	siRNA-IMPa4-25 PSPC1-A488 IMPa4-A546 DAPI 8C1-siRNA-IMP-a2-a4 V2.00	0	28. siRNA-IMPa4-25 PSPC1-A488 DAPI IMPa4-A546_y_TileScan_001 (Stage 25 of 49)	00-SnVj4a3YKZsa47sRyDJYzE
7.06147	um	Cell	0.000	1.000	1034	16	siRNA-IMPa4-25 PSPC1-A488 IMPa4-A546 DAPI 8C1-siRNA-IMP-a2-a4 V2.00	0	28. siRNA-IMPa4-25 PSPC1-A488 DAPI IMPa4-A546_y_TileScan_001 (Stage 25 of 49)	00-SnVj4a3YKZsa47sRyDJYzE
11.2743	um	Cell	0.000	1.000	1035	17	siRNA-IMPa4-25 PSPC1-A488 IMPa4-A546 DAPI 8C1-siRNA-IMP-a2-a4 V2.00	0	28. siRNA-IMPa4-25 PSPC1-A488 DAPI IMPa4-A546_y_TileScan_001 (Stage 25 of 49)	00-SnVj4a3YKZsa47sRyDJYzE
8.98819	um	Cell	0.000	1.000	1036	18	siRNA-IMPa4-25 PSPC1-A488 IMPa4-A546 DAPI 8C1-siRNA-IMP-a2-a4 V2.00	0	28. siRNA-IMPa4-25 PSPC1-A488 DAPI IMPa4-A546_y_TileScan_001 (Stage 25 of 49)	00-SnVj4a3YKZsa47sRyDJYzE
11.1998	um	Cell	0.000	1.000	1037	19	siRNA-IMPa4-25 PSPC1-A488 IMPa4-A546 DAPI 8C1-siRNA-IMP-a2-a4 V2.00	0	28. siRNA-IMPa4-25 PSPC1-A488 DAPI IMPa4-A546_y_TileScan_001 (Stage 25 of 49)	00-SnVj4a3YKZsa47sRyDJYzE
7.5838	um	Cell	0.000	1.000	1038	20	siRNA-IMPa4-25 PSPC1-A488 IMPa4-A546 DAPI 8C1-siRNA-IMP-a2-a4 V2.00	0	28. siRNA-IMPa4-25 PSPC1-A488 DAPI IMPa4-A546_y_TileScan_001 (Stage 25 of 49)	00-SnVj4a3YKZsa47sRyDJYzE
8.39927	um	Cell	0.000	1.000	1039	21	siRNA-IMPa4-25 PSPC1-A488 IMPa4-A546 DAPI 8C1-siRNA-IMP-a2-a4 V2.00	0	28. siRNA-IMPa4-25 PSPC1-A488 DAPI IMPa4-A546_y_TileScan_001 (Stage 25 of 49)	00-SnVj4a3YKZsa47sRyDJYzE
13.3346	um	Cell	0.000	1.000	1040	22	siRNA-IMPa4-25 PSPC1-A488 IMPa4-A546 DAPI 8C1-siRNA-IMP-a2-a4 V2.00	0	28. siRNA-IMPa4-25 PSPC1-A488 DAPI IMPa4-A546_y_TileScan_001 (Stage 25 of 49)	00-SnVj4a3YKZsa47sRyDJYzE
7.33372	um	Cell	0.000	1.000	1041	23	siRNA-IMPa4-25 PSPC1-A488 IMPa4-A546 DAPI 8C1-siRNA-IMP-a2-a4 V2.00	0	28. siRNA-IMPa4-25 PSPC1-A488 DAPI IMPa4-A546_y_TileScan_001 (Stage 25 of 49)	00-SnVj4a3YKZsa47sRyDJYzE
8.93051	um	Cell	0.000	1.000	1042	24	siRNA-IMPa4-25 PSPC1-A488 IMPa4-A546 DAPI 8C1-siRNA-IMP-a2-a4 V2.00	0	28. siRNA-IMPa4-25 PSPC1-A488 DAPI IMPa4-A546_y_TileScan_001 (Stage 25 of 49)	00-SnVj4a3YKZsa47sRyDJYzE
6.3133	um	Cell	0.000	1.000	1043	25	siRNA-IMPa4-25 PSPC1-A488 IMPa4-A546 DAPI 8C1-siRNA-IMP-a2-a4 V2.00	0	28. siRNA-IMPa4-25 PSPC1-A488 DAPI IMPa4-A546_y_TileScan_001 (Stage 25 of 49)	00-SnVj4a3YKZsa47sRyDJYzE
7.29708	um	Cell	0.000	1.000	1044	26	siRNA-IMPa4-25 PSPC1-A488 IMPa4-A546 DAPI 8C1-siRNA-IMP-a2-a4 V2.00	0	28. siRNA-IMPa4-25 PSPC1-A488 DAPI IMPa4-A546_y_TileScan_001 (Stage 25 of 49)	00-SnVj4a3YKZsa47sRyDJYzE
6.81183	um	Cell	0.000	1.000	1045	0	siRNA-IMPa4-25 PSPC1-A488 IMPa4-A546 DAPI 8C1-siRNA-IMP-a2-a4 V2.00	0	28. siRNA-IMPa4-25 PSPC1-A488 DAPI IMPa4-A546_z_TileScan_001 (Stage 26 of 49)	00-y5bug2iLLNSwEcPakQES9G
16.0156	um	Cell	0.000	1.000	1046	1	siRNA-IMPa4-25 PSPC1-A488 IMPa4-A546 DAPI 8C1-siRNA-IMP-a2-a4 V2.00	0	28. siRNA-IMPa4-25 PSPC1-A488 DAPI IMPa4-A546_z_TileScan_001 (Stage 26 of 49)	00-y5bug2iLLNSwEcPakQES9G
10.7954	um	Cell	0.000	1.000	1047	2	siRNA-IMPa4-25 PSPC1-A488 IMPa4-A546 DAPI 8C1-siRNA-IMP-a2-a4 V2.00	0	28. siRNA-IMPa4-25 PSPC1-A488 DAPI IMPa4-A546_z_TileScan_001 (Stage 26 of 49)	00-y5bug2iLLNSwEcPakQES9G
17.8392	um	Cell	0.000	1.000	1048	3	siRNA-IMPa4-25 PSPC1-A488 IMPa4-A546 DAPI 8C1-siRNA-IMP-a2-a4 V2.00	0	28. siRNA-IMPa4-25 PSPC1-A488 DAPI IMPa4-A546_z_TileScan_001 (Stage 26 of 49)	00-y5bug2iLLNSwEcPakQES9G
6.96016	um	Cell	0.000	1.000	1049	4	siRNA-IMPa4-25 PSPC1-A488 IMPa4-A546 DAPI 8C1-siRNA-IMP-a2-a4 V2.00	0	28. siRNA-IMPa4-25 PSPC1-A488 DAPI IMPa4-A546_z_TileScan_001 (Stage 26 of 49)	00-y5bug2iLLNSwEcPakQES9G
8.90491	um	Cell	0.000	1.000	1050	5	siRNA-IMPa4-25 PSPC1-A488 IMPa4-A546 DAPI 8C1-siRNA-IMP-a2-a4 V2.00	0	28. siRNA-IMPa4-25 PSPC1-A488 DAPI IMPa4-A546_z_TileScan_001 (Stage 26 of 49)	00-y5bug2iLLNSwEcPakQES9G
10.0163	um	Cell	0.000	1.000	1051	6	siRNA-IMPa4-25 PSPC1-A488 IMPa4-A546 DAPI 8C1-siRNA-IMP-a2-a4 V2.00	0	28. siRNA-IMPa4-25 PSPC1-A488 DAPI IMPa4-A546_z_TileScan_001 (Stage 26 of 49)	00-y5bug2iLLNSwEcPakQES9G
6.92337	um	Cell	0.000	1.000	1052	7	siRNA-IMPa4-25 PSPC1-A488 IMPa4-A546 DAPI 8C1-siRNA-IMP-a2-a4 V2.00	0	28. siRNA-IMPa4-25 PSPC1-A488 DAPI IMPa4-A546_z_TileScan_001 (Stage 26 of 49)	00-y5bug2iLLNSwEcPakQES9G
17.0144	um	Cell	0.000	1.000	1053	8	siRNA-IMPa4-25 PSPC1-A488 IMPa4-A546 DAPI 8C1-siRNA-IMP-a2-a4 V2.00	0	28. siRNA-IMPa4-25 PSPC1-A488 DAPI IMPa4-A546_z_TileScan_001 (Stage 26 of 49)	00-y5bug2iLLNSwEcPakQES9G
13.6462	um	Cell	0.000	1.000	1054	9	siRNA-IMPa4-25 PSPC1-A488 IMPa4-A546 DAPI 8C1-siRNA-IMP-a2-a4 V2.00	0	28. siRNA-IMPa4-25 PSPC1-A488 DAPI IMPa4-A546_z_TileScan_001 (Stage 26 of 49)	00-y5bug2iLLNSwEcPakQES9G
9.38686	um	Cell	0.000	1.000	1055	10	siRNA-IMPa4-25 PSPC1-A488 IMPa4-A546 DAPI 8C1-siRNA-IMP-a2-a4 V2.00	0	28. siRNA-IMPa4-25 PSPC1-A488 DAPI IMPa4-A546_z_TileScan_001 (Stage 26 of 49)	00-y5bug2iLLNSwEcPakQES9G
16.3704	um	Cell	0.000	1.000	1056	11	siRNA-IMPa4-25 PSPC1-A488 IMPa4-A546 DAPI 8C1-siRNA-IMP-a2-a4 V2.00	0	28. siRNA-IMPa4-25 PSPC1-A488 DAPI IMPa4-A546_z_TileScan_001 (Stage 26 of 49)	00-y5bug2iLLNSwEcPakQES9G
9.44531	um	Cell	0.000	1.000	1057	12	siRNA-IMPa4-25 PSPC1-A488 IMPa4-A546 DAPI 8C1-siRNA-IMP-a2-a4 V2.00	0	28. siRNA-IMPa4-25 PSPC1-A488 DAPI IMPa4-A546_z_TileScan_001 (Stage 26 of 49)	00-y5bug2iLLNSwEcPakQES9G
6.77491	um	Cell	0.000	1.000	1058	13	siRNA-IMPa4-25 PSPC1-A488 IMPa4-A546 DAPI 8C1-siRNA-IMP-a2-a4 V2.00	0	28. siRNA-IMPa4-25 PSPC1-A488 DAPI IMPa4-A546_z_TileScan_001 (Stage 26 of 49)	00-y5bug2iLLNSwEcPakQES9G
6.51864	um	Cell	0.000	1.000	1059	14	siRNA-IMPa4-25 PSPC1-A488 IMPa4-A546 DAPI 8C1-siRNA-IMP-a2-a4 V2.00	0	28. siRNA-IMPa4-25 PSPC1-A488 DAPI IMPa4-A546_z_TileScan_001 (Stage 26 of 49)	00-y5bug2iLLNSwEcPakQES9G
11.995	um	Cell	0.000	1.000	1060	15	siRNA-IMPa4-25 PSPC1-A488 IMPa4-A546 DAPI 8C1-siRNA-IMP-a2-a4 V2.00	0	28. siRNA-IMPa4-25 PSPC1-A488 DAPI IMPa4-A546_z_TileScan_001 (Stage 26 of 49)	00-y5bug2iLLNSwEcPakQES9G
6.6389	um	Cell	0.000	1.000	1061	16	siRNA-IMPa4-25 PSPC1-A488 IMPa4-A546 DAPI 8C1-siRNA-IMP-a2-a4 V2.00	0	28. siRNA-IMPa4-25 PSPC1-A488 DAPI IMPa4-A546_z_TileScan_001 (Stage 26 of 49)	00-y5bug2iLLNSwEcPakQES9G
13.0608	um	Cell	0.000	1.000	1062	17	siRNA-IMPa4-25 PSPC1-A488 IMPa4-A546 DAPI 8C1-siRNA-IMP-a2-a4 V2.00	0	28. siRNA-IMPa4-25 PSPC1-A488 DAPI IMPa4-A546_z_TileScan_001 (Stage 26 of 49)	00-y5bug2iLLNSwEcPakQES9G
11.5146	um	Cell	0.000	1.000	1063	18	siRNA-IMPa4-25 PSPC1-A488 IMPa4-A546 DAPI 8C1-siRNA-IMP-a2-a4 V2.00	0	28. siRNA-IMPa4-25 PSPC1-A488 DAPI IMPa4-A546_z_TileScan_001 (Stage 26 of 49)	00-y5bug2iLLNSwEcPakQES9G
11.2113	um	Cell	0.000	1.000	1064	19	siRNA-IMPa4-25 PSPC1-A488 IMPa4-A546 DAPI 8C1-siRNA-IMP-a2-a4 V2.00	0	28. siRNA-IMPa4-25 PSPC1-A488 DAPI IMPa4-A546_z_TileScan_001 (Stage 26 of 49)	00-y5bug2iLLNSwEcPakQES9G
12.1728	um	Cell	0.000	1.000	1065	20	siRNA-IMPa4-25 PSPC1-A488 IMPa4-A546 DAPI 8C1-siRNA-IMP-a2-a4 V2.00	0	28. siRNA-IMPa4-25 PSPC1-A488 DAPI IMPa4-A546_z_TileScan_001 (Stage 26 of 49)	00-y5bug2iLLNSwEcPakQES9G
6.64244	um	Cell	0.000	1.000	1066	21	siRNA-IMPa4-25 PSPC1-A488 IMPa4-A546 DAPI 8C1-siRNA-IMP-a2-a4 V2.00	0	28. siRNA-IMPa4-25 PSPC1-A488 DAPI IMPa4-A546_z_TileScan_001 (Stage 26 of 49)	00-y5bug2iLLNSwEcPakQES9G
