# Supplementary material for: Development of a pipeline for automated, high-throughput analysis of paraspeckle proteins reveals specific roles for importin α proteins
Source: Sci Rep. 2017 Feb 27;7:43323. doi: 10.1038/srep43323 (PMC5379994; doi:10.1038/srep43323)
Supplement: Supplementary Dataset SD1-H [file srep43323-s10.zip › I8P/8C1-siRNA-IMPa4-PSPC1/_/siRNA-IMPa4-25 PSPC1-A488 IMPa4-A546 DAPI 8C1-siRNA-IMP-a2-a4 V2.00_Statistics/siRNA-IMPa4-25 PSPC1-A488 IMPa4-A546 DAPI 8C1-siRNA-IMP-a2-a4 V2.00_Cell_Ellipticity_(prolate).csv]

Cell Ellipticity (prolate)
====================
Value	Unit	Category	Birth [s]	Death [s]	ID	OriginalID	Original Component Name	Original Component ID	Original Image Name	Original Image ID
0.0962259		Cell	0.000	1.000	0	0	siRNA-IMPa4-25 PSPC1-A488 IMPa4-A546 DAPI 8C1-siRNA-IMP-a2-a4 V2.00	0	28. siRNA-IMPa4-25 PSPC1-A488 DAPI IMPa4-A546_a_TileScan_001 (Stage 1 of 49)	00-JKREv5dFh4S8fT5UBUHMBH
0.05187		Cell	0.000	1.000	1	1	siRNA-IMPa4-25 PSPC1-A488 IMPa4-A546 DAPI 8C1-siRNA-IMP-a2-a4 V2.00	0	28. siRNA-IMPa4-25 PSPC1-A488 DAPI IMPa4-A546_a_TileScan_001 (Stage 1 of 49)	00-JKREv5dFh4S8fT5UBUHMBH
0.0498303		Cell	0.000	1.000	2	2	siRNA-IMPa4-25 PSPC1-A488 IMPa4-A546 DAPI 8C1-siRNA-IMP-a2-a4 V2.00	0	28. siRNA-IMPa4-25 PSPC1-A488 DAPI IMPa4-A546_a_TileScan_001 (Stage 1 of 49)	00-JKREv5dFh4S8fT5UBUHMBH
0.0487218		Cell	0.000	1.000	3	3	siRNA-IMPa4-25 PSPC1-A488 IMPa4-A546 DAPI 8C1-siRNA-IMP-a2-a4 V2.00	0	28. siRNA-IMPa4-25 PSPC1-A488 DAPI IMPa4-A546_a_TileScan_001 (Stage 1 of 49)	00-JKREv5dFh4S8fT5UBUHMBH
0.0575337		Cell	0.000	1.000	4	4	siRNA-IMPa4-25 PSPC1-A488 IMPa4-A546 DAPI 8C1-siRNA-IMP-a2-a4 V2.00	0	28. siRNA-IMPa4-25 PSPC1-A488 DAPI IMPa4-A546_a_TileScan_001 (Stage 1 of 49)	00-JKREv5dFh4S8fT5UBUHMBH
0.214922		Cell	0.000	1.000	5	5	siRNA-IMPa4-25 PSPC1-A488 IMPa4-A546 DAPI 8C1-siRNA-IMP-a2-a4 V2.00	0	28. siRNA-IMPa4-25 PSPC1-A488 DAPI IMPa4-A546_a_TileScan_001 (Stage 1 of 49)	00-JKREv5dFh4S8fT5UBUHMBH
0.394431		Cell	0.000	1.000	6	6	siRNA-IMPa4-25 PSPC1-A488 IMPa4-A546 DAPI 8C1-siRNA-IMP-a2-a4 V2.00	0	28. siRNA-IMPa4-25 PSPC1-A488 DAPI IMPa4-A546_a_TileScan_001 (Stage 1 of 49)	00-JKREv5dFh4S8fT5UBUHMBH
0.252269		Cell	0.000	1.000	7	7	siRNA-IMPa4-25 PSPC1-A488 IMPa4-A546 DAPI 8C1-siRNA-IMP-a2-a4 V2.00	0	28. siRNA-IMPa4-25 PSPC1-A488 DAPI IMPa4-A546_a_TileScan_001 (Stage 1 of 49)	00-JKREv5dFh4S8fT5UBUHMBH
0.329681		Cell	0.000	1.000	8	8	siRNA-IMPa4-25 PSPC1-A488 IMPa4-A546 DAPI 8C1-siRNA-IMP-a2-a4 V2.00	0	28. siRNA-IMPa4-25 PSPC1-A488 DAPI IMPa4-A546_a_TileScan_001 (Stage 1 of 49)	00-JKREv5dFh4S8fT5UBUHMBH
0.133569		Cell	0.000	1.000	9	9	siRNA-IMPa4-25 PSPC1-A488 IMPa4-A546 DAPI 8C1-siRNA-IMP-a2-a4 V2.00	0	28. siRNA-IMPa4-25 PSPC1-A488 DAPI IMPa4-A546_a_TileScan_001 (Stage 1 of 49)	00-JKREv5dFh4S8fT5UBUHMBH
0.0377473		Cell	0.000	1.000	10	10	siRNA-IMPa4-25 PSPC1-A488 IMPa4-A546 DAPI 8C1-siRNA-IMP-a2-a4 V2.00	0	28. siRNA-IMPa4-25 PSPC1-A488 DAPI IMPa4-A546_a_TileScan_001 (Stage 1 of 49)	00-JKREv5dFh4S8fT5UBUHMBH
0.0553957		Cell	0.000	1.000	11	11	siRNA-IMPa4-25 PSPC1-A488 IMPa4-A546 DAPI 8C1-siRNA-IMP-a2-a4 V2.00	0	28. siRNA-IMPa4-25 PSPC1-A488 DAPI IMPa4-A546_a_TileScan_001 (Stage 1 of 49)	00-JKREv5dFh4S8fT5UBUHMBH
0.213226		Cell	0.000	1.000	12	12	siRNA-IMPa4-25 PSPC1-A488 IMPa4-A546 DAPI 8C1-siRNA-IMP-a2-a4 V2.00	0	28. siRNA-IMPa4-25 PSPC1-A488 DAPI IMPa4-A546_a_TileScan_001 (Stage 1 of 49)	00-JKREv5dFh4S8fT5UBUHMBH
0.160295		Cell	0.000	1.000	13	13	siRNA-IMPa4-25 PSPC1-A488 IMPa4-A546 DAPI 8C1-siRNA-IMP-a2-a4 V2.00	0	28. siRNA-IMPa4-25 PSPC1-A488 DAPI IMPa4-A546_a_TileScan_001 (Stage 1 of 49)	00-JKREv5dFh4S8fT5UBUHMBH
0.235913		Cell	0.000	1.000	14	14	siRNA-IMPa4-25 PSPC1-A488 IMPa4-A546 DAPI 8C1-siRNA-IMP-a2-a4 V2.00	0	28. siRNA-IMPa4-25 PSPC1-A488 DAPI IMPa4-A546_a_TileScan_001 (Stage 1 of 49)	00-JKREv5dFh4S8fT5UBUHMBH
0.153053		Cell	0.000	1.000	15	0	siRNA-IMPa4-25 PSPC1-A488 IMPa4-A546 DAPI 8C1-siRNA-IMP-a2-a4 V2.00	0	28. siRNA-IMPa4-25 PSPC1-A488 DAPI IMPa4-A546_aa_TileScan_001 (Stage 27 of 49)	00-x9mCNsT3tnCjPtcMHRbHkP
0.0902552		Cell	0.000	1.000	16	1	siRNA-IMPa4-25 PSPC1-A488 IMPa4-A546 DAPI 8C1-siRNA-IMP-a2-a4 V2.00	0	28. siRNA-IMPa4-25 PSPC1-A488 DAPI IMPa4-A546_aa_TileScan_001 (Stage 27 of 49)	00-x9mCNsT3tnCjPtcMHRbHkP
0.0492491		Cell	0.000	1.000	17	2	siRNA-IMPa4-25 PSPC1-A488 IMPa4-A546 DAPI 8C1-siRNA-IMP-a2-a4 V2.00	0	28. siRNA-IMPa4-25 PSPC1-A488 DAPI IMPa4-A546_aa_TileScan_001 (Stage 27 of 49)	00-x9mCNsT3tnCjPtcMHRbHkP
0.654719		Cell	0.000	1.000	18	3	siRNA-IMPa4-25 PSPC1-A488 IMPa4-A546 DAPI 8C1-siRNA-IMP-a2-a4 V2.00	0	28. siRNA-IMPa4-25 PSPC1-A488 DAPI IMPa4-A546_aa_TileScan_001 (Stage 27 of 49)	00-x9mCNsT3tnCjPtcMHRbHkP
0.0969409		Cell	0.000	1.000	19	4	siRNA-IMPa4-25 PSPC1-A488 IMPa4-A546 DAPI 8C1-siRNA-IMP-a2-a4 V2.00	0	28. siRNA-IMPa4-25 PSPC1-A488 DAPI IMPa4-A546_aa_TileScan_001 (Stage 27 of 49)	00-x9mCNsT3tnCjPtcMHRbHkP
0.0223715		Cell	0.000	1.000	20	5	siRNA-IMPa4-25 PSPC1-A488 IMPa4-A546 DAPI 8C1-siRNA-IMP-a2-a4 V2.00	0	28. siRNA-IMPa4-25 PSPC1-A488 DAPI IMPa4-A546_aa_TileScan_001 (Stage 27 of 49)	00-x9mCNsT3tnCjPtcMHRbHkP
0.232982		Cell	0.000	1.000	21	6	siRNA-IMPa4-25 PSPC1-A488 IMPa4-A546 DAPI 8C1-siRNA-IMP-a2-a4 V2.00	0	28. siRNA-IMPa4-25 PSPC1-A488 DAPI IMPa4-A546_aa_TileScan_001 (Stage 27 of 49)	00-x9mCNsT3tnCjPtcMHRbHkP
0.106573		Cell	0.000	1.000	22	7	siRNA-IMPa4-25 PSPC1-A488 IMPa4-A546 DAPI 8C1-siRNA-IMP-a2-a4 V2.00	0	28. siRNA-IMPa4-25 PSPC1-A488 DAPI IMPa4-A546_aa_TileScan_001 (Stage 27 of 49)	00-x9mCNsT3tnCjPtcMHRbHkP
0.0212155		Cell	0.000	1.000	23	8	siRNA-IMPa4-25 PSPC1-A488 IMPa4-A546 DAPI 8C1-siRNA-IMP-a2-a4 V2.00	0	28. siRNA-IMPa4-25 PSPC1-A488 DAPI IMPa4-A546_aa_TileScan_001 (Stage 27 of 49)	00-x9mCNsT3tnCjPtcMHRbHkP
0.255411		Cell	0.000	1.000	24	9	siRNA-IMPa4-25 PSPC1-A488 IMPa4-A546 DAPI 8C1-siRNA-IMP-a2-a4 V2.00	0	28. siRNA-IMPa4-25 PSPC1-A488 DAPI IMPa4-A546_aa_TileScan_001 (Stage 27 of 49)	00-x9mCNsT3tnCjPtcMHRbHkP
0.598826		Cell	0.000	1.000	25	10	siRNA-IMPa4-25 PSPC1-A488 IMPa4-A546 DAPI 8C1-siRNA-IMP-a2-a4 V2.00	0	28. siRNA-IMPa4-25 PSPC1-A488 DAPI IMPa4-A546_aa_TileScan_001 (Stage 27 of 49)	00-x9mCNsT3tnCjPtcMHRbHkP
0.462484		Cell	0.000	1.000	26	11	siRNA-IMPa4-25 PSPC1-A488 IMPa4-A546 DAPI 8C1-siRNA-IMP-a2-a4 V2.00	0	28. siRNA-IMPa4-25 PSPC1-A488 DAPI IMPa4-A546_aa_TileScan_001 (Stage 27 of 49)	00-x9mCNsT3tnCjPtcMHRbHkP
0.123587		Cell	0.000	1.000	27	12	siRNA-IMPa4-25 PSPC1-A488 IMPa4-A546 DAPI 8C1-siRNA-IMP-a2-a4 V2.00	0	28. siRNA-IMPa4-25 PSPC1-A488 DAPI IMPa4-A546_aa_TileScan_001 (Stage 27 of 49)	00-x9mCNsT3tnCjPtcMHRbHkP
0.0623538		Cell	0.000	1.000	28	13	siRNA-IMPa4-25 PSPC1-A488 IMPa4-A546 DAPI 8C1-siRNA-IMP-a2-a4 V2.00	0	28. siRNA-IMPa4-25 PSPC1-A488 DAPI IMPa4-A546_aa_TileScan_001 (Stage 27 of 49)	00-x9mCNsT3tnCjPtcMHRbHkP
0.435113		Cell	0.000	1.000	29	14	siRNA-IMPa4-25 PSPC1-A488 IMPa4-A546 DAPI 8C1-siRNA-IMP-a2-a4 V2.00	0	28. siRNA-IMPa4-25 PSPC1-A488 DAPI IMPa4-A546_aa_TileScan_001 (Stage 27 of 49)	00-x9mCNsT3tnCjPtcMHRbHkP
0.11427		Cell	0.000	1.000	30	15	siRNA-IMPa4-25 PSPC1-A488 IMPa4-A546 DAPI 8C1-siRNA-IMP-a2-a4 V2.00	0	28. siRNA-IMPa4-25 PSPC1-A488 DAPI IMPa4-A546_aa_TileScan_001 (Stage 27 of 49)	00-x9mCNsT3tnCjPtcMHRbHkP
0.188985		Cell	0.000	1.000	31	16	siRNA-IMPa4-25 PSPC1-A488 IMPa4-A546 DAPI 8C1-siRNA-IMP-a2-a4 V2.00	0	28. siRNA-IMPa4-25 PSPC1-A488 DAPI IMPa4-A546_aa_TileScan_001 (Stage 27 of 49)	00-x9mCNsT3tnCjPtcMHRbHkP
0.257005		Cell	0.000	1.000	32	17	siRNA-IMPa4-25 PSPC1-A488 IMPa4-A546 DAPI 8C1-siRNA-IMP-a2-a4 V2.00	0	28. siRNA-IMPa4-25 PSPC1-A488 DAPI IMPa4-A546_aa_TileScan_001 (Stage 27 of 49)	00-x9mCNsT3tnCjPtcMHRbHkP
0.146211		Cell	0.000	1.000	33	18	siRNA-IMPa4-25 PSPC1-A488 IMPa4-A546 DAPI 8C1-siRNA-IMP-a2-a4 V2.00	0	28. siRNA-IMPa4-25 PSPC1-A488 DAPI IMPa4-A546_aa_TileScan_001 (Stage 27 of 49)	00-x9mCNsT3tnCjPtcMHRbHkP
0.0775381		Cell	0.000	1.000	34	19	siRNA-IMPa4-25 PSPC1-A488 IMPa4-A546 DAPI 8C1-siRNA-IMP-a2-a4 V2.00	0	28. siRNA-IMPa4-25 PSPC1-A488 DAPI IMPa4-A546_aa_TileScan_001 (Stage 27 of 49)	00-x9mCNsT3tnCjPtcMHRbHkP
0.307465		Cell	0.000	1.000	35	20	siRNA-IMPa4-25 PSPC1-A488 IMPa4-A546 DAPI 8C1-siRNA-IMP-a2-a4 V2.00	0	28. siRNA-IMPa4-25 PSPC1-A488 DAPI IMPa4-A546_aa_TileScan_001 (Stage 27 of 49)	00-x9mCNsT3tnCjPtcMHRbHkP
0.244129		Cell	0.000	1.000	36	21	siRNA-IMPa4-25 PSPC1-A488 IMPa4-A546 DAPI 8C1-siRNA-IMP-a2-a4 V2.00	0	28. siRNA-IMPa4-25 PSPC1-A488 DAPI IMPa4-A546_aa_TileScan_001 (Stage 27 of 49)	00-x9mCNsT3tnCjPtcMHRbHkP
0.200589		Cell	0.000	1.000	37	22	siRNA-IMPa4-25 PSPC1-A488 IMPa4-A546 DAPI 8C1-siRNA-IMP-a2-a4 V2.00	0	28. siRNA-IMPa4-25 PSPC1-A488 DAPI IMPa4-A546_aa_TileScan_001 (Stage 27 of 49)	00-x9mCNsT3tnCjPtcMHRbHkP
0.253535		Cell	0.000	1.000	38	23	siRNA-IMPa4-25 PSPC1-A488 IMPa4-A546 DAPI 8C1-siRNA-IMP-a2-a4 V2.00	0	28. siRNA-IMPa4-25 PSPC1-A488 DAPI IMPa4-A546_aa_TileScan_001 (Stage 27 of 49)	00-x9mCNsT3tnCjPtcMHRbHkP
0.213696		Cell	0.000	1.000	39	24	siRNA-IMPa4-25 PSPC1-A488 IMPa4-A546 DAPI 8C1-siRNA-IMP-a2-a4 V2.00	0	28. siRNA-IMPa4-25 PSPC1-A488 DAPI IMPa4-A546_aa_TileScan_001 (Stage 27 of 49)	00-x9mCNsT3tnCjPtcMHRbHkP
0.317889		Cell	0.000	1.000	40	25	siRNA-IMPa4-25 PSPC1-A488 IMPa4-A546 DAPI 8C1-siRNA-IMP-a2-a4 V2.00	0	28. siRNA-IMPa4-25 PSPC1-A488 DAPI IMPa4-A546_aa_TileScan_001 (Stage 27 of 49)	00-x9mCNsT3tnCjPtcMHRbHkP
0.376167		Cell	0.000	1.000	41	26	siRNA-IMPa4-25 PSPC1-A488 IMPa4-A546 DAPI 8C1-siRNA-IMP-a2-a4 V2.00	0	28. siRNA-IMPa4-25 PSPC1-A488 DAPI IMPa4-A546_aa_TileScan_001 (Stage 27 of 49)	00-x9mCNsT3tnCjPtcMHRbHkP
0.448978		Cell	0.000	1.000	42	27	siRNA-IMPa4-25 PSPC1-A488 IMPa4-A546 DAPI 8C1-siRNA-IMP-a2-a4 V2.00	0	28. siRNA-IMPa4-25 PSPC1-A488 DAPI IMPa4-A546_aa_TileScan_001 (Stage 27 of 49)	00-x9mCNsT3tnCjPtcMHRbHkP
0.587231		Cell	0.000	1.000	43	28	siRNA-IMPa4-25 PSPC1-A488 IMPa4-A546 DAPI 8C1-siRNA-IMP-a2-a4 V2.00	0	28. siRNA-IMPa4-25 PSPC1-A488 DAPI IMPa4-A546_aa_TileScan_001 (Stage 27 of 49)	00-x9mCNsT3tnCjPtcMHRbHkP
0.116912		Cell	0.000	1.000	44	29	siRNA-IMPa4-25 PSPC1-A488 IMPa4-A546 DAPI 8C1-siRNA-IMP-a2-a4 V2.00	0	28. siRNA-IMPa4-25 PSPC1-A488 DAPI IMPa4-A546_aa_TileScan_001 (Stage 27 of 49)	00-x9mCNsT3tnCjPtcMHRbHkP
0.0549792		Cell	0.000	1.000	45	0	siRNA-IMPa4-25 PSPC1-A488 IMPa4-A546 DAPI 8C1-siRNA-IMP-a2-a4 V2.00	0	28. siRNA-IMPa4-25 PSPC1-A488 DAPI IMPa4-A546_ab_TileScan_001 (Stage 28 of 49)	00-Q4ooruqc3Yzm6j4qtFoQce
0.170815		Cell	0.000	1.000	46	1	siRNA-IMPa4-25 PSPC1-A488 IMPa4-A546 DAPI 8C1-siRNA-IMP-a2-a4 V2.00	0	28. siRNA-IMPa4-25 PSPC1-A488 DAPI IMPa4-A546_ab_TileScan_001 (Stage 28 of 49)	00-Q4ooruqc3Yzm6j4qtFoQce
0.0417215		Cell	0.000	1.000	47	2	siRNA-IMPa4-25 PSPC1-A488 IMPa4-A546 DAPI 8C1-siRNA-IMP-a2-a4 V2.00	0	28. siRNA-IMPa4-25 PSPC1-A488 DAPI IMPa4-A546_ab_TileScan_001 (Stage 28 of 49)	00-Q4ooruqc3Yzm6j4qtFoQce
0.224468		Cell	0.000	1.000	48	3	siRNA-IMPa4-25 PSPC1-A488 IMPa4-A546 DAPI 8C1-siRNA-IMP-a2-a4 V2.00	0	28. siRNA-IMPa4-25 PSPC1-A488 DAPI IMPa4-A546_ab_TileScan_001 (Stage 28 of 49)	00-Q4ooruqc3Yzm6j4qtFoQce
0.258087		Cell	0.000	1.000	49	4	siRNA-IMPa4-25 PSPC1-A488 IMPa4-A546 DAPI 8C1-siRNA-IMP-a2-a4 V2.00	0	28. siRNA-IMPa4-25 PSPC1-A488 DAPI IMPa4-A546_ab_TileScan_001 (Stage 28 of 49)	00-Q4ooruqc3Yzm6j4qtFoQce
0.452262		Cell	0.000	1.000	50	5	siRNA-IMPa4-25 PSPC1-A488 IMPa4-A546 DAPI 8C1-siRNA-IMP-a2-a4 V2.00	0	28. siRNA-IMPa4-25 PSPC1-A488 DAPI IMPa4-A546_ab_TileScan_001 (Stage 28 of 49)	00-Q4ooruqc3Yzm6j4qtFoQce
0.176671		Cell	0.000	1.000	51	6	siRNA-IMPa4-25 PSPC1-A488 IMPa4-A546 DAPI 8C1-siRNA-IMP-a2-a4 V2.00	0	28. siRNA-IMPa4-25 PSPC1-A488 DAPI IMPa4-A546_ab_TileScan_001 (Stage 28 of 49)	00-Q4ooruqc3Yzm6j4qtFoQce
0.258856		Cell	0.000	1.000	52	7	siRNA-IMPa4-25 PSPC1-A488 IMPa4-A546 DAPI 8C1-siRNA-IMP-a2-a4 V2.00	0	28. siRNA-IMPa4-25 PSPC1-A488 DAPI IMPa4-A546_ab_TileScan_001 (Stage 28 of 49)	00-Q4ooruqc3Yzm6j4qtFoQce
0.0498496		Cell	0.000	1.000	53	8	siRNA-IMPa4-25 PSPC1-A488 IMPa4-A546 DAPI 8C1-siRNA-IMP-a2-a4 V2.00	0	28. siRNA-IMPa4-25 PSPC1-A488 DAPI IMPa4-A546_ab_TileScan_001 (Stage 28 of 49)	00-Q4ooruqc3Yzm6j4qtFoQce
0.0523769		Cell	0.000	1.000	54	9	siRNA-IMPa4-25 PSPC1-A488 IMPa4-A546 DAPI 8C1-siRNA-IMP-a2-a4 V2.00	0	28. siRNA-IMPa4-25 PSPC1-A488 DAPI IMPa4-A546_ab_TileScan_001 (Stage 28 of 49)	00-Q4ooruqc3Yzm6j4qtFoQce
0.196939		Cell	0.000	1.000	55	10	siRNA-IMPa4-25 PSPC1-A488 IMPa4-A546 DAPI 8C1-siRNA-IMP-a2-a4 V2.00	0	28. siRNA-IMPa4-25 PSPC1-A488 DAPI IMPa4-A546_ab_TileScan_001 (Stage 28 of 49)	00-Q4ooruqc3Yzm6j4qtFoQce
0.0345862		Cell	0.000	1.000	56	11	siRNA-IMPa4-25 PSPC1-A488 IMPa4-A546 DAPI 8C1-siRNA-IMP-a2-a4 V2.00	0	28. siRNA-IMPa4-25 PSPC1-A488 DAPI IMPa4-A546_ab_TileScan_001 (Stage 28 of 49)	00-Q4ooruqc3Yzm6j4qtFoQce
0.0820525		Cell	0.000	1.000	57	12	siRNA-IMPa4-25 PSPC1-A488 IMPa4-A546 DAPI 8C1-siRNA-IMP-a2-a4 V2.00	0	28. siRNA-IMPa4-25 PSPC1-A488 DAPI IMPa4-A546_ab_TileScan_001 (Stage 28 of 49)	00-Q4ooruqc3Yzm6j4qtFoQce
0.194488		Cell	0.000	1.000	58	13	siRNA-IMPa4-25 PSPC1-A488 IMPa4-A546 DAPI 8C1-siRNA-IMP-a2-a4 V2.00	0	28. siRNA-IMPa4-25 PSPC1-A488 DAPI IMPa4-A546_ab_TileScan_001 (Stage 28 of 49)	00-Q4ooruqc3Yzm6j4qtFoQce
0.109553		Cell	0.000	1.000	59	14	siRNA-IMPa4-25 PSPC1-A488 IMPa4-A546 DAPI 8C1-siRNA-IMP-a2-a4 V2.00	0	28. siRNA-IMPa4-25 PSPC1-A488 DAPI IMPa4-A546_ab_TileScan_001 (Stage 28 of 49)	00-Q4ooruqc3Yzm6j4qtFoQce
0.130736		Cell	0.000	1.000	60	15	siRNA-IMPa4-25 PSPC1-A488 IMPa4-A546 DAPI 8C1-siRNA-IMP-a2-a4 V2.00	0	28. siRNA-IMPa4-25 PSPC1-A488 DAPI IMPa4-A546_ab_TileScan_001 (Stage 28 of 49)	00-Q4ooruqc3Yzm6j4qtFoQce
0.195521		Cell	0.000	1.000	61	16	siRNA-IMPa4-25 PSPC1-A488 IMPa4-A546 DAPI 8C1-siRNA-IMP-a2-a4 V2.00	0	28. siRNA-IMPa4-25 PSPC1-A488 DAPI IMPa4-A546_ab_TileScan_001 (Stage 28 of 49)	00-Q4ooruqc3Yzm6j4qtFoQce
0.11968		Cell	0.000	1.000	62	17	siRNA-IMPa4-25 PSPC1-A488 IMPa4-A546 DAPI 8C1-siRNA-IMP-a2-a4 V2.00	0	28. siRNA-IMPa4-25 PSPC1-A488 DAPI IMPa4-A546_ab_TileScan_001 (Stage 28 of 49)	00-Q4ooruqc3Yzm6j4qtFoQce
0.372858		Cell	0.000	1.000	63	18	siRNA-IMPa4-25 PSPC1-A488 IMPa4-A546 DAPI 8C1-siRNA-IMP-a2-a4 V2.00	0	28. siRNA-IMPa4-25 PSPC1-A488 DAPI IMPa4-A546_ab_TileScan_001 (Stage 28 of 49)	00-Q4ooruqc3Yzm6j4qtFoQce
0.335614		Cell	0.000	1.000	64	19	siRNA-IMPa4-25 PSPC1-A488 IMPa4-A546 DAPI 8C1-siRNA-IMP-a2-a4 V2.00	0	28. siRNA-IMPa4-25 PSPC1-A488 DAPI IMPa4-A546_ab_TileScan_001 (Stage 28 of 49)	00-Q4ooruqc3Yzm6j4qtFoQce
0.0660983		Cell	0.000	1.000	65	20	siRNA-IMPa4-25 PSPC1-A488 IMPa4-A546 DAPI 8C1-siRNA-IMP-a2-a4 V2.00	0	28. siRNA-IMPa4-25 PSPC1-A488 DAPI IMPa4-A546_ab_TileScan_001 (Stage 28 of 49)	00-Q4ooruqc3Yzm6j4qtFoQce
0.0729564		Cell	0.000	1.000	66	21	siRNA-IMPa4-25 PSPC1-A488 IMPa4-A546 DAPI 8C1-siRNA-IMP-a2-a4 V2.00	0	28. siRNA-IMPa4-25 PSPC1-A488 DAPI IMPa4-A546_ab_TileScan_001 (Stage 28 of 49)	00-Q4ooruqc3Yzm6j4qtFoQce
0.10141		Cell	0.000	1.000	67	22	siRNA-IMPa4-25 PSPC1-A488 IMPa4-A546 DAPI 8C1-siRNA-IMP-a2-a4 V2.00	0	28. siRNA-IMPa4-25 PSPC1-A488 DAPI IMPa4-A546_ab_TileScan_001 (Stage 28 of 49)	00-Q4ooruqc3Yzm6j4qtFoQce
0.134143		Cell	0.000	1.000	68	23	siRNA-IMPa4-25 PSPC1-A488 IMPa4-A546 DAPI 8C1-siRNA-IMP-a2-a4 V2.00	0	28. siRNA-IMPa4-25 PSPC1-A488 DAPI IMPa4-A546_ab_TileScan_001 (Stage 28 of 49)	00-Q4ooruqc3Yzm6j4qtFoQce
0.346306		Cell	0.000	1.000	69	24	siRNA-IMPa4-25 PSPC1-A488 IMPa4-A546 DAPI 8C1-siRNA-IMP-a2-a4 V2.00	0	28. siRNA-IMPa4-25 PSPC1-A488 DAPI IMPa4-A546_ab_TileScan_001 (Stage 28 of 49)	00-Q4ooruqc3Yzm6j4qtFoQce
0.429086		Cell	0.000	1.000	70	25	siRNA-IMPa4-25 PSPC1-A488 IMPa4-A546 DAPI 8C1-siRNA-IMP-a2-a4 V2.00	0	28. siRNA-IMPa4-25 PSPC1-A488 DAPI IMPa4-A546_ab_TileScan_001 (Stage 28 of 49)	00-Q4ooruqc3Yzm6j4qtFoQce
0.262357		Cell	0.000	1.000	71	26	siRNA-IMPa4-25 PSPC1-A488 IMPa4-A546 DAPI 8C1-siRNA-IMP-a2-a4 V2.00	0	28. siRNA-IMPa4-25 PSPC1-A488 DAPI IMPa4-A546_ab_TileScan_001 (Stage 28 of 49)	00-Q4ooruqc3Yzm6j4qtFoQce
0.24813		Cell	0.000	1.000	72	27	siRNA-IMPa4-25 PSPC1-A488 IMPa4-A546 DAPI 8C1-siRNA-IMP-a2-a4 V2.00	0	28. siRNA-IMPa4-25 PSPC1-A488 DAPI IMPa4-A546_ab_TileScan_001 (Stage 28 of 49)	00-Q4ooruqc3Yzm6j4qtFoQce
0.0669782		Cell	0.000	1.000	73	0	siRNA-IMPa4-25 PSPC1-A488 IMPa4-A546 DAPI 8C1-siRNA-IMP-a2-a4 V2.00	0	28. siRNA-IMPa4-25 PSPC1-A488 DAPI IMPa4-A546_ac_TileScan_001 (Stage 29 of 49)	00-LXCLx4huhhqiRKe4jbZjg4
0.0938629		Cell	0.000	1.000	74	1	siRNA-IMPa4-25 PSPC1-A488 IMPa4-A546 DAPI 8C1-siRNA-IMP-a2-a4 V2.00	0	28. siRNA-IMPa4-25 PSPC1-A488 DAPI IMPa4-A546_ac_TileScan_001 (Stage 29 of 49)	00-LXCLx4huhhqiRKe4jbZjg4
0.0922345		Cell	0.000	1.000	75	2	siRNA-IMPa4-25 PSPC1-A488 IMPa4-A546 DAPI 8C1-siRNA-IMP-a2-a4 V2.00	0	28. siRNA-IMPa4-25 PSPC1-A488 DAPI IMPa4-A546_ac_TileScan_001 (Stage 29 of 49)	00-LXCLx4huhhqiRKe4jbZjg4
0.114315		Cell	0.000	1.000	76	3	siRNA-IMPa4-25 PSPC1-A488 IMPa4-A546 DAPI 8C1-siRNA-IMP-a2-a4 V2.00	0	28. siRNA-IMPa4-25 PSPC1-A488 DAPI IMPa4-A546_ac_TileScan_001 (Stage 29 of 49)	00-LXCLx4huhhqiRKe4jbZjg4
0.051005		Cell	0.000	1.000	77	4	siRNA-IMPa4-25 PSPC1-A488 IMPa4-A546 DAPI 8C1-siRNA-IMP-a2-a4 V2.00	0	28. siRNA-IMPa4-25 PSPC1-A488 DAPI IMPa4-A546_ac_TileScan_001 (Stage 29 of 49)	00-LXCLx4huhhqiRKe4jbZjg4
0.0738866		Cell	0.000	1.000	78	5	siRNA-IMPa4-25 PSPC1-A488 IMPa4-A546 DAPI 8C1-siRNA-IMP-a2-a4 V2.00	0	28. siRNA-IMPa4-25 PSPC1-A488 DAPI IMPa4-A546_ac_TileScan_001 (Stage 29 of 49)	00-LXCLx4huhhqiRKe4jbZjg4
0.066278		Cell	0.000	1.000	79	6	siRNA-IMPa4-25 PSPC1-A488 IMPa4-A546 DAPI 8C1-siRNA-IMP-a2-a4 V2.00	0	28. siRNA-IMPa4-25 PSPC1-A488 DAPI IMPa4-A546_ac_TileScan_001 (Stage 29 of 49)	00-LXCLx4huhhqiRKe4jbZjg4
0.088113		Cell	0.000	1.000	80	7	siRNA-IMPa4-25 PSPC1-A488 IMPa4-A546 DAPI 8C1-siRNA-IMP-a2-a4 V2.00	0	28. siRNA-IMPa4-25 PSPC1-A488 DAPI IMPa4-A546_ac_TileScan_001 (Stage 29 of 49)	00-LXCLx4huhhqiRKe4jbZjg4
0.0927714		Cell	0.000	1.000	81	8	siRNA-IMPa4-25 PSPC1-A488 IMPa4-A546 DAPI 8C1-siRNA-IMP-a2-a4 V2.00	0	28. siRNA-IMPa4-25 PSPC1-A488 DAPI IMPa4-A546_ac_TileScan_001 (Stage 29 of 49)	00-LXCLx4huhhqiRKe4jbZjg4
0.302259		Cell	0.000	1.000	82	9	siRNA-IMPa4-25 PSPC1-A488 IMPa4-A546 DAPI 8C1-siRNA-IMP-a2-a4 V2.00	0	28. siRNA-IMPa4-25 PSPC1-A488 DAPI IMPa4-A546_ac_TileScan_001 (Stage 29 of 49)	00-LXCLx4huhhqiRKe4jbZjg4
0.20399		Cell	0.000	1.000	83	10	siRNA-IMPa4-25 PSPC1-A488 IMPa4-A546 DAPI 8C1-siRNA-IMP-a2-a4 V2.00	0	28. siRNA-IMPa4-25 PSPC1-A488 DAPI IMPa4-A546_ac_TileScan_001 (Stage 29 of 49)	00-LXCLx4huhhqiRKe4jbZjg4
0.12873		Cell	0.000	1.000	84	11	siRNA-IMPa4-25 PSPC1-A488 IMPa4-A546 DAPI 8C1-siRNA-IMP-a2-a4 V2.00	0	28. siRNA-IMPa4-25 PSPC1-A488 DAPI IMPa4-A546_ac_TileScan_001 (Stage 29 of 49)	00-LXCLx4huhhqiRKe4jbZjg4
0.105786		Cell	0.000	1.000	85	12	siRNA-IMPa4-25 PSPC1-A488 IMPa4-A546 DAPI 8C1-siRNA-IMP-a2-a4 V2.00	0	28. siRNA-IMPa4-25 PSPC1-A488 DAPI IMPa4-A546_ac_TileScan_001 (Stage 29 of 49)	00-LXCLx4huhhqiRKe4jbZjg4
0.20488		Cell	0.000	1.000	86	13	siRNA-IMPa4-25 PSPC1-A488 IMPa4-A546 DAPI 8C1-siRNA-IMP-a2-a4 V2.00	0	28. siRNA-IMPa4-25 PSPC1-A488 DAPI IMPa4-A546_ac_TileScan_001 (Stage 29 of 49)	00-LXCLx4huhhqiRKe4jbZjg4
0.140969		Cell	0.000	1.000	87	14	siRNA-IMPa4-25 PSPC1-A488 IMPa4-A546 DAPI 8C1-siRNA-IMP-a2-a4 V2.00	0	28. siRNA-IMPa4-25 PSPC1-A488 DAPI IMPa4-A546_ac_TileScan_001 (Stage 29 of 49)	00-LXCLx4huhhqiRKe4jbZjg4
0.109883		Cell	0.000	1.000	88	15	siRNA-IMPa4-25 PSPC1-A488 IMPa4-A546 DAPI 8C1-siRNA-IMP-a2-a4 V2.00	0	28. siRNA-IMPa4-25 PSPC1-A488 DAPI IMPa4-A546_ac_TileScan_001 (Stage 29 of 49)	00-LXCLx4huhhqiRKe4jbZjg4
0.0833037		Cell	0.000	1.000	89	16	siRNA-IMPa4-25 PSPC1-A488 IMPa4-A546 DAPI 8C1-siRNA-IMP-a2-a4 V2.00	0	28. siRNA-IMPa4-25 PSPC1-A488 DAPI IMPa4-A546_ac_TileScan_001 (Stage 29 of 49)	00-LXCLx4huhhqiRKe4jbZjg4
0.08661		Cell	0.000	1.000	90	17	siRNA-IMPa4-25 PSPC1-A488 IMPa4-A546 DAPI 8C1-siRNA-IMP-a2-a4 V2.00	0	28. siRNA-IMPa4-25 PSPC1-A488 DAPI IMPa4-A546_ac_TileScan_001 (Stage 29 of 49)	00-LXCLx4huhhqiRKe4jbZjg4
0.0229925		Cell	0.000	1.000	91	18	siRNA-IMPa4-25 PSPC1-A488 IMPa4-A546 DAPI 8C1-siRNA-IMP-a2-a4 V2.00	0	28. siRNA-IMPa4-25 PSPC1-A488 DAPI IMPa4-A546_ac_TileScan_001 (Stage 29 of 49)	00-LXCLx4huhhqiRKe4jbZjg4
0.433027		Cell	0.000	1.000	92	19	siRNA-IMPa4-25 PSPC1-A488 IMPa4-A546 DAPI 8C1-siRNA-IMP-a2-a4 V2.00	0	28. siRNA-IMPa4-25 PSPC1-A488 DAPI IMPa4-A546_ac_TileScan_001 (Stage 29 of 49)	00-LXCLx4huhhqiRKe4jbZjg4
0.178934		Cell	0.000	1.000	93	20	siRNA-IMPa4-25 PSPC1-A488 IMPa4-A546 DAPI 8C1-siRNA-IMP-a2-a4 V2.00	0	28. siRNA-IMPa4-25 PSPC1-A488 DAPI IMPa4-A546_ac_TileScan_001 (Stage 29 of 49)	00-LXCLx4huhhqiRKe4jbZjg4
0.0777888		Cell	0.000	1.000	94	0	siRNA-IMPa4-25 PSPC1-A488 IMPa4-A546 DAPI 8C1-siRNA-IMP-a2-a4 V2.00	0	28. siRNA-IMPa4-25 PSPC1-A488 DAPI IMPa4-A546_ad_TileScan_001 (Stage 30 of 49)	00-Yab6yGwQb798LddhaQwGqH
0.0571758		Cell	0.000	1.000	95	1	siRNA-IMPa4-25 PSPC1-A488 IMPa4-A546 DAPI 8C1-siRNA-IMP-a2-a4 V2.00	0	28. siRNA-IMPa4-25 PSPC1-A488 DAPI IMPa4-A546_ad_TileScan_001 (Stage 30 of 49)	00-Yab6yGwQb798LddhaQwGqH
0.0949669		Cell	0.000	1.000	96	2	siRNA-IMPa4-25 PSPC1-A488 IMPa4-A546 DAPI 8C1-siRNA-IMP-a2-a4 V2.00	0	28. siRNA-IMPa4-25 PSPC1-A488 DAPI IMPa4-A546_ad_TileScan_001 (Stage 30 of 49)	00-Yab6yGwQb798LddhaQwGqH
0.255709		Cell	0.000	1.000	97	3	siRNA-IMPa4-25 PSPC1-A488 IMPa4-A546 DAPI 8C1-siRNA-IMP-a2-a4 V2.00	0	28. siRNA-IMPa4-25 PSPC1-A488 DAPI IMPa4-A546_ad_TileScan_001 (Stage 30 of 49)	00-Yab6yGwQb798LddhaQwGqH
0.10662		Cell	0.000	1.000	98	4	siRNA-IMPa4-25 PSPC1-A488 IMPa4-A546 DAPI 8C1-siRNA-IMP-a2-a4 V2.00	0	28. siRNA-IMPa4-25 PSPC1-A488 DAPI IMPa4-A546_ad_TileScan_001 (Stage 30 of 49)	00-Yab6yGwQb798LddhaQwGqH
0.178549		Cell	0.000	1.000	99	5	siRNA-IMPa4-25 PSPC1-A488 IMPa4-A546 DAPI 8C1-siRNA-IMP-a2-a4 V2.00	0	28. siRNA-IMPa4-25 PSPC1-A488 DAPI IMPa4-A546_ad_TileScan_001 (Stage 30 of 49)	00-Yab6yGwQb798LddhaQwGqH
0.392526		Cell	0.000	1.000	100	6	siRNA-IMPa4-25 PSPC1-A488 IMPa4-A546 DAPI 8C1-siRNA-IMP-a2-a4 V2.00	0	28. siRNA-IMPa4-25 PSPC1-A488 DAPI IMPa4-A546_ad_TileScan_001 (Stage 30 of 49)	00-Yab6yGwQb798LddhaQwGqH
0.147106		Cell	0.000	1.000	101	7	siRNA-IMPa4-25 PSPC1-A488 IMPa4-A546 DAPI 8C1-siRNA-IMP-a2-a4 V2.00	0	28. siRNA-IMPa4-25 PSPC1-A488 DAPI IMPa4-A546_ad_TileScan_001 (Stage 30 of 49)	00-Yab6yGwQb798LddhaQwGqH
0.098834		Cell	0.000	1.000	102	8	siRNA-IMPa4-25 PSPC1-A488 IMPa4-A546 DAPI 8C1-siRNA-IMP-a2-a4 V2.00	0	28. siRNA-IMPa4-25 PSPC1-A488 DAPI IMPa4-A546_ad_TileScan_001 (Stage 30 of 49)	00-Yab6yGwQb798LddhaQwGqH
0.0930434		Cell	0.000	1.000	103	9	siRNA-IMPa4-25 PSPC1-A488 IMPa4-A546 DAPI 8C1-siRNA-IMP-a2-a4 V2.00	0	28. siRNA-IMPa4-25 PSPC1-A488 DAPI IMPa4-A546_ad_TileScan_001 (Stage 30 of 49)	00-Yab6yGwQb798LddhaQwGqH
0.143465		Cell	0.000	1.000	104	10	siRNA-IMPa4-25 PSPC1-A488 IMPa4-A546 DAPI 8C1-siRNA-IMP-a2-a4 V2.00	0	28. siRNA-IMPa4-25 PSPC1-A488 DAPI IMPa4-A546_ad_TileScan_001 (Stage 30 of 49)	00-Yab6yGwQb798LddhaQwGqH
0.365306		Cell	0.000	1.000	105	11	siRNA-IMPa4-25 PSPC1-A488 IMPa4-A546 DAPI 8C1-siRNA-IMP-a2-a4 V2.00	0	28. siRNA-IMPa4-25 PSPC1-A488 DAPI IMPa4-A546_ad_TileScan_001 (Stage 30 of 49)	00-Yab6yGwQb798LddhaQwGqH
0.0540353		Cell	0.000	1.000	106	12	siRNA-IMPa4-25 PSPC1-A488 IMPa4-A546 DAPI 8C1-siRNA-IMP-a2-a4 V2.00	0	28. siRNA-IMPa4-25 PSPC1-A488 DAPI IMPa4-A546_ad_TileScan_001 (Stage 30 of 49)	00-Yab6yGwQb798LddhaQwGqH
0.310409		Cell	0.000	1.000	107	13	siRNA-IMPa4-25 PSPC1-A488 IMPa4-A546 DAPI 8C1-siRNA-IMP-a2-a4 V2.00	0	28. siRNA-IMPa4-25 PSPC1-A488 DAPI IMPa4-A546_ad_TileScan_001 (Stage 30 of 49)	00-Yab6yGwQb798LddhaQwGqH
0.0450726		Cell	0.000	1.000	108	14	siRNA-IMPa4-25 PSPC1-A488 IMPa4-A546 DAPI 8C1-siRNA-IMP-a2-a4 V2.00	0	28. siRNA-IMPa4-25 PSPC1-A488 DAPI IMPa4-A546_ad_TileScan_001 (Stage 30 of 49)	00-Yab6yGwQb798LddhaQwGqH
0.0806158		Cell	0.000	1.000	109	15	siRNA-IMPa4-25 PSPC1-A488 IMPa4-A546 DAPI 8C1-siRNA-IMP-a2-a4 V2.00	0	28. siRNA-IMPa4-25 PSPC1-A488 DAPI IMPa4-A546_ad_TileScan_001 (Stage 30 of 49)	00-Yab6yGwQb798LddhaQwGqH
0.0651635		Cell	0.000	1.000	110	16	siRNA-IMPa4-25 PSPC1-A488 IMPa4-A546 DAPI 8C1-siRNA-IMP-a2-a4 V2.00	0	28. siRNA-IMPa4-25 PSPC1-A488 DAPI IMPa4-A546_ad_TileScan_001 (Stage 30 of 49)	00-Yab6yGwQb798LddhaQwGqH
0.0661462		Cell	0.000	1.000	111	17	siRNA-IMPa4-25 PSPC1-A488 IMPa4-A546 DAPI 8C1-siRNA-IMP-a2-a4 V2.00	0	28. siRNA-IMPa4-25 PSPC1-A488 DAPI IMPa4-A546_ad_TileScan_001 (Stage 30 of 49)	00-Yab6yGwQb798LddhaQwGqH
0.0519465		Cell	0.000	1.000	112	18	siRNA-IMPa4-25 PSPC1-A488 IMPa4-A546 DAPI 8C1-siRNA-IMP-a2-a4 V2.00	0	28. siRNA-IMPa4-25 PSPC1-A488 DAPI IMPa4-A546_ad_TileScan_001 (Stage 30 of 49)	00-Yab6yGwQb798LddhaQwGqH
0.0594245		Cell	0.000	1.000	113	19	siRNA-IMPa4-25 PSPC1-A488 IMPa4-A546 DAPI 8C1-siRNA-IMP-a2-a4 V2.00	0	28. siRNA-IMPa4-25 PSPC1-A488 DAPI IMPa4-A546_ad_TileScan_001 (Stage 30 of 49)	00-Yab6yGwQb798LddhaQwGqH
0.146224		Cell	0.000	1.000	114	20	siRNA-IMPa4-25 PSPC1-A488 IMPa4-A546 DAPI 8C1-siRNA-IMP-a2-a4 V2.00	0	28. siRNA-IMPa4-25 PSPC1-A488 DAPI IMPa4-A546_ad_TileScan_001 (Stage 30 of 49)	00-Yab6yGwQb798LddhaQwGqH
0.317223		Cell	0.000	1.000	115	21	siRNA-IMPa4-25 PSPC1-A488 IMPa4-A546 DAPI 8C1-siRNA-IMP-a2-a4 V2.00	0	28. siRNA-IMPa4-25 PSPC1-A488 DAPI IMPa4-A546_ad_TileScan_001 (Stage 30 of 49)	00-Yab6yGwQb798LddhaQwGqH
0.0641978		Cell	0.000	1.000	116	22	siRNA-IMPa4-25 PSPC1-A488 IMPa4-A546 DAPI 8C1-siRNA-IMP-a2-a4 V2.00	0	28. siRNA-IMPa4-25 PSPC1-A488 DAPI IMPa4-A546_ad_TileScan_001 (Stage 30 of 49)	00-Yab6yGwQb798LddhaQwGqH
0.101381		Cell	0.000	1.000	117	23	siRNA-IMPa4-25 PSPC1-A488 IMPa4-A546 DAPI 8C1-siRNA-IMP-a2-a4 V2.00	0	28. siRNA-IMPa4-25 PSPC1-A488 DAPI IMPa4-A546_ad_TileScan_001 (Stage 30 of 49)	00-Yab6yGwQb798LddhaQwGqH
0.184066		Cell	0.000	1.000	118	24	siRNA-IMPa4-25 PSPC1-A488 IMPa4-A546 DAPI 8C1-siRNA-IMP-a2-a4 V2.00	0	28. siRNA-IMPa4-25 PSPC1-A488 DAPI IMPa4-A546_ad_TileScan_001 (Stage 30 of 49)	00-Yab6yGwQb798LddhaQwGqH
0.0458229		Cell	0.000	1.000	119	25	siRNA-IMPa4-25 PSPC1-A488 IMPa4-A546 DAPI 8C1-siRNA-IMP-a2-a4 V2.00	0	28. siRNA-IMPa4-25 PSPC1-A488 DAPI IMPa4-A546_ad_TileScan_001 (Stage 30 of 49)	00-Yab6yGwQb798LddhaQwGqH
0.115777		Cell	0.000	1.000	120	26	siRNA-IMPa4-25 PSPC1-A488 IMPa4-A546 DAPI 8C1-siRNA-IMP-a2-a4 V2.00	0	28. siRNA-IMPa4-25 PSPC1-A488 DAPI IMPa4-A546_ad_TileScan_001 (Stage 30 of 49)	00-Yab6yGwQb798LddhaQwGqH
0.0854814		Cell	0.000	1.000	121	27	siRNA-IMPa4-25 PSPC1-A488 IMPa4-A546 DAPI 8C1-siRNA-IMP-a2-a4 V2.00	0	28. siRNA-IMPa4-25 PSPC1-A488 DAPI IMPa4-A546_ad_TileScan_001 (Stage 30 of 49)	00-Yab6yGwQb798LddhaQwGqH
0.24412		Cell	0.000	1.000	122	28	siRNA-IMPa4-25 PSPC1-A488 IMPa4-A546 DAPI 8C1-siRNA-IMP-a2-a4 V2.00	0	28. siRNA-IMPa4-25 PSPC1-A488 DAPI IMPa4-A546_ad_TileScan_001 (Stage 30 of 49)	00-Yab6yGwQb798LddhaQwGqH
0.0671428		Cell	0.000	1.000	123	29	siRNA-IMPa4-25 PSPC1-A488 IMPa4-A546 DAPI 8C1-siRNA-IMP-a2-a4 V2.00	0	28. siRNA-IMPa4-25 PSPC1-A488 DAPI IMPa4-A546_ad_TileScan_001 (Stage 30 of 49)	00-Yab6yGwQb798LddhaQwGqH
0.318107		Cell	0.000	1.000	124	30	siRNA-IMPa4-25 PSPC1-A488 IMPa4-A546 DAPI 8C1-siRNA-IMP-a2-a4 V2.00	0	28. siRNA-IMPa4-25 PSPC1-A488 DAPI IMPa4-A546_ad_TileScan_001 (Stage 30 of 49)	00-Yab6yGwQb798LddhaQwGqH
0.140755		Cell	0.000	1.000	125	0	siRNA-IMPa4-25 PSPC1-A488 IMPa4-A546 DAPI 8C1-siRNA-IMP-a2-a4 V2.00	0	28. siRNA-IMPa4-25 PSPC1-A488 DAPI IMPa4-A546_ae_TileScan_001 (Stage 31 of 49)	00-oBaWHZAUHZMZESKWkE4ms6
0.139924		Cell	0.000	1.000	126	1	siRNA-IMPa4-25 PSPC1-A488 IMPa4-A546 DAPI 8C1-siRNA-IMP-a2-a4 V2.00	0	28. siRNA-IMPa4-25 PSPC1-A488 DAPI IMPa4-A546_ae_TileScan_001 (Stage 31 of 49)	00-oBaWHZAUHZMZESKWkE4ms6
0.0289507		Cell	0.000	1.000	127	2	siRNA-IMPa4-25 PSPC1-A488 IMPa4-A546 DAPI 8C1-siRNA-IMP-a2-a4 V2.00	0	28. siRNA-IMPa4-25 PSPC1-A488 DAPI IMPa4-A546_ae_TileScan_001 (Stage 31 of 49)	00-oBaWHZAUHZMZESKWkE4ms6
0.0626364		Cell	0.000	1.000	128	3	siRNA-IMPa4-25 PSPC1-A488 IMPa4-A546 DAPI 8C1-siRNA-IMP-a2-a4 V2.00	0	28. siRNA-IMPa4-25 PSPC1-A488 DAPI IMPa4-A546_ae_TileScan_001 (Stage 31 of 49)	00-oBaWHZAUHZMZESKWkE4ms6
0.18159		Cell	0.000	1.000	129	4	siRNA-IMPa4-25 PSPC1-A488 IMPa4-A546 DAPI 8C1-siRNA-IMP-a2-a4 V2.00	0	28. siRNA-IMPa4-25 PSPC1-A488 DAPI IMPa4-A546_ae_TileScan_001 (Stage 31 of 49)	00-oBaWHZAUHZMZESKWkE4ms6
0.11246		Cell	0.000	1.000	130	5	siRNA-IMPa4-25 PSPC1-A488 IMPa4-A546 DAPI 8C1-siRNA-IMP-a2-a4 V2.00	0	28. siRNA-IMPa4-25 PSPC1-A488 DAPI IMPa4-A546_ae_TileScan_001 (Stage 31 of 49)	00-oBaWHZAUHZMZESKWkE4ms6
0.0253403		Cell	0.000	1.000	131	6	siRNA-IMPa4-25 PSPC1-A488 IMPa4-A546 DAPI 8C1-siRNA-IMP-a2-a4 V2.00	0	28. siRNA-IMPa4-25 PSPC1-A488 DAPI IMPa4-A546_ae_TileScan_001 (Stage 31 of 49)	00-oBaWHZAUHZMZESKWkE4ms6
0.309253		Cell	0.000	1.000	132	7	siRNA-IMPa4-25 PSPC1-A488 IMPa4-A546 DAPI 8C1-siRNA-IMP-a2-a4 V2.00	0	28. siRNA-IMPa4-25 PSPC1-A488 DAPI IMPa4-A546_ae_TileScan_001 (Stage 31 of 49)	00-oBaWHZAUHZMZESKWkE4ms6
0.118699		Cell	0.000	1.000	133	8	siRNA-IMPa4-25 PSPC1-A488 IMPa4-A546 DAPI 8C1-siRNA-IMP-a2-a4 V2.00	0	28. siRNA-IMPa4-25 PSPC1-A488 DAPI IMPa4-A546_ae_TileScan_001 (Stage 31 of 49)	00-oBaWHZAUHZMZESKWkE4ms6
0.0452573		Cell	0.000	1.000	134	9	siRNA-IMPa4-25 PSPC1-A488 IMPa4-A546 DAPI 8C1-siRNA-IMP-a2-a4 V2.00	0	28. siRNA-IMPa4-25 PSPC1-A488 DAPI IMPa4-A546_ae_TileScan_001 (Stage 31 of 49)	00-oBaWHZAUHZMZESKWkE4ms6
0.0531119		Cell	0.000	1.000	135	10	siRNA-IMPa4-25 PSPC1-A488 IMPa4-A546 DAPI 8C1-siRNA-IMP-a2-a4 V2.00	0	28. siRNA-IMPa4-25 PSPC1-A488 DAPI IMPa4-A546_ae_TileScan_001 (Stage 31 of 49)	00-oBaWHZAUHZMZESKWkE4ms6
0.0646951		Cell	0.000	1.000	136	11	siRNA-IMPa4-25 PSPC1-A488 IMPa4-A546 DAPI 8C1-siRNA-IMP-a2-a4 V2.00	0	28. siRNA-IMPa4-25 PSPC1-A488 DAPI IMPa4-A546_ae_TileScan_001 (Stage 31 of 49)	00-oBaWHZAUHZMZESKWkE4ms6
0.0423678		Cell	0.000	1.000	137	12	siRNA-IMPa4-25 PSPC1-A488 IMPa4-A546 DAPI 8C1-siRNA-IMP-a2-a4 V2.00	0	28. siRNA-IMPa4-25 PSPC1-A488 DAPI IMPa4-A546_ae_TileScan_001 (Stage 31 of 49)	00-oBaWHZAUHZMZESKWkE4ms6
0.167592		Cell	0.000	1.000	138	13	siRNA-IMPa4-25 PSPC1-A488 IMPa4-A546 DAPI 8C1-siRNA-IMP-a2-a4 V2.00	0	28. siRNA-IMPa4-25 PSPC1-A488 DAPI IMPa4-A546_ae_TileScan_001 (Stage 31 of 49)	00-oBaWHZAUHZMZESKWkE4ms6
0.38252		Cell	0.000	1.000	139	14	siRNA-IMPa4-25 PSPC1-A488 IMPa4-A546 DAPI 8C1-siRNA-IMP-a2-a4 V2.00	0	28. siRNA-IMPa4-25 PSPC1-A488 DAPI IMPa4-A546_ae_TileScan_001 (Stage 31 of 49)	00-oBaWHZAUHZMZESKWkE4ms6
0.0743901		Cell	0.000	1.000	140	15	siRNA-IMPa4-25 PSPC1-A488 IMPa4-A546 DAPI 8C1-siRNA-IMP-a2-a4 V2.00	0	28. siRNA-IMPa4-25 PSPC1-A488 DAPI IMPa4-A546_ae_TileScan_001 (Stage 31 of 49)	00-oBaWHZAUHZMZESKWkE4ms6
0.0783797		Cell	0.000	1.000	141	16	siRNA-IMPa4-25 PSPC1-A488 IMPa4-A546 DAPI 8C1-siRNA-IMP-a2-a4 V2.00	0	28. siRNA-IMPa4-25 PSPC1-A488 DAPI IMPa4-A546_ae_TileScan_001 (Stage 31 of 49)	00-oBaWHZAUHZMZESKWkE4ms6
0.13431		Cell	0.000	1.000	142	17	siRNA-IMPa4-25 PSPC1-A488 IMPa4-A546 DAPI 8C1-siRNA-IMP-a2-a4 V2.00	0	28. siRNA-IMPa4-25 PSPC1-A488 DAPI IMPa4-A546_ae_TileScan_001 (Stage 31 of 49)	00-oBaWHZAUHZMZESKWkE4ms6
0.266649		Cell	0.000	1.000	143	18	siRNA-IMPa4-25 PSPC1-A488 IMPa4-A546 DAPI 8C1-siRNA-IMP-a2-a4 V2.00	0	28. siRNA-IMPa4-25 PSPC1-A488 DAPI IMPa4-A546_ae_TileScan_001 (Stage 31 of 49)	00-oBaWHZAUHZMZESKWkE4ms6
0.274217		Cell	0.000	1.000	144	19	siRNA-IMPa4-25 PSPC1-A488 IMPa4-A546 DAPI 8C1-siRNA-IMP-a2-a4 V2.00	0	28. siRNA-IMPa4-25 PSPC1-A488 DAPI IMPa4-A546_ae_TileScan_001 (Stage 31 of 49)	00-oBaWHZAUHZMZESKWkE4ms6
0.0497396		Cell	0.000	1.000	145	0	siRNA-IMPa4-25 PSPC1-A488 IMPa4-A546 DAPI 8C1-siRNA-IMP-a2-a4 V2.00	0	28. siRNA-IMPa4-25 PSPC1-A488 DAPI IMPa4-A546_af_TileScan_001 (Stage 32 of 49)	00-92KDm6iVj9yteyh6H79FcT
0.057431		Cell	0.000	1.000	146	1	siRNA-IMPa4-25 PSPC1-A488 IMPa4-A546 DAPI 8C1-siRNA-IMP-a2-a4 V2.00	0	28. siRNA-IMPa4-25 PSPC1-A488 DAPI IMPa4-A546_af_TileScan_001 (Stage 32 of 49)	00-92KDm6iVj9yteyh6H79FcT
0.110023		Cell	0.000	1.000	147	2	siRNA-IMPa4-25 PSPC1-A488 IMPa4-A546 DAPI 8C1-siRNA-IMP-a2-a4 V2.00	0	28. siRNA-IMPa4-25 PSPC1-A488 DAPI IMPa4-A546_af_TileScan_001 (Stage 32 of 49)	00-92KDm6iVj9yteyh6H79FcT
0.115759		Cell	0.000	1.000	148	3	siRNA-IMPa4-25 PSPC1-A488 IMPa4-A546 DAPI 8C1-siRNA-IMP-a2-a4 V2.00	0	28. siRNA-IMPa4-25 PSPC1-A488 DAPI IMPa4-A546_af_TileScan_001 (Stage 32 of 49)	00-92KDm6iVj9yteyh6H79FcT
0.13248		Cell	0.000	1.000	149	4	siRNA-IMPa4-25 PSPC1-A488 IMPa4-A546 DAPI 8C1-siRNA-IMP-a2-a4 V2.00	0	28. siRNA-IMPa4-25 PSPC1-A488 DAPI IMPa4-A546_af_TileScan_001 (Stage 32 of 49)	00-92KDm6iVj9yteyh6H79FcT
0.176936		Cell	0.000	1.000	150	5	siRNA-IMPa4-25 PSPC1-A488 IMPa4-A546 DAPI 8C1-siRNA-IMP-a2-a4 V2.00	0	28. siRNA-IMPa4-25 PSPC1-A488 DAPI IMPa4-A546_af_TileScan_001 (Stage 32 of 49)	00-92KDm6iVj9yteyh6H79FcT
0.118335		Cell	0.000	1.000	151	6	siRNA-IMPa4-25 PSPC1-A488 IMPa4-A546 DAPI 8C1-siRNA-IMP-a2-a4 V2.00	0	28. siRNA-IMPa4-25 PSPC1-A488 DAPI IMPa4-A546_af_TileScan_001 (Stage 32 of 49)	00-92KDm6iVj9yteyh6H79FcT
0.277454		Cell	0.000	1.000	152	7	siRNA-IMPa4-25 PSPC1-A488 IMPa4-A546 DAPI 8C1-siRNA-IMP-a2-a4 V2.00	0	28. siRNA-IMPa4-25 PSPC1-A488 DAPI IMPa4-A546_af_TileScan_001 (Stage 32 of 49)	00-92KDm6iVj9yteyh6H79FcT
0.15006		Cell	0.000	1.000	153	8	siRNA-IMPa4-25 PSPC1-A488 IMPa4-A546 DAPI 8C1-siRNA-IMP-a2-a4 V2.00	0	28. siRNA-IMPa4-25 PSPC1-A488 DAPI IMPa4-A546_af_TileScan_001 (Stage 32 of 49)	00-92KDm6iVj9yteyh6H79FcT
0.0619654		Cell	0.000	1.000	154	9	siRNA-IMPa4-25 PSPC1-A488 IMPa4-A546 DAPI 8C1-siRNA-IMP-a2-a4 V2.00	0	28. siRNA-IMPa4-25 PSPC1-A488 DAPI IMPa4-A546_af_TileScan_001 (Stage 32 of 49)	00-92KDm6iVj9yteyh6H79FcT
0.143806		Cell	0.000	1.000	155	10	siRNA-IMPa4-25 PSPC1-A488 IMPa4-A546 DAPI 8C1-siRNA-IMP-a2-a4 V2.00	0	28. siRNA-IMPa4-25 PSPC1-A488 DAPI IMPa4-A546_af_TileScan_001 (Stage 32 of 49)	00-92KDm6iVj9yteyh6H79FcT
0.058554		Cell	0.000	1.000	156	11	siRNA-IMPa4-25 PSPC1-A488 IMPa4-A546 DAPI 8C1-siRNA-IMP-a2-a4 V2.00	0	28. siRNA-IMPa4-25 PSPC1-A488 DAPI IMPa4-A546_af_TileScan_001 (Stage 32 of 49)	00-92KDm6iVj9yteyh6H79FcT
0.179881		Cell	0.000	1.000	157	12	siRNA-IMPa4-25 PSPC1-A488 IMPa4-A546 DAPI 8C1-siRNA-IMP-a2-a4 V2.00	0	28. siRNA-IMPa4-25 PSPC1-A488 DAPI IMPa4-A546_af_TileScan_001 (Stage 32 of 49)	00-92KDm6iVj9yteyh6H79FcT
0.110424		Cell	0.000	1.000	158	13	siRNA-IMPa4-25 PSPC1-A488 IMPa4-A546 DAPI 8C1-siRNA-IMP-a2-a4 V2.00	0	28. siRNA-IMPa4-25 PSPC1-A488 DAPI IMPa4-A546_af_TileScan_001 (Stage 32 of 49)	00-92KDm6iVj9yteyh6H79FcT
0.115584		Cell	0.000	1.000	159	14	siRNA-IMPa4-25 PSPC1-A488 IMPa4-A546 DAPI 8C1-siRNA-IMP-a2-a4 V2.00	0	28. siRNA-IMPa4-25 PSPC1-A488 DAPI IMPa4-A546_af_TileScan_001 (Stage 32 of 49)	00-92KDm6iVj9yteyh6H79FcT
0.0746204		Cell	0.000	1.000	160	15	siRNA-IMPa4-25 PSPC1-A488 IMPa4-A546 DAPI 8C1-siRNA-IMP-a2-a4 V2.00	0	28. siRNA-IMPa4-25 PSPC1-A488 DAPI IMPa4-A546_af_TileScan_001 (Stage 32 of 49)	00-92KDm6iVj9yteyh6H79FcT
0.0858636		Cell	0.000	1.000	161	16	siRNA-IMPa4-25 PSPC1-A488 IMPa4-A546 DAPI 8C1-siRNA-IMP-a2-a4 V2.00	0	28. siRNA-IMPa4-25 PSPC1-A488 DAPI IMPa4-A546_af_TileScan_001 (Stage 32 of 49)	00-92KDm6iVj9yteyh6H79FcT
0.106189		Cell	0.000	1.000	162	17	siRNA-IMPa4-25 PSPC1-A488 IMPa4-A546 DAPI 8C1-siRNA-IMP-a2-a4 V2.00	0	28. siRNA-IMPa4-25 PSPC1-A488 DAPI IMPa4-A546_af_TileScan_001 (Stage 32 of 49)	00-92KDm6iVj9yteyh6H79FcT
0.0450099		Cell	0.000	1.000	163	18	siRNA-IMPa4-25 PSPC1-A488 IMPa4-A546 DAPI 8C1-siRNA-IMP-a2-a4 V2.00	0	28. siRNA-IMPa4-25 PSPC1-A488 DAPI IMPa4-A546_af_TileScan_001 (Stage 32 of 49)	00-92KDm6iVj9yteyh6H79FcT
0.129362		Cell	0.000	1.000	164	19	siRNA-IMPa4-25 PSPC1-A488 IMPa4-A546 DAPI 8C1-siRNA-IMP-a2-a4 V2.00	0	28. siRNA-IMPa4-25 PSPC1-A488 DAPI IMPa4-A546_af_TileScan_001 (Stage 32 of 49)	00-92KDm6iVj9yteyh6H79FcT
0.054253		Cell	0.000	1.000	165	20	siRNA-IMPa4-25 PSPC1-A488 IMPa4-A546 DAPI 8C1-siRNA-IMP-a2-a4 V2.00	0	28. siRNA-IMPa4-25 PSPC1-A488 DAPI IMPa4-A546_af_TileScan_001 (Stage 32 of 49)	00-92KDm6iVj9yteyh6H79FcT
0.255081		Cell	0.000	1.000	166	21	siRNA-IMPa4-25 PSPC1-A488 IMPa4-A546 DAPI 8C1-siRNA-IMP-a2-a4 V2.00	0	28. siRNA-IMPa4-25 PSPC1-A488 DAPI IMPa4-A546_af_TileScan_001 (Stage 32 of 49)	00-92KDm6iVj9yteyh6H79FcT
0.136976		Cell	0.000	1.000	167	22	siRNA-IMPa4-25 PSPC1-A488 IMPa4-A546 DAPI 8C1-siRNA-IMP-a2-a4 V2.00	0	28. siRNA-IMPa4-25 PSPC1-A488 DAPI IMPa4-A546_af_TileScan_001 (Stage 32 of 49)	00-92KDm6iVj9yteyh6H79FcT
0.0684519		Cell	0.000	1.000	168	23	siRNA-IMPa4-25 PSPC1-A488 IMPa4-A546 DAPI 8C1-siRNA-IMP-a2-a4 V2.00	0	28. siRNA-IMPa4-25 PSPC1-A488 DAPI IMPa4-A546_af_TileScan_001 (Stage 32 of 49)	00-92KDm6iVj9yteyh6H79FcT
0.0851139		Cell	0.000	1.000	169	0	siRNA-IMPa4-25 PSPC1-A488 IMPa4-A546 DAPI 8C1-siRNA-IMP-a2-a4 V2.00	0	28. siRNA-IMPa4-25 PSPC1-A488 DAPI IMPa4-A546_ag_TileScan_001 (Stage 33 of 49)	00-yd7yhq4QT4B498DTJH9PNY
0.124904		Cell	0.000	1.000	170	1	siRNA-IMPa4-25 PSPC1-A488 IMPa4-A546 DAPI 8C1-siRNA-IMP-a2-a4 V2.00	0	28. siRNA-IMPa4-25 PSPC1-A488 DAPI IMPa4-A546_ag_TileScan_001 (Stage 33 of 49)	00-yd7yhq4QT4B498DTJH9PNY
0.0672392		Cell	0.000	1.000	171	2	siRNA-IMPa4-25 PSPC1-A488 IMPa4-A546 DAPI 8C1-siRNA-IMP-a2-a4 V2.00	0	28. siRNA-IMPa4-25 PSPC1-A488 DAPI IMPa4-A546_ag_TileScan_001 (Stage 33 of 49)	00-yd7yhq4QT4B498DTJH9PNY
0.0575027		Cell	0.000	1.000	172	3	siRNA-IMPa4-25 PSPC1-A488 IMPa4-A546 DAPI 8C1-siRNA-IMP-a2-a4 V2.00	0	28. siRNA-IMPa4-25 PSPC1-A488 DAPI IMPa4-A546_ag_TileScan_001 (Stage 33 of 49)	00-yd7yhq4QT4B498DTJH9PNY
0.0686513		Cell	0.000	1.000	173	4	siRNA-IMPa4-25 PSPC1-A488 IMPa4-A546 DAPI 8C1-siRNA-IMP-a2-a4 V2.00	0	28. siRNA-IMPa4-25 PSPC1-A488 DAPI IMPa4-A546_ag_TileScan_001 (Stage 33 of 49)	00-yd7yhq4QT4B498DTJH9PNY
0.0657375		Cell	0.000	1.000	174	5	siRNA-IMPa4-25 PSPC1-A488 IMPa4-A546 DAPI 8C1-siRNA-IMP-a2-a4 V2.00	0	28. siRNA-IMPa4-25 PSPC1-A488 DAPI IMPa4-A546_ag_TileScan_001 (Stage 33 of 49)	00-yd7yhq4QT4B498DTJH9PNY
0.181266		Cell	0.000	1.000	175	6	siRNA-IMPa4-25 PSPC1-A488 IMPa4-A546 DAPI 8C1-siRNA-IMP-a2-a4 V2.00	0	28. siRNA-IMPa4-25 PSPC1-A488 DAPI IMPa4-A546_ag_TileScan_001 (Stage 33 of 49)	00-yd7yhq4QT4B498DTJH9PNY
0.24775		Cell	0.000	1.000	176	7	siRNA-IMPa4-25 PSPC1-A488 IMPa4-A546 DAPI 8C1-siRNA-IMP-a2-a4 V2.00	0	28. siRNA-IMPa4-25 PSPC1-A488 DAPI IMPa4-A546_ag_TileScan_001 (Stage 33 of 49)	00-yd7yhq4QT4B498DTJH9PNY
0.5136		Cell	0.000	1.000	177	8	siRNA-IMPa4-25 PSPC1-A488 IMPa4-A546 DAPI 8C1-siRNA-IMP-a2-a4 V2.00	0	28. siRNA-IMPa4-25 PSPC1-A488 DAPI IMPa4-A546_ag_TileScan_001 (Stage 33 of 49)	00-yd7yhq4QT4B498DTJH9PNY
0.256557		Cell	0.000	1.000	178	9	siRNA-IMPa4-25 PSPC1-A488 IMPa4-A546 DAPI 8C1-siRNA-IMP-a2-a4 V2.00	0	28. siRNA-IMPa4-25 PSPC1-A488 DAPI IMPa4-A546_ag_TileScan_001 (Stage 33 of 49)	00-yd7yhq4QT4B498DTJH9PNY
0.0751763		Cell	0.000	1.000	179	10	siRNA-IMPa4-25 PSPC1-A488 IMPa4-A546 DAPI 8C1-siRNA-IMP-a2-a4 V2.00	0	28. siRNA-IMPa4-25 PSPC1-A488 DAPI IMPa4-A546_ag_TileScan_001 (Stage 33 of 49)	00-yd7yhq4QT4B498DTJH9PNY
0.0921073		Cell	0.000	1.000	180	11	siRNA-IMPa4-25 PSPC1-A488 IMPa4-A546 DAPI 8C1-siRNA-IMP-a2-a4 V2.00	0	28. siRNA-IMPa4-25 PSPC1-A488 DAPI IMPa4-A546_ag_TileScan_001 (Stage 33 of 49)	00-yd7yhq4QT4B498DTJH9PNY
0.0851259		Cell	0.000	1.000	181	12	siRNA-IMPa4-25 PSPC1-A488 IMPa4-A546 DAPI 8C1-siRNA-IMP-a2-a4 V2.00	0	28. siRNA-IMPa4-25 PSPC1-A488 DAPI IMPa4-A546_ag_TileScan_001 (Stage 33 of 49)	00-yd7yhq4QT4B498DTJH9PNY
0.0785244		Cell	0.000	1.000	182	13	siRNA-IMPa4-25 PSPC1-A488 IMPa4-A546 DAPI 8C1-siRNA-IMP-a2-a4 V2.00	0	28. siRNA-IMPa4-25 PSPC1-A488 DAPI IMPa4-A546_ag_TileScan_001 (Stage 33 of 49)	00-yd7yhq4QT4B498DTJH9PNY
0.0946509		Cell	0.000	1.000	183	14	siRNA-IMPa4-25 PSPC1-A488 IMPa4-A546 DAPI 8C1-siRNA-IMP-a2-a4 V2.00	0	28. siRNA-IMPa4-25 PSPC1-A488 DAPI IMPa4-A546_ag_TileScan_001 (Stage 33 of 49)	00-yd7yhq4QT4B498DTJH9PNY
0.166633		Cell	0.000	1.000	184	15	siRNA-IMPa4-25 PSPC1-A488 IMPa4-A546 DAPI 8C1-siRNA-IMP-a2-a4 V2.00	0	28. siRNA-IMPa4-25 PSPC1-A488 DAPI IMPa4-A546_ag_TileScan_001 (Stage 33 of 49)	00-yd7yhq4QT4B498DTJH9PNY
0.153546		Cell	0.000	1.000	185	16	siRNA-IMPa4-25 PSPC1-A488 IMPa4-A546 DAPI 8C1-siRNA-IMP-a2-a4 V2.00	0	28. siRNA-IMPa4-25 PSPC1-A488 DAPI IMPa4-A546_ag_TileScan_001 (Stage 33 of 49)	00-yd7yhq4QT4B498DTJH9PNY
0.133593		Cell	0.000	1.000	186	17	siRNA-IMPa4-25 PSPC1-A488 IMPa4-A546 DAPI 8C1-siRNA-IMP-a2-a4 V2.00	0	28. siRNA-IMPa4-25 PSPC1-A488 DAPI IMPa4-A546_ag_TileScan_001 (Stage 33 of 49)	00-yd7yhq4QT4B498DTJH9PNY
0.121204		Cell	0.000	1.000	187	18	siRNA-IMPa4-25 PSPC1-A488 IMPa4-A546 DAPI 8C1-siRNA-IMP-a2-a4 V2.00	0	28. siRNA-IMPa4-25 PSPC1-A488 DAPI IMPa4-A546_ag_TileScan_001 (Stage 33 of 49)	00-yd7yhq4QT4B498DTJH9PNY
0.131995		Cell	0.000	1.000	188	19	siRNA-IMPa4-25 PSPC1-A488 IMPa4-A546 DAPI 8C1-siRNA-IMP-a2-a4 V2.00	0	28. siRNA-IMPa4-25 PSPC1-A488 DAPI IMPa4-A546_ag_TileScan_001 (Stage 33 of 49)	00-yd7yhq4QT4B498DTJH9PNY
0.0509126		Cell	0.000	1.000	189	20	siRNA-IMPa4-25 PSPC1-A488 IMPa4-A546 DAPI 8C1-siRNA-IMP-a2-a4 V2.00	0	28. siRNA-IMPa4-25 PSPC1-A488 DAPI IMPa4-A546_ag_TileScan_001 (Stage 33 of 49)	00-yd7yhq4QT4B498DTJH9PNY
0.226937		Cell	0.000	1.000	190	21	siRNA-IMPa4-25 PSPC1-A488 IMPa4-A546 DAPI 8C1-siRNA-IMP-a2-a4 V2.00	0	28. siRNA-IMPa4-25 PSPC1-A488 DAPI IMPa4-A546_ag_TileScan_001 (Stage 33 of 49)	00-yd7yhq4QT4B498DTJH9PNY
0.148885		Cell	0.000	1.000	191	22	siRNA-IMPa4-25 PSPC1-A488 IMPa4-A546 DAPI 8C1-siRNA-IMP-a2-a4 V2.00	0	28. siRNA-IMPa4-25 PSPC1-A488 DAPI IMPa4-A546_ag_TileScan_001 (Stage 33 of 49)	00-yd7yhq4QT4B498DTJH9PNY
0.333834		Cell	0.000	1.000	192	23	siRNA-IMPa4-25 PSPC1-A488 IMPa4-A546 DAPI 8C1-siRNA-IMP-a2-a4 V2.00	0	28. siRNA-IMPa4-25 PSPC1-A488 DAPI IMPa4-A546_ag_TileScan_001 (Stage 33 of 49)	00-yd7yhq4QT4B498DTJH9PNY
0.18937		Cell	0.000	1.000	193	24	siRNA-IMPa4-25 PSPC1-A488 IMPa4-A546 DAPI 8C1-siRNA-IMP-a2-a4 V2.00	0	28. siRNA-IMPa4-25 PSPC1-A488 DAPI IMPa4-A546_ag_TileScan_001 (Stage 33 of 49)	00-yd7yhq4QT4B498DTJH9PNY
0.439279		Cell	0.000	1.000	194	25	siRNA-IMPa4-25 PSPC1-A488 IMPa4-A546 DAPI 8C1-siRNA-IMP-a2-a4 V2.00	0	28. siRNA-IMPa4-25 PSPC1-A488 DAPI IMPa4-A546_ag_TileScan_001 (Stage 33 of 49)	00-yd7yhq4QT4B498DTJH9PNY
0.0855949		Cell	0.000	1.000	195	26	siRNA-IMPa4-25 PSPC1-A488 IMPa4-A546 DAPI 8C1-siRNA-IMP-a2-a4 V2.00	0	28. siRNA-IMPa4-25 PSPC1-A488 DAPI IMPa4-A546_ag_TileScan_001 (Stage 33 of 49)	00-yd7yhq4QT4B498DTJH9PNY
0.11201		Cell	0.000	1.000	196	27	siRNA-IMPa4-25 PSPC1-A488 IMPa4-A546 DAPI 8C1-siRNA-IMP-a2-a4 V2.00	0	28. siRNA-IMPa4-25 PSPC1-A488 DAPI IMPa4-A546_ag_TileScan_001 (Stage 33 of 49)	00-yd7yhq4QT4B498DTJH9PNY
0.0805024		Cell	0.000	1.000	197	28	siRNA-IMPa4-25 PSPC1-A488 IMPa4-A546 DAPI 8C1-siRNA-IMP-a2-a4 V2.00	0	28. siRNA-IMPa4-25 PSPC1-A488 DAPI IMPa4-A546_ag_TileScan_001 (Stage 33 of 49)	00-yd7yhq4QT4B498DTJH9PNY
0.0299526		Cell	0.000	1.000	198	29	siRNA-IMPa4-25 PSPC1-A488 IMPa4-A546 DAPI 8C1-siRNA-IMP-a2-a4 V2.00	0	28. siRNA-IMPa4-25 PSPC1-A488 DAPI IMPa4-A546_ag_TileScan_001 (Stage 33 of 49)	00-yd7yhq4QT4B498DTJH9PNY
0.0300199		Cell	0.000	1.000	199	30	siRNA-IMPa4-25 PSPC1-A488 IMPa4-A546 DAPI 8C1-siRNA-IMP-a2-a4 V2.00	0	28. siRNA-IMPa4-25 PSPC1-A488 DAPI IMPa4-A546_ag_TileScan_001 (Stage 33 of 49)	00-yd7yhq4QT4B498DTJH9PNY
0.0936804		Cell	0.000	1.000	200	0	siRNA-IMPa4-25 PSPC1-A488 IMPa4-A546 DAPI 8C1-siRNA-IMP-a2-a4 V2.00	0	28. siRNA-IMPa4-25 PSPC1-A488 DAPI IMPa4-A546_ah_TileScan_001 (Stage 34 of 49)	00-roXo9GTjgZMwwgcCSwnxp4
0.131237		Cell	0.000	1.000	201	1	siRNA-IMPa4-25 PSPC1-A488 IMPa4-A546 DAPI 8C1-siRNA-IMP-a2-a4 V2.00	0	28. siRNA-IMPa4-25 PSPC1-A488 DAPI IMPa4-A546_ah_TileScan_001 (Stage 34 of 49)	00-roXo9GTjgZMwwgcCSwnxp4
0.0859555		Cell	0.000	1.000	202	2	siRNA-IMPa4-25 PSPC1-A488 IMPa4-A546 DAPI 8C1-siRNA-IMP-a2-a4 V2.00	0	28. siRNA-IMPa4-25 PSPC1-A488 DAPI IMPa4-A546_ah_TileScan_001 (Stage 34 of 49)	00-roXo9GTjgZMwwgcCSwnxp4
0.116012		Cell	0.000	1.000	203	3	siRNA-IMPa4-25 PSPC1-A488 IMPa4-A546 DAPI 8C1-siRNA-IMP-a2-a4 V2.00	0	28. siRNA-IMPa4-25 PSPC1-A488 DAPI IMPa4-A546_ah_TileScan_001 (Stage 34 of 49)	00-roXo9GTjgZMwwgcCSwnxp4
0.0996026		Cell	0.000	1.000	204	4	siRNA-IMPa4-25 PSPC1-A488 IMPa4-A546 DAPI 8C1-siRNA-IMP-a2-a4 V2.00	0	28. siRNA-IMPa4-25 PSPC1-A488 DAPI IMPa4-A546_ah_TileScan_001 (Stage 34 of 49)	00-roXo9GTjgZMwwgcCSwnxp4
0.0572054		Cell	0.000	1.000	205	5	siRNA-IMPa4-25 PSPC1-A488 IMPa4-A546 DAPI 8C1-siRNA-IMP-a2-a4 V2.00	0	28. siRNA-IMPa4-25 PSPC1-A488 DAPI IMPa4-A546_ah_TileScan_001 (Stage 34 of 49)	00-roXo9GTjgZMwwgcCSwnxp4
0.082517		Cell	0.000	1.000	206	6	siRNA-IMPa4-25 PSPC1-A488 IMPa4-A546 DAPI 8C1-siRNA-IMP-a2-a4 V2.00	0	28. siRNA-IMPa4-25 PSPC1-A488 DAPI IMPa4-A546_ah_TileScan_001 (Stage 34 of 49)	00-roXo9GTjgZMwwgcCSwnxp4
0.067414		Cell	0.000	1.000	207	7	siRNA-IMPa4-25 PSPC1-A488 IMPa4-A546 DAPI 8C1-siRNA-IMP-a2-a4 V2.00	0	28. siRNA-IMPa4-25 PSPC1-A488 DAPI IMPa4-A546_ah_TileScan_001 (Stage 34 of 49)	00-roXo9GTjgZMwwgcCSwnxp4
0.0586475		Cell	0.000	1.000	208	8	siRNA-IMPa4-25 PSPC1-A488 IMPa4-A546 DAPI 8C1-siRNA-IMP-a2-a4 V2.00	0	28. siRNA-IMPa4-25 PSPC1-A488 DAPI IMPa4-A546_ah_TileScan_001 (Stage 34 of 49)	00-roXo9GTjgZMwwgcCSwnxp4
0.0866763		Cell	0.000	1.000	209	9	siRNA-IMPa4-25 PSPC1-A488 IMPa4-A546 DAPI 8C1-siRNA-IMP-a2-a4 V2.00	0	28. siRNA-IMPa4-25 PSPC1-A488 DAPI IMPa4-A546_ah_TileScan_001 (Stage 34 of 49)	00-roXo9GTjgZMwwgcCSwnxp4
0.115884		Cell	0.000	1.000	210	10	siRNA-IMPa4-25 PSPC1-A488 IMPa4-A546 DAPI 8C1-siRNA-IMP-a2-a4 V2.00	0	28. siRNA-IMPa4-25 PSPC1-A488 DAPI IMPa4-A546_ah_TileScan_001 (Stage 34 of 49)	00-roXo9GTjgZMwwgcCSwnxp4
0.127002		Cell	0.000	1.000	211	11	siRNA-IMPa4-25 PSPC1-A488 IMPa4-A546 DAPI 8C1-siRNA-IMP-a2-a4 V2.00	0	28. siRNA-IMPa4-25 PSPC1-A488 DAPI IMPa4-A546_ah_TileScan_001 (Stage 34 of 49)	00-roXo9GTjgZMwwgcCSwnxp4
0.082163		Cell	0.000	1.000	212	12	siRNA-IMPa4-25 PSPC1-A488 IMPa4-A546 DAPI 8C1-siRNA-IMP-a2-a4 V2.00	0	28. siRNA-IMPa4-25 PSPC1-A488 DAPI IMPa4-A546_ah_TileScan_001 (Stage 34 of 49)	00-roXo9GTjgZMwwgcCSwnxp4
0.346966		Cell	0.000	1.000	213	13	siRNA-IMPa4-25 PSPC1-A488 IMPa4-A546 DAPI 8C1-siRNA-IMP-a2-a4 V2.00	0	28. siRNA-IMPa4-25 PSPC1-A488 DAPI IMPa4-A546_ah_TileScan_001 (Stage 34 of 49)	00-roXo9GTjgZMwwgcCSwnxp4
0.0610814		Cell	0.000	1.000	214	14	siRNA-IMPa4-25 PSPC1-A488 IMPa4-A546 DAPI 8C1-siRNA-IMP-a2-a4 V2.00	0	28. siRNA-IMPa4-25 PSPC1-A488 DAPI IMPa4-A546_ah_TileScan_001 (Stage 34 of 49)	00-roXo9GTjgZMwwgcCSwnxp4
0.0513188		Cell	0.000	1.000	215	15	siRNA-IMPa4-25 PSPC1-A488 IMPa4-A546 DAPI 8C1-siRNA-IMP-a2-a4 V2.00	0	28. siRNA-IMPa4-25 PSPC1-A488 DAPI IMPa4-A546_ah_TileScan_001 (Stage 34 of 49)	00-roXo9GTjgZMwwgcCSwnxp4
0.469987		Cell	0.000	1.000	216	16	siRNA-IMPa4-25 PSPC1-A488 IMPa4-A546 DAPI 8C1-siRNA-IMP-a2-a4 V2.00	0	28. siRNA-IMPa4-25 PSPC1-A488 DAPI IMPa4-A546_ah_TileScan_001 (Stage 34 of 49)	00-roXo9GTjgZMwwgcCSwnxp4
0.153194		Cell	0.000	1.000	217	17	siRNA-IMPa4-25 PSPC1-A488 IMPa4-A546 DAPI 8C1-siRNA-IMP-a2-a4 V2.00	0	28. siRNA-IMPa4-25 PSPC1-A488 DAPI IMPa4-A546_ah_TileScan_001 (Stage 34 of 49)	00-roXo9GTjgZMwwgcCSwnxp4
0.0386334		Cell	0.000	1.000	218	18	siRNA-IMPa4-25 PSPC1-A488 IMPa4-A546 DAPI 8C1-siRNA-IMP-a2-a4 V2.00	0	28. siRNA-IMPa4-25 PSPC1-A488 DAPI IMPa4-A546_ah_TileScan_001 (Stage 34 of 49)	00-roXo9GTjgZMwwgcCSwnxp4
0.314777		Cell	0.000	1.000	219	19	siRNA-IMPa4-25 PSPC1-A488 IMPa4-A546 DAPI 8C1-siRNA-IMP-a2-a4 V2.00	0	28. siRNA-IMPa4-25 PSPC1-A488 DAPI IMPa4-A546_ah_TileScan_001 (Stage 34 of 49)	00-roXo9GTjgZMwwgcCSwnxp4
0.114218		Cell	0.000	1.000	220	20	siRNA-IMPa4-25 PSPC1-A488 IMPa4-A546 DAPI 8C1-siRNA-IMP-a2-a4 V2.00	0	28. siRNA-IMPa4-25 PSPC1-A488 DAPI IMPa4-A546_ah_TileScan_001 (Stage 34 of 49)	00-roXo9GTjgZMwwgcCSwnxp4
0.175537		Cell	0.000	1.000	221	21	siRNA-IMPa4-25 PSPC1-A488 IMPa4-A546 DAPI 8C1-siRNA-IMP-a2-a4 V2.00	0	28. siRNA-IMPa4-25 PSPC1-A488 DAPI IMPa4-A546_ah_TileScan_001 (Stage 34 of 49)	00-roXo9GTjgZMwwgcCSwnxp4
0.239392		Cell	0.000	1.000	222	22	siRNA-IMPa4-25 PSPC1-A488 IMPa4-A546 DAPI 8C1-siRNA-IMP-a2-a4 V2.00	0	28. siRNA-IMPa4-25 PSPC1-A488 DAPI IMPa4-A546_ah_TileScan_001 (Stage 34 of 49)	00-roXo9GTjgZMwwgcCSwnxp4
0.352522		Cell	0.000	1.000	223	23	siRNA-IMPa4-25 PSPC1-A488 IMPa4-A546 DAPI 8C1-siRNA-IMP-a2-a4 V2.00	0	28. siRNA-IMPa4-25 PSPC1-A488 DAPI IMPa4-A546_ah_TileScan_001 (Stage 34 of 49)	00-roXo9GTjgZMwwgcCSwnxp4
0.0882883		Cell	0.000	1.000	224	24	siRNA-IMPa4-25 PSPC1-A488 IMPa4-A546 DAPI 8C1-siRNA-IMP-a2-a4 V2.00	0	28. siRNA-IMPa4-25 PSPC1-A488 DAPI IMPa4-A546_ah_TileScan_001 (Stage 34 of 49)	00-roXo9GTjgZMwwgcCSwnxp4
0.152898		Cell	0.000	1.000	225	25	siRNA-IMPa4-25 PSPC1-A488 IMPa4-A546 DAPI 8C1-siRNA-IMP-a2-a4 V2.00	0	28. siRNA-IMPa4-25 PSPC1-A488 DAPI IMPa4-A546_ah_TileScan_001 (Stage 34 of 49)	00-roXo9GTjgZMwwgcCSwnxp4
0.209677		Cell	0.000	1.000	226	26	siRNA-IMPa4-25 PSPC1-A488 IMPa4-A546 DAPI 8C1-siRNA-IMP-a2-a4 V2.00	0	28. siRNA-IMPa4-25 PSPC1-A488 DAPI IMPa4-A546_ah_TileScan_001 (Stage 34 of 49)	00-roXo9GTjgZMwwgcCSwnxp4
0.414322		Cell	0.000	1.000	227	27	siRNA-IMPa4-25 PSPC1-A488 IMPa4-A546 DAPI 8C1-siRNA-IMP-a2-a4 V2.00	0	28. siRNA-IMPa4-25 PSPC1-A488 DAPI IMPa4-A546_ah_TileScan_001 (Stage 34 of 49)	00-roXo9GTjgZMwwgcCSwnxp4
0.0752246		Cell	0.000	1.000	228	0	siRNA-IMPa4-25 PSPC1-A488 IMPa4-A546 DAPI 8C1-siRNA-IMP-a2-a4 V2.00	0	28. siRNA-IMPa4-25 PSPC1-A488 DAPI IMPa4-A546_ai_TileScan_001 (Stage 35 of 49)	00-pCsXFRns4qCvcxk8QURqYY
0.0717987		Cell	0.000	1.000	229	1	siRNA-IMPa4-25 PSPC1-A488 IMPa4-A546 DAPI 8C1-siRNA-IMP-a2-a4 V2.00	0	28. siRNA-IMPa4-25 PSPC1-A488 DAPI IMPa4-A546_ai_TileScan_001 (Stage 35 of 49)	00-pCsXFRns4qCvcxk8QURqYY
0.169048		Cell	0.000	1.000	230	2	siRNA-IMPa4-25 PSPC1-A488 IMPa4-A546 DAPI 8C1-siRNA-IMP-a2-a4 V2.00	0	28. siRNA-IMPa4-25 PSPC1-A488 DAPI IMPa4-A546_ai_TileScan_001 (Stage 35 of 49)	00-pCsXFRns4qCvcxk8QURqYY
0.231295		Cell	0.000	1.000	231	3	siRNA-IMPa4-25 PSPC1-A488 IMPa4-A546 DAPI 8C1-siRNA-IMP-a2-a4 V2.00	0	28. siRNA-IMPa4-25 PSPC1-A488 DAPI IMPa4-A546_ai_TileScan_001 (Stage 35 of 49)	00-pCsXFRns4qCvcxk8QURqYY
0.170189		Cell	0.000	1.000	232	4	siRNA-IMPa4-25 PSPC1-A488 IMPa4-A546 DAPI 8C1-siRNA-IMP-a2-a4 V2.00	0	28. siRNA-IMPa4-25 PSPC1-A488 DAPI IMPa4-A546_ai_TileScan_001 (Stage 35 of 49)	00-pCsXFRns4qCvcxk8QURqYY
0.336044		Cell	0.000	1.000	233	5	siRNA-IMPa4-25 PSPC1-A488 IMPa4-A546 DAPI 8C1-siRNA-IMP-a2-a4 V2.00	0	28. siRNA-IMPa4-25 PSPC1-A488 DAPI IMPa4-A546_ai_TileScan_001 (Stage 35 of 49)	00-pCsXFRns4qCvcxk8QURqYY
0.0754881		Cell	0.000	1.000	234	6	siRNA-IMPa4-25 PSPC1-A488 IMPa4-A546 DAPI 8C1-siRNA-IMP-a2-a4 V2.00	0	28. siRNA-IMPa4-25 PSPC1-A488 DAPI IMPa4-A546_ai_TileScan_001 (Stage 35 of 49)	00-pCsXFRns4qCvcxk8QURqYY
0.0914403		Cell	0.000	1.000	235	7	siRNA-IMPa4-25 PSPC1-A488 IMPa4-A546 DAPI 8C1-siRNA-IMP-a2-a4 V2.00	0	28. siRNA-IMPa4-25 PSPC1-A488 DAPI IMPa4-A546_ai_TileScan_001 (Stage 35 of 49)	00-pCsXFRns4qCvcxk8QURqYY
0.0416942		Cell	0.000	1.000	236	8	siRNA-IMPa4-25 PSPC1-A488 IMPa4-A546 DAPI 8C1-siRNA-IMP-a2-a4 V2.00	0	28. siRNA-IMPa4-25 PSPC1-A488 DAPI IMPa4-A546_ai_TileScan_001 (Stage 35 of 49)	00-pCsXFRns4qCvcxk8QURqYY
0.582751		Cell	0.000	1.000	237	9	siRNA-IMPa4-25 PSPC1-A488 IMPa4-A546 DAPI 8C1-siRNA-IMP-a2-a4 V2.00	0	28. siRNA-IMPa4-25 PSPC1-A488 DAPI IMPa4-A546_ai_TileScan_001 (Stage 35 of 49)	00-pCsXFRns4qCvcxk8QURqYY
0.101481		Cell	0.000	1.000	238	10	siRNA-IMPa4-25 PSPC1-A488 IMPa4-A546 DAPI 8C1-siRNA-IMP-a2-a4 V2.00	0	28. siRNA-IMPa4-25 PSPC1-A488 DAPI IMPa4-A546_ai_TileScan_001 (Stage 35 of 49)	00-pCsXFRns4qCvcxk8QURqYY
0.128788		Cell	0.000	1.000	239	11	siRNA-IMPa4-25 PSPC1-A488 IMPa4-A546 DAPI 8C1-siRNA-IMP-a2-a4 V2.00	0	28. siRNA-IMPa4-25 PSPC1-A488 DAPI IMPa4-A546_ai_TileScan_001 (Stage 35 of 49)	00-pCsXFRns4qCvcxk8QURqYY
0.057079		Cell	0.000	1.000	240	12	siRNA-IMPa4-25 PSPC1-A488 IMPa4-A546 DAPI 8C1-siRNA-IMP-a2-a4 V2.00	0	28. siRNA-IMPa4-25 PSPC1-A488 DAPI IMPa4-A546_ai_TileScan_001 (Stage 35 of 49)	00-pCsXFRns4qCvcxk8QURqYY
0.243773		Cell	0.000	1.000	241	13	siRNA-IMPa4-25 PSPC1-A488 IMPa4-A546 DAPI 8C1-siRNA-IMP-a2-a4 V2.00	0	28. siRNA-IMPa4-25 PSPC1-A488 DAPI IMPa4-A546_ai_TileScan_001 (Stage 35 of 49)	00-pCsXFRns4qCvcxk8QURqYY
0.170398		Cell	0.000	1.000	242	14	siRNA-IMPa4-25 PSPC1-A488 IMPa4-A546 DAPI 8C1-siRNA-IMP-a2-a4 V2.00	0	28. siRNA-IMPa4-25 PSPC1-A488 DAPI IMPa4-A546_ai_TileScan_001 (Stage 35 of 49)	00-pCsXFRns4qCvcxk8QURqYY
0.244266		Cell	0.000	1.000	243	15	siRNA-IMPa4-25 PSPC1-A488 IMPa4-A546 DAPI 8C1-siRNA-IMP-a2-a4 V2.00	0	28. siRNA-IMPa4-25 PSPC1-A488 DAPI IMPa4-A546_ai_TileScan_001 (Stage 35 of 49)	00-pCsXFRns4qCvcxk8QURqYY
0.0866177		Cell	0.000	1.000	244	16	siRNA-IMPa4-25 PSPC1-A488 IMPa4-A546 DAPI 8C1-siRNA-IMP-a2-a4 V2.00	0	28. siRNA-IMPa4-25 PSPC1-A488 DAPI IMPa4-A546_ai_TileScan_001 (Stage 35 of 49)	00-pCsXFRns4qCvcxk8QURqYY
0.319507		Cell	0.000	1.000	245	17	siRNA-IMPa4-25 PSPC1-A488 IMPa4-A546 DAPI 8C1-siRNA-IMP-a2-a4 V2.00	0	28. siRNA-IMPa4-25 PSPC1-A488 DAPI IMPa4-A546_ai_TileScan_001 (Stage 35 of 49)	00-pCsXFRns4qCvcxk8QURqYY
0.0663468		Cell	0.000	1.000	246	18	siRNA-IMPa4-25 PSPC1-A488 IMPa4-A546 DAPI 8C1-siRNA-IMP-a2-a4 V2.00	0	28. siRNA-IMPa4-25 PSPC1-A488 DAPI IMPa4-A546_ai_TileScan_001 (Stage 35 of 49)	00-pCsXFRns4qCvcxk8QURqYY
0.0304297		Cell	0.000	1.000	247	19	siRNA-IMPa4-25 PSPC1-A488 IMPa4-A546 DAPI 8C1-siRNA-IMP-a2-a4 V2.00	0	28. siRNA-IMPa4-25 PSPC1-A488 DAPI IMPa4-A546_ai_TileScan_001 (Stage 35 of 49)	00-pCsXFRns4qCvcxk8QURqYY
0.0358313		Cell	0.000	1.000	248	20	siRNA-IMPa4-25 PSPC1-A488 IMPa4-A546 DAPI 8C1-siRNA-IMP-a2-a4 V2.00	0	28. siRNA-IMPa4-25 PSPC1-A488 DAPI IMPa4-A546_ai_TileScan_001 (Stage 35 of 49)	00-pCsXFRns4qCvcxk8QURqYY
0.062911		Cell	0.000	1.000	249	21	siRNA-IMPa4-25 PSPC1-A488 IMPa4-A546 DAPI 8C1-siRNA-IMP-a2-a4 V2.00	0	28. siRNA-IMPa4-25 PSPC1-A488 DAPI IMPa4-A546_ai_TileScan_001 (Stage 35 of 49)	00-pCsXFRns4qCvcxk8QURqYY
0.110047		Cell	0.000	1.000	250	22	siRNA-IMPa4-25 PSPC1-A488 IMPa4-A546 DAPI 8C1-siRNA-IMP-a2-a4 V2.00	0	28. siRNA-IMPa4-25 PSPC1-A488 DAPI IMPa4-A546_ai_TileScan_001 (Stage 35 of 49)	00-pCsXFRns4qCvcxk8QURqYY
0.157752		Cell	0.000	1.000	251	0	siRNA-IMPa4-25 PSPC1-A488 IMPa4-A546 DAPI 8C1-siRNA-IMP-a2-a4 V2.00	0	28. siRNA-IMPa4-25 PSPC1-A488 DAPI IMPa4-A546_aj_TileScan_001 (Stage 36 of 49)	00-TUP6nnuC43B57FZNDooedh
0.0720383		Cell	0.000	1.000	252	1	siRNA-IMPa4-25 PSPC1-A488 IMPa4-A546 DAPI 8C1-siRNA-IMP-a2-a4 V2.00	0	28. siRNA-IMPa4-25 PSPC1-A488 DAPI IMPa4-A546_aj_TileScan_001 (Stage 36 of 49)	00-TUP6nnuC43B57FZNDooedh
0.107781		Cell	0.000	1.000	253	2	siRNA-IMPa4-25 PSPC1-A488 IMPa4-A546 DAPI 8C1-siRNA-IMP-a2-a4 V2.00	0	28. siRNA-IMPa4-25 PSPC1-A488 DAPI IMPa4-A546_aj_TileScan_001 (Stage 36 of 49)	00-TUP6nnuC43B57FZNDooedh
0.49671		Cell	0.000	1.000	254	3	siRNA-IMPa4-25 PSPC1-A488 IMPa4-A546 DAPI 8C1-siRNA-IMP-a2-a4 V2.00	0	28. siRNA-IMPa4-25 PSPC1-A488 DAPI IMPa4-A546_aj_TileScan_001 (Stage 36 of 49)	00-TUP6nnuC43B57FZNDooedh
0.0840436		Cell	0.000	1.000	255	4	siRNA-IMPa4-25 PSPC1-A488 IMPa4-A546 DAPI 8C1-siRNA-IMP-a2-a4 V2.00	0	28. siRNA-IMPa4-25 PSPC1-A488 DAPI IMPa4-A546_aj_TileScan_001 (Stage 36 of 49)	00-TUP6nnuC43B57FZNDooedh
0.0388368		Cell	0.000	1.000	256	5	siRNA-IMPa4-25 PSPC1-A488 IMPa4-A546 DAPI 8C1-siRNA-IMP-a2-a4 V2.00	0	28. siRNA-IMPa4-25 PSPC1-A488 DAPI IMPa4-A546_aj_TileScan_001 (Stage 36 of 49)	00-TUP6nnuC43B57FZNDooedh
0.0804899		Cell	0.000	1.000	257	6	siRNA-IMPa4-25 PSPC1-A488 IMPa4-A546 DAPI 8C1-siRNA-IMP-a2-a4 V2.00	0	28. siRNA-IMPa4-25 PSPC1-A488 DAPI IMPa4-A546_aj_TileScan_001 (Stage 36 of 49)	00-TUP6nnuC43B57FZNDooedh
0.129996		Cell	0.000	1.000	258	7	siRNA-IMPa4-25 PSPC1-A488 IMPa4-A546 DAPI 8C1-siRNA-IMP-a2-a4 V2.00	0	28. siRNA-IMPa4-25 PSPC1-A488 DAPI IMPa4-A546_aj_TileScan_001 (Stage 36 of 49)	00-TUP6nnuC43B57FZNDooedh
0.298302		Cell	0.000	1.000	259	8	siRNA-IMPa4-25 PSPC1-A488 IMPa4-A546 DAPI 8C1-siRNA-IMP-a2-a4 V2.00	0	28. siRNA-IMPa4-25 PSPC1-A488 DAPI IMPa4-A546_aj_TileScan_001 (Stage 36 of 49)	00-TUP6nnuC43B57FZNDooedh
0.421075		Cell	0.000	1.000	260	9	siRNA-IMPa4-25 PSPC1-A488 IMPa4-A546 DAPI 8C1-siRNA-IMP-a2-a4 V2.00	0	28. siRNA-IMPa4-25 PSPC1-A488 DAPI IMPa4-A546_aj_TileScan_001 (Stage 36 of 49)	00-TUP6nnuC43B57FZNDooedh
0.1459		Cell	0.000	1.000	261	10	siRNA-IMPa4-25 PSPC1-A488 IMPa4-A546 DAPI 8C1-siRNA-IMP-a2-a4 V2.00	0	28. siRNA-IMPa4-25 PSPC1-A488 DAPI IMPa4-A546_aj_TileScan_001 (Stage 36 of 49)	00-TUP6nnuC43B57FZNDooedh
0.0650259		Cell	0.000	1.000	262	11	siRNA-IMPa4-25 PSPC1-A488 IMPa4-A546 DAPI 8C1-siRNA-IMP-a2-a4 V2.00	0	28. siRNA-IMPa4-25 PSPC1-A488 DAPI IMPa4-A546_aj_TileScan_001 (Stage 36 of 49)	00-TUP6nnuC43B57FZNDooedh
0.0818237		Cell	0.000	1.000	263	12	siRNA-IMPa4-25 PSPC1-A488 IMPa4-A546 DAPI 8C1-siRNA-IMP-a2-a4 V2.00	0	28. siRNA-IMPa4-25 PSPC1-A488 DAPI IMPa4-A546_aj_TileScan_001 (Stage 36 of 49)	00-TUP6nnuC43B57FZNDooedh
0.15031		Cell	0.000	1.000	264	13	siRNA-IMPa4-25 PSPC1-A488 IMPa4-A546 DAPI 8C1-siRNA-IMP-a2-a4 V2.00	0	28. siRNA-IMPa4-25 PSPC1-A488 DAPI IMPa4-A546_aj_TileScan_001 (Stage 36 of 49)	00-TUP6nnuC43B57FZNDooedh
0.151485		Cell	0.000	1.000	265	14	siRNA-IMPa4-25 PSPC1-A488 IMPa4-A546 DAPI 8C1-siRNA-IMP-a2-a4 V2.00	0	28. siRNA-IMPa4-25 PSPC1-A488 DAPI IMPa4-A546_aj_TileScan_001 (Stage 36 of 49)	00-TUP6nnuC43B57FZNDooedh
0.112249		Cell	0.000	1.000	266	15	siRNA-IMPa4-25 PSPC1-A488 IMPa4-A546 DAPI 8C1-siRNA-IMP-a2-a4 V2.00	0	28. siRNA-IMPa4-25 PSPC1-A488 DAPI IMPa4-A546_aj_TileScan_001 (Stage 36 of 49)	00-TUP6nnuC43B57FZNDooedh
0.0589979		Cell	0.000	1.000	267	16	siRNA-IMPa4-25 PSPC1-A488 IMPa4-A546 DAPI 8C1-siRNA-IMP-a2-a4 V2.00	0	28. siRNA-IMPa4-25 PSPC1-A488 DAPI IMPa4-A546_aj_TileScan_001 (Stage 36 of 49)	00-TUP6nnuC43B57FZNDooedh
0.102157		Cell	0.000	1.000	268	17	siRNA-IMPa4-25 PSPC1-A488 IMPa4-A546 DAPI 8C1-siRNA-IMP-a2-a4 V2.00	0	28. siRNA-IMPa4-25 PSPC1-A488 DAPI IMPa4-A546_aj_TileScan_001 (Stage 36 of 49)	00-TUP6nnuC43B57FZNDooedh
0.0351825		Cell	0.000	1.000	269	18	siRNA-IMPa4-25 PSPC1-A488 IMPa4-A546 DAPI 8C1-siRNA-IMP-a2-a4 V2.00	0	28. siRNA-IMPa4-25 PSPC1-A488 DAPI IMPa4-A546_aj_TileScan_001 (Stage 36 of 49)	00-TUP6nnuC43B57FZNDooedh
0.0210973		Cell	0.000	1.000	270	19	siRNA-IMPa4-25 PSPC1-A488 IMPa4-A546 DAPI 8C1-siRNA-IMP-a2-a4 V2.00	0	28. siRNA-IMPa4-25 PSPC1-A488 DAPI IMPa4-A546_aj_TileScan_001 (Stage 36 of 49)	00-TUP6nnuC43B57FZNDooedh
0.110333		Cell	0.000	1.000	271	20	siRNA-IMPa4-25 PSPC1-A488 IMPa4-A546 DAPI 8C1-siRNA-IMP-a2-a4 V2.00	0	28. siRNA-IMPa4-25 PSPC1-A488 DAPI IMPa4-A546_aj_TileScan_001 (Stage 36 of 49)	00-TUP6nnuC43B57FZNDooedh
0.049398		Cell	0.000	1.000	272	21	siRNA-IMPa4-25 PSPC1-A488 IMPa4-A546 DAPI 8C1-siRNA-IMP-a2-a4 V2.00	0	28. siRNA-IMPa4-25 PSPC1-A488 DAPI IMPa4-A546_aj_TileScan_001 (Stage 36 of 49)	00-TUP6nnuC43B57FZNDooedh
0.0738432		Cell	0.000	1.000	273	22	siRNA-IMPa4-25 PSPC1-A488 IMPa4-A546 DAPI 8C1-siRNA-IMP-a2-a4 V2.00	0	28. siRNA-IMPa4-25 PSPC1-A488 DAPI IMPa4-A546_aj_TileScan_001 (Stage 36 of 49)	00-TUP6nnuC43B57FZNDooedh
0.413634		Cell	0.000	1.000	274	23	siRNA-IMPa4-25 PSPC1-A488 IMPa4-A546 DAPI 8C1-siRNA-IMP-a2-a4 V2.00	0	28. siRNA-IMPa4-25 PSPC1-A488 DAPI IMPa4-A546_aj_TileScan_001 (Stage 36 of 49)	00-TUP6nnuC43B57FZNDooedh
0.210334		Cell	0.000	1.000	275	24	siRNA-IMPa4-25 PSPC1-A488 IMPa4-A546 DAPI 8C1-siRNA-IMP-a2-a4 V2.00	0	28. siRNA-IMPa4-25 PSPC1-A488 DAPI IMPa4-A546_aj_TileScan_001 (Stage 36 of 49)	00-TUP6nnuC43B57FZNDooedh
0.058227		Cell	0.000	1.000	276	25	siRNA-IMPa4-25 PSPC1-A488 IMPa4-A546 DAPI 8C1-siRNA-IMP-a2-a4 V2.00	0	28. siRNA-IMPa4-25 PSPC1-A488 DAPI IMPa4-A546_aj_TileScan_001 (Stage 36 of 49)	00-TUP6nnuC43B57FZNDooedh
0.0254598		Cell	0.000	1.000	277	26	siRNA-IMPa4-25 PSPC1-A488 IMPa4-A546 DAPI 8C1-siRNA-IMP-a2-a4 V2.00	0	28. siRNA-IMPa4-25 PSPC1-A488 DAPI IMPa4-A546_aj_TileScan_001 (Stage 36 of 49)	00-TUP6nnuC43B57FZNDooedh
0.0494397		Cell	0.000	1.000	278	27	siRNA-IMPa4-25 PSPC1-A488 IMPa4-A546 DAPI 8C1-siRNA-IMP-a2-a4 V2.00	0	28. siRNA-IMPa4-25 PSPC1-A488 DAPI IMPa4-A546_aj_TileScan_001 (Stage 36 of 49)	00-TUP6nnuC43B57FZNDooedh
0.0795279		Cell	0.000	1.000	279	28	siRNA-IMPa4-25 PSPC1-A488 IMPa4-A546 DAPI 8C1-siRNA-IMP-a2-a4 V2.00	0	28. siRNA-IMPa4-25 PSPC1-A488 DAPI IMPa4-A546_aj_TileScan_001 (Stage 36 of 49)	00-TUP6nnuC43B57FZNDooedh
0.223757		Cell	0.000	1.000	280	29	siRNA-IMPa4-25 PSPC1-A488 IMPa4-A546 DAPI 8C1-siRNA-IMP-a2-a4 V2.00	0	28. siRNA-IMPa4-25 PSPC1-A488 DAPI IMPa4-A546_aj_TileScan_001 (Stage 36 of 49)	00-TUP6nnuC43B57FZNDooedh
0.0681467		Cell	0.000	1.000	281	30	siRNA-IMPa4-25 PSPC1-A488 IMPa4-A546 DAPI 8C1-siRNA-IMP-a2-a4 V2.00	0	28. siRNA-IMPa4-25 PSPC1-A488 DAPI IMPa4-A546_aj_TileScan_001 (Stage 36 of 49)	00-TUP6nnuC43B57FZNDooedh
0.365159		Cell	0.000	1.000	282	31	siRNA-IMPa4-25 PSPC1-A488 IMPa4-A546 DAPI 8C1-siRNA-IMP-a2-a4 V2.00	0	28. siRNA-IMPa4-25 PSPC1-A488 DAPI IMPa4-A546_aj_TileScan_001 (Stage 36 of 49)	00-TUP6nnuC43B57FZNDooedh
0.0498683		Cell	0.000	1.000	283	32	siRNA-IMPa4-25 PSPC1-A488 IMPa4-A546 DAPI 8C1-siRNA-IMP-a2-a4 V2.00	0	28. siRNA-IMPa4-25 PSPC1-A488 DAPI IMPa4-A546_aj_TileScan_001 (Stage 36 of 49)	00-TUP6nnuC43B57FZNDooedh
0.422444		Cell	0.000	1.000	284	0	siRNA-IMPa4-25 PSPC1-A488 IMPa4-A546 DAPI 8C1-siRNA-IMP-a2-a4 V2.00	0	28. siRNA-IMPa4-25 PSPC1-A488 DAPI IMPa4-A546_ak_TileScan_001 (Stage 37 of 49)	00-KrEKmgc89WamKUu5fwmPBe
0.264197		Cell	0.000	1.000	285	1	siRNA-IMPa4-25 PSPC1-A488 IMPa4-A546 DAPI 8C1-siRNA-IMP-a2-a4 V2.00	0	28. siRNA-IMPa4-25 PSPC1-A488 DAPI IMPa4-A546_ak_TileScan_001 (Stage 37 of 49)	00-KrEKmgc89WamKUu5fwmPBe
0.0277141		Cell	0.000	1.000	286	2	siRNA-IMPa4-25 PSPC1-A488 IMPa4-A546 DAPI 8C1-siRNA-IMP-a2-a4 V2.00	0	28. siRNA-IMPa4-25 PSPC1-A488 DAPI IMPa4-A546_ak_TileScan_001 (Stage 37 of 49)	00-KrEKmgc89WamKUu5fwmPBe
0.312683		Cell	0.000	1.000	287	3	siRNA-IMPa4-25 PSPC1-A488 IMPa4-A546 DAPI 8C1-siRNA-IMP-a2-a4 V2.00	0	28. siRNA-IMPa4-25 PSPC1-A488 DAPI IMPa4-A546_ak_TileScan_001 (Stage 37 of 49)	00-KrEKmgc89WamKUu5fwmPBe
0.0754418		Cell	0.000	1.000	288	4	siRNA-IMPa4-25 PSPC1-A488 IMPa4-A546 DAPI 8C1-siRNA-IMP-a2-a4 V2.00	0	28. siRNA-IMPa4-25 PSPC1-A488 DAPI IMPa4-A546_ak_TileScan_001 (Stage 37 of 49)	00-KrEKmgc89WamKUu5fwmPBe
0.0620907		Cell	0.000	1.000	289	5	siRNA-IMPa4-25 PSPC1-A488 IMPa4-A546 DAPI 8C1-siRNA-IMP-a2-a4 V2.00	0	28. siRNA-IMPa4-25 PSPC1-A488 DAPI IMPa4-A546_ak_TileScan_001 (Stage 37 of 49)	00-KrEKmgc89WamKUu5fwmPBe
0.149463		Cell	0.000	1.000	290	6	siRNA-IMPa4-25 PSPC1-A488 IMPa4-A546 DAPI 8C1-siRNA-IMP-a2-a4 V2.00	0	28. siRNA-IMPa4-25 PSPC1-A488 DAPI IMPa4-A546_ak_TileScan_001 (Stage 37 of 49)	00-KrEKmgc89WamKUu5fwmPBe
0.0441743		Cell	0.000	1.000	291	7	siRNA-IMPa4-25 PSPC1-A488 IMPa4-A546 DAPI 8C1-siRNA-IMP-a2-a4 V2.00	0	28. siRNA-IMPa4-25 PSPC1-A488 DAPI IMPa4-A546_ak_TileScan_001 (Stage 37 of 49)	00-KrEKmgc89WamKUu5fwmPBe
0.40129		Cell	0.000	1.000	292	8	siRNA-IMPa4-25 PSPC1-A488 IMPa4-A546 DAPI 8C1-siRNA-IMP-a2-a4 V2.00	0	28. siRNA-IMPa4-25 PSPC1-A488 DAPI IMPa4-A546_ak_TileScan_001 (Stage 37 of 49)	00-KrEKmgc89WamKUu5fwmPBe
0.065242		Cell	0.000	1.000	293	9	siRNA-IMPa4-25 PSPC1-A488 IMPa4-A546 DAPI 8C1-siRNA-IMP-a2-a4 V2.00	0	28. siRNA-IMPa4-25 PSPC1-A488 DAPI IMPa4-A546_ak_TileScan_001 (Stage 37 of 49)	00-KrEKmgc89WamKUu5fwmPBe
0.0776179		Cell	0.000	1.000	294	10	siRNA-IMPa4-25 PSPC1-A488 IMPa4-A546 DAPI 8C1-siRNA-IMP-a2-a4 V2.00	0	28. siRNA-IMPa4-25 PSPC1-A488 DAPI IMPa4-A546_ak_TileScan_001 (Stage 37 of 49)	00-KrEKmgc89WamKUu5fwmPBe
0.133003		Cell	0.000	1.000	295	11	siRNA-IMPa4-25 PSPC1-A488 IMPa4-A546 DAPI 8C1-siRNA-IMP-a2-a4 V2.00	0	28. siRNA-IMPa4-25 PSPC1-A488 DAPI IMPa4-A546_ak_TileScan_001 (Stage 37 of 49)	00-KrEKmgc89WamKUu5fwmPBe
0.0715539		Cell	0.000	1.000	296	12	siRNA-IMPa4-25 PSPC1-A488 IMPa4-A546 DAPI 8C1-siRNA-IMP-a2-a4 V2.00	0	28. siRNA-IMPa4-25 PSPC1-A488 DAPI IMPa4-A546_ak_TileScan_001 (Stage 37 of 49)	00-KrEKmgc89WamKUu5fwmPBe
0.0971608		Cell	0.000	1.000	297	13	siRNA-IMPa4-25 PSPC1-A488 IMPa4-A546 DAPI 8C1-siRNA-IMP-a2-a4 V2.00	0	28. siRNA-IMPa4-25 PSPC1-A488 DAPI IMPa4-A546_ak_TileScan_001 (Stage 37 of 49)	00-KrEKmgc89WamKUu5fwmPBe
0.284785		Cell	0.000	1.000	298	14	siRNA-IMPa4-25 PSPC1-A488 IMPa4-A546 DAPI 8C1-siRNA-IMP-a2-a4 V2.00	0	28. siRNA-IMPa4-25 PSPC1-A488 DAPI IMPa4-A546_ak_TileScan_001 (Stage 37 of 49)	00-KrEKmgc89WamKUu5fwmPBe
0.0269845		Cell	0.000	1.000	299	15	siRNA-IMPa4-25 PSPC1-A488 IMPa4-A546 DAPI 8C1-siRNA-IMP-a2-a4 V2.00	0	28. siRNA-IMPa4-25 PSPC1-A488 DAPI IMPa4-A546_ak_TileScan_001 (Stage 37 of 49)	00-KrEKmgc89WamKUu5fwmPBe
0.0237653		Cell	0.000	1.000	300	16	siRNA-IMPa4-25 PSPC1-A488 IMPa4-A546 DAPI 8C1-siRNA-IMP-a2-a4 V2.00	0	28. siRNA-IMPa4-25 PSPC1-A488 DAPI IMPa4-A546_ak_TileScan_001 (Stage 37 of 49)	00-KrEKmgc89WamKUu5fwmPBe
0.661177		Cell	0.000	1.000	301	17	siRNA-IMPa4-25 PSPC1-A488 IMPa4-A546 DAPI 8C1-siRNA-IMP-a2-a4 V2.00	0	28. siRNA-IMPa4-25 PSPC1-A488 DAPI IMPa4-A546_ak_TileScan_001 (Stage 37 of 49)	00-KrEKmgc89WamKUu5fwmPBe
0.115195		Cell	0.000	1.000	302	18	siRNA-IMPa4-25 PSPC1-A488 IMPa4-A546 DAPI 8C1-siRNA-IMP-a2-a4 V2.00	0	28. siRNA-IMPa4-25 PSPC1-A488 DAPI IMPa4-A546_ak_TileScan_001 (Stage 37 of 49)	00-KrEKmgc89WamKUu5fwmPBe
0.0993952		Cell	0.000	1.000	303	19	siRNA-IMPa4-25 PSPC1-A488 IMPa4-A546 DAPI 8C1-siRNA-IMP-a2-a4 V2.00	0	28. siRNA-IMPa4-25 PSPC1-A488 DAPI IMPa4-A546_ak_TileScan_001 (Stage 37 of 49)	00-KrEKmgc89WamKUu5fwmPBe
0.0199507		Cell	0.000	1.000	304	20	siRNA-IMPa4-25 PSPC1-A488 IMPa4-A546 DAPI 8C1-siRNA-IMP-a2-a4 V2.00	0	28. siRNA-IMPa4-25 PSPC1-A488 DAPI IMPa4-A546_ak_TileScan_001 (Stage 37 of 49)	00-KrEKmgc89WamKUu5fwmPBe
0.0489651		Cell	0.000	1.000	305	21	siRNA-IMPa4-25 PSPC1-A488 IMPa4-A546 DAPI 8C1-siRNA-IMP-a2-a4 V2.00	0	28. siRNA-IMPa4-25 PSPC1-A488 DAPI IMPa4-A546_ak_TileScan_001 (Stage 37 of 49)	00-KrEKmgc89WamKUu5fwmPBe
0.0834876		Cell	0.000	1.000	306	22	siRNA-IMPa4-25 PSPC1-A488 IMPa4-A546 DAPI 8C1-siRNA-IMP-a2-a4 V2.00	0	28. siRNA-IMPa4-25 PSPC1-A488 DAPI IMPa4-A546_ak_TileScan_001 (Stage 37 of 49)	00-KrEKmgc89WamKUu5fwmPBe
0.0816548		Cell	0.000	1.000	307	23	siRNA-IMPa4-25 PSPC1-A488 IMPa4-A546 DAPI 8C1-siRNA-IMP-a2-a4 V2.00	0	28. siRNA-IMPa4-25 PSPC1-A488 DAPI IMPa4-A546_ak_TileScan_001 (Stage 37 of 49)	00-KrEKmgc89WamKUu5fwmPBe
0.19175		Cell	0.000	1.000	308	24	siRNA-IMPa4-25 PSPC1-A488 IMPa4-A546 DAPI 8C1-siRNA-IMP-a2-a4 V2.00	0	28. siRNA-IMPa4-25 PSPC1-A488 DAPI IMPa4-A546_ak_TileScan_001 (Stage 37 of 49)	00-KrEKmgc89WamKUu5fwmPBe
0.225586		Cell	0.000	1.000	309	25	siRNA-IMPa4-25 PSPC1-A488 IMPa4-A546 DAPI 8C1-siRNA-IMP-a2-a4 V2.00	0	28. siRNA-IMPa4-25 PSPC1-A488 DAPI IMPa4-A546_ak_TileScan_001 (Stage 37 of 49)	00-KrEKmgc89WamKUu5fwmPBe
0.189193		Cell	0.000	1.000	310	26	siRNA-IMPa4-25 PSPC1-A488 IMPa4-A546 DAPI 8C1-siRNA-IMP-a2-a4 V2.00	0	28. siRNA-IMPa4-25 PSPC1-A488 DAPI IMPa4-A546_ak_TileScan_001 (Stage 37 of 49)	00-KrEKmgc89WamKUu5fwmPBe
0.126841		Cell	0.000	1.000	311	27	siRNA-IMPa4-25 PSPC1-A488 IMPa4-A546 DAPI 8C1-siRNA-IMP-a2-a4 V2.00	0	28. siRNA-IMPa4-25 PSPC1-A488 DAPI IMPa4-A546_ak_TileScan_001 (Stage 37 of 49)	00-KrEKmgc89WamKUu5fwmPBe
0.0549596		Cell	0.000	1.000	312	28	siRNA-IMPa4-25 PSPC1-A488 IMPa4-A546 DAPI 8C1-siRNA-IMP-a2-a4 V2.00	0	28. siRNA-IMPa4-25 PSPC1-A488 DAPI IMPa4-A546_ak_TileScan_001 (Stage 37 of 49)	00-KrEKmgc89WamKUu5fwmPBe
0.238738		Cell	0.000	1.000	313	29	siRNA-IMPa4-25 PSPC1-A488 IMPa4-A546 DAPI 8C1-siRNA-IMP-a2-a4 V2.00	0	28. siRNA-IMPa4-25 PSPC1-A488 DAPI IMPa4-A546_ak_TileScan_001 (Stage 37 of 49)	00-KrEKmgc89WamKUu5fwmPBe
0.155269		Cell	0.000	1.000	314	30	siRNA-IMPa4-25 PSPC1-A488 IMPa4-A546 DAPI 8C1-siRNA-IMP-a2-a4 V2.00	0	28. siRNA-IMPa4-25 PSPC1-A488 DAPI IMPa4-A546_ak_TileScan_001 (Stage 37 of 49)	00-KrEKmgc89WamKUu5fwmPBe
0.0630431		Cell	0.000	1.000	315	31	siRNA-IMPa4-25 PSPC1-A488 IMPa4-A546 DAPI 8C1-siRNA-IMP-a2-a4 V2.00	0	28. siRNA-IMPa4-25 PSPC1-A488 DAPI IMPa4-A546_ak_TileScan_001 (Stage 37 of 49)	00-KrEKmgc89WamKUu5fwmPBe
0.344222		Cell	0.000	1.000	316	32	siRNA-IMPa4-25 PSPC1-A488 IMPa4-A546 DAPI 8C1-siRNA-IMP-a2-a4 V2.00	0	28. siRNA-IMPa4-25 PSPC1-A488 DAPI IMPa4-A546_ak_TileScan_001 (Stage 37 of 49)	00-KrEKmgc89WamKUu5fwmPBe
0.169924		Cell	0.000	1.000	317	0	siRNA-IMPa4-25 PSPC1-A488 IMPa4-A546 DAPI 8C1-siRNA-IMP-a2-a4 V2.00	0	28. siRNA-IMPa4-25 PSPC1-A488 DAPI IMPa4-A546_al_TileScan_001 (Stage 38 of 49)	00-ikYZKw3YCRCAMs8NWf7CKd
0.116196		Cell	0.000	1.000	318	1	siRNA-IMPa4-25 PSPC1-A488 IMPa4-A546 DAPI 8C1-siRNA-IMP-a2-a4 V2.00	0	28. siRNA-IMPa4-25 PSPC1-A488 DAPI IMPa4-A546_al_TileScan_001 (Stage 38 of 49)	00-ikYZKw3YCRCAMs8NWf7CKd
0.0895247		Cell	0.000	1.000	319	2	siRNA-IMPa4-25 PSPC1-A488 IMPa4-A546 DAPI 8C1-siRNA-IMP-a2-a4 V2.00	0	28. siRNA-IMPa4-25 PSPC1-A488 DAPI IMPa4-A546_al_TileScan_001 (Stage 38 of 49)	00-ikYZKw3YCRCAMs8NWf7CKd
0.171035		Cell	0.000	1.000	320	3	siRNA-IMPa4-25 PSPC1-A488 IMPa4-A546 DAPI 8C1-siRNA-IMP-a2-a4 V2.00	0	28. siRNA-IMPa4-25 PSPC1-A488 DAPI IMPa4-A546_al_TileScan_001 (Stage 38 of 49)	00-ikYZKw3YCRCAMs8NWf7CKd
0.0659875		Cell	0.000	1.000	321	4	siRNA-IMPa4-25 PSPC1-A488 IMPa4-A546 DAPI 8C1-siRNA-IMP-a2-a4 V2.00	0	28. siRNA-IMPa4-25 PSPC1-A488 DAPI IMPa4-A546_al_TileScan_001 (Stage 38 of 49)	00-ikYZKw3YCRCAMs8NWf7CKd
0.0621314		Cell	0.000	1.000	322	5	siRNA-IMPa4-25 PSPC1-A488 IMPa4-A546 DAPI 8C1-siRNA-IMP-a2-a4 V2.00	0	28. siRNA-IMPa4-25 PSPC1-A488 DAPI IMPa4-A546_al_TileScan_001 (Stage 38 of 49)	00-ikYZKw3YCRCAMs8NWf7CKd
0.105177		Cell	0.000	1.000	323	6	siRNA-IMPa4-25 PSPC1-A488 IMPa4-A546 DAPI 8C1-siRNA-IMP-a2-a4 V2.00	0	28. siRNA-IMPa4-25 PSPC1-A488 DAPI IMPa4-A546_al_TileScan_001 (Stage 38 of 49)	00-ikYZKw3YCRCAMs8NWf7CKd
0.0823169		Cell	0.000	1.000	324	7	siRNA-IMPa4-25 PSPC1-A488 IMPa4-A546 DAPI 8C1-siRNA-IMP-a2-a4 V2.00	0	28. siRNA-IMPa4-25 PSPC1-A488 DAPI IMPa4-A546_al_TileScan_001 (Stage 38 of 49)	00-ikYZKw3YCRCAMs8NWf7CKd
0.0660866		Cell	0.000	1.000	325	8	siRNA-IMPa4-25 PSPC1-A488 IMPa4-A546 DAPI 8C1-siRNA-IMP-a2-a4 V2.00	0	28. siRNA-IMPa4-25 PSPC1-A488 DAPI IMPa4-A546_al_TileScan_001 (Stage 38 of 49)	00-ikYZKw3YCRCAMs8NWf7CKd
0.122834		Cell	0.000	1.000	326	9	siRNA-IMPa4-25 PSPC1-A488 IMPa4-A546 DAPI 8C1-siRNA-IMP-a2-a4 V2.00	0	28. siRNA-IMPa4-25 PSPC1-A488 DAPI IMPa4-A546_al_TileScan_001 (Stage 38 of 49)	00-ikYZKw3YCRCAMs8NWf7CKd
0.814664		Cell	0.000	1.000	327	10	siRNA-IMPa4-25 PSPC1-A488 IMPa4-A546 DAPI 8C1-siRNA-IMP-a2-a4 V2.00	0	28. siRNA-IMPa4-25 PSPC1-A488 DAPI IMPa4-A546_al_TileScan_001 (Stage 38 of 49)	00-ikYZKw3YCRCAMs8NWf7CKd
0.0906591		Cell	0.000	1.000	328	11	siRNA-IMPa4-25 PSPC1-A488 IMPa4-A546 DAPI 8C1-siRNA-IMP-a2-a4 V2.00	0	28. siRNA-IMPa4-25 PSPC1-A488 DAPI IMPa4-A546_al_TileScan_001 (Stage 38 of 49)	00-ikYZKw3YCRCAMs8NWf7CKd
0.092907		Cell	0.000	1.000	329	12	siRNA-IMPa4-25 PSPC1-A488 IMPa4-A546 DAPI 8C1-siRNA-IMP-a2-a4 V2.00	0	28. siRNA-IMPa4-25 PSPC1-A488 DAPI IMPa4-A546_al_TileScan_001 (Stage 38 of 49)	00-ikYZKw3YCRCAMs8NWf7CKd
0.0605188		Cell	0.000	1.000	330	13	siRNA-IMPa4-25 PSPC1-A488 IMPa4-A546 DAPI 8C1-siRNA-IMP-a2-a4 V2.00	0	28. siRNA-IMPa4-25 PSPC1-A488 DAPI IMPa4-A546_al_TileScan_001 (Stage 38 of 49)	00-ikYZKw3YCRCAMs8NWf7CKd
0.281076		Cell	0.000	1.000	331	14	siRNA-IMPa4-25 PSPC1-A488 IMPa4-A546 DAPI 8C1-siRNA-IMP-a2-a4 V2.00	0	28. siRNA-IMPa4-25 PSPC1-A488 DAPI IMPa4-A546_al_TileScan_001 (Stage 38 of 49)	00-ikYZKw3YCRCAMs8NWf7CKd
0.227386		Cell	0.000	1.000	332	15	siRNA-IMPa4-25 PSPC1-A488 IMPa4-A546 DAPI 8C1-siRNA-IMP-a2-a4 V2.00	0	28. siRNA-IMPa4-25 PSPC1-A488 DAPI IMPa4-A546_al_TileScan_001 (Stage 38 of 49)	00-ikYZKw3YCRCAMs8NWf7CKd
0.123804		Cell	0.000	1.000	333	16	siRNA-IMPa4-25 PSPC1-A488 IMPa4-A546 DAPI 8C1-siRNA-IMP-a2-a4 V2.00	0	28. siRNA-IMPa4-25 PSPC1-A488 DAPI IMPa4-A546_al_TileScan_001 (Stage 38 of 49)	00-ikYZKw3YCRCAMs8NWf7CKd
0.112922		Cell	0.000	1.000	334	17	siRNA-IMPa4-25 PSPC1-A488 IMPa4-A546 DAPI 8C1-siRNA-IMP-a2-a4 V2.00	0	28. siRNA-IMPa4-25 PSPC1-A488 DAPI IMPa4-A546_al_TileScan_001 (Stage 38 of 49)	00-ikYZKw3YCRCAMs8NWf7CKd
0.0297793		Cell	0.000	1.000	335	18	siRNA-IMPa4-25 PSPC1-A488 IMPa4-A546 DAPI 8C1-siRNA-IMP-a2-a4 V2.00	0	28. siRNA-IMPa4-25 PSPC1-A488 DAPI IMPa4-A546_al_TileScan_001 (Stage 38 of 49)	00-ikYZKw3YCRCAMs8NWf7CKd
0.0580902		Cell	0.000	1.000	336	19	siRNA-IMPa4-25 PSPC1-A488 IMPa4-A546 DAPI 8C1-siRNA-IMP-a2-a4 V2.00	0	28. siRNA-IMPa4-25 PSPC1-A488 DAPI IMPa4-A546_al_TileScan_001 (Stage 38 of 49)	00-ikYZKw3YCRCAMs8NWf7CKd
0.0574407		Cell	0.000	1.000	337	20	siRNA-IMPa4-25 PSPC1-A488 IMPa4-A546 DAPI 8C1-siRNA-IMP-a2-a4 V2.00	0	28. siRNA-IMPa4-25 PSPC1-A488 DAPI IMPa4-A546_al_TileScan_001 (Stage 38 of 49)	00-ikYZKw3YCRCAMs8NWf7CKd
0.0596631		Cell	0.000	1.000	338	21	siRNA-IMPa4-25 PSPC1-A488 IMPa4-A546 DAPI 8C1-siRNA-IMP-a2-a4 V2.00	0	28. siRNA-IMPa4-25 PSPC1-A488 DAPI IMPa4-A546_al_TileScan_001 (Stage 38 of 49)	00-ikYZKw3YCRCAMs8NWf7CKd
0.377424		Cell	0.000	1.000	339	22	siRNA-IMPa4-25 PSPC1-A488 IMPa4-A546 DAPI 8C1-siRNA-IMP-a2-a4 V2.00	0	28. siRNA-IMPa4-25 PSPC1-A488 DAPI IMPa4-A546_al_TileScan_001 (Stage 38 of 49)	00-ikYZKw3YCRCAMs8NWf7CKd
0.0439412		Cell	0.000	1.000	340	23	siRNA-IMPa4-25 PSPC1-A488 IMPa4-A546 DAPI 8C1-siRNA-IMP-a2-a4 V2.00	0	28. siRNA-IMPa4-25 PSPC1-A488 DAPI IMPa4-A546_al_TileScan_001 (Stage 38 of 49)	00-ikYZKw3YCRCAMs8NWf7CKd
0.116712		Cell	0.000	1.000	341	24	siRNA-IMPa4-25 PSPC1-A488 IMPa4-A546 DAPI 8C1-siRNA-IMP-a2-a4 V2.00	0	28. siRNA-IMPa4-25 PSPC1-A488 DAPI IMPa4-A546_al_TileScan_001 (Stage 38 of 49)	00-ikYZKw3YCRCAMs8NWf7CKd
0.0491085		Cell	0.000	1.000	342	25	siRNA-IMPa4-25 PSPC1-A488 IMPa4-A546 DAPI 8C1-siRNA-IMP-a2-a4 V2.00	0	28. siRNA-IMPa4-25 PSPC1-A488 DAPI IMPa4-A546_al_TileScan_001 (Stage 38 of 49)	00-ikYZKw3YCRCAMs8NWf7CKd
0.0698851		Cell	0.000	1.000	343	26	siRNA-IMPa4-25 PSPC1-A488 IMPa4-A546 DAPI 8C1-siRNA-IMP-a2-a4 V2.00	0	28. siRNA-IMPa4-25 PSPC1-A488 DAPI IMPa4-A546_al_TileScan_001 (Stage 38 of 49)	00-ikYZKw3YCRCAMs8NWf7CKd
0.308499		Cell	0.000	1.000	344	27	siRNA-IMPa4-25 PSPC1-A488 IMPa4-A546 DAPI 8C1-siRNA-IMP-a2-a4 V2.00	0	28. siRNA-IMPa4-25 PSPC1-A488 DAPI IMPa4-A546_al_TileScan_001 (Stage 38 of 49)	00-ikYZKw3YCRCAMs8NWf7CKd
0.257111		Cell	0.000	1.000	345	0	siRNA-IMPa4-25 PSPC1-A488 IMPa4-A546 DAPI 8C1-siRNA-IMP-a2-a4 V2.00	0	28. siRNA-IMPa4-25 PSPC1-A488 DAPI IMPa4-A546_am_TileScan_001 (Stage 39 of 49)	00-6pcRhJv9CMKq9WScjWdruj
0.145647		Cell	0.000	1.000	346	1	siRNA-IMPa4-25 PSPC1-A488 IMPa4-A546 DAPI 8C1-siRNA-IMP-a2-a4 V2.00	0	28. siRNA-IMPa4-25 PSPC1-A488 DAPI IMPa4-A546_am_TileScan_001 (Stage 39 of 49)	00-6pcRhJv9CMKq9WScjWdruj
0.0157423		Cell	0.000	1.000	347	2	siRNA-IMPa4-25 PSPC1-A488 IMPa4-A546 DAPI 8C1-siRNA-IMP-a2-a4 V2.00	0	28. siRNA-IMPa4-25 PSPC1-A488 DAPI IMPa4-A546_am_TileScan_001 (Stage 39 of 49)	00-6pcRhJv9CMKq9WScjWdruj
0.0175642		Cell	0.000	1.000	348	3	siRNA-IMPa4-25 PSPC1-A488 IMPa4-A546 DAPI 8C1-siRNA-IMP-a2-a4 V2.00	0	28. siRNA-IMPa4-25 PSPC1-A488 DAPI IMPa4-A546_am_TileScan_001 (Stage 39 of 49)	00-6pcRhJv9CMKq9WScjWdruj
0.0586456		Cell	0.000	1.000	349	4	siRNA-IMPa4-25 PSPC1-A488 IMPa4-A546 DAPI 8C1-siRNA-IMP-a2-a4 V2.00	0	28. siRNA-IMPa4-25 PSPC1-A488 DAPI IMPa4-A546_am_TileScan_001 (Stage 39 of 49)	00-6pcRhJv9CMKq9WScjWdruj
0.0345696		Cell	0.000	1.000	350	5	siRNA-IMPa4-25 PSPC1-A488 IMPa4-A546 DAPI 8C1-siRNA-IMP-a2-a4 V2.00	0	28. siRNA-IMPa4-25 PSPC1-A488 DAPI IMPa4-A546_am_TileScan_001 (Stage 39 of 49)	00-6pcRhJv9CMKq9WScjWdruj
0.564107		Cell	0.000	1.000	351	6	siRNA-IMPa4-25 PSPC1-A488 IMPa4-A546 DAPI 8C1-siRNA-IMP-a2-a4 V2.00	0	28. siRNA-IMPa4-25 PSPC1-A488 DAPI IMPa4-A546_am_TileScan_001 (Stage 39 of 49)	00-6pcRhJv9CMKq9WScjWdruj
0.13236		Cell	0.000	1.000	352	7	siRNA-IMPa4-25 PSPC1-A488 IMPa4-A546 DAPI 8C1-siRNA-IMP-a2-a4 V2.00	0	28. siRNA-IMPa4-25 PSPC1-A488 DAPI IMPa4-A546_am_TileScan_001 (Stage 39 of 49)	00-6pcRhJv9CMKq9WScjWdruj
0.0744395		Cell	0.000	1.000	353	8	siRNA-IMPa4-25 PSPC1-A488 IMPa4-A546 DAPI 8C1-siRNA-IMP-a2-a4 V2.00	0	28. siRNA-IMPa4-25 PSPC1-A488 DAPI IMPa4-A546_am_TileScan_001 (Stage 39 of 49)	00-6pcRhJv9CMKq9WScjWdruj
0.142348		Cell	0.000	1.000	354	9	siRNA-IMPa4-25 PSPC1-A488 IMPa4-A546 DAPI 8C1-siRNA-IMP-a2-a4 V2.00	0	28. siRNA-IMPa4-25 PSPC1-A488 DAPI IMPa4-A546_am_TileScan_001 (Stage 39 of 49)	00-6pcRhJv9CMKq9WScjWdruj
0.0790859		Cell	0.000	1.000	355	10	siRNA-IMPa4-25 PSPC1-A488 IMPa4-A546 DAPI 8C1-siRNA-IMP-a2-a4 V2.00	0	28. siRNA-IMPa4-25 PSPC1-A488 DAPI IMPa4-A546_am_TileScan_001 (Stage 39 of 49)	00-6pcRhJv9CMKq9WScjWdruj
0.0991319		Cell	0.000	1.000	356	11	siRNA-IMPa4-25 PSPC1-A488 IMPa4-A546 DAPI 8C1-siRNA-IMP-a2-a4 V2.00	0	28. siRNA-IMPa4-25 PSPC1-A488 DAPI IMPa4-A546_am_TileScan_001 (Stage 39 of 49)	00-6pcRhJv9CMKq9WScjWdruj
0.0289355		Cell	0.000	1.000	357	12	siRNA-IMPa4-25 PSPC1-A488 IMPa4-A546 DAPI 8C1-siRNA-IMP-a2-a4 V2.00	0	28. siRNA-IMPa4-25 PSPC1-A488 DAPI IMPa4-A546_am_TileScan_001 (Stage 39 of 49)	00-6pcRhJv9CMKq9WScjWdruj
0.109397		Cell	0.000	1.000	358	13	siRNA-IMPa4-25 PSPC1-A488 IMPa4-A546 DAPI 8C1-siRNA-IMP-a2-a4 V2.00	0	28. siRNA-IMPa4-25 PSPC1-A488 DAPI IMPa4-A546_am_TileScan_001 (Stage 39 of 49)	00-6pcRhJv9CMKq9WScjWdruj
0.130046		Cell	0.000	1.000	359	14	siRNA-IMPa4-25 PSPC1-A488 IMPa4-A546 DAPI 8C1-siRNA-IMP-a2-a4 V2.00	0	28. siRNA-IMPa4-25 PSPC1-A488 DAPI IMPa4-A546_am_TileScan_001 (Stage 39 of 49)	00-6pcRhJv9CMKq9WScjWdruj
0.110763		Cell	0.000	1.000	360	15	siRNA-IMPa4-25 PSPC1-A488 IMPa4-A546 DAPI 8C1-siRNA-IMP-a2-a4 V2.00	0	28. siRNA-IMPa4-25 PSPC1-A488 DAPI IMPa4-A546_am_TileScan_001 (Stage 39 of 49)	00-6pcRhJv9CMKq9WScjWdruj
0.161814		Cell	0.000	1.000	361	16	siRNA-IMPa4-25 PSPC1-A488 IMPa4-A546 DAPI 8C1-siRNA-IMP-a2-a4 V2.00	0	28. siRNA-IMPa4-25 PSPC1-A488 DAPI IMPa4-A546_am_TileScan_001 (Stage 39 of 49)	00-6pcRhJv9CMKq9WScjWdruj
0.0681944		Cell	0.000	1.000	362	17	siRNA-IMPa4-25 PSPC1-A488 IMPa4-A546 DAPI 8C1-siRNA-IMP-a2-a4 V2.00	0	28. siRNA-IMPa4-25 PSPC1-A488 DAPI IMPa4-A546_am_TileScan_001 (Stage 39 of 49)	00-6pcRhJv9CMKq9WScjWdruj
0.0489534		Cell	0.000	1.000	363	0	siRNA-IMPa4-25 PSPC1-A488 IMPa4-A546 DAPI 8C1-siRNA-IMP-a2-a4 V2.00	0	28. siRNA-IMPa4-25 PSPC1-A488 DAPI IMPa4-A546_an_TileScan_001 (Stage 40 of 49)	00-wHBDGvKJGgn2UTh8UN6efA
0.0287318		Cell	0.000	1.000	364	1	siRNA-IMPa4-25 PSPC1-A488 IMPa4-A546 DAPI 8C1-siRNA-IMP-a2-a4 V2.00	0	28. siRNA-IMPa4-25 PSPC1-A488 DAPI IMPa4-A546_an_TileScan_001 (Stage 40 of 49)	00-wHBDGvKJGgn2UTh8UN6efA
0.0530059		Cell	0.000	1.000	365	2	siRNA-IMPa4-25 PSPC1-A488 IMPa4-A546 DAPI 8C1-siRNA-IMP-a2-a4 V2.00	0	28. siRNA-IMPa4-25 PSPC1-A488 DAPI IMPa4-A546_an_TileScan_001 (Stage 40 of 49)	00-wHBDGvKJGgn2UTh8UN6efA
0.138792		Cell	0.000	1.000	366	3	siRNA-IMPa4-25 PSPC1-A488 IMPa4-A546 DAPI 8C1-siRNA-IMP-a2-a4 V2.00	0	28. siRNA-IMPa4-25 PSPC1-A488 DAPI IMPa4-A546_an_TileScan_001 (Stage 40 of 49)	00-wHBDGvKJGgn2UTh8UN6efA
0.394449		Cell	0.000	1.000	367	4	siRNA-IMPa4-25 PSPC1-A488 IMPa4-A546 DAPI 8C1-siRNA-IMP-a2-a4 V2.00	0	28. siRNA-IMPa4-25 PSPC1-A488 DAPI IMPa4-A546_an_TileScan_001 (Stage 40 of 49)	00-wHBDGvKJGgn2UTh8UN6efA
0.196909		Cell	0.000	1.000	368	5	siRNA-IMPa4-25 PSPC1-A488 IMPa4-A546 DAPI 8C1-siRNA-IMP-a2-a4 V2.00	0	28. siRNA-IMPa4-25 PSPC1-A488 DAPI IMPa4-A546_an_TileScan_001 (Stage 40 of 49)	00-wHBDGvKJGgn2UTh8UN6efA
0.0924993		Cell	0.000	1.000	369	6	siRNA-IMPa4-25 PSPC1-A488 IMPa4-A546 DAPI 8C1-siRNA-IMP-a2-a4 V2.00	0	28. siRNA-IMPa4-25 PSPC1-A488 DAPI IMPa4-A546_an_TileScan_001 (Stage 40 of 49)	00-wHBDGvKJGgn2UTh8UN6efA
0.0599498		Cell	0.000	1.000	370	7	siRNA-IMPa4-25 PSPC1-A488 IMPa4-A546 DAPI 8C1-siRNA-IMP-a2-a4 V2.00	0	28. siRNA-IMPa4-25 PSPC1-A488 DAPI IMPa4-A546_an_TileScan_001 (Stage 40 of 49)	00-wHBDGvKJGgn2UTh8UN6efA
0.161737		Cell	0.000	1.000	371	8	siRNA-IMPa4-25 PSPC1-A488 IMPa4-A546 DAPI 8C1-siRNA-IMP-a2-a4 V2.00	0	28. siRNA-IMPa4-25 PSPC1-A488 DAPI IMPa4-A546_an_TileScan_001 (Stage 40 of 49)	00-wHBDGvKJGgn2UTh8UN6efA
0.035181		Cell	0.000	1.000	372	9	siRNA-IMPa4-25 PSPC1-A488 IMPa4-A546 DAPI 8C1-siRNA-IMP-a2-a4 V2.00	0	28. siRNA-IMPa4-25 PSPC1-A488 DAPI IMPa4-A546_an_TileScan_001 (Stage 40 of 49)	00-wHBDGvKJGgn2UTh8UN6efA
0.0828861		Cell	0.000	1.000	373	10	siRNA-IMPa4-25 PSPC1-A488 IMPa4-A546 DAPI 8C1-siRNA-IMP-a2-a4 V2.00	0	28. siRNA-IMPa4-25 PSPC1-A488 DAPI IMPa4-A546_an_TileScan_001 (Stage 40 of 49)	00-wHBDGvKJGgn2UTh8UN6efA
0.0439901		Cell	0.000	1.000	374	11	siRNA-IMPa4-25 PSPC1-A488 IMPa4-A546 DAPI 8C1-siRNA-IMP-a2-a4 V2.00	0	28. siRNA-IMPa4-25 PSPC1-A488 DAPI IMPa4-A546_an_TileScan_001 (Stage 40 of 49)	00-wHBDGvKJGgn2UTh8UN6efA
0.214774		Cell	0.000	1.000	375	12	siRNA-IMPa4-25 PSPC1-A488 IMPa4-A546 DAPI 8C1-siRNA-IMP-a2-a4 V2.00	0	28. siRNA-IMPa4-25 PSPC1-A488 DAPI IMPa4-A546_an_TileScan_001 (Stage 40 of 49)	00-wHBDGvKJGgn2UTh8UN6efA
0.0652006		Cell	0.000	1.000	376	13	siRNA-IMPa4-25 PSPC1-A488 IMPa4-A546 DAPI 8C1-siRNA-IMP-a2-a4 V2.00	0	28. siRNA-IMPa4-25 PSPC1-A488 DAPI IMPa4-A546_an_TileScan_001 (Stage 40 of 49)	00-wHBDGvKJGgn2UTh8UN6efA
0.0421567		Cell	0.000	1.000	377	14	siRNA-IMPa4-25 PSPC1-A488 IMPa4-A546 DAPI 8C1-siRNA-IMP-a2-a4 V2.00	0	28. siRNA-IMPa4-25 PSPC1-A488 DAPI IMPa4-A546_an_TileScan_001 (Stage 40 of 49)	00-wHBDGvKJGgn2UTh8UN6efA
0.0273173		Cell	0.000	1.000	378	15	siRNA-IMPa4-25 PSPC1-A488 IMPa4-A546 DAPI 8C1-siRNA-IMP-a2-a4 V2.00	0	28. siRNA-IMPa4-25 PSPC1-A488 DAPI IMPa4-A546_an_TileScan_001 (Stage 40 of 49)	00-wHBDGvKJGgn2UTh8UN6efA
0.304268		Cell	0.000	1.000	379	16	siRNA-IMPa4-25 PSPC1-A488 IMPa4-A546 DAPI 8C1-siRNA-IMP-a2-a4 V2.00	0	28. siRNA-IMPa4-25 PSPC1-A488 DAPI IMPa4-A546_an_TileScan_001 (Stage 40 of 49)	00-wHBDGvKJGgn2UTh8UN6efA
0.395816		Cell	0.000	1.000	380	17	siRNA-IMPa4-25 PSPC1-A488 IMPa4-A546 DAPI 8C1-siRNA-IMP-a2-a4 V2.00	0	28. siRNA-IMPa4-25 PSPC1-A488 DAPI IMPa4-A546_an_TileScan_001 (Stage 40 of 49)	00-wHBDGvKJGgn2UTh8UN6efA
0.0433436		Cell	0.000	1.000	381	18	siRNA-IMPa4-25 PSPC1-A488 IMPa4-A546 DAPI 8C1-siRNA-IMP-a2-a4 V2.00	0	28. siRNA-IMPa4-25 PSPC1-A488 DAPI IMPa4-A546_an_TileScan_001 (Stage 40 of 49)	00-wHBDGvKJGgn2UTh8UN6efA
0.0425226		Cell	0.000	1.000	382	19	siRNA-IMPa4-25 PSPC1-A488 IMPa4-A546 DAPI 8C1-siRNA-IMP-a2-a4 V2.00	0	28. siRNA-IMPa4-25 PSPC1-A488 DAPI IMPa4-A546_an_TileScan_001 (Stage 40 of 49)	00-wHBDGvKJGgn2UTh8UN6efA
0.0577415		Cell	0.000	1.000	383	20	siRNA-IMPa4-25 PSPC1-A488 IMPa4-A546 DAPI 8C1-siRNA-IMP-a2-a4 V2.00	0	28. siRNA-IMPa4-25 PSPC1-A488 DAPI IMPa4-A546_an_TileScan_001 (Stage 40 of 49)	00-wHBDGvKJGgn2UTh8UN6efA
0.0514401		Cell	0.000	1.000	384	21	siRNA-IMPa4-25 PSPC1-A488 IMPa4-A546 DAPI 8C1-siRNA-IMP-a2-a4 V2.00	0	28. siRNA-IMPa4-25 PSPC1-A488 DAPI IMPa4-A546_an_TileScan_001 (Stage 40 of 49)	00-wHBDGvKJGgn2UTh8UN6efA
0.0885694		Cell	0.000	1.000	385	22	siRNA-IMPa4-25 PSPC1-A488 IMPa4-A546 DAPI 8C1-siRNA-IMP-a2-a4 V2.00	0	28. siRNA-IMPa4-25 PSPC1-A488 DAPI IMPa4-A546_an_TileScan_001 (Stage 40 of 49)	00-wHBDGvKJGgn2UTh8UN6efA
0.0747942		Cell	0.000	1.000	386	23	siRNA-IMPa4-25 PSPC1-A488 IMPa4-A546 DAPI 8C1-siRNA-IMP-a2-a4 V2.00	0	28. siRNA-IMPa4-25 PSPC1-A488 DAPI IMPa4-A546_an_TileScan_001 (Stage 40 of 49)	00-wHBDGvKJGgn2UTh8UN6efA
0.1208		Cell	0.000	1.000	387	24	siRNA-IMPa4-25 PSPC1-A488 IMPa4-A546 DAPI 8C1-siRNA-IMP-a2-a4 V2.00	0	28. siRNA-IMPa4-25 PSPC1-A488 DAPI IMPa4-A546_an_TileScan_001 (Stage 40 of 49)	00-wHBDGvKJGgn2UTh8UN6efA
0.351881		Cell	0.000	1.000	388	25	siRNA-IMPa4-25 PSPC1-A488 IMPa4-A546 DAPI 8C1-siRNA-IMP-a2-a4 V2.00	0	28. siRNA-IMPa4-25 PSPC1-A488 DAPI IMPa4-A546_an_TileScan_001 (Stage 40 of 49)	00-wHBDGvKJGgn2UTh8UN6efA
0.253157		Cell	0.000	1.000	389	26	siRNA-IMPa4-25 PSPC1-A488 IMPa4-A546 DAPI 8C1-siRNA-IMP-a2-a4 V2.00	0	28. siRNA-IMPa4-25 PSPC1-A488 DAPI IMPa4-A546_an_TileScan_001 (Stage 40 of 49)	00-wHBDGvKJGgn2UTh8UN6efA
0.122717		Cell	0.000	1.000	390	0	siRNA-IMPa4-25 PSPC1-A488 IMPa4-A546 DAPI 8C1-siRNA-IMP-a2-a4 V2.00	0	28. siRNA-IMPa4-25 PSPC1-A488 DAPI IMPa4-A546_ao_TileScan_001 (Stage 41 of 49)	00-bTEY6Nkccic5hBg8u63GpY
0.0209205		Cell	0.000	1.000	391	1	siRNA-IMPa4-25 PSPC1-A488 IMPa4-A546 DAPI 8C1-siRNA-IMP-a2-a4 V2.00	0	28. siRNA-IMPa4-25 PSPC1-A488 DAPI IMPa4-A546_ao_TileScan_001 (Stage 41 of 49)	00-bTEY6Nkccic5hBg8u63GpY
0.0932831		Cell	0.000	1.000	392	2	siRNA-IMPa4-25 PSPC1-A488 IMPa4-A546 DAPI 8C1-siRNA-IMP-a2-a4 V2.00	0	28. siRNA-IMPa4-25 PSPC1-A488 DAPI IMPa4-A546_ao_TileScan_001 (Stage 41 of 49)	00-bTEY6Nkccic5hBg8u63GpY
0.14312		Cell	0.000	1.000	393	3	siRNA-IMPa4-25 PSPC1-A488 IMPa4-A546 DAPI 8C1-siRNA-IMP-a2-a4 V2.00	0	28. siRNA-IMPa4-25 PSPC1-A488 DAPI IMPa4-A546_ao_TileScan_001 (Stage 41 of 49)	00-bTEY6Nkccic5hBg8u63GpY
0.085247		Cell	0.000	1.000	394	4	siRNA-IMPa4-25 PSPC1-A488 IMPa4-A546 DAPI 8C1-siRNA-IMP-a2-a4 V2.00	0	28. siRNA-IMPa4-25 PSPC1-A488 DAPI IMPa4-A546_ao_TileScan_001 (Stage 41 of 49)	00-bTEY6Nkccic5hBg8u63GpY
0.0691641		Cell	0.000	1.000	395	5	siRNA-IMPa4-25 PSPC1-A488 IMPa4-A546 DAPI 8C1-siRNA-IMP-a2-a4 V2.00	0	28. siRNA-IMPa4-25 PSPC1-A488 DAPI IMPa4-A546_ao_TileScan_001 (Stage 41 of 49)	00-bTEY6Nkccic5hBg8u63GpY
0.117982		Cell	0.000	1.000	396	6	siRNA-IMPa4-25 PSPC1-A488 IMPa4-A546 DAPI 8C1-siRNA-IMP-a2-a4 V2.00	0	28. siRNA-IMPa4-25 PSPC1-A488 DAPI IMPa4-A546_ao_TileScan_001 (Stage 41 of 49)	00-bTEY6Nkccic5hBg8u63GpY
0.081805		Cell	0.000	1.000	397	7	siRNA-IMPa4-25 PSPC1-A488 IMPa4-A546 DAPI 8C1-siRNA-IMP-a2-a4 V2.00	0	28. siRNA-IMPa4-25 PSPC1-A488 DAPI IMPa4-A546_ao_TileScan_001 (Stage 41 of 49)	00-bTEY6Nkccic5hBg8u63GpY
0.074688		Cell	0.000	1.000	398	8	siRNA-IMPa4-25 PSPC1-A488 IMPa4-A546 DAPI 8C1-siRNA-IMP-a2-a4 V2.00	0	28. siRNA-IMPa4-25 PSPC1-A488 DAPI IMPa4-A546_ao_TileScan_001 (Stage 41 of 49)	00-bTEY6Nkccic5hBg8u63GpY
0.101987		Cell	0.000	1.000	399	9	siRNA-IMPa4-25 PSPC1-A488 IMPa4-A546 DAPI 8C1-siRNA-IMP-a2-a4 V2.00	0	28. siRNA-IMPa4-25 PSPC1-A488 DAPI IMPa4-A546_ao_TileScan_001 (Stage 41 of 49)	00-bTEY6Nkccic5hBg8u63GpY
0.0745571		Cell	0.000	1.000	400	10	siRNA-IMPa4-25 PSPC1-A488 IMPa4-A546 DAPI 8C1-siRNA-IMP-a2-a4 V2.00	0	28. siRNA-IMPa4-25 PSPC1-A488 DAPI IMPa4-A546_ao_TileScan_001 (Stage 41 of 49)	00-bTEY6Nkccic5hBg8u63GpY
0.117265		Cell	0.000	1.000	401	11	siRNA-IMPa4-25 PSPC1-A488 IMPa4-A546 DAPI 8C1-siRNA-IMP-a2-a4 V2.00	0	28. siRNA-IMPa4-25 PSPC1-A488 DAPI IMPa4-A546_ao_TileScan_001 (Stage 41 of 49)	00-bTEY6Nkccic5hBg8u63GpY
0.220899		Cell	0.000	1.000	402	12	siRNA-IMPa4-25 PSPC1-A488 IMPa4-A546 DAPI 8C1-siRNA-IMP-a2-a4 V2.00	0	28. siRNA-IMPa4-25 PSPC1-A488 DAPI IMPa4-A546_ao_TileScan_001 (Stage 41 of 49)	00-bTEY6Nkccic5hBg8u63GpY
0.0557633		Cell	0.000	1.000	403	13	siRNA-IMPa4-25 PSPC1-A488 IMPa4-A546 DAPI 8C1-siRNA-IMP-a2-a4 V2.00	0	28. siRNA-IMPa4-25 PSPC1-A488 DAPI IMPa4-A546_ao_TileScan_001 (Stage 41 of 49)	00-bTEY6Nkccic5hBg8u63GpY
0.372546		Cell	0.000	1.000	404	14	siRNA-IMPa4-25 PSPC1-A488 IMPa4-A546 DAPI 8C1-siRNA-IMP-a2-a4 V2.00	0	28. siRNA-IMPa4-25 PSPC1-A488 DAPI IMPa4-A546_ao_TileScan_001 (Stage 41 of 49)	00-bTEY6Nkccic5hBg8u63GpY
0.046515		Cell	0.000	1.000	405	15	siRNA-IMPa4-25 PSPC1-A488 IMPa4-A546 DAPI 8C1-siRNA-IMP-a2-a4 V2.00	0	28. siRNA-IMPa4-25 PSPC1-A488 DAPI IMPa4-A546_ao_TileScan_001 (Stage 41 of 49)	00-bTEY6Nkccic5hBg8u63GpY
0.070479		Cell	0.000	1.000	406	0	siRNA-IMPa4-25 PSPC1-A488 IMPa4-A546 DAPI 8C1-siRNA-IMP-a2-a4 V2.00	0	28. siRNA-IMPa4-25 PSPC1-A488 DAPI IMPa4-A546_ap_TileScan_001 (Stage 42 of 49)	00-ja2CvQuvMW4oX2AMTeMoo9
0.0258209		Cell	0.000	1.000	407	1	siRNA-IMPa4-25 PSPC1-A488 IMPa4-A546 DAPI 8C1-siRNA-IMP-a2-a4 V2.00	0	28. siRNA-IMPa4-25 PSPC1-A488 DAPI IMPa4-A546_ap_TileScan_001 (Stage 42 of 49)	00-ja2CvQuvMW4oX2AMTeMoo9
0.0958893		Cell	0.000	1.000	408	2	siRNA-IMPa4-25 PSPC1-A488 IMPa4-A546 DAPI 8C1-siRNA-IMP-a2-a4 V2.00	0	28. siRNA-IMPa4-25 PSPC1-A488 DAPI IMPa4-A546_ap_TileScan_001 (Stage 42 of 49)	00-ja2CvQuvMW4oX2AMTeMoo9
0.0572767		Cell	0.000	1.000	409	3	siRNA-IMPa4-25 PSPC1-A488 IMPa4-A546 DAPI 8C1-siRNA-IMP-a2-a4 V2.00	0	28. siRNA-IMPa4-25 PSPC1-A488 DAPI IMPa4-A546_ap_TileScan_001 (Stage 42 of 49)	00-ja2CvQuvMW4oX2AMTeMoo9
0.0915563		Cell	0.000	1.000	410	4	siRNA-IMPa4-25 PSPC1-A488 IMPa4-A546 DAPI 8C1-siRNA-IMP-a2-a4 V2.00	0	28. siRNA-IMPa4-25 PSPC1-A488 DAPI IMPa4-A546_ap_TileScan_001 (Stage 42 of 49)	00-ja2CvQuvMW4oX2AMTeMoo9
0.07674		Cell	0.000	1.000	411	5	siRNA-IMPa4-25 PSPC1-A488 IMPa4-A546 DAPI 8C1-siRNA-IMP-a2-a4 V2.00	0	28. siRNA-IMPa4-25 PSPC1-A488 DAPI IMPa4-A546_ap_TileScan_001 (Stage 42 of 49)	00-ja2CvQuvMW4oX2AMTeMoo9
0.384666		Cell	0.000	1.000	412	6	siRNA-IMPa4-25 PSPC1-A488 IMPa4-A546 DAPI 8C1-siRNA-IMP-a2-a4 V2.00	0	28. siRNA-IMPa4-25 PSPC1-A488 DAPI IMPa4-A546_ap_TileScan_001 (Stage 42 of 49)	00-ja2CvQuvMW4oX2AMTeMoo9
0.0724634		Cell	0.000	1.000	413	7	siRNA-IMPa4-25 PSPC1-A488 IMPa4-A546 DAPI 8C1-siRNA-IMP-a2-a4 V2.00	0	28. siRNA-IMPa4-25 PSPC1-A488 DAPI IMPa4-A546_ap_TileScan_001 (Stage 42 of 49)	00-ja2CvQuvMW4oX2AMTeMoo9
0.0869851		Cell	0.000	1.000	414	8	siRNA-IMPa4-25 PSPC1-A488 IMPa4-A546 DAPI 8C1-siRNA-IMP-a2-a4 V2.00	0	28. siRNA-IMPa4-25 PSPC1-A488 DAPI IMPa4-A546_ap_TileScan_001 (Stage 42 of 49)	00-ja2CvQuvMW4oX2AMTeMoo9
0.28082		Cell	0.000	1.000	415	9	siRNA-IMPa4-25 PSPC1-A488 IMPa4-A546 DAPI 8C1-siRNA-IMP-a2-a4 V2.00	0	28. siRNA-IMPa4-25 PSPC1-A488 DAPI IMPa4-A546_ap_TileScan_001 (Stage 42 of 49)	00-ja2CvQuvMW4oX2AMTeMoo9
0.163202		Cell	0.000	1.000	416	10	siRNA-IMPa4-25 PSPC1-A488 IMPa4-A546 DAPI 8C1-siRNA-IMP-a2-a4 V2.00	0	28. siRNA-IMPa4-25 PSPC1-A488 DAPI IMPa4-A546_ap_TileScan_001 (Stage 42 of 49)	00-ja2CvQuvMW4oX2AMTeMoo9
0.147904		Cell	0.000	1.000	417	11	siRNA-IMPa4-25 PSPC1-A488 IMPa4-A546 DAPI 8C1-siRNA-IMP-a2-a4 V2.00	0	28. siRNA-IMPa4-25 PSPC1-A488 DAPI IMPa4-A546_ap_TileScan_001 (Stage 42 of 49)	00-ja2CvQuvMW4oX2AMTeMoo9
0.0738816		Cell	0.000	1.000	418	12	siRNA-IMPa4-25 PSPC1-A488 IMPa4-A546 DAPI 8C1-siRNA-IMP-a2-a4 V2.00	0	28. siRNA-IMPa4-25 PSPC1-A488 DAPI IMPa4-A546_ap_TileScan_001 (Stage 42 of 49)	00-ja2CvQuvMW4oX2AMTeMoo9
0.765754		Cell	0.000	1.000	419	13	siRNA-IMPa4-25 PSPC1-A488 IMPa4-A546 DAPI 8C1-siRNA-IMP-a2-a4 V2.00	0	28. siRNA-IMPa4-25 PSPC1-A488 DAPI IMPa4-A546_ap_TileScan_001 (Stage 42 of 49)	00-ja2CvQuvMW4oX2AMTeMoo9
0.052319		Cell	0.000	1.000	420	14	siRNA-IMPa4-25 PSPC1-A488 IMPa4-A546 DAPI 8C1-siRNA-IMP-a2-a4 V2.00	0	28. siRNA-IMPa4-25 PSPC1-A488 DAPI IMPa4-A546_ap_TileScan_001 (Stage 42 of 49)	00-ja2CvQuvMW4oX2AMTeMoo9
0.179691		Cell	0.000	1.000	421	15	siRNA-IMPa4-25 PSPC1-A488 IMPa4-A546 DAPI 8C1-siRNA-IMP-a2-a4 V2.00	0	28. siRNA-IMPa4-25 PSPC1-A488 DAPI IMPa4-A546_ap_TileScan_001 (Stage 42 of 49)	00-ja2CvQuvMW4oX2AMTeMoo9
0.0544808		Cell	0.000	1.000	422	16	siRNA-IMPa4-25 PSPC1-A488 IMPa4-A546 DAPI 8C1-siRNA-IMP-a2-a4 V2.00	0	28. siRNA-IMPa4-25 PSPC1-A488 DAPI IMPa4-A546_ap_TileScan_001 (Stage 42 of 49)	00-ja2CvQuvMW4oX2AMTeMoo9
0.176122		Cell	0.000	1.000	423	17	siRNA-IMPa4-25 PSPC1-A488 IMPa4-A546 DAPI 8C1-siRNA-IMP-a2-a4 V2.00	0	28. siRNA-IMPa4-25 PSPC1-A488 DAPI IMPa4-A546_ap_TileScan_001 (Stage 42 of 49)	00-ja2CvQuvMW4oX2AMTeMoo9
0.0744309		Cell	0.000	1.000	424	18	siRNA-IMPa4-25 PSPC1-A488 IMPa4-A546 DAPI 8C1-siRNA-IMP-a2-a4 V2.00	0	28. siRNA-IMPa4-25 PSPC1-A488 DAPI IMPa4-A546_ap_TileScan_001 (Stage 42 of 49)	00-ja2CvQuvMW4oX2AMTeMoo9
0.203534		Cell	0.000	1.000	425	19	siRNA-IMPa4-25 PSPC1-A488 IMPa4-A546 DAPI 8C1-siRNA-IMP-a2-a4 V2.00	0	28. siRNA-IMPa4-25 PSPC1-A488 DAPI IMPa4-A546_ap_TileScan_001 (Stage 42 of 49)	00-ja2CvQuvMW4oX2AMTeMoo9
0.134802		Cell	0.000	1.000	426	20	siRNA-IMPa4-25 PSPC1-A488 IMPa4-A546 DAPI 8C1-siRNA-IMP-a2-a4 V2.00	0	28. siRNA-IMPa4-25 PSPC1-A488 DAPI IMPa4-A546_ap_TileScan_001 (Stage 42 of 49)	00-ja2CvQuvMW4oX2AMTeMoo9
0.155279		Cell	0.000	1.000	427	21	siRNA-IMPa4-25 PSPC1-A488 IMPa4-A546 DAPI 8C1-siRNA-IMP-a2-a4 V2.00	0	28. siRNA-IMPa4-25 PSPC1-A488 DAPI IMPa4-A546_ap_TileScan_001 (Stage 42 of 49)	00-ja2CvQuvMW4oX2AMTeMoo9
0.289348		Cell	0.000	1.000	428	22	siRNA-IMPa4-25 PSPC1-A488 IMPa4-A546 DAPI 8C1-siRNA-IMP-a2-a4 V2.00	0	28. siRNA-IMPa4-25 PSPC1-A488 DAPI IMPa4-A546_ap_TileScan_001 (Stage 42 of 49)	00-ja2CvQuvMW4oX2AMTeMoo9
0.100131		Cell	0.000	1.000	429	23	siRNA-IMPa4-25 PSPC1-A488 IMPa4-A546 DAPI 8C1-siRNA-IMP-a2-a4 V2.00	0	28. siRNA-IMPa4-25 PSPC1-A488 DAPI IMPa4-A546_ap_TileScan_001 (Stage 42 of 49)	00-ja2CvQuvMW4oX2AMTeMoo9
0.0820949		Cell	0.000	1.000	430	24	siRNA-IMPa4-25 PSPC1-A488 IMPa4-A546 DAPI 8C1-siRNA-IMP-a2-a4 V2.00	0	28. siRNA-IMPa4-25 PSPC1-A488 DAPI IMPa4-A546_ap_TileScan_001 (Stage 42 of 49)	00-ja2CvQuvMW4oX2AMTeMoo9
0.0681492		Cell	0.000	1.000	431	25	siRNA-IMPa4-25 PSPC1-A488 IMPa4-A546 DAPI 8C1-siRNA-IMP-a2-a4 V2.00	0	28. siRNA-IMPa4-25 PSPC1-A488 DAPI IMPa4-A546_ap_TileScan_001 (Stage 42 of 49)	00-ja2CvQuvMW4oX2AMTeMoo9
0.0198233		Cell	0.000	1.000	432	26	siRNA-IMPa4-25 PSPC1-A488 IMPa4-A546 DAPI 8C1-siRNA-IMP-a2-a4 V2.00	0	28. siRNA-IMPa4-25 PSPC1-A488 DAPI IMPa4-A546_ap_TileScan_001 (Stage 42 of 49)	00-ja2CvQuvMW4oX2AMTeMoo9
0.0543783		Cell	0.000	1.000	433	27	siRNA-IMPa4-25 PSPC1-A488 IMPa4-A546 DAPI 8C1-siRNA-IMP-a2-a4 V2.00	0	28. siRNA-IMPa4-25 PSPC1-A488 DAPI IMPa4-A546_ap_TileScan_001 (Stage 42 of 49)	00-ja2CvQuvMW4oX2AMTeMoo9
0.73286		Cell	0.000	1.000	434	28	siRNA-IMPa4-25 PSPC1-A488 IMPa4-A546 DAPI 8C1-siRNA-IMP-a2-a4 V2.00	0	28. siRNA-IMPa4-25 PSPC1-A488 DAPI IMPa4-A546_ap_TileScan_001 (Stage 42 of 49)	00-ja2CvQuvMW4oX2AMTeMoo9
0.428591		Cell	0.000	1.000	435	29	siRNA-IMPa4-25 PSPC1-A488 IMPa4-A546 DAPI 8C1-siRNA-IMP-a2-a4 V2.00	0	28. siRNA-IMPa4-25 PSPC1-A488 DAPI IMPa4-A546_ap_TileScan_001 (Stage 42 of 49)	00-ja2CvQuvMW4oX2AMTeMoo9
0.128171		Cell	0.000	1.000	436	30	siRNA-IMPa4-25 PSPC1-A488 IMPa4-A546 DAPI 8C1-siRNA-IMP-a2-a4 V2.00	0	28. siRNA-IMPa4-25 PSPC1-A488 DAPI IMPa4-A546_ap_TileScan_001 (Stage 42 of 49)	00-ja2CvQuvMW4oX2AMTeMoo9
0.076384		Cell	0.000	1.000	437	31	siRNA-IMPa4-25 PSPC1-A488 IMPa4-A546 DAPI 8C1-siRNA-IMP-a2-a4 V2.00	0	28. siRNA-IMPa4-25 PSPC1-A488 DAPI IMPa4-A546_ap_TileScan_001 (Stage 42 of 49)	00-ja2CvQuvMW4oX2AMTeMoo9
0.226154		Cell	0.000	1.000	438	0	siRNA-IMPa4-25 PSPC1-A488 IMPa4-A546 DAPI 8C1-siRNA-IMP-a2-a4 V2.00	0	28. siRNA-IMPa4-25 PSPC1-A488 DAPI IMPa4-A546_aq_TileScan_001 (Stage 43 of 49)	00-FqNfZ4ewu6wAYmuGDTDHJk
0.0942136		Cell	0.000	1.000	439	1	siRNA-IMPa4-25 PSPC1-A488 IMPa4-A546 DAPI 8C1-siRNA-IMP-a2-a4 V2.00	0	28. siRNA-IMPa4-25 PSPC1-A488 DAPI IMPa4-A546_aq_TileScan_001 (Stage 43 of 49)	00-FqNfZ4ewu6wAYmuGDTDHJk
0.13194		Cell	0.000	1.000	440	2	siRNA-IMPa4-25 PSPC1-A488 IMPa4-A546 DAPI 8C1-siRNA-IMP-a2-a4 V2.00	0	28. siRNA-IMPa4-25 PSPC1-A488 DAPI IMPa4-A546_aq_TileScan_001 (Stage 43 of 49)	00-FqNfZ4ewu6wAYmuGDTDHJk
0.269739		Cell	0.000	1.000	441	3	siRNA-IMPa4-25 PSPC1-A488 IMPa4-A546 DAPI 8C1-siRNA-IMP-a2-a4 V2.00	0	28. siRNA-IMPa4-25 PSPC1-A488 DAPI IMPa4-A546_aq_TileScan_001 (Stage 43 of 49)	00-FqNfZ4ewu6wAYmuGDTDHJk
0.112117		Cell	0.000	1.000	442	4	siRNA-IMPa4-25 PSPC1-A488 IMPa4-A546 DAPI 8C1-siRNA-IMP-a2-a4 V2.00	0	28. siRNA-IMPa4-25 PSPC1-A488 DAPI IMPa4-A546_aq_TileScan_001 (Stage 43 of 49)	00-FqNfZ4ewu6wAYmuGDTDHJk
0.0592159		Cell	0.000	1.000	443	5	siRNA-IMPa4-25 PSPC1-A488 IMPa4-A546 DAPI 8C1-siRNA-IMP-a2-a4 V2.00	0	28. siRNA-IMPa4-25 PSPC1-A488 DAPI IMPa4-A546_aq_TileScan_001 (Stage 43 of 49)	00-FqNfZ4ewu6wAYmuGDTDHJk
0.0457968		Cell	0.000	1.000	444	6	siRNA-IMPa4-25 PSPC1-A488 IMPa4-A546 DAPI 8C1-siRNA-IMP-a2-a4 V2.00	0	28. siRNA-IMPa4-25 PSPC1-A488 DAPI IMPa4-A546_aq_TileScan_001 (Stage 43 of 49)	00-FqNfZ4ewu6wAYmuGDTDHJk
0.0292146		Cell	0.000	1.000	445	7	siRNA-IMPa4-25 PSPC1-A488 IMPa4-A546 DAPI 8C1-siRNA-IMP-a2-a4 V2.00	0	28. siRNA-IMPa4-25 PSPC1-A488 DAPI IMPa4-A546_aq_TileScan_001 (Stage 43 of 49)	00-FqNfZ4ewu6wAYmuGDTDHJk
0.110492		Cell	0.000	1.000	446	8	siRNA-IMPa4-25 PSPC1-A488 IMPa4-A546 DAPI 8C1-siRNA-IMP-a2-a4 V2.00	0	28. siRNA-IMPa4-25 PSPC1-A488 DAPI IMPa4-A546_aq_TileScan_001 (Stage 43 of 49)	00-FqNfZ4ewu6wAYmuGDTDHJk
0.0694181		Cell	0.000	1.000	447	9	siRNA-IMPa4-25 PSPC1-A488 IMPa4-A546 DAPI 8C1-siRNA-IMP-a2-a4 V2.00	0	28. siRNA-IMPa4-25 PSPC1-A488 DAPI IMPa4-A546_aq_TileScan_001 (Stage 43 of 49)	00-FqNfZ4ewu6wAYmuGDTDHJk
0.079077		Cell	0.000	1.000	448	10	siRNA-IMPa4-25 PSPC1-A488 IMPa4-A546 DAPI 8C1-siRNA-IMP-a2-a4 V2.00	0	28. siRNA-IMPa4-25 PSPC1-A488 DAPI IMPa4-A546_aq_TileScan_001 (Stage 43 of 49)	00-FqNfZ4ewu6wAYmuGDTDHJk
0.213061		Cell	0.000	1.000	449	11	siRNA-IMPa4-25 PSPC1-A488 IMPa4-A546 DAPI 8C1-siRNA-IMP-a2-a4 V2.00	0	28. siRNA-IMPa4-25 PSPC1-A488 DAPI IMPa4-A546_aq_TileScan_001 (Stage 43 of 49)	00-FqNfZ4ewu6wAYmuGDTDHJk
0.0609651		Cell	0.000	1.000	450	12	siRNA-IMPa4-25 PSPC1-A488 IMPa4-A546 DAPI 8C1-siRNA-IMP-a2-a4 V2.00	0	28. siRNA-IMPa4-25 PSPC1-A488 DAPI IMPa4-A546_aq_TileScan_001 (Stage 43 of 49)	00-FqNfZ4ewu6wAYmuGDTDHJk
0.131289		Cell	0.000	1.000	451	13	siRNA-IMPa4-25 PSPC1-A488 IMPa4-A546 DAPI 8C1-siRNA-IMP-a2-a4 V2.00	0	28. siRNA-IMPa4-25 PSPC1-A488 DAPI IMPa4-A546_aq_TileScan_001 (Stage 43 of 49)	00-FqNfZ4ewu6wAYmuGDTDHJk
0.104206		Cell	0.000	1.000	452	14	siRNA-IMPa4-25 PSPC1-A488 IMPa4-A546 DAPI 8C1-siRNA-IMP-a2-a4 V2.00	0	28. siRNA-IMPa4-25 PSPC1-A488 DAPI IMPa4-A546_aq_TileScan_001 (Stage 43 of 49)	00-FqNfZ4ewu6wAYmuGDTDHJk
0.231799		Cell	0.000	1.000	453	15	siRNA-IMPa4-25 PSPC1-A488 IMPa4-A546 DAPI 8C1-siRNA-IMP-a2-a4 V2.00	0	28. siRNA-IMPa4-25 PSPC1-A488 DAPI IMPa4-A546_aq_TileScan_001 (Stage 43 of 49)	00-FqNfZ4ewu6wAYmuGDTDHJk
0.192963		Cell	0.000	1.000	454	16	siRNA-IMPa4-25 PSPC1-A488 IMPa4-A546 DAPI 8C1-siRNA-IMP-a2-a4 V2.00	0	28. siRNA-IMPa4-25 PSPC1-A488 DAPI IMPa4-A546_aq_TileScan_001 (Stage 43 of 49)	00-FqNfZ4ewu6wAYmuGDTDHJk
0.0741426		Cell	0.000	1.000	455	17	siRNA-IMPa4-25 PSPC1-A488 IMPa4-A546 DAPI 8C1-siRNA-IMP-a2-a4 V2.00	0	28. siRNA-IMPa4-25 PSPC1-A488 DAPI IMPa4-A546_aq_TileScan_001 (Stage 43 of 49)	00-FqNfZ4ewu6wAYmuGDTDHJk
0.0536132		Cell	0.000	1.000	456	18	siRNA-IMPa4-25 PSPC1-A488 IMPa4-A546 DAPI 8C1-siRNA-IMP-a2-a4 V2.00	0	28. siRNA-IMPa4-25 PSPC1-A488 DAPI IMPa4-A546_aq_TileScan_001 (Stage 43 of 49)	00-FqNfZ4ewu6wAYmuGDTDHJk
0.14029		Cell	0.000	1.000	457	19	siRNA-IMPa4-25 PSPC1-A488 IMPa4-A546 DAPI 8C1-siRNA-IMP-a2-a4 V2.00	0	28. siRNA-IMPa4-25 PSPC1-A488 DAPI IMPa4-A546_aq_TileScan_001 (Stage 43 of 49)	00-FqNfZ4ewu6wAYmuGDTDHJk
0.0976112		Cell	0.000	1.000	458	20	siRNA-IMPa4-25 PSPC1-A488 IMPa4-A546 DAPI 8C1-siRNA-IMP-a2-a4 V2.00	0	28. siRNA-IMPa4-25 PSPC1-A488 DAPI IMPa4-A546_aq_TileScan_001 (Stage 43 of 49)	00-FqNfZ4ewu6wAYmuGDTDHJk
0.0649762		Cell	0.000	1.000	459	21	siRNA-IMPa4-25 PSPC1-A488 IMPa4-A546 DAPI 8C1-siRNA-IMP-a2-a4 V2.00	0	28. siRNA-IMPa4-25 PSPC1-A488 DAPI IMPa4-A546_aq_TileScan_001 (Stage 43 of 49)	00-FqNfZ4ewu6wAYmuGDTDHJk
0.0739482		Cell	0.000	1.000	460	22	siRNA-IMPa4-25 PSPC1-A488 IMPa4-A546 DAPI 8C1-siRNA-IMP-a2-a4 V2.00	0	28. siRNA-IMPa4-25 PSPC1-A488 DAPI IMPa4-A546_aq_TileScan_001 (Stage 43 of 49)	00-FqNfZ4ewu6wAYmuGDTDHJk
0.147618		Cell	0.000	1.000	461	23	siRNA-IMPa4-25 PSPC1-A488 IMPa4-A546 DAPI 8C1-siRNA-IMP-a2-a4 V2.00	0	28. siRNA-IMPa4-25 PSPC1-A488 DAPI IMPa4-A546_aq_TileScan_001 (Stage 43 of 49)	00-FqNfZ4ewu6wAYmuGDTDHJk
0.191566		Cell	0.000	1.000	462	24	siRNA-IMPa4-25 PSPC1-A488 IMPa4-A546 DAPI 8C1-siRNA-IMP-a2-a4 V2.00	0	28. siRNA-IMPa4-25 PSPC1-A488 DAPI IMPa4-A546_aq_TileScan_001 (Stage 43 of 49)	00-FqNfZ4ewu6wAYmuGDTDHJk
0.0824153		Cell	0.000	1.000	463	25	siRNA-IMPa4-25 PSPC1-A488 IMPa4-A546 DAPI 8C1-siRNA-IMP-a2-a4 V2.00	0	28. siRNA-IMPa4-25 PSPC1-A488 DAPI IMPa4-A546_aq_TileScan_001 (Stage 43 of 49)	00-FqNfZ4ewu6wAYmuGDTDHJk
0.0291649		Cell	0.000	1.000	464	26	siRNA-IMPa4-25 PSPC1-A488 IMPa4-A546 DAPI 8C1-siRNA-IMP-a2-a4 V2.00	0	28. siRNA-IMPa4-25 PSPC1-A488 DAPI IMPa4-A546_aq_TileScan_001 (Stage 43 of 49)	00-FqNfZ4ewu6wAYmuGDTDHJk
0.116006		Cell	0.000	1.000	465	27	siRNA-IMPa4-25 PSPC1-A488 IMPa4-A546 DAPI 8C1-siRNA-IMP-a2-a4 V2.00	0	28. siRNA-IMPa4-25 PSPC1-A488 DAPI IMPa4-A546_aq_TileScan_001 (Stage 43 of 49)	00-FqNfZ4ewu6wAYmuGDTDHJk
0.147651		Cell	0.000	1.000	466	28	siRNA-IMPa4-25 PSPC1-A488 IMPa4-A546 DAPI 8C1-siRNA-IMP-a2-a4 V2.00	0	28. siRNA-IMPa4-25 PSPC1-A488 DAPI IMPa4-A546_aq_TileScan_001 (Stage 43 of 49)	00-FqNfZ4ewu6wAYmuGDTDHJk
0.155054		Cell	0.000	1.000	467	29	siRNA-IMPa4-25 PSPC1-A488 IMPa4-A546 DAPI 8C1-siRNA-IMP-a2-a4 V2.00	0	28. siRNA-IMPa4-25 PSPC1-A488 DAPI IMPa4-A546_aq_TileScan_001 (Stage 43 of 49)	00-FqNfZ4ewu6wAYmuGDTDHJk
0.113244		Cell	0.000	1.000	468	30	siRNA-IMPa4-25 PSPC1-A488 IMPa4-A546 DAPI 8C1-siRNA-IMP-a2-a4 V2.00	0	28. siRNA-IMPa4-25 PSPC1-A488 DAPI IMPa4-A546_aq_TileScan_001 (Stage 43 of 49)	00-FqNfZ4ewu6wAYmuGDTDHJk
0.14142		Cell	0.000	1.000	469	31	siRNA-IMPa4-25 PSPC1-A488 IMPa4-A546 DAPI 8C1-siRNA-IMP-a2-a4 V2.00	0	28. siRNA-IMPa4-25 PSPC1-A488 DAPI IMPa4-A546_aq_TileScan_001 (Stage 43 of 49)	00-FqNfZ4ewu6wAYmuGDTDHJk
0.0684488		Cell	0.000	1.000	470	32	siRNA-IMPa4-25 PSPC1-A488 IMPa4-A546 DAPI 8C1-siRNA-IMP-a2-a4 V2.00	0	28. siRNA-IMPa4-25 PSPC1-A488 DAPI IMPa4-A546_aq_TileScan_001 (Stage 43 of 49)	00-FqNfZ4ewu6wAYmuGDTDHJk
0.168665		Cell	0.000	1.000	471	33	siRNA-IMPa4-25 PSPC1-A488 IMPa4-A546 DAPI 8C1-siRNA-IMP-a2-a4 V2.00	0	28. siRNA-IMPa4-25 PSPC1-A488 DAPI IMPa4-A546_aq_TileScan_001 (Stage 43 of 49)	00-FqNfZ4ewu6wAYmuGDTDHJk
0.0915818		Cell	0.000	1.000	472	34	siRNA-IMPa4-25 PSPC1-A488 IMPa4-A546 DAPI 8C1-siRNA-IMP-a2-a4 V2.00	0	28. siRNA-IMPa4-25 PSPC1-A488 DAPI IMPa4-A546_aq_TileScan_001 (Stage 43 of 49)	00-FqNfZ4ewu6wAYmuGDTDHJk
0.818294		Cell	0.000	1.000	473	35	siRNA-IMPa4-25 PSPC1-A488 IMPa4-A546 DAPI 8C1-siRNA-IMP-a2-a4 V2.00	0	28. siRNA-IMPa4-25 PSPC1-A488 DAPI IMPa4-A546_aq_TileScan_001 (Stage 43 of 49)	00-FqNfZ4ewu6wAYmuGDTDHJk
0.184526		Cell	0.000	1.000	474	0	siRNA-IMPa4-25 PSPC1-A488 IMPa4-A546 DAPI 8C1-siRNA-IMP-a2-a4 V2.00	0	28. siRNA-IMPa4-25 PSPC1-A488 DAPI IMPa4-A546_ar_TileScan_001 (Stage 44 of 49)	00-3m5zyc5CWoHCXwiHG8P2kU
0.148952		Cell	0.000	1.000	475	1	siRNA-IMPa4-25 PSPC1-A488 IMPa4-A546 DAPI 8C1-siRNA-IMP-a2-a4 V2.00	0	28. siRNA-IMPa4-25 PSPC1-A488 DAPI IMPa4-A546_ar_TileScan_001 (Stage 44 of 49)	00-3m5zyc5CWoHCXwiHG8P2kU
0.100777		Cell	0.000	1.000	476	2	siRNA-IMPa4-25 PSPC1-A488 IMPa4-A546 DAPI 8C1-siRNA-IMP-a2-a4 V2.00	0	28. siRNA-IMPa4-25 PSPC1-A488 DAPI IMPa4-A546_ar_TileScan_001 (Stage 44 of 49)	00-3m5zyc5CWoHCXwiHG8P2kU
0.0481648		Cell	0.000	1.000	477	3	siRNA-IMPa4-25 PSPC1-A488 IMPa4-A546 DAPI 8C1-siRNA-IMP-a2-a4 V2.00	0	28. siRNA-IMPa4-25 PSPC1-A488 DAPI IMPa4-A546_ar_TileScan_001 (Stage 44 of 49)	00-3m5zyc5CWoHCXwiHG8P2kU
0.0821482		Cell	0.000	1.000	478	4	siRNA-IMPa4-25 PSPC1-A488 IMPa4-A546 DAPI 8C1-siRNA-IMP-a2-a4 V2.00	0	28. siRNA-IMPa4-25 PSPC1-A488 DAPI IMPa4-A546_ar_TileScan_001 (Stage 44 of 49)	00-3m5zyc5CWoHCXwiHG8P2kU
0.192058		Cell	0.000	1.000	479	5	siRNA-IMPa4-25 PSPC1-A488 IMPa4-A546 DAPI 8C1-siRNA-IMP-a2-a4 V2.00	0	28. siRNA-IMPa4-25 PSPC1-A488 DAPI IMPa4-A546_ar_TileScan_001 (Stage 44 of 49)	00-3m5zyc5CWoHCXwiHG8P2kU
0.0127143		Cell	0.000	1.000	480	6	siRNA-IMPa4-25 PSPC1-A488 IMPa4-A546 DAPI 8C1-siRNA-IMP-a2-a4 V2.00	0	28. siRNA-IMPa4-25 PSPC1-A488 DAPI IMPa4-A546_ar_TileScan_001 (Stage 44 of 49)	00-3m5zyc5CWoHCXwiHG8P2kU
0.0978618		Cell	0.000	1.000	481	7	siRNA-IMPa4-25 PSPC1-A488 IMPa4-A546 DAPI 8C1-siRNA-IMP-a2-a4 V2.00	0	28. siRNA-IMPa4-25 PSPC1-A488 DAPI IMPa4-A546_ar_TileScan_001 (Stage 44 of 49)	00-3m5zyc5CWoHCXwiHG8P2kU
0.0946335		Cell	0.000	1.000	482	8	siRNA-IMPa4-25 PSPC1-A488 IMPa4-A546 DAPI 8C1-siRNA-IMP-a2-a4 V2.00	0	28. siRNA-IMPa4-25 PSPC1-A488 DAPI IMPa4-A546_ar_TileScan_001 (Stage 44 of 49)	00-3m5zyc5CWoHCXwiHG8P2kU
0.0827382		Cell	0.000	1.000	483	9	siRNA-IMPa4-25 PSPC1-A488 IMPa4-A546 DAPI 8C1-siRNA-IMP-a2-a4 V2.00	0	28. siRNA-IMPa4-25 PSPC1-A488 DAPI IMPa4-A546_ar_TileScan_001 (Stage 44 of 49)	00-3m5zyc5CWoHCXwiHG8P2kU
0.103041		Cell	0.000	1.000	484	10	siRNA-IMPa4-25 PSPC1-A488 IMPa4-A546 DAPI 8C1-siRNA-IMP-a2-a4 V2.00	0	28. siRNA-IMPa4-25 PSPC1-A488 DAPI IMPa4-A546_ar_TileScan_001 (Stage 44 of 49)	00-3m5zyc5CWoHCXwiHG8P2kU
0.0829374		Cell	0.000	1.000	485	11	siRNA-IMPa4-25 PSPC1-A488 IMPa4-A546 DAPI 8C1-siRNA-IMP-a2-a4 V2.00	0	28. siRNA-IMPa4-25 PSPC1-A488 DAPI IMPa4-A546_ar_TileScan_001 (Stage 44 of 49)	00-3m5zyc5CWoHCXwiHG8P2kU
0.116923		Cell	0.000	1.000	486	12	siRNA-IMPa4-25 PSPC1-A488 IMPa4-A546 DAPI 8C1-siRNA-IMP-a2-a4 V2.00	0	28. siRNA-IMPa4-25 PSPC1-A488 DAPI IMPa4-A546_ar_TileScan_001 (Stage 44 of 49)	00-3m5zyc5CWoHCXwiHG8P2kU
0.277463		Cell	0.000	1.000	487	13	siRNA-IMPa4-25 PSPC1-A488 IMPa4-A546 DAPI 8C1-siRNA-IMP-a2-a4 V2.00	0	28. siRNA-IMPa4-25 PSPC1-A488 DAPI IMPa4-A546_ar_TileScan_001 (Stage 44 of 49)	00-3m5zyc5CWoHCXwiHG8P2kU
0.29409		Cell	0.000	1.000	488	14	siRNA-IMPa4-25 PSPC1-A488 IMPa4-A546 DAPI 8C1-siRNA-IMP-a2-a4 V2.00	0	28. siRNA-IMPa4-25 PSPC1-A488 DAPI IMPa4-A546_ar_TileScan_001 (Stage 44 of 49)	00-3m5zyc5CWoHCXwiHG8P2kU
0.210951		Cell	0.000	1.000	489	15	siRNA-IMPa4-25 PSPC1-A488 IMPa4-A546 DAPI 8C1-siRNA-IMP-a2-a4 V2.00	0	28. siRNA-IMPa4-25 PSPC1-A488 DAPI IMPa4-A546_ar_TileScan_001 (Stage 44 of 49)	00-3m5zyc5CWoHCXwiHG8P2kU
0.187629		Cell	0.000	1.000	490	16	siRNA-IMPa4-25 PSPC1-A488 IMPa4-A546 DAPI 8C1-siRNA-IMP-a2-a4 V2.00	0	28. siRNA-IMPa4-25 PSPC1-A488 DAPI IMPa4-A546_ar_TileScan_001 (Stage 44 of 49)	00-3m5zyc5CWoHCXwiHG8P2kU
0.31823		Cell	0.000	1.000	491	17	siRNA-IMPa4-25 PSPC1-A488 IMPa4-A546 DAPI 8C1-siRNA-IMP-a2-a4 V2.00	0	28. siRNA-IMPa4-25 PSPC1-A488 DAPI IMPa4-A546_ar_TileScan_001 (Stage 44 of 49)	00-3m5zyc5CWoHCXwiHG8P2kU
0.032069		Cell	0.000	1.000	492	18	siRNA-IMPa4-25 PSPC1-A488 IMPa4-A546 DAPI 8C1-siRNA-IMP-a2-a4 V2.00	0	28. siRNA-IMPa4-25 PSPC1-A488 DAPI IMPa4-A546_ar_TileScan_001 (Stage 44 of 49)	00-3m5zyc5CWoHCXwiHG8P2kU
0.142766		Cell	0.000	1.000	493	19	siRNA-IMPa4-25 PSPC1-A488 IMPa4-A546 DAPI 8C1-siRNA-IMP-a2-a4 V2.00	0	28. siRNA-IMPa4-25 PSPC1-A488 DAPI IMPa4-A546_ar_TileScan_001 (Stage 44 of 49)	00-3m5zyc5CWoHCXwiHG8P2kU
0.0981193		Cell	0.000	1.000	494	20	siRNA-IMPa4-25 PSPC1-A488 IMPa4-A546 DAPI 8C1-siRNA-IMP-a2-a4 V2.00	0	28. siRNA-IMPa4-25 PSPC1-A488 DAPI IMPa4-A546_ar_TileScan_001 (Stage 44 of 49)	00-3m5zyc5CWoHCXwiHG8P2kU
0.0412614		Cell	0.000	1.000	495	21	siRNA-IMPa4-25 PSPC1-A488 IMPa4-A546 DAPI 8C1-siRNA-IMP-a2-a4 V2.00	0	28. siRNA-IMPa4-25 PSPC1-A488 DAPI IMPa4-A546_ar_TileScan_001 (Stage 44 of 49)	00-3m5zyc5CWoHCXwiHG8P2kU
0.100102		Cell	0.000	1.000	496	22	siRNA-IMPa4-25 PSPC1-A488 IMPa4-A546 DAPI 8C1-siRNA-IMP-a2-a4 V2.00	0	28. siRNA-IMPa4-25 PSPC1-A488 DAPI IMPa4-A546_ar_TileScan_001 (Stage 44 of 49)	00-3m5zyc5CWoHCXwiHG8P2kU
0.107466		Cell	0.000	1.000	497	23	siRNA-IMPa4-25 PSPC1-A488 IMPa4-A546 DAPI 8C1-siRNA-IMP-a2-a4 V2.00	0	28. siRNA-IMPa4-25 PSPC1-A488 DAPI IMPa4-A546_ar_TileScan_001 (Stage 44 of 49)	00-3m5zyc5CWoHCXwiHG8P2kU
0.0409534		Cell	0.000	1.000	498	24	siRNA-IMPa4-25 PSPC1-A488 IMPa4-A546 DAPI 8C1-siRNA-IMP-a2-a4 V2.00	0	28. siRNA-IMPa4-25 PSPC1-A488 DAPI IMPa4-A546_ar_TileScan_001 (Stage 44 of 49)	00-3m5zyc5CWoHCXwiHG8P2kU
0.0611821		Cell	0.000	1.000	499	25	siRNA-IMPa4-25 PSPC1-A488 IMPa4-A546 DAPI 8C1-siRNA-IMP-a2-a4 V2.00	0	28. siRNA-IMPa4-25 PSPC1-A488 DAPI IMPa4-A546_ar_TileScan_001 (Stage 44 of 49)	00-3m5zyc5CWoHCXwiHG8P2kU
0.24088		Cell	0.000	1.000	500	26	siRNA-IMPa4-25 PSPC1-A488 IMPa4-A546 DAPI 8C1-siRNA-IMP-a2-a4 V2.00	0	28. siRNA-IMPa4-25 PSPC1-A488 DAPI IMPa4-A546_ar_TileScan_001 (Stage 44 of 49)	00-3m5zyc5CWoHCXwiHG8P2kU
0.0670678		Cell	0.000	1.000	501	27	siRNA-IMPa4-25 PSPC1-A488 IMPa4-A546 DAPI 8C1-siRNA-IMP-a2-a4 V2.00	0	28. siRNA-IMPa4-25 PSPC1-A488 DAPI IMPa4-A546_ar_TileScan_001 (Stage 44 of 49)	00-3m5zyc5CWoHCXwiHG8P2kU
0.0886528		Cell	0.000	1.000	502	28	siRNA-IMPa4-25 PSPC1-A488 IMPa4-A546 DAPI 8C1-siRNA-IMP-a2-a4 V2.00	0	28. siRNA-IMPa4-25 PSPC1-A488 DAPI IMPa4-A546_ar_TileScan_001 (Stage 44 of 49)	00-3m5zyc5CWoHCXwiHG8P2kU
0.087546		Cell	0.000	1.000	503	29	siRNA-IMPa4-25 PSPC1-A488 IMPa4-A546 DAPI 8C1-siRNA-IMP-a2-a4 V2.00	0	28. siRNA-IMPa4-25 PSPC1-A488 DAPI IMPa4-A546_ar_TileScan_001 (Stage 44 of 49)	00-3m5zyc5CWoHCXwiHG8P2kU
0.0494057		Cell	0.000	1.000	504	30	siRNA-IMPa4-25 PSPC1-A488 IMPa4-A546 DAPI 8C1-siRNA-IMP-a2-a4 V2.00	0	28. siRNA-IMPa4-25 PSPC1-A488 DAPI IMPa4-A546_ar_TileScan_001 (Stage 44 of 49)	00-3m5zyc5CWoHCXwiHG8P2kU
0.0580237		Cell	0.000	1.000	505	31	siRNA-IMPa4-25 PSPC1-A488 IMPa4-A546 DAPI 8C1-siRNA-IMP-a2-a4 V2.00	0	28. siRNA-IMPa4-25 PSPC1-A488 DAPI IMPa4-A546_ar_TileScan_001 (Stage 44 of 49)	00-3m5zyc5CWoHCXwiHG8P2kU
0.16888		Cell	0.000	1.000	506	32	siRNA-IMPa4-25 PSPC1-A488 IMPa4-A546 DAPI 8C1-siRNA-IMP-a2-a4 V2.00	0	28. siRNA-IMPa4-25 PSPC1-A488 DAPI IMPa4-A546_ar_TileScan_001 (Stage 44 of 49)	00-3m5zyc5CWoHCXwiHG8P2kU
0.308395		Cell	0.000	1.000	507	33	siRNA-IMPa4-25 PSPC1-A488 IMPa4-A546 DAPI 8C1-siRNA-IMP-a2-a4 V2.00	0	28. siRNA-IMPa4-25 PSPC1-A488 DAPI IMPa4-A546_ar_TileScan_001 (Stage 44 of 49)	00-3m5zyc5CWoHCXwiHG8P2kU
0.0914157		Cell	0.000	1.000	508	0	siRNA-IMPa4-25 PSPC1-A488 IMPa4-A546 DAPI 8C1-siRNA-IMP-a2-a4 V2.00	0	28. siRNA-IMPa4-25 PSPC1-A488 DAPI IMPa4-A546_as_TileScan_001 (Stage 45 of 49)	00-yCrtPso3oWVvR5QqXFukYF
0.0864705		Cell	0.000	1.000	509	1	siRNA-IMPa4-25 PSPC1-A488 IMPa4-A546 DAPI 8C1-siRNA-IMP-a2-a4 V2.00	0	28. siRNA-IMPa4-25 PSPC1-A488 DAPI IMPa4-A546_as_TileScan_001 (Stage 45 of 49)	00-yCrtPso3oWVvR5QqXFukYF
0.0367977		Cell	0.000	1.000	510	2	siRNA-IMPa4-25 PSPC1-A488 IMPa4-A546 DAPI 8C1-siRNA-IMP-a2-a4 V2.00	0	28. siRNA-IMPa4-25 PSPC1-A488 DAPI IMPa4-A546_as_TileScan_001 (Stage 45 of 49)	00-yCrtPso3oWVvR5QqXFukYF
0.134		Cell	0.000	1.000	511	3	siRNA-IMPa4-25 PSPC1-A488 IMPa4-A546 DAPI 8C1-siRNA-IMP-a2-a4 V2.00	0	28. siRNA-IMPa4-25 PSPC1-A488 DAPI IMPa4-A546_as_TileScan_001 (Stage 45 of 49)	00-yCrtPso3oWVvR5QqXFukYF
0.0993576		Cell	0.000	1.000	512	4	siRNA-IMPa4-25 PSPC1-A488 IMPa4-A546 DAPI 8C1-siRNA-IMP-a2-a4 V2.00	0	28. siRNA-IMPa4-25 PSPC1-A488 DAPI IMPa4-A546_as_TileScan_001 (Stage 45 of 49)	00-yCrtPso3oWVvR5QqXFukYF
0.0510544		Cell	0.000	1.000	513	5	siRNA-IMPa4-25 PSPC1-A488 IMPa4-A546 DAPI 8C1-siRNA-IMP-a2-a4 V2.00	0	28. siRNA-IMPa4-25 PSPC1-A488 DAPI IMPa4-A546_as_TileScan_001 (Stage 45 of 49)	00-yCrtPso3oWVvR5QqXFukYF
0.149884		Cell	0.000	1.000	514	6	siRNA-IMPa4-25 PSPC1-A488 IMPa4-A546 DAPI 8C1-siRNA-IMP-a2-a4 V2.00	0	28. siRNA-IMPa4-25 PSPC1-A488 DAPI IMPa4-A546_as_TileScan_001 (Stage 45 of 49)	00-yCrtPso3oWVvR5QqXFukYF
0.415637		Cell	0.000	1.000	515	7	siRNA-IMPa4-25 PSPC1-A488 IMPa4-A546 DAPI 8C1-siRNA-IMP-a2-a4 V2.00	0	28. siRNA-IMPa4-25 PSPC1-A488 DAPI IMPa4-A546_as_TileScan_001 (Stage 45 of 49)	00-yCrtPso3oWVvR5QqXFukYF
0.102844		Cell	0.000	1.000	516	8	siRNA-IMPa4-25 PSPC1-A488 IMPa4-A546 DAPI 8C1-siRNA-IMP-a2-a4 V2.00	0	28. siRNA-IMPa4-25 PSPC1-A488 DAPI IMPa4-A546_as_TileScan_001 (Stage 45 of 49)	00-yCrtPso3oWVvR5QqXFukYF
0.123113		Cell	0.000	1.000	517	9	siRNA-IMPa4-25 PSPC1-A488 IMPa4-A546 DAPI 8C1-siRNA-IMP-a2-a4 V2.00	0	28. siRNA-IMPa4-25 PSPC1-A488 DAPI IMPa4-A546_as_TileScan_001 (Stage 45 of 49)	00-yCrtPso3oWVvR5QqXFukYF
0.285249		Cell	0.000	1.000	518	10	siRNA-IMPa4-25 PSPC1-A488 IMPa4-A546 DAPI 8C1-siRNA-IMP-a2-a4 V2.00	0	28. siRNA-IMPa4-25 PSPC1-A488 DAPI IMPa4-A546_as_TileScan_001 (Stage 45 of 49)	00-yCrtPso3oWVvR5QqXFukYF
0.113201		Cell	0.000	1.000	519	11	siRNA-IMPa4-25 PSPC1-A488 IMPa4-A546 DAPI 8C1-siRNA-IMP-a2-a4 V2.00	0	28. siRNA-IMPa4-25 PSPC1-A488 DAPI IMPa4-A546_as_TileScan_001 (Stage 45 of 49)	00-yCrtPso3oWVvR5QqXFukYF
0.07158		Cell	0.000	1.000	520	12	siRNA-IMPa4-25 PSPC1-A488 IMPa4-A546 DAPI 8C1-siRNA-IMP-a2-a4 V2.00	0	28. siRNA-IMPa4-25 PSPC1-A488 DAPI IMPa4-A546_as_TileScan_001 (Stage 45 of 49)	00-yCrtPso3oWVvR5QqXFukYF
0.0932068		Cell	0.000	1.000	521	13	siRNA-IMPa4-25 PSPC1-A488 IMPa4-A546 DAPI 8C1-siRNA-IMP-a2-a4 V2.00	0	28. siRNA-IMPa4-25 PSPC1-A488 DAPI IMPa4-A546_as_TileScan_001 (Stage 45 of 49)	00-yCrtPso3oWVvR5QqXFukYF
0.0578277		Cell	0.000	1.000	522	14	siRNA-IMPa4-25 PSPC1-A488 IMPa4-A546 DAPI 8C1-siRNA-IMP-a2-a4 V2.00	0	28. siRNA-IMPa4-25 PSPC1-A488 DAPI IMPa4-A546_as_TileScan_001 (Stage 45 of 49)	00-yCrtPso3oWVvR5QqXFukYF
0.0989057		Cell	0.000	1.000	523	15	siRNA-IMPa4-25 PSPC1-A488 IMPa4-A546 DAPI 8C1-siRNA-IMP-a2-a4 V2.00	0	28. siRNA-IMPa4-25 PSPC1-A488 DAPI IMPa4-A546_as_TileScan_001 (Stage 45 of 49)	00-yCrtPso3oWVvR5QqXFukYF
0.774392		Cell	0.000	1.000	524	16	siRNA-IMPa4-25 PSPC1-A488 IMPa4-A546 DAPI 8C1-siRNA-IMP-a2-a4 V2.00	0	28. siRNA-IMPa4-25 PSPC1-A488 DAPI IMPa4-A546_as_TileScan_001 (Stage 45 of 49)	00-yCrtPso3oWVvR5QqXFukYF
0.0591085		Cell	0.000	1.000	525	17	siRNA-IMPa4-25 PSPC1-A488 IMPa4-A546 DAPI 8C1-siRNA-IMP-a2-a4 V2.00	0	28. siRNA-IMPa4-25 PSPC1-A488 DAPI IMPa4-A546_as_TileScan_001 (Stage 45 of 49)	00-yCrtPso3oWVvR5QqXFukYF
0.292189		Cell	0.000	1.000	526	18	siRNA-IMPa4-25 PSPC1-A488 IMPa4-A546 DAPI 8C1-siRNA-IMP-a2-a4 V2.00	0	28. siRNA-IMPa4-25 PSPC1-A488 DAPI IMPa4-A546_as_TileScan_001 (Stage 45 of 49)	00-yCrtPso3oWVvR5QqXFukYF
0.355805		Cell	0.000	1.000	527	19	siRNA-IMPa4-25 PSPC1-A488 IMPa4-A546 DAPI 8C1-siRNA-IMP-a2-a4 V2.00	0	28. siRNA-IMPa4-25 PSPC1-A488 DAPI IMPa4-A546_as_TileScan_001 (Stage 45 of 49)	00-yCrtPso3oWVvR5QqXFukYF
0.379463		Cell	0.000	1.000	528	20	siRNA-IMPa4-25 PSPC1-A488 IMPa4-A546 DAPI 8C1-siRNA-IMP-a2-a4 V2.00	0	28. siRNA-IMPa4-25 PSPC1-A488 DAPI IMPa4-A546_as_TileScan_001 (Stage 45 of 49)	00-yCrtPso3oWVvR5QqXFukYF
0.03459		Cell	0.000	1.000	529	21	siRNA-IMPa4-25 PSPC1-A488 IMPa4-A546 DAPI 8C1-siRNA-IMP-a2-a4 V2.00	0	28. siRNA-IMPa4-25 PSPC1-A488 DAPI IMPa4-A546_as_TileScan_001 (Stage 45 of 49)	00-yCrtPso3oWVvR5QqXFukYF
0.301071		Cell	0.000	1.000	530	22	siRNA-IMPa4-25 PSPC1-A488 IMPa4-A546 DAPI 8C1-siRNA-IMP-a2-a4 V2.00	0	28. siRNA-IMPa4-25 PSPC1-A488 DAPI IMPa4-A546_as_TileScan_001 (Stage 45 of 49)	00-yCrtPso3oWVvR5QqXFukYF
0.307139		Cell	0.000	1.000	531	23	siRNA-IMPa4-25 PSPC1-A488 IMPa4-A546 DAPI 8C1-siRNA-IMP-a2-a4 V2.00	0	28. siRNA-IMPa4-25 PSPC1-A488 DAPI IMPa4-A546_as_TileScan_001 (Stage 45 of 49)	00-yCrtPso3oWVvR5QqXFukYF
0.0626407		Cell	0.000	1.000	532	0	siRNA-IMPa4-25 PSPC1-A488 IMPa4-A546 DAPI 8C1-siRNA-IMP-a2-a4 V2.00	0	28. siRNA-IMPa4-25 PSPC1-A488 DAPI IMPa4-A546_at_TileScan_001 (Stage 46 of 49)	00-g7KEEZbsxPr7RTBqvvh5oS
0.11949		Cell	0.000	1.000	533	1	siRNA-IMPa4-25 PSPC1-A488 IMPa4-A546 DAPI 8C1-siRNA-IMP-a2-a4 V2.00	0	28. siRNA-IMPa4-25 PSPC1-A488 DAPI IMPa4-A546_at_TileScan_001 (Stage 46 of 49)	00-g7KEEZbsxPr7RTBqvvh5oS
0.0313349		Cell	0.000	1.000	534	2	siRNA-IMPa4-25 PSPC1-A488 IMPa4-A546 DAPI 8C1-siRNA-IMP-a2-a4 V2.00	0	28. siRNA-IMPa4-25 PSPC1-A488 DAPI IMPa4-A546_at_TileScan_001 (Stage 46 of 49)	00-g7KEEZbsxPr7RTBqvvh5oS
0.0793248		Cell	0.000	1.000	535	3	siRNA-IMPa4-25 PSPC1-A488 IMPa4-A546 DAPI 8C1-siRNA-IMP-a2-a4 V2.00	0	28. siRNA-IMPa4-25 PSPC1-A488 DAPI IMPa4-A546_at_TileScan_001 (Stage 46 of 49)	00-g7KEEZbsxPr7RTBqvvh5oS
0.0518187		Cell	0.000	1.000	536	4	siRNA-IMPa4-25 PSPC1-A488 IMPa4-A546 DAPI 8C1-siRNA-IMP-a2-a4 V2.00	0	28. siRNA-IMPa4-25 PSPC1-A488 DAPI IMPa4-A546_at_TileScan_001 (Stage 46 of 49)	00-g7KEEZbsxPr7RTBqvvh5oS
0.0411589		Cell	0.000	1.000	537	5	siRNA-IMPa4-25 PSPC1-A488 IMPa4-A546 DAPI 8C1-siRNA-IMP-a2-a4 V2.00	0	28. siRNA-IMPa4-25 PSPC1-A488 DAPI IMPa4-A546_at_TileScan_001 (Stage 46 of 49)	00-g7KEEZbsxPr7RTBqvvh5oS
0.0914083		Cell	0.000	1.000	538	6	siRNA-IMPa4-25 PSPC1-A488 IMPa4-A546 DAPI 8C1-siRNA-IMP-a2-a4 V2.00	0	28. siRNA-IMPa4-25 PSPC1-A488 DAPI IMPa4-A546_at_TileScan_001 (Stage 46 of 49)	00-g7KEEZbsxPr7RTBqvvh5oS
0.0421243		Cell	0.000	1.000	539	7	siRNA-IMPa4-25 PSPC1-A488 IMPa4-A546 DAPI 8C1-siRNA-IMP-a2-a4 V2.00	0	28. siRNA-IMPa4-25 PSPC1-A488 DAPI IMPa4-A546_at_TileScan_001 (Stage 46 of 49)	00-g7KEEZbsxPr7RTBqvvh5oS
0.0853196		Cell	0.000	1.000	540	8	siRNA-IMPa4-25 PSPC1-A488 IMPa4-A546 DAPI 8C1-siRNA-IMP-a2-a4 V2.00	0	28. siRNA-IMPa4-25 PSPC1-A488 DAPI IMPa4-A546_at_TileScan_001 (Stage 46 of 49)	00-g7KEEZbsxPr7RTBqvvh5oS
0.065684		Cell	0.000	1.000	541	9	siRNA-IMPa4-25 PSPC1-A488 IMPa4-A546 DAPI 8C1-siRNA-IMP-a2-a4 V2.00	0	28. siRNA-IMPa4-25 PSPC1-A488 DAPI IMPa4-A546_at_TileScan_001 (Stage 46 of 49)	00-g7KEEZbsxPr7RTBqvvh5oS
0.0685488		Cell	0.000	1.000	542	10	siRNA-IMPa4-25 PSPC1-A488 IMPa4-A546 DAPI 8C1-siRNA-IMP-a2-a4 V2.00	0	28. siRNA-IMPa4-25 PSPC1-A488 DAPI IMPa4-A546_at_TileScan_001 (Stage 46 of 49)	00-g7KEEZbsxPr7RTBqvvh5oS
0.0720564		Cell	0.000	1.000	543	11	siRNA-IMPa4-25 PSPC1-A488 IMPa4-A546 DAPI 8C1-siRNA-IMP-a2-a4 V2.00	0	28. siRNA-IMPa4-25 PSPC1-A488 DAPI IMPa4-A546_at_TileScan_001 (Stage 46 of 49)	00-g7KEEZbsxPr7RTBqvvh5oS
0.215133		Cell	0.000	1.000	544	12	siRNA-IMPa4-25 PSPC1-A488 IMPa4-A546 DAPI 8C1-siRNA-IMP-a2-a4 V2.00	0	28. siRNA-IMPa4-25 PSPC1-A488 DAPI IMPa4-A546_at_TileScan_001 (Stage 46 of 49)	00-g7KEEZbsxPr7RTBqvvh5oS
0.335835		Cell	0.000	1.000	545	0	siRNA-IMPa4-25 PSPC1-A488 IMPa4-A546 DAPI 8C1-siRNA-IMP-a2-a4 V2.00	0	28. siRNA-IMPa4-25 PSPC1-A488 DAPI IMPa4-A546_au_TileScan_001 (Stage 47 of 49)	00-NmAdpjerKKmPWHiRCnzZeZ
0.0645336		Cell	0.000	1.000	546	1	siRNA-IMPa4-25 PSPC1-A488 IMPa4-A546 DAPI 8C1-siRNA-IMP-a2-a4 V2.00	0	28. siRNA-IMPa4-25 PSPC1-A488 DAPI IMPa4-A546_au_TileScan_001 (Stage 47 of 49)	00-NmAdpjerKKmPWHiRCnzZeZ
0.0720936		Cell	0.000	1.000	547	2	siRNA-IMPa4-25 PSPC1-A488 IMPa4-A546 DAPI 8C1-siRNA-IMP-a2-a4 V2.00	0	28. siRNA-IMPa4-25 PSPC1-A488 DAPI IMPa4-A546_au_TileScan_001 (Stage 47 of 49)	00-NmAdpjerKKmPWHiRCnzZeZ
0.0788476		Cell	0.000	1.000	548	3	siRNA-IMPa4-25 PSPC1-A488 IMPa4-A546 DAPI 8C1-siRNA-IMP-a2-a4 V2.00	0	28. siRNA-IMPa4-25 PSPC1-A488 DAPI IMPa4-A546_au_TileScan_001 (Stage 47 of 49)	00-NmAdpjerKKmPWHiRCnzZeZ
0.0309014		Cell	0.000	1.000	549	4	siRNA-IMPa4-25 PSPC1-A488 IMPa4-A546 DAPI 8C1-siRNA-IMP-a2-a4 V2.00	0	28. siRNA-IMPa4-25 PSPC1-A488 DAPI IMPa4-A546_au_TileScan_001 (Stage 47 of 49)	00-NmAdpjerKKmPWHiRCnzZeZ
0.139265		Cell	0.000	1.000	550	5	siRNA-IMPa4-25 PSPC1-A488 IMPa4-A546 DAPI 8C1-siRNA-IMP-a2-a4 V2.00	0	28. siRNA-IMPa4-25 PSPC1-A488 DAPI IMPa4-A546_au_TileScan_001 (Stage 47 of 49)	00-NmAdpjerKKmPWHiRCnzZeZ
0.293663		Cell	0.000	1.000	551	6	siRNA-IMPa4-25 PSPC1-A488 IMPa4-A546 DAPI 8C1-siRNA-IMP-a2-a4 V2.00	0	28. siRNA-IMPa4-25 PSPC1-A488 DAPI IMPa4-A546_au_TileScan_001 (Stage 47 of 49)	00-NmAdpjerKKmPWHiRCnzZeZ
0.0175378		Cell	0.000	1.000	552	7	siRNA-IMPa4-25 PSPC1-A488 IMPa4-A546 DAPI 8C1-siRNA-IMP-a2-a4 V2.00	0	28. siRNA-IMPa4-25 PSPC1-A488 DAPI IMPa4-A546_au_TileScan_001 (Stage 47 of 49)	00-NmAdpjerKKmPWHiRCnzZeZ
0.0505538		Cell	0.000	1.000	553	8	siRNA-IMPa4-25 PSPC1-A488 IMPa4-A546 DAPI 8C1-siRNA-IMP-a2-a4 V2.00	0	28. siRNA-IMPa4-25 PSPC1-A488 DAPI IMPa4-A546_au_TileScan_001 (Stage 47 of 49)	00-NmAdpjerKKmPWHiRCnzZeZ
0.0848552		Cell	0.000	1.000	554	9	siRNA-IMPa4-25 PSPC1-A488 IMPa4-A546 DAPI 8C1-siRNA-IMP-a2-a4 V2.00	0	28. siRNA-IMPa4-25 PSPC1-A488 DAPI IMPa4-A546_au_TileScan_001 (Stage 47 of 49)	00-NmAdpjerKKmPWHiRCnzZeZ
0.143861		Cell	0.000	1.000	555	10	siRNA-IMPa4-25 PSPC1-A488 IMPa4-A546 DAPI 8C1-siRNA-IMP-a2-a4 V2.00	0	28. siRNA-IMPa4-25 PSPC1-A488 DAPI IMPa4-A546_au_TileScan_001 (Stage 47 of 49)	00-NmAdpjerKKmPWHiRCnzZeZ
0.0577135		Cell	0.000	1.000	556	11	siRNA-IMPa4-25 PSPC1-A488 IMPa4-A546 DAPI 8C1-siRNA-IMP-a2-a4 V2.00	0	28. siRNA-IMPa4-25 PSPC1-A488 DAPI IMPa4-A546_au_TileScan_001 (Stage 47 of 49)	00-NmAdpjerKKmPWHiRCnzZeZ
0.067544		Cell	0.000	1.000	557	12	siRNA-IMPa4-25 PSPC1-A488 IMPa4-A546 DAPI 8C1-siRNA-IMP-a2-a4 V2.00	0	28. siRNA-IMPa4-25 PSPC1-A488 DAPI IMPa4-A546_au_TileScan_001 (Stage 47 of 49)	00-NmAdpjerKKmPWHiRCnzZeZ
0.177427		Cell	0.000	1.000	558	13	siRNA-IMPa4-25 PSPC1-A488 IMPa4-A546 DAPI 8C1-siRNA-IMP-a2-a4 V2.00	0	28. siRNA-IMPa4-25 PSPC1-A488 DAPI IMPa4-A546_au_TileScan_001 (Stage 47 of 49)	00-NmAdpjerKKmPWHiRCnzZeZ
0.21592		Cell	0.000	1.000	559	14	siRNA-IMPa4-25 PSPC1-A488 IMPa4-A546 DAPI 8C1-siRNA-IMP-a2-a4 V2.00	0	28. siRNA-IMPa4-25 PSPC1-A488 DAPI IMPa4-A546_au_TileScan_001 (Stage 47 of 49)	00-NmAdpjerKKmPWHiRCnzZeZ
0.193071		Cell	0.000	1.000	560	15	siRNA-IMPa4-25 PSPC1-A488 IMPa4-A546 DAPI 8C1-siRNA-IMP-a2-a4 V2.00	0	28. siRNA-IMPa4-25 PSPC1-A488 DAPI IMPa4-A546_au_TileScan_001 (Stage 47 of 49)	00-NmAdpjerKKmPWHiRCnzZeZ
0.154182		Cell	0.000	1.000	561	16	siRNA-IMPa4-25 PSPC1-A488 IMPa4-A546 DAPI 8C1-siRNA-IMP-a2-a4 V2.00	0	28. siRNA-IMPa4-25 PSPC1-A488 DAPI IMPa4-A546_au_TileScan_001 (Stage 47 of 49)	00-NmAdpjerKKmPWHiRCnzZeZ
0.0104199		Cell	0.000	1.000	562	17	siRNA-IMPa4-25 PSPC1-A488 IMPa4-A546 DAPI 8C1-siRNA-IMP-a2-a4 V2.00	0	28. siRNA-IMPa4-25 PSPC1-A488 DAPI IMPa4-A546_au_TileScan_001 (Stage 47 of 49)	00-NmAdpjerKKmPWHiRCnzZeZ
0.0798559		Cell	0.000	1.000	563	18	siRNA-IMPa4-25 PSPC1-A488 IMPa4-A546 DAPI 8C1-siRNA-IMP-a2-a4 V2.00	0	28. siRNA-IMPa4-25 PSPC1-A488 DAPI IMPa4-A546_au_TileScan_001 (Stage 47 of 49)	00-NmAdpjerKKmPWHiRCnzZeZ
0.388493		Cell	0.000	1.000	564	19	siRNA-IMPa4-25 PSPC1-A488 IMPa4-A546 DAPI 8C1-siRNA-IMP-a2-a4 V2.00	0	28. siRNA-IMPa4-25 PSPC1-A488 DAPI IMPa4-A546_au_TileScan_001 (Stage 47 of 49)	00-NmAdpjerKKmPWHiRCnzZeZ
0.063995		Cell	0.000	1.000	565	0	siRNA-IMPa4-25 PSPC1-A488 IMPa4-A546 DAPI 8C1-siRNA-IMP-a2-a4 V2.00	0	28. siRNA-IMPa4-25 PSPC1-A488 DAPI IMPa4-A546_av_TileScan_001 (Stage 48 of 49)	00-hN56itjCgRBVb4doq5udxg
0.212903		Cell	0.000	1.000	566	1	siRNA-IMPa4-25 PSPC1-A488 IMPa4-A546 DAPI 8C1-siRNA-IMP-a2-a4 V2.00	0	28. siRNA-IMPa4-25 PSPC1-A488 DAPI IMPa4-A546_av_TileScan_001 (Stage 48 of 49)	00-hN56itjCgRBVb4doq5udxg
0.0222862		Cell	0.000	1.000	567	2	siRNA-IMPa4-25 PSPC1-A488 IMPa4-A546 DAPI 8C1-siRNA-IMP-a2-a4 V2.00	0	28. siRNA-IMPa4-25 PSPC1-A488 DAPI IMPa4-A546_av_TileScan_001 (Stage 48 of 49)	00-hN56itjCgRBVb4doq5udxg
0.167625		Cell	0.000	1.000	568	3	siRNA-IMPa4-25 PSPC1-A488 IMPa4-A546 DAPI 8C1-siRNA-IMP-a2-a4 V2.00	0	28. siRNA-IMPa4-25 PSPC1-A488 DAPI IMPa4-A546_av_TileScan_001 (Stage 48 of 49)	00-hN56itjCgRBVb4doq5udxg
0.14547		Cell	0.000	1.000	569	4	siRNA-IMPa4-25 PSPC1-A488 IMPa4-A546 DAPI 8C1-siRNA-IMP-a2-a4 V2.00	0	28. siRNA-IMPa4-25 PSPC1-A488 DAPI IMPa4-A546_av_TileScan_001 (Stage 48 of 49)	00-hN56itjCgRBVb4doq5udxg
0.0582074		Cell	0.000	1.000	570	5	siRNA-IMPa4-25 PSPC1-A488 IMPa4-A546 DAPI 8C1-siRNA-IMP-a2-a4 V2.00	0	28. siRNA-IMPa4-25 PSPC1-A488 DAPI IMPa4-A546_av_TileScan_001 (Stage 48 of 49)	00-hN56itjCgRBVb4doq5udxg
0.0225499		Cell	0.000	1.000	571	0	siRNA-IMPa4-25 PSPC1-A488 IMPa4-A546 DAPI 8C1-siRNA-IMP-a2-a4 V2.00	0	28. siRNA-IMPa4-25 PSPC1-A488 DAPI IMPa4-A546_aw_TileScan_001 (Stage 49 of 49)	00-tgXBzXmPFyuiq23HLzhi9i
0.326369		Cell	0.000	1.000	572	1	siRNA-IMPa4-25 PSPC1-A488 IMPa4-A546 DAPI 8C1-siRNA-IMP-a2-a4 V2.00	0	28. siRNA-IMPa4-25 PSPC1-A488 DAPI IMPa4-A546_aw_TileScan_001 (Stage 49 of 49)	00-tgXBzXmPFyuiq23HLzhi9i
0.0692011		Cell	0.000	1.000	573	2	siRNA-IMPa4-25 PSPC1-A488 IMPa4-A546 DAPI 8C1-siRNA-IMP-a2-a4 V2.00	0	28. siRNA-IMPa4-25 PSPC1-A488 DAPI IMPa4-A546_aw_TileScan_001 (Stage 49 of 49)	00-tgXBzXmPFyuiq23HLzhi9i
0.0570668		Cell	0.000	1.000	574	3	siRNA-IMPa4-25 PSPC1-A488 IMPa4-A546 DAPI 8C1-siRNA-IMP-a2-a4 V2.00	0	28. siRNA-IMPa4-25 PSPC1-A488 DAPI IMPa4-A546_aw_TileScan_001 (Stage 49 of 49)	00-tgXBzXmPFyuiq23HLzhi9i
0.0716555		Cell	0.000	1.000	575	4	siRNA-IMPa4-25 PSPC1-A488 IMPa4-A546 DAPI 8C1-siRNA-IMP-a2-a4 V2.00	0	28. siRNA-IMPa4-25 PSPC1-A488 DAPI IMPa4-A546_aw_TileScan_001 (Stage 49 of 49)	00-tgXBzXmPFyuiq23HLzhi9i
0.147542		Cell	0.000	1.000	576	5	siRNA-IMPa4-25 PSPC1-A488 IMPa4-A546 DAPI 8C1-siRNA-IMP-a2-a4 V2.00	0	28. siRNA-IMPa4-25 PSPC1-A488 DAPI IMPa4-A546_aw_TileScan_001 (Stage 49 of 49)	00-tgXBzXmPFyuiq23HLzhi9i
0.0323089		Cell	0.000	1.000	577	6	siRNA-IMPa4-25 PSPC1-A488 IMPa4-A546 DAPI 8C1-siRNA-IMP-a2-a4 V2.00	0	28. siRNA-IMPa4-25 PSPC1-A488 DAPI IMPa4-A546_aw_TileScan_001 (Stage 49 of 49)	00-tgXBzXmPFyuiq23HLzhi9i
0.0525176		Cell	0.000	1.000	578	7	siRNA-IMPa4-25 PSPC1-A488 IMPa4-A546 DAPI 8C1-siRNA-IMP-a2-a4 V2.00	0	28. siRNA-IMPa4-25 PSPC1-A488 DAPI IMPa4-A546_aw_TileScan_001 (Stage 49 of 49)	00-tgXBzXmPFyuiq23HLzhi9i
0.114997		Cell	0.000	1.000	579	8	siRNA-IMPa4-25 PSPC1-A488 IMPa4-A546 DAPI 8C1-siRNA-IMP-a2-a4 V2.00	0	28. siRNA-IMPa4-25 PSPC1-A488 DAPI IMPa4-A546_aw_TileScan_001 (Stage 49 of 49)	00-tgXBzXmPFyuiq23HLzhi9i
0.0220359		Cell	0.000	1.000	580	9	siRNA-IMPa4-25 PSPC1-A488 IMPa4-A546 DAPI 8C1-siRNA-IMP-a2-a4 V2.00	0	28. siRNA-IMPa4-25 PSPC1-A488 DAPI IMPa4-A546_aw_TileScan_001 (Stage 49 of 49)	00-tgXBzXmPFyuiq23HLzhi9i
0.0155333		Cell	0.000	1.000	581	10	siRNA-IMPa4-25 PSPC1-A488 IMPa4-A546 DAPI 8C1-siRNA-IMP-a2-a4 V2.00	0	28. siRNA-IMPa4-25 PSPC1-A488 DAPI IMPa4-A546_aw_TileScan_001 (Stage 49 of 49)	00-tgXBzXmPFyuiq23HLzhi9i
0.219598		Cell	0.000	1.000	582	11	siRNA-IMPa4-25 PSPC1-A488 IMPa4-A546 DAPI 8C1-siRNA-IMP-a2-a4 V2.00	0	28. siRNA-IMPa4-25 PSPC1-A488 DAPI IMPa4-A546_aw_TileScan_001 (Stage 49 of 49)	00-tgXBzXmPFyuiq23HLzhi9i
0.0821999		Cell	0.000	1.000	583	12	siRNA-IMPa4-25 PSPC1-A488 IMPa4-A546 DAPI 8C1-siRNA-IMP-a2-a4 V2.00	0	28. siRNA-IMPa4-25 PSPC1-A488 DAPI IMPa4-A546_aw_TileScan_001 (Stage 49 of 49)	00-tgXBzXmPFyuiq23HLzhi9i
0.0306784		Cell	0.000	1.000	584	13	siRNA-IMPa4-25 PSPC1-A488 IMPa4-A546 DAPI 8C1-siRNA-IMP-a2-a4 V2.00	0	28. siRNA-IMPa4-25 PSPC1-A488 DAPI IMPa4-A546_aw_TileScan_001 (Stage 49 of 49)	00-tgXBzXmPFyuiq23HLzhi9i
0.0428542		Cell	0.000	1.000	585	14	siRNA-IMPa4-25 PSPC1-A488 IMPa4-A546 DAPI 8C1-siRNA-IMP-a2-a4 V2.00	0	28. siRNA-IMPa4-25 PSPC1-A488 DAPI IMPa4-A546_aw_TileScan_001 (Stage 49 of 49)	00-tgXBzXmPFyuiq23HLzhi9i
0.0634854		Cell	0.000	1.000	586	15	siRNA-IMPa4-25 PSPC1-A488 IMPa4-A546 DAPI 8C1-siRNA-IMP-a2-a4 V2.00	0	28. siRNA-IMPa4-25 PSPC1-A488 DAPI IMPa4-A546_aw_TileScan_001 (Stage 49 of 49)	00-tgXBzXmPFyuiq23HLzhi9i
0.100752		Cell	0.000	1.000	587	16	siRNA-IMPa4-25 PSPC1-A488 IMPa4-A546 DAPI 8C1-siRNA-IMP-a2-a4 V2.00	0	28. siRNA-IMPa4-25 PSPC1-A488 DAPI IMPa4-A546_aw_TileScan_001 (Stage 49 of 49)	00-tgXBzXmPFyuiq23HLzhi9i
0.104364		Cell	0.000	1.000	588	17	siRNA-IMPa4-25 PSPC1-A488 IMPa4-A546 DAPI 8C1-siRNA-IMP-a2-a4 V2.00	0	28. siRNA-IMPa4-25 PSPC1-A488 DAPI IMPa4-A546_aw_TileScan_001 (Stage 49 of 49)	00-tgXBzXmPFyuiq23HLzhi9i
0.0995376		Cell	0.000	1.000	589	18	siRNA-IMPa4-25 PSPC1-A488 IMPa4-A546 DAPI 8C1-siRNA-IMP-a2-a4 V2.00	0	28. siRNA-IMPa4-25 PSPC1-A488 DAPI IMPa4-A546_aw_TileScan_001 (Stage 49 of 49)	00-tgXBzXmPFyuiq23HLzhi9i
0.263123		Cell	0.000	1.000	590	19	siRNA-IMPa4-25 PSPC1-A488 IMPa4-A546 DAPI 8C1-siRNA-IMP-a2-a4 V2.00	0	28. siRNA-IMPa4-25 PSPC1-A488 DAPI IMPa4-A546_aw_TileScan_001 (Stage 49 of 49)	00-tgXBzXmPFyuiq23HLzhi9i
0.491311		Cell	0.000	1.000	591	20	siRNA-IMPa4-25 PSPC1-A488 IMPa4-A546 DAPI 8C1-siRNA-IMP-a2-a4 V2.00	0	28. siRNA-IMPa4-25 PSPC1-A488 DAPI IMPa4-A546_aw_TileScan_001 (Stage 49 of 49)	00-tgXBzXmPFyuiq23HLzhi9i
0.253658		Cell	0.000	1.000	592	21	siRNA-IMPa4-25 PSPC1-A488 IMPa4-A546 DAPI 8C1-siRNA-IMP-a2-a4 V2.00	0	28. siRNA-IMPa4-25 PSPC1-A488 DAPI IMPa4-A546_aw_TileScan_001 (Stage 49 of 49)	00-tgXBzXmPFyuiq23HLzhi9i
0.342921		Cell	0.000	1.000	593	0	siRNA-IMPa4-25 PSPC1-A488 IMPa4-A546 DAPI 8C1-siRNA-IMP-a2-a4 V2.00	0	28. siRNA-IMPa4-25 PSPC1-A488 DAPI IMPa4-A546_b_TileScan_001 (Stage 2 of 49)	00-hhQPv2QMAN4fgPbVPEfhDM
0.200422		Cell	0.000	1.000	594	1	siRNA-IMPa4-25 PSPC1-A488 IMPa4-A546 DAPI 8C1-siRNA-IMP-a2-a4 V2.00	0	28. siRNA-IMPa4-25 PSPC1-A488 DAPI IMPa4-A546_b_TileScan_001 (Stage 2 of 49)	00-hhQPv2QMAN4fgPbVPEfhDM
0.0254866		Cell	0.000	1.000	595	2	siRNA-IMPa4-25 PSPC1-A488 IMPa4-A546 DAPI 8C1-siRNA-IMP-a2-a4 V2.00	0	28. siRNA-IMPa4-25 PSPC1-A488 DAPI IMPa4-A546_b_TileScan_001 (Stage 2 of 49)	00-hhQPv2QMAN4fgPbVPEfhDM
0.262938		Cell	0.000	1.000	596	3	siRNA-IMPa4-25 PSPC1-A488 IMPa4-A546 DAPI 8C1-siRNA-IMP-a2-a4 V2.00	0	28. siRNA-IMPa4-25 PSPC1-A488 DAPI IMPa4-A546_b_TileScan_001 (Stage 2 of 49)	00-hhQPv2QMAN4fgPbVPEfhDM
0.0546788		Cell	0.000	1.000	597	4	siRNA-IMPa4-25 PSPC1-A488 IMPa4-A546 DAPI 8C1-siRNA-IMP-a2-a4 V2.00	0	28. siRNA-IMPa4-25 PSPC1-A488 DAPI IMPa4-A546_b_TileScan_001 (Stage 2 of 49)	00-hhQPv2QMAN4fgPbVPEfhDM
0.132394		Cell	0.000	1.000	598	5	siRNA-IMPa4-25 PSPC1-A488 IMPa4-A546 DAPI 8C1-siRNA-IMP-a2-a4 V2.00	0	28. siRNA-IMPa4-25 PSPC1-A488 DAPI IMPa4-A546_b_TileScan_001 (Stage 2 of 49)	00-hhQPv2QMAN4fgPbVPEfhDM
0.0950787		Cell	0.000	1.000	599	6	siRNA-IMPa4-25 PSPC1-A488 IMPa4-A546 DAPI 8C1-siRNA-IMP-a2-a4 V2.00	0	28. siRNA-IMPa4-25 PSPC1-A488 DAPI IMPa4-A546_b_TileScan_001 (Stage 2 of 49)	00-hhQPv2QMAN4fgPbVPEfhDM
0.0911269		Cell	0.000	1.000	600	7	siRNA-IMPa4-25 PSPC1-A488 IMPa4-A546 DAPI 8C1-siRNA-IMP-a2-a4 V2.00	0	28. siRNA-IMPa4-25 PSPC1-A488 DAPI IMPa4-A546_b_TileScan_001 (Stage 2 of 49)	00-hhQPv2QMAN4fgPbVPEfhDM
0.0606682		Cell	0.000	1.000	601	8	siRNA-IMPa4-25 PSPC1-A488 IMPa4-A546 DAPI 8C1-siRNA-IMP-a2-a4 V2.00	0	28. siRNA-IMPa4-25 PSPC1-A488 DAPI IMPa4-A546_b_TileScan_001 (Stage 2 of 49)	00-hhQPv2QMAN4fgPbVPEfhDM
0.0428774		Cell	0.000	1.000	602	9	siRNA-IMPa4-25 PSPC1-A488 IMPa4-A546 DAPI 8C1-siRNA-IMP-a2-a4 V2.00	0	28. siRNA-IMPa4-25 PSPC1-A488 DAPI IMPa4-A546_b_TileScan_001 (Stage 2 of 49)	00-hhQPv2QMAN4fgPbVPEfhDM
0.0635433		Cell	0.000	1.000	603	10	siRNA-IMPa4-25 PSPC1-A488 IMPa4-A546 DAPI 8C1-siRNA-IMP-a2-a4 V2.00	0	28. siRNA-IMPa4-25 PSPC1-A488 DAPI IMPa4-A546_b_TileScan_001 (Stage 2 of 49)	00-hhQPv2QMAN4fgPbVPEfhDM
0.218901		Cell	0.000	1.000	604	11	siRNA-IMPa4-25 PSPC1-A488 IMPa4-A546 DAPI 8C1-siRNA-IMP-a2-a4 V2.00	0	28. siRNA-IMPa4-25 PSPC1-A488 DAPI IMPa4-A546_b_TileScan_001 (Stage 2 of 49)	00-hhQPv2QMAN4fgPbVPEfhDM
0.134388		Cell	0.000	1.000	605	12	siRNA-IMPa4-25 PSPC1-A488 IMPa4-A546 DAPI 8C1-siRNA-IMP-a2-a4 V2.00	0	28. siRNA-IMPa4-25 PSPC1-A488 DAPI IMPa4-A546_b_TileScan_001 (Stage 2 of 49)	00-hhQPv2QMAN4fgPbVPEfhDM
0.307398		Cell	0.000	1.000	606	13	siRNA-IMPa4-25 PSPC1-A488 IMPa4-A546 DAPI 8C1-siRNA-IMP-a2-a4 V2.00	0	28. siRNA-IMPa4-25 PSPC1-A488 DAPI IMPa4-A546_b_TileScan_001 (Stage 2 of 49)	00-hhQPv2QMAN4fgPbVPEfhDM
0.666162		Cell	0.000	1.000	607	0	siRNA-IMPa4-25 PSPC1-A488 IMPa4-A546 DAPI 8C1-siRNA-IMP-a2-a4 V2.00	0	28. siRNA-IMPa4-25 PSPC1-A488 DAPI IMPa4-A546_c_TileScan_001 (Stage 3 of 49)	00-Y8rmGd37WqYUVeh7pFHFsd
0.457996		Cell	0.000	1.000	608	1	siRNA-IMPa4-25 PSPC1-A488 IMPa4-A546 DAPI 8C1-siRNA-IMP-a2-a4 V2.00	0	28. siRNA-IMPa4-25 PSPC1-A488 DAPI IMPa4-A546_c_TileScan_001 (Stage 3 of 49)	00-Y8rmGd37WqYUVeh7pFHFsd
0.340973		Cell	0.000	1.000	609	2	siRNA-IMPa4-25 PSPC1-A488 IMPa4-A546 DAPI 8C1-siRNA-IMP-a2-a4 V2.00	0	28. siRNA-IMPa4-25 PSPC1-A488 DAPI IMPa4-A546_c_TileScan_001 (Stage 3 of 49)	00-Y8rmGd37WqYUVeh7pFHFsd
0.0388876		Cell	0.000	1.000	610	3	siRNA-IMPa4-25 PSPC1-A488 IMPa4-A546 DAPI 8C1-siRNA-IMP-a2-a4 V2.00	0	28. siRNA-IMPa4-25 PSPC1-A488 DAPI IMPa4-A546_c_TileScan_001 (Stage 3 of 49)	00-Y8rmGd37WqYUVeh7pFHFsd
0.262165		Cell	0.000	1.000	611	4	siRNA-IMPa4-25 PSPC1-A488 IMPa4-A546 DAPI 8C1-siRNA-IMP-a2-a4 V2.00	0	28. siRNA-IMPa4-25 PSPC1-A488 DAPI IMPa4-A546_c_TileScan_001 (Stage 3 of 49)	00-Y8rmGd37WqYUVeh7pFHFsd
0.499558		Cell	0.000	1.000	612	5	siRNA-IMPa4-25 PSPC1-A488 IMPa4-A546 DAPI 8C1-siRNA-IMP-a2-a4 V2.00	0	28. siRNA-IMPa4-25 PSPC1-A488 DAPI IMPa4-A546_c_TileScan_001 (Stage 3 of 49)	00-Y8rmGd37WqYUVeh7pFHFsd
0.140806		Cell	0.000	1.000	613	6	siRNA-IMPa4-25 PSPC1-A488 IMPa4-A546 DAPI 8C1-siRNA-IMP-a2-a4 V2.00	0	28. siRNA-IMPa4-25 PSPC1-A488 DAPI IMPa4-A546_c_TileScan_001 (Stage 3 of 49)	00-Y8rmGd37WqYUVeh7pFHFsd
0.239498		Cell	0.000	1.000	614	7	siRNA-IMPa4-25 PSPC1-A488 IMPa4-A546 DAPI 8C1-siRNA-IMP-a2-a4 V2.00	0	28. siRNA-IMPa4-25 PSPC1-A488 DAPI IMPa4-A546_c_TileScan_001 (Stage 3 of 49)	00-Y8rmGd37WqYUVeh7pFHFsd
0.278112		Cell	0.000	1.000	615	8	siRNA-IMPa4-25 PSPC1-A488 IMPa4-A546 DAPI 8C1-siRNA-IMP-a2-a4 V2.00	0	28. siRNA-IMPa4-25 PSPC1-A488 DAPI IMPa4-A546_c_TileScan_001 (Stage 3 of 49)	00-Y8rmGd37WqYUVeh7pFHFsd
0.0698448		Cell	0.000	1.000	616	9	siRNA-IMPa4-25 PSPC1-A488 IMPa4-A546 DAPI 8C1-siRNA-IMP-a2-a4 V2.00	0	28. siRNA-IMPa4-25 PSPC1-A488 DAPI IMPa4-A546_c_TileScan_001 (Stage 3 of 49)	00-Y8rmGd37WqYUVeh7pFHFsd
0.12501		Cell	0.000	1.000	617	10	siRNA-IMPa4-25 PSPC1-A488 IMPa4-A546 DAPI 8C1-siRNA-IMP-a2-a4 V2.00	0	28. siRNA-IMPa4-25 PSPC1-A488 DAPI IMPa4-A546_c_TileScan_001 (Stage 3 of 49)	00-Y8rmGd37WqYUVeh7pFHFsd
0.311159		Cell	0.000	1.000	618	11	siRNA-IMPa4-25 PSPC1-A488 IMPa4-A546 DAPI 8C1-siRNA-IMP-a2-a4 V2.00	0	28. siRNA-IMPa4-25 PSPC1-A488 DAPI IMPa4-A546_c_TileScan_001 (Stage 3 of 49)	00-Y8rmGd37WqYUVeh7pFHFsd
0.0736143		Cell	0.000	1.000	619	12	siRNA-IMPa4-25 PSPC1-A488 IMPa4-A546 DAPI 8C1-siRNA-IMP-a2-a4 V2.00	0	28. siRNA-IMPa4-25 PSPC1-A488 DAPI IMPa4-A546_c_TileScan_001 (Stage 3 of 49)	00-Y8rmGd37WqYUVeh7pFHFsd
0.238591		Cell	0.000	1.000	620	13	siRNA-IMPa4-25 PSPC1-A488 IMPa4-A546 DAPI 8C1-siRNA-IMP-a2-a4 V2.00	0	28. siRNA-IMPa4-25 PSPC1-A488 DAPI IMPa4-A546_c_TileScan_001 (Stage 3 of 49)	00-Y8rmGd37WqYUVeh7pFHFsd
0.203791		Cell	0.000	1.000	621	14	siRNA-IMPa4-25 PSPC1-A488 IMPa4-A546 DAPI 8C1-siRNA-IMP-a2-a4 V2.00	0	28. siRNA-IMPa4-25 PSPC1-A488 DAPI IMPa4-A546_c_TileScan_001 (Stage 3 of 49)	00-Y8rmGd37WqYUVeh7pFHFsd
0.0828653		Cell	0.000	1.000	622	15	siRNA-IMPa4-25 PSPC1-A488 IMPa4-A546 DAPI 8C1-siRNA-IMP-a2-a4 V2.00	0	28. siRNA-IMPa4-25 PSPC1-A488 DAPI IMPa4-A546_c_TileScan_001 (Stage 3 of 49)	00-Y8rmGd37WqYUVeh7pFHFsd
0.0736883		Cell	0.000	1.000	623	16	siRNA-IMPa4-25 PSPC1-A488 IMPa4-A546 DAPI 8C1-siRNA-IMP-a2-a4 V2.00	0	28. siRNA-IMPa4-25 PSPC1-A488 DAPI IMPa4-A546_c_TileScan_001 (Stage 3 of 49)	00-Y8rmGd37WqYUVeh7pFHFsd
0.200331		Cell	0.000	1.000	624	17	siRNA-IMPa4-25 PSPC1-A488 IMPa4-A546 DAPI 8C1-siRNA-IMP-a2-a4 V2.00	0	28. siRNA-IMPa4-25 PSPC1-A488 DAPI IMPa4-A546_c_TileScan_001 (Stage 3 of 49)	00-Y8rmGd37WqYUVeh7pFHFsd
0.117292		Cell	0.000	1.000	625	18	siRNA-IMPa4-25 PSPC1-A488 IMPa4-A546 DAPI 8C1-siRNA-IMP-a2-a4 V2.00	0	28. siRNA-IMPa4-25 PSPC1-A488 DAPI IMPa4-A546_c_TileScan_001 (Stage 3 of 49)	00-Y8rmGd37WqYUVeh7pFHFsd
0.079759		Cell	0.000	1.000	626	19	siRNA-IMPa4-25 PSPC1-A488 IMPa4-A546 DAPI 8C1-siRNA-IMP-a2-a4 V2.00	0	28. siRNA-IMPa4-25 PSPC1-A488 DAPI IMPa4-A546_c_TileScan_001 (Stage 3 of 49)	00-Y8rmGd37WqYUVeh7pFHFsd
0.482982		Cell	0.000	1.000	627	20	siRNA-IMPa4-25 PSPC1-A488 IMPa4-A546 DAPI 8C1-siRNA-IMP-a2-a4 V2.00	0	28. siRNA-IMPa4-25 PSPC1-A488 DAPI IMPa4-A546_c_TileScan_001 (Stage 3 of 49)	00-Y8rmGd37WqYUVeh7pFHFsd
0.0837064		Cell	0.000	1.000	628	0	siRNA-IMPa4-25 PSPC1-A488 IMPa4-A546 DAPI 8C1-siRNA-IMP-a2-a4 V2.00	0	28. siRNA-IMPa4-25 PSPC1-A488 DAPI IMPa4-A546_d_TileScan_001 (Stage 4 of 49)	00-J9ZH7oNySsNXLGD2nFxV8A
0.203149		Cell	0.000	1.000	629	1	siRNA-IMPa4-25 PSPC1-A488 IMPa4-A546 DAPI 8C1-siRNA-IMP-a2-a4 V2.00	0	28. siRNA-IMPa4-25 PSPC1-A488 DAPI IMPa4-A546_d_TileScan_001 (Stage 4 of 49)	00-J9ZH7oNySsNXLGD2nFxV8A
0.11836		Cell	0.000	1.000	630	2	siRNA-IMPa4-25 PSPC1-A488 IMPa4-A546 DAPI 8C1-siRNA-IMP-a2-a4 V2.00	0	28. siRNA-IMPa4-25 PSPC1-A488 DAPI IMPa4-A546_d_TileScan_001 (Stage 4 of 49)	00-J9ZH7oNySsNXLGD2nFxV8A
0.211881		Cell	0.000	1.000	631	3	siRNA-IMPa4-25 PSPC1-A488 IMPa4-A546 DAPI 8C1-siRNA-IMP-a2-a4 V2.00	0	28. siRNA-IMPa4-25 PSPC1-A488 DAPI IMPa4-A546_d_TileScan_001 (Stage 4 of 49)	00-J9ZH7oNySsNXLGD2nFxV8A
0.140587		Cell	0.000	1.000	632	4	siRNA-IMPa4-25 PSPC1-A488 IMPa4-A546 DAPI 8C1-siRNA-IMP-a2-a4 V2.00	0	28. siRNA-IMPa4-25 PSPC1-A488 DAPI IMPa4-A546_d_TileScan_001 (Stage 4 of 49)	00-J9ZH7oNySsNXLGD2nFxV8A
0.256181		Cell	0.000	1.000	633	5	siRNA-IMPa4-25 PSPC1-A488 IMPa4-A546 DAPI 8C1-siRNA-IMP-a2-a4 V2.00	0	28. siRNA-IMPa4-25 PSPC1-A488 DAPI IMPa4-A546_d_TileScan_001 (Stage 4 of 49)	00-J9ZH7oNySsNXLGD2nFxV8A
0.127213		Cell	0.000	1.000	634	6	siRNA-IMPa4-25 PSPC1-A488 IMPa4-A546 DAPI 8C1-siRNA-IMP-a2-a4 V2.00	0	28. siRNA-IMPa4-25 PSPC1-A488 DAPI IMPa4-A546_d_TileScan_001 (Stage 4 of 49)	00-J9ZH7oNySsNXLGD2nFxV8A
0.0398443		Cell	0.000	1.000	635	7	siRNA-IMPa4-25 PSPC1-A488 IMPa4-A546 DAPI 8C1-siRNA-IMP-a2-a4 V2.00	0	28. siRNA-IMPa4-25 PSPC1-A488 DAPI IMPa4-A546_d_TileScan_001 (Stage 4 of 49)	00-J9ZH7oNySsNXLGD2nFxV8A
0.186251		Cell	0.000	1.000	636	8	siRNA-IMPa4-25 PSPC1-A488 IMPa4-A546 DAPI 8C1-siRNA-IMP-a2-a4 V2.00	0	28. siRNA-IMPa4-25 PSPC1-A488 DAPI IMPa4-A546_d_TileScan_001 (Stage 4 of 49)	00-J9ZH7oNySsNXLGD2nFxV8A
0.0531071		Cell	0.000	1.000	637	9	siRNA-IMPa4-25 PSPC1-A488 IMPa4-A546 DAPI 8C1-siRNA-IMP-a2-a4 V2.00	0	28. siRNA-IMPa4-25 PSPC1-A488 DAPI IMPa4-A546_d_TileScan_001 (Stage 4 of 49)	00-J9ZH7oNySsNXLGD2nFxV8A
0.379651		Cell	0.000	1.000	638	10	siRNA-IMPa4-25 PSPC1-A488 IMPa4-A546 DAPI 8C1-siRNA-IMP-a2-a4 V2.00	0	28. siRNA-IMPa4-25 PSPC1-A488 DAPI IMPa4-A546_d_TileScan_001 (Stage 4 of 49)	00-J9ZH7oNySsNXLGD2nFxV8A
0.0561139		Cell	0.000	1.000	639	11	siRNA-IMPa4-25 PSPC1-A488 IMPa4-A546 DAPI 8C1-siRNA-IMP-a2-a4 V2.00	0	28. siRNA-IMPa4-25 PSPC1-A488 DAPI IMPa4-A546_d_TileScan_001 (Stage 4 of 49)	00-J9ZH7oNySsNXLGD2nFxV8A
0.0922669		Cell	0.000	1.000	640	12	siRNA-IMPa4-25 PSPC1-A488 IMPa4-A546 DAPI 8C1-siRNA-IMP-a2-a4 V2.00	0	28. siRNA-IMPa4-25 PSPC1-A488 DAPI IMPa4-A546_d_TileScan_001 (Stage 4 of 49)	00-J9ZH7oNySsNXLGD2nFxV8A
0.444062		Cell	0.000	1.000	641	13	siRNA-IMPa4-25 PSPC1-A488 IMPa4-A546 DAPI 8C1-siRNA-IMP-a2-a4 V2.00	0	28. siRNA-IMPa4-25 PSPC1-A488 DAPI IMPa4-A546_d_TileScan_001 (Stage 4 of 49)	00-J9ZH7oNySsNXLGD2nFxV8A
0.0517745		Cell	0.000	1.000	642	14	siRNA-IMPa4-25 PSPC1-A488 IMPa4-A546 DAPI 8C1-siRNA-IMP-a2-a4 V2.00	0	28. siRNA-IMPa4-25 PSPC1-A488 DAPI IMPa4-A546_d_TileScan_001 (Stage 4 of 49)	00-J9ZH7oNySsNXLGD2nFxV8A
0.0420408		Cell	0.000	1.000	643	15	siRNA-IMPa4-25 PSPC1-A488 IMPa4-A546 DAPI 8C1-siRNA-IMP-a2-a4 V2.00	0	28. siRNA-IMPa4-25 PSPC1-A488 DAPI IMPa4-A546_d_TileScan_001 (Stage 4 of 49)	00-J9ZH7oNySsNXLGD2nFxV8A
0.128612		Cell	0.000	1.000	644	16	siRNA-IMPa4-25 PSPC1-A488 IMPa4-A546 DAPI 8C1-siRNA-IMP-a2-a4 V2.00	0	28. siRNA-IMPa4-25 PSPC1-A488 DAPI IMPa4-A546_d_TileScan_001 (Stage 4 of 49)	00-J9ZH7oNySsNXLGD2nFxV8A
0.0622209		Cell	0.000	1.000	645	17	siRNA-IMPa4-25 PSPC1-A488 IMPa4-A546 DAPI 8C1-siRNA-IMP-a2-a4 V2.00	0	28. siRNA-IMPa4-25 PSPC1-A488 DAPI IMPa4-A546_d_TileScan_001 (Stage 4 of 49)	00-J9ZH7oNySsNXLGD2nFxV8A
0.0739224		Cell	0.000	1.000	646	18	siRNA-IMPa4-25 PSPC1-A488 IMPa4-A546 DAPI 8C1-siRNA-IMP-a2-a4 V2.00	0	28. siRNA-IMPa4-25 PSPC1-A488 DAPI IMPa4-A546_d_TileScan_001 (Stage 4 of 49)	00-J9ZH7oNySsNXLGD2nFxV8A
0.0866934		Cell	0.000	1.000	647	19	siRNA-IMPa4-25 PSPC1-A488 IMPa4-A546 DAPI 8C1-siRNA-IMP-a2-a4 V2.00	0	28. siRNA-IMPa4-25 PSPC1-A488 DAPI IMPa4-A546_d_TileScan_001 (Stage 4 of 49)	00-J9ZH7oNySsNXLGD2nFxV8A
0.154921		Cell	0.000	1.000	648	20	siRNA-IMPa4-25 PSPC1-A488 IMPa4-A546 DAPI 8C1-siRNA-IMP-a2-a4 V2.00	0	28. siRNA-IMPa4-25 PSPC1-A488 DAPI IMPa4-A546_d_TileScan_001 (Stage 4 of 49)	00-J9ZH7oNySsNXLGD2nFxV8A
0.105918		Cell	0.000	1.000	649	21	siRNA-IMPa4-25 PSPC1-A488 IMPa4-A546 DAPI 8C1-siRNA-IMP-a2-a4 V2.00	0	28. siRNA-IMPa4-25 PSPC1-A488 DAPI IMPa4-A546_d_TileScan_001 (Stage 4 of 49)	00-J9ZH7oNySsNXLGD2nFxV8A
0.0336155		Cell	0.000	1.000	650	22	siRNA-IMPa4-25 PSPC1-A488 IMPa4-A546 DAPI 8C1-siRNA-IMP-a2-a4 V2.00	0	28. siRNA-IMPa4-25 PSPC1-A488 DAPI IMPa4-A546_d_TileScan_001 (Stage 4 of 49)	00-J9ZH7oNySsNXLGD2nFxV8A
0.169251		Cell	0.000	1.000	651	23	siRNA-IMPa4-25 PSPC1-A488 IMPa4-A546 DAPI 8C1-siRNA-IMP-a2-a4 V2.00	0	28. siRNA-IMPa4-25 PSPC1-A488 DAPI IMPa4-A546_d_TileScan_001 (Stage 4 of 49)	00-J9ZH7oNySsNXLGD2nFxV8A
0.280552		Cell	0.000	1.000	652	24	siRNA-IMPa4-25 PSPC1-A488 IMPa4-A546 DAPI 8C1-siRNA-IMP-a2-a4 V2.00	0	28. siRNA-IMPa4-25 PSPC1-A488 DAPI IMPa4-A546_d_TileScan_001 (Stage 4 of 49)	00-J9ZH7oNySsNXLGD2nFxV8A
0.148686		Cell	0.000	1.000	653	25	siRNA-IMPa4-25 PSPC1-A488 IMPa4-A546 DAPI 8C1-siRNA-IMP-a2-a4 V2.00	0	28. siRNA-IMPa4-25 PSPC1-A488 DAPI IMPa4-A546_d_TileScan_001 (Stage 4 of 49)	00-J9ZH7oNySsNXLGD2nFxV8A
0.167114		Cell	0.000	1.000	654	26	siRNA-IMPa4-25 PSPC1-A488 IMPa4-A546 DAPI 8C1-siRNA-IMP-a2-a4 V2.00	0	28. siRNA-IMPa4-25 PSPC1-A488 DAPI IMPa4-A546_d_TileScan_001 (Stage 4 of 49)	00-J9ZH7oNySsNXLGD2nFxV8A
0.230496		Cell	0.000	1.000	655	27	siRNA-IMPa4-25 PSPC1-A488 IMPa4-A546 DAPI 8C1-siRNA-IMP-a2-a4 V2.00	0	28. siRNA-IMPa4-25 PSPC1-A488 DAPI IMPa4-A546_d_TileScan_001 (Stage 4 of 49)	00-J9ZH7oNySsNXLGD2nFxV8A
0.0786145		Cell	0.000	1.000	656	0	siRNA-IMPa4-25 PSPC1-A488 IMPa4-A546 DAPI 8C1-siRNA-IMP-a2-a4 V2.00	0	28. siRNA-IMPa4-25 PSPC1-A488 DAPI IMPa4-A546_e_TileScan_001 (Stage 5 of 49)	00-hmgaXfg5KaiJSxZvXh65wX
0.0455601		Cell	0.000	1.000	657	1	siRNA-IMPa4-25 PSPC1-A488 IMPa4-A546 DAPI 8C1-siRNA-IMP-a2-a4 V2.00	0	28. siRNA-IMPa4-25 PSPC1-A488 DAPI IMPa4-A546_e_TileScan_001 (Stage 5 of 49)	00-hmgaXfg5KaiJSxZvXh65wX
0.0528373		Cell	0.000	1.000	658	2	siRNA-IMPa4-25 PSPC1-A488 IMPa4-A546 DAPI 8C1-siRNA-IMP-a2-a4 V2.00	0	28. siRNA-IMPa4-25 PSPC1-A488 DAPI IMPa4-A546_e_TileScan_001 (Stage 5 of 49)	00-hmgaXfg5KaiJSxZvXh65wX
0.125937		Cell	0.000	1.000	659	3	siRNA-IMPa4-25 PSPC1-A488 IMPa4-A546 DAPI 8C1-siRNA-IMP-a2-a4 V2.00	0	28. siRNA-IMPa4-25 PSPC1-A488 DAPI IMPa4-A546_e_TileScan_001 (Stage 5 of 49)	00-hmgaXfg5KaiJSxZvXh65wX
0.140223		Cell	0.000	1.000	660	4	siRNA-IMPa4-25 PSPC1-A488 IMPa4-A546 DAPI 8C1-siRNA-IMP-a2-a4 V2.00	0	28. siRNA-IMPa4-25 PSPC1-A488 DAPI IMPa4-A546_e_TileScan_001 (Stage 5 of 49)	00-hmgaXfg5KaiJSxZvXh65wX
0.130648		Cell	0.000	1.000	661	5	siRNA-IMPa4-25 PSPC1-A488 IMPa4-A546 DAPI 8C1-siRNA-IMP-a2-a4 V2.00	0	28. siRNA-IMPa4-25 PSPC1-A488 DAPI IMPa4-A546_e_TileScan_001 (Stage 5 of 49)	00-hmgaXfg5KaiJSxZvXh65wX
0.227195		Cell	0.000	1.000	662	6	siRNA-IMPa4-25 PSPC1-A488 IMPa4-A546 DAPI 8C1-siRNA-IMP-a2-a4 V2.00	0	28. siRNA-IMPa4-25 PSPC1-A488 DAPI IMPa4-A546_e_TileScan_001 (Stage 5 of 49)	00-hmgaXfg5KaiJSxZvXh65wX
0.141503		Cell	0.000	1.000	663	7	siRNA-IMPa4-25 PSPC1-A488 IMPa4-A546 DAPI 8C1-siRNA-IMP-a2-a4 V2.00	0	28. siRNA-IMPa4-25 PSPC1-A488 DAPI IMPa4-A546_e_TileScan_001 (Stage 5 of 49)	00-hmgaXfg5KaiJSxZvXh65wX
0.0331361		Cell	0.000	1.000	664	8	siRNA-IMPa4-25 PSPC1-A488 IMPa4-A546 DAPI 8C1-siRNA-IMP-a2-a4 V2.00	0	28. siRNA-IMPa4-25 PSPC1-A488 DAPI IMPa4-A546_e_TileScan_001 (Stage 5 of 49)	00-hmgaXfg5KaiJSxZvXh65wX
0.0920366		Cell	0.000	1.000	665	9	siRNA-IMPa4-25 PSPC1-A488 IMPa4-A546 DAPI 8C1-siRNA-IMP-a2-a4 V2.00	0	28. siRNA-IMPa4-25 PSPC1-A488 DAPI IMPa4-A546_e_TileScan_001 (Stage 5 of 49)	00-hmgaXfg5KaiJSxZvXh65wX
0.0806361		Cell	0.000	1.000	666	10	siRNA-IMPa4-25 PSPC1-A488 IMPa4-A546 DAPI 8C1-siRNA-IMP-a2-a4 V2.00	0	28. siRNA-IMPa4-25 PSPC1-A488 DAPI IMPa4-A546_e_TileScan_001 (Stage 5 of 49)	00-hmgaXfg5KaiJSxZvXh65wX
0.0314881		Cell	0.000	1.000	667	11	siRNA-IMPa4-25 PSPC1-A488 IMPa4-A546 DAPI 8C1-siRNA-IMP-a2-a4 V2.00	0	28. siRNA-IMPa4-25 PSPC1-A488 DAPI IMPa4-A546_e_TileScan_001 (Stage 5 of 49)	00-hmgaXfg5KaiJSxZvXh65wX
0.0375155		Cell	0.000	1.000	668	12	siRNA-IMPa4-25 PSPC1-A488 IMPa4-A546 DAPI 8C1-siRNA-IMP-a2-a4 V2.00	0	28. siRNA-IMPa4-25 PSPC1-A488 DAPI IMPa4-A546_e_TileScan_001 (Stage 5 of 49)	00-hmgaXfg5KaiJSxZvXh65wX
0.029398		Cell	0.000	1.000	669	13	siRNA-IMPa4-25 PSPC1-A488 IMPa4-A546 DAPI 8C1-siRNA-IMP-a2-a4 V2.00	0	28. siRNA-IMPa4-25 PSPC1-A488 DAPI IMPa4-A546_e_TileScan_001 (Stage 5 of 49)	00-hmgaXfg5KaiJSxZvXh65wX
0.114785		Cell	0.000	1.000	670	14	siRNA-IMPa4-25 PSPC1-A488 IMPa4-A546 DAPI 8C1-siRNA-IMP-a2-a4 V2.00	0	28. siRNA-IMPa4-25 PSPC1-A488 DAPI IMPa4-A546_e_TileScan_001 (Stage 5 of 49)	00-hmgaXfg5KaiJSxZvXh65wX
0.493361		Cell	0.000	1.000	671	15	siRNA-IMPa4-25 PSPC1-A488 IMPa4-A546 DAPI 8C1-siRNA-IMP-a2-a4 V2.00	0	28. siRNA-IMPa4-25 PSPC1-A488 DAPI IMPa4-A546_e_TileScan_001 (Stage 5 of 49)	00-hmgaXfg5KaiJSxZvXh65wX
0.192344		Cell	0.000	1.000	672	16	siRNA-IMPa4-25 PSPC1-A488 IMPa4-A546 DAPI 8C1-siRNA-IMP-a2-a4 V2.00	0	28. siRNA-IMPa4-25 PSPC1-A488 DAPI IMPa4-A546_e_TileScan_001 (Stage 5 of 49)	00-hmgaXfg5KaiJSxZvXh65wX
0.235745		Cell	0.000	1.000	673	17	siRNA-IMPa4-25 PSPC1-A488 IMPa4-A546 DAPI 8C1-siRNA-IMP-a2-a4 V2.00	0	28. siRNA-IMPa4-25 PSPC1-A488 DAPI IMPa4-A546_e_TileScan_001 (Stage 5 of 49)	00-hmgaXfg5KaiJSxZvXh65wX
0.242154		Cell	0.000	1.000	674	18	siRNA-IMPa4-25 PSPC1-A488 IMPa4-A546 DAPI 8C1-siRNA-IMP-a2-a4 V2.00	0	28. siRNA-IMPa4-25 PSPC1-A488 DAPI IMPa4-A546_e_TileScan_001 (Stage 5 of 49)	00-hmgaXfg5KaiJSxZvXh65wX
0.429241		Cell	0.000	1.000	675	19	siRNA-IMPa4-25 PSPC1-A488 IMPa4-A546 DAPI 8C1-siRNA-IMP-a2-a4 V2.00	0	28. siRNA-IMPa4-25 PSPC1-A488 DAPI IMPa4-A546_e_TileScan_001 (Stage 5 of 49)	00-hmgaXfg5KaiJSxZvXh65wX
0.0468873		Cell	0.000	1.000	676	20	siRNA-IMPa4-25 PSPC1-A488 IMPa4-A546 DAPI 8C1-siRNA-IMP-a2-a4 V2.00	0	28. siRNA-IMPa4-25 PSPC1-A488 DAPI IMPa4-A546_e_TileScan_001 (Stage 5 of 49)	00-hmgaXfg5KaiJSxZvXh65wX
0.0609077		Cell	0.000	1.000	677	21	siRNA-IMPa4-25 PSPC1-A488 IMPa4-A546 DAPI 8C1-siRNA-IMP-a2-a4 V2.00	0	28. siRNA-IMPa4-25 PSPC1-A488 DAPI IMPa4-A546_e_TileScan_001 (Stage 5 of 49)	00-hmgaXfg5KaiJSxZvXh65wX
0.112314		Cell	0.000	1.000	678	22	siRNA-IMPa4-25 PSPC1-A488 IMPa4-A546 DAPI 8C1-siRNA-IMP-a2-a4 V2.00	0	28. siRNA-IMPa4-25 PSPC1-A488 DAPI IMPa4-A546_e_TileScan_001 (Stage 5 of 49)	00-hmgaXfg5KaiJSxZvXh65wX
0.0476637		Cell	0.000	1.000	679	23	siRNA-IMPa4-25 PSPC1-A488 IMPa4-A546 DAPI 8C1-siRNA-IMP-a2-a4 V2.00	0	28. siRNA-IMPa4-25 PSPC1-A488 DAPI IMPa4-A546_e_TileScan_001 (Stage 5 of 49)	00-hmgaXfg5KaiJSxZvXh65wX
0.116118		Cell	0.000	1.000	680	24	siRNA-IMPa4-25 PSPC1-A488 IMPa4-A546 DAPI 8C1-siRNA-IMP-a2-a4 V2.00	0	28. siRNA-IMPa4-25 PSPC1-A488 DAPI IMPa4-A546_e_TileScan_001 (Stage 5 of 49)	00-hmgaXfg5KaiJSxZvXh65wX
0.131706		Cell	0.000	1.000	681	25	siRNA-IMPa4-25 PSPC1-A488 IMPa4-A546 DAPI 8C1-siRNA-IMP-a2-a4 V2.00	0	28. siRNA-IMPa4-25 PSPC1-A488 DAPI IMPa4-A546_e_TileScan_001 (Stage 5 of 49)	00-hmgaXfg5KaiJSxZvXh65wX
0.617041		Cell	0.000	1.000	682	0	siRNA-IMPa4-25 PSPC1-A488 IMPa4-A546 DAPI 8C1-siRNA-IMP-a2-a4 V2.00	0	28. siRNA-IMPa4-25 PSPC1-A488 DAPI IMPa4-A546_f_TileScan_001 (Stage 6 of 49)	00-msKw4Bka2vSsaGFVweYEJQ
0.0912476		Cell	0.000	1.000	683	1	siRNA-IMPa4-25 PSPC1-A488 IMPa4-A546 DAPI 8C1-siRNA-IMP-a2-a4 V2.00	0	28. siRNA-IMPa4-25 PSPC1-A488 DAPI IMPa4-A546_f_TileScan_001 (Stage 6 of 49)	00-msKw4Bka2vSsaGFVweYEJQ
0.0257414		Cell	0.000	1.000	684	2	siRNA-IMPa4-25 PSPC1-A488 IMPa4-A546 DAPI 8C1-siRNA-IMP-a2-a4 V2.00	0	28. siRNA-IMPa4-25 PSPC1-A488 DAPI IMPa4-A546_f_TileScan_001 (Stage 6 of 49)	00-msKw4Bka2vSsaGFVweYEJQ
0.0945321		Cell	0.000	1.000	685	3	siRNA-IMPa4-25 PSPC1-A488 IMPa4-A546 DAPI 8C1-siRNA-IMP-a2-a4 V2.00	0	28. siRNA-IMPa4-25 PSPC1-A488 DAPI IMPa4-A546_f_TileScan_001 (Stage 6 of 49)	00-msKw4Bka2vSsaGFVweYEJQ
0.149973		Cell	0.000	1.000	686	4	siRNA-IMPa4-25 PSPC1-A488 IMPa4-A546 DAPI 8C1-siRNA-IMP-a2-a4 V2.00	0	28. siRNA-IMPa4-25 PSPC1-A488 DAPI IMPa4-A546_f_TileScan_001 (Stage 6 of 49)	00-msKw4Bka2vSsaGFVweYEJQ
0.0326683		Cell	0.000	1.000	687	5	siRNA-IMPa4-25 PSPC1-A488 IMPa4-A546 DAPI 8C1-siRNA-IMP-a2-a4 V2.00	0	28. siRNA-IMPa4-25 PSPC1-A488 DAPI IMPa4-A546_f_TileScan_001 (Stage 6 of 49)	00-msKw4Bka2vSsaGFVweYEJQ
0.0772175		Cell	0.000	1.000	688	6	siRNA-IMPa4-25 PSPC1-A488 IMPa4-A546 DAPI 8C1-siRNA-IMP-a2-a4 V2.00	0	28. siRNA-IMPa4-25 PSPC1-A488 DAPI IMPa4-A546_f_TileScan_001 (Stage 6 of 49)	00-msKw4Bka2vSsaGFVweYEJQ
0.674403		Cell	0.000	1.000	689	7	siRNA-IMPa4-25 PSPC1-A488 IMPa4-A546 DAPI 8C1-siRNA-IMP-a2-a4 V2.00	0	28. siRNA-IMPa4-25 PSPC1-A488 DAPI IMPa4-A546_f_TileScan_001 (Stage 6 of 49)	00-msKw4Bka2vSsaGFVweYEJQ
0.163332		Cell	0.000	1.000	690	8	siRNA-IMPa4-25 PSPC1-A488 IMPa4-A546 DAPI 8C1-siRNA-IMP-a2-a4 V2.00	0	28. siRNA-IMPa4-25 PSPC1-A488 DAPI IMPa4-A546_f_TileScan_001 (Stage 6 of 49)	00-msKw4Bka2vSsaGFVweYEJQ
0.0201741		Cell	0.000	1.000	691	9	siRNA-IMPa4-25 PSPC1-A488 IMPa4-A546 DAPI 8C1-siRNA-IMP-a2-a4 V2.00	0	28. siRNA-IMPa4-25 PSPC1-A488 DAPI IMPa4-A546_f_TileScan_001 (Stage 6 of 49)	00-msKw4Bka2vSsaGFVweYEJQ
0.117407		Cell	0.000	1.000	692	10	siRNA-IMPa4-25 PSPC1-A488 IMPa4-A546 DAPI 8C1-siRNA-IMP-a2-a4 V2.00	0	28. siRNA-IMPa4-25 PSPC1-A488 DAPI IMPa4-A546_f_TileScan_001 (Stage 6 of 49)	00-msKw4Bka2vSsaGFVweYEJQ
0.073933		Cell	0.000	1.000	693	11	siRNA-IMPa4-25 PSPC1-A488 IMPa4-A546 DAPI 8C1-siRNA-IMP-a2-a4 V2.00	0	28. siRNA-IMPa4-25 PSPC1-A488 DAPI IMPa4-A546_f_TileScan_001 (Stage 6 of 49)	00-msKw4Bka2vSsaGFVweYEJQ
0.0314038		Cell	0.000	1.000	694	12	siRNA-IMPa4-25 PSPC1-A488 IMPa4-A546 DAPI 8C1-siRNA-IMP-a2-a4 V2.00	0	28. siRNA-IMPa4-25 PSPC1-A488 DAPI IMPa4-A546_f_TileScan_001 (Stage 6 of 49)	00-msKw4Bka2vSsaGFVweYEJQ
0.0369669		Cell	0.000	1.000	695	13	siRNA-IMPa4-25 PSPC1-A488 IMPa4-A546 DAPI 8C1-siRNA-IMP-a2-a4 V2.00	0	28. siRNA-IMPa4-25 PSPC1-A488 DAPI IMPa4-A546_f_TileScan_001 (Stage 6 of 49)	00-msKw4Bka2vSsaGFVweYEJQ
0.201617		Cell	0.000	1.000	696	0	siRNA-IMPa4-25 PSPC1-A488 IMPa4-A546 DAPI 8C1-siRNA-IMP-a2-a4 V2.00	0	28. siRNA-IMPa4-25 PSPC1-A488 DAPI IMPa4-A546_g_TileScan_001 (Stage 7 of 49)	00-BJEfpNdjQqWk26mq6FDd6Z
0.0543615		Cell	0.000	1.000	697	1	siRNA-IMPa4-25 PSPC1-A488 IMPa4-A546 DAPI 8C1-siRNA-IMP-a2-a4 V2.00	0	28. siRNA-IMPa4-25 PSPC1-A488 DAPI IMPa4-A546_g_TileScan_001 (Stage 7 of 49)	00-BJEfpNdjQqWk26mq6FDd6Z
0.0955471		Cell	0.000	1.000	698	2	siRNA-IMPa4-25 PSPC1-A488 IMPa4-A546 DAPI 8C1-siRNA-IMP-a2-a4 V2.00	0	28. siRNA-IMPa4-25 PSPC1-A488 DAPI IMPa4-A546_g_TileScan_001 (Stage 7 of 49)	00-BJEfpNdjQqWk26mq6FDd6Z
0.275733		Cell	0.000	1.000	699	3	siRNA-IMPa4-25 PSPC1-A488 IMPa4-A546 DAPI 8C1-siRNA-IMP-a2-a4 V2.00	0	28. siRNA-IMPa4-25 PSPC1-A488 DAPI IMPa4-A546_g_TileScan_001 (Stage 7 of 49)	00-BJEfpNdjQqWk26mq6FDd6Z
0.169154		Cell	0.000	1.000	700	4	siRNA-IMPa4-25 PSPC1-A488 IMPa4-A546 DAPI 8C1-siRNA-IMP-a2-a4 V2.00	0	28. siRNA-IMPa4-25 PSPC1-A488 DAPI IMPa4-A546_g_TileScan_001 (Stage 7 of 49)	00-BJEfpNdjQqWk26mq6FDd6Z
0.137905		Cell	0.000	1.000	701	5	siRNA-IMPa4-25 PSPC1-A488 IMPa4-A546 DAPI 8C1-siRNA-IMP-a2-a4 V2.00	0	28. siRNA-IMPa4-25 PSPC1-A488 DAPI IMPa4-A546_g_TileScan_001 (Stage 7 of 49)	00-BJEfpNdjQqWk26mq6FDd6Z
0.180586		Cell	0.000	1.000	702	6	siRNA-IMPa4-25 PSPC1-A488 IMPa4-A546 DAPI 8C1-siRNA-IMP-a2-a4 V2.00	0	28. siRNA-IMPa4-25 PSPC1-A488 DAPI IMPa4-A546_g_TileScan_001 (Stage 7 of 49)	00-BJEfpNdjQqWk26mq6FDd6Z
0.0460246		Cell	0.000	1.000	703	7	siRNA-IMPa4-25 PSPC1-A488 IMPa4-A546 DAPI 8C1-siRNA-IMP-a2-a4 V2.00	0	28. siRNA-IMPa4-25 PSPC1-A488 DAPI IMPa4-A546_g_TileScan_001 (Stage 7 of 49)	00-BJEfpNdjQqWk26mq6FDd6Z
0.0858569		Cell	0.000	1.000	704	8	siRNA-IMPa4-25 PSPC1-A488 IMPa4-A546 DAPI 8C1-siRNA-IMP-a2-a4 V2.00	0	28. siRNA-IMPa4-25 PSPC1-A488 DAPI IMPa4-A546_g_TileScan_001 (Stage 7 of 49)	00-BJEfpNdjQqWk26mq6FDd6Z
0.731141		Cell	0.000	1.000	705	9	siRNA-IMPa4-25 PSPC1-A488 IMPa4-A546 DAPI 8C1-siRNA-IMP-a2-a4 V2.00	0	28. siRNA-IMPa4-25 PSPC1-A488 DAPI IMPa4-A546_g_TileScan_001 (Stage 7 of 49)	00-BJEfpNdjQqWk26mq6FDd6Z
0.0957258		Cell	0.000	1.000	706	10	siRNA-IMPa4-25 PSPC1-A488 IMPa4-A546 DAPI 8C1-siRNA-IMP-a2-a4 V2.00	0	28. siRNA-IMPa4-25 PSPC1-A488 DAPI IMPa4-A546_g_TileScan_001 (Stage 7 of 49)	00-BJEfpNdjQqWk26mq6FDd6Z
0.154149		Cell	0.000	1.000	707	11	siRNA-IMPa4-25 PSPC1-A488 IMPa4-A546 DAPI 8C1-siRNA-IMP-a2-a4 V2.00	0	28. siRNA-IMPa4-25 PSPC1-A488 DAPI IMPa4-A546_g_TileScan_001 (Stage 7 of 49)	00-BJEfpNdjQqWk26mq6FDd6Z
0.077892		Cell	0.000	1.000	708	12	siRNA-IMPa4-25 PSPC1-A488 IMPa4-A546 DAPI 8C1-siRNA-IMP-a2-a4 V2.00	0	28. siRNA-IMPa4-25 PSPC1-A488 DAPI IMPa4-A546_g_TileScan_001 (Stage 7 of 49)	00-BJEfpNdjQqWk26mq6FDd6Z
0.0971103		Cell	0.000	1.000	709	13	siRNA-IMPa4-25 PSPC1-A488 IMPa4-A546 DAPI 8C1-siRNA-IMP-a2-a4 V2.00	0	28. siRNA-IMPa4-25 PSPC1-A488 DAPI IMPa4-A546_g_TileScan_001 (Stage 7 of 49)	00-BJEfpNdjQqWk26mq6FDd6Z
0.199758		Cell	0.000	1.000	710	14	siRNA-IMPa4-25 PSPC1-A488 IMPa4-A546 DAPI 8C1-siRNA-IMP-a2-a4 V2.00	0	28. siRNA-IMPa4-25 PSPC1-A488 DAPI IMPa4-A546_g_TileScan_001 (Stage 7 of 49)	00-BJEfpNdjQqWk26mq6FDd6Z
0.130066		Cell	0.000	1.000	711	15	siRNA-IMPa4-25 PSPC1-A488 IMPa4-A546 DAPI 8C1-siRNA-IMP-a2-a4 V2.00	0	28. siRNA-IMPa4-25 PSPC1-A488 DAPI IMPa4-A546_g_TileScan_001 (Stage 7 of 49)	00-BJEfpNdjQqWk26mq6FDd6Z
0.0265		Cell	0.000	1.000	712	16	siRNA-IMPa4-25 PSPC1-A488 IMPa4-A546 DAPI 8C1-siRNA-IMP-a2-a4 V2.00	0	28. siRNA-IMPa4-25 PSPC1-A488 DAPI IMPa4-A546_g_TileScan_001 (Stage 7 of 49)	00-BJEfpNdjQqWk26mq6FDd6Z
0.0394597		Cell	0.000	1.000	713	17	siRNA-IMPa4-25 PSPC1-A488 IMPa4-A546 DAPI 8C1-siRNA-IMP-a2-a4 V2.00	0	28. siRNA-IMPa4-25 PSPC1-A488 DAPI IMPa4-A546_g_TileScan_001 (Stage 7 of 49)	00-BJEfpNdjQqWk26mq6FDd6Z
0.0379387		Cell	0.000	1.000	714	18	siRNA-IMPa4-25 PSPC1-A488 IMPa4-A546 DAPI 8C1-siRNA-IMP-a2-a4 V2.00	0	28. siRNA-IMPa4-25 PSPC1-A488 DAPI IMPa4-A546_g_TileScan_001 (Stage 7 of 49)	00-BJEfpNdjQqWk26mq6FDd6Z
0.228736		Cell	0.000	1.000	715	19	siRNA-IMPa4-25 PSPC1-A488 IMPa4-A546 DAPI 8C1-siRNA-IMP-a2-a4 V2.00	0	28. siRNA-IMPa4-25 PSPC1-A488 DAPI IMPa4-A546_g_TileScan_001 (Stage 7 of 49)	00-BJEfpNdjQqWk26mq6FDd6Z
0.370799		Cell	0.000	1.000	716	20	siRNA-IMPa4-25 PSPC1-A488 IMPa4-A546 DAPI 8C1-siRNA-IMP-a2-a4 V2.00	0	28. siRNA-IMPa4-25 PSPC1-A488 DAPI IMPa4-A546_g_TileScan_001 (Stage 7 of 49)	00-BJEfpNdjQqWk26mq6FDd6Z
0.636689		Cell	0.000	1.000	717	21	siRNA-IMPa4-25 PSPC1-A488 IMPa4-A546 DAPI 8C1-siRNA-IMP-a2-a4 V2.00	0	28. siRNA-IMPa4-25 PSPC1-A488 DAPI IMPa4-A546_g_TileScan_001 (Stage 7 of 49)	00-BJEfpNdjQqWk26mq6FDd6Z
0.218877		Cell	0.000	1.000	718	22	siRNA-IMPa4-25 PSPC1-A488 IMPa4-A546 DAPI 8C1-siRNA-IMP-a2-a4 V2.00	0	28. siRNA-IMPa4-25 PSPC1-A488 DAPI IMPa4-A546_g_TileScan_001 (Stage 7 of 49)	00-BJEfpNdjQqWk26mq6FDd6Z
0.0809854		Cell	0.000	1.000	719	23	siRNA-IMPa4-25 PSPC1-A488 IMPa4-A546 DAPI 8C1-siRNA-IMP-a2-a4 V2.00	0	28. siRNA-IMPa4-25 PSPC1-A488 DAPI IMPa4-A546_g_TileScan_001 (Stage 7 of 49)	00-BJEfpNdjQqWk26mq6FDd6Z
0.139064		Cell	0.000	1.000	720	24	siRNA-IMPa4-25 PSPC1-A488 IMPa4-A546 DAPI 8C1-siRNA-IMP-a2-a4 V2.00	0	28. siRNA-IMPa4-25 PSPC1-A488 DAPI IMPa4-A546_g_TileScan_001 (Stage 7 of 49)	00-BJEfpNdjQqWk26mq6FDd6Z
0.0480545		Cell	0.000	1.000	721	25	siRNA-IMPa4-25 PSPC1-A488 IMPa4-A546 DAPI 8C1-siRNA-IMP-a2-a4 V2.00	0	28. siRNA-IMPa4-25 PSPC1-A488 DAPI IMPa4-A546_g_TileScan_001 (Stage 7 of 49)	00-BJEfpNdjQqWk26mq6FDd6Z
0.0293418		Cell	0.000	1.000	722	26	siRNA-IMPa4-25 PSPC1-A488 IMPa4-A546 DAPI 8C1-siRNA-IMP-a2-a4 V2.00	0	28. siRNA-IMPa4-25 PSPC1-A488 DAPI IMPa4-A546_g_TileScan_001 (Stage 7 of 49)	00-BJEfpNdjQqWk26mq6FDd6Z
0.0601122		Cell	0.000	1.000	723	0	siRNA-IMPa4-25 PSPC1-A488 IMPa4-A546 DAPI 8C1-siRNA-IMP-a2-a4 V2.00	0	28. siRNA-IMPa4-25 PSPC1-A488 DAPI IMPa4-A546_h_TileScan_001 (Stage 8 of 49)	00-ogQUkcjNZepq4gJh6U3umV
0.280588		Cell	0.000	1.000	724	1	siRNA-IMPa4-25 PSPC1-A488 IMPa4-A546 DAPI 8C1-siRNA-IMP-a2-a4 V2.00	0	28. siRNA-IMPa4-25 PSPC1-A488 DAPI IMPa4-A546_h_TileScan_001 (Stage 8 of 49)	00-ogQUkcjNZepq4gJh6U3umV
0.0967406		Cell	0.000	1.000	725	2	siRNA-IMPa4-25 PSPC1-A488 IMPa4-A546 DAPI 8C1-siRNA-IMP-a2-a4 V2.00	0	28. siRNA-IMPa4-25 PSPC1-A488 DAPI IMPa4-A546_h_TileScan_001 (Stage 8 of 49)	00-ogQUkcjNZepq4gJh6U3umV
0.485983		Cell	0.000	1.000	726	3	siRNA-IMPa4-25 PSPC1-A488 IMPa4-A546 DAPI 8C1-siRNA-IMP-a2-a4 V2.00	0	28. siRNA-IMPa4-25 PSPC1-A488 DAPI IMPa4-A546_h_TileScan_001 (Stage 8 of 49)	00-ogQUkcjNZepq4gJh6U3umV
0.0282966		Cell	0.000	1.000	727	4	siRNA-IMPa4-25 PSPC1-A488 IMPa4-A546 DAPI 8C1-siRNA-IMP-a2-a4 V2.00	0	28. siRNA-IMPa4-25 PSPC1-A488 DAPI IMPa4-A546_h_TileScan_001 (Stage 8 of 49)	00-ogQUkcjNZepq4gJh6U3umV
0.0526733		Cell	0.000	1.000	728	5	siRNA-IMPa4-25 PSPC1-A488 IMPa4-A546 DAPI 8C1-siRNA-IMP-a2-a4 V2.00	0	28. siRNA-IMPa4-25 PSPC1-A488 DAPI IMPa4-A546_h_TileScan_001 (Stage 8 of 49)	00-ogQUkcjNZepq4gJh6U3umV
0.0647481		Cell	0.000	1.000	729	6	siRNA-IMPa4-25 PSPC1-A488 IMPa4-A546 DAPI 8C1-siRNA-IMP-a2-a4 V2.00	0	28. siRNA-IMPa4-25 PSPC1-A488 DAPI IMPa4-A546_h_TileScan_001 (Stage 8 of 49)	00-ogQUkcjNZepq4gJh6U3umV
0.207554		Cell	0.000	1.000	730	0	siRNA-IMPa4-25 PSPC1-A488 IMPa4-A546 DAPI 8C1-siRNA-IMP-a2-a4 V2.00	0	28. siRNA-IMPa4-25 PSPC1-A488 DAPI IMPa4-A546_i_TileScan_001 (Stage 9 of 49)	00-VYGVg67T6WXWBpXzmmD6LC
0.0567295		Cell	0.000	1.000	731	1	siRNA-IMPa4-25 PSPC1-A488 IMPa4-A546 DAPI 8C1-siRNA-IMP-a2-a4 V2.00	0	28. siRNA-IMPa4-25 PSPC1-A488 DAPI IMPa4-A546_i_TileScan_001 (Stage 9 of 49)	00-VYGVg67T6WXWBpXzmmD6LC
0.0636132		Cell	0.000	1.000	732	2	siRNA-IMPa4-25 PSPC1-A488 IMPa4-A546 DAPI 8C1-siRNA-IMP-a2-a4 V2.00	0	28. siRNA-IMPa4-25 PSPC1-A488 DAPI IMPa4-A546_i_TileScan_001 (Stage 9 of 49)	00-VYGVg67T6WXWBpXzmmD6LC
0.0549388		Cell	0.000	1.000	733	3	siRNA-IMPa4-25 PSPC1-A488 IMPa4-A546 DAPI 8C1-siRNA-IMP-a2-a4 V2.00	0	28. siRNA-IMPa4-25 PSPC1-A488 DAPI IMPa4-A546_i_TileScan_001 (Stage 9 of 49)	00-VYGVg67T6WXWBpXzmmD6LC
0.633904		Cell	0.000	1.000	734	4	siRNA-IMPa4-25 PSPC1-A488 IMPa4-A546 DAPI 8C1-siRNA-IMP-a2-a4 V2.00	0	28. siRNA-IMPa4-25 PSPC1-A488 DAPI IMPa4-A546_i_TileScan_001 (Stage 9 of 49)	00-VYGVg67T6WXWBpXzmmD6LC
0.177655		Cell	0.000	1.000	735	5	siRNA-IMPa4-25 PSPC1-A488 IMPa4-A546 DAPI 8C1-siRNA-IMP-a2-a4 V2.00	0	28. siRNA-IMPa4-25 PSPC1-A488 DAPI IMPa4-A546_i_TileScan_001 (Stage 9 of 49)	00-VYGVg67T6WXWBpXzmmD6LC
0.188559		Cell	0.000	1.000	736	6	siRNA-IMPa4-25 PSPC1-A488 IMPa4-A546 DAPI 8C1-siRNA-IMP-a2-a4 V2.00	0	28. siRNA-IMPa4-25 PSPC1-A488 DAPI IMPa4-A546_i_TileScan_001 (Stage 9 of 49)	00-VYGVg67T6WXWBpXzmmD6LC
0.302145		Cell	0.000	1.000	737	7	siRNA-IMPa4-25 PSPC1-A488 IMPa4-A546 DAPI 8C1-siRNA-IMP-a2-a4 V2.00	0	28. siRNA-IMPa4-25 PSPC1-A488 DAPI IMPa4-A546_i_TileScan_001 (Stage 9 of 49)	00-VYGVg67T6WXWBpXzmmD6LC
0.0758269		Cell	0.000	1.000	738	8	siRNA-IMPa4-25 PSPC1-A488 IMPa4-A546 DAPI 8C1-siRNA-IMP-a2-a4 V2.00	0	28. siRNA-IMPa4-25 PSPC1-A488 DAPI IMPa4-A546_i_TileScan_001 (Stage 9 of 49)	00-VYGVg67T6WXWBpXzmmD6LC
0.0940007		Cell	0.000	1.000	739	9	siRNA-IMPa4-25 PSPC1-A488 IMPa4-A546 DAPI 8C1-siRNA-IMP-a2-a4 V2.00	0	28. siRNA-IMPa4-25 PSPC1-A488 DAPI IMPa4-A546_i_TileScan_001 (Stage 9 of 49)	00-VYGVg67T6WXWBpXzmmD6LC
0.130818		Cell	0.000	1.000	740	10	siRNA-IMPa4-25 PSPC1-A488 IMPa4-A546 DAPI 8C1-siRNA-IMP-a2-a4 V2.00	0	28. siRNA-IMPa4-25 PSPC1-A488 DAPI IMPa4-A546_i_TileScan_001 (Stage 9 of 49)	00-VYGVg67T6WXWBpXzmmD6LC
0.0596735		Cell	0.000	1.000	741	11	siRNA-IMPa4-25 PSPC1-A488 IMPa4-A546 DAPI 8C1-siRNA-IMP-a2-a4 V2.00	0	28. siRNA-IMPa4-25 PSPC1-A488 DAPI IMPa4-A546_i_TileScan_001 (Stage 9 of 49)	00-VYGVg67T6WXWBpXzmmD6LC
0.0654056		Cell	0.000	1.000	742	12	siRNA-IMPa4-25 PSPC1-A488 IMPa4-A546 DAPI 8C1-siRNA-IMP-a2-a4 V2.00	0	28. siRNA-IMPa4-25 PSPC1-A488 DAPI IMPa4-A546_i_TileScan_001 (Stage 9 of 49)	00-VYGVg67T6WXWBpXzmmD6LC
0.135852		Cell	0.000	1.000	743	13	siRNA-IMPa4-25 PSPC1-A488 IMPa4-A546 DAPI 8C1-siRNA-IMP-a2-a4 V2.00	0	28. siRNA-IMPa4-25 PSPC1-A488 DAPI IMPa4-A546_i_TileScan_001 (Stage 9 of 49)	00-VYGVg67T6WXWBpXzmmD6LC
0.16026		Cell	0.000	1.000	744	14	siRNA-IMPa4-25 PSPC1-A488 IMPa4-A546 DAPI 8C1-siRNA-IMP-a2-a4 V2.00	0	28. siRNA-IMPa4-25 PSPC1-A488 DAPI IMPa4-A546_i_TileScan_001 (Stage 9 of 49)	00-VYGVg67T6WXWBpXzmmD6LC
0.173546		Cell	0.000	1.000	745	15	siRNA-IMPa4-25 PSPC1-A488 IMPa4-A546 DAPI 8C1-siRNA-IMP-a2-a4 V2.00	0	28. siRNA-IMPa4-25 PSPC1-A488 DAPI IMPa4-A546_i_TileScan_001 (Stage 9 of 49)	00-VYGVg67T6WXWBpXzmmD6LC
0.0413304		Cell	0.000	1.000	746	16	siRNA-IMPa4-25 PSPC1-A488 IMPa4-A546 DAPI 8C1-siRNA-IMP-a2-a4 V2.00	0	28. siRNA-IMPa4-25 PSPC1-A488 DAPI IMPa4-A546_i_TileScan_001 (Stage 9 of 49)	00-VYGVg67T6WXWBpXzmmD6LC
0.0925919		Cell	0.000	1.000	747	17	siRNA-IMPa4-25 PSPC1-A488 IMPa4-A546 DAPI 8C1-siRNA-IMP-a2-a4 V2.00	0	28. siRNA-IMPa4-25 PSPC1-A488 DAPI IMPa4-A546_i_TileScan_001 (Stage 9 of 49)	00-VYGVg67T6WXWBpXzmmD6LC
0.539481		Cell	0.000	1.000	748	18	siRNA-IMPa4-25 PSPC1-A488 IMPa4-A546 DAPI 8C1-siRNA-IMP-a2-a4 V2.00	0	28. siRNA-IMPa4-25 PSPC1-A488 DAPI IMPa4-A546_i_TileScan_001 (Stage 9 of 49)	00-VYGVg67T6WXWBpXzmmD6LC
0.385072		Cell	0.000	1.000	749	19	siRNA-IMPa4-25 PSPC1-A488 IMPa4-A546 DAPI 8C1-siRNA-IMP-a2-a4 V2.00	0	28. siRNA-IMPa4-25 PSPC1-A488 DAPI IMPa4-A546_i_TileScan_001 (Stage 9 of 49)	00-VYGVg67T6WXWBpXzmmD6LC
0.0171705		Cell	0.000	1.000	750	20	siRNA-IMPa4-25 PSPC1-A488 IMPa4-A546 DAPI 8C1-siRNA-IMP-a2-a4 V2.00	0	28. siRNA-IMPa4-25 PSPC1-A488 DAPI IMPa4-A546_i_TileScan_001 (Stage 9 of 49)	00-VYGVg67T6WXWBpXzmmD6LC
0.0259248		Cell	0.000	1.000	751	21	siRNA-IMPa4-25 PSPC1-A488 IMPa4-A546 DAPI 8C1-siRNA-IMP-a2-a4 V2.00	0	28. siRNA-IMPa4-25 PSPC1-A488 DAPI IMPa4-A546_i_TileScan_001 (Stage 9 of 49)	00-VYGVg67T6WXWBpXzmmD6LC
0.0570952		Cell	0.000	1.000	752	22	siRNA-IMPa4-25 PSPC1-A488 IMPa4-A546 DAPI 8C1-siRNA-IMP-a2-a4 V2.00	0	28. siRNA-IMPa4-25 PSPC1-A488 DAPI IMPa4-A546_i_TileScan_001 (Stage 9 of 49)	00-VYGVg67T6WXWBpXzmmD6LC
0.0982749		Cell	0.000	1.000	753	0	siRNA-IMPa4-25 PSPC1-A488 IMPa4-A546 DAPI 8C1-siRNA-IMP-a2-a4 V2.00	0	28. siRNA-IMPa4-25 PSPC1-A488 DAPI IMPa4-A546_j_TileScan_001 (Stage 10 of 49)	00-tiXU3XBgdFDQ5PS9NgGSnf
0.0286256		Cell	0.000	1.000	754	1	siRNA-IMPa4-25 PSPC1-A488 IMPa4-A546 DAPI 8C1-siRNA-IMP-a2-a4 V2.00	0	28. siRNA-IMPa4-25 PSPC1-A488 DAPI IMPa4-A546_j_TileScan_001 (Stage 10 of 49)	00-tiXU3XBgdFDQ5PS9NgGSnf
0.0275608		Cell	0.000	1.000	755	2	siRNA-IMPa4-25 PSPC1-A488 IMPa4-A546 DAPI 8C1-siRNA-IMP-a2-a4 V2.00	0	28. siRNA-IMPa4-25 PSPC1-A488 DAPI IMPa4-A546_j_TileScan_001 (Stage 10 of 49)	00-tiXU3XBgdFDQ5PS9NgGSnf
0.204157		Cell	0.000	1.000	756	3	siRNA-IMPa4-25 PSPC1-A488 IMPa4-A546 DAPI 8C1-siRNA-IMP-a2-a4 V2.00	0	28. siRNA-IMPa4-25 PSPC1-A488 DAPI IMPa4-A546_j_TileScan_001 (Stage 10 of 49)	00-tiXU3XBgdFDQ5PS9NgGSnf
0.40321		Cell	0.000	1.000	757	4	siRNA-IMPa4-25 PSPC1-A488 IMPa4-A546 DAPI 8C1-siRNA-IMP-a2-a4 V2.00	0	28. siRNA-IMPa4-25 PSPC1-A488 DAPI IMPa4-A546_j_TileScan_001 (Stage 10 of 49)	00-tiXU3XBgdFDQ5PS9NgGSnf
0.0638514		Cell	0.000	1.000	758	5	siRNA-IMPa4-25 PSPC1-A488 IMPa4-A546 DAPI 8C1-siRNA-IMP-a2-a4 V2.00	0	28. siRNA-IMPa4-25 PSPC1-A488 DAPI IMPa4-A546_j_TileScan_001 (Stage 10 of 49)	00-tiXU3XBgdFDQ5PS9NgGSnf
0.0978683		Cell	0.000	1.000	759	6	siRNA-IMPa4-25 PSPC1-A488 IMPa4-A546 DAPI 8C1-siRNA-IMP-a2-a4 V2.00	0	28. siRNA-IMPa4-25 PSPC1-A488 DAPI IMPa4-A546_j_TileScan_001 (Stage 10 of 49)	00-tiXU3XBgdFDQ5PS9NgGSnf
0.0958434		Cell	0.000	1.000	760	7	siRNA-IMPa4-25 PSPC1-A488 IMPa4-A546 DAPI 8C1-siRNA-IMP-a2-a4 V2.00	0	28. siRNA-IMPa4-25 PSPC1-A488 DAPI IMPa4-A546_j_TileScan_001 (Stage 10 of 49)	00-tiXU3XBgdFDQ5PS9NgGSnf
0.226628		Cell	0.000	1.000	761	8	siRNA-IMPa4-25 PSPC1-A488 IMPa4-A546 DAPI 8C1-siRNA-IMP-a2-a4 V2.00	0	28. siRNA-IMPa4-25 PSPC1-A488 DAPI IMPa4-A546_j_TileScan_001 (Stage 10 of 49)	00-tiXU3XBgdFDQ5PS9NgGSnf
0.0990999		Cell	0.000	1.000	762	9	siRNA-IMPa4-25 PSPC1-A488 IMPa4-A546 DAPI 8C1-siRNA-IMP-a2-a4 V2.00	0	28. siRNA-IMPa4-25 PSPC1-A488 DAPI IMPa4-A546_j_TileScan_001 (Stage 10 of 49)	00-tiXU3XBgdFDQ5PS9NgGSnf
0.202255		Cell	0.000	1.000	763	10	siRNA-IMPa4-25 PSPC1-A488 IMPa4-A546 DAPI 8C1-siRNA-IMP-a2-a4 V2.00	0	28. siRNA-IMPa4-25 PSPC1-A488 DAPI IMPa4-A546_j_TileScan_001 (Stage 10 of 49)	00-tiXU3XBgdFDQ5PS9NgGSnf
0.135907		Cell	0.000	1.000	764	11	siRNA-IMPa4-25 PSPC1-A488 IMPa4-A546 DAPI 8C1-siRNA-IMP-a2-a4 V2.00	0	28. siRNA-IMPa4-25 PSPC1-A488 DAPI IMPa4-A546_j_TileScan_001 (Stage 10 of 49)	00-tiXU3XBgdFDQ5PS9NgGSnf
0.336907		Cell	0.000	1.000	765	12	siRNA-IMPa4-25 PSPC1-A488 IMPa4-A546 DAPI 8C1-siRNA-IMP-a2-a4 V2.00	0	28. siRNA-IMPa4-25 PSPC1-A488 DAPI IMPa4-A546_j_TileScan_001 (Stage 10 of 49)	00-tiXU3XBgdFDQ5PS9NgGSnf
0.174375		Cell	0.000	1.000	766	13	siRNA-IMPa4-25 PSPC1-A488 IMPa4-A546 DAPI 8C1-siRNA-IMP-a2-a4 V2.00	0	28. siRNA-IMPa4-25 PSPC1-A488 DAPI IMPa4-A546_j_TileScan_001 (Stage 10 of 49)	00-tiXU3XBgdFDQ5PS9NgGSnf
0.0406077		Cell	0.000	1.000	767	14	siRNA-IMPa4-25 PSPC1-A488 IMPa4-A546 DAPI 8C1-siRNA-IMP-a2-a4 V2.00	0	28. siRNA-IMPa4-25 PSPC1-A488 DAPI IMPa4-A546_j_TileScan_001 (Stage 10 of 49)	00-tiXU3XBgdFDQ5PS9NgGSnf
0.231971		Cell	0.000	1.000	768	15	siRNA-IMPa4-25 PSPC1-A488 IMPa4-A546 DAPI 8C1-siRNA-IMP-a2-a4 V2.00	0	28. siRNA-IMPa4-25 PSPC1-A488 DAPI IMPa4-A546_j_TileScan_001 (Stage 10 of 49)	00-tiXU3XBgdFDQ5PS9NgGSnf
0.36078		Cell	0.000	1.000	769	0	siRNA-IMPa4-25 PSPC1-A488 IMPa4-A546 DAPI 8C1-siRNA-IMP-a2-a4 V2.00	0	28. siRNA-IMPa4-25 PSPC1-A488 DAPI IMPa4-A546_k_TileScan_001 (Stage 11 of 49)	00-4t9RSuoojgMKxLR88WxdVN
0.0753623		Cell	0.000	1.000	770	1	siRNA-IMPa4-25 PSPC1-A488 IMPa4-A546 DAPI 8C1-siRNA-IMP-a2-a4 V2.00	0	28. siRNA-IMPa4-25 PSPC1-A488 DAPI IMPa4-A546_k_TileScan_001 (Stage 11 of 49)	00-4t9RSuoojgMKxLR88WxdVN
0.106693		Cell	0.000	1.000	771	2	siRNA-IMPa4-25 PSPC1-A488 IMPa4-A546 DAPI 8C1-siRNA-IMP-a2-a4 V2.00	0	28. siRNA-IMPa4-25 PSPC1-A488 DAPI IMPa4-A546_k_TileScan_001 (Stage 11 of 49)	00-4t9RSuoojgMKxLR88WxdVN
0.114802		Cell	0.000	1.000	772	3	siRNA-IMPa4-25 PSPC1-A488 IMPa4-A546 DAPI 8C1-siRNA-IMP-a2-a4 V2.00	0	28. siRNA-IMPa4-25 PSPC1-A488 DAPI IMPa4-A546_k_TileScan_001 (Stage 11 of 49)	00-4t9RSuoojgMKxLR88WxdVN
0.313597		Cell	0.000	1.000	773	4	siRNA-IMPa4-25 PSPC1-A488 IMPa4-A546 DAPI 8C1-siRNA-IMP-a2-a4 V2.00	0	28. siRNA-IMPa4-25 PSPC1-A488 DAPI IMPa4-A546_k_TileScan_001 (Stage 11 of 49)	00-4t9RSuoojgMKxLR88WxdVN
0.30612		Cell	0.000	1.000	774	5	siRNA-IMPa4-25 PSPC1-A488 IMPa4-A546 DAPI 8C1-siRNA-IMP-a2-a4 V2.00	0	28. siRNA-IMPa4-25 PSPC1-A488 DAPI IMPa4-A546_k_TileScan_001 (Stage 11 of 49)	00-4t9RSuoojgMKxLR88WxdVN
0.209164		Cell	0.000	1.000	775	6	siRNA-IMPa4-25 PSPC1-A488 IMPa4-A546 DAPI 8C1-siRNA-IMP-a2-a4 V2.00	0	28. siRNA-IMPa4-25 PSPC1-A488 DAPI IMPa4-A546_k_TileScan_001 (Stage 11 of 49)	00-4t9RSuoojgMKxLR88WxdVN
0.0999654		Cell	0.000	1.000	776	7	siRNA-IMPa4-25 PSPC1-A488 IMPa4-A546 DAPI 8C1-siRNA-IMP-a2-a4 V2.00	0	28. siRNA-IMPa4-25 PSPC1-A488 DAPI IMPa4-A546_k_TileScan_001 (Stage 11 of 49)	00-4t9RSuoojgMKxLR88WxdVN
0.158665		Cell	0.000	1.000	777	8	siRNA-IMPa4-25 PSPC1-A488 IMPa4-A546 DAPI 8C1-siRNA-IMP-a2-a4 V2.00	0	28. siRNA-IMPa4-25 PSPC1-A488 DAPI IMPa4-A546_k_TileScan_001 (Stage 11 of 49)	00-4t9RSuoojgMKxLR88WxdVN
0.0525388		Cell	0.000	1.000	778	9	siRNA-IMPa4-25 PSPC1-A488 IMPa4-A546 DAPI 8C1-siRNA-IMP-a2-a4 V2.00	0	28. siRNA-IMPa4-25 PSPC1-A488 DAPI IMPa4-A546_k_TileScan_001 (Stage 11 of 49)	00-4t9RSuoojgMKxLR88WxdVN
0.0263971		Cell	0.000	1.000	779	10	siRNA-IMPa4-25 PSPC1-A488 IMPa4-A546 DAPI 8C1-siRNA-IMP-a2-a4 V2.00	0	28. siRNA-IMPa4-25 PSPC1-A488 DAPI IMPa4-A546_k_TileScan_001 (Stage 11 of 49)	00-4t9RSuoojgMKxLR88WxdVN
0.0390175		Cell	0.000	1.000	780	11	siRNA-IMPa4-25 PSPC1-A488 IMPa4-A546 DAPI 8C1-siRNA-IMP-a2-a4 V2.00	0	28. siRNA-IMPa4-25 PSPC1-A488 DAPI IMPa4-A546_k_TileScan_001 (Stage 11 of 49)	00-4t9RSuoojgMKxLR88WxdVN
0.146092		Cell	0.000	1.000	781	12	siRNA-IMPa4-25 PSPC1-A488 IMPa4-A546 DAPI 8C1-siRNA-IMP-a2-a4 V2.00	0	28. siRNA-IMPa4-25 PSPC1-A488 DAPI IMPa4-A546_k_TileScan_001 (Stage 11 of 49)	00-4t9RSuoojgMKxLR88WxdVN
0.049083		Cell	0.000	1.000	782	13	siRNA-IMPa4-25 PSPC1-A488 IMPa4-A546 DAPI 8C1-siRNA-IMP-a2-a4 V2.00	0	28. siRNA-IMPa4-25 PSPC1-A488 DAPI IMPa4-A546_k_TileScan_001 (Stage 11 of 49)	00-4t9RSuoojgMKxLR88WxdVN
0.0705147		Cell	0.000	1.000	783	14	siRNA-IMPa4-25 PSPC1-A488 IMPa4-A546 DAPI 8C1-siRNA-IMP-a2-a4 V2.00	0	28. siRNA-IMPa4-25 PSPC1-A488 DAPI IMPa4-A546_k_TileScan_001 (Stage 11 of 49)	00-4t9RSuoojgMKxLR88WxdVN
0.10301		Cell	0.000	1.000	784	15	siRNA-IMPa4-25 PSPC1-A488 IMPa4-A546 DAPI 8C1-siRNA-IMP-a2-a4 V2.00	0	28. siRNA-IMPa4-25 PSPC1-A488 DAPI IMPa4-A546_k_TileScan_001 (Stage 11 of 49)	00-4t9RSuoojgMKxLR88WxdVN
0.422093		Cell	0.000	1.000	785	16	siRNA-IMPa4-25 PSPC1-A488 IMPa4-A546 DAPI 8C1-siRNA-IMP-a2-a4 V2.00	0	28. siRNA-IMPa4-25 PSPC1-A488 DAPI IMPa4-A546_k_TileScan_001 (Stage 11 of 49)	00-4t9RSuoojgMKxLR88WxdVN
0.0918054		Cell	0.000	1.000	786	17	siRNA-IMPa4-25 PSPC1-A488 IMPa4-A546 DAPI 8C1-siRNA-IMP-a2-a4 V2.00	0	28. siRNA-IMPa4-25 PSPC1-A488 DAPI IMPa4-A546_k_TileScan_001 (Stage 11 of 49)	00-4t9RSuoojgMKxLR88WxdVN
0.142169		Cell	0.000	1.000	787	18	siRNA-IMPa4-25 PSPC1-A488 IMPa4-A546 DAPI 8C1-siRNA-IMP-a2-a4 V2.00	0	28. siRNA-IMPa4-25 PSPC1-A488 DAPI IMPa4-A546_k_TileScan_001 (Stage 11 of 49)	00-4t9RSuoojgMKxLR88WxdVN
0.209225		Cell	0.000	1.000	788	19	siRNA-IMPa4-25 PSPC1-A488 IMPa4-A546 DAPI 8C1-siRNA-IMP-a2-a4 V2.00	0	28. siRNA-IMPa4-25 PSPC1-A488 DAPI IMPa4-A546_k_TileScan_001 (Stage 11 of 49)	00-4t9RSuoojgMKxLR88WxdVN
0.119406		Cell	0.000	1.000	789	20	siRNA-IMPa4-25 PSPC1-A488 IMPa4-A546 DAPI 8C1-siRNA-IMP-a2-a4 V2.00	0	28. siRNA-IMPa4-25 PSPC1-A488 DAPI IMPa4-A546_k_TileScan_001 (Stage 11 of 49)	00-4t9RSuoojgMKxLR88WxdVN
0.0391613		Cell	0.000	1.000	790	21	siRNA-IMPa4-25 PSPC1-A488 IMPa4-A546 DAPI 8C1-siRNA-IMP-a2-a4 V2.00	0	28. siRNA-IMPa4-25 PSPC1-A488 DAPI IMPa4-A546_k_TileScan_001 (Stage 11 of 49)	00-4t9RSuoojgMKxLR88WxdVN
0.182013		Cell	0.000	1.000	791	22	siRNA-IMPa4-25 PSPC1-A488 IMPa4-A546 DAPI 8C1-siRNA-IMP-a2-a4 V2.00	0	28. siRNA-IMPa4-25 PSPC1-A488 DAPI IMPa4-A546_k_TileScan_001 (Stage 11 of 49)	00-4t9RSuoojgMKxLR88WxdVN
0.0534688		Cell	0.000	1.000	792	23	siRNA-IMPa4-25 PSPC1-A488 IMPa4-A546 DAPI 8C1-siRNA-IMP-a2-a4 V2.00	0	28. siRNA-IMPa4-25 PSPC1-A488 DAPI IMPa4-A546_k_TileScan_001 (Stage 11 of 49)	00-4t9RSuoojgMKxLR88WxdVN
0.252122		Cell	0.000	1.000	793	24	siRNA-IMPa4-25 PSPC1-A488 IMPa4-A546 DAPI 8C1-siRNA-IMP-a2-a4 V2.00	0	28. siRNA-IMPa4-25 PSPC1-A488 DAPI IMPa4-A546_k_TileScan_001 (Stage 11 of 49)	00-4t9RSuoojgMKxLR88WxdVN
0.14252		Cell	0.000	1.000	794	25	siRNA-IMPa4-25 PSPC1-A488 IMPa4-A546 DAPI 8C1-siRNA-IMP-a2-a4 V2.00	0	28. siRNA-IMPa4-25 PSPC1-A488 DAPI IMPa4-A546_k_TileScan_001 (Stage 11 of 49)	00-4t9RSuoojgMKxLR88WxdVN
0.196343		Cell	0.000	1.000	795	26	siRNA-IMPa4-25 PSPC1-A488 IMPa4-A546 DAPI 8C1-siRNA-IMP-a2-a4 V2.00	0	28. siRNA-IMPa4-25 PSPC1-A488 DAPI IMPa4-A546_k_TileScan_001 (Stage 11 of 49)	00-4t9RSuoojgMKxLR88WxdVN
0.0816741		Cell	0.000	1.000	796	27	siRNA-IMPa4-25 PSPC1-A488 IMPa4-A546 DAPI 8C1-siRNA-IMP-a2-a4 V2.00	0	28. siRNA-IMPa4-25 PSPC1-A488 DAPI IMPa4-A546_k_TileScan_001 (Stage 11 of 49)	00-4t9RSuoojgMKxLR88WxdVN
0.0220342		Cell	0.000	1.000	797	0	siRNA-IMPa4-25 PSPC1-A488 IMPa4-A546 DAPI 8C1-siRNA-IMP-a2-a4 V2.00	0	28. siRNA-IMPa4-25 PSPC1-A488 DAPI IMPa4-A546_l_TileScan_001 (Stage 12 of 49)	00-HpRyoRssSipu9Ld3pmjwd
0.221016		Cell	0.000	1.000	798	1	siRNA-IMPa4-25 PSPC1-A488 IMPa4-A546 DAPI 8C1-siRNA-IMP-a2-a4 V2.00	0	28. siRNA-IMPa4-25 PSPC1-A488 DAPI IMPa4-A546_l_TileScan_001 (Stage 12 of 49)	00-HpRyoRssSipu9Ld3pmjwd
0.303501		Cell	0.000	1.000	799	2	siRNA-IMPa4-25 PSPC1-A488 IMPa4-A546 DAPI 8C1-siRNA-IMP-a2-a4 V2.00	0	28. siRNA-IMPa4-25 PSPC1-A488 DAPI IMPa4-A546_l_TileScan_001 (Stage 12 of 49)	00-HpRyoRssSipu9Ld3pmjwd
0.0529641		Cell	0.000	1.000	800	3	siRNA-IMPa4-25 PSPC1-A488 IMPa4-A546 DAPI 8C1-siRNA-IMP-a2-a4 V2.00	0	28. siRNA-IMPa4-25 PSPC1-A488 DAPI IMPa4-A546_l_TileScan_001 (Stage 12 of 49)	00-HpRyoRssSipu9Ld3pmjwd
0.0496497		Cell	0.000	1.000	801	4	siRNA-IMPa4-25 PSPC1-A488 IMPa4-A546 DAPI 8C1-siRNA-IMP-a2-a4 V2.00	0	28. siRNA-IMPa4-25 PSPC1-A488 DAPI IMPa4-A546_l_TileScan_001 (Stage 12 of 49)	00-HpRyoRssSipu9Ld3pmjwd
0.308793		Cell	0.000	1.000	802	5	siRNA-IMPa4-25 PSPC1-A488 IMPa4-A546 DAPI 8C1-siRNA-IMP-a2-a4 V2.00	0	28. siRNA-IMPa4-25 PSPC1-A488 DAPI IMPa4-A546_l_TileScan_001 (Stage 12 of 49)	00-HpRyoRssSipu9Ld3pmjwd
0.2929		Cell	0.000	1.000	803	6	siRNA-IMPa4-25 PSPC1-A488 IMPa4-A546 DAPI 8C1-siRNA-IMP-a2-a4 V2.00	0	28. siRNA-IMPa4-25 PSPC1-A488 DAPI IMPa4-A546_l_TileScan_001 (Stage 12 of 49)	00-HpRyoRssSipu9Ld3pmjwd
0.20484		Cell	0.000	1.000	804	7	siRNA-IMPa4-25 PSPC1-A488 IMPa4-A546 DAPI 8C1-siRNA-IMP-a2-a4 V2.00	0	28. siRNA-IMPa4-25 PSPC1-A488 DAPI IMPa4-A546_l_TileScan_001 (Stage 12 of 49)	00-HpRyoRssSipu9Ld3pmjwd
0.149218		Cell	0.000	1.000	805	8	siRNA-IMPa4-25 PSPC1-A488 IMPa4-A546 DAPI 8C1-siRNA-IMP-a2-a4 V2.00	0	28. siRNA-IMPa4-25 PSPC1-A488 DAPI IMPa4-A546_l_TileScan_001 (Stage 12 of 49)	00-HpRyoRssSipu9Ld3pmjwd
0.106062		Cell	0.000	1.000	806	9	siRNA-IMPa4-25 PSPC1-A488 IMPa4-A546 DAPI 8C1-siRNA-IMP-a2-a4 V2.00	0	28. siRNA-IMPa4-25 PSPC1-A488 DAPI IMPa4-A546_l_TileScan_001 (Stage 12 of 49)	00-HpRyoRssSipu9Ld3pmjwd
0.271453		Cell	0.000	1.000	807	10	siRNA-IMPa4-25 PSPC1-A488 IMPa4-A546 DAPI 8C1-siRNA-IMP-a2-a4 V2.00	0	28. siRNA-IMPa4-25 PSPC1-A488 DAPI IMPa4-A546_l_TileScan_001 (Stage 12 of 49)	00-HpRyoRssSipu9Ld3pmjwd
0.0774904		Cell	0.000	1.000	808	11	siRNA-IMPa4-25 PSPC1-A488 IMPa4-A546 DAPI 8C1-siRNA-IMP-a2-a4 V2.00	0	28. siRNA-IMPa4-25 PSPC1-A488 DAPI IMPa4-A546_l_TileScan_001 (Stage 12 of 49)	00-HpRyoRssSipu9Ld3pmjwd
0.12795		Cell	0.000	1.000	809	12	siRNA-IMPa4-25 PSPC1-A488 IMPa4-A546 DAPI 8C1-siRNA-IMP-a2-a4 V2.00	0	28. siRNA-IMPa4-25 PSPC1-A488 DAPI IMPa4-A546_l_TileScan_001 (Stage 12 of 49)	00-HpRyoRssSipu9Ld3pmjwd
0.163186		Cell	0.000	1.000	810	13	siRNA-IMPa4-25 PSPC1-A488 IMPa4-A546 DAPI 8C1-siRNA-IMP-a2-a4 V2.00	0	28. siRNA-IMPa4-25 PSPC1-A488 DAPI IMPa4-A546_l_TileScan_001 (Stage 12 of 49)	00-HpRyoRssSipu9Ld3pmjwd
0.268064		Cell	0.000	1.000	811	14	siRNA-IMPa4-25 PSPC1-A488 IMPa4-A546 DAPI 8C1-siRNA-IMP-a2-a4 V2.00	0	28. siRNA-IMPa4-25 PSPC1-A488 DAPI IMPa4-A546_l_TileScan_001 (Stage 12 of 49)	00-HpRyoRssSipu9Ld3pmjwd
0.323716		Cell	0.000	1.000	812	15	siRNA-IMPa4-25 PSPC1-A488 IMPa4-A546 DAPI 8C1-siRNA-IMP-a2-a4 V2.00	0	28. siRNA-IMPa4-25 PSPC1-A488 DAPI IMPa4-A546_l_TileScan_001 (Stage 12 of 49)	00-HpRyoRssSipu9Ld3pmjwd
0.460388		Cell	0.000	1.000	813	16	siRNA-IMPa4-25 PSPC1-A488 IMPa4-A546 DAPI 8C1-siRNA-IMP-a2-a4 V2.00	0	28. siRNA-IMPa4-25 PSPC1-A488 DAPI IMPa4-A546_l_TileScan_001 (Stage 12 of 49)	00-HpRyoRssSipu9Ld3pmjwd
0.0558297		Cell	0.000	1.000	814	17	siRNA-IMPa4-25 PSPC1-A488 IMPa4-A546 DAPI 8C1-siRNA-IMP-a2-a4 V2.00	0	28. siRNA-IMPa4-25 PSPC1-A488 DAPI IMPa4-A546_l_TileScan_001 (Stage 12 of 49)	00-HpRyoRssSipu9Ld3pmjwd
0.0594341		Cell	0.000	1.000	815	18	siRNA-IMPa4-25 PSPC1-A488 IMPa4-A546 DAPI 8C1-siRNA-IMP-a2-a4 V2.00	0	28. siRNA-IMPa4-25 PSPC1-A488 DAPI IMPa4-A546_l_TileScan_001 (Stage 12 of 49)	00-HpRyoRssSipu9Ld3pmjwd
0.0917531		Cell	0.000	1.000	816	19	siRNA-IMPa4-25 PSPC1-A488 IMPa4-A546 DAPI 8C1-siRNA-IMP-a2-a4 V2.00	0	28. siRNA-IMPa4-25 PSPC1-A488 DAPI IMPa4-A546_l_TileScan_001 (Stage 12 of 49)	00-HpRyoRssSipu9Ld3pmjwd
0.330005		Cell	0.000	1.000	817	20	siRNA-IMPa4-25 PSPC1-A488 IMPa4-A546 DAPI 8C1-siRNA-IMP-a2-a4 V2.00	0	28. siRNA-IMPa4-25 PSPC1-A488 DAPI IMPa4-A546_l_TileScan_001 (Stage 12 of 49)	00-HpRyoRssSipu9Ld3pmjwd
0.0741401		Cell	0.000	1.000	818	21	siRNA-IMPa4-25 PSPC1-A488 IMPa4-A546 DAPI 8C1-siRNA-IMP-a2-a4 V2.00	0	28. siRNA-IMPa4-25 PSPC1-A488 DAPI IMPa4-A546_l_TileScan_001 (Stage 12 of 49)	00-HpRyoRssSipu9Ld3pmjwd
0.329194		Cell	0.000	1.000	819	0	siRNA-IMPa4-25 PSPC1-A488 IMPa4-A546 DAPI 8C1-siRNA-IMP-a2-a4 V2.00	0	28. siRNA-IMPa4-25 PSPC1-A488 DAPI IMPa4-A546_m_TileScan_001 (Stage 13 of 49)	00-ZhnaPckFxFH2yr4hrVc9aA
0.509822		Cell	0.000	1.000	820	1	siRNA-IMPa4-25 PSPC1-A488 IMPa4-A546 DAPI 8C1-siRNA-IMP-a2-a4 V2.00	0	28. siRNA-IMPa4-25 PSPC1-A488 DAPI IMPa4-A546_m_TileScan_001 (Stage 13 of 49)	00-ZhnaPckFxFH2yr4hrVc9aA
0.490591		Cell	0.000	1.000	821	2	siRNA-IMPa4-25 PSPC1-A488 IMPa4-A546 DAPI 8C1-siRNA-IMP-a2-a4 V2.00	0	28. siRNA-IMPa4-25 PSPC1-A488 DAPI IMPa4-A546_m_TileScan_001 (Stage 13 of 49)	00-ZhnaPckFxFH2yr4hrVc9aA
0.515931		Cell	0.000	1.000	822	3	siRNA-IMPa4-25 PSPC1-A488 IMPa4-A546 DAPI 8C1-siRNA-IMP-a2-a4 V2.00	0	28. siRNA-IMPa4-25 PSPC1-A488 DAPI IMPa4-A546_m_TileScan_001 (Stage 13 of 49)	00-ZhnaPckFxFH2yr4hrVc9aA
0.103994		Cell	0.000	1.000	823	4	siRNA-IMPa4-25 PSPC1-A488 IMPa4-A546 DAPI 8C1-siRNA-IMP-a2-a4 V2.00	0	28. siRNA-IMPa4-25 PSPC1-A488 DAPI IMPa4-A546_m_TileScan_001 (Stage 13 of 49)	00-ZhnaPckFxFH2yr4hrVc9aA
0.0258557		Cell	0.000	1.000	824	0	siRNA-IMPa4-25 PSPC1-A488 IMPa4-A546 DAPI 8C1-siRNA-IMP-a2-a4 V2.00	0	28. siRNA-IMPa4-25 PSPC1-A488 DAPI IMPa4-A546_n_TileScan_001 (Stage 14 of 49)	00-MMa7aM4iquGNDEMxcVwG4C
0.0490818		Cell	0.000	1.000	825	1	siRNA-IMPa4-25 PSPC1-A488 IMPa4-A546 DAPI 8C1-siRNA-IMP-a2-a4 V2.00	0	28. siRNA-IMPa4-25 PSPC1-A488 DAPI IMPa4-A546_n_TileScan_001 (Stage 14 of 49)	00-MMa7aM4iquGNDEMxcVwG4C
0.0637302		Cell	0.000	1.000	826	2	siRNA-IMPa4-25 PSPC1-A488 IMPa4-A546 DAPI 8C1-siRNA-IMP-a2-a4 V2.00	0	28. siRNA-IMPa4-25 PSPC1-A488 DAPI IMPa4-A546_n_TileScan_001 (Stage 14 of 49)	00-MMa7aM4iquGNDEMxcVwG4C
0.152929		Cell	0.000	1.000	827	3	siRNA-IMPa4-25 PSPC1-A488 IMPa4-A546 DAPI 8C1-siRNA-IMP-a2-a4 V2.00	0	28. siRNA-IMPa4-25 PSPC1-A488 DAPI IMPa4-A546_n_TileScan_001 (Stage 14 of 49)	00-MMa7aM4iquGNDEMxcVwG4C
0.165355		Cell	0.000	1.000	828	4	siRNA-IMPa4-25 PSPC1-A488 IMPa4-A546 DAPI 8C1-siRNA-IMP-a2-a4 V2.00	0	28. siRNA-IMPa4-25 PSPC1-A488 DAPI IMPa4-A546_n_TileScan_001 (Stage 14 of 49)	00-MMa7aM4iquGNDEMxcVwG4C
0.0832488		Cell	0.000	1.000	829	5	siRNA-IMPa4-25 PSPC1-A488 IMPa4-A546 DAPI 8C1-siRNA-IMP-a2-a4 V2.00	0	28. siRNA-IMPa4-25 PSPC1-A488 DAPI IMPa4-A546_n_TileScan_001 (Stage 14 of 49)	00-MMa7aM4iquGNDEMxcVwG4C
0.0756486		Cell	0.000	1.000	830	6	siRNA-IMPa4-25 PSPC1-A488 IMPa4-A546 DAPI 8C1-siRNA-IMP-a2-a4 V2.00	0	28. siRNA-IMPa4-25 PSPC1-A488 DAPI IMPa4-A546_n_TileScan_001 (Stage 14 of 49)	00-MMa7aM4iquGNDEMxcVwG4C
0.0918314		Cell	0.000	1.000	831	7	siRNA-IMPa4-25 PSPC1-A488 IMPa4-A546 DAPI 8C1-siRNA-IMP-a2-a4 V2.00	0	28. siRNA-IMPa4-25 PSPC1-A488 DAPI IMPa4-A546_n_TileScan_001 (Stage 14 of 49)	00-MMa7aM4iquGNDEMxcVwG4C
0.267073		Cell	0.000	1.000	832	8	siRNA-IMPa4-25 PSPC1-A488 IMPa4-A546 DAPI 8C1-siRNA-IMP-a2-a4 V2.00	0	28. siRNA-IMPa4-25 PSPC1-A488 DAPI IMPa4-A546_n_TileScan_001 (Stage 14 of 49)	00-MMa7aM4iquGNDEMxcVwG4C
0.226038		Cell	0.000	1.000	833	9	siRNA-IMPa4-25 PSPC1-A488 IMPa4-A546 DAPI 8C1-siRNA-IMP-a2-a4 V2.00	0	28. siRNA-IMPa4-25 PSPC1-A488 DAPI IMPa4-A546_n_TileScan_001 (Stage 14 of 49)	00-MMa7aM4iquGNDEMxcVwG4C
0.108959		Cell	0.000	1.000	834	10	siRNA-IMPa4-25 PSPC1-A488 IMPa4-A546 DAPI 8C1-siRNA-IMP-a2-a4 V2.00	0	28. siRNA-IMPa4-25 PSPC1-A488 DAPI IMPa4-A546_n_TileScan_001 (Stage 14 of 49)	00-MMa7aM4iquGNDEMxcVwG4C
0.136218		Cell	0.000	1.000	835	11	siRNA-IMPa4-25 PSPC1-A488 IMPa4-A546 DAPI 8C1-siRNA-IMP-a2-a4 V2.00	0	28. siRNA-IMPa4-25 PSPC1-A488 DAPI IMPa4-A546_n_TileScan_001 (Stage 14 of 49)	00-MMa7aM4iquGNDEMxcVwG4C
0.129278		Cell	0.000	1.000	836	12	siRNA-IMPa4-25 PSPC1-A488 IMPa4-A546 DAPI 8C1-siRNA-IMP-a2-a4 V2.00	0	28. siRNA-IMPa4-25 PSPC1-A488 DAPI IMPa4-A546_n_TileScan_001 (Stage 14 of 49)	00-MMa7aM4iquGNDEMxcVwG4C
0.314899		Cell	0.000	1.000	837	13	siRNA-IMPa4-25 PSPC1-A488 IMPa4-A546 DAPI 8C1-siRNA-IMP-a2-a4 V2.00	0	28. siRNA-IMPa4-25 PSPC1-A488 DAPI IMPa4-A546_n_TileScan_001 (Stage 14 of 49)	00-MMa7aM4iquGNDEMxcVwG4C
0.135681		Cell	0.000	1.000	838	14	siRNA-IMPa4-25 PSPC1-A488 IMPa4-A546 DAPI 8C1-siRNA-IMP-a2-a4 V2.00	0	28. siRNA-IMPa4-25 PSPC1-A488 DAPI IMPa4-A546_n_TileScan_001 (Stage 14 of 49)	00-MMa7aM4iquGNDEMxcVwG4C
0.268765		Cell	0.000	1.000	839	15	siRNA-IMPa4-25 PSPC1-A488 IMPa4-A546 DAPI 8C1-siRNA-IMP-a2-a4 V2.00	0	28. siRNA-IMPa4-25 PSPC1-A488 DAPI IMPa4-A546_n_TileScan_001 (Stage 14 of 49)	00-MMa7aM4iquGNDEMxcVwG4C
0.0744811		Cell	0.000	1.000	840	16	siRNA-IMPa4-25 PSPC1-A488 IMPa4-A546 DAPI 8C1-siRNA-IMP-a2-a4 V2.00	0	28. siRNA-IMPa4-25 PSPC1-A488 DAPI IMPa4-A546_n_TileScan_001 (Stage 14 of 49)	00-MMa7aM4iquGNDEMxcVwG4C
0.0428936		Cell	0.000	1.000	841	17	siRNA-IMPa4-25 PSPC1-A488 IMPa4-A546 DAPI 8C1-siRNA-IMP-a2-a4 V2.00	0	28. siRNA-IMPa4-25 PSPC1-A488 DAPI IMPa4-A546_n_TileScan_001 (Stage 14 of 49)	00-MMa7aM4iquGNDEMxcVwG4C
0.0508768		Cell	0.000	1.000	842	18	siRNA-IMPa4-25 PSPC1-A488 IMPa4-A546 DAPI 8C1-siRNA-IMP-a2-a4 V2.00	0	28. siRNA-IMPa4-25 PSPC1-A488 DAPI IMPa4-A546_n_TileScan_001 (Stage 14 of 49)	00-MMa7aM4iquGNDEMxcVwG4C
0.095716		Cell	0.000	1.000	843	19	siRNA-IMPa4-25 PSPC1-A488 IMPa4-A546 DAPI 8C1-siRNA-IMP-a2-a4 V2.00	0	28. siRNA-IMPa4-25 PSPC1-A488 DAPI IMPa4-A546_n_TileScan_001 (Stage 14 of 49)	00-MMa7aM4iquGNDEMxcVwG4C
0.0685136		Cell	0.000	1.000	844	20	siRNA-IMPa4-25 PSPC1-A488 IMPa4-A546 DAPI 8C1-siRNA-IMP-a2-a4 V2.00	0	28. siRNA-IMPa4-25 PSPC1-A488 DAPI IMPa4-A546_n_TileScan_001 (Stage 14 of 49)	00-MMa7aM4iquGNDEMxcVwG4C
0.221715		Cell	0.000	1.000	845	21	siRNA-IMPa4-25 PSPC1-A488 IMPa4-A546 DAPI 8C1-siRNA-IMP-a2-a4 V2.00	0	28. siRNA-IMPa4-25 PSPC1-A488 DAPI IMPa4-A546_n_TileScan_001 (Stage 14 of 49)	00-MMa7aM4iquGNDEMxcVwG4C
0.295842		Cell	0.000	1.000	846	22	siRNA-IMPa4-25 PSPC1-A488 IMPa4-A546 DAPI 8C1-siRNA-IMP-a2-a4 V2.00	0	28. siRNA-IMPa4-25 PSPC1-A488 DAPI IMPa4-A546_n_TileScan_001 (Stage 14 of 49)	00-MMa7aM4iquGNDEMxcVwG4C
0.00856875		Cell	0.000	1.000	847	0	siRNA-IMPa4-25 PSPC1-A488 IMPa4-A546 DAPI 8C1-siRNA-IMP-a2-a4 V2.00	0	28. siRNA-IMPa4-25 PSPC1-A488 DAPI IMPa4-A546_o_TileScan_001 (Stage 15 of 49)	00-jDBCk6QkNCVvvVtsxyohk7
0.00799071		Cell	0.000	1.000	848	1	siRNA-IMPa4-25 PSPC1-A488 IMPa4-A546 DAPI 8C1-siRNA-IMP-a2-a4 V2.00	0	28. siRNA-IMPa4-25 PSPC1-A488 DAPI IMPa4-A546_o_TileScan_001 (Stage 15 of 49)	00-jDBCk6QkNCVvvVtsxyohk7
0.0584564		Cell	0.000	1.000	849	2	siRNA-IMPa4-25 PSPC1-A488 IMPa4-A546 DAPI 8C1-siRNA-IMP-a2-a4 V2.00	0	28. siRNA-IMPa4-25 PSPC1-A488 DAPI IMPa4-A546_o_TileScan_001 (Stage 15 of 49)	00-jDBCk6QkNCVvvVtsxyohk7
0.243302		Cell	0.000	1.000	850	3	siRNA-IMPa4-25 PSPC1-A488 IMPa4-A546 DAPI 8C1-siRNA-IMP-a2-a4 V2.00	0	28. siRNA-IMPa4-25 PSPC1-A488 DAPI IMPa4-A546_o_TileScan_001 (Stage 15 of 49)	00-jDBCk6QkNCVvvVtsxyohk7
0.236819		Cell	0.000	1.000	851	4	siRNA-IMPa4-25 PSPC1-A488 IMPa4-A546 DAPI 8C1-siRNA-IMP-a2-a4 V2.00	0	28. siRNA-IMPa4-25 PSPC1-A488 DAPI IMPa4-A546_o_TileScan_001 (Stage 15 of 49)	00-jDBCk6QkNCVvvVtsxyohk7
0.0405037		Cell	0.000	1.000	852	0	siRNA-IMPa4-25 PSPC1-A488 IMPa4-A546 DAPI 8C1-siRNA-IMP-a2-a4 V2.00	0	28. siRNA-IMPa4-25 PSPC1-A488 DAPI IMPa4-A546_p_TileScan_001 (Stage 16 of 49)	00-4MBaDQnJXmhxxhnC4JdZn3
0.0193618		Cell	0.000	1.000	853	1	siRNA-IMPa4-25 PSPC1-A488 IMPa4-A546 DAPI 8C1-siRNA-IMP-a2-a4 V2.00	0	28. siRNA-IMPa4-25 PSPC1-A488 DAPI IMPa4-A546_p_TileScan_001 (Stage 16 of 49)	00-4MBaDQnJXmhxxhnC4JdZn3
0.0711981		Cell	0.000	1.000	854	2	siRNA-IMPa4-25 PSPC1-A488 IMPa4-A546 DAPI 8C1-siRNA-IMP-a2-a4 V2.00	0	28. siRNA-IMPa4-25 PSPC1-A488 DAPI IMPa4-A546_p_TileScan_001 (Stage 16 of 49)	00-4MBaDQnJXmhxxhnC4JdZn3
0.0288259		Cell	0.000	1.000	855	3	siRNA-IMPa4-25 PSPC1-A488 IMPa4-A546 DAPI 8C1-siRNA-IMP-a2-a4 V2.00	0	28. siRNA-IMPa4-25 PSPC1-A488 DAPI IMPa4-A546_p_TileScan_001 (Stage 16 of 49)	00-4MBaDQnJXmhxxhnC4JdZn3
0.0309033		Cell	0.000	1.000	856	4	siRNA-IMPa4-25 PSPC1-A488 IMPa4-A546 DAPI 8C1-siRNA-IMP-a2-a4 V2.00	0	28. siRNA-IMPa4-25 PSPC1-A488 DAPI IMPa4-A546_p_TileScan_001 (Stage 16 of 49)	00-4MBaDQnJXmhxxhnC4JdZn3
0.191582		Cell	0.000	1.000	857	5	siRNA-IMPa4-25 PSPC1-A488 IMPa4-A546 DAPI 8C1-siRNA-IMP-a2-a4 V2.00	0	28. siRNA-IMPa4-25 PSPC1-A488 DAPI IMPa4-A546_p_TileScan_001 (Stage 16 of 49)	00-4MBaDQnJXmhxxhnC4JdZn3
0.184598		Cell	0.000	1.000	858	6	siRNA-IMPa4-25 PSPC1-A488 IMPa4-A546 DAPI 8C1-siRNA-IMP-a2-a4 V2.00	0	28. siRNA-IMPa4-25 PSPC1-A488 DAPI IMPa4-A546_p_TileScan_001 (Stage 16 of 49)	00-4MBaDQnJXmhxxhnC4JdZn3
0.233371		Cell	0.000	1.000	859	7	siRNA-IMPa4-25 PSPC1-A488 IMPa4-A546 DAPI 8C1-siRNA-IMP-a2-a4 V2.00	0	28. siRNA-IMPa4-25 PSPC1-A488 DAPI IMPa4-A546_p_TileScan_001 (Stage 16 of 49)	00-4MBaDQnJXmhxxhnC4JdZn3
0.217693		Cell	0.000	1.000	860	8	siRNA-IMPa4-25 PSPC1-A488 IMPa4-A546 DAPI 8C1-siRNA-IMP-a2-a4 V2.00	0	28. siRNA-IMPa4-25 PSPC1-A488 DAPI IMPa4-A546_p_TileScan_001 (Stage 16 of 49)	00-4MBaDQnJXmhxxhnC4JdZn3
0.149035		Cell	0.000	1.000	861	9	siRNA-IMPa4-25 PSPC1-A488 IMPa4-A546 DAPI 8C1-siRNA-IMP-a2-a4 V2.00	0	28. siRNA-IMPa4-25 PSPC1-A488 DAPI IMPa4-A546_p_TileScan_001 (Stage 16 of 49)	00-4MBaDQnJXmhxxhnC4JdZn3
0.0596939		Cell	0.000	1.000	862	10	siRNA-IMPa4-25 PSPC1-A488 IMPa4-A546 DAPI 8C1-siRNA-IMP-a2-a4 V2.00	0	28. siRNA-IMPa4-25 PSPC1-A488 DAPI IMPa4-A546_p_TileScan_001 (Stage 16 of 49)	00-4MBaDQnJXmhxxhnC4JdZn3
0.0389815		Cell	0.000	1.000	863	11	siRNA-IMPa4-25 PSPC1-A488 IMPa4-A546 DAPI 8C1-siRNA-IMP-a2-a4 V2.00	0	28. siRNA-IMPa4-25 PSPC1-A488 DAPI IMPa4-A546_p_TileScan_001 (Stage 16 of 49)	00-4MBaDQnJXmhxxhnC4JdZn3
0.162782		Cell	0.000	1.000	864	12	siRNA-IMPa4-25 PSPC1-A488 IMPa4-A546 DAPI 8C1-siRNA-IMP-a2-a4 V2.00	0	28. siRNA-IMPa4-25 PSPC1-A488 DAPI IMPa4-A546_p_TileScan_001 (Stage 16 of 49)	00-4MBaDQnJXmhxxhnC4JdZn3
0.0762381		Cell	0.000	1.000	865	13	siRNA-IMPa4-25 PSPC1-A488 IMPa4-A546 DAPI 8C1-siRNA-IMP-a2-a4 V2.00	0	28. siRNA-IMPa4-25 PSPC1-A488 DAPI IMPa4-A546_p_TileScan_001 (Stage 16 of 49)	00-4MBaDQnJXmhxxhnC4JdZn3
0.0417075		Cell	0.000	1.000	866	14	siRNA-IMPa4-25 PSPC1-A488 IMPa4-A546 DAPI 8C1-siRNA-IMP-a2-a4 V2.00	0	28. siRNA-IMPa4-25 PSPC1-A488 DAPI IMPa4-A546_p_TileScan_001 (Stage 16 of 49)	00-4MBaDQnJXmhxxhnC4JdZn3
0.108078		Cell	0.000	1.000	867	15	siRNA-IMPa4-25 PSPC1-A488 IMPa4-A546 DAPI 8C1-siRNA-IMP-a2-a4 V2.00	0	28. siRNA-IMPa4-25 PSPC1-A488 DAPI IMPa4-A546_p_TileScan_001 (Stage 16 of 49)	00-4MBaDQnJXmhxxhnC4JdZn3
0.10731		Cell	0.000	1.000	868	16	siRNA-IMPa4-25 PSPC1-A488 IMPa4-A546 DAPI 8C1-siRNA-IMP-a2-a4 V2.00	0	28. siRNA-IMPa4-25 PSPC1-A488 DAPI IMPa4-A546_p_TileScan_001 (Stage 16 of 49)	00-4MBaDQnJXmhxxhnC4JdZn3
0.215899		Cell	0.000	1.000	869	17	siRNA-IMPa4-25 PSPC1-A488 IMPa4-A546 DAPI 8C1-siRNA-IMP-a2-a4 V2.00	0	28. siRNA-IMPa4-25 PSPC1-A488 DAPI IMPa4-A546_p_TileScan_001 (Stage 16 of 49)	00-4MBaDQnJXmhxxhnC4JdZn3
0.0674734		Cell	0.000	1.000	870	18	siRNA-IMPa4-25 PSPC1-A488 IMPa4-A546 DAPI 8C1-siRNA-IMP-a2-a4 V2.00	0	28. siRNA-IMPa4-25 PSPC1-A488 DAPI IMPa4-A546_p_TileScan_001 (Stage 16 of 49)	00-4MBaDQnJXmhxxhnC4JdZn3
0.0738642		Cell	0.000	1.000	871	19	siRNA-IMPa4-25 PSPC1-A488 IMPa4-A546 DAPI 8C1-siRNA-IMP-a2-a4 V2.00	0	28. siRNA-IMPa4-25 PSPC1-A488 DAPI IMPa4-A546_p_TileScan_001 (Stage 16 of 49)	00-4MBaDQnJXmhxxhnC4JdZn3
0.311566		Cell	0.000	1.000	872	20	siRNA-IMPa4-25 PSPC1-A488 IMPa4-A546 DAPI 8C1-siRNA-IMP-a2-a4 V2.00	0	28. siRNA-IMPa4-25 PSPC1-A488 DAPI IMPa4-A546_p_TileScan_001 (Stage 16 of 49)	00-4MBaDQnJXmhxxhnC4JdZn3
0.0990942		Cell	0.000	1.000	873	0	siRNA-IMPa4-25 PSPC1-A488 IMPa4-A546 DAPI 8C1-siRNA-IMP-a2-a4 V2.00	0	28. siRNA-IMPa4-25 PSPC1-A488 DAPI IMPa4-A546_q_TileScan_001 (Stage 17 of 49)	00-awwfFSCnr4xkKHMLqrVpte
0.0479694		Cell	0.000	1.000	874	1	siRNA-IMPa4-25 PSPC1-A488 IMPa4-A546 DAPI 8C1-siRNA-IMP-a2-a4 V2.00	0	28. siRNA-IMPa4-25 PSPC1-A488 DAPI IMPa4-A546_q_TileScan_001 (Stage 17 of 49)	00-awwfFSCnr4xkKHMLqrVpte
0.12498		Cell	0.000	1.000	875	2	siRNA-IMPa4-25 PSPC1-A488 IMPa4-A546 DAPI 8C1-siRNA-IMP-a2-a4 V2.00	0	28. siRNA-IMPa4-25 PSPC1-A488 DAPI IMPa4-A546_q_TileScan_001 (Stage 17 of 49)	00-awwfFSCnr4xkKHMLqrVpte
0.253454		Cell	0.000	1.000	876	3	siRNA-IMPa4-25 PSPC1-A488 IMPa4-A546 DAPI 8C1-siRNA-IMP-a2-a4 V2.00	0	28. siRNA-IMPa4-25 PSPC1-A488 DAPI IMPa4-A546_q_TileScan_001 (Stage 17 of 49)	00-awwfFSCnr4xkKHMLqrVpte
0.0428492		Cell	0.000	1.000	877	4	siRNA-IMPa4-25 PSPC1-A488 IMPa4-A546 DAPI 8C1-siRNA-IMP-a2-a4 V2.00	0	28. siRNA-IMPa4-25 PSPC1-A488 DAPI IMPa4-A546_q_TileScan_001 (Stage 17 of 49)	00-awwfFSCnr4xkKHMLqrVpte
0.360577		Cell	0.000	1.000	878	5	siRNA-IMPa4-25 PSPC1-A488 IMPa4-A546 DAPI 8C1-siRNA-IMP-a2-a4 V2.00	0	28. siRNA-IMPa4-25 PSPC1-A488 DAPI IMPa4-A546_q_TileScan_001 (Stage 17 of 49)	00-awwfFSCnr4xkKHMLqrVpte
0.0304487		Cell	0.000	1.000	879	6	siRNA-IMPa4-25 PSPC1-A488 IMPa4-A546 DAPI 8C1-siRNA-IMP-a2-a4 V2.00	0	28. siRNA-IMPa4-25 PSPC1-A488 DAPI IMPa4-A546_q_TileScan_001 (Stage 17 of 49)	00-awwfFSCnr4xkKHMLqrVpte
0.033256		Cell	0.000	1.000	880	7	siRNA-IMPa4-25 PSPC1-A488 IMPa4-A546 DAPI 8C1-siRNA-IMP-a2-a4 V2.00	0	28. siRNA-IMPa4-25 PSPC1-A488 DAPI IMPa4-A546_q_TileScan_001 (Stage 17 of 49)	00-awwfFSCnr4xkKHMLqrVpte
0.606743		Cell	0.000	1.000	881	8	siRNA-IMPa4-25 PSPC1-A488 IMPa4-A546 DAPI 8C1-siRNA-IMP-a2-a4 V2.00	0	28. siRNA-IMPa4-25 PSPC1-A488 DAPI IMPa4-A546_q_TileScan_001 (Stage 17 of 49)	00-awwfFSCnr4xkKHMLqrVpte
0.167179		Cell	0.000	1.000	882	9	siRNA-IMPa4-25 PSPC1-A488 IMPa4-A546 DAPI 8C1-siRNA-IMP-a2-a4 V2.00	0	28. siRNA-IMPa4-25 PSPC1-A488 DAPI IMPa4-A546_q_TileScan_001 (Stage 17 of 49)	00-awwfFSCnr4xkKHMLqrVpte
0.0595835		Cell	0.000	1.000	883	10	siRNA-IMPa4-25 PSPC1-A488 IMPa4-A546 DAPI 8C1-siRNA-IMP-a2-a4 V2.00	0	28. siRNA-IMPa4-25 PSPC1-A488 DAPI IMPa4-A546_q_TileScan_001 (Stage 17 of 49)	00-awwfFSCnr4xkKHMLqrVpte
0.0704731		Cell	0.000	1.000	884	11	siRNA-IMPa4-25 PSPC1-A488 IMPa4-A546 DAPI 8C1-siRNA-IMP-a2-a4 V2.00	0	28. siRNA-IMPa4-25 PSPC1-A488 DAPI IMPa4-A546_q_TileScan_001 (Stage 17 of 49)	00-awwfFSCnr4xkKHMLqrVpte
0.522687		Cell	0.000	1.000	885	12	siRNA-IMPa4-25 PSPC1-A488 IMPa4-A546 DAPI 8C1-siRNA-IMP-a2-a4 V2.00	0	28. siRNA-IMPa4-25 PSPC1-A488 DAPI IMPa4-A546_q_TileScan_001 (Stage 17 of 49)	00-awwfFSCnr4xkKHMLqrVpte
0.595149		Cell	0.000	1.000	886	13	siRNA-IMPa4-25 PSPC1-A488 IMPa4-A546 DAPI 8C1-siRNA-IMP-a2-a4 V2.00	0	28. siRNA-IMPa4-25 PSPC1-A488 DAPI IMPa4-A546_q_TileScan_001 (Stage 17 of 49)	00-awwfFSCnr4xkKHMLqrVpte
0.0673164		Cell	0.000	1.000	887	14	siRNA-IMPa4-25 PSPC1-A488 IMPa4-A546 DAPI 8C1-siRNA-IMP-a2-a4 V2.00	0	28. siRNA-IMPa4-25 PSPC1-A488 DAPI IMPa4-A546_q_TileScan_001 (Stage 17 of 49)	00-awwfFSCnr4xkKHMLqrVpte
0.126177		Cell	0.000	1.000	888	15	siRNA-IMPa4-25 PSPC1-A488 IMPa4-A546 DAPI 8C1-siRNA-IMP-a2-a4 V2.00	0	28. siRNA-IMPa4-25 PSPC1-A488 DAPI IMPa4-A546_q_TileScan_001 (Stage 17 of 49)	00-awwfFSCnr4xkKHMLqrVpte
0.0821609		Cell	0.000	1.000	889	16	siRNA-IMPa4-25 PSPC1-A488 IMPa4-A546 DAPI 8C1-siRNA-IMP-a2-a4 V2.00	0	28. siRNA-IMPa4-25 PSPC1-A488 DAPI IMPa4-A546_q_TileScan_001 (Stage 17 of 49)	00-awwfFSCnr4xkKHMLqrVpte
0.257695		Cell	0.000	1.000	890	17	siRNA-IMPa4-25 PSPC1-A488 IMPa4-A546 DAPI 8C1-siRNA-IMP-a2-a4 V2.00	0	28. siRNA-IMPa4-25 PSPC1-A488 DAPI IMPa4-A546_q_TileScan_001 (Stage 17 of 49)	00-awwfFSCnr4xkKHMLqrVpte
0.156893		Cell	0.000	1.000	891	18	siRNA-IMPa4-25 PSPC1-A488 IMPa4-A546 DAPI 8C1-siRNA-IMP-a2-a4 V2.00	0	28. siRNA-IMPa4-25 PSPC1-A488 DAPI IMPa4-A546_q_TileScan_001 (Stage 17 of 49)	00-awwfFSCnr4xkKHMLqrVpte
0.0995568		Cell	0.000	1.000	892	19	siRNA-IMPa4-25 PSPC1-A488 IMPa4-A546 DAPI 8C1-siRNA-IMP-a2-a4 V2.00	0	28. siRNA-IMPa4-25 PSPC1-A488 DAPI IMPa4-A546_q_TileScan_001 (Stage 17 of 49)	00-awwfFSCnr4xkKHMLqrVpte
0.216048		Cell	0.000	1.000	893	20	siRNA-IMPa4-25 PSPC1-A488 IMPa4-A546 DAPI 8C1-siRNA-IMP-a2-a4 V2.00	0	28. siRNA-IMPa4-25 PSPC1-A488 DAPI IMPa4-A546_q_TileScan_001 (Stage 17 of 49)	00-awwfFSCnr4xkKHMLqrVpte
0.02647		Cell	0.000	1.000	894	21	siRNA-IMPa4-25 PSPC1-A488 IMPa4-A546 DAPI 8C1-siRNA-IMP-a2-a4 V2.00	0	28. siRNA-IMPa4-25 PSPC1-A488 DAPI IMPa4-A546_q_TileScan_001 (Stage 17 of 49)	00-awwfFSCnr4xkKHMLqrVpte
0.0796512		Cell	0.000	1.000	895	22	siRNA-IMPa4-25 PSPC1-A488 IMPa4-A546 DAPI 8C1-siRNA-IMP-a2-a4 V2.00	0	28. siRNA-IMPa4-25 PSPC1-A488 DAPI IMPa4-A546_q_TileScan_001 (Stage 17 of 49)	00-awwfFSCnr4xkKHMLqrVpte
0.0726531		Cell	0.000	1.000	896	23	siRNA-IMPa4-25 PSPC1-A488 IMPa4-A546 DAPI 8C1-siRNA-IMP-a2-a4 V2.00	0	28. siRNA-IMPa4-25 PSPC1-A488 DAPI IMPa4-A546_q_TileScan_001 (Stage 17 of 49)	00-awwfFSCnr4xkKHMLqrVpte
0.0922487		Cell	0.000	1.000	897	24	siRNA-IMPa4-25 PSPC1-A488 IMPa4-A546 DAPI 8C1-siRNA-IMP-a2-a4 V2.00	0	28. siRNA-IMPa4-25 PSPC1-A488 DAPI IMPa4-A546_q_TileScan_001 (Stage 17 of 49)	00-awwfFSCnr4xkKHMLqrVpte
0.0537071		Cell	0.000	1.000	898	25	siRNA-IMPa4-25 PSPC1-A488 IMPa4-A546 DAPI 8C1-siRNA-IMP-a2-a4 V2.00	0	28. siRNA-IMPa4-25 PSPC1-A488 DAPI IMPa4-A546_q_TileScan_001 (Stage 17 of 49)	00-awwfFSCnr4xkKHMLqrVpte
0.0445967		Cell	0.000	1.000	899	26	siRNA-IMPa4-25 PSPC1-A488 IMPa4-A546 DAPI 8C1-siRNA-IMP-a2-a4 V2.00	0	28. siRNA-IMPa4-25 PSPC1-A488 DAPI IMPa4-A546_q_TileScan_001 (Stage 17 of 49)	00-awwfFSCnr4xkKHMLqrVpte
0.0105662		Cell	0.000	1.000	900	0	siRNA-IMPa4-25 PSPC1-A488 IMPa4-A546 DAPI 8C1-siRNA-IMP-a2-a4 V2.00	0	28. siRNA-IMPa4-25 PSPC1-A488 DAPI IMPa4-A546_r_TileScan_001 (Stage 18 of 49)	00-PLobHobAe9VVtqyn28Mvwi
0.161545		Cell	0.000	1.000	901	1	siRNA-IMPa4-25 PSPC1-A488 IMPa4-A546 DAPI 8C1-siRNA-IMP-a2-a4 V2.00	0	28. siRNA-IMPa4-25 PSPC1-A488 DAPI IMPa4-A546_r_TileScan_001 (Stage 18 of 49)	00-PLobHobAe9VVtqyn28Mvwi
0.193525		Cell	0.000	1.000	902	2	siRNA-IMPa4-25 PSPC1-A488 IMPa4-A546 DAPI 8C1-siRNA-IMP-a2-a4 V2.00	0	28. siRNA-IMPa4-25 PSPC1-A488 DAPI IMPa4-A546_r_TileScan_001 (Stage 18 of 49)	00-PLobHobAe9VVtqyn28Mvwi
0.139314		Cell	0.000	1.000	903	3	siRNA-IMPa4-25 PSPC1-A488 IMPa4-A546 DAPI 8C1-siRNA-IMP-a2-a4 V2.00	0	28. siRNA-IMPa4-25 PSPC1-A488 DAPI IMPa4-A546_r_TileScan_001 (Stage 18 of 49)	00-PLobHobAe9VVtqyn28Mvwi
0.0570878		Cell	0.000	1.000	904	4	siRNA-IMPa4-25 PSPC1-A488 IMPa4-A546 DAPI 8C1-siRNA-IMP-a2-a4 V2.00	0	28. siRNA-IMPa4-25 PSPC1-A488 DAPI IMPa4-A546_r_TileScan_001 (Stage 18 of 49)	00-PLobHobAe9VVtqyn28Mvwi
0.164977		Cell	0.000	1.000	905	5	siRNA-IMPa4-25 PSPC1-A488 IMPa4-A546 DAPI 8C1-siRNA-IMP-a2-a4 V2.00	0	28. siRNA-IMPa4-25 PSPC1-A488 DAPI IMPa4-A546_r_TileScan_001 (Stage 18 of 49)	00-PLobHobAe9VVtqyn28Mvwi
0.228877		Cell	0.000	1.000	906	6	siRNA-IMPa4-25 PSPC1-A488 IMPa4-A546 DAPI 8C1-siRNA-IMP-a2-a4 V2.00	0	28. siRNA-IMPa4-25 PSPC1-A488 DAPI IMPa4-A546_r_TileScan_001 (Stage 18 of 49)	00-PLobHobAe9VVtqyn28Mvwi
0.208696		Cell	0.000	1.000	907	7	siRNA-IMPa4-25 PSPC1-A488 IMPa4-A546 DAPI 8C1-siRNA-IMP-a2-a4 V2.00	0	28. siRNA-IMPa4-25 PSPC1-A488 DAPI IMPa4-A546_r_TileScan_001 (Stage 18 of 49)	00-PLobHobAe9VVtqyn28Mvwi
0.0954482		Cell	0.000	1.000	908	8	siRNA-IMPa4-25 PSPC1-A488 IMPa4-A546 DAPI 8C1-siRNA-IMP-a2-a4 V2.00	0	28. siRNA-IMPa4-25 PSPC1-A488 DAPI IMPa4-A546_r_TileScan_001 (Stage 18 of 49)	00-PLobHobAe9VVtqyn28Mvwi
0.149826		Cell	0.000	1.000	909	9	siRNA-IMPa4-25 PSPC1-A488 IMPa4-A546 DAPI 8C1-siRNA-IMP-a2-a4 V2.00	0	28. siRNA-IMPa4-25 PSPC1-A488 DAPI IMPa4-A546_r_TileScan_001 (Stage 18 of 49)	00-PLobHobAe9VVtqyn28Mvwi
0.0391615		Cell	0.000	1.000	910	10	siRNA-IMPa4-25 PSPC1-A488 IMPa4-A546 DAPI 8C1-siRNA-IMP-a2-a4 V2.00	0	28. siRNA-IMPa4-25 PSPC1-A488 DAPI IMPa4-A546_r_TileScan_001 (Stage 18 of 49)	00-PLobHobAe9VVtqyn28Mvwi
0.416758		Cell	0.000	1.000	911	11	siRNA-IMPa4-25 PSPC1-A488 IMPa4-A546 DAPI 8C1-siRNA-IMP-a2-a4 V2.00	0	28. siRNA-IMPa4-25 PSPC1-A488 DAPI IMPa4-A546_r_TileScan_001 (Stage 18 of 49)	00-PLobHobAe9VVtqyn28Mvwi
0.327506		Cell	0.000	1.000	912	12	siRNA-IMPa4-25 PSPC1-A488 IMPa4-A546 DAPI 8C1-siRNA-IMP-a2-a4 V2.00	0	28. siRNA-IMPa4-25 PSPC1-A488 DAPI IMPa4-A546_r_TileScan_001 (Stage 18 of 49)	00-PLobHobAe9VVtqyn28Mvwi
0.0739974		Cell	0.000	1.000	913	13	siRNA-IMPa4-25 PSPC1-A488 IMPa4-A546 DAPI 8C1-siRNA-IMP-a2-a4 V2.00	0	28. siRNA-IMPa4-25 PSPC1-A488 DAPI IMPa4-A546_r_TileScan_001 (Stage 18 of 49)	00-PLobHobAe9VVtqyn28Mvwi
0.0632933		Cell	0.000	1.000	914	14	siRNA-IMPa4-25 PSPC1-A488 IMPa4-A546 DAPI 8C1-siRNA-IMP-a2-a4 V2.00	0	28. siRNA-IMPa4-25 PSPC1-A488 DAPI IMPa4-A546_r_TileScan_001 (Stage 18 of 49)	00-PLobHobAe9VVtqyn28Mvwi
0.0795922		Cell	0.000	1.000	915	15	siRNA-IMPa4-25 PSPC1-A488 IMPa4-A546 DAPI 8C1-siRNA-IMP-a2-a4 V2.00	0	28. siRNA-IMPa4-25 PSPC1-A488 DAPI IMPa4-A546_r_TileScan_001 (Stage 18 of 49)	00-PLobHobAe9VVtqyn28Mvwi
0.484328		Cell	0.000	1.000	916	16	siRNA-IMPa4-25 PSPC1-A488 IMPa4-A546 DAPI 8C1-siRNA-IMP-a2-a4 V2.00	0	28. siRNA-IMPa4-25 PSPC1-A488 DAPI IMPa4-A546_r_TileScan_001 (Stage 18 of 49)	00-PLobHobAe9VVtqyn28Mvwi
0.1718		Cell	0.000	1.000	917	17	siRNA-IMPa4-25 PSPC1-A488 IMPa4-A546 DAPI 8C1-siRNA-IMP-a2-a4 V2.00	0	28. siRNA-IMPa4-25 PSPC1-A488 DAPI IMPa4-A546_r_TileScan_001 (Stage 18 of 49)	00-PLobHobAe9VVtqyn28Mvwi
0.0581451		Cell	0.000	1.000	918	18	siRNA-IMPa4-25 PSPC1-A488 IMPa4-A546 DAPI 8C1-siRNA-IMP-a2-a4 V2.00	0	28. siRNA-IMPa4-25 PSPC1-A488 DAPI IMPa4-A546_r_TileScan_001 (Stage 18 of 49)	00-PLobHobAe9VVtqyn28Mvwi
0.04904		Cell	0.000	1.000	919	19	siRNA-IMPa4-25 PSPC1-A488 IMPa4-A546 DAPI 8C1-siRNA-IMP-a2-a4 V2.00	0	28. siRNA-IMPa4-25 PSPC1-A488 DAPI IMPa4-A546_r_TileScan_001 (Stage 18 of 49)	00-PLobHobAe9VVtqyn28Mvwi
0.0843847		Cell	0.000	1.000	920	20	siRNA-IMPa4-25 PSPC1-A488 IMPa4-A546 DAPI 8C1-siRNA-IMP-a2-a4 V2.00	0	28. siRNA-IMPa4-25 PSPC1-A488 DAPI IMPa4-A546_r_TileScan_001 (Stage 18 of 49)	00-PLobHobAe9VVtqyn28Mvwi
0.0543553		Cell	0.000	1.000	921	21	siRNA-IMPa4-25 PSPC1-A488 IMPa4-A546 DAPI 8C1-siRNA-IMP-a2-a4 V2.00	0	28. siRNA-IMPa4-25 PSPC1-A488 DAPI IMPa4-A546_r_TileScan_001 (Stage 18 of 49)	00-PLobHobAe9VVtqyn28Mvwi
0.248734		Cell	0.000	1.000	922	22	siRNA-IMPa4-25 PSPC1-A488 IMPa4-A546 DAPI 8C1-siRNA-IMP-a2-a4 V2.00	0	28. siRNA-IMPa4-25 PSPC1-A488 DAPI IMPa4-A546_r_TileScan_001 (Stage 18 of 49)	00-PLobHobAe9VVtqyn28Mvwi
0.0584662		Cell	0.000	1.000	923	23	siRNA-IMPa4-25 PSPC1-A488 IMPa4-A546 DAPI 8C1-siRNA-IMP-a2-a4 V2.00	0	28. siRNA-IMPa4-25 PSPC1-A488 DAPI IMPa4-A546_r_TileScan_001 (Stage 18 of 49)	00-PLobHobAe9VVtqyn28Mvwi
0.038843		Cell	0.000	1.000	924	0	siRNA-IMPa4-25 PSPC1-A488 IMPa4-A546 DAPI 8C1-siRNA-IMP-a2-a4 V2.00	0	28. siRNA-IMPa4-25 PSPC1-A488 DAPI IMPa4-A546_s_TileScan_001 (Stage 19 of 49)	00-YRKdoPvtLeDcWx536MiUz6
0.0743475		Cell	0.000	1.000	925	1	siRNA-IMPa4-25 PSPC1-A488 IMPa4-A546 DAPI 8C1-siRNA-IMP-a2-a4 V2.00	0	28. siRNA-IMPa4-25 PSPC1-A488 DAPI IMPa4-A546_s_TileScan_001 (Stage 19 of 49)	00-YRKdoPvtLeDcWx536MiUz6
0.0812815		Cell	0.000	1.000	926	2	siRNA-IMPa4-25 PSPC1-A488 IMPa4-A546 DAPI 8C1-siRNA-IMP-a2-a4 V2.00	0	28. siRNA-IMPa4-25 PSPC1-A488 DAPI IMPa4-A546_s_TileScan_001 (Stage 19 of 49)	00-YRKdoPvtLeDcWx536MiUz6
0.11028		Cell	0.000	1.000	927	3	siRNA-IMPa4-25 PSPC1-A488 IMPa4-A546 DAPI 8C1-siRNA-IMP-a2-a4 V2.00	0	28. siRNA-IMPa4-25 PSPC1-A488 DAPI IMPa4-A546_s_TileScan_001 (Stage 19 of 49)	00-YRKdoPvtLeDcWx536MiUz6
0.0562099		Cell	0.000	1.000	928	4	siRNA-IMPa4-25 PSPC1-A488 IMPa4-A546 DAPI 8C1-siRNA-IMP-a2-a4 V2.00	0	28. siRNA-IMPa4-25 PSPC1-A488 DAPI IMPa4-A546_s_TileScan_001 (Stage 19 of 49)	00-YRKdoPvtLeDcWx536MiUz6
0.0284604		Cell	0.000	1.000	929	5	siRNA-IMPa4-25 PSPC1-A488 IMPa4-A546 DAPI 8C1-siRNA-IMP-a2-a4 V2.00	0	28. siRNA-IMPa4-25 PSPC1-A488 DAPI IMPa4-A546_s_TileScan_001 (Stage 19 of 49)	00-YRKdoPvtLeDcWx536MiUz6
0.217773		Cell	0.000	1.000	930	6	siRNA-IMPa4-25 PSPC1-A488 IMPa4-A546 DAPI 8C1-siRNA-IMP-a2-a4 V2.00	0	28. siRNA-IMPa4-25 PSPC1-A488 DAPI IMPa4-A546_s_TileScan_001 (Stage 19 of 49)	00-YRKdoPvtLeDcWx536MiUz6
0.0524897		Cell	0.000	1.000	931	7	siRNA-IMPa4-25 PSPC1-A488 IMPa4-A546 DAPI 8C1-siRNA-IMP-a2-a4 V2.00	0	28. siRNA-IMPa4-25 PSPC1-A488 DAPI IMPa4-A546_s_TileScan_001 (Stage 19 of 49)	00-YRKdoPvtLeDcWx536MiUz6
0.133482		Cell	0.000	1.000	932	8	siRNA-IMPa4-25 PSPC1-A488 IMPa4-A546 DAPI 8C1-siRNA-IMP-a2-a4 V2.00	0	28. siRNA-IMPa4-25 PSPC1-A488 DAPI IMPa4-A546_s_TileScan_001 (Stage 19 of 49)	00-YRKdoPvtLeDcWx536MiUz6
0.224989		Cell	0.000	1.000	933	9	siRNA-IMPa4-25 PSPC1-A488 IMPa4-A546 DAPI 8C1-siRNA-IMP-a2-a4 V2.00	0	28. siRNA-IMPa4-25 PSPC1-A488 DAPI IMPa4-A546_s_TileScan_001 (Stage 19 of 49)	00-YRKdoPvtLeDcWx536MiUz6
0.307938		Cell	0.000	1.000	934	10	siRNA-IMPa4-25 PSPC1-A488 IMPa4-A546 DAPI 8C1-siRNA-IMP-a2-a4 V2.00	0	28. siRNA-IMPa4-25 PSPC1-A488 DAPI IMPa4-A546_s_TileScan_001 (Stage 19 of 49)	00-YRKdoPvtLeDcWx536MiUz6
0.652227		Cell	0.000	1.000	935	0	siRNA-IMPa4-25 PSPC1-A488 IMPa4-A546 DAPI 8C1-siRNA-IMP-a2-a4 V2.00	0	28. siRNA-IMPa4-25 PSPC1-A488 DAPI IMPa4-A546_t_TileScan_001 (Stage 20 of 49)	00-FMqHqhADy7mLvVsQ4nWC8S
0.203276		Cell	0.000	1.000	936	1	siRNA-IMPa4-25 PSPC1-A488 IMPa4-A546 DAPI 8C1-siRNA-IMP-a2-a4 V2.00	0	28. siRNA-IMPa4-25 PSPC1-A488 DAPI IMPa4-A546_t_TileScan_001 (Stage 20 of 49)	00-FMqHqhADy7mLvVsQ4nWC8S
0.110262		Cell	0.000	1.000	937	2	siRNA-IMPa4-25 PSPC1-A488 IMPa4-A546 DAPI 8C1-siRNA-IMP-a2-a4 V2.00	0	28. siRNA-IMPa4-25 PSPC1-A488 DAPI IMPa4-A546_t_TileScan_001 (Stage 20 of 49)	00-FMqHqhADy7mLvVsQ4nWC8S
0.267851		Cell	0.000	1.000	938	3	siRNA-IMPa4-25 PSPC1-A488 IMPa4-A546 DAPI 8C1-siRNA-IMP-a2-a4 V2.00	0	28. siRNA-IMPa4-25 PSPC1-A488 DAPI IMPa4-A546_t_TileScan_001 (Stage 20 of 49)	00-FMqHqhADy7mLvVsQ4nWC8S
0.205781		Cell	0.000	1.000	939	4	siRNA-IMPa4-25 PSPC1-A488 IMPa4-A546 DAPI 8C1-siRNA-IMP-a2-a4 V2.00	0	28. siRNA-IMPa4-25 PSPC1-A488 DAPI IMPa4-A546_t_TileScan_001 (Stage 20 of 49)	00-FMqHqhADy7mLvVsQ4nWC8S
0.169515		Cell	0.000	1.000	940	5	siRNA-IMPa4-25 PSPC1-A488 IMPa4-A546 DAPI 8C1-siRNA-IMP-a2-a4 V2.00	0	28. siRNA-IMPa4-25 PSPC1-A488 DAPI IMPa4-A546_t_TileScan_001 (Stage 20 of 49)	00-FMqHqhADy7mLvVsQ4nWC8S
0.344727		Cell	0.000	1.000	941	6	siRNA-IMPa4-25 PSPC1-A488 IMPa4-A546 DAPI 8C1-siRNA-IMP-a2-a4 V2.00	0	28. siRNA-IMPa4-25 PSPC1-A488 DAPI IMPa4-A546_t_TileScan_001 (Stage 20 of 49)	00-FMqHqhADy7mLvVsQ4nWC8S
0.333954		Cell	0.000	1.000	942	7	siRNA-IMPa4-25 PSPC1-A488 IMPa4-A546 DAPI 8C1-siRNA-IMP-a2-a4 V2.00	0	28. siRNA-IMPa4-25 PSPC1-A488 DAPI IMPa4-A546_t_TileScan_001 (Stage 20 of 49)	00-FMqHqhADy7mLvVsQ4nWC8S
0.217838		Cell	0.000	1.000	943	8	siRNA-IMPa4-25 PSPC1-A488 IMPa4-A546 DAPI 8C1-siRNA-IMP-a2-a4 V2.00	0	28. siRNA-IMPa4-25 PSPC1-A488 DAPI IMPa4-A546_t_TileScan_001 (Stage 20 of 49)	00-FMqHqhADy7mLvVsQ4nWC8S
0.0569244		Cell	0.000	1.000	944	0	siRNA-IMPa4-25 PSPC1-A488 IMPa4-A546 DAPI 8C1-siRNA-IMP-a2-a4 V2.00	0	28. siRNA-IMPa4-25 PSPC1-A488 DAPI IMPa4-A546_u_TileScan_001 (Stage 21 of 49)	00-7MWdeGGNSocicegnHhUBnB
0.241944		Cell	0.000	1.000	945	1	siRNA-IMPa4-25 PSPC1-A488 IMPa4-A546 DAPI 8C1-siRNA-IMP-a2-a4 V2.00	0	28. siRNA-IMPa4-25 PSPC1-A488 DAPI IMPa4-A546_u_TileScan_001 (Stage 21 of 49)	00-7MWdeGGNSocicegnHhUBnB
0.234426		Cell	0.000	1.000	946	2	siRNA-IMPa4-25 PSPC1-A488 IMPa4-A546 DAPI 8C1-siRNA-IMP-a2-a4 V2.00	0	28. siRNA-IMPa4-25 PSPC1-A488 DAPI IMPa4-A546_u_TileScan_001 (Stage 21 of 49)	00-7MWdeGGNSocicegnHhUBnB
0.488347		Cell	0.000	1.000	947	3	siRNA-IMPa4-25 PSPC1-A488 IMPa4-A546 DAPI 8C1-siRNA-IMP-a2-a4 V2.00	0	28. siRNA-IMPa4-25 PSPC1-A488 DAPI IMPa4-A546_u_TileScan_001 (Stage 21 of 49)	00-7MWdeGGNSocicegnHhUBnB
0.0672191		Cell	0.000	1.000	948	4	siRNA-IMPa4-25 PSPC1-A488 IMPa4-A546 DAPI 8C1-siRNA-IMP-a2-a4 V2.00	0	28. siRNA-IMPa4-25 PSPC1-A488 DAPI IMPa4-A546_u_TileScan_001 (Stage 21 of 49)	00-7MWdeGGNSocicegnHhUBnB
0.0632983		Cell	0.000	1.000	949	5	siRNA-IMPa4-25 PSPC1-A488 IMPa4-A546 DAPI 8C1-siRNA-IMP-a2-a4 V2.00	0	28. siRNA-IMPa4-25 PSPC1-A488 DAPI IMPa4-A546_u_TileScan_001 (Stage 21 of 49)	00-7MWdeGGNSocicegnHhUBnB
0.207387		Cell	0.000	1.000	950	6	siRNA-IMPa4-25 PSPC1-A488 IMPa4-A546 DAPI 8C1-siRNA-IMP-a2-a4 V2.00	0	28. siRNA-IMPa4-25 PSPC1-A488 DAPI IMPa4-A546_u_TileScan_001 (Stage 21 of 49)	00-7MWdeGGNSocicegnHhUBnB
0.179646		Cell	0.000	1.000	951	7	siRNA-IMPa4-25 PSPC1-A488 IMPa4-A546 DAPI 8C1-siRNA-IMP-a2-a4 V2.00	0	28. siRNA-IMPa4-25 PSPC1-A488 DAPI IMPa4-A546_u_TileScan_001 (Stage 21 of 49)	00-7MWdeGGNSocicegnHhUBnB
0.260037		Cell	0.000	1.000	952	8	siRNA-IMPa4-25 PSPC1-A488 IMPa4-A546 DAPI 8C1-siRNA-IMP-a2-a4 V2.00	0	28. siRNA-IMPa4-25 PSPC1-A488 DAPI IMPa4-A546_u_TileScan_001 (Stage 21 of 49)	00-7MWdeGGNSocicegnHhUBnB
0.0302375		Cell	0.000	1.000	953	9	siRNA-IMPa4-25 PSPC1-A488 IMPa4-A546 DAPI 8C1-siRNA-IMP-a2-a4 V2.00	0	28. siRNA-IMPa4-25 PSPC1-A488 DAPI IMPa4-A546_u_TileScan_001 (Stage 21 of 49)	00-7MWdeGGNSocicegnHhUBnB
0.0438223		Cell	0.000	1.000	954	10	siRNA-IMPa4-25 PSPC1-A488 IMPa4-A546 DAPI 8C1-siRNA-IMP-a2-a4 V2.00	0	28. siRNA-IMPa4-25 PSPC1-A488 DAPI IMPa4-A546_u_TileScan_001 (Stage 21 of 49)	00-7MWdeGGNSocicegnHhUBnB
0.122646		Cell	0.000	1.000	955	11	siRNA-IMPa4-25 PSPC1-A488 IMPa4-A546 DAPI 8C1-siRNA-IMP-a2-a4 V2.00	0	28. siRNA-IMPa4-25 PSPC1-A488 DAPI IMPa4-A546_u_TileScan_001 (Stage 21 of 49)	00-7MWdeGGNSocicegnHhUBnB
0.057353		Cell	0.000	1.000	956	12	siRNA-IMPa4-25 PSPC1-A488 IMPa4-A546 DAPI 8C1-siRNA-IMP-a2-a4 V2.00	0	28. siRNA-IMPa4-25 PSPC1-A488 DAPI IMPa4-A546_u_TileScan_001 (Stage 21 of 49)	00-7MWdeGGNSocicegnHhUBnB
0.161805		Cell	0.000	1.000	957	13	siRNA-IMPa4-25 PSPC1-A488 IMPa4-A546 DAPI 8C1-siRNA-IMP-a2-a4 V2.00	0	28. siRNA-IMPa4-25 PSPC1-A488 DAPI IMPa4-A546_u_TileScan_001 (Stage 21 of 49)	00-7MWdeGGNSocicegnHhUBnB
0.133435		Cell	0.000	1.000	958	14	siRNA-IMPa4-25 PSPC1-A488 IMPa4-A546 DAPI 8C1-siRNA-IMP-a2-a4 V2.00	0	28. siRNA-IMPa4-25 PSPC1-A488 DAPI IMPa4-A546_u_TileScan_001 (Stage 21 of 49)	00-7MWdeGGNSocicegnHhUBnB
0.113727		Cell	0.000	1.000	959	15	siRNA-IMPa4-25 PSPC1-A488 IMPa4-A546 DAPI 8C1-siRNA-IMP-a2-a4 V2.00	0	28. siRNA-IMPa4-25 PSPC1-A488 DAPI IMPa4-A546_u_TileScan_001 (Stage 21 of 49)	00-7MWdeGGNSocicegnHhUBnB
0.181957		Cell	0.000	1.000	960	16	siRNA-IMPa4-25 PSPC1-A488 IMPa4-A546 DAPI 8C1-siRNA-IMP-a2-a4 V2.00	0	28. siRNA-IMPa4-25 PSPC1-A488 DAPI IMPa4-A546_u_TileScan_001 (Stage 21 of 49)	00-7MWdeGGNSocicegnHhUBnB
0.195027		Cell	0.000	1.000	961	17	siRNA-IMPa4-25 PSPC1-A488 IMPa4-A546 DAPI 8C1-siRNA-IMP-a2-a4 V2.00	0	28. siRNA-IMPa4-25 PSPC1-A488 DAPI IMPa4-A546_u_TileScan_001 (Stage 21 of 49)	00-7MWdeGGNSocicegnHhUBnB
0.239506		Cell	0.000	1.000	962	0	siRNA-IMPa4-25 PSPC1-A488 IMPa4-A546 DAPI 8C1-siRNA-IMP-a2-a4 V2.00	0	28. siRNA-IMPa4-25 PSPC1-A488 DAPI IMPa4-A546_v_TileScan_001 (Stage 22 of 49)	00-KgZx5vQ6NBsCX75oQkwZnY
0.185149		Cell	0.000	1.000	963	1	siRNA-IMPa4-25 PSPC1-A488 IMPa4-A546 DAPI 8C1-siRNA-IMP-a2-a4 V2.00	0	28. siRNA-IMPa4-25 PSPC1-A488 DAPI IMPa4-A546_v_TileScan_001 (Stage 22 of 49)	00-KgZx5vQ6NBsCX75oQkwZnY
0.0522929		Cell	0.000	1.000	964	2	siRNA-IMPa4-25 PSPC1-A488 IMPa4-A546 DAPI 8C1-siRNA-IMP-a2-a4 V2.00	0	28. siRNA-IMPa4-25 PSPC1-A488 DAPI IMPa4-A546_v_TileScan_001 (Stage 22 of 49)	00-KgZx5vQ6NBsCX75oQkwZnY
0.0679133		Cell	0.000	1.000	965	3	siRNA-IMPa4-25 PSPC1-A488 IMPa4-A546 DAPI 8C1-siRNA-IMP-a2-a4 V2.00	0	28. siRNA-IMPa4-25 PSPC1-A488 DAPI IMPa4-A546_v_TileScan_001 (Stage 22 of 49)	00-KgZx5vQ6NBsCX75oQkwZnY
0.15107		Cell	0.000	1.000	966	4	siRNA-IMPa4-25 PSPC1-A488 IMPa4-A546 DAPI 8C1-siRNA-IMP-a2-a4 V2.00	0	28. siRNA-IMPa4-25 PSPC1-A488 DAPI IMPa4-A546_v_TileScan_001 (Stage 22 of 49)	00-KgZx5vQ6NBsCX75oQkwZnY
0.12872		Cell	0.000	1.000	967	5	siRNA-IMPa4-25 PSPC1-A488 IMPa4-A546 DAPI 8C1-siRNA-IMP-a2-a4 V2.00	0	28. siRNA-IMPa4-25 PSPC1-A488 DAPI IMPa4-A546_v_TileScan_001 (Stage 22 of 49)	00-KgZx5vQ6NBsCX75oQkwZnY
0.0163487		Cell	0.000	1.000	968	6	siRNA-IMPa4-25 PSPC1-A488 IMPa4-A546 DAPI 8C1-siRNA-IMP-a2-a4 V2.00	0	28. siRNA-IMPa4-25 PSPC1-A488 DAPI IMPa4-A546_v_TileScan_001 (Stage 22 of 49)	00-KgZx5vQ6NBsCX75oQkwZnY
0.0865228		Cell	0.000	1.000	969	7	siRNA-IMPa4-25 PSPC1-A488 IMPa4-A546 DAPI 8C1-siRNA-IMP-a2-a4 V2.00	0	28. siRNA-IMPa4-25 PSPC1-A488 DAPI IMPa4-A546_v_TileScan_001 (Stage 22 of 49)	00-KgZx5vQ6NBsCX75oQkwZnY
0.319611		Cell	0.000	1.000	970	8	siRNA-IMPa4-25 PSPC1-A488 IMPa4-A546 DAPI 8C1-siRNA-IMP-a2-a4 V2.00	0	28. siRNA-IMPa4-25 PSPC1-A488 DAPI IMPa4-A546_v_TileScan_001 (Stage 22 of 49)	00-KgZx5vQ6NBsCX75oQkwZnY
0.0180156		Cell	0.000	1.000	971	9	siRNA-IMPa4-25 PSPC1-A488 IMPa4-A546 DAPI 8C1-siRNA-IMP-a2-a4 V2.00	0	28. siRNA-IMPa4-25 PSPC1-A488 DAPI IMPa4-A546_v_TileScan_001 (Stage 22 of 49)	00-KgZx5vQ6NBsCX75oQkwZnY
0.031634		Cell	0.000	1.000	972	10	siRNA-IMPa4-25 PSPC1-A488 IMPa4-A546 DAPI 8C1-siRNA-IMP-a2-a4 V2.00	0	28. siRNA-IMPa4-25 PSPC1-A488 DAPI IMPa4-A546_v_TileScan_001 (Stage 22 of 49)	00-KgZx5vQ6NBsCX75oQkwZnY
0.0912259		Cell	0.000	1.000	973	11	siRNA-IMPa4-25 PSPC1-A488 IMPa4-A546 DAPI 8C1-siRNA-IMP-a2-a4 V2.00	0	28. siRNA-IMPa4-25 PSPC1-A488 DAPI IMPa4-A546_v_TileScan_001 (Stage 22 of 49)	00-KgZx5vQ6NBsCX75oQkwZnY
0.0777686		Cell	0.000	1.000	974	12	siRNA-IMPa4-25 PSPC1-A488 IMPa4-A546 DAPI 8C1-siRNA-IMP-a2-a4 V2.00	0	28. siRNA-IMPa4-25 PSPC1-A488 DAPI IMPa4-A546_v_TileScan_001 (Stage 22 of 49)	00-KgZx5vQ6NBsCX75oQkwZnY
0.100454		Cell	0.000	1.000	975	0	siRNA-IMPa4-25 PSPC1-A488 IMPa4-A546 DAPI 8C1-siRNA-IMP-a2-a4 V2.00	0	28. siRNA-IMPa4-25 PSPC1-A488 DAPI IMPa4-A546_w_TileScan_001 (Stage 23 of 49)	00-X5PHaUViB9dWBSWotTHzxj
0.0620817		Cell	0.000	1.000	976	1	siRNA-IMPa4-25 PSPC1-A488 IMPa4-A546 DAPI 8C1-siRNA-IMP-a2-a4 V2.00	0	28. siRNA-IMPa4-25 PSPC1-A488 DAPI IMPa4-A546_w_TileScan_001 (Stage 23 of 49)	00-X5PHaUViB9dWBSWotTHzxj
0.0459564		Cell	0.000	1.000	977	2	siRNA-IMPa4-25 PSPC1-A488 IMPa4-A546 DAPI 8C1-siRNA-IMP-a2-a4 V2.00	0	28. siRNA-IMPa4-25 PSPC1-A488 DAPI IMPa4-A546_w_TileScan_001 (Stage 23 of 49)	00-X5PHaUViB9dWBSWotTHzxj
0.0486548		Cell	0.000	1.000	978	3	siRNA-IMPa4-25 PSPC1-A488 IMPa4-A546 DAPI 8C1-siRNA-IMP-a2-a4 V2.00	0	28. siRNA-IMPa4-25 PSPC1-A488 DAPI IMPa4-A546_w_TileScan_001 (Stage 23 of 49)	00-X5PHaUViB9dWBSWotTHzxj
0.159855		Cell	0.000	1.000	979	4	siRNA-IMPa4-25 PSPC1-A488 IMPa4-A546 DAPI 8C1-siRNA-IMP-a2-a4 V2.00	0	28. siRNA-IMPa4-25 PSPC1-A488 DAPI IMPa4-A546_w_TileScan_001 (Stage 23 of 49)	00-X5PHaUViB9dWBSWotTHzxj
0.242928		Cell	0.000	1.000	980	5	siRNA-IMPa4-25 PSPC1-A488 IMPa4-A546 DAPI 8C1-siRNA-IMP-a2-a4 V2.00	0	28. siRNA-IMPa4-25 PSPC1-A488 DAPI IMPa4-A546_w_TileScan_001 (Stage 23 of 49)	00-X5PHaUViB9dWBSWotTHzxj
0.11653		Cell	0.000	1.000	981	6	siRNA-IMPa4-25 PSPC1-A488 IMPa4-A546 DAPI 8C1-siRNA-IMP-a2-a4 V2.00	0	28. siRNA-IMPa4-25 PSPC1-A488 DAPI IMPa4-A546_w_TileScan_001 (Stage 23 of 49)	00-X5PHaUViB9dWBSWotTHzxj
0.276103		Cell	0.000	1.000	982	7	siRNA-IMPa4-25 PSPC1-A488 IMPa4-A546 DAPI 8C1-siRNA-IMP-a2-a4 V2.00	0	28. siRNA-IMPa4-25 PSPC1-A488 DAPI IMPa4-A546_w_TileScan_001 (Stage 23 of 49)	00-X5PHaUViB9dWBSWotTHzxj
0.124765		Cell	0.000	1.000	983	8	siRNA-IMPa4-25 PSPC1-A488 IMPa4-A546 DAPI 8C1-siRNA-IMP-a2-a4 V2.00	0	28. siRNA-IMPa4-25 PSPC1-A488 DAPI IMPa4-A546_w_TileScan_001 (Stage 23 of 49)	00-X5PHaUViB9dWBSWotTHzxj
0.0840384		Cell	0.000	1.000	984	9	siRNA-IMPa4-25 PSPC1-A488 IMPa4-A546 DAPI 8C1-siRNA-IMP-a2-a4 V2.00	0	28. siRNA-IMPa4-25 PSPC1-A488 DAPI IMPa4-A546_w_TileScan_001 (Stage 23 of 49)	00-X5PHaUViB9dWBSWotTHzxj
0.23948		Cell	0.000	1.000	985	10	siRNA-IMPa4-25 PSPC1-A488 IMPa4-A546 DAPI 8C1-siRNA-IMP-a2-a4 V2.00	0	28. siRNA-IMPa4-25 PSPC1-A488 DAPI IMPa4-A546_w_TileScan_001 (Stage 23 of 49)	00-X5PHaUViB9dWBSWotTHzxj
0.213508		Cell	0.000	1.000	986	11	siRNA-IMPa4-25 PSPC1-A488 IMPa4-A546 DAPI 8C1-siRNA-IMP-a2-a4 V2.00	0	28. siRNA-IMPa4-25 PSPC1-A488 DAPI IMPa4-A546_w_TileScan_001 (Stage 23 of 49)	00-X5PHaUViB9dWBSWotTHzxj
0.0374824		Cell	0.000	1.000	987	12	siRNA-IMPa4-25 PSPC1-A488 IMPa4-A546 DAPI 8C1-siRNA-IMP-a2-a4 V2.00	0	28. siRNA-IMPa4-25 PSPC1-A488 DAPI IMPa4-A546_w_TileScan_001 (Stage 23 of 49)	00-X5PHaUViB9dWBSWotTHzxj
0.0226287		Cell	0.000	1.000	988	13	siRNA-IMPa4-25 PSPC1-A488 IMPa4-A546 DAPI 8C1-siRNA-IMP-a2-a4 V2.00	0	28. siRNA-IMPa4-25 PSPC1-A488 DAPI IMPa4-A546_w_TileScan_001 (Stage 23 of 49)	00-X5PHaUViB9dWBSWotTHzxj
0.0172113		Cell	0.000	1.000	989	14	siRNA-IMPa4-25 PSPC1-A488 IMPa4-A546 DAPI 8C1-siRNA-IMP-a2-a4 V2.00	0	28. siRNA-IMPa4-25 PSPC1-A488 DAPI IMPa4-A546_w_TileScan_001 (Stage 23 of 49)	00-X5PHaUViB9dWBSWotTHzxj
0.109217		Cell	0.000	1.000	990	15	siRNA-IMPa4-25 PSPC1-A488 IMPa4-A546 DAPI 8C1-siRNA-IMP-a2-a4 V2.00	0	28. siRNA-IMPa4-25 PSPC1-A488 DAPI IMPa4-A546_w_TileScan_001 (Stage 23 of 49)	00-X5PHaUViB9dWBSWotTHzxj
0.0609529		Cell	0.000	1.000	991	16	siRNA-IMPa4-25 PSPC1-A488 IMPa4-A546 DAPI 8C1-siRNA-IMP-a2-a4 V2.00	0	28. siRNA-IMPa4-25 PSPC1-A488 DAPI IMPa4-A546_w_TileScan_001 (Stage 23 of 49)	00-X5PHaUViB9dWBSWotTHzxj
0.0232397		Cell	0.000	1.000	992	17	siRNA-IMPa4-25 PSPC1-A488 IMPa4-A546 DAPI 8C1-siRNA-IMP-a2-a4 V2.00	0	28. siRNA-IMPa4-25 PSPC1-A488 DAPI IMPa4-A546_w_TileScan_001 (Stage 23 of 49)	00-X5PHaUViB9dWBSWotTHzxj
0.0382923		Cell	0.000	1.000	993	18	siRNA-IMPa4-25 PSPC1-A488 IMPa4-A546 DAPI 8C1-siRNA-IMP-a2-a4 V2.00	0	28. siRNA-IMPa4-25 PSPC1-A488 DAPI IMPa4-A546_w_TileScan_001 (Stage 23 of 49)	00-X5PHaUViB9dWBSWotTHzxj
0.158611		Cell	0.000	1.000	994	19	siRNA-IMPa4-25 PSPC1-A488 IMPa4-A546 DAPI 8C1-siRNA-IMP-a2-a4 V2.00	0	28. siRNA-IMPa4-25 PSPC1-A488 DAPI IMPa4-A546_w_TileScan_001 (Stage 23 of 49)	00-X5PHaUViB9dWBSWotTHzxj
0.219336		Cell	0.000	1.000	995	20	siRNA-IMPa4-25 PSPC1-A488 IMPa4-A546 DAPI 8C1-siRNA-IMP-a2-a4 V2.00	0	28. siRNA-IMPa4-25 PSPC1-A488 DAPI IMPa4-A546_w_TileScan_001 (Stage 23 of 49)	00-X5PHaUViB9dWBSWotTHzxj
0.0620448		Cell	0.000	1.000	996	0	siRNA-IMPa4-25 PSPC1-A488 IMPa4-A546 DAPI 8C1-siRNA-IMP-a2-a4 V2.00	0	28. siRNA-IMPa4-25 PSPC1-A488 DAPI IMPa4-A546_x_TileScan_001 (Stage 24 of 49)	00-gnKKgXNzZkBpzmPZVWkZnK
0.0120386		Cell	0.000	1.000	997	1	siRNA-IMPa4-25 PSPC1-A488 IMPa4-A546 DAPI 8C1-siRNA-IMP-a2-a4 V2.00	0	28. siRNA-IMPa4-25 PSPC1-A488 DAPI IMPa4-A546_x_TileScan_001 (Stage 24 of 49)	00-gnKKgXNzZkBpzmPZVWkZnK
0.119086		Cell	0.000	1.000	998	2	siRNA-IMPa4-25 PSPC1-A488 IMPa4-A546 DAPI 8C1-siRNA-IMP-a2-a4 V2.00	0	28. siRNA-IMPa4-25 PSPC1-A488 DAPI IMPa4-A546_x_TileScan_001 (Stage 24 of 49)	00-gnKKgXNzZkBpzmPZVWkZnK
0.0550811		Cell	0.000	1.000	999	3	siRNA-IMPa4-25 PSPC1-A488 IMPa4-A546 DAPI 8C1-siRNA-IMP-a2-a4 V2.00	0	28. siRNA-IMPa4-25 PSPC1-A488 DAPI IMPa4-A546_x_TileScan_001 (Stage 24 of 49)	00-gnKKgXNzZkBpzmPZVWkZnK
0.209818		Cell	0.000	1.000	1000	4	siRNA-IMPa4-25 PSPC1-A488 IMPa4-A546 DAPI 8C1-siRNA-IMP-a2-a4 V2.00	0	28. siRNA-IMPa4-25 PSPC1-A488 DAPI IMPa4-A546_x_TileScan_001 (Stage 24 of 49)	00-gnKKgXNzZkBpzmPZVWkZnK
0.166638		Cell	0.000	1.000	1001	5	siRNA-IMPa4-25 PSPC1-A488 IMPa4-A546 DAPI 8C1-siRNA-IMP-a2-a4 V2.00	0	28. siRNA-IMPa4-25 PSPC1-A488 DAPI IMPa4-A546_x_TileScan_001 (Stage 24 of 49)	00-gnKKgXNzZkBpzmPZVWkZnK
0.166499		Cell	0.000	1.000	1002	6	siRNA-IMPa4-25 PSPC1-A488 IMPa4-A546 DAPI 8C1-siRNA-IMP-a2-a4 V2.00	0	28. siRNA-IMPa4-25 PSPC1-A488 DAPI IMPa4-A546_x_TileScan_001 (Stage 24 of 49)	00-gnKKgXNzZkBpzmPZVWkZnK
0.0190466		Cell	0.000	1.000	1003	7	siRNA-IMPa4-25 PSPC1-A488 IMPa4-A546 DAPI 8C1-siRNA-IMP-a2-a4 V2.00	0	28. siRNA-IMPa4-25 PSPC1-A488 DAPI IMPa4-A546_x_TileScan_001 (Stage 24 of 49)	00-gnKKgXNzZkBpzmPZVWkZnK
0.0309385		Cell	0.000	1.000	1004	8	siRNA-IMPa4-25 PSPC1-A488 IMPa4-A546 DAPI 8C1-siRNA-IMP-a2-a4 V2.00	0	28. siRNA-IMPa4-25 PSPC1-A488 DAPI IMPa4-A546_x_TileScan_001 (Stage 24 of 49)	00-gnKKgXNzZkBpzmPZVWkZnK
0.151904		Cell	0.000	1.000	1005	9	siRNA-IMPa4-25 PSPC1-A488 IMPa4-A546 DAPI 8C1-siRNA-IMP-a2-a4 V2.00	0	28. siRNA-IMPa4-25 PSPC1-A488 DAPI IMPa4-A546_x_TileScan_001 (Stage 24 of 49)	00-gnKKgXNzZkBpzmPZVWkZnK
0.0693068		Cell	0.000	1.000	1006	10	siRNA-IMPa4-25 PSPC1-A488 IMPa4-A546 DAPI 8C1-siRNA-IMP-a2-a4 V2.00	0	28. siRNA-IMPa4-25 PSPC1-A488 DAPI IMPa4-A546_x_TileScan_001 (Stage 24 of 49)	00-gnKKgXNzZkBpzmPZVWkZnK
0.0555057		Cell	0.000	1.000	1007	11	siRNA-IMPa4-25 PSPC1-A488 IMPa4-A546 DAPI 8C1-siRNA-IMP-a2-a4 V2.00	0	28. siRNA-IMPa4-25 PSPC1-A488 DAPI IMPa4-A546_x_TileScan_001 (Stage 24 of 49)	00-gnKKgXNzZkBpzmPZVWkZnK
0.248833		Cell	0.000	1.000	1008	12	siRNA-IMPa4-25 PSPC1-A488 IMPa4-A546 DAPI 8C1-siRNA-IMP-a2-a4 V2.00	0	28. siRNA-IMPa4-25 PSPC1-A488 DAPI IMPa4-A546_x_TileScan_001 (Stage 24 of 49)	00-gnKKgXNzZkBpzmPZVWkZnK
0.105398		Cell	0.000	1.000	1009	13	siRNA-IMPa4-25 PSPC1-A488 IMPa4-A546 DAPI 8C1-siRNA-IMP-a2-a4 V2.00	0	28. siRNA-IMPa4-25 PSPC1-A488 DAPI IMPa4-A546_x_TileScan_001 (Stage 24 of 49)	00-gnKKgXNzZkBpzmPZVWkZnK
0.25533		Cell	0.000	1.000	1010	14	siRNA-IMPa4-25 PSPC1-A488 IMPa4-A546 DAPI 8C1-siRNA-IMP-a2-a4 V2.00	0	28. siRNA-IMPa4-25 PSPC1-A488 DAPI IMPa4-A546_x_TileScan_001 (Stage 24 of 49)	00-gnKKgXNzZkBpzmPZVWkZnK
0.605744		Cell	0.000	1.000	1011	15	siRNA-IMPa4-25 PSPC1-A488 IMPa4-A546 DAPI 8C1-siRNA-IMP-a2-a4 V2.00	0	28. siRNA-IMPa4-25 PSPC1-A488 DAPI IMPa4-A546_x_TileScan_001 (Stage 24 of 49)	00-gnKKgXNzZkBpzmPZVWkZnK
0.162782		Cell	0.000	1.000	1012	16	siRNA-IMPa4-25 PSPC1-A488 IMPa4-A546 DAPI 8C1-siRNA-IMP-a2-a4 V2.00	0	28. siRNA-IMPa4-25 PSPC1-A488 DAPI IMPa4-A546_x_TileScan_001 (Stage 24 of 49)	00-gnKKgXNzZkBpzmPZVWkZnK
0.0215556		Cell	0.000	1.000	1013	17	siRNA-IMPa4-25 PSPC1-A488 IMPa4-A546 DAPI 8C1-siRNA-IMP-a2-a4 V2.00	0	28. siRNA-IMPa4-25 PSPC1-A488 DAPI IMPa4-A546_x_TileScan_001 (Stage 24 of 49)	00-gnKKgXNzZkBpzmPZVWkZnK
0.053515		Cell	0.000	1.000	1014	18	siRNA-IMPa4-25 PSPC1-A488 IMPa4-A546 DAPI 8C1-siRNA-IMP-a2-a4 V2.00	0	28. siRNA-IMPa4-25 PSPC1-A488 DAPI IMPa4-A546_x_TileScan_001 (Stage 24 of 49)	00-gnKKgXNzZkBpzmPZVWkZnK
0.026535		Cell	0.000	1.000	1015	19	siRNA-IMPa4-25 PSPC1-A488 IMPa4-A546 DAPI 8C1-siRNA-IMP-a2-a4 V2.00	0	28. siRNA-IMPa4-25 PSPC1-A488 DAPI IMPa4-A546_x_TileScan_001 (Stage 24 of 49)	00-gnKKgXNzZkBpzmPZVWkZnK
0.0460166		Cell	0.000	1.000	1016	20	siRNA-IMPa4-25 PSPC1-A488 IMPa4-A546 DAPI 8C1-siRNA-IMP-a2-a4 V2.00	0	28. siRNA-IMPa4-25 PSPC1-A488 DAPI IMPa4-A546_x_TileScan_001 (Stage 24 of 49)	00-gnKKgXNzZkBpzmPZVWkZnK
0.100618		Cell	0.000	1.000	1017	21	siRNA-IMPa4-25 PSPC1-A488 IMPa4-A546 DAPI 8C1-siRNA-IMP-a2-a4 V2.00	0	28. siRNA-IMPa4-25 PSPC1-A488 DAPI IMPa4-A546_x_TileScan_001 (Stage 24 of 49)	00-gnKKgXNzZkBpzmPZVWkZnK
0.080792		Cell	0.000	1.000	1018	0	siRNA-IMPa4-25 PSPC1-A488 IMPa4-A546 DAPI 8C1-siRNA-IMP-a2-a4 V2.00	0	28. siRNA-IMPa4-25 PSPC1-A488 DAPI IMPa4-A546_y_TileScan_001 (Stage 25 of 49)	00-SnVj4a3YKZsa47sRyDJYzE
0.190708		Cell	0.000	1.000	1019	1	siRNA-IMPa4-25 PSPC1-A488 IMPa4-A546 DAPI 8C1-siRNA-IMP-a2-a4 V2.00	0	28. siRNA-IMPa4-25 PSPC1-A488 DAPI IMPa4-A546_y_TileScan_001 (Stage 25 of 49)	00-SnVj4a3YKZsa47sRyDJYzE
0.298669		Cell	0.000	1.000	1020	2	siRNA-IMPa4-25 PSPC1-A488 IMPa4-A546 DAPI 8C1-siRNA-IMP-a2-a4 V2.00	0	28. siRNA-IMPa4-25 PSPC1-A488 DAPI IMPa4-A546_y_TileScan_001 (Stage 25 of 49)	00-SnVj4a3YKZsa47sRyDJYzE
0.0969573		Cell	0.000	1.000	1021	3	siRNA-IMPa4-25 PSPC1-A488 IMPa4-A546 DAPI 8C1-siRNA-IMP-a2-a4 V2.00	0	28. siRNA-IMPa4-25 PSPC1-A488 DAPI IMPa4-A546_y_TileScan_001 (Stage 25 of 49)	00-SnVj4a3YKZsa47sRyDJYzE
0.0841616		Cell	0.000	1.000	1022	4	siRNA-IMPa4-25 PSPC1-A488 IMPa4-A546 DAPI 8C1-siRNA-IMP-a2-a4 V2.00	0	28. siRNA-IMPa4-25 PSPC1-A488 DAPI IMPa4-A546_y_TileScan_001 (Stage 25 of 49)	00-SnVj4a3YKZsa47sRyDJYzE
0.103317		Cell	0.000	1.000	1023	5	siRNA-IMPa4-25 PSPC1-A488 IMPa4-A546 DAPI 8C1-siRNA-IMP-a2-a4 V2.00	0	28. siRNA-IMPa4-25 PSPC1-A488 DAPI IMPa4-A546_y_TileScan_001 (Stage 25 of 49)	00-SnVj4a3YKZsa47sRyDJYzE
0.393738		Cell	0.000	1.000	1024	6	siRNA-IMPa4-25 PSPC1-A488 IMPa4-A546 DAPI 8C1-siRNA-IMP-a2-a4 V2.00	0	28. siRNA-IMPa4-25 PSPC1-A488 DAPI IMPa4-A546_y_TileScan_001 (Stage 25 of 49)	00-SnVj4a3YKZsa47sRyDJYzE
0.0497257		Cell	0.000	1.000	1025	7	siRNA-IMPa4-25 PSPC1-A488 IMPa4-A546 DAPI 8C1-siRNA-IMP-a2-a4 V2.00	0	28. siRNA-IMPa4-25 PSPC1-A488 DAPI IMPa4-A546_y_TileScan_001 (Stage 25 of 49)	00-SnVj4a3YKZsa47sRyDJYzE
0.169953		Cell	0.000	1.000	1026	8	siRNA-IMPa4-25 PSPC1-A488 IMPa4-A546 DAPI 8C1-siRNA-IMP-a2-a4 V2.00	0	28. siRNA-IMPa4-25 PSPC1-A488 DAPI IMPa4-A546_y_TileScan_001 (Stage 25 of 49)	00-SnVj4a3YKZsa47sRyDJYzE
0.0957415		Cell	0.000	1.000	1027	9	siRNA-IMPa4-25 PSPC1-A488 IMPa4-A546 DAPI 8C1-siRNA-IMP-a2-a4 V2.00	0	28. siRNA-IMPa4-25 PSPC1-A488 DAPI IMPa4-A546_y_TileScan_001 (Stage 25 of 49)	00-SnVj4a3YKZsa47sRyDJYzE
0.262501		Cell	0.000	1.000	1028	10	siRNA-IMPa4-25 PSPC1-A488 IMPa4-A546 DAPI 8C1-siRNA-IMP-a2-a4 V2.00	0	28. siRNA-IMPa4-25 PSPC1-A488 DAPI IMPa4-A546_y_TileScan_001 (Stage 25 of 49)	00-SnVj4a3YKZsa47sRyDJYzE
0.026765		Cell	0.000	1.000	1029	11	siRNA-IMPa4-25 PSPC1-A488 IMPa4-A546 DAPI 8C1-siRNA-IMP-a2-a4 V2.00	0	28. siRNA-IMPa4-25 PSPC1-A488 DAPI IMPa4-A546_y_TileScan_001 (Stage 25 of 49)	00-SnVj4a3YKZsa47sRyDJYzE
0.301478		Cell	0.000	1.000	1030	12	siRNA-IMPa4-25 PSPC1-A488 IMPa4-A546 DAPI 8C1-siRNA-IMP-a2-a4 V2.00	0	28. siRNA-IMPa4-25 PSPC1-A488 DAPI IMPa4-A546_y_TileScan_001 (Stage 25 of 49)	00-SnVj4a3YKZsa47sRyDJYzE
0.183149		Cell	0.000	1.000	1031	13	siRNA-IMPa4-25 PSPC1-A488 IMPa4-A546 DAPI 8C1-siRNA-IMP-a2-a4 V2.00	0	28. siRNA-IMPa4-25 PSPC1-A488 DAPI IMPa4-A546_y_TileScan_001 (Stage 25 of 49)	00-SnVj4a3YKZsa47sRyDJYzE
0.256942		Cell	0.000	1.000	1032	14	siRNA-IMPa4-25 PSPC1-A488 IMPa4-A546 DAPI 8C1-siRNA-IMP-a2-a4 V2.00	0	28. siRNA-IMPa4-25 PSPC1-A488 DAPI IMPa4-A546_y_TileScan_001 (Stage 25 of 49)	00-SnVj4a3YKZsa47sRyDJYzE
0.201291		Cell	0.000	1.000	1033	15	siRNA-IMPa4-25 PSPC1-A488 IMPa4-A546 DAPI 8C1-siRNA-IMP-a2-a4 V2.00	0	28. siRNA-IMPa4-25 PSPC1-A488 DAPI IMPa4-A546_y_TileScan_001 (Stage 25 of 49)	00-SnVj4a3YKZsa47sRyDJYzE
0.173898		Cell	0.000	1.000	1034	16	siRNA-IMPa4-25 PSPC1-A488 IMPa4-A546 DAPI 8C1-siRNA-IMP-a2-a4 V2.00	0	28. siRNA-IMPa4-25 PSPC1-A488 DAPI IMPa4-A546_y_TileScan_001 (Stage 25 of 49)	00-SnVj4a3YKZsa47sRyDJYzE
0.0932008		Cell	0.000	1.000	1035	17	siRNA-IMPa4-25 PSPC1-A488 IMPa4-A546 DAPI 8C1-siRNA-IMP-a2-a4 V2.00	0	28. siRNA-IMPa4-25 PSPC1-A488 DAPI IMPa4-A546_y_TileScan_001 (Stage 25 of 49)	00-SnVj4a3YKZsa47sRyDJYzE
0.155563		Cell	0.000	1.000	1036	18	siRNA-IMPa4-25 PSPC1-A488 IMPa4-A546 DAPI 8C1-siRNA-IMP-a2-a4 V2.00	0	28. siRNA-IMPa4-25 PSPC1-A488 DAPI IMPa4-A546_y_TileScan_001 (Stage 25 of 49)	00-SnVj4a3YKZsa47sRyDJYzE
0.0891065		Cell	0.000	1.000	1037	19	siRNA-IMPa4-25 PSPC1-A488 IMPa4-A546 DAPI 8C1-siRNA-IMP-a2-a4 V2.00	0	28. siRNA-IMPa4-25 PSPC1-A488 DAPI IMPa4-A546_y_TileScan_001 (Stage 25 of 49)	00-SnVj4a3YKZsa47sRyDJYzE
0.143166		Cell	0.000	1.000	1038	20	siRNA-IMPa4-25 PSPC1-A488 IMPa4-A546 DAPI 8C1-siRNA-IMP-a2-a4 V2.00	0	28. siRNA-IMPa4-25 PSPC1-A488 DAPI IMPa4-A546_y_TileScan_001 (Stage 25 of 49)	00-SnVj4a3YKZsa47sRyDJYzE
0.195206		Cell	0.000	1.000	1039	21	siRNA-IMPa4-25 PSPC1-A488 IMPa4-A546 DAPI 8C1-siRNA-IMP-a2-a4 V2.00	0	28. siRNA-IMPa4-25 PSPC1-A488 DAPI IMPa4-A546_y_TileScan_001 (Stage 25 of 49)	00-SnVj4a3YKZsa47sRyDJYzE
0.0628223		Cell	0.000	1.000	1040	22	siRNA-IMPa4-25 PSPC1-A488 IMPa4-A546 DAPI 8C1-siRNA-IMP-a2-a4 V2.00	0	28. siRNA-IMPa4-25 PSPC1-A488 DAPI IMPa4-A546_y_TileScan_001 (Stage 25 of 49)	00-SnVj4a3YKZsa47sRyDJYzE
0.110911		Cell	0.000	1.000	1041	23	siRNA-IMPa4-25 PSPC1-A488 IMPa4-A546 DAPI 8C1-siRNA-IMP-a2-a4 V2.00	0	28. siRNA-IMPa4-25 PSPC1-A488 DAPI IMPa4-A546_y_TileScan_001 (Stage 25 of 49)	00-SnVj4a3YKZsa47sRyDJYzE
0.169051		Cell	0.000	1.000	1042	24	siRNA-IMPa4-25 PSPC1-A488 IMPa4-A546 DAPI 8C1-siRNA-IMP-a2-a4 V2.00	0	28. siRNA-IMPa4-25 PSPC1-A488 DAPI IMPa4-A546_y_TileScan_001 (Stage 25 of 49)	00-SnVj4a3YKZsa47sRyDJYzE
0.350693		Cell	0.000	1.000	1043	25	siRNA-IMPa4-25 PSPC1-A488 IMPa4-A546 DAPI 8C1-siRNA-IMP-a2-a4 V2.00	0	28. siRNA-IMPa4-25 PSPC1-A488 DAPI IMPa4-A546_y_TileScan_001 (Stage 25 of 49)	00-SnVj4a3YKZsa47sRyDJYzE
0.341662		Cell	0.000	1.000	1044	26	siRNA-IMPa4-25 PSPC1-A488 IMPa4-A546 DAPI 8C1-siRNA-IMP-a2-a4 V2.00	0	28. siRNA-IMPa4-25 PSPC1-A488 DAPI IMPa4-A546_y_TileScan_001 (Stage 25 of 49)	00-SnVj4a3YKZsa47sRyDJYzE
0.124108		Cell	0.000	1.000	1045	0	siRNA-IMPa4-25 PSPC1-A488 IMPa4-A546 DAPI 8C1-siRNA-IMP-a2-a4 V2.00	0	28. siRNA-IMPa4-25 PSPC1-A488 DAPI IMPa4-A546_z_TileScan_001 (Stage 26 of 49)	00-y5bug2iLLNSwEcPakQES9G
0.0357731		Cell	0.000	1.000	1046	1	siRNA-IMPa4-25 PSPC1-A488 IMPa4-A546 DAPI 8C1-siRNA-IMP-a2-a4 V2.00	0	28. siRNA-IMPa4-25 PSPC1-A488 DAPI IMPa4-A546_z_TileScan_001 (Stage 26 of 49)	00-y5bug2iLLNSwEcPakQES9G
0.0909521		Cell	0.000	1.000	1047	2	siRNA-IMPa4-25 PSPC1-A488 IMPa4-A546 DAPI 8C1-siRNA-IMP-a2-a4 V2.00	0	28. siRNA-IMPa4-25 PSPC1-A488 DAPI IMPa4-A546_z_TileScan_001 (Stage 26 of 49)	00-y5bug2iLLNSwEcPakQES9G
0.0294127		Cell	0.000	1.000	1048	3	siRNA-IMPa4-25 PSPC1-A488 IMPa4-A546 DAPI 8C1-siRNA-IMP-a2-a4 V2.00	0	28. siRNA-IMPa4-25 PSPC1-A488 DAPI IMPa4-A546_z_TileScan_001 (Stage 26 of 49)	00-y5bug2iLLNSwEcPakQES9G
0.133128		Cell	0.000	1.000	1049	4	siRNA-IMPa4-25 PSPC1-A488 IMPa4-A546 DAPI 8C1-siRNA-IMP-a2-a4 V2.00	0	28. siRNA-IMPa4-25 PSPC1-A488 DAPI IMPa4-A546_z_TileScan_001 (Stage 26 of 49)	00-y5bug2iLLNSwEcPakQES9G
0.144616		Cell	0.000	1.000	1050	5	siRNA-IMPa4-25 PSPC1-A488 IMPa4-A546 DAPI 8C1-siRNA-IMP-a2-a4 V2.00	0	28. siRNA-IMPa4-25 PSPC1-A488 DAPI IMPa4-A546_z_TileScan_001 (Stage 26 of 49)	00-y5bug2iLLNSwEcPakQES9G
0.1181		Cell	0.000	1.000	1051	6	siRNA-IMPa4-25 PSPC1-A488 IMPa4-A546 DAPI 8C1-siRNA-IMP-a2-a4 V2.00	0	28. siRNA-IMPa4-25 PSPC1-A488 DAPI IMPa4-A546_z_TileScan_001 (Stage 26 of 49)	00-y5bug2iLLNSwEcPakQES9G
0.272504		Cell	0.000	1.000	1052	7	siRNA-IMPa4-25 PSPC1-A488 IMPa4-A546 DAPI 8C1-siRNA-IMP-a2-a4 V2.00	0	28. siRNA-IMPa4-25 PSPC1-A488 DAPI IMPa4-A546_z_TileScan_001 (Stage 26 of 49)	00-y5bug2iLLNSwEcPakQES9G
0.0393554		Cell	0.000	1.000	1053	8	siRNA-IMPa4-25 PSPC1-A488 IMPa4-A546 DAPI 8C1-siRNA-IMP-a2-a4 V2.00	0	28. siRNA-IMPa4-25 PSPC1-A488 DAPI IMPa4-A546_z_TileScan_001 (Stage 26 of 49)	00-y5bug2iLLNSwEcPakQES9G
0.0400386		Cell	0.000	1.000	1054	9	siRNA-IMPa4-25 PSPC1-A488 IMPa4-A546 DAPI 8C1-siRNA-IMP-a2-a4 V2.00	0	28. siRNA-IMPa4-25 PSPC1-A488 DAPI IMPa4-A546_z_TileScan_001 (Stage 26 of 49)	00-y5bug2iLLNSwEcPakQES9G
0.0568481		Cell	0.000	1.000	1055	10	siRNA-IMPa4-25 PSPC1-A488 IMPa4-A546 DAPI 8C1-siRNA-IMP-a2-a4 V2.00	0	28. siRNA-IMPa4-25 PSPC1-A488 DAPI IMPa4-A546_z_TileScan_001 (Stage 26 of 49)	00-y5bug2iLLNSwEcPakQES9G
0.0387891		Cell	0.000	1.000	1056	11	siRNA-IMPa4-25 PSPC1-A488 IMPa4-A546 DAPI 8C1-siRNA-IMP-a2-a4 V2.00	0	28. siRNA-IMPa4-25 PSPC1-A488 DAPI IMPa4-A546_z_TileScan_001 (Stage 26 of 49)	00-y5bug2iLLNSwEcPakQES9G
0.202666		Cell	0.000	1.000	1057	12	siRNA-IMPa4-25 PSPC1-A488 IMPa4-A546 DAPI 8C1-siRNA-IMP-a2-a4 V2.00	0	28. siRNA-IMPa4-25 PSPC1-A488 DAPI IMPa4-A546_z_TileScan_001 (Stage 26 of 49)	00-y5bug2iLLNSwEcPakQES9G
0.147215		Cell	0.000	1.000	1058	13	siRNA-IMPa4-25 PSPC1-A488 IMPa4-A546 DAPI 8C1-siRNA-IMP-a2-a4 V2.00	0	28. siRNA-IMPa4-25 PSPC1-A488 DAPI IMPa4-A546_z_TileScan_001 (Stage 26 of 49)	00-y5bug2iLLNSwEcPakQES9G
0.171374		Cell	0.000	1.000	1059	14	siRNA-IMPa4-25 PSPC1-A488 IMPa4-A546 DAPI 8C1-siRNA-IMP-a2-a4 V2.00	0	28. siRNA-IMPa4-25 PSPC1-A488 DAPI IMPa4-A546_z_TileScan_001 (Stage 26 of 49)	00-y5bug2iLLNSwEcPakQES9G
0.090818		Cell	0.000	1.000	1060	15	siRNA-IMPa4-25 PSPC1-A488 IMPa4-A546 DAPI 8C1-siRNA-IMP-a2-a4 V2.00	0	28. siRNA-IMPa4-25 PSPC1-A488 DAPI IMPa4-A546_z_TileScan_001 (Stage 26 of 49)	00-y5bug2iLLNSwEcPakQES9G
0.382015		Cell	0.000	1.000	1061	16	siRNA-IMPa4-25 PSPC1-A488 IMPa4-A546 DAPI 8C1-siRNA-IMP-a2-a4 V2.00	0	28. siRNA-IMPa4-25 PSPC1-A488 DAPI IMPa4-A546_z_TileScan_001 (Stage 26 of 49)	00-y5bug2iLLNSwEcPakQES9G
0.0661641		Cell	0.000	1.000	1062	17	siRNA-IMPa4-25 PSPC1-A488 IMPa4-A546 DAPI 8C1-siRNA-IMP-a2-a4 V2.00	0	28. siRNA-IMPa4-25 PSPC1-A488 DAPI IMPa4-A546_z_TileScan_001 (Stage 26 of 49)	00-y5bug2iLLNSwEcPakQES9G
0.0865121		Cell	0.000	1.000	1063	18	siRNA-IMPa4-25 PSPC1-A488 IMPa4-A546 DAPI 8C1-siRNA-IMP-a2-a4 V2.00	0	28. siRNA-IMPa4-25 PSPC1-A488 DAPI IMPa4-A546_z_TileScan_001 (Stage 26 of 49)	00-y5bug2iLLNSwEcPakQES9G
0.0963384		Cell	0.000	1.000	1064	19	siRNA-IMPa4-25 PSPC1-A488 IMPa4-A546 DAPI 8C1-siRNA-IMP-a2-a4 V2.00	0	28. siRNA-IMPa4-25 PSPC1-A488 DAPI IMPa4-A546_z_TileScan_001 (Stage 26 of 49)	00-y5bug2iLLNSwEcPakQES9G
0.0601749		Cell	0.000	1.000	1065	20	siRNA-IMPa4-25 PSPC1-A488 IMPa4-A546 DAPI 8C1-siRNA-IMP-a2-a4 V2.00	0	28. siRNA-IMPa4-25 PSPC1-A488 DAPI IMPa4-A546_z_TileScan_001 (Stage 26 of 49)	00-y5bug2iLLNSwEcPakQES9G
0.318709		Cell	0.000	1.000	1066	21	siRNA-IMPa4-25 PSPC1-A488 IMPa4-A546 DAPI 8C1-siRNA-IMP-a2-a4 V2.00	0	28. siRNA-IMPa4-25 PSPC1-A488 DAPI IMPa4-A546_z_TileScan_001 (Stage 26 of 49)	00-y5bug2iLLNSwEcPakQES9G
