# Supplementary material for: Development of a pipeline for automated, high-throughput analysis of paraspeckle proteins reveals specific roles for importin α proteins
Source: Sci Rep. 2017 Feb 27;7:43323. doi: 10.1038/srep43323 (PMC5379994; doi:10.1038/srep43323)
Supplement: Supplementary Dataset SD1-H [file srep43323-s10.zip › I8P/8C1-siRNA-IMPa4-PSPC1/_/siRNA-IMPa4-25 PSPC1-A488 IMPa4-A546 DAPI 8C1-siRNA-IMP-a2-a4 V2.00_Statistics/siRNA-IMPa4-25 PSPC1-A488 IMPa4-A546 DAPI 8C1-siRNA-IMP-a2-a4 V2.00_Cell_Intensity_Center_Ch=2.csv]

Cell Intensity Center Ch=2
====================
Value	Unit	Category	Channel	Birth [s]	Death [s]	ID	OriginalID	Original Component Name	Original Component ID	Original Image Name	Original Image ID
6		Cell	2	0.000	1.000	0	0	siRNA-IMPa4-25 PSPC1-A488 IMPa4-A546 DAPI 8C1-siRNA-IMP-a2-a4 V2.00	0	28. siRNA-IMPa4-25 PSPC1-A488 DAPI IMPa4-A546_a_TileScan_001 (Stage 1 of 49)	00-JKREv5dFh4S8fT5UBUHMBH
212		Cell	2	0.000	1.000	1	1	siRNA-IMPa4-25 PSPC1-A488 IMPa4-A546 DAPI 8C1-siRNA-IMP-a2-a4 V2.00	0	28. siRNA-IMPa4-25 PSPC1-A488 DAPI IMPa4-A546_a_TileScan_001 (Stage 1 of 49)	00-JKREv5dFh4S8fT5UBUHMBH
5		Cell	2	0.000	1.000	2	2	siRNA-IMPa4-25 PSPC1-A488 IMPa4-A546 DAPI 8C1-siRNA-IMP-a2-a4 V2.00	0	28. siRNA-IMPa4-25 PSPC1-A488 DAPI IMPa4-A546_a_TileScan_001 (Stage 1 of 49)	00-JKREv5dFh4S8fT5UBUHMBH
8		Cell	2	0.000	1.000	3	3	siRNA-IMPa4-25 PSPC1-A488 IMPa4-A546 DAPI 8C1-siRNA-IMP-a2-a4 V2.00	0	28. siRNA-IMPa4-25 PSPC1-A488 DAPI IMPa4-A546_a_TileScan_001 (Stage 1 of 49)	00-JKREv5dFh4S8fT5UBUHMBH
78		Cell	2	0.000	1.000	4	4	siRNA-IMPa4-25 PSPC1-A488 IMPa4-A546 DAPI 8C1-siRNA-IMP-a2-a4 V2.00	0	28. siRNA-IMPa4-25 PSPC1-A488 DAPI IMPa4-A546_a_TileScan_001 (Stage 1 of 49)	00-JKREv5dFh4S8fT5UBUHMBH
14		Cell	2	0.000	1.000	5	5	siRNA-IMPa4-25 PSPC1-A488 IMPa4-A546 DAPI 8C1-siRNA-IMP-a2-a4 V2.00	0	28. siRNA-IMPa4-25 PSPC1-A488 DAPI IMPa4-A546_a_TileScan_001 (Stage 1 of 49)	00-JKREv5dFh4S8fT5UBUHMBH
227		Cell	2	0.000	1.000	6	6	siRNA-IMPa4-25 PSPC1-A488 IMPa4-A546 DAPI 8C1-siRNA-IMP-a2-a4 V2.00	0	28. siRNA-IMPa4-25 PSPC1-A488 DAPI IMPa4-A546_a_TileScan_001 (Stage 1 of 49)	00-JKREv5dFh4S8fT5UBUHMBH
3		Cell	2	0.000	1.000	7	7	siRNA-IMPa4-25 PSPC1-A488 IMPa4-A546 DAPI 8C1-siRNA-IMP-a2-a4 V2.00	0	28. siRNA-IMPa4-25 PSPC1-A488 DAPI IMPa4-A546_a_TileScan_001 (Stage 1 of 49)	00-JKREv5dFh4S8fT5UBUHMBH
4		Cell	2	0.000	1.000	8	8	siRNA-IMPa4-25 PSPC1-A488 IMPa4-A546 DAPI 8C1-siRNA-IMP-a2-a4 V2.00	0	28. siRNA-IMPa4-25 PSPC1-A488 DAPI IMPa4-A546_a_TileScan_001 (Stage 1 of 49)	00-JKREv5dFh4S8fT5UBUHMBH
9		Cell	2	0.000	1.000	9	9	siRNA-IMPa4-25 PSPC1-A488 IMPa4-A546 DAPI 8C1-siRNA-IMP-a2-a4 V2.00	0	28. siRNA-IMPa4-25 PSPC1-A488 DAPI IMPa4-A546_a_TileScan_001 (Stage 1 of 49)	00-JKREv5dFh4S8fT5UBUHMBH
114		Cell	2	0.000	1.000	10	10	siRNA-IMPa4-25 PSPC1-A488 IMPa4-A546 DAPI 8C1-siRNA-IMP-a2-a4 V2.00	0	28. siRNA-IMPa4-25 PSPC1-A488 DAPI IMPa4-A546_a_TileScan_001 (Stage 1 of 49)	00-JKREv5dFh4S8fT5UBUHMBH
2		Cell	2	0.000	1.000	11	11	siRNA-IMPa4-25 PSPC1-A488 IMPa4-A546 DAPI 8C1-siRNA-IMP-a2-a4 V2.00	0	28. siRNA-IMPa4-25 PSPC1-A488 DAPI IMPa4-A546_a_TileScan_001 (Stage 1 of 49)	00-JKREv5dFh4S8fT5UBUHMBH
13		Cell	2	0.000	1.000	12	12	siRNA-IMPa4-25 PSPC1-A488 IMPa4-A546 DAPI 8C1-siRNA-IMP-a2-a4 V2.00	0	28. siRNA-IMPa4-25 PSPC1-A488 DAPI IMPa4-A546_a_TileScan_001 (Stage 1 of 49)	00-JKREv5dFh4S8fT5UBUHMBH
14		Cell	2	0.000	1.000	13	13	siRNA-IMPa4-25 PSPC1-A488 IMPa4-A546 DAPI 8C1-siRNA-IMP-a2-a4 V2.00	0	28. siRNA-IMPa4-25 PSPC1-A488 DAPI IMPa4-A546_a_TileScan_001 (Stage 1 of 49)	00-JKREv5dFh4S8fT5UBUHMBH
22		Cell	2	0.000	1.000	14	14	siRNA-IMPa4-25 PSPC1-A488 IMPa4-A546 DAPI 8C1-siRNA-IMP-a2-a4 V2.00	0	28. siRNA-IMPa4-25 PSPC1-A488 DAPI IMPa4-A546_a_TileScan_001 (Stage 1 of 49)	00-JKREv5dFh4S8fT5UBUHMBH
107		Cell	2	0.000	1.000	15	0	siRNA-IMPa4-25 PSPC1-A488 IMPa4-A546 DAPI 8C1-siRNA-IMP-a2-a4 V2.00	0	28. siRNA-IMPa4-25 PSPC1-A488 DAPI IMPa4-A546_aa_TileScan_001 (Stage 27 of 49)	00-x9mCNsT3tnCjPtcMHRbHkP
13		Cell	2	0.000	1.000	16	1	siRNA-IMPa4-25 PSPC1-A488 IMPa4-A546 DAPI 8C1-siRNA-IMP-a2-a4 V2.00	0	28. siRNA-IMPa4-25 PSPC1-A488 DAPI IMPa4-A546_aa_TileScan_001 (Stage 27 of 49)	00-x9mCNsT3tnCjPtcMHRbHkP
29		Cell	2	0.000	1.000	17	2	siRNA-IMPa4-25 PSPC1-A488 IMPa4-A546 DAPI 8C1-siRNA-IMP-a2-a4 V2.00	0	28. siRNA-IMPa4-25 PSPC1-A488 DAPI IMPa4-A546_aa_TileScan_001 (Stage 27 of 49)	00-x9mCNsT3tnCjPtcMHRbHkP
241		Cell	2	0.000	1.000	18	3	siRNA-IMPa4-25 PSPC1-A488 IMPa4-A546 DAPI 8C1-siRNA-IMP-a2-a4 V2.00	0	28. siRNA-IMPa4-25 PSPC1-A488 DAPI IMPa4-A546_aa_TileScan_001 (Stage 27 of 49)	00-x9mCNsT3tnCjPtcMHRbHkP
121		Cell	2	0.000	1.000	19	4	siRNA-IMPa4-25 PSPC1-A488 IMPa4-A546 DAPI 8C1-siRNA-IMP-a2-a4 V2.00	0	28. siRNA-IMPa4-25 PSPC1-A488 DAPI IMPa4-A546_aa_TileScan_001 (Stage 27 of 49)	00-x9mCNsT3tnCjPtcMHRbHkP
11		Cell	2	0.000	1.000	20	5	siRNA-IMPa4-25 PSPC1-A488 IMPa4-A546 DAPI 8C1-siRNA-IMP-a2-a4 V2.00	0	28. siRNA-IMPa4-25 PSPC1-A488 DAPI IMPa4-A546_aa_TileScan_001 (Stage 27 of 49)	00-x9mCNsT3tnCjPtcMHRbHkP
220		Cell	2	0.000	1.000	21	6	siRNA-IMPa4-25 PSPC1-A488 IMPa4-A546 DAPI 8C1-siRNA-IMP-a2-a4 V2.00	0	28. siRNA-IMPa4-25 PSPC1-A488 DAPI IMPa4-A546_aa_TileScan_001 (Stage 27 of 49)	00-x9mCNsT3tnCjPtcMHRbHkP
20		Cell	2	0.000	1.000	22	7	siRNA-IMPa4-25 PSPC1-A488 IMPa4-A546 DAPI 8C1-siRNA-IMP-a2-a4 V2.00	0	28. siRNA-IMPa4-25 PSPC1-A488 DAPI IMPa4-A546_aa_TileScan_001 (Stage 27 of 49)	00-x9mCNsT3tnCjPtcMHRbHkP
183		Cell	2	0.000	1.000	23	8	siRNA-IMPa4-25 PSPC1-A488 IMPa4-A546 DAPI 8C1-siRNA-IMP-a2-a4 V2.00	0	28. siRNA-IMPa4-25 PSPC1-A488 DAPI IMPa4-A546_aa_TileScan_001 (Stage 27 of 49)	00-x9mCNsT3tnCjPtcMHRbHkP
231		Cell	2	0.000	1.000	24	9	siRNA-IMPa4-25 PSPC1-A488 IMPa4-A546 DAPI 8C1-siRNA-IMP-a2-a4 V2.00	0	28. siRNA-IMPa4-25 PSPC1-A488 DAPI IMPa4-A546_aa_TileScan_001 (Stage 27 of 49)	00-x9mCNsT3tnCjPtcMHRbHkP
151		Cell	2	0.000	1.000	25	10	siRNA-IMPa4-25 PSPC1-A488 IMPa4-A546 DAPI 8C1-siRNA-IMP-a2-a4 V2.00	0	28. siRNA-IMPa4-25 PSPC1-A488 DAPI IMPa4-A546_aa_TileScan_001 (Stage 27 of 49)	00-x9mCNsT3tnCjPtcMHRbHkP
245		Cell	2	0.000	1.000	26	11	siRNA-IMPa4-25 PSPC1-A488 IMPa4-A546 DAPI 8C1-siRNA-IMP-a2-a4 V2.00	0	28. siRNA-IMPa4-25 PSPC1-A488 DAPI IMPa4-A546_aa_TileScan_001 (Stage 27 of 49)	00-x9mCNsT3tnCjPtcMHRbHkP
5		Cell	2	0.000	1.000	27	12	siRNA-IMPa4-25 PSPC1-A488 IMPa4-A546 DAPI 8C1-siRNA-IMP-a2-a4 V2.00	0	28. siRNA-IMPa4-25 PSPC1-A488 DAPI IMPa4-A546_aa_TileScan_001 (Stage 27 of 49)	00-x9mCNsT3tnCjPtcMHRbHkP
99		Cell	2	0.000	1.000	28	13	siRNA-IMPa4-25 PSPC1-A488 IMPa4-A546 DAPI 8C1-siRNA-IMP-a2-a4 V2.00	0	28. siRNA-IMPa4-25 PSPC1-A488 DAPI IMPa4-A546_aa_TileScan_001 (Stage 27 of 49)	00-x9mCNsT3tnCjPtcMHRbHkP
20		Cell	2	0.000	1.000	29	14	siRNA-IMPa4-25 PSPC1-A488 IMPa4-A546 DAPI 8C1-siRNA-IMP-a2-a4 V2.00	0	28. siRNA-IMPa4-25 PSPC1-A488 DAPI IMPa4-A546_aa_TileScan_001 (Stage 27 of 49)	00-x9mCNsT3tnCjPtcMHRbHkP
195		Cell	2	0.000	1.000	30	15	siRNA-IMPa4-25 PSPC1-A488 IMPa4-A546 DAPI 8C1-siRNA-IMP-a2-a4 V2.00	0	28. siRNA-IMPa4-25 PSPC1-A488 DAPI IMPa4-A546_aa_TileScan_001 (Stage 27 of 49)	00-x9mCNsT3tnCjPtcMHRbHkP
220		Cell	2	0.000	1.000	31	16	siRNA-IMPa4-25 PSPC1-A488 IMPa4-A546 DAPI 8C1-siRNA-IMP-a2-a4 V2.00	0	28. siRNA-IMPa4-25 PSPC1-A488 DAPI IMPa4-A546_aa_TileScan_001 (Stage 27 of 49)	00-x9mCNsT3tnCjPtcMHRbHkP
244		Cell	2	0.000	1.000	32	17	siRNA-IMPa4-25 PSPC1-A488 IMPa4-A546 DAPI 8C1-siRNA-IMP-a2-a4 V2.00	0	28. siRNA-IMPa4-25 PSPC1-A488 DAPI IMPa4-A546_aa_TileScan_001 (Stage 27 of 49)	00-x9mCNsT3tnCjPtcMHRbHkP
182		Cell	2	0.000	1.000	33	18	siRNA-IMPa4-25 PSPC1-A488 IMPa4-A546 DAPI 8C1-siRNA-IMP-a2-a4 V2.00	0	28. siRNA-IMPa4-25 PSPC1-A488 DAPI IMPa4-A546_aa_TileScan_001 (Stage 27 of 49)	00-x9mCNsT3tnCjPtcMHRbHkP
237		Cell	2	0.000	1.000	34	19	siRNA-IMPa4-25 PSPC1-A488 IMPa4-A546 DAPI 8C1-siRNA-IMP-a2-a4 V2.00	0	28. siRNA-IMPa4-25 PSPC1-A488 DAPI IMPa4-A546_aa_TileScan_001 (Stage 27 of 49)	00-x9mCNsT3tnCjPtcMHRbHkP
235		Cell	2	0.000	1.000	35	20	siRNA-IMPa4-25 PSPC1-A488 IMPa4-A546 DAPI 8C1-siRNA-IMP-a2-a4 V2.00	0	28. siRNA-IMPa4-25 PSPC1-A488 DAPI IMPa4-A546_aa_TileScan_001 (Stage 27 of 49)	00-x9mCNsT3tnCjPtcMHRbHkP
31		Cell	2	0.000	1.000	36	21	siRNA-IMPa4-25 PSPC1-A488 IMPa4-A546 DAPI 8C1-siRNA-IMP-a2-a4 V2.00	0	28. siRNA-IMPa4-25 PSPC1-A488 DAPI IMPa4-A546_aa_TileScan_001 (Stage 27 of 49)	00-x9mCNsT3tnCjPtcMHRbHkP
250		Cell	2	0.000	1.000	37	22	siRNA-IMPa4-25 PSPC1-A488 IMPa4-A546 DAPI 8C1-siRNA-IMP-a2-a4 V2.00	0	28. siRNA-IMPa4-25 PSPC1-A488 DAPI IMPa4-A546_aa_TileScan_001 (Stage 27 of 49)	00-x9mCNsT3tnCjPtcMHRbHkP
9		Cell	2	0.000	1.000	38	23	siRNA-IMPa4-25 PSPC1-A488 IMPa4-A546 DAPI 8C1-siRNA-IMP-a2-a4 V2.00	0	28. siRNA-IMPa4-25 PSPC1-A488 DAPI IMPa4-A546_aa_TileScan_001 (Stage 27 of 49)	00-x9mCNsT3tnCjPtcMHRbHkP
20		Cell	2	0.000	1.000	39	24	siRNA-IMPa4-25 PSPC1-A488 IMPa4-A546 DAPI 8C1-siRNA-IMP-a2-a4 V2.00	0	28. siRNA-IMPa4-25 PSPC1-A488 DAPI IMPa4-A546_aa_TileScan_001 (Stage 27 of 49)	00-x9mCNsT3tnCjPtcMHRbHkP
42		Cell	2	0.000	1.000	40	25	siRNA-IMPa4-25 PSPC1-A488 IMPa4-A546 DAPI 8C1-siRNA-IMP-a2-a4 V2.00	0	28. siRNA-IMPa4-25 PSPC1-A488 DAPI IMPa4-A546_aa_TileScan_001 (Stage 27 of 49)	00-x9mCNsT3tnCjPtcMHRbHkP
247		Cell	2	0.000	1.000	41	26	siRNA-IMPa4-25 PSPC1-A488 IMPa4-A546 DAPI 8C1-siRNA-IMP-a2-a4 V2.00	0	28. siRNA-IMPa4-25 PSPC1-A488 DAPI IMPa4-A546_aa_TileScan_001 (Stage 27 of 49)	00-x9mCNsT3tnCjPtcMHRbHkP
250		Cell	2	0.000	1.000	42	27	siRNA-IMPa4-25 PSPC1-A488 IMPa4-A546 DAPI 8C1-siRNA-IMP-a2-a4 V2.00	0	28. siRNA-IMPa4-25 PSPC1-A488 DAPI IMPa4-A546_aa_TileScan_001 (Stage 27 of 49)	00-x9mCNsT3tnCjPtcMHRbHkP
70		Cell	2	0.000	1.000	43	28	siRNA-IMPa4-25 PSPC1-A488 IMPa4-A546 DAPI 8C1-siRNA-IMP-a2-a4 V2.00	0	28. siRNA-IMPa4-25 PSPC1-A488 DAPI IMPa4-A546_aa_TileScan_001 (Stage 27 of 49)	00-x9mCNsT3tnCjPtcMHRbHkP
254		Cell	2	0.000	1.000	44	29	siRNA-IMPa4-25 PSPC1-A488 IMPa4-A546 DAPI 8C1-siRNA-IMP-a2-a4 V2.00	0	28. siRNA-IMPa4-25 PSPC1-A488 DAPI IMPa4-A546_aa_TileScan_001 (Stage 27 of 49)	00-x9mCNsT3tnCjPtcMHRbHkP
11		Cell	2	0.000	1.000	45	0	siRNA-IMPa4-25 PSPC1-A488 IMPa4-A546 DAPI 8C1-siRNA-IMP-a2-a4 V2.00	0	28. siRNA-IMPa4-25 PSPC1-A488 DAPI IMPa4-A546_ab_TileScan_001 (Stage 28 of 49)	00-Q4ooruqc3Yzm6j4qtFoQce
9		Cell	2	0.000	1.000	46	1	siRNA-IMPa4-25 PSPC1-A488 IMPa4-A546 DAPI 8C1-siRNA-IMP-a2-a4 V2.00	0	28. siRNA-IMPa4-25 PSPC1-A488 DAPI IMPa4-A546_ab_TileScan_001 (Stage 28 of 49)	00-Q4ooruqc3Yzm6j4qtFoQce
237		Cell	2	0.000	1.000	47	2	siRNA-IMPa4-25 PSPC1-A488 IMPa4-A546 DAPI 8C1-siRNA-IMP-a2-a4 V2.00	0	28. siRNA-IMPa4-25 PSPC1-A488 DAPI IMPa4-A546_ab_TileScan_001 (Stage 28 of 49)	00-Q4ooruqc3Yzm6j4qtFoQce
15		Cell	2	0.000	1.000	48	3	siRNA-IMPa4-25 PSPC1-A488 IMPa4-A546 DAPI 8C1-siRNA-IMP-a2-a4 V2.00	0	28. siRNA-IMPa4-25 PSPC1-A488 DAPI IMPa4-A546_ab_TileScan_001 (Stage 28 of 49)	00-Q4ooruqc3Yzm6j4qtFoQce
10		Cell	2	0.000	1.000	49	4	siRNA-IMPa4-25 PSPC1-A488 IMPa4-A546 DAPI 8C1-siRNA-IMP-a2-a4 V2.00	0	28. siRNA-IMPa4-25 PSPC1-A488 DAPI IMPa4-A546_ab_TileScan_001 (Stage 28 of 49)	00-Q4ooruqc3Yzm6j4qtFoQce
163		Cell	2	0.000	1.000	50	5	siRNA-IMPa4-25 PSPC1-A488 IMPa4-A546 DAPI 8C1-siRNA-IMP-a2-a4 V2.00	0	28. siRNA-IMPa4-25 PSPC1-A488 DAPI IMPa4-A546_ab_TileScan_001 (Stage 28 of 49)	00-Q4ooruqc3Yzm6j4qtFoQce
244		Cell	2	0.000	1.000	51	6	siRNA-IMPa4-25 PSPC1-A488 IMPa4-A546 DAPI 8C1-siRNA-IMP-a2-a4 V2.00	0	28. siRNA-IMPa4-25 PSPC1-A488 DAPI IMPa4-A546_ab_TileScan_001 (Stage 28 of 49)	00-Q4ooruqc3Yzm6j4qtFoQce
230		Cell	2	0.000	1.000	52	7	siRNA-IMPa4-25 PSPC1-A488 IMPa4-A546 DAPI 8C1-siRNA-IMP-a2-a4 V2.00	0	28. siRNA-IMPa4-25 PSPC1-A488 DAPI IMPa4-A546_ab_TileScan_001 (Stage 28 of 49)	00-Q4ooruqc3Yzm6j4qtFoQce
12		Cell	2	0.000	1.000	53	8	siRNA-IMPa4-25 PSPC1-A488 IMPa4-A546 DAPI 8C1-siRNA-IMP-a2-a4 V2.00	0	28. siRNA-IMPa4-25 PSPC1-A488 DAPI IMPa4-A546_ab_TileScan_001 (Stage 28 of 49)	00-Q4ooruqc3Yzm6j4qtFoQce
11		Cell	2	0.000	1.000	54	9	siRNA-IMPa4-25 PSPC1-A488 IMPa4-A546 DAPI 8C1-siRNA-IMP-a2-a4 V2.00	0	28. siRNA-IMPa4-25 PSPC1-A488 DAPI IMPa4-A546_ab_TileScan_001 (Stage 28 of 49)	00-Q4ooruqc3Yzm6j4qtFoQce
9		Cell	2	0.000	1.000	55	10	siRNA-IMPa4-25 PSPC1-A488 IMPa4-A546 DAPI 8C1-siRNA-IMP-a2-a4 V2.00	0	28. siRNA-IMPa4-25 PSPC1-A488 DAPI IMPa4-A546_ab_TileScan_001 (Stage 28 of 49)	00-Q4ooruqc3Yzm6j4qtFoQce
9		Cell	2	0.000	1.000	56	11	siRNA-IMPa4-25 PSPC1-A488 IMPa4-A546 DAPI 8C1-siRNA-IMP-a2-a4 V2.00	0	28. siRNA-IMPa4-25 PSPC1-A488 DAPI IMPa4-A546_ab_TileScan_001 (Stage 28 of 49)	00-Q4ooruqc3Yzm6j4qtFoQce
133		Cell	2	0.000	1.000	57	12	siRNA-IMPa4-25 PSPC1-A488 IMPa4-A546 DAPI 8C1-siRNA-IMP-a2-a4 V2.00	0	28. siRNA-IMPa4-25 PSPC1-A488 DAPI IMPa4-A546_ab_TileScan_001 (Stage 28 of 49)	00-Q4ooruqc3Yzm6j4qtFoQce
84		Cell	2	0.000	1.000	58	13	siRNA-IMPa4-25 PSPC1-A488 IMPa4-A546 DAPI 8C1-siRNA-IMP-a2-a4 V2.00	0	28. siRNA-IMPa4-25 PSPC1-A488 DAPI IMPa4-A546_ab_TileScan_001 (Stage 28 of 49)	00-Q4ooruqc3Yzm6j4qtFoQce
7		Cell	2	0.000	1.000	59	14	siRNA-IMPa4-25 PSPC1-A488 IMPa4-A546 DAPI 8C1-siRNA-IMP-a2-a4 V2.00	0	28. siRNA-IMPa4-25 PSPC1-A488 DAPI IMPa4-A546_ab_TileScan_001 (Stage 28 of 49)	00-Q4ooruqc3Yzm6j4qtFoQce
14		Cell	2	0.000	1.000	60	15	siRNA-IMPa4-25 PSPC1-A488 IMPa4-A546 DAPI 8C1-siRNA-IMP-a2-a4 V2.00	0	28. siRNA-IMPa4-25 PSPC1-A488 DAPI IMPa4-A546_ab_TileScan_001 (Stage 28 of 49)	00-Q4ooruqc3Yzm6j4qtFoQce
11		Cell	2	0.000	1.000	61	16	siRNA-IMPa4-25 PSPC1-A488 IMPa4-A546 DAPI 8C1-siRNA-IMP-a2-a4 V2.00	0	28. siRNA-IMPa4-25 PSPC1-A488 DAPI IMPa4-A546_ab_TileScan_001 (Stage 28 of 49)	00-Q4ooruqc3Yzm6j4qtFoQce
194		Cell	2	0.000	1.000	62	17	siRNA-IMPa4-25 PSPC1-A488 IMPa4-A546 DAPI 8C1-siRNA-IMP-a2-a4 V2.00	0	28. siRNA-IMPa4-25 PSPC1-A488 DAPI IMPa4-A546_ab_TileScan_001 (Stage 28 of 49)	00-Q4ooruqc3Yzm6j4qtFoQce
15		Cell	2	0.000	1.000	63	18	siRNA-IMPa4-25 PSPC1-A488 IMPa4-A546 DAPI 8C1-siRNA-IMP-a2-a4 V2.00	0	28. siRNA-IMPa4-25 PSPC1-A488 DAPI IMPa4-A546_ab_TileScan_001 (Stage 28 of 49)	00-Q4ooruqc3Yzm6j4qtFoQce
252		Cell	2	0.000	1.000	64	19	siRNA-IMPa4-25 PSPC1-A488 IMPa4-A546 DAPI 8C1-siRNA-IMP-a2-a4 V2.00	0	28. siRNA-IMPa4-25 PSPC1-A488 DAPI IMPa4-A546_ab_TileScan_001 (Stage 28 of 49)	00-Q4ooruqc3Yzm6j4qtFoQce
224		Cell	2	0.000	1.000	65	20	siRNA-IMPa4-25 PSPC1-A488 IMPa4-A546 DAPI 8C1-siRNA-IMP-a2-a4 V2.00	0	28. siRNA-IMPa4-25 PSPC1-A488 DAPI IMPa4-A546_ab_TileScan_001 (Stage 28 of 49)	00-Q4ooruqc3Yzm6j4qtFoQce
27		Cell	2	0.000	1.000	66	21	siRNA-IMPa4-25 PSPC1-A488 IMPa4-A546 DAPI 8C1-siRNA-IMP-a2-a4 V2.00	0	28. siRNA-IMPa4-25 PSPC1-A488 DAPI IMPa4-A546_ab_TileScan_001 (Stage 28 of 49)	00-Q4ooruqc3Yzm6j4qtFoQce
9		Cell	2	0.000	1.000	67	22	siRNA-IMPa4-25 PSPC1-A488 IMPa4-A546 DAPI 8C1-siRNA-IMP-a2-a4 V2.00	0	28. siRNA-IMPa4-25 PSPC1-A488 DAPI IMPa4-A546_ab_TileScan_001 (Stage 28 of 49)	00-Q4ooruqc3Yzm6j4qtFoQce
247		Cell	2	0.000	1.000	68	23	siRNA-IMPa4-25 PSPC1-A488 IMPa4-A546 DAPI 8C1-siRNA-IMP-a2-a4 V2.00	0	28. siRNA-IMPa4-25 PSPC1-A488 DAPI IMPa4-A546_ab_TileScan_001 (Stage 28 of 49)	00-Q4ooruqc3Yzm6j4qtFoQce
248		Cell	2	0.000	1.000	69	24	siRNA-IMPa4-25 PSPC1-A488 IMPa4-A546 DAPI 8C1-siRNA-IMP-a2-a4 V2.00	0	28. siRNA-IMPa4-25 PSPC1-A488 DAPI IMPa4-A546_ab_TileScan_001 (Stage 28 of 49)	00-Q4ooruqc3Yzm6j4qtFoQce
245		Cell	2	0.000	1.000	70	25	siRNA-IMPa4-25 PSPC1-A488 IMPa4-A546 DAPI 8C1-siRNA-IMP-a2-a4 V2.00	0	28. siRNA-IMPa4-25 PSPC1-A488 DAPI IMPa4-A546_ab_TileScan_001 (Stage 28 of 49)	00-Q4ooruqc3Yzm6j4qtFoQce
16		Cell	2	0.000	1.000	71	26	siRNA-IMPa4-25 PSPC1-A488 IMPa4-A546 DAPI 8C1-siRNA-IMP-a2-a4 V2.00	0	28. siRNA-IMPa4-25 PSPC1-A488 DAPI IMPa4-A546_ab_TileScan_001 (Stage 28 of 49)	00-Q4ooruqc3Yzm6j4qtFoQce
254		Cell	2	0.000	1.000	72	27	siRNA-IMPa4-25 PSPC1-A488 IMPa4-A546 DAPI 8C1-siRNA-IMP-a2-a4 V2.00	0	28. siRNA-IMPa4-25 PSPC1-A488 DAPI IMPa4-A546_ab_TileScan_001 (Stage 28 of 49)	00-Q4ooruqc3Yzm6j4qtFoQce
170		Cell	2	0.000	1.000	73	0	siRNA-IMPa4-25 PSPC1-A488 IMPa4-A546 DAPI 8C1-siRNA-IMP-a2-a4 V2.00	0	28. siRNA-IMPa4-25 PSPC1-A488 DAPI IMPa4-A546_ac_TileScan_001 (Stage 29 of 49)	00-LXCLx4huhhqiRKe4jbZjg4
8		Cell	2	0.000	1.000	74	1	siRNA-IMPa4-25 PSPC1-A488 IMPa4-A546 DAPI 8C1-siRNA-IMP-a2-a4 V2.00	0	28. siRNA-IMPa4-25 PSPC1-A488 DAPI IMPa4-A546_ac_TileScan_001 (Stage 29 of 49)	00-LXCLx4huhhqiRKe4jbZjg4
4		Cell	2	0.000	1.000	75	2	siRNA-IMPa4-25 PSPC1-A488 IMPa4-A546 DAPI 8C1-siRNA-IMP-a2-a4 V2.00	0	28. siRNA-IMPa4-25 PSPC1-A488 DAPI IMPa4-A546_ac_TileScan_001 (Stage 29 of 49)	00-LXCLx4huhhqiRKe4jbZjg4
178		Cell	2	0.000	1.000	76	3	siRNA-IMPa4-25 PSPC1-A488 IMPa4-A546 DAPI 8C1-siRNA-IMP-a2-a4 V2.00	0	28. siRNA-IMPa4-25 PSPC1-A488 DAPI IMPa4-A546_ac_TileScan_001 (Stage 29 of 49)	00-LXCLx4huhhqiRKe4jbZjg4
145		Cell	2	0.000	1.000	77	4	siRNA-IMPa4-25 PSPC1-A488 IMPa4-A546 DAPI 8C1-siRNA-IMP-a2-a4 V2.00	0	28. siRNA-IMPa4-25 PSPC1-A488 DAPI IMPa4-A546_ac_TileScan_001 (Stage 29 of 49)	00-LXCLx4huhhqiRKe4jbZjg4
134		Cell	2	0.000	1.000	78	5	siRNA-IMPa4-25 PSPC1-A488 IMPa4-A546 DAPI 8C1-siRNA-IMP-a2-a4 V2.00	0	28. siRNA-IMPa4-25 PSPC1-A488 DAPI IMPa4-A546_ac_TileScan_001 (Stage 29 of 49)	00-LXCLx4huhhqiRKe4jbZjg4
103		Cell	2	0.000	1.000	79	6	siRNA-IMPa4-25 PSPC1-A488 IMPa4-A546 DAPI 8C1-siRNA-IMP-a2-a4 V2.00	0	28. siRNA-IMPa4-25 PSPC1-A488 DAPI IMPa4-A546_ac_TileScan_001 (Stage 29 of 49)	00-LXCLx4huhhqiRKe4jbZjg4
223		Cell	2	0.000	1.000	80	7	siRNA-IMPa4-25 PSPC1-A488 IMPa4-A546 DAPI 8C1-siRNA-IMP-a2-a4 V2.00	0	28. siRNA-IMPa4-25 PSPC1-A488 DAPI IMPa4-A546_ac_TileScan_001 (Stage 29 of 49)	00-LXCLx4huhhqiRKe4jbZjg4
224		Cell	2	0.000	1.000	81	8	siRNA-IMPa4-25 PSPC1-A488 IMPa4-A546 DAPI 8C1-siRNA-IMP-a2-a4 V2.00	0	28. siRNA-IMPa4-25 PSPC1-A488 DAPI IMPa4-A546_ac_TileScan_001 (Stage 29 of 49)	00-LXCLx4huhhqiRKe4jbZjg4
169		Cell	2	0.000	1.000	82	9	siRNA-IMPa4-25 PSPC1-A488 IMPa4-A546 DAPI 8C1-siRNA-IMP-a2-a4 V2.00	0	28. siRNA-IMPa4-25 PSPC1-A488 DAPI IMPa4-A546_ac_TileScan_001 (Stage 29 of 49)	00-LXCLx4huhhqiRKe4jbZjg4
158		Cell	2	0.000	1.000	83	10	siRNA-IMPa4-25 PSPC1-A488 IMPa4-A546 DAPI 8C1-siRNA-IMP-a2-a4 V2.00	0	28. siRNA-IMPa4-25 PSPC1-A488 DAPI IMPa4-A546_ac_TileScan_001 (Stage 29 of 49)	00-LXCLx4huhhqiRKe4jbZjg4
240		Cell	2	0.000	1.000	84	11	siRNA-IMPa4-25 PSPC1-A488 IMPa4-A546 DAPI 8C1-siRNA-IMP-a2-a4 V2.00	0	28. siRNA-IMPa4-25 PSPC1-A488 DAPI IMPa4-A546_ac_TileScan_001 (Stage 29 of 49)	00-LXCLx4huhhqiRKe4jbZjg4
211		Cell	2	0.000	1.000	85	12	siRNA-IMPa4-25 PSPC1-A488 IMPa4-A546 DAPI 8C1-siRNA-IMP-a2-a4 V2.00	0	28. siRNA-IMPa4-25 PSPC1-A488 DAPI IMPa4-A546_ac_TileScan_001 (Stage 29 of 49)	00-LXCLx4huhhqiRKe4jbZjg4
234		Cell	2	0.000	1.000	86	13	siRNA-IMPa4-25 PSPC1-A488 IMPa4-A546 DAPI 8C1-siRNA-IMP-a2-a4 V2.00	0	28. siRNA-IMPa4-25 PSPC1-A488 DAPI IMPa4-A546_ac_TileScan_001 (Stage 29 of 49)	00-LXCLx4huhhqiRKe4jbZjg4
195		Cell	2	0.000	1.000	87	14	siRNA-IMPa4-25 PSPC1-A488 IMPa4-A546 DAPI 8C1-siRNA-IMP-a2-a4 V2.00	0	28. siRNA-IMPa4-25 PSPC1-A488 DAPI IMPa4-A546_ac_TileScan_001 (Stage 29 of 49)	00-LXCLx4huhhqiRKe4jbZjg4
22		Cell	2	0.000	1.000	88	15	siRNA-IMPa4-25 PSPC1-A488 IMPa4-A546 DAPI 8C1-siRNA-IMP-a2-a4 V2.00	0	28. siRNA-IMPa4-25 PSPC1-A488 DAPI IMPa4-A546_ac_TileScan_001 (Stage 29 of 49)	00-LXCLx4huhhqiRKe4jbZjg4
171		Cell	2	0.000	1.000	89	16	siRNA-IMPa4-25 PSPC1-A488 IMPa4-A546 DAPI 8C1-siRNA-IMP-a2-a4 V2.00	0	28. siRNA-IMPa4-25 PSPC1-A488 DAPI IMPa4-A546_ac_TileScan_001 (Stage 29 of 49)	00-LXCLx4huhhqiRKe4jbZjg4
190		Cell	2	0.000	1.000	90	17	siRNA-IMPa4-25 PSPC1-A488 IMPa4-A546 DAPI 8C1-siRNA-IMP-a2-a4 V2.00	0	28. siRNA-IMPa4-25 PSPC1-A488 DAPI IMPa4-A546_ac_TileScan_001 (Stage 29 of 49)	00-LXCLx4huhhqiRKe4jbZjg4
235		Cell	2	0.000	1.000	91	18	siRNA-IMPa4-25 PSPC1-A488 IMPa4-A546 DAPI 8C1-siRNA-IMP-a2-a4 V2.00	0	28. siRNA-IMPa4-25 PSPC1-A488 DAPI IMPa4-A546_ac_TileScan_001 (Stage 29 of 49)	00-LXCLx4huhhqiRKe4jbZjg4
59		Cell	2	0.000	1.000	92	19	siRNA-IMPa4-25 PSPC1-A488 IMPa4-A546 DAPI 8C1-siRNA-IMP-a2-a4 V2.00	0	28. siRNA-IMPa4-25 PSPC1-A488 DAPI IMPa4-A546_ac_TileScan_001 (Stage 29 of 49)	00-LXCLx4huhhqiRKe4jbZjg4
13		Cell	2	0.000	1.000	93	20	siRNA-IMPa4-25 PSPC1-A488 IMPa4-A546 DAPI 8C1-siRNA-IMP-a2-a4 V2.00	0	28. siRNA-IMPa4-25 PSPC1-A488 DAPI IMPa4-A546_ac_TileScan_001 (Stage 29 of 49)	00-LXCLx4huhhqiRKe4jbZjg4
71		Cell	2	0.000	1.000	94	0	siRNA-IMPa4-25 PSPC1-A488 IMPa4-A546 DAPI 8C1-siRNA-IMP-a2-a4 V2.00	0	28. siRNA-IMPa4-25 PSPC1-A488 DAPI IMPa4-A546_ad_TileScan_001 (Stage 30 of 49)	00-Yab6yGwQb798LddhaQwGqH
9		Cell	2	0.000	1.000	95	1	siRNA-IMPa4-25 PSPC1-A488 IMPa4-A546 DAPI 8C1-siRNA-IMP-a2-a4 V2.00	0	28. siRNA-IMPa4-25 PSPC1-A488 DAPI IMPa4-A546_ad_TileScan_001 (Stage 30 of 49)	00-Yab6yGwQb798LddhaQwGqH
9		Cell	2	0.000	1.000	96	2	siRNA-IMPa4-25 PSPC1-A488 IMPa4-A546 DAPI 8C1-siRNA-IMP-a2-a4 V2.00	0	28. siRNA-IMPa4-25 PSPC1-A488 DAPI IMPa4-A546_ad_TileScan_001 (Stage 30 of 49)	00-Yab6yGwQb798LddhaQwGqH
228		Cell	2	0.000	1.000	97	3	siRNA-IMPa4-25 PSPC1-A488 IMPa4-A546 DAPI 8C1-siRNA-IMP-a2-a4 V2.00	0	28. siRNA-IMPa4-25 PSPC1-A488 DAPI IMPa4-A546_ad_TileScan_001 (Stage 30 of 49)	00-Yab6yGwQb798LddhaQwGqH
176		Cell	2	0.000	1.000	98	4	siRNA-IMPa4-25 PSPC1-A488 IMPa4-A546 DAPI 8C1-siRNA-IMP-a2-a4 V2.00	0	28. siRNA-IMPa4-25 PSPC1-A488 DAPI IMPa4-A546_ad_TileScan_001 (Stage 30 of 49)	00-Yab6yGwQb798LddhaQwGqH
206		Cell	2	0.000	1.000	99	5	siRNA-IMPa4-25 PSPC1-A488 IMPa4-A546 DAPI 8C1-siRNA-IMP-a2-a4 V2.00	0	28. siRNA-IMPa4-25 PSPC1-A488 DAPI IMPa4-A546_ad_TileScan_001 (Stage 30 of 49)	00-Yab6yGwQb798LddhaQwGqH
218		Cell	2	0.000	1.000	100	6	siRNA-IMPa4-25 PSPC1-A488 IMPa4-A546 DAPI 8C1-siRNA-IMP-a2-a4 V2.00	0	28. siRNA-IMPa4-25 PSPC1-A488 DAPI IMPa4-A546_ad_TileScan_001 (Stage 30 of 49)	00-Yab6yGwQb798LddhaQwGqH
140		Cell	2	0.000	1.000	101	7	siRNA-IMPa4-25 PSPC1-A488 IMPa4-A546 DAPI 8C1-siRNA-IMP-a2-a4 V2.00	0	28. siRNA-IMPa4-25 PSPC1-A488 DAPI IMPa4-A546_ad_TileScan_001 (Stage 30 of 49)	00-Yab6yGwQb798LddhaQwGqH
60		Cell	2	0.000	1.000	102	8	siRNA-IMPa4-25 PSPC1-A488 IMPa4-A546 DAPI 8C1-siRNA-IMP-a2-a4 V2.00	0	28. siRNA-IMPa4-25 PSPC1-A488 DAPI IMPa4-A546_ad_TileScan_001 (Stage 30 of 49)	00-Yab6yGwQb798LddhaQwGqH
116		Cell	2	0.000	1.000	103	9	siRNA-IMPa4-25 PSPC1-A488 IMPa4-A546 DAPI 8C1-siRNA-IMP-a2-a4 V2.00	0	28. siRNA-IMPa4-25 PSPC1-A488 DAPI IMPa4-A546_ad_TileScan_001 (Stage 30 of 49)	00-Yab6yGwQb798LddhaQwGqH
199		Cell	2	0.000	1.000	104	10	siRNA-IMPa4-25 PSPC1-A488 IMPa4-A546 DAPI 8C1-siRNA-IMP-a2-a4 V2.00	0	28. siRNA-IMPa4-25 PSPC1-A488 DAPI IMPa4-A546_ad_TileScan_001 (Stage 30 of 49)	00-Yab6yGwQb798LddhaQwGqH
244		Cell	2	0.000	1.000	105	11	siRNA-IMPa4-25 PSPC1-A488 IMPa4-A546 DAPI 8C1-siRNA-IMP-a2-a4 V2.00	0	28. siRNA-IMPa4-25 PSPC1-A488 DAPI IMPa4-A546_ad_TileScan_001 (Stage 30 of 49)	00-Yab6yGwQb798LddhaQwGqH
195		Cell	2	0.000	1.000	106	12	siRNA-IMPa4-25 PSPC1-A488 IMPa4-A546 DAPI 8C1-siRNA-IMP-a2-a4 V2.00	0	28. siRNA-IMPa4-25 PSPC1-A488 DAPI IMPa4-A546_ad_TileScan_001 (Stage 30 of 49)	00-Yab6yGwQb798LddhaQwGqH
167		Cell	2	0.000	1.000	107	13	siRNA-IMPa4-25 PSPC1-A488 IMPa4-A546 DAPI 8C1-siRNA-IMP-a2-a4 V2.00	0	28. siRNA-IMPa4-25 PSPC1-A488 DAPI IMPa4-A546_ad_TileScan_001 (Stage 30 of 49)	00-Yab6yGwQb798LddhaQwGqH
15		Cell	2	0.000	1.000	108	14	siRNA-IMPa4-25 PSPC1-A488 IMPa4-A546 DAPI 8C1-siRNA-IMP-a2-a4 V2.00	0	28. siRNA-IMPa4-25 PSPC1-A488 DAPI IMPa4-A546_ad_TileScan_001 (Stage 30 of 49)	00-Yab6yGwQb798LddhaQwGqH
193		Cell	2	0.000	1.000	109	15	siRNA-IMPa4-25 PSPC1-A488 IMPa4-A546 DAPI 8C1-siRNA-IMP-a2-a4 V2.00	0	28. siRNA-IMPa4-25 PSPC1-A488 DAPI IMPa4-A546_ad_TileScan_001 (Stage 30 of 49)	00-Yab6yGwQb798LddhaQwGqH
98		Cell	2	0.000	1.000	110	16	siRNA-IMPa4-25 PSPC1-A488 IMPa4-A546 DAPI 8C1-siRNA-IMP-a2-a4 V2.00	0	28. siRNA-IMPa4-25 PSPC1-A488 DAPI IMPa4-A546_ad_TileScan_001 (Stage 30 of 49)	00-Yab6yGwQb798LddhaQwGqH
145		Cell	2	0.000	1.000	111	17	siRNA-IMPa4-25 PSPC1-A488 IMPa4-A546 DAPI 8C1-siRNA-IMP-a2-a4 V2.00	0	28. siRNA-IMPa4-25 PSPC1-A488 DAPI IMPa4-A546_ad_TileScan_001 (Stage 30 of 49)	00-Yab6yGwQb798LddhaQwGqH
12		Cell	2	0.000	1.000	112	18	siRNA-IMPa4-25 PSPC1-A488 IMPa4-A546 DAPI 8C1-siRNA-IMP-a2-a4 V2.00	0	28. siRNA-IMPa4-25 PSPC1-A488 DAPI IMPa4-A546_ad_TileScan_001 (Stage 30 of 49)	00-Yab6yGwQb798LddhaQwGqH
170		Cell	2	0.000	1.000	113	19	siRNA-IMPa4-25 PSPC1-A488 IMPa4-A546 DAPI 8C1-siRNA-IMP-a2-a4 V2.00	0	28. siRNA-IMPa4-25 PSPC1-A488 DAPI IMPa4-A546_ad_TileScan_001 (Stage 30 of 49)	00-Yab6yGwQb798LddhaQwGqH
234		Cell	2	0.000	1.000	114	20	siRNA-IMPa4-25 PSPC1-A488 IMPa4-A546 DAPI 8C1-siRNA-IMP-a2-a4 V2.00	0	28. siRNA-IMPa4-25 PSPC1-A488 DAPI IMPa4-A546_ad_TileScan_001 (Stage 30 of 49)	00-Yab6yGwQb798LddhaQwGqH
21		Cell	2	0.000	1.000	115	21	siRNA-IMPa4-25 PSPC1-A488 IMPa4-A546 DAPI 8C1-siRNA-IMP-a2-a4 V2.00	0	28. siRNA-IMPa4-25 PSPC1-A488 DAPI IMPa4-A546_ad_TileScan_001 (Stage 30 of 49)	00-Yab6yGwQb798LddhaQwGqH
233		Cell	2	0.000	1.000	116	22	siRNA-IMPa4-25 PSPC1-A488 IMPa4-A546 DAPI 8C1-siRNA-IMP-a2-a4 V2.00	0	28. siRNA-IMPa4-25 PSPC1-A488 DAPI IMPa4-A546_ad_TileScan_001 (Stage 30 of 49)	00-Yab6yGwQb798LddhaQwGqH
25		Cell	2	0.000	1.000	117	23	siRNA-IMPa4-25 PSPC1-A488 IMPa4-A546 DAPI 8C1-siRNA-IMP-a2-a4 V2.00	0	28. siRNA-IMPa4-25 PSPC1-A488 DAPI IMPa4-A546_ad_TileScan_001 (Stage 30 of 49)	00-Yab6yGwQb798LddhaQwGqH
176		Cell	2	0.000	1.000	118	24	siRNA-IMPa4-25 PSPC1-A488 IMPa4-A546 DAPI 8C1-siRNA-IMP-a2-a4 V2.00	0	28. siRNA-IMPa4-25 PSPC1-A488 DAPI IMPa4-A546_ad_TileScan_001 (Stage 30 of 49)	00-Yab6yGwQb798LddhaQwGqH
14		Cell	2	0.000	1.000	119	25	siRNA-IMPa4-25 PSPC1-A488 IMPa4-A546 DAPI 8C1-siRNA-IMP-a2-a4 V2.00	0	28. siRNA-IMPa4-25 PSPC1-A488 DAPI IMPa4-A546_ad_TileScan_001 (Stage 30 of 49)	00-Yab6yGwQb798LddhaQwGqH
224		Cell	2	0.000	1.000	120	26	siRNA-IMPa4-25 PSPC1-A488 IMPa4-A546 DAPI 8C1-siRNA-IMP-a2-a4 V2.00	0	28. siRNA-IMPa4-25 PSPC1-A488 DAPI IMPa4-A546_ad_TileScan_001 (Stage 30 of 49)	00-Yab6yGwQb798LddhaQwGqH
47		Cell	2	0.000	1.000	121	27	siRNA-IMPa4-25 PSPC1-A488 IMPa4-A546 DAPI 8C1-siRNA-IMP-a2-a4 V2.00	0	28. siRNA-IMPa4-25 PSPC1-A488 DAPI IMPa4-A546_ad_TileScan_001 (Stage 30 of 49)	00-Yab6yGwQb798LddhaQwGqH
61		Cell	2	0.000	1.000	122	28	siRNA-IMPa4-25 PSPC1-A488 IMPa4-A546 DAPI 8C1-siRNA-IMP-a2-a4 V2.00	0	28. siRNA-IMPa4-25 PSPC1-A488 DAPI IMPa4-A546_ad_TileScan_001 (Stage 30 of 49)	00-Yab6yGwQb798LddhaQwGqH
13		Cell	2	0.000	1.000	123	29	siRNA-IMPa4-25 PSPC1-A488 IMPa4-A546 DAPI 8C1-siRNA-IMP-a2-a4 V2.00	0	28. siRNA-IMPa4-25 PSPC1-A488 DAPI IMPa4-A546_ad_TileScan_001 (Stage 30 of 49)	00-Yab6yGwQb798LddhaQwGqH
254		Cell	2	0.000	1.000	124	30	siRNA-IMPa4-25 PSPC1-A488 IMPa4-A546 DAPI 8C1-siRNA-IMP-a2-a4 V2.00	0	28. siRNA-IMPa4-25 PSPC1-A488 DAPI IMPa4-A546_ad_TileScan_001 (Stage 30 of 49)	00-Yab6yGwQb798LddhaQwGqH
11		Cell	2	0.000	1.000	125	0	siRNA-IMPa4-25 PSPC1-A488 IMPa4-A546 DAPI 8C1-siRNA-IMP-a2-a4 V2.00	0	28. siRNA-IMPa4-25 PSPC1-A488 DAPI IMPa4-A546_ae_TileScan_001 (Stage 31 of 49)	00-oBaWHZAUHZMZESKWkE4ms6
11		Cell	2	0.000	1.000	126	1	siRNA-IMPa4-25 PSPC1-A488 IMPa4-A546 DAPI 8C1-siRNA-IMP-a2-a4 V2.00	0	28. siRNA-IMPa4-25 PSPC1-A488 DAPI IMPa4-A546_ae_TileScan_001 (Stage 31 of 49)	00-oBaWHZAUHZMZESKWkE4ms6
21		Cell	2	0.000	1.000	127	2	siRNA-IMPa4-25 PSPC1-A488 IMPa4-A546 DAPI 8C1-siRNA-IMP-a2-a4 V2.00	0	28. siRNA-IMPa4-25 PSPC1-A488 DAPI IMPa4-A546_ae_TileScan_001 (Stage 31 of 49)	00-oBaWHZAUHZMZESKWkE4ms6
12		Cell	2	0.000	1.000	128	3	siRNA-IMPa4-25 PSPC1-A488 IMPa4-A546 DAPI 8C1-siRNA-IMP-a2-a4 V2.00	0	28. siRNA-IMPa4-25 PSPC1-A488 DAPI IMPa4-A546_ae_TileScan_001 (Stage 31 of 49)	00-oBaWHZAUHZMZESKWkE4ms6
12		Cell	2	0.000	1.000	129	4	siRNA-IMPa4-25 PSPC1-A488 IMPa4-A546 DAPI 8C1-siRNA-IMP-a2-a4 V2.00	0	28. siRNA-IMPa4-25 PSPC1-A488 DAPI IMPa4-A546_ae_TileScan_001 (Stage 31 of 49)	00-oBaWHZAUHZMZESKWkE4ms6
237		Cell	2	0.000	1.000	130	5	siRNA-IMPa4-25 PSPC1-A488 IMPa4-A546 DAPI 8C1-siRNA-IMP-a2-a4 V2.00	0	28. siRNA-IMPa4-25 PSPC1-A488 DAPI IMPa4-A546_ae_TileScan_001 (Stage 31 of 49)	00-oBaWHZAUHZMZESKWkE4ms6
243		Cell	2	0.000	1.000	131	6	siRNA-IMPa4-25 PSPC1-A488 IMPa4-A546 DAPI 8C1-siRNA-IMP-a2-a4 V2.00	0	28. siRNA-IMPa4-25 PSPC1-A488 DAPI IMPa4-A546_ae_TileScan_001 (Stage 31 of 49)	00-oBaWHZAUHZMZESKWkE4ms6
151		Cell	2	0.000	1.000	132	7	siRNA-IMPa4-25 PSPC1-A488 IMPa4-A546 DAPI 8C1-siRNA-IMP-a2-a4 V2.00	0	28. siRNA-IMPa4-25 PSPC1-A488 DAPI IMPa4-A546_ae_TileScan_001 (Stage 31 of 49)	00-oBaWHZAUHZMZESKWkE4ms6
10		Cell	2	0.000	1.000	133	8	siRNA-IMPa4-25 PSPC1-A488 IMPa4-A546 DAPI 8C1-siRNA-IMP-a2-a4 V2.00	0	28. siRNA-IMPa4-25 PSPC1-A488 DAPI IMPa4-A546_ae_TileScan_001 (Stage 31 of 49)	00-oBaWHZAUHZMZESKWkE4ms6
12		Cell	2	0.000	1.000	134	9	siRNA-IMPa4-25 PSPC1-A488 IMPa4-A546 DAPI 8C1-siRNA-IMP-a2-a4 V2.00	0	28. siRNA-IMPa4-25 PSPC1-A488 DAPI IMPa4-A546_ae_TileScan_001 (Stage 31 of 49)	00-oBaWHZAUHZMZESKWkE4ms6
181		Cell	2	0.000	1.000	135	10	siRNA-IMPa4-25 PSPC1-A488 IMPa4-A546 DAPI 8C1-siRNA-IMP-a2-a4 V2.00	0	28. siRNA-IMPa4-25 PSPC1-A488 DAPI IMPa4-A546_ae_TileScan_001 (Stage 31 of 49)	00-oBaWHZAUHZMZESKWkE4ms6
221		Cell	2	0.000	1.000	136	11	siRNA-IMPa4-25 PSPC1-A488 IMPa4-A546 DAPI 8C1-siRNA-IMP-a2-a4 V2.00	0	28. siRNA-IMPa4-25 PSPC1-A488 DAPI IMPa4-A546_ae_TileScan_001 (Stage 31 of 49)	00-oBaWHZAUHZMZESKWkE4ms6
4		Cell	2	0.000	1.000	137	12	siRNA-IMPa4-25 PSPC1-A488 IMPa4-A546 DAPI 8C1-siRNA-IMP-a2-a4 V2.00	0	28. siRNA-IMPa4-25 PSPC1-A488 DAPI IMPa4-A546_ae_TileScan_001 (Stage 31 of 49)	00-oBaWHZAUHZMZESKWkE4ms6
246		Cell	2	0.000	1.000	138	13	siRNA-IMPa4-25 PSPC1-A488 IMPa4-A546 DAPI 8C1-siRNA-IMP-a2-a4 V2.00	0	28. siRNA-IMPa4-25 PSPC1-A488 DAPI IMPa4-A546_ae_TileScan_001 (Stage 31 of 49)	00-oBaWHZAUHZMZESKWkE4ms6
190		Cell	2	0.000	1.000	139	14	siRNA-IMPa4-25 PSPC1-A488 IMPa4-A546 DAPI 8C1-siRNA-IMP-a2-a4 V2.00	0	28. siRNA-IMPa4-25 PSPC1-A488 DAPI IMPa4-A546_ae_TileScan_001 (Stage 31 of 49)	00-oBaWHZAUHZMZESKWkE4ms6
208		Cell	2	0.000	1.000	140	15	siRNA-IMPa4-25 PSPC1-A488 IMPa4-A546 DAPI 8C1-siRNA-IMP-a2-a4 V2.00	0	28. siRNA-IMPa4-25 PSPC1-A488 DAPI IMPa4-A546_ae_TileScan_001 (Stage 31 of 49)	00-oBaWHZAUHZMZESKWkE4ms6
4		Cell	2	0.000	1.000	141	16	siRNA-IMPa4-25 PSPC1-A488 IMPa4-A546 DAPI 8C1-siRNA-IMP-a2-a4 V2.00	0	28. siRNA-IMPa4-25 PSPC1-A488 DAPI IMPa4-A546_ae_TileScan_001 (Stage 31 of 49)	00-oBaWHZAUHZMZESKWkE4ms6
11		Cell	2	0.000	1.000	142	17	siRNA-IMPa4-25 PSPC1-A488 IMPa4-A546 DAPI 8C1-siRNA-IMP-a2-a4 V2.00	0	28. siRNA-IMPa4-25 PSPC1-A488 DAPI IMPa4-A546_ae_TileScan_001 (Stage 31 of 49)	00-oBaWHZAUHZMZESKWkE4ms6
198		Cell	2	0.000	1.000	143	18	siRNA-IMPa4-25 PSPC1-A488 IMPa4-A546 DAPI 8C1-siRNA-IMP-a2-a4 V2.00	0	28. siRNA-IMPa4-25 PSPC1-A488 DAPI IMPa4-A546_ae_TileScan_001 (Stage 31 of 49)	00-oBaWHZAUHZMZESKWkE4ms6
235		Cell	2	0.000	1.000	144	19	siRNA-IMPa4-25 PSPC1-A488 IMPa4-A546 DAPI 8C1-siRNA-IMP-a2-a4 V2.00	0	28. siRNA-IMPa4-25 PSPC1-A488 DAPI IMPa4-A546_ae_TileScan_001 (Stage 31 of 49)	00-oBaWHZAUHZMZESKWkE4ms6
223		Cell	2	0.000	1.000	145	0	siRNA-IMPa4-25 PSPC1-A488 IMPa4-A546 DAPI 8C1-siRNA-IMP-a2-a4 V2.00	0	28. siRNA-IMPa4-25 PSPC1-A488 DAPI IMPa4-A546_af_TileScan_001 (Stage 32 of 49)	00-92KDm6iVj9yteyh6H79FcT
182		Cell	2	0.000	1.000	146	1	siRNA-IMPa4-25 PSPC1-A488 IMPa4-A546 DAPI 8C1-siRNA-IMP-a2-a4 V2.00	0	28. siRNA-IMPa4-25 PSPC1-A488 DAPI IMPa4-A546_af_TileScan_001 (Stage 32 of 49)	00-92KDm6iVj9yteyh6H79FcT
187		Cell	2	0.000	1.000	147	2	siRNA-IMPa4-25 PSPC1-A488 IMPa4-A546 DAPI 8C1-siRNA-IMP-a2-a4 V2.00	0	28. siRNA-IMPa4-25 PSPC1-A488 DAPI IMPa4-A546_af_TileScan_001 (Stage 32 of 49)	00-92KDm6iVj9yteyh6H79FcT
12		Cell	2	0.000	1.000	148	3	siRNA-IMPa4-25 PSPC1-A488 IMPa4-A546 DAPI 8C1-siRNA-IMP-a2-a4 V2.00	0	28. siRNA-IMPa4-25 PSPC1-A488 DAPI IMPa4-A546_af_TileScan_001 (Stage 32 of 49)	00-92KDm6iVj9yteyh6H79FcT
188		Cell	2	0.000	1.000	149	4	siRNA-IMPa4-25 PSPC1-A488 IMPa4-A546 DAPI 8C1-siRNA-IMP-a2-a4 V2.00	0	28. siRNA-IMPa4-25 PSPC1-A488 DAPI IMPa4-A546_af_TileScan_001 (Stage 32 of 49)	00-92KDm6iVj9yteyh6H79FcT
229		Cell	2	0.000	1.000	150	5	siRNA-IMPa4-25 PSPC1-A488 IMPa4-A546 DAPI 8C1-siRNA-IMP-a2-a4 V2.00	0	28. siRNA-IMPa4-25 PSPC1-A488 DAPI IMPa4-A546_af_TileScan_001 (Stage 32 of 49)	00-92KDm6iVj9yteyh6H79FcT
221		Cell	2	0.000	1.000	151	6	siRNA-IMPa4-25 PSPC1-A488 IMPa4-A546 DAPI 8C1-siRNA-IMP-a2-a4 V2.00	0	28. siRNA-IMPa4-25 PSPC1-A488 DAPI IMPa4-A546_af_TileScan_001 (Stage 32 of 49)	00-92KDm6iVj9yteyh6H79FcT
218		Cell	2	0.000	1.000	152	7	siRNA-IMPa4-25 PSPC1-A488 IMPa4-A546 DAPI 8C1-siRNA-IMP-a2-a4 V2.00	0	28. siRNA-IMPa4-25 PSPC1-A488 DAPI IMPa4-A546_af_TileScan_001 (Stage 32 of 49)	00-92KDm6iVj9yteyh6H79FcT
7		Cell	2	0.000	1.000	153	8	siRNA-IMPa4-25 PSPC1-A488 IMPa4-A546 DAPI 8C1-siRNA-IMP-a2-a4 V2.00	0	28. siRNA-IMPa4-25 PSPC1-A488 DAPI IMPa4-A546_af_TileScan_001 (Stage 32 of 49)	00-92KDm6iVj9yteyh6H79FcT
198		Cell	2	0.000	1.000	154	9	siRNA-IMPa4-25 PSPC1-A488 IMPa4-A546 DAPI 8C1-siRNA-IMP-a2-a4 V2.00	0	28. siRNA-IMPa4-25 PSPC1-A488 DAPI IMPa4-A546_af_TileScan_001 (Stage 32 of 49)	00-92KDm6iVj9yteyh6H79FcT
198		Cell	2	0.000	1.000	155	10	siRNA-IMPa4-25 PSPC1-A488 IMPa4-A546 DAPI 8C1-siRNA-IMP-a2-a4 V2.00	0	28. siRNA-IMPa4-25 PSPC1-A488 DAPI IMPa4-A546_af_TileScan_001 (Stage 32 of 49)	00-92KDm6iVj9yteyh6H79FcT
10		Cell	2	0.000	1.000	156	11	siRNA-IMPa4-25 PSPC1-A488 IMPa4-A546 DAPI 8C1-siRNA-IMP-a2-a4 V2.00	0	28. siRNA-IMPa4-25 PSPC1-A488 DAPI IMPa4-A546_af_TileScan_001 (Stage 32 of 49)	00-92KDm6iVj9yteyh6H79FcT
6		Cell	2	0.000	1.000	157	12	siRNA-IMPa4-25 PSPC1-A488 IMPa4-A546 DAPI 8C1-siRNA-IMP-a2-a4 V2.00	0	28. siRNA-IMPa4-25 PSPC1-A488 DAPI IMPa4-A546_af_TileScan_001 (Stage 32 of 49)	00-92KDm6iVj9yteyh6H79FcT
158		Cell	2	0.000	1.000	158	13	siRNA-IMPa4-25 PSPC1-A488 IMPa4-A546 DAPI 8C1-siRNA-IMP-a2-a4 V2.00	0	28. siRNA-IMPa4-25 PSPC1-A488 DAPI IMPa4-A546_af_TileScan_001 (Stage 32 of 49)	00-92KDm6iVj9yteyh6H79FcT
12		Cell	2	0.000	1.000	159	14	siRNA-IMPa4-25 PSPC1-A488 IMPa4-A546 DAPI 8C1-siRNA-IMP-a2-a4 V2.00	0	28. siRNA-IMPa4-25 PSPC1-A488 DAPI IMPa4-A546_af_TileScan_001 (Stage 32 of 49)	00-92KDm6iVj9yteyh6H79FcT
160		Cell	2	0.000	1.000	160	15	siRNA-IMPa4-25 PSPC1-A488 IMPa4-A546 DAPI 8C1-siRNA-IMP-a2-a4 V2.00	0	28. siRNA-IMPa4-25 PSPC1-A488 DAPI IMPa4-A546_af_TileScan_001 (Stage 32 of 49)	00-92KDm6iVj9yteyh6H79FcT
195		Cell	2	0.000	1.000	161	16	siRNA-IMPa4-25 PSPC1-A488 IMPa4-A546 DAPI 8C1-siRNA-IMP-a2-a4 V2.00	0	28. siRNA-IMPa4-25 PSPC1-A488 DAPI IMPa4-A546_af_TileScan_001 (Stage 32 of 49)	00-92KDm6iVj9yteyh6H79FcT
176		Cell	2	0.000	1.000	162	17	siRNA-IMPa4-25 PSPC1-A488 IMPa4-A546 DAPI 8C1-siRNA-IMP-a2-a4 V2.00	0	28. siRNA-IMPa4-25 PSPC1-A488 DAPI IMPa4-A546_af_TileScan_001 (Stage 32 of 49)	00-92KDm6iVj9yteyh6H79FcT
174		Cell	2	0.000	1.000	163	18	siRNA-IMPa4-25 PSPC1-A488 IMPa4-A546 DAPI 8C1-siRNA-IMP-a2-a4 V2.00	0	28. siRNA-IMPa4-25 PSPC1-A488 DAPI IMPa4-A546_af_TileScan_001 (Stage 32 of 49)	00-92KDm6iVj9yteyh6H79FcT
189		Cell	2	0.000	1.000	164	19	siRNA-IMPa4-25 PSPC1-A488 IMPa4-A546 DAPI 8C1-siRNA-IMP-a2-a4 V2.00	0	28. siRNA-IMPa4-25 PSPC1-A488 DAPI IMPa4-A546_af_TileScan_001 (Stage 32 of 49)	00-92KDm6iVj9yteyh6H79FcT
213		Cell	2	0.000	1.000	165	20	siRNA-IMPa4-25 PSPC1-A488 IMPa4-A546 DAPI 8C1-siRNA-IMP-a2-a4 V2.00	0	28. siRNA-IMPa4-25 PSPC1-A488 DAPI IMPa4-A546_af_TileScan_001 (Stage 32 of 49)	00-92KDm6iVj9yteyh6H79FcT
190		Cell	2	0.000	1.000	166	21	siRNA-IMPa4-25 PSPC1-A488 IMPa4-A546 DAPI 8C1-siRNA-IMP-a2-a4 V2.00	0	28. siRNA-IMPa4-25 PSPC1-A488 DAPI IMPa4-A546_af_TileScan_001 (Stage 32 of 49)	00-92KDm6iVj9yteyh6H79FcT
166		Cell	2	0.000	1.000	167	22	siRNA-IMPa4-25 PSPC1-A488 IMPa4-A546 DAPI 8C1-siRNA-IMP-a2-a4 V2.00	0	28. siRNA-IMPa4-25 PSPC1-A488 DAPI IMPa4-A546_af_TileScan_001 (Stage 32 of 49)	00-92KDm6iVj9yteyh6H79FcT
15		Cell	2	0.000	1.000	168	23	siRNA-IMPa4-25 PSPC1-A488 IMPa4-A546 DAPI 8C1-siRNA-IMP-a2-a4 V2.00	0	28. siRNA-IMPa4-25 PSPC1-A488 DAPI IMPa4-A546_af_TileScan_001 (Stage 32 of 49)	00-92KDm6iVj9yteyh6H79FcT
154		Cell	2	0.000	1.000	169	0	siRNA-IMPa4-25 PSPC1-A488 IMPa4-A546 DAPI 8C1-siRNA-IMP-a2-a4 V2.00	0	28. siRNA-IMPa4-25 PSPC1-A488 DAPI IMPa4-A546_ag_TileScan_001 (Stage 33 of 49)	00-yd7yhq4QT4B498DTJH9PNY
157		Cell	2	0.000	1.000	170	1	siRNA-IMPa4-25 PSPC1-A488 IMPa4-A546 DAPI 8C1-siRNA-IMP-a2-a4 V2.00	0	28. siRNA-IMPa4-25 PSPC1-A488 DAPI IMPa4-A546_ag_TileScan_001 (Stage 33 of 49)	00-yd7yhq4QT4B498DTJH9PNY
116		Cell	2	0.000	1.000	171	2	siRNA-IMPa4-25 PSPC1-A488 IMPa4-A546 DAPI 8C1-siRNA-IMP-a2-a4 V2.00	0	28. siRNA-IMPa4-25 PSPC1-A488 DAPI IMPa4-A546_ag_TileScan_001 (Stage 33 of 49)	00-yd7yhq4QT4B498DTJH9PNY
11		Cell	2	0.000	1.000	172	3	siRNA-IMPa4-25 PSPC1-A488 IMPa4-A546 DAPI 8C1-siRNA-IMP-a2-a4 V2.00	0	28. siRNA-IMPa4-25 PSPC1-A488 DAPI IMPa4-A546_ag_TileScan_001 (Stage 33 of 49)	00-yd7yhq4QT4B498DTJH9PNY
15		Cell	2	0.000	1.000	173	4	siRNA-IMPa4-25 PSPC1-A488 IMPa4-A546 DAPI 8C1-siRNA-IMP-a2-a4 V2.00	0	28. siRNA-IMPa4-25 PSPC1-A488 DAPI IMPa4-A546_ag_TileScan_001 (Stage 33 of 49)	00-yd7yhq4QT4B498DTJH9PNY
210		Cell	2	0.000	1.000	174	5	siRNA-IMPa4-25 PSPC1-A488 IMPa4-A546 DAPI 8C1-siRNA-IMP-a2-a4 V2.00	0	28. siRNA-IMPa4-25 PSPC1-A488 DAPI IMPa4-A546_ag_TileScan_001 (Stage 33 of 49)	00-yd7yhq4QT4B498DTJH9PNY
232		Cell	2	0.000	1.000	175	6	siRNA-IMPa4-25 PSPC1-A488 IMPa4-A546 DAPI 8C1-siRNA-IMP-a2-a4 V2.00	0	28. siRNA-IMPa4-25 PSPC1-A488 DAPI IMPa4-A546_ag_TileScan_001 (Stage 33 of 49)	00-yd7yhq4QT4B498DTJH9PNY
213		Cell	2	0.000	1.000	176	7	siRNA-IMPa4-25 PSPC1-A488 IMPa4-A546 DAPI 8C1-siRNA-IMP-a2-a4 V2.00	0	28. siRNA-IMPa4-25 PSPC1-A488 DAPI IMPa4-A546_ag_TileScan_001 (Stage 33 of 49)	00-yd7yhq4QT4B498DTJH9PNY
191		Cell	2	0.000	1.000	177	8	siRNA-IMPa4-25 PSPC1-A488 IMPa4-A546 DAPI 8C1-siRNA-IMP-a2-a4 V2.00	0	28. siRNA-IMPa4-25 PSPC1-A488 DAPI IMPa4-A546_ag_TileScan_001 (Stage 33 of 49)	00-yd7yhq4QT4B498DTJH9PNY
231		Cell	2	0.000	1.000	178	9	siRNA-IMPa4-25 PSPC1-A488 IMPa4-A546 DAPI 8C1-siRNA-IMP-a2-a4 V2.00	0	28. siRNA-IMPa4-25 PSPC1-A488 DAPI IMPa4-A546_ag_TileScan_001 (Stage 33 of 49)	00-yd7yhq4QT4B498DTJH9PNY
89		Cell	2	0.000	1.000	179	10	siRNA-IMPa4-25 PSPC1-A488 IMPa4-A546 DAPI 8C1-siRNA-IMP-a2-a4 V2.00	0	28. siRNA-IMPa4-25 PSPC1-A488 DAPI IMPa4-A546_ag_TileScan_001 (Stage 33 of 49)	00-yd7yhq4QT4B498DTJH9PNY
220		Cell	2	0.000	1.000	180	11	siRNA-IMPa4-25 PSPC1-A488 IMPa4-A546 DAPI 8C1-siRNA-IMP-a2-a4 V2.00	0	28. siRNA-IMPa4-25 PSPC1-A488 DAPI IMPa4-A546_ag_TileScan_001 (Stage 33 of 49)	00-yd7yhq4QT4B498DTJH9PNY
183		Cell	2	0.000	1.000	181	12	siRNA-IMPa4-25 PSPC1-A488 IMPa4-A546 DAPI 8C1-siRNA-IMP-a2-a4 V2.00	0	28. siRNA-IMPa4-25 PSPC1-A488 DAPI IMPa4-A546_ag_TileScan_001 (Stage 33 of 49)	00-yd7yhq4QT4B498DTJH9PNY
212		Cell	2	0.000	1.000	182	13	siRNA-IMPa4-25 PSPC1-A488 IMPa4-A546 DAPI 8C1-siRNA-IMP-a2-a4 V2.00	0	28. siRNA-IMPa4-25 PSPC1-A488 DAPI IMPa4-A546_ag_TileScan_001 (Stage 33 of 49)	00-yd7yhq4QT4B498DTJH9PNY
133		Cell	2	0.000	1.000	183	14	siRNA-IMPa4-25 PSPC1-A488 IMPa4-A546 DAPI 8C1-siRNA-IMP-a2-a4 V2.00	0	28. siRNA-IMPa4-25 PSPC1-A488 DAPI IMPa4-A546_ag_TileScan_001 (Stage 33 of 49)	00-yd7yhq4QT4B498DTJH9PNY
117		Cell	2	0.000	1.000	184	15	siRNA-IMPa4-25 PSPC1-A488 IMPa4-A546 DAPI 8C1-siRNA-IMP-a2-a4 V2.00	0	28. siRNA-IMPa4-25 PSPC1-A488 DAPI IMPa4-A546_ag_TileScan_001 (Stage 33 of 49)	00-yd7yhq4QT4B498DTJH9PNY
16		Cell	2	0.000	1.000	185	16	siRNA-IMPa4-25 PSPC1-A488 IMPa4-A546 DAPI 8C1-siRNA-IMP-a2-a4 V2.00	0	28. siRNA-IMPa4-25 PSPC1-A488 DAPI IMPa4-A546_ag_TileScan_001 (Stage 33 of 49)	00-yd7yhq4QT4B498DTJH9PNY
60		Cell	2	0.000	1.000	186	17	siRNA-IMPa4-25 PSPC1-A488 IMPa4-A546 DAPI 8C1-siRNA-IMP-a2-a4 V2.00	0	28. siRNA-IMPa4-25 PSPC1-A488 DAPI IMPa4-A546_ag_TileScan_001 (Stage 33 of 49)	00-yd7yhq4QT4B498DTJH9PNY
185		Cell	2	0.000	1.000	187	18	siRNA-IMPa4-25 PSPC1-A488 IMPa4-A546 DAPI 8C1-siRNA-IMP-a2-a4 V2.00	0	28. siRNA-IMPa4-25 PSPC1-A488 DAPI IMPa4-A546_ag_TileScan_001 (Stage 33 of 49)	00-yd7yhq4QT4B498DTJH9PNY
243		Cell	2	0.000	1.000	188	19	siRNA-IMPa4-25 PSPC1-A488 IMPa4-A546 DAPI 8C1-siRNA-IMP-a2-a4 V2.00	0	28. siRNA-IMPa4-25 PSPC1-A488 DAPI IMPa4-A546_ag_TileScan_001 (Stage 33 of 49)	00-yd7yhq4QT4B498DTJH9PNY
180		Cell	2	0.000	1.000	189	20	siRNA-IMPa4-25 PSPC1-A488 IMPa4-A546 DAPI 8C1-siRNA-IMP-a2-a4 V2.00	0	28. siRNA-IMPa4-25 PSPC1-A488 DAPI IMPa4-A546_ag_TileScan_001 (Stage 33 of 49)	00-yd7yhq4QT4B498DTJH9PNY
13		Cell	2	0.000	1.000	190	21	siRNA-IMPa4-25 PSPC1-A488 IMPa4-A546 DAPI 8C1-siRNA-IMP-a2-a4 V2.00	0	28. siRNA-IMPa4-25 PSPC1-A488 DAPI IMPa4-A546_ag_TileScan_001 (Stage 33 of 49)	00-yd7yhq4QT4B498DTJH9PNY
185		Cell	2	0.000	1.000	191	22	siRNA-IMPa4-25 PSPC1-A488 IMPa4-A546 DAPI 8C1-siRNA-IMP-a2-a4 V2.00	0	28. siRNA-IMPa4-25 PSPC1-A488 DAPI IMPa4-A546_ag_TileScan_001 (Stage 33 of 49)	00-yd7yhq4QT4B498DTJH9PNY
204		Cell	2	0.000	1.000	192	23	siRNA-IMPa4-25 PSPC1-A488 IMPa4-A546 DAPI 8C1-siRNA-IMP-a2-a4 V2.00	0	28. siRNA-IMPa4-25 PSPC1-A488 DAPI IMPa4-A546_ag_TileScan_001 (Stage 33 of 49)	00-yd7yhq4QT4B498DTJH9PNY
226		Cell	2	0.000	1.000	193	24	siRNA-IMPa4-25 PSPC1-A488 IMPa4-A546 DAPI 8C1-siRNA-IMP-a2-a4 V2.00	0	28. siRNA-IMPa4-25 PSPC1-A488 DAPI IMPa4-A546_ag_TileScan_001 (Stage 33 of 49)	00-yd7yhq4QT4B498DTJH9PNY
243		Cell	2	0.000	1.000	194	25	siRNA-IMPa4-25 PSPC1-A488 IMPa4-A546 DAPI 8C1-siRNA-IMP-a2-a4 V2.00	0	28. siRNA-IMPa4-25 PSPC1-A488 DAPI IMPa4-A546_ag_TileScan_001 (Stage 33 of 49)	00-yd7yhq4QT4B498DTJH9PNY
10		Cell	2	0.000	1.000	195	26	siRNA-IMPa4-25 PSPC1-A488 IMPa4-A546 DAPI 8C1-siRNA-IMP-a2-a4 V2.00	0	28. siRNA-IMPa4-25 PSPC1-A488 DAPI IMPa4-A546_ag_TileScan_001 (Stage 33 of 49)	00-yd7yhq4QT4B498DTJH9PNY
12		Cell	2	0.000	1.000	196	27	siRNA-IMPa4-25 PSPC1-A488 IMPa4-A546 DAPI 8C1-siRNA-IMP-a2-a4 V2.00	0	28. siRNA-IMPa4-25 PSPC1-A488 DAPI IMPa4-A546_ag_TileScan_001 (Stage 33 of 49)	00-yd7yhq4QT4B498DTJH9PNY
15		Cell	2	0.000	1.000	197	28	siRNA-IMPa4-25 PSPC1-A488 IMPa4-A546 DAPI 8C1-siRNA-IMP-a2-a4 V2.00	0	28. siRNA-IMPa4-25 PSPC1-A488 DAPI IMPa4-A546_ag_TileScan_001 (Stage 33 of 49)	00-yd7yhq4QT4B498DTJH9PNY
209		Cell	2	0.000	1.000	198	29	siRNA-IMPa4-25 PSPC1-A488 IMPa4-A546 DAPI 8C1-siRNA-IMP-a2-a4 V2.00	0	28. siRNA-IMPa4-25 PSPC1-A488 DAPI IMPa4-A546_ag_TileScan_001 (Stage 33 of 49)	00-yd7yhq4QT4B498DTJH9PNY
195		Cell	2	0.000	1.000	199	30	siRNA-IMPa4-25 PSPC1-A488 IMPa4-A546 DAPI 8C1-siRNA-IMP-a2-a4 V2.00	0	28. siRNA-IMPa4-25 PSPC1-A488 DAPI IMPa4-A546_ag_TileScan_001 (Stage 33 of 49)	00-yd7yhq4QT4B498DTJH9PNY
9		Cell	2	0.000	1.000	200	0	siRNA-IMPa4-25 PSPC1-A488 IMPa4-A546 DAPI 8C1-siRNA-IMP-a2-a4 V2.00	0	28. siRNA-IMPa4-25 PSPC1-A488 DAPI IMPa4-A546_ah_TileScan_001 (Stage 34 of 49)	00-roXo9GTjgZMwwgcCSwnxp4
20		Cell	2	0.000	1.000	201	1	siRNA-IMPa4-25 PSPC1-A488 IMPa4-A546 DAPI 8C1-siRNA-IMP-a2-a4 V2.00	0	28. siRNA-IMPa4-25 PSPC1-A488 DAPI IMPa4-A546_ah_TileScan_001 (Stage 34 of 49)	00-roXo9GTjgZMwwgcCSwnxp4
101		Cell	2	0.000	1.000	202	2	siRNA-IMPa4-25 PSPC1-A488 IMPa4-A546 DAPI 8C1-siRNA-IMP-a2-a4 V2.00	0	28. siRNA-IMPa4-25 PSPC1-A488 DAPI IMPa4-A546_ah_TileScan_001 (Stage 34 of 49)	00-roXo9GTjgZMwwgcCSwnxp4
11		Cell	2	0.000	1.000	203	3	siRNA-IMPa4-25 PSPC1-A488 IMPa4-A546 DAPI 8C1-siRNA-IMP-a2-a4 V2.00	0	28. siRNA-IMPa4-25 PSPC1-A488 DAPI IMPa4-A546_ah_TileScan_001 (Stage 34 of 49)	00-roXo9GTjgZMwwgcCSwnxp4
82		Cell	2	0.000	1.000	204	4	siRNA-IMPa4-25 PSPC1-A488 IMPa4-A546 DAPI 8C1-siRNA-IMP-a2-a4 V2.00	0	28. siRNA-IMPa4-25 PSPC1-A488 DAPI IMPa4-A546_ah_TileScan_001 (Stage 34 of 49)	00-roXo9GTjgZMwwgcCSwnxp4
208		Cell	2	0.000	1.000	205	5	siRNA-IMPa4-25 PSPC1-A488 IMPa4-A546 DAPI 8C1-siRNA-IMP-a2-a4 V2.00	0	28. siRNA-IMPa4-25 PSPC1-A488 DAPI IMPa4-A546_ah_TileScan_001 (Stage 34 of 49)	00-roXo9GTjgZMwwgcCSwnxp4
158		Cell	2	0.000	1.000	206	6	siRNA-IMPa4-25 PSPC1-A488 IMPa4-A546 DAPI 8C1-siRNA-IMP-a2-a4 V2.00	0	28. siRNA-IMPa4-25 PSPC1-A488 DAPI IMPa4-A546_ah_TileScan_001 (Stage 34 of 49)	00-roXo9GTjgZMwwgcCSwnxp4
180		Cell	2	0.000	1.000	207	7	siRNA-IMPa4-25 PSPC1-A488 IMPa4-A546 DAPI 8C1-siRNA-IMP-a2-a4 V2.00	0	28. siRNA-IMPa4-25 PSPC1-A488 DAPI IMPa4-A546_ah_TileScan_001 (Stage 34 of 49)	00-roXo9GTjgZMwwgcCSwnxp4
216		Cell	2	0.000	1.000	208	8	siRNA-IMPa4-25 PSPC1-A488 IMPa4-A546 DAPI 8C1-siRNA-IMP-a2-a4 V2.00	0	28. siRNA-IMPa4-25 PSPC1-A488 DAPI IMPa4-A546_ah_TileScan_001 (Stage 34 of 49)	00-roXo9GTjgZMwwgcCSwnxp4
216		Cell	2	0.000	1.000	209	9	siRNA-IMPa4-25 PSPC1-A488 IMPa4-A546 DAPI 8C1-siRNA-IMP-a2-a4 V2.00	0	28. siRNA-IMPa4-25 PSPC1-A488 DAPI IMPa4-A546_ah_TileScan_001 (Stage 34 of 49)	00-roXo9GTjgZMwwgcCSwnxp4
165		Cell	2	0.000	1.000	210	10	siRNA-IMPa4-25 PSPC1-A488 IMPa4-A546 DAPI 8C1-siRNA-IMP-a2-a4 V2.00	0	28. siRNA-IMPa4-25 PSPC1-A488 DAPI IMPa4-A546_ah_TileScan_001 (Stage 34 of 49)	00-roXo9GTjgZMwwgcCSwnxp4
170		Cell	2	0.000	1.000	211	11	siRNA-IMPa4-25 PSPC1-A488 IMPa4-A546 DAPI 8C1-siRNA-IMP-a2-a4 V2.00	0	28. siRNA-IMPa4-25 PSPC1-A488 DAPI IMPa4-A546_ah_TileScan_001 (Stage 34 of 49)	00-roXo9GTjgZMwwgcCSwnxp4
29		Cell	2	0.000	1.000	212	12	siRNA-IMPa4-25 PSPC1-A488 IMPa4-A546 DAPI 8C1-siRNA-IMP-a2-a4 V2.00	0	28. siRNA-IMPa4-25 PSPC1-A488 DAPI IMPa4-A546_ah_TileScan_001 (Stage 34 of 49)	00-roXo9GTjgZMwwgcCSwnxp4
207		Cell	2	0.000	1.000	213	13	siRNA-IMPa4-25 PSPC1-A488 IMPa4-A546 DAPI 8C1-siRNA-IMP-a2-a4 V2.00	0	28. siRNA-IMPa4-25 PSPC1-A488 DAPI IMPa4-A546_ah_TileScan_001 (Stage 34 of 49)	00-roXo9GTjgZMwwgcCSwnxp4
144		Cell	2	0.000	1.000	214	14	siRNA-IMPa4-25 PSPC1-A488 IMPa4-A546 DAPI 8C1-siRNA-IMP-a2-a4 V2.00	0	28. siRNA-IMPa4-25 PSPC1-A488 DAPI IMPa4-A546_ah_TileScan_001 (Stage 34 of 49)	00-roXo9GTjgZMwwgcCSwnxp4
10		Cell	2	0.000	1.000	215	15	siRNA-IMPa4-25 PSPC1-A488 IMPa4-A546 DAPI 8C1-siRNA-IMP-a2-a4 V2.00	0	28. siRNA-IMPa4-25 PSPC1-A488 DAPI IMPa4-A546_ah_TileScan_001 (Stage 34 of 49)	00-roXo9GTjgZMwwgcCSwnxp4
254		Cell	2	0.000	1.000	216	16	siRNA-IMPa4-25 PSPC1-A488 IMPa4-A546 DAPI 8C1-siRNA-IMP-a2-a4 V2.00	0	28. siRNA-IMPa4-25 PSPC1-A488 DAPI IMPa4-A546_ah_TileScan_001 (Stage 34 of 49)	00-roXo9GTjgZMwwgcCSwnxp4
232		Cell	2	0.000	1.000	217	17	siRNA-IMPa4-25 PSPC1-A488 IMPa4-A546 DAPI 8C1-siRNA-IMP-a2-a4 V2.00	0	28. siRNA-IMPa4-25 PSPC1-A488 DAPI IMPa4-A546_ah_TileScan_001 (Stage 34 of 49)	00-roXo9GTjgZMwwgcCSwnxp4
11		Cell	2	0.000	1.000	218	18	siRNA-IMPa4-25 PSPC1-A488 IMPa4-A546 DAPI 8C1-siRNA-IMP-a2-a4 V2.00	0	28. siRNA-IMPa4-25 PSPC1-A488 DAPI IMPa4-A546_ah_TileScan_001 (Stage 34 of 49)	00-roXo9GTjgZMwwgcCSwnxp4
239		Cell	2	0.000	1.000	219	19	siRNA-IMPa4-25 PSPC1-A488 IMPa4-A546 DAPI 8C1-siRNA-IMP-a2-a4 V2.00	0	28. siRNA-IMPa4-25 PSPC1-A488 DAPI IMPa4-A546_ah_TileScan_001 (Stage 34 of 49)	00-roXo9GTjgZMwwgcCSwnxp4
56		Cell	2	0.000	1.000	220	20	siRNA-IMPa4-25 PSPC1-A488 IMPa4-A546 DAPI 8C1-siRNA-IMP-a2-a4 V2.00	0	28. siRNA-IMPa4-25 PSPC1-A488 DAPI IMPa4-A546_ah_TileScan_001 (Stage 34 of 49)	00-roXo9GTjgZMwwgcCSwnxp4
50		Cell	2	0.000	1.000	221	21	siRNA-IMPa4-25 PSPC1-A488 IMPa4-A546 DAPI 8C1-siRNA-IMP-a2-a4 V2.00	0	28. siRNA-IMPa4-25 PSPC1-A488 DAPI IMPa4-A546_ah_TileScan_001 (Stage 34 of 49)	00-roXo9GTjgZMwwgcCSwnxp4
203		Cell	2	0.000	1.000	222	22	siRNA-IMPa4-25 PSPC1-A488 IMPa4-A546 DAPI 8C1-siRNA-IMP-a2-a4 V2.00	0	28. siRNA-IMPa4-25 PSPC1-A488 DAPI IMPa4-A546_ah_TileScan_001 (Stage 34 of 49)	00-roXo9GTjgZMwwgcCSwnxp4
233		Cell	2	0.000	1.000	223	23	siRNA-IMPa4-25 PSPC1-A488 IMPa4-A546 DAPI 8C1-siRNA-IMP-a2-a4 V2.00	0	28. siRNA-IMPa4-25 PSPC1-A488 DAPI IMPa4-A546_ah_TileScan_001 (Stage 34 of 49)	00-roXo9GTjgZMwwgcCSwnxp4
238		Cell	2	0.000	1.000	224	24	siRNA-IMPa4-25 PSPC1-A488 IMPa4-A546 DAPI 8C1-siRNA-IMP-a2-a4 V2.00	0	28. siRNA-IMPa4-25 PSPC1-A488 DAPI IMPa4-A546_ah_TileScan_001 (Stage 34 of 49)	00-roXo9GTjgZMwwgcCSwnxp4
146		Cell	2	0.000	1.000	225	25	siRNA-IMPa4-25 PSPC1-A488 IMPa4-A546 DAPI 8C1-siRNA-IMP-a2-a4 V2.00	0	28. siRNA-IMPa4-25 PSPC1-A488 DAPI IMPa4-A546_ah_TileScan_001 (Stage 34 of 49)	00-roXo9GTjgZMwwgcCSwnxp4
193		Cell	2	0.000	1.000	226	26	siRNA-IMPa4-25 PSPC1-A488 IMPa4-A546 DAPI 8C1-siRNA-IMP-a2-a4 V2.00	0	28. siRNA-IMPa4-25 PSPC1-A488 DAPI IMPa4-A546_ah_TileScan_001 (Stage 34 of 49)	00-roXo9GTjgZMwwgcCSwnxp4
252		Cell	2	0.000	1.000	227	27	siRNA-IMPa4-25 PSPC1-A488 IMPa4-A546 DAPI 8C1-siRNA-IMP-a2-a4 V2.00	0	28. siRNA-IMPa4-25 PSPC1-A488 DAPI IMPa4-A546_ah_TileScan_001 (Stage 34 of 49)	00-roXo9GTjgZMwwgcCSwnxp4
11		Cell	2	0.000	1.000	228	0	siRNA-IMPa4-25 PSPC1-A488 IMPa4-A546 DAPI 8C1-siRNA-IMP-a2-a4 V2.00	0	28. siRNA-IMPa4-25 PSPC1-A488 DAPI IMPa4-A546_ai_TileScan_001 (Stage 35 of 49)	00-pCsXFRns4qCvcxk8QURqYY
4		Cell	2	0.000	1.000	229	1	siRNA-IMPa4-25 PSPC1-A488 IMPa4-A546 DAPI 8C1-siRNA-IMP-a2-a4 V2.00	0	28. siRNA-IMPa4-25 PSPC1-A488 DAPI IMPa4-A546_ai_TileScan_001 (Stage 35 of 49)	00-pCsXFRns4qCvcxk8QURqYY
12		Cell	2	0.000	1.000	230	2	siRNA-IMPa4-25 PSPC1-A488 IMPa4-A546 DAPI 8C1-siRNA-IMP-a2-a4 V2.00	0	28. siRNA-IMPa4-25 PSPC1-A488 DAPI IMPa4-A546_ai_TileScan_001 (Stage 35 of 49)	00-pCsXFRns4qCvcxk8QURqYY
219		Cell	2	0.000	1.000	231	3	siRNA-IMPa4-25 PSPC1-A488 IMPa4-A546 DAPI 8C1-siRNA-IMP-a2-a4 V2.00	0	28. siRNA-IMPa4-25 PSPC1-A488 DAPI IMPa4-A546_ai_TileScan_001 (Stage 35 of 49)	00-pCsXFRns4qCvcxk8QURqYY
179		Cell	2	0.000	1.000	232	4	siRNA-IMPa4-25 PSPC1-A488 IMPa4-A546 DAPI 8C1-siRNA-IMP-a2-a4 V2.00	0	28. siRNA-IMPa4-25 PSPC1-A488 DAPI IMPa4-A546_ai_TileScan_001 (Stage 35 of 49)	00-pCsXFRns4qCvcxk8QURqYY
230		Cell	2	0.000	1.000	233	5	siRNA-IMPa4-25 PSPC1-A488 IMPa4-A546 DAPI 8C1-siRNA-IMP-a2-a4 V2.00	0	28. siRNA-IMPa4-25 PSPC1-A488 DAPI IMPa4-A546_ai_TileScan_001 (Stage 35 of 49)	00-pCsXFRns4qCvcxk8QURqYY
159		Cell	2	0.000	1.000	234	6	siRNA-IMPa4-25 PSPC1-A488 IMPa4-A546 DAPI 8C1-siRNA-IMP-a2-a4 V2.00	0	28. siRNA-IMPa4-25 PSPC1-A488 DAPI IMPa4-A546_ai_TileScan_001 (Stage 35 of 49)	00-pCsXFRns4qCvcxk8QURqYY
13		Cell	2	0.000	1.000	235	7	siRNA-IMPa4-25 PSPC1-A488 IMPa4-A546 DAPI 8C1-siRNA-IMP-a2-a4 V2.00	0	28. siRNA-IMPa4-25 PSPC1-A488 DAPI IMPa4-A546_ai_TileScan_001 (Stage 35 of 49)	00-pCsXFRns4qCvcxk8QURqYY
14		Cell	2	0.000	1.000	236	8	siRNA-IMPa4-25 PSPC1-A488 IMPa4-A546 DAPI 8C1-siRNA-IMP-a2-a4 V2.00	0	28. siRNA-IMPa4-25 PSPC1-A488 DAPI IMPa4-A546_ai_TileScan_001 (Stage 35 of 49)	00-pCsXFRns4qCvcxk8QURqYY
15		Cell	2	0.000	1.000	237	9	siRNA-IMPa4-25 PSPC1-A488 IMPa4-A546 DAPI 8C1-siRNA-IMP-a2-a4 V2.00	0	28. siRNA-IMPa4-25 PSPC1-A488 DAPI IMPa4-A546_ai_TileScan_001 (Stage 35 of 49)	00-pCsXFRns4qCvcxk8QURqYY
21		Cell	2	0.000	1.000	238	10	siRNA-IMPa4-25 PSPC1-A488 IMPa4-A546 DAPI 8C1-siRNA-IMP-a2-a4 V2.00	0	28. siRNA-IMPa4-25 PSPC1-A488 DAPI IMPa4-A546_ai_TileScan_001 (Stage 35 of 49)	00-pCsXFRns4qCvcxk8QURqYY
202		Cell	2	0.000	1.000	239	11	siRNA-IMPa4-25 PSPC1-A488 IMPa4-A546 DAPI 8C1-siRNA-IMP-a2-a4 V2.00	0	28. siRNA-IMPa4-25 PSPC1-A488 DAPI IMPa4-A546_ai_TileScan_001 (Stage 35 of 49)	00-pCsXFRns4qCvcxk8QURqYY
242		Cell	2	0.000	1.000	240	12	siRNA-IMPa4-25 PSPC1-A488 IMPa4-A546 DAPI 8C1-siRNA-IMP-a2-a4 V2.00	0	28. siRNA-IMPa4-25 PSPC1-A488 DAPI IMPa4-A546_ai_TileScan_001 (Stage 35 of 49)	00-pCsXFRns4qCvcxk8QURqYY
199		Cell	2	0.000	1.000	241	13	siRNA-IMPa4-25 PSPC1-A488 IMPa4-A546 DAPI 8C1-siRNA-IMP-a2-a4 V2.00	0	28. siRNA-IMPa4-25 PSPC1-A488 DAPI IMPa4-A546_ai_TileScan_001 (Stage 35 of 49)	00-pCsXFRns4qCvcxk8QURqYY
203		Cell	2	0.000	1.000	242	14	siRNA-IMPa4-25 PSPC1-A488 IMPa4-A546 DAPI 8C1-siRNA-IMP-a2-a4 V2.00	0	28. siRNA-IMPa4-25 PSPC1-A488 DAPI IMPa4-A546_ai_TileScan_001 (Stage 35 of 49)	00-pCsXFRns4qCvcxk8QURqYY
13		Cell	2	0.000	1.000	243	15	siRNA-IMPa4-25 PSPC1-A488 IMPa4-A546 DAPI 8C1-siRNA-IMP-a2-a4 V2.00	0	28. siRNA-IMPa4-25 PSPC1-A488 DAPI IMPa4-A546_ai_TileScan_001 (Stage 35 of 49)	00-pCsXFRns4qCvcxk8QURqYY
6		Cell	2	0.000	1.000	244	16	siRNA-IMPa4-25 PSPC1-A488 IMPa4-A546 DAPI 8C1-siRNA-IMP-a2-a4 V2.00	0	28. siRNA-IMPa4-25 PSPC1-A488 DAPI IMPa4-A546_ai_TileScan_001 (Stage 35 of 49)	00-pCsXFRns4qCvcxk8QURqYY
118		Cell	2	0.000	1.000	245	17	siRNA-IMPa4-25 PSPC1-A488 IMPa4-A546 DAPI 8C1-siRNA-IMP-a2-a4 V2.00	0	28. siRNA-IMPa4-25 PSPC1-A488 DAPI IMPa4-A546_ai_TileScan_001 (Stage 35 of 49)	00-pCsXFRns4qCvcxk8QURqYY
10		Cell	2	0.000	1.000	246	18	siRNA-IMPa4-25 PSPC1-A488 IMPa4-A546 DAPI 8C1-siRNA-IMP-a2-a4 V2.00	0	28. siRNA-IMPa4-25 PSPC1-A488 DAPI IMPa4-A546_ai_TileScan_001 (Stage 35 of 49)	00-pCsXFRns4qCvcxk8QURqYY
211		Cell	2	0.000	1.000	247	19	siRNA-IMPa4-25 PSPC1-A488 IMPa4-A546 DAPI 8C1-siRNA-IMP-a2-a4 V2.00	0	28. siRNA-IMPa4-25 PSPC1-A488 DAPI IMPa4-A546_ai_TileScan_001 (Stage 35 of 49)	00-pCsXFRns4qCvcxk8QURqYY
205		Cell	2	0.000	1.000	248	20	siRNA-IMPa4-25 PSPC1-A488 IMPa4-A546 DAPI 8C1-siRNA-IMP-a2-a4 V2.00	0	28. siRNA-IMPa4-25 PSPC1-A488 DAPI IMPa4-A546_ai_TileScan_001 (Stage 35 of 49)	00-pCsXFRns4qCvcxk8QURqYY
186		Cell	2	0.000	1.000	249	21	siRNA-IMPa4-25 PSPC1-A488 IMPa4-A546 DAPI 8C1-siRNA-IMP-a2-a4 V2.00	0	28. siRNA-IMPa4-25 PSPC1-A488 DAPI IMPa4-A546_ai_TileScan_001 (Stage 35 of 49)	00-pCsXFRns4qCvcxk8QURqYY
15		Cell	2	0.000	1.000	250	22	siRNA-IMPa4-25 PSPC1-A488 IMPa4-A546 DAPI 8C1-siRNA-IMP-a2-a4 V2.00	0	28. siRNA-IMPa4-25 PSPC1-A488 DAPI IMPa4-A546_ai_TileScan_001 (Stage 35 of 49)	00-pCsXFRns4qCvcxk8QURqYY
19		Cell	2	0.000	1.000	251	0	siRNA-IMPa4-25 PSPC1-A488 IMPa4-A546 DAPI 8C1-siRNA-IMP-a2-a4 V2.00	0	28. siRNA-IMPa4-25 PSPC1-A488 DAPI IMPa4-A546_aj_TileScan_001 (Stage 36 of 49)	00-TUP6nnuC43B57FZNDooedh
186		Cell	2	0.000	1.000	252	1	siRNA-IMPa4-25 PSPC1-A488 IMPa4-A546 DAPI 8C1-siRNA-IMP-a2-a4 V2.00	0	28. siRNA-IMPa4-25 PSPC1-A488 DAPI IMPa4-A546_aj_TileScan_001 (Stage 36 of 49)	00-TUP6nnuC43B57FZNDooedh
78		Cell	2	0.000	1.000	253	2	siRNA-IMPa4-25 PSPC1-A488 IMPa4-A546 DAPI 8C1-siRNA-IMP-a2-a4 V2.00	0	28. siRNA-IMPa4-25 PSPC1-A488 DAPI IMPa4-A546_aj_TileScan_001 (Stage 36 of 49)	00-TUP6nnuC43B57FZNDooedh
150		Cell	2	0.000	1.000	254	3	siRNA-IMPa4-25 PSPC1-A488 IMPa4-A546 DAPI 8C1-siRNA-IMP-a2-a4 V2.00	0	28. siRNA-IMPa4-25 PSPC1-A488 DAPI IMPa4-A546_aj_TileScan_001 (Stage 36 of 49)	00-TUP6nnuC43B57FZNDooedh
148		Cell	2	0.000	1.000	255	4	siRNA-IMPa4-25 PSPC1-A488 IMPa4-A546 DAPI 8C1-siRNA-IMP-a2-a4 V2.00	0	28. siRNA-IMPa4-25 PSPC1-A488 DAPI IMPa4-A546_aj_TileScan_001 (Stage 36 of 49)	00-TUP6nnuC43B57FZNDooedh
228		Cell	2	0.000	1.000	256	5	siRNA-IMPa4-25 PSPC1-A488 IMPa4-A546 DAPI 8C1-siRNA-IMP-a2-a4 V2.00	0	28. siRNA-IMPa4-25 PSPC1-A488 DAPI IMPa4-A546_aj_TileScan_001 (Stage 36 of 49)	00-TUP6nnuC43B57FZNDooedh
11		Cell	2	0.000	1.000	257	6	siRNA-IMPa4-25 PSPC1-A488 IMPa4-A546 DAPI 8C1-siRNA-IMP-a2-a4 V2.00	0	28. siRNA-IMPa4-25 PSPC1-A488 DAPI IMPa4-A546_aj_TileScan_001 (Stage 36 of 49)	00-TUP6nnuC43B57FZNDooedh
153		Cell	2	0.000	1.000	258	7	siRNA-IMPa4-25 PSPC1-A488 IMPa4-A546 DAPI 8C1-siRNA-IMP-a2-a4 V2.00	0	28. siRNA-IMPa4-25 PSPC1-A488 DAPI IMPa4-A546_aj_TileScan_001 (Stage 36 of 49)	00-TUP6nnuC43B57FZNDooedh
12		Cell	2	0.000	1.000	259	8	siRNA-IMPa4-25 PSPC1-A488 IMPa4-A546 DAPI 8C1-siRNA-IMP-a2-a4 V2.00	0	28. siRNA-IMPa4-25 PSPC1-A488 DAPI IMPa4-A546_aj_TileScan_001 (Stage 36 of 49)	00-TUP6nnuC43B57FZNDooedh
95		Cell	2	0.000	1.000	260	9	siRNA-IMPa4-25 PSPC1-A488 IMPa4-A546 DAPI 8C1-siRNA-IMP-a2-a4 V2.00	0	28. siRNA-IMPa4-25 PSPC1-A488 DAPI IMPa4-A546_aj_TileScan_001 (Stage 36 of 49)	00-TUP6nnuC43B57FZNDooedh
191		Cell	2	0.000	1.000	261	10	siRNA-IMPa4-25 PSPC1-A488 IMPa4-A546 DAPI 8C1-siRNA-IMP-a2-a4 V2.00	0	28. siRNA-IMPa4-25 PSPC1-A488 DAPI IMPa4-A546_aj_TileScan_001 (Stage 36 of 49)	00-TUP6nnuC43B57FZNDooedh
171		Cell	2	0.000	1.000	262	11	siRNA-IMPa4-25 PSPC1-A488 IMPa4-A546 DAPI 8C1-siRNA-IMP-a2-a4 V2.00	0	28. siRNA-IMPa4-25 PSPC1-A488 DAPI IMPa4-A546_aj_TileScan_001 (Stage 36 of 49)	00-TUP6nnuC43B57FZNDooedh
203		Cell	2	0.000	1.000	263	12	siRNA-IMPa4-25 PSPC1-A488 IMPa4-A546 DAPI 8C1-siRNA-IMP-a2-a4 V2.00	0	28. siRNA-IMPa4-25 PSPC1-A488 DAPI IMPa4-A546_aj_TileScan_001 (Stage 36 of 49)	00-TUP6nnuC43B57FZNDooedh
183		Cell	2	0.000	1.000	264	13	siRNA-IMPa4-25 PSPC1-A488 IMPa4-A546 DAPI 8C1-siRNA-IMP-a2-a4 V2.00	0	28. siRNA-IMPa4-25 PSPC1-A488 DAPI IMPa4-A546_aj_TileScan_001 (Stage 36 of 49)	00-TUP6nnuC43B57FZNDooedh
166		Cell	2	0.000	1.000	265	14	siRNA-IMPa4-25 PSPC1-A488 IMPa4-A546 DAPI 8C1-siRNA-IMP-a2-a4 V2.00	0	28. siRNA-IMPa4-25 PSPC1-A488 DAPI IMPa4-A546_aj_TileScan_001 (Stage 36 of 49)	00-TUP6nnuC43B57FZNDooedh
18		Cell	2	0.000	1.000	266	15	siRNA-IMPa4-25 PSPC1-A488 IMPa4-A546 DAPI 8C1-siRNA-IMP-a2-a4 V2.00	0	28. siRNA-IMPa4-25 PSPC1-A488 DAPI IMPa4-A546_aj_TileScan_001 (Stage 36 of 49)	00-TUP6nnuC43B57FZNDooedh
10		Cell	2	0.000	1.000	267	16	siRNA-IMPa4-25 PSPC1-A488 IMPa4-A546 DAPI 8C1-siRNA-IMP-a2-a4 V2.00	0	28. siRNA-IMPa4-25 PSPC1-A488 DAPI IMPa4-A546_aj_TileScan_001 (Stage 36 of 49)	00-TUP6nnuC43B57FZNDooedh
166		Cell	2	0.000	1.000	268	17	siRNA-IMPa4-25 PSPC1-A488 IMPa4-A546 DAPI 8C1-siRNA-IMP-a2-a4 V2.00	0	28. siRNA-IMPa4-25 PSPC1-A488 DAPI IMPa4-A546_aj_TileScan_001 (Stage 36 of 49)	00-TUP6nnuC43B57FZNDooedh
174		Cell	2	0.000	1.000	269	18	siRNA-IMPa4-25 PSPC1-A488 IMPa4-A546 DAPI 8C1-siRNA-IMP-a2-a4 V2.00	0	28. siRNA-IMPa4-25 PSPC1-A488 DAPI IMPa4-A546_aj_TileScan_001 (Stage 36 of 49)	00-TUP6nnuC43B57FZNDooedh
117		Cell	2	0.000	1.000	270	19	siRNA-IMPa4-25 PSPC1-A488 IMPa4-A546 DAPI 8C1-siRNA-IMP-a2-a4 V2.00	0	28. siRNA-IMPa4-25 PSPC1-A488 DAPI IMPa4-A546_aj_TileScan_001 (Stage 36 of 49)	00-TUP6nnuC43B57FZNDooedh
110		Cell	2	0.000	1.000	271	20	siRNA-IMPa4-25 PSPC1-A488 IMPa4-A546 DAPI 8C1-siRNA-IMP-a2-a4 V2.00	0	28. siRNA-IMPa4-25 PSPC1-A488 DAPI IMPa4-A546_aj_TileScan_001 (Stage 36 of 49)	00-TUP6nnuC43B57FZNDooedh
221		Cell	2	0.000	1.000	272	21	siRNA-IMPa4-25 PSPC1-A488 IMPa4-A546 DAPI 8C1-siRNA-IMP-a2-a4 V2.00	0	28. siRNA-IMPa4-25 PSPC1-A488 DAPI IMPa4-A546_aj_TileScan_001 (Stage 36 of 49)	00-TUP6nnuC43B57FZNDooedh
161		Cell	2	0.000	1.000	273	22	siRNA-IMPa4-25 PSPC1-A488 IMPa4-A546 DAPI 8C1-siRNA-IMP-a2-a4 V2.00	0	28. siRNA-IMPa4-25 PSPC1-A488 DAPI IMPa4-A546_aj_TileScan_001 (Stage 36 of 49)	00-TUP6nnuC43B57FZNDooedh
1		Cell	2	0.000	1.000	274	23	siRNA-IMPa4-25 PSPC1-A488 IMPa4-A546 DAPI 8C1-siRNA-IMP-a2-a4 V2.00	0	28. siRNA-IMPa4-25 PSPC1-A488 DAPI IMPa4-A546_aj_TileScan_001 (Stage 36 of 49)	00-TUP6nnuC43B57FZNDooedh
102		Cell	2	0.000	1.000	275	24	siRNA-IMPa4-25 PSPC1-A488 IMPa4-A546 DAPI 8C1-siRNA-IMP-a2-a4 V2.00	0	28. siRNA-IMPa4-25 PSPC1-A488 DAPI IMPa4-A546_aj_TileScan_001 (Stage 36 of 49)	00-TUP6nnuC43B57FZNDooedh
120		Cell	2	0.000	1.000	276	25	siRNA-IMPa4-25 PSPC1-A488 IMPa4-A546 DAPI 8C1-siRNA-IMP-a2-a4 V2.00	0	28. siRNA-IMPa4-25 PSPC1-A488 DAPI IMPa4-A546_aj_TileScan_001 (Stage 36 of 49)	00-TUP6nnuC43B57FZNDooedh
187		Cell	2	0.000	1.000	277	26	siRNA-IMPa4-25 PSPC1-A488 IMPa4-A546 DAPI 8C1-siRNA-IMP-a2-a4 V2.00	0	28. siRNA-IMPa4-25 PSPC1-A488 DAPI IMPa4-A546_aj_TileScan_001 (Stage 36 of 49)	00-TUP6nnuC43B57FZNDooedh
179		Cell	2	0.000	1.000	278	27	siRNA-IMPa4-25 PSPC1-A488 IMPa4-A546 DAPI 8C1-siRNA-IMP-a2-a4 V2.00	0	28. siRNA-IMPa4-25 PSPC1-A488 DAPI IMPa4-A546_aj_TileScan_001 (Stage 36 of 49)	00-TUP6nnuC43B57FZNDooedh
232		Cell	2	0.000	1.000	279	28	siRNA-IMPa4-25 PSPC1-A488 IMPa4-A546 DAPI 8C1-siRNA-IMP-a2-a4 V2.00	0	28. siRNA-IMPa4-25 PSPC1-A488 DAPI IMPa4-A546_aj_TileScan_001 (Stage 36 of 49)	00-TUP6nnuC43B57FZNDooedh
153		Cell	2	0.000	1.000	280	29	siRNA-IMPa4-25 PSPC1-A488 IMPa4-A546 DAPI 8C1-siRNA-IMP-a2-a4 V2.00	0	28. siRNA-IMPa4-25 PSPC1-A488 DAPI IMPa4-A546_aj_TileScan_001 (Stage 36 of 49)	00-TUP6nnuC43B57FZNDooedh
110		Cell	2	0.000	1.000	281	30	siRNA-IMPa4-25 PSPC1-A488 IMPa4-A546 DAPI 8C1-siRNA-IMP-a2-a4 V2.00	0	28. siRNA-IMPa4-25 PSPC1-A488 DAPI IMPa4-A546_aj_TileScan_001 (Stage 36 of 49)	00-TUP6nnuC43B57FZNDooedh
204		Cell	2	0.000	1.000	282	31	siRNA-IMPa4-25 PSPC1-A488 IMPa4-A546 DAPI 8C1-siRNA-IMP-a2-a4 V2.00	0	28. siRNA-IMPa4-25 PSPC1-A488 DAPI IMPa4-A546_aj_TileScan_001 (Stage 36 of 49)	00-TUP6nnuC43B57FZNDooedh
98		Cell	2	0.000	1.000	283	32	siRNA-IMPa4-25 PSPC1-A488 IMPa4-A546 DAPI 8C1-siRNA-IMP-a2-a4 V2.00	0	28. siRNA-IMPa4-25 PSPC1-A488 DAPI IMPa4-A546_aj_TileScan_001 (Stage 36 of 49)	00-TUP6nnuC43B57FZNDooedh
18		Cell	2	0.000	1.000	284	0	siRNA-IMPa4-25 PSPC1-A488 IMPa4-A546 DAPI 8C1-siRNA-IMP-a2-a4 V2.00	0	28. siRNA-IMPa4-25 PSPC1-A488 DAPI IMPa4-A546_ak_TileScan_001 (Stage 37 of 49)	00-KrEKmgc89WamKUu5fwmPBe
13		Cell	2	0.000	1.000	285	1	siRNA-IMPa4-25 PSPC1-A488 IMPa4-A546 DAPI 8C1-siRNA-IMP-a2-a4 V2.00	0	28. siRNA-IMPa4-25 PSPC1-A488 DAPI IMPa4-A546_ak_TileScan_001 (Stage 37 of 49)	00-KrEKmgc89WamKUu5fwmPBe
32		Cell	2	0.000	1.000	286	2	siRNA-IMPa4-25 PSPC1-A488 IMPa4-A546 DAPI 8C1-siRNA-IMP-a2-a4 V2.00	0	28. siRNA-IMPa4-25 PSPC1-A488 DAPI IMPa4-A546_ak_TileScan_001 (Stage 37 of 49)	00-KrEKmgc89WamKUu5fwmPBe
144		Cell	2	0.000	1.000	287	3	siRNA-IMPa4-25 PSPC1-A488 IMPa4-A546 DAPI 8C1-siRNA-IMP-a2-a4 V2.00	0	28. siRNA-IMPa4-25 PSPC1-A488 DAPI IMPa4-A546_ak_TileScan_001 (Stage 37 of 49)	00-KrEKmgc89WamKUu5fwmPBe
76		Cell	2	0.000	1.000	288	4	siRNA-IMPa4-25 PSPC1-A488 IMPa4-A546 DAPI 8C1-siRNA-IMP-a2-a4 V2.00	0	28. siRNA-IMPa4-25 PSPC1-A488 DAPI IMPa4-A546_ak_TileScan_001 (Stage 37 of 49)	00-KrEKmgc89WamKUu5fwmPBe
129		Cell	2	0.000	1.000	289	5	siRNA-IMPa4-25 PSPC1-A488 IMPa4-A546 DAPI 8C1-siRNA-IMP-a2-a4 V2.00	0	28. siRNA-IMPa4-25 PSPC1-A488 DAPI IMPa4-A546_ak_TileScan_001 (Stage 37 of 49)	00-KrEKmgc89WamKUu5fwmPBe
76		Cell	2	0.000	1.000	290	6	siRNA-IMPa4-25 PSPC1-A488 IMPa4-A546 DAPI 8C1-siRNA-IMP-a2-a4 V2.00	0	28. siRNA-IMPa4-25 PSPC1-A488 DAPI IMPa4-A546_ak_TileScan_001 (Stage 37 of 49)	00-KrEKmgc89WamKUu5fwmPBe
5		Cell	2	0.000	1.000	291	7	siRNA-IMPa4-25 PSPC1-A488 IMPa4-A546 DAPI 8C1-siRNA-IMP-a2-a4 V2.00	0	28. siRNA-IMPa4-25 PSPC1-A488 DAPI IMPa4-A546_ak_TileScan_001 (Stage 37 of 49)	00-KrEKmgc89WamKUu5fwmPBe
65		Cell	2	0.000	1.000	292	8	siRNA-IMPa4-25 PSPC1-A488 IMPa4-A546 DAPI 8C1-siRNA-IMP-a2-a4 V2.00	0	28. siRNA-IMPa4-25 PSPC1-A488 DAPI IMPa4-A546_ak_TileScan_001 (Stage 37 of 49)	00-KrEKmgc89WamKUu5fwmPBe
19		Cell	2	0.000	1.000	293	9	siRNA-IMPa4-25 PSPC1-A488 IMPa4-A546 DAPI 8C1-siRNA-IMP-a2-a4 V2.00	0	28. siRNA-IMPa4-25 PSPC1-A488 DAPI IMPa4-A546_ak_TileScan_001 (Stage 37 of 49)	00-KrEKmgc89WamKUu5fwmPBe
130		Cell	2	0.000	1.000	294	10	siRNA-IMPa4-25 PSPC1-A488 IMPa4-A546 DAPI 8C1-siRNA-IMP-a2-a4 V2.00	0	28. siRNA-IMPa4-25 PSPC1-A488 DAPI IMPa4-A546_ak_TileScan_001 (Stage 37 of 49)	00-KrEKmgc89WamKUu5fwmPBe
216		Cell	2	0.000	1.000	295	11	siRNA-IMPa4-25 PSPC1-A488 IMPa4-A546 DAPI 8C1-siRNA-IMP-a2-a4 V2.00	0	28. siRNA-IMPa4-25 PSPC1-A488 DAPI IMPa4-A546_ak_TileScan_001 (Stage 37 of 49)	00-KrEKmgc89WamKUu5fwmPBe
14		Cell	2	0.000	1.000	296	12	siRNA-IMPa4-25 PSPC1-A488 IMPa4-A546 DAPI 8C1-siRNA-IMP-a2-a4 V2.00	0	28. siRNA-IMPa4-25 PSPC1-A488 DAPI IMPa4-A546_ak_TileScan_001 (Stage 37 of 49)	00-KrEKmgc89WamKUu5fwmPBe
224		Cell	2	0.000	1.000	297	13	siRNA-IMPa4-25 PSPC1-A488 IMPa4-A546 DAPI 8C1-siRNA-IMP-a2-a4 V2.00	0	28. siRNA-IMPa4-25 PSPC1-A488 DAPI IMPa4-A546_ak_TileScan_001 (Stage 37 of 49)	00-KrEKmgc89WamKUu5fwmPBe
198		Cell	2	0.000	1.000	298	14	siRNA-IMPa4-25 PSPC1-A488 IMPa4-A546 DAPI 8C1-siRNA-IMP-a2-a4 V2.00	0	28. siRNA-IMPa4-25 PSPC1-A488 DAPI IMPa4-A546_ak_TileScan_001 (Stage 37 of 49)	00-KrEKmgc89WamKUu5fwmPBe
142		Cell	2	0.000	1.000	299	15	siRNA-IMPa4-25 PSPC1-A488 IMPa4-A546 DAPI 8C1-siRNA-IMP-a2-a4 V2.00	0	28. siRNA-IMPa4-25 PSPC1-A488 DAPI IMPa4-A546_ak_TileScan_001 (Stage 37 of 49)	00-KrEKmgc89WamKUu5fwmPBe
145		Cell	2	0.000	1.000	300	16	siRNA-IMPa4-25 PSPC1-A488 IMPa4-A546 DAPI 8C1-siRNA-IMP-a2-a4 V2.00	0	28. siRNA-IMPa4-25 PSPC1-A488 DAPI IMPa4-A546_ak_TileScan_001 (Stage 37 of 49)	00-KrEKmgc89WamKUu5fwmPBe
14		Cell	2	0.000	1.000	301	17	siRNA-IMPa4-25 PSPC1-A488 IMPa4-A546 DAPI 8C1-siRNA-IMP-a2-a4 V2.00	0	28. siRNA-IMPa4-25 PSPC1-A488 DAPI IMPa4-A546_ak_TileScan_001 (Stage 37 of 49)	00-KrEKmgc89WamKUu5fwmPBe
169		Cell	2	0.000	1.000	302	18	siRNA-IMPa4-25 PSPC1-A488 IMPa4-A546 DAPI 8C1-siRNA-IMP-a2-a4 V2.00	0	28. siRNA-IMPa4-25 PSPC1-A488 DAPI IMPa4-A546_ak_TileScan_001 (Stage 37 of 49)	00-KrEKmgc89WamKUu5fwmPBe
156		Cell	2	0.000	1.000	303	19	siRNA-IMPa4-25 PSPC1-A488 IMPa4-A546 DAPI 8C1-siRNA-IMP-a2-a4 V2.00	0	28. siRNA-IMPa4-25 PSPC1-A488 DAPI IMPa4-A546_ak_TileScan_001 (Stage 37 of 49)	00-KrEKmgc89WamKUu5fwmPBe
158		Cell	2	0.000	1.000	304	20	siRNA-IMPa4-25 PSPC1-A488 IMPa4-A546 DAPI 8C1-siRNA-IMP-a2-a4 V2.00	0	28. siRNA-IMPa4-25 PSPC1-A488 DAPI IMPa4-A546_ak_TileScan_001 (Stage 37 of 49)	00-KrEKmgc89WamKUu5fwmPBe
9		Cell	2	0.000	1.000	305	21	siRNA-IMPa4-25 PSPC1-A488 IMPa4-A546 DAPI 8C1-siRNA-IMP-a2-a4 V2.00	0	28. siRNA-IMPa4-25 PSPC1-A488 DAPI IMPa4-A546_ak_TileScan_001 (Stage 37 of 49)	00-KrEKmgc89WamKUu5fwmPBe
7		Cell	2	0.000	1.000	306	22	siRNA-IMPa4-25 PSPC1-A488 IMPa4-A546 DAPI 8C1-siRNA-IMP-a2-a4 V2.00	0	28. siRNA-IMPa4-25 PSPC1-A488 DAPI IMPa4-A546_ak_TileScan_001 (Stage 37 of 49)	00-KrEKmgc89WamKUu5fwmPBe
126		Cell	2	0.000	1.000	307	23	siRNA-IMPa4-25 PSPC1-A488 IMPa4-A546 DAPI 8C1-siRNA-IMP-a2-a4 V2.00	0	28. siRNA-IMPa4-25 PSPC1-A488 DAPI IMPa4-A546_ak_TileScan_001 (Stage 37 of 49)	00-KrEKmgc89WamKUu5fwmPBe
98		Cell	2	0.000	1.000	308	24	siRNA-IMPa4-25 PSPC1-A488 IMPa4-A546 DAPI 8C1-siRNA-IMP-a2-a4 V2.00	0	28. siRNA-IMPa4-25 PSPC1-A488 DAPI IMPa4-A546_ak_TileScan_001 (Stage 37 of 49)	00-KrEKmgc89WamKUu5fwmPBe
231		Cell	2	0.000	1.000	309	25	siRNA-IMPa4-25 PSPC1-A488 IMPa4-A546 DAPI 8C1-siRNA-IMP-a2-a4 V2.00	0	28. siRNA-IMPa4-25 PSPC1-A488 DAPI IMPa4-A546_ak_TileScan_001 (Stage 37 of 49)	00-KrEKmgc89WamKUu5fwmPBe
173		Cell	2	0.000	1.000	310	26	siRNA-IMPa4-25 PSPC1-A488 IMPa4-A546 DAPI 8C1-siRNA-IMP-a2-a4 V2.00	0	28. siRNA-IMPa4-25 PSPC1-A488 DAPI IMPa4-A546_ak_TileScan_001 (Stage 37 of 49)	00-KrEKmgc89WamKUu5fwmPBe
234		Cell	2	0.000	1.000	311	27	siRNA-IMPa4-25 PSPC1-A488 IMPa4-A546 DAPI 8C1-siRNA-IMP-a2-a4 V2.00	0	28. siRNA-IMPa4-25 PSPC1-A488 DAPI IMPa4-A546_ak_TileScan_001 (Stage 37 of 49)	00-KrEKmgc89WamKUu5fwmPBe
9		Cell	2	0.000	1.000	312	28	siRNA-IMPa4-25 PSPC1-A488 IMPa4-A546 DAPI 8C1-siRNA-IMP-a2-a4 V2.00	0	28. siRNA-IMPa4-25 PSPC1-A488 DAPI IMPa4-A546_ak_TileScan_001 (Stage 37 of 49)	00-KrEKmgc89WamKUu5fwmPBe
36		Cell	2	0.000	1.000	313	29	siRNA-IMPa4-25 PSPC1-A488 IMPa4-A546 DAPI 8C1-siRNA-IMP-a2-a4 V2.00	0	28. siRNA-IMPa4-25 PSPC1-A488 DAPI IMPa4-A546_ak_TileScan_001 (Stage 37 of 49)	00-KrEKmgc89WamKUu5fwmPBe
221		Cell	2	0.000	1.000	314	30	siRNA-IMPa4-25 PSPC1-A488 IMPa4-A546 DAPI 8C1-siRNA-IMP-a2-a4 V2.00	0	28. siRNA-IMPa4-25 PSPC1-A488 DAPI IMPa4-A546_ak_TileScan_001 (Stage 37 of 49)	00-KrEKmgc89WamKUu5fwmPBe
210		Cell	2	0.000	1.000	315	31	siRNA-IMPa4-25 PSPC1-A488 IMPa4-A546 DAPI 8C1-siRNA-IMP-a2-a4 V2.00	0	28. siRNA-IMPa4-25 PSPC1-A488 DAPI IMPa4-A546_ak_TileScan_001 (Stage 37 of 49)	00-KrEKmgc89WamKUu5fwmPBe
16		Cell	2	0.000	1.000	316	32	siRNA-IMPa4-25 PSPC1-A488 IMPa4-A546 DAPI 8C1-siRNA-IMP-a2-a4 V2.00	0	28. siRNA-IMPa4-25 PSPC1-A488 DAPI IMPa4-A546_ak_TileScan_001 (Stage 37 of 49)	00-KrEKmgc89WamKUu5fwmPBe
7		Cell	2	0.000	1.000	317	0	siRNA-IMPa4-25 PSPC1-A488 IMPa4-A546 DAPI 8C1-siRNA-IMP-a2-a4 V2.00	0	28. siRNA-IMPa4-25 PSPC1-A488 DAPI IMPa4-A546_al_TileScan_001 (Stage 38 of 49)	00-ikYZKw3YCRCAMs8NWf7CKd
23		Cell	2	0.000	1.000	318	1	siRNA-IMPa4-25 PSPC1-A488 IMPa4-A546 DAPI 8C1-siRNA-IMP-a2-a4 V2.00	0	28. siRNA-IMPa4-25 PSPC1-A488 DAPI IMPa4-A546_al_TileScan_001 (Stage 38 of 49)	00-ikYZKw3YCRCAMs8NWf7CKd
173		Cell	2	0.000	1.000	319	2	siRNA-IMPa4-25 PSPC1-A488 IMPa4-A546 DAPI 8C1-siRNA-IMP-a2-a4 V2.00	0	28. siRNA-IMPa4-25 PSPC1-A488 DAPI IMPa4-A546_al_TileScan_001 (Stage 38 of 49)	00-ikYZKw3YCRCAMs8NWf7CKd
4		Cell	2	0.000	1.000	320	3	siRNA-IMPa4-25 PSPC1-A488 IMPa4-A546 DAPI 8C1-siRNA-IMP-a2-a4 V2.00	0	28. siRNA-IMPa4-25 PSPC1-A488 DAPI IMPa4-A546_al_TileScan_001 (Stage 38 of 49)	00-ikYZKw3YCRCAMs8NWf7CKd
213		Cell	2	0.000	1.000	321	4	siRNA-IMPa4-25 PSPC1-A488 IMPa4-A546 DAPI 8C1-siRNA-IMP-a2-a4 V2.00	0	28. siRNA-IMPa4-25 PSPC1-A488 DAPI IMPa4-A546_al_TileScan_001 (Stage 38 of 49)	00-ikYZKw3YCRCAMs8NWf7CKd
158		Cell	2	0.000	1.000	322	5	siRNA-IMPa4-25 PSPC1-A488 IMPa4-A546 DAPI 8C1-siRNA-IMP-a2-a4 V2.00	0	28. siRNA-IMPa4-25 PSPC1-A488 DAPI IMPa4-A546_al_TileScan_001 (Stage 38 of 49)	00-ikYZKw3YCRCAMs8NWf7CKd
14		Cell	2	0.000	1.000	323	6	siRNA-IMPa4-25 PSPC1-A488 IMPa4-A546 DAPI 8C1-siRNA-IMP-a2-a4 V2.00	0	28. siRNA-IMPa4-25 PSPC1-A488 DAPI IMPa4-A546_al_TileScan_001 (Stage 38 of 49)	00-ikYZKw3YCRCAMs8NWf7CKd
12		Cell	2	0.000	1.000	324	7	siRNA-IMPa4-25 PSPC1-A488 IMPa4-A546 DAPI 8C1-siRNA-IMP-a2-a4 V2.00	0	28. siRNA-IMPa4-25 PSPC1-A488 DAPI IMPa4-A546_al_TileScan_001 (Stage 38 of 49)	00-ikYZKw3YCRCAMs8NWf7CKd
188		Cell	2	0.000	1.000	325	8	siRNA-IMPa4-25 PSPC1-A488 IMPa4-A546 DAPI 8C1-siRNA-IMP-a2-a4 V2.00	0	28. siRNA-IMPa4-25 PSPC1-A488 DAPI IMPa4-A546_al_TileScan_001 (Stage 38 of 49)	00-ikYZKw3YCRCAMs8NWf7CKd
166		Cell	2	0.000	1.000	326	9	siRNA-IMPa4-25 PSPC1-A488 IMPa4-A546 DAPI 8C1-siRNA-IMP-a2-a4 V2.00	0	28. siRNA-IMPa4-25 PSPC1-A488 DAPI IMPa4-A546_al_TileScan_001 (Stage 38 of 49)	00-ikYZKw3YCRCAMs8NWf7CKd
151		Cell	2	0.000	1.000	327	10	siRNA-IMPa4-25 PSPC1-A488 IMPa4-A546 DAPI 8C1-siRNA-IMP-a2-a4 V2.00	0	28. siRNA-IMPa4-25 PSPC1-A488 DAPI IMPa4-A546_al_TileScan_001 (Stage 38 of 49)	00-ikYZKw3YCRCAMs8NWf7CKd
8		Cell	2	0.000	1.000	328	11	siRNA-IMPa4-25 PSPC1-A488 IMPa4-A546 DAPI 8C1-siRNA-IMP-a2-a4 V2.00	0	28. siRNA-IMPa4-25 PSPC1-A488 DAPI IMPa4-A546_al_TileScan_001 (Stage 38 of 49)	00-ikYZKw3YCRCAMs8NWf7CKd
85		Cell	2	0.000	1.000	329	12	siRNA-IMPa4-25 PSPC1-A488 IMPa4-A546 DAPI 8C1-siRNA-IMP-a2-a4 V2.00	0	28. siRNA-IMPa4-25 PSPC1-A488 DAPI IMPa4-A546_al_TileScan_001 (Stage 38 of 49)	00-ikYZKw3YCRCAMs8NWf7CKd
144		Cell	2	0.000	1.000	330	13	siRNA-IMPa4-25 PSPC1-A488 IMPa4-A546 DAPI 8C1-siRNA-IMP-a2-a4 V2.00	0	28. siRNA-IMPa4-25 PSPC1-A488 DAPI IMPa4-A546_al_TileScan_001 (Stage 38 of 49)	00-ikYZKw3YCRCAMs8NWf7CKd
193		Cell	2	0.000	1.000	331	14	siRNA-IMPa4-25 PSPC1-A488 IMPa4-A546 DAPI 8C1-siRNA-IMP-a2-a4 V2.00	0	28. siRNA-IMPa4-25 PSPC1-A488 DAPI IMPa4-A546_al_TileScan_001 (Stage 38 of 49)	00-ikYZKw3YCRCAMs8NWf7CKd
166		Cell	2	0.000	1.000	332	15	siRNA-IMPa4-25 PSPC1-A488 IMPa4-A546 DAPI 8C1-siRNA-IMP-a2-a4 V2.00	0	28. siRNA-IMPa4-25 PSPC1-A488 DAPI IMPa4-A546_al_TileScan_001 (Stage 38 of 49)	00-ikYZKw3YCRCAMs8NWf7CKd
203		Cell	2	0.000	1.000	333	16	siRNA-IMPa4-25 PSPC1-A488 IMPa4-A546 DAPI 8C1-siRNA-IMP-a2-a4 V2.00	0	28. siRNA-IMPa4-25 PSPC1-A488 DAPI IMPa4-A546_al_TileScan_001 (Stage 38 of 49)	00-ikYZKw3YCRCAMs8NWf7CKd
163		Cell	2	0.000	1.000	334	17	siRNA-IMPa4-25 PSPC1-A488 IMPa4-A546 DAPI 8C1-siRNA-IMP-a2-a4 V2.00	0	28. siRNA-IMPa4-25 PSPC1-A488 DAPI IMPa4-A546_al_TileScan_001 (Stage 38 of 49)	00-ikYZKw3YCRCAMs8NWf7CKd
14		Cell	2	0.000	1.000	335	18	siRNA-IMPa4-25 PSPC1-A488 IMPa4-A546 DAPI 8C1-siRNA-IMP-a2-a4 V2.00	0	28. siRNA-IMPa4-25 PSPC1-A488 DAPI IMPa4-A546_al_TileScan_001 (Stage 38 of 49)	00-ikYZKw3YCRCAMs8NWf7CKd
19		Cell	2	0.000	1.000	336	19	siRNA-IMPa4-25 PSPC1-A488 IMPa4-A546 DAPI 8C1-siRNA-IMP-a2-a4 V2.00	0	28. siRNA-IMPa4-25 PSPC1-A488 DAPI IMPa4-A546_al_TileScan_001 (Stage 38 of 49)	00-ikYZKw3YCRCAMs8NWf7CKd
4		Cell	2	0.000	1.000	337	20	siRNA-IMPa4-25 PSPC1-A488 IMPa4-A546 DAPI 8C1-siRNA-IMP-a2-a4 V2.00	0	28. siRNA-IMPa4-25 PSPC1-A488 DAPI IMPa4-A546_al_TileScan_001 (Stage 38 of 49)	00-ikYZKw3YCRCAMs8NWf7CKd
251		Cell	2	0.000	1.000	338	21	siRNA-IMPa4-25 PSPC1-A488 IMPa4-A546 DAPI 8C1-siRNA-IMP-a2-a4 V2.00	0	28. siRNA-IMPa4-25 PSPC1-A488 DAPI IMPa4-A546_al_TileScan_001 (Stage 38 of 49)	00-ikYZKw3YCRCAMs8NWf7CKd
213		Cell	2	0.000	1.000	339	22	siRNA-IMPa4-25 PSPC1-A488 IMPa4-A546 DAPI 8C1-siRNA-IMP-a2-a4 V2.00	0	28. siRNA-IMPa4-25 PSPC1-A488 DAPI IMPa4-A546_al_TileScan_001 (Stage 38 of 49)	00-ikYZKw3YCRCAMs8NWf7CKd
12		Cell	2	0.000	1.000	340	23	siRNA-IMPa4-25 PSPC1-A488 IMPa4-A546 DAPI 8C1-siRNA-IMP-a2-a4 V2.00	0	28. siRNA-IMPa4-25 PSPC1-A488 DAPI IMPa4-A546_al_TileScan_001 (Stage 38 of 49)	00-ikYZKw3YCRCAMs8NWf7CKd
216		Cell	2	0.000	1.000	341	24	siRNA-IMPa4-25 PSPC1-A488 IMPa4-A546 DAPI 8C1-siRNA-IMP-a2-a4 V2.00	0	28. siRNA-IMPa4-25 PSPC1-A488 DAPI IMPa4-A546_al_TileScan_001 (Stage 38 of 49)	00-ikYZKw3YCRCAMs8NWf7CKd
20		Cell	2	0.000	1.000	342	25	siRNA-IMPa4-25 PSPC1-A488 IMPa4-A546 DAPI 8C1-siRNA-IMP-a2-a4 V2.00	0	28. siRNA-IMPa4-25 PSPC1-A488 DAPI IMPa4-A546_al_TileScan_001 (Stage 38 of 49)	00-ikYZKw3YCRCAMs8NWf7CKd
217		Cell	2	0.000	1.000	343	26	siRNA-IMPa4-25 PSPC1-A488 IMPa4-A546 DAPI 8C1-siRNA-IMP-a2-a4 V2.00	0	28. siRNA-IMPa4-25 PSPC1-A488 DAPI IMPa4-A546_al_TileScan_001 (Stage 38 of 49)	00-ikYZKw3YCRCAMs8NWf7CKd
255		Cell	2	0.000	1.000	344	27	siRNA-IMPa4-25 PSPC1-A488 IMPa4-A546 DAPI 8C1-siRNA-IMP-a2-a4 V2.00	0	28. siRNA-IMPa4-25 PSPC1-A488 DAPI IMPa4-A546_al_TileScan_001 (Stage 38 of 49)	00-ikYZKw3YCRCAMs8NWf7CKd
6		Cell	2	0.000	1.000	345	0	siRNA-IMPa4-25 PSPC1-A488 IMPa4-A546 DAPI 8C1-siRNA-IMP-a2-a4 V2.00	0	28. siRNA-IMPa4-25 PSPC1-A488 DAPI IMPa4-A546_am_TileScan_001 (Stage 39 of 49)	00-6pcRhJv9CMKq9WScjWdruj
19		Cell	2	0.000	1.000	346	1	siRNA-IMPa4-25 PSPC1-A488 IMPa4-A546 DAPI 8C1-siRNA-IMP-a2-a4 V2.00	0	28. siRNA-IMPa4-25 PSPC1-A488 DAPI IMPa4-A546_am_TileScan_001 (Stage 39 of 49)	00-6pcRhJv9CMKq9WScjWdruj
101		Cell	2	0.000	1.000	347	2	siRNA-IMPa4-25 PSPC1-A488 IMPa4-A546 DAPI 8C1-siRNA-IMP-a2-a4 V2.00	0	28. siRNA-IMPa4-25 PSPC1-A488 DAPI IMPa4-A546_am_TileScan_001 (Stage 39 of 49)	00-6pcRhJv9CMKq9WScjWdruj
5		Cell	2	0.000	1.000	348	3	siRNA-IMPa4-25 PSPC1-A488 IMPa4-A546 DAPI 8C1-siRNA-IMP-a2-a4 V2.00	0	28. siRNA-IMPa4-25 PSPC1-A488 DAPI IMPa4-A546_am_TileScan_001 (Stage 39 of 49)	00-6pcRhJv9CMKq9WScjWdruj
6		Cell	2	0.000	1.000	349	4	siRNA-IMPa4-25 PSPC1-A488 IMPa4-A546 DAPI 8C1-siRNA-IMP-a2-a4 V2.00	0	28. siRNA-IMPa4-25 PSPC1-A488 DAPI IMPa4-A546_am_TileScan_001 (Stage 39 of 49)	00-6pcRhJv9CMKq9WScjWdruj
88		Cell	2	0.000	1.000	350	5	siRNA-IMPa4-25 PSPC1-A488 IMPa4-A546 DAPI 8C1-siRNA-IMP-a2-a4 V2.00	0	28. siRNA-IMPa4-25 PSPC1-A488 DAPI IMPa4-A546_am_TileScan_001 (Stage 39 of 49)	00-6pcRhJv9CMKq9WScjWdruj
148		Cell	2	0.000	1.000	351	6	siRNA-IMPa4-25 PSPC1-A488 IMPa4-A546 DAPI 8C1-siRNA-IMP-a2-a4 V2.00	0	28. siRNA-IMPa4-25 PSPC1-A488 DAPI IMPa4-A546_am_TileScan_001 (Stage 39 of 49)	00-6pcRhJv9CMKq9WScjWdruj
190		Cell	2	0.000	1.000	352	7	siRNA-IMPa4-25 PSPC1-A488 IMPa4-A546 DAPI 8C1-siRNA-IMP-a2-a4 V2.00	0	28. siRNA-IMPa4-25 PSPC1-A488 DAPI IMPa4-A546_am_TileScan_001 (Stage 39 of 49)	00-6pcRhJv9CMKq9WScjWdruj
208		Cell	2	0.000	1.000	353	8	siRNA-IMPa4-25 PSPC1-A488 IMPa4-A546 DAPI 8C1-siRNA-IMP-a2-a4 V2.00	0	28. siRNA-IMPa4-25 PSPC1-A488 DAPI IMPa4-A546_am_TileScan_001 (Stage 39 of 49)	00-6pcRhJv9CMKq9WScjWdruj
160		Cell	2	0.000	1.000	354	9	siRNA-IMPa4-25 PSPC1-A488 IMPa4-A546 DAPI 8C1-siRNA-IMP-a2-a4 V2.00	0	28. siRNA-IMPa4-25 PSPC1-A488 DAPI IMPa4-A546_am_TileScan_001 (Stage 39 of 49)	00-6pcRhJv9CMKq9WScjWdruj
13		Cell	2	0.000	1.000	355	10	siRNA-IMPa4-25 PSPC1-A488 IMPa4-A546 DAPI 8C1-siRNA-IMP-a2-a4 V2.00	0	28. siRNA-IMPa4-25 PSPC1-A488 DAPI IMPa4-A546_am_TileScan_001 (Stage 39 of 49)	00-6pcRhJv9CMKq9WScjWdruj
7		Cell	2	0.000	1.000	356	11	siRNA-IMPa4-25 PSPC1-A488 IMPa4-A546 DAPI 8C1-siRNA-IMP-a2-a4 V2.00	0	28. siRNA-IMPa4-25 PSPC1-A488 DAPI IMPa4-A546_am_TileScan_001 (Stage 39 of 49)	00-6pcRhJv9CMKq9WScjWdruj
171		Cell	2	0.000	1.000	357	12	siRNA-IMPa4-25 PSPC1-A488 IMPa4-A546 DAPI 8C1-siRNA-IMP-a2-a4 V2.00	0	28. siRNA-IMPa4-25 PSPC1-A488 DAPI IMPa4-A546_am_TileScan_001 (Stage 39 of 49)	00-6pcRhJv9CMKq9WScjWdruj
238		Cell	2	0.000	1.000	358	13	siRNA-IMPa4-25 PSPC1-A488 IMPa4-A546 DAPI 8C1-siRNA-IMP-a2-a4 V2.00	0	28. siRNA-IMPa4-25 PSPC1-A488 DAPI IMPa4-A546_am_TileScan_001 (Stage 39 of 49)	00-6pcRhJv9CMKq9WScjWdruj
194		Cell	2	0.000	1.000	359	14	siRNA-IMPa4-25 PSPC1-A488 IMPa4-A546 DAPI 8C1-siRNA-IMP-a2-a4 V2.00	0	28. siRNA-IMPa4-25 PSPC1-A488 DAPI IMPa4-A546_am_TileScan_001 (Stage 39 of 49)	00-6pcRhJv9CMKq9WScjWdruj
200		Cell	2	0.000	1.000	360	15	siRNA-IMPa4-25 PSPC1-A488 IMPa4-A546 DAPI 8C1-siRNA-IMP-a2-a4 V2.00	0	28. siRNA-IMPa4-25 PSPC1-A488 DAPI IMPa4-A546_am_TileScan_001 (Stage 39 of 49)	00-6pcRhJv9CMKq9WScjWdruj
85		Cell	2	0.000	1.000	361	16	siRNA-IMPa4-25 PSPC1-A488 IMPa4-A546 DAPI 8C1-siRNA-IMP-a2-a4 V2.00	0	28. siRNA-IMPa4-25 PSPC1-A488 DAPI IMPa4-A546_am_TileScan_001 (Stage 39 of 49)	00-6pcRhJv9CMKq9WScjWdruj
21		Cell	2	0.000	1.000	362	17	siRNA-IMPa4-25 PSPC1-A488 IMPa4-A546 DAPI 8C1-siRNA-IMP-a2-a4 V2.00	0	28. siRNA-IMPa4-25 PSPC1-A488 DAPI IMPa4-A546_am_TileScan_001 (Stage 39 of 49)	00-6pcRhJv9CMKq9WScjWdruj
7		Cell	2	0.000	1.000	363	0	siRNA-IMPa4-25 PSPC1-A488 IMPa4-A546 DAPI 8C1-siRNA-IMP-a2-a4 V2.00	0	28. siRNA-IMPa4-25 PSPC1-A488 DAPI IMPa4-A546_an_TileScan_001 (Stage 40 of 49)	00-wHBDGvKJGgn2UTh8UN6efA
8		Cell	2	0.000	1.000	364	1	siRNA-IMPa4-25 PSPC1-A488 IMPa4-A546 DAPI 8C1-siRNA-IMP-a2-a4 V2.00	0	28. siRNA-IMPa4-25 PSPC1-A488 DAPI IMPa4-A546_an_TileScan_001 (Stage 40 of 49)	00-wHBDGvKJGgn2UTh8UN6efA
163		Cell	2	0.000	1.000	365	2	siRNA-IMPa4-25 PSPC1-A488 IMPa4-A546 DAPI 8C1-siRNA-IMP-a2-a4 V2.00	0	28. siRNA-IMPa4-25 PSPC1-A488 DAPI IMPa4-A546_an_TileScan_001 (Stage 40 of 49)	00-wHBDGvKJGgn2UTh8UN6efA
165		Cell	2	0.000	1.000	366	3	siRNA-IMPa4-25 PSPC1-A488 IMPa4-A546 DAPI 8C1-siRNA-IMP-a2-a4 V2.00	0	28. siRNA-IMPa4-25 PSPC1-A488 DAPI IMPa4-A546_an_TileScan_001 (Stage 40 of 49)	00-wHBDGvKJGgn2UTh8UN6efA
185		Cell	2	0.000	1.000	367	4	siRNA-IMPa4-25 PSPC1-A488 IMPa4-A546 DAPI 8C1-siRNA-IMP-a2-a4 V2.00	0	28. siRNA-IMPa4-25 PSPC1-A488 DAPI IMPa4-A546_an_TileScan_001 (Stage 40 of 49)	00-wHBDGvKJGgn2UTh8UN6efA
245		Cell	2	0.000	1.000	368	5	siRNA-IMPa4-25 PSPC1-A488 IMPa4-A546 DAPI 8C1-siRNA-IMP-a2-a4 V2.00	0	28. siRNA-IMPa4-25 PSPC1-A488 DAPI IMPa4-A546_an_TileScan_001 (Stage 40 of 49)	00-wHBDGvKJGgn2UTh8UN6efA
187		Cell	2	0.000	1.000	369	6	siRNA-IMPa4-25 PSPC1-A488 IMPa4-A546 DAPI 8C1-siRNA-IMP-a2-a4 V2.00	0	28. siRNA-IMPa4-25 PSPC1-A488 DAPI IMPa4-A546_an_TileScan_001 (Stage 40 of 49)	00-wHBDGvKJGgn2UTh8UN6efA
135		Cell	2	0.000	1.000	370	7	siRNA-IMPa4-25 PSPC1-A488 IMPa4-A546 DAPI 8C1-siRNA-IMP-a2-a4 V2.00	0	28. siRNA-IMPa4-25 PSPC1-A488 DAPI IMPa4-A546_an_TileScan_001 (Stage 40 of 49)	00-wHBDGvKJGgn2UTh8UN6efA
200		Cell	2	0.000	1.000	371	8	siRNA-IMPa4-25 PSPC1-A488 IMPa4-A546 DAPI 8C1-siRNA-IMP-a2-a4 V2.00	0	28. siRNA-IMPa4-25 PSPC1-A488 DAPI IMPa4-A546_an_TileScan_001 (Stage 40 of 49)	00-wHBDGvKJGgn2UTh8UN6efA
10		Cell	2	0.000	1.000	372	9	siRNA-IMPa4-25 PSPC1-A488 IMPa4-A546 DAPI 8C1-siRNA-IMP-a2-a4 V2.00	0	28. siRNA-IMPa4-25 PSPC1-A488 DAPI IMPa4-A546_an_TileScan_001 (Stage 40 of 49)	00-wHBDGvKJGgn2UTh8UN6efA
153		Cell	2	0.000	1.000	373	10	siRNA-IMPa4-25 PSPC1-A488 IMPa4-A546 DAPI 8C1-siRNA-IMP-a2-a4 V2.00	0	28. siRNA-IMPa4-25 PSPC1-A488 DAPI IMPa4-A546_an_TileScan_001 (Stage 40 of 49)	00-wHBDGvKJGgn2UTh8UN6efA
12		Cell	2	0.000	1.000	374	11	siRNA-IMPa4-25 PSPC1-A488 IMPa4-A546 DAPI 8C1-siRNA-IMP-a2-a4 V2.00	0	28. siRNA-IMPa4-25 PSPC1-A488 DAPI IMPa4-A546_an_TileScan_001 (Stage 40 of 49)	00-wHBDGvKJGgn2UTh8UN6efA
180		Cell	2	0.000	1.000	375	12	siRNA-IMPa4-25 PSPC1-A488 IMPa4-A546 DAPI 8C1-siRNA-IMP-a2-a4 V2.00	0	28. siRNA-IMPa4-25 PSPC1-A488 DAPI IMPa4-A546_an_TileScan_001 (Stage 40 of 49)	00-wHBDGvKJGgn2UTh8UN6efA
113		Cell	2	0.000	1.000	376	13	siRNA-IMPa4-25 PSPC1-A488 IMPa4-A546 DAPI 8C1-siRNA-IMP-a2-a4 V2.00	0	28. siRNA-IMPa4-25 PSPC1-A488 DAPI IMPa4-A546_an_TileScan_001 (Stage 40 of 49)	00-wHBDGvKJGgn2UTh8UN6efA
147		Cell	2	0.000	1.000	377	14	siRNA-IMPa4-25 PSPC1-A488 IMPa4-A546 DAPI 8C1-siRNA-IMP-a2-a4 V2.00	0	28. siRNA-IMPa4-25 PSPC1-A488 DAPI IMPa4-A546_an_TileScan_001 (Stage 40 of 49)	00-wHBDGvKJGgn2UTh8UN6efA
224		Cell	2	0.000	1.000	378	15	siRNA-IMPa4-25 PSPC1-A488 IMPa4-A546 DAPI 8C1-siRNA-IMP-a2-a4 V2.00	0	28. siRNA-IMPa4-25 PSPC1-A488 DAPI IMPa4-A546_an_TileScan_001 (Stage 40 of 49)	00-wHBDGvKJGgn2UTh8UN6efA
13		Cell	2	0.000	1.000	379	16	siRNA-IMPa4-25 PSPC1-A488 IMPa4-A546 DAPI 8C1-siRNA-IMP-a2-a4 V2.00	0	28. siRNA-IMPa4-25 PSPC1-A488 DAPI IMPa4-A546_an_TileScan_001 (Stage 40 of 49)	00-wHBDGvKJGgn2UTh8UN6efA
215		Cell	2	0.000	1.000	380	17	siRNA-IMPa4-25 PSPC1-A488 IMPa4-A546 DAPI 8C1-siRNA-IMP-a2-a4 V2.00	0	28. siRNA-IMPa4-25 PSPC1-A488 DAPI IMPa4-A546_an_TileScan_001 (Stage 40 of 49)	00-wHBDGvKJGgn2UTh8UN6efA
140		Cell	2	0.000	1.000	381	18	siRNA-IMPa4-25 PSPC1-A488 IMPa4-A546 DAPI 8C1-siRNA-IMP-a2-a4 V2.00	0	28. siRNA-IMPa4-25 PSPC1-A488 DAPI IMPa4-A546_an_TileScan_001 (Stage 40 of 49)	00-wHBDGvKJGgn2UTh8UN6efA
148		Cell	2	0.000	1.000	382	19	siRNA-IMPa4-25 PSPC1-A488 IMPa4-A546 DAPI 8C1-siRNA-IMP-a2-a4 V2.00	0	28. siRNA-IMPa4-25 PSPC1-A488 DAPI IMPa4-A546_an_TileScan_001 (Stage 40 of 49)	00-wHBDGvKJGgn2UTh8UN6efA
198		Cell	2	0.000	1.000	383	20	siRNA-IMPa4-25 PSPC1-A488 IMPa4-A546 DAPI 8C1-siRNA-IMP-a2-a4 V2.00	0	28. siRNA-IMPa4-25 PSPC1-A488 DAPI IMPa4-A546_an_TileScan_001 (Stage 40 of 49)	00-wHBDGvKJGgn2UTh8UN6efA
43		Cell	2	0.000	1.000	384	21	siRNA-IMPa4-25 PSPC1-A488 IMPa4-A546 DAPI 8C1-siRNA-IMP-a2-a4 V2.00	0	28. siRNA-IMPa4-25 PSPC1-A488 DAPI IMPa4-A546_an_TileScan_001 (Stage 40 of 49)	00-wHBDGvKJGgn2UTh8UN6efA
210		Cell	2	0.000	1.000	385	22	siRNA-IMPa4-25 PSPC1-A488 IMPa4-A546 DAPI 8C1-siRNA-IMP-a2-a4 V2.00	0	28. siRNA-IMPa4-25 PSPC1-A488 DAPI IMPa4-A546_an_TileScan_001 (Stage 40 of 49)	00-wHBDGvKJGgn2UTh8UN6efA
246		Cell	2	0.000	1.000	386	23	siRNA-IMPa4-25 PSPC1-A488 IMPa4-A546 DAPI 8C1-siRNA-IMP-a2-a4 V2.00	0	28. siRNA-IMPa4-25 PSPC1-A488 DAPI IMPa4-A546_an_TileScan_001 (Stage 40 of 49)	00-wHBDGvKJGgn2UTh8UN6efA
14		Cell	2	0.000	1.000	387	24	siRNA-IMPa4-25 PSPC1-A488 IMPa4-A546 DAPI 8C1-siRNA-IMP-a2-a4 V2.00	0	28. siRNA-IMPa4-25 PSPC1-A488 DAPI IMPa4-A546_an_TileScan_001 (Stage 40 of 49)	00-wHBDGvKJGgn2UTh8UN6efA
9		Cell	2	0.000	1.000	388	25	siRNA-IMPa4-25 PSPC1-A488 IMPa4-A546 DAPI 8C1-siRNA-IMP-a2-a4 V2.00	0	28. siRNA-IMPa4-25 PSPC1-A488 DAPI IMPa4-A546_an_TileScan_001 (Stage 40 of 49)	00-wHBDGvKJGgn2UTh8UN6efA
211		Cell	2	0.000	1.000	389	26	siRNA-IMPa4-25 PSPC1-A488 IMPa4-A546 DAPI 8C1-siRNA-IMP-a2-a4 V2.00	0	28. siRNA-IMPa4-25 PSPC1-A488 DAPI IMPa4-A546_an_TileScan_001 (Stage 40 of 49)	00-wHBDGvKJGgn2UTh8UN6efA
13		Cell	2	0.000	1.000	390	0	siRNA-IMPa4-25 PSPC1-A488 IMPa4-A546 DAPI 8C1-siRNA-IMP-a2-a4 V2.00	0	28. siRNA-IMPa4-25 PSPC1-A488 DAPI IMPa4-A546_ao_TileScan_001 (Stage 41 of 49)	00-bTEY6Nkccic5hBg8u63GpY
7		Cell	2	0.000	1.000	391	1	siRNA-IMPa4-25 PSPC1-A488 IMPa4-A546 DAPI 8C1-siRNA-IMP-a2-a4 V2.00	0	28. siRNA-IMPa4-25 PSPC1-A488 DAPI IMPa4-A546_ao_TileScan_001 (Stage 41 of 49)	00-bTEY6Nkccic5hBg8u63GpY
215		Cell	2	0.000	1.000	392	2	siRNA-IMPa4-25 PSPC1-A488 IMPa4-A546 DAPI 8C1-siRNA-IMP-a2-a4 V2.00	0	28. siRNA-IMPa4-25 PSPC1-A488 DAPI IMPa4-A546_ao_TileScan_001 (Stage 41 of 49)	00-bTEY6Nkccic5hBg8u63GpY
245		Cell	2	0.000	1.000	393	3	siRNA-IMPa4-25 PSPC1-A488 IMPa4-A546 DAPI 8C1-siRNA-IMP-a2-a4 V2.00	0	28. siRNA-IMPa4-25 PSPC1-A488 DAPI IMPa4-A546_ao_TileScan_001 (Stage 41 of 49)	00-bTEY6Nkccic5hBg8u63GpY
12		Cell	2	0.000	1.000	394	4	siRNA-IMPa4-25 PSPC1-A488 IMPa4-A546 DAPI 8C1-siRNA-IMP-a2-a4 V2.00	0	28. siRNA-IMPa4-25 PSPC1-A488 DAPI IMPa4-A546_ao_TileScan_001 (Stage 41 of 49)	00-bTEY6Nkccic5hBg8u63GpY
91		Cell	2	0.000	1.000	395	5	siRNA-IMPa4-25 PSPC1-A488 IMPa4-A546 DAPI 8C1-siRNA-IMP-a2-a4 V2.00	0	28. siRNA-IMPa4-25 PSPC1-A488 DAPI IMPa4-A546_ao_TileScan_001 (Stage 41 of 49)	00-bTEY6Nkccic5hBg8u63GpY
15		Cell	2	0.000	1.000	396	6	siRNA-IMPa4-25 PSPC1-A488 IMPa4-A546 DAPI 8C1-siRNA-IMP-a2-a4 V2.00	0	28. siRNA-IMPa4-25 PSPC1-A488 DAPI IMPa4-A546_ao_TileScan_001 (Stage 41 of 49)	00-bTEY6Nkccic5hBg8u63GpY
185		Cell	2	0.000	1.000	397	7	siRNA-IMPa4-25 PSPC1-A488 IMPa4-A546 DAPI 8C1-siRNA-IMP-a2-a4 V2.00	0	28. siRNA-IMPa4-25 PSPC1-A488 DAPI IMPa4-A546_ao_TileScan_001 (Stage 41 of 49)	00-bTEY6Nkccic5hBg8u63GpY
185		Cell	2	0.000	1.000	398	8	siRNA-IMPa4-25 PSPC1-A488 IMPa4-A546 DAPI 8C1-siRNA-IMP-a2-a4 V2.00	0	28. siRNA-IMPa4-25 PSPC1-A488 DAPI IMPa4-A546_ao_TileScan_001 (Stage 41 of 49)	00-bTEY6Nkccic5hBg8u63GpY
246		Cell	2	0.000	1.000	399	9	siRNA-IMPa4-25 PSPC1-A488 IMPa4-A546 DAPI 8C1-siRNA-IMP-a2-a4 V2.00	0	28. siRNA-IMPa4-25 PSPC1-A488 DAPI IMPa4-A546_ao_TileScan_001 (Stage 41 of 49)	00-bTEY6Nkccic5hBg8u63GpY
208		Cell	2	0.000	1.000	400	10	siRNA-IMPa4-25 PSPC1-A488 IMPa4-A546 DAPI 8C1-siRNA-IMP-a2-a4 V2.00	0	28. siRNA-IMPa4-25 PSPC1-A488 DAPI IMPa4-A546_ao_TileScan_001 (Stage 41 of 49)	00-bTEY6Nkccic5hBg8u63GpY
221		Cell	2	0.000	1.000	401	11	siRNA-IMPa4-25 PSPC1-A488 IMPa4-A546 DAPI 8C1-siRNA-IMP-a2-a4 V2.00	0	28. siRNA-IMPa4-25 PSPC1-A488 DAPI IMPa4-A546_ao_TileScan_001 (Stage 41 of 49)	00-bTEY6Nkccic5hBg8u63GpY
207		Cell	2	0.000	1.000	402	12	siRNA-IMPa4-25 PSPC1-A488 IMPa4-A546 DAPI 8C1-siRNA-IMP-a2-a4 V2.00	0	28. siRNA-IMPa4-25 PSPC1-A488 DAPI IMPa4-A546_ao_TileScan_001 (Stage 41 of 49)	00-bTEY6Nkccic5hBg8u63GpY
11		Cell	2	0.000	1.000	403	13	siRNA-IMPa4-25 PSPC1-A488 IMPa4-A546 DAPI 8C1-siRNA-IMP-a2-a4 V2.00	0	28. siRNA-IMPa4-25 PSPC1-A488 DAPI IMPa4-A546_ao_TileScan_001 (Stage 41 of 49)	00-bTEY6Nkccic5hBg8u63GpY
229		Cell	2	0.000	1.000	404	14	siRNA-IMPa4-25 PSPC1-A488 IMPa4-A546 DAPI 8C1-siRNA-IMP-a2-a4 V2.00	0	28. siRNA-IMPa4-25 PSPC1-A488 DAPI IMPa4-A546_ao_TileScan_001 (Stage 41 of 49)	00-bTEY6Nkccic5hBg8u63GpY
2		Cell	2	0.000	1.000	405	15	siRNA-IMPa4-25 PSPC1-A488 IMPa4-A546 DAPI 8C1-siRNA-IMP-a2-a4 V2.00	0	28. siRNA-IMPa4-25 PSPC1-A488 DAPI IMPa4-A546_ao_TileScan_001 (Stage 41 of 49)	00-bTEY6Nkccic5hBg8u63GpY
123		Cell	2	0.000	1.000	406	0	siRNA-IMPa4-25 PSPC1-A488 IMPa4-A546 DAPI 8C1-siRNA-IMP-a2-a4 V2.00	0	28. siRNA-IMPa4-25 PSPC1-A488 DAPI IMPa4-A546_ap_TileScan_001 (Stage 42 of 49)	00-ja2CvQuvMW4oX2AMTeMoo9
13		Cell	2	0.000	1.000	407	1	siRNA-IMPa4-25 PSPC1-A488 IMPa4-A546 DAPI 8C1-siRNA-IMP-a2-a4 V2.00	0	28. siRNA-IMPa4-25 PSPC1-A488 DAPI IMPa4-A546_ap_TileScan_001 (Stage 42 of 49)	00-ja2CvQuvMW4oX2AMTeMoo9
167		Cell	2	0.000	1.000	408	2	siRNA-IMPa4-25 PSPC1-A488 IMPa4-A546 DAPI 8C1-siRNA-IMP-a2-a4 V2.00	0	28. siRNA-IMPa4-25 PSPC1-A488 DAPI IMPa4-A546_ap_TileScan_001 (Stage 42 of 49)	00-ja2CvQuvMW4oX2AMTeMoo9
13		Cell	2	0.000	1.000	409	3	siRNA-IMPa4-25 PSPC1-A488 IMPa4-A546 DAPI 8C1-siRNA-IMP-a2-a4 V2.00	0	28. siRNA-IMPa4-25 PSPC1-A488 DAPI IMPa4-A546_ap_TileScan_001 (Stage 42 of 49)	00-ja2CvQuvMW4oX2AMTeMoo9
76		Cell	2	0.000	1.000	410	4	siRNA-IMPa4-25 PSPC1-A488 IMPa4-A546 DAPI 8C1-siRNA-IMP-a2-a4 V2.00	0	28. siRNA-IMPa4-25 PSPC1-A488 DAPI IMPa4-A546_ap_TileScan_001 (Stage 42 of 49)	00-ja2CvQuvMW4oX2AMTeMoo9
141		Cell	2	0.000	1.000	411	5	siRNA-IMPa4-25 PSPC1-A488 IMPa4-A546 DAPI 8C1-siRNA-IMP-a2-a4 V2.00	0	28. siRNA-IMPa4-25 PSPC1-A488 DAPI IMPa4-A546_ap_TileScan_001 (Stage 42 of 49)	00-ja2CvQuvMW4oX2AMTeMoo9
11		Cell	2	0.000	1.000	412	6	siRNA-IMPa4-25 PSPC1-A488 IMPa4-A546 DAPI 8C1-siRNA-IMP-a2-a4 V2.00	0	28. siRNA-IMPa4-25 PSPC1-A488 DAPI IMPa4-A546_ap_TileScan_001 (Stage 42 of 49)	00-ja2CvQuvMW4oX2AMTeMoo9
141		Cell	2	0.000	1.000	413	7	siRNA-IMPa4-25 PSPC1-A488 IMPa4-A546 DAPI 8C1-siRNA-IMP-a2-a4 V2.00	0	28. siRNA-IMPa4-25 PSPC1-A488 DAPI IMPa4-A546_ap_TileScan_001 (Stage 42 of 49)	00-ja2CvQuvMW4oX2AMTeMoo9
185		Cell	2	0.000	1.000	414	8	siRNA-IMPa4-25 PSPC1-A488 IMPa4-A546 DAPI 8C1-siRNA-IMP-a2-a4 V2.00	0	28. siRNA-IMPa4-25 PSPC1-A488 DAPI IMPa4-A546_ap_TileScan_001 (Stage 42 of 49)	00-ja2CvQuvMW4oX2AMTeMoo9
144		Cell	2	0.000	1.000	415	9	siRNA-IMPa4-25 PSPC1-A488 IMPa4-A546 DAPI 8C1-siRNA-IMP-a2-a4 V2.00	0	28. siRNA-IMPa4-25 PSPC1-A488 DAPI IMPa4-A546_ap_TileScan_001 (Stage 42 of 49)	00-ja2CvQuvMW4oX2AMTeMoo9
152		Cell	2	0.000	1.000	416	10	siRNA-IMPa4-25 PSPC1-A488 IMPa4-A546 DAPI 8C1-siRNA-IMP-a2-a4 V2.00	0	28. siRNA-IMPa4-25 PSPC1-A488 DAPI IMPa4-A546_ap_TileScan_001 (Stage 42 of 49)	00-ja2CvQuvMW4oX2AMTeMoo9
147		Cell	2	0.000	1.000	417	11	siRNA-IMPa4-25 PSPC1-A488 IMPa4-A546 DAPI 8C1-siRNA-IMP-a2-a4 V2.00	0	28. siRNA-IMPa4-25 PSPC1-A488 DAPI IMPa4-A546_ap_TileScan_001 (Stage 42 of 49)	00-ja2CvQuvMW4oX2AMTeMoo9
99		Cell	2	0.000	1.000	418	12	siRNA-IMPa4-25 PSPC1-A488 IMPa4-A546 DAPI 8C1-siRNA-IMP-a2-a4 V2.00	0	28. siRNA-IMPa4-25 PSPC1-A488 DAPI IMPa4-A546_ap_TileScan_001 (Stage 42 of 49)	00-ja2CvQuvMW4oX2AMTeMoo9
237		Cell	2	0.000	1.000	419	13	siRNA-IMPa4-25 PSPC1-A488 IMPa4-A546 DAPI 8C1-siRNA-IMP-a2-a4 V2.00	0	28. siRNA-IMPa4-25 PSPC1-A488 DAPI IMPa4-A546_ap_TileScan_001 (Stage 42 of 49)	00-ja2CvQuvMW4oX2AMTeMoo9
194		Cell	2	0.000	1.000	420	14	siRNA-IMPa4-25 PSPC1-A488 IMPa4-A546 DAPI 8C1-siRNA-IMP-a2-a4 V2.00	0	28. siRNA-IMPa4-25 PSPC1-A488 DAPI IMPa4-A546_ap_TileScan_001 (Stage 42 of 49)	00-ja2CvQuvMW4oX2AMTeMoo9
107		Cell	2	0.000	1.000	421	15	siRNA-IMPa4-25 PSPC1-A488 IMPa4-A546 DAPI 8C1-siRNA-IMP-a2-a4 V2.00	0	28. siRNA-IMPa4-25 PSPC1-A488 DAPI IMPa4-A546_ap_TileScan_001 (Stage 42 of 49)	00-ja2CvQuvMW4oX2AMTeMoo9
13		Cell	2	0.000	1.000	422	16	siRNA-IMPa4-25 PSPC1-A488 IMPa4-A546 DAPI 8C1-siRNA-IMP-a2-a4 V2.00	0	28. siRNA-IMPa4-25 PSPC1-A488 DAPI IMPa4-A546_ap_TileScan_001 (Stage 42 of 49)	00-ja2CvQuvMW4oX2AMTeMoo9
203		Cell	2	0.000	1.000	423	17	siRNA-IMPa4-25 PSPC1-A488 IMPa4-A546 DAPI 8C1-siRNA-IMP-a2-a4 V2.00	0	28. siRNA-IMPa4-25 PSPC1-A488 DAPI IMPa4-A546_ap_TileScan_001 (Stage 42 of 49)	00-ja2CvQuvMW4oX2AMTeMoo9
205		Cell	2	0.000	1.000	424	18	siRNA-IMPa4-25 PSPC1-A488 IMPa4-A546 DAPI 8C1-siRNA-IMP-a2-a4 V2.00	0	28. siRNA-IMPa4-25 PSPC1-A488 DAPI IMPa4-A546_ap_TileScan_001 (Stage 42 of 49)	00-ja2CvQuvMW4oX2AMTeMoo9
200		Cell	2	0.000	1.000	425	19	siRNA-IMPa4-25 PSPC1-A488 IMPa4-A546 DAPI 8C1-siRNA-IMP-a2-a4 V2.00	0	28. siRNA-IMPa4-25 PSPC1-A488 DAPI IMPa4-A546_ap_TileScan_001 (Stage 42 of 49)	00-ja2CvQuvMW4oX2AMTeMoo9
181		Cell	2	0.000	1.000	426	20	siRNA-IMPa4-25 PSPC1-A488 IMPa4-A546 DAPI 8C1-siRNA-IMP-a2-a4 V2.00	0	28. siRNA-IMPa4-25 PSPC1-A488 DAPI IMPa4-A546_ap_TileScan_001 (Stage 42 of 49)	00-ja2CvQuvMW4oX2AMTeMoo9
185		Cell	2	0.000	1.000	427	21	siRNA-IMPa4-25 PSPC1-A488 IMPa4-A546 DAPI 8C1-siRNA-IMP-a2-a4 V2.00	0	28. siRNA-IMPa4-25 PSPC1-A488 DAPI IMPa4-A546_ap_TileScan_001 (Stage 42 of 49)	00-ja2CvQuvMW4oX2AMTeMoo9
252		Cell	2	0.000	1.000	428	22	siRNA-IMPa4-25 PSPC1-A488 IMPa4-A546 DAPI 8C1-siRNA-IMP-a2-a4 V2.00	0	28. siRNA-IMPa4-25 PSPC1-A488 DAPI IMPa4-A546_ap_TileScan_001 (Stage 42 of 49)	00-ja2CvQuvMW4oX2AMTeMoo9
16		Cell	2	0.000	1.000	429	23	siRNA-IMPa4-25 PSPC1-A488 IMPa4-A546 DAPI 8C1-siRNA-IMP-a2-a4 V2.00	0	28. siRNA-IMPa4-25 PSPC1-A488 DAPI IMPa4-A546_ap_TileScan_001 (Stage 42 of 49)	00-ja2CvQuvMW4oX2AMTeMoo9
13		Cell	2	0.000	1.000	430	24	siRNA-IMPa4-25 PSPC1-A488 IMPa4-A546 DAPI 8C1-siRNA-IMP-a2-a4 V2.00	0	28. siRNA-IMPa4-25 PSPC1-A488 DAPI IMPa4-A546_ap_TileScan_001 (Stage 42 of 49)	00-ja2CvQuvMW4oX2AMTeMoo9
207		Cell	2	0.000	1.000	431	25	siRNA-IMPa4-25 PSPC1-A488 IMPa4-A546 DAPI 8C1-siRNA-IMP-a2-a4 V2.00	0	28. siRNA-IMPa4-25 PSPC1-A488 DAPI IMPa4-A546_ap_TileScan_001 (Stage 42 of 49)	00-ja2CvQuvMW4oX2AMTeMoo9
192		Cell	2	0.000	1.000	432	26	siRNA-IMPa4-25 PSPC1-A488 IMPa4-A546 DAPI 8C1-siRNA-IMP-a2-a4 V2.00	0	28. siRNA-IMPa4-25 PSPC1-A488 DAPI IMPa4-A546_ap_TileScan_001 (Stage 42 of 49)	00-ja2CvQuvMW4oX2AMTeMoo9
208		Cell	2	0.000	1.000	433	27	siRNA-IMPa4-25 PSPC1-A488 IMPa4-A546 DAPI 8C1-siRNA-IMP-a2-a4 V2.00	0	28. siRNA-IMPa4-25 PSPC1-A488 DAPI IMPa4-A546_ap_TileScan_001 (Stage 42 of 49)	00-ja2CvQuvMW4oX2AMTeMoo9
39		Cell	2	0.000	1.000	434	28	siRNA-IMPa4-25 PSPC1-A488 IMPa4-A546 DAPI 8C1-siRNA-IMP-a2-a4 V2.00	0	28. siRNA-IMPa4-25 PSPC1-A488 DAPI IMPa4-A546_ap_TileScan_001 (Stage 42 of 49)	00-ja2CvQuvMW4oX2AMTeMoo9
16		Cell	2	0.000	1.000	435	29	siRNA-IMPa4-25 PSPC1-A488 IMPa4-A546 DAPI 8C1-siRNA-IMP-a2-a4 V2.00	0	28. siRNA-IMPa4-25 PSPC1-A488 DAPI IMPa4-A546_ap_TileScan_001 (Stage 42 of 49)	00-ja2CvQuvMW4oX2AMTeMoo9
17		Cell	2	0.000	1.000	436	30	siRNA-IMPa4-25 PSPC1-A488 IMPa4-A546 DAPI 8C1-siRNA-IMP-a2-a4 V2.00	0	28. siRNA-IMPa4-25 PSPC1-A488 DAPI IMPa4-A546_ap_TileScan_001 (Stage 42 of 49)	00-ja2CvQuvMW4oX2AMTeMoo9
255		Cell	2	0.000	1.000	437	31	siRNA-IMPa4-25 PSPC1-A488 IMPa4-A546 DAPI 8C1-siRNA-IMP-a2-a4 V2.00	0	28. siRNA-IMPa4-25 PSPC1-A488 DAPI IMPa4-A546_ap_TileScan_001 (Stage 42 of 49)	00-ja2CvQuvMW4oX2AMTeMoo9
138		Cell	2	0.000	1.000	438	0	siRNA-IMPa4-25 PSPC1-A488 IMPa4-A546 DAPI 8C1-siRNA-IMP-a2-a4 V2.00	0	28. siRNA-IMPa4-25 PSPC1-A488 DAPI IMPa4-A546_aq_TileScan_001 (Stage 43 of 49)	00-FqNfZ4ewu6wAYmuGDTDHJk
179		Cell	2	0.000	1.000	439	1	siRNA-IMPa4-25 PSPC1-A488 IMPa4-A546 DAPI 8C1-siRNA-IMP-a2-a4 V2.00	0	28. siRNA-IMPa4-25 PSPC1-A488 DAPI IMPa4-A546_aq_TileScan_001 (Stage 43 of 49)	00-FqNfZ4ewu6wAYmuGDTDHJk
143		Cell	2	0.000	1.000	440	2	siRNA-IMPa4-25 PSPC1-A488 IMPa4-A546 DAPI 8C1-siRNA-IMP-a2-a4 V2.00	0	28. siRNA-IMPa4-25 PSPC1-A488 DAPI IMPa4-A546_aq_TileScan_001 (Stage 43 of 49)	00-FqNfZ4ewu6wAYmuGDTDHJk
163		Cell	2	0.000	1.000	441	3	siRNA-IMPa4-25 PSPC1-A488 IMPa4-A546 DAPI 8C1-siRNA-IMP-a2-a4 V2.00	0	28. siRNA-IMPa4-25 PSPC1-A488 DAPI IMPa4-A546_aq_TileScan_001 (Stage 43 of 49)	00-FqNfZ4ewu6wAYmuGDTDHJk
185		Cell	2	0.000	1.000	442	4	siRNA-IMPa4-25 PSPC1-A488 IMPa4-A546 DAPI 8C1-siRNA-IMP-a2-a4 V2.00	0	28. siRNA-IMPa4-25 PSPC1-A488 DAPI IMPa4-A546_aq_TileScan_001 (Stage 43 of 49)	00-FqNfZ4ewu6wAYmuGDTDHJk
10		Cell	2	0.000	1.000	443	5	siRNA-IMPa4-25 PSPC1-A488 IMPa4-A546 DAPI 8C1-siRNA-IMP-a2-a4 V2.00	0	28. siRNA-IMPa4-25 PSPC1-A488 DAPI IMPa4-A546_aq_TileScan_001 (Stage 43 of 49)	00-FqNfZ4ewu6wAYmuGDTDHJk
205		Cell	2	0.000	1.000	444	6	siRNA-IMPa4-25 PSPC1-A488 IMPa4-A546 DAPI 8C1-siRNA-IMP-a2-a4 V2.00	0	28. siRNA-IMPa4-25 PSPC1-A488 DAPI IMPa4-A546_aq_TileScan_001 (Stage 43 of 49)	00-FqNfZ4ewu6wAYmuGDTDHJk
101		Cell	2	0.000	1.000	445	7	siRNA-IMPa4-25 PSPC1-A488 IMPa4-A546 DAPI 8C1-siRNA-IMP-a2-a4 V2.00	0	28. siRNA-IMPa4-25 PSPC1-A488 DAPI IMPa4-A546_aq_TileScan_001 (Stage 43 of 49)	00-FqNfZ4ewu6wAYmuGDTDHJk
13		Cell	2	0.000	1.000	446	8	siRNA-IMPa4-25 PSPC1-A488 IMPa4-A546 DAPI 8C1-siRNA-IMP-a2-a4 V2.00	0	28. siRNA-IMPa4-25 PSPC1-A488 DAPI IMPa4-A546_aq_TileScan_001 (Stage 43 of 49)	00-FqNfZ4ewu6wAYmuGDTDHJk
18		Cell	2	0.000	1.000	447	9	siRNA-IMPa4-25 PSPC1-A488 IMPa4-A546 DAPI 8C1-siRNA-IMP-a2-a4 V2.00	0	28. siRNA-IMPa4-25 PSPC1-A488 DAPI IMPa4-A546_aq_TileScan_001 (Stage 43 of 49)	00-FqNfZ4ewu6wAYmuGDTDHJk
178		Cell	2	0.000	1.000	448	10	siRNA-IMPa4-25 PSPC1-A488 IMPa4-A546 DAPI 8C1-siRNA-IMP-a2-a4 V2.00	0	28. siRNA-IMPa4-25 PSPC1-A488 DAPI IMPa4-A546_aq_TileScan_001 (Stage 43 of 49)	00-FqNfZ4ewu6wAYmuGDTDHJk
2		Cell	2	0.000	1.000	449	11	siRNA-IMPa4-25 PSPC1-A488 IMPa4-A546 DAPI 8C1-siRNA-IMP-a2-a4 V2.00	0	28. siRNA-IMPa4-25 PSPC1-A488 DAPI IMPa4-A546_aq_TileScan_001 (Stage 43 of 49)	00-FqNfZ4ewu6wAYmuGDTDHJk
188		Cell	2	0.000	1.000	450	12	siRNA-IMPa4-25 PSPC1-A488 IMPa4-A546 DAPI 8C1-siRNA-IMP-a2-a4 V2.00	0	28. siRNA-IMPa4-25 PSPC1-A488 DAPI IMPa4-A546_aq_TileScan_001 (Stage 43 of 49)	00-FqNfZ4ewu6wAYmuGDTDHJk
173		Cell	2	0.000	1.000	451	13	siRNA-IMPa4-25 PSPC1-A488 IMPa4-A546 DAPI 8C1-siRNA-IMP-a2-a4 V2.00	0	28. siRNA-IMPa4-25 PSPC1-A488 DAPI IMPa4-A546_aq_TileScan_001 (Stage 43 of 49)	00-FqNfZ4ewu6wAYmuGDTDHJk
20		Cell	2	0.000	1.000	452	14	siRNA-IMPa4-25 PSPC1-A488 IMPa4-A546 DAPI 8C1-siRNA-IMP-a2-a4 V2.00	0	28. siRNA-IMPa4-25 PSPC1-A488 DAPI IMPa4-A546_aq_TileScan_001 (Stage 43 of 49)	00-FqNfZ4ewu6wAYmuGDTDHJk
16		Cell	2	0.000	1.000	453	15	siRNA-IMPa4-25 PSPC1-A488 IMPa4-A546 DAPI 8C1-siRNA-IMP-a2-a4 V2.00	0	28. siRNA-IMPa4-25 PSPC1-A488 DAPI IMPa4-A546_aq_TileScan_001 (Stage 43 of 49)	00-FqNfZ4ewu6wAYmuGDTDHJk
6		Cell	2	0.000	1.000	454	16	siRNA-IMPa4-25 PSPC1-A488 IMPa4-A546 DAPI 8C1-siRNA-IMP-a2-a4 V2.00	0	28. siRNA-IMPa4-25 PSPC1-A488 DAPI IMPa4-A546_aq_TileScan_001 (Stage 43 of 49)	00-FqNfZ4ewu6wAYmuGDTDHJk
21		Cell	2	0.000	1.000	455	17	siRNA-IMPa4-25 PSPC1-A488 IMPa4-A546 DAPI 8C1-siRNA-IMP-a2-a4 V2.00	0	28. siRNA-IMPa4-25 PSPC1-A488 DAPI IMPa4-A546_aq_TileScan_001 (Stage 43 of 49)	00-FqNfZ4ewu6wAYmuGDTDHJk
201		Cell	2	0.000	1.000	456	18	siRNA-IMPa4-25 PSPC1-A488 IMPa4-A546 DAPI 8C1-siRNA-IMP-a2-a4 V2.00	0	28. siRNA-IMPa4-25 PSPC1-A488 DAPI IMPa4-A546_aq_TileScan_001 (Stage 43 of 49)	00-FqNfZ4ewu6wAYmuGDTDHJk
242		Cell	2	0.000	1.000	457	19	siRNA-IMPa4-25 PSPC1-A488 IMPa4-A546 DAPI 8C1-siRNA-IMP-a2-a4 V2.00	0	28. siRNA-IMPa4-25 PSPC1-A488 DAPI IMPa4-A546_aq_TileScan_001 (Stage 43 of 49)	00-FqNfZ4ewu6wAYmuGDTDHJk
168		Cell	2	0.000	1.000	458	20	siRNA-IMPa4-25 PSPC1-A488 IMPa4-A546 DAPI 8C1-siRNA-IMP-a2-a4 V2.00	0	28. siRNA-IMPa4-25 PSPC1-A488 DAPI IMPa4-A546_aq_TileScan_001 (Stage 43 of 49)	00-FqNfZ4ewu6wAYmuGDTDHJk
169		Cell	2	0.000	1.000	459	21	siRNA-IMPa4-25 PSPC1-A488 IMPa4-A546 DAPI 8C1-siRNA-IMP-a2-a4 V2.00	0	28. siRNA-IMPa4-25 PSPC1-A488 DAPI IMPa4-A546_aq_TileScan_001 (Stage 43 of 49)	00-FqNfZ4ewu6wAYmuGDTDHJk
220		Cell	2	0.000	1.000	460	22	siRNA-IMPa4-25 PSPC1-A488 IMPa4-A546 DAPI 8C1-siRNA-IMP-a2-a4 V2.00	0	28. siRNA-IMPa4-25 PSPC1-A488 DAPI IMPa4-A546_aq_TileScan_001 (Stage 43 of 49)	00-FqNfZ4ewu6wAYmuGDTDHJk
9		Cell	2	0.000	1.000	461	23	siRNA-IMPa4-25 PSPC1-A488 IMPa4-A546 DAPI 8C1-siRNA-IMP-a2-a4 V2.00	0	28. siRNA-IMPa4-25 PSPC1-A488 DAPI IMPa4-A546_aq_TileScan_001 (Stage 43 of 49)	00-FqNfZ4ewu6wAYmuGDTDHJk
179		Cell	2	0.000	1.000	462	24	siRNA-IMPa4-25 PSPC1-A488 IMPa4-A546 DAPI 8C1-siRNA-IMP-a2-a4 V2.00	0	28. siRNA-IMPa4-25 PSPC1-A488 DAPI IMPa4-A546_aq_TileScan_001 (Stage 43 of 49)	00-FqNfZ4ewu6wAYmuGDTDHJk
209		Cell	2	0.000	1.000	463	25	siRNA-IMPa4-25 PSPC1-A488 IMPa4-A546 DAPI 8C1-siRNA-IMP-a2-a4 V2.00	0	28. siRNA-IMPa4-25 PSPC1-A488 DAPI IMPa4-A546_aq_TileScan_001 (Stage 43 of 49)	00-FqNfZ4ewu6wAYmuGDTDHJk
150		Cell	2	0.000	1.000	464	26	siRNA-IMPa4-25 PSPC1-A488 IMPa4-A546 DAPI 8C1-siRNA-IMP-a2-a4 V2.00	0	28. siRNA-IMPa4-25 PSPC1-A488 DAPI IMPa4-A546_aq_TileScan_001 (Stage 43 of 49)	00-FqNfZ4ewu6wAYmuGDTDHJk
146		Cell	2	0.000	1.000	465	27	siRNA-IMPa4-25 PSPC1-A488 IMPa4-A546 DAPI 8C1-siRNA-IMP-a2-a4 V2.00	0	28. siRNA-IMPa4-25 PSPC1-A488 DAPI IMPa4-A546_aq_TileScan_001 (Stage 43 of 49)	00-FqNfZ4ewu6wAYmuGDTDHJk
218		Cell	2	0.000	1.000	466	28	siRNA-IMPa4-25 PSPC1-A488 IMPa4-A546 DAPI 8C1-siRNA-IMP-a2-a4 V2.00	0	28. siRNA-IMPa4-25 PSPC1-A488 DAPI IMPa4-A546_aq_TileScan_001 (Stage 43 of 49)	00-FqNfZ4ewu6wAYmuGDTDHJk
7		Cell	2	0.000	1.000	467	29	siRNA-IMPa4-25 PSPC1-A488 IMPa4-A546 DAPI 8C1-siRNA-IMP-a2-a4 V2.00	0	28. siRNA-IMPa4-25 PSPC1-A488 DAPI IMPa4-A546_aq_TileScan_001 (Stage 43 of 49)	00-FqNfZ4ewu6wAYmuGDTDHJk
58		Cell	2	0.000	1.000	468	30	siRNA-IMPa4-25 PSPC1-A488 IMPa4-A546 DAPI 8C1-siRNA-IMP-a2-a4 V2.00	0	28. siRNA-IMPa4-25 PSPC1-A488 DAPI IMPa4-A546_aq_TileScan_001 (Stage 43 of 49)	00-FqNfZ4ewu6wAYmuGDTDHJk
195		Cell	2	0.000	1.000	469	31	siRNA-IMPa4-25 PSPC1-A488 IMPa4-A546 DAPI 8C1-siRNA-IMP-a2-a4 V2.00	0	28. siRNA-IMPa4-25 PSPC1-A488 DAPI IMPa4-A546_aq_TileScan_001 (Stage 43 of 49)	00-FqNfZ4ewu6wAYmuGDTDHJk
17		Cell	2	0.000	1.000	470	32	siRNA-IMPa4-25 PSPC1-A488 IMPa4-A546 DAPI 8C1-siRNA-IMP-a2-a4 V2.00	0	28. siRNA-IMPa4-25 PSPC1-A488 DAPI IMPa4-A546_aq_TileScan_001 (Stage 43 of 49)	00-FqNfZ4ewu6wAYmuGDTDHJk
245		Cell	2	0.000	1.000	471	33	siRNA-IMPa4-25 PSPC1-A488 IMPa4-A546 DAPI 8C1-siRNA-IMP-a2-a4 V2.00	0	28. siRNA-IMPa4-25 PSPC1-A488 DAPI IMPa4-A546_aq_TileScan_001 (Stage 43 of 49)	00-FqNfZ4ewu6wAYmuGDTDHJk
207		Cell	2	0.000	1.000	472	34	siRNA-IMPa4-25 PSPC1-A488 IMPa4-A546 DAPI 8C1-siRNA-IMP-a2-a4 V2.00	0	28. siRNA-IMPa4-25 PSPC1-A488 DAPI IMPa4-A546_aq_TileScan_001 (Stage 43 of 49)	00-FqNfZ4ewu6wAYmuGDTDHJk
255		Cell	2	0.000	1.000	473	35	siRNA-IMPa4-25 PSPC1-A488 IMPa4-A546 DAPI 8C1-siRNA-IMP-a2-a4 V2.00	0	28. siRNA-IMPa4-25 PSPC1-A488 DAPI IMPa4-A546_aq_TileScan_001 (Stage 43 of 49)	00-FqNfZ4ewu6wAYmuGDTDHJk
204		Cell	2	0.000	1.000	474	0	siRNA-IMPa4-25 PSPC1-A488 IMPa4-A546 DAPI 8C1-siRNA-IMP-a2-a4 V2.00	0	28. siRNA-IMPa4-25 PSPC1-A488 DAPI IMPa4-A546_ar_TileScan_001 (Stage 44 of 49)	00-3m5zyc5CWoHCXwiHG8P2kU
13		Cell	2	0.000	1.000	475	1	siRNA-IMPa4-25 PSPC1-A488 IMPa4-A546 DAPI 8C1-siRNA-IMP-a2-a4 V2.00	0	28. siRNA-IMPa4-25 PSPC1-A488 DAPI IMPa4-A546_ar_TileScan_001 (Stage 44 of 49)	00-3m5zyc5CWoHCXwiHG8P2kU
62		Cell	2	0.000	1.000	476	2	siRNA-IMPa4-25 PSPC1-A488 IMPa4-A546 DAPI 8C1-siRNA-IMP-a2-a4 V2.00	0	28. siRNA-IMPa4-25 PSPC1-A488 DAPI IMPa4-A546_ar_TileScan_001 (Stage 44 of 49)	00-3m5zyc5CWoHCXwiHG8P2kU
13		Cell	2	0.000	1.000	477	3	siRNA-IMPa4-25 PSPC1-A488 IMPa4-A546 DAPI 8C1-siRNA-IMP-a2-a4 V2.00	0	28. siRNA-IMPa4-25 PSPC1-A488 DAPI IMPa4-A546_ar_TileScan_001 (Stage 44 of 49)	00-3m5zyc5CWoHCXwiHG8P2kU
207		Cell	2	0.000	1.000	478	4	siRNA-IMPa4-25 PSPC1-A488 IMPa4-A546 DAPI 8C1-siRNA-IMP-a2-a4 V2.00	0	28. siRNA-IMPa4-25 PSPC1-A488 DAPI IMPa4-A546_ar_TileScan_001 (Stage 44 of 49)	00-3m5zyc5CWoHCXwiHG8P2kU
8		Cell	2	0.000	1.000	479	5	siRNA-IMPa4-25 PSPC1-A488 IMPa4-A546 DAPI 8C1-siRNA-IMP-a2-a4 V2.00	0	28. siRNA-IMPa4-25 PSPC1-A488 DAPI IMPa4-A546_ar_TileScan_001 (Stage 44 of 49)	00-3m5zyc5CWoHCXwiHG8P2kU
239		Cell	2	0.000	1.000	480	6	siRNA-IMPa4-25 PSPC1-A488 IMPa4-A546 DAPI 8C1-siRNA-IMP-a2-a4 V2.00	0	28. siRNA-IMPa4-25 PSPC1-A488 DAPI IMPa4-A546_ar_TileScan_001 (Stage 44 of 49)	00-3m5zyc5CWoHCXwiHG8P2kU
17		Cell	2	0.000	1.000	481	7	siRNA-IMPa4-25 PSPC1-A488 IMPa4-A546 DAPI 8C1-siRNA-IMP-a2-a4 V2.00	0	28. siRNA-IMPa4-25 PSPC1-A488 DAPI IMPa4-A546_ar_TileScan_001 (Stage 44 of 49)	00-3m5zyc5CWoHCXwiHG8P2kU
8		Cell	2	0.000	1.000	482	8	siRNA-IMPa4-25 PSPC1-A488 IMPa4-A546 DAPI 8C1-siRNA-IMP-a2-a4 V2.00	0	28. siRNA-IMPa4-25 PSPC1-A488 DAPI IMPa4-A546_ar_TileScan_001 (Stage 44 of 49)	00-3m5zyc5CWoHCXwiHG8P2kU
142		Cell	2	0.000	1.000	483	9	siRNA-IMPa4-25 PSPC1-A488 IMPa4-A546 DAPI 8C1-siRNA-IMP-a2-a4 V2.00	0	28. siRNA-IMPa4-25 PSPC1-A488 DAPI IMPa4-A546_ar_TileScan_001 (Stage 44 of 49)	00-3m5zyc5CWoHCXwiHG8P2kU
145		Cell	2	0.000	1.000	484	10	siRNA-IMPa4-25 PSPC1-A488 IMPa4-A546 DAPI 8C1-siRNA-IMP-a2-a4 V2.00	0	28. siRNA-IMPa4-25 PSPC1-A488 DAPI IMPa4-A546_ar_TileScan_001 (Stage 44 of 49)	00-3m5zyc5CWoHCXwiHG8P2kU
5		Cell	2	0.000	1.000	485	11	siRNA-IMPa4-25 PSPC1-A488 IMPa4-A546 DAPI 8C1-siRNA-IMP-a2-a4 V2.00	0	28. siRNA-IMPa4-25 PSPC1-A488 DAPI IMPa4-A546_ar_TileScan_001 (Stage 44 of 49)	00-3m5zyc5CWoHCXwiHG8P2kU
20		Cell	2	0.000	1.000	486	12	siRNA-IMPa4-25 PSPC1-A488 IMPa4-A546 DAPI 8C1-siRNA-IMP-a2-a4 V2.00	0	28. siRNA-IMPa4-25 PSPC1-A488 DAPI IMPa4-A546_ar_TileScan_001 (Stage 44 of 49)	00-3m5zyc5CWoHCXwiHG8P2kU
122		Cell	2	0.000	1.000	487	13	siRNA-IMPa4-25 PSPC1-A488 IMPa4-A546 DAPI 8C1-siRNA-IMP-a2-a4 V2.00	0	28. siRNA-IMPa4-25 PSPC1-A488 DAPI IMPa4-A546_ar_TileScan_001 (Stage 44 of 49)	00-3m5zyc5CWoHCXwiHG8P2kU
60		Cell	2	0.000	1.000	488	14	siRNA-IMPa4-25 PSPC1-A488 IMPa4-A546 DAPI 8C1-siRNA-IMP-a2-a4 V2.00	0	28. siRNA-IMPa4-25 PSPC1-A488 DAPI IMPa4-A546_ar_TileScan_001 (Stage 44 of 49)	00-3m5zyc5CWoHCXwiHG8P2kU
11		Cell	2	0.000	1.000	489	15	siRNA-IMPa4-25 PSPC1-A488 IMPa4-A546 DAPI 8C1-siRNA-IMP-a2-a4 V2.00	0	28. siRNA-IMPa4-25 PSPC1-A488 DAPI IMPa4-A546_ar_TileScan_001 (Stage 44 of 49)	00-3m5zyc5CWoHCXwiHG8P2kU
222		Cell	2	0.000	1.000	490	16	siRNA-IMPa4-25 PSPC1-A488 IMPa4-A546 DAPI 8C1-siRNA-IMP-a2-a4 V2.00	0	28. siRNA-IMPa4-25 PSPC1-A488 DAPI IMPa4-A546_ar_TileScan_001 (Stage 44 of 49)	00-3m5zyc5CWoHCXwiHG8P2kU
167		Cell	2	0.000	1.000	491	17	siRNA-IMPa4-25 PSPC1-A488 IMPa4-A546 DAPI 8C1-siRNA-IMP-a2-a4 V2.00	0	28. siRNA-IMPa4-25 PSPC1-A488 DAPI IMPa4-A546_ar_TileScan_001 (Stage 44 of 49)	00-3m5zyc5CWoHCXwiHG8P2kU
15		Cell	2	0.000	1.000	492	18	siRNA-IMPa4-25 PSPC1-A488 IMPa4-A546 DAPI 8C1-siRNA-IMP-a2-a4 V2.00	0	28. siRNA-IMPa4-25 PSPC1-A488 DAPI IMPa4-A546_ar_TileScan_001 (Stage 44 of 49)	00-3m5zyc5CWoHCXwiHG8P2kU
180		Cell	2	0.000	1.000	493	19	siRNA-IMPa4-25 PSPC1-A488 IMPa4-A546 DAPI 8C1-siRNA-IMP-a2-a4 V2.00	0	28. siRNA-IMPa4-25 PSPC1-A488 DAPI IMPa4-A546_ar_TileScan_001 (Stage 44 of 49)	00-3m5zyc5CWoHCXwiHG8P2kU
82		Cell	2	0.000	1.000	494	20	siRNA-IMPa4-25 PSPC1-A488 IMPa4-A546 DAPI 8C1-siRNA-IMP-a2-a4 V2.00	0	28. siRNA-IMPa4-25 PSPC1-A488 DAPI IMPa4-A546_ar_TileScan_001 (Stage 44 of 49)	00-3m5zyc5CWoHCXwiHG8P2kU
57		Cell	2	0.000	1.000	495	21	siRNA-IMPa4-25 PSPC1-A488 IMPa4-A546 DAPI 8C1-siRNA-IMP-a2-a4 V2.00	0	28. siRNA-IMPa4-25 PSPC1-A488 DAPI IMPa4-A546_ar_TileScan_001 (Stage 44 of 49)	00-3m5zyc5CWoHCXwiHG8P2kU
157		Cell	2	0.000	1.000	496	22	siRNA-IMPa4-25 PSPC1-A488 IMPa4-A546 DAPI 8C1-siRNA-IMP-a2-a4 V2.00	0	28. siRNA-IMPa4-25 PSPC1-A488 DAPI IMPa4-A546_ar_TileScan_001 (Stage 44 of 49)	00-3m5zyc5CWoHCXwiHG8P2kU
14		Cell	2	0.000	1.000	497	23	siRNA-IMPa4-25 PSPC1-A488 IMPa4-A546 DAPI 8C1-siRNA-IMP-a2-a4 V2.00	0	28. siRNA-IMPa4-25 PSPC1-A488 DAPI IMPa4-A546_ar_TileScan_001 (Stage 44 of 49)	00-3m5zyc5CWoHCXwiHG8P2kU
219		Cell	2	0.000	1.000	498	24	siRNA-IMPa4-25 PSPC1-A488 IMPa4-A546 DAPI 8C1-siRNA-IMP-a2-a4 V2.00	0	28. siRNA-IMPa4-25 PSPC1-A488 DAPI IMPa4-A546_ar_TileScan_001 (Stage 44 of 49)	00-3m5zyc5CWoHCXwiHG8P2kU
152		Cell	2	0.000	1.000	499	25	siRNA-IMPa4-25 PSPC1-A488 IMPa4-A546 DAPI 8C1-siRNA-IMP-a2-a4 V2.00	0	28. siRNA-IMPa4-25 PSPC1-A488 DAPI IMPa4-A546_ar_TileScan_001 (Stage 44 of 49)	00-3m5zyc5CWoHCXwiHG8P2kU
13		Cell	2	0.000	1.000	500	26	siRNA-IMPa4-25 PSPC1-A488 IMPa4-A546 DAPI 8C1-siRNA-IMP-a2-a4 V2.00	0	28. siRNA-IMPa4-25 PSPC1-A488 DAPI IMPa4-A546_ar_TileScan_001 (Stage 44 of 49)	00-3m5zyc5CWoHCXwiHG8P2kU
80		Cell	2	0.000	1.000	501	27	siRNA-IMPa4-25 PSPC1-A488 IMPa4-A546 DAPI 8C1-siRNA-IMP-a2-a4 V2.00	0	28. siRNA-IMPa4-25 PSPC1-A488 DAPI IMPa4-A546_ar_TileScan_001 (Stage 44 of 49)	00-3m5zyc5CWoHCXwiHG8P2kU
9		Cell	2	0.000	1.000	502	28	siRNA-IMPa4-25 PSPC1-A488 IMPa4-A546 DAPI 8C1-siRNA-IMP-a2-a4 V2.00	0	28. siRNA-IMPa4-25 PSPC1-A488 DAPI IMPa4-A546_ar_TileScan_001 (Stage 44 of 49)	00-3m5zyc5CWoHCXwiHG8P2kU
169		Cell	2	0.000	1.000	503	29	siRNA-IMPa4-25 PSPC1-A488 IMPa4-A546 DAPI 8C1-siRNA-IMP-a2-a4 V2.00	0	28. siRNA-IMPa4-25 PSPC1-A488 DAPI IMPa4-A546_ar_TileScan_001 (Stage 44 of 49)	00-3m5zyc5CWoHCXwiHG8P2kU
8		Cell	2	0.000	1.000	504	30	siRNA-IMPa4-25 PSPC1-A488 IMPa4-A546 DAPI 8C1-siRNA-IMP-a2-a4 V2.00	0	28. siRNA-IMPa4-25 PSPC1-A488 DAPI IMPa4-A546_ar_TileScan_001 (Stage 44 of 49)	00-3m5zyc5CWoHCXwiHG8P2kU
5		Cell	2	0.000	1.000	505	31	siRNA-IMPa4-25 PSPC1-A488 IMPa4-A546 DAPI 8C1-siRNA-IMP-a2-a4 V2.00	0	28. siRNA-IMPa4-25 PSPC1-A488 DAPI IMPa4-A546_ar_TileScan_001 (Stage 44 of 49)	00-3m5zyc5CWoHCXwiHG8P2kU
140		Cell	2	0.000	1.000	506	32	siRNA-IMPa4-25 PSPC1-A488 IMPa4-A546 DAPI 8C1-siRNA-IMP-a2-a4 V2.00	0	28. siRNA-IMPa4-25 PSPC1-A488 DAPI IMPa4-A546_ar_TileScan_001 (Stage 44 of 49)	00-3m5zyc5CWoHCXwiHG8P2kU
230		Cell	2	0.000	1.000	507	33	siRNA-IMPa4-25 PSPC1-A488 IMPa4-A546 DAPI 8C1-siRNA-IMP-a2-a4 V2.00	0	28. siRNA-IMPa4-25 PSPC1-A488 DAPI IMPa4-A546_ar_TileScan_001 (Stage 44 of 49)	00-3m5zyc5CWoHCXwiHG8P2kU
139		Cell	2	0.000	1.000	508	0	siRNA-IMPa4-25 PSPC1-A488 IMPa4-A546 DAPI 8C1-siRNA-IMP-a2-a4 V2.00	0	28. siRNA-IMPa4-25 PSPC1-A488 DAPI IMPa4-A546_as_TileScan_001 (Stage 45 of 49)	00-yCrtPso3oWVvR5QqXFukYF
8		Cell	2	0.000	1.000	509	1	siRNA-IMPa4-25 PSPC1-A488 IMPa4-A546 DAPI 8C1-siRNA-IMP-a2-a4 V2.00	0	28. siRNA-IMPa4-25 PSPC1-A488 DAPI IMPa4-A546_as_TileScan_001 (Stage 45 of 49)	00-yCrtPso3oWVvR5QqXFukYF
201		Cell	2	0.000	1.000	510	2	siRNA-IMPa4-25 PSPC1-A488 IMPa4-A546 DAPI 8C1-siRNA-IMP-a2-a4 V2.00	0	28. siRNA-IMPa4-25 PSPC1-A488 DAPI IMPa4-A546_as_TileScan_001 (Stage 45 of 49)	00-yCrtPso3oWVvR5QqXFukYF
150		Cell	2	0.000	1.000	511	3	siRNA-IMPa4-25 PSPC1-A488 IMPa4-A546 DAPI 8C1-siRNA-IMP-a2-a4 V2.00	0	28. siRNA-IMPa4-25 PSPC1-A488 DAPI IMPa4-A546_as_TileScan_001 (Stage 45 of 49)	00-yCrtPso3oWVvR5QqXFukYF
212		Cell	2	0.000	1.000	512	4	siRNA-IMPa4-25 PSPC1-A488 IMPa4-A546 DAPI 8C1-siRNA-IMP-a2-a4 V2.00	0	28. siRNA-IMPa4-25 PSPC1-A488 DAPI IMPa4-A546_as_TileScan_001 (Stage 45 of 49)	00-yCrtPso3oWVvR5QqXFukYF
218		Cell	2	0.000	1.000	513	5	siRNA-IMPa4-25 PSPC1-A488 IMPa4-A546 DAPI 8C1-siRNA-IMP-a2-a4 V2.00	0	28. siRNA-IMPa4-25 PSPC1-A488 DAPI IMPa4-A546_as_TileScan_001 (Stage 45 of 49)	00-yCrtPso3oWVvR5QqXFukYF
202		Cell	2	0.000	1.000	514	6	siRNA-IMPa4-25 PSPC1-A488 IMPa4-A546 DAPI 8C1-siRNA-IMP-a2-a4 V2.00	0	28. siRNA-IMPa4-25 PSPC1-A488 DAPI IMPa4-A546_as_TileScan_001 (Stage 45 of 49)	00-yCrtPso3oWVvR5QqXFukYF
226		Cell	2	0.000	1.000	515	7	siRNA-IMPa4-25 PSPC1-A488 IMPa4-A546 DAPI 8C1-siRNA-IMP-a2-a4 V2.00	0	28. siRNA-IMPa4-25 PSPC1-A488 DAPI IMPa4-A546_as_TileScan_001 (Stage 45 of 49)	00-yCrtPso3oWVvR5QqXFukYF
226		Cell	2	0.000	1.000	516	8	siRNA-IMPa4-25 PSPC1-A488 IMPa4-A546 DAPI 8C1-siRNA-IMP-a2-a4 V2.00	0	28. siRNA-IMPa4-25 PSPC1-A488 DAPI IMPa4-A546_as_TileScan_001 (Stage 45 of 49)	00-yCrtPso3oWVvR5QqXFukYF
188		Cell	2	0.000	1.000	517	9	siRNA-IMPa4-25 PSPC1-A488 IMPa4-A546 DAPI 8C1-siRNA-IMP-a2-a4 V2.00	0	28. siRNA-IMPa4-25 PSPC1-A488 DAPI IMPa4-A546_as_TileScan_001 (Stage 45 of 49)	00-yCrtPso3oWVvR5QqXFukYF
164		Cell	2	0.000	1.000	518	10	siRNA-IMPa4-25 PSPC1-A488 IMPa4-A546 DAPI 8C1-siRNA-IMP-a2-a4 V2.00	0	28. siRNA-IMPa4-25 PSPC1-A488 DAPI IMPa4-A546_as_TileScan_001 (Stage 45 of 49)	00-yCrtPso3oWVvR5QqXFukYF
3		Cell	2	0.000	1.000	519	11	siRNA-IMPa4-25 PSPC1-A488 IMPa4-A546 DAPI 8C1-siRNA-IMP-a2-a4 V2.00	0	28. siRNA-IMPa4-25 PSPC1-A488 DAPI IMPa4-A546_as_TileScan_001 (Stage 45 of 49)	00-yCrtPso3oWVvR5QqXFukYF
184		Cell	2	0.000	1.000	520	12	siRNA-IMPa4-25 PSPC1-A488 IMPa4-A546 DAPI 8C1-siRNA-IMP-a2-a4 V2.00	0	28. siRNA-IMPa4-25 PSPC1-A488 DAPI IMPa4-A546_as_TileScan_001 (Stage 45 of 49)	00-yCrtPso3oWVvR5QqXFukYF
197		Cell	2	0.000	1.000	521	13	siRNA-IMPa4-25 PSPC1-A488 IMPa4-A546 DAPI 8C1-siRNA-IMP-a2-a4 V2.00	0	28. siRNA-IMPa4-25 PSPC1-A488 DAPI IMPa4-A546_as_TileScan_001 (Stage 45 of 49)	00-yCrtPso3oWVvR5QqXFukYF
12		Cell	2	0.000	1.000	522	14	siRNA-IMPa4-25 PSPC1-A488 IMPa4-A546 DAPI 8C1-siRNA-IMP-a2-a4 V2.00	0	28. siRNA-IMPa4-25 PSPC1-A488 DAPI IMPa4-A546_as_TileScan_001 (Stage 45 of 49)	00-yCrtPso3oWVvR5QqXFukYF
16		Cell	2	0.000	1.000	523	15	siRNA-IMPa4-25 PSPC1-A488 IMPa4-A546 DAPI 8C1-siRNA-IMP-a2-a4 V2.00	0	28. siRNA-IMPa4-25 PSPC1-A488 DAPI IMPa4-A546_as_TileScan_001 (Stage 45 of 49)	00-yCrtPso3oWVvR5QqXFukYF
245		Cell	2	0.000	1.000	524	16	siRNA-IMPa4-25 PSPC1-A488 IMPa4-A546 DAPI 8C1-siRNA-IMP-a2-a4 V2.00	0	28. siRNA-IMPa4-25 PSPC1-A488 DAPI IMPa4-A546_as_TileScan_001 (Stage 45 of 49)	00-yCrtPso3oWVvR5QqXFukYF
34		Cell	2	0.000	1.000	525	17	siRNA-IMPa4-25 PSPC1-A488 IMPa4-A546 DAPI 8C1-siRNA-IMP-a2-a4 V2.00	0	28. siRNA-IMPa4-25 PSPC1-A488 DAPI IMPa4-A546_as_TileScan_001 (Stage 45 of 49)	00-yCrtPso3oWVvR5QqXFukYF
46		Cell	2	0.000	1.000	526	18	siRNA-IMPa4-25 PSPC1-A488 IMPa4-A546 DAPI 8C1-siRNA-IMP-a2-a4 V2.00	0	28. siRNA-IMPa4-25 PSPC1-A488 DAPI IMPa4-A546_as_TileScan_001 (Stage 45 of 49)	00-yCrtPso3oWVvR5QqXFukYF
4		Cell	2	0.000	1.000	527	19	siRNA-IMPa4-25 PSPC1-A488 IMPa4-A546 DAPI 8C1-siRNA-IMP-a2-a4 V2.00	0	28. siRNA-IMPa4-25 PSPC1-A488 DAPI IMPa4-A546_as_TileScan_001 (Stage 45 of 49)	00-yCrtPso3oWVvR5QqXFukYF
179		Cell	2	0.000	1.000	528	20	siRNA-IMPa4-25 PSPC1-A488 IMPa4-A546 DAPI 8C1-siRNA-IMP-a2-a4 V2.00	0	28. siRNA-IMPa4-25 PSPC1-A488 DAPI IMPa4-A546_as_TileScan_001 (Stage 45 of 49)	00-yCrtPso3oWVvR5QqXFukYF
111		Cell	2	0.000	1.000	529	21	siRNA-IMPa4-25 PSPC1-A488 IMPa4-A546 DAPI 8C1-siRNA-IMP-a2-a4 V2.00	0	28. siRNA-IMPa4-25 PSPC1-A488 DAPI IMPa4-A546_as_TileScan_001 (Stage 45 of 49)	00-yCrtPso3oWVvR5QqXFukYF
142		Cell	2	0.000	1.000	530	22	siRNA-IMPa4-25 PSPC1-A488 IMPa4-A546 DAPI 8C1-siRNA-IMP-a2-a4 V2.00	0	28. siRNA-IMPa4-25 PSPC1-A488 DAPI IMPa4-A546_as_TileScan_001 (Stage 45 of 49)	00-yCrtPso3oWVvR5QqXFukYF
213		Cell	2	0.000	1.000	531	23	siRNA-IMPa4-25 PSPC1-A488 IMPa4-A546 DAPI 8C1-siRNA-IMP-a2-a4 V2.00	0	28. siRNA-IMPa4-25 PSPC1-A488 DAPI IMPa4-A546_as_TileScan_001 (Stage 45 of 49)	00-yCrtPso3oWVvR5QqXFukYF
183		Cell	2	0.000	1.000	532	0	siRNA-IMPa4-25 PSPC1-A488 IMPa4-A546 DAPI 8C1-siRNA-IMP-a2-a4 V2.00	0	28. siRNA-IMPa4-25 PSPC1-A488 DAPI IMPa4-A546_at_TileScan_001 (Stage 46 of 49)	00-g7KEEZbsxPr7RTBqvvh5oS
8		Cell	2	0.000	1.000	533	1	siRNA-IMPa4-25 PSPC1-A488 IMPa4-A546 DAPI 8C1-siRNA-IMP-a2-a4 V2.00	0	28. siRNA-IMPa4-25 PSPC1-A488 DAPI IMPa4-A546_at_TileScan_001 (Stage 46 of 49)	00-g7KEEZbsxPr7RTBqvvh5oS
168		Cell	2	0.000	1.000	534	2	siRNA-IMPa4-25 PSPC1-A488 IMPa4-A546 DAPI 8C1-siRNA-IMP-a2-a4 V2.00	0	28. siRNA-IMPa4-25 PSPC1-A488 DAPI IMPa4-A546_at_TileScan_001 (Stage 46 of 49)	00-g7KEEZbsxPr7RTBqvvh5oS
123		Cell	2	0.000	1.000	535	3	siRNA-IMPa4-25 PSPC1-A488 IMPa4-A546 DAPI 8C1-siRNA-IMP-a2-a4 V2.00	0	28. siRNA-IMPa4-25 PSPC1-A488 DAPI IMPa4-A546_at_TileScan_001 (Stage 46 of 49)	00-g7KEEZbsxPr7RTBqvvh5oS
9		Cell	2	0.000	1.000	536	4	siRNA-IMPa4-25 PSPC1-A488 IMPa4-A546 DAPI 8C1-siRNA-IMP-a2-a4 V2.00	0	28. siRNA-IMPa4-25 PSPC1-A488 DAPI IMPa4-A546_at_TileScan_001 (Stage 46 of 49)	00-g7KEEZbsxPr7RTBqvvh5oS
122		Cell	2	0.000	1.000	537	5	siRNA-IMPa4-25 PSPC1-A488 IMPa4-A546 DAPI 8C1-siRNA-IMP-a2-a4 V2.00	0	28. siRNA-IMPa4-25 PSPC1-A488 DAPI IMPa4-A546_at_TileScan_001 (Stage 46 of 49)	00-g7KEEZbsxPr7RTBqvvh5oS
8		Cell	2	0.000	1.000	538	6	siRNA-IMPa4-25 PSPC1-A488 IMPa4-A546 DAPI 8C1-siRNA-IMP-a2-a4 V2.00	0	28. siRNA-IMPa4-25 PSPC1-A488 DAPI IMPa4-A546_at_TileScan_001 (Stage 46 of 49)	00-g7KEEZbsxPr7RTBqvvh5oS
233		Cell	2	0.000	1.000	539	7	siRNA-IMPa4-25 PSPC1-A488 IMPa4-A546 DAPI 8C1-siRNA-IMP-a2-a4 V2.00	0	28. siRNA-IMPa4-25 PSPC1-A488 DAPI IMPa4-A546_at_TileScan_001 (Stage 46 of 49)	00-g7KEEZbsxPr7RTBqvvh5oS
177		Cell	2	0.000	1.000	540	8	siRNA-IMPa4-25 PSPC1-A488 IMPa4-A546 DAPI 8C1-siRNA-IMP-a2-a4 V2.00	0	28. siRNA-IMPa4-25 PSPC1-A488 DAPI IMPa4-A546_at_TileScan_001 (Stage 46 of 49)	00-g7KEEZbsxPr7RTBqvvh5oS
7		Cell	2	0.000	1.000	541	9	siRNA-IMPa4-25 PSPC1-A488 IMPa4-A546 DAPI 8C1-siRNA-IMP-a2-a4 V2.00	0	28. siRNA-IMPa4-25 PSPC1-A488 DAPI IMPa4-A546_at_TileScan_001 (Stage 46 of 49)	00-g7KEEZbsxPr7RTBqvvh5oS
172		Cell	2	0.000	1.000	542	10	siRNA-IMPa4-25 PSPC1-A488 IMPa4-A546 DAPI 8C1-siRNA-IMP-a2-a4 V2.00	0	28. siRNA-IMPa4-25 PSPC1-A488 DAPI IMPa4-A546_at_TileScan_001 (Stage 46 of 49)	00-g7KEEZbsxPr7RTBqvvh5oS
170		Cell	2	0.000	1.000	543	11	siRNA-IMPa4-25 PSPC1-A488 IMPa4-A546 DAPI 8C1-siRNA-IMP-a2-a4 V2.00	0	28. siRNA-IMPa4-25 PSPC1-A488 DAPI IMPa4-A546_at_TileScan_001 (Stage 46 of 49)	00-g7KEEZbsxPr7RTBqvvh5oS
254		Cell	2	0.000	1.000	544	12	siRNA-IMPa4-25 PSPC1-A488 IMPa4-A546 DAPI 8C1-siRNA-IMP-a2-a4 V2.00	0	28. siRNA-IMPa4-25 PSPC1-A488 DAPI IMPa4-A546_at_TileScan_001 (Stage 46 of 49)	00-g7KEEZbsxPr7RTBqvvh5oS
12		Cell	2	0.000	1.000	545	0	siRNA-IMPa4-25 PSPC1-A488 IMPa4-A546 DAPI 8C1-siRNA-IMP-a2-a4 V2.00	0	28. siRNA-IMPa4-25 PSPC1-A488 DAPI IMPa4-A546_au_TileScan_001 (Stage 47 of 49)	00-NmAdpjerKKmPWHiRCnzZeZ
15		Cell	2	0.000	1.000	546	1	siRNA-IMPa4-25 PSPC1-A488 IMPa4-A546 DAPI 8C1-siRNA-IMP-a2-a4 V2.00	0	28. siRNA-IMPa4-25 PSPC1-A488 DAPI IMPa4-A546_au_TileScan_001 (Stage 47 of 49)	00-NmAdpjerKKmPWHiRCnzZeZ
6		Cell	2	0.000	1.000	547	2	siRNA-IMPa4-25 PSPC1-A488 IMPa4-A546 DAPI 8C1-siRNA-IMP-a2-a4 V2.00	0	28. siRNA-IMPa4-25 PSPC1-A488 DAPI IMPa4-A546_au_TileScan_001 (Stage 47 of 49)	00-NmAdpjerKKmPWHiRCnzZeZ
196		Cell	2	0.000	1.000	548	3	siRNA-IMPa4-25 PSPC1-A488 IMPa4-A546 DAPI 8C1-siRNA-IMP-a2-a4 V2.00	0	28. siRNA-IMPa4-25 PSPC1-A488 DAPI IMPa4-A546_au_TileScan_001 (Stage 47 of 49)	00-NmAdpjerKKmPWHiRCnzZeZ
7		Cell	2	0.000	1.000	549	4	siRNA-IMPa4-25 PSPC1-A488 IMPa4-A546 DAPI 8C1-siRNA-IMP-a2-a4 V2.00	0	28. siRNA-IMPa4-25 PSPC1-A488 DAPI IMPa4-A546_au_TileScan_001 (Stage 47 of 49)	00-NmAdpjerKKmPWHiRCnzZeZ
168		Cell	2	0.000	1.000	550	5	siRNA-IMPa4-25 PSPC1-A488 IMPa4-A546 DAPI 8C1-siRNA-IMP-a2-a4 V2.00	0	28. siRNA-IMPa4-25 PSPC1-A488 DAPI IMPa4-A546_au_TileScan_001 (Stage 47 of 49)	00-NmAdpjerKKmPWHiRCnzZeZ
203		Cell	2	0.000	1.000	551	6	siRNA-IMPa4-25 PSPC1-A488 IMPa4-A546 DAPI 8C1-siRNA-IMP-a2-a4 V2.00	0	28. siRNA-IMPa4-25 PSPC1-A488 DAPI IMPa4-A546_au_TileScan_001 (Stage 47 of 49)	00-NmAdpjerKKmPWHiRCnzZeZ
7		Cell	2	0.000	1.000	552	7	siRNA-IMPa4-25 PSPC1-A488 IMPa4-A546 DAPI 8C1-siRNA-IMP-a2-a4 V2.00	0	28. siRNA-IMPa4-25 PSPC1-A488 DAPI IMPa4-A546_au_TileScan_001 (Stage 47 of 49)	00-NmAdpjerKKmPWHiRCnzZeZ
8		Cell	2	0.000	1.000	553	8	siRNA-IMPa4-25 PSPC1-A488 IMPa4-A546 DAPI 8C1-siRNA-IMP-a2-a4 V2.00	0	28. siRNA-IMPa4-25 PSPC1-A488 DAPI IMPa4-A546_au_TileScan_001 (Stage 47 of 49)	00-NmAdpjerKKmPWHiRCnzZeZ
26		Cell	2	0.000	1.000	554	9	siRNA-IMPa4-25 PSPC1-A488 IMPa4-A546 DAPI 8C1-siRNA-IMP-a2-a4 V2.00	0	28. siRNA-IMPa4-25 PSPC1-A488 DAPI IMPa4-A546_au_TileScan_001 (Stage 47 of 49)	00-NmAdpjerKKmPWHiRCnzZeZ
167		Cell	2	0.000	1.000	555	10	siRNA-IMPa4-25 PSPC1-A488 IMPa4-A546 DAPI 8C1-siRNA-IMP-a2-a4 V2.00	0	28. siRNA-IMPa4-25 PSPC1-A488 DAPI IMPa4-A546_au_TileScan_001 (Stage 47 of 49)	00-NmAdpjerKKmPWHiRCnzZeZ
23		Cell	2	0.000	1.000	556	11	siRNA-IMPa4-25 PSPC1-A488 IMPa4-A546 DAPI 8C1-siRNA-IMP-a2-a4 V2.00	0	28. siRNA-IMPa4-25 PSPC1-A488 DAPI IMPa4-A546_au_TileScan_001 (Stage 47 of 49)	00-NmAdpjerKKmPWHiRCnzZeZ
211		Cell	2	0.000	1.000	557	12	siRNA-IMPa4-25 PSPC1-A488 IMPa4-A546 DAPI 8C1-siRNA-IMP-a2-a4 V2.00	0	28. siRNA-IMPa4-25 PSPC1-A488 DAPI IMPa4-A546_au_TileScan_001 (Stage 47 of 49)	00-NmAdpjerKKmPWHiRCnzZeZ
231		Cell	2	0.000	1.000	558	13	siRNA-IMPa4-25 PSPC1-A488 IMPa4-A546 DAPI 8C1-siRNA-IMP-a2-a4 V2.00	0	28. siRNA-IMPa4-25 PSPC1-A488 DAPI IMPa4-A546_au_TileScan_001 (Stage 47 of 49)	00-NmAdpjerKKmPWHiRCnzZeZ
183		Cell	2	0.000	1.000	559	14	siRNA-IMPa4-25 PSPC1-A488 IMPa4-A546 DAPI 8C1-siRNA-IMP-a2-a4 V2.00	0	28. siRNA-IMPa4-25 PSPC1-A488 DAPI IMPa4-A546_au_TileScan_001 (Stage 47 of 49)	00-NmAdpjerKKmPWHiRCnzZeZ
246		Cell	2	0.000	1.000	560	15	siRNA-IMPa4-25 PSPC1-A488 IMPa4-A546 DAPI 8C1-siRNA-IMP-a2-a4 V2.00	0	28. siRNA-IMPa4-25 PSPC1-A488 DAPI IMPa4-A546_au_TileScan_001 (Stage 47 of 49)	00-NmAdpjerKKmPWHiRCnzZeZ
14		Cell	2	0.000	1.000	561	16	siRNA-IMPa4-25 PSPC1-A488 IMPa4-A546 DAPI 8C1-siRNA-IMP-a2-a4 V2.00	0	28. siRNA-IMPa4-25 PSPC1-A488 DAPI IMPa4-A546_au_TileScan_001 (Stage 47 of 49)	00-NmAdpjerKKmPWHiRCnzZeZ
180		Cell	2	0.000	1.000	562	17	siRNA-IMPa4-25 PSPC1-A488 IMPa4-A546 DAPI 8C1-siRNA-IMP-a2-a4 V2.00	0	28. siRNA-IMPa4-25 PSPC1-A488 DAPI IMPa4-A546_au_TileScan_001 (Stage 47 of 49)	00-NmAdpjerKKmPWHiRCnzZeZ
4		Cell	2	0.000	1.000	563	18	siRNA-IMPa4-25 PSPC1-A488 IMPa4-A546 DAPI 8C1-siRNA-IMP-a2-a4 V2.00	0	28. siRNA-IMPa4-25 PSPC1-A488 DAPI IMPa4-A546_au_TileScan_001 (Stage 47 of 49)	00-NmAdpjerKKmPWHiRCnzZeZ
255		Cell	2	0.000	1.000	564	19	siRNA-IMPa4-25 PSPC1-A488 IMPa4-A546 DAPI 8C1-siRNA-IMP-a2-a4 V2.00	0	28. siRNA-IMPa4-25 PSPC1-A488 DAPI IMPa4-A546_au_TileScan_001 (Stage 47 of 49)	00-NmAdpjerKKmPWHiRCnzZeZ
12		Cell	2	0.000	1.000	565	0	siRNA-IMPa4-25 PSPC1-A488 IMPa4-A546 DAPI 8C1-siRNA-IMP-a2-a4 V2.00	0	28. siRNA-IMPa4-25 PSPC1-A488 DAPI IMPa4-A546_av_TileScan_001 (Stage 48 of 49)	00-hN56itjCgRBVb4doq5udxg
8		Cell	2	0.000	1.000	566	1	siRNA-IMPa4-25 PSPC1-A488 IMPa4-A546 DAPI 8C1-siRNA-IMP-a2-a4 V2.00	0	28. siRNA-IMPa4-25 PSPC1-A488 DAPI IMPa4-A546_av_TileScan_001 (Stage 48 of 49)	00-hN56itjCgRBVb4doq5udxg
8		Cell	2	0.000	1.000	567	2	siRNA-IMPa4-25 PSPC1-A488 IMPa4-A546 DAPI 8C1-siRNA-IMP-a2-a4 V2.00	0	28. siRNA-IMPa4-25 PSPC1-A488 DAPI IMPa4-A546_av_TileScan_001 (Stage 48 of 49)	00-hN56itjCgRBVb4doq5udxg
98		Cell	2	0.000	1.000	568	3	siRNA-IMPa4-25 PSPC1-A488 IMPa4-A546 DAPI 8C1-siRNA-IMP-a2-a4 V2.00	0	28. siRNA-IMPa4-25 PSPC1-A488 DAPI IMPa4-A546_av_TileScan_001 (Stage 48 of 49)	00-hN56itjCgRBVb4doq5udxg
55		Cell	2	0.000	1.000	569	4	siRNA-IMPa4-25 PSPC1-A488 IMPa4-A546 DAPI 8C1-siRNA-IMP-a2-a4 V2.00	0	28. siRNA-IMPa4-25 PSPC1-A488 DAPI IMPa4-A546_av_TileScan_001 (Stage 48 of 49)	00-hN56itjCgRBVb4doq5udxg
255		Cell	2	0.000	1.000	570	5	siRNA-IMPa4-25 PSPC1-A488 IMPa4-A546 DAPI 8C1-siRNA-IMP-a2-a4 V2.00	0	28. siRNA-IMPa4-25 PSPC1-A488 DAPI IMPa4-A546_av_TileScan_001 (Stage 48 of 49)	00-hN56itjCgRBVb4doq5udxg
9		Cell	2	0.000	1.000	571	0	siRNA-IMPa4-25 PSPC1-A488 IMPa4-A546 DAPI 8C1-siRNA-IMP-a2-a4 V2.00	0	28. siRNA-IMPa4-25 PSPC1-A488 DAPI IMPa4-A546_aw_TileScan_001 (Stage 49 of 49)	00-tgXBzXmPFyuiq23HLzhi9i
12		Cell	2	0.000	1.000	572	1	siRNA-IMPa4-25 PSPC1-A488 IMPa4-A546 DAPI 8C1-siRNA-IMP-a2-a4 V2.00	0	28. siRNA-IMPa4-25 PSPC1-A488 DAPI IMPa4-A546_aw_TileScan_001 (Stage 49 of 49)	00-tgXBzXmPFyuiq23HLzhi9i
68		Cell	2	0.000	1.000	573	2	siRNA-IMPa4-25 PSPC1-A488 IMPa4-A546 DAPI 8C1-siRNA-IMP-a2-a4 V2.00	0	28. siRNA-IMPa4-25 PSPC1-A488 DAPI IMPa4-A546_aw_TileScan_001 (Stage 49 of 49)	00-tgXBzXmPFyuiq23HLzhi9i
146		Cell	2	0.000	1.000	574	3	siRNA-IMPa4-25 PSPC1-A488 IMPa4-A546 DAPI 8C1-siRNA-IMP-a2-a4 V2.00	0	28. siRNA-IMPa4-25 PSPC1-A488 DAPI IMPa4-A546_aw_TileScan_001 (Stage 49 of 49)	00-tgXBzXmPFyuiq23HLzhi9i
26		Cell	2	0.000	1.000	575	4	siRNA-IMPa4-25 PSPC1-A488 IMPa4-A546 DAPI 8C1-siRNA-IMP-a2-a4 V2.00	0	28. siRNA-IMPa4-25 PSPC1-A488 DAPI IMPa4-A546_aw_TileScan_001 (Stage 49 of 49)	00-tgXBzXmPFyuiq23HLzhi9i
185		Cell	2	0.000	1.000	576	5	siRNA-IMPa4-25 PSPC1-A488 IMPa4-A546 DAPI 8C1-siRNA-IMP-a2-a4 V2.00	0	28. siRNA-IMPa4-25 PSPC1-A488 DAPI IMPa4-A546_aw_TileScan_001 (Stage 49 of 49)	00-tgXBzXmPFyuiq23HLzhi9i
96		Cell	2	0.000	1.000	577	6	siRNA-IMPa4-25 PSPC1-A488 IMPa4-A546 DAPI 8C1-siRNA-IMP-a2-a4 V2.00	0	28. siRNA-IMPa4-25 PSPC1-A488 DAPI IMPa4-A546_aw_TileScan_001 (Stage 49 of 49)	00-tgXBzXmPFyuiq23HLzhi9i
130		Cell	2	0.000	1.000	578	7	siRNA-IMPa4-25 PSPC1-A488 IMPa4-A546 DAPI 8C1-siRNA-IMP-a2-a4 V2.00	0	28. siRNA-IMPa4-25 PSPC1-A488 DAPI IMPa4-A546_aw_TileScan_001 (Stage 49 of 49)	00-tgXBzXmPFyuiq23HLzhi9i
187		Cell	2	0.000	1.000	579	8	siRNA-IMPa4-25 PSPC1-A488 IMPa4-A546 DAPI 8C1-siRNA-IMP-a2-a4 V2.00	0	28. siRNA-IMPa4-25 PSPC1-A488 DAPI IMPa4-A546_aw_TileScan_001 (Stage 49 of 49)	00-tgXBzXmPFyuiq23HLzhi9i
137		Cell	2	0.000	1.000	580	9	siRNA-IMPa4-25 PSPC1-A488 IMPa4-A546 DAPI 8C1-siRNA-IMP-a2-a4 V2.00	0	28. siRNA-IMPa4-25 PSPC1-A488 DAPI IMPa4-A546_aw_TileScan_001 (Stage 49 of 49)	00-tgXBzXmPFyuiq23HLzhi9i
17		Cell	2	0.000	1.000	581	10	siRNA-IMPa4-25 PSPC1-A488 IMPa4-A546 DAPI 8C1-siRNA-IMP-a2-a4 V2.00	0	28. siRNA-IMPa4-25 PSPC1-A488 DAPI IMPa4-A546_aw_TileScan_001 (Stage 49 of 49)	00-tgXBzXmPFyuiq23HLzhi9i
10		Cell	2	0.000	1.000	582	11	siRNA-IMPa4-25 PSPC1-A488 IMPa4-A546 DAPI 8C1-siRNA-IMP-a2-a4 V2.00	0	28. siRNA-IMPa4-25 PSPC1-A488 DAPI IMPa4-A546_aw_TileScan_001 (Stage 49 of 49)	00-tgXBzXmPFyuiq23HLzhi9i
231		Cell	2	0.000	1.000	583	12	siRNA-IMPa4-25 PSPC1-A488 IMPa4-A546 DAPI 8C1-siRNA-IMP-a2-a4 V2.00	0	28. siRNA-IMPa4-25 PSPC1-A488 DAPI IMPa4-A546_aw_TileScan_001 (Stage 49 of 49)	00-tgXBzXmPFyuiq23HLzhi9i
14		Cell	2	0.000	1.000	584	13	siRNA-IMPa4-25 PSPC1-A488 IMPa4-A546 DAPI 8C1-siRNA-IMP-a2-a4 V2.00	0	28. siRNA-IMPa4-25 PSPC1-A488 DAPI IMPa4-A546_aw_TileScan_001 (Stage 49 of 49)	00-tgXBzXmPFyuiq23HLzhi9i
164		Cell	2	0.000	1.000	585	14	siRNA-IMPa4-25 PSPC1-A488 IMPa4-A546 DAPI 8C1-siRNA-IMP-a2-a4 V2.00	0	28. siRNA-IMPa4-25 PSPC1-A488 DAPI IMPa4-A546_aw_TileScan_001 (Stage 49 of 49)	00-tgXBzXmPFyuiq23HLzhi9i
222		Cell	2	0.000	1.000	586	15	siRNA-IMPa4-25 PSPC1-A488 IMPa4-A546 DAPI 8C1-siRNA-IMP-a2-a4 V2.00	0	28. siRNA-IMPa4-25 PSPC1-A488 DAPI IMPa4-A546_aw_TileScan_001 (Stage 49 of 49)	00-tgXBzXmPFyuiq23HLzhi9i
229		Cell	2	0.000	1.000	587	16	siRNA-IMPa4-25 PSPC1-A488 IMPa4-A546 DAPI 8C1-siRNA-IMP-a2-a4 V2.00	0	28. siRNA-IMPa4-25 PSPC1-A488 DAPI IMPa4-A546_aw_TileScan_001 (Stage 49 of 49)	00-tgXBzXmPFyuiq23HLzhi9i
153		Cell	2	0.000	1.000	588	17	siRNA-IMPa4-25 PSPC1-A488 IMPa4-A546 DAPI 8C1-siRNA-IMP-a2-a4 V2.00	0	28. siRNA-IMPa4-25 PSPC1-A488 DAPI IMPa4-A546_aw_TileScan_001 (Stage 49 of 49)	00-tgXBzXmPFyuiq23HLzhi9i
206		Cell	2	0.000	1.000	589	18	siRNA-IMPa4-25 PSPC1-A488 IMPa4-A546 DAPI 8C1-siRNA-IMP-a2-a4 V2.00	0	28. siRNA-IMPa4-25 PSPC1-A488 DAPI IMPa4-A546_aw_TileScan_001 (Stage 49 of 49)	00-tgXBzXmPFyuiq23HLzhi9i
200		Cell	2	0.000	1.000	590	19	siRNA-IMPa4-25 PSPC1-A488 IMPa4-A546 DAPI 8C1-siRNA-IMP-a2-a4 V2.00	0	28. siRNA-IMPa4-25 PSPC1-A488 DAPI IMPa4-A546_aw_TileScan_001 (Stage 49 of 49)	00-tgXBzXmPFyuiq23HLzhi9i
7		Cell	2	0.000	1.000	591	20	siRNA-IMPa4-25 PSPC1-A488 IMPa4-A546 DAPI 8C1-siRNA-IMP-a2-a4 V2.00	0	28. siRNA-IMPa4-25 PSPC1-A488 DAPI IMPa4-A546_aw_TileScan_001 (Stage 49 of 49)	00-tgXBzXmPFyuiq23HLzhi9i
189		Cell	2	0.000	1.000	592	21	siRNA-IMPa4-25 PSPC1-A488 IMPa4-A546 DAPI 8C1-siRNA-IMP-a2-a4 V2.00	0	28. siRNA-IMPa4-25 PSPC1-A488 DAPI IMPa4-A546_aw_TileScan_001 (Stage 49 of 49)	00-tgXBzXmPFyuiq23HLzhi9i
7		Cell	2	0.000	1.000	593	0	siRNA-IMPa4-25 PSPC1-A488 IMPa4-A546 DAPI 8C1-siRNA-IMP-a2-a4 V2.00	0	28. siRNA-IMPa4-25 PSPC1-A488 DAPI IMPa4-A546_b_TileScan_001 (Stage 2 of 49)	00-hhQPv2QMAN4fgPbVPEfhDM
15		Cell	2	0.000	1.000	594	1	siRNA-IMPa4-25 PSPC1-A488 IMPa4-A546 DAPI 8C1-siRNA-IMP-a2-a4 V2.00	0	28. siRNA-IMPa4-25 PSPC1-A488 DAPI IMPa4-A546_b_TileScan_001 (Stage 2 of 49)	00-hhQPv2QMAN4fgPbVPEfhDM
81		Cell	2	0.000	1.000	595	2	siRNA-IMPa4-25 PSPC1-A488 IMPa4-A546 DAPI 8C1-siRNA-IMP-a2-a4 V2.00	0	28. siRNA-IMPa4-25 PSPC1-A488 DAPI IMPa4-A546_b_TileScan_001 (Stage 2 of 49)	00-hhQPv2QMAN4fgPbVPEfhDM
10		Cell	2	0.000	1.000	596	3	siRNA-IMPa4-25 PSPC1-A488 IMPa4-A546 DAPI 8C1-siRNA-IMP-a2-a4 V2.00	0	28. siRNA-IMPa4-25 PSPC1-A488 DAPI IMPa4-A546_b_TileScan_001 (Stage 2 of 49)	00-hhQPv2QMAN4fgPbVPEfhDM
79		Cell	2	0.000	1.000	597	4	siRNA-IMPa4-25 PSPC1-A488 IMPa4-A546 DAPI 8C1-siRNA-IMP-a2-a4 V2.00	0	28. siRNA-IMPa4-25 PSPC1-A488 DAPI IMPa4-A546_b_TileScan_001 (Stage 2 of 49)	00-hhQPv2QMAN4fgPbVPEfhDM
5		Cell	2	0.000	1.000	598	5	siRNA-IMPa4-25 PSPC1-A488 IMPa4-A546 DAPI 8C1-siRNA-IMP-a2-a4 V2.00	0	28. siRNA-IMPa4-25 PSPC1-A488 DAPI IMPa4-A546_b_TileScan_001 (Stage 2 of 49)	00-hhQPv2QMAN4fgPbVPEfhDM
5		Cell	2	0.000	1.000	599	6	siRNA-IMPa4-25 PSPC1-A488 IMPa4-A546 DAPI 8C1-siRNA-IMP-a2-a4 V2.00	0	28. siRNA-IMPa4-25 PSPC1-A488 DAPI IMPa4-A546_b_TileScan_001 (Stage 2 of 49)	00-hhQPv2QMAN4fgPbVPEfhDM
239		Cell	2	0.000	1.000	600	7	siRNA-IMPa4-25 PSPC1-A488 IMPa4-A546 DAPI 8C1-siRNA-IMP-a2-a4 V2.00	0	28. siRNA-IMPa4-25 PSPC1-A488 DAPI IMPa4-A546_b_TileScan_001 (Stage 2 of 49)	00-hhQPv2QMAN4fgPbVPEfhDM
101		Cell	2	0.000	1.000	601	8	siRNA-IMPa4-25 PSPC1-A488 IMPa4-A546 DAPI 8C1-siRNA-IMP-a2-a4 V2.00	0	28. siRNA-IMPa4-25 PSPC1-A488 DAPI IMPa4-A546_b_TileScan_001 (Stage 2 of 49)	00-hhQPv2QMAN4fgPbVPEfhDM
121		Cell	2	0.000	1.000	602	9	siRNA-IMPa4-25 PSPC1-A488 IMPa4-A546 DAPI 8C1-siRNA-IMP-a2-a4 V2.00	0	28. siRNA-IMPa4-25 PSPC1-A488 DAPI IMPa4-A546_b_TileScan_001 (Stage 2 of 49)	00-hhQPv2QMAN4fgPbVPEfhDM
13		Cell	2	0.000	1.000	603	10	siRNA-IMPa4-25 PSPC1-A488 IMPa4-A546 DAPI 8C1-siRNA-IMP-a2-a4 V2.00	0	28. siRNA-IMPa4-25 PSPC1-A488 DAPI IMPa4-A546_b_TileScan_001 (Stage 2 of 49)	00-hhQPv2QMAN4fgPbVPEfhDM
12		Cell	2	0.000	1.000	604	11	siRNA-IMPa4-25 PSPC1-A488 IMPa4-A546 DAPI 8C1-siRNA-IMP-a2-a4 V2.00	0	28. siRNA-IMPa4-25 PSPC1-A488 DAPI IMPa4-A546_b_TileScan_001 (Stage 2 of 49)	00-hhQPv2QMAN4fgPbVPEfhDM
68		Cell	2	0.000	1.000	605	12	siRNA-IMPa4-25 PSPC1-A488 IMPa4-A546 DAPI 8C1-siRNA-IMP-a2-a4 V2.00	0	28. siRNA-IMPa4-25 PSPC1-A488 DAPI IMPa4-A546_b_TileScan_001 (Stage 2 of 49)	00-hhQPv2QMAN4fgPbVPEfhDM
242		Cell	2	0.000	1.000	606	13	siRNA-IMPa4-25 PSPC1-A488 IMPa4-A546 DAPI 8C1-siRNA-IMP-a2-a4 V2.00	0	28. siRNA-IMPa4-25 PSPC1-A488 DAPI IMPa4-A546_b_TileScan_001 (Stage 2 of 49)	00-hhQPv2QMAN4fgPbVPEfhDM
27		Cell	2	0.000	1.000	607	0	siRNA-IMPa4-25 PSPC1-A488 IMPa4-A546 DAPI 8C1-siRNA-IMP-a2-a4 V2.00	0	28. siRNA-IMPa4-25 PSPC1-A488 DAPI IMPa4-A546_c_TileScan_001 (Stage 3 of 49)	00-Y8rmGd37WqYUVeh7pFHFsd
20		Cell	2	0.000	1.000	608	1	siRNA-IMPa4-25 PSPC1-A488 IMPa4-A546 DAPI 8C1-siRNA-IMP-a2-a4 V2.00	0	28. siRNA-IMPa4-25 PSPC1-A488 DAPI IMPa4-A546_c_TileScan_001 (Stage 3 of 49)	00-Y8rmGd37WqYUVeh7pFHFsd
7		Cell	2	0.000	1.000	609	2	siRNA-IMPa4-25 PSPC1-A488 IMPa4-A546 DAPI 8C1-siRNA-IMP-a2-a4 V2.00	0	28. siRNA-IMPa4-25 PSPC1-A488 DAPI IMPa4-A546_c_TileScan_001 (Stage 3 of 49)	00-Y8rmGd37WqYUVeh7pFHFsd
7		Cell	2	0.000	1.000	610	3	siRNA-IMPa4-25 PSPC1-A488 IMPa4-A546 DAPI 8C1-siRNA-IMP-a2-a4 V2.00	0	28. siRNA-IMPa4-25 PSPC1-A488 DAPI IMPa4-A546_c_TileScan_001 (Stage 3 of 49)	00-Y8rmGd37WqYUVeh7pFHFsd
16		Cell	2	0.000	1.000	611	4	siRNA-IMPa4-25 PSPC1-A488 IMPa4-A546 DAPI 8C1-siRNA-IMP-a2-a4 V2.00	0	28. siRNA-IMPa4-25 PSPC1-A488 DAPI IMPa4-A546_c_TileScan_001 (Stage 3 of 49)	00-Y8rmGd37WqYUVeh7pFHFsd
19		Cell	2	0.000	1.000	612	5	siRNA-IMPa4-25 PSPC1-A488 IMPa4-A546 DAPI 8C1-siRNA-IMP-a2-a4 V2.00	0	28. siRNA-IMPa4-25 PSPC1-A488 DAPI IMPa4-A546_c_TileScan_001 (Stage 3 of 49)	00-Y8rmGd37WqYUVeh7pFHFsd
247		Cell	2	0.000	1.000	613	6	siRNA-IMPa4-25 PSPC1-A488 IMPa4-A546 DAPI 8C1-siRNA-IMP-a2-a4 V2.00	0	28. siRNA-IMPa4-25 PSPC1-A488 DAPI IMPa4-A546_c_TileScan_001 (Stage 3 of 49)	00-Y8rmGd37WqYUVeh7pFHFsd
191		Cell	2	0.000	1.000	614	7	siRNA-IMPa4-25 PSPC1-A488 IMPa4-A546 DAPI 8C1-siRNA-IMP-a2-a4 V2.00	0	28. siRNA-IMPa4-25 PSPC1-A488 DAPI IMPa4-A546_c_TileScan_001 (Stage 3 of 49)	00-Y8rmGd37WqYUVeh7pFHFsd
233		Cell	2	0.000	1.000	615	8	siRNA-IMPa4-25 PSPC1-A488 IMPa4-A546 DAPI 8C1-siRNA-IMP-a2-a4 V2.00	0	28. siRNA-IMPa4-25 PSPC1-A488 DAPI IMPa4-A546_c_TileScan_001 (Stage 3 of 49)	00-Y8rmGd37WqYUVeh7pFHFsd
173		Cell	2	0.000	1.000	616	9	siRNA-IMPa4-25 PSPC1-A488 IMPa4-A546 DAPI 8C1-siRNA-IMP-a2-a4 V2.00	0	28. siRNA-IMPa4-25 PSPC1-A488 DAPI IMPa4-A546_c_TileScan_001 (Stage 3 of 49)	00-Y8rmGd37WqYUVeh7pFHFsd
123		Cell	2	0.000	1.000	617	10	siRNA-IMPa4-25 PSPC1-A488 IMPa4-A546 DAPI 8C1-siRNA-IMP-a2-a4 V2.00	0	28. siRNA-IMPa4-25 PSPC1-A488 DAPI IMPa4-A546_c_TileScan_001 (Stage 3 of 49)	00-Y8rmGd37WqYUVeh7pFHFsd
16		Cell	2	0.000	1.000	618	11	siRNA-IMPa4-25 PSPC1-A488 IMPa4-A546 DAPI 8C1-siRNA-IMP-a2-a4 V2.00	0	28. siRNA-IMPa4-25 PSPC1-A488 DAPI IMPa4-A546_c_TileScan_001 (Stage 3 of 49)	00-Y8rmGd37WqYUVeh7pFHFsd
157		Cell	2	0.000	1.000	619	12	siRNA-IMPa4-25 PSPC1-A488 IMPa4-A546 DAPI 8C1-siRNA-IMP-a2-a4 V2.00	0	28. siRNA-IMPa4-25 PSPC1-A488 DAPI IMPa4-A546_c_TileScan_001 (Stage 3 of 49)	00-Y8rmGd37WqYUVeh7pFHFsd
160		Cell	2	0.000	1.000	620	13	siRNA-IMPa4-25 PSPC1-A488 IMPa4-A546 DAPI 8C1-siRNA-IMP-a2-a4 V2.00	0	28. siRNA-IMPa4-25 PSPC1-A488 DAPI IMPa4-A546_c_TileScan_001 (Stage 3 of 49)	00-Y8rmGd37WqYUVeh7pFHFsd
192		Cell	2	0.000	1.000	621	14	siRNA-IMPa4-25 PSPC1-A488 IMPa4-A546 DAPI 8C1-siRNA-IMP-a2-a4 V2.00	0	28. siRNA-IMPa4-25 PSPC1-A488 DAPI IMPa4-A546_c_TileScan_001 (Stage 3 of 49)	00-Y8rmGd37WqYUVeh7pFHFsd
217		Cell	2	0.000	1.000	622	15	siRNA-IMPa4-25 PSPC1-A488 IMPa4-A546 DAPI 8C1-siRNA-IMP-a2-a4 V2.00	0	28. siRNA-IMPa4-25 PSPC1-A488 DAPI IMPa4-A546_c_TileScan_001 (Stage 3 of 49)	00-Y8rmGd37WqYUVeh7pFHFsd
22		Cell	2	0.000	1.000	623	16	siRNA-IMPa4-25 PSPC1-A488 IMPa4-A546 DAPI 8C1-siRNA-IMP-a2-a4 V2.00	0	28. siRNA-IMPa4-25 PSPC1-A488 DAPI IMPa4-A546_c_TileScan_001 (Stage 3 of 49)	00-Y8rmGd37WqYUVeh7pFHFsd
202		Cell	2	0.000	1.000	624	17	siRNA-IMPa4-25 PSPC1-A488 IMPa4-A546 DAPI 8C1-siRNA-IMP-a2-a4 V2.00	0	28. siRNA-IMPa4-25 PSPC1-A488 DAPI IMPa4-A546_c_TileScan_001 (Stage 3 of 49)	00-Y8rmGd37WqYUVeh7pFHFsd
213		Cell	2	0.000	1.000	625	18	siRNA-IMPa4-25 PSPC1-A488 IMPa4-A546 DAPI 8C1-siRNA-IMP-a2-a4 V2.00	0	28. siRNA-IMPa4-25 PSPC1-A488 DAPI IMPa4-A546_c_TileScan_001 (Stage 3 of 49)	00-Y8rmGd37WqYUVeh7pFHFsd
208		Cell	2	0.000	1.000	626	19	siRNA-IMPa4-25 PSPC1-A488 IMPa4-A546 DAPI 8C1-siRNA-IMP-a2-a4 V2.00	0	28. siRNA-IMPa4-25 PSPC1-A488 DAPI IMPa4-A546_c_TileScan_001 (Stage 3 of 49)	00-Y8rmGd37WqYUVeh7pFHFsd
11		Cell	2	0.000	1.000	627	20	siRNA-IMPa4-25 PSPC1-A488 IMPa4-A546 DAPI 8C1-siRNA-IMP-a2-a4 V2.00	0	28. siRNA-IMPa4-25 PSPC1-A488 DAPI IMPa4-A546_c_TileScan_001 (Stage 3 of 49)	00-Y8rmGd37WqYUVeh7pFHFsd
177		Cell	2	0.000	1.000	628	0	siRNA-IMPa4-25 PSPC1-A488 IMPa4-A546 DAPI 8C1-siRNA-IMP-a2-a4 V2.00	0	28. siRNA-IMPa4-25 PSPC1-A488 DAPI IMPa4-A546_d_TileScan_001 (Stage 4 of 49)	00-J9ZH7oNySsNXLGD2nFxV8A
98		Cell	2	0.000	1.000	629	1	siRNA-IMPa4-25 PSPC1-A488 IMPa4-A546 DAPI 8C1-siRNA-IMP-a2-a4 V2.00	0	28. siRNA-IMPa4-25 PSPC1-A488 DAPI IMPa4-A546_d_TileScan_001 (Stage 4 of 49)	00-J9ZH7oNySsNXLGD2nFxV8A
102		Cell	2	0.000	1.000	630	2	siRNA-IMPa4-25 PSPC1-A488 IMPa4-A546 DAPI 8C1-siRNA-IMP-a2-a4 V2.00	0	28. siRNA-IMPa4-25 PSPC1-A488 DAPI IMPa4-A546_d_TileScan_001 (Stage 4 of 49)	00-J9ZH7oNySsNXLGD2nFxV8A
140		Cell	2	0.000	1.000	631	3	siRNA-IMPa4-25 PSPC1-A488 IMPa4-A546 DAPI 8C1-siRNA-IMP-a2-a4 V2.00	0	28. siRNA-IMPa4-25 PSPC1-A488 DAPI IMPa4-A546_d_TileScan_001 (Stage 4 of 49)	00-J9ZH7oNySsNXLGD2nFxV8A
227		Cell	2	0.000	1.000	632	4	siRNA-IMPa4-25 PSPC1-A488 IMPa4-A546 DAPI 8C1-siRNA-IMP-a2-a4 V2.00	0	28. siRNA-IMPa4-25 PSPC1-A488 DAPI IMPa4-A546_d_TileScan_001 (Stage 4 of 49)	00-J9ZH7oNySsNXLGD2nFxV8A
6		Cell	2	0.000	1.000	633	5	siRNA-IMPa4-25 PSPC1-A488 IMPa4-A546 DAPI 8C1-siRNA-IMP-a2-a4 V2.00	0	28. siRNA-IMPa4-25 PSPC1-A488 DAPI IMPa4-A546_d_TileScan_001 (Stage 4 of 49)	00-J9ZH7oNySsNXLGD2nFxV8A
16		Cell	2	0.000	1.000	634	6	siRNA-IMPa4-25 PSPC1-A488 IMPa4-A546 DAPI 8C1-siRNA-IMP-a2-a4 V2.00	0	28. siRNA-IMPa4-25 PSPC1-A488 DAPI IMPa4-A546_d_TileScan_001 (Stage 4 of 49)	00-J9ZH7oNySsNXLGD2nFxV8A
136		Cell	2	0.000	1.000	635	7	siRNA-IMPa4-25 PSPC1-A488 IMPa4-A546 DAPI 8C1-siRNA-IMP-a2-a4 V2.00	0	28. siRNA-IMPa4-25 PSPC1-A488 DAPI IMPa4-A546_d_TileScan_001 (Stage 4 of 49)	00-J9ZH7oNySsNXLGD2nFxV8A
7		Cell	2	0.000	1.000	636	8	siRNA-IMPa4-25 PSPC1-A488 IMPa4-A546 DAPI 8C1-siRNA-IMP-a2-a4 V2.00	0	28. siRNA-IMPa4-25 PSPC1-A488 DAPI IMPa4-A546_d_TileScan_001 (Stage 4 of 49)	00-J9ZH7oNySsNXLGD2nFxV8A
187		Cell	2	0.000	1.000	637	9	siRNA-IMPa4-25 PSPC1-A488 IMPa4-A546 DAPI 8C1-siRNA-IMP-a2-a4 V2.00	0	28. siRNA-IMPa4-25 PSPC1-A488 DAPI IMPa4-A546_d_TileScan_001 (Stage 4 of 49)	00-J9ZH7oNySsNXLGD2nFxV8A
7		Cell	2	0.000	1.000	638	10	siRNA-IMPa4-25 PSPC1-A488 IMPa4-A546 DAPI 8C1-siRNA-IMP-a2-a4 V2.00	0	28. siRNA-IMPa4-25 PSPC1-A488 DAPI IMPa4-A546_d_TileScan_001 (Stage 4 of 49)	00-J9ZH7oNySsNXLGD2nFxV8A
144		Cell	2	0.000	1.000	639	11	siRNA-IMPa4-25 PSPC1-A488 IMPa4-A546 DAPI 8C1-siRNA-IMP-a2-a4 V2.00	0	28. siRNA-IMPa4-25 PSPC1-A488 DAPI IMPa4-A546_d_TileScan_001 (Stage 4 of 49)	00-J9ZH7oNySsNXLGD2nFxV8A
193		Cell	2	0.000	1.000	640	12	siRNA-IMPa4-25 PSPC1-A488 IMPa4-A546 DAPI 8C1-siRNA-IMP-a2-a4 V2.00	0	28. siRNA-IMPa4-25 PSPC1-A488 DAPI IMPa4-A546_d_TileScan_001 (Stage 4 of 49)	00-J9ZH7oNySsNXLGD2nFxV8A
16		Cell	2	0.000	1.000	641	13	siRNA-IMPa4-25 PSPC1-A488 IMPa4-A546 DAPI 8C1-siRNA-IMP-a2-a4 V2.00	0	28. siRNA-IMPa4-25 PSPC1-A488 DAPI IMPa4-A546_d_TileScan_001 (Stage 4 of 49)	00-J9ZH7oNySsNXLGD2nFxV8A
13		Cell	2	0.000	1.000	642	14	siRNA-IMPa4-25 PSPC1-A488 IMPa4-A546 DAPI 8C1-siRNA-IMP-a2-a4 V2.00	0	28. siRNA-IMPa4-25 PSPC1-A488 DAPI IMPa4-A546_d_TileScan_001 (Stage 4 of 49)	00-J9ZH7oNySsNXLGD2nFxV8A
105		Cell	2	0.000	1.000	643	15	siRNA-IMPa4-25 PSPC1-A488 IMPa4-A546 DAPI 8C1-siRNA-IMP-a2-a4 V2.00	0	28. siRNA-IMPa4-25 PSPC1-A488 DAPI IMPa4-A546_d_TileScan_001 (Stage 4 of 49)	00-J9ZH7oNySsNXLGD2nFxV8A
8		Cell	2	0.000	1.000	644	16	siRNA-IMPa4-25 PSPC1-A488 IMPa4-A546 DAPI 8C1-siRNA-IMP-a2-a4 V2.00	0	28. siRNA-IMPa4-25 PSPC1-A488 DAPI IMPa4-A546_d_TileScan_001 (Stage 4 of 49)	00-J9ZH7oNySsNXLGD2nFxV8A
12		Cell	2	0.000	1.000	645	17	siRNA-IMPa4-25 PSPC1-A488 IMPa4-A546 DAPI 8C1-siRNA-IMP-a2-a4 V2.00	0	28. siRNA-IMPa4-25 PSPC1-A488 DAPI IMPa4-A546_d_TileScan_001 (Stage 4 of 49)	00-J9ZH7oNySsNXLGD2nFxV8A
173		Cell	2	0.000	1.000	646	18	siRNA-IMPa4-25 PSPC1-A488 IMPa4-A546 DAPI 8C1-siRNA-IMP-a2-a4 V2.00	0	28. siRNA-IMPa4-25 PSPC1-A488 DAPI IMPa4-A546_d_TileScan_001 (Stage 4 of 49)	00-J9ZH7oNySsNXLGD2nFxV8A
197		Cell	2	0.000	1.000	647	19	siRNA-IMPa4-25 PSPC1-A488 IMPa4-A546 DAPI 8C1-siRNA-IMP-a2-a4 V2.00	0	28. siRNA-IMPa4-25 PSPC1-A488 DAPI IMPa4-A546_d_TileScan_001 (Stage 4 of 49)	00-J9ZH7oNySsNXLGD2nFxV8A
237		Cell	2	0.000	1.000	648	20	siRNA-IMPa4-25 PSPC1-A488 IMPa4-A546 DAPI 8C1-siRNA-IMP-a2-a4 V2.00	0	28. siRNA-IMPa4-25 PSPC1-A488 DAPI IMPa4-A546_d_TileScan_001 (Stage 4 of 49)	00-J9ZH7oNySsNXLGD2nFxV8A
201		Cell	2	0.000	1.000	649	21	siRNA-IMPa4-25 PSPC1-A488 IMPa4-A546 DAPI 8C1-siRNA-IMP-a2-a4 V2.00	0	28. siRNA-IMPa4-25 PSPC1-A488 DAPI IMPa4-A546_d_TileScan_001 (Stage 4 of 49)	00-J9ZH7oNySsNXLGD2nFxV8A
187		Cell	2	0.000	1.000	650	22	siRNA-IMPa4-25 PSPC1-A488 IMPa4-A546 DAPI 8C1-siRNA-IMP-a2-a4 V2.00	0	28. siRNA-IMPa4-25 PSPC1-A488 DAPI IMPa4-A546_d_TileScan_001 (Stage 4 of 49)	00-J9ZH7oNySsNXLGD2nFxV8A
224		Cell	2	0.000	1.000	651	23	siRNA-IMPa4-25 PSPC1-A488 IMPa4-A546 DAPI 8C1-siRNA-IMP-a2-a4 V2.00	0	28. siRNA-IMPa4-25 PSPC1-A488 DAPI IMPa4-A546_d_TileScan_001 (Stage 4 of 49)	00-J9ZH7oNySsNXLGD2nFxV8A
144		Cell	2	0.000	1.000	652	24	siRNA-IMPa4-25 PSPC1-A488 IMPa4-A546 DAPI 8C1-siRNA-IMP-a2-a4 V2.00	0	28. siRNA-IMPa4-25 PSPC1-A488 DAPI IMPa4-A546_d_TileScan_001 (Stage 4 of 49)	00-J9ZH7oNySsNXLGD2nFxV8A
186		Cell	2	0.000	1.000	653	25	siRNA-IMPa4-25 PSPC1-A488 IMPa4-A546 DAPI 8C1-siRNA-IMP-a2-a4 V2.00	0	28. siRNA-IMPa4-25 PSPC1-A488 DAPI IMPa4-A546_d_TileScan_001 (Stage 4 of 49)	00-J9ZH7oNySsNXLGD2nFxV8A
244		Cell	2	0.000	1.000	654	26	siRNA-IMPa4-25 PSPC1-A488 IMPa4-A546 DAPI 8C1-siRNA-IMP-a2-a4 V2.00	0	28. siRNA-IMPa4-25 PSPC1-A488 DAPI IMPa4-A546_d_TileScan_001 (Stage 4 of 49)	00-J9ZH7oNySsNXLGD2nFxV8A
205		Cell	2	0.000	1.000	655	27	siRNA-IMPa4-25 PSPC1-A488 IMPa4-A546 DAPI 8C1-siRNA-IMP-a2-a4 V2.00	0	28. siRNA-IMPa4-25 PSPC1-A488 DAPI IMPa4-A546_d_TileScan_001 (Stage 4 of 49)	00-J9ZH7oNySsNXLGD2nFxV8A
113		Cell	2	0.000	1.000	656	0	siRNA-IMPa4-25 PSPC1-A488 IMPa4-A546 DAPI 8C1-siRNA-IMP-a2-a4 V2.00	0	28. siRNA-IMPa4-25 PSPC1-A488 DAPI IMPa4-A546_e_TileScan_001 (Stage 5 of 49)	00-hmgaXfg5KaiJSxZvXh65wX
181		Cell	2	0.000	1.000	657	1	siRNA-IMPa4-25 PSPC1-A488 IMPa4-A546 DAPI 8C1-siRNA-IMP-a2-a4 V2.00	0	28. siRNA-IMPa4-25 PSPC1-A488 DAPI IMPa4-A546_e_TileScan_001 (Stage 5 of 49)	00-hmgaXfg5KaiJSxZvXh65wX
209		Cell	2	0.000	1.000	658	2	siRNA-IMPa4-25 PSPC1-A488 IMPa4-A546 DAPI 8C1-siRNA-IMP-a2-a4 V2.00	0	28. siRNA-IMPa4-25 PSPC1-A488 DAPI IMPa4-A546_e_TileScan_001 (Stage 5 of 49)	00-hmgaXfg5KaiJSxZvXh65wX
137		Cell	2	0.000	1.000	659	3	siRNA-IMPa4-25 PSPC1-A488 IMPa4-A546 DAPI 8C1-siRNA-IMP-a2-a4 V2.00	0	28. siRNA-IMPa4-25 PSPC1-A488 DAPI IMPa4-A546_e_TileScan_001 (Stage 5 of 49)	00-hmgaXfg5KaiJSxZvXh65wX
215		Cell	2	0.000	1.000	660	4	siRNA-IMPa4-25 PSPC1-A488 IMPa4-A546 DAPI 8C1-siRNA-IMP-a2-a4 V2.00	0	28. siRNA-IMPa4-25 PSPC1-A488 DAPI IMPa4-A546_e_TileScan_001 (Stage 5 of 49)	00-hmgaXfg5KaiJSxZvXh65wX
249		Cell	2	0.000	1.000	661	5	siRNA-IMPa4-25 PSPC1-A488 IMPa4-A546 DAPI 8C1-siRNA-IMP-a2-a4 V2.00	0	28. siRNA-IMPa4-25 PSPC1-A488 DAPI IMPa4-A546_e_TileScan_001 (Stage 5 of 49)	00-hmgaXfg5KaiJSxZvXh65wX
6		Cell	2	0.000	1.000	662	6	siRNA-IMPa4-25 PSPC1-A488 IMPa4-A546 DAPI 8C1-siRNA-IMP-a2-a4 V2.00	0	28. siRNA-IMPa4-25 PSPC1-A488 DAPI IMPa4-A546_e_TileScan_001 (Stage 5 of 49)	00-hmgaXfg5KaiJSxZvXh65wX
10		Cell	2	0.000	1.000	663	7	siRNA-IMPa4-25 PSPC1-A488 IMPa4-A546 DAPI 8C1-siRNA-IMP-a2-a4 V2.00	0	28. siRNA-IMPa4-25 PSPC1-A488 DAPI IMPa4-A546_e_TileScan_001 (Stage 5 of 49)	00-hmgaXfg5KaiJSxZvXh65wX
143		Cell	2	0.000	1.000	664	8	siRNA-IMPa4-25 PSPC1-A488 IMPa4-A546 DAPI 8C1-siRNA-IMP-a2-a4 V2.00	0	28. siRNA-IMPa4-25 PSPC1-A488 DAPI IMPa4-A546_e_TileScan_001 (Stage 5 of 49)	00-hmgaXfg5KaiJSxZvXh65wX
173		Cell	2	0.000	1.000	665	9	siRNA-IMPa4-25 PSPC1-A488 IMPa4-A546 DAPI 8C1-siRNA-IMP-a2-a4 V2.00	0	28. siRNA-IMPa4-25 PSPC1-A488 DAPI IMPa4-A546_e_TileScan_001 (Stage 5 of 49)	00-hmgaXfg5KaiJSxZvXh65wX
206		Cell	2	0.000	1.000	666	10	siRNA-IMPa4-25 PSPC1-A488 IMPa4-A546 DAPI 8C1-siRNA-IMP-a2-a4 V2.00	0	28. siRNA-IMPa4-25 PSPC1-A488 DAPI IMPa4-A546_e_TileScan_001 (Stage 5 of 49)	00-hmgaXfg5KaiJSxZvXh65wX
14		Cell	2	0.000	1.000	667	11	siRNA-IMPa4-25 PSPC1-A488 IMPa4-A546 DAPI 8C1-siRNA-IMP-a2-a4 V2.00	0	28. siRNA-IMPa4-25 PSPC1-A488 DAPI IMPa4-A546_e_TileScan_001 (Stage 5 of 49)	00-hmgaXfg5KaiJSxZvXh65wX
118		Cell	2	0.000	1.000	668	12	siRNA-IMPa4-25 PSPC1-A488 IMPa4-A546 DAPI 8C1-siRNA-IMP-a2-a4 V2.00	0	28. siRNA-IMPa4-25 PSPC1-A488 DAPI IMPa4-A546_e_TileScan_001 (Stage 5 of 49)	00-hmgaXfg5KaiJSxZvXh65wX
141		Cell	2	0.000	1.000	669	13	siRNA-IMPa4-25 PSPC1-A488 IMPa4-A546 DAPI 8C1-siRNA-IMP-a2-a4 V2.00	0	28. siRNA-IMPa4-25 PSPC1-A488 DAPI IMPa4-A546_e_TileScan_001 (Stage 5 of 49)	00-hmgaXfg5KaiJSxZvXh65wX
201		Cell	2	0.000	1.000	670	14	siRNA-IMPa4-25 PSPC1-A488 IMPa4-A546 DAPI 8C1-siRNA-IMP-a2-a4 V2.00	0	28. siRNA-IMPa4-25 PSPC1-A488 DAPI IMPa4-A546_e_TileScan_001 (Stage 5 of 49)	00-hmgaXfg5KaiJSxZvXh65wX
92		Cell	2	0.000	1.000	671	15	siRNA-IMPa4-25 PSPC1-A488 IMPa4-A546 DAPI 8C1-siRNA-IMP-a2-a4 V2.00	0	28. siRNA-IMPa4-25 PSPC1-A488 DAPI IMPa4-A546_e_TileScan_001 (Stage 5 of 49)	00-hmgaXfg5KaiJSxZvXh65wX
176		Cell	2	0.000	1.000	672	16	siRNA-IMPa4-25 PSPC1-A488 IMPa4-A546 DAPI 8C1-siRNA-IMP-a2-a4 V2.00	0	28. siRNA-IMPa4-25 PSPC1-A488 DAPI IMPa4-A546_e_TileScan_001 (Stage 5 of 49)	00-hmgaXfg5KaiJSxZvXh65wX
142		Cell	2	0.000	1.000	673	17	siRNA-IMPa4-25 PSPC1-A488 IMPa4-A546 DAPI 8C1-siRNA-IMP-a2-a4 V2.00	0	28. siRNA-IMPa4-25 PSPC1-A488 DAPI IMPa4-A546_e_TileScan_001 (Stage 5 of 49)	00-hmgaXfg5KaiJSxZvXh65wX
191		Cell	2	0.000	1.000	674	18	siRNA-IMPa4-25 PSPC1-A488 IMPa4-A546 DAPI 8C1-siRNA-IMP-a2-a4 V2.00	0	28. siRNA-IMPa4-25 PSPC1-A488 DAPI IMPa4-A546_e_TileScan_001 (Stage 5 of 49)	00-hmgaXfg5KaiJSxZvXh65wX
231		Cell	2	0.000	1.000	675	19	siRNA-IMPa4-25 PSPC1-A488 IMPa4-A546 DAPI 8C1-siRNA-IMP-a2-a4 V2.00	0	28. siRNA-IMPa4-25 PSPC1-A488 DAPI IMPa4-A546_e_TileScan_001 (Stage 5 of 49)	00-hmgaXfg5KaiJSxZvXh65wX
225		Cell	2	0.000	1.000	676	20	siRNA-IMPa4-25 PSPC1-A488 IMPa4-A546 DAPI 8C1-siRNA-IMP-a2-a4 V2.00	0	28. siRNA-IMPa4-25 PSPC1-A488 DAPI IMPa4-A546_e_TileScan_001 (Stage 5 of 49)	00-hmgaXfg5KaiJSxZvXh65wX
147		Cell	2	0.000	1.000	677	21	siRNA-IMPa4-25 PSPC1-A488 IMPa4-A546 DAPI 8C1-siRNA-IMP-a2-a4 V2.00	0	28. siRNA-IMPa4-25 PSPC1-A488 DAPI IMPa4-A546_e_TileScan_001 (Stage 5 of 49)	00-hmgaXfg5KaiJSxZvXh65wX
233		Cell	2	0.000	1.000	678	22	siRNA-IMPa4-25 PSPC1-A488 IMPa4-A546 DAPI 8C1-siRNA-IMP-a2-a4 V2.00	0	28. siRNA-IMPa4-25 PSPC1-A488 DAPI IMPa4-A546_e_TileScan_001 (Stage 5 of 49)	00-hmgaXfg5KaiJSxZvXh65wX
140		Cell	2	0.000	1.000	679	23	siRNA-IMPa4-25 PSPC1-A488 IMPa4-A546 DAPI 8C1-siRNA-IMP-a2-a4 V2.00	0	28. siRNA-IMPa4-25 PSPC1-A488 DAPI IMPa4-A546_e_TileScan_001 (Stage 5 of 49)	00-hmgaXfg5KaiJSxZvXh65wX
188		Cell	2	0.000	1.000	680	24	siRNA-IMPa4-25 PSPC1-A488 IMPa4-A546 DAPI 8C1-siRNA-IMP-a2-a4 V2.00	0	28. siRNA-IMPa4-25 PSPC1-A488 DAPI IMPa4-A546_e_TileScan_001 (Stage 5 of 49)	00-hmgaXfg5KaiJSxZvXh65wX
221		Cell	2	0.000	1.000	681	25	siRNA-IMPa4-25 PSPC1-A488 IMPa4-A546 DAPI 8C1-siRNA-IMP-a2-a4 V2.00	0	28. siRNA-IMPa4-25 PSPC1-A488 DAPI IMPa4-A546_e_TileScan_001 (Stage 5 of 49)	00-hmgaXfg5KaiJSxZvXh65wX
3		Cell	2	0.000	1.000	682	0	siRNA-IMPa4-25 PSPC1-A488 IMPa4-A546 DAPI 8C1-siRNA-IMP-a2-a4 V2.00	0	28. siRNA-IMPa4-25 PSPC1-A488 DAPI IMPa4-A546_f_TileScan_001 (Stage 6 of 49)	00-msKw4Bka2vSsaGFVweYEJQ
13		Cell	2	0.000	1.000	683	1	siRNA-IMPa4-25 PSPC1-A488 IMPa4-A546 DAPI 8C1-siRNA-IMP-a2-a4 V2.00	0	28. siRNA-IMPa4-25 PSPC1-A488 DAPI IMPa4-A546_f_TileScan_001 (Stage 6 of 49)	00-msKw4Bka2vSsaGFVweYEJQ
15		Cell	2	0.000	1.000	684	2	siRNA-IMPa4-25 PSPC1-A488 IMPa4-A546 DAPI 8C1-siRNA-IMP-a2-a4 V2.00	0	28. siRNA-IMPa4-25 PSPC1-A488 DAPI IMPa4-A546_f_TileScan_001 (Stage 6 of 49)	00-msKw4Bka2vSsaGFVweYEJQ
10		Cell	2	0.000	1.000	685	3	siRNA-IMPa4-25 PSPC1-A488 IMPa4-A546 DAPI 8C1-siRNA-IMP-a2-a4 V2.00	0	28. siRNA-IMPa4-25 PSPC1-A488 DAPI IMPa4-A546_f_TileScan_001 (Stage 6 of 49)	00-msKw4Bka2vSsaGFVweYEJQ
247		Cell	2	0.000	1.000	686	4	siRNA-IMPa4-25 PSPC1-A488 IMPa4-A546 DAPI 8C1-siRNA-IMP-a2-a4 V2.00	0	28. siRNA-IMPa4-25 PSPC1-A488 DAPI IMPa4-A546_f_TileScan_001 (Stage 6 of 49)	00-msKw4Bka2vSsaGFVweYEJQ
185		Cell	2	0.000	1.000	687	5	siRNA-IMPa4-25 PSPC1-A488 IMPa4-A546 DAPI 8C1-siRNA-IMP-a2-a4 V2.00	0	28. siRNA-IMPa4-25 PSPC1-A488 DAPI IMPa4-A546_f_TileScan_001 (Stage 6 of 49)	00-msKw4Bka2vSsaGFVweYEJQ
118		Cell	2	0.000	1.000	688	6	siRNA-IMPa4-25 PSPC1-A488 IMPa4-A546 DAPI 8C1-siRNA-IMP-a2-a4 V2.00	0	28. siRNA-IMPa4-25 PSPC1-A488 DAPI IMPa4-A546_f_TileScan_001 (Stage 6 of 49)	00-msKw4Bka2vSsaGFVweYEJQ
207		Cell	2	0.000	1.000	689	7	siRNA-IMPa4-25 PSPC1-A488 IMPa4-A546 DAPI 8C1-siRNA-IMP-a2-a4 V2.00	0	28. siRNA-IMPa4-25 PSPC1-A488 DAPI IMPa4-A546_f_TileScan_001 (Stage 6 of 49)	00-msKw4Bka2vSsaGFVweYEJQ
230		Cell	2	0.000	1.000	690	8	siRNA-IMPa4-25 PSPC1-A488 IMPa4-A546 DAPI 8C1-siRNA-IMP-a2-a4 V2.00	0	28. siRNA-IMPa4-25 PSPC1-A488 DAPI IMPa4-A546_f_TileScan_001 (Stage 6 of 49)	00-msKw4Bka2vSsaGFVweYEJQ
8		Cell	2	0.000	1.000	691	9	siRNA-IMPa4-25 PSPC1-A488 IMPa4-A546 DAPI 8C1-siRNA-IMP-a2-a4 V2.00	0	28. siRNA-IMPa4-25 PSPC1-A488 DAPI IMPa4-A546_f_TileScan_001 (Stage 6 of 49)	00-msKw4Bka2vSsaGFVweYEJQ
216		Cell	2	0.000	1.000	692	10	siRNA-IMPa4-25 PSPC1-A488 IMPa4-A546 DAPI 8C1-siRNA-IMP-a2-a4 V2.00	0	28. siRNA-IMPa4-25 PSPC1-A488 DAPI IMPa4-A546_f_TileScan_001 (Stage 6 of 49)	00-msKw4Bka2vSsaGFVweYEJQ
15		Cell	2	0.000	1.000	693	11	siRNA-IMPa4-25 PSPC1-A488 IMPa4-A546 DAPI 8C1-siRNA-IMP-a2-a4 V2.00	0	28. siRNA-IMPa4-25 PSPC1-A488 DAPI IMPa4-A546_f_TileScan_001 (Stage 6 of 49)	00-msKw4Bka2vSsaGFVweYEJQ
11		Cell	2	0.000	1.000	694	12	siRNA-IMPa4-25 PSPC1-A488 IMPa4-A546 DAPI 8C1-siRNA-IMP-a2-a4 V2.00	0	28. siRNA-IMPa4-25 PSPC1-A488 DAPI IMPa4-A546_f_TileScan_001 (Stage 6 of 49)	00-msKw4Bka2vSsaGFVweYEJQ
17		Cell	2	0.000	1.000	695	13	siRNA-IMPa4-25 PSPC1-A488 IMPa4-A546 DAPI 8C1-siRNA-IMP-a2-a4 V2.00	0	28. siRNA-IMPa4-25 PSPC1-A488 DAPI IMPa4-A546_f_TileScan_001 (Stage 6 of 49)	00-msKw4Bka2vSsaGFVweYEJQ
8		Cell	2	0.000	1.000	696	0	siRNA-IMPa4-25 PSPC1-A488 IMPa4-A546 DAPI 8C1-siRNA-IMP-a2-a4 V2.00	0	28. siRNA-IMPa4-25 PSPC1-A488 DAPI IMPa4-A546_g_TileScan_001 (Stage 7 of 49)	00-BJEfpNdjQqWk26mq6FDd6Z
141		Cell	2	0.000	1.000	697	1	siRNA-IMPa4-25 PSPC1-A488 IMPa4-A546 DAPI 8C1-siRNA-IMP-a2-a4 V2.00	0	28. siRNA-IMPa4-25 PSPC1-A488 DAPI IMPa4-A546_g_TileScan_001 (Stage 7 of 49)	00-BJEfpNdjQqWk26mq6FDd6Z
197		Cell	2	0.000	1.000	698	2	siRNA-IMPa4-25 PSPC1-A488 IMPa4-A546 DAPI 8C1-siRNA-IMP-a2-a4 V2.00	0	28. siRNA-IMPa4-25 PSPC1-A488 DAPI IMPa4-A546_g_TileScan_001 (Stage 7 of 49)	00-BJEfpNdjQqWk26mq6FDd6Z
196		Cell	2	0.000	1.000	699	3	siRNA-IMPa4-25 PSPC1-A488 IMPa4-A546 DAPI 8C1-siRNA-IMP-a2-a4 V2.00	0	28. siRNA-IMPa4-25 PSPC1-A488 DAPI IMPa4-A546_g_TileScan_001 (Stage 7 of 49)	00-BJEfpNdjQqWk26mq6FDd6Z
126		Cell	2	0.000	1.000	700	4	siRNA-IMPa4-25 PSPC1-A488 IMPa4-A546 DAPI 8C1-siRNA-IMP-a2-a4 V2.00	0	28. siRNA-IMPa4-25 PSPC1-A488 DAPI IMPa4-A546_g_TileScan_001 (Stage 7 of 49)	00-BJEfpNdjQqWk26mq6FDd6Z
234		Cell	2	0.000	1.000	701	5	siRNA-IMPa4-25 PSPC1-A488 IMPa4-A546 DAPI 8C1-siRNA-IMP-a2-a4 V2.00	0	28. siRNA-IMPa4-25 PSPC1-A488 DAPI IMPa4-A546_g_TileScan_001 (Stage 7 of 49)	00-BJEfpNdjQqWk26mq6FDd6Z
170		Cell	2	0.000	1.000	702	6	siRNA-IMPa4-25 PSPC1-A488 IMPa4-A546 DAPI 8C1-siRNA-IMP-a2-a4 V2.00	0	28. siRNA-IMPa4-25 PSPC1-A488 DAPI IMPa4-A546_g_TileScan_001 (Stage 7 of 49)	00-BJEfpNdjQqWk26mq6FDd6Z
181		Cell	2	0.000	1.000	703	7	siRNA-IMPa4-25 PSPC1-A488 IMPa4-A546 DAPI 8C1-siRNA-IMP-a2-a4 V2.00	0	28. siRNA-IMPa4-25 PSPC1-A488 DAPI IMPa4-A546_g_TileScan_001 (Stage 7 of 49)	00-BJEfpNdjQqWk26mq6FDd6Z
17		Cell	2	0.000	1.000	704	8	siRNA-IMPa4-25 PSPC1-A488 IMPa4-A546 DAPI 8C1-siRNA-IMP-a2-a4 V2.00	0	28. siRNA-IMPa4-25 PSPC1-A488 DAPI IMPa4-A546_g_TileScan_001 (Stage 7 of 49)	00-BJEfpNdjQqWk26mq6FDd6Z
10		Cell	2	0.000	1.000	705	9	siRNA-IMPa4-25 PSPC1-A488 IMPa4-A546 DAPI 8C1-siRNA-IMP-a2-a4 V2.00	0	28. siRNA-IMPa4-25 PSPC1-A488 DAPI IMPa4-A546_g_TileScan_001 (Stage 7 of 49)	00-BJEfpNdjQqWk26mq6FDd6Z
187		Cell	2	0.000	1.000	706	10	siRNA-IMPa4-25 PSPC1-A488 IMPa4-A546 DAPI 8C1-siRNA-IMP-a2-a4 V2.00	0	28. siRNA-IMPa4-25 PSPC1-A488 DAPI IMPa4-A546_g_TileScan_001 (Stage 7 of 49)	00-BJEfpNdjQqWk26mq6FDd6Z
149		Cell	2	0.000	1.000	707	11	siRNA-IMPa4-25 PSPC1-A488 IMPa4-A546 DAPI 8C1-siRNA-IMP-a2-a4 V2.00	0	28. siRNA-IMPa4-25 PSPC1-A488 DAPI IMPa4-A546_g_TileScan_001 (Stage 7 of 49)	00-BJEfpNdjQqWk26mq6FDd6Z
199		Cell	2	0.000	1.000	708	12	siRNA-IMPa4-25 PSPC1-A488 IMPa4-A546 DAPI 8C1-siRNA-IMP-a2-a4 V2.00	0	28. siRNA-IMPa4-25 PSPC1-A488 DAPI IMPa4-A546_g_TileScan_001 (Stage 7 of 49)	00-BJEfpNdjQqWk26mq6FDd6Z
239		Cell	2	0.000	1.000	709	13	siRNA-IMPa4-25 PSPC1-A488 IMPa4-A546 DAPI 8C1-siRNA-IMP-a2-a4 V2.00	0	28. siRNA-IMPa4-25 PSPC1-A488 DAPI IMPa4-A546_g_TileScan_001 (Stage 7 of 49)	00-BJEfpNdjQqWk26mq6FDd6Z
153		Cell	2	0.000	1.000	710	14	siRNA-IMPa4-25 PSPC1-A488 IMPa4-A546 DAPI 8C1-siRNA-IMP-a2-a4 V2.00	0	28. siRNA-IMPa4-25 PSPC1-A488 DAPI IMPa4-A546_g_TileScan_001 (Stage 7 of 49)	00-BJEfpNdjQqWk26mq6FDd6Z
9		Cell	2	0.000	1.000	711	15	siRNA-IMPa4-25 PSPC1-A488 IMPa4-A546 DAPI 8C1-siRNA-IMP-a2-a4 V2.00	0	28. siRNA-IMPa4-25 PSPC1-A488 DAPI IMPa4-A546_g_TileScan_001 (Stage 7 of 49)	00-BJEfpNdjQqWk26mq6FDd6Z
9		Cell	2	0.000	1.000	712	16	siRNA-IMPa4-25 PSPC1-A488 IMPa4-A546 DAPI 8C1-siRNA-IMP-a2-a4 V2.00	0	28. siRNA-IMPa4-25 PSPC1-A488 DAPI IMPa4-A546_g_TileScan_001 (Stage 7 of 49)	00-BJEfpNdjQqWk26mq6FDd6Z
189		Cell	2	0.000	1.000	713	17	siRNA-IMPa4-25 PSPC1-A488 IMPa4-A546 DAPI 8C1-siRNA-IMP-a2-a4 V2.00	0	28. siRNA-IMPa4-25 PSPC1-A488 DAPI IMPa4-A546_g_TileScan_001 (Stage 7 of 49)	00-BJEfpNdjQqWk26mq6FDd6Z
8		Cell	2	0.000	1.000	714	18	siRNA-IMPa4-25 PSPC1-A488 IMPa4-A546 DAPI 8C1-siRNA-IMP-a2-a4 V2.00	0	28. siRNA-IMPa4-25 PSPC1-A488 DAPI IMPa4-A546_g_TileScan_001 (Stage 7 of 49)	00-BJEfpNdjQqWk26mq6FDd6Z
184		Cell	2	0.000	1.000	715	19	siRNA-IMPa4-25 PSPC1-A488 IMPa4-A546 DAPI 8C1-siRNA-IMP-a2-a4 V2.00	0	28. siRNA-IMPa4-25 PSPC1-A488 DAPI IMPa4-A546_g_TileScan_001 (Stage 7 of 49)	00-BJEfpNdjQqWk26mq6FDd6Z
224		Cell	2	0.000	1.000	716	20	siRNA-IMPa4-25 PSPC1-A488 IMPa4-A546 DAPI 8C1-siRNA-IMP-a2-a4 V2.00	0	28. siRNA-IMPa4-25 PSPC1-A488 DAPI IMPa4-A546_g_TileScan_001 (Stage 7 of 49)	00-BJEfpNdjQqWk26mq6FDd6Z
255		Cell	2	0.000	1.000	717	21	siRNA-IMPa4-25 PSPC1-A488 IMPa4-A546 DAPI 8C1-siRNA-IMP-a2-a4 V2.00	0	28. siRNA-IMPa4-25 PSPC1-A488 DAPI IMPa4-A546_g_TileScan_001 (Stage 7 of 49)	00-BJEfpNdjQqWk26mq6FDd6Z
157		Cell	2	0.000	1.000	718	22	siRNA-IMPa4-25 PSPC1-A488 IMPa4-A546 DAPI 8C1-siRNA-IMP-a2-a4 V2.00	0	28. siRNA-IMPa4-25 PSPC1-A488 DAPI IMPa4-A546_g_TileScan_001 (Stage 7 of 49)	00-BJEfpNdjQqWk26mq6FDd6Z
220		Cell	2	0.000	1.000	719	23	siRNA-IMPa4-25 PSPC1-A488 IMPa4-A546 DAPI 8C1-siRNA-IMP-a2-a4 V2.00	0	28. siRNA-IMPa4-25 PSPC1-A488 DAPI IMPa4-A546_g_TileScan_001 (Stage 7 of 49)	00-BJEfpNdjQqWk26mq6FDd6Z
14		Cell	2	0.000	1.000	720	24	siRNA-IMPa4-25 PSPC1-A488 IMPa4-A546 DAPI 8C1-siRNA-IMP-a2-a4 V2.00	0	28. siRNA-IMPa4-25 PSPC1-A488 DAPI IMPa4-A546_g_TileScan_001 (Stage 7 of 49)	00-BJEfpNdjQqWk26mq6FDd6Z
225		Cell	2	0.000	1.000	721	25	siRNA-IMPa4-25 PSPC1-A488 IMPa4-A546 DAPI 8C1-siRNA-IMP-a2-a4 V2.00	0	28. siRNA-IMPa4-25 PSPC1-A488 DAPI IMPa4-A546_g_TileScan_001 (Stage 7 of 49)	00-BJEfpNdjQqWk26mq6FDd6Z
218		Cell	2	0.000	1.000	722	26	siRNA-IMPa4-25 PSPC1-A488 IMPa4-A546 DAPI 8C1-siRNA-IMP-a2-a4 V2.00	0	28. siRNA-IMPa4-25 PSPC1-A488 DAPI IMPa4-A546_g_TileScan_001 (Stage 7 of 49)	00-BJEfpNdjQqWk26mq6FDd6Z
89		Cell	2	0.000	1.000	723	0	siRNA-IMPa4-25 PSPC1-A488 IMPa4-A546 DAPI 8C1-siRNA-IMP-a2-a4 V2.00	0	28. siRNA-IMPa4-25 PSPC1-A488 DAPI IMPa4-A546_h_TileScan_001 (Stage 8 of 49)	00-ogQUkcjNZepq4gJh6U3umV
9		Cell	2	0.000	1.000	724	1	siRNA-IMPa4-25 PSPC1-A488 IMPa4-A546 DAPI 8C1-siRNA-IMP-a2-a4 V2.00	0	28. siRNA-IMPa4-25 PSPC1-A488 DAPI IMPa4-A546_h_TileScan_001 (Stage 8 of 49)	00-ogQUkcjNZepq4gJh6U3umV
132		Cell	2	0.000	1.000	725	2	siRNA-IMPa4-25 PSPC1-A488 IMPa4-A546 DAPI 8C1-siRNA-IMP-a2-a4 V2.00	0	28. siRNA-IMPa4-25 PSPC1-A488 DAPI IMPa4-A546_h_TileScan_001 (Stage 8 of 49)	00-ogQUkcjNZepq4gJh6U3umV
9		Cell	2	0.000	1.000	726	3	siRNA-IMPa4-25 PSPC1-A488 IMPa4-A546 DAPI 8C1-siRNA-IMP-a2-a4 V2.00	0	28. siRNA-IMPa4-25 PSPC1-A488 DAPI IMPa4-A546_h_TileScan_001 (Stage 8 of 49)	00-ogQUkcjNZepq4gJh6U3umV
94		Cell	2	0.000	1.000	727	4	siRNA-IMPa4-25 PSPC1-A488 IMPa4-A546 DAPI 8C1-siRNA-IMP-a2-a4 V2.00	0	28. siRNA-IMPa4-25 PSPC1-A488 DAPI IMPa4-A546_h_TileScan_001 (Stage 8 of 49)	00-ogQUkcjNZepq4gJh6U3umV
8		Cell	2	0.000	1.000	728	5	siRNA-IMPa4-25 PSPC1-A488 IMPa4-A546 DAPI 8C1-siRNA-IMP-a2-a4 V2.00	0	28. siRNA-IMPa4-25 PSPC1-A488 DAPI IMPa4-A546_h_TileScan_001 (Stage 8 of 49)	00-ogQUkcjNZepq4gJh6U3umV
15		Cell	2	0.000	1.000	729	6	siRNA-IMPa4-25 PSPC1-A488 IMPa4-A546 DAPI 8C1-siRNA-IMP-a2-a4 V2.00	0	28. siRNA-IMPa4-25 PSPC1-A488 DAPI IMPa4-A546_h_TileScan_001 (Stage 8 of 49)	00-ogQUkcjNZepq4gJh6U3umV
13		Cell	2	0.000	1.000	730	0	siRNA-IMPa4-25 PSPC1-A488 IMPa4-A546 DAPI 8C1-siRNA-IMP-a2-a4 V2.00	0	28. siRNA-IMPa4-25 PSPC1-A488 DAPI IMPa4-A546_i_TileScan_001 (Stage 9 of 49)	00-VYGVg67T6WXWBpXzmmD6LC
98		Cell	2	0.000	1.000	731	1	siRNA-IMPa4-25 PSPC1-A488 IMPa4-A546 DAPI 8C1-siRNA-IMP-a2-a4 V2.00	0	28. siRNA-IMPa4-25 PSPC1-A488 DAPI IMPa4-A546_i_TileScan_001 (Stage 9 of 49)	00-VYGVg67T6WXWBpXzmmD6LC
166		Cell	2	0.000	1.000	732	2	siRNA-IMPa4-25 PSPC1-A488 IMPa4-A546 DAPI 8C1-siRNA-IMP-a2-a4 V2.00	0	28. siRNA-IMPa4-25 PSPC1-A488 DAPI IMPa4-A546_i_TileScan_001 (Stage 9 of 49)	00-VYGVg67T6WXWBpXzmmD6LC
167		Cell	2	0.000	1.000	733	3	siRNA-IMPa4-25 PSPC1-A488 IMPa4-A546 DAPI 8C1-siRNA-IMP-a2-a4 V2.00	0	28. siRNA-IMPa4-25 PSPC1-A488 DAPI IMPa4-A546_i_TileScan_001 (Stage 9 of 49)	00-VYGVg67T6WXWBpXzmmD6LC
8		Cell	2	0.000	1.000	734	4	siRNA-IMPa4-25 PSPC1-A488 IMPa4-A546 DAPI 8C1-siRNA-IMP-a2-a4 V2.00	0	28. siRNA-IMPa4-25 PSPC1-A488 DAPI IMPa4-A546_i_TileScan_001 (Stage 9 of 49)	00-VYGVg67T6WXWBpXzmmD6LC
98		Cell	2	0.000	1.000	735	5	siRNA-IMPa4-25 PSPC1-A488 IMPa4-A546 DAPI 8C1-siRNA-IMP-a2-a4 V2.00	0	28. siRNA-IMPa4-25 PSPC1-A488 DAPI IMPa4-A546_i_TileScan_001 (Stage 9 of 49)	00-VYGVg67T6WXWBpXzmmD6LC
199		Cell	2	0.000	1.000	736	6	siRNA-IMPa4-25 PSPC1-A488 IMPa4-A546 DAPI 8C1-siRNA-IMP-a2-a4 V2.00	0	28. siRNA-IMPa4-25 PSPC1-A488 DAPI IMPa4-A546_i_TileScan_001 (Stage 9 of 49)	00-VYGVg67T6WXWBpXzmmD6LC
9		Cell	2	0.000	1.000	737	7	siRNA-IMPa4-25 PSPC1-A488 IMPa4-A546 DAPI 8C1-siRNA-IMP-a2-a4 V2.00	0	28. siRNA-IMPa4-25 PSPC1-A488 DAPI IMPa4-A546_i_TileScan_001 (Stage 9 of 49)	00-VYGVg67T6WXWBpXzmmD6LC
206		Cell	2	0.000	1.000	738	8	siRNA-IMPa4-25 PSPC1-A488 IMPa4-A546 DAPI 8C1-siRNA-IMP-a2-a4 V2.00	0	28. siRNA-IMPa4-25 PSPC1-A488 DAPI IMPa4-A546_i_TileScan_001 (Stage 9 of 49)	00-VYGVg67T6WXWBpXzmmD6LC
88		Cell	2	0.000	1.000	739	9	siRNA-IMPa4-25 PSPC1-A488 IMPa4-A546 DAPI 8C1-siRNA-IMP-a2-a4 V2.00	0	28. siRNA-IMPa4-25 PSPC1-A488 DAPI IMPa4-A546_i_TileScan_001 (Stage 9 of 49)	00-VYGVg67T6WXWBpXzmmD6LC
197		Cell	2	0.000	1.000	740	10	siRNA-IMPa4-25 PSPC1-A488 IMPa4-A546 DAPI 8C1-siRNA-IMP-a2-a4 V2.00	0	28. siRNA-IMPa4-25 PSPC1-A488 DAPI IMPa4-A546_i_TileScan_001 (Stage 9 of 49)	00-VYGVg67T6WXWBpXzmmD6LC
109		Cell	2	0.000	1.000	741	11	siRNA-IMPa4-25 PSPC1-A488 IMPa4-A546 DAPI 8C1-siRNA-IMP-a2-a4 V2.00	0	28. siRNA-IMPa4-25 PSPC1-A488 DAPI IMPa4-A546_i_TileScan_001 (Stage 9 of 49)	00-VYGVg67T6WXWBpXzmmD6LC
186		Cell	2	0.000	1.000	742	12	siRNA-IMPa4-25 PSPC1-A488 IMPa4-A546 DAPI 8C1-siRNA-IMP-a2-a4 V2.00	0	28. siRNA-IMPa4-25 PSPC1-A488 DAPI IMPa4-A546_i_TileScan_001 (Stage 9 of 49)	00-VYGVg67T6WXWBpXzmmD6LC
97		Cell	2	0.000	1.000	743	13	siRNA-IMPa4-25 PSPC1-A488 IMPa4-A546 DAPI 8C1-siRNA-IMP-a2-a4 V2.00	0	28. siRNA-IMPa4-25 PSPC1-A488 DAPI IMPa4-A546_i_TileScan_001 (Stage 9 of 49)	00-VYGVg67T6WXWBpXzmmD6LC
14		Cell	2	0.000	1.000	744	14	siRNA-IMPa4-25 PSPC1-A488 IMPa4-A546 DAPI 8C1-siRNA-IMP-a2-a4 V2.00	0	28. siRNA-IMPa4-25 PSPC1-A488 DAPI IMPa4-A546_i_TileScan_001 (Stage 9 of 49)	00-VYGVg67T6WXWBpXzmmD6LC
7		Cell	2	0.000	1.000	745	15	siRNA-IMPa4-25 PSPC1-A488 IMPa4-A546 DAPI 8C1-siRNA-IMP-a2-a4 V2.00	0	28. siRNA-IMPa4-25 PSPC1-A488 DAPI IMPa4-A546_i_TileScan_001 (Stage 9 of 49)	00-VYGVg67T6WXWBpXzmmD6LC
96		Cell	2	0.000	1.000	746	16	siRNA-IMPa4-25 PSPC1-A488 IMPa4-A546 DAPI 8C1-siRNA-IMP-a2-a4 V2.00	0	28. siRNA-IMPa4-25 PSPC1-A488 DAPI IMPa4-A546_i_TileScan_001 (Stage 9 of 49)	00-VYGVg67T6WXWBpXzmmD6LC
205		Cell	2	0.000	1.000	747	17	siRNA-IMPa4-25 PSPC1-A488 IMPa4-A546 DAPI 8C1-siRNA-IMP-a2-a4 V2.00	0	28. siRNA-IMPa4-25 PSPC1-A488 DAPI IMPa4-A546_i_TileScan_001 (Stage 9 of 49)	00-VYGVg67T6WXWBpXzmmD6LC
8		Cell	2	0.000	1.000	748	18	siRNA-IMPa4-25 PSPC1-A488 IMPa4-A546 DAPI 8C1-siRNA-IMP-a2-a4 V2.00	0	28. siRNA-IMPa4-25 PSPC1-A488 DAPI IMPa4-A546_i_TileScan_001 (Stage 9 of 49)	00-VYGVg67T6WXWBpXzmmD6LC
254		Cell	2	0.000	1.000	749	19	siRNA-IMPa4-25 PSPC1-A488 IMPa4-A546 DAPI 8C1-siRNA-IMP-a2-a4 V2.00	0	28. siRNA-IMPa4-25 PSPC1-A488 DAPI IMPa4-A546_i_TileScan_001 (Stage 9 of 49)	00-VYGVg67T6WXWBpXzmmD6LC
165		Cell	2	0.000	1.000	750	20	siRNA-IMPa4-25 PSPC1-A488 IMPa4-A546 DAPI 8C1-siRNA-IMP-a2-a4 V2.00	0	28. siRNA-IMPa4-25 PSPC1-A488 DAPI IMPa4-A546_i_TileScan_001 (Stage 9 of 49)	00-VYGVg67T6WXWBpXzmmD6LC
122		Cell	2	0.000	1.000	751	21	siRNA-IMPa4-25 PSPC1-A488 IMPa4-A546 DAPI 8C1-siRNA-IMP-a2-a4 V2.00	0	28. siRNA-IMPa4-25 PSPC1-A488 DAPI IMPa4-A546_i_TileScan_001 (Stage 9 of 49)	00-VYGVg67T6WXWBpXzmmD6LC
26		Cell	2	0.000	1.000	752	22	siRNA-IMPa4-25 PSPC1-A488 IMPa4-A546 DAPI 8C1-siRNA-IMP-a2-a4 V2.00	0	28. siRNA-IMPa4-25 PSPC1-A488 DAPI IMPa4-A546_i_TileScan_001 (Stage 9 of 49)	00-VYGVg67T6WXWBpXzmmD6LC
87		Cell	2	0.000	1.000	753	0	siRNA-IMPa4-25 PSPC1-A488 IMPa4-A546 DAPI 8C1-siRNA-IMP-a2-a4 V2.00	0	28. siRNA-IMPa4-25 PSPC1-A488 DAPI IMPa4-A546_j_TileScan_001 (Stage 10 of 49)	00-tiXU3XBgdFDQ5PS9NgGSnf
21		Cell	2	0.000	1.000	754	1	siRNA-IMPa4-25 PSPC1-A488 IMPa4-A546 DAPI 8C1-siRNA-IMP-a2-a4 V2.00	0	28. siRNA-IMPa4-25 PSPC1-A488 DAPI IMPa4-A546_j_TileScan_001 (Stage 10 of 49)	00-tiXU3XBgdFDQ5PS9NgGSnf
18		Cell	2	0.000	1.000	755	2	siRNA-IMPa4-25 PSPC1-A488 IMPa4-A546 DAPI 8C1-siRNA-IMP-a2-a4 V2.00	0	28. siRNA-IMPa4-25 PSPC1-A488 DAPI IMPa4-A546_j_TileScan_001 (Stage 10 of 49)	00-tiXU3XBgdFDQ5PS9NgGSnf
224		Cell	2	0.000	1.000	756	3	siRNA-IMPa4-25 PSPC1-A488 IMPa4-A546 DAPI 8C1-siRNA-IMP-a2-a4 V2.00	0	28. siRNA-IMPa4-25 PSPC1-A488 DAPI IMPa4-A546_j_TileScan_001 (Stage 10 of 49)	00-tiXU3XBgdFDQ5PS9NgGSnf
5		Cell	2	0.000	1.000	757	4	siRNA-IMPa4-25 PSPC1-A488 IMPa4-A546 DAPI 8C1-siRNA-IMP-a2-a4 V2.00	0	28. siRNA-IMPa4-25 PSPC1-A488 DAPI IMPa4-A546_j_TileScan_001 (Stage 10 of 49)	00-tiXU3XBgdFDQ5PS9NgGSnf
18		Cell	2	0.000	1.000	758	5	siRNA-IMPa4-25 PSPC1-A488 IMPa4-A546 DAPI 8C1-siRNA-IMP-a2-a4 V2.00	0	28. siRNA-IMPa4-25 PSPC1-A488 DAPI IMPa4-A546_j_TileScan_001 (Stage 10 of 49)	00-tiXU3XBgdFDQ5PS9NgGSnf
42		Cell	2	0.000	1.000	759	6	siRNA-IMPa4-25 PSPC1-A488 IMPa4-A546 DAPI 8C1-siRNA-IMP-a2-a4 V2.00	0	28. siRNA-IMPa4-25 PSPC1-A488 DAPI IMPa4-A546_j_TileScan_001 (Stage 10 of 49)	00-tiXU3XBgdFDQ5PS9NgGSnf
174		Cell	2	0.000	1.000	760	7	siRNA-IMPa4-25 PSPC1-A488 IMPa4-A546 DAPI 8C1-siRNA-IMP-a2-a4 V2.00	0	28. siRNA-IMPa4-25 PSPC1-A488 DAPI IMPa4-A546_j_TileScan_001 (Stage 10 of 49)	00-tiXU3XBgdFDQ5PS9NgGSnf
200		Cell	2	0.000	1.000	761	8	siRNA-IMPa4-25 PSPC1-A488 IMPa4-A546 DAPI 8C1-siRNA-IMP-a2-a4 V2.00	0	28. siRNA-IMPa4-25 PSPC1-A488 DAPI IMPa4-A546_j_TileScan_001 (Stage 10 of 49)	00-tiXU3XBgdFDQ5PS9NgGSnf
210		Cell	2	0.000	1.000	762	9	siRNA-IMPa4-25 PSPC1-A488 IMPa4-A546 DAPI 8C1-siRNA-IMP-a2-a4 V2.00	0	28. siRNA-IMPa4-25 PSPC1-A488 DAPI IMPa4-A546_j_TileScan_001 (Stage 10 of 49)	00-tiXU3XBgdFDQ5PS9NgGSnf
254		Cell	2	0.000	1.000	763	10	siRNA-IMPa4-25 PSPC1-A488 IMPa4-A546 DAPI 8C1-siRNA-IMP-a2-a4 V2.00	0	28. siRNA-IMPa4-25 PSPC1-A488 DAPI IMPa4-A546_j_TileScan_001 (Stage 10 of 49)	00-tiXU3XBgdFDQ5PS9NgGSnf
17		Cell	2	0.000	1.000	764	11	siRNA-IMPa4-25 PSPC1-A488 IMPa4-A546 DAPI 8C1-siRNA-IMP-a2-a4 V2.00	0	28. siRNA-IMPa4-25 PSPC1-A488 DAPI IMPa4-A546_j_TileScan_001 (Stage 10 of 49)	00-tiXU3XBgdFDQ5PS9NgGSnf
20		Cell	2	0.000	1.000	765	12	siRNA-IMPa4-25 PSPC1-A488 IMPa4-A546 DAPI 8C1-siRNA-IMP-a2-a4 V2.00	0	28. siRNA-IMPa4-25 PSPC1-A488 DAPI IMPa4-A546_j_TileScan_001 (Stage 10 of 49)	00-tiXU3XBgdFDQ5PS9NgGSnf
229		Cell	2	0.000	1.000	766	13	siRNA-IMPa4-25 PSPC1-A488 IMPa4-A546 DAPI 8C1-siRNA-IMP-a2-a4 V2.00	0	28. siRNA-IMPa4-25 PSPC1-A488 DAPI IMPa4-A546_j_TileScan_001 (Stage 10 of 49)	00-tiXU3XBgdFDQ5PS9NgGSnf
173		Cell	2	0.000	1.000	767	14	siRNA-IMPa4-25 PSPC1-A488 IMPa4-A546 DAPI 8C1-siRNA-IMP-a2-a4 V2.00	0	28. siRNA-IMPa4-25 PSPC1-A488 DAPI IMPa4-A546_j_TileScan_001 (Stage 10 of 49)	00-tiXU3XBgdFDQ5PS9NgGSnf
13		Cell	2	0.000	1.000	768	15	siRNA-IMPa4-25 PSPC1-A488 IMPa4-A546 DAPI 8C1-siRNA-IMP-a2-a4 V2.00	0	28. siRNA-IMPa4-25 PSPC1-A488 DAPI IMPa4-A546_j_TileScan_001 (Stage 10 of 49)	00-tiXU3XBgdFDQ5PS9NgGSnf
20		Cell	2	0.000	1.000	769	0	siRNA-IMPa4-25 PSPC1-A488 IMPa4-A546 DAPI 8C1-siRNA-IMP-a2-a4 V2.00	0	28. siRNA-IMPa4-25 PSPC1-A488 DAPI IMPa4-A546_k_TileScan_001 (Stage 11 of 49)	00-4t9RSuoojgMKxLR88WxdVN
14		Cell	2	0.000	1.000	770	1	siRNA-IMPa4-25 PSPC1-A488 IMPa4-A546 DAPI 8C1-siRNA-IMP-a2-a4 V2.00	0	28. siRNA-IMPa4-25 PSPC1-A488 DAPI IMPa4-A546_k_TileScan_001 (Stage 11 of 49)	00-4t9RSuoojgMKxLR88WxdVN
8		Cell	2	0.000	1.000	771	2	siRNA-IMPa4-25 PSPC1-A488 IMPa4-A546 DAPI 8C1-siRNA-IMP-a2-a4 V2.00	0	28. siRNA-IMPa4-25 PSPC1-A488 DAPI IMPa4-A546_k_TileScan_001 (Stage 11 of 49)	00-4t9RSuoojgMKxLR88WxdVN
195		Cell	2	0.000	1.000	772	3	siRNA-IMPa4-25 PSPC1-A488 IMPa4-A546 DAPI 8C1-siRNA-IMP-a2-a4 V2.00	0	28. siRNA-IMPa4-25 PSPC1-A488 DAPI IMPa4-A546_k_TileScan_001 (Stage 11 of 49)	00-4t9RSuoojgMKxLR88WxdVN
6		Cell	2	0.000	1.000	773	4	siRNA-IMPa4-25 PSPC1-A488 IMPa4-A546 DAPI 8C1-siRNA-IMP-a2-a4 V2.00	0	28. siRNA-IMPa4-25 PSPC1-A488 DAPI IMPa4-A546_k_TileScan_001 (Stage 11 of 49)	00-4t9RSuoojgMKxLR88WxdVN
21		Cell	2	0.000	1.000	774	5	siRNA-IMPa4-25 PSPC1-A488 IMPa4-A546 DAPI 8C1-siRNA-IMP-a2-a4 V2.00	0	28. siRNA-IMPa4-25 PSPC1-A488 DAPI IMPa4-A546_k_TileScan_001 (Stage 11 of 49)	00-4t9RSuoojgMKxLR88WxdVN
191		Cell	2	0.000	1.000	775	6	siRNA-IMPa4-25 PSPC1-A488 IMPa4-A546 DAPI 8C1-siRNA-IMP-a2-a4 V2.00	0	28. siRNA-IMPa4-25 PSPC1-A488 DAPI IMPa4-A546_k_TileScan_001 (Stage 11 of 49)	00-4t9RSuoojgMKxLR88WxdVN
151		Cell	2	0.000	1.000	776	7	siRNA-IMPa4-25 PSPC1-A488 IMPa4-A546 DAPI 8C1-siRNA-IMP-a2-a4 V2.00	0	28. siRNA-IMPa4-25 PSPC1-A488 DAPI IMPa4-A546_k_TileScan_001 (Stage 11 of 49)	00-4t9RSuoojgMKxLR88WxdVN
68		Cell	2	0.000	1.000	777	8	siRNA-IMPa4-25 PSPC1-A488 IMPa4-A546 DAPI 8C1-siRNA-IMP-a2-a4 V2.00	0	28. siRNA-IMPa4-25 PSPC1-A488 DAPI IMPa4-A546_k_TileScan_001 (Stage 11 of 49)	00-4t9RSuoojgMKxLR88WxdVN
30		Cell	2	0.000	1.000	778	9	siRNA-IMPa4-25 PSPC1-A488 IMPa4-A546 DAPI 8C1-siRNA-IMP-a2-a4 V2.00	0	28. siRNA-IMPa4-25 PSPC1-A488 DAPI IMPa4-A546_k_TileScan_001 (Stage 11 of 49)	00-4t9RSuoojgMKxLR88WxdVN
9		Cell	2	0.000	1.000	779	10	siRNA-IMPa4-25 PSPC1-A488 IMPa4-A546 DAPI 8C1-siRNA-IMP-a2-a4 V2.00	0	28. siRNA-IMPa4-25 PSPC1-A488 DAPI IMPa4-A546_k_TileScan_001 (Stage 11 of 49)	00-4t9RSuoojgMKxLR88WxdVN
224		Cell	2	0.000	1.000	780	11	siRNA-IMPa4-25 PSPC1-A488 IMPa4-A546 DAPI 8C1-siRNA-IMP-a2-a4 V2.00	0	28. siRNA-IMPa4-25 PSPC1-A488 DAPI IMPa4-A546_k_TileScan_001 (Stage 11 of 49)	00-4t9RSuoojgMKxLR88WxdVN
94		Cell	2	0.000	1.000	781	12	siRNA-IMPa4-25 PSPC1-A488 IMPa4-A546 DAPI 8C1-siRNA-IMP-a2-a4 V2.00	0	28. siRNA-IMPa4-25 PSPC1-A488 DAPI IMPa4-A546_k_TileScan_001 (Stage 11 of 49)	00-4t9RSuoojgMKxLR88WxdVN
13		Cell	2	0.000	1.000	782	13	siRNA-IMPa4-25 PSPC1-A488 IMPa4-A546 DAPI 8C1-siRNA-IMP-a2-a4 V2.00	0	28. siRNA-IMPa4-25 PSPC1-A488 DAPI IMPa4-A546_k_TileScan_001 (Stage 11 of 49)	00-4t9RSuoojgMKxLR88WxdVN
167		Cell	2	0.000	1.000	783	14	siRNA-IMPa4-25 PSPC1-A488 IMPa4-A546 DAPI 8C1-siRNA-IMP-a2-a4 V2.00	0	28. siRNA-IMPa4-25 PSPC1-A488 DAPI IMPa4-A546_k_TileScan_001 (Stage 11 of 49)	00-4t9RSuoojgMKxLR88WxdVN
137		Cell	2	0.000	1.000	784	15	siRNA-IMPa4-25 PSPC1-A488 IMPa4-A546 DAPI 8C1-siRNA-IMP-a2-a4 V2.00	0	28. siRNA-IMPa4-25 PSPC1-A488 DAPI IMPa4-A546_k_TileScan_001 (Stage 11 of 49)	00-4t9RSuoojgMKxLR88WxdVN
18		Cell	2	0.000	1.000	785	16	siRNA-IMPa4-25 PSPC1-A488 IMPa4-A546 DAPI 8C1-siRNA-IMP-a2-a4 V2.00	0	28. siRNA-IMPa4-25 PSPC1-A488 DAPI IMPa4-A546_k_TileScan_001 (Stage 11 of 49)	00-4t9RSuoojgMKxLR88WxdVN
179		Cell	2	0.000	1.000	786	17	siRNA-IMPa4-25 PSPC1-A488 IMPa4-A546 DAPI 8C1-siRNA-IMP-a2-a4 V2.00	0	28. siRNA-IMPa4-25 PSPC1-A488 DAPI IMPa4-A546_k_TileScan_001 (Stage 11 of 49)	00-4t9RSuoojgMKxLR88WxdVN
69		Cell	2	0.000	1.000	787	18	siRNA-IMPa4-25 PSPC1-A488 IMPa4-A546 DAPI 8C1-siRNA-IMP-a2-a4 V2.00	0	28. siRNA-IMPa4-25 PSPC1-A488 DAPI IMPa4-A546_k_TileScan_001 (Stage 11 of 49)	00-4t9RSuoojgMKxLR88WxdVN
178		Cell	2	0.000	1.000	788	19	siRNA-IMPa4-25 PSPC1-A488 IMPa4-A546 DAPI 8C1-siRNA-IMP-a2-a4 V2.00	0	28. siRNA-IMPa4-25 PSPC1-A488 DAPI IMPa4-A546_k_TileScan_001 (Stage 11 of 49)	00-4t9RSuoojgMKxLR88WxdVN
8		Cell	2	0.000	1.000	789	20	siRNA-IMPa4-25 PSPC1-A488 IMPa4-A546 DAPI 8C1-siRNA-IMP-a2-a4 V2.00	0	28. siRNA-IMPa4-25 PSPC1-A488 DAPI IMPa4-A546_k_TileScan_001 (Stage 11 of 49)	00-4t9RSuoojgMKxLR88WxdVN
25		Cell	2	0.000	1.000	790	21	siRNA-IMPa4-25 PSPC1-A488 IMPa4-A546 DAPI 8C1-siRNA-IMP-a2-a4 V2.00	0	28. siRNA-IMPa4-25 PSPC1-A488 DAPI IMPa4-A546_k_TileScan_001 (Stage 11 of 49)	00-4t9RSuoojgMKxLR88WxdVN
10		Cell	2	0.000	1.000	791	22	siRNA-IMPa4-25 PSPC1-A488 IMPa4-A546 DAPI 8C1-siRNA-IMP-a2-a4 V2.00	0	28. siRNA-IMPa4-25 PSPC1-A488 DAPI IMPa4-A546_k_TileScan_001 (Stage 11 of 49)	00-4t9RSuoojgMKxLR88WxdVN
199		Cell	2	0.000	1.000	792	23	siRNA-IMPa4-25 PSPC1-A488 IMPa4-A546 DAPI 8C1-siRNA-IMP-a2-a4 V2.00	0	28. siRNA-IMPa4-25 PSPC1-A488 DAPI IMPa4-A546_k_TileScan_001 (Stage 11 of 49)	00-4t9RSuoojgMKxLR88WxdVN
142		Cell	2	0.000	1.000	793	24	siRNA-IMPa4-25 PSPC1-A488 IMPa4-A546 DAPI 8C1-siRNA-IMP-a2-a4 V2.00	0	28. siRNA-IMPa4-25 PSPC1-A488 DAPI IMPa4-A546_k_TileScan_001 (Stage 11 of 49)	00-4t9RSuoojgMKxLR88WxdVN
252		Cell	2	0.000	1.000	794	25	siRNA-IMPa4-25 PSPC1-A488 IMPa4-A546 DAPI 8C1-siRNA-IMP-a2-a4 V2.00	0	28. siRNA-IMPa4-25 PSPC1-A488 DAPI IMPa4-A546_k_TileScan_001 (Stage 11 of 49)	00-4t9RSuoojgMKxLR88WxdVN
217		Cell	2	0.000	1.000	795	26	siRNA-IMPa4-25 PSPC1-A488 IMPa4-A546 DAPI 8C1-siRNA-IMP-a2-a4 V2.00	0	28. siRNA-IMPa4-25 PSPC1-A488 DAPI IMPa4-A546_k_TileScan_001 (Stage 11 of 49)	00-4t9RSuoojgMKxLR88WxdVN
225		Cell	2	0.000	1.000	796	27	siRNA-IMPa4-25 PSPC1-A488 IMPa4-A546 DAPI 8C1-siRNA-IMP-a2-a4 V2.00	0	28. siRNA-IMPa4-25 PSPC1-A488 DAPI IMPa4-A546_k_TileScan_001 (Stage 11 of 49)	00-4t9RSuoojgMKxLR88WxdVN
9		Cell	2	0.000	1.000	797	0	siRNA-IMPa4-25 PSPC1-A488 IMPa4-A546 DAPI 8C1-siRNA-IMP-a2-a4 V2.00	0	28. siRNA-IMPa4-25 PSPC1-A488 DAPI IMPa4-A546_l_TileScan_001 (Stage 12 of 49)	00-HpRyoRssSipu9Ld3pmjwd
104		Cell	2	0.000	1.000	798	1	siRNA-IMPa4-25 PSPC1-A488 IMPa4-A546 DAPI 8C1-siRNA-IMP-a2-a4 V2.00	0	28. siRNA-IMPa4-25 PSPC1-A488 DAPI IMPa4-A546_l_TileScan_001 (Stage 12 of 49)	00-HpRyoRssSipu9Ld3pmjwd
127		Cell	2	0.000	1.000	799	2	siRNA-IMPa4-25 PSPC1-A488 IMPa4-A546 DAPI 8C1-siRNA-IMP-a2-a4 V2.00	0	28. siRNA-IMPa4-25 PSPC1-A488 DAPI IMPa4-A546_l_TileScan_001 (Stage 12 of 49)	00-HpRyoRssSipu9Ld3pmjwd
157		Cell	2	0.000	1.000	800	3	siRNA-IMPa4-25 PSPC1-A488 IMPa4-A546 DAPI 8C1-siRNA-IMP-a2-a4 V2.00	0	28. siRNA-IMPa4-25 PSPC1-A488 DAPI IMPa4-A546_l_TileScan_001 (Stage 12 of 49)	00-HpRyoRssSipu9Ld3pmjwd
23		Cell	2	0.000	1.000	801	4	siRNA-IMPa4-25 PSPC1-A488 IMPa4-A546 DAPI 8C1-siRNA-IMP-a2-a4 V2.00	0	28. siRNA-IMPa4-25 PSPC1-A488 DAPI IMPa4-A546_l_TileScan_001 (Stage 12 of 49)	00-HpRyoRssSipu9Ld3pmjwd
183		Cell	2	0.000	1.000	802	5	siRNA-IMPa4-25 PSPC1-A488 IMPa4-A546 DAPI 8C1-siRNA-IMP-a2-a4 V2.00	0	28. siRNA-IMPa4-25 PSPC1-A488 DAPI IMPa4-A546_l_TileScan_001 (Stage 12 of 49)	00-HpRyoRssSipu9Ld3pmjwd
223		Cell	2	0.000	1.000	803	6	siRNA-IMPa4-25 PSPC1-A488 IMPa4-A546 DAPI 8C1-siRNA-IMP-a2-a4 V2.00	0	28. siRNA-IMPa4-25 PSPC1-A488 DAPI IMPa4-A546_l_TileScan_001 (Stage 12 of 49)	00-HpRyoRssSipu9Ld3pmjwd
181		Cell	2	0.000	1.000	804	7	siRNA-IMPa4-25 PSPC1-A488 IMPa4-A546 DAPI 8C1-siRNA-IMP-a2-a4 V2.00	0	28. siRNA-IMPa4-25 PSPC1-A488 DAPI IMPa4-A546_l_TileScan_001 (Stage 12 of 49)	00-HpRyoRssSipu9Ld3pmjwd
119		Cell	2	0.000	1.000	805	8	siRNA-IMPa4-25 PSPC1-A488 IMPa4-A546 DAPI 8C1-siRNA-IMP-a2-a4 V2.00	0	28. siRNA-IMPa4-25 PSPC1-A488 DAPI IMPa4-A546_l_TileScan_001 (Stage 12 of 49)	00-HpRyoRssSipu9Ld3pmjwd
15		Cell	2	0.000	1.000	806	9	siRNA-IMPa4-25 PSPC1-A488 IMPa4-A546 DAPI 8C1-siRNA-IMP-a2-a4 V2.00	0	28. siRNA-IMPa4-25 PSPC1-A488 DAPI IMPa4-A546_l_TileScan_001 (Stage 12 of 49)	00-HpRyoRssSipu9Ld3pmjwd
172		Cell	2	0.000	1.000	807	10	siRNA-IMPa4-25 PSPC1-A488 IMPa4-A546 DAPI 8C1-siRNA-IMP-a2-a4 V2.00	0	28. siRNA-IMPa4-25 PSPC1-A488 DAPI IMPa4-A546_l_TileScan_001 (Stage 12 of 49)	00-HpRyoRssSipu9Ld3pmjwd
209		Cell	2	0.000	1.000	808	11	siRNA-IMPa4-25 PSPC1-A488 IMPa4-A546 DAPI 8C1-siRNA-IMP-a2-a4 V2.00	0	28. siRNA-IMPa4-25 PSPC1-A488 DAPI IMPa4-A546_l_TileScan_001 (Stage 12 of 49)	00-HpRyoRssSipu9Ld3pmjwd
231		Cell	2	0.000	1.000	809	12	siRNA-IMPa4-25 PSPC1-A488 IMPa4-A546 DAPI 8C1-siRNA-IMP-a2-a4 V2.00	0	28. siRNA-IMPa4-25 PSPC1-A488 DAPI IMPa4-A546_l_TileScan_001 (Stage 12 of 49)	00-HpRyoRssSipu9Ld3pmjwd
156		Cell	2	0.000	1.000	810	13	siRNA-IMPa4-25 PSPC1-A488 IMPa4-A546 DAPI 8C1-siRNA-IMP-a2-a4 V2.00	0	28. siRNA-IMPa4-25 PSPC1-A488 DAPI IMPa4-A546_l_TileScan_001 (Stage 12 of 49)	00-HpRyoRssSipu9Ld3pmjwd
107		Cell	2	0.000	1.000	811	14	siRNA-IMPa4-25 PSPC1-A488 IMPa4-A546 DAPI 8C1-siRNA-IMP-a2-a4 V2.00	0	28. siRNA-IMPa4-25 PSPC1-A488 DAPI IMPa4-A546_l_TileScan_001 (Stage 12 of 49)	00-HpRyoRssSipu9Ld3pmjwd
237		Cell	2	0.000	1.000	812	15	siRNA-IMPa4-25 PSPC1-A488 IMPa4-A546 DAPI 8C1-siRNA-IMP-a2-a4 V2.00	0	28. siRNA-IMPa4-25 PSPC1-A488 DAPI IMPa4-A546_l_TileScan_001 (Stage 12 of 49)	00-HpRyoRssSipu9Ld3pmjwd
13		Cell	2	0.000	1.000	813	16	siRNA-IMPa4-25 PSPC1-A488 IMPa4-A546 DAPI 8C1-siRNA-IMP-a2-a4 V2.00	0	28. siRNA-IMPa4-25 PSPC1-A488 DAPI IMPa4-A546_l_TileScan_001 (Stage 12 of 49)	00-HpRyoRssSipu9Ld3pmjwd
172		Cell	2	0.000	1.000	814	17	siRNA-IMPa4-25 PSPC1-A488 IMPa4-A546 DAPI 8C1-siRNA-IMP-a2-a4 V2.00	0	28. siRNA-IMPa4-25 PSPC1-A488 DAPI IMPa4-A546_l_TileScan_001 (Stage 12 of 49)	00-HpRyoRssSipu9Ld3pmjwd
134		Cell	2	0.000	1.000	815	18	siRNA-IMPa4-25 PSPC1-A488 IMPa4-A546 DAPI 8C1-siRNA-IMP-a2-a4 V2.00	0	28. siRNA-IMPa4-25 PSPC1-A488 DAPI IMPa4-A546_l_TileScan_001 (Stage 12 of 49)	00-HpRyoRssSipu9Ld3pmjwd
203		Cell	2	0.000	1.000	816	19	siRNA-IMPa4-25 PSPC1-A488 IMPa4-A546 DAPI 8C1-siRNA-IMP-a2-a4 V2.00	0	28. siRNA-IMPa4-25 PSPC1-A488 DAPI IMPa4-A546_l_TileScan_001 (Stage 12 of 49)	00-HpRyoRssSipu9Ld3pmjwd
212		Cell	2	0.000	1.000	817	20	siRNA-IMPa4-25 PSPC1-A488 IMPa4-A546 DAPI 8C1-siRNA-IMP-a2-a4 V2.00	0	28. siRNA-IMPa4-25 PSPC1-A488 DAPI IMPa4-A546_l_TileScan_001 (Stage 12 of 49)	00-HpRyoRssSipu9Ld3pmjwd
74		Cell	2	0.000	1.000	818	21	siRNA-IMPa4-25 PSPC1-A488 IMPa4-A546 DAPI 8C1-siRNA-IMP-a2-a4 V2.00	0	28. siRNA-IMPa4-25 PSPC1-A488 DAPI IMPa4-A546_l_TileScan_001 (Stage 12 of 49)	00-HpRyoRssSipu9Ld3pmjwd
13		Cell	2	0.000	1.000	819	0	siRNA-IMPa4-25 PSPC1-A488 IMPa4-A546 DAPI 8C1-siRNA-IMP-a2-a4 V2.00	0	28. siRNA-IMPa4-25 PSPC1-A488 DAPI IMPa4-A546_m_TileScan_001 (Stage 13 of 49)	00-ZhnaPckFxFH2yr4hrVc9aA
18		Cell	2	0.000	1.000	820	1	siRNA-IMPa4-25 PSPC1-A488 IMPa4-A546 DAPI 8C1-siRNA-IMP-a2-a4 V2.00	0	28. siRNA-IMPa4-25 PSPC1-A488 DAPI IMPa4-A546_m_TileScan_001 (Stage 13 of 49)	00-ZhnaPckFxFH2yr4hrVc9aA
20		Cell	2	0.000	1.000	821	2	siRNA-IMPa4-25 PSPC1-A488 IMPa4-A546 DAPI 8C1-siRNA-IMP-a2-a4 V2.00	0	28. siRNA-IMPa4-25 PSPC1-A488 DAPI IMPa4-A546_m_TileScan_001 (Stage 13 of 49)	00-ZhnaPckFxFH2yr4hrVc9aA
197		Cell	2	0.000	1.000	822	3	siRNA-IMPa4-25 PSPC1-A488 IMPa4-A546 DAPI 8C1-siRNA-IMP-a2-a4 V2.00	0	28. siRNA-IMPa4-25 PSPC1-A488 DAPI IMPa4-A546_m_TileScan_001 (Stage 13 of 49)	00-ZhnaPckFxFH2yr4hrVc9aA
19		Cell	2	0.000	1.000	823	4	siRNA-IMPa4-25 PSPC1-A488 IMPa4-A546 DAPI 8C1-siRNA-IMP-a2-a4 V2.00	0	28. siRNA-IMPa4-25 PSPC1-A488 DAPI IMPa4-A546_m_TileScan_001 (Stage 13 of 49)	00-ZhnaPckFxFH2yr4hrVc9aA
235		Cell	2	0.000	1.000	824	0	siRNA-IMPa4-25 PSPC1-A488 IMPa4-A546 DAPI 8C1-siRNA-IMP-a2-a4 V2.00	0	28. siRNA-IMPa4-25 PSPC1-A488 DAPI IMPa4-A546_n_TileScan_001 (Stage 14 of 49)	00-MMa7aM4iquGNDEMxcVwG4C
244		Cell	2	0.000	1.000	825	1	siRNA-IMPa4-25 PSPC1-A488 IMPa4-A546 DAPI 8C1-siRNA-IMP-a2-a4 V2.00	0	28. siRNA-IMPa4-25 PSPC1-A488 DAPI IMPa4-A546_n_TileScan_001 (Stage 14 of 49)	00-MMa7aM4iquGNDEMxcVwG4C
143		Cell	2	0.000	1.000	826	2	siRNA-IMPa4-25 PSPC1-A488 IMPa4-A546 DAPI 8C1-siRNA-IMP-a2-a4 V2.00	0	28. siRNA-IMPa4-25 PSPC1-A488 DAPI IMPa4-A546_n_TileScan_001 (Stage 14 of 49)	00-MMa7aM4iquGNDEMxcVwG4C
148		Cell	2	0.000	1.000	827	3	siRNA-IMPa4-25 PSPC1-A488 IMPa4-A546 DAPI 8C1-siRNA-IMP-a2-a4 V2.00	0	28. siRNA-IMPa4-25 PSPC1-A488 DAPI IMPa4-A546_n_TileScan_001 (Stage 14 of 49)	00-MMa7aM4iquGNDEMxcVwG4C
130		Cell	2	0.000	1.000	828	4	siRNA-IMPa4-25 PSPC1-A488 IMPa4-A546 DAPI 8C1-siRNA-IMP-a2-a4 V2.00	0	28. siRNA-IMPa4-25 PSPC1-A488 DAPI IMPa4-A546_n_TileScan_001 (Stage 14 of 49)	00-MMa7aM4iquGNDEMxcVwG4C
210		Cell	2	0.000	1.000	829	5	siRNA-IMPa4-25 PSPC1-A488 IMPa4-A546 DAPI 8C1-siRNA-IMP-a2-a4 V2.00	0	28. siRNA-IMPa4-25 PSPC1-A488 DAPI IMPa4-A546_n_TileScan_001 (Stage 14 of 49)	00-MMa7aM4iquGNDEMxcVwG4C
174		Cell	2	0.000	1.000	830	6	siRNA-IMPa4-25 PSPC1-A488 IMPa4-A546 DAPI 8C1-siRNA-IMP-a2-a4 V2.00	0	28. siRNA-IMPa4-25 PSPC1-A488 DAPI IMPa4-A546_n_TileScan_001 (Stage 14 of 49)	00-MMa7aM4iquGNDEMxcVwG4C
228		Cell	2	0.000	1.000	831	7	siRNA-IMPa4-25 PSPC1-A488 IMPa4-A546 DAPI 8C1-siRNA-IMP-a2-a4 V2.00	0	28. siRNA-IMPa4-25 PSPC1-A488 DAPI IMPa4-A546_n_TileScan_001 (Stage 14 of 49)	00-MMa7aM4iquGNDEMxcVwG4C
226		Cell	2	0.000	1.000	832	8	siRNA-IMPa4-25 PSPC1-A488 IMPa4-A546 DAPI 8C1-siRNA-IMP-a2-a4 V2.00	0	28. siRNA-IMPa4-25 PSPC1-A488 DAPI IMPa4-A546_n_TileScan_001 (Stage 14 of 49)	00-MMa7aM4iquGNDEMxcVwG4C
211		Cell	2	0.000	1.000	833	9	siRNA-IMPa4-25 PSPC1-A488 IMPa4-A546 DAPI 8C1-siRNA-IMP-a2-a4 V2.00	0	28. siRNA-IMPa4-25 PSPC1-A488 DAPI IMPa4-A546_n_TileScan_001 (Stage 14 of 49)	00-MMa7aM4iquGNDEMxcVwG4C
244		Cell	2	0.000	1.000	834	10	siRNA-IMPa4-25 PSPC1-A488 IMPa4-A546 DAPI 8C1-siRNA-IMP-a2-a4 V2.00	0	28. siRNA-IMPa4-25 PSPC1-A488 DAPI IMPa4-A546_n_TileScan_001 (Stage 14 of 49)	00-MMa7aM4iquGNDEMxcVwG4C
203		Cell	2	0.000	1.000	835	11	siRNA-IMPa4-25 PSPC1-A488 IMPa4-A546 DAPI 8C1-siRNA-IMP-a2-a4 V2.00	0	28. siRNA-IMPa4-25 PSPC1-A488 DAPI IMPa4-A546_n_TileScan_001 (Stage 14 of 49)	00-MMa7aM4iquGNDEMxcVwG4C
19		Cell	2	0.000	1.000	836	12	siRNA-IMPa4-25 PSPC1-A488 IMPa4-A546 DAPI 8C1-siRNA-IMP-a2-a4 V2.00	0	28. siRNA-IMPa4-25 PSPC1-A488 DAPI IMPa4-A546_n_TileScan_001 (Stage 14 of 49)	00-MMa7aM4iquGNDEMxcVwG4C
233		Cell	2	0.000	1.000	837	13	siRNA-IMPa4-25 PSPC1-A488 IMPa4-A546 DAPI 8C1-siRNA-IMP-a2-a4 V2.00	0	28. siRNA-IMPa4-25 PSPC1-A488 DAPI IMPa4-A546_n_TileScan_001 (Stage 14 of 49)	00-MMa7aM4iquGNDEMxcVwG4C
241		Cell	2	0.000	1.000	838	14	siRNA-IMPa4-25 PSPC1-A488 IMPa4-A546 DAPI 8C1-siRNA-IMP-a2-a4 V2.00	0	28. siRNA-IMPa4-25 PSPC1-A488 DAPI IMPa4-A546_n_TileScan_001 (Stage 14 of 49)	00-MMa7aM4iquGNDEMxcVwG4C
234		Cell	2	0.000	1.000	839	15	siRNA-IMPa4-25 PSPC1-A488 IMPa4-A546 DAPI 8C1-siRNA-IMP-a2-a4 V2.00	0	28. siRNA-IMPa4-25 PSPC1-A488 DAPI IMPa4-A546_n_TileScan_001 (Stage 14 of 49)	00-MMa7aM4iquGNDEMxcVwG4C
184		Cell	2	0.000	1.000	840	16	siRNA-IMPa4-25 PSPC1-A488 IMPa4-A546 DAPI 8C1-siRNA-IMP-a2-a4 V2.00	0	28. siRNA-IMPa4-25 PSPC1-A488 DAPI IMPa4-A546_n_TileScan_001 (Stage 14 of 49)	00-MMa7aM4iquGNDEMxcVwG4C
227		Cell	2	0.000	1.000	841	17	siRNA-IMPa4-25 PSPC1-A488 IMPa4-A546 DAPI 8C1-siRNA-IMP-a2-a4 V2.00	0	28. siRNA-IMPa4-25 PSPC1-A488 DAPI IMPa4-A546_n_TileScan_001 (Stage 14 of 49)	00-MMa7aM4iquGNDEMxcVwG4C
201		Cell	2	0.000	1.000	842	18	siRNA-IMPa4-25 PSPC1-A488 IMPa4-A546 DAPI 8C1-siRNA-IMP-a2-a4 V2.00	0	28. siRNA-IMPa4-25 PSPC1-A488 DAPI IMPa4-A546_n_TileScan_001 (Stage 14 of 49)	00-MMa7aM4iquGNDEMxcVwG4C
177		Cell	2	0.000	1.000	843	19	siRNA-IMPa4-25 PSPC1-A488 IMPa4-A546 DAPI 8C1-siRNA-IMP-a2-a4 V2.00	0	28. siRNA-IMPa4-25 PSPC1-A488 DAPI IMPa4-A546_n_TileScan_001 (Stage 14 of 49)	00-MMa7aM4iquGNDEMxcVwG4C
231		Cell	2	0.000	1.000	844	20	siRNA-IMPa4-25 PSPC1-A488 IMPa4-A546 DAPI 8C1-siRNA-IMP-a2-a4 V2.00	0	28. siRNA-IMPa4-25 PSPC1-A488 DAPI IMPa4-A546_n_TileScan_001 (Stage 14 of 49)	00-MMa7aM4iquGNDEMxcVwG4C
236		Cell	2	0.000	1.000	845	21	siRNA-IMPa4-25 PSPC1-A488 IMPa4-A546 DAPI 8C1-siRNA-IMP-a2-a4 V2.00	0	28. siRNA-IMPa4-25 PSPC1-A488 DAPI IMPa4-A546_n_TileScan_001 (Stage 14 of 49)	00-MMa7aM4iquGNDEMxcVwG4C
71		Cell	2	0.000	1.000	846	22	siRNA-IMPa4-25 PSPC1-A488 IMPa4-A546 DAPI 8C1-siRNA-IMP-a2-a4 V2.00	0	28. siRNA-IMPa4-25 PSPC1-A488 DAPI IMPa4-A546_n_TileScan_001 (Stage 14 of 49)	00-MMa7aM4iquGNDEMxcVwG4C
10		Cell	2	0.000	1.000	847	0	siRNA-IMPa4-25 PSPC1-A488 IMPa4-A546 DAPI 8C1-siRNA-IMP-a2-a4 V2.00	0	28. siRNA-IMPa4-25 PSPC1-A488 DAPI IMPa4-A546_o_TileScan_001 (Stage 15 of 49)	00-jDBCk6QkNCVvvVtsxyohk7
5		Cell	2	0.000	1.000	848	1	siRNA-IMPa4-25 PSPC1-A488 IMPa4-A546 DAPI 8C1-siRNA-IMP-a2-a4 V2.00	0	28. siRNA-IMPa4-25 PSPC1-A488 DAPI IMPa4-A546_o_TileScan_001 (Stage 15 of 49)	00-jDBCk6QkNCVvvVtsxyohk7
8		Cell	2	0.000	1.000	849	2	siRNA-IMPa4-25 PSPC1-A488 IMPa4-A546 DAPI 8C1-siRNA-IMP-a2-a4 V2.00	0	28. siRNA-IMPa4-25 PSPC1-A488 DAPI IMPa4-A546_o_TileScan_001 (Stage 15 of 49)	00-jDBCk6QkNCVvvVtsxyohk7
5		Cell	2	0.000	1.000	850	3	siRNA-IMPa4-25 PSPC1-A488 IMPa4-A546 DAPI 8C1-siRNA-IMP-a2-a4 V2.00	0	28. siRNA-IMPa4-25 PSPC1-A488 DAPI IMPa4-A546_o_TileScan_001 (Stage 15 of 49)	00-jDBCk6QkNCVvvVtsxyohk7
142		Cell	2	0.000	1.000	851	4	siRNA-IMPa4-25 PSPC1-A488 IMPa4-A546 DAPI 8C1-siRNA-IMP-a2-a4 V2.00	0	28. siRNA-IMPa4-25 PSPC1-A488 DAPI IMPa4-A546_o_TileScan_001 (Stage 15 of 49)	00-jDBCk6QkNCVvvVtsxyohk7
5		Cell	2	0.000	1.000	852	0	siRNA-IMPa4-25 PSPC1-A488 IMPa4-A546 DAPI 8C1-siRNA-IMP-a2-a4 V2.00	0	28. siRNA-IMPa4-25 PSPC1-A488 DAPI IMPa4-A546_p_TileScan_001 (Stage 16 of 49)	00-4MBaDQnJXmhxxhnC4JdZn3
15		Cell	2	0.000	1.000	853	1	siRNA-IMPa4-25 PSPC1-A488 IMPa4-A546 DAPI 8C1-siRNA-IMP-a2-a4 V2.00	0	28. siRNA-IMPa4-25 PSPC1-A488 DAPI IMPa4-A546_p_TileScan_001 (Stage 16 of 49)	00-4MBaDQnJXmhxxhnC4JdZn3
12		Cell	2	0.000	1.000	854	2	siRNA-IMPa4-25 PSPC1-A488 IMPa4-A546 DAPI 8C1-siRNA-IMP-a2-a4 V2.00	0	28. siRNA-IMPa4-25 PSPC1-A488 DAPI IMPa4-A546_p_TileScan_001 (Stage 16 of 49)	00-4MBaDQnJXmhxxhnC4JdZn3
129		Cell	2	0.000	1.000	855	3	siRNA-IMPa4-25 PSPC1-A488 IMPa4-A546 DAPI 8C1-siRNA-IMP-a2-a4 V2.00	0	28. siRNA-IMPa4-25 PSPC1-A488 DAPI IMPa4-A546_p_TileScan_001 (Stage 16 of 49)	00-4MBaDQnJXmhxxhnC4JdZn3
195		Cell	2	0.000	1.000	856	4	siRNA-IMPa4-25 PSPC1-A488 IMPa4-A546 DAPI 8C1-siRNA-IMP-a2-a4 V2.00	0	28. siRNA-IMPa4-25 PSPC1-A488 DAPI IMPa4-A546_p_TileScan_001 (Stage 16 of 49)	00-4MBaDQnJXmhxxhnC4JdZn3
84		Cell	2	0.000	1.000	857	5	siRNA-IMPa4-25 PSPC1-A488 IMPa4-A546 DAPI 8C1-siRNA-IMP-a2-a4 V2.00	0	28. siRNA-IMPa4-25 PSPC1-A488 DAPI IMPa4-A546_p_TileScan_001 (Stage 16 of 49)	00-4MBaDQnJXmhxxhnC4JdZn3
176		Cell	2	0.000	1.000	858	6	siRNA-IMPa4-25 PSPC1-A488 IMPa4-A546 DAPI 8C1-siRNA-IMP-a2-a4 V2.00	0	28. siRNA-IMPa4-25 PSPC1-A488 DAPI IMPa4-A546_p_TileScan_001 (Stage 16 of 49)	00-4MBaDQnJXmhxxhnC4JdZn3
205		Cell	2	0.000	1.000	859	7	siRNA-IMPa4-25 PSPC1-A488 IMPa4-A546 DAPI 8C1-siRNA-IMP-a2-a4 V2.00	0	28. siRNA-IMPa4-25 PSPC1-A488 DAPI IMPa4-A546_p_TileScan_001 (Stage 16 of 49)	00-4MBaDQnJXmhxxhnC4JdZn3
8		Cell	2	0.000	1.000	860	8	siRNA-IMPa4-25 PSPC1-A488 IMPa4-A546 DAPI 8C1-siRNA-IMP-a2-a4 V2.00	0	28. siRNA-IMPa4-25 PSPC1-A488 DAPI IMPa4-A546_p_TileScan_001 (Stage 16 of 49)	00-4MBaDQnJXmhxxhnC4JdZn3
186		Cell	2	0.000	1.000	861	9	siRNA-IMPa4-25 PSPC1-A488 IMPa4-A546 DAPI 8C1-siRNA-IMP-a2-a4 V2.00	0	28. siRNA-IMPa4-25 PSPC1-A488 DAPI IMPa4-A546_p_TileScan_001 (Stage 16 of 49)	00-4MBaDQnJXmhxxhnC4JdZn3
8		Cell	2	0.000	1.000	862	10	siRNA-IMPa4-25 PSPC1-A488 IMPa4-A546 DAPI 8C1-siRNA-IMP-a2-a4 V2.00	0	28. siRNA-IMPa4-25 PSPC1-A488 DAPI IMPa4-A546_p_TileScan_001 (Stage 16 of 49)	00-4MBaDQnJXmhxxhnC4JdZn3
114		Cell	2	0.000	1.000	863	11	siRNA-IMPa4-25 PSPC1-A488 IMPa4-A546 DAPI 8C1-siRNA-IMP-a2-a4 V2.00	0	28. siRNA-IMPa4-25 PSPC1-A488 DAPI IMPa4-A546_p_TileScan_001 (Stage 16 of 49)	00-4MBaDQnJXmhxxhnC4JdZn3
227		Cell	2	0.000	1.000	864	12	siRNA-IMPa4-25 PSPC1-A488 IMPa4-A546 DAPI 8C1-siRNA-IMP-a2-a4 V2.00	0	28. siRNA-IMPa4-25 PSPC1-A488 DAPI IMPa4-A546_p_TileScan_001 (Stage 16 of 49)	00-4MBaDQnJXmhxxhnC4JdZn3
221		Cell	2	0.000	1.000	865	13	siRNA-IMPa4-25 PSPC1-A488 IMPa4-A546 DAPI 8C1-siRNA-IMP-a2-a4 V2.00	0	28. siRNA-IMPa4-25 PSPC1-A488 DAPI IMPa4-A546_p_TileScan_001 (Stage 16 of 49)	00-4MBaDQnJXmhxxhnC4JdZn3
162		Cell	2	0.000	1.000	866	14	siRNA-IMPa4-25 PSPC1-A488 IMPa4-A546 DAPI 8C1-siRNA-IMP-a2-a4 V2.00	0	28. siRNA-IMPa4-25 PSPC1-A488 DAPI IMPa4-A546_p_TileScan_001 (Stage 16 of 49)	00-4MBaDQnJXmhxxhnC4JdZn3
8		Cell	2	0.000	1.000	867	15	siRNA-IMPa4-25 PSPC1-A488 IMPa4-A546 DAPI 8C1-siRNA-IMP-a2-a4 V2.00	0	28. siRNA-IMPa4-25 PSPC1-A488 DAPI IMPa4-A546_p_TileScan_001 (Stage 16 of 49)	00-4MBaDQnJXmhxxhnC4JdZn3
10		Cell	2	0.000	1.000	868	16	siRNA-IMPa4-25 PSPC1-A488 IMPa4-A546 DAPI 8C1-siRNA-IMP-a2-a4 V2.00	0	28. siRNA-IMPa4-25 PSPC1-A488 DAPI IMPa4-A546_p_TileScan_001 (Stage 16 of 49)	00-4MBaDQnJXmhxxhnC4JdZn3
190		Cell	2	0.000	1.000	869	17	siRNA-IMPa4-25 PSPC1-A488 IMPa4-A546 DAPI 8C1-siRNA-IMP-a2-a4 V2.00	0	28. siRNA-IMPa4-25 PSPC1-A488 DAPI IMPa4-A546_p_TileScan_001 (Stage 16 of 49)	00-4MBaDQnJXmhxxhnC4JdZn3
113		Cell	2	0.000	1.000	870	18	siRNA-IMPa4-25 PSPC1-A488 IMPa4-A546 DAPI 8C1-siRNA-IMP-a2-a4 V2.00	0	28. siRNA-IMPa4-25 PSPC1-A488 DAPI IMPa4-A546_p_TileScan_001 (Stage 16 of 49)	00-4MBaDQnJXmhxxhnC4JdZn3
112		Cell	2	0.000	1.000	871	19	siRNA-IMPa4-25 PSPC1-A488 IMPa4-A546 DAPI 8C1-siRNA-IMP-a2-a4 V2.00	0	28. siRNA-IMPa4-25 PSPC1-A488 DAPI IMPa4-A546_p_TileScan_001 (Stage 16 of 49)	00-4MBaDQnJXmhxxhnC4JdZn3
4		Cell	2	0.000	1.000	872	20	siRNA-IMPa4-25 PSPC1-A488 IMPa4-A546 DAPI 8C1-siRNA-IMP-a2-a4 V2.00	0	28. siRNA-IMPa4-25 PSPC1-A488 DAPI IMPa4-A546_p_TileScan_001 (Stage 16 of 49)	00-4MBaDQnJXmhxxhnC4JdZn3
9		Cell	2	0.000	1.000	873	0	siRNA-IMPa4-25 PSPC1-A488 IMPa4-A546 DAPI 8C1-siRNA-IMP-a2-a4 V2.00	0	28. siRNA-IMPa4-25 PSPC1-A488 DAPI IMPa4-A546_q_TileScan_001 (Stage 17 of 49)	00-awwfFSCnr4xkKHMLqrVpte
166		Cell	2	0.000	1.000	874	1	siRNA-IMPa4-25 PSPC1-A488 IMPa4-A546 DAPI 8C1-siRNA-IMP-a2-a4 V2.00	0	28. siRNA-IMPa4-25 PSPC1-A488 DAPI IMPa4-A546_q_TileScan_001 (Stage 17 of 49)	00-awwfFSCnr4xkKHMLqrVpte
192		Cell	2	0.000	1.000	875	2	siRNA-IMPa4-25 PSPC1-A488 IMPa4-A546 DAPI 8C1-siRNA-IMP-a2-a4 V2.00	0	28. siRNA-IMPa4-25 PSPC1-A488 DAPI IMPa4-A546_q_TileScan_001 (Stage 17 of 49)	00-awwfFSCnr4xkKHMLqrVpte
197		Cell	2	0.000	1.000	876	3	siRNA-IMPa4-25 PSPC1-A488 IMPa4-A546 DAPI 8C1-siRNA-IMP-a2-a4 V2.00	0	28. siRNA-IMPa4-25 PSPC1-A488 DAPI IMPa4-A546_q_TileScan_001 (Stage 17 of 49)	00-awwfFSCnr4xkKHMLqrVpte
10		Cell	2	0.000	1.000	877	4	siRNA-IMPa4-25 PSPC1-A488 IMPa4-A546 DAPI 8C1-siRNA-IMP-a2-a4 V2.00	0	28. siRNA-IMPa4-25 PSPC1-A488 DAPI IMPa4-A546_q_TileScan_001 (Stage 17 of 49)	00-awwfFSCnr4xkKHMLqrVpte
3		Cell	2	0.000	1.000	878	5	siRNA-IMPa4-25 PSPC1-A488 IMPa4-A546 DAPI 8C1-siRNA-IMP-a2-a4 V2.00	0	28. siRNA-IMPa4-25 PSPC1-A488 DAPI IMPa4-A546_q_TileScan_001 (Stage 17 of 49)	00-awwfFSCnr4xkKHMLqrVpte
122		Cell	2	0.000	1.000	879	6	siRNA-IMPa4-25 PSPC1-A488 IMPa4-A546 DAPI 8C1-siRNA-IMP-a2-a4 V2.00	0	28. siRNA-IMPa4-25 PSPC1-A488 DAPI IMPa4-A546_q_TileScan_001 (Stage 17 of 49)	00-awwfFSCnr4xkKHMLqrVpte
22		Cell	2	0.000	1.000	880	7	siRNA-IMPa4-25 PSPC1-A488 IMPa4-A546 DAPI 8C1-siRNA-IMP-a2-a4 V2.00	0	28. siRNA-IMPa4-25 PSPC1-A488 DAPI IMPa4-A546_q_TileScan_001 (Stage 17 of 49)	00-awwfFSCnr4xkKHMLqrVpte
115		Cell	2	0.000	1.000	881	8	siRNA-IMPa4-25 PSPC1-A488 IMPa4-A546 DAPI 8C1-siRNA-IMP-a2-a4 V2.00	0	28. siRNA-IMPa4-25 PSPC1-A488 DAPI IMPa4-A546_q_TileScan_001 (Stage 17 of 49)	00-awwfFSCnr4xkKHMLqrVpte
7		Cell	2	0.000	1.000	882	9	siRNA-IMPa4-25 PSPC1-A488 IMPa4-A546 DAPI 8C1-siRNA-IMP-a2-a4 V2.00	0	28. siRNA-IMPa4-25 PSPC1-A488 DAPI IMPa4-A546_q_TileScan_001 (Stage 17 of 49)	00-awwfFSCnr4xkKHMLqrVpte
4		Cell	2	0.000	1.000	883	10	siRNA-IMPa4-25 PSPC1-A488 IMPa4-A546 DAPI 8C1-siRNA-IMP-a2-a4 V2.00	0	28. siRNA-IMPa4-25 PSPC1-A488 DAPI IMPa4-A546_q_TileScan_001 (Stage 17 of 49)	00-awwfFSCnr4xkKHMLqrVpte
210		Cell	2	0.000	1.000	884	11	siRNA-IMPa4-25 PSPC1-A488 IMPa4-A546 DAPI 8C1-siRNA-IMP-a2-a4 V2.00	0	28. siRNA-IMPa4-25 PSPC1-A488 DAPI IMPa4-A546_q_TileScan_001 (Stage 17 of 49)	00-awwfFSCnr4xkKHMLqrVpte
154		Cell	2	0.000	1.000	885	12	siRNA-IMPa4-25 PSPC1-A488 IMPa4-A546 DAPI 8C1-siRNA-IMP-a2-a4 V2.00	0	28. siRNA-IMPa4-25 PSPC1-A488 DAPI IMPa4-A546_q_TileScan_001 (Stage 17 of 49)	00-awwfFSCnr4xkKHMLqrVpte
248		Cell	2	0.000	1.000	886	13	siRNA-IMPa4-25 PSPC1-A488 IMPa4-A546 DAPI 8C1-siRNA-IMP-a2-a4 V2.00	0	28. siRNA-IMPa4-25 PSPC1-A488 DAPI IMPa4-A546_q_TileScan_001 (Stage 17 of 49)	00-awwfFSCnr4xkKHMLqrVpte
20		Cell	2	0.000	1.000	887	14	siRNA-IMPa4-25 PSPC1-A488 IMPa4-A546 DAPI 8C1-siRNA-IMP-a2-a4 V2.00	0	28. siRNA-IMPa4-25 PSPC1-A488 DAPI IMPa4-A546_q_TileScan_001 (Stage 17 of 49)	00-awwfFSCnr4xkKHMLqrVpte
135		Cell	2	0.000	1.000	888	15	siRNA-IMPa4-25 PSPC1-A488 IMPa4-A546 DAPI 8C1-siRNA-IMP-a2-a4 V2.00	0	28. siRNA-IMPa4-25 PSPC1-A488 DAPI IMPa4-A546_q_TileScan_001 (Stage 17 of 49)	00-awwfFSCnr4xkKHMLqrVpte
7		Cell	2	0.000	1.000	889	16	siRNA-IMPa4-25 PSPC1-A488 IMPa4-A546 DAPI 8C1-siRNA-IMP-a2-a4 V2.00	0	28. siRNA-IMPa4-25 PSPC1-A488 DAPI IMPa4-A546_q_TileScan_001 (Stage 17 of 49)	00-awwfFSCnr4xkKHMLqrVpte
172		Cell	2	0.000	1.000	890	17	siRNA-IMPa4-25 PSPC1-A488 IMPa4-A546 DAPI 8C1-siRNA-IMP-a2-a4 V2.00	0	28. siRNA-IMPa4-25 PSPC1-A488 DAPI IMPa4-A546_q_TileScan_001 (Stage 17 of 49)	00-awwfFSCnr4xkKHMLqrVpte
185		Cell	2	0.000	1.000	891	18	siRNA-IMPa4-25 PSPC1-A488 IMPa4-A546 DAPI 8C1-siRNA-IMP-a2-a4 V2.00	0	28. siRNA-IMPa4-25 PSPC1-A488 DAPI IMPa4-A546_q_TileScan_001 (Stage 17 of 49)	00-awwfFSCnr4xkKHMLqrVpte
102		Cell	2	0.000	1.000	892	19	siRNA-IMPa4-25 PSPC1-A488 IMPa4-A546 DAPI 8C1-siRNA-IMP-a2-a4 V2.00	0	28. siRNA-IMPa4-25 PSPC1-A488 DAPI IMPa4-A546_q_TileScan_001 (Stage 17 of 49)	00-awwfFSCnr4xkKHMLqrVpte
106		Cell	2	0.000	1.000	893	20	siRNA-IMPa4-25 PSPC1-A488 IMPa4-A546 DAPI 8C1-siRNA-IMP-a2-a4 V2.00	0	28. siRNA-IMPa4-25 PSPC1-A488 DAPI IMPa4-A546_q_TileScan_001 (Stage 17 of 49)	00-awwfFSCnr4xkKHMLqrVpte
89		Cell	2	0.000	1.000	894	21	siRNA-IMPa4-25 PSPC1-A488 IMPa4-A546 DAPI 8C1-siRNA-IMP-a2-a4 V2.00	0	28. siRNA-IMPa4-25 PSPC1-A488 DAPI IMPa4-A546_q_TileScan_001 (Stage 17 of 49)	00-awwfFSCnr4xkKHMLqrVpte
62		Cell	2	0.000	1.000	895	22	siRNA-IMPa4-25 PSPC1-A488 IMPa4-A546 DAPI 8C1-siRNA-IMP-a2-a4 V2.00	0	28. siRNA-IMPa4-25 PSPC1-A488 DAPI IMPa4-A546_q_TileScan_001 (Stage 17 of 49)	00-awwfFSCnr4xkKHMLqrVpte
10		Cell	2	0.000	1.000	896	23	siRNA-IMPa4-25 PSPC1-A488 IMPa4-A546 DAPI 8C1-siRNA-IMP-a2-a4 V2.00	0	28. siRNA-IMPa4-25 PSPC1-A488 DAPI IMPa4-A546_q_TileScan_001 (Stage 17 of 49)	00-awwfFSCnr4xkKHMLqrVpte
118		Cell	2	0.000	1.000	897	24	siRNA-IMPa4-25 PSPC1-A488 IMPa4-A546 DAPI 8C1-siRNA-IMP-a2-a4 V2.00	0	28. siRNA-IMPa4-25 PSPC1-A488 DAPI IMPa4-A546_q_TileScan_001 (Stage 17 of 49)	00-awwfFSCnr4xkKHMLqrVpte
143		Cell	2	0.000	1.000	898	25	siRNA-IMPa4-25 PSPC1-A488 IMPa4-A546 DAPI 8C1-siRNA-IMP-a2-a4 V2.00	0	28. siRNA-IMPa4-25 PSPC1-A488 DAPI IMPa4-A546_q_TileScan_001 (Stage 17 of 49)	00-awwfFSCnr4xkKHMLqrVpte
194		Cell	2	0.000	1.000	899	26	siRNA-IMPa4-25 PSPC1-A488 IMPa4-A546 DAPI 8C1-siRNA-IMP-a2-a4 V2.00	0	28. siRNA-IMPa4-25 PSPC1-A488 DAPI IMPa4-A546_q_TileScan_001 (Stage 17 of 49)	00-awwfFSCnr4xkKHMLqrVpte
19		Cell	2	0.000	1.000	900	0	siRNA-IMPa4-25 PSPC1-A488 IMPa4-A546 DAPI 8C1-siRNA-IMP-a2-a4 V2.00	0	28. siRNA-IMPa4-25 PSPC1-A488 DAPI IMPa4-A546_r_TileScan_001 (Stage 18 of 49)	00-PLobHobAe9VVtqyn28Mvwi
60		Cell	2	0.000	1.000	901	1	siRNA-IMPa4-25 PSPC1-A488 IMPa4-A546 DAPI 8C1-siRNA-IMP-a2-a4 V2.00	0	28. siRNA-IMPa4-25 PSPC1-A488 DAPI IMPa4-A546_r_TileScan_001 (Stage 18 of 49)	00-PLobHobAe9VVtqyn28Mvwi
165		Cell	2	0.000	1.000	902	2	siRNA-IMPa4-25 PSPC1-A488 IMPa4-A546 DAPI 8C1-siRNA-IMP-a2-a4 V2.00	0	28. siRNA-IMPa4-25 PSPC1-A488 DAPI IMPa4-A546_r_TileScan_001 (Stage 18 of 49)	00-PLobHobAe9VVtqyn28Mvwi
87		Cell	2	0.000	1.000	903	3	siRNA-IMPa4-25 PSPC1-A488 IMPa4-A546 DAPI 8C1-siRNA-IMP-a2-a4 V2.00	0	28. siRNA-IMPa4-25 PSPC1-A488 DAPI IMPa4-A546_r_TileScan_001 (Stage 18 of 49)	00-PLobHobAe9VVtqyn28Mvwi
56		Cell	2	0.000	1.000	904	4	siRNA-IMPa4-25 PSPC1-A488 IMPa4-A546 DAPI 8C1-siRNA-IMP-a2-a4 V2.00	0	28. siRNA-IMPa4-25 PSPC1-A488 DAPI IMPa4-A546_r_TileScan_001 (Stage 18 of 49)	00-PLobHobAe9VVtqyn28Mvwi
239		Cell	2	0.000	1.000	905	5	siRNA-IMPa4-25 PSPC1-A488 IMPa4-A546 DAPI 8C1-siRNA-IMP-a2-a4 V2.00	0	28. siRNA-IMPa4-25 PSPC1-A488 DAPI IMPa4-A546_r_TileScan_001 (Stage 18 of 49)	00-PLobHobAe9VVtqyn28Mvwi
244		Cell	2	0.000	1.000	906	6	siRNA-IMPa4-25 PSPC1-A488 IMPa4-A546 DAPI 8C1-siRNA-IMP-a2-a4 V2.00	0	28. siRNA-IMPa4-25 PSPC1-A488 DAPI IMPa4-A546_r_TileScan_001 (Stage 18 of 49)	00-PLobHobAe9VVtqyn28Mvwi
10		Cell	2	0.000	1.000	907	7	siRNA-IMPa4-25 PSPC1-A488 IMPa4-A546 DAPI 8C1-siRNA-IMP-a2-a4 V2.00	0	28. siRNA-IMPa4-25 PSPC1-A488 DAPI IMPa4-A546_r_TileScan_001 (Stage 18 of 49)	00-PLobHobAe9VVtqyn28Mvwi
179		Cell	2	0.000	1.000	908	8	siRNA-IMPa4-25 PSPC1-A488 IMPa4-A546 DAPI 8C1-siRNA-IMP-a2-a4 V2.00	0	28. siRNA-IMPa4-25 PSPC1-A488 DAPI IMPa4-A546_r_TileScan_001 (Stage 18 of 49)	00-PLobHobAe9VVtqyn28Mvwi
20		Cell	2	0.000	1.000	909	9	siRNA-IMPa4-25 PSPC1-A488 IMPa4-A546 DAPI 8C1-siRNA-IMP-a2-a4 V2.00	0	28. siRNA-IMPa4-25 PSPC1-A488 DAPI IMPa4-A546_r_TileScan_001 (Stage 18 of 49)	00-PLobHobAe9VVtqyn28Mvwi
167		Cell	2	0.000	1.000	910	10	siRNA-IMPa4-25 PSPC1-A488 IMPa4-A546 DAPI 8C1-siRNA-IMP-a2-a4 V2.00	0	28. siRNA-IMPa4-25 PSPC1-A488 DAPI IMPa4-A546_r_TileScan_001 (Stage 18 of 49)	00-PLobHobAe9VVtqyn28Mvwi
219		Cell	2	0.000	1.000	911	11	siRNA-IMPa4-25 PSPC1-A488 IMPa4-A546 DAPI 8C1-siRNA-IMP-a2-a4 V2.00	0	28. siRNA-IMPa4-25 PSPC1-A488 DAPI IMPa4-A546_r_TileScan_001 (Stage 18 of 49)	00-PLobHobAe9VVtqyn28Mvwi
246		Cell	2	0.000	1.000	912	12	siRNA-IMPa4-25 PSPC1-A488 IMPa4-A546 DAPI 8C1-siRNA-IMP-a2-a4 V2.00	0	28. siRNA-IMPa4-25 PSPC1-A488 DAPI IMPa4-A546_r_TileScan_001 (Stage 18 of 49)	00-PLobHobAe9VVtqyn28Mvwi
119		Cell	2	0.000	1.000	913	13	siRNA-IMPa4-25 PSPC1-A488 IMPa4-A546 DAPI 8C1-siRNA-IMP-a2-a4 V2.00	0	28. siRNA-IMPa4-25 PSPC1-A488 DAPI IMPa4-A546_r_TileScan_001 (Stage 18 of 49)	00-PLobHobAe9VVtqyn28Mvwi
181		Cell	2	0.000	1.000	914	14	siRNA-IMPa4-25 PSPC1-A488 IMPa4-A546 DAPI 8C1-siRNA-IMP-a2-a4 V2.00	0	28. siRNA-IMPa4-25 PSPC1-A488 DAPI IMPa4-A546_r_TileScan_001 (Stage 18 of 49)	00-PLobHobAe9VVtqyn28Mvwi
145		Cell	2	0.000	1.000	915	15	siRNA-IMPa4-25 PSPC1-A488 IMPa4-A546 DAPI 8C1-siRNA-IMP-a2-a4 V2.00	0	28. siRNA-IMPa4-25 PSPC1-A488 DAPI IMPa4-A546_r_TileScan_001 (Stage 18 of 49)	00-PLobHobAe9VVtqyn28Mvwi
10		Cell	2	0.000	1.000	916	16	siRNA-IMPa4-25 PSPC1-A488 IMPa4-A546 DAPI 8C1-siRNA-IMP-a2-a4 V2.00	0	28. siRNA-IMPa4-25 PSPC1-A488 DAPI IMPa4-A546_r_TileScan_001 (Stage 18 of 49)	00-PLobHobAe9VVtqyn28Mvwi
220		Cell	2	0.000	1.000	917	17	siRNA-IMPa4-25 PSPC1-A488 IMPa4-A546 DAPI 8C1-siRNA-IMP-a2-a4 V2.00	0	28. siRNA-IMPa4-25 PSPC1-A488 DAPI IMPa4-A546_r_TileScan_001 (Stage 18 of 49)	00-PLobHobAe9VVtqyn28Mvwi
184		Cell	2	0.000	1.000	918	18	siRNA-IMPa4-25 PSPC1-A488 IMPa4-A546 DAPI 8C1-siRNA-IMP-a2-a4 V2.00	0	28. siRNA-IMPa4-25 PSPC1-A488 DAPI IMPa4-A546_r_TileScan_001 (Stage 18 of 49)	00-PLobHobAe9VVtqyn28Mvwi
132		Cell	2	0.000	1.000	919	19	siRNA-IMPa4-25 PSPC1-A488 IMPa4-A546 DAPI 8C1-siRNA-IMP-a2-a4 V2.00	0	28. siRNA-IMPa4-25 PSPC1-A488 DAPI IMPa4-A546_r_TileScan_001 (Stage 18 of 49)	00-PLobHobAe9VVtqyn28Mvwi
168		Cell	2	0.000	1.000	920	20	siRNA-IMPa4-25 PSPC1-A488 IMPa4-A546 DAPI 8C1-siRNA-IMP-a2-a4 V2.00	0	28. siRNA-IMPa4-25 PSPC1-A488 DAPI IMPa4-A546_r_TileScan_001 (Stage 18 of 49)	00-PLobHobAe9VVtqyn28Mvwi
17		Cell	2	0.000	1.000	921	21	siRNA-IMPa4-25 PSPC1-A488 IMPa4-A546 DAPI 8C1-siRNA-IMP-a2-a4 V2.00	0	28. siRNA-IMPa4-25 PSPC1-A488 DAPI IMPa4-A546_r_TileScan_001 (Stage 18 of 49)	00-PLobHobAe9VVtqyn28Mvwi
23		Cell	2	0.000	1.000	922	22	siRNA-IMPa4-25 PSPC1-A488 IMPa4-A546 DAPI 8C1-siRNA-IMP-a2-a4 V2.00	0	28. siRNA-IMPa4-25 PSPC1-A488 DAPI IMPa4-A546_r_TileScan_001 (Stage 18 of 49)	00-PLobHobAe9VVtqyn28Mvwi
254		Cell	2	0.000	1.000	923	23	siRNA-IMPa4-25 PSPC1-A488 IMPa4-A546 DAPI 8C1-siRNA-IMP-a2-a4 V2.00	0	28. siRNA-IMPa4-25 PSPC1-A488 DAPI IMPa4-A546_r_TileScan_001 (Stage 18 of 49)	00-PLobHobAe9VVtqyn28Mvwi
3		Cell	2	0.000	1.000	924	0	siRNA-IMPa4-25 PSPC1-A488 IMPa4-A546 DAPI 8C1-siRNA-IMP-a2-a4 V2.00	0	28. siRNA-IMPa4-25 PSPC1-A488 DAPI IMPa4-A546_s_TileScan_001 (Stage 19 of 49)	00-YRKdoPvtLeDcWx536MiUz6
188		Cell	2	0.000	1.000	925	1	siRNA-IMPa4-25 PSPC1-A488 IMPa4-A546 DAPI 8C1-siRNA-IMP-a2-a4 V2.00	0	28. siRNA-IMPa4-25 PSPC1-A488 DAPI IMPa4-A546_s_TileScan_001 (Stage 19 of 49)	00-YRKdoPvtLeDcWx536MiUz6
222		Cell	2	0.000	1.000	926	2	siRNA-IMPa4-25 PSPC1-A488 IMPa4-A546 DAPI 8C1-siRNA-IMP-a2-a4 V2.00	0	28. siRNA-IMPa4-25 PSPC1-A488 DAPI IMPa4-A546_s_TileScan_001 (Stage 19 of 49)	00-YRKdoPvtLeDcWx536MiUz6
229		Cell	2	0.000	1.000	927	3	siRNA-IMPa4-25 PSPC1-A488 IMPa4-A546 DAPI 8C1-siRNA-IMP-a2-a4 V2.00	0	28. siRNA-IMPa4-25 PSPC1-A488 DAPI IMPa4-A546_s_TileScan_001 (Stage 19 of 49)	00-YRKdoPvtLeDcWx536MiUz6
192		Cell	2	0.000	1.000	928	4	siRNA-IMPa4-25 PSPC1-A488 IMPa4-A546 DAPI 8C1-siRNA-IMP-a2-a4 V2.00	0	28. siRNA-IMPa4-25 PSPC1-A488 DAPI IMPa4-A546_s_TileScan_001 (Stage 19 of 49)	00-YRKdoPvtLeDcWx536MiUz6
13		Cell	2	0.000	1.000	929	5	siRNA-IMPa4-25 PSPC1-A488 IMPa4-A546 DAPI 8C1-siRNA-IMP-a2-a4 V2.00	0	28. siRNA-IMPa4-25 PSPC1-A488 DAPI IMPa4-A546_s_TileScan_001 (Stage 19 of 49)	00-YRKdoPvtLeDcWx536MiUz6
19		Cell	2	0.000	1.000	930	6	siRNA-IMPa4-25 PSPC1-A488 IMPa4-A546 DAPI 8C1-siRNA-IMP-a2-a4 V2.00	0	28. siRNA-IMPa4-25 PSPC1-A488 DAPI IMPa4-A546_s_TileScan_001 (Stage 19 of 49)	00-YRKdoPvtLeDcWx536MiUz6
191		Cell	2	0.000	1.000	931	7	siRNA-IMPa4-25 PSPC1-A488 IMPa4-A546 DAPI 8C1-siRNA-IMP-a2-a4 V2.00	0	28. siRNA-IMPa4-25 PSPC1-A488 DAPI IMPa4-A546_s_TileScan_001 (Stage 19 of 49)	00-YRKdoPvtLeDcWx536MiUz6
143		Cell	2	0.000	1.000	932	8	siRNA-IMPa4-25 PSPC1-A488 IMPa4-A546 DAPI 8C1-siRNA-IMP-a2-a4 V2.00	0	28. siRNA-IMPa4-25 PSPC1-A488 DAPI IMPa4-A546_s_TileScan_001 (Stage 19 of 49)	00-YRKdoPvtLeDcWx536MiUz6
216		Cell	2	0.000	1.000	933	9	siRNA-IMPa4-25 PSPC1-A488 IMPa4-A546 DAPI 8C1-siRNA-IMP-a2-a4 V2.00	0	28. siRNA-IMPa4-25 PSPC1-A488 DAPI IMPa4-A546_s_TileScan_001 (Stage 19 of 49)	00-YRKdoPvtLeDcWx536MiUz6
188		Cell	2	0.000	1.000	934	10	siRNA-IMPa4-25 PSPC1-A488 IMPa4-A546 DAPI 8C1-siRNA-IMP-a2-a4 V2.00	0	28. siRNA-IMPa4-25 PSPC1-A488 DAPI IMPa4-A546_s_TileScan_001 (Stage 19 of 49)	00-YRKdoPvtLeDcWx536MiUz6
18		Cell	2	0.000	1.000	935	0	siRNA-IMPa4-25 PSPC1-A488 IMPa4-A546 DAPI 8C1-siRNA-IMP-a2-a4 V2.00	0	28. siRNA-IMPa4-25 PSPC1-A488 DAPI IMPa4-A546_t_TileScan_001 (Stage 20 of 49)	00-FMqHqhADy7mLvVsQ4nWC8S
142		Cell	2	0.000	1.000	936	1	siRNA-IMPa4-25 PSPC1-A488 IMPa4-A546 DAPI 8C1-siRNA-IMP-a2-a4 V2.00	0	28. siRNA-IMPa4-25 PSPC1-A488 DAPI IMPa4-A546_t_TileScan_001 (Stage 20 of 49)	00-FMqHqhADy7mLvVsQ4nWC8S
154		Cell	2	0.000	1.000	937	2	siRNA-IMPa4-25 PSPC1-A488 IMPa4-A546 DAPI 8C1-siRNA-IMP-a2-a4 V2.00	0	28. siRNA-IMPa4-25 PSPC1-A488 DAPI IMPa4-A546_t_TileScan_001 (Stage 20 of 49)	00-FMqHqhADy7mLvVsQ4nWC8S
232		Cell	2	0.000	1.000	938	3	siRNA-IMPa4-25 PSPC1-A488 IMPa4-A546 DAPI 8C1-siRNA-IMP-a2-a4 V2.00	0	28. siRNA-IMPa4-25 PSPC1-A488 DAPI IMPa4-A546_t_TileScan_001 (Stage 20 of 49)	00-FMqHqhADy7mLvVsQ4nWC8S
6		Cell	2	0.000	1.000	939	4	siRNA-IMPa4-25 PSPC1-A488 IMPa4-A546 DAPI 8C1-siRNA-IMP-a2-a4 V2.00	0	28. siRNA-IMPa4-25 PSPC1-A488 DAPI IMPa4-A546_t_TileScan_001 (Stage 20 of 49)	00-FMqHqhADy7mLvVsQ4nWC8S
233		Cell	2	0.000	1.000	940	5	siRNA-IMPa4-25 PSPC1-A488 IMPa4-A546 DAPI 8C1-siRNA-IMP-a2-a4 V2.00	0	28. siRNA-IMPa4-25 PSPC1-A488 DAPI IMPa4-A546_t_TileScan_001 (Stage 20 of 49)	00-FMqHqhADy7mLvVsQ4nWC8S
176		Cell	2	0.000	1.000	941	6	siRNA-IMPa4-25 PSPC1-A488 IMPa4-A546 DAPI 8C1-siRNA-IMP-a2-a4 V2.00	0	28. siRNA-IMPa4-25 PSPC1-A488 DAPI IMPa4-A546_t_TileScan_001 (Stage 20 of 49)	00-FMqHqhADy7mLvVsQ4nWC8S
84		Cell	2	0.000	1.000	942	7	siRNA-IMPa4-25 PSPC1-A488 IMPa4-A546 DAPI 8C1-siRNA-IMP-a2-a4 V2.00	0	28. siRNA-IMPa4-25 PSPC1-A488 DAPI IMPa4-A546_t_TileScan_001 (Stage 20 of 49)	00-FMqHqhADy7mLvVsQ4nWC8S
84		Cell	2	0.000	1.000	943	8	siRNA-IMPa4-25 PSPC1-A488 IMPa4-A546 DAPI 8C1-siRNA-IMP-a2-a4 V2.00	0	28. siRNA-IMPa4-25 PSPC1-A488 DAPI IMPa4-A546_t_TileScan_001 (Stage 20 of 49)	00-FMqHqhADy7mLvVsQ4nWC8S
15		Cell	2	0.000	1.000	944	0	siRNA-IMPa4-25 PSPC1-A488 IMPa4-A546 DAPI 8C1-siRNA-IMP-a2-a4 V2.00	0	28. siRNA-IMPa4-25 PSPC1-A488 DAPI IMPa4-A546_u_TileScan_001 (Stage 21 of 49)	00-7MWdeGGNSocicegnHhUBnB
5		Cell	2	0.000	1.000	945	1	siRNA-IMPa4-25 PSPC1-A488 IMPa4-A546 DAPI 8C1-siRNA-IMP-a2-a4 V2.00	0	28. siRNA-IMPa4-25 PSPC1-A488 DAPI IMPa4-A546_u_TileScan_001 (Stage 21 of 49)	00-7MWdeGGNSocicegnHhUBnB
253		Cell	2	0.000	1.000	946	2	siRNA-IMPa4-25 PSPC1-A488 IMPa4-A546 DAPI 8C1-siRNA-IMP-a2-a4 V2.00	0	28. siRNA-IMPa4-25 PSPC1-A488 DAPI IMPa4-A546_u_TileScan_001 (Stage 21 of 49)	00-7MWdeGGNSocicegnHhUBnB
9		Cell	2	0.000	1.000	947	3	siRNA-IMPa4-25 PSPC1-A488 IMPa4-A546 DAPI 8C1-siRNA-IMP-a2-a4 V2.00	0	28. siRNA-IMPa4-25 PSPC1-A488 DAPI IMPa4-A546_u_TileScan_001 (Stage 21 of 49)	00-7MWdeGGNSocicegnHhUBnB
161		Cell	2	0.000	1.000	948	4	siRNA-IMPa4-25 PSPC1-A488 IMPa4-A546 DAPI 8C1-siRNA-IMP-a2-a4 V2.00	0	28. siRNA-IMPa4-25 PSPC1-A488 DAPI IMPa4-A546_u_TileScan_001 (Stage 21 of 49)	00-7MWdeGGNSocicegnHhUBnB
29		Cell	2	0.000	1.000	949	5	siRNA-IMPa4-25 PSPC1-A488 IMPa4-A546 DAPI 8C1-siRNA-IMP-a2-a4 V2.00	0	28. siRNA-IMPa4-25 PSPC1-A488 DAPI IMPa4-A546_u_TileScan_001 (Stage 21 of 49)	00-7MWdeGGNSocicegnHhUBnB
210		Cell	2	0.000	1.000	950	6	siRNA-IMPa4-25 PSPC1-A488 IMPa4-A546 DAPI 8C1-siRNA-IMP-a2-a4 V2.00	0	28. siRNA-IMPa4-25 PSPC1-A488 DAPI IMPa4-A546_u_TileScan_001 (Stage 21 of 49)	00-7MWdeGGNSocicegnHhUBnB
253		Cell	2	0.000	1.000	951	7	siRNA-IMPa4-25 PSPC1-A488 IMPa4-A546 DAPI 8C1-siRNA-IMP-a2-a4 V2.00	0	28. siRNA-IMPa4-25 PSPC1-A488 DAPI IMPa4-A546_u_TileScan_001 (Stage 21 of 49)	00-7MWdeGGNSocicegnHhUBnB
223		Cell	2	0.000	1.000	952	8	siRNA-IMPa4-25 PSPC1-A488 IMPa4-A546 DAPI 8C1-siRNA-IMP-a2-a4 V2.00	0	28. siRNA-IMPa4-25 PSPC1-A488 DAPI IMPa4-A546_u_TileScan_001 (Stage 21 of 49)	00-7MWdeGGNSocicegnHhUBnB
116		Cell	2	0.000	1.000	953	9	siRNA-IMPa4-25 PSPC1-A488 IMPa4-A546 DAPI 8C1-siRNA-IMP-a2-a4 V2.00	0	28. siRNA-IMPa4-25 PSPC1-A488 DAPI IMPa4-A546_u_TileScan_001 (Stage 21 of 49)	00-7MWdeGGNSocicegnHhUBnB
6		Cell	2	0.000	1.000	954	10	siRNA-IMPa4-25 PSPC1-A488 IMPa4-A546 DAPI 8C1-siRNA-IMP-a2-a4 V2.00	0	28. siRNA-IMPa4-25 PSPC1-A488 DAPI IMPa4-A546_u_TileScan_001 (Stage 21 of 49)	00-7MWdeGGNSocicegnHhUBnB
9		Cell	2	0.000	1.000	955	11	siRNA-IMPa4-25 PSPC1-A488 IMPa4-A546 DAPI 8C1-siRNA-IMP-a2-a4 V2.00	0	28. siRNA-IMPa4-25 PSPC1-A488 DAPI IMPa4-A546_u_TileScan_001 (Stage 21 of 49)	00-7MWdeGGNSocicegnHhUBnB
12		Cell	2	0.000	1.000	956	12	siRNA-IMPa4-25 PSPC1-A488 IMPa4-A546 DAPI 8C1-siRNA-IMP-a2-a4 V2.00	0	28. siRNA-IMPa4-25 PSPC1-A488 DAPI IMPa4-A546_u_TileScan_001 (Stage 21 of 49)	00-7MWdeGGNSocicegnHhUBnB
171		Cell	2	0.000	1.000	957	13	siRNA-IMPa4-25 PSPC1-A488 IMPa4-A546 DAPI 8C1-siRNA-IMP-a2-a4 V2.00	0	28. siRNA-IMPa4-25 PSPC1-A488 DAPI IMPa4-A546_u_TileScan_001 (Stage 21 of 49)	00-7MWdeGGNSocicegnHhUBnB
17		Cell	2	0.000	1.000	958	14	siRNA-IMPa4-25 PSPC1-A488 IMPa4-A546 DAPI 8C1-siRNA-IMP-a2-a4 V2.00	0	28. siRNA-IMPa4-25 PSPC1-A488 DAPI IMPa4-A546_u_TileScan_001 (Stage 21 of 49)	00-7MWdeGGNSocicegnHhUBnB
204		Cell	2	0.000	1.000	959	15	siRNA-IMPa4-25 PSPC1-A488 IMPa4-A546 DAPI 8C1-siRNA-IMP-a2-a4 V2.00	0	28. siRNA-IMPa4-25 PSPC1-A488 DAPI IMPa4-A546_u_TileScan_001 (Stage 21 of 49)	00-7MWdeGGNSocicegnHhUBnB
214		Cell	2	0.000	1.000	960	16	siRNA-IMPa4-25 PSPC1-A488 IMPa4-A546 DAPI 8C1-siRNA-IMP-a2-a4 V2.00	0	28. siRNA-IMPa4-25 PSPC1-A488 DAPI IMPa4-A546_u_TileScan_001 (Stage 21 of 49)	00-7MWdeGGNSocicegnHhUBnB
237		Cell	2	0.000	1.000	961	17	siRNA-IMPa4-25 PSPC1-A488 IMPa4-A546 DAPI 8C1-siRNA-IMP-a2-a4 V2.00	0	28. siRNA-IMPa4-25 PSPC1-A488 DAPI IMPa4-A546_u_TileScan_001 (Stage 21 of 49)	00-7MWdeGGNSocicegnHhUBnB
13		Cell	2	0.000	1.000	962	0	siRNA-IMPa4-25 PSPC1-A488 IMPa4-A546 DAPI 8C1-siRNA-IMP-a2-a4 V2.00	0	28. siRNA-IMPa4-25 PSPC1-A488 DAPI IMPa4-A546_v_TileScan_001 (Stage 22 of 49)	00-KgZx5vQ6NBsCX75oQkwZnY
7		Cell	2	0.000	1.000	963	1	siRNA-IMPa4-25 PSPC1-A488 IMPa4-A546 DAPI 8C1-siRNA-IMP-a2-a4 V2.00	0	28. siRNA-IMPa4-25 PSPC1-A488 DAPI IMPa4-A546_v_TileScan_001 (Stage 22 of 49)	00-KgZx5vQ6NBsCX75oQkwZnY
141		Cell	2	0.000	1.000	964	2	siRNA-IMPa4-25 PSPC1-A488 IMPa4-A546 DAPI 8C1-siRNA-IMP-a2-a4 V2.00	0	28. siRNA-IMPa4-25 PSPC1-A488 DAPI IMPa4-A546_v_TileScan_001 (Stage 22 of 49)	00-KgZx5vQ6NBsCX75oQkwZnY
170		Cell	2	0.000	1.000	965	3	siRNA-IMPa4-25 PSPC1-A488 IMPa4-A546 DAPI 8C1-siRNA-IMP-a2-a4 V2.00	0	28. siRNA-IMPa4-25 PSPC1-A488 DAPI IMPa4-A546_v_TileScan_001 (Stage 22 of 49)	00-KgZx5vQ6NBsCX75oQkwZnY
9		Cell	2	0.000	1.000	966	4	siRNA-IMPa4-25 PSPC1-A488 IMPa4-A546 DAPI 8C1-siRNA-IMP-a2-a4 V2.00	0	28. siRNA-IMPa4-25 PSPC1-A488 DAPI IMPa4-A546_v_TileScan_001 (Stage 22 of 49)	00-KgZx5vQ6NBsCX75oQkwZnY
237		Cell	2	0.000	1.000	967	5	siRNA-IMPa4-25 PSPC1-A488 IMPa4-A546 DAPI 8C1-siRNA-IMP-a2-a4 V2.00	0	28. siRNA-IMPa4-25 PSPC1-A488 DAPI IMPa4-A546_v_TileScan_001 (Stage 22 of 49)	00-KgZx5vQ6NBsCX75oQkwZnY
27		Cell	2	0.000	1.000	968	6	siRNA-IMPa4-25 PSPC1-A488 IMPa4-A546 DAPI 8C1-siRNA-IMP-a2-a4 V2.00	0	28. siRNA-IMPa4-25 PSPC1-A488 DAPI IMPa4-A546_v_TileScan_001 (Stage 22 of 49)	00-KgZx5vQ6NBsCX75oQkwZnY
17		Cell	2	0.000	1.000	969	7	siRNA-IMPa4-25 PSPC1-A488 IMPa4-A546 DAPI 8C1-siRNA-IMP-a2-a4 V2.00	0	28. siRNA-IMPa4-25 PSPC1-A488 DAPI IMPa4-A546_v_TileScan_001 (Stage 22 of 49)	00-KgZx5vQ6NBsCX75oQkwZnY
229		Cell	2	0.000	1.000	970	8	siRNA-IMPa4-25 PSPC1-A488 IMPa4-A546 DAPI 8C1-siRNA-IMP-a2-a4 V2.00	0	28. siRNA-IMPa4-25 PSPC1-A488 DAPI IMPa4-A546_v_TileScan_001 (Stage 22 of 49)	00-KgZx5vQ6NBsCX75oQkwZnY
21		Cell	2	0.000	1.000	971	9	siRNA-IMPa4-25 PSPC1-A488 IMPa4-A546 DAPI 8C1-siRNA-IMP-a2-a4 V2.00	0	28. siRNA-IMPa4-25 PSPC1-A488 DAPI IMPa4-A546_v_TileScan_001 (Stage 22 of 49)	00-KgZx5vQ6NBsCX75oQkwZnY
8		Cell	2	0.000	1.000	972	10	siRNA-IMPa4-25 PSPC1-A488 IMPa4-A546 DAPI 8C1-siRNA-IMP-a2-a4 V2.00	0	28. siRNA-IMPa4-25 PSPC1-A488 DAPI IMPa4-A546_v_TileScan_001 (Stage 22 of 49)	00-KgZx5vQ6NBsCX75oQkwZnY
135		Cell	2	0.000	1.000	973	11	siRNA-IMPa4-25 PSPC1-A488 IMPa4-A546 DAPI 8C1-siRNA-IMP-a2-a4 V2.00	0	28. siRNA-IMPa4-25 PSPC1-A488 DAPI IMPa4-A546_v_TileScan_001 (Stage 22 of 49)	00-KgZx5vQ6NBsCX75oQkwZnY
10		Cell	2	0.000	1.000	974	12	siRNA-IMPa4-25 PSPC1-A488 IMPa4-A546 DAPI 8C1-siRNA-IMP-a2-a4 V2.00	0	28. siRNA-IMPa4-25 PSPC1-A488 DAPI IMPa4-A546_v_TileScan_001 (Stage 22 of 49)	00-KgZx5vQ6NBsCX75oQkwZnY
154		Cell	2	0.000	1.000	975	0	siRNA-IMPa4-25 PSPC1-A488 IMPa4-A546 DAPI 8C1-siRNA-IMP-a2-a4 V2.00	0	28. siRNA-IMPa4-25 PSPC1-A488 DAPI IMPa4-A546_w_TileScan_001 (Stage 23 of 49)	00-X5PHaUViB9dWBSWotTHzxj
85		Cell	2	0.000	1.000	976	1	siRNA-IMPa4-25 PSPC1-A488 IMPa4-A546 DAPI 8C1-siRNA-IMP-a2-a4 V2.00	0	28. siRNA-IMPa4-25 PSPC1-A488 DAPI IMPa4-A546_w_TileScan_001 (Stage 23 of 49)	00-X5PHaUViB9dWBSWotTHzxj
162		Cell	2	0.000	1.000	977	2	siRNA-IMPa4-25 PSPC1-A488 IMPa4-A546 DAPI 8C1-siRNA-IMP-a2-a4 V2.00	0	28. siRNA-IMPa4-25 PSPC1-A488 DAPI IMPa4-A546_w_TileScan_001 (Stage 23 of 49)	00-X5PHaUViB9dWBSWotTHzxj
47		Cell	2	0.000	1.000	978	3	siRNA-IMPa4-25 PSPC1-A488 IMPa4-A546 DAPI 8C1-siRNA-IMP-a2-a4 V2.00	0	28. siRNA-IMPa4-25 PSPC1-A488 DAPI IMPa4-A546_w_TileScan_001 (Stage 23 of 49)	00-X5PHaUViB9dWBSWotTHzxj
55		Cell	2	0.000	1.000	979	4	siRNA-IMPa4-25 PSPC1-A488 IMPa4-A546 DAPI 8C1-siRNA-IMP-a2-a4 V2.00	0	28. siRNA-IMPa4-25 PSPC1-A488 DAPI IMPa4-A546_w_TileScan_001 (Stage 23 of 49)	00-X5PHaUViB9dWBSWotTHzxj
127		Cell	2	0.000	1.000	980	5	siRNA-IMPa4-25 PSPC1-A488 IMPa4-A546 DAPI 8C1-siRNA-IMP-a2-a4 V2.00	0	28. siRNA-IMPa4-25 PSPC1-A488 DAPI IMPa4-A546_w_TileScan_001 (Stage 23 of 49)	00-X5PHaUViB9dWBSWotTHzxj
236		Cell	2	0.000	1.000	981	6	siRNA-IMPa4-25 PSPC1-A488 IMPa4-A546 DAPI 8C1-siRNA-IMP-a2-a4 V2.00	0	28. siRNA-IMPa4-25 PSPC1-A488 DAPI IMPa4-A546_w_TileScan_001 (Stage 23 of 49)	00-X5PHaUViB9dWBSWotTHzxj
222		Cell	2	0.000	1.000	982	7	siRNA-IMPa4-25 PSPC1-A488 IMPa4-A546 DAPI 8C1-siRNA-IMP-a2-a4 V2.00	0	28. siRNA-IMPa4-25 PSPC1-A488 DAPI IMPa4-A546_w_TileScan_001 (Stage 23 of 49)	00-X5PHaUViB9dWBSWotTHzxj
173		Cell	2	0.000	1.000	983	8	siRNA-IMPa4-25 PSPC1-A488 IMPa4-A546 DAPI 8C1-siRNA-IMP-a2-a4 V2.00	0	28. siRNA-IMPa4-25 PSPC1-A488 DAPI IMPa4-A546_w_TileScan_001 (Stage 23 of 49)	00-X5PHaUViB9dWBSWotTHzxj
238		Cell	2	0.000	1.000	984	9	siRNA-IMPa4-25 PSPC1-A488 IMPa4-A546 DAPI 8C1-siRNA-IMP-a2-a4 V2.00	0	28. siRNA-IMPa4-25 PSPC1-A488 DAPI IMPa4-A546_w_TileScan_001 (Stage 23 of 49)	00-X5PHaUViB9dWBSWotTHzxj
161		Cell	2	0.000	1.000	985	10	siRNA-IMPa4-25 PSPC1-A488 IMPa4-A546 DAPI 8C1-siRNA-IMP-a2-a4 V2.00	0	28. siRNA-IMPa4-25 PSPC1-A488 DAPI IMPa4-A546_w_TileScan_001 (Stage 23 of 49)	00-X5PHaUViB9dWBSWotTHzxj
238		Cell	2	0.000	1.000	986	11	siRNA-IMPa4-25 PSPC1-A488 IMPa4-A546 DAPI 8C1-siRNA-IMP-a2-a4 V2.00	0	28. siRNA-IMPa4-25 PSPC1-A488 DAPI IMPa4-A546_w_TileScan_001 (Stage 23 of 49)	00-X5PHaUViB9dWBSWotTHzxj
139		Cell	2	0.000	1.000	987	12	siRNA-IMPa4-25 PSPC1-A488 IMPa4-A546 DAPI 8C1-siRNA-IMP-a2-a4 V2.00	0	28. siRNA-IMPa4-25 PSPC1-A488 DAPI IMPa4-A546_w_TileScan_001 (Stage 23 of 49)	00-X5PHaUViB9dWBSWotTHzxj
97		Cell	2	0.000	1.000	988	13	siRNA-IMPa4-25 PSPC1-A488 IMPa4-A546 DAPI 8C1-siRNA-IMP-a2-a4 V2.00	0	28. siRNA-IMPa4-25 PSPC1-A488 DAPI IMPa4-A546_w_TileScan_001 (Stage 23 of 49)	00-X5PHaUViB9dWBSWotTHzxj
11		Cell	2	0.000	1.000	989	14	siRNA-IMPa4-25 PSPC1-A488 IMPa4-A546 DAPI 8C1-siRNA-IMP-a2-a4 V2.00	0	28. siRNA-IMPa4-25 PSPC1-A488 DAPI IMPa4-A546_w_TileScan_001 (Stage 23 of 49)	00-X5PHaUViB9dWBSWotTHzxj
5		Cell	2	0.000	1.000	990	15	siRNA-IMPa4-25 PSPC1-A488 IMPa4-A546 DAPI 8C1-siRNA-IMP-a2-a4 V2.00	0	28. siRNA-IMPa4-25 PSPC1-A488 DAPI IMPa4-A546_w_TileScan_001 (Stage 23 of 49)	00-X5PHaUViB9dWBSWotTHzxj
199		Cell	2	0.000	1.000	991	16	siRNA-IMPa4-25 PSPC1-A488 IMPa4-A546 DAPI 8C1-siRNA-IMP-a2-a4 V2.00	0	28. siRNA-IMPa4-25 PSPC1-A488 DAPI IMPa4-A546_w_TileScan_001 (Stage 23 of 49)	00-X5PHaUViB9dWBSWotTHzxj
141		Cell	2	0.000	1.000	992	17	siRNA-IMPa4-25 PSPC1-A488 IMPa4-A546 DAPI 8C1-siRNA-IMP-a2-a4 V2.00	0	28. siRNA-IMPa4-25 PSPC1-A488 DAPI IMPa4-A546_w_TileScan_001 (Stage 23 of 49)	00-X5PHaUViB9dWBSWotTHzxj
173		Cell	2	0.000	1.000	993	18	siRNA-IMPa4-25 PSPC1-A488 IMPa4-A546 DAPI 8C1-siRNA-IMP-a2-a4 V2.00	0	28. siRNA-IMPa4-25 PSPC1-A488 DAPI IMPa4-A546_w_TileScan_001 (Stage 23 of 49)	00-X5PHaUViB9dWBSWotTHzxj
189		Cell	2	0.000	1.000	994	19	siRNA-IMPa4-25 PSPC1-A488 IMPa4-A546 DAPI 8C1-siRNA-IMP-a2-a4 V2.00	0	28. siRNA-IMPa4-25 PSPC1-A488 DAPI IMPa4-A546_w_TileScan_001 (Stage 23 of 49)	00-X5PHaUViB9dWBSWotTHzxj
224		Cell	2	0.000	1.000	995	20	siRNA-IMPa4-25 PSPC1-A488 IMPa4-A546 DAPI 8C1-siRNA-IMP-a2-a4 V2.00	0	28. siRNA-IMPa4-25 PSPC1-A488 DAPI IMPa4-A546_w_TileScan_001 (Stage 23 of 49)	00-X5PHaUViB9dWBSWotTHzxj
129		Cell	2	0.000	1.000	996	0	siRNA-IMPa4-25 PSPC1-A488 IMPa4-A546 DAPI 8C1-siRNA-IMP-a2-a4 V2.00	0	28. siRNA-IMPa4-25 PSPC1-A488 DAPI IMPa4-A546_x_TileScan_001 (Stage 24 of 49)	00-gnKKgXNzZkBpzmPZVWkZnK
135		Cell	2	0.000	1.000	997	1	siRNA-IMPa4-25 PSPC1-A488 IMPa4-A546 DAPI 8C1-siRNA-IMP-a2-a4 V2.00	0	28. siRNA-IMPa4-25 PSPC1-A488 DAPI IMPa4-A546_x_TileScan_001 (Stage 24 of 49)	00-gnKKgXNzZkBpzmPZVWkZnK
9		Cell	2	0.000	1.000	998	2	siRNA-IMPa4-25 PSPC1-A488 IMPa4-A546 DAPI 8C1-siRNA-IMP-a2-a4 V2.00	0	28. siRNA-IMPa4-25 PSPC1-A488 DAPI IMPa4-A546_x_TileScan_001 (Stage 24 of 49)	00-gnKKgXNzZkBpzmPZVWkZnK
198		Cell	2	0.000	1.000	999	3	siRNA-IMPa4-25 PSPC1-A488 IMPa4-A546 DAPI 8C1-siRNA-IMP-a2-a4 V2.00	0	28. siRNA-IMPa4-25 PSPC1-A488 DAPI IMPa4-A546_x_TileScan_001 (Stage 24 of 49)	00-gnKKgXNzZkBpzmPZVWkZnK
17		Cell	2	0.000	1.000	1000	4	siRNA-IMPa4-25 PSPC1-A488 IMPa4-A546 DAPI 8C1-siRNA-IMP-a2-a4 V2.00	0	28. siRNA-IMPa4-25 PSPC1-A488 DAPI IMPa4-A546_x_TileScan_001 (Stage 24 of 49)	00-gnKKgXNzZkBpzmPZVWkZnK
198		Cell	2	0.000	1.000	1001	5	siRNA-IMPa4-25 PSPC1-A488 IMPa4-A546 DAPI 8C1-siRNA-IMP-a2-a4 V2.00	0	28. siRNA-IMPa4-25 PSPC1-A488 DAPI IMPa4-A546_x_TileScan_001 (Stage 24 of 49)	00-gnKKgXNzZkBpzmPZVWkZnK
180		Cell	2	0.000	1.000	1002	6	siRNA-IMPa4-25 PSPC1-A488 IMPa4-A546 DAPI 8C1-siRNA-IMP-a2-a4 V2.00	0	28. siRNA-IMPa4-25 PSPC1-A488 DAPI IMPa4-A546_x_TileScan_001 (Stage 24 of 49)	00-gnKKgXNzZkBpzmPZVWkZnK
13		Cell	2	0.000	1.000	1003	7	siRNA-IMPa4-25 PSPC1-A488 IMPa4-A546 DAPI 8C1-siRNA-IMP-a2-a4 V2.00	0	28. siRNA-IMPa4-25 PSPC1-A488 DAPI IMPa4-A546_x_TileScan_001 (Stage 24 of 49)	00-gnKKgXNzZkBpzmPZVWkZnK
21		Cell	2	0.000	1.000	1004	8	siRNA-IMPa4-25 PSPC1-A488 IMPa4-A546 DAPI 8C1-siRNA-IMP-a2-a4 V2.00	0	28. siRNA-IMPa4-25 PSPC1-A488 DAPI IMPa4-A546_x_TileScan_001 (Stage 24 of 49)	00-gnKKgXNzZkBpzmPZVWkZnK
8		Cell	2	0.000	1.000	1005	9	siRNA-IMPa4-25 PSPC1-A488 IMPa4-A546 DAPI 8C1-siRNA-IMP-a2-a4 V2.00	0	28. siRNA-IMPa4-25 PSPC1-A488 DAPI IMPa4-A546_x_TileScan_001 (Stage 24 of 49)	00-gnKKgXNzZkBpzmPZVWkZnK
126		Cell	2	0.000	1.000	1006	10	siRNA-IMPa4-25 PSPC1-A488 IMPa4-A546 DAPI 8C1-siRNA-IMP-a2-a4 V2.00	0	28. siRNA-IMPa4-25 PSPC1-A488 DAPI IMPa4-A546_x_TileScan_001 (Stage 24 of 49)	00-gnKKgXNzZkBpzmPZVWkZnK
99		Cell	2	0.000	1.000	1007	11	siRNA-IMPa4-25 PSPC1-A488 IMPa4-A546 DAPI 8C1-siRNA-IMP-a2-a4 V2.00	0	28. siRNA-IMPa4-25 PSPC1-A488 DAPI IMPa4-A546_x_TileScan_001 (Stage 24 of 49)	00-gnKKgXNzZkBpzmPZVWkZnK
15		Cell	2	0.000	1.000	1008	12	siRNA-IMPa4-25 PSPC1-A488 IMPa4-A546 DAPI 8C1-siRNA-IMP-a2-a4 V2.00	0	28. siRNA-IMPa4-25 PSPC1-A488 DAPI IMPa4-A546_x_TileScan_001 (Stage 24 of 49)	00-gnKKgXNzZkBpzmPZVWkZnK
140		Cell	2	0.000	1.000	1009	13	siRNA-IMPa4-25 PSPC1-A488 IMPa4-A546 DAPI 8C1-siRNA-IMP-a2-a4 V2.00	0	28. siRNA-IMPa4-25 PSPC1-A488 DAPI IMPa4-A546_x_TileScan_001 (Stage 24 of 49)	00-gnKKgXNzZkBpzmPZVWkZnK
11		Cell	2	0.000	1.000	1010	14	siRNA-IMPa4-25 PSPC1-A488 IMPa4-A546 DAPI 8C1-siRNA-IMP-a2-a4 V2.00	0	28. siRNA-IMPa4-25 PSPC1-A488 DAPI IMPa4-A546_x_TileScan_001 (Stage 24 of 49)	00-gnKKgXNzZkBpzmPZVWkZnK
36		Cell	2	0.000	1.000	1011	15	siRNA-IMPa4-25 PSPC1-A488 IMPa4-A546 DAPI 8C1-siRNA-IMP-a2-a4 V2.00	0	28. siRNA-IMPa4-25 PSPC1-A488 DAPI IMPa4-A546_x_TileScan_001 (Stage 24 of 49)	00-gnKKgXNzZkBpzmPZVWkZnK
7		Cell	2	0.000	1.000	1012	16	siRNA-IMPa4-25 PSPC1-A488 IMPa4-A546 DAPI 8C1-siRNA-IMP-a2-a4 V2.00	0	28. siRNA-IMPa4-25 PSPC1-A488 DAPI IMPa4-A546_x_TileScan_001 (Stage 24 of 49)	00-gnKKgXNzZkBpzmPZVWkZnK
22		Cell	2	0.000	1.000	1013	17	siRNA-IMPa4-25 PSPC1-A488 IMPa4-A546 DAPI 8C1-siRNA-IMP-a2-a4 V2.00	0	28. siRNA-IMPa4-25 PSPC1-A488 DAPI IMPa4-A546_x_TileScan_001 (Stage 24 of 49)	00-gnKKgXNzZkBpzmPZVWkZnK
83		Cell	2	0.000	1.000	1014	18	siRNA-IMPa4-25 PSPC1-A488 IMPa4-A546 DAPI 8C1-siRNA-IMP-a2-a4 V2.00	0	28. siRNA-IMPa4-25 PSPC1-A488 DAPI IMPa4-A546_x_TileScan_001 (Stage 24 of 49)	00-gnKKgXNzZkBpzmPZVWkZnK
200		Cell	2	0.000	1.000	1015	19	siRNA-IMPa4-25 PSPC1-A488 IMPa4-A546 DAPI 8C1-siRNA-IMP-a2-a4 V2.00	0	28. siRNA-IMPa4-25 PSPC1-A488 DAPI IMPa4-A546_x_TileScan_001 (Stage 24 of 49)	00-gnKKgXNzZkBpzmPZVWkZnK
127		Cell	2	0.000	1.000	1016	20	siRNA-IMPa4-25 PSPC1-A488 IMPa4-A546 DAPI 8C1-siRNA-IMP-a2-a4 V2.00	0	28. siRNA-IMPa4-25 PSPC1-A488 DAPI IMPa4-A546_x_TileScan_001 (Stage 24 of 49)	00-gnKKgXNzZkBpzmPZVWkZnK
239		Cell	2	0.000	1.000	1017	21	siRNA-IMPa4-25 PSPC1-A488 IMPa4-A546 DAPI 8C1-siRNA-IMP-a2-a4 V2.00	0	28. siRNA-IMPa4-25 PSPC1-A488 DAPI IMPa4-A546_x_TileScan_001 (Stage 24 of 49)	00-gnKKgXNzZkBpzmPZVWkZnK
182		Cell	2	0.000	1.000	1018	0	siRNA-IMPa4-25 PSPC1-A488 IMPa4-A546 DAPI 8C1-siRNA-IMP-a2-a4 V2.00	0	28. siRNA-IMPa4-25 PSPC1-A488 DAPI IMPa4-A546_y_TileScan_001 (Stage 25 of 49)	00-SnVj4a3YKZsa47sRyDJYzE
121		Cell	2	0.000	1.000	1019	1	siRNA-IMPa4-25 PSPC1-A488 IMPa4-A546 DAPI 8C1-siRNA-IMP-a2-a4 V2.00	0	28. siRNA-IMPa4-25 PSPC1-A488 DAPI IMPa4-A546_y_TileScan_001 (Stage 25 of 49)	00-SnVj4a3YKZsa47sRyDJYzE
12		Cell	2	0.000	1.000	1020	2	siRNA-IMPa4-25 PSPC1-A488 IMPa4-A546 DAPI 8C1-siRNA-IMP-a2-a4 V2.00	0	28. siRNA-IMPa4-25 PSPC1-A488 DAPI IMPa4-A546_y_TileScan_001 (Stage 25 of 49)	00-SnVj4a3YKZsa47sRyDJYzE
216		Cell	2	0.000	1.000	1021	3	siRNA-IMPa4-25 PSPC1-A488 IMPa4-A546 DAPI 8C1-siRNA-IMP-a2-a4 V2.00	0	28. siRNA-IMPa4-25 PSPC1-A488 DAPI IMPa4-A546_y_TileScan_001 (Stage 25 of 49)	00-SnVj4a3YKZsa47sRyDJYzE
125		Cell	2	0.000	1.000	1022	4	siRNA-IMPa4-25 PSPC1-A488 IMPa4-A546 DAPI 8C1-siRNA-IMP-a2-a4 V2.00	0	28. siRNA-IMPa4-25 PSPC1-A488 DAPI IMPa4-A546_y_TileScan_001 (Stage 25 of 49)	00-SnVj4a3YKZsa47sRyDJYzE
14		Cell	2	0.000	1.000	1023	5	siRNA-IMPa4-25 PSPC1-A488 IMPa4-A546 DAPI 8C1-siRNA-IMP-a2-a4 V2.00	0	28. siRNA-IMPa4-25 PSPC1-A488 DAPI IMPa4-A546_y_TileScan_001 (Stage 25 of 49)	00-SnVj4a3YKZsa47sRyDJYzE
119		Cell	2	0.000	1.000	1024	6	siRNA-IMPa4-25 PSPC1-A488 IMPa4-A546 DAPI 8C1-siRNA-IMP-a2-a4 V2.00	0	28. siRNA-IMPa4-25 PSPC1-A488 DAPI IMPa4-A546_y_TileScan_001 (Stage 25 of 49)	00-SnVj4a3YKZsa47sRyDJYzE
8		Cell	2	0.000	1.000	1025	7	siRNA-IMPa4-25 PSPC1-A488 IMPa4-A546 DAPI 8C1-siRNA-IMP-a2-a4 V2.00	0	28. siRNA-IMPa4-25 PSPC1-A488 DAPI IMPa4-A546_y_TileScan_001 (Stage 25 of 49)	00-SnVj4a3YKZsa47sRyDJYzE
11		Cell	2	0.000	1.000	1026	8	siRNA-IMPa4-25 PSPC1-A488 IMPa4-A546 DAPI 8C1-siRNA-IMP-a2-a4 V2.00	0	28. siRNA-IMPa4-25 PSPC1-A488 DAPI IMPa4-A546_y_TileScan_001 (Stage 25 of 49)	00-SnVj4a3YKZsa47sRyDJYzE
133		Cell	2	0.000	1.000	1027	9	siRNA-IMPa4-25 PSPC1-A488 IMPa4-A546 DAPI 8C1-siRNA-IMP-a2-a4 V2.00	0	28. siRNA-IMPa4-25 PSPC1-A488 DAPI IMPa4-A546_y_TileScan_001 (Stage 25 of 49)	00-SnVj4a3YKZsa47sRyDJYzE
68		Cell	2	0.000	1.000	1028	10	siRNA-IMPa4-25 PSPC1-A488 IMPa4-A546 DAPI 8C1-siRNA-IMP-a2-a4 V2.00	0	28. siRNA-IMPa4-25 PSPC1-A488 DAPI IMPa4-A546_y_TileScan_001 (Stage 25 of 49)	00-SnVj4a3YKZsa47sRyDJYzE
238		Cell	2	0.000	1.000	1029	11	siRNA-IMPa4-25 PSPC1-A488 IMPa4-A546 DAPI 8C1-siRNA-IMP-a2-a4 V2.00	0	28. siRNA-IMPa4-25 PSPC1-A488 DAPI IMPa4-A546_y_TileScan_001 (Stage 25 of 49)	00-SnVj4a3YKZsa47sRyDJYzE
159		Cell	2	0.000	1.000	1030	12	siRNA-IMPa4-25 PSPC1-A488 IMPa4-A546 DAPI 8C1-siRNA-IMP-a2-a4 V2.00	0	28. siRNA-IMPa4-25 PSPC1-A488 DAPI IMPa4-A546_y_TileScan_001 (Stage 25 of 49)	00-SnVj4a3YKZsa47sRyDJYzE
214		Cell	2	0.000	1.000	1031	13	siRNA-IMPa4-25 PSPC1-A488 IMPa4-A546 DAPI 8C1-siRNA-IMP-a2-a4 V2.00	0	28. siRNA-IMPa4-25 PSPC1-A488 DAPI IMPa4-A546_y_TileScan_001 (Stage 25 of 49)	00-SnVj4a3YKZsa47sRyDJYzE
157		Cell	2	0.000	1.000	1032	14	siRNA-IMPa4-25 PSPC1-A488 IMPa4-A546 DAPI 8C1-siRNA-IMP-a2-a4 V2.00	0	28. siRNA-IMPa4-25 PSPC1-A488 DAPI IMPa4-A546_y_TileScan_001 (Stage 25 of 49)	00-SnVj4a3YKZsa47sRyDJYzE
6		Cell	2	0.000	1.000	1033	15	siRNA-IMPa4-25 PSPC1-A488 IMPa4-A546 DAPI 8C1-siRNA-IMP-a2-a4 V2.00	0	28. siRNA-IMPa4-25 PSPC1-A488 DAPI IMPa4-A546_y_TileScan_001 (Stage 25 of 49)	00-SnVj4a3YKZsa47sRyDJYzE
19		Cell	2	0.000	1.000	1034	16	siRNA-IMPa4-25 PSPC1-A488 IMPa4-A546 DAPI 8C1-siRNA-IMP-a2-a4 V2.00	0	28. siRNA-IMPa4-25 PSPC1-A488 DAPI IMPa4-A546_y_TileScan_001 (Stage 25 of 49)	00-SnVj4a3YKZsa47sRyDJYzE
232		Cell	2	0.000	1.000	1035	17	siRNA-IMPa4-25 PSPC1-A488 IMPa4-A546 DAPI 8C1-siRNA-IMP-a2-a4 V2.00	0	28. siRNA-IMPa4-25 PSPC1-A488 DAPI IMPa4-A546_y_TileScan_001 (Stage 25 of 49)	00-SnVj4a3YKZsa47sRyDJYzE
195		Cell	2	0.000	1.000	1036	18	siRNA-IMPa4-25 PSPC1-A488 IMPa4-A546 DAPI 8C1-siRNA-IMP-a2-a4 V2.00	0	28. siRNA-IMPa4-25 PSPC1-A488 DAPI IMPa4-A546_y_TileScan_001 (Stage 25 of 49)	00-SnVj4a3YKZsa47sRyDJYzE
88		Cell	2	0.000	1.000	1037	19	siRNA-IMPa4-25 PSPC1-A488 IMPa4-A546 DAPI 8C1-siRNA-IMP-a2-a4 V2.00	0	28. siRNA-IMPa4-25 PSPC1-A488 DAPI IMPa4-A546_y_TileScan_001 (Stage 25 of 49)	00-SnVj4a3YKZsa47sRyDJYzE
26		Cell	2	0.000	1.000	1038	20	siRNA-IMPa4-25 PSPC1-A488 IMPa4-A546 DAPI 8C1-siRNA-IMP-a2-a4 V2.00	0	28. siRNA-IMPa4-25 PSPC1-A488 DAPI IMPa4-A546_y_TileScan_001 (Stage 25 of 49)	00-SnVj4a3YKZsa47sRyDJYzE
228		Cell	2	0.000	1.000	1039	21	siRNA-IMPa4-25 PSPC1-A488 IMPa4-A546 DAPI 8C1-siRNA-IMP-a2-a4 V2.00	0	28. siRNA-IMPa4-25 PSPC1-A488 DAPI IMPa4-A546_y_TileScan_001 (Stage 25 of 49)	00-SnVj4a3YKZsa47sRyDJYzE
163		Cell	2	0.000	1.000	1040	22	siRNA-IMPa4-25 PSPC1-A488 IMPa4-A546 DAPI 8C1-siRNA-IMP-a2-a4 V2.00	0	28. siRNA-IMPa4-25 PSPC1-A488 DAPI IMPa4-A546_y_TileScan_001 (Stage 25 of 49)	00-SnVj4a3YKZsa47sRyDJYzE
10		Cell	2	0.000	1.000	1041	23	siRNA-IMPa4-25 PSPC1-A488 IMPa4-A546 DAPI 8C1-siRNA-IMP-a2-a4 V2.00	0	28. siRNA-IMPa4-25 PSPC1-A488 DAPI IMPa4-A546_y_TileScan_001 (Stage 25 of 49)	00-SnVj4a3YKZsa47sRyDJYzE
208		Cell	2	0.000	1.000	1042	24	siRNA-IMPa4-25 PSPC1-A488 IMPa4-A546 DAPI 8C1-siRNA-IMP-a2-a4 V2.00	0	28. siRNA-IMPa4-25 PSPC1-A488 DAPI IMPa4-A546_y_TileScan_001 (Stage 25 of 49)	00-SnVj4a3YKZsa47sRyDJYzE
252		Cell	2	0.000	1.000	1043	25	siRNA-IMPa4-25 PSPC1-A488 IMPa4-A546 DAPI 8C1-siRNA-IMP-a2-a4 V2.00	0	28. siRNA-IMPa4-25 PSPC1-A488 DAPI IMPa4-A546_y_TileScan_001 (Stage 25 of 49)	00-SnVj4a3YKZsa47sRyDJYzE
248		Cell	2	0.000	1.000	1044	26	siRNA-IMPa4-25 PSPC1-A488 IMPa4-A546 DAPI 8C1-siRNA-IMP-a2-a4 V2.00	0	28. siRNA-IMPa4-25 PSPC1-A488 DAPI IMPa4-A546_y_TileScan_001 (Stage 25 of 49)	00-SnVj4a3YKZsa47sRyDJYzE
14		Cell	2	0.000	1.000	1045	0	siRNA-IMPa4-25 PSPC1-A488 IMPa4-A546 DAPI 8C1-siRNA-IMP-a2-a4 V2.00	0	28. siRNA-IMPa4-25 PSPC1-A488 DAPI IMPa4-A546_z_TileScan_001 (Stage 26 of 49)	00-y5bug2iLLNSwEcPakQES9G
183		Cell	2	0.000	1.000	1046	1	siRNA-IMPa4-25 PSPC1-A488 IMPa4-A546 DAPI 8C1-siRNA-IMP-a2-a4 V2.00	0	28. siRNA-IMPa4-25 PSPC1-A488 DAPI IMPa4-A546_z_TileScan_001 (Stage 26 of 49)	00-y5bug2iLLNSwEcPakQES9G
190		Cell	2	0.000	1.000	1047	2	siRNA-IMPa4-25 PSPC1-A488 IMPa4-A546 DAPI 8C1-siRNA-IMP-a2-a4 V2.00	0	28. siRNA-IMPa4-25 PSPC1-A488 DAPI IMPa4-A546_z_TileScan_001 (Stage 26 of 49)	00-y5bug2iLLNSwEcPakQES9G
159		Cell	2	0.000	1.000	1048	3	siRNA-IMPa4-25 PSPC1-A488 IMPa4-A546 DAPI 8C1-siRNA-IMP-a2-a4 V2.00	0	28. siRNA-IMPa4-25 PSPC1-A488 DAPI IMPa4-A546_z_TileScan_001 (Stage 26 of 49)	00-y5bug2iLLNSwEcPakQES9G
5		Cell	2	0.000	1.000	1049	4	siRNA-IMPa4-25 PSPC1-A488 IMPa4-A546 DAPI 8C1-siRNA-IMP-a2-a4 V2.00	0	28. siRNA-IMPa4-25 PSPC1-A488 DAPI IMPa4-A546_z_TileScan_001 (Stage 26 of 49)	00-y5bug2iLLNSwEcPakQES9G
19		Cell	2	0.000	1.000	1050	5	siRNA-IMPa4-25 PSPC1-A488 IMPa4-A546 DAPI 8C1-siRNA-IMP-a2-a4 V2.00	0	28. siRNA-IMPa4-25 PSPC1-A488 DAPI IMPa4-A546_z_TileScan_001 (Stage 26 of 49)	00-y5bug2iLLNSwEcPakQES9G
151		Cell	2	0.000	1.000	1051	6	siRNA-IMPa4-25 PSPC1-A488 IMPa4-A546 DAPI 8C1-siRNA-IMP-a2-a4 V2.00	0	28. siRNA-IMPa4-25 PSPC1-A488 DAPI IMPa4-A546_z_TileScan_001 (Stage 26 of 49)	00-y5bug2iLLNSwEcPakQES9G
193		Cell	2	0.000	1.000	1052	7	siRNA-IMPa4-25 PSPC1-A488 IMPa4-A546 DAPI 8C1-siRNA-IMP-a2-a4 V2.00	0	28. siRNA-IMPa4-25 PSPC1-A488 DAPI IMPa4-A546_z_TileScan_001 (Stage 26 of 49)	00-y5bug2iLLNSwEcPakQES9G
210		Cell	2	0.000	1.000	1053	8	siRNA-IMPa4-25 PSPC1-A488 IMPa4-A546 DAPI 8C1-siRNA-IMP-a2-a4 V2.00	0	28. siRNA-IMPa4-25 PSPC1-A488 DAPI IMPa4-A546_z_TileScan_001 (Stage 26 of 49)	00-y5bug2iLLNSwEcPakQES9G
127		Cell	2	0.000	1.000	1054	9	siRNA-IMPa4-25 PSPC1-A488 IMPa4-A546 DAPI 8C1-siRNA-IMP-a2-a4 V2.00	0	28. siRNA-IMPa4-25 PSPC1-A488 DAPI IMPa4-A546_z_TileScan_001 (Stage 26 of 49)	00-y5bug2iLLNSwEcPakQES9G
12		Cell	2	0.000	1.000	1055	10	siRNA-IMPa4-25 PSPC1-A488 IMPa4-A546 DAPI 8C1-siRNA-IMP-a2-a4 V2.00	0	28. siRNA-IMPa4-25 PSPC1-A488 DAPI IMPa4-A546_z_TileScan_001 (Stage 26 of 49)	00-y5bug2iLLNSwEcPakQES9G
175		Cell	2	0.000	1.000	1056	11	siRNA-IMPa4-25 PSPC1-A488 IMPa4-A546 DAPI 8C1-siRNA-IMP-a2-a4 V2.00	0	28. siRNA-IMPa4-25 PSPC1-A488 DAPI IMPa4-A546_z_TileScan_001 (Stage 26 of 49)	00-y5bug2iLLNSwEcPakQES9G
19		Cell	2	0.000	1.000	1057	12	siRNA-IMPa4-25 PSPC1-A488 IMPa4-A546 DAPI 8C1-siRNA-IMP-a2-a4 V2.00	0	28. siRNA-IMPa4-25 PSPC1-A488 DAPI IMPa4-A546_z_TileScan_001 (Stage 26 of 49)	00-y5bug2iLLNSwEcPakQES9G
11		Cell	2	0.000	1.000	1058	13	siRNA-IMPa4-25 PSPC1-A488 IMPa4-A546 DAPI 8C1-siRNA-IMP-a2-a4 V2.00	0	28. siRNA-IMPa4-25 PSPC1-A488 DAPI IMPa4-A546_z_TileScan_001 (Stage 26 of 49)	00-y5bug2iLLNSwEcPakQES9G
30		Cell	2	0.000	1.000	1059	14	siRNA-IMPa4-25 PSPC1-A488 IMPa4-A546 DAPI 8C1-siRNA-IMP-a2-a4 V2.00	0	28. siRNA-IMPa4-25 PSPC1-A488 DAPI IMPa4-A546_z_TileScan_001 (Stage 26 of 49)	00-y5bug2iLLNSwEcPakQES9G
239		Cell	2	0.000	1.000	1060	15	siRNA-IMPa4-25 PSPC1-A488 IMPa4-A546 DAPI 8C1-siRNA-IMP-a2-a4 V2.00	0	28. siRNA-IMPa4-25 PSPC1-A488 DAPI IMPa4-A546_z_TileScan_001 (Stage 26 of 49)	00-y5bug2iLLNSwEcPakQES9G
254		Cell	2	0.000	1.000	1061	16	siRNA-IMPa4-25 PSPC1-A488 IMPa4-A546 DAPI 8C1-siRNA-IMP-a2-a4 V2.00	0	28. siRNA-IMPa4-25 PSPC1-A488 DAPI IMPa4-A546_z_TileScan_001 (Stage 26 of 49)	00-y5bug2iLLNSwEcPakQES9G
234		Cell	2	0.000	1.000	1062	17	siRNA-IMPa4-25 PSPC1-A488 IMPa4-A546 DAPI 8C1-siRNA-IMP-a2-a4 V2.00	0	28. siRNA-IMPa4-25 PSPC1-A488 DAPI IMPa4-A546_z_TileScan_001 (Stage 26 of 49)	00-y5bug2iLLNSwEcPakQES9G
148		Cell	2	0.000	1.000	1063	18	siRNA-IMPa4-25 PSPC1-A488 IMPa4-A546 DAPI 8C1-siRNA-IMP-a2-a4 V2.00	0	28. siRNA-IMPa4-25 PSPC1-A488 DAPI IMPa4-A546_z_TileScan_001 (Stage 26 of 49)	00-y5bug2iLLNSwEcPakQES9G
239		Cell	2	0.000	1.000	1064	19	siRNA-IMPa4-25 PSPC1-A488 IMPa4-A546 DAPI 8C1-siRNA-IMP-a2-a4 V2.00	0	28. siRNA-IMPa4-25 PSPC1-A488 DAPI IMPa4-A546_z_TileScan_001 (Stage 26 of 49)	00-y5bug2iLLNSwEcPakQES9G
249		Cell	2	0.000	1.000	1065	20	siRNA-IMPa4-25 PSPC1-A488 IMPa4-A546 DAPI 8C1-siRNA-IMP-a2-a4 V2.00	0	28. siRNA-IMPa4-25 PSPC1-A488 DAPI IMPa4-A546_z_TileScan_001 (Stage 26 of 49)	00-y5bug2iLLNSwEcPakQES9G
25		Cell	2	0.000	1.000	1066	21	siRNA-IMPa4-25 PSPC1-A488 IMPa4-A546 DAPI 8C1-siRNA-IMP-a2-a4 V2.00	0	28. siRNA-IMPa4-25 PSPC1-A488 DAPI IMPa4-A546_z_TileScan_001 (Stage 26 of 49)	00-y5bug2iLLNSwEcPakQES9G
