# Supplementary material for: Development of a pipeline for automated, high-throughput analysis of paraspeckle proteins reveals specific roles for importin α proteins
Source: Sci Rep. 2017 Feb 27;7:43323. doi: 10.1038/srep43323 (PMC5379994; doi:10.1038/srep43323)
Supplement: Supplementary Dataset SD1-H [file srep43323-s10.zip › I8P/8C1-siRNA-IMPa4-PSPC1/_/siRNA-IMPa4-25 PSPC1-A488 IMPa4-A546 DAPI 8C1-siRNA-IMP-a2-a4 V2.00_Statistics/siRNA-IMPa4-25 PSPC1-A488 IMPa4-A546 DAPI 8C1-siRNA-IMP-a2-a4 V2.00_Cell_Intensity_Mean_of_Vesicles_Ch=2_VesicleType=_Vesicles_Paraspeckle.csv]

Cell Intensity Mean of Vesicles Ch=2 VesicleType= Vesicles Paraspeckle
====================
Value	Unit	Category	Channel	Birth [s]	Death [s]	VesicleType	ID	OriginalID	Original Component Name	Original Component ID	Original Image Name	Original Image ID
46.2056		Cell	2	0.000	1.000	Vesicles Paraspeckle	0	0	siRNA-IMPa4-25 PSPC1-A488 IMPa4-A546 DAPI 8C1-siRNA-IMP-a2-a4 V2.00	0	28. siRNA-IMPa4-25 PSPC1-A488 DAPI IMPa4-A546_a_TileScan_001 (Stage 1 of 49)	00-JKREv5dFh4S8fT5UBUHMBH
86.8711		Cell	2	0.000	1.000	Vesicles Paraspeckle	1	1	siRNA-IMPa4-25 PSPC1-A488 IMPa4-A546 DAPI 8C1-siRNA-IMP-a2-a4 V2.00	0	28. siRNA-IMPa4-25 PSPC1-A488 DAPI IMPa4-A546_a_TileScan_001 (Stage 1 of 49)	00-JKREv5dFh4S8fT5UBUHMBH
47.367		Cell	2	0.000	1.000	Vesicles Paraspeckle	2	2	siRNA-IMPa4-25 PSPC1-A488 IMPa4-A546 DAPI 8C1-siRNA-IMP-a2-a4 V2.00	0	28. siRNA-IMPa4-25 PSPC1-A488 DAPI IMPa4-A546_a_TileScan_001 (Stage 1 of 49)	00-JKREv5dFh4S8fT5UBUHMBH
69.7223		Cell	2	0.000	1.000	Vesicles Paraspeckle	3	3	siRNA-IMPa4-25 PSPC1-A488 IMPa4-A546 DAPI 8C1-siRNA-IMP-a2-a4 V2.00	0	28. siRNA-IMPa4-25 PSPC1-A488 DAPI IMPa4-A546_a_TileScan_001 (Stage 1 of 49)	00-JKREv5dFh4S8fT5UBUHMBH
56.9493		Cell	2	0.000	1.000	Vesicles Paraspeckle	4	4	siRNA-IMPa4-25 PSPC1-A488 IMPa4-A546 DAPI 8C1-siRNA-IMP-a2-a4 V2.00	0	28. siRNA-IMPa4-25 PSPC1-A488 DAPI IMPa4-A546_a_TileScan_001 (Stage 1 of 49)	00-JKREv5dFh4S8fT5UBUHMBH
15.0615		Cell	2	0.000	1.000	Vesicles Paraspeckle	5	5	siRNA-IMPa4-25 PSPC1-A488 IMPa4-A546 DAPI 8C1-siRNA-IMP-a2-a4 V2.00	0	28. siRNA-IMPa4-25 PSPC1-A488 DAPI IMPa4-A546_a_TileScan_001 (Stage 1 of 49)	00-JKREv5dFh4S8fT5UBUHMBH
81.0707		Cell	2	0.000	1.000	Vesicles Paraspeckle	6	6	siRNA-IMPa4-25 PSPC1-A488 IMPa4-A546 DAPI 8C1-siRNA-IMP-a2-a4 V2.00	0	28. siRNA-IMPa4-25 PSPC1-A488 DAPI IMPa4-A546_a_TileScan_001 (Stage 1 of 49)	00-JKREv5dFh4S8fT5UBUHMBH
81.4628		Cell	2	0.000	1.000	Vesicles Paraspeckle	7	7	siRNA-IMPa4-25 PSPC1-A488 IMPa4-A546 DAPI 8C1-siRNA-IMP-a2-a4 V2.00	0	28. siRNA-IMPa4-25 PSPC1-A488 DAPI IMPa4-A546_a_TileScan_001 (Stage 1 of 49)	00-JKREv5dFh4S8fT5UBUHMBH
57.7861		Cell	2	0.000	1.000	Vesicles Paraspeckle	9	9	siRNA-IMPa4-25 PSPC1-A488 IMPa4-A546 DAPI 8C1-siRNA-IMP-a2-a4 V2.00	0	28. siRNA-IMPa4-25 PSPC1-A488 DAPI IMPa4-A546_a_TileScan_001 (Stage 1 of 49)	00-JKREv5dFh4S8fT5UBUHMBH
53.0739		Cell	2	0.000	1.000	Vesicles Paraspeckle	10	10	siRNA-IMPa4-25 PSPC1-A488 IMPa4-A546 DAPI 8C1-siRNA-IMP-a2-a4 V2.00	0	28. siRNA-IMPa4-25 PSPC1-A488 DAPI IMPa4-A546_a_TileScan_001 (Stage 1 of 49)	00-JKREv5dFh4S8fT5UBUHMBH
37.9868		Cell	2	0.000	1.000	Vesicles Paraspeckle	12	12	siRNA-IMPa4-25 PSPC1-A488 IMPa4-A546 DAPI 8C1-siRNA-IMP-a2-a4 V2.00	0	28. siRNA-IMPa4-25 PSPC1-A488 DAPI IMPa4-A546_a_TileScan_001 (Stage 1 of 49)	00-JKREv5dFh4S8fT5UBUHMBH
91.2047		Cell	2	0.000	1.000	Vesicles Paraspeckle	13	13	siRNA-IMPa4-25 PSPC1-A488 IMPa4-A546 DAPI 8C1-siRNA-IMP-a2-a4 V2.00	0	28. siRNA-IMPa4-25 PSPC1-A488 DAPI IMPa4-A546_a_TileScan_001 (Stage 1 of 49)	00-JKREv5dFh4S8fT5UBUHMBH
54.1386		Cell	2	0.000	1.000	Vesicles Paraspeckle	14	14	siRNA-IMPa4-25 PSPC1-A488 IMPa4-A546 DAPI 8C1-siRNA-IMP-a2-a4 V2.00	0	28. siRNA-IMPa4-25 PSPC1-A488 DAPI IMPa4-A546_a_TileScan_001 (Stage 1 of 49)	00-JKREv5dFh4S8fT5UBUHMBH
50.2379		Cell	2	0.000	1.000	Vesicles Paraspeckle	15	0	siRNA-IMPa4-25 PSPC1-A488 IMPa4-A546 DAPI 8C1-siRNA-IMP-a2-a4 V2.00	0	28. siRNA-IMPa4-25 PSPC1-A488 DAPI IMPa4-A546_aa_TileScan_001 (Stage 27 of 49)	00-x9mCNsT3tnCjPtcMHRbHkP
84.9697		Cell	2	0.000	1.000	Vesicles Paraspeckle	16	1	siRNA-IMPa4-25 PSPC1-A488 IMPa4-A546 DAPI 8C1-siRNA-IMP-a2-a4 V2.00	0	28. siRNA-IMPa4-25 PSPC1-A488 DAPI IMPa4-A546_aa_TileScan_001 (Stage 27 of 49)	00-x9mCNsT3tnCjPtcMHRbHkP
72.4293		Cell	2	0.000	1.000	Vesicles Paraspeckle	17	2	siRNA-IMPa4-25 PSPC1-A488 IMPa4-A546 DAPI 8C1-siRNA-IMP-a2-a4 V2.00	0	28. siRNA-IMPa4-25 PSPC1-A488 DAPI IMPa4-A546_aa_TileScan_001 (Stage 27 of 49)	00-x9mCNsT3tnCjPtcMHRbHkP
100.016		Cell	2	0.000	1.000	Vesicles Paraspeckle	18	3	siRNA-IMPa4-25 PSPC1-A488 IMPa4-A546 DAPI 8C1-siRNA-IMP-a2-a4 V2.00	0	28. siRNA-IMPa4-25 PSPC1-A488 DAPI IMPa4-A546_aa_TileScan_001 (Stage 27 of 49)	00-x9mCNsT3tnCjPtcMHRbHkP
71.0748		Cell	2	0.000	1.000	Vesicles Paraspeckle	19	4	siRNA-IMPa4-25 PSPC1-A488 IMPa4-A546 DAPI 8C1-siRNA-IMP-a2-a4 V2.00	0	28. siRNA-IMPa4-25 PSPC1-A488 DAPI IMPa4-A546_aa_TileScan_001 (Stage 27 of 49)	00-x9mCNsT3tnCjPtcMHRbHkP
85.2031		Cell	2	0.000	1.000	Vesicles Paraspeckle	20	5	siRNA-IMPa4-25 PSPC1-A488 IMPa4-A546 DAPI 8C1-siRNA-IMP-a2-a4 V2.00	0	28. siRNA-IMPa4-25 PSPC1-A488 DAPI IMPa4-A546_aa_TileScan_001 (Stage 27 of 49)	00-x9mCNsT3tnCjPtcMHRbHkP
113.389		Cell	2	0.000	1.000	Vesicles Paraspeckle	21	6	siRNA-IMPa4-25 PSPC1-A488 IMPa4-A546 DAPI 8C1-siRNA-IMP-a2-a4 V2.00	0	28. siRNA-IMPa4-25 PSPC1-A488 DAPI IMPa4-A546_aa_TileScan_001 (Stage 27 of 49)	00-x9mCNsT3tnCjPtcMHRbHkP
81.6108		Cell	2	0.000	1.000	Vesicles Paraspeckle	22	7	siRNA-IMPa4-25 PSPC1-A488 IMPa4-A546 DAPI 8C1-siRNA-IMP-a2-a4 V2.00	0	28. siRNA-IMPa4-25 PSPC1-A488 DAPI IMPa4-A546_aa_TileScan_001 (Stage 27 of 49)	00-x9mCNsT3tnCjPtcMHRbHkP
78.5455		Cell	2	0.000	1.000	Vesicles Paraspeckle	23	8	siRNA-IMPa4-25 PSPC1-A488 IMPa4-A546 DAPI 8C1-siRNA-IMP-a2-a4 V2.00	0	28. siRNA-IMPa4-25 PSPC1-A488 DAPI IMPa4-A546_aa_TileScan_001 (Stage 27 of 49)	00-x9mCNsT3tnCjPtcMHRbHkP
88.0614		Cell	2	0.000	1.000	Vesicles Paraspeckle	24	9	siRNA-IMPa4-25 PSPC1-A488 IMPa4-A546 DAPI 8C1-siRNA-IMP-a2-a4 V2.00	0	28. siRNA-IMPa4-25 PSPC1-A488 DAPI IMPa4-A546_aa_TileScan_001 (Stage 27 of 49)	00-x9mCNsT3tnCjPtcMHRbHkP
97.8209		Cell	2	0.000	1.000	Vesicles Paraspeckle	25	10	siRNA-IMPa4-25 PSPC1-A488 IMPa4-A546 DAPI 8C1-siRNA-IMP-a2-a4 V2.00	0	28. siRNA-IMPa4-25 PSPC1-A488 DAPI IMPa4-A546_aa_TileScan_001 (Stage 27 of 49)	00-x9mCNsT3tnCjPtcMHRbHkP
108.678		Cell	2	0.000	1.000	Vesicles Paraspeckle	26	11	siRNA-IMPa4-25 PSPC1-A488 IMPa4-A546 DAPI 8C1-siRNA-IMP-a2-a4 V2.00	0	28. siRNA-IMPa4-25 PSPC1-A488 DAPI IMPa4-A546_aa_TileScan_001 (Stage 27 of 49)	00-x9mCNsT3tnCjPtcMHRbHkP
50.8861		Cell	2	0.000	1.000	Vesicles Paraspeckle	28	13	siRNA-IMPa4-25 PSPC1-A488 IMPa4-A546 DAPI 8C1-siRNA-IMP-a2-a4 V2.00	0	28. siRNA-IMPa4-25 PSPC1-A488 DAPI IMPa4-A546_aa_TileScan_001 (Stage 27 of 49)	00-x9mCNsT3tnCjPtcMHRbHkP
81.6571		Cell	2	0.000	1.000	Vesicles Paraspeckle	30	15	siRNA-IMPa4-25 PSPC1-A488 IMPa4-A546 DAPI 8C1-siRNA-IMP-a2-a4 V2.00	0	28. siRNA-IMPa4-25 PSPC1-A488 DAPI IMPa4-A546_aa_TileScan_001 (Stage 27 of 49)	00-x9mCNsT3tnCjPtcMHRbHkP
57.6463		Cell	2	0.000	1.000	Vesicles Paraspeckle	31	16	siRNA-IMPa4-25 PSPC1-A488 IMPa4-A546 DAPI 8C1-siRNA-IMP-a2-a4 V2.00	0	28. siRNA-IMPa4-25 PSPC1-A488 DAPI IMPa4-A546_aa_TileScan_001 (Stage 27 of 49)	00-x9mCNsT3tnCjPtcMHRbHkP
155.133		Cell	2	0.000	1.000	Vesicles Paraspeckle	32	17	siRNA-IMPa4-25 PSPC1-A488 IMPa4-A546 DAPI 8C1-siRNA-IMP-a2-a4 V2.00	0	28. siRNA-IMPa4-25 PSPC1-A488 DAPI IMPa4-A546_aa_TileScan_001 (Stage 27 of 49)	00-x9mCNsT3tnCjPtcMHRbHkP
97.607		Cell	2	0.000	1.000	Vesicles Paraspeckle	33	18	siRNA-IMPa4-25 PSPC1-A488 IMPa4-A546 DAPI 8C1-siRNA-IMP-a2-a4 V2.00	0	28. siRNA-IMPa4-25 PSPC1-A488 DAPI IMPa4-A546_aa_TileScan_001 (Stage 27 of 49)	00-x9mCNsT3tnCjPtcMHRbHkP
76.6075		Cell	2	0.000	1.000	Vesicles Paraspeckle	34	19	siRNA-IMPa4-25 PSPC1-A488 IMPa4-A546 DAPI 8C1-siRNA-IMP-a2-a4 V2.00	0	28. siRNA-IMPa4-25 PSPC1-A488 DAPI IMPa4-A546_aa_TileScan_001 (Stage 27 of 49)	00-x9mCNsT3tnCjPtcMHRbHkP
117.279		Cell	2	0.000	1.000	Vesicles Paraspeckle	35	20	siRNA-IMPa4-25 PSPC1-A488 IMPa4-A546 DAPI 8C1-siRNA-IMP-a2-a4 V2.00	0	28. siRNA-IMPa4-25 PSPC1-A488 DAPI IMPa4-A546_aa_TileScan_001 (Stage 27 of 49)	00-x9mCNsT3tnCjPtcMHRbHkP
99.7364		Cell	2	0.000	1.000	Vesicles Paraspeckle	37	22	siRNA-IMPa4-25 PSPC1-A488 IMPa4-A546 DAPI 8C1-siRNA-IMP-a2-a4 V2.00	0	28. siRNA-IMPa4-25 PSPC1-A488 DAPI IMPa4-A546_aa_TileScan_001 (Stage 27 of 49)	00-x9mCNsT3tnCjPtcMHRbHkP
55.3959		Cell	2	0.000	1.000	Vesicles Paraspeckle	38	23	siRNA-IMPa4-25 PSPC1-A488 IMPa4-A546 DAPI 8C1-siRNA-IMP-a2-a4 V2.00	0	28. siRNA-IMPa4-25 PSPC1-A488 DAPI IMPa4-A546_aa_TileScan_001 (Stage 27 of 49)	00-x9mCNsT3tnCjPtcMHRbHkP
84.9644		Cell	2	0.000	1.000	Vesicles Paraspeckle	39	24	siRNA-IMPa4-25 PSPC1-A488 IMPa4-A546 DAPI 8C1-siRNA-IMP-a2-a4 V2.00	0	28. siRNA-IMPa4-25 PSPC1-A488 DAPI IMPa4-A546_aa_TileScan_001 (Stage 27 of 49)	00-x9mCNsT3tnCjPtcMHRbHkP
55.8291		Cell	2	0.000	1.000	Vesicles Paraspeckle	40	25	siRNA-IMPa4-25 PSPC1-A488 IMPa4-A546 DAPI 8C1-siRNA-IMP-a2-a4 V2.00	0	28. siRNA-IMPa4-25 PSPC1-A488 DAPI IMPa4-A546_aa_TileScan_001 (Stage 27 of 49)	00-x9mCNsT3tnCjPtcMHRbHkP
137.954		Cell	2	0.000	1.000	Vesicles Paraspeckle	41	26	siRNA-IMPa4-25 PSPC1-A488 IMPa4-A546 DAPI 8C1-siRNA-IMP-a2-a4 V2.00	0	28. siRNA-IMPa4-25 PSPC1-A488 DAPI IMPa4-A546_aa_TileScan_001 (Stage 27 of 49)	00-x9mCNsT3tnCjPtcMHRbHkP
108.06		Cell	2	0.000	1.000	Vesicles Paraspeckle	42	27	siRNA-IMPa4-25 PSPC1-A488 IMPa4-A546 DAPI 8C1-siRNA-IMP-a2-a4 V2.00	0	28. siRNA-IMPa4-25 PSPC1-A488 DAPI IMPa4-A546_aa_TileScan_001 (Stage 27 of 49)	00-x9mCNsT3tnCjPtcMHRbHkP
78.6037		Cell	2	0.000	1.000	Vesicles Paraspeckle	43	28	siRNA-IMPa4-25 PSPC1-A488 IMPa4-A546 DAPI 8C1-siRNA-IMP-a2-a4 V2.00	0	28. siRNA-IMPa4-25 PSPC1-A488 DAPI IMPa4-A546_aa_TileScan_001 (Stage 27 of 49)	00-x9mCNsT3tnCjPtcMHRbHkP
104.463		Cell	2	0.000	1.000	Vesicles Paraspeckle	44	29	siRNA-IMPa4-25 PSPC1-A488 IMPa4-A546 DAPI 8C1-siRNA-IMP-a2-a4 V2.00	0	28. siRNA-IMPa4-25 PSPC1-A488 DAPI IMPa4-A546_aa_TileScan_001 (Stage 27 of 49)	00-x9mCNsT3tnCjPtcMHRbHkP
82.1315		Cell	2	0.000	1.000	Vesicles Paraspeckle	47	2	siRNA-IMPa4-25 PSPC1-A488 IMPa4-A546 DAPI 8C1-siRNA-IMP-a2-a4 V2.00	0	28. siRNA-IMPa4-25 PSPC1-A488 DAPI IMPa4-A546_ab_TileScan_001 (Stage 28 of 49)	00-Q4ooruqc3Yzm6j4qtFoQce
66.1944		Cell	2	0.000	1.000	Vesicles Paraspeckle	48	3	siRNA-IMPa4-25 PSPC1-A488 IMPa4-A546 DAPI 8C1-siRNA-IMP-a2-a4 V2.00	0	28. siRNA-IMPa4-25 PSPC1-A488 DAPI IMPa4-A546_ab_TileScan_001 (Stage 28 of 49)	00-Q4ooruqc3Yzm6j4qtFoQce
90.4945		Cell	2	0.000	1.000	Vesicles Paraspeckle	49	4	siRNA-IMPa4-25 PSPC1-A488 IMPa4-A546 DAPI 8C1-siRNA-IMP-a2-a4 V2.00	0	28. siRNA-IMPa4-25 PSPC1-A488 DAPI IMPa4-A546_ab_TileScan_001 (Stage 28 of 49)	00-Q4ooruqc3Yzm6j4qtFoQce
125.806		Cell	2	0.000	1.000	Vesicles Paraspeckle	50	5	siRNA-IMPa4-25 PSPC1-A488 IMPa4-A546 DAPI 8C1-siRNA-IMP-a2-a4 V2.00	0	28. siRNA-IMPa4-25 PSPC1-A488 DAPI IMPa4-A546_ab_TileScan_001 (Stage 28 of 49)	00-Q4ooruqc3Yzm6j4qtFoQce
137.766		Cell	2	0.000	1.000	Vesicles Paraspeckle	51	6	siRNA-IMPa4-25 PSPC1-A488 IMPa4-A546 DAPI 8C1-siRNA-IMP-a2-a4 V2.00	0	28. siRNA-IMPa4-25 PSPC1-A488 DAPI IMPa4-A546_ab_TileScan_001 (Stage 28 of 49)	00-Q4ooruqc3Yzm6j4qtFoQce
163.47		Cell	2	0.000	1.000	Vesicles Paraspeckle	52	7	siRNA-IMPa4-25 PSPC1-A488 IMPa4-A546 DAPI 8C1-siRNA-IMP-a2-a4 V2.00	0	28. siRNA-IMPa4-25 PSPC1-A488 DAPI IMPa4-A546_ab_TileScan_001 (Stage 28 of 49)	00-Q4ooruqc3Yzm6j4qtFoQce
62.8633		Cell	2	0.000	1.000	Vesicles Paraspeckle	53	8	siRNA-IMPa4-25 PSPC1-A488 IMPa4-A546 DAPI 8C1-siRNA-IMP-a2-a4 V2.00	0	28. siRNA-IMPa4-25 PSPC1-A488 DAPI IMPa4-A546_ab_TileScan_001 (Stage 28 of 49)	00-Q4ooruqc3Yzm6j4qtFoQce
122.626		Cell	2	0.000	1.000	Vesicles Paraspeckle	54	9	siRNA-IMPa4-25 PSPC1-A488 IMPa4-A546 DAPI 8C1-siRNA-IMP-a2-a4 V2.00	0	28. siRNA-IMPa4-25 PSPC1-A488 DAPI IMPa4-A546_ab_TileScan_001 (Stage 28 of 49)	00-Q4ooruqc3Yzm6j4qtFoQce
62.057		Cell	2	0.000	1.000	Vesicles Paraspeckle	56	11	siRNA-IMPa4-25 PSPC1-A488 IMPa4-A546 DAPI 8C1-siRNA-IMP-a2-a4 V2.00	0	28. siRNA-IMPa4-25 PSPC1-A488 DAPI IMPa4-A546_ab_TileScan_001 (Stage 28 of 49)	00-Q4ooruqc3Yzm6j4qtFoQce
56.2132		Cell	2	0.000	1.000	Vesicles Paraspeckle	57	12	siRNA-IMPa4-25 PSPC1-A488 IMPa4-A546 DAPI 8C1-siRNA-IMP-a2-a4 V2.00	0	28. siRNA-IMPa4-25 PSPC1-A488 DAPI IMPa4-A546_ab_TileScan_001 (Stage 28 of 49)	00-Q4ooruqc3Yzm6j4qtFoQce
81.4901		Cell	2	0.000	1.000	Vesicles Paraspeckle	58	13	siRNA-IMPa4-25 PSPC1-A488 IMPa4-A546 DAPI 8C1-siRNA-IMP-a2-a4 V2.00	0	28. siRNA-IMPa4-25 PSPC1-A488 DAPI IMPa4-A546_ab_TileScan_001 (Stage 28 of 49)	00-Q4ooruqc3Yzm6j4qtFoQce
139.87		Cell	2	0.000	1.000	Vesicles Paraspeckle	60	15	siRNA-IMPa4-25 PSPC1-A488 IMPa4-A546 DAPI 8C1-siRNA-IMP-a2-a4 V2.00	0	28. siRNA-IMPa4-25 PSPC1-A488 DAPI IMPa4-A546_ab_TileScan_001 (Stage 28 of 49)	00-Q4ooruqc3Yzm6j4qtFoQce
53.3015		Cell	2	0.000	1.000	Vesicles Paraspeckle	61	16	siRNA-IMPa4-25 PSPC1-A488 IMPa4-A546 DAPI 8C1-siRNA-IMP-a2-a4 V2.00	0	28. siRNA-IMPa4-25 PSPC1-A488 DAPI IMPa4-A546_ab_TileScan_001 (Stage 28 of 49)	00-Q4ooruqc3Yzm6j4qtFoQce
87.835		Cell	2	0.000	1.000	Vesicles Paraspeckle	62	17	siRNA-IMPa4-25 PSPC1-A488 IMPa4-A546 DAPI 8C1-siRNA-IMP-a2-a4 V2.00	0	28. siRNA-IMPa4-25 PSPC1-A488 DAPI IMPa4-A546_ab_TileScan_001 (Stage 28 of 49)	00-Q4ooruqc3Yzm6j4qtFoQce
46.7928		Cell	2	0.000	1.000	Vesicles Paraspeckle	63	18	siRNA-IMPa4-25 PSPC1-A488 IMPa4-A546 DAPI 8C1-siRNA-IMP-a2-a4 V2.00	0	28. siRNA-IMPa4-25 PSPC1-A488 DAPI IMPa4-A546_ab_TileScan_001 (Stage 28 of 49)	00-Q4ooruqc3Yzm6j4qtFoQce
61.7366		Cell	2	0.000	1.000	Vesicles Paraspeckle	64	19	siRNA-IMPa4-25 PSPC1-A488 IMPa4-A546 DAPI 8C1-siRNA-IMP-a2-a4 V2.00	0	28. siRNA-IMPa4-25 PSPC1-A488 DAPI IMPa4-A546_ab_TileScan_001 (Stage 28 of 49)	00-Q4ooruqc3Yzm6j4qtFoQce
110.184		Cell	2	0.000	1.000	Vesicles Paraspeckle	65	20	siRNA-IMPa4-25 PSPC1-A488 IMPa4-A546 DAPI 8C1-siRNA-IMP-a2-a4 V2.00	0	28. siRNA-IMPa4-25 PSPC1-A488 DAPI IMPa4-A546_ab_TileScan_001 (Stage 28 of 49)	00-Q4ooruqc3Yzm6j4qtFoQce
143.899		Cell	2	0.000	1.000	Vesicles Paraspeckle	66	21	siRNA-IMPa4-25 PSPC1-A488 IMPa4-A546 DAPI 8C1-siRNA-IMP-a2-a4 V2.00	0	28. siRNA-IMPa4-25 PSPC1-A488 DAPI IMPa4-A546_ab_TileScan_001 (Stage 28 of 49)	00-Q4ooruqc3Yzm6j4qtFoQce
136.933		Cell	2	0.000	1.000	Vesicles Paraspeckle	67	22	siRNA-IMPa4-25 PSPC1-A488 IMPa4-A546 DAPI 8C1-siRNA-IMP-a2-a4 V2.00	0	28. siRNA-IMPa4-25 PSPC1-A488 DAPI IMPa4-A546_ab_TileScan_001 (Stage 28 of 49)	00-Q4ooruqc3Yzm6j4qtFoQce
135.404		Cell	2	0.000	1.000	Vesicles Paraspeckle	68	23	siRNA-IMPa4-25 PSPC1-A488 IMPa4-A546 DAPI 8C1-siRNA-IMP-a2-a4 V2.00	0	28. siRNA-IMPa4-25 PSPC1-A488 DAPI IMPa4-A546_ab_TileScan_001 (Stage 28 of 49)	00-Q4ooruqc3Yzm6j4qtFoQce
138.445		Cell	2	0.000	1.000	Vesicles Paraspeckle	69	24	siRNA-IMPa4-25 PSPC1-A488 IMPa4-A546 DAPI 8C1-siRNA-IMP-a2-a4 V2.00	0	28. siRNA-IMPa4-25 PSPC1-A488 DAPI IMPa4-A546_ab_TileScan_001 (Stage 28 of 49)	00-Q4ooruqc3Yzm6j4qtFoQce
146.179		Cell	2	0.000	1.000	Vesicles Paraspeckle	70	25	siRNA-IMPa4-25 PSPC1-A488 IMPa4-A546 DAPI 8C1-siRNA-IMP-a2-a4 V2.00	0	28. siRNA-IMPa4-25 PSPC1-A488 DAPI IMPa4-A546_ab_TileScan_001 (Stage 28 of 49)	00-Q4ooruqc3Yzm6j4qtFoQce
90.7403		Cell	2	0.000	1.000	Vesicles Paraspeckle	71	26	siRNA-IMPa4-25 PSPC1-A488 IMPa4-A546 DAPI 8C1-siRNA-IMP-a2-a4 V2.00	0	28. siRNA-IMPa4-25 PSPC1-A488 DAPI IMPa4-A546_ab_TileScan_001 (Stage 28 of 49)	00-Q4ooruqc3Yzm6j4qtFoQce
147.385		Cell	2	0.000	1.000	Vesicles Paraspeckle	72	27	siRNA-IMPa4-25 PSPC1-A488 IMPa4-A546 DAPI 8C1-siRNA-IMP-a2-a4 V2.00	0	28. siRNA-IMPa4-25 PSPC1-A488 DAPI IMPa4-A546_ab_TileScan_001 (Stage 28 of 49)	00-Q4ooruqc3Yzm6j4qtFoQce
60.9946		Cell	2	0.000	1.000	Vesicles Paraspeckle	73	0	siRNA-IMPa4-25 PSPC1-A488 IMPa4-A546 DAPI 8C1-siRNA-IMP-a2-a4 V2.00	0	28. siRNA-IMPa4-25 PSPC1-A488 DAPI IMPa4-A546_ac_TileScan_001 (Stage 29 of 49)	00-LXCLx4huhhqiRKe4jbZjg4
67.7876		Cell	2	0.000	1.000	Vesicles Paraspeckle	74	1	siRNA-IMPa4-25 PSPC1-A488 IMPa4-A546 DAPI 8C1-siRNA-IMP-a2-a4 V2.00	0	28. siRNA-IMPa4-25 PSPC1-A488 DAPI IMPa4-A546_ac_TileScan_001 (Stage 29 of 49)	00-LXCLx4huhhqiRKe4jbZjg4
72.9744		Cell	2	0.000	1.000	Vesicles Paraspeckle	75	2	siRNA-IMPa4-25 PSPC1-A488 IMPa4-A546 DAPI 8C1-siRNA-IMP-a2-a4 V2.00	0	28. siRNA-IMPa4-25 PSPC1-A488 DAPI IMPa4-A546_ac_TileScan_001 (Stage 29 of 49)	00-LXCLx4huhhqiRKe4jbZjg4
72.3976		Cell	2	0.000	1.000	Vesicles Paraspeckle	76	3	siRNA-IMPa4-25 PSPC1-A488 IMPa4-A546 DAPI 8C1-siRNA-IMP-a2-a4 V2.00	0	28. siRNA-IMPa4-25 PSPC1-A488 DAPI IMPa4-A546_ac_TileScan_001 (Stage 29 of 49)	00-LXCLx4huhhqiRKe4jbZjg4
59.0798		Cell	2	0.000	1.000	Vesicles Paraspeckle	77	4	siRNA-IMPa4-25 PSPC1-A488 IMPa4-A546 DAPI 8C1-siRNA-IMP-a2-a4 V2.00	0	28. siRNA-IMPa4-25 PSPC1-A488 DAPI IMPa4-A546_ac_TileScan_001 (Stage 29 of 49)	00-LXCLx4huhhqiRKe4jbZjg4
65.528		Cell	2	0.000	1.000	Vesicles Paraspeckle	78	5	siRNA-IMPa4-25 PSPC1-A488 IMPa4-A546 DAPI 8C1-siRNA-IMP-a2-a4 V2.00	0	28. siRNA-IMPa4-25 PSPC1-A488 DAPI IMPa4-A546_ac_TileScan_001 (Stage 29 of 49)	00-LXCLx4huhhqiRKe4jbZjg4
69.8906		Cell	2	0.000	1.000	Vesicles Paraspeckle	79	6	siRNA-IMPa4-25 PSPC1-A488 IMPa4-A546 DAPI 8C1-siRNA-IMP-a2-a4 V2.00	0	28. siRNA-IMPa4-25 PSPC1-A488 DAPI IMPa4-A546_ac_TileScan_001 (Stage 29 of 49)	00-LXCLx4huhhqiRKe4jbZjg4
82.6419		Cell	2	0.000	1.000	Vesicles Paraspeckle	80	7	siRNA-IMPa4-25 PSPC1-A488 IMPa4-A546 DAPI 8C1-siRNA-IMP-a2-a4 V2.00	0	28. siRNA-IMPa4-25 PSPC1-A488 DAPI IMPa4-A546_ac_TileScan_001 (Stage 29 of 49)	00-LXCLx4huhhqiRKe4jbZjg4
61.4814		Cell	2	0.000	1.000	Vesicles Paraspeckle	81	8	siRNA-IMPa4-25 PSPC1-A488 IMPa4-A546 DAPI 8C1-siRNA-IMP-a2-a4 V2.00	0	28. siRNA-IMPa4-25 PSPC1-A488 DAPI IMPa4-A546_ac_TileScan_001 (Stage 29 of 49)	00-LXCLx4huhhqiRKe4jbZjg4
70.4594		Cell	2	0.000	1.000	Vesicles Paraspeckle	82	9	siRNA-IMPa4-25 PSPC1-A488 IMPa4-A546 DAPI 8C1-siRNA-IMP-a2-a4 V2.00	0	28. siRNA-IMPa4-25 PSPC1-A488 DAPI IMPa4-A546_ac_TileScan_001 (Stage 29 of 49)	00-LXCLx4huhhqiRKe4jbZjg4
71.9378		Cell	2	0.000	1.000	Vesicles Paraspeckle	83	10	siRNA-IMPa4-25 PSPC1-A488 IMPa4-A546 DAPI 8C1-siRNA-IMP-a2-a4 V2.00	0	28. siRNA-IMPa4-25 PSPC1-A488 DAPI IMPa4-A546_ac_TileScan_001 (Stage 29 of 49)	00-LXCLx4huhhqiRKe4jbZjg4
101.041		Cell	2	0.000	1.000	Vesicles Paraspeckle	84	11	siRNA-IMPa4-25 PSPC1-A488 IMPa4-A546 DAPI 8C1-siRNA-IMP-a2-a4 V2.00	0	28. siRNA-IMPa4-25 PSPC1-A488 DAPI IMPa4-A546_ac_TileScan_001 (Stage 29 of 49)	00-LXCLx4huhhqiRKe4jbZjg4
123.744		Cell	2	0.000	1.000	Vesicles Paraspeckle	86	13	siRNA-IMPa4-25 PSPC1-A488 IMPa4-A546 DAPI 8C1-siRNA-IMP-a2-a4 V2.00	0	28. siRNA-IMPa4-25 PSPC1-A488 DAPI IMPa4-A546_ac_TileScan_001 (Stage 29 of 49)	00-LXCLx4huhhqiRKe4jbZjg4
158.154		Cell	2	0.000	1.000	Vesicles Paraspeckle	87	14	siRNA-IMPa4-25 PSPC1-A488 IMPa4-A546 DAPI 8C1-siRNA-IMP-a2-a4 V2.00	0	28. siRNA-IMPa4-25 PSPC1-A488 DAPI IMPa4-A546_ac_TileScan_001 (Stage 29 of 49)	00-LXCLx4huhhqiRKe4jbZjg4
35.3699		Cell	2	0.000	1.000	Vesicles Paraspeckle	88	15	siRNA-IMPa4-25 PSPC1-A488 IMPa4-A546 DAPI 8C1-siRNA-IMP-a2-a4 V2.00	0	28. siRNA-IMPa4-25 PSPC1-A488 DAPI IMPa4-A546_ac_TileScan_001 (Stage 29 of 49)	00-LXCLx4huhhqiRKe4jbZjg4
88.0019		Cell	2	0.000	1.000	Vesicles Paraspeckle	89	16	siRNA-IMPa4-25 PSPC1-A488 IMPa4-A546 DAPI 8C1-siRNA-IMP-a2-a4 V2.00	0	28. siRNA-IMPa4-25 PSPC1-A488 DAPI IMPa4-A546_ac_TileScan_001 (Stage 29 of 49)	00-LXCLx4huhhqiRKe4jbZjg4
83.4782		Cell	2	0.000	1.000	Vesicles Paraspeckle	90	17	siRNA-IMPa4-25 PSPC1-A488 IMPa4-A546 DAPI 8C1-siRNA-IMP-a2-a4 V2.00	0	28. siRNA-IMPa4-25 PSPC1-A488 DAPI IMPa4-A546_ac_TileScan_001 (Stage 29 of 49)	00-LXCLx4huhhqiRKe4jbZjg4
93.6134		Cell	2	0.000	1.000	Vesicles Paraspeckle	91	18	siRNA-IMPa4-25 PSPC1-A488 IMPa4-A546 DAPI 8C1-siRNA-IMP-a2-a4 V2.00	0	28. siRNA-IMPa4-25 PSPC1-A488 DAPI IMPa4-A546_ac_TileScan_001 (Stage 29 of 49)	00-LXCLx4huhhqiRKe4jbZjg4
114		Cell	2	0.000	1.000	Vesicles Paraspeckle	92	19	siRNA-IMPa4-25 PSPC1-A488 IMPa4-A546 DAPI 8C1-siRNA-IMP-a2-a4 V2.00	0	28. siRNA-IMPa4-25 PSPC1-A488 DAPI IMPa4-A546_ac_TileScan_001 (Stage 29 of 49)	00-LXCLx4huhhqiRKe4jbZjg4
40		Cell	2	0.000	1.000	Vesicles Paraspeckle	93	20	siRNA-IMPa4-25 PSPC1-A488 IMPa4-A546 DAPI 8C1-siRNA-IMP-a2-a4 V2.00	0	28. siRNA-IMPa4-25 PSPC1-A488 DAPI IMPa4-A546_ac_TileScan_001 (Stage 29 of 49)	00-LXCLx4huhhqiRKe4jbZjg4
44.625		Cell	2	0.000	1.000	Vesicles Paraspeckle	94	0	siRNA-IMPa4-25 PSPC1-A488 IMPa4-A546 DAPI 8C1-siRNA-IMP-a2-a4 V2.00	0	28. siRNA-IMPa4-25 PSPC1-A488 DAPI IMPa4-A546_ad_TileScan_001 (Stage 30 of 49)	00-Yab6yGwQb798LddhaQwGqH
65.5755		Cell	2	0.000	1.000	Vesicles Paraspeckle	95	1	siRNA-IMPa4-25 PSPC1-A488 IMPa4-A546 DAPI 8C1-siRNA-IMP-a2-a4 V2.00	0	28. siRNA-IMPa4-25 PSPC1-A488 DAPI IMPa4-A546_ad_TileScan_001 (Stage 30 of 49)	00-Yab6yGwQb798LddhaQwGqH
50.6353		Cell	2	0.000	1.000	Vesicles Paraspeckle	96	2	siRNA-IMPa4-25 PSPC1-A488 IMPa4-A546 DAPI 8C1-siRNA-IMP-a2-a4 V2.00	0	28. siRNA-IMPa4-25 PSPC1-A488 DAPI IMPa4-A546_ad_TileScan_001 (Stage 30 of 49)	00-Yab6yGwQb798LddhaQwGqH
114.535		Cell	2	0.000	1.000	Vesicles Paraspeckle	97	3	siRNA-IMPa4-25 PSPC1-A488 IMPa4-A546 DAPI 8C1-siRNA-IMP-a2-a4 V2.00	0	28. siRNA-IMPa4-25 PSPC1-A488 DAPI IMPa4-A546_ad_TileScan_001 (Stage 30 of 49)	00-Yab6yGwQb798LddhaQwGqH
109.695		Cell	2	0.000	1.000	Vesicles Paraspeckle	98	4	siRNA-IMPa4-25 PSPC1-A488 IMPa4-A546 DAPI 8C1-siRNA-IMP-a2-a4 V2.00	0	28. siRNA-IMPa4-25 PSPC1-A488 DAPI IMPa4-A546_ad_TileScan_001 (Stage 30 of 49)	00-Yab6yGwQb798LddhaQwGqH
109.146		Cell	2	0.000	1.000	Vesicles Paraspeckle	99	5	siRNA-IMPa4-25 PSPC1-A488 IMPa4-A546 DAPI 8C1-siRNA-IMP-a2-a4 V2.00	0	28. siRNA-IMPa4-25 PSPC1-A488 DAPI IMPa4-A546_ad_TileScan_001 (Stage 30 of 49)	00-Yab6yGwQb798LddhaQwGqH
98.3681		Cell	2	0.000	1.000	Vesicles Paraspeckle	100	6	siRNA-IMPa4-25 PSPC1-A488 IMPa4-A546 DAPI 8C1-siRNA-IMP-a2-a4 V2.00	0	28. siRNA-IMPa4-25 PSPC1-A488 DAPI IMPa4-A546_ad_TileScan_001 (Stage 30 of 49)	00-Yab6yGwQb798LddhaQwGqH
110.115		Cell	2	0.000	1.000	Vesicles Paraspeckle	101	7	siRNA-IMPa4-25 PSPC1-A488 IMPa4-A546 DAPI 8C1-siRNA-IMP-a2-a4 V2.00	0	28. siRNA-IMPa4-25 PSPC1-A488 DAPI IMPa4-A546_ad_TileScan_001 (Stage 30 of 49)	00-Yab6yGwQb798LddhaQwGqH
113.954		Cell	2	0.000	1.000	Vesicles Paraspeckle	102	8	siRNA-IMPa4-25 PSPC1-A488 IMPa4-A546 DAPI 8C1-siRNA-IMP-a2-a4 V2.00	0	28. siRNA-IMPa4-25 PSPC1-A488 DAPI IMPa4-A546_ad_TileScan_001 (Stage 30 of 49)	00-Yab6yGwQb798LddhaQwGqH
124.695		Cell	2	0.000	1.000	Vesicles Paraspeckle	103	9	siRNA-IMPa4-25 PSPC1-A488 IMPa4-A546 DAPI 8C1-siRNA-IMP-a2-a4 V2.00	0	28. siRNA-IMPa4-25 PSPC1-A488 DAPI IMPa4-A546_ad_TileScan_001 (Stage 30 of 49)	00-Yab6yGwQb798LddhaQwGqH
102.435		Cell	2	0.000	1.000	Vesicles Paraspeckle	104	10	siRNA-IMPa4-25 PSPC1-A488 IMPa4-A546 DAPI 8C1-siRNA-IMP-a2-a4 V2.00	0	28. siRNA-IMPa4-25 PSPC1-A488 DAPI IMPa4-A546_ad_TileScan_001 (Stage 30 of 49)	00-Yab6yGwQb798LddhaQwGqH
170.979		Cell	2	0.000	1.000	Vesicles Paraspeckle	105	11	siRNA-IMPa4-25 PSPC1-A488 IMPa4-A546 DAPI 8C1-siRNA-IMP-a2-a4 V2.00	0	28. siRNA-IMPa4-25 PSPC1-A488 DAPI IMPa4-A546_ad_TileScan_001 (Stage 30 of 49)	00-Yab6yGwQb798LddhaQwGqH
115.326		Cell	2	0.000	1.000	Vesicles Paraspeckle	106	12	siRNA-IMPa4-25 PSPC1-A488 IMPa4-A546 DAPI 8C1-siRNA-IMP-a2-a4 V2.00	0	28. siRNA-IMPa4-25 PSPC1-A488 DAPI IMPa4-A546_ad_TileScan_001 (Stage 30 of 49)	00-Yab6yGwQb798LddhaQwGqH
79		Cell	2	0.000	1.000	Vesicles Paraspeckle	107	13	siRNA-IMPa4-25 PSPC1-A488 IMPa4-A546 DAPI 8C1-siRNA-IMP-a2-a4 V2.00	0	28. siRNA-IMPa4-25 PSPC1-A488 DAPI IMPa4-A546_ad_TileScan_001 (Stage 30 of 49)	00-Yab6yGwQb798LddhaQwGqH
80.3286		Cell	2	0.000	1.000	Vesicles Paraspeckle	108	14	siRNA-IMPa4-25 PSPC1-A488 IMPa4-A546 DAPI 8C1-siRNA-IMP-a2-a4 V2.00	0	28. siRNA-IMPa4-25 PSPC1-A488 DAPI IMPa4-A546_ad_TileScan_001 (Stage 30 of 49)	00-Yab6yGwQb798LddhaQwGqH
85.9459		Cell	2	0.000	1.000	Vesicles Paraspeckle	109	15	siRNA-IMPa4-25 PSPC1-A488 IMPa4-A546 DAPI 8C1-siRNA-IMP-a2-a4 V2.00	0	28. siRNA-IMPa4-25 PSPC1-A488 DAPI IMPa4-A546_ad_TileScan_001 (Stage 30 of 49)	00-Yab6yGwQb798LddhaQwGqH
80.8996		Cell	2	0.000	1.000	Vesicles Paraspeckle	110	16	siRNA-IMPa4-25 PSPC1-A488 IMPa4-A546 DAPI 8C1-siRNA-IMP-a2-a4 V2.00	0	28. siRNA-IMPa4-25 PSPC1-A488 DAPI IMPa4-A546_ad_TileScan_001 (Stage 30 of 49)	00-Yab6yGwQb798LddhaQwGqH
98.0242		Cell	2	0.000	1.000	Vesicles Paraspeckle	111	17	siRNA-IMPa4-25 PSPC1-A488 IMPa4-A546 DAPI 8C1-siRNA-IMP-a2-a4 V2.00	0	28. siRNA-IMPa4-25 PSPC1-A488 DAPI IMPa4-A546_ad_TileScan_001 (Stage 30 of 49)	00-Yab6yGwQb798LddhaQwGqH
79.6852		Cell	2	0.000	1.000	Vesicles Paraspeckle	112	18	siRNA-IMPa4-25 PSPC1-A488 IMPa4-A546 DAPI 8C1-siRNA-IMP-a2-a4 V2.00	0	28. siRNA-IMPa4-25 PSPC1-A488 DAPI IMPa4-A546_ad_TileScan_001 (Stage 30 of 49)	00-Yab6yGwQb798LddhaQwGqH
78.328		Cell	2	0.000	1.000	Vesicles Paraspeckle	113	19	siRNA-IMPa4-25 PSPC1-A488 IMPa4-A546 DAPI 8C1-siRNA-IMP-a2-a4 V2.00	0	28. siRNA-IMPa4-25 PSPC1-A488 DAPI IMPa4-A546_ad_TileScan_001 (Stage 30 of 49)	00-Yab6yGwQb798LddhaQwGqH
83.7455		Cell	2	0.000	1.000	Vesicles Paraspeckle	114	20	siRNA-IMPa4-25 PSPC1-A488 IMPa4-A546 DAPI 8C1-siRNA-IMP-a2-a4 V2.00	0	28. siRNA-IMPa4-25 PSPC1-A488 DAPI IMPa4-A546_ad_TileScan_001 (Stage 30 of 49)	00-Yab6yGwQb798LddhaQwGqH
60.0066		Cell	2	0.000	1.000	Vesicles Paraspeckle	115	21	siRNA-IMPa4-25 PSPC1-A488 IMPa4-A546 DAPI 8C1-siRNA-IMP-a2-a4 V2.00	0	28. siRNA-IMPa4-25 PSPC1-A488 DAPI IMPa4-A546_ad_TileScan_001 (Stage 30 of 49)	00-Yab6yGwQb798LddhaQwGqH
107.314		Cell	2	0.000	1.000	Vesicles Paraspeckle	116	22	siRNA-IMPa4-25 PSPC1-A488 IMPa4-A546 DAPI 8C1-siRNA-IMP-a2-a4 V2.00	0	28. siRNA-IMPa4-25 PSPC1-A488 DAPI IMPa4-A546_ad_TileScan_001 (Stage 30 of 49)	00-Yab6yGwQb798LddhaQwGqH
119.812		Cell	2	0.000	1.000	Vesicles Paraspeckle	117	23	siRNA-IMPa4-25 PSPC1-A488 IMPa4-A546 DAPI 8C1-siRNA-IMP-a2-a4 V2.00	0	28. siRNA-IMPa4-25 PSPC1-A488 DAPI IMPa4-A546_ad_TileScan_001 (Stage 30 of 49)	00-Yab6yGwQb798LddhaQwGqH
75.1823		Cell	2	0.000	1.000	Vesicles Paraspeckle	118	24	siRNA-IMPa4-25 PSPC1-A488 IMPa4-A546 DAPI 8C1-siRNA-IMP-a2-a4 V2.00	0	28. siRNA-IMPa4-25 PSPC1-A488 DAPI IMPa4-A546_ad_TileScan_001 (Stage 30 of 49)	00-Yab6yGwQb798LddhaQwGqH
128.897		Cell	2	0.000	1.000	Vesicles Paraspeckle	119	25	siRNA-IMPa4-25 PSPC1-A488 IMPa4-A546 DAPI 8C1-siRNA-IMP-a2-a4 V2.00	0	28. siRNA-IMPa4-25 PSPC1-A488 DAPI IMPa4-A546_ad_TileScan_001 (Stage 30 of 49)	00-Yab6yGwQb798LddhaQwGqH
103.736		Cell	2	0.000	1.000	Vesicles Paraspeckle	120	26	siRNA-IMPa4-25 PSPC1-A488 IMPa4-A546 DAPI 8C1-siRNA-IMP-a2-a4 V2.00	0	28. siRNA-IMPa4-25 PSPC1-A488 DAPI IMPa4-A546_ad_TileScan_001 (Stage 30 of 49)	00-Yab6yGwQb798LddhaQwGqH
76.4903		Cell	2	0.000	1.000	Vesicles Paraspeckle	121	27	siRNA-IMPa4-25 PSPC1-A488 IMPa4-A546 DAPI 8C1-siRNA-IMP-a2-a4 V2.00	0	28. siRNA-IMPa4-25 PSPC1-A488 DAPI IMPa4-A546_ad_TileScan_001 (Stage 30 of 49)	00-Yab6yGwQb798LddhaQwGqH
71.4015		Cell	2	0.000	1.000	Vesicles Paraspeckle	122	28	siRNA-IMPa4-25 PSPC1-A488 IMPa4-A546 DAPI 8C1-siRNA-IMP-a2-a4 V2.00	0	28. siRNA-IMPa4-25 PSPC1-A488 DAPI IMPa4-A546_ad_TileScan_001 (Stage 30 of 49)	00-Yab6yGwQb798LddhaQwGqH
143.642		Cell	2	0.000	1.000	Vesicles Paraspeckle	123	29	siRNA-IMPa4-25 PSPC1-A488 IMPa4-A546 DAPI 8C1-siRNA-IMP-a2-a4 V2.00	0	28. siRNA-IMPa4-25 PSPC1-A488 DAPI IMPa4-A546_ad_TileScan_001 (Stage 30 of 49)	00-Yab6yGwQb798LddhaQwGqH
149.302		Cell	2	0.000	1.000	Vesicles Paraspeckle	124	30	siRNA-IMPa4-25 PSPC1-A488 IMPa4-A546 DAPI 8C1-siRNA-IMP-a2-a4 V2.00	0	28. siRNA-IMPa4-25 PSPC1-A488 DAPI IMPa4-A546_ad_TileScan_001 (Stage 30 of 49)	00-Yab6yGwQb798LddhaQwGqH
42.9583		Cell	2	0.000	1.000	Vesicles Paraspeckle	127	2	siRNA-IMPa4-25 PSPC1-A488 IMPa4-A546 DAPI 8C1-siRNA-IMP-a2-a4 V2.00	0	28. siRNA-IMPa4-25 PSPC1-A488 DAPI IMPa4-A546_ae_TileScan_001 (Stage 31 of 49)	00-oBaWHZAUHZMZESKWkE4ms6
52.2835		Cell	2	0.000	1.000	Vesicles Paraspeckle	129	4	siRNA-IMPa4-25 PSPC1-A488 IMPa4-A546 DAPI 8C1-siRNA-IMP-a2-a4 V2.00	0	28. siRNA-IMPa4-25 PSPC1-A488 DAPI IMPa4-A546_ae_TileScan_001 (Stage 31 of 49)	00-oBaWHZAUHZMZESKWkE4ms6
101.132		Cell	2	0.000	1.000	Vesicles Paraspeckle	130	5	siRNA-IMPa4-25 PSPC1-A488 IMPa4-A546 DAPI 8C1-siRNA-IMP-a2-a4 V2.00	0	28. siRNA-IMPa4-25 PSPC1-A488 DAPI IMPa4-A546_ae_TileScan_001 (Stage 31 of 49)	00-oBaWHZAUHZMZESKWkE4ms6
116		Cell	2	0.000	1.000	Vesicles Paraspeckle	131	6	siRNA-IMPa4-25 PSPC1-A488 IMPa4-A546 DAPI 8C1-siRNA-IMP-a2-a4 V2.00	0	28. siRNA-IMPa4-25 PSPC1-A488 DAPI IMPa4-A546_ae_TileScan_001 (Stage 31 of 49)	00-oBaWHZAUHZMZESKWkE4ms6
100.4		Cell	2	0.000	1.000	Vesicles Paraspeckle	133	8	siRNA-IMPa4-25 PSPC1-A488 IMPa4-A546 DAPI 8C1-siRNA-IMP-a2-a4 V2.00	0	28. siRNA-IMPa4-25 PSPC1-A488 DAPI IMPa4-A546_ae_TileScan_001 (Stage 31 of 49)	00-oBaWHZAUHZMZESKWkE4ms6
82.4146		Cell	2	0.000	1.000	Vesicles Paraspeckle	135	10	siRNA-IMPa4-25 PSPC1-A488 IMPa4-A546 DAPI 8C1-siRNA-IMP-a2-a4 V2.00	0	28. siRNA-IMPa4-25 PSPC1-A488 DAPI IMPa4-A546_ae_TileScan_001 (Stage 31 of 49)	00-oBaWHZAUHZMZESKWkE4ms6
83.25		Cell	2	0.000	1.000	Vesicles Paraspeckle	136	11	siRNA-IMPa4-25 PSPC1-A488 IMPa4-A546 DAPI 8C1-siRNA-IMP-a2-a4 V2.00	0	28. siRNA-IMPa4-25 PSPC1-A488 DAPI IMPa4-A546_ae_TileScan_001 (Stage 31 of 49)	00-oBaWHZAUHZMZESKWkE4ms6
60.1594		Cell	2	0.000	1.000	Vesicles Paraspeckle	137	12	siRNA-IMPa4-25 PSPC1-A488 IMPa4-A546 DAPI 8C1-siRNA-IMP-a2-a4 V2.00	0	28. siRNA-IMPa4-25 PSPC1-A488 DAPI IMPa4-A546_ae_TileScan_001 (Stage 31 of 49)	00-oBaWHZAUHZMZESKWkE4ms6
84.8983		Cell	2	0.000	1.000	Vesicles Paraspeckle	139	14	siRNA-IMPa4-25 PSPC1-A488 IMPa4-A546 DAPI 8C1-siRNA-IMP-a2-a4 V2.00	0	28. siRNA-IMPa4-25 PSPC1-A488 DAPI IMPa4-A546_ae_TileScan_001 (Stage 31 of 49)	00-oBaWHZAUHZMZESKWkE4ms6
113.932		Cell	2	0.000	1.000	Vesicles Paraspeckle	140	15	siRNA-IMPa4-25 PSPC1-A488 IMPa4-A546 DAPI 8C1-siRNA-IMP-a2-a4 V2.00	0	28. siRNA-IMPa4-25 PSPC1-A488 DAPI IMPa4-A546_ae_TileScan_001 (Stage 31 of 49)	00-oBaWHZAUHZMZESKWkE4ms6
104.228		Cell	2	0.000	1.000	Vesicles Paraspeckle	141	16	siRNA-IMPa4-25 PSPC1-A488 IMPa4-A546 DAPI 8C1-siRNA-IMP-a2-a4 V2.00	0	28. siRNA-IMPa4-25 PSPC1-A488 DAPI IMPa4-A546_ae_TileScan_001 (Stage 31 of 49)	00-oBaWHZAUHZMZESKWkE4ms6
11.9231		Cell	2	0.000	1.000	Vesicles Paraspeckle	142	17	siRNA-IMPa4-25 PSPC1-A488 IMPa4-A546 DAPI 8C1-siRNA-IMP-a2-a4 V2.00	0	28. siRNA-IMPa4-25 PSPC1-A488 DAPI IMPa4-A546_ae_TileScan_001 (Stage 31 of 49)	00-oBaWHZAUHZMZESKWkE4ms6
92.2647		Cell	2	0.000	1.000	Vesicles Paraspeckle	143	18	siRNA-IMPa4-25 PSPC1-A488 IMPa4-A546 DAPI 8C1-siRNA-IMP-a2-a4 V2.00	0	28. siRNA-IMPa4-25 PSPC1-A488 DAPI IMPa4-A546_ae_TileScan_001 (Stage 31 of 49)	00-oBaWHZAUHZMZESKWkE4ms6
121.416		Cell	2	0.000	1.000	Vesicles Paraspeckle	144	19	siRNA-IMPa4-25 PSPC1-A488 IMPa4-A546 DAPI 8C1-siRNA-IMP-a2-a4 V2.00	0	28. siRNA-IMPa4-25 PSPC1-A488 DAPI IMPa4-A546_ae_TileScan_001 (Stage 31 of 49)	00-oBaWHZAUHZMZESKWkE4ms6
100.477		Cell	2	0.000	1.000	Vesicles Paraspeckle	145	0	siRNA-IMPa4-25 PSPC1-A488 IMPa4-A546 DAPI 8C1-siRNA-IMP-a2-a4 V2.00	0	28. siRNA-IMPa4-25 PSPC1-A488 DAPI IMPa4-A546_af_TileScan_001 (Stage 32 of 49)	00-92KDm6iVj9yteyh6H79FcT
82.8773		Cell	2	0.000	1.000	Vesicles Paraspeckle	146	1	siRNA-IMPa4-25 PSPC1-A488 IMPa4-A546 DAPI 8C1-siRNA-IMP-a2-a4 V2.00	0	28. siRNA-IMPa4-25 PSPC1-A488 DAPI IMPa4-A546_af_TileScan_001 (Stage 32 of 49)	00-92KDm6iVj9yteyh6H79FcT
68.3879		Cell	2	0.000	1.000	Vesicles Paraspeckle	147	2	siRNA-IMPa4-25 PSPC1-A488 IMPa4-A546 DAPI 8C1-siRNA-IMP-a2-a4 V2.00	0	28. siRNA-IMPa4-25 PSPC1-A488 DAPI IMPa4-A546_af_TileScan_001 (Stage 32 of 49)	00-92KDm6iVj9yteyh6H79FcT
138.123		Cell	2	0.000	1.000	Vesicles Paraspeckle	148	3	siRNA-IMPa4-25 PSPC1-A488 IMPa4-A546 DAPI 8C1-siRNA-IMP-a2-a4 V2.00	0	28. siRNA-IMPa4-25 PSPC1-A488 DAPI IMPa4-A546_af_TileScan_001 (Stage 32 of 49)	00-92KDm6iVj9yteyh6H79FcT
108.348		Cell	2	0.000	1.000	Vesicles Paraspeckle	149	4	siRNA-IMPa4-25 PSPC1-A488 IMPa4-A546 DAPI 8C1-siRNA-IMP-a2-a4 V2.00	0	28. siRNA-IMPa4-25 PSPC1-A488 DAPI IMPa4-A546_af_TileScan_001 (Stage 32 of 49)	00-92KDm6iVj9yteyh6H79FcT
70.3467		Cell	2	0.000	1.000	Vesicles Paraspeckle	151	6	siRNA-IMPa4-25 PSPC1-A488 IMPa4-A546 DAPI 8C1-siRNA-IMP-a2-a4 V2.00	0	28. siRNA-IMPa4-25 PSPC1-A488 DAPI IMPa4-A546_af_TileScan_001 (Stage 32 of 49)	00-92KDm6iVj9yteyh6H79FcT
91.6158		Cell	2	0.000	1.000	Vesicles Paraspeckle	154	9	siRNA-IMPa4-25 PSPC1-A488 IMPa4-A546 DAPI 8C1-siRNA-IMP-a2-a4 V2.00	0	28. siRNA-IMPa4-25 PSPC1-A488 DAPI IMPa4-A546_af_TileScan_001 (Stage 32 of 49)	00-92KDm6iVj9yteyh6H79FcT
84.7857		Cell	2	0.000	1.000	Vesicles Paraspeckle	155	10	siRNA-IMPa4-25 PSPC1-A488 IMPa4-A546 DAPI 8C1-siRNA-IMP-a2-a4 V2.00	0	28. siRNA-IMPa4-25 PSPC1-A488 DAPI IMPa4-A546_af_TileScan_001 (Stage 32 of 49)	00-92KDm6iVj9yteyh6H79FcT
10.0172		Cell	2	0.000	1.000	Vesicles Paraspeckle	156	11	siRNA-IMPa4-25 PSPC1-A488 IMPa4-A546 DAPI 8C1-siRNA-IMP-a2-a4 V2.00	0	28. siRNA-IMPa4-25 PSPC1-A488 DAPI IMPa4-A546_af_TileScan_001 (Stage 32 of 49)	00-92KDm6iVj9yteyh6H79FcT
74.0577		Cell	2	0.000	1.000	Vesicles Paraspeckle	158	13	siRNA-IMPa4-25 PSPC1-A488 IMPa4-A546 DAPI 8C1-siRNA-IMP-a2-a4 V2.00	0	28. siRNA-IMPa4-25 PSPC1-A488 DAPI IMPa4-A546_af_TileScan_001 (Stage 32 of 49)	00-92KDm6iVj9yteyh6H79FcT
101.737		Cell	2	0.000	1.000	Vesicles Paraspeckle	159	14	siRNA-IMPa4-25 PSPC1-A488 IMPa4-A546 DAPI 8C1-siRNA-IMP-a2-a4 V2.00	0	28. siRNA-IMPa4-25 PSPC1-A488 DAPI IMPa4-A546_af_TileScan_001 (Stage 32 of 49)	00-92KDm6iVj9yteyh6H79FcT
97.8223		Cell	2	0.000	1.000	Vesicles Paraspeckle	160	15	siRNA-IMPa4-25 PSPC1-A488 IMPa4-A546 DAPI 8C1-siRNA-IMP-a2-a4 V2.00	0	28. siRNA-IMPa4-25 PSPC1-A488 DAPI IMPa4-A546_af_TileScan_001 (Stage 32 of 49)	00-92KDm6iVj9yteyh6H79FcT
97.4768		Cell	2	0.000	1.000	Vesicles Paraspeckle	161	16	siRNA-IMPa4-25 PSPC1-A488 IMPa4-A546 DAPI 8C1-siRNA-IMP-a2-a4 V2.00	0	28. siRNA-IMPa4-25 PSPC1-A488 DAPI IMPa4-A546_af_TileScan_001 (Stage 32 of 49)	00-92KDm6iVj9yteyh6H79FcT
73.8587		Cell	2	0.000	1.000	Vesicles Paraspeckle	162	17	siRNA-IMPa4-25 PSPC1-A488 IMPa4-A546 DAPI 8C1-siRNA-IMP-a2-a4 V2.00	0	28. siRNA-IMPa4-25 PSPC1-A488 DAPI IMPa4-A546_af_TileScan_001 (Stage 32 of 49)	00-92KDm6iVj9yteyh6H79FcT
81.4349		Cell	2	0.000	1.000	Vesicles Paraspeckle	163	18	siRNA-IMPa4-25 PSPC1-A488 IMPa4-A546 DAPI 8C1-siRNA-IMP-a2-a4 V2.00	0	28. siRNA-IMPa4-25 PSPC1-A488 DAPI IMPa4-A546_af_TileScan_001 (Stage 32 of 49)	00-92KDm6iVj9yteyh6H79FcT
83.5843		Cell	2	0.000	1.000	Vesicles Paraspeckle	164	19	siRNA-IMPa4-25 PSPC1-A488 IMPa4-A546 DAPI 8C1-siRNA-IMP-a2-a4 V2.00	0	28. siRNA-IMPa4-25 PSPC1-A488 DAPI IMPa4-A546_af_TileScan_001 (Stage 32 of 49)	00-92KDm6iVj9yteyh6H79FcT
126.012		Cell	2	0.000	1.000	Vesicles Paraspeckle	165	20	siRNA-IMPa4-25 PSPC1-A488 IMPa4-A546 DAPI 8C1-siRNA-IMP-a2-a4 V2.00	0	28. siRNA-IMPa4-25 PSPC1-A488 DAPI IMPa4-A546_af_TileScan_001 (Stage 32 of 49)	00-92KDm6iVj9yteyh6H79FcT
53		Cell	2	0.000	1.000	Vesicles Paraspeckle	166	21	siRNA-IMPa4-25 PSPC1-A488 IMPa4-A546 DAPI 8C1-siRNA-IMP-a2-a4 V2.00	0	28. siRNA-IMPa4-25 PSPC1-A488 DAPI IMPa4-A546_af_TileScan_001 (Stage 32 of 49)	00-92KDm6iVj9yteyh6H79FcT
76.0108		Cell	2	0.000	1.000	Vesicles Paraspeckle	167	22	siRNA-IMPa4-25 PSPC1-A488 IMPa4-A546 DAPI 8C1-siRNA-IMP-a2-a4 V2.00	0	28. siRNA-IMPa4-25 PSPC1-A488 DAPI IMPa4-A546_af_TileScan_001 (Stage 32 of 49)	00-92KDm6iVj9yteyh6H79FcT
66.5827		Cell	2	0.000	1.000	Vesicles Paraspeckle	168	23	siRNA-IMPa4-25 PSPC1-A488 IMPa4-A546 DAPI 8C1-siRNA-IMP-a2-a4 V2.00	0	28. siRNA-IMPa4-25 PSPC1-A488 DAPI IMPa4-A546_af_TileScan_001 (Stage 32 of 49)	00-92KDm6iVj9yteyh6H79FcT
71.3314		Cell	2	0.000	1.000	Vesicles Paraspeckle	169	0	siRNA-IMPa4-25 PSPC1-A488 IMPa4-A546 DAPI 8C1-siRNA-IMP-a2-a4 V2.00	0	28. siRNA-IMPa4-25 PSPC1-A488 DAPI IMPa4-A546_ag_TileScan_001 (Stage 33 of 49)	00-yd7yhq4QT4B498DTJH9PNY
79.9055		Cell	2	0.000	1.000	Vesicles Paraspeckle	170	1	siRNA-IMPa4-25 PSPC1-A488 IMPa4-A546 DAPI 8C1-siRNA-IMP-a2-a4 V2.00	0	28. siRNA-IMPa4-25 PSPC1-A488 DAPI IMPa4-A546_ag_TileScan_001 (Stage 33 of 49)	00-yd7yhq4QT4B498DTJH9PNY
91.5284		Cell	2	0.000	1.000	Vesicles Paraspeckle	171	2	siRNA-IMPa4-25 PSPC1-A488 IMPa4-A546 DAPI 8C1-siRNA-IMP-a2-a4 V2.00	0	28. siRNA-IMPa4-25 PSPC1-A488 DAPI IMPa4-A546_ag_TileScan_001 (Stage 33 of 49)	00-yd7yhq4QT4B498DTJH9PNY
98.1901		Cell	2	0.000	1.000	Vesicles Paraspeckle	172	3	siRNA-IMPa4-25 PSPC1-A488 IMPa4-A546 DAPI 8C1-siRNA-IMP-a2-a4 V2.00	0	28. siRNA-IMPa4-25 PSPC1-A488 DAPI IMPa4-A546_ag_TileScan_001 (Stage 33 of 49)	00-yd7yhq4QT4B498DTJH9PNY
88.6608		Cell	2	0.000	1.000	Vesicles Paraspeckle	173	4	siRNA-IMPa4-25 PSPC1-A488 IMPa4-A546 DAPI 8C1-siRNA-IMP-a2-a4 V2.00	0	28. siRNA-IMPa4-25 PSPC1-A488 DAPI IMPa4-A546_ag_TileScan_001 (Stage 33 of 49)	00-yd7yhq4QT4B498DTJH9PNY
104.368		Cell	2	0.000	1.000	Vesicles Paraspeckle	174	5	siRNA-IMPa4-25 PSPC1-A488 IMPa4-A546 DAPI 8C1-siRNA-IMP-a2-a4 V2.00	0	28. siRNA-IMPa4-25 PSPC1-A488 DAPI IMPa4-A546_ag_TileScan_001 (Stage 33 of 49)	00-yd7yhq4QT4B498DTJH9PNY
162.434		Cell	2	0.000	1.000	Vesicles Paraspeckle	175	6	siRNA-IMPa4-25 PSPC1-A488 IMPa4-A546 DAPI 8C1-siRNA-IMP-a2-a4 V2.00	0	28. siRNA-IMPa4-25 PSPC1-A488 DAPI IMPa4-A546_ag_TileScan_001 (Stage 33 of 49)	00-yd7yhq4QT4B498DTJH9PNY
109.915		Cell	2	0.000	1.000	Vesicles Paraspeckle	176	7	siRNA-IMPa4-25 PSPC1-A488 IMPa4-A546 DAPI 8C1-siRNA-IMP-a2-a4 V2.00	0	28. siRNA-IMPa4-25 PSPC1-A488 DAPI IMPa4-A546_ag_TileScan_001 (Stage 33 of 49)	00-yd7yhq4QT4B498DTJH9PNY
66.4286		Cell	2	0.000	1.000	Vesicles Paraspeckle	177	8	siRNA-IMPa4-25 PSPC1-A488 IMPa4-A546 DAPI 8C1-siRNA-IMP-a2-a4 V2.00	0	28. siRNA-IMPa4-25 PSPC1-A488 DAPI IMPa4-A546_ag_TileScan_001 (Stage 33 of 49)	00-yd7yhq4QT4B498DTJH9PNY
112.967		Cell	2	0.000	1.000	Vesicles Paraspeckle	178	9	siRNA-IMPa4-25 PSPC1-A488 IMPa4-A546 DAPI 8C1-siRNA-IMP-a2-a4 V2.00	0	28. siRNA-IMPa4-25 PSPC1-A488 DAPI IMPa4-A546_ag_TileScan_001 (Stage 33 of 49)	00-yd7yhq4QT4B498DTJH9PNY
51.2675		Cell	2	0.000	1.000	Vesicles Paraspeckle	179	10	siRNA-IMPa4-25 PSPC1-A488 IMPa4-A546 DAPI 8C1-siRNA-IMP-a2-a4 V2.00	0	28. siRNA-IMPa4-25 PSPC1-A488 DAPI IMPa4-A546_ag_TileScan_001 (Stage 33 of 49)	00-yd7yhq4QT4B498DTJH9PNY
84.1843		Cell	2	0.000	1.000	Vesicles Paraspeckle	180	11	siRNA-IMPa4-25 PSPC1-A488 IMPa4-A546 DAPI 8C1-siRNA-IMP-a2-a4 V2.00	0	28. siRNA-IMPa4-25 PSPC1-A488 DAPI IMPa4-A546_ag_TileScan_001 (Stage 33 of 49)	00-yd7yhq4QT4B498DTJH9PNY
95.0157		Cell	2	0.000	1.000	Vesicles Paraspeckle	181	12	siRNA-IMPa4-25 PSPC1-A488 IMPa4-A546 DAPI 8C1-siRNA-IMP-a2-a4 V2.00	0	28. siRNA-IMPa4-25 PSPC1-A488 DAPI IMPa4-A546_ag_TileScan_001 (Stage 33 of 49)	00-yd7yhq4QT4B498DTJH9PNY
108.832		Cell	2	0.000	1.000	Vesicles Paraspeckle	182	13	siRNA-IMPa4-25 PSPC1-A488 IMPa4-A546 DAPI 8C1-siRNA-IMP-a2-a4 V2.00	0	28. siRNA-IMPa4-25 PSPC1-A488 DAPI IMPa4-A546_ag_TileScan_001 (Stage 33 of 49)	00-yd7yhq4QT4B498DTJH9PNY
144.355		Cell	2	0.000	1.000	Vesicles Paraspeckle	183	14	siRNA-IMPa4-25 PSPC1-A488 IMPa4-A546 DAPI 8C1-siRNA-IMP-a2-a4 V2.00	0	28. siRNA-IMPa4-25 PSPC1-A488 DAPI IMPa4-A546_ag_TileScan_001 (Stage 33 of 49)	00-yd7yhq4QT4B498DTJH9PNY
91.8999		Cell	2	0.000	1.000	Vesicles Paraspeckle	184	15	siRNA-IMPa4-25 PSPC1-A488 IMPa4-A546 DAPI 8C1-siRNA-IMP-a2-a4 V2.00	0	28. siRNA-IMPa4-25 PSPC1-A488 DAPI IMPa4-A546_ag_TileScan_001 (Stage 33 of 49)	00-yd7yhq4QT4B498DTJH9PNY
73.2365		Cell	2	0.000	1.000	Vesicles Paraspeckle	185	16	siRNA-IMPa4-25 PSPC1-A488 IMPa4-A546 DAPI 8C1-siRNA-IMP-a2-a4 V2.00	0	28. siRNA-IMPa4-25 PSPC1-A488 DAPI IMPa4-A546_ag_TileScan_001 (Stage 33 of 49)	00-yd7yhq4QT4B498DTJH9PNY
84.7352		Cell	2	0.000	1.000	Vesicles Paraspeckle	186	17	siRNA-IMPa4-25 PSPC1-A488 IMPa4-A546 DAPI 8C1-siRNA-IMP-a2-a4 V2.00	0	28. siRNA-IMPa4-25 PSPC1-A488 DAPI IMPa4-A546_ag_TileScan_001 (Stage 33 of 49)	00-yd7yhq4QT4B498DTJH9PNY
72.424		Cell	2	0.000	1.000	Vesicles Paraspeckle	187	18	siRNA-IMPa4-25 PSPC1-A488 IMPa4-A546 DAPI 8C1-siRNA-IMP-a2-a4 V2.00	0	28. siRNA-IMPa4-25 PSPC1-A488 DAPI IMPa4-A546_ag_TileScan_001 (Stage 33 of 49)	00-yd7yhq4QT4B498DTJH9PNY
94.025		Cell	2	0.000	1.000	Vesicles Paraspeckle	188	19	siRNA-IMPa4-25 PSPC1-A488 IMPa4-A546 DAPI 8C1-siRNA-IMP-a2-a4 V2.00	0	28. siRNA-IMPa4-25 PSPC1-A488 DAPI IMPa4-A546_ag_TileScan_001 (Stage 33 of 49)	00-yd7yhq4QT4B498DTJH9PNY
82.0431		Cell	2	0.000	1.000	Vesicles Paraspeckle	189	20	siRNA-IMPa4-25 PSPC1-A488 IMPa4-A546 DAPI 8C1-siRNA-IMP-a2-a4 V2.00	0	28. siRNA-IMPa4-25 PSPC1-A488 DAPI IMPa4-A546_ag_TileScan_001 (Stage 33 of 49)	00-yd7yhq4QT4B498DTJH9PNY
110.117		Cell	2	0.000	1.000	Vesicles Paraspeckle	190	21	siRNA-IMPa4-25 PSPC1-A488 IMPa4-A546 DAPI 8C1-siRNA-IMP-a2-a4 V2.00	0	28. siRNA-IMPa4-25 PSPC1-A488 DAPI IMPa4-A546_ag_TileScan_001 (Stage 33 of 49)	00-yd7yhq4QT4B498DTJH9PNY
88.1469		Cell	2	0.000	1.000	Vesicles Paraspeckle	191	22	siRNA-IMPa4-25 PSPC1-A488 IMPa4-A546 DAPI 8C1-siRNA-IMP-a2-a4 V2.00	0	28. siRNA-IMPa4-25 PSPC1-A488 DAPI IMPa4-A546_ag_TileScan_001 (Stage 33 of 49)	00-yd7yhq4QT4B498DTJH9PNY
20		Cell	2	0.000	1.000	Vesicles Paraspeckle	193	24	siRNA-IMPa4-25 PSPC1-A488 IMPa4-A546 DAPI 8C1-siRNA-IMP-a2-a4 V2.00	0	28. siRNA-IMPa4-25 PSPC1-A488 DAPI IMPa4-A546_ag_TileScan_001 (Stage 33 of 49)	00-yd7yhq4QT4B498DTJH9PNY
148.106		Cell	2	0.000	1.000	Vesicles Paraspeckle	194	25	siRNA-IMPa4-25 PSPC1-A488 IMPa4-A546 DAPI 8C1-siRNA-IMP-a2-a4 V2.00	0	28. siRNA-IMPa4-25 PSPC1-A488 DAPI IMPa4-A546_ag_TileScan_001 (Stage 33 of 49)	00-yd7yhq4QT4B498DTJH9PNY
90.4509		Cell	2	0.000	1.000	Vesicles Paraspeckle	195	26	siRNA-IMPa4-25 PSPC1-A488 IMPa4-A546 DAPI 8C1-siRNA-IMP-a2-a4 V2.00	0	28. siRNA-IMPa4-25 PSPC1-A488 DAPI IMPa4-A546_ag_TileScan_001 (Stage 33 of 49)	00-yd7yhq4QT4B498DTJH9PNY
102.886		Cell	2	0.000	1.000	Vesicles Paraspeckle	196	27	siRNA-IMPa4-25 PSPC1-A488 IMPa4-A546 DAPI 8C1-siRNA-IMP-a2-a4 V2.00	0	28. siRNA-IMPa4-25 PSPC1-A488 DAPI IMPa4-A546_ag_TileScan_001 (Stage 33 of 49)	00-yd7yhq4QT4B498DTJH9PNY
63.523		Cell	2	0.000	1.000	Vesicles Paraspeckle	197	28	siRNA-IMPa4-25 PSPC1-A488 IMPa4-A546 DAPI 8C1-siRNA-IMP-a2-a4 V2.00	0	28. siRNA-IMPa4-25 PSPC1-A488 DAPI IMPa4-A546_ag_TileScan_001 (Stage 33 of 49)	00-yd7yhq4QT4B498DTJH9PNY
113.219		Cell	2	0.000	1.000	Vesicles Paraspeckle	198	29	siRNA-IMPa4-25 PSPC1-A488 IMPa4-A546 DAPI 8C1-siRNA-IMP-a2-a4 V2.00	0	28. siRNA-IMPa4-25 PSPC1-A488 DAPI IMPa4-A546_ag_TileScan_001 (Stage 33 of 49)	00-yd7yhq4QT4B498DTJH9PNY
76.8759		Cell	2	0.000	1.000	Vesicles Paraspeckle	199	30	siRNA-IMPa4-25 PSPC1-A488 IMPa4-A546 DAPI 8C1-siRNA-IMP-a2-a4 V2.00	0	28. siRNA-IMPa4-25 PSPC1-A488 DAPI IMPa4-A546_ag_TileScan_001 (Stage 33 of 49)	00-yd7yhq4QT4B498DTJH9PNY
103.774		Cell	2	0.000	1.000	Vesicles Paraspeckle	200	0	siRNA-IMPa4-25 PSPC1-A488 IMPa4-A546 DAPI 8C1-siRNA-IMP-a2-a4 V2.00	0	28. siRNA-IMPa4-25 PSPC1-A488 DAPI IMPa4-A546_ah_TileScan_001 (Stage 34 of 49)	00-roXo9GTjgZMwwgcCSwnxp4
50.638		Cell	2	0.000	1.000	Vesicles Paraspeckle	202	2	siRNA-IMPa4-25 PSPC1-A488 IMPa4-A546 DAPI 8C1-siRNA-IMP-a2-a4 V2.00	0	28. siRNA-IMPa4-25 PSPC1-A488 DAPI IMPa4-A546_ah_TileScan_001 (Stage 34 of 49)	00-roXo9GTjgZMwwgcCSwnxp4
135.272		Cell	2	0.000	1.000	Vesicles Paraspeckle	203	3	siRNA-IMPa4-25 PSPC1-A488 IMPa4-A546 DAPI 8C1-siRNA-IMP-a2-a4 V2.00	0	28. siRNA-IMPa4-25 PSPC1-A488 DAPI IMPa4-A546_ah_TileScan_001 (Stage 34 of 49)	00-roXo9GTjgZMwwgcCSwnxp4
46.0653		Cell	2	0.000	1.000	Vesicles Paraspeckle	204	4	siRNA-IMPa4-25 PSPC1-A488 IMPa4-A546 DAPI 8C1-siRNA-IMP-a2-a4 V2.00	0	28. siRNA-IMPa4-25 PSPC1-A488 DAPI IMPa4-A546_ah_TileScan_001 (Stage 34 of 49)	00-roXo9GTjgZMwwgcCSwnxp4
84.1015		Cell	2	0.000	1.000	Vesicles Paraspeckle	205	5	siRNA-IMPa4-25 PSPC1-A488 IMPa4-A546 DAPI 8C1-siRNA-IMP-a2-a4 V2.00	0	28. siRNA-IMPa4-25 PSPC1-A488 DAPI IMPa4-A546_ah_TileScan_001 (Stage 34 of 49)	00-roXo9GTjgZMwwgcCSwnxp4
63.2816		Cell	2	0.000	1.000	Vesicles Paraspeckle	206	6	siRNA-IMPa4-25 PSPC1-A488 IMPa4-A546 DAPI 8C1-siRNA-IMP-a2-a4 V2.00	0	28. siRNA-IMPa4-25 PSPC1-A488 DAPI IMPa4-A546_ah_TileScan_001 (Stage 34 of 49)	00-roXo9GTjgZMwwgcCSwnxp4
72.4353		Cell	2	0.000	1.000	Vesicles Paraspeckle	207	7	siRNA-IMPa4-25 PSPC1-A488 IMPa4-A546 DAPI 8C1-siRNA-IMP-a2-a4 V2.00	0	28. siRNA-IMPa4-25 PSPC1-A488 DAPI IMPa4-A546_ah_TileScan_001 (Stage 34 of 49)	00-roXo9GTjgZMwwgcCSwnxp4
90.9634		Cell	2	0.000	1.000	Vesicles Paraspeckle	208	8	siRNA-IMPa4-25 PSPC1-A488 IMPa4-A546 DAPI 8C1-siRNA-IMP-a2-a4 V2.00	0	28. siRNA-IMPa4-25 PSPC1-A488 DAPI IMPa4-A546_ah_TileScan_001 (Stage 34 of 49)	00-roXo9GTjgZMwwgcCSwnxp4
103.774		Cell	2	0.000	1.000	Vesicles Paraspeckle	209	9	siRNA-IMPa4-25 PSPC1-A488 IMPa4-A546 DAPI 8C1-siRNA-IMP-a2-a4 V2.00	0	28. siRNA-IMPa4-25 PSPC1-A488 DAPI IMPa4-A546_ah_TileScan_001 (Stage 34 of 49)	00-roXo9GTjgZMwwgcCSwnxp4
104.247		Cell	2	0.000	1.000	Vesicles Paraspeckle	210	10	siRNA-IMPa4-25 PSPC1-A488 IMPa4-A546 DAPI 8C1-siRNA-IMP-a2-a4 V2.00	0	28. siRNA-IMPa4-25 PSPC1-A488 DAPI IMPa4-A546_ah_TileScan_001 (Stage 34 of 49)	00-roXo9GTjgZMwwgcCSwnxp4
79.3576		Cell	2	0.000	1.000	Vesicles Paraspeckle	211	11	siRNA-IMPa4-25 PSPC1-A488 IMPa4-A546 DAPI 8C1-siRNA-IMP-a2-a4 V2.00	0	28. siRNA-IMPa4-25 PSPC1-A488 DAPI IMPa4-A546_ah_TileScan_001 (Stage 34 of 49)	00-roXo9GTjgZMwwgcCSwnxp4
90.5225		Cell	2	0.000	1.000	Vesicles Paraspeckle	212	12	siRNA-IMPa4-25 PSPC1-A488 IMPa4-A546 DAPI 8C1-siRNA-IMP-a2-a4 V2.00	0	28. siRNA-IMPa4-25 PSPC1-A488 DAPI IMPa4-A546_ah_TileScan_001 (Stage 34 of 49)	00-roXo9GTjgZMwwgcCSwnxp4
91.5331		Cell	2	0.000	1.000	Vesicles Paraspeckle	213	13	siRNA-IMPa4-25 PSPC1-A488 IMPa4-A546 DAPI 8C1-siRNA-IMP-a2-a4 V2.00	0	28. siRNA-IMPa4-25 PSPC1-A488 DAPI IMPa4-A546_ah_TileScan_001 (Stage 34 of 49)	00-roXo9GTjgZMwwgcCSwnxp4
75.8668		Cell	2	0.000	1.000	Vesicles Paraspeckle	214	14	siRNA-IMPa4-25 PSPC1-A488 IMPa4-A546 DAPI 8C1-siRNA-IMP-a2-a4 V2.00	0	28. siRNA-IMPa4-25 PSPC1-A488 DAPI IMPa4-A546_ah_TileScan_001 (Stage 34 of 49)	00-roXo9GTjgZMwwgcCSwnxp4
83.8047		Cell	2	0.000	1.000	Vesicles Paraspeckle	215	15	siRNA-IMPa4-25 PSPC1-A488 IMPa4-A546 DAPI 8C1-siRNA-IMP-a2-a4 V2.00	0	28. siRNA-IMPa4-25 PSPC1-A488 DAPI IMPa4-A546_ah_TileScan_001 (Stage 34 of 49)	00-roXo9GTjgZMwwgcCSwnxp4
109.328		Cell	2	0.000	1.000	Vesicles Paraspeckle	216	16	siRNA-IMPa4-25 PSPC1-A488 IMPa4-A546 DAPI 8C1-siRNA-IMP-a2-a4 V2.00	0	28. siRNA-IMPa4-25 PSPC1-A488 DAPI IMPa4-A546_ah_TileScan_001 (Stage 34 of 49)	00-roXo9GTjgZMwwgcCSwnxp4
76.8047		Cell	2	0.000	1.000	Vesicles Paraspeckle	217	17	siRNA-IMPa4-25 PSPC1-A488 IMPa4-A546 DAPI 8C1-siRNA-IMP-a2-a4 V2.00	0	28. siRNA-IMPa4-25 PSPC1-A488 DAPI IMPa4-A546_ah_TileScan_001 (Stage 34 of 49)	00-roXo9GTjgZMwwgcCSwnxp4
83.2531		Cell	2	0.000	1.000	Vesicles Paraspeckle	218	18	siRNA-IMPa4-25 PSPC1-A488 IMPa4-A546 DAPI 8C1-siRNA-IMP-a2-a4 V2.00	0	28. siRNA-IMPa4-25 PSPC1-A488 DAPI IMPa4-A546_ah_TileScan_001 (Stage 34 of 49)	00-roXo9GTjgZMwwgcCSwnxp4
72.5333		Cell	2	0.000	1.000	Vesicles Paraspeckle	219	19	siRNA-IMPa4-25 PSPC1-A488 IMPa4-A546 DAPI 8C1-siRNA-IMP-a2-a4 V2.00	0	28. siRNA-IMPa4-25 PSPC1-A488 DAPI IMPa4-A546_ah_TileScan_001 (Stage 34 of 49)	00-roXo9GTjgZMwwgcCSwnxp4
106.003		Cell	2	0.000	1.000	Vesicles Paraspeckle	220	20	siRNA-IMPa4-25 PSPC1-A488 IMPa4-A546 DAPI 8C1-siRNA-IMP-a2-a4 V2.00	0	28. siRNA-IMPa4-25 PSPC1-A488 DAPI IMPa4-A546_ah_TileScan_001 (Stage 34 of 49)	00-roXo9GTjgZMwwgcCSwnxp4
91.9415		Cell	2	0.000	1.000	Vesicles Paraspeckle	221	21	siRNA-IMPa4-25 PSPC1-A488 IMPa4-A546 DAPI 8C1-siRNA-IMP-a2-a4 V2.00	0	28. siRNA-IMPa4-25 PSPC1-A488 DAPI IMPa4-A546_ah_TileScan_001 (Stage 34 of 49)	00-roXo9GTjgZMwwgcCSwnxp4
77.3934		Cell	2	0.000	1.000	Vesicles Paraspeckle	222	22	siRNA-IMPa4-25 PSPC1-A488 IMPa4-A546 DAPI 8C1-siRNA-IMP-a2-a4 V2.00	0	28. siRNA-IMPa4-25 PSPC1-A488 DAPI IMPa4-A546_ah_TileScan_001 (Stage 34 of 49)	00-roXo9GTjgZMwwgcCSwnxp4
109.815		Cell	2	0.000	1.000	Vesicles Paraspeckle	223	23	siRNA-IMPa4-25 PSPC1-A488 IMPa4-A546 DAPI 8C1-siRNA-IMP-a2-a4 V2.00	0	28. siRNA-IMPa4-25 PSPC1-A488 DAPI IMPa4-A546_ah_TileScan_001 (Stage 34 of 49)	00-roXo9GTjgZMwwgcCSwnxp4
93.8567		Cell	2	0.000	1.000	Vesicles Paraspeckle	224	24	siRNA-IMPa4-25 PSPC1-A488 IMPa4-A546 DAPI 8C1-siRNA-IMP-a2-a4 V2.00	0	28. siRNA-IMPa4-25 PSPC1-A488 DAPI IMPa4-A546_ah_TileScan_001 (Stage 34 of 49)	00-roXo9GTjgZMwwgcCSwnxp4
80.0105		Cell	2	0.000	1.000	Vesicles Paraspeckle	225	25	siRNA-IMPa4-25 PSPC1-A488 IMPa4-A546 DAPI 8C1-siRNA-IMP-a2-a4 V2.00	0	28. siRNA-IMPa4-25 PSPC1-A488 DAPI IMPa4-A546_ah_TileScan_001 (Stage 34 of 49)	00-roXo9GTjgZMwwgcCSwnxp4
57.3197		Cell	2	0.000	1.000	Vesicles Paraspeckle	226	26	siRNA-IMPa4-25 PSPC1-A488 IMPa4-A546 DAPI 8C1-siRNA-IMP-a2-a4 V2.00	0	28. siRNA-IMPa4-25 PSPC1-A488 DAPI IMPa4-A546_ah_TileScan_001 (Stage 34 of 49)	00-roXo9GTjgZMwwgcCSwnxp4
134.638		Cell	2	0.000	1.000	Vesicles Paraspeckle	227	27	siRNA-IMPa4-25 PSPC1-A488 IMPa4-A546 DAPI 8C1-siRNA-IMP-a2-a4 V2.00	0	28. siRNA-IMPa4-25 PSPC1-A488 DAPI IMPa4-A546_ah_TileScan_001 (Stage 34 of 49)	00-roXo9GTjgZMwwgcCSwnxp4
77.2184		Cell	2	0.000	1.000	Vesicles Paraspeckle	228	0	siRNA-IMPa4-25 PSPC1-A488 IMPa4-A546 DAPI 8C1-siRNA-IMP-a2-a4 V2.00	0	28. siRNA-IMPa4-25 PSPC1-A488 DAPI IMPa4-A546_ai_TileScan_001 (Stage 35 of 49)	00-pCsXFRns4qCvcxk8QURqYY
65.0632		Cell	2	0.000	1.000	Vesicles Paraspeckle	229	1	siRNA-IMPa4-25 PSPC1-A488 IMPa4-A546 DAPI 8C1-siRNA-IMP-a2-a4 V2.00	0	28. siRNA-IMPa4-25 PSPC1-A488 DAPI IMPa4-A546_ai_TileScan_001 (Stage 35 of 49)	00-pCsXFRns4qCvcxk8QURqYY
76.2592		Cell	2	0.000	1.000	Vesicles Paraspeckle	230	2	siRNA-IMPa4-25 PSPC1-A488 IMPa4-A546 DAPI 8C1-siRNA-IMP-a2-a4 V2.00	0	28. siRNA-IMPa4-25 PSPC1-A488 DAPI IMPa4-A546_ai_TileScan_001 (Stage 35 of 49)	00-pCsXFRns4qCvcxk8QURqYY
126.007		Cell	2	0.000	1.000	Vesicles Paraspeckle	231	3	siRNA-IMPa4-25 PSPC1-A488 IMPa4-A546 DAPI 8C1-siRNA-IMP-a2-a4 V2.00	0	28. siRNA-IMPa4-25 PSPC1-A488 DAPI IMPa4-A546_ai_TileScan_001 (Stage 35 of 49)	00-pCsXFRns4qCvcxk8QURqYY
59.5259		Cell	2	0.000	1.000	Vesicles Paraspeckle	232	4	siRNA-IMPa4-25 PSPC1-A488 IMPa4-A546 DAPI 8C1-siRNA-IMP-a2-a4 V2.00	0	28. siRNA-IMPa4-25 PSPC1-A488 DAPI IMPa4-A546_ai_TileScan_001 (Stage 35 of 49)	00-pCsXFRns4qCvcxk8QURqYY
144.45		Cell	2	0.000	1.000	Vesicles Paraspeckle	233	5	siRNA-IMPa4-25 PSPC1-A488 IMPa4-A546 DAPI 8C1-siRNA-IMP-a2-a4 V2.00	0	28. siRNA-IMPa4-25 PSPC1-A488 DAPI IMPa4-A546_ai_TileScan_001 (Stage 35 of 49)	00-pCsXFRns4qCvcxk8QURqYY
73.4285		Cell	2	0.000	1.000	Vesicles Paraspeckle	234	6	siRNA-IMPa4-25 PSPC1-A488 IMPa4-A546 DAPI 8C1-siRNA-IMP-a2-a4 V2.00	0	28. siRNA-IMPa4-25 PSPC1-A488 DAPI IMPa4-A546_ai_TileScan_001 (Stage 35 of 49)	00-pCsXFRns4qCvcxk8QURqYY
81.8637		Cell	2	0.000	1.000	Vesicles Paraspeckle	235	7	siRNA-IMPa4-25 PSPC1-A488 IMPa4-A546 DAPI 8C1-siRNA-IMP-a2-a4 V2.00	0	28. siRNA-IMPa4-25 PSPC1-A488 DAPI IMPa4-A546_ai_TileScan_001 (Stage 35 of 49)	00-pCsXFRns4qCvcxk8QURqYY
71.2935		Cell	2	0.000	1.000	Vesicles Paraspeckle	236	8	siRNA-IMPa4-25 PSPC1-A488 IMPa4-A546 DAPI 8C1-siRNA-IMP-a2-a4 V2.00	0	28. siRNA-IMPa4-25 PSPC1-A488 DAPI IMPa4-A546_ai_TileScan_001 (Stage 35 of 49)	00-pCsXFRns4qCvcxk8QURqYY
106.849		Cell	2	0.000	1.000	Vesicles Paraspeckle	239	11	siRNA-IMPa4-25 PSPC1-A488 IMPa4-A546 DAPI 8C1-siRNA-IMP-a2-a4 V2.00	0	28. siRNA-IMPa4-25 PSPC1-A488 DAPI IMPa4-A546_ai_TileScan_001 (Stage 35 of 49)	00-pCsXFRns4qCvcxk8QURqYY
93.8019		Cell	2	0.000	1.000	Vesicles Paraspeckle	240	12	siRNA-IMPa4-25 PSPC1-A488 IMPa4-A546 DAPI 8C1-siRNA-IMP-a2-a4 V2.00	0	28. siRNA-IMPa4-25 PSPC1-A488 DAPI IMPa4-A546_ai_TileScan_001 (Stage 35 of 49)	00-pCsXFRns4qCvcxk8QURqYY
148.441		Cell	2	0.000	1.000	Vesicles Paraspeckle	241	13	siRNA-IMPa4-25 PSPC1-A488 IMPa4-A546 DAPI 8C1-siRNA-IMP-a2-a4 V2.00	0	28. siRNA-IMPa4-25 PSPC1-A488 DAPI IMPa4-A546_ai_TileScan_001 (Stage 35 of 49)	00-pCsXFRns4qCvcxk8QURqYY
112.393		Cell	2	0.000	1.000	Vesicles Paraspeckle	242	14	siRNA-IMPa4-25 PSPC1-A488 IMPa4-A546 DAPI 8C1-siRNA-IMP-a2-a4 V2.00	0	28. siRNA-IMPa4-25 PSPC1-A488 DAPI IMPa4-A546_ai_TileScan_001 (Stage 35 of 49)	00-pCsXFRns4qCvcxk8QURqYY
103.68		Cell	2	0.000	1.000	Vesicles Paraspeckle	244	16	siRNA-IMPa4-25 PSPC1-A488 IMPa4-A546 DAPI 8C1-siRNA-IMP-a2-a4 V2.00	0	28. siRNA-IMPa4-25 PSPC1-A488 DAPI IMPa4-A546_ai_TileScan_001 (Stage 35 of 49)	00-pCsXFRns4qCvcxk8QURqYY
65.4928		Cell	2	0.000	1.000	Vesicles Paraspeckle	245	17	siRNA-IMPa4-25 PSPC1-A488 IMPa4-A546 DAPI 8C1-siRNA-IMP-a2-a4 V2.00	0	28. siRNA-IMPa4-25 PSPC1-A488 DAPI IMPa4-A546_ai_TileScan_001 (Stage 35 of 49)	00-pCsXFRns4qCvcxk8QURqYY
102.16		Cell	2	0.000	1.000	Vesicles Paraspeckle	246	18	siRNA-IMPa4-25 PSPC1-A488 IMPa4-A546 DAPI 8C1-siRNA-IMP-a2-a4 V2.00	0	28. siRNA-IMPa4-25 PSPC1-A488 DAPI IMPa4-A546_ai_TileScan_001 (Stage 35 of 49)	00-pCsXFRns4qCvcxk8QURqYY
99.9411		Cell	2	0.000	1.000	Vesicles Paraspeckle	247	19	siRNA-IMPa4-25 PSPC1-A488 IMPa4-A546 DAPI 8C1-siRNA-IMP-a2-a4 V2.00	0	28. siRNA-IMPa4-25 PSPC1-A488 DAPI IMPa4-A546_ai_TileScan_001 (Stage 35 of 49)	00-pCsXFRns4qCvcxk8QURqYY
92.7871		Cell	2	0.000	1.000	Vesicles Paraspeckle	248	20	siRNA-IMPa4-25 PSPC1-A488 IMPa4-A546 DAPI 8C1-siRNA-IMP-a2-a4 V2.00	0	28. siRNA-IMPa4-25 PSPC1-A488 DAPI IMPa4-A546_ai_TileScan_001 (Stage 35 of 49)	00-pCsXFRns4qCvcxk8QURqYY
89.6667		Cell	2	0.000	1.000	Vesicles Paraspeckle	249	21	siRNA-IMPa4-25 PSPC1-A488 IMPa4-A546 DAPI 8C1-siRNA-IMP-a2-a4 V2.00	0	28. siRNA-IMPa4-25 PSPC1-A488 DAPI IMPa4-A546_ai_TileScan_001 (Stage 35 of 49)	00-pCsXFRns4qCvcxk8QURqYY
126.55		Cell	2	0.000	1.000	Vesicles Paraspeckle	250	22	siRNA-IMPa4-25 PSPC1-A488 IMPa4-A546 DAPI 8C1-siRNA-IMP-a2-a4 V2.00	0	28. siRNA-IMPa4-25 PSPC1-A488 DAPI IMPa4-A546_ai_TileScan_001 (Stage 35 of 49)	00-pCsXFRns4qCvcxk8QURqYY
95.0617		Cell	2	0.000	1.000	Vesicles Paraspeckle	251	0	siRNA-IMPa4-25 PSPC1-A488 IMPa4-A546 DAPI 8C1-siRNA-IMP-a2-a4 V2.00	0	28. siRNA-IMPa4-25 PSPC1-A488 DAPI IMPa4-A546_aj_TileScan_001 (Stage 36 of 49)	00-TUP6nnuC43B57FZNDooedh
62.1969		Cell	2	0.000	1.000	Vesicles Paraspeckle	252	1	siRNA-IMPa4-25 PSPC1-A488 IMPa4-A546 DAPI 8C1-siRNA-IMP-a2-a4 V2.00	0	28. siRNA-IMPa4-25 PSPC1-A488 DAPI IMPa4-A546_aj_TileScan_001 (Stage 36 of 49)	00-TUP6nnuC43B57FZNDooedh
46.8433		Cell	2	0.000	1.000	Vesicles Paraspeckle	253	2	siRNA-IMPa4-25 PSPC1-A488 IMPa4-A546 DAPI 8C1-siRNA-IMP-a2-a4 V2.00	0	28. siRNA-IMPa4-25 PSPC1-A488 DAPI IMPa4-A546_aj_TileScan_001 (Stage 36 of 49)	00-TUP6nnuC43B57FZNDooedh
78.6274		Cell	2	0.000	1.000	Vesicles Paraspeckle	254	3	siRNA-IMPa4-25 PSPC1-A488 IMPa4-A546 DAPI 8C1-siRNA-IMP-a2-a4 V2.00	0	28. siRNA-IMPa4-25 PSPC1-A488 DAPI IMPa4-A546_aj_TileScan_001 (Stage 36 of 49)	00-TUP6nnuC43B57FZNDooedh
54.4185		Cell	2	0.000	1.000	Vesicles Paraspeckle	255	4	siRNA-IMPa4-25 PSPC1-A488 IMPa4-A546 DAPI 8C1-siRNA-IMP-a2-a4 V2.00	0	28. siRNA-IMPa4-25 PSPC1-A488 DAPI IMPa4-A546_aj_TileScan_001 (Stage 36 of 49)	00-TUP6nnuC43B57FZNDooedh
135.899		Cell	2	0.000	1.000	Vesicles Paraspeckle	256	5	siRNA-IMPa4-25 PSPC1-A488 IMPa4-A546 DAPI 8C1-siRNA-IMP-a2-a4 V2.00	0	28. siRNA-IMPa4-25 PSPC1-A488 DAPI IMPa4-A546_aj_TileScan_001 (Stage 36 of 49)	00-TUP6nnuC43B57FZNDooedh
60.1237		Cell	2	0.000	1.000	Vesicles Paraspeckle	258	7	siRNA-IMPa4-25 PSPC1-A488 IMPa4-A546 DAPI 8C1-siRNA-IMP-a2-a4 V2.00	0	28. siRNA-IMPa4-25 PSPC1-A488 DAPI IMPa4-A546_aj_TileScan_001 (Stage 36 of 49)	00-TUP6nnuC43B57FZNDooedh
68.5443		Cell	2	0.000	1.000	Vesicles Paraspeckle	259	8	siRNA-IMPa4-25 PSPC1-A488 IMPa4-A546 DAPI 8C1-siRNA-IMP-a2-a4 V2.00	0	28. siRNA-IMPa4-25 PSPC1-A488 DAPI IMPa4-A546_aj_TileScan_001 (Stage 36 of 49)	00-TUP6nnuC43B57FZNDooedh
67.3069		Cell	2	0.000	1.000	Vesicles Paraspeckle	260	9	siRNA-IMPa4-25 PSPC1-A488 IMPa4-A546 DAPI 8C1-siRNA-IMP-a2-a4 V2.00	0	28. siRNA-IMPa4-25 PSPC1-A488 DAPI IMPa4-A546_aj_TileScan_001 (Stage 36 of 49)	00-TUP6nnuC43B57FZNDooedh
68.8663		Cell	2	0.000	1.000	Vesicles Paraspeckle	261	10	siRNA-IMPa4-25 PSPC1-A488 IMPa4-A546 DAPI 8C1-siRNA-IMP-a2-a4 V2.00	0	28. siRNA-IMPa4-25 PSPC1-A488 DAPI IMPa4-A546_aj_TileScan_001 (Stage 36 of 49)	00-TUP6nnuC43B57FZNDooedh
89.3233		Cell	2	0.000	1.000	Vesicles Paraspeckle	262	11	siRNA-IMPa4-25 PSPC1-A488 IMPa4-A546 DAPI 8C1-siRNA-IMP-a2-a4 V2.00	0	28. siRNA-IMPa4-25 PSPC1-A488 DAPI IMPa4-A546_aj_TileScan_001 (Stage 36 of 49)	00-TUP6nnuC43B57FZNDooedh
80.4468		Cell	2	0.000	1.000	Vesicles Paraspeckle	263	12	siRNA-IMPa4-25 PSPC1-A488 IMPa4-A546 DAPI 8C1-siRNA-IMP-a2-a4 V2.00	0	28. siRNA-IMPa4-25 PSPC1-A488 DAPI IMPa4-A546_aj_TileScan_001 (Stage 36 of 49)	00-TUP6nnuC43B57FZNDooedh
104.639		Cell	2	0.000	1.000	Vesicles Paraspeckle	264	13	siRNA-IMPa4-25 PSPC1-A488 IMPa4-A546 DAPI 8C1-siRNA-IMP-a2-a4 V2.00	0	28. siRNA-IMPa4-25 PSPC1-A488 DAPI IMPa4-A546_aj_TileScan_001 (Stage 36 of 49)	00-TUP6nnuC43B57FZNDooedh
71.8882		Cell	2	0.000	1.000	Vesicles Paraspeckle	265	14	siRNA-IMPa4-25 PSPC1-A488 IMPa4-A546 DAPI 8C1-siRNA-IMP-a2-a4 V2.00	0	28. siRNA-IMPa4-25 PSPC1-A488 DAPI IMPa4-A546_aj_TileScan_001 (Stage 36 of 49)	00-TUP6nnuC43B57FZNDooedh
13.0425		Cell	2	0.000	1.000	Vesicles Paraspeckle	266	15	siRNA-IMPa4-25 PSPC1-A488 IMPa4-A546 DAPI 8C1-siRNA-IMP-a2-a4 V2.00	0	28. siRNA-IMPa4-25 PSPC1-A488 DAPI IMPa4-A546_aj_TileScan_001 (Stage 36 of 49)	00-TUP6nnuC43B57FZNDooedh
92.7174		Cell	2	0.000	1.000	Vesicles Paraspeckle	267	16	siRNA-IMPa4-25 PSPC1-A488 IMPa4-A546 DAPI 8C1-siRNA-IMP-a2-a4 V2.00	0	28. siRNA-IMPa4-25 PSPC1-A488 DAPI IMPa4-A546_aj_TileScan_001 (Stage 36 of 49)	00-TUP6nnuC43B57FZNDooedh
59.883		Cell	2	0.000	1.000	Vesicles Paraspeckle	268	17	siRNA-IMPa4-25 PSPC1-A488 IMPa4-A546 DAPI 8C1-siRNA-IMP-a2-a4 V2.00	0	28. siRNA-IMPa4-25 PSPC1-A488 DAPI IMPa4-A546_aj_TileScan_001 (Stage 36 of 49)	00-TUP6nnuC43B57FZNDooedh
76.048		Cell	2	0.000	1.000	Vesicles Paraspeckle	269	18	siRNA-IMPa4-25 PSPC1-A488 IMPa4-A546 DAPI 8C1-siRNA-IMP-a2-a4 V2.00	0	28. siRNA-IMPa4-25 PSPC1-A488 DAPI IMPa4-A546_aj_TileScan_001 (Stage 36 of 49)	00-TUP6nnuC43B57FZNDooedh
71.4258		Cell	2	0.000	1.000	Vesicles Paraspeckle	270	19	siRNA-IMPa4-25 PSPC1-A488 IMPa4-A546 DAPI 8C1-siRNA-IMP-a2-a4 V2.00	0	28. siRNA-IMPa4-25 PSPC1-A488 DAPI IMPa4-A546_aj_TileScan_001 (Stage 36 of 49)	00-TUP6nnuC43B57FZNDooedh
78.1111		Cell	2	0.000	1.000	Vesicles Paraspeckle	271	20	siRNA-IMPa4-25 PSPC1-A488 IMPa4-A546 DAPI 8C1-siRNA-IMP-a2-a4 V2.00	0	28. siRNA-IMPa4-25 PSPC1-A488 DAPI IMPa4-A546_aj_TileScan_001 (Stage 36 of 49)	00-TUP6nnuC43B57FZNDooedh
94.027		Cell	2	0.000	1.000	Vesicles Paraspeckle	272	21	siRNA-IMPa4-25 PSPC1-A488 IMPa4-A546 DAPI 8C1-siRNA-IMP-a2-a4 V2.00	0	28. siRNA-IMPa4-25 PSPC1-A488 DAPI IMPa4-A546_aj_TileScan_001 (Stage 36 of 49)	00-TUP6nnuC43B57FZNDooedh
82.6811		Cell	2	0.000	1.000	Vesicles Paraspeckle	273	22	siRNA-IMPa4-25 PSPC1-A488 IMPa4-A546 DAPI 8C1-siRNA-IMP-a2-a4 V2.00	0	28. siRNA-IMPa4-25 PSPC1-A488 DAPI IMPa4-A546_aj_TileScan_001 (Stage 36 of 49)	00-TUP6nnuC43B57FZNDooedh
79.3973		Cell	2	0.000	1.000	Vesicles Paraspeckle	274	23	siRNA-IMPa4-25 PSPC1-A488 IMPa4-A546 DAPI 8C1-siRNA-IMP-a2-a4 V2.00	0	28. siRNA-IMPa4-25 PSPC1-A488 DAPI IMPa4-A546_aj_TileScan_001 (Stage 36 of 49)	00-TUP6nnuC43B57FZNDooedh
87.6587		Cell	2	0.000	1.000	Vesicles Paraspeckle	275	24	siRNA-IMPa4-25 PSPC1-A488 IMPa4-A546 DAPI 8C1-siRNA-IMP-a2-a4 V2.00	0	28. siRNA-IMPa4-25 PSPC1-A488 DAPI IMPa4-A546_aj_TileScan_001 (Stage 36 of 49)	00-TUP6nnuC43B57FZNDooedh
64.0256		Cell	2	0.000	1.000	Vesicles Paraspeckle	276	25	siRNA-IMPa4-25 PSPC1-A488 IMPa4-A546 DAPI 8C1-siRNA-IMP-a2-a4 V2.00	0	28. siRNA-IMPa4-25 PSPC1-A488 DAPI IMPa4-A546_aj_TileScan_001 (Stage 36 of 49)	00-TUP6nnuC43B57FZNDooedh
88.8836		Cell	2	0.000	1.000	Vesicles Paraspeckle	277	26	siRNA-IMPa4-25 PSPC1-A488 IMPa4-A546 DAPI 8C1-siRNA-IMP-a2-a4 V2.00	0	28. siRNA-IMPa4-25 PSPC1-A488 DAPI IMPa4-A546_aj_TileScan_001 (Stage 36 of 49)	00-TUP6nnuC43B57FZNDooedh
77.8594		Cell	2	0.000	1.000	Vesicles Paraspeckle	278	27	siRNA-IMPa4-25 PSPC1-A488 IMPa4-A546 DAPI 8C1-siRNA-IMP-a2-a4 V2.00	0	28. siRNA-IMPa4-25 PSPC1-A488 DAPI IMPa4-A546_aj_TileScan_001 (Stage 36 of 49)	00-TUP6nnuC43B57FZNDooedh
91.6347		Cell	2	0.000	1.000	Vesicles Paraspeckle	279	28	siRNA-IMPa4-25 PSPC1-A488 IMPa4-A546 DAPI 8C1-siRNA-IMP-a2-a4 V2.00	0	28. siRNA-IMPa4-25 PSPC1-A488 DAPI IMPa4-A546_aj_TileScan_001 (Stage 36 of 49)	00-TUP6nnuC43B57FZNDooedh
51.0463		Cell	2	0.000	1.000	Vesicles Paraspeckle	280	29	siRNA-IMPa4-25 PSPC1-A488 IMPa4-A546 DAPI 8C1-siRNA-IMP-a2-a4 V2.00	0	28. siRNA-IMPa4-25 PSPC1-A488 DAPI IMPa4-A546_aj_TileScan_001 (Stage 36 of 49)	00-TUP6nnuC43B57FZNDooedh
69.9754		Cell	2	0.000	1.000	Vesicles Paraspeckle	281	30	siRNA-IMPa4-25 PSPC1-A488 IMPa4-A546 DAPI 8C1-siRNA-IMP-a2-a4 V2.00	0	28. siRNA-IMPa4-25 PSPC1-A488 DAPI IMPa4-A546_aj_TileScan_001 (Stage 36 of 49)	00-TUP6nnuC43B57FZNDooedh
103.191		Cell	2	0.000	1.000	Vesicles Paraspeckle	282	31	siRNA-IMPa4-25 PSPC1-A488 IMPa4-A546 DAPI 8C1-siRNA-IMP-a2-a4 V2.00	0	28. siRNA-IMPa4-25 PSPC1-A488 DAPI IMPa4-A546_aj_TileScan_001 (Stage 36 of 49)	00-TUP6nnuC43B57FZNDooedh
57.6694		Cell	2	0.000	1.000	Vesicles Paraspeckle	283	32	siRNA-IMPa4-25 PSPC1-A488 IMPa4-A546 DAPI 8C1-siRNA-IMP-a2-a4 V2.00	0	28. siRNA-IMPa4-25 PSPC1-A488 DAPI IMPa4-A546_aj_TileScan_001 (Stage 36 of 49)	00-TUP6nnuC43B57FZNDooedh
60.4699		Cell	2	0.000	1.000	Vesicles Paraspeckle	284	0	siRNA-IMPa4-25 PSPC1-A488 IMPa4-A546 DAPI 8C1-siRNA-IMP-a2-a4 V2.00	0	28. siRNA-IMPa4-25 PSPC1-A488 DAPI IMPa4-A546_ak_TileScan_001 (Stage 37 of 49)	00-KrEKmgc89WamKUu5fwmPBe
59.6527		Cell	2	0.000	1.000	Vesicles Paraspeckle	286	2	siRNA-IMPa4-25 PSPC1-A488 IMPa4-A546 DAPI 8C1-siRNA-IMP-a2-a4 V2.00	0	28. siRNA-IMPa4-25 PSPC1-A488 DAPI IMPa4-A546_ak_TileScan_001 (Stage 37 of 49)	00-KrEKmgc89WamKUu5fwmPBe
67.7375		Cell	2	0.000	1.000	Vesicles Paraspeckle	287	3	siRNA-IMPa4-25 PSPC1-A488 IMPa4-A546 DAPI 8C1-siRNA-IMP-a2-a4 V2.00	0	28. siRNA-IMPa4-25 PSPC1-A488 DAPI IMPa4-A546_ak_TileScan_001 (Stage 37 of 49)	00-KrEKmgc89WamKUu5fwmPBe
60.0337		Cell	2	0.000	1.000	Vesicles Paraspeckle	288	4	siRNA-IMPa4-25 PSPC1-A488 IMPa4-A546 DAPI 8C1-siRNA-IMP-a2-a4 V2.00	0	28. siRNA-IMPa4-25 PSPC1-A488 DAPI IMPa4-A546_ak_TileScan_001 (Stage 37 of 49)	00-KrEKmgc89WamKUu5fwmPBe
50.6923		Cell	2	0.000	1.000	Vesicles Paraspeckle	289	5	siRNA-IMPa4-25 PSPC1-A488 IMPa4-A546 DAPI 8C1-siRNA-IMP-a2-a4 V2.00	0	28. siRNA-IMPa4-25 PSPC1-A488 DAPI IMPa4-A546_ak_TileScan_001 (Stage 37 of 49)	00-KrEKmgc89WamKUu5fwmPBe
87.8805		Cell	2	0.000	1.000	Vesicles Paraspeckle	290	6	siRNA-IMPa4-25 PSPC1-A488 IMPa4-A546 DAPI 8C1-siRNA-IMP-a2-a4 V2.00	0	28. siRNA-IMPa4-25 PSPC1-A488 DAPI IMPa4-A546_ak_TileScan_001 (Stage 37 of 49)	00-KrEKmgc89WamKUu5fwmPBe
58.7453		Cell	2	0.000	1.000	Vesicles Paraspeckle	291	7	siRNA-IMPa4-25 PSPC1-A488 IMPa4-A546 DAPI 8C1-siRNA-IMP-a2-a4 V2.00	0	28. siRNA-IMPa4-25 PSPC1-A488 DAPI IMPa4-A546_ak_TileScan_001 (Stage 37 of 49)	00-KrEKmgc89WamKUu5fwmPBe
45.4196		Cell	2	0.000	1.000	Vesicles Paraspeckle	292	8	siRNA-IMPa4-25 PSPC1-A488 IMPa4-A546 DAPI 8C1-siRNA-IMP-a2-a4 V2.00	0	28. siRNA-IMPa4-25 PSPC1-A488 DAPI IMPa4-A546_ak_TileScan_001 (Stage 37 of 49)	00-KrEKmgc89WamKUu5fwmPBe
48.3409		Cell	2	0.000	1.000	Vesicles Paraspeckle	293	9	siRNA-IMPa4-25 PSPC1-A488 IMPa4-A546 DAPI 8C1-siRNA-IMP-a2-a4 V2.00	0	28. siRNA-IMPa4-25 PSPC1-A488 DAPI IMPa4-A546_ak_TileScan_001 (Stage 37 of 49)	00-KrEKmgc89WamKUu5fwmPBe
68.1971		Cell	2	0.000	1.000	Vesicles Paraspeckle	294	10	siRNA-IMPa4-25 PSPC1-A488 IMPa4-A546 DAPI 8C1-siRNA-IMP-a2-a4 V2.00	0	28. siRNA-IMPa4-25 PSPC1-A488 DAPI IMPa4-A546_ak_TileScan_001 (Stage 37 of 49)	00-KrEKmgc89WamKUu5fwmPBe
89.7004		Cell	2	0.000	1.000	Vesicles Paraspeckle	295	11	siRNA-IMPa4-25 PSPC1-A488 IMPa4-A546 DAPI 8C1-siRNA-IMP-a2-a4 V2.00	0	28. siRNA-IMPa4-25 PSPC1-A488 DAPI IMPa4-A546_ak_TileScan_001 (Stage 37 of 49)	00-KrEKmgc89WamKUu5fwmPBe
66.5482		Cell	2	0.000	1.000	Vesicles Paraspeckle	296	12	siRNA-IMPa4-25 PSPC1-A488 IMPa4-A546 DAPI 8C1-siRNA-IMP-a2-a4 V2.00	0	28. siRNA-IMPa4-25 PSPC1-A488 DAPI IMPa4-A546_ak_TileScan_001 (Stage 37 of 49)	00-KrEKmgc89WamKUu5fwmPBe
76.5951		Cell	2	0.000	1.000	Vesicles Paraspeckle	297	13	siRNA-IMPa4-25 PSPC1-A488 IMPa4-A546 DAPI 8C1-siRNA-IMP-a2-a4 V2.00	0	28. siRNA-IMPa4-25 PSPC1-A488 DAPI IMPa4-A546_ak_TileScan_001 (Stage 37 of 49)	00-KrEKmgc89WamKUu5fwmPBe
77.8763		Cell	2	0.000	1.000	Vesicles Paraspeckle	298	14	siRNA-IMPa4-25 PSPC1-A488 IMPa4-A546 DAPI 8C1-siRNA-IMP-a2-a4 V2.00	0	28. siRNA-IMPa4-25 PSPC1-A488 DAPI IMPa4-A546_ak_TileScan_001 (Stage 37 of 49)	00-KrEKmgc89WamKUu5fwmPBe
78.4425		Cell	2	0.000	1.000	Vesicles Paraspeckle	299	15	siRNA-IMPa4-25 PSPC1-A488 IMPa4-A546 DAPI 8C1-siRNA-IMP-a2-a4 V2.00	0	28. siRNA-IMPa4-25 PSPC1-A488 DAPI IMPa4-A546_ak_TileScan_001 (Stage 37 of 49)	00-KrEKmgc89WamKUu5fwmPBe
68.0388		Cell	2	0.000	1.000	Vesicles Paraspeckle	300	16	siRNA-IMPa4-25 PSPC1-A488 IMPa4-A546 DAPI 8C1-siRNA-IMP-a2-a4 V2.00	0	28. siRNA-IMPa4-25 PSPC1-A488 DAPI IMPa4-A546_ak_TileScan_001 (Stage 37 of 49)	00-KrEKmgc89WamKUu5fwmPBe
78.238		Cell	2	0.000	1.000	Vesicles Paraspeckle	302	18	siRNA-IMPa4-25 PSPC1-A488 IMPa4-A546 DAPI 8C1-siRNA-IMP-a2-a4 V2.00	0	28. siRNA-IMPa4-25 PSPC1-A488 DAPI IMPa4-A546_ak_TileScan_001 (Stage 37 of 49)	00-KrEKmgc89WamKUu5fwmPBe
53.3881		Cell	2	0.000	1.000	Vesicles Paraspeckle	303	19	siRNA-IMPa4-25 PSPC1-A488 IMPa4-A546 DAPI 8C1-siRNA-IMP-a2-a4 V2.00	0	28. siRNA-IMPa4-25 PSPC1-A488 DAPI IMPa4-A546_ak_TileScan_001 (Stage 37 of 49)	00-KrEKmgc89WamKUu5fwmPBe
63.934		Cell	2	0.000	1.000	Vesicles Paraspeckle	304	20	siRNA-IMPa4-25 PSPC1-A488 IMPa4-A546 DAPI 8C1-siRNA-IMP-a2-a4 V2.00	0	28. siRNA-IMPa4-25 PSPC1-A488 DAPI IMPa4-A546_ak_TileScan_001 (Stage 37 of 49)	00-KrEKmgc89WamKUu5fwmPBe
72.6791		Cell	2	0.000	1.000	Vesicles Paraspeckle	305	21	siRNA-IMPa4-25 PSPC1-A488 IMPa4-A546 DAPI 8C1-siRNA-IMP-a2-a4 V2.00	0	28. siRNA-IMPa4-25 PSPC1-A488 DAPI IMPa4-A546_ak_TileScan_001 (Stage 37 of 49)	00-KrEKmgc89WamKUu5fwmPBe
65.4966		Cell	2	0.000	1.000	Vesicles Paraspeckle	306	22	siRNA-IMPa4-25 PSPC1-A488 IMPa4-A546 DAPI 8C1-siRNA-IMP-a2-a4 V2.00	0	28. siRNA-IMPa4-25 PSPC1-A488 DAPI IMPa4-A546_ak_TileScan_001 (Stage 37 of 49)	00-KrEKmgc89WamKUu5fwmPBe
75.2653		Cell	2	0.000	1.000	Vesicles Paraspeckle	307	23	siRNA-IMPa4-25 PSPC1-A488 IMPa4-A546 DAPI 8C1-siRNA-IMP-a2-a4 V2.00	0	28. siRNA-IMPa4-25 PSPC1-A488 DAPI IMPa4-A546_ak_TileScan_001 (Stage 37 of 49)	00-KrEKmgc89WamKUu5fwmPBe
61.4899		Cell	2	0.000	1.000	Vesicles Paraspeckle	308	24	siRNA-IMPa4-25 PSPC1-A488 IMPa4-A546 DAPI 8C1-siRNA-IMP-a2-a4 V2.00	0	28. siRNA-IMPa4-25 PSPC1-A488 DAPI IMPa4-A546_ak_TileScan_001 (Stage 37 of 49)	00-KrEKmgc89WamKUu5fwmPBe
82.4558		Cell	2	0.000	1.000	Vesicles Paraspeckle	309	25	siRNA-IMPa4-25 PSPC1-A488 IMPa4-A546 DAPI 8C1-siRNA-IMP-a2-a4 V2.00	0	28. siRNA-IMPa4-25 PSPC1-A488 DAPI IMPa4-A546_ak_TileScan_001 (Stage 37 of 49)	00-KrEKmgc89WamKUu5fwmPBe
67.6349		Cell	2	0.000	1.000	Vesicles Paraspeckle	310	26	siRNA-IMPa4-25 PSPC1-A488 IMPa4-A546 DAPI 8C1-siRNA-IMP-a2-a4 V2.00	0	28. siRNA-IMPa4-25 PSPC1-A488 DAPI IMPa4-A546_ak_TileScan_001 (Stage 37 of 49)	00-KrEKmgc89WamKUu5fwmPBe
166.532		Cell	2	0.000	1.000	Vesicles Paraspeckle	311	27	siRNA-IMPa4-25 PSPC1-A488 IMPa4-A546 DAPI 8C1-siRNA-IMP-a2-a4 V2.00	0	28. siRNA-IMPa4-25 PSPC1-A488 DAPI IMPa4-A546_ak_TileScan_001 (Stage 37 of 49)	00-KrEKmgc89WamKUu5fwmPBe
98.937		Cell	2	0.000	1.000	Vesicles Paraspeckle	312	28	siRNA-IMPa4-25 PSPC1-A488 IMPa4-A546 DAPI 8C1-siRNA-IMP-a2-a4 V2.00	0	28. siRNA-IMPa4-25 PSPC1-A488 DAPI IMPa4-A546_ak_TileScan_001 (Stage 37 of 49)	00-KrEKmgc89WamKUu5fwmPBe
85.8045		Cell	2	0.000	1.000	Vesicles Paraspeckle	313	29	siRNA-IMPa4-25 PSPC1-A488 IMPa4-A546 DAPI 8C1-siRNA-IMP-a2-a4 V2.00	0	28. siRNA-IMPa4-25 PSPC1-A488 DAPI IMPa4-A546_ak_TileScan_001 (Stage 37 of 49)	00-KrEKmgc89WamKUu5fwmPBe
52.2569		Cell	2	0.000	1.000	Vesicles Paraspeckle	314	30	siRNA-IMPa4-25 PSPC1-A488 IMPa4-A546 DAPI 8C1-siRNA-IMP-a2-a4 V2.00	0	28. siRNA-IMPa4-25 PSPC1-A488 DAPI IMPa4-A546_ak_TileScan_001 (Stage 37 of 49)	00-KrEKmgc89WamKUu5fwmPBe
137.74		Cell	2	0.000	1.000	Vesicles Paraspeckle	315	31	siRNA-IMPa4-25 PSPC1-A488 IMPa4-A546 DAPI 8C1-siRNA-IMP-a2-a4 V2.00	0	28. siRNA-IMPa4-25 PSPC1-A488 DAPI IMPa4-A546_ak_TileScan_001 (Stage 37 of 49)	00-KrEKmgc89WamKUu5fwmPBe
158.347		Cell	2	0.000	1.000	Vesicles Paraspeckle	316	32	siRNA-IMPa4-25 PSPC1-A488 IMPa4-A546 DAPI 8C1-siRNA-IMP-a2-a4 V2.00	0	28. siRNA-IMPa4-25 PSPC1-A488 DAPI IMPa4-A546_ak_TileScan_001 (Stage 37 of 49)	00-KrEKmgc89WamKUu5fwmPBe
93.2327		Cell	2	0.000	1.000	Vesicles Paraspeckle	318	1	siRNA-IMPa4-25 PSPC1-A488 IMPa4-A546 DAPI 8C1-siRNA-IMP-a2-a4 V2.00	0	28. siRNA-IMPa4-25 PSPC1-A488 DAPI IMPa4-A546_al_TileScan_001 (Stage 38 of 49)	00-ikYZKw3YCRCAMs8NWf7CKd
94.8559		Cell	2	0.000	1.000	Vesicles Paraspeckle	319	2	siRNA-IMPa4-25 PSPC1-A488 IMPa4-A546 DAPI 8C1-siRNA-IMP-a2-a4 V2.00	0	28. siRNA-IMPa4-25 PSPC1-A488 DAPI IMPa4-A546_al_TileScan_001 (Stage 38 of 49)	00-ikYZKw3YCRCAMs8NWf7CKd
76.432		Cell	2	0.000	1.000	Vesicles Paraspeckle	321	4	siRNA-IMPa4-25 PSPC1-A488 IMPa4-A546 DAPI 8C1-siRNA-IMP-a2-a4 V2.00	0	28. siRNA-IMPa4-25 PSPC1-A488 DAPI IMPa4-A546_al_TileScan_001 (Stage 38 of 49)	00-ikYZKw3YCRCAMs8NWf7CKd
103.739		Cell	2	0.000	1.000	Vesicles Paraspeckle	322	5	siRNA-IMPa4-25 PSPC1-A488 IMPa4-A546 DAPI 8C1-siRNA-IMP-a2-a4 V2.00	0	28. siRNA-IMPa4-25 PSPC1-A488 DAPI IMPa4-A546_al_TileScan_001 (Stage 38 of 49)	00-ikYZKw3YCRCAMs8NWf7CKd
65.1111		Cell	2	0.000	1.000	Vesicles Paraspeckle	323	6	siRNA-IMPa4-25 PSPC1-A488 IMPa4-A546 DAPI 8C1-siRNA-IMP-a2-a4 V2.00	0	28. siRNA-IMPa4-25 PSPC1-A488 DAPI IMPa4-A546_al_TileScan_001 (Stage 38 of 49)	00-ikYZKw3YCRCAMs8NWf7CKd
62.6013		Cell	2	0.000	1.000	Vesicles Paraspeckle	324	7	siRNA-IMPa4-25 PSPC1-A488 IMPa4-A546 DAPI 8C1-siRNA-IMP-a2-a4 V2.00	0	28. siRNA-IMPa4-25 PSPC1-A488 DAPI IMPa4-A546_al_TileScan_001 (Stage 38 of 49)	00-ikYZKw3YCRCAMs8NWf7CKd
72.3427		Cell	2	0.000	1.000	Vesicles Paraspeckle	325	8	siRNA-IMPa4-25 PSPC1-A488 IMPa4-A546 DAPI 8C1-siRNA-IMP-a2-a4 V2.00	0	28. siRNA-IMPa4-25 PSPC1-A488 DAPI IMPa4-A546_al_TileScan_001 (Stage 38 of 49)	00-ikYZKw3YCRCAMs8NWf7CKd
89.6176		Cell	2	0.000	1.000	Vesicles Paraspeckle	326	9	siRNA-IMPa4-25 PSPC1-A488 IMPa4-A546 DAPI 8C1-siRNA-IMP-a2-a4 V2.00	0	28. siRNA-IMPa4-25 PSPC1-A488 DAPI IMPa4-A546_al_TileScan_001 (Stage 38 of 49)	00-ikYZKw3YCRCAMs8NWf7CKd
84.1637		Cell	2	0.000	1.000	Vesicles Paraspeckle	327	10	siRNA-IMPa4-25 PSPC1-A488 IMPa4-A546 DAPI 8C1-siRNA-IMP-a2-a4 V2.00	0	28. siRNA-IMPa4-25 PSPC1-A488 DAPI IMPa4-A546_al_TileScan_001 (Stage 38 of 49)	00-ikYZKw3YCRCAMs8NWf7CKd
96.4067		Cell	2	0.000	1.000	Vesicles Paraspeckle	328	11	siRNA-IMPa4-25 PSPC1-A488 IMPa4-A546 DAPI 8C1-siRNA-IMP-a2-a4 V2.00	0	28. siRNA-IMPa4-25 PSPC1-A488 DAPI IMPa4-A546_al_TileScan_001 (Stage 38 of 49)	00-ikYZKw3YCRCAMs8NWf7CKd
94.1665		Cell	2	0.000	1.000	Vesicles Paraspeckle	329	12	siRNA-IMPa4-25 PSPC1-A488 IMPa4-A546 DAPI 8C1-siRNA-IMP-a2-a4 V2.00	0	28. siRNA-IMPa4-25 PSPC1-A488 DAPI IMPa4-A546_al_TileScan_001 (Stage 38 of 49)	00-ikYZKw3YCRCAMs8NWf7CKd
80.6939		Cell	2	0.000	1.000	Vesicles Paraspeckle	330	13	siRNA-IMPa4-25 PSPC1-A488 IMPa4-A546 DAPI 8C1-siRNA-IMP-a2-a4 V2.00	0	28. siRNA-IMPa4-25 PSPC1-A488 DAPI IMPa4-A546_al_TileScan_001 (Stage 38 of 49)	00-ikYZKw3YCRCAMs8NWf7CKd
92.4893		Cell	2	0.000	1.000	Vesicles Paraspeckle	331	14	siRNA-IMPa4-25 PSPC1-A488 IMPa4-A546 DAPI 8C1-siRNA-IMP-a2-a4 V2.00	0	28. siRNA-IMPa4-25 PSPC1-A488 DAPI IMPa4-A546_al_TileScan_001 (Stage 38 of 49)	00-ikYZKw3YCRCAMs8NWf7CKd
86.711		Cell	2	0.000	1.000	Vesicles Paraspeckle	332	15	siRNA-IMPa4-25 PSPC1-A488 IMPa4-A546 DAPI 8C1-siRNA-IMP-a2-a4 V2.00	0	28. siRNA-IMPa4-25 PSPC1-A488 DAPI IMPa4-A546_al_TileScan_001 (Stage 38 of 49)	00-ikYZKw3YCRCAMs8NWf7CKd
45.9993		Cell	2	0.000	1.000	Vesicles Paraspeckle	333	16	siRNA-IMPa4-25 PSPC1-A488 IMPa4-A546 DAPI 8C1-siRNA-IMP-a2-a4 V2.00	0	28. siRNA-IMPa4-25 PSPC1-A488 DAPI IMPa4-A546_al_TileScan_001 (Stage 38 of 49)	00-ikYZKw3YCRCAMs8NWf7CKd
102.67		Cell	2	0.000	1.000	Vesicles Paraspeckle	334	17	siRNA-IMPa4-25 PSPC1-A488 IMPa4-A546 DAPI 8C1-siRNA-IMP-a2-a4 V2.00	0	28. siRNA-IMPa4-25 PSPC1-A488 DAPI IMPa4-A546_al_TileScan_001 (Stage 38 of 49)	00-ikYZKw3YCRCAMs8NWf7CKd
69.347		Cell	2	0.000	1.000	Vesicles Paraspeckle	335	18	siRNA-IMPa4-25 PSPC1-A488 IMPa4-A546 DAPI 8C1-siRNA-IMP-a2-a4 V2.00	0	28. siRNA-IMPa4-25 PSPC1-A488 DAPI IMPa4-A546_al_TileScan_001 (Stage 38 of 49)	00-ikYZKw3YCRCAMs8NWf7CKd
69.2102		Cell	2	0.000	1.000	Vesicles Paraspeckle	337	20	siRNA-IMPa4-25 PSPC1-A488 IMPa4-A546 DAPI 8C1-siRNA-IMP-a2-a4 V2.00	0	28. siRNA-IMPa4-25 PSPC1-A488 DAPI IMPa4-A546_al_TileScan_001 (Stage 38 of 49)	00-ikYZKw3YCRCAMs8NWf7CKd
160.271		Cell	2	0.000	1.000	Vesicles Paraspeckle	338	21	siRNA-IMPa4-25 PSPC1-A488 IMPa4-A546 DAPI 8C1-siRNA-IMP-a2-a4 V2.00	0	28. siRNA-IMPa4-25 PSPC1-A488 DAPI IMPa4-A546_al_TileScan_001 (Stage 38 of 49)	00-ikYZKw3YCRCAMs8NWf7CKd
90.105		Cell	2	0.000	1.000	Vesicles Paraspeckle	339	22	siRNA-IMPa4-25 PSPC1-A488 IMPa4-A546 DAPI 8C1-siRNA-IMP-a2-a4 V2.00	0	28. siRNA-IMPa4-25 PSPC1-A488 DAPI IMPa4-A546_al_TileScan_001 (Stage 38 of 49)	00-ikYZKw3YCRCAMs8NWf7CKd
98.4286		Cell	2	0.000	1.000	Vesicles Paraspeckle	340	23	siRNA-IMPa4-25 PSPC1-A488 IMPa4-A546 DAPI 8C1-siRNA-IMP-a2-a4 V2.00	0	28. siRNA-IMPa4-25 PSPC1-A488 DAPI IMPa4-A546_al_TileScan_001 (Stage 38 of 49)	00-ikYZKw3YCRCAMs8NWf7CKd
109.085		Cell	2	0.000	1.000	Vesicles Paraspeckle	341	24	siRNA-IMPa4-25 PSPC1-A488 IMPa4-A546 DAPI 8C1-siRNA-IMP-a2-a4 V2.00	0	28. siRNA-IMPa4-25 PSPC1-A488 DAPI IMPa4-A546_al_TileScan_001 (Stage 38 of 49)	00-ikYZKw3YCRCAMs8NWf7CKd
71.4634		Cell	2	0.000	1.000	Vesicles Paraspeckle	342	25	siRNA-IMPa4-25 PSPC1-A488 IMPa4-A546 DAPI 8C1-siRNA-IMP-a2-a4 V2.00	0	28. siRNA-IMPa4-25 PSPC1-A488 DAPI IMPa4-A546_al_TileScan_001 (Stage 38 of 49)	00-ikYZKw3YCRCAMs8NWf7CKd
59.8174		Cell	2	0.000	1.000	Vesicles Paraspeckle	343	26	siRNA-IMPa4-25 PSPC1-A488 IMPa4-A546 DAPI 8C1-siRNA-IMP-a2-a4 V2.00	0	28. siRNA-IMPa4-25 PSPC1-A488 DAPI IMPa4-A546_al_TileScan_001 (Stage 38 of 49)	00-ikYZKw3YCRCAMs8NWf7CKd
171.026		Cell	2	0.000	1.000	Vesicles Paraspeckle	344	27	siRNA-IMPa4-25 PSPC1-A488 IMPa4-A546 DAPI 8C1-siRNA-IMP-a2-a4 V2.00	0	28. siRNA-IMPa4-25 PSPC1-A488 DAPI IMPa4-A546_al_TileScan_001 (Stage 38 of 49)	00-ikYZKw3YCRCAMs8NWf7CKd
45.4132		Cell	2	0.000	1.000	Vesicles Paraspeckle	347	2	siRNA-IMPa4-25 PSPC1-A488 IMPa4-A546 DAPI 8C1-siRNA-IMP-a2-a4 V2.00	0	28. siRNA-IMPa4-25 PSPC1-A488 DAPI IMPa4-A546_am_TileScan_001 (Stage 39 of 49)	00-6pcRhJv9CMKq9WScjWdruj
67.1486		Cell	2	0.000	1.000	Vesicles Paraspeckle	348	3	siRNA-IMPa4-25 PSPC1-A488 IMPa4-A546 DAPI 8C1-siRNA-IMP-a2-a4 V2.00	0	28. siRNA-IMPa4-25 PSPC1-A488 DAPI IMPa4-A546_am_TileScan_001 (Stage 39 of 49)	00-6pcRhJv9CMKq9WScjWdruj
76.9922		Cell	2	0.000	1.000	Vesicles Paraspeckle	349	4	siRNA-IMPa4-25 PSPC1-A488 IMPa4-A546 DAPI 8C1-siRNA-IMP-a2-a4 V2.00	0	28. siRNA-IMPa4-25 PSPC1-A488 DAPI IMPa4-A546_am_TileScan_001 (Stage 39 of 49)	00-6pcRhJv9CMKq9WScjWdruj
72.7446		Cell	2	0.000	1.000	Vesicles Paraspeckle	350	5	siRNA-IMPa4-25 PSPC1-A488 IMPa4-A546 DAPI 8C1-siRNA-IMP-a2-a4 V2.00	0	28. siRNA-IMPa4-25 PSPC1-A488 DAPI IMPa4-A546_am_TileScan_001 (Stage 39 of 49)	00-6pcRhJv9CMKq9WScjWdruj
60.117		Cell	2	0.000	1.000	Vesicles Paraspeckle	351	6	siRNA-IMPa4-25 PSPC1-A488 IMPa4-A546 DAPI 8C1-siRNA-IMP-a2-a4 V2.00	0	28. siRNA-IMPa4-25 PSPC1-A488 DAPI IMPa4-A546_am_TileScan_001 (Stage 39 of 49)	00-6pcRhJv9CMKq9WScjWdruj
94.4274		Cell	2	0.000	1.000	Vesicles Paraspeckle	352	7	siRNA-IMPa4-25 PSPC1-A488 IMPa4-A546 DAPI 8C1-siRNA-IMP-a2-a4 V2.00	0	28. siRNA-IMPa4-25 PSPC1-A488 DAPI IMPa4-A546_am_TileScan_001 (Stage 39 of 49)	00-6pcRhJv9CMKq9WScjWdruj
72.1403		Cell	2	0.000	1.000	Vesicles Paraspeckle	353	8	siRNA-IMPa4-25 PSPC1-A488 IMPa4-A546 DAPI 8C1-siRNA-IMP-a2-a4 V2.00	0	28. siRNA-IMPa4-25 PSPC1-A488 DAPI IMPa4-A546_am_TileScan_001 (Stage 39 of 49)	00-6pcRhJv9CMKq9WScjWdruj
101.834		Cell	2	0.000	1.000	Vesicles Paraspeckle	354	9	siRNA-IMPa4-25 PSPC1-A488 IMPa4-A546 DAPI 8C1-siRNA-IMP-a2-a4 V2.00	0	28. siRNA-IMPa4-25 PSPC1-A488 DAPI IMPa4-A546_am_TileScan_001 (Stage 39 of 49)	00-6pcRhJv9CMKq9WScjWdruj
69.1789		Cell	2	0.000	1.000	Vesicles Paraspeckle	355	10	siRNA-IMPa4-25 PSPC1-A488 IMPa4-A546 DAPI 8C1-siRNA-IMP-a2-a4 V2.00	0	28. siRNA-IMPa4-25 PSPC1-A488 DAPI IMPa4-A546_am_TileScan_001 (Stage 39 of 49)	00-6pcRhJv9CMKq9WScjWdruj
95.5		Cell	2	0.000	1.000	Vesicles Paraspeckle	356	11	siRNA-IMPa4-25 PSPC1-A488 IMPa4-A546 DAPI 8C1-siRNA-IMP-a2-a4 V2.00	0	28. siRNA-IMPa4-25 PSPC1-A488 DAPI IMPa4-A546_am_TileScan_001 (Stage 39 of 49)	00-6pcRhJv9CMKq9WScjWdruj
62.2966		Cell	2	0.000	1.000	Vesicles Paraspeckle	357	12	siRNA-IMPa4-25 PSPC1-A488 IMPa4-A546 DAPI 8C1-siRNA-IMP-a2-a4 V2.00	0	28. siRNA-IMPa4-25 PSPC1-A488 DAPI IMPa4-A546_am_TileScan_001 (Stage 39 of 49)	00-6pcRhJv9CMKq9WScjWdruj
89.668		Cell	2	0.000	1.000	Vesicles Paraspeckle	358	13	siRNA-IMPa4-25 PSPC1-A488 IMPa4-A546 DAPI 8C1-siRNA-IMP-a2-a4 V2.00	0	28. siRNA-IMPa4-25 PSPC1-A488 DAPI IMPa4-A546_am_TileScan_001 (Stage 39 of 49)	00-6pcRhJv9CMKq9WScjWdruj
74.5		Cell	2	0.000	1.000	Vesicles Paraspeckle	359	14	siRNA-IMPa4-25 PSPC1-A488 IMPa4-A546 DAPI 8C1-siRNA-IMP-a2-a4 V2.00	0	28. siRNA-IMPa4-25 PSPC1-A488 DAPI IMPa4-A546_am_TileScan_001 (Stage 39 of 49)	00-6pcRhJv9CMKq9WScjWdruj
91.888		Cell	2	0.000	1.000	Vesicles Paraspeckle	360	15	siRNA-IMPa4-25 PSPC1-A488 IMPa4-A546 DAPI 8C1-siRNA-IMP-a2-a4 V2.00	0	28. siRNA-IMPa4-25 PSPC1-A488 DAPI IMPa4-A546_am_TileScan_001 (Stage 39 of 49)	00-6pcRhJv9CMKq9WScjWdruj
112.697		Cell	2	0.000	1.000	Vesicles Paraspeckle	361	16	siRNA-IMPa4-25 PSPC1-A488 IMPa4-A546 DAPI 8C1-siRNA-IMP-a2-a4 V2.00	0	28. siRNA-IMPa4-25 PSPC1-A488 DAPI IMPa4-A546_am_TileScan_001 (Stage 39 of 49)	00-6pcRhJv9CMKq9WScjWdruj
65.1068		Cell	2	0.000	1.000	Vesicles Paraspeckle	362	17	siRNA-IMPa4-25 PSPC1-A488 IMPa4-A546 DAPI 8C1-siRNA-IMP-a2-a4 V2.00	0	28. siRNA-IMPa4-25 PSPC1-A488 DAPI IMPa4-A546_am_TileScan_001 (Stage 39 of 49)	00-6pcRhJv9CMKq9WScjWdruj
72.2207		Cell	2	0.000	1.000	Vesicles Paraspeckle	363	0	siRNA-IMPa4-25 PSPC1-A488 IMPa4-A546 DAPI 8C1-siRNA-IMP-a2-a4 V2.00	0	28. siRNA-IMPa4-25 PSPC1-A488 DAPI IMPa4-A546_an_TileScan_001 (Stage 40 of 49)	00-wHBDGvKJGgn2UTh8UN6efA
57.1115		Cell	2	0.000	1.000	Vesicles Paraspeckle	364	1	siRNA-IMPa4-25 PSPC1-A488 IMPa4-A546 DAPI 8C1-siRNA-IMP-a2-a4 V2.00	0	28. siRNA-IMPa4-25 PSPC1-A488 DAPI IMPa4-A546_an_TileScan_001 (Stage 40 of 49)	00-wHBDGvKJGgn2UTh8UN6efA
98.9711		Cell	2	0.000	1.000	Vesicles Paraspeckle	365	2	siRNA-IMPa4-25 PSPC1-A488 IMPa4-A546 DAPI 8C1-siRNA-IMP-a2-a4 V2.00	0	28. siRNA-IMPa4-25 PSPC1-A488 DAPI IMPa4-A546_an_TileScan_001 (Stage 40 of 49)	00-wHBDGvKJGgn2UTh8UN6efA
98.0693		Cell	2	0.000	1.000	Vesicles Paraspeckle	366	3	siRNA-IMPa4-25 PSPC1-A488 IMPa4-A546 DAPI 8C1-siRNA-IMP-a2-a4 V2.00	0	28. siRNA-IMPa4-25 PSPC1-A488 DAPI IMPa4-A546_an_TileScan_001 (Stage 40 of 49)	00-wHBDGvKJGgn2UTh8UN6efA
74.6696		Cell	2	0.000	1.000	Vesicles Paraspeckle	367	4	siRNA-IMPa4-25 PSPC1-A488 IMPa4-A546 DAPI 8C1-siRNA-IMP-a2-a4 V2.00	0	28. siRNA-IMPa4-25 PSPC1-A488 DAPI IMPa4-A546_an_TileScan_001 (Stage 40 of 49)	00-wHBDGvKJGgn2UTh8UN6efA
124.588		Cell	2	0.000	1.000	Vesicles Paraspeckle	368	5	siRNA-IMPa4-25 PSPC1-A488 IMPa4-A546 DAPI 8C1-siRNA-IMP-a2-a4 V2.00	0	28. siRNA-IMPa4-25 PSPC1-A488 DAPI IMPa4-A546_an_TileScan_001 (Stage 40 of 49)	00-wHBDGvKJGgn2UTh8UN6efA
75.2995		Cell	2	0.000	1.000	Vesicles Paraspeckle	369	6	siRNA-IMPa4-25 PSPC1-A488 IMPa4-A546 DAPI 8C1-siRNA-IMP-a2-a4 V2.00	0	28. siRNA-IMPa4-25 PSPC1-A488 DAPI IMPa4-A546_an_TileScan_001 (Stage 40 of 49)	00-wHBDGvKJGgn2UTh8UN6efA
71.5499		Cell	2	0.000	1.000	Vesicles Paraspeckle	370	7	siRNA-IMPa4-25 PSPC1-A488 IMPa4-A546 DAPI 8C1-siRNA-IMP-a2-a4 V2.00	0	28. siRNA-IMPa4-25 PSPC1-A488 DAPI IMPa4-A546_an_TileScan_001 (Stage 40 of 49)	00-wHBDGvKJGgn2UTh8UN6efA
80.6255		Cell	2	0.000	1.000	Vesicles Paraspeckle	371	8	siRNA-IMPa4-25 PSPC1-A488 IMPa4-A546 DAPI 8C1-siRNA-IMP-a2-a4 V2.00	0	28. siRNA-IMPa4-25 PSPC1-A488 DAPI IMPa4-A546_an_TileScan_001 (Stage 40 of 49)	00-wHBDGvKJGgn2UTh8UN6efA
88.5777		Cell	2	0.000	1.000	Vesicles Paraspeckle	372	9	siRNA-IMPa4-25 PSPC1-A488 IMPa4-A546 DAPI 8C1-siRNA-IMP-a2-a4 V2.00	0	28. siRNA-IMPa4-25 PSPC1-A488 DAPI IMPa4-A546_an_TileScan_001 (Stage 40 of 49)	00-wHBDGvKJGgn2UTh8UN6efA
84.9714		Cell	2	0.000	1.000	Vesicles Paraspeckle	373	10	siRNA-IMPa4-25 PSPC1-A488 IMPa4-A546 DAPI 8C1-siRNA-IMP-a2-a4 V2.00	0	28. siRNA-IMPa4-25 PSPC1-A488 DAPI IMPa4-A546_an_TileScan_001 (Stage 40 of 49)	00-wHBDGvKJGgn2UTh8UN6efA
72.155		Cell	2	0.000	1.000	Vesicles Paraspeckle	374	11	siRNA-IMPa4-25 PSPC1-A488 IMPa4-A546 DAPI 8C1-siRNA-IMP-a2-a4 V2.00	0	28. siRNA-IMPa4-25 PSPC1-A488 DAPI IMPa4-A546_an_TileScan_001 (Stage 40 of 49)	00-wHBDGvKJGgn2UTh8UN6efA
75.6443		Cell	2	0.000	1.000	Vesicles Paraspeckle	375	12	siRNA-IMPa4-25 PSPC1-A488 IMPa4-A546 DAPI 8C1-siRNA-IMP-a2-a4 V2.00	0	28. siRNA-IMPa4-25 PSPC1-A488 DAPI IMPa4-A546_an_TileScan_001 (Stage 40 of 49)	00-wHBDGvKJGgn2UTh8UN6efA
97.4186		Cell	2	0.000	1.000	Vesicles Paraspeckle	376	13	siRNA-IMPa4-25 PSPC1-A488 IMPa4-A546 DAPI 8C1-siRNA-IMP-a2-a4 V2.00	0	28. siRNA-IMPa4-25 PSPC1-A488 DAPI IMPa4-A546_an_TileScan_001 (Stage 40 of 49)	00-wHBDGvKJGgn2UTh8UN6efA
71.1463		Cell	2	0.000	1.000	Vesicles Paraspeckle	377	14	siRNA-IMPa4-25 PSPC1-A488 IMPa4-A546 DAPI 8C1-siRNA-IMP-a2-a4 V2.00	0	28. siRNA-IMPa4-25 PSPC1-A488 DAPI IMPa4-A546_an_TileScan_001 (Stage 40 of 49)	00-wHBDGvKJGgn2UTh8UN6efA
133.442		Cell	2	0.000	1.000	Vesicles Paraspeckle	378	15	siRNA-IMPa4-25 PSPC1-A488 IMPa4-A546 DAPI 8C1-siRNA-IMP-a2-a4 V2.00	0	28. siRNA-IMPa4-25 PSPC1-A488 DAPI IMPa4-A546_an_TileScan_001 (Stage 40 of 49)	00-wHBDGvKJGgn2UTh8UN6efA
80.359		Cell	2	0.000	1.000	Vesicles Paraspeckle	379	16	siRNA-IMPa4-25 PSPC1-A488 IMPa4-A546 DAPI 8C1-siRNA-IMP-a2-a4 V2.00	0	28. siRNA-IMPa4-25 PSPC1-A488 DAPI IMPa4-A546_an_TileScan_001 (Stage 40 of 49)	00-wHBDGvKJGgn2UTh8UN6efA
99.3855		Cell	2	0.000	1.000	Vesicles Paraspeckle	380	17	siRNA-IMPa4-25 PSPC1-A488 IMPa4-A546 DAPI 8C1-siRNA-IMP-a2-a4 V2.00	0	28. siRNA-IMPa4-25 PSPC1-A488 DAPI IMPa4-A546_an_TileScan_001 (Stage 40 of 49)	00-wHBDGvKJGgn2UTh8UN6efA
97.8356		Cell	2	0.000	1.000	Vesicles Paraspeckle	381	18	siRNA-IMPa4-25 PSPC1-A488 IMPa4-A546 DAPI 8C1-siRNA-IMP-a2-a4 V2.00	0	28. siRNA-IMPa4-25 PSPC1-A488 DAPI IMPa4-A546_an_TileScan_001 (Stage 40 of 49)	00-wHBDGvKJGgn2UTh8UN6efA
78.7103		Cell	2	0.000	1.000	Vesicles Paraspeckle	382	19	siRNA-IMPa4-25 PSPC1-A488 IMPa4-A546 DAPI 8C1-siRNA-IMP-a2-a4 V2.00	0	28. siRNA-IMPa4-25 PSPC1-A488 DAPI IMPa4-A546_an_TileScan_001 (Stage 40 of 49)	00-wHBDGvKJGgn2UTh8UN6efA
60.5737		Cell	2	0.000	1.000	Vesicles Paraspeckle	383	20	siRNA-IMPa4-25 PSPC1-A488 IMPa4-A546 DAPI 8C1-siRNA-IMP-a2-a4 V2.00	0	28. siRNA-IMPa4-25 PSPC1-A488 DAPI IMPa4-A546_an_TileScan_001 (Stage 40 of 49)	00-wHBDGvKJGgn2UTh8UN6efA
86.5187		Cell	2	0.000	1.000	Vesicles Paraspeckle	384	21	siRNA-IMPa4-25 PSPC1-A488 IMPa4-A546 DAPI 8C1-siRNA-IMP-a2-a4 V2.00	0	28. siRNA-IMPa4-25 PSPC1-A488 DAPI IMPa4-A546_an_TileScan_001 (Stage 40 of 49)	00-wHBDGvKJGgn2UTh8UN6efA
119.789		Cell	2	0.000	1.000	Vesicles Paraspeckle	385	22	siRNA-IMPa4-25 PSPC1-A488 IMPa4-A546 DAPI 8C1-siRNA-IMP-a2-a4 V2.00	0	28. siRNA-IMPa4-25 PSPC1-A488 DAPI IMPa4-A546_an_TileScan_001 (Stage 40 of 49)	00-wHBDGvKJGgn2UTh8UN6efA
125.882		Cell	2	0.000	1.000	Vesicles Paraspeckle	386	23	siRNA-IMPa4-25 PSPC1-A488 IMPa4-A546 DAPI 8C1-siRNA-IMP-a2-a4 V2.00	0	28. siRNA-IMPa4-25 PSPC1-A488 DAPI IMPa4-A546_an_TileScan_001 (Stage 40 of 49)	00-wHBDGvKJGgn2UTh8UN6efA
127.204		Cell	2	0.000	1.000	Vesicles Paraspeckle	387	24	siRNA-IMPa4-25 PSPC1-A488 IMPa4-A546 DAPI 8C1-siRNA-IMP-a2-a4 V2.00	0	28. siRNA-IMPa4-25 PSPC1-A488 DAPI IMPa4-A546_an_TileScan_001 (Stage 40 of 49)	00-wHBDGvKJGgn2UTh8UN6efA
153.429		Cell	2	0.000	1.000	Vesicles Paraspeckle	388	25	siRNA-IMPa4-25 PSPC1-A488 IMPa4-A546 DAPI 8C1-siRNA-IMP-a2-a4 V2.00	0	28. siRNA-IMPa4-25 PSPC1-A488 DAPI IMPa4-A546_an_TileScan_001 (Stage 40 of 49)	00-wHBDGvKJGgn2UTh8UN6efA
95.8734		Cell	2	0.000	1.000	Vesicles Paraspeckle	389	26	siRNA-IMPa4-25 PSPC1-A488 IMPa4-A546 DAPI 8C1-siRNA-IMP-a2-a4 V2.00	0	28. siRNA-IMPa4-25 PSPC1-A488 DAPI IMPa4-A546_an_TileScan_001 (Stage 40 of 49)	00-wHBDGvKJGgn2UTh8UN6efA
33.0696		Cell	2	0.000	1.000	Vesicles Paraspeckle	390	0	siRNA-IMPa4-25 PSPC1-A488 IMPa4-A546 DAPI 8C1-siRNA-IMP-a2-a4 V2.00	0	28. siRNA-IMPa4-25 PSPC1-A488 DAPI IMPa4-A546_ao_TileScan_001 (Stage 41 of 49)	00-bTEY6Nkccic5hBg8u63GpY
51.908		Cell	2	0.000	1.000	Vesicles Paraspeckle	391	1	siRNA-IMPa4-25 PSPC1-A488 IMPa4-A546 DAPI 8C1-siRNA-IMP-a2-a4 V2.00	0	28. siRNA-IMPa4-25 PSPC1-A488 DAPI IMPa4-A546_ao_TileScan_001 (Stage 41 of 49)	00-bTEY6Nkccic5hBg8u63GpY
82.1202		Cell	2	0.000	1.000	Vesicles Paraspeckle	392	2	siRNA-IMPa4-25 PSPC1-A488 IMPa4-A546 DAPI 8C1-siRNA-IMP-a2-a4 V2.00	0	28. siRNA-IMPa4-25 PSPC1-A488 DAPI IMPa4-A546_ao_TileScan_001 (Stage 41 of 49)	00-bTEY6Nkccic5hBg8u63GpY
164.332		Cell	2	0.000	1.000	Vesicles Paraspeckle	393	3	siRNA-IMPa4-25 PSPC1-A488 IMPa4-A546 DAPI 8C1-siRNA-IMP-a2-a4 V2.00	0	28. siRNA-IMPa4-25 PSPC1-A488 DAPI IMPa4-A546_ao_TileScan_001 (Stage 41 of 49)	00-bTEY6Nkccic5hBg8u63GpY
125.01		Cell	2	0.000	1.000	Vesicles Paraspeckle	394	4	siRNA-IMPa4-25 PSPC1-A488 IMPa4-A546 DAPI 8C1-siRNA-IMP-a2-a4 V2.00	0	28. siRNA-IMPa4-25 PSPC1-A488 DAPI IMPa4-A546_ao_TileScan_001 (Stage 41 of 49)	00-bTEY6Nkccic5hBg8u63GpY
64.5		Cell	2	0.000	1.000	Vesicles Paraspeckle	395	5	siRNA-IMPa4-25 PSPC1-A488 IMPa4-A546 DAPI 8C1-siRNA-IMP-a2-a4 V2.00	0	28. siRNA-IMPa4-25 PSPC1-A488 DAPI IMPa4-A546_ao_TileScan_001 (Stage 41 of 49)	00-bTEY6Nkccic5hBg8u63GpY
66.1		Cell	2	0.000	1.000	Vesicles Paraspeckle	397	7	siRNA-IMPa4-25 PSPC1-A488 IMPa4-A546 DAPI 8C1-siRNA-IMP-a2-a4 V2.00	0	28. siRNA-IMPa4-25 PSPC1-A488 DAPI IMPa4-A546_ao_TileScan_001 (Stage 41 of 49)	00-bTEY6Nkccic5hBg8u63GpY
87.1516		Cell	2	0.000	1.000	Vesicles Paraspeckle	398	8	siRNA-IMPa4-25 PSPC1-A488 IMPa4-A546 DAPI 8C1-siRNA-IMP-a2-a4 V2.00	0	28. siRNA-IMPa4-25 PSPC1-A488 DAPI IMPa4-A546_ao_TileScan_001 (Stage 41 of 49)	00-bTEY6Nkccic5hBg8u63GpY
144.631		Cell	2	0.000	1.000	Vesicles Paraspeckle	399	9	siRNA-IMPa4-25 PSPC1-A488 IMPa4-A546 DAPI 8C1-siRNA-IMP-a2-a4 V2.00	0	28. siRNA-IMPa4-25 PSPC1-A488 DAPI IMPa4-A546_ao_TileScan_001 (Stage 41 of 49)	00-bTEY6Nkccic5hBg8u63GpY
98.8033		Cell	2	0.000	1.000	Vesicles Paraspeckle	400	10	siRNA-IMPa4-25 PSPC1-A488 IMPa4-A546 DAPI 8C1-siRNA-IMP-a2-a4 V2.00	0	28. siRNA-IMPa4-25 PSPC1-A488 DAPI IMPa4-A546_ao_TileScan_001 (Stage 41 of 49)	00-bTEY6Nkccic5hBg8u63GpY
135.249		Cell	2	0.000	1.000	Vesicles Paraspeckle	401	11	siRNA-IMPa4-25 PSPC1-A488 IMPa4-A546 DAPI 8C1-siRNA-IMP-a2-a4 V2.00	0	28. siRNA-IMPa4-25 PSPC1-A488 DAPI IMPa4-A546_ao_TileScan_001 (Stage 41 of 49)	00-bTEY6Nkccic5hBg8u63GpY
135.646		Cell	2	0.000	1.000	Vesicles Paraspeckle	402	12	siRNA-IMPa4-25 PSPC1-A488 IMPa4-A546 DAPI 8C1-siRNA-IMP-a2-a4 V2.00	0	28. siRNA-IMPa4-25 PSPC1-A488 DAPI IMPa4-A546_ao_TileScan_001 (Stage 41 of 49)	00-bTEY6Nkccic5hBg8u63GpY
105.018		Cell	2	0.000	1.000	Vesicles Paraspeckle	403	13	siRNA-IMPa4-25 PSPC1-A488 IMPa4-A546 DAPI 8C1-siRNA-IMP-a2-a4 V2.00	0	28. siRNA-IMPa4-25 PSPC1-A488 DAPI IMPa4-A546_ao_TileScan_001 (Stage 41 of 49)	00-bTEY6Nkccic5hBg8u63GpY
144.864		Cell	2	0.000	1.000	Vesicles Paraspeckle	404	14	siRNA-IMPa4-25 PSPC1-A488 IMPa4-A546 DAPI 8C1-siRNA-IMP-a2-a4 V2.00	0	28. siRNA-IMPa4-25 PSPC1-A488 DAPI IMPa4-A546_ao_TileScan_001 (Stage 41 of 49)	00-bTEY6Nkccic5hBg8u63GpY
88.2966		Cell	2	0.000	1.000	Vesicles Paraspeckle	405	15	siRNA-IMPa4-25 PSPC1-A488 IMPa4-A546 DAPI 8C1-siRNA-IMP-a2-a4 V2.00	0	28. siRNA-IMPa4-25 PSPC1-A488 DAPI IMPa4-A546_ao_TileScan_001 (Stage 41 of 49)	00-bTEY6Nkccic5hBg8u63GpY
56.2962		Cell	2	0.000	1.000	Vesicles Paraspeckle	406	0	siRNA-IMPa4-25 PSPC1-A488 IMPa4-A546 DAPI 8C1-siRNA-IMP-a2-a4 V2.00	0	28. siRNA-IMPa4-25 PSPC1-A488 DAPI IMPa4-A546_ap_TileScan_001 (Stage 42 of 49)	00-ja2CvQuvMW4oX2AMTeMoo9
61.5392		Cell	2	0.000	1.000	Vesicles Paraspeckle	407	1	siRNA-IMPa4-25 PSPC1-A488 IMPa4-A546 DAPI 8C1-siRNA-IMP-a2-a4 V2.00	0	28. siRNA-IMPa4-25 PSPC1-A488 DAPI IMPa4-A546_ap_TileScan_001 (Stage 42 of 49)	00-ja2CvQuvMW4oX2AMTeMoo9
81.484		Cell	2	0.000	1.000	Vesicles Paraspeckle	408	2	siRNA-IMPa4-25 PSPC1-A488 IMPa4-A546 DAPI 8C1-siRNA-IMP-a2-a4 V2.00	0	28. siRNA-IMPa4-25 PSPC1-A488 DAPI IMPa4-A546_ap_TileScan_001 (Stage 42 of 49)	00-ja2CvQuvMW4oX2AMTeMoo9
91.6631		Cell	2	0.000	1.000	Vesicles Paraspeckle	409	3	siRNA-IMPa4-25 PSPC1-A488 IMPa4-A546 DAPI 8C1-siRNA-IMP-a2-a4 V2.00	0	28. siRNA-IMPa4-25 PSPC1-A488 DAPI IMPa4-A546_ap_TileScan_001 (Stage 42 of 49)	00-ja2CvQuvMW4oX2AMTeMoo9
54.5278		Cell	2	0.000	1.000	Vesicles Paraspeckle	410	4	siRNA-IMPa4-25 PSPC1-A488 IMPa4-A546 DAPI 8C1-siRNA-IMP-a2-a4 V2.00	0	28. siRNA-IMPa4-25 PSPC1-A488 DAPI IMPa4-A546_ap_TileScan_001 (Stage 42 of 49)	00-ja2CvQuvMW4oX2AMTeMoo9
74.3922		Cell	2	0.000	1.000	Vesicles Paraspeckle	411	5	siRNA-IMPa4-25 PSPC1-A488 IMPa4-A546 DAPI 8C1-siRNA-IMP-a2-a4 V2.00	0	28. siRNA-IMPa4-25 PSPC1-A488 DAPI IMPa4-A546_ap_TileScan_001 (Stage 42 of 49)	00-ja2CvQuvMW4oX2AMTeMoo9
85.2131		Cell	2	0.000	1.000	Vesicles Paraspeckle	413	7	siRNA-IMPa4-25 PSPC1-A488 IMPa4-A546 DAPI 8C1-siRNA-IMP-a2-a4 V2.00	0	28. siRNA-IMPa4-25 PSPC1-A488 DAPI IMPa4-A546_ap_TileScan_001 (Stage 42 of 49)	00-ja2CvQuvMW4oX2AMTeMoo9
111.969		Cell	2	0.000	1.000	Vesicles Paraspeckle	414	8	siRNA-IMPa4-25 PSPC1-A488 IMPa4-A546 DAPI 8C1-siRNA-IMP-a2-a4 V2.00	0	28. siRNA-IMPa4-25 PSPC1-A488 DAPI IMPa4-A546_ap_TileScan_001 (Stage 42 of 49)	00-ja2CvQuvMW4oX2AMTeMoo9
75.5661		Cell	2	0.000	1.000	Vesicles Paraspeckle	415	9	siRNA-IMPa4-25 PSPC1-A488 IMPa4-A546 DAPI 8C1-siRNA-IMP-a2-a4 V2.00	0	28. siRNA-IMPa4-25 PSPC1-A488 DAPI IMPa4-A546_ap_TileScan_001 (Stage 42 of 49)	00-ja2CvQuvMW4oX2AMTeMoo9
94.4685		Cell	2	0.000	1.000	Vesicles Paraspeckle	416	10	siRNA-IMPa4-25 PSPC1-A488 IMPa4-A546 DAPI 8C1-siRNA-IMP-a2-a4 V2.00	0	28. siRNA-IMPa4-25 PSPC1-A488 DAPI IMPa4-A546_ap_TileScan_001 (Stage 42 of 49)	00-ja2CvQuvMW4oX2AMTeMoo9
91.3369		Cell	2	0.000	1.000	Vesicles Paraspeckle	417	11	siRNA-IMPa4-25 PSPC1-A488 IMPa4-A546 DAPI 8C1-siRNA-IMP-a2-a4 V2.00	0	28. siRNA-IMPa4-25 PSPC1-A488 DAPI IMPa4-A546_ap_TileScan_001 (Stage 42 of 49)	00-ja2CvQuvMW4oX2AMTeMoo9
61.8806		Cell	2	0.000	1.000	Vesicles Paraspeckle	418	12	siRNA-IMPa4-25 PSPC1-A488 IMPa4-A546 DAPI 8C1-siRNA-IMP-a2-a4 V2.00	0	28. siRNA-IMPa4-25 PSPC1-A488 DAPI IMPa4-A546_ap_TileScan_001 (Stage 42 of 49)	00-ja2CvQuvMW4oX2AMTeMoo9
141.714		Cell	2	0.000	1.000	Vesicles Paraspeckle	419	13	siRNA-IMPa4-25 PSPC1-A488 IMPa4-A546 DAPI 8C1-siRNA-IMP-a2-a4 V2.00	0	28. siRNA-IMPa4-25 PSPC1-A488 DAPI IMPa4-A546_ap_TileScan_001 (Stage 42 of 49)	00-ja2CvQuvMW4oX2AMTeMoo9
111.956		Cell	2	0.000	1.000	Vesicles Paraspeckle	420	14	siRNA-IMPa4-25 PSPC1-A488 IMPa4-A546 DAPI 8C1-siRNA-IMP-a2-a4 V2.00	0	28. siRNA-IMPa4-25 PSPC1-A488 DAPI IMPa4-A546_ap_TileScan_001 (Stage 42 of 49)	00-ja2CvQuvMW4oX2AMTeMoo9
94.9404		Cell	2	0.000	1.000	Vesicles Paraspeckle	421	15	siRNA-IMPa4-25 PSPC1-A488 IMPa4-A546 DAPI 8C1-siRNA-IMP-a2-a4 V2.00	0	28. siRNA-IMPa4-25 PSPC1-A488 DAPI IMPa4-A546_ap_TileScan_001 (Stage 42 of 49)	00-ja2CvQuvMW4oX2AMTeMoo9
93.2388		Cell	2	0.000	1.000	Vesicles Paraspeckle	422	16	siRNA-IMPa4-25 PSPC1-A488 IMPa4-A546 DAPI 8C1-siRNA-IMP-a2-a4 V2.00	0	28. siRNA-IMPa4-25 PSPC1-A488 DAPI IMPa4-A546_ap_TileScan_001 (Stage 42 of 49)	00-ja2CvQuvMW4oX2AMTeMoo9
90.4837		Cell	2	0.000	1.000	Vesicles Paraspeckle	423	17	siRNA-IMPa4-25 PSPC1-A488 IMPa4-A546 DAPI 8C1-siRNA-IMP-a2-a4 V2.00	0	28. siRNA-IMPa4-25 PSPC1-A488 DAPI IMPa4-A546_ap_TileScan_001 (Stage 42 of 49)	00-ja2CvQuvMW4oX2AMTeMoo9
93.038		Cell	2	0.000	1.000	Vesicles Paraspeckle	424	18	siRNA-IMPa4-25 PSPC1-A488 IMPa4-A546 DAPI 8C1-siRNA-IMP-a2-a4 V2.00	0	28. siRNA-IMPa4-25 PSPC1-A488 DAPI IMPa4-A546_ap_TileScan_001 (Stage 42 of 49)	00-ja2CvQuvMW4oX2AMTeMoo9
138.599		Cell	2	0.000	1.000	Vesicles Paraspeckle	425	19	siRNA-IMPa4-25 PSPC1-A488 IMPa4-A546 DAPI 8C1-siRNA-IMP-a2-a4 V2.00	0	28. siRNA-IMPa4-25 PSPC1-A488 DAPI IMPa4-A546_ap_TileScan_001 (Stage 42 of 49)	00-ja2CvQuvMW4oX2AMTeMoo9
82.6997		Cell	2	0.000	1.000	Vesicles Paraspeckle	426	20	siRNA-IMPa4-25 PSPC1-A488 IMPa4-A546 DAPI 8C1-siRNA-IMP-a2-a4 V2.00	0	28. siRNA-IMPa4-25 PSPC1-A488 DAPI IMPa4-A546_ap_TileScan_001 (Stage 42 of 49)	00-ja2CvQuvMW4oX2AMTeMoo9
55.7556		Cell	2	0.000	1.000	Vesicles Paraspeckle	427	21	siRNA-IMPa4-25 PSPC1-A488 IMPa4-A546 DAPI 8C1-siRNA-IMP-a2-a4 V2.00	0	28. siRNA-IMPa4-25 PSPC1-A488 DAPI IMPa4-A546_ap_TileScan_001 (Stage 42 of 49)	00-ja2CvQuvMW4oX2AMTeMoo9
177.805		Cell	2	0.000	1.000	Vesicles Paraspeckle	428	22	siRNA-IMPa4-25 PSPC1-A488 IMPa4-A546 DAPI 8C1-siRNA-IMP-a2-a4 V2.00	0	28. siRNA-IMPa4-25 PSPC1-A488 DAPI IMPa4-A546_ap_TileScan_001 (Stage 42 of 49)	00-ja2CvQuvMW4oX2AMTeMoo9
98.6312		Cell	2	0.000	1.000	Vesicles Paraspeckle	429	23	siRNA-IMPa4-25 PSPC1-A488 IMPa4-A546 DAPI 8C1-siRNA-IMP-a2-a4 V2.00	0	28. siRNA-IMPa4-25 PSPC1-A488 DAPI IMPa4-A546_ap_TileScan_001 (Stage 42 of 49)	00-ja2CvQuvMW4oX2AMTeMoo9
45.5556		Cell	2	0.000	1.000	Vesicles Paraspeckle	430	24	siRNA-IMPa4-25 PSPC1-A488 IMPa4-A546 DAPI 8C1-siRNA-IMP-a2-a4 V2.00	0	28. siRNA-IMPa4-25 PSPC1-A488 DAPI IMPa4-A546_ap_TileScan_001 (Stage 42 of 49)	00-ja2CvQuvMW4oX2AMTeMoo9
114.57		Cell	2	0.000	1.000	Vesicles Paraspeckle	431	25	siRNA-IMPa4-25 PSPC1-A488 IMPa4-A546 DAPI 8C1-siRNA-IMP-a2-a4 V2.00	0	28. siRNA-IMPa4-25 PSPC1-A488 DAPI IMPa4-A546_ap_TileScan_001 (Stage 42 of 49)	00-ja2CvQuvMW4oX2AMTeMoo9
70.4049		Cell	2	0.000	1.000	Vesicles Paraspeckle	432	26	siRNA-IMPa4-25 PSPC1-A488 IMPa4-A546 DAPI 8C1-siRNA-IMP-a2-a4 V2.00	0	28. siRNA-IMPa4-25 PSPC1-A488 DAPI IMPa4-A546_ap_TileScan_001 (Stage 42 of 49)	00-ja2CvQuvMW4oX2AMTeMoo9
90.9595		Cell	2	0.000	1.000	Vesicles Paraspeckle	433	27	siRNA-IMPa4-25 PSPC1-A488 IMPa4-A546 DAPI 8C1-siRNA-IMP-a2-a4 V2.00	0	28. siRNA-IMPa4-25 PSPC1-A488 DAPI IMPa4-A546_ap_TileScan_001 (Stage 42 of 49)	00-ja2CvQuvMW4oX2AMTeMoo9
20.7222		Cell	2	0.000	1.000	Vesicles Paraspeckle	435	29	siRNA-IMPa4-25 PSPC1-A488 IMPa4-A546 DAPI 8C1-siRNA-IMP-a2-a4 V2.00	0	28. siRNA-IMPa4-25 PSPC1-A488 DAPI IMPa4-A546_ap_TileScan_001 (Stage 42 of 49)	00-ja2CvQuvMW4oX2AMTeMoo9
80.236		Cell	2	0.000	1.000	Vesicles Paraspeckle	436	30	siRNA-IMPa4-25 PSPC1-A488 IMPa4-A546 DAPI 8C1-siRNA-IMP-a2-a4 V2.00	0	28. siRNA-IMPa4-25 PSPC1-A488 DAPI IMPa4-A546_ap_TileScan_001 (Stage 42 of 49)	00-ja2CvQuvMW4oX2AMTeMoo9
102.865		Cell	2	0.000	1.000	Vesicles Paraspeckle	437	31	siRNA-IMPa4-25 PSPC1-A488 IMPa4-A546 DAPI 8C1-siRNA-IMP-a2-a4 V2.00	0	28. siRNA-IMPa4-25 PSPC1-A488 DAPI IMPa4-A546_ap_TileScan_001 (Stage 42 of 49)	00-ja2CvQuvMW4oX2AMTeMoo9
73.3283		Cell	2	0.000	1.000	Vesicles Paraspeckle	438	0	siRNA-IMPa4-25 PSPC1-A488 IMPa4-A546 DAPI 8C1-siRNA-IMP-a2-a4 V2.00	0	28. siRNA-IMPa4-25 PSPC1-A488 DAPI IMPa4-A546_aq_TileScan_001 (Stage 43 of 49)	00-FqNfZ4ewu6wAYmuGDTDHJk
96.8246		Cell	2	0.000	1.000	Vesicles Paraspeckle	439	1	siRNA-IMPa4-25 PSPC1-A488 IMPa4-A546 DAPI 8C1-siRNA-IMP-a2-a4 V2.00	0	28. siRNA-IMPa4-25 PSPC1-A488 DAPI IMPa4-A546_aq_TileScan_001 (Stage 43 of 49)	00-FqNfZ4ewu6wAYmuGDTDHJk
74.5278		Cell	2	0.000	1.000	Vesicles Paraspeckle	440	2	siRNA-IMPa4-25 PSPC1-A488 IMPa4-A546 DAPI 8C1-siRNA-IMP-a2-a4 V2.00	0	28. siRNA-IMPa4-25 PSPC1-A488 DAPI IMPa4-A546_aq_TileScan_001 (Stage 43 of 49)	00-FqNfZ4ewu6wAYmuGDTDHJk
116.412		Cell	2	0.000	1.000	Vesicles Paraspeckle	441	3	siRNA-IMPa4-25 PSPC1-A488 IMPa4-A546 DAPI 8C1-siRNA-IMP-a2-a4 V2.00	0	28. siRNA-IMPa4-25 PSPC1-A488 DAPI IMPa4-A546_aq_TileScan_001 (Stage 43 of 49)	00-FqNfZ4ewu6wAYmuGDTDHJk
95.6935		Cell	2	0.000	1.000	Vesicles Paraspeckle	442	4	siRNA-IMPa4-25 PSPC1-A488 IMPa4-A546 DAPI 8C1-siRNA-IMP-a2-a4 V2.00	0	28. siRNA-IMPa4-25 PSPC1-A488 DAPI IMPa4-A546_aq_TileScan_001 (Stage 43 of 49)	00-FqNfZ4ewu6wAYmuGDTDHJk
108.611		Cell	2	0.000	1.000	Vesicles Paraspeckle	443	5	siRNA-IMPa4-25 PSPC1-A488 IMPa4-A546 DAPI 8C1-siRNA-IMP-a2-a4 V2.00	0	28. siRNA-IMPa4-25 PSPC1-A488 DAPI IMPa4-A546_aq_TileScan_001 (Stage 43 of 49)	00-FqNfZ4ewu6wAYmuGDTDHJk
76.6135		Cell	2	0.000	1.000	Vesicles Paraspeckle	444	6	siRNA-IMPa4-25 PSPC1-A488 IMPa4-A546 DAPI 8C1-siRNA-IMP-a2-a4 V2.00	0	28. siRNA-IMPa4-25 PSPC1-A488 DAPI IMPa4-A546_aq_TileScan_001 (Stage 43 of 49)	00-FqNfZ4ewu6wAYmuGDTDHJk
52.7218		Cell	2	0.000	1.000	Vesicles Paraspeckle	445	7	siRNA-IMPa4-25 PSPC1-A488 IMPa4-A546 DAPI 8C1-siRNA-IMP-a2-a4 V2.00	0	28. siRNA-IMPa4-25 PSPC1-A488 DAPI IMPa4-A546_aq_TileScan_001 (Stage 43 of 49)	00-FqNfZ4ewu6wAYmuGDTDHJk
36.9375		Cell	2	0.000	1.000	Vesicles Paraspeckle	446	8	siRNA-IMPa4-25 PSPC1-A488 IMPa4-A546 DAPI 8C1-siRNA-IMP-a2-a4 V2.00	0	28. siRNA-IMPa4-25 PSPC1-A488 DAPI IMPa4-A546_aq_TileScan_001 (Stage 43 of 49)	00-FqNfZ4ewu6wAYmuGDTDHJk
57.7765		Cell	2	0.000	1.000	Vesicles Paraspeckle	447	9	siRNA-IMPa4-25 PSPC1-A488 IMPa4-A546 DAPI 8C1-siRNA-IMP-a2-a4 V2.00	0	28. siRNA-IMPa4-25 PSPC1-A488 DAPI IMPa4-A546_aq_TileScan_001 (Stage 43 of 49)	00-FqNfZ4ewu6wAYmuGDTDHJk
58.6995		Cell	2	0.000	1.000	Vesicles Paraspeckle	448	10	siRNA-IMPa4-25 PSPC1-A488 IMPa4-A546 DAPI 8C1-siRNA-IMP-a2-a4 V2.00	0	28. siRNA-IMPa4-25 PSPC1-A488 DAPI IMPa4-A546_aq_TileScan_001 (Stage 43 of 49)	00-FqNfZ4ewu6wAYmuGDTDHJk
82.2034		Cell	2	0.000	1.000	Vesicles Paraspeckle	449	11	siRNA-IMPa4-25 PSPC1-A488 IMPa4-A546 DAPI 8C1-siRNA-IMP-a2-a4 V2.00	0	28. siRNA-IMPa4-25 PSPC1-A488 DAPI IMPa4-A546_aq_TileScan_001 (Stage 43 of 49)	00-FqNfZ4ewu6wAYmuGDTDHJk
65.3779		Cell	2	0.000	1.000	Vesicles Paraspeckle	450	12	siRNA-IMPa4-25 PSPC1-A488 IMPa4-A546 DAPI 8C1-siRNA-IMP-a2-a4 V2.00	0	28. siRNA-IMPa4-25 PSPC1-A488 DAPI IMPa4-A546_aq_TileScan_001 (Stage 43 of 49)	00-FqNfZ4ewu6wAYmuGDTDHJk
101.225		Cell	2	0.000	1.000	Vesicles Paraspeckle	451	13	siRNA-IMPa4-25 PSPC1-A488 IMPa4-A546 DAPI 8C1-siRNA-IMP-a2-a4 V2.00	0	28. siRNA-IMPa4-25 PSPC1-A488 DAPI IMPa4-A546_aq_TileScan_001 (Stage 43 of 49)	00-FqNfZ4ewu6wAYmuGDTDHJk
94.2024		Cell	2	0.000	1.000	Vesicles Paraspeckle	452	14	siRNA-IMPa4-25 PSPC1-A488 IMPa4-A546 DAPI 8C1-siRNA-IMP-a2-a4 V2.00	0	28. siRNA-IMPa4-25 PSPC1-A488 DAPI IMPa4-A546_aq_TileScan_001 (Stage 43 of 49)	00-FqNfZ4ewu6wAYmuGDTDHJk
78.5256		Cell	2	0.000	1.000	Vesicles Paraspeckle	453	15	siRNA-IMPa4-25 PSPC1-A488 IMPa4-A546 DAPI 8C1-siRNA-IMP-a2-a4 V2.00	0	28. siRNA-IMPa4-25 PSPC1-A488 DAPI IMPa4-A546_aq_TileScan_001 (Stage 43 of 49)	00-FqNfZ4ewu6wAYmuGDTDHJk
64.8298		Cell	2	0.000	1.000	Vesicles Paraspeckle	455	17	siRNA-IMPa4-25 PSPC1-A488 IMPa4-A546 DAPI 8C1-siRNA-IMP-a2-a4 V2.00	0	28. siRNA-IMPa4-25 PSPC1-A488 DAPI IMPa4-A546_aq_TileScan_001 (Stage 43 of 49)	00-FqNfZ4ewu6wAYmuGDTDHJk
62.6492		Cell	2	0.000	1.000	Vesicles Paraspeckle	456	18	siRNA-IMPa4-25 PSPC1-A488 IMPa4-A546 DAPI 8C1-siRNA-IMP-a2-a4 V2.00	0	28. siRNA-IMPa4-25 PSPC1-A488 DAPI IMPa4-A546_aq_TileScan_001 (Stage 43 of 49)	00-FqNfZ4ewu6wAYmuGDTDHJk
71.6323		Cell	2	0.000	1.000	Vesicles Paraspeckle	457	19	siRNA-IMPa4-25 PSPC1-A488 IMPa4-A546 DAPI 8C1-siRNA-IMP-a2-a4 V2.00	0	28. siRNA-IMPa4-25 PSPC1-A488 DAPI IMPa4-A546_aq_TileScan_001 (Stage 43 of 49)	00-FqNfZ4ewu6wAYmuGDTDHJk
80.8812		Cell	2	0.000	1.000	Vesicles Paraspeckle	458	20	siRNA-IMPa4-25 PSPC1-A488 IMPa4-A546 DAPI 8C1-siRNA-IMP-a2-a4 V2.00	0	28. siRNA-IMPa4-25 PSPC1-A488 DAPI IMPa4-A546_aq_TileScan_001 (Stage 43 of 49)	00-FqNfZ4ewu6wAYmuGDTDHJk
83.4213		Cell	2	0.000	1.000	Vesicles Paraspeckle	459	21	siRNA-IMPa4-25 PSPC1-A488 IMPa4-A546 DAPI 8C1-siRNA-IMP-a2-a4 V2.00	0	28. siRNA-IMPa4-25 PSPC1-A488 DAPI IMPa4-A546_aq_TileScan_001 (Stage 43 of 49)	00-FqNfZ4ewu6wAYmuGDTDHJk
71.8803		Cell	2	0.000	1.000	Vesicles Paraspeckle	460	22	siRNA-IMPa4-25 PSPC1-A488 IMPa4-A546 DAPI 8C1-siRNA-IMP-a2-a4 V2.00	0	28. siRNA-IMPa4-25 PSPC1-A488 DAPI IMPa4-A546_aq_TileScan_001 (Stage 43 of 49)	00-FqNfZ4ewu6wAYmuGDTDHJk
149.382		Cell	2	0.000	1.000	Vesicles Paraspeckle	461	23	siRNA-IMPa4-25 PSPC1-A488 IMPa4-A546 DAPI 8C1-siRNA-IMP-a2-a4 V2.00	0	28. siRNA-IMPa4-25 PSPC1-A488 DAPI IMPa4-A546_aq_TileScan_001 (Stage 43 of 49)	00-FqNfZ4ewu6wAYmuGDTDHJk
63.5175		Cell	2	0.000	1.000	Vesicles Paraspeckle	462	24	siRNA-IMPa4-25 PSPC1-A488 IMPa4-A546 DAPI 8C1-siRNA-IMP-a2-a4 V2.00	0	28. siRNA-IMPa4-25 PSPC1-A488 DAPI IMPa4-A546_aq_TileScan_001 (Stage 43 of 49)	00-FqNfZ4ewu6wAYmuGDTDHJk
74.4436		Cell	2	0.000	1.000	Vesicles Paraspeckle	463	25	siRNA-IMPa4-25 PSPC1-A488 IMPa4-A546 DAPI 8C1-siRNA-IMP-a2-a4 V2.00	0	28. siRNA-IMPa4-25 PSPC1-A488 DAPI IMPa4-A546_aq_TileScan_001 (Stage 43 of 49)	00-FqNfZ4ewu6wAYmuGDTDHJk
62.2037		Cell	2	0.000	1.000	Vesicles Paraspeckle	464	26	siRNA-IMPa4-25 PSPC1-A488 IMPa4-A546 DAPI 8C1-siRNA-IMP-a2-a4 V2.00	0	28. siRNA-IMPa4-25 PSPC1-A488 DAPI IMPa4-A546_aq_TileScan_001 (Stage 43 of 49)	00-FqNfZ4ewu6wAYmuGDTDHJk
73.6899		Cell	2	0.000	1.000	Vesicles Paraspeckle	465	27	siRNA-IMPa4-25 PSPC1-A488 IMPa4-A546 DAPI 8C1-siRNA-IMP-a2-a4 V2.00	0	28. siRNA-IMPa4-25 PSPC1-A488 DAPI IMPa4-A546_aq_TileScan_001 (Stage 43 of 49)	00-FqNfZ4ewu6wAYmuGDTDHJk
79.2072		Cell	2	0.000	1.000	Vesicles Paraspeckle	466	28	siRNA-IMPa4-25 PSPC1-A488 IMPa4-A546 DAPI 8C1-siRNA-IMP-a2-a4 V2.00	0	28. siRNA-IMPa4-25 PSPC1-A488 DAPI IMPa4-A546_aq_TileScan_001 (Stage 43 of 49)	00-FqNfZ4ewu6wAYmuGDTDHJk
58.4198		Cell	2	0.000	1.000	Vesicles Paraspeckle	467	29	siRNA-IMPa4-25 PSPC1-A488 IMPa4-A546 DAPI 8C1-siRNA-IMP-a2-a4 V2.00	0	28. siRNA-IMPa4-25 PSPC1-A488 DAPI IMPa4-A546_aq_TileScan_001 (Stage 43 of 49)	00-FqNfZ4ewu6wAYmuGDTDHJk
72.4358		Cell	2	0.000	1.000	Vesicles Paraspeckle	468	30	siRNA-IMPa4-25 PSPC1-A488 IMPa4-A546 DAPI 8C1-siRNA-IMP-a2-a4 V2.00	0	28. siRNA-IMPa4-25 PSPC1-A488 DAPI IMPa4-A546_aq_TileScan_001 (Stage 43 of 49)	00-FqNfZ4ewu6wAYmuGDTDHJk
93.6163		Cell	2	0.000	1.000	Vesicles Paraspeckle	469	31	siRNA-IMPa4-25 PSPC1-A488 IMPa4-A546 DAPI 8C1-siRNA-IMP-a2-a4 V2.00	0	28. siRNA-IMPa4-25 PSPC1-A488 DAPI IMPa4-A546_aq_TileScan_001 (Stage 43 of 49)	00-FqNfZ4ewu6wAYmuGDTDHJk
77.5007		Cell	2	0.000	1.000	Vesicles Paraspeckle	470	32	siRNA-IMPa4-25 PSPC1-A488 IMPa4-A546 DAPI 8C1-siRNA-IMP-a2-a4 V2.00	0	28. siRNA-IMPa4-25 PSPC1-A488 DAPI IMPa4-A546_aq_TileScan_001 (Stage 43 of 49)	00-FqNfZ4ewu6wAYmuGDTDHJk
68.9871		Cell	2	0.000	1.000	Vesicles Paraspeckle	471	33	siRNA-IMPa4-25 PSPC1-A488 IMPa4-A546 DAPI 8C1-siRNA-IMP-a2-a4 V2.00	0	28. siRNA-IMPa4-25 PSPC1-A488 DAPI IMPa4-A546_aq_TileScan_001 (Stage 43 of 49)	00-FqNfZ4ewu6wAYmuGDTDHJk
78.2418		Cell	2	0.000	1.000	Vesicles Paraspeckle	472	34	siRNA-IMPa4-25 PSPC1-A488 IMPa4-A546 DAPI 8C1-siRNA-IMP-a2-a4 V2.00	0	28. siRNA-IMPa4-25 PSPC1-A488 DAPI IMPa4-A546_aq_TileScan_001 (Stage 43 of 49)	00-FqNfZ4ewu6wAYmuGDTDHJk
103.819		Cell	2	0.000	1.000	Vesicles Paraspeckle	473	35	siRNA-IMPa4-25 PSPC1-A488 IMPa4-A546 DAPI 8C1-siRNA-IMP-a2-a4 V2.00	0	28. siRNA-IMPa4-25 PSPC1-A488 DAPI IMPa4-A546_aq_TileScan_001 (Stage 43 of 49)	00-FqNfZ4ewu6wAYmuGDTDHJk
99.0493		Cell	2	0.000	1.000	Vesicles Paraspeckle	474	0	siRNA-IMPa4-25 PSPC1-A488 IMPa4-A546 DAPI 8C1-siRNA-IMP-a2-a4 V2.00	0	28. siRNA-IMPa4-25 PSPC1-A488 DAPI IMPa4-A546_ar_TileScan_001 (Stage 44 of 49)	00-3m5zyc5CWoHCXwiHG8P2kU
103.596		Cell	2	0.000	1.000	Vesicles Paraspeckle	475	1	siRNA-IMPa4-25 PSPC1-A488 IMPa4-A546 DAPI 8C1-siRNA-IMP-a2-a4 V2.00	0	28. siRNA-IMPa4-25 PSPC1-A488 DAPI IMPa4-A546_ar_TileScan_001 (Stage 44 of 49)	00-3m5zyc5CWoHCXwiHG8P2kU
135.57		Cell	2	0.000	1.000	Vesicles Paraspeckle	476	2	siRNA-IMPa4-25 PSPC1-A488 IMPa4-A546 DAPI 8C1-siRNA-IMP-a2-a4 V2.00	0	28. siRNA-IMPa4-25 PSPC1-A488 DAPI IMPa4-A546_ar_TileScan_001 (Stage 44 of 49)	00-3m5zyc5CWoHCXwiHG8P2kU
59.9748		Cell	2	0.000	1.000	Vesicles Paraspeckle	477	3	siRNA-IMPa4-25 PSPC1-A488 IMPa4-A546 DAPI 8C1-siRNA-IMP-a2-a4 V2.00	0	28. siRNA-IMPa4-25 PSPC1-A488 DAPI IMPa4-A546_ar_TileScan_001 (Stage 44 of 49)	00-3m5zyc5CWoHCXwiHG8P2kU
66.2933		Cell	2	0.000	1.000	Vesicles Paraspeckle	478	4	siRNA-IMPa4-25 PSPC1-A488 IMPa4-A546 DAPI 8C1-siRNA-IMP-a2-a4 V2.00	0	28. siRNA-IMPa4-25 PSPC1-A488 DAPI IMPa4-A546_ar_TileScan_001 (Stage 44 of 49)	00-3m5zyc5CWoHCXwiHG8P2kU
85.4976		Cell	2	0.000	1.000	Vesicles Paraspeckle	479	5	siRNA-IMPa4-25 PSPC1-A488 IMPa4-A546 DAPI 8C1-siRNA-IMP-a2-a4 V2.00	0	28. siRNA-IMPa4-25 PSPC1-A488 DAPI IMPa4-A546_ar_TileScan_001 (Stage 44 of 49)	00-3m5zyc5CWoHCXwiHG8P2kU
95.7507		Cell	2	0.000	1.000	Vesicles Paraspeckle	480	6	siRNA-IMPa4-25 PSPC1-A488 IMPa4-A546 DAPI 8C1-siRNA-IMP-a2-a4 V2.00	0	28. siRNA-IMPa4-25 PSPC1-A488 DAPI IMPa4-A546_ar_TileScan_001 (Stage 44 of 49)	00-3m5zyc5CWoHCXwiHG8P2kU
70.3206		Cell	2	0.000	1.000	Vesicles Paraspeckle	482	8	siRNA-IMPa4-25 PSPC1-A488 IMPa4-A546 DAPI 8C1-siRNA-IMP-a2-a4 V2.00	0	28. siRNA-IMPa4-25 PSPC1-A488 DAPI IMPa4-A546_ar_TileScan_001 (Stage 44 of 49)	00-3m5zyc5CWoHCXwiHG8P2kU
69.4458		Cell	2	0.000	1.000	Vesicles Paraspeckle	483	9	siRNA-IMPa4-25 PSPC1-A488 IMPa4-A546 DAPI 8C1-siRNA-IMP-a2-a4 V2.00	0	28. siRNA-IMPa4-25 PSPC1-A488 DAPI IMPa4-A546_ar_TileScan_001 (Stage 44 of 49)	00-3m5zyc5CWoHCXwiHG8P2kU
94.135		Cell	2	0.000	1.000	Vesicles Paraspeckle	484	10	siRNA-IMPa4-25 PSPC1-A488 IMPa4-A546 DAPI 8C1-siRNA-IMP-a2-a4 V2.00	0	28. siRNA-IMPa4-25 PSPC1-A488 DAPI IMPa4-A546_ar_TileScan_001 (Stage 44 of 49)	00-3m5zyc5CWoHCXwiHG8P2kU
106.982		Cell	2	0.000	1.000	Vesicles Paraspeckle	485	11	siRNA-IMPa4-25 PSPC1-A488 IMPa4-A546 DAPI 8C1-siRNA-IMP-a2-a4 V2.00	0	28. siRNA-IMPa4-25 PSPC1-A488 DAPI IMPa4-A546_ar_TileScan_001 (Stage 44 of 49)	00-3m5zyc5CWoHCXwiHG8P2kU
124.55		Cell	2	0.000	1.000	Vesicles Paraspeckle	486	12	siRNA-IMPa4-25 PSPC1-A488 IMPa4-A546 DAPI 8C1-siRNA-IMP-a2-a4 V2.00	0	28. siRNA-IMPa4-25 PSPC1-A488 DAPI IMPa4-A546_ar_TileScan_001 (Stage 44 of 49)	00-3m5zyc5CWoHCXwiHG8P2kU
88.2271		Cell	2	0.000	1.000	Vesicles Paraspeckle	487	13	siRNA-IMPa4-25 PSPC1-A488 IMPa4-A546 DAPI 8C1-siRNA-IMP-a2-a4 V2.00	0	28. siRNA-IMPa4-25 PSPC1-A488 DAPI IMPa4-A546_ar_TileScan_001 (Stage 44 of 49)	00-3m5zyc5CWoHCXwiHG8P2kU
77.3445		Cell	2	0.000	1.000	Vesicles Paraspeckle	488	14	siRNA-IMPa4-25 PSPC1-A488 IMPa4-A546 DAPI 8C1-siRNA-IMP-a2-a4 V2.00	0	28. siRNA-IMPa4-25 PSPC1-A488 DAPI IMPa4-A546_ar_TileScan_001 (Stage 44 of 49)	00-3m5zyc5CWoHCXwiHG8P2kU
71.4621		Cell	2	0.000	1.000	Vesicles Paraspeckle	489	15	siRNA-IMPa4-25 PSPC1-A488 IMPa4-A546 DAPI 8C1-siRNA-IMP-a2-a4 V2.00	0	28. siRNA-IMPa4-25 PSPC1-A488 DAPI IMPa4-A546_ar_TileScan_001 (Stage 44 of 49)	00-3m5zyc5CWoHCXwiHG8P2kU
119.304		Cell	2	0.000	1.000	Vesicles Paraspeckle	490	16	siRNA-IMPa4-25 PSPC1-A488 IMPa4-A546 DAPI 8C1-siRNA-IMP-a2-a4 V2.00	0	28. siRNA-IMPa4-25 PSPC1-A488 DAPI IMPa4-A546_ar_TileScan_001 (Stage 44 of 49)	00-3m5zyc5CWoHCXwiHG8P2kU
65.8473		Cell	2	0.000	1.000	Vesicles Paraspeckle	493	19	siRNA-IMPa4-25 PSPC1-A488 IMPa4-A546 DAPI 8C1-siRNA-IMP-a2-a4 V2.00	0	28. siRNA-IMPa4-25 PSPC1-A488 DAPI IMPa4-A546_ar_TileScan_001 (Stage 44 of 49)	00-3m5zyc5CWoHCXwiHG8P2kU
61.6112		Cell	2	0.000	1.000	Vesicles Paraspeckle	494	20	siRNA-IMPa4-25 PSPC1-A488 IMPa4-A546 DAPI 8C1-siRNA-IMP-a2-a4 V2.00	0	28. siRNA-IMPa4-25 PSPC1-A488 DAPI IMPa4-A546_ar_TileScan_001 (Stage 44 of 49)	00-3m5zyc5CWoHCXwiHG8P2kU
69.1872		Cell	2	0.000	1.000	Vesicles Paraspeckle	495	21	siRNA-IMPa4-25 PSPC1-A488 IMPa4-A546 DAPI 8C1-siRNA-IMP-a2-a4 V2.00	0	28. siRNA-IMPa4-25 PSPC1-A488 DAPI IMPa4-A546_ar_TileScan_001 (Stage 44 of 49)	00-3m5zyc5CWoHCXwiHG8P2kU
62.4728		Cell	2	0.000	1.000	Vesicles Paraspeckle	496	22	siRNA-IMPa4-25 PSPC1-A488 IMPa4-A546 DAPI 8C1-siRNA-IMP-a2-a4 V2.00	0	28. siRNA-IMPa4-25 PSPC1-A488 DAPI IMPa4-A546_ar_TileScan_001 (Stage 44 of 49)	00-3m5zyc5CWoHCXwiHG8P2kU
62.0205		Cell	2	0.000	1.000	Vesicles Paraspeckle	497	23	siRNA-IMPa4-25 PSPC1-A488 IMPa4-A546 DAPI 8C1-siRNA-IMP-a2-a4 V2.00	0	28. siRNA-IMPa4-25 PSPC1-A488 DAPI IMPa4-A546_ar_TileScan_001 (Stage 44 of 49)	00-3m5zyc5CWoHCXwiHG8P2kU
106.896		Cell	2	0.000	1.000	Vesicles Paraspeckle	498	24	siRNA-IMPa4-25 PSPC1-A488 IMPa4-A546 DAPI 8C1-siRNA-IMP-a2-a4 V2.00	0	28. siRNA-IMPa4-25 PSPC1-A488 DAPI IMPa4-A546_ar_TileScan_001 (Stage 44 of 49)	00-3m5zyc5CWoHCXwiHG8P2kU
105.907		Cell	2	0.000	1.000	Vesicles Paraspeckle	499	25	siRNA-IMPa4-25 PSPC1-A488 IMPa4-A546 DAPI 8C1-siRNA-IMP-a2-a4 V2.00	0	28. siRNA-IMPa4-25 PSPC1-A488 DAPI IMPa4-A546_ar_TileScan_001 (Stage 44 of 49)	00-3m5zyc5CWoHCXwiHG8P2kU
51.6917		Cell	2	0.000	1.000	Vesicles Paraspeckle	501	27	siRNA-IMPa4-25 PSPC1-A488 IMPa4-A546 DAPI 8C1-siRNA-IMP-a2-a4 V2.00	0	28. siRNA-IMPa4-25 PSPC1-A488 DAPI IMPa4-A546_ar_TileScan_001 (Stage 44 of 49)	00-3m5zyc5CWoHCXwiHG8P2kU
60.1564		Cell	2	0.000	1.000	Vesicles Paraspeckle	502	28	siRNA-IMPa4-25 PSPC1-A488 IMPa4-A546 DAPI 8C1-siRNA-IMP-a2-a4 V2.00	0	28. siRNA-IMPa4-25 PSPC1-A488 DAPI IMPa4-A546_ar_TileScan_001 (Stage 44 of 49)	00-3m5zyc5CWoHCXwiHG8P2kU
86.2971		Cell	2	0.000	1.000	Vesicles Paraspeckle	503	29	siRNA-IMPa4-25 PSPC1-A488 IMPa4-A546 DAPI 8C1-siRNA-IMP-a2-a4 V2.00	0	28. siRNA-IMPa4-25 PSPC1-A488 DAPI IMPa4-A546_ar_TileScan_001 (Stage 44 of 49)	00-3m5zyc5CWoHCXwiHG8P2kU
58.0158		Cell	2	0.000	1.000	Vesicles Paraspeckle	504	30	siRNA-IMPa4-25 PSPC1-A488 IMPa4-A546 DAPI 8C1-siRNA-IMP-a2-a4 V2.00	0	28. siRNA-IMPa4-25 PSPC1-A488 DAPI IMPa4-A546_ar_TileScan_001 (Stage 44 of 49)	00-3m5zyc5CWoHCXwiHG8P2kU
79.0003		Cell	2	0.000	1.000	Vesicles Paraspeckle	506	32	siRNA-IMPa4-25 PSPC1-A488 IMPa4-A546 DAPI 8C1-siRNA-IMP-a2-a4 V2.00	0	28. siRNA-IMPa4-25 PSPC1-A488 DAPI IMPa4-A546_ar_TileScan_001 (Stage 44 of 49)	00-3m5zyc5CWoHCXwiHG8P2kU
114.886		Cell	2	0.000	1.000	Vesicles Paraspeckle	507	33	siRNA-IMPa4-25 PSPC1-A488 IMPa4-A546 DAPI 8C1-siRNA-IMP-a2-a4 V2.00	0	28. siRNA-IMPa4-25 PSPC1-A488 DAPI IMPa4-A546_ar_TileScan_001 (Stage 44 of 49)	00-3m5zyc5CWoHCXwiHG8P2kU
59.1695		Cell	2	0.000	1.000	Vesicles Paraspeckle	508	0	siRNA-IMPa4-25 PSPC1-A488 IMPa4-A546 DAPI 8C1-siRNA-IMP-a2-a4 V2.00	0	28. siRNA-IMPa4-25 PSPC1-A488 DAPI IMPa4-A546_as_TileScan_001 (Stage 45 of 49)	00-yCrtPso3oWVvR5QqXFukYF
67.7873		Cell	2	0.000	1.000	Vesicles Paraspeckle	509	1	siRNA-IMPa4-25 PSPC1-A488 IMPa4-A546 DAPI 8C1-siRNA-IMP-a2-a4 V2.00	0	28. siRNA-IMPa4-25 PSPC1-A488 DAPI IMPa4-A546_as_TileScan_001 (Stage 45 of 49)	00-yCrtPso3oWVvR5QqXFukYF
92.78		Cell	2	0.000	1.000	Vesicles Paraspeckle	510	2	siRNA-IMPa4-25 PSPC1-A488 IMPa4-A546 DAPI 8C1-siRNA-IMP-a2-a4 V2.00	0	28. siRNA-IMPa4-25 PSPC1-A488 DAPI IMPa4-A546_as_TileScan_001 (Stage 45 of 49)	00-yCrtPso3oWVvR5QqXFukYF
71.7714		Cell	2	0.000	1.000	Vesicles Paraspeckle	511	3	siRNA-IMPa4-25 PSPC1-A488 IMPa4-A546 DAPI 8C1-siRNA-IMP-a2-a4 V2.00	0	28. siRNA-IMPa4-25 PSPC1-A488 DAPI IMPa4-A546_as_TileScan_001 (Stage 45 of 49)	00-yCrtPso3oWVvR5QqXFukYF
97.7556		Cell	2	0.000	1.000	Vesicles Paraspeckle	512	4	siRNA-IMPa4-25 PSPC1-A488 IMPa4-A546 DAPI 8C1-siRNA-IMP-a2-a4 V2.00	0	28. siRNA-IMPa4-25 PSPC1-A488 DAPI IMPa4-A546_as_TileScan_001 (Stage 45 of 49)	00-yCrtPso3oWVvR5QqXFukYF
104.483		Cell	2	0.000	1.000	Vesicles Paraspeckle	513	5	siRNA-IMPa4-25 PSPC1-A488 IMPa4-A546 DAPI 8C1-siRNA-IMP-a2-a4 V2.00	0	28. siRNA-IMPa4-25 PSPC1-A488 DAPI IMPa4-A546_as_TileScan_001 (Stage 45 of 49)	00-yCrtPso3oWVvR5QqXFukYF
92.5334		Cell	2	0.000	1.000	Vesicles Paraspeckle	514	6	siRNA-IMPa4-25 PSPC1-A488 IMPa4-A546 DAPI 8C1-siRNA-IMP-a2-a4 V2.00	0	28. siRNA-IMPa4-25 PSPC1-A488 DAPI IMPa4-A546_as_TileScan_001 (Stage 45 of 49)	00-yCrtPso3oWVvR5QqXFukYF
81.1581		Cell	2	0.000	1.000	Vesicles Paraspeckle	516	8	siRNA-IMPa4-25 PSPC1-A488 IMPa4-A546 DAPI 8C1-siRNA-IMP-a2-a4 V2.00	0	28. siRNA-IMPa4-25 PSPC1-A488 DAPI IMPa4-A546_as_TileScan_001 (Stage 45 of 49)	00-yCrtPso3oWVvR5QqXFukYF
71.3758		Cell	2	0.000	1.000	Vesicles Paraspeckle	517	9	siRNA-IMPa4-25 PSPC1-A488 IMPa4-A546 DAPI 8C1-siRNA-IMP-a2-a4 V2.00	0	28. siRNA-IMPa4-25 PSPC1-A488 DAPI IMPa4-A546_as_TileScan_001 (Stage 45 of 49)	00-yCrtPso3oWVvR5QqXFukYF
80.0723		Cell	2	0.000	1.000	Vesicles Paraspeckle	518	10	siRNA-IMPa4-25 PSPC1-A488 IMPa4-A546 DAPI 8C1-siRNA-IMP-a2-a4 V2.00	0	28. siRNA-IMPa4-25 PSPC1-A488 DAPI IMPa4-A546_as_TileScan_001 (Stage 45 of 49)	00-yCrtPso3oWVvR5QqXFukYF
85.7459		Cell	2	0.000	1.000	Vesicles Paraspeckle	519	11	siRNA-IMPa4-25 PSPC1-A488 IMPa4-A546 DAPI 8C1-siRNA-IMP-a2-a4 V2.00	0	28. siRNA-IMPa4-25 PSPC1-A488 DAPI IMPa4-A546_as_TileScan_001 (Stage 45 of 49)	00-yCrtPso3oWVvR5QqXFukYF
87.3035		Cell	2	0.000	1.000	Vesicles Paraspeckle	520	12	siRNA-IMPa4-25 PSPC1-A488 IMPa4-A546 DAPI 8C1-siRNA-IMP-a2-a4 V2.00	0	28. siRNA-IMPa4-25 PSPC1-A488 DAPI IMPa4-A546_as_TileScan_001 (Stage 45 of 49)	00-yCrtPso3oWVvR5QqXFukYF
79.5102		Cell	2	0.000	1.000	Vesicles Paraspeckle	521	13	siRNA-IMPa4-25 PSPC1-A488 IMPa4-A546 DAPI 8C1-siRNA-IMP-a2-a4 V2.00	0	28. siRNA-IMPa4-25 PSPC1-A488 DAPI IMPa4-A546_as_TileScan_001 (Stage 45 of 49)	00-yCrtPso3oWVvR5QqXFukYF
63.0778		Cell	2	0.000	1.000	Vesicles Paraspeckle	522	14	siRNA-IMPa4-25 PSPC1-A488 IMPa4-A546 DAPI 8C1-siRNA-IMP-a2-a4 V2.00	0	28. siRNA-IMPa4-25 PSPC1-A488 DAPI IMPa4-A546_as_TileScan_001 (Stage 45 of 49)	00-yCrtPso3oWVvR5QqXFukYF
12.6724		Cell	2	0.000	1.000	Vesicles Paraspeckle	523	15	siRNA-IMPa4-25 PSPC1-A488 IMPa4-A546 DAPI 8C1-siRNA-IMP-a2-a4 V2.00	0	28. siRNA-IMPa4-25 PSPC1-A488 DAPI IMPa4-A546_as_TileScan_001 (Stage 45 of 49)	00-yCrtPso3oWVvR5QqXFukYF
113.601		Cell	2	0.000	1.000	Vesicles Paraspeckle	524	16	siRNA-IMPa4-25 PSPC1-A488 IMPa4-A546 DAPI 8C1-siRNA-IMP-a2-a4 V2.00	0	28. siRNA-IMPa4-25 PSPC1-A488 DAPI IMPa4-A546_as_TileScan_001 (Stage 45 of 49)	00-yCrtPso3oWVvR5QqXFukYF
72.7244		Cell	2	0.000	1.000	Vesicles Paraspeckle	525	17	siRNA-IMPa4-25 PSPC1-A488 IMPa4-A546 DAPI 8C1-siRNA-IMP-a2-a4 V2.00	0	28. siRNA-IMPa4-25 PSPC1-A488 DAPI IMPa4-A546_as_TileScan_001 (Stage 45 of 49)	00-yCrtPso3oWVvR5QqXFukYF
81.6281		Cell	2	0.000	1.000	Vesicles Paraspeckle	526	18	siRNA-IMPa4-25 PSPC1-A488 IMPa4-A546 DAPI 8C1-siRNA-IMP-a2-a4 V2.00	0	28. siRNA-IMPa4-25 PSPC1-A488 DAPI IMPa4-A546_as_TileScan_001 (Stage 45 of 49)	00-yCrtPso3oWVvR5QqXFukYF
96.7489		Cell	2	0.000	1.000	Vesicles Paraspeckle	527	19	siRNA-IMPa4-25 PSPC1-A488 IMPa4-A546 DAPI 8C1-siRNA-IMP-a2-a4 V2.00	0	28. siRNA-IMPa4-25 PSPC1-A488 DAPI IMPa4-A546_as_TileScan_001 (Stage 45 of 49)	00-yCrtPso3oWVvR5QqXFukYF
111.987		Cell	2	0.000	1.000	Vesicles Paraspeckle	528	20	siRNA-IMPa4-25 PSPC1-A488 IMPa4-A546 DAPI 8C1-siRNA-IMP-a2-a4 V2.00	0	28. siRNA-IMPa4-25 PSPC1-A488 DAPI IMPa4-A546_as_TileScan_001 (Stage 45 of 49)	00-yCrtPso3oWVvR5QqXFukYF
56.4479		Cell	2	0.000	1.000	Vesicles Paraspeckle	529	21	siRNA-IMPa4-25 PSPC1-A488 IMPa4-A546 DAPI 8C1-siRNA-IMP-a2-a4 V2.00	0	28. siRNA-IMPa4-25 PSPC1-A488 DAPI IMPa4-A546_as_TileScan_001 (Stage 45 of 49)	00-yCrtPso3oWVvR5QqXFukYF
20.2805		Cell	2	0.000	1.000	Vesicles Paraspeckle	530	22	siRNA-IMPa4-25 PSPC1-A488 IMPa4-A546 DAPI 8C1-siRNA-IMP-a2-a4 V2.00	0	28. siRNA-IMPa4-25 PSPC1-A488 DAPI IMPa4-A546_as_TileScan_001 (Stage 45 of 49)	00-yCrtPso3oWVvR5QqXFukYF
11.1358		Cell	2	0.000	1.000	Vesicles Paraspeckle	531	23	siRNA-IMPa4-25 PSPC1-A488 IMPa4-A546 DAPI 8C1-siRNA-IMP-a2-a4 V2.00	0	28. siRNA-IMPa4-25 PSPC1-A488 DAPI IMPa4-A546_as_TileScan_001 (Stage 45 of 49)	00-yCrtPso3oWVvR5QqXFukYF
91.059		Cell	2	0.000	1.000	Vesicles Paraspeckle	532	0	siRNA-IMPa4-25 PSPC1-A488 IMPa4-A546 DAPI 8C1-siRNA-IMP-a2-a4 V2.00	0	28. siRNA-IMPa4-25 PSPC1-A488 DAPI IMPa4-A546_at_TileScan_001 (Stage 46 of 49)	00-g7KEEZbsxPr7RTBqvvh5oS
101.507		Cell	2	0.000	1.000	Vesicles Paraspeckle	533	1	siRNA-IMPa4-25 PSPC1-A488 IMPa4-A546 DAPI 8C1-siRNA-IMP-a2-a4 V2.00	0	28. siRNA-IMPa4-25 PSPC1-A488 DAPI IMPa4-A546_at_TileScan_001 (Stage 46 of 49)	00-g7KEEZbsxPr7RTBqvvh5oS
94.524		Cell	2	0.000	1.000	Vesicles Paraspeckle	534	2	siRNA-IMPa4-25 PSPC1-A488 IMPa4-A546 DAPI 8C1-siRNA-IMP-a2-a4 V2.00	0	28. siRNA-IMPa4-25 PSPC1-A488 DAPI IMPa4-A546_at_TileScan_001 (Stage 46 of 49)	00-g7KEEZbsxPr7RTBqvvh5oS
99.5006		Cell	2	0.000	1.000	Vesicles Paraspeckle	535	3	siRNA-IMPa4-25 PSPC1-A488 IMPa4-A546 DAPI 8C1-siRNA-IMP-a2-a4 V2.00	0	28. siRNA-IMPa4-25 PSPC1-A488 DAPI IMPa4-A546_at_TileScan_001 (Stage 46 of 49)	00-g7KEEZbsxPr7RTBqvvh5oS
94.1222		Cell	2	0.000	1.000	Vesicles Paraspeckle	536	4	siRNA-IMPa4-25 PSPC1-A488 IMPa4-A546 DAPI 8C1-siRNA-IMP-a2-a4 V2.00	0	28. siRNA-IMPa4-25 PSPC1-A488 DAPI IMPa4-A546_at_TileScan_001 (Stage 46 of 49)	00-g7KEEZbsxPr7RTBqvvh5oS
53.2022		Cell	2	0.000	1.000	Vesicles Paraspeckle	537	5	siRNA-IMPa4-25 PSPC1-A488 IMPa4-A546 DAPI 8C1-siRNA-IMP-a2-a4 V2.00	0	28. siRNA-IMPa4-25 PSPC1-A488 DAPI IMPa4-A546_at_TileScan_001 (Stage 46 of 49)	00-g7KEEZbsxPr7RTBqvvh5oS
74.7919		Cell	2	0.000	1.000	Vesicles Paraspeckle	538	6	siRNA-IMPa4-25 PSPC1-A488 IMPa4-A546 DAPI 8C1-siRNA-IMP-a2-a4 V2.00	0	28. siRNA-IMPa4-25 PSPC1-A488 DAPI IMPa4-A546_at_TileScan_001 (Stage 46 of 49)	00-g7KEEZbsxPr7RTBqvvh5oS
82.0653		Cell	2	0.000	1.000	Vesicles Paraspeckle	539	7	siRNA-IMPa4-25 PSPC1-A488 IMPa4-A546 DAPI 8C1-siRNA-IMP-a2-a4 V2.00	0	28. siRNA-IMPa4-25 PSPC1-A488 DAPI IMPa4-A546_at_TileScan_001 (Stage 46 of 49)	00-g7KEEZbsxPr7RTBqvvh5oS
90.9599		Cell	2	0.000	1.000	Vesicles Paraspeckle	540	8	siRNA-IMPa4-25 PSPC1-A488 IMPa4-A546 DAPI 8C1-siRNA-IMP-a2-a4 V2.00	0	28. siRNA-IMPa4-25 PSPC1-A488 DAPI IMPa4-A546_at_TileScan_001 (Stage 46 of 49)	00-g7KEEZbsxPr7RTBqvvh5oS
79.1469		Cell	2	0.000	1.000	Vesicles Paraspeckle	541	9	siRNA-IMPa4-25 PSPC1-A488 IMPa4-A546 DAPI 8C1-siRNA-IMP-a2-a4 V2.00	0	28. siRNA-IMPa4-25 PSPC1-A488 DAPI IMPa4-A546_at_TileScan_001 (Stage 46 of 49)	00-g7KEEZbsxPr7RTBqvvh5oS
74.9887		Cell	2	0.000	1.000	Vesicles Paraspeckle	542	10	siRNA-IMPa4-25 PSPC1-A488 IMPa4-A546 DAPI 8C1-siRNA-IMP-a2-a4 V2.00	0	28. siRNA-IMPa4-25 PSPC1-A488 DAPI IMPa4-A546_at_TileScan_001 (Stage 46 of 49)	00-g7KEEZbsxPr7RTBqvvh5oS
84.0232		Cell	2	0.000	1.000	Vesicles Paraspeckle	543	11	siRNA-IMPa4-25 PSPC1-A488 IMPa4-A546 DAPI 8C1-siRNA-IMP-a2-a4 V2.00	0	28. siRNA-IMPa4-25 PSPC1-A488 DAPI IMPa4-A546_at_TileScan_001 (Stage 46 of 49)	00-g7KEEZbsxPr7RTBqvvh5oS
136.176		Cell	2	0.000	1.000	Vesicles Paraspeckle	544	12	siRNA-IMPa4-25 PSPC1-A488 IMPa4-A546 DAPI 8C1-siRNA-IMP-a2-a4 V2.00	0	28. siRNA-IMPa4-25 PSPC1-A488 DAPI IMPa4-A546_at_TileScan_001 (Stage 46 of 49)	00-g7KEEZbsxPr7RTBqvvh5oS
77.5034		Cell	2	0.000	1.000	Vesicles Paraspeckle	546	1	siRNA-IMPa4-25 PSPC1-A488 IMPa4-A546 DAPI 8C1-siRNA-IMP-a2-a4 V2.00	0	28. siRNA-IMPa4-25 PSPC1-A488 DAPI IMPa4-A546_au_TileScan_001 (Stage 47 of 49)	00-NmAdpjerKKmPWHiRCnzZeZ
105.667		Cell	2	0.000	1.000	Vesicles Paraspeckle	547	2	siRNA-IMPa4-25 PSPC1-A488 IMPa4-A546 DAPI 8C1-siRNA-IMP-a2-a4 V2.00	0	28. siRNA-IMPa4-25 PSPC1-A488 DAPI IMPa4-A546_au_TileScan_001 (Stage 47 of 49)	00-NmAdpjerKKmPWHiRCnzZeZ
71.3354		Cell	2	0.000	1.000	Vesicles Paraspeckle	548	3	siRNA-IMPa4-25 PSPC1-A488 IMPa4-A546 DAPI 8C1-siRNA-IMP-a2-a4 V2.00	0	28. siRNA-IMPa4-25 PSPC1-A488 DAPI IMPa4-A546_au_TileScan_001 (Stage 47 of 49)	00-NmAdpjerKKmPWHiRCnzZeZ
117.126		Cell	2	0.000	1.000	Vesicles Paraspeckle	549	4	siRNA-IMPa4-25 PSPC1-A488 IMPa4-A546 DAPI 8C1-siRNA-IMP-a2-a4 V2.00	0	28. siRNA-IMPa4-25 PSPC1-A488 DAPI IMPa4-A546_au_TileScan_001 (Stage 47 of 49)	00-NmAdpjerKKmPWHiRCnzZeZ
102.87		Cell	2	0.000	1.000	Vesicles Paraspeckle	550	5	siRNA-IMPa4-25 PSPC1-A488 IMPa4-A546 DAPI 8C1-siRNA-IMP-a2-a4 V2.00	0	28. siRNA-IMPa4-25 PSPC1-A488 DAPI IMPa4-A546_au_TileScan_001 (Stage 47 of 49)	00-NmAdpjerKKmPWHiRCnzZeZ
157.102		Cell	2	0.000	1.000	Vesicles Paraspeckle	551	6	siRNA-IMPa4-25 PSPC1-A488 IMPa4-A546 DAPI 8C1-siRNA-IMP-a2-a4 V2.00	0	28. siRNA-IMPa4-25 PSPC1-A488 DAPI IMPa4-A546_au_TileScan_001 (Stage 47 of 49)	00-NmAdpjerKKmPWHiRCnzZeZ
77.8247		Cell	2	0.000	1.000	Vesicles Paraspeckle	552	7	siRNA-IMPa4-25 PSPC1-A488 IMPa4-A546 DAPI 8C1-siRNA-IMP-a2-a4 V2.00	0	28. siRNA-IMPa4-25 PSPC1-A488 DAPI IMPa4-A546_au_TileScan_001 (Stage 47 of 49)	00-NmAdpjerKKmPWHiRCnzZeZ
71.1848		Cell	2	0.000	1.000	Vesicles Paraspeckle	553	8	siRNA-IMPa4-25 PSPC1-A488 IMPa4-A546 DAPI 8C1-siRNA-IMP-a2-a4 V2.00	0	28. siRNA-IMPa4-25 PSPC1-A488 DAPI IMPa4-A546_au_TileScan_001 (Stage 47 of 49)	00-NmAdpjerKKmPWHiRCnzZeZ
92.4711		Cell	2	0.000	1.000	Vesicles Paraspeckle	554	9	siRNA-IMPa4-25 PSPC1-A488 IMPa4-A546 DAPI 8C1-siRNA-IMP-a2-a4 V2.00	0	28. siRNA-IMPa4-25 PSPC1-A488 DAPI IMPa4-A546_au_TileScan_001 (Stage 47 of 49)	00-NmAdpjerKKmPWHiRCnzZeZ
94.1922		Cell	2	0.000	1.000	Vesicles Paraspeckle	555	10	siRNA-IMPa4-25 PSPC1-A488 IMPa4-A546 DAPI 8C1-siRNA-IMP-a2-a4 V2.00	0	28. siRNA-IMPa4-25 PSPC1-A488 DAPI IMPa4-A546_au_TileScan_001 (Stage 47 of 49)	00-NmAdpjerKKmPWHiRCnzZeZ
109.287		Cell	2	0.000	1.000	Vesicles Paraspeckle	556	11	siRNA-IMPa4-25 PSPC1-A488 IMPa4-A546 DAPI 8C1-siRNA-IMP-a2-a4 V2.00	0	28. siRNA-IMPa4-25 PSPC1-A488 DAPI IMPa4-A546_au_TileScan_001 (Stage 47 of 49)	00-NmAdpjerKKmPWHiRCnzZeZ
92.7986		Cell	2	0.000	1.000	Vesicles Paraspeckle	557	12	siRNA-IMPa4-25 PSPC1-A488 IMPa4-A546 DAPI 8C1-siRNA-IMP-a2-a4 V2.00	0	28. siRNA-IMPa4-25 PSPC1-A488 DAPI IMPa4-A546_au_TileScan_001 (Stage 47 of 49)	00-NmAdpjerKKmPWHiRCnzZeZ
117.238		Cell	2	0.000	1.000	Vesicles Paraspeckle	558	13	siRNA-IMPa4-25 PSPC1-A488 IMPa4-A546 DAPI 8C1-siRNA-IMP-a2-a4 V2.00	0	28. siRNA-IMPa4-25 PSPC1-A488 DAPI IMPa4-A546_au_TileScan_001 (Stage 47 of 49)	00-NmAdpjerKKmPWHiRCnzZeZ
125.004		Cell	2	0.000	1.000	Vesicles Paraspeckle	559	14	siRNA-IMPa4-25 PSPC1-A488 IMPa4-A546 DAPI 8C1-siRNA-IMP-a2-a4 V2.00	0	28. siRNA-IMPa4-25 PSPC1-A488 DAPI IMPa4-A546_au_TileScan_001 (Stage 47 of 49)	00-NmAdpjerKKmPWHiRCnzZeZ
228.915		Cell	2	0.000	1.000	Vesicles Paraspeckle	560	15	siRNA-IMPa4-25 PSPC1-A488 IMPa4-A546 DAPI 8C1-siRNA-IMP-a2-a4 V2.00	0	28. siRNA-IMPa4-25 PSPC1-A488 DAPI IMPa4-A546_au_TileScan_001 (Stage 47 of 49)	00-NmAdpjerKKmPWHiRCnzZeZ
156.928		Cell	2	0.000	1.000	Vesicles Paraspeckle	561	16	siRNA-IMPa4-25 PSPC1-A488 IMPa4-A546 DAPI 8C1-siRNA-IMP-a2-a4 V2.00	0	28. siRNA-IMPa4-25 PSPC1-A488 DAPI IMPa4-A546_au_TileScan_001 (Stage 47 of 49)	00-NmAdpjerKKmPWHiRCnzZeZ
88.6023		Cell	2	0.000	1.000	Vesicles Paraspeckle	562	17	siRNA-IMPa4-25 PSPC1-A488 IMPa4-A546 DAPI 8C1-siRNA-IMP-a2-a4 V2.00	0	28. siRNA-IMPa4-25 PSPC1-A488 DAPI IMPa4-A546_au_TileScan_001 (Stage 47 of 49)	00-NmAdpjerKKmPWHiRCnzZeZ
74.2825		Cell	2	0.000	1.000	Vesicles Paraspeckle	563	18	siRNA-IMPa4-25 PSPC1-A488 IMPa4-A546 DAPI 8C1-siRNA-IMP-a2-a4 V2.00	0	28. siRNA-IMPa4-25 PSPC1-A488 DAPI IMPa4-A546_au_TileScan_001 (Stage 47 of 49)	00-NmAdpjerKKmPWHiRCnzZeZ
28.7366		Cell	2	0.000	1.000	Vesicles Paraspeckle	564	19	siRNA-IMPa4-25 PSPC1-A488 IMPa4-A546 DAPI 8C1-siRNA-IMP-a2-a4 V2.00	0	28. siRNA-IMPa4-25 PSPC1-A488 DAPI IMPa4-A546_au_TileScan_001 (Stage 47 of 49)	00-NmAdpjerKKmPWHiRCnzZeZ
11.7407		Cell	2	0.000	1.000	Vesicles Paraspeckle	565	0	siRNA-IMPa4-25 PSPC1-A488 IMPa4-A546 DAPI 8C1-siRNA-IMP-a2-a4 V2.00	0	28. siRNA-IMPa4-25 PSPC1-A488 DAPI IMPa4-A546_av_TileScan_001 (Stage 48 of 49)	00-hN56itjCgRBVb4doq5udxg
12.3016		Cell	2	0.000	1.000	Vesicles Paraspeckle	566	1	siRNA-IMPa4-25 PSPC1-A488 IMPa4-A546 DAPI 8C1-siRNA-IMP-a2-a4 V2.00	0	28. siRNA-IMPa4-25 PSPC1-A488 DAPI IMPa4-A546_av_TileScan_001 (Stage 48 of 49)	00-hN56itjCgRBVb4doq5udxg
58.1786		Cell	2	0.000	1.000	Vesicles Paraspeckle	567	2	siRNA-IMPa4-25 PSPC1-A488 IMPa4-A546 DAPI 8C1-siRNA-IMP-a2-a4 V2.00	0	28. siRNA-IMPa4-25 PSPC1-A488 DAPI IMPa4-A546_av_TileScan_001 (Stage 48 of 49)	00-hN56itjCgRBVb4doq5udxg
67.8201		Cell	2	0.000	1.000	Vesicles Paraspeckle	568	3	siRNA-IMPa4-25 PSPC1-A488 IMPa4-A546 DAPI 8C1-siRNA-IMP-a2-a4 V2.00	0	28. siRNA-IMPa4-25 PSPC1-A488 DAPI IMPa4-A546_av_TileScan_001 (Stage 48 of 49)	00-hN56itjCgRBVb4doq5udxg
13.6667		Cell	2	0.000	1.000	Vesicles Paraspeckle	569	4	siRNA-IMPa4-25 PSPC1-A488 IMPa4-A546 DAPI 8C1-siRNA-IMP-a2-a4 V2.00	0	28. siRNA-IMPa4-25 PSPC1-A488 DAPI IMPa4-A546_av_TileScan_001 (Stage 48 of 49)	00-hN56itjCgRBVb4doq5udxg
184.279		Cell	2	0.000	1.000	Vesicles Paraspeckle	570	5	siRNA-IMPa4-25 PSPC1-A488 IMPa4-A546 DAPI 8C1-siRNA-IMP-a2-a4 V2.00	0	28. siRNA-IMPa4-25 PSPC1-A488 DAPI IMPa4-A546_av_TileScan_001 (Stage 48 of 49)	00-hN56itjCgRBVb4doq5udxg
45.5663		Cell	2	0.000	1.000	Vesicles Paraspeckle	571	0	siRNA-IMPa4-25 PSPC1-A488 IMPa4-A546 DAPI 8C1-siRNA-IMP-a2-a4 V2.00	0	28. siRNA-IMPa4-25 PSPC1-A488 DAPI IMPa4-A546_aw_TileScan_001 (Stage 49 of 49)	00-tgXBzXmPFyuiq23HLzhi9i
47.8778		Cell	2	0.000	1.000	Vesicles Paraspeckle	572	1	siRNA-IMPa4-25 PSPC1-A488 IMPa4-A546 DAPI 8C1-siRNA-IMP-a2-a4 V2.00	0	28. siRNA-IMPa4-25 PSPC1-A488 DAPI IMPa4-A546_aw_TileScan_001 (Stage 49 of 49)	00-tgXBzXmPFyuiq23HLzhi9i
50.8786		Cell	2	0.000	1.000	Vesicles Paraspeckle	573	2	siRNA-IMPa4-25 PSPC1-A488 IMPa4-A546 DAPI 8C1-siRNA-IMP-a2-a4 V2.00	0	28. siRNA-IMPa4-25 PSPC1-A488 DAPI IMPa4-A546_aw_TileScan_001 (Stage 49 of 49)	00-tgXBzXmPFyuiq23HLzhi9i
58.5548		Cell	2	0.000	1.000	Vesicles Paraspeckle	574	3	siRNA-IMPa4-25 PSPC1-A488 IMPa4-A546 DAPI 8C1-siRNA-IMP-a2-a4 V2.00	0	28. siRNA-IMPa4-25 PSPC1-A488 DAPI IMPa4-A546_aw_TileScan_001 (Stage 49 of 49)	00-tgXBzXmPFyuiq23HLzhi9i
72.0771		Cell	2	0.000	1.000	Vesicles Paraspeckle	575	4	siRNA-IMPa4-25 PSPC1-A488 IMPa4-A546 DAPI 8C1-siRNA-IMP-a2-a4 V2.00	0	28. siRNA-IMPa4-25 PSPC1-A488 DAPI IMPa4-A546_aw_TileScan_001 (Stage 49 of 49)	00-tgXBzXmPFyuiq23HLzhi9i
89.1706		Cell	2	0.000	1.000	Vesicles Paraspeckle	576	5	siRNA-IMPa4-25 PSPC1-A488 IMPa4-A546 DAPI 8C1-siRNA-IMP-a2-a4 V2.00	0	28. siRNA-IMPa4-25 PSPC1-A488 DAPI IMPa4-A546_aw_TileScan_001 (Stage 49 of 49)	00-tgXBzXmPFyuiq23HLzhi9i
82.2079		Cell	2	0.000	1.000	Vesicles Paraspeckle	577	6	siRNA-IMPa4-25 PSPC1-A488 IMPa4-A546 DAPI 8C1-siRNA-IMP-a2-a4 V2.00	0	28. siRNA-IMPa4-25 PSPC1-A488 DAPI IMPa4-A546_aw_TileScan_001 (Stage 49 of 49)	00-tgXBzXmPFyuiq23HLzhi9i
33.3019		Cell	2	0.000	1.000	Vesicles Paraspeckle	578	7	siRNA-IMPa4-25 PSPC1-A488 IMPa4-A546 DAPI 8C1-siRNA-IMP-a2-a4 V2.00	0	28. siRNA-IMPa4-25 PSPC1-A488 DAPI IMPa4-A546_aw_TileScan_001 (Stage 49 of 49)	00-tgXBzXmPFyuiq23HLzhi9i
58.9299		Cell	2	0.000	1.000	Vesicles Paraspeckle	579	8	siRNA-IMPa4-25 PSPC1-A488 IMPa4-A546 DAPI 8C1-siRNA-IMP-a2-a4 V2.00	0	28. siRNA-IMPa4-25 PSPC1-A488 DAPI IMPa4-A546_aw_TileScan_001 (Stage 49 of 49)	00-tgXBzXmPFyuiq23HLzhi9i
73.3646		Cell	2	0.000	1.000	Vesicles Paraspeckle	580	9	siRNA-IMPa4-25 PSPC1-A488 IMPa4-A546 DAPI 8C1-siRNA-IMP-a2-a4 V2.00	0	28. siRNA-IMPa4-25 PSPC1-A488 DAPI IMPa4-A546_aw_TileScan_001 (Stage 49 of 49)	00-tgXBzXmPFyuiq23HLzhi9i
59.9967		Cell	2	0.000	1.000	Vesicles Paraspeckle	581	10	siRNA-IMPa4-25 PSPC1-A488 IMPa4-A546 DAPI 8C1-siRNA-IMP-a2-a4 V2.00	0	28. siRNA-IMPa4-25 PSPC1-A488 DAPI IMPa4-A546_aw_TileScan_001 (Stage 49 of 49)	00-tgXBzXmPFyuiq23HLzhi9i
64.6162		Cell	2	0.000	1.000	Vesicles Paraspeckle	582	11	siRNA-IMPa4-25 PSPC1-A488 IMPa4-A546 DAPI 8C1-siRNA-IMP-a2-a4 V2.00	0	28. siRNA-IMPa4-25 PSPC1-A488 DAPI IMPa4-A546_aw_TileScan_001 (Stage 49 of 49)	00-tgXBzXmPFyuiq23HLzhi9i
51.0521		Cell	2	0.000	1.000	Vesicles Paraspeckle	583	12	siRNA-IMPa4-25 PSPC1-A488 IMPa4-A546 DAPI 8C1-siRNA-IMP-a2-a4 V2.00	0	28. siRNA-IMPa4-25 PSPC1-A488 DAPI IMPa4-A546_aw_TileScan_001 (Stage 49 of 49)	00-tgXBzXmPFyuiq23HLzhi9i
57.594		Cell	2	0.000	1.000	Vesicles Paraspeckle	584	13	siRNA-IMPa4-25 PSPC1-A488 IMPa4-A546 DAPI 8C1-siRNA-IMP-a2-a4 V2.00	0	28. siRNA-IMPa4-25 PSPC1-A488 DAPI IMPa4-A546_aw_TileScan_001 (Stage 49 of 49)	00-tgXBzXmPFyuiq23HLzhi9i
96.7422		Cell	2	0.000	1.000	Vesicles Paraspeckle	585	14	siRNA-IMPa4-25 PSPC1-A488 IMPa4-A546 DAPI 8C1-siRNA-IMP-a2-a4 V2.00	0	28. siRNA-IMPa4-25 PSPC1-A488 DAPI IMPa4-A546_aw_TileScan_001 (Stage 49 of 49)	00-tgXBzXmPFyuiq23HLzhi9i
96.3204		Cell	2	0.000	1.000	Vesicles Paraspeckle	586	15	siRNA-IMPa4-25 PSPC1-A488 IMPa4-A546 DAPI 8C1-siRNA-IMP-a2-a4 V2.00	0	28. siRNA-IMPa4-25 PSPC1-A488 DAPI IMPa4-A546_aw_TileScan_001 (Stage 49 of 49)	00-tgXBzXmPFyuiq23HLzhi9i
87.4785		Cell	2	0.000	1.000	Vesicles Paraspeckle	587	16	siRNA-IMPa4-25 PSPC1-A488 IMPa4-A546 DAPI 8C1-siRNA-IMP-a2-a4 V2.00	0	28. siRNA-IMPa4-25 PSPC1-A488 DAPI IMPa4-A546_aw_TileScan_001 (Stage 49 of 49)	00-tgXBzXmPFyuiq23HLzhi9i
108.587		Cell	2	0.000	1.000	Vesicles Paraspeckle	588	17	siRNA-IMPa4-25 PSPC1-A488 IMPa4-A546 DAPI 8C1-siRNA-IMP-a2-a4 V2.00	0	28. siRNA-IMPa4-25 PSPC1-A488 DAPI IMPa4-A546_aw_TileScan_001 (Stage 49 of 49)	00-tgXBzXmPFyuiq23HLzhi9i
110.106		Cell	2	0.000	1.000	Vesicles Paraspeckle	589	18	siRNA-IMPa4-25 PSPC1-A488 IMPa4-A546 DAPI 8C1-siRNA-IMP-a2-a4 V2.00	0	28. siRNA-IMPa4-25 PSPC1-A488 DAPI IMPa4-A546_aw_TileScan_001 (Stage 49 of 49)	00-tgXBzXmPFyuiq23HLzhi9i
156.01		Cell	2	0.000	1.000	Vesicles Paraspeckle	590	19	siRNA-IMPa4-25 PSPC1-A488 IMPa4-A546 DAPI 8C1-siRNA-IMP-a2-a4 V2.00	0	28. siRNA-IMPa4-25 PSPC1-A488 DAPI IMPa4-A546_aw_TileScan_001 (Stage 49 of 49)	00-tgXBzXmPFyuiq23HLzhi9i
11.3077		Cell	2	0.000	1.000	Vesicles Paraspeckle	591	20	siRNA-IMPa4-25 PSPC1-A488 IMPa4-A546 DAPI 8C1-siRNA-IMP-a2-a4 V2.00	0	28. siRNA-IMPa4-25 PSPC1-A488 DAPI IMPa4-A546_aw_TileScan_001 (Stage 49 of 49)	00-tgXBzXmPFyuiq23HLzhi9i
60.9771		Cell	2	0.000	1.000	Vesicles Paraspeckle	592	21	siRNA-IMPa4-25 PSPC1-A488 IMPa4-A546 DAPI 8C1-siRNA-IMP-a2-a4 V2.00	0	28. siRNA-IMPa4-25 PSPC1-A488 DAPI IMPa4-A546_aw_TileScan_001 (Stage 49 of 49)	00-tgXBzXmPFyuiq23HLzhi9i
47.6856		Cell	2	0.000	1.000	Vesicles Paraspeckle	595	2	siRNA-IMPa4-25 PSPC1-A488 IMPa4-A546 DAPI 8C1-siRNA-IMP-a2-a4 V2.00	0	28. siRNA-IMPa4-25 PSPC1-A488 DAPI IMPa4-A546_b_TileScan_001 (Stage 2 of 49)	00-hhQPv2QMAN4fgPbVPEfhDM
76.4494		Cell	2	0.000	1.000	Vesicles Paraspeckle	596	3	siRNA-IMPa4-25 PSPC1-A488 IMPa4-A546 DAPI 8C1-siRNA-IMP-a2-a4 V2.00	0	28. siRNA-IMPa4-25 PSPC1-A488 DAPI IMPa4-A546_b_TileScan_001 (Stage 2 of 49)	00-hhQPv2QMAN4fgPbVPEfhDM
49.2561		Cell	2	0.000	1.000	Vesicles Paraspeckle	597	4	siRNA-IMPa4-25 PSPC1-A488 IMPa4-A546 DAPI 8C1-siRNA-IMP-a2-a4 V2.00	0	28. siRNA-IMPa4-25 PSPC1-A488 DAPI IMPa4-A546_b_TileScan_001 (Stage 2 of 49)	00-hhQPv2QMAN4fgPbVPEfhDM
70.1909		Cell	2	0.000	1.000	Vesicles Paraspeckle	598	5	siRNA-IMPa4-25 PSPC1-A488 IMPa4-A546 DAPI 8C1-siRNA-IMP-a2-a4 V2.00	0	28. siRNA-IMPa4-25 PSPC1-A488 DAPI IMPa4-A546_b_TileScan_001 (Stage 2 of 49)	00-hhQPv2QMAN4fgPbVPEfhDM
13.7539		Cell	2	0.000	1.000	Vesicles Paraspeckle	599	6	siRNA-IMPa4-25 PSPC1-A488 IMPa4-A546 DAPI 8C1-siRNA-IMP-a2-a4 V2.00	0	28. siRNA-IMPa4-25 PSPC1-A488 DAPI IMPa4-A546_b_TileScan_001 (Stage 2 of 49)	00-hhQPv2QMAN4fgPbVPEfhDM
68.3891		Cell	2	0.000	1.000	Vesicles Paraspeckle	600	7	siRNA-IMPa4-25 PSPC1-A488 IMPa4-A546 DAPI 8C1-siRNA-IMP-a2-a4 V2.00	0	28. siRNA-IMPa4-25 PSPC1-A488 DAPI IMPa4-A546_b_TileScan_001 (Stage 2 of 49)	00-hhQPv2QMAN4fgPbVPEfhDM
57.3649		Cell	2	0.000	1.000	Vesicles Paraspeckle	601	8	siRNA-IMPa4-25 PSPC1-A488 IMPa4-A546 DAPI 8C1-siRNA-IMP-a2-a4 V2.00	0	28. siRNA-IMPa4-25 PSPC1-A488 DAPI IMPa4-A546_b_TileScan_001 (Stage 2 of 49)	00-hhQPv2QMAN4fgPbVPEfhDM
59.9999		Cell	2	0.000	1.000	Vesicles Paraspeckle	602	9	siRNA-IMPa4-25 PSPC1-A488 IMPa4-A546 DAPI 8C1-siRNA-IMP-a2-a4 V2.00	0	28. siRNA-IMPa4-25 PSPC1-A488 DAPI IMPa4-A546_b_TileScan_001 (Stage 2 of 49)	00-hhQPv2QMAN4fgPbVPEfhDM
36.0842		Cell	2	0.000	1.000	Vesicles Paraspeckle	603	10	siRNA-IMPa4-25 PSPC1-A488 IMPa4-A546 DAPI 8C1-siRNA-IMP-a2-a4 V2.00	0	28. siRNA-IMPa4-25 PSPC1-A488 DAPI IMPa4-A546_b_TileScan_001 (Stage 2 of 49)	00-hhQPv2QMAN4fgPbVPEfhDM
153.75		Cell	2	0.000	1.000	Vesicles Paraspeckle	604	11	siRNA-IMPa4-25 PSPC1-A488 IMPa4-A546 DAPI 8C1-siRNA-IMP-a2-a4 V2.00	0	28. siRNA-IMPa4-25 PSPC1-A488 DAPI IMPa4-A546_b_TileScan_001 (Stage 2 of 49)	00-hhQPv2QMAN4fgPbVPEfhDM
54.858		Cell	2	0.000	1.000	Vesicles Paraspeckle	605	12	siRNA-IMPa4-25 PSPC1-A488 IMPa4-A546 DAPI 8C1-siRNA-IMP-a2-a4 V2.00	0	28. siRNA-IMPa4-25 PSPC1-A488 DAPI IMPa4-A546_b_TileScan_001 (Stage 2 of 49)	00-hhQPv2QMAN4fgPbVPEfhDM
133.831		Cell	2	0.000	1.000	Vesicles Paraspeckle	606	13	siRNA-IMPa4-25 PSPC1-A488 IMPa4-A546 DAPI 8C1-siRNA-IMP-a2-a4 V2.00	0	28. siRNA-IMPa4-25 PSPC1-A488 DAPI IMPa4-A546_b_TileScan_001 (Stage 2 of 49)	00-hhQPv2QMAN4fgPbVPEfhDM
16.8809		Cell	2	0.000	1.000	Vesicles Paraspeckle	607	0	siRNA-IMPa4-25 PSPC1-A488 IMPa4-A546 DAPI 8C1-siRNA-IMP-a2-a4 V2.00	0	28. siRNA-IMPa4-25 PSPC1-A488 DAPI IMPa4-A546_c_TileScan_001 (Stage 3 of 49)	00-Y8rmGd37WqYUVeh7pFHFsd
19.9345		Cell	2	0.000	1.000	Vesicles Paraspeckle	608	1	siRNA-IMPa4-25 PSPC1-A488 IMPa4-A546 DAPI 8C1-siRNA-IMP-a2-a4 V2.00	0	28. siRNA-IMPa4-25 PSPC1-A488 DAPI IMPa4-A546_c_TileScan_001 (Stage 3 of 49)	00-Y8rmGd37WqYUVeh7pFHFsd
11.3077		Cell	2	0.000	1.000	Vesicles Paraspeckle	610	3	siRNA-IMPa4-25 PSPC1-A488 IMPa4-A546 DAPI 8C1-siRNA-IMP-a2-a4 V2.00	0	28. siRNA-IMPa4-25 PSPC1-A488 DAPI IMPa4-A546_c_TileScan_001 (Stage 3 of 49)	00-Y8rmGd37WqYUVeh7pFHFsd
82.7139		Cell	2	0.000	1.000	Vesicles Paraspeckle	611	4	siRNA-IMPa4-25 PSPC1-A488 IMPa4-A546 DAPI 8C1-siRNA-IMP-a2-a4 V2.00	0	28. siRNA-IMPa4-25 PSPC1-A488 DAPI IMPa4-A546_c_TileScan_001 (Stage 3 of 49)	00-Y8rmGd37WqYUVeh7pFHFsd
19.611		Cell	2	0.000	1.000	Vesicles Paraspeckle	612	5	siRNA-IMPa4-25 PSPC1-A488 IMPa4-A546 DAPI 8C1-siRNA-IMP-a2-a4 V2.00	0	28. siRNA-IMPa4-25 PSPC1-A488 DAPI IMPa4-A546_c_TileScan_001 (Stage 3 of 49)	00-Y8rmGd37WqYUVeh7pFHFsd
86.4975		Cell	2	0.000	1.000	Vesicles Paraspeckle	613	6	siRNA-IMPa4-25 PSPC1-A488 IMPa4-A546 DAPI 8C1-siRNA-IMP-a2-a4 V2.00	0	28. siRNA-IMPa4-25 PSPC1-A488 DAPI IMPa4-A546_c_TileScan_001 (Stage 3 of 49)	00-Y8rmGd37WqYUVeh7pFHFsd
71.6786		Cell	2	0.000	1.000	Vesicles Paraspeckle	614	7	siRNA-IMPa4-25 PSPC1-A488 IMPa4-A546 DAPI 8C1-siRNA-IMP-a2-a4 V2.00	0	28. siRNA-IMPa4-25 PSPC1-A488 DAPI IMPa4-A546_c_TileScan_001 (Stage 3 of 49)	00-Y8rmGd37WqYUVeh7pFHFsd
117.58		Cell	2	0.000	1.000	Vesicles Paraspeckle	615	8	siRNA-IMPa4-25 PSPC1-A488 IMPa4-A546 DAPI 8C1-siRNA-IMP-a2-a4 V2.00	0	28. siRNA-IMPa4-25 PSPC1-A488 DAPI IMPa4-A546_c_TileScan_001 (Stage 3 of 49)	00-Y8rmGd37WqYUVeh7pFHFsd
86.2874		Cell	2	0.000	1.000	Vesicles Paraspeckle	616	9	siRNA-IMPa4-25 PSPC1-A488 IMPa4-A546 DAPI 8C1-siRNA-IMP-a2-a4 V2.00	0	28. siRNA-IMPa4-25 PSPC1-A488 DAPI IMPa4-A546_c_TileScan_001 (Stage 3 of 49)	00-Y8rmGd37WqYUVeh7pFHFsd
51.5471		Cell	2	0.000	1.000	Vesicles Paraspeckle	617	10	siRNA-IMPa4-25 PSPC1-A488 IMPa4-A546 DAPI 8C1-siRNA-IMP-a2-a4 V2.00	0	28. siRNA-IMPa4-25 PSPC1-A488 DAPI IMPa4-A546_c_TileScan_001 (Stage 3 of 49)	00-Y8rmGd37WqYUVeh7pFHFsd
79.8571		Cell	2	0.000	1.000	Vesicles Paraspeckle	618	11	siRNA-IMPa4-25 PSPC1-A488 IMPa4-A546 DAPI 8C1-siRNA-IMP-a2-a4 V2.00	0	28. siRNA-IMPa4-25 PSPC1-A488 DAPI IMPa4-A546_c_TileScan_001 (Stage 3 of 49)	00-Y8rmGd37WqYUVeh7pFHFsd
75.9557		Cell	2	0.000	1.000	Vesicles Paraspeckle	619	12	siRNA-IMPa4-25 PSPC1-A488 IMPa4-A546 DAPI 8C1-siRNA-IMP-a2-a4 V2.00	0	28. siRNA-IMPa4-25 PSPC1-A488 DAPI IMPa4-A546_c_TileScan_001 (Stage 3 of 49)	00-Y8rmGd37WqYUVeh7pFHFsd
84.02		Cell	2	0.000	1.000	Vesicles Paraspeckle	620	13	siRNA-IMPa4-25 PSPC1-A488 IMPa4-A546 DAPI 8C1-siRNA-IMP-a2-a4 V2.00	0	28. siRNA-IMPa4-25 PSPC1-A488 DAPI IMPa4-A546_c_TileScan_001 (Stage 3 of 49)	00-Y8rmGd37WqYUVeh7pFHFsd
84.1517		Cell	2	0.000	1.000	Vesicles Paraspeckle	621	14	siRNA-IMPa4-25 PSPC1-A488 IMPa4-A546 DAPI 8C1-siRNA-IMP-a2-a4 V2.00	0	28. siRNA-IMPa4-25 PSPC1-A488 DAPI IMPa4-A546_c_TileScan_001 (Stage 3 of 49)	00-Y8rmGd37WqYUVeh7pFHFsd
94.0492		Cell	2	0.000	1.000	Vesicles Paraspeckle	622	15	siRNA-IMPa4-25 PSPC1-A488 IMPa4-A546 DAPI 8C1-siRNA-IMP-a2-a4 V2.00	0	28. siRNA-IMPa4-25 PSPC1-A488 DAPI IMPa4-A546_c_TileScan_001 (Stage 3 of 49)	00-Y8rmGd37WqYUVeh7pFHFsd
92.4416		Cell	2	0.000	1.000	Vesicles Paraspeckle	624	17	siRNA-IMPa4-25 PSPC1-A488 IMPa4-A546 DAPI 8C1-siRNA-IMP-a2-a4 V2.00	0	28. siRNA-IMPa4-25 PSPC1-A488 DAPI IMPa4-A546_c_TileScan_001 (Stage 3 of 49)	00-Y8rmGd37WqYUVeh7pFHFsd
59.2358		Cell	2	0.000	1.000	Vesicles Paraspeckle	625	18	siRNA-IMPa4-25 PSPC1-A488 IMPa4-A546 DAPI 8C1-siRNA-IMP-a2-a4 V2.00	0	28. siRNA-IMPa4-25 PSPC1-A488 DAPI IMPa4-A546_c_TileScan_001 (Stage 3 of 49)	00-Y8rmGd37WqYUVeh7pFHFsd
93.7346		Cell	2	0.000	1.000	Vesicles Paraspeckle	626	19	siRNA-IMPa4-25 PSPC1-A488 IMPa4-A546 DAPI 8C1-siRNA-IMP-a2-a4 V2.00	0	28. siRNA-IMPa4-25 PSPC1-A488 DAPI IMPa4-A546_c_TileScan_001 (Stage 3 of 49)	00-Y8rmGd37WqYUVeh7pFHFsd
23.6217		Cell	2	0.000	1.000	Vesicles Paraspeckle	627	20	siRNA-IMPa4-25 PSPC1-A488 IMPa4-A546 DAPI 8C1-siRNA-IMP-a2-a4 V2.00	0	28. siRNA-IMPa4-25 PSPC1-A488 DAPI IMPa4-A546_c_TileScan_001 (Stage 3 of 49)	00-Y8rmGd37WqYUVeh7pFHFsd
69.7724		Cell	2	0.000	1.000	Vesicles Paraspeckle	628	0	siRNA-IMPa4-25 PSPC1-A488 IMPa4-A546 DAPI 8C1-siRNA-IMP-a2-a4 V2.00	0	28. siRNA-IMPa4-25 PSPC1-A488 DAPI IMPa4-A546_d_TileScan_001 (Stage 4 of 49)	00-J9ZH7oNySsNXLGD2nFxV8A
50.6083		Cell	2	0.000	1.000	Vesicles Paraspeckle	629	1	siRNA-IMPa4-25 PSPC1-A488 IMPa4-A546 DAPI 8C1-siRNA-IMP-a2-a4 V2.00	0	28. siRNA-IMPa4-25 PSPC1-A488 DAPI IMPa4-A546_d_TileScan_001 (Stage 4 of 49)	00-J9ZH7oNySsNXLGD2nFxV8A
67.9851		Cell	2	0.000	1.000	Vesicles Paraspeckle	630	2	siRNA-IMPa4-25 PSPC1-A488 IMPa4-A546 DAPI 8C1-siRNA-IMP-a2-a4 V2.00	0	28. siRNA-IMPa4-25 PSPC1-A488 DAPI IMPa4-A546_d_TileScan_001 (Stage 4 of 49)	00-J9ZH7oNySsNXLGD2nFxV8A
68.6298		Cell	2	0.000	1.000	Vesicles Paraspeckle	631	3	siRNA-IMPa4-25 PSPC1-A488 IMPa4-A546 DAPI 8C1-siRNA-IMP-a2-a4 V2.00	0	28. siRNA-IMPa4-25 PSPC1-A488 DAPI IMPa4-A546_d_TileScan_001 (Stage 4 of 49)	00-J9ZH7oNySsNXLGD2nFxV8A
74.8295		Cell	2	0.000	1.000	Vesicles Paraspeckle	632	4	siRNA-IMPa4-25 PSPC1-A488 IMPa4-A546 DAPI 8C1-siRNA-IMP-a2-a4 V2.00	0	28. siRNA-IMPa4-25 PSPC1-A488 DAPI IMPa4-A546_d_TileScan_001 (Stage 4 of 49)	00-J9ZH7oNySsNXLGD2nFxV8A
100.25		Cell	2	0.000	1.000	Vesicles Paraspeckle	633	5	siRNA-IMPa4-25 PSPC1-A488 IMPa4-A546 DAPI 8C1-siRNA-IMP-a2-a4 V2.00	0	28. siRNA-IMPa4-25 PSPC1-A488 DAPI IMPa4-A546_d_TileScan_001 (Stage 4 of 49)	00-J9ZH7oNySsNXLGD2nFxV8A
56.7924		Cell	2	0.000	1.000	Vesicles Paraspeckle	635	7	siRNA-IMPa4-25 PSPC1-A488 IMPa4-A546 DAPI 8C1-siRNA-IMP-a2-a4 V2.00	0	28. siRNA-IMPa4-25 PSPC1-A488 DAPI IMPa4-A546_d_TileScan_001 (Stage 4 of 49)	00-J9ZH7oNySsNXLGD2nFxV8A
71.7333		Cell	2	0.000	1.000	Vesicles Paraspeckle	636	8	siRNA-IMPa4-25 PSPC1-A488 IMPa4-A546 DAPI 8C1-siRNA-IMP-a2-a4 V2.00	0	28. siRNA-IMPa4-25 PSPC1-A488 DAPI IMPa4-A546_d_TileScan_001 (Stage 4 of 49)	00-J9ZH7oNySsNXLGD2nFxV8A
54.6202		Cell	2	0.000	1.000	Vesicles Paraspeckle	637	9	siRNA-IMPa4-25 PSPC1-A488 IMPa4-A546 DAPI 8C1-siRNA-IMP-a2-a4 V2.00	0	28. siRNA-IMPa4-25 PSPC1-A488 DAPI IMPa4-A546_d_TileScan_001 (Stage 4 of 49)	00-J9ZH7oNySsNXLGD2nFxV8A
53.8104		Cell	2	0.000	1.000	Vesicles Paraspeckle	639	11	siRNA-IMPa4-25 PSPC1-A488 IMPa4-A546 DAPI 8C1-siRNA-IMP-a2-a4 V2.00	0	28. siRNA-IMPa4-25 PSPC1-A488 DAPI IMPa4-A546_d_TileScan_001 (Stage 4 of 49)	00-J9ZH7oNySsNXLGD2nFxV8A
67.0399		Cell	2	0.000	1.000	Vesicles Paraspeckle	640	12	siRNA-IMPa4-25 PSPC1-A488 IMPa4-A546 DAPI 8C1-siRNA-IMP-a2-a4 V2.00	0	28. siRNA-IMPa4-25 PSPC1-A488 DAPI IMPa4-A546_d_TileScan_001 (Stage 4 of 49)	00-J9ZH7oNySsNXLGD2nFxV8A
22.2349		Cell	2	0.000	1.000	Vesicles Paraspeckle	642	14	siRNA-IMPa4-25 PSPC1-A488 IMPa4-A546 DAPI 8C1-siRNA-IMP-a2-a4 V2.00	0	28. siRNA-IMPa4-25 PSPC1-A488 DAPI IMPa4-A546_d_TileScan_001 (Stage 4 of 49)	00-J9ZH7oNySsNXLGD2nFxV8A
64.2603		Cell	2	0.000	1.000	Vesicles Paraspeckle	643	15	siRNA-IMPa4-25 PSPC1-A488 IMPa4-A546 DAPI 8C1-siRNA-IMP-a2-a4 V2.00	0	28. siRNA-IMPa4-25 PSPC1-A488 DAPI IMPa4-A546_d_TileScan_001 (Stage 4 of 49)	00-J9ZH7oNySsNXLGD2nFxV8A
63.3364		Cell	2	0.000	1.000	Vesicles Paraspeckle	644	16	siRNA-IMPa4-25 PSPC1-A488 IMPa4-A546 DAPI 8C1-siRNA-IMP-a2-a4 V2.00	0	28. siRNA-IMPa4-25 PSPC1-A488 DAPI IMPa4-A546_d_TileScan_001 (Stage 4 of 49)	00-J9ZH7oNySsNXLGD2nFxV8A
121.992		Cell	2	0.000	1.000	Vesicles Paraspeckle	645	17	siRNA-IMPa4-25 PSPC1-A488 IMPa4-A546 DAPI 8C1-siRNA-IMP-a2-a4 V2.00	0	28. siRNA-IMPa4-25 PSPC1-A488 DAPI IMPa4-A546_d_TileScan_001 (Stage 4 of 49)	00-J9ZH7oNySsNXLGD2nFxV8A
96.1795		Cell	2	0.000	1.000	Vesicles Paraspeckle	646	18	siRNA-IMPa4-25 PSPC1-A488 IMPa4-A546 DAPI 8C1-siRNA-IMP-a2-a4 V2.00	0	28. siRNA-IMPa4-25 PSPC1-A488 DAPI IMPa4-A546_d_TileScan_001 (Stage 4 of 49)	00-J9ZH7oNySsNXLGD2nFxV8A
83.9771		Cell	2	0.000	1.000	Vesicles Paraspeckle	647	19	siRNA-IMPa4-25 PSPC1-A488 IMPa4-A546 DAPI 8C1-siRNA-IMP-a2-a4 V2.00	0	28. siRNA-IMPa4-25 PSPC1-A488 DAPI IMPa4-A546_d_TileScan_001 (Stage 4 of 49)	00-J9ZH7oNySsNXLGD2nFxV8A
68.1552		Cell	2	0.000	1.000	Vesicles Paraspeckle	649	21	siRNA-IMPa4-25 PSPC1-A488 IMPa4-A546 DAPI 8C1-siRNA-IMP-a2-a4 V2.00	0	28. siRNA-IMPa4-25 PSPC1-A488 DAPI IMPa4-A546_d_TileScan_001 (Stage 4 of 49)	00-J9ZH7oNySsNXLGD2nFxV8A
73.9617		Cell	2	0.000	1.000	Vesicles Paraspeckle	650	22	siRNA-IMPa4-25 PSPC1-A488 IMPa4-A546 DAPI 8C1-siRNA-IMP-a2-a4 V2.00	0	28. siRNA-IMPa4-25 PSPC1-A488 DAPI IMPa4-A546_d_TileScan_001 (Stage 4 of 49)	00-J9ZH7oNySsNXLGD2nFxV8A
101.851		Cell	2	0.000	1.000	Vesicles Paraspeckle	651	23	siRNA-IMPa4-25 PSPC1-A488 IMPa4-A546 DAPI 8C1-siRNA-IMP-a2-a4 V2.00	0	28. siRNA-IMPa4-25 PSPC1-A488 DAPI IMPa4-A546_d_TileScan_001 (Stage 4 of 49)	00-J9ZH7oNySsNXLGD2nFxV8A
60.5833		Cell	2	0.000	1.000	Vesicles Paraspeckle	652	24	siRNA-IMPa4-25 PSPC1-A488 IMPa4-A546 DAPI 8C1-siRNA-IMP-a2-a4 V2.00	0	28. siRNA-IMPa4-25 PSPC1-A488 DAPI IMPa4-A546_d_TileScan_001 (Stage 4 of 49)	00-J9ZH7oNySsNXLGD2nFxV8A
66.8847		Cell	2	0.000	1.000	Vesicles Paraspeckle	653	25	siRNA-IMPa4-25 PSPC1-A488 IMPa4-A546 DAPI 8C1-siRNA-IMP-a2-a4 V2.00	0	28. siRNA-IMPa4-25 PSPC1-A488 DAPI IMPa4-A546_d_TileScan_001 (Stage 4 of 49)	00-J9ZH7oNySsNXLGD2nFxV8A
107.049		Cell	2	0.000	1.000	Vesicles Paraspeckle	654	26	siRNA-IMPa4-25 PSPC1-A488 IMPa4-A546 DAPI 8C1-siRNA-IMP-a2-a4 V2.00	0	28. siRNA-IMPa4-25 PSPC1-A488 DAPI IMPa4-A546_d_TileScan_001 (Stage 4 of 49)	00-J9ZH7oNySsNXLGD2nFxV8A
79.895		Cell	2	0.000	1.000	Vesicles Paraspeckle	655	27	siRNA-IMPa4-25 PSPC1-A488 IMPa4-A546 DAPI 8C1-siRNA-IMP-a2-a4 V2.00	0	28. siRNA-IMPa4-25 PSPC1-A488 DAPI IMPa4-A546_d_TileScan_001 (Stage 4 of 49)	00-J9ZH7oNySsNXLGD2nFxV8A
78.3943		Cell	2	0.000	1.000	Vesicles Paraspeckle	656	0	siRNA-IMPa4-25 PSPC1-A488 IMPa4-A546 DAPI 8C1-siRNA-IMP-a2-a4 V2.00	0	28. siRNA-IMPa4-25 PSPC1-A488 DAPI IMPa4-A546_e_TileScan_001 (Stage 5 of 49)	00-hmgaXfg5KaiJSxZvXh65wX
76.6882		Cell	2	0.000	1.000	Vesicles Paraspeckle	657	1	siRNA-IMPa4-25 PSPC1-A488 IMPa4-A546 DAPI 8C1-siRNA-IMP-a2-a4 V2.00	0	28. siRNA-IMPa4-25 PSPC1-A488 DAPI IMPa4-A546_e_TileScan_001 (Stage 5 of 49)	00-hmgaXfg5KaiJSxZvXh65wX
102.559		Cell	2	0.000	1.000	Vesicles Paraspeckle	658	2	siRNA-IMPa4-25 PSPC1-A488 IMPa4-A546 DAPI 8C1-siRNA-IMP-a2-a4 V2.00	0	28. siRNA-IMPa4-25 PSPC1-A488 DAPI IMPa4-A546_e_TileScan_001 (Stage 5 of 49)	00-hmgaXfg5KaiJSxZvXh65wX
103.286		Cell	2	0.000	1.000	Vesicles Paraspeckle	659	3	siRNA-IMPa4-25 PSPC1-A488 IMPa4-A546 DAPI 8C1-siRNA-IMP-a2-a4 V2.00	0	28. siRNA-IMPa4-25 PSPC1-A488 DAPI IMPa4-A546_e_TileScan_001 (Stage 5 of 49)	00-hmgaXfg5KaiJSxZvXh65wX
80.4404		Cell	2	0.000	1.000	Vesicles Paraspeckle	660	4	siRNA-IMPa4-25 PSPC1-A488 IMPa4-A546 DAPI 8C1-siRNA-IMP-a2-a4 V2.00	0	28. siRNA-IMPa4-25 PSPC1-A488 DAPI IMPa4-A546_e_TileScan_001 (Stage 5 of 49)	00-hmgaXfg5KaiJSxZvXh65wX
95.3333		Cell	2	0.000	1.000	Vesicles Paraspeckle	661	5	siRNA-IMPa4-25 PSPC1-A488 IMPa4-A546 DAPI 8C1-siRNA-IMP-a2-a4 V2.00	0	28. siRNA-IMPa4-25 PSPC1-A488 DAPI IMPa4-A546_e_TileScan_001 (Stage 5 of 49)	00-hmgaXfg5KaiJSxZvXh65wX
74.425		Cell	2	0.000	1.000	Vesicles Paraspeckle	662	6	siRNA-IMPa4-25 PSPC1-A488 IMPa4-A546 DAPI 8C1-siRNA-IMP-a2-a4 V2.00	0	28. siRNA-IMPa4-25 PSPC1-A488 DAPI IMPa4-A546_e_TileScan_001 (Stage 5 of 49)	00-hmgaXfg5KaiJSxZvXh65wX
60.7739		Cell	2	0.000	1.000	Vesicles Paraspeckle	663	7	siRNA-IMPa4-25 PSPC1-A488 IMPa4-A546 DAPI 8C1-siRNA-IMP-a2-a4 V2.00	0	28. siRNA-IMPa4-25 PSPC1-A488 DAPI IMPa4-A546_e_TileScan_001 (Stage 5 of 49)	00-hmgaXfg5KaiJSxZvXh65wX
80.6383		Cell	2	0.000	1.000	Vesicles Paraspeckle	664	8	siRNA-IMPa4-25 PSPC1-A488 IMPa4-A546 DAPI 8C1-siRNA-IMP-a2-a4 V2.00	0	28. siRNA-IMPa4-25 PSPC1-A488 DAPI IMPa4-A546_e_TileScan_001 (Stage 5 of 49)	00-hmgaXfg5KaiJSxZvXh65wX
91.4246		Cell	2	0.000	1.000	Vesicles Paraspeckle	665	9	siRNA-IMPa4-25 PSPC1-A488 IMPa4-A546 DAPI 8C1-siRNA-IMP-a2-a4 V2.00	0	28. siRNA-IMPa4-25 PSPC1-A488 DAPI IMPa4-A546_e_TileScan_001 (Stage 5 of 49)	00-hmgaXfg5KaiJSxZvXh65wX
91.1891		Cell	2	0.000	1.000	Vesicles Paraspeckle	666	10	siRNA-IMPa4-25 PSPC1-A488 IMPa4-A546 DAPI 8C1-siRNA-IMP-a2-a4 V2.00	0	28. siRNA-IMPa4-25 PSPC1-A488 DAPI IMPa4-A546_e_TileScan_001 (Stage 5 of 49)	00-hmgaXfg5KaiJSxZvXh65wX
76.8231		Cell	2	0.000	1.000	Vesicles Paraspeckle	667	11	siRNA-IMPa4-25 PSPC1-A488 IMPa4-A546 DAPI 8C1-siRNA-IMP-a2-a4 V2.00	0	28. siRNA-IMPa4-25 PSPC1-A488 DAPI IMPa4-A546_e_TileScan_001 (Stage 5 of 49)	00-hmgaXfg5KaiJSxZvXh65wX
59.6334		Cell	2	0.000	1.000	Vesicles Paraspeckle	668	12	siRNA-IMPa4-25 PSPC1-A488 IMPa4-A546 DAPI 8C1-siRNA-IMP-a2-a4 V2.00	0	28. siRNA-IMPa4-25 PSPC1-A488 DAPI IMPa4-A546_e_TileScan_001 (Stage 5 of 49)	00-hmgaXfg5KaiJSxZvXh65wX
66.9322		Cell	2	0.000	1.000	Vesicles Paraspeckle	669	13	siRNA-IMPa4-25 PSPC1-A488 IMPa4-A546 DAPI 8C1-siRNA-IMP-a2-a4 V2.00	0	28. siRNA-IMPa4-25 PSPC1-A488 DAPI IMPa4-A546_e_TileScan_001 (Stage 5 of 49)	00-hmgaXfg5KaiJSxZvXh65wX
77.7702		Cell	2	0.000	1.000	Vesicles Paraspeckle	670	14	siRNA-IMPa4-25 PSPC1-A488 IMPa4-A546 DAPI 8C1-siRNA-IMP-a2-a4 V2.00	0	28. siRNA-IMPa4-25 PSPC1-A488 DAPI IMPa4-A546_e_TileScan_001 (Stage 5 of 49)	00-hmgaXfg5KaiJSxZvXh65wX
55.0347		Cell	2	0.000	1.000	Vesicles Paraspeckle	671	15	siRNA-IMPa4-25 PSPC1-A488 IMPa4-A546 DAPI 8C1-siRNA-IMP-a2-a4 V2.00	0	28. siRNA-IMPa4-25 PSPC1-A488 DAPI IMPa4-A546_e_TileScan_001 (Stage 5 of 49)	00-hmgaXfg5KaiJSxZvXh65wX
96.178		Cell	2	0.000	1.000	Vesicles Paraspeckle	672	16	siRNA-IMPa4-25 PSPC1-A488 IMPa4-A546 DAPI 8C1-siRNA-IMP-a2-a4 V2.00	0	28. siRNA-IMPa4-25 PSPC1-A488 DAPI IMPa4-A546_e_TileScan_001 (Stage 5 of 49)	00-hmgaXfg5KaiJSxZvXh65wX
92.4461		Cell	2	0.000	1.000	Vesicles Paraspeckle	673	17	siRNA-IMPa4-25 PSPC1-A488 IMPa4-A546 DAPI 8C1-siRNA-IMP-a2-a4 V2.00	0	28. siRNA-IMPa4-25 PSPC1-A488 DAPI IMPa4-A546_e_TileScan_001 (Stage 5 of 49)	00-hmgaXfg5KaiJSxZvXh65wX
90.363		Cell	2	0.000	1.000	Vesicles Paraspeckle	674	18	siRNA-IMPa4-25 PSPC1-A488 IMPa4-A546 DAPI 8C1-siRNA-IMP-a2-a4 V2.00	0	28. siRNA-IMPa4-25 PSPC1-A488 DAPI IMPa4-A546_e_TileScan_001 (Stage 5 of 49)	00-hmgaXfg5KaiJSxZvXh65wX
113.654		Cell	2	0.000	1.000	Vesicles Paraspeckle	675	19	siRNA-IMPa4-25 PSPC1-A488 IMPa4-A546 DAPI 8C1-siRNA-IMP-a2-a4 V2.00	0	28. siRNA-IMPa4-25 PSPC1-A488 DAPI IMPa4-A546_e_TileScan_001 (Stage 5 of 49)	00-hmgaXfg5KaiJSxZvXh65wX
85.8182		Cell	2	0.000	1.000	Vesicles Paraspeckle	676	20	siRNA-IMPa4-25 PSPC1-A488 IMPa4-A546 DAPI 8C1-siRNA-IMP-a2-a4 V2.00	0	28. siRNA-IMPa4-25 PSPC1-A488 DAPI IMPa4-A546_e_TileScan_001 (Stage 5 of 49)	00-hmgaXfg5KaiJSxZvXh65wX
63.5451		Cell	2	0.000	1.000	Vesicles Paraspeckle	677	21	siRNA-IMPa4-25 PSPC1-A488 IMPa4-A546 DAPI 8C1-siRNA-IMP-a2-a4 V2.00	0	28. siRNA-IMPa4-25 PSPC1-A488 DAPI IMPa4-A546_e_TileScan_001 (Stage 5 of 49)	00-hmgaXfg5KaiJSxZvXh65wX
121.047		Cell	2	0.000	1.000	Vesicles Paraspeckle	678	22	siRNA-IMPa4-25 PSPC1-A488 IMPa4-A546 DAPI 8C1-siRNA-IMP-a2-a4 V2.00	0	28. siRNA-IMPa4-25 PSPC1-A488 DAPI IMPa4-A546_e_TileScan_001 (Stage 5 of 49)	00-hmgaXfg5KaiJSxZvXh65wX
89.8341		Cell	2	0.000	1.000	Vesicles Paraspeckle	679	23	siRNA-IMPa4-25 PSPC1-A488 IMPa4-A546 DAPI 8C1-siRNA-IMP-a2-a4 V2.00	0	28. siRNA-IMPa4-25 PSPC1-A488 DAPI IMPa4-A546_e_TileScan_001 (Stage 5 of 49)	00-hmgaXfg5KaiJSxZvXh65wX
78.182		Cell	2	0.000	1.000	Vesicles Paraspeckle	680	24	siRNA-IMPa4-25 PSPC1-A488 IMPa4-A546 DAPI 8C1-siRNA-IMP-a2-a4 V2.00	0	28. siRNA-IMPa4-25 PSPC1-A488 DAPI IMPa4-A546_e_TileScan_001 (Stage 5 of 49)	00-hmgaXfg5KaiJSxZvXh65wX
106.874		Cell	2	0.000	1.000	Vesicles Paraspeckle	681	25	siRNA-IMPa4-25 PSPC1-A488 IMPa4-A546 DAPI 8C1-siRNA-IMP-a2-a4 V2.00	0	28. siRNA-IMPa4-25 PSPC1-A488 DAPI IMPa4-A546_e_TileScan_001 (Stage 5 of 49)	00-hmgaXfg5KaiJSxZvXh65wX
66.2165		Cell	2	0.000	1.000	Vesicles Paraspeckle	684	2	siRNA-IMPa4-25 PSPC1-A488 IMPa4-A546 DAPI 8C1-siRNA-IMP-a2-a4 V2.00	0	28. siRNA-IMPa4-25 PSPC1-A488 DAPI IMPa4-A546_f_TileScan_001 (Stage 6 of 49)	00-msKw4Bka2vSsaGFVweYEJQ
117.931		Cell	2	0.000	1.000	Vesicles Paraspeckle	685	3	siRNA-IMPa4-25 PSPC1-A488 IMPa4-A546 DAPI 8C1-siRNA-IMP-a2-a4 V2.00	0	28. siRNA-IMPa4-25 PSPC1-A488 DAPI IMPa4-A546_f_TileScan_001 (Stage 6 of 49)	00-msKw4Bka2vSsaGFVweYEJQ
126.316		Cell	2	0.000	1.000	Vesicles Paraspeckle	686	4	siRNA-IMPa4-25 PSPC1-A488 IMPa4-A546 DAPI 8C1-siRNA-IMP-a2-a4 V2.00	0	28. siRNA-IMPa4-25 PSPC1-A488 DAPI IMPa4-A546_f_TileScan_001 (Stage 6 of 49)	00-msKw4Bka2vSsaGFVweYEJQ
93.0644		Cell	2	0.000	1.000	Vesicles Paraspeckle	687	5	siRNA-IMPa4-25 PSPC1-A488 IMPa4-A546 DAPI 8C1-siRNA-IMP-a2-a4 V2.00	0	28. siRNA-IMPa4-25 PSPC1-A488 DAPI IMPa4-A546_f_TileScan_001 (Stage 6 of 49)	00-msKw4Bka2vSsaGFVweYEJQ
81.1825		Cell	2	0.000	1.000	Vesicles Paraspeckle	688	6	siRNA-IMPa4-25 PSPC1-A488 IMPa4-A546 DAPI 8C1-siRNA-IMP-a2-a4 V2.00	0	28. siRNA-IMPa4-25 PSPC1-A488 DAPI IMPa4-A546_f_TileScan_001 (Stage 6 of 49)	00-msKw4Bka2vSsaGFVweYEJQ
105.015		Cell	2	0.000	1.000	Vesicles Paraspeckle	689	7	siRNA-IMPa4-25 PSPC1-A488 IMPa4-A546 DAPI 8C1-siRNA-IMP-a2-a4 V2.00	0	28. siRNA-IMPa4-25 PSPC1-A488 DAPI IMPa4-A546_f_TileScan_001 (Stage 6 of 49)	00-msKw4Bka2vSsaGFVweYEJQ
91.8746		Cell	2	0.000	1.000	Vesicles Paraspeckle	690	8	siRNA-IMPa4-25 PSPC1-A488 IMPa4-A546 DAPI 8C1-siRNA-IMP-a2-a4 V2.00	0	28. siRNA-IMPa4-25 PSPC1-A488 DAPI IMPa4-A546_f_TileScan_001 (Stage 6 of 49)	00-msKw4Bka2vSsaGFVweYEJQ
79.1284		Cell	2	0.000	1.000	Vesicles Paraspeckle	691	9	siRNA-IMPa4-25 PSPC1-A488 IMPa4-A546 DAPI 8C1-siRNA-IMP-a2-a4 V2.00	0	28. siRNA-IMPa4-25 PSPC1-A488 DAPI IMPa4-A546_f_TileScan_001 (Stage 6 of 49)	00-msKw4Bka2vSsaGFVweYEJQ
72.2164		Cell	2	0.000	1.000	Vesicles Paraspeckle	692	10	siRNA-IMPa4-25 PSPC1-A488 IMPa4-A546 DAPI 8C1-siRNA-IMP-a2-a4 V2.00	0	28. siRNA-IMPa4-25 PSPC1-A488 DAPI IMPa4-A546_f_TileScan_001 (Stage 6 of 49)	00-msKw4Bka2vSsaGFVweYEJQ
56.1345		Cell	2	0.000	1.000	Vesicles Paraspeckle	693	11	siRNA-IMPa4-25 PSPC1-A488 IMPa4-A546 DAPI 8C1-siRNA-IMP-a2-a4 V2.00	0	28. siRNA-IMPa4-25 PSPC1-A488 DAPI IMPa4-A546_f_TileScan_001 (Stage 6 of 49)	00-msKw4Bka2vSsaGFVweYEJQ
79.25		Cell	2	0.000	1.000	Vesicles Paraspeckle	694	12	siRNA-IMPa4-25 PSPC1-A488 IMPa4-A546 DAPI 8C1-siRNA-IMP-a2-a4 V2.00	0	28. siRNA-IMPa4-25 PSPC1-A488 DAPI IMPa4-A546_f_TileScan_001 (Stage 6 of 49)	00-msKw4Bka2vSsaGFVweYEJQ
55.3215		Cell	2	0.000	1.000	Vesicles Paraspeckle	695	13	siRNA-IMPa4-25 PSPC1-A488 IMPa4-A546 DAPI 8C1-siRNA-IMP-a2-a4 V2.00	0	28. siRNA-IMPa4-25 PSPC1-A488 DAPI IMPa4-A546_f_TileScan_001 (Stage 6 of 49)	00-msKw4Bka2vSsaGFVweYEJQ
71.2528		Cell	2	0.000	1.000	Vesicles Paraspeckle	697	1	siRNA-IMPa4-25 PSPC1-A488 IMPa4-A546 DAPI 8C1-siRNA-IMP-a2-a4 V2.00	0	28. siRNA-IMPa4-25 PSPC1-A488 DAPI IMPa4-A546_g_TileScan_001 (Stage 7 of 49)	00-BJEfpNdjQqWk26mq6FDd6Z
135.272		Cell	2	0.000	1.000	Vesicles Paraspeckle	698	2	siRNA-IMPa4-25 PSPC1-A488 IMPa4-A546 DAPI 8C1-siRNA-IMP-a2-a4 V2.00	0	28. siRNA-IMPa4-25 PSPC1-A488 DAPI IMPa4-A546_g_TileScan_001 (Stage 7 of 49)	00-BJEfpNdjQqWk26mq6FDd6Z
123.537		Cell	2	0.000	1.000	Vesicles Paraspeckle	699	3	siRNA-IMPa4-25 PSPC1-A488 IMPa4-A546 DAPI 8C1-siRNA-IMP-a2-a4 V2.00	0	28. siRNA-IMPa4-25 PSPC1-A488 DAPI IMPa4-A546_g_TileScan_001 (Stage 7 of 49)	00-BJEfpNdjQqWk26mq6FDd6Z
104.865		Cell	2	0.000	1.000	Vesicles Paraspeckle	700	4	siRNA-IMPa4-25 PSPC1-A488 IMPa4-A546 DAPI 8C1-siRNA-IMP-a2-a4 V2.00	0	28. siRNA-IMPa4-25 PSPC1-A488 DAPI IMPa4-A546_g_TileScan_001 (Stage 7 of 49)	00-BJEfpNdjQqWk26mq6FDd6Z
119.315		Cell	2	0.000	1.000	Vesicles Paraspeckle	701	5	siRNA-IMPa4-25 PSPC1-A488 IMPa4-A546 DAPI 8C1-siRNA-IMP-a2-a4 V2.00	0	28. siRNA-IMPa4-25 PSPC1-A488 DAPI IMPa4-A546_g_TileScan_001 (Stage 7 of 49)	00-BJEfpNdjQqWk26mq6FDd6Z
88.1127		Cell	2	0.000	1.000	Vesicles Paraspeckle	702	6	siRNA-IMPa4-25 PSPC1-A488 IMPa4-A546 DAPI 8C1-siRNA-IMP-a2-a4 V2.00	0	28. siRNA-IMPa4-25 PSPC1-A488 DAPI IMPa4-A546_g_TileScan_001 (Stage 7 of 49)	00-BJEfpNdjQqWk26mq6FDd6Z
59.673		Cell	2	0.000	1.000	Vesicles Paraspeckle	703	7	siRNA-IMPa4-25 PSPC1-A488 IMPa4-A546 DAPI 8C1-siRNA-IMP-a2-a4 V2.00	0	28. siRNA-IMPa4-25 PSPC1-A488 DAPI IMPa4-A546_g_TileScan_001 (Stage 7 of 49)	00-BJEfpNdjQqWk26mq6FDd6Z
100.537		Cell	2	0.000	1.000	Vesicles Paraspeckle	704	8	siRNA-IMPa4-25 PSPC1-A488 IMPa4-A546 DAPI 8C1-siRNA-IMP-a2-a4 V2.00	0	28. siRNA-IMPa4-25 PSPC1-A488 DAPI IMPa4-A546_g_TileScan_001 (Stage 7 of 49)	00-BJEfpNdjQqWk26mq6FDd6Z
114.217		Cell	2	0.000	1.000	Vesicles Paraspeckle	705	9	siRNA-IMPa4-25 PSPC1-A488 IMPa4-A546 DAPI 8C1-siRNA-IMP-a2-a4 V2.00	0	28. siRNA-IMPa4-25 PSPC1-A488 DAPI IMPa4-A546_g_TileScan_001 (Stage 7 of 49)	00-BJEfpNdjQqWk26mq6FDd6Z
73.7048		Cell	2	0.000	1.000	Vesicles Paraspeckle	706	10	siRNA-IMPa4-25 PSPC1-A488 IMPa4-A546 DAPI 8C1-siRNA-IMP-a2-a4 V2.00	0	28. siRNA-IMPa4-25 PSPC1-A488 DAPI IMPa4-A546_g_TileScan_001 (Stage 7 of 49)	00-BJEfpNdjQqWk26mq6FDd6Z
60.6886		Cell	2	0.000	1.000	Vesicles Paraspeckle	707	11	siRNA-IMPa4-25 PSPC1-A488 IMPa4-A546 DAPI 8C1-siRNA-IMP-a2-a4 V2.00	0	28. siRNA-IMPa4-25 PSPC1-A488 DAPI IMPa4-A546_g_TileScan_001 (Stage 7 of 49)	00-BJEfpNdjQqWk26mq6FDd6Z
88.3109		Cell	2	0.000	1.000	Vesicles Paraspeckle	708	12	siRNA-IMPa4-25 PSPC1-A488 IMPa4-A546 DAPI 8C1-siRNA-IMP-a2-a4 V2.00	0	28. siRNA-IMPa4-25 PSPC1-A488 DAPI IMPa4-A546_g_TileScan_001 (Stage 7 of 49)	00-BJEfpNdjQqWk26mq6FDd6Z
121.033		Cell	2	0.000	1.000	Vesicles Paraspeckle	709	13	siRNA-IMPa4-25 PSPC1-A488 IMPa4-A546 DAPI 8C1-siRNA-IMP-a2-a4 V2.00	0	28. siRNA-IMPa4-25 PSPC1-A488 DAPI IMPa4-A546_g_TileScan_001 (Stage 7 of 49)	00-BJEfpNdjQqWk26mq6FDd6Z
111.832		Cell	2	0.000	1.000	Vesicles Paraspeckle	710	14	siRNA-IMPa4-25 PSPC1-A488 IMPa4-A546 DAPI 8C1-siRNA-IMP-a2-a4 V2.00	0	28. siRNA-IMPa4-25 PSPC1-A488 DAPI IMPa4-A546_g_TileScan_001 (Stage 7 of 49)	00-BJEfpNdjQqWk26mq6FDd6Z
75.0954		Cell	2	0.000	1.000	Vesicles Paraspeckle	712	16	siRNA-IMPa4-25 PSPC1-A488 IMPa4-A546 DAPI 8C1-siRNA-IMP-a2-a4 V2.00	0	28. siRNA-IMPa4-25 PSPC1-A488 DAPI IMPa4-A546_g_TileScan_001 (Stage 7 of 49)	00-BJEfpNdjQqWk26mq6FDd6Z
76.9904		Cell	2	0.000	1.000	Vesicles Paraspeckle	713	17	siRNA-IMPa4-25 PSPC1-A488 IMPa4-A546 DAPI 8C1-siRNA-IMP-a2-a4 V2.00	0	28. siRNA-IMPa4-25 PSPC1-A488 DAPI IMPa4-A546_g_TileScan_001 (Stage 7 of 49)	00-BJEfpNdjQqWk26mq6FDd6Z
82.3077		Cell	2	0.000	1.000	Vesicles Paraspeckle	714	18	siRNA-IMPa4-25 PSPC1-A488 IMPa4-A546 DAPI 8C1-siRNA-IMP-a2-a4 V2.00	0	28. siRNA-IMPa4-25 PSPC1-A488 DAPI IMPa4-A546_g_TileScan_001 (Stage 7 of 49)	00-BJEfpNdjQqWk26mq6FDd6Z
167		Cell	2	0.000	1.000	Vesicles Paraspeckle	715	19	siRNA-IMPa4-25 PSPC1-A488 IMPa4-A546 DAPI 8C1-siRNA-IMP-a2-a4 V2.00	0	28. siRNA-IMPa4-25 PSPC1-A488 DAPI IMPa4-A546_g_TileScan_001 (Stage 7 of 49)	00-BJEfpNdjQqWk26mq6FDd6Z
47.0764		Cell	2	0.000	1.000	Vesicles Paraspeckle	716	20	siRNA-IMPa4-25 PSPC1-A488 IMPa4-A546 DAPI 8C1-siRNA-IMP-a2-a4 V2.00	0	28. siRNA-IMPa4-25 PSPC1-A488 DAPI IMPa4-A546_g_TileScan_001 (Stage 7 of 49)	00-BJEfpNdjQqWk26mq6FDd6Z
92.948		Cell	2	0.000	1.000	Vesicles Paraspeckle	717	21	siRNA-IMPa4-25 PSPC1-A488 IMPa4-A546 DAPI 8C1-siRNA-IMP-a2-a4 V2.00	0	28. siRNA-IMPa4-25 PSPC1-A488 DAPI IMPa4-A546_g_TileScan_001 (Stage 7 of 49)	00-BJEfpNdjQqWk26mq6FDd6Z
85.5294		Cell	2	0.000	1.000	Vesicles Paraspeckle	718	22	siRNA-IMPa4-25 PSPC1-A488 IMPa4-A546 DAPI 8C1-siRNA-IMP-a2-a4 V2.00	0	28. siRNA-IMPa4-25 PSPC1-A488 DAPI IMPa4-A546_g_TileScan_001 (Stage 7 of 49)	00-BJEfpNdjQqWk26mq6FDd6Z
80.4348		Cell	2	0.000	1.000	Vesicles Paraspeckle	719	23	siRNA-IMPa4-25 PSPC1-A488 IMPa4-A546 DAPI 8C1-siRNA-IMP-a2-a4 V2.00	0	28. siRNA-IMPa4-25 PSPC1-A488 DAPI IMPa4-A546_g_TileScan_001 (Stage 7 of 49)	00-BJEfpNdjQqWk26mq6FDd6Z
64.9476		Cell	2	0.000	1.000	Vesicles Paraspeckle	720	24	siRNA-IMPa4-25 PSPC1-A488 IMPa4-A546 DAPI 8C1-siRNA-IMP-a2-a4 V2.00	0	28. siRNA-IMPa4-25 PSPC1-A488 DAPI IMPa4-A546_g_TileScan_001 (Stage 7 of 49)	00-BJEfpNdjQqWk26mq6FDd6Z
95.8699		Cell	2	0.000	1.000	Vesicles Paraspeckle	721	25	siRNA-IMPa4-25 PSPC1-A488 IMPa4-A546 DAPI 8C1-siRNA-IMP-a2-a4 V2.00	0	28. siRNA-IMPa4-25 PSPC1-A488 DAPI IMPa4-A546_g_TileScan_001 (Stage 7 of 49)	00-BJEfpNdjQqWk26mq6FDd6Z
94.3697		Cell	2	0.000	1.000	Vesicles Paraspeckle	722	26	siRNA-IMPa4-25 PSPC1-A488 IMPa4-A546 DAPI 8C1-siRNA-IMP-a2-a4 V2.00	0	28. siRNA-IMPa4-25 PSPC1-A488 DAPI IMPa4-A546_g_TileScan_001 (Stage 7 of 49)	00-BJEfpNdjQqWk26mq6FDd6Z
63.6919		Cell	2	0.000	1.000	Vesicles Paraspeckle	723	0	siRNA-IMPa4-25 PSPC1-A488 IMPa4-A546 DAPI 8C1-siRNA-IMP-a2-a4 V2.00	0	28. siRNA-IMPa4-25 PSPC1-A488 DAPI IMPa4-A546_h_TileScan_001 (Stage 8 of 49)	00-ogQUkcjNZepq4gJh6U3umV
80.6543		Cell	2	0.000	1.000	Vesicles Paraspeckle	724	1	siRNA-IMPa4-25 PSPC1-A488 IMPa4-A546 DAPI 8C1-siRNA-IMP-a2-a4 V2.00	0	28. siRNA-IMPa4-25 PSPC1-A488 DAPI IMPa4-A546_h_TileScan_001 (Stage 8 of 49)	00-ogQUkcjNZepq4gJh6U3umV
82.1382		Cell	2	0.000	1.000	Vesicles Paraspeckle	725	2	siRNA-IMPa4-25 PSPC1-A488 IMPa4-A546 DAPI 8C1-siRNA-IMP-a2-a4 V2.00	0	28. siRNA-IMPa4-25 PSPC1-A488 DAPI IMPa4-A546_h_TileScan_001 (Stage 8 of 49)	00-ogQUkcjNZepq4gJh6U3umV
82.253		Cell	2	0.000	1.000	Vesicles Paraspeckle	727	4	siRNA-IMPa4-25 PSPC1-A488 IMPa4-A546 DAPI 8C1-siRNA-IMP-a2-a4 V2.00	0	28. siRNA-IMPa4-25 PSPC1-A488 DAPI IMPa4-A546_h_TileScan_001 (Stage 8 of 49)	00-ogQUkcjNZepq4gJh6U3umV
89.099		Cell	2	0.000	1.000	Vesicles Paraspeckle	728	5	siRNA-IMPa4-25 PSPC1-A488 IMPa4-A546 DAPI 8C1-siRNA-IMP-a2-a4 V2.00	0	28. siRNA-IMPa4-25 PSPC1-A488 DAPI IMPa4-A546_h_TileScan_001 (Stage 8 of 49)	00-ogQUkcjNZepq4gJh6U3umV
54.3501		Cell	2	0.000	1.000	Vesicles Paraspeckle	729	6	siRNA-IMPa4-25 PSPC1-A488 IMPa4-A546 DAPI 8C1-siRNA-IMP-a2-a4 V2.00	0	28. siRNA-IMPa4-25 PSPC1-A488 DAPI IMPa4-A546_h_TileScan_001 (Stage 8 of 49)	00-ogQUkcjNZepq4gJh6U3umV
34.3121		Cell	2	0.000	1.000	Vesicles Paraspeckle	730	0	siRNA-IMPa4-25 PSPC1-A488 IMPa4-A546 DAPI 8C1-siRNA-IMP-a2-a4 V2.00	0	28. siRNA-IMPa4-25 PSPC1-A488 DAPI IMPa4-A546_i_TileScan_001 (Stage 9 of 49)	00-VYGVg67T6WXWBpXzmmD6LC
59.2702		Cell	2	0.000	1.000	Vesicles Paraspeckle	731	1	siRNA-IMPa4-25 PSPC1-A488 IMPa4-A546 DAPI 8C1-siRNA-IMP-a2-a4 V2.00	0	28. siRNA-IMPa4-25 PSPC1-A488 DAPI IMPa4-A546_i_TileScan_001 (Stage 9 of 49)	00-VYGVg67T6WXWBpXzmmD6LC
66.219		Cell	2	0.000	1.000	Vesicles Paraspeckle	732	2	siRNA-IMPa4-25 PSPC1-A488 IMPa4-A546 DAPI 8C1-siRNA-IMP-a2-a4 V2.00	0	28. siRNA-IMPa4-25 PSPC1-A488 DAPI IMPa4-A546_i_TileScan_001 (Stage 9 of 49)	00-VYGVg67T6WXWBpXzmmD6LC
66.4323		Cell	2	0.000	1.000	Vesicles Paraspeckle	733	3	siRNA-IMPa4-25 PSPC1-A488 IMPa4-A546 DAPI 8C1-siRNA-IMP-a2-a4 V2.00	0	28. siRNA-IMPa4-25 PSPC1-A488 DAPI IMPa4-A546_i_TileScan_001 (Stage 9 of 49)	00-VYGVg67T6WXWBpXzmmD6LC
72.5229		Cell	2	0.000	1.000	Vesicles Paraspeckle	735	5	siRNA-IMPa4-25 PSPC1-A488 IMPa4-A546 DAPI 8C1-siRNA-IMP-a2-a4 V2.00	0	28. siRNA-IMPa4-25 PSPC1-A488 DAPI IMPa4-A546_i_TileScan_001 (Stage 9 of 49)	00-VYGVg67T6WXWBpXzmmD6LC
98.3914		Cell	2	0.000	1.000	Vesicles Paraspeckle	736	6	siRNA-IMPa4-25 PSPC1-A488 IMPa4-A546 DAPI 8C1-siRNA-IMP-a2-a4 V2.00	0	28. siRNA-IMPa4-25 PSPC1-A488 DAPI IMPa4-A546_i_TileScan_001 (Stage 9 of 49)	00-VYGVg67T6WXWBpXzmmD6LC
87.4837		Cell	2	0.000	1.000	Vesicles Paraspeckle	737	7	siRNA-IMPa4-25 PSPC1-A488 IMPa4-A546 DAPI 8C1-siRNA-IMP-a2-a4 V2.00	0	28. siRNA-IMPa4-25 PSPC1-A488 DAPI IMPa4-A546_i_TileScan_001 (Stage 9 of 49)	00-VYGVg67T6WXWBpXzmmD6LC
86.8997		Cell	2	0.000	1.000	Vesicles Paraspeckle	738	8	siRNA-IMPa4-25 PSPC1-A488 IMPa4-A546 DAPI 8C1-siRNA-IMP-a2-a4 V2.00	0	28. siRNA-IMPa4-25 PSPC1-A488 DAPI IMPa4-A546_i_TileScan_001 (Stage 9 of 49)	00-VYGVg67T6WXWBpXzmmD6LC
48.3809		Cell	2	0.000	1.000	Vesicles Paraspeckle	739	9	siRNA-IMPa4-25 PSPC1-A488 IMPa4-A546 DAPI 8C1-siRNA-IMP-a2-a4 V2.00	0	28. siRNA-IMPa4-25 PSPC1-A488 DAPI IMPa4-A546_i_TileScan_001 (Stage 9 of 49)	00-VYGVg67T6WXWBpXzmmD6LC
73.0478		Cell	2	0.000	1.000	Vesicles Paraspeckle	740	10	siRNA-IMPa4-25 PSPC1-A488 IMPa4-A546 DAPI 8C1-siRNA-IMP-a2-a4 V2.00	0	28. siRNA-IMPa4-25 PSPC1-A488 DAPI IMPa4-A546_i_TileScan_001 (Stage 9 of 49)	00-VYGVg67T6WXWBpXzmmD6LC
53.2794		Cell	2	0.000	1.000	Vesicles Paraspeckle	741	11	siRNA-IMPa4-25 PSPC1-A488 IMPa4-A546 DAPI 8C1-siRNA-IMP-a2-a4 V2.00	0	28. siRNA-IMPa4-25 PSPC1-A488 DAPI IMPa4-A546_i_TileScan_001 (Stage 9 of 49)	00-VYGVg67T6WXWBpXzmmD6LC
74.7713		Cell	2	0.000	1.000	Vesicles Paraspeckle	742	12	siRNA-IMPa4-25 PSPC1-A488 IMPa4-A546 DAPI 8C1-siRNA-IMP-a2-a4 V2.00	0	28. siRNA-IMPa4-25 PSPC1-A488 DAPI IMPa4-A546_i_TileScan_001 (Stage 9 of 49)	00-VYGVg67T6WXWBpXzmmD6LC
72.5265		Cell	2	0.000	1.000	Vesicles Paraspeckle	743	13	siRNA-IMPa4-25 PSPC1-A488 IMPa4-A546 DAPI 8C1-siRNA-IMP-a2-a4 V2.00	0	28. siRNA-IMPa4-25 PSPC1-A488 DAPI IMPa4-A546_i_TileScan_001 (Stage 9 of 49)	00-VYGVg67T6WXWBpXzmmD6LC
52.9777		Cell	2	0.000	1.000	Vesicles Paraspeckle	746	16	siRNA-IMPa4-25 PSPC1-A488 IMPa4-A546 DAPI 8C1-siRNA-IMP-a2-a4 V2.00	0	28. siRNA-IMPa4-25 PSPC1-A488 DAPI IMPa4-A546_i_TileScan_001 (Stage 9 of 49)	00-VYGVg67T6WXWBpXzmmD6LC
100.159		Cell	2	0.000	1.000	Vesicles Paraspeckle	747	17	siRNA-IMPa4-25 PSPC1-A488 IMPa4-A546 DAPI 8C1-siRNA-IMP-a2-a4 V2.00	0	28. siRNA-IMPa4-25 PSPC1-A488 DAPI IMPa4-A546_i_TileScan_001 (Stage 9 of 49)	00-VYGVg67T6WXWBpXzmmD6LC
17.5571		Cell	2	0.000	1.000	Vesicles Paraspeckle	748	18	siRNA-IMPa4-25 PSPC1-A488 IMPa4-A546 DAPI 8C1-siRNA-IMP-a2-a4 V2.00	0	28. siRNA-IMPa4-25 PSPC1-A488 DAPI IMPa4-A546_i_TileScan_001 (Stage 9 of 49)	00-VYGVg67T6WXWBpXzmmD6LC
126.271		Cell	2	0.000	1.000	Vesicles Paraspeckle	749	19	siRNA-IMPa4-25 PSPC1-A488 IMPa4-A546 DAPI 8C1-siRNA-IMP-a2-a4 V2.00	0	28. siRNA-IMPa4-25 PSPC1-A488 DAPI IMPa4-A546_i_TileScan_001 (Stage 9 of 49)	00-VYGVg67T6WXWBpXzmmD6LC
71.9914		Cell	2	0.000	1.000	Vesicles Paraspeckle	750	20	siRNA-IMPa4-25 PSPC1-A488 IMPa4-A546 DAPI 8C1-siRNA-IMP-a2-a4 V2.00	0	28. siRNA-IMPa4-25 PSPC1-A488 DAPI IMPa4-A546_i_TileScan_001 (Stage 9 of 49)	00-VYGVg67T6WXWBpXzmmD6LC
64.0304		Cell	2	0.000	1.000	Vesicles Paraspeckle	751	21	siRNA-IMPa4-25 PSPC1-A488 IMPa4-A546 DAPI 8C1-siRNA-IMP-a2-a4 V2.00	0	28. siRNA-IMPa4-25 PSPC1-A488 DAPI IMPa4-A546_i_TileScan_001 (Stage 9 of 49)	00-VYGVg67T6WXWBpXzmmD6LC
73.7351		Cell	2	0.000	1.000	Vesicles Paraspeckle	752	22	siRNA-IMPa4-25 PSPC1-A488 IMPa4-A546 DAPI 8C1-siRNA-IMP-a2-a4 V2.00	0	28. siRNA-IMPa4-25 PSPC1-A488 DAPI IMPa4-A546_i_TileScan_001 (Stage 9 of 49)	00-VYGVg67T6WXWBpXzmmD6LC
49.7185		Cell	2	0.000	1.000	Vesicles Paraspeckle	753	0	siRNA-IMPa4-25 PSPC1-A488 IMPa4-A546 DAPI 8C1-siRNA-IMP-a2-a4 V2.00	0	28. siRNA-IMPa4-25 PSPC1-A488 DAPI IMPa4-A546_j_TileScan_001 (Stage 10 of 49)	00-tiXU3XBgdFDQ5PS9NgGSnf
45.1437		Cell	2	0.000	1.000	Vesicles Paraspeckle	754	1	siRNA-IMPa4-25 PSPC1-A488 IMPa4-A546 DAPI 8C1-siRNA-IMP-a2-a4 V2.00	0	28. siRNA-IMPa4-25 PSPC1-A488 DAPI IMPa4-A546_j_TileScan_001 (Stage 10 of 49)	00-tiXU3XBgdFDQ5PS9NgGSnf
47.9549		Cell	2	0.000	1.000	Vesicles Paraspeckle	755	2	siRNA-IMPa4-25 PSPC1-A488 IMPa4-A546 DAPI 8C1-siRNA-IMP-a2-a4 V2.00	0	28. siRNA-IMPa4-25 PSPC1-A488 DAPI IMPa4-A546_j_TileScan_001 (Stage 10 of 49)	00-tiXU3XBgdFDQ5PS9NgGSnf
41.6919		Cell	2	0.000	1.000	Vesicles Paraspeckle	758	5	siRNA-IMPa4-25 PSPC1-A488 IMPa4-A546 DAPI 8C1-siRNA-IMP-a2-a4 V2.00	0	28. siRNA-IMPa4-25 PSPC1-A488 DAPI IMPa4-A546_j_TileScan_001 (Stage 10 of 49)	00-tiXU3XBgdFDQ5PS9NgGSnf
39.6438		Cell	2	0.000	1.000	Vesicles Paraspeckle	759	6	siRNA-IMPa4-25 PSPC1-A488 IMPa4-A546 DAPI 8C1-siRNA-IMP-a2-a4 V2.00	0	28. siRNA-IMPa4-25 PSPC1-A488 DAPI IMPa4-A546_j_TileScan_001 (Stage 10 of 49)	00-tiXU3XBgdFDQ5PS9NgGSnf
53.9029		Cell	2	0.000	1.000	Vesicles Paraspeckle	760	7	siRNA-IMPa4-25 PSPC1-A488 IMPa4-A546 DAPI 8C1-siRNA-IMP-a2-a4 V2.00	0	28. siRNA-IMPa4-25 PSPC1-A488 DAPI IMPa4-A546_j_TileScan_001 (Stage 10 of 49)	00-tiXU3XBgdFDQ5PS9NgGSnf
65.2403		Cell	2	0.000	1.000	Vesicles Paraspeckle	761	8	siRNA-IMPa4-25 PSPC1-A488 IMPa4-A546 DAPI 8C1-siRNA-IMP-a2-a4 V2.00	0	28. siRNA-IMPa4-25 PSPC1-A488 DAPI IMPa4-A546_j_TileScan_001 (Stage 10 of 49)	00-tiXU3XBgdFDQ5PS9NgGSnf
70.1842		Cell	2	0.000	1.000	Vesicles Paraspeckle	762	9	siRNA-IMPa4-25 PSPC1-A488 IMPa4-A546 DAPI 8C1-siRNA-IMP-a2-a4 V2.00	0	28. siRNA-IMPa4-25 PSPC1-A488 DAPI IMPa4-A546_j_TileScan_001 (Stage 10 of 49)	00-tiXU3XBgdFDQ5PS9NgGSnf
109.375		Cell	2	0.000	1.000	Vesicles Paraspeckle	763	10	siRNA-IMPa4-25 PSPC1-A488 IMPa4-A546 DAPI 8C1-siRNA-IMP-a2-a4 V2.00	0	28. siRNA-IMPa4-25 PSPC1-A488 DAPI IMPa4-A546_j_TileScan_001 (Stage 10 of 49)	00-tiXU3XBgdFDQ5PS9NgGSnf
59.6184		Cell	2	0.000	1.000	Vesicles Paraspeckle	766	13	siRNA-IMPa4-25 PSPC1-A488 IMPa4-A546 DAPI 8C1-siRNA-IMP-a2-a4 V2.00	0	28. siRNA-IMPa4-25 PSPC1-A488 DAPI IMPa4-A546_j_TileScan_001 (Stage 10 of 49)	00-tiXU3XBgdFDQ5PS9NgGSnf
40.5769		Cell	2	0.000	1.000	Vesicles Paraspeckle	767	14	siRNA-IMPa4-25 PSPC1-A488 IMPa4-A546 DAPI 8C1-siRNA-IMP-a2-a4 V2.00	0	28. siRNA-IMPa4-25 PSPC1-A488 DAPI IMPa4-A546_j_TileScan_001 (Stage 10 of 49)	00-tiXU3XBgdFDQ5PS9NgGSnf
183.875		Cell	2	0.000	1.000	Vesicles Paraspeckle	768	15	siRNA-IMPa4-25 PSPC1-A488 IMPa4-A546 DAPI 8C1-siRNA-IMP-a2-a4 V2.00	0	28. siRNA-IMPa4-25 PSPC1-A488 DAPI IMPa4-A546_j_TileScan_001 (Stage 10 of 49)	00-tiXU3XBgdFDQ5PS9NgGSnf
39.9823		Cell	2	0.000	1.000	Vesicles Paraspeckle	770	1	siRNA-IMPa4-25 PSPC1-A488 IMPa4-A546 DAPI 8C1-siRNA-IMP-a2-a4 V2.00	0	28. siRNA-IMPa4-25 PSPC1-A488 DAPI IMPa4-A546_k_TileScan_001 (Stage 11 of 49)	00-4t9RSuoojgMKxLR88WxdVN
63.1458		Cell	2	0.000	1.000	Vesicles Paraspeckle	771	2	siRNA-IMPa4-25 PSPC1-A488 IMPa4-A546 DAPI 8C1-siRNA-IMP-a2-a4 V2.00	0	28. siRNA-IMPa4-25 PSPC1-A488 DAPI IMPa4-A546_k_TileScan_001 (Stage 11 of 49)	00-4t9RSuoojgMKxLR88WxdVN
72.097		Cell	2	0.000	1.000	Vesicles Paraspeckle	772	3	siRNA-IMPa4-25 PSPC1-A488 IMPa4-A546 DAPI 8C1-siRNA-IMP-a2-a4 V2.00	0	28. siRNA-IMPa4-25 PSPC1-A488 DAPI IMPa4-A546_k_TileScan_001 (Stage 11 of 49)	00-4t9RSuoojgMKxLR88WxdVN
61.0353		Cell	2	0.000	1.000	Vesicles Paraspeckle	774	5	siRNA-IMPa4-25 PSPC1-A488 IMPa4-A546 DAPI 8C1-siRNA-IMP-a2-a4 V2.00	0	28. siRNA-IMPa4-25 PSPC1-A488 DAPI IMPa4-A546_k_TileScan_001 (Stage 11 of 49)	00-4t9RSuoojgMKxLR88WxdVN
91.4619		Cell	2	0.000	1.000	Vesicles Paraspeckle	775	6	siRNA-IMPa4-25 PSPC1-A488 IMPa4-A546 DAPI 8C1-siRNA-IMP-a2-a4 V2.00	0	28. siRNA-IMPa4-25 PSPC1-A488 DAPI IMPa4-A546_k_TileScan_001 (Stage 11 of 49)	00-4t9RSuoojgMKxLR88WxdVN
31.7079		Cell	2	0.000	1.000	Vesicles Paraspeckle	776	7	siRNA-IMPa4-25 PSPC1-A488 IMPa4-A546 DAPI 8C1-siRNA-IMP-a2-a4 V2.00	0	28. siRNA-IMPa4-25 PSPC1-A488 DAPI IMPa4-A546_k_TileScan_001 (Stage 11 of 49)	00-4t9RSuoojgMKxLR88WxdVN
71.5206		Cell	2	0.000	1.000	Vesicles Paraspeckle	777	8	siRNA-IMPa4-25 PSPC1-A488 IMPa4-A546 DAPI 8C1-siRNA-IMP-a2-a4 V2.00	0	28. siRNA-IMPa4-25 PSPC1-A488 DAPI IMPa4-A546_k_TileScan_001 (Stage 11 of 49)	00-4t9RSuoojgMKxLR88WxdVN
56.392		Cell	2	0.000	1.000	Vesicles Paraspeckle	778	9	siRNA-IMPa4-25 PSPC1-A488 IMPa4-A546 DAPI 8C1-siRNA-IMP-a2-a4 V2.00	0	28. siRNA-IMPa4-25 PSPC1-A488 DAPI IMPa4-A546_k_TileScan_001 (Stage 11 of 49)	00-4t9RSuoojgMKxLR88WxdVN
55.3419		Cell	2	0.000	1.000	Vesicles Paraspeckle	779	10	siRNA-IMPa4-25 PSPC1-A488 IMPa4-A546 DAPI 8C1-siRNA-IMP-a2-a4 V2.00	0	28. siRNA-IMPa4-25 PSPC1-A488 DAPI IMPa4-A546_k_TileScan_001 (Stage 11 of 49)	00-4t9RSuoojgMKxLR88WxdVN
51.668		Cell	2	0.000	1.000	Vesicles Paraspeckle	780	11	siRNA-IMPa4-25 PSPC1-A488 IMPa4-A546 DAPI 8C1-siRNA-IMP-a2-a4 V2.00	0	28. siRNA-IMPa4-25 PSPC1-A488 DAPI IMPa4-A546_k_TileScan_001 (Stage 11 of 49)	00-4t9RSuoojgMKxLR88WxdVN
59.7461		Cell	2	0.000	1.000	Vesicles Paraspeckle	781	12	siRNA-IMPa4-25 PSPC1-A488 IMPa4-A546 DAPI 8C1-siRNA-IMP-a2-a4 V2.00	0	28. siRNA-IMPa4-25 PSPC1-A488 DAPI IMPa4-A546_k_TileScan_001 (Stage 11 of 49)	00-4t9RSuoojgMKxLR88WxdVN
60.2905		Cell	2	0.000	1.000	Vesicles Paraspeckle	782	13	siRNA-IMPa4-25 PSPC1-A488 IMPa4-A546 DAPI 8C1-siRNA-IMP-a2-a4 V2.00	0	28. siRNA-IMPa4-25 PSPC1-A488 DAPI IMPa4-A546_k_TileScan_001 (Stage 11 of 49)	00-4t9RSuoojgMKxLR88WxdVN
83.0893		Cell	2	0.000	1.000	Vesicles Paraspeckle	783	14	siRNA-IMPa4-25 PSPC1-A488 IMPa4-A546 DAPI 8C1-siRNA-IMP-a2-a4 V2.00	0	28. siRNA-IMPa4-25 PSPC1-A488 DAPI IMPa4-A546_k_TileScan_001 (Stage 11 of 49)	00-4t9RSuoojgMKxLR88WxdVN
72.1933		Cell	2	0.000	1.000	Vesicles Paraspeckle	784	15	siRNA-IMPa4-25 PSPC1-A488 IMPa4-A546 DAPI 8C1-siRNA-IMP-a2-a4 V2.00	0	28. siRNA-IMPa4-25 PSPC1-A488 DAPI IMPa4-A546_k_TileScan_001 (Stage 11 of 49)	00-4t9RSuoojgMKxLR88WxdVN
72.5594		Cell	2	0.000	1.000	Vesicles Paraspeckle	785	16	siRNA-IMPa4-25 PSPC1-A488 IMPa4-A546 DAPI 8C1-siRNA-IMP-a2-a4 V2.00	0	28. siRNA-IMPa4-25 PSPC1-A488 DAPI IMPa4-A546_k_TileScan_001 (Stage 11 of 49)	00-4t9RSuoojgMKxLR88WxdVN
97.6993		Cell	2	0.000	1.000	Vesicles Paraspeckle	786	17	siRNA-IMPa4-25 PSPC1-A488 IMPa4-A546 DAPI 8C1-siRNA-IMP-a2-a4 V2.00	0	28. siRNA-IMPa4-25 PSPC1-A488 DAPI IMPa4-A546_k_TileScan_001 (Stage 11 of 49)	00-4t9RSuoojgMKxLR88WxdVN
18.7097		Cell	2	0.000	1.000	Vesicles Paraspeckle	787	18	siRNA-IMPa4-25 PSPC1-A488 IMPa4-A546 DAPI 8C1-siRNA-IMP-a2-a4 V2.00	0	28. siRNA-IMPa4-25 PSPC1-A488 DAPI IMPa4-A546_k_TileScan_001 (Stage 11 of 49)	00-4t9RSuoojgMKxLR88WxdVN
99.2808		Cell	2	0.000	1.000	Vesicles Paraspeckle	788	19	siRNA-IMPa4-25 PSPC1-A488 IMPa4-A546 DAPI 8C1-siRNA-IMP-a2-a4 V2.00	0	28. siRNA-IMPa4-25 PSPC1-A488 DAPI IMPa4-A546_k_TileScan_001 (Stage 11 of 49)	00-4t9RSuoojgMKxLR88WxdVN
86.6333		Cell	2	0.000	1.000	Vesicles Paraspeckle	789	20	siRNA-IMPa4-25 PSPC1-A488 IMPa4-A546 DAPI 8C1-siRNA-IMP-a2-a4 V2.00	0	28. siRNA-IMPa4-25 PSPC1-A488 DAPI IMPa4-A546_k_TileScan_001 (Stage 11 of 49)	00-4t9RSuoojgMKxLR88WxdVN
56.109		Cell	2	0.000	1.000	Vesicles Paraspeckle	790	21	siRNA-IMPa4-25 PSPC1-A488 IMPa4-A546 DAPI 8C1-siRNA-IMP-a2-a4 V2.00	0	28. siRNA-IMPa4-25 PSPC1-A488 DAPI IMPa4-A546_k_TileScan_001 (Stage 11 of 49)	00-4t9RSuoojgMKxLR88WxdVN
102.446		Cell	2	0.000	1.000	Vesicles Paraspeckle	792	23	siRNA-IMPa4-25 PSPC1-A488 IMPa4-A546 DAPI 8C1-siRNA-IMP-a2-a4 V2.00	0	28. siRNA-IMPa4-25 PSPC1-A488 DAPI IMPa4-A546_k_TileScan_001 (Stage 11 of 49)	00-4t9RSuoojgMKxLR88WxdVN
101.678		Cell	2	0.000	1.000	Vesicles Paraspeckle	794	25	siRNA-IMPa4-25 PSPC1-A488 IMPa4-A546 DAPI 8C1-siRNA-IMP-a2-a4 V2.00	0	28. siRNA-IMPa4-25 PSPC1-A488 DAPI IMPa4-A546_k_TileScan_001 (Stage 11 of 49)	00-4t9RSuoojgMKxLR88WxdVN
111.865		Cell	2	0.000	1.000	Vesicles Paraspeckle	795	26	siRNA-IMPa4-25 PSPC1-A488 IMPa4-A546 DAPI 8C1-siRNA-IMP-a2-a4 V2.00	0	28. siRNA-IMPa4-25 PSPC1-A488 DAPI IMPa4-A546_k_TileScan_001 (Stage 11 of 49)	00-4t9RSuoojgMKxLR88WxdVN
79.2193		Cell	2	0.000	1.000	Vesicles Paraspeckle	796	27	siRNA-IMPa4-25 PSPC1-A488 IMPa4-A546 DAPI 8C1-siRNA-IMP-a2-a4 V2.00	0	28. siRNA-IMPa4-25 PSPC1-A488 DAPI IMPa4-A546_k_TileScan_001 (Stage 11 of 49)	00-4t9RSuoojgMKxLR88WxdVN
41.0057		Cell	2	0.000	1.000	Vesicles Paraspeckle	797	0	siRNA-IMPa4-25 PSPC1-A488 IMPa4-A546 DAPI 8C1-siRNA-IMP-a2-a4 V2.00	0	28. siRNA-IMPa4-25 PSPC1-A488 DAPI IMPa4-A546_l_TileScan_001 (Stage 12 of 49)	00-HpRyoRssSipu9Ld3pmjwd
58.1652		Cell	2	0.000	1.000	Vesicles Paraspeckle	798	1	siRNA-IMPa4-25 PSPC1-A488 IMPa4-A546 DAPI 8C1-siRNA-IMP-a2-a4 V2.00	0	28. siRNA-IMPa4-25 PSPC1-A488 DAPI IMPa4-A546_l_TileScan_001 (Stage 12 of 49)	00-HpRyoRssSipu9Ld3pmjwd
69.2053		Cell	2	0.000	1.000	Vesicles Paraspeckle	799	2	siRNA-IMPa4-25 PSPC1-A488 IMPa4-A546 DAPI 8C1-siRNA-IMP-a2-a4 V2.00	0	28. siRNA-IMPa4-25 PSPC1-A488 DAPI IMPa4-A546_l_TileScan_001 (Stage 12 of 49)	00-HpRyoRssSipu9Ld3pmjwd
68.7945		Cell	2	0.000	1.000	Vesicles Paraspeckle	800	3	siRNA-IMPa4-25 PSPC1-A488 IMPa4-A546 DAPI 8C1-siRNA-IMP-a2-a4 V2.00	0	28. siRNA-IMPa4-25 PSPC1-A488 DAPI IMPa4-A546_l_TileScan_001 (Stage 12 of 49)	00-HpRyoRssSipu9Ld3pmjwd
61.338		Cell	2	0.000	1.000	Vesicles Paraspeckle	801	4	siRNA-IMPa4-25 PSPC1-A488 IMPa4-A546 DAPI 8C1-siRNA-IMP-a2-a4 V2.00	0	28. siRNA-IMPa4-25 PSPC1-A488 DAPI IMPa4-A546_l_TileScan_001 (Stage 12 of 49)	00-HpRyoRssSipu9Ld3pmjwd
69.2668		Cell	2	0.000	1.000	Vesicles Paraspeckle	802	5	siRNA-IMPa4-25 PSPC1-A488 IMPa4-A546 DAPI 8C1-siRNA-IMP-a2-a4 V2.00	0	28. siRNA-IMPa4-25 PSPC1-A488 DAPI IMPa4-A546_l_TileScan_001 (Stage 12 of 49)	00-HpRyoRssSipu9Ld3pmjwd
100.344		Cell	2	0.000	1.000	Vesicles Paraspeckle	803	6	siRNA-IMPa4-25 PSPC1-A488 IMPa4-A546 DAPI 8C1-siRNA-IMP-a2-a4 V2.00	0	28. siRNA-IMPa4-25 PSPC1-A488 DAPI IMPa4-A546_l_TileScan_001 (Stage 12 of 49)	00-HpRyoRssSipu9Ld3pmjwd
77.7915		Cell	2	0.000	1.000	Vesicles Paraspeckle	804	7	siRNA-IMPa4-25 PSPC1-A488 IMPa4-A546 DAPI 8C1-siRNA-IMP-a2-a4 V2.00	0	28. siRNA-IMPa4-25 PSPC1-A488 DAPI IMPa4-A546_l_TileScan_001 (Stage 12 of 49)	00-HpRyoRssSipu9Ld3pmjwd
82.6955		Cell	2	0.000	1.000	Vesicles Paraspeckle	805	8	siRNA-IMPa4-25 PSPC1-A488 IMPa4-A546 DAPI 8C1-siRNA-IMP-a2-a4 V2.00	0	28. siRNA-IMPa4-25 PSPC1-A488 DAPI IMPa4-A546_l_TileScan_001 (Stage 12 of 49)	00-HpRyoRssSipu9Ld3pmjwd
76.7362		Cell	2	0.000	1.000	Vesicles Paraspeckle	807	10	siRNA-IMPa4-25 PSPC1-A488 IMPa4-A546 DAPI 8C1-siRNA-IMP-a2-a4 V2.00	0	28. siRNA-IMPa4-25 PSPC1-A488 DAPI IMPa4-A546_l_TileScan_001 (Stage 12 of 49)	00-HpRyoRssSipu9Ld3pmjwd
122.116		Cell	2	0.000	1.000	Vesicles Paraspeckle	808	11	siRNA-IMPa4-25 PSPC1-A488 IMPa4-A546 DAPI 8C1-siRNA-IMP-a2-a4 V2.00	0	28. siRNA-IMPa4-25 PSPC1-A488 DAPI IMPa4-A546_l_TileScan_001 (Stage 12 of 49)	00-HpRyoRssSipu9Ld3pmjwd
96.4638		Cell	2	0.000	1.000	Vesicles Paraspeckle	809	12	siRNA-IMPa4-25 PSPC1-A488 IMPa4-A546 DAPI 8C1-siRNA-IMP-a2-a4 V2.00	0	28. siRNA-IMPa4-25 PSPC1-A488 DAPI IMPa4-A546_l_TileScan_001 (Stage 12 of 49)	00-HpRyoRssSipu9Ld3pmjwd
82.2467		Cell	2	0.000	1.000	Vesicles Paraspeckle	810	13	siRNA-IMPa4-25 PSPC1-A488 IMPa4-A546 DAPI 8C1-siRNA-IMP-a2-a4 V2.00	0	28. siRNA-IMPa4-25 PSPC1-A488 DAPI IMPa4-A546_l_TileScan_001 (Stage 12 of 49)	00-HpRyoRssSipu9Ld3pmjwd
74.963		Cell	2	0.000	1.000	Vesicles Paraspeckle	811	14	siRNA-IMPa4-25 PSPC1-A488 IMPa4-A546 DAPI 8C1-siRNA-IMP-a2-a4 V2.00	0	28. siRNA-IMPa4-25 PSPC1-A488 DAPI IMPa4-A546_l_TileScan_001 (Stage 12 of 49)	00-HpRyoRssSipu9Ld3pmjwd
124.259		Cell	2	0.000	1.000	Vesicles Paraspeckle	812	15	siRNA-IMPa4-25 PSPC1-A488 IMPa4-A546 DAPI 8C1-siRNA-IMP-a2-a4 V2.00	0	28. siRNA-IMPa4-25 PSPC1-A488 DAPI IMPa4-A546_l_TileScan_001 (Stage 12 of 49)	00-HpRyoRssSipu9Ld3pmjwd
82.0794		Cell	2	0.000	1.000	Vesicles Paraspeckle	814	17	siRNA-IMPa4-25 PSPC1-A488 IMPa4-A546 DAPI 8C1-siRNA-IMP-a2-a4 V2.00	0	28. siRNA-IMPa4-25 PSPC1-A488 DAPI IMPa4-A546_l_TileScan_001 (Stage 12 of 49)	00-HpRyoRssSipu9Ld3pmjwd
82.9067		Cell	2	0.000	1.000	Vesicles Paraspeckle	815	18	siRNA-IMPa4-25 PSPC1-A488 IMPa4-A546 DAPI 8C1-siRNA-IMP-a2-a4 V2.00	0	28. siRNA-IMPa4-25 PSPC1-A488 DAPI IMPa4-A546_l_TileScan_001 (Stage 12 of 49)	00-HpRyoRssSipu9Ld3pmjwd
97.8206		Cell	2	0.000	1.000	Vesicles Paraspeckle	816	19	siRNA-IMPa4-25 PSPC1-A488 IMPa4-A546 DAPI 8C1-siRNA-IMP-a2-a4 V2.00	0	28. siRNA-IMPa4-25 PSPC1-A488 DAPI IMPa4-A546_l_TileScan_001 (Stage 12 of 49)	00-HpRyoRssSipu9Ld3pmjwd
101.371		Cell	2	0.000	1.000	Vesicles Paraspeckle	817	20	siRNA-IMPa4-25 PSPC1-A488 IMPa4-A546 DAPI 8C1-siRNA-IMP-a2-a4 V2.00	0	28. siRNA-IMPa4-25 PSPC1-A488 DAPI IMPa4-A546_l_TileScan_001 (Stage 12 of 49)	00-HpRyoRssSipu9Ld3pmjwd
100.52		Cell	2	0.000	1.000	Vesicles Paraspeckle	818	21	siRNA-IMPa4-25 PSPC1-A488 IMPa4-A546 DAPI 8C1-siRNA-IMP-a2-a4 V2.00	0	28. siRNA-IMPa4-25 PSPC1-A488 DAPI IMPa4-A546_l_TileScan_001 (Stage 12 of 49)	00-HpRyoRssSipu9Ld3pmjwd
135.939		Cell	2	0.000	1.000	Vesicles Paraspeckle	822	3	siRNA-IMPa4-25 PSPC1-A488 IMPa4-A546 DAPI 8C1-siRNA-IMP-a2-a4 V2.00	0	28. siRNA-IMPa4-25 PSPC1-A488 DAPI IMPa4-A546_m_TileScan_001 (Stage 13 of 49)	00-ZhnaPckFxFH2yr4hrVc9aA
120.186		Cell	2	0.000	1.000	Vesicles Paraspeckle	823	4	siRNA-IMPa4-25 PSPC1-A488 IMPa4-A546 DAPI 8C1-siRNA-IMP-a2-a4 V2.00	0	28. siRNA-IMPa4-25 PSPC1-A488 DAPI IMPa4-A546_m_TileScan_001 (Stage 13 of 49)	00-ZhnaPckFxFH2yr4hrVc9aA
113.136		Cell	2	0.000	1.000	Vesicles Paraspeckle	824	0	siRNA-IMPa4-25 PSPC1-A488 IMPa4-A546 DAPI 8C1-siRNA-IMP-a2-a4 V2.00	0	28. siRNA-IMPa4-25 PSPC1-A488 DAPI IMPa4-A546_n_TileScan_001 (Stage 14 of 49)	00-MMa7aM4iquGNDEMxcVwG4C
101.571		Cell	2	0.000	1.000	Vesicles Paraspeckle	825	1	siRNA-IMPa4-25 PSPC1-A488 IMPa4-A546 DAPI 8C1-siRNA-IMP-a2-a4 V2.00	0	28. siRNA-IMPa4-25 PSPC1-A488 DAPI IMPa4-A546_n_TileScan_001 (Stage 14 of 49)	00-MMa7aM4iquGNDEMxcVwG4C
73.9563		Cell	2	0.000	1.000	Vesicles Paraspeckle	826	2	siRNA-IMPa4-25 PSPC1-A488 IMPa4-A546 DAPI 8C1-siRNA-IMP-a2-a4 V2.00	0	28. siRNA-IMPa4-25 PSPC1-A488 DAPI IMPa4-A546_n_TileScan_001 (Stage 14 of 49)	00-MMa7aM4iquGNDEMxcVwG4C
101.795		Cell	2	0.000	1.000	Vesicles Paraspeckle	827	3	siRNA-IMPa4-25 PSPC1-A488 IMPa4-A546 DAPI 8C1-siRNA-IMP-a2-a4 V2.00	0	28. siRNA-IMPa4-25 PSPC1-A488 DAPI IMPa4-A546_n_TileScan_001 (Stage 14 of 49)	00-MMa7aM4iquGNDEMxcVwG4C
83.3211		Cell	2	0.000	1.000	Vesicles Paraspeckle	828	4	siRNA-IMPa4-25 PSPC1-A488 IMPa4-A546 DAPI 8C1-siRNA-IMP-a2-a4 V2.00	0	28. siRNA-IMPa4-25 PSPC1-A488 DAPI IMPa4-A546_n_TileScan_001 (Stage 14 of 49)	00-MMa7aM4iquGNDEMxcVwG4C
103.164		Cell	2	0.000	1.000	Vesicles Paraspeckle	829	5	siRNA-IMPa4-25 PSPC1-A488 IMPa4-A546 DAPI 8C1-siRNA-IMP-a2-a4 V2.00	0	28. siRNA-IMPa4-25 PSPC1-A488 DAPI IMPa4-A546_n_TileScan_001 (Stage 14 of 49)	00-MMa7aM4iquGNDEMxcVwG4C
79.5541		Cell	2	0.000	1.000	Vesicles Paraspeckle	830	6	siRNA-IMPa4-25 PSPC1-A488 IMPa4-A546 DAPI 8C1-siRNA-IMP-a2-a4 V2.00	0	28. siRNA-IMPa4-25 PSPC1-A488 DAPI IMPa4-A546_n_TileScan_001 (Stage 14 of 49)	00-MMa7aM4iquGNDEMxcVwG4C
119.03		Cell	2	0.000	1.000	Vesicles Paraspeckle	831	7	siRNA-IMPa4-25 PSPC1-A488 IMPa4-A546 DAPI 8C1-siRNA-IMP-a2-a4 V2.00	0	28. siRNA-IMPa4-25 PSPC1-A488 DAPI IMPa4-A546_n_TileScan_001 (Stage 14 of 49)	00-MMa7aM4iquGNDEMxcVwG4C
79.1609		Cell	2	0.000	1.000	Vesicles Paraspeckle	832	8	siRNA-IMPa4-25 PSPC1-A488 IMPa4-A546 DAPI 8C1-siRNA-IMP-a2-a4 V2.00	0	28. siRNA-IMPa4-25 PSPC1-A488 DAPI IMPa4-A546_n_TileScan_001 (Stage 14 of 49)	00-MMa7aM4iquGNDEMxcVwG4C
95.3811		Cell	2	0.000	1.000	Vesicles Paraspeckle	833	9	siRNA-IMPa4-25 PSPC1-A488 IMPa4-A546 DAPI 8C1-siRNA-IMP-a2-a4 V2.00	0	28. siRNA-IMPa4-25 PSPC1-A488 DAPI IMPa4-A546_n_TileScan_001 (Stage 14 of 49)	00-MMa7aM4iquGNDEMxcVwG4C
141.429		Cell	2	0.000	1.000	Vesicles Paraspeckle	834	10	siRNA-IMPa4-25 PSPC1-A488 IMPa4-A546 DAPI 8C1-siRNA-IMP-a2-a4 V2.00	0	28. siRNA-IMPa4-25 PSPC1-A488 DAPI IMPa4-A546_n_TileScan_001 (Stage 14 of 49)	00-MMa7aM4iquGNDEMxcVwG4C
118.637		Cell	2	0.000	1.000	Vesicles Paraspeckle	835	11	siRNA-IMPa4-25 PSPC1-A488 IMPa4-A546 DAPI 8C1-siRNA-IMP-a2-a4 V2.00	0	28. siRNA-IMPa4-25 PSPC1-A488 DAPI IMPa4-A546_n_TileScan_001 (Stage 14 of 49)	00-MMa7aM4iquGNDEMxcVwG4C
153.068		Cell	2	0.000	1.000	Vesicles Paraspeckle	836	12	siRNA-IMPa4-25 PSPC1-A488 IMPa4-A546 DAPI 8C1-siRNA-IMP-a2-a4 V2.00	0	28. siRNA-IMPa4-25 PSPC1-A488 DAPI IMPa4-A546_n_TileScan_001 (Stage 14 of 49)	00-MMa7aM4iquGNDEMxcVwG4C
124.089		Cell	2	0.000	1.000	Vesicles Paraspeckle	837	13	siRNA-IMPa4-25 PSPC1-A488 IMPa4-A546 DAPI 8C1-siRNA-IMP-a2-a4 V2.00	0	28. siRNA-IMPa4-25 PSPC1-A488 DAPI IMPa4-A546_n_TileScan_001 (Stage 14 of 49)	00-MMa7aM4iquGNDEMxcVwG4C
151.84		Cell	2	0.000	1.000	Vesicles Paraspeckle	838	14	siRNA-IMPa4-25 PSPC1-A488 IMPa4-A546 DAPI 8C1-siRNA-IMP-a2-a4 V2.00	0	28. siRNA-IMPa4-25 PSPC1-A488 DAPI IMPa4-A546_n_TileScan_001 (Stage 14 of 49)	00-MMa7aM4iquGNDEMxcVwG4C
141.352		Cell	2	0.000	1.000	Vesicles Paraspeckle	839	15	siRNA-IMPa4-25 PSPC1-A488 IMPa4-A546 DAPI 8C1-siRNA-IMP-a2-a4 V2.00	0	28. siRNA-IMPa4-25 PSPC1-A488 DAPI IMPa4-A546_n_TileScan_001 (Stage 14 of 49)	00-MMa7aM4iquGNDEMxcVwG4C
87.4125		Cell	2	0.000	1.000	Vesicles Paraspeckle	840	16	siRNA-IMPa4-25 PSPC1-A488 IMPa4-A546 DAPI 8C1-siRNA-IMP-a2-a4 V2.00	0	28. siRNA-IMPa4-25 PSPC1-A488 DAPI IMPa4-A546_n_TileScan_001 (Stage 14 of 49)	00-MMa7aM4iquGNDEMxcVwG4C
109.379		Cell	2	0.000	1.000	Vesicles Paraspeckle	841	17	siRNA-IMPa4-25 PSPC1-A488 IMPa4-A546 DAPI 8C1-siRNA-IMP-a2-a4 V2.00	0	28. siRNA-IMPa4-25 PSPC1-A488 DAPI IMPa4-A546_n_TileScan_001 (Stage 14 of 49)	00-MMa7aM4iquGNDEMxcVwG4C
84.9649		Cell	2	0.000	1.000	Vesicles Paraspeckle	842	18	siRNA-IMPa4-25 PSPC1-A488 IMPa4-A546 DAPI 8C1-siRNA-IMP-a2-a4 V2.00	0	28. siRNA-IMPa4-25 PSPC1-A488 DAPI IMPa4-A546_n_TileScan_001 (Stage 14 of 49)	00-MMa7aM4iquGNDEMxcVwG4C
81.1464		Cell	2	0.000	1.000	Vesicles Paraspeckle	843	19	siRNA-IMPa4-25 PSPC1-A488 IMPa4-A546 DAPI 8C1-siRNA-IMP-a2-a4 V2.00	0	28. siRNA-IMPa4-25 PSPC1-A488 DAPI IMPa4-A546_n_TileScan_001 (Stage 14 of 49)	00-MMa7aM4iquGNDEMxcVwG4C
106.272		Cell	2	0.000	1.000	Vesicles Paraspeckle	844	20	siRNA-IMPa4-25 PSPC1-A488 IMPa4-A546 DAPI 8C1-siRNA-IMP-a2-a4 V2.00	0	28. siRNA-IMPa4-25 PSPC1-A488 DAPI IMPa4-A546_n_TileScan_001 (Stage 14 of 49)	00-MMa7aM4iquGNDEMxcVwG4C
150.87		Cell	2	0.000	1.000	Vesicles Paraspeckle	845	21	siRNA-IMPa4-25 PSPC1-A488 IMPa4-A546 DAPI 8C1-siRNA-IMP-a2-a4 V2.00	0	28. siRNA-IMPa4-25 PSPC1-A488 DAPI IMPa4-A546_n_TileScan_001 (Stage 14 of 49)	00-MMa7aM4iquGNDEMxcVwG4C
128.586		Cell	2	0.000	1.000	Vesicles Paraspeckle	846	22	siRNA-IMPa4-25 PSPC1-A488 IMPa4-A546 DAPI 8C1-siRNA-IMP-a2-a4 V2.00	0	28. siRNA-IMPa4-25 PSPC1-A488 DAPI IMPa4-A546_n_TileScan_001 (Stage 14 of 49)	00-MMa7aM4iquGNDEMxcVwG4C
17.1111		Cell	2	0.000	1.000	Vesicles Paraspeckle	847	0	siRNA-IMPa4-25 PSPC1-A488 IMPa4-A546 DAPI 8C1-siRNA-IMP-a2-a4 V2.00	0	28. siRNA-IMPa4-25 PSPC1-A488 DAPI IMPa4-A546_o_TileScan_001 (Stage 15 of 49)	00-jDBCk6QkNCVvvVtsxyohk7
15.0842		Cell	2	0.000	1.000	Vesicles Paraspeckle	848	1	siRNA-IMPa4-25 PSPC1-A488 IMPa4-A546 DAPI 8C1-siRNA-IMP-a2-a4 V2.00	0	28. siRNA-IMPa4-25 PSPC1-A488 DAPI IMPa4-A546_o_TileScan_001 (Stage 15 of 49)	00-jDBCk6QkNCVvvVtsxyohk7
89		Cell	2	0.000	1.000	Vesicles Paraspeckle	849	2	siRNA-IMPa4-25 PSPC1-A488 IMPa4-A546 DAPI 8C1-siRNA-IMP-a2-a4 V2.00	0	28. siRNA-IMPa4-25 PSPC1-A488 DAPI IMPa4-A546_o_TileScan_001 (Stage 15 of 49)	00-jDBCk6QkNCVvvVtsxyohk7
86.658		Cell	2	0.000	1.000	Vesicles Paraspeckle	850	3	siRNA-IMPa4-25 PSPC1-A488 IMPa4-A546 DAPI 8C1-siRNA-IMP-a2-a4 V2.00	0	28. siRNA-IMPa4-25 PSPC1-A488 DAPI IMPa4-A546_o_TileScan_001 (Stage 15 of 49)	00-jDBCk6QkNCVvvVtsxyohk7
105.006		Cell	2	0.000	1.000	Vesicles Paraspeckle	851	4	siRNA-IMPa4-25 PSPC1-A488 IMPa4-A546 DAPI 8C1-siRNA-IMP-a2-a4 V2.00	0	28. siRNA-IMPa4-25 PSPC1-A488 DAPI IMPa4-A546_o_TileScan_001 (Stage 15 of 49)	00-jDBCk6QkNCVvvVtsxyohk7
12.0405		Cell	2	0.000	1.000	Vesicles Paraspeckle	852	0	siRNA-IMPa4-25 PSPC1-A488 IMPa4-A546 DAPI 8C1-siRNA-IMP-a2-a4 V2.00	0	28. siRNA-IMPa4-25 PSPC1-A488 DAPI IMPa4-A546_p_TileScan_001 (Stage 16 of 49)	00-4MBaDQnJXmhxxhnC4JdZn3
81		Cell	2	0.000	1.000	Vesicles Paraspeckle	853	1	siRNA-IMPa4-25 PSPC1-A488 IMPa4-A546 DAPI 8C1-siRNA-IMP-a2-a4 V2.00	0	28. siRNA-IMPa4-25 PSPC1-A488 DAPI IMPa4-A546_p_TileScan_001 (Stage 16 of 49)	00-4MBaDQnJXmhxxhnC4JdZn3
87.8283		Cell	2	0.000	1.000	Vesicles Paraspeckle	855	3	siRNA-IMPa4-25 PSPC1-A488 IMPa4-A546 DAPI 8C1-siRNA-IMP-a2-a4 V2.00	0	28. siRNA-IMPa4-25 PSPC1-A488 DAPI IMPa4-A546_p_TileScan_001 (Stage 16 of 49)	00-4MBaDQnJXmhxxhnC4JdZn3
72.4001		Cell	2	0.000	1.000	Vesicles Paraspeckle	856	4	siRNA-IMPa4-25 PSPC1-A488 IMPa4-A546 DAPI 8C1-siRNA-IMP-a2-a4 V2.00	0	28. siRNA-IMPa4-25 PSPC1-A488 DAPI IMPa4-A546_p_TileScan_001 (Stage 16 of 49)	00-4MBaDQnJXmhxxhnC4JdZn3
73.9624		Cell	2	0.000	1.000	Vesicles Paraspeckle	857	5	siRNA-IMPa4-25 PSPC1-A488 IMPa4-A546 DAPI 8C1-siRNA-IMP-a2-a4 V2.00	0	28. siRNA-IMPa4-25 PSPC1-A488 DAPI IMPa4-A546_p_TileScan_001 (Stage 16 of 49)	00-4MBaDQnJXmhxxhnC4JdZn3
78.1153		Cell	2	0.000	1.000	Vesicles Paraspeckle	858	6	siRNA-IMPa4-25 PSPC1-A488 IMPa4-A546 DAPI 8C1-siRNA-IMP-a2-a4 V2.00	0	28. siRNA-IMPa4-25 PSPC1-A488 DAPI IMPa4-A546_p_TileScan_001 (Stage 16 of 49)	00-4MBaDQnJXmhxxhnC4JdZn3
90.7444		Cell	2	0.000	1.000	Vesicles Paraspeckle	859	7	siRNA-IMPa4-25 PSPC1-A488 IMPa4-A546 DAPI 8C1-siRNA-IMP-a2-a4 V2.00	0	28. siRNA-IMPa4-25 PSPC1-A488 DAPI IMPa4-A546_p_TileScan_001 (Stage 16 of 49)	00-4MBaDQnJXmhxxhnC4JdZn3
49.566		Cell	2	0.000	1.000	Vesicles Paraspeckle	860	8	siRNA-IMPa4-25 PSPC1-A488 IMPa4-A546 DAPI 8C1-siRNA-IMP-a2-a4 V2.00	0	28. siRNA-IMPa4-25 PSPC1-A488 DAPI IMPa4-A546_p_TileScan_001 (Stage 16 of 49)	00-4MBaDQnJXmhxxhnC4JdZn3
93.0443		Cell	2	0.000	1.000	Vesicles Paraspeckle	861	9	siRNA-IMPa4-25 PSPC1-A488 IMPa4-A546 DAPI 8C1-siRNA-IMP-a2-a4 V2.00	0	28. siRNA-IMPa4-25 PSPC1-A488 DAPI IMPa4-A546_p_TileScan_001 (Stage 16 of 49)	00-4MBaDQnJXmhxxhnC4JdZn3
81.9773		Cell	2	0.000	1.000	Vesicles Paraspeckle	862	10	siRNA-IMPa4-25 PSPC1-A488 IMPa4-A546 DAPI 8C1-siRNA-IMP-a2-a4 V2.00	0	28. siRNA-IMPa4-25 PSPC1-A488 DAPI IMPa4-A546_p_TileScan_001 (Stage 16 of 49)	00-4MBaDQnJXmhxxhnC4JdZn3
71.224		Cell	2	0.000	1.000	Vesicles Paraspeckle	863	11	siRNA-IMPa4-25 PSPC1-A488 IMPa4-A546 DAPI 8C1-siRNA-IMP-a2-a4 V2.00	0	28. siRNA-IMPa4-25 PSPC1-A488 DAPI IMPa4-A546_p_TileScan_001 (Stage 16 of 49)	00-4MBaDQnJXmhxxhnC4JdZn3
99.6003		Cell	2	0.000	1.000	Vesicles Paraspeckle	864	12	siRNA-IMPa4-25 PSPC1-A488 IMPa4-A546 DAPI 8C1-siRNA-IMP-a2-a4 V2.00	0	28. siRNA-IMPa4-25 PSPC1-A488 DAPI IMPa4-A546_p_TileScan_001 (Stage 16 of 49)	00-4MBaDQnJXmhxxhnC4JdZn3
104.932		Cell	2	0.000	1.000	Vesicles Paraspeckle	865	13	siRNA-IMPa4-25 PSPC1-A488 IMPa4-A546 DAPI 8C1-siRNA-IMP-a2-a4 V2.00	0	28. siRNA-IMPa4-25 PSPC1-A488 DAPI IMPa4-A546_p_TileScan_001 (Stage 16 of 49)	00-4MBaDQnJXmhxxhnC4JdZn3
97.1641		Cell	2	0.000	1.000	Vesicles Paraspeckle	866	14	siRNA-IMPa4-25 PSPC1-A488 IMPa4-A546 DAPI 8C1-siRNA-IMP-a2-a4 V2.00	0	28. siRNA-IMPa4-25 PSPC1-A488 DAPI IMPa4-A546_p_TileScan_001 (Stage 16 of 49)	00-4MBaDQnJXmhxxhnC4JdZn3
68.0782		Cell	2	0.000	1.000	Vesicles Paraspeckle	867	15	siRNA-IMPa4-25 PSPC1-A488 IMPa4-A546 DAPI 8C1-siRNA-IMP-a2-a4 V2.00	0	28. siRNA-IMPa4-25 PSPC1-A488 DAPI IMPa4-A546_p_TileScan_001 (Stage 16 of 49)	00-4MBaDQnJXmhxxhnC4JdZn3
58.7279		Cell	2	0.000	1.000	Vesicles Paraspeckle	868	16	siRNA-IMPa4-25 PSPC1-A488 IMPa4-A546 DAPI 8C1-siRNA-IMP-a2-a4 V2.00	0	28. siRNA-IMPa4-25 PSPC1-A488 DAPI IMPa4-A546_p_TileScan_001 (Stage 16 of 49)	00-4MBaDQnJXmhxxhnC4JdZn3
55.8467		Cell	2	0.000	1.000	Vesicles Paraspeckle	869	17	siRNA-IMPa4-25 PSPC1-A488 IMPa4-A546 DAPI 8C1-siRNA-IMP-a2-a4 V2.00	0	28. siRNA-IMPa4-25 PSPC1-A488 DAPI IMPa4-A546_p_TileScan_001 (Stage 16 of 49)	00-4MBaDQnJXmhxxhnC4JdZn3
70.3218		Cell	2	0.000	1.000	Vesicles Paraspeckle	870	18	siRNA-IMPa4-25 PSPC1-A488 IMPa4-A546 DAPI 8C1-siRNA-IMP-a2-a4 V2.00	0	28. siRNA-IMPa4-25 PSPC1-A488 DAPI IMPa4-A546_p_TileScan_001 (Stage 16 of 49)	00-4MBaDQnJXmhxxhnC4JdZn3
58.8887		Cell	2	0.000	1.000	Vesicles Paraspeckle	871	19	siRNA-IMPa4-25 PSPC1-A488 IMPa4-A546 DAPI 8C1-siRNA-IMP-a2-a4 V2.00	0	28. siRNA-IMPa4-25 PSPC1-A488 DAPI IMPa4-A546_p_TileScan_001 (Stage 16 of 49)	00-4MBaDQnJXmhxxhnC4JdZn3
85.385		Cell	2	0.000	1.000	Vesicles Paraspeckle	872	20	siRNA-IMPa4-25 PSPC1-A488 IMPa4-A546 DAPI 8C1-siRNA-IMP-a2-a4 V2.00	0	28. siRNA-IMPa4-25 PSPC1-A488 DAPI IMPa4-A546_p_TileScan_001 (Stage 16 of 49)	00-4MBaDQnJXmhxxhnC4JdZn3
57.919		Cell	2	0.000	1.000	Vesicles Paraspeckle	874	1	siRNA-IMPa4-25 PSPC1-A488 IMPa4-A546 DAPI 8C1-siRNA-IMP-a2-a4 V2.00	0	28. siRNA-IMPa4-25 PSPC1-A488 DAPI IMPa4-A546_q_TileScan_001 (Stage 17 of 49)	00-awwfFSCnr4xkKHMLqrVpte
99.1208		Cell	2	0.000	1.000	Vesicles Paraspeckle	875	2	siRNA-IMPa4-25 PSPC1-A488 IMPa4-A546 DAPI 8C1-siRNA-IMP-a2-a4 V2.00	0	28. siRNA-IMPa4-25 PSPC1-A488 DAPI IMPa4-A546_q_TileScan_001 (Stage 17 of 49)	00-awwfFSCnr4xkKHMLqrVpte
71.749		Cell	2	0.000	1.000	Vesicles Paraspeckle	876	3	siRNA-IMPa4-25 PSPC1-A488 IMPa4-A546 DAPI 8C1-siRNA-IMP-a2-a4 V2.00	0	28. siRNA-IMPa4-25 PSPC1-A488 DAPI IMPa4-A546_q_TileScan_001 (Stage 17 of 49)	00-awwfFSCnr4xkKHMLqrVpte
77.5095		Cell	2	0.000	1.000	Vesicles Paraspeckle	877	4	siRNA-IMPa4-25 PSPC1-A488 IMPa4-A546 DAPI 8C1-siRNA-IMP-a2-a4 V2.00	0	28. siRNA-IMPa4-25 PSPC1-A488 DAPI IMPa4-A546_q_TileScan_001 (Stage 17 of 49)	00-awwfFSCnr4xkKHMLqrVpte
68.8143		Cell	2	0.000	1.000	Vesicles Paraspeckle	879	6	siRNA-IMPa4-25 PSPC1-A488 IMPa4-A546 DAPI 8C1-siRNA-IMP-a2-a4 V2.00	0	28. siRNA-IMPa4-25 PSPC1-A488 DAPI IMPa4-A546_q_TileScan_001 (Stage 17 of 49)	00-awwfFSCnr4xkKHMLqrVpte
52.4828		Cell	2	0.000	1.000	Vesicles Paraspeckle	880	7	siRNA-IMPa4-25 PSPC1-A488 IMPa4-A546 DAPI 8C1-siRNA-IMP-a2-a4 V2.00	0	28. siRNA-IMPa4-25 PSPC1-A488 DAPI IMPa4-A546_q_TileScan_001 (Stage 17 of 49)	00-awwfFSCnr4xkKHMLqrVpte
58.3284		Cell	2	0.000	1.000	Vesicles Paraspeckle	881	8	siRNA-IMPa4-25 PSPC1-A488 IMPa4-A546 DAPI 8C1-siRNA-IMP-a2-a4 V2.00	0	28. siRNA-IMPa4-25 PSPC1-A488 DAPI IMPa4-A546_q_TileScan_001 (Stage 17 of 49)	00-awwfFSCnr4xkKHMLqrVpte
80.7785		Cell	2	0.000	1.000	Vesicles Paraspeckle	882	9	siRNA-IMPa4-25 PSPC1-A488 IMPa4-A546 DAPI 8C1-siRNA-IMP-a2-a4 V2.00	0	28. siRNA-IMPa4-25 PSPC1-A488 DAPI IMPa4-A546_q_TileScan_001 (Stage 17 of 49)	00-awwfFSCnr4xkKHMLqrVpte
83.8922		Cell	2	0.000	1.000	Vesicles Paraspeckle	883	10	siRNA-IMPa4-25 PSPC1-A488 IMPa4-A546 DAPI 8C1-siRNA-IMP-a2-a4 V2.00	0	28. siRNA-IMPa4-25 PSPC1-A488 DAPI IMPa4-A546_q_TileScan_001 (Stage 17 of 49)	00-awwfFSCnr4xkKHMLqrVpte
72.9046		Cell	2	0.000	1.000	Vesicles Paraspeckle	884	11	siRNA-IMPa4-25 PSPC1-A488 IMPa4-A546 DAPI 8C1-siRNA-IMP-a2-a4 V2.00	0	28. siRNA-IMPa4-25 PSPC1-A488 DAPI IMPa4-A546_q_TileScan_001 (Stage 17 of 49)	00-awwfFSCnr4xkKHMLqrVpte
83.088		Cell	2	0.000	1.000	Vesicles Paraspeckle	885	12	siRNA-IMPa4-25 PSPC1-A488 IMPa4-A546 DAPI 8C1-siRNA-IMP-a2-a4 V2.00	0	28. siRNA-IMPa4-25 PSPC1-A488 DAPI IMPa4-A546_q_TileScan_001 (Stage 17 of 49)	00-awwfFSCnr4xkKHMLqrVpte
136.492		Cell	2	0.000	1.000	Vesicles Paraspeckle	886	13	siRNA-IMPa4-25 PSPC1-A488 IMPa4-A546 DAPI 8C1-siRNA-IMP-a2-a4 V2.00	0	28. siRNA-IMPa4-25 PSPC1-A488 DAPI IMPa4-A546_q_TileScan_001 (Stage 17 of 49)	00-awwfFSCnr4xkKHMLqrVpte
70.2267		Cell	2	0.000	1.000	Vesicles Paraspeckle	888	15	siRNA-IMPa4-25 PSPC1-A488 IMPa4-A546 DAPI 8C1-siRNA-IMP-a2-a4 V2.00	0	28. siRNA-IMPa4-25 PSPC1-A488 DAPI IMPa4-A546_q_TileScan_001 (Stage 17 of 49)	00-awwfFSCnr4xkKHMLqrVpte
56.0861		Cell	2	0.000	1.000	Vesicles Paraspeckle	889	16	siRNA-IMPa4-25 PSPC1-A488 IMPa4-A546 DAPI 8C1-siRNA-IMP-a2-a4 V2.00	0	28. siRNA-IMPa4-25 PSPC1-A488 DAPI IMPa4-A546_q_TileScan_001 (Stage 17 of 49)	00-awwfFSCnr4xkKHMLqrVpte
53.7384		Cell	2	0.000	1.000	Vesicles Paraspeckle	890	17	siRNA-IMPa4-25 PSPC1-A488 IMPa4-A546 DAPI 8C1-siRNA-IMP-a2-a4 V2.00	0	28. siRNA-IMPa4-25 PSPC1-A488 DAPI IMPa4-A546_q_TileScan_001 (Stage 17 of 49)	00-awwfFSCnr4xkKHMLqrVpte
49.1594		Cell	2	0.000	1.000	Vesicles Paraspeckle	892	19	siRNA-IMPa4-25 PSPC1-A488 IMPa4-A546 DAPI 8C1-siRNA-IMP-a2-a4 V2.00	0	28. siRNA-IMPa4-25 PSPC1-A488 DAPI IMPa4-A546_q_TileScan_001 (Stage 17 of 49)	00-awwfFSCnr4xkKHMLqrVpte
49.2448		Cell	2	0.000	1.000	Vesicles Paraspeckle	893	20	siRNA-IMPa4-25 PSPC1-A488 IMPa4-A546 DAPI 8C1-siRNA-IMP-a2-a4 V2.00	0	28. siRNA-IMPa4-25 PSPC1-A488 DAPI IMPa4-A546_q_TileScan_001 (Stage 17 of 49)	00-awwfFSCnr4xkKHMLqrVpte
53.1259		Cell	2	0.000	1.000	Vesicles Paraspeckle	894	21	siRNA-IMPa4-25 PSPC1-A488 IMPa4-A546 DAPI 8C1-siRNA-IMP-a2-a4 V2.00	0	28. siRNA-IMPa4-25 PSPC1-A488 DAPI IMPa4-A546_q_TileScan_001 (Stage 17 of 49)	00-awwfFSCnr4xkKHMLqrVpte
53.3066		Cell	2	0.000	1.000	Vesicles Paraspeckle	895	22	siRNA-IMPa4-25 PSPC1-A488 IMPa4-A546 DAPI 8C1-siRNA-IMP-a2-a4 V2.00	0	28. siRNA-IMPa4-25 PSPC1-A488 DAPI IMPa4-A546_q_TileScan_001 (Stage 17 of 49)	00-awwfFSCnr4xkKHMLqrVpte
77.7045		Cell	2	0.000	1.000	Vesicles Paraspeckle	896	23	siRNA-IMPa4-25 PSPC1-A488 IMPa4-A546 DAPI 8C1-siRNA-IMP-a2-a4 V2.00	0	28. siRNA-IMPa4-25 PSPC1-A488 DAPI IMPa4-A546_q_TileScan_001 (Stage 17 of 49)	00-awwfFSCnr4xkKHMLqrVpte
65.7424		Cell	2	0.000	1.000	Vesicles Paraspeckle	897	24	siRNA-IMPa4-25 PSPC1-A488 IMPa4-A546 DAPI 8C1-siRNA-IMP-a2-a4 V2.00	0	28. siRNA-IMPa4-25 PSPC1-A488 DAPI IMPa4-A546_q_TileScan_001 (Stage 17 of 49)	00-awwfFSCnr4xkKHMLqrVpte
55.2777		Cell	2	0.000	1.000	Vesicles Paraspeckle	898	25	siRNA-IMPa4-25 PSPC1-A488 IMPa4-A546 DAPI 8C1-siRNA-IMP-a2-a4 V2.00	0	28. siRNA-IMPa4-25 PSPC1-A488 DAPI IMPa4-A546_q_TileScan_001 (Stage 17 of 49)	00-awwfFSCnr4xkKHMLqrVpte
64.52		Cell	2	0.000	1.000	Vesicles Paraspeckle	899	26	siRNA-IMPa4-25 PSPC1-A488 IMPa4-A546 DAPI 8C1-siRNA-IMP-a2-a4 V2.00	0	28. siRNA-IMPa4-25 PSPC1-A488 DAPI IMPa4-A546_q_TileScan_001 (Stage 17 of 49)	00-awwfFSCnr4xkKHMLqrVpte
48.1601		Cell	2	0.000	1.000	Vesicles Paraspeckle	900	0	siRNA-IMPa4-25 PSPC1-A488 IMPa4-A546 DAPI 8C1-siRNA-IMP-a2-a4 V2.00	0	28. siRNA-IMPa4-25 PSPC1-A488 DAPI IMPa4-A546_r_TileScan_001 (Stage 18 of 49)	00-PLobHobAe9VVtqyn28Mvwi
55.3569		Cell	2	0.000	1.000	Vesicles Paraspeckle	901	1	siRNA-IMPa4-25 PSPC1-A488 IMPa4-A546 DAPI 8C1-siRNA-IMP-a2-a4 V2.00	0	28. siRNA-IMPa4-25 PSPC1-A488 DAPI IMPa4-A546_r_TileScan_001 (Stage 18 of 49)	00-PLobHobAe9VVtqyn28Mvwi
71.5903		Cell	2	0.000	1.000	Vesicles Paraspeckle	902	2	siRNA-IMPa4-25 PSPC1-A488 IMPa4-A546 DAPI 8C1-siRNA-IMP-a2-a4 V2.00	0	28. siRNA-IMPa4-25 PSPC1-A488 DAPI IMPa4-A546_r_TileScan_001 (Stage 18 of 49)	00-PLobHobAe9VVtqyn28Mvwi
76.559		Cell	2	0.000	1.000	Vesicles Paraspeckle	903	3	siRNA-IMPa4-25 PSPC1-A488 IMPa4-A546 DAPI 8C1-siRNA-IMP-a2-a4 V2.00	0	28. siRNA-IMPa4-25 PSPC1-A488 DAPI IMPa4-A546_r_TileScan_001 (Stage 18 of 49)	00-PLobHobAe9VVtqyn28Mvwi
77.5638		Cell	2	0.000	1.000	Vesicles Paraspeckle	904	4	siRNA-IMPa4-25 PSPC1-A488 IMPa4-A546 DAPI 8C1-siRNA-IMP-a2-a4 V2.00	0	28. siRNA-IMPa4-25 PSPC1-A488 DAPI IMPa4-A546_r_TileScan_001 (Stage 18 of 49)	00-PLobHobAe9VVtqyn28Mvwi
71.8491		Cell	2	0.000	1.000	Vesicles Paraspeckle	905	5	siRNA-IMPa4-25 PSPC1-A488 IMPa4-A546 DAPI 8C1-siRNA-IMP-a2-a4 V2.00	0	28. siRNA-IMPa4-25 PSPC1-A488 DAPI IMPa4-A546_r_TileScan_001 (Stage 18 of 49)	00-PLobHobAe9VVtqyn28Mvwi
145.663		Cell	2	0.000	1.000	Vesicles Paraspeckle	906	6	siRNA-IMPa4-25 PSPC1-A488 IMPa4-A546 DAPI 8C1-siRNA-IMP-a2-a4 V2.00	0	28. siRNA-IMPa4-25 PSPC1-A488 DAPI IMPa4-A546_r_TileScan_001 (Stage 18 of 49)	00-PLobHobAe9VVtqyn28Mvwi
63.6952		Cell	2	0.000	1.000	Vesicles Paraspeckle	908	8	siRNA-IMPa4-25 PSPC1-A488 IMPa4-A546 DAPI 8C1-siRNA-IMP-a2-a4 V2.00	0	28. siRNA-IMPa4-25 PSPC1-A488 DAPI IMPa4-A546_r_TileScan_001 (Stage 18 of 49)	00-PLobHobAe9VVtqyn28Mvwi
10.5312		Cell	2	0.000	1.000	Vesicles Paraspeckle	909	9	siRNA-IMPa4-25 PSPC1-A488 IMPa4-A546 DAPI 8C1-siRNA-IMP-a2-a4 V2.00	0	28. siRNA-IMPa4-25 PSPC1-A488 DAPI IMPa4-A546_r_TileScan_001 (Stage 18 of 49)	00-PLobHobAe9VVtqyn28Mvwi
51.6062		Cell	2	0.000	1.000	Vesicles Paraspeckle	910	10	siRNA-IMPa4-25 PSPC1-A488 IMPa4-A546 DAPI 8C1-siRNA-IMP-a2-a4 V2.00	0	28. siRNA-IMPa4-25 PSPC1-A488 DAPI IMPa4-A546_r_TileScan_001 (Stage 18 of 49)	00-PLobHobAe9VVtqyn28Mvwi
87.1875		Cell	2	0.000	1.000	Vesicles Paraspeckle	911	11	siRNA-IMPa4-25 PSPC1-A488 IMPa4-A546 DAPI 8C1-siRNA-IMP-a2-a4 V2.00	0	28. siRNA-IMPa4-25 PSPC1-A488 DAPI IMPa4-A546_r_TileScan_001 (Stage 18 of 49)	00-PLobHobAe9VVtqyn28Mvwi
31.4429		Cell	2	0.000	1.000	Vesicles Paraspeckle	912	12	siRNA-IMPa4-25 PSPC1-A488 IMPa4-A546 DAPI 8C1-siRNA-IMP-a2-a4 V2.00	0	28. siRNA-IMPa4-25 PSPC1-A488 DAPI IMPa4-A546_r_TileScan_001 (Stage 18 of 49)	00-PLobHobAe9VVtqyn28Mvwi
87.9941		Cell	2	0.000	1.000	Vesicles Paraspeckle	913	13	siRNA-IMPa4-25 PSPC1-A488 IMPa4-A546 DAPI 8C1-siRNA-IMP-a2-a4 V2.00	0	28. siRNA-IMPa4-25 PSPC1-A488 DAPI IMPa4-A546_r_TileScan_001 (Stage 18 of 49)	00-PLobHobAe9VVtqyn28Mvwi
79.6461		Cell	2	0.000	1.000	Vesicles Paraspeckle	914	14	siRNA-IMPa4-25 PSPC1-A488 IMPa4-A546 DAPI 8C1-siRNA-IMP-a2-a4 V2.00	0	28. siRNA-IMPa4-25 PSPC1-A488 DAPI IMPa4-A546_r_TileScan_001 (Stage 18 of 49)	00-PLobHobAe9VVtqyn28Mvwi
86.3552		Cell	2	0.000	1.000	Vesicles Paraspeckle	915	15	siRNA-IMPa4-25 PSPC1-A488 IMPa4-A546 DAPI 8C1-siRNA-IMP-a2-a4 V2.00	0	28. siRNA-IMPa4-25 PSPC1-A488 DAPI IMPa4-A546_r_TileScan_001 (Stage 18 of 49)	00-PLobHobAe9VVtqyn28Mvwi
71.9258		Cell	2	0.000	1.000	Vesicles Paraspeckle	917	17	siRNA-IMPa4-25 PSPC1-A488 IMPa4-A546 DAPI 8C1-siRNA-IMP-a2-a4 V2.00	0	28. siRNA-IMPa4-25 PSPC1-A488 DAPI IMPa4-A546_r_TileScan_001 (Stage 18 of 49)	00-PLobHobAe9VVtqyn28Mvwi
77.849		Cell	2	0.000	1.000	Vesicles Paraspeckle	918	18	siRNA-IMPa4-25 PSPC1-A488 IMPa4-A546 DAPI 8C1-siRNA-IMP-a2-a4 V2.00	0	28. siRNA-IMPa4-25 PSPC1-A488 DAPI IMPa4-A546_r_TileScan_001 (Stage 18 of 49)	00-PLobHobAe9VVtqyn28Mvwi
71.6261		Cell	2	0.000	1.000	Vesicles Paraspeckle	919	19	siRNA-IMPa4-25 PSPC1-A488 IMPa4-A546 DAPI 8C1-siRNA-IMP-a2-a4 V2.00	0	28. siRNA-IMPa4-25 PSPC1-A488 DAPI IMPa4-A546_r_TileScan_001 (Stage 18 of 49)	00-PLobHobAe9VVtqyn28Mvwi
82.3724		Cell	2	0.000	1.000	Vesicles Paraspeckle	920	20	siRNA-IMPa4-25 PSPC1-A488 IMPa4-A546 DAPI 8C1-siRNA-IMP-a2-a4 V2.00	0	28. siRNA-IMPa4-25 PSPC1-A488 DAPI IMPa4-A546_r_TileScan_001 (Stage 18 of 49)	00-PLobHobAe9VVtqyn28Mvwi
69.4817		Cell	2	0.000	1.000	Vesicles Paraspeckle	921	21	siRNA-IMPa4-25 PSPC1-A488 IMPa4-A546 DAPI 8C1-siRNA-IMP-a2-a4 V2.00	0	28. siRNA-IMPa4-25 PSPC1-A488 DAPI IMPa4-A546_r_TileScan_001 (Stage 18 of 49)	00-PLobHobAe9VVtqyn28Mvwi
44.3405		Cell	2	0.000	1.000	Vesicles Paraspeckle	922	22	siRNA-IMPa4-25 PSPC1-A488 IMPa4-A546 DAPI 8C1-siRNA-IMP-a2-a4 V2.00	0	28. siRNA-IMPa4-25 PSPC1-A488 DAPI IMPa4-A546_r_TileScan_001 (Stage 18 of 49)	00-PLobHobAe9VVtqyn28Mvwi
97.2364		Cell	2	0.000	1.000	Vesicles Paraspeckle	923	23	siRNA-IMPa4-25 PSPC1-A488 IMPa4-A546 DAPI 8C1-siRNA-IMP-a2-a4 V2.00	0	28. siRNA-IMPa4-25 PSPC1-A488 DAPI IMPa4-A546_r_TileScan_001 (Stage 18 of 49)	00-PLobHobAe9VVtqyn28Mvwi
68.8203		Cell	2	0.000	1.000	Vesicles Paraspeckle	925	1	siRNA-IMPa4-25 PSPC1-A488 IMPa4-A546 DAPI 8C1-siRNA-IMP-a2-a4 V2.00	0	28. siRNA-IMPa4-25 PSPC1-A488 DAPI IMPa4-A546_s_TileScan_001 (Stage 19 of 49)	00-YRKdoPvtLeDcWx536MiUz6
12.5201		Cell	2	0.000	1.000	Vesicles Paraspeckle	926	2	siRNA-IMPa4-25 PSPC1-A488 IMPa4-A546 DAPI 8C1-siRNA-IMP-a2-a4 V2.00	0	28. siRNA-IMPa4-25 PSPC1-A488 DAPI IMPa4-A546_s_TileScan_001 (Stage 19 of 49)	00-YRKdoPvtLeDcWx536MiUz6
100.877		Cell	2	0.000	1.000	Vesicles Paraspeckle	927	3	siRNA-IMPa4-25 PSPC1-A488 IMPa4-A546 DAPI 8C1-siRNA-IMP-a2-a4 V2.00	0	28. siRNA-IMPa4-25 PSPC1-A488 DAPI IMPa4-A546_s_TileScan_001 (Stage 19 of 49)	00-YRKdoPvtLeDcWx536MiUz6
91.4753		Cell	2	0.000	1.000	Vesicles Paraspeckle	928	4	siRNA-IMPa4-25 PSPC1-A488 IMPa4-A546 DAPI 8C1-siRNA-IMP-a2-a4 V2.00	0	28. siRNA-IMPa4-25 PSPC1-A488 DAPI IMPa4-A546_s_TileScan_001 (Stage 19 of 49)	00-YRKdoPvtLeDcWx536MiUz6
89.0823		Cell	2	0.000	1.000	Vesicles Paraspeckle	929	5	siRNA-IMPa4-25 PSPC1-A488 IMPa4-A546 DAPI 8C1-siRNA-IMP-a2-a4 V2.00	0	28. siRNA-IMPa4-25 PSPC1-A488 DAPI IMPa4-A546_s_TileScan_001 (Stage 19 of 49)	00-YRKdoPvtLeDcWx536MiUz6
74.2078		Cell	2	0.000	1.000	Vesicles Paraspeckle	930	6	siRNA-IMPa4-25 PSPC1-A488 IMPa4-A546 DAPI 8C1-siRNA-IMP-a2-a4 V2.00	0	28. siRNA-IMPa4-25 PSPC1-A488 DAPI IMPa4-A546_s_TileScan_001 (Stage 19 of 49)	00-YRKdoPvtLeDcWx536MiUz6
96.0479		Cell	2	0.000	1.000	Vesicles Paraspeckle	931	7	siRNA-IMPa4-25 PSPC1-A488 IMPa4-A546 DAPI 8C1-siRNA-IMP-a2-a4 V2.00	0	28. siRNA-IMPa4-25 PSPC1-A488 DAPI IMPa4-A546_s_TileScan_001 (Stage 19 of 49)	00-YRKdoPvtLeDcWx536MiUz6
70.847		Cell	2	0.000	1.000	Vesicles Paraspeckle	932	8	siRNA-IMPa4-25 PSPC1-A488 IMPa4-A546 DAPI 8C1-siRNA-IMP-a2-a4 V2.00	0	28. siRNA-IMPa4-25 PSPC1-A488 DAPI IMPa4-A546_s_TileScan_001 (Stage 19 of 49)	00-YRKdoPvtLeDcWx536MiUz6
82.8604		Cell	2	0.000	1.000	Vesicles Paraspeckle	933	9	siRNA-IMPa4-25 PSPC1-A488 IMPa4-A546 DAPI 8C1-siRNA-IMP-a2-a4 V2.00	0	28. siRNA-IMPa4-25 PSPC1-A488 DAPI IMPa4-A546_s_TileScan_001 (Stage 19 of 49)	00-YRKdoPvtLeDcWx536MiUz6
107.873		Cell	2	0.000	1.000	Vesicles Paraspeckle	934	10	siRNA-IMPa4-25 PSPC1-A488 IMPa4-A546 DAPI 8C1-siRNA-IMP-a2-a4 V2.00	0	28. siRNA-IMPa4-25 PSPC1-A488 DAPI IMPa4-A546_s_TileScan_001 (Stage 19 of 49)	00-YRKdoPvtLeDcWx536MiUz6
50.3107		Cell	2	0.000	1.000	Vesicles Paraspeckle	936	1	siRNA-IMPa4-25 PSPC1-A488 IMPa4-A546 DAPI 8C1-siRNA-IMP-a2-a4 V2.00	0	28. siRNA-IMPa4-25 PSPC1-A488 DAPI IMPa4-A546_t_TileScan_001 (Stage 20 of 49)	00-FMqHqhADy7mLvVsQ4nWC8S
75.9083		Cell	2	0.000	1.000	Vesicles Paraspeckle	937	2	siRNA-IMPa4-25 PSPC1-A488 IMPa4-A546 DAPI 8C1-siRNA-IMP-a2-a4 V2.00	0	28. siRNA-IMPa4-25 PSPC1-A488 DAPI IMPa4-A546_t_TileScan_001 (Stage 20 of 49)	00-FMqHqhADy7mLvVsQ4nWC8S
156.058		Cell	2	0.000	1.000	Vesicles Paraspeckle	938	3	siRNA-IMPa4-25 PSPC1-A488 IMPa4-A546 DAPI 8C1-siRNA-IMP-a2-a4 V2.00	0	28. siRNA-IMPa4-25 PSPC1-A488 DAPI IMPa4-A546_t_TileScan_001 (Stage 20 of 49)	00-FMqHqhADy7mLvVsQ4nWC8S
77.5441		Cell	2	0.000	1.000	Vesicles Paraspeckle	940	5	siRNA-IMPa4-25 PSPC1-A488 IMPa4-A546 DAPI 8C1-siRNA-IMP-a2-a4 V2.00	0	28. siRNA-IMPa4-25 PSPC1-A488 DAPI IMPa4-A546_t_TileScan_001 (Stage 20 of 49)	00-FMqHqhADy7mLvVsQ4nWC8S
94.974		Cell	2	0.000	1.000	Vesicles Paraspeckle	941	6	siRNA-IMPa4-25 PSPC1-A488 IMPa4-A546 DAPI 8C1-siRNA-IMP-a2-a4 V2.00	0	28. siRNA-IMPa4-25 PSPC1-A488 DAPI IMPa4-A546_t_TileScan_001 (Stage 20 of 49)	00-FMqHqhADy7mLvVsQ4nWC8S
35.1059		Cell	2	0.000	1.000	Vesicles Paraspeckle	942	7	siRNA-IMPa4-25 PSPC1-A488 IMPa4-A546 DAPI 8C1-siRNA-IMP-a2-a4 V2.00	0	28. siRNA-IMPa4-25 PSPC1-A488 DAPI IMPa4-A546_t_TileScan_001 (Stage 20 of 49)	00-FMqHqhADy7mLvVsQ4nWC8S
98.1077		Cell	2	0.000	1.000	Vesicles Paraspeckle	943	8	siRNA-IMPa4-25 PSPC1-A488 IMPa4-A546 DAPI 8C1-siRNA-IMP-a2-a4 V2.00	0	28. siRNA-IMPa4-25 PSPC1-A488 DAPI IMPa4-A546_t_TileScan_001 (Stage 20 of 49)	00-FMqHqhADy7mLvVsQ4nWC8S
89.6313		Cell	2	0.000	1.000	Vesicles Paraspeckle	944	0	siRNA-IMPa4-25 PSPC1-A488 IMPa4-A546 DAPI 8C1-siRNA-IMP-a2-a4 V2.00	0	28. siRNA-IMPa4-25 PSPC1-A488 DAPI IMPa4-A546_u_TileScan_001 (Stage 21 of 49)	00-7MWdeGGNSocicegnHhUBnB
19.6987		Cell	2	0.000	1.000	Vesicles Paraspeckle	945	1	siRNA-IMPa4-25 PSPC1-A488 IMPa4-A546 DAPI 8C1-siRNA-IMP-a2-a4 V2.00	0	28. siRNA-IMPa4-25 PSPC1-A488 DAPI IMPa4-A546_u_TileScan_001 (Stage 21 of 49)	00-7MWdeGGNSocicegnHhUBnB
102.526		Cell	2	0.000	1.000	Vesicles Paraspeckle	946	2	siRNA-IMPa4-25 PSPC1-A488 IMPa4-A546 DAPI 8C1-siRNA-IMP-a2-a4 V2.00	0	28. siRNA-IMPa4-25 PSPC1-A488 DAPI IMPa4-A546_u_TileScan_001 (Stage 21 of 49)	00-7MWdeGGNSocicegnHhUBnB
114.442		Cell	2	0.000	1.000	Vesicles Paraspeckle	947	3	siRNA-IMPa4-25 PSPC1-A488 IMPa4-A546 DAPI 8C1-siRNA-IMP-a2-a4 V2.00	0	28. siRNA-IMPa4-25 PSPC1-A488 DAPI IMPa4-A546_u_TileScan_001 (Stage 21 of 49)	00-7MWdeGGNSocicegnHhUBnB
127.353		Cell	2	0.000	1.000	Vesicles Paraspeckle	948	4	siRNA-IMPa4-25 PSPC1-A488 IMPa4-A546 DAPI 8C1-siRNA-IMP-a2-a4 V2.00	0	28. siRNA-IMPa4-25 PSPC1-A488 DAPI IMPa4-A546_u_TileScan_001 (Stage 21 of 49)	00-7MWdeGGNSocicegnHhUBnB
66.3814		Cell	2	0.000	1.000	Vesicles Paraspeckle	949	5	siRNA-IMPa4-25 PSPC1-A488 IMPa4-A546 DAPI 8C1-siRNA-IMP-a2-a4 V2.00	0	28. siRNA-IMPa4-25 PSPC1-A488 DAPI IMPa4-A546_u_TileScan_001 (Stage 21 of 49)	00-7MWdeGGNSocicegnHhUBnB
138.166		Cell	2	0.000	1.000	Vesicles Paraspeckle	950	6	siRNA-IMPa4-25 PSPC1-A488 IMPa4-A546 DAPI 8C1-siRNA-IMP-a2-a4 V2.00	0	28. siRNA-IMPa4-25 PSPC1-A488 DAPI IMPa4-A546_u_TileScan_001 (Stage 21 of 49)	00-7MWdeGGNSocicegnHhUBnB
141.189		Cell	2	0.000	1.000	Vesicles Paraspeckle	951	7	siRNA-IMPa4-25 PSPC1-A488 IMPa4-A546 DAPI 8C1-siRNA-IMP-a2-a4 V2.00	0	28. siRNA-IMPa4-25 PSPC1-A488 DAPI IMPa4-A546_u_TileScan_001 (Stage 21 of 49)	00-7MWdeGGNSocicegnHhUBnB
69.955		Cell	2	0.000	1.000	Vesicles Paraspeckle	952	8	siRNA-IMPa4-25 PSPC1-A488 IMPa4-A546 DAPI 8C1-siRNA-IMP-a2-a4 V2.00	0	28. siRNA-IMPa4-25 PSPC1-A488 DAPI IMPa4-A546_u_TileScan_001 (Stage 21 of 49)	00-7MWdeGGNSocicegnHhUBnB
50.3712		Cell	2	0.000	1.000	Vesicles Paraspeckle	953	9	siRNA-IMPa4-25 PSPC1-A488 IMPa4-A546 DAPI 8C1-siRNA-IMP-a2-a4 V2.00	0	28. siRNA-IMPa4-25 PSPC1-A488 DAPI IMPa4-A546_u_TileScan_001 (Stage 21 of 49)	00-7MWdeGGNSocicegnHhUBnB
125.317		Cell	2	0.000	1.000	Vesicles Paraspeckle	954	10	siRNA-IMPa4-25 PSPC1-A488 IMPa4-A546 DAPI 8C1-siRNA-IMP-a2-a4 V2.00	0	28. siRNA-IMPa4-25 PSPC1-A488 DAPI IMPa4-A546_u_TileScan_001 (Stage 21 of 49)	00-7MWdeGGNSocicegnHhUBnB
111.785		Cell	2	0.000	1.000	Vesicles Paraspeckle	955	11	siRNA-IMPa4-25 PSPC1-A488 IMPa4-A546 DAPI 8C1-siRNA-IMP-a2-a4 V2.00	0	28. siRNA-IMPa4-25 PSPC1-A488 DAPI IMPa4-A546_u_TileScan_001 (Stage 21 of 49)	00-7MWdeGGNSocicegnHhUBnB
73.8898		Cell	2	0.000	1.000	Vesicles Paraspeckle	956	12	siRNA-IMPa4-25 PSPC1-A488 IMPa4-A546 DAPI 8C1-siRNA-IMP-a2-a4 V2.00	0	28. siRNA-IMPa4-25 PSPC1-A488 DAPI IMPa4-A546_u_TileScan_001 (Stage 21 of 49)	00-7MWdeGGNSocicegnHhUBnB
86.9759		Cell	2	0.000	1.000	Vesicles Paraspeckle	957	13	siRNA-IMPa4-25 PSPC1-A488 IMPa4-A546 DAPI 8C1-siRNA-IMP-a2-a4 V2.00	0	28. siRNA-IMPa4-25 PSPC1-A488 DAPI IMPa4-A546_u_TileScan_001 (Stage 21 of 49)	00-7MWdeGGNSocicegnHhUBnB
109.069		Cell	2	0.000	1.000	Vesicles Paraspeckle	958	14	siRNA-IMPa4-25 PSPC1-A488 IMPa4-A546 DAPI 8C1-siRNA-IMP-a2-a4 V2.00	0	28. siRNA-IMPa4-25 PSPC1-A488 DAPI IMPa4-A546_u_TileScan_001 (Stage 21 of 49)	00-7MWdeGGNSocicegnHhUBnB
91.6485		Cell	2	0.000	1.000	Vesicles Paraspeckle	959	15	siRNA-IMPa4-25 PSPC1-A488 IMPa4-A546 DAPI 8C1-siRNA-IMP-a2-a4 V2.00	0	28. siRNA-IMPa4-25 PSPC1-A488 DAPI IMPa4-A546_u_TileScan_001 (Stage 21 of 49)	00-7MWdeGGNSocicegnHhUBnB
91.7115		Cell	2	0.000	1.000	Vesicles Paraspeckle	960	16	siRNA-IMPa4-25 PSPC1-A488 IMPa4-A546 DAPI 8C1-siRNA-IMP-a2-a4 V2.00	0	28. siRNA-IMPa4-25 PSPC1-A488 DAPI IMPa4-A546_u_TileScan_001 (Stage 21 of 49)	00-7MWdeGGNSocicegnHhUBnB
120.074		Cell	2	0.000	1.000	Vesicles Paraspeckle	961	17	siRNA-IMPa4-25 PSPC1-A488 IMPa4-A546 DAPI 8C1-siRNA-IMP-a2-a4 V2.00	0	28. siRNA-IMPa4-25 PSPC1-A488 DAPI IMPa4-A546_u_TileScan_001 (Stage 21 of 49)	00-7MWdeGGNSocicegnHhUBnB
12.4516		Cell	2	0.000	1.000	Vesicles Paraspeckle	962	0	siRNA-IMPa4-25 PSPC1-A488 IMPa4-A546 DAPI 8C1-siRNA-IMP-a2-a4 V2.00	0	28. siRNA-IMPa4-25 PSPC1-A488 DAPI IMPa4-A546_v_TileScan_001 (Stage 22 of 49)	00-KgZx5vQ6NBsCX75oQkwZnY
74.6069		Cell	2	0.000	1.000	Vesicles Paraspeckle	964	2	siRNA-IMPa4-25 PSPC1-A488 IMPa4-A546 DAPI 8C1-siRNA-IMP-a2-a4 V2.00	0	28. siRNA-IMPa4-25 PSPC1-A488 DAPI IMPa4-A546_v_TileScan_001 (Stage 22 of 49)	00-KgZx5vQ6NBsCX75oQkwZnY
80.8771		Cell	2	0.000	1.000	Vesicles Paraspeckle	965	3	siRNA-IMPa4-25 PSPC1-A488 IMPa4-A546 DAPI 8C1-siRNA-IMP-a2-a4 V2.00	0	28. siRNA-IMPa4-25 PSPC1-A488 DAPI IMPa4-A546_v_TileScan_001 (Stage 22 of 49)	00-KgZx5vQ6NBsCX75oQkwZnY
71.712		Cell	2	0.000	1.000	Vesicles Paraspeckle	966	4	siRNA-IMPa4-25 PSPC1-A488 IMPa4-A546 DAPI 8C1-siRNA-IMP-a2-a4 V2.00	0	28. siRNA-IMPa4-25 PSPC1-A488 DAPI IMPa4-A546_v_TileScan_001 (Stage 22 of 49)	00-KgZx5vQ6NBsCX75oQkwZnY
71.1011		Cell	2	0.000	1.000	Vesicles Paraspeckle	967	5	siRNA-IMPa4-25 PSPC1-A488 IMPa4-A546 DAPI 8C1-siRNA-IMP-a2-a4 V2.00	0	28. siRNA-IMPa4-25 PSPC1-A488 DAPI IMPa4-A546_v_TileScan_001 (Stage 22 of 49)	00-KgZx5vQ6NBsCX75oQkwZnY
26.8613		Cell	2	0.000	1.000	Vesicles Paraspeckle	968	6	siRNA-IMPa4-25 PSPC1-A488 IMPa4-A546 DAPI 8C1-siRNA-IMP-a2-a4 V2.00	0	28. siRNA-IMPa4-25 PSPC1-A488 DAPI IMPa4-A546_v_TileScan_001 (Stage 22 of 49)	00-KgZx5vQ6NBsCX75oQkwZnY
78.1236		Cell	2	0.000	1.000	Vesicles Paraspeckle	969	7	siRNA-IMPa4-25 PSPC1-A488 IMPa4-A546 DAPI 8C1-siRNA-IMP-a2-a4 V2.00	0	28. siRNA-IMPa4-25 PSPC1-A488 DAPI IMPa4-A546_v_TileScan_001 (Stage 22 of 49)	00-KgZx5vQ6NBsCX75oQkwZnY
132.74		Cell	2	0.000	1.000	Vesicles Paraspeckle	970	8	siRNA-IMPa4-25 PSPC1-A488 IMPa4-A546 DAPI 8C1-siRNA-IMP-a2-a4 V2.00	0	28. siRNA-IMPa4-25 PSPC1-A488 DAPI IMPa4-A546_v_TileScan_001 (Stage 22 of 49)	00-KgZx5vQ6NBsCX75oQkwZnY
90.2333		Cell	2	0.000	1.000	Vesicles Paraspeckle	971	9	siRNA-IMPa4-25 PSPC1-A488 IMPa4-A546 DAPI 8C1-siRNA-IMP-a2-a4 V2.00	0	28. siRNA-IMPa4-25 PSPC1-A488 DAPI IMPa4-A546_v_TileScan_001 (Stage 22 of 49)	00-KgZx5vQ6NBsCX75oQkwZnY
117		Cell	2	0.000	1.000	Vesicles Paraspeckle	972	10	siRNA-IMPa4-25 PSPC1-A488 IMPa4-A546 DAPI 8C1-siRNA-IMP-a2-a4 V2.00	0	28. siRNA-IMPa4-25 PSPC1-A488 DAPI IMPa4-A546_v_TileScan_001 (Stage 22 of 49)	00-KgZx5vQ6NBsCX75oQkwZnY
62.3602		Cell	2	0.000	1.000	Vesicles Paraspeckle	973	11	siRNA-IMPa4-25 PSPC1-A488 IMPa4-A546 DAPI 8C1-siRNA-IMP-a2-a4 V2.00	0	28. siRNA-IMPa4-25 PSPC1-A488 DAPI IMPa4-A546_v_TileScan_001 (Stage 22 of 49)	00-KgZx5vQ6NBsCX75oQkwZnY
82.1328		Cell	2	0.000	1.000	Vesicles Paraspeckle	974	12	siRNA-IMPa4-25 PSPC1-A488 IMPa4-A546 DAPI 8C1-siRNA-IMP-a2-a4 V2.00	0	28. siRNA-IMPa4-25 PSPC1-A488 DAPI IMPa4-A546_v_TileScan_001 (Stage 22 of 49)	00-KgZx5vQ6NBsCX75oQkwZnY
80.8613		Cell	2	0.000	1.000	Vesicles Paraspeckle	975	0	siRNA-IMPa4-25 PSPC1-A488 IMPa4-A546 DAPI 8C1-siRNA-IMP-a2-a4 V2.00	0	28. siRNA-IMPa4-25 PSPC1-A488 DAPI IMPa4-A546_w_TileScan_001 (Stage 23 of 49)	00-X5PHaUViB9dWBSWotTHzxj
73.3098		Cell	2	0.000	1.000	Vesicles Paraspeckle	976	1	siRNA-IMPa4-25 PSPC1-A488 IMPa4-A546 DAPI 8C1-siRNA-IMP-a2-a4 V2.00	0	28. siRNA-IMPa4-25 PSPC1-A488 DAPI IMPa4-A546_w_TileScan_001 (Stage 23 of 49)	00-X5PHaUViB9dWBSWotTHzxj
105.344		Cell	2	0.000	1.000	Vesicles Paraspeckle	977	2	siRNA-IMPa4-25 PSPC1-A488 IMPa4-A546 DAPI 8C1-siRNA-IMP-a2-a4 V2.00	0	28. siRNA-IMPa4-25 PSPC1-A488 DAPI IMPa4-A546_w_TileScan_001 (Stage 23 of 49)	00-X5PHaUViB9dWBSWotTHzxj
87.5493		Cell	2	0.000	1.000	Vesicles Paraspeckle	978	3	siRNA-IMPa4-25 PSPC1-A488 IMPa4-A546 DAPI 8C1-siRNA-IMP-a2-a4 V2.00	0	28. siRNA-IMPa4-25 PSPC1-A488 DAPI IMPa4-A546_w_TileScan_001 (Stage 23 of 49)	00-X5PHaUViB9dWBSWotTHzxj
67.5545		Cell	2	0.000	1.000	Vesicles Paraspeckle	979	4	siRNA-IMPa4-25 PSPC1-A488 IMPa4-A546 DAPI 8C1-siRNA-IMP-a2-a4 V2.00	0	28. siRNA-IMPa4-25 PSPC1-A488 DAPI IMPa4-A546_w_TileScan_001 (Stage 23 of 49)	00-X5PHaUViB9dWBSWotTHzxj
118.978		Cell	2	0.000	1.000	Vesicles Paraspeckle	980	5	siRNA-IMPa4-25 PSPC1-A488 IMPa4-A546 DAPI 8C1-siRNA-IMP-a2-a4 V2.00	0	28. siRNA-IMPa4-25 PSPC1-A488 DAPI IMPa4-A546_w_TileScan_001 (Stage 23 of 49)	00-X5PHaUViB9dWBSWotTHzxj
83		Cell	2	0.000	1.000	Vesicles Paraspeckle	981	6	siRNA-IMPa4-25 PSPC1-A488 IMPa4-A546 DAPI 8C1-siRNA-IMP-a2-a4 V2.00	0	28. siRNA-IMPa4-25 PSPC1-A488 DAPI IMPa4-A546_w_TileScan_001 (Stage 23 of 49)	00-X5PHaUViB9dWBSWotTHzxj
93.5529		Cell	2	0.000	1.000	Vesicles Paraspeckle	982	7	siRNA-IMPa4-25 PSPC1-A488 IMPa4-A546 DAPI 8C1-siRNA-IMP-a2-a4 V2.00	0	28. siRNA-IMPa4-25 PSPC1-A488 DAPI IMPa4-A546_w_TileScan_001 (Stage 23 of 49)	00-X5PHaUViB9dWBSWotTHzxj
91.937		Cell	2	0.000	1.000	Vesicles Paraspeckle	983	8	siRNA-IMPa4-25 PSPC1-A488 IMPa4-A546 DAPI 8C1-siRNA-IMP-a2-a4 V2.00	0	28. siRNA-IMPa4-25 PSPC1-A488 DAPI IMPa4-A546_w_TileScan_001 (Stage 23 of 49)	00-X5PHaUViB9dWBSWotTHzxj
101.616		Cell	2	0.000	1.000	Vesicles Paraspeckle	984	9	siRNA-IMPa4-25 PSPC1-A488 IMPa4-A546 DAPI 8C1-siRNA-IMP-a2-a4 V2.00	0	28. siRNA-IMPa4-25 PSPC1-A488 DAPI IMPa4-A546_w_TileScan_001 (Stage 23 of 49)	00-X5PHaUViB9dWBSWotTHzxj
72.8365		Cell	2	0.000	1.000	Vesicles Paraspeckle	985	10	siRNA-IMPa4-25 PSPC1-A488 IMPa4-A546 DAPI 8C1-siRNA-IMP-a2-a4 V2.00	0	28. siRNA-IMPa4-25 PSPC1-A488 DAPI IMPa4-A546_w_TileScan_001 (Stage 23 of 49)	00-X5PHaUViB9dWBSWotTHzxj
143.677		Cell	2	0.000	1.000	Vesicles Paraspeckle	986	11	siRNA-IMPa4-25 PSPC1-A488 IMPa4-A546 DAPI 8C1-siRNA-IMP-a2-a4 V2.00	0	28. siRNA-IMPa4-25 PSPC1-A488 DAPI IMPa4-A546_w_TileScan_001 (Stage 23 of 49)	00-X5PHaUViB9dWBSWotTHzxj
83.6347		Cell	2	0.000	1.000	Vesicles Paraspeckle	987	12	siRNA-IMPa4-25 PSPC1-A488 IMPa4-A546 DAPI 8C1-siRNA-IMP-a2-a4 V2.00	0	28. siRNA-IMPa4-25 PSPC1-A488 DAPI IMPa4-A546_w_TileScan_001 (Stage 23 of 49)	00-X5PHaUViB9dWBSWotTHzxj
71.8716		Cell	2	0.000	1.000	Vesicles Paraspeckle	988	13	siRNA-IMPa4-25 PSPC1-A488 IMPa4-A546 DAPI 8C1-siRNA-IMP-a2-a4 V2.00	0	28. siRNA-IMPa4-25 PSPC1-A488 DAPI IMPa4-A546_w_TileScan_001 (Stage 23 of 49)	00-X5PHaUViB9dWBSWotTHzxj
73.9891		Cell	2	0.000	1.000	Vesicles Paraspeckle	989	14	siRNA-IMPa4-25 PSPC1-A488 IMPa4-A546 DAPI 8C1-siRNA-IMP-a2-a4 V2.00	0	28. siRNA-IMPa4-25 PSPC1-A488 DAPI IMPa4-A546_w_TileScan_001 (Stage 23 of 49)	00-X5PHaUViB9dWBSWotTHzxj
83.8557		Cell	2	0.000	1.000	Vesicles Paraspeckle	991	16	siRNA-IMPa4-25 PSPC1-A488 IMPa4-A546 DAPI 8C1-siRNA-IMP-a2-a4 V2.00	0	28. siRNA-IMPa4-25 PSPC1-A488 DAPI IMPa4-A546_w_TileScan_001 (Stage 23 of 49)	00-X5PHaUViB9dWBSWotTHzxj
77.9694		Cell	2	0.000	1.000	Vesicles Paraspeckle	992	17	siRNA-IMPa4-25 PSPC1-A488 IMPa4-A546 DAPI 8C1-siRNA-IMP-a2-a4 V2.00	0	28. siRNA-IMPa4-25 PSPC1-A488 DAPI IMPa4-A546_w_TileScan_001 (Stage 23 of 49)	00-X5PHaUViB9dWBSWotTHzxj
67.6919		Cell	2	0.000	1.000	Vesicles Paraspeckle	993	18	siRNA-IMPa4-25 PSPC1-A488 IMPa4-A546 DAPI 8C1-siRNA-IMP-a2-a4 V2.00	0	28. siRNA-IMPa4-25 PSPC1-A488 DAPI IMPa4-A546_w_TileScan_001 (Stage 23 of 49)	00-X5PHaUViB9dWBSWotTHzxj
90.2949		Cell	2	0.000	1.000	Vesicles Paraspeckle	994	19	siRNA-IMPa4-25 PSPC1-A488 IMPa4-A546 DAPI 8C1-siRNA-IMP-a2-a4 V2.00	0	28. siRNA-IMPa4-25 PSPC1-A488 DAPI IMPa4-A546_w_TileScan_001 (Stage 23 of 49)	00-X5PHaUViB9dWBSWotTHzxj
96.6505		Cell	2	0.000	1.000	Vesicles Paraspeckle	995	20	siRNA-IMPa4-25 PSPC1-A488 IMPa4-A546 DAPI 8C1-siRNA-IMP-a2-a4 V2.00	0	28. siRNA-IMPa4-25 PSPC1-A488 DAPI IMPa4-A546_w_TileScan_001 (Stage 23 of 49)	00-X5PHaUViB9dWBSWotTHzxj
58.4367		Cell	2	0.000	1.000	Vesicles Paraspeckle	996	0	siRNA-IMPa4-25 PSPC1-A488 IMPa4-A546 DAPI 8C1-siRNA-IMP-a2-a4 V2.00	0	28. siRNA-IMPa4-25 PSPC1-A488 DAPI IMPa4-A546_x_TileScan_001 (Stage 24 of 49)	00-gnKKgXNzZkBpzmPZVWkZnK
55.2719		Cell	2	0.000	1.000	Vesicles Paraspeckle	997	1	siRNA-IMPa4-25 PSPC1-A488 IMPa4-A546 DAPI 8C1-siRNA-IMP-a2-a4 V2.00	0	28. siRNA-IMPa4-25 PSPC1-A488 DAPI IMPa4-A546_x_TileScan_001 (Stage 24 of 49)	00-gnKKgXNzZkBpzmPZVWkZnK
121.016		Cell	2	0.000	1.000	Vesicles Paraspeckle	998	2	siRNA-IMPa4-25 PSPC1-A488 IMPa4-A546 DAPI 8C1-siRNA-IMP-a2-a4 V2.00	0	28. siRNA-IMPa4-25 PSPC1-A488 DAPI IMPa4-A546_x_TileScan_001 (Stage 24 of 49)	00-gnKKgXNzZkBpzmPZVWkZnK
60.3904		Cell	2	0.000	1.000	Vesicles Paraspeckle	999	3	siRNA-IMPa4-25 PSPC1-A488 IMPa4-A546 DAPI 8C1-siRNA-IMP-a2-a4 V2.00	0	28. siRNA-IMPa4-25 PSPC1-A488 DAPI IMPa4-A546_x_TileScan_001 (Stage 24 of 49)	00-gnKKgXNzZkBpzmPZVWkZnK
84.8195		Cell	2	0.000	1.000	Vesicles Paraspeckle	1001	5	siRNA-IMPa4-25 PSPC1-A488 IMPa4-A546 DAPI 8C1-siRNA-IMP-a2-a4 V2.00	0	28. siRNA-IMPa4-25 PSPC1-A488 DAPI IMPa4-A546_x_TileScan_001 (Stage 24 of 49)	00-gnKKgXNzZkBpzmPZVWkZnK
88.9991		Cell	2	0.000	1.000	Vesicles Paraspeckle	1002	6	siRNA-IMPa4-25 PSPC1-A488 IMPa4-A546 DAPI 8C1-siRNA-IMP-a2-a4 V2.00	0	28. siRNA-IMPa4-25 PSPC1-A488 DAPI IMPa4-A546_x_TileScan_001 (Stage 24 of 49)	00-gnKKgXNzZkBpzmPZVWkZnK
88.9832		Cell	2	0.000	1.000	Vesicles Paraspeckle	1003	7	siRNA-IMPa4-25 PSPC1-A488 IMPa4-A546 DAPI 8C1-siRNA-IMP-a2-a4 V2.00	0	28. siRNA-IMPa4-25 PSPC1-A488 DAPI IMPa4-A546_x_TileScan_001 (Stage 24 of 49)	00-gnKKgXNzZkBpzmPZVWkZnK
93.5778		Cell	2	0.000	1.000	Vesicles Paraspeckle	1004	8	siRNA-IMPa4-25 PSPC1-A488 IMPa4-A546 DAPI 8C1-siRNA-IMP-a2-a4 V2.00	0	28. siRNA-IMPa4-25 PSPC1-A488 DAPI IMPa4-A546_x_TileScan_001 (Stage 24 of 49)	00-gnKKgXNzZkBpzmPZVWkZnK
53.1942		Cell	2	0.000	1.000	Vesicles Paraspeckle	1006	10	siRNA-IMPa4-25 PSPC1-A488 IMPa4-A546 DAPI 8C1-siRNA-IMP-a2-a4 V2.00	0	28. siRNA-IMPa4-25 PSPC1-A488 DAPI IMPa4-A546_x_TileScan_001 (Stage 24 of 49)	00-gnKKgXNzZkBpzmPZVWkZnK
82.0421		Cell	2	0.000	1.000	Vesicles Paraspeckle	1007	11	siRNA-IMPa4-25 PSPC1-A488 IMPa4-A546 DAPI 8C1-siRNA-IMP-a2-a4 V2.00	0	28. siRNA-IMPa4-25 PSPC1-A488 DAPI IMPa4-A546_x_TileScan_001 (Stage 24 of 49)	00-gnKKgXNzZkBpzmPZVWkZnK
56.4367		Cell	2	0.000	1.000	Vesicles Paraspeckle	1008	12	siRNA-IMPa4-25 PSPC1-A488 IMPa4-A546 DAPI 8C1-siRNA-IMP-a2-a4 V2.00	0	28. siRNA-IMPa4-25 PSPC1-A488 DAPI IMPa4-A546_x_TileScan_001 (Stage 24 of 49)	00-gnKKgXNzZkBpzmPZVWkZnK
74.1985		Cell	2	0.000	1.000	Vesicles Paraspeckle	1009	13	siRNA-IMPa4-25 PSPC1-A488 IMPa4-A546 DAPI 8C1-siRNA-IMP-a2-a4 V2.00	0	28. siRNA-IMPa4-25 PSPC1-A488 DAPI IMPa4-A546_x_TileScan_001 (Stage 24 of 49)	00-gnKKgXNzZkBpzmPZVWkZnK
98.5064		Cell	2	0.000	1.000	Vesicles Paraspeckle	1010	14	siRNA-IMPa4-25 PSPC1-A488 IMPa4-A546 DAPI 8C1-siRNA-IMP-a2-a4 V2.00	0	28. siRNA-IMPa4-25 PSPC1-A488 DAPI IMPa4-A546_x_TileScan_001 (Stage 24 of 49)	00-gnKKgXNzZkBpzmPZVWkZnK
84.9714		Cell	2	0.000	1.000	Vesicles Paraspeckle	1011	15	siRNA-IMPa4-25 PSPC1-A488 IMPa4-A546 DAPI 8C1-siRNA-IMP-a2-a4 V2.00	0	28. siRNA-IMPa4-25 PSPC1-A488 DAPI IMPa4-A546_x_TileScan_001 (Stage 24 of 49)	00-gnKKgXNzZkBpzmPZVWkZnK
58.2327		Cell	2	0.000	1.000	Vesicles Paraspeckle	1013	17	siRNA-IMPa4-25 PSPC1-A488 IMPa4-A546 DAPI 8C1-siRNA-IMP-a2-a4 V2.00	0	28. siRNA-IMPa4-25 PSPC1-A488 DAPI IMPa4-A546_x_TileScan_001 (Stage 24 of 49)	00-gnKKgXNzZkBpzmPZVWkZnK
64.3847		Cell	2	0.000	1.000	Vesicles Paraspeckle	1014	18	siRNA-IMPa4-25 PSPC1-A488 IMPa4-A546 DAPI 8C1-siRNA-IMP-a2-a4 V2.00	0	28. siRNA-IMPa4-25 PSPC1-A488 DAPI IMPa4-A546_x_TileScan_001 (Stage 24 of 49)	00-gnKKgXNzZkBpzmPZVWkZnK
99.7066		Cell	2	0.000	1.000	Vesicles Paraspeckle	1015	19	siRNA-IMPa4-25 PSPC1-A488 IMPa4-A546 DAPI 8C1-siRNA-IMP-a2-a4 V2.00	0	28. siRNA-IMPa4-25 PSPC1-A488 DAPI IMPa4-A546_x_TileScan_001 (Stage 24 of 49)	00-gnKKgXNzZkBpzmPZVWkZnK
56.8933		Cell	2	0.000	1.000	Vesicles Paraspeckle	1016	20	siRNA-IMPa4-25 PSPC1-A488 IMPa4-A546 DAPI 8C1-siRNA-IMP-a2-a4 V2.00	0	28. siRNA-IMPa4-25 PSPC1-A488 DAPI IMPa4-A546_x_TileScan_001 (Stage 24 of 49)	00-gnKKgXNzZkBpzmPZVWkZnK
97.7405		Cell	2	0.000	1.000	Vesicles Paraspeckle	1017	21	siRNA-IMPa4-25 PSPC1-A488 IMPa4-A546 DAPI 8C1-siRNA-IMP-a2-a4 V2.00	0	28. siRNA-IMPa4-25 PSPC1-A488 DAPI IMPa4-A546_x_TileScan_001 (Stage 24 of 49)	00-gnKKgXNzZkBpzmPZVWkZnK
72.3294		Cell	2	0.000	1.000	Vesicles Paraspeckle	1018	0	siRNA-IMPa4-25 PSPC1-A488 IMPa4-A546 DAPI 8C1-siRNA-IMP-a2-a4 V2.00	0	28. siRNA-IMPa4-25 PSPC1-A488 DAPI IMPa4-A546_y_TileScan_001 (Stage 25 of 49)	00-SnVj4a3YKZsa47sRyDJYzE
58.947		Cell	2	0.000	1.000	Vesicles Paraspeckle	1019	1	siRNA-IMPa4-25 PSPC1-A488 IMPa4-A546 DAPI 8C1-siRNA-IMP-a2-a4 V2.00	0	28. siRNA-IMPa4-25 PSPC1-A488 DAPI IMPa4-A546_y_TileScan_001 (Stage 25 of 49)	00-SnVj4a3YKZsa47sRyDJYzE
94.8485		Cell	2	0.000	1.000	Vesicles Paraspeckle	1020	2	siRNA-IMPa4-25 PSPC1-A488 IMPa4-A546 DAPI 8C1-siRNA-IMP-a2-a4 V2.00	0	28. siRNA-IMPa4-25 PSPC1-A488 DAPI IMPa4-A546_y_TileScan_001 (Stage 25 of 49)	00-SnVj4a3YKZsa47sRyDJYzE
86.9749		Cell	2	0.000	1.000	Vesicles Paraspeckle	1021	3	siRNA-IMPa4-25 PSPC1-A488 IMPa4-A546 DAPI 8C1-siRNA-IMP-a2-a4 V2.00	0	28. siRNA-IMPa4-25 PSPC1-A488 DAPI IMPa4-A546_y_TileScan_001 (Stage 25 of 49)	00-SnVj4a3YKZsa47sRyDJYzE
78.3945		Cell	2	0.000	1.000	Vesicles Paraspeckle	1022	4	siRNA-IMPa4-25 PSPC1-A488 IMPa4-A546 DAPI 8C1-siRNA-IMP-a2-a4 V2.00	0	28. siRNA-IMPa4-25 PSPC1-A488 DAPI IMPa4-A546_y_TileScan_001 (Stage 25 of 49)	00-SnVj4a3YKZsa47sRyDJYzE
76.4521		Cell	2	0.000	1.000	Vesicles Paraspeckle	1023	5	siRNA-IMPa4-25 PSPC1-A488 IMPa4-A546 DAPI 8C1-siRNA-IMP-a2-a4 V2.00	0	28. siRNA-IMPa4-25 PSPC1-A488 DAPI IMPa4-A546_y_TileScan_001 (Stage 25 of 49)	00-SnVj4a3YKZsa47sRyDJYzE
93.7849		Cell	2	0.000	1.000	Vesicles Paraspeckle	1024	6	siRNA-IMPa4-25 PSPC1-A488 IMPa4-A546 DAPI 8C1-siRNA-IMP-a2-a4 V2.00	0	28. siRNA-IMPa4-25 PSPC1-A488 DAPI IMPa4-A546_y_TileScan_001 (Stage 25 of 49)	00-SnVj4a3YKZsa47sRyDJYzE
104.409		Cell	2	0.000	1.000	Vesicles Paraspeckle	1025	7	siRNA-IMPa4-25 PSPC1-A488 IMPa4-A546 DAPI 8C1-siRNA-IMP-a2-a4 V2.00	0	28. siRNA-IMPa4-25 PSPC1-A488 DAPI IMPa4-A546_y_TileScan_001 (Stage 25 of 49)	00-SnVj4a3YKZsa47sRyDJYzE
65.2451		Cell	2	0.000	1.000	Vesicles Paraspeckle	1027	9	siRNA-IMPa4-25 PSPC1-A488 IMPa4-A546 DAPI 8C1-siRNA-IMP-a2-a4 V2.00	0	28. siRNA-IMPa4-25 PSPC1-A488 DAPI IMPa4-A546_y_TileScan_001 (Stage 25 of 49)	00-SnVj4a3YKZsa47sRyDJYzE
66.4667		Cell	2	0.000	1.000	Vesicles Paraspeckle	1028	10	siRNA-IMPa4-25 PSPC1-A488 IMPa4-A546 DAPI 8C1-siRNA-IMP-a2-a4 V2.00	0	28. siRNA-IMPa4-25 PSPC1-A488 DAPI IMPa4-A546_y_TileScan_001 (Stage 25 of 49)	00-SnVj4a3YKZsa47sRyDJYzE
35.4626		Cell	2	0.000	1.000	Vesicles Paraspeckle	1029	11	siRNA-IMPa4-25 PSPC1-A488 IMPa4-A546 DAPI 8C1-siRNA-IMP-a2-a4 V2.00	0	28. siRNA-IMPa4-25 PSPC1-A488 DAPI IMPa4-A546_y_TileScan_001 (Stage 25 of 49)	00-SnVj4a3YKZsa47sRyDJYzE
78.7092		Cell	2	0.000	1.000	Vesicles Paraspeckle	1030	12	siRNA-IMPa4-25 PSPC1-A488 IMPa4-A546 DAPI 8C1-siRNA-IMP-a2-a4 V2.00	0	28. siRNA-IMPa4-25 PSPC1-A488 DAPI IMPa4-A546_y_TileScan_001 (Stage 25 of 49)	00-SnVj4a3YKZsa47sRyDJYzE
14.9524		Cell	2	0.000	1.000	Vesicles Paraspeckle	1032	14	siRNA-IMPa4-25 PSPC1-A488 IMPa4-A546 DAPI 8C1-siRNA-IMP-a2-a4 V2.00	0	28. siRNA-IMPa4-25 PSPC1-A488 DAPI IMPa4-A546_y_TileScan_001 (Stage 25 of 49)	00-SnVj4a3YKZsa47sRyDJYzE
21.8643		Cell	2	0.000	1.000	Vesicles Paraspeckle	1033	15	siRNA-IMPa4-25 PSPC1-A488 IMPa4-A546 DAPI 8C1-siRNA-IMP-a2-a4 V2.00	0	28. siRNA-IMPa4-25 PSPC1-A488 DAPI IMPa4-A546_y_TileScan_001 (Stage 25 of 49)	00-SnVj4a3YKZsa47sRyDJYzE
93.2016		Cell	2	0.000	1.000	Vesicles Paraspeckle	1035	17	siRNA-IMPa4-25 PSPC1-A488 IMPa4-A546 DAPI 8C1-siRNA-IMP-a2-a4 V2.00	0	28. siRNA-IMPa4-25 PSPC1-A488 DAPI IMPa4-A546_y_TileScan_001 (Stage 25 of 49)	00-SnVj4a3YKZsa47sRyDJYzE
64.6388		Cell	2	0.000	1.000	Vesicles Paraspeckle	1036	18	siRNA-IMPa4-25 PSPC1-A488 IMPa4-A546 DAPI 8C1-siRNA-IMP-a2-a4 V2.00	0	28. siRNA-IMPa4-25 PSPC1-A488 DAPI IMPa4-A546_y_TileScan_001 (Stage 25 of 49)	00-SnVj4a3YKZsa47sRyDJYzE
87.9939		Cell	2	0.000	1.000	Vesicles Paraspeckle	1037	19	siRNA-IMPa4-25 PSPC1-A488 IMPa4-A546 DAPI 8C1-siRNA-IMP-a2-a4 V2.00	0	28. siRNA-IMPa4-25 PSPC1-A488 DAPI IMPa4-A546_y_TileScan_001 (Stage 25 of 49)	00-SnVj4a3YKZsa47sRyDJYzE
101.39		Cell	2	0.000	1.000	Vesicles Paraspeckle	1038	20	siRNA-IMPa4-25 PSPC1-A488 IMPa4-A546 DAPI 8C1-siRNA-IMP-a2-a4 V2.00	0	28. siRNA-IMPa4-25 PSPC1-A488 DAPI IMPa4-A546_y_TileScan_001 (Stage 25 of 49)	00-SnVj4a3YKZsa47sRyDJYzE
96.1732		Cell	2	0.000	1.000	Vesicles Paraspeckle	1040	22	siRNA-IMPa4-25 PSPC1-A488 IMPa4-A546 DAPI 8C1-siRNA-IMP-a2-a4 V2.00	0	28. siRNA-IMPa4-25 PSPC1-A488 DAPI IMPa4-A546_y_TileScan_001 (Stage 25 of 49)	00-SnVj4a3YKZsa47sRyDJYzE
109.918		Cell	2	0.000	1.000	Vesicles Paraspeckle	1042	24	siRNA-IMPa4-25 PSPC1-A488 IMPa4-A546 DAPI 8C1-siRNA-IMP-a2-a4 V2.00	0	28. siRNA-IMPa4-25 PSPC1-A488 DAPI IMPa4-A546_y_TileScan_001 (Stage 25 of 49)	00-SnVj4a3YKZsa47sRyDJYzE
46.5778		Cell	2	0.000	1.000	Vesicles Paraspeckle	1043	25	siRNA-IMPa4-25 PSPC1-A488 IMPa4-A546 DAPI 8C1-siRNA-IMP-a2-a4 V2.00	0	28. siRNA-IMPa4-25 PSPC1-A488 DAPI IMPa4-A546_y_TileScan_001 (Stage 25 of 49)	00-SnVj4a3YKZsa47sRyDJYzE
37.873		Cell	2	0.000	1.000	Vesicles Paraspeckle	1044	26	siRNA-IMPa4-25 PSPC1-A488 IMPa4-A546 DAPI 8C1-siRNA-IMP-a2-a4 V2.00	0	28. siRNA-IMPa4-25 PSPC1-A488 DAPI IMPa4-A546_y_TileScan_001 (Stage 25 of 49)	00-SnVj4a3YKZsa47sRyDJYzE
78.0605		Cell	2	0.000	1.000	Vesicles Paraspeckle	1046	1	siRNA-IMPa4-25 PSPC1-A488 IMPa4-A546 DAPI 8C1-siRNA-IMP-a2-a4 V2.00	0	28. siRNA-IMPa4-25 PSPC1-A488 DAPI IMPa4-A546_z_TileScan_001 (Stage 26 of 49)	00-y5bug2iLLNSwEcPakQES9G
77.0675		Cell	2	0.000	1.000	Vesicles Paraspeckle	1047	2	siRNA-IMPa4-25 PSPC1-A488 IMPa4-A546 DAPI 8C1-siRNA-IMP-a2-a4 V2.00	0	28. siRNA-IMPa4-25 PSPC1-A488 DAPI IMPa4-A546_z_TileScan_001 (Stage 26 of 49)	00-y5bug2iLLNSwEcPakQES9G
88.4831		Cell	2	0.000	1.000	Vesicles Paraspeckle	1048	3	siRNA-IMPa4-25 PSPC1-A488 IMPa4-A546 DAPI 8C1-siRNA-IMP-a2-a4 V2.00	0	28. siRNA-IMPa4-25 PSPC1-A488 DAPI IMPa4-A546_z_TileScan_001 (Stage 26 of 49)	00-y5bug2iLLNSwEcPakQES9G
78.5983		Cell	2	0.000	1.000	Vesicles Paraspeckle	1050	5	siRNA-IMPa4-25 PSPC1-A488 IMPa4-A546 DAPI 8C1-siRNA-IMP-a2-a4 V2.00	0	28. siRNA-IMPa4-25 PSPC1-A488 DAPI IMPa4-A546_z_TileScan_001 (Stage 26 of 49)	00-y5bug2iLLNSwEcPakQES9G
56.6667		Cell	2	0.000	1.000	Vesicles Paraspeckle	1051	6	siRNA-IMPa4-25 PSPC1-A488 IMPa4-A546 DAPI 8C1-siRNA-IMP-a2-a4 V2.00	0	28. siRNA-IMPa4-25 PSPC1-A488 DAPI IMPa4-A546_z_TileScan_001 (Stage 26 of 49)	00-y5bug2iLLNSwEcPakQES9G
60.3514		Cell	2	0.000	1.000	Vesicles Paraspeckle	1052	7	siRNA-IMPa4-25 PSPC1-A488 IMPa4-A546 DAPI 8C1-siRNA-IMP-a2-a4 V2.00	0	28. siRNA-IMPa4-25 PSPC1-A488 DAPI IMPa4-A546_z_TileScan_001 (Stage 26 of 49)	00-y5bug2iLLNSwEcPakQES9G
81.8852		Cell	2	0.000	1.000	Vesicles Paraspeckle	1053	8	siRNA-IMPa4-25 PSPC1-A488 IMPa4-A546 DAPI 8C1-siRNA-IMP-a2-a4 V2.00	0	28. siRNA-IMPa4-25 PSPC1-A488 DAPI IMPa4-A546_z_TileScan_001 (Stage 26 of 49)	00-y5bug2iLLNSwEcPakQES9G
62.9474		Cell	2	0.000	1.000	Vesicles Paraspeckle	1054	9	siRNA-IMPa4-25 PSPC1-A488 IMPa4-A546 DAPI 8C1-siRNA-IMP-a2-a4 V2.00	0	28. siRNA-IMPa4-25 PSPC1-A488 DAPI IMPa4-A546_z_TileScan_001 (Stage 26 of 49)	00-y5bug2iLLNSwEcPakQES9G
52.8623		Cell	2	0.000	1.000	Vesicles Paraspeckle	1055	10	siRNA-IMPa4-25 PSPC1-A488 IMPa4-A546 DAPI 8C1-siRNA-IMP-a2-a4 V2.00	0	28. siRNA-IMPa4-25 PSPC1-A488 DAPI IMPa4-A546_z_TileScan_001 (Stage 26 of 49)	00-y5bug2iLLNSwEcPakQES9G
68.4698		Cell	2	0.000	1.000	Vesicles Paraspeckle	1056	11	siRNA-IMPa4-25 PSPC1-A488 IMPa4-A546 DAPI 8C1-siRNA-IMP-a2-a4 V2.00	0	28. siRNA-IMPa4-25 PSPC1-A488 DAPI IMPa4-A546_z_TileScan_001 (Stage 26 of 49)	00-y5bug2iLLNSwEcPakQES9G
103.689		Cell	2	0.000	1.000	Vesicles Paraspeckle	1057	12	siRNA-IMPa4-25 PSPC1-A488 IMPa4-A546 DAPI 8C1-siRNA-IMP-a2-a4 V2.00	0	28. siRNA-IMPa4-25 PSPC1-A488 DAPI IMPa4-A546_z_TileScan_001 (Stage 26 of 49)	00-y5bug2iLLNSwEcPakQES9G
109.239		Cell	2	0.000	1.000	Vesicles Paraspeckle	1058	13	siRNA-IMPa4-25 PSPC1-A488 IMPa4-A546 DAPI 8C1-siRNA-IMP-a2-a4 V2.00	0	28. siRNA-IMPa4-25 PSPC1-A488 DAPI IMPa4-A546_z_TileScan_001 (Stage 26 of 49)	00-y5bug2iLLNSwEcPakQES9G
62.5527		Cell	2	0.000	1.000	Vesicles Paraspeckle	1059	14	siRNA-IMPa4-25 PSPC1-A488 IMPa4-A546 DAPI 8C1-siRNA-IMP-a2-a4 V2.00	0	28. siRNA-IMPa4-25 PSPC1-A488 DAPI IMPa4-A546_z_TileScan_001 (Stage 26 of 49)	00-y5bug2iLLNSwEcPakQES9G
148		Cell	2	0.000	1.000	Vesicles Paraspeckle	1060	15	siRNA-IMPa4-25 PSPC1-A488 IMPa4-A546 DAPI 8C1-siRNA-IMP-a2-a4 V2.00	0	28. siRNA-IMPa4-25 PSPC1-A488 DAPI IMPa4-A546_z_TileScan_001 (Stage 26 of 49)	00-y5bug2iLLNSwEcPakQES9G
68.7391		Cell	2	0.000	1.000	Vesicles Paraspeckle	1061	16	siRNA-IMPa4-25 PSPC1-A488 IMPa4-A546 DAPI 8C1-siRNA-IMP-a2-a4 V2.00	0	28. siRNA-IMPa4-25 PSPC1-A488 DAPI IMPa4-A546_z_TileScan_001 (Stage 26 of 49)	00-y5bug2iLLNSwEcPakQES9G
132.93		Cell	2	0.000	1.000	Vesicles Paraspeckle	1062	17	siRNA-IMPa4-25 PSPC1-A488 IMPa4-A546 DAPI 8C1-siRNA-IMP-a2-a4 V2.00	0	28. siRNA-IMPa4-25 PSPC1-A488 DAPI IMPa4-A546_z_TileScan_001 (Stage 26 of 49)	00-y5bug2iLLNSwEcPakQES9G
106.973		Cell	2	0.000	1.000	Vesicles Paraspeckle	1063	18	siRNA-IMPa4-25 PSPC1-A488 IMPa4-A546 DAPI 8C1-siRNA-IMP-a2-a4 V2.00	0	28. siRNA-IMPa4-25 PSPC1-A488 DAPI IMPa4-A546_z_TileScan_001 (Stage 26 of 49)	00-y5bug2iLLNSwEcPakQES9G
115.849		Cell	2	0.000	1.000	Vesicles Paraspeckle	1064	19	siRNA-IMPa4-25 PSPC1-A488 IMPa4-A546 DAPI 8C1-siRNA-IMP-a2-a4 V2.00	0	28. siRNA-IMPa4-25 PSPC1-A488 DAPI IMPa4-A546_z_TileScan_001 (Stage 26 of 49)	00-y5bug2iLLNSwEcPakQES9G
101.659		Cell	2	0.000	1.000	Vesicles Paraspeckle	1065	20	siRNA-IMPa4-25 PSPC1-A488 IMPa4-A546 DAPI 8C1-siRNA-IMP-a2-a4 V2.00	0	28. siRNA-IMPa4-25 PSPC1-A488 DAPI IMPa4-A546_z_TileScan_001 (Stage 26 of 49)	00-y5bug2iLLNSwEcPakQES9G
116.323		Cell	2	0.000	1.000	Vesicles Paraspeckle	1066	21	siRNA-IMPa4-25 PSPC1-A488 IMPa4-A546 DAPI 8C1-siRNA-IMP-a2-a4 V2.00	0	28. siRNA-IMPa4-25 PSPC1-A488 DAPI IMPa4-A546_z_TileScan_001 (Stage 26 of 49)	00-y5bug2iLLNSwEcPakQES9G
