# Supplementary material for: Development of a pipeline for automated, high-throughput analysis of paraspeckle proteins reveals specific roles for importin α proteins
Source: Sci Rep. 2017 Feb 27;7:43323. doi: 10.1038/srep43323 (PMC5379994; doi:10.1038/srep43323)
Supplement: Supplementary Dataset SD1-I [file srep43323-s11.zip › I8P/8C2-siRNA-IMPa2-PSF/ImgBounds.csv]

ExpGrp	MinCellImgBound.x	MaxCellImgBound.x	MinCellImgBound.y	MaxCellImgBound.y	MinCellImgBound.z	MaxCellImgBound.z
ALL-CTRLS - 12. siRNA-IMPa2-25 CA488 DAPI C-A546_	68951.8	69096.7	43909.2	44054.1	-7.00022	7.72834
ALL-CTRLS - 15. siRNA-SC-10 C-A488 DAPI C-A546_	63658.7	63803.6	37123	37267.9	-7.00022	7.72834
ALL-CTRLS - 18. siRNA-SC-25 C-A488 DAPI C-A546_	64629.9	64774.7	47711.6	47856.5	-7.00022	7.72834
ALL-CTRLS - 3. NT IMPa2 C-A488 C-A546_	65210.9	65355.8	41386.8	41531.7	-7.00022	7.72834
ALL-CTRLS - 6A. MT IMPa2 C-A488 C-A546_	65210.9	65355.8	41386.8	41531.7	-7.00022	7.72834
ALL-CTRLS - 6. MT IMPa2 C-A488 C-A546_	65210.9	65355.8	41386.8	41531.7	-7.00022	7.72834
ALL-CTRLS - 9. siRNA-IMPa2-10 C-A488 DAPI C-A546_	65210.9	65355.8	41386.8	41531.7	-7.00022	7.72834
NT - 2. NT IMPa2 PSF-A488 DAPI IMPa2-A546_	63017.9	63162.8	41833.6	41978.4	-7.00022	7.72834
MT - 5. MT IMPa2 PSF-A488 DAPI IMPa2-A546_	65125.2	65270.1	41537.7	41682.6	-7.00022	7.72834
siRNA-IMPa2-10 - 8. siRNA-IMPa2-10 PSF-A488 DAPI IMPa2-A546_	66746.7	66891.6	45809.5	45954.4	-7.00022	7.72834
siRNA-IMPa2-10-R - 8. siRNA-IMPa2-10 PSF-A488 DAPI IMPa2-A546_	66746.7	66891.6	45809.5	45954.4	-7.00022	7.72834
siRNA-IMPa2-25 - 11. siRNA-IMPa2-25 PSF-A488 DAPI IMPa2-A546_	66367	66511.8	45290.8	45435.6	-7.00022	7.72834
siRNA-IMPa2-25-R - 11. siRNA-IMPa2-25 PSF-A488 DAPI IMPa2-A546_	66367	66511.8	45290.8	45435.6	-7.00022	7.72834
siRNA-SC-10 - 14. siRNA-SC-10 PSF1-A488 DAPI IMPa2-A546 _	62253.5	62398.4	41812.8	41957.7	-7.00022	7.72834
siRNA-SC-10-R - 14. siRNA-SC-10 PSF1-A488 DAPI IMPa2-A546 _	62253.5	62398.4	41812.8	41957.7	-7.00022	7.72834
siRNA-SC-25 - 17. siRNA-SC-25 PSF-A488 DAPI IMPa2-A546_	66597.3	66742.2	43618.9	43763.8	-7.00022	7.72834
siRNA-SC-25-R - 17. siRNA-SC-25 PSF-A488 DAPI IMPa2-A546_	66597.3	66742.2	43618.9	43763.8	-7.00022	7.72834
