# Supplementary material for: Development of a pipeline for automated, high-throughput analysis of paraspeckle proteins reveals specific roles for importin α proteins
Source: Sci Rep. 2017 Feb 27;7:43323. doi: 10.1038/srep43323 (PMC5379994; doi:10.1038/srep43323)
Supplement: Supplementary Dataset SD1-I [file srep43323-s11.zip › I8P/8C2-siRNA-IMPa2-PSF/_/siRNA-IMPa2-25 PSF-A488 IMPa2-A546 DAPI 8C2-siRNA-IMP-a2-a4 V2.00_Statistics/siRNA-IMPa2-25 PSF-A488 IMPa2-A546 DAPI 8C2-siRNA-IMP-a2-a4 V2.00_Cell_Distance_from_Vesicle_to_Closest_Nucleus_Mean_VesicleType=_Vesicles_Paraspeckle.csv]

Cell Distance from Vesicle to Closest Nucleus Mean VesicleType= Vesicles Paraspeckle
====================
Value	Unit	Category	Birth [s]	Death [s]	VesicleType	ID	OriginalID	Original Component Name	Original Component ID	Original Image Name	Original Image ID
0	um	Cell	0.000	1.000	Vesicles Paraspeckle	0	0	siRNA-IMPa2-25 PSF-A488 IMPa2-A546 DAPI 8C2-siRNA-IMP-a2-a4 V2.00	0	11. siRNA-IMPa2-25 PSF-A488 DAPI IMPa2-A546_a_TileScan_001 (Stage 1 of 49)	00-tuut64rcG9qMfRrah6yNkn
0	um	Cell	0.000	1.000	Vesicles Paraspeckle	1	1	siRNA-IMPa2-25 PSF-A488 IMPa2-A546 DAPI 8C2-siRNA-IMP-a2-a4 V2.00	0	11. siRNA-IMPa2-25 PSF-A488 DAPI IMPa2-A546_a_TileScan_001 (Stage 1 of 49)	00-tuut64rcG9qMfRrah6yNkn
0	um	Cell	0.000	1.000	Vesicles Paraspeckle	2	2	siRNA-IMPa2-25 PSF-A488 IMPa2-A546 DAPI 8C2-siRNA-IMP-a2-a4 V2.00	0	11. siRNA-IMPa2-25 PSF-A488 DAPI IMPa2-A546_a_TileScan_001 (Stage 1 of 49)	00-tuut64rcG9qMfRrah6yNkn
0	um	Cell	0.000	1.000	Vesicles Paraspeckle	3	3	siRNA-IMPa2-25 PSF-A488 IMPa2-A546 DAPI 8C2-siRNA-IMP-a2-a4 V2.00	0	11. siRNA-IMPa2-25 PSF-A488 DAPI IMPa2-A546_a_TileScan_001 (Stage 1 of 49)	00-tuut64rcG9qMfRrah6yNkn
0	um	Cell	0.000	1.000	Vesicles Paraspeckle	4	4	siRNA-IMPa2-25 PSF-A488 IMPa2-A546 DAPI 8C2-siRNA-IMP-a2-a4 V2.00	0	11. siRNA-IMPa2-25 PSF-A488 DAPI IMPa2-A546_a_TileScan_001 (Stage 1 of 49)	00-tuut64rcG9qMfRrah6yNkn
0	um	Cell	0.000	1.000	Vesicles Paraspeckle	5	5	siRNA-IMPa2-25 PSF-A488 IMPa2-A546 DAPI 8C2-siRNA-IMP-a2-a4 V2.00	0	11. siRNA-IMPa2-25 PSF-A488 DAPI IMPa2-A546_a_TileScan_001 (Stage 1 of 49)	00-tuut64rcG9qMfRrah6yNkn
0	um	Cell	0.000	1.000	Vesicles Paraspeckle	6	6	siRNA-IMPa2-25 PSF-A488 IMPa2-A546 DAPI 8C2-siRNA-IMP-a2-a4 V2.00	0	11. siRNA-IMPa2-25 PSF-A488 DAPI IMPa2-A546_a_TileScan_001 (Stage 1 of 49)	00-tuut64rcG9qMfRrah6yNkn
0	um	Cell	0.000	1.000	Vesicles Paraspeckle	7	7	siRNA-IMPa2-25 PSF-A488 IMPa2-A546 DAPI 8C2-siRNA-IMP-a2-a4 V2.00	0	11. siRNA-IMPa2-25 PSF-A488 DAPI IMPa2-A546_a_TileScan_001 (Stage 1 of 49)	00-tuut64rcG9qMfRrah6yNkn
0	um	Cell	0.000	1.000	Vesicles Paraspeckle	8	8	siRNA-IMPa2-25 PSF-A488 IMPa2-A546 DAPI 8C2-siRNA-IMP-a2-a4 V2.00	0	11. siRNA-IMPa2-25 PSF-A488 DAPI IMPa2-A546_a_TileScan_001 (Stage 1 of 49)	00-tuut64rcG9qMfRrah6yNkn
0	um	Cell	0.000	1.000	Vesicles Paraspeckle	9	0	siRNA-IMPa2-25 PSF-A488 IMPa2-A546 DAPI 8C2-siRNA-IMP-a2-a4 V2.00	0	11. siRNA-IMPa2-25 PSF-A488 DAPI IMPa2-A546_aa_TileScan_001 (Stage 27 of 49)	00-3Y6ncpzKTDi2tRwjhm77vC
0	um	Cell	0.000	1.000	Vesicles Paraspeckle	10	1	siRNA-IMPa2-25 PSF-A488 IMPa2-A546 DAPI 8C2-siRNA-IMP-a2-a4 V2.00	0	11. siRNA-IMPa2-25 PSF-A488 DAPI IMPa2-A546_aa_TileScan_001 (Stage 27 of 49)	00-3Y6ncpzKTDi2tRwjhm77vC
0	um	Cell	0.000	1.000	Vesicles Paraspeckle	11	2	siRNA-IMPa2-25 PSF-A488 IMPa2-A546 DAPI 8C2-siRNA-IMP-a2-a4 V2.00	0	11. siRNA-IMPa2-25 PSF-A488 DAPI IMPa2-A546_aa_TileScan_001 (Stage 27 of 49)	00-3Y6ncpzKTDi2tRwjhm77vC
0	um	Cell	0.000	1.000	Vesicles Paraspeckle	12	3	siRNA-IMPa2-25 PSF-A488 IMPa2-A546 DAPI 8C2-siRNA-IMP-a2-a4 V2.00	0	11. siRNA-IMPa2-25 PSF-A488 DAPI IMPa2-A546_aa_TileScan_001 (Stage 27 of 49)	00-3Y6ncpzKTDi2tRwjhm77vC
0	um	Cell	0.000	1.000	Vesicles Paraspeckle	13	4	siRNA-IMPa2-25 PSF-A488 IMPa2-A546 DAPI 8C2-siRNA-IMP-a2-a4 V2.00	0	11. siRNA-IMPa2-25 PSF-A488 DAPI IMPa2-A546_aa_TileScan_001 (Stage 27 of 49)	00-3Y6ncpzKTDi2tRwjhm77vC
0	um	Cell	0.000	1.000	Vesicles Paraspeckle	14	5	siRNA-IMPa2-25 PSF-A488 IMPa2-A546 DAPI 8C2-siRNA-IMP-a2-a4 V2.00	0	11. siRNA-IMPa2-25 PSF-A488 DAPI IMPa2-A546_aa_TileScan_001 (Stage 27 of 49)	00-3Y6ncpzKTDi2tRwjhm77vC
0	um	Cell	0.000	1.000	Vesicles Paraspeckle	15	6	siRNA-IMPa2-25 PSF-A488 IMPa2-A546 DAPI 8C2-siRNA-IMP-a2-a4 V2.00	0	11. siRNA-IMPa2-25 PSF-A488 DAPI IMPa2-A546_aa_TileScan_001 (Stage 27 of 49)	00-3Y6ncpzKTDi2tRwjhm77vC
0	um	Cell	0.000	1.000	Vesicles Paraspeckle	16	7	siRNA-IMPa2-25 PSF-A488 IMPa2-A546 DAPI 8C2-siRNA-IMP-a2-a4 V2.00	0	11. siRNA-IMPa2-25 PSF-A488 DAPI IMPa2-A546_aa_TileScan_001 (Stage 27 of 49)	00-3Y6ncpzKTDi2tRwjhm77vC
0	um	Cell	0.000	1.000	Vesicles Paraspeckle	17	8	siRNA-IMPa2-25 PSF-A488 IMPa2-A546 DAPI 8C2-siRNA-IMP-a2-a4 V2.00	0	11. siRNA-IMPa2-25 PSF-A488 DAPI IMPa2-A546_aa_TileScan_001 (Stage 27 of 49)	00-3Y6ncpzKTDi2tRwjhm77vC
0	um	Cell	0.000	1.000	Vesicles Paraspeckle	18	9	siRNA-IMPa2-25 PSF-A488 IMPa2-A546 DAPI 8C2-siRNA-IMP-a2-a4 V2.00	0	11. siRNA-IMPa2-25 PSF-A488 DAPI IMPa2-A546_aa_TileScan_001 (Stage 27 of 49)	00-3Y6ncpzKTDi2tRwjhm77vC
0	um	Cell	0.000	1.000	Vesicles Paraspeckle	19	10	siRNA-IMPa2-25 PSF-A488 IMPa2-A546 DAPI 8C2-siRNA-IMP-a2-a4 V2.00	0	11. siRNA-IMPa2-25 PSF-A488 DAPI IMPa2-A546_aa_TileScan_001 (Stage 27 of 49)	00-3Y6ncpzKTDi2tRwjhm77vC
0	um	Cell	0.000	1.000	Vesicles Paraspeckle	20	0	siRNA-IMPa2-25 PSF-A488 IMPa2-A546 DAPI 8C2-siRNA-IMP-a2-a4 V2.00	0	11. siRNA-IMPa2-25 PSF-A488 DAPI IMPa2-A546_ab_TileScan_001 (Stage 28 of 49)	00-8FB4aQMXchBLWZcG5NF9zg
0	um	Cell	0.000	1.000	Vesicles Paraspeckle	21	1	siRNA-IMPa2-25 PSF-A488 IMPa2-A546 DAPI 8C2-siRNA-IMP-a2-a4 V2.00	0	11. siRNA-IMPa2-25 PSF-A488 DAPI IMPa2-A546_ab_TileScan_001 (Stage 28 of 49)	00-8FB4aQMXchBLWZcG5NF9zg
0	um	Cell	0.000	1.000	Vesicles Paraspeckle	22	2	siRNA-IMPa2-25 PSF-A488 IMPa2-A546 DAPI 8C2-siRNA-IMP-a2-a4 V2.00	0	11. siRNA-IMPa2-25 PSF-A488 DAPI IMPa2-A546_ab_TileScan_001 (Stage 28 of 49)	00-8FB4aQMXchBLWZcG5NF9zg
0	um	Cell	0.000	1.000	Vesicles Paraspeckle	23	3	siRNA-IMPa2-25 PSF-A488 IMPa2-A546 DAPI 8C2-siRNA-IMP-a2-a4 V2.00	0	11. siRNA-IMPa2-25 PSF-A488 DAPI IMPa2-A546_ab_TileScan_001 (Stage 28 of 49)	00-8FB4aQMXchBLWZcG5NF9zg
0	um	Cell	0.000	1.000	Vesicles Paraspeckle	24	4	siRNA-IMPa2-25 PSF-A488 IMPa2-A546 DAPI 8C2-siRNA-IMP-a2-a4 V2.00	0	11. siRNA-IMPa2-25 PSF-A488 DAPI IMPa2-A546_ab_TileScan_001 (Stage 28 of 49)	00-8FB4aQMXchBLWZcG5NF9zg
0	um	Cell	0.000	1.000	Vesicles Paraspeckle	25	5	siRNA-IMPa2-25 PSF-A488 IMPa2-A546 DAPI 8C2-siRNA-IMP-a2-a4 V2.00	0	11. siRNA-IMPa2-25 PSF-A488 DAPI IMPa2-A546_ab_TileScan_001 (Stage 28 of 49)	00-8FB4aQMXchBLWZcG5NF9zg
0	um	Cell	0.000	1.000	Vesicles Paraspeckle	26	6	siRNA-IMPa2-25 PSF-A488 IMPa2-A546 DAPI 8C2-siRNA-IMP-a2-a4 V2.00	0	11. siRNA-IMPa2-25 PSF-A488 DAPI IMPa2-A546_ab_TileScan_001 (Stage 28 of 49)	00-8FB4aQMXchBLWZcG5NF9zg
0	um	Cell	0.000	1.000	Vesicles Paraspeckle	27	7	siRNA-IMPa2-25 PSF-A488 IMPa2-A546 DAPI 8C2-siRNA-IMP-a2-a4 V2.00	0	11. siRNA-IMPa2-25 PSF-A488 DAPI IMPa2-A546_ab_TileScan_001 (Stage 28 of 49)	00-8FB4aQMXchBLWZcG5NF9zg
0	um	Cell	0.000	1.000	Vesicles Paraspeckle	28	8	siRNA-IMPa2-25 PSF-A488 IMPa2-A546 DAPI 8C2-siRNA-IMP-a2-a4 V2.00	0	11. siRNA-IMPa2-25 PSF-A488 DAPI IMPa2-A546_ab_TileScan_001 (Stage 28 of 49)	00-8FB4aQMXchBLWZcG5NF9zg
0	um	Cell	0.000	1.000	Vesicles Paraspeckle	29	9	siRNA-IMPa2-25 PSF-A488 IMPa2-A546 DAPI 8C2-siRNA-IMP-a2-a4 V2.00	0	11. siRNA-IMPa2-25 PSF-A488 DAPI IMPa2-A546_ab_TileScan_001 (Stage 28 of 49)	00-8FB4aQMXchBLWZcG5NF9zg
0	um	Cell	0.000	1.000	Vesicles Paraspeckle	30	10	siRNA-IMPa2-25 PSF-A488 IMPa2-A546 DAPI 8C2-siRNA-IMP-a2-a4 V2.00	0	11. siRNA-IMPa2-25 PSF-A488 DAPI IMPa2-A546_ab_TileScan_001 (Stage 28 of 49)	00-8FB4aQMXchBLWZcG5NF9zg
0	um	Cell	0.000	1.000	Vesicles Paraspeckle	31	11	siRNA-IMPa2-25 PSF-A488 IMPa2-A546 DAPI 8C2-siRNA-IMP-a2-a4 V2.00	0	11. siRNA-IMPa2-25 PSF-A488 DAPI IMPa2-A546_ab_TileScan_001 (Stage 28 of 49)	00-8FB4aQMXchBLWZcG5NF9zg
0	um	Cell	0.000	1.000	Vesicles Paraspeckle	32	12	siRNA-IMPa2-25 PSF-A488 IMPa2-A546 DAPI 8C2-siRNA-IMP-a2-a4 V2.00	0	11. siRNA-IMPa2-25 PSF-A488 DAPI IMPa2-A546_ab_TileScan_001 (Stage 28 of 49)	00-8FB4aQMXchBLWZcG5NF9zg
0	um	Cell	0.000	1.000	Vesicles Paraspeckle	33	13	siRNA-IMPa2-25 PSF-A488 IMPa2-A546 DAPI 8C2-siRNA-IMP-a2-a4 V2.00	0	11. siRNA-IMPa2-25 PSF-A488 DAPI IMPa2-A546_ab_TileScan_001 (Stage 28 of 49)	00-8FB4aQMXchBLWZcG5NF9zg
0	um	Cell	0.000	1.000	Vesicles Paraspeckle	34	0	siRNA-IMPa2-25 PSF-A488 IMPa2-A546 DAPI 8C2-siRNA-IMP-a2-a4 V2.00	0	11. siRNA-IMPa2-25 PSF-A488 DAPI IMPa2-A546_ac_TileScan_001 (Stage 29 of 49)	00-FjbhSLmBsKT9nCxPFQ4Lk
0	um	Cell	0.000	1.000	Vesicles Paraspeckle	35	1	siRNA-IMPa2-25 PSF-A488 IMPa2-A546 DAPI 8C2-siRNA-IMP-a2-a4 V2.00	0	11. siRNA-IMPa2-25 PSF-A488 DAPI IMPa2-A546_ac_TileScan_001 (Stage 29 of 49)	00-FjbhSLmBsKT9nCxPFQ4Lk
0	um	Cell	0.000	1.000	Vesicles Paraspeckle	36	2	siRNA-IMPa2-25 PSF-A488 IMPa2-A546 DAPI 8C2-siRNA-IMP-a2-a4 V2.00	0	11. siRNA-IMPa2-25 PSF-A488 DAPI IMPa2-A546_ac_TileScan_001 (Stage 29 of 49)	00-FjbhSLmBsKT9nCxPFQ4Lk
0	um	Cell	0.000	1.000	Vesicles Paraspeckle	37	3	siRNA-IMPa2-25 PSF-A488 IMPa2-A546 DAPI 8C2-siRNA-IMP-a2-a4 V2.00	0	11. siRNA-IMPa2-25 PSF-A488 DAPI IMPa2-A546_ac_TileScan_001 (Stage 29 of 49)	00-FjbhSLmBsKT9nCxPFQ4Lk
0	um	Cell	0.000	1.000	Vesicles Paraspeckle	38	4	siRNA-IMPa2-25 PSF-A488 IMPa2-A546 DAPI 8C2-siRNA-IMP-a2-a4 V2.00	0	11. siRNA-IMPa2-25 PSF-A488 DAPI IMPa2-A546_ac_TileScan_001 (Stage 29 of 49)	00-FjbhSLmBsKT9nCxPFQ4Lk
0	um	Cell	0.000	1.000	Vesicles Paraspeckle	39	5	siRNA-IMPa2-25 PSF-A488 IMPa2-A546 DAPI 8C2-siRNA-IMP-a2-a4 V2.00	0	11. siRNA-IMPa2-25 PSF-A488 DAPI IMPa2-A546_ac_TileScan_001 (Stage 29 of 49)	00-FjbhSLmBsKT9nCxPFQ4Lk
0	um	Cell	0.000	1.000	Vesicles Paraspeckle	40	6	siRNA-IMPa2-25 PSF-A488 IMPa2-A546 DAPI 8C2-siRNA-IMP-a2-a4 V2.00	0	11. siRNA-IMPa2-25 PSF-A488 DAPI IMPa2-A546_ac_TileScan_001 (Stage 29 of 49)	00-FjbhSLmBsKT9nCxPFQ4Lk
0	um	Cell	0.000	1.000	Vesicles Paraspeckle	41	7	siRNA-IMPa2-25 PSF-A488 IMPa2-A546 DAPI 8C2-siRNA-IMP-a2-a4 V2.00	0	11. siRNA-IMPa2-25 PSF-A488 DAPI IMPa2-A546_ac_TileScan_001 (Stage 29 of 49)	00-FjbhSLmBsKT9nCxPFQ4Lk
0	um	Cell	0.000	1.000	Vesicles Paraspeckle	42	8	siRNA-IMPa2-25 PSF-A488 IMPa2-A546 DAPI 8C2-siRNA-IMP-a2-a4 V2.00	0	11. siRNA-IMPa2-25 PSF-A488 DAPI IMPa2-A546_ac_TileScan_001 (Stage 29 of 49)	00-FjbhSLmBsKT9nCxPFQ4Lk
0	um	Cell	0.000	1.000	Vesicles Paraspeckle	43	9	siRNA-IMPa2-25 PSF-A488 IMPa2-A546 DAPI 8C2-siRNA-IMP-a2-a4 V2.00	0	11. siRNA-IMPa2-25 PSF-A488 DAPI IMPa2-A546_ac_TileScan_001 (Stage 29 of 49)	00-FjbhSLmBsKT9nCxPFQ4Lk
0	um	Cell	0.000	1.000	Vesicles Paraspeckle	44	10	siRNA-IMPa2-25 PSF-A488 IMPa2-A546 DAPI 8C2-siRNA-IMP-a2-a4 V2.00	0	11. siRNA-IMPa2-25 PSF-A488 DAPI IMPa2-A546_ac_TileScan_001 (Stage 29 of 49)	00-FjbhSLmBsKT9nCxPFQ4Lk
0.1414	um	Cell	0.000	1.000	Vesicles Paraspeckle	45	11	siRNA-IMPa2-25 PSF-A488 IMPa2-A546 DAPI 8C2-siRNA-IMP-a2-a4 V2.00	0	11. siRNA-IMPa2-25 PSF-A488 DAPI IMPa2-A546_ac_TileScan_001 (Stage 29 of 49)	00-FjbhSLmBsKT9nCxPFQ4Lk
0	um	Cell	0.000	1.000	Vesicles Paraspeckle	46	12	siRNA-IMPa2-25 PSF-A488 IMPa2-A546 DAPI 8C2-siRNA-IMP-a2-a4 V2.00	0	11. siRNA-IMPa2-25 PSF-A488 DAPI IMPa2-A546_ac_TileScan_001 (Stage 29 of 49)	00-FjbhSLmBsKT9nCxPFQ4Lk
0	um	Cell	0.000	1.000	Vesicles Paraspeckle	47	13	siRNA-IMPa2-25 PSF-A488 IMPa2-A546 DAPI 8C2-siRNA-IMP-a2-a4 V2.00	0	11. siRNA-IMPa2-25 PSF-A488 DAPI IMPa2-A546_ac_TileScan_001 (Stage 29 of 49)	00-FjbhSLmBsKT9nCxPFQ4Lk
0	um	Cell	0.000	1.000	Vesicles Paraspeckle	48	14	siRNA-IMPa2-25 PSF-A488 IMPa2-A546 DAPI 8C2-siRNA-IMP-a2-a4 V2.00	0	11. siRNA-IMPa2-25 PSF-A488 DAPI IMPa2-A546_ac_TileScan_001 (Stage 29 of 49)	00-FjbhSLmBsKT9nCxPFQ4Lk
0	um	Cell	0.000	1.000	Vesicles Paraspeckle	49	15	siRNA-IMPa2-25 PSF-A488 IMPa2-A546 DAPI 8C2-siRNA-IMP-a2-a4 V2.00	0	11. siRNA-IMPa2-25 PSF-A488 DAPI IMPa2-A546_ac_TileScan_001 (Stage 29 of 49)	00-FjbhSLmBsKT9nCxPFQ4Lk
0	um	Cell	0.000	1.000	Vesicles Paraspeckle	50	16	siRNA-IMPa2-25 PSF-A488 IMPa2-A546 DAPI 8C2-siRNA-IMP-a2-a4 V2.00	0	11. siRNA-IMPa2-25 PSF-A488 DAPI IMPa2-A546_ac_TileScan_001 (Stage 29 of 49)	00-FjbhSLmBsKT9nCxPFQ4Lk
0	um	Cell	0.000	1.000	Vesicles Paraspeckle	51	17	siRNA-IMPa2-25 PSF-A488 IMPa2-A546 DAPI 8C2-siRNA-IMP-a2-a4 V2.00	0	11. siRNA-IMPa2-25 PSF-A488 DAPI IMPa2-A546_ac_TileScan_001 (Stage 29 of 49)	00-FjbhSLmBsKT9nCxPFQ4Lk
0	um	Cell	0.000	1.000	Vesicles Paraspeckle	52	18	siRNA-IMPa2-25 PSF-A488 IMPa2-A546 DAPI 8C2-siRNA-IMP-a2-a4 V2.00	0	11. siRNA-IMPa2-25 PSF-A488 DAPI IMPa2-A546_ac_TileScan_001 (Stage 29 of 49)	00-FjbhSLmBsKT9nCxPFQ4Lk
0	um	Cell	0.000	1.000	Vesicles Paraspeckle	53	19	siRNA-IMPa2-25 PSF-A488 IMPa2-A546 DAPI 8C2-siRNA-IMP-a2-a4 V2.00	0	11. siRNA-IMPa2-25 PSF-A488 DAPI IMPa2-A546_ac_TileScan_001 (Stage 29 of 49)	00-FjbhSLmBsKT9nCxPFQ4Lk
0	um	Cell	0.000	1.000	Vesicles Paraspeckle	54	20	siRNA-IMPa2-25 PSF-A488 IMPa2-A546 DAPI 8C2-siRNA-IMP-a2-a4 V2.00	0	11. siRNA-IMPa2-25 PSF-A488 DAPI IMPa2-A546_ac_TileScan_001 (Stage 29 of 49)	00-FjbhSLmBsKT9nCxPFQ4Lk
0	um	Cell	0.000	1.000	Vesicles Paraspeckle	55	21	siRNA-IMPa2-25 PSF-A488 IMPa2-A546 DAPI 8C2-siRNA-IMP-a2-a4 V2.00	0	11. siRNA-IMPa2-25 PSF-A488 DAPI IMPa2-A546_ac_TileScan_001 (Stage 29 of 49)	00-FjbhSLmBsKT9nCxPFQ4Lk
0	um	Cell	0.000	1.000	Vesicles Paraspeckle	56	0	siRNA-IMPa2-25 PSF-A488 IMPa2-A546 DAPI 8C2-siRNA-IMP-a2-a4 V2.00	0	11. siRNA-IMPa2-25 PSF-A488 DAPI IMPa2-A546_ad_TileScan_001 (Stage 30 of 49)	00-DAjxu6jE3szXPXHXECyeXL
0	um	Cell	0.000	1.000	Vesicles Paraspeckle	57	1	siRNA-IMPa2-25 PSF-A488 IMPa2-A546 DAPI 8C2-siRNA-IMP-a2-a4 V2.00	0	11. siRNA-IMPa2-25 PSF-A488 DAPI IMPa2-A546_ad_TileScan_001 (Stage 30 of 49)	00-DAjxu6jE3szXPXHXECyeXL
0	um	Cell	0.000	1.000	Vesicles Paraspeckle	58	2	siRNA-IMPa2-25 PSF-A488 IMPa2-A546 DAPI 8C2-siRNA-IMP-a2-a4 V2.00	0	11. siRNA-IMPa2-25 PSF-A488 DAPI IMPa2-A546_ad_TileScan_001 (Stage 30 of 49)	00-DAjxu6jE3szXPXHXECyeXL
0	um	Cell	0.000	1.000	Vesicles Paraspeckle	59	3	siRNA-IMPa2-25 PSF-A488 IMPa2-A546 DAPI 8C2-siRNA-IMP-a2-a4 V2.00	0	11. siRNA-IMPa2-25 PSF-A488 DAPI IMPa2-A546_ad_TileScan_001 (Stage 30 of 49)	00-DAjxu6jE3szXPXHXECyeXL
0	um	Cell	0.000	1.000	Vesicles Paraspeckle	60	4	siRNA-IMPa2-25 PSF-A488 IMPa2-A546 DAPI 8C2-siRNA-IMP-a2-a4 V2.00	0	11. siRNA-IMPa2-25 PSF-A488 DAPI IMPa2-A546_ad_TileScan_001 (Stage 30 of 49)	00-DAjxu6jE3szXPXHXECyeXL
0	um	Cell	0.000	1.000	Vesicles Paraspeckle	61	5	siRNA-IMPa2-25 PSF-A488 IMPa2-A546 DAPI 8C2-siRNA-IMP-a2-a4 V2.00	0	11. siRNA-IMPa2-25 PSF-A488 DAPI IMPa2-A546_ad_TileScan_001 (Stage 30 of 49)	00-DAjxu6jE3szXPXHXECyeXL
0	um	Cell	0.000	1.000	Vesicles Paraspeckle	62	6	siRNA-IMPa2-25 PSF-A488 IMPa2-A546 DAPI 8C2-siRNA-IMP-a2-a4 V2.00	0	11. siRNA-IMPa2-25 PSF-A488 DAPI IMPa2-A546_ad_TileScan_001 (Stage 30 of 49)	00-DAjxu6jE3szXPXHXECyeXL
0	um	Cell	0.000	1.000	Vesicles Paraspeckle	63	7	siRNA-IMPa2-25 PSF-A488 IMPa2-A546 DAPI 8C2-siRNA-IMP-a2-a4 V2.00	0	11. siRNA-IMPa2-25 PSF-A488 DAPI IMPa2-A546_ad_TileScan_001 (Stage 30 of 49)	00-DAjxu6jE3szXPXHXECyeXL
0	um	Cell	0.000	1.000	Vesicles Paraspeckle	64	8	siRNA-IMPa2-25 PSF-A488 IMPa2-A546 DAPI 8C2-siRNA-IMP-a2-a4 V2.00	0	11. siRNA-IMPa2-25 PSF-A488 DAPI IMPa2-A546_ad_TileScan_001 (Stage 30 of 49)	00-DAjxu6jE3szXPXHXECyeXL
0	um	Cell	0.000	1.000	Vesicles Paraspeckle	65	9	siRNA-IMPa2-25 PSF-A488 IMPa2-A546 DAPI 8C2-siRNA-IMP-a2-a4 V2.00	0	11. siRNA-IMPa2-25 PSF-A488 DAPI IMPa2-A546_ad_TileScan_001 (Stage 30 of 49)	00-DAjxu6jE3szXPXHXECyeXL
0	um	Cell	0.000	1.000	Vesicles Paraspeckle	66	10	siRNA-IMPa2-25 PSF-A488 IMPa2-A546 DAPI 8C2-siRNA-IMP-a2-a4 V2.00	0	11. siRNA-IMPa2-25 PSF-A488 DAPI IMPa2-A546_ad_TileScan_001 (Stage 30 of 49)	00-DAjxu6jE3szXPXHXECyeXL
0	um	Cell	0.000	1.000	Vesicles Paraspeckle	67	11	siRNA-IMPa2-25 PSF-A488 IMPa2-A546 DAPI 8C2-siRNA-IMP-a2-a4 V2.00	0	11. siRNA-IMPa2-25 PSF-A488 DAPI IMPa2-A546_ad_TileScan_001 (Stage 30 of 49)	00-DAjxu6jE3szXPXHXECyeXL
0	um	Cell	0.000	1.000	Vesicles Paraspeckle	68	12	siRNA-IMPa2-25 PSF-A488 IMPa2-A546 DAPI 8C2-siRNA-IMP-a2-a4 V2.00	0	11. siRNA-IMPa2-25 PSF-A488 DAPI IMPa2-A546_ad_TileScan_001 (Stage 30 of 49)	00-DAjxu6jE3szXPXHXECyeXL
0	um	Cell	0.000	1.000	Vesicles Paraspeckle	69	13	siRNA-IMPa2-25 PSF-A488 IMPa2-A546 DAPI 8C2-siRNA-IMP-a2-a4 V2.00	0	11. siRNA-IMPa2-25 PSF-A488 DAPI IMPa2-A546_ad_TileScan_001 (Stage 30 of 49)	00-DAjxu6jE3szXPXHXECyeXL
0	um	Cell	0.000	1.000	Vesicles Paraspeckle	70	14	siRNA-IMPa2-25 PSF-A488 IMPa2-A546 DAPI 8C2-siRNA-IMP-a2-a4 V2.00	0	11. siRNA-IMPa2-25 PSF-A488 DAPI IMPa2-A546_ad_TileScan_001 (Stage 30 of 49)	00-DAjxu6jE3szXPXHXECyeXL
0	um	Cell	0.000	1.000	Vesicles Paraspeckle	71	15	siRNA-IMPa2-25 PSF-A488 IMPa2-A546 DAPI 8C2-siRNA-IMP-a2-a4 V2.00	0	11. siRNA-IMPa2-25 PSF-A488 DAPI IMPa2-A546_ad_TileScan_001 (Stage 30 of 49)	00-DAjxu6jE3szXPXHXECyeXL
0	um	Cell	0.000	1.000	Vesicles Paraspeckle	72	16	siRNA-IMPa2-25 PSF-A488 IMPa2-A546 DAPI 8C2-siRNA-IMP-a2-a4 V2.00	0	11. siRNA-IMPa2-25 PSF-A488 DAPI IMPa2-A546_ad_TileScan_001 (Stage 30 of 49)	00-DAjxu6jE3szXPXHXECyeXL
0	um	Cell	0.000	1.000	Vesicles Paraspeckle	73	17	siRNA-IMPa2-25 PSF-A488 IMPa2-A546 DAPI 8C2-siRNA-IMP-a2-a4 V2.00	0	11. siRNA-IMPa2-25 PSF-A488 DAPI IMPa2-A546_ad_TileScan_001 (Stage 30 of 49)	00-DAjxu6jE3szXPXHXECyeXL
0	um	Cell	0.000	1.000	Vesicles Paraspeckle	74	18	siRNA-IMPa2-25 PSF-A488 IMPa2-A546 DAPI 8C2-siRNA-IMP-a2-a4 V2.00	0	11. siRNA-IMPa2-25 PSF-A488 DAPI IMPa2-A546_ad_TileScan_001 (Stage 30 of 49)	00-DAjxu6jE3szXPXHXECyeXL
0	um	Cell	0.000	1.000	Vesicles Paraspeckle	75	19	siRNA-IMPa2-25 PSF-A488 IMPa2-A546 DAPI 8C2-siRNA-IMP-a2-a4 V2.00	0	11. siRNA-IMPa2-25 PSF-A488 DAPI IMPa2-A546_ad_TileScan_001 (Stage 30 of 49)	00-DAjxu6jE3szXPXHXECyeXL
0	um	Cell	0.000	1.000	Vesicles Paraspeckle	76	20	siRNA-IMPa2-25 PSF-A488 IMPa2-A546 DAPI 8C2-siRNA-IMP-a2-a4 V2.00	0	11. siRNA-IMPa2-25 PSF-A488 DAPI IMPa2-A546_ad_TileScan_001 (Stage 30 of 49)	00-DAjxu6jE3szXPXHXECyeXL
0	um	Cell	0.000	1.000	Vesicles Paraspeckle	77	21	siRNA-IMPa2-25 PSF-A488 IMPa2-A546 DAPI 8C2-siRNA-IMP-a2-a4 V2.00	0	11. siRNA-IMPa2-25 PSF-A488 DAPI IMPa2-A546_ad_TileScan_001 (Stage 30 of 49)	00-DAjxu6jE3szXPXHXECyeXL
0	um	Cell	0.000	1.000	Vesicles Paraspeckle	78	22	siRNA-IMPa2-25 PSF-A488 IMPa2-A546 DAPI 8C2-siRNA-IMP-a2-a4 V2.00	0	11. siRNA-IMPa2-25 PSF-A488 DAPI IMPa2-A546_ad_TileScan_001 (Stage 30 of 49)	00-DAjxu6jE3szXPXHXECyeXL
0	um	Cell	0.000	1.000	Vesicles Paraspeckle	79	23	siRNA-IMPa2-25 PSF-A488 IMPa2-A546 DAPI 8C2-siRNA-IMP-a2-a4 V2.00	0	11. siRNA-IMPa2-25 PSF-A488 DAPI IMPa2-A546_ad_TileScan_001 (Stage 30 of 49)	00-DAjxu6jE3szXPXHXECyeXL
0	um	Cell	0.000	1.000	Vesicles Paraspeckle	80	24	siRNA-IMPa2-25 PSF-A488 IMPa2-A546 DAPI 8C2-siRNA-IMP-a2-a4 V2.00	0	11. siRNA-IMPa2-25 PSF-A488 DAPI IMPa2-A546_ad_TileScan_001 (Stage 30 of 49)	00-DAjxu6jE3szXPXHXECyeXL
0	um	Cell	0.000	1.000	Vesicles Paraspeckle	81	25	siRNA-IMPa2-25 PSF-A488 IMPa2-A546 DAPI 8C2-siRNA-IMP-a2-a4 V2.00	0	11. siRNA-IMPa2-25 PSF-A488 DAPI IMPa2-A546_ad_TileScan_001 (Stage 30 of 49)	00-DAjxu6jE3szXPXHXECyeXL
0	um	Cell	0.000	1.000	Vesicles Paraspeckle	82	26	siRNA-IMPa2-25 PSF-A488 IMPa2-A546 DAPI 8C2-siRNA-IMP-a2-a4 V2.00	0	11. siRNA-IMPa2-25 PSF-A488 DAPI IMPa2-A546_ad_TileScan_001 (Stage 30 of 49)	00-DAjxu6jE3szXPXHXECyeXL
0	um	Cell	0.000	1.000	Vesicles Paraspeckle	83	27	siRNA-IMPa2-25 PSF-A488 IMPa2-A546 DAPI 8C2-siRNA-IMP-a2-a4 V2.00	0	11. siRNA-IMPa2-25 PSF-A488 DAPI IMPa2-A546_ad_TileScan_001 (Stage 30 of 49)	00-DAjxu6jE3szXPXHXECyeXL
0	um	Cell	0.000	1.000	Vesicles Paraspeckle	84	0	siRNA-IMPa2-25 PSF-A488 IMPa2-A546 DAPI 8C2-siRNA-IMP-a2-a4 V2.00	0	11. siRNA-IMPa2-25 PSF-A488 DAPI IMPa2-A546_ae_TileScan_001 (Stage 31 of 49)	00-eQLbgsRX6MGP49hyJYgZki
0	um	Cell	0.000	1.000	Vesicles Paraspeckle	85	1	siRNA-IMPa2-25 PSF-A488 IMPa2-A546 DAPI 8C2-siRNA-IMP-a2-a4 V2.00	0	11. siRNA-IMPa2-25 PSF-A488 DAPI IMPa2-A546_ae_TileScan_001 (Stage 31 of 49)	00-eQLbgsRX6MGP49hyJYgZki
0	um	Cell	0.000	1.000	Vesicles Paraspeckle	86	2	siRNA-IMPa2-25 PSF-A488 IMPa2-A546 DAPI 8C2-siRNA-IMP-a2-a4 V2.00	0	11. siRNA-IMPa2-25 PSF-A488 DAPI IMPa2-A546_ae_TileScan_001 (Stage 31 of 49)	00-eQLbgsRX6MGP49hyJYgZki
0	um	Cell	0.000	1.000	Vesicles Paraspeckle	87	3	siRNA-IMPa2-25 PSF-A488 IMPa2-A546 DAPI 8C2-siRNA-IMP-a2-a4 V2.00	0	11. siRNA-IMPa2-25 PSF-A488 DAPI IMPa2-A546_ae_TileScan_001 (Stage 31 of 49)	00-eQLbgsRX6MGP49hyJYgZki
0	um	Cell	0.000	1.000	Vesicles Paraspeckle	88	4	siRNA-IMPa2-25 PSF-A488 IMPa2-A546 DAPI 8C2-siRNA-IMP-a2-a4 V2.00	0	11. siRNA-IMPa2-25 PSF-A488 DAPI IMPa2-A546_ae_TileScan_001 (Stage 31 of 49)	00-eQLbgsRX6MGP49hyJYgZki
0	um	Cell	0.000	1.000	Vesicles Paraspeckle	89	5	siRNA-IMPa2-25 PSF-A488 IMPa2-A546 DAPI 8C2-siRNA-IMP-a2-a4 V2.00	0	11. siRNA-IMPa2-25 PSF-A488 DAPI IMPa2-A546_ae_TileScan_001 (Stage 31 of 49)	00-eQLbgsRX6MGP49hyJYgZki
0	um	Cell	0.000	1.000	Vesicles Paraspeckle	90	6	siRNA-IMPa2-25 PSF-A488 IMPa2-A546 DAPI 8C2-siRNA-IMP-a2-a4 V2.00	0	11. siRNA-IMPa2-25 PSF-A488 DAPI IMPa2-A546_ae_TileScan_001 (Stage 31 of 49)	00-eQLbgsRX6MGP49hyJYgZki
0	um	Cell	0.000	1.000	Vesicles Paraspeckle	91	7	siRNA-IMPa2-25 PSF-A488 IMPa2-A546 DAPI 8C2-siRNA-IMP-a2-a4 V2.00	0	11. siRNA-IMPa2-25 PSF-A488 DAPI IMPa2-A546_ae_TileScan_001 (Stage 31 of 49)	00-eQLbgsRX6MGP49hyJYgZki
0	um	Cell	0.000	1.000	Vesicles Paraspeckle	92	8	siRNA-IMPa2-25 PSF-A488 IMPa2-A546 DAPI 8C2-siRNA-IMP-a2-a4 V2.00	0	11. siRNA-IMPa2-25 PSF-A488 DAPI IMPa2-A546_ae_TileScan_001 (Stage 31 of 49)	00-eQLbgsRX6MGP49hyJYgZki
0	um	Cell	0.000	1.000	Vesicles Paraspeckle	93	9	siRNA-IMPa2-25 PSF-A488 IMPa2-A546 DAPI 8C2-siRNA-IMP-a2-a4 V2.00	0	11. siRNA-IMPa2-25 PSF-A488 DAPI IMPa2-A546_ae_TileScan_001 (Stage 31 of 49)	00-eQLbgsRX6MGP49hyJYgZki
0	um	Cell	0.000	1.000	Vesicles Paraspeckle	94	10	siRNA-IMPa2-25 PSF-A488 IMPa2-A546 DAPI 8C2-siRNA-IMP-a2-a4 V2.00	0	11. siRNA-IMPa2-25 PSF-A488 DAPI IMPa2-A546_ae_TileScan_001 (Stage 31 of 49)	00-eQLbgsRX6MGP49hyJYgZki
0	um	Cell	0.000	1.000	Vesicles Paraspeckle	95	11	siRNA-IMPa2-25 PSF-A488 IMPa2-A546 DAPI 8C2-siRNA-IMP-a2-a4 V2.00	0	11. siRNA-IMPa2-25 PSF-A488 DAPI IMPa2-A546_ae_TileScan_001 (Stage 31 of 49)	00-eQLbgsRX6MGP49hyJYgZki
0	um	Cell	0.000	1.000	Vesicles Paraspeckle	96	12	siRNA-IMPa2-25 PSF-A488 IMPa2-A546 DAPI 8C2-siRNA-IMP-a2-a4 V2.00	0	11. siRNA-IMPa2-25 PSF-A488 DAPI IMPa2-A546_ae_TileScan_001 (Stage 31 of 49)	00-eQLbgsRX6MGP49hyJYgZki
0	um	Cell	0.000	1.000	Vesicles Paraspeckle	97	13	siRNA-IMPa2-25 PSF-A488 IMPa2-A546 DAPI 8C2-siRNA-IMP-a2-a4 V2.00	0	11. siRNA-IMPa2-25 PSF-A488 DAPI IMPa2-A546_ae_TileScan_001 (Stage 31 of 49)	00-eQLbgsRX6MGP49hyJYgZki
0	um	Cell	0.000	1.000	Vesicles Paraspeckle	98	0	siRNA-IMPa2-25 PSF-A488 IMPa2-A546 DAPI 8C2-siRNA-IMP-a2-a4 V2.00	0	11. siRNA-IMPa2-25 PSF-A488 DAPI IMPa2-A546_af_TileScan_001 (Stage 32 of 49)	00-ezp7RxXQNHzhopPByEazoG
0	um	Cell	0.000	1.000	Vesicles Paraspeckle	99	1	siRNA-IMPa2-25 PSF-A488 IMPa2-A546 DAPI 8C2-siRNA-IMP-a2-a4 V2.00	0	11. siRNA-IMPa2-25 PSF-A488 DAPI IMPa2-A546_af_TileScan_001 (Stage 32 of 49)	00-ezp7RxXQNHzhopPByEazoG
0	um	Cell	0.000	1.000	Vesicles Paraspeckle	100	2	siRNA-IMPa2-25 PSF-A488 IMPa2-A546 DAPI 8C2-siRNA-IMP-a2-a4 V2.00	0	11. siRNA-IMPa2-25 PSF-A488 DAPI IMPa2-A546_af_TileScan_001 (Stage 32 of 49)	00-ezp7RxXQNHzhopPByEazoG
0	um	Cell	0.000	1.000	Vesicles Paraspeckle	101	3	siRNA-IMPa2-25 PSF-A488 IMPa2-A546 DAPI 8C2-siRNA-IMP-a2-a4 V2.00	0	11. siRNA-IMPa2-25 PSF-A488 DAPI IMPa2-A546_af_TileScan_001 (Stage 32 of 49)	00-ezp7RxXQNHzhopPByEazoG
0	um	Cell	0.000	1.000	Vesicles Paraspeckle	102	4	siRNA-IMPa2-25 PSF-A488 IMPa2-A546 DAPI 8C2-siRNA-IMP-a2-a4 V2.00	0	11. siRNA-IMPa2-25 PSF-A488 DAPI IMPa2-A546_af_TileScan_001 (Stage 32 of 49)	00-ezp7RxXQNHzhopPByEazoG
0	um	Cell	0.000	1.000	Vesicles Paraspeckle	103	5	siRNA-IMPa2-25 PSF-A488 IMPa2-A546 DAPI 8C2-siRNA-IMP-a2-a4 V2.00	0	11. siRNA-IMPa2-25 PSF-A488 DAPI IMPa2-A546_af_TileScan_001 (Stage 32 of 49)	00-ezp7RxXQNHzhopPByEazoG
0	um	Cell	0.000	1.000	Vesicles Paraspeckle	104	6	siRNA-IMPa2-25 PSF-A488 IMPa2-A546 DAPI 8C2-siRNA-IMP-a2-a4 V2.00	0	11. siRNA-IMPa2-25 PSF-A488 DAPI IMPa2-A546_af_TileScan_001 (Stage 32 of 49)	00-ezp7RxXQNHzhopPByEazoG
0	um	Cell	0.000	1.000	Vesicles Paraspeckle	105	0	siRNA-IMPa2-25 PSF-A488 IMPa2-A546 DAPI 8C2-siRNA-IMP-a2-a4 V2.00	0	11. siRNA-IMPa2-25 PSF-A488 DAPI IMPa2-A546_ag_TileScan_001 (Stage 33 of 49)	00-BqEhSgGYdgxQjcGRvHdAxR
0	um	Cell	0.000	1.000	Vesicles Paraspeckle	106	1	siRNA-IMPa2-25 PSF-A488 IMPa2-A546 DAPI 8C2-siRNA-IMP-a2-a4 V2.00	0	11. siRNA-IMPa2-25 PSF-A488 DAPI IMPa2-A546_ag_TileScan_001 (Stage 33 of 49)	00-BqEhSgGYdgxQjcGRvHdAxR
0	um	Cell	0.000	1.000	Vesicles Paraspeckle	107	2	siRNA-IMPa2-25 PSF-A488 IMPa2-A546 DAPI 8C2-siRNA-IMP-a2-a4 V2.00	0	11. siRNA-IMPa2-25 PSF-A488 DAPI IMPa2-A546_ag_TileScan_001 (Stage 33 of 49)	00-BqEhSgGYdgxQjcGRvHdAxR
0	um	Cell	0.000	1.000	Vesicles Paraspeckle	108	3	siRNA-IMPa2-25 PSF-A488 IMPa2-A546 DAPI 8C2-siRNA-IMP-a2-a4 V2.00	0	11. siRNA-IMPa2-25 PSF-A488 DAPI IMPa2-A546_ag_TileScan_001 (Stage 33 of 49)	00-BqEhSgGYdgxQjcGRvHdAxR
0	um	Cell	0.000	1.000	Vesicles Paraspeckle	109	4	siRNA-IMPa2-25 PSF-A488 IMPa2-A546 DAPI 8C2-siRNA-IMP-a2-a4 V2.00	0	11. siRNA-IMPa2-25 PSF-A488 DAPI IMPa2-A546_ag_TileScan_001 (Stage 33 of 49)	00-BqEhSgGYdgxQjcGRvHdAxR
0	um	Cell	0.000	1.000	Vesicles Paraspeckle	110	5	siRNA-IMPa2-25 PSF-A488 IMPa2-A546 DAPI 8C2-siRNA-IMP-a2-a4 V2.00	0	11. siRNA-IMPa2-25 PSF-A488 DAPI IMPa2-A546_ag_TileScan_001 (Stage 33 of 49)	00-BqEhSgGYdgxQjcGRvHdAxR
0	um	Cell	0.000	1.000	Vesicles Paraspeckle	111	6	siRNA-IMPa2-25 PSF-A488 IMPa2-A546 DAPI 8C2-siRNA-IMP-a2-a4 V2.00	0	11. siRNA-IMPa2-25 PSF-A488 DAPI IMPa2-A546_ag_TileScan_001 (Stage 33 of 49)	00-BqEhSgGYdgxQjcGRvHdAxR
0	um	Cell	0.000	1.000	Vesicles Paraspeckle	112	7	siRNA-IMPa2-25 PSF-A488 IMPa2-A546 DAPI 8C2-siRNA-IMP-a2-a4 V2.00	0	11. siRNA-IMPa2-25 PSF-A488 DAPI IMPa2-A546_ag_TileScan_001 (Stage 33 of 49)	00-BqEhSgGYdgxQjcGRvHdAxR
1.7268	um	Cell	0.000	1.000	Vesicles Paraspeckle	113	8	siRNA-IMPa2-25 PSF-A488 IMPa2-A546 DAPI 8C2-siRNA-IMP-a2-a4 V2.00	0	11. siRNA-IMPa2-25 PSF-A488 DAPI IMPa2-A546_ag_TileScan_001 (Stage 33 of 49)	00-BqEhSgGYdgxQjcGRvHdAxR
0	um	Cell	0.000	1.000	Vesicles Paraspeckle	114	0	siRNA-IMPa2-25 PSF-A488 IMPa2-A546 DAPI 8C2-siRNA-IMP-a2-a4 V2.00	0	11. siRNA-IMPa2-25 PSF-A488 DAPI IMPa2-A546_ah_TileScan_001 (Stage 34 of 49)	00-fivyVqZ469DVmDrQUF5FzF
0	um	Cell	0.000	1.000	Vesicles Paraspeckle	115	1	siRNA-IMPa2-25 PSF-A488 IMPa2-A546 DAPI 8C2-siRNA-IMP-a2-a4 V2.00	0	11. siRNA-IMPa2-25 PSF-A488 DAPI IMPa2-A546_ah_TileScan_001 (Stage 34 of 49)	00-fivyVqZ469DVmDrQUF5FzF
0	um	Cell	0.000	1.000	Vesicles Paraspeckle	116	2	siRNA-IMPa2-25 PSF-A488 IMPa2-A546 DAPI 8C2-siRNA-IMP-a2-a4 V2.00	0	11. siRNA-IMPa2-25 PSF-A488 DAPI IMPa2-A546_ah_TileScan_001 (Stage 34 of 49)	00-fivyVqZ469DVmDrQUF5FzF
0	um	Cell	0.000	1.000	Vesicles Paraspeckle	117	3	siRNA-IMPa2-25 PSF-A488 IMPa2-A546 DAPI 8C2-siRNA-IMP-a2-a4 V2.00	0	11. siRNA-IMPa2-25 PSF-A488 DAPI IMPa2-A546_ah_TileScan_001 (Stage 34 of 49)	00-fivyVqZ469DVmDrQUF5FzF
0	um	Cell	0.000	1.000	Vesicles Paraspeckle	118	4	siRNA-IMPa2-25 PSF-A488 IMPa2-A546 DAPI 8C2-siRNA-IMP-a2-a4 V2.00	0	11. siRNA-IMPa2-25 PSF-A488 DAPI IMPa2-A546_ah_TileScan_001 (Stage 34 of 49)	00-fivyVqZ469DVmDrQUF5FzF
0	um	Cell	0.000	1.000	Vesicles Paraspeckle	119	5	siRNA-IMPa2-25 PSF-A488 IMPa2-A546 DAPI 8C2-siRNA-IMP-a2-a4 V2.00	0	11. siRNA-IMPa2-25 PSF-A488 DAPI IMPa2-A546_ah_TileScan_001 (Stage 34 of 49)	00-fivyVqZ469DVmDrQUF5FzF
0	um	Cell	0.000	1.000	Vesicles Paraspeckle	120	6	siRNA-IMPa2-25 PSF-A488 IMPa2-A546 DAPI 8C2-siRNA-IMP-a2-a4 V2.00	0	11. siRNA-IMPa2-25 PSF-A488 DAPI IMPa2-A546_ah_TileScan_001 (Stage 34 of 49)	00-fivyVqZ469DVmDrQUF5FzF
0	um	Cell	0.000	1.000	Vesicles Paraspeckle	121	7	siRNA-IMPa2-25 PSF-A488 IMPa2-A546 DAPI 8C2-siRNA-IMP-a2-a4 V2.00	0	11. siRNA-IMPa2-25 PSF-A488 DAPI IMPa2-A546_ah_TileScan_001 (Stage 34 of 49)	00-fivyVqZ469DVmDrQUF5FzF
0	um	Cell	0.000	1.000	Vesicles Paraspeckle	122	8	siRNA-IMPa2-25 PSF-A488 IMPa2-A546 DAPI 8C2-siRNA-IMP-a2-a4 V2.00	0	11. siRNA-IMPa2-25 PSF-A488 DAPI IMPa2-A546_ah_TileScan_001 (Stage 34 of 49)	00-fivyVqZ469DVmDrQUF5FzF
0	um	Cell	0.000	1.000	Vesicles Paraspeckle	123	9	siRNA-IMPa2-25 PSF-A488 IMPa2-A546 DAPI 8C2-siRNA-IMP-a2-a4 V2.00	0	11. siRNA-IMPa2-25 PSF-A488 DAPI IMPa2-A546_ah_TileScan_001 (Stage 34 of 49)	00-fivyVqZ469DVmDrQUF5FzF
0	um	Cell	0.000	1.000	Vesicles Paraspeckle	124	10	siRNA-IMPa2-25 PSF-A488 IMPa2-A546 DAPI 8C2-siRNA-IMP-a2-a4 V2.00	0	11. siRNA-IMPa2-25 PSF-A488 DAPI IMPa2-A546_ah_TileScan_001 (Stage 34 of 49)	00-fivyVqZ469DVmDrQUF5FzF
0	um	Cell	0.000	1.000	Vesicles Paraspeckle	125	11	siRNA-IMPa2-25 PSF-A488 IMPa2-A546 DAPI 8C2-siRNA-IMP-a2-a4 V2.00	0	11. siRNA-IMPa2-25 PSF-A488 DAPI IMPa2-A546_ah_TileScan_001 (Stage 34 of 49)	00-fivyVqZ469DVmDrQUF5FzF
0	um	Cell	0.000	1.000	Vesicles Paraspeckle	126	12	siRNA-IMPa2-25 PSF-A488 IMPa2-A546 DAPI 8C2-siRNA-IMP-a2-a4 V2.00	0	11. siRNA-IMPa2-25 PSF-A488 DAPI IMPa2-A546_ah_TileScan_001 (Stage 34 of 49)	00-fivyVqZ469DVmDrQUF5FzF
0	um	Cell	0.000	1.000	Vesicles Paraspeckle	127	13	siRNA-IMPa2-25 PSF-A488 IMPa2-A546 DAPI 8C2-siRNA-IMP-a2-a4 V2.00	0	11. siRNA-IMPa2-25 PSF-A488 DAPI IMPa2-A546_ah_TileScan_001 (Stage 34 of 49)	00-fivyVqZ469DVmDrQUF5FzF
0	um	Cell	0.000	1.000	Vesicles Paraspeckle	128	14	siRNA-IMPa2-25 PSF-A488 IMPa2-A546 DAPI 8C2-siRNA-IMP-a2-a4 V2.00	0	11. siRNA-IMPa2-25 PSF-A488 DAPI IMPa2-A546_ah_TileScan_001 (Stage 34 of 49)	00-fivyVqZ469DVmDrQUF5FzF
0	um	Cell	0.000	1.000	Vesicles Paraspeckle	129	15	siRNA-IMPa2-25 PSF-A488 IMPa2-A546 DAPI 8C2-siRNA-IMP-a2-a4 V2.00	0	11. siRNA-IMPa2-25 PSF-A488 DAPI IMPa2-A546_ah_TileScan_001 (Stage 34 of 49)	00-fivyVqZ469DVmDrQUF5FzF
0	um	Cell	0.000	1.000	Vesicles Paraspeckle	130	16	siRNA-IMPa2-25 PSF-A488 IMPa2-A546 DAPI 8C2-siRNA-IMP-a2-a4 V2.00	0	11. siRNA-IMPa2-25 PSF-A488 DAPI IMPa2-A546_ah_TileScan_001 (Stage 34 of 49)	00-fivyVqZ469DVmDrQUF5FzF
0	um	Cell	0.000	1.000	Vesicles Paraspeckle	131	17	siRNA-IMPa2-25 PSF-A488 IMPa2-A546 DAPI 8C2-siRNA-IMP-a2-a4 V2.00	0	11. siRNA-IMPa2-25 PSF-A488 DAPI IMPa2-A546_ah_TileScan_001 (Stage 34 of 49)	00-fivyVqZ469DVmDrQUF5FzF
0	um	Cell	0.000	1.000	Vesicles Paraspeckle	132	18	siRNA-IMPa2-25 PSF-A488 IMPa2-A546 DAPI 8C2-siRNA-IMP-a2-a4 V2.00	0	11. siRNA-IMPa2-25 PSF-A488 DAPI IMPa2-A546_ah_TileScan_001 (Stage 34 of 49)	00-fivyVqZ469DVmDrQUF5FzF
0	um	Cell	0.000	1.000	Vesicles Paraspeckle	133	19	siRNA-IMPa2-25 PSF-A488 IMPa2-A546 DAPI 8C2-siRNA-IMP-a2-a4 V2.00	0	11. siRNA-IMPa2-25 PSF-A488 DAPI IMPa2-A546_ah_TileScan_001 (Stage 34 of 49)	00-fivyVqZ469DVmDrQUF5FzF
0	um	Cell	0.000	1.000	Vesicles Paraspeckle	134	20	siRNA-IMPa2-25 PSF-A488 IMPa2-A546 DAPI 8C2-siRNA-IMP-a2-a4 V2.00	0	11. siRNA-IMPa2-25 PSF-A488 DAPI IMPa2-A546_ah_TileScan_001 (Stage 34 of 49)	00-fivyVqZ469DVmDrQUF5FzF
0	um	Cell	0.000	1.000	Vesicles Paraspeckle	135	21	siRNA-IMPa2-25 PSF-A488 IMPa2-A546 DAPI 8C2-siRNA-IMP-a2-a4 V2.00	0	11. siRNA-IMPa2-25 PSF-A488 DAPI IMPa2-A546_ah_TileScan_001 (Stage 34 of 49)	00-fivyVqZ469DVmDrQUF5FzF
0	um	Cell	0.000	1.000	Vesicles Paraspeckle	136	22	siRNA-IMPa2-25 PSF-A488 IMPa2-A546 DAPI 8C2-siRNA-IMP-a2-a4 V2.00	0	11. siRNA-IMPa2-25 PSF-A488 DAPI IMPa2-A546_ah_TileScan_001 (Stage 34 of 49)	00-fivyVqZ469DVmDrQUF5FzF
0	um	Cell	0.000	1.000	Vesicles Paraspeckle	137	23	siRNA-IMPa2-25 PSF-A488 IMPa2-A546 DAPI 8C2-siRNA-IMP-a2-a4 V2.00	0	11. siRNA-IMPa2-25 PSF-A488 DAPI IMPa2-A546_ah_TileScan_001 (Stage 34 of 49)	00-fivyVqZ469DVmDrQUF5FzF
0	um	Cell	0.000	1.000	Vesicles Paraspeckle	138	0	siRNA-IMPa2-25 PSF-A488 IMPa2-A546 DAPI 8C2-siRNA-IMP-a2-a4 V2.00	0	11. siRNA-IMPa2-25 PSF-A488 DAPI IMPa2-A546_ai_TileScan_001 (Stage 35 of 49)	00-zAy8H3gRgRV5RHH9SPxaAL
0.403259	um	Cell	0.000	1.000	Vesicles Paraspeckle	139	1	siRNA-IMPa2-25 PSF-A488 IMPa2-A546 DAPI 8C2-siRNA-IMP-a2-a4 V2.00	0	11. siRNA-IMPa2-25 PSF-A488 DAPI IMPa2-A546_ai_TileScan_001 (Stage 35 of 49)	00-zAy8H3gRgRV5RHH9SPxaAL
0	um	Cell	0.000	1.000	Vesicles Paraspeckle	140	2	siRNA-IMPa2-25 PSF-A488 IMPa2-A546 DAPI 8C2-siRNA-IMP-a2-a4 V2.00	0	11. siRNA-IMPa2-25 PSF-A488 DAPI IMPa2-A546_ai_TileScan_001 (Stage 35 of 49)	00-zAy8H3gRgRV5RHH9SPxaAL
0	um	Cell	0.000	1.000	Vesicles Paraspeckle	141	3	siRNA-IMPa2-25 PSF-A488 IMPa2-A546 DAPI 8C2-siRNA-IMP-a2-a4 V2.00	0	11. siRNA-IMPa2-25 PSF-A488 DAPI IMPa2-A546_ai_TileScan_001 (Stage 35 of 49)	00-zAy8H3gRgRV5RHH9SPxaAL
0	um	Cell	0.000	1.000	Vesicles Paraspeckle	142	4	siRNA-IMPa2-25 PSF-A488 IMPa2-A546 DAPI 8C2-siRNA-IMP-a2-a4 V2.00	0	11. siRNA-IMPa2-25 PSF-A488 DAPI IMPa2-A546_ai_TileScan_001 (Stage 35 of 49)	00-zAy8H3gRgRV5RHH9SPxaAL
0	um	Cell	0.000	1.000	Vesicles Paraspeckle	143	5	siRNA-IMPa2-25 PSF-A488 IMPa2-A546 DAPI 8C2-siRNA-IMP-a2-a4 V2.00	0	11. siRNA-IMPa2-25 PSF-A488 DAPI IMPa2-A546_ai_TileScan_001 (Stage 35 of 49)	00-zAy8H3gRgRV5RHH9SPxaAL
0	um	Cell	0.000	1.000	Vesicles Paraspeckle	144	6	siRNA-IMPa2-25 PSF-A488 IMPa2-A546 DAPI 8C2-siRNA-IMP-a2-a4 V2.00	0	11. siRNA-IMPa2-25 PSF-A488 DAPI IMPa2-A546_ai_TileScan_001 (Stage 35 of 49)	00-zAy8H3gRgRV5RHH9SPxaAL
0	um	Cell	0.000	1.000	Vesicles Paraspeckle	145	7	siRNA-IMPa2-25 PSF-A488 IMPa2-A546 DAPI 8C2-siRNA-IMP-a2-a4 V2.00	0	11. siRNA-IMPa2-25 PSF-A488 DAPI IMPa2-A546_ai_TileScan_001 (Stage 35 of 49)	00-zAy8H3gRgRV5RHH9SPxaAL
0	um	Cell	0.000	1.000	Vesicles Paraspeckle	146	8	siRNA-IMPa2-25 PSF-A488 IMPa2-A546 DAPI 8C2-siRNA-IMP-a2-a4 V2.00	0	11. siRNA-IMPa2-25 PSF-A488 DAPI IMPa2-A546_ai_TileScan_001 (Stage 35 of 49)	00-zAy8H3gRgRV5RHH9SPxaAL
0	um	Cell	0.000	1.000	Vesicles Paraspeckle	147	9	siRNA-IMPa2-25 PSF-A488 IMPa2-A546 DAPI 8C2-siRNA-IMP-a2-a4 V2.00	0	11. siRNA-IMPa2-25 PSF-A488 DAPI IMPa2-A546_ai_TileScan_001 (Stage 35 of 49)	00-zAy8H3gRgRV5RHH9SPxaAL
0	um	Cell	0.000	1.000	Vesicles Paraspeckle	148	10	siRNA-IMPa2-25 PSF-A488 IMPa2-A546 DAPI 8C2-siRNA-IMP-a2-a4 V2.00	0	11. siRNA-IMPa2-25 PSF-A488 DAPI IMPa2-A546_ai_TileScan_001 (Stage 35 of 49)	00-zAy8H3gRgRV5RHH9SPxaAL
0	um	Cell	0.000	1.000	Vesicles Paraspeckle	149	11	siRNA-IMPa2-25 PSF-A488 IMPa2-A546 DAPI 8C2-siRNA-IMP-a2-a4 V2.00	0	11. siRNA-IMPa2-25 PSF-A488 DAPI IMPa2-A546_ai_TileScan_001 (Stage 35 of 49)	00-zAy8H3gRgRV5RHH9SPxaAL
0	um	Cell	0.000	1.000	Vesicles Paraspeckle	150	12	siRNA-IMPa2-25 PSF-A488 IMPa2-A546 DAPI 8C2-siRNA-IMP-a2-a4 V2.00	0	11. siRNA-IMPa2-25 PSF-A488 DAPI IMPa2-A546_ai_TileScan_001 (Stage 35 of 49)	00-zAy8H3gRgRV5RHH9SPxaAL
0	um	Cell	0.000	1.000	Vesicles Paraspeckle	151	13	siRNA-IMPa2-25 PSF-A488 IMPa2-A546 DAPI 8C2-siRNA-IMP-a2-a4 V2.00	0	11. siRNA-IMPa2-25 PSF-A488 DAPI IMPa2-A546_ai_TileScan_001 (Stage 35 of 49)	00-zAy8H3gRgRV5RHH9SPxaAL
0	um	Cell	0.000	1.000	Vesicles Paraspeckle	152	14	siRNA-IMPa2-25 PSF-A488 IMPa2-A546 DAPI 8C2-siRNA-IMP-a2-a4 V2.00	0	11. siRNA-IMPa2-25 PSF-A488 DAPI IMPa2-A546_ai_TileScan_001 (Stage 35 of 49)	00-zAy8H3gRgRV5RHH9SPxaAL
0	um	Cell	0.000	1.000	Vesicles Paraspeckle	153	15	siRNA-IMPa2-25 PSF-A488 IMPa2-A546 DAPI 8C2-siRNA-IMP-a2-a4 V2.00	0	11. siRNA-IMPa2-25 PSF-A488 DAPI IMPa2-A546_ai_TileScan_001 (Stage 35 of 49)	00-zAy8H3gRgRV5RHH9SPxaAL
0	um	Cell	0.000	1.000	Vesicles Paraspeckle	154	16	siRNA-IMPa2-25 PSF-A488 IMPa2-A546 DAPI 8C2-siRNA-IMP-a2-a4 V2.00	0	11. siRNA-IMPa2-25 PSF-A488 DAPI IMPa2-A546_ai_TileScan_001 (Stage 35 of 49)	00-zAy8H3gRgRV5RHH9SPxaAL
0	um	Cell	0.000	1.000	Vesicles Paraspeckle	155	17	siRNA-IMPa2-25 PSF-A488 IMPa2-A546 DAPI 8C2-siRNA-IMP-a2-a4 V2.00	0	11. siRNA-IMPa2-25 PSF-A488 DAPI IMPa2-A546_ai_TileScan_001 (Stage 35 of 49)	00-zAy8H3gRgRV5RHH9SPxaAL
0	um	Cell	0.000	1.000	Vesicles Paraspeckle	156	18	siRNA-IMPa2-25 PSF-A488 IMPa2-A546 DAPI 8C2-siRNA-IMP-a2-a4 V2.00	0	11. siRNA-IMPa2-25 PSF-A488 DAPI IMPa2-A546_ai_TileScan_001 (Stage 35 of 49)	00-zAy8H3gRgRV5RHH9SPxaAL
0	um	Cell	0.000	1.000	Vesicles Paraspeckle	157	19	siRNA-IMPa2-25 PSF-A488 IMPa2-A546 DAPI 8C2-siRNA-IMP-a2-a4 V2.00	0	11. siRNA-IMPa2-25 PSF-A488 DAPI IMPa2-A546_ai_TileScan_001 (Stage 35 of 49)	00-zAy8H3gRgRV5RHH9SPxaAL
0	um	Cell	0.000	1.000	Vesicles Paraspeckle	158	20	siRNA-IMPa2-25 PSF-A488 IMPa2-A546 DAPI 8C2-siRNA-IMP-a2-a4 V2.00	0	11. siRNA-IMPa2-25 PSF-A488 DAPI IMPa2-A546_ai_TileScan_001 (Stage 35 of 49)	00-zAy8H3gRgRV5RHH9SPxaAL
0	um	Cell	0.000	1.000	Vesicles Paraspeckle	159	21	siRNA-IMPa2-25 PSF-A488 IMPa2-A546 DAPI 8C2-siRNA-IMP-a2-a4 V2.00	0	11. siRNA-IMPa2-25 PSF-A488 DAPI IMPa2-A546_ai_TileScan_001 (Stage 35 of 49)	00-zAy8H3gRgRV5RHH9SPxaAL
0	um	Cell	0.000	1.000	Vesicles Paraspeckle	160	22	siRNA-IMPa2-25 PSF-A488 IMPa2-A546 DAPI 8C2-siRNA-IMP-a2-a4 V2.00	0	11. siRNA-IMPa2-25 PSF-A488 DAPI IMPa2-A546_ai_TileScan_001 (Stage 35 of 49)	00-zAy8H3gRgRV5RHH9SPxaAL
0	um	Cell	0.000	1.000	Vesicles Paraspeckle	161	0	siRNA-IMPa2-25 PSF-A488 IMPa2-A546 DAPI 8C2-siRNA-IMP-a2-a4 V2.00	0	11. siRNA-IMPa2-25 PSF-A488 DAPI IMPa2-A546_aj_TileScan_001 (Stage 36 of 49)	00-sCQQwc9YmLw9J9usR7Jm64
0	um	Cell	0.000	1.000	Vesicles Paraspeckle	162	1	siRNA-IMPa2-25 PSF-A488 IMPa2-A546 DAPI 8C2-siRNA-IMP-a2-a4 V2.00	0	11. siRNA-IMPa2-25 PSF-A488 DAPI IMPa2-A546_aj_TileScan_001 (Stage 36 of 49)	00-sCQQwc9YmLw9J9usR7Jm64
0	um	Cell	0.000	1.000	Vesicles Paraspeckle	163	2	siRNA-IMPa2-25 PSF-A488 IMPa2-A546 DAPI 8C2-siRNA-IMP-a2-a4 V2.00	0	11. siRNA-IMPa2-25 PSF-A488 DAPI IMPa2-A546_aj_TileScan_001 (Stage 36 of 49)	00-sCQQwc9YmLw9J9usR7Jm64
0	um	Cell	0.000	1.000	Vesicles Paraspeckle	164	3	siRNA-IMPa2-25 PSF-A488 IMPa2-A546 DAPI 8C2-siRNA-IMP-a2-a4 V2.00	0	11. siRNA-IMPa2-25 PSF-A488 DAPI IMPa2-A546_aj_TileScan_001 (Stage 36 of 49)	00-sCQQwc9YmLw9J9usR7Jm64
0	um	Cell	0.000	1.000	Vesicles Paraspeckle	165	4	siRNA-IMPa2-25 PSF-A488 IMPa2-A546 DAPI 8C2-siRNA-IMP-a2-a4 V2.00	0	11. siRNA-IMPa2-25 PSF-A488 DAPI IMPa2-A546_aj_TileScan_001 (Stage 36 of 49)	00-sCQQwc9YmLw9J9usR7Jm64
0	um	Cell	0.000	1.000	Vesicles Paraspeckle	166	5	siRNA-IMPa2-25 PSF-A488 IMPa2-A546 DAPI 8C2-siRNA-IMP-a2-a4 V2.00	0	11. siRNA-IMPa2-25 PSF-A488 DAPI IMPa2-A546_aj_TileScan_001 (Stage 36 of 49)	00-sCQQwc9YmLw9J9usR7Jm64
0	um	Cell	0.000	1.000	Vesicles Paraspeckle	167	6	siRNA-IMPa2-25 PSF-A488 IMPa2-A546 DAPI 8C2-siRNA-IMP-a2-a4 V2.00	0	11. siRNA-IMPa2-25 PSF-A488 DAPI IMPa2-A546_aj_TileScan_001 (Stage 36 of 49)	00-sCQQwc9YmLw9J9usR7Jm64
0	um	Cell	0.000	1.000	Vesicles Paraspeckle	168	7	siRNA-IMPa2-25 PSF-A488 IMPa2-A546 DAPI 8C2-siRNA-IMP-a2-a4 V2.00	0	11. siRNA-IMPa2-25 PSF-A488 DAPI IMPa2-A546_aj_TileScan_001 (Stage 36 of 49)	00-sCQQwc9YmLw9J9usR7Jm64
0	um	Cell	0.000	1.000	Vesicles Paraspeckle	169	8	siRNA-IMPa2-25 PSF-A488 IMPa2-A546 DAPI 8C2-siRNA-IMP-a2-a4 V2.00	0	11. siRNA-IMPa2-25 PSF-A488 DAPI IMPa2-A546_aj_TileScan_001 (Stage 36 of 49)	00-sCQQwc9YmLw9J9usR7Jm64
0	um	Cell	0.000	1.000	Vesicles Paraspeckle	170	9	siRNA-IMPa2-25 PSF-A488 IMPa2-A546 DAPI 8C2-siRNA-IMP-a2-a4 V2.00	0	11. siRNA-IMPa2-25 PSF-A488 DAPI IMPa2-A546_aj_TileScan_001 (Stage 36 of 49)	00-sCQQwc9YmLw9J9usR7Jm64
0	um	Cell	0.000	1.000	Vesicles Paraspeckle	171	10	siRNA-IMPa2-25 PSF-A488 IMPa2-A546 DAPI 8C2-siRNA-IMP-a2-a4 V2.00	0	11. siRNA-IMPa2-25 PSF-A488 DAPI IMPa2-A546_aj_TileScan_001 (Stage 36 of 49)	00-sCQQwc9YmLw9J9usR7Jm64
0	um	Cell	0.000	1.000	Vesicles Paraspeckle	172	11	siRNA-IMPa2-25 PSF-A488 IMPa2-A546 DAPI 8C2-siRNA-IMP-a2-a4 V2.00	0	11. siRNA-IMPa2-25 PSF-A488 DAPI IMPa2-A546_aj_TileScan_001 (Stage 36 of 49)	00-sCQQwc9YmLw9J9usR7Jm64
0	um	Cell	0.000	1.000	Vesicles Paraspeckle	173	12	siRNA-IMPa2-25 PSF-A488 IMPa2-A546 DAPI 8C2-siRNA-IMP-a2-a4 V2.00	0	11. siRNA-IMPa2-25 PSF-A488 DAPI IMPa2-A546_aj_TileScan_001 (Stage 36 of 49)	00-sCQQwc9YmLw9J9usR7Jm64
0	um	Cell	0.000	1.000	Vesicles Paraspeckle	174	13	siRNA-IMPa2-25 PSF-A488 IMPa2-A546 DAPI 8C2-siRNA-IMP-a2-a4 V2.00	0	11. siRNA-IMPa2-25 PSF-A488 DAPI IMPa2-A546_aj_TileScan_001 (Stage 36 of 49)	00-sCQQwc9YmLw9J9usR7Jm64
0	um	Cell	0.000	1.000	Vesicles Paraspeckle	175	14	siRNA-IMPa2-25 PSF-A488 IMPa2-A546 DAPI 8C2-siRNA-IMP-a2-a4 V2.00	0	11. siRNA-IMPa2-25 PSF-A488 DAPI IMPa2-A546_aj_TileScan_001 (Stage 36 of 49)	00-sCQQwc9YmLw9J9usR7Jm64
0	um	Cell	0.000	1.000	Vesicles Paraspeckle	176	15	siRNA-IMPa2-25 PSF-A488 IMPa2-A546 DAPI 8C2-siRNA-IMP-a2-a4 V2.00	0	11. siRNA-IMPa2-25 PSF-A488 DAPI IMPa2-A546_aj_TileScan_001 (Stage 36 of 49)	00-sCQQwc9YmLw9J9usR7Jm64
0	um	Cell	0.000	1.000	Vesicles Paraspeckle	177	16	siRNA-IMPa2-25 PSF-A488 IMPa2-A546 DAPI 8C2-siRNA-IMP-a2-a4 V2.00	0	11. siRNA-IMPa2-25 PSF-A488 DAPI IMPa2-A546_aj_TileScan_001 (Stage 36 of 49)	00-sCQQwc9YmLw9J9usR7Jm64
0	um	Cell	0.000	1.000	Vesicles Paraspeckle	178	17	siRNA-IMPa2-25 PSF-A488 IMPa2-A546 DAPI 8C2-siRNA-IMP-a2-a4 V2.00	0	11. siRNA-IMPa2-25 PSF-A488 DAPI IMPa2-A546_aj_TileScan_001 (Stage 36 of 49)	00-sCQQwc9YmLw9J9usR7Jm64
0	um	Cell	0.000	1.000	Vesicles Paraspeckle	179	18	siRNA-IMPa2-25 PSF-A488 IMPa2-A546 DAPI 8C2-siRNA-IMP-a2-a4 V2.00	0	11. siRNA-IMPa2-25 PSF-A488 DAPI IMPa2-A546_aj_TileScan_001 (Stage 36 of 49)	00-sCQQwc9YmLw9J9usR7Jm64
0	um	Cell	0.000	1.000	Vesicles Paraspeckle	180	19	siRNA-IMPa2-25 PSF-A488 IMPa2-A546 DAPI 8C2-siRNA-IMP-a2-a4 V2.00	0	11. siRNA-IMPa2-25 PSF-A488 DAPI IMPa2-A546_aj_TileScan_001 (Stage 36 of 49)	00-sCQQwc9YmLw9J9usR7Jm64
0	um	Cell	0.000	1.000	Vesicles Paraspeckle	181	20	siRNA-IMPa2-25 PSF-A488 IMPa2-A546 DAPI 8C2-siRNA-IMP-a2-a4 V2.00	0	11. siRNA-IMPa2-25 PSF-A488 DAPI IMPa2-A546_aj_TileScan_001 (Stage 36 of 49)	00-sCQQwc9YmLw9J9usR7Jm64
0	um	Cell	0.000	1.000	Vesicles Paraspeckle	182	21	siRNA-IMPa2-25 PSF-A488 IMPa2-A546 DAPI 8C2-siRNA-IMP-a2-a4 V2.00	0	11. siRNA-IMPa2-25 PSF-A488 DAPI IMPa2-A546_aj_TileScan_001 (Stage 36 of 49)	00-sCQQwc9YmLw9J9usR7Jm64
0	um	Cell	0.000	1.000	Vesicles Paraspeckle	183	22	siRNA-IMPa2-25 PSF-A488 IMPa2-A546 DAPI 8C2-siRNA-IMP-a2-a4 V2.00	0	11. siRNA-IMPa2-25 PSF-A488 DAPI IMPa2-A546_aj_TileScan_001 (Stage 36 of 49)	00-sCQQwc9YmLw9J9usR7Jm64
0	um	Cell	0.000	1.000	Vesicles Paraspeckle	184	23	siRNA-IMPa2-25 PSF-A488 IMPa2-A546 DAPI 8C2-siRNA-IMP-a2-a4 V2.00	0	11. siRNA-IMPa2-25 PSF-A488 DAPI IMPa2-A546_aj_TileScan_001 (Stage 36 of 49)	00-sCQQwc9YmLw9J9usR7Jm64
0	um	Cell	0.000	1.000	Vesicles Paraspeckle	185	24	siRNA-IMPa2-25 PSF-A488 IMPa2-A546 DAPI 8C2-siRNA-IMP-a2-a4 V2.00	0	11. siRNA-IMPa2-25 PSF-A488 DAPI IMPa2-A546_aj_TileScan_001 (Stage 36 of 49)	00-sCQQwc9YmLw9J9usR7Jm64
0	um	Cell	0.000	1.000	Vesicles Paraspeckle	186	25	siRNA-IMPa2-25 PSF-A488 IMPa2-A546 DAPI 8C2-siRNA-IMP-a2-a4 V2.00	0	11. siRNA-IMPa2-25 PSF-A488 DAPI IMPa2-A546_aj_TileScan_001 (Stage 36 of 49)	00-sCQQwc9YmLw9J9usR7Jm64
0	um	Cell	0.000	1.000	Vesicles Paraspeckle	187	26	siRNA-IMPa2-25 PSF-A488 IMPa2-A546 DAPI 8C2-siRNA-IMP-a2-a4 V2.00	0	11. siRNA-IMPa2-25 PSF-A488 DAPI IMPa2-A546_aj_TileScan_001 (Stage 36 of 49)	00-sCQQwc9YmLw9J9usR7Jm64
0	um	Cell	0.000	1.000	Vesicles Paraspeckle	188	27	siRNA-IMPa2-25 PSF-A488 IMPa2-A546 DAPI 8C2-siRNA-IMP-a2-a4 V2.00	0	11. siRNA-IMPa2-25 PSF-A488 DAPI IMPa2-A546_aj_TileScan_001 (Stage 36 of 49)	00-sCQQwc9YmLw9J9usR7Jm64
0	um	Cell	0.000	1.000	Vesicles Paraspeckle	189	28	siRNA-IMPa2-25 PSF-A488 IMPa2-A546 DAPI 8C2-siRNA-IMP-a2-a4 V2.00	0	11. siRNA-IMPa2-25 PSF-A488 DAPI IMPa2-A546_aj_TileScan_001 (Stage 36 of 49)	00-sCQQwc9YmLw9J9usR7Jm64
0	um	Cell	0.000	1.000	Vesicles Paraspeckle	190	29	siRNA-IMPa2-25 PSF-A488 IMPa2-A546 DAPI 8C2-siRNA-IMP-a2-a4 V2.00	0	11. siRNA-IMPa2-25 PSF-A488 DAPI IMPa2-A546_aj_TileScan_001 (Stage 36 of 49)	00-sCQQwc9YmLw9J9usR7Jm64
0	um	Cell	0.000	1.000	Vesicles Paraspeckle	191	30	siRNA-IMPa2-25 PSF-A488 IMPa2-A546 DAPI 8C2-siRNA-IMP-a2-a4 V2.00	0	11. siRNA-IMPa2-25 PSF-A488 DAPI IMPa2-A546_aj_TileScan_001 (Stage 36 of 49)	00-sCQQwc9YmLw9J9usR7Jm64
0	um	Cell	0.000	1.000	Vesicles Paraspeckle	192	31	siRNA-IMPa2-25 PSF-A488 IMPa2-A546 DAPI 8C2-siRNA-IMP-a2-a4 V2.00	0	11. siRNA-IMPa2-25 PSF-A488 DAPI IMPa2-A546_aj_TileScan_001 (Stage 36 of 49)	00-sCQQwc9YmLw9J9usR7Jm64
0	um	Cell	0.000	1.000	Vesicles Paraspeckle	193	32	siRNA-IMPa2-25 PSF-A488 IMPa2-A546 DAPI 8C2-siRNA-IMP-a2-a4 V2.00	0	11. siRNA-IMPa2-25 PSF-A488 DAPI IMPa2-A546_aj_TileScan_001 (Stage 36 of 49)	00-sCQQwc9YmLw9J9usR7Jm64
0	um	Cell	0.000	1.000	Vesicles Paraspeckle	194	33	siRNA-IMPa2-25 PSF-A488 IMPa2-A546 DAPI 8C2-siRNA-IMP-a2-a4 V2.00	0	11. siRNA-IMPa2-25 PSF-A488 DAPI IMPa2-A546_aj_TileScan_001 (Stage 36 of 49)	00-sCQQwc9YmLw9J9usR7Jm64
0	um	Cell	0.000	1.000	Vesicles Paraspeckle	195	34	siRNA-IMPa2-25 PSF-A488 IMPa2-A546 DAPI 8C2-siRNA-IMP-a2-a4 V2.00	0	11. siRNA-IMPa2-25 PSF-A488 DAPI IMPa2-A546_aj_TileScan_001 (Stage 36 of 49)	00-sCQQwc9YmLw9J9usR7Jm64
0	um	Cell	0.000	1.000	Vesicles Paraspeckle	196	0	siRNA-IMPa2-25 PSF-A488 IMPa2-A546 DAPI 8C2-siRNA-IMP-a2-a4 V2.00	0	11. siRNA-IMPa2-25 PSF-A488 DAPI IMPa2-A546_ak_TileScan_001 (Stage 37 of 49)	00-D4ZTRuRUhvUSBMtFr3fNuW
0	um	Cell	0.000	1.000	Vesicles Paraspeckle	197	1	siRNA-IMPa2-25 PSF-A488 IMPa2-A546 DAPI 8C2-siRNA-IMP-a2-a4 V2.00	0	11. siRNA-IMPa2-25 PSF-A488 DAPI IMPa2-A546_ak_TileScan_001 (Stage 37 of 49)	00-D4ZTRuRUhvUSBMtFr3fNuW
0	um	Cell	0.000	1.000	Vesicles Paraspeckle	198	2	siRNA-IMPa2-25 PSF-A488 IMPa2-A546 DAPI 8C2-siRNA-IMP-a2-a4 V2.00	0	11. siRNA-IMPa2-25 PSF-A488 DAPI IMPa2-A546_ak_TileScan_001 (Stage 37 of 49)	00-D4ZTRuRUhvUSBMtFr3fNuW
0	um	Cell	0.000	1.000	Vesicles Paraspeckle	199	3	siRNA-IMPa2-25 PSF-A488 IMPa2-A546 DAPI 8C2-siRNA-IMP-a2-a4 V2.00	0	11. siRNA-IMPa2-25 PSF-A488 DAPI IMPa2-A546_ak_TileScan_001 (Stage 37 of 49)	00-D4ZTRuRUhvUSBMtFr3fNuW
0	um	Cell	0.000	1.000	Vesicles Paraspeckle	200	4	siRNA-IMPa2-25 PSF-A488 IMPa2-A546 DAPI 8C2-siRNA-IMP-a2-a4 V2.00	0	11. siRNA-IMPa2-25 PSF-A488 DAPI IMPa2-A546_ak_TileScan_001 (Stage 37 of 49)	00-D4ZTRuRUhvUSBMtFr3fNuW
0	um	Cell	0.000	1.000	Vesicles Paraspeckle	201	5	siRNA-IMPa2-25 PSF-A488 IMPa2-A546 DAPI 8C2-siRNA-IMP-a2-a4 V2.00	0	11. siRNA-IMPa2-25 PSF-A488 DAPI IMPa2-A546_ak_TileScan_001 (Stage 37 of 49)	00-D4ZTRuRUhvUSBMtFr3fNuW
0	um	Cell	0.000	1.000	Vesicles Paraspeckle	202	6	siRNA-IMPa2-25 PSF-A488 IMPa2-A546 DAPI 8C2-siRNA-IMP-a2-a4 V2.00	0	11. siRNA-IMPa2-25 PSF-A488 DAPI IMPa2-A546_ak_TileScan_001 (Stage 37 of 49)	00-D4ZTRuRUhvUSBMtFr3fNuW
0	um	Cell	0.000	1.000	Vesicles Paraspeckle	203	7	siRNA-IMPa2-25 PSF-A488 IMPa2-A546 DAPI 8C2-siRNA-IMP-a2-a4 V2.00	0	11. siRNA-IMPa2-25 PSF-A488 DAPI IMPa2-A546_ak_TileScan_001 (Stage 37 of 49)	00-D4ZTRuRUhvUSBMtFr3fNuW
0	um	Cell	0.000	1.000	Vesicles Paraspeckle	204	8	siRNA-IMPa2-25 PSF-A488 IMPa2-A546 DAPI 8C2-siRNA-IMP-a2-a4 V2.00	0	11. siRNA-IMPa2-25 PSF-A488 DAPI IMPa2-A546_ak_TileScan_001 (Stage 37 of 49)	00-D4ZTRuRUhvUSBMtFr3fNuW
0	um	Cell	0.000	1.000	Vesicles Paraspeckle	205	9	siRNA-IMPa2-25 PSF-A488 IMPa2-A546 DAPI 8C2-siRNA-IMP-a2-a4 V2.00	0	11. siRNA-IMPa2-25 PSF-A488 DAPI IMPa2-A546_ak_TileScan_001 (Stage 37 of 49)	00-D4ZTRuRUhvUSBMtFr3fNuW
0	um	Cell	0.000	1.000	Vesicles Paraspeckle	206	10	siRNA-IMPa2-25 PSF-A488 IMPa2-A546 DAPI 8C2-siRNA-IMP-a2-a4 V2.00	0	11. siRNA-IMPa2-25 PSF-A488 DAPI IMPa2-A546_ak_TileScan_001 (Stage 37 of 49)	00-D4ZTRuRUhvUSBMtFr3fNuW
0.141401	um	Cell	0.000	1.000	Vesicles Paraspeckle	207	11	siRNA-IMPa2-25 PSF-A488 IMPa2-A546 DAPI 8C2-siRNA-IMP-a2-a4 V2.00	0	11. siRNA-IMPa2-25 PSF-A488 DAPI IMPa2-A546_ak_TileScan_001 (Stage 37 of 49)	00-D4ZTRuRUhvUSBMtFr3fNuW
0	um	Cell	0.000	1.000	Vesicles Paraspeckle	208	12	siRNA-IMPa2-25 PSF-A488 IMPa2-A546 DAPI 8C2-siRNA-IMP-a2-a4 V2.00	0	11. siRNA-IMPa2-25 PSF-A488 DAPI IMPa2-A546_ak_TileScan_001 (Stage 37 of 49)	00-D4ZTRuRUhvUSBMtFr3fNuW
0	um	Cell	0.000	1.000	Vesicles Paraspeckle	209	13	siRNA-IMPa2-25 PSF-A488 IMPa2-A546 DAPI 8C2-siRNA-IMP-a2-a4 V2.00	0	11. siRNA-IMPa2-25 PSF-A488 DAPI IMPa2-A546_ak_TileScan_001 (Stage 37 of 49)	00-D4ZTRuRUhvUSBMtFr3fNuW
0	um	Cell	0.000	1.000	Vesicles Paraspeckle	210	14	siRNA-IMPa2-25 PSF-A488 IMPa2-A546 DAPI 8C2-siRNA-IMP-a2-a4 V2.00	0	11. siRNA-IMPa2-25 PSF-A488 DAPI IMPa2-A546_ak_TileScan_001 (Stage 37 of 49)	00-D4ZTRuRUhvUSBMtFr3fNuW
0	um	Cell	0.000	1.000	Vesicles Paraspeckle	211	15	siRNA-IMPa2-25 PSF-A488 IMPa2-A546 DAPI 8C2-siRNA-IMP-a2-a4 V2.00	0	11. siRNA-IMPa2-25 PSF-A488 DAPI IMPa2-A546_ak_TileScan_001 (Stage 37 of 49)	00-D4ZTRuRUhvUSBMtFr3fNuW
0	um	Cell	0.000	1.000	Vesicles Paraspeckle	212	16	siRNA-IMPa2-25 PSF-A488 IMPa2-A546 DAPI 8C2-siRNA-IMP-a2-a4 V2.00	0	11. siRNA-IMPa2-25 PSF-A488 DAPI IMPa2-A546_ak_TileScan_001 (Stage 37 of 49)	00-D4ZTRuRUhvUSBMtFr3fNuW
0	um	Cell	0.000	1.000	Vesicles Paraspeckle	213	17	siRNA-IMPa2-25 PSF-A488 IMPa2-A546 DAPI 8C2-siRNA-IMP-a2-a4 V2.00	0	11. siRNA-IMPa2-25 PSF-A488 DAPI IMPa2-A546_ak_TileScan_001 (Stage 37 of 49)	00-D4ZTRuRUhvUSBMtFr3fNuW
0	um	Cell	0.000	1.000	Vesicles Paraspeckle	214	18	siRNA-IMPa2-25 PSF-A488 IMPa2-A546 DAPI 8C2-siRNA-IMP-a2-a4 V2.00	0	11. siRNA-IMPa2-25 PSF-A488 DAPI IMPa2-A546_ak_TileScan_001 (Stage 37 of 49)	00-D4ZTRuRUhvUSBMtFr3fNuW
0	um	Cell	0.000	1.000	Vesicles Paraspeckle	215	19	siRNA-IMPa2-25 PSF-A488 IMPa2-A546 DAPI 8C2-siRNA-IMP-a2-a4 V2.00	0	11. siRNA-IMPa2-25 PSF-A488 DAPI IMPa2-A546_ak_TileScan_001 (Stage 37 of 49)	00-D4ZTRuRUhvUSBMtFr3fNuW
0	um	Cell	0.000	1.000	Vesicles Paraspeckle	216	20	siRNA-IMPa2-25 PSF-A488 IMPa2-A546 DAPI 8C2-siRNA-IMP-a2-a4 V2.00	0	11. siRNA-IMPa2-25 PSF-A488 DAPI IMPa2-A546_ak_TileScan_001 (Stage 37 of 49)	00-D4ZTRuRUhvUSBMtFr3fNuW
0	um	Cell	0.000	1.000	Vesicles Paraspeckle	217	21	siRNA-IMPa2-25 PSF-A488 IMPa2-A546 DAPI 8C2-siRNA-IMP-a2-a4 V2.00	0	11. siRNA-IMPa2-25 PSF-A488 DAPI IMPa2-A546_ak_TileScan_001 (Stage 37 of 49)	00-D4ZTRuRUhvUSBMtFr3fNuW
0	um	Cell	0.000	1.000	Vesicles Paraspeckle	218	22	siRNA-IMPa2-25 PSF-A488 IMPa2-A546 DAPI 8C2-siRNA-IMP-a2-a4 V2.00	0	11. siRNA-IMPa2-25 PSF-A488 DAPI IMPa2-A546_ak_TileScan_001 (Stage 37 of 49)	00-D4ZTRuRUhvUSBMtFr3fNuW
0	um	Cell	0.000	1.000	Vesicles Paraspeckle	219	23	siRNA-IMPa2-25 PSF-A488 IMPa2-A546 DAPI 8C2-siRNA-IMP-a2-a4 V2.00	0	11. siRNA-IMPa2-25 PSF-A488 DAPI IMPa2-A546_ak_TileScan_001 (Stage 37 of 49)	00-D4ZTRuRUhvUSBMtFr3fNuW
0	um	Cell	0.000	1.000	Vesicles Paraspeckle	220	24	siRNA-IMPa2-25 PSF-A488 IMPa2-A546 DAPI 8C2-siRNA-IMP-a2-a4 V2.00	0	11. siRNA-IMPa2-25 PSF-A488 DAPI IMPa2-A546_ak_TileScan_001 (Stage 37 of 49)	00-D4ZTRuRUhvUSBMtFr3fNuW
0	um	Cell	0.000	1.000	Vesicles Paraspeckle	221	25	siRNA-IMPa2-25 PSF-A488 IMPa2-A546 DAPI 8C2-siRNA-IMP-a2-a4 V2.00	0	11. siRNA-IMPa2-25 PSF-A488 DAPI IMPa2-A546_ak_TileScan_001 (Stage 37 of 49)	00-D4ZTRuRUhvUSBMtFr3fNuW
0	um	Cell	0.000	1.000	Vesicles Paraspeckle	222	26	siRNA-IMPa2-25 PSF-A488 IMPa2-A546 DAPI 8C2-siRNA-IMP-a2-a4 V2.00	0	11. siRNA-IMPa2-25 PSF-A488 DAPI IMPa2-A546_ak_TileScan_001 (Stage 37 of 49)	00-D4ZTRuRUhvUSBMtFr3fNuW
0	um	Cell	0.000	1.000	Vesicles Paraspeckle	223	27	siRNA-IMPa2-25 PSF-A488 IMPa2-A546 DAPI 8C2-siRNA-IMP-a2-a4 V2.00	0	11. siRNA-IMPa2-25 PSF-A488 DAPI IMPa2-A546_ak_TileScan_001 (Stage 37 of 49)	00-D4ZTRuRUhvUSBMtFr3fNuW
0	um	Cell	0.000	1.000	Vesicles Paraspeckle	224	28	siRNA-IMPa2-25 PSF-A488 IMPa2-A546 DAPI 8C2-siRNA-IMP-a2-a4 V2.00	0	11. siRNA-IMPa2-25 PSF-A488 DAPI IMPa2-A546_ak_TileScan_001 (Stage 37 of 49)	00-D4ZTRuRUhvUSBMtFr3fNuW
0	um	Cell	0.000	1.000	Vesicles Paraspeckle	225	29	siRNA-IMPa2-25 PSF-A488 IMPa2-A546 DAPI 8C2-siRNA-IMP-a2-a4 V2.00	0	11. siRNA-IMPa2-25 PSF-A488 DAPI IMPa2-A546_ak_TileScan_001 (Stage 37 of 49)	00-D4ZTRuRUhvUSBMtFr3fNuW
0	um	Cell	0.000	1.000	Vesicles Paraspeckle	226	30	siRNA-IMPa2-25 PSF-A488 IMPa2-A546 DAPI 8C2-siRNA-IMP-a2-a4 V2.00	0	11. siRNA-IMPa2-25 PSF-A488 DAPI IMPa2-A546_ak_TileScan_001 (Stage 37 of 49)	00-D4ZTRuRUhvUSBMtFr3fNuW
0	um	Cell	0.000	1.000	Vesicles Paraspeckle	227	31	siRNA-IMPa2-25 PSF-A488 IMPa2-A546 DAPI 8C2-siRNA-IMP-a2-a4 V2.00	0	11. siRNA-IMPa2-25 PSF-A488 DAPI IMPa2-A546_ak_TileScan_001 (Stage 37 of 49)	00-D4ZTRuRUhvUSBMtFr3fNuW
0	um	Cell	0.000	1.000	Vesicles Paraspeckle	228	32	siRNA-IMPa2-25 PSF-A488 IMPa2-A546 DAPI 8C2-siRNA-IMP-a2-a4 V2.00	0	11. siRNA-IMPa2-25 PSF-A488 DAPI IMPa2-A546_ak_TileScan_001 (Stage 37 of 49)	00-D4ZTRuRUhvUSBMtFr3fNuW
0	um	Cell	0.000	1.000	Vesicles Paraspeckle	229	0	siRNA-IMPa2-25 PSF-A488 IMPa2-A546 DAPI 8C2-siRNA-IMP-a2-a4 V2.00	0	11. siRNA-IMPa2-25 PSF-A488 DAPI IMPa2-A546_al_TileScan_001 (Stage 38 of 49)	00-9JJbzBiZSRKJSzTHZmNqeR
0	um	Cell	0.000	1.000	Vesicles Paraspeckle	230	1	siRNA-IMPa2-25 PSF-A488 IMPa2-A546 DAPI 8C2-siRNA-IMP-a2-a4 V2.00	0	11. siRNA-IMPa2-25 PSF-A488 DAPI IMPa2-A546_al_TileScan_001 (Stage 38 of 49)	00-9JJbzBiZSRKJSzTHZmNqeR
0	um	Cell	0.000	1.000	Vesicles Paraspeckle	231	2	siRNA-IMPa2-25 PSF-A488 IMPa2-A546 DAPI 8C2-siRNA-IMP-a2-a4 V2.00	0	11. siRNA-IMPa2-25 PSF-A488 DAPI IMPa2-A546_al_TileScan_001 (Stage 38 of 49)	00-9JJbzBiZSRKJSzTHZmNqeR
0	um	Cell	0.000	1.000	Vesicles Paraspeckle	232	3	siRNA-IMPa2-25 PSF-A488 IMPa2-A546 DAPI 8C2-siRNA-IMP-a2-a4 V2.00	0	11. siRNA-IMPa2-25 PSF-A488 DAPI IMPa2-A546_al_TileScan_001 (Stage 38 of 49)	00-9JJbzBiZSRKJSzTHZmNqeR
0	um	Cell	0.000	1.000	Vesicles Paraspeckle	233	4	siRNA-IMPa2-25 PSF-A488 IMPa2-A546 DAPI 8C2-siRNA-IMP-a2-a4 V2.00	0	11. siRNA-IMPa2-25 PSF-A488 DAPI IMPa2-A546_al_TileScan_001 (Stage 38 of 49)	00-9JJbzBiZSRKJSzTHZmNqeR
0	um	Cell	0.000	1.000	Vesicles Paraspeckle	234	5	siRNA-IMPa2-25 PSF-A488 IMPa2-A546 DAPI 8C2-siRNA-IMP-a2-a4 V2.00	0	11. siRNA-IMPa2-25 PSF-A488 DAPI IMPa2-A546_al_TileScan_001 (Stage 38 of 49)	00-9JJbzBiZSRKJSzTHZmNqeR
0	um	Cell	0.000	1.000	Vesicles Paraspeckle	235	6	siRNA-IMPa2-25 PSF-A488 IMPa2-A546 DAPI 8C2-siRNA-IMP-a2-a4 V2.00	0	11. siRNA-IMPa2-25 PSF-A488 DAPI IMPa2-A546_al_TileScan_001 (Stage 38 of 49)	00-9JJbzBiZSRKJSzTHZmNqeR
0.710109	um	Cell	0.000	1.000	Vesicles Paraspeckle	236	7	siRNA-IMPa2-25 PSF-A488 IMPa2-A546 DAPI 8C2-siRNA-IMP-a2-a4 V2.00	0	11. siRNA-IMPa2-25 PSF-A488 DAPI IMPa2-A546_al_TileScan_001 (Stage 38 of 49)	00-9JJbzBiZSRKJSzTHZmNqeR
0	um	Cell	0.000	1.000	Vesicles Paraspeckle	237	8	siRNA-IMPa2-25 PSF-A488 IMPa2-A546 DAPI 8C2-siRNA-IMP-a2-a4 V2.00	0	11. siRNA-IMPa2-25 PSF-A488 DAPI IMPa2-A546_al_TileScan_001 (Stage 38 of 49)	00-9JJbzBiZSRKJSzTHZmNqeR
0	um	Cell	0.000	1.000	Vesicles Paraspeckle	238	9	siRNA-IMPa2-25 PSF-A488 IMPa2-A546 DAPI 8C2-siRNA-IMP-a2-a4 V2.00	0	11. siRNA-IMPa2-25 PSF-A488 DAPI IMPa2-A546_al_TileScan_001 (Stage 38 of 49)	00-9JJbzBiZSRKJSzTHZmNqeR
0	um	Cell	0.000	1.000	Vesicles Paraspeckle	239	10	siRNA-IMPa2-25 PSF-A488 IMPa2-A546 DAPI 8C2-siRNA-IMP-a2-a4 V2.00	0	11. siRNA-IMPa2-25 PSF-A488 DAPI IMPa2-A546_al_TileScan_001 (Stage 38 of 49)	00-9JJbzBiZSRKJSzTHZmNqeR
0	um	Cell	0.000	1.000	Vesicles Paraspeckle	240	11	siRNA-IMPa2-25 PSF-A488 IMPa2-A546 DAPI 8C2-siRNA-IMP-a2-a4 V2.00	0	11. siRNA-IMPa2-25 PSF-A488 DAPI IMPa2-A546_al_TileScan_001 (Stage 38 of 49)	00-9JJbzBiZSRKJSzTHZmNqeR
0	um	Cell	0.000	1.000	Vesicles Paraspeckle	241	12	siRNA-IMPa2-25 PSF-A488 IMPa2-A546 DAPI 8C2-siRNA-IMP-a2-a4 V2.00	0	11. siRNA-IMPa2-25 PSF-A488 DAPI IMPa2-A546_al_TileScan_001 (Stage 38 of 49)	00-9JJbzBiZSRKJSzTHZmNqeR
0	um	Cell	0.000	1.000	Vesicles Paraspeckle	242	13	siRNA-IMPa2-25 PSF-A488 IMPa2-A546 DAPI 8C2-siRNA-IMP-a2-a4 V2.00	0	11. siRNA-IMPa2-25 PSF-A488 DAPI IMPa2-A546_al_TileScan_001 (Stage 38 of 49)	00-9JJbzBiZSRKJSzTHZmNqeR
0	um	Cell	0.000	1.000	Vesicles Paraspeckle	243	14	siRNA-IMPa2-25 PSF-A488 IMPa2-A546 DAPI 8C2-siRNA-IMP-a2-a4 V2.00	0	11. siRNA-IMPa2-25 PSF-A488 DAPI IMPa2-A546_al_TileScan_001 (Stage 38 of 49)	00-9JJbzBiZSRKJSzTHZmNqeR
0	um	Cell	0.000	1.000	Vesicles Paraspeckle	244	15	siRNA-IMPa2-25 PSF-A488 IMPa2-A546 DAPI 8C2-siRNA-IMP-a2-a4 V2.00	0	11. siRNA-IMPa2-25 PSF-A488 DAPI IMPa2-A546_al_TileScan_001 (Stage 38 of 49)	00-9JJbzBiZSRKJSzTHZmNqeR
0	um	Cell	0.000	1.000	Vesicles Paraspeckle	245	16	siRNA-IMPa2-25 PSF-A488 IMPa2-A546 DAPI 8C2-siRNA-IMP-a2-a4 V2.00	0	11. siRNA-IMPa2-25 PSF-A488 DAPI IMPa2-A546_al_TileScan_001 (Stage 38 of 49)	00-9JJbzBiZSRKJSzTHZmNqeR
0	um	Cell	0.000	1.000	Vesicles Paraspeckle	246	17	siRNA-IMPa2-25 PSF-A488 IMPa2-A546 DAPI 8C2-siRNA-IMP-a2-a4 V2.00	0	11. siRNA-IMPa2-25 PSF-A488 DAPI IMPa2-A546_al_TileScan_001 (Stage 38 of 49)	00-9JJbzBiZSRKJSzTHZmNqeR
0	um	Cell	0.000	1.000	Vesicles Paraspeckle	247	18	siRNA-IMPa2-25 PSF-A488 IMPa2-A546 DAPI 8C2-siRNA-IMP-a2-a4 V2.00	0	11. siRNA-IMPa2-25 PSF-A488 DAPI IMPa2-A546_al_TileScan_001 (Stage 38 of 49)	00-9JJbzBiZSRKJSzTHZmNqeR
0	um	Cell	0.000	1.000	Vesicles Paraspeckle	248	19	siRNA-IMPa2-25 PSF-A488 IMPa2-A546 DAPI 8C2-siRNA-IMP-a2-a4 V2.00	0	11. siRNA-IMPa2-25 PSF-A488 DAPI IMPa2-A546_al_TileScan_001 (Stage 38 of 49)	00-9JJbzBiZSRKJSzTHZmNqeR
0	um	Cell	0.000	1.000	Vesicles Paraspeckle	249	20	siRNA-IMPa2-25 PSF-A488 IMPa2-A546 DAPI 8C2-siRNA-IMP-a2-a4 V2.00	0	11. siRNA-IMPa2-25 PSF-A488 DAPI IMPa2-A546_al_TileScan_001 (Stage 38 of 49)	00-9JJbzBiZSRKJSzTHZmNqeR
0	um	Cell	0.000	1.000	Vesicles Paraspeckle	250	21	siRNA-IMPa2-25 PSF-A488 IMPa2-A546 DAPI 8C2-siRNA-IMP-a2-a4 V2.00	0	11. siRNA-IMPa2-25 PSF-A488 DAPI IMPa2-A546_al_TileScan_001 (Stage 38 of 49)	00-9JJbzBiZSRKJSzTHZmNqeR
0	um	Cell	0.000	1.000	Vesicles Paraspeckle	251	22	siRNA-IMPa2-25 PSF-A488 IMPa2-A546 DAPI 8C2-siRNA-IMP-a2-a4 V2.00	0	11. siRNA-IMPa2-25 PSF-A488 DAPI IMPa2-A546_al_TileScan_001 (Stage 38 of 49)	00-9JJbzBiZSRKJSzTHZmNqeR
0	um	Cell	0.000	1.000	Vesicles Paraspeckle	252	23	siRNA-IMPa2-25 PSF-A488 IMPa2-A546 DAPI 8C2-siRNA-IMP-a2-a4 V2.00	0	11. siRNA-IMPa2-25 PSF-A488 DAPI IMPa2-A546_al_TileScan_001 (Stage 38 of 49)	00-9JJbzBiZSRKJSzTHZmNqeR
0	um	Cell	0.000	1.000	Vesicles Paraspeckle	253	24	siRNA-IMPa2-25 PSF-A488 IMPa2-A546 DAPI 8C2-siRNA-IMP-a2-a4 V2.00	0	11. siRNA-IMPa2-25 PSF-A488 DAPI IMPa2-A546_al_TileScan_001 (Stage 38 of 49)	00-9JJbzBiZSRKJSzTHZmNqeR
0	um	Cell	0.000	1.000	Vesicles Paraspeckle	254	25	siRNA-IMPa2-25 PSF-A488 IMPa2-A546 DAPI 8C2-siRNA-IMP-a2-a4 V2.00	0	11. siRNA-IMPa2-25 PSF-A488 DAPI IMPa2-A546_al_TileScan_001 (Stage 38 of 49)	00-9JJbzBiZSRKJSzTHZmNqeR
0	um	Cell	0.000	1.000	Vesicles Paraspeckle	255	26	siRNA-IMPa2-25 PSF-A488 IMPa2-A546 DAPI 8C2-siRNA-IMP-a2-a4 V2.00	0	11. siRNA-IMPa2-25 PSF-A488 DAPI IMPa2-A546_al_TileScan_001 (Stage 38 of 49)	00-9JJbzBiZSRKJSzTHZmNqeR
0	um	Cell	0.000	1.000	Vesicles Paraspeckle	256	27	siRNA-IMPa2-25 PSF-A488 IMPa2-A546 DAPI 8C2-siRNA-IMP-a2-a4 V2.00	0	11. siRNA-IMPa2-25 PSF-A488 DAPI IMPa2-A546_al_TileScan_001 (Stage 38 of 49)	00-9JJbzBiZSRKJSzTHZmNqeR
0	um	Cell	0.000	1.000	Vesicles Paraspeckle	257	0	siRNA-IMPa2-25 PSF-A488 IMPa2-A546 DAPI 8C2-siRNA-IMP-a2-a4 V2.00	0	11. siRNA-IMPa2-25 PSF-A488 DAPI IMPa2-A546_am_TileScan_001 (Stage 39 of 49)	00-3g6LMxPiadmN6Q3UvfYK9X
0	um	Cell	0.000	1.000	Vesicles Paraspeckle	258	1	siRNA-IMPa2-25 PSF-A488 IMPa2-A546 DAPI 8C2-siRNA-IMP-a2-a4 V2.00	0	11. siRNA-IMPa2-25 PSF-A488 DAPI IMPa2-A546_am_TileScan_001 (Stage 39 of 49)	00-3g6LMxPiadmN6Q3UvfYK9X
0	um	Cell	0.000	1.000	Vesicles Paraspeckle	259	2	siRNA-IMPa2-25 PSF-A488 IMPa2-A546 DAPI 8C2-siRNA-IMP-a2-a4 V2.00	0	11. siRNA-IMPa2-25 PSF-A488 DAPI IMPa2-A546_am_TileScan_001 (Stage 39 of 49)	00-3g6LMxPiadmN6Q3UvfYK9X
0	um	Cell	0.000	1.000	Vesicles Paraspeckle	260	3	siRNA-IMPa2-25 PSF-A488 IMPa2-A546 DAPI 8C2-siRNA-IMP-a2-a4 V2.00	0	11. siRNA-IMPa2-25 PSF-A488 DAPI IMPa2-A546_am_TileScan_001 (Stage 39 of 49)	00-3g6LMxPiadmN6Q3UvfYK9X
0	um	Cell	0.000	1.000	Vesicles Paraspeckle	261	4	siRNA-IMPa2-25 PSF-A488 IMPa2-A546 DAPI 8C2-siRNA-IMP-a2-a4 V2.00	0	11. siRNA-IMPa2-25 PSF-A488 DAPI IMPa2-A546_am_TileScan_001 (Stage 39 of 49)	00-3g6LMxPiadmN6Q3UvfYK9X
0	um	Cell	0.000	1.000	Vesicles Paraspeckle	262	5	siRNA-IMPa2-25 PSF-A488 IMPa2-A546 DAPI 8C2-siRNA-IMP-a2-a4 V2.00	0	11. siRNA-IMPa2-25 PSF-A488 DAPI IMPa2-A546_am_TileScan_001 (Stage 39 of 49)	00-3g6LMxPiadmN6Q3UvfYK9X
0	um	Cell	0.000	1.000	Vesicles Paraspeckle	263	6	siRNA-IMPa2-25 PSF-A488 IMPa2-A546 DAPI 8C2-siRNA-IMP-a2-a4 V2.00	0	11. siRNA-IMPa2-25 PSF-A488 DAPI IMPa2-A546_am_TileScan_001 (Stage 39 of 49)	00-3g6LMxPiadmN6Q3UvfYK9X
0	um	Cell	0.000	1.000	Vesicles Paraspeckle	264	7	siRNA-IMPa2-25 PSF-A488 IMPa2-A546 DAPI 8C2-siRNA-IMP-a2-a4 V2.00	0	11. siRNA-IMPa2-25 PSF-A488 DAPI IMPa2-A546_am_TileScan_001 (Stage 39 of 49)	00-3g6LMxPiadmN6Q3UvfYK9X
0.38435	um	Cell	0.000	1.000	Vesicles Paraspeckle	265	8	siRNA-IMPa2-25 PSF-A488 IMPa2-A546 DAPI 8C2-siRNA-IMP-a2-a4 V2.00	0	11. siRNA-IMPa2-25 PSF-A488 DAPI IMPa2-A546_am_TileScan_001 (Stage 39 of 49)	00-3g6LMxPiadmN6Q3UvfYK9X
0	um	Cell	0.000	1.000	Vesicles Paraspeckle	266	9	siRNA-IMPa2-25 PSF-A488 IMPa2-A546 DAPI 8C2-siRNA-IMP-a2-a4 V2.00	0	11. siRNA-IMPa2-25 PSF-A488 DAPI IMPa2-A546_am_TileScan_001 (Stage 39 of 49)	00-3g6LMxPiadmN6Q3UvfYK9X
0	um	Cell	0.000	1.000	Vesicles Paraspeckle	267	10	siRNA-IMPa2-25 PSF-A488 IMPa2-A546 DAPI 8C2-siRNA-IMP-a2-a4 V2.00	0	11. siRNA-IMPa2-25 PSF-A488 DAPI IMPa2-A546_am_TileScan_001 (Stage 39 of 49)	00-3g6LMxPiadmN6Q3UvfYK9X
0	um	Cell	0.000	1.000	Vesicles Paraspeckle	268	11	siRNA-IMPa2-25 PSF-A488 IMPa2-A546 DAPI 8C2-siRNA-IMP-a2-a4 V2.00	0	11. siRNA-IMPa2-25 PSF-A488 DAPI IMPa2-A546_am_TileScan_001 (Stage 39 of 49)	00-3g6LMxPiadmN6Q3UvfYK9X
0	um	Cell	0.000	1.000	Vesicles Paraspeckle	269	12	siRNA-IMPa2-25 PSF-A488 IMPa2-A546 DAPI 8C2-siRNA-IMP-a2-a4 V2.00	0	11. siRNA-IMPa2-25 PSF-A488 DAPI IMPa2-A546_am_TileScan_001 (Stage 39 of 49)	00-3g6LMxPiadmN6Q3UvfYK9X
0	um	Cell	0.000	1.000	Vesicles Paraspeckle	270	13	siRNA-IMPa2-25 PSF-A488 IMPa2-A546 DAPI 8C2-siRNA-IMP-a2-a4 V2.00	0	11. siRNA-IMPa2-25 PSF-A488 DAPI IMPa2-A546_am_TileScan_001 (Stage 39 of 49)	00-3g6LMxPiadmN6Q3UvfYK9X
0	um	Cell	0.000	1.000	Vesicles Paraspeckle	271	14	siRNA-IMPa2-25 PSF-A488 IMPa2-A546 DAPI 8C2-siRNA-IMP-a2-a4 V2.00	0	11. siRNA-IMPa2-25 PSF-A488 DAPI IMPa2-A546_am_TileScan_001 (Stage 39 of 49)	00-3g6LMxPiadmN6Q3UvfYK9X
0	um	Cell	0.000	1.000	Vesicles Paraspeckle	272	15	siRNA-IMPa2-25 PSF-A488 IMPa2-A546 DAPI 8C2-siRNA-IMP-a2-a4 V2.00	0	11. siRNA-IMPa2-25 PSF-A488 DAPI IMPa2-A546_am_TileScan_001 (Stage 39 of 49)	00-3g6LMxPiadmN6Q3UvfYK9X
0	um	Cell	0.000	1.000	Vesicles Paraspeckle	273	16	siRNA-IMPa2-25 PSF-A488 IMPa2-A546 DAPI 8C2-siRNA-IMP-a2-a4 V2.00	0	11. siRNA-IMPa2-25 PSF-A488 DAPI IMPa2-A546_am_TileScan_001 (Stage 39 of 49)	00-3g6LMxPiadmN6Q3UvfYK9X
0	um	Cell	0.000	1.000	Vesicles Paraspeckle	274	17	siRNA-IMPa2-25 PSF-A488 IMPa2-A546 DAPI 8C2-siRNA-IMP-a2-a4 V2.00	0	11. siRNA-IMPa2-25 PSF-A488 DAPI IMPa2-A546_am_TileScan_001 (Stage 39 of 49)	00-3g6LMxPiadmN6Q3UvfYK9X
0	um	Cell	0.000	1.000	Vesicles Paraspeckle	275	18	siRNA-IMPa2-25 PSF-A488 IMPa2-A546 DAPI 8C2-siRNA-IMP-a2-a4 V2.00	0	11. siRNA-IMPa2-25 PSF-A488 DAPI IMPa2-A546_am_TileScan_001 (Stage 39 of 49)	00-3g6LMxPiadmN6Q3UvfYK9X
0	um	Cell	0.000	1.000	Vesicles Paraspeckle	276	19	siRNA-IMPa2-25 PSF-A488 IMPa2-A546 DAPI 8C2-siRNA-IMP-a2-a4 V2.00	0	11. siRNA-IMPa2-25 PSF-A488 DAPI IMPa2-A546_am_TileScan_001 (Stage 39 of 49)	00-3g6LMxPiadmN6Q3UvfYK9X
0	um	Cell	0.000	1.000	Vesicles Paraspeckle	277	20	siRNA-IMPa2-25 PSF-A488 IMPa2-A546 DAPI 8C2-siRNA-IMP-a2-a4 V2.00	0	11. siRNA-IMPa2-25 PSF-A488 DAPI IMPa2-A546_am_TileScan_001 (Stage 39 of 49)	00-3g6LMxPiadmN6Q3UvfYK9X
0	um	Cell	0.000	1.000	Vesicles Paraspeckle	278	21	siRNA-IMPa2-25 PSF-A488 IMPa2-A546 DAPI 8C2-siRNA-IMP-a2-a4 V2.00	0	11. siRNA-IMPa2-25 PSF-A488 DAPI IMPa2-A546_am_TileScan_001 (Stage 39 of 49)	00-3g6LMxPiadmN6Q3UvfYK9X
0	um	Cell	0.000	1.000	Vesicles Paraspeckle	279	0	siRNA-IMPa2-25 PSF-A488 IMPa2-A546 DAPI 8C2-siRNA-IMP-a2-a4 V2.00	0	11. siRNA-IMPa2-25 PSF-A488 DAPI IMPa2-A546_an_TileScan_001 (Stage 40 of 49)	00-sJaV38CTvPjASoF6U26L5i
0	um	Cell	0.000	1.000	Vesicles Paraspeckle	280	1	siRNA-IMPa2-25 PSF-A488 IMPa2-A546 DAPI 8C2-siRNA-IMP-a2-a4 V2.00	0	11. siRNA-IMPa2-25 PSF-A488 DAPI IMPa2-A546_an_TileScan_001 (Stage 40 of 49)	00-sJaV38CTvPjASoF6U26L5i
0	um	Cell	0.000	1.000	Vesicles Paraspeckle	281	2	siRNA-IMPa2-25 PSF-A488 IMPa2-A546 DAPI 8C2-siRNA-IMP-a2-a4 V2.00	0	11. siRNA-IMPa2-25 PSF-A488 DAPI IMPa2-A546_an_TileScan_001 (Stage 40 of 49)	00-sJaV38CTvPjASoF6U26L5i
0	um	Cell	0.000	1.000	Vesicles Paraspeckle	282	3	siRNA-IMPa2-25 PSF-A488 IMPa2-A546 DAPI 8C2-siRNA-IMP-a2-a4 V2.00	0	11. siRNA-IMPa2-25 PSF-A488 DAPI IMPa2-A546_an_TileScan_001 (Stage 40 of 49)	00-sJaV38CTvPjASoF6U26L5i
0	um	Cell	0.000	1.000	Vesicles Paraspeckle	283	4	siRNA-IMPa2-25 PSF-A488 IMPa2-A546 DAPI 8C2-siRNA-IMP-a2-a4 V2.00	0	11. siRNA-IMPa2-25 PSF-A488 DAPI IMPa2-A546_an_TileScan_001 (Stage 40 of 49)	00-sJaV38CTvPjASoF6U26L5i
0	um	Cell	0.000	1.000	Vesicles Paraspeckle	284	5	siRNA-IMPa2-25 PSF-A488 IMPa2-A546 DAPI 8C2-siRNA-IMP-a2-a4 V2.00	0	11. siRNA-IMPa2-25 PSF-A488 DAPI IMPa2-A546_an_TileScan_001 (Stage 40 of 49)	00-sJaV38CTvPjASoF6U26L5i
0	um	Cell	0.000	1.000	Vesicles Paraspeckle	285	6	siRNA-IMPa2-25 PSF-A488 IMPa2-A546 DAPI 8C2-siRNA-IMP-a2-a4 V2.00	0	11. siRNA-IMPa2-25 PSF-A488 DAPI IMPa2-A546_an_TileScan_001 (Stage 40 of 49)	00-sJaV38CTvPjASoF6U26L5i
0	um	Cell	0.000	1.000	Vesicles Paraspeckle	286	7	siRNA-IMPa2-25 PSF-A488 IMPa2-A546 DAPI 8C2-siRNA-IMP-a2-a4 V2.00	0	11. siRNA-IMPa2-25 PSF-A488 DAPI IMPa2-A546_an_TileScan_001 (Stage 40 of 49)	00-sJaV38CTvPjASoF6U26L5i
0	um	Cell	0.000	1.000	Vesicles Paraspeckle	287	8	siRNA-IMPa2-25 PSF-A488 IMPa2-A546 DAPI 8C2-siRNA-IMP-a2-a4 V2.00	0	11. siRNA-IMPa2-25 PSF-A488 DAPI IMPa2-A546_an_TileScan_001 (Stage 40 of 49)	00-sJaV38CTvPjASoF6U26L5i
0	um	Cell	0.000	1.000	Vesicles Paraspeckle	288	9	siRNA-IMPa2-25 PSF-A488 IMPa2-A546 DAPI 8C2-siRNA-IMP-a2-a4 V2.00	0	11. siRNA-IMPa2-25 PSF-A488 DAPI IMPa2-A546_an_TileScan_001 (Stage 40 of 49)	00-sJaV38CTvPjASoF6U26L5i
0	um	Cell	0.000	1.000	Vesicles Paraspeckle	289	10	siRNA-IMPa2-25 PSF-A488 IMPa2-A546 DAPI 8C2-siRNA-IMP-a2-a4 V2.00	0	11. siRNA-IMPa2-25 PSF-A488 DAPI IMPa2-A546_an_TileScan_001 (Stage 40 of 49)	00-sJaV38CTvPjASoF6U26L5i
0	um	Cell	0.000	1.000	Vesicles Paraspeckle	290	11	siRNA-IMPa2-25 PSF-A488 IMPa2-A546 DAPI 8C2-siRNA-IMP-a2-a4 V2.00	0	11. siRNA-IMPa2-25 PSF-A488 DAPI IMPa2-A546_an_TileScan_001 (Stage 40 of 49)	00-sJaV38CTvPjASoF6U26L5i
0	um	Cell	0.000	1.000	Vesicles Paraspeckle	291	12	siRNA-IMPa2-25 PSF-A488 IMPa2-A546 DAPI 8C2-siRNA-IMP-a2-a4 V2.00	0	11. siRNA-IMPa2-25 PSF-A488 DAPI IMPa2-A546_an_TileScan_001 (Stage 40 of 49)	00-sJaV38CTvPjASoF6U26L5i
0	um	Cell	0.000	1.000	Vesicles Paraspeckle	292	13	siRNA-IMPa2-25 PSF-A488 IMPa2-A546 DAPI 8C2-siRNA-IMP-a2-a4 V2.00	0	11. siRNA-IMPa2-25 PSF-A488 DAPI IMPa2-A546_an_TileScan_001 (Stage 40 of 49)	00-sJaV38CTvPjASoF6U26L5i
0	um	Cell	0.000	1.000	Vesicles Paraspeckle	293	14	siRNA-IMPa2-25 PSF-A488 IMPa2-A546 DAPI 8C2-siRNA-IMP-a2-a4 V2.00	0	11. siRNA-IMPa2-25 PSF-A488 DAPI IMPa2-A546_an_TileScan_001 (Stage 40 of 49)	00-sJaV38CTvPjASoF6U26L5i
0	um	Cell	0.000	1.000	Vesicles Paraspeckle	294	15	siRNA-IMPa2-25 PSF-A488 IMPa2-A546 DAPI 8C2-siRNA-IMP-a2-a4 V2.00	0	11. siRNA-IMPa2-25 PSF-A488 DAPI IMPa2-A546_an_TileScan_001 (Stage 40 of 49)	00-sJaV38CTvPjASoF6U26L5i
0	um	Cell	0.000	1.000	Vesicles Paraspeckle	295	16	siRNA-IMPa2-25 PSF-A488 IMPa2-A546 DAPI 8C2-siRNA-IMP-a2-a4 V2.00	0	11. siRNA-IMPa2-25 PSF-A488 DAPI IMPa2-A546_an_TileScan_001 (Stage 40 of 49)	00-sJaV38CTvPjASoF6U26L5i
0	um	Cell	0.000	1.000	Vesicles Paraspeckle	296	17	siRNA-IMPa2-25 PSF-A488 IMPa2-A546 DAPI 8C2-siRNA-IMP-a2-a4 V2.00	0	11. siRNA-IMPa2-25 PSF-A488 DAPI IMPa2-A546_an_TileScan_001 (Stage 40 of 49)	00-sJaV38CTvPjASoF6U26L5i
0	um	Cell	0.000	1.000	Vesicles Paraspeckle	297	18	siRNA-IMPa2-25 PSF-A488 IMPa2-A546 DAPI 8C2-siRNA-IMP-a2-a4 V2.00	0	11. siRNA-IMPa2-25 PSF-A488 DAPI IMPa2-A546_an_TileScan_001 (Stage 40 of 49)	00-sJaV38CTvPjASoF6U26L5i
0	um	Cell	0.000	1.000	Vesicles Paraspeckle	298	0	siRNA-IMPa2-25 PSF-A488 IMPa2-A546 DAPI 8C2-siRNA-IMP-a2-a4 V2.00	0	11. siRNA-IMPa2-25 PSF-A488 DAPI IMPa2-A546_ao_TileScan_001 (Stage 41 of 49)	00-6azQavX43tBd866DevGUxb
0	um	Cell	0.000	1.000	Vesicles Paraspeckle	299	1	siRNA-IMPa2-25 PSF-A488 IMPa2-A546 DAPI 8C2-siRNA-IMP-a2-a4 V2.00	0	11. siRNA-IMPa2-25 PSF-A488 DAPI IMPa2-A546_ao_TileScan_001 (Stage 41 of 49)	00-6azQavX43tBd866DevGUxb
4.10094	um	Cell	0.000	1.000	Vesicles Paraspeckle	300	2	siRNA-IMPa2-25 PSF-A488 IMPa2-A546 DAPI 8C2-siRNA-IMP-a2-a4 V2.00	0	11. siRNA-IMPa2-25 PSF-A488 DAPI IMPa2-A546_ao_TileScan_001 (Stage 41 of 49)	00-6azQavX43tBd866DevGUxb
0	um	Cell	0.000	1.000	Vesicles Paraspeckle	301	3	siRNA-IMPa2-25 PSF-A488 IMPa2-A546 DAPI 8C2-siRNA-IMP-a2-a4 V2.00	0	11. siRNA-IMPa2-25 PSF-A488 DAPI IMPa2-A546_ao_TileScan_001 (Stage 41 of 49)	00-6azQavX43tBd866DevGUxb
0	um	Cell	0.000	1.000	Vesicles Paraspeckle	302	4	siRNA-IMPa2-25 PSF-A488 IMPa2-A546 DAPI 8C2-siRNA-IMP-a2-a4 V2.00	0	11. siRNA-IMPa2-25 PSF-A488 DAPI IMPa2-A546_ao_TileScan_001 (Stage 41 of 49)	00-6azQavX43tBd866DevGUxb
0.141399	um	Cell	0.000	1.000	Vesicles Paraspeckle	303	5	siRNA-IMPa2-25 PSF-A488 IMPa2-A546 DAPI 8C2-siRNA-IMP-a2-a4 V2.00	0	11. siRNA-IMPa2-25 PSF-A488 DAPI IMPa2-A546_ao_TileScan_001 (Stage 41 of 49)	00-6azQavX43tBd866DevGUxb
0	um	Cell	0.000	1.000	Vesicles Paraspeckle	304	6	siRNA-IMPa2-25 PSF-A488 IMPa2-A546 DAPI 8C2-siRNA-IMP-a2-a4 V2.00	0	11. siRNA-IMPa2-25 PSF-A488 DAPI IMPa2-A546_ao_TileScan_001 (Stage 41 of 49)	00-6azQavX43tBd866DevGUxb
0	um	Cell	0.000	1.000	Vesicles Paraspeckle	305	7	siRNA-IMPa2-25 PSF-A488 IMPa2-A546 DAPI 8C2-siRNA-IMP-a2-a4 V2.00	0	11. siRNA-IMPa2-25 PSF-A488 DAPI IMPa2-A546_ao_TileScan_001 (Stage 41 of 49)	00-6azQavX43tBd866DevGUxb
0	um	Cell	0.000	1.000	Vesicles Paraspeckle	306	8	siRNA-IMPa2-25 PSF-A488 IMPa2-A546 DAPI 8C2-siRNA-IMP-a2-a4 V2.00	0	11. siRNA-IMPa2-25 PSF-A488 DAPI IMPa2-A546_ao_TileScan_001 (Stage 41 of 49)	00-6azQavX43tBd866DevGUxb
0	um	Cell	0.000	1.000	Vesicles Paraspeckle	307	9	siRNA-IMPa2-25 PSF-A488 IMPa2-A546 DAPI 8C2-siRNA-IMP-a2-a4 V2.00	0	11. siRNA-IMPa2-25 PSF-A488 DAPI IMPa2-A546_ao_TileScan_001 (Stage 41 of 49)	00-6azQavX43tBd866DevGUxb
0	um	Cell	0.000	1.000	Vesicles Paraspeckle	308	10	siRNA-IMPa2-25 PSF-A488 IMPa2-A546 DAPI 8C2-siRNA-IMP-a2-a4 V2.00	0	11. siRNA-IMPa2-25 PSF-A488 DAPI IMPa2-A546_ao_TileScan_001 (Stage 41 of 49)	00-6azQavX43tBd866DevGUxb
0	um	Cell	0.000	1.000	Vesicles Paraspeckle	309	11	siRNA-IMPa2-25 PSF-A488 IMPa2-A546 DAPI 8C2-siRNA-IMP-a2-a4 V2.00	0	11. siRNA-IMPa2-25 PSF-A488 DAPI IMPa2-A546_ao_TileScan_001 (Stage 41 of 49)	00-6azQavX43tBd866DevGUxb
0	um	Cell	0.000	1.000	Vesicles Paraspeckle	310	12	siRNA-IMPa2-25 PSF-A488 IMPa2-A546 DAPI 8C2-siRNA-IMP-a2-a4 V2.00	0	11. siRNA-IMPa2-25 PSF-A488 DAPI IMPa2-A546_ao_TileScan_001 (Stage 41 of 49)	00-6azQavX43tBd866DevGUxb
0	um	Cell	0.000	1.000	Vesicles Paraspeckle	311	13	siRNA-IMPa2-25 PSF-A488 IMPa2-A546 DAPI 8C2-siRNA-IMP-a2-a4 V2.00	0	11. siRNA-IMPa2-25 PSF-A488 DAPI IMPa2-A546_ao_TileScan_001 (Stage 41 of 49)	00-6azQavX43tBd866DevGUxb
0	um	Cell	0.000	1.000	Vesicles Paraspeckle	312	14	siRNA-IMPa2-25 PSF-A488 IMPa2-A546 DAPI 8C2-siRNA-IMP-a2-a4 V2.00	0	11. siRNA-IMPa2-25 PSF-A488 DAPI IMPa2-A546_ao_TileScan_001 (Stage 41 of 49)	00-6azQavX43tBd866DevGUxb
0	um	Cell	0.000	1.000	Vesicles Paraspeckle	313	15	siRNA-IMPa2-25 PSF-A488 IMPa2-A546 DAPI 8C2-siRNA-IMP-a2-a4 V2.00	0	11. siRNA-IMPa2-25 PSF-A488 DAPI IMPa2-A546_ao_TileScan_001 (Stage 41 of 49)	00-6azQavX43tBd866DevGUxb
0	um	Cell	0.000	1.000	Vesicles Paraspeckle	314	16	siRNA-IMPa2-25 PSF-A488 IMPa2-A546 DAPI 8C2-siRNA-IMP-a2-a4 V2.00	0	11. siRNA-IMPa2-25 PSF-A488 DAPI IMPa2-A546_ao_TileScan_001 (Stage 41 of 49)	00-6azQavX43tBd866DevGUxb
0	um	Cell	0.000	1.000	Vesicles Paraspeckle	315	17	siRNA-IMPa2-25 PSF-A488 IMPa2-A546 DAPI 8C2-siRNA-IMP-a2-a4 V2.00	0	11. siRNA-IMPa2-25 PSF-A488 DAPI IMPa2-A546_ao_TileScan_001 (Stage 41 of 49)	00-6azQavX43tBd866DevGUxb
0	um	Cell	0.000	1.000	Vesicles Paraspeckle	316	18	siRNA-IMPa2-25 PSF-A488 IMPa2-A546 DAPI 8C2-siRNA-IMP-a2-a4 V2.00	0	11. siRNA-IMPa2-25 PSF-A488 DAPI IMPa2-A546_ao_TileScan_001 (Stage 41 of 49)	00-6azQavX43tBd866DevGUxb
0	um	Cell	0.000	1.000	Vesicles Paraspeckle	317	19	siRNA-IMPa2-25 PSF-A488 IMPa2-A546 DAPI 8C2-siRNA-IMP-a2-a4 V2.00	0	11. siRNA-IMPa2-25 PSF-A488 DAPI IMPa2-A546_ao_TileScan_001 (Stage 41 of 49)	00-6azQavX43tBd866DevGUxb
0	um	Cell	0.000	1.000	Vesicles Paraspeckle	318	20	siRNA-IMPa2-25 PSF-A488 IMPa2-A546 DAPI 8C2-siRNA-IMP-a2-a4 V2.00	0	11. siRNA-IMPa2-25 PSF-A488 DAPI IMPa2-A546_ao_TileScan_001 (Stage 41 of 49)	00-6azQavX43tBd866DevGUxb
0	um	Cell	0.000	1.000	Vesicles Paraspeckle	319	21	siRNA-IMPa2-25 PSF-A488 IMPa2-A546 DAPI 8C2-siRNA-IMP-a2-a4 V2.00	0	11. siRNA-IMPa2-25 PSF-A488 DAPI IMPa2-A546_ao_TileScan_001 (Stage 41 of 49)	00-6azQavX43tBd866DevGUxb
0	um	Cell	0.000	1.000	Vesicles Paraspeckle	320	22	siRNA-IMPa2-25 PSF-A488 IMPa2-A546 DAPI 8C2-siRNA-IMP-a2-a4 V2.00	0	11. siRNA-IMPa2-25 PSF-A488 DAPI IMPa2-A546_ao_TileScan_001 (Stage 41 of 49)	00-6azQavX43tBd866DevGUxb
0	um	Cell	0.000	1.000	Vesicles Paraspeckle	321	0	siRNA-IMPa2-25 PSF-A488 IMPa2-A546 DAPI 8C2-siRNA-IMP-a2-a4 V2.00	0	11. siRNA-IMPa2-25 PSF-A488 DAPI IMPa2-A546_ap_TileScan_001 (Stage 42 of 49)	00-3Ptwonf2pmQ7e2CcXcydU9
0	um	Cell	0.000	1.000	Vesicles Paraspeckle	322	1	siRNA-IMPa2-25 PSF-A488 IMPa2-A546 DAPI 8C2-siRNA-IMP-a2-a4 V2.00	0	11. siRNA-IMPa2-25 PSF-A488 DAPI IMPa2-A546_ap_TileScan_001 (Stage 42 of 49)	00-3Ptwonf2pmQ7e2CcXcydU9
0	um	Cell	0.000	1.000	Vesicles Paraspeckle	323	2	siRNA-IMPa2-25 PSF-A488 IMPa2-A546 DAPI 8C2-siRNA-IMP-a2-a4 V2.00	0	11. siRNA-IMPa2-25 PSF-A488 DAPI IMPa2-A546_ap_TileScan_001 (Stage 42 of 49)	00-3Ptwonf2pmQ7e2CcXcydU9
0	um	Cell	0.000	1.000	Vesicles Paraspeckle	324	3	siRNA-IMPa2-25 PSF-A488 IMPa2-A546 DAPI 8C2-siRNA-IMP-a2-a4 V2.00	0	11. siRNA-IMPa2-25 PSF-A488 DAPI IMPa2-A546_ap_TileScan_001 (Stage 42 of 49)	00-3Ptwonf2pmQ7e2CcXcydU9
0	um	Cell	0.000	1.000	Vesicles Paraspeckle	325	4	siRNA-IMPa2-25 PSF-A488 IMPa2-A546 DAPI 8C2-siRNA-IMP-a2-a4 V2.00	0	11. siRNA-IMPa2-25 PSF-A488 DAPI IMPa2-A546_ap_TileScan_001 (Stage 42 of 49)	00-3Ptwonf2pmQ7e2CcXcydU9
0	um	Cell	0.000	1.000	Vesicles Paraspeckle	326	5	siRNA-IMPa2-25 PSF-A488 IMPa2-A546 DAPI 8C2-siRNA-IMP-a2-a4 V2.00	0	11. siRNA-IMPa2-25 PSF-A488 DAPI IMPa2-A546_ap_TileScan_001 (Stage 42 of 49)	00-3Ptwonf2pmQ7e2CcXcydU9
0	um	Cell	0.000	1.000	Vesicles Paraspeckle	327	6	siRNA-IMPa2-25 PSF-A488 IMPa2-A546 DAPI 8C2-siRNA-IMP-a2-a4 V2.00	0	11. siRNA-IMPa2-25 PSF-A488 DAPI IMPa2-A546_ap_TileScan_001 (Stage 42 of 49)	00-3Ptwonf2pmQ7e2CcXcydU9
0	um	Cell	0.000	1.000	Vesicles Paraspeckle	328	7	siRNA-IMPa2-25 PSF-A488 IMPa2-A546 DAPI 8C2-siRNA-IMP-a2-a4 V2.00	0	11. siRNA-IMPa2-25 PSF-A488 DAPI IMPa2-A546_ap_TileScan_001 (Stage 42 of 49)	00-3Ptwonf2pmQ7e2CcXcydU9
0	um	Cell	0.000	1.000	Vesicles Paraspeckle	329	8	siRNA-IMPa2-25 PSF-A488 IMPa2-A546 DAPI 8C2-siRNA-IMP-a2-a4 V2.00	0	11. siRNA-IMPa2-25 PSF-A488 DAPI IMPa2-A546_ap_TileScan_001 (Stage 42 of 49)	00-3Ptwonf2pmQ7e2CcXcydU9
0	um	Cell	0.000	1.000	Vesicles Paraspeckle	330	9	siRNA-IMPa2-25 PSF-A488 IMPa2-A546 DAPI 8C2-siRNA-IMP-a2-a4 V2.00	0	11. siRNA-IMPa2-25 PSF-A488 DAPI IMPa2-A546_ap_TileScan_001 (Stage 42 of 49)	00-3Ptwonf2pmQ7e2CcXcydU9
0	um	Cell	0.000	1.000	Vesicles Paraspeckle	331	10	siRNA-IMPa2-25 PSF-A488 IMPa2-A546 DAPI 8C2-siRNA-IMP-a2-a4 V2.00	0	11. siRNA-IMPa2-25 PSF-A488 DAPI IMPa2-A546_ap_TileScan_001 (Stage 42 of 49)	00-3Ptwonf2pmQ7e2CcXcydU9
1.11847	um	Cell	0.000	1.000	Vesicles Paraspeckle	332	11	siRNA-IMPa2-25 PSF-A488 IMPa2-A546 DAPI 8C2-siRNA-IMP-a2-a4 V2.00	0	11. siRNA-IMPa2-25 PSF-A488 DAPI IMPa2-A546_ap_TileScan_001 (Stage 42 of 49)	00-3Ptwonf2pmQ7e2CcXcydU9
0.636188	um	Cell	0.000	1.000	Vesicles Paraspeckle	333	12	siRNA-IMPa2-25 PSF-A488 IMPa2-A546 DAPI 8C2-siRNA-IMP-a2-a4 V2.00	0	11. siRNA-IMPa2-25 PSF-A488 DAPI IMPa2-A546_ap_TileScan_001 (Stage 42 of 49)	00-3Ptwonf2pmQ7e2CcXcydU9
0	um	Cell	0.000	1.000	Vesicles Paraspeckle	334	13	siRNA-IMPa2-25 PSF-A488 IMPa2-A546 DAPI 8C2-siRNA-IMP-a2-a4 V2.00	0	11. siRNA-IMPa2-25 PSF-A488 DAPI IMPa2-A546_ap_TileScan_001 (Stage 42 of 49)	00-3Ptwonf2pmQ7e2CcXcydU9
0	um	Cell	0.000	1.000	Vesicles Paraspeckle	335	14	siRNA-IMPa2-25 PSF-A488 IMPa2-A546 DAPI 8C2-siRNA-IMP-a2-a4 V2.00	0	11. siRNA-IMPa2-25 PSF-A488 DAPI IMPa2-A546_ap_TileScan_001 (Stage 42 of 49)	00-3Ptwonf2pmQ7e2CcXcydU9
0	um	Cell	0.000	1.000	Vesicles Paraspeckle	336	15	siRNA-IMPa2-25 PSF-A488 IMPa2-A546 DAPI 8C2-siRNA-IMP-a2-a4 V2.00	0	11. siRNA-IMPa2-25 PSF-A488 DAPI IMPa2-A546_ap_TileScan_001 (Stage 42 of 49)	00-3Ptwonf2pmQ7e2CcXcydU9
0	um	Cell	0.000	1.000	Vesicles Paraspeckle	337	16	siRNA-IMPa2-25 PSF-A488 IMPa2-A546 DAPI 8C2-siRNA-IMP-a2-a4 V2.00	0	11. siRNA-IMPa2-25 PSF-A488 DAPI IMPa2-A546_ap_TileScan_001 (Stage 42 of 49)	00-3Ptwonf2pmQ7e2CcXcydU9
0	um	Cell	0.000	1.000	Vesicles Paraspeckle	338	17	siRNA-IMPa2-25 PSF-A488 IMPa2-A546 DAPI 8C2-siRNA-IMP-a2-a4 V2.00	0	11. siRNA-IMPa2-25 PSF-A488 DAPI IMPa2-A546_ap_TileScan_001 (Stage 42 of 49)	00-3Ptwonf2pmQ7e2CcXcydU9
0	um	Cell	0.000	1.000	Vesicles Paraspeckle	339	18	siRNA-IMPa2-25 PSF-A488 IMPa2-A546 DAPI 8C2-siRNA-IMP-a2-a4 V2.00	0	11. siRNA-IMPa2-25 PSF-A488 DAPI IMPa2-A546_ap_TileScan_001 (Stage 42 of 49)	00-3Ptwonf2pmQ7e2CcXcydU9
0	um	Cell	0.000	1.000	Vesicles Paraspeckle	340	19	siRNA-IMPa2-25 PSF-A488 IMPa2-A546 DAPI 8C2-siRNA-IMP-a2-a4 V2.00	0	11. siRNA-IMPa2-25 PSF-A488 DAPI IMPa2-A546_ap_TileScan_001 (Stage 42 of 49)	00-3Ptwonf2pmQ7e2CcXcydU9
0	um	Cell	0.000	1.000	Vesicles Paraspeckle	341	20	siRNA-IMPa2-25 PSF-A488 IMPa2-A546 DAPI 8C2-siRNA-IMP-a2-a4 V2.00	0	11. siRNA-IMPa2-25 PSF-A488 DAPI IMPa2-A546_ap_TileScan_001 (Stage 42 of 49)	00-3Ptwonf2pmQ7e2CcXcydU9
0	um	Cell	0.000	1.000	Vesicles Paraspeckle	342	21	siRNA-IMPa2-25 PSF-A488 IMPa2-A546 DAPI 8C2-siRNA-IMP-a2-a4 V2.00	0	11. siRNA-IMPa2-25 PSF-A488 DAPI IMPa2-A546_ap_TileScan_001 (Stage 42 of 49)	00-3Ptwonf2pmQ7e2CcXcydU9
0	um	Cell	0.000	1.000	Vesicles Paraspeckle	343	22	siRNA-IMPa2-25 PSF-A488 IMPa2-A546 DAPI 8C2-siRNA-IMP-a2-a4 V2.00	0	11. siRNA-IMPa2-25 PSF-A488 DAPI IMPa2-A546_ap_TileScan_001 (Stage 42 of 49)	00-3Ptwonf2pmQ7e2CcXcydU9
0.288815	um	Cell	0.000	1.000	Vesicles Paraspeckle	344	23	siRNA-IMPa2-25 PSF-A488 IMPa2-A546 DAPI 8C2-siRNA-IMP-a2-a4 V2.00	0	11. siRNA-IMPa2-25 PSF-A488 DAPI IMPa2-A546_ap_TileScan_001 (Stage 42 of 49)	00-3Ptwonf2pmQ7e2CcXcydU9
0	um	Cell	0.000	1.000	Vesicles Paraspeckle	345	24	siRNA-IMPa2-25 PSF-A488 IMPa2-A546 DAPI 8C2-siRNA-IMP-a2-a4 V2.00	0	11. siRNA-IMPa2-25 PSF-A488 DAPI IMPa2-A546_ap_TileScan_001 (Stage 42 of 49)	00-3Ptwonf2pmQ7e2CcXcydU9
0	um	Cell	0.000	1.000	Vesicles Paraspeckle	346	25	siRNA-IMPa2-25 PSF-A488 IMPa2-A546 DAPI 8C2-siRNA-IMP-a2-a4 V2.00	0	11. siRNA-IMPa2-25 PSF-A488 DAPI IMPa2-A546_ap_TileScan_001 (Stage 42 of 49)	00-3Ptwonf2pmQ7e2CcXcydU9
0	um	Cell	0.000	1.000	Vesicles Paraspeckle	347	26	siRNA-IMPa2-25 PSF-A488 IMPa2-A546 DAPI 8C2-siRNA-IMP-a2-a4 V2.00	0	11. siRNA-IMPa2-25 PSF-A488 DAPI IMPa2-A546_ap_TileScan_001 (Stage 42 of 49)	00-3Ptwonf2pmQ7e2CcXcydU9
0	um	Cell	0.000	1.000	Vesicles Paraspeckle	348	27	siRNA-IMPa2-25 PSF-A488 IMPa2-A546 DAPI 8C2-siRNA-IMP-a2-a4 V2.00	0	11. siRNA-IMPa2-25 PSF-A488 DAPI IMPa2-A546_ap_TileScan_001 (Stage 42 of 49)	00-3Ptwonf2pmQ7e2CcXcydU9
0	um	Cell	0.000	1.000	Vesicles Paraspeckle	349	28	siRNA-IMPa2-25 PSF-A488 IMPa2-A546 DAPI 8C2-siRNA-IMP-a2-a4 V2.00	0	11. siRNA-IMPa2-25 PSF-A488 DAPI IMPa2-A546_ap_TileScan_001 (Stage 42 of 49)	00-3Ptwonf2pmQ7e2CcXcydU9
0	um	Cell	0.000	1.000	Vesicles Paraspeckle	350	29	siRNA-IMPa2-25 PSF-A488 IMPa2-A546 DAPI 8C2-siRNA-IMP-a2-a4 V2.00	0	11. siRNA-IMPa2-25 PSF-A488 DAPI IMPa2-A546_ap_TileScan_001 (Stage 42 of 49)	00-3Ptwonf2pmQ7e2CcXcydU9
0	um	Cell	0.000	1.000	Vesicles Paraspeckle	351	30	siRNA-IMPa2-25 PSF-A488 IMPa2-A546 DAPI 8C2-siRNA-IMP-a2-a4 V2.00	0	11. siRNA-IMPa2-25 PSF-A488 DAPI IMPa2-A546_ap_TileScan_001 (Stage 42 of 49)	00-3Ptwonf2pmQ7e2CcXcydU9
0	um	Cell	0.000	1.000	Vesicles Paraspeckle	352	31	siRNA-IMPa2-25 PSF-A488 IMPa2-A546 DAPI 8C2-siRNA-IMP-a2-a4 V2.00	0	11. siRNA-IMPa2-25 PSF-A488 DAPI IMPa2-A546_ap_TileScan_001 (Stage 42 of 49)	00-3Ptwonf2pmQ7e2CcXcydU9
0	um	Cell	0.000	1.000	Vesicles Paraspeckle	353	32	siRNA-IMPa2-25 PSF-A488 IMPa2-A546 DAPI 8C2-siRNA-IMP-a2-a4 V2.00	0	11. siRNA-IMPa2-25 PSF-A488 DAPI IMPa2-A546_ap_TileScan_001 (Stage 42 of 49)	00-3Ptwonf2pmQ7e2CcXcydU9
0	um	Cell	0.000	1.000	Vesicles Paraspeckle	354	0	siRNA-IMPa2-25 PSF-A488 IMPa2-A546 DAPI 8C2-siRNA-IMP-a2-a4 V2.00	0	11. siRNA-IMPa2-25 PSF-A488 DAPI IMPa2-A546_aq_TileScan_001 (Stage 43 of 49)	00-cKmpq5QNpAcPgUU78j6urX
0	um	Cell	0.000	1.000	Vesicles Paraspeckle	355	1	siRNA-IMPa2-25 PSF-A488 IMPa2-A546 DAPI 8C2-siRNA-IMP-a2-a4 V2.00	0	11. siRNA-IMPa2-25 PSF-A488 DAPI IMPa2-A546_aq_TileScan_001 (Stage 43 of 49)	00-cKmpq5QNpAcPgUU78j6urX
0	um	Cell	0.000	1.000	Vesicles Paraspeckle	356	2	siRNA-IMPa2-25 PSF-A488 IMPa2-A546 DAPI 8C2-siRNA-IMP-a2-a4 V2.00	0	11. siRNA-IMPa2-25 PSF-A488 DAPI IMPa2-A546_aq_TileScan_001 (Stage 43 of 49)	00-cKmpq5QNpAcPgUU78j6urX
0	um	Cell	0.000	1.000	Vesicles Paraspeckle	357	3	siRNA-IMPa2-25 PSF-A488 IMPa2-A546 DAPI 8C2-siRNA-IMP-a2-a4 V2.00	0	11. siRNA-IMPa2-25 PSF-A488 DAPI IMPa2-A546_aq_TileScan_001 (Stage 43 of 49)	00-cKmpq5QNpAcPgUU78j6urX
0	um	Cell	0.000	1.000	Vesicles Paraspeckle	358	4	siRNA-IMPa2-25 PSF-A488 IMPa2-A546 DAPI 8C2-siRNA-IMP-a2-a4 V2.00	0	11. siRNA-IMPa2-25 PSF-A488 DAPI IMPa2-A546_aq_TileScan_001 (Stage 43 of 49)	00-cKmpq5QNpAcPgUU78j6urX
0	um	Cell	0.000	1.000	Vesicles Paraspeckle	359	5	siRNA-IMPa2-25 PSF-A488 IMPa2-A546 DAPI 8C2-siRNA-IMP-a2-a4 V2.00	0	11. siRNA-IMPa2-25 PSF-A488 DAPI IMPa2-A546_aq_TileScan_001 (Stage 43 of 49)	00-cKmpq5QNpAcPgUU78j6urX
0	um	Cell	0.000	1.000	Vesicles Paraspeckle	360	6	siRNA-IMPa2-25 PSF-A488 IMPa2-A546 DAPI 8C2-siRNA-IMP-a2-a4 V2.00	0	11. siRNA-IMPa2-25 PSF-A488 DAPI IMPa2-A546_aq_TileScan_001 (Stage 43 of 49)	00-cKmpq5QNpAcPgUU78j6urX
0	um	Cell	0.000	1.000	Vesicles Paraspeckle	361	7	siRNA-IMPa2-25 PSF-A488 IMPa2-A546 DAPI 8C2-siRNA-IMP-a2-a4 V2.00	0	11. siRNA-IMPa2-25 PSF-A488 DAPI IMPa2-A546_aq_TileScan_001 (Stage 43 of 49)	00-cKmpq5QNpAcPgUU78j6urX
0	um	Cell	0.000	1.000	Vesicles Paraspeckle	362	8	siRNA-IMPa2-25 PSF-A488 IMPa2-A546 DAPI 8C2-siRNA-IMP-a2-a4 V2.00	0	11. siRNA-IMPa2-25 PSF-A488 DAPI IMPa2-A546_aq_TileScan_001 (Stage 43 of 49)	00-cKmpq5QNpAcPgUU78j6urX
0	um	Cell	0.000	1.000	Vesicles Paraspeckle	363	9	siRNA-IMPa2-25 PSF-A488 IMPa2-A546 DAPI 8C2-siRNA-IMP-a2-a4 V2.00	0	11. siRNA-IMPa2-25 PSF-A488 DAPI IMPa2-A546_aq_TileScan_001 (Stage 43 of 49)	00-cKmpq5QNpAcPgUU78j6urX
0	um	Cell	0.000	1.000	Vesicles Paraspeckle	364	10	siRNA-IMPa2-25 PSF-A488 IMPa2-A546 DAPI 8C2-siRNA-IMP-a2-a4 V2.00	0	11. siRNA-IMPa2-25 PSF-A488 DAPI IMPa2-A546_aq_TileScan_001 (Stage 43 of 49)	00-cKmpq5QNpAcPgUU78j6urX
0	um	Cell	0.000	1.000	Vesicles Paraspeckle	365	11	siRNA-IMPa2-25 PSF-A488 IMPa2-A546 DAPI 8C2-siRNA-IMP-a2-a4 V2.00	0	11. siRNA-IMPa2-25 PSF-A488 DAPI IMPa2-A546_aq_TileScan_001 (Stage 43 of 49)	00-cKmpq5QNpAcPgUU78j6urX
0	um	Cell	0.000	1.000	Vesicles Paraspeckle	366	12	siRNA-IMPa2-25 PSF-A488 IMPa2-A546 DAPI 8C2-siRNA-IMP-a2-a4 V2.00	0	11. siRNA-IMPa2-25 PSF-A488 DAPI IMPa2-A546_aq_TileScan_001 (Stage 43 of 49)	00-cKmpq5QNpAcPgUU78j6urX
0.377655	um	Cell	0.000	1.000	Vesicles Paraspeckle	367	13	siRNA-IMPa2-25 PSF-A488 IMPa2-A546 DAPI 8C2-siRNA-IMP-a2-a4 V2.00	0	11. siRNA-IMPa2-25 PSF-A488 DAPI IMPa2-A546_aq_TileScan_001 (Stage 43 of 49)	00-cKmpq5QNpAcPgUU78j6urX
0	um	Cell	0.000	1.000	Vesicles Paraspeckle	368	14	siRNA-IMPa2-25 PSF-A488 IMPa2-A546 DAPI 8C2-siRNA-IMP-a2-a4 V2.00	0	11. siRNA-IMPa2-25 PSF-A488 DAPI IMPa2-A546_aq_TileScan_001 (Stage 43 of 49)	00-cKmpq5QNpAcPgUU78j6urX
0	um	Cell	0.000	1.000	Vesicles Paraspeckle	369	15	siRNA-IMPa2-25 PSF-A488 IMPa2-A546 DAPI 8C2-siRNA-IMP-a2-a4 V2.00	0	11. siRNA-IMPa2-25 PSF-A488 DAPI IMPa2-A546_aq_TileScan_001 (Stage 43 of 49)	00-cKmpq5QNpAcPgUU78j6urX
0	um	Cell	0.000	1.000	Vesicles Paraspeckle	370	16	siRNA-IMPa2-25 PSF-A488 IMPa2-A546 DAPI 8C2-siRNA-IMP-a2-a4 V2.00	0	11. siRNA-IMPa2-25 PSF-A488 DAPI IMPa2-A546_aq_TileScan_001 (Stage 43 of 49)	00-cKmpq5QNpAcPgUU78j6urX
0	um	Cell	0.000	1.000	Vesicles Paraspeckle	371	17	siRNA-IMPa2-25 PSF-A488 IMPa2-A546 DAPI 8C2-siRNA-IMP-a2-a4 V2.00	0	11. siRNA-IMPa2-25 PSF-A488 DAPI IMPa2-A546_aq_TileScan_001 (Stage 43 of 49)	00-cKmpq5QNpAcPgUU78j6urX
0	um	Cell	0.000	1.000	Vesicles Paraspeckle	372	18	siRNA-IMPa2-25 PSF-A488 IMPa2-A546 DAPI 8C2-siRNA-IMP-a2-a4 V2.00	0	11. siRNA-IMPa2-25 PSF-A488 DAPI IMPa2-A546_aq_TileScan_001 (Stage 43 of 49)	00-cKmpq5QNpAcPgUU78j6urX
0	um	Cell	0.000	1.000	Vesicles Paraspeckle	373	19	siRNA-IMPa2-25 PSF-A488 IMPa2-A546 DAPI 8C2-siRNA-IMP-a2-a4 V2.00	0	11. siRNA-IMPa2-25 PSF-A488 DAPI IMPa2-A546_aq_TileScan_001 (Stage 43 of 49)	00-cKmpq5QNpAcPgUU78j6urX
0	um	Cell	0.000	1.000	Vesicles Paraspeckle	374	20	siRNA-IMPa2-25 PSF-A488 IMPa2-A546 DAPI 8C2-siRNA-IMP-a2-a4 V2.00	0	11. siRNA-IMPa2-25 PSF-A488 DAPI IMPa2-A546_aq_TileScan_001 (Stage 43 of 49)	00-cKmpq5QNpAcPgUU78j6urX
0	um	Cell	0.000	1.000	Vesicles Paraspeckle	375	21	siRNA-IMPa2-25 PSF-A488 IMPa2-A546 DAPI 8C2-siRNA-IMP-a2-a4 V2.00	0	11. siRNA-IMPa2-25 PSF-A488 DAPI IMPa2-A546_aq_TileScan_001 (Stage 43 of 49)	00-cKmpq5QNpAcPgUU78j6urX
0	um	Cell	0.000	1.000	Vesicles Paraspeckle	376	22	siRNA-IMPa2-25 PSF-A488 IMPa2-A546 DAPI 8C2-siRNA-IMP-a2-a4 V2.00	0	11. siRNA-IMPa2-25 PSF-A488 DAPI IMPa2-A546_aq_TileScan_001 (Stage 43 of 49)	00-cKmpq5QNpAcPgUU78j6urX
0	um	Cell	0.000	1.000	Vesicles Paraspeckle	377	23	siRNA-IMPa2-25 PSF-A488 IMPa2-A546 DAPI 8C2-siRNA-IMP-a2-a4 V2.00	0	11. siRNA-IMPa2-25 PSF-A488 DAPI IMPa2-A546_aq_TileScan_001 (Stage 43 of 49)	00-cKmpq5QNpAcPgUU78j6urX
0	um	Cell	0.000	1.000	Vesicles Paraspeckle	378	24	siRNA-IMPa2-25 PSF-A488 IMPa2-A546 DAPI 8C2-siRNA-IMP-a2-a4 V2.00	0	11. siRNA-IMPa2-25 PSF-A488 DAPI IMPa2-A546_aq_TileScan_001 (Stage 43 of 49)	00-cKmpq5QNpAcPgUU78j6urX
0	um	Cell	0.000	1.000	Vesicles Paraspeckle	379	25	siRNA-IMPa2-25 PSF-A488 IMPa2-A546 DAPI 8C2-siRNA-IMP-a2-a4 V2.00	0	11. siRNA-IMPa2-25 PSF-A488 DAPI IMPa2-A546_aq_TileScan_001 (Stage 43 of 49)	00-cKmpq5QNpAcPgUU78j6urX
0	um	Cell	0.000	1.000	Vesicles Paraspeckle	380	26	siRNA-IMPa2-25 PSF-A488 IMPa2-A546 DAPI 8C2-siRNA-IMP-a2-a4 V2.00	0	11. siRNA-IMPa2-25 PSF-A488 DAPI IMPa2-A546_aq_TileScan_001 (Stage 43 of 49)	00-cKmpq5QNpAcPgUU78j6urX
0	um	Cell	0.000	1.000	Vesicles Paraspeckle	381	27	siRNA-IMPa2-25 PSF-A488 IMPa2-A546 DAPI 8C2-siRNA-IMP-a2-a4 V2.00	0	11. siRNA-IMPa2-25 PSF-A488 DAPI IMPa2-A546_aq_TileScan_001 (Stage 43 of 49)	00-cKmpq5QNpAcPgUU78j6urX
0	um	Cell	0.000	1.000	Vesicles Paraspeckle	382	28	siRNA-IMPa2-25 PSF-A488 IMPa2-A546 DAPI 8C2-siRNA-IMP-a2-a4 V2.00	0	11. siRNA-IMPa2-25 PSF-A488 DAPI IMPa2-A546_aq_TileScan_001 (Stage 43 of 49)	00-cKmpq5QNpAcPgUU78j6urX
0	um	Cell	0.000	1.000	Vesicles Paraspeckle	383	29	siRNA-IMPa2-25 PSF-A488 IMPa2-A546 DAPI 8C2-siRNA-IMP-a2-a4 V2.00	0	11. siRNA-IMPa2-25 PSF-A488 DAPI IMPa2-A546_aq_TileScan_001 (Stage 43 of 49)	00-cKmpq5QNpAcPgUU78j6urX
0	um	Cell	0.000	1.000	Vesicles Paraspeckle	384	30	siRNA-IMPa2-25 PSF-A488 IMPa2-A546 DAPI 8C2-siRNA-IMP-a2-a4 V2.00	0	11. siRNA-IMPa2-25 PSF-A488 DAPI IMPa2-A546_aq_TileScan_001 (Stage 43 of 49)	00-cKmpq5QNpAcPgUU78j6urX
0	um	Cell	0.000	1.000	Vesicles Paraspeckle	385	31	siRNA-IMPa2-25 PSF-A488 IMPa2-A546 DAPI 8C2-siRNA-IMP-a2-a4 V2.00	0	11. siRNA-IMPa2-25 PSF-A488 DAPI IMPa2-A546_aq_TileScan_001 (Stage 43 of 49)	00-cKmpq5QNpAcPgUU78j6urX
0	um	Cell	0.000	1.000	Vesicles Paraspeckle	386	32	siRNA-IMPa2-25 PSF-A488 IMPa2-A546 DAPI 8C2-siRNA-IMP-a2-a4 V2.00	0	11. siRNA-IMPa2-25 PSF-A488 DAPI IMPa2-A546_aq_TileScan_001 (Stage 43 of 49)	00-cKmpq5QNpAcPgUU78j6urX
0	um	Cell	0.000	1.000	Vesicles Paraspeckle	387	33	siRNA-IMPa2-25 PSF-A488 IMPa2-A546 DAPI 8C2-siRNA-IMP-a2-a4 V2.00	0	11. siRNA-IMPa2-25 PSF-A488 DAPI IMPa2-A546_aq_TileScan_001 (Stage 43 of 49)	00-cKmpq5QNpAcPgUU78j6urX
0	um	Cell	0.000	1.000	Vesicles Paraspeckle	388	34	siRNA-IMPa2-25 PSF-A488 IMPa2-A546 DAPI 8C2-siRNA-IMP-a2-a4 V2.00	0	11. siRNA-IMPa2-25 PSF-A488 DAPI IMPa2-A546_aq_TileScan_001 (Stage 43 of 49)	00-cKmpq5QNpAcPgUU78j6urX
0	um	Cell	0.000	1.000	Vesicles Paraspeckle	389	35	siRNA-IMPa2-25 PSF-A488 IMPa2-A546 DAPI 8C2-siRNA-IMP-a2-a4 V2.00	0	11. siRNA-IMPa2-25 PSF-A488 DAPI IMPa2-A546_aq_TileScan_001 (Stage 43 of 49)	00-cKmpq5QNpAcPgUU78j6urX
0	um	Cell	0.000	1.000	Vesicles Paraspeckle	390	36	siRNA-IMPa2-25 PSF-A488 IMPa2-A546 DAPI 8C2-siRNA-IMP-a2-a4 V2.00	0	11. siRNA-IMPa2-25 PSF-A488 DAPI IMPa2-A546_aq_TileScan_001 (Stage 43 of 49)	00-cKmpq5QNpAcPgUU78j6urX
0	um	Cell	0.000	1.000	Vesicles Paraspeckle	391	0	siRNA-IMPa2-25 PSF-A488 IMPa2-A546 DAPI 8C2-siRNA-IMP-a2-a4 V2.00	0	11. siRNA-IMPa2-25 PSF-A488 DAPI IMPa2-A546_ar_TileScan_001 (Stage 44 of 49)	00-Nkn5oa6skXtnxD3SersNdY
0	um	Cell	0.000	1.000	Vesicles Paraspeckle	392	1	siRNA-IMPa2-25 PSF-A488 IMPa2-A546 DAPI 8C2-siRNA-IMP-a2-a4 V2.00	0	11. siRNA-IMPa2-25 PSF-A488 DAPI IMPa2-A546_ar_TileScan_001 (Stage 44 of 49)	00-Nkn5oa6skXtnxD3SersNdY
0	um	Cell	0.000	1.000	Vesicles Paraspeckle	393	2	siRNA-IMPa2-25 PSF-A488 IMPa2-A546 DAPI 8C2-siRNA-IMP-a2-a4 V2.00	0	11. siRNA-IMPa2-25 PSF-A488 DAPI IMPa2-A546_ar_TileScan_001 (Stage 44 of 49)	00-Nkn5oa6skXtnxD3SersNdY
0	um	Cell	0.000	1.000	Vesicles Paraspeckle	394	3	siRNA-IMPa2-25 PSF-A488 IMPa2-A546 DAPI 8C2-siRNA-IMP-a2-a4 V2.00	0	11. siRNA-IMPa2-25 PSF-A488 DAPI IMPa2-A546_ar_TileScan_001 (Stage 44 of 49)	00-Nkn5oa6skXtnxD3SersNdY
0	um	Cell	0.000	1.000	Vesicles Paraspeckle	395	4	siRNA-IMPa2-25 PSF-A488 IMPa2-A546 DAPI 8C2-siRNA-IMP-a2-a4 V2.00	0	11. siRNA-IMPa2-25 PSF-A488 DAPI IMPa2-A546_ar_TileScan_001 (Stage 44 of 49)	00-Nkn5oa6skXtnxD3SersNdY
0	um	Cell	0.000	1.000	Vesicles Paraspeckle	396	5	siRNA-IMPa2-25 PSF-A488 IMPa2-A546 DAPI 8C2-siRNA-IMP-a2-a4 V2.00	0	11. siRNA-IMPa2-25 PSF-A488 DAPI IMPa2-A546_ar_TileScan_001 (Stage 44 of 49)	00-Nkn5oa6skXtnxD3SersNdY
0	um	Cell	0.000	1.000	Vesicles Paraspeckle	397	6	siRNA-IMPa2-25 PSF-A488 IMPa2-A546 DAPI 8C2-siRNA-IMP-a2-a4 V2.00	0	11. siRNA-IMPa2-25 PSF-A488 DAPI IMPa2-A546_ar_TileScan_001 (Stage 44 of 49)	00-Nkn5oa6skXtnxD3SersNdY
0	um	Cell	0.000	1.000	Vesicles Paraspeckle	398	7	siRNA-IMPa2-25 PSF-A488 IMPa2-A546 DAPI 8C2-siRNA-IMP-a2-a4 V2.00	0	11. siRNA-IMPa2-25 PSF-A488 DAPI IMPa2-A546_ar_TileScan_001 (Stage 44 of 49)	00-Nkn5oa6skXtnxD3SersNdY
8.96919	um	Cell	0.000	1.000	Vesicles Paraspeckle	399	8	siRNA-IMPa2-25 PSF-A488 IMPa2-A546 DAPI 8C2-siRNA-IMP-a2-a4 V2.00	0	11. siRNA-IMPa2-25 PSF-A488 DAPI IMPa2-A546_ar_TileScan_001 (Stage 44 of 49)	00-Nkn5oa6skXtnxD3SersNdY
0	um	Cell	0.000	1.000	Vesicles Paraspeckle	400	9	siRNA-IMPa2-25 PSF-A488 IMPa2-A546 DAPI 8C2-siRNA-IMP-a2-a4 V2.00	0	11. siRNA-IMPa2-25 PSF-A488 DAPI IMPa2-A546_ar_TileScan_001 (Stage 44 of 49)	00-Nkn5oa6skXtnxD3SersNdY
0	um	Cell	0.000	1.000	Vesicles Paraspeckle	401	10	siRNA-IMPa2-25 PSF-A488 IMPa2-A546 DAPI 8C2-siRNA-IMP-a2-a4 V2.00	0	11. siRNA-IMPa2-25 PSF-A488 DAPI IMPa2-A546_ar_TileScan_001 (Stage 44 of 49)	00-Nkn5oa6skXtnxD3SersNdY
0	um	Cell	0.000	1.000	Vesicles Paraspeckle	402	11	siRNA-IMPa2-25 PSF-A488 IMPa2-A546 DAPI 8C2-siRNA-IMP-a2-a4 V2.00	0	11. siRNA-IMPa2-25 PSF-A488 DAPI IMPa2-A546_ar_TileScan_001 (Stage 44 of 49)	00-Nkn5oa6skXtnxD3SersNdY
0	um	Cell	0.000	1.000	Vesicles Paraspeckle	403	12	siRNA-IMPa2-25 PSF-A488 IMPa2-A546 DAPI 8C2-siRNA-IMP-a2-a4 V2.00	0	11. siRNA-IMPa2-25 PSF-A488 DAPI IMPa2-A546_ar_TileScan_001 (Stage 44 of 49)	00-Nkn5oa6skXtnxD3SersNdY
0	um	Cell	0.000	1.000	Vesicles Paraspeckle	404	13	siRNA-IMPa2-25 PSF-A488 IMPa2-A546 DAPI 8C2-siRNA-IMP-a2-a4 V2.00	0	11. siRNA-IMPa2-25 PSF-A488 DAPI IMPa2-A546_ar_TileScan_001 (Stage 44 of 49)	00-Nkn5oa6skXtnxD3SersNdY
0	um	Cell	0.000	1.000	Vesicles Paraspeckle	405	14	siRNA-IMPa2-25 PSF-A488 IMPa2-A546 DAPI 8C2-siRNA-IMP-a2-a4 V2.00	0	11. siRNA-IMPa2-25 PSF-A488 DAPI IMPa2-A546_ar_TileScan_001 (Stage 44 of 49)	00-Nkn5oa6skXtnxD3SersNdY
0	um	Cell	0.000	1.000	Vesicles Paraspeckle	406	15	siRNA-IMPa2-25 PSF-A488 IMPa2-A546 DAPI 8C2-siRNA-IMP-a2-a4 V2.00	0	11. siRNA-IMPa2-25 PSF-A488 DAPI IMPa2-A546_ar_TileScan_001 (Stage 44 of 49)	00-Nkn5oa6skXtnxD3SersNdY
0	um	Cell	0.000	1.000	Vesicles Paraspeckle	407	16	siRNA-IMPa2-25 PSF-A488 IMPa2-A546 DAPI 8C2-siRNA-IMP-a2-a4 V2.00	0	11. siRNA-IMPa2-25 PSF-A488 DAPI IMPa2-A546_ar_TileScan_001 (Stage 44 of 49)	00-Nkn5oa6skXtnxD3SersNdY
0	um	Cell	0.000	1.000	Vesicles Paraspeckle	408	17	siRNA-IMPa2-25 PSF-A488 IMPa2-A546 DAPI 8C2-siRNA-IMP-a2-a4 V2.00	0	11. siRNA-IMPa2-25 PSF-A488 DAPI IMPa2-A546_ar_TileScan_001 (Stage 44 of 49)	00-Nkn5oa6skXtnxD3SersNdY
0	um	Cell	0.000	1.000	Vesicles Paraspeckle	409	18	siRNA-IMPa2-25 PSF-A488 IMPa2-A546 DAPI 8C2-siRNA-IMP-a2-a4 V2.00	0	11. siRNA-IMPa2-25 PSF-A488 DAPI IMPa2-A546_ar_TileScan_001 (Stage 44 of 49)	00-Nkn5oa6skXtnxD3SersNdY
0	um	Cell	0.000	1.000	Vesicles Paraspeckle	410	19	siRNA-IMPa2-25 PSF-A488 IMPa2-A546 DAPI 8C2-siRNA-IMP-a2-a4 V2.00	0	11. siRNA-IMPa2-25 PSF-A488 DAPI IMPa2-A546_ar_TileScan_001 (Stage 44 of 49)	00-Nkn5oa6skXtnxD3SersNdY
0	um	Cell	0.000	1.000	Vesicles Paraspeckle	411	20	siRNA-IMPa2-25 PSF-A488 IMPa2-A546 DAPI 8C2-siRNA-IMP-a2-a4 V2.00	0	11. siRNA-IMPa2-25 PSF-A488 DAPI IMPa2-A546_ar_TileScan_001 (Stage 44 of 49)	00-Nkn5oa6skXtnxD3SersNdY
0	um	Cell	0.000	1.000	Vesicles Paraspeckle	412	21	siRNA-IMPa2-25 PSF-A488 IMPa2-A546 DAPI 8C2-siRNA-IMP-a2-a4 V2.00	0	11. siRNA-IMPa2-25 PSF-A488 DAPI IMPa2-A546_ar_TileScan_001 (Stage 44 of 49)	00-Nkn5oa6skXtnxD3SersNdY
0	um	Cell	0.000	1.000	Vesicles Paraspeckle	413	22	siRNA-IMPa2-25 PSF-A488 IMPa2-A546 DAPI 8C2-siRNA-IMP-a2-a4 V2.00	0	11. siRNA-IMPa2-25 PSF-A488 DAPI IMPa2-A546_ar_TileScan_001 (Stage 44 of 49)	00-Nkn5oa6skXtnxD3SersNdY
0	um	Cell	0.000	1.000	Vesicles Paraspeckle	414	23	siRNA-IMPa2-25 PSF-A488 IMPa2-A546 DAPI 8C2-siRNA-IMP-a2-a4 V2.00	0	11. siRNA-IMPa2-25 PSF-A488 DAPI IMPa2-A546_ar_TileScan_001 (Stage 44 of 49)	00-Nkn5oa6skXtnxD3SersNdY
0	um	Cell	0.000	1.000	Vesicles Paraspeckle	415	24	siRNA-IMPa2-25 PSF-A488 IMPa2-A546 DAPI 8C2-siRNA-IMP-a2-a4 V2.00	0	11. siRNA-IMPa2-25 PSF-A488 DAPI IMPa2-A546_ar_TileScan_001 (Stage 44 of 49)	00-Nkn5oa6skXtnxD3SersNdY
0	um	Cell	0.000	1.000	Vesicles Paraspeckle	416	25	siRNA-IMPa2-25 PSF-A488 IMPa2-A546 DAPI 8C2-siRNA-IMP-a2-a4 V2.00	0	11. siRNA-IMPa2-25 PSF-A488 DAPI IMPa2-A546_ar_TileScan_001 (Stage 44 of 49)	00-Nkn5oa6skXtnxD3SersNdY
0	um	Cell	0.000	1.000	Vesicles Paraspeckle	417	26	siRNA-IMPa2-25 PSF-A488 IMPa2-A546 DAPI 8C2-siRNA-IMP-a2-a4 V2.00	0	11. siRNA-IMPa2-25 PSF-A488 DAPI IMPa2-A546_ar_TileScan_001 (Stage 44 of 49)	00-Nkn5oa6skXtnxD3SersNdY
0	um	Cell	0.000	1.000	Vesicles Paraspeckle	418	27	siRNA-IMPa2-25 PSF-A488 IMPa2-A546 DAPI 8C2-siRNA-IMP-a2-a4 V2.00	0	11. siRNA-IMPa2-25 PSF-A488 DAPI IMPa2-A546_ar_TileScan_001 (Stage 44 of 49)	00-Nkn5oa6skXtnxD3SersNdY
0	um	Cell	0.000	1.000	Vesicles Paraspeckle	419	28	siRNA-IMPa2-25 PSF-A488 IMPa2-A546 DAPI 8C2-siRNA-IMP-a2-a4 V2.00	0	11. siRNA-IMPa2-25 PSF-A488 DAPI IMPa2-A546_ar_TileScan_001 (Stage 44 of 49)	00-Nkn5oa6skXtnxD3SersNdY
0	um	Cell	0.000	1.000	Vesicles Paraspeckle	420	29	siRNA-IMPa2-25 PSF-A488 IMPa2-A546 DAPI 8C2-siRNA-IMP-a2-a4 V2.00	0	11. siRNA-IMPa2-25 PSF-A488 DAPI IMPa2-A546_ar_TileScan_001 (Stage 44 of 49)	00-Nkn5oa6skXtnxD3SersNdY
0	um	Cell	0.000	1.000	Vesicles Paraspeckle	421	30	siRNA-IMPa2-25 PSF-A488 IMPa2-A546 DAPI 8C2-siRNA-IMP-a2-a4 V2.00	0	11. siRNA-IMPa2-25 PSF-A488 DAPI IMPa2-A546_ar_TileScan_001 (Stage 44 of 49)	00-Nkn5oa6skXtnxD3SersNdY
0	um	Cell	0.000	1.000	Vesicles Paraspeckle	422	31	siRNA-IMPa2-25 PSF-A488 IMPa2-A546 DAPI 8C2-siRNA-IMP-a2-a4 V2.00	0	11. siRNA-IMPa2-25 PSF-A488 DAPI IMPa2-A546_ar_TileScan_001 (Stage 44 of 49)	00-Nkn5oa6skXtnxD3SersNdY
0	um	Cell	0.000	1.000	Vesicles Paraspeckle	423	32	siRNA-IMPa2-25 PSF-A488 IMPa2-A546 DAPI 8C2-siRNA-IMP-a2-a4 V2.00	0	11. siRNA-IMPa2-25 PSF-A488 DAPI IMPa2-A546_ar_TileScan_001 (Stage 44 of 49)	00-Nkn5oa6skXtnxD3SersNdY
0	um	Cell	0.000	1.000	Vesicles Paraspeckle	424	33	siRNA-IMPa2-25 PSF-A488 IMPa2-A546 DAPI 8C2-siRNA-IMP-a2-a4 V2.00	0	11. siRNA-IMPa2-25 PSF-A488 DAPI IMPa2-A546_ar_TileScan_001 (Stage 44 of 49)	00-Nkn5oa6skXtnxD3SersNdY
0	um	Cell	0.000	1.000	Vesicles Paraspeckle	425	0	siRNA-IMPa2-25 PSF-A488 IMPa2-A546 DAPI 8C2-siRNA-IMP-a2-a4 V2.00	0	11. siRNA-IMPa2-25 PSF-A488 DAPI IMPa2-A546_as_TileScan_001 (Stage 45 of 49)	00-aGcyqWMYFv6v4K8twGPe5B
0	um	Cell	0.000	1.000	Vesicles Paraspeckle	426	1	siRNA-IMPa2-25 PSF-A488 IMPa2-A546 DAPI 8C2-siRNA-IMP-a2-a4 V2.00	0	11. siRNA-IMPa2-25 PSF-A488 DAPI IMPa2-A546_as_TileScan_001 (Stage 45 of 49)	00-aGcyqWMYFv6v4K8twGPe5B
0	um	Cell	0.000	1.000	Vesicles Paraspeckle	427	2	siRNA-IMPa2-25 PSF-A488 IMPa2-A546 DAPI 8C2-siRNA-IMP-a2-a4 V2.00	0	11. siRNA-IMPa2-25 PSF-A488 DAPI IMPa2-A546_as_TileScan_001 (Stage 45 of 49)	00-aGcyqWMYFv6v4K8twGPe5B
0	um	Cell	0.000	1.000	Vesicles Paraspeckle	428	3	siRNA-IMPa2-25 PSF-A488 IMPa2-A546 DAPI 8C2-siRNA-IMP-a2-a4 V2.00	0	11. siRNA-IMPa2-25 PSF-A488 DAPI IMPa2-A546_as_TileScan_001 (Stage 45 of 49)	00-aGcyqWMYFv6v4K8twGPe5B
0	um	Cell	0.000	1.000	Vesicles Paraspeckle	429	4	siRNA-IMPa2-25 PSF-A488 IMPa2-A546 DAPI 8C2-siRNA-IMP-a2-a4 V2.00	0	11. siRNA-IMPa2-25 PSF-A488 DAPI IMPa2-A546_as_TileScan_001 (Stage 45 of 49)	00-aGcyqWMYFv6v4K8twGPe5B
0	um	Cell	0.000	1.000	Vesicles Paraspeckle	430	5	siRNA-IMPa2-25 PSF-A488 IMPa2-A546 DAPI 8C2-siRNA-IMP-a2-a4 V2.00	0	11. siRNA-IMPa2-25 PSF-A488 DAPI IMPa2-A546_as_TileScan_001 (Stage 45 of 49)	00-aGcyqWMYFv6v4K8twGPe5B
0	um	Cell	0.000	1.000	Vesicles Paraspeckle	431	6	siRNA-IMPa2-25 PSF-A488 IMPa2-A546 DAPI 8C2-siRNA-IMP-a2-a4 V2.00	0	11. siRNA-IMPa2-25 PSF-A488 DAPI IMPa2-A546_as_TileScan_001 (Stage 45 of 49)	00-aGcyqWMYFv6v4K8twGPe5B
0	um	Cell	0.000	1.000	Vesicles Paraspeckle	432	7	siRNA-IMPa2-25 PSF-A488 IMPa2-A546 DAPI 8C2-siRNA-IMP-a2-a4 V2.00	0	11. siRNA-IMPa2-25 PSF-A488 DAPI IMPa2-A546_as_TileScan_001 (Stage 45 of 49)	00-aGcyqWMYFv6v4K8twGPe5B
0	um	Cell	0.000	1.000	Vesicles Paraspeckle	433	8	siRNA-IMPa2-25 PSF-A488 IMPa2-A546 DAPI 8C2-siRNA-IMP-a2-a4 V2.00	0	11. siRNA-IMPa2-25 PSF-A488 DAPI IMPa2-A546_as_TileScan_001 (Stage 45 of 49)	00-aGcyqWMYFv6v4K8twGPe5B
0	um	Cell	0.000	1.000	Vesicles Paraspeckle	434	9	siRNA-IMPa2-25 PSF-A488 IMPa2-A546 DAPI 8C2-siRNA-IMP-a2-a4 V2.00	0	11. siRNA-IMPa2-25 PSF-A488 DAPI IMPa2-A546_as_TileScan_001 (Stage 45 of 49)	00-aGcyqWMYFv6v4K8twGPe5B
0	um	Cell	0.000	1.000	Vesicles Paraspeckle	435	10	siRNA-IMPa2-25 PSF-A488 IMPa2-A546 DAPI 8C2-siRNA-IMP-a2-a4 V2.00	0	11. siRNA-IMPa2-25 PSF-A488 DAPI IMPa2-A546_as_TileScan_001 (Stage 45 of 49)	00-aGcyqWMYFv6v4K8twGPe5B
0	um	Cell	0.000	1.000	Vesicles Paraspeckle	436	11	siRNA-IMPa2-25 PSF-A488 IMPa2-A546 DAPI 8C2-siRNA-IMP-a2-a4 V2.00	0	11. siRNA-IMPa2-25 PSF-A488 DAPI IMPa2-A546_as_TileScan_001 (Stage 45 of 49)	00-aGcyqWMYFv6v4K8twGPe5B
0	um	Cell	0.000	1.000	Vesicles Paraspeckle	437	12	siRNA-IMPa2-25 PSF-A488 IMPa2-A546 DAPI 8C2-siRNA-IMP-a2-a4 V2.00	0	11. siRNA-IMPa2-25 PSF-A488 DAPI IMPa2-A546_as_TileScan_001 (Stage 45 of 49)	00-aGcyqWMYFv6v4K8twGPe5B
0	um	Cell	0.000	1.000	Vesicles Paraspeckle	438	13	siRNA-IMPa2-25 PSF-A488 IMPa2-A546 DAPI 8C2-siRNA-IMP-a2-a4 V2.00	0	11. siRNA-IMPa2-25 PSF-A488 DAPI IMPa2-A546_as_TileScan_001 (Stage 45 of 49)	00-aGcyqWMYFv6v4K8twGPe5B
0	um	Cell	0.000	1.000	Vesicles Paraspeckle	439	14	siRNA-IMPa2-25 PSF-A488 IMPa2-A546 DAPI 8C2-siRNA-IMP-a2-a4 V2.00	0	11. siRNA-IMPa2-25 PSF-A488 DAPI IMPa2-A546_as_TileScan_001 (Stage 45 of 49)	00-aGcyqWMYFv6v4K8twGPe5B
0	um	Cell	0.000	1.000	Vesicles Paraspeckle	440	15	siRNA-IMPa2-25 PSF-A488 IMPa2-A546 DAPI 8C2-siRNA-IMP-a2-a4 V2.00	0	11. siRNA-IMPa2-25 PSF-A488 DAPI IMPa2-A546_as_TileScan_001 (Stage 45 of 49)	00-aGcyqWMYFv6v4K8twGPe5B
0	um	Cell	0.000	1.000	Vesicles Paraspeckle	441	16	siRNA-IMPa2-25 PSF-A488 IMPa2-A546 DAPI 8C2-siRNA-IMP-a2-a4 V2.00	0	11. siRNA-IMPa2-25 PSF-A488 DAPI IMPa2-A546_as_TileScan_001 (Stage 45 of 49)	00-aGcyqWMYFv6v4K8twGPe5B
0	um	Cell	0.000	1.000	Vesicles Paraspeckle	442	17	siRNA-IMPa2-25 PSF-A488 IMPa2-A546 DAPI 8C2-siRNA-IMP-a2-a4 V2.00	0	11. siRNA-IMPa2-25 PSF-A488 DAPI IMPa2-A546_as_TileScan_001 (Stage 45 of 49)	00-aGcyqWMYFv6v4K8twGPe5B
0	um	Cell	0.000	1.000	Vesicles Paraspeckle	443	18	siRNA-IMPa2-25 PSF-A488 IMPa2-A546 DAPI 8C2-siRNA-IMP-a2-a4 V2.00	0	11. siRNA-IMPa2-25 PSF-A488 DAPI IMPa2-A546_as_TileScan_001 (Stage 45 of 49)	00-aGcyqWMYFv6v4K8twGPe5B
0	um	Cell	0.000	1.000	Vesicles Paraspeckle	444	19	siRNA-IMPa2-25 PSF-A488 IMPa2-A546 DAPI 8C2-siRNA-IMP-a2-a4 V2.00	0	11. siRNA-IMPa2-25 PSF-A488 DAPI IMPa2-A546_as_TileScan_001 (Stage 45 of 49)	00-aGcyqWMYFv6v4K8twGPe5B
0	um	Cell	0.000	1.000	Vesicles Paraspeckle	445	20	siRNA-IMPa2-25 PSF-A488 IMPa2-A546 DAPI 8C2-siRNA-IMP-a2-a4 V2.00	0	11. siRNA-IMPa2-25 PSF-A488 DAPI IMPa2-A546_as_TileScan_001 (Stage 45 of 49)	00-aGcyqWMYFv6v4K8twGPe5B
0	um	Cell	0.000	1.000	Vesicles Paraspeckle	446	21	siRNA-IMPa2-25 PSF-A488 IMPa2-A546 DAPI 8C2-siRNA-IMP-a2-a4 V2.00	0	11. siRNA-IMPa2-25 PSF-A488 DAPI IMPa2-A546_as_TileScan_001 (Stage 45 of 49)	00-aGcyqWMYFv6v4K8twGPe5B
0	um	Cell	0.000	1.000	Vesicles Paraspeckle	447	22	siRNA-IMPa2-25 PSF-A488 IMPa2-A546 DAPI 8C2-siRNA-IMP-a2-a4 V2.00	0	11. siRNA-IMPa2-25 PSF-A488 DAPI IMPa2-A546_as_TileScan_001 (Stage 45 of 49)	00-aGcyqWMYFv6v4K8twGPe5B
0	um	Cell	0.000	1.000	Vesicles Paraspeckle	448	23	siRNA-IMPa2-25 PSF-A488 IMPa2-A546 DAPI 8C2-siRNA-IMP-a2-a4 V2.00	0	11. siRNA-IMPa2-25 PSF-A488 DAPI IMPa2-A546_as_TileScan_001 (Stage 45 of 49)	00-aGcyqWMYFv6v4K8twGPe5B
0	um	Cell	0.000	1.000	Vesicles Paraspeckle	449	24	siRNA-IMPa2-25 PSF-A488 IMPa2-A546 DAPI 8C2-siRNA-IMP-a2-a4 V2.00	0	11. siRNA-IMPa2-25 PSF-A488 DAPI IMPa2-A546_as_TileScan_001 (Stage 45 of 49)	00-aGcyqWMYFv6v4K8twGPe5B
0	um	Cell	0.000	1.000	Vesicles Paraspeckle	450	25	siRNA-IMPa2-25 PSF-A488 IMPa2-A546 DAPI 8C2-siRNA-IMP-a2-a4 V2.00	0	11. siRNA-IMPa2-25 PSF-A488 DAPI IMPa2-A546_as_TileScan_001 (Stage 45 of 49)	00-aGcyqWMYFv6v4K8twGPe5B
0	um	Cell	0.000	1.000	Vesicles Paraspeckle	451	26	siRNA-IMPa2-25 PSF-A488 IMPa2-A546 DAPI 8C2-siRNA-IMP-a2-a4 V2.00	0	11. siRNA-IMPa2-25 PSF-A488 DAPI IMPa2-A546_as_TileScan_001 (Stage 45 of 49)	00-aGcyqWMYFv6v4K8twGPe5B
0	um	Cell	0.000	1.000	Vesicles Paraspeckle	452	27	siRNA-IMPa2-25 PSF-A488 IMPa2-A546 DAPI 8C2-siRNA-IMP-a2-a4 V2.00	0	11. siRNA-IMPa2-25 PSF-A488 DAPI IMPa2-A546_as_TileScan_001 (Stage 45 of 49)	00-aGcyqWMYFv6v4K8twGPe5B
0	um	Cell	0.000	1.000	Vesicles Paraspeckle	453	28	siRNA-IMPa2-25 PSF-A488 IMPa2-A546 DAPI 8C2-siRNA-IMP-a2-a4 V2.00	0	11. siRNA-IMPa2-25 PSF-A488 DAPI IMPa2-A546_as_TileScan_001 (Stage 45 of 49)	00-aGcyqWMYFv6v4K8twGPe5B
0	um	Cell	0.000	1.000	Vesicles Paraspeckle	454	29	siRNA-IMPa2-25 PSF-A488 IMPa2-A546 DAPI 8C2-siRNA-IMP-a2-a4 V2.00	0	11. siRNA-IMPa2-25 PSF-A488 DAPI IMPa2-A546_as_TileScan_001 (Stage 45 of 49)	00-aGcyqWMYFv6v4K8twGPe5B
0	um	Cell	0.000	1.000	Vesicles Paraspeckle	455	30	siRNA-IMPa2-25 PSF-A488 IMPa2-A546 DAPI 8C2-siRNA-IMP-a2-a4 V2.00	0	11. siRNA-IMPa2-25 PSF-A488 DAPI IMPa2-A546_as_TileScan_001 (Stage 45 of 49)	00-aGcyqWMYFv6v4K8twGPe5B
0	um	Cell	0.000	1.000	Vesicles Paraspeckle	456	31	siRNA-IMPa2-25 PSF-A488 IMPa2-A546 DAPI 8C2-siRNA-IMP-a2-a4 V2.00	0	11. siRNA-IMPa2-25 PSF-A488 DAPI IMPa2-A546_as_TileScan_001 (Stage 45 of 49)	00-aGcyqWMYFv6v4K8twGPe5B
0	um	Cell	0.000	1.000	Vesicles Paraspeckle	457	32	siRNA-IMPa2-25 PSF-A488 IMPa2-A546 DAPI 8C2-siRNA-IMP-a2-a4 V2.00	0	11. siRNA-IMPa2-25 PSF-A488 DAPI IMPa2-A546_as_TileScan_001 (Stage 45 of 49)	00-aGcyqWMYFv6v4K8twGPe5B
0	um	Cell	0.000	1.000	Vesicles Paraspeckle	458	33	siRNA-IMPa2-25 PSF-A488 IMPa2-A546 DAPI 8C2-siRNA-IMP-a2-a4 V2.00	0	11. siRNA-IMPa2-25 PSF-A488 DAPI IMPa2-A546_as_TileScan_001 (Stage 45 of 49)	00-aGcyqWMYFv6v4K8twGPe5B
0	um	Cell	0.000	1.000	Vesicles Paraspeckle	459	34	siRNA-IMPa2-25 PSF-A488 IMPa2-A546 DAPI 8C2-siRNA-IMP-a2-a4 V2.00	0	11. siRNA-IMPa2-25 PSF-A488 DAPI IMPa2-A546_as_TileScan_001 (Stage 45 of 49)	00-aGcyqWMYFv6v4K8twGPe5B
0	um	Cell	0.000	1.000	Vesicles Paraspeckle	460	35	siRNA-IMPa2-25 PSF-A488 IMPa2-A546 DAPI 8C2-siRNA-IMP-a2-a4 V2.00	0	11. siRNA-IMPa2-25 PSF-A488 DAPI IMPa2-A546_as_TileScan_001 (Stage 45 of 49)	00-aGcyqWMYFv6v4K8twGPe5B
0	um	Cell	0.000	1.000	Vesicles Paraspeckle	461	0	siRNA-IMPa2-25 PSF-A488 IMPa2-A546 DAPI 8C2-siRNA-IMP-a2-a4 V2.00	0	11. siRNA-IMPa2-25 PSF-A488 DAPI IMPa2-A546_at_TileScan_001 (Stage 46 of 49)	00-kQNBAjWXoEt3CK9ZzWzaMZ
0	um	Cell	0.000	1.000	Vesicles Paraspeckle	462	1	siRNA-IMPa2-25 PSF-A488 IMPa2-A546 DAPI 8C2-siRNA-IMP-a2-a4 V2.00	0	11. siRNA-IMPa2-25 PSF-A488 DAPI IMPa2-A546_at_TileScan_001 (Stage 46 of 49)	00-kQNBAjWXoEt3CK9ZzWzaMZ
0	um	Cell	0.000	1.000	Vesicles Paraspeckle	463	2	siRNA-IMPa2-25 PSF-A488 IMPa2-A546 DAPI 8C2-siRNA-IMP-a2-a4 V2.00	0	11. siRNA-IMPa2-25 PSF-A488 DAPI IMPa2-A546_at_TileScan_001 (Stage 46 of 49)	00-kQNBAjWXoEt3CK9ZzWzaMZ
0	um	Cell	0.000	1.000	Vesicles Paraspeckle	464	3	siRNA-IMPa2-25 PSF-A488 IMPa2-A546 DAPI 8C2-siRNA-IMP-a2-a4 V2.00	0	11. siRNA-IMPa2-25 PSF-A488 DAPI IMPa2-A546_at_TileScan_001 (Stage 46 of 49)	00-kQNBAjWXoEt3CK9ZzWzaMZ
0	um	Cell	0.000	1.000	Vesicles Paraspeckle	465	4	siRNA-IMPa2-25 PSF-A488 IMPa2-A546 DAPI 8C2-siRNA-IMP-a2-a4 V2.00	0	11. siRNA-IMPa2-25 PSF-A488 DAPI IMPa2-A546_at_TileScan_001 (Stage 46 of 49)	00-kQNBAjWXoEt3CK9ZzWzaMZ
0	um	Cell	0.000	1.000	Vesicles Paraspeckle	466	5	siRNA-IMPa2-25 PSF-A488 IMPa2-A546 DAPI 8C2-siRNA-IMP-a2-a4 V2.00	0	11. siRNA-IMPa2-25 PSF-A488 DAPI IMPa2-A546_at_TileScan_001 (Stage 46 of 49)	00-kQNBAjWXoEt3CK9ZzWzaMZ
0	um	Cell	0.000	1.000	Vesicles Paraspeckle	467	6	siRNA-IMPa2-25 PSF-A488 IMPa2-A546 DAPI 8C2-siRNA-IMP-a2-a4 V2.00	0	11. siRNA-IMPa2-25 PSF-A488 DAPI IMPa2-A546_at_TileScan_001 (Stage 46 of 49)	00-kQNBAjWXoEt3CK9ZzWzaMZ
0	um	Cell	0.000	1.000	Vesicles Paraspeckle	468	7	siRNA-IMPa2-25 PSF-A488 IMPa2-A546 DAPI 8C2-siRNA-IMP-a2-a4 V2.00	0	11. siRNA-IMPa2-25 PSF-A488 DAPI IMPa2-A546_at_TileScan_001 (Stage 46 of 49)	00-kQNBAjWXoEt3CK9ZzWzaMZ
0	um	Cell	0.000	1.000	Vesicles Paraspeckle	469	8	siRNA-IMPa2-25 PSF-A488 IMPa2-A546 DAPI 8C2-siRNA-IMP-a2-a4 V2.00	0	11. siRNA-IMPa2-25 PSF-A488 DAPI IMPa2-A546_at_TileScan_001 (Stage 46 of 49)	00-kQNBAjWXoEt3CK9ZzWzaMZ
0	um	Cell	0.000	1.000	Vesicles Paraspeckle	470	9	siRNA-IMPa2-25 PSF-A488 IMPa2-A546 DAPI 8C2-siRNA-IMP-a2-a4 V2.00	0	11. siRNA-IMPa2-25 PSF-A488 DAPI IMPa2-A546_at_TileScan_001 (Stage 46 of 49)	00-kQNBAjWXoEt3CK9ZzWzaMZ
0	um	Cell	0.000	1.000	Vesicles Paraspeckle	471	10	siRNA-IMPa2-25 PSF-A488 IMPa2-A546 DAPI 8C2-siRNA-IMP-a2-a4 V2.00	0	11. siRNA-IMPa2-25 PSF-A488 DAPI IMPa2-A546_at_TileScan_001 (Stage 46 of 49)	00-kQNBAjWXoEt3CK9ZzWzaMZ
0	um	Cell	0.000	1.000	Vesicles Paraspeckle	472	11	siRNA-IMPa2-25 PSF-A488 IMPa2-A546 DAPI 8C2-siRNA-IMP-a2-a4 V2.00	0	11. siRNA-IMPa2-25 PSF-A488 DAPI IMPa2-A546_at_TileScan_001 (Stage 46 of 49)	00-kQNBAjWXoEt3CK9ZzWzaMZ
0.70176	um	Cell	0.000	1.000	Vesicles Paraspeckle	473	12	siRNA-IMPa2-25 PSF-A488 IMPa2-A546 DAPI 8C2-siRNA-IMP-a2-a4 V2.00	0	11. siRNA-IMPa2-25 PSF-A488 DAPI IMPa2-A546_at_TileScan_001 (Stage 46 of 49)	00-kQNBAjWXoEt3CK9ZzWzaMZ
0	um	Cell	0.000	1.000	Vesicles Paraspeckle	474	13	siRNA-IMPa2-25 PSF-A488 IMPa2-A546 DAPI 8C2-siRNA-IMP-a2-a4 V2.00	0	11. siRNA-IMPa2-25 PSF-A488 DAPI IMPa2-A546_at_TileScan_001 (Stage 46 of 49)	00-kQNBAjWXoEt3CK9ZzWzaMZ
0	um	Cell	0.000	1.000	Vesicles Paraspeckle	475	14	siRNA-IMPa2-25 PSF-A488 IMPa2-A546 DAPI 8C2-siRNA-IMP-a2-a4 V2.00	0	11. siRNA-IMPa2-25 PSF-A488 DAPI IMPa2-A546_at_TileScan_001 (Stage 46 of 49)	00-kQNBAjWXoEt3CK9ZzWzaMZ
0	um	Cell	0.000	1.000	Vesicles Paraspeckle	476	15	siRNA-IMPa2-25 PSF-A488 IMPa2-A546 DAPI 8C2-siRNA-IMP-a2-a4 V2.00	0	11. siRNA-IMPa2-25 PSF-A488 DAPI IMPa2-A546_at_TileScan_001 (Stage 46 of 49)	00-kQNBAjWXoEt3CK9ZzWzaMZ
0	um	Cell	0.000	1.000	Vesicles Paraspeckle	477	16	siRNA-IMPa2-25 PSF-A488 IMPa2-A546 DAPI 8C2-siRNA-IMP-a2-a4 V2.00	0	11. siRNA-IMPa2-25 PSF-A488 DAPI IMPa2-A546_at_TileScan_001 (Stage 46 of 49)	00-kQNBAjWXoEt3CK9ZzWzaMZ
0	um	Cell	0.000	1.000	Vesicles Paraspeckle	478	17	siRNA-IMPa2-25 PSF-A488 IMPa2-A546 DAPI 8C2-siRNA-IMP-a2-a4 V2.00	0	11. siRNA-IMPa2-25 PSF-A488 DAPI IMPa2-A546_at_TileScan_001 (Stage 46 of 49)	00-kQNBAjWXoEt3CK9ZzWzaMZ
0	um	Cell	0.000	1.000	Vesicles Paraspeckle	479	18	siRNA-IMPa2-25 PSF-A488 IMPa2-A546 DAPI 8C2-siRNA-IMP-a2-a4 V2.00	0	11. siRNA-IMPa2-25 PSF-A488 DAPI IMPa2-A546_at_TileScan_001 (Stage 46 of 49)	00-kQNBAjWXoEt3CK9ZzWzaMZ
0.377655	um	Cell	0.000	1.000	Vesicles Paraspeckle	480	19	siRNA-IMPa2-25 PSF-A488 IMPa2-A546 DAPI 8C2-siRNA-IMP-a2-a4 V2.00	0	11. siRNA-IMPa2-25 PSF-A488 DAPI IMPa2-A546_at_TileScan_001 (Stage 46 of 49)	00-kQNBAjWXoEt3CK9ZzWzaMZ
0	um	Cell	0.000	1.000	Vesicles Paraspeckle	481	20	siRNA-IMPa2-25 PSF-A488 IMPa2-A546 DAPI 8C2-siRNA-IMP-a2-a4 V2.00	0	11. siRNA-IMPa2-25 PSF-A488 DAPI IMPa2-A546_at_TileScan_001 (Stage 46 of 49)	00-kQNBAjWXoEt3CK9ZzWzaMZ
0	um	Cell	0.000	1.000	Vesicles Paraspeckle	482	21	siRNA-IMPa2-25 PSF-A488 IMPa2-A546 DAPI 8C2-siRNA-IMP-a2-a4 V2.00	0	11. siRNA-IMPa2-25 PSF-A488 DAPI IMPa2-A546_at_TileScan_001 (Stage 46 of 49)	00-kQNBAjWXoEt3CK9ZzWzaMZ
0	um	Cell	0.000	1.000	Vesicles Paraspeckle	483	22	siRNA-IMPa2-25 PSF-A488 IMPa2-A546 DAPI 8C2-siRNA-IMP-a2-a4 V2.00	0	11. siRNA-IMPa2-25 PSF-A488 DAPI IMPa2-A546_at_TileScan_001 (Stage 46 of 49)	00-kQNBAjWXoEt3CK9ZzWzaMZ
0	um	Cell	0.000	1.000	Vesicles Paraspeckle	484	23	siRNA-IMPa2-25 PSF-A488 IMPa2-A546 DAPI 8C2-siRNA-IMP-a2-a4 V2.00	0	11. siRNA-IMPa2-25 PSF-A488 DAPI IMPa2-A546_at_TileScan_001 (Stage 46 of 49)	00-kQNBAjWXoEt3CK9ZzWzaMZ
0	um	Cell	0.000	1.000	Vesicles Paraspeckle	485	24	siRNA-IMPa2-25 PSF-A488 IMPa2-A546 DAPI 8C2-siRNA-IMP-a2-a4 V2.00	0	11. siRNA-IMPa2-25 PSF-A488 DAPI IMPa2-A546_at_TileScan_001 (Stage 46 of 49)	00-kQNBAjWXoEt3CK9ZzWzaMZ
0	um	Cell	0.000	1.000	Vesicles Paraspeckle	486	25	siRNA-IMPa2-25 PSF-A488 IMPa2-A546 DAPI 8C2-siRNA-IMP-a2-a4 V2.00	0	11. siRNA-IMPa2-25 PSF-A488 DAPI IMPa2-A546_at_TileScan_001 (Stage 46 of 49)	00-kQNBAjWXoEt3CK9ZzWzaMZ
0	um	Cell	0.000	1.000	Vesicles Paraspeckle	487	0	siRNA-IMPa2-25 PSF-A488 IMPa2-A546 DAPI 8C2-siRNA-IMP-a2-a4 V2.00	0	11. siRNA-IMPa2-25 PSF-A488 DAPI IMPa2-A546_au_TileScan_001 (Stage 47 of 49)	00-Sr4TEZcMPbyV7CcG2v54Z5
0	um	Cell	0.000	1.000	Vesicles Paraspeckle	488	1	siRNA-IMPa2-25 PSF-A488 IMPa2-A546 DAPI 8C2-siRNA-IMP-a2-a4 V2.00	0	11. siRNA-IMPa2-25 PSF-A488 DAPI IMPa2-A546_au_TileScan_001 (Stage 47 of 49)	00-Sr4TEZcMPbyV7CcG2v54Z5
0	um	Cell	0.000	1.000	Vesicles Paraspeckle	489	2	siRNA-IMPa2-25 PSF-A488 IMPa2-A546 DAPI 8C2-siRNA-IMP-a2-a4 V2.00	0	11. siRNA-IMPa2-25 PSF-A488 DAPI IMPa2-A546_au_TileScan_001 (Stage 47 of 49)	00-Sr4TEZcMPbyV7CcG2v54Z5
0.14138	um	Cell	0.000	1.000	Vesicles Paraspeckle	490	3	siRNA-IMPa2-25 PSF-A488 IMPa2-A546 DAPI 8C2-siRNA-IMP-a2-a4 V2.00	0	11. siRNA-IMPa2-25 PSF-A488 DAPI IMPa2-A546_au_TileScan_001 (Stage 47 of 49)	00-Sr4TEZcMPbyV7CcG2v54Z5
0	um	Cell	0.000	1.000	Vesicles Paraspeckle	491	4	siRNA-IMPa2-25 PSF-A488 IMPa2-A546 DAPI 8C2-siRNA-IMP-a2-a4 V2.00	0	11. siRNA-IMPa2-25 PSF-A488 DAPI IMPa2-A546_au_TileScan_001 (Stage 47 of 49)	00-Sr4TEZcMPbyV7CcG2v54Z5
0	um	Cell	0.000	1.000	Vesicles Paraspeckle	492	5	siRNA-IMPa2-25 PSF-A488 IMPa2-A546 DAPI 8C2-siRNA-IMP-a2-a4 V2.00	0	11. siRNA-IMPa2-25 PSF-A488 DAPI IMPa2-A546_au_TileScan_001 (Stage 47 of 49)	00-Sr4TEZcMPbyV7CcG2v54Z5
0	um	Cell	0.000	1.000	Vesicles Paraspeckle	493	6	siRNA-IMPa2-25 PSF-A488 IMPa2-A546 DAPI 8C2-siRNA-IMP-a2-a4 V2.00	0	11. siRNA-IMPa2-25 PSF-A488 DAPI IMPa2-A546_au_TileScan_001 (Stage 47 of 49)	00-Sr4TEZcMPbyV7CcG2v54Z5
0.341367	um	Cell	0.000	1.000	Vesicles Paraspeckle	494	7	siRNA-IMPa2-25 PSF-A488 IMPa2-A546 DAPI 8C2-siRNA-IMP-a2-a4 V2.00	0	11. siRNA-IMPa2-25 PSF-A488 DAPI IMPa2-A546_au_TileScan_001 (Stage 47 of 49)	00-Sr4TEZcMPbyV7CcG2v54Z5
0	um	Cell	0.000	1.000	Vesicles Paraspeckle	495	8	siRNA-IMPa2-25 PSF-A488 IMPa2-A546 DAPI 8C2-siRNA-IMP-a2-a4 V2.00	0	11. siRNA-IMPa2-25 PSF-A488 DAPI IMPa2-A546_au_TileScan_001 (Stage 47 of 49)	00-Sr4TEZcMPbyV7CcG2v54Z5
0	um	Cell	0.000	1.000	Vesicles Paraspeckle	496	9	siRNA-IMPa2-25 PSF-A488 IMPa2-A546 DAPI 8C2-siRNA-IMP-a2-a4 V2.00	0	11. siRNA-IMPa2-25 PSF-A488 DAPI IMPa2-A546_au_TileScan_001 (Stage 47 of 49)	00-Sr4TEZcMPbyV7CcG2v54Z5
0	um	Cell	0.000	1.000	Vesicles Paraspeckle	497	10	siRNA-IMPa2-25 PSF-A488 IMPa2-A546 DAPI 8C2-siRNA-IMP-a2-a4 V2.00	0	11. siRNA-IMPa2-25 PSF-A488 DAPI IMPa2-A546_au_TileScan_001 (Stage 47 of 49)	00-Sr4TEZcMPbyV7CcG2v54Z5
0	um	Cell	0.000	1.000	Vesicles Paraspeckle	498	11	siRNA-IMPa2-25 PSF-A488 IMPa2-A546 DAPI 8C2-siRNA-IMP-a2-a4 V2.00	0	11. siRNA-IMPa2-25 PSF-A488 DAPI IMPa2-A546_au_TileScan_001 (Stage 47 of 49)	00-Sr4TEZcMPbyV7CcG2v54Z5
0	um	Cell	0.000	1.000	Vesicles Paraspeckle	499	12	siRNA-IMPa2-25 PSF-A488 IMPa2-A546 DAPI 8C2-siRNA-IMP-a2-a4 V2.00	0	11. siRNA-IMPa2-25 PSF-A488 DAPI IMPa2-A546_au_TileScan_001 (Stage 47 of 49)	00-Sr4TEZcMPbyV7CcG2v54Z5
0	um	Cell	0.000	1.000	Vesicles Paraspeckle	500	13	siRNA-IMPa2-25 PSF-A488 IMPa2-A546 DAPI 8C2-siRNA-IMP-a2-a4 V2.00	0	11. siRNA-IMPa2-25 PSF-A488 DAPI IMPa2-A546_au_TileScan_001 (Stage 47 of 49)	00-Sr4TEZcMPbyV7CcG2v54Z5
0	um	Cell	0.000	1.000	Vesicles Paraspeckle	501	14	siRNA-IMPa2-25 PSF-A488 IMPa2-A546 DAPI 8C2-siRNA-IMP-a2-a4 V2.00	0	11. siRNA-IMPa2-25 PSF-A488 DAPI IMPa2-A546_au_TileScan_001 (Stage 47 of 49)	00-Sr4TEZcMPbyV7CcG2v54Z5
0	um	Cell	0.000	1.000	Vesicles Paraspeckle	502	15	siRNA-IMPa2-25 PSF-A488 IMPa2-A546 DAPI 8C2-siRNA-IMP-a2-a4 V2.00	0	11. siRNA-IMPa2-25 PSF-A488 DAPI IMPa2-A546_au_TileScan_001 (Stage 47 of 49)	00-Sr4TEZcMPbyV7CcG2v54Z5
0	um	Cell	0.000	1.000	Vesicles Paraspeckle	503	16	siRNA-IMPa2-25 PSF-A488 IMPa2-A546 DAPI 8C2-siRNA-IMP-a2-a4 V2.00	0	11. siRNA-IMPa2-25 PSF-A488 DAPI IMPa2-A546_au_TileScan_001 (Stage 47 of 49)	00-Sr4TEZcMPbyV7CcG2v54Z5
0	um	Cell	0.000	1.000	Vesicles Paraspeckle	504	17	siRNA-IMPa2-25 PSF-A488 IMPa2-A546 DAPI 8C2-siRNA-IMP-a2-a4 V2.00	0	11. siRNA-IMPa2-25 PSF-A488 DAPI IMPa2-A546_au_TileScan_001 (Stage 47 of 49)	00-Sr4TEZcMPbyV7CcG2v54Z5
0	um	Cell	0.000	1.000	Vesicles Paraspeckle	505	18	siRNA-IMPa2-25 PSF-A488 IMPa2-A546 DAPI 8C2-siRNA-IMP-a2-a4 V2.00	0	11. siRNA-IMPa2-25 PSF-A488 DAPI IMPa2-A546_au_TileScan_001 (Stage 47 of 49)	00-Sr4TEZcMPbyV7CcG2v54Z5
0	um	Cell	0.000	1.000	Vesicles Paraspeckle	506	19	siRNA-IMPa2-25 PSF-A488 IMPa2-A546 DAPI 8C2-siRNA-IMP-a2-a4 V2.00	0	11. siRNA-IMPa2-25 PSF-A488 DAPI IMPa2-A546_au_TileScan_001 (Stage 47 of 49)	00-Sr4TEZcMPbyV7CcG2v54Z5
0	um	Cell	0.000	1.000	Vesicles Paraspeckle	507	0	siRNA-IMPa2-25 PSF-A488 IMPa2-A546 DAPI 8C2-siRNA-IMP-a2-a4 V2.00	0	11. siRNA-IMPa2-25 PSF-A488 DAPI IMPa2-A546_av_TileScan_001 (Stage 48 of 49)	00-cW3HD5HtQnz9KmABXZzoU9
0	um	Cell	0.000	1.000	Vesicles Paraspeckle	508	1	siRNA-IMPa2-25 PSF-A488 IMPa2-A546 DAPI 8C2-siRNA-IMP-a2-a4 V2.00	0	11. siRNA-IMPa2-25 PSF-A488 DAPI IMPa2-A546_av_TileScan_001 (Stage 48 of 49)	00-cW3HD5HtQnz9KmABXZzoU9
0.377655	um	Cell	0.000	1.000	Vesicles Paraspeckle	509	2	siRNA-IMPa2-25 PSF-A488 IMPa2-A546 DAPI 8C2-siRNA-IMP-a2-a4 V2.00	0	11. siRNA-IMPa2-25 PSF-A488 DAPI IMPa2-A546_av_TileScan_001 (Stage 48 of 49)	00-cW3HD5HtQnz9KmABXZzoU9
0	um	Cell	0.000	1.000	Vesicles Paraspeckle	510	3	siRNA-IMPa2-25 PSF-A488 IMPa2-A546 DAPI 8C2-siRNA-IMP-a2-a4 V2.00	0	11. siRNA-IMPa2-25 PSF-A488 DAPI IMPa2-A546_av_TileScan_001 (Stage 48 of 49)	00-cW3HD5HtQnz9KmABXZzoU9
0	um	Cell	0.000	1.000	Vesicles Paraspeckle	511	4	siRNA-IMPa2-25 PSF-A488 IMPa2-A546 DAPI 8C2-siRNA-IMP-a2-a4 V2.00	0	11. siRNA-IMPa2-25 PSF-A488 DAPI IMPa2-A546_av_TileScan_001 (Stage 48 of 49)	00-cW3HD5HtQnz9KmABXZzoU9
0	um	Cell	0.000	1.000	Vesicles Paraspeckle	512	5	siRNA-IMPa2-25 PSF-A488 IMPa2-A546 DAPI 8C2-siRNA-IMP-a2-a4 V2.00	0	11. siRNA-IMPa2-25 PSF-A488 DAPI IMPa2-A546_av_TileScan_001 (Stage 48 of 49)	00-cW3HD5HtQnz9KmABXZzoU9
0	um	Cell	0.000	1.000	Vesicles Paraspeckle	513	6	siRNA-IMPa2-25 PSF-A488 IMPa2-A546 DAPI 8C2-siRNA-IMP-a2-a4 V2.00	0	11. siRNA-IMPa2-25 PSF-A488 DAPI IMPa2-A546_av_TileScan_001 (Stage 48 of 49)	00-cW3HD5HtQnz9KmABXZzoU9
0	um	Cell	0.000	1.000	Vesicles Paraspeckle	514	7	siRNA-IMPa2-25 PSF-A488 IMPa2-A546 DAPI 8C2-siRNA-IMP-a2-a4 V2.00	0	11. siRNA-IMPa2-25 PSF-A488 DAPI IMPa2-A546_av_TileScan_001 (Stage 48 of 49)	00-cW3HD5HtQnz9KmABXZzoU9
0	um	Cell	0.000	1.000	Vesicles Paraspeckle	515	8	siRNA-IMPa2-25 PSF-A488 IMPa2-A546 DAPI 8C2-siRNA-IMP-a2-a4 V2.00	0	11. siRNA-IMPa2-25 PSF-A488 DAPI IMPa2-A546_av_TileScan_001 (Stage 48 of 49)	00-cW3HD5HtQnz9KmABXZzoU9
0	um	Cell	0.000	1.000	Vesicles Paraspeckle	516	9	siRNA-IMPa2-25 PSF-A488 IMPa2-A546 DAPI 8C2-siRNA-IMP-a2-a4 V2.00	0	11. siRNA-IMPa2-25 PSF-A488 DAPI IMPa2-A546_av_TileScan_001 (Stage 48 of 49)	00-cW3HD5HtQnz9KmABXZzoU9
0	um	Cell	0.000	1.000	Vesicles Paraspeckle	517	10	siRNA-IMPa2-25 PSF-A488 IMPa2-A546 DAPI 8C2-siRNA-IMP-a2-a4 V2.00	0	11. siRNA-IMPa2-25 PSF-A488 DAPI IMPa2-A546_av_TileScan_001 (Stage 48 of 49)	00-cW3HD5HtQnz9KmABXZzoU9
0	um	Cell	0.000	1.000	Vesicles Paraspeckle	518	11	siRNA-IMPa2-25 PSF-A488 IMPa2-A546 DAPI 8C2-siRNA-IMP-a2-a4 V2.00	0	11. siRNA-IMPa2-25 PSF-A488 DAPI IMPa2-A546_av_TileScan_001 (Stage 48 of 49)	00-cW3HD5HtQnz9KmABXZzoU9
0	um	Cell	0.000	1.000	Vesicles Paraspeckle	519	12	siRNA-IMPa2-25 PSF-A488 IMPa2-A546 DAPI 8C2-siRNA-IMP-a2-a4 V2.00	0	11. siRNA-IMPa2-25 PSF-A488 DAPI IMPa2-A546_av_TileScan_001 (Stage 48 of 49)	00-cW3HD5HtQnz9KmABXZzoU9
0	um	Cell	0.000	1.000	Vesicles Paraspeckle	520	13	siRNA-IMPa2-25 PSF-A488 IMPa2-A546 DAPI 8C2-siRNA-IMP-a2-a4 V2.00	0	11. siRNA-IMPa2-25 PSF-A488 DAPI IMPa2-A546_av_TileScan_001 (Stage 48 of 49)	00-cW3HD5HtQnz9KmABXZzoU9
0	um	Cell	0.000	1.000	Vesicles Paraspeckle	521	14	siRNA-IMPa2-25 PSF-A488 IMPa2-A546 DAPI 8C2-siRNA-IMP-a2-a4 V2.00	0	11. siRNA-IMPa2-25 PSF-A488 DAPI IMPa2-A546_av_TileScan_001 (Stage 48 of 49)	00-cW3HD5HtQnz9KmABXZzoU9
0	um	Cell	0.000	1.000	Vesicles Paraspeckle	522	15	siRNA-IMPa2-25 PSF-A488 IMPa2-A546 DAPI 8C2-siRNA-IMP-a2-a4 V2.00	0	11. siRNA-IMPa2-25 PSF-A488 DAPI IMPa2-A546_av_TileScan_001 (Stage 48 of 49)	00-cW3HD5HtQnz9KmABXZzoU9
0	um	Cell	0.000	1.000	Vesicles Paraspeckle	523	16	siRNA-IMPa2-25 PSF-A488 IMPa2-A546 DAPI 8C2-siRNA-IMP-a2-a4 V2.00	0	11. siRNA-IMPa2-25 PSF-A488 DAPI IMPa2-A546_av_TileScan_001 (Stage 48 of 49)	00-cW3HD5HtQnz9KmABXZzoU9
0	um	Cell	0.000	1.000	Vesicles Paraspeckle	524	17	siRNA-IMPa2-25 PSF-A488 IMPa2-A546 DAPI 8C2-siRNA-IMP-a2-a4 V2.00	0	11. siRNA-IMPa2-25 PSF-A488 DAPI IMPa2-A546_av_TileScan_001 (Stage 48 of 49)	00-cW3HD5HtQnz9KmABXZzoU9
0	um	Cell	0.000	1.000	Vesicles Paraspeckle	525	18	siRNA-IMPa2-25 PSF-A488 IMPa2-A546 DAPI 8C2-siRNA-IMP-a2-a4 V2.00	0	11. siRNA-IMPa2-25 PSF-A488 DAPI IMPa2-A546_av_TileScan_001 (Stage 48 of 49)	00-cW3HD5HtQnz9KmABXZzoU9
0	um	Cell	0.000	1.000	Vesicles Paraspeckle	526	19	siRNA-IMPa2-25 PSF-A488 IMPa2-A546 DAPI 8C2-siRNA-IMP-a2-a4 V2.00	0	11. siRNA-IMPa2-25 PSF-A488 DAPI IMPa2-A546_av_TileScan_001 (Stage 48 of 49)	00-cW3HD5HtQnz9KmABXZzoU9
0	um	Cell	0.000	1.000	Vesicles Paraspeckle	527	20	siRNA-IMPa2-25 PSF-A488 IMPa2-A546 DAPI 8C2-siRNA-IMP-a2-a4 V2.00	0	11. siRNA-IMPa2-25 PSF-A488 DAPI IMPa2-A546_av_TileScan_001 (Stage 48 of 49)	00-cW3HD5HtQnz9KmABXZzoU9
0	um	Cell	0.000	1.000	Vesicles Paraspeckle	528	0	siRNA-IMPa2-25 PSF-A488 IMPa2-A546 DAPI 8C2-siRNA-IMP-a2-a4 V2.00	0	11. siRNA-IMPa2-25 PSF-A488 DAPI IMPa2-A546_aw_TileScan_001 (Stage 49 of 49)	00-AVmUFPCzPYuFXsEDEhZ2PR
0	um	Cell	0.000	1.000	Vesicles Paraspeckle	529	1	siRNA-IMPa2-25 PSF-A488 IMPa2-A546 DAPI 8C2-siRNA-IMP-a2-a4 V2.00	0	11. siRNA-IMPa2-25 PSF-A488 DAPI IMPa2-A546_aw_TileScan_001 (Stage 49 of 49)	00-AVmUFPCzPYuFXsEDEhZ2PR
0	um	Cell	0.000	1.000	Vesicles Paraspeckle	530	2	siRNA-IMPa2-25 PSF-A488 IMPa2-A546 DAPI 8C2-siRNA-IMP-a2-a4 V2.00	0	11. siRNA-IMPa2-25 PSF-A488 DAPI IMPa2-A546_aw_TileScan_001 (Stage 49 of 49)	00-AVmUFPCzPYuFXsEDEhZ2PR
0	um	Cell	0.000	1.000	Vesicles Paraspeckle	531	3	siRNA-IMPa2-25 PSF-A488 IMPa2-A546 DAPI 8C2-siRNA-IMP-a2-a4 V2.00	0	11. siRNA-IMPa2-25 PSF-A488 DAPI IMPa2-A546_aw_TileScan_001 (Stage 49 of 49)	00-AVmUFPCzPYuFXsEDEhZ2PR
0	um	Cell	0.000	1.000	Vesicles Paraspeckle	532	4	siRNA-IMPa2-25 PSF-A488 IMPa2-A546 DAPI 8C2-siRNA-IMP-a2-a4 V2.00	0	11. siRNA-IMPa2-25 PSF-A488 DAPI IMPa2-A546_aw_TileScan_001 (Stage 49 of 49)	00-AVmUFPCzPYuFXsEDEhZ2PR
0	um	Cell	0.000	1.000	Vesicles Paraspeckle	533	5	siRNA-IMPa2-25 PSF-A488 IMPa2-A546 DAPI 8C2-siRNA-IMP-a2-a4 V2.00	0	11. siRNA-IMPa2-25 PSF-A488 DAPI IMPa2-A546_aw_TileScan_001 (Stage 49 of 49)	00-AVmUFPCzPYuFXsEDEhZ2PR
0	um	Cell	0.000	1.000	Vesicles Paraspeckle	534	6	siRNA-IMPa2-25 PSF-A488 IMPa2-A546 DAPI 8C2-siRNA-IMP-a2-a4 V2.00	0	11. siRNA-IMPa2-25 PSF-A488 DAPI IMPa2-A546_aw_TileScan_001 (Stage 49 of 49)	00-AVmUFPCzPYuFXsEDEhZ2PR
0	um	Cell	0.000	1.000	Vesicles Paraspeckle	535	7	siRNA-IMPa2-25 PSF-A488 IMPa2-A546 DAPI 8C2-siRNA-IMP-a2-a4 V2.00	0	11. siRNA-IMPa2-25 PSF-A488 DAPI IMPa2-A546_aw_TileScan_001 (Stage 49 of 49)	00-AVmUFPCzPYuFXsEDEhZ2PR
0	um	Cell	0.000	1.000	Vesicles Paraspeckle	536	8	siRNA-IMPa2-25 PSF-A488 IMPa2-A546 DAPI 8C2-siRNA-IMP-a2-a4 V2.00	0	11. siRNA-IMPa2-25 PSF-A488 DAPI IMPa2-A546_aw_TileScan_001 (Stage 49 of 49)	00-AVmUFPCzPYuFXsEDEhZ2PR
0	um	Cell	0.000	1.000	Vesicles Paraspeckle	537	9	siRNA-IMPa2-25 PSF-A488 IMPa2-A546 DAPI 8C2-siRNA-IMP-a2-a4 V2.00	0	11. siRNA-IMPa2-25 PSF-A488 DAPI IMPa2-A546_aw_TileScan_001 (Stage 49 of 49)	00-AVmUFPCzPYuFXsEDEhZ2PR
0	um	Cell	0.000	1.000	Vesicles Paraspeckle	538	10	siRNA-IMPa2-25 PSF-A488 IMPa2-A546 DAPI 8C2-siRNA-IMP-a2-a4 V2.00	0	11. siRNA-IMPa2-25 PSF-A488 DAPI IMPa2-A546_aw_TileScan_001 (Stage 49 of 49)	00-AVmUFPCzPYuFXsEDEhZ2PR
0	um	Cell	0.000	1.000	Vesicles Paraspeckle	539	11	siRNA-IMPa2-25 PSF-A488 IMPa2-A546 DAPI 8C2-siRNA-IMP-a2-a4 V2.00	0	11. siRNA-IMPa2-25 PSF-A488 DAPI IMPa2-A546_aw_TileScan_001 (Stage 49 of 49)	00-AVmUFPCzPYuFXsEDEhZ2PR
0	um	Cell	0.000	1.000	Vesicles Paraspeckle	540	12	siRNA-IMPa2-25 PSF-A488 IMPa2-A546 DAPI 8C2-siRNA-IMP-a2-a4 V2.00	0	11. siRNA-IMPa2-25 PSF-A488 DAPI IMPa2-A546_aw_TileScan_001 (Stage 49 of 49)	00-AVmUFPCzPYuFXsEDEhZ2PR
0	um	Cell	0.000	1.000	Vesicles Paraspeckle	541	13	siRNA-IMPa2-25 PSF-A488 IMPa2-A546 DAPI 8C2-siRNA-IMP-a2-a4 V2.00	0	11. siRNA-IMPa2-25 PSF-A488 DAPI IMPa2-A546_aw_TileScan_001 (Stage 49 of 49)	00-AVmUFPCzPYuFXsEDEhZ2PR
0	um	Cell	0.000	1.000	Vesicles Paraspeckle	542	14	siRNA-IMPa2-25 PSF-A488 IMPa2-A546 DAPI 8C2-siRNA-IMP-a2-a4 V2.00	0	11. siRNA-IMPa2-25 PSF-A488 DAPI IMPa2-A546_aw_TileScan_001 (Stage 49 of 49)	00-AVmUFPCzPYuFXsEDEhZ2PR
0	um	Cell	0.000	1.000	Vesicles Paraspeckle	543	15	siRNA-IMPa2-25 PSF-A488 IMPa2-A546 DAPI 8C2-siRNA-IMP-a2-a4 V2.00	0	11. siRNA-IMPa2-25 PSF-A488 DAPI IMPa2-A546_aw_TileScan_001 (Stage 49 of 49)	00-AVmUFPCzPYuFXsEDEhZ2PR
1.08749	um	Cell	0.000	1.000	Vesicles Paraspeckle	544	16	siRNA-IMPa2-25 PSF-A488 IMPa2-A546 DAPI 8C2-siRNA-IMP-a2-a4 V2.00	0	11. siRNA-IMPa2-25 PSF-A488 DAPI IMPa2-A546_aw_TileScan_001 (Stage 49 of 49)	00-AVmUFPCzPYuFXsEDEhZ2PR
1.59978	um	Cell	0.000	1.000	Vesicles Paraspeckle	545	17	siRNA-IMPa2-25 PSF-A488 IMPa2-A546 DAPI 8C2-siRNA-IMP-a2-a4 V2.00	0	11. siRNA-IMPa2-25 PSF-A488 DAPI IMPa2-A546_aw_TileScan_001 (Stage 49 of 49)	00-AVmUFPCzPYuFXsEDEhZ2PR
0	um	Cell	0.000	1.000	Vesicles Paraspeckle	546	0	siRNA-IMPa2-25 PSF-A488 IMPa2-A546 DAPI 8C2-siRNA-IMP-a2-a4 V2.00	0	11. siRNA-IMPa2-25 PSF-A488 DAPI IMPa2-A546_b_TileScan_001 (Stage 2 of 49)	00-9GHQL2MopWZ6nNoyb2TiCG
0	um	Cell	0.000	1.000	Vesicles Paraspeckle	547	1	siRNA-IMPa2-25 PSF-A488 IMPa2-A546 DAPI 8C2-siRNA-IMP-a2-a4 V2.00	0	11. siRNA-IMPa2-25 PSF-A488 DAPI IMPa2-A546_b_TileScan_001 (Stage 2 of 49)	00-9GHQL2MopWZ6nNoyb2TiCG
0	um	Cell	0.000	1.000	Vesicles Paraspeckle	548	2	siRNA-IMPa2-25 PSF-A488 IMPa2-A546 DAPI 8C2-siRNA-IMP-a2-a4 V2.00	0	11. siRNA-IMPa2-25 PSF-A488 DAPI IMPa2-A546_b_TileScan_001 (Stage 2 of 49)	00-9GHQL2MopWZ6nNoyb2TiCG
0	um	Cell	0.000	1.000	Vesicles Paraspeckle	549	3	siRNA-IMPa2-25 PSF-A488 IMPa2-A546 DAPI 8C2-siRNA-IMP-a2-a4 V2.00	0	11. siRNA-IMPa2-25 PSF-A488 DAPI IMPa2-A546_b_TileScan_001 (Stage 2 of 49)	00-9GHQL2MopWZ6nNoyb2TiCG
0	um	Cell	0.000	1.000	Vesicles Paraspeckle	550	4	siRNA-IMPa2-25 PSF-A488 IMPa2-A546 DAPI 8C2-siRNA-IMP-a2-a4 V2.00	0	11. siRNA-IMPa2-25 PSF-A488 DAPI IMPa2-A546_b_TileScan_001 (Stage 2 of 49)	00-9GHQL2MopWZ6nNoyb2TiCG
0	um	Cell	0.000	1.000	Vesicles Paraspeckle	551	5	siRNA-IMPa2-25 PSF-A488 IMPa2-A546 DAPI 8C2-siRNA-IMP-a2-a4 V2.00	0	11. siRNA-IMPa2-25 PSF-A488 DAPI IMPa2-A546_b_TileScan_001 (Stage 2 of 49)	00-9GHQL2MopWZ6nNoyb2TiCG
0	um	Cell	0.000	1.000	Vesicles Paraspeckle	552	6	siRNA-IMPa2-25 PSF-A488 IMPa2-A546 DAPI 8C2-siRNA-IMP-a2-a4 V2.00	0	11. siRNA-IMPa2-25 PSF-A488 DAPI IMPa2-A546_b_TileScan_001 (Stage 2 of 49)	00-9GHQL2MopWZ6nNoyb2TiCG
0	um	Cell	0.000	1.000	Vesicles Paraspeckle	553	0	siRNA-IMPa2-25 PSF-A488 IMPa2-A546 DAPI 8C2-siRNA-IMP-a2-a4 V2.00	0	11. siRNA-IMPa2-25 PSF-A488 DAPI IMPa2-A546_c_TileScan_001 (Stage 3 of 49)	00-EuUdo8SnTC5CoMomoSySHd
0	um	Cell	0.000	1.000	Vesicles Paraspeckle	554	1	siRNA-IMPa2-25 PSF-A488 IMPa2-A546 DAPI 8C2-siRNA-IMP-a2-a4 V2.00	0	11. siRNA-IMPa2-25 PSF-A488 DAPI IMPa2-A546_c_TileScan_001 (Stage 3 of 49)	00-EuUdo8SnTC5CoMomoSySHd
0	um	Cell	0.000	1.000	Vesicles Paraspeckle	555	2	siRNA-IMPa2-25 PSF-A488 IMPa2-A546 DAPI 8C2-siRNA-IMP-a2-a4 V2.00	0	11. siRNA-IMPa2-25 PSF-A488 DAPI IMPa2-A546_c_TileScan_001 (Stage 3 of 49)	00-EuUdo8SnTC5CoMomoSySHd
0	um	Cell	0.000	1.000	Vesicles Paraspeckle	556	3	siRNA-IMPa2-25 PSF-A488 IMPa2-A546 DAPI 8C2-siRNA-IMP-a2-a4 V2.00	0	11. siRNA-IMPa2-25 PSF-A488 DAPI IMPa2-A546_c_TileScan_001 (Stage 3 of 49)	00-EuUdo8SnTC5CoMomoSySHd
0	um	Cell	0.000	1.000	Vesicles Paraspeckle	557	4	siRNA-IMPa2-25 PSF-A488 IMPa2-A546 DAPI 8C2-siRNA-IMP-a2-a4 V2.00	0	11. siRNA-IMPa2-25 PSF-A488 DAPI IMPa2-A546_c_TileScan_001 (Stage 3 of 49)	00-EuUdo8SnTC5CoMomoSySHd
0	um	Cell	0.000	1.000	Vesicles Paraspeckle	558	5	siRNA-IMPa2-25 PSF-A488 IMPa2-A546 DAPI 8C2-siRNA-IMP-a2-a4 V2.00	0	11. siRNA-IMPa2-25 PSF-A488 DAPI IMPa2-A546_c_TileScan_001 (Stage 3 of 49)	00-EuUdo8SnTC5CoMomoSySHd
0	um	Cell	0.000	1.000	Vesicles Paraspeckle	559	6	siRNA-IMPa2-25 PSF-A488 IMPa2-A546 DAPI 8C2-siRNA-IMP-a2-a4 V2.00	0	11. siRNA-IMPa2-25 PSF-A488 DAPI IMPa2-A546_c_TileScan_001 (Stage 3 of 49)	00-EuUdo8SnTC5CoMomoSySHd
0	um	Cell	0.000	1.000	Vesicles Paraspeckle	560	7	siRNA-IMPa2-25 PSF-A488 IMPa2-A546 DAPI 8C2-siRNA-IMP-a2-a4 V2.00	0	11. siRNA-IMPa2-25 PSF-A488 DAPI IMPa2-A546_c_TileScan_001 (Stage 3 of 49)	00-EuUdo8SnTC5CoMomoSySHd
0	um	Cell	0.000	1.000	Vesicles Paraspeckle	561	8	siRNA-IMPa2-25 PSF-A488 IMPa2-A546 DAPI 8C2-siRNA-IMP-a2-a4 V2.00	0	11. siRNA-IMPa2-25 PSF-A488 DAPI IMPa2-A546_c_TileScan_001 (Stage 3 of 49)	00-EuUdo8SnTC5CoMomoSySHd
0	um	Cell	0.000	1.000	Vesicles Paraspeckle	562	9	siRNA-IMPa2-25 PSF-A488 IMPa2-A546 DAPI 8C2-siRNA-IMP-a2-a4 V2.00	0	11. siRNA-IMPa2-25 PSF-A488 DAPI IMPa2-A546_c_TileScan_001 (Stage 3 of 49)	00-EuUdo8SnTC5CoMomoSySHd
0.341383	um	Cell	0.000	1.000	Vesicles Paraspeckle	563	10	siRNA-IMPa2-25 PSF-A488 IMPa2-A546 DAPI 8C2-siRNA-IMP-a2-a4 V2.00	0	11. siRNA-IMPa2-25 PSF-A488 DAPI IMPa2-A546_c_TileScan_001 (Stage 3 of 49)	00-EuUdo8SnTC5CoMomoSySHd
0	um	Cell	0.000	1.000	Vesicles Paraspeckle	564	11	siRNA-IMPa2-25 PSF-A488 IMPa2-A546 DAPI 8C2-siRNA-IMP-a2-a4 V2.00	0	11. siRNA-IMPa2-25 PSF-A488 DAPI IMPa2-A546_c_TileScan_001 (Stage 3 of 49)	00-EuUdo8SnTC5CoMomoSySHd
0	um	Cell	0.000	1.000	Vesicles Paraspeckle	565	12	siRNA-IMPa2-25 PSF-A488 IMPa2-A546 DAPI 8C2-siRNA-IMP-a2-a4 V2.00	0	11. siRNA-IMPa2-25 PSF-A488 DAPI IMPa2-A546_c_TileScan_001 (Stage 3 of 49)	00-EuUdo8SnTC5CoMomoSySHd
0	um	Cell	0.000	1.000	Vesicles Paraspeckle	566	13	siRNA-IMPa2-25 PSF-A488 IMPa2-A546 DAPI 8C2-siRNA-IMP-a2-a4 V2.00	0	11. siRNA-IMPa2-25 PSF-A488 DAPI IMPa2-A546_c_TileScan_001 (Stage 3 of 49)	00-EuUdo8SnTC5CoMomoSySHd
0	um	Cell	0.000	1.000	Vesicles Paraspeckle	567	14	siRNA-IMPa2-25 PSF-A488 IMPa2-A546 DAPI 8C2-siRNA-IMP-a2-a4 V2.00	0	11. siRNA-IMPa2-25 PSF-A488 DAPI IMPa2-A546_c_TileScan_001 (Stage 3 of 49)	00-EuUdo8SnTC5CoMomoSySHd
0	um	Cell	0.000	1.000	Vesicles Paraspeckle	568	15	siRNA-IMPa2-25 PSF-A488 IMPa2-A546 DAPI 8C2-siRNA-IMP-a2-a4 V2.00	0	11. siRNA-IMPa2-25 PSF-A488 DAPI IMPa2-A546_c_TileScan_001 (Stage 3 of 49)	00-EuUdo8SnTC5CoMomoSySHd
0	um	Cell	0.000	1.000	Vesicles Paraspeckle	569	16	siRNA-IMPa2-25 PSF-A488 IMPa2-A546 DAPI 8C2-siRNA-IMP-a2-a4 V2.00	0	11. siRNA-IMPa2-25 PSF-A488 DAPI IMPa2-A546_c_TileScan_001 (Stage 3 of 49)	00-EuUdo8SnTC5CoMomoSySHd
0	um	Cell	0.000	1.000	Vesicles Paraspeckle	570	17	siRNA-IMPa2-25 PSF-A488 IMPa2-A546 DAPI 8C2-siRNA-IMP-a2-a4 V2.00	0	11. siRNA-IMPa2-25 PSF-A488 DAPI IMPa2-A546_c_TileScan_001 (Stage 3 of 49)	00-EuUdo8SnTC5CoMomoSySHd
0	um	Cell	0.000	1.000	Vesicles Paraspeckle	571	0	siRNA-IMPa2-25 PSF-A488 IMPa2-A546 DAPI 8C2-siRNA-IMP-a2-a4 V2.00	0	11. siRNA-IMPa2-25 PSF-A488 DAPI IMPa2-A546_d_TileScan_001 (Stage 4 of 49)	00-3B4GNNGPLWqF8kkLWBrqDo
0	um	Cell	0.000	1.000	Vesicles Paraspeckle	572	1	siRNA-IMPa2-25 PSF-A488 IMPa2-A546 DAPI 8C2-siRNA-IMP-a2-a4 V2.00	0	11. siRNA-IMPa2-25 PSF-A488 DAPI IMPa2-A546_d_TileScan_001 (Stage 4 of 49)	00-3B4GNNGPLWqF8kkLWBrqDo
0	um	Cell	0.000	1.000	Vesicles Paraspeckle	573	2	siRNA-IMPa2-25 PSF-A488 IMPa2-A546 DAPI 8C2-siRNA-IMP-a2-a4 V2.00	0	11. siRNA-IMPa2-25 PSF-A488 DAPI IMPa2-A546_d_TileScan_001 (Stage 4 of 49)	00-3B4GNNGPLWqF8kkLWBrqDo
0	um	Cell	0.000	1.000	Vesicles Paraspeckle	574	3	siRNA-IMPa2-25 PSF-A488 IMPa2-A546 DAPI 8C2-siRNA-IMP-a2-a4 V2.00	0	11. siRNA-IMPa2-25 PSF-A488 DAPI IMPa2-A546_d_TileScan_001 (Stage 4 of 49)	00-3B4GNNGPLWqF8kkLWBrqDo
0	um	Cell	0.000	1.000	Vesicles Paraspeckle	575	4	siRNA-IMPa2-25 PSF-A488 IMPa2-A546 DAPI 8C2-siRNA-IMP-a2-a4 V2.00	0	11. siRNA-IMPa2-25 PSF-A488 DAPI IMPa2-A546_d_TileScan_001 (Stage 4 of 49)	00-3B4GNNGPLWqF8kkLWBrqDo
0	um	Cell	0.000	1.000	Vesicles Paraspeckle	576	5	siRNA-IMPa2-25 PSF-A488 IMPa2-A546 DAPI 8C2-siRNA-IMP-a2-a4 V2.00	0	11. siRNA-IMPa2-25 PSF-A488 DAPI IMPa2-A546_d_TileScan_001 (Stage 4 of 49)	00-3B4GNNGPLWqF8kkLWBrqDo
0	um	Cell	0.000	1.000	Vesicles Paraspeckle	577	6	siRNA-IMPa2-25 PSF-A488 IMPa2-A546 DAPI 8C2-siRNA-IMP-a2-a4 V2.00	0	11. siRNA-IMPa2-25 PSF-A488 DAPI IMPa2-A546_d_TileScan_001 (Stage 4 of 49)	00-3B4GNNGPLWqF8kkLWBrqDo
0	um	Cell	0.000	1.000	Vesicles Paraspeckle	578	7	siRNA-IMPa2-25 PSF-A488 IMPa2-A546 DAPI 8C2-siRNA-IMP-a2-a4 V2.00	0	11. siRNA-IMPa2-25 PSF-A488 DAPI IMPa2-A546_d_TileScan_001 (Stage 4 of 49)	00-3B4GNNGPLWqF8kkLWBrqDo
0	um	Cell	0.000	1.000	Vesicles Paraspeckle	579	8	siRNA-IMPa2-25 PSF-A488 IMPa2-A546 DAPI 8C2-siRNA-IMP-a2-a4 V2.00	0	11. siRNA-IMPa2-25 PSF-A488 DAPI IMPa2-A546_d_TileScan_001 (Stage 4 of 49)	00-3B4GNNGPLWqF8kkLWBrqDo
0	um	Cell	0.000	1.000	Vesicles Paraspeckle	580	9	siRNA-IMPa2-25 PSF-A488 IMPa2-A546 DAPI 8C2-siRNA-IMP-a2-a4 V2.00	0	11. siRNA-IMPa2-25 PSF-A488 DAPI IMPa2-A546_d_TileScan_001 (Stage 4 of 49)	00-3B4GNNGPLWqF8kkLWBrqDo
0	um	Cell	0.000	1.000	Vesicles Paraspeckle	581	10	siRNA-IMPa2-25 PSF-A488 IMPa2-A546 DAPI 8C2-siRNA-IMP-a2-a4 V2.00	0	11. siRNA-IMPa2-25 PSF-A488 DAPI IMPa2-A546_d_TileScan_001 (Stage 4 of 49)	00-3B4GNNGPLWqF8kkLWBrqDo
0	um	Cell	0.000	1.000	Vesicles Paraspeckle	582	0	siRNA-IMPa2-25 PSF-A488 IMPa2-A546 DAPI 8C2-siRNA-IMP-a2-a4 V2.00	0	11. siRNA-IMPa2-25 PSF-A488 DAPI IMPa2-A546_e_TileScan_001 (Stage 5 of 49)	00-YeagQWLnGtCUxXgaNzbv9a
0	um	Cell	0.000	1.000	Vesicles Paraspeckle	583	1	siRNA-IMPa2-25 PSF-A488 IMPa2-A546 DAPI 8C2-siRNA-IMP-a2-a4 V2.00	0	11. siRNA-IMPa2-25 PSF-A488 DAPI IMPa2-A546_e_TileScan_001 (Stage 5 of 49)	00-YeagQWLnGtCUxXgaNzbv9a
0	um	Cell	0.000	1.000	Vesicles Paraspeckle	584	2	siRNA-IMPa2-25 PSF-A488 IMPa2-A546 DAPI 8C2-siRNA-IMP-a2-a4 V2.00	0	11. siRNA-IMPa2-25 PSF-A488 DAPI IMPa2-A546_e_TileScan_001 (Stage 5 of 49)	00-YeagQWLnGtCUxXgaNzbv9a
0	um	Cell	0.000	1.000	Vesicles Paraspeckle	585	3	siRNA-IMPa2-25 PSF-A488 IMPa2-A546 DAPI 8C2-siRNA-IMP-a2-a4 V2.00	0	11. siRNA-IMPa2-25 PSF-A488 DAPI IMPa2-A546_e_TileScan_001 (Stage 5 of 49)	00-YeagQWLnGtCUxXgaNzbv9a
0	um	Cell	0.000	1.000	Vesicles Paraspeckle	586	4	siRNA-IMPa2-25 PSF-A488 IMPa2-A546 DAPI 8C2-siRNA-IMP-a2-a4 V2.00	0	11. siRNA-IMPa2-25 PSF-A488 DAPI IMPa2-A546_e_TileScan_001 (Stage 5 of 49)	00-YeagQWLnGtCUxXgaNzbv9a
0	um	Cell	0.000	1.000	Vesicles Paraspeckle	587	5	siRNA-IMPa2-25 PSF-A488 IMPa2-A546 DAPI 8C2-siRNA-IMP-a2-a4 V2.00	0	11. siRNA-IMPa2-25 PSF-A488 DAPI IMPa2-A546_e_TileScan_001 (Stage 5 of 49)	00-YeagQWLnGtCUxXgaNzbv9a
0	um	Cell	0.000	1.000	Vesicles Paraspeckle	588	6	siRNA-IMPa2-25 PSF-A488 IMPa2-A546 DAPI 8C2-siRNA-IMP-a2-a4 V2.00	0	11. siRNA-IMPa2-25 PSF-A488 DAPI IMPa2-A546_e_TileScan_001 (Stage 5 of 49)	00-YeagQWLnGtCUxXgaNzbv9a
0	um	Cell	0.000	1.000	Vesicles Paraspeckle	589	7	siRNA-IMPa2-25 PSF-A488 IMPa2-A546 DAPI 8C2-siRNA-IMP-a2-a4 V2.00	0	11. siRNA-IMPa2-25 PSF-A488 DAPI IMPa2-A546_e_TileScan_001 (Stage 5 of 49)	00-YeagQWLnGtCUxXgaNzbv9a
1.44822	um	Cell	0.000	1.000	Vesicles Paraspeckle	590	0	siRNA-IMPa2-25 PSF-A488 IMPa2-A546 DAPI 8C2-siRNA-IMP-a2-a4 V2.00	0	11. siRNA-IMPa2-25 PSF-A488 DAPI IMPa2-A546_f_TileScan_001 (Stage 6 of 49)	00-ijA4ga5UPQq4VHj5hVDKdZ
0	um	Cell	0.000	1.000	Vesicles Paraspeckle	591	1	siRNA-IMPa2-25 PSF-A488 IMPa2-A546 DAPI 8C2-siRNA-IMP-a2-a4 V2.00	0	11. siRNA-IMPa2-25 PSF-A488 DAPI IMPa2-A546_f_TileScan_001 (Stage 6 of 49)	00-ijA4ga5UPQq4VHj5hVDKdZ
0	um	Cell	0.000	1.000	Vesicles Paraspeckle	592	2	siRNA-IMPa2-25 PSF-A488 IMPa2-A546 DAPI 8C2-siRNA-IMP-a2-a4 V2.00	0	11. siRNA-IMPa2-25 PSF-A488 DAPI IMPa2-A546_f_TileScan_001 (Stage 6 of 49)	00-ijA4ga5UPQq4VHj5hVDKdZ
0	um	Cell	0.000	1.000	Vesicles Paraspeckle	593	3	siRNA-IMPa2-25 PSF-A488 IMPa2-A546 DAPI 8C2-siRNA-IMP-a2-a4 V2.00	0	11. siRNA-IMPa2-25 PSF-A488 DAPI IMPa2-A546_f_TileScan_001 (Stage 6 of 49)	00-ijA4ga5UPQq4VHj5hVDKdZ
0	um	Cell	0.000	1.000	Vesicles Paraspeckle	594	4	siRNA-IMPa2-25 PSF-A488 IMPa2-A546 DAPI 8C2-siRNA-IMP-a2-a4 V2.00	0	11. siRNA-IMPa2-25 PSF-A488 DAPI IMPa2-A546_f_TileScan_001 (Stage 6 of 49)	00-ijA4ga5UPQq4VHj5hVDKdZ
0	um	Cell	0.000	1.000	Vesicles Paraspeckle	595	5	siRNA-IMPa2-25 PSF-A488 IMPa2-A546 DAPI 8C2-siRNA-IMP-a2-a4 V2.00	0	11. siRNA-IMPa2-25 PSF-A488 DAPI IMPa2-A546_f_TileScan_001 (Stage 6 of 49)	00-ijA4ga5UPQq4VHj5hVDKdZ
0	um	Cell	0.000	1.000	Vesicles Paraspeckle	596	6	siRNA-IMPa2-25 PSF-A488 IMPa2-A546 DAPI 8C2-siRNA-IMP-a2-a4 V2.00	0	11. siRNA-IMPa2-25 PSF-A488 DAPI IMPa2-A546_f_TileScan_001 (Stage 6 of 49)	00-ijA4ga5UPQq4VHj5hVDKdZ
0	um	Cell	0.000	1.000	Vesicles Paraspeckle	597	7	siRNA-IMPa2-25 PSF-A488 IMPa2-A546 DAPI 8C2-siRNA-IMP-a2-a4 V2.00	0	11. siRNA-IMPa2-25 PSF-A488 DAPI IMPa2-A546_f_TileScan_001 (Stage 6 of 49)	00-ijA4ga5UPQq4VHj5hVDKdZ
0	um	Cell	0.000	1.000	Vesicles Paraspeckle	598	8	siRNA-IMPa2-25 PSF-A488 IMPa2-A546 DAPI 8C2-siRNA-IMP-a2-a4 V2.00	0	11. siRNA-IMPa2-25 PSF-A488 DAPI IMPa2-A546_f_TileScan_001 (Stage 6 of 49)	00-ijA4ga5UPQq4VHj5hVDKdZ
0	um	Cell	0.000	1.000	Vesicles Paraspeckle	599	0	siRNA-IMPa2-25 PSF-A488 IMPa2-A546 DAPI 8C2-siRNA-IMP-a2-a4 V2.00	0	11. siRNA-IMPa2-25 PSF-A488 DAPI IMPa2-A546_g_TileScan_001 (Stage 7 of 49)	00-7UWKZn9s9ZtvLYWoDsmtjM
0	um	Cell	0.000	1.000	Vesicles Paraspeckle	600	1	siRNA-IMPa2-25 PSF-A488 IMPa2-A546 DAPI 8C2-siRNA-IMP-a2-a4 V2.00	0	11. siRNA-IMPa2-25 PSF-A488 DAPI IMPa2-A546_g_TileScan_001 (Stage 7 of 49)	00-7UWKZn9s9ZtvLYWoDsmtjM
0	um	Cell	0.000	1.000	Vesicles Paraspeckle	601	2	siRNA-IMPa2-25 PSF-A488 IMPa2-A546 DAPI 8C2-siRNA-IMP-a2-a4 V2.00	0	11. siRNA-IMPa2-25 PSF-A488 DAPI IMPa2-A546_g_TileScan_001 (Stage 7 of 49)	00-7UWKZn9s9ZtvLYWoDsmtjM
0	um	Cell	0.000	1.000	Vesicles Paraspeckle	602	3	siRNA-IMPa2-25 PSF-A488 IMPa2-A546 DAPI 8C2-siRNA-IMP-a2-a4 V2.00	0	11. siRNA-IMPa2-25 PSF-A488 DAPI IMPa2-A546_g_TileScan_001 (Stage 7 of 49)	00-7UWKZn9s9ZtvLYWoDsmtjM
0	um	Cell	0.000	1.000	Vesicles Paraspeckle	603	4	siRNA-IMPa2-25 PSF-A488 IMPa2-A546 DAPI 8C2-siRNA-IMP-a2-a4 V2.00	0	11. siRNA-IMPa2-25 PSF-A488 DAPI IMPa2-A546_g_TileScan_001 (Stage 7 of 49)	00-7UWKZn9s9ZtvLYWoDsmtjM
0.341383	um	Cell	0.000	1.000	Vesicles Paraspeckle	604	5	siRNA-IMPa2-25 PSF-A488 IMPa2-A546 DAPI 8C2-siRNA-IMP-a2-a4 V2.00	0	11. siRNA-IMPa2-25 PSF-A488 DAPI IMPa2-A546_g_TileScan_001 (Stage 7 of 49)	00-7UWKZn9s9ZtvLYWoDsmtjM
0	um	Cell	0.000	1.000	Vesicles Paraspeckle	605	6	siRNA-IMPa2-25 PSF-A488 IMPa2-A546 DAPI 8C2-siRNA-IMP-a2-a4 V2.00	0	11. siRNA-IMPa2-25 PSF-A488 DAPI IMPa2-A546_g_TileScan_001 (Stage 7 of 49)	00-7UWKZn9s9ZtvLYWoDsmtjM
0	um	Cell	0.000	1.000	Vesicles Paraspeckle	606	7	siRNA-IMPa2-25 PSF-A488 IMPa2-A546 DAPI 8C2-siRNA-IMP-a2-a4 V2.00	0	11. siRNA-IMPa2-25 PSF-A488 DAPI IMPa2-A546_g_TileScan_001 (Stage 7 of 49)	00-7UWKZn9s9ZtvLYWoDsmtjM
0	um	Cell	0.000	1.000	Vesicles Paraspeckle	607	8	siRNA-IMPa2-25 PSF-A488 IMPa2-A546 DAPI 8C2-siRNA-IMP-a2-a4 V2.00	0	11. siRNA-IMPa2-25 PSF-A488 DAPI IMPa2-A546_g_TileScan_001 (Stage 7 of 49)	00-7UWKZn9s9ZtvLYWoDsmtjM
0	um	Cell	0.000	1.000	Vesicles Paraspeckle	608	9	siRNA-IMPa2-25 PSF-A488 IMPa2-A546 DAPI 8C2-siRNA-IMP-a2-a4 V2.00	0	11. siRNA-IMPa2-25 PSF-A488 DAPI IMPa2-A546_g_TileScan_001 (Stage 7 of 49)	00-7UWKZn9s9ZtvLYWoDsmtjM
0	um	Cell	0.000	1.000	Vesicles Paraspeckle	609	10	siRNA-IMPa2-25 PSF-A488 IMPa2-A546 DAPI 8C2-siRNA-IMP-a2-a4 V2.00	0	11. siRNA-IMPa2-25 PSF-A488 DAPI IMPa2-A546_g_TileScan_001 (Stage 7 of 49)	00-7UWKZn9s9ZtvLYWoDsmtjM
0	um	Cell	0.000	1.000	Vesicles Paraspeckle	610	11	siRNA-IMPa2-25 PSF-A488 IMPa2-A546 DAPI 8C2-siRNA-IMP-a2-a4 V2.00	0	11. siRNA-IMPa2-25 PSF-A488 DAPI IMPa2-A546_g_TileScan_001 (Stage 7 of 49)	00-7UWKZn9s9ZtvLYWoDsmtjM
0	um	Cell	0.000	1.000	Vesicles Paraspeckle	611	12	siRNA-IMPa2-25 PSF-A488 IMPa2-A546 DAPI 8C2-siRNA-IMP-a2-a4 V2.00	0	11. siRNA-IMPa2-25 PSF-A488 DAPI IMPa2-A546_g_TileScan_001 (Stage 7 of 49)	00-7UWKZn9s9ZtvLYWoDsmtjM
0	um	Cell	0.000	1.000	Vesicles Paraspeckle	612	13	siRNA-IMPa2-25 PSF-A488 IMPa2-A546 DAPI 8C2-siRNA-IMP-a2-a4 V2.00	0	11. siRNA-IMPa2-25 PSF-A488 DAPI IMPa2-A546_g_TileScan_001 (Stage 7 of 49)	00-7UWKZn9s9ZtvLYWoDsmtjM
0	um	Cell	0.000	1.000	Vesicles Paraspeckle	613	14	siRNA-IMPa2-25 PSF-A488 IMPa2-A546 DAPI 8C2-siRNA-IMP-a2-a4 V2.00	0	11. siRNA-IMPa2-25 PSF-A488 DAPI IMPa2-A546_g_TileScan_001 (Stage 7 of 49)	00-7UWKZn9s9ZtvLYWoDsmtjM
0	um	Cell	0.000	1.000	Vesicles Paraspeckle	614	15	siRNA-IMPa2-25 PSF-A488 IMPa2-A546 DAPI 8C2-siRNA-IMP-a2-a4 V2.00	0	11. siRNA-IMPa2-25 PSF-A488 DAPI IMPa2-A546_g_TileScan_001 (Stage 7 of 49)	00-7UWKZn9s9ZtvLYWoDsmtjM
0	um	Cell	0.000	1.000	Vesicles Paraspeckle	615	16	siRNA-IMPa2-25 PSF-A488 IMPa2-A546 DAPI 8C2-siRNA-IMP-a2-a4 V2.00	0	11. siRNA-IMPa2-25 PSF-A488 DAPI IMPa2-A546_g_TileScan_001 (Stage 7 of 49)	00-7UWKZn9s9ZtvLYWoDsmtjM
0	um	Cell	0.000	1.000	Vesicles Paraspeckle	616	0	siRNA-IMPa2-25 PSF-A488 IMPa2-A546 DAPI 8C2-siRNA-IMP-a2-a4 V2.00	0	11. siRNA-IMPa2-25 PSF-A488 DAPI IMPa2-A546_h_TileScan_001 (Stage 8 of 49)	00-UZMypv9EGx55MQiGewLZRk
0	um	Cell	0.000	1.000	Vesicles Paraspeckle	617	1	siRNA-IMPa2-25 PSF-A488 IMPa2-A546 DAPI 8C2-siRNA-IMP-a2-a4 V2.00	0	11. siRNA-IMPa2-25 PSF-A488 DAPI IMPa2-A546_h_TileScan_001 (Stage 8 of 49)	00-UZMypv9EGx55MQiGewLZRk
0	um	Cell	0.000	1.000	Vesicles Paraspeckle	618	2	siRNA-IMPa2-25 PSF-A488 IMPa2-A546 DAPI 8C2-siRNA-IMP-a2-a4 V2.00	0	11. siRNA-IMPa2-25 PSF-A488 DAPI IMPa2-A546_h_TileScan_001 (Stage 8 of 49)	00-UZMypv9EGx55MQiGewLZRk
0	um	Cell	0.000	1.000	Vesicles Paraspeckle	619	3	siRNA-IMPa2-25 PSF-A488 IMPa2-A546 DAPI 8C2-siRNA-IMP-a2-a4 V2.00	0	11. siRNA-IMPa2-25 PSF-A488 DAPI IMPa2-A546_h_TileScan_001 (Stage 8 of 49)	00-UZMypv9EGx55MQiGewLZRk
0	um	Cell	0.000	1.000	Vesicles Paraspeckle	620	4	siRNA-IMPa2-25 PSF-A488 IMPa2-A546 DAPI 8C2-siRNA-IMP-a2-a4 V2.00	0	11. siRNA-IMPa2-25 PSF-A488 DAPI IMPa2-A546_h_TileScan_001 (Stage 8 of 49)	00-UZMypv9EGx55MQiGewLZRk
0	um	Cell	0.000	1.000	Vesicles Paraspeckle	621	5	siRNA-IMPa2-25 PSF-A488 IMPa2-A546 DAPI 8C2-siRNA-IMP-a2-a4 V2.00	0	11. siRNA-IMPa2-25 PSF-A488 DAPI IMPa2-A546_h_TileScan_001 (Stage 8 of 49)	00-UZMypv9EGx55MQiGewLZRk
0	um	Cell	0.000	1.000	Vesicles Paraspeckle	622	6	siRNA-IMPa2-25 PSF-A488 IMPa2-A546 DAPI 8C2-siRNA-IMP-a2-a4 V2.00	0	11. siRNA-IMPa2-25 PSF-A488 DAPI IMPa2-A546_h_TileScan_001 (Stage 8 of 49)	00-UZMypv9EGx55MQiGewLZRk
0	um	Cell	0.000	1.000	Vesicles Paraspeckle	623	7	siRNA-IMPa2-25 PSF-A488 IMPa2-A546 DAPI 8C2-siRNA-IMP-a2-a4 V2.00	0	11. siRNA-IMPa2-25 PSF-A488 DAPI IMPa2-A546_h_TileScan_001 (Stage 8 of 49)	00-UZMypv9EGx55MQiGewLZRk
0	um	Cell	0.000	1.000	Vesicles Paraspeckle	624	8	siRNA-IMPa2-25 PSF-A488 IMPa2-A546 DAPI 8C2-siRNA-IMP-a2-a4 V2.00	0	11. siRNA-IMPa2-25 PSF-A488 DAPI IMPa2-A546_h_TileScan_001 (Stage 8 of 49)	00-UZMypv9EGx55MQiGewLZRk
0	um	Cell	0.000	1.000	Vesicles Paraspeckle	625	9	siRNA-IMPa2-25 PSF-A488 IMPa2-A546 DAPI 8C2-siRNA-IMP-a2-a4 V2.00	0	11. siRNA-IMPa2-25 PSF-A488 DAPI IMPa2-A546_h_TileScan_001 (Stage 8 of 49)	00-UZMypv9EGx55MQiGewLZRk
0	um	Cell	0.000	1.000	Vesicles Paraspeckle	626	0	siRNA-IMPa2-25 PSF-A488 IMPa2-A546 DAPI 8C2-siRNA-IMP-a2-a4 V2.00	0	11. siRNA-IMPa2-25 PSF-A488 DAPI IMPa2-A546_i_TileScan_001 (Stage 9 of 49)	00-aZzp8QA3bmLHGTuapNqFg7
0	um	Cell	0.000	1.000	Vesicles Paraspeckle	627	1	siRNA-IMPa2-25 PSF-A488 IMPa2-A546 DAPI 8C2-siRNA-IMP-a2-a4 V2.00	0	11. siRNA-IMPa2-25 PSF-A488 DAPI IMPa2-A546_i_TileScan_001 (Stage 9 of 49)	00-aZzp8QA3bmLHGTuapNqFg7
0	um	Cell	0.000	1.000	Vesicles Paraspeckle	628	2	siRNA-IMPa2-25 PSF-A488 IMPa2-A546 DAPI 8C2-siRNA-IMP-a2-a4 V2.00	0	11. siRNA-IMPa2-25 PSF-A488 DAPI IMPa2-A546_i_TileScan_001 (Stage 9 of 49)	00-aZzp8QA3bmLHGTuapNqFg7
0	um	Cell	0.000	1.000	Vesicles Paraspeckle	629	3	siRNA-IMPa2-25 PSF-A488 IMPa2-A546 DAPI 8C2-siRNA-IMP-a2-a4 V2.00	0	11. siRNA-IMPa2-25 PSF-A488 DAPI IMPa2-A546_i_TileScan_001 (Stage 9 of 49)	00-aZzp8QA3bmLHGTuapNqFg7
0	um	Cell	0.000	1.000	Vesicles Paraspeckle	630	4	siRNA-IMPa2-25 PSF-A488 IMPa2-A546 DAPI 8C2-siRNA-IMP-a2-a4 V2.00	0	11. siRNA-IMPa2-25 PSF-A488 DAPI IMPa2-A546_i_TileScan_001 (Stage 9 of 49)	00-aZzp8QA3bmLHGTuapNqFg7
0	um	Cell	0.000	1.000	Vesicles Paraspeckle	631	5	siRNA-IMPa2-25 PSF-A488 IMPa2-A546 DAPI 8C2-siRNA-IMP-a2-a4 V2.00	0	11. siRNA-IMPa2-25 PSF-A488 DAPI IMPa2-A546_i_TileScan_001 (Stage 9 of 49)	00-aZzp8QA3bmLHGTuapNqFg7
0	um	Cell	0.000	1.000	Vesicles Paraspeckle	632	0	siRNA-IMPa2-25 PSF-A488 IMPa2-A546 DAPI 8C2-siRNA-IMP-a2-a4 V2.00	0	11. siRNA-IMPa2-25 PSF-A488 DAPI IMPa2-A546_j_TileScan_001 (Stage 10 of 49)	00-EFAojPppeupqV6EGSPosTL
0	um	Cell	0.000	1.000	Vesicles Paraspeckle	633	1	siRNA-IMPa2-25 PSF-A488 IMPa2-A546 DAPI 8C2-siRNA-IMP-a2-a4 V2.00	0	11. siRNA-IMPa2-25 PSF-A488 DAPI IMPa2-A546_j_TileScan_001 (Stage 10 of 49)	00-EFAojPppeupqV6EGSPosTL
0	um	Cell	0.000	1.000	Vesicles Paraspeckle	634	2	siRNA-IMPa2-25 PSF-A488 IMPa2-A546 DAPI 8C2-siRNA-IMP-a2-a4 V2.00	0	11. siRNA-IMPa2-25 PSF-A488 DAPI IMPa2-A546_j_TileScan_001 (Stage 10 of 49)	00-EFAojPppeupqV6EGSPosTL
0	um	Cell	0.000	1.000	Vesicles Paraspeckle	635	3	siRNA-IMPa2-25 PSF-A488 IMPa2-A546 DAPI 8C2-siRNA-IMP-a2-a4 V2.00	0	11. siRNA-IMPa2-25 PSF-A488 DAPI IMPa2-A546_j_TileScan_001 (Stage 10 of 49)	00-EFAojPppeupqV6EGSPosTL
0	um	Cell	0.000	1.000	Vesicles Paraspeckle	636	4	siRNA-IMPa2-25 PSF-A488 IMPa2-A546 DAPI 8C2-siRNA-IMP-a2-a4 V2.00	0	11. siRNA-IMPa2-25 PSF-A488 DAPI IMPa2-A546_j_TileScan_001 (Stage 10 of 49)	00-EFAojPppeupqV6EGSPosTL
0	um	Cell	0.000	1.000	Vesicles Paraspeckle	637	5	siRNA-IMPa2-25 PSF-A488 IMPa2-A546 DAPI 8C2-siRNA-IMP-a2-a4 V2.00	0	11. siRNA-IMPa2-25 PSF-A488 DAPI IMPa2-A546_j_TileScan_001 (Stage 10 of 49)	00-EFAojPppeupqV6EGSPosTL
0	um	Cell	0.000	1.000	Vesicles Paraspeckle	638	6	siRNA-IMPa2-25 PSF-A488 IMPa2-A546 DAPI 8C2-siRNA-IMP-a2-a4 V2.00	0	11. siRNA-IMPa2-25 PSF-A488 DAPI IMPa2-A546_j_TileScan_001 (Stage 10 of 49)	00-EFAojPppeupqV6EGSPosTL
0	um	Cell	0.000	1.000	Vesicles Paraspeckle	639	7	siRNA-IMPa2-25 PSF-A488 IMPa2-A546 DAPI 8C2-siRNA-IMP-a2-a4 V2.00	0	11. siRNA-IMPa2-25 PSF-A488 DAPI IMPa2-A546_j_TileScan_001 (Stage 10 of 49)	00-EFAojPppeupqV6EGSPosTL
0	um	Cell	0.000	1.000	Vesicles Paraspeckle	640	8	siRNA-IMPa2-25 PSF-A488 IMPa2-A546 DAPI 8C2-siRNA-IMP-a2-a4 V2.00	0	11. siRNA-IMPa2-25 PSF-A488 DAPI IMPa2-A546_j_TileScan_001 (Stage 10 of 49)	00-EFAojPppeupqV6EGSPosTL
0	um	Cell	0.000	1.000	Vesicles Paraspeckle	641	9	siRNA-IMPa2-25 PSF-A488 IMPa2-A546 DAPI 8C2-siRNA-IMP-a2-a4 V2.00	0	11. siRNA-IMPa2-25 PSF-A488 DAPI IMPa2-A546_j_TileScan_001 (Stage 10 of 49)	00-EFAojPppeupqV6EGSPosTL
0	um	Cell	0.000	1.000	Vesicles Paraspeckle	642	10	siRNA-IMPa2-25 PSF-A488 IMPa2-A546 DAPI 8C2-siRNA-IMP-a2-a4 V2.00	0	11. siRNA-IMPa2-25 PSF-A488 DAPI IMPa2-A546_j_TileScan_001 (Stage 10 of 49)	00-EFAojPppeupqV6EGSPosTL
0	um	Cell	0.000	1.000	Vesicles Paraspeckle	643	11	siRNA-IMPa2-25 PSF-A488 IMPa2-A546 DAPI 8C2-siRNA-IMP-a2-a4 V2.00	0	11. siRNA-IMPa2-25 PSF-A488 DAPI IMPa2-A546_j_TileScan_001 (Stage 10 of 49)	00-EFAojPppeupqV6EGSPosTL
0	um	Cell	0.000	1.000	Vesicles Paraspeckle	644	12	siRNA-IMPa2-25 PSF-A488 IMPa2-A546 DAPI 8C2-siRNA-IMP-a2-a4 V2.00	0	11. siRNA-IMPa2-25 PSF-A488 DAPI IMPa2-A546_j_TileScan_001 (Stage 10 of 49)	00-EFAojPppeupqV6EGSPosTL
0	um	Cell	0.000	1.000	Vesicles Paraspeckle	645	13	siRNA-IMPa2-25 PSF-A488 IMPa2-A546 DAPI 8C2-siRNA-IMP-a2-a4 V2.00	0	11. siRNA-IMPa2-25 PSF-A488 DAPI IMPa2-A546_j_TileScan_001 (Stage 10 of 49)	00-EFAojPppeupqV6EGSPosTL
0	um	Cell	0.000	1.000	Vesicles Paraspeckle	646	0	siRNA-IMPa2-25 PSF-A488 IMPa2-A546 DAPI 8C2-siRNA-IMP-a2-a4 V2.00	0	11. siRNA-IMPa2-25 PSF-A488 DAPI IMPa2-A546_k_TileScan_001 (Stage 11 of 49)	00-xfGfHo5cNFk2ChBvAFVywZ
0	um	Cell	0.000	1.000	Vesicles Paraspeckle	647	1	siRNA-IMPa2-25 PSF-A488 IMPa2-A546 DAPI 8C2-siRNA-IMP-a2-a4 V2.00	0	11. siRNA-IMPa2-25 PSF-A488 DAPI IMPa2-A546_k_TileScan_001 (Stage 11 of 49)	00-xfGfHo5cNFk2ChBvAFVywZ
0	um	Cell	0.000	1.000	Vesicles Paraspeckle	648	2	siRNA-IMPa2-25 PSF-A488 IMPa2-A546 DAPI 8C2-siRNA-IMP-a2-a4 V2.00	0	11. siRNA-IMPa2-25 PSF-A488 DAPI IMPa2-A546_k_TileScan_001 (Stage 11 of 49)	00-xfGfHo5cNFk2ChBvAFVywZ
0	um	Cell	0.000	1.000	Vesicles Paraspeckle	649	3	siRNA-IMPa2-25 PSF-A488 IMPa2-A546 DAPI 8C2-siRNA-IMP-a2-a4 V2.00	0	11. siRNA-IMPa2-25 PSF-A488 DAPI IMPa2-A546_k_TileScan_001 (Stage 11 of 49)	00-xfGfHo5cNFk2ChBvAFVywZ
0	um	Cell	0.000	1.000	Vesicles Paraspeckle	650	4	siRNA-IMPa2-25 PSF-A488 IMPa2-A546 DAPI 8C2-siRNA-IMP-a2-a4 V2.00	0	11. siRNA-IMPa2-25 PSF-A488 DAPI IMPa2-A546_k_TileScan_001 (Stage 11 of 49)	00-xfGfHo5cNFk2ChBvAFVywZ
0	um	Cell	0.000	1.000	Vesicles Paraspeckle	651	5	siRNA-IMPa2-25 PSF-A488 IMPa2-A546 DAPI 8C2-siRNA-IMP-a2-a4 V2.00	0	11. siRNA-IMPa2-25 PSF-A488 DAPI IMPa2-A546_k_TileScan_001 (Stage 11 of 49)	00-xfGfHo5cNFk2ChBvAFVywZ
0	um	Cell	0.000	1.000	Vesicles Paraspeckle	652	6	siRNA-IMPa2-25 PSF-A488 IMPa2-A546 DAPI 8C2-siRNA-IMP-a2-a4 V2.00	0	11. siRNA-IMPa2-25 PSF-A488 DAPI IMPa2-A546_k_TileScan_001 (Stage 11 of 49)	00-xfGfHo5cNFk2ChBvAFVywZ
0	um	Cell	0.000	1.000	Vesicles Paraspeckle	653	7	siRNA-IMPa2-25 PSF-A488 IMPa2-A546 DAPI 8C2-siRNA-IMP-a2-a4 V2.00	0	11. siRNA-IMPa2-25 PSF-A488 DAPI IMPa2-A546_k_TileScan_001 (Stage 11 of 49)	00-xfGfHo5cNFk2ChBvAFVywZ
0	um	Cell	0.000	1.000	Vesicles Paraspeckle	654	0	siRNA-IMPa2-25 PSF-A488 IMPa2-A546 DAPI 8C2-siRNA-IMP-a2-a4 V2.00	0	11. siRNA-IMPa2-25 PSF-A488 DAPI IMPa2-A546_m_TileScan_001 (Stage 13 of 49)	00-RosJZCrM2CUkaBVPD687S4
0	um	Cell	0.000	1.000	Vesicles Paraspeckle	655	1	siRNA-IMPa2-25 PSF-A488 IMPa2-A546 DAPI 8C2-siRNA-IMP-a2-a4 V2.00	0	11. siRNA-IMPa2-25 PSF-A488 DAPI IMPa2-A546_m_TileScan_001 (Stage 13 of 49)	00-RosJZCrM2CUkaBVPD687S4
0	um	Cell	0.000	1.000	Vesicles Paraspeckle	656	2	siRNA-IMPa2-25 PSF-A488 IMPa2-A546 DAPI 8C2-siRNA-IMP-a2-a4 V2.00	0	11. siRNA-IMPa2-25 PSF-A488 DAPI IMPa2-A546_m_TileScan_001 (Stage 13 of 49)	00-RosJZCrM2CUkaBVPD687S4
0	um	Cell	0.000	1.000	Vesicles Paraspeckle	657	3	siRNA-IMPa2-25 PSF-A488 IMPa2-A546 DAPI 8C2-siRNA-IMP-a2-a4 V2.00	0	11. siRNA-IMPa2-25 PSF-A488 DAPI IMPa2-A546_m_TileScan_001 (Stage 13 of 49)	00-RosJZCrM2CUkaBVPD687S4
0	um	Cell	0.000	1.000	Vesicles Paraspeckle	658	4	siRNA-IMPa2-25 PSF-A488 IMPa2-A546 DAPI 8C2-siRNA-IMP-a2-a4 V2.00	0	11. siRNA-IMPa2-25 PSF-A488 DAPI IMPa2-A546_m_TileScan_001 (Stage 13 of 49)	00-RosJZCrM2CUkaBVPD687S4
0	um	Cell	0.000	1.000	Vesicles Paraspeckle	659	5	siRNA-IMPa2-25 PSF-A488 IMPa2-A546 DAPI 8C2-siRNA-IMP-a2-a4 V2.00	0	11. siRNA-IMPa2-25 PSF-A488 DAPI IMPa2-A546_m_TileScan_001 (Stage 13 of 49)	00-RosJZCrM2CUkaBVPD687S4
0	um	Cell	0.000	1.000	Vesicles Paraspeckle	660	0	siRNA-IMPa2-25 PSF-A488 IMPa2-A546 DAPI 8C2-siRNA-IMP-a2-a4 V2.00	0	11. siRNA-IMPa2-25 PSF-A488 DAPI IMPa2-A546_n_TileScan_001 (Stage 14 of 49)	00-tzQwBW27BMHxrZRNFSxTcW
0	um	Cell	0.000	1.000	Vesicles Paraspeckle	661	1	siRNA-IMPa2-25 PSF-A488 IMPa2-A546 DAPI 8C2-siRNA-IMP-a2-a4 V2.00	0	11. siRNA-IMPa2-25 PSF-A488 DAPI IMPa2-A546_n_TileScan_001 (Stage 14 of 49)	00-tzQwBW27BMHxrZRNFSxTcW
0	um	Cell	0.000	1.000	Vesicles Paraspeckle	662	2	siRNA-IMPa2-25 PSF-A488 IMPa2-A546 DAPI 8C2-siRNA-IMP-a2-a4 V2.00	0	11. siRNA-IMPa2-25 PSF-A488 DAPI IMPa2-A546_n_TileScan_001 (Stage 14 of 49)	00-tzQwBW27BMHxrZRNFSxTcW
0	um	Cell	0.000	1.000	Vesicles Paraspeckle	663	3	siRNA-IMPa2-25 PSF-A488 IMPa2-A546 DAPI 8C2-siRNA-IMP-a2-a4 V2.00	0	11. siRNA-IMPa2-25 PSF-A488 DAPI IMPa2-A546_n_TileScan_001 (Stage 14 of 49)	00-tzQwBW27BMHxrZRNFSxTcW
0	um	Cell	0.000	1.000	Vesicles Paraspeckle	664	4	siRNA-IMPa2-25 PSF-A488 IMPa2-A546 DAPI 8C2-siRNA-IMP-a2-a4 V2.00	0	11. siRNA-IMPa2-25 PSF-A488 DAPI IMPa2-A546_n_TileScan_001 (Stage 14 of 49)	00-tzQwBW27BMHxrZRNFSxTcW
0	um	Cell	0.000	1.000	Vesicles Paraspeckle	665	5	siRNA-IMPa2-25 PSF-A488 IMPa2-A546 DAPI 8C2-siRNA-IMP-a2-a4 V2.00	0	11. siRNA-IMPa2-25 PSF-A488 DAPI IMPa2-A546_n_TileScan_001 (Stage 14 of 49)	00-tzQwBW27BMHxrZRNFSxTcW
0	um	Cell	0.000	1.000	Vesicles Paraspeckle	666	6	siRNA-IMPa2-25 PSF-A488 IMPa2-A546 DAPI 8C2-siRNA-IMP-a2-a4 V2.00	0	11. siRNA-IMPa2-25 PSF-A488 DAPI IMPa2-A546_n_TileScan_001 (Stage 14 of 49)	00-tzQwBW27BMHxrZRNFSxTcW
0	um	Cell	0.000	1.000	Vesicles Paraspeckle	667	7	siRNA-IMPa2-25 PSF-A488 IMPa2-A546 DAPI 8C2-siRNA-IMP-a2-a4 V2.00	0	11. siRNA-IMPa2-25 PSF-A488 DAPI IMPa2-A546_n_TileScan_001 (Stage 14 of 49)	00-tzQwBW27BMHxrZRNFSxTcW
0	um	Cell	0.000	1.000	Vesicles Paraspeckle	668	8	siRNA-IMPa2-25 PSF-A488 IMPa2-A546 DAPI 8C2-siRNA-IMP-a2-a4 V2.00	0	11. siRNA-IMPa2-25 PSF-A488 DAPI IMPa2-A546_n_TileScan_001 (Stage 14 of 49)	00-tzQwBW27BMHxrZRNFSxTcW
0	um	Cell	0.000	1.000	Vesicles Paraspeckle	669	9	siRNA-IMPa2-25 PSF-A488 IMPa2-A546 DAPI 8C2-siRNA-IMP-a2-a4 V2.00	0	11. siRNA-IMPa2-25 PSF-A488 DAPI IMPa2-A546_n_TileScan_001 (Stage 14 of 49)	00-tzQwBW27BMHxrZRNFSxTcW
0	um	Cell	0.000	1.000	Vesicles Paraspeckle	670	10	siRNA-IMPa2-25 PSF-A488 IMPa2-A546 DAPI 8C2-siRNA-IMP-a2-a4 V2.00	0	11. siRNA-IMPa2-25 PSF-A488 DAPI IMPa2-A546_n_TileScan_001 (Stage 14 of 49)	00-tzQwBW27BMHxrZRNFSxTcW
0	um	Cell	0.000	1.000	Vesicles Paraspeckle	671	11	siRNA-IMPa2-25 PSF-A488 IMPa2-A546 DAPI 8C2-siRNA-IMP-a2-a4 V2.00	0	11. siRNA-IMPa2-25 PSF-A488 DAPI IMPa2-A546_n_TileScan_001 (Stage 14 of 49)	00-tzQwBW27BMHxrZRNFSxTcW
0	um	Cell	0.000	1.000	Vesicles Paraspeckle	672	12	siRNA-IMPa2-25 PSF-A488 IMPa2-A546 DAPI 8C2-siRNA-IMP-a2-a4 V2.00	0	11. siRNA-IMPa2-25 PSF-A488 DAPI IMPa2-A546_n_TileScan_001 (Stage 14 of 49)	00-tzQwBW27BMHxrZRNFSxTcW
0	um	Cell	0.000	1.000	Vesicles Paraspeckle	673	13	siRNA-IMPa2-25 PSF-A488 IMPa2-A546 DAPI 8C2-siRNA-IMP-a2-a4 V2.00	0	11. siRNA-IMPa2-25 PSF-A488 DAPI IMPa2-A546_n_TileScan_001 (Stage 14 of 49)	00-tzQwBW27BMHxrZRNFSxTcW
0	um	Cell	0.000	1.000	Vesicles Paraspeckle	674	14	siRNA-IMPa2-25 PSF-A488 IMPa2-A546 DAPI 8C2-siRNA-IMP-a2-a4 V2.00	0	11. siRNA-IMPa2-25 PSF-A488 DAPI IMPa2-A546_n_TileScan_001 (Stage 14 of 49)	00-tzQwBW27BMHxrZRNFSxTcW
0	um	Cell	0.000	1.000	Vesicles Paraspeckle	675	15	siRNA-IMPa2-25 PSF-A488 IMPa2-A546 DAPI 8C2-siRNA-IMP-a2-a4 V2.00	0	11. siRNA-IMPa2-25 PSF-A488 DAPI IMPa2-A546_n_TileScan_001 (Stage 14 of 49)	00-tzQwBW27BMHxrZRNFSxTcW
0	um	Cell	0.000	1.000	Vesicles Paraspeckle	676	16	siRNA-IMPa2-25 PSF-A488 IMPa2-A546 DAPI 8C2-siRNA-IMP-a2-a4 V2.00	0	11. siRNA-IMPa2-25 PSF-A488 DAPI IMPa2-A546_n_TileScan_001 (Stage 14 of 49)	00-tzQwBW27BMHxrZRNFSxTcW
0	um	Cell	0.000	1.000	Vesicles Paraspeckle	677	17	siRNA-IMPa2-25 PSF-A488 IMPa2-A546 DAPI 8C2-siRNA-IMP-a2-a4 V2.00	0	11. siRNA-IMPa2-25 PSF-A488 DAPI IMPa2-A546_n_TileScan_001 (Stage 14 of 49)	00-tzQwBW27BMHxrZRNFSxTcW
0	um	Cell	0.000	1.000	Vesicles Paraspeckle	678	18	siRNA-IMPa2-25 PSF-A488 IMPa2-A546 DAPI 8C2-siRNA-IMP-a2-a4 V2.00	0	11. siRNA-IMPa2-25 PSF-A488 DAPI IMPa2-A546_n_TileScan_001 (Stage 14 of 49)	00-tzQwBW27BMHxrZRNFSxTcW
0	um	Cell	0.000	1.000	Vesicles Paraspeckle	679	19	siRNA-IMPa2-25 PSF-A488 IMPa2-A546 DAPI 8C2-siRNA-IMP-a2-a4 V2.00	0	11. siRNA-IMPa2-25 PSF-A488 DAPI IMPa2-A546_n_TileScan_001 (Stage 14 of 49)	00-tzQwBW27BMHxrZRNFSxTcW
0	um	Cell	0.000	1.000	Vesicles Paraspeckle	680	20	siRNA-IMPa2-25 PSF-A488 IMPa2-A546 DAPI 8C2-siRNA-IMP-a2-a4 V2.00	0	11. siRNA-IMPa2-25 PSF-A488 DAPI IMPa2-A546_n_TileScan_001 (Stage 14 of 49)	00-tzQwBW27BMHxrZRNFSxTcW
0	um	Cell	0.000	1.000	Vesicles Paraspeckle	681	21	siRNA-IMPa2-25 PSF-A488 IMPa2-A546 DAPI 8C2-siRNA-IMP-a2-a4 V2.00	0	11. siRNA-IMPa2-25 PSF-A488 DAPI IMPa2-A546_n_TileScan_001 (Stage 14 of 49)	00-tzQwBW27BMHxrZRNFSxTcW
0	um	Cell	0.000	1.000	Vesicles Paraspeckle	682	22	siRNA-IMPa2-25 PSF-A488 IMPa2-A546 DAPI 8C2-siRNA-IMP-a2-a4 V2.00	0	11. siRNA-IMPa2-25 PSF-A488 DAPI IMPa2-A546_n_TileScan_001 (Stage 14 of 49)	00-tzQwBW27BMHxrZRNFSxTcW
0	um	Cell	0.000	1.000	Vesicles Paraspeckle	683	0	siRNA-IMPa2-25 PSF-A488 IMPa2-A546 DAPI 8C2-siRNA-IMP-a2-a4 V2.00	0	11. siRNA-IMPa2-25 PSF-A488 DAPI IMPa2-A546_o_TileScan_001 (Stage 15 of 49)	00-nbNoZn8mVptfXihbxg2HbJ
0	um	Cell	0.000	1.000	Vesicles Paraspeckle	684	1	siRNA-IMPa2-25 PSF-A488 IMPa2-A546 DAPI 8C2-siRNA-IMP-a2-a4 V2.00	0	11. siRNA-IMPa2-25 PSF-A488 DAPI IMPa2-A546_o_TileScan_001 (Stage 15 of 49)	00-nbNoZn8mVptfXihbxg2HbJ
0	um	Cell	0.000	1.000	Vesicles Paraspeckle	685	2	siRNA-IMPa2-25 PSF-A488 IMPa2-A546 DAPI 8C2-siRNA-IMP-a2-a4 V2.00	0	11. siRNA-IMPa2-25 PSF-A488 DAPI IMPa2-A546_o_TileScan_001 (Stage 15 of 49)	00-nbNoZn8mVptfXihbxg2HbJ
0	um	Cell	0.000	1.000	Vesicles Paraspeckle	686	3	siRNA-IMPa2-25 PSF-A488 IMPa2-A546 DAPI 8C2-siRNA-IMP-a2-a4 V2.00	0	11. siRNA-IMPa2-25 PSF-A488 DAPI IMPa2-A546_o_TileScan_001 (Stage 15 of 49)	00-nbNoZn8mVptfXihbxg2HbJ
0	um	Cell	0.000	1.000	Vesicles Paraspeckle	687	4	siRNA-IMPa2-25 PSF-A488 IMPa2-A546 DAPI 8C2-siRNA-IMP-a2-a4 V2.00	0	11. siRNA-IMPa2-25 PSF-A488 DAPI IMPa2-A546_o_TileScan_001 (Stage 15 of 49)	00-nbNoZn8mVptfXihbxg2HbJ
0	um	Cell	0.000	1.000	Vesicles Paraspeckle	688	5	siRNA-IMPa2-25 PSF-A488 IMPa2-A546 DAPI 8C2-siRNA-IMP-a2-a4 V2.00	0	11. siRNA-IMPa2-25 PSF-A488 DAPI IMPa2-A546_o_TileScan_001 (Stage 15 of 49)	00-nbNoZn8mVptfXihbxg2HbJ
0	um	Cell	0.000	1.000	Vesicles Paraspeckle	689	6	siRNA-IMPa2-25 PSF-A488 IMPa2-A546 DAPI 8C2-siRNA-IMP-a2-a4 V2.00	0	11. siRNA-IMPa2-25 PSF-A488 DAPI IMPa2-A546_o_TileScan_001 (Stage 15 of 49)	00-nbNoZn8mVptfXihbxg2HbJ
0	um	Cell	0.000	1.000	Vesicles Paraspeckle	690	7	siRNA-IMPa2-25 PSF-A488 IMPa2-A546 DAPI 8C2-siRNA-IMP-a2-a4 V2.00	0	11. siRNA-IMPa2-25 PSF-A488 DAPI IMPa2-A546_o_TileScan_001 (Stage 15 of 49)	00-nbNoZn8mVptfXihbxg2HbJ
0	um	Cell	0.000	1.000	Vesicles Paraspeckle	691	8	siRNA-IMPa2-25 PSF-A488 IMPa2-A546 DAPI 8C2-siRNA-IMP-a2-a4 V2.00	0	11. siRNA-IMPa2-25 PSF-A488 DAPI IMPa2-A546_o_TileScan_001 (Stage 15 of 49)	00-nbNoZn8mVptfXihbxg2HbJ
0	um	Cell	0.000	1.000	Vesicles Paraspeckle	692	9	siRNA-IMPa2-25 PSF-A488 IMPa2-A546 DAPI 8C2-siRNA-IMP-a2-a4 V2.00	0	11. siRNA-IMPa2-25 PSF-A488 DAPI IMPa2-A546_o_TileScan_001 (Stage 15 of 49)	00-nbNoZn8mVptfXihbxg2HbJ
0.377655	um	Cell	0.000	1.000	Vesicles Paraspeckle	693	10	siRNA-IMPa2-25 PSF-A488 IMPa2-A546 DAPI 8C2-siRNA-IMP-a2-a4 V2.00	0	11. siRNA-IMPa2-25 PSF-A488 DAPI IMPa2-A546_o_TileScan_001 (Stage 15 of 49)	00-nbNoZn8mVptfXihbxg2HbJ
0	um	Cell	0.000	1.000	Vesicles Paraspeckle	694	11	siRNA-IMPa2-25 PSF-A488 IMPa2-A546 DAPI 8C2-siRNA-IMP-a2-a4 V2.00	0	11. siRNA-IMPa2-25 PSF-A488 DAPI IMPa2-A546_o_TileScan_001 (Stage 15 of 49)	00-nbNoZn8mVptfXihbxg2HbJ
0	um	Cell	0.000	1.000	Vesicles Paraspeckle	695	12	siRNA-IMPa2-25 PSF-A488 IMPa2-A546 DAPI 8C2-siRNA-IMP-a2-a4 V2.00	0	11. siRNA-IMPa2-25 PSF-A488 DAPI IMPa2-A546_o_TileScan_001 (Stage 15 of 49)	00-nbNoZn8mVptfXihbxg2HbJ
0	um	Cell	0.000	1.000	Vesicles Paraspeckle	696	13	siRNA-IMPa2-25 PSF-A488 IMPa2-A546 DAPI 8C2-siRNA-IMP-a2-a4 V2.00	0	11. siRNA-IMPa2-25 PSF-A488 DAPI IMPa2-A546_o_TileScan_001 (Stage 15 of 49)	00-nbNoZn8mVptfXihbxg2HbJ
0	um	Cell	0.000	1.000	Vesicles Paraspeckle	697	14	siRNA-IMPa2-25 PSF-A488 IMPa2-A546 DAPI 8C2-siRNA-IMP-a2-a4 V2.00	0	11. siRNA-IMPa2-25 PSF-A488 DAPI IMPa2-A546_o_TileScan_001 (Stage 15 of 49)	00-nbNoZn8mVptfXihbxg2HbJ
0	um	Cell	0.000	1.000	Vesicles Paraspeckle	698	15	siRNA-IMPa2-25 PSF-A488 IMPa2-A546 DAPI 8C2-siRNA-IMP-a2-a4 V2.00	0	11. siRNA-IMPa2-25 PSF-A488 DAPI IMPa2-A546_o_TileScan_001 (Stage 15 of 49)	00-nbNoZn8mVptfXihbxg2HbJ
0	um	Cell	0.000	1.000	Vesicles Paraspeckle	699	16	siRNA-IMPa2-25 PSF-A488 IMPa2-A546 DAPI 8C2-siRNA-IMP-a2-a4 V2.00	0	11. siRNA-IMPa2-25 PSF-A488 DAPI IMPa2-A546_o_TileScan_001 (Stage 15 of 49)	00-nbNoZn8mVptfXihbxg2HbJ
0	um	Cell	0.000	1.000	Vesicles Paraspeckle	700	17	siRNA-IMPa2-25 PSF-A488 IMPa2-A546 DAPI 8C2-siRNA-IMP-a2-a4 V2.00	0	11. siRNA-IMPa2-25 PSF-A488 DAPI IMPa2-A546_o_TileScan_001 (Stage 15 of 49)	00-nbNoZn8mVptfXihbxg2HbJ
0	um	Cell	0.000	1.000	Vesicles Paraspeckle	701	18	siRNA-IMPa2-25 PSF-A488 IMPa2-A546 DAPI 8C2-siRNA-IMP-a2-a4 V2.00	0	11. siRNA-IMPa2-25 PSF-A488 DAPI IMPa2-A546_o_TileScan_001 (Stage 15 of 49)	00-nbNoZn8mVptfXihbxg2HbJ
0	um	Cell	0.000	1.000	Vesicles Paraspeckle	702	0	siRNA-IMPa2-25 PSF-A488 IMPa2-A546 DAPI 8C2-siRNA-IMP-a2-a4 V2.00	0	11. siRNA-IMPa2-25 PSF-A488 DAPI IMPa2-A546_p_TileScan_001 (Stage 16 of 49)	00-mWTey5uSRCrezEHHYiBqif
0	um	Cell	0.000	1.000	Vesicles Paraspeckle	703	1	siRNA-IMPa2-25 PSF-A488 IMPa2-A546 DAPI 8C2-siRNA-IMP-a2-a4 V2.00	0	11. siRNA-IMPa2-25 PSF-A488 DAPI IMPa2-A546_p_TileScan_001 (Stage 16 of 49)	00-mWTey5uSRCrezEHHYiBqif
0	um	Cell	0.000	1.000	Vesicles Paraspeckle	704	2	siRNA-IMPa2-25 PSF-A488 IMPa2-A546 DAPI 8C2-siRNA-IMP-a2-a4 V2.00	0	11. siRNA-IMPa2-25 PSF-A488 DAPI IMPa2-A546_p_TileScan_001 (Stage 16 of 49)	00-mWTey5uSRCrezEHHYiBqif
0	um	Cell	0.000	1.000	Vesicles Paraspeckle	705	3	siRNA-IMPa2-25 PSF-A488 IMPa2-A546 DAPI 8C2-siRNA-IMP-a2-a4 V2.00	0	11. siRNA-IMPa2-25 PSF-A488 DAPI IMPa2-A546_p_TileScan_001 (Stage 16 of 49)	00-mWTey5uSRCrezEHHYiBqif
0	um	Cell	0.000	1.000	Vesicles Paraspeckle	706	4	siRNA-IMPa2-25 PSF-A488 IMPa2-A546 DAPI 8C2-siRNA-IMP-a2-a4 V2.00	0	11. siRNA-IMPa2-25 PSF-A488 DAPI IMPa2-A546_p_TileScan_001 (Stage 16 of 49)	00-mWTey5uSRCrezEHHYiBqif
0	um	Cell	0.000	1.000	Vesicles Paraspeckle	707	5	siRNA-IMPa2-25 PSF-A488 IMPa2-A546 DAPI 8C2-siRNA-IMP-a2-a4 V2.00	0	11. siRNA-IMPa2-25 PSF-A488 DAPI IMPa2-A546_p_TileScan_001 (Stage 16 of 49)	00-mWTey5uSRCrezEHHYiBqif
0	um	Cell	0.000	1.000	Vesicles Paraspeckle	708	6	siRNA-IMPa2-25 PSF-A488 IMPa2-A546 DAPI 8C2-siRNA-IMP-a2-a4 V2.00	0	11. siRNA-IMPa2-25 PSF-A488 DAPI IMPa2-A546_p_TileScan_001 (Stage 16 of 49)	00-mWTey5uSRCrezEHHYiBqif
0	um	Cell	0.000	1.000	Vesicles Paraspeckle	709	7	siRNA-IMPa2-25 PSF-A488 IMPa2-A546 DAPI 8C2-siRNA-IMP-a2-a4 V2.00	0	11. siRNA-IMPa2-25 PSF-A488 DAPI IMPa2-A546_p_TileScan_001 (Stage 16 of 49)	00-mWTey5uSRCrezEHHYiBqif
0	um	Cell	0.000	1.000	Vesicles Paraspeckle	710	8	siRNA-IMPa2-25 PSF-A488 IMPa2-A546 DAPI 8C2-siRNA-IMP-a2-a4 V2.00	0	11. siRNA-IMPa2-25 PSF-A488 DAPI IMPa2-A546_p_TileScan_001 (Stage 16 of 49)	00-mWTey5uSRCrezEHHYiBqif
0	um	Cell	0.000	1.000	Vesicles Paraspeckle	711	0	siRNA-IMPa2-25 PSF-A488 IMPa2-A546 DAPI 8C2-siRNA-IMP-a2-a4 V2.00	0	11. siRNA-IMPa2-25 PSF-A488 DAPI IMPa2-A546_q_TileScan_001 (Stage 17 of 49)	00-9doZFakRamoxo6Cw5ZCoSe
0	um	Cell	0.000	1.000	Vesicles Paraspeckle	712	1	siRNA-IMPa2-25 PSF-A488 IMPa2-A546 DAPI 8C2-siRNA-IMP-a2-a4 V2.00	0	11. siRNA-IMPa2-25 PSF-A488 DAPI IMPa2-A546_q_TileScan_001 (Stage 17 of 49)	00-9doZFakRamoxo6Cw5ZCoSe
0	um	Cell	0.000	1.000	Vesicles Paraspeckle	713	2	siRNA-IMPa2-25 PSF-A488 IMPa2-A546 DAPI 8C2-siRNA-IMP-a2-a4 V2.00	0	11. siRNA-IMPa2-25 PSF-A488 DAPI IMPa2-A546_q_TileScan_001 (Stage 17 of 49)	00-9doZFakRamoxo6Cw5ZCoSe
0	um	Cell	0.000	1.000	Vesicles Paraspeckle	714	3	siRNA-IMPa2-25 PSF-A488 IMPa2-A546 DAPI 8C2-siRNA-IMP-a2-a4 V2.00	0	11. siRNA-IMPa2-25 PSF-A488 DAPI IMPa2-A546_q_TileScan_001 (Stage 17 of 49)	00-9doZFakRamoxo6Cw5ZCoSe
0	um	Cell	0.000	1.000	Vesicles Paraspeckle	715	4	siRNA-IMPa2-25 PSF-A488 IMPa2-A546 DAPI 8C2-siRNA-IMP-a2-a4 V2.00	0	11. siRNA-IMPa2-25 PSF-A488 DAPI IMPa2-A546_q_TileScan_001 (Stage 17 of 49)	00-9doZFakRamoxo6Cw5ZCoSe
0	um	Cell	0.000	1.000	Vesicles Paraspeckle	716	5	siRNA-IMPa2-25 PSF-A488 IMPa2-A546 DAPI 8C2-siRNA-IMP-a2-a4 V2.00	0	11. siRNA-IMPa2-25 PSF-A488 DAPI IMPa2-A546_q_TileScan_001 (Stage 17 of 49)	00-9doZFakRamoxo6Cw5ZCoSe
0	um	Cell	0.000	1.000	Vesicles Paraspeckle	717	0	siRNA-IMPa2-25 PSF-A488 IMPa2-A546 DAPI 8C2-siRNA-IMP-a2-a4 V2.00	0	11. siRNA-IMPa2-25 PSF-A488 DAPI IMPa2-A546_r_TileScan_001 (Stage 18 of 49)	00-P2S54whPC7WhEMRBZYuwzH
0	um	Cell	0.000	1.000	Vesicles Paraspeckle	718	1	siRNA-IMPa2-25 PSF-A488 IMPa2-A546 DAPI 8C2-siRNA-IMP-a2-a4 V2.00	0	11. siRNA-IMPa2-25 PSF-A488 DAPI IMPa2-A546_r_TileScan_001 (Stage 18 of 49)	00-P2S54whPC7WhEMRBZYuwzH
0	um	Cell	0.000	1.000	Vesicles Paraspeckle	719	2	siRNA-IMPa2-25 PSF-A488 IMPa2-A546 DAPI 8C2-siRNA-IMP-a2-a4 V2.00	0	11. siRNA-IMPa2-25 PSF-A488 DAPI IMPa2-A546_r_TileScan_001 (Stage 18 of 49)	00-P2S54whPC7WhEMRBZYuwzH
0	um	Cell	0.000	1.000	Vesicles Paraspeckle	720	3	siRNA-IMPa2-25 PSF-A488 IMPa2-A546 DAPI 8C2-siRNA-IMP-a2-a4 V2.00	0	11. siRNA-IMPa2-25 PSF-A488 DAPI IMPa2-A546_r_TileScan_001 (Stage 18 of 49)	00-P2S54whPC7WhEMRBZYuwzH
0	um	Cell	0.000	1.000	Vesicles Paraspeckle	721	4	siRNA-IMPa2-25 PSF-A488 IMPa2-A546 DAPI 8C2-siRNA-IMP-a2-a4 V2.00	0	11. siRNA-IMPa2-25 PSF-A488 DAPI IMPa2-A546_r_TileScan_001 (Stage 18 of 49)	00-P2S54whPC7WhEMRBZYuwzH
0	um	Cell	0.000	1.000	Vesicles Paraspeckle	722	0	siRNA-IMPa2-25 PSF-A488 IMPa2-A546 DAPI 8C2-siRNA-IMP-a2-a4 V2.00	0	11. siRNA-IMPa2-25 PSF-A488 DAPI IMPa2-A546_s_TileScan_001 (Stage 19 of 49)	00-T4rTwvGmtddPHUHtwA6Q66
0	um	Cell	0.000	1.000	Vesicles Paraspeckle	723	1	siRNA-IMPa2-25 PSF-A488 IMPa2-A546 DAPI 8C2-siRNA-IMP-a2-a4 V2.00	0	11. siRNA-IMPa2-25 PSF-A488 DAPI IMPa2-A546_s_TileScan_001 (Stage 19 of 49)	00-T4rTwvGmtddPHUHtwA6Q66
0	um	Cell	0.000	1.000	Vesicles Paraspeckle	724	2	siRNA-IMPa2-25 PSF-A488 IMPa2-A546 DAPI 8C2-siRNA-IMP-a2-a4 V2.00	0	11. siRNA-IMPa2-25 PSF-A488 DAPI IMPa2-A546_s_TileScan_001 (Stage 19 of 49)	00-T4rTwvGmtddPHUHtwA6Q66
0	um	Cell	0.000	1.000	Vesicles Paraspeckle	725	3	siRNA-IMPa2-25 PSF-A488 IMPa2-A546 DAPI 8C2-siRNA-IMP-a2-a4 V2.00	0	11. siRNA-IMPa2-25 PSF-A488 DAPI IMPa2-A546_s_TileScan_001 (Stage 19 of 49)	00-T4rTwvGmtddPHUHtwA6Q66
0	um	Cell	0.000	1.000	Vesicles Paraspeckle	726	4	siRNA-IMPa2-25 PSF-A488 IMPa2-A546 DAPI 8C2-siRNA-IMP-a2-a4 V2.00	0	11. siRNA-IMPa2-25 PSF-A488 DAPI IMPa2-A546_s_TileScan_001 (Stage 19 of 49)	00-T4rTwvGmtddPHUHtwA6Q66
0	um	Cell	0.000	1.000	Vesicles Paraspeckle	727	5	siRNA-IMPa2-25 PSF-A488 IMPa2-A546 DAPI 8C2-siRNA-IMP-a2-a4 V2.00	0	11. siRNA-IMPa2-25 PSF-A488 DAPI IMPa2-A546_s_TileScan_001 (Stage 19 of 49)	00-T4rTwvGmtddPHUHtwA6Q66
0	um	Cell	0.000	1.000	Vesicles Paraspeckle	728	6	siRNA-IMPa2-25 PSF-A488 IMPa2-A546 DAPI 8C2-siRNA-IMP-a2-a4 V2.00	0	11. siRNA-IMPa2-25 PSF-A488 DAPI IMPa2-A546_s_TileScan_001 (Stage 19 of 49)	00-T4rTwvGmtddPHUHtwA6Q66
0	um	Cell	0.000	1.000	Vesicles Paraspeckle	729	0	siRNA-IMPa2-25 PSF-A488 IMPa2-A546 DAPI 8C2-siRNA-IMP-a2-a4 V2.00	0	11. siRNA-IMPa2-25 PSF-A488 DAPI IMPa2-A546_t_TileScan_001 (Stage 20 of 49)	00-nPBy4YLcquU62nZpEWekuN
0	um	Cell	0.000	1.000	Vesicles Paraspeckle	730	1	siRNA-IMPa2-25 PSF-A488 IMPa2-A546 DAPI 8C2-siRNA-IMP-a2-a4 V2.00	0	11. siRNA-IMPa2-25 PSF-A488 DAPI IMPa2-A546_t_TileScan_001 (Stage 20 of 49)	00-nPBy4YLcquU62nZpEWekuN
0	um	Cell	0.000	1.000	Vesicles Paraspeckle	731	2	siRNA-IMPa2-25 PSF-A488 IMPa2-A546 DAPI 8C2-siRNA-IMP-a2-a4 V2.00	0	11. siRNA-IMPa2-25 PSF-A488 DAPI IMPa2-A546_t_TileScan_001 (Stage 20 of 49)	00-nPBy4YLcquU62nZpEWekuN
0	um	Cell	0.000	1.000	Vesicles Paraspeckle	732	3	siRNA-IMPa2-25 PSF-A488 IMPa2-A546 DAPI 8C2-siRNA-IMP-a2-a4 V2.00	0	11. siRNA-IMPa2-25 PSF-A488 DAPI IMPa2-A546_t_TileScan_001 (Stage 20 of 49)	00-nPBy4YLcquU62nZpEWekuN
0	um	Cell	0.000	1.000	Vesicles Paraspeckle	733	4	siRNA-IMPa2-25 PSF-A488 IMPa2-A546 DAPI 8C2-siRNA-IMP-a2-a4 V2.00	0	11. siRNA-IMPa2-25 PSF-A488 DAPI IMPa2-A546_t_TileScan_001 (Stage 20 of 49)	00-nPBy4YLcquU62nZpEWekuN
0.555584	um	Cell	0.000	1.000	Vesicles Paraspeckle	734	5	siRNA-IMPa2-25 PSF-A488 IMPa2-A546 DAPI 8C2-siRNA-IMP-a2-a4 V2.00	0	11. siRNA-IMPa2-25 PSF-A488 DAPI IMPa2-A546_t_TileScan_001 (Stage 20 of 49)	00-nPBy4YLcquU62nZpEWekuN
0	um	Cell	0.000	1.000	Vesicles Paraspeckle	735	6	siRNA-IMPa2-25 PSF-A488 IMPa2-A546 DAPI 8C2-siRNA-IMP-a2-a4 V2.00	0	11. siRNA-IMPa2-25 PSF-A488 DAPI IMPa2-A546_t_TileScan_001 (Stage 20 of 49)	00-nPBy4YLcquU62nZpEWekuN
0	um	Cell	0.000	1.000	Vesicles Paraspeckle	736	7	siRNA-IMPa2-25 PSF-A488 IMPa2-A546 DAPI 8C2-siRNA-IMP-a2-a4 V2.00	0	11. siRNA-IMPa2-25 PSF-A488 DAPI IMPa2-A546_t_TileScan_001 (Stage 20 of 49)	00-nPBy4YLcquU62nZpEWekuN
0	um	Cell	0.000	1.000	Vesicles Paraspeckle	737	8	siRNA-IMPa2-25 PSF-A488 IMPa2-A546 DAPI 8C2-siRNA-IMP-a2-a4 V2.00	0	11. siRNA-IMPa2-25 PSF-A488 DAPI IMPa2-A546_t_TileScan_001 (Stage 20 of 49)	00-nPBy4YLcquU62nZpEWekuN
0	um	Cell	0.000	1.000	Vesicles Paraspeckle	738	9	siRNA-IMPa2-25 PSF-A488 IMPa2-A546 DAPI 8C2-siRNA-IMP-a2-a4 V2.00	0	11. siRNA-IMPa2-25 PSF-A488 DAPI IMPa2-A546_t_TileScan_001 (Stage 20 of 49)	00-nPBy4YLcquU62nZpEWekuN
0	um	Cell	0.000	1.000	Vesicles Paraspeckle	739	10	siRNA-IMPa2-25 PSF-A488 IMPa2-A546 DAPI 8C2-siRNA-IMP-a2-a4 V2.00	0	11. siRNA-IMPa2-25 PSF-A488 DAPI IMPa2-A546_t_TileScan_001 (Stage 20 of 49)	00-nPBy4YLcquU62nZpEWekuN
0	um	Cell	0.000	1.000	Vesicles Paraspeckle	740	11	siRNA-IMPa2-25 PSF-A488 IMPa2-A546 DAPI 8C2-siRNA-IMP-a2-a4 V2.00	0	11. siRNA-IMPa2-25 PSF-A488 DAPI IMPa2-A546_t_TileScan_001 (Stage 20 of 49)	00-nPBy4YLcquU62nZpEWekuN
0	um	Cell	0.000	1.000	Vesicles Paraspeckle	741	0	siRNA-IMPa2-25 PSF-A488 IMPa2-A546 DAPI 8C2-siRNA-IMP-a2-a4 V2.00	0	11. siRNA-IMPa2-25 PSF-A488 DAPI IMPa2-A546_u_TileScan_001 (Stage 21 of 49)	00-8QMyrQWJ2vKUfRg3K3SAiR
0	um	Cell	0.000	1.000	Vesicles Paraspeckle	742	1	siRNA-IMPa2-25 PSF-A488 IMPa2-A546 DAPI 8C2-siRNA-IMP-a2-a4 V2.00	0	11. siRNA-IMPa2-25 PSF-A488 DAPI IMPa2-A546_u_TileScan_001 (Stage 21 of 49)	00-8QMyrQWJ2vKUfRg3K3SAiR
0	um	Cell	0.000	1.000	Vesicles Paraspeckle	743	2	siRNA-IMPa2-25 PSF-A488 IMPa2-A546 DAPI 8C2-siRNA-IMP-a2-a4 V2.00	0	11. siRNA-IMPa2-25 PSF-A488 DAPI IMPa2-A546_u_TileScan_001 (Stage 21 of 49)	00-8QMyrQWJ2vKUfRg3K3SAiR
0	um	Cell	0.000	1.000	Vesicles Paraspeckle	744	3	siRNA-IMPa2-25 PSF-A488 IMPa2-A546 DAPI 8C2-siRNA-IMP-a2-a4 V2.00	0	11. siRNA-IMPa2-25 PSF-A488 DAPI IMPa2-A546_u_TileScan_001 (Stage 21 of 49)	00-8QMyrQWJ2vKUfRg3K3SAiR
0	um	Cell	0.000	1.000	Vesicles Paraspeckle	745	4	siRNA-IMPa2-25 PSF-A488 IMPa2-A546 DAPI 8C2-siRNA-IMP-a2-a4 V2.00	0	11. siRNA-IMPa2-25 PSF-A488 DAPI IMPa2-A546_u_TileScan_001 (Stage 21 of 49)	00-8QMyrQWJ2vKUfRg3K3SAiR
0	um	Cell	0.000	1.000	Vesicles Paraspeckle	746	5	siRNA-IMPa2-25 PSF-A488 IMPa2-A546 DAPI 8C2-siRNA-IMP-a2-a4 V2.00	0	11. siRNA-IMPa2-25 PSF-A488 DAPI IMPa2-A546_u_TileScan_001 (Stage 21 of 49)	00-8QMyrQWJ2vKUfRg3K3SAiR
0	um	Cell	0.000	1.000	Vesicles Paraspeckle	747	6	siRNA-IMPa2-25 PSF-A488 IMPa2-A546 DAPI 8C2-siRNA-IMP-a2-a4 V2.00	0	11. siRNA-IMPa2-25 PSF-A488 DAPI IMPa2-A546_u_TileScan_001 (Stage 21 of 49)	00-8QMyrQWJ2vKUfRg3K3SAiR
0	um	Cell	0.000	1.000	Vesicles Paraspeckle	748	7	siRNA-IMPa2-25 PSF-A488 IMPa2-A546 DAPI 8C2-siRNA-IMP-a2-a4 V2.00	0	11. siRNA-IMPa2-25 PSF-A488 DAPI IMPa2-A546_u_TileScan_001 (Stage 21 of 49)	00-8QMyrQWJ2vKUfRg3K3SAiR
0	um	Cell	0.000	1.000	Vesicles Paraspeckle	749	8	siRNA-IMPa2-25 PSF-A488 IMPa2-A546 DAPI 8C2-siRNA-IMP-a2-a4 V2.00	0	11. siRNA-IMPa2-25 PSF-A488 DAPI IMPa2-A546_u_TileScan_001 (Stage 21 of 49)	00-8QMyrQWJ2vKUfRg3K3SAiR
0	um	Cell	0.000	1.000	Vesicles Paraspeckle	750	9	siRNA-IMPa2-25 PSF-A488 IMPa2-A546 DAPI 8C2-siRNA-IMP-a2-a4 V2.00	0	11. siRNA-IMPa2-25 PSF-A488 DAPI IMPa2-A546_u_TileScan_001 (Stage 21 of 49)	00-8QMyrQWJ2vKUfRg3K3SAiR
0	um	Cell	0.000	1.000	Vesicles Paraspeckle	751	10	siRNA-IMPa2-25 PSF-A488 IMPa2-A546 DAPI 8C2-siRNA-IMP-a2-a4 V2.00	0	11. siRNA-IMPa2-25 PSF-A488 DAPI IMPa2-A546_u_TileScan_001 (Stage 21 of 49)	00-8QMyrQWJ2vKUfRg3K3SAiR
0	um	Cell	0.000	1.000	Vesicles Paraspeckle	752	11	siRNA-IMPa2-25 PSF-A488 IMPa2-A546 DAPI 8C2-siRNA-IMP-a2-a4 V2.00	0	11. siRNA-IMPa2-25 PSF-A488 DAPI IMPa2-A546_u_TileScan_001 (Stage 21 of 49)	00-8QMyrQWJ2vKUfRg3K3SAiR
0	um	Cell	0.000	1.000	Vesicles Paraspeckle	753	12	siRNA-IMPa2-25 PSF-A488 IMPa2-A546 DAPI 8C2-siRNA-IMP-a2-a4 V2.00	0	11. siRNA-IMPa2-25 PSF-A488 DAPI IMPa2-A546_u_TileScan_001 (Stage 21 of 49)	00-8QMyrQWJ2vKUfRg3K3SAiR
0	um	Cell	0.000	1.000	Vesicles Paraspeckle	754	13	siRNA-IMPa2-25 PSF-A488 IMPa2-A546 DAPI 8C2-siRNA-IMP-a2-a4 V2.00	0	11. siRNA-IMPa2-25 PSF-A488 DAPI IMPa2-A546_u_TileScan_001 (Stage 21 of 49)	00-8QMyrQWJ2vKUfRg3K3SAiR
0	um	Cell	0.000	1.000	Vesicles Paraspeckle	755	14	siRNA-IMPa2-25 PSF-A488 IMPa2-A546 DAPI 8C2-siRNA-IMP-a2-a4 V2.00	0	11. siRNA-IMPa2-25 PSF-A488 DAPI IMPa2-A546_u_TileScan_001 (Stage 21 of 49)	00-8QMyrQWJ2vKUfRg3K3SAiR
0	um	Cell	0.000	1.000	Vesicles Paraspeckle	756	15	siRNA-IMPa2-25 PSF-A488 IMPa2-A546 DAPI 8C2-siRNA-IMP-a2-a4 V2.00	0	11. siRNA-IMPa2-25 PSF-A488 DAPI IMPa2-A546_u_TileScan_001 (Stage 21 of 49)	00-8QMyrQWJ2vKUfRg3K3SAiR
0	um	Cell	0.000	1.000	Vesicles Paraspeckle	757	16	siRNA-IMPa2-25 PSF-A488 IMPa2-A546 DAPI 8C2-siRNA-IMP-a2-a4 V2.00	0	11. siRNA-IMPa2-25 PSF-A488 DAPI IMPa2-A546_u_TileScan_001 (Stage 21 of 49)	00-8QMyrQWJ2vKUfRg3K3SAiR
0	um	Cell	0.000	1.000	Vesicles Paraspeckle	758	17	siRNA-IMPa2-25 PSF-A488 IMPa2-A546 DAPI 8C2-siRNA-IMP-a2-a4 V2.00	0	11. siRNA-IMPa2-25 PSF-A488 DAPI IMPa2-A546_u_TileScan_001 (Stage 21 of 49)	00-8QMyrQWJ2vKUfRg3K3SAiR
0	um	Cell	0.000	1.000	Vesicles Paraspeckle	759	18	siRNA-IMPa2-25 PSF-A488 IMPa2-A546 DAPI 8C2-siRNA-IMP-a2-a4 V2.00	0	11. siRNA-IMPa2-25 PSF-A488 DAPI IMPa2-A546_u_TileScan_001 (Stage 21 of 49)	00-8QMyrQWJ2vKUfRg3K3SAiR
0	um	Cell	0.000	1.000	Vesicles Paraspeckle	760	19	siRNA-IMPa2-25 PSF-A488 IMPa2-A546 DAPI 8C2-siRNA-IMP-a2-a4 V2.00	0	11. siRNA-IMPa2-25 PSF-A488 DAPI IMPa2-A546_u_TileScan_001 (Stage 21 of 49)	00-8QMyrQWJ2vKUfRg3K3SAiR
0	um	Cell	0.000	1.000	Vesicles Paraspeckle	761	20	siRNA-IMPa2-25 PSF-A488 IMPa2-A546 DAPI 8C2-siRNA-IMP-a2-a4 V2.00	0	11. siRNA-IMPa2-25 PSF-A488 DAPI IMPa2-A546_u_TileScan_001 (Stage 21 of 49)	00-8QMyrQWJ2vKUfRg3K3SAiR
0	um	Cell	0.000	1.000	Vesicles Paraspeckle	762	21	siRNA-IMPa2-25 PSF-A488 IMPa2-A546 DAPI 8C2-siRNA-IMP-a2-a4 V2.00	0	11. siRNA-IMPa2-25 PSF-A488 DAPI IMPa2-A546_u_TileScan_001 (Stage 21 of 49)	00-8QMyrQWJ2vKUfRg3K3SAiR
0	um	Cell	0.000	1.000	Vesicles Paraspeckle	763	22	siRNA-IMPa2-25 PSF-A488 IMPa2-A546 DAPI 8C2-siRNA-IMP-a2-a4 V2.00	0	11. siRNA-IMPa2-25 PSF-A488 DAPI IMPa2-A546_u_TileScan_001 (Stage 21 of 49)	00-8QMyrQWJ2vKUfRg3K3SAiR
0	um	Cell	0.000	1.000	Vesicles Paraspeckle	764	23	siRNA-IMPa2-25 PSF-A488 IMPa2-A546 DAPI 8C2-siRNA-IMP-a2-a4 V2.00	0	11. siRNA-IMPa2-25 PSF-A488 DAPI IMPa2-A546_u_TileScan_001 (Stage 21 of 49)	00-8QMyrQWJ2vKUfRg3K3SAiR
0	um	Cell	0.000	1.000	Vesicles Paraspeckle	765	0	siRNA-IMPa2-25 PSF-A488 IMPa2-A546 DAPI 8C2-siRNA-IMP-a2-a4 V2.00	0	11. siRNA-IMPa2-25 PSF-A488 DAPI IMPa2-A546_v_TileScan_001 (Stage 22 of 49)	00-cAtC3byF6obAw8rA7Zd48f
0	um	Cell	0.000	1.000	Vesicles Paraspeckle	766	1	siRNA-IMPa2-25 PSF-A488 IMPa2-A546 DAPI 8C2-siRNA-IMP-a2-a4 V2.00	0	11. siRNA-IMPa2-25 PSF-A488 DAPI IMPa2-A546_v_TileScan_001 (Stage 22 of 49)	00-cAtC3byF6obAw8rA7Zd48f
0	um	Cell	0.000	1.000	Vesicles Paraspeckle	767	2	siRNA-IMPa2-25 PSF-A488 IMPa2-A546 DAPI 8C2-siRNA-IMP-a2-a4 V2.00	0	11. siRNA-IMPa2-25 PSF-A488 DAPI IMPa2-A546_v_TileScan_001 (Stage 22 of 49)	00-cAtC3byF6obAw8rA7Zd48f
0	um	Cell	0.000	1.000	Vesicles Paraspeckle	768	3	siRNA-IMPa2-25 PSF-A488 IMPa2-A546 DAPI 8C2-siRNA-IMP-a2-a4 V2.00	0	11. siRNA-IMPa2-25 PSF-A488 DAPI IMPa2-A546_v_TileScan_001 (Stage 22 of 49)	00-cAtC3byF6obAw8rA7Zd48f
0	um	Cell	0.000	1.000	Vesicles Paraspeckle	769	4	siRNA-IMPa2-25 PSF-A488 IMPa2-A546 DAPI 8C2-siRNA-IMP-a2-a4 V2.00	0	11. siRNA-IMPa2-25 PSF-A488 DAPI IMPa2-A546_v_TileScan_001 (Stage 22 of 49)	00-cAtC3byF6obAw8rA7Zd48f
0	um	Cell	0.000	1.000	Vesicles Paraspeckle	770	5	siRNA-IMPa2-25 PSF-A488 IMPa2-A546 DAPI 8C2-siRNA-IMP-a2-a4 V2.00	0	11. siRNA-IMPa2-25 PSF-A488 DAPI IMPa2-A546_v_TileScan_001 (Stage 22 of 49)	00-cAtC3byF6obAw8rA7Zd48f
0	um	Cell	0.000	1.000	Vesicles Paraspeckle	771	6	siRNA-IMPa2-25 PSF-A488 IMPa2-A546 DAPI 8C2-siRNA-IMP-a2-a4 V2.00	0	11. siRNA-IMPa2-25 PSF-A488 DAPI IMPa2-A546_v_TileScan_001 (Stage 22 of 49)	00-cAtC3byF6obAw8rA7Zd48f
0	um	Cell	0.000	1.000	Vesicles Paraspeckle	772	7	siRNA-IMPa2-25 PSF-A488 IMPa2-A546 DAPI 8C2-siRNA-IMP-a2-a4 V2.00	0	11. siRNA-IMPa2-25 PSF-A488 DAPI IMPa2-A546_v_TileScan_001 (Stage 22 of 49)	00-cAtC3byF6obAw8rA7Zd48f
0	um	Cell	0.000	1.000	Vesicles Paraspeckle	773	8	siRNA-IMPa2-25 PSF-A488 IMPa2-A546 DAPI 8C2-siRNA-IMP-a2-a4 V2.00	0	11. siRNA-IMPa2-25 PSF-A488 DAPI IMPa2-A546_v_TileScan_001 (Stage 22 of 49)	00-cAtC3byF6obAw8rA7Zd48f
0	um	Cell	0.000	1.000	Vesicles Paraspeckle	774	9	siRNA-IMPa2-25 PSF-A488 IMPa2-A546 DAPI 8C2-siRNA-IMP-a2-a4 V2.00	0	11. siRNA-IMPa2-25 PSF-A488 DAPI IMPa2-A546_v_TileScan_001 (Stage 22 of 49)	00-cAtC3byF6obAw8rA7Zd48f
0	um	Cell	0.000	1.000	Vesicles Paraspeckle	775	10	siRNA-IMPa2-25 PSF-A488 IMPa2-A546 DAPI 8C2-siRNA-IMP-a2-a4 V2.00	0	11. siRNA-IMPa2-25 PSF-A488 DAPI IMPa2-A546_v_TileScan_001 (Stage 22 of 49)	00-cAtC3byF6obAw8rA7Zd48f
0	um	Cell	0.000	1.000	Vesicles Paraspeckle	776	11	siRNA-IMPa2-25 PSF-A488 IMPa2-A546 DAPI 8C2-siRNA-IMP-a2-a4 V2.00	0	11. siRNA-IMPa2-25 PSF-A488 DAPI IMPa2-A546_v_TileScan_001 (Stage 22 of 49)	00-cAtC3byF6obAw8rA7Zd48f
0	um	Cell	0.000	1.000	Vesicles Paraspeckle	777	12	siRNA-IMPa2-25 PSF-A488 IMPa2-A546 DAPI 8C2-siRNA-IMP-a2-a4 V2.00	0	11. siRNA-IMPa2-25 PSF-A488 DAPI IMPa2-A546_v_TileScan_001 (Stage 22 of 49)	00-cAtC3byF6obAw8rA7Zd48f
0	um	Cell	0.000	1.000	Vesicles Paraspeckle	778	13	siRNA-IMPa2-25 PSF-A488 IMPa2-A546 DAPI 8C2-siRNA-IMP-a2-a4 V2.00	0	11. siRNA-IMPa2-25 PSF-A488 DAPI IMPa2-A546_v_TileScan_001 (Stage 22 of 49)	00-cAtC3byF6obAw8rA7Zd48f
0	um	Cell	0.000	1.000	Vesicles Paraspeckle	779	14	siRNA-IMPa2-25 PSF-A488 IMPa2-A546 DAPI 8C2-siRNA-IMP-a2-a4 V2.00	0	11. siRNA-IMPa2-25 PSF-A488 DAPI IMPa2-A546_v_TileScan_001 (Stage 22 of 49)	00-cAtC3byF6obAw8rA7Zd48f
0	um	Cell	0.000	1.000	Vesicles Paraspeckle	780	15	siRNA-IMPa2-25 PSF-A488 IMPa2-A546 DAPI 8C2-siRNA-IMP-a2-a4 V2.00	0	11. siRNA-IMPa2-25 PSF-A488 DAPI IMPa2-A546_v_TileScan_001 (Stage 22 of 49)	00-cAtC3byF6obAw8rA7Zd48f
0	um	Cell	0.000	1.000	Vesicles Paraspeckle	781	16	siRNA-IMPa2-25 PSF-A488 IMPa2-A546 DAPI 8C2-siRNA-IMP-a2-a4 V2.00	0	11. siRNA-IMPa2-25 PSF-A488 DAPI IMPa2-A546_v_TileScan_001 (Stage 22 of 49)	00-cAtC3byF6obAw8rA7Zd48f
0	um	Cell	0.000	1.000	Vesicles Paraspeckle	782	17	siRNA-IMPa2-25 PSF-A488 IMPa2-A546 DAPI 8C2-siRNA-IMP-a2-a4 V2.00	0	11. siRNA-IMPa2-25 PSF-A488 DAPI IMPa2-A546_v_TileScan_001 (Stage 22 of 49)	00-cAtC3byF6obAw8rA7Zd48f
0	um	Cell	0.000	1.000	Vesicles Paraspeckle	783	18	siRNA-IMPa2-25 PSF-A488 IMPa2-A546 DAPI 8C2-siRNA-IMP-a2-a4 V2.00	0	11. siRNA-IMPa2-25 PSF-A488 DAPI IMPa2-A546_v_TileScan_001 (Stage 22 of 49)	00-cAtC3byF6obAw8rA7Zd48f
0	um	Cell	0.000	1.000	Vesicles Paraspeckle	784	19	siRNA-IMPa2-25 PSF-A488 IMPa2-A546 DAPI 8C2-siRNA-IMP-a2-a4 V2.00	0	11. siRNA-IMPa2-25 PSF-A488 DAPI IMPa2-A546_v_TileScan_001 (Stage 22 of 49)	00-cAtC3byF6obAw8rA7Zd48f
0	um	Cell	0.000	1.000	Vesicles Paraspeckle	785	20	siRNA-IMPa2-25 PSF-A488 IMPa2-A546 DAPI 8C2-siRNA-IMP-a2-a4 V2.00	0	11. siRNA-IMPa2-25 PSF-A488 DAPI IMPa2-A546_v_TileScan_001 (Stage 22 of 49)	00-cAtC3byF6obAw8rA7Zd48f
0	um	Cell	0.000	1.000	Vesicles Paraspeckle	786	21	siRNA-IMPa2-25 PSF-A488 IMPa2-A546 DAPI 8C2-siRNA-IMP-a2-a4 V2.00	0	11. siRNA-IMPa2-25 PSF-A488 DAPI IMPa2-A546_v_TileScan_001 (Stage 22 of 49)	00-cAtC3byF6obAw8rA7Zd48f
0	um	Cell	0.000	1.000	Vesicles Paraspeckle	787	0	siRNA-IMPa2-25 PSF-A488 IMPa2-A546 DAPI 8C2-siRNA-IMP-a2-a4 V2.00	0	11. siRNA-IMPa2-25 PSF-A488 DAPI IMPa2-A546_w_TileScan_001 (Stage 23 of 49)	00-HfXhH7gaGy8nVEaKSXtPYF
0	um	Cell	0.000	1.000	Vesicles Paraspeckle	788	1	siRNA-IMPa2-25 PSF-A488 IMPa2-A546 DAPI 8C2-siRNA-IMP-a2-a4 V2.00	0	11. siRNA-IMPa2-25 PSF-A488 DAPI IMPa2-A546_w_TileScan_001 (Stage 23 of 49)	00-HfXhH7gaGy8nVEaKSXtPYF
0	um	Cell	0.000	1.000	Vesicles Paraspeckle	789	2	siRNA-IMPa2-25 PSF-A488 IMPa2-A546 DAPI 8C2-siRNA-IMP-a2-a4 V2.00	0	11. siRNA-IMPa2-25 PSF-A488 DAPI IMPa2-A546_w_TileScan_001 (Stage 23 of 49)	00-HfXhH7gaGy8nVEaKSXtPYF
0	um	Cell	0.000	1.000	Vesicles Paraspeckle	790	3	siRNA-IMPa2-25 PSF-A488 IMPa2-A546 DAPI 8C2-siRNA-IMP-a2-a4 V2.00	0	11. siRNA-IMPa2-25 PSF-A488 DAPI IMPa2-A546_w_TileScan_001 (Stage 23 of 49)	00-HfXhH7gaGy8nVEaKSXtPYF
0	um	Cell	0.000	1.000	Vesicles Paraspeckle	791	4	siRNA-IMPa2-25 PSF-A488 IMPa2-A546 DAPI 8C2-siRNA-IMP-a2-a4 V2.00	0	11. siRNA-IMPa2-25 PSF-A488 DAPI IMPa2-A546_w_TileScan_001 (Stage 23 of 49)	00-HfXhH7gaGy8nVEaKSXtPYF
0	um	Cell	0.000	1.000	Vesicles Paraspeckle	792	5	siRNA-IMPa2-25 PSF-A488 IMPa2-A546 DAPI 8C2-siRNA-IMP-a2-a4 V2.00	0	11. siRNA-IMPa2-25 PSF-A488 DAPI IMPa2-A546_w_TileScan_001 (Stage 23 of 49)	00-HfXhH7gaGy8nVEaKSXtPYF
0	um	Cell	0.000	1.000	Vesicles Paraspeckle	793	6	siRNA-IMPa2-25 PSF-A488 IMPa2-A546 DAPI 8C2-siRNA-IMP-a2-a4 V2.00	0	11. siRNA-IMPa2-25 PSF-A488 DAPI IMPa2-A546_w_TileScan_001 (Stage 23 of 49)	00-HfXhH7gaGy8nVEaKSXtPYF
0	um	Cell	0.000	1.000	Vesicles Paraspeckle	794	7	siRNA-IMPa2-25 PSF-A488 IMPa2-A546 DAPI 8C2-siRNA-IMP-a2-a4 V2.00	0	11. siRNA-IMPa2-25 PSF-A488 DAPI IMPa2-A546_w_TileScan_001 (Stage 23 of 49)	00-HfXhH7gaGy8nVEaKSXtPYF
0	um	Cell	0.000	1.000	Vesicles Paraspeckle	795	8	siRNA-IMPa2-25 PSF-A488 IMPa2-A546 DAPI 8C2-siRNA-IMP-a2-a4 V2.00	0	11. siRNA-IMPa2-25 PSF-A488 DAPI IMPa2-A546_w_TileScan_001 (Stage 23 of 49)	00-HfXhH7gaGy8nVEaKSXtPYF
0	um	Cell	0.000	1.000	Vesicles Paraspeckle	796	9	siRNA-IMPa2-25 PSF-A488 IMPa2-A546 DAPI 8C2-siRNA-IMP-a2-a4 V2.00	0	11. siRNA-IMPa2-25 PSF-A488 DAPI IMPa2-A546_w_TileScan_001 (Stage 23 of 49)	00-HfXhH7gaGy8nVEaKSXtPYF
0	um	Cell	0.000	1.000	Vesicles Paraspeckle	797	10	siRNA-IMPa2-25 PSF-A488 IMPa2-A546 DAPI 8C2-siRNA-IMP-a2-a4 V2.00	0	11. siRNA-IMPa2-25 PSF-A488 DAPI IMPa2-A546_w_TileScan_001 (Stage 23 of 49)	00-HfXhH7gaGy8nVEaKSXtPYF
0	um	Cell	0.000	1.000	Vesicles Paraspeckle	798	11	siRNA-IMPa2-25 PSF-A488 IMPa2-A546 DAPI 8C2-siRNA-IMP-a2-a4 V2.00	0	11. siRNA-IMPa2-25 PSF-A488 DAPI IMPa2-A546_w_TileScan_001 (Stage 23 of 49)	00-HfXhH7gaGy8nVEaKSXtPYF
0	um	Cell	0.000	1.000	Vesicles Paraspeckle	799	12	siRNA-IMPa2-25 PSF-A488 IMPa2-A546 DAPI 8C2-siRNA-IMP-a2-a4 V2.00	0	11. siRNA-IMPa2-25 PSF-A488 DAPI IMPa2-A546_w_TileScan_001 (Stage 23 of 49)	00-HfXhH7gaGy8nVEaKSXtPYF
0	um	Cell	0.000	1.000	Vesicles Paraspeckle	800	13	siRNA-IMPa2-25 PSF-A488 IMPa2-A546 DAPI 8C2-siRNA-IMP-a2-a4 V2.00	0	11. siRNA-IMPa2-25 PSF-A488 DAPI IMPa2-A546_w_TileScan_001 (Stage 23 of 49)	00-HfXhH7gaGy8nVEaKSXtPYF
0	um	Cell	0.000	1.000	Vesicles Paraspeckle	801	14	siRNA-IMPa2-25 PSF-A488 IMPa2-A546 DAPI 8C2-siRNA-IMP-a2-a4 V2.00	0	11. siRNA-IMPa2-25 PSF-A488 DAPI IMPa2-A546_w_TileScan_001 (Stage 23 of 49)	00-HfXhH7gaGy8nVEaKSXtPYF
0	um	Cell	0.000	1.000	Vesicles Paraspeckle	802	15	siRNA-IMPa2-25 PSF-A488 IMPa2-A546 DAPI 8C2-siRNA-IMP-a2-a4 V2.00	0	11. siRNA-IMPa2-25 PSF-A488 DAPI IMPa2-A546_w_TileScan_001 (Stage 23 of 49)	00-HfXhH7gaGy8nVEaKSXtPYF
0	um	Cell	0.000	1.000	Vesicles Paraspeckle	803	16	siRNA-IMPa2-25 PSF-A488 IMPa2-A546 DAPI 8C2-siRNA-IMP-a2-a4 V2.00	0	11. siRNA-IMPa2-25 PSF-A488 DAPI IMPa2-A546_w_TileScan_001 (Stage 23 of 49)	00-HfXhH7gaGy8nVEaKSXtPYF
0	um	Cell	0.000	1.000	Vesicles Paraspeckle	804	17	siRNA-IMPa2-25 PSF-A488 IMPa2-A546 DAPI 8C2-siRNA-IMP-a2-a4 V2.00	0	11. siRNA-IMPa2-25 PSF-A488 DAPI IMPa2-A546_w_TileScan_001 (Stage 23 of 49)	00-HfXhH7gaGy8nVEaKSXtPYF
0	um	Cell	0.000	1.000	Vesicles Paraspeckle	805	18	siRNA-IMPa2-25 PSF-A488 IMPa2-A546 DAPI 8C2-siRNA-IMP-a2-a4 V2.00	0	11. siRNA-IMPa2-25 PSF-A488 DAPI IMPa2-A546_w_TileScan_001 (Stage 23 of 49)	00-HfXhH7gaGy8nVEaKSXtPYF
0	um	Cell	0.000	1.000	Vesicles Paraspeckle	806	19	siRNA-IMPa2-25 PSF-A488 IMPa2-A546 DAPI 8C2-siRNA-IMP-a2-a4 V2.00	0	11. siRNA-IMPa2-25 PSF-A488 DAPI IMPa2-A546_w_TileScan_001 (Stage 23 of 49)	00-HfXhH7gaGy8nVEaKSXtPYF
0	um	Cell	0.000	1.000	Vesicles Paraspeckle	807	0	siRNA-IMPa2-25 PSF-A488 IMPa2-A546 DAPI 8C2-siRNA-IMP-a2-a4 V2.00	0	11. siRNA-IMPa2-25 PSF-A488 DAPI IMPa2-A546_x_TileScan_001 (Stage 24 of 49)	00-zKAsbyXh9MwyyAGcPtB5de
0	um	Cell	0.000	1.000	Vesicles Paraspeckle	808	1	siRNA-IMPa2-25 PSF-A488 IMPa2-A546 DAPI 8C2-siRNA-IMP-a2-a4 V2.00	0	11. siRNA-IMPa2-25 PSF-A488 DAPI IMPa2-A546_x_TileScan_001 (Stage 24 of 49)	00-zKAsbyXh9MwyyAGcPtB5de
0	um	Cell	0.000	1.000	Vesicles Paraspeckle	809	2	siRNA-IMPa2-25 PSF-A488 IMPa2-A546 DAPI 8C2-siRNA-IMP-a2-a4 V2.00	0	11. siRNA-IMPa2-25 PSF-A488 DAPI IMPa2-A546_x_TileScan_001 (Stage 24 of 49)	00-zKAsbyXh9MwyyAGcPtB5de
0	um	Cell	0.000	1.000	Vesicles Paraspeckle	810	0	siRNA-IMPa2-25 PSF-A488 IMPa2-A546 DAPI 8C2-siRNA-IMP-a2-a4 V2.00	0	11. siRNA-IMPa2-25 PSF-A488 DAPI IMPa2-A546_y_TileScan_001 (Stage 25 of 49)	00-oiFchRXkJAh5gGjvcSKa6E
0	um	Cell	0.000	1.000	Vesicles Paraspeckle	811	1	siRNA-IMPa2-25 PSF-A488 IMPa2-A546 DAPI 8C2-siRNA-IMP-a2-a4 V2.00	0	11. siRNA-IMPa2-25 PSF-A488 DAPI IMPa2-A546_y_TileScan_001 (Stage 25 of 49)	00-oiFchRXkJAh5gGjvcSKa6E
0	um	Cell	0.000	1.000	Vesicles Paraspeckle	812	2	siRNA-IMPa2-25 PSF-A488 IMPa2-A546 DAPI 8C2-siRNA-IMP-a2-a4 V2.00	0	11. siRNA-IMPa2-25 PSF-A488 DAPI IMPa2-A546_y_TileScan_001 (Stage 25 of 49)	00-oiFchRXkJAh5gGjvcSKa6E
0	um	Cell	0.000	1.000	Vesicles Paraspeckle	813	3	siRNA-IMPa2-25 PSF-A488 IMPa2-A546 DAPI 8C2-siRNA-IMP-a2-a4 V2.00	0	11. siRNA-IMPa2-25 PSF-A488 DAPI IMPa2-A546_y_TileScan_001 (Stage 25 of 49)	00-oiFchRXkJAh5gGjvcSKa6E
0	um	Cell	0.000	1.000	Vesicles Paraspeckle	814	4	siRNA-IMPa2-25 PSF-A488 IMPa2-A546 DAPI 8C2-siRNA-IMP-a2-a4 V2.00	0	11. siRNA-IMPa2-25 PSF-A488 DAPI IMPa2-A546_y_TileScan_001 (Stage 25 of 49)	00-oiFchRXkJAh5gGjvcSKa6E
0	um	Cell	0.000	1.000	Vesicles Paraspeckle	815	5	siRNA-IMPa2-25 PSF-A488 IMPa2-A546 DAPI 8C2-siRNA-IMP-a2-a4 V2.00	0	11. siRNA-IMPa2-25 PSF-A488 DAPI IMPa2-A546_y_TileScan_001 (Stage 25 of 49)	00-oiFchRXkJAh5gGjvcSKa6E
0	um	Cell	0.000	1.000	Vesicles Paraspeckle	816	0	siRNA-IMPa2-25 PSF-A488 IMPa2-A546 DAPI 8C2-siRNA-IMP-a2-a4 V2.00	0	11. siRNA-IMPa2-25 PSF-A488 DAPI IMPa2-A546_z_TileScan_001 (Stage 26 of 49)	00-nef6L5Xde8e9xZjVefeCmP
0	um	Cell	0.000	1.000	Vesicles Paraspeckle	817	1	siRNA-IMPa2-25 PSF-A488 IMPa2-A546 DAPI 8C2-siRNA-IMP-a2-a4 V2.00	0	11. siRNA-IMPa2-25 PSF-A488 DAPI IMPa2-A546_z_TileScan_001 (Stage 26 of 49)	00-nef6L5Xde8e9xZjVefeCmP
0	um	Cell	0.000	1.000	Vesicles Paraspeckle	818	2	siRNA-IMPa2-25 PSF-A488 IMPa2-A546 DAPI 8C2-siRNA-IMP-a2-a4 V2.00	0	11. siRNA-IMPa2-25 PSF-A488 DAPI IMPa2-A546_z_TileScan_001 (Stage 26 of 49)	00-nef6L5Xde8e9xZjVefeCmP
0	um	Cell	0.000	1.000	Vesicles Paraspeckle	819	3	siRNA-IMPa2-25 PSF-A488 IMPa2-A546 DAPI 8C2-siRNA-IMP-a2-a4 V2.00	0	11. siRNA-IMPa2-25 PSF-A488 DAPI IMPa2-A546_z_TileScan_001 (Stage 26 of 49)	00-nef6L5Xde8e9xZjVefeCmP
0	um	Cell	0.000	1.000	Vesicles Paraspeckle	820	4	siRNA-IMPa2-25 PSF-A488 IMPa2-A546 DAPI 8C2-siRNA-IMP-a2-a4 V2.00	0	11. siRNA-IMPa2-25 PSF-A488 DAPI IMPa2-A546_z_TileScan_001 (Stage 26 of 49)	00-nef6L5Xde8e9xZjVefeCmP
0	um	Cell	0.000	1.000	Vesicles Paraspeckle	821	5	siRNA-IMPa2-25 PSF-A488 IMPa2-A546 DAPI 8C2-siRNA-IMP-a2-a4 V2.00	0	11. siRNA-IMPa2-25 PSF-A488 DAPI IMPa2-A546_z_TileScan_001 (Stage 26 of 49)	00-nef6L5Xde8e9xZjVefeCmP
2.00498	um	Cell	0.000	1.000	Vesicles Paraspeckle	822	6	siRNA-IMPa2-25 PSF-A488 IMPa2-A546 DAPI 8C2-siRNA-IMP-a2-a4 V2.00	0	11. siRNA-IMPa2-25 PSF-A488 DAPI IMPa2-A546_z_TileScan_001 (Stage 26 of 49)	00-nef6L5Xde8e9xZjVefeCmP
0	um	Cell	0.000	1.000	Vesicles Paraspeckle	823	7	siRNA-IMPa2-25 PSF-A488 IMPa2-A546 DAPI 8C2-siRNA-IMP-a2-a4 V2.00	0	11. siRNA-IMPa2-25 PSF-A488 DAPI IMPa2-A546_z_TileScan_001 (Stage 26 of 49)	00-nef6L5Xde8e9xZjVefeCmP
1.11429	um	Cell	0.000	1.000	Vesicles Paraspeckle	824	8	siRNA-IMPa2-25 PSF-A488 IMPa2-A546 DAPI 8C2-siRNA-IMP-a2-a4 V2.00	0	11. siRNA-IMPa2-25 PSF-A488 DAPI IMPa2-A546_z_TileScan_001 (Stage 26 of 49)	00-nef6L5Xde8e9xZjVefeCmP
0	um	Cell	0.000	1.000	Vesicles Paraspeckle	825	9	siRNA-IMPa2-25 PSF-A488 IMPa2-A546 DAPI 8C2-siRNA-IMP-a2-a4 V2.00	0	11. siRNA-IMPa2-25 PSF-A488 DAPI IMPa2-A546_z_TileScan_001 (Stage 26 of 49)	00-nef6L5Xde8e9xZjVefeCmP
0	um	Cell	0.000	1.000	Vesicles Paraspeckle	826	10	siRNA-IMPa2-25 PSF-A488 IMPa2-A546 DAPI 8C2-siRNA-IMP-a2-a4 V2.00	0	11. siRNA-IMPa2-25 PSF-A488 DAPI IMPa2-A546_z_TileScan_001 (Stage 26 of 49)	00-nef6L5Xde8e9xZjVefeCmP
0	um	Cell	0.000	1.000	Vesicles Paraspeckle	827	11	siRNA-IMPa2-25 PSF-A488 IMPa2-A546 DAPI 8C2-siRNA-IMP-a2-a4 V2.00	0	11. siRNA-IMPa2-25 PSF-A488 DAPI IMPa2-A546_z_TileScan_001 (Stage 26 of 49)	00-nef6L5Xde8e9xZjVefeCmP
0	um	Cell	0.000	1.000	Vesicles Paraspeckle	828	12	siRNA-IMPa2-25 PSF-A488 IMPa2-A546 DAPI 8C2-siRNA-IMP-a2-a4 V2.00	0	11. siRNA-IMPa2-25 PSF-A488 DAPI IMPa2-A546_z_TileScan_001 (Stage 26 of 49)	00-nef6L5Xde8e9xZjVefeCmP
0	um	Cell	0.000	1.000	Vesicles Paraspeckle	829	13	siRNA-IMPa2-25 PSF-A488 IMPa2-A546 DAPI 8C2-siRNA-IMP-a2-a4 V2.00	0	11. siRNA-IMPa2-25 PSF-A488 DAPI IMPa2-A546_z_TileScan_001 (Stage 26 of 49)	00-nef6L5Xde8e9xZjVefeCmP
0	um	Cell	0.000	1.000	Vesicles Paraspeckle	830	14	siRNA-IMPa2-25 PSF-A488 IMPa2-A546 DAPI 8C2-siRNA-IMP-a2-a4 V2.00	0	11. siRNA-IMPa2-25 PSF-A488 DAPI IMPa2-A546_z_TileScan_001 (Stage 26 of 49)	00-nef6L5Xde8e9xZjVefeCmP
0	um	Cell	0.000	1.000	Vesicles Paraspeckle	831	15	siRNA-IMPa2-25 PSF-A488 IMPa2-A546 DAPI 8C2-siRNA-IMP-a2-a4 V2.00	0	11. siRNA-IMPa2-25 PSF-A488 DAPI IMPa2-A546_z_TileScan_001 (Stage 26 of 49)	00-nef6L5Xde8e9xZjVefeCmP
0	um	Cell	0.000	1.000	Vesicles Paraspeckle	832	16	siRNA-IMPa2-25 PSF-A488 IMPa2-A546 DAPI 8C2-siRNA-IMP-a2-a4 V2.00	0	11. siRNA-IMPa2-25 PSF-A488 DAPI IMPa2-A546_z_TileScan_001 (Stage 26 of 49)	00-nef6L5Xde8e9xZjVefeCmP
0	um	Cell	0.000	1.000	Vesicles Paraspeckle	833	17	siRNA-IMPa2-25 PSF-A488 IMPa2-A546 DAPI 8C2-siRNA-IMP-a2-a4 V2.00	0	11. siRNA-IMPa2-25 PSF-A488 DAPI IMPa2-A546_z_TileScan_001 (Stage 26 of 49)	00-nef6L5Xde8e9xZjVefeCmP
