# Supplementary material for: Development of a pipeline for automated, high-throughput analysis of paraspeckle proteins reveals specific roles for importin α proteins
Source: Sci Rep. 2017 Feb 27;7:43323. doi: 10.1038/srep43323 (PMC5379994; doi:10.1038/srep43323)
Supplement: Supplementary Dataset SD1-I [file srep43323-s11.zip › I8P/8C2-siRNA-IMPa2-PSF/_/siRNA-IMPa2-25 PSF-A488 IMPa2-A546 DAPI 8C2-siRNA-IMP-a2-a4 V2.00_Statistics/siRNA-IMPa2-25 PSF-A488 IMPa2-A546 DAPI 8C2-siRNA-IMP-a2-a4 V2.00_Cell_Number_of_Voxels.csv]

Cell Number of Voxels
====================
Value	Unit	Category	Birth [s]	Death [s]	ID	OriginalID	Original Component Name	Original Component ID	Original Image Name	Original Image ID
186848		Cell	0.000	1.000	0	0	siRNA-IMPa2-25 PSF-A488 IMPa2-A546 DAPI 8C2-siRNA-IMP-a2-a4 V2.00	0	11. siRNA-IMPa2-25 PSF-A488 DAPI IMPa2-A546_a_TileScan_001 (Stage 1 of 49)	00-tuut64rcG9qMfRrah6yNkn
332851		Cell	0.000	1.000	1	1	siRNA-IMPa2-25 PSF-A488 IMPa2-A546 DAPI 8C2-siRNA-IMP-a2-a4 V2.00	0	11. siRNA-IMPa2-25 PSF-A488 DAPI IMPa2-A546_a_TileScan_001 (Stage 1 of 49)	00-tuut64rcG9qMfRrah6yNkn
401684		Cell	0.000	1.000	2	2	siRNA-IMPa2-25 PSF-A488 IMPa2-A546 DAPI 8C2-siRNA-IMP-a2-a4 V2.00	0	11. siRNA-IMPa2-25 PSF-A488 DAPI IMPa2-A546_a_TileScan_001 (Stage 1 of 49)	00-tuut64rcG9qMfRrah6yNkn
417614		Cell	0.000	1.000	3	3	siRNA-IMPa2-25 PSF-A488 IMPa2-A546 DAPI 8C2-siRNA-IMP-a2-a4 V2.00	0	11. siRNA-IMPa2-25 PSF-A488 DAPI IMPa2-A546_a_TileScan_001 (Stage 1 of 49)	00-tuut64rcG9qMfRrah6yNkn
136955		Cell	0.000	1.000	4	4	siRNA-IMPa2-25 PSF-A488 IMPa2-A546 DAPI 8C2-siRNA-IMP-a2-a4 V2.00	0	11. siRNA-IMPa2-25 PSF-A488 DAPI IMPa2-A546_a_TileScan_001 (Stage 1 of 49)	00-tuut64rcG9qMfRrah6yNkn
255158		Cell	0.000	1.000	5	5	siRNA-IMPa2-25 PSF-A488 IMPa2-A546 DAPI 8C2-siRNA-IMP-a2-a4 V2.00	0	11. siRNA-IMPa2-25 PSF-A488 DAPI IMPa2-A546_a_TileScan_001 (Stage 1 of 49)	00-tuut64rcG9qMfRrah6yNkn
418534		Cell	0.000	1.000	6	6	siRNA-IMPa2-25 PSF-A488 IMPa2-A546 DAPI 8C2-siRNA-IMP-a2-a4 V2.00	0	11. siRNA-IMPa2-25 PSF-A488 DAPI IMPa2-A546_a_TileScan_001 (Stage 1 of 49)	00-tuut64rcG9qMfRrah6yNkn
275611		Cell	0.000	1.000	7	7	siRNA-IMPa2-25 PSF-A488 IMPa2-A546 DAPI 8C2-siRNA-IMP-a2-a4 V2.00	0	11. siRNA-IMPa2-25 PSF-A488 DAPI IMPa2-A546_a_TileScan_001 (Stage 1 of 49)	00-tuut64rcG9qMfRrah6yNkn
342131		Cell	0.000	1.000	8	8	siRNA-IMPa2-25 PSF-A488 IMPa2-A546 DAPI 8C2-siRNA-IMP-a2-a4 V2.00	0	11. siRNA-IMPa2-25 PSF-A488 DAPI IMPa2-A546_a_TileScan_001 (Stage 1 of 49)	00-tuut64rcG9qMfRrah6yNkn
100876		Cell	0.000	1.000	9	0	siRNA-IMPa2-25 PSF-A488 IMPa2-A546 DAPI 8C2-siRNA-IMP-a2-a4 V2.00	0	11. siRNA-IMPa2-25 PSF-A488 DAPI IMPa2-A546_aa_TileScan_001 (Stage 27 of 49)	00-3Y6ncpzKTDi2tRwjhm77vC
284709		Cell	0.000	1.000	10	1	siRNA-IMPa2-25 PSF-A488 IMPa2-A546 DAPI 8C2-siRNA-IMP-a2-a4 V2.00	0	11. siRNA-IMPa2-25 PSF-A488 DAPI IMPa2-A546_aa_TileScan_001 (Stage 27 of 49)	00-3Y6ncpzKTDi2tRwjhm77vC
168100		Cell	0.000	1.000	11	2	siRNA-IMPa2-25 PSF-A488 IMPa2-A546 DAPI 8C2-siRNA-IMP-a2-a4 V2.00	0	11. siRNA-IMPa2-25 PSF-A488 DAPI IMPa2-A546_aa_TileScan_001 (Stage 27 of 49)	00-3Y6ncpzKTDi2tRwjhm77vC
154104		Cell	0.000	1.000	12	3	siRNA-IMPa2-25 PSF-A488 IMPa2-A546 DAPI 8C2-siRNA-IMP-a2-a4 V2.00	0	11. siRNA-IMPa2-25 PSF-A488 DAPI IMPa2-A546_aa_TileScan_001 (Stage 27 of 49)	00-3Y6ncpzKTDi2tRwjhm77vC
996127		Cell	0.000	1.000	13	4	siRNA-IMPa2-25 PSF-A488 IMPa2-A546 DAPI 8C2-siRNA-IMP-a2-a4 V2.00	0	11. siRNA-IMPa2-25 PSF-A488 DAPI IMPa2-A546_aa_TileScan_001 (Stage 27 of 49)	00-3Y6ncpzKTDi2tRwjhm77vC
369088		Cell	0.000	1.000	14	5	siRNA-IMPa2-25 PSF-A488 IMPa2-A546 DAPI 8C2-siRNA-IMP-a2-a4 V2.00	0	11. siRNA-IMPa2-25 PSF-A488 DAPI IMPa2-A546_aa_TileScan_001 (Stage 27 of 49)	00-3Y6ncpzKTDi2tRwjhm77vC
213341		Cell	0.000	1.000	15	6	siRNA-IMPa2-25 PSF-A488 IMPa2-A546 DAPI 8C2-siRNA-IMP-a2-a4 V2.00	0	11. siRNA-IMPa2-25 PSF-A488 DAPI IMPa2-A546_aa_TileScan_001 (Stage 27 of 49)	00-3Y6ncpzKTDi2tRwjhm77vC
86657		Cell	0.000	1.000	16	7	siRNA-IMPa2-25 PSF-A488 IMPa2-A546 DAPI 8C2-siRNA-IMP-a2-a4 V2.00	0	11. siRNA-IMPa2-25 PSF-A488 DAPI IMPa2-A546_aa_TileScan_001 (Stage 27 of 49)	00-3Y6ncpzKTDi2tRwjhm77vC
240335		Cell	0.000	1.000	17	8	siRNA-IMPa2-25 PSF-A488 IMPa2-A546 DAPI 8C2-siRNA-IMP-a2-a4 V2.00	0	11. siRNA-IMPa2-25 PSF-A488 DAPI IMPa2-A546_aa_TileScan_001 (Stage 27 of 49)	00-3Y6ncpzKTDi2tRwjhm77vC
48959		Cell	0.000	1.000	18	9	siRNA-IMPa2-25 PSF-A488 IMPa2-A546 DAPI 8C2-siRNA-IMP-a2-a4 V2.00	0	11. siRNA-IMPa2-25 PSF-A488 DAPI IMPa2-A546_aa_TileScan_001 (Stage 27 of 49)	00-3Y6ncpzKTDi2tRwjhm77vC
122332		Cell	0.000	1.000	19	10	siRNA-IMPa2-25 PSF-A488 IMPa2-A546 DAPI 8C2-siRNA-IMP-a2-a4 V2.00	0	11. siRNA-IMPa2-25 PSF-A488 DAPI IMPa2-A546_aa_TileScan_001 (Stage 27 of 49)	00-3Y6ncpzKTDi2tRwjhm77vC
594864		Cell	0.000	1.000	20	0	siRNA-IMPa2-25 PSF-A488 IMPa2-A546 DAPI 8C2-siRNA-IMP-a2-a4 V2.00	0	11. siRNA-IMPa2-25 PSF-A488 DAPI IMPa2-A546_ab_TileScan_001 (Stage 28 of 49)	00-8FB4aQMXchBLWZcG5NF9zg
96286		Cell	0.000	1.000	21	1	siRNA-IMPa2-25 PSF-A488 IMPa2-A546 DAPI 8C2-siRNA-IMP-a2-a4 V2.00	0	11. siRNA-IMPa2-25 PSF-A488 DAPI IMPa2-A546_ab_TileScan_001 (Stage 28 of 49)	00-8FB4aQMXchBLWZcG5NF9zg
500568		Cell	0.000	1.000	22	2	siRNA-IMPa2-25 PSF-A488 IMPa2-A546 DAPI 8C2-siRNA-IMP-a2-a4 V2.00	0	11. siRNA-IMPa2-25 PSF-A488 DAPI IMPa2-A546_ab_TileScan_001 (Stage 28 of 49)	00-8FB4aQMXchBLWZcG5NF9zg
550741		Cell	0.000	1.000	23	3	siRNA-IMPa2-25 PSF-A488 IMPa2-A546 DAPI 8C2-siRNA-IMP-a2-a4 V2.00	0	11. siRNA-IMPa2-25 PSF-A488 DAPI IMPa2-A546_ab_TileScan_001 (Stage 28 of 49)	00-8FB4aQMXchBLWZcG5NF9zg
503566		Cell	0.000	1.000	24	4	siRNA-IMPa2-25 PSF-A488 IMPa2-A546 DAPI 8C2-siRNA-IMP-a2-a4 V2.00	0	11. siRNA-IMPa2-25 PSF-A488 DAPI IMPa2-A546_ab_TileScan_001 (Stage 28 of 49)	00-8FB4aQMXchBLWZcG5NF9zg
590524		Cell	0.000	1.000	25	5	siRNA-IMPa2-25 PSF-A488 IMPa2-A546 DAPI 8C2-siRNA-IMP-a2-a4 V2.00	0	11. siRNA-IMPa2-25 PSF-A488 DAPI IMPa2-A546_ab_TileScan_001 (Stage 28 of 49)	00-8FB4aQMXchBLWZcG5NF9zg
237876		Cell	0.000	1.000	26	6	siRNA-IMPa2-25 PSF-A488 IMPa2-A546 DAPI 8C2-siRNA-IMP-a2-a4 V2.00	0	11. siRNA-IMPa2-25 PSF-A488 DAPI IMPa2-A546_ab_TileScan_001 (Stage 28 of 49)	00-8FB4aQMXchBLWZcG5NF9zg
570882		Cell	0.000	1.000	27	7	siRNA-IMPa2-25 PSF-A488 IMPa2-A546 DAPI 8C2-siRNA-IMP-a2-a4 V2.00	0	11. siRNA-IMPa2-25 PSF-A488 DAPI IMPa2-A546_ab_TileScan_001 (Stage 28 of 49)	00-8FB4aQMXchBLWZcG5NF9zg
84009		Cell	0.000	1.000	28	8	siRNA-IMPa2-25 PSF-A488 IMPa2-A546 DAPI 8C2-siRNA-IMP-a2-a4 V2.00	0	11. siRNA-IMPa2-25 PSF-A488 DAPI IMPa2-A546_ab_TileScan_001 (Stage 28 of 49)	00-8FB4aQMXchBLWZcG5NF9zg
535120		Cell	0.000	1.000	29	9	siRNA-IMPa2-25 PSF-A488 IMPa2-A546 DAPI 8C2-siRNA-IMP-a2-a4 V2.00	0	11. siRNA-IMPa2-25 PSF-A488 DAPI IMPa2-A546_ab_TileScan_001 (Stage 28 of 49)	00-8FB4aQMXchBLWZcG5NF9zg
119246		Cell	0.000	1.000	30	10	siRNA-IMPa2-25 PSF-A488 IMPa2-A546 DAPI 8C2-siRNA-IMP-a2-a4 V2.00	0	11. siRNA-IMPa2-25 PSF-A488 DAPI IMPa2-A546_ab_TileScan_001 (Stage 28 of 49)	00-8FB4aQMXchBLWZcG5NF9zg
396445		Cell	0.000	1.000	31	11	siRNA-IMPa2-25 PSF-A488 IMPa2-A546 DAPI 8C2-siRNA-IMP-a2-a4 V2.00	0	11. siRNA-IMPa2-25 PSF-A488 DAPI IMPa2-A546_ab_TileScan_001 (Stage 28 of 49)	00-8FB4aQMXchBLWZcG5NF9zg
680266		Cell	0.000	1.000	32	12	siRNA-IMPa2-25 PSF-A488 IMPa2-A546 DAPI 8C2-siRNA-IMP-a2-a4 V2.00	0	11. siRNA-IMPa2-25 PSF-A488 DAPI IMPa2-A546_ab_TileScan_001 (Stage 28 of 49)	00-8FB4aQMXchBLWZcG5NF9zg
355169		Cell	0.000	1.000	33	13	siRNA-IMPa2-25 PSF-A488 IMPa2-A546 DAPI 8C2-siRNA-IMP-a2-a4 V2.00	0	11. siRNA-IMPa2-25 PSF-A488 DAPI IMPa2-A546_ab_TileScan_001 (Stage 28 of 49)	00-8FB4aQMXchBLWZcG5NF9zg
38763		Cell	0.000	1.000	34	0	siRNA-IMPa2-25 PSF-A488 IMPa2-A546 DAPI 8C2-siRNA-IMP-a2-a4 V2.00	0	11. siRNA-IMPa2-25 PSF-A488 DAPI IMPa2-A546_ac_TileScan_001 (Stage 29 of 49)	00-FjbhSLmBsKT9nCxPFQ4Lk
587549		Cell	0.000	1.000	35	1	siRNA-IMPa2-25 PSF-A488 IMPa2-A546 DAPI 8C2-siRNA-IMP-a2-a4 V2.00	0	11. siRNA-IMPa2-25 PSF-A488 DAPI IMPa2-A546_ac_TileScan_001 (Stage 29 of 49)	00-FjbhSLmBsKT9nCxPFQ4Lk
754860		Cell	0.000	1.000	36	2	siRNA-IMPa2-25 PSF-A488 IMPa2-A546 DAPI 8C2-siRNA-IMP-a2-a4 V2.00	0	11. siRNA-IMPa2-25 PSF-A488 DAPI IMPa2-A546_ac_TileScan_001 (Stage 29 of 49)	00-FjbhSLmBsKT9nCxPFQ4Lk
546458		Cell	0.000	1.000	37	3	siRNA-IMPa2-25 PSF-A488 IMPa2-A546 DAPI 8C2-siRNA-IMP-a2-a4 V2.00	0	11. siRNA-IMPa2-25 PSF-A488 DAPI IMPa2-A546_ac_TileScan_001 (Stage 29 of 49)	00-FjbhSLmBsKT9nCxPFQ4Lk
246987		Cell	0.000	1.000	38	4	siRNA-IMPa2-25 PSF-A488 IMPa2-A546 DAPI 8C2-siRNA-IMP-a2-a4 V2.00	0	11. siRNA-IMPa2-25 PSF-A488 DAPI IMPa2-A546_ac_TileScan_001 (Stage 29 of 49)	00-FjbhSLmBsKT9nCxPFQ4Lk
59960		Cell	0.000	1.000	39	5	siRNA-IMPa2-25 PSF-A488 IMPa2-A546 DAPI 8C2-siRNA-IMP-a2-a4 V2.00	0	11. siRNA-IMPa2-25 PSF-A488 DAPI IMPa2-A546_ac_TileScan_001 (Stage 29 of 49)	00-FjbhSLmBsKT9nCxPFQ4Lk
416188		Cell	0.000	1.000	40	6	siRNA-IMPa2-25 PSF-A488 IMPa2-A546 DAPI 8C2-siRNA-IMP-a2-a4 V2.00	0	11. siRNA-IMPa2-25 PSF-A488 DAPI IMPa2-A546_ac_TileScan_001 (Stage 29 of 49)	00-FjbhSLmBsKT9nCxPFQ4Lk
537574		Cell	0.000	1.000	41	7	siRNA-IMPa2-25 PSF-A488 IMPa2-A546 DAPI 8C2-siRNA-IMP-a2-a4 V2.00	0	11. siRNA-IMPa2-25 PSF-A488 DAPI IMPa2-A546_ac_TileScan_001 (Stage 29 of 49)	00-FjbhSLmBsKT9nCxPFQ4Lk
390032		Cell	0.000	1.000	42	8	siRNA-IMPa2-25 PSF-A488 IMPa2-A546 DAPI 8C2-siRNA-IMP-a2-a4 V2.00	0	11. siRNA-IMPa2-25 PSF-A488 DAPI IMPa2-A546_ac_TileScan_001 (Stage 29 of 49)	00-FjbhSLmBsKT9nCxPFQ4Lk
59328		Cell	0.000	1.000	43	9	siRNA-IMPa2-25 PSF-A488 IMPa2-A546 DAPI 8C2-siRNA-IMP-a2-a4 V2.00	0	11. siRNA-IMPa2-25 PSF-A488 DAPI IMPa2-A546_ac_TileScan_001 (Stage 29 of 49)	00-FjbhSLmBsKT9nCxPFQ4Lk
422610		Cell	0.000	1.000	44	10	siRNA-IMPa2-25 PSF-A488 IMPa2-A546 DAPI 8C2-siRNA-IMP-a2-a4 V2.00	0	11. siRNA-IMPa2-25 PSF-A488 DAPI IMPa2-A546_ac_TileScan_001 (Stage 29 of 49)	00-FjbhSLmBsKT9nCxPFQ4Lk
332441		Cell	0.000	1.000	45	11	siRNA-IMPa2-25 PSF-A488 IMPa2-A546 DAPI 8C2-siRNA-IMP-a2-a4 V2.00	0	11. siRNA-IMPa2-25 PSF-A488 DAPI IMPa2-A546_ac_TileScan_001 (Stage 29 of 49)	00-FjbhSLmBsKT9nCxPFQ4Lk
550488		Cell	0.000	1.000	46	12	siRNA-IMPa2-25 PSF-A488 IMPa2-A546 DAPI 8C2-siRNA-IMP-a2-a4 V2.00	0	11. siRNA-IMPa2-25 PSF-A488 DAPI IMPa2-A546_ac_TileScan_001 (Stage 29 of 49)	00-FjbhSLmBsKT9nCxPFQ4Lk
478496		Cell	0.000	1.000	47	13	siRNA-IMPa2-25 PSF-A488 IMPa2-A546 DAPI 8C2-siRNA-IMP-a2-a4 V2.00	0	11. siRNA-IMPa2-25 PSF-A488 DAPI IMPa2-A546_ac_TileScan_001 (Stage 29 of 49)	00-FjbhSLmBsKT9nCxPFQ4Lk
366946		Cell	0.000	1.000	48	14	siRNA-IMPa2-25 PSF-A488 IMPa2-A546 DAPI 8C2-siRNA-IMP-a2-a4 V2.00	0	11. siRNA-IMPa2-25 PSF-A488 DAPI IMPa2-A546_ac_TileScan_001 (Stage 29 of 49)	00-FjbhSLmBsKT9nCxPFQ4Lk
335487		Cell	0.000	1.000	49	15	siRNA-IMPa2-25 PSF-A488 IMPa2-A546 DAPI 8C2-siRNA-IMP-a2-a4 V2.00	0	11. siRNA-IMPa2-25 PSF-A488 DAPI IMPa2-A546_ac_TileScan_001 (Stage 29 of 49)	00-FjbhSLmBsKT9nCxPFQ4Lk
311644		Cell	0.000	1.000	50	16	siRNA-IMPa2-25 PSF-A488 IMPa2-A546 DAPI 8C2-siRNA-IMP-a2-a4 V2.00	0	11. siRNA-IMPa2-25 PSF-A488 DAPI IMPa2-A546_ac_TileScan_001 (Stage 29 of 49)	00-FjbhSLmBsKT9nCxPFQ4Lk
705252		Cell	0.000	1.000	51	17	siRNA-IMPa2-25 PSF-A488 IMPa2-A546 DAPI 8C2-siRNA-IMP-a2-a4 V2.00	0	11. siRNA-IMPa2-25 PSF-A488 DAPI IMPa2-A546_ac_TileScan_001 (Stage 29 of 49)	00-FjbhSLmBsKT9nCxPFQ4Lk
35925		Cell	0.000	1.000	52	18	siRNA-IMPa2-25 PSF-A488 IMPa2-A546 DAPI 8C2-siRNA-IMP-a2-a4 V2.00	0	11. siRNA-IMPa2-25 PSF-A488 DAPI IMPa2-A546_ac_TileScan_001 (Stage 29 of 49)	00-FjbhSLmBsKT9nCxPFQ4Lk
557359		Cell	0.000	1.000	53	19	siRNA-IMPa2-25 PSF-A488 IMPa2-A546 DAPI 8C2-siRNA-IMP-a2-a4 V2.00	0	11. siRNA-IMPa2-25 PSF-A488 DAPI IMPa2-A546_ac_TileScan_001 (Stage 29 of 49)	00-FjbhSLmBsKT9nCxPFQ4Lk
399326		Cell	0.000	1.000	54	20	siRNA-IMPa2-25 PSF-A488 IMPa2-A546 DAPI 8C2-siRNA-IMP-a2-a4 V2.00	0	11. siRNA-IMPa2-25 PSF-A488 DAPI IMPa2-A546_ac_TileScan_001 (Stage 29 of 49)	00-FjbhSLmBsKT9nCxPFQ4Lk
523053		Cell	0.000	1.000	55	21	siRNA-IMPa2-25 PSF-A488 IMPa2-A546 DAPI 8C2-siRNA-IMP-a2-a4 V2.00	0	11. siRNA-IMPa2-25 PSF-A488 DAPI IMPa2-A546_ac_TileScan_001 (Stage 29 of 49)	00-FjbhSLmBsKT9nCxPFQ4Lk
40415		Cell	0.000	1.000	56	0	siRNA-IMPa2-25 PSF-A488 IMPa2-A546 DAPI 8C2-siRNA-IMP-a2-a4 V2.00	0	11. siRNA-IMPa2-25 PSF-A488 DAPI IMPa2-A546_ad_TileScan_001 (Stage 30 of 49)	00-DAjxu6jE3szXPXHXECyeXL
46377		Cell	0.000	1.000	57	1	siRNA-IMPa2-25 PSF-A488 IMPa2-A546 DAPI 8C2-siRNA-IMP-a2-a4 V2.00	0	11. siRNA-IMPa2-25 PSF-A488 DAPI IMPa2-A546_ad_TileScan_001 (Stage 30 of 49)	00-DAjxu6jE3szXPXHXECyeXL
30937		Cell	0.000	1.000	58	2	siRNA-IMPa2-25 PSF-A488 IMPa2-A546 DAPI 8C2-siRNA-IMP-a2-a4 V2.00	0	11. siRNA-IMPa2-25 PSF-A488 DAPI IMPa2-A546_ad_TileScan_001 (Stage 30 of 49)	00-DAjxu6jE3szXPXHXECyeXL
372316		Cell	0.000	1.000	59	3	siRNA-IMPa2-25 PSF-A488 IMPa2-A546 DAPI 8C2-siRNA-IMP-a2-a4 V2.00	0	11. siRNA-IMPa2-25 PSF-A488 DAPI IMPa2-A546_ad_TileScan_001 (Stage 30 of 49)	00-DAjxu6jE3szXPXHXECyeXL
308149		Cell	0.000	1.000	60	4	siRNA-IMPa2-25 PSF-A488 IMPa2-A546 DAPI 8C2-siRNA-IMP-a2-a4 V2.00	0	11. siRNA-IMPa2-25 PSF-A488 DAPI IMPa2-A546_ad_TileScan_001 (Stage 30 of 49)	00-DAjxu6jE3szXPXHXECyeXL
265003		Cell	0.000	1.000	61	5	siRNA-IMPa2-25 PSF-A488 IMPa2-A546 DAPI 8C2-siRNA-IMP-a2-a4 V2.00	0	11. siRNA-IMPa2-25 PSF-A488 DAPI IMPa2-A546_ad_TileScan_001 (Stage 30 of 49)	00-DAjxu6jE3szXPXHXECyeXL
384407		Cell	0.000	1.000	62	6	siRNA-IMPa2-25 PSF-A488 IMPa2-A546 DAPI 8C2-siRNA-IMP-a2-a4 V2.00	0	11. siRNA-IMPa2-25 PSF-A488 DAPI IMPa2-A546_ad_TileScan_001 (Stage 30 of 49)	00-DAjxu6jE3szXPXHXECyeXL
128495		Cell	0.000	1.000	63	7	siRNA-IMPa2-25 PSF-A488 IMPa2-A546 DAPI 8C2-siRNA-IMP-a2-a4 V2.00	0	11. siRNA-IMPa2-25 PSF-A488 DAPI IMPa2-A546_ad_TileScan_001 (Stage 30 of 49)	00-DAjxu6jE3szXPXHXECyeXL
175445		Cell	0.000	1.000	64	8	siRNA-IMPa2-25 PSF-A488 IMPa2-A546 DAPI 8C2-siRNA-IMP-a2-a4 V2.00	0	11. siRNA-IMPa2-25 PSF-A488 DAPI IMPa2-A546_ad_TileScan_001 (Stage 30 of 49)	00-DAjxu6jE3szXPXHXECyeXL
577693		Cell	0.000	1.000	65	9	siRNA-IMPa2-25 PSF-A488 IMPa2-A546 DAPI 8C2-siRNA-IMP-a2-a4 V2.00	0	11. siRNA-IMPa2-25 PSF-A488 DAPI IMPa2-A546_ad_TileScan_001 (Stage 30 of 49)	00-DAjxu6jE3szXPXHXECyeXL
119564		Cell	0.000	1.000	66	10	siRNA-IMPa2-25 PSF-A488 IMPa2-A546 DAPI 8C2-siRNA-IMP-a2-a4 V2.00	0	11. siRNA-IMPa2-25 PSF-A488 DAPI IMPa2-A546_ad_TileScan_001 (Stage 30 of 49)	00-DAjxu6jE3szXPXHXECyeXL
35132		Cell	0.000	1.000	67	11	siRNA-IMPa2-25 PSF-A488 IMPa2-A546 DAPI 8C2-siRNA-IMP-a2-a4 V2.00	0	11. siRNA-IMPa2-25 PSF-A488 DAPI IMPa2-A546_ad_TileScan_001 (Stage 30 of 49)	00-DAjxu6jE3szXPXHXECyeXL
58064		Cell	0.000	1.000	68	12	siRNA-IMPa2-25 PSF-A488 IMPa2-A546 DAPI 8C2-siRNA-IMP-a2-a4 V2.00	0	11. siRNA-IMPa2-25 PSF-A488 DAPI IMPa2-A546_ad_TileScan_001 (Stage 30 of 49)	00-DAjxu6jE3szXPXHXECyeXL
691301		Cell	0.000	1.000	69	13	siRNA-IMPa2-25 PSF-A488 IMPa2-A546 DAPI 8C2-siRNA-IMP-a2-a4 V2.00	0	11. siRNA-IMPa2-25 PSF-A488 DAPI IMPa2-A546_ad_TileScan_001 (Stage 30 of 49)	00-DAjxu6jE3szXPXHXECyeXL
348633		Cell	0.000	1.000	70	14	siRNA-IMPa2-25 PSF-A488 IMPa2-A546 DAPI 8C2-siRNA-IMP-a2-a4 V2.00	0	11. siRNA-IMPa2-25 PSF-A488 DAPI IMPa2-A546_ad_TileScan_001 (Stage 30 of 49)	00-DAjxu6jE3szXPXHXECyeXL
521317		Cell	0.000	1.000	71	15	siRNA-IMPa2-25 PSF-A488 IMPa2-A546 DAPI 8C2-siRNA-IMP-a2-a4 V2.00	0	11. siRNA-IMPa2-25 PSF-A488 DAPI IMPa2-A546_ad_TileScan_001 (Stage 30 of 49)	00-DAjxu6jE3szXPXHXECyeXL
365238		Cell	0.000	1.000	72	16	siRNA-IMPa2-25 PSF-A488 IMPa2-A546 DAPI 8C2-siRNA-IMP-a2-a4 V2.00	0	11. siRNA-IMPa2-25 PSF-A488 DAPI IMPa2-A546_ad_TileScan_001 (Stage 30 of 49)	00-DAjxu6jE3szXPXHXECyeXL
268577		Cell	0.000	1.000	73	17	siRNA-IMPa2-25 PSF-A488 IMPa2-A546 DAPI 8C2-siRNA-IMP-a2-a4 V2.00	0	11. siRNA-IMPa2-25 PSF-A488 DAPI IMPa2-A546_ad_TileScan_001 (Stage 30 of 49)	00-DAjxu6jE3szXPXHXECyeXL
256206		Cell	0.000	1.000	74	18	siRNA-IMPa2-25 PSF-A488 IMPa2-A546 DAPI 8C2-siRNA-IMP-a2-a4 V2.00	0	11. siRNA-IMPa2-25 PSF-A488 DAPI IMPa2-A546_ad_TileScan_001 (Stage 30 of 49)	00-DAjxu6jE3szXPXHXECyeXL
320348		Cell	0.000	1.000	75	19	siRNA-IMPa2-25 PSF-A488 IMPa2-A546 DAPI 8C2-siRNA-IMP-a2-a4 V2.00	0	11. siRNA-IMPa2-25 PSF-A488 DAPI IMPa2-A546_ad_TileScan_001 (Stage 30 of 49)	00-DAjxu6jE3szXPXHXECyeXL
43413		Cell	0.000	1.000	76	20	siRNA-IMPa2-25 PSF-A488 IMPa2-A546 DAPI 8C2-siRNA-IMP-a2-a4 V2.00	0	11. siRNA-IMPa2-25 PSF-A488 DAPI IMPa2-A546_ad_TileScan_001 (Stage 30 of 49)	00-DAjxu6jE3szXPXHXECyeXL
332447		Cell	0.000	1.000	77	21	siRNA-IMPa2-25 PSF-A488 IMPa2-A546 DAPI 8C2-siRNA-IMP-a2-a4 V2.00	0	11. siRNA-IMPa2-25 PSF-A488 DAPI IMPa2-A546_ad_TileScan_001 (Stage 30 of 49)	00-DAjxu6jE3szXPXHXECyeXL
242936		Cell	0.000	1.000	78	22	siRNA-IMPa2-25 PSF-A488 IMPa2-A546 DAPI 8C2-siRNA-IMP-a2-a4 V2.00	0	11. siRNA-IMPa2-25 PSF-A488 DAPI IMPa2-A546_ad_TileScan_001 (Stage 30 of 49)	00-DAjxu6jE3szXPXHXECyeXL
174578		Cell	0.000	1.000	79	23	siRNA-IMPa2-25 PSF-A488 IMPa2-A546 DAPI 8C2-siRNA-IMP-a2-a4 V2.00	0	11. siRNA-IMPa2-25 PSF-A488 DAPI IMPa2-A546_ad_TileScan_001 (Stage 30 of 49)	00-DAjxu6jE3szXPXHXECyeXL
246266		Cell	0.000	1.000	80	24	siRNA-IMPa2-25 PSF-A488 IMPa2-A546 DAPI 8C2-siRNA-IMP-a2-a4 V2.00	0	11. siRNA-IMPa2-25 PSF-A488 DAPI IMPa2-A546_ad_TileScan_001 (Stage 30 of 49)	00-DAjxu6jE3szXPXHXECyeXL
383922		Cell	0.000	1.000	81	25	siRNA-IMPa2-25 PSF-A488 IMPa2-A546 DAPI 8C2-siRNA-IMP-a2-a4 V2.00	0	11. siRNA-IMPa2-25 PSF-A488 DAPI IMPa2-A546_ad_TileScan_001 (Stage 30 of 49)	00-DAjxu6jE3szXPXHXECyeXL
388414		Cell	0.000	1.000	82	26	siRNA-IMPa2-25 PSF-A488 IMPa2-A546 DAPI 8C2-siRNA-IMP-a2-a4 V2.00	0	11. siRNA-IMPa2-25 PSF-A488 DAPI IMPa2-A546_ad_TileScan_001 (Stage 30 of 49)	00-DAjxu6jE3szXPXHXECyeXL
50328		Cell	0.000	1.000	83	27	siRNA-IMPa2-25 PSF-A488 IMPa2-A546 DAPI 8C2-siRNA-IMP-a2-a4 V2.00	0	11. siRNA-IMPa2-25 PSF-A488 DAPI IMPa2-A546_ad_TileScan_001 (Stage 30 of 49)	00-DAjxu6jE3szXPXHXECyeXL
329786		Cell	0.000	1.000	84	0	siRNA-IMPa2-25 PSF-A488 IMPa2-A546 DAPI 8C2-siRNA-IMP-a2-a4 V2.00	0	11. siRNA-IMPa2-25 PSF-A488 DAPI IMPa2-A546_ae_TileScan_001 (Stage 31 of 49)	00-eQLbgsRX6MGP49hyJYgZki
175822		Cell	0.000	1.000	85	1	siRNA-IMPa2-25 PSF-A488 IMPa2-A546 DAPI 8C2-siRNA-IMP-a2-a4 V2.00	0	11. siRNA-IMPa2-25 PSF-A488 DAPI IMPa2-A546_ae_TileScan_001 (Stage 31 of 49)	00-eQLbgsRX6MGP49hyJYgZki
180563		Cell	0.000	1.000	86	2	siRNA-IMPa2-25 PSF-A488 IMPa2-A546 DAPI 8C2-siRNA-IMP-a2-a4 V2.00	0	11. siRNA-IMPa2-25 PSF-A488 DAPI IMPa2-A546_ae_TileScan_001 (Stage 31 of 49)	00-eQLbgsRX6MGP49hyJYgZki
498439		Cell	0.000	1.000	87	3	siRNA-IMPa2-25 PSF-A488 IMPa2-A546 DAPI 8C2-siRNA-IMP-a2-a4 V2.00	0	11. siRNA-IMPa2-25 PSF-A488 DAPI IMPa2-A546_ae_TileScan_001 (Stage 31 of 49)	00-eQLbgsRX6MGP49hyJYgZki
480717		Cell	0.000	1.000	88	4	siRNA-IMPa2-25 PSF-A488 IMPa2-A546 DAPI 8C2-siRNA-IMP-a2-a4 V2.00	0	11. siRNA-IMPa2-25 PSF-A488 DAPI IMPa2-A546_ae_TileScan_001 (Stage 31 of 49)	00-eQLbgsRX6MGP49hyJYgZki
650416		Cell	0.000	1.000	89	5	siRNA-IMPa2-25 PSF-A488 IMPa2-A546 DAPI 8C2-siRNA-IMP-a2-a4 V2.00	0	11. siRNA-IMPa2-25 PSF-A488 DAPI IMPa2-A546_ae_TileScan_001 (Stage 31 of 49)	00-eQLbgsRX6MGP49hyJYgZki
312509		Cell	0.000	1.000	90	6	siRNA-IMPa2-25 PSF-A488 IMPa2-A546 DAPI 8C2-siRNA-IMP-a2-a4 V2.00	0	11. siRNA-IMPa2-25 PSF-A488 DAPI IMPa2-A546_ae_TileScan_001 (Stage 31 of 49)	00-eQLbgsRX6MGP49hyJYgZki
357147		Cell	0.000	1.000	91	7	siRNA-IMPa2-25 PSF-A488 IMPa2-A546 DAPI 8C2-siRNA-IMP-a2-a4 V2.00	0	11. siRNA-IMPa2-25 PSF-A488 DAPI IMPa2-A546_ae_TileScan_001 (Stage 31 of 49)	00-eQLbgsRX6MGP49hyJYgZki
115730		Cell	0.000	1.000	92	8	siRNA-IMPa2-25 PSF-A488 IMPa2-A546 DAPI 8C2-siRNA-IMP-a2-a4 V2.00	0	11. siRNA-IMPa2-25 PSF-A488 DAPI IMPa2-A546_ae_TileScan_001 (Stage 31 of 49)	00-eQLbgsRX6MGP49hyJYgZki
339166		Cell	0.000	1.000	93	9	siRNA-IMPa2-25 PSF-A488 IMPa2-A546 DAPI 8C2-siRNA-IMP-a2-a4 V2.00	0	11. siRNA-IMPa2-25 PSF-A488 DAPI IMPa2-A546_ae_TileScan_001 (Stage 31 of 49)	00-eQLbgsRX6MGP49hyJYgZki
223844		Cell	0.000	1.000	94	10	siRNA-IMPa2-25 PSF-A488 IMPa2-A546 DAPI 8C2-siRNA-IMP-a2-a4 V2.00	0	11. siRNA-IMPa2-25 PSF-A488 DAPI IMPa2-A546_ae_TileScan_001 (Stage 31 of 49)	00-eQLbgsRX6MGP49hyJYgZki
109702		Cell	0.000	1.000	95	11	siRNA-IMPa2-25 PSF-A488 IMPa2-A546 DAPI 8C2-siRNA-IMP-a2-a4 V2.00	0	11. siRNA-IMPa2-25 PSF-A488 DAPI IMPa2-A546_ae_TileScan_001 (Stage 31 of 49)	00-eQLbgsRX6MGP49hyJYgZki
220555		Cell	0.000	1.000	96	12	siRNA-IMPa2-25 PSF-A488 IMPa2-A546 DAPI 8C2-siRNA-IMP-a2-a4 V2.00	0	11. siRNA-IMPa2-25 PSF-A488 DAPI IMPa2-A546_ae_TileScan_001 (Stage 31 of 49)	00-eQLbgsRX6MGP49hyJYgZki
213111		Cell	0.000	1.000	97	13	siRNA-IMPa2-25 PSF-A488 IMPa2-A546 DAPI 8C2-siRNA-IMP-a2-a4 V2.00	0	11. siRNA-IMPa2-25 PSF-A488 DAPI IMPa2-A546_ae_TileScan_001 (Stage 31 of 49)	00-eQLbgsRX6MGP49hyJYgZki
91386		Cell	0.000	1.000	98	0	siRNA-IMPa2-25 PSF-A488 IMPa2-A546 DAPI 8C2-siRNA-IMP-a2-a4 V2.00	0	11. siRNA-IMPa2-25 PSF-A488 DAPI IMPa2-A546_af_TileScan_001 (Stage 32 of 49)	00-ezp7RxXQNHzhopPByEazoG
229605		Cell	0.000	1.000	99	1	siRNA-IMPa2-25 PSF-A488 IMPa2-A546 DAPI 8C2-siRNA-IMP-a2-a4 V2.00	0	11. siRNA-IMPa2-25 PSF-A488 DAPI IMPa2-A546_af_TileScan_001 (Stage 32 of 49)	00-ezp7RxXQNHzhopPByEazoG
227100		Cell	0.000	1.000	100	2	siRNA-IMPa2-25 PSF-A488 IMPa2-A546 DAPI 8C2-siRNA-IMP-a2-a4 V2.00	0	11. siRNA-IMPa2-25 PSF-A488 DAPI IMPa2-A546_af_TileScan_001 (Stage 32 of 49)	00-ezp7RxXQNHzhopPByEazoG
109529		Cell	0.000	1.000	101	3	siRNA-IMPa2-25 PSF-A488 IMPa2-A546 DAPI 8C2-siRNA-IMP-a2-a4 V2.00	0	11. siRNA-IMPa2-25 PSF-A488 DAPI IMPa2-A546_af_TileScan_001 (Stage 32 of 49)	00-ezp7RxXQNHzhopPByEazoG
357217		Cell	0.000	1.000	102	4	siRNA-IMPa2-25 PSF-A488 IMPa2-A546 DAPI 8C2-siRNA-IMP-a2-a4 V2.00	0	11. siRNA-IMPa2-25 PSF-A488 DAPI IMPa2-A546_af_TileScan_001 (Stage 32 of 49)	00-ezp7RxXQNHzhopPByEazoG
103107		Cell	0.000	1.000	103	5	siRNA-IMPa2-25 PSF-A488 IMPa2-A546 DAPI 8C2-siRNA-IMP-a2-a4 V2.00	0	11. siRNA-IMPa2-25 PSF-A488 DAPI IMPa2-A546_af_TileScan_001 (Stage 32 of 49)	00-ezp7RxXQNHzhopPByEazoG
289248		Cell	0.000	1.000	104	6	siRNA-IMPa2-25 PSF-A488 IMPa2-A546 DAPI 8C2-siRNA-IMP-a2-a4 V2.00	0	11. siRNA-IMPa2-25 PSF-A488 DAPI IMPa2-A546_af_TileScan_001 (Stage 32 of 49)	00-ezp7RxXQNHzhopPByEazoG
91712		Cell	0.000	1.000	105	0	siRNA-IMPa2-25 PSF-A488 IMPa2-A546 DAPI 8C2-siRNA-IMP-a2-a4 V2.00	0	11. siRNA-IMPa2-25 PSF-A488 DAPI IMPa2-A546_ag_TileScan_001 (Stage 33 of 49)	00-BqEhSgGYdgxQjcGRvHdAxR
134917		Cell	0.000	1.000	106	1	siRNA-IMPa2-25 PSF-A488 IMPa2-A546 DAPI 8C2-siRNA-IMP-a2-a4 V2.00	0	11. siRNA-IMPa2-25 PSF-A488 DAPI IMPa2-A546_ag_TileScan_001 (Stage 33 of 49)	00-BqEhSgGYdgxQjcGRvHdAxR
437109		Cell	0.000	1.000	107	2	siRNA-IMPa2-25 PSF-A488 IMPa2-A546 DAPI 8C2-siRNA-IMP-a2-a4 V2.00	0	11. siRNA-IMPa2-25 PSF-A488 DAPI IMPa2-A546_ag_TileScan_001 (Stage 33 of 49)	00-BqEhSgGYdgxQjcGRvHdAxR
458107		Cell	0.000	1.000	108	3	siRNA-IMPa2-25 PSF-A488 IMPa2-A546 DAPI 8C2-siRNA-IMP-a2-a4 V2.00	0	11. siRNA-IMPa2-25 PSF-A488 DAPI IMPa2-A546_ag_TileScan_001 (Stage 33 of 49)	00-BqEhSgGYdgxQjcGRvHdAxR
434384		Cell	0.000	1.000	109	4	siRNA-IMPa2-25 PSF-A488 IMPa2-A546 DAPI 8C2-siRNA-IMP-a2-a4 V2.00	0	11. siRNA-IMPa2-25 PSF-A488 DAPI IMPa2-A546_ag_TileScan_001 (Stage 33 of 49)	00-BqEhSgGYdgxQjcGRvHdAxR
677860		Cell	0.000	1.000	110	5	siRNA-IMPa2-25 PSF-A488 IMPa2-A546 DAPI 8C2-siRNA-IMP-a2-a4 V2.00	0	11. siRNA-IMPa2-25 PSF-A488 DAPI IMPa2-A546_ag_TileScan_001 (Stage 33 of 49)	00-BqEhSgGYdgxQjcGRvHdAxR
513460		Cell	0.000	1.000	111	6	siRNA-IMPa2-25 PSF-A488 IMPa2-A546 DAPI 8C2-siRNA-IMP-a2-a4 V2.00	0	11. siRNA-IMPa2-25 PSF-A488 DAPI IMPa2-A546_ag_TileScan_001 (Stage 33 of 49)	00-BqEhSgGYdgxQjcGRvHdAxR
216689		Cell	0.000	1.000	112	7	siRNA-IMPa2-25 PSF-A488 IMPa2-A546 DAPI 8C2-siRNA-IMP-a2-a4 V2.00	0	11. siRNA-IMPa2-25 PSF-A488 DAPI IMPa2-A546_ag_TileScan_001 (Stage 33 of 49)	00-BqEhSgGYdgxQjcGRvHdAxR
273274		Cell	0.000	1.000	113	8	siRNA-IMPa2-25 PSF-A488 IMPa2-A546 DAPI 8C2-siRNA-IMP-a2-a4 V2.00	0	11. siRNA-IMPa2-25 PSF-A488 DAPI IMPa2-A546_ag_TileScan_001 (Stage 33 of 49)	00-BqEhSgGYdgxQjcGRvHdAxR
197627		Cell	0.000	1.000	114	0	siRNA-IMPa2-25 PSF-A488 IMPa2-A546 DAPI 8C2-siRNA-IMP-a2-a4 V2.00	0	11. siRNA-IMPa2-25 PSF-A488 DAPI IMPa2-A546_ah_TileScan_001 (Stage 34 of 49)	00-fivyVqZ469DVmDrQUF5FzF
415739		Cell	0.000	1.000	115	1	siRNA-IMPa2-25 PSF-A488 IMPa2-A546 DAPI 8C2-siRNA-IMP-a2-a4 V2.00	0	11. siRNA-IMPa2-25 PSF-A488 DAPI IMPa2-A546_ah_TileScan_001 (Stage 34 of 49)	00-fivyVqZ469DVmDrQUF5FzF
116349		Cell	0.000	1.000	116	2	siRNA-IMPa2-25 PSF-A488 IMPa2-A546 DAPI 8C2-siRNA-IMP-a2-a4 V2.00	0	11. siRNA-IMPa2-25 PSF-A488 DAPI IMPa2-A546_ah_TileScan_001 (Stage 34 of 49)	00-fivyVqZ469DVmDrQUF5FzF
202518		Cell	0.000	1.000	117	3	siRNA-IMPa2-25 PSF-A488 IMPa2-A546 DAPI 8C2-siRNA-IMP-a2-a4 V2.00	0	11. siRNA-IMPa2-25 PSF-A488 DAPI IMPa2-A546_ah_TileScan_001 (Stage 34 of 49)	00-fivyVqZ469DVmDrQUF5FzF
236787		Cell	0.000	1.000	118	4	siRNA-IMPa2-25 PSF-A488 IMPa2-A546 DAPI 8C2-siRNA-IMP-a2-a4 V2.00	0	11. siRNA-IMPa2-25 PSF-A488 DAPI IMPa2-A546_ah_TileScan_001 (Stage 34 of 49)	00-fivyVqZ469DVmDrQUF5FzF
360569		Cell	0.000	1.000	119	5	siRNA-IMPa2-25 PSF-A488 IMPa2-A546 DAPI 8C2-siRNA-IMP-a2-a4 V2.00	0	11. siRNA-IMPa2-25 PSF-A488 DAPI IMPa2-A546_ah_TileScan_001 (Stage 34 of 49)	00-fivyVqZ469DVmDrQUF5FzF
312085		Cell	0.000	1.000	120	6	siRNA-IMPa2-25 PSF-A488 IMPa2-A546 DAPI 8C2-siRNA-IMP-a2-a4 V2.00	0	11. siRNA-IMPa2-25 PSF-A488 DAPI IMPa2-A546_ah_TileScan_001 (Stage 34 of 49)	00-fivyVqZ469DVmDrQUF5FzF
183130		Cell	0.000	1.000	121	7	siRNA-IMPa2-25 PSF-A488 IMPa2-A546 DAPI 8C2-siRNA-IMP-a2-a4 V2.00	0	11. siRNA-IMPa2-25 PSF-A488 DAPI IMPa2-A546_ah_TileScan_001 (Stage 34 of 49)	00-fivyVqZ469DVmDrQUF5FzF
60499		Cell	0.000	1.000	122	8	siRNA-IMPa2-25 PSF-A488 IMPa2-A546 DAPI 8C2-siRNA-IMP-a2-a4 V2.00	0	11. siRNA-IMPa2-25 PSF-A488 DAPI IMPa2-A546_ah_TileScan_001 (Stage 34 of 49)	00-fivyVqZ469DVmDrQUF5FzF
342659		Cell	0.000	1.000	123	9	siRNA-IMPa2-25 PSF-A488 IMPa2-A546 DAPI 8C2-siRNA-IMP-a2-a4 V2.00	0	11. siRNA-IMPa2-25 PSF-A488 DAPI IMPa2-A546_ah_TileScan_001 (Stage 34 of 49)	00-fivyVqZ469DVmDrQUF5FzF
515907		Cell	0.000	1.000	124	10	siRNA-IMPa2-25 PSF-A488 IMPa2-A546 DAPI 8C2-siRNA-IMP-a2-a4 V2.00	0	11. siRNA-IMPa2-25 PSF-A488 DAPI IMPa2-A546_ah_TileScan_001 (Stage 34 of 49)	00-fivyVqZ469DVmDrQUF5FzF
247477		Cell	0.000	1.000	125	11	siRNA-IMPa2-25 PSF-A488 IMPa2-A546 DAPI 8C2-siRNA-IMP-a2-a4 V2.00	0	11. siRNA-IMPa2-25 PSF-A488 DAPI IMPa2-A546_ah_TileScan_001 (Stage 34 of 49)	00-fivyVqZ469DVmDrQUF5FzF
434223		Cell	0.000	1.000	126	12	siRNA-IMPa2-25 PSF-A488 IMPa2-A546 DAPI 8C2-siRNA-IMP-a2-a4 V2.00	0	11. siRNA-IMPa2-25 PSF-A488 DAPI IMPa2-A546_ah_TileScan_001 (Stage 34 of 49)	00-fivyVqZ469DVmDrQUF5FzF
700635		Cell	0.000	1.000	127	13	siRNA-IMPa2-25 PSF-A488 IMPa2-A546 DAPI 8C2-siRNA-IMP-a2-a4 V2.00	0	11. siRNA-IMPa2-25 PSF-A488 DAPI IMPa2-A546_ah_TileScan_001 (Stage 34 of 49)	00-fivyVqZ469DVmDrQUF5FzF
258301		Cell	0.000	1.000	128	14	siRNA-IMPa2-25 PSF-A488 IMPa2-A546 DAPI 8C2-siRNA-IMP-a2-a4 V2.00	0	11. siRNA-IMPa2-25 PSF-A488 DAPI IMPa2-A546_ah_TileScan_001 (Stage 34 of 49)	00-fivyVqZ469DVmDrQUF5FzF
295819		Cell	0.000	1.000	129	15	siRNA-IMPa2-25 PSF-A488 IMPa2-A546 DAPI 8C2-siRNA-IMP-a2-a4 V2.00	0	11. siRNA-IMPa2-25 PSF-A488 DAPI IMPa2-A546_ah_TileScan_001 (Stage 34 of 49)	00-fivyVqZ469DVmDrQUF5FzF
300648		Cell	0.000	1.000	130	16	siRNA-IMPa2-25 PSF-A488 IMPa2-A546 DAPI 8C2-siRNA-IMP-a2-a4 V2.00	0	11. siRNA-IMPa2-25 PSF-A488 DAPI IMPa2-A546_ah_TileScan_001 (Stage 34 of 49)	00-fivyVqZ469DVmDrQUF5FzF
425396		Cell	0.000	1.000	131	17	siRNA-IMPa2-25 PSF-A488 IMPa2-A546 DAPI 8C2-siRNA-IMP-a2-a4 V2.00	0	11. siRNA-IMPa2-25 PSF-A488 DAPI IMPa2-A546_ah_TileScan_001 (Stage 34 of 49)	00-fivyVqZ469DVmDrQUF5FzF
246880		Cell	0.000	1.000	132	18	siRNA-IMPa2-25 PSF-A488 IMPa2-A546 DAPI 8C2-siRNA-IMP-a2-a4 V2.00	0	11. siRNA-IMPa2-25 PSF-A488 DAPI IMPa2-A546_ah_TileScan_001 (Stage 34 of 49)	00-fivyVqZ469DVmDrQUF5FzF
160076		Cell	0.000	1.000	133	19	siRNA-IMPa2-25 PSF-A488 IMPa2-A546 DAPI 8C2-siRNA-IMP-a2-a4 V2.00	0	11. siRNA-IMPa2-25 PSF-A488 DAPI IMPa2-A546_ah_TileScan_001 (Stage 34 of 49)	00-fivyVqZ469DVmDrQUF5FzF
155965		Cell	0.000	1.000	134	20	siRNA-IMPa2-25 PSF-A488 IMPa2-A546 DAPI 8C2-siRNA-IMP-a2-a4 V2.00	0	11. siRNA-IMPa2-25 PSF-A488 DAPI IMPa2-A546_ah_TileScan_001 (Stage 34 of 49)	00-fivyVqZ469DVmDrQUF5FzF
277084		Cell	0.000	1.000	135	21	siRNA-IMPa2-25 PSF-A488 IMPa2-A546 DAPI 8C2-siRNA-IMP-a2-a4 V2.00	0	11. siRNA-IMPa2-25 PSF-A488 DAPI IMPa2-A546_ah_TileScan_001 (Stage 34 of 49)	00-fivyVqZ469DVmDrQUF5FzF
159527		Cell	0.000	1.000	136	22	siRNA-IMPa2-25 PSF-A488 IMPa2-A546 DAPI 8C2-siRNA-IMP-a2-a4 V2.00	0	11. siRNA-IMPa2-25 PSF-A488 DAPI IMPa2-A546_ah_TileScan_001 (Stage 34 of 49)	00-fivyVqZ469DVmDrQUF5FzF
38155		Cell	0.000	1.000	137	23	siRNA-IMPa2-25 PSF-A488 IMPa2-A546 DAPI 8C2-siRNA-IMP-a2-a4 V2.00	0	11. siRNA-IMPa2-25 PSF-A488 DAPI IMPa2-A546_ah_TileScan_001 (Stage 34 of 49)	00-fivyVqZ469DVmDrQUF5FzF
193598		Cell	0.000	1.000	138	0	siRNA-IMPa2-25 PSF-A488 IMPa2-A546 DAPI 8C2-siRNA-IMP-a2-a4 V2.00	0	11. siRNA-IMPa2-25 PSF-A488 DAPI IMPa2-A546_ai_TileScan_001 (Stage 35 of 49)	00-zAy8H3gRgRV5RHH9SPxaAL
454584		Cell	0.000	1.000	139	1	siRNA-IMPa2-25 PSF-A488 IMPa2-A546 DAPI 8C2-siRNA-IMP-a2-a4 V2.00	0	11. siRNA-IMPa2-25 PSF-A488 DAPI IMPa2-A546_ai_TileScan_001 (Stage 35 of 49)	00-zAy8H3gRgRV5RHH9SPxaAL
60579		Cell	0.000	1.000	140	2	siRNA-IMPa2-25 PSF-A488 IMPa2-A546 DAPI 8C2-siRNA-IMP-a2-a4 V2.00	0	11. siRNA-IMPa2-25 PSF-A488 DAPI IMPa2-A546_ai_TileScan_001 (Stage 35 of 49)	00-zAy8H3gRgRV5RHH9SPxaAL
46426		Cell	0.000	1.000	141	3	siRNA-IMPa2-25 PSF-A488 IMPa2-A546 DAPI 8C2-siRNA-IMP-a2-a4 V2.00	0	11. siRNA-IMPa2-25 PSF-A488 DAPI IMPa2-A546_ai_TileScan_001 (Stage 35 of 49)	00-zAy8H3gRgRV5RHH9SPxaAL
230348		Cell	0.000	1.000	142	4	siRNA-IMPa2-25 PSF-A488 IMPa2-A546 DAPI 8C2-siRNA-IMP-a2-a4 V2.00	0	11. siRNA-IMPa2-25 PSF-A488 DAPI IMPa2-A546_ai_TileScan_001 (Stage 35 of 49)	00-zAy8H3gRgRV5RHH9SPxaAL
225810		Cell	0.000	1.000	143	5	siRNA-IMPa2-25 PSF-A488 IMPa2-A546 DAPI 8C2-siRNA-IMP-a2-a4 V2.00	0	11. siRNA-IMPa2-25 PSF-A488 DAPI IMPa2-A546_ai_TileScan_001 (Stage 35 of 49)	00-zAy8H3gRgRV5RHH9SPxaAL
254047		Cell	0.000	1.000	144	6	siRNA-IMPa2-25 PSF-A488 IMPa2-A546 DAPI 8C2-siRNA-IMP-a2-a4 V2.00	0	11. siRNA-IMPa2-25 PSF-A488 DAPI IMPa2-A546_ai_TileScan_001 (Stage 35 of 49)	00-zAy8H3gRgRV5RHH9SPxaAL
51523		Cell	0.000	1.000	145	7	siRNA-IMPa2-25 PSF-A488 IMPa2-A546 DAPI 8C2-siRNA-IMP-a2-a4 V2.00	0	11. siRNA-IMPa2-25 PSF-A488 DAPI IMPa2-A546_ai_TileScan_001 (Stage 35 of 49)	00-zAy8H3gRgRV5RHH9SPxaAL
77144		Cell	0.000	1.000	146	8	siRNA-IMPa2-25 PSF-A488 IMPa2-A546 DAPI 8C2-siRNA-IMP-a2-a4 V2.00	0	11. siRNA-IMPa2-25 PSF-A488 DAPI IMPa2-A546_ai_TileScan_001 (Stage 35 of 49)	00-zAy8H3gRgRV5RHH9SPxaAL
81649		Cell	0.000	1.000	147	9	siRNA-IMPa2-25 PSF-A488 IMPa2-A546 DAPI 8C2-siRNA-IMP-a2-a4 V2.00	0	11. siRNA-IMPa2-25 PSF-A488 DAPI IMPa2-A546_ai_TileScan_001 (Stage 35 of 49)	00-zAy8H3gRgRV5RHH9SPxaAL
428816		Cell	0.000	1.000	148	10	siRNA-IMPa2-25 PSF-A488 IMPa2-A546 DAPI 8C2-siRNA-IMP-a2-a4 V2.00	0	11. siRNA-IMPa2-25 PSF-A488 DAPI IMPa2-A546_ai_TileScan_001 (Stage 35 of 49)	00-zAy8H3gRgRV5RHH9SPxaAL
163979		Cell	0.000	1.000	149	11	siRNA-IMPa2-25 PSF-A488 IMPa2-A546 DAPI 8C2-siRNA-IMP-a2-a4 V2.00	0	11. siRNA-IMPa2-25 PSF-A488 DAPI IMPa2-A546_ai_TileScan_001 (Stage 35 of 49)	00-zAy8H3gRgRV5RHH9SPxaAL
440423		Cell	0.000	1.000	150	12	siRNA-IMPa2-25 PSF-A488 IMPa2-A546 DAPI 8C2-siRNA-IMP-a2-a4 V2.00	0	11. siRNA-IMPa2-25 PSF-A488 DAPI IMPa2-A546_ai_TileScan_001 (Stage 35 of 49)	00-zAy8H3gRgRV5RHH9SPxaAL
179637		Cell	0.000	1.000	151	13	siRNA-IMPa2-25 PSF-A488 IMPa2-A546 DAPI 8C2-siRNA-IMP-a2-a4 V2.00	0	11. siRNA-IMPa2-25 PSF-A488 DAPI IMPa2-A546_ai_TileScan_001 (Stage 35 of 49)	00-zAy8H3gRgRV5RHH9SPxaAL
276352		Cell	0.000	1.000	152	14	siRNA-IMPa2-25 PSF-A488 IMPa2-A546 DAPI 8C2-siRNA-IMP-a2-a4 V2.00	0	11. siRNA-IMPa2-25 PSF-A488 DAPI IMPa2-A546_ai_TileScan_001 (Stage 35 of 49)	00-zAy8H3gRgRV5RHH9SPxaAL
325184		Cell	0.000	1.000	153	15	siRNA-IMPa2-25 PSF-A488 IMPa2-A546 DAPI 8C2-siRNA-IMP-a2-a4 V2.00	0	11. siRNA-IMPa2-25 PSF-A488 DAPI IMPa2-A546_ai_TileScan_001 (Stage 35 of 49)	00-zAy8H3gRgRV5RHH9SPxaAL
136376		Cell	0.000	1.000	154	16	siRNA-IMPa2-25 PSF-A488 IMPa2-A546 DAPI 8C2-siRNA-IMP-a2-a4 V2.00	0	11. siRNA-IMPa2-25 PSF-A488 DAPI IMPa2-A546_ai_TileScan_001 (Stage 35 of 49)	00-zAy8H3gRgRV5RHH9SPxaAL
274436		Cell	0.000	1.000	155	17	siRNA-IMPa2-25 PSF-A488 IMPa2-A546 DAPI 8C2-siRNA-IMP-a2-a4 V2.00	0	11. siRNA-IMPa2-25 PSF-A488 DAPI IMPa2-A546_ai_TileScan_001 (Stage 35 of 49)	00-zAy8H3gRgRV5RHH9SPxaAL
317131		Cell	0.000	1.000	156	18	siRNA-IMPa2-25 PSF-A488 IMPa2-A546 DAPI 8C2-siRNA-IMP-a2-a4 V2.00	0	11. siRNA-IMPa2-25 PSF-A488 DAPI IMPa2-A546_ai_TileScan_001 (Stage 35 of 49)	00-zAy8H3gRgRV5RHH9SPxaAL
374471		Cell	0.000	1.000	157	19	siRNA-IMPa2-25 PSF-A488 IMPa2-A546 DAPI 8C2-siRNA-IMP-a2-a4 V2.00	0	11. siRNA-IMPa2-25 PSF-A488 DAPI IMPa2-A546_ai_TileScan_001 (Stage 35 of 49)	00-zAy8H3gRgRV5RHH9SPxaAL
75509		Cell	0.000	1.000	158	20	siRNA-IMPa2-25 PSF-A488 IMPa2-A546 DAPI 8C2-siRNA-IMP-a2-a4 V2.00	0	11. siRNA-IMPa2-25 PSF-A488 DAPI IMPa2-A546_ai_TileScan_001 (Stage 35 of 49)	00-zAy8H3gRgRV5RHH9SPxaAL
253079		Cell	0.000	1.000	159	21	siRNA-IMPa2-25 PSF-A488 IMPa2-A546 DAPI 8C2-siRNA-IMP-a2-a4 V2.00	0	11. siRNA-IMPa2-25 PSF-A488 DAPI IMPa2-A546_ai_TileScan_001 (Stage 35 of 49)	00-zAy8H3gRgRV5RHH9SPxaAL
289146		Cell	0.000	1.000	160	22	siRNA-IMPa2-25 PSF-A488 IMPa2-A546 DAPI 8C2-siRNA-IMP-a2-a4 V2.00	0	11. siRNA-IMPa2-25 PSF-A488 DAPI IMPa2-A546_ai_TileScan_001 (Stage 35 of 49)	00-zAy8H3gRgRV5RHH9SPxaAL
241634		Cell	0.000	1.000	161	0	siRNA-IMPa2-25 PSF-A488 IMPa2-A546 DAPI 8C2-siRNA-IMP-a2-a4 V2.00	0	11. siRNA-IMPa2-25 PSF-A488 DAPI IMPa2-A546_aj_TileScan_001 (Stage 36 of 49)	00-sCQQwc9YmLw9J9usR7Jm64
332415		Cell	0.000	1.000	162	1	siRNA-IMPa2-25 PSF-A488 IMPa2-A546 DAPI 8C2-siRNA-IMP-a2-a4 V2.00	0	11. siRNA-IMPa2-25 PSF-A488 DAPI IMPa2-A546_aj_TileScan_001 (Stage 36 of 49)	00-sCQQwc9YmLw9J9usR7Jm64
244717		Cell	0.000	1.000	163	2	siRNA-IMPa2-25 PSF-A488 IMPa2-A546 DAPI 8C2-siRNA-IMP-a2-a4 V2.00	0	11. siRNA-IMPa2-25 PSF-A488 DAPI IMPa2-A546_aj_TileScan_001 (Stage 36 of 49)	00-sCQQwc9YmLw9J9usR7Jm64
249247		Cell	0.000	1.000	164	3	siRNA-IMPa2-25 PSF-A488 IMPa2-A546 DAPI 8C2-siRNA-IMP-a2-a4 V2.00	0	11. siRNA-IMPa2-25 PSF-A488 DAPI IMPa2-A546_aj_TileScan_001 (Stage 36 of 49)	00-sCQQwc9YmLw9J9usR7Jm64
1.22011e+006		Cell	0.000	1.000	165	4	siRNA-IMPa2-25 PSF-A488 IMPa2-A546 DAPI 8C2-siRNA-IMP-a2-a4 V2.00	0	11. siRNA-IMPa2-25 PSF-A488 DAPI IMPa2-A546_aj_TileScan_001 (Stage 36 of 49)	00-sCQQwc9YmLw9J9usR7Jm64
314212		Cell	0.000	1.000	166	5	siRNA-IMPa2-25 PSF-A488 IMPa2-A546 DAPI 8C2-siRNA-IMP-a2-a4 V2.00	0	11. siRNA-IMPa2-25 PSF-A488 DAPI IMPa2-A546_aj_TileScan_001 (Stage 36 of 49)	00-sCQQwc9YmLw9J9usR7Jm64
132777		Cell	0.000	1.000	167	6	siRNA-IMPa2-25 PSF-A488 IMPa2-A546 DAPI 8C2-siRNA-IMP-a2-a4 V2.00	0	11. siRNA-IMPa2-25 PSF-A488 DAPI IMPa2-A546_aj_TileScan_001 (Stage 36 of 49)	00-sCQQwc9YmLw9J9usR7Jm64
161824		Cell	0.000	1.000	168	7	siRNA-IMPa2-25 PSF-A488 IMPa2-A546 DAPI 8C2-siRNA-IMP-a2-a4 V2.00	0	11. siRNA-IMPa2-25 PSF-A488 DAPI IMPa2-A546_aj_TileScan_001 (Stage 36 of 49)	00-sCQQwc9YmLw9J9usR7Jm64
248327		Cell	0.000	1.000	169	8	siRNA-IMPa2-25 PSF-A488 IMPa2-A546 DAPI 8C2-siRNA-IMP-a2-a4 V2.00	0	11. siRNA-IMPa2-25 PSF-A488 DAPI IMPa2-A546_aj_TileScan_001 (Stage 36 of 49)	00-sCQQwc9YmLw9J9usR7Jm64
297383		Cell	0.000	1.000	170	9	siRNA-IMPa2-25 PSF-A488 IMPa2-A546 DAPI 8C2-siRNA-IMP-a2-a4 V2.00	0	11. siRNA-IMPa2-25 PSF-A488 DAPI IMPa2-A546_aj_TileScan_001 (Stage 36 of 49)	00-sCQQwc9YmLw9J9usR7Jm64
198819		Cell	0.000	1.000	171	10	siRNA-IMPa2-25 PSF-A488 IMPa2-A546 DAPI 8C2-siRNA-IMP-a2-a4 V2.00	0	11. siRNA-IMPa2-25 PSF-A488 DAPI IMPa2-A546_aj_TileScan_001 (Stage 36 of 49)	00-sCQQwc9YmLw9J9usR7Jm64
67019		Cell	0.000	1.000	172	11	siRNA-IMPa2-25 PSF-A488 IMPa2-A546 DAPI 8C2-siRNA-IMP-a2-a4 V2.00	0	11. siRNA-IMPa2-25 PSF-A488 DAPI IMPa2-A546_aj_TileScan_001 (Stage 36 of 49)	00-sCQQwc9YmLw9J9usR7Jm64
199633		Cell	0.000	1.000	173	12	siRNA-IMPa2-25 PSF-A488 IMPa2-A546 DAPI 8C2-siRNA-IMP-a2-a4 V2.00	0	11. siRNA-IMPa2-25 PSF-A488 DAPI IMPa2-A546_aj_TileScan_001 (Stage 36 of 49)	00-sCQQwc9YmLw9J9usR7Jm64
378282		Cell	0.000	1.000	174	13	siRNA-IMPa2-25 PSF-A488 IMPa2-A546 DAPI 8C2-siRNA-IMP-a2-a4 V2.00	0	11. siRNA-IMPa2-25 PSF-A488 DAPI IMPa2-A546_aj_TileScan_001 (Stage 36 of 49)	00-sCQQwc9YmLw9J9usR7Jm64
562566		Cell	0.000	1.000	175	14	siRNA-IMPa2-25 PSF-A488 IMPa2-A546 DAPI 8C2-siRNA-IMP-a2-a4 V2.00	0	11. siRNA-IMPa2-25 PSF-A488 DAPI IMPa2-A546_aj_TileScan_001 (Stage 36 of 49)	00-sCQQwc9YmLw9J9usR7Jm64
257235		Cell	0.000	1.000	176	15	siRNA-IMPa2-25 PSF-A488 IMPa2-A546 DAPI 8C2-siRNA-IMP-a2-a4 V2.00	0	11. siRNA-IMPa2-25 PSF-A488 DAPI IMPa2-A546_aj_TileScan_001 (Stage 36 of 49)	00-sCQQwc9YmLw9J9usR7Jm64
491237		Cell	0.000	1.000	177	16	siRNA-IMPa2-25 PSF-A488 IMPa2-A546 DAPI 8C2-siRNA-IMP-a2-a4 V2.00	0	11. siRNA-IMPa2-25 PSF-A488 DAPI IMPa2-A546_aj_TileScan_001 (Stage 36 of 49)	00-sCQQwc9YmLw9J9usR7Jm64
206704		Cell	0.000	1.000	178	17	siRNA-IMPa2-25 PSF-A488 IMPa2-A546 DAPI 8C2-siRNA-IMP-a2-a4 V2.00	0	11. siRNA-IMPa2-25 PSF-A488 DAPI IMPa2-A546_aj_TileScan_001 (Stage 36 of 49)	00-sCQQwc9YmLw9J9usR7Jm64
51238		Cell	0.000	1.000	179	18	siRNA-IMPa2-25 PSF-A488 IMPa2-A546 DAPI 8C2-siRNA-IMP-a2-a4 V2.00	0	11. siRNA-IMPa2-25 PSF-A488 DAPI IMPa2-A546_aj_TileScan_001 (Stage 36 of 49)	00-sCQQwc9YmLw9J9usR7Jm64
429609		Cell	0.000	1.000	180	19	siRNA-IMPa2-25 PSF-A488 IMPa2-A546 DAPI 8C2-siRNA-IMP-a2-a4 V2.00	0	11. siRNA-IMPa2-25 PSF-A488 DAPI IMPa2-A546_aj_TileScan_001 (Stage 36 of 49)	00-sCQQwc9YmLw9J9usR7Jm64
429008		Cell	0.000	1.000	181	20	siRNA-IMPa2-25 PSF-A488 IMPa2-A546 DAPI 8C2-siRNA-IMP-a2-a4 V2.00	0	11. siRNA-IMPa2-25 PSF-A488 DAPI IMPa2-A546_aj_TileScan_001 (Stage 36 of 49)	00-sCQQwc9YmLw9J9usR7Jm64
485941		Cell	0.000	1.000	182	21	siRNA-IMPa2-25 PSF-A488 IMPa2-A546 DAPI 8C2-siRNA-IMP-a2-a4 V2.00	0	11. siRNA-IMPa2-25 PSF-A488 DAPI IMPa2-A546_aj_TileScan_001 (Stage 36 of 49)	00-sCQQwc9YmLw9J9usR7Jm64
319709		Cell	0.000	1.000	183	22	siRNA-IMPa2-25 PSF-A488 IMPa2-A546 DAPI 8C2-siRNA-IMP-a2-a4 V2.00	0	11. siRNA-IMPa2-25 PSF-A488 DAPI IMPa2-A546_aj_TileScan_001 (Stage 36 of 49)	00-sCQQwc9YmLw9J9usR7Jm64
123488		Cell	0.000	1.000	184	23	siRNA-IMPa2-25 PSF-A488 IMPa2-A546 DAPI 8C2-siRNA-IMP-a2-a4 V2.00	0	11. siRNA-IMPa2-25 PSF-A488 DAPI IMPa2-A546_aj_TileScan_001 (Stage 36 of 49)	00-sCQQwc9YmLw9J9usR7Jm64
124078		Cell	0.000	1.000	185	24	siRNA-IMPa2-25 PSF-A488 IMPa2-A546 DAPI 8C2-siRNA-IMP-a2-a4 V2.00	0	11. siRNA-IMPa2-25 PSF-A488 DAPI IMPa2-A546_aj_TileScan_001 (Stage 36 of 49)	00-sCQQwc9YmLw9J9usR7Jm64
912944		Cell	0.000	1.000	186	25	siRNA-IMPa2-25 PSF-A488 IMPa2-A546 DAPI 8C2-siRNA-IMP-a2-a4 V2.00	0	11. siRNA-IMPa2-25 PSF-A488 DAPI IMPa2-A546_aj_TileScan_001 (Stage 36 of 49)	00-sCQQwc9YmLw9J9usR7Jm64
188137		Cell	0.000	1.000	187	26	siRNA-IMPa2-25 PSF-A488 IMPa2-A546 DAPI 8C2-siRNA-IMP-a2-a4 V2.00	0	11. siRNA-IMPa2-25 PSF-A488 DAPI IMPa2-A546_aj_TileScan_001 (Stage 36 of 49)	00-sCQQwc9YmLw9J9usR7Jm64
122604		Cell	0.000	1.000	188	27	siRNA-IMPa2-25 PSF-A488 IMPa2-A546 DAPI 8C2-siRNA-IMP-a2-a4 V2.00	0	11. siRNA-IMPa2-25 PSF-A488 DAPI IMPa2-A546_aj_TileScan_001 (Stage 36 of 49)	00-sCQQwc9YmLw9J9usR7Jm64
273175		Cell	0.000	1.000	189	28	siRNA-IMPa2-25 PSF-A488 IMPa2-A546 DAPI 8C2-siRNA-IMP-a2-a4 V2.00	0	11. siRNA-IMPa2-25 PSF-A488 DAPI IMPa2-A546_aj_TileScan_001 (Stage 36 of 49)	00-sCQQwc9YmLw9J9usR7Jm64
239971		Cell	0.000	1.000	190	29	siRNA-IMPa2-25 PSF-A488 IMPa2-A546 DAPI 8C2-siRNA-IMP-a2-a4 V2.00	0	11. siRNA-IMPa2-25 PSF-A488 DAPI IMPa2-A546_aj_TileScan_001 (Stage 36 of 49)	00-sCQQwc9YmLw9J9usR7Jm64
465362		Cell	0.000	1.000	191	30	siRNA-IMPa2-25 PSF-A488 IMPa2-A546 DAPI 8C2-siRNA-IMP-a2-a4 V2.00	0	11. siRNA-IMPa2-25 PSF-A488 DAPI IMPa2-A546_aj_TileScan_001 (Stage 36 of 49)	00-sCQQwc9YmLw9J9usR7Jm64
163888		Cell	0.000	1.000	192	31	siRNA-IMPa2-25 PSF-A488 IMPa2-A546 DAPI 8C2-siRNA-IMP-a2-a4 V2.00	0	11. siRNA-IMPa2-25 PSF-A488 DAPI IMPa2-A546_aj_TileScan_001 (Stage 36 of 49)	00-sCQQwc9YmLw9J9usR7Jm64
620217		Cell	0.000	1.000	193	32	siRNA-IMPa2-25 PSF-A488 IMPa2-A546 DAPI 8C2-siRNA-IMP-a2-a4 V2.00	0	11. siRNA-IMPa2-25 PSF-A488 DAPI IMPa2-A546_aj_TileScan_001 (Stage 36 of 49)	00-sCQQwc9YmLw9J9usR7Jm64
131899		Cell	0.000	1.000	194	33	siRNA-IMPa2-25 PSF-A488 IMPa2-A546 DAPI 8C2-siRNA-IMP-a2-a4 V2.00	0	11. siRNA-IMPa2-25 PSF-A488 DAPI IMPa2-A546_aj_TileScan_001 (Stage 36 of 49)	00-sCQQwc9YmLw9J9usR7Jm64
118980		Cell	0.000	1.000	195	34	siRNA-IMPa2-25 PSF-A488 IMPa2-A546 DAPI 8C2-siRNA-IMP-a2-a4 V2.00	0	11. siRNA-IMPa2-25 PSF-A488 DAPI IMPa2-A546_aj_TileScan_001 (Stage 36 of 49)	00-sCQQwc9YmLw9J9usR7Jm64
291842		Cell	0.000	1.000	196	0	siRNA-IMPa2-25 PSF-A488 IMPa2-A546 DAPI 8C2-siRNA-IMP-a2-a4 V2.00	0	11. siRNA-IMPa2-25 PSF-A488 DAPI IMPa2-A546_ak_TileScan_001 (Stage 37 of 49)	00-D4ZTRuRUhvUSBMtFr3fNuW
250097		Cell	0.000	1.000	197	1	siRNA-IMPa2-25 PSF-A488 IMPa2-A546 DAPI 8C2-siRNA-IMP-a2-a4 V2.00	0	11. siRNA-IMPa2-25 PSF-A488 DAPI IMPa2-A546_ak_TileScan_001 (Stage 37 of 49)	00-D4ZTRuRUhvUSBMtFr3fNuW
290248		Cell	0.000	1.000	198	2	siRNA-IMPa2-25 PSF-A488 IMPa2-A546 DAPI 8C2-siRNA-IMP-a2-a4 V2.00	0	11. siRNA-IMPa2-25 PSF-A488 DAPI IMPa2-A546_ak_TileScan_001 (Stage 37 of 49)	00-D4ZTRuRUhvUSBMtFr3fNuW
320921		Cell	0.000	1.000	199	3	siRNA-IMPa2-25 PSF-A488 IMPa2-A546 DAPI 8C2-siRNA-IMP-a2-a4 V2.00	0	11. siRNA-IMPa2-25 PSF-A488 DAPI IMPa2-A546_ak_TileScan_001 (Stage 37 of 49)	00-D4ZTRuRUhvUSBMtFr3fNuW
36367		Cell	0.000	1.000	200	4	siRNA-IMPa2-25 PSF-A488 IMPa2-A546 DAPI 8C2-siRNA-IMP-a2-a4 V2.00	0	11. siRNA-IMPa2-25 PSF-A488 DAPI IMPa2-A546_ak_TileScan_001 (Stage 37 of 49)	00-D4ZTRuRUhvUSBMtFr3fNuW
370609		Cell	0.000	1.000	201	5	siRNA-IMPa2-25 PSF-A488 IMPa2-A546 DAPI 8C2-siRNA-IMP-a2-a4 V2.00	0	11. siRNA-IMPa2-25 PSF-A488 DAPI IMPa2-A546_ak_TileScan_001 (Stage 37 of 49)	00-D4ZTRuRUhvUSBMtFr3fNuW
96609		Cell	0.000	1.000	202	6	siRNA-IMPa2-25 PSF-A488 IMPa2-A546 DAPI 8C2-siRNA-IMP-a2-a4 V2.00	0	11. siRNA-IMPa2-25 PSF-A488 DAPI IMPa2-A546_ak_TileScan_001 (Stage 37 of 49)	00-D4ZTRuRUhvUSBMtFr3fNuW
259927		Cell	0.000	1.000	203	7	siRNA-IMPa2-25 PSF-A488 IMPa2-A546 DAPI 8C2-siRNA-IMP-a2-a4 V2.00	0	11. siRNA-IMPa2-25 PSF-A488 DAPI IMPa2-A546_ak_TileScan_001 (Stage 37 of 49)	00-D4ZTRuRUhvUSBMtFr3fNuW
756207		Cell	0.000	1.000	204	8	siRNA-IMPa2-25 PSF-A488 IMPa2-A546 DAPI 8C2-siRNA-IMP-a2-a4 V2.00	0	11. siRNA-IMPa2-25 PSF-A488 DAPI IMPa2-A546_ak_TileScan_001 (Stage 37 of 49)	00-D4ZTRuRUhvUSBMtFr3fNuW
230407		Cell	0.000	1.000	205	9	siRNA-IMPa2-25 PSF-A488 IMPa2-A546 DAPI 8C2-siRNA-IMP-a2-a4 V2.00	0	11. siRNA-IMPa2-25 PSF-A488 DAPI IMPa2-A546_ak_TileScan_001 (Stage 37 of 49)	00-D4ZTRuRUhvUSBMtFr3fNuW
242281		Cell	0.000	1.000	206	10	siRNA-IMPa2-25 PSF-A488 IMPa2-A546 DAPI 8C2-siRNA-IMP-a2-a4 V2.00	0	11. siRNA-IMPa2-25 PSF-A488 DAPI IMPa2-A546_ak_TileScan_001 (Stage 37 of 49)	00-D4ZTRuRUhvUSBMtFr3fNuW
396559		Cell	0.000	1.000	207	11	siRNA-IMPa2-25 PSF-A488 IMPa2-A546 DAPI 8C2-siRNA-IMP-a2-a4 V2.00	0	11. siRNA-IMPa2-25 PSF-A488 DAPI IMPa2-A546_ak_TileScan_001 (Stage 37 of 49)	00-D4ZTRuRUhvUSBMtFr3fNuW
210022		Cell	0.000	1.000	208	12	siRNA-IMPa2-25 PSF-A488 IMPa2-A546 DAPI 8C2-siRNA-IMP-a2-a4 V2.00	0	11. siRNA-IMPa2-25 PSF-A488 DAPI IMPa2-A546_ak_TileScan_001 (Stage 37 of 49)	00-D4ZTRuRUhvUSBMtFr3fNuW
94423		Cell	0.000	1.000	209	13	siRNA-IMPa2-25 PSF-A488 IMPa2-A546 DAPI 8C2-siRNA-IMP-a2-a4 V2.00	0	11. siRNA-IMPa2-25 PSF-A488 DAPI IMPa2-A546_ak_TileScan_001 (Stage 37 of 49)	00-D4ZTRuRUhvUSBMtFr3fNuW
1.3084e+006		Cell	0.000	1.000	210	14	siRNA-IMPa2-25 PSF-A488 IMPa2-A546 DAPI 8C2-siRNA-IMP-a2-a4 V2.00	0	11. siRNA-IMPa2-25 PSF-A488 DAPI IMPa2-A546_ak_TileScan_001 (Stage 37 of 49)	00-D4ZTRuRUhvUSBMtFr3fNuW
386654		Cell	0.000	1.000	211	15	siRNA-IMPa2-25 PSF-A488 IMPa2-A546 DAPI 8C2-siRNA-IMP-a2-a4 V2.00	0	11. siRNA-IMPa2-25 PSF-A488 DAPI IMPa2-A546_ak_TileScan_001 (Stage 37 of 49)	00-D4ZTRuRUhvUSBMtFr3fNuW
484371		Cell	0.000	1.000	212	16	siRNA-IMPa2-25 PSF-A488 IMPa2-A546 DAPI 8C2-siRNA-IMP-a2-a4 V2.00	0	11. siRNA-IMPa2-25 PSF-A488 DAPI IMPa2-A546_ak_TileScan_001 (Stage 37 of 49)	00-D4ZTRuRUhvUSBMtFr3fNuW
198443		Cell	0.000	1.000	213	17	siRNA-IMPa2-25 PSF-A488 IMPa2-A546 DAPI 8C2-siRNA-IMP-a2-a4 V2.00	0	11. siRNA-IMPa2-25 PSF-A488 DAPI IMPa2-A546_ak_TileScan_001 (Stage 37 of 49)	00-D4ZTRuRUhvUSBMtFr3fNuW
297246		Cell	0.000	1.000	214	18	siRNA-IMPa2-25 PSF-A488 IMPa2-A546 DAPI 8C2-siRNA-IMP-a2-a4 V2.00	0	11. siRNA-IMPa2-25 PSF-A488 DAPI IMPa2-A546_ak_TileScan_001 (Stage 37 of 49)	00-D4ZTRuRUhvUSBMtFr3fNuW
259271		Cell	0.000	1.000	215	19	siRNA-IMPa2-25 PSF-A488 IMPa2-A546 DAPI 8C2-siRNA-IMP-a2-a4 V2.00	0	11. siRNA-IMPa2-25 PSF-A488 DAPI IMPa2-A546_ak_TileScan_001 (Stage 37 of 49)	00-D4ZTRuRUhvUSBMtFr3fNuW
109923		Cell	0.000	1.000	216	20	siRNA-IMPa2-25 PSF-A488 IMPa2-A546 DAPI 8C2-siRNA-IMP-a2-a4 V2.00	0	11. siRNA-IMPa2-25 PSF-A488 DAPI IMPa2-A546_ak_TileScan_001 (Stage 37 of 49)	00-D4ZTRuRUhvUSBMtFr3fNuW
64582		Cell	0.000	1.000	217	21	siRNA-IMPa2-25 PSF-A488 IMPa2-A546 DAPI 8C2-siRNA-IMP-a2-a4 V2.00	0	11. siRNA-IMPa2-25 PSF-A488 DAPI IMPa2-A546_ak_TileScan_001 (Stage 37 of 49)	00-D4ZTRuRUhvUSBMtFr3fNuW
743889		Cell	0.000	1.000	218	22	siRNA-IMPa2-25 PSF-A488 IMPa2-A546 DAPI 8C2-siRNA-IMP-a2-a4 V2.00	0	11. siRNA-IMPa2-25 PSF-A488 DAPI IMPa2-A546_ak_TileScan_001 (Stage 37 of 49)	00-D4ZTRuRUhvUSBMtFr3fNuW
53764		Cell	0.000	1.000	219	23	siRNA-IMPa2-25 PSF-A488 IMPa2-A546 DAPI 8C2-siRNA-IMP-a2-a4 V2.00	0	11. siRNA-IMPa2-25 PSF-A488 DAPI IMPa2-A546_ak_TileScan_001 (Stage 37 of 49)	00-D4ZTRuRUhvUSBMtFr3fNuW
258717		Cell	0.000	1.000	220	24	siRNA-IMPa2-25 PSF-A488 IMPa2-A546 DAPI 8C2-siRNA-IMP-a2-a4 V2.00	0	11. siRNA-IMPa2-25 PSF-A488 DAPI IMPa2-A546_ak_TileScan_001 (Stage 37 of 49)	00-D4ZTRuRUhvUSBMtFr3fNuW
281051		Cell	0.000	1.000	221	25	siRNA-IMPa2-25 PSF-A488 IMPa2-A546 DAPI 8C2-siRNA-IMP-a2-a4 V2.00	0	11. siRNA-IMPa2-25 PSF-A488 DAPI IMPa2-A546_ak_TileScan_001 (Stage 37 of 49)	00-D4ZTRuRUhvUSBMtFr3fNuW
194461		Cell	0.000	1.000	222	26	siRNA-IMPa2-25 PSF-A488 IMPa2-A546 DAPI 8C2-siRNA-IMP-a2-a4 V2.00	0	11. siRNA-IMPa2-25 PSF-A488 DAPI IMPa2-A546_ak_TileScan_001 (Stage 37 of 49)	00-D4ZTRuRUhvUSBMtFr3fNuW
387132		Cell	0.000	1.000	223	27	siRNA-IMPa2-25 PSF-A488 IMPa2-A546 DAPI 8C2-siRNA-IMP-a2-a4 V2.00	0	11. siRNA-IMPa2-25 PSF-A488 DAPI IMPa2-A546_ak_TileScan_001 (Stage 37 of 49)	00-D4ZTRuRUhvUSBMtFr3fNuW
40618		Cell	0.000	1.000	224	28	siRNA-IMPa2-25 PSF-A488 IMPa2-A546 DAPI 8C2-siRNA-IMP-a2-a4 V2.00	0	11. siRNA-IMPa2-25 PSF-A488 DAPI IMPa2-A546_ak_TileScan_001 (Stage 37 of 49)	00-D4ZTRuRUhvUSBMtFr3fNuW
363204		Cell	0.000	1.000	225	29	siRNA-IMPa2-25 PSF-A488 IMPa2-A546 DAPI 8C2-siRNA-IMP-a2-a4 V2.00	0	11. siRNA-IMPa2-25 PSF-A488 DAPI IMPa2-A546_ak_TileScan_001 (Stage 37 of 49)	00-D4ZTRuRUhvUSBMtFr3fNuW
175641		Cell	0.000	1.000	226	30	siRNA-IMPa2-25 PSF-A488 IMPa2-A546 DAPI 8C2-siRNA-IMP-a2-a4 V2.00	0	11. siRNA-IMPa2-25 PSF-A488 DAPI IMPa2-A546_ak_TileScan_001 (Stage 37 of 49)	00-D4ZTRuRUhvUSBMtFr3fNuW
2.42124e+006		Cell	0.000	1.000	227	31	siRNA-IMPa2-25 PSF-A488 IMPa2-A546 DAPI 8C2-siRNA-IMP-a2-a4 V2.00	0	11. siRNA-IMPa2-25 PSF-A488 DAPI IMPa2-A546_ak_TileScan_001 (Stage 37 of 49)	00-D4ZTRuRUhvUSBMtFr3fNuW
411685		Cell	0.000	1.000	228	32	siRNA-IMPa2-25 PSF-A488 IMPa2-A546 DAPI 8C2-siRNA-IMP-a2-a4 V2.00	0	11. siRNA-IMPa2-25 PSF-A488 DAPI IMPa2-A546_ak_TileScan_001 (Stage 37 of 49)	00-D4ZTRuRUhvUSBMtFr3fNuW
485722		Cell	0.000	1.000	229	0	siRNA-IMPa2-25 PSF-A488 IMPa2-A546 DAPI 8C2-siRNA-IMP-a2-a4 V2.00	0	11. siRNA-IMPa2-25 PSF-A488 DAPI IMPa2-A546_al_TileScan_001 (Stage 38 of 49)	00-9JJbzBiZSRKJSzTHZmNqeR
53973		Cell	0.000	1.000	230	1	siRNA-IMPa2-25 PSF-A488 IMPa2-A546 DAPI 8C2-siRNA-IMP-a2-a4 V2.00	0	11. siRNA-IMPa2-25 PSF-A488 DAPI IMPa2-A546_al_TileScan_001 (Stage 38 of 49)	00-9JJbzBiZSRKJSzTHZmNqeR
1.00976e+006		Cell	0.000	1.000	231	2	siRNA-IMPa2-25 PSF-A488 IMPa2-A546 DAPI 8C2-siRNA-IMP-a2-a4 V2.00	0	11. siRNA-IMPa2-25 PSF-A488 DAPI IMPa2-A546_al_TileScan_001 (Stage 38 of 49)	00-9JJbzBiZSRKJSzTHZmNqeR
236977		Cell	0.000	1.000	232	3	siRNA-IMPa2-25 PSF-A488 IMPa2-A546 DAPI 8C2-siRNA-IMP-a2-a4 V2.00	0	11. siRNA-IMPa2-25 PSF-A488 DAPI IMPa2-A546_al_TileScan_001 (Stage 38 of 49)	00-9JJbzBiZSRKJSzTHZmNqeR
328881		Cell	0.000	1.000	233	4	siRNA-IMPa2-25 PSF-A488 IMPa2-A546 DAPI 8C2-siRNA-IMP-a2-a4 V2.00	0	11. siRNA-IMPa2-25 PSF-A488 DAPI IMPa2-A546_al_TileScan_001 (Stage 38 of 49)	00-9JJbzBiZSRKJSzTHZmNqeR
271154		Cell	0.000	1.000	234	5	siRNA-IMPa2-25 PSF-A488 IMPa2-A546 DAPI 8C2-siRNA-IMP-a2-a4 V2.00	0	11. siRNA-IMPa2-25 PSF-A488 DAPI IMPa2-A546_al_TileScan_001 (Stage 38 of 49)	00-9JJbzBiZSRKJSzTHZmNqeR
134773		Cell	0.000	1.000	235	6	siRNA-IMPa2-25 PSF-A488 IMPa2-A546 DAPI 8C2-siRNA-IMP-a2-a4 V2.00	0	11. siRNA-IMPa2-25 PSF-A488 DAPI IMPa2-A546_al_TileScan_001 (Stage 38 of 49)	00-9JJbzBiZSRKJSzTHZmNqeR
283794		Cell	0.000	1.000	236	7	siRNA-IMPa2-25 PSF-A488 IMPa2-A546 DAPI 8C2-siRNA-IMP-a2-a4 V2.00	0	11. siRNA-IMPa2-25 PSF-A488 DAPI IMPa2-A546_al_TileScan_001 (Stage 38 of 49)	00-9JJbzBiZSRKJSzTHZmNqeR
309507		Cell	0.000	1.000	237	8	siRNA-IMPa2-25 PSF-A488 IMPa2-A546 DAPI 8C2-siRNA-IMP-a2-a4 V2.00	0	11. siRNA-IMPa2-25 PSF-A488 DAPI IMPa2-A546_al_TileScan_001 (Stage 38 of 49)	00-9JJbzBiZSRKJSzTHZmNqeR
67677		Cell	0.000	1.000	238	9	siRNA-IMPa2-25 PSF-A488 IMPa2-A546 DAPI 8C2-siRNA-IMP-a2-a4 V2.00	0	11. siRNA-IMPa2-25 PSF-A488 DAPI IMPa2-A546_al_TileScan_001 (Stage 38 of 49)	00-9JJbzBiZSRKJSzTHZmNqeR
321415		Cell	0.000	1.000	239	10	siRNA-IMPa2-25 PSF-A488 IMPa2-A546 DAPI 8C2-siRNA-IMP-a2-a4 V2.00	0	11. siRNA-IMPa2-25 PSF-A488 DAPI IMPa2-A546_al_TileScan_001 (Stage 38 of 49)	00-9JJbzBiZSRKJSzTHZmNqeR
743431		Cell	0.000	1.000	240	11	siRNA-IMPa2-25 PSF-A488 IMPa2-A546 DAPI 8C2-siRNA-IMP-a2-a4 V2.00	0	11. siRNA-IMPa2-25 PSF-A488 DAPI IMPa2-A546_al_TileScan_001 (Stage 38 of 49)	00-9JJbzBiZSRKJSzTHZmNqeR
401425		Cell	0.000	1.000	241	12	siRNA-IMPa2-25 PSF-A488 IMPa2-A546 DAPI 8C2-siRNA-IMP-a2-a4 V2.00	0	11. siRNA-IMPa2-25 PSF-A488 DAPI IMPa2-A546_al_TileScan_001 (Stage 38 of 49)	00-9JJbzBiZSRKJSzTHZmNqeR
269659		Cell	0.000	1.000	242	13	siRNA-IMPa2-25 PSF-A488 IMPa2-A546 DAPI 8C2-siRNA-IMP-a2-a4 V2.00	0	11. siRNA-IMPa2-25 PSF-A488 DAPI IMPa2-A546_al_TileScan_001 (Stage 38 of 49)	00-9JJbzBiZSRKJSzTHZmNqeR
377263		Cell	0.000	1.000	243	14	siRNA-IMPa2-25 PSF-A488 IMPa2-A546 DAPI 8C2-siRNA-IMP-a2-a4 V2.00	0	11. siRNA-IMPa2-25 PSF-A488 DAPI IMPa2-A546_al_TileScan_001 (Stage 38 of 49)	00-9JJbzBiZSRKJSzTHZmNqeR
122304		Cell	0.000	1.000	244	15	siRNA-IMPa2-25 PSF-A488 IMPa2-A546 DAPI 8C2-siRNA-IMP-a2-a4 V2.00	0	11. siRNA-IMPa2-25 PSF-A488 DAPI IMPa2-A546_al_TileScan_001 (Stage 38 of 49)	00-9JJbzBiZSRKJSzTHZmNqeR
50149		Cell	0.000	1.000	245	16	siRNA-IMPa2-25 PSF-A488 IMPa2-A546 DAPI 8C2-siRNA-IMP-a2-a4 V2.00	0	11. siRNA-IMPa2-25 PSF-A488 DAPI IMPa2-A546_al_TileScan_001 (Stage 38 of 49)	00-9JJbzBiZSRKJSzTHZmNqeR
315019		Cell	0.000	1.000	246	17	siRNA-IMPa2-25 PSF-A488 IMPa2-A546 DAPI 8C2-siRNA-IMP-a2-a4 V2.00	0	11. siRNA-IMPa2-25 PSF-A488 DAPI IMPa2-A546_al_TileScan_001 (Stage 38 of 49)	00-9JJbzBiZSRKJSzTHZmNqeR
544370		Cell	0.000	1.000	247	18	siRNA-IMPa2-25 PSF-A488 IMPa2-A546 DAPI 8C2-siRNA-IMP-a2-a4 V2.00	0	11. siRNA-IMPa2-25 PSF-A488 DAPI IMPa2-A546_al_TileScan_001 (Stage 38 of 49)	00-9JJbzBiZSRKJSzTHZmNqeR
371646		Cell	0.000	1.000	248	19	siRNA-IMPa2-25 PSF-A488 IMPa2-A546 DAPI 8C2-siRNA-IMP-a2-a4 V2.00	0	11. siRNA-IMPa2-25 PSF-A488 DAPI IMPa2-A546_al_TileScan_001 (Stage 38 of 49)	00-9JJbzBiZSRKJSzTHZmNqeR
274015		Cell	0.000	1.000	249	20	siRNA-IMPa2-25 PSF-A488 IMPa2-A546 DAPI 8C2-siRNA-IMP-a2-a4 V2.00	0	11. siRNA-IMPa2-25 PSF-A488 DAPI IMPa2-A546_al_TileScan_001 (Stage 38 of 49)	00-9JJbzBiZSRKJSzTHZmNqeR
564901		Cell	0.000	1.000	250	21	siRNA-IMPa2-25 PSF-A488 IMPa2-A546 DAPI 8C2-siRNA-IMP-a2-a4 V2.00	0	11. siRNA-IMPa2-25 PSF-A488 DAPI IMPa2-A546_al_TileScan_001 (Stage 38 of 49)	00-9JJbzBiZSRKJSzTHZmNqeR
513402		Cell	0.000	1.000	251	22	siRNA-IMPa2-25 PSF-A488 IMPa2-A546 DAPI 8C2-siRNA-IMP-a2-a4 V2.00	0	11. siRNA-IMPa2-25 PSF-A488 DAPI IMPa2-A546_al_TileScan_001 (Stage 38 of 49)	00-9JJbzBiZSRKJSzTHZmNqeR
204525		Cell	0.000	1.000	252	23	siRNA-IMPa2-25 PSF-A488 IMPa2-A546 DAPI 8C2-siRNA-IMP-a2-a4 V2.00	0	11. siRNA-IMPa2-25 PSF-A488 DAPI IMPa2-A546_al_TileScan_001 (Stage 38 of 49)	00-9JJbzBiZSRKJSzTHZmNqeR
286242		Cell	0.000	1.000	253	24	siRNA-IMPa2-25 PSF-A488 IMPa2-A546 DAPI 8C2-siRNA-IMP-a2-a4 V2.00	0	11. siRNA-IMPa2-25 PSF-A488 DAPI IMPa2-A546_al_TileScan_001 (Stage 38 of 49)	00-9JJbzBiZSRKJSzTHZmNqeR
257058		Cell	0.000	1.000	254	25	siRNA-IMPa2-25 PSF-A488 IMPa2-A546 DAPI 8C2-siRNA-IMP-a2-a4 V2.00	0	11. siRNA-IMPa2-25 PSF-A488 DAPI IMPa2-A546_al_TileScan_001 (Stage 38 of 49)	00-9JJbzBiZSRKJSzTHZmNqeR
143821		Cell	0.000	1.000	255	26	siRNA-IMPa2-25 PSF-A488 IMPa2-A546 DAPI 8C2-siRNA-IMP-a2-a4 V2.00	0	11. siRNA-IMPa2-25 PSF-A488 DAPI IMPa2-A546_al_TileScan_001 (Stage 38 of 49)	00-9JJbzBiZSRKJSzTHZmNqeR
269021		Cell	0.000	1.000	256	27	siRNA-IMPa2-25 PSF-A488 IMPa2-A546 DAPI 8C2-siRNA-IMP-a2-a4 V2.00	0	11. siRNA-IMPa2-25 PSF-A488 DAPI IMPa2-A546_al_TileScan_001 (Stage 38 of 49)	00-9JJbzBiZSRKJSzTHZmNqeR
56469		Cell	0.000	1.000	257	0	siRNA-IMPa2-25 PSF-A488 IMPa2-A546 DAPI 8C2-siRNA-IMP-a2-a4 V2.00	0	11. siRNA-IMPa2-25 PSF-A488 DAPI IMPa2-A546_am_TileScan_001 (Stage 39 of 49)	00-3g6LMxPiadmN6Q3UvfYK9X
82670		Cell	0.000	1.000	258	1	siRNA-IMPa2-25 PSF-A488 IMPa2-A546 DAPI 8C2-siRNA-IMP-a2-a4 V2.00	0	11. siRNA-IMPa2-25 PSF-A488 DAPI IMPa2-A546_am_TileScan_001 (Stage 39 of 49)	00-3g6LMxPiadmN6Q3UvfYK9X
279314		Cell	0.000	1.000	259	2	siRNA-IMPa2-25 PSF-A488 IMPa2-A546 DAPI 8C2-siRNA-IMP-a2-a4 V2.00	0	11. siRNA-IMPa2-25 PSF-A488 DAPI IMPa2-A546_am_TileScan_001 (Stage 39 of 49)	00-3g6LMxPiadmN6Q3UvfYK9X
290238		Cell	0.000	1.000	260	3	siRNA-IMPa2-25 PSF-A488 IMPa2-A546 DAPI 8C2-siRNA-IMP-a2-a4 V2.00	0	11. siRNA-IMPa2-25 PSF-A488 DAPI IMPa2-A546_am_TileScan_001 (Stage 39 of 49)	00-3g6LMxPiadmN6Q3UvfYK9X
350575		Cell	0.000	1.000	261	4	siRNA-IMPa2-25 PSF-A488 IMPa2-A546 DAPI 8C2-siRNA-IMP-a2-a4 V2.00	0	11. siRNA-IMPa2-25 PSF-A488 DAPI IMPa2-A546_am_TileScan_001 (Stage 39 of 49)	00-3g6LMxPiadmN6Q3UvfYK9X
384913		Cell	0.000	1.000	262	5	siRNA-IMPa2-25 PSF-A488 IMPa2-A546 DAPI 8C2-siRNA-IMP-a2-a4 V2.00	0	11. siRNA-IMPa2-25 PSF-A488 DAPI IMPa2-A546_am_TileScan_001 (Stage 39 of 49)	00-3g6LMxPiadmN6Q3UvfYK9X
215574		Cell	0.000	1.000	263	6	siRNA-IMPa2-25 PSF-A488 IMPa2-A546 DAPI 8C2-siRNA-IMP-a2-a4 V2.00	0	11. siRNA-IMPa2-25 PSF-A488 DAPI IMPa2-A546_am_TileScan_001 (Stage 39 of 49)	00-3g6LMxPiadmN6Q3UvfYK9X
192370		Cell	0.000	1.000	264	7	siRNA-IMPa2-25 PSF-A488 IMPa2-A546 DAPI 8C2-siRNA-IMP-a2-a4 V2.00	0	11. siRNA-IMPa2-25 PSF-A488 DAPI IMPa2-A546_am_TileScan_001 (Stage 39 of 49)	00-3g6LMxPiadmN6Q3UvfYK9X
305919		Cell	0.000	1.000	265	8	siRNA-IMPa2-25 PSF-A488 IMPa2-A546 DAPI 8C2-siRNA-IMP-a2-a4 V2.00	0	11. siRNA-IMPa2-25 PSF-A488 DAPI IMPa2-A546_am_TileScan_001 (Stage 39 of 49)	00-3g6LMxPiadmN6Q3UvfYK9X
97743		Cell	0.000	1.000	266	9	siRNA-IMPa2-25 PSF-A488 IMPa2-A546 DAPI 8C2-siRNA-IMP-a2-a4 V2.00	0	11. siRNA-IMPa2-25 PSF-A488 DAPI IMPa2-A546_am_TileScan_001 (Stage 39 of 49)	00-3g6LMxPiadmN6Q3UvfYK9X
455106		Cell	0.000	1.000	267	10	siRNA-IMPa2-25 PSF-A488 IMPa2-A546 DAPI 8C2-siRNA-IMP-a2-a4 V2.00	0	11. siRNA-IMPa2-25 PSF-A488 DAPI IMPa2-A546_am_TileScan_001 (Stage 39 of 49)	00-3g6LMxPiadmN6Q3UvfYK9X
248484		Cell	0.000	1.000	268	11	siRNA-IMPa2-25 PSF-A488 IMPa2-A546 DAPI 8C2-siRNA-IMP-a2-a4 V2.00	0	11. siRNA-IMPa2-25 PSF-A488 DAPI IMPa2-A546_am_TileScan_001 (Stage 39 of 49)	00-3g6LMxPiadmN6Q3UvfYK9X
134377		Cell	0.000	1.000	269	12	siRNA-IMPa2-25 PSF-A488 IMPa2-A546 DAPI 8C2-siRNA-IMP-a2-a4 V2.00	0	11. siRNA-IMPa2-25 PSF-A488 DAPI IMPa2-A546_am_TileScan_001 (Stage 39 of 49)	00-3g6LMxPiadmN6Q3UvfYK9X
268935		Cell	0.000	1.000	270	13	siRNA-IMPa2-25 PSF-A488 IMPa2-A546 DAPI 8C2-siRNA-IMP-a2-a4 V2.00	0	11. siRNA-IMPa2-25 PSF-A488 DAPI IMPa2-A546_am_TileScan_001 (Stage 39 of 49)	00-3g6LMxPiadmN6Q3UvfYK9X
254059		Cell	0.000	1.000	271	14	siRNA-IMPa2-25 PSF-A488 IMPa2-A546 DAPI 8C2-siRNA-IMP-a2-a4 V2.00	0	11. siRNA-IMPa2-25 PSF-A488 DAPI IMPa2-A546_am_TileScan_001 (Stage 39 of 49)	00-3g6LMxPiadmN6Q3UvfYK9X
238504		Cell	0.000	1.000	272	15	siRNA-IMPa2-25 PSF-A488 IMPa2-A546 DAPI 8C2-siRNA-IMP-a2-a4 V2.00	0	11. siRNA-IMPa2-25 PSF-A488 DAPI IMPa2-A546_am_TileScan_001 (Stage 39 of 49)	00-3g6LMxPiadmN6Q3UvfYK9X
71952		Cell	0.000	1.000	273	16	siRNA-IMPa2-25 PSF-A488 IMPa2-A546 DAPI 8C2-siRNA-IMP-a2-a4 V2.00	0	11. siRNA-IMPa2-25 PSF-A488 DAPI IMPa2-A546_am_TileScan_001 (Stage 39 of 49)	00-3g6LMxPiadmN6Q3UvfYK9X
147714		Cell	0.000	1.000	274	17	siRNA-IMPa2-25 PSF-A488 IMPa2-A546 DAPI 8C2-siRNA-IMP-a2-a4 V2.00	0	11. siRNA-IMPa2-25 PSF-A488 DAPI IMPa2-A546_am_TileScan_001 (Stage 39 of 49)	00-3g6LMxPiadmN6Q3UvfYK9X
170674		Cell	0.000	1.000	275	18	siRNA-IMPa2-25 PSF-A488 IMPa2-A546 DAPI 8C2-siRNA-IMP-a2-a4 V2.00	0	11. siRNA-IMPa2-25 PSF-A488 DAPI IMPa2-A546_am_TileScan_001 (Stage 39 of 49)	00-3g6LMxPiadmN6Q3UvfYK9X
158174		Cell	0.000	1.000	276	19	siRNA-IMPa2-25 PSF-A488 IMPa2-A546 DAPI 8C2-siRNA-IMP-a2-a4 V2.00	0	11. siRNA-IMPa2-25 PSF-A488 DAPI IMPa2-A546_am_TileScan_001 (Stage 39 of 49)	00-3g6LMxPiadmN6Q3UvfYK9X
364953		Cell	0.000	1.000	277	20	siRNA-IMPa2-25 PSF-A488 IMPa2-A546 DAPI 8C2-siRNA-IMP-a2-a4 V2.00	0	11. siRNA-IMPa2-25 PSF-A488 DAPI IMPa2-A546_am_TileScan_001 (Stage 39 of 49)	00-3g6LMxPiadmN6Q3UvfYK9X
269053		Cell	0.000	1.000	278	21	siRNA-IMPa2-25 PSF-A488 IMPa2-A546 DAPI 8C2-siRNA-IMP-a2-a4 V2.00	0	11. siRNA-IMPa2-25 PSF-A488 DAPI IMPa2-A546_am_TileScan_001 (Stage 39 of 49)	00-3g6LMxPiadmN6Q3UvfYK9X
55008		Cell	0.000	1.000	279	0	siRNA-IMPa2-25 PSF-A488 IMPa2-A546 DAPI 8C2-siRNA-IMP-a2-a4 V2.00	0	11. siRNA-IMPa2-25 PSF-A488 DAPI IMPa2-A546_an_TileScan_001 (Stage 40 of 49)	00-sJaV38CTvPjASoF6U26L5i
372410		Cell	0.000	1.000	280	1	siRNA-IMPa2-25 PSF-A488 IMPa2-A546 DAPI 8C2-siRNA-IMP-a2-a4 V2.00	0	11. siRNA-IMPa2-25 PSF-A488 DAPI IMPa2-A546_an_TileScan_001 (Stage 40 of 49)	00-sJaV38CTvPjASoF6U26L5i
360264		Cell	0.000	1.000	281	2	siRNA-IMPa2-25 PSF-A488 IMPa2-A546 DAPI 8C2-siRNA-IMP-a2-a4 V2.00	0	11. siRNA-IMPa2-25 PSF-A488 DAPI IMPa2-A546_an_TileScan_001 (Stage 40 of 49)	00-sJaV38CTvPjASoF6U26L5i
176969		Cell	0.000	1.000	282	3	siRNA-IMPa2-25 PSF-A488 IMPa2-A546 DAPI 8C2-siRNA-IMP-a2-a4 V2.00	0	11. siRNA-IMPa2-25 PSF-A488 DAPI IMPa2-A546_an_TileScan_001 (Stage 40 of 49)	00-sJaV38CTvPjASoF6U26L5i
166611		Cell	0.000	1.000	283	4	siRNA-IMPa2-25 PSF-A488 IMPa2-A546 DAPI 8C2-siRNA-IMP-a2-a4 V2.00	0	11. siRNA-IMPa2-25 PSF-A488 DAPI IMPa2-A546_an_TileScan_001 (Stage 40 of 49)	00-sJaV38CTvPjASoF6U26L5i
267825		Cell	0.000	1.000	284	5	siRNA-IMPa2-25 PSF-A488 IMPa2-A546 DAPI 8C2-siRNA-IMP-a2-a4 V2.00	0	11. siRNA-IMPa2-25 PSF-A488 DAPI IMPa2-A546_an_TileScan_001 (Stage 40 of 49)	00-sJaV38CTvPjASoF6U26L5i
364807		Cell	0.000	1.000	285	6	siRNA-IMPa2-25 PSF-A488 IMPa2-A546 DAPI 8C2-siRNA-IMP-a2-a4 V2.00	0	11. siRNA-IMPa2-25 PSF-A488 DAPI IMPa2-A546_an_TileScan_001 (Stage 40 of 49)	00-sJaV38CTvPjASoF6U26L5i
334854		Cell	0.000	1.000	286	7	siRNA-IMPa2-25 PSF-A488 IMPa2-A546 DAPI 8C2-siRNA-IMP-a2-a4 V2.00	0	11. siRNA-IMPa2-25 PSF-A488 DAPI IMPa2-A546_an_TileScan_001 (Stage 40 of 49)	00-sJaV38CTvPjASoF6U26L5i
266193		Cell	0.000	1.000	287	8	siRNA-IMPa2-25 PSF-A488 IMPa2-A546 DAPI 8C2-siRNA-IMP-a2-a4 V2.00	0	11. siRNA-IMPa2-25 PSF-A488 DAPI IMPa2-A546_an_TileScan_001 (Stage 40 of 49)	00-sJaV38CTvPjASoF6U26L5i
327135		Cell	0.000	1.000	288	9	siRNA-IMPa2-25 PSF-A488 IMPa2-A546 DAPI 8C2-siRNA-IMP-a2-a4 V2.00	0	11. siRNA-IMPa2-25 PSF-A488 DAPI IMPa2-A546_an_TileScan_001 (Stage 40 of 49)	00-sJaV38CTvPjASoF6U26L5i
291684		Cell	0.000	1.000	289	10	siRNA-IMPa2-25 PSF-A488 IMPa2-A546 DAPI 8C2-siRNA-IMP-a2-a4 V2.00	0	11. siRNA-IMPa2-25 PSF-A488 DAPI IMPa2-A546_an_TileScan_001 (Stage 40 of 49)	00-sJaV38CTvPjASoF6U26L5i
253410		Cell	0.000	1.000	290	11	siRNA-IMPa2-25 PSF-A488 IMPa2-A546 DAPI 8C2-siRNA-IMP-a2-a4 V2.00	0	11. siRNA-IMPa2-25 PSF-A488 DAPI IMPa2-A546_an_TileScan_001 (Stage 40 of 49)	00-sJaV38CTvPjASoF6U26L5i
411621		Cell	0.000	1.000	291	12	siRNA-IMPa2-25 PSF-A488 IMPa2-A546 DAPI 8C2-siRNA-IMP-a2-a4 V2.00	0	11. siRNA-IMPa2-25 PSF-A488 DAPI IMPa2-A546_an_TileScan_001 (Stage 40 of 49)	00-sJaV38CTvPjASoF6U26L5i
272138		Cell	0.000	1.000	292	13	siRNA-IMPa2-25 PSF-A488 IMPa2-A546 DAPI 8C2-siRNA-IMP-a2-a4 V2.00	0	11. siRNA-IMPa2-25 PSF-A488 DAPI IMPa2-A546_an_TileScan_001 (Stage 40 of 49)	00-sJaV38CTvPjASoF6U26L5i
367493		Cell	0.000	1.000	293	14	siRNA-IMPa2-25 PSF-A488 IMPa2-A546 DAPI 8C2-siRNA-IMP-a2-a4 V2.00	0	11. siRNA-IMPa2-25 PSF-A488 DAPI IMPa2-A546_an_TileScan_001 (Stage 40 of 49)	00-sJaV38CTvPjASoF6U26L5i
95599		Cell	0.000	1.000	294	15	siRNA-IMPa2-25 PSF-A488 IMPa2-A546 DAPI 8C2-siRNA-IMP-a2-a4 V2.00	0	11. siRNA-IMPa2-25 PSF-A488 DAPI IMPa2-A546_an_TileScan_001 (Stage 40 of 49)	00-sJaV38CTvPjASoF6U26L5i
203142		Cell	0.000	1.000	295	16	siRNA-IMPa2-25 PSF-A488 IMPa2-A546 DAPI 8C2-siRNA-IMP-a2-a4 V2.00	0	11. siRNA-IMPa2-25 PSF-A488 DAPI IMPa2-A546_an_TileScan_001 (Stage 40 of 49)	00-sJaV38CTvPjASoF6U26L5i
866086		Cell	0.000	1.000	296	17	siRNA-IMPa2-25 PSF-A488 IMPa2-A546 DAPI 8C2-siRNA-IMP-a2-a4 V2.00	0	11. siRNA-IMPa2-25 PSF-A488 DAPI IMPa2-A546_an_TileScan_001 (Stage 40 of 49)	00-sJaV38CTvPjASoF6U26L5i
98397		Cell	0.000	1.000	297	18	siRNA-IMPa2-25 PSF-A488 IMPa2-A546 DAPI 8C2-siRNA-IMP-a2-a4 V2.00	0	11. siRNA-IMPa2-25 PSF-A488 DAPI IMPa2-A546_an_TileScan_001 (Stage 40 of 49)	00-sJaV38CTvPjASoF6U26L5i
421457		Cell	0.000	1.000	298	0	siRNA-IMPa2-25 PSF-A488 IMPa2-A546 DAPI 8C2-siRNA-IMP-a2-a4 V2.00	0	11. siRNA-IMPa2-25 PSF-A488 DAPI IMPa2-A546_ao_TileScan_001 (Stage 41 of 49)	00-6azQavX43tBd866DevGUxb
77883		Cell	0.000	1.000	299	1	siRNA-IMPa2-25 PSF-A488 IMPa2-A546 DAPI 8C2-siRNA-IMP-a2-a4 V2.00	0	11. siRNA-IMPa2-25 PSF-A488 DAPI IMPa2-A546_ao_TileScan_001 (Stage 41 of 49)	00-6azQavX43tBd866DevGUxb
428464		Cell	0.000	1.000	300	2	siRNA-IMPa2-25 PSF-A488 IMPa2-A546 DAPI 8C2-siRNA-IMP-a2-a4 V2.00	0	11. siRNA-IMPa2-25 PSF-A488 DAPI IMPa2-A546_ao_TileScan_001 (Stage 41 of 49)	00-6azQavX43tBd866DevGUxb
53069		Cell	0.000	1.000	301	3	siRNA-IMPa2-25 PSF-A488 IMPa2-A546 DAPI 8C2-siRNA-IMP-a2-a4 V2.00	0	11. siRNA-IMPa2-25 PSF-A488 DAPI IMPa2-A546_ao_TileScan_001 (Stage 41 of 49)	00-6azQavX43tBd866DevGUxb
123937		Cell	0.000	1.000	302	4	siRNA-IMPa2-25 PSF-A488 IMPa2-A546 DAPI 8C2-siRNA-IMP-a2-a4 V2.00	0	11. siRNA-IMPa2-25 PSF-A488 DAPI IMPa2-A546_ao_TileScan_001 (Stage 41 of 49)	00-6azQavX43tBd866DevGUxb
324355		Cell	0.000	1.000	303	5	siRNA-IMPa2-25 PSF-A488 IMPa2-A546 DAPI 8C2-siRNA-IMP-a2-a4 V2.00	0	11. siRNA-IMPa2-25 PSF-A488 DAPI IMPa2-A546_ao_TileScan_001 (Stage 41 of 49)	00-6azQavX43tBd866DevGUxb
309618		Cell	0.000	1.000	304	6	siRNA-IMPa2-25 PSF-A488 IMPa2-A546 DAPI 8C2-siRNA-IMP-a2-a4 V2.00	0	11. siRNA-IMPa2-25 PSF-A488 DAPI IMPa2-A546_ao_TileScan_001 (Stage 41 of 49)	00-6azQavX43tBd866DevGUxb
98715		Cell	0.000	1.000	305	7	siRNA-IMPa2-25 PSF-A488 IMPa2-A546 DAPI 8C2-siRNA-IMP-a2-a4 V2.00	0	11. siRNA-IMPa2-25 PSF-A488 DAPI IMPa2-A546_ao_TileScan_001 (Stage 41 of 49)	00-6azQavX43tBd866DevGUxb
377313		Cell	0.000	1.000	306	8	siRNA-IMPa2-25 PSF-A488 IMPa2-A546 DAPI 8C2-siRNA-IMP-a2-a4 V2.00	0	11. siRNA-IMPa2-25 PSF-A488 DAPI IMPa2-A546_ao_TileScan_001 (Stage 41 of 49)	00-6azQavX43tBd866DevGUxb
126837		Cell	0.000	1.000	307	9	siRNA-IMPa2-25 PSF-A488 IMPa2-A546 DAPI 8C2-siRNA-IMP-a2-a4 V2.00	0	11. siRNA-IMPa2-25 PSF-A488 DAPI IMPa2-A546_ao_TileScan_001 (Stage 41 of 49)	00-6azQavX43tBd866DevGUxb
349044		Cell	0.000	1.000	308	10	siRNA-IMPa2-25 PSF-A488 IMPa2-A546 DAPI 8C2-siRNA-IMP-a2-a4 V2.00	0	11. siRNA-IMPa2-25 PSF-A488 DAPI IMPa2-A546_ao_TileScan_001 (Stage 41 of 49)	00-6azQavX43tBd866DevGUxb
114912		Cell	0.000	1.000	309	11	siRNA-IMPa2-25 PSF-A488 IMPa2-A546 DAPI 8C2-siRNA-IMP-a2-a4 V2.00	0	11. siRNA-IMPa2-25 PSF-A488 DAPI IMPa2-A546_ao_TileScan_001 (Stage 41 of 49)	00-6azQavX43tBd866DevGUxb
795055		Cell	0.000	1.000	310	12	siRNA-IMPa2-25 PSF-A488 IMPa2-A546 DAPI 8C2-siRNA-IMP-a2-a4 V2.00	0	11. siRNA-IMPa2-25 PSF-A488 DAPI IMPa2-A546_ao_TileScan_001 (Stage 41 of 49)	00-6azQavX43tBd866DevGUxb
335825		Cell	0.000	1.000	311	13	siRNA-IMPa2-25 PSF-A488 IMPa2-A546 DAPI 8C2-siRNA-IMP-a2-a4 V2.00	0	11. siRNA-IMPa2-25 PSF-A488 DAPI IMPa2-A546_ao_TileScan_001 (Stage 41 of 49)	00-6azQavX43tBd866DevGUxb
417049		Cell	0.000	1.000	312	14	siRNA-IMPa2-25 PSF-A488 IMPa2-A546 DAPI 8C2-siRNA-IMP-a2-a4 V2.00	0	11. siRNA-IMPa2-25 PSF-A488 DAPI IMPa2-A546_ao_TileScan_001 (Stage 41 of 49)	00-6azQavX43tBd866DevGUxb
248369		Cell	0.000	1.000	313	15	siRNA-IMPa2-25 PSF-A488 IMPa2-A546 DAPI 8C2-siRNA-IMP-a2-a4 V2.00	0	11. siRNA-IMPa2-25 PSF-A488 DAPI IMPa2-A546_ao_TileScan_001 (Stage 41 of 49)	00-6azQavX43tBd866DevGUxb
260702		Cell	0.000	1.000	314	16	siRNA-IMPa2-25 PSF-A488 IMPa2-A546 DAPI 8C2-siRNA-IMP-a2-a4 V2.00	0	11. siRNA-IMPa2-25 PSF-A488 DAPI IMPa2-A546_ao_TileScan_001 (Stage 41 of 49)	00-6azQavX43tBd866DevGUxb
270178		Cell	0.000	1.000	315	17	siRNA-IMPa2-25 PSF-A488 IMPa2-A546 DAPI 8C2-siRNA-IMP-a2-a4 V2.00	0	11. siRNA-IMPa2-25 PSF-A488 DAPI IMPa2-A546_ao_TileScan_001 (Stage 41 of 49)	00-6azQavX43tBd866DevGUxb
113214		Cell	0.000	1.000	316	18	siRNA-IMPa2-25 PSF-A488 IMPa2-A546 DAPI 8C2-siRNA-IMP-a2-a4 V2.00	0	11. siRNA-IMPa2-25 PSF-A488 DAPI IMPa2-A546_ao_TileScan_001 (Stage 41 of 49)	00-6azQavX43tBd866DevGUxb
300022		Cell	0.000	1.000	317	19	siRNA-IMPa2-25 PSF-A488 IMPa2-A546 DAPI 8C2-siRNA-IMP-a2-a4 V2.00	0	11. siRNA-IMPa2-25 PSF-A488 DAPI IMPa2-A546_ao_TileScan_001 (Stage 41 of 49)	00-6azQavX43tBd866DevGUxb
143225		Cell	0.000	1.000	318	20	siRNA-IMPa2-25 PSF-A488 IMPa2-A546 DAPI 8C2-siRNA-IMP-a2-a4 V2.00	0	11. siRNA-IMPa2-25 PSF-A488 DAPI IMPa2-A546_ao_TileScan_001 (Stage 41 of 49)	00-6azQavX43tBd866DevGUxb
254955		Cell	0.000	1.000	319	21	siRNA-IMPa2-25 PSF-A488 IMPa2-A546 DAPI 8C2-siRNA-IMP-a2-a4 V2.00	0	11. siRNA-IMPa2-25 PSF-A488 DAPI IMPa2-A546_ao_TileScan_001 (Stage 41 of 49)	00-6azQavX43tBd866DevGUxb
206816		Cell	0.000	1.000	320	22	siRNA-IMPa2-25 PSF-A488 IMPa2-A546 DAPI 8C2-siRNA-IMP-a2-a4 V2.00	0	11. siRNA-IMPa2-25 PSF-A488 DAPI IMPa2-A546_ao_TileScan_001 (Stage 41 of 49)	00-6azQavX43tBd866DevGUxb
50945		Cell	0.000	1.000	321	0	siRNA-IMPa2-25 PSF-A488 IMPa2-A546 DAPI 8C2-siRNA-IMP-a2-a4 V2.00	0	11. siRNA-IMPa2-25 PSF-A488 DAPI IMPa2-A546_ap_TileScan_001 (Stage 42 of 49)	00-3Ptwonf2pmQ7e2CcXcydU9
318160		Cell	0.000	1.000	322	1	siRNA-IMPa2-25 PSF-A488 IMPa2-A546 DAPI 8C2-siRNA-IMP-a2-a4 V2.00	0	11. siRNA-IMPa2-25 PSF-A488 DAPI IMPa2-A546_ap_TileScan_001 (Stage 42 of 49)	00-3Ptwonf2pmQ7e2CcXcydU9
388411		Cell	0.000	1.000	323	2	siRNA-IMPa2-25 PSF-A488 IMPa2-A546 DAPI 8C2-siRNA-IMP-a2-a4 V2.00	0	11. siRNA-IMPa2-25 PSF-A488 DAPI IMPa2-A546_ap_TileScan_001 (Stage 42 of 49)	00-3Ptwonf2pmQ7e2CcXcydU9
367515		Cell	0.000	1.000	324	3	siRNA-IMPa2-25 PSF-A488 IMPa2-A546 DAPI 8C2-siRNA-IMP-a2-a4 V2.00	0	11. siRNA-IMPa2-25 PSF-A488 DAPI IMPa2-A546_ap_TileScan_001 (Stage 42 of 49)	00-3Ptwonf2pmQ7e2CcXcydU9
80398		Cell	0.000	1.000	325	4	siRNA-IMPa2-25 PSF-A488 IMPa2-A546 DAPI 8C2-siRNA-IMP-a2-a4 V2.00	0	11. siRNA-IMPa2-25 PSF-A488 DAPI IMPa2-A546_ap_TileScan_001 (Stage 42 of 49)	00-3Ptwonf2pmQ7e2CcXcydU9
422104		Cell	0.000	1.000	326	5	siRNA-IMPa2-25 PSF-A488 IMPa2-A546 DAPI 8C2-siRNA-IMP-a2-a4 V2.00	0	11. siRNA-IMPa2-25 PSF-A488 DAPI IMPa2-A546_ap_TileScan_001 (Stage 42 of 49)	00-3Ptwonf2pmQ7e2CcXcydU9
61866		Cell	0.000	1.000	327	6	siRNA-IMPa2-25 PSF-A488 IMPa2-A546 DAPI 8C2-siRNA-IMP-a2-a4 V2.00	0	11. siRNA-IMPa2-25 PSF-A488 DAPI IMPa2-A546_ap_TileScan_001 (Stage 42 of 49)	00-3Ptwonf2pmQ7e2CcXcydU9
71512		Cell	0.000	1.000	328	7	siRNA-IMPa2-25 PSF-A488 IMPa2-A546 DAPI 8C2-siRNA-IMP-a2-a4 V2.00	0	11. siRNA-IMPa2-25 PSF-A488 DAPI IMPa2-A546_ap_TileScan_001 (Stage 42 of 49)	00-3Ptwonf2pmQ7e2CcXcydU9
389416		Cell	0.000	1.000	329	8	siRNA-IMPa2-25 PSF-A488 IMPa2-A546 DAPI 8C2-siRNA-IMP-a2-a4 V2.00	0	11. siRNA-IMPa2-25 PSF-A488 DAPI IMPa2-A546_ap_TileScan_001 (Stage 42 of 49)	00-3Ptwonf2pmQ7e2CcXcydU9
60554		Cell	0.000	1.000	330	9	siRNA-IMPa2-25 PSF-A488 IMPa2-A546 DAPI 8C2-siRNA-IMP-a2-a4 V2.00	0	11. siRNA-IMPa2-25 PSF-A488 DAPI IMPa2-A546_ap_TileScan_001 (Stage 42 of 49)	00-3Ptwonf2pmQ7e2CcXcydU9
279314		Cell	0.000	1.000	331	10	siRNA-IMPa2-25 PSF-A488 IMPa2-A546 DAPI 8C2-siRNA-IMP-a2-a4 V2.00	0	11. siRNA-IMPa2-25 PSF-A488 DAPI IMPa2-A546_ap_TileScan_001 (Stage 42 of 49)	00-3Ptwonf2pmQ7e2CcXcydU9
236575		Cell	0.000	1.000	332	11	siRNA-IMPa2-25 PSF-A488 IMPa2-A546 DAPI 8C2-siRNA-IMP-a2-a4 V2.00	0	11. siRNA-IMPa2-25 PSF-A488 DAPI IMPa2-A546_ap_TileScan_001 (Stage 42 of 49)	00-3Ptwonf2pmQ7e2CcXcydU9
196150		Cell	0.000	1.000	333	12	siRNA-IMPa2-25 PSF-A488 IMPa2-A546 DAPI 8C2-siRNA-IMP-a2-a4 V2.00	0	11. siRNA-IMPa2-25 PSF-A488 DAPI IMPa2-A546_ap_TileScan_001 (Stage 42 of 49)	00-3Ptwonf2pmQ7e2CcXcydU9
253767		Cell	0.000	1.000	334	13	siRNA-IMPa2-25 PSF-A488 IMPa2-A546 DAPI 8C2-siRNA-IMP-a2-a4 V2.00	0	11. siRNA-IMPa2-25 PSF-A488 DAPI IMPa2-A546_ap_TileScan_001 (Stage 42 of 49)	00-3Ptwonf2pmQ7e2CcXcydU9
241908		Cell	0.000	1.000	335	14	siRNA-IMPa2-25 PSF-A488 IMPa2-A546 DAPI 8C2-siRNA-IMP-a2-a4 V2.00	0	11. siRNA-IMPa2-25 PSF-A488 DAPI IMPa2-A546_ap_TileScan_001 (Stage 42 of 49)	00-3Ptwonf2pmQ7e2CcXcydU9
182250		Cell	0.000	1.000	336	15	siRNA-IMPa2-25 PSF-A488 IMPa2-A546 DAPI 8C2-siRNA-IMP-a2-a4 V2.00	0	11. siRNA-IMPa2-25 PSF-A488 DAPI IMPa2-A546_ap_TileScan_001 (Stage 42 of 49)	00-3Ptwonf2pmQ7e2CcXcydU9
178808		Cell	0.000	1.000	337	16	siRNA-IMPa2-25 PSF-A488 IMPa2-A546 DAPI 8C2-siRNA-IMP-a2-a4 V2.00	0	11. siRNA-IMPa2-25 PSF-A488 DAPI IMPa2-A546_ap_TileScan_001 (Stage 42 of 49)	00-3Ptwonf2pmQ7e2CcXcydU9
258587		Cell	0.000	1.000	338	17	siRNA-IMPa2-25 PSF-A488 IMPa2-A546 DAPI 8C2-siRNA-IMP-a2-a4 V2.00	0	11. siRNA-IMPa2-25 PSF-A488 DAPI IMPa2-A546_ap_TileScan_001 (Stage 42 of 49)	00-3Ptwonf2pmQ7e2CcXcydU9
437119		Cell	0.000	1.000	339	18	siRNA-IMPa2-25 PSF-A488 IMPa2-A546 DAPI 8C2-siRNA-IMP-a2-a4 V2.00	0	11. siRNA-IMPa2-25 PSF-A488 DAPI IMPa2-A546_ap_TileScan_001 (Stage 42 of 49)	00-3Ptwonf2pmQ7e2CcXcydU9
260737		Cell	0.000	1.000	340	19	siRNA-IMPa2-25 PSF-A488 IMPa2-A546 DAPI 8C2-siRNA-IMP-a2-a4 V2.00	0	11. siRNA-IMPa2-25 PSF-A488 DAPI IMPa2-A546_ap_TileScan_001 (Stage 42 of 49)	00-3Ptwonf2pmQ7e2CcXcydU9
535404		Cell	0.000	1.000	341	20	siRNA-IMPa2-25 PSF-A488 IMPa2-A546 DAPI 8C2-siRNA-IMP-a2-a4 V2.00	0	11. siRNA-IMPa2-25 PSF-A488 DAPI IMPa2-A546_ap_TileScan_001 (Stage 42 of 49)	00-3Ptwonf2pmQ7e2CcXcydU9
251640		Cell	0.000	1.000	342	21	siRNA-IMPa2-25 PSF-A488 IMPa2-A546 DAPI 8C2-siRNA-IMP-a2-a4 V2.00	0	11. siRNA-IMPa2-25 PSF-A488 DAPI IMPa2-A546_ap_TileScan_001 (Stage 42 of 49)	00-3Ptwonf2pmQ7e2CcXcydU9
234633		Cell	0.000	1.000	343	22	siRNA-IMPa2-25 PSF-A488 IMPa2-A546 DAPI 8C2-siRNA-IMP-a2-a4 V2.00	0	11. siRNA-IMPa2-25 PSF-A488 DAPI IMPa2-A546_ap_TileScan_001 (Stage 42 of 49)	00-3Ptwonf2pmQ7e2CcXcydU9
477663		Cell	0.000	1.000	344	23	siRNA-IMPa2-25 PSF-A488 IMPa2-A546 DAPI 8C2-siRNA-IMP-a2-a4 V2.00	0	11. siRNA-IMPa2-25 PSF-A488 DAPI IMPa2-A546_ap_TileScan_001 (Stage 42 of 49)	00-3Ptwonf2pmQ7e2CcXcydU9
76471		Cell	0.000	1.000	345	24	siRNA-IMPa2-25 PSF-A488 IMPa2-A546 DAPI 8C2-siRNA-IMP-a2-a4 V2.00	0	11. siRNA-IMPa2-25 PSF-A488 DAPI IMPa2-A546_ap_TileScan_001 (Stage 42 of 49)	00-3Ptwonf2pmQ7e2CcXcydU9
52629		Cell	0.000	1.000	346	25	siRNA-IMPa2-25 PSF-A488 IMPa2-A546 DAPI 8C2-siRNA-IMP-a2-a4 V2.00	0	11. siRNA-IMPa2-25 PSF-A488 DAPI IMPa2-A546_ap_TileScan_001 (Stage 42 of 49)	00-3Ptwonf2pmQ7e2CcXcydU9
235162		Cell	0.000	1.000	347	26	siRNA-IMPa2-25 PSF-A488 IMPa2-A546 DAPI 8C2-siRNA-IMP-a2-a4 V2.00	0	11. siRNA-IMPa2-25 PSF-A488 DAPI IMPa2-A546_ap_TileScan_001 (Stage 42 of 49)	00-3Ptwonf2pmQ7e2CcXcydU9
267007		Cell	0.000	1.000	348	27	siRNA-IMPa2-25 PSF-A488 IMPa2-A546 DAPI 8C2-siRNA-IMP-a2-a4 V2.00	0	11. siRNA-IMPa2-25 PSF-A488 DAPI IMPa2-A546_ap_TileScan_001 (Stage 42 of 49)	00-3Ptwonf2pmQ7e2CcXcydU9
185411		Cell	0.000	1.000	349	28	siRNA-IMPa2-25 PSF-A488 IMPa2-A546 DAPI 8C2-siRNA-IMP-a2-a4 V2.00	0	11. siRNA-IMPa2-25 PSF-A488 DAPI IMPa2-A546_ap_TileScan_001 (Stage 42 of 49)	00-3Ptwonf2pmQ7e2CcXcydU9
302478		Cell	0.000	1.000	350	29	siRNA-IMPa2-25 PSF-A488 IMPa2-A546 DAPI 8C2-siRNA-IMP-a2-a4 V2.00	0	11. siRNA-IMPa2-25 PSF-A488 DAPI IMPa2-A546_ap_TileScan_001 (Stage 42 of 49)	00-3Ptwonf2pmQ7e2CcXcydU9
400678		Cell	0.000	1.000	351	30	siRNA-IMPa2-25 PSF-A488 IMPa2-A546 DAPI 8C2-siRNA-IMP-a2-a4 V2.00	0	11. siRNA-IMPa2-25 PSF-A488 DAPI IMPa2-A546_ap_TileScan_001 (Stage 42 of 49)	00-3Ptwonf2pmQ7e2CcXcydU9
429433		Cell	0.000	1.000	352	31	siRNA-IMPa2-25 PSF-A488 IMPa2-A546 DAPI 8C2-siRNA-IMP-a2-a4 V2.00	0	11. siRNA-IMPa2-25 PSF-A488 DAPI IMPa2-A546_ap_TileScan_001 (Stage 42 of 49)	00-3Ptwonf2pmQ7e2CcXcydU9
186198		Cell	0.000	1.000	353	32	siRNA-IMPa2-25 PSF-A488 IMPa2-A546 DAPI 8C2-siRNA-IMP-a2-a4 V2.00	0	11. siRNA-IMPa2-25 PSF-A488 DAPI IMPa2-A546_ap_TileScan_001 (Stage 42 of 49)	00-3Ptwonf2pmQ7e2CcXcydU9
153934		Cell	0.000	1.000	354	0	siRNA-IMPa2-25 PSF-A488 IMPa2-A546 DAPI 8C2-siRNA-IMP-a2-a4 V2.00	0	11. siRNA-IMPa2-25 PSF-A488 DAPI IMPa2-A546_aq_TileScan_001 (Stage 43 of 49)	00-cKmpq5QNpAcPgUU78j6urX
225762		Cell	0.000	1.000	355	1	siRNA-IMPa2-25 PSF-A488 IMPa2-A546 DAPI 8C2-siRNA-IMP-a2-a4 V2.00	0	11. siRNA-IMPa2-25 PSF-A488 DAPI IMPa2-A546_aq_TileScan_001 (Stage 43 of 49)	00-cKmpq5QNpAcPgUU78j6urX
178036		Cell	0.000	1.000	356	2	siRNA-IMPa2-25 PSF-A488 IMPa2-A546 DAPI 8C2-siRNA-IMP-a2-a4 V2.00	0	11. siRNA-IMPa2-25 PSF-A488 DAPI IMPa2-A546_aq_TileScan_001 (Stage 43 of 49)	00-cKmpq5QNpAcPgUU78j6urX
157827		Cell	0.000	1.000	357	3	siRNA-IMPa2-25 PSF-A488 IMPa2-A546 DAPI 8C2-siRNA-IMP-a2-a4 V2.00	0	11. siRNA-IMPa2-25 PSF-A488 DAPI IMPa2-A546_aq_TileScan_001 (Stage 43 of 49)	00-cKmpq5QNpAcPgUU78j6urX
37585		Cell	0.000	1.000	358	4	siRNA-IMPa2-25 PSF-A488 IMPa2-A546 DAPI 8C2-siRNA-IMP-a2-a4 V2.00	0	11. siRNA-IMPa2-25 PSF-A488 DAPI IMPa2-A546_aq_TileScan_001 (Stage 43 of 49)	00-cKmpq5QNpAcPgUU78j6urX
2.57329e+006		Cell	0.000	1.000	359	5	siRNA-IMPa2-25 PSF-A488 IMPa2-A546 DAPI 8C2-siRNA-IMP-a2-a4 V2.00	0	11. siRNA-IMPa2-25 PSF-A488 DAPI IMPa2-A546_aq_TileScan_001 (Stage 43 of 49)	00-cKmpq5QNpAcPgUU78j6urX
246293		Cell	0.000	1.000	360	6	siRNA-IMPa2-25 PSF-A488 IMPa2-A546 DAPI 8C2-siRNA-IMP-a2-a4 V2.00	0	11. siRNA-IMPa2-25 PSF-A488 DAPI IMPa2-A546_aq_TileScan_001 (Stage 43 of 49)	00-cKmpq5QNpAcPgUU78j6urX
34150		Cell	0.000	1.000	361	7	siRNA-IMPa2-25 PSF-A488 IMPa2-A546 DAPI 8C2-siRNA-IMP-a2-a4 V2.00	0	11. siRNA-IMPa2-25 PSF-A488 DAPI IMPa2-A546_aq_TileScan_001 (Stage 43 of 49)	00-cKmpq5QNpAcPgUU78j6urX
881839		Cell	0.000	1.000	362	8	siRNA-IMPa2-25 PSF-A488 IMPa2-A546 DAPI 8C2-siRNA-IMP-a2-a4 V2.00	0	11. siRNA-IMPa2-25 PSF-A488 DAPI IMPa2-A546_aq_TileScan_001 (Stage 43 of 49)	00-cKmpq5QNpAcPgUU78j6urX
212471		Cell	0.000	1.000	363	9	siRNA-IMPa2-25 PSF-A488 IMPa2-A546 DAPI 8C2-siRNA-IMP-a2-a4 V2.00	0	11. siRNA-IMPa2-25 PSF-A488 DAPI IMPa2-A546_aq_TileScan_001 (Stage 43 of 49)	00-cKmpq5QNpAcPgUU78j6urX
432036		Cell	0.000	1.000	364	10	siRNA-IMPa2-25 PSF-A488 IMPa2-A546 DAPI 8C2-siRNA-IMP-a2-a4 V2.00	0	11. siRNA-IMPa2-25 PSF-A488 DAPI IMPa2-A546_aq_TileScan_001 (Stage 43 of 49)	00-cKmpq5QNpAcPgUU78j6urX
66326		Cell	0.000	1.000	365	11	siRNA-IMPa2-25 PSF-A488 IMPa2-A546 DAPI 8C2-siRNA-IMP-a2-a4 V2.00	0	11. siRNA-IMPa2-25 PSF-A488 DAPI IMPa2-A546_aq_TileScan_001 (Stage 43 of 49)	00-cKmpq5QNpAcPgUU78j6urX
65216		Cell	0.000	1.000	366	12	siRNA-IMPa2-25 PSF-A488 IMPa2-A546 DAPI 8C2-siRNA-IMP-a2-a4 V2.00	0	11. siRNA-IMPa2-25 PSF-A488 DAPI IMPa2-A546_aq_TileScan_001 (Stage 43 of 49)	00-cKmpq5QNpAcPgUU78j6urX
614466		Cell	0.000	1.000	367	13	siRNA-IMPa2-25 PSF-A488 IMPa2-A546 DAPI 8C2-siRNA-IMP-a2-a4 V2.00	0	11. siRNA-IMPa2-25 PSF-A488 DAPI IMPa2-A546_aq_TileScan_001 (Stage 43 of 49)	00-cKmpq5QNpAcPgUU78j6urX
261137		Cell	0.000	1.000	368	14	siRNA-IMPa2-25 PSF-A488 IMPa2-A546 DAPI 8C2-siRNA-IMP-a2-a4 V2.00	0	11. siRNA-IMPa2-25 PSF-A488 DAPI IMPa2-A546_aq_TileScan_001 (Stage 43 of 49)	00-cKmpq5QNpAcPgUU78j6urX
81208		Cell	0.000	1.000	369	15	siRNA-IMPa2-25 PSF-A488 IMPa2-A546 DAPI 8C2-siRNA-IMP-a2-a4 V2.00	0	11. siRNA-IMPa2-25 PSF-A488 DAPI IMPa2-A546_aq_TileScan_001 (Stage 43 of 49)	00-cKmpq5QNpAcPgUU78j6urX
277699		Cell	0.000	1.000	370	16	siRNA-IMPa2-25 PSF-A488 IMPa2-A546 DAPI 8C2-siRNA-IMP-a2-a4 V2.00	0	11. siRNA-IMPa2-25 PSF-A488 DAPI IMPa2-A546_aq_TileScan_001 (Stage 43 of 49)	00-cKmpq5QNpAcPgUU78j6urX
335648		Cell	0.000	1.000	371	17	siRNA-IMPa2-25 PSF-A488 IMPa2-A546 DAPI 8C2-siRNA-IMP-a2-a4 V2.00	0	11. siRNA-IMPa2-25 PSF-A488 DAPI IMPa2-A546_aq_TileScan_001 (Stage 43 of 49)	00-cKmpq5QNpAcPgUU78j6urX
944603		Cell	0.000	1.000	372	18	siRNA-IMPa2-25 PSF-A488 IMPa2-A546 DAPI 8C2-siRNA-IMP-a2-a4 V2.00	0	11. siRNA-IMPa2-25 PSF-A488 DAPI IMPa2-A546_aq_TileScan_001 (Stage 43 of 49)	00-cKmpq5QNpAcPgUU78j6urX
111764		Cell	0.000	1.000	373	19	siRNA-IMPa2-25 PSF-A488 IMPa2-A546 DAPI 8C2-siRNA-IMP-a2-a4 V2.00	0	11. siRNA-IMPa2-25 PSF-A488 DAPI IMPa2-A546_aq_TileScan_001 (Stage 43 of 49)	00-cKmpq5QNpAcPgUU78j6urX
1.47545e+006		Cell	0.000	1.000	374	20	siRNA-IMPa2-25 PSF-A488 IMPa2-A546 DAPI 8C2-siRNA-IMP-a2-a4 V2.00	0	11. siRNA-IMPa2-25 PSF-A488 DAPI IMPa2-A546_aq_TileScan_001 (Stage 43 of 49)	00-cKmpq5QNpAcPgUU78j6urX
332200		Cell	0.000	1.000	375	21	siRNA-IMPa2-25 PSF-A488 IMPa2-A546 DAPI 8C2-siRNA-IMP-a2-a4 V2.00	0	11. siRNA-IMPa2-25 PSF-A488 DAPI IMPa2-A546_aq_TileScan_001 (Stage 43 of 49)	00-cKmpq5QNpAcPgUU78j6urX
345325		Cell	0.000	1.000	376	22	siRNA-IMPa2-25 PSF-A488 IMPa2-A546 DAPI 8C2-siRNA-IMP-a2-a4 V2.00	0	11. siRNA-IMPa2-25 PSF-A488 DAPI IMPa2-A546_aq_TileScan_001 (Stage 43 of 49)	00-cKmpq5QNpAcPgUU78j6urX
248019		Cell	0.000	1.000	377	23	siRNA-IMPa2-25 PSF-A488 IMPa2-A546 DAPI 8C2-siRNA-IMP-a2-a4 V2.00	0	11. siRNA-IMPa2-25 PSF-A488 DAPI IMPa2-A546_aq_TileScan_001 (Stage 43 of 49)	00-cKmpq5QNpAcPgUU78j6urX
173528		Cell	0.000	1.000	378	24	siRNA-IMPa2-25 PSF-A488 IMPa2-A546 DAPI 8C2-siRNA-IMP-a2-a4 V2.00	0	11. siRNA-IMPa2-25 PSF-A488 DAPI IMPa2-A546_aq_TileScan_001 (Stage 43 of 49)	00-cKmpq5QNpAcPgUU78j6urX
690751		Cell	0.000	1.000	379	25	siRNA-IMPa2-25 PSF-A488 IMPa2-A546 DAPI 8C2-siRNA-IMP-a2-a4 V2.00	0	11. siRNA-IMPa2-25 PSF-A488 DAPI IMPa2-A546_aq_TileScan_001 (Stage 43 of 49)	00-cKmpq5QNpAcPgUU78j6urX
181594		Cell	0.000	1.000	380	26	siRNA-IMPa2-25 PSF-A488 IMPa2-A546 DAPI 8C2-siRNA-IMP-a2-a4 V2.00	0	11. siRNA-IMPa2-25 PSF-A488 DAPI IMPa2-A546_aq_TileScan_001 (Stage 43 of 49)	00-cKmpq5QNpAcPgUU78j6urX
766909		Cell	0.000	1.000	381	27	siRNA-IMPa2-25 PSF-A488 IMPa2-A546 DAPI 8C2-siRNA-IMP-a2-a4 V2.00	0	11. siRNA-IMPa2-25 PSF-A488 DAPI IMPa2-A546_aq_TileScan_001 (Stage 43 of 49)	00-cKmpq5QNpAcPgUU78j6urX
527231		Cell	0.000	1.000	382	28	siRNA-IMPa2-25 PSF-A488 IMPa2-A546 DAPI 8C2-siRNA-IMP-a2-a4 V2.00	0	11. siRNA-IMPa2-25 PSF-A488 DAPI IMPa2-A546_aq_TileScan_001 (Stage 43 of 49)	00-cKmpq5QNpAcPgUU78j6urX
297178		Cell	0.000	1.000	383	29	siRNA-IMPa2-25 PSF-A488 IMPa2-A546 DAPI 8C2-siRNA-IMP-a2-a4 V2.00	0	11. siRNA-IMPa2-25 PSF-A488 DAPI IMPa2-A546_aq_TileScan_001 (Stage 43 of 49)	00-cKmpq5QNpAcPgUU78j6urX
420050		Cell	0.000	1.000	384	30	siRNA-IMPa2-25 PSF-A488 IMPa2-A546 DAPI 8C2-siRNA-IMP-a2-a4 V2.00	0	11. siRNA-IMPa2-25 PSF-A488 DAPI IMPa2-A546_aq_TileScan_001 (Stage 43 of 49)	00-cKmpq5QNpAcPgUU78j6urX
237911		Cell	0.000	1.000	385	31	siRNA-IMPa2-25 PSF-A488 IMPa2-A546 DAPI 8C2-siRNA-IMP-a2-a4 V2.00	0	11. siRNA-IMPa2-25 PSF-A488 DAPI IMPa2-A546_aq_TileScan_001 (Stage 43 of 49)	00-cKmpq5QNpAcPgUU78j6urX
401534		Cell	0.000	1.000	386	32	siRNA-IMPa2-25 PSF-A488 IMPa2-A546 DAPI 8C2-siRNA-IMP-a2-a4 V2.00	0	11. siRNA-IMPa2-25 PSF-A488 DAPI IMPa2-A546_aq_TileScan_001 (Stage 43 of 49)	00-cKmpq5QNpAcPgUU78j6urX
526390		Cell	0.000	1.000	387	33	siRNA-IMPa2-25 PSF-A488 IMPa2-A546 DAPI 8C2-siRNA-IMP-a2-a4 V2.00	0	11. siRNA-IMPa2-25 PSF-A488 DAPI IMPa2-A546_aq_TileScan_001 (Stage 43 of 49)	00-cKmpq5QNpAcPgUU78j6urX
210900		Cell	0.000	1.000	388	34	siRNA-IMPa2-25 PSF-A488 IMPa2-A546 DAPI 8C2-siRNA-IMP-a2-a4 V2.00	0	11. siRNA-IMPa2-25 PSF-A488 DAPI IMPa2-A546_aq_TileScan_001 (Stage 43 of 49)	00-cKmpq5QNpAcPgUU78j6urX
210192		Cell	0.000	1.000	389	35	siRNA-IMPa2-25 PSF-A488 IMPa2-A546 DAPI 8C2-siRNA-IMP-a2-a4 V2.00	0	11. siRNA-IMPa2-25 PSF-A488 DAPI IMPa2-A546_aq_TileScan_001 (Stage 43 of 49)	00-cKmpq5QNpAcPgUU78j6urX
449673		Cell	0.000	1.000	390	36	siRNA-IMPa2-25 PSF-A488 IMPa2-A546 DAPI 8C2-siRNA-IMP-a2-a4 V2.00	0	11. siRNA-IMPa2-25 PSF-A488 DAPI IMPa2-A546_aq_TileScan_001 (Stage 43 of 49)	00-cKmpq5QNpAcPgUU78j6urX
315653		Cell	0.000	1.000	391	0	siRNA-IMPa2-25 PSF-A488 IMPa2-A546 DAPI 8C2-siRNA-IMP-a2-a4 V2.00	0	11. siRNA-IMPa2-25 PSF-A488 DAPI IMPa2-A546_ar_TileScan_001 (Stage 44 of 49)	00-Nkn5oa6skXtnxD3SersNdY
287471		Cell	0.000	1.000	392	1	siRNA-IMPa2-25 PSF-A488 IMPa2-A546 DAPI 8C2-siRNA-IMP-a2-a4 V2.00	0	11. siRNA-IMPa2-25 PSF-A488 DAPI IMPa2-A546_ar_TileScan_001 (Stage 44 of 49)	00-Nkn5oa6skXtnxD3SersNdY
811241		Cell	0.000	1.000	393	2	siRNA-IMPa2-25 PSF-A488 IMPa2-A546 DAPI 8C2-siRNA-IMP-a2-a4 V2.00	0	11. siRNA-IMPa2-25 PSF-A488 DAPI IMPa2-A546_ar_TileScan_001 (Stage 44 of 49)	00-Nkn5oa6skXtnxD3SersNdY
233034		Cell	0.000	1.000	394	3	siRNA-IMPa2-25 PSF-A488 IMPa2-A546 DAPI 8C2-siRNA-IMP-a2-a4 V2.00	0	11. siRNA-IMPa2-25 PSF-A488 DAPI IMPa2-A546_ar_TileScan_001 (Stage 44 of 49)	00-Nkn5oa6skXtnxD3SersNdY
310354		Cell	0.000	1.000	395	4	siRNA-IMPa2-25 PSF-A488 IMPa2-A546 DAPI 8C2-siRNA-IMP-a2-a4 V2.00	0	11. siRNA-IMPa2-25 PSF-A488 DAPI IMPa2-A546_ar_TileScan_001 (Stage 44 of 49)	00-Nkn5oa6skXtnxD3SersNdY
446599		Cell	0.000	1.000	396	5	siRNA-IMPa2-25 PSF-A488 IMPa2-A546 DAPI 8C2-siRNA-IMP-a2-a4 V2.00	0	11. siRNA-IMPa2-25 PSF-A488 DAPI IMPa2-A546_ar_TileScan_001 (Stage 44 of 49)	00-Nkn5oa6skXtnxD3SersNdY
271707		Cell	0.000	1.000	397	6	siRNA-IMPa2-25 PSF-A488 IMPa2-A546 DAPI 8C2-siRNA-IMP-a2-a4 V2.00	0	11. siRNA-IMPa2-25 PSF-A488 DAPI IMPa2-A546_ar_TileScan_001 (Stage 44 of 49)	00-Nkn5oa6skXtnxD3SersNdY
71498		Cell	0.000	1.000	398	7	siRNA-IMPa2-25 PSF-A488 IMPa2-A546 DAPI 8C2-siRNA-IMP-a2-a4 V2.00	0	11. siRNA-IMPa2-25 PSF-A488 DAPI IMPa2-A546_ar_TileScan_001 (Stage 44 of 49)	00-Nkn5oa6skXtnxD3SersNdY
349611		Cell	0.000	1.000	399	8	siRNA-IMPa2-25 PSF-A488 IMPa2-A546 DAPI 8C2-siRNA-IMP-a2-a4 V2.00	0	11. siRNA-IMPa2-25 PSF-A488 DAPI IMPa2-A546_ar_TileScan_001 (Stage 44 of 49)	00-Nkn5oa6skXtnxD3SersNdY
350511		Cell	0.000	1.000	400	9	siRNA-IMPa2-25 PSF-A488 IMPa2-A546 DAPI 8C2-siRNA-IMP-a2-a4 V2.00	0	11. siRNA-IMPa2-25 PSF-A488 DAPI IMPa2-A546_ar_TileScan_001 (Stage 44 of 49)	00-Nkn5oa6skXtnxD3SersNdY
340412		Cell	0.000	1.000	401	10	siRNA-IMPa2-25 PSF-A488 IMPa2-A546 DAPI 8C2-siRNA-IMP-a2-a4 V2.00	0	11. siRNA-IMPa2-25 PSF-A488 DAPI IMPa2-A546_ar_TileScan_001 (Stage 44 of 49)	00-Nkn5oa6skXtnxD3SersNdY
361100		Cell	0.000	1.000	402	11	siRNA-IMPa2-25 PSF-A488 IMPa2-A546 DAPI 8C2-siRNA-IMP-a2-a4 V2.00	0	11. siRNA-IMPa2-25 PSF-A488 DAPI IMPa2-A546_ar_TileScan_001 (Stage 44 of 49)	00-Nkn5oa6skXtnxD3SersNdY
211406		Cell	0.000	1.000	403	12	siRNA-IMPa2-25 PSF-A488 IMPa2-A546 DAPI 8C2-siRNA-IMP-a2-a4 V2.00	0	11. siRNA-IMPa2-25 PSF-A488 DAPI IMPa2-A546_ar_TileScan_001 (Stage 44 of 49)	00-Nkn5oa6skXtnxD3SersNdY
260424		Cell	0.000	1.000	404	13	siRNA-IMPa2-25 PSF-A488 IMPa2-A546 DAPI 8C2-siRNA-IMP-a2-a4 V2.00	0	11. siRNA-IMPa2-25 PSF-A488 DAPI IMPa2-A546_ar_TileScan_001 (Stage 44 of 49)	00-Nkn5oa6skXtnxD3SersNdY
128007		Cell	0.000	1.000	405	14	siRNA-IMPa2-25 PSF-A488 IMPa2-A546 DAPI 8C2-siRNA-IMP-a2-a4 V2.00	0	11. siRNA-IMPa2-25 PSF-A488 DAPI IMPa2-A546_ar_TileScan_001 (Stage 44 of 49)	00-Nkn5oa6skXtnxD3SersNdY
257914		Cell	0.000	1.000	406	15	siRNA-IMPa2-25 PSF-A488 IMPa2-A546 DAPI 8C2-siRNA-IMP-a2-a4 V2.00	0	11. siRNA-IMPa2-25 PSF-A488 DAPI IMPa2-A546_ar_TileScan_001 (Stage 44 of 49)	00-Nkn5oa6skXtnxD3SersNdY
693730		Cell	0.000	1.000	407	16	siRNA-IMPa2-25 PSF-A488 IMPa2-A546 DAPI 8C2-siRNA-IMP-a2-a4 V2.00	0	11. siRNA-IMPa2-25 PSF-A488 DAPI IMPa2-A546_ar_TileScan_001 (Stage 44 of 49)	00-Nkn5oa6skXtnxD3SersNdY
261231		Cell	0.000	1.000	408	17	siRNA-IMPa2-25 PSF-A488 IMPa2-A546 DAPI 8C2-siRNA-IMP-a2-a4 V2.00	0	11. siRNA-IMPa2-25 PSF-A488 DAPI IMPa2-A546_ar_TileScan_001 (Stage 44 of 49)	00-Nkn5oa6skXtnxD3SersNdY
42578		Cell	0.000	1.000	409	18	siRNA-IMPa2-25 PSF-A488 IMPa2-A546 DAPI 8C2-siRNA-IMP-a2-a4 V2.00	0	11. siRNA-IMPa2-25 PSF-A488 DAPI IMPa2-A546_ar_TileScan_001 (Stage 44 of 49)	00-Nkn5oa6skXtnxD3SersNdY
131490		Cell	0.000	1.000	410	19	siRNA-IMPa2-25 PSF-A488 IMPa2-A546 DAPI 8C2-siRNA-IMP-a2-a4 V2.00	0	11. siRNA-IMPa2-25 PSF-A488 DAPI IMPa2-A546_ar_TileScan_001 (Stage 44 of 49)	00-Nkn5oa6skXtnxD3SersNdY
720369		Cell	0.000	1.000	411	20	siRNA-IMPa2-25 PSF-A488 IMPa2-A546 DAPI 8C2-siRNA-IMP-a2-a4 V2.00	0	11. siRNA-IMPa2-25 PSF-A488 DAPI IMPa2-A546_ar_TileScan_001 (Stage 44 of 49)	00-Nkn5oa6skXtnxD3SersNdY
568936		Cell	0.000	1.000	412	21	siRNA-IMPa2-25 PSF-A488 IMPa2-A546 DAPI 8C2-siRNA-IMP-a2-a4 V2.00	0	11. siRNA-IMPa2-25 PSF-A488 DAPI IMPa2-A546_ar_TileScan_001 (Stage 44 of 49)	00-Nkn5oa6skXtnxD3SersNdY
329398		Cell	0.000	1.000	413	22	siRNA-IMPa2-25 PSF-A488 IMPa2-A546 DAPI 8C2-siRNA-IMP-a2-a4 V2.00	0	11. siRNA-IMPa2-25 PSF-A488 DAPI IMPa2-A546_ar_TileScan_001 (Stage 44 of 49)	00-Nkn5oa6skXtnxD3SersNdY
406220		Cell	0.000	1.000	414	23	siRNA-IMPa2-25 PSF-A488 IMPa2-A546 DAPI 8C2-siRNA-IMP-a2-a4 V2.00	0	11. siRNA-IMPa2-25 PSF-A488 DAPI IMPa2-A546_ar_TileScan_001 (Stage 44 of 49)	00-Nkn5oa6skXtnxD3SersNdY
340807		Cell	0.000	1.000	415	24	siRNA-IMPa2-25 PSF-A488 IMPa2-A546 DAPI 8C2-siRNA-IMP-a2-a4 V2.00	0	11. siRNA-IMPa2-25 PSF-A488 DAPI IMPa2-A546_ar_TileScan_001 (Stage 44 of 49)	00-Nkn5oa6skXtnxD3SersNdY
256724		Cell	0.000	1.000	416	25	siRNA-IMPa2-25 PSF-A488 IMPa2-A546 DAPI 8C2-siRNA-IMP-a2-a4 V2.00	0	11. siRNA-IMPa2-25 PSF-A488 DAPI IMPa2-A546_ar_TileScan_001 (Stage 44 of 49)	00-Nkn5oa6skXtnxD3SersNdY
86090		Cell	0.000	1.000	417	26	siRNA-IMPa2-25 PSF-A488 IMPa2-A546 DAPI 8C2-siRNA-IMP-a2-a4 V2.00	0	11. siRNA-IMPa2-25 PSF-A488 DAPI IMPa2-A546_ar_TileScan_001 (Stage 44 of 49)	00-Nkn5oa6skXtnxD3SersNdY
414871		Cell	0.000	1.000	418	27	siRNA-IMPa2-25 PSF-A488 IMPa2-A546 DAPI 8C2-siRNA-IMP-a2-a4 V2.00	0	11. siRNA-IMPa2-25 PSF-A488 DAPI IMPa2-A546_ar_TileScan_001 (Stage 44 of 49)	00-Nkn5oa6skXtnxD3SersNdY
1.67567e+006		Cell	0.000	1.000	419	28	siRNA-IMPa2-25 PSF-A488 IMPa2-A546 DAPI 8C2-siRNA-IMP-a2-a4 V2.00	0	11. siRNA-IMPa2-25 PSF-A488 DAPI IMPa2-A546_ar_TileScan_001 (Stage 44 of 49)	00-Nkn5oa6skXtnxD3SersNdY
203633		Cell	0.000	1.000	420	29	siRNA-IMPa2-25 PSF-A488 IMPa2-A546 DAPI 8C2-siRNA-IMP-a2-a4 V2.00	0	11. siRNA-IMPa2-25 PSF-A488 DAPI IMPa2-A546_ar_TileScan_001 (Stage 44 of 49)	00-Nkn5oa6skXtnxD3SersNdY
167546		Cell	0.000	1.000	421	30	siRNA-IMPa2-25 PSF-A488 IMPa2-A546 DAPI 8C2-siRNA-IMP-a2-a4 V2.00	0	11. siRNA-IMPa2-25 PSF-A488 DAPI IMPa2-A546_ar_TileScan_001 (Stage 44 of 49)	00-Nkn5oa6skXtnxD3SersNdY
782523		Cell	0.000	1.000	422	31	siRNA-IMPa2-25 PSF-A488 IMPa2-A546 DAPI 8C2-siRNA-IMP-a2-a4 V2.00	0	11. siRNA-IMPa2-25 PSF-A488 DAPI IMPa2-A546_ar_TileScan_001 (Stage 44 of 49)	00-Nkn5oa6skXtnxD3SersNdY
334127		Cell	0.000	1.000	423	32	siRNA-IMPa2-25 PSF-A488 IMPa2-A546 DAPI 8C2-siRNA-IMP-a2-a4 V2.00	0	11. siRNA-IMPa2-25 PSF-A488 DAPI IMPa2-A546_ar_TileScan_001 (Stage 44 of 49)	00-Nkn5oa6skXtnxD3SersNdY
281437		Cell	0.000	1.000	424	33	siRNA-IMPa2-25 PSF-A488 IMPa2-A546 DAPI 8C2-siRNA-IMP-a2-a4 V2.00	0	11. siRNA-IMPa2-25 PSF-A488 DAPI IMPa2-A546_ar_TileScan_001 (Stage 44 of 49)	00-Nkn5oa6skXtnxD3SersNdY
461950		Cell	0.000	1.000	425	0	siRNA-IMPa2-25 PSF-A488 IMPa2-A546 DAPI 8C2-siRNA-IMP-a2-a4 V2.00	0	11. siRNA-IMPa2-25 PSF-A488 DAPI IMPa2-A546_as_TileScan_001 (Stage 45 of 49)	00-aGcyqWMYFv6v4K8twGPe5B
127873		Cell	0.000	1.000	426	1	siRNA-IMPa2-25 PSF-A488 IMPa2-A546 DAPI 8C2-siRNA-IMP-a2-a4 V2.00	0	11. siRNA-IMPa2-25 PSF-A488 DAPI IMPa2-A546_as_TileScan_001 (Stage 45 of 49)	00-aGcyqWMYFv6v4K8twGPe5B
466575		Cell	0.000	1.000	427	2	siRNA-IMPa2-25 PSF-A488 IMPa2-A546 DAPI 8C2-siRNA-IMP-a2-a4 V2.00	0	11. siRNA-IMPa2-25 PSF-A488 DAPI IMPa2-A546_as_TileScan_001 (Stage 45 of 49)	00-aGcyqWMYFv6v4K8twGPe5B
778023		Cell	0.000	1.000	428	3	siRNA-IMPa2-25 PSF-A488 IMPa2-A546 DAPI 8C2-siRNA-IMP-a2-a4 V2.00	0	11. siRNA-IMPa2-25 PSF-A488 DAPI IMPa2-A546_as_TileScan_001 (Stage 45 of 49)	00-aGcyqWMYFv6v4K8twGPe5B
290379		Cell	0.000	1.000	429	4	siRNA-IMPa2-25 PSF-A488 IMPa2-A546 DAPI 8C2-siRNA-IMP-a2-a4 V2.00	0	11. siRNA-IMPa2-25 PSF-A488 DAPI IMPa2-A546_as_TileScan_001 (Stage 45 of 49)	00-aGcyqWMYFv6v4K8twGPe5B
294476		Cell	0.000	1.000	430	5	siRNA-IMPa2-25 PSF-A488 IMPa2-A546 DAPI 8C2-siRNA-IMP-a2-a4 V2.00	0	11. siRNA-IMPa2-25 PSF-A488 DAPI IMPa2-A546_as_TileScan_001 (Stage 45 of 49)	00-aGcyqWMYFv6v4K8twGPe5B
450419		Cell	0.000	1.000	431	6	siRNA-IMPa2-25 PSF-A488 IMPa2-A546 DAPI 8C2-siRNA-IMP-a2-a4 V2.00	0	11. siRNA-IMPa2-25 PSF-A488 DAPI IMPa2-A546_as_TileScan_001 (Stage 45 of 49)	00-aGcyqWMYFv6v4K8twGPe5B
440601		Cell	0.000	1.000	432	7	siRNA-IMPa2-25 PSF-A488 IMPa2-A546 DAPI 8C2-siRNA-IMP-a2-a4 V2.00	0	11. siRNA-IMPa2-25 PSF-A488 DAPI IMPa2-A546_as_TileScan_001 (Stage 45 of 49)	00-aGcyqWMYFv6v4K8twGPe5B
253059		Cell	0.000	1.000	433	8	siRNA-IMPa2-25 PSF-A488 IMPa2-A546 DAPI 8C2-siRNA-IMP-a2-a4 V2.00	0	11. siRNA-IMPa2-25 PSF-A488 DAPI IMPa2-A546_as_TileScan_001 (Stage 45 of 49)	00-aGcyqWMYFv6v4K8twGPe5B
201828		Cell	0.000	1.000	434	9	siRNA-IMPa2-25 PSF-A488 IMPa2-A546 DAPI 8C2-siRNA-IMP-a2-a4 V2.00	0	11. siRNA-IMPa2-25 PSF-A488 DAPI IMPa2-A546_as_TileScan_001 (Stage 45 of 49)	00-aGcyqWMYFv6v4K8twGPe5B
227738		Cell	0.000	1.000	435	10	siRNA-IMPa2-25 PSF-A488 IMPa2-A546 DAPI 8C2-siRNA-IMP-a2-a4 V2.00	0	11. siRNA-IMPa2-25 PSF-A488 DAPI IMPa2-A546_as_TileScan_001 (Stage 45 of 49)	00-aGcyqWMYFv6v4K8twGPe5B
197626		Cell	0.000	1.000	436	11	siRNA-IMPa2-25 PSF-A488 IMPa2-A546 DAPI 8C2-siRNA-IMP-a2-a4 V2.00	0	11. siRNA-IMPa2-25 PSF-A488 DAPI IMPa2-A546_as_TileScan_001 (Stage 45 of 49)	00-aGcyqWMYFv6v4K8twGPe5B
104565		Cell	0.000	1.000	437	12	siRNA-IMPa2-25 PSF-A488 IMPa2-A546 DAPI 8C2-siRNA-IMP-a2-a4 V2.00	0	11. siRNA-IMPa2-25 PSF-A488 DAPI IMPa2-A546_as_TileScan_001 (Stage 45 of 49)	00-aGcyqWMYFv6v4K8twGPe5B
250359		Cell	0.000	1.000	438	13	siRNA-IMPa2-25 PSF-A488 IMPa2-A546 DAPI 8C2-siRNA-IMP-a2-a4 V2.00	0	11. siRNA-IMPa2-25 PSF-A488 DAPI IMPa2-A546_as_TileScan_001 (Stage 45 of 49)	00-aGcyqWMYFv6v4K8twGPe5B
353552		Cell	0.000	1.000	439	14	siRNA-IMPa2-25 PSF-A488 IMPa2-A546 DAPI 8C2-siRNA-IMP-a2-a4 V2.00	0	11. siRNA-IMPa2-25 PSF-A488 DAPI IMPa2-A546_as_TileScan_001 (Stage 45 of 49)	00-aGcyqWMYFv6v4K8twGPe5B
268551		Cell	0.000	1.000	440	15	siRNA-IMPa2-25 PSF-A488 IMPa2-A546 DAPI 8C2-siRNA-IMP-a2-a4 V2.00	0	11. siRNA-IMPa2-25 PSF-A488 DAPI IMPa2-A546_as_TileScan_001 (Stage 45 of 49)	00-aGcyqWMYFv6v4K8twGPe5B
442687		Cell	0.000	1.000	441	16	siRNA-IMPa2-25 PSF-A488 IMPa2-A546 DAPI 8C2-siRNA-IMP-a2-a4 V2.00	0	11. siRNA-IMPa2-25 PSF-A488 DAPI IMPa2-A546_as_TileScan_001 (Stage 45 of 49)	00-aGcyqWMYFv6v4K8twGPe5B
237407		Cell	0.000	1.000	442	17	siRNA-IMPa2-25 PSF-A488 IMPa2-A546 DAPI 8C2-siRNA-IMP-a2-a4 V2.00	0	11. siRNA-IMPa2-25 PSF-A488 DAPI IMPa2-A546_as_TileScan_001 (Stage 45 of 49)	00-aGcyqWMYFv6v4K8twGPe5B
460624		Cell	0.000	1.000	443	18	siRNA-IMPa2-25 PSF-A488 IMPa2-A546 DAPI 8C2-siRNA-IMP-a2-a4 V2.00	0	11. siRNA-IMPa2-25 PSF-A488 DAPI IMPa2-A546_as_TileScan_001 (Stage 45 of 49)	00-aGcyqWMYFv6v4K8twGPe5B
96616		Cell	0.000	1.000	444	19	siRNA-IMPa2-25 PSF-A488 IMPa2-A546 DAPI 8C2-siRNA-IMP-a2-a4 V2.00	0	11. siRNA-IMPa2-25 PSF-A488 DAPI IMPa2-A546_as_TileScan_001 (Stage 45 of 49)	00-aGcyqWMYFv6v4K8twGPe5B
180144		Cell	0.000	1.000	445	20	siRNA-IMPa2-25 PSF-A488 IMPa2-A546 DAPI 8C2-siRNA-IMP-a2-a4 V2.00	0	11. siRNA-IMPa2-25 PSF-A488 DAPI IMPa2-A546_as_TileScan_001 (Stage 45 of 49)	00-aGcyqWMYFv6v4K8twGPe5B
240010		Cell	0.000	1.000	446	21	siRNA-IMPa2-25 PSF-A488 IMPa2-A546 DAPI 8C2-siRNA-IMP-a2-a4 V2.00	0	11. siRNA-IMPa2-25 PSF-A488 DAPI IMPa2-A546_as_TileScan_001 (Stage 45 of 49)	00-aGcyqWMYFv6v4K8twGPe5B
244481		Cell	0.000	1.000	447	22	siRNA-IMPa2-25 PSF-A488 IMPa2-A546 DAPI 8C2-siRNA-IMP-a2-a4 V2.00	0	11. siRNA-IMPa2-25 PSF-A488 DAPI IMPa2-A546_as_TileScan_001 (Stage 45 of 49)	00-aGcyqWMYFv6v4K8twGPe5B
458294		Cell	0.000	1.000	448	23	siRNA-IMPa2-25 PSF-A488 IMPa2-A546 DAPI 8C2-siRNA-IMP-a2-a4 V2.00	0	11. siRNA-IMPa2-25 PSF-A488 DAPI IMPa2-A546_as_TileScan_001 (Stage 45 of 49)	00-aGcyqWMYFv6v4K8twGPe5B
322841		Cell	0.000	1.000	449	24	siRNA-IMPa2-25 PSF-A488 IMPa2-A546 DAPI 8C2-siRNA-IMP-a2-a4 V2.00	0	11. siRNA-IMPa2-25 PSF-A488 DAPI IMPa2-A546_as_TileScan_001 (Stage 45 of 49)	00-aGcyqWMYFv6v4K8twGPe5B
322781		Cell	0.000	1.000	450	25	siRNA-IMPa2-25 PSF-A488 IMPa2-A546 DAPI 8C2-siRNA-IMP-a2-a4 V2.00	0	11. siRNA-IMPa2-25 PSF-A488 DAPI IMPa2-A546_as_TileScan_001 (Stage 45 of 49)	00-aGcyqWMYFv6v4K8twGPe5B
281981		Cell	0.000	1.000	451	26	siRNA-IMPa2-25 PSF-A488 IMPa2-A546 DAPI 8C2-siRNA-IMP-a2-a4 V2.00	0	11. siRNA-IMPa2-25 PSF-A488 DAPI IMPa2-A546_as_TileScan_001 (Stage 45 of 49)	00-aGcyqWMYFv6v4K8twGPe5B
177780		Cell	0.000	1.000	452	27	siRNA-IMPa2-25 PSF-A488 IMPa2-A546 DAPI 8C2-siRNA-IMP-a2-a4 V2.00	0	11. siRNA-IMPa2-25 PSF-A488 DAPI IMPa2-A546_as_TileScan_001 (Stage 45 of 49)	00-aGcyqWMYFv6v4K8twGPe5B
260982		Cell	0.000	1.000	453	28	siRNA-IMPa2-25 PSF-A488 IMPa2-A546 DAPI 8C2-siRNA-IMP-a2-a4 V2.00	0	11. siRNA-IMPa2-25 PSF-A488 DAPI IMPa2-A546_as_TileScan_001 (Stage 45 of 49)	00-aGcyqWMYFv6v4K8twGPe5B
279677		Cell	0.000	1.000	454	29	siRNA-IMPa2-25 PSF-A488 IMPa2-A546 DAPI 8C2-siRNA-IMP-a2-a4 V2.00	0	11. siRNA-IMPa2-25 PSF-A488 DAPI IMPa2-A546_as_TileScan_001 (Stage 45 of 49)	00-aGcyqWMYFv6v4K8twGPe5B
436879		Cell	0.000	1.000	455	30	siRNA-IMPa2-25 PSF-A488 IMPa2-A546 DAPI 8C2-siRNA-IMP-a2-a4 V2.00	0	11. siRNA-IMPa2-25 PSF-A488 DAPI IMPa2-A546_as_TileScan_001 (Stage 45 of 49)	00-aGcyqWMYFv6v4K8twGPe5B
47986		Cell	0.000	1.000	456	31	siRNA-IMPa2-25 PSF-A488 IMPa2-A546 DAPI 8C2-siRNA-IMP-a2-a4 V2.00	0	11. siRNA-IMPa2-25 PSF-A488 DAPI IMPa2-A546_as_TileScan_001 (Stage 45 of 49)	00-aGcyqWMYFv6v4K8twGPe5B
340477		Cell	0.000	1.000	457	32	siRNA-IMPa2-25 PSF-A488 IMPa2-A546 DAPI 8C2-siRNA-IMP-a2-a4 V2.00	0	11. siRNA-IMPa2-25 PSF-A488 DAPI IMPa2-A546_as_TileScan_001 (Stage 45 of 49)	00-aGcyqWMYFv6v4K8twGPe5B
340353		Cell	0.000	1.000	458	33	siRNA-IMPa2-25 PSF-A488 IMPa2-A546 DAPI 8C2-siRNA-IMP-a2-a4 V2.00	0	11. siRNA-IMPa2-25 PSF-A488 DAPI IMPa2-A546_as_TileScan_001 (Stage 45 of 49)	00-aGcyqWMYFv6v4K8twGPe5B
204468		Cell	0.000	1.000	459	34	siRNA-IMPa2-25 PSF-A488 IMPa2-A546 DAPI 8C2-siRNA-IMP-a2-a4 V2.00	0	11. siRNA-IMPa2-25 PSF-A488 DAPI IMPa2-A546_as_TileScan_001 (Stage 45 of 49)	00-aGcyqWMYFv6v4K8twGPe5B
434942		Cell	0.000	1.000	460	35	siRNA-IMPa2-25 PSF-A488 IMPa2-A546 DAPI 8C2-siRNA-IMP-a2-a4 V2.00	0	11. siRNA-IMPa2-25 PSF-A488 DAPI IMPa2-A546_as_TileScan_001 (Stage 45 of 49)	00-aGcyqWMYFv6v4K8twGPe5B
107375		Cell	0.000	1.000	461	0	siRNA-IMPa2-25 PSF-A488 IMPa2-A546 DAPI 8C2-siRNA-IMP-a2-a4 V2.00	0	11. siRNA-IMPa2-25 PSF-A488 DAPI IMPa2-A546_at_TileScan_001 (Stage 46 of 49)	00-kQNBAjWXoEt3CK9ZzWzaMZ
38182		Cell	0.000	1.000	462	1	siRNA-IMPa2-25 PSF-A488 IMPa2-A546 DAPI 8C2-siRNA-IMP-a2-a4 V2.00	0	11. siRNA-IMPa2-25 PSF-A488 DAPI IMPa2-A546_at_TileScan_001 (Stage 46 of 49)	00-kQNBAjWXoEt3CK9ZzWzaMZ
290167		Cell	0.000	1.000	463	2	siRNA-IMPa2-25 PSF-A488 IMPa2-A546 DAPI 8C2-siRNA-IMP-a2-a4 V2.00	0	11. siRNA-IMPa2-25 PSF-A488 DAPI IMPa2-A546_at_TileScan_001 (Stage 46 of 49)	00-kQNBAjWXoEt3CK9ZzWzaMZ
276376		Cell	0.000	1.000	464	3	siRNA-IMPa2-25 PSF-A488 IMPa2-A546 DAPI 8C2-siRNA-IMP-a2-a4 V2.00	0	11. siRNA-IMPa2-25 PSF-A488 DAPI IMPa2-A546_at_TileScan_001 (Stage 46 of 49)	00-kQNBAjWXoEt3CK9ZzWzaMZ
341235		Cell	0.000	1.000	465	4	siRNA-IMPa2-25 PSF-A488 IMPa2-A546 DAPI 8C2-siRNA-IMP-a2-a4 V2.00	0	11. siRNA-IMPa2-25 PSF-A488 DAPI IMPa2-A546_at_TileScan_001 (Stage 46 of 49)	00-kQNBAjWXoEt3CK9ZzWzaMZ
205791		Cell	0.000	1.000	466	5	siRNA-IMPa2-25 PSF-A488 IMPa2-A546 DAPI 8C2-siRNA-IMP-a2-a4 V2.00	0	11. siRNA-IMPa2-25 PSF-A488 DAPI IMPa2-A546_at_TileScan_001 (Stage 46 of 49)	00-kQNBAjWXoEt3CK9ZzWzaMZ
166342		Cell	0.000	1.000	467	6	siRNA-IMPa2-25 PSF-A488 IMPa2-A546 DAPI 8C2-siRNA-IMP-a2-a4 V2.00	0	11. siRNA-IMPa2-25 PSF-A488 DAPI IMPa2-A546_at_TileScan_001 (Stage 46 of 49)	00-kQNBAjWXoEt3CK9ZzWzaMZ
390357		Cell	0.000	1.000	468	7	siRNA-IMPa2-25 PSF-A488 IMPa2-A546 DAPI 8C2-siRNA-IMP-a2-a4 V2.00	0	11. siRNA-IMPa2-25 PSF-A488 DAPI IMPa2-A546_at_TileScan_001 (Stage 46 of 49)	00-kQNBAjWXoEt3CK9ZzWzaMZ
242674		Cell	0.000	1.000	469	8	siRNA-IMPa2-25 PSF-A488 IMPa2-A546 DAPI 8C2-siRNA-IMP-a2-a4 V2.00	0	11. siRNA-IMPa2-25 PSF-A488 DAPI IMPa2-A546_at_TileScan_001 (Stage 46 of 49)	00-kQNBAjWXoEt3CK9ZzWzaMZ
360933		Cell	0.000	1.000	470	9	siRNA-IMPa2-25 PSF-A488 IMPa2-A546 DAPI 8C2-siRNA-IMP-a2-a4 V2.00	0	11. siRNA-IMPa2-25 PSF-A488 DAPI IMPa2-A546_at_TileScan_001 (Stage 46 of 49)	00-kQNBAjWXoEt3CK9ZzWzaMZ
247985		Cell	0.000	1.000	471	10	siRNA-IMPa2-25 PSF-A488 IMPa2-A546 DAPI 8C2-siRNA-IMP-a2-a4 V2.00	0	11. siRNA-IMPa2-25 PSF-A488 DAPI IMPa2-A546_at_TileScan_001 (Stage 46 of 49)	00-kQNBAjWXoEt3CK9ZzWzaMZ
179583		Cell	0.000	1.000	472	11	siRNA-IMPa2-25 PSF-A488 IMPa2-A546 DAPI 8C2-siRNA-IMP-a2-a4 V2.00	0	11. siRNA-IMPa2-25 PSF-A488 DAPI IMPa2-A546_at_TileScan_001 (Stage 46 of 49)	00-kQNBAjWXoEt3CK9ZzWzaMZ
370240		Cell	0.000	1.000	473	12	siRNA-IMPa2-25 PSF-A488 IMPa2-A546 DAPI 8C2-siRNA-IMP-a2-a4 V2.00	0	11. siRNA-IMPa2-25 PSF-A488 DAPI IMPa2-A546_at_TileScan_001 (Stage 46 of 49)	00-kQNBAjWXoEt3CK9ZzWzaMZ
285794		Cell	0.000	1.000	474	13	siRNA-IMPa2-25 PSF-A488 IMPa2-A546 DAPI 8C2-siRNA-IMP-a2-a4 V2.00	0	11. siRNA-IMPa2-25 PSF-A488 DAPI IMPa2-A546_at_TileScan_001 (Stage 46 of 49)	00-kQNBAjWXoEt3CK9ZzWzaMZ
475253		Cell	0.000	1.000	475	14	siRNA-IMPa2-25 PSF-A488 IMPa2-A546 DAPI 8C2-siRNA-IMP-a2-a4 V2.00	0	11. siRNA-IMPa2-25 PSF-A488 DAPI IMPa2-A546_at_TileScan_001 (Stage 46 of 49)	00-kQNBAjWXoEt3CK9ZzWzaMZ
151437		Cell	0.000	1.000	476	15	siRNA-IMPa2-25 PSF-A488 IMPa2-A546 DAPI 8C2-siRNA-IMP-a2-a4 V2.00	0	11. siRNA-IMPa2-25 PSF-A488 DAPI IMPa2-A546_at_TileScan_001 (Stage 46 of 49)	00-kQNBAjWXoEt3CK9ZzWzaMZ
275025		Cell	0.000	1.000	477	16	siRNA-IMPa2-25 PSF-A488 IMPa2-A546 DAPI 8C2-siRNA-IMP-a2-a4 V2.00	0	11. siRNA-IMPa2-25 PSF-A488 DAPI IMPa2-A546_at_TileScan_001 (Stage 46 of 49)	00-kQNBAjWXoEt3CK9ZzWzaMZ
388204		Cell	0.000	1.000	478	17	siRNA-IMPa2-25 PSF-A488 IMPa2-A546 DAPI 8C2-siRNA-IMP-a2-a4 V2.00	0	11. siRNA-IMPa2-25 PSF-A488 DAPI IMPa2-A546_at_TileScan_001 (Stage 46 of 49)	00-kQNBAjWXoEt3CK9ZzWzaMZ
106530		Cell	0.000	1.000	479	18	siRNA-IMPa2-25 PSF-A488 IMPa2-A546 DAPI 8C2-siRNA-IMP-a2-a4 V2.00	0	11. siRNA-IMPa2-25 PSF-A488 DAPI IMPa2-A546_at_TileScan_001 (Stage 46 of 49)	00-kQNBAjWXoEt3CK9ZzWzaMZ
205847		Cell	0.000	1.000	480	19	siRNA-IMPa2-25 PSF-A488 IMPa2-A546 DAPI 8C2-siRNA-IMP-a2-a4 V2.00	0	11. siRNA-IMPa2-25 PSF-A488 DAPI IMPa2-A546_at_TileScan_001 (Stage 46 of 49)	00-kQNBAjWXoEt3CK9ZzWzaMZ
79210		Cell	0.000	1.000	481	20	siRNA-IMPa2-25 PSF-A488 IMPa2-A546 DAPI 8C2-siRNA-IMP-a2-a4 V2.00	0	11. siRNA-IMPa2-25 PSF-A488 DAPI IMPa2-A546_at_TileScan_001 (Stage 46 of 49)	00-kQNBAjWXoEt3CK9ZzWzaMZ
418354		Cell	0.000	1.000	482	21	siRNA-IMPa2-25 PSF-A488 IMPa2-A546 DAPI 8C2-siRNA-IMP-a2-a4 V2.00	0	11. siRNA-IMPa2-25 PSF-A488 DAPI IMPa2-A546_at_TileScan_001 (Stage 46 of 49)	00-kQNBAjWXoEt3CK9ZzWzaMZ
258863		Cell	0.000	1.000	483	22	siRNA-IMPa2-25 PSF-A488 IMPa2-A546 DAPI 8C2-siRNA-IMP-a2-a4 V2.00	0	11. siRNA-IMPa2-25 PSF-A488 DAPI IMPa2-A546_at_TileScan_001 (Stage 46 of 49)	00-kQNBAjWXoEt3CK9ZzWzaMZ
192167		Cell	0.000	1.000	484	23	siRNA-IMPa2-25 PSF-A488 IMPa2-A546 DAPI 8C2-siRNA-IMP-a2-a4 V2.00	0	11. siRNA-IMPa2-25 PSF-A488 DAPI IMPa2-A546_at_TileScan_001 (Stage 46 of 49)	00-kQNBAjWXoEt3CK9ZzWzaMZ
239199		Cell	0.000	1.000	485	24	siRNA-IMPa2-25 PSF-A488 IMPa2-A546 DAPI 8C2-siRNA-IMP-a2-a4 V2.00	0	11. siRNA-IMPa2-25 PSF-A488 DAPI IMPa2-A546_at_TileScan_001 (Stage 46 of 49)	00-kQNBAjWXoEt3CK9ZzWzaMZ
271402		Cell	0.000	1.000	486	25	siRNA-IMPa2-25 PSF-A488 IMPa2-A546 DAPI 8C2-siRNA-IMP-a2-a4 V2.00	0	11. siRNA-IMPa2-25 PSF-A488 DAPI IMPa2-A546_at_TileScan_001 (Stage 46 of 49)	00-kQNBAjWXoEt3CK9ZzWzaMZ
112076		Cell	0.000	1.000	487	0	siRNA-IMPa2-25 PSF-A488 IMPa2-A546 DAPI 8C2-siRNA-IMP-a2-a4 V2.00	0	11. siRNA-IMPa2-25 PSF-A488 DAPI IMPa2-A546_au_TileScan_001 (Stage 47 of 49)	00-Sr4TEZcMPbyV7CcG2v54Z5
41025		Cell	0.000	1.000	488	1	siRNA-IMPa2-25 PSF-A488 IMPa2-A546 DAPI 8C2-siRNA-IMP-a2-a4 V2.00	0	11. siRNA-IMPa2-25 PSF-A488 DAPI IMPa2-A546_au_TileScan_001 (Stage 47 of 49)	00-Sr4TEZcMPbyV7CcG2v54Z5
93926		Cell	0.000	1.000	489	2	siRNA-IMPa2-25 PSF-A488 IMPa2-A546 DAPI 8C2-siRNA-IMP-a2-a4 V2.00	0	11. siRNA-IMPa2-25 PSF-A488 DAPI IMPa2-A546_au_TileScan_001 (Stage 47 of 49)	00-Sr4TEZcMPbyV7CcG2v54Z5
270512		Cell	0.000	1.000	490	3	siRNA-IMPa2-25 PSF-A488 IMPa2-A546 DAPI 8C2-siRNA-IMP-a2-a4 V2.00	0	11. siRNA-IMPa2-25 PSF-A488 DAPI IMPa2-A546_au_TileScan_001 (Stage 47 of 49)	00-Sr4TEZcMPbyV7CcG2v54Z5
238585		Cell	0.000	1.000	491	4	siRNA-IMPa2-25 PSF-A488 IMPa2-A546 DAPI 8C2-siRNA-IMP-a2-a4 V2.00	0	11. siRNA-IMPa2-25 PSF-A488 DAPI IMPa2-A546_au_TileScan_001 (Stage 47 of 49)	00-Sr4TEZcMPbyV7CcG2v54Z5
542337		Cell	0.000	1.000	492	5	siRNA-IMPa2-25 PSF-A488 IMPa2-A546 DAPI 8C2-siRNA-IMP-a2-a4 V2.00	0	11. siRNA-IMPa2-25 PSF-A488 DAPI IMPa2-A546_au_TileScan_001 (Stage 47 of 49)	00-Sr4TEZcMPbyV7CcG2v54Z5
427249		Cell	0.000	1.000	493	6	siRNA-IMPa2-25 PSF-A488 IMPa2-A546 DAPI 8C2-siRNA-IMP-a2-a4 V2.00	0	11. siRNA-IMPa2-25 PSF-A488 DAPI IMPa2-A546_au_TileScan_001 (Stage 47 of 49)	00-Sr4TEZcMPbyV7CcG2v54Z5
432939		Cell	0.000	1.000	494	7	siRNA-IMPa2-25 PSF-A488 IMPa2-A546 DAPI 8C2-siRNA-IMP-a2-a4 V2.00	0	11. siRNA-IMPa2-25 PSF-A488 DAPI IMPa2-A546_au_TileScan_001 (Stage 47 of 49)	00-Sr4TEZcMPbyV7CcG2v54Z5
577173		Cell	0.000	1.000	495	8	siRNA-IMPa2-25 PSF-A488 IMPa2-A546 DAPI 8C2-siRNA-IMP-a2-a4 V2.00	0	11. siRNA-IMPa2-25 PSF-A488 DAPI IMPa2-A546_au_TileScan_001 (Stage 47 of 49)	00-Sr4TEZcMPbyV7CcG2v54Z5
425115		Cell	0.000	1.000	496	9	siRNA-IMPa2-25 PSF-A488 IMPa2-A546 DAPI 8C2-siRNA-IMP-a2-a4 V2.00	0	11. siRNA-IMPa2-25 PSF-A488 DAPI IMPa2-A546_au_TileScan_001 (Stage 47 of 49)	00-Sr4TEZcMPbyV7CcG2v54Z5
521037		Cell	0.000	1.000	497	10	siRNA-IMPa2-25 PSF-A488 IMPa2-A546 DAPI 8C2-siRNA-IMP-a2-a4 V2.00	0	11. siRNA-IMPa2-25 PSF-A488 DAPI IMPa2-A546_au_TileScan_001 (Stage 47 of 49)	00-Sr4TEZcMPbyV7CcG2v54Z5
302206		Cell	0.000	1.000	498	11	siRNA-IMPa2-25 PSF-A488 IMPa2-A546 DAPI 8C2-siRNA-IMP-a2-a4 V2.00	0	11. siRNA-IMPa2-25 PSF-A488 DAPI IMPa2-A546_au_TileScan_001 (Stage 47 of 49)	00-Sr4TEZcMPbyV7CcG2v54Z5
298813		Cell	0.000	1.000	499	12	siRNA-IMPa2-25 PSF-A488 IMPa2-A546 DAPI 8C2-siRNA-IMP-a2-a4 V2.00	0	11. siRNA-IMPa2-25 PSF-A488 DAPI IMPa2-A546_au_TileScan_001 (Stage 47 of 49)	00-Sr4TEZcMPbyV7CcG2v54Z5
378466		Cell	0.000	1.000	500	13	siRNA-IMPa2-25 PSF-A488 IMPa2-A546 DAPI 8C2-siRNA-IMP-a2-a4 V2.00	0	11. siRNA-IMPa2-25 PSF-A488 DAPI IMPa2-A546_au_TileScan_001 (Stage 47 of 49)	00-Sr4TEZcMPbyV7CcG2v54Z5
308641		Cell	0.000	1.000	501	14	siRNA-IMPa2-25 PSF-A488 IMPa2-A546 DAPI 8C2-siRNA-IMP-a2-a4 V2.00	0	11. siRNA-IMPa2-25 PSF-A488 DAPI IMPa2-A546_au_TileScan_001 (Stage 47 of 49)	00-Sr4TEZcMPbyV7CcG2v54Z5
101869		Cell	0.000	1.000	502	15	siRNA-IMPa2-25 PSF-A488 IMPa2-A546 DAPI 8C2-siRNA-IMP-a2-a4 V2.00	0	11. siRNA-IMPa2-25 PSF-A488 DAPI IMPa2-A546_au_TileScan_001 (Stage 47 of 49)	00-Sr4TEZcMPbyV7CcG2v54Z5
389111		Cell	0.000	1.000	503	16	siRNA-IMPa2-25 PSF-A488 IMPa2-A546 DAPI 8C2-siRNA-IMP-a2-a4 V2.00	0	11. siRNA-IMPa2-25 PSF-A488 DAPI IMPa2-A546_au_TileScan_001 (Stage 47 of 49)	00-Sr4TEZcMPbyV7CcG2v54Z5
311046		Cell	0.000	1.000	504	17	siRNA-IMPa2-25 PSF-A488 IMPa2-A546 DAPI 8C2-siRNA-IMP-a2-a4 V2.00	0	11. siRNA-IMPa2-25 PSF-A488 DAPI IMPa2-A546_au_TileScan_001 (Stage 47 of 49)	00-Sr4TEZcMPbyV7CcG2v54Z5
417405		Cell	0.000	1.000	505	18	siRNA-IMPa2-25 PSF-A488 IMPa2-A546 DAPI 8C2-siRNA-IMP-a2-a4 V2.00	0	11. siRNA-IMPa2-25 PSF-A488 DAPI IMPa2-A546_au_TileScan_001 (Stage 47 of 49)	00-Sr4TEZcMPbyV7CcG2v54Z5
265720		Cell	0.000	1.000	506	19	siRNA-IMPa2-25 PSF-A488 IMPa2-A546 DAPI 8C2-siRNA-IMP-a2-a4 V2.00	0	11. siRNA-IMPa2-25 PSF-A488 DAPI IMPa2-A546_au_TileScan_001 (Stage 47 of 49)	00-Sr4TEZcMPbyV7CcG2v54Z5
306262		Cell	0.000	1.000	507	0	siRNA-IMPa2-25 PSF-A488 IMPa2-A546 DAPI 8C2-siRNA-IMP-a2-a4 V2.00	0	11. siRNA-IMPa2-25 PSF-A488 DAPI IMPa2-A546_av_TileScan_001 (Stage 48 of 49)	00-cW3HD5HtQnz9KmABXZzoU9
696970		Cell	0.000	1.000	508	1	siRNA-IMPa2-25 PSF-A488 IMPa2-A546 DAPI 8C2-siRNA-IMP-a2-a4 V2.00	0	11. siRNA-IMPa2-25 PSF-A488 DAPI IMPa2-A546_av_TileScan_001 (Stage 48 of 49)	00-cW3HD5HtQnz9KmABXZzoU9
332920		Cell	0.000	1.000	509	2	siRNA-IMPa2-25 PSF-A488 IMPa2-A546 DAPI 8C2-siRNA-IMP-a2-a4 V2.00	0	11. siRNA-IMPa2-25 PSF-A488 DAPI IMPa2-A546_av_TileScan_001 (Stage 48 of 49)	00-cW3HD5HtQnz9KmABXZzoU9
171179		Cell	0.000	1.000	510	3	siRNA-IMPa2-25 PSF-A488 IMPa2-A546 DAPI 8C2-siRNA-IMP-a2-a4 V2.00	0	11. siRNA-IMPa2-25 PSF-A488 DAPI IMPa2-A546_av_TileScan_001 (Stage 48 of 49)	00-cW3HD5HtQnz9KmABXZzoU9
296738		Cell	0.000	1.000	511	4	siRNA-IMPa2-25 PSF-A488 IMPa2-A546 DAPI 8C2-siRNA-IMP-a2-a4 V2.00	0	11. siRNA-IMPa2-25 PSF-A488 DAPI IMPa2-A546_av_TileScan_001 (Stage 48 of 49)	00-cW3HD5HtQnz9KmABXZzoU9
511515		Cell	0.000	1.000	512	5	siRNA-IMPa2-25 PSF-A488 IMPa2-A546 DAPI 8C2-siRNA-IMP-a2-a4 V2.00	0	11. siRNA-IMPa2-25 PSF-A488 DAPI IMPa2-A546_av_TileScan_001 (Stage 48 of 49)	00-cW3HD5HtQnz9KmABXZzoU9
75467		Cell	0.000	1.000	513	6	siRNA-IMPa2-25 PSF-A488 IMPa2-A546 DAPI 8C2-siRNA-IMP-a2-a4 V2.00	0	11. siRNA-IMPa2-25 PSF-A488 DAPI IMPa2-A546_av_TileScan_001 (Stage 48 of 49)	00-cW3HD5HtQnz9KmABXZzoU9
456981		Cell	0.000	1.000	514	7	siRNA-IMPa2-25 PSF-A488 IMPa2-A546 DAPI 8C2-siRNA-IMP-a2-a4 V2.00	0	11. siRNA-IMPa2-25 PSF-A488 DAPI IMPa2-A546_av_TileScan_001 (Stage 48 of 49)	00-cW3HD5HtQnz9KmABXZzoU9
1.04092e+006		Cell	0.000	1.000	515	8	siRNA-IMPa2-25 PSF-A488 IMPa2-A546 DAPI 8C2-siRNA-IMP-a2-a4 V2.00	0	11. siRNA-IMPa2-25 PSF-A488 DAPI IMPa2-A546_av_TileScan_001 (Stage 48 of 49)	00-cW3HD5HtQnz9KmABXZzoU9
147907		Cell	0.000	1.000	516	9	siRNA-IMPa2-25 PSF-A488 IMPa2-A546 DAPI 8C2-siRNA-IMP-a2-a4 V2.00	0	11. siRNA-IMPa2-25 PSF-A488 DAPI IMPa2-A546_av_TileScan_001 (Stage 48 of 49)	00-cW3HD5HtQnz9KmABXZzoU9
168207		Cell	0.000	1.000	517	10	siRNA-IMPa2-25 PSF-A488 IMPa2-A546 DAPI 8C2-siRNA-IMP-a2-a4 V2.00	0	11. siRNA-IMPa2-25 PSF-A488 DAPI IMPa2-A546_av_TileScan_001 (Stage 48 of 49)	00-cW3HD5HtQnz9KmABXZzoU9
615005		Cell	0.000	1.000	518	11	siRNA-IMPa2-25 PSF-A488 IMPa2-A546 DAPI 8C2-siRNA-IMP-a2-a4 V2.00	0	11. siRNA-IMPa2-25 PSF-A488 DAPI IMPa2-A546_av_TileScan_001 (Stage 48 of 49)	00-cW3HD5HtQnz9KmABXZzoU9
297207		Cell	0.000	1.000	519	12	siRNA-IMPa2-25 PSF-A488 IMPa2-A546 DAPI 8C2-siRNA-IMP-a2-a4 V2.00	0	11. siRNA-IMPa2-25 PSF-A488 DAPI IMPa2-A546_av_TileScan_001 (Stage 48 of 49)	00-cW3HD5HtQnz9KmABXZzoU9
844572		Cell	0.000	1.000	520	13	siRNA-IMPa2-25 PSF-A488 IMPa2-A546 DAPI 8C2-siRNA-IMP-a2-a4 V2.00	0	11. siRNA-IMPa2-25 PSF-A488 DAPI IMPa2-A546_av_TileScan_001 (Stage 48 of 49)	00-cW3HD5HtQnz9KmABXZzoU9
371481		Cell	0.000	1.000	521	14	siRNA-IMPa2-25 PSF-A488 IMPa2-A546 DAPI 8C2-siRNA-IMP-a2-a4 V2.00	0	11. siRNA-IMPa2-25 PSF-A488 DAPI IMPa2-A546_av_TileScan_001 (Stage 48 of 49)	00-cW3HD5HtQnz9KmABXZzoU9
87394		Cell	0.000	1.000	522	15	siRNA-IMPa2-25 PSF-A488 IMPa2-A546 DAPI 8C2-siRNA-IMP-a2-a4 V2.00	0	11. siRNA-IMPa2-25 PSF-A488 DAPI IMPa2-A546_av_TileScan_001 (Stage 48 of 49)	00-cW3HD5HtQnz9KmABXZzoU9
341359		Cell	0.000	1.000	523	16	siRNA-IMPa2-25 PSF-A488 IMPa2-A546 DAPI 8C2-siRNA-IMP-a2-a4 V2.00	0	11. siRNA-IMPa2-25 PSF-A488 DAPI IMPa2-A546_av_TileScan_001 (Stage 48 of 49)	00-cW3HD5HtQnz9KmABXZzoU9
415144		Cell	0.000	1.000	524	17	siRNA-IMPa2-25 PSF-A488 IMPa2-A546 DAPI 8C2-siRNA-IMP-a2-a4 V2.00	0	11. siRNA-IMPa2-25 PSF-A488 DAPI IMPa2-A546_av_TileScan_001 (Stage 48 of 49)	00-cW3HD5HtQnz9KmABXZzoU9
95126		Cell	0.000	1.000	525	18	siRNA-IMPa2-25 PSF-A488 IMPa2-A546 DAPI 8C2-siRNA-IMP-a2-a4 V2.00	0	11. siRNA-IMPa2-25 PSF-A488 DAPI IMPa2-A546_av_TileScan_001 (Stage 48 of 49)	00-cW3HD5HtQnz9KmABXZzoU9
270678		Cell	0.000	1.000	526	19	siRNA-IMPa2-25 PSF-A488 IMPa2-A546 DAPI 8C2-siRNA-IMP-a2-a4 V2.00	0	11. siRNA-IMPa2-25 PSF-A488 DAPI IMPa2-A546_av_TileScan_001 (Stage 48 of 49)	00-cW3HD5HtQnz9KmABXZzoU9
355262		Cell	0.000	1.000	527	20	siRNA-IMPa2-25 PSF-A488 IMPa2-A546 DAPI 8C2-siRNA-IMP-a2-a4 V2.00	0	11. siRNA-IMPa2-25 PSF-A488 DAPI IMPa2-A546_av_TileScan_001 (Stage 48 of 49)	00-cW3HD5HtQnz9KmABXZzoU9
242950		Cell	0.000	1.000	528	0	siRNA-IMPa2-25 PSF-A488 IMPa2-A546 DAPI 8C2-siRNA-IMP-a2-a4 V2.00	0	11. siRNA-IMPa2-25 PSF-A488 DAPI IMPa2-A546_aw_TileScan_001 (Stage 49 of 49)	00-AVmUFPCzPYuFXsEDEhZ2PR
349168		Cell	0.000	1.000	529	1	siRNA-IMPa2-25 PSF-A488 IMPa2-A546 DAPI 8C2-siRNA-IMP-a2-a4 V2.00	0	11. siRNA-IMPa2-25 PSF-A488 DAPI IMPa2-A546_aw_TileScan_001 (Stage 49 of 49)	00-AVmUFPCzPYuFXsEDEhZ2PR
243191		Cell	0.000	1.000	530	2	siRNA-IMPa2-25 PSF-A488 IMPa2-A546 DAPI 8C2-siRNA-IMP-a2-a4 V2.00	0	11. siRNA-IMPa2-25 PSF-A488 DAPI IMPa2-A546_aw_TileScan_001 (Stage 49 of 49)	00-AVmUFPCzPYuFXsEDEhZ2PR
36851		Cell	0.000	1.000	531	3	siRNA-IMPa2-25 PSF-A488 IMPa2-A546 DAPI 8C2-siRNA-IMP-a2-a4 V2.00	0	11. siRNA-IMPa2-25 PSF-A488 DAPI IMPa2-A546_aw_TileScan_001 (Stage 49 of 49)	00-AVmUFPCzPYuFXsEDEhZ2PR
427878		Cell	0.000	1.000	532	4	siRNA-IMPa2-25 PSF-A488 IMPa2-A546 DAPI 8C2-siRNA-IMP-a2-a4 V2.00	0	11. siRNA-IMPa2-25 PSF-A488 DAPI IMPa2-A546_aw_TileScan_001 (Stage 49 of 49)	00-AVmUFPCzPYuFXsEDEhZ2PR
334360		Cell	0.000	1.000	533	5	siRNA-IMPa2-25 PSF-A488 IMPa2-A546 DAPI 8C2-siRNA-IMP-a2-a4 V2.00	0	11. siRNA-IMPa2-25 PSF-A488 DAPI IMPa2-A546_aw_TileScan_001 (Stage 49 of 49)	00-AVmUFPCzPYuFXsEDEhZ2PR
386578		Cell	0.000	1.000	534	6	siRNA-IMPa2-25 PSF-A488 IMPa2-A546 DAPI 8C2-siRNA-IMP-a2-a4 V2.00	0	11. siRNA-IMPa2-25 PSF-A488 DAPI IMPa2-A546_aw_TileScan_001 (Stage 49 of 49)	00-AVmUFPCzPYuFXsEDEhZ2PR
450683		Cell	0.000	1.000	535	7	siRNA-IMPa2-25 PSF-A488 IMPa2-A546 DAPI 8C2-siRNA-IMP-a2-a4 V2.00	0	11. siRNA-IMPa2-25 PSF-A488 DAPI IMPa2-A546_aw_TileScan_001 (Stage 49 of 49)	00-AVmUFPCzPYuFXsEDEhZ2PR
94482		Cell	0.000	1.000	536	8	siRNA-IMPa2-25 PSF-A488 IMPa2-A546 DAPI 8C2-siRNA-IMP-a2-a4 V2.00	0	11. siRNA-IMPa2-25 PSF-A488 DAPI IMPa2-A546_aw_TileScan_001 (Stage 49 of 49)	00-AVmUFPCzPYuFXsEDEhZ2PR
239528		Cell	0.000	1.000	537	9	siRNA-IMPa2-25 PSF-A488 IMPa2-A546 DAPI 8C2-siRNA-IMP-a2-a4 V2.00	0	11. siRNA-IMPa2-25 PSF-A488 DAPI IMPa2-A546_aw_TileScan_001 (Stage 49 of 49)	00-AVmUFPCzPYuFXsEDEhZ2PR
330887		Cell	0.000	1.000	538	10	siRNA-IMPa2-25 PSF-A488 IMPa2-A546 DAPI 8C2-siRNA-IMP-a2-a4 V2.00	0	11. siRNA-IMPa2-25 PSF-A488 DAPI IMPa2-A546_aw_TileScan_001 (Stage 49 of 49)	00-AVmUFPCzPYuFXsEDEhZ2PR
440732		Cell	0.000	1.000	539	11	siRNA-IMPa2-25 PSF-A488 IMPa2-A546 DAPI 8C2-siRNA-IMP-a2-a4 V2.00	0	11. siRNA-IMPa2-25 PSF-A488 DAPI IMPa2-A546_aw_TileScan_001 (Stage 49 of 49)	00-AVmUFPCzPYuFXsEDEhZ2PR
167080		Cell	0.000	1.000	540	12	siRNA-IMPa2-25 PSF-A488 IMPa2-A546 DAPI 8C2-siRNA-IMP-a2-a4 V2.00	0	11. siRNA-IMPa2-25 PSF-A488 DAPI IMPa2-A546_aw_TileScan_001 (Stage 49 of 49)	00-AVmUFPCzPYuFXsEDEhZ2PR
209035		Cell	0.000	1.000	541	13	siRNA-IMPa2-25 PSF-A488 IMPa2-A546 DAPI 8C2-siRNA-IMP-a2-a4 V2.00	0	11. siRNA-IMPa2-25 PSF-A488 DAPI IMPa2-A546_aw_TileScan_001 (Stage 49 of 49)	00-AVmUFPCzPYuFXsEDEhZ2PR
352845		Cell	0.000	1.000	542	14	siRNA-IMPa2-25 PSF-A488 IMPa2-A546 DAPI 8C2-siRNA-IMP-a2-a4 V2.00	0	11. siRNA-IMPa2-25 PSF-A488 DAPI IMPa2-A546_aw_TileScan_001 (Stage 49 of 49)	00-AVmUFPCzPYuFXsEDEhZ2PR
327503		Cell	0.000	1.000	543	15	siRNA-IMPa2-25 PSF-A488 IMPa2-A546 DAPI 8C2-siRNA-IMP-a2-a4 V2.00	0	11. siRNA-IMPa2-25 PSF-A488 DAPI IMPa2-A546_aw_TileScan_001 (Stage 49 of 49)	00-AVmUFPCzPYuFXsEDEhZ2PR
209248		Cell	0.000	1.000	544	16	siRNA-IMPa2-25 PSF-A488 IMPa2-A546 DAPI 8C2-siRNA-IMP-a2-a4 V2.00	0	11. siRNA-IMPa2-25 PSF-A488 DAPI IMPa2-A546_aw_TileScan_001 (Stage 49 of 49)	00-AVmUFPCzPYuFXsEDEhZ2PR
83500		Cell	0.000	1.000	545	17	siRNA-IMPa2-25 PSF-A488 IMPa2-A546 DAPI 8C2-siRNA-IMP-a2-a4 V2.00	0	11. siRNA-IMPa2-25 PSF-A488 DAPI IMPa2-A546_aw_TileScan_001 (Stage 49 of 49)	00-AVmUFPCzPYuFXsEDEhZ2PR
39568		Cell	0.000	1.000	546	0	siRNA-IMPa2-25 PSF-A488 IMPa2-A546 DAPI 8C2-siRNA-IMP-a2-a4 V2.00	0	11. siRNA-IMPa2-25 PSF-A488 DAPI IMPa2-A546_b_TileScan_001 (Stage 2 of 49)	00-9GHQL2MopWZ6nNoyb2TiCG
248691		Cell	0.000	1.000	547	1	siRNA-IMPa2-25 PSF-A488 IMPa2-A546 DAPI 8C2-siRNA-IMP-a2-a4 V2.00	0	11. siRNA-IMPa2-25 PSF-A488 DAPI IMPa2-A546_b_TileScan_001 (Stage 2 of 49)	00-9GHQL2MopWZ6nNoyb2TiCG
232405		Cell	0.000	1.000	548	2	siRNA-IMPa2-25 PSF-A488 IMPa2-A546 DAPI 8C2-siRNA-IMP-a2-a4 V2.00	0	11. siRNA-IMPa2-25 PSF-A488 DAPI IMPa2-A546_b_TileScan_001 (Stage 2 of 49)	00-9GHQL2MopWZ6nNoyb2TiCG
108204		Cell	0.000	1.000	549	3	siRNA-IMPa2-25 PSF-A488 IMPa2-A546 DAPI 8C2-siRNA-IMP-a2-a4 V2.00	0	11. siRNA-IMPa2-25 PSF-A488 DAPI IMPa2-A546_b_TileScan_001 (Stage 2 of 49)	00-9GHQL2MopWZ6nNoyb2TiCG
32535		Cell	0.000	1.000	550	4	siRNA-IMPa2-25 PSF-A488 IMPa2-A546 DAPI 8C2-siRNA-IMP-a2-a4 V2.00	0	11. siRNA-IMPa2-25 PSF-A488 DAPI IMPa2-A546_b_TileScan_001 (Stage 2 of 49)	00-9GHQL2MopWZ6nNoyb2TiCG
323486		Cell	0.000	1.000	551	5	siRNA-IMPa2-25 PSF-A488 IMPa2-A546 DAPI 8C2-siRNA-IMP-a2-a4 V2.00	0	11. siRNA-IMPa2-25 PSF-A488 DAPI IMPa2-A546_b_TileScan_001 (Stage 2 of 49)	00-9GHQL2MopWZ6nNoyb2TiCG
266844		Cell	0.000	1.000	552	6	siRNA-IMPa2-25 PSF-A488 IMPa2-A546 DAPI 8C2-siRNA-IMP-a2-a4 V2.00	0	11. siRNA-IMPa2-25 PSF-A488 DAPI IMPa2-A546_b_TileScan_001 (Stage 2 of 49)	00-9GHQL2MopWZ6nNoyb2TiCG
61457		Cell	0.000	1.000	553	0	siRNA-IMPa2-25 PSF-A488 IMPa2-A546 DAPI 8C2-siRNA-IMP-a2-a4 V2.00	0	11. siRNA-IMPa2-25 PSF-A488 DAPI IMPa2-A546_c_TileScan_001 (Stage 3 of 49)	00-EuUdo8SnTC5CoMomoSySHd
122135		Cell	0.000	1.000	554	1	siRNA-IMPa2-25 PSF-A488 IMPa2-A546 DAPI 8C2-siRNA-IMP-a2-a4 V2.00	0	11. siRNA-IMPa2-25 PSF-A488 DAPI IMPa2-A546_c_TileScan_001 (Stage 3 of 49)	00-EuUdo8SnTC5CoMomoSySHd
309663		Cell	0.000	1.000	555	2	siRNA-IMPa2-25 PSF-A488 IMPa2-A546 DAPI 8C2-siRNA-IMP-a2-a4 V2.00	0	11. siRNA-IMPa2-25 PSF-A488 DAPI IMPa2-A546_c_TileScan_001 (Stage 3 of 49)	00-EuUdo8SnTC5CoMomoSySHd
247773		Cell	0.000	1.000	556	3	siRNA-IMPa2-25 PSF-A488 IMPa2-A546 DAPI 8C2-siRNA-IMP-a2-a4 V2.00	0	11. siRNA-IMPa2-25 PSF-A488 DAPI IMPa2-A546_c_TileScan_001 (Stage 3 of 49)	00-EuUdo8SnTC5CoMomoSySHd
242378		Cell	0.000	1.000	557	4	siRNA-IMPa2-25 PSF-A488 IMPa2-A546 DAPI 8C2-siRNA-IMP-a2-a4 V2.00	0	11. siRNA-IMPa2-25 PSF-A488 DAPI IMPa2-A546_c_TileScan_001 (Stage 3 of 49)	00-EuUdo8SnTC5CoMomoSySHd
266808		Cell	0.000	1.000	558	5	siRNA-IMPa2-25 PSF-A488 IMPa2-A546 DAPI 8C2-siRNA-IMP-a2-a4 V2.00	0	11. siRNA-IMPa2-25 PSF-A488 DAPI IMPa2-A546_c_TileScan_001 (Stage 3 of 49)	00-EuUdo8SnTC5CoMomoSySHd
396382		Cell	0.000	1.000	559	6	siRNA-IMPa2-25 PSF-A488 IMPa2-A546 DAPI 8C2-siRNA-IMP-a2-a4 V2.00	0	11. siRNA-IMPa2-25 PSF-A488 DAPI IMPa2-A546_c_TileScan_001 (Stage 3 of 49)	00-EuUdo8SnTC5CoMomoSySHd
410154		Cell	0.000	1.000	560	7	siRNA-IMPa2-25 PSF-A488 IMPa2-A546 DAPI 8C2-siRNA-IMP-a2-a4 V2.00	0	11. siRNA-IMPa2-25 PSF-A488 DAPI IMPa2-A546_c_TileScan_001 (Stage 3 of 49)	00-EuUdo8SnTC5CoMomoSySHd
1.52659e+006		Cell	0.000	1.000	561	8	siRNA-IMPa2-25 PSF-A488 IMPa2-A546 DAPI 8C2-siRNA-IMP-a2-a4 V2.00	0	11. siRNA-IMPa2-25 PSF-A488 DAPI IMPa2-A546_c_TileScan_001 (Stage 3 of 49)	00-EuUdo8SnTC5CoMomoSySHd
469688		Cell	0.000	1.000	562	9	siRNA-IMPa2-25 PSF-A488 IMPa2-A546 DAPI 8C2-siRNA-IMP-a2-a4 V2.00	0	11. siRNA-IMPa2-25 PSF-A488 DAPI IMPa2-A546_c_TileScan_001 (Stage 3 of 49)	00-EuUdo8SnTC5CoMomoSySHd
316649		Cell	0.000	1.000	563	10	siRNA-IMPa2-25 PSF-A488 IMPa2-A546 DAPI 8C2-siRNA-IMP-a2-a4 V2.00	0	11. siRNA-IMPa2-25 PSF-A488 DAPI IMPa2-A546_c_TileScan_001 (Stage 3 of 49)	00-EuUdo8SnTC5CoMomoSySHd
316933		Cell	0.000	1.000	564	11	siRNA-IMPa2-25 PSF-A488 IMPa2-A546 DAPI 8C2-siRNA-IMP-a2-a4 V2.00	0	11. siRNA-IMPa2-25 PSF-A488 DAPI IMPa2-A546_c_TileScan_001 (Stage 3 of 49)	00-EuUdo8SnTC5CoMomoSySHd
75015		Cell	0.000	1.000	565	12	siRNA-IMPa2-25 PSF-A488 IMPa2-A546 DAPI 8C2-siRNA-IMP-a2-a4 V2.00	0	11. siRNA-IMPa2-25 PSF-A488 DAPI IMPa2-A546_c_TileScan_001 (Stage 3 of 49)	00-EuUdo8SnTC5CoMomoSySHd
257258		Cell	0.000	1.000	566	13	siRNA-IMPa2-25 PSF-A488 IMPa2-A546 DAPI 8C2-siRNA-IMP-a2-a4 V2.00	0	11. siRNA-IMPa2-25 PSF-A488 DAPI IMPa2-A546_c_TileScan_001 (Stage 3 of 49)	00-EuUdo8SnTC5CoMomoSySHd
302507		Cell	0.000	1.000	567	14	siRNA-IMPa2-25 PSF-A488 IMPa2-A546 DAPI 8C2-siRNA-IMP-a2-a4 V2.00	0	11. siRNA-IMPa2-25 PSF-A488 DAPI IMPa2-A546_c_TileScan_001 (Stage 3 of 49)	00-EuUdo8SnTC5CoMomoSySHd
459972		Cell	0.000	1.000	568	15	siRNA-IMPa2-25 PSF-A488 IMPa2-A546 DAPI 8C2-siRNA-IMP-a2-a4 V2.00	0	11. siRNA-IMPa2-25 PSF-A488 DAPI IMPa2-A546_c_TileScan_001 (Stage 3 of 49)	00-EuUdo8SnTC5CoMomoSySHd
183531		Cell	0.000	1.000	569	16	siRNA-IMPa2-25 PSF-A488 IMPa2-A546 DAPI 8C2-siRNA-IMP-a2-a4 V2.00	0	11. siRNA-IMPa2-25 PSF-A488 DAPI IMPa2-A546_c_TileScan_001 (Stage 3 of 49)	00-EuUdo8SnTC5CoMomoSySHd
271354		Cell	0.000	1.000	570	17	siRNA-IMPa2-25 PSF-A488 IMPa2-A546 DAPI 8C2-siRNA-IMP-a2-a4 V2.00	0	11. siRNA-IMPa2-25 PSF-A488 DAPI IMPa2-A546_c_TileScan_001 (Stage 3 of 49)	00-EuUdo8SnTC5CoMomoSySHd
61659		Cell	0.000	1.000	571	0	siRNA-IMPa2-25 PSF-A488 IMPa2-A546 DAPI 8C2-siRNA-IMP-a2-a4 V2.00	0	11. siRNA-IMPa2-25 PSF-A488 DAPI IMPa2-A546_d_TileScan_001 (Stage 4 of 49)	00-3B4GNNGPLWqF8kkLWBrqDo
246389		Cell	0.000	1.000	572	1	siRNA-IMPa2-25 PSF-A488 IMPa2-A546 DAPI 8C2-siRNA-IMP-a2-a4 V2.00	0	11. siRNA-IMPa2-25 PSF-A488 DAPI IMPa2-A546_d_TileScan_001 (Stage 4 of 49)	00-3B4GNNGPLWqF8kkLWBrqDo
468653		Cell	0.000	1.000	573	2	siRNA-IMPa2-25 PSF-A488 IMPa2-A546 DAPI 8C2-siRNA-IMP-a2-a4 V2.00	0	11. siRNA-IMPa2-25 PSF-A488 DAPI IMPa2-A546_d_TileScan_001 (Stage 4 of 49)	00-3B4GNNGPLWqF8kkLWBrqDo
215148		Cell	0.000	1.000	574	3	siRNA-IMPa2-25 PSF-A488 IMPa2-A546 DAPI 8C2-siRNA-IMP-a2-a4 V2.00	0	11. siRNA-IMPa2-25 PSF-A488 DAPI IMPa2-A546_d_TileScan_001 (Stage 4 of 49)	00-3B4GNNGPLWqF8kkLWBrqDo
91646		Cell	0.000	1.000	575	4	siRNA-IMPa2-25 PSF-A488 IMPa2-A546 DAPI 8C2-siRNA-IMP-a2-a4 V2.00	0	11. siRNA-IMPa2-25 PSF-A488 DAPI IMPa2-A546_d_TileScan_001 (Stage 4 of 49)	00-3B4GNNGPLWqF8kkLWBrqDo
184345		Cell	0.000	1.000	576	5	siRNA-IMPa2-25 PSF-A488 IMPa2-A546 DAPI 8C2-siRNA-IMP-a2-a4 V2.00	0	11. siRNA-IMPa2-25 PSF-A488 DAPI IMPa2-A546_d_TileScan_001 (Stage 4 of 49)	00-3B4GNNGPLWqF8kkLWBrqDo
443265		Cell	0.000	1.000	577	6	siRNA-IMPa2-25 PSF-A488 IMPa2-A546 DAPI 8C2-siRNA-IMP-a2-a4 V2.00	0	11. siRNA-IMPa2-25 PSF-A488 DAPI IMPa2-A546_d_TileScan_001 (Stage 4 of 49)	00-3B4GNNGPLWqF8kkLWBrqDo
90188		Cell	0.000	1.000	578	7	siRNA-IMPa2-25 PSF-A488 IMPa2-A546 DAPI 8C2-siRNA-IMP-a2-a4 V2.00	0	11. siRNA-IMPa2-25 PSF-A488 DAPI IMPa2-A546_d_TileScan_001 (Stage 4 of 49)	00-3B4GNNGPLWqF8kkLWBrqDo
123626		Cell	0.000	1.000	579	8	siRNA-IMPa2-25 PSF-A488 IMPa2-A546 DAPI 8C2-siRNA-IMP-a2-a4 V2.00	0	11. siRNA-IMPa2-25 PSF-A488 DAPI IMPa2-A546_d_TileScan_001 (Stage 4 of 49)	00-3B4GNNGPLWqF8kkLWBrqDo
348109		Cell	0.000	1.000	580	9	siRNA-IMPa2-25 PSF-A488 IMPa2-A546 DAPI 8C2-siRNA-IMP-a2-a4 V2.00	0	11. siRNA-IMPa2-25 PSF-A488 DAPI IMPa2-A546_d_TileScan_001 (Stage 4 of 49)	00-3B4GNNGPLWqF8kkLWBrqDo
47717		Cell	0.000	1.000	581	10	siRNA-IMPa2-25 PSF-A488 IMPa2-A546 DAPI 8C2-siRNA-IMP-a2-a4 V2.00	0	11. siRNA-IMPa2-25 PSF-A488 DAPI IMPa2-A546_d_TileScan_001 (Stage 4 of 49)	00-3B4GNNGPLWqF8kkLWBrqDo
41217		Cell	0.000	1.000	582	0	siRNA-IMPa2-25 PSF-A488 IMPa2-A546 DAPI 8C2-siRNA-IMP-a2-a4 V2.00	0	11. siRNA-IMPa2-25 PSF-A488 DAPI IMPa2-A546_e_TileScan_001 (Stage 5 of 49)	00-YeagQWLnGtCUxXgaNzbv9a
395056		Cell	0.000	1.000	583	1	siRNA-IMPa2-25 PSF-A488 IMPa2-A546 DAPI 8C2-siRNA-IMP-a2-a4 V2.00	0	11. siRNA-IMPa2-25 PSF-A488 DAPI IMPa2-A546_e_TileScan_001 (Stage 5 of 49)	00-YeagQWLnGtCUxXgaNzbv9a
277642		Cell	0.000	1.000	584	2	siRNA-IMPa2-25 PSF-A488 IMPa2-A546 DAPI 8C2-siRNA-IMP-a2-a4 V2.00	0	11. siRNA-IMPa2-25 PSF-A488 DAPI IMPa2-A546_e_TileScan_001 (Stage 5 of 49)	00-YeagQWLnGtCUxXgaNzbv9a
182248		Cell	0.000	1.000	585	3	siRNA-IMPa2-25 PSF-A488 IMPa2-A546 DAPI 8C2-siRNA-IMP-a2-a4 V2.00	0	11. siRNA-IMPa2-25 PSF-A488 DAPI IMPa2-A546_e_TileScan_001 (Stage 5 of 49)	00-YeagQWLnGtCUxXgaNzbv9a
113450		Cell	0.000	1.000	586	4	siRNA-IMPa2-25 PSF-A488 IMPa2-A546 DAPI 8C2-siRNA-IMP-a2-a4 V2.00	0	11. siRNA-IMPa2-25 PSF-A488 DAPI IMPa2-A546_e_TileScan_001 (Stage 5 of 49)	00-YeagQWLnGtCUxXgaNzbv9a
71454		Cell	0.000	1.000	587	5	siRNA-IMPa2-25 PSF-A488 IMPa2-A546 DAPI 8C2-siRNA-IMP-a2-a4 V2.00	0	11. siRNA-IMPa2-25 PSF-A488 DAPI IMPa2-A546_e_TileScan_001 (Stage 5 of 49)	00-YeagQWLnGtCUxXgaNzbv9a
233474		Cell	0.000	1.000	588	6	siRNA-IMPa2-25 PSF-A488 IMPa2-A546 DAPI 8C2-siRNA-IMP-a2-a4 V2.00	0	11. siRNA-IMPa2-25 PSF-A488 DAPI IMPa2-A546_e_TileScan_001 (Stage 5 of 49)	00-YeagQWLnGtCUxXgaNzbv9a
438138		Cell	0.000	1.000	589	7	siRNA-IMPa2-25 PSF-A488 IMPa2-A546 DAPI 8C2-siRNA-IMP-a2-a4 V2.00	0	11. siRNA-IMPa2-25 PSF-A488 DAPI IMPa2-A546_e_TileScan_001 (Stage 5 of 49)	00-YeagQWLnGtCUxXgaNzbv9a
273159		Cell	0.000	1.000	590	0	siRNA-IMPa2-25 PSF-A488 IMPa2-A546 DAPI 8C2-siRNA-IMP-a2-a4 V2.00	0	11. siRNA-IMPa2-25 PSF-A488 DAPI IMPa2-A546_f_TileScan_001 (Stage 6 of 49)	00-ijA4ga5UPQq4VHj5hVDKdZ
244821		Cell	0.000	1.000	591	1	siRNA-IMPa2-25 PSF-A488 IMPa2-A546 DAPI 8C2-siRNA-IMP-a2-a4 V2.00	0	11. siRNA-IMPa2-25 PSF-A488 DAPI IMPa2-A546_f_TileScan_001 (Stage 6 of 49)	00-ijA4ga5UPQq4VHj5hVDKdZ
374656		Cell	0.000	1.000	592	2	siRNA-IMPa2-25 PSF-A488 IMPa2-A546 DAPI 8C2-siRNA-IMP-a2-a4 V2.00	0	11. siRNA-IMPa2-25 PSF-A488 DAPI IMPa2-A546_f_TileScan_001 (Stage 6 of 49)	00-ijA4ga5UPQq4VHj5hVDKdZ
289592		Cell	0.000	1.000	593	3	siRNA-IMPa2-25 PSF-A488 IMPa2-A546 DAPI 8C2-siRNA-IMP-a2-a4 V2.00	0	11. siRNA-IMPa2-25 PSF-A488 DAPI IMPa2-A546_f_TileScan_001 (Stage 6 of 49)	00-ijA4ga5UPQq4VHj5hVDKdZ
268854		Cell	0.000	1.000	594	4	siRNA-IMPa2-25 PSF-A488 IMPa2-A546 DAPI 8C2-siRNA-IMP-a2-a4 V2.00	0	11. siRNA-IMPa2-25 PSF-A488 DAPI IMPa2-A546_f_TileScan_001 (Stage 6 of 49)	00-ijA4ga5UPQq4VHj5hVDKdZ
195033		Cell	0.000	1.000	595	5	siRNA-IMPa2-25 PSF-A488 IMPa2-A546 DAPI 8C2-siRNA-IMP-a2-a4 V2.00	0	11. siRNA-IMPa2-25 PSF-A488 DAPI IMPa2-A546_f_TileScan_001 (Stage 6 of 49)	00-ijA4ga5UPQq4VHj5hVDKdZ
342353		Cell	0.000	1.000	596	6	siRNA-IMPa2-25 PSF-A488 IMPa2-A546 DAPI 8C2-siRNA-IMP-a2-a4 V2.00	0	11. siRNA-IMPa2-25 PSF-A488 DAPI IMPa2-A546_f_TileScan_001 (Stage 6 of 49)	00-ijA4ga5UPQq4VHj5hVDKdZ
377997		Cell	0.000	1.000	597	7	siRNA-IMPa2-25 PSF-A488 IMPa2-A546 DAPI 8C2-siRNA-IMP-a2-a4 V2.00	0	11. siRNA-IMPa2-25 PSF-A488 DAPI IMPa2-A546_f_TileScan_001 (Stage 6 of 49)	00-ijA4ga5UPQq4VHj5hVDKdZ
275732		Cell	0.000	1.000	598	8	siRNA-IMPa2-25 PSF-A488 IMPa2-A546 DAPI 8C2-siRNA-IMP-a2-a4 V2.00	0	11. siRNA-IMPa2-25 PSF-A488 DAPI IMPa2-A546_f_TileScan_001 (Stage 6 of 49)	00-ijA4ga5UPQq4VHj5hVDKdZ
526096		Cell	0.000	1.000	599	0	siRNA-IMPa2-25 PSF-A488 IMPa2-A546 DAPI 8C2-siRNA-IMP-a2-a4 V2.00	0	11. siRNA-IMPa2-25 PSF-A488 DAPI IMPa2-A546_g_TileScan_001 (Stage 7 of 49)	00-7UWKZn9s9ZtvLYWoDsmtjM
278819		Cell	0.000	1.000	600	1	siRNA-IMPa2-25 PSF-A488 IMPa2-A546 DAPI 8C2-siRNA-IMP-a2-a4 V2.00	0	11. siRNA-IMPa2-25 PSF-A488 DAPI IMPa2-A546_g_TileScan_001 (Stage 7 of 49)	00-7UWKZn9s9ZtvLYWoDsmtjM
75807		Cell	0.000	1.000	601	2	siRNA-IMPa2-25 PSF-A488 IMPa2-A546 DAPI 8C2-siRNA-IMP-a2-a4 V2.00	0	11. siRNA-IMPa2-25 PSF-A488 DAPI IMPa2-A546_g_TileScan_001 (Stage 7 of 49)	00-7UWKZn9s9ZtvLYWoDsmtjM
151188		Cell	0.000	1.000	602	3	siRNA-IMPa2-25 PSF-A488 IMPa2-A546 DAPI 8C2-siRNA-IMP-a2-a4 V2.00	0	11. siRNA-IMPa2-25 PSF-A488 DAPI IMPa2-A546_g_TileScan_001 (Stage 7 of 49)	00-7UWKZn9s9ZtvLYWoDsmtjM
250483		Cell	0.000	1.000	603	4	siRNA-IMPa2-25 PSF-A488 IMPa2-A546 DAPI 8C2-siRNA-IMP-a2-a4 V2.00	0	11. siRNA-IMPa2-25 PSF-A488 DAPI IMPa2-A546_g_TileScan_001 (Stage 7 of 49)	00-7UWKZn9s9ZtvLYWoDsmtjM
167985		Cell	0.000	1.000	604	5	siRNA-IMPa2-25 PSF-A488 IMPa2-A546 DAPI 8C2-siRNA-IMP-a2-a4 V2.00	0	11. siRNA-IMPa2-25 PSF-A488 DAPI IMPa2-A546_g_TileScan_001 (Stage 7 of 49)	00-7UWKZn9s9ZtvLYWoDsmtjM
265438		Cell	0.000	1.000	605	6	siRNA-IMPa2-25 PSF-A488 IMPa2-A546 DAPI 8C2-siRNA-IMP-a2-a4 V2.00	0	11. siRNA-IMPa2-25 PSF-A488 DAPI IMPa2-A546_g_TileScan_001 (Stage 7 of 49)	00-7UWKZn9s9ZtvLYWoDsmtjM
271489		Cell	0.000	1.000	606	7	siRNA-IMPa2-25 PSF-A488 IMPa2-A546 DAPI 8C2-siRNA-IMP-a2-a4 V2.00	0	11. siRNA-IMPa2-25 PSF-A488 DAPI IMPa2-A546_g_TileScan_001 (Stage 7 of 49)	00-7UWKZn9s9ZtvLYWoDsmtjM
231793		Cell	0.000	1.000	607	8	siRNA-IMPa2-25 PSF-A488 IMPa2-A546 DAPI 8C2-siRNA-IMP-a2-a4 V2.00	0	11. siRNA-IMPa2-25 PSF-A488 DAPI IMPa2-A546_g_TileScan_001 (Stage 7 of 49)	00-7UWKZn9s9ZtvLYWoDsmtjM
443101		Cell	0.000	1.000	608	9	siRNA-IMPa2-25 PSF-A488 IMPa2-A546 DAPI 8C2-siRNA-IMP-a2-a4 V2.00	0	11. siRNA-IMPa2-25 PSF-A488 DAPI IMPa2-A546_g_TileScan_001 (Stage 7 of 49)	00-7UWKZn9s9ZtvLYWoDsmtjM
343482		Cell	0.000	1.000	609	10	siRNA-IMPa2-25 PSF-A488 IMPa2-A546 DAPI 8C2-siRNA-IMP-a2-a4 V2.00	0	11. siRNA-IMPa2-25 PSF-A488 DAPI IMPa2-A546_g_TileScan_001 (Stage 7 of 49)	00-7UWKZn9s9ZtvLYWoDsmtjM
658651		Cell	0.000	1.000	610	11	siRNA-IMPa2-25 PSF-A488 IMPa2-A546 DAPI 8C2-siRNA-IMP-a2-a4 V2.00	0	11. siRNA-IMPa2-25 PSF-A488 DAPI IMPa2-A546_g_TileScan_001 (Stage 7 of 49)	00-7UWKZn9s9ZtvLYWoDsmtjM
243892		Cell	0.000	1.000	611	12	siRNA-IMPa2-25 PSF-A488 IMPa2-A546 DAPI 8C2-siRNA-IMP-a2-a4 V2.00	0	11. siRNA-IMPa2-25 PSF-A488 DAPI IMPa2-A546_g_TileScan_001 (Stage 7 of 49)	00-7UWKZn9s9ZtvLYWoDsmtjM
807627		Cell	0.000	1.000	612	13	siRNA-IMPa2-25 PSF-A488 IMPa2-A546 DAPI 8C2-siRNA-IMP-a2-a4 V2.00	0	11. siRNA-IMPa2-25 PSF-A488 DAPI IMPa2-A546_g_TileScan_001 (Stage 7 of 49)	00-7UWKZn9s9ZtvLYWoDsmtjM
371158		Cell	0.000	1.000	613	14	siRNA-IMPa2-25 PSF-A488 IMPa2-A546 DAPI 8C2-siRNA-IMP-a2-a4 V2.00	0	11. siRNA-IMPa2-25 PSF-A488 DAPI IMPa2-A546_g_TileScan_001 (Stage 7 of 49)	00-7UWKZn9s9ZtvLYWoDsmtjM
54672		Cell	0.000	1.000	614	15	siRNA-IMPa2-25 PSF-A488 IMPa2-A546 DAPI 8C2-siRNA-IMP-a2-a4 V2.00	0	11. siRNA-IMPa2-25 PSF-A488 DAPI IMPa2-A546_g_TileScan_001 (Stage 7 of 49)	00-7UWKZn9s9ZtvLYWoDsmtjM
209391		Cell	0.000	1.000	615	16	siRNA-IMPa2-25 PSF-A488 IMPa2-A546 DAPI 8C2-siRNA-IMP-a2-a4 V2.00	0	11. siRNA-IMPa2-25 PSF-A488 DAPI IMPa2-A546_g_TileScan_001 (Stage 7 of 49)	00-7UWKZn9s9ZtvLYWoDsmtjM
91236		Cell	0.000	1.000	616	0	siRNA-IMPa2-25 PSF-A488 IMPa2-A546 DAPI 8C2-siRNA-IMP-a2-a4 V2.00	0	11. siRNA-IMPa2-25 PSF-A488 DAPI IMPa2-A546_h_TileScan_001 (Stage 8 of 49)	00-UZMypv9EGx55MQiGewLZRk
39064		Cell	0.000	1.000	617	1	siRNA-IMPa2-25 PSF-A488 IMPa2-A546 DAPI 8C2-siRNA-IMP-a2-a4 V2.00	0	11. siRNA-IMPa2-25 PSF-A488 DAPI IMPa2-A546_h_TileScan_001 (Stage 8 of 49)	00-UZMypv9EGx55MQiGewLZRk
173955		Cell	0.000	1.000	618	2	siRNA-IMPa2-25 PSF-A488 IMPa2-A546 DAPI 8C2-siRNA-IMP-a2-a4 V2.00	0	11. siRNA-IMPa2-25 PSF-A488 DAPI IMPa2-A546_h_TileScan_001 (Stage 8 of 49)	00-UZMypv9EGx55MQiGewLZRk
239817		Cell	0.000	1.000	619	3	siRNA-IMPa2-25 PSF-A488 IMPa2-A546 DAPI 8C2-siRNA-IMP-a2-a4 V2.00	0	11. siRNA-IMPa2-25 PSF-A488 DAPI IMPa2-A546_h_TileScan_001 (Stage 8 of 49)	00-UZMypv9EGx55MQiGewLZRk
498620		Cell	0.000	1.000	620	4	siRNA-IMPa2-25 PSF-A488 IMPa2-A546 DAPI 8C2-siRNA-IMP-a2-a4 V2.00	0	11. siRNA-IMPa2-25 PSF-A488 DAPI IMPa2-A546_h_TileScan_001 (Stage 8 of 49)	00-UZMypv9EGx55MQiGewLZRk
256420		Cell	0.000	1.000	621	5	siRNA-IMPa2-25 PSF-A488 IMPa2-A546 DAPI 8C2-siRNA-IMP-a2-a4 V2.00	0	11. siRNA-IMPa2-25 PSF-A488 DAPI IMPa2-A546_h_TileScan_001 (Stage 8 of 49)	00-UZMypv9EGx55MQiGewLZRk
239374		Cell	0.000	1.000	622	6	siRNA-IMPa2-25 PSF-A488 IMPa2-A546 DAPI 8C2-siRNA-IMP-a2-a4 V2.00	0	11. siRNA-IMPa2-25 PSF-A488 DAPI IMPa2-A546_h_TileScan_001 (Stage 8 of 49)	00-UZMypv9EGx55MQiGewLZRk
68959		Cell	0.000	1.000	623	7	siRNA-IMPa2-25 PSF-A488 IMPa2-A546 DAPI 8C2-siRNA-IMP-a2-a4 V2.00	0	11. siRNA-IMPa2-25 PSF-A488 DAPI IMPa2-A546_h_TileScan_001 (Stage 8 of 49)	00-UZMypv9EGx55MQiGewLZRk
179196		Cell	0.000	1.000	624	8	siRNA-IMPa2-25 PSF-A488 IMPa2-A546 DAPI 8C2-siRNA-IMP-a2-a4 V2.00	0	11. siRNA-IMPa2-25 PSF-A488 DAPI IMPa2-A546_h_TileScan_001 (Stage 8 of 49)	00-UZMypv9EGx55MQiGewLZRk
299763		Cell	0.000	1.000	625	9	siRNA-IMPa2-25 PSF-A488 IMPa2-A546 DAPI 8C2-siRNA-IMP-a2-a4 V2.00	0	11. siRNA-IMPa2-25 PSF-A488 DAPI IMPa2-A546_h_TileScan_001 (Stage 8 of 49)	00-UZMypv9EGx55MQiGewLZRk
37893		Cell	0.000	1.000	626	0	siRNA-IMPa2-25 PSF-A488 IMPa2-A546 DAPI 8C2-siRNA-IMP-a2-a4 V2.00	0	11. siRNA-IMPa2-25 PSF-A488 DAPI IMPa2-A546_i_TileScan_001 (Stage 9 of 49)	00-aZzp8QA3bmLHGTuapNqFg7
55618		Cell	0.000	1.000	627	1	siRNA-IMPa2-25 PSF-A488 IMPa2-A546 DAPI 8C2-siRNA-IMP-a2-a4 V2.00	0	11. siRNA-IMPa2-25 PSF-A488 DAPI IMPa2-A546_i_TileScan_001 (Stage 9 of 49)	00-aZzp8QA3bmLHGTuapNqFg7
225230		Cell	0.000	1.000	628	2	siRNA-IMPa2-25 PSF-A488 IMPa2-A546 DAPI 8C2-siRNA-IMP-a2-a4 V2.00	0	11. siRNA-IMPa2-25 PSF-A488 DAPI IMPa2-A546_i_TileScan_001 (Stage 9 of 49)	00-aZzp8QA3bmLHGTuapNqFg7
237318		Cell	0.000	1.000	629	3	siRNA-IMPa2-25 PSF-A488 IMPa2-A546 DAPI 8C2-siRNA-IMP-a2-a4 V2.00	0	11. siRNA-IMPa2-25 PSF-A488 DAPI IMPa2-A546_i_TileScan_001 (Stage 9 of 49)	00-aZzp8QA3bmLHGTuapNqFg7
135799		Cell	0.000	1.000	630	4	siRNA-IMPa2-25 PSF-A488 IMPa2-A546 DAPI 8C2-siRNA-IMP-a2-a4 V2.00	0	11. siRNA-IMPa2-25 PSF-A488 DAPI IMPa2-A546_i_TileScan_001 (Stage 9 of 49)	00-aZzp8QA3bmLHGTuapNqFg7
80328		Cell	0.000	1.000	631	5	siRNA-IMPa2-25 PSF-A488 IMPa2-A546 DAPI 8C2-siRNA-IMP-a2-a4 V2.00	0	11. siRNA-IMPa2-25 PSF-A488 DAPI IMPa2-A546_i_TileScan_001 (Stage 9 of 49)	00-aZzp8QA3bmLHGTuapNqFg7
342731		Cell	0.000	1.000	632	0	siRNA-IMPa2-25 PSF-A488 IMPa2-A546 DAPI 8C2-siRNA-IMP-a2-a4 V2.00	0	11. siRNA-IMPa2-25 PSF-A488 DAPI IMPa2-A546_j_TileScan_001 (Stage 10 of 49)	00-EFAojPppeupqV6EGSPosTL
391852		Cell	0.000	1.000	633	1	siRNA-IMPa2-25 PSF-A488 IMPa2-A546 DAPI 8C2-siRNA-IMP-a2-a4 V2.00	0	11. siRNA-IMPa2-25 PSF-A488 DAPI IMPa2-A546_j_TileScan_001 (Stage 10 of 49)	00-EFAojPppeupqV6EGSPosTL
407546		Cell	0.000	1.000	634	2	siRNA-IMPa2-25 PSF-A488 IMPa2-A546 DAPI 8C2-siRNA-IMP-a2-a4 V2.00	0	11. siRNA-IMPa2-25 PSF-A488 DAPI IMPa2-A546_j_TileScan_001 (Stage 10 of 49)	00-EFAojPppeupqV6EGSPosTL
341114		Cell	0.000	1.000	635	3	siRNA-IMPa2-25 PSF-A488 IMPa2-A546 DAPI 8C2-siRNA-IMP-a2-a4 V2.00	0	11. siRNA-IMPa2-25 PSF-A488 DAPI IMPa2-A546_j_TileScan_001 (Stage 10 of 49)	00-EFAojPppeupqV6EGSPosTL
131362		Cell	0.000	1.000	636	4	siRNA-IMPa2-25 PSF-A488 IMPa2-A546 DAPI 8C2-siRNA-IMP-a2-a4 V2.00	0	11. siRNA-IMPa2-25 PSF-A488 DAPI IMPa2-A546_j_TileScan_001 (Stage 10 of 49)	00-EFAojPppeupqV6EGSPosTL
233748		Cell	0.000	1.000	637	5	siRNA-IMPa2-25 PSF-A488 IMPa2-A546 DAPI 8C2-siRNA-IMP-a2-a4 V2.00	0	11. siRNA-IMPa2-25 PSF-A488 DAPI IMPa2-A546_j_TileScan_001 (Stage 10 of 49)	00-EFAojPppeupqV6EGSPosTL
110950		Cell	0.000	1.000	638	6	siRNA-IMPa2-25 PSF-A488 IMPa2-A546 DAPI 8C2-siRNA-IMP-a2-a4 V2.00	0	11. siRNA-IMPa2-25 PSF-A488 DAPI IMPa2-A546_j_TileScan_001 (Stage 10 of 49)	00-EFAojPppeupqV6EGSPosTL
267107		Cell	0.000	1.000	639	7	siRNA-IMPa2-25 PSF-A488 IMPa2-A546 DAPI 8C2-siRNA-IMP-a2-a4 V2.00	0	11. siRNA-IMPa2-25 PSF-A488 DAPI IMPa2-A546_j_TileScan_001 (Stage 10 of 49)	00-EFAojPppeupqV6EGSPosTL
311671		Cell	0.000	1.000	640	8	siRNA-IMPa2-25 PSF-A488 IMPa2-A546 DAPI 8C2-siRNA-IMP-a2-a4 V2.00	0	11. siRNA-IMPa2-25 PSF-A488 DAPI IMPa2-A546_j_TileScan_001 (Stage 10 of 49)	00-EFAojPppeupqV6EGSPosTL
244776		Cell	0.000	1.000	641	9	siRNA-IMPa2-25 PSF-A488 IMPa2-A546 DAPI 8C2-siRNA-IMP-a2-a4 V2.00	0	11. siRNA-IMPa2-25 PSF-A488 DAPI IMPa2-A546_j_TileScan_001 (Stage 10 of 49)	00-EFAojPppeupqV6EGSPosTL
660308		Cell	0.000	1.000	642	10	siRNA-IMPa2-25 PSF-A488 IMPa2-A546 DAPI 8C2-siRNA-IMP-a2-a4 V2.00	0	11. siRNA-IMPa2-25 PSF-A488 DAPI IMPa2-A546_j_TileScan_001 (Stage 10 of 49)	00-EFAojPppeupqV6EGSPosTL
171914		Cell	0.000	1.000	643	11	siRNA-IMPa2-25 PSF-A488 IMPa2-A546 DAPI 8C2-siRNA-IMP-a2-a4 V2.00	0	11. siRNA-IMPa2-25 PSF-A488 DAPI IMPa2-A546_j_TileScan_001 (Stage 10 of 49)	00-EFAojPppeupqV6EGSPosTL
400369		Cell	0.000	1.000	644	12	siRNA-IMPa2-25 PSF-A488 IMPa2-A546 DAPI 8C2-siRNA-IMP-a2-a4 V2.00	0	11. siRNA-IMPa2-25 PSF-A488 DAPI IMPa2-A546_j_TileScan_001 (Stage 10 of 49)	00-EFAojPppeupqV6EGSPosTL
270029		Cell	0.000	1.000	645	13	siRNA-IMPa2-25 PSF-A488 IMPa2-A546 DAPI 8C2-siRNA-IMP-a2-a4 V2.00	0	11. siRNA-IMPa2-25 PSF-A488 DAPI IMPa2-A546_j_TileScan_001 (Stage 10 of 49)	00-EFAojPppeupqV6EGSPosTL
111506		Cell	0.000	1.000	646	0	siRNA-IMPa2-25 PSF-A488 IMPa2-A546 DAPI 8C2-siRNA-IMP-a2-a4 V2.00	0	11. siRNA-IMPa2-25 PSF-A488 DAPI IMPa2-A546_k_TileScan_001 (Stage 11 of 49)	00-xfGfHo5cNFk2ChBvAFVywZ
172701		Cell	0.000	1.000	647	1	siRNA-IMPa2-25 PSF-A488 IMPa2-A546 DAPI 8C2-siRNA-IMP-a2-a4 V2.00	0	11. siRNA-IMPa2-25 PSF-A488 DAPI IMPa2-A546_k_TileScan_001 (Stage 11 of 49)	00-xfGfHo5cNFk2ChBvAFVywZ
343600		Cell	0.000	1.000	648	2	siRNA-IMPa2-25 PSF-A488 IMPa2-A546 DAPI 8C2-siRNA-IMP-a2-a4 V2.00	0	11. siRNA-IMPa2-25 PSF-A488 DAPI IMPa2-A546_k_TileScan_001 (Stage 11 of 49)	00-xfGfHo5cNFk2ChBvAFVywZ
229016		Cell	0.000	1.000	649	3	siRNA-IMPa2-25 PSF-A488 IMPa2-A546 DAPI 8C2-siRNA-IMP-a2-a4 V2.00	0	11. siRNA-IMPa2-25 PSF-A488 DAPI IMPa2-A546_k_TileScan_001 (Stage 11 of 49)	00-xfGfHo5cNFk2ChBvAFVywZ
376600		Cell	0.000	1.000	650	4	siRNA-IMPa2-25 PSF-A488 IMPa2-A546 DAPI 8C2-siRNA-IMP-a2-a4 V2.00	0	11. siRNA-IMPa2-25 PSF-A488 DAPI IMPa2-A546_k_TileScan_001 (Stage 11 of 49)	00-xfGfHo5cNFk2ChBvAFVywZ
250815		Cell	0.000	1.000	651	5	siRNA-IMPa2-25 PSF-A488 IMPa2-A546 DAPI 8C2-siRNA-IMP-a2-a4 V2.00	0	11. siRNA-IMPa2-25 PSF-A488 DAPI IMPa2-A546_k_TileScan_001 (Stage 11 of 49)	00-xfGfHo5cNFk2ChBvAFVywZ
67321		Cell	0.000	1.000	652	6	siRNA-IMPa2-25 PSF-A488 IMPa2-A546 DAPI 8C2-siRNA-IMP-a2-a4 V2.00	0	11. siRNA-IMPa2-25 PSF-A488 DAPI IMPa2-A546_k_TileScan_001 (Stage 11 of 49)	00-xfGfHo5cNFk2ChBvAFVywZ
58126		Cell	0.000	1.000	653	7	siRNA-IMPa2-25 PSF-A488 IMPa2-A546 DAPI 8C2-siRNA-IMP-a2-a4 V2.00	0	11. siRNA-IMPa2-25 PSF-A488 DAPI IMPa2-A546_k_TileScan_001 (Stage 11 of 49)	00-xfGfHo5cNFk2ChBvAFVywZ
284921		Cell	0.000	1.000	654	0	siRNA-IMPa2-25 PSF-A488 IMPa2-A546 DAPI 8C2-siRNA-IMP-a2-a4 V2.00	0	11. siRNA-IMPa2-25 PSF-A488 DAPI IMPa2-A546_m_TileScan_001 (Stage 13 of 49)	00-RosJZCrM2CUkaBVPD687S4
67258		Cell	0.000	1.000	655	1	siRNA-IMPa2-25 PSF-A488 IMPa2-A546 DAPI 8C2-siRNA-IMP-a2-a4 V2.00	0	11. siRNA-IMPa2-25 PSF-A488 DAPI IMPa2-A546_m_TileScan_001 (Stage 13 of 49)	00-RosJZCrM2CUkaBVPD687S4
115704		Cell	0.000	1.000	656	2	siRNA-IMPa2-25 PSF-A488 IMPa2-A546 DAPI 8C2-siRNA-IMP-a2-a4 V2.00	0	11. siRNA-IMPa2-25 PSF-A488 DAPI IMPa2-A546_m_TileScan_001 (Stage 13 of 49)	00-RosJZCrM2CUkaBVPD687S4
276337		Cell	0.000	1.000	657	3	siRNA-IMPa2-25 PSF-A488 IMPa2-A546 DAPI 8C2-siRNA-IMP-a2-a4 V2.00	0	11. siRNA-IMPa2-25 PSF-A488 DAPI IMPa2-A546_m_TileScan_001 (Stage 13 of 49)	00-RosJZCrM2CUkaBVPD687S4
255216		Cell	0.000	1.000	658	4	siRNA-IMPa2-25 PSF-A488 IMPa2-A546 DAPI 8C2-siRNA-IMP-a2-a4 V2.00	0	11. siRNA-IMPa2-25 PSF-A488 DAPI IMPa2-A546_m_TileScan_001 (Stage 13 of 49)	00-RosJZCrM2CUkaBVPD687S4
228237		Cell	0.000	1.000	659	5	siRNA-IMPa2-25 PSF-A488 IMPa2-A546 DAPI 8C2-siRNA-IMP-a2-a4 V2.00	0	11. siRNA-IMPa2-25 PSF-A488 DAPI IMPa2-A546_m_TileScan_001 (Stage 13 of 49)	00-RosJZCrM2CUkaBVPD687S4
84689		Cell	0.000	1.000	660	0	siRNA-IMPa2-25 PSF-A488 IMPa2-A546 DAPI 8C2-siRNA-IMP-a2-a4 V2.00	0	11. siRNA-IMPa2-25 PSF-A488 DAPI IMPa2-A546_n_TileScan_001 (Stage 14 of 49)	00-tzQwBW27BMHxrZRNFSxTcW
118410		Cell	0.000	1.000	661	1	siRNA-IMPa2-25 PSF-A488 IMPa2-A546 DAPI 8C2-siRNA-IMP-a2-a4 V2.00	0	11. siRNA-IMPa2-25 PSF-A488 DAPI IMPa2-A546_n_TileScan_001 (Stage 14 of 49)	00-tzQwBW27BMHxrZRNFSxTcW
226947		Cell	0.000	1.000	662	2	siRNA-IMPa2-25 PSF-A488 IMPa2-A546 DAPI 8C2-siRNA-IMP-a2-a4 V2.00	0	11. siRNA-IMPa2-25 PSF-A488 DAPI IMPa2-A546_n_TileScan_001 (Stage 14 of 49)	00-tzQwBW27BMHxrZRNFSxTcW
272773		Cell	0.000	1.000	663	3	siRNA-IMPa2-25 PSF-A488 IMPa2-A546 DAPI 8C2-siRNA-IMP-a2-a4 V2.00	0	11. siRNA-IMPa2-25 PSF-A488 DAPI IMPa2-A546_n_TileScan_001 (Stage 14 of 49)	00-tzQwBW27BMHxrZRNFSxTcW
237275		Cell	0.000	1.000	664	4	siRNA-IMPa2-25 PSF-A488 IMPa2-A546 DAPI 8C2-siRNA-IMP-a2-a4 V2.00	0	11. siRNA-IMPa2-25 PSF-A488 DAPI IMPa2-A546_n_TileScan_001 (Stage 14 of 49)	00-tzQwBW27BMHxrZRNFSxTcW
396951		Cell	0.000	1.000	665	5	siRNA-IMPa2-25 PSF-A488 IMPa2-A546 DAPI 8C2-siRNA-IMP-a2-a4 V2.00	0	11. siRNA-IMPa2-25 PSF-A488 DAPI IMPa2-A546_n_TileScan_001 (Stage 14 of 49)	00-tzQwBW27BMHxrZRNFSxTcW
36848		Cell	0.000	1.000	666	6	siRNA-IMPa2-25 PSF-A488 IMPa2-A546 DAPI 8C2-siRNA-IMP-a2-a4 V2.00	0	11. siRNA-IMPa2-25 PSF-A488 DAPI IMPa2-A546_n_TileScan_001 (Stage 14 of 49)	00-tzQwBW27BMHxrZRNFSxTcW
193279		Cell	0.000	1.000	667	7	siRNA-IMPa2-25 PSF-A488 IMPa2-A546 DAPI 8C2-siRNA-IMP-a2-a4 V2.00	0	11. siRNA-IMPa2-25 PSF-A488 DAPI IMPa2-A546_n_TileScan_001 (Stage 14 of 49)	00-tzQwBW27BMHxrZRNFSxTcW
354815		Cell	0.000	1.000	668	8	siRNA-IMPa2-25 PSF-A488 IMPa2-A546 DAPI 8C2-siRNA-IMP-a2-a4 V2.00	0	11. siRNA-IMPa2-25 PSF-A488 DAPI IMPa2-A546_n_TileScan_001 (Stage 14 of 49)	00-tzQwBW27BMHxrZRNFSxTcW
325008		Cell	0.000	1.000	669	9	siRNA-IMPa2-25 PSF-A488 IMPa2-A546 DAPI 8C2-siRNA-IMP-a2-a4 V2.00	0	11. siRNA-IMPa2-25 PSF-A488 DAPI IMPa2-A546_n_TileScan_001 (Stage 14 of 49)	00-tzQwBW27BMHxrZRNFSxTcW
268281		Cell	0.000	1.000	670	10	siRNA-IMPa2-25 PSF-A488 IMPa2-A546 DAPI 8C2-siRNA-IMP-a2-a4 V2.00	0	11. siRNA-IMPa2-25 PSF-A488 DAPI IMPa2-A546_n_TileScan_001 (Stage 14 of 49)	00-tzQwBW27BMHxrZRNFSxTcW
75358		Cell	0.000	1.000	671	11	siRNA-IMPa2-25 PSF-A488 IMPa2-A546 DAPI 8C2-siRNA-IMP-a2-a4 V2.00	0	11. siRNA-IMPa2-25 PSF-A488 DAPI IMPa2-A546_n_TileScan_001 (Stage 14 of 49)	00-tzQwBW27BMHxrZRNFSxTcW
391492		Cell	0.000	1.000	672	12	siRNA-IMPa2-25 PSF-A488 IMPa2-A546 DAPI 8C2-siRNA-IMP-a2-a4 V2.00	0	11. siRNA-IMPa2-25 PSF-A488 DAPI IMPa2-A546_n_TileScan_001 (Stage 14 of 49)	00-tzQwBW27BMHxrZRNFSxTcW
217100		Cell	0.000	1.000	673	13	siRNA-IMPa2-25 PSF-A488 IMPa2-A546 DAPI 8C2-siRNA-IMP-a2-a4 V2.00	0	11. siRNA-IMPa2-25 PSF-A488 DAPI IMPa2-A546_n_TileScan_001 (Stage 14 of 49)	00-tzQwBW27BMHxrZRNFSxTcW
74675		Cell	0.000	1.000	674	14	siRNA-IMPa2-25 PSF-A488 IMPa2-A546 DAPI 8C2-siRNA-IMP-a2-a4 V2.00	0	11. siRNA-IMPa2-25 PSF-A488 DAPI IMPa2-A546_n_TileScan_001 (Stage 14 of 49)	00-tzQwBW27BMHxrZRNFSxTcW
262380		Cell	0.000	1.000	675	15	siRNA-IMPa2-25 PSF-A488 IMPa2-A546 DAPI 8C2-siRNA-IMP-a2-a4 V2.00	0	11. siRNA-IMPa2-25 PSF-A488 DAPI IMPa2-A546_n_TileScan_001 (Stage 14 of 49)	00-tzQwBW27BMHxrZRNFSxTcW
225552		Cell	0.000	1.000	676	16	siRNA-IMPa2-25 PSF-A488 IMPa2-A546 DAPI 8C2-siRNA-IMP-a2-a4 V2.00	0	11. siRNA-IMPa2-25 PSF-A488 DAPI IMPa2-A546_n_TileScan_001 (Stage 14 of 49)	00-tzQwBW27BMHxrZRNFSxTcW
136900		Cell	0.000	1.000	677	17	siRNA-IMPa2-25 PSF-A488 IMPa2-A546 DAPI 8C2-siRNA-IMP-a2-a4 V2.00	0	11. siRNA-IMPa2-25 PSF-A488 DAPI IMPa2-A546_n_TileScan_001 (Stage 14 of 49)	00-tzQwBW27BMHxrZRNFSxTcW
243363		Cell	0.000	1.000	678	18	siRNA-IMPa2-25 PSF-A488 IMPa2-A546 DAPI 8C2-siRNA-IMP-a2-a4 V2.00	0	11. siRNA-IMPa2-25 PSF-A488 DAPI IMPa2-A546_n_TileScan_001 (Stage 14 of 49)	00-tzQwBW27BMHxrZRNFSxTcW
158443		Cell	0.000	1.000	679	19	siRNA-IMPa2-25 PSF-A488 IMPa2-A546 DAPI 8C2-siRNA-IMP-a2-a4 V2.00	0	11. siRNA-IMPa2-25 PSF-A488 DAPI IMPa2-A546_n_TileScan_001 (Stage 14 of 49)	00-tzQwBW27BMHxrZRNFSxTcW
245249		Cell	0.000	1.000	680	20	siRNA-IMPa2-25 PSF-A488 IMPa2-A546 DAPI 8C2-siRNA-IMP-a2-a4 V2.00	0	11. siRNA-IMPa2-25 PSF-A488 DAPI IMPa2-A546_n_TileScan_001 (Stage 14 of 49)	00-tzQwBW27BMHxrZRNFSxTcW
435898		Cell	0.000	1.000	681	21	siRNA-IMPa2-25 PSF-A488 IMPa2-A546 DAPI 8C2-siRNA-IMP-a2-a4 V2.00	0	11. siRNA-IMPa2-25 PSF-A488 DAPI IMPa2-A546_n_TileScan_001 (Stage 14 of 49)	00-tzQwBW27BMHxrZRNFSxTcW
341454		Cell	0.000	1.000	682	22	siRNA-IMPa2-25 PSF-A488 IMPa2-A546 DAPI 8C2-siRNA-IMP-a2-a4 V2.00	0	11. siRNA-IMPa2-25 PSF-A488 DAPI IMPa2-A546_n_TileScan_001 (Stage 14 of 49)	00-tzQwBW27BMHxrZRNFSxTcW
376535		Cell	0.000	1.000	683	0	siRNA-IMPa2-25 PSF-A488 IMPa2-A546 DAPI 8C2-siRNA-IMP-a2-a4 V2.00	0	11. siRNA-IMPa2-25 PSF-A488 DAPI IMPa2-A546_o_TileScan_001 (Stage 15 of 49)	00-nbNoZn8mVptfXihbxg2HbJ
670423		Cell	0.000	1.000	684	1	siRNA-IMPa2-25 PSF-A488 IMPa2-A546 DAPI 8C2-siRNA-IMP-a2-a4 V2.00	0	11. siRNA-IMPa2-25 PSF-A488 DAPI IMPa2-A546_o_TileScan_001 (Stage 15 of 49)	00-nbNoZn8mVptfXihbxg2HbJ
272287		Cell	0.000	1.000	685	2	siRNA-IMPa2-25 PSF-A488 IMPa2-A546 DAPI 8C2-siRNA-IMP-a2-a4 V2.00	0	11. siRNA-IMPa2-25 PSF-A488 DAPI IMPa2-A546_o_TileScan_001 (Stage 15 of 49)	00-nbNoZn8mVptfXihbxg2HbJ
258065		Cell	0.000	1.000	686	3	siRNA-IMPa2-25 PSF-A488 IMPa2-A546 DAPI 8C2-siRNA-IMP-a2-a4 V2.00	0	11. siRNA-IMPa2-25 PSF-A488 DAPI IMPa2-A546_o_TileScan_001 (Stage 15 of 49)	00-nbNoZn8mVptfXihbxg2HbJ
276655		Cell	0.000	1.000	687	4	siRNA-IMPa2-25 PSF-A488 IMPa2-A546 DAPI 8C2-siRNA-IMP-a2-a4 V2.00	0	11. siRNA-IMPa2-25 PSF-A488 DAPI IMPa2-A546_o_TileScan_001 (Stage 15 of 49)	00-nbNoZn8mVptfXihbxg2HbJ
614509		Cell	0.000	1.000	688	5	siRNA-IMPa2-25 PSF-A488 IMPa2-A546 DAPI 8C2-siRNA-IMP-a2-a4 V2.00	0	11. siRNA-IMPa2-25 PSF-A488 DAPI IMPa2-A546_o_TileScan_001 (Stage 15 of 49)	00-nbNoZn8mVptfXihbxg2HbJ
180399		Cell	0.000	1.000	689	6	siRNA-IMPa2-25 PSF-A488 IMPa2-A546 DAPI 8C2-siRNA-IMP-a2-a4 V2.00	0	11. siRNA-IMPa2-25 PSF-A488 DAPI IMPa2-A546_o_TileScan_001 (Stage 15 of 49)	00-nbNoZn8mVptfXihbxg2HbJ
75694		Cell	0.000	1.000	690	7	siRNA-IMPa2-25 PSF-A488 IMPa2-A546 DAPI 8C2-siRNA-IMP-a2-a4 V2.00	0	11. siRNA-IMPa2-25 PSF-A488 DAPI IMPa2-A546_o_TileScan_001 (Stage 15 of 49)	00-nbNoZn8mVptfXihbxg2HbJ
339323		Cell	0.000	1.000	691	8	siRNA-IMPa2-25 PSF-A488 IMPa2-A546 DAPI 8C2-siRNA-IMP-a2-a4 V2.00	0	11. siRNA-IMPa2-25 PSF-A488 DAPI IMPa2-A546_o_TileScan_001 (Stage 15 of 49)	00-nbNoZn8mVptfXihbxg2HbJ
90037		Cell	0.000	1.000	692	9	siRNA-IMPa2-25 PSF-A488 IMPa2-A546 DAPI 8C2-siRNA-IMP-a2-a4 V2.00	0	11. siRNA-IMPa2-25 PSF-A488 DAPI IMPa2-A546_o_TileScan_001 (Stage 15 of 49)	00-nbNoZn8mVptfXihbxg2HbJ
400566		Cell	0.000	1.000	693	10	siRNA-IMPa2-25 PSF-A488 IMPa2-A546 DAPI 8C2-siRNA-IMP-a2-a4 V2.00	0	11. siRNA-IMPa2-25 PSF-A488 DAPI IMPa2-A546_o_TileScan_001 (Stage 15 of 49)	00-nbNoZn8mVptfXihbxg2HbJ
459937		Cell	0.000	1.000	694	11	siRNA-IMPa2-25 PSF-A488 IMPa2-A546 DAPI 8C2-siRNA-IMP-a2-a4 V2.00	0	11. siRNA-IMPa2-25 PSF-A488 DAPI IMPa2-A546_o_TileScan_001 (Stage 15 of 49)	00-nbNoZn8mVptfXihbxg2HbJ
370897		Cell	0.000	1.000	695	12	siRNA-IMPa2-25 PSF-A488 IMPa2-A546 DAPI 8C2-siRNA-IMP-a2-a4 V2.00	0	11. siRNA-IMPa2-25 PSF-A488 DAPI IMPa2-A546_o_TileScan_001 (Stage 15 of 49)	00-nbNoZn8mVptfXihbxg2HbJ
243063		Cell	0.000	1.000	696	13	siRNA-IMPa2-25 PSF-A488 IMPa2-A546 DAPI 8C2-siRNA-IMP-a2-a4 V2.00	0	11. siRNA-IMPa2-25 PSF-A488 DAPI IMPa2-A546_o_TileScan_001 (Stage 15 of 49)	00-nbNoZn8mVptfXihbxg2HbJ
305381		Cell	0.000	1.000	697	14	siRNA-IMPa2-25 PSF-A488 IMPa2-A546 DAPI 8C2-siRNA-IMP-a2-a4 V2.00	0	11. siRNA-IMPa2-25 PSF-A488 DAPI IMPa2-A546_o_TileScan_001 (Stage 15 of 49)	00-nbNoZn8mVptfXihbxg2HbJ
168871		Cell	0.000	1.000	698	15	siRNA-IMPa2-25 PSF-A488 IMPa2-A546 DAPI 8C2-siRNA-IMP-a2-a4 V2.00	0	11. siRNA-IMPa2-25 PSF-A488 DAPI IMPa2-A546_o_TileScan_001 (Stage 15 of 49)	00-nbNoZn8mVptfXihbxg2HbJ
473435		Cell	0.000	1.000	699	16	siRNA-IMPa2-25 PSF-A488 IMPa2-A546 DAPI 8C2-siRNA-IMP-a2-a4 V2.00	0	11. siRNA-IMPa2-25 PSF-A488 DAPI IMPa2-A546_o_TileScan_001 (Stage 15 of 49)	00-nbNoZn8mVptfXihbxg2HbJ
856912		Cell	0.000	1.000	700	17	siRNA-IMPa2-25 PSF-A488 IMPa2-A546 DAPI 8C2-siRNA-IMP-a2-a4 V2.00	0	11. siRNA-IMPa2-25 PSF-A488 DAPI IMPa2-A546_o_TileScan_001 (Stage 15 of 49)	00-nbNoZn8mVptfXihbxg2HbJ
169525		Cell	0.000	1.000	701	18	siRNA-IMPa2-25 PSF-A488 IMPa2-A546 DAPI 8C2-siRNA-IMP-a2-a4 V2.00	0	11. siRNA-IMPa2-25 PSF-A488 DAPI IMPa2-A546_o_TileScan_001 (Stage 15 of 49)	00-nbNoZn8mVptfXihbxg2HbJ
273140		Cell	0.000	1.000	702	0	siRNA-IMPa2-25 PSF-A488 IMPa2-A546 DAPI 8C2-siRNA-IMP-a2-a4 V2.00	0	11. siRNA-IMPa2-25 PSF-A488 DAPI IMPa2-A546_p_TileScan_001 (Stage 16 of 49)	00-mWTey5uSRCrezEHHYiBqif
377787		Cell	0.000	1.000	703	1	siRNA-IMPa2-25 PSF-A488 IMPa2-A546 DAPI 8C2-siRNA-IMP-a2-a4 V2.00	0	11. siRNA-IMPa2-25 PSF-A488 DAPI IMPa2-A546_p_TileScan_001 (Stage 16 of 49)	00-mWTey5uSRCrezEHHYiBqif
341429		Cell	0.000	1.000	704	2	siRNA-IMPa2-25 PSF-A488 IMPa2-A546 DAPI 8C2-siRNA-IMP-a2-a4 V2.00	0	11. siRNA-IMPa2-25 PSF-A488 DAPI IMPa2-A546_p_TileScan_001 (Stage 16 of 49)	00-mWTey5uSRCrezEHHYiBqif
355979		Cell	0.000	1.000	705	3	siRNA-IMPa2-25 PSF-A488 IMPa2-A546 DAPI 8C2-siRNA-IMP-a2-a4 V2.00	0	11. siRNA-IMPa2-25 PSF-A488 DAPI IMPa2-A546_p_TileScan_001 (Stage 16 of 49)	00-mWTey5uSRCrezEHHYiBqif
103330		Cell	0.000	1.000	706	4	siRNA-IMPa2-25 PSF-A488 IMPa2-A546 DAPI 8C2-siRNA-IMP-a2-a4 V2.00	0	11. siRNA-IMPa2-25 PSF-A488 DAPI IMPa2-A546_p_TileScan_001 (Stage 16 of 49)	00-mWTey5uSRCrezEHHYiBqif
353573		Cell	0.000	1.000	707	5	siRNA-IMPa2-25 PSF-A488 IMPa2-A546 DAPI 8C2-siRNA-IMP-a2-a4 V2.00	0	11. siRNA-IMPa2-25 PSF-A488 DAPI IMPa2-A546_p_TileScan_001 (Stage 16 of 49)	00-mWTey5uSRCrezEHHYiBqif
527212		Cell	0.000	1.000	708	6	siRNA-IMPa2-25 PSF-A488 IMPa2-A546 DAPI 8C2-siRNA-IMP-a2-a4 V2.00	0	11. siRNA-IMPa2-25 PSF-A488 DAPI IMPa2-A546_p_TileScan_001 (Stage 16 of 49)	00-mWTey5uSRCrezEHHYiBqif
1.00221e+006		Cell	0.000	1.000	709	7	siRNA-IMPa2-25 PSF-A488 IMPa2-A546 DAPI 8C2-siRNA-IMP-a2-a4 V2.00	0	11. siRNA-IMPa2-25 PSF-A488 DAPI IMPa2-A546_p_TileScan_001 (Stage 16 of 49)	00-mWTey5uSRCrezEHHYiBqif
414041		Cell	0.000	1.000	710	8	siRNA-IMPa2-25 PSF-A488 IMPa2-A546 DAPI 8C2-siRNA-IMP-a2-a4 V2.00	0	11. siRNA-IMPa2-25 PSF-A488 DAPI IMPa2-A546_p_TileScan_001 (Stage 16 of 49)	00-mWTey5uSRCrezEHHYiBqif
74088		Cell	0.000	1.000	711	0	siRNA-IMPa2-25 PSF-A488 IMPa2-A546 DAPI 8C2-siRNA-IMP-a2-a4 V2.00	0	11. siRNA-IMPa2-25 PSF-A488 DAPI IMPa2-A546_q_TileScan_001 (Stage 17 of 49)	00-9doZFakRamoxo6Cw5ZCoSe
292817		Cell	0.000	1.000	712	1	siRNA-IMPa2-25 PSF-A488 IMPa2-A546 DAPI 8C2-siRNA-IMP-a2-a4 V2.00	0	11. siRNA-IMPa2-25 PSF-A488 DAPI IMPa2-A546_q_TileScan_001 (Stage 17 of 49)	00-9doZFakRamoxo6Cw5ZCoSe
265067		Cell	0.000	1.000	713	2	siRNA-IMPa2-25 PSF-A488 IMPa2-A546 DAPI 8C2-siRNA-IMP-a2-a4 V2.00	0	11. siRNA-IMPa2-25 PSF-A488 DAPI IMPa2-A546_q_TileScan_001 (Stage 17 of 49)	00-9doZFakRamoxo6Cw5ZCoSe
229486		Cell	0.000	1.000	714	3	siRNA-IMPa2-25 PSF-A488 IMPa2-A546 DAPI 8C2-siRNA-IMP-a2-a4 V2.00	0	11. siRNA-IMPa2-25 PSF-A488 DAPI IMPa2-A546_q_TileScan_001 (Stage 17 of 49)	00-9doZFakRamoxo6Cw5ZCoSe
114632		Cell	0.000	1.000	715	4	siRNA-IMPa2-25 PSF-A488 IMPa2-A546 DAPI 8C2-siRNA-IMP-a2-a4 V2.00	0	11. siRNA-IMPa2-25 PSF-A488 DAPI IMPa2-A546_q_TileScan_001 (Stage 17 of 49)	00-9doZFakRamoxo6Cw5ZCoSe
799613		Cell	0.000	1.000	716	5	siRNA-IMPa2-25 PSF-A488 IMPa2-A546 DAPI 8C2-siRNA-IMP-a2-a4 V2.00	0	11. siRNA-IMPa2-25 PSF-A488 DAPI IMPa2-A546_q_TileScan_001 (Stage 17 of 49)	00-9doZFakRamoxo6Cw5ZCoSe
355467		Cell	0.000	1.000	717	0	siRNA-IMPa2-25 PSF-A488 IMPa2-A546 DAPI 8C2-siRNA-IMP-a2-a4 V2.00	0	11. siRNA-IMPa2-25 PSF-A488 DAPI IMPa2-A546_r_TileScan_001 (Stage 18 of 49)	00-P2S54whPC7WhEMRBZYuwzH
476076		Cell	0.000	1.000	718	1	siRNA-IMPa2-25 PSF-A488 IMPa2-A546 DAPI 8C2-siRNA-IMP-a2-a4 V2.00	0	11. siRNA-IMPa2-25 PSF-A488 DAPI IMPa2-A546_r_TileScan_001 (Stage 18 of 49)	00-P2S54whPC7WhEMRBZYuwzH
105086		Cell	0.000	1.000	719	2	siRNA-IMPa2-25 PSF-A488 IMPa2-A546 DAPI 8C2-siRNA-IMP-a2-a4 V2.00	0	11. siRNA-IMPa2-25 PSF-A488 DAPI IMPa2-A546_r_TileScan_001 (Stage 18 of 49)	00-P2S54whPC7WhEMRBZYuwzH
424454		Cell	0.000	1.000	720	3	siRNA-IMPa2-25 PSF-A488 IMPa2-A546 DAPI 8C2-siRNA-IMP-a2-a4 V2.00	0	11. siRNA-IMPa2-25 PSF-A488 DAPI IMPa2-A546_r_TileScan_001 (Stage 18 of 49)	00-P2S54whPC7WhEMRBZYuwzH
318734		Cell	0.000	1.000	721	4	siRNA-IMPa2-25 PSF-A488 IMPa2-A546 DAPI 8C2-siRNA-IMP-a2-a4 V2.00	0	11. siRNA-IMPa2-25 PSF-A488 DAPI IMPa2-A546_r_TileScan_001 (Stage 18 of 49)	00-P2S54whPC7WhEMRBZYuwzH
51609		Cell	0.000	1.000	722	0	siRNA-IMPa2-25 PSF-A488 IMPa2-A546 DAPI 8C2-siRNA-IMP-a2-a4 V2.00	0	11. siRNA-IMPa2-25 PSF-A488 DAPI IMPa2-A546_s_TileScan_001 (Stage 19 of 49)	00-T4rTwvGmtddPHUHtwA6Q66
325969		Cell	0.000	1.000	723	1	siRNA-IMPa2-25 PSF-A488 IMPa2-A546 DAPI 8C2-siRNA-IMP-a2-a4 V2.00	0	11. siRNA-IMPa2-25 PSF-A488 DAPI IMPa2-A546_s_TileScan_001 (Stage 19 of 49)	00-T4rTwvGmtddPHUHtwA6Q66
547332		Cell	0.000	1.000	724	2	siRNA-IMPa2-25 PSF-A488 IMPa2-A546 DAPI 8C2-siRNA-IMP-a2-a4 V2.00	0	11. siRNA-IMPa2-25 PSF-A488 DAPI IMPa2-A546_s_TileScan_001 (Stage 19 of 49)	00-T4rTwvGmtddPHUHtwA6Q66
346514		Cell	0.000	1.000	725	3	siRNA-IMPa2-25 PSF-A488 IMPa2-A546 DAPI 8C2-siRNA-IMP-a2-a4 V2.00	0	11. siRNA-IMPa2-25 PSF-A488 DAPI IMPa2-A546_s_TileScan_001 (Stage 19 of 49)	00-T4rTwvGmtddPHUHtwA6Q66
264945		Cell	0.000	1.000	726	4	siRNA-IMPa2-25 PSF-A488 IMPa2-A546 DAPI 8C2-siRNA-IMP-a2-a4 V2.00	0	11. siRNA-IMPa2-25 PSF-A488 DAPI IMPa2-A546_s_TileScan_001 (Stage 19 of 49)	00-T4rTwvGmtddPHUHtwA6Q66
69779		Cell	0.000	1.000	727	5	siRNA-IMPa2-25 PSF-A488 IMPa2-A546 DAPI 8C2-siRNA-IMP-a2-a4 V2.00	0	11. siRNA-IMPa2-25 PSF-A488 DAPI IMPa2-A546_s_TileScan_001 (Stage 19 of 49)	00-T4rTwvGmtddPHUHtwA6Q66
601060		Cell	0.000	1.000	728	6	siRNA-IMPa2-25 PSF-A488 IMPa2-A546 DAPI 8C2-siRNA-IMP-a2-a4 V2.00	0	11. siRNA-IMPa2-25 PSF-A488 DAPI IMPa2-A546_s_TileScan_001 (Stage 19 of 49)	00-T4rTwvGmtddPHUHtwA6Q66
442995		Cell	0.000	1.000	729	0	siRNA-IMPa2-25 PSF-A488 IMPa2-A546 DAPI 8C2-siRNA-IMP-a2-a4 V2.00	0	11. siRNA-IMPa2-25 PSF-A488 DAPI IMPa2-A546_t_TileScan_001 (Stage 20 of 49)	00-nPBy4YLcquU62nZpEWekuN
391370		Cell	0.000	1.000	730	1	siRNA-IMPa2-25 PSF-A488 IMPa2-A546 DAPI 8C2-siRNA-IMP-a2-a4 V2.00	0	11. siRNA-IMPa2-25 PSF-A488 DAPI IMPa2-A546_t_TileScan_001 (Stage 20 of 49)	00-nPBy4YLcquU62nZpEWekuN
247776		Cell	0.000	1.000	731	2	siRNA-IMPa2-25 PSF-A488 IMPa2-A546 DAPI 8C2-siRNA-IMP-a2-a4 V2.00	0	11. siRNA-IMPa2-25 PSF-A488 DAPI IMPa2-A546_t_TileScan_001 (Stage 20 of 49)	00-nPBy4YLcquU62nZpEWekuN
1.19899e+006		Cell	0.000	1.000	732	3	siRNA-IMPa2-25 PSF-A488 IMPa2-A546 DAPI 8C2-siRNA-IMP-a2-a4 V2.00	0	11. siRNA-IMPa2-25 PSF-A488 DAPI IMPa2-A546_t_TileScan_001 (Stage 20 of 49)	00-nPBy4YLcquU62nZpEWekuN
617422		Cell	0.000	1.000	733	4	siRNA-IMPa2-25 PSF-A488 IMPa2-A546 DAPI 8C2-siRNA-IMP-a2-a4 V2.00	0	11. siRNA-IMPa2-25 PSF-A488 DAPI IMPa2-A546_t_TileScan_001 (Stage 20 of 49)	00-nPBy4YLcquU62nZpEWekuN
312680		Cell	0.000	1.000	734	5	siRNA-IMPa2-25 PSF-A488 IMPa2-A546 DAPI 8C2-siRNA-IMP-a2-a4 V2.00	0	11. siRNA-IMPa2-25 PSF-A488 DAPI IMPa2-A546_t_TileScan_001 (Stage 20 of 49)	00-nPBy4YLcquU62nZpEWekuN
194965		Cell	0.000	1.000	735	6	siRNA-IMPa2-25 PSF-A488 IMPa2-A546 DAPI 8C2-siRNA-IMP-a2-a4 V2.00	0	11. siRNA-IMPa2-25 PSF-A488 DAPI IMPa2-A546_t_TileScan_001 (Stage 20 of 49)	00-nPBy4YLcquU62nZpEWekuN
103749		Cell	0.000	1.000	736	7	siRNA-IMPa2-25 PSF-A488 IMPa2-A546 DAPI 8C2-siRNA-IMP-a2-a4 V2.00	0	11. siRNA-IMPa2-25 PSF-A488 DAPI IMPa2-A546_t_TileScan_001 (Stage 20 of 49)	00-nPBy4YLcquU62nZpEWekuN
331707		Cell	0.000	1.000	737	8	siRNA-IMPa2-25 PSF-A488 IMPa2-A546 DAPI 8C2-siRNA-IMP-a2-a4 V2.00	0	11. siRNA-IMPa2-25 PSF-A488 DAPI IMPa2-A546_t_TileScan_001 (Stage 20 of 49)	00-nPBy4YLcquU62nZpEWekuN
296878		Cell	0.000	1.000	738	9	siRNA-IMPa2-25 PSF-A488 IMPa2-A546 DAPI 8C2-siRNA-IMP-a2-a4 V2.00	0	11. siRNA-IMPa2-25 PSF-A488 DAPI IMPa2-A546_t_TileScan_001 (Stage 20 of 49)	00-nPBy4YLcquU62nZpEWekuN
43741		Cell	0.000	1.000	739	10	siRNA-IMPa2-25 PSF-A488 IMPa2-A546 DAPI 8C2-siRNA-IMP-a2-a4 V2.00	0	11. siRNA-IMPa2-25 PSF-A488 DAPI IMPa2-A546_t_TileScan_001 (Stage 20 of 49)	00-nPBy4YLcquU62nZpEWekuN
209047		Cell	0.000	1.000	740	11	siRNA-IMPa2-25 PSF-A488 IMPa2-A546 DAPI 8C2-siRNA-IMP-a2-a4 V2.00	0	11. siRNA-IMPa2-25 PSF-A488 DAPI IMPa2-A546_t_TileScan_001 (Stage 20 of 49)	00-nPBy4YLcquU62nZpEWekuN
923326		Cell	0.000	1.000	741	0	siRNA-IMPa2-25 PSF-A488 IMPa2-A546 DAPI 8C2-siRNA-IMP-a2-a4 V2.00	0	11. siRNA-IMPa2-25 PSF-A488 DAPI IMPa2-A546_u_TileScan_001 (Stage 21 of 49)	00-8QMyrQWJ2vKUfRg3K3SAiR
45691		Cell	0.000	1.000	742	1	siRNA-IMPa2-25 PSF-A488 IMPa2-A546 DAPI 8C2-siRNA-IMP-a2-a4 V2.00	0	11. siRNA-IMPa2-25 PSF-A488 DAPI IMPa2-A546_u_TileScan_001 (Stage 21 of 49)	00-8QMyrQWJ2vKUfRg3K3SAiR
108318		Cell	0.000	1.000	743	2	siRNA-IMPa2-25 PSF-A488 IMPa2-A546 DAPI 8C2-siRNA-IMP-a2-a4 V2.00	0	11. siRNA-IMPa2-25 PSF-A488 DAPI IMPa2-A546_u_TileScan_001 (Stage 21 of 49)	00-8QMyrQWJ2vKUfRg3K3SAiR
967644		Cell	0.000	1.000	744	3	siRNA-IMPa2-25 PSF-A488 IMPa2-A546 DAPI 8C2-siRNA-IMP-a2-a4 V2.00	0	11. siRNA-IMPa2-25 PSF-A488 DAPI IMPa2-A546_u_TileScan_001 (Stage 21 of 49)	00-8QMyrQWJ2vKUfRg3K3SAiR
275725		Cell	0.000	1.000	745	4	siRNA-IMPa2-25 PSF-A488 IMPa2-A546 DAPI 8C2-siRNA-IMP-a2-a4 V2.00	0	11. siRNA-IMPa2-25 PSF-A488 DAPI IMPa2-A546_u_TileScan_001 (Stage 21 of 49)	00-8QMyrQWJ2vKUfRg3K3SAiR
533490		Cell	0.000	1.000	746	5	siRNA-IMPa2-25 PSF-A488 IMPa2-A546 DAPI 8C2-siRNA-IMP-a2-a4 V2.00	0	11. siRNA-IMPa2-25 PSF-A488 DAPI IMPa2-A546_u_TileScan_001 (Stage 21 of 49)	00-8QMyrQWJ2vKUfRg3K3SAiR
413104		Cell	0.000	1.000	747	6	siRNA-IMPa2-25 PSF-A488 IMPa2-A546 DAPI 8C2-siRNA-IMP-a2-a4 V2.00	0	11. siRNA-IMPa2-25 PSF-A488 DAPI IMPa2-A546_u_TileScan_001 (Stage 21 of 49)	00-8QMyrQWJ2vKUfRg3K3SAiR
449746		Cell	0.000	1.000	748	7	siRNA-IMPa2-25 PSF-A488 IMPa2-A546 DAPI 8C2-siRNA-IMP-a2-a4 V2.00	0	11. siRNA-IMPa2-25 PSF-A488 DAPI IMPa2-A546_u_TileScan_001 (Stage 21 of 49)	00-8QMyrQWJ2vKUfRg3K3SAiR
170056		Cell	0.000	1.000	749	8	siRNA-IMPa2-25 PSF-A488 IMPa2-A546 DAPI 8C2-siRNA-IMP-a2-a4 V2.00	0	11. siRNA-IMPa2-25 PSF-A488 DAPI IMPa2-A546_u_TileScan_001 (Stage 21 of 49)	00-8QMyrQWJ2vKUfRg3K3SAiR
1.07542e+006		Cell	0.000	1.000	750	9	siRNA-IMPa2-25 PSF-A488 IMPa2-A546 DAPI 8C2-siRNA-IMP-a2-a4 V2.00	0	11. siRNA-IMPa2-25 PSF-A488 DAPI IMPa2-A546_u_TileScan_001 (Stage 21 of 49)	00-8QMyrQWJ2vKUfRg3K3SAiR
165390		Cell	0.000	1.000	751	10	siRNA-IMPa2-25 PSF-A488 IMPa2-A546 DAPI 8C2-siRNA-IMP-a2-a4 V2.00	0	11. siRNA-IMPa2-25 PSF-A488 DAPI IMPa2-A546_u_TileScan_001 (Stage 21 of 49)	00-8QMyrQWJ2vKUfRg3K3SAiR
298469		Cell	0.000	1.000	752	11	siRNA-IMPa2-25 PSF-A488 IMPa2-A546 DAPI 8C2-siRNA-IMP-a2-a4 V2.00	0	11. siRNA-IMPa2-25 PSF-A488 DAPI IMPa2-A546_u_TileScan_001 (Stage 21 of 49)	00-8QMyrQWJ2vKUfRg3K3SAiR
312890		Cell	0.000	1.000	753	12	siRNA-IMPa2-25 PSF-A488 IMPa2-A546 DAPI 8C2-siRNA-IMP-a2-a4 V2.00	0	11. siRNA-IMPa2-25 PSF-A488 DAPI IMPa2-A546_u_TileScan_001 (Stage 21 of 49)	00-8QMyrQWJ2vKUfRg3K3SAiR
648049		Cell	0.000	1.000	754	13	siRNA-IMPa2-25 PSF-A488 IMPa2-A546 DAPI 8C2-siRNA-IMP-a2-a4 V2.00	0	11. siRNA-IMPa2-25 PSF-A488 DAPI IMPa2-A546_u_TileScan_001 (Stage 21 of 49)	00-8QMyrQWJ2vKUfRg3K3SAiR
242801		Cell	0.000	1.000	755	14	siRNA-IMPa2-25 PSF-A488 IMPa2-A546 DAPI 8C2-siRNA-IMP-a2-a4 V2.00	0	11. siRNA-IMPa2-25 PSF-A488 DAPI IMPa2-A546_u_TileScan_001 (Stage 21 of 49)	00-8QMyrQWJ2vKUfRg3K3SAiR
67446		Cell	0.000	1.000	756	15	siRNA-IMPa2-25 PSF-A488 IMPa2-A546 DAPI 8C2-siRNA-IMP-a2-a4 V2.00	0	11. siRNA-IMPa2-25 PSF-A488 DAPI IMPa2-A546_u_TileScan_001 (Stage 21 of 49)	00-8QMyrQWJ2vKUfRg3K3SAiR
763323		Cell	0.000	1.000	757	16	siRNA-IMPa2-25 PSF-A488 IMPa2-A546 DAPI 8C2-siRNA-IMP-a2-a4 V2.00	0	11. siRNA-IMPa2-25 PSF-A488 DAPI IMPa2-A546_u_TileScan_001 (Stage 21 of 49)	00-8QMyrQWJ2vKUfRg3K3SAiR
59268		Cell	0.000	1.000	758	17	siRNA-IMPa2-25 PSF-A488 IMPa2-A546 DAPI 8C2-siRNA-IMP-a2-a4 V2.00	0	11. siRNA-IMPa2-25 PSF-A488 DAPI IMPa2-A546_u_TileScan_001 (Stage 21 of 49)	00-8QMyrQWJ2vKUfRg3K3SAiR
308249		Cell	0.000	1.000	759	18	siRNA-IMPa2-25 PSF-A488 IMPa2-A546 DAPI 8C2-siRNA-IMP-a2-a4 V2.00	0	11. siRNA-IMPa2-25 PSF-A488 DAPI IMPa2-A546_u_TileScan_001 (Stage 21 of 49)	00-8QMyrQWJ2vKUfRg3K3SAiR
475540		Cell	0.000	1.000	760	19	siRNA-IMPa2-25 PSF-A488 IMPa2-A546 DAPI 8C2-siRNA-IMP-a2-a4 V2.00	0	11. siRNA-IMPa2-25 PSF-A488 DAPI IMPa2-A546_u_TileScan_001 (Stage 21 of 49)	00-8QMyrQWJ2vKUfRg3K3SAiR
329151		Cell	0.000	1.000	761	20	siRNA-IMPa2-25 PSF-A488 IMPa2-A546 DAPI 8C2-siRNA-IMP-a2-a4 V2.00	0	11. siRNA-IMPa2-25 PSF-A488 DAPI IMPa2-A546_u_TileScan_001 (Stage 21 of 49)	00-8QMyrQWJ2vKUfRg3K3SAiR
758451		Cell	0.000	1.000	762	21	siRNA-IMPa2-25 PSF-A488 IMPa2-A546 DAPI 8C2-siRNA-IMP-a2-a4 V2.00	0	11. siRNA-IMPa2-25 PSF-A488 DAPI IMPa2-A546_u_TileScan_001 (Stage 21 of 49)	00-8QMyrQWJ2vKUfRg3K3SAiR
125502		Cell	0.000	1.000	763	22	siRNA-IMPa2-25 PSF-A488 IMPa2-A546 DAPI 8C2-siRNA-IMP-a2-a4 V2.00	0	11. siRNA-IMPa2-25 PSF-A488 DAPI IMPa2-A546_u_TileScan_001 (Stage 21 of 49)	00-8QMyrQWJ2vKUfRg3K3SAiR
149532		Cell	0.000	1.000	764	23	siRNA-IMPa2-25 PSF-A488 IMPa2-A546 DAPI 8C2-siRNA-IMP-a2-a4 V2.00	0	11. siRNA-IMPa2-25 PSF-A488 DAPI IMPa2-A546_u_TileScan_001 (Stage 21 of 49)	00-8QMyrQWJ2vKUfRg3K3SAiR
574391		Cell	0.000	1.000	765	0	siRNA-IMPa2-25 PSF-A488 IMPa2-A546 DAPI 8C2-siRNA-IMP-a2-a4 V2.00	0	11. siRNA-IMPa2-25 PSF-A488 DAPI IMPa2-A546_v_TileScan_001 (Stage 22 of 49)	00-cAtC3byF6obAw8rA7Zd48f
210080		Cell	0.000	1.000	766	1	siRNA-IMPa2-25 PSF-A488 IMPa2-A546 DAPI 8C2-siRNA-IMP-a2-a4 V2.00	0	11. siRNA-IMPa2-25 PSF-A488 DAPI IMPa2-A546_v_TileScan_001 (Stage 22 of 49)	00-cAtC3byF6obAw8rA7Zd48f
270421		Cell	0.000	1.000	767	2	siRNA-IMPa2-25 PSF-A488 IMPa2-A546 DAPI 8C2-siRNA-IMP-a2-a4 V2.00	0	11. siRNA-IMPa2-25 PSF-A488 DAPI IMPa2-A546_v_TileScan_001 (Stage 22 of 49)	00-cAtC3byF6obAw8rA7Zd48f
329909		Cell	0.000	1.000	768	3	siRNA-IMPa2-25 PSF-A488 IMPa2-A546 DAPI 8C2-siRNA-IMP-a2-a4 V2.00	0	11. siRNA-IMPa2-25 PSF-A488 DAPI IMPa2-A546_v_TileScan_001 (Stage 22 of 49)	00-cAtC3byF6obAw8rA7Zd48f
219851		Cell	0.000	1.000	769	4	siRNA-IMPa2-25 PSF-A488 IMPa2-A546 DAPI 8C2-siRNA-IMP-a2-a4 V2.00	0	11. siRNA-IMPa2-25 PSF-A488 DAPI IMPa2-A546_v_TileScan_001 (Stage 22 of 49)	00-cAtC3byF6obAw8rA7Zd48f
607096		Cell	0.000	1.000	770	5	siRNA-IMPa2-25 PSF-A488 IMPa2-A546 DAPI 8C2-siRNA-IMP-a2-a4 V2.00	0	11. siRNA-IMPa2-25 PSF-A488 DAPI IMPa2-A546_v_TileScan_001 (Stage 22 of 49)	00-cAtC3byF6obAw8rA7Zd48f
508948		Cell	0.000	1.000	771	6	siRNA-IMPa2-25 PSF-A488 IMPa2-A546 DAPI 8C2-siRNA-IMP-a2-a4 V2.00	0	11. siRNA-IMPa2-25 PSF-A488 DAPI IMPa2-A546_v_TileScan_001 (Stage 22 of 49)	00-cAtC3byF6obAw8rA7Zd48f
340805		Cell	0.000	1.000	772	7	siRNA-IMPa2-25 PSF-A488 IMPa2-A546 DAPI 8C2-siRNA-IMP-a2-a4 V2.00	0	11. siRNA-IMPa2-25 PSF-A488 DAPI IMPa2-A546_v_TileScan_001 (Stage 22 of 49)	00-cAtC3byF6obAw8rA7Zd48f
107053		Cell	0.000	1.000	773	8	siRNA-IMPa2-25 PSF-A488 IMPa2-A546 DAPI 8C2-siRNA-IMP-a2-a4 V2.00	0	11. siRNA-IMPa2-25 PSF-A488 DAPI IMPa2-A546_v_TileScan_001 (Stage 22 of 49)	00-cAtC3byF6obAw8rA7Zd48f
282948		Cell	0.000	1.000	774	9	siRNA-IMPa2-25 PSF-A488 IMPa2-A546 DAPI 8C2-siRNA-IMP-a2-a4 V2.00	0	11. siRNA-IMPa2-25 PSF-A488 DAPI IMPa2-A546_v_TileScan_001 (Stage 22 of 49)	00-cAtC3byF6obAw8rA7Zd48f
134879		Cell	0.000	1.000	775	10	siRNA-IMPa2-25 PSF-A488 IMPa2-A546 DAPI 8C2-siRNA-IMP-a2-a4 V2.00	0	11. siRNA-IMPa2-25 PSF-A488 DAPI IMPa2-A546_v_TileScan_001 (Stage 22 of 49)	00-cAtC3byF6obAw8rA7Zd48f
310448		Cell	0.000	1.000	776	11	siRNA-IMPa2-25 PSF-A488 IMPa2-A546 DAPI 8C2-siRNA-IMP-a2-a4 V2.00	0	11. siRNA-IMPa2-25 PSF-A488 DAPI IMPa2-A546_v_TileScan_001 (Stage 22 of 49)	00-cAtC3byF6obAw8rA7Zd48f
353860		Cell	0.000	1.000	777	12	siRNA-IMPa2-25 PSF-A488 IMPa2-A546 DAPI 8C2-siRNA-IMP-a2-a4 V2.00	0	11. siRNA-IMPa2-25 PSF-A488 DAPI IMPa2-A546_v_TileScan_001 (Stage 22 of 49)	00-cAtC3byF6obAw8rA7Zd48f
491290		Cell	0.000	1.000	778	13	siRNA-IMPa2-25 PSF-A488 IMPa2-A546 DAPI 8C2-siRNA-IMP-a2-a4 V2.00	0	11. siRNA-IMPa2-25 PSF-A488 DAPI IMPa2-A546_v_TileScan_001 (Stage 22 of 49)	00-cAtC3byF6obAw8rA7Zd48f
313741		Cell	0.000	1.000	779	14	siRNA-IMPa2-25 PSF-A488 IMPa2-A546 DAPI 8C2-siRNA-IMP-a2-a4 V2.00	0	11. siRNA-IMPa2-25 PSF-A488 DAPI IMPa2-A546_v_TileScan_001 (Stage 22 of 49)	00-cAtC3byF6obAw8rA7Zd48f
332250		Cell	0.000	1.000	780	15	siRNA-IMPa2-25 PSF-A488 IMPa2-A546 DAPI 8C2-siRNA-IMP-a2-a4 V2.00	0	11. siRNA-IMPa2-25 PSF-A488 DAPI IMPa2-A546_v_TileScan_001 (Stage 22 of 49)	00-cAtC3byF6obAw8rA7Zd48f
38157		Cell	0.000	1.000	781	16	siRNA-IMPa2-25 PSF-A488 IMPa2-A546 DAPI 8C2-siRNA-IMP-a2-a4 V2.00	0	11. siRNA-IMPa2-25 PSF-A488 DAPI IMPa2-A546_v_TileScan_001 (Stage 22 of 49)	00-cAtC3byF6obAw8rA7Zd48f
30496		Cell	0.000	1.000	782	17	siRNA-IMPa2-25 PSF-A488 IMPa2-A546 DAPI 8C2-siRNA-IMP-a2-a4 V2.00	0	11. siRNA-IMPa2-25 PSF-A488 DAPI IMPa2-A546_v_TileScan_001 (Stage 22 of 49)	00-cAtC3byF6obAw8rA7Zd48f
270391		Cell	0.000	1.000	783	18	siRNA-IMPa2-25 PSF-A488 IMPa2-A546 DAPI 8C2-siRNA-IMP-a2-a4 V2.00	0	11. siRNA-IMPa2-25 PSF-A488 DAPI IMPa2-A546_v_TileScan_001 (Stage 22 of 49)	00-cAtC3byF6obAw8rA7Zd48f
318040		Cell	0.000	1.000	784	19	siRNA-IMPa2-25 PSF-A488 IMPa2-A546 DAPI 8C2-siRNA-IMP-a2-a4 V2.00	0	11. siRNA-IMPa2-25 PSF-A488 DAPI IMPa2-A546_v_TileScan_001 (Stage 22 of 49)	00-cAtC3byF6obAw8rA7Zd48f
117766		Cell	0.000	1.000	785	20	siRNA-IMPa2-25 PSF-A488 IMPa2-A546 DAPI 8C2-siRNA-IMP-a2-a4 V2.00	0	11. siRNA-IMPa2-25 PSF-A488 DAPI IMPa2-A546_v_TileScan_001 (Stage 22 of 49)	00-cAtC3byF6obAw8rA7Zd48f
265445		Cell	0.000	1.000	786	21	siRNA-IMPa2-25 PSF-A488 IMPa2-A546 DAPI 8C2-siRNA-IMP-a2-a4 V2.00	0	11. siRNA-IMPa2-25 PSF-A488 DAPI IMPa2-A546_v_TileScan_001 (Stage 22 of 49)	00-cAtC3byF6obAw8rA7Zd48f
85003		Cell	0.000	1.000	787	0	siRNA-IMPa2-25 PSF-A488 IMPa2-A546 DAPI 8C2-siRNA-IMP-a2-a4 V2.00	0	11. siRNA-IMPa2-25 PSF-A488 DAPI IMPa2-A546_w_TileScan_001 (Stage 23 of 49)	00-HfXhH7gaGy8nVEaKSXtPYF
254543		Cell	0.000	1.000	788	1	siRNA-IMPa2-25 PSF-A488 IMPa2-A546 DAPI 8C2-siRNA-IMP-a2-a4 V2.00	0	11. siRNA-IMPa2-25 PSF-A488 DAPI IMPa2-A546_w_TileScan_001 (Stage 23 of 49)	00-HfXhH7gaGy8nVEaKSXtPYF
215779		Cell	0.000	1.000	789	2	siRNA-IMPa2-25 PSF-A488 IMPa2-A546 DAPI 8C2-siRNA-IMP-a2-a4 V2.00	0	11. siRNA-IMPa2-25 PSF-A488 DAPI IMPa2-A546_w_TileScan_001 (Stage 23 of 49)	00-HfXhH7gaGy8nVEaKSXtPYF
342534		Cell	0.000	1.000	790	3	siRNA-IMPa2-25 PSF-A488 IMPa2-A546 DAPI 8C2-siRNA-IMP-a2-a4 V2.00	0	11. siRNA-IMPa2-25 PSF-A488 DAPI IMPa2-A546_w_TileScan_001 (Stage 23 of 49)	00-HfXhH7gaGy8nVEaKSXtPYF
171860		Cell	0.000	1.000	791	4	siRNA-IMPa2-25 PSF-A488 IMPa2-A546 DAPI 8C2-siRNA-IMP-a2-a4 V2.00	0	11. siRNA-IMPa2-25 PSF-A488 DAPI IMPa2-A546_w_TileScan_001 (Stage 23 of 49)	00-HfXhH7gaGy8nVEaKSXtPYF
257989		Cell	0.000	1.000	792	5	siRNA-IMPa2-25 PSF-A488 IMPa2-A546 DAPI 8C2-siRNA-IMP-a2-a4 V2.00	0	11. siRNA-IMPa2-25 PSF-A488 DAPI IMPa2-A546_w_TileScan_001 (Stage 23 of 49)	00-HfXhH7gaGy8nVEaKSXtPYF
359490		Cell	0.000	1.000	793	6	siRNA-IMPa2-25 PSF-A488 IMPa2-A546 DAPI 8C2-siRNA-IMP-a2-a4 V2.00	0	11. siRNA-IMPa2-25 PSF-A488 DAPI IMPa2-A546_w_TileScan_001 (Stage 23 of 49)	00-HfXhH7gaGy8nVEaKSXtPYF
134002		Cell	0.000	1.000	794	7	siRNA-IMPa2-25 PSF-A488 IMPa2-A546 DAPI 8C2-siRNA-IMP-a2-a4 V2.00	0	11. siRNA-IMPa2-25 PSF-A488 DAPI IMPa2-A546_w_TileScan_001 (Stage 23 of 49)	00-HfXhH7gaGy8nVEaKSXtPYF
97970		Cell	0.000	1.000	795	8	siRNA-IMPa2-25 PSF-A488 IMPa2-A546 DAPI 8C2-siRNA-IMP-a2-a4 V2.00	0	11. siRNA-IMPa2-25 PSF-A488 DAPI IMPa2-A546_w_TileScan_001 (Stage 23 of 49)	00-HfXhH7gaGy8nVEaKSXtPYF
246825		Cell	0.000	1.000	796	9	siRNA-IMPa2-25 PSF-A488 IMPa2-A546 DAPI 8C2-siRNA-IMP-a2-a4 V2.00	0	11. siRNA-IMPa2-25 PSF-A488 DAPI IMPa2-A546_w_TileScan_001 (Stage 23 of 49)	00-HfXhH7gaGy8nVEaKSXtPYF
166886		Cell	0.000	1.000	797	10	siRNA-IMPa2-25 PSF-A488 IMPa2-A546 DAPI 8C2-siRNA-IMP-a2-a4 V2.00	0	11. siRNA-IMPa2-25 PSF-A488 DAPI IMPa2-A546_w_TileScan_001 (Stage 23 of 49)	00-HfXhH7gaGy8nVEaKSXtPYF
92053		Cell	0.000	1.000	798	11	siRNA-IMPa2-25 PSF-A488 IMPa2-A546 DAPI 8C2-siRNA-IMP-a2-a4 V2.00	0	11. siRNA-IMPa2-25 PSF-A488 DAPI IMPa2-A546_w_TileScan_001 (Stage 23 of 49)	00-HfXhH7gaGy8nVEaKSXtPYF
735792		Cell	0.000	1.000	799	12	siRNA-IMPa2-25 PSF-A488 IMPa2-A546 DAPI 8C2-siRNA-IMP-a2-a4 V2.00	0	11. siRNA-IMPa2-25 PSF-A488 DAPI IMPa2-A546_w_TileScan_001 (Stage 23 of 49)	00-HfXhH7gaGy8nVEaKSXtPYF
176087		Cell	0.000	1.000	800	13	siRNA-IMPa2-25 PSF-A488 IMPa2-A546 DAPI 8C2-siRNA-IMP-a2-a4 V2.00	0	11. siRNA-IMPa2-25 PSF-A488 DAPI IMPa2-A546_w_TileScan_001 (Stage 23 of 49)	00-HfXhH7gaGy8nVEaKSXtPYF
250347		Cell	0.000	1.000	801	14	siRNA-IMPa2-25 PSF-A488 IMPa2-A546 DAPI 8C2-siRNA-IMP-a2-a4 V2.00	0	11. siRNA-IMPa2-25 PSF-A488 DAPI IMPa2-A546_w_TileScan_001 (Stage 23 of 49)	00-HfXhH7gaGy8nVEaKSXtPYF
275233		Cell	0.000	1.000	802	15	siRNA-IMPa2-25 PSF-A488 IMPa2-A546 DAPI 8C2-siRNA-IMP-a2-a4 V2.00	0	11. siRNA-IMPa2-25 PSF-A488 DAPI IMPa2-A546_w_TileScan_001 (Stage 23 of 49)	00-HfXhH7gaGy8nVEaKSXtPYF
64742		Cell	0.000	1.000	803	16	siRNA-IMPa2-25 PSF-A488 IMPa2-A546 DAPI 8C2-siRNA-IMP-a2-a4 V2.00	0	11. siRNA-IMPa2-25 PSF-A488 DAPI IMPa2-A546_w_TileScan_001 (Stage 23 of 49)	00-HfXhH7gaGy8nVEaKSXtPYF
49785		Cell	0.000	1.000	804	17	siRNA-IMPa2-25 PSF-A488 IMPa2-A546 DAPI 8C2-siRNA-IMP-a2-a4 V2.00	0	11. siRNA-IMPa2-25 PSF-A488 DAPI IMPa2-A546_w_TileScan_001 (Stage 23 of 49)	00-HfXhH7gaGy8nVEaKSXtPYF
33640		Cell	0.000	1.000	805	18	siRNA-IMPa2-25 PSF-A488 IMPa2-A546 DAPI 8C2-siRNA-IMP-a2-a4 V2.00	0	11. siRNA-IMPa2-25 PSF-A488 DAPI IMPa2-A546_w_TileScan_001 (Stage 23 of 49)	00-HfXhH7gaGy8nVEaKSXtPYF
88467		Cell	0.000	1.000	806	19	siRNA-IMPa2-25 PSF-A488 IMPa2-A546 DAPI 8C2-siRNA-IMP-a2-a4 V2.00	0	11. siRNA-IMPa2-25 PSF-A488 DAPI IMPa2-A546_w_TileScan_001 (Stage 23 of 49)	00-HfXhH7gaGy8nVEaKSXtPYF
193283		Cell	0.000	1.000	807	0	siRNA-IMPa2-25 PSF-A488 IMPa2-A546 DAPI 8C2-siRNA-IMP-a2-a4 V2.00	0	11. siRNA-IMPa2-25 PSF-A488 DAPI IMPa2-A546_x_TileScan_001 (Stage 24 of 49)	00-zKAsbyXh9MwyyAGcPtB5de
71415		Cell	0.000	1.000	808	1	siRNA-IMPa2-25 PSF-A488 IMPa2-A546 DAPI 8C2-siRNA-IMP-a2-a4 V2.00	0	11. siRNA-IMPa2-25 PSF-A488 DAPI IMPa2-A546_x_TileScan_001 (Stage 24 of 49)	00-zKAsbyXh9MwyyAGcPtB5de
634651		Cell	0.000	1.000	809	2	siRNA-IMPa2-25 PSF-A488 IMPa2-A546 DAPI 8C2-siRNA-IMP-a2-a4 V2.00	0	11. siRNA-IMPa2-25 PSF-A488 DAPI IMPa2-A546_x_TileScan_001 (Stage 24 of 49)	00-zKAsbyXh9MwyyAGcPtB5de
337896		Cell	0.000	1.000	810	0	siRNA-IMPa2-25 PSF-A488 IMPa2-A546 DAPI 8C2-siRNA-IMP-a2-a4 V2.00	0	11. siRNA-IMPa2-25 PSF-A488 DAPI IMPa2-A546_y_TileScan_001 (Stage 25 of 49)	00-oiFchRXkJAh5gGjvcSKa6E
375772		Cell	0.000	1.000	811	1	siRNA-IMPa2-25 PSF-A488 IMPa2-A546 DAPI 8C2-siRNA-IMP-a2-a4 V2.00	0	11. siRNA-IMPa2-25 PSF-A488 DAPI IMPa2-A546_y_TileScan_001 (Stage 25 of 49)	00-oiFchRXkJAh5gGjvcSKa6E
399795		Cell	0.000	1.000	812	2	siRNA-IMPa2-25 PSF-A488 IMPa2-A546 DAPI 8C2-siRNA-IMP-a2-a4 V2.00	0	11. siRNA-IMPa2-25 PSF-A488 DAPI IMPa2-A546_y_TileScan_001 (Stage 25 of 49)	00-oiFchRXkJAh5gGjvcSKa6E
356673		Cell	0.000	1.000	813	3	siRNA-IMPa2-25 PSF-A488 IMPa2-A546 DAPI 8C2-siRNA-IMP-a2-a4 V2.00	0	11. siRNA-IMPa2-25 PSF-A488 DAPI IMPa2-A546_y_TileScan_001 (Stage 25 of 49)	00-oiFchRXkJAh5gGjvcSKa6E
190608		Cell	0.000	1.000	814	4	siRNA-IMPa2-25 PSF-A488 IMPa2-A546 DAPI 8C2-siRNA-IMP-a2-a4 V2.00	0	11. siRNA-IMPa2-25 PSF-A488 DAPI IMPa2-A546_y_TileScan_001 (Stage 25 of 49)	00-oiFchRXkJAh5gGjvcSKa6E
409891		Cell	0.000	1.000	815	5	siRNA-IMPa2-25 PSF-A488 IMPa2-A546 DAPI 8C2-siRNA-IMP-a2-a4 V2.00	0	11. siRNA-IMPa2-25 PSF-A488 DAPI IMPa2-A546_y_TileScan_001 (Stage 25 of 49)	00-oiFchRXkJAh5gGjvcSKa6E
559531		Cell	0.000	1.000	816	0	siRNA-IMPa2-25 PSF-A488 IMPa2-A546 DAPI 8C2-siRNA-IMP-a2-a4 V2.00	0	11. siRNA-IMPa2-25 PSF-A488 DAPI IMPa2-A546_z_TileScan_001 (Stage 26 of 49)	00-nef6L5Xde8e9xZjVefeCmP
733278		Cell	0.000	1.000	817	1	siRNA-IMPa2-25 PSF-A488 IMPa2-A546 DAPI 8C2-siRNA-IMP-a2-a4 V2.00	0	11. siRNA-IMPa2-25 PSF-A488 DAPI IMPa2-A546_z_TileScan_001 (Stage 26 of 49)	00-nef6L5Xde8e9xZjVefeCmP
406244		Cell	0.000	1.000	818	2	siRNA-IMPa2-25 PSF-A488 IMPa2-A546 DAPI 8C2-siRNA-IMP-a2-a4 V2.00	0	11. siRNA-IMPa2-25 PSF-A488 DAPI IMPa2-A546_z_TileScan_001 (Stage 26 of 49)	00-nef6L5Xde8e9xZjVefeCmP
590009		Cell	0.000	1.000	819	3	siRNA-IMPa2-25 PSF-A488 IMPa2-A546 DAPI 8C2-siRNA-IMP-a2-a4 V2.00	0	11. siRNA-IMPa2-25 PSF-A488 DAPI IMPa2-A546_z_TileScan_001 (Stage 26 of 49)	00-nef6L5Xde8e9xZjVefeCmP
323456		Cell	0.000	1.000	820	4	siRNA-IMPa2-25 PSF-A488 IMPa2-A546 DAPI 8C2-siRNA-IMP-a2-a4 V2.00	0	11. siRNA-IMPa2-25 PSF-A488 DAPI IMPa2-A546_z_TileScan_001 (Stage 26 of 49)	00-nef6L5Xde8e9xZjVefeCmP
132112		Cell	0.000	1.000	821	5	siRNA-IMPa2-25 PSF-A488 IMPa2-A546 DAPI 8C2-siRNA-IMP-a2-a4 V2.00	0	11. siRNA-IMPa2-25 PSF-A488 DAPI IMPa2-A546_z_TileScan_001 (Stage 26 of 49)	00-nef6L5Xde8e9xZjVefeCmP
291148		Cell	0.000	1.000	822	6	siRNA-IMPa2-25 PSF-A488 IMPa2-A546 DAPI 8C2-siRNA-IMP-a2-a4 V2.00	0	11. siRNA-IMPa2-25 PSF-A488 DAPI IMPa2-A546_z_TileScan_001 (Stage 26 of 49)	00-nef6L5Xde8e9xZjVefeCmP
109956		Cell	0.000	1.000	823	7	siRNA-IMPa2-25 PSF-A488 IMPa2-A546 DAPI 8C2-siRNA-IMP-a2-a4 V2.00	0	11. siRNA-IMPa2-25 PSF-A488 DAPI IMPa2-A546_z_TileScan_001 (Stage 26 of 49)	00-nef6L5Xde8e9xZjVefeCmP
459345		Cell	0.000	1.000	824	8	siRNA-IMPa2-25 PSF-A488 IMPa2-A546 DAPI 8C2-siRNA-IMP-a2-a4 V2.00	0	11. siRNA-IMPa2-25 PSF-A488 DAPI IMPa2-A546_z_TileScan_001 (Stage 26 of 49)	00-nef6L5Xde8e9xZjVefeCmP
335234		Cell	0.000	1.000	825	9	siRNA-IMPa2-25 PSF-A488 IMPa2-A546 DAPI 8C2-siRNA-IMP-a2-a4 V2.00	0	11. siRNA-IMPa2-25 PSF-A488 DAPI IMPa2-A546_z_TileScan_001 (Stage 26 of 49)	00-nef6L5Xde8e9xZjVefeCmP
530724		Cell	0.000	1.000	826	10	siRNA-IMPa2-25 PSF-A488 IMPa2-A546 DAPI 8C2-siRNA-IMP-a2-a4 V2.00	0	11. siRNA-IMPa2-25 PSF-A488 DAPI IMPa2-A546_z_TileScan_001 (Stage 26 of 49)	00-nef6L5Xde8e9xZjVefeCmP
287208		Cell	0.000	1.000	827	11	siRNA-IMPa2-25 PSF-A488 IMPa2-A546 DAPI 8C2-siRNA-IMP-a2-a4 V2.00	0	11. siRNA-IMPa2-25 PSF-A488 DAPI IMPa2-A546_z_TileScan_001 (Stage 26 of 49)	00-nef6L5Xde8e9xZjVefeCmP
291241		Cell	0.000	1.000	828	12	siRNA-IMPa2-25 PSF-A488 IMPa2-A546 DAPI 8C2-siRNA-IMP-a2-a4 V2.00	0	11. siRNA-IMPa2-25 PSF-A488 DAPI IMPa2-A546_z_TileScan_001 (Stage 26 of 49)	00-nef6L5Xde8e9xZjVefeCmP
87515		Cell	0.000	1.000	829	13	siRNA-IMPa2-25 PSF-A488 IMPa2-A546 DAPI 8C2-siRNA-IMP-a2-a4 V2.00	0	11. siRNA-IMPa2-25 PSF-A488 DAPI IMPa2-A546_z_TileScan_001 (Stage 26 of 49)	00-nef6L5Xde8e9xZjVefeCmP
337970		Cell	0.000	1.000	830	14	siRNA-IMPa2-25 PSF-A488 IMPa2-A546 DAPI 8C2-siRNA-IMP-a2-a4 V2.00	0	11. siRNA-IMPa2-25 PSF-A488 DAPI IMPa2-A546_z_TileScan_001 (Stage 26 of 49)	00-nef6L5Xde8e9xZjVefeCmP
412725		Cell	0.000	1.000	831	15	siRNA-IMPa2-25 PSF-A488 IMPa2-A546 DAPI 8C2-siRNA-IMP-a2-a4 V2.00	0	11. siRNA-IMPa2-25 PSF-A488 DAPI IMPa2-A546_z_TileScan_001 (Stage 26 of 49)	00-nef6L5Xde8e9xZjVefeCmP
454291		Cell	0.000	1.000	832	16	siRNA-IMPa2-25 PSF-A488 IMPa2-A546 DAPI 8C2-siRNA-IMP-a2-a4 V2.00	0	11. siRNA-IMPa2-25 PSF-A488 DAPI IMPa2-A546_z_TileScan_001 (Stage 26 of 49)	00-nef6L5Xde8e9xZjVefeCmP
185936		Cell	0.000	1.000	833	17	siRNA-IMPa2-25 PSF-A488 IMPa2-A546 DAPI 8C2-siRNA-IMP-a2-a4 V2.00	0	11. siRNA-IMPa2-25 PSF-A488 DAPI IMPa2-A546_z_TileScan_001 (Stage 26 of 49)	00-nef6L5Xde8e9xZjVefeCmP
