# Supplementary material for: Development of a pipeline for automated, high-throughput analysis of paraspeckle proteins reveals specific roles for importin α proteins
Source: Sci Rep. 2017 Feb 27;7:43323. doi: 10.1038/srep43323 (PMC5379994; doi:10.1038/srep43323)
Supplement: Supplementary Dataset SD1-I [file srep43323-s11.zip › I8P/8C2-siRNA-IMPa2-PSF/_/siRNA-IMPa2-25 PSF-A488 IMPa2-A546 DAPI 8C2-siRNA-IMP-a2-a4 V2.00_Statistics/siRNA-IMPa2-25 PSF-A488 IMPa2-A546 DAPI 8C2-siRNA-IMP-a2-a4 V2.00_Overall.csv]

Overall
====================
Variable	Value	Unit	Birth [s]	Death [s]	ID
Number of Cells per Time Point	9		0.000	1.000
Number of Cells per Time Point	11		0.000	1.000
Number of Cells per Time Point	14		0.000	1.000
Number of Cells per Time Point	22		0.000	1.000
Number of Cells per Time Point	28		0.000	1.000
Number of Cells per Time Point	14		0.000	1.000
Number of Cells per Time Point	7		0.000	1.000
Number of Cells per Time Point	9		0.000	1.000
Number of Cells per Time Point	24		0.000	1.000
Number of Cells per Time Point	23		0.000	1.000
Number of Cells per Time Point	35		0.000	1.000
Number of Cells per Time Point	33		0.000	1.000
Number of Cells per Time Point	28		0.000	1.000
Number of Cells per Time Point	22		0.000	1.000
Number of Cells per Time Point	19		0.000	1.000
Number of Cells per Time Point	23		0.000	1.000
Number of Cells per Time Point	33		0.000	1.000
Number of Cells per Time Point	37		0.000	1.000
Number of Cells per Time Point	34		0.000	1.000
Number of Cells per Time Point	36		0.000	1.000
Number of Cells per Time Point	26		0.000	1.000
Number of Cells per Time Point	20		0.000	1.000
Number of Cells per Time Point	21		0.000	1.000
Number of Cells per Time Point	18		0.000	1.000
Number of Cells per Time Point	7		0.000	1.000
Number of Cells per Time Point	18		0.000	1.000
Number of Cells per Time Point	11		0.000	1.000
Number of Cells per Time Point	8		0.000	1.000
Number of Cells per Time Point	9		0.000	1.000
Number of Cells per Time Point	17		0.000	1.000
Number of Cells per Time Point	10		0.000	1.000
Number of Cells per Time Point	6		0.000	1.000
Number of Cells per Time Point	14		0.000	1.000
Number of Cells per Time Point	8		0.000	1.000
Number of Cells per Time Point	6		0.000	1.000
Number of Cells per Time Point	23		0.000	1.000
Number of Cells per Time Point	19		0.000	1.000
Number of Cells per Time Point	9		0.000	1.000
Number of Cells per Time Point	6		0.000	1.000
Number of Cells per Time Point	5		0.000	1.000
Number of Cells per Time Point	7		0.000	1.000
Number of Cells per Time Point	12		0.000	1.000
Number of Cells per Time Point	24		0.000	1.000
Number of Cells per Time Point	22		0.000	1.000
Number of Cells per Time Point	20		0.000	1.000
Number of Cells per Time Point	3		0.000	1.000
Number of Cells per Time Point	6		0.000	1.000
Number of Cells per Time Point	18		0.000	1.000
Number of Nuclei per Time Point	10		0.000	1.000
Number of Nuclei per Time Point	7		0.000	1.000
Number of Nuclei per Time Point	11		0.000	1.000
Number of Nuclei per Time Point	24		0.000	1.000
Number of Nuclei per Time Point	20		0.000	1.000
Number of Nuclei per Time Point	13		0.000	1.000
Number of Nuclei per Time Point	4		0.000	1.000
Number of Nuclei per Time Point	9		0.000	1.000
Number of Nuclei per Time Point	21		0.000	1.000
Number of Nuclei per Time Point	19		0.000	1.000
Number of Nuclei per Time Point	41		0.000	1.000
Number of Nuclei per Time Point	37		0.000	1.000
Number of Nuclei per Time Point	29		0.000	1.000
Number of Nuclei per Time Point	17		0.000	1.000
Number of Nuclei per Time Point	16		0.000	1.000
Number of Nuclei per Time Point	18		0.000	1.000
Number of Nuclei per Time Point	29		0.000	1.000
Number of Nuclei per Time Point	64		0.000	1.000
Number of Nuclei per Time Point	42		0.000	1.000
Number of Nuclei per Time Point	42		0.000	1.000
Number of Nuclei per Time Point	22		0.000	1.000
Number of Nuclei per Time Point	18		0.000	1.000
Number of Nuclei per Time Point	20		0.000	1.000
Number of Nuclei per Time Point	15		0.000	1.000
Number of Nuclei per Time Point	4		0.000	1.000
Number of Nuclei per Time Point	17		0.000	1.000
Number of Nuclei per Time Point	7		0.000	1.000
Number of Nuclei per Time Point	6		0.000	1.000
Number of Nuclei per Time Point	9		0.000	1.000
Number of Nuclei per Time Point	17		0.000	1.000
Number of Nuclei per Time Point	7		0.000	1.000
Number of Nuclei per Time Point	3		0.000	1.000
Number of Nuclei per Time Point	12		0.000	1.000
Number of Nuclei per Time Point	4		0.000	1.000
Number of Nuclei per Time Point	5		0.000	1.000
Number of Nuclei per Time Point	17		0.000	1.000
Number of Nuclei per Time Point	20		0.000	1.000
Number of Nuclei per Time Point	11		0.000	1.000
Number of Nuclei per Time Point	5		0.000	1.000
Number of Nuclei per Time Point	4		0.000	1.000
Number of Nuclei per Time Point	6		0.000	1.000
Number of Nuclei per Time Point	12		0.000	1.000
Number of Nuclei per Time Point	28		0.000	1.000
Number of Nuclei per Time Point	21		0.000	1.000
Number of Nuclei per Time Point	19		0.000	1.000
Number of Nuclei per Time Point	4		0.000	1.000
Number of Nuclei per Time Point	6		0.000	1.000
Number of Nuclei per Time Point	18		0.000	1.000
Number of Vesicles Paraspeckles per Time Point	3		0.000	1.000
Number of Vesicles Paraspeckles per Time Point	33		0.000	1.000
Number of Vesicles Paraspeckles per Time Point	26		0.000	1.000
Number of Vesicles Paraspeckles per Time Point	15		0.000	1.000
Number of Vesicles Paraspeckles per Time Point	25		0.000	1.000
Number of Vesicles Paraspeckles per Time Point	9		0.000	1.000
Number of Vesicles Paraspeckles per Time Point	12		0.000	1.000
Number of Vesicles Paraspeckles per Time Point	47		0.000	1.000
Number of Vesicles Paraspeckles per Time Point	33		0.000	1.000
Number of Vesicles Paraspeckles per Time Point	58		0.000	1.000
Number of Vesicles Paraspeckles per Time Point	51		0.000	1.000
Number of Vesicles Paraspeckles per Time Point	49		0.000	1.000
Number of Vesicles Paraspeckles per Time Point	19		0.000	1.000
Number of Vesicles Paraspeckles per Time Point	22		0.000	1.000
Number of Vesicles Paraspeckles per Time Point	43		0.000	1.000
Number of Vesicles Paraspeckles per Time Point	106		0.000	1.000
Number of Vesicles Paraspeckles per Time Point	69		0.000	1.000
Number of Vesicles Paraspeckles per Time Point	91		0.000	1.000
Number of Vesicles Paraspeckles per Time Point	82		0.000	1.000
Number of Vesicles Paraspeckles per Time Point	46		0.000	1.000
Number of Vesicles Paraspeckles per Time Point	43		0.000	1.000
Number of Vesicles Paraspeckles per Time Point	69		0.000	1.000
Number of Vesicles Paraspeckles per Time Point	49		0.000	1.000
Number of Vesicles Paraspeckles per Time Point	7		0.000	1.000
Number of Vesicles Paraspeckles per Time Point	3		0.000	1.000
Number of Vesicles Paraspeckles per Time Point	10		0.000	1.000
Number of Vesicles Paraspeckles per Time Point	9		0.000	1.000
Number of Vesicles Paraspeckles per Time Point	21		0.000	1.000
Number of Vesicles Paraspeckles per Time Point	4		0.000	1.000
Number of Vesicles Paraspeckles per Time Point	3		0.000	1.000
Number of Vesicles Paraspeckles per Time Point	2		0.000	1.000
Number of Vesicles Paraspeckles per Time Point	31		0.000	1.000
Number of Vesicles Paraspeckles per Time Point	15		0.000	1.000
Number of Vesicles Paraspeckles per Time Point	2		0.000	1.000
Number of Vesicles Paraspeckles per Time Point	1		0.000	1.000
Number of Vesicles Paraspeckles per Time Point	3		0.000	1.000
Number of Vesicles Paraspeckles per Time Point	29		0.000	1.000
Number of Vesicles Paraspeckles per Time Point	23		0.000	1.000
Number of Vesicles Paraspeckles per Time Point	1		0.000	1.000
Number of Vesicles Paraspeckles per Time Point	11		0.000	1.000
Number of Vesicles Paraspeckles per Time Point	30		0.000	1.000
Total Number of Cells	834
Total Number of Nuclei	810
Total Number of Vesicles Paraspeckles	1205
