# Supplementary material for: Development of a pipeline for automated, high-throughput analysis of paraspeckle proteins reveals specific roles for importin α proteins
Source: Sci Rep. 2017 Feb 27;7:43323. doi: 10.1038/srep43323 (PMC5379994; doi:10.1038/srep43323)
Supplement: Supplementary Dataset SD1-I [file srep43323-s11.zip › I8P/8C2-siRNA-IMPa2-PSF/_/siRNA-IMPa2-25 PSF-A488 IMPa2-A546 DAPI 8C2-siRNA-IMP-a2-a4 V2.00_Statistics/siRNA-IMPa2-25 PSF-A488 IMPa2-A546 DAPI 8C2-siRNA-IMP-a2-a4 V2.00_Vesicles_Paraspeckle_Intensity_Max_Ch=1.csv]

Vesicles Paraspeckle Intensity Max Ch=1
====================
Value	Unit	Category	Channel	Birth [s]	Death [s]	CellID	ID	OriginalID	Original Component Name	Original Component ID	Original Image Name	Original Image ID
184		Vesicles Paraspeckle	1	0.000	1.000	1	200000000	200000000	siRNA-IMPa2-25 PSF-A488 IMPa2-A546 DAPI 8C2-siRNA-IMP-a2-a4 V2.00	0	11. siRNA-IMPa2-25 PSF-A488 DAPI IMPa2-A546_a_TileScan_001 (Stage 1 of 49)	00-tuut64rcG9qMfRrah6yNkn
154		Vesicles Paraspeckle	1	0.000	1.000	1	200000001	200000001	siRNA-IMPa2-25 PSF-A488 IMPa2-A546 DAPI 8C2-siRNA-IMP-a2-a4 V2.00	0	11. siRNA-IMPa2-25 PSF-A488 DAPI IMPa2-A546_a_TileScan_001 (Stage 1 of 49)	00-tuut64rcG9qMfRrah6yNkn
183		Vesicles Paraspeckle	1	0.000	1.000	5	200000002	200000002	siRNA-IMPa2-25 PSF-A488 IMPa2-A546 DAPI 8C2-siRNA-IMP-a2-a4 V2.00	0	11. siRNA-IMPa2-25 PSF-A488 DAPI IMPa2-A546_a_TileScan_001 (Stage 1 of 49)	00-tuut64rcG9qMfRrah6yNkn
201		Vesicles Paraspeckle	1	0.000	1.000	10	200000003	200000000	siRNA-IMPa2-25 PSF-A488 IMPa2-A546 DAPI 8C2-siRNA-IMP-a2-a4 V2.00	0	11. siRNA-IMPa2-25 PSF-A488 DAPI IMPa2-A546_aa_TileScan_001 (Stage 27 of 49)	00-3Y6ncpzKTDi2tRwjhm77vC
251		Vesicles Paraspeckle	1	0.000	1.000	10	200000004	200000001	siRNA-IMPa2-25 PSF-A488 IMPa2-A546 DAPI 8C2-siRNA-IMP-a2-a4 V2.00	0	11. siRNA-IMPa2-25 PSF-A488 DAPI IMPa2-A546_aa_TileScan_001 (Stage 27 of 49)	00-3Y6ncpzKTDi2tRwjhm77vC
254		Vesicles Paraspeckle	1	0.000	1.000	10	200000005	200000002	siRNA-IMPa2-25 PSF-A488 IMPa2-A546 DAPI 8C2-siRNA-IMP-a2-a4 V2.00	0	11. siRNA-IMPa2-25 PSF-A488 DAPI IMPa2-A546_aa_TileScan_001 (Stage 27 of 49)	00-3Y6ncpzKTDi2tRwjhm77vC
244		Vesicles Paraspeckle	1	0.000	1.000	10	200000006	200000003	siRNA-IMPa2-25 PSF-A488 IMPa2-A546 DAPI 8C2-siRNA-IMP-a2-a4 V2.00	0	11. siRNA-IMPa2-25 PSF-A488 DAPI IMPa2-A546_aa_TileScan_001 (Stage 27 of 49)	00-3Y6ncpzKTDi2tRwjhm77vC
239		Vesicles Paraspeckle	1	0.000	1.000	12	200000007	200000004	siRNA-IMPa2-25 PSF-A488 IMPa2-A546 DAPI 8C2-siRNA-IMP-a2-a4 V2.00	0	11. siRNA-IMPa2-25 PSF-A488 DAPI IMPa2-A546_aa_TileScan_001 (Stage 27 of 49)	00-3Y6ncpzKTDi2tRwjhm77vC
232		Vesicles Paraspeckle	1	0.000	1.000	12	200000008	200000005	siRNA-IMPa2-25 PSF-A488 IMPa2-A546 DAPI 8C2-siRNA-IMP-a2-a4 V2.00	0	11. siRNA-IMPa2-25 PSF-A488 DAPI IMPa2-A546_aa_TileScan_001 (Stage 27 of 49)	00-3Y6ncpzKTDi2tRwjhm77vC
242		Vesicles Paraspeckle	1	0.000	1.000	12	200000009	200000006	siRNA-IMPa2-25 PSF-A488 IMPa2-A546 DAPI 8C2-siRNA-IMP-a2-a4 V2.00	0	11. siRNA-IMPa2-25 PSF-A488 DAPI IMPa2-A546_aa_TileScan_001 (Stage 27 of 49)	00-3Y6ncpzKTDi2tRwjhm77vC
253		Vesicles Paraspeckle	1	0.000	1.000	12	200000010	200000007	siRNA-IMPa2-25 PSF-A488 IMPa2-A546 DAPI 8C2-siRNA-IMP-a2-a4 V2.00	0	11. siRNA-IMPa2-25 PSF-A488 DAPI IMPa2-A546_aa_TileScan_001 (Stage 27 of 49)	00-3Y6ncpzKTDi2tRwjhm77vC
213		Vesicles Paraspeckle	1	0.000	1.000	12	200000011	200000008	siRNA-IMPa2-25 PSF-A488 IMPa2-A546 DAPI 8C2-siRNA-IMP-a2-a4 V2.00	0	11. siRNA-IMPa2-25 PSF-A488 DAPI IMPa2-A546_aa_TileScan_001 (Stage 27 of 49)	00-3Y6ncpzKTDi2tRwjhm77vC
242		Vesicles Paraspeckle	1	0.000	1.000	12	200000012	200000009	siRNA-IMPa2-25 PSF-A488 IMPa2-A546 DAPI 8C2-siRNA-IMP-a2-a4 V2.00	0	11. siRNA-IMPa2-25 PSF-A488 DAPI IMPa2-A546_aa_TileScan_001 (Stage 27 of 49)	00-3Y6ncpzKTDi2tRwjhm77vC
214		Vesicles Paraspeckle	1	0.000	1.000	13	200000013	200000010	siRNA-IMPa2-25 PSF-A488 IMPa2-A546 DAPI 8C2-siRNA-IMP-a2-a4 V2.00	0	11. siRNA-IMPa2-25 PSF-A488 DAPI IMPa2-A546_aa_TileScan_001 (Stage 27 of 49)	00-3Y6ncpzKTDi2tRwjhm77vC
207		Vesicles Paraspeckle	1	0.000	1.000	13	200000014	200000011	siRNA-IMPa2-25 PSF-A488 IMPa2-A546 DAPI 8C2-siRNA-IMP-a2-a4 V2.00	0	11. siRNA-IMPa2-25 PSF-A488 DAPI IMPa2-A546_aa_TileScan_001 (Stage 27 of 49)	00-3Y6ncpzKTDi2tRwjhm77vC
236		Vesicles Paraspeckle	1	0.000	1.000	13	200000015	200000012	siRNA-IMPa2-25 PSF-A488 IMPa2-A546 DAPI 8C2-siRNA-IMP-a2-a4 V2.00	0	11. siRNA-IMPa2-25 PSF-A488 DAPI IMPa2-A546_aa_TileScan_001 (Stage 27 of 49)	00-3Y6ncpzKTDi2tRwjhm77vC
249		Vesicles Paraspeckle	1	0.000	1.000	13	200000016	200000013	siRNA-IMPa2-25 PSF-A488 IMPa2-A546 DAPI 8C2-siRNA-IMP-a2-a4 V2.00	0	11. siRNA-IMPa2-25 PSF-A488 DAPI IMPa2-A546_aa_TileScan_001 (Stage 27 of 49)	00-3Y6ncpzKTDi2tRwjhm77vC
229		Vesicles Paraspeckle	1	0.000	1.000	13	200000017	200000014	siRNA-IMPa2-25 PSF-A488 IMPa2-A546 DAPI 8C2-siRNA-IMP-a2-a4 V2.00	0	11. siRNA-IMPa2-25 PSF-A488 DAPI IMPa2-A546_aa_TileScan_001 (Stage 27 of 49)	00-3Y6ncpzKTDi2tRwjhm77vC
211		Vesicles Paraspeckle	1	0.000	1.000	13	200000018	200000015	siRNA-IMPa2-25 PSF-A488 IMPa2-A546 DAPI 8C2-siRNA-IMP-a2-a4 V2.00	0	11. siRNA-IMPa2-25 PSF-A488 DAPI IMPa2-A546_aa_TileScan_001 (Stage 27 of 49)	00-3Y6ncpzKTDi2tRwjhm77vC
250		Vesicles Paraspeckle	1	0.000	1.000	13	200000019	200000016	siRNA-IMPa2-25 PSF-A488 IMPa2-A546 DAPI 8C2-siRNA-IMP-a2-a4 V2.00	0	11. siRNA-IMPa2-25 PSF-A488 DAPI IMPa2-A546_aa_TileScan_001 (Stage 27 of 49)	00-3Y6ncpzKTDi2tRwjhm77vC
215		Vesicles Paraspeckle	1	0.000	1.000	13	200000020	200000017	siRNA-IMPa2-25 PSF-A488 IMPa2-A546 DAPI 8C2-siRNA-IMP-a2-a4 V2.00	0	11. siRNA-IMPa2-25 PSF-A488 DAPI IMPa2-A546_aa_TileScan_001 (Stage 27 of 49)	00-3Y6ncpzKTDi2tRwjhm77vC
219		Vesicles Paraspeckle	1	0.000	1.000	13	200000021	200000018	siRNA-IMPa2-25 PSF-A488 IMPa2-A546 DAPI 8C2-siRNA-IMP-a2-a4 V2.00	0	11. siRNA-IMPa2-25 PSF-A488 DAPI IMPa2-A546_aa_TileScan_001 (Stage 27 of 49)	00-3Y6ncpzKTDi2tRwjhm77vC
221		Vesicles Paraspeckle	1	0.000	1.000	13	200000022	200000019	siRNA-IMPa2-25 PSF-A488 IMPa2-A546 DAPI 8C2-siRNA-IMP-a2-a4 V2.00	0	11. siRNA-IMPa2-25 PSF-A488 DAPI IMPa2-A546_aa_TileScan_001 (Stage 27 of 49)	00-3Y6ncpzKTDi2tRwjhm77vC
232		Vesicles Paraspeckle	1	0.000	1.000	13	200000023	200000020	siRNA-IMPa2-25 PSF-A488 IMPa2-A546 DAPI 8C2-siRNA-IMP-a2-a4 V2.00	0	11. siRNA-IMPa2-25 PSF-A488 DAPI IMPa2-A546_aa_TileScan_001 (Stage 27 of 49)	00-3Y6ncpzKTDi2tRwjhm77vC
247		Vesicles Paraspeckle	1	0.000	1.000	13	200000024	200000021	siRNA-IMPa2-25 PSF-A488 IMPa2-A546 DAPI 8C2-siRNA-IMP-a2-a4 V2.00	0	11. siRNA-IMPa2-25 PSF-A488 DAPI IMPa2-A546_aa_TileScan_001 (Stage 27 of 49)	00-3Y6ncpzKTDi2tRwjhm77vC
200		Vesicles Paraspeckle	1	0.000	1.000	13	200000025	200000022	siRNA-IMPa2-25 PSF-A488 IMPa2-A546 DAPI 8C2-siRNA-IMP-a2-a4 V2.00	0	11. siRNA-IMPa2-25 PSF-A488 DAPI IMPa2-A546_aa_TileScan_001 (Stage 27 of 49)	00-3Y6ncpzKTDi2tRwjhm77vC
182		Vesicles Paraspeckle	1	0.000	1.000	13	200000026	200000023	siRNA-IMPa2-25 PSF-A488 IMPa2-A546 DAPI 8C2-siRNA-IMP-a2-a4 V2.00	0	11. siRNA-IMPa2-25 PSF-A488 DAPI IMPa2-A546_aa_TileScan_001 (Stage 27 of 49)	00-3Y6ncpzKTDi2tRwjhm77vC
247		Vesicles Paraspeckle	1	0.000	1.000	13	200000027	200000024	siRNA-IMPa2-25 PSF-A488 IMPa2-A546 DAPI 8C2-siRNA-IMP-a2-a4 V2.00	0	11. siRNA-IMPa2-25 PSF-A488 DAPI IMPa2-A546_aa_TileScan_001 (Stage 27 of 49)	00-3Y6ncpzKTDi2tRwjhm77vC
235		Vesicles Paraspeckle	1	0.000	1.000	13	200000028	200000025	siRNA-IMPa2-25 PSF-A488 IMPa2-A546 DAPI 8C2-siRNA-IMP-a2-a4 V2.00	0	11. siRNA-IMPa2-25 PSF-A488 DAPI IMPa2-A546_aa_TileScan_001 (Stage 27 of 49)	00-3Y6ncpzKTDi2tRwjhm77vC
209		Vesicles Paraspeckle	1	0.000	1.000	15	200000029	200000026	siRNA-IMPa2-25 PSF-A488 IMPa2-A546 DAPI 8C2-siRNA-IMP-a2-a4 V2.00	0	11. siRNA-IMPa2-25 PSF-A488 DAPI IMPa2-A546_aa_TileScan_001 (Stage 27 of 49)	00-3Y6ncpzKTDi2tRwjhm77vC
230		Vesicles Paraspeckle	1	0.000	1.000	15	200000030	200000027	siRNA-IMPa2-25 PSF-A488 IMPa2-A546 DAPI 8C2-siRNA-IMP-a2-a4 V2.00	0	11. siRNA-IMPa2-25 PSF-A488 DAPI IMPa2-A546_aa_TileScan_001 (Stage 27 of 49)	00-3Y6ncpzKTDi2tRwjhm77vC
243		Vesicles Paraspeckle	1	0.000	1.000	15	200000031	200000028	siRNA-IMPa2-25 PSF-A488 IMPa2-A546 DAPI 8C2-siRNA-IMP-a2-a4 V2.00	0	11. siRNA-IMPa2-25 PSF-A488 DAPI IMPa2-A546_aa_TileScan_001 (Stage 27 of 49)	00-3Y6ncpzKTDi2tRwjhm77vC
238		Vesicles Paraspeckle	1	0.000	1.000	15	200000032	200000029	siRNA-IMPa2-25 PSF-A488 IMPa2-A546 DAPI 8C2-siRNA-IMP-a2-a4 V2.00	0	11. siRNA-IMPa2-25 PSF-A488 DAPI IMPa2-A546_aa_TileScan_001 (Stage 27 of 49)	00-3Y6ncpzKTDi2tRwjhm77vC
245		Vesicles Paraspeckle	1	0.000	1.000	15	200000033	200000030	siRNA-IMPa2-25 PSF-A488 IMPa2-A546 DAPI 8C2-siRNA-IMP-a2-a4 V2.00	0	11. siRNA-IMPa2-25 PSF-A488 DAPI IMPa2-A546_aa_TileScan_001 (Stage 27 of 49)	00-3Y6ncpzKTDi2tRwjhm77vC
239		Vesicles Paraspeckle	1	0.000	1.000	15	200000034	200000031	siRNA-IMPa2-25 PSF-A488 IMPa2-A546 DAPI 8C2-siRNA-IMP-a2-a4 V2.00	0	11. siRNA-IMPa2-25 PSF-A488 DAPI IMPa2-A546_aa_TileScan_001 (Stage 27 of 49)	00-3Y6ncpzKTDi2tRwjhm77vC
212		Vesicles Paraspeckle	1	0.000	1.000	15	200000035	200000032	siRNA-IMPa2-25 PSF-A488 IMPa2-A546 DAPI 8C2-siRNA-IMP-a2-a4 V2.00	0	11. siRNA-IMPa2-25 PSF-A488 DAPI IMPa2-A546_aa_TileScan_001 (Stage 27 of 49)	00-3Y6ncpzKTDi2tRwjhm77vC
228		Vesicles Paraspeckle	1	0.000	1.000	20	200000036	200000000	siRNA-IMPa2-25 PSF-A488 IMPa2-A546 DAPI 8C2-siRNA-IMP-a2-a4 V2.00	0	11. siRNA-IMPa2-25 PSF-A488 DAPI IMPa2-A546_ab_TileScan_001 (Stage 28 of 49)	00-8FB4aQMXchBLWZcG5NF9zg
250		Vesicles Paraspeckle	1	0.000	1.000	20	200000037	200000001	siRNA-IMPa2-25 PSF-A488 IMPa2-A546 DAPI 8C2-siRNA-IMP-a2-a4 V2.00	0	11. siRNA-IMPa2-25 PSF-A488 DAPI IMPa2-A546_ab_TileScan_001 (Stage 28 of 49)	00-8FB4aQMXchBLWZcG5NF9zg
232		Vesicles Paraspeckle	1	0.000	1.000	20	200000038	200000002	siRNA-IMPa2-25 PSF-A488 IMPa2-A546 DAPI 8C2-siRNA-IMP-a2-a4 V2.00	0	11. siRNA-IMPa2-25 PSF-A488 DAPI IMPa2-A546_ab_TileScan_001 (Stage 28 of 49)	00-8FB4aQMXchBLWZcG5NF9zg
235		Vesicles Paraspeckle	1	0.000	1.000	20	200000039	200000003	siRNA-IMPa2-25 PSF-A488 IMPa2-A546 DAPI 8C2-siRNA-IMP-a2-a4 V2.00	0	11. siRNA-IMPa2-25 PSF-A488 DAPI IMPa2-A546_ab_TileScan_001 (Stage 28 of 49)	00-8FB4aQMXchBLWZcG5NF9zg
248		Vesicles Paraspeckle	1	0.000	1.000	20	200000040	200000004	siRNA-IMPa2-25 PSF-A488 IMPa2-A546 DAPI 8C2-siRNA-IMP-a2-a4 V2.00	0	11. siRNA-IMPa2-25 PSF-A488 DAPI IMPa2-A546_ab_TileScan_001 (Stage 28 of 49)	00-8FB4aQMXchBLWZcG5NF9zg
216		Vesicles Paraspeckle	1	0.000	1.000	20	200000041	200000005	siRNA-IMPa2-25 PSF-A488 IMPa2-A546 DAPI 8C2-siRNA-IMP-a2-a4 V2.00	0	11. siRNA-IMPa2-25 PSF-A488 DAPI IMPa2-A546_ab_TileScan_001 (Stage 28 of 49)	00-8FB4aQMXchBLWZcG5NF9zg
220		Vesicles Paraspeckle	1	0.000	1.000	20	200000042	200000006	siRNA-IMPa2-25 PSF-A488 IMPa2-A546 DAPI 8C2-siRNA-IMP-a2-a4 V2.00	0	11. siRNA-IMPa2-25 PSF-A488 DAPI IMPa2-A546_ab_TileScan_001 (Stage 28 of 49)	00-8FB4aQMXchBLWZcG5NF9zg
210		Vesicles Paraspeckle	1	0.000	1.000	20	200000043	200000007	siRNA-IMPa2-25 PSF-A488 IMPa2-A546 DAPI 8C2-siRNA-IMP-a2-a4 V2.00	0	11. siRNA-IMPa2-25 PSF-A488 DAPI IMPa2-A546_ab_TileScan_001 (Stage 28 of 49)	00-8FB4aQMXchBLWZcG5NF9zg
239		Vesicles Paraspeckle	1	0.000	1.000	20	200000044	200000008	siRNA-IMPa2-25 PSF-A488 IMPa2-A546 DAPI 8C2-siRNA-IMP-a2-a4 V2.00	0	11. siRNA-IMPa2-25 PSF-A488 DAPI IMPa2-A546_ab_TileScan_001 (Stage 28 of 49)	00-8FB4aQMXchBLWZcG5NF9zg
248		Vesicles Paraspeckle	1	0.000	1.000	20	200000045	200000009	siRNA-IMPa2-25 PSF-A488 IMPa2-A546 DAPI 8C2-siRNA-IMP-a2-a4 V2.00	0	11. siRNA-IMPa2-25 PSF-A488 DAPI IMPa2-A546_ab_TileScan_001 (Stage 28 of 49)	00-8FB4aQMXchBLWZcG5NF9zg
217		Vesicles Paraspeckle	1	0.000	1.000	20	200000046	200000010	siRNA-IMPa2-25 PSF-A488 IMPa2-A546 DAPI 8C2-siRNA-IMP-a2-a4 V2.00	0	11. siRNA-IMPa2-25 PSF-A488 DAPI IMPa2-A546_ab_TileScan_001 (Stage 28 of 49)	00-8FB4aQMXchBLWZcG5NF9zg
233		Vesicles Paraspeckle	1	0.000	1.000	20	200000047	200000011	siRNA-IMPa2-25 PSF-A488 IMPa2-A546 DAPI 8C2-siRNA-IMP-a2-a4 V2.00	0	11. siRNA-IMPa2-25 PSF-A488 DAPI IMPa2-A546_ab_TileScan_001 (Stage 28 of 49)	00-8FB4aQMXchBLWZcG5NF9zg
252		Vesicles Paraspeckle	1	0.000	1.000	20	200000048	200000012	siRNA-IMPa2-25 PSF-A488 IMPa2-A546 DAPI 8C2-siRNA-IMP-a2-a4 V2.00	0	11. siRNA-IMPa2-25 PSF-A488 DAPI IMPa2-A546_ab_TileScan_001 (Stage 28 of 49)	00-8FB4aQMXchBLWZcG5NF9zg
205		Vesicles Paraspeckle	1	0.000	1.000	20	200000049	200000013	siRNA-IMPa2-25 PSF-A488 IMPa2-A546 DAPI 8C2-siRNA-IMP-a2-a4 V2.00	0	11. siRNA-IMPa2-25 PSF-A488 DAPI IMPa2-A546_ab_TileScan_001 (Stage 28 of 49)	00-8FB4aQMXchBLWZcG5NF9zg
229		Vesicles Paraspeckle	1	0.000	1.000	20	200000050	200000014	siRNA-IMPa2-25 PSF-A488 IMPa2-A546 DAPI 8C2-siRNA-IMP-a2-a4 V2.00	0	11. siRNA-IMPa2-25 PSF-A488 DAPI IMPa2-A546_ab_TileScan_001 (Stage 28 of 49)	00-8FB4aQMXchBLWZcG5NF9zg
181		Vesicles Paraspeckle	1	0.000	1.000	22	200000051	200000015	siRNA-IMPa2-25 PSF-A488 IMPa2-A546 DAPI 8C2-siRNA-IMP-a2-a4 V2.00	0	11. siRNA-IMPa2-25 PSF-A488 DAPI IMPa2-A546_ab_TileScan_001 (Stage 28 of 49)	00-8FB4aQMXchBLWZcG5NF9zg
203		Vesicles Paraspeckle	1	0.000	1.000	22	200000052	200000016	siRNA-IMPa2-25 PSF-A488 IMPa2-A546 DAPI 8C2-siRNA-IMP-a2-a4 V2.00	0	11. siRNA-IMPa2-25 PSF-A488 DAPI IMPa2-A546_ab_TileScan_001 (Stage 28 of 49)	00-8FB4aQMXchBLWZcG5NF9zg
223		Vesicles Paraspeckle	1	0.000	1.000	22	200000053	200000017	siRNA-IMPa2-25 PSF-A488 IMPa2-A546 DAPI 8C2-siRNA-IMP-a2-a4 V2.00	0	11. siRNA-IMPa2-25 PSF-A488 DAPI IMPa2-A546_ab_TileScan_001 (Stage 28 of 49)	00-8FB4aQMXchBLWZcG5NF9zg
213		Vesicles Paraspeckle	1	0.000	1.000	22	200000054	200000018	siRNA-IMPa2-25 PSF-A488 IMPa2-A546 DAPI 8C2-siRNA-IMP-a2-a4 V2.00	0	11. siRNA-IMPa2-25 PSF-A488 DAPI IMPa2-A546_ab_TileScan_001 (Stage 28 of 49)	00-8FB4aQMXchBLWZcG5NF9zg
223		Vesicles Paraspeckle	1	0.000	1.000	22	200000055	200000019	siRNA-IMPa2-25 PSF-A488 IMPa2-A546 DAPI 8C2-siRNA-IMP-a2-a4 V2.00	0	11. siRNA-IMPa2-25 PSF-A488 DAPI IMPa2-A546_ab_TileScan_001 (Stage 28 of 49)	00-8FB4aQMXchBLWZcG5NF9zg
178		Vesicles Paraspeckle	1	0.000	1.000	22	200000056	200000020	siRNA-IMPa2-25 PSF-A488 IMPa2-A546 DAPI 8C2-siRNA-IMP-a2-a4 V2.00	0	11. siRNA-IMPa2-25 PSF-A488 DAPI IMPa2-A546_ab_TileScan_001 (Stage 28 of 49)	00-8FB4aQMXchBLWZcG5NF9zg
214		Vesicles Paraspeckle	1	0.000	1.000	22	200000057	200000021	siRNA-IMPa2-25 PSF-A488 IMPa2-A546 DAPI 8C2-siRNA-IMP-a2-a4 V2.00	0	11. siRNA-IMPa2-25 PSF-A488 DAPI IMPa2-A546_ab_TileScan_001 (Stage 28 of 49)	00-8FB4aQMXchBLWZcG5NF9zg
197		Vesicles Paraspeckle	1	0.000	1.000	22	200000058	200000022	siRNA-IMPa2-25 PSF-A488 IMPa2-A546 DAPI 8C2-siRNA-IMP-a2-a4 V2.00	0	11. siRNA-IMPa2-25 PSF-A488 DAPI IMPa2-A546_ab_TileScan_001 (Stage 28 of 49)	00-8FB4aQMXchBLWZcG5NF9zg
221		Vesicles Paraspeckle	1	0.000	1.000	24	200000059	200000023	siRNA-IMPa2-25 PSF-A488 IMPa2-A546 DAPI 8C2-siRNA-IMP-a2-a4 V2.00	0	11. siRNA-IMPa2-25 PSF-A488 DAPI IMPa2-A546_ab_TileScan_001 (Stage 28 of 49)	00-8FB4aQMXchBLWZcG5NF9zg
203		Vesicles Paraspeckle	1	0.000	1.000	25	200000060	200000024	siRNA-IMPa2-25 PSF-A488 IMPa2-A546 DAPI 8C2-siRNA-IMP-a2-a4 V2.00	0	11. siRNA-IMPa2-25 PSF-A488 DAPI IMPa2-A546_ab_TileScan_001 (Stage 28 of 49)	00-8FB4aQMXchBLWZcG5NF9zg
245		Vesicles Paraspeckle	1	0.000	1.000	33	200000061	200000025	siRNA-IMPa2-25 PSF-A488 IMPa2-A546 DAPI 8C2-siRNA-IMP-a2-a4 V2.00	0	11. siRNA-IMPa2-25 PSF-A488 DAPI IMPa2-A546_ab_TileScan_001 (Stage 28 of 49)	00-8FB4aQMXchBLWZcG5NF9zg
175		Vesicles Paraspeckle	1	0.000	1.000	35	200000062	200000000	siRNA-IMPa2-25 PSF-A488 IMPa2-A546 DAPI 8C2-siRNA-IMP-a2-a4 V2.00	0	11. siRNA-IMPa2-25 PSF-A488 DAPI IMPa2-A546_ac_TileScan_001 (Stage 29 of 49)	00-FjbhSLmBsKT9nCxPFQ4Lk
203		Vesicles Paraspeckle	1	0.000	1.000	39	200000063	200000001	siRNA-IMPa2-25 PSF-A488 IMPa2-A546 DAPI 8C2-siRNA-IMP-a2-a4 V2.00	0	11. siRNA-IMPa2-25 PSF-A488 DAPI IMPa2-A546_ac_TileScan_001 (Stage 29 of 49)	00-FjbhSLmBsKT9nCxPFQ4Lk
214		Vesicles Paraspeckle	1	0.000	1.000	40	200000064	200000002	siRNA-IMPa2-25 PSF-A488 IMPa2-A546 DAPI 8C2-siRNA-IMP-a2-a4 V2.00	0	11. siRNA-IMPa2-25 PSF-A488 DAPI IMPa2-A546_ac_TileScan_001 (Stage 29 of 49)	00-FjbhSLmBsKT9nCxPFQ4Lk
219		Vesicles Paraspeckle	1	0.000	1.000	40	200000065	200000003	siRNA-IMPa2-25 PSF-A488 IMPa2-A546 DAPI 8C2-siRNA-IMP-a2-a4 V2.00	0	11. siRNA-IMPa2-25 PSF-A488 DAPI IMPa2-A546_ac_TileScan_001 (Stage 29 of 49)	00-FjbhSLmBsKT9nCxPFQ4Lk
212		Vesicles Paraspeckle	1	0.000	1.000	42	200000066	200000004	siRNA-IMPa2-25 PSF-A488 IMPa2-A546 DAPI 8C2-siRNA-IMP-a2-a4 V2.00	0	11. siRNA-IMPa2-25 PSF-A488 DAPI IMPa2-A546_ac_TileScan_001 (Stage 29 of 49)	00-FjbhSLmBsKT9nCxPFQ4Lk
206		Vesicles Paraspeckle	1	0.000	1.000	42	200000067	200000005	siRNA-IMPa2-25 PSF-A488 IMPa2-A546 DAPI 8C2-siRNA-IMP-a2-a4 V2.00	0	11. siRNA-IMPa2-25 PSF-A488 DAPI IMPa2-A546_ac_TileScan_001 (Stage 29 of 49)	00-FjbhSLmBsKT9nCxPFQ4Lk
214		Vesicles Paraspeckle	1	0.000	1.000	42	200000068	200000006	siRNA-IMPa2-25 PSF-A488 IMPa2-A546 DAPI 8C2-siRNA-IMP-a2-a4 V2.00	0	11. siRNA-IMPa2-25 PSF-A488 DAPI IMPa2-A546_ac_TileScan_001 (Stage 29 of 49)	00-FjbhSLmBsKT9nCxPFQ4Lk
226		Vesicles Paraspeckle	1	0.000	1.000	42	200000069	200000007	siRNA-IMPa2-25 PSF-A488 IMPa2-A546 DAPI 8C2-siRNA-IMP-a2-a4 V2.00	0	11. siRNA-IMPa2-25 PSF-A488 DAPI IMPa2-A546_ac_TileScan_001 (Stage 29 of 49)	00-FjbhSLmBsKT9nCxPFQ4Lk
237		Vesicles Paraspeckle	1	0.000	1.000	42	200000070	200000008	siRNA-IMPa2-25 PSF-A488 IMPa2-A546 DAPI 8C2-siRNA-IMP-a2-a4 V2.00	0	11. siRNA-IMPa2-25 PSF-A488 DAPI IMPa2-A546_ac_TileScan_001 (Stage 29 of 49)	00-FjbhSLmBsKT9nCxPFQ4Lk
201		Vesicles Paraspeckle	1	0.000	1.000	42	200000071	200000009	siRNA-IMPa2-25 PSF-A488 IMPa2-A546 DAPI 8C2-siRNA-IMP-a2-a4 V2.00	0	11. siRNA-IMPa2-25 PSF-A488 DAPI IMPa2-A546_ac_TileScan_001 (Stage 29 of 49)	00-FjbhSLmBsKT9nCxPFQ4Lk
221		Vesicles Paraspeckle	1	0.000	1.000	44	200000072	200000010	siRNA-IMPa2-25 PSF-A488 IMPa2-A546 DAPI 8C2-siRNA-IMP-a2-a4 V2.00	0	11. siRNA-IMPa2-25 PSF-A488 DAPI IMPa2-A546_ac_TileScan_001 (Stage 29 of 49)	00-FjbhSLmBsKT9nCxPFQ4Lk
196		Vesicles Paraspeckle	1	0.000	1.000	45	200000073	200000011	siRNA-IMPa2-25 PSF-A488 IMPa2-A546 DAPI 8C2-siRNA-IMP-a2-a4 V2.00	0	11. siRNA-IMPa2-25 PSF-A488 DAPI IMPa2-A546_ac_TileScan_001 (Stage 29 of 49)	00-FjbhSLmBsKT9nCxPFQ4Lk
184		Vesicles Paraspeckle	1	0.000	1.000	46	200000074	200000012	siRNA-IMPa2-25 PSF-A488 IMPa2-A546 DAPI 8C2-siRNA-IMP-a2-a4 V2.00	0	11. siRNA-IMPa2-25 PSF-A488 DAPI IMPa2-A546_ac_TileScan_001 (Stage 29 of 49)	00-FjbhSLmBsKT9nCxPFQ4Lk
199		Vesicles Paraspeckle	1	0.000	1.000	50	200000075	200000013	siRNA-IMPa2-25 PSF-A488 IMPa2-A546 DAPI 8C2-siRNA-IMP-a2-a4 V2.00	0	11. siRNA-IMPa2-25 PSF-A488 DAPI IMPa2-A546_ac_TileScan_001 (Stage 29 of 49)	00-FjbhSLmBsKT9nCxPFQ4Lk
189		Vesicles Paraspeckle	1	0.000	1.000	50	200000076	200000014	siRNA-IMPa2-25 PSF-A488 IMPa2-A546 DAPI 8C2-siRNA-IMP-a2-a4 V2.00	0	11. siRNA-IMPa2-25 PSF-A488 DAPI IMPa2-A546_ac_TileScan_001 (Stage 29 of 49)	00-FjbhSLmBsKT9nCxPFQ4Lk
200		Vesicles Paraspeckle	1	0.000	1.000	59	200000077	200000000	siRNA-IMPa2-25 PSF-A488 IMPa2-A546 DAPI 8C2-siRNA-IMP-a2-a4 V2.00	0	11. siRNA-IMPa2-25 PSF-A488 DAPI IMPa2-A546_ad_TileScan_001 (Stage 30 of 49)	00-DAjxu6jE3szXPXHXECyeXL
175		Vesicles Paraspeckle	1	0.000	1.000	60	200000078	200000001	siRNA-IMPa2-25 PSF-A488 IMPa2-A546 DAPI 8C2-siRNA-IMP-a2-a4 V2.00	0	11. siRNA-IMPa2-25 PSF-A488 DAPI IMPa2-A546_ad_TileScan_001 (Stage 30 of 49)	00-DAjxu6jE3szXPXHXECyeXL
186		Vesicles Paraspeckle	1	0.000	1.000	60	200000079	200000002	siRNA-IMPa2-25 PSF-A488 IMPa2-A546 DAPI 8C2-siRNA-IMP-a2-a4 V2.00	0	11. siRNA-IMPa2-25 PSF-A488 DAPI IMPa2-A546_ad_TileScan_001 (Stage 30 of 49)	00-DAjxu6jE3szXPXHXECyeXL
184		Vesicles Paraspeckle	1	0.000	1.000	62	200000080	200000003	siRNA-IMPa2-25 PSF-A488 IMPa2-A546 DAPI 8C2-siRNA-IMP-a2-a4 V2.00	0	11. siRNA-IMPa2-25 PSF-A488 DAPI IMPa2-A546_ad_TileScan_001 (Stage 30 of 49)	00-DAjxu6jE3szXPXHXECyeXL
176		Vesicles Paraspeckle	1	0.000	1.000	62	200000081	200000004	siRNA-IMPa2-25 PSF-A488 IMPa2-A546 DAPI 8C2-siRNA-IMP-a2-a4 V2.00	0	11. siRNA-IMPa2-25 PSF-A488 DAPI IMPa2-A546_ad_TileScan_001 (Stage 30 of 49)	00-DAjxu6jE3szXPXHXECyeXL
191		Vesicles Paraspeckle	1	0.000	1.000	64	200000082	200000005	siRNA-IMPa2-25 PSF-A488 IMPa2-A546 DAPI 8C2-siRNA-IMP-a2-a4 V2.00	0	11. siRNA-IMPa2-25 PSF-A488 DAPI IMPa2-A546_ad_TileScan_001 (Stage 30 of 49)	00-DAjxu6jE3szXPXHXECyeXL
188		Vesicles Paraspeckle	1	0.000	1.000	64	200000083	200000006	siRNA-IMPa2-25 PSF-A488 IMPa2-A546 DAPI 8C2-siRNA-IMP-a2-a4 V2.00	0	11. siRNA-IMPa2-25 PSF-A488 DAPI IMPa2-A546_ad_TileScan_001 (Stage 30 of 49)	00-DAjxu6jE3szXPXHXECyeXL
206		Vesicles Paraspeckle	1	0.000	1.000	71	200000084	200000007	siRNA-IMPa2-25 PSF-A488 IMPa2-A546 DAPI 8C2-siRNA-IMP-a2-a4 V2.00	0	11. siRNA-IMPa2-25 PSF-A488 DAPI IMPa2-A546_ad_TileScan_001 (Stage 30 of 49)	00-DAjxu6jE3szXPXHXECyeXL
204		Vesicles Paraspeckle	1	0.000	1.000	71	200000085	200000008	siRNA-IMPa2-25 PSF-A488 IMPa2-A546 DAPI 8C2-siRNA-IMP-a2-a4 V2.00	0	11. siRNA-IMPa2-25 PSF-A488 DAPI IMPa2-A546_ad_TileScan_001 (Stage 30 of 49)	00-DAjxu6jE3szXPXHXECyeXL
200		Vesicles Paraspeckle	1	0.000	1.000	72	200000086	200000009	siRNA-IMPa2-25 PSF-A488 IMPa2-A546 DAPI 8C2-siRNA-IMP-a2-a4 V2.00	0	11. siRNA-IMPa2-25 PSF-A488 DAPI IMPa2-A546_ad_TileScan_001 (Stage 30 of 49)	00-DAjxu6jE3szXPXHXECyeXL
231		Vesicles Paraspeckle	1	0.000	1.000	72	200000087	200000010	siRNA-IMPa2-25 PSF-A488 IMPa2-A546 DAPI 8C2-siRNA-IMP-a2-a4 V2.00	0	11. siRNA-IMPa2-25 PSF-A488 DAPI IMPa2-A546_ad_TileScan_001 (Stage 30 of 49)	00-DAjxu6jE3szXPXHXECyeXL
224		Vesicles Paraspeckle	1	0.000	1.000	72	200000088	200000011	siRNA-IMPa2-25 PSF-A488 IMPa2-A546 DAPI 8C2-siRNA-IMP-a2-a4 V2.00	0	11. siRNA-IMPa2-25 PSF-A488 DAPI IMPa2-A546_ad_TileScan_001 (Stage 30 of 49)	00-DAjxu6jE3szXPXHXECyeXL
252		Vesicles Paraspeckle	1	0.000	1.000	75	200000089	200000012	siRNA-IMPa2-25 PSF-A488 IMPa2-A546 DAPI 8C2-siRNA-IMP-a2-a4 V2.00	0	11. siRNA-IMPa2-25 PSF-A488 DAPI IMPa2-A546_ad_TileScan_001 (Stage 30 of 49)	00-DAjxu6jE3szXPXHXECyeXL
252		Vesicles Paraspeckle	1	0.000	1.000	75	200000090	200000013	siRNA-IMPa2-25 PSF-A488 IMPa2-A546 DAPI 8C2-siRNA-IMP-a2-a4 V2.00	0	11. siRNA-IMPa2-25 PSF-A488 DAPI IMPa2-A546_ad_TileScan_001 (Stage 30 of 49)	00-DAjxu6jE3szXPXHXECyeXL
207		Vesicles Paraspeckle	1	0.000	1.000	75	200000091	200000014	siRNA-IMPa2-25 PSF-A488 IMPa2-A546 DAPI 8C2-siRNA-IMP-a2-a4 V2.00	0	11. siRNA-IMPa2-25 PSF-A488 DAPI IMPa2-A546_ad_TileScan_001 (Stage 30 of 49)	00-DAjxu6jE3szXPXHXECyeXL
246		Vesicles Paraspeckle	1	0.000	1.000	75	200000092	200000015	siRNA-IMPa2-25 PSF-A488 IMPa2-A546 DAPI 8C2-siRNA-IMP-a2-a4 V2.00	0	11. siRNA-IMPa2-25 PSF-A488 DAPI IMPa2-A546_ad_TileScan_001 (Stage 30 of 49)	00-DAjxu6jE3szXPXHXECyeXL
222		Vesicles Paraspeckle	1	0.000	1.000	77	200000093	200000016	siRNA-IMPa2-25 PSF-A488 IMPa2-A546 DAPI 8C2-siRNA-IMP-a2-a4 V2.00	0	11. siRNA-IMPa2-25 PSF-A488 DAPI IMPa2-A546_ad_TileScan_001 (Stage 30 of 49)	00-DAjxu6jE3szXPXHXECyeXL
197		Vesicles Paraspeckle	1	0.000	1.000	77	200000094	200000017	siRNA-IMPa2-25 PSF-A488 IMPa2-A546 DAPI 8C2-siRNA-IMP-a2-a4 V2.00	0	11. siRNA-IMPa2-25 PSF-A488 DAPI IMPa2-A546_ad_TileScan_001 (Stage 30 of 49)	00-DAjxu6jE3szXPXHXECyeXL
221		Vesicles Paraspeckle	1	0.000	1.000	77	200000095	200000018	siRNA-IMPa2-25 PSF-A488 IMPa2-A546 DAPI 8C2-siRNA-IMP-a2-a4 V2.00	0	11. siRNA-IMPa2-25 PSF-A488 DAPI IMPa2-A546_ad_TileScan_001 (Stage 30 of 49)	00-DAjxu6jE3szXPXHXECyeXL
179		Vesicles Paraspeckle	1	0.000	1.000	78	200000096	200000019	siRNA-IMPa2-25 PSF-A488 IMPa2-A546 DAPI 8C2-siRNA-IMP-a2-a4 V2.00	0	11. siRNA-IMPa2-25 PSF-A488 DAPI IMPa2-A546_ad_TileScan_001 (Stage 30 of 49)	00-DAjxu6jE3szXPXHXECyeXL
205		Vesicles Paraspeckle	1	0.000	1.000	78	200000097	200000020	siRNA-IMPa2-25 PSF-A488 IMPa2-A546 DAPI 8C2-siRNA-IMP-a2-a4 V2.00	0	11. siRNA-IMPa2-25 PSF-A488 DAPI IMPa2-A546_ad_TileScan_001 (Stage 30 of 49)	00-DAjxu6jE3szXPXHXECyeXL
205		Vesicles Paraspeckle	1	0.000	1.000	82	200000098	200000021	siRNA-IMPa2-25 PSF-A488 IMPa2-A546 DAPI 8C2-siRNA-IMP-a2-a4 V2.00	0	11. siRNA-IMPa2-25 PSF-A488 DAPI IMPa2-A546_ad_TileScan_001 (Stage 30 of 49)	00-DAjxu6jE3szXPXHXECyeXL
248		Vesicles Paraspeckle	1	0.000	1.000	82	200000099	200000022	siRNA-IMPa2-25 PSF-A488 IMPa2-A546 DAPI 8C2-siRNA-IMP-a2-a4 V2.00	0	11. siRNA-IMPa2-25 PSF-A488 DAPI IMPa2-A546_ad_TileScan_001 (Stage 30 of 49)	00-DAjxu6jE3szXPXHXECyeXL
184		Vesicles Paraspeckle	1	0.000	1.000	82	200000100	200000023	siRNA-IMPa2-25 PSF-A488 IMPa2-A546 DAPI 8C2-siRNA-IMP-a2-a4 V2.00	0	11. siRNA-IMPa2-25 PSF-A488 DAPI IMPa2-A546_ad_TileScan_001 (Stage 30 of 49)	00-DAjxu6jE3szXPXHXECyeXL
237		Vesicles Paraspeckle	1	0.000	1.000	82	200000101	200000024	siRNA-IMPa2-25 PSF-A488 IMPa2-A546 DAPI 8C2-siRNA-IMP-a2-a4 V2.00	0	11. siRNA-IMPa2-25 PSF-A488 DAPI IMPa2-A546_ad_TileScan_001 (Stage 30 of 49)	00-DAjxu6jE3szXPXHXECyeXL
208		Vesicles Paraspeckle	1	0.000	1.000	86	200000102	200000000	siRNA-IMPa2-25 PSF-A488 IMPa2-A546 DAPI 8C2-siRNA-IMP-a2-a4 V2.00	0	11. siRNA-IMPa2-25 PSF-A488 DAPI IMPa2-A546_ae_TileScan_001 (Stage 31 of 49)	00-eQLbgsRX6MGP49hyJYgZki
208		Vesicles Paraspeckle	1	0.000	1.000	87	200000103	200000001	siRNA-IMPa2-25 PSF-A488 IMPa2-A546 DAPI 8C2-siRNA-IMP-a2-a4 V2.00	0	11. siRNA-IMPa2-25 PSF-A488 DAPI IMPa2-A546_ae_TileScan_001 (Stage 31 of 49)	00-eQLbgsRX6MGP49hyJYgZki
234		Vesicles Paraspeckle	1	0.000	1.000	87	200000104	200000002	siRNA-IMPa2-25 PSF-A488 IMPa2-A546 DAPI 8C2-siRNA-IMP-a2-a4 V2.00	0	11. siRNA-IMPa2-25 PSF-A488 DAPI IMPa2-A546_ae_TileScan_001 (Stage 31 of 49)	00-eQLbgsRX6MGP49hyJYgZki
235		Vesicles Paraspeckle	1	0.000	1.000	87	200000105	200000003	siRNA-IMPa2-25 PSF-A488 IMPa2-A546 DAPI 8C2-siRNA-IMP-a2-a4 V2.00	0	11. siRNA-IMPa2-25 PSF-A488 DAPI IMPa2-A546_ae_TileScan_001 (Stage 31 of 49)	00-eQLbgsRX6MGP49hyJYgZki
231		Vesicles Paraspeckle	1	0.000	1.000	87	200000106	200000004	siRNA-IMPa2-25 PSF-A488 IMPa2-A546 DAPI 8C2-siRNA-IMP-a2-a4 V2.00	0	11. siRNA-IMPa2-25 PSF-A488 DAPI IMPa2-A546_ae_TileScan_001 (Stage 31 of 49)	00-eQLbgsRX6MGP49hyJYgZki
234		Vesicles Paraspeckle	1	0.000	1.000	87	200000107	200000005	siRNA-IMPa2-25 PSF-A488 IMPa2-A546 DAPI 8C2-siRNA-IMP-a2-a4 V2.00	0	11. siRNA-IMPa2-25 PSF-A488 DAPI IMPa2-A546_ae_TileScan_001 (Stage 31 of 49)	00-eQLbgsRX6MGP49hyJYgZki
195		Vesicles Paraspeckle	1	0.000	1.000	88	200000108	200000006	siRNA-IMPa2-25 PSF-A488 IMPa2-A546 DAPI 8C2-siRNA-IMP-a2-a4 V2.00	0	11. siRNA-IMPa2-25 PSF-A488 DAPI IMPa2-A546_ae_TileScan_001 (Stage 31 of 49)	00-eQLbgsRX6MGP49hyJYgZki
221		Vesicles Paraspeckle	1	0.000	1.000	91	200000109	200000007	siRNA-IMPa2-25 PSF-A488 IMPa2-A546 DAPI 8C2-siRNA-IMP-a2-a4 V2.00	0	11. siRNA-IMPa2-25 PSF-A488 DAPI IMPa2-A546_ae_TileScan_001 (Stage 31 of 49)	00-eQLbgsRX6MGP49hyJYgZki
199		Vesicles Paraspeckle	1	0.000	1.000	96	200000110	200000008	siRNA-IMPa2-25 PSF-A488 IMPa2-A546 DAPI 8C2-siRNA-IMP-a2-a4 V2.00	0	11. siRNA-IMPa2-25 PSF-A488 DAPI IMPa2-A546_ae_TileScan_001 (Stage 31 of 49)	00-eQLbgsRX6MGP49hyJYgZki
158		Vesicles Paraspeckle	1	0.000	1.000	107	200000111	200000000	siRNA-IMPa2-25 PSF-A488 IMPa2-A546 DAPI 8C2-siRNA-IMP-a2-a4 V2.00	0	11. siRNA-IMPa2-25 PSF-A488 DAPI IMPa2-A546_ag_TileScan_001 (Stage 33 of 49)	00-BqEhSgGYdgxQjcGRvHdAxR
196		Vesicles Paraspeckle	1	0.000	1.000	107	200000112	200000001	siRNA-IMPa2-25 PSF-A488 IMPa2-A546 DAPI 8C2-siRNA-IMP-a2-a4 V2.00	0	11. siRNA-IMPa2-25 PSF-A488 DAPI IMPa2-A546_ag_TileScan_001 (Stage 33 of 49)	00-BqEhSgGYdgxQjcGRvHdAxR
198		Vesicles Paraspeckle	1	0.000	1.000	109	200000113	200000002	siRNA-IMPa2-25 PSF-A488 IMPa2-A546 DAPI 8C2-siRNA-IMP-a2-a4 V2.00	0	11. siRNA-IMPa2-25 PSF-A488 DAPI IMPa2-A546_ag_TileScan_001 (Stage 33 of 49)	00-BqEhSgGYdgxQjcGRvHdAxR
182		Vesicles Paraspeckle	1	0.000	1.000	111	200000114	200000003	siRNA-IMPa2-25 PSF-A488 IMPa2-A546 DAPI 8C2-siRNA-IMP-a2-a4 V2.00	0	11. siRNA-IMPa2-25 PSF-A488 DAPI IMPa2-A546_ag_TileScan_001 (Stage 33 of 49)	00-BqEhSgGYdgxQjcGRvHdAxR
211		Vesicles Paraspeckle	1	0.000	1.000	112	200000115	200000004	siRNA-IMPa2-25 PSF-A488 IMPa2-A546 DAPI 8C2-siRNA-IMP-a2-a4 V2.00	0	11. siRNA-IMPa2-25 PSF-A488 DAPI IMPa2-A546_ag_TileScan_001 (Stage 33 of 49)	00-BqEhSgGYdgxQjcGRvHdAxR
202		Vesicles Paraspeckle	1	0.000	1.000	112	200000116	200000005	siRNA-IMPa2-25 PSF-A488 IMPa2-A546 DAPI 8C2-siRNA-IMP-a2-a4 V2.00	0	11. siRNA-IMPa2-25 PSF-A488 DAPI IMPa2-A546_ag_TileScan_001 (Stage 33 of 49)	00-BqEhSgGYdgxQjcGRvHdAxR
178		Vesicles Paraspeckle	1	0.000	1.000	113	200000117	200000006	siRNA-IMPa2-25 PSF-A488 IMPa2-A546 DAPI 8C2-siRNA-IMP-a2-a4 V2.00	0	11. siRNA-IMPa2-25 PSF-A488 DAPI IMPa2-A546_ag_TileScan_001 (Stage 33 of 49)	00-BqEhSgGYdgxQjcGRvHdAxR
152		Vesicles Paraspeckle	1	0.000	1.000	113	200000118	200000007	siRNA-IMPa2-25 PSF-A488 IMPa2-A546 DAPI 8C2-siRNA-IMP-a2-a4 V2.00	0	11. siRNA-IMPa2-25 PSF-A488 DAPI IMPa2-A546_ag_TileScan_001 (Stage 33 of 49)	00-BqEhSgGYdgxQjcGRvHdAxR
209		Vesicles Paraspeckle	1	0.000	1.000	113	200000119	200000008	siRNA-IMPa2-25 PSF-A488 IMPa2-A546 DAPI 8C2-siRNA-IMP-a2-a4 V2.00	0	11. siRNA-IMPa2-25 PSF-A488 DAPI IMPa2-A546_ag_TileScan_001 (Stage 33 of 49)	00-BqEhSgGYdgxQjcGRvHdAxR
167		Vesicles Paraspeckle	1	0.000	1.000	113	200000120	200000009	siRNA-IMPa2-25 PSF-A488 IMPa2-A546 DAPI 8C2-siRNA-IMP-a2-a4 V2.00	0	11. siRNA-IMPa2-25 PSF-A488 DAPI IMPa2-A546_ag_TileScan_001 (Stage 33 of 49)	00-BqEhSgGYdgxQjcGRvHdAxR
212		Vesicles Paraspeckle	1	0.000	1.000	113	200000121	200000010	siRNA-IMPa2-25 PSF-A488 IMPa2-A546 DAPI 8C2-siRNA-IMP-a2-a4 V2.00	0	11. siRNA-IMPa2-25 PSF-A488 DAPI IMPa2-A546_ag_TileScan_001 (Stage 33 of 49)	00-BqEhSgGYdgxQjcGRvHdAxR
233		Vesicles Paraspeckle	1	0.000	1.000	113	200000122	200000011	siRNA-IMPa2-25 PSF-A488 IMPa2-A546 DAPI 8C2-siRNA-IMP-a2-a4 V2.00	0	11. siRNA-IMPa2-25 PSF-A488 DAPI IMPa2-A546_ag_TileScan_001 (Stage 33 of 49)	00-BqEhSgGYdgxQjcGRvHdAxR
211		Vesicles Paraspeckle	1	0.000	1.000	115	200000123	200000000	siRNA-IMPa2-25 PSF-A488 IMPa2-A546 DAPI 8C2-siRNA-IMP-a2-a4 V2.00	0	11. siRNA-IMPa2-25 PSF-A488 DAPI IMPa2-A546_ah_TileScan_001 (Stage 34 of 49)	00-fivyVqZ469DVmDrQUF5FzF
210		Vesicles Paraspeckle	1	0.000	1.000	115	200000124	200000001	siRNA-IMPa2-25 PSF-A488 IMPa2-A546 DAPI 8C2-siRNA-IMP-a2-a4 V2.00	0	11. siRNA-IMPa2-25 PSF-A488 DAPI IMPa2-A546_ah_TileScan_001 (Stage 34 of 49)	00-fivyVqZ469DVmDrQUF5FzF
242		Vesicles Paraspeckle	1	0.000	1.000	119	200000125	200000002	siRNA-IMPa2-25 PSF-A488 IMPa2-A546 DAPI 8C2-siRNA-IMP-a2-a4 V2.00	0	11. siRNA-IMPa2-25 PSF-A488 DAPI IMPa2-A546_ah_TileScan_001 (Stage 34 of 49)	00-fivyVqZ469DVmDrQUF5FzF
245		Vesicles Paraspeckle	1	0.000	1.000	119	200000126	200000003	siRNA-IMPa2-25 PSF-A488 IMPa2-A546 DAPI 8C2-siRNA-IMP-a2-a4 V2.00	0	11. siRNA-IMPa2-25 PSF-A488 DAPI IMPa2-A546_ah_TileScan_001 (Stage 34 of 49)	00-fivyVqZ469DVmDrQUF5FzF
214		Vesicles Paraspeckle	1	0.000	1.000	119	200000127	200000004	siRNA-IMPa2-25 PSF-A488 IMPa2-A546 DAPI 8C2-siRNA-IMP-a2-a4 V2.00	0	11. siRNA-IMPa2-25 PSF-A488 DAPI IMPa2-A546_ah_TileScan_001 (Stage 34 of 49)	00-fivyVqZ469DVmDrQUF5FzF
249		Vesicles Paraspeckle	1	0.000	1.000	119	200000128	200000005	siRNA-IMPa2-25 PSF-A488 IMPa2-A546 DAPI 8C2-siRNA-IMP-a2-a4 V2.00	0	11. siRNA-IMPa2-25 PSF-A488 DAPI IMPa2-A546_ah_TileScan_001 (Stage 34 of 49)	00-fivyVqZ469DVmDrQUF5FzF
255		Vesicles Paraspeckle	1	0.000	1.000	119	200000129	200000006	siRNA-IMPa2-25 PSF-A488 IMPa2-A546 DAPI 8C2-siRNA-IMP-a2-a4 V2.00	0	11. siRNA-IMPa2-25 PSF-A488 DAPI IMPa2-A546_ah_TileScan_001 (Stage 34 of 49)	00-fivyVqZ469DVmDrQUF5FzF
242		Vesicles Paraspeckle	1	0.000	1.000	119	200000130	200000007	siRNA-IMPa2-25 PSF-A488 IMPa2-A546 DAPI 8C2-siRNA-IMP-a2-a4 V2.00	0	11. siRNA-IMPa2-25 PSF-A488 DAPI IMPa2-A546_ah_TileScan_001 (Stage 34 of 49)	00-fivyVqZ469DVmDrQUF5FzF
232		Vesicles Paraspeckle	1	0.000	1.000	119	200000131	200000008	siRNA-IMPa2-25 PSF-A488 IMPa2-A546 DAPI 8C2-siRNA-IMP-a2-a4 V2.00	0	11. siRNA-IMPa2-25 PSF-A488 DAPI IMPa2-A546_ah_TileScan_001 (Stage 34 of 49)	00-fivyVqZ469DVmDrQUF5FzF
196		Vesicles Paraspeckle	1	0.000	1.000	119	200000132	200000009	siRNA-IMPa2-25 PSF-A488 IMPa2-A546 DAPI 8C2-siRNA-IMP-a2-a4 V2.00	0	11. siRNA-IMPa2-25 PSF-A488 DAPI IMPa2-A546_ah_TileScan_001 (Stage 34 of 49)	00-fivyVqZ469DVmDrQUF5FzF
212		Vesicles Paraspeckle	1	0.000	1.000	120	200000133	200000010	siRNA-IMPa2-25 PSF-A488 IMPa2-A546 DAPI 8C2-siRNA-IMP-a2-a4 V2.00	0	11. siRNA-IMPa2-25 PSF-A488 DAPI IMPa2-A546_ah_TileScan_001 (Stage 34 of 49)	00-fivyVqZ469DVmDrQUF5FzF
198		Vesicles Paraspeckle	1	0.000	1.000	120	200000134	200000011	siRNA-IMPa2-25 PSF-A488 IMPa2-A546 DAPI 8C2-siRNA-IMP-a2-a4 V2.00	0	11. siRNA-IMPa2-25 PSF-A488 DAPI IMPa2-A546_ah_TileScan_001 (Stage 34 of 49)	00-fivyVqZ469DVmDrQUF5FzF
183		Vesicles Paraspeckle	1	0.000	1.000	120	200000135	200000012	siRNA-IMPa2-25 PSF-A488 IMPa2-A546 DAPI 8C2-siRNA-IMP-a2-a4 V2.00	0	11. siRNA-IMPa2-25 PSF-A488 DAPI IMPa2-A546_ah_TileScan_001 (Stage 34 of 49)	00-fivyVqZ469DVmDrQUF5FzF
255		Vesicles Paraspeckle	1	0.000	1.000	121	200000136	200000013	siRNA-IMPa2-25 PSF-A488 IMPa2-A546 DAPI 8C2-siRNA-IMP-a2-a4 V2.00	0	11. siRNA-IMPa2-25 PSF-A488 DAPI IMPa2-A546_ah_TileScan_001 (Stage 34 of 49)	00-fivyVqZ469DVmDrQUF5FzF
254		Vesicles Paraspeckle	1	0.000	1.000	121	200000137	200000014	siRNA-IMPa2-25 PSF-A488 IMPa2-A546 DAPI 8C2-siRNA-IMP-a2-a4 V2.00	0	11. siRNA-IMPa2-25 PSF-A488 DAPI IMPa2-A546_ah_TileScan_001 (Stage 34 of 49)	00-fivyVqZ469DVmDrQUF5FzF
242		Vesicles Paraspeckle	1	0.000	1.000	121	200000138	200000015	siRNA-IMPa2-25 PSF-A488 IMPa2-A546 DAPI 8C2-siRNA-IMP-a2-a4 V2.00	0	11. siRNA-IMPa2-25 PSF-A488 DAPI IMPa2-A546_ah_TileScan_001 (Stage 34 of 49)	00-fivyVqZ469DVmDrQUF5FzF
255		Vesicles Paraspeckle	1	0.000	1.000	121	200000139	200000016	siRNA-IMPa2-25 PSF-A488 IMPa2-A546 DAPI 8C2-siRNA-IMP-a2-a4 V2.00	0	11. siRNA-IMPa2-25 PSF-A488 DAPI IMPa2-A546_ah_TileScan_001 (Stage 34 of 49)	00-fivyVqZ469DVmDrQUF5FzF
228		Vesicles Paraspeckle	1	0.000	1.000	121	200000140	200000017	siRNA-IMPa2-25 PSF-A488 IMPa2-A546 DAPI 8C2-siRNA-IMP-a2-a4 V2.00	0	11. siRNA-IMPa2-25 PSF-A488 DAPI IMPa2-A546_ah_TileScan_001 (Stage 34 of 49)	00-fivyVqZ469DVmDrQUF5FzF
224		Vesicles Paraspeckle	1	0.000	1.000	123	200000141	200000018	siRNA-IMPa2-25 PSF-A488 IMPa2-A546 DAPI 8C2-siRNA-IMP-a2-a4 V2.00	0	11. siRNA-IMPa2-25 PSF-A488 DAPI IMPa2-A546_ah_TileScan_001 (Stage 34 of 49)	00-fivyVqZ469DVmDrQUF5FzF
216		Vesicles Paraspeckle	1	0.000	1.000	123	200000142	200000019	siRNA-IMPa2-25 PSF-A488 IMPa2-A546 DAPI 8C2-siRNA-IMP-a2-a4 V2.00	0	11. siRNA-IMPa2-25 PSF-A488 DAPI IMPa2-A546_ah_TileScan_001 (Stage 34 of 49)	00-fivyVqZ469DVmDrQUF5FzF
209		Vesicles Paraspeckle	1	0.000	1.000	124	200000143	200000020	siRNA-IMPa2-25 PSF-A488 IMPa2-A546 DAPI 8C2-siRNA-IMP-a2-a4 V2.00	0	11. siRNA-IMPa2-25 PSF-A488 DAPI IMPa2-A546_ah_TileScan_001 (Stage 34 of 49)	00-fivyVqZ469DVmDrQUF5FzF
216		Vesicles Paraspeckle	1	0.000	1.000	124	200000144	200000021	siRNA-IMPa2-25 PSF-A488 IMPa2-A546 DAPI 8C2-siRNA-IMP-a2-a4 V2.00	0	11. siRNA-IMPa2-25 PSF-A488 DAPI IMPa2-A546_ah_TileScan_001 (Stage 34 of 49)	00-fivyVqZ469DVmDrQUF5FzF
207		Vesicles Paraspeckle	1	0.000	1.000	124	200000145	200000022	siRNA-IMPa2-25 PSF-A488 IMPa2-A546 DAPI 8C2-siRNA-IMP-a2-a4 V2.00	0	11. siRNA-IMPa2-25 PSF-A488 DAPI IMPa2-A546_ah_TileScan_001 (Stage 34 of 49)	00-fivyVqZ469DVmDrQUF5FzF
198		Vesicles Paraspeckle	1	0.000	1.000	125	200000146	200000023	siRNA-IMPa2-25 PSF-A488 IMPa2-A546 DAPI 8C2-siRNA-IMP-a2-a4 V2.00	0	11. siRNA-IMPa2-25 PSF-A488 DAPI IMPa2-A546_ah_TileScan_001 (Stage 34 of 49)	00-fivyVqZ469DVmDrQUF5FzF
206		Vesicles Paraspeckle	1	0.000	1.000	125	200000147	200000024	siRNA-IMPa2-25 PSF-A488 IMPa2-A546 DAPI 8C2-siRNA-IMP-a2-a4 V2.00	0	11. siRNA-IMPa2-25 PSF-A488 DAPI IMPa2-A546_ah_TileScan_001 (Stage 34 of 49)	00-fivyVqZ469DVmDrQUF5FzF
218		Vesicles Paraspeckle	1	0.000	1.000	126	200000148	200000025	siRNA-IMPa2-25 PSF-A488 IMPa2-A546 DAPI 8C2-siRNA-IMP-a2-a4 V2.00	0	11. siRNA-IMPa2-25 PSF-A488 DAPI IMPa2-A546_ah_TileScan_001 (Stage 34 of 49)	00-fivyVqZ469DVmDrQUF5FzF
208		Vesicles Paraspeckle	1	0.000	1.000	126	200000149	200000026	siRNA-IMPa2-25 PSF-A488 IMPa2-A546 DAPI 8C2-siRNA-IMP-a2-a4 V2.00	0	11. siRNA-IMPa2-25 PSF-A488 DAPI IMPa2-A546_ah_TileScan_001 (Stage 34 of 49)	00-fivyVqZ469DVmDrQUF5FzF
251		Vesicles Paraspeckle	1	0.000	1.000	126	200000150	200000027	siRNA-IMPa2-25 PSF-A488 IMPa2-A546 DAPI 8C2-siRNA-IMP-a2-a4 V2.00	0	11. siRNA-IMPa2-25 PSF-A488 DAPI IMPa2-A546_ah_TileScan_001 (Stage 34 of 49)	00-fivyVqZ469DVmDrQUF5FzF
255		Vesicles Paraspeckle	1	0.000	1.000	126	200000151	200000028	siRNA-IMPa2-25 PSF-A488 IMPa2-A546 DAPI 8C2-siRNA-IMP-a2-a4 V2.00	0	11. siRNA-IMPa2-25 PSF-A488 DAPI IMPa2-A546_ah_TileScan_001 (Stage 34 of 49)	00-fivyVqZ469DVmDrQUF5FzF
226		Vesicles Paraspeckle	1	0.000	1.000	126	200000152	200000029	siRNA-IMPa2-25 PSF-A488 IMPa2-A546 DAPI 8C2-siRNA-IMP-a2-a4 V2.00	0	11. siRNA-IMPa2-25 PSF-A488 DAPI IMPa2-A546_ah_TileScan_001 (Stage 34 of 49)	00-fivyVqZ469DVmDrQUF5FzF
220		Vesicles Paraspeckle	1	0.000	1.000	127	200000153	200000030	siRNA-IMPa2-25 PSF-A488 IMPa2-A546 DAPI 8C2-siRNA-IMP-a2-a4 V2.00	0	11. siRNA-IMPa2-25 PSF-A488 DAPI IMPa2-A546_ah_TileScan_001 (Stage 34 of 49)	00-fivyVqZ469DVmDrQUF5FzF
230		Vesicles Paraspeckle	1	0.000	1.000	127	200000154	200000031	siRNA-IMPa2-25 PSF-A488 IMPa2-A546 DAPI 8C2-siRNA-IMP-a2-a4 V2.00	0	11. siRNA-IMPa2-25 PSF-A488 DAPI IMPa2-A546_ah_TileScan_001 (Stage 34 of 49)	00-fivyVqZ469DVmDrQUF5FzF
234		Vesicles Paraspeckle	1	0.000	1.000	127	200000155	200000032	siRNA-IMPa2-25 PSF-A488 IMPa2-A546 DAPI 8C2-siRNA-IMP-a2-a4 V2.00	0	11. siRNA-IMPa2-25 PSF-A488 DAPI IMPa2-A546_ah_TileScan_001 (Stage 34 of 49)	00-fivyVqZ469DVmDrQUF5FzF
229		Vesicles Paraspeckle	1	0.000	1.000	127	200000156	200000033	siRNA-IMPa2-25 PSF-A488 IMPa2-A546 DAPI 8C2-siRNA-IMP-a2-a4 V2.00	0	11. siRNA-IMPa2-25 PSF-A488 DAPI IMPa2-A546_ah_TileScan_001 (Stage 34 of 49)	00-fivyVqZ469DVmDrQUF5FzF
203		Vesicles Paraspeckle	1	0.000	1.000	129	200000157	200000034	siRNA-IMPa2-25 PSF-A488 IMPa2-A546 DAPI 8C2-siRNA-IMP-a2-a4 V2.00	0	11. siRNA-IMPa2-25 PSF-A488 DAPI IMPa2-A546_ah_TileScan_001 (Stage 34 of 49)	00-fivyVqZ469DVmDrQUF5FzF
228		Vesicles Paraspeckle	1	0.000	1.000	129	200000158	200000035	siRNA-IMPa2-25 PSF-A488 IMPa2-A546 DAPI 8C2-siRNA-IMP-a2-a4 V2.00	0	11. siRNA-IMPa2-25 PSF-A488 DAPI IMPa2-A546_ah_TileScan_001 (Stage 34 of 49)	00-fivyVqZ469DVmDrQUF5FzF
196		Vesicles Paraspeckle	1	0.000	1.000	131	200000159	200000036	siRNA-IMPa2-25 PSF-A488 IMPa2-A546 DAPI 8C2-siRNA-IMP-a2-a4 V2.00	0	11. siRNA-IMPa2-25 PSF-A488 DAPI IMPa2-A546_ah_TileScan_001 (Stage 34 of 49)	00-fivyVqZ469DVmDrQUF5FzF
207		Vesicles Paraspeckle	1	0.000	1.000	132	200000160	200000037	siRNA-IMPa2-25 PSF-A488 IMPa2-A546 DAPI 8C2-siRNA-IMP-a2-a4 V2.00	0	11. siRNA-IMPa2-25 PSF-A488 DAPI IMPa2-A546_ah_TileScan_001 (Stage 34 of 49)	00-fivyVqZ469DVmDrQUF5FzF
204		Vesicles Paraspeckle	1	0.000	1.000	132	200000161	200000038	siRNA-IMPa2-25 PSF-A488 IMPa2-A546 DAPI 8C2-siRNA-IMP-a2-a4 V2.00	0	11. siRNA-IMPa2-25 PSF-A488 DAPI IMPa2-A546_ah_TileScan_001 (Stage 34 of 49)	00-fivyVqZ469DVmDrQUF5FzF
224		Vesicles Paraspeckle	1	0.000	1.000	132	200000162	200000039	siRNA-IMPa2-25 PSF-A488 IMPa2-A546 DAPI 8C2-siRNA-IMP-a2-a4 V2.00	0	11. siRNA-IMPa2-25 PSF-A488 DAPI IMPa2-A546_ah_TileScan_001 (Stage 34 of 49)	00-fivyVqZ469DVmDrQUF5FzF
223		Vesicles Paraspeckle	1	0.000	1.000	134	200000163	200000040	siRNA-IMPa2-25 PSF-A488 IMPa2-A546 DAPI 8C2-siRNA-IMP-a2-a4 V2.00	0	11. siRNA-IMPa2-25 PSF-A488 DAPI IMPa2-A546_ah_TileScan_001 (Stage 34 of 49)	00-fivyVqZ469DVmDrQUF5FzF
234		Vesicles Paraspeckle	1	0.000	1.000	135	200000164	200000041	siRNA-IMPa2-25 PSF-A488 IMPa2-A546 DAPI 8C2-siRNA-IMP-a2-a4 V2.00	0	11. siRNA-IMPa2-25 PSF-A488 DAPI IMPa2-A546_ah_TileScan_001 (Stage 34 of 49)	00-fivyVqZ469DVmDrQUF5FzF
255		Vesicles Paraspeckle	1	0.000	1.000	135	200000165	200000042	siRNA-IMPa2-25 PSF-A488 IMPa2-A546 DAPI 8C2-siRNA-IMP-a2-a4 V2.00	0	11. siRNA-IMPa2-25 PSF-A488 DAPI IMPa2-A546_ah_TileScan_001 (Stage 34 of 49)	00-fivyVqZ469DVmDrQUF5FzF
243		Vesicles Paraspeckle	1	0.000	1.000	135	200000166	200000043	siRNA-IMPa2-25 PSF-A488 IMPa2-A546 DAPI 8C2-siRNA-IMP-a2-a4 V2.00	0	11. siRNA-IMPa2-25 PSF-A488 DAPI IMPa2-A546_ah_TileScan_001 (Stage 34 of 49)	00-fivyVqZ469DVmDrQUF5FzF
230		Vesicles Paraspeckle	1	0.000	1.000	135	200000167	200000044	siRNA-IMPa2-25 PSF-A488 IMPa2-A546 DAPI 8C2-siRNA-IMP-a2-a4 V2.00	0	11. siRNA-IMPa2-25 PSF-A488 DAPI IMPa2-A546_ah_TileScan_001 (Stage 34 of 49)	00-fivyVqZ469DVmDrQUF5FzF
244		Vesicles Paraspeckle	1	0.000	1.000	137	200000168	200000045	siRNA-IMPa2-25 PSF-A488 IMPa2-A546 DAPI 8C2-siRNA-IMP-a2-a4 V2.00	0	11. siRNA-IMPa2-25 PSF-A488 DAPI IMPa2-A546_ah_TileScan_001 (Stage 34 of 49)	00-fivyVqZ469DVmDrQUF5FzF
249		Vesicles Paraspeckle	1	0.000	1.000	137	200000169	200000046	siRNA-IMPa2-25 PSF-A488 IMPa2-A546 DAPI 8C2-siRNA-IMP-a2-a4 V2.00	0	11. siRNA-IMPa2-25 PSF-A488 DAPI IMPa2-A546_ah_TileScan_001 (Stage 34 of 49)	00-fivyVqZ469DVmDrQUF5FzF
223		Vesicles Paraspeckle	1	0.000	1.000	138	200000170	200000000	siRNA-IMPa2-25 PSF-A488 IMPa2-A546 DAPI 8C2-siRNA-IMP-a2-a4 V2.00	0	11. siRNA-IMPa2-25 PSF-A488 DAPI IMPa2-A546_ai_TileScan_001 (Stage 35 of 49)	00-zAy8H3gRgRV5RHH9SPxaAL
223		Vesicles Paraspeckle	1	0.000	1.000	138	200000171	200000001	siRNA-IMPa2-25 PSF-A488 IMPa2-A546 DAPI 8C2-siRNA-IMP-a2-a4 V2.00	0	11. siRNA-IMPa2-25 PSF-A488 DAPI IMPa2-A546_ai_TileScan_001 (Stage 35 of 49)	00-zAy8H3gRgRV5RHH9SPxaAL
237		Vesicles Paraspeckle	1	0.000	1.000	138	200000172	200000002	siRNA-IMPa2-25 PSF-A488 IMPa2-A546 DAPI 8C2-siRNA-IMP-a2-a4 V2.00	0	11. siRNA-IMPa2-25 PSF-A488 DAPI IMPa2-A546_ai_TileScan_001 (Stage 35 of 49)	00-zAy8H3gRgRV5RHH9SPxaAL
214		Vesicles Paraspeckle	1	0.000	1.000	139	200000173	200000003	siRNA-IMPa2-25 PSF-A488 IMPa2-A546 DAPI 8C2-siRNA-IMP-a2-a4 V2.00	0	11. siRNA-IMPa2-25 PSF-A488 DAPI IMPa2-A546_ai_TileScan_001 (Stage 35 of 49)	00-zAy8H3gRgRV5RHH9SPxaAL
192		Vesicles Paraspeckle	1	0.000	1.000	139	200000174	200000004	siRNA-IMPa2-25 PSF-A488 IMPa2-A546 DAPI 8C2-siRNA-IMP-a2-a4 V2.00	0	11. siRNA-IMPa2-25 PSF-A488 DAPI IMPa2-A546_ai_TileScan_001 (Stage 35 of 49)	00-zAy8H3gRgRV5RHH9SPxaAL
198		Vesicles Paraspeckle	1	0.000	1.000	139	200000175	200000005	siRNA-IMPa2-25 PSF-A488 IMPa2-A546 DAPI 8C2-siRNA-IMP-a2-a4 V2.00	0	11. siRNA-IMPa2-25 PSF-A488 DAPI IMPa2-A546_ai_TileScan_001 (Stage 35 of 49)	00-zAy8H3gRgRV5RHH9SPxaAL
211		Vesicles Paraspeckle	1	0.000	1.000	142	200000176	200000006	siRNA-IMPa2-25 PSF-A488 IMPa2-A546 DAPI 8C2-siRNA-IMP-a2-a4 V2.00	0	11. siRNA-IMPa2-25 PSF-A488 DAPI IMPa2-A546_ai_TileScan_001 (Stage 35 of 49)	00-zAy8H3gRgRV5RHH9SPxaAL
232		Vesicles Paraspeckle	1	0.000	1.000	142	200000177	200000007	siRNA-IMPa2-25 PSF-A488 IMPa2-A546 DAPI 8C2-siRNA-IMP-a2-a4 V2.00	0	11. siRNA-IMPa2-25 PSF-A488 DAPI IMPa2-A546_ai_TileScan_001 (Stage 35 of 49)	00-zAy8H3gRgRV5RHH9SPxaAL
235		Vesicles Paraspeckle	1	0.000	1.000	142	200000178	200000008	siRNA-IMPa2-25 PSF-A488 IMPa2-A546 DAPI 8C2-siRNA-IMP-a2-a4 V2.00	0	11. siRNA-IMPa2-25 PSF-A488 DAPI IMPa2-A546_ai_TileScan_001 (Stage 35 of 49)	00-zAy8H3gRgRV5RHH9SPxaAL
221		Vesicles Paraspeckle	1	0.000	1.000	142	200000179	200000009	siRNA-IMPa2-25 PSF-A488 IMPa2-A546 DAPI 8C2-siRNA-IMP-a2-a4 V2.00	0	11. siRNA-IMPa2-25 PSF-A488 DAPI IMPa2-A546_ai_TileScan_001 (Stage 35 of 49)	00-zAy8H3gRgRV5RHH9SPxaAL
255		Vesicles Paraspeckle	1	0.000	1.000	148	200000180	200000010	siRNA-IMPa2-25 PSF-A488 IMPa2-A546 DAPI 8C2-siRNA-IMP-a2-a4 V2.00	0	11. siRNA-IMPa2-25 PSF-A488 DAPI IMPa2-A546_ai_TileScan_001 (Stage 35 of 49)	00-zAy8H3gRgRV5RHH9SPxaAL
255		Vesicles Paraspeckle	1	0.000	1.000	148	200000181	200000011	siRNA-IMPa2-25 PSF-A488 IMPa2-A546 DAPI 8C2-siRNA-IMP-a2-a4 V2.00	0	11. siRNA-IMPa2-25 PSF-A488 DAPI IMPa2-A546_ai_TileScan_001 (Stage 35 of 49)	00-zAy8H3gRgRV5RHH9SPxaAL
250		Vesicles Paraspeckle	1	0.000	1.000	148	200000182	200000012	siRNA-IMPa2-25 PSF-A488 IMPa2-A546 DAPI 8C2-siRNA-IMP-a2-a4 V2.00	0	11. siRNA-IMPa2-25 PSF-A488 DAPI IMPa2-A546_ai_TileScan_001 (Stage 35 of 49)	00-zAy8H3gRgRV5RHH9SPxaAL
221		Vesicles Paraspeckle	1	0.000	1.000	149	200000183	200000013	siRNA-IMPa2-25 PSF-A488 IMPa2-A546 DAPI 8C2-siRNA-IMP-a2-a4 V2.00	0	11. siRNA-IMPa2-25 PSF-A488 DAPI IMPa2-A546_ai_TileScan_001 (Stage 35 of 49)	00-zAy8H3gRgRV5RHH9SPxaAL
207		Vesicles Paraspeckle	1	0.000	1.000	152	200000184	200000014	siRNA-IMPa2-25 PSF-A488 IMPa2-A546 DAPI 8C2-siRNA-IMP-a2-a4 V2.00	0	11. siRNA-IMPa2-25 PSF-A488 DAPI IMPa2-A546_ai_TileScan_001 (Stage 35 of 49)	00-zAy8H3gRgRV5RHH9SPxaAL
172		Vesicles Paraspeckle	1	0.000	1.000	152	200000185	200000015	siRNA-IMPa2-25 PSF-A488 IMPa2-A546 DAPI 8C2-siRNA-IMP-a2-a4 V2.00	0	11. siRNA-IMPa2-25 PSF-A488 DAPI IMPa2-A546_ai_TileScan_001 (Stage 35 of 49)	00-zAy8H3gRgRV5RHH9SPxaAL
252		Vesicles Paraspeckle	1	0.000	1.000	153	200000186	200000016	siRNA-IMPa2-25 PSF-A488 IMPa2-A546 DAPI 8C2-siRNA-IMP-a2-a4 V2.00	0	11. siRNA-IMPa2-25 PSF-A488 DAPI IMPa2-A546_ai_TileScan_001 (Stage 35 of 49)	00-zAy8H3gRgRV5RHH9SPxaAL
235		Vesicles Paraspeckle	1	0.000	1.000	153	200000187	200000017	siRNA-IMPa2-25 PSF-A488 IMPa2-A546 DAPI 8C2-siRNA-IMP-a2-a4 V2.00	0	11. siRNA-IMPa2-25 PSF-A488 DAPI IMPa2-A546_ai_TileScan_001 (Stage 35 of 49)	00-zAy8H3gRgRV5RHH9SPxaAL
254		Vesicles Paraspeckle	1	0.000	1.000	153	200000188	200000018	siRNA-IMPa2-25 PSF-A488 IMPa2-A546 DAPI 8C2-siRNA-IMP-a2-a4 V2.00	0	11. siRNA-IMPa2-25 PSF-A488 DAPI IMPa2-A546_ai_TileScan_001 (Stage 35 of 49)	00-zAy8H3gRgRV5RHH9SPxaAL
208		Vesicles Paraspeckle	1	0.000	1.000	153	200000189	200000019	siRNA-IMPa2-25 PSF-A488 IMPa2-A546 DAPI 8C2-siRNA-IMP-a2-a4 V2.00	0	11. siRNA-IMPa2-25 PSF-A488 DAPI IMPa2-A546_ai_TileScan_001 (Stage 35 of 49)	00-zAy8H3gRgRV5RHH9SPxaAL
255		Vesicles Paraspeckle	1	0.000	1.000	153	200000190	200000020	siRNA-IMPa2-25 PSF-A488 IMPa2-A546 DAPI 8C2-siRNA-IMP-a2-a4 V2.00	0	11. siRNA-IMPa2-25 PSF-A488 DAPI IMPa2-A546_ai_TileScan_001 (Stage 35 of 49)	00-zAy8H3gRgRV5RHH9SPxaAL
232		Vesicles Paraspeckle	1	0.000	1.000	156	200000191	200000021	siRNA-IMPa2-25 PSF-A488 IMPa2-A546 DAPI 8C2-siRNA-IMP-a2-a4 V2.00	0	11. siRNA-IMPa2-25 PSF-A488 DAPI IMPa2-A546_ai_TileScan_001 (Stage 35 of 49)	00-zAy8H3gRgRV5RHH9SPxaAL
248		Vesicles Paraspeckle	1	0.000	1.000	156	200000192	200000022	siRNA-IMPa2-25 PSF-A488 IMPa2-A546 DAPI 8C2-siRNA-IMP-a2-a4 V2.00	0	11. siRNA-IMPa2-25 PSF-A488 DAPI IMPa2-A546_ai_TileScan_001 (Stage 35 of 49)	00-zAy8H3gRgRV5RHH9SPxaAL
243		Vesicles Paraspeckle	1	0.000	1.000	156	200000193	200000023	siRNA-IMPa2-25 PSF-A488 IMPa2-A546 DAPI 8C2-siRNA-IMP-a2-a4 V2.00	0	11. siRNA-IMPa2-25 PSF-A488 DAPI IMPa2-A546_ai_TileScan_001 (Stage 35 of 49)	00-zAy8H3gRgRV5RHH9SPxaAL
236		Vesicles Paraspeckle	1	0.000	1.000	156	200000194	200000024	siRNA-IMPa2-25 PSF-A488 IMPa2-A546 DAPI 8C2-siRNA-IMP-a2-a4 V2.00	0	11. siRNA-IMPa2-25 PSF-A488 DAPI IMPa2-A546_ai_TileScan_001 (Stage 35 of 49)	00-zAy8H3gRgRV5RHH9SPxaAL
255		Vesicles Paraspeckle	1	0.000	1.000	156	200000195	200000025	siRNA-IMPa2-25 PSF-A488 IMPa2-A546 DAPI 8C2-siRNA-IMP-a2-a4 V2.00	0	11. siRNA-IMPa2-25 PSF-A488 DAPI IMPa2-A546_ai_TileScan_001 (Stage 35 of 49)	00-zAy8H3gRgRV5RHH9SPxaAL
237		Vesicles Paraspeckle	1	0.000	1.000	156	200000196	200000026	siRNA-IMPa2-25 PSF-A488 IMPa2-A546 DAPI 8C2-siRNA-IMP-a2-a4 V2.00	0	11. siRNA-IMPa2-25 PSF-A488 DAPI IMPa2-A546_ai_TileScan_001 (Stage 35 of 49)	00-zAy8H3gRgRV5RHH9SPxaAL
202		Vesicles Paraspeckle	1	0.000	1.000	157	200000197	200000027	siRNA-IMPa2-25 PSF-A488 IMPa2-A546 DAPI 8C2-siRNA-IMP-a2-a4 V2.00	0	11. siRNA-IMPa2-25 PSF-A488 DAPI IMPa2-A546_ai_TileScan_001 (Stage 35 of 49)	00-zAy8H3gRgRV5RHH9SPxaAL
180		Vesicles Paraspeckle	1	0.000	1.000	157	200000198	200000028	siRNA-IMPa2-25 PSF-A488 IMPa2-A546 DAPI 8C2-siRNA-IMP-a2-a4 V2.00	0	11. siRNA-IMPa2-25 PSF-A488 DAPI IMPa2-A546_ai_TileScan_001 (Stage 35 of 49)	00-zAy8H3gRgRV5RHH9SPxaAL
200		Vesicles Paraspeckle	1	0.000	1.000	159	200000199	200000029	siRNA-IMPa2-25 PSF-A488 IMPa2-A546 DAPI 8C2-siRNA-IMP-a2-a4 V2.00	0	11. siRNA-IMPa2-25 PSF-A488 DAPI IMPa2-A546_ai_TileScan_001 (Stage 35 of 49)	00-zAy8H3gRgRV5RHH9SPxaAL
228		Vesicles Paraspeckle	1	0.000	1.000	159	200000200	200000030	siRNA-IMPa2-25 PSF-A488 IMPa2-A546 DAPI 8C2-siRNA-IMP-a2-a4 V2.00	0	11. siRNA-IMPa2-25 PSF-A488 DAPI IMPa2-A546_ai_TileScan_001 (Stage 35 of 49)	00-zAy8H3gRgRV5RHH9SPxaAL
177		Vesicles Paraspeckle	1	0.000	1.000	159	200000201	200000031	siRNA-IMPa2-25 PSF-A488 IMPa2-A546 DAPI 8C2-siRNA-IMP-a2-a4 V2.00	0	11. siRNA-IMPa2-25 PSF-A488 DAPI IMPa2-A546_ai_TileScan_001 (Stage 35 of 49)	00-zAy8H3gRgRV5RHH9SPxaAL
211		Vesicles Paraspeckle	1	0.000	1.000	160	200000202	200000032	siRNA-IMPa2-25 PSF-A488 IMPa2-A546 DAPI 8C2-siRNA-IMP-a2-a4 V2.00	0	11. siRNA-IMPa2-25 PSF-A488 DAPI IMPa2-A546_ai_TileScan_001 (Stage 35 of 49)	00-zAy8H3gRgRV5RHH9SPxaAL
227		Vesicles Paraspeckle	1	0.000	1.000	162	200000203	200000000	siRNA-IMPa2-25 PSF-A488 IMPa2-A546 DAPI 8C2-siRNA-IMP-a2-a4 V2.00	0	11. siRNA-IMPa2-25 PSF-A488 DAPI IMPa2-A546_aj_TileScan_001 (Stage 36 of 49)	00-sCQQwc9YmLw9J9usR7Jm64
240		Vesicles Paraspeckle	1	0.000	1.000	164	200000204	200000001	siRNA-IMPa2-25 PSF-A488 IMPa2-A546 DAPI 8C2-siRNA-IMP-a2-a4 V2.00	0	11. siRNA-IMPa2-25 PSF-A488 DAPI IMPa2-A546_aj_TileScan_001 (Stage 36 of 49)	00-sCQQwc9YmLw9J9usR7Jm64
253		Vesicles Paraspeckle	1	0.000	1.000	164	200000205	200000002	siRNA-IMPa2-25 PSF-A488 IMPa2-A546 DAPI 8C2-siRNA-IMP-a2-a4 V2.00	0	11. siRNA-IMPa2-25 PSF-A488 DAPI IMPa2-A546_aj_TileScan_001 (Stage 36 of 49)	00-sCQQwc9YmLw9J9usR7Jm64
233		Vesicles Paraspeckle	1	0.000	1.000	164	200000206	200000003	siRNA-IMPa2-25 PSF-A488 IMPa2-A546 DAPI 8C2-siRNA-IMP-a2-a4 V2.00	0	11. siRNA-IMPa2-25 PSF-A488 DAPI IMPa2-A546_aj_TileScan_001 (Stage 36 of 49)	00-sCQQwc9YmLw9J9usR7Jm64
253		Vesicles Paraspeckle	1	0.000	1.000	164	200000207	200000004	siRNA-IMPa2-25 PSF-A488 IMPa2-A546 DAPI 8C2-siRNA-IMP-a2-a4 V2.00	0	11. siRNA-IMPa2-25 PSF-A488 DAPI IMPa2-A546_aj_TileScan_001 (Stage 36 of 49)	00-sCQQwc9YmLw9J9usR7Jm64
243		Vesicles Paraspeckle	1	0.000	1.000	164	200000208	200000005	siRNA-IMPa2-25 PSF-A488 IMPa2-A546 DAPI 8C2-siRNA-IMP-a2-a4 V2.00	0	11. siRNA-IMPa2-25 PSF-A488 DAPI IMPa2-A546_aj_TileScan_001 (Stage 36 of 49)	00-sCQQwc9YmLw9J9usR7Jm64
243		Vesicles Paraspeckle	1	0.000	1.000	164	200000209	200000006	siRNA-IMPa2-25 PSF-A488 IMPa2-A546 DAPI 8C2-siRNA-IMP-a2-a4 V2.00	0	11. siRNA-IMPa2-25 PSF-A488 DAPI IMPa2-A546_aj_TileScan_001 (Stage 36 of 49)	00-sCQQwc9YmLw9J9usR7Jm64
228		Vesicles Paraspeckle	1	0.000	1.000	164	200000210	200000007	siRNA-IMPa2-25 PSF-A488 IMPa2-A546 DAPI 8C2-siRNA-IMP-a2-a4 V2.00	0	11. siRNA-IMPa2-25 PSF-A488 DAPI IMPa2-A546_aj_TileScan_001 (Stage 36 of 49)	00-sCQQwc9YmLw9J9usR7Jm64
224		Vesicles Paraspeckle	1	0.000	1.000	164	200000211	200000008	siRNA-IMPa2-25 PSF-A488 IMPa2-A546 DAPI 8C2-siRNA-IMP-a2-a4 V2.00	0	11. siRNA-IMPa2-25 PSF-A488 DAPI IMPa2-A546_aj_TileScan_001 (Stage 36 of 49)	00-sCQQwc9YmLw9J9usR7Jm64
212		Vesicles Paraspeckle	1	0.000	1.000	164	200000212	200000009	siRNA-IMPa2-25 PSF-A488 IMPa2-A546 DAPI 8C2-siRNA-IMP-a2-a4 V2.00	0	11. siRNA-IMPa2-25 PSF-A488 DAPI IMPa2-A546_aj_TileScan_001 (Stage 36 of 49)	00-sCQQwc9YmLw9J9usR7Jm64
220		Vesicles Paraspeckle	1	0.000	1.000	165	200000213	200000010	siRNA-IMPa2-25 PSF-A488 IMPa2-A546 DAPI 8C2-siRNA-IMP-a2-a4 V2.00	0	11. siRNA-IMPa2-25 PSF-A488 DAPI IMPa2-A546_aj_TileScan_001 (Stage 36 of 49)	00-sCQQwc9YmLw9J9usR7Jm64
197		Vesicles Paraspeckle	1	0.000	1.000	165	200000214	200000011	siRNA-IMPa2-25 PSF-A488 IMPa2-A546 DAPI 8C2-siRNA-IMP-a2-a4 V2.00	0	11. siRNA-IMPa2-25 PSF-A488 DAPI IMPa2-A546_aj_TileScan_001 (Stage 36 of 49)	00-sCQQwc9YmLw9J9usR7Jm64
211		Vesicles Paraspeckle	1	0.000	1.000	165	200000215	200000012	siRNA-IMPa2-25 PSF-A488 IMPa2-A546 DAPI 8C2-siRNA-IMP-a2-a4 V2.00	0	11. siRNA-IMPa2-25 PSF-A488 DAPI IMPa2-A546_aj_TileScan_001 (Stage 36 of 49)	00-sCQQwc9YmLw9J9usR7Jm64
197		Vesicles Paraspeckle	1	0.000	1.000	168	200000216	200000013	siRNA-IMPa2-25 PSF-A488 IMPa2-A546 DAPI 8C2-siRNA-IMP-a2-a4 V2.00	0	11. siRNA-IMPa2-25 PSF-A488 DAPI IMPa2-A546_aj_TileScan_001 (Stage 36 of 49)	00-sCQQwc9YmLw9J9usR7Jm64
236		Vesicles Paraspeckle	1	0.000	1.000	168	200000217	200000014	siRNA-IMPa2-25 PSF-A488 IMPa2-A546 DAPI 8C2-siRNA-IMP-a2-a4 V2.00	0	11. siRNA-IMPa2-25 PSF-A488 DAPI IMPa2-A546_aj_TileScan_001 (Stage 36 of 49)	00-sCQQwc9YmLw9J9usR7Jm64
201		Vesicles Paraspeckle	1	0.000	1.000	169	200000218	200000015	siRNA-IMPa2-25 PSF-A488 IMPa2-A546 DAPI 8C2-siRNA-IMP-a2-a4 V2.00	0	11. siRNA-IMPa2-25 PSF-A488 DAPI IMPa2-A546_aj_TileScan_001 (Stage 36 of 49)	00-sCQQwc9YmLw9J9usR7Jm64
211		Vesicles Paraspeckle	1	0.000	1.000	169	200000219	200000016	siRNA-IMPa2-25 PSF-A488 IMPa2-A546 DAPI 8C2-siRNA-IMP-a2-a4 V2.00	0	11. siRNA-IMPa2-25 PSF-A488 DAPI IMPa2-A546_aj_TileScan_001 (Stage 36 of 49)	00-sCQQwc9YmLw9J9usR7Jm64
239		Vesicles Paraspeckle	1	0.000	1.000	170	200000220	200000017	siRNA-IMPa2-25 PSF-A488 IMPa2-A546 DAPI 8C2-siRNA-IMP-a2-a4 V2.00	0	11. siRNA-IMPa2-25 PSF-A488 DAPI IMPa2-A546_aj_TileScan_001 (Stage 36 of 49)	00-sCQQwc9YmLw9J9usR7Jm64
202		Vesicles Paraspeckle	1	0.000	1.000	170	200000221	200000018	siRNA-IMPa2-25 PSF-A488 IMPa2-A546 DAPI 8C2-siRNA-IMP-a2-a4 V2.00	0	11. siRNA-IMPa2-25 PSF-A488 DAPI IMPa2-A546_aj_TileScan_001 (Stage 36 of 49)	00-sCQQwc9YmLw9J9usR7Jm64
174		Vesicles Paraspeckle	1	0.000	1.000	171	200000222	200000019	siRNA-IMPa2-25 PSF-A488 IMPa2-A546 DAPI 8C2-siRNA-IMP-a2-a4 V2.00	0	11. siRNA-IMPa2-25 PSF-A488 DAPI IMPa2-A546_aj_TileScan_001 (Stage 36 of 49)	00-sCQQwc9YmLw9J9usR7Jm64
244		Vesicles Paraspeckle	1	0.000	1.000	174	200000223	200000020	siRNA-IMPa2-25 PSF-A488 IMPa2-A546 DAPI 8C2-siRNA-IMP-a2-a4 V2.00	0	11. siRNA-IMPa2-25 PSF-A488 DAPI IMPa2-A546_aj_TileScan_001 (Stage 36 of 49)	00-sCQQwc9YmLw9J9usR7Jm64
246		Vesicles Paraspeckle	1	0.000	1.000	175	200000224	200000021	siRNA-IMPa2-25 PSF-A488 IMPa2-A546 DAPI 8C2-siRNA-IMP-a2-a4 V2.00	0	11. siRNA-IMPa2-25 PSF-A488 DAPI IMPa2-A546_aj_TileScan_001 (Stage 36 of 49)	00-sCQQwc9YmLw9J9usR7Jm64
205		Vesicles Paraspeckle	1	0.000	1.000	176	200000225	200000022	siRNA-IMPa2-25 PSF-A488 IMPa2-A546 DAPI 8C2-siRNA-IMP-a2-a4 V2.00	0	11. siRNA-IMPa2-25 PSF-A488 DAPI IMPa2-A546_aj_TileScan_001 (Stage 36 of 49)	00-sCQQwc9YmLw9J9usR7Jm64
212		Vesicles Paraspeckle	1	0.000	1.000	176	200000226	200000023	siRNA-IMPa2-25 PSF-A488 IMPa2-A546 DAPI 8C2-siRNA-IMP-a2-a4 V2.00	0	11. siRNA-IMPa2-25 PSF-A488 DAPI IMPa2-A546_aj_TileScan_001 (Stage 36 of 49)	00-sCQQwc9YmLw9J9usR7Jm64
215		Vesicles Paraspeckle	1	0.000	1.000	177	200000227	200000024	siRNA-IMPa2-25 PSF-A488 IMPa2-A546 DAPI 8C2-siRNA-IMP-a2-a4 V2.00	0	11. siRNA-IMPa2-25 PSF-A488 DAPI IMPa2-A546_aj_TileScan_001 (Stage 36 of 49)	00-sCQQwc9YmLw9J9usR7Jm64
239		Vesicles Paraspeckle	1	0.000	1.000	177	200000228	200000025	siRNA-IMPa2-25 PSF-A488 IMPa2-A546 DAPI 8C2-siRNA-IMP-a2-a4 V2.00	0	11. siRNA-IMPa2-25 PSF-A488 DAPI IMPa2-A546_aj_TileScan_001 (Stage 36 of 49)	00-sCQQwc9YmLw9J9usR7Jm64
222		Vesicles Paraspeckle	1	0.000	1.000	177	200000229	200000026	siRNA-IMPa2-25 PSF-A488 IMPa2-A546 DAPI 8C2-siRNA-IMP-a2-a4 V2.00	0	11. siRNA-IMPa2-25 PSF-A488 DAPI IMPa2-A546_aj_TileScan_001 (Stage 36 of 49)	00-sCQQwc9YmLw9J9usR7Jm64
228		Vesicles Paraspeckle	1	0.000	1.000	178	200000230	200000027	siRNA-IMPa2-25 PSF-A488 IMPa2-A546 DAPI 8C2-siRNA-IMP-a2-a4 V2.00	0	11. siRNA-IMPa2-25 PSF-A488 DAPI IMPa2-A546_aj_TileScan_001 (Stage 36 of 49)	00-sCQQwc9YmLw9J9usR7Jm64
235		Vesicles Paraspeckle	1	0.000	1.000	178	200000231	200000028	siRNA-IMPa2-25 PSF-A488 IMPa2-A546 DAPI 8C2-siRNA-IMP-a2-a4 V2.00	0	11. siRNA-IMPa2-25 PSF-A488 DAPI IMPa2-A546_aj_TileScan_001 (Stage 36 of 49)	00-sCQQwc9YmLw9J9usR7Jm64
221		Vesicles Paraspeckle	1	0.000	1.000	178	200000232	200000029	siRNA-IMPa2-25 PSF-A488 IMPa2-A546 DAPI 8C2-siRNA-IMP-a2-a4 V2.00	0	11. siRNA-IMPa2-25 PSF-A488 DAPI IMPa2-A546_aj_TileScan_001 (Stage 36 of 49)	00-sCQQwc9YmLw9J9usR7Jm64
215		Vesicles Paraspeckle	1	0.000	1.000	180	200000233	200000030	siRNA-IMPa2-25 PSF-A488 IMPa2-A546 DAPI 8C2-siRNA-IMP-a2-a4 V2.00	0	11. siRNA-IMPa2-25 PSF-A488 DAPI IMPa2-A546_aj_TileScan_001 (Stage 36 of 49)	00-sCQQwc9YmLw9J9usR7Jm64
212		Vesicles Paraspeckle	1	0.000	1.000	180	200000234	200000031	siRNA-IMPa2-25 PSF-A488 IMPa2-A546 DAPI 8C2-siRNA-IMP-a2-a4 V2.00	0	11. siRNA-IMPa2-25 PSF-A488 DAPI IMPa2-A546_aj_TileScan_001 (Stage 36 of 49)	00-sCQQwc9YmLw9J9usR7Jm64
236		Vesicles Paraspeckle	1	0.000	1.000	180	200000235	200000032	siRNA-IMPa2-25 PSF-A488 IMPa2-A546 DAPI 8C2-siRNA-IMP-a2-a4 V2.00	0	11. siRNA-IMPa2-25 PSF-A488 DAPI IMPa2-A546_aj_TileScan_001 (Stage 36 of 49)	00-sCQQwc9YmLw9J9usR7Jm64
219		Vesicles Paraspeckle	1	0.000	1.000	182	200000236	200000033	siRNA-IMPa2-25 PSF-A488 IMPa2-A546 DAPI 8C2-siRNA-IMP-a2-a4 V2.00	0	11. siRNA-IMPa2-25 PSF-A488 DAPI IMPa2-A546_aj_TileScan_001 (Stage 36 of 49)	00-sCQQwc9YmLw9J9usR7Jm64
241		Vesicles Paraspeckle	1	0.000	1.000	186	200000237	200000034	siRNA-IMPa2-25 PSF-A488 IMPa2-A546 DAPI 8C2-siRNA-IMP-a2-a4 V2.00	0	11. siRNA-IMPa2-25 PSF-A488 DAPI IMPa2-A546_aj_TileScan_001 (Stage 36 of 49)	00-sCQQwc9YmLw9J9usR7Jm64
223		Vesicles Paraspeckle	1	0.000	1.000	186	200000238	200000035	siRNA-IMPa2-25 PSF-A488 IMPa2-A546 DAPI 8C2-siRNA-IMP-a2-a4 V2.00	0	11. siRNA-IMPa2-25 PSF-A488 DAPI IMPa2-A546_aj_TileScan_001 (Stage 36 of 49)	00-sCQQwc9YmLw9J9usR7Jm64
218		Vesicles Paraspeckle	1	0.000	1.000	186	200000239	200000036	siRNA-IMPa2-25 PSF-A488 IMPa2-A546 DAPI 8C2-siRNA-IMP-a2-a4 V2.00	0	11. siRNA-IMPa2-25 PSF-A488 DAPI IMPa2-A546_aj_TileScan_001 (Stage 36 of 49)	00-sCQQwc9YmLw9J9usR7Jm64
243		Vesicles Paraspeckle	1	0.000	1.000	186	200000240	200000037	siRNA-IMPa2-25 PSF-A488 IMPa2-A546 DAPI 8C2-siRNA-IMP-a2-a4 V2.00	0	11. siRNA-IMPa2-25 PSF-A488 DAPI IMPa2-A546_aj_TileScan_001 (Stage 36 of 49)	00-sCQQwc9YmLw9J9usR7Jm64
234		Vesicles Paraspeckle	1	0.000	1.000	186	200000241	200000038	siRNA-IMPa2-25 PSF-A488 IMPa2-A546 DAPI 8C2-siRNA-IMP-a2-a4 V2.00	0	11. siRNA-IMPa2-25 PSF-A488 DAPI IMPa2-A546_aj_TileScan_001 (Stage 36 of 49)	00-sCQQwc9YmLw9J9usR7Jm64
245		Vesicles Paraspeckle	1	0.000	1.000	186	200000242	200000039	siRNA-IMPa2-25 PSF-A488 IMPa2-A546 DAPI 8C2-siRNA-IMP-a2-a4 V2.00	0	11. siRNA-IMPa2-25 PSF-A488 DAPI IMPa2-A546_aj_TileScan_001 (Stage 36 of 49)	00-sCQQwc9YmLw9J9usR7Jm64
243		Vesicles Paraspeckle	1	0.000	1.000	186	200000243	200000040	siRNA-IMPa2-25 PSF-A488 IMPa2-A546 DAPI 8C2-siRNA-IMP-a2-a4 V2.00	0	11. siRNA-IMPa2-25 PSF-A488 DAPI IMPa2-A546_aj_TileScan_001 (Stage 36 of 49)	00-sCQQwc9YmLw9J9usR7Jm64
203		Vesicles Paraspeckle	1	0.000	1.000	186	200000244	200000041	siRNA-IMPa2-25 PSF-A488 IMPa2-A546 DAPI 8C2-siRNA-IMP-a2-a4 V2.00	0	11. siRNA-IMPa2-25 PSF-A488 DAPI IMPa2-A546_aj_TileScan_001 (Stage 36 of 49)	00-sCQQwc9YmLw9J9usR7Jm64
209		Vesicles Paraspeckle	1	0.000	1.000	186	200000245	200000042	siRNA-IMPa2-25 PSF-A488 IMPa2-A546 DAPI 8C2-siRNA-IMP-a2-a4 V2.00	0	11. siRNA-IMPa2-25 PSF-A488 DAPI IMPa2-A546_aj_TileScan_001 (Stage 36 of 49)	00-sCQQwc9YmLw9J9usR7Jm64
223		Vesicles Paraspeckle	1	0.000	1.000	186	200000246	200000043	siRNA-IMPa2-25 PSF-A488 IMPa2-A546 DAPI 8C2-siRNA-IMP-a2-a4 V2.00	0	11. siRNA-IMPa2-25 PSF-A488 DAPI IMPa2-A546_aj_TileScan_001 (Stage 36 of 49)	00-sCQQwc9YmLw9J9usR7Jm64
179		Vesicles Paraspeckle	1	0.000	1.000	186	200000247	200000044	siRNA-IMPa2-25 PSF-A488 IMPa2-A546 DAPI 8C2-siRNA-IMP-a2-a4 V2.00	0	11. siRNA-IMPa2-25 PSF-A488 DAPI IMPa2-A546_aj_TileScan_001 (Stage 36 of 49)	00-sCQQwc9YmLw9J9usR7Jm64
205		Vesicles Paraspeckle	1	0.000	1.000	188	200000248	200000045	siRNA-IMPa2-25 PSF-A488 IMPa2-A546 DAPI 8C2-siRNA-IMP-a2-a4 V2.00	0	11. siRNA-IMPa2-25 PSF-A488 DAPI IMPa2-A546_aj_TileScan_001 (Stage 36 of 49)	00-sCQQwc9YmLw9J9usR7Jm64
214		Vesicles Paraspeckle	1	0.000	1.000	188	200000249	200000046	siRNA-IMPa2-25 PSF-A488 IMPa2-A546 DAPI 8C2-siRNA-IMP-a2-a4 V2.00	0	11. siRNA-IMPa2-25 PSF-A488 DAPI IMPa2-A546_aj_TileScan_001 (Stage 36 of 49)	00-sCQQwc9YmLw9J9usR7Jm64
182		Vesicles Paraspeckle	1	0.000	1.000	188	200000250	200000047	siRNA-IMPa2-25 PSF-A488 IMPa2-A546 DAPI 8C2-siRNA-IMP-a2-a4 V2.00	0	11. siRNA-IMPa2-25 PSF-A488 DAPI IMPa2-A546_aj_TileScan_001 (Stage 36 of 49)	00-sCQQwc9YmLw9J9usR7Jm64
204		Vesicles Paraspeckle	1	0.000	1.000	190	200000251	200000048	siRNA-IMPa2-25 PSF-A488 IMPa2-A546 DAPI 8C2-siRNA-IMP-a2-a4 V2.00	0	11. siRNA-IMPa2-25 PSF-A488 DAPI IMPa2-A546_aj_TileScan_001 (Stage 36 of 49)	00-sCQQwc9YmLw9J9usR7Jm64
187		Vesicles Paraspeckle	1	0.000	1.000	190	200000252	200000049	siRNA-IMPa2-25 PSF-A488 IMPa2-A546 DAPI 8C2-siRNA-IMP-a2-a4 V2.00	0	11. siRNA-IMPa2-25 PSF-A488 DAPI IMPa2-A546_aj_TileScan_001 (Stage 36 of 49)	00-sCQQwc9YmLw9J9usR7Jm64
214		Vesicles Paraspeckle	1	0.000	1.000	192	200000253	200000050	siRNA-IMPa2-25 PSF-A488 IMPa2-A546 DAPI 8C2-siRNA-IMP-a2-a4 V2.00	0	11. siRNA-IMPa2-25 PSF-A488 DAPI IMPa2-A546_aj_TileScan_001 (Stage 36 of 49)	00-sCQQwc9YmLw9J9usR7Jm64
198		Vesicles Paraspeckle	1	0.000	1.000	193	200000254	200000051	siRNA-IMPa2-25 PSF-A488 IMPa2-A546 DAPI 8C2-siRNA-IMP-a2-a4 V2.00	0	11. siRNA-IMPa2-25 PSF-A488 DAPI IMPa2-A546_aj_TileScan_001 (Stage 36 of 49)	00-sCQQwc9YmLw9J9usR7Jm64
179		Vesicles Paraspeckle	1	0.000	1.000	193	200000255	200000052	siRNA-IMPa2-25 PSF-A488 IMPa2-A546 DAPI 8C2-siRNA-IMP-a2-a4 V2.00	0	11. siRNA-IMPa2-25 PSF-A488 DAPI IMPa2-A546_aj_TileScan_001 (Stage 36 of 49)	00-sCQQwc9YmLw9J9usR7Jm64
237		Vesicles Paraspeckle	1	0.000	1.000	193	200000256	200000053	siRNA-IMPa2-25 PSF-A488 IMPa2-A546 DAPI 8C2-siRNA-IMP-a2-a4 V2.00	0	11. siRNA-IMPa2-25 PSF-A488 DAPI IMPa2-A546_aj_TileScan_001 (Stage 36 of 49)	00-sCQQwc9YmLw9J9usR7Jm64
254		Vesicles Paraspeckle	1	0.000	1.000	193	200000257	200000054	siRNA-IMPa2-25 PSF-A488 IMPa2-A546 DAPI 8C2-siRNA-IMP-a2-a4 V2.00	0	11. siRNA-IMPa2-25 PSF-A488 DAPI IMPa2-A546_aj_TileScan_001 (Stage 36 of 49)	00-sCQQwc9YmLw9J9usR7Jm64
249		Vesicles Paraspeckle	1	0.000	1.000	193	200000258	200000055	siRNA-IMPa2-25 PSF-A488 IMPa2-A546 DAPI 8C2-siRNA-IMP-a2-a4 V2.00	0	11. siRNA-IMPa2-25 PSF-A488 DAPI IMPa2-A546_aj_TileScan_001 (Stage 36 of 49)	00-sCQQwc9YmLw9J9usR7Jm64
250		Vesicles Paraspeckle	1	0.000	1.000	193	200000259	200000056	siRNA-IMPa2-25 PSF-A488 IMPa2-A546 DAPI 8C2-siRNA-IMP-a2-a4 V2.00	0	11. siRNA-IMPa2-25 PSF-A488 DAPI IMPa2-A546_aj_TileScan_001 (Stage 36 of 49)	00-sCQQwc9YmLw9J9usR7Jm64
202		Vesicles Paraspeckle	1	0.000	1.000	195	200000260	200000057	siRNA-IMPa2-25 PSF-A488 IMPa2-A546 DAPI 8C2-siRNA-IMP-a2-a4 V2.00	0	11. siRNA-IMPa2-25 PSF-A488 DAPI IMPa2-A546_aj_TileScan_001 (Stage 36 of 49)	00-sCQQwc9YmLw9J9usR7Jm64
237		Vesicles Paraspeckle	1	0.000	1.000	199	200000261	200000000	siRNA-IMPa2-25 PSF-A488 IMPa2-A546 DAPI 8C2-siRNA-IMP-a2-a4 V2.00	0	11. siRNA-IMPa2-25 PSF-A488 DAPI IMPa2-A546_ak_TileScan_001 (Stage 37 of 49)	00-D4ZTRuRUhvUSBMtFr3fNuW
214		Vesicles Paraspeckle	1	0.000	1.000	199	200000262	200000001	siRNA-IMPa2-25 PSF-A488 IMPa2-A546 DAPI 8C2-siRNA-IMP-a2-a4 V2.00	0	11. siRNA-IMPa2-25 PSF-A488 DAPI IMPa2-A546_ak_TileScan_001 (Stage 37 of 49)	00-D4ZTRuRUhvUSBMtFr3fNuW
228		Vesicles Paraspeckle	1	0.000	1.000	201	200000263	200000002	siRNA-IMPa2-25 PSF-A488 IMPa2-A546 DAPI 8C2-siRNA-IMP-a2-a4 V2.00	0	11. siRNA-IMPa2-25 PSF-A488 DAPI IMPa2-A546_ak_TileScan_001 (Stage 37 of 49)	00-D4ZTRuRUhvUSBMtFr3fNuW
241		Vesicles Paraspeckle	1	0.000	1.000	201	200000264	200000003	siRNA-IMPa2-25 PSF-A488 IMPa2-A546 DAPI 8C2-siRNA-IMP-a2-a4 V2.00	0	11. siRNA-IMPa2-25 PSF-A488 DAPI IMPa2-A546_ak_TileScan_001 (Stage 37 of 49)	00-D4ZTRuRUhvUSBMtFr3fNuW
254		Vesicles Paraspeckle	1	0.000	1.000	201	200000265	200000004	siRNA-IMPa2-25 PSF-A488 IMPa2-A546 DAPI 8C2-siRNA-IMP-a2-a4 V2.00	0	11. siRNA-IMPa2-25 PSF-A488 DAPI IMPa2-A546_ak_TileScan_001 (Stage 37 of 49)	00-D4ZTRuRUhvUSBMtFr3fNuW
233		Vesicles Paraspeckle	1	0.000	1.000	201	200000266	200000005	siRNA-IMPa2-25 PSF-A488 IMPa2-A546 DAPI 8C2-siRNA-IMP-a2-a4 V2.00	0	11. siRNA-IMPa2-25 PSF-A488 DAPI IMPa2-A546_ak_TileScan_001 (Stage 37 of 49)	00-D4ZTRuRUhvUSBMtFr3fNuW
254		Vesicles Paraspeckle	1	0.000	1.000	201	200000267	200000006	siRNA-IMPa2-25 PSF-A488 IMPa2-A546 DAPI 8C2-siRNA-IMP-a2-a4 V2.00	0	11. siRNA-IMPa2-25 PSF-A488 DAPI IMPa2-A546_ak_TileScan_001 (Stage 37 of 49)	00-D4ZTRuRUhvUSBMtFr3fNuW
224		Vesicles Paraspeckle	1	0.000	1.000	201	200000268	200000007	siRNA-IMPa2-25 PSF-A488 IMPa2-A546 DAPI 8C2-siRNA-IMP-a2-a4 V2.00	0	11. siRNA-IMPa2-25 PSF-A488 DAPI IMPa2-A546_ak_TileScan_001 (Stage 37 of 49)	00-D4ZTRuRUhvUSBMtFr3fNuW
235		Vesicles Paraspeckle	1	0.000	1.000	201	200000269	200000008	siRNA-IMPa2-25 PSF-A488 IMPa2-A546 DAPI 8C2-siRNA-IMP-a2-a4 V2.00	0	11. siRNA-IMPa2-25 PSF-A488 DAPI IMPa2-A546_ak_TileScan_001 (Stage 37 of 49)	00-D4ZTRuRUhvUSBMtFr3fNuW
203		Vesicles Paraspeckle	1	0.000	1.000	202	200000270	200000009	siRNA-IMPa2-25 PSF-A488 IMPa2-A546 DAPI 8C2-siRNA-IMP-a2-a4 V2.00	0	11. siRNA-IMPa2-25 PSF-A488 DAPI IMPa2-A546_ak_TileScan_001 (Stage 37 of 49)	00-D4ZTRuRUhvUSBMtFr3fNuW
194		Vesicles Paraspeckle	1	0.000	1.000	203	200000271	200000010	siRNA-IMPa2-25 PSF-A488 IMPa2-A546 DAPI 8C2-siRNA-IMP-a2-a4 V2.00	0	11. siRNA-IMPa2-25 PSF-A488 DAPI IMPa2-A546_ak_TileScan_001 (Stage 37 of 49)	00-D4ZTRuRUhvUSBMtFr3fNuW
207		Vesicles Paraspeckle	1	0.000	1.000	203	200000272	200000011	siRNA-IMPa2-25 PSF-A488 IMPa2-A546 DAPI 8C2-siRNA-IMP-a2-a4 V2.00	0	11. siRNA-IMPa2-25 PSF-A488 DAPI IMPa2-A546_ak_TileScan_001 (Stage 37 of 49)	00-D4ZTRuRUhvUSBMtFr3fNuW
252		Vesicles Paraspeckle	1	0.000	1.000	204	200000273	200000012	siRNA-IMPa2-25 PSF-A488 IMPa2-A546 DAPI 8C2-siRNA-IMP-a2-a4 V2.00	0	11. siRNA-IMPa2-25 PSF-A488 DAPI IMPa2-A546_ak_TileScan_001 (Stage 37 of 49)	00-D4ZTRuRUhvUSBMtFr3fNuW
233		Vesicles Paraspeckle	1	0.000	1.000	204	200000274	200000013	siRNA-IMPa2-25 PSF-A488 IMPa2-A546 DAPI 8C2-siRNA-IMP-a2-a4 V2.00	0	11. siRNA-IMPa2-25 PSF-A488 DAPI IMPa2-A546_ak_TileScan_001 (Stage 37 of 49)	00-D4ZTRuRUhvUSBMtFr3fNuW
200		Vesicles Paraspeckle	1	0.000	1.000	205	200000275	200000014	siRNA-IMPa2-25 PSF-A488 IMPa2-A546 DAPI 8C2-siRNA-IMP-a2-a4 V2.00	0	11. siRNA-IMPa2-25 PSF-A488 DAPI IMPa2-A546_ak_TileScan_001 (Stage 37 of 49)	00-D4ZTRuRUhvUSBMtFr3fNuW
211		Vesicles Paraspeckle	1	0.000	1.000	205	200000276	200000015	siRNA-IMPa2-25 PSF-A488 IMPa2-A546 DAPI 8C2-siRNA-IMP-a2-a4 V2.00	0	11. siRNA-IMPa2-25 PSF-A488 DAPI IMPa2-A546_ak_TileScan_001 (Stage 37 of 49)	00-D4ZTRuRUhvUSBMtFr3fNuW
206		Vesicles Paraspeckle	1	0.000	1.000	206	200000277	200000016	siRNA-IMPa2-25 PSF-A488 IMPa2-A546 DAPI 8C2-siRNA-IMP-a2-a4 V2.00	0	11. siRNA-IMPa2-25 PSF-A488 DAPI IMPa2-A546_ak_TileScan_001 (Stage 37 of 49)	00-D4ZTRuRUhvUSBMtFr3fNuW
195		Vesicles Paraspeckle	1	0.000	1.000	206	200000278	200000017	siRNA-IMPa2-25 PSF-A488 IMPa2-A546 DAPI 8C2-siRNA-IMP-a2-a4 V2.00	0	11. siRNA-IMPa2-25 PSF-A488 DAPI IMPa2-A546_ak_TileScan_001 (Stage 37 of 49)	00-D4ZTRuRUhvUSBMtFr3fNuW
214		Vesicles Paraspeckle	1	0.000	1.000	206	200000279	200000018	siRNA-IMPa2-25 PSF-A488 IMPa2-A546 DAPI 8C2-siRNA-IMP-a2-a4 V2.00	0	11. siRNA-IMPa2-25 PSF-A488 DAPI IMPa2-A546_ak_TileScan_001 (Stage 37 of 49)	00-D4ZTRuRUhvUSBMtFr3fNuW
211		Vesicles Paraspeckle	1	0.000	1.000	206	200000280	200000019	siRNA-IMPa2-25 PSF-A488 IMPa2-A546 DAPI 8C2-siRNA-IMP-a2-a4 V2.00	0	11. siRNA-IMPa2-25 PSF-A488 DAPI IMPa2-A546_ak_TileScan_001 (Stage 37 of 49)	00-D4ZTRuRUhvUSBMtFr3fNuW
229		Vesicles Paraspeckle	1	0.000	1.000	207	200000281	200000020	siRNA-IMPa2-25 PSF-A488 IMPa2-A546 DAPI 8C2-siRNA-IMP-a2-a4 V2.00	0	11. siRNA-IMPa2-25 PSF-A488 DAPI IMPa2-A546_ak_TileScan_001 (Stage 37 of 49)	00-D4ZTRuRUhvUSBMtFr3fNuW
182		Vesicles Paraspeckle	1	0.000	1.000	207	200000282	200000021	siRNA-IMPa2-25 PSF-A488 IMPa2-A546 DAPI 8C2-siRNA-IMP-a2-a4 V2.00	0	11. siRNA-IMPa2-25 PSF-A488 DAPI IMPa2-A546_ak_TileScan_001 (Stage 37 of 49)	00-D4ZTRuRUhvUSBMtFr3fNuW
238		Vesicles Paraspeckle	1	0.000	1.000	207	200000283	200000022	siRNA-IMPa2-25 PSF-A488 IMPa2-A546 DAPI 8C2-siRNA-IMP-a2-a4 V2.00	0	11. siRNA-IMPa2-25 PSF-A488 DAPI IMPa2-A546_ak_TileScan_001 (Stage 37 of 49)	00-D4ZTRuRUhvUSBMtFr3fNuW
249		Vesicles Paraspeckle	1	0.000	1.000	210	200000284	200000023	siRNA-IMPa2-25 PSF-A488 IMPa2-A546 DAPI 8C2-siRNA-IMP-a2-a4 V2.00	0	11. siRNA-IMPa2-25 PSF-A488 DAPI IMPa2-A546_ak_TileScan_001 (Stage 37 of 49)	00-D4ZTRuRUhvUSBMtFr3fNuW
179		Vesicles Paraspeckle	1	0.000	1.000	210	200000285	200000024	siRNA-IMPa2-25 PSF-A488 IMPa2-A546 DAPI 8C2-siRNA-IMP-a2-a4 V2.00	0	11. siRNA-IMPa2-25 PSF-A488 DAPI IMPa2-A546_ak_TileScan_001 (Stage 37 of 49)	00-D4ZTRuRUhvUSBMtFr3fNuW
167		Vesicles Paraspeckle	1	0.000	1.000	210	200000286	200000025	siRNA-IMPa2-25 PSF-A488 IMPa2-A546 DAPI 8C2-siRNA-IMP-a2-a4 V2.00	0	11. siRNA-IMPa2-25 PSF-A488 DAPI IMPa2-A546_ak_TileScan_001 (Stage 37 of 49)	00-D4ZTRuRUhvUSBMtFr3fNuW
249		Vesicles Paraspeckle	1	0.000	1.000	210	200000287	200000026	siRNA-IMPa2-25 PSF-A488 IMPa2-A546 DAPI 8C2-siRNA-IMP-a2-a4 V2.00	0	11. siRNA-IMPa2-25 PSF-A488 DAPI IMPa2-A546_ak_TileScan_001 (Stage 37 of 49)	00-D4ZTRuRUhvUSBMtFr3fNuW
197		Vesicles Paraspeckle	1	0.000	1.000	210	200000288	200000027	siRNA-IMPa2-25 PSF-A488 IMPa2-A546 DAPI 8C2-siRNA-IMP-a2-a4 V2.00	0	11. siRNA-IMPa2-25 PSF-A488 DAPI IMPa2-A546_ak_TileScan_001 (Stage 37 of 49)	00-D4ZTRuRUhvUSBMtFr3fNuW
183		Vesicles Paraspeckle	1	0.000	1.000	210	200000289	200000028	siRNA-IMPa2-25 PSF-A488 IMPa2-A546 DAPI 8C2-siRNA-IMP-a2-a4 V2.00	0	11. siRNA-IMPa2-25 PSF-A488 DAPI IMPa2-A546_ak_TileScan_001 (Stage 37 of 49)	00-D4ZTRuRUhvUSBMtFr3fNuW
216		Vesicles Paraspeckle	1	0.000	1.000	210	200000290	200000029	siRNA-IMPa2-25 PSF-A488 IMPa2-A546 DAPI 8C2-siRNA-IMP-a2-a4 V2.00	0	11. siRNA-IMPa2-25 PSF-A488 DAPI IMPa2-A546_ak_TileScan_001 (Stage 37 of 49)	00-D4ZTRuRUhvUSBMtFr3fNuW
231		Vesicles Paraspeckle	1	0.000	1.000	210	200000291	200000030	siRNA-IMPa2-25 PSF-A488 IMPa2-A546 DAPI 8C2-siRNA-IMP-a2-a4 V2.00	0	11. siRNA-IMPa2-25 PSF-A488 DAPI IMPa2-A546_ak_TileScan_001 (Stage 37 of 49)	00-D4ZTRuRUhvUSBMtFr3fNuW
230		Vesicles Paraspeckle	1	0.000	1.000	212	200000292	200000031	siRNA-IMPa2-25 PSF-A488 IMPa2-A546 DAPI 8C2-siRNA-IMP-a2-a4 V2.00	0	11. siRNA-IMPa2-25 PSF-A488 DAPI IMPa2-A546_ak_TileScan_001 (Stage 37 of 49)	00-D4ZTRuRUhvUSBMtFr3fNuW
236		Vesicles Paraspeckle	1	0.000	1.000	212	200000293	200000032	siRNA-IMPa2-25 PSF-A488 IMPa2-A546 DAPI 8C2-siRNA-IMP-a2-a4 V2.00	0	11. siRNA-IMPa2-25 PSF-A488 DAPI IMPa2-A546_ak_TileScan_001 (Stage 37 of 49)	00-D4ZTRuRUhvUSBMtFr3fNuW
212		Vesicles Paraspeckle	1	0.000	1.000	212	200000294	200000033	siRNA-IMPa2-25 PSF-A488 IMPa2-A546 DAPI 8C2-siRNA-IMP-a2-a4 V2.00	0	11. siRNA-IMPa2-25 PSF-A488 DAPI IMPa2-A546_ak_TileScan_001 (Stage 37 of 49)	00-D4ZTRuRUhvUSBMtFr3fNuW
243		Vesicles Paraspeckle	1	0.000	1.000	213	200000295	200000034	siRNA-IMPa2-25 PSF-A488 IMPa2-A546 DAPI 8C2-siRNA-IMP-a2-a4 V2.00	0	11. siRNA-IMPa2-25 PSF-A488 DAPI IMPa2-A546_ak_TileScan_001 (Stage 37 of 49)	00-D4ZTRuRUhvUSBMtFr3fNuW
221		Vesicles Paraspeckle	1	0.000	1.000	215	200000296	200000035	siRNA-IMPa2-25 PSF-A488 IMPa2-A546 DAPI 8C2-siRNA-IMP-a2-a4 V2.00	0	11. siRNA-IMPa2-25 PSF-A488 DAPI IMPa2-A546_ak_TileScan_001 (Stage 37 of 49)	00-D4ZTRuRUhvUSBMtFr3fNuW
236		Vesicles Paraspeckle	1	0.000	1.000	217	200000297	200000036	siRNA-IMPa2-25 PSF-A488 IMPa2-A546 DAPI 8C2-siRNA-IMP-a2-a4 V2.00	0	11. siRNA-IMPa2-25 PSF-A488 DAPI IMPa2-A546_ak_TileScan_001 (Stage 37 of 49)	00-D4ZTRuRUhvUSBMtFr3fNuW
220		Vesicles Paraspeckle	1	0.000	1.000	221	200000298	200000037	siRNA-IMPa2-25 PSF-A488 IMPa2-A546 DAPI 8C2-siRNA-IMP-a2-a4 V2.00	0	11. siRNA-IMPa2-25 PSF-A488 DAPI IMPa2-A546_ak_TileScan_001 (Stage 37 of 49)	00-D4ZTRuRUhvUSBMtFr3fNuW
197		Vesicles Paraspeckle	1	0.000	1.000	223	200000299	200000038	siRNA-IMPa2-25 PSF-A488 IMPa2-A546 DAPI 8C2-siRNA-IMP-a2-a4 V2.00	0	11. siRNA-IMPa2-25 PSF-A488 DAPI IMPa2-A546_ak_TileScan_001 (Stage 37 of 49)	00-D4ZTRuRUhvUSBMtFr3fNuW
191		Vesicles Paraspeckle	1	0.000	1.000	223	200000300	200000039	siRNA-IMPa2-25 PSF-A488 IMPa2-A546 DAPI 8C2-siRNA-IMP-a2-a4 V2.00	0	11. siRNA-IMPa2-25 PSF-A488 DAPI IMPa2-A546_ak_TileScan_001 (Stage 37 of 49)	00-D4ZTRuRUhvUSBMtFr3fNuW
175		Vesicles Paraspeckle	1	0.000	1.000	223	200000301	200000040	siRNA-IMPa2-25 PSF-A488 IMPa2-A546 DAPI 8C2-siRNA-IMP-a2-a4 V2.00	0	11. siRNA-IMPa2-25 PSF-A488 DAPI IMPa2-A546_ak_TileScan_001 (Stage 37 of 49)	00-D4ZTRuRUhvUSBMtFr3fNuW
195		Vesicles Paraspeckle	1	0.000	1.000	227	200000302	200000041	siRNA-IMPa2-25 PSF-A488 IMPa2-A546 DAPI 8C2-siRNA-IMP-a2-a4 V2.00	0	11. siRNA-IMPa2-25 PSF-A488 DAPI IMPa2-A546_ak_TileScan_001 (Stage 37 of 49)	00-D4ZTRuRUhvUSBMtFr3fNuW
199		Vesicles Paraspeckle	1	0.000	1.000	227	200000303	200000042	siRNA-IMPa2-25 PSF-A488 IMPa2-A546 DAPI 8C2-siRNA-IMP-a2-a4 V2.00	0	11. siRNA-IMPa2-25 PSF-A488 DAPI IMPa2-A546_ak_TileScan_001 (Stage 37 of 49)	00-D4ZTRuRUhvUSBMtFr3fNuW
184		Vesicles Paraspeckle	1	0.000	1.000	227	200000304	200000043	siRNA-IMPa2-25 PSF-A488 IMPa2-A546 DAPI 8C2-siRNA-IMP-a2-a4 V2.00	0	11. siRNA-IMPa2-25 PSF-A488 DAPI IMPa2-A546_ak_TileScan_001 (Stage 37 of 49)	00-D4ZTRuRUhvUSBMtFr3fNuW
255		Vesicles Paraspeckle	1	0.000	1.000	227	200000305	200000044	siRNA-IMPa2-25 PSF-A488 IMPa2-A546 DAPI 8C2-siRNA-IMP-a2-a4 V2.00	0	11. siRNA-IMPa2-25 PSF-A488 DAPI IMPa2-A546_ak_TileScan_001 (Stage 37 of 49)	00-D4ZTRuRUhvUSBMtFr3fNuW
210		Vesicles Paraspeckle	1	0.000	1.000	227	200000306	200000045	siRNA-IMPa2-25 PSF-A488 IMPa2-A546 DAPI 8C2-siRNA-IMP-a2-a4 V2.00	0	11. siRNA-IMPa2-25 PSF-A488 DAPI IMPa2-A546_ak_TileScan_001 (Stage 37 of 49)	00-D4ZTRuRUhvUSBMtFr3fNuW
210		Vesicles Paraspeckle	1	0.000	1.000	227	200000307	200000046	siRNA-IMPa2-25 PSF-A488 IMPa2-A546 DAPI 8C2-siRNA-IMP-a2-a4 V2.00	0	11. siRNA-IMPa2-25 PSF-A488 DAPI IMPa2-A546_ak_TileScan_001 (Stage 37 of 49)	00-D4ZTRuRUhvUSBMtFr3fNuW
176		Vesicles Paraspeckle	1	0.000	1.000	227	200000308	200000047	siRNA-IMPa2-25 PSF-A488 IMPa2-A546 DAPI 8C2-siRNA-IMP-a2-a4 V2.00	0	11. siRNA-IMPa2-25 PSF-A488 DAPI IMPa2-A546_ak_TileScan_001 (Stage 37 of 49)	00-D4ZTRuRUhvUSBMtFr3fNuW
234		Vesicles Paraspeckle	1	0.000	1.000	227	200000309	200000048	siRNA-IMPa2-25 PSF-A488 IMPa2-A546 DAPI 8C2-siRNA-IMP-a2-a4 V2.00	0	11. siRNA-IMPa2-25 PSF-A488 DAPI IMPa2-A546_ak_TileScan_001 (Stage 37 of 49)	00-D4ZTRuRUhvUSBMtFr3fNuW
212		Vesicles Paraspeckle	1	0.000	1.000	227	200000310	200000049	siRNA-IMPa2-25 PSF-A488 IMPa2-A546 DAPI 8C2-siRNA-IMP-a2-a4 V2.00	0	11. siRNA-IMPa2-25 PSF-A488 DAPI IMPa2-A546_ak_TileScan_001 (Stage 37 of 49)	00-D4ZTRuRUhvUSBMtFr3fNuW
196		Vesicles Paraspeckle	1	0.000	1.000	228	200000311	200000050	siRNA-IMPa2-25 PSF-A488 IMPa2-A546 DAPI 8C2-siRNA-IMP-a2-a4 V2.00	0	11. siRNA-IMPa2-25 PSF-A488 DAPI IMPa2-A546_ak_TileScan_001 (Stage 37 of 49)	00-D4ZTRuRUhvUSBMtFr3fNuW
204		Vesicles Paraspeckle	1	0.000	1.000	229	200000312	200000000	siRNA-IMPa2-25 PSF-A488 IMPa2-A546 DAPI 8C2-siRNA-IMP-a2-a4 V2.00	0	11. siRNA-IMPa2-25 PSF-A488 DAPI IMPa2-A546_al_TileScan_001 (Stage 38 of 49)	00-9JJbzBiZSRKJSzTHZmNqeR
229		Vesicles Paraspeckle	1	0.000	1.000	229	200000313	200000001	siRNA-IMPa2-25 PSF-A488 IMPa2-A546 DAPI 8C2-siRNA-IMP-a2-a4 V2.00	0	11. siRNA-IMPa2-25 PSF-A488 DAPI IMPa2-A546_al_TileScan_001 (Stage 38 of 49)	00-9JJbzBiZSRKJSzTHZmNqeR
184		Vesicles Paraspeckle	1	0.000	1.000	229	200000314	200000002	siRNA-IMPa2-25 PSF-A488 IMPa2-A546 DAPI 8C2-siRNA-IMP-a2-a4 V2.00	0	11. siRNA-IMPa2-25 PSF-A488 DAPI IMPa2-A546_al_TileScan_001 (Stage 38 of 49)	00-9JJbzBiZSRKJSzTHZmNqeR
222		Vesicles Paraspeckle	1	0.000	1.000	229	200000315	200000003	siRNA-IMPa2-25 PSF-A488 IMPa2-A546 DAPI 8C2-siRNA-IMP-a2-a4 V2.00	0	11. siRNA-IMPa2-25 PSF-A488 DAPI IMPa2-A546_al_TileScan_001 (Stage 38 of 49)	00-9JJbzBiZSRKJSzTHZmNqeR
216		Vesicles Paraspeckle	1	0.000	1.000	229	200000316	200000004	siRNA-IMPa2-25 PSF-A488 IMPa2-A546 DAPI 8C2-siRNA-IMP-a2-a4 V2.00	0	11. siRNA-IMPa2-25 PSF-A488 DAPI IMPa2-A546_al_TileScan_001 (Stage 38 of 49)	00-9JJbzBiZSRKJSzTHZmNqeR
211		Vesicles Paraspeckle	1	0.000	1.000	229	200000317	200000005	siRNA-IMPa2-25 PSF-A488 IMPa2-A546 DAPI 8C2-siRNA-IMP-a2-a4 V2.00	0	11. siRNA-IMPa2-25 PSF-A488 DAPI IMPa2-A546_al_TileScan_001 (Stage 38 of 49)	00-9JJbzBiZSRKJSzTHZmNqeR
225		Vesicles Paraspeckle	1	0.000	1.000	229	200000318	200000006	siRNA-IMPa2-25 PSF-A488 IMPa2-A546 DAPI 8C2-siRNA-IMP-a2-a4 V2.00	0	11. siRNA-IMPa2-25 PSF-A488 DAPI IMPa2-A546_al_TileScan_001 (Stage 38 of 49)	00-9JJbzBiZSRKJSzTHZmNqeR
193		Vesicles Paraspeckle	1	0.000	1.000	229	200000319	200000007	siRNA-IMPa2-25 PSF-A488 IMPa2-A546 DAPI 8C2-siRNA-IMP-a2-a4 V2.00	0	11. siRNA-IMPa2-25 PSF-A488 DAPI IMPa2-A546_al_TileScan_001 (Stage 38 of 49)	00-9JJbzBiZSRKJSzTHZmNqeR
218		Vesicles Paraspeckle	1	0.000	1.000	231	200000320	200000008	siRNA-IMPa2-25 PSF-A488 IMPa2-A546 DAPI 8C2-siRNA-IMP-a2-a4 V2.00	0	11. siRNA-IMPa2-25 PSF-A488 DAPI IMPa2-A546_al_TileScan_001 (Stage 38 of 49)	00-9JJbzBiZSRKJSzTHZmNqeR
186		Vesicles Paraspeckle	1	0.000	1.000	232	200000321	200000009	siRNA-IMPa2-25 PSF-A488 IMPa2-A546 DAPI 8C2-siRNA-IMP-a2-a4 V2.00	0	11. siRNA-IMPa2-25 PSF-A488 DAPI IMPa2-A546_al_TileScan_001 (Stage 38 of 49)	00-9JJbzBiZSRKJSzTHZmNqeR
172		Vesicles Paraspeckle	1	0.000	1.000	232	200000322	200000010	siRNA-IMPa2-25 PSF-A488 IMPa2-A546 DAPI 8C2-siRNA-IMP-a2-a4 V2.00	0	11. siRNA-IMPa2-25 PSF-A488 DAPI IMPa2-A546_al_TileScan_001 (Stage 38 of 49)	00-9JJbzBiZSRKJSzTHZmNqeR
252		Vesicles Paraspeckle	1	0.000	1.000	234	200000323	200000011	siRNA-IMPa2-25 PSF-A488 IMPa2-A546 DAPI 8C2-siRNA-IMP-a2-a4 V2.00	0	11. siRNA-IMPa2-25 PSF-A488 DAPI IMPa2-A546_al_TileScan_001 (Stage 38 of 49)	00-9JJbzBiZSRKJSzTHZmNqeR
149		Vesicles Paraspeckle	1	0.000	1.000	236	200000324	200000012	siRNA-IMPa2-25 PSF-A488 IMPa2-A546 DAPI 8C2-siRNA-IMP-a2-a4 V2.00	0	11. siRNA-IMPa2-25 PSF-A488 DAPI IMPa2-A546_al_TileScan_001 (Stage 38 of 49)	00-9JJbzBiZSRKJSzTHZmNqeR
237		Vesicles Paraspeckle	1	0.000	1.000	236	200000325	200000013	siRNA-IMPa2-25 PSF-A488 IMPa2-A546 DAPI 8C2-siRNA-IMP-a2-a4 V2.00	0	11. siRNA-IMPa2-25 PSF-A488 DAPI IMPa2-A546_al_TileScan_001 (Stage 38 of 49)	00-9JJbzBiZSRKJSzTHZmNqeR
225		Vesicles Paraspeckle	1	0.000	1.000	236	200000326	200000014	siRNA-IMPa2-25 PSF-A488 IMPa2-A546 DAPI 8C2-siRNA-IMP-a2-a4 V2.00	0	11. siRNA-IMPa2-25 PSF-A488 DAPI IMPa2-A546_al_TileScan_001 (Stage 38 of 49)	00-9JJbzBiZSRKJSzTHZmNqeR
206		Vesicles Paraspeckle	1	0.000	1.000	236	200000327	200000015	siRNA-IMPa2-25 PSF-A488 IMPa2-A546 DAPI 8C2-siRNA-IMP-a2-a4 V2.00	0	11. siRNA-IMPa2-25 PSF-A488 DAPI IMPa2-A546_al_TileScan_001 (Stage 38 of 49)	00-9JJbzBiZSRKJSzTHZmNqeR
233		Vesicles Paraspeckle	1	0.000	1.000	236	200000328	200000016	siRNA-IMPa2-25 PSF-A488 IMPa2-A546 DAPI 8C2-siRNA-IMP-a2-a4 V2.00	0	11. siRNA-IMPa2-25 PSF-A488 DAPI IMPa2-A546_al_TileScan_001 (Stage 38 of 49)	00-9JJbzBiZSRKJSzTHZmNqeR
213		Vesicles Paraspeckle	1	0.000	1.000	236	200000329	200000017	siRNA-IMPa2-25 PSF-A488 IMPa2-A546 DAPI 8C2-siRNA-IMP-a2-a4 V2.00	0	11. siRNA-IMPa2-25 PSF-A488 DAPI IMPa2-A546_al_TileScan_001 (Stage 38 of 49)	00-9JJbzBiZSRKJSzTHZmNqeR
241		Vesicles Paraspeckle	1	0.000	1.000	236	200000330	200000018	siRNA-IMPa2-25 PSF-A488 IMPa2-A546 DAPI 8C2-siRNA-IMP-a2-a4 V2.00	0	11. siRNA-IMPa2-25 PSF-A488 DAPI IMPa2-A546_al_TileScan_001 (Stage 38 of 49)	00-9JJbzBiZSRKJSzTHZmNqeR
244		Vesicles Paraspeckle	1	0.000	1.000	236	200000331	200000019	siRNA-IMPa2-25 PSF-A488 IMPa2-A546 DAPI 8C2-siRNA-IMP-a2-a4 V2.00	0	11. siRNA-IMPa2-25 PSF-A488 DAPI IMPa2-A546_al_TileScan_001 (Stage 38 of 49)	00-9JJbzBiZSRKJSzTHZmNqeR
234		Vesicles Paraspeckle	1	0.000	1.000	236	200000332	200000020	siRNA-IMPa2-25 PSF-A488 IMPa2-A546 DAPI 8C2-siRNA-IMP-a2-a4 V2.00	0	11. siRNA-IMPa2-25 PSF-A488 DAPI IMPa2-A546_al_TileScan_001 (Stage 38 of 49)	00-9JJbzBiZSRKJSzTHZmNqeR
255		Vesicles Paraspeckle	1	0.000	1.000	237	200000333	200000021	siRNA-IMPa2-25 PSF-A488 IMPa2-A546 DAPI 8C2-siRNA-IMP-a2-a4 V2.00	0	11. siRNA-IMPa2-25 PSF-A488 DAPI IMPa2-A546_al_TileScan_001 (Stage 38 of 49)	00-9JJbzBiZSRKJSzTHZmNqeR
248		Vesicles Paraspeckle	1	0.000	1.000	237	200000334	200000022	siRNA-IMPa2-25 PSF-A488 IMPa2-A546 DAPI 8C2-siRNA-IMP-a2-a4 V2.00	0	11. siRNA-IMPa2-25 PSF-A488 DAPI IMPa2-A546_al_TileScan_001 (Stage 38 of 49)	00-9JJbzBiZSRKJSzTHZmNqeR
223		Vesicles Paraspeckle	1	0.000	1.000	239	200000335	200000023	siRNA-IMPa2-25 PSF-A488 IMPa2-A546 DAPI 8C2-siRNA-IMP-a2-a4 V2.00	0	11. siRNA-IMPa2-25 PSF-A488 DAPI IMPa2-A546_al_TileScan_001 (Stage 38 of 49)	00-9JJbzBiZSRKJSzTHZmNqeR
177		Vesicles Paraspeckle	1	0.000	1.000	239	200000336	200000024	siRNA-IMPa2-25 PSF-A488 IMPa2-A546 DAPI 8C2-siRNA-IMP-a2-a4 V2.00	0	11. siRNA-IMPa2-25 PSF-A488 DAPI IMPa2-A546_al_TileScan_001 (Stage 38 of 49)	00-9JJbzBiZSRKJSzTHZmNqeR
208		Vesicles Paraspeckle	1	0.000	1.000	239	200000337	200000025	siRNA-IMPa2-25 PSF-A488 IMPa2-A546 DAPI 8C2-siRNA-IMP-a2-a4 V2.00	0	11. siRNA-IMPa2-25 PSF-A488 DAPI IMPa2-A546_al_TileScan_001 (Stage 38 of 49)	00-9JJbzBiZSRKJSzTHZmNqeR
198		Vesicles Paraspeckle	1	0.000	1.000	240	200000338	200000026	siRNA-IMPa2-25 PSF-A488 IMPa2-A546 DAPI 8C2-siRNA-IMP-a2-a4 V2.00	0	11. siRNA-IMPa2-25 PSF-A488 DAPI IMPa2-A546_al_TileScan_001 (Stage 38 of 49)	00-9JJbzBiZSRKJSzTHZmNqeR
202		Vesicles Paraspeckle	1	0.000	1.000	240	200000339	200000027	siRNA-IMPa2-25 PSF-A488 IMPa2-A546 DAPI 8C2-siRNA-IMP-a2-a4 V2.00	0	11. siRNA-IMPa2-25 PSF-A488 DAPI IMPa2-A546_al_TileScan_001 (Stage 38 of 49)	00-9JJbzBiZSRKJSzTHZmNqeR
198		Vesicles Paraspeckle	1	0.000	1.000	240	200000340	200000028	siRNA-IMPa2-25 PSF-A488 IMPa2-A546 DAPI 8C2-siRNA-IMP-a2-a4 V2.00	0	11. siRNA-IMPa2-25 PSF-A488 DAPI IMPa2-A546_al_TileScan_001 (Stage 38 of 49)	00-9JJbzBiZSRKJSzTHZmNqeR
195		Vesicles Paraspeckle	1	0.000	1.000	240	200000341	200000029	siRNA-IMPa2-25 PSF-A488 IMPa2-A546 DAPI 8C2-siRNA-IMP-a2-a4 V2.00	0	11. siRNA-IMPa2-25 PSF-A488 DAPI IMPa2-A546_al_TileScan_001 (Stage 38 of 49)	00-9JJbzBiZSRKJSzTHZmNqeR
219		Vesicles Paraspeckle	1	0.000	1.000	241	200000342	200000030	siRNA-IMPa2-25 PSF-A488 IMPa2-A546 DAPI 8C2-siRNA-IMP-a2-a4 V2.00	0	11. siRNA-IMPa2-25 PSF-A488 DAPI IMPa2-A546_al_TileScan_001 (Stage 38 of 49)	00-9JJbzBiZSRKJSzTHZmNqeR
208		Vesicles Paraspeckle	1	0.000	1.000	242	200000343	200000031	siRNA-IMPa2-25 PSF-A488 IMPa2-A546 DAPI 8C2-siRNA-IMP-a2-a4 V2.00	0	11. siRNA-IMPa2-25 PSF-A488 DAPI IMPa2-A546_al_TileScan_001 (Stage 38 of 49)	00-9JJbzBiZSRKJSzTHZmNqeR
239		Vesicles Paraspeckle	1	0.000	1.000	242	200000344	200000032	siRNA-IMPa2-25 PSF-A488 IMPa2-A546 DAPI 8C2-siRNA-IMP-a2-a4 V2.00	0	11. siRNA-IMPa2-25 PSF-A488 DAPI IMPa2-A546_al_TileScan_001 (Stage 38 of 49)	00-9JJbzBiZSRKJSzTHZmNqeR
223		Vesicles Paraspeckle	1	0.000	1.000	243	200000345	200000033	siRNA-IMPa2-25 PSF-A488 IMPa2-A546 DAPI 8C2-siRNA-IMP-a2-a4 V2.00	0	11. siRNA-IMPa2-25 PSF-A488 DAPI IMPa2-A546_al_TileScan_001 (Stage 38 of 49)	00-9JJbzBiZSRKJSzTHZmNqeR
248		Vesicles Paraspeckle	1	0.000	1.000	247	200000346	200000034	siRNA-IMPa2-25 PSF-A488 IMPa2-A546 DAPI 8C2-siRNA-IMP-a2-a4 V2.00	0	11. siRNA-IMPa2-25 PSF-A488 DAPI IMPa2-A546_al_TileScan_001 (Stage 38 of 49)	00-9JJbzBiZSRKJSzTHZmNqeR
205		Vesicles Paraspeckle	1	0.000	1.000	247	200000347	200000035	siRNA-IMPa2-25 PSF-A488 IMPa2-A546 DAPI 8C2-siRNA-IMP-a2-a4 V2.00	0	11. siRNA-IMPa2-25 PSF-A488 DAPI IMPa2-A546_al_TileScan_001 (Stage 38 of 49)	00-9JJbzBiZSRKJSzTHZmNqeR
219		Vesicles Paraspeckle	1	0.000	1.000	247	200000348	200000036	siRNA-IMPa2-25 PSF-A488 IMPa2-A546 DAPI 8C2-siRNA-IMP-a2-a4 V2.00	0	11. siRNA-IMPa2-25 PSF-A488 DAPI IMPa2-A546_al_TileScan_001 (Stage 38 of 49)	00-9JJbzBiZSRKJSzTHZmNqeR
199		Vesicles Paraspeckle	1	0.000	1.000	247	200000349	200000037	siRNA-IMPa2-25 PSF-A488 IMPa2-A546 DAPI 8C2-siRNA-IMP-a2-a4 V2.00	0	11. siRNA-IMPa2-25 PSF-A488 DAPI IMPa2-A546_al_TileScan_001 (Stage 38 of 49)	00-9JJbzBiZSRKJSzTHZmNqeR
216		Vesicles Paraspeckle	1	0.000	1.000	248	200000350	200000038	siRNA-IMPa2-25 PSF-A488 IMPa2-A546 DAPI 8C2-siRNA-IMP-a2-a4 V2.00	0	11. siRNA-IMPa2-25 PSF-A488 DAPI IMPa2-A546_al_TileScan_001 (Stage 38 of 49)	00-9JJbzBiZSRKJSzTHZmNqeR
226		Vesicles Paraspeckle	1	0.000	1.000	248	200000351	200000039	siRNA-IMPa2-25 PSF-A488 IMPa2-A546 DAPI 8C2-siRNA-IMP-a2-a4 V2.00	0	11. siRNA-IMPa2-25 PSF-A488 DAPI IMPa2-A546_al_TileScan_001 (Stage 38 of 49)	00-9JJbzBiZSRKJSzTHZmNqeR
226		Vesicles Paraspeckle	1	0.000	1.000	248	200000352	200000040	siRNA-IMPa2-25 PSF-A488 IMPa2-A546 DAPI 8C2-siRNA-IMP-a2-a4 V2.00	0	11. siRNA-IMPa2-25 PSF-A488 DAPI IMPa2-A546_al_TileScan_001 (Stage 38 of 49)	00-9JJbzBiZSRKJSzTHZmNqeR
211		Vesicles Paraspeckle	1	0.000	1.000	248	200000353	200000041	siRNA-IMPa2-25 PSF-A488 IMPa2-A546 DAPI 8C2-siRNA-IMP-a2-a4 V2.00	0	11. siRNA-IMPa2-25 PSF-A488 DAPI IMPa2-A546_al_TileScan_001 (Stage 38 of 49)	00-9JJbzBiZSRKJSzTHZmNqeR
227		Vesicles Paraspeckle	1	0.000	1.000	248	200000354	200000042	siRNA-IMPa2-25 PSF-A488 IMPa2-A546 DAPI 8C2-siRNA-IMP-a2-a4 V2.00	0	11. siRNA-IMPa2-25 PSF-A488 DAPI IMPa2-A546_al_TileScan_001 (Stage 38 of 49)	00-9JJbzBiZSRKJSzTHZmNqeR
228		Vesicles Paraspeckle	1	0.000	1.000	249	200000355	200000043	siRNA-IMPa2-25 PSF-A488 IMPa2-A546 DAPI 8C2-siRNA-IMP-a2-a4 V2.00	0	11. siRNA-IMPa2-25 PSF-A488 DAPI IMPa2-A546_al_TileScan_001 (Stage 38 of 49)	00-9JJbzBiZSRKJSzTHZmNqeR
188		Vesicles Paraspeckle	1	0.000	1.000	249	200000356	200000044	siRNA-IMPa2-25 PSF-A488 IMPa2-A546 DAPI 8C2-siRNA-IMP-a2-a4 V2.00	0	11. siRNA-IMPa2-25 PSF-A488 DAPI IMPa2-A546_al_TileScan_001 (Stage 38 of 49)	00-9JJbzBiZSRKJSzTHZmNqeR
193		Vesicles Paraspeckle	1	0.000	1.000	253	200000357	200000045	siRNA-IMPa2-25 PSF-A488 IMPa2-A546 DAPI 8C2-siRNA-IMP-a2-a4 V2.00	0	11. siRNA-IMPa2-25 PSF-A488 DAPI IMPa2-A546_al_TileScan_001 (Stage 38 of 49)	00-9JJbzBiZSRKJSzTHZmNqeR
209		Vesicles Paraspeckle	1	0.000	1.000	253	200000358	200000046	siRNA-IMPa2-25 PSF-A488 IMPa2-A546 DAPI 8C2-siRNA-IMP-a2-a4 V2.00	0	11. siRNA-IMPa2-25 PSF-A488 DAPI IMPa2-A546_al_TileScan_001 (Stage 38 of 49)	00-9JJbzBiZSRKJSzTHZmNqeR
215		Vesicles Paraspeckle	1	0.000	1.000	253	200000359	200000047	siRNA-IMPa2-25 PSF-A488 IMPa2-A546 DAPI 8C2-siRNA-IMP-a2-a4 V2.00	0	11. siRNA-IMPa2-25 PSF-A488 DAPI IMPa2-A546_al_TileScan_001 (Stage 38 of 49)	00-9JJbzBiZSRKJSzTHZmNqeR
225		Vesicles Paraspeckle	1	0.000	1.000	256	200000360	200000048	siRNA-IMPa2-25 PSF-A488 IMPa2-A546 DAPI 8C2-siRNA-IMP-a2-a4 V2.00	0	11. siRNA-IMPa2-25 PSF-A488 DAPI IMPa2-A546_al_TileScan_001 (Stage 38 of 49)	00-9JJbzBiZSRKJSzTHZmNqeR
254		Vesicles Paraspeckle	1	0.000	1.000	258	200000361	200000000	siRNA-IMPa2-25 PSF-A488 IMPa2-A546 DAPI 8C2-siRNA-IMP-a2-a4 V2.00	0	11. siRNA-IMPa2-25 PSF-A488 DAPI IMPa2-A546_am_TileScan_001 (Stage 39 of 49)	00-3g6LMxPiadmN6Q3UvfYK9X
198		Vesicles Paraspeckle	1	0.000	1.000	261	200000362	200000001	siRNA-IMPa2-25 PSF-A488 IMPa2-A546 DAPI 8C2-siRNA-IMP-a2-a4 V2.00	0	11. siRNA-IMPa2-25 PSF-A488 DAPI IMPa2-A546_am_TileScan_001 (Stage 39 of 49)	00-3g6LMxPiadmN6Q3UvfYK9X
231		Vesicles Paraspeckle	1	0.000	1.000	263	200000363	200000002	siRNA-IMPa2-25 PSF-A488 IMPa2-A546 DAPI 8C2-siRNA-IMP-a2-a4 V2.00	0	11. siRNA-IMPa2-25 PSF-A488 DAPI IMPa2-A546_am_TileScan_001 (Stage 39 of 49)	00-3g6LMxPiadmN6Q3UvfYK9X
212		Vesicles Paraspeckle	1	0.000	1.000	263	200000364	200000003	siRNA-IMPa2-25 PSF-A488 IMPa2-A546 DAPI 8C2-siRNA-IMP-a2-a4 V2.00	0	11. siRNA-IMPa2-25 PSF-A488 DAPI IMPa2-A546_am_TileScan_001 (Stage 39 of 49)	00-3g6LMxPiadmN6Q3UvfYK9X
198		Vesicles Paraspeckle	1	0.000	1.000	265	200000365	200000004	siRNA-IMPa2-25 PSF-A488 IMPa2-A546 DAPI 8C2-siRNA-IMP-a2-a4 V2.00	0	11. siRNA-IMPa2-25 PSF-A488 DAPI IMPa2-A546_am_TileScan_001 (Stage 39 of 49)	00-3g6LMxPiadmN6Q3UvfYK9X
200		Vesicles Paraspeckle	1	0.000	1.000	265	200000366	200000005	siRNA-IMPa2-25 PSF-A488 IMPa2-A546 DAPI 8C2-siRNA-IMP-a2-a4 V2.00	0	11. siRNA-IMPa2-25 PSF-A488 DAPI IMPa2-A546_am_TileScan_001 (Stage 39 of 49)	00-3g6LMxPiadmN6Q3UvfYK9X
238		Vesicles Paraspeckle	1	0.000	1.000	265	200000367	200000006	siRNA-IMPa2-25 PSF-A488 IMPa2-A546 DAPI 8C2-siRNA-IMP-a2-a4 V2.00	0	11. siRNA-IMPa2-25 PSF-A488 DAPI IMPa2-A546_am_TileScan_001 (Stage 39 of 49)	00-3g6LMxPiadmN6Q3UvfYK9X
215		Vesicles Paraspeckle	1	0.000	1.000	265	200000368	200000007	siRNA-IMPa2-25 PSF-A488 IMPa2-A546 DAPI 8C2-siRNA-IMP-a2-a4 V2.00	0	11. siRNA-IMPa2-25 PSF-A488 DAPI IMPa2-A546_am_TileScan_001 (Stage 39 of 49)	00-3g6LMxPiadmN6Q3UvfYK9X
242		Vesicles Paraspeckle	1	0.000	1.000	265	200000369	200000008	siRNA-IMPa2-25 PSF-A488 IMPa2-A546 DAPI 8C2-siRNA-IMP-a2-a4 V2.00	0	11. siRNA-IMPa2-25 PSF-A488 DAPI IMPa2-A546_am_TileScan_001 (Stage 39 of 49)	00-3g6LMxPiadmN6Q3UvfYK9X
254		Vesicles Paraspeckle	1	0.000	1.000	267	200000370	200000009	siRNA-IMPa2-25 PSF-A488 IMPa2-A546 DAPI 8C2-siRNA-IMP-a2-a4 V2.00	0	11. siRNA-IMPa2-25 PSF-A488 DAPI IMPa2-A546_am_TileScan_001 (Stage 39 of 49)	00-3g6LMxPiadmN6Q3UvfYK9X
191		Vesicles Paraspeckle	1	0.000	1.000	268	200000371	200000010	siRNA-IMPa2-25 PSF-A488 IMPa2-A546 DAPI 8C2-siRNA-IMP-a2-a4 V2.00	0	11. siRNA-IMPa2-25 PSF-A488 DAPI IMPa2-A546_am_TileScan_001 (Stage 39 of 49)	00-3g6LMxPiadmN6Q3UvfYK9X
197		Vesicles Paraspeckle	1	0.000	1.000	268	200000372	200000011	siRNA-IMPa2-25 PSF-A488 IMPa2-A546 DAPI 8C2-siRNA-IMP-a2-a4 V2.00	0	11. siRNA-IMPa2-25 PSF-A488 DAPI IMPa2-A546_am_TileScan_001 (Stage 39 of 49)	00-3g6LMxPiadmN6Q3UvfYK9X
193		Vesicles Paraspeckle	1	0.000	1.000	268	200000373	200000012	siRNA-IMPa2-25 PSF-A488 IMPa2-A546 DAPI 8C2-siRNA-IMP-a2-a4 V2.00	0	11. siRNA-IMPa2-25 PSF-A488 DAPI IMPa2-A546_am_TileScan_001 (Stage 39 of 49)	00-3g6LMxPiadmN6Q3UvfYK9X
202		Vesicles Paraspeckle	1	0.000	1.000	269	200000374	200000013	siRNA-IMPa2-25 PSF-A488 IMPa2-A546 DAPI 8C2-siRNA-IMP-a2-a4 V2.00	0	11. siRNA-IMPa2-25 PSF-A488 DAPI IMPa2-A546_am_TileScan_001 (Stage 39 of 49)	00-3g6LMxPiadmN6Q3UvfYK9X
212		Vesicles Paraspeckle	1	0.000	1.000	269	200000375	200000014	siRNA-IMPa2-25 PSF-A488 IMPa2-A546 DAPI 8C2-siRNA-IMP-a2-a4 V2.00	0	11. siRNA-IMPa2-25 PSF-A488 DAPI IMPa2-A546_am_TileScan_001 (Stage 39 of 49)	00-3g6LMxPiadmN6Q3UvfYK9X
235		Vesicles Paraspeckle	1	0.000	1.000	269	200000376	200000015	siRNA-IMPa2-25 PSF-A488 IMPa2-A546 DAPI 8C2-siRNA-IMP-a2-a4 V2.00	0	11. siRNA-IMPa2-25 PSF-A488 DAPI IMPa2-A546_am_TileScan_001 (Stage 39 of 49)	00-3g6LMxPiadmN6Q3UvfYK9X
231		Vesicles Paraspeckle	1	0.000	1.000	270	200000377	200000016	siRNA-IMPa2-25 PSF-A488 IMPa2-A546 DAPI 8C2-siRNA-IMP-a2-a4 V2.00	0	11. siRNA-IMPa2-25 PSF-A488 DAPI IMPa2-A546_am_TileScan_001 (Stage 39 of 49)	00-3g6LMxPiadmN6Q3UvfYK9X
211		Vesicles Paraspeckle	1	0.000	1.000	270	200000378	200000017	siRNA-IMPa2-25 PSF-A488 IMPa2-A546 DAPI 8C2-siRNA-IMP-a2-a4 V2.00	0	11. siRNA-IMPa2-25 PSF-A488 DAPI IMPa2-A546_am_TileScan_001 (Stage 39 of 49)	00-3g6LMxPiadmN6Q3UvfYK9X
150		Vesicles Paraspeckle	1	0.000	1.000	277	200000379	200000018	siRNA-IMPa2-25 PSF-A488 IMPa2-A546 DAPI 8C2-siRNA-IMP-a2-a4 V2.00	0	11. siRNA-IMPa2-25 PSF-A488 DAPI IMPa2-A546_am_TileScan_001 (Stage 39 of 49)	00-3g6LMxPiadmN6Q3UvfYK9X
235		Vesicles Paraspeckle	1	0.000	1.000	280	200000380	200000000	siRNA-IMPa2-25 PSF-A488 IMPa2-A546 DAPI 8C2-siRNA-IMP-a2-a4 V2.00	0	11. siRNA-IMPa2-25 PSF-A488 DAPI IMPa2-A546_an_TileScan_001 (Stage 40 of 49)	00-sJaV38CTvPjASoF6U26L5i
218		Vesicles Paraspeckle	1	0.000	1.000	281	200000381	200000001	siRNA-IMPa2-25 PSF-A488 IMPa2-A546 DAPI 8C2-siRNA-IMP-a2-a4 V2.00	0	11. siRNA-IMPa2-25 PSF-A488 DAPI IMPa2-A546_an_TileScan_001 (Stage 40 of 49)	00-sJaV38CTvPjASoF6U26L5i
170		Vesicles Paraspeckle	1	0.000	1.000	281	200000382	200000002	siRNA-IMPa2-25 PSF-A488 IMPa2-A546 DAPI 8C2-siRNA-IMP-a2-a4 V2.00	0	11. siRNA-IMPa2-25 PSF-A488 DAPI IMPa2-A546_an_TileScan_001 (Stage 40 of 49)	00-sJaV38CTvPjASoF6U26L5i
213		Vesicles Paraspeckle	1	0.000	1.000	282	200000383	200000003	siRNA-IMPa2-25 PSF-A488 IMPa2-A546 DAPI 8C2-siRNA-IMP-a2-a4 V2.00	0	11. siRNA-IMPa2-25 PSF-A488 DAPI IMPa2-A546_an_TileScan_001 (Stage 40 of 49)	00-sJaV38CTvPjASoF6U26L5i
215		Vesicles Paraspeckle	1	0.000	1.000	283	200000384	200000004	siRNA-IMPa2-25 PSF-A488 IMPa2-A546 DAPI 8C2-siRNA-IMP-a2-a4 V2.00	0	11. siRNA-IMPa2-25 PSF-A488 DAPI IMPa2-A546_an_TileScan_001 (Stage 40 of 49)	00-sJaV38CTvPjASoF6U26L5i
198		Vesicles Paraspeckle	1	0.000	1.000	283	200000385	200000005	siRNA-IMPa2-25 PSF-A488 IMPa2-A546 DAPI 8C2-siRNA-IMP-a2-a4 V2.00	0	11. siRNA-IMPa2-25 PSF-A488 DAPI IMPa2-A546_an_TileScan_001 (Stage 40 of 49)	00-sJaV38CTvPjASoF6U26L5i
217		Vesicles Paraspeckle	1	0.000	1.000	285	200000386	200000006	siRNA-IMPa2-25 PSF-A488 IMPa2-A546 DAPI 8C2-siRNA-IMP-a2-a4 V2.00	0	11. siRNA-IMPa2-25 PSF-A488 DAPI IMPa2-A546_an_TileScan_001 (Stage 40 of 49)	00-sJaV38CTvPjASoF6U26L5i
207		Vesicles Paraspeckle	1	0.000	1.000	288	200000387	200000007	siRNA-IMPa2-25 PSF-A488 IMPa2-A546 DAPI 8C2-siRNA-IMP-a2-a4 V2.00	0	11. siRNA-IMPa2-25 PSF-A488 DAPI IMPa2-A546_an_TileScan_001 (Stage 40 of 49)	00-sJaV38CTvPjASoF6U26L5i
246		Vesicles Paraspeckle	1	0.000	1.000	288	200000388	200000008	siRNA-IMPa2-25 PSF-A488 IMPa2-A546 DAPI 8C2-siRNA-IMP-a2-a4 V2.00	0	11. siRNA-IMPa2-25 PSF-A488 DAPI IMPa2-A546_an_TileScan_001 (Stage 40 of 49)	00-sJaV38CTvPjASoF6U26L5i
232		Vesicles Paraspeckle	1	0.000	1.000	289	200000389	200000009	siRNA-IMPa2-25 PSF-A488 IMPa2-A546 DAPI 8C2-siRNA-IMP-a2-a4 V2.00	0	11. siRNA-IMPa2-25 PSF-A488 DAPI IMPa2-A546_an_TileScan_001 (Stage 40 of 49)	00-sJaV38CTvPjASoF6U26L5i
246		Vesicles Paraspeckle	1	0.000	1.000	289	200000390	200000010	siRNA-IMPa2-25 PSF-A488 IMPa2-A546 DAPI 8C2-siRNA-IMP-a2-a4 V2.00	0	11. siRNA-IMPa2-25 PSF-A488 DAPI IMPa2-A546_an_TileScan_001 (Stage 40 of 49)	00-sJaV38CTvPjASoF6U26L5i
220		Vesicles Paraspeckle	1	0.000	1.000	290	200000391	200000011	siRNA-IMPa2-25 PSF-A488 IMPa2-A546 DAPI 8C2-siRNA-IMP-a2-a4 V2.00	0	11. siRNA-IMPa2-25 PSF-A488 DAPI IMPa2-A546_an_TileScan_001 (Stage 40 of 49)	00-sJaV38CTvPjASoF6U26L5i
251		Vesicles Paraspeckle	1	0.000	1.000	290	200000392	200000012	siRNA-IMPa2-25 PSF-A488 IMPa2-A546 DAPI 8C2-siRNA-IMP-a2-a4 V2.00	0	11. siRNA-IMPa2-25 PSF-A488 DAPI IMPa2-A546_an_TileScan_001 (Stage 40 of 49)	00-sJaV38CTvPjASoF6U26L5i
241		Vesicles Paraspeckle	1	0.000	1.000	290	200000393	200000013	siRNA-IMPa2-25 PSF-A488 IMPa2-A546 DAPI 8C2-siRNA-IMP-a2-a4 V2.00	0	11. siRNA-IMPa2-25 PSF-A488 DAPI IMPa2-A546_an_TileScan_001 (Stage 40 of 49)	00-sJaV38CTvPjASoF6U26L5i
213		Vesicles Paraspeckle	1	0.000	1.000	290	200000394	200000014	siRNA-IMPa2-25 PSF-A488 IMPa2-A546 DAPI 8C2-siRNA-IMP-a2-a4 V2.00	0	11. siRNA-IMPa2-25 PSF-A488 DAPI IMPa2-A546_an_TileScan_001 (Stage 40 of 49)	00-sJaV38CTvPjASoF6U26L5i
195		Vesicles Paraspeckle	1	0.000	1.000	290	200000395	200000015	siRNA-IMPa2-25 PSF-A488 IMPa2-A546 DAPI 8C2-siRNA-IMP-a2-a4 V2.00	0	11. siRNA-IMPa2-25 PSF-A488 DAPI IMPa2-A546_an_TileScan_001 (Stage 40 of 49)	00-sJaV38CTvPjASoF6U26L5i
178		Vesicles Paraspeckle	1	0.000	1.000	290	200000396	200000016	siRNA-IMPa2-25 PSF-A488 IMPa2-A546 DAPI 8C2-siRNA-IMP-a2-a4 V2.00	0	11. siRNA-IMPa2-25 PSF-A488 DAPI IMPa2-A546_an_TileScan_001 (Stage 40 of 49)	00-sJaV38CTvPjASoF6U26L5i
194		Vesicles Paraspeckle	1	0.000	1.000	292	200000397	200000017	siRNA-IMPa2-25 PSF-A488 IMPa2-A546 DAPI 8C2-siRNA-IMP-a2-a4 V2.00	0	11. siRNA-IMPa2-25 PSF-A488 DAPI IMPa2-A546_an_TileScan_001 (Stage 40 of 49)	00-sJaV38CTvPjASoF6U26L5i
204		Vesicles Paraspeckle	1	0.000	1.000	293	200000398	200000018	siRNA-IMPa2-25 PSF-A488 IMPa2-A546 DAPI 8C2-siRNA-IMP-a2-a4 V2.00	0	11. siRNA-IMPa2-25 PSF-A488 DAPI IMPa2-A546_an_TileScan_001 (Stage 40 of 49)	00-sJaV38CTvPjASoF6U26L5i
206		Vesicles Paraspeckle	1	0.000	1.000	293	200000399	200000019	siRNA-IMPa2-25 PSF-A488 IMPa2-A546 DAPI 8C2-siRNA-IMP-a2-a4 V2.00	0	11. siRNA-IMPa2-25 PSF-A488 DAPI IMPa2-A546_an_TileScan_001 (Stage 40 of 49)	00-sJaV38CTvPjASoF6U26L5i
207		Vesicles Paraspeckle	1	0.000	1.000	293	200000400	200000020	siRNA-IMPa2-25 PSF-A488 IMPa2-A546 DAPI 8C2-siRNA-IMP-a2-a4 V2.00	0	11. siRNA-IMPa2-25 PSF-A488 DAPI IMPa2-A546_an_TileScan_001 (Stage 40 of 49)	00-sJaV38CTvPjASoF6U26L5i
210		Vesicles Paraspeckle	1	0.000	1.000	293	200000401	200000021	siRNA-IMPa2-25 PSF-A488 IMPa2-A546 DAPI 8C2-siRNA-IMP-a2-a4 V2.00	0	11. siRNA-IMPa2-25 PSF-A488 DAPI IMPa2-A546_an_TileScan_001 (Stage 40 of 49)	00-sJaV38CTvPjASoF6U26L5i
204		Vesicles Paraspeckle	1	0.000	1.000	298	200000402	200000000	siRNA-IMPa2-25 PSF-A488 IMPa2-A546 DAPI 8C2-siRNA-IMP-a2-a4 V2.00	0	11. siRNA-IMPa2-25 PSF-A488 DAPI IMPa2-A546_ao_TileScan_001 (Stage 41 of 49)	00-6azQavX43tBd866DevGUxb
214		Vesicles Paraspeckle	1	0.000	1.000	298	200000403	200000001	siRNA-IMPa2-25 PSF-A488 IMPa2-A546 DAPI 8C2-siRNA-IMP-a2-a4 V2.00	0	11. siRNA-IMPa2-25 PSF-A488 DAPI IMPa2-A546_ao_TileScan_001 (Stage 41 of 49)	00-6azQavX43tBd866DevGUxb
217		Vesicles Paraspeckle	1	0.000	1.000	300	200000404	200000002	siRNA-IMPa2-25 PSF-A488 IMPa2-A546 DAPI 8C2-siRNA-IMP-a2-a4 V2.00	0	11. siRNA-IMPa2-25 PSF-A488 DAPI IMPa2-A546_ao_TileScan_001 (Stage 41 of 49)	00-6azQavX43tBd866DevGUxb
235		Vesicles Paraspeckle	1	0.000	1.000	300	200000405	200000003	siRNA-IMPa2-25 PSF-A488 IMPa2-A546 DAPI 8C2-siRNA-IMP-a2-a4 V2.00	0	11. siRNA-IMPa2-25 PSF-A488 DAPI IMPa2-A546_ao_TileScan_001 (Stage 41 of 49)	00-6azQavX43tBd866DevGUxb
255		Vesicles Paraspeckle	1	0.000	1.000	300	200000406	200000004	siRNA-IMPa2-25 PSF-A488 IMPa2-A546 DAPI 8C2-siRNA-IMP-a2-a4 V2.00	0	11. siRNA-IMPa2-25 PSF-A488 DAPI IMPa2-A546_ao_TileScan_001 (Stage 41 of 49)	00-6azQavX43tBd866DevGUxb
237		Vesicles Paraspeckle	1	0.000	1.000	300	200000407	200000005	siRNA-IMPa2-25 PSF-A488 IMPa2-A546 DAPI 8C2-siRNA-IMP-a2-a4 V2.00	0	11. siRNA-IMPa2-25 PSF-A488 DAPI IMPa2-A546_ao_TileScan_001 (Stage 41 of 49)	00-6azQavX43tBd866DevGUxb
205		Vesicles Paraspeckle	1	0.000	1.000	303	200000408	200000006	siRNA-IMPa2-25 PSF-A488 IMPa2-A546 DAPI 8C2-siRNA-IMP-a2-a4 V2.00	0	11. siRNA-IMPa2-25 PSF-A488 DAPI IMPa2-A546_ao_TileScan_001 (Stage 41 of 49)	00-6azQavX43tBd866DevGUxb
153		Vesicles Paraspeckle	1	0.000	1.000	303	200000409	200000007	siRNA-IMPa2-25 PSF-A488 IMPa2-A546 DAPI 8C2-siRNA-IMP-a2-a4 V2.00	0	11. siRNA-IMPa2-25 PSF-A488 DAPI IMPa2-A546_ao_TileScan_001 (Stage 41 of 49)	00-6azQavX43tBd866DevGUxb
212		Vesicles Paraspeckle	1	0.000	1.000	304	200000410	200000008	siRNA-IMPa2-25 PSF-A488 IMPa2-A546 DAPI 8C2-siRNA-IMP-a2-a4 V2.00	0	11. siRNA-IMPa2-25 PSF-A488 DAPI IMPa2-A546_ao_TileScan_001 (Stage 41 of 49)	00-6azQavX43tBd866DevGUxb
186		Vesicles Paraspeckle	1	0.000	1.000	304	200000411	200000009	siRNA-IMPa2-25 PSF-A488 IMPa2-A546 DAPI 8C2-siRNA-IMP-a2-a4 V2.00	0	11. siRNA-IMPa2-25 PSF-A488 DAPI IMPa2-A546_ao_TileScan_001 (Stage 41 of 49)	00-6azQavX43tBd866DevGUxb
189		Vesicles Paraspeckle	1	0.000	1.000	304	200000412	200000010	siRNA-IMPa2-25 PSF-A488 IMPa2-A546 DAPI 8C2-siRNA-IMP-a2-a4 V2.00	0	11. siRNA-IMPa2-25 PSF-A488 DAPI IMPa2-A546_ao_TileScan_001 (Stage 41 of 49)	00-6azQavX43tBd866DevGUxb
247		Vesicles Paraspeckle	1	0.000	1.000	304	200000413	200000011	siRNA-IMPa2-25 PSF-A488 IMPa2-A546 DAPI 8C2-siRNA-IMP-a2-a4 V2.00	0	11. siRNA-IMPa2-25 PSF-A488 DAPI IMPa2-A546_ao_TileScan_001 (Stage 41 of 49)	00-6azQavX43tBd866DevGUxb
220		Vesicles Paraspeckle	1	0.000	1.000	304	200000414	200000012	siRNA-IMPa2-25 PSF-A488 IMPa2-A546 DAPI 8C2-siRNA-IMP-a2-a4 V2.00	0	11. siRNA-IMPa2-25 PSF-A488 DAPI IMPa2-A546_ao_TileScan_001 (Stage 41 of 49)	00-6azQavX43tBd866DevGUxb
197		Vesicles Paraspeckle	1	0.000	1.000	304	200000415	200000013	siRNA-IMPa2-25 PSF-A488 IMPa2-A546 DAPI 8C2-siRNA-IMP-a2-a4 V2.00	0	11. siRNA-IMPa2-25 PSF-A488 DAPI IMPa2-A546_ao_TileScan_001 (Stage 41 of 49)	00-6azQavX43tBd866DevGUxb
239		Vesicles Paraspeckle	1	0.000	1.000	304	200000416	200000014	siRNA-IMPa2-25 PSF-A488 IMPa2-A546 DAPI 8C2-siRNA-IMP-a2-a4 V2.00	0	11. siRNA-IMPa2-25 PSF-A488 DAPI IMPa2-A546_ao_TileScan_001 (Stage 41 of 49)	00-6azQavX43tBd866DevGUxb
247		Vesicles Paraspeckle	1	0.000	1.000	304	200000417	200000015	siRNA-IMPa2-25 PSF-A488 IMPa2-A546 DAPI 8C2-siRNA-IMP-a2-a4 V2.00	0	11. siRNA-IMPa2-25 PSF-A488 DAPI IMPa2-A546_ao_TileScan_001 (Stage 41 of 49)	00-6azQavX43tBd866DevGUxb
206		Vesicles Paraspeckle	1	0.000	1.000	304	200000418	200000016	siRNA-IMPa2-25 PSF-A488 IMPa2-A546 DAPI 8C2-siRNA-IMP-a2-a4 V2.00	0	11. siRNA-IMPa2-25 PSF-A488 DAPI IMPa2-A546_ao_TileScan_001 (Stage 41 of 49)	00-6azQavX43tBd866DevGUxb
228		Vesicles Paraspeckle	1	0.000	1.000	307	200000419	200000017	siRNA-IMPa2-25 PSF-A488 IMPa2-A546 DAPI 8C2-siRNA-IMP-a2-a4 V2.00	0	11. siRNA-IMPa2-25 PSF-A488 DAPI IMPa2-A546_ao_TileScan_001 (Stage 41 of 49)	00-6azQavX43tBd866DevGUxb
230		Vesicles Paraspeckle	1	0.000	1.000	307	200000420	200000018	siRNA-IMPa2-25 PSF-A488 IMPa2-A546 DAPI 8C2-siRNA-IMP-a2-a4 V2.00	0	11. siRNA-IMPa2-25 PSF-A488 DAPI IMPa2-A546_ao_TileScan_001 (Stage 41 of 49)	00-6azQavX43tBd866DevGUxb
230		Vesicles Paraspeckle	1	0.000	1.000	307	200000421	200000019	siRNA-IMPa2-25 PSF-A488 IMPa2-A546 DAPI 8C2-siRNA-IMP-a2-a4 V2.00	0	11. siRNA-IMPa2-25 PSF-A488 DAPI IMPa2-A546_ao_TileScan_001 (Stage 41 of 49)	00-6azQavX43tBd866DevGUxb
234		Vesicles Paraspeckle	1	0.000	1.000	307	200000422	200000020	siRNA-IMPa2-25 PSF-A488 IMPa2-A546 DAPI 8C2-siRNA-IMP-a2-a4 V2.00	0	11. siRNA-IMPa2-25 PSF-A488 DAPI IMPa2-A546_ao_TileScan_001 (Stage 41 of 49)	00-6azQavX43tBd866DevGUxb
250		Vesicles Paraspeckle	1	0.000	1.000	307	200000423	200000021	siRNA-IMPa2-25 PSF-A488 IMPa2-A546 DAPI 8C2-siRNA-IMP-a2-a4 V2.00	0	11. siRNA-IMPa2-25 PSF-A488 DAPI IMPa2-A546_ao_TileScan_001 (Stage 41 of 49)	00-6azQavX43tBd866DevGUxb
255		Vesicles Paraspeckle	1	0.000	1.000	308	200000424	200000022	siRNA-IMPa2-25 PSF-A488 IMPa2-A546 DAPI 8C2-siRNA-IMP-a2-a4 V2.00	0	11. siRNA-IMPa2-25 PSF-A488 DAPI IMPa2-A546_ao_TileScan_001 (Stage 41 of 49)	00-6azQavX43tBd866DevGUxb
221		Vesicles Paraspeckle	1	0.000	1.000	308	200000425	200000023	siRNA-IMPa2-25 PSF-A488 IMPa2-A546 DAPI 8C2-siRNA-IMP-a2-a4 V2.00	0	11. siRNA-IMPa2-25 PSF-A488 DAPI IMPa2-A546_ao_TileScan_001 (Stage 41 of 49)	00-6azQavX43tBd866DevGUxb
251		Vesicles Paraspeckle	1	0.000	1.000	308	200000426	200000024	siRNA-IMPa2-25 PSF-A488 IMPa2-A546 DAPI 8C2-siRNA-IMP-a2-a4 V2.00	0	11. siRNA-IMPa2-25 PSF-A488 DAPI IMPa2-A546_ao_TileScan_001 (Stage 41 of 49)	00-6azQavX43tBd866DevGUxb
200		Vesicles Paraspeckle	1	0.000	1.000	308	200000427	200000025	siRNA-IMPa2-25 PSF-A488 IMPa2-A546 DAPI 8C2-siRNA-IMP-a2-a4 V2.00	0	11. siRNA-IMPa2-25 PSF-A488 DAPI IMPa2-A546_ao_TileScan_001 (Stage 41 of 49)	00-6azQavX43tBd866DevGUxb
184		Vesicles Paraspeckle	1	0.000	1.000	308	200000428	200000026	siRNA-IMPa2-25 PSF-A488 IMPa2-A546 DAPI 8C2-siRNA-IMP-a2-a4 V2.00	0	11. siRNA-IMPa2-25 PSF-A488 DAPI IMPa2-A546_ao_TileScan_001 (Stage 41 of 49)	00-6azQavX43tBd866DevGUxb
196		Vesicles Paraspeckle	1	0.000	1.000	311	200000429	200000027	siRNA-IMPa2-25 PSF-A488 IMPa2-A546 DAPI 8C2-siRNA-IMP-a2-a4 V2.00	0	11. siRNA-IMPa2-25 PSF-A488 DAPI IMPa2-A546_ao_TileScan_001 (Stage 41 of 49)	00-6azQavX43tBd866DevGUxb
251		Vesicles Paraspeckle	1	0.000	1.000	312	200000430	200000028	siRNA-IMPa2-25 PSF-A488 IMPa2-A546 DAPI 8C2-siRNA-IMP-a2-a4 V2.00	0	11. siRNA-IMPa2-25 PSF-A488 DAPI IMPa2-A546_ao_TileScan_001 (Stage 41 of 49)	00-6azQavX43tBd866DevGUxb
246		Vesicles Paraspeckle	1	0.000	1.000	312	200000431	200000029	siRNA-IMPa2-25 PSF-A488 IMPa2-A546 DAPI 8C2-siRNA-IMP-a2-a4 V2.00	0	11. siRNA-IMPa2-25 PSF-A488 DAPI IMPa2-A546_ao_TileScan_001 (Stage 41 of 49)	00-6azQavX43tBd866DevGUxb
250		Vesicles Paraspeckle	1	0.000	1.000	312	200000432	200000030	siRNA-IMPa2-25 PSF-A488 IMPa2-A546 DAPI 8C2-siRNA-IMP-a2-a4 V2.00	0	11. siRNA-IMPa2-25 PSF-A488 DAPI IMPa2-A546_ao_TileScan_001 (Stage 41 of 49)	00-6azQavX43tBd866DevGUxb
177		Vesicles Paraspeckle	1	0.000	1.000	313	200000433	200000031	siRNA-IMPa2-25 PSF-A488 IMPa2-A546 DAPI 8C2-siRNA-IMP-a2-a4 V2.00	0	11. siRNA-IMPa2-25 PSF-A488 DAPI IMPa2-A546_ao_TileScan_001 (Stage 41 of 49)	00-6azQavX43tBd866DevGUxb
225		Vesicles Paraspeckle	1	0.000	1.000	315	200000434	200000032	siRNA-IMPa2-25 PSF-A488 IMPa2-A546 DAPI 8C2-siRNA-IMP-a2-a4 V2.00	0	11. siRNA-IMPa2-25 PSF-A488 DAPI IMPa2-A546_ao_TileScan_001 (Stage 41 of 49)	00-6azQavX43tBd866DevGUxb
208		Vesicles Paraspeckle	1	0.000	1.000	315	200000435	200000033	siRNA-IMPa2-25 PSF-A488 IMPa2-A546 DAPI 8C2-siRNA-IMP-a2-a4 V2.00	0	11. siRNA-IMPa2-25 PSF-A488 DAPI IMPa2-A546_ao_TileScan_001 (Stage 41 of 49)	00-6azQavX43tBd866DevGUxb
217		Vesicles Paraspeckle	1	0.000	1.000	315	200000436	200000034	siRNA-IMPa2-25 PSF-A488 IMPa2-A546 DAPI 8C2-siRNA-IMP-a2-a4 V2.00	0	11. siRNA-IMPa2-25 PSF-A488 DAPI IMPa2-A546_ao_TileScan_001 (Stage 41 of 49)	00-6azQavX43tBd866DevGUxb
182		Vesicles Paraspeckle	1	0.000	1.000	316	200000437	200000035	siRNA-IMPa2-25 PSF-A488 IMPa2-A546 DAPI 8C2-siRNA-IMP-a2-a4 V2.00	0	11. siRNA-IMPa2-25 PSF-A488 DAPI IMPa2-A546_ao_TileScan_001 (Stage 41 of 49)	00-6azQavX43tBd866DevGUxb
208		Vesicles Paraspeckle	1	0.000	1.000	316	200000438	200000036	siRNA-IMPa2-25 PSF-A488 IMPa2-A546 DAPI 8C2-siRNA-IMP-a2-a4 V2.00	0	11. siRNA-IMPa2-25 PSF-A488 DAPI IMPa2-A546_ao_TileScan_001 (Stage 41 of 49)	00-6azQavX43tBd866DevGUxb
214		Vesicles Paraspeckle	1	0.000	1.000	317	200000439	200000037	siRNA-IMPa2-25 PSF-A488 IMPa2-A546 DAPI 8C2-siRNA-IMP-a2-a4 V2.00	0	11. siRNA-IMPa2-25 PSF-A488 DAPI IMPa2-A546_ao_TileScan_001 (Stage 41 of 49)	00-6azQavX43tBd866DevGUxb
178		Vesicles Paraspeckle	1	0.000	1.000	317	200000440	200000038	siRNA-IMPa2-25 PSF-A488 IMPa2-A546 DAPI 8C2-siRNA-IMP-a2-a4 V2.00	0	11. siRNA-IMPa2-25 PSF-A488 DAPI IMPa2-A546_ao_TileScan_001 (Stage 41 of 49)	00-6azQavX43tBd866DevGUxb
221		Vesicles Paraspeckle	1	0.000	1.000	317	200000441	200000039	siRNA-IMPa2-25 PSF-A488 IMPa2-A546 DAPI 8C2-siRNA-IMP-a2-a4 V2.00	0	11. siRNA-IMPa2-25 PSF-A488 DAPI IMPa2-A546_ao_TileScan_001 (Stage 41 of 49)	00-6azQavX43tBd866DevGUxb
223		Vesicles Paraspeckle	1	0.000	1.000	318	200000442	200000040	siRNA-IMPa2-25 PSF-A488 IMPa2-A546 DAPI 8C2-siRNA-IMP-a2-a4 V2.00	0	11. siRNA-IMPa2-25 PSF-A488 DAPI IMPa2-A546_ao_TileScan_001 (Stage 41 of 49)	00-6azQavX43tBd866DevGUxb
254		Vesicles Paraspeckle	1	0.000	1.000	320	200000443	200000041	siRNA-IMPa2-25 PSF-A488 IMPa2-A546 DAPI 8C2-siRNA-IMP-a2-a4 V2.00	0	11. siRNA-IMPa2-25 PSF-A488 DAPI IMPa2-A546_ao_TileScan_001 (Stage 41 of 49)	00-6azQavX43tBd866DevGUxb
211		Vesicles Paraspeckle	1	0.000	1.000	320	200000444	200000042	siRNA-IMPa2-25 PSF-A488 IMPa2-A546 DAPI 8C2-siRNA-IMP-a2-a4 V2.00	0	11. siRNA-IMPa2-25 PSF-A488 DAPI IMPa2-A546_ao_TileScan_001 (Stage 41 of 49)	00-6azQavX43tBd866DevGUxb
238		Vesicles Paraspeckle	1	0.000	1.000	322	200000445	200000000	siRNA-IMPa2-25 PSF-A488 IMPa2-A546 DAPI 8C2-siRNA-IMP-a2-a4 V2.00	0	11. siRNA-IMPa2-25 PSF-A488 DAPI IMPa2-A546_ap_TileScan_001 (Stage 42 of 49)	00-3Ptwonf2pmQ7e2CcXcydU9
219		Vesicles Paraspeckle	1	0.000	1.000	322	200000446	200000001	siRNA-IMPa2-25 PSF-A488 IMPa2-A546 DAPI 8C2-siRNA-IMP-a2-a4 V2.00	0	11. siRNA-IMPa2-25 PSF-A488 DAPI IMPa2-A546_ap_TileScan_001 (Stage 42 of 49)	00-3Ptwonf2pmQ7e2CcXcydU9
216		Vesicles Paraspeckle	1	0.000	1.000	322	200000447	200000002	siRNA-IMPa2-25 PSF-A488 IMPa2-A546 DAPI 8C2-siRNA-IMP-a2-a4 V2.00	0	11. siRNA-IMPa2-25 PSF-A488 DAPI IMPa2-A546_ap_TileScan_001 (Stage 42 of 49)	00-3Ptwonf2pmQ7e2CcXcydU9
244		Vesicles Paraspeckle	1	0.000	1.000	322	200000448	200000003	siRNA-IMPa2-25 PSF-A488 IMPa2-A546 DAPI 8C2-siRNA-IMP-a2-a4 V2.00	0	11. siRNA-IMPa2-25 PSF-A488 DAPI IMPa2-A546_ap_TileScan_001 (Stage 42 of 49)	00-3Ptwonf2pmQ7e2CcXcydU9
241		Vesicles Paraspeckle	1	0.000	1.000	322	200000449	200000004	siRNA-IMPa2-25 PSF-A488 IMPa2-A546 DAPI 8C2-siRNA-IMP-a2-a4 V2.00	0	11. siRNA-IMPa2-25 PSF-A488 DAPI IMPa2-A546_ap_TileScan_001 (Stage 42 of 49)	00-3Ptwonf2pmQ7e2CcXcydU9
246		Vesicles Paraspeckle	1	0.000	1.000	322	200000450	200000005	siRNA-IMPa2-25 PSF-A488 IMPa2-A546 DAPI 8C2-siRNA-IMP-a2-a4 V2.00	0	11. siRNA-IMPa2-25 PSF-A488 DAPI IMPa2-A546_ap_TileScan_001 (Stage 42 of 49)	00-3Ptwonf2pmQ7e2CcXcydU9
216		Vesicles Paraspeckle	1	0.000	1.000	323	200000451	200000006	siRNA-IMPa2-25 PSF-A488 IMPa2-A546 DAPI 8C2-siRNA-IMP-a2-a4 V2.00	0	11. siRNA-IMPa2-25 PSF-A488 DAPI IMPa2-A546_ap_TileScan_001 (Stage 42 of 49)	00-3Ptwonf2pmQ7e2CcXcydU9
192		Vesicles Paraspeckle	1	0.000	1.000	323	200000452	200000007	siRNA-IMPa2-25 PSF-A488 IMPa2-A546 DAPI 8C2-siRNA-IMP-a2-a4 V2.00	0	11. siRNA-IMPa2-25 PSF-A488 DAPI IMPa2-A546_ap_TileScan_001 (Stage 42 of 49)	00-3Ptwonf2pmQ7e2CcXcydU9
185		Vesicles Paraspeckle	1	0.000	1.000	323	200000453	200000008	siRNA-IMPa2-25 PSF-A488 IMPa2-A546 DAPI 8C2-siRNA-IMP-a2-a4 V2.00	0	11. siRNA-IMPa2-25 PSF-A488 DAPI IMPa2-A546_ap_TileScan_001 (Stage 42 of 49)	00-3Ptwonf2pmQ7e2CcXcydU9
240		Vesicles Paraspeckle	1	0.000	1.000	323	200000454	200000009	siRNA-IMPa2-25 PSF-A488 IMPa2-A546 DAPI 8C2-siRNA-IMP-a2-a4 V2.00	0	11. siRNA-IMPa2-25 PSF-A488 DAPI IMPa2-A546_ap_TileScan_001 (Stage 42 of 49)	00-3Ptwonf2pmQ7e2CcXcydU9
250		Vesicles Paraspeckle	1	0.000	1.000	324	200000455	200000010	siRNA-IMPa2-25 PSF-A488 IMPa2-A546 DAPI 8C2-siRNA-IMP-a2-a4 V2.00	0	11. siRNA-IMPa2-25 PSF-A488 DAPI IMPa2-A546_ap_TileScan_001 (Stage 42 of 49)	00-3Ptwonf2pmQ7e2CcXcydU9
209		Vesicles Paraspeckle	1	0.000	1.000	324	200000456	200000011	siRNA-IMPa2-25 PSF-A488 IMPa2-A546 DAPI 8C2-siRNA-IMP-a2-a4 V2.00	0	11. siRNA-IMPa2-25 PSF-A488 DAPI IMPa2-A546_ap_TileScan_001 (Stage 42 of 49)	00-3Ptwonf2pmQ7e2CcXcydU9
248		Vesicles Paraspeckle	1	0.000	1.000	324	200000457	200000012	siRNA-IMPa2-25 PSF-A488 IMPa2-A546 DAPI 8C2-siRNA-IMP-a2-a4 V2.00	0	11. siRNA-IMPa2-25 PSF-A488 DAPI IMPa2-A546_ap_TileScan_001 (Stage 42 of 49)	00-3Ptwonf2pmQ7e2CcXcydU9
227		Vesicles Paraspeckle	1	0.000	1.000	324	200000458	200000013	siRNA-IMPa2-25 PSF-A488 IMPa2-A546 DAPI 8C2-siRNA-IMP-a2-a4 V2.00	0	11. siRNA-IMPa2-25 PSF-A488 DAPI IMPa2-A546_ap_TileScan_001 (Stage 42 of 49)	00-3Ptwonf2pmQ7e2CcXcydU9
240		Vesicles Paraspeckle	1	0.000	1.000	325	200000459	200000014	siRNA-IMPa2-25 PSF-A488 IMPa2-A546 DAPI 8C2-siRNA-IMP-a2-a4 V2.00	0	11. siRNA-IMPa2-25 PSF-A488 DAPI IMPa2-A546_ap_TileScan_001 (Stage 42 of 49)	00-3Ptwonf2pmQ7e2CcXcydU9
172		Vesicles Paraspeckle	1	0.000	1.000	325	200000460	200000015	siRNA-IMPa2-25 PSF-A488 IMPa2-A546 DAPI 8C2-siRNA-IMP-a2-a4 V2.00	0	11. siRNA-IMPa2-25 PSF-A488 DAPI IMPa2-A546_ap_TileScan_001 (Stage 42 of 49)	00-3Ptwonf2pmQ7e2CcXcydU9
255		Vesicles Paraspeckle	1	0.000	1.000	326	200000461	200000016	siRNA-IMPa2-25 PSF-A488 IMPa2-A546 DAPI 8C2-siRNA-IMP-a2-a4 V2.00	0	11. siRNA-IMPa2-25 PSF-A488 DAPI IMPa2-A546_ap_TileScan_001 (Stage 42 of 49)	00-3Ptwonf2pmQ7e2CcXcydU9
238		Vesicles Paraspeckle	1	0.000	1.000	326	200000462	200000017	siRNA-IMPa2-25 PSF-A488 IMPa2-A546 DAPI 8C2-siRNA-IMP-a2-a4 V2.00	0	11. siRNA-IMPa2-25 PSF-A488 DAPI IMPa2-A546_ap_TileScan_001 (Stage 42 of 49)	00-3Ptwonf2pmQ7e2CcXcydU9
254		Vesicles Paraspeckle	1	0.000	1.000	326	200000463	200000018	siRNA-IMPa2-25 PSF-A488 IMPa2-A546 DAPI 8C2-siRNA-IMP-a2-a4 V2.00	0	11. siRNA-IMPa2-25 PSF-A488 DAPI IMPa2-A546_ap_TileScan_001 (Stage 42 of 49)	00-3Ptwonf2pmQ7e2CcXcydU9
235		Vesicles Paraspeckle	1	0.000	1.000	326	200000464	200000019	siRNA-IMPa2-25 PSF-A488 IMPa2-A546 DAPI 8C2-siRNA-IMP-a2-a4 V2.00	0	11. siRNA-IMPa2-25 PSF-A488 DAPI IMPa2-A546_ap_TileScan_001 (Stage 42 of 49)	00-3Ptwonf2pmQ7e2CcXcydU9
255		Vesicles Paraspeckle	1	0.000	1.000	326	200000465	200000020	siRNA-IMPa2-25 PSF-A488 IMPa2-A546 DAPI 8C2-siRNA-IMP-a2-a4 V2.00	0	11. siRNA-IMPa2-25 PSF-A488 DAPI IMPa2-A546_ap_TileScan_001 (Stage 42 of 49)	00-3Ptwonf2pmQ7e2CcXcydU9
255		Vesicles Paraspeckle	1	0.000	1.000	326	200000466	200000021	siRNA-IMPa2-25 PSF-A488 IMPa2-A546 DAPI 8C2-siRNA-IMP-a2-a4 V2.00	0	11. siRNA-IMPa2-25 PSF-A488 DAPI IMPa2-A546_ap_TileScan_001 (Stage 42 of 49)	00-3Ptwonf2pmQ7e2CcXcydU9
255		Vesicles Paraspeckle	1	0.000	1.000	326	200000467	200000022	siRNA-IMPa2-25 PSF-A488 IMPa2-A546 DAPI 8C2-siRNA-IMP-a2-a4 V2.00	0	11. siRNA-IMPa2-25 PSF-A488 DAPI IMPa2-A546_ap_TileScan_001 (Stage 42 of 49)	00-3Ptwonf2pmQ7e2CcXcydU9
255		Vesicles Paraspeckle	1	0.000	1.000	326	200000468	200000023	siRNA-IMPa2-25 PSF-A488 IMPa2-A546 DAPI 8C2-siRNA-IMP-a2-a4 V2.00	0	11. siRNA-IMPa2-25 PSF-A488 DAPI IMPa2-A546_ap_TileScan_001 (Stage 42 of 49)	00-3Ptwonf2pmQ7e2CcXcydU9
210		Vesicles Paraspeckle	1	0.000	1.000	327	200000469	200000024	siRNA-IMPa2-25 PSF-A488 IMPa2-A546 DAPI 8C2-siRNA-IMP-a2-a4 V2.00	0	11. siRNA-IMPa2-25 PSF-A488 DAPI IMPa2-A546_ap_TileScan_001 (Stage 42 of 49)	00-3Ptwonf2pmQ7e2CcXcydU9
214		Vesicles Paraspeckle	1	0.000	1.000	327	200000470	200000025	siRNA-IMPa2-25 PSF-A488 IMPa2-A546 DAPI 8C2-siRNA-IMP-a2-a4 V2.00	0	11. siRNA-IMPa2-25 PSF-A488 DAPI IMPa2-A546_ap_TileScan_001 (Stage 42 of 49)	00-3Ptwonf2pmQ7e2CcXcydU9
227		Vesicles Paraspeckle	1	0.000	1.000	327	200000471	200000026	siRNA-IMPa2-25 PSF-A488 IMPa2-A546 DAPI 8C2-siRNA-IMP-a2-a4 V2.00	0	11. siRNA-IMPa2-25 PSF-A488 DAPI IMPa2-A546_ap_TileScan_001 (Stage 42 of 49)	00-3Ptwonf2pmQ7e2CcXcydU9
214		Vesicles Paraspeckle	1	0.000	1.000	329	200000472	200000027	siRNA-IMPa2-25 PSF-A488 IMPa2-A546 DAPI 8C2-siRNA-IMP-a2-a4 V2.00	0	11. siRNA-IMPa2-25 PSF-A488 DAPI IMPa2-A546_ap_TileScan_001 (Stage 42 of 49)	00-3Ptwonf2pmQ7e2CcXcydU9
238		Vesicles Paraspeckle	1	0.000	1.000	329	200000473	200000028	siRNA-IMPa2-25 PSF-A488 IMPa2-A546 DAPI 8C2-siRNA-IMP-a2-a4 V2.00	0	11. siRNA-IMPa2-25 PSF-A488 DAPI IMPa2-A546_ap_TileScan_001 (Stage 42 of 49)	00-3Ptwonf2pmQ7e2CcXcydU9
239		Vesicles Paraspeckle	1	0.000	1.000	329	200000474	200000029	siRNA-IMPa2-25 PSF-A488 IMPa2-A546 DAPI 8C2-siRNA-IMP-a2-a4 V2.00	0	11. siRNA-IMPa2-25 PSF-A488 DAPI IMPa2-A546_ap_TileScan_001 (Stage 42 of 49)	00-3Ptwonf2pmQ7e2CcXcydU9
246		Vesicles Paraspeckle	1	0.000	1.000	331	200000475	200000030	siRNA-IMPa2-25 PSF-A488 IMPa2-A546 DAPI 8C2-siRNA-IMP-a2-a4 V2.00	0	11. siRNA-IMPa2-25 PSF-A488 DAPI IMPa2-A546_ap_TileScan_001 (Stage 42 of 49)	00-3Ptwonf2pmQ7e2CcXcydU9
244		Vesicles Paraspeckle	1	0.000	1.000	331	200000476	200000031	siRNA-IMPa2-25 PSF-A488 IMPa2-A546 DAPI 8C2-siRNA-IMP-a2-a4 V2.00	0	11. siRNA-IMPa2-25 PSF-A488 DAPI IMPa2-A546_ap_TileScan_001 (Stage 42 of 49)	00-3Ptwonf2pmQ7e2CcXcydU9
224		Vesicles Paraspeckle	1	0.000	1.000	331	200000477	200000032	siRNA-IMPa2-25 PSF-A488 IMPa2-A546 DAPI 8C2-siRNA-IMP-a2-a4 V2.00	0	11. siRNA-IMPa2-25 PSF-A488 DAPI IMPa2-A546_ap_TileScan_001 (Stage 42 of 49)	00-3Ptwonf2pmQ7e2CcXcydU9
237		Vesicles Paraspeckle	1	0.000	1.000	331	200000478	200000033	siRNA-IMPa2-25 PSF-A488 IMPa2-A546 DAPI 8C2-siRNA-IMP-a2-a4 V2.00	0	11. siRNA-IMPa2-25 PSF-A488 DAPI IMPa2-A546_ap_TileScan_001 (Stage 42 of 49)	00-3Ptwonf2pmQ7e2CcXcydU9
182		Vesicles Paraspeckle	1	0.000	1.000	332	200000479	200000034	siRNA-IMPa2-25 PSF-A488 IMPa2-A546 DAPI 8C2-siRNA-IMP-a2-a4 V2.00	0	11. siRNA-IMPa2-25 PSF-A488 DAPI IMPa2-A546_ap_TileScan_001 (Stage 42 of 49)	00-3Ptwonf2pmQ7e2CcXcydU9
210		Vesicles Paraspeckle	1	0.000	1.000	332	200000480	200000035	siRNA-IMPa2-25 PSF-A488 IMPa2-A546 DAPI 8C2-siRNA-IMP-a2-a4 V2.00	0	11. siRNA-IMPa2-25 PSF-A488 DAPI IMPa2-A546_ap_TileScan_001 (Stage 42 of 49)	00-3Ptwonf2pmQ7e2CcXcydU9
196		Vesicles Paraspeckle	1	0.000	1.000	332	200000481	200000036	siRNA-IMPa2-25 PSF-A488 IMPa2-A546 DAPI 8C2-siRNA-IMP-a2-a4 V2.00	0	11. siRNA-IMPa2-25 PSF-A488 DAPI IMPa2-A546_ap_TileScan_001 (Stage 42 of 49)	00-3Ptwonf2pmQ7e2CcXcydU9
162		Vesicles Paraspeckle	1	0.000	1.000	332	200000482	200000037	siRNA-IMPa2-25 PSF-A488 IMPa2-A546 DAPI 8C2-siRNA-IMP-a2-a4 V2.00	0	11. siRNA-IMPa2-25 PSF-A488 DAPI IMPa2-A546_ap_TileScan_001 (Stage 42 of 49)	00-3Ptwonf2pmQ7e2CcXcydU9
250		Vesicles Paraspeckle	1	0.000	1.000	332	200000483	200000038	siRNA-IMPa2-25 PSF-A488 IMPa2-A546 DAPI 8C2-siRNA-IMP-a2-a4 V2.00	0	11. siRNA-IMPa2-25 PSF-A488 DAPI IMPa2-A546_ap_TileScan_001 (Stage 42 of 49)	00-3Ptwonf2pmQ7e2CcXcydU9
201		Vesicles Paraspeckle	1	0.000	1.000	333	200000484	200000039	siRNA-IMPa2-25 PSF-A488 IMPa2-A546 DAPI 8C2-siRNA-IMP-a2-a4 V2.00	0	11. siRNA-IMPa2-25 PSF-A488 DAPI IMPa2-A546_ap_TileScan_001 (Stage 42 of 49)	00-3Ptwonf2pmQ7e2CcXcydU9
239		Vesicles Paraspeckle	1	0.000	1.000	333	200000485	200000040	siRNA-IMPa2-25 PSF-A488 IMPa2-A546 DAPI 8C2-siRNA-IMP-a2-a4 V2.00	0	11. siRNA-IMPa2-25 PSF-A488 DAPI IMPa2-A546_ap_TileScan_001 (Stage 42 of 49)	00-3Ptwonf2pmQ7e2CcXcydU9
212		Vesicles Paraspeckle	1	0.000	1.000	333	200000486	200000041	siRNA-IMPa2-25 PSF-A488 IMPa2-A546 DAPI 8C2-siRNA-IMP-a2-a4 V2.00	0	11. siRNA-IMPa2-25 PSF-A488 DAPI IMPa2-A546_ap_TileScan_001 (Stage 42 of 49)	00-3Ptwonf2pmQ7e2CcXcydU9
170		Vesicles Paraspeckle	1	0.000	1.000	333	200000487	200000042	siRNA-IMPa2-25 PSF-A488 IMPa2-A546 DAPI 8C2-siRNA-IMP-a2-a4 V2.00	0	11. siRNA-IMPa2-25 PSF-A488 DAPI IMPa2-A546_ap_TileScan_001 (Stage 42 of 49)	00-3Ptwonf2pmQ7e2CcXcydU9
208		Vesicles Paraspeckle	1	0.000	1.000	334	200000488	200000043	siRNA-IMPa2-25 PSF-A488 IMPa2-A546 DAPI 8C2-siRNA-IMP-a2-a4 V2.00	0	11. siRNA-IMPa2-25 PSF-A488 DAPI IMPa2-A546_ap_TileScan_001 (Stage 42 of 49)	00-3Ptwonf2pmQ7e2CcXcydU9
230		Vesicles Paraspeckle	1	0.000	1.000	334	200000489	200000044	siRNA-IMPa2-25 PSF-A488 IMPa2-A546 DAPI 8C2-siRNA-IMP-a2-a4 V2.00	0	11. siRNA-IMPa2-25 PSF-A488 DAPI IMPa2-A546_ap_TileScan_001 (Stage 42 of 49)	00-3Ptwonf2pmQ7e2CcXcydU9
247		Vesicles Paraspeckle	1	0.000	1.000	334	200000490	200000045	siRNA-IMPa2-25 PSF-A488 IMPa2-A546 DAPI 8C2-siRNA-IMP-a2-a4 V2.00	0	11. siRNA-IMPa2-25 PSF-A488 DAPI IMPa2-A546_ap_TileScan_001 (Stage 42 of 49)	00-3Ptwonf2pmQ7e2CcXcydU9
218		Vesicles Paraspeckle	1	0.000	1.000	334	200000491	200000046	siRNA-IMPa2-25 PSF-A488 IMPa2-A546 DAPI 8C2-siRNA-IMP-a2-a4 V2.00	0	11. siRNA-IMPa2-25 PSF-A488 DAPI IMPa2-A546_ap_TileScan_001 (Stage 42 of 49)	00-3Ptwonf2pmQ7e2CcXcydU9
234		Vesicles Paraspeckle	1	0.000	1.000	334	200000492	200000047	siRNA-IMPa2-25 PSF-A488 IMPa2-A546 DAPI 8C2-siRNA-IMP-a2-a4 V2.00	0	11. siRNA-IMPa2-25 PSF-A488 DAPI IMPa2-A546_ap_TileScan_001 (Stage 42 of 49)	00-3Ptwonf2pmQ7e2CcXcydU9
212		Vesicles Paraspeckle	1	0.000	1.000	334	200000493	200000048	siRNA-IMPa2-25 PSF-A488 IMPa2-A546 DAPI 8C2-siRNA-IMP-a2-a4 V2.00	0	11. siRNA-IMPa2-25 PSF-A488 DAPI IMPa2-A546_ap_TileScan_001 (Stage 42 of 49)	00-3Ptwonf2pmQ7e2CcXcydU9
213		Vesicles Paraspeckle	1	0.000	1.000	335	200000494	200000049	siRNA-IMPa2-25 PSF-A488 IMPa2-A546 DAPI 8C2-siRNA-IMP-a2-a4 V2.00	0	11. siRNA-IMPa2-25 PSF-A488 DAPI IMPa2-A546_ap_TileScan_001 (Stage 42 of 49)	00-3Ptwonf2pmQ7e2CcXcydU9
242		Vesicles Paraspeckle	1	0.000	1.000	336	200000495	200000050	siRNA-IMPa2-25 PSF-A488 IMPa2-A546 DAPI 8C2-siRNA-IMP-a2-a4 V2.00	0	11. siRNA-IMPa2-25 PSF-A488 DAPI IMPa2-A546_ap_TileScan_001 (Stage 42 of 49)	00-3Ptwonf2pmQ7e2CcXcydU9
242		Vesicles Paraspeckle	1	0.000	1.000	336	200000496	200000051	siRNA-IMPa2-25 PSF-A488 IMPa2-A546 DAPI 8C2-siRNA-IMP-a2-a4 V2.00	0	11. siRNA-IMPa2-25 PSF-A488 DAPI IMPa2-A546_ap_TileScan_001 (Stage 42 of 49)	00-3Ptwonf2pmQ7e2CcXcydU9
229		Vesicles Paraspeckle	1	0.000	1.000	336	200000497	200000052	siRNA-IMPa2-25 PSF-A488 IMPa2-A546 DAPI 8C2-siRNA-IMP-a2-a4 V2.00	0	11. siRNA-IMPa2-25 PSF-A488 DAPI IMPa2-A546_ap_TileScan_001 (Stage 42 of 49)	00-3Ptwonf2pmQ7e2CcXcydU9
246		Vesicles Paraspeckle	1	0.000	1.000	336	200000498	200000053	siRNA-IMPa2-25 PSF-A488 IMPa2-A546 DAPI 8C2-siRNA-IMP-a2-a4 V2.00	0	11. siRNA-IMPa2-25 PSF-A488 DAPI IMPa2-A546_ap_TileScan_001 (Stage 42 of 49)	00-3Ptwonf2pmQ7e2CcXcydU9
232		Vesicles Paraspeckle	1	0.000	1.000	336	200000499	200000054	siRNA-IMPa2-25 PSF-A488 IMPa2-A546 DAPI 8C2-siRNA-IMP-a2-a4 V2.00	0	11. siRNA-IMPa2-25 PSF-A488 DAPI IMPa2-A546_ap_TileScan_001 (Stage 42 of 49)	00-3Ptwonf2pmQ7e2CcXcydU9
222		Vesicles Paraspeckle	1	0.000	1.000	337	200000500	200000055	siRNA-IMPa2-25 PSF-A488 IMPa2-A546 DAPI 8C2-siRNA-IMP-a2-a4 V2.00	0	11. siRNA-IMPa2-25 PSF-A488 DAPI IMPa2-A546_ap_TileScan_001 (Stage 42 of 49)	00-3Ptwonf2pmQ7e2CcXcydU9
219		Vesicles Paraspeckle	1	0.000	1.000	337	200000501	200000056	siRNA-IMPa2-25 PSF-A488 IMPa2-A546 DAPI 8C2-siRNA-IMP-a2-a4 V2.00	0	11. siRNA-IMPa2-25 PSF-A488 DAPI IMPa2-A546_ap_TileScan_001 (Stage 42 of 49)	00-3Ptwonf2pmQ7e2CcXcydU9
243		Vesicles Paraspeckle	1	0.000	1.000	338	200000502	200000057	siRNA-IMPa2-25 PSF-A488 IMPa2-A546 DAPI 8C2-siRNA-IMP-a2-a4 V2.00	0	11. siRNA-IMPa2-25 PSF-A488 DAPI IMPa2-A546_ap_TileScan_001 (Stage 42 of 49)	00-3Ptwonf2pmQ7e2CcXcydU9
241		Vesicles Paraspeckle	1	0.000	1.000	338	200000503	200000058	siRNA-IMPa2-25 PSF-A488 IMPa2-A546 DAPI 8C2-siRNA-IMP-a2-a4 V2.00	0	11. siRNA-IMPa2-25 PSF-A488 DAPI IMPa2-A546_ap_TileScan_001 (Stage 42 of 49)	00-3Ptwonf2pmQ7e2CcXcydU9
219		Vesicles Paraspeckle	1	0.000	1.000	338	200000504	200000059	siRNA-IMPa2-25 PSF-A488 IMPa2-A546 DAPI 8C2-siRNA-IMP-a2-a4 V2.00	0	11. siRNA-IMPa2-25 PSF-A488 DAPI IMPa2-A546_ap_TileScan_001 (Stage 42 of 49)	00-3Ptwonf2pmQ7e2CcXcydU9
231		Vesicles Paraspeckle	1	0.000	1.000	340	200000505	200000060	siRNA-IMPa2-25 PSF-A488 IMPa2-A546 DAPI 8C2-siRNA-IMP-a2-a4 V2.00	0	11. siRNA-IMPa2-25 PSF-A488 DAPI IMPa2-A546_ap_TileScan_001 (Stage 42 of 49)	00-3Ptwonf2pmQ7e2CcXcydU9
243		Vesicles Paraspeckle	1	0.000	1.000	340	200000506	200000061	siRNA-IMPa2-25 PSF-A488 IMPa2-A546 DAPI 8C2-siRNA-IMP-a2-a4 V2.00	0	11. siRNA-IMPa2-25 PSF-A488 DAPI IMPa2-A546_ap_TileScan_001 (Stage 42 of 49)	00-3Ptwonf2pmQ7e2CcXcydU9
231		Vesicles Paraspeckle	1	0.000	1.000	340	200000507	200000062	siRNA-IMPa2-25 PSF-A488 IMPa2-A546 DAPI 8C2-siRNA-IMP-a2-a4 V2.00	0	11. siRNA-IMPa2-25 PSF-A488 DAPI IMPa2-A546_ap_TileScan_001 (Stage 42 of 49)	00-3Ptwonf2pmQ7e2CcXcydU9
221		Vesicles Paraspeckle	1	0.000	1.000	340	200000508	200000063	siRNA-IMPa2-25 PSF-A488 IMPa2-A546 DAPI 8C2-siRNA-IMP-a2-a4 V2.00	0	11. siRNA-IMPa2-25 PSF-A488 DAPI IMPa2-A546_ap_TileScan_001 (Stage 42 of 49)	00-3Ptwonf2pmQ7e2CcXcydU9
238		Vesicles Paraspeckle	1	0.000	1.000	340	200000509	200000064	siRNA-IMPa2-25 PSF-A488 IMPa2-A546 DAPI 8C2-siRNA-IMP-a2-a4 V2.00	0	11. siRNA-IMPa2-25 PSF-A488 DAPI IMPa2-A546_ap_TileScan_001 (Stage 42 of 49)	00-3Ptwonf2pmQ7e2CcXcydU9
205		Vesicles Paraspeckle	1	0.000	1.000	341	200000510	200000065	siRNA-IMPa2-25 PSF-A488 IMPa2-A546 DAPI 8C2-siRNA-IMP-a2-a4 V2.00	0	11. siRNA-IMPa2-25 PSF-A488 DAPI IMPa2-A546_ap_TileScan_001 (Stage 42 of 49)	00-3Ptwonf2pmQ7e2CcXcydU9
174		Vesicles Paraspeckle	1	0.000	1.000	341	200000511	200000066	siRNA-IMPa2-25 PSF-A488 IMPa2-A546 DAPI 8C2-siRNA-IMP-a2-a4 V2.00	0	11. siRNA-IMPa2-25 PSF-A488 DAPI IMPa2-A546_ap_TileScan_001 (Stage 42 of 49)	00-3Ptwonf2pmQ7e2CcXcydU9
196		Vesicles Paraspeckle	1	0.000	1.000	341	200000512	200000067	siRNA-IMPa2-25 PSF-A488 IMPa2-A546 DAPI 8C2-siRNA-IMP-a2-a4 V2.00	0	11. siRNA-IMPa2-25 PSF-A488 DAPI IMPa2-A546_ap_TileScan_001 (Stage 42 of 49)	00-3Ptwonf2pmQ7e2CcXcydU9
198		Vesicles Paraspeckle	1	0.000	1.000	342	200000513	200000068	siRNA-IMPa2-25 PSF-A488 IMPa2-A546 DAPI 8C2-siRNA-IMP-a2-a4 V2.00	0	11. siRNA-IMPa2-25 PSF-A488 DAPI IMPa2-A546_ap_TileScan_001 (Stage 42 of 49)	00-3Ptwonf2pmQ7e2CcXcydU9
231		Vesicles Paraspeckle	1	0.000	1.000	342	200000514	200000069	siRNA-IMPa2-25 PSF-A488 IMPa2-A546 DAPI 8C2-siRNA-IMP-a2-a4 V2.00	0	11. siRNA-IMPa2-25 PSF-A488 DAPI IMPa2-A546_ap_TileScan_001 (Stage 42 of 49)	00-3Ptwonf2pmQ7e2CcXcydU9
209		Vesicles Paraspeckle	1	0.000	1.000	343	200000515	200000070	siRNA-IMPa2-25 PSF-A488 IMPa2-A546 DAPI 8C2-siRNA-IMP-a2-a4 V2.00	0	11. siRNA-IMPa2-25 PSF-A488 DAPI IMPa2-A546_ap_TileScan_001 (Stage 42 of 49)	00-3Ptwonf2pmQ7e2CcXcydU9
206		Vesicles Paraspeckle	1	0.000	1.000	344	200000516	200000071	siRNA-IMPa2-25 PSF-A488 IMPa2-A546 DAPI 8C2-siRNA-IMP-a2-a4 V2.00	0	11. siRNA-IMPa2-25 PSF-A488 DAPI IMPa2-A546_ap_TileScan_001 (Stage 42 of 49)	00-3Ptwonf2pmQ7e2CcXcydU9
200		Vesicles Paraspeckle	1	0.000	1.000	344	200000517	200000072	siRNA-IMPa2-25 PSF-A488 IMPa2-A546 DAPI 8C2-siRNA-IMP-a2-a4 V2.00	0	11. siRNA-IMPa2-25 PSF-A488 DAPI IMPa2-A546_ap_TileScan_001 (Stage 42 of 49)	00-3Ptwonf2pmQ7e2CcXcydU9
212		Vesicles Paraspeckle	1	0.000	1.000	344	200000518	200000073	siRNA-IMPa2-25 PSF-A488 IMPa2-A546 DAPI 8C2-siRNA-IMP-a2-a4 V2.00	0	11. siRNA-IMPa2-25 PSF-A488 DAPI IMPa2-A546_ap_TileScan_001 (Stage 42 of 49)	00-3Ptwonf2pmQ7e2CcXcydU9
214		Vesicles Paraspeckle	1	0.000	1.000	344	200000519	200000074	siRNA-IMPa2-25 PSF-A488 IMPa2-A546 DAPI 8C2-siRNA-IMP-a2-a4 V2.00	0	11. siRNA-IMPa2-25 PSF-A488 DAPI IMPa2-A546_ap_TileScan_001 (Stage 42 of 49)	00-3Ptwonf2pmQ7e2CcXcydU9
198		Vesicles Paraspeckle	1	0.000	1.000	344	200000520	200000075	siRNA-IMPa2-25 PSF-A488 IMPa2-A546 DAPI 8C2-siRNA-IMP-a2-a4 V2.00	0	11. siRNA-IMPa2-25 PSF-A488 DAPI IMPa2-A546_ap_TileScan_001 (Stage 42 of 49)	00-3Ptwonf2pmQ7e2CcXcydU9
207		Vesicles Paraspeckle	1	0.000	1.000	344	200000521	200000076	siRNA-IMPa2-25 PSF-A488 IMPa2-A546 DAPI 8C2-siRNA-IMP-a2-a4 V2.00	0	11. siRNA-IMPa2-25 PSF-A488 DAPI IMPa2-A546_ap_TileScan_001 (Stage 42 of 49)	00-3Ptwonf2pmQ7e2CcXcydU9
231		Vesicles Paraspeckle	1	0.000	1.000	346	200000522	200000077	siRNA-IMPa2-25 PSF-A488 IMPa2-A546 DAPI 8C2-siRNA-IMP-a2-a4 V2.00	0	11. siRNA-IMPa2-25 PSF-A488 DAPI IMPa2-A546_ap_TileScan_001 (Stage 42 of 49)	00-3Ptwonf2pmQ7e2CcXcydU9
255		Vesicles Paraspeckle	1	0.000	1.000	346	200000523	200000078	siRNA-IMPa2-25 PSF-A488 IMPa2-A546 DAPI 8C2-siRNA-IMP-a2-a4 V2.00	0	11. siRNA-IMPa2-25 PSF-A488 DAPI IMPa2-A546_ap_TileScan_001 (Stage 42 of 49)	00-3Ptwonf2pmQ7e2CcXcydU9
186		Vesicles Paraspeckle	1	0.000	1.000	347	200000524	200000079	siRNA-IMPa2-25 PSF-A488 IMPa2-A546 DAPI 8C2-siRNA-IMP-a2-a4 V2.00	0	11. siRNA-IMPa2-25 PSF-A488 DAPI IMPa2-A546_ap_TileScan_001 (Stage 42 of 49)	00-3Ptwonf2pmQ7e2CcXcydU9
226		Vesicles Paraspeckle	1	0.000	1.000	348	200000525	200000080	siRNA-IMPa2-25 PSF-A488 IMPa2-A546 DAPI 8C2-siRNA-IMP-a2-a4 V2.00	0	11. siRNA-IMPa2-25 PSF-A488 DAPI IMPa2-A546_ap_TileScan_001 (Stage 42 of 49)	00-3Ptwonf2pmQ7e2CcXcydU9
191		Vesicles Paraspeckle	1	0.000	1.000	348	200000526	200000081	siRNA-IMPa2-25 PSF-A488 IMPa2-A546 DAPI 8C2-siRNA-IMP-a2-a4 V2.00	0	11. siRNA-IMPa2-25 PSF-A488 DAPI IMPa2-A546_ap_TileScan_001 (Stage 42 of 49)	00-3Ptwonf2pmQ7e2CcXcydU9
202		Vesicles Paraspeckle	1	0.000	1.000	348	200000527	200000082	siRNA-IMPa2-25 PSF-A488 IMPa2-A546 DAPI 8C2-siRNA-IMP-a2-a4 V2.00	0	11. siRNA-IMPa2-25 PSF-A488 DAPI IMPa2-A546_ap_TileScan_001 (Stage 42 of 49)	00-3Ptwonf2pmQ7e2CcXcydU9
232		Vesicles Paraspeckle	1	0.000	1.000	348	200000528	200000083	siRNA-IMPa2-25 PSF-A488 IMPa2-A546 DAPI 8C2-siRNA-IMP-a2-a4 V2.00	0	11. siRNA-IMPa2-25 PSF-A488 DAPI IMPa2-A546_ap_TileScan_001 (Stage 42 of 49)	00-3Ptwonf2pmQ7e2CcXcydU9
236		Vesicles Paraspeckle	1	0.000	1.000	348	200000529	200000084	siRNA-IMPa2-25 PSF-A488 IMPa2-A546 DAPI 8C2-siRNA-IMP-a2-a4 V2.00	0	11. siRNA-IMPa2-25 PSF-A488 DAPI IMPa2-A546_ap_TileScan_001 (Stage 42 of 49)	00-3Ptwonf2pmQ7e2CcXcydU9
209		Vesicles Paraspeckle	1	0.000	1.000	349	200000530	200000085	siRNA-IMPa2-25 PSF-A488 IMPa2-A546 DAPI 8C2-siRNA-IMP-a2-a4 V2.00	0	11. siRNA-IMPa2-25 PSF-A488 DAPI IMPa2-A546_ap_TileScan_001 (Stage 42 of 49)	00-3Ptwonf2pmQ7e2CcXcydU9
225		Vesicles Paraspeckle	1	0.000	1.000	350	200000531	200000086	siRNA-IMPa2-25 PSF-A488 IMPa2-A546 DAPI 8C2-siRNA-IMP-a2-a4 V2.00	0	11. siRNA-IMPa2-25 PSF-A488 DAPI IMPa2-A546_ap_TileScan_001 (Stage 42 of 49)	00-3Ptwonf2pmQ7e2CcXcydU9
233		Vesicles Paraspeckle	1	0.000	1.000	350	200000532	200000087	siRNA-IMPa2-25 PSF-A488 IMPa2-A546 DAPI 8C2-siRNA-IMP-a2-a4 V2.00	0	11. siRNA-IMPa2-25 PSF-A488 DAPI IMPa2-A546_ap_TileScan_001 (Stage 42 of 49)	00-3Ptwonf2pmQ7e2CcXcydU9
255		Vesicles Paraspeckle	1	0.000	1.000	350	200000533	200000088	siRNA-IMPa2-25 PSF-A488 IMPa2-A546 DAPI 8C2-siRNA-IMP-a2-a4 V2.00	0	11. siRNA-IMPa2-25 PSF-A488 DAPI IMPa2-A546_ap_TileScan_001 (Stage 42 of 49)	00-3Ptwonf2pmQ7e2CcXcydU9
240		Vesicles Paraspeckle	1	0.000	1.000	350	200000534	200000089	siRNA-IMPa2-25 PSF-A488 IMPa2-A546 DAPI 8C2-siRNA-IMP-a2-a4 V2.00	0	11. siRNA-IMPa2-25 PSF-A488 DAPI IMPa2-A546_ap_TileScan_001 (Stage 42 of 49)	00-3Ptwonf2pmQ7e2CcXcydU9
206		Vesicles Paraspeckle	1	0.000	1.000	351	200000535	200000090	siRNA-IMPa2-25 PSF-A488 IMPa2-A546 DAPI 8C2-siRNA-IMP-a2-a4 V2.00	0	11. siRNA-IMPa2-25 PSF-A488 DAPI IMPa2-A546_ap_TileScan_001 (Stage 42 of 49)	00-3Ptwonf2pmQ7e2CcXcydU9
235		Vesicles Paraspeckle	1	0.000	1.000	351	200000536	200000091	siRNA-IMPa2-25 PSF-A488 IMPa2-A546 DAPI 8C2-siRNA-IMP-a2-a4 V2.00	0	11. siRNA-IMPa2-25 PSF-A488 DAPI IMPa2-A546_ap_TileScan_001 (Stage 42 of 49)	00-3Ptwonf2pmQ7e2CcXcydU9
217		Vesicles Paraspeckle	1	0.000	1.000	351	200000537	200000092	siRNA-IMPa2-25 PSF-A488 IMPa2-A546 DAPI 8C2-siRNA-IMP-a2-a4 V2.00	0	11. siRNA-IMPa2-25 PSF-A488 DAPI IMPa2-A546_ap_TileScan_001 (Stage 42 of 49)	00-3Ptwonf2pmQ7e2CcXcydU9
203		Vesicles Paraspeckle	1	0.000	1.000	351	200000538	200000093	siRNA-IMPa2-25 PSF-A488 IMPa2-A546 DAPI 8C2-siRNA-IMP-a2-a4 V2.00	0	11. siRNA-IMPa2-25 PSF-A488 DAPI IMPa2-A546_ap_TileScan_001 (Stage 42 of 49)	00-3Ptwonf2pmQ7e2CcXcydU9
218		Vesicles Paraspeckle	1	0.000	1.000	352	200000539	200000094	siRNA-IMPa2-25 PSF-A488 IMPa2-A546 DAPI 8C2-siRNA-IMP-a2-a4 V2.00	0	11. siRNA-IMPa2-25 PSF-A488 DAPI IMPa2-A546_ap_TileScan_001 (Stage 42 of 49)	00-3Ptwonf2pmQ7e2CcXcydU9
246		Vesicles Paraspeckle	1	0.000	1.000	352	200000540	200000095	siRNA-IMPa2-25 PSF-A488 IMPa2-A546 DAPI 8C2-siRNA-IMP-a2-a4 V2.00	0	11. siRNA-IMPa2-25 PSF-A488 DAPI IMPa2-A546_ap_TileScan_001 (Stage 42 of 49)	00-3Ptwonf2pmQ7e2CcXcydU9
229		Vesicles Paraspeckle	1	0.000	1.000	352	200000541	200000096	siRNA-IMPa2-25 PSF-A488 IMPa2-A546 DAPI 8C2-siRNA-IMP-a2-a4 V2.00	0	11. siRNA-IMPa2-25 PSF-A488 DAPI IMPa2-A546_ap_TileScan_001 (Stage 42 of 49)	00-3Ptwonf2pmQ7e2CcXcydU9
228		Vesicles Paraspeckle	1	0.000	1.000	352	200000542	200000097	siRNA-IMPa2-25 PSF-A488 IMPa2-A546 DAPI 8C2-siRNA-IMP-a2-a4 V2.00	0	11. siRNA-IMPa2-25 PSF-A488 DAPI IMPa2-A546_ap_TileScan_001 (Stage 42 of 49)	00-3Ptwonf2pmQ7e2CcXcydU9
235		Vesicles Paraspeckle	1	0.000	1.000	352	200000543	200000098	siRNA-IMPa2-25 PSF-A488 IMPa2-A546 DAPI 8C2-siRNA-IMP-a2-a4 V2.00	0	11. siRNA-IMPa2-25 PSF-A488 DAPI IMPa2-A546_ap_TileScan_001 (Stage 42 of 49)	00-3Ptwonf2pmQ7e2CcXcydU9
255		Vesicles Paraspeckle	1	0.000	1.000	352	200000544	200000099	siRNA-IMPa2-25 PSF-A488 IMPa2-A546 DAPI 8C2-siRNA-IMP-a2-a4 V2.00	0	11. siRNA-IMPa2-25 PSF-A488 DAPI IMPa2-A546_ap_TileScan_001 (Stage 42 of 49)	00-3Ptwonf2pmQ7e2CcXcydU9
228		Vesicles Paraspeckle	1	0.000	1.000	352	200000545	200000100	siRNA-IMPa2-25 PSF-A488 IMPa2-A546 DAPI 8C2-siRNA-IMP-a2-a4 V2.00	0	11. siRNA-IMPa2-25 PSF-A488 DAPI IMPa2-A546_ap_TileScan_001 (Stage 42 of 49)	00-3Ptwonf2pmQ7e2CcXcydU9
212		Vesicles Paraspeckle	1	0.000	1.000	353	200000546	200000101	siRNA-IMPa2-25 PSF-A488 IMPa2-A546 DAPI 8C2-siRNA-IMP-a2-a4 V2.00	0	11. siRNA-IMPa2-25 PSF-A488 DAPI IMPa2-A546_ap_TileScan_001 (Stage 42 of 49)	00-3Ptwonf2pmQ7e2CcXcydU9
214		Vesicles Paraspeckle	1	0.000	1.000	353	200000547	200000102	siRNA-IMPa2-25 PSF-A488 IMPa2-A546 DAPI 8C2-siRNA-IMP-a2-a4 V2.00	0	11. siRNA-IMPa2-25 PSF-A488 DAPI IMPa2-A546_ap_TileScan_001 (Stage 42 of 49)	00-3Ptwonf2pmQ7e2CcXcydU9
235		Vesicles Paraspeckle	1	0.000	1.000	353	200000548	200000103	siRNA-IMPa2-25 PSF-A488 IMPa2-A546 DAPI 8C2-siRNA-IMP-a2-a4 V2.00	0	11. siRNA-IMPa2-25 PSF-A488 DAPI IMPa2-A546_ap_TileScan_001 (Stage 42 of 49)	00-3Ptwonf2pmQ7e2CcXcydU9
225		Vesicles Paraspeckle	1	0.000	1.000	353	200000549	200000104	siRNA-IMPa2-25 PSF-A488 IMPa2-A546 DAPI 8C2-siRNA-IMP-a2-a4 V2.00	0	11. siRNA-IMPa2-25 PSF-A488 DAPI IMPa2-A546_ap_TileScan_001 (Stage 42 of 49)	00-3Ptwonf2pmQ7e2CcXcydU9
232		Vesicles Paraspeckle	1	0.000	1.000	353	200000550	200000105	siRNA-IMPa2-25 PSF-A488 IMPa2-A546 DAPI 8C2-siRNA-IMP-a2-a4 V2.00	0	11. siRNA-IMPa2-25 PSF-A488 DAPI IMPa2-A546_ap_TileScan_001 (Stage 42 of 49)	00-3Ptwonf2pmQ7e2CcXcydU9
204		Vesicles Paraspeckle	1	0.000	1.000	354	200000551	200000000	siRNA-IMPa2-25 PSF-A488 IMPa2-A546 DAPI 8C2-siRNA-IMP-a2-a4 V2.00	0	11. siRNA-IMPa2-25 PSF-A488 DAPI IMPa2-A546_aq_TileScan_001 (Stage 43 of 49)	00-cKmpq5QNpAcPgUU78j6urX
203		Vesicles Paraspeckle	1	0.000	1.000	357	200000552	200000001	siRNA-IMPa2-25 PSF-A488 IMPa2-A546 DAPI 8C2-siRNA-IMP-a2-a4 V2.00	0	11. siRNA-IMPa2-25 PSF-A488 DAPI IMPa2-A546_aq_TileScan_001 (Stage 43 of 49)	00-cKmpq5QNpAcPgUU78j6urX
216		Vesicles Paraspeckle	1	0.000	1.000	357	200000553	200000002	siRNA-IMPa2-25 PSF-A488 IMPa2-A546 DAPI 8C2-siRNA-IMP-a2-a4 V2.00	0	11. siRNA-IMPa2-25 PSF-A488 DAPI IMPa2-A546_aq_TileScan_001 (Stage 43 of 49)	00-cKmpq5QNpAcPgUU78j6urX
185		Vesicles Paraspeckle	1	0.000	1.000	359	200000554	200000003	siRNA-IMPa2-25 PSF-A488 IMPa2-A546 DAPI 8C2-siRNA-IMP-a2-a4 V2.00	0	11. siRNA-IMPa2-25 PSF-A488 DAPI IMPa2-A546_aq_TileScan_001 (Stage 43 of 49)	00-cKmpq5QNpAcPgUU78j6urX
170		Vesicles Paraspeckle	1	0.000	1.000	359	200000555	200000004	siRNA-IMPa2-25 PSF-A488 IMPa2-A546 DAPI 8C2-siRNA-IMP-a2-a4 V2.00	0	11. siRNA-IMPa2-25 PSF-A488 DAPI IMPa2-A546_aq_TileScan_001 (Stage 43 of 49)	00-cKmpq5QNpAcPgUU78j6urX
239		Vesicles Paraspeckle	1	0.000	1.000	359	200000556	200000005	siRNA-IMPa2-25 PSF-A488 IMPa2-A546 DAPI 8C2-siRNA-IMP-a2-a4 V2.00	0	11. siRNA-IMPa2-25 PSF-A488 DAPI IMPa2-A546_aq_TileScan_001 (Stage 43 of 49)	00-cKmpq5QNpAcPgUU78j6urX
204		Vesicles Paraspeckle	1	0.000	1.000	359	200000557	200000006	siRNA-IMPa2-25 PSF-A488 IMPa2-A546 DAPI 8C2-siRNA-IMP-a2-a4 V2.00	0	11. siRNA-IMPa2-25 PSF-A488 DAPI IMPa2-A546_aq_TileScan_001 (Stage 43 of 49)	00-cKmpq5QNpAcPgUU78j6urX
228		Vesicles Paraspeckle	1	0.000	1.000	362	200000558	200000007	siRNA-IMPa2-25 PSF-A488 IMPa2-A546 DAPI 8C2-siRNA-IMP-a2-a4 V2.00	0	11. siRNA-IMPa2-25 PSF-A488 DAPI IMPa2-A546_aq_TileScan_001 (Stage 43 of 49)	00-cKmpq5QNpAcPgUU78j6urX
215		Vesicles Paraspeckle	1	0.000	1.000	362	200000559	200000008	siRNA-IMPa2-25 PSF-A488 IMPa2-A546 DAPI 8C2-siRNA-IMP-a2-a4 V2.00	0	11. siRNA-IMPa2-25 PSF-A488 DAPI IMPa2-A546_aq_TileScan_001 (Stage 43 of 49)	00-cKmpq5QNpAcPgUU78j6urX
242		Vesicles Paraspeckle	1	0.000	1.000	364	200000560	200000009	siRNA-IMPa2-25 PSF-A488 IMPa2-A546 DAPI 8C2-siRNA-IMP-a2-a4 V2.00	0	11. siRNA-IMPa2-25 PSF-A488 DAPI IMPa2-A546_aq_TileScan_001 (Stage 43 of 49)	00-cKmpq5QNpAcPgUU78j6urX
211		Vesicles Paraspeckle	1	0.000	1.000	364	200000561	200000010	siRNA-IMPa2-25 PSF-A488 IMPa2-A546 DAPI 8C2-siRNA-IMP-a2-a4 V2.00	0	11. siRNA-IMPa2-25 PSF-A488 DAPI IMPa2-A546_aq_TileScan_001 (Stage 43 of 49)	00-cKmpq5QNpAcPgUU78j6urX
233		Vesicles Paraspeckle	1	0.000	1.000	364	200000562	200000011	siRNA-IMPa2-25 PSF-A488 IMPa2-A546 DAPI 8C2-siRNA-IMP-a2-a4 V2.00	0	11. siRNA-IMPa2-25 PSF-A488 DAPI IMPa2-A546_aq_TileScan_001 (Stage 43 of 49)	00-cKmpq5QNpAcPgUU78j6urX
247		Vesicles Paraspeckle	1	0.000	1.000	366	200000563	200000012	siRNA-IMPa2-25 PSF-A488 IMPa2-A546 DAPI 8C2-siRNA-IMP-a2-a4 V2.00	0	11. siRNA-IMPa2-25 PSF-A488 DAPI IMPa2-A546_aq_TileScan_001 (Stage 43 of 49)	00-cKmpq5QNpAcPgUU78j6urX
222		Vesicles Paraspeckle	1	0.000	1.000	366	200000564	200000013	siRNA-IMPa2-25 PSF-A488 IMPa2-A546 DAPI 8C2-siRNA-IMP-a2-a4 V2.00	0	11. siRNA-IMPa2-25 PSF-A488 DAPI IMPa2-A546_aq_TileScan_001 (Stage 43 of 49)	00-cKmpq5QNpAcPgUU78j6urX
230		Vesicles Paraspeckle	1	0.000	1.000	366	200000565	200000014	siRNA-IMPa2-25 PSF-A488 IMPa2-A546 DAPI 8C2-siRNA-IMP-a2-a4 V2.00	0	11. siRNA-IMPa2-25 PSF-A488 DAPI IMPa2-A546_aq_TileScan_001 (Stage 43 of 49)	00-cKmpq5QNpAcPgUU78j6urX
168		Vesicles Paraspeckle	1	0.000	1.000	367	200000566	200000015	siRNA-IMPa2-25 PSF-A488 IMPa2-A546 DAPI 8C2-siRNA-IMP-a2-a4 V2.00	0	11. siRNA-IMPa2-25 PSF-A488 DAPI IMPa2-A546_aq_TileScan_001 (Stage 43 of 49)	00-cKmpq5QNpAcPgUU78j6urX
175		Vesicles Paraspeckle	1	0.000	1.000	368	200000567	200000016	siRNA-IMPa2-25 PSF-A488 IMPa2-A546 DAPI 8C2-siRNA-IMP-a2-a4 V2.00	0	11. siRNA-IMPa2-25 PSF-A488 DAPI IMPa2-A546_aq_TileScan_001 (Stage 43 of 49)	00-cKmpq5QNpAcPgUU78j6urX
225		Vesicles Paraspeckle	1	0.000	1.000	370	200000568	200000017	siRNA-IMPa2-25 PSF-A488 IMPa2-A546 DAPI 8C2-siRNA-IMP-a2-a4 V2.00	0	11. siRNA-IMPa2-25 PSF-A488 DAPI IMPa2-A546_aq_TileScan_001 (Stage 43 of 49)	00-cKmpq5QNpAcPgUU78j6urX
205		Vesicles Paraspeckle	1	0.000	1.000	370	200000569	200000018	siRNA-IMPa2-25 PSF-A488 IMPa2-A546 DAPI 8C2-siRNA-IMP-a2-a4 V2.00	0	11. siRNA-IMPa2-25 PSF-A488 DAPI IMPa2-A546_aq_TileScan_001 (Stage 43 of 49)	00-cKmpq5QNpAcPgUU78j6urX
217		Vesicles Paraspeckle	1	0.000	1.000	372	200000570	200000019	siRNA-IMPa2-25 PSF-A488 IMPa2-A546 DAPI 8C2-siRNA-IMP-a2-a4 V2.00	0	11. siRNA-IMPa2-25 PSF-A488 DAPI IMPa2-A546_aq_TileScan_001 (Stage 43 of 49)	00-cKmpq5QNpAcPgUU78j6urX
199		Vesicles Paraspeckle	1	0.000	1.000	372	200000571	200000020	siRNA-IMPa2-25 PSF-A488 IMPa2-A546 DAPI 8C2-siRNA-IMP-a2-a4 V2.00	0	11. siRNA-IMPa2-25 PSF-A488 DAPI IMPa2-A546_aq_TileScan_001 (Stage 43 of 49)	00-cKmpq5QNpAcPgUU78j6urX
242		Vesicles Paraspeckle	1	0.000	1.000	372	200000572	200000021	siRNA-IMPa2-25 PSF-A488 IMPa2-A546 DAPI 8C2-siRNA-IMP-a2-a4 V2.00	0	11. siRNA-IMPa2-25 PSF-A488 DAPI IMPa2-A546_aq_TileScan_001 (Stage 43 of 49)	00-cKmpq5QNpAcPgUU78j6urX
217		Vesicles Paraspeckle	1	0.000	1.000	372	200000573	200000022	siRNA-IMPa2-25 PSF-A488 IMPa2-A546 DAPI 8C2-siRNA-IMP-a2-a4 V2.00	0	11. siRNA-IMPa2-25 PSF-A488 DAPI IMPa2-A546_aq_TileScan_001 (Stage 43 of 49)	00-cKmpq5QNpAcPgUU78j6urX
208		Vesicles Paraspeckle	1	0.000	1.000	372	200000574	200000023	siRNA-IMPa2-25 PSF-A488 IMPa2-A546 DAPI 8C2-siRNA-IMP-a2-a4 V2.00	0	11. siRNA-IMPa2-25 PSF-A488 DAPI IMPa2-A546_aq_TileScan_001 (Stage 43 of 49)	00-cKmpq5QNpAcPgUU78j6urX
0		Vesicles Paraspeckle	1	0.000	1.000	372	200000575	200000024	siRNA-IMPa2-25 PSF-A488 IMPa2-A546 DAPI 8C2-siRNA-IMP-a2-a4 V2.00	0	11. siRNA-IMPa2-25 PSF-A488 DAPI IMPa2-A546_aq_TileScan_001 (Stage 43 of 49)	00-cKmpq5QNpAcPgUU78j6urX
223		Vesicles Paraspeckle	1	0.000	1.000	372	200000576	200000025	siRNA-IMPa2-25 PSF-A488 IMPa2-A546 DAPI 8C2-siRNA-IMP-a2-a4 V2.00	0	11. siRNA-IMPa2-25 PSF-A488 DAPI IMPa2-A546_aq_TileScan_001 (Stage 43 of 49)	00-cKmpq5QNpAcPgUU78j6urX
228		Vesicles Paraspeckle	1	0.000	1.000	372	200000577	200000026	siRNA-IMPa2-25 PSF-A488 IMPa2-A546 DAPI 8C2-siRNA-IMP-a2-a4 V2.00	0	11. siRNA-IMPa2-25 PSF-A488 DAPI IMPa2-A546_aq_TileScan_001 (Stage 43 of 49)	00-cKmpq5QNpAcPgUU78j6urX
185		Vesicles Paraspeckle	1	0.000	1.000	374	200000578	200000027	siRNA-IMPa2-25 PSF-A488 IMPa2-A546 DAPI 8C2-siRNA-IMP-a2-a4 V2.00	0	11. siRNA-IMPa2-25 PSF-A488 DAPI IMPa2-A546_aq_TileScan_001 (Stage 43 of 49)	00-cKmpq5QNpAcPgUU78j6urX
212		Vesicles Paraspeckle	1	0.000	1.000	374	200000579	200000028	siRNA-IMPa2-25 PSF-A488 IMPa2-A546 DAPI 8C2-siRNA-IMP-a2-a4 V2.00	0	11. siRNA-IMPa2-25 PSF-A488 DAPI IMPa2-A546_aq_TileScan_001 (Stage 43 of 49)	00-cKmpq5QNpAcPgUU78j6urX
238		Vesicles Paraspeckle	1	0.000	1.000	374	200000580	200000029	siRNA-IMPa2-25 PSF-A488 IMPa2-A546 DAPI 8C2-siRNA-IMP-a2-a4 V2.00	0	11. siRNA-IMPa2-25 PSF-A488 DAPI IMPa2-A546_aq_TileScan_001 (Stage 43 of 49)	00-cKmpq5QNpAcPgUU78j6urX
225		Vesicles Paraspeckle	1	0.000	1.000	374	200000581	200000030	siRNA-IMPa2-25 PSF-A488 IMPa2-A546 DAPI 8C2-siRNA-IMP-a2-a4 V2.00	0	11. siRNA-IMPa2-25 PSF-A488 DAPI IMPa2-A546_aq_TileScan_001 (Stage 43 of 49)	00-cKmpq5QNpAcPgUU78j6urX
206		Vesicles Paraspeckle	1	0.000	1.000	374	200000582	200000031	siRNA-IMPa2-25 PSF-A488 IMPa2-A546 DAPI 8C2-siRNA-IMP-a2-a4 V2.00	0	11. siRNA-IMPa2-25 PSF-A488 DAPI IMPa2-A546_aq_TileScan_001 (Stage 43 of 49)	00-cKmpq5QNpAcPgUU78j6urX
215		Vesicles Paraspeckle	1	0.000	1.000	374	200000583	200000032	siRNA-IMPa2-25 PSF-A488 IMPa2-A546 DAPI 8C2-siRNA-IMP-a2-a4 V2.00	0	11. siRNA-IMPa2-25 PSF-A488 DAPI IMPa2-A546_aq_TileScan_001 (Stage 43 of 49)	00-cKmpq5QNpAcPgUU78j6urX
202		Vesicles Paraspeckle	1	0.000	1.000	374	200000584	200000033	siRNA-IMPa2-25 PSF-A488 IMPa2-A546 DAPI 8C2-siRNA-IMP-a2-a4 V2.00	0	11. siRNA-IMPa2-25 PSF-A488 DAPI IMPa2-A546_aq_TileScan_001 (Stage 43 of 49)	00-cKmpq5QNpAcPgUU78j6urX
224		Vesicles Paraspeckle	1	0.000	1.000	375	200000585	200000034	siRNA-IMPa2-25 PSF-A488 IMPa2-A546 DAPI 8C2-siRNA-IMP-a2-a4 V2.00	0	11. siRNA-IMPa2-25 PSF-A488 DAPI IMPa2-A546_aq_TileScan_001 (Stage 43 of 49)	00-cKmpq5QNpAcPgUU78j6urX
220		Vesicles Paraspeckle	1	0.000	1.000	376	200000586	200000035	siRNA-IMPa2-25 PSF-A488 IMPa2-A546 DAPI 8C2-siRNA-IMP-a2-a4 V2.00	0	11. siRNA-IMPa2-25 PSF-A488 DAPI IMPa2-A546_aq_TileScan_001 (Stage 43 of 49)	00-cKmpq5QNpAcPgUU78j6urX
212		Vesicles Paraspeckle	1	0.000	1.000	377	200000587	200000036	siRNA-IMPa2-25 PSF-A488 IMPa2-A546 DAPI 8C2-siRNA-IMP-a2-a4 V2.00	0	11. siRNA-IMPa2-25 PSF-A488 DAPI IMPa2-A546_aq_TileScan_001 (Stage 43 of 49)	00-cKmpq5QNpAcPgUU78j6urX
255		Vesicles Paraspeckle	1	0.000	1.000	378	200000588	200000037	siRNA-IMPa2-25 PSF-A488 IMPa2-A546 DAPI 8C2-siRNA-IMP-a2-a4 V2.00	0	11. siRNA-IMPa2-25 PSF-A488 DAPI IMPa2-A546_aq_TileScan_001 (Stage 43 of 49)	00-cKmpq5QNpAcPgUU78j6urX
236		Vesicles Paraspeckle	1	0.000	1.000	378	200000589	200000038	siRNA-IMPa2-25 PSF-A488 IMPa2-A546 DAPI 8C2-siRNA-IMP-a2-a4 V2.00	0	11. siRNA-IMPa2-25 PSF-A488 DAPI IMPa2-A546_aq_TileScan_001 (Stage 43 of 49)	00-cKmpq5QNpAcPgUU78j6urX
230		Vesicles Paraspeckle	1	0.000	1.000	378	200000590	200000039	siRNA-IMPa2-25 PSF-A488 IMPa2-A546 DAPI 8C2-siRNA-IMP-a2-a4 V2.00	0	11. siRNA-IMPa2-25 PSF-A488 DAPI IMPa2-A546_aq_TileScan_001 (Stage 43 of 49)	00-cKmpq5QNpAcPgUU78j6urX
246		Vesicles Paraspeckle	1	0.000	1.000	378	200000591	200000040	siRNA-IMPa2-25 PSF-A488 IMPa2-A546 DAPI 8C2-siRNA-IMP-a2-a4 V2.00	0	11. siRNA-IMPa2-25 PSF-A488 DAPI IMPa2-A546_aq_TileScan_001 (Stage 43 of 49)	00-cKmpq5QNpAcPgUU78j6urX
252		Vesicles Paraspeckle	1	0.000	1.000	378	200000592	200000041	siRNA-IMPa2-25 PSF-A488 IMPa2-A546 DAPI 8C2-siRNA-IMP-a2-a4 V2.00	0	11. siRNA-IMPa2-25 PSF-A488 DAPI IMPa2-A546_aq_TileScan_001 (Stage 43 of 49)	00-cKmpq5QNpAcPgUU78j6urX
234		Vesicles Paraspeckle	1	0.000	1.000	378	200000593	200000042	siRNA-IMPa2-25 PSF-A488 IMPa2-A546 DAPI 8C2-siRNA-IMP-a2-a4 V2.00	0	11. siRNA-IMPa2-25 PSF-A488 DAPI IMPa2-A546_aq_TileScan_001 (Stage 43 of 49)	00-cKmpq5QNpAcPgUU78j6urX
239		Vesicles Paraspeckle	1	0.000	1.000	378	200000594	200000043	siRNA-IMPa2-25 PSF-A488 IMPa2-A546 DAPI 8C2-siRNA-IMP-a2-a4 V2.00	0	11. siRNA-IMPa2-25 PSF-A488 DAPI IMPa2-A546_aq_TileScan_001 (Stage 43 of 49)	00-cKmpq5QNpAcPgUU78j6urX
254		Vesicles Paraspeckle	1	0.000	1.000	379	200000595	200000044	siRNA-IMPa2-25 PSF-A488 IMPa2-A546 DAPI 8C2-siRNA-IMP-a2-a4 V2.00	0	11. siRNA-IMPa2-25 PSF-A488 DAPI IMPa2-A546_aq_TileScan_001 (Stage 43 of 49)	00-cKmpq5QNpAcPgUU78j6urX
253		Vesicles Paraspeckle	1	0.000	1.000	379	200000596	200000045	siRNA-IMPa2-25 PSF-A488 IMPa2-A546 DAPI 8C2-siRNA-IMP-a2-a4 V2.00	0	11. siRNA-IMPa2-25 PSF-A488 DAPI IMPa2-A546_aq_TileScan_001 (Stage 43 of 49)	00-cKmpq5QNpAcPgUU78j6urX
250		Vesicles Paraspeckle	1	0.000	1.000	379	200000597	200000046	siRNA-IMPa2-25 PSF-A488 IMPa2-A546 DAPI 8C2-siRNA-IMP-a2-a4 V2.00	0	11. siRNA-IMPa2-25 PSF-A488 DAPI IMPa2-A546_aq_TileScan_001 (Stage 43 of 49)	00-cKmpq5QNpAcPgUU78j6urX
227		Vesicles Paraspeckle	1	0.000	1.000	379	200000598	200000047	siRNA-IMPa2-25 PSF-A488 IMPa2-A546 DAPI 8C2-siRNA-IMP-a2-a4 V2.00	0	11. siRNA-IMPa2-25 PSF-A488 DAPI IMPa2-A546_aq_TileScan_001 (Stage 43 of 49)	00-cKmpq5QNpAcPgUU78j6urX
199		Vesicles Paraspeckle	1	0.000	1.000	379	200000599	200000048	siRNA-IMPa2-25 PSF-A488 IMPa2-A546 DAPI 8C2-siRNA-IMP-a2-a4 V2.00	0	11. siRNA-IMPa2-25 PSF-A488 DAPI IMPa2-A546_aq_TileScan_001 (Stage 43 of 49)	00-cKmpq5QNpAcPgUU78j6urX
226		Vesicles Paraspeckle	1	0.000	1.000	380	200000600	200000049	siRNA-IMPa2-25 PSF-A488 IMPa2-A546 DAPI 8C2-siRNA-IMP-a2-a4 V2.00	0	11. siRNA-IMPa2-25 PSF-A488 DAPI IMPa2-A546_aq_TileScan_001 (Stage 43 of 49)	00-cKmpq5QNpAcPgUU78j6urX
209		Vesicles Paraspeckle	1	0.000	1.000	380	200000601	200000050	siRNA-IMPa2-25 PSF-A488 IMPa2-A546 DAPI 8C2-siRNA-IMP-a2-a4 V2.00	0	11. siRNA-IMPa2-25 PSF-A488 DAPI IMPa2-A546_aq_TileScan_001 (Stage 43 of 49)	00-cKmpq5QNpAcPgUU78j6urX
199		Vesicles Paraspeckle	1	0.000	1.000	380	200000602	200000051	siRNA-IMPa2-25 PSF-A488 IMPa2-A546 DAPI 8C2-siRNA-IMP-a2-a4 V2.00	0	11. siRNA-IMPa2-25 PSF-A488 DAPI IMPa2-A546_aq_TileScan_001 (Stage 43 of 49)	00-cKmpq5QNpAcPgUU78j6urX
225		Vesicles Paraspeckle	1	0.000	1.000	381	200000603	200000052	siRNA-IMPa2-25 PSF-A488 IMPa2-A546 DAPI 8C2-siRNA-IMP-a2-a4 V2.00	0	11. siRNA-IMPa2-25 PSF-A488 DAPI IMPa2-A546_aq_TileScan_001 (Stage 43 of 49)	00-cKmpq5QNpAcPgUU78j6urX
224		Vesicles Paraspeckle	1	0.000	1.000	382	200000604	200000053	siRNA-IMPa2-25 PSF-A488 IMPa2-A546 DAPI 8C2-siRNA-IMP-a2-a4 V2.00	0	11. siRNA-IMPa2-25 PSF-A488 DAPI IMPa2-A546_aq_TileScan_001 (Stage 43 of 49)	00-cKmpq5QNpAcPgUU78j6urX
217		Vesicles Paraspeckle	1	0.000	1.000	382	200000605	200000054	siRNA-IMPa2-25 PSF-A488 IMPa2-A546 DAPI 8C2-siRNA-IMP-a2-a4 V2.00	0	11. siRNA-IMPa2-25 PSF-A488 DAPI IMPa2-A546_aq_TileScan_001 (Stage 43 of 49)	00-cKmpq5QNpAcPgUU78j6urX
199		Vesicles Paraspeckle	1	0.000	1.000	382	200000606	200000055	siRNA-IMPa2-25 PSF-A488 IMPa2-A546 DAPI 8C2-siRNA-IMP-a2-a4 V2.00	0	11. siRNA-IMPa2-25 PSF-A488 DAPI IMPa2-A546_aq_TileScan_001 (Stage 43 of 49)	00-cKmpq5QNpAcPgUU78j6urX
217		Vesicles Paraspeckle	1	0.000	1.000	383	200000607	200000056	siRNA-IMPa2-25 PSF-A488 IMPa2-A546 DAPI 8C2-siRNA-IMP-a2-a4 V2.00	0	11. siRNA-IMPa2-25 PSF-A488 DAPI IMPa2-A546_aq_TileScan_001 (Stage 43 of 49)	00-cKmpq5QNpAcPgUU78j6urX
211		Vesicles Paraspeckle	1	0.000	1.000	383	200000608	200000057	siRNA-IMPa2-25 PSF-A488 IMPa2-A546 DAPI 8C2-siRNA-IMP-a2-a4 V2.00	0	11. siRNA-IMPa2-25 PSF-A488 DAPI IMPa2-A546_aq_TileScan_001 (Stage 43 of 49)	00-cKmpq5QNpAcPgUU78j6urX
249		Vesicles Paraspeckle	1	0.000	1.000	384	200000609	200000058	siRNA-IMPa2-25 PSF-A488 IMPa2-A546 DAPI 8C2-siRNA-IMP-a2-a4 V2.00	0	11. siRNA-IMPa2-25 PSF-A488 DAPI IMPa2-A546_aq_TileScan_001 (Stage 43 of 49)	00-cKmpq5QNpAcPgUU78j6urX
188		Vesicles Paraspeckle	1	0.000	1.000	385	200000610	200000059	siRNA-IMPa2-25 PSF-A488 IMPa2-A546 DAPI 8C2-siRNA-IMP-a2-a4 V2.00	0	11. siRNA-IMPa2-25 PSF-A488 DAPI IMPa2-A546_aq_TileScan_001 (Stage 43 of 49)	00-cKmpq5QNpAcPgUU78j6urX
220		Vesicles Paraspeckle	1	0.000	1.000	385	200000611	200000060	siRNA-IMPa2-25 PSF-A488 IMPa2-A546 DAPI 8C2-siRNA-IMP-a2-a4 V2.00	0	11. siRNA-IMPa2-25 PSF-A488 DAPI IMPa2-A546_aq_TileScan_001 (Stage 43 of 49)	00-cKmpq5QNpAcPgUU78j6urX
239		Vesicles Paraspeckle	1	0.000	1.000	385	200000612	200000061	siRNA-IMPa2-25 PSF-A488 IMPa2-A546 DAPI 8C2-siRNA-IMP-a2-a4 V2.00	0	11. siRNA-IMPa2-25 PSF-A488 DAPI IMPa2-A546_aq_TileScan_001 (Stage 43 of 49)	00-cKmpq5QNpAcPgUU78j6urX
234		Vesicles Paraspeckle	1	0.000	1.000	387	200000613	200000062	siRNA-IMPa2-25 PSF-A488 IMPa2-A546 DAPI 8C2-siRNA-IMP-a2-a4 V2.00	0	11. siRNA-IMPa2-25 PSF-A488 DAPI IMPa2-A546_aq_TileScan_001 (Stage 43 of 49)	00-cKmpq5QNpAcPgUU78j6urX
226		Vesicles Paraspeckle	1	0.000	1.000	387	200000614	200000063	siRNA-IMPa2-25 PSF-A488 IMPa2-A546 DAPI 8C2-siRNA-IMP-a2-a4 V2.00	0	11. siRNA-IMPa2-25 PSF-A488 DAPI IMPa2-A546_aq_TileScan_001 (Stage 43 of 49)	00-cKmpq5QNpAcPgUU78j6urX
244		Vesicles Paraspeckle	1	0.000	1.000	387	200000615	200000064	siRNA-IMPa2-25 PSF-A488 IMPa2-A546 DAPI 8C2-siRNA-IMP-a2-a4 V2.00	0	11. siRNA-IMPa2-25 PSF-A488 DAPI IMPa2-A546_aq_TileScan_001 (Stage 43 of 49)	00-cKmpq5QNpAcPgUU78j6urX
235		Vesicles Paraspeckle	1	0.000	1.000	387	200000616	200000065	siRNA-IMPa2-25 PSF-A488 IMPa2-A546 DAPI 8C2-siRNA-IMP-a2-a4 V2.00	0	11. siRNA-IMPa2-25 PSF-A488 DAPI IMPa2-A546_aq_TileScan_001 (Stage 43 of 49)	00-cKmpq5QNpAcPgUU78j6urX
231		Vesicles Paraspeckle	1	0.000	1.000	389	200000617	200000066	siRNA-IMPa2-25 PSF-A488 IMPa2-A546 DAPI 8C2-siRNA-IMP-a2-a4 V2.00	0	11. siRNA-IMPa2-25 PSF-A488 DAPI IMPa2-A546_aq_TileScan_001 (Stage 43 of 49)	00-cKmpq5QNpAcPgUU78j6urX
241		Vesicles Paraspeckle	1	0.000	1.000	390	200000618	200000067	siRNA-IMPa2-25 PSF-A488 IMPa2-A546 DAPI 8C2-siRNA-IMP-a2-a4 V2.00	0	11. siRNA-IMPa2-25 PSF-A488 DAPI IMPa2-A546_aq_TileScan_001 (Stage 43 of 49)	00-cKmpq5QNpAcPgUU78j6urX
242		Vesicles Paraspeckle	1	0.000	1.000	390	200000619	200000068	siRNA-IMPa2-25 PSF-A488 IMPa2-A546 DAPI 8C2-siRNA-IMP-a2-a4 V2.00	0	11. siRNA-IMPa2-25 PSF-A488 DAPI IMPa2-A546_aq_TileScan_001 (Stage 43 of 49)	00-cKmpq5QNpAcPgUU78j6urX
237		Vesicles Paraspeckle	1	0.000	1.000	391	200000620	200000000	siRNA-IMPa2-25 PSF-A488 IMPa2-A546 DAPI 8C2-siRNA-IMP-a2-a4 V2.00	0	11. siRNA-IMPa2-25 PSF-A488 DAPI IMPa2-A546_ar_TileScan_001 (Stage 44 of 49)	00-Nkn5oa6skXtnxD3SersNdY
239		Vesicles Paraspeckle	1	0.000	1.000	391	200000621	200000001	siRNA-IMPa2-25 PSF-A488 IMPa2-A546 DAPI 8C2-siRNA-IMP-a2-a4 V2.00	0	11. siRNA-IMPa2-25 PSF-A488 DAPI IMPa2-A546_ar_TileScan_001 (Stage 44 of 49)	00-Nkn5oa6skXtnxD3SersNdY
234		Vesicles Paraspeckle	1	0.000	1.000	391	200000622	200000002	siRNA-IMPa2-25 PSF-A488 IMPa2-A546 DAPI 8C2-siRNA-IMP-a2-a4 V2.00	0	11. siRNA-IMPa2-25 PSF-A488 DAPI IMPa2-A546_ar_TileScan_001 (Stage 44 of 49)	00-Nkn5oa6skXtnxD3SersNdY
247		Vesicles Paraspeckle	1	0.000	1.000	391	200000623	200000003	siRNA-IMPa2-25 PSF-A488 IMPa2-A546 DAPI 8C2-siRNA-IMP-a2-a4 V2.00	0	11. siRNA-IMPa2-25 PSF-A488 DAPI IMPa2-A546_ar_TileScan_001 (Stage 44 of 49)	00-Nkn5oa6skXtnxD3SersNdY
251		Vesicles Paraspeckle	1	0.000	1.000	391	200000624	200000004	siRNA-IMPa2-25 PSF-A488 IMPa2-A546 DAPI 8C2-siRNA-IMP-a2-a4 V2.00	0	11. siRNA-IMPa2-25 PSF-A488 DAPI IMPa2-A546_ar_TileScan_001 (Stage 44 of 49)	00-Nkn5oa6skXtnxD3SersNdY
241		Vesicles Paraspeckle	1	0.000	1.000	391	200000625	200000005	siRNA-IMPa2-25 PSF-A488 IMPa2-A546 DAPI 8C2-siRNA-IMP-a2-a4 V2.00	0	11. siRNA-IMPa2-25 PSF-A488 DAPI IMPa2-A546_ar_TileScan_001 (Stage 44 of 49)	00-Nkn5oa6skXtnxD3SersNdY
250		Vesicles Paraspeckle	1	0.000	1.000	391	200000626	200000006	siRNA-IMPa2-25 PSF-A488 IMPa2-A546 DAPI 8C2-siRNA-IMP-a2-a4 V2.00	0	11. siRNA-IMPa2-25 PSF-A488 DAPI IMPa2-A546_ar_TileScan_001 (Stage 44 of 49)	00-Nkn5oa6skXtnxD3SersNdY
187		Vesicles Paraspeckle	1	0.000	1.000	393	200000627	200000007	siRNA-IMPa2-25 PSF-A488 IMPa2-A546 DAPI 8C2-siRNA-IMP-a2-a4 V2.00	0	11. siRNA-IMPa2-25 PSF-A488 DAPI IMPa2-A546_ar_TileScan_001 (Stage 44 of 49)	00-Nkn5oa6skXtnxD3SersNdY
207		Vesicles Paraspeckle	1	0.000	1.000	393	200000628	200000008	siRNA-IMPa2-25 PSF-A488 IMPa2-A546 DAPI 8C2-siRNA-IMP-a2-a4 V2.00	0	11. siRNA-IMPa2-25 PSF-A488 DAPI IMPa2-A546_ar_TileScan_001 (Stage 44 of 49)	00-Nkn5oa6skXtnxD3SersNdY
235		Vesicles Paraspeckle	1	0.000	1.000	394	200000629	200000009	siRNA-IMPa2-25 PSF-A488 IMPa2-A546 DAPI 8C2-siRNA-IMP-a2-a4 V2.00	0	11. siRNA-IMPa2-25 PSF-A488 DAPI IMPa2-A546_ar_TileScan_001 (Stage 44 of 49)	00-Nkn5oa6skXtnxD3SersNdY
242		Vesicles Paraspeckle	1	0.000	1.000	394	200000630	200000010	siRNA-IMPa2-25 PSF-A488 IMPa2-A546 DAPI 8C2-siRNA-IMP-a2-a4 V2.00	0	11. siRNA-IMPa2-25 PSF-A488 DAPI IMPa2-A546_ar_TileScan_001 (Stage 44 of 49)	00-Nkn5oa6skXtnxD3SersNdY
219		Vesicles Paraspeckle	1	0.000	1.000	394	200000631	200000011	siRNA-IMPa2-25 PSF-A488 IMPa2-A546 DAPI 8C2-siRNA-IMP-a2-a4 V2.00	0	11. siRNA-IMPa2-25 PSF-A488 DAPI IMPa2-A546_ar_TileScan_001 (Stage 44 of 49)	00-Nkn5oa6skXtnxD3SersNdY
238		Vesicles Paraspeckle	1	0.000	1.000	394	200000632	200000012	siRNA-IMPa2-25 PSF-A488 IMPa2-A546 DAPI 8C2-siRNA-IMP-a2-a4 V2.00	0	11. siRNA-IMPa2-25 PSF-A488 DAPI IMPa2-A546_ar_TileScan_001 (Stage 44 of 49)	00-Nkn5oa6skXtnxD3SersNdY
221		Vesicles Paraspeckle	1	0.000	1.000	394	200000633	200000013	siRNA-IMPa2-25 PSF-A488 IMPa2-A546 DAPI 8C2-siRNA-IMP-a2-a4 V2.00	0	11. siRNA-IMPa2-25 PSF-A488 DAPI IMPa2-A546_ar_TileScan_001 (Stage 44 of 49)	00-Nkn5oa6skXtnxD3SersNdY
246		Vesicles Paraspeckle	1	0.000	1.000	394	200000634	200000014	siRNA-IMPa2-25 PSF-A488 IMPa2-A546 DAPI 8C2-siRNA-IMP-a2-a4 V2.00	0	11. siRNA-IMPa2-25 PSF-A488 DAPI IMPa2-A546_ar_TileScan_001 (Stage 44 of 49)	00-Nkn5oa6skXtnxD3SersNdY
214		Vesicles Paraspeckle	1	0.000	1.000	397	200000635	200000015	siRNA-IMPa2-25 PSF-A488 IMPa2-A546 DAPI 8C2-siRNA-IMP-a2-a4 V2.00	0	11. siRNA-IMPa2-25 PSF-A488 DAPI IMPa2-A546_ar_TileScan_001 (Stage 44 of 49)	00-Nkn5oa6skXtnxD3SersNdY
200		Vesicles Paraspeckle	1	0.000	1.000	399	200000636	200000016	siRNA-IMPa2-25 PSF-A488 IMPa2-A546 DAPI 8C2-siRNA-IMP-a2-a4 V2.00	0	11. siRNA-IMPa2-25 PSF-A488 DAPI IMPa2-A546_ar_TileScan_001 (Stage 44 of 49)	00-Nkn5oa6skXtnxD3SersNdY
246		Vesicles Paraspeckle	1	0.000	1.000	399	200000637	200000017	siRNA-IMPa2-25 PSF-A488 IMPa2-A546 DAPI 8C2-siRNA-IMP-a2-a4 V2.00	0	11. siRNA-IMPa2-25 PSF-A488 DAPI IMPa2-A546_ar_TileScan_001 (Stage 44 of 49)	00-Nkn5oa6skXtnxD3SersNdY
213		Vesicles Paraspeckle	1	0.000	1.000	400	200000638	200000018	siRNA-IMPa2-25 PSF-A488 IMPa2-A546 DAPI 8C2-siRNA-IMP-a2-a4 V2.00	0	11. siRNA-IMPa2-25 PSF-A488 DAPI IMPa2-A546_ar_TileScan_001 (Stage 44 of 49)	00-Nkn5oa6skXtnxD3SersNdY
200		Vesicles Paraspeckle	1	0.000	1.000	401	200000639	200000019	siRNA-IMPa2-25 PSF-A488 IMPa2-A546 DAPI 8C2-siRNA-IMP-a2-a4 V2.00	0	11. siRNA-IMPa2-25 PSF-A488 DAPI IMPa2-A546_ar_TileScan_001 (Stage 44 of 49)	00-Nkn5oa6skXtnxD3SersNdY
206		Vesicles Paraspeckle	1	0.000	1.000	401	200000640	200000020	siRNA-IMPa2-25 PSF-A488 IMPa2-A546 DAPI 8C2-siRNA-IMP-a2-a4 V2.00	0	11. siRNA-IMPa2-25 PSF-A488 DAPI IMPa2-A546_ar_TileScan_001 (Stage 44 of 49)	00-Nkn5oa6skXtnxD3SersNdY
234		Vesicles Paraspeckle	1	0.000	1.000	401	200000641	200000021	siRNA-IMPa2-25 PSF-A488 IMPa2-A546 DAPI 8C2-siRNA-IMP-a2-a4 V2.00	0	11. siRNA-IMPa2-25 PSF-A488 DAPI IMPa2-A546_ar_TileScan_001 (Stage 44 of 49)	00-Nkn5oa6skXtnxD3SersNdY
220		Vesicles Paraspeckle	1	0.000	1.000	401	200000642	200000022	siRNA-IMPa2-25 PSF-A488 IMPa2-A546 DAPI 8C2-siRNA-IMP-a2-a4 V2.00	0	11. siRNA-IMPa2-25 PSF-A488 DAPI IMPa2-A546_ar_TileScan_001 (Stage 44 of 49)	00-Nkn5oa6skXtnxD3SersNdY
195		Vesicles Paraspeckle	1	0.000	1.000	401	200000643	200000023	siRNA-IMPa2-25 PSF-A488 IMPa2-A546 DAPI 8C2-siRNA-IMP-a2-a4 V2.00	0	11. siRNA-IMPa2-25 PSF-A488 DAPI IMPa2-A546_ar_TileScan_001 (Stage 44 of 49)	00-Nkn5oa6skXtnxD3SersNdY
234		Vesicles Paraspeckle	1	0.000	1.000	401	200000644	200000024	siRNA-IMPa2-25 PSF-A488 IMPa2-A546 DAPI 8C2-siRNA-IMP-a2-a4 V2.00	0	11. siRNA-IMPa2-25 PSF-A488 DAPI IMPa2-A546_ar_TileScan_001 (Stage 44 of 49)	00-Nkn5oa6skXtnxD3SersNdY
240		Vesicles Paraspeckle	1	0.000	1.000	402	200000645	200000025	siRNA-IMPa2-25 PSF-A488 IMPa2-A546 DAPI 8C2-siRNA-IMP-a2-a4 V2.00	0	11. siRNA-IMPa2-25 PSF-A488 DAPI IMPa2-A546_ar_TileScan_001 (Stage 44 of 49)	00-Nkn5oa6skXtnxD3SersNdY
220		Vesicles Paraspeckle	1	0.000	1.000	402	200000646	200000026	siRNA-IMPa2-25 PSF-A488 IMPa2-A546 DAPI 8C2-siRNA-IMP-a2-a4 V2.00	0	11. siRNA-IMPa2-25 PSF-A488 DAPI IMPa2-A546_ar_TileScan_001 (Stage 44 of 49)	00-Nkn5oa6skXtnxD3SersNdY
226		Vesicles Paraspeckle	1	0.000	1.000	402	200000647	200000027	siRNA-IMPa2-25 PSF-A488 IMPa2-A546 DAPI 8C2-siRNA-IMP-a2-a4 V2.00	0	11. siRNA-IMPa2-25 PSF-A488 DAPI IMPa2-A546_ar_TileScan_001 (Stage 44 of 49)	00-Nkn5oa6skXtnxD3SersNdY
241		Vesicles Paraspeckle	1	0.000	1.000	403	200000648	200000028	siRNA-IMPa2-25 PSF-A488 IMPa2-A546 DAPI 8C2-siRNA-IMP-a2-a4 V2.00	0	11. siRNA-IMPa2-25 PSF-A488 DAPI IMPa2-A546_ar_TileScan_001 (Stage 44 of 49)	00-Nkn5oa6skXtnxD3SersNdY
211		Vesicles Paraspeckle	1	0.000	1.000	403	200000649	200000029	siRNA-IMPa2-25 PSF-A488 IMPa2-A546 DAPI 8C2-siRNA-IMP-a2-a4 V2.00	0	11. siRNA-IMPa2-25 PSF-A488 DAPI IMPa2-A546_ar_TileScan_001 (Stage 44 of 49)	00-Nkn5oa6skXtnxD3SersNdY
211		Vesicles Paraspeckle	1	0.000	1.000	403	200000650	200000030	siRNA-IMPa2-25 PSF-A488 IMPa2-A546 DAPI 8C2-siRNA-IMP-a2-a4 V2.00	0	11. siRNA-IMPa2-25 PSF-A488 DAPI IMPa2-A546_ar_TileScan_001 (Stage 44 of 49)	00-Nkn5oa6skXtnxD3SersNdY
224		Vesicles Paraspeckle	1	0.000	1.000	403	200000651	200000031	siRNA-IMPa2-25 PSF-A488 IMPa2-A546 DAPI 8C2-siRNA-IMP-a2-a4 V2.00	0	11. siRNA-IMPa2-25 PSF-A488 DAPI IMPa2-A546_ar_TileScan_001 (Stage 44 of 49)	00-Nkn5oa6skXtnxD3SersNdY
236		Vesicles Paraspeckle	1	0.000	1.000	403	200000652	200000032	siRNA-IMPa2-25 PSF-A488 IMPa2-A546 DAPI 8C2-siRNA-IMP-a2-a4 V2.00	0	11. siRNA-IMPa2-25 PSF-A488 DAPI IMPa2-A546_ar_TileScan_001 (Stage 44 of 49)	00-Nkn5oa6skXtnxD3SersNdY
203		Vesicles Paraspeckle	1	0.000	1.000	404	200000653	200000033	siRNA-IMPa2-25 PSF-A488 IMPa2-A546 DAPI 8C2-siRNA-IMP-a2-a4 V2.00	0	11. siRNA-IMPa2-25 PSF-A488 DAPI IMPa2-A546_ar_TileScan_001 (Stage 44 of 49)	00-Nkn5oa6skXtnxD3SersNdY
185		Vesicles Paraspeckle	1	0.000	1.000	404	200000654	200000034	siRNA-IMPa2-25 PSF-A488 IMPa2-A546 DAPI 8C2-siRNA-IMP-a2-a4 V2.00	0	11. siRNA-IMPa2-25 PSF-A488 DAPI IMPa2-A546_ar_TileScan_001 (Stage 44 of 49)	00-Nkn5oa6skXtnxD3SersNdY
210		Vesicles Paraspeckle	1	0.000	1.000	404	200000655	200000035	siRNA-IMPa2-25 PSF-A488 IMPa2-A546 DAPI 8C2-siRNA-IMP-a2-a4 V2.00	0	11. siRNA-IMPa2-25 PSF-A488 DAPI IMPa2-A546_ar_TileScan_001 (Stage 44 of 49)	00-Nkn5oa6skXtnxD3SersNdY
228		Vesicles Paraspeckle	1	0.000	1.000	406	200000656	200000036	siRNA-IMPa2-25 PSF-A488 IMPa2-A546 DAPI 8C2-siRNA-IMP-a2-a4 V2.00	0	11. siRNA-IMPa2-25 PSF-A488 DAPI IMPa2-A546_ar_TileScan_001 (Stage 44 of 49)	00-Nkn5oa6skXtnxD3SersNdY
191		Vesicles Paraspeckle	1	0.000	1.000	406	200000657	200000037	siRNA-IMPa2-25 PSF-A488 IMPa2-A546 DAPI 8C2-siRNA-IMP-a2-a4 V2.00	0	11. siRNA-IMPa2-25 PSF-A488 DAPI IMPa2-A546_ar_TileScan_001 (Stage 44 of 49)	00-Nkn5oa6skXtnxD3SersNdY
198		Vesicles Paraspeckle	1	0.000	1.000	407	200000658	200000038	siRNA-IMPa2-25 PSF-A488 IMPa2-A546 DAPI 8C2-siRNA-IMP-a2-a4 V2.00	0	11. siRNA-IMPa2-25 PSF-A488 DAPI IMPa2-A546_ar_TileScan_001 (Stage 44 of 49)	00-Nkn5oa6skXtnxD3SersNdY
226		Vesicles Paraspeckle	1	0.000	1.000	407	200000659	200000039	siRNA-IMPa2-25 PSF-A488 IMPa2-A546 DAPI 8C2-siRNA-IMP-a2-a4 V2.00	0	11. siRNA-IMPa2-25 PSF-A488 DAPI IMPa2-A546_ar_TileScan_001 (Stage 44 of 49)	00-Nkn5oa6skXtnxD3SersNdY
243		Vesicles Paraspeckle	1	0.000	1.000	411	200000660	200000040	siRNA-IMPa2-25 PSF-A488 IMPa2-A546 DAPI 8C2-siRNA-IMP-a2-a4 V2.00	0	11. siRNA-IMPa2-25 PSF-A488 DAPI IMPa2-A546_ar_TileScan_001 (Stage 44 of 49)	00-Nkn5oa6skXtnxD3SersNdY
226		Vesicles Paraspeckle	1	0.000	1.000	411	200000661	200000041	siRNA-IMPa2-25 PSF-A488 IMPa2-A546 DAPI 8C2-siRNA-IMP-a2-a4 V2.00	0	11. siRNA-IMPa2-25 PSF-A488 DAPI IMPa2-A546_ar_TileScan_001 (Stage 44 of 49)	00-Nkn5oa6skXtnxD3SersNdY
231		Vesicles Paraspeckle	1	0.000	1.000	411	200000662	200000042	siRNA-IMPa2-25 PSF-A488 IMPa2-A546 DAPI 8C2-siRNA-IMP-a2-a4 V2.00	0	11. siRNA-IMPa2-25 PSF-A488 DAPI IMPa2-A546_ar_TileScan_001 (Stage 44 of 49)	00-Nkn5oa6skXtnxD3SersNdY
235		Vesicles Paraspeckle	1	0.000	1.000	411	200000663	200000043	siRNA-IMPa2-25 PSF-A488 IMPa2-A546 DAPI 8C2-siRNA-IMP-a2-a4 V2.00	0	11. siRNA-IMPa2-25 PSF-A488 DAPI IMPa2-A546_ar_TileScan_001 (Stage 44 of 49)	00-Nkn5oa6skXtnxD3SersNdY
234		Vesicles Paraspeckle	1	0.000	1.000	411	200000664	200000044	siRNA-IMPa2-25 PSF-A488 IMPa2-A546 DAPI 8C2-siRNA-IMP-a2-a4 V2.00	0	11. siRNA-IMPa2-25 PSF-A488 DAPI IMPa2-A546_ar_TileScan_001 (Stage 44 of 49)	00-Nkn5oa6skXtnxD3SersNdY
225		Vesicles Paraspeckle	1	0.000	1.000	411	200000665	200000045	siRNA-IMPa2-25 PSF-A488 IMPa2-A546 DAPI 8C2-siRNA-IMP-a2-a4 V2.00	0	11. siRNA-IMPa2-25 PSF-A488 DAPI IMPa2-A546_ar_TileScan_001 (Stage 44 of 49)	00-Nkn5oa6skXtnxD3SersNdY
227		Vesicles Paraspeckle	1	0.000	1.000	411	200000666	200000046	siRNA-IMPa2-25 PSF-A488 IMPa2-A546 DAPI 8C2-siRNA-IMP-a2-a4 V2.00	0	11. siRNA-IMPa2-25 PSF-A488 DAPI IMPa2-A546_ar_TileScan_001 (Stage 44 of 49)	00-Nkn5oa6skXtnxD3SersNdY
248		Vesicles Paraspeckle	1	0.000	1.000	411	200000667	200000047	siRNA-IMPa2-25 PSF-A488 IMPa2-A546 DAPI 8C2-siRNA-IMP-a2-a4 V2.00	0	11. siRNA-IMPa2-25 PSF-A488 DAPI IMPa2-A546_ar_TileScan_001 (Stage 44 of 49)	00-Nkn5oa6skXtnxD3SersNdY
217		Vesicles Paraspeckle	1	0.000	1.000	411	200000668	200000048	siRNA-IMPa2-25 PSF-A488 IMPa2-A546 DAPI 8C2-siRNA-IMP-a2-a4 V2.00	0	11. siRNA-IMPa2-25 PSF-A488 DAPI IMPa2-A546_ar_TileScan_001 (Stage 44 of 49)	00-Nkn5oa6skXtnxD3SersNdY
210		Vesicles Paraspeckle	1	0.000	1.000	411	200000669	200000049	siRNA-IMPa2-25 PSF-A488 IMPa2-A546 DAPI 8C2-siRNA-IMP-a2-a4 V2.00	0	11. siRNA-IMPa2-25 PSF-A488 DAPI IMPa2-A546_ar_TileScan_001 (Stage 44 of 49)	00-Nkn5oa6skXtnxD3SersNdY
249		Vesicles Paraspeckle	1	0.000	1.000	412	200000670	200000050	siRNA-IMPa2-25 PSF-A488 IMPa2-A546 DAPI 8C2-siRNA-IMP-a2-a4 V2.00	0	11. siRNA-IMPa2-25 PSF-A488 DAPI IMPa2-A546_ar_TileScan_001 (Stage 44 of 49)	00-Nkn5oa6skXtnxD3SersNdY
204		Vesicles Paraspeckle	1	0.000	1.000	412	200000671	200000051	siRNA-IMPa2-25 PSF-A488 IMPa2-A546 DAPI 8C2-siRNA-IMP-a2-a4 V2.00	0	11. siRNA-IMPa2-25 PSF-A488 DAPI IMPa2-A546_ar_TileScan_001 (Stage 44 of 49)	00-Nkn5oa6skXtnxD3SersNdY
228		Vesicles Paraspeckle	1	0.000	1.000	413	200000672	200000052	siRNA-IMPa2-25 PSF-A488 IMPa2-A546 DAPI 8C2-siRNA-IMP-a2-a4 V2.00	0	11. siRNA-IMPa2-25 PSF-A488 DAPI IMPa2-A546_ar_TileScan_001 (Stage 44 of 49)	00-Nkn5oa6skXtnxD3SersNdY
246		Vesicles Paraspeckle	1	0.000	1.000	413	200000673	200000053	siRNA-IMPa2-25 PSF-A488 IMPa2-A546 DAPI 8C2-siRNA-IMP-a2-a4 V2.00	0	11. siRNA-IMPa2-25 PSF-A488 DAPI IMPa2-A546_ar_TileScan_001 (Stage 44 of 49)	00-Nkn5oa6skXtnxD3SersNdY
246		Vesicles Paraspeckle	1	0.000	1.000	413	200000674	200000054	siRNA-IMPa2-25 PSF-A488 IMPa2-A546 DAPI 8C2-siRNA-IMP-a2-a4 V2.00	0	11. siRNA-IMPa2-25 PSF-A488 DAPI IMPa2-A546_ar_TileScan_001 (Stage 44 of 49)	00-Nkn5oa6skXtnxD3SersNdY
226		Vesicles Paraspeckle	1	0.000	1.000	413	200000675	200000055	siRNA-IMPa2-25 PSF-A488 IMPa2-A546 DAPI 8C2-siRNA-IMP-a2-a4 V2.00	0	11. siRNA-IMPa2-25 PSF-A488 DAPI IMPa2-A546_ar_TileScan_001 (Stage 44 of 49)	00-Nkn5oa6skXtnxD3SersNdY
201		Vesicles Paraspeckle	1	0.000	1.000	414	200000676	200000056	siRNA-IMPa2-25 PSF-A488 IMPa2-A546 DAPI 8C2-siRNA-IMP-a2-a4 V2.00	0	11. siRNA-IMPa2-25 PSF-A488 DAPI IMPa2-A546_ar_TileScan_001 (Stage 44 of 49)	00-Nkn5oa6skXtnxD3SersNdY
244		Vesicles Paraspeckle	1	0.000	1.000	414	200000677	200000057	siRNA-IMPa2-25 PSF-A488 IMPa2-A546 DAPI 8C2-siRNA-IMP-a2-a4 V2.00	0	11. siRNA-IMPa2-25 PSF-A488 DAPI IMPa2-A546_ar_TileScan_001 (Stage 44 of 49)	00-Nkn5oa6skXtnxD3SersNdY
227		Vesicles Paraspeckle	1	0.000	1.000	414	200000678	200000058	siRNA-IMPa2-25 PSF-A488 IMPa2-A546 DAPI 8C2-siRNA-IMP-a2-a4 V2.00	0	11. siRNA-IMPa2-25 PSF-A488 DAPI IMPa2-A546_ar_TileScan_001 (Stage 44 of 49)	00-Nkn5oa6skXtnxD3SersNdY
235		Vesicles Paraspeckle	1	0.000	1.000	415	200000679	200000059	siRNA-IMPa2-25 PSF-A488 IMPa2-A546 DAPI 8C2-siRNA-IMP-a2-a4 V2.00	0	11. siRNA-IMPa2-25 PSF-A488 DAPI IMPa2-A546_ar_TileScan_001 (Stage 44 of 49)	00-Nkn5oa6skXtnxD3SersNdY
238		Vesicles Paraspeckle	1	0.000	1.000	415	200000680	200000060	siRNA-IMPa2-25 PSF-A488 IMPa2-A546 DAPI 8C2-siRNA-IMP-a2-a4 V2.00	0	11. siRNA-IMPa2-25 PSF-A488 DAPI IMPa2-A546_ar_TileScan_001 (Stage 44 of 49)	00-Nkn5oa6skXtnxD3SersNdY
233		Vesicles Paraspeckle	1	0.000	1.000	415	200000681	200000061	siRNA-IMPa2-25 PSF-A488 IMPa2-A546 DAPI 8C2-siRNA-IMP-a2-a4 V2.00	0	11. siRNA-IMPa2-25 PSF-A488 DAPI IMPa2-A546_ar_TileScan_001 (Stage 44 of 49)	00-Nkn5oa6skXtnxD3SersNdY
224		Vesicles Paraspeckle	1	0.000	1.000	416	200000682	200000062	siRNA-IMPa2-25 PSF-A488 IMPa2-A546 DAPI 8C2-siRNA-IMP-a2-a4 V2.00	0	11. siRNA-IMPa2-25 PSF-A488 DAPI IMPa2-A546_ar_TileScan_001 (Stage 44 of 49)	00-Nkn5oa6skXtnxD3SersNdY
241		Vesicles Paraspeckle	1	0.000	1.000	416	200000683	200000063	siRNA-IMPa2-25 PSF-A488 IMPa2-A546 DAPI 8C2-siRNA-IMP-a2-a4 V2.00	0	11. siRNA-IMPa2-25 PSF-A488 DAPI IMPa2-A546_ar_TileScan_001 (Stage 44 of 49)	00-Nkn5oa6skXtnxD3SersNdY
218		Vesicles Paraspeckle	1	0.000	1.000	416	200000684	200000064	siRNA-IMPa2-25 PSF-A488 IMPa2-A546 DAPI 8C2-siRNA-IMP-a2-a4 V2.00	0	11. siRNA-IMPa2-25 PSF-A488 DAPI IMPa2-A546_ar_TileScan_001 (Stage 44 of 49)	00-Nkn5oa6skXtnxD3SersNdY
216		Vesicles Paraspeckle	1	0.000	1.000	417	200000685	200000065	siRNA-IMPa2-25 PSF-A488 IMPa2-A546 DAPI 8C2-siRNA-IMP-a2-a4 V2.00	0	11. siRNA-IMPa2-25 PSF-A488 DAPI IMPa2-A546_ar_TileScan_001 (Stage 44 of 49)	00-Nkn5oa6skXtnxD3SersNdY
207		Vesicles Paraspeckle	1	0.000	1.000	418	200000686	200000066	siRNA-IMPa2-25 PSF-A488 IMPa2-A546 DAPI 8C2-siRNA-IMP-a2-a4 V2.00	0	11. siRNA-IMPa2-25 PSF-A488 DAPI IMPa2-A546_ar_TileScan_001 (Stage 44 of 49)	00-Nkn5oa6skXtnxD3SersNdY
200		Vesicles Paraspeckle	1	0.000	1.000	418	200000687	200000067	siRNA-IMPa2-25 PSF-A488 IMPa2-A546 DAPI 8C2-siRNA-IMP-a2-a4 V2.00	0	11. siRNA-IMPa2-25 PSF-A488 DAPI IMPa2-A546_ar_TileScan_001 (Stage 44 of 49)	00-Nkn5oa6skXtnxD3SersNdY
216		Vesicles Paraspeckle	1	0.000	1.000	418	200000688	200000068	siRNA-IMPa2-25 PSF-A488 IMPa2-A546 DAPI 8C2-siRNA-IMP-a2-a4 V2.00	0	11. siRNA-IMPa2-25 PSF-A488 DAPI IMPa2-A546_ar_TileScan_001 (Stage 44 of 49)	00-Nkn5oa6skXtnxD3SersNdY
226		Vesicles Paraspeckle	1	0.000	1.000	418	200000689	200000069	siRNA-IMPa2-25 PSF-A488 IMPa2-A546 DAPI 8C2-siRNA-IMP-a2-a4 V2.00	0	11. siRNA-IMPa2-25 PSF-A488 DAPI IMPa2-A546_ar_TileScan_001 (Stage 44 of 49)	00-Nkn5oa6skXtnxD3SersNdY
228		Vesicles Paraspeckle	1	0.000	1.000	418	200000690	200000070	siRNA-IMPa2-25 PSF-A488 IMPa2-A546 DAPI 8C2-siRNA-IMP-a2-a4 V2.00	0	11. siRNA-IMPa2-25 PSF-A488 DAPI IMPa2-A546_ar_TileScan_001 (Stage 44 of 49)	00-Nkn5oa6skXtnxD3SersNdY
179		Vesicles Paraspeckle	1	0.000	1.000	418	200000691	200000071	siRNA-IMPa2-25 PSF-A488 IMPa2-A546 DAPI 8C2-siRNA-IMP-a2-a4 V2.00	0	11. siRNA-IMPa2-25 PSF-A488 DAPI IMPa2-A546_ar_TileScan_001 (Stage 44 of 49)	00-Nkn5oa6skXtnxD3SersNdY
240		Vesicles Paraspeckle	1	0.000	1.000	418	200000692	200000072	siRNA-IMPa2-25 PSF-A488 IMPa2-A546 DAPI 8C2-siRNA-IMP-a2-a4 V2.00	0	11. siRNA-IMPa2-25 PSF-A488 DAPI IMPa2-A546_ar_TileScan_001 (Stage 44 of 49)	00-Nkn5oa6skXtnxD3SersNdY
187		Vesicles Paraspeckle	1	0.000	1.000	418	200000693	200000073	siRNA-IMPa2-25 PSF-A488 IMPa2-A546 DAPI 8C2-siRNA-IMP-a2-a4 V2.00	0	11. siRNA-IMPa2-25 PSF-A488 DAPI IMPa2-A546_ar_TileScan_001 (Stage 44 of 49)	00-Nkn5oa6skXtnxD3SersNdY
222		Vesicles Paraspeckle	1	0.000	1.000	418	200000694	200000074	siRNA-IMPa2-25 PSF-A488 IMPa2-A546 DAPI 8C2-siRNA-IMP-a2-a4 V2.00	0	11. siRNA-IMPa2-25 PSF-A488 DAPI IMPa2-A546_ar_TileScan_001 (Stage 44 of 49)	00-Nkn5oa6skXtnxD3SersNdY
195		Vesicles Paraspeckle	1	0.000	1.000	418	200000695	200000075	siRNA-IMPa2-25 PSF-A488 IMPa2-A546 DAPI 8C2-siRNA-IMP-a2-a4 V2.00	0	11. siRNA-IMPa2-25 PSF-A488 DAPI IMPa2-A546_ar_TileScan_001 (Stage 44 of 49)	00-Nkn5oa6skXtnxD3SersNdY
204		Vesicles Paraspeckle	1	0.000	1.000	418	200000696	200000076	siRNA-IMPa2-25 PSF-A488 IMPa2-A546 DAPI 8C2-siRNA-IMP-a2-a4 V2.00	0	11. siRNA-IMPa2-25 PSF-A488 DAPI IMPa2-A546_ar_TileScan_001 (Stage 44 of 49)	00-Nkn5oa6skXtnxD3SersNdY
206		Vesicles Paraspeckle	1	0.000	1.000	418	200000697	200000077	siRNA-IMPa2-25 PSF-A488 IMPa2-A546 DAPI 8C2-siRNA-IMP-a2-a4 V2.00	0	11. siRNA-IMPa2-25 PSF-A488 DAPI IMPa2-A546_ar_TileScan_001 (Stage 44 of 49)	00-Nkn5oa6skXtnxD3SersNdY
231		Vesicles Paraspeckle	1	0.000	1.000	418	200000698	200000078	siRNA-IMPa2-25 PSF-A488 IMPa2-A546 DAPI 8C2-siRNA-IMP-a2-a4 V2.00	0	11. siRNA-IMPa2-25 PSF-A488 DAPI IMPa2-A546_ar_TileScan_001 (Stage 44 of 49)	00-Nkn5oa6skXtnxD3SersNdY
195		Vesicles Paraspeckle	1	0.000	1.000	419	200000699	200000079	siRNA-IMPa2-25 PSF-A488 IMPa2-A546 DAPI 8C2-siRNA-IMP-a2-a4 V2.00	0	11. siRNA-IMPa2-25 PSF-A488 DAPI IMPa2-A546_ar_TileScan_001 (Stage 44 of 49)	00-Nkn5oa6skXtnxD3SersNdY
210		Vesicles Paraspeckle	1	0.000	1.000	419	200000700	200000080	siRNA-IMPa2-25 PSF-A488 IMPa2-A546 DAPI 8C2-siRNA-IMP-a2-a4 V2.00	0	11. siRNA-IMPa2-25 PSF-A488 DAPI IMPa2-A546_ar_TileScan_001 (Stage 44 of 49)	00-Nkn5oa6skXtnxD3SersNdY
219		Vesicles Paraspeckle	1	0.000	1.000	419	200000701	200000081	siRNA-IMPa2-25 PSF-A488 IMPa2-A546 DAPI 8C2-siRNA-IMP-a2-a4 V2.00	0	11. siRNA-IMPa2-25 PSF-A488 DAPI IMPa2-A546_ar_TileScan_001 (Stage 44 of 49)	00-Nkn5oa6skXtnxD3SersNdY
222		Vesicles Paraspeckle	1	0.000	1.000	419	200000702	200000082	siRNA-IMPa2-25 PSF-A488 IMPa2-A546 DAPI 8C2-siRNA-IMP-a2-a4 V2.00	0	11. siRNA-IMPa2-25 PSF-A488 DAPI IMPa2-A546_ar_TileScan_001 (Stage 44 of 49)	00-Nkn5oa6skXtnxD3SersNdY
217		Vesicles Paraspeckle	1	0.000	1.000	421	200000703	200000083	siRNA-IMPa2-25 PSF-A488 IMPa2-A546 DAPI 8C2-siRNA-IMP-a2-a4 V2.00	0	11. siRNA-IMPa2-25 PSF-A488 DAPI IMPa2-A546_ar_TileScan_001 (Stage 44 of 49)	00-Nkn5oa6skXtnxD3SersNdY
244		Vesicles Paraspeckle	1	0.000	1.000	422	200000704	200000084	siRNA-IMPa2-25 PSF-A488 IMPa2-A546 DAPI 8C2-siRNA-IMP-a2-a4 V2.00	0	11. siRNA-IMPa2-25 PSF-A488 DAPI IMPa2-A546_ar_TileScan_001 (Stage 44 of 49)	00-Nkn5oa6skXtnxD3SersNdY
255		Vesicles Paraspeckle	1	0.000	1.000	422	200000705	200000085	siRNA-IMPa2-25 PSF-A488 IMPa2-A546 DAPI 8C2-siRNA-IMP-a2-a4 V2.00	0	11. siRNA-IMPa2-25 PSF-A488 DAPI IMPa2-A546_ar_TileScan_001 (Stage 44 of 49)	00-Nkn5oa6skXtnxD3SersNdY
156		Vesicles Paraspeckle	1	0.000	1.000	422	200000706	200000086	siRNA-IMPa2-25 PSF-A488 IMPa2-A546 DAPI 8C2-siRNA-IMP-a2-a4 V2.00	0	11. siRNA-IMPa2-25 PSF-A488 DAPI IMPa2-A546_ar_TileScan_001 (Stage 44 of 49)	00-Nkn5oa6skXtnxD3SersNdY
185		Vesicles Paraspeckle	1	0.000	1.000	422	200000707	200000087	siRNA-IMPa2-25 PSF-A488 IMPa2-A546 DAPI 8C2-siRNA-IMP-a2-a4 V2.00	0	11. siRNA-IMPa2-25 PSF-A488 DAPI IMPa2-A546_ar_TileScan_001 (Stage 44 of 49)	00-Nkn5oa6skXtnxD3SersNdY
245		Vesicles Paraspeckle	1	0.000	1.000	422	200000708	200000088	siRNA-IMPa2-25 PSF-A488 IMPa2-A546 DAPI 8C2-siRNA-IMP-a2-a4 V2.00	0	11. siRNA-IMPa2-25 PSF-A488 DAPI IMPa2-A546_ar_TileScan_001 (Stage 44 of 49)	00-Nkn5oa6skXtnxD3SersNdY
230		Vesicles Paraspeckle	1	0.000	1.000	422	200000709	200000089	siRNA-IMPa2-25 PSF-A488 IMPa2-A546 DAPI 8C2-siRNA-IMP-a2-a4 V2.00	0	11. siRNA-IMPa2-25 PSF-A488 DAPI IMPa2-A546_ar_TileScan_001 (Stage 44 of 49)	00-Nkn5oa6skXtnxD3SersNdY
218		Vesicles Paraspeckle	1	0.000	1.000	422	200000710	200000090	siRNA-IMPa2-25 PSF-A488 IMPa2-A546 DAPI 8C2-siRNA-IMP-a2-a4 V2.00	0	11. siRNA-IMPa2-25 PSF-A488 DAPI IMPa2-A546_ar_TileScan_001 (Stage 44 of 49)	00-Nkn5oa6skXtnxD3SersNdY
187		Vesicles Paraspeckle	1	0.000	1.000	425	200000711	200000000	siRNA-IMPa2-25 PSF-A488 IMPa2-A546 DAPI 8C2-siRNA-IMP-a2-a4 V2.00	0	11. siRNA-IMPa2-25 PSF-A488 DAPI IMPa2-A546_as_TileScan_001 (Stage 45 of 49)	00-aGcyqWMYFv6v4K8twGPe5B
220		Vesicles Paraspeckle	1	0.000	1.000	425	200000712	200000001	siRNA-IMPa2-25 PSF-A488 IMPa2-A546 DAPI 8C2-siRNA-IMP-a2-a4 V2.00	0	11. siRNA-IMPa2-25 PSF-A488 DAPI IMPa2-A546_as_TileScan_001 (Stage 45 of 49)	00-aGcyqWMYFv6v4K8twGPe5B
220		Vesicles Paraspeckle	1	0.000	1.000	425	200000713	200000002	siRNA-IMPa2-25 PSF-A488 IMPa2-A546 DAPI 8C2-siRNA-IMP-a2-a4 V2.00	0	11. siRNA-IMPa2-25 PSF-A488 DAPI IMPa2-A546_as_TileScan_001 (Stage 45 of 49)	00-aGcyqWMYFv6v4K8twGPe5B
200		Vesicles Paraspeckle	1	0.000	1.000	425	200000714	200000003	siRNA-IMPa2-25 PSF-A488 IMPa2-A546 DAPI 8C2-siRNA-IMP-a2-a4 V2.00	0	11. siRNA-IMPa2-25 PSF-A488 DAPI IMPa2-A546_as_TileScan_001 (Stage 45 of 49)	00-aGcyqWMYFv6v4K8twGPe5B
220		Vesicles Paraspeckle	1	0.000	1.000	425	200000715	200000004	siRNA-IMPa2-25 PSF-A488 IMPa2-A546 DAPI 8C2-siRNA-IMP-a2-a4 V2.00	0	11. siRNA-IMPa2-25 PSF-A488 DAPI IMPa2-A546_as_TileScan_001 (Stage 45 of 49)	00-aGcyqWMYFv6v4K8twGPe5B
192		Vesicles Paraspeckle	1	0.000	1.000	426	200000716	200000005	siRNA-IMPa2-25 PSF-A488 IMPa2-A546 DAPI 8C2-siRNA-IMP-a2-a4 V2.00	0	11. siRNA-IMPa2-25 PSF-A488 DAPI IMPa2-A546_as_TileScan_001 (Stage 45 of 49)	00-aGcyqWMYFv6v4K8twGPe5B
215		Vesicles Paraspeckle	1	0.000	1.000	427	200000717	200000006	siRNA-IMPa2-25 PSF-A488 IMPa2-A546 DAPI 8C2-siRNA-IMP-a2-a4 V2.00	0	11. siRNA-IMPa2-25 PSF-A488 DAPI IMPa2-A546_as_TileScan_001 (Stage 45 of 49)	00-aGcyqWMYFv6v4K8twGPe5B
221		Vesicles Paraspeckle	1	0.000	1.000	427	200000718	200000007	siRNA-IMPa2-25 PSF-A488 IMPa2-A546 DAPI 8C2-siRNA-IMP-a2-a4 V2.00	0	11. siRNA-IMPa2-25 PSF-A488 DAPI IMPa2-A546_as_TileScan_001 (Stage 45 of 49)	00-aGcyqWMYFv6v4K8twGPe5B
186		Vesicles Paraspeckle	1	0.000	1.000	427	200000719	200000008	siRNA-IMPa2-25 PSF-A488 IMPa2-A546 DAPI 8C2-siRNA-IMP-a2-a4 V2.00	0	11. siRNA-IMPa2-25 PSF-A488 DAPI IMPa2-A546_as_TileScan_001 (Stage 45 of 49)	00-aGcyqWMYFv6v4K8twGPe5B
201		Vesicles Paraspeckle	1	0.000	1.000	428	200000720	200000009	siRNA-IMPa2-25 PSF-A488 IMPa2-A546 DAPI 8C2-siRNA-IMP-a2-a4 V2.00	0	11. siRNA-IMPa2-25 PSF-A488 DAPI IMPa2-A546_as_TileScan_001 (Stage 45 of 49)	00-aGcyqWMYFv6v4K8twGPe5B
231		Vesicles Paraspeckle	1	0.000	1.000	429	200000721	200000010	siRNA-IMPa2-25 PSF-A488 IMPa2-A546 DAPI 8C2-siRNA-IMP-a2-a4 V2.00	0	11. siRNA-IMPa2-25 PSF-A488 DAPI IMPa2-A546_as_TileScan_001 (Stage 45 of 49)	00-aGcyqWMYFv6v4K8twGPe5B
206		Vesicles Paraspeckle	1	0.000	1.000	429	200000722	200000011	siRNA-IMPa2-25 PSF-A488 IMPa2-A546 DAPI 8C2-siRNA-IMP-a2-a4 V2.00	0	11. siRNA-IMPa2-25 PSF-A488 DAPI IMPa2-A546_as_TileScan_001 (Stage 45 of 49)	00-aGcyqWMYFv6v4K8twGPe5B
237		Vesicles Paraspeckle	1	0.000	1.000	429	200000723	200000012	siRNA-IMPa2-25 PSF-A488 IMPa2-A546 DAPI 8C2-siRNA-IMP-a2-a4 V2.00	0	11. siRNA-IMPa2-25 PSF-A488 DAPI IMPa2-A546_as_TileScan_001 (Stage 45 of 49)	00-aGcyqWMYFv6v4K8twGPe5B
215		Vesicles Paraspeckle	1	0.000	1.000	429	200000724	200000013	siRNA-IMPa2-25 PSF-A488 IMPa2-A546 DAPI 8C2-siRNA-IMP-a2-a4 V2.00	0	11. siRNA-IMPa2-25 PSF-A488 DAPI IMPa2-A546_as_TileScan_001 (Stage 45 of 49)	00-aGcyqWMYFv6v4K8twGPe5B
225		Vesicles Paraspeckle	1	0.000	1.000	430	200000725	200000014	siRNA-IMPa2-25 PSF-A488 IMPa2-A546 DAPI 8C2-siRNA-IMP-a2-a4 V2.00	0	11. siRNA-IMPa2-25 PSF-A488 DAPI IMPa2-A546_as_TileScan_001 (Stage 45 of 49)	00-aGcyqWMYFv6v4K8twGPe5B
193		Vesicles Paraspeckle	1	0.000	1.000	430	200000726	200000015	siRNA-IMPa2-25 PSF-A488 IMPa2-A546 DAPI 8C2-siRNA-IMP-a2-a4 V2.00	0	11. siRNA-IMPa2-25 PSF-A488 DAPI IMPa2-A546_as_TileScan_001 (Stage 45 of 49)	00-aGcyqWMYFv6v4K8twGPe5B
217		Vesicles Paraspeckle	1	0.000	1.000	430	200000727	200000016	siRNA-IMPa2-25 PSF-A488 IMPa2-A546 DAPI 8C2-siRNA-IMP-a2-a4 V2.00	0	11. siRNA-IMPa2-25 PSF-A488 DAPI IMPa2-A546_as_TileScan_001 (Stage 45 of 49)	00-aGcyqWMYFv6v4K8twGPe5B
244		Vesicles Paraspeckle	1	0.000	1.000	430	200000728	200000017	siRNA-IMPa2-25 PSF-A488 IMPa2-A546 DAPI 8C2-siRNA-IMP-a2-a4 V2.00	0	11. siRNA-IMPa2-25 PSF-A488 DAPI IMPa2-A546_as_TileScan_001 (Stage 45 of 49)	00-aGcyqWMYFv6v4K8twGPe5B
232		Vesicles Paraspeckle	1	0.000	1.000	430	200000729	200000018	siRNA-IMPa2-25 PSF-A488 IMPa2-A546 DAPI 8C2-siRNA-IMP-a2-a4 V2.00	0	11. siRNA-IMPa2-25 PSF-A488 DAPI IMPa2-A546_as_TileScan_001 (Stage 45 of 49)	00-aGcyqWMYFv6v4K8twGPe5B
253		Vesicles Paraspeckle	1	0.000	1.000	431	200000730	200000019	siRNA-IMPa2-25 PSF-A488 IMPa2-A546 DAPI 8C2-siRNA-IMP-a2-a4 V2.00	0	11. siRNA-IMPa2-25 PSF-A488 DAPI IMPa2-A546_as_TileScan_001 (Stage 45 of 49)	00-aGcyqWMYFv6v4K8twGPe5B
237		Vesicles Paraspeckle	1	0.000	1.000	431	200000731	200000020	siRNA-IMPa2-25 PSF-A488 IMPa2-A546 DAPI 8C2-siRNA-IMP-a2-a4 V2.00	0	11. siRNA-IMPa2-25 PSF-A488 DAPI IMPa2-A546_as_TileScan_001 (Stage 45 of 49)	00-aGcyqWMYFv6v4K8twGPe5B
206		Vesicles Paraspeckle	1	0.000	1.000	431	200000732	200000021	siRNA-IMPa2-25 PSF-A488 IMPa2-A546 DAPI 8C2-siRNA-IMP-a2-a4 V2.00	0	11. siRNA-IMPa2-25 PSF-A488 DAPI IMPa2-A546_as_TileScan_001 (Stage 45 of 49)	00-aGcyqWMYFv6v4K8twGPe5B
241		Vesicles Paraspeckle	1	0.000	1.000	431	200000733	200000022	siRNA-IMPa2-25 PSF-A488 IMPa2-A546 DAPI 8C2-siRNA-IMP-a2-a4 V2.00	0	11. siRNA-IMPa2-25 PSF-A488 DAPI IMPa2-A546_as_TileScan_001 (Stage 45 of 49)	00-aGcyqWMYFv6v4K8twGPe5B
239		Vesicles Paraspeckle	1	0.000	1.000	432	200000734	200000023	siRNA-IMPa2-25 PSF-A488 IMPa2-A546 DAPI 8C2-siRNA-IMP-a2-a4 V2.00	0	11. siRNA-IMPa2-25 PSF-A488 DAPI IMPa2-A546_as_TileScan_001 (Stage 45 of 49)	00-aGcyqWMYFv6v4K8twGPe5B
179		Vesicles Paraspeckle	1	0.000	1.000	433	200000735	200000024	siRNA-IMPa2-25 PSF-A488 IMPa2-A546 DAPI 8C2-siRNA-IMP-a2-a4 V2.00	0	11. siRNA-IMPa2-25 PSF-A488 DAPI IMPa2-A546_as_TileScan_001 (Stage 45 of 49)	00-aGcyqWMYFv6v4K8twGPe5B
212		Vesicles Paraspeckle	1	0.000	1.000	433	200000736	200000025	siRNA-IMPa2-25 PSF-A488 IMPa2-A546 DAPI 8C2-siRNA-IMP-a2-a4 V2.00	0	11. siRNA-IMPa2-25 PSF-A488 DAPI IMPa2-A546_as_TileScan_001 (Stage 45 of 49)	00-aGcyqWMYFv6v4K8twGPe5B
235		Vesicles Paraspeckle	1	0.000	1.000	434	200000737	200000026	siRNA-IMPa2-25 PSF-A488 IMPa2-A546 DAPI 8C2-siRNA-IMP-a2-a4 V2.00	0	11. siRNA-IMPa2-25 PSF-A488 DAPI IMPa2-A546_as_TileScan_001 (Stage 45 of 49)	00-aGcyqWMYFv6v4K8twGPe5B
213		Vesicles Paraspeckle	1	0.000	1.000	435	200000738	200000027	siRNA-IMPa2-25 PSF-A488 IMPa2-A546 DAPI 8C2-siRNA-IMP-a2-a4 V2.00	0	11. siRNA-IMPa2-25 PSF-A488 DAPI IMPa2-A546_as_TileScan_001 (Stage 45 of 49)	00-aGcyqWMYFv6v4K8twGPe5B
201		Vesicles Paraspeckle	1	0.000	1.000	435	200000739	200000028	siRNA-IMPa2-25 PSF-A488 IMPa2-A546 DAPI 8C2-siRNA-IMP-a2-a4 V2.00	0	11. siRNA-IMPa2-25 PSF-A488 DAPI IMPa2-A546_as_TileScan_001 (Stage 45 of 49)	00-aGcyqWMYFv6v4K8twGPe5B
236		Vesicles Paraspeckle	1	0.000	1.000	435	200000740	200000029	siRNA-IMPa2-25 PSF-A488 IMPa2-A546 DAPI 8C2-siRNA-IMP-a2-a4 V2.00	0	11. siRNA-IMPa2-25 PSF-A488 DAPI IMPa2-A546_as_TileScan_001 (Stage 45 of 49)	00-aGcyqWMYFv6v4K8twGPe5B
191		Vesicles Paraspeckle	1	0.000	1.000	438	200000741	200000030	siRNA-IMPa2-25 PSF-A488 IMPa2-A546 DAPI 8C2-siRNA-IMP-a2-a4 V2.00	0	11. siRNA-IMPa2-25 PSF-A488 DAPI IMPa2-A546_as_TileScan_001 (Stage 45 of 49)	00-aGcyqWMYFv6v4K8twGPe5B
227		Vesicles Paraspeckle	1	0.000	1.000	438	200000742	200000031	siRNA-IMPa2-25 PSF-A488 IMPa2-A546 DAPI 8C2-siRNA-IMP-a2-a4 V2.00	0	11. siRNA-IMPa2-25 PSF-A488 DAPI IMPa2-A546_as_TileScan_001 (Stage 45 of 49)	00-aGcyqWMYFv6v4K8twGPe5B
197		Vesicles Paraspeckle	1	0.000	1.000	438	200000743	200000032	siRNA-IMPa2-25 PSF-A488 IMPa2-A546 DAPI 8C2-siRNA-IMP-a2-a4 V2.00	0	11. siRNA-IMPa2-25 PSF-A488 DAPI IMPa2-A546_as_TileScan_001 (Stage 45 of 49)	00-aGcyqWMYFv6v4K8twGPe5B
194		Vesicles Paraspeckle	1	0.000	1.000	438	200000744	200000033	siRNA-IMPa2-25 PSF-A488 IMPa2-A546 DAPI 8C2-siRNA-IMP-a2-a4 V2.00	0	11. siRNA-IMPa2-25 PSF-A488 DAPI IMPa2-A546_as_TileScan_001 (Stage 45 of 49)	00-aGcyqWMYFv6v4K8twGPe5B
203		Vesicles Paraspeckle	1	0.000	1.000	438	200000745	200000034	siRNA-IMPa2-25 PSF-A488 IMPa2-A546 DAPI 8C2-siRNA-IMP-a2-a4 V2.00	0	11. siRNA-IMPa2-25 PSF-A488 DAPI IMPa2-A546_as_TileScan_001 (Stage 45 of 49)	00-aGcyqWMYFv6v4K8twGPe5B
220		Vesicles Paraspeckle	1	0.000	1.000	439	200000746	200000035	siRNA-IMPa2-25 PSF-A488 IMPa2-A546 DAPI 8C2-siRNA-IMP-a2-a4 V2.00	0	11. siRNA-IMPa2-25 PSF-A488 DAPI IMPa2-A546_as_TileScan_001 (Stage 45 of 49)	00-aGcyqWMYFv6v4K8twGPe5B
226		Vesicles Paraspeckle	1	0.000	1.000	439	200000747	200000036	siRNA-IMPa2-25 PSF-A488 IMPa2-A546 DAPI 8C2-siRNA-IMP-a2-a4 V2.00	0	11. siRNA-IMPa2-25 PSF-A488 DAPI IMPa2-A546_as_TileScan_001 (Stage 45 of 49)	00-aGcyqWMYFv6v4K8twGPe5B
226		Vesicles Paraspeckle	1	0.000	1.000	439	200000748	200000037	siRNA-IMPa2-25 PSF-A488 IMPa2-A546 DAPI 8C2-siRNA-IMP-a2-a4 V2.00	0	11. siRNA-IMPa2-25 PSF-A488 DAPI IMPa2-A546_as_TileScan_001 (Stage 45 of 49)	00-aGcyqWMYFv6v4K8twGPe5B
195		Vesicles Paraspeckle	1	0.000	1.000	439	200000749	200000038	siRNA-IMPa2-25 PSF-A488 IMPa2-A546 DAPI 8C2-siRNA-IMP-a2-a4 V2.00	0	11. siRNA-IMPa2-25 PSF-A488 DAPI IMPa2-A546_as_TileScan_001 (Stage 45 of 49)	00-aGcyqWMYFv6v4K8twGPe5B
187		Vesicles Paraspeckle	1	0.000	1.000	439	200000750	200000039	siRNA-IMPa2-25 PSF-A488 IMPa2-A546 DAPI 8C2-siRNA-IMP-a2-a4 V2.00	0	11. siRNA-IMPa2-25 PSF-A488 DAPI IMPa2-A546_as_TileScan_001 (Stage 45 of 49)	00-aGcyqWMYFv6v4K8twGPe5B
255		Vesicles Paraspeckle	1	0.000	1.000	440	200000751	200000040	siRNA-IMPa2-25 PSF-A488 IMPa2-A546 DAPI 8C2-siRNA-IMP-a2-a4 V2.00	0	11. siRNA-IMPa2-25 PSF-A488 DAPI IMPa2-A546_as_TileScan_001 (Stage 45 of 49)	00-aGcyqWMYFv6v4K8twGPe5B
246		Vesicles Paraspeckle	1	0.000	1.000	440	200000752	200000041	siRNA-IMPa2-25 PSF-A488 IMPa2-A546 DAPI 8C2-siRNA-IMP-a2-a4 V2.00	0	11. siRNA-IMPa2-25 PSF-A488 DAPI IMPa2-A546_as_TileScan_001 (Stage 45 of 49)	00-aGcyqWMYFv6v4K8twGPe5B
219		Vesicles Paraspeckle	1	0.000	1.000	440	200000753	200000042	siRNA-IMPa2-25 PSF-A488 IMPa2-A546 DAPI 8C2-siRNA-IMP-a2-a4 V2.00	0	11. siRNA-IMPa2-25 PSF-A488 DAPI IMPa2-A546_as_TileScan_001 (Stage 45 of 49)	00-aGcyqWMYFv6v4K8twGPe5B
200		Vesicles Paraspeckle	1	0.000	1.000	440	200000754	200000043	siRNA-IMPa2-25 PSF-A488 IMPa2-A546 DAPI 8C2-siRNA-IMP-a2-a4 V2.00	0	11. siRNA-IMPa2-25 PSF-A488 DAPI IMPa2-A546_as_TileScan_001 (Stage 45 of 49)	00-aGcyqWMYFv6v4K8twGPe5B
200		Vesicles Paraspeckle	1	0.000	1.000	440	200000755	200000044	siRNA-IMPa2-25 PSF-A488 IMPa2-A546 DAPI 8C2-siRNA-IMP-a2-a4 V2.00	0	11. siRNA-IMPa2-25 PSF-A488 DAPI IMPa2-A546_as_TileScan_001 (Stage 45 of 49)	00-aGcyqWMYFv6v4K8twGPe5B
216		Vesicles Paraspeckle	1	0.000	1.000	440	200000756	200000045	siRNA-IMPa2-25 PSF-A488 IMPa2-A546 DAPI 8C2-siRNA-IMP-a2-a4 V2.00	0	11. siRNA-IMPa2-25 PSF-A488 DAPI IMPa2-A546_as_TileScan_001 (Stage 45 of 49)	00-aGcyqWMYFv6v4K8twGPe5B
222		Vesicles Paraspeckle	1	0.000	1.000	441	200000757	200000046	siRNA-IMPa2-25 PSF-A488 IMPa2-A546 DAPI 8C2-siRNA-IMP-a2-a4 V2.00	0	11. siRNA-IMPa2-25 PSF-A488 DAPI IMPa2-A546_as_TileScan_001 (Stage 45 of 49)	00-aGcyqWMYFv6v4K8twGPe5B
212		Vesicles Paraspeckle	1	0.000	1.000	441	200000758	200000047	siRNA-IMPa2-25 PSF-A488 IMPa2-A546 DAPI 8C2-siRNA-IMP-a2-a4 V2.00	0	11. siRNA-IMPa2-25 PSF-A488 DAPI IMPa2-A546_as_TileScan_001 (Stage 45 of 49)	00-aGcyqWMYFv6v4K8twGPe5B
238		Vesicles Paraspeckle	1	0.000	1.000	442	200000759	200000048	siRNA-IMPa2-25 PSF-A488 IMPa2-A546 DAPI 8C2-siRNA-IMP-a2-a4 V2.00	0	11. siRNA-IMPa2-25 PSF-A488 DAPI IMPa2-A546_as_TileScan_001 (Stage 45 of 49)	00-aGcyqWMYFv6v4K8twGPe5B
222		Vesicles Paraspeckle	1	0.000	1.000	442	200000760	200000049	siRNA-IMPa2-25 PSF-A488 IMPa2-A546 DAPI 8C2-siRNA-IMP-a2-a4 V2.00	0	11. siRNA-IMPa2-25 PSF-A488 DAPI IMPa2-A546_as_TileScan_001 (Stage 45 of 49)	00-aGcyqWMYFv6v4K8twGPe5B
198		Vesicles Paraspeckle	1	0.000	1.000	443	200000761	200000050	siRNA-IMPa2-25 PSF-A488 IMPa2-A546 DAPI 8C2-siRNA-IMP-a2-a4 V2.00	0	11. siRNA-IMPa2-25 PSF-A488 DAPI IMPa2-A546_as_TileScan_001 (Stage 45 of 49)	00-aGcyqWMYFv6v4K8twGPe5B
218		Vesicles Paraspeckle	1	0.000	1.000	443	200000762	200000051	siRNA-IMPa2-25 PSF-A488 IMPa2-A546 DAPI 8C2-siRNA-IMP-a2-a4 V2.00	0	11. siRNA-IMPa2-25 PSF-A488 DAPI IMPa2-A546_as_TileScan_001 (Stage 45 of 49)	00-aGcyqWMYFv6v4K8twGPe5B
230		Vesicles Paraspeckle	1	0.000	1.000	444	200000763	200000052	siRNA-IMPa2-25 PSF-A488 IMPa2-A546 DAPI 8C2-siRNA-IMP-a2-a4 V2.00	0	11. siRNA-IMPa2-25 PSF-A488 DAPI IMPa2-A546_as_TileScan_001 (Stage 45 of 49)	00-aGcyqWMYFv6v4K8twGPe5B
230		Vesicles Paraspeckle	1	0.000	1.000	444	200000764	200000053	siRNA-IMPa2-25 PSF-A488 IMPa2-A546 DAPI 8C2-siRNA-IMP-a2-a4 V2.00	0	11. siRNA-IMPa2-25 PSF-A488 DAPI IMPa2-A546_as_TileScan_001 (Stage 45 of 49)	00-aGcyqWMYFv6v4K8twGPe5B
249		Vesicles Paraspeckle	1	0.000	1.000	445	200000765	200000054	siRNA-IMPa2-25 PSF-A488 IMPa2-A546 DAPI 8C2-siRNA-IMP-a2-a4 V2.00	0	11. siRNA-IMPa2-25 PSF-A488 DAPI IMPa2-A546_as_TileScan_001 (Stage 45 of 49)	00-aGcyqWMYFv6v4K8twGPe5B
208		Vesicles Paraspeckle	1	0.000	1.000	445	200000766	200000055	siRNA-IMPa2-25 PSF-A488 IMPa2-A546 DAPI 8C2-siRNA-IMP-a2-a4 V2.00	0	11. siRNA-IMPa2-25 PSF-A488 DAPI IMPa2-A546_as_TileScan_001 (Stage 45 of 49)	00-aGcyqWMYFv6v4K8twGPe5B
190		Vesicles Paraspeckle	1	0.000	1.000	446	200000767	200000056	siRNA-IMPa2-25 PSF-A488 IMPa2-A546 DAPI 8C2-siRNA-IMP-a2-a4 V2.00	0	11. siRNA-IMPa2-25 PSF-A488 DAPI IMPa2-A546_as_TileScan_001 (Stage 45 of 49)	00-aGcyqWMYFv6v4K8twGPe5B
175		Vesicles Paraspeckle	1	0.000	1.000	446	200000768	200000057	siRNA-IMPa2-25 PSF-A488 IMPa2-A546 DAPI 8C2-siRNA-IMP-a2-a4 V2.00	0	11. siRNA-IMPa2-25 PSF-A488 DAPI IMPa2-A546_as_TileScan_001 (Stage 45 of 49)	00-aGcyqWMYFv6v4K8twGPe5B
223		Vesicles Paraspeckle	1	0.000	1.000	448	200000769	200000058	siRNA-IMPa2-25 PSF-A488 IMPa2-A546 DAPI 8C2-siRNA-IMP-a2-a4 V2.00	0	11. siRNA-IMPa2-25 PSF-A488 DAPI IMPa2-A546_as_TileScan_001 (Stage 45 of 49)	00-aGcyqWMYFv6v4K8twGPe5B
207		Vesicles Paraspeckle	1	0.000	1.000	450	200000770	200000059	siRNA-IMPa2-25 PSF-A488 IMPa2-A546 DAPI 8C2-siRNA-IMP-a2-a4 V2.00	0	11. siRNA-IMPa2-25 PSF-A488 DAPI IMPa2-A546_as_TileScan_001 (Stage 45 of 49)	00-aGcyqWMYFv6v4K8twGPe5B
183		Vesicles Paraspeckle	1	0.000	1.000	453	200000771	200000060	siRNA-IMPa2-25 PSF-A488 IMPa2-A546 DAPI 8C2-siRNA-IMP-a2-a4 V2.00	0	11. siRNA-IMPa2-25 PSF-A488 DAPI IMPa2-A546_as_TileScan_001 (Stage 45 of 49)	00-aGcyqWMYFv6v4K8twGPe5B
198		Vesicles Paraspeckle	1	0.000	1.000	453	200000772	200000061	siRNA-IMPa2-25 PSF-A488 IMPa2-A546 DAPI 8C2-siRNA-IMP-a2-a4 V2.00	0	11. siRNA-IMPa2-25 PSF-A488 DAPI IMPa2-A546_as_TileScan_001 (Stage 45 of 49)	00-aGcyqWMYFv6v4K8twGPe5B
247		Vesicles Paraspeckle	1	0.000	1.000	453	200000773	200000062	siRNA-IMPa2-25 PSF-A488 IMPa2-A546 DAPI 8C2-siRNA-IMP-a2-a4 V2.00	0	11. siRNA-IMPa2-25 PSF-A488 DAPI IMPa2-A546_as_TileScan_001 (Stage 45 of 49)	00-aGcyqWMYFv6v4K8twGPe5B
254		Vesicles Paraspeckle	1	0.000	1.000	453	200000774	200000063	siRNA-IMPa2-25 PSF-A488 IMPa2-A546 DAPI 8C2-siRNA-IMP-a2-a4 V2.00	0	11. siRNA-IMPa2-25 PSF-A488 DAPI IMPa2-A546_as_TileScan_001 (Stage 45 of 49)	00-aGcyqWMYFv6v4K8twGPe5B
249		Vesicles Paraspeckle	1	0.000	1.000	453	200000775	200000064	siRNA-IMPa2-25 PSF-A488 IMPa2-A546 DAPI 8C2-siRNA-IMP-a2-a4 V2.00	0	11. siRNA-IMPa2-25 PSF-A488 DAPI IMPa2-A546_as_TileScan_001 (Stage 45 of 49)	00-aGcyqWMYFv6v4K8twGPe5B
243		Vesicles Paraspeckle	1	0.000	1.000	454	200000776	200000065	siRNA-IMPa2-25 PSF-A488 IMPa2-A546 DAPI 8C2-siRNA-IMP-a2-a4 V2.00	0	11. siRNA-IMPa2-25 PSF-A488 DAPI IMPa2-A546_as_TileScan_001 (Stage 45 of 49)	00-aGcyqWMYFv6v4K8twGPe5B
242		Vesicles Paraspeckle	1	0.000	1.000	454	200000777	200000066	siRNA-IMPa2-25 PSF-A488 IMPa2-A546 DAPI 8C2-siRNA-IMP-a2-a4 V2.00	0	11. siRNA-IMPa2-25 PSF-A488 DAPI IMPa2-A546_as_TileScan_001 (Stage 45 of 49)	00-aGcyqWMYFv6v4K8twGPe5B
187		Vesicles Paraspeckle	1	0.000	1.000	454	200000778	200000067	siRNA-IMPa2-25 PSF-A488 IMPa2-A546 DAPI 8C2-siRNA-IMP-a2-a4 V2.00	0	11. siRNA-IMPa2-25 PSF-A488 DAPI IMPa2-A546_as_TileScan_001 (Stage 45 of 49)	00-aGcyqWMYFv6v4K8twGPe5B
197		Vesicles Paraspeckle	1	0.000	1.000	454	200000779	200000068	siRNA-IMPa2-25 PSF-A488 IMPa2-A546 DAPI 8C2-siRNA-IMP-a2-a4 V2.00	0	11. siRNA-IMPa2-25 PSF-A488 DAPI IMPa2-A546_as_TileScan_001 (Stage 45 of 49)	00-aGcyqWMYFv6v4K8twGPe5B
203		Vesicles Paraspeckle	1	0.000	1.000	454	200000780	200000069	siRNA-IMPa2-25 PSF-A488 IMPa2-A546 DAPI 8C2-siRNA-IMP-a2-a4 V2.00	0	11. siRNA-IMPa2-25 PSF-A488 DAPI IMPa2-A546_as_TileScan_001 (Stage 45 of 49)	00-aGcyqWMYFv6v4K8twGPe5B
253		Vesicles Paraspeckle	1	0.000	1.000	455	200000781	200000070	siRNA-IMPa2-25 PSF-A488 IMPa2-A546 DAPI 8C2-siRNA-IMP-a2-a4 V2.00	0	11. siRNA-IMPa2-25 PSF-A488 DAPI IMPa2-A546_as_TileScan_001 (Stage 45 of 49)	00-aGcyqWMYFv6v4K8twGPe5B
248		Vesicles Paraspeckle	1	0.000	1.000	455	200000782	200000071	siRNA-IMPa2-25 PSF-A488 IMPa2-A546 DAPI 8C2-siRNA-IMP-a2-a4 V2.00	0	11. siRNA-IMPa2-25 PSF-A488 DAPI IMPa2-A546_as_TileScan_001 (Stage 45 of 49)	00-aGcyqWMYFv6v4K8twGPe5B
212		Vesicles Paraspeckle	1	0.000	1.000	455	200000783	200000072	siRNA-IMPa2-25 PSF-A488 IMPa2-A546 DAPI 8C2-siRNA-IMP-a2-a4 V2.00	0	11. siRNA-IMPa2-25 PSF-A488 DAPI IMPa2-A546_as_TileScan_001 (Stage 45 of 49)	00-aGcyqWMYFv6v4K8twGPe5B
205		Vesicles Paraspeckle	1	0.000	1.000	457	200000784	200000073	siRNA-IMPa2-25 PSF-A488 IMPa2-A546 DAPI 8C2-siRNA-IMP-a2-a4 V2.00	0	11. siRNA-IMPa2-25 PSF-A488 DAPI IMPa2-A546_as_TileScan_001 (Stage 45 of 49)	00-aGcyqWMYFv6v4K8twGPe5B
219		Vesicles Paraspeckle	1	0.000	1.000	457	200000785	200000074	siRNA-IMPa2-25 PSF-A488 IMPa2-A546 DAPI 8C2-siRNA-IMP-a2-a4 V2.00	0	11. siRNA-IMPa2-25 PSF-A488 DAPI IMPa2-A546_as_TileScan_001 (Stage 45 of 49)	00-aGcyqWMYFv6v4K8twGPe5B
205		Vesicles Paraspeckle	1	0.000	1.000	457	200000786	200000075	siRNA-IMPa2-25 PSF-A488 IMPa2-A546 DAPI 8C2-siRNA-IMP-a2-a4 V2.00	0	11. siRNA-IMPa2-25 PSF-A488 DAPI IMPa2-A546_as_TileScan_001 (Stage 45 of 49)	00-aGcyqWMYFv6v4K8twGPe5B
232		Vesicles Paraspeckle	1	0.000	1.000	458	200000787	200000076	siRNA-IMPa2-25 PSF-A488 IMPa2-A546 DAPI 8C2-siRNA-IMP-a2-a4 V2.00	0	11. siRNA-IMPa2-25 PSF-A488 DAPI IMPa2-A546_as_TileScan_001 (Stage 45 of 49)	00-aGcyqWMYFv6v4K8twGPe5B
234		Vesicles Paraspeckle	1	0.000	1.000	459	200000788	200000077	siRNA-IMPa2-25 PSF-A488 IMPa2-A546 DAPI 8C2-siRNA-IMP-a2-a4 V2.00	0	11. siRNA-IMPa2-25 PSF-A488 DAPI IMPa2-A546_as_TileScan_001 (Stage 45 of 49)	00-aGcyqWMYFv6v4K8twGPe5B
215		Vesicles Paraspeckle	1	0.000	1.000	459	200000789	200000078	siRNA-IMPa2-25 PSF-A488 IMPa2-A546 DAPI 8C2-siRNA-IMP-a2-a4 V2.00	0	11. siRNA-IMPa2-25 PSF-A488 DAPI IMPa2-A546_as_TileScan_001 (Stage 45 of 49)	00-aGcyqWMYFv6v4K8twGPe5B
201		Vesicles Paraspeckle	1	0.000	1.000	459	200000790	200000079	siRNA-IMPa2-25 PSF-A488 IMPa2-A546 DAPI 8C2-siRNA-IMP-a2-a4 V2.00	0	11. siRNA-IMPa2-25 PSF-A488 DAPI IMPa2-A546_as_TileScan_001 (Stage 45 of 49)	00-aGcyqWMYFv6v4K8twGPe5B
204		Vesicles Paraspeckle	1	0.000	1.000	459	200000791	200000080	siRNA-IMPa2-25 PSF-A488 IMPa2-A546 DAPI 8C2-siRNA-IMP-a2-a4 V2.00	0	11. siRNA-IMPa2-25 PSF-A488 DAPI IMPa2-A546_as_TileScan_001 (Stage 45 of 49)	00-aGcyqWMYFv6v4K8twGPe5B
208		Vesicles Paraspeckle	1	0.000	1.000	460	200000792	200000081	siRNA-IMPa2-25 PSF-A488 IMPa2-A546 DAPI 8C2-siRNA-IMP-a2-a4 V2.00	0	11. siRNA-IMPa2-25 PSF-A488 DAPI IMPa2-A546_as_TileScan_001 (Stage 45 of 49)	00-aGcyqWMYFv6v4K8twGPe5B
179		Vesicles Paraspeckle	1	0.000	1.000	461	200000793	200000000	siRNA-IMPa2-25 PSF-A488 IMPa2-A546 DAPI 8C2-siRNA-IMP-a2-a4 V2.00	0	11. siRNA-IMPa2-25 PSF-A488 DAPI IMPa2-A546_at_TileScan_001 (Stage 46 of 49)	00-kQNBAjWXoEt3CK9ZzWzaMZ
179		Vesicles Paraspeckle	1	0.000	1.000	461	200000794	200000001	siRNA-IMPa2-25 PSF-A488 IMPa2-A546 DAPI 8C2-siRNA-IMP-a2-a4 V2.00	0	11. siRNA-IMPa2-25 PSF-A488 DAPI IMPa2-A546_at_TileScan_001 (Stage 46 of 49)	00-kQNBAjWXoEt3CK9ZzWzaMZ
218		Vesicles Paraspeckle	1	0.000	1.000	464	200000795	200000002	siRNA-IMPa2-25 PSF-A488 IMPa2-A546 DAPI 8C2-siRNA-IMP-a2-a4 V2.00	0	11. siRNA-IMPa2-25 PSF-A488 DAPI IMPa2-A546_at_TileScan_001 (Stage 46 of 49)	00-kQNBAjWXoEt3CK9ZzWzaMZ
206		Vesicles Paraspeckle	1	0.000	1.000	465	200000796	200000003	siRNA-IMPa2-25 PSF-A488 IMPa2-A546 DAPI 8C2-siRNA-IMP-a2-a4 V2.00	0	11. siRNA-IMPa2-25 PSF-A488 DAPI IMPa2-A546_at_TileScan_001 (Stage 46 of 49)	00-kQNBAjWXoEt3CK9ZzWzaMZ
228		Vesicles Paraspeckle	1	0.000	1.000	466	200000797	200000004	siRNA-IMPa2-25 PSF-A488 IMPa2-A546 DAPI 8C2-siRNA-IMP-a2-a4 V2.00	0	11. siRNA-IMPa2-25 PSF-A488 DAPI IMPa2-A546_at_TileScan_001 (Stage 46 of 49)	00-kQNBAjWXoEt3CK9ZzWzaMZ
202		Vesicles Paraspeckle	1	0.000	1.000	467	200000798	200000005	siRNA-IMPa2-25 PSF-A488 IMPa2-A546 DAPI 8C2-siRNA-IMP-a2-a4 V2.00	0	11. siRNA-IMPa2-25 PSF-A488 DAPI IMPa2-A546_at_TileScan_001 (Stage 46 of 49)	00-kQNBAjWXoEt3CK9ZzWzaMZ
212		Vesicles Paraspeckle	1	0.000	1.000	468	200000799	200000006	siRNA-IMPa2-25 PSF-A488 IMPa2-A546 DAPI 8C2-siRNA-IMP-a2-a4 V2.00	0	11. siRNA-IMPa2-25 PSF-A488 DAPI IMPa2-A546_at_TileScan_001 (Stage 46 of 49)	00-kQNBAjWXoEt3CK9ZzWzaMZ
214		Vesicles Paraspeckle	1	0.000	1.000	470	200000800	200000007	siRNA-IMPa2-25 PSF-A488 IMPa2-A546 DAPI 8C2-siRNA-IMP-a2-a4 V2.00	0	11. siRNA-IMPa2-25 PSF-A488 DAPI IMPa2-A546_at_TileScan_001 (Stage 46 of 49)	00-kQNBAjWXoEt3CK9ZzWzaMZ
214		Vesicles Paraspeckle	1	0.000	1.000	470	200000801	200000008	siRNA-IMPa2-25 PSF-A488 IMPa2-A546 DAPI 8C2-siRNA-IMP-a2-a4 V2.00	0	11. siRNA-IMPa2-25 PSF-A488 DAPI IMPa2-A546_at_TileScan_001 (Stage 46 of 49)	00-kQNBAjWXoEt3CK9ZzWzaMZ
246		Vesicles Paraspeckle	1	0.000	1.000	470	200000802	200000009	siRNA-IMPa2-25 PSF-A488 IMPa2-A546 DAPI 8C2-siRNA-IMP-a2-a4 V2.00	0	11. siRNA-IMPa2-25 PSF-A488 DAPI IMPa2-A546_at_TileScan_001 (Stage 46 of 49)	00-kQNBAjWXoEt3CK9ZzWzaMZ
192		Vesicles Paraspeckle	1	0.000	1.000	470	200000803	200000010	siRNA-IMPa2-25 PSF-A488 IMPa2-A546 DAPI 8C2-siRNA-IMP-a2-a4 V2.00	0	11. siRNA-IMPa2-25 PSF-A488 DAPI IMPa2-A546_at_TileScan_001 (Stage 46 of 49)	00-kQNBAjWXoEt3CK9ZzWzaMZ
248		Vesicles Paraspeckle	1	0.000	1.000	471	200000804	200000011	siRNA-IMPa2-25 PSF-A488 IMPa2-A546 DAPI 8C2-siRNA-IMP-a2-a4 V2.00	0	11. siRNA-IMPa2-25 PSF-A488 DAPI IMPa2-A546_at_TileScan_001 (Stage 46 of 49)	00-kQNBAjWXoEt3CK9ZzWzaMZ
229		Vesicles Paraspeckle	1	0.000	1.000	471	200000805	200000012	siRNA-IMPa2-25 PSF-A488 IMPa2-A546 DAPI 8C2-siRNA-IMP-a2-a4 V2.00	0	11. siRNA-IMPa2-25 PSF-A488 DAPI IMPa2-A546_at_TileScan_001 (Stage 46 of 49)	00-kQNBAjWXoEt3CK9ZzWzaMZ
255		Vesicles Paraspeckle	1	0.000	1.000	471	200000806	200000013	siRNA-IMPa2-25 PSF-A488 IMPa2-A546 DAPI 8C2-siRNA-IMP-a2-a4 V2.00	0	11. siRNA-IMPa2-25 PSF-A488 DAPI IMPa2-A546_at_TileScan_001 (Stage 46 of 49)	00-kQNBAjWXoEt3CK9ZzWzaMZ
214		Vesicles Paraspeckle	1	0.000	1.000	472	200000807	200000014	siRNA-IMPa2-25 PSF-A488 IMPa2-A546 DAPI 8C2-siRNA-IMP-a2-a4 V2.00	0	11. siRNA-IMPa2-25 PSF-A488 DAPI IMPa2-A546_at_TileScan_001 (Stage 46 of 49)	00-kQNBAjWXoEt3CK9ZzWzaMZ
191		Vesicles Paraspeckle	1	0.000	1.000	472	200000808	200000015	siRNA-IMPa2-25 PSF-A488 IMPa2-A546 DAPI 8C2-siRNA-IMP-a2-a4 V2.00	0	11. siRNA-IMPa2-25 PSF-A488 DAPI IMPa2-A546_at_TileScan_001 (Stage 46 of 49)	00-kQNBAjWXoEt3CK9ZzWzaMZ
190		Vesicles Paraspeckle	1	0.000	1.000	472	200000809	200000016	siRNA-IMPa2-25 PSF-A488 IMPa2-A546 DAPI 8C2-siRNA-IMP-a2-a4 V2.00	0	11. siRNA-IMPa2-25 PSF-A488 DAPI IMPa2-A546_at_TileScan_001 (Stage 46 of 49)	00-kQNBAjWXoEt3CK9ZzWzaMZ
167		Vesicles Paraspeckle	1	0.000	1.000	472	200000810	200000017	siRNA-IMPa2-25 PSF-A488 IMPa2-A546 DAPI 8C2-siRNA-IMP-a2-a4 V2.00	0	11. siRNA-IMPa2-25 PSF-A488 DAPI IMPa2-A546_at_TileScan_001 (Stage 46 of 49)	00-kQNBAjWXoEt3CK9ZzWzaMZ
180		Vesicles Paraspeckle	1	0.000	1.000	472	200000811	200000018	siRNA-IMPa2-25 PSF-A488 IMPa2-A546 DAPI 8C2-siRNA-IMP-a2-a4 V2.00	0	11. siRNA-IMPa2-25 PSF-A488 DAPI IMPa2-A546_at_TileScan_001 (Stage 46 of 49)	00-kQNBAjWXoEt3CK9ZzWzaMZ
250		Vesicles Paraspeckle	1	0.000	1.000	472	200000812	200000019	siRNA-IMPa2-25 PSF-A488 IMPa2-A546 DAPI 8C2-siRNA-IMP-a2-a4 V2.00	0	11. siRNA-IMPa2-25 PSF-A488 DAPI IMPa2-A546_at_TileScan_001 (Stage 46 of 49)	00-kQNBAjWXoEt3CK9ZzWzaMZ
190		Vesicles Paraspeckle	1	0.000	1.000	472	200000813	200000020	siRNA-IMPa2-25 PSF-A488 IMPa2-A546 DAPI 8C2-siRNA-IMP-a2-a4 V2.00	0	11. siRNA-IMPa2-25 PSF-A488 DAPI IMPa2-A546_at_TileScan_001 (Stage 46 of 49)	00-kQNBAjWXoEt3CK9ZzWzaMZ
140		Vesicles Paraspeckle	1	0.000	1.000	473	200000814	200000021	siRNA-IMPa2-25 PSF-A488 IMPa2-A546 DAPI 8C2-siRNA-IMP-a2-a4 V2.00	0	11. siRNA-IMPa2-25 PSF-A488 DAPI IMPa2-A546_at_TileScan_001 (Stage 46 of 49)	00-kQNBAjWXoEt3CK9ZzWzaMZ
198		Vesicles Paraspeckle	1	0.000	1.000	473	200000815	200000022	siRNA-IMPa2-25 PSF-A488 IMPa2-A546 DAPI 8C2-siRNA-IMP-a2-a4 V2.00	0	11. siRNA-IMPa2-25 PSF-A488 DAPI IMPa2-A546_at_TileScan_001 (Stage 46 of 49)	00-kQNBAjWXoEt3CK9ZzWzaMZ
152		Vesicles Paraspeckle	1	0.000	1.000	473	200000816	200000023	siRNA-IMPa2-25 PSF-A488 IMPa2-A546 DAPI 8C2-siRNA-IMP-a2-a4 V2.00	0	11. siRNA-IMPa2-25 PSF-A488 DAPI IMPa2-A546_at_TileScan_001 (Stage 46 of 49)	00-kQNBAjWXoEt3CK9ZzWzaMZ
232		Vesicles Paraspeckle	1	0.000	1.000	473	200000817	200000024	siRNA-IMPa2-25 PSF-A488 IMPa2-A546 DAPI 8C2-siRNA-IMP-a2-a4 V2.00	0	11. siRNA-IMPa2-25 PSF-A488 DAPI IMPa2-A546_at_TileScan_001 (Stage 46 of 49)	00-kQNBAjWXoEt3CK9ZzWzaMZ
243		Vesicles Paraspeckle	1	0.000	1.000	473	200000818	200000025	siRNA-IMPa2-25 PSF-A488 IMPa2-A546 DAPI 8C2-siRNA-IMP-a2-a4 V2.00	0	11. siRNA-IMPa2-25 PSF-A488 DAPI IMPa2-A546_at_TileScan_001 (Stage 46 of 49)	00-kQNBAjWXoEt3CK9ZzWzaMZ
202		Vesicles Paraspeckle	1	0.000	1.000	473	200000819	200000026	siRNA-IMPa2-25 PSF-A488 IMPa2-A546 DAPI 8C2-siRNA-IMP-a2-a4 V2.00	0	11. siRNA-IMPa2-25 PSF-A488 DAPI IMPa2-A546_at_TileScan_001 (Stage 46 of 49)	00-kQNBAjWXoEt3CK9ZzWzaMZ
220		Vesicles Paraspeckle	1	0.000	1.000	473	200000820	200000027	siRNA-IMPa2-25 PSF-A488 IMPa2-A546 DAPI 8C2-siRNA-IMP-a2-a4 V2.00	0	11. siRNA-IMPa2-25 PSF-A488 DAPI IMPa2-A546_at_TileScan_001 (Stage 46 of 49)	00-kQNBAjWXoEt3CK9ZzWzaMZ
240		Vesicles Paraspeckle	1	0.000	1.000	474	200000821	200000028	siRNA-IMPa2-25 PSF-A488 IMPa2-A546 DAPI 8C2-siRNA-IMP-a2-a4 V2.00	0	11. siRNA-IMPa2-25 PSF-A488 DAPI IMPa2-A546_at_TileScan_001 (Stage 46 of 49)	00-kQNBAjWXoEt3CK9ZzWzaMZ
215		Vesicles Paraspeckle	1	0.000	1.000	474	200000822	200000029	siRNA-IMPa2-25 PSF-A488 IMPa2-A546 DAPI 8C2-siRNA-IMP-a2-a4 V2.00	0	11. siRNA-IMPa2-25 PSF-A488 DAPI IMPa2-A546_at_TileScan_001 (Stage 46 of 49)	00-kQNBAjWXoEt3CK9ZzWzaMZ
190		Vesicles Paraspeckle	1	0.000	1.000	474	200000823	200000030	siRNA-IMPa2-25 PSF-A488 IMPa2-A546 DAPI 8C2-siRNA-IMP-a2-a4 V2.00	0	11. siRNA-IMPa2-25 PSF-A488 DAPI IMPa2-A546_at_TileScan_001 (Stage 46 of 49)	00-kQNBAjWXoEt3CK9ZzWzaMZ
228		Vesicles Paraspeckle	1	0.000	1.000	476	200000824	200000031	siRNA-IMPa2-25 PSF-A488 IMPa2-A546 DAPI 8C2-siRNA-IMP-a2-a4 V2.00	0	11. siRNA-IMPa2-25 PSF-A488 DAPI IMPa2-A546_at_TileScan_001 (Stage 46 of 49)	00-kQNBAjWXoEt3CK9ZzWzaMZ
248		Vesicles Paraspeckle	1	0.000	1.000	476	200000825	200000032	siRNA-IMPa2-25 PSF-A488 IMPa2-A546 DAPI 8C2-siRNA-IMP-a2-a4 V2.00	0	11. siRNA-IMPa2-25 PSF-A488 DAPI IMPa2-A546_at_TileScan_001 (Stage 46 of 49)	00-kQNBAjWXoEt3CK9ZzWzaMZ
218		Vesicles Paraspeckle	1	0.000	1.000	477	200000826	200000033	siRNA-IMPa2-25 PSF-A488 IMPa2-A546 DAPI 8C2-siRNA-IMP-a2-a4 V2.00	0	11. siRNA-IMPa2-25 PSF-A488 DAPI IMPa2-A546_at_TileScan_001 (Stage 46 of 49)	00-kQNBAjWXoEt3CK9ZzWzaMZ
229		Vesicles Paraspeckle	1	0.000	1.000	477	200000827	200000034	siRNA-IMPa2-25 PSF-A488 IMPa2-A546 DAPI 8C2-siRNA-IMP-a2-a4 V2.00	0	11. siRNA-IMPa2-25 PSF-A488 DAPI IMPa2-A546_at_TileScan_001 (Stage 46 of 49)	00-kQNBAjWXoEt3CK9ZzWzaMZ
212		Vesicles Paraspeckle	1	0.000	1.000	477	200000828	200000035	siRNA-IMPa2-25 PSF-A488 IMPa2-A546 DAPI 8C2-siRNA-IMP-a2-a4 V2.00	0	11. siRNA-IMPa2-25 PSF-A488 DAPI IMPa2-A546_at_TileScan_001 (Stage 46 of 49)	00-kQNBAjWXoEt3CK9ZzWzaMZ
211		Vesicles Paraspeckle	1	0.000	1.000	477	200000829	200000036	siRNA-IMPa2-25 PSF-A488 IMPa2-A546 DAPI 8C2-siRNA-IMP-a2-a4 V2.00	0	11. siRNA-IMPa2-25 PSF-A488 DAPI IMPa2-A546_at_TileScan_001 (Stage 46 of 49)	00-kQNBAjWXoEt3CK9ZzWzaMZ
194		Vesicles Paraspeckle	1	0.000	1.000	480	200000830	200000037	siRNA-IMPa2-25 PSF-A488 IMPa2-A546 DAPI 8C2-siRNA-IMP-a2-a4 V2.00	0	11. siRNA-IMPa2-25 PSF-A488 DAPI IMPa2-A546_at_TileScan_001 (Stage 46 of 49)	00-kQNBAjWXoEt3CK9ZzWzaMZ
203		Vesicles Paraspeckle	1	0.000	1.000	480	200000831	200000038	siRNA-IMPa2-25 PSF-A488 IMPa2-A546 DAPI 8C2-siRNA-IMP-a2-a4 V2.00	0	11. siRNA-IMPa2-25 PSF-A488 DAPI IMPa2-A546_at_TileScan_001 (Stage 46 of 49)	00-kQNBAjWXoEt3CK9ZzWzaMZ
192		Vesicles Paraspeckle	1	0.000	1.000	482	200000832	200000039	siRNA-IMPa2-25 PSF-A488 IMPa2-A546 DAPI 8C2-siRNA-IMP-a2-a4 V2.00	0	11. siRNA-IMPa2-25 PSF-A488 DAPI IMPa2-A546_at_TileScan_001 (Stage 46 of 49)	00-kQNBAjWXoEt3CK9ZzWzaMZ
226		Vesicles Paraspeckle	1	0.000	1.000	482	200000833	200000040	siRNA-IMPa2-25 PSF-A488 IMPa2-A546 DAPI 8C2-siRNA-IMP-a2-a4 V2.00	0	11. siRNA-IMPa2-25 PSF-A488 DAPI IMPa2-A546_at_TileScan_001 (Stage 46 of 49)	00-kQNBAjWXoEt3CK9ZzWzaMZ
213		Vesicles Paraspeckle	1	0.000	1.000	483	200000834	200000041	siRNA-IMPa2-25 PSF-A488 IMPa2-A546 DAPI 8C2-siRNA-IMP-a2-a4 V2.00	0	11. siRNA-IMPa2-25 PSF-A488 DAPI IMPa2-A546_at_TileScan_001 (Stage 46 of 49)	00-kQNBAjWXoEt3CK9ZzWzaMZ
227		Vesicles Paraspeckle	1	0.000	1.000	483	200000835	200000042	siRNA-IMPa2-25 PSF-A488 IMPa2-A546 DAPI 8C2-siRNA-IMP-a2-a4 V2.00	0	11. siRNA-IMPa2-25 PSF-A488 DAPI IMPa2-A546_at_TileScan_001 (Stage 46 of 49)	00-kQNBAjWXoEt3CK9ZzWzaMZ
222		Vesicles Paraspeckle	1	0.000	1.000	483	200000836	200000043	siRNA-IMPa2-25 PSF-A488 IMPa2-A546 DAPI 8C2-siRNA-IMP-a2-a4 V2.00	0	11. siRNA-IMPa2-25 PSF-A488 DAPI IMPa2-A546_at_TileScan_001 (Stage 46 of 49)	00-kQNBAjWXoEt3CK9ZzWzaMZ
203		Vesicles Paraspeckle	1	0.000	1.000	484	200000837	200000044	siRNA-IMPa2-25 PSF-A488 IMPa2-A546 DAPI 8C2-siRNA-IMP-a2-a4 V2.00	0	11. siRNA-IMPa2-25 PSF-A488 DAPI IMPa2-A546_at_TileScan_001 (Stage 46 of 49)	00-kQNBAjWXoEt3CK9ZzWzaMZ
202		Vesicles Paraspeckle	1	0.000	1.000	485	200000838	200000045	siRNA-IMPa2-25 PSF-A488 IMPa2-A546 DAPI 8C2-siRNA-IMP-a2-a4 V2.00	0	11. siRNA-IMPa2-25 PSF-A488 DAPI IMPa2-A546_at_TileScan_001 (Stage 46 of 49)	00-kQNBAjWXoEt3CK9ZzWzaMZ
214		Vesicles Paraspeckle	1	0.000	1.000	489	200000839	200000000	siRNA-IMPa2-25 PSF-A488 IMPa2-A546 DAPI 8C2-siRNA-IMP-a2-a4 V2.00	0	11. siRNA-IMPa2-25 PSF-A488 DAPI IMPa2-A546_au_TileScan_001 (Stage 47 of 49)	00-Sr4TEZcMPbyV7CcG2v54Z5
198		Vesicles Paraspeckle	1	0.000	1.000	490	200000840	200000001	siRNA-IMPa2-25 PSF-A488 IMPa2-A546 DAPI 8C2-siRNA-IMP-a2-a4 V2.00	0	11. siRNA-IMPa2-25 PSF-A488 DAPI IMPa2-A546_au_TileScan_001 (Stage 47 of 49)	00-Sr4TEZcMPbyV7CcG2v54Z5
196		Vesicles Paraspeckle	1	0.000	1.000	490	200000841	200000002	siRNA-IMPa2-25 PSF-A488 IMPa2-A546 DAPI 8C2-siRNA-IMP-a2-a4 V2.00	0	11. siRNA-IMPa2-25 PSF-A488 DAPI IMPa2-A546_au_TileScan_001 (Stage 47 of 49)	00-Sr4TEZcMPbyV7CcG2v54Z5
185		Vesicles Paraspeckle	1	0.000	1.000	490	200000842	200000003	siRNA-IMPa2-25 PSF-A488 IMPa2-A546 DAPI 8C2-siRNA-IMP-a2-a4 V2.00	0	11. siRNA-IMPa2-25 PSF-A488 DAPI IMPa2-A546_au_TileScan_001 (Stage 47 of 49)	00-Sr4TEZcMPbyV7CcG2v54Z5
243		Vesicles Paraspeckle	1	0.000	1.000	491	200000843	200000004	siRNA-IMPa2-25 PSF-A488 IMPa2-A546 DAPI 8C2-siRNA-IMP-a2-a4 V2.00	0	11. siRNA-IMPa2-25 PSF-A488 DAPI IMPa2-A546_au_TileScan_001 (Stage 47 of 49)	00-Sr4TEZcMPbyV7CcG2v54Z5
194		Vesicles Paraspeckle	1	0.000	1.000	491	200000844	200000005	siRNA-IMPa2-25 PSF-A488 IMPa2-A546 DAPI 8C2-siRNA-IMP-a2-a4 V2.00	0	11. siRNA-IMPa2-25 PSF-A488 DAPI IMPa2-A546_au_TileScan_001 (Stage 47 of 49)	00-Sr4TEZcMPbyV7CcG2v54Z5
225		Vesicles Paraspeckle	1	0.000	1.000	491	200000845	200000006	siRNA-IMPa2-25 PSF-A488 IMPa2-A546 DAPI 8C2-siRNA-IMP-a2-a4 V2.00	0	11. siRNA-IMPa2-25 PSF-A488 DAPI IMPa2-A546_au_TileScan_001 (Stage 47 of 49)	00-Sr4TEZcMPbyV7CcG2v54Z5
213		Vesicles Paraspeckle	1	0.000	1.000	493	200000846	200000007	siRNA-IMPa2-25 PSF-A488 IMPa2-A546 DAPI 8C2-siRNA-IMP-a2-a4 V2.00	0	11. siRNA-IMPa2-25 PSF-A488 DAPI IMPa2-A546_au_TileScan_001 (Stage 47 of 49)	00-Sr4TEZcMPbyV7CcG2v54Z5
245		Vesicles Paraspeckle	1	0.000	1.000	493	200000847	200000008	siRNA-IMPa2-25 PSF-A488 IMPa2-A546 DAPI 8C2-siRNA-IMP-a2-a4 V2.00	0	11. siRNA-IMPa2-25 PSF-A488 DAPI IMPa2-A546_au_TileScan_001 (Stage 47 of 49)	00-Sr4TEZcMPbyV7CcG2v54Z5
228		Vesicles Paraspeckle	1	0.000	1.000	494	200000848	200000009	siRNA-IMPa2-25 PSF-A488 IMPa2-A546 DAPI 8C2-siRNA-IMP-a2-a4 V2.00	0	11. siRNA-IMPa2-25 PSF-A488 DAPI IMPa2-A546_au_TileScan_001 (Stage 47 of 49)	00-Sr4TEZcMPbyV7CcG2v54Z5
242		Vesicles Paraspeckle	1	0.000	1.000	494	200000849	200000010	siRNA-IMPa2-25 PSF-A488 IMPa2-A546 DAPI 8C2-siRNA-IMP-a2-a4 V2.00	0	11. siRNA-IMPa2-25 PSF-A488 DAPI IMPa2-A546_au_TileScan_001 (Stage 47 of 49)	00-Sr4TEZcMPbyV7CcG2v54Z5
234		Vesicles Paraspeckle	1	0.000	1.000	494	200000850	200000011	siRNA-IMPa2-25 PSF-A488 IMPa2-A546 DAPI 8C2-siRNA-IMP-a2-a4 V2.00	0	11. siRNA-IMPa2-25 PSF-A488 DAPI IMPa2-A546_au_TileScan_001 (Stage 47 of 49)	00-Sr4TEZcMPbyV7CcG2v54Z5
230		Vesicles Paraspeckle	1	0.000	1.000	494	200000851	200000012	siRNA-IMPa2-25 PSF-A488 IMPa2-A546 DAPI 8C2-siRNA-IMP-a2-a4 V2.00	0	11. siRNA-IMPa2-25 PSF-A488 DAPI IMPa2-A546_au_TileScan_001 (Stage 47 of 49)	00-Sr4TEZcMPbyV7CcG2v54Z5
243		Vesicles Paraspeckle	1	0.000	1.000	494	200000852	200000013	siRNA-IMPa2-25 PSF-A488 IMPa2-A546 DAPI 8C2-siRNA-IMP-a2-a4 V2.00	0	11. siRNA-IMPa2-25 PSF-A488 DAPI IMPa2-A546_au_TileScan_001 (Stage 47 of 49)	00-Sr4TEZcMPbyV7CcG2v54Z5
255		Vesicles Paraspeckle	1	0.000	1.000	494	200000853	200000014	siRNA-IMPa2-25 PSF-A488 IMPa2-A546 DAPI 8C2-siRNA-IMP-a2-a4 V2.00	0	11. siRNA-IMPa2-25 PSF-A488 DAPI IMPa2-A546_au_TileScan_001 (Stage 47 of 49)	00-Sr4TEZcMPbyV7CcG2v54Z5
210		Vesicles Paraspeckle	1	0.000	1.000	494	200000854	200000015	siRNA-IMPa2-25 PSF-A488 IMPa2-A546 DAPI 8C2-siRNA-IMP-a2-a4 V2.00	0	11. siRNA-IMPa2-25 PSF-A488 DAPI IMPa2-A546_au_TileScan_001 (Stage 47 of 49)	00-Sr4TEZcMPbyV7CcG2v54Z5
237		Vesicles Paraspeckle	1	0.000	1.000	494	200000855	200000016	siRNA-IMPa2-25 PSF-A488 IMPa2-A546 DAPI 8C2-siRNA-IMP-a2-a4 V2.00	0	11. siRNA-IMPa2-25 PSF-A488 DAPI IMPa2-A546_au_TileScan_001 (Stage 47 of 49)	00-Sr4TEZcMPbyV7CcG2v54Z5
251		Vesicles Paraspeckle	1	0.000	1.000	494	200000856	200000017	siRNA-IMPa2-25 PSF-A488 IMPa2-A546 DAPI 8C2-siRNA-IMP-a2-a4 V2.00	0	11. siRNA-IMPa2-25 PSF-A488 DAPI IMPa2-A546_au_TileScan_001 (Stage 47 of 49)	00-Sr4TEZcMPbyV7CcG2v54Z5
231		Vesicles Paraspeckle	1	0.000	1.000	494	200000857	200000018	siRNA-IMPa2-25 PSF-A488 IMPa2-A546 DAPI 8C2-siRNA-IMP-a2-a4 V2.00	0	11. siRNA-IMPa2-25 PSF-A488 DAPI IMPa2-A546_au_TileScan_001 (Stage 47 of 49)	00-Sr4TEZcMPbyV7CcG2v54Z5
240		Vesicles Paraspeckle	1	0.000	1.000	494	200000858	200000019	siRNA-IMPa2-25 PSF-A488 IMPa2-A546 DAPI 8C2-siRNA-IMP-a2-a4 V2.00	0	11. siRNA-IMPa2-25 PSF-A488 DAPI IMPa2-A546_au_TileScan_001 (Stage 47 of 49)	00-Sr4TEZcMPbyV7CcG2v54Z5
227		Vesicles Paraspeckle	1	0.000	1.000	494	200000859	200000020	siRNA-IMPa2-25 PSF-A488 IMPa2-A546 DAPI 8C2-siRNA-IMP-a2-a4 V2.00	0	11. siRNA-IMPa2-25 PSF-A488 DAPI IMPa2-A546_au_TileScan_001 (Stage 47 of 49)	00-Sr4TEZcMPbyV7CcG2v54Z5
236		Vesicles Paraspeckle	1	0.000	1.000	494	200000860	200000021	siRNA-IMPa2-25 PSF-A488 IMPa2-A546 DAPI 8C2-siRNA-IMP-a2-a4 V2.00	0	11. siRNA-IMPa2-25 PSF-A488 DAPI IMPa2-A546_au_TileScan_001 (Stage 47 of 49)	00-Sr4TEZcMPbyV7CcG2v54Z5
176		Vesicles Paraspeckle	1	0.000	1.000	495	200000861	200000022	siRNA-IMPa2-25 PSF-A488 IMPa2-A546 DAPI 8C2-siRNA-IMP-a2-a4 V2.00	0	11. siRNA-IMPa2-25 PSF-A488 DAPI IMPa2-A546_au_TileScan_001 (Stage 47 of 49)	00-Sr4TEZcMPbyV7CcG2v54Z5
211		Vesicles Paraspeckle	1	0.000	1.000	495	200000862	200000023	siRNA-IMPa2-25 PSF-A488 IMPa2-A546 DAPI 8C2-siRNA-IMP-a2-a4 V2.00	0	11. siRNA-IMPa2-25 PSF-A488 DAPI IMPa2-A546_au_TileScan_001 (Stage 47 of 49)	00-Sr4TEZcMPbyV7CcG2v54Z5
182		Vesicles Paraspeckle	1	0.000	1.000	495	200000863	200000024	siRNA-IMPa2-25 PSF-A488 IMPa2-A546 DAPI 8C2-siRNA-IMP-a2-a4 V2.00	0	11. siRNA-IMPa2-25 PSF-A488 DAPI IMPa2-A546_au_TileScan_001 (Stage 47 of 49)	00-Sr4TEZcMPbyV7CcG2v54Z5
230		Vesicles Paraspeckle	1	0.000	1.000	495	200000864	200000025	siRNA-IMPa2-25 PSF-A488 IMPa2-A546 DAPI 8C2-siRNA-IMP-a2-a4 V2.00	0	11. siRNA-IMPa2-25 PSF-A488 DAPI IMPa2-A546_au_TileScan_001 (Stage 47 of 49)	00-Sr4TEZcMPbyV7CcG2v54Z5
175		Vesicles Paraspeckle	1	0.000	1.000	498	200000865	200000026	siRNA-IMPa2-25 PSF-A488 IMPa2-A546 DAPI 8C2-siRNA-IMP-a2-a4 V2.00	0	11. siRNA-IMPa2-25 PSF-A488 DAPI IMPa2-A546_au_TileScan_001 (Stage 47 of 49)	00-Sr4TEZcMPbyV7CcG2v54Z5
242		Vesicles Paraspeckle	1	0.000	1.000	498	200000866	200000027	siRNA-IMPa2-25 PSF-A488 IMPa2-A546 DAPI 8C2-siRNA-IMP-a2-a4 V2.00	0	11. siRNA-IMPa2-25 PSF-A488 DAPI IMPa2-A546_au_TileScan_001 (Stage 47 of 49)	00-Sr4TEZcMPbyV7CcG2v54Z5
238		Vesicles Paraspeckle	1	0.000	1.000	499	200000867	200000028	siRNA-IMPa2-25 PSF-A488 IMPa2-A546 DAPI 8C2-siRNA-IMP-a2-a4 V2.00	0	11. siRNA-IMPa2-25 PSF-A488 DAPI IMPa2-A546_au_TileScan_001 (Stage 47 of 49)	00-Sr4TEZcMPbyV7CcG2v54Z5
223		Vesicles Paraspeckle	1	0.000	1.000	499	200000868	200000029	siRNA-IMPa2-25 PSF-A488 IMPa2-A546 DAPI 8C2-siRNA-IMP-a2-a4 V2.00	0	11. siRNA-IMPa2-25 PSF-A488 DAPI IMPa2-A546_au_TileScan_001 (Stage 47 of 49)	00-Sr4TEZcMPbyV7CcG2v54Z5
179		Vesicles Paraspeckle	1	0.000	1.000	499	200000869	200000030	siRNA-IMPa2-25 PSF-A488 IMPa2-A546 DAPI 8C2-siRNA-IMP-a2-a4 V2.00	0	11. siRNA-IMPa2-25 PSF-A488 DAPI IMPa2-A546_au_TileScan_001 (Stage 47 of 49)	00-Sr4TEZcMPbyV7CcG2v54Z5
219		Vesicles Paraspeckle	1	0.000	1.000	499	200000870	200000031	siRNA-IMPa2-25 PSF-A488 IMPa2-A546 DAPI 8C2-siRNA-IMP-a2-a4 V2.00	0	11. siRNA-IMPa2-25 PSF-A488 DAPI IMPa2-A546_au_TileScan_001 (Stage 47 of 49)	00-Sr4TEZcMPbyV7CcG2v54Z5
181		Vesicles Paraspeckle	1	0.000	1.000	499	200000871	200000032	siRNA-IMPa2-25 PSF-A488 IMPa2-A546 DAPI 8C2-siRNA-IMP-a2-a4 V2.00	0	11. siRNA-IMPa2-25 PSF-A488 DAPI IMPa2-A546_au_TileScan_001 (Stage 47 of 49)	00-Sr4TEZcMPbyV7CcG2v54Z5
238		Vesicles Paraspeckle	1	0.000	1.000	500	200000872	200000033	siRNA-IMPa2-25 PSF-A488 IMPa2-A546 DAPI 8C2-siRNA-IMP-a2-a4 V2.00	0	11. siRNA-IMPa2-25 PSF-A488 DAPI IMPa2-A546_au_TileScan_001 (Stage 47 of 49)	00-Sr4TEZcMPbyV7CcG2v54Z5
226		Vesicles Paraspeckle	1	0.000	1.000	501	200000873	200000034	siRNA-IMPa2-25 PSF-A488 IMPa2-A546 DAPI 8C2-siRNA-IMP-a2-a4 V2.00	0	11. siRNA-IMPa2-25 PSF-A488 DAPI IMPa2-A546_au_TileScan_001 (Stage 47 of 49)	00-Sr4TEZcMPbyV7CcG2v54Z5
242		Vesicles Paraspeckle	1	0.000	1.000	503	200000874	200000035	siRNA-IMPa2-25 PSF-A488 IMPa2-A546 DAPI 8C2-siRNA-IMP-a2-a4 V2.00	0	11. siRNA-IMPa2-25 PSF-A488 DAPI IMPa2-A546_au_TileScan_001 (Stage 47 of 49)	00-Sr4TEZcMPbyV7CcG2v54Z5
237		Vesicles Paraspeckle	1	0.000	1.000	503	200000875	200000036	siRNA-IMPa2-25 PSF-A488 IMPa2-A546 DAPI 8C2-siRNA-IMP-a2-a4 V2.00	0	11. siRNA-IMPa2-25 PSF-A488 DAPI IMPa2-A546_au_TileScan_001 (Stage 47 of 49)	00-Sr4TEZcMPbyV7CcG2v54Z5
222		Vesicles Paraspeckle	1	0.000	1.000	503	200000876	200000037	siRNA-IMPa2-25 PSF-A488 IMPa2-A546 DAPI 8C2-siRNA-IMP-a2-a4 V2.00	0	11. siRNA-IMPa2-25 PSF-A488 DAPI IMPa2-A546_au_TileScan_001 (Stage 47 of 49)	00-Sr4TEZcMPbyV7CcG2v54Z5
194		Vesicles Paraspeckle	1	0.000	1.000	503	200000877	200000038	siRNA-IMPa2-25 PSF-A488 IMPa2-A546 DAPI 8C2-siRNA-IMP-a2-a4 V2.00	0	11. siRNA-IMPa2-25 PSF-A488 DAPI IMPa2-A546_au_TileScan_001 (Stage 47 of 49)	00-Sr4TEZcMPbyV7CcG2v54Z5
217		Vesicles Paraspeckle	1	0.000	1.000	504	200000878	200000039	siRNA-IMPa2-25 PSF-A488 IMPa2-A546 DAPI 8C2-siRNA-IMP-a2-a4 V2.00	0	11. siRNA-IMPa2-25 PSF-A488 DAPI IMPa2-A546_au_TileScan_001 (Stage 47 of 49)	00-Sr4TEZcMPbyV7CcG2v54Z5
218		Vesicles Paraspeckle	1	0.000	1.000	504	200000879	200000040	siRNA-IMPa2-25 PSF-A488 IMPa2-A546 DAPI 8C2-siRNA-IMP-a2-a4 V2.00	0	11. siRNA-IMPa2-25 PSF-A488 DAPI IMPa2-A546_au_TileScan_001 (Stage 47 of 49)	00-Sr4TEZcMPbyV7CcG2v54Z5
175		Vesicles Paraspeckle	1	0.000	1.000	505	200000880	200000041	siRNA-IMPa2-25 PSF-A488 IMPa2-A546 DAPI 8C2-siRNA-IMP-a2-a4 V2.00	0	11. siRNA-IMPa2-25 PSF-A488 DAPI IMPa2-A546_au_TileScan_001 (Stage 47 of 49)	00-Sr4TEZcMPbyV7CcG2v54Z5
201		Vesicles Paraspeckle	1	0.000	1.000	506	200000881	200000042	siRNA-IMPa2-25 PSF-A488 IMPa2-A546 DAPI 8C2-siRNA-IMP-a2-a4 V2.00	0	11. siRNA-IMPa2-25 PSF-A488 DAPI IMPa2-A546_au_TileScan_001 (Stage 47 of 49)	00-Sr4TEZcMPbyV7CcG2v54Z5
205		Vesicles Paraspeckle	1	0.000	1.000	507	200000882	200000000	siRNA-IMPa2-25 PSF-A488 IMPa2-A546 DAPI 8C2-siRNA-IMP-a2-a4 V2.00	0	11. siRNA-IMPa2-25 PSF-A488 DAPI IMPa2-A546_av_TileScan_001 (Stage 48 of 49)	00-cW3HD5HtQnz9KmABXZzoU9
196		Vesicles Paraspeckle	1	0.000	1.000	508	200000883	200000001	siRNA-IMPa2-25 PSF-A488 IMPa2-A546 DAPI 8C2-siRNA-IMP-a2-a4 V2.00	0	11. siRNA-IMPa2-25 PSF-A488 DAPI IMPa2-A546_av_TileScan_001 (Stage 48 of 49)	00-cW3HD5HtQnz9KmABXZzoU9
223		Vesicles Paraspeckle	1	0.000	1.000	508	200000884	200000002	siRNA-IMPa2-25 PSF-A488 IMPa2-A546 DAPI 8C2-siRNA-IMP-a2-a4 V2.00	0	11. siRNA-IMPa2-25 PSF-A488 DAPI IMPa2-A546_av_TileScan_001 (Stage 48 of 49)	00-cW3HD5HtQnz9KmABXZzoU9
196		Vesicles Paraspeckle	1	0.000	1.000	508	200000885	200000003	siRNA-IMPa2-25 PSF-A488 IMPa2-A546 DAPI 8C2-siRNA-IMP-a2-a4 V2.00	0	11. siRNA-IMPa2-25 PSF-A488 DAPI IMPa2-A546_av_TileScan_001 (Stage 48 of 49)	00-cW3HD5HtQnz9KmABXZzoU9
203		Vesicles Paraspeckle	1	0.000	1.000	508	200000886	200000004	siRNA-IMPa2-25 PSF-A488 IMPa2-A546 DAPI 8C2-siRNA-IMP-a2-a4 V2.00	0	11. siRNA-IMPa2-25 PSF-A488 DAPI IMPa2-A546_av_TileScan_001 (Stage 48 of 49)	00-cW3HD5HtQnz9KmABXZzoU9
204		Vesicles Paraspeckle	1	0.000	1.000	508	200000887	200000005	siRNA-IMPa2-25 PSF-A488 IMPa2-A546 DAPI 8C2-siRNA-IMP-a2-a4 V2.00	0	11. siRNA-IMPa2-25 PSF-A488 DAPI IMPa2-A546_av_TileScan_001 (Stage 48 of 49)	00-cW3HD5HtQnz9KmABXZzoU9
247		Vesicles Paraspeckle	1	0.000	1.000	509	200000888	200000006	siRNA-IMPa2-25 PSF-A488 IMPa2-A546 DAPI 8C2-siRNA-IMP-a2-a4 V2.00	0	11. siRNA-IMPa2-25 PSF-A488 DAPI IMPa2-A546_av_TileScan_001 (Stage 48 of 49)	00-cW3HD5HtQnz9KmABXZzoU9
247		Vesicles Paraspeckle	1	0.000	1.000	509	200000889	200000007	siRNA-IMPa2-25 PSF-A488 IMPa2-A546 DAPI 8C2-siRNA-IMP-a2-a4 V2.00	0	11. siRNA-IMPa2-25 PSF-A488 DAPI IMPa2-A546_av_TileScan_001 (Stage 48 of 49)	00-cW3HD5HtQnz9KmABXZzoU9
224		Vesicles Paraspeckle	1	0.000	1.000	509	200000890	200000008	siRNA-IMPa2-25 PSF-A488 IMPa2-A546 DAPI 8C2-siRNA-IMP-a2-a4 V2.00	0	11. siRNA-IMPa2-25 PSF-A488 DAPI IMPa2-A546_av_TileScan_001 (Stage 48 of 49)	00-cW3HD5HtQnz9KmABXZzoU9
250		Vesicles Paraspeckle	1	0.000	1.000	509	200000891	200000009	siRNA-IMPa2-25 PSF-A488 IMPa2-A546 DAPI 8C2-siRNA-IMP-a2-a4 V2.00	0	11. siRNA-IMPa2-25 PSF-A488 DAPI IMPa2-A546_av_TileScan_001 (Stage 48 of 49)	00-cW3HD5HtQnz9KmABXZzoU9
248		Vesicles Paraspeckle	1	0.000	1.000	509	200000892	200000010	siRNA-IMPa2-25 PSF-A488 IMPa2-A546 DAPI 8C2-siRNA-IMP-a2-a4 V2.00	0	11. siRNA-IMPa2-25 PSF-A488 DAPI IMPa2-A546_av_TileScan_001 (Stage 48 of 49)	00-cW3HD5HtQnz9KmABXZzoU9
244		Vesicles Paraspeckle	1	0.000	1.000	509	200000893	200000011	siRNA-IMPa2-25 PSF-A488 IMPa2-A546 DAPI 8C2-siRNA-IMP-a2-a4 V2.00	0	11. siRNA-IMPa2-25 PSF-A488 DAPI IMPa2-A546_av_TileScan_001 (Stage 48 of 49)	00-cW3HD5HtQnz9KmABXZzoU9
227		Vesicles Paraspeckle	1	0.000	1.000	509	200000894	200000012	siRNA-IMPa2-25 PSF-A488 IMPa2-A546 DAPI 8C2-siRNA-IMP-a2-a4 V2.00	0	11. siRNA-IMPa2-25 PSF-A488 DAPI IMPa2-A546_av_TileScan_001 (Stage 48 of 49)	00-cW3HD5HtQnz9KmABXZzoU9
235		Vesicles Paraspeckle	1	0.000	1.000	509	200000895	200000013	siRNA-IMPa2-25 PSF-A488 IMPa2-A546 DAPI 8C2-siRNA-IMP-a2-a4 V2.00	0	11. siRNA-IMPa2-25 PSF-A488 DAPI IMPa2-A546_av_TileScan_001 (Stage 48 of 49)	00-cW3HD5HtQnz9KmABXZzoU9
232		Vesicles Paraspeckle	1	0.000	1.000	509	200000896	200000014	siRNA-IMPa2-25 PSF-A488 IMPa2-A546 DAPI 8C2-siRNA-IMP-a2-a4 V2.00	0	11. siRNA-IMPa2-25 PSF-A488 DAPI IMPa2-A546_av_TileScan_001 (Stage 48 of 49)	00-cW3HD5HtQnz9KmABXZzoU9
191		Vesicles Paraspeckle	1	0.000	1.000	512	200000897	200000015	siRNA-IMPa2-25 PSF-A488 IMPa2-A546 DAPI 8C2-siRNA-IMP-a2-a4 V2.00	0	11. siRNA-IMPa2-25 PSF-A488 DAPI IMPa2-A546_av_TileScan_001 (Stage 48 of 49)	00-cW3HD5HtQnz9KmABXZzoU9
174		Vesicles Paraspeckle	1	0.000	1.000	512	200000898	200000016	siRNA-IMPa2-25 PSF-A488 IMPa2-A546 DAPI 8C2-siRNA-IMP-a2-a4 V2.00	0	11. siRNA-IMPa2-25 PSF-A488 DAPI IMPa2-A546_av_TileScan_001 (Stage 48 of 49)	00-cW3HD5HtQnz9KmABXZzoU9
245		Vesicles Paraspeckle	1	0.000	1.000	513	200000899	200000017	siRNA-IMPa2-25 PSF-A488 IMPa2-A546 DAPI 8C2-siRNA-IMP-a2-a4 V2.00	0	11. siRNA-IMPa2-25 PSF-A488 DAPI IMPa2-A546_av_TileScan_001 (Stage 48 of 49)	00-cW3HD5HtQnz9KmABXZzoU9
215		Vesicles Paraspeckle	1	0.000	1.000	513	200000900	200000018	siRNA-IMPa2-25 PSF-A488 IMPa2-A546 DAPI 8C2-siRNA-IMP-a2-a4 V2.00	0	11. siRNA-IMPa2-25 PSF-A488 DAPI IMPa2-A546_av_TileScan_001 (Stage 48 of 49)	00-cW3HD5HtQnz9KmABXZzoU9
241		Vesicles Paraspeckle	1	0.000	1.000	514	200000901	200000019	siRNA-IMPa2-25 PSF-A488 IMPa2-A546 DAPI 8C2-siRNA-IMP-a2-a4 V2.00	0	11. siRNA-IMPa2-25 PSF-A488 DAPI IMPa2-A546_av_TileScan_001 (Stage 48 of 49)	00-cW3HD5HtQnz9KmABXZzoU9
232		Vesicles Paraspeckle	1	0.000	1.000	514	200000902	200000020	siRNA-IMPa2-25 PSF-A488 IMPa2-A546 DAPI 8C2-siRNA-IMP-a2-a4 V2.00	0	11. siRNA-IMPa2-25 PSF-A488 DAPI IMPa2-A546_av_TileScan_001 (Stage 48 of 49)	00-cW3HD5HtQnz9KmABXZzoU9
231		Vesicles Paraspeckle	1	0.000	1.000	514	200000903	200000021	siRNA-IMPa2-25 PSF-A488 IMPa2-A546 DAPI 8C2-siRNA-IMP-a2-a4 V2.00	0	11. siRNA-IMPa2-25 PSF-A488 DAPI IMPa2-A546_av_TileScan_001 (Stage 48 of 49)	00-cW3HD5HtQnz9KmABXZzoU9
175		Vesicles Paraspeckle	1	0.000	1.000	515	200000904	200000022	siRNA-IMPa2-25 PSF-A488 IMPa2-A546 DAPI 8C2-siRNA-IMP-a2-a4 V2.00	0	11. siRNA-IMPa2-25 PSF-A488 DAPI IMPa2-A546_av_TileScan_001 (Stage 48 of 49)	00-cW3HD5HtQnz9KmABXZzoU9
208		Vesicles Paraspeckle	1	0.000	1.000	515	200000905	200000023	siRNA-IMPa2-25 PSF-A488 IMPa2-A546 DAPI 8C2-siRNA-IMP-a2-a4 V2.00	0	11. siRNA-IMPa2-25 PSF-A488 DAPI IMPa2-A546_av_TileScan_001 (Stage 48 of 49)	00-cW3HD5HtQnz9KmABXZzoU9
204		Vesicles Paraspeckle	1	0.000	1.000	517	200000906	200000024	siRNA-IMPa2-25 PSF-A488 IMPa2-A546 DAPI 8C2-siRNA-IMP-a2-a4 V2.00	0	11. siRNA-IMPa2-25 PSF-A488 DAPI IMPa2-A546_av_TileScan_001 (Stage 48 of 49)	00-cW3HD5HtQnz9KmABXZzoU9
209		Vesicles Paraspeckle	1	0.000	1.000	517	200000907	200000025	siRNA-IMPa2-25 PSF-A488 IMPa2-A546 DAPI 8C2-siRNA-IMP-a2-a4 V2.00	0	11. siRNA-IMPa2-25 PSF-A488 DAPI IMPa2-A546_av_TileScan_001 (Stage 48 of 49)	00-cW3HD5HtQnz9KmABXZzoU9
162		Vesicles Paraspeckle	1	0.000	1.000	517	200000908	200000026	siRNA-IMPa2-25 PSF-A488 IMPa2-A546 DAPI 8C2-siRNA-IMP-a2-a4 V2.00	0	11. siRNA-IMPa2-25 PSF-A488 DAPI IMPa2-A546_av_TileScan_001 (Stage 48 of 49)	00-cW3HD5HtQnz9KmABXZzoU9
205		Vesicles Paraspeckle	1	0.000	1.000	517	200000909	200000027	siRNA-IMPa2-25 PSF-A488 IMPa2-A546 DAPI 8C2-siRNA-IMP-a2-a4 V2.00	0	11. siRNA-IMPa2-25 PSF-A488 DAPI IMPa2-A546_av_TileScan_001 (Stage 48 of 49)	00-cW3HD5HtQnz9KmABXZzoU9
194		Vesicles Paraspeckle	1	0.000	1.000	517	200000910	200000028	siRNA-IMPa2-25 PSF-A488 IMPa2-A546 DAPI 8C2-siRNA-IMP-a2-a4 V2.00	0	11. siRNA-IMPa2-25 PSF-A488 DAPI IMPa2-A546_av_TileScan_001 (Stage 48 of 49)	00-cW3HD5HtQnz9KmABXZzoU9
232		Vesicles Paraspeckle	1	0.000	1.000	518	200000911	200000029	siRNA-IMPa2-25 PSF-A488 IMPa2-A546 DAPI 8C2-siRNA-IMP-a2-a4 V2.00	0	11. siRNA-IMPa2-25 PSF-A488 DAPI IMPa2-A546_av_TileScan_001 (Stage 48 of 49)	00-cW3HD5HtQnz9KmABXZzoU9
245		Vesicles Paraspeckle	1	0.000	1.000	518	200000912	200000030	siRNA-IMPa2-25 PSF-A488 IMPa2-A546 DAPI 8C2-siRNA-IMP-a2-a4 V2.00	0	11. siRNA-IMPa2-25 PSF-A488 DAPI IMPa2-A546_av_TileScan_001 (Stage 48 of 49)	00-cW3HD5HtQnz9KmABXZzoU9
227		Vesicles Paraspeckle	1	0.000	1.000	518	200000913	200000031	siRNA-IMPa2-25 PSF-A488 IMPa2-A546 DAPI 8C2-siRNA-IMP-a2-a4 V2.00	0	11. siRNA-IMPa2-25 PSF-A488 DAPI IMPa2-A546_av_TileScan_001 (Stage 48 of 49)	00-cW3HD5HtQnz9KmABXZzoU9
205		Vesicles Paraspeckle	1	0.000	1.000	518	200000914	200000032	siRNA-IMPa2-25 PSF-A488 IMPa2-A546 DAPI 8C2-siRNA-IMP-a2-a4 V2.00	0	11. siRNA-IMPa2-25 PSF-A488 DAPI IMPa2-A546_av_TileScan_001 (Stage 48 of 49)	00-cW3HD5HtQnz9KmABXZzoU9
194		Vesicles Paraspeckle	1	0.000	1.000	518	200000915	200000033	siRNA-IMPa2-25 PSF-A488 IMPa2-A546 DAPI 8C2-siRNA-IMP-a2-a4 V2.00	0	11. siRNA-IMPa2-25 PSF-A488 DAPI IMPa2-A546_av_TileScan_001 (Stage 48 of 49)	00-cW3HD5HtQnz9KmABXZzoU9
209		Vesicles Paraspeckle	1	0.000	1.000	518	200000916	200000034	siRNA-IMPa2-25 PSF-A488 IMPa2-A546 DAPI 8C2-siRNA-IMP-a2-a4 V2.00	0	11. siRNA-IMPa2-25 PSF-A488 DAPI IMPa2-A546_av_TileScan_001 (Stage 48 of 49)	00-cW3HD5HtQnz9KmABXZzoU9
191		Vesicles Paraspeckle	1	0.000	1.000	518	200000917	200000035	siRNA-IMPa2-25 PSF-A488 IMPa2-A546 DAPI 8C2-siRNA-IMP-a2-a4 V2.00	0	11. siRNA-IMPa2-25 PSF-A488 DAPI IMPa2-A546_av_TileScan_001 (Stage 48 of 49)	00-cW3HD5HtQnz9KmABXZzoU9
166		Vesicles Paraspeckle	1	0.000	1.000	519	200000918	200000036	siRNA-IMPa2-25 PSF-A488 IMPa2-A546 DAPI 8C2-siRNA-IMP-a2-a4 V2.00	0	11. siRNA-IMPa2-25 PSF-A488 DAPI IMPa2-A546_av_TileScan_001 (Stage 48 of 49)	00-cW3HD5HtQnz9KmABXZzoU9
136		Vesicles Paraspeckle	1	0.000	1.000	519	200000919	200000037	siRNA-IMPa2-25 PSF-A488 IMPa2-A546 DAPI 8C2-siRNA-IMP-a2-a4 V2.00	0	11. siRNA-IMPa2-25 PSF-A488 DAPI IMPa2-A546_av_TileScan_001 (Stage 48 of 49)	00-cW3HD5HtQnz9KmABXZzoU9
181		Vesicles Paraspeckle	1	0.000	1.000	519	200000920	200000038	siRNA-IMPa2-25 PSF-A488 IMPa2-A546 DAPI 8C2-siRNA-IMP-a2-a4 V2.00	0	11. siRNA-IMPa2-25 PSF-A488 DAPI IMPa2-A546_av_TileScan_001 (Stage 48 of 49)	00-cW3HD5HtQnz9KmABXZzoU9
216		Vesicles Paraspeckle	1	0.000	1.000	520	200000921	200000039	siRNA-IMPa2-25 PSF-A488 IMPa2-A546 DAPI 8C2-siRNA-IMP-a2-a4 V2.00	0	11. siRNA-IMPa2-25 PSF-A488 DAPI IMPa2-A546_av_TileScan_001 (Stage 48 of 49)	00-cW3HD5HtQnz9KmABXZzoU9
211		Vesicles Paraspeckle	1	0.000	1.000	520	200000922	200000040	siRNA-IMPa2-25 PSF-A488 IMPa2-A546 DAPI 8C2-siRNA-IMP-a2-a4 V2.00	0	11. siRNA-IMPa2-25 PSF-A488 DAPI IMPa2-A546_av_TileScan_001 (Stage 48 of 49)	00-cW3HD5HtQnz9KmABXZzoU9
223		Vesicles Paraspeckle	1	0.000	1.000	520	200000923	200000041	siRNA-IMPa2-25 PSF-A488 IMPa2-A546 DAPI 8C2-siRNA-IMP-a2-a4 V2.00	0	11. siRNA-IMPa2-25 PSF-A488 DAPI IMPa2-A546_av_TileScan_001 (Stage 48 of 49)	00-cW3HD5HtQnz9KmABXZzoU9
253		Vesicles Paraspeckle	1	0.000	1.000	520	200000924	200000042	siRNA-IMPa2-25 PSF-A488 IMPa2-A546 DAPI 8C2-siRNA-IMP-a2-a4 V2.00	0	11. siRNA-IMPa2-25 PSF-A488 DAPI IMPa2-A546_av_TileScan_001 (Stage 48 of 49)	00-cW3HD5HtQnz9KmABXZzoU9
192		Vesicles Paraspeckle	1	0.000	1.000	520	200000925	200000043	siRNA-IMPa2-25 PSF-A488 IMPa2-A546 DAPI 8C2-siRNA-IMP-a2-a4 V2.00	0	11. siRNA-IMPa2-25 PSF-A488 DAPI IMPa2-A546_av_TileScan_001 (Stage 48 of 49)	00-cW3HD5HtQnz9KmABXZzoU9
247		Vesicles Paraspeckle	1	0.000	1.000	520	200000926	200000044	siRNA-IMPa2-25 PSF-A488 IMPa2-A546 DAPI 8C2-siRNA-IMP-a2-a4 V2.00	0	11. siRNA-IMPa2-25 PSF-A488 DAPI IMPa2-A546_av_TileScan_001 (Stage 48 of 49)	00-cW3HD5HtQnz9KmABXZzoU9
237		Vesicles Paraspeckle	1	0.000	1.000	520	200000927	200000045	siRNA-IMPa2-25 PSF-A488 IMPa2-A546 DAPI 8C2-siRNA-IMP-a2-a4 V2.00	0	11. siRNA-IMPa2-25 PSF-A488 DAPI IMPa2-A546_av_TileScan_001 (Stage 48 of 49)	00-cW3HD5HtQnz9KmABXZzoU9
227		Vesicles Paraspeckle	1	0.000	1.000	520	200000928	200000046	siRNA-IMPa2-25 PSF-A488 IMPa2-A546 DAPI 8C2-siRNA-IMP-a2-a4 V2.00	0	11. siRNA-IMPa2-25 PSF-A488 DAPI IMPa2-A546_av_TileScan_001 (Stage 48 of 49)	00-cW3HD5HtQnz9KmABXZzoU9
239		Vesicles Paraspeckle	1	0.000	1.000	521	200000929	200000047	siRNA-IMPa2-25 PSF-A488 IMPa2-A546 DAPI 8C2-siRNA-IMP-a2-a4 V2.00	0	11. siRNA-IMPa2-25 PSF-A488 DAPI IMPa2-A546_av_TileScan_001 (Stage 48 of 49)	00-cW3HD5HtQnz9KmABXZzoU9
182		Vesicles Paraspeckle	1	0.000	1.000	523	200000930	200000048	siRNA-IMPa2-25 PSF-A488 IMPa2-A546 DAPI 8C2-siRNA-IMP-a2-a4 V2.00	0	11. siRNA-IMPa2-25 PSF-A488 DAPI IMPa2-A546_av_TileScan_001 (Stage 48 of 49)	00-cW3HD5HtQnz9KmABXZzoU9
187		Vesicles Paraspeckle	1	0.000	1.000	523	200000931	200000049	siRNA-IMPa2-25 PSF-A488 IMPa2-A546 DAPI 8C2-siRNA-IMP-a2-a4 V2.00	0	11. siRNA-IMPa2-25 PSF-A488 DAPI IMPa2-A546_av_TileScan_001 (Stage 48 of 49)	00-cW3HD5HtQnz9KmABXZzoU9
210		Vesicles Paraspeckle	1	0.000	1.000	523	200000932	200000050	siRNA-IMPa2-25 PSF-A488 IMPa2-A546 DAPI 8C2-siRNA-IMP-a2-a4 V2.00	0	11. siRNA-IMPa2-25 PSF-A488 DAPI IMPa2-A546_av_TileScan_001 (Stage 48 of 49)	00-cW3HD5HtQnz9KmABXZzoU9
215		Vesicles Paraspeckle	1	0.000	1.000	523	200000933	200000051	siRNA-IMPa2-25 PSF-A488 IMPa2-A546 DAPI 8C2-siRNA-IMP-a2-a4 V2.00	0	11. siRNA-IMPa2-25 PSF-A488 DAPI IMPa2-A546_av_TileScan_001 (Stage 48 of 49)	00-cW3HD5HtQnz9KmABXZzoU9
185		Vesicles Paraspeckle	1	0.000	1.000	524	200000934	200000052	siRNA-IMPa2-25 PSF-A488 IMPa2-A546 DAPI 8C2-siRNA-IMP-a2-a4 V2.00	0	11. siRNA-IMPa2-25 PSF-A488 DAPI IMPa2-A546_av_TileScan_001 (Stage 48 of 49)	00-cW3HD5HtQnz9KmABXZzoU9
229		Vesicles Paraspeckle	1	0.000	1.000	524	200000935	200000053	siRNA-IMPa2-25 PSF-A488 IMPa2-A546 DAPI 8C2-siRNA-IMP-a2-a4 V2.00	0	11. siRNA-IMPa2-25 PSF-A488 DAPI IMPa2-A546_av_TileScan_001 (Stage 48 of 49)	00-cW3HD5HtQnz9KmABXZzoU9
244		Vesicles Paraspeckle	1	0.000	1.000	525	200000936	200000054	siRNA-IMPa2-25 PSF-A488 IMPa2-A546 DAPI 8C2-siRNA-IMP-a2-a4 V2.00	0	11. siRNA-IMPa2-25 PSF-A488 DAPI IMPa2-A546_av_TileScan_001 (Stage 48 of 49)	00-cW3HD5HtQnz9KmABXZzoU9
227		Vesicles Paraspeckle	1	0.000	1.000	525	200000937	200000055	siRNA-IMPa2-25 PSF-A488 IMPa2-A546 DAPI 8C2-siRNA-IMP-a2-a4 V2.00	0	11. siRNA-IMPa2-25 PSF-A488 DAPI IMPa2-A546_av_TileScan_001 (Stage 48 of 49)	00-cW3HD5HtQnz9KmABXZzoU9
226		Vesicles Paraspeckle	1	0.000	1.000	525	200000938	200000056	siRNA-IMPa2-25 PSF-A488 IMPa2-A546 DAPI 8C2-siRNA-IMP-a2-a4 V2.00	0	11. siRNA-IMPa2-25 PSF-A488 DAPI IMPa2-A546_av_TileScan_001 (Stage 48 of 49)	00-cW3HD5HtQnz9KmABXZzoU9
187		Vesicles Paraspeckle	1	0.000	1.000	526	200000939	200000057	siRNA-IMPa2-25 PSF-A488 IMPa2-A546 DAPI 8C2-siRNA-IMP-a2-a4 V2.00	0	11. siRNA-IMPa2-25 PSF-A488 DAPI IMPa2-A546_av_TileScan_001 (Stage 48 of 49)	00-cW3HD5HtQnz9KmABXZzoU9
195		Vesicles Paraspeckle	1	0.000	1.000	526	200000940	200000058	siRNA-IMPa2-25 PSF-A488 IMPa2-A546 DAPI 8C2-siRNA-IMP-a2-a4 V2.00	0	11. siRNA-IMPa2-25 PSF-A488 DAPI IMPa2-A546_av_TileScan_001 (Stage 48 of 49)	00-cW3HD5HtQnz9KmABXZzoU9
211		Vesicles Paraspeckle	1	0.000	1.000	526	200000941	200000059	siRNA-IMPa2-25 PSF-A488 IMPa2-A546 DAPI 8C2-siRNA-IMP-a2-a4 V2.00	0	11. siRNA-IMPa2-25 PSF-A488 DAPI IMPa2-A546_av_TileScan_001 (Stage 48 of 49)	00-cW3HD5HtQnz9KmABXZzoU9
217		Vesicles Paraspeckle	1	0.000	1.000	526	200000942	200000060	siRNA-IMPa2-25 PSF-A488 IMPa2-A546 DAPI 8C2-siRNA-IMP-a2-a4 V2.00	0	11. siRNA-IMPa2-25 PSF-A488 DAPI IMPa2-A546_av_TileScan_001 (Stage 48 of 49)	00-cW3HD5HtQnz9KmABXZzoU9
202		Vesicles Paraspeckle	1	0.000	1.000	526	200000943	200000061	siRNA-IMPa2-25 PSF-A488 IMPa2-A546 DAPI 8C2-siRNA-IMP-a2-a4 V2.00	0	11. siRNA-IMPa2-25 PSF-A488 DAPI IMPa2-A546_av_TileScan_001 (Stage 48 of 49)	00-cW3HD5HtQnz9KmABXZzoU9
219		Vesicles Paraspeckle	1	0.000	1.000	526	200000944	200000062	siRNA-IMPa2-25 PSF-A488 IMPa2-A546 DAPI 8C2-siRNA-IMP-a2-a4 V2.00	0	11. siRNA-IMPa2-25 PSF-A488 DAPI IMPa2-A546_av_TileScan_001 (Stage 48 of 49)	00-cW3HD5HtQnz9KmABXZzoU9
204		Vesicles Paraspeckle	1	0.000	1.000	526	200000945	200000063	siRNA-IMPa2-25 PSF-A488 IMPa2-A546 DAPI 8C2-siRNA-IMP-a2-a4 V2.00	0	11. siRNA-IMPa2-25 PSF-A488 DAPI IMPa2-A546_av_TileScan_001 (Stage 48 of 49)	00-cW3HD5HtQnz9KmABXZzoU9
245		Vesicles Paraspeckle	1	0.000	1.000	527	200000946	200000064	siRNA-IMPa2-25 PSF-A488 IMPa2-A546 DAPI 8C2-siRNA-IMP-a2-a4 V2.00	0	11. siRNA-IMPa2-25 PSF-A488 DAPI IMPa2-A546_av_TileScan_001 (Stage 48 of 49)	00-cW3HD5HtQnz9KmABXZzoU9
224		Vesicles Paraspeckle	1	0.000	1.000	527	200000947	200000065	siRNA-IMPa2-25 PSF-A488 IMPa2-A546 DAPI 8C2-siRNA-IMP-a2-a4 V2.00	0	11. siRNA-IMPa2-25 PSF-A488 DAPI IMPa2-A546_av_TileScan_001 (Stage 48 of 49)	00-cW3HD5HtQnz9KmABXZzoU9
245		Vesicles Paraspeckle	1	0.000	1.000	527	200000948	200000066	siRNA-IMPa2-25 PSF-A488 IMPa2-A546 DAPI 8C2-siRNA-IMP-a2-a4 V2.00	0	11. siRNA-IMPa2-25 PSF-A488 DAPI IMPa2-A546_av_TileScan_001 (Stage 48 of 49)	00-cW3HD5HtQnz9KmABXZzoU9
252		Vesicles Paraspeckle	1	0.000	1.000	527	200000949	200000067	siRNA-IMPa2-25 PSF-A488 IMPa2-A546 DAPI 8C2-siRNA-IMP-a2-a4 V2.00	0	11. siRNA-IMPa2-25 PSF-A488 DAPI IMPa2-A546_av_TileScan_001 (Stage 48 of 49)	00-cW3HD5HtQnz9KmABXZzoU9
242		Vesicles Paraspeckle	1	0.000	1.000	527	200000950	200000068	siRNA-IMPa2-25 PSF-A488 IMPa2-A546 DAPI 8C2-siRNA-IMP-a2-a4 V2.00	0	11. siRNA-IMPa2-25 PSF-A488 DAPI IMPa2-A546_av_TileScan_001 (Stage 48 of 49)	00-cW3HD5HtQnz9KmABXZzoU9
247		Vesicles Paraspeckle	1	0.000	1.000	529	200000951	200000000	siRNA-IMPa2-25 PSF-A488 IMPa2-A546 DAPI 8C2-siRNA-IMP-a2-a4 V2.00	0	11. siRNA-IMPa2-25 PSF-A488 DAPI IMPa2-A546_aw_TileScan_001 (Stage 49 of 49)	00-AVmUFPCzPYuFXsEDEhZ2PR
223		Vesicles Paraspeckle	1	0.000	1.000	529	200000952	200000001	siRNA-IMPa2-25 PSF-A488 IMPa2-A546 DAPI 8C2-siRNA-IMP-a2-a4 V2.00	0	11. siRNA-IMPa2-25 PSF-A488 DAPI IMPa2-A546_aw_TileScan_001 (Stage 49 of 49)	00-AVmUFPCzPYuFXsEDEhZ2PR
228		Vesicles Paraspeckle	1	0.000	1.000	529	200000953	200000002	siRNA-IMPa2-25 PSF-A488 IMPa2-A546 DAPI 8C2-siRNA-IMP-a2-a4 V2.00	0	11. siRNA-IMPa2-25 PSF-A488 DAPI IMPa2-A546_aw_TileScan_001 (Stage 49 of 49)	00-AVmUFPCzPYuFXsEDEhZ2PR
199		Vesicles Paraspeckle	1	0.000	1.000	529	200000954	200000003	siRNA-IMPa2-25 PSF-A488 IMPa2-A546 DAPI 8C2-siRNA-IMP-a2-a4 V2.00	0	11. siRNA-IMPa2-25 PSF-A488 DAPI IMPa2-A546_aw_TileScan_001 (Stage 49 of 49)	00-AVmUFPCzPYuFXsEDEhZ2PR
247		Vesicles Paraspeckle	1	0.000	1.000	529	200000955	200000004	siRNA-IMPa2-25 PSF-A488 IMPa2-A546 DAPI 8C2-siRNA-IMP-a2-a4 V2.00	0	11. siRNA-IMPa2-25 PSF-A488 DAPI IMPa2-A546_aw_TileScan_001 (Stage 49 of 49)	00-AVmUFPCzPYuFXsEDEhZ2PR
208		Vesicles Paraspeckle	1	0.000	1.000	529	200000956	200000005	siRNA-IMPa2-25 PSF-A488 IMPa2-A546 DAPI 8C2-siRNA-IMP-a2-a4 V2.00	0	11. siRNA-IMPa2-25 PSF-A488 DAPI IMPa2-A546_aw_TileScan_001 (Stage 49 of 49)	00-AVmUFPCzPYuFXsEDEhZ2PR
223		Vesicles Paraspeckle	1	0.000	1.000	532	200000957	200000006	siRNA-IMPa2-25 PSF-A488 IMPa2-A546 DAPI 8C2-siRNA-IMP-a2-a4 V2.00	0	11. siRNA-IMPa2-25 PSF-A488 DAPI IMPa2-A546_aw_TileScan_001 (Stage 49 of 49)	00-AVmUFPCzPYuFXsEDEhZ2PR
173		Vesicles Paraspeckle	1	0.000	1.000	532	200000958	200000007	siRNA-IMPa2-25 PSF-A488 IMPa2-A546 DAPI 8C2-siRNA-IMP-a2-a4 V2.00	0	11. siRNA-IMPa2-25 PSF-A488 DAPI IMPa2-A546_aw_TileScan_001 (Stage 49 of 49)	00-AVmUFPCzPYuFXsEDEhZ2PR
197		Vesicles Paraspeckle	1	0.000	1.000	532	200000959	200000008	siRNA-IMPa2-25 PSF-A488 IMPa2-A546 DAPI 8C2-siRNA-IMP-a2-a4 V2.00	0	11. siRNA-IMPa2-25 PSF-A488 DAPI IMPa2-A546_aw_TileScan_001 (Stage 49 of 49)	00-AVmUFPCzPYuFXsEDEhZ2PR
227		Vesicles Paraspeckle	1	0.000	1.000	534	200000960	200000009	siRNA-IMPa2-25 PSF-A488 IMPa2-A546 DAPI 8C2-siRNA-IMP-a2-a4 V2.00	0	11. siRNA-IMPa2-25 PSF-A488 DAPI IMPa2-A546_aw_TileScan_001 (Stage 49 of 49)	00-AVmUFPCzPYuFXsEDEhZ2PR
209		Vesicles Paraspeckle	1	0.000	1.000	534	200000961	200000010	siRNA-IMPa2-25 PSF-A488 IMPa2-A546 DAPI 8C2-siRNA-IMP-a2-a4 V2.00	0	11. siRNA-IMPa2-25 PSF-A488 DAPI IMPa2-A546_aw_TileScan_001 (Stage 49 of 49)	00-AVmUFPCzPYuFXsEDEhZ2PR
227		Vesicles Paraspeckle	1	0.000	1.000	534	200000962	200000011	siRNA-IMPa2-25 PSF-A488 IMPa2-A546 DAPI 8C2-siRNA-IMP-a2-a4 V2.00	0	11. siRNA-IMPa2-25 PSF-A488 DAPI IMPa2-A546_aw_TileScan_001 (Stage 49 of 49)	00-AVmUFPCzPYuFXsEDEhZ2PR
199		Vesicles Paraspeckle	1	0.000	1.000	534	200000963	200000012	siRNA-IMPa2-25 PSF-A488 IMPa2-A546 DAPI 8C2-siRNA-IMP-a2-a4 V2.00	0	11. siRNA-IMPa2-25 PSF-A488 DAPI IMPa2-A546_aw_TileScan_001 (Stage 49 of 49)	00-AVmUFPCzPYuFXsEDEhZ2PR
200		Vesicles Paraspeckle	1	0.000	1.000	534	200000964	200000013	siRNA-IMPa2-25 PSF-A488 IMPa2-A546 DAPI 8C2-siRNA-IMP-a2-a4 V2.00	0	11. siRNA-IMPa2-25 PSF-A488 DAPI IMPa2-A546_aw_TileScan_001 (Stage 49 of 49)	00-AVmUFPCzPYuFXsEDEhZ2PR
182		Vesicles Paraspeckle	1	0.000	1.000	537	200000965	200000014	siRNA-IMPa2-25 PSF-A488 IMPa2-A546 DAPI 8C2-siRNA-IMP-a2-a4 V2.00	0	11. siRNA-IMPa2-25 PSF-A488 DAPI IMPa2-A546_aw_TileScan_001 (Stage 49 of 49)	00-AVmUFPCzPYuFXsEDEhZ2PR
244		Vesicles Paraspeckle	1	0.000	1.000	537	200000966	200000015	siRNA-IMPa2-25 PSF-A488 IMPa2-A546 DAPI 8C2-siRNA-IMP-a2-a4 V2.00	0	11. siRNA-IMPa2-25 PSF-A488 DAPI IMPa2-A546_aw_TileScan_001 (Stage 49 of 49)	00-AVmUFPCzPYuFXsEDEhZ2PR
226		Vesicles Paraspeckle	1	0.000	1.000	537	200000967	200000016	siRNA-IMPa2-25 PSF-A488 IMPa2-A546 DAPI 8C2-siRNA-IMP-a2-a4 V2.00	0	11. siRNA-IMPa2-25 PSF-A488 DAPI IMPa2-A546_aw_TileScan_001 (Stage 49 of 49)	00-AVmUFPCzPYuFXsEDEhZ2PR
225		Vesicles Paraspeckle	1	0.000	1.000	537	200000968	200000017	siRNA-IMPa2-25 PSF-A488 IMPa2-A546 DAPI 8C2-siRNA-IMP-a2-a4 V2.00	0	11. siRNA-IMPa2-25 PSF-A488 DAPI IMPa2-A546_aw_TileScan_001 (Stage 49 of 49)	00-AVmUFPCzPYuFXsEDEhZ2PR
249		Vesicles Paraspeckle	1	0.000	1.000	537	200000969	200000018	siRNA-IMPa2-25 PSF-A488 IMPa2-A546 DAPI 8C2-siRNA-IMP-a2-a4 V2.00	0	11. siRNA-IMPa2-25 PSF-A488 DAPI IMPa2-A546_aw_TileScan_001 (Stage 49 of 49)	00-AVmUFPCzPYuFXsEDEhZ2PR
230		Vesicles Paraspeckle	1	0.000	1.000	538	200000970	200000019	siRNA-IMPa2-25 PSF-A488 IMPa2-A546 DAPI 8C2-siRNA-IMP-a2-a4 V2.00	0	11. siRNA-IMPa2-25 PSF-A488 DAPI IMPa2-A546_aw_TileScan_001 (Stage 49 of 49)	00-AVmUFPCzPYuFXsEDEhZ2PR
235		Vesicles Paraspeckle	1	0.000	1.000	538	200000971	200000020	siRNA-IMPa2-25 PSF-A488 IMPa2-A546 DAPI 8C2-siRNA-IMP-a2-a4 V2.00	0	11. siRNA-IMPa2-25 PSF-A488 DAPI IMPa2-A546_aw_TileScan_001 (Stage 49 of 49)	00-AVmUFPCzPYuFXsEDEhZ2PR
252		Vesicles Paraspeckle	1	0.000	1.000	538	200000972	200000021	siRNA-IMPa2-25 PSF-A488 IMPa2-A546 DAPI 8C2-siRNA-IMP-a2-a4 V2.00	0	11. siRNA-IMPa2-25 PSF-A488 DAPI IMPa2-A546_aw_TileScan_001 (Stage 49 of 49)	00-AVmUFPCzPYuFXsEDEhZ2PR
239		Vesicles Paraspeckle	1	0.000	1.000	538	200000973	200000022	siRNA-IMPa2-25 PSF-A488 IMPa2-A546 DAPI 8C2-siRNA-IMP-a2-a4 V2.00	0	11. siRNA-IMPa2-25 PSF-A488 DAPI IMPa2-A546_aw_TileScan_001 (Stage 49 of 49)	00-AVmUFPCzPYuFXsEDEhZ2PR
255		Vesicles Paraspeckle	1	0.000	1.000	539	200000974	200000023	siRNA-IMPa2-25 PSF-A488 IMPa2-A546 DAPI 8C2-siRNA-IMP-a2-a4 V2.00	0	11. siRNA-IMPa2-25 PSF-A488 DAPI IMPa2-A546_aw_TileScan_001 (Stage 49 of 49)	00-AVmUFPCzPYuFXsEDEhZ2PR
212		Vesicles Paraspeckle	1	0.000	1.000	539	200000975	200000024	siRNA-IMPa2-25 PSF-A488 IMPa2-A546 DAPI 8C2-siRNA-IMP-a2-a4 V2.00	0	11. siRNA-IMPa2-25 PSF-A488 DAPI IMPa2-A546_aw_TileScan_001 (Stage 49 of 49)	00-AVmUFPCzPYuFXsEDEhZ2PR
255		Vesicles Paraspeckle	1	0.000	1.000	539	200000976	200000025	siRNA-IMPa2-25 PSF-A488 IMPa2-A546 DAPI 8C2-siRNA-IMP-a2-a4 V2.00	0	11. siRNA-IMPa2-25 PSF-A488 DAPI IMPa2-A546_aw_TileScan_001 (Stage 49 of 49)	00-AVmUFPCzPYuFXsEDEhZ2PR
241		Vesicles Paraspeckle	1	0.000	1.000	539	200000977	200000026	siRNA-IMPa2-25 PSF-A488 IMPa2-A546 DAPI 8C2-siRNA-IMP-a2-a4 V2.00	0	11. siRNA-IMPa2-25 PSF-A488 DAPI IMPa2-A546_aw_TileScan_001 (Stage 49 of 49)	00-AVmUFPCzPYuFXsEDEhZ2PR
187		Vesicles Paraspeckle	1	0.000	1.000	539	200000978	200000027	siRNA-IMPa2-25 PSF-A488 IMPa2-A546 DAPI 8C2-siRNA-IMP-a2-a4 V2.00	0	11. siRNA-IMPa2-25 PSF-A488 DAPI IMPa2-A546_aw_TileScan_001 (Stage 49 of 49)	00-AVmUFPCzPYuFXsEDEhZ2PR
199		Vesicles Paraspeckle	1	0.000	1.000	539	200000979	200000028	siRNA-IMPa2-25 PSF-A488 IMPa2-A546 DAPI 8C2-siRNA-IMP-a2-a4 V2.00	0	11. siRNA-IMPa2-25 PSF-A488 DAPI IMPa2-A546_aw_TileScan_001 (Stage 49 of 49)	00-AVmUFPCzPYuFXsEDEhZ2PR
250		Vesicles Paraspeckle	1	0.000	1.000	539	200000980	200000029	siRNA-IMPa2-25 PSF-A488 IMPa2-A546 DAPI 8C2-siRNA-IMP-a2-a4 V2.00	0	11. siRNA-IMPa2-25 PSF-A488 DAPI IMPa2-A546_aw_TileScan_001 (Stage 49 of 49)	00-AVmUFPCzPYuFXsEDEhZ2PR
255		Vesicles Paraspeckle	1	0.000	1.000	539	200000981	200000030	siRNA-IMPa2-25 PSF-A488 IMPa2-A546 DAPI 8C2-siRNA-IMP-a2-a4 V2.00	0	11. siRNA-IMPa2-25 PSF-A488 DAPI IMPa2-A546_aw_TileScan_001 (Stage 49 of 49)	00-AVmUFPCzPYuFXsEDEhZ2PR
255		Vesicles Paraspeckle	1	0.000	1.000	540	200000982	200000031	siRNA-IMPa2-25 PSF-A488 IMPa2-A546 DAPI 8C2-siRNA-IMP-a2-a4 V2.00	0	11. siRNA-IMPa2-25 PSF-A488 DAPI IMPa2-A546_aw_TileScan_001 (Stage 49 of 49)	00-AVmUFPCzPYuFXsEDEhZ2PR
227		Vesicles Paraspeckle	1	0.000	1.000	540	200000983	200000032	siRNA-IMPa2-25 PSF-A488 IMPa2-A546 DAPI 8C2-siRNA-IMP-a2-a4 V2.00	0	11. siRNA-IMPa2-25 PSF-A488 DAPI IMPa2-A546_aw_TileScan_001 (Stage 49 of 49)	00-AVmUFPCzPYuFXsEDEhZ2PR
214		Vesicles Paraspeckle	1	0.000	1.000	540	200000984	200000033	siRNA-IMPa2-25 PSF-A488 IMPa2-A546 DAPI 8C2-siRNA-IMP-a2-a4 V2.00	0	11. siRNA-IMPa2-25 PSF-A488 DAPI IMPa2-A546_aw_TileScan_001 (Stage 49 of 49)	00-AVmUFPCzPYuFXsEDEhZ2PR
217		Vesicles Paraspeckle	1	0.000	1.000	540	200000985	200000034	siRNA-IMPa2-25 PSF-A488 IMPa2-A546 DAPI 8C2-siRNA-IMP-a2-a4 V2.00	0	11. siRNA-IMPa2-25 PSF-A488 DAPI IMPa2-A546_aw_TileScan_001 (Stage 49 of 49)	00-AVmUFPCzPYuFXsEDEhZ2PR
223		Vesicles Paraspeckle	1	0.000	1.000	541	200000986	200000035	siRNA-IMPa2-25 PSF-A488 IMPa2-A546 DAPI 8C2-siRNA-IMP-a2-a4 V2.00	0	11. siRNA-IMPa2-25 PSF-A488 DAPI IMPa2-A546_aw_TileScan_001 (Stage 49 of 49)	00-AVmUFPCzPYuFXsEDEhZ2PR
201		Vesicles Paraspeckle	1	0.000	1.000	541	200000987	200000036	siRNA-IMPa2-25 PSF-A488 IMPa2-A546 DAPI 8C2-siRNA-IMP-a2-a4 V2.00	0	11. siRNA-IMPa2-25 PSF-A488 DAPI IMPa2-A546_aw_TileScan_001 (Stage 49 of 49)	00-AVmUFPCzPYuFXsEDEhZ2PR
210		Vesicles Paraspeckle	1	0.000	1.000	541	200000988	200000037	siRNA-IMPa2-25 PSF-A488 IMPa2-A546 DAPI 8C2-siRNA-IMP-a2-a4 V2.00	0	11. siRNA-IMPa2-25 PSF-A488 DAPI IMPa2-A546_aw_TileScan_001 (Stage 49 of 49)	00-AVmUFPCzPYuFXsEDEhZ2PR
227		Vesicles Paraspeckle	1	0.000	1.000	543	200000989	200000038	siRNA-IMPa2-25 PSF-A488 IMPa2-A546 DAPI 8C2-siRNA-IMP-a2-a4 V2.00	0	11. siRNA-IMPa2-25 PSF-A488 DAPI IMPa2-A546_aw_TileScan_001 (Stage 49 of 49)	00-AVmUFPCzPYuFXsEDEhZ2PR
221		Vesicles Paraspeckle	1	0.000	1.000	543	200000990	200000039	siRNA-IMPa2-25 PSF-A488 IMPa2-A546 DAPI 8C2-siRNA-IMP-a2-a4 V2.00	0	11. siRNA-IMPa2-25 PSF-A488 DAPI IMPa2-A546_aw_TileScan_001 (Stage 49 of 49)	00-AVmUFPCzPYuFXsEDEhZ2PR
225		Vesicles Paraspeckle	1	0.000	1.000	543	200000991	200000040	siRNA-IMPa2-25 PSF-A488 IMPa2-A546 DAPI 8C2-siRNA-IMP-a2-a4 V2.00	0	11. siRNA-IMPa2-25 PSF-A488 DAPI IMPa2-A546_aw_TileScan_001 (Stage 49 of 49)	00-AVmUFPCzPYuFXsEDEhZ2PR
209		Vesicles Paraspeckle	1	0.000	1.000	543	200000992	200000041	siRNA-IMPa2-25 PSF-A488 IMPa2-A546 DAPI 8C2-siRNA-IMP-a2-a4 V2.00	0	11. siRNA-IMPa2-25 PSF-A488 DAPI IMPa2-A546_aw_TileScan_001 (Stage 49 of 49)	00-AVmUFPCzPYuFXsEDEhZ2PR
236		Vesicles Paraspeckle	1	0.000	1.000	543	200000993	200000042	siRNA-IMPa2-25 PSF-A488 IMPa2-A546 DAPI 8C2-siRNA-IMP-a2-a4 V2.00	0	11. siRNA-IMPa2-25 PSF-A488 DAPI IMPa2-A546_aw_TileScan_001 (Stage 49 of 49)	00-AVmUFPCzPYuFXsEDEhZ2PR
210		Vesicles Paraspeckle	1	0.000	1.000	543	200000994	200000043	siRNA-IMPa2-25 PSF-A488 IMPa2-A546 DAPI 8C2-siRNA-IMP-a2-a4 V2.00	0	11. siRNA-IMPa2-25 PSF-A488 DAPI IMPa2-A546_aw_TileScan_001 (Stage 49 of 49)	00-AVmUFPCzPYuFXsEDEhZ2PR
167		Vesicles Paraspeckle	1	0.000	1.000	544	200000995	200000044	siRNA-IMPa2-25 PSF-A488 IMPa2-A546 DAPI 8C2-siRNA-IMP-a2-a4 V2.00	0	11. siRNA-IMPa2-25 PSF-A488 DAPI IMPa2-A546_aw_TileScan_001 (Stage 49 of 49)	00-AVmUFPCzPYuFXsEDEhZ2PR
200		Vesicles Paraspeckle	1	0.000	1.000	544	200000996	200000045	siRNA-IMPa2-25 PSF-A488 IMPa2-A546 DAPI 8C2-siRNA-IMP-a2-a4 V2.00	0	11. siRNA-IMPa2-25 PSF-A488 DAPI IMPa2-A546_aw_TileScan_001 (Stage 49 of 49)	00-AVmUFPCzPYuFXsEDEhZ2PR
163		Vesicles Paraspeckle	1	0.000	1.000	544	200000997	200000046	siRNA-IMPa2-25 PSF-A488 IMPa2-A546 DAPI 8C2-siRNA-IMP-a2-a4 V2.00	0	11. siRNA-IMPa2-25 PSF-A488 DAPI IMPa2-A546_aw_TileScan_001 (Stage 49 of 49)	00-AVmUFPCzPYuFXsEDEhZ2PR
251		Vesicles Paraspeckle	1	0.000	1.000	544	200000998	200000047	siRNA-IMPa2-25 PSF-A488 IMPa2-A546 DAPI 8C2-siRNA-IMP-a2-a4 V2.00	0	11. siRNA-IMPa2-25 PSF-A488 DAPI IMPa2-A546_aw_TileScan_001 (Stage 49 of 49)	00-AVmUFPCzPYuFXsEDEhZ2PR
150		Vesicles Paraspeckle	1	0.000	1.000	545	200000999	200000048	siRNA-IMPa2-25 PSF-A488 IMPa2-A546 DAPI 8C2-siRNA-IMP-a2-a4 V2.00	0	11. siRNA-IMPa2-25 PSF-A488 DAPI IMPa2-A546_aw_TileScan_001 (Stage 49 of 49)	00-AVmUFPCzPYuFXsEDEhZ2PR
183		Vesicles Paraspeckle	1	0.000	1.000	563	200001000	200000000	siRNA-IMPa2-25 PSF-A488 IMPa2-A546 DAPI 8C2-siRNA-IMP-a2-a4 V2.00	0	11. siRNA-IMPa2-25 PSF-A488 DAPI IMPa2-A546_c_TileScan_001 (Stage 3 of 49)	00-EuUdo8SnTC5CoMomoSySHd
197		Vesicles Paraspeckle	1	0.000	1.000	563	200001001	200000001	siRNA-IMPa2-25 PSF-A488 IMPa2-A546 DAPI 8C2-siRNA-IMP-a2-a4 V2.00	0	11. siRNA-IMPa2-25 PSF-A488 DAPI IMPa2-A546_c_TileScan_001 (Stage 3 of 49)	00-EuUdo8SnTC5CoMomoSySHd
178		Vesicles Paraspeckle	1	0.000	1.000	566	200001002	200000002	siRNA-IMPa2-25 PSF-A488 IMPa2-A546 DAPI 8C2-siRNA-IMP-a2-a4 V2.00	0	11. siRNA-IMPa2-25 PSF-A488 DAPI IMPa2-A546_c_TileScan_001 (Stage 3 of 49)	00-EuUdo8SnTC5CoMomoSySHd
187		Vesicles Paraspeckle	1	0.000	1.000	568	200001003	200000003	siRNA-IMPa2-25 PSF-A488 IMPa2-A546 DAPI 8C2-siRNA-IMP-a2-a4 V2.00	0	11. siRNA-IMPa2-25 PSF-A488 DAPI IMPa2-A546_c_TileScan_001 (Stage 3 of 49)	00-EuUdo8SnTC5CoMomoSySHd
203		Vesicles Paraspeckle	1	0.000	1.000	568	200001004	200000004	siRNA-IMPa2-25 PSF-A488 IMPa2-A546 DAPI 8C2-siRNA-IMP-a2-a4 V2.00	0	11. siRNA-IMPa2-25 PSF-A488 DAPI IMPa2-A546_c_TileScan_001 (Stage 3 of 49)	00-EuUdo8SnTC5CoMomoSySHd
175		Vesicles Paraspeckle	1	0.000	1.000	568	200001005	200000005	siRNA-IMPa2-25 PSF-A488 IMPa2-A546 DAPI 8C2-siRNA-IMP-a2-a4 V2.00	0	11. siRNA-IMPa2-25 PSF-A488 DAPI IMPa2-A546_c_TileScan_001 (Stage 3 of 49)	00-EuUdo8SnTC5CoMomoSySHd
201		Vesicles Paraspeckle	1	0.000	1.000	569	200001006	200000006	siRNA-IMPa2-25 PSF-A488 IMPa2-A546 DAPI 8C2-siRNA-IMP-a2-a4 V2.00	0	11. siRNA-IMPa2-25 PSF-A488 DAPI IMPa2-A546_c_TileScan_001 (Stage 3 of 49)	00-EuUdo8SnTC5CoMomoSySHd
183		Vesicles Paraspeckle	1	0.000	1.000	577	200001007	200000000	siRNA-IMPa2-25 PSF-A488 IMPa2-A546 DAPI 8C2-siRNA-IMP-a2-a4 V2.00	0	11. siRNA-IMPa2-25 PSF-A488 DAPI IMPa2-A546_d_TileScan_001 (Stage 4 of 49)	00-3B4GNNGPLWqF8kkLWBrqDo
206		Vesicles Paraspeckle	1	0.000	1.000	579	200001008	200000001	siRNA-IMPa2-25 PSF-A488 IMPa2-A546 DAPI 8C2-siRNA-IMP-a2-a4 V2.00	0	11. siRNA-IMPa2-25 PSF-A488 DAPI IMPa2-A546_d_TileScan_001 (Stage 4 of 49)	00-3B4GNNGPLWqF8kkLWBrqDo
196		Vesicles Paraspeckle	1	0.000	1.000	580	200001009	200000002	siRNA-IMPa2-25 PSF-A488 IMPa2-A546 DAPI 8C2-siRNA-IMP-a2-a4 V2.00	0	11. siRNA-IMPa2-25 PSF-A488 DAPI IMPa2-A546_d_TileScan_001 (Stage 4 of 49)	00-3B4GNNGPLWqF8kkLWBrqDo
197		Vesicles Paraspeckle	1	0.000	1.000	583	200001010	200000000	siRNA-IMPa2-25 PSF-A488 IMPa2-A546 DAPI 8C2-siRNA-IMP-a2-a4 V2.00	0	11. siRNA-IMPa2-25 PSF-A488 DAPI IMPa2-A546_e_TileScan_001 (Stage 5 of 49)	00-YeagQWLnGtCUxXgaNzbv9a
195		Vesicles Paraspeckle	1	0.000	1.000	583	200001011	200000001	siRNA-IMPa2-25 PSF-A488 IMPa2-A546 DAPI 8C2-siRNA-IMP-a2-a4 V2.00	0	11. siRNA-IMPa2-25 PSF-A488 DAPI IMPa2-A546_e_TileScan_001 (Stage 5 of 49)	00-YeagQWLnGtCUxXgaNzbv9a
200		Vesicles Paraspeckle	1	0.000	1.000	583	200001012	200000002	siRNA-IMPa2-25 PSF-A488 IMPa2-A546 DAPI 8C2-siRNA-IMP-a2-a4 V2.00	0	11. siRNA-IMPa2-25 PSF-A488 DAPI IMPa2-A546_e_TileScan_001 (Stage 5 of 49)	00-YeagQWLnGtCUxXgaNzbv9a
202		Vesicles Paraspeckle	1	0.000	1.000	586	200001013	200000003	siRNA-IMPa2-25 PSF-A488 IMPa2-A546 DAPI 8C2-siRNA-IMP-a2-a4 V2.00	0	11. siRNA-IMPa2-25 PSF-A488 DAPI IMPa2-A546_e_TileScan_001 (Stage 5 of 49)	00-YeagQWLnGtCUxXgaNzbv9a
214		Vesicles Paraspeckle	1	0.000	1.000	586	200001014	200000004	siRNA-IMPa2-25 PSF-A488 IMPa2-A546 DAPI 8C2-siRNA-IMP-a2-a4 V2.00	0	11. siRNA-IMPa2-25 PSF-A488 DAPI IMPa2-A546_e_TileScan_001 (Stage 5 of 49)	00-YeagQWLnGtCUxXgaNzbv9a
177		Vesicles Paraspeckle	1	0.000	1.000	588	200001015	200000005	siRNA-IMPa2-25 PSF-A488 IMPa2-A546 DAPI 8C2-siRNA-IMP-a2-a4 V2.00	0	11. siRNA-IMPa2-25 PSF-A488 DAPI IMPa2-A546_e_TileScan_001 (Stage 5 of 49)	00-YeagQWLnGtCUxXgaNzbv9a
204		Vesicles Paraspeckle	1	0.000	1.000	588	200001016	200000006	siRNA-IMPa2-25 PSF-A488 IMPa2-A546 DAPI 8C2-siRNA-IMP-a2-a4 V2.00	0	11. siRNA-IMPa2-25 PSF-A488 DAPI IMPa2-A546_e_TileScan_001 (Stage 5 of 49)	00-YeagQWLnGtCUxXgaNzbv9a
222		Vesicles Paraspeckle	1	0.000	1.000	588	200001017	200000007	siRNA-IMPa2-25 PSF-A488 IMPa2-A546 DAPI 8C2-siRNA-IMP-a2-a4 V2.00	0	11. siRNA-IMPa2-25 PSF-A488 DAPI IMPa2-A546_e_TileScan_001 (Stage 5 of 49)	00-YeagQWLnGtCUxXgaNzbv9a
192		Vesicles Paraspeckle	1	0.000	1.000	589	200001018	200000008	siRNA-IMPa2-25 PSF-A488 IMPa2-A546 DAPI 8C2-siRNA-IMP-a2-a4 V2.00	0	11. siRNA-IMPa2-25 PSF-A488 DAPI IMPa2-A546_e_TileScan_001 (Stage 5 of 49)	00-YeagQWLnGtCUxXgaNzbv9a
185		Vesicles Paraspeckle	1	0.000	1.000	589	200001019	200000009	siRNA-IMPa2-25 PSF-A488 IMPa2-A546 DAPI 8C2-siRNA-IMP-a2-a4 V2.00	0	11. siRNA-IMPa2-25 PSF-A488 DAPI IMPa2-A546_e_TileScan_001 (Stage 5 of 49)	00-YeagQWLnGtCUxXgaNzbv9a
151		Vesicles Paraspeckle	1	0.000	1.000	590	200001020	200000000	siRNA-IMPa2-25 PSF-A488 IMPa2-A546 DAPI 8C2-siRNA-IMP-a2-a4 V2.00	0	11. siRNA-IMPa2-25 PSF-A488 DAPI IMPa2-A546_f_TileScan_001 (Stage 6 of 49)	00-ijA4ga5UPQq4VHj5hVDKdZ
200		Vesicles Paraspeckle	1	0.000	1.000	592	200001021	200000001	siRNA-IMPa2-25 PSF-A488 IMPa2-A546 DAPI 8C2-siRNA-IMP-a2-a4 V2.00	0	11. siRNA-IMPa2-25 PSF-A488 DAPI IMPa2-A546_f_TileScan_001 (Stage 6 of 49)	00-ijA4ga5UPQq4VHj5hVDKdZ
231		Vesicles Paraspeckle	1	0.000	1.000	592	200001022	200000002	siRNA-IMPa2-25 PSF-A488 IMPa2-A546 DAPI 8C2-siRNA-IMP-a2-a4 V2.00	0	11. siRNA-IMPa2-25 PSF-A488 DAPI IMPa2-A546_f_TileScan_001 (Stage 6 of 49)	00-ijA4ga5UPQq4VHj5hVDKdZ
238		Vesicles Paraspeckle	1	0.000	1.000	592	200001023	200000003	siRNA-IMPa2-25 PSF-A488 IMPa2-A546 DAPI 8C2-siRNA-IMP-a2-a4 V2.00	0	11. siRNA-IMPa2-25 PSF-A488 DAPI IMPa2-A546_f_TileScan_001 (Stage 6 of 49)	00-ijA4ga5UPQq4VHj5hVDKdZ
161		Vesicles Paraspeckle	1	0.000	1.000	595	200001024	200000004	siRNA-IMPa2-25 PSF-A488 IMPa2-A546 DAPI 8C2-siRNA-IMP-a2-a4 V2.00	0	11. siRNA-IMPa2-25 PSF-A488 DAPI IMPa2-A546_f_TileScan_001 (Stage 6 of 49)	00-ijA4ga5UPQq4VHj5hVDKdZ
185		Vesicles Paraspeckle	1	0.000	1.000	597	200001025	200000005	siRNA-IMPa2-25 PSF-A488 IMPa2-A546 DAPI 8C2-siRNA-IMP-a2-a4 V2.00	0	11. siRNA-IMPa2-25 PSF-A488 DAPI IMPa2-A546_f_TileScan_001 (Stage 6 of 49)	00-ijA4ga5UPQq4VHj5hVDKdZ
252		Vesicles Paraspeckle	1	0.000	1.000	597	200001026	200000006	siRNA-IMPa2-25 PSF-A488 IMPa2-A546 DAPI 8C2-siRNA-IMP-a2-a4 V2.00	0	11. siRNA-IMPa2-25 PSF-A488 DAPI IMPa2-A546_f_TileScan_001 (Stage 6 of 49)	00-ijA4ga5UPQq4VHj5hVDKdZ
225		Vesicles Paraspeckle	1	0.000	1.000	598	200001027	200000007	siRNA-IMPa2-25 PSF-A488 IMPa2-A546 DAPI 8C2-siRNA-IMP-a2-a4 V2.00	0	11. siRNA-IMPa2-25 PSF-A488 DAPI IMPa2-A546_f_TileScan_001 (Stage 6 of 49)	00-ijA4ga5UPQq4VHj5hVDKdZ
190		Vesicles Paraspeckle	1	0.000	1.000	598	200001028	200000008	siRNA-IMPa2-25 PSF-A488 IMPa2-A546 DAPI 8C2-siRNA-IMP-a2-a4 V2.00	0	11. siRNA-IMPa2-25 PSF-A488 DAPI IMPa2-A546_f_TileScan_001 (Stage 6 of 49)	00-ijA4ga5UPQq4VHj5hVDKdZ
222		Vesicles Paraspeckle	1	0.000	1.000	600	200001029	200000000	siRNA-IMPa2-25 PSF-A488 IMPa2-A546 DAPI 8C2-siRNA-IMP-a2-a4 V2.00	0	11. siRNA-IMPa2-25 PSF-A488 DAPI IMPa2-A546_g_TileScan_001 (Stage 7 of 49)	00-7UWKZn9s9ZtvLYWoDsmtjM
219		Vesicles Paraspeckle	1	0.000	1.000	600	200001030	200000001	siRNA-IMPa2-25 PSF-A488 IMPa2-A546 DAPI 8C2-siRNA-IMP-a2-a4 V2.00	0	11. siRNA-IMPa2-25 PSF-A488 DAPI IMPa2-A546_g_TileScan_001 (Stage 7 of 49)	00-7UWKZn9s9ZtvLYWoDsmtjM
148		Vesicles Paraspeckle	1	0.000	1.000	604	200001031	200000002	siRNA-IMPa2-25 PSF-A488 IMPa2-A546 DAPI 8C2-siRNA-IMP-a2-a4 V2.00	0	11. siRNA-IMPa2-25 PSF-A488 DAPI IMPa2-A546_g_TileScan_001 (Stage 7 of 49)	00-7UWKZn9s9ZtvLYWoDsmtjM
220		Vesicles Paraspeckle	1	0.000	1.000	604	200001032	200000003	siRNA-IMPa2-25 PSF-A488 IMPa2-A546 DAPI 8C2-siRNA-IMP-a2-a4 V2.00	0	11. siRNA-IMPa2-25 PSF-A488 DAPI IMPa2-A546_g_TileScan_001 (Stage 7 of 49)	00-7UWKZn9s9ZtvLYWoDsmtjM
167		Vesicles Paraspeckle	1	0.000	1.000	604	200001033	200000004	siRNA-IMPa2-25 PSF-A488 IMPa2-A546 DAPI 8C2-siRNA-IMP-a2-a4 V2.00	0	11. siRNA-IMPa2-25 PSF-A488 DAPI IMPa2-A546_g_TileScan_001 (Stage 7 of 49)	00-7UWKZn9s9ZtvLYWoDsmtjM
199		Vesicles Paraspeckle	1	0.000	1.000	605	200001034	200000005	siRNA-IMPa2-25 PSF-A488 IMPa2-A546 DAPI 8C2-siRNA-IMP-a2-a4 V2.00	0	11. siRNA-IMPa2-25 PSF-A488 DAPI IMPa2-A546_g_TileScan_001 (Stage 7 of 49)	00-7UWKZn9s9ZtvLYWoDsmtjM
183		Vesicles Paraspeckle	1	0.000	1.000	605	200001035	200000006	siRNA-IMPa2-25 PSF-A488 IMPa2-A546 DAPI 8C2-siRNA-IMP-a2-a4 V2.00	0	11. siRNA-IMPa2-25 PSF-A488 DAPI IMPa2-A546_g_TileScan_001 (Stage 7 of 49)	00-7UWKZn9s9ZtvLYWoDsmtjM
252		Vesicles Paraspeckle	1	0.000	1.000	606	200001036	200000007	siRNA-IMPa2-25 PSF-A488 IMPa2-A546 DAPI 8C2-siRNA-IMP-a2-a4 V2.00	0	11. siRNA-IMPa2-25 PSF-A488 DAPI IMPa2-A546_g_TileScan_001 (Stage 7 of 49)	00-7UWKZn9s9ZtvLYWoDsmtjM
237		Vesicles Paraspeckle	1	0.000	1.000	606	200001037	200000008	siRNA-IMPa2-25 PSF-A488 IMPa2-A546 DAPI 8C2-siRNA-IMP-a2-a4 V2.00	0	11. siRNA-IMPa2-25 PSF-A488 DAPI IMPa2-A546_g_TileScan_001 (Stage 7 of 49)	00-7UWKZn9s9ZtvLYWoDsmtjM
252		Vesicles Paraspeckle	1	0.000	1.000	606	200001038	200000009	siRNA-IMPa2-25 PSF-A488 IMPa2-A546 DAPI 8C2-siRNA-IMP-a2-a4 V2.00	0	11. siRNA-IMPa2-25 PSF-A488 DAPI IMPa2-A546_g_TileScan_001 (Stage 7 of 49)	00-7UWKZn9s9ZtvLYWoDsmtjM
204		Vesicles Paraspeckle	1	0.000	1.000	606	200001039	200000010	siRNA-IMPa2-25 PSF-A488 IMPa2-A546 DAPI 8C2-siRNA-IMP-a2-a4 V2.00	0	11. siRNA-IMPa2-25 PSF-A488 DAPI IMPa2-A546_g_TileScan_001 (Stage 7 of 49)	00-7UWKZn9s9ZtvLYWoDsmtjM
200		Vesicles Paraspeckle	1	0.000	1.000	607	200001040	200000011	siRNA-IMPa2-25 PSF-A488 IMPa2-A546 DAPI 8C2-siRNA-IMP-a2-a4 V2.00	0	11. siRNA-IMPa2-25 PSF-A488 DAPI IMPa2-A546_g_TileScan_001 (Stage 7 of 49)	00-7UWKZn9s9ZtvLYWoDsmtjM
207		Vesicles Paraspeckle	1	0.000	1.000	607	200001041	200000012	siRNA-IMPa2-25 PSF-A488 IMPa2-A546 DAPI 8C2-siRNA-IMP-a2-a4 V2.00	0	11. siRNA-IMPa2-25 PSF-A488 DAPI IMPa2-A546_g_TileScan_001 (Stage 7 of 49)	00-7UWKZn9s9ZtvLYWoDsmtjM
204		Vesicles Paraspeckle	1	0.000	1.000	608	200001042	200000013	siRNA-IMPa2-25 PSF-A488 IMPa2-A546 DAPI 8C2-siRNA-IMP-a2-a4 V2.00	0	11. siRNA-IMPa2-25 PSF-A488 DAPI IMPa2-A546_g_TileScan_001 (Stage 7 of 49)	00-7UWKZn9s9ZtvLYWoDsmtjM
225		Vesicles Paraspeckle	1	0.000	1.000	609	200001043	200000014	siRNA-IMPa2-25 PSF-A488 IMPa2-A546 DAPI 8C2-siRNA-IMP-a2-a4 V2.00	0	11. siRNA-IMPa2-25 PSF-A488 DAPI IMPa2-A546_g_TileScan_001 (Stage 7 of 49)	00-7UWKZn9s9ZtvLYWoDsmtjM
193		Vesicles Paraspeckle	1	0.000	1.000	612	200001044	200000015	siRNA-IMPa2-25 PSF-A488 IMPa2-A546 DAPI 8C2-siRNA-IMP-a2-a4 V2.00	0	11. siRNA-IMPa2-25 PSF-A488 DAPI IMPa2-A546_g_TileScan_001 (Stage 7 of 49)	00-7UWKZn9s9ZtvLYWoDsmtjM
215		Vesicles Paraspeckle	1	0.000	1.000	612	200001045	200000016	siRNA-IMPa2-25 PSF-A488 IMPa2-A546 DAPI 8C2-siRNA-IMP-a2-a4 V2.00	0	11. siRNA-IMPa2-25 PSF-A488 DAPI IMPa2-A546_g_TileScan_001 (Stage 7 of 49)	00-7UWKZn9s9ZtvLYWoDsmtjM
203		Vesicles Paraspeckle	1	0.000	1.000	612	200001046	200000017	siRNA-IMPa2-25 PSF-A488 IMPa2-A546 DAPI 8C2-siRNA-IMP-a2-a4 V2.00	0	11. siRNA-IMPa2-25 PSF-A488 DAPI IMPa2-A546_g_TileScan_001 (Stage 7 of 49)	00-7UWKZn9s9ZtvLYWoDsmtjM
205		Vesicles Paraspeckle	1	0.000	1.000	612	200001047	200000018	siRNA-IMPa2-25 PSF-A488 IMPa2-A546 DAPI 8C2-siRNA-IMP-a2-a4 V2.00	0	11. siRNA-IMPa2-25 PSF-A488 DAPI IMPa2-A546_g_TileScan_001 (Stage 7 of 49)	00-7UWKZn9s9ZtvLYWoDsmtjM
223		Vesicles Paraspeckle	1	0.000	1.000	612	200001048	200000019	siRNA-IMPa2-25 PSF-A488 IMPa2-A546 DAPI 8C2-siRNA-IMP-a2-a4 V2.00	0	11. siRNA-IMPa2-25 PSF-A488 DAPI IMPa2-A546_g_TileScan_001 (Stage 7 of 49)	00-7UWKZn9s9ZtvLYWoDsmtjM
182		Vesicles Paraspeckle	1	0.000	1.000	613	200001049	200000020	siRNA-IMPa2-25 PSF-A488 IMPa2-A546 DAPI 8C2-siRNA-IMP-a2-a4 V2.00	0	11. siRNA-IMPa2-25 PSF-A488 DAPI IMPa2-A546_g_TileScan_001 (Stage 7 of 49)	00-7UWKZn9s9ZtvLYWoDsmtjM
234		Vesicles Paraspeckle	1	0.000	1.000	618	200001050	200000000	siRNA-IMPa2-25 PSF-A488 IMPa2-A546 DAPI 8C2-siRNA-IMP-a2-a4 V2.00	0	11. siRNA-IMPa2-25 PSF-A488 DAPI IMPa2-A546_h_TileScan_001 (Stage 8 of 49)	00-UZMypv9EGx55MQiGewLZRk
185		Vesicles Paraspeckle	1	0.000	1.000	619	200001051	200000001	siRNA-IMPa2-25 PSF-A488 IMPa2-A546 DAPI 8C2-siRNA-IMP-a2-a4 V2.00	0	11. siRNA-IMPa2-25 PSF-A488 DAPI IMPa2-A546_h_TileScan_001 (Stage 8 of 49)	00-UZMypv9EGx55MQiGewLZRk
218		Vesicles Paraspeckle	1	0.000	1.000	621	200001052	200000002	siRNA-IMPa2-25 PSF-A488 IMPa2-A546 DAPI 8C2-siRNA-IMP-a2-a4 V2.00	0	11. siRNA-IMPa2-25 PSF-A488 DAPI IMPa2-A546_h_TileScan_001 (Stage 8 of 49)	00-UZMypv9EGx55MQiGewLZRk
194		Vesicles Paraspeckle	1	0.000	1.000	625	200001053	200000003	siRNA-IMPa2-25 PSF-A488 IMPa2-A546 DAPI 8C2-siRNA-IMP-a2-a4 V2.00	0	11. siRNA-IMPa2-25 PSF-A488 DAPI IMPa2-A546_h_TileScan_001 (Stage 8 of 49)	00-UZMypv9EGx55MQiGewLZRk
181		Vesicles Paraspeckle	1	0.000	1.000	632	200001054	200000000	siRNA-IMPa2-25 PSF-A488 IMPa2-A546 DAPI 8C2-siRNA-IMP-a2-a4 V2.00	0	11. siRNA-IMPa2-25 PSF-A488 DAPI IMPa2-A546_j_TileScan_001 (Stage 10 of 49)	00-EFAojPppeupqV6EGSPosTL
191		Vesicles Paraspeckle	1	0.000	1.000	643	200001055	200000001	siRNA-IMPa2-25 PSF-A488 IMPa2-A546 DAPI 8C2-siRNA-IMP-a2-a4 V2.00	0	11. siRNA-IMPa2-25 PSF-A488 DAPI IMPa2-A546_j_TileScan_001 (Stage 10 of 49)	00-EFAojPppeupqV6EGSPosTL
211		Vesicles Paraspeckle	1	0.000	1.000	643	200001056	200000002	siRNA-IMPa2-25 PSF-A488 IMPa2-A546 DAPI 8C2-siRNA-IMP-a2-a4 V2.00	0	11. siRNA-IMPa2-25 PSF-A488 DAPI IMPa2-A546_j_TileScan_001 (Stage 10 of 49)	00-EFAojPppeupqV6EGSPosTL
200		Vesicles Paraspeckle	1	0.000	1.000	656	200001057	200000000	siRNA-IMPa2-25 PSF-A488 IMPa2-A546 DAPI 8C2-siRNA-IMP-a2-a4 V2.00	0	11. siRNA-IMPa2-25 PSF-A488 DAPI IMPa2-A546_m_TileScan_001 (Stage 13 of 49)	00-RosJZCrM2CUkaBVPD687S4
184		Vesicles Paraspeckle	1	0.000	1.000	659	200001058	200000001	siRNA-IMPa2-25 PSF-A488 IMPa2-A546 DAPI 8C2-siRNA-IMP-a2-a4 V2.00	0	11. siRNA-IMPa2-25 PSF-A488 DAPI IMPa2-A546_m_TileScan_001 (Stage 13 of 49)	00-RosJZCrM2CUkaBVPD687S4
199		Vesicles Paraspeckle	1	0.000	1.000	665	200001059	200000000	siRNA-IMPa2-25 PSF-A488 IMPa2-A546 DAPI 8C2-siRNA-IMP-a2-a4 V2.00	0	11. siRNA-IMPa2-25 PSF-A488 DAPI IMPa2-A546_n_TileScan_001 (Stage 14 of 49)	00-tzQwBW27BMHxrZRNFSxTcW
212		Vesicles Paraspeckle	1	0.000	1.000	665	200001060	200000001	siRNA-IMPa2-25 PSF-A488 IMPa2-A546 DAPI 8C2-siRNA-IMP-a2-a4 V2.00	0	11. siRNA-IMPa2-25 PSF-A488 DAPI IMPa2-A546_n_TileScan_001 (Stage 14 of 49)	00-tzQwBW27BMHxrZRNFSxTcW
222		Vesicles Paraspeckle	1	0.000	1.000	667	200001061	200000002	siRNA-IMPa2-25 PSF-A488 IMPa2-A546 DAPI 8C2-siRNA-IMP-a2-a4 V2.00	0	11. siRNA-IMPa2-25 PSF-A488 DAPI IMPa2-A546_n_TileScan_001 (Stage 14 of 49)	00-tzQwBW27BMHxrZRNFSxTcW
239		Vesicles Paraspeckle	1	0.000	1.000	668	200001062	200000003	siRNA-IMPa2-25 PSF-A488 IMPa2-A546 DAPI 8C2-siRNA-IMP-a2-a4 V2.00	0	11. siRNA-IMPa2-25 PSF-A488 DAPI IMPa2-A546_n_TileScan_001 (Stage 14 of 49)	00-tzQwBW27BMHxrZRNFSxTcW
232		Vesicles Paraspeckle	1	0.000	1.000	668	200001063	200000004	siRNA-IMPa2-25 PSF-A488 IMPa2-A546 DAPI 8C2-siRNA-IMP-a2-a4 V2.00	0	11. siRNA-IMPa2-25 PSF-A488 DAPI IMPa2-A546_n_TileScan_001 (Stage 14 of 49)	00-tzQwBW27BMHxrZRNFSxTcW
208		Vesicles Paraspeckle	1	0.000	1.000	668	200001064	200000005	siRNA-IMPa2-25 PSF-A488 IMPa2-A546 DAPI 8C2-siRNA-IMP-a2-a4 V2.00	0	11. siRNA-IMPa2-25 PSF-A488 DAPI IMPa2-A546_n_TileScan_001 (Stage 14 of 49)	00-tzQwBW27BMHxrZRNFSxTcW
254		Vesicles Paraspeckle	1	0.000	1.000	668	200001065	200000006	siRNA-IMPa2-25 PSF-A488 IMPa2-A546 DAPI 8C2-siRNA-IMP-a2-a4 V2.00	0	11. siRNA-IMPa2-25 PSF-A488 DAPI IMPa2-A546_n_TileScan_001 (Stage 14 of 49)	00-tzQwBW27BMHxrZRNFSxTcW
192		Vesicles Paraspeckle	1	0.000	1.000	668	200001066	200000007	siRNA-IMPa2-25 PSF-A488 IMPa2-A546 DAPI 8C2-siRNA-IMP-a2-a4 V2.00	0	11. siRNA-IMPa2-25 PSF-A488 DAPI IMPa2-A546_n_TileScan_001 (Stage 14 of 49)	00-tzQwBW27BMHxrZRNFSxTcW
210		Vesicles Paraspeckle	1	0.000	1.000	668	200001067	200000008	siRNA-IMPa2-25 PSF-A488 IMPa2-A546 DAPI 8C2-siRNA-IMP-a2-a4 V2.00	0	11. siRNA-IMPa2-25 PSF-A488 DAPI IMPa2-A546_n_TileScan_001 (Stage 14 of 49)	00-tzQwBW27BMHxrZRNFSxTcW
188		Vesicles Paraspeckle	1	0.000	1.000	669	200001068	200000009	siRNA-IMPa2-25 PSF-A488 IMPa2-A546 DAPI 8C2-siRNA-IMP-a2-a4 V2.00	0	11. siRNA-IMPa2-25 PSF-A488 DAPI IMPa2-A546_n_TileScan_001 (Stage 14 of 49)	00-tzQwBW27BMHxrZRNFSxTcW
204		Vesicles Paraspeckle	1	0.000	1.000	670	200001069	200000010	siRNA-IMPa2-25 PSF-A488 IMPa2-A546 DAPI 8C2-siRNA-IMP-a2-a4 V2.00	0	11. siRNA-IMPa2-25 PSF-A488 DAPI IMPa2-A546_n_TileScan_001 (Stage 14 of 49)	00-tzQwBW27BMHxrZRNFSxTcW
208		Vesicles Paraspeckle	1	0.000	1.000	670	200001070	200000011	siRNA-IMPa2-25 PSF-A488 IMPa2-A546 DAPI 8C2-siRNA-IMP-a2-a4 V2.00	0	11. siRNA-IMPa2-25 PSF-A488 DAPI IMPa2-A546_n_TileScan_001 (Stage 14 of 49)	00-tzQwBW27BMHxrZRNFSxTcW
222		Vesicles Paraspeckle	1	0.000	1.000	670	200001071	200000012	siRNA-IMPa2-25 PSF-A488 IMPa2-A546 DAPI 8C2-siRNA-IMP-a2-a4 V2.00	0	11. siRNA-IMPa2-25 PSF-A488 DAPI IMPa2-A546_n_TileScan_001 (Stage 14 of 49)	00-tzQwBW27BMHxrZRNFSxTcW
186		Vesicles Paraspeckle	1	0.000	1.000	672	200001072	200000013	siRNA-IMPa2-25 PSF-A488 IMPa2-A546 DAPI 8C2-siRNA-IMP-a2-a4 V2.00	0	11. siRNA-IMPa2-25 PSF-A488 DAPI IMPa2-A546_n_TileScan_001 (Stage 14 of 49)	00-tzQwBW27BMHxrZRNFSxTcW
225		Vesicles Paraspeckle	1	0.000	1.000	673	200001073	200000014	siRNA-IMPa2-25 PSF-A488 IMPa2-A546 DAPI 8C2-siRNA-IMP-a2-a4 V2.00	0	11. siRNA-IMPa2-25 PSF-A488 DAPI IMPa2-A546_n_TileScan_001 (Stage 14 of 49)	00-tzQwBW27BMHxrZRNFSxTcW
226		Vesicles Paraspeckle	1	0.000	1.000	673	200001074	200000015	siRNA-IMPa2-25 PSF-A488 IMPa2-A546 DAPI 8C2-siRNA-IMP-a2-a4 V2.00	0	11. siRNA-IMPa2-25 PSF-A488 DAPI IMPa2-A546_n_TileScan_001 (Stage 14 of 49)	00-tzQwBW27BMHxrZRNFSxTcW
197		Vesicles Paraspeckle	1	0.000	1.000	673	200001075	200000016	siRNA-IMPa2-25 PSF-A488 IMPa2-A546 DAPI 8C2-siRNA-IMP-a2-a4 V2.00	0	11. siRNA-IMPa2-25 PSF-A488 DAPI IMPa2-A546_n_TileScan_001 (Stage 14 of 49)	00-tzQwBW27BMHxrZRNFSxTcW
246		Vesicles Paraspeckle	1	0.000	1.000	675	200001076	200000017	siRNA-IMPa2-25 PSF-A488 IMPa2-A546 DAPI 8C2-siRNA-IMP-a2-a4 V2.00	0	11. siRNA-IMPa2-25 PSF-A488 DAPI IMPa2-A546_n_TileScan_001 (Stage 14 of 49)	00-tzQwBW27BMHxrZRNFSxTcW
236		Vesicles Paraspeckle	1	0.000	1.000	675	200001077	200000018	siRNA-IMPa2-25 PSF-A488 IMPa2-A546 DAPI 8C2-siRNA-IMP-a2-a4 V2.00	0	11. siRNA-IMPa2-25 PSF-A488 DAPI IMPa2-A546_n_TileScan_001 (Stage 14 of 49)	00-tzQwBW27BMHxrZRNFSxTcW
251		Vesicles Paraspeckle	1	0.000	1.000	675	200001078	200000019	siRNA-IMPa2-25 PSF-A488 IMPa2-A546 DAPI 8C2-siRNA-IMP-a2-a4 V2.00	0	11. siRNA-IMPa2-25 PSF-A488 DAPI IMPa2-A546_n_TileScan_001 (Stage 14 of 49)	00-tzQwBW27BMHxrZRNFSxTcW
205		Vesicles Paraspeckle	1	0.000	1.000	675	200001079	200000020	siRNA-IMPa2-25 PSF-A488 IMPa2-A546 DAPI 8C2-siRNA-IMP-a2-a4 V2.00	0	11. siRNA-IMPa2-25 PSF-A488 DAPI IMPa2-A546_n_TileScan_001 (Stage 14 of 49)	00-tzQwBW27BMHxrZRNFSxTcW
0		Vesicles Paraspeckle	1	0.000	1.000	675	200001080	200000021	siRNA-IMPa2-25 PSF-A488 IMPa2-A546 DAPI 8C2-siRNA-IMP-a2-a4 V2.00	0	11. siRNA-IMPa2-25 PSF-A488 DAPI IMPa2-A546_n_TileScan_001 (Stage 14 of 49)	00-tzQwBW27BMHxrZRNFSxTcW
205		Vesicles Paraspeckle	1	0.000	1.000	675	200001081	200000022	siRNA-IMPa2-25 PSF-A488 IMPa2-A546 DAPI 8C2-siRNA-IMP-a2-a4 V2.00	0	11. siRNA-IMPa2-25 PSF-A488 DAPI IMPa2-A546_n_TileScan_001 (Stage 14 of 49)	00-tzQwBW27BMHxrZRNFSxTcW
204		Vesicles Paraspeckle	1	0.000	1.000	676	200001082	200000023	siRNA-IMPa2-25 PSF-A488 IMPa2-A546 DAPI 8C2-siRNA-IMP-a2-a4 V2.00	0	11. siRNA-IMPa2-25 PSF-A488 DAPI IMPa2-A546_n_TileScan_001 (Stage 14 of 49)	00-tzQwBW27BMHxrZRNFSxTcW
219		Vesicles Paraspeckle	1	0.000	1.000	676	200001083	200000024	siRNA-IMPa2-25 PSF-A488 IMPa2-A546 DAPI 8C2-siRNA-IMP-a2-a4 V2.00	0	11. siRNA-IMPa2-25 PSF-A488 DAPI IMPa2-A546_n_TileScan_001 (Stage 14 of 49)	00-tzQwBW27BMHxrZRNFSxTcW
198		Vesicles Paraspeckle	1	0.000	1.000	676	200001084	200000025	siRNA-IMPa2-25 PSF-A488 IMPa2-A546 DAPI 8C2-siRNA-IMP-a2-a4 V2.00	0	11. siRNA-IMPa2-25 PSF-A488 DAPI IMPa2-A546_n_TileScan_001 (Stage 14 of 49)	00-tzQwBW27BMHxrZRNFSxTcW
151		Vesicles Paraspeckle	1	0.000	1.000	679	200001085	200000026	siRNA-IMPa2-25 PSF-A488 IMPa2-A546 DAPI 8C2-siRNA-IMP-a2-a4 V2.00	0	11. siRNA-IMPa2-25 PSF-A488 DAPI IMPa2-A546_n_TileScan_001 (Stage 14 of 49)	00-tzQwBW27BMHxrZRNFSxTcW
182		Vesicles Paraspeckle	1	0.000	1.000	679	200001086	200000027	siRNA-IMPa2-25 PSF-A488 IMPa2-A546 DAPI 8C2-siRNA-IMP-a2-a4 V2.00	0	11. siRNA-IMPa2-25 PSF-A488 DAPI IMPa2-A546_n_TileScan_001 (Stage 14 of 49)	00-tzQwBW27BMHxrZRNFSxTcW
199		Vesicles Paraspeckle	1	0.000	1.000	681	200001087	200000028	siRNA-IMPa2-25 PSF-A488 IMPa2-A546 DAPI 8C2-siRNA-IMP-a2-a4 V2.00	0	11. siRNA-IMPa2-25 PSF-A488 DAPI IMPa2-A546_n_TileScan_001 (Stage 14 of 49)	00-tzQwBW27BMHxrZRNFSxTcW
196		Vesicles Paraspeckle	1	0.000	1.000	681	200001088	200000029	siRNA-IMPa2-25 PSF-A488 IMPa2-A546 DAPI 8C2-siRNA-IMP-a2-a4 V2.00	0	11. siRNA-IMPa2-25 PSF-A488 DAPI IMPa2-A546_n_TileScan_001 (Stage 14 of 49)	00-tzQwBW27BMHxrZRNFSxTcW
202		Vesicles Paraspeckle	1	0.000	1.000	682	200001089	200000030	siRNA-IMPa2-25 PSF-A488 IMPa2-A546 DAPI 8C2-siRNA-IMP-a2-a4 V2.00	0	11. siRNA-IMPa2-25 PSF-A488 DAPI IMPa2-A546_n_TileScan_001 (Stage 14 of 49)	00-tzQwBW27BMHxrZRNFSxTcW
218		Vesicles Paraspeckle	1	0.000	1.000	683	200001090	200000000	siRNA-IMPa2-25 PSF-A488 IMPa2-A546 DAPI 8C2-siRNA-IMP-a2-a4 V2.00	0	11. siRNA-IMPa2-25 PSF-A488 DAPI IMPa2-A546_o_TileScan_001 (Stage 15 of 49)	00-nbNoZn8mVptfXihbxg2HbJ
187		Vesicles Paraspeckle	1	0.000	1.000	685	200001091	200000001	siRNA-IMPa2-25 PSF-A488 IMPa2-A546 DAPI 8C2-siRNA-IMP-a2-a4 V2.00	0	11. siRNA-IMPa2-25 PSF-A488 DAPI IMPa2-A546_o_TileScan_001 (Stage 15 of 49)	00-nbNoZn8mVptfXihbxg2HbJ
211		Vesicles Paraspeckle	1	0.000	1.000	688	200001092	200000002	siRNA-IMPa2-25 PSF-A488 IMPa2-A546 DAPI 8C2-siRNA-IMP-a2-a4 V2.00	0	11. siRNA-IMPa2-25 PSF-A488 DAPI IMPa2-A546_o_TileScan_001 (Stage 15 of 49)	00-nbNoZn8mVptfXihbxg2HbJ
255		Vesicles Paraspeckle	1	0.000	1.000	693	200001093	200000003	siRNA-IMPa2-25 PSF-A488 IMPa2-A546 DAPI 8C2-siRNA-IMP-a2-a4 V2.00	0	11. siRNA-IMPa2-25 PSF-A488 DAPI IMPa2-A546_o_TileScan_001 (Stage 15 of 49)	00-nbNoZn8mVptfXihbxg2HbJ
255		Vesicles Paraspeckle	1	0.000	1.000	693	200001094	200000004	siRNA-IMPa2-25 PSF-A488 IMPa2-A546 DAPI 8C2-siRNA-IMP-a2-a4 V2.00	0	11. siRNA-IMPa2-25 PSF-A488 DAPI IMPa2-A546_o_TileScan_001 (Stage 15 of 49)	00-nbNoZn8mVptfXihbxg2HbJ
246		Vesicles Paraspeckle	1	0.000	1.000	694	200001095	200000005	siRNA-IMPa2-25 PSF-A488 IMPa2-A546 DAPI 8C2-siRNA-IMP-a2-a4 V2.00	0	11. siRNA-IMPa2-25 PSF-A488 DAPI IMPa2-A546_o_TileScan_001 (Stage 15 of 49)	00-nbNoZn8mVptfXihbxg2HbJ
228		Vesicles Paraspeckle	1	0.000	1.000	694	200001096	200000006	siRNA-IMPa2-25 PSF-A488 IMPa2-A546 DAPI 8C2-siRNA-IMP-a2-a4 V2.00	0	11. siRNA-IMPa2-25 PSF-A488 DAPI IMPa2-A546_o_TileScan_001 (Stage 15 of 49)	00-nbNoZn8mVptfXihbxg2HbJ
235		Vesicles Paraspeckle	1	0.000	1.000	694	200001097	200000007	siRNA-IMPa2-25 PSF-A488 IMPa2-A546 DAPI 8C2-siRNA-IMP-a2-a4 V2.00	0	11. siRNA-IMPa2-25 PSF-A488 DAPI IMPa2-A546_o_TileScan_001 (Stage 15 of 49)	00-nbNoZn8mVptfXihbxg2HbJ
189		Vesicles Paraspeckle	1	0.000	1.000	694	200001098	200000008	siRNA-IMPa2-25 PSF-A488 IMPa2-A546 DAPI 8C2-siRNA-IMP-a2-a4 V2.00	0	11. siRNA-IMPa2-25 PSF-A488 DAPI IMPa2-A546_o_TileScan_001 (Stage 15 of 49)	00-nbNoZn8mVptfXihbxg2HbJ
173		Vesicles Paraspeckle	1	0.000	1.000	694	200001099	200000009	siRNA-IMPa2-25 PSF-A488 IMPa2-A546 DAPI 8C2-siRNA-IMP-a2-a4 V2.00	0	11. siRNA-IMPa2-25 PSF-A488 DAPI IMPa2-A546_o_TileScan_001 (Stage 15 of 49)	00-nbNoZn8mVptfXihbxg2HbJ
162		Vesicles Paraspeckle	1	0.000	1.000	694	200001100	200000010	siRNA-IMPa2-25 PSF-A488 IMPa2-A546 DAPI 8C2-siRNA-IMP-a2-a4 V2.00	0	11. siRNA-IMPa2-25 PSF-A488 DAPI IMPa2-A546_o_TileScan_001 (Stage 15 of 49)	00-nbNoZn8mVptfXihbxg2HbJ
181		Vesicles Paraspeckle	1	0.000	1.000	696	200001101	200000011	siRNA-IMPa2-25 PSF-A488 IMPa2-A546 DAPI 8C2-siRNA-IMP-a2-a4 V2.00	0	11. siRNA-IMPa2-25 PSF-A488 DAPI IMPa2-A546_o_TileScan_001 (Stage 15 of 49)	00-nbNoZn8mVptfXihbxg2HbJ
222		Vesicles Paraspeckle	1	0.000	1.000	698	200001102	200000012	siRNA-IMPa2-25 PSF-A488 IMPa2-A546 DAPI 8C2-siRNA-IMP-a2-a4 V2.00	0	11. siRNA-IMPa2-25 PSF-A488 DAPI IMPa2-A546_o_TileScan_001 (Stage 15 of 49)	00-nbNoZn8mVptfXihbxg2HbJ
206		Vesicles Paraspeckle	1	0.000	1.000	698	200001103	200000013	siRNA-IMPa2-25 PSF-A488 IMPa2-A546 DAPI 8C2-siRNA-IMP-a2-a4 V2.00	0	11. siRNA-IMPa2-25 PSF-A488 DAPI IMPa2-A546_o_TileScan_001 (Stage 15 of 49)	00-nbNoZn8mVptfXihbxg2HbJ
222		Vesicles Paraspeckle	1	0.000	1.000	698	200001104	200000014	siRNA-IMPa2-25 PSF-A488 IMPa2-A546 DAPI 8C2-siRNA-IMP-a2-a4 V2.00	0	11. siRNA-IMPa2-25 PSF-A488 DAPI IMPa2-A546_o_TileScan_001 (Stage 15 of 49)	00-nbNoZn8mVptfXihbxg2HbJ
200		Vesicles Paraspeckle	1	0.000	1.000	714	200001105	200000000	siRNA-IMPa2-25 PSF-A488 IMPa2-A546 DAPI 8C2-siRNA-IMP-a2-a4 V2.00	0	11. siRNA-IMPa2-25 PSF-A488 DAPI IMPa2-A546_q_TileScan_001 (Stage 17 of 49)	00-9doZFakRamoxo6Cw5ZCoSe
211		Vesicles Paraspeckle	1	0.000	1.000	716	200001106	200000001	siRNA-IMPa2-25 PSF-A488 IMPa2-A546 DAPI 8C2-siRNA-IMP-a2-a4 V2.00	0	11. siRNA-IMPa2-25 PSF-A488 DAPI IMPa2-A546_q_TileScan_001 (Stage 17 of 49)	00-9doZFakRamoxo6Cw5ZCoSe
153		Vesicles Paraspeckle	1	0.000	1.000	720	200001107	200000000	siRNA-IMPa2-25 PSF-A488 IMPa2-A546 DAPI 8C2-siRNA-IMP-a2-a4 V2.00	0	11. siRNA-IMPa2-25 PSF-A488 DAPI IMPa2-A546_r_TileScan_001 (Stage 18 of 49)	00-P2S54whPC7WhEMRBZYuwzH
210		Vesicles Paraspeckle	1	0.000	1.000	723	200001108	200000000	siRNA-IMPa2-25 PSF-A488 IMPa2-A546 DAPI 8C2-siRNA-IMP-a2-a4 V2.00	0	11. siRNA-IMPa2-25 PSF-A488 DAPI IMPa2-A546_s_TileScan_001 (Stage 19 of 49)	00-T4rTwvGmtddPHUHtwA6Q66
218		Vesicles Paraspeckle	1	0.000	1.000	724	200001109	200000001	siRNA-IMPa2-25 PSF-A488 IMPa2-A546 DAPI 8C2-siRNA-IMP-a2-a4 V2.00	0	11. siRNA-IMPa2-25 PSF-A488 DAPI IMPa2-A546_s_TileScan_001 (Stage 19 of 49)	00-T4rTwvGmtddPHUHtwA6Q66
213		Vesicles Paraspeckle	1	0.000	1.000	727	200001110	200000002	siRNA-IMPa2-25 PSF-A488 IMPa2-A546 DAPI 8C2-siRNA-IMP-a2-a4 V2.00	0	11. siRNA-IMPa2-25 PSF-A488 DAPI IMPa2-A546_s_TileScan_001 (Stage 19 of 49)	00-T4rTwvGmtddPHUHtwA6Q66
208		Vesicles Paraspeckle	1	0.000	1.000	729	200001111	200000000	siRNA-IMPa2-25 PSF-A488 IMPa2-A546 DAPI 8C2-siRNA-IMP-a2-a4 V2.00	0	11. siRNA-IMPa2-25 PSF-A488 DAPI IMPa2-A546_t_TileScan_001 (Stage 20 of 49)	00-nPBy4YLcquU62nZpEWekuN
186		Vesicles Paraspeckle	1	0.000	1.000	731	200001112	200000001	siRNA-IMPa2-25 PSF-A488 IMPa2-A546 DAPI 8C2-siRNA-IMP-a2-a4 V2.00	0	11. siRNA-IMPa2-25 PSF-A488 DAPI IMPa2-A546_t_TileScan_001 (Stage 20 of 49)	00-nPBy4YLcquU62nZpEWekuN
205		Vesicles Paraspeckle	1	0.000	1.000	732	200001113	200000002	siRNA-IMPa2-25 PSF-A488 IMPa2-A546 DAPI 8C2-siRNA-IMP-a2-a4 V2.00	0	11. siRNA-IMPa2-25 PSF-A488 DAPI IMPa2-A546_t_TileScan_001 (Stage 20 of 49)	00-nPBy4YLcquU62nZpEWekuN
182		Vesicles Paraspeckle	1	0.000	1.000	732	200001114	200000003	siRNA-IMPa2-25 PSF-A488 IMPa2-A546 DAPI 8C2-siRNA-IMP-a2-a4 V2.00	0	11. siRNA-IMPa2-25 PSF-A488 DAPI IMPa2-A546_t_TileScan_001 (Stage 20 of 49)	00-nPBy4YLcquU62nZpEWekuN
209		Vesicles Paraspeckle	1	0.000	1.000	732	200001115	200000004	siRNA-IMPa2-25 PSF-A488 IMPa2-A546 DAPI 8C2-siRNA-IMP-a2-a4 V2.00	0	11. siRNA-IMPa2-25 PSF-A488 DAPI IMPa2-A546_t_TileScan_001 (Stage 20 of 49)	00-nPBy4YLcquU62nZpEWekuN
209		Vesicles Paraspeckle	1	0.000	1.000	732	200001116	200000005	siRNA-IMPa2-25 PSF-A488 IMPa2-A546 DAPI 8C2-siRNA-IMP-a2-a4 V2.00	0	11. siRNA-IMPa2-25 PSF-A488 DAPI IMPa2-A546_t_TileScan_001 (Stage 20 of 49)	00-nPBy4YLcquU62nZpEWekuN
214		Vesicles Paraspeckle	1	0.000	1.000	732	200001117	200000006	siRNA-IMPa2-25 PSF-A488 IMPa2-A546 DAPI 8C2-siRNA-IMP-a2-a4 V2.00	0	11. siRNA-IMPa2-25 PSF-A488 DAPI IMPa2-A546_t_TileScan_001 (Stage 20 of 49)	00-nPBy4YLcquU62nZpEWekuN
217		Vesicles Paraspeckle	1	0.000	1.000	732	200001118	200000007	siRNA-IMPa2-25 PSF-A488 IMPa2-A546 DAPI 8C2-siRNA-IMP-a2-a4 V2.00	0	11. siRNA-IMPa2-25 PSF-A488 DAPI IMPa2-A546_t_TileScan_001 (Stage 20 of 49)	00-nPBy4YLcquU62nZpEWekuN
190		Vesicles Paraspeckle	1	0.000	1.000	732	200001119	200000008	siRNA-IMPa2-25 PSF-A488 IMPa2-A546 DAPI 8C2-siRNA-IMP-a2-a4 V2.00	0	11. siRNA-IMPa2-25 PSF-A488 DAPI IMPa2-A546_t_TileScan_001 (Stage 20 of 49)	00-nPBy4YLcquU62nZpEWekuN
210		Vesicles Paraspeckle	1	0.000	1.000	732	200001120	200000009	siRNA-IMPa2-25 PSF-A488 IMPa2-A546 DAPI 8C2-siRNA-IMP-a2-a4 V2.00	0	11. siRNA-IMPa2-25 PSF-A488 DAPI IMPa2-A546_t_TileScan_001 (Stage 20 of 49)	00-nPBy4YLcquU62nZpEWekuN
205		Vesicles Paraspeckle	1	0.000	1.000	732	200001121	200000010	siRNA-IMPa2-25 PSF-A488 IMPa2-A546 DAPI 8C2-siRNA-IMP-a2-a4 V2.00	0	11. siRNA-IMPa2-25 PSF-A488 DAPI IMPa2-A546_t_TileScan_001 (Stage 20 of 49)	00-nPBy4YLcquU62nZpEWekuN
172		Vesicles Paraspeckle	1	0.000	1.000	732	200001122	200000011	siRNA-IMPa2-25 PSF-A488 IMPa2-A546 DAPI 8C2-siRNA-IMP-a2-a4 V2.00	0	11. siRNA-IMPa2-25 PSF-A488 DAPI IMPa2-A546_t_TileScan_001 (Stage 20 of 49)	00-nPBy4YLcquU62nZpEWekuN
174		Vesicles Paraspeckle	1	0.000	1.000	732	200001123	200000012	siRNA-IMPa2-25 PSF-A488 IMPa2-A546 DAPI 8C2-siRNA-IMP-a2-a4 V2.00	0	11. siRNA-IMPa2-25 PSF-A488 DAPI IMPa2-A546_t_TileScan_001 (Stage 20 of 49)	00-nPBy4YLcquU62nZpEWekuN
193		Vesicles Paraspeckle	1	0.000	1.000	732	200001124	200000013	siRNA-IMPa2-25 PSF-A488 IMPa2-A546 DAPI 8C2-siRNA-IMP-a2-a4 V2.00	0	11. siRNA-IMPa2-25 PSF-A488 DAPI IMPa2-A546_t_TileScan_001 (Stage 20 of 49)	00-nPBy4YLcquU62nZpEWekuN
225		Vesicles Paraspeckle	1	0.000	1.000	732	200001125	200000014	siRNA-IMPa2-25 PSF-A488 IMPa2-A546 DAPI 8C2-siRNA-IMP-a2-a4 V2.00	0	11. siRNA-IMPa2-25 PSF-A488 DAPI IMPa2-A546_t_TileScan_001 (Stage 20 of 49)	00-nPBy4YLcquU62nZpEWekuN
145		Vesicles Paraspeckle	1	0.000	1.000	734	200001126	200000015	siRNA-IMPa2-25 PSF-A488 IMPa2-A546 DAPI 8C2-siRNA-IMP-a2-a4 V2.00	0	11. siRNA-IMPa2-25 PSF-A488 DAPI IMPa2-A546_t_TileScan_001 (Stage 20 of 49)	00-nPBy4YLcquU62nZpEWekuN
209		Vesicles Paraspeckle	1	0.000	1.000	734	200001127	200000016	siRNA-IMPa2-25 PSF-A488 IMPa2-A546 DAPI 8C2-siRNA-IMP-a2-a4 V2.00	0	11. siRNA-IMPa2-25 PSF-A488 DAPI IMPa2-A546_t_TileScan_001 (Stage 20 of 49)	00-nPBy4YLcquU62nZpEWekuN
201		Vesicles Paraspeckle	1	0.000	1.000	734	200001128	200000017	siRNA-IMPa2-25 PSF-A488 IMPa2-A546 DAPI 8C2-siRNA-IMP-a2-a4 V2.00	0	11. siRNA-IMPa2-25 PSF-A488 DAPI IMPa2-A546_t_TileScan_001 (Stage 20 of 49)	00-nPBy4YLcquU62nZpEWekuN
170		Vesicles Paraspeckle	1	0.000	1.000	734	200001129	200000018	siRNA-IMPa2-25 PSF-A488 IMPa2-A546 DAPI 8C2-siRNA-IMP-a2-a4 V2.00	0	11. siRNA-IMPa2-25 PSF-A488 DAPI IMPa2-A546_t_TileScan_001 (Stage 20 of 49)	00-nPBy4YLcquU62nZpEWekuN
186		Vesicles Paraspeckle	1	0.000	1.000	734	200001130	200000019	siRNA-IMPa2-25 PSF-A488 IMPa2-A546 DAPI 8C2-siRNA-IMP-a2-a4 V2.00	0	11. siRNA-IMPa2-25 PSF-A488 DAPI IMPa2-A546_t_TileScan_001 (Stage 20 of 49)	00-nPBy4YLcquU62nZpEWekuN
207		Vesicles Paraspeckle	1	0.000	1.000	737	200001131	200000020	siRNA-IMPa2-25 PSF-A488 IMPa2-A546 DAPI 8C2-siRNA-IMP-a2-a4 V2.00	0	11. siRNA-IMPa2-25 PSF-A488 DAPI IMPa2-A546_t_TileScan_001 (Stage 20 of 49)	00-nPBy4YLcquU62nZpEWekuN
193		Vesicles Paraspeckle	1	0.000	1.000	737	200001132	200000021	siRNA-IMPa2-25 PSF-A488 IMPa2-A546 DAPI 8C2-siRNA-IMP-a2-a4 V2.00	0	11. siRNA-IMPa2-25 PSF-A488 DAPI IMPa2-A546_t_TileScan_001 (Stage 20 of 49)	00-nPBy4YLcquU62nZpEWekuN
190		Vesicles Paraspeckle	1	0.000	1.000	737	200001133	200000022	siRNA-IMPa2-25 PSF-A488 IMPa2-A546 DAPI 8C2-siRNA-IMP-a2-a4 V2.00	0	11. siRNA-IMPa2-25 PSF-A488 DAPI IMPa2-A546_t_TileScan_001 (Stage 20 of 49)	00-nPBy4YLcquU62nZpEWekuN
201		Vesicles Paraspeckle	1	0.000	1.000	738	200001134	200000023	siRNA-IMPa2-25 PSF-A488 IMPa2-A546 DAPI 8C2-siRNA-IMP-a2-a4 V2.00	0	11. siRNA-IMPa2-25 PSF-A488 DAPI IMPa2-A546_t_TileScan_001 (Stage 20 of 49)	00-nPBy4YLcquU62nZpEWekuN
197		Vesicles Paraspeckle	1	0.000	1.000	738	200001135	200000024	siRNA-IMPa2-25 PSF-A488 IMPa2-A546 DAPI 8C2-siRNA-IMP-a2-a4 V2.00	0	11. siRNA-IMPa2-25 PSF-A488 DAPI IMPa2-A546_t_TileScan_001 (Stage 20 of 49)	00-nPBy4YLcquU62nZpEWekuN
210		Vesicles Paraspeckle	1	0.000	1.000	738	200001136	200000025	siRNA-IMPa2-25 PSF-A488 IMPa2-A546 DAPI 8C2-siRNA-IMP-a2-a4 V2.00	0	11. siRNA-IMPa2-25 PSF-A488 DAPI IMPa2-A546_t_TileScan_001 (Stage 20 of 49)	00-nPBy4YLcquU62nZpEWekuN
240		Vesicles Paraspeckle	1	0.000	1.000	738	200001137	200000026	siRNA-IMPa2-25 PSF-A488 IMPa2-A546 DAPI 8C2-siRNA-IMP-a2-a4 V2.00	0	11. siRNA-IMPa2-25 PSF-A488 DAPI IMPa2-A546_t_TileScan_001 (Stage 20 of 49)	00-nPBy4YLcquU62nZpEWekuN
195		Vesicles Paraspeckle	1	0.000	1.000	738	200001138	200000027	siRNA-IMPa2-25 PSF-A488 IMPa2-A546 DAPI 8C2-siRNA-IMP-a2-a4 V2.00	0	11. siRNA-IMPa2-25 PSF-A488 DAPI IMPa2-A546_t_TileScan_001 (Stage 20 of 49)	00-nPBy4YLcquU62nZpEWekuN
200		Vesicles Paraspeckle	1	0.000	1.000	740	200001139	200000028	siRNA-IMPa2-25 PSF-A488 IMPa2-A546 DAPI 8C2-siRNA-IMP-a2-a4 V2.00	0	11. siRNA-IMPa2-25 PSF-A488 DAPI IMPa2-A546_t_TileScan_001 (Stage 20 of 49)	00-nPBy4YLcquU62nZpEWekuN
217		Vesicles Paraspeckle	1	0.000	1.000	741	200001140	200000000	siRNA-IMPa2-25 PSF-A488 IMPa2-A546 DAPI 8C2-siRNA-IMP-a2-a4 V2.00	0	11. siRNA-IMPa2-25 PSF-A488 DAPI IMPa2-A546_u_TileScan_001 (Stage 21 of 49)	00-8QMyrQWJ2vKUfRg3K3SAiR
197		Vesicles Paraspeckle	1	0.000	1.000	741	200001141	200000001	siRNA-IMPa2-25 PSF-A488 IMPa2-A546 DAPI 8C2-siRNA-IMP-a2-a4 V2.00	0	11. siRNA-IMPa2-25 PSF-A488 DAPI IMPa2-A546_u_TileScan_001 (Stage 21 of 49)	00-8QMyrQWJ2vKUfRg3K3SAiR
217		Vesicles Paraspeckle	1	0.000	1.000	741	200001142	200000002	siRNA-IMPa2-25 PSF-A488 IMPa2-A546 DAPI 8C2-siRNA-IMP-a2-a4 V2.00	0	11. siRNA-IMPa2-25 PSF-A488 DAPI IMPa2-A546_u_TileScan_001 (Stage 21 of 49)	00-8QMyrQWJ2vKUfRg3K3SAiR
216		Vesicles Paraspeckle	1	0.000	1.000	741	200001143	200000003	siRNA-IMPa2-25 PSF-A488 IMPa2-A546 DAPI 8C2-siRNA-IMP-a2-a4 V2.00	0	11. siRNA-IMPa2-25 PSF-A488 DAPI IMPa2-A546_u_TileScan_001 (Stage 21 of 49)	00-8QMyrQWJ2vKUfRg3K3SAiR
245		Vesicles Paraspeckle	1	0.000	1.000	741	200001144	200000004	siRNA-IMPa2-25 PSF-A488 IMPa2-A546 DAPI 8C2-siRNA-IMP-a2-a4 V2.00	0	11. siRNA-IMPa2-25 PSF-A488 DAPI IMPa2-A546_u_TileScan_001 (Stage 21 of 49)	00-8QMyrQWJ2vKUfRg3K3SAiR
176		Vesicles Paraspeckle	1	0.000	1.000	745	200001145	200000005	siRNA-IMPa2-25 PSF-A488 IMPa2-A546 DAPI 8C2-siRNA-IMP-a2-a4 V2.00	0	11. siRNA-IMPa2-25 PSF-A488 DAPI IMPa2-A546_u_TileScan_001 (Stage 21 of 49)	00-8QMyrQWJ2vKUfRg3K3SAiR
239		Vesicles Paraspeckle	1	0.000	1.000	745	200001146	200000006	siRNA-IMPa2-25 PSF-A488 IMPa2-A546 DAPI 8C2-siRNA-IMP-a2-a4 V2.00	0	11. siRNA-IMPa2-25 PSF-A488 DAPI IMPa2-A546_u_TileScan_001 (Stage 21 of 49)	00-8QMyrQWJ2vKUfRg3K3SAiR
219		Vesicles Paraspeckle	1	0.000	1.000	745	200001147	200000007	siRNA-IMPa2-25 PSF-A488 IMPa2-A546 DAPI 8C2-siRNA-IMP-a2-a4 V2.00	0	11. siRNA-IMPa2-25 PSF-A488 DAPI IMPa2-A546_u_TileScan_001 (Stage 21 of 49)	00-8QMyrQWJ2vKUfRg3K3SAiR
253		Vesicles Paraspeckle	1	0.000	1.000	745	200001148	200000008	siRNA-IMPa2-25 PSF-A488 IMPa2-A546 DAPI 8C2-siRNA-IMP-a2-a4 V2.00	0	11. siRNA-IMPa2-25 PSF-A488 DAPI IMPa2-A546_u_TileScan_001 (Stage 21 of 49)	00-8QMyrQWJ2vKUfRg3K3SAiR
192		Vesicles Paraspeckle	1	0.000	1.000	745	200001149	200000009	siRNA-IMPa2-25 PSF-A488 IMPa2-A546 DAPI 8C2-siRNA-IMP-a2-a4 V2.00	0	11. siRNA-IMPa2-25 PSF-A488 DAPI IMPa2-A546_u_TileScan_001 (Stage 21 of 49)	00-8QMyrQWJ2vKUfRg3K3SAiR
194		Vesicles Paraspeckle	1	0.000	1.000	747	200001150	200000010	siRNA-IMPa2-25 PSF-A488 IMPa2-A546 DAPI 8C2-siRNA-IMP-a2-a4 V2.00	0	11. siRNA-IMPa2-25 PSF-A488 DAPI IMPa2-A546_u_TileScan_001 (Stage 21 of 49)	00-8QMyrQWJ2vKUfRg3K3SAiR
187		Vesicles Paraspeckle	1	0.000	1.000	747	200001151	200000011	siRNA-IMPa2-25 PSF-A488 IMPa2-A546 DAPI 8C2-siRNA-IMP-a2-a4 V2.00	0	11. siRNA-IMPa2-25 PSF-A488 DAPI IMPa2-A546_u_TileScan_001 (Stage 21 of 49)	00-8QMyrQWJ2vKUfRg3K3SAiR
207		Vesicles Paraspeckle	1	0.000	1.000	749	200001152	200000012	siRNA-IMPa2-25 PSF-A488 IMPa2-A546 DAPI 8C2-siRNA-IMP-a2-a4 V2.00	0	11. siRNA-IMPa2-25 PSF-A488 DAPI IMPa2-A546_u_TileScan_001 (Stage 21 of 49)	00-8QMyrQWJ2vKUfRg3K3SAiR
216		Vesicles Paraspeckle	1	0.000	1.000	749	200001153	200000013	siRNA-IMPa2-25 PSF-A488 IMPa2-A546 DAPI 8C2-siRNA-IMP-a2-a4 V2.00	0	11. siRNA-IMPa2-25 PSF-A488 DAPI IMPa2-A546_u_TileScan_001 (Stage 21 of 49)	00-8QMyrQWJ2vKUfRg3K3SAiR
196		Vesicles Paraspeckle	1	0.000	1.000	751	200001154	200000014	siRNA-IMPa2-25 PSF-A488 IMPa2-A546 DAPI 8C2-siRNA-IMP-a2-a4 V2.00	0	11. siRNA-IMPa2-25 PSF-A488 DAPI IMPa2-A546_u_TileScan_001 (Stage 21 of 49)	00-8QMyrQWJ2vKUfRg3K3SAiR
189		Vesicles Paraspeckle	1	0.000	1.000	759	200001155	200000015	siRNA-IMPa2-25 PSF-A488 IMPa2-A546 DAPI 8C2-siRNA-IMP-a2-a4 V2.00	0	11. siRNA-IMPa2-25 PSF-A488 DAPI IMPa2-A546_u_TileScan_001 (Stage 21 of 49)	00-8QMyrQWJ2vKUfRg3K3SAiR
206		Vesicles Paraspeckle	1	0.000	1.000	759	200001156	200000016	siRNA-IMPa2-25 PSF-A488 IMPa2-A546 DAPI 8C2-siRNA-IMP-a2-a4 V2.00	0	11. siRNA-IMPa2-25 PSF-A488 DAPI IMPa2-A546_u_TileScan_001 (Stage 21 of 49)	00-8QMyrQWJ2vKUfRg3K3SAiR
205		Vesicles Paraspeckle	1	0.000	1.000	762	200001157	200000017	siRNA-IMPa2-25 PSF-A488 IMPa2-A546 DAPI 8C2-siRNA-IMP-a2-a4 V2.00	0	11. siRNA-IMPa2-25 PSF-A488 DAPI IMPa2-A546_u_TileScan_001 (Stage 21 of 49)	00-8QMyrQWJ2vKUfRg3K3SAiR
188		Vesicles Paraspeckle	1	0.000	1.000	764	200001158	200000018	siRNA-IMPa2-25 PSF-A488 IMPa2-A546 DAPI 8C2-siRNA-IMP-a2-a4 V2.00	0	11. siRNA-IMPa2-25 PSF-A488 DAPI IMPa2-A546_u_TileScan_001 (Stage 21 of 49)	00-8QMyrQWJ2vKUfRg3K3SAiR
221		Vesicles Paraspeckle	1	0.000	1.000	764	200001159	200000019	siRNA-IMPa2-25 PSF-A488 IMPa2-A546 DAPI 8C2-siRNA-IMP-a2-a4 V2.00	0	11. siRNA-IMPa2-25 PSF-A488 DAPI IMPa2-A546_u_TileScan_001 (Stage 21 of 49)	00-8QMyrQWJ2vKUfRg3K3SAiR
245		Vesicles Paraspeckle	1	0.000	1.000	764	200001160	200000020	siRNA-IMPa2-25 PSF-A488 IMPa2-A546 DAPI 8C2-siRNA-IMP-a2-a4 V2.00	0	11. siRNA-IMPa2-25 PSF-A488 DAPI IMPa2-A546_u_TileScan_001 (Stage 21 of 49)	00-8QMyrQWJ2vKUfRg3K3SAiR
250		Vesicles Paraspeckle	1	0.000	1.000	764	200001161	200000021	siRNA-IMPa2-25 PSF-A488 IMPa2-A546 DAPI 8C2-siRNA-IMP-a2-a4 V2.00	0	11. siRNA-IMPa2-25 PSF-A488 DAPI IMPa2-A546_u_TileScan_001 (Stage 21 of 49)	00-8QMyrQWJ2vKUfRg3K3SAiR
220		Vesicles Paraspeckle	1	0.000	1.000	764	200001162	200000022	siRNA-IMPa2-25 PSF-A488 IMPa2-A546 DAPI 8C2-siRNA-IMP-a2-a4 V2.00	0	11. siRNA-IMPa2-25 PSF-A488 DAPI IMPa2-A546_u_TileScan_001 (Stage 21 of 49)	00-8QMyrQWJ2vKUfRg3K3SAiR
202		Vesicles Paraspeckle	1	0.000	1.000	767	200001163	200000000	siRNA-IMPa2-25 PSF-A488 IMPa2-A546 DAPI 8C2-siRNA-IMP-a2-a4 V2.00	0	11. siRNA-IMPa2-25 PSF-A488 DAPI IMPa2-A546_v_TileScan_001 (Stage 22 of 49)	00-cAtC3byF6obAw8rA7Zd48f
186		Vesicles Paraspeckle	1	0.000	1.000	788	200001164	200000000	siRNA-IMPa2-25 PSF-A488 IMPa2-A546 DAPI 8C2-siRNA-IMP-a2-a4 V2.00	0	11. siRNA-IMPa2-25 PSF-A488 DAPI IMPa2-A546_w_TileScan_001 (Stage 23 of 49)	00-HfXhH7gaGy8nVEaKSXtPYF
208		Vesicles Paraspeckle	1	0.000	1.000	790	200001165	200000001	siRNA-IMPa2-25 PSF-A488 IMPa2-A546 DAPI 8C2-siRNA-IMP-a2-a4 V2.00	0	11. siRNA-IMPa2-25 PSF-A488 DAPI IMPa2-A546_w_TileScan_001 (Stage 23 of 49)	00-HfXhH7gaGy8nVEaKSXtPYF
219		Vesicles Paraspeckle	1	0.000	1.000	790	200001166	200000002	siRNA-IMPa2-25 PSF-A488 IMPa2-A546 DAPI 8C2-siRNA-IMP-a2-a4 V2.00	0	11. siRNA-IMPa2-25 PSF-A488 DAPI IMPa2-A546_w_TileScan_001 (Stage 23 of 49)	00-HfXhH7gaGy8nVEaKSXtPYF
231		Vesicles Paraspeckle	1	0.000	1.000	791	200001167	200000003	siRNA-IMPa2-25 PSF-A488 IMPa2-A546 DAPI 8C2-siRNA-IMP-a2-a4 V2.00	0	11. siRNA-IMPa2-25 PSF-A488 DAPI IMPa2-A546_w_TileScan_001 (Stage 23 of 49)	00-HfXhH7gaGy8nVEaKSXtPYF
210		Vesicles Paraspeckle	1	0.000	1.000	791	200001168	200000004	siRNA-IMPa2-25 PSF-A488 IMPa2-A546 DAPI 8C2-siRNA-IMP-a2-a4 V2.00	0	11. siRNA-IMPa2-25 PSF-A488 DAPI IMPa2-A546_w_TileScan_001 (Stage 23 of 49)	00-HfXhH7gaGy8nVEaKSXtPYF
177		Vesicles Paraspeckle	1	0.000	1.000	792	200001169	200000005	siRNA-IMPa2-25 PSF-A488 IMPa2-A546 DAPI 8C2-siRNA-IMP-a2-a4 V2.00	0	11. siRNA-IMPa2-25 PSF-A488 DAPI IMPa2-A546_w_TileScan_001 (Stage 23 of 49)	00-HfXhH7gaGy8nVEaKSXtPYF
226		Vesicles Paraspeckle	1	0.000	1.000	794	200001170	200000006	siRNA-IMPa2-25 PSF-A488 IMPa2-A546 DAPI 8C2-siRNA-IMP-a2-a4 V2.00	0	11. siRNA-IMPa2-25 PSF-A488 DAPI IMPa2-A546_w_TileScan_001 (Stage 23 of 49)	00-HfXhH7gaGy8nVEaKSXtPYF
240		Vesicles Paraspeckle	1	0.000	1.000	794	200001171	200000007	siRNA-IMPa2-25 PSF-A488 IMPa2-A546 DAPI 8C2-siRNA-IMP-a2-a4 V2.00	0	11. siRNA-IMPa2-25 PSF-A488 DAPI IMPa2-A546_w_TileScan_001 (Stage 23 of 49)	00-HfXhH7gaGy8nVEaKSXtPYF
225		Vesicles Paraspeckle	1	0.000	1.000	794	200001172	200000008	siRNA-IMPa2-25 PSF-A488 IMPa2-A546 DAPI 8C2-siRNA-IMP-a2-a4 V2.00	0	11. siRNA-IMPa2-25 PSF-A488 DAPI IMPa2-A546_w_TileScan_001 (Stage 23 of 49)	00-HfXhH7gaGy8nVEaKSXtPYF
232		Vesicles Paraspeckle	1	0.000	1.000	794	200001173	200000009	siRNA-IMPa2-25 PSF-A488 IMPa2-A546 DAPI 8C2-siRNA-IMP-a2-a4 V2.00	0	11. siRNA-IMPa2-25 PSF-A488 DAPI IMPa2-A546_w_TileScan_001 (Stage 23 of 49)	00-HfXhH7gaGy8nVEaKSXtPYF
218		Vesicles Paraspeckle	1	0.000	1.000	796	200001174	200000010	siRNA-IMPa2-25 PSF-A488 IMPa2-A546 DAPI 8C2-siRNA-IMP-a2-a4 V2.00	0	11. siRNA-IMPa2-25 PSF-A488 DAPI IMPa2-A546_w_TileScan_001 (Stage 23 of 49)	00-HfXhH7gaGy8nVEaKSXtPYF
221		Vesicles Paraspeckle	1	0.000	1.000	816	200001175	200000000	siRNA-IMPa2-25 PSF-A488 IMPa2-A546 DAPI 8C2-siRNA-IMP-a2-a4 V2.00	0	11. siRNA-IMPa2-25 PSF-A488 DAPI IMPa2-A546_z_TileScan_001 (Stage 26 of 49)	00-nef6L5Xde8e9xZjVefeCmP
190		Vesicles Paraspeckle	1	0.000	1.000	818	200001176	200000001	siRNA-IMPa2-25 PSF-A488 IMPa2-A546 DAPI 8C2-siRNA-IMP-a2-a4 V2.00	0	11. siRNA-IMPa2-25 PSF-A488 DAPI IMPa2-A546_z_TileScan_001 (Stage 26 of 49)	00-nef6L5Xde8e9xZjVefeCmP
233		Vesicles Paraspeckle	1	0.000	1.000	818	200001177	200000002	siRNA-IMPa2-25 PSF-A488 IMPa2-A546 DAPI 8C2-siRNA-IMP-a2-a4 V2.00	0	11. siRNA-IMPa2-25 PSF-A488 DAPI IMPa2-A546_z_TileScan_001 (Stage 26 of 49)	00-nef6L5Xde8e9xZjVefeCmP
184		Vesicles Paraspeckle	1	0.000	1.000	819	200001178	200000003	siRNA-IMPa2-25 PSF-A488 IMPa2-A546 DAPI 8C2-siRNA-IMP-a2-a4 V2.00	0	11. siRNA-IMPa2-25 PSF-A488 DAPI IMPa2-A546_z_TileScan_001 (Stage 26 of 49)	00-nef6L5Xde8e9xZjVefeCmP
201		Vesicles Paraspeckle	1	0.000	1.000	819	200001179	200000004	siRNA-IMPa2-25 PSF-A488 IMPa2-A546 DAPI 8C2-siRNA-IMP-a2-a4 V2.00	0	11. siRNA-IMPa2-25 PSF-A488 DAPI IMPa2-A546_z_TileScan_001 (Stage 26 of 49)	00-nef6L5Xde8e9xZjVefeCmP
177		Vesicles Paraspeckle	1	0.000	1.000	820	200001180	200000005	siRNA-IMPa2-25 PSF-A488 IMPa2-A546 DAPI 8C2-siRNA-IMP-a2-a4 V2.00	0	11. siRNA-IMPa2-25 PSF-A488 DAPI IMPa2-A546_z_TileScan_001 (Stage 26 of 49)	00-nef6L5Xde8e9xZjVefeCmP
176		Vesicles Paraspeckle	1	0.000	1.000	820	200001181	200000006	siRNA-IMPa2-25 PSF-A488 IMPa2-A546 DAPI 8C2-siRNA-IMP-a2-a4 V2.00	0	11. siRNA-IMPa2-25 PSF-A488 DAPI IMPa2-A546_z_TileScan_001 (Stage 26 of 49)	00-nef6L5Xde8e9xZjVefeCmP
207		Vesicles Paraspeckle	1	0.000	1.000	820	200001182	200000007	siRNA-IMPa2-25 PSF-A488 IMPa2-A546 DAPI 8C2-siRNA-IMP-a2-a4 V2.00	0	11. siRNA-IMPa2-25 PSF-A488 DAPI IMPa2-A546_z_TileScan_001 (Stage 26 of 49)	00-nef6L5Xde8e9xZjVefeCmP
144		Vesicles Paraspeckle	1	0.000	1.000	822	200001183	200000008	siRNA-IMPa2-25 PSF-A488 IMPa2-A546 DAPI 8C2-siRNA-IMP-a2-a4 V2.00	0	11. siRNA-IMPa2-25 PSF-A488 DAPI IMPa2-A546_z_TileScan_001 (Stage 26 of 49)	00-nef6L5Xde8e9xZjVefeCmP
192		Vesicles Paraspeckle	1	0.000	1.000	822	200001184	200000009	siRNA-IMPa2-25 PSF-A488 IMPa2-A546 DAPI 8C2-siRNA-IMP-a2-a4 V2.00	0	11. siRNA-IMPa2-25 PSF-A488 DAPI IMPa2-A546_z_TileScan_001 (Stage 26 of 49)	00-nef6L5Xde8e9xZjVefeCmP
146		Vesicles Paraspeckle	1	0.000	1.000	822	200001185	200000010	siRNA-IMPa2-25 PSF-A488 IMPa2-A546 DAPI 8C2-siRNA-IMP-a2-a4 V2.00	0	11. siRNA-IMPa2-25 PSF-A488 DAPI IMPa2-A546_z_TileScan_001 (Stage 26 of 49)	00-nef6L5Xde8e9xZjVefeCmP
223		Vesicles Paraspeckle	1	0.000	1.000	822	200001186	200000011	siRNA-IMPa2-25 PSF-A488 IMPa2-A546 DAPI 8C2-siRNA-IMP-a2-a4 V2.00	0	11. siRNA-IMPa2-25 PSF-A488 DAPI IMPa2-A546_z_TileScan_001 (Stage 26 of 49)	00-nef6L5Xde8e9xZjVefeCmP
224		Vesicles Paraspeckle	1	0.000	1.000	822	200001187	200000012	siRNA-IMPa2-25 PSF-A488 IMPa2-A546 DAPI 8C2-siRNA-IMP-a2-a4 V2.00	0	11. siRNA-IMPa2-25 PSF-A488 DAPI IMPa2-A546_z_TileScan_001 (Stage 26 of 49)	00-nef6L5Xde8e9xZjVefeCmP
171		Vesicles Paraspeckle	1	0.000	1.000	824	200001188	200000013	siRNA-IMPa2-25 PSF-A488 IMPa2-A546 DAPI 8C2-siRNA-IMP-a2-a4 V2.00	0	11. siRNA-IMPa2-25 PSF-A488 DAPI IMPa2-A546_z_TileScan_001 (Stage 26 of 49)	00-nef6L5Xde8e9xZjVefeCmP
195		Vesicles Paraspeckle	1	0.000	1.000	824	200001189	200000014	siRNA-IMPa2-25 PSF-A488 IMPa2-A546 DAPI 8C2-siRNA-IMP-a2-a4 V2.00	0	11. siRNA-IMPa2-25 PSF-A488 DAPI IMPa2-A546_z_TileScan_001 (Stage 26 of 49)	00-nef6L5Xde8e9xZjVefeCmP
212		Vesicles Paraspeckle	1	0.000	1.000	824	200001190	200000015	siRNA-IMPa2-25 PSF-A488 IMPa2-A546 DAPI 8C2-siRNA-IMP-a2-a4 V2.00	0	11. siRNA-IMPa2-25 PSF-A488 DAPI IMPa2-A546_z_TileScan_001 (Stage 26 of 49)	00-nef6L5Xde8e9xZjVefeCmP
219		Vesicles Paraspeckle	1	0.000	1.000	824	200001191	200000016	siRNA-IMPa2-25 PSF-A488 IMPa2-A546 DAPI 8C2-siRNA-IMP-a2-a4 V2.00	0	11. siRNA-IMPa2-25 PSF-A488 DAPI IMPa2-A546_z_TileScan_001 (Stage 26 of 49)	00-nef6L5Xde8e9xZjVefeCmP
186		Vesicles Paraspeckle	1	0.000	1.000	824	200001192	200000017	siRNA-IMPa2-25 PSF-A488 IMPa2-A546 DAPI 8C2-siRNA-IMP-a2-a4 V2.00	0	11. siRNA-IMPa2-25 PSF-A488 DAPI IMPa2-A546_z_TileScan_001 (Stage 26 of 49)	00-nef6L5Xde8e9xZjVefeCmP
205		Vesicles Paraspeckle	1	0.000	1.000	824	200001193	200000018	siRNA-IMPa2-25 PSF-A488 IMPa2-A546 DAPI 8C2-siRNA-IMP-a2-a4 V2.00	0	11. siRNA-IMPa2-25 PSF-A488 DAPI IMPa2-A546_z_TileScan_001 (Stage 26 of 49)	00-nef6L5Xde8e9xZjVefeCmP
190		Vesicles Paraspeckle	1	0.000	1.000	824	200001194	200000019	siRNA-IMPa2-25 PSF-A488 IMPa2-A546 DAPI 8C2-siRNA-IMP-a2-a4 V2.00	0	11. siRNA-IMPa2-25 PSF-A488 DAPI IMPa2-A546_z_TileScan_001 (Stage 26 of 49)	00-nef6L5Xde8e9xZjVefeCmP
216		Vesicles Paraspeckle	1	0.000	1.000	824	200001195	200000020	siRNA-IMPa2-25 PSF-A488 IMPa2-A546 DAPI 8C2-siRNA-IMP-a2-a4 V2.00	0	11. siRNA-IMPa2-25 PSF-A488 DAPI IMPa2-A546_z_TileScan_001 (Stage 26 of 49)	00-nef6L5Xde8e9xZjVefeCmP
222		Vesicles Paraspeckle	1	0.000	1.000	824	200001196	200000021	siRNA-IMPa2-25 PSF-A488 IMPa2-A546 DAPI 8C2-siRNA-IMP-a2-a4 V2.00	0	11. siRNA-IMPa2-25 PSF-A488 DAPI IMPa2-A546_z_TileScan_001 (Stage 26 of 49)	00-nef6L5Xde8e9xZjVefeCmP
245		Vesicles Paraspeckle	1	0.000	1.000	824	200001197	200000022	siRNA-IMPa2-25 PSF-A488 IMPa2-A546 DAPI 8C2-siRNA-IMP-a2-a4 V2.00	0	11. siRNA-IMPa2-25 PSF-A488 DAPI IMPa2-A546_z_TileScan_001 (Stage 26 of 49)	00-nef6L5Xde8e9xZjVefeCmP
238		Vesicles Paraspeckle	1	0.000	1.000	824	200001198	200000023	siRNA-IMPa2-25 PSF-A488 IMPa2-A546 DAPI 8C2-siRNA-IMP-a2-a4 V2.00	0	11. siRNA-IMPa2-25 PSF-A488 DAPI IMPa2-A546_z_TileScan_001 (Stage 26 of 49)	00-nef6L5Xde8e9xZjVefeCmP
185		Vesicles Paraspeckle	1	0.000	1.000	824	200001199	200000024	siRNA-IMPa2-25 PSF-A488 IMPa2-A546 DAPI 8C2-siRNA-IMP-a2-a4 V2.00	0	11. siRNA-IMPa2-25 PSF-A488 DAPI IMPa2-A546_z_TileScan_001 (Stage 26 of 49)	00-nef6L5Xde8e9xZjVefeCmP
200		Vesicles Paraspeckle	1	0.000	1.000	824	200001200	200000025	siRNA-IMPa2-25 PSF-A488 IMPa2-A546 DAPI 8C2-siRNA-IMP-a2-a4 V2.00	0	11. siRNA-IMPa2-25 PSF-A488 DAPI IMPa2-A546_z_TileScan_001 (Stage 26 of 49)	00-nef6L5Xde8e9xZjVefeCmP
224		Vesicles Paraspeckle	1	0.000	1.000	828	200001201	200000026	siRNA-IMPa2-25 PSF-A488 IMPa2-A546 DAPI 8C2-siRNA-IMP-a2-a4 V2.00	0	11. siRNA-IMPa2-25 PSF-A488 DAPI IMPa2-A546_z_TileScan_001 (Stage 26 of 49)	00-nef6L5Xde8e9xZjVefeCmP
170		Vesicles Paraspeckle	1	0.000	1.000	830	200001202	200000027	siRNA-IMPa2-25 PSF-A488 IMPa2-A546 DAPI 8C2-siRNA-IMP-a2-a4 V2.00	0	11. siRNA-IMPa2-25 PSF-A488 DAPI IMPa2-A546_z_TileScan_001 (Stage 26 of 49)	00-nef6L5Xde8e9xZjVefeCmP
186		Vesicles Paraspeckle	1	0.000	1.000	831	200001203	200000028	siRNA-IMPa2-25 PSF-A488 IMPa2-A546 DAPI 8C2-siRNA-IMP-a2-a4 V2.00	0	11. siRNA-IMPa2-25 PSF-A488 DAPI IMPa2-A546_z_TileScan_001 (Stage 26 of 49)	00-nef6L5Xde8e9xZjVefeCmP
195		Vesicles Paraspeckle	1	0.000	1.000	833	200001204	200000029	siRNA-IMPa2-25 PSF-A488 IMPa2-A546 DAPI 8C2-siRNA-IMP-a2-a4 V2.00	0	11. siRNA-IMPa2-25 PSF-A488 DAPI IMPa2-A546_z_TileScan_001 (Stage 26 of 49)	00-nef6L5Xde8e9xZjVefeCmP
